# Supplementary material for: Evaluating deterministic motif significance measures in protein databases
Source: Algorithms Mol Biol. 2007 Dec 24;2:16. doi: 10.1186/1748-7188-2-16 (PMC2254621; doi:10.1186/1748-7188-2-16)
Supplement: Additional File 2 — Scripts and Datasets. This file contains the sequence datasets (synthetic and real) and the evaluated motifs. This data is separated according to the tables where it is presented and discussed. It also contains script programs (in perl language) developed for this work. [file 1748-7188-2-16-S2.zip]

Archive with 286 entries (236 files):
- Scripts_and_Datasets/datasets/
- Scripts_and_Datasets/datasets/Fig 3 and 4 and Add Fig 1/
- Scripts_and_Datasets/datasets/Fig 3 and 4 and Add Fig 1/Correlation Analysis Synth metaInfo/
- Scripts_and_Datasets/datasets/Fig 3 and 4 and Add Fig 1/Correlation Analysis Synth metaInfo/Correlation/
- Scripts_and_Datasets/datasets/Fig 3 and 4 and Add Fig 1/Correlation Analysis Synth metaInfo/Correlation/Correlation Matrices/
- Scripts_and_Datasets/datasets/Fig 3 and 4 and Add Fig 1/Correlation Analysis Synth metaInfo/Correlation/Correlation Matrices/all_corrMatrix.txt
- Scripts_and_Datasets/datasets/Fig 3 and 4 and Add Fig 1/Correlation Analysis Synth metaInfo/Correlation/Correlation Matrices/case1-all.txt
- Scripts_and_Datasets/datasets/Fig 3 and 4 and Add Fig 1/Correlation Analysis Synth metaInfo/Correlation/Correlation Matrices/case1-snGt66.txt
- Scripts_and_Datasets/datasets/Fig 3 and 4 and Add Fig 1/Correlation Analysis Synth metaInfo/Correlation/Correlation Matrices/case1-snLess33.txt
- Scripts_and_Datasets/datasets/Fig 3 and 4 and Add Fig 1/Correlation Analysis Synth metaInfo/Correlation/Correlation Matrices/case1-snLt66Gt33.txt
- Scripts_and_Datasets/datasets/Fig 3 and 4 and Add Fig 1/Correlation Analysis Synth metaInfo/Correlation/Correlation Matrices/snGt66_corrMatrix.txt
- Scripts_and_Datasets/datasets/Fig 3 and 4 and Add Fig 1/Correlation Analysis Synth metaInfo/Correlation/Correlation Matrices/snLt33_corrMatrix.txt
- Scripts_and_Datasets/datasets/Fig 3 and 4 and Add Fig 1/Correlation Analysis Synth metaInfo/Correlation/Correlation Matrices/snLt66_Gt33_corrMatrix.txt
- Scripts_and_Datasets/datasets/Fig 3 and 4 and Add Fig 1/Correlation Analysis Synth metaInfo/Correlation/Synthetic Motifs/
- Scripts_and_Datasets/datasets/Figure 2/
- Scripts_and_Datasets/datasets/Figure 2/Pratt/
- Scripts_and_Datasets/datasets/Figure 2/Pratt/out_pratt_ps00034_s50.txt
- Scripts_and_Datasets/datasets/Figure 2/Pratt/pratt_ps00034_s50.txt
- Scripts_and_Datasets/datasets/Figure 2/Pratt/PS00034.fasta
- Scripts_and_Datasets/datasets/Figure 2/Pratt/README.txt
- Scripts_and_Datasets/datasets/Prosite Patterns/
- Scripts_and_Datasets/datasets/Prosite Patterns/Prosite Patterns.txt
- Scripts_and_Datasets/datasets/Table 3/
- Scripts_and_Datasets/datasets/Table 3/Datasets/
- Scripts_and_Datasets/datasets/Table 3/Datasets/PS00047.fasta
- Scripts_and_Datasets/datasets/Table 3/Datasets/PS00291.fasta
- Scripts_and_Datasets/datasets/Table 3/Datasets/PS00341.fasta
- Scripts_and_Datasets/datasets/Table 3/Datasets/PS00349.fasta
- Scripts_and_Datasets/datasets/Table 3/Datasets/PS00415.fasta
- Scripts_and_Datasets/datasets/Table 3/Datasets/PS00419.fasta
- Scripts_and_Datasets/datasets/Table 3/Datasets/PS00541.fasta
- Scripts_and_Datasets/datasets/Table 3/Datasets/PS00822.fasta
- Scripts_and_Datasets/datasets/Table 3/Datasets/PS00861.fasta
- Scripts_and_Datasets/datasets/Table 3/Datasets/PS00984.fasta
- Scripts_and_Datasets/datasets/Table 3/Datasets/PS01024.fasta
- Scripts_and_Datasets/datasets/Table 3/Motifs/
- Scripts_and_Datasets/datasets/Table 3/Motifs/score_PS00047.fasta
- Scripts_and_Datasets/datasets/Table 3/Motifs/score_PS00291.fasta
- Scripts_and_Datasets/datasets/Table 3/Motifs/score_PS00341.fasta
- Scripts_and_Datasets/datasets/Table 3/Motifs/score_PS00349.fasta
- Scripts_and_Datasets/datasets/Table 3/Motifs/score_PS00415.fasta
- Scripts_and_Datasets/datasets/Table 3/Motifs/score_PS00419.fasta
- Scripts_and_Datasets/datasets/Table 3/Motifs/score_PS00541.fasta
- Scripts_and_Datasets/datasets/Table 3/Motifs/score_PS00822.fasta
- Scripts_and_Datasets/datasets/Table 3/Motifs/score_PS00861.fasta
- Scripts_and_Datasets/datasets/Table 3/Motifs/score_PS00984.fasta
- Scripts_and_Datasets/datasets/Table 3/Motifs/score_PS01024.fasta
- Scripts_and_Datasets/datasets/Table 4/
- Scripts_and_Datasets/datasets/Table 4/10%/
- Scripts_and_Datasets/datasets/Table 4/10%/Datasets/
- Scripts_and_Datasets/datasets/Table 4/10%/Datasets/DRTGMHSIFFLP_s10_mlen_12_planted_syn_len300_num50.txt
- Scripts_and_Datasets/datasets/Table 4/10%/Datasets/IYKQ_s10_mlen_4_planted_syn_len300_num50.txt
- Scripts_and_Datasets/datasets/Table 4/10%/Datasets/MRKMVTAG_s10_mlen_8_planted_syn_len300_num50.txt
- Scripts_and_Datasets/datasets/Table 4/10%/Datasets/MTENKVGESICPAAPN_s10_mlen_16_planted_syn_len300_num50.txt
- Scripts_and_Datasets/datasets/Table 4/10%/Datasets/NDFNE_s10_mlen_5_planted_syn1_len300_num50.txt
- Scripts_and_Datasets/datasets/Table 4/10%/Datasets/PLMPES_s10_mlen_6_planted_syn2_len300_num50.txt
- Scripts_and_Datasets/datasets/Table 4/10%/Datasets/SSN_s10_mlen_3_planted_syn0_len300_num50.txt
- Scripts_and_Datasets/datasets/Table 4/10%/Datasets/TKYEETGAFK_s10_mlen_10_planted_syn5_len300_num50.txt
- Scripts_and_Datasets/datasets/Table 4/10%/Motifs/
- Scripts_and_Datasets/datasets/Table 4/10%/Motifs/score_DRTGMHSIFFLP_s10_mlen_12_planted_syn_len300_num50.txt
- Scripts_and_Datasets/datasets/Table 4/10%/Motifs/score_IYKQ_s10_mlen_4_planted_syn_len300_num50.txt
- Scripts_and_Datasets/datasets/Table 4/10%/Motifs/score_MRKMVTAG_s10_mlen_8_planted_syn_len300_num50.txt
- Scripts_and_Datasets/datasets/Table 4/10%/Motifs/score_MTENKVGESICPAAPN_s10_mlen_16_planted_syn_len300_num50.txt
- Scripts_and_Datasets/datasets/Table 4/10%/Motifs/score_NDFNE_s10_mlen_5_planted_syn1_len300_num50.txt
- Scripts_and_Datasets/datasets/Table 4/10%/Motifs/score_PLMPES_s10_mlen_6_planted_syn2_len300_num50.txt
- Scripts_and_Datasets/datasets/Table 4/10%/Motifs/score_SSN_s10_mlen_3_planted_syn0_len300_num50.txt
- Scripts_and_Datasets/datasets/Table 4/10%/Motifs/score_TKYEETGAFK_s10_mlen_10_planted_syn5_len300_num50.txt
- Scripts_and_Datasets/datasets/Table 4/100%/
- Scripts_and_Datasets/datasets/Table 4/100%/Datasets/
- Scripts_and_Datasets/datasets/Table 4/100%/Datasets/DRTGMHSIFFLP_mlen_12_planted_syn_len300_num50.txt
- Scripts_and_Datasets/datasets/Table 4/100%/Datasets/INGIKLKSE_mlen_9_planted_syn4_len300_num50.txt
- Scripts_and_Datasets/datasets/Table 4/100%/Datasets/IYKQ_mlen_4_planted_syn_len300_num50.txt
- Scripts_and_Datasets/datasets/Table 4/100%/Datasets/MRKMVTAG_mlen_8_planted_syn_len300_num50.txt
- Scripts_and_Datasets/datasets/Table 4/100%/Datasets/MTENKVGESICPAAPN_mlen_16_planted_syn_len300_num50.txt
- Scripts_and_Datasets/datasets/Table 4/100%/Datasets/NDFNE_mlen_5_planted_syn1_len300_num50.txt
- Scripts_and_Datasets/datasets/Table 4/100%/Datasets/PLMPES_mlen_6_planted_syn2_len300_num50.txt
- Scripts_and_Datasets/datasets/Table 4/100%/Datasets/QLVPLDK_mlen_7_planted_syn3_len300_num50.txt
- Scripts_and_Datasets/datasets/Table 4/100%/Motifs/
- Scripts_and_Datasets/datasets/Table 4/100%/Motifs/score_DRTGMHSIFFLP_mlen_12_planted_syn_len300_num50.txt
- Scripts_and_Datasets/datasets/Table 4/100%/Motifs/score_IYKQ_mlen_4_planted_syn_len300_num50.txt
- Scripts_and_Datasets/datasets/Table 4/100%/Motifs/score_MRKMVTAG_mlen_8_planted_syn_len300_num50.txt
- Scripts_and_Datasets/datasets/Table 4/100%/Motifs/score_MTENKVGESICPAAPN_mlen_16_planted_syn_len300_num50.txt
- Scripts_and_Datasets/datasets/Table 4/100%/Motifs/score_NDFNE_mlen_5_planted_syn1_len300_num50.txt
- Scripts_and_Datasets/datasets/Table 4/100%/Motifs/score_PLMPES_mlen_6_planted_syn2_len300_num50.txt
- Scripts_and_Datasets/datasets/Table 4/100%/Motifs/score_SSN_mlen_3_planted_syn0_len300_num50.txt
- Scripts_and_Datasets/datasets/Table 4/100%/Motifs/score_TKYEETGAFK_mlen_10_planted_syn5_len300_num50.txt
- Scripts_and_Datasets/datasets/Table 4/20%/
- Scripts_and_Datasets/datasets/Table 4/20%/Datasets/
- Scripts_and_Datasets/datasets/Table 4/20%/Datasets/DRTGMHSIFFLP_s20_mlen_12_planted_syn_len300_num50.txt
- Scripts_and_Datasets/datasets/Table 4/20%/Datasets/INGIKLKSE_mlen_9_planted_syn4_len300_num50.txt
- Scripts_and_Datasets/datasets/Table 4/20%/Datasets/IYKQ_s20_mlen_4_planted_syn_len300_num50.txt
- Scripts_and_Datasets/datasets/Table 4/20%/Datasets/MRKMVTAG_s20_mlen_8_planted_syn_len300_num50.txt
- Scripts_and_Datasets/datasets/Table 4/20%/Datasets/MTENKVGESICPAAPN_s20_mlen_16_planted_syn_len300_num50.txt
- Scripts_and_Datasets/datasets/Table 4/20%/Datasets/NDFNE_s20_mlen_5_planted_syn1_len300_num50.txt
- Scripts_and_Datasets/datasets/Table 4/20%/Datasets/PLMPES_s20_mlen_6_planted_syn2_len300_num50.txt
- Scripts_and_Datasets/datasets/Table 4/20%/Datasets/QLVPLDK_mlen_7_planted_syn3_len300_num50.txt
- Scripts_and_Datasets/datasets/Table 4/20%/Datasets/SSN_s20_mlen_3_planted_syn0_len300_num50.txt
- Scripts_and_Datasets/datasets/Table 4/20%/Datasets/TKYEETGAFK_s20_mlen_10_planted_syn5_len300_num50.txt
- Scripts_and_Datasets/datasets/Table 4/20%/Motifs/
- Scripts_and_Datasets/datasets/Table 4/20%/Motifs/score_DRTGMHSIFFLP_s20_mlen_12_planted_syn_len300_num50.txt
- Scripts_and_Datasets/datasets/Table 4/20%/Motifs/score_IYKQ_s20_mlen_4_planted_syn_len300_num50.txt
- Scripts_and_Datasets/datasets/Table 4/20%/Motifs/score_MRKMVTAG_s20_mlen_8_planted_syn_len300_num50.txt
- Scripts_and_Datasets/datasets/Table 4/20%/Motifs/score_MTENKVGESICPAAPN_s20_mlen_16_planted_syn_len300_num50.txt
- Scripts_and_Datasets/datasets/Table 4/20%/Motifs/score_NDFNE_s20_mlen_5_planted_syn1_len300_num50.txt
- Scripts_and_Datasets/datasets/Table 4/20%/Motifs/score_PLMPES_s20_mlen_6_planted_syn2_len300_num50.txt
- Scripts_and_Datasets/datasets/Table 4/20%/Motifs/score_SSN_s20_mlen_3_planted_syn0_len300_num50.txt
- Scripts_and_Datasets/datasets/Table 4/20%/Motifs/score_TKYEETGAFK_s20_mlen_10_planted_syn5_len300_num50.txt
- Scripts_and_Datasets/datasets/Table 4/40%/
- Scripts_and_Datasets/datasets/Table 4/40%/Datasets/
- Scripts_and_Datasets/datasets/Table 4/40%/Datasets/DRTGMHSIFFLP_s40_mlen_12_planted_syn_len300_num50.txt
- Scripts_and_Datasets/datasets/Table 4/40%/Datasets/IYKQ_s40_mlen_4_planted_syn_len300_num50.txt
- Scripts_and_Datasets/datasets/Table 4/40%/Datasets/MRKMVTAG_s40_mlen_8_planted_syn_len300_num50.txt
- Scripts_and_Datasets/datasets/Table 4/40%/Datasets/MTENKVGESICPAAPN_s40_mlen_16_planted_syn_len300_num50.txt
- Scripts_and_Datasets/datasets/Table 4/40%/Datasets/NDFNE_s40_mlen_5_planted_syn1_len300_num50.txt
- Scripts_and_Datasets/datasets/Table 4/40%/Datasets/PLMPES_s40_mlen_6_planted_syn2_len300_num50.txt
- Scripts_and_Datasets/datasets/Table 4/40%/Datasets/SSN_s40_mlen_3_planted_syn0_len300_num50.txt
- Scripts_and_Datasets/datasets/Table 4/40%/Datasets/TKYEETGAFK_s40_mlen_10_planted_syn5_len300_num50.txt
- Scripts_and_Datasets/datasets/Table 4/40%/Motifs/
- Scripts_and_Datasets/datasets/Table 4/40%/Motifs/score_DRTGMHSIFFLP_s40_mlen_12_planted_syn_len300_num50.txt
- Scripts_and_Datasets/datasets/Table 4/40%/Motifs/score_IYKQ_s40_mlen_4_planted_syn_len300_num50.txt
- Scripts_and_Datasets/datasets/Table 4/40%/Motifs/score_MRKMVTAG_s40_mlen_8_planted_syn_len300_num50.txt
- Scripts_and_Datasets/datasets/Table 4/40%/Motifs/score_MTENKVGESICPAAPN_s40_mlen_16_planted_syn_len300_num50.txt
- Scripts_and_Datasets/datasets/Table 4/40%/Motifs/score_NDFNE_s40_mlen_5_planted_syn1_len300_num50.txt
- Scripts_and_Datasets/datasets/Table 4/40%/Motifs/score_PLMPES_s40_mlen_6_planted_syn2_len300_num50.txt
- Scripts_and_Datasets/datasets/Table 4/40%/Motifs/score_SSN_s40_mlen_3_planted_syn0_len300_num50.txt
- Scripts_and_Datasets/datasets/Table 4/40%/Motifs/score_TKYEETGAFK_s40_mlen_10_planted_syn5_len300_num50.txt
- Scripts_and_Datasets/datasets/Table 4/5%/
- Scripts_and_Datasets/datasets/Table 4/5%/Datasets/
- Scripts_and_Datasets/datasets/Table 4/5%/Datasets/DRTGMHSIFFLP_s5_mlen_12_planted_syn_len300_num50.txt
- Scripts_and_Datasets/datasets/Table 4/5%/Datasets/IYKQ_s5_mlen_4_planted_syn_len300_num50.txt
- Scripts_and_Datasets/datasets/Table 4/5%/Datasets/MRKMVTAG_s5_mlen_8_planted_syn_len300_num50.txt
- Scripts_and_Datasets/datasets/Table 4/5%/Datasets/MTENKVGESICPAAPN_s5_mlen_16_planted_syn_len300_num50.txt
- Scripts_and_Datasets/datasets/Table 4/5%/Datasets/NDFNE_s5_mlen_5_planted_syn1_len300_num50.txt
- Scripts_and_Datasets/datasets/Table 4/5%/Datasets/PLMPES_s5_mlen_6_planted_syn2_len300_num50.txt
- Scripts_and_Datasets/datasets/Table 4/5%/Datasets/QLVPLDK_mlen_7_planted_syn3_len300_num50.txt
- Scripts_and_Datasets/datasets/Table 4/5%/Datasets/SSN_s5_mlen_3_planted_syn0_len300_num50.txt
- Scripts_and_Datasets/datasets/Table 4/5%/Datasets/TKYEETGAFK_s5_mlen_10_planted_syn5_len300_num50.txt
- Scripts_and_Datasets/datasets/Table 4/5%/Motifs/
- Scripts_and_Datasets/datasets/Table 4/5%/Motifs/score_DRTGMHSIFFLP_s5_mlen_12_planted_syn_len300_num50.txt
- Scripts_and_Datasets/datasets/Table 4/5%/Motifs/score_IYKQ_s5_mlen_4_planted_syn_len300_num50.txt
- Scripts_and_Datasets/datasets/Table 4/5%/Motifs/score_MRKMVTAG_s5_mlen_8_planted_syn_len300_num50.txt
- Scripts_and_Datasets/datasets/Table 4/5%/Motifs/score_MTENKVGESICPAAPN_s5_mlen_16_planted_syn_len300_num50.txt
- Scripts_and_Datasets/datasets/Table 4/5%/Motifs/score_NDFNE_s5_mlen_5_planted_syn1_len300_num50.txt
- Scripts_and_Datasets/datasets/Table 4/5%/Motifs/score_PLMPES_s5_mlen_6_planted_syn2_len300_num50.txt
- Scripts_and_Datasets/datasets/Table 4/5%/Motifs/score_SSN_s5_mlen_3_planted_syn0_len300_num50.txt
- Scripts_and_Datasets/datasets/Table 4/5%/Motifs/score_TKYEETGAFK_s5_mlen_10_planted_syn5_len300_num50.txt
- Scripts_and_Datasets/datasets/Table 4/60%/
- Scripts_and_Datasets/datasets/Table 4/60%/Datasets/
- Scripts_and_Datasets/datasets/Table 4/60%/Datasets/DRTGMHSIFFLP_s60_mlen_12_planted_syn_len300_num50.txt
- Scripts_and_Datasets/datasets/Table 4/60%/Datasets/IYKQ_s60_mlen_4_planted_syn_len300_num50.txt
- Scripts_and_Datasets/datasets/Table 4/60%/Datasets/MRKMVTAG_s60_mlen_8_planted_syn_len300_num50.txt
- Scripts_and_Datasets/datasets/Table 4/60%/Datasets/MTENKVGESICPAAPN_s60_mlen_16_planted_syn_len300_num50.txt
- Scripts_and_Datasets/datasets/Table 4/60%/Datasets/NDFNE_s60_mlen_5_planted_syn1_len300_num50.txt
- Scripts_and_Datasets/datasets/Table 4/60%/Datasets/PLMPES_s60_mlen_6_planted_syn2_len300_num50.txt
- Scripts_and_Datasets/datasets/Table 4/60%/Datasets/SSN_s60_mlen_3_planted_syn0_len300_num50.txt
- Scripts_and_Datasets/datasets/Table 4/60%/Datasets/TKYEETGAFK_s60_mlen_10_planted_syn5_len300_num50.txt
- Scripts_and_Datasets/datasets/Table 4/60%/Motifs/
- Scripts_and_Datasets/datasets/Table 4/60%/Motifs/score_DRTGMHSIFFLP_s60_mlen_12_planted_syn_len300_num50.txt
- Scripts_and_Datasets/datasets/Table 4/60%/Motifs/score_IYKQ_s60_mlen_4_planted_syn_len300_num50.txt
- Scripts_and_Datasets/datasets/Table 4/60%/Motifs/score_MRKMVTAG_s60_mlen_8_planted_syn_len300_num50.txt
- Scripts_and_Datasets/datasets/Table 4/60%/Motifs/score_MTENKVGESICPAAPN_s60_mlen_16_planted_syn_len300_num50.txt
- Scripts_and_Datasets/datasets/Table 4/60%/Motifs/score_NDFNE_s60_mlen_5_planted_syn1_len300_num50.txt
- Scripts_and_Datasets/datasets/Table 4/60%/Motifs/score_PLMPES_s60_mlen_6_planted_syn2_len300_num50.txt
- Scripts_and_Datasets/datasets/Table 4/60%/Motifs/score_SSN_s60_mlen_3_planted_syn0_len300_num50.txt
- Scripts_and_Datasets/datasets/Table 4/60%/Motifs/score_TKYEETGAFK_s60_mlen_10_planted_syn5_len300_num50.txt
- Scripts_and_Datasets/datasets/Table 4/80%/
- Scripts_and_Datasets/datasets/Table 4/80%/Datasets/
- Scripts_and_Datasets/datasets/Table 4/80%/Datasets/DRTGMHSIFFLP_s80_mlen_12_planted_syn_len300_num50.txt
- Scripts_and_Datasets/datasets/Table 4/80%/Datasets/INGIKLKSE_mlen_9_planted_syn4_len300_num50.txt
- Scripts_and_Datasets/datasets/Table 4/80%/Datasets/IYKQ_s80_mlen_4_planted_syn_len300_num50.txt
- Scripts_and_Datasets/datasets/Table 4/80%/Datasets/MRKMVTAG_s80_mlen_8_planted_syn_len300_num50.txt
- Scripts_and_Datasets/datasets/Table 4/80%/Datasets/MTENKVGESICPAAPN_s80_mlen_16_planted_syn_len300_num50.txt
- Scripts_and_Datasets/datasets/Table 4/80%/Datasets/NDFNE_s80_mlen_5_planted_syn1_len300_num50.txt
- Scripts_and_Datasets/datasets/Table 4/80%/Datasets/PLMPES_s80_mlen_6_planted_syn2_len300_num50.txt
- Scripts_and_Datasets/datasets/Table 4/80%/Datasets/QLVPLDK_mlen_7_planted_syn3_len300_num50.txt
- Scripts_and_Datasets/datasets/Table 4/80%/Datasets/SSN_s80_mlen_3_planted_syn0_len300_num50.txt
- Scripts_and_Datasets/datasets/Table 4/80%/Datasets/TKYEETGAFK_s80_mlen_10_planted_syn5_len300_num50.txt
- Scripts_and_Datasets/datasets/Table 4/80%/Motifs/
- Scripts_and_Datasets/datasets/Table 4/80%/Motifs/score_DRTGMHSIFFLP_s80_mlen_12_planted_syn_len300_num50.txt
- Scripts_and_Datasets/datasets/Table 4/80%/Motifs/score_IYKQ_s80_mlen_4_planted_syn_len300_num50.txt
- Scripts_and_Datasets/datasets/Table 4/80%/Motifs/score_MRKMVTAG_s80_mlen_8_planted_syn_len300_num50.txt
- Scripts_and_Datasets/datasets/Table 4/80%/Motifs/score_MTENKVGESICPAAPN_s80_mlen_16_planted_syn_len300_num50.txt
- Scripts_and_Datasets/datasets/Table 4/80%/Motifs/score_NDFNE_s80_mlen_5_planted_syn1_len300_num50.txt
- Scripts_and_Datasets/datasets/Table 4/80%/Motifs/score_PLMPES_s80_mlen_6_planted_syn2_len300_num50.txt
- Scripts_and_Datasets/datasets/Table 4/80%/Motifs/score_SSN_s80_mlen_3_planted_syn0_len300_num50.txt
- Scripts_and_Datasets/datasets/Table 4/80%/Motifs/score_TKYEETGAFK_s80_mlen_10_planted_syn5_len300_num50.txt
- Scripts_and_Datasets/datasets/Table 5/
- Scripts_and_Datasets/datasets/Table 5/DILIMOT/
- Scripts_and_Datasets/datasets/Table 5/DILIMOT/CxxxSxExK/
- Scripts_and_Datasets/datasets/Table 5/DILIMOT/CxxxSxExK/CxxSxExK.fasta
- Scripts_and_Datasets/datasets/Table 5/DILIMOT/CxxxSxExK/CxxSxExK_s4_L3_W6.txt
- Scripts_and_Datasets/datasets/Table 5/DILIMOT/CxxxSxExK/negCxxSxExK.fasta
- Scripts_and_Datasets/datasets/Table 5/DILIMOT/CxxxSxExK/out_CxxSxExK_s4_L3_W6.txt
- Scripts_and_Datasets/datasets/Table 5/DILIMOT/CxxxSxExK/results.txt
- Scripts_and_Datasets/datasets/Table 5/DILIMOT/GSxxxGxP/
- Scripts_and_Datasets/datasets/Table 5/DILIMOT/GSxxxGxP/GSxxxGxP.fasta
- Scripts_and_Datasets/datasets/Table 5/DILIMOT/GSxxxGxP/GSxxxGxP_s5_L3_w8.txt
- Scripts_and_Datasets/datasets/Table 5/DILIMOT/GSxxxGxP/negGSxxxGxP.fasta
- Scripts_and_Datasets/datasets/Table 5/DILIMOT/GSxxxGxP/out_GSxxxGxP_s5_L3_w8.txt
- Scripts_and_Datasets/datasets/Table 5/DILIMOT/GSxxxGxP/results.txt
- Scripts_and_Datasets/datasets/Table 5/DILIMOT/GxxxExGE/
- Scripts_and_Datasets/datasets/Table 5/DILIMOT/GxxxExGE/GxxxExGE.fasta
- Scripts_and_Datasets/datasets/Table 5/DILIMOT/GxxxExGE/negGxxxExGE.fasta
- Scripts_and_Datasets/datasets/Table 5/DILIMOT/GxxxExGE/out_GxxxExGE.txt
- Scripts_and_Datasets/datasets/Table 5/DILIMOT/GxxxExGE/out_S9_L3_W7.txt
- Scripts_and_Datasets/datasets/Table 5/DILIMOT/GxxxExGE/results.txt
- Scripts_and_Datasets/datasets/Table 5/DILIMOT/GxxxExGE/S9_L3_W7.txt
- Scripts_and_Datasets/datasets/Table 5/DILIMOT/GxxxRGRG/
- Scripts_and_Datasets/datasets/Table 5/DILIMOT/GxxxRGRG/GxxxRGRG.fasta
- Scripts_and_Datasets/datasets/Table 5/DILIMOT/GxxxRGRG/GxxxRGRG_s7_L3_W6.txt
- Scripts_and_Datasets/datasets/Table 5/DILIMOT/GxxxRGRG/negGxxxRGRG.fasta
- Scripts_and_Datasets/datasets/Table 5/DILIMOT/GxxxRGRG/out_GxxxRGRG_s7_L3_W6.txt
- Scripts_and_Datasets/datasets/Table 5/DILIMOT/GxxxRGRG/results.txt
- Scripts_and_Datasets/datasets/Table 5/DILIMOT/LPSN/
- Scripts_and_Datasets/datasets/Table 5/DILIMOT/LPSN/LPSN.fasta
- Scripts_and_Datasets/datasets/Table 5/DILIMOT/LPSN/negLPSN.fasta
- Scripts_and_Datasets/datasets/Table 5/DILIMOT/LPSN/out_S4_L3_w5.txt
- Scripts_and_Datasets/datasets/Table 5/DILIMOT/LPSN/results.txt
- Scripts_and_Datasets/datasets/Table 5/DILIMOT/LPSN/S4_L3_w5.txt
- Scripts_and_Datasets/datasets/Table 5/DILIMOT/LxDLxK/
- Scripts_and_Datasets/datasets/Table 5/DILIMOT/LxDLxK/LxDLxK.fasta
- Scripts_and_Datasets/datasets/Table 5/DILIMOT/LxDLxK/negLxDLxK.fasta
- Scripts_and_Datasets/datasets/Table 5/DILIMOT/LxDLxK/out_S5_L3_w5.txt
- Scripts_and_Datasets/datasets/Table 5/DILIMOT/LxDLxK/results.txt
- Scripts_and_Datasets/datasets/Table 5/DILIMOT/LxDLxK/S5_L3_w5.txt
- Scripts_and_Datasets/datasets/Table 5/DILIMOT/PxPLxK/
- Scripts_and_Datasets/datasets/Table 5/DILIMOT/PxPLxK/evalAllmeasures-v0.pl
- Scripts_and_Datasets/datasets/Table 5/DILIMOT/PxPLxK/evalAllmeasures-v1.pl
- Scripts_and_Datasets/datasets/Table 5/DILIMOT/PxPLxK/evalAllmeasures-v3.pl
- Scripts_and_Datasets/datasets/Table 5/DILIMOT/PxPLxK/evalTypeIImeasures-v0.pl
- Scripts_and_Datasets/datasets/Table 5/DILIMOT/PxPLxK/generate_random_seq_AAFreq.pl
- Scripts_and_Datasets/datasets/Table 5/DILIMOT/PxPLxK/motifCount.pl
- Scripts_and_Datasets/datasets/Table 5/DILIMOT/PxPLxK/negPxLPxK.fasta
- Scripts_and_Datasets/datasets/Table 5/DILIMOT/PxPLxK/out_S8_L3_5.txt
- Scripts_and_Datasets/datasets/Table 5/DILIMOT/PxPLxK/PxLPxK.fasta
- Scripts_and_Datasets/datasets/Table 5/DILIMOT/PxPLxK/results.txt
- Scripts_and_Datasets/datasets/Table 5/DILIMOT/PxPLxK/S8_L3_5.txt
- Scripts_and_Datasets/datasets/Table 5/DILIMOT/QxRLQxxQ/
- Scripts_and_Datasets/datasets/Table 5/DILIMOT/QxRLQxxQ/negQxRLQxxQ.fasta
- Scripts_and_Datasets/datasets/Table 5/DILIMOT/QxRLQxxQ/out_S4_L3_w5.txt
- Scripts_and_Datasets/datasets/Table 5/DILIMOT/QxRLQxxQ/QxRLQxxQ.fasta
- Scripts_and_Datasets/datasets/Table 5/DILIMOT/QxRLQxxQ/results.txt
- Scripts_and_Datasets/datasets/Table 5/DILIMOT/QxRLQxxQ/S4_L3_w5.txt
- Scripts_and_Datasets/datasets/Table 5/DILIMOT/R.RS.S/
- Scripts_and_Datasets/datasets/Table 5/DILIMOT/R.RS.S/negRxRSxS.fasta
- Scripts_and_Datasets/datasets/Table 5/DILIMOT/R.RS.S/out_RxRSxS_S6_L3_w5.txt
- Scripts_and_Datasets/datasets/Table 5/DILIMOT/R.RS.S/results.txt
- Scripts_and_Datasets/datasets/Table 5/DILIMOT/R.RS.S/RxRSxS.fasta
- Scripts_and_Datasets/datasets/Table 5/DILIMOT/R.RS.S/RxRSxS_S6_L3_w5.txt
- Scripts_and_Datasets/datasets/Table 5/DILIMOT/WS_WS/
- Scripts_and_Datasets/datasets/Table 5/DILIMOT/WS_WS/negWSxWS.fasta
- Scripts_and_Datasets/datasets/Table 5/DILIMOT/WS_WS/out_WS_WS_S5_L4_W6.txt
- Scripts_and_Datasets/datasets/Table 5/DILIMOT/WS_WS/results.txt
- Scripts_and_Datasets/datasets/Table 5/DILIMOT/WS_WS/WSxWS.fasta
- Scripts_and_Datasets/datasets/Table 5/DILIMOT/WS_WS/WS_WS_S5_L4_W6.txt
- Scripts_and_Datasets/datasets/Table 5/README.txt
- Scripts_and_Datasets/datasets/Table 6/
- Scripts_and_Datasets/datasets/Table 6/RIGID/
- Scripts_and_Datasets/datasets/Table 6/RIGID/motifsOfPS00799.txt
- Scripts_and_Datasets/datasets/Table 6/RIGID/mPS00084.txt
- Scripts_and_Datasets/datasets/Table 6/RIGID/mPS00458.txt
- Scripts_and_Datasets/datasets/Table 6/RIGID/mPS00506.txt
- Scripts_and_Datasets/datasets/Table 6/RIGID/mPS00780.txt
- Scripts_and_Datasets/datasets/Table 6/RIGID/mPS00799.txt
- Scripts_and_Datasets/datasets/Table 6/RIGID/mPS00927.txt
- Scripts_and_Datasets/datasets/Table 6/RIGID/mPS00987.txt
- Scripts_and_Datasets/datasets/Table 6/RIGID/mPS01142.txt
- Scripts_and_Datasets/datasets/Table 6/RIGID/PS00084.fasta
- Scripts_and_Datasets/datasets/Table 6/RIGID/PS00458.fasta
- Scripts_and_Datasets/datasets/Table 6/RIGID/PS00506.fasta
- Scripts_and_Datasets/datasets/Table 6/RIGID/PS00780.fasta
- Scripts_and_Datasets/datasets/Table 6/RIGID/PS00799.fasta
- Scripts_and_Datasets/datasets/Table 6/RIGID/PS00927.fasta
- Scripts_and_Datasets/datasets/Table 6/RIGID/PS00987.fasta
- Scripts_and_Datasets/datasets/Table 6/RIGID/PS01142.fasta
- Scripts_and_Datasets/Scripts/
- Scripts_and_Datasets/Scripts/evalAllmeasures.pl
- Scripts_and_Datasets/Scripts/genMetaMotif.pl
- Scripts_and_Datasets/Scripts/motifBySupp.pl
- Scripts_and_Datasets/Scripts/motifCount.pl
- Scripts_and_Datasets/Scripts/motifEvaluator.pl
- Scripts_and_Datasets/Scripts/motifPlanter.pl
- Scripts_and_Datasets/Scripts/motifs_ps00021.txt
- Scripts_and_Datasets/Scripts/scripts.doc
- Scripts_and_Datasets/Scripts/scripts.htm
- Scripts_and_Datasets/
