# Supplementary material for: Evaluating deterministic motif significance measures in protein databases
Source: Algorithms Mol Biol. 2007 Dec 24;2:16. doi: 10.1186/1748-7188-2-16 (PMC2254621; doi:10.1186/1748-7188-2-16)
Supplement: Additional File 2 — Scripts and Datasets. This file contains the sequence datasets (synthetic and real) and the evaluated motifs. This data is separated according to the tables where it is presented and discussed. It also contains script programs (in perl language) developed for this work. [file 1748-7188-2-16-S2.zip › Scripts_and_Datasets/datasets/Fig 3 and 4 and Add Fig 1/Correlation Analysis Synth metaInfo/Correlation/Correlation Matrices/case1-all.txt]

0.9600  0.7000  0.5000  0.3200  0.7400  0.9600  0.6000  0.6200  0.6400  0.9000  0.3200  0.5200  0.4400  0.9600  0.9400  0.8000  0.6400  0.8800  0.7000  0.5200  0.6200  0.7000  0.3000  0.3400  0.4800  0.6000  0.5800  0.5600  0.7600  0.3600  0.5800  0.8000  0.7200  0.8200  0.7200  0.6000  0.6200  0.3000  0.7200  0.9400  0.8600  0.3000  0.6000  0.5800  0.9800  0.8600  0.7800  0.9000  0.9000  0.3600  0.6400  0.4600  0.8800  0.5000  0.8400  0.9000  0.3200  0.3200  0.6600  0.4000  0.4000  0.3800  0.5600  0.5200  0.9600  0.6800  0.3200  0.9400  0.3400  0.9800  0.6800  0.7400  0.4800  0.9200  0.5200  0.3200  0.7400  0.5600  0.3200  0.3200  0.3400  0.4600  0.9800  0.9200  0.3400  0.4000  0.5200  0.4000  0.3000  0.5600  0.6200  0.8000  0.8400  0.7200  0.6200  0.8200  0.6200  0.7200  0.7800  0.8600  0.9600  0.3400  0.5600  0.4800  0.9800  0.7800  0.9600  0.5800  0.4400  0.8200  0.7200  0.9400  0.7200  0.4400  0.3400  0.5600  0.5600  0.7800  0.8000  0.8200  0.3000  0.5600  0.3800  0.4200  0.6000  0.5800  0.8800  0.8600  0.4200  0.7000  0.3000  0.8600  0.6800  0.9400  0.4400  0.5800  0.3000  0.5000  0.5400  0.4200  0.4600  0.8400  0.4800  0.8400  0.9800  0.3200  0.3000  0.3400  0.3600  0.7800  0.9800  0.8400  0.3000  0.5800  0.3200  0.8000  0.6000  0.6000  0.3800  0.8000  0.8800  0.7600  0.5800  0.3400  0.4000  0.3000  0.4200  0.8200  0.9200  0.7800  0.4400  0.9400  0.6000  0.5800  0.9600  0.5800  0.6600  0.4400  0.8600  0.8000  0.3400  0.3200  0.4000  0.7200  0.6800  0.5400  0.9000  0.7200  0.3000  0.3000  0.4600  0.6400  0.6400  0.6000  0.5200  0.3400  0.5400  0.9800  0.4200  0.4800  0.7000  0.4600  0.8000  0.8000  0.6800  0.3000  0.4200  0.3000  0.3000  0.3800  0.3800  0.5800  0.4800  0.6400  0.7800  0.4600  0.8200  0.4800  0.9800  0.4800  0.9800  0.8000  0.9200  0.4000  0.4400  0.3800  0.9400  0.7000  0.8200  0.5400  0.9800  0.7600  0.9800  0.5800  0.9400  0.8400  0.6600  0.9800  0.4600  0.9000  0.4200  0.9800  0.7000  0.6200  0.8800  0.8000  0.8600  0.5200  0.5600  0.6600  0.9600  0.4000  0.4800  0.9600  0.8600  0.3800  0.8400  0.8200  0.8200  0.4200  0.3000  0.9400  0.6200  0.4800  0.3600  0.5200  0.7600  0.9400  0.8600  0.8800  0.6200  0.5200  0.7400  0.6600  0.3600  0.5800  0.8200  0.4000  0.9600  0.7000  0.3400  0.8400  0.9400  0.6400  0.3800  0.3200  0.8600  0.6400  0.4000  0.4400  0.5600  0.9400  0.6800  0.3400  0.4200  0.6000  0.5000  0.7200  0.7200  0.9200  0.8000  0.7000  0.9200  0.3400  0.8800  0.5400  0.8000  0.9400  0.4400  0.9200  0.3000  0.7200  0.5400  0.7000  0.3200  0.9000  0.9200  0.3600  0.5800  0.9600  0.6400  0.6800  0.7400  0.9400  0.9600  0.5800  0.3200  0.5200  0.7200  0.4000  0.4000  0.9400  0.3000  0.4000  0.8400  0.8400  0.4000  0.3200  0.9000  0.4600  0.5400  0.6600  0.4600  0.7000  0.8800  0.6600  0.4000  0.4200  0.7800  0.4800  0.6600  0.5200  0.4200  0.9000  0.7800  0.3200  0.6200  0.9800  0.9000  0.3400  0.6800  0.3800  0.9000  0.7800  0.3400  0.9800  0.7600  0.3200  0.8200  0.7800  0.5600  0.6800  0.5000  0.9800  0.8600  0.4000  0.5800  0.7600  0.5800  0.9200  0.9600  0.7200  0.5400  0.9600  0.8800  0.5200  0.6200  0.9600  0.4800  0.9200  0.7000  0.4400  0.4000  0.8600  0.8200  0.4800  0.8400  0.3800  0.8600  0.8200  0.7200  0.8200  0.5600  0.9800  0.5400  0.3600  0.8400  0.6000  0.9400  0.8600  0.8000  0.4400  0.4800  0.4000  0.8400  0.9200  0.7200  0.4800  0.4800  0.3800  0.4400  0.4600  0.3200  0.3800  0.3600  0.9600  0.7600  0.6200  0.3200  0.8200  0.8800  0.5600  0.5600  0.6800  0.6800  0.4800  0.4600  0.7600  0.7600  0.5000  0.7200  0.8200  0.8200  0.8800  0.7800  0.5200  0.3000  0.3000  0.9800  0.3200  0.8000  0.8400  0.4800  0.3600  0.3600  0.3200  0.9800  0.4000  0.7400  0.6000  0.7400  0.8600  0.7600  0.5400  0.6600  0.6400  0.7200  0.8400  0.9200  0.8400  0.5800  0.6200  0.5800  0.6000  0.5400  0.3400  0.6000  0.4200  0.5400  0.7200  0.9600  0.6800  0.7000  0.9200  0.3400  0.5600  0.4400  0.3200  0.6000  0.9400  0.4000  0.4600  0.5000  0.6800  0.6800  0.9400  0.4600  0.4600  0.4800  0.5600  0.6000  0.9000  0.6200  0.5000  0.8800  0.8000  0.4000  0.7000  0.7400  0.7600  0.4000  0.4800  0.8400  0.7400  0.6600  0.6200  0.8400  0.7600  0.8400  0.9400  0.6000  0.6800  0.9200  0.8600  0.9800  0.9200  0.4600  0.4800  0.9200  0.5400  0.7800  0.5800  0.8400  0.8600  0.6600  0.9600  0.7200  0.4200  0.6000  0.4000  0.4000  0.3800  0.3800  0.6400  0.7200  0.7600  0.6200  0.6000  0.7000  0.9600  0.8000  0.9400  0.3800  0.7400  0.4400  0.9600  0.6600  0.3800  0.7400  0.8000  0.9200  0.9600  0.8800  0.7000  0.6800  0.6600  0.7800  0.3600  0.7000  0.5800  0.5400  0.5200  0.3600  0.7800  0.4800  0.8000  0.6800  0.8200  0.6400  0.9400  0.9400  0.5200  0.9800  0.8200  0.5600  0.3200  0.8800  0.8400  0.3000  0.5200  0.5600  0.9800  0.6400  0.4000  0.5600  0.5600  0.7600  0.3600  0.9200  0.5000  0.9200  0.9400  0.7400  0.5000  0.6600  0.3600  0.3600  0.3800  0.3200  0.4600  0.8800  0.6800  0.4000  0.3000  0.5200  0.9800  0.5800  0.5600  0.4600  0.6400  0.9600  0.8400  0.3800  0.6000  0.6000  0.7600  0.5400  0.9600  0.5600  0.3000  0.7400  0.6600  0.3400  0.4000  0.8400  0.5600  0.9800  0.4200  0.6600  0.9200  0.8400  0.9600  0.5200  0.3400  0.6800  0.9400  0.5200  0.7400  0.5400  0.5000  0.7000  0.7200  0.4400  0.9000  0.8600  0.8200  0.7800  0.3200  0.8000  0.4600  0.9800  0.3200  0.5400  0.3800  0.4000  0.8200  0.5200  0.9800  0.5600  0.7200  0.7800  0.7800  0.9800  0.3800  0.4600  0.8600  0.4200  0.7800  0.5200  0.6200  0.7200  0.5000  0.6600  0.7800  0.9200  0.7000  0.8400  0.7400  0.7000  0.7600  0.5400  0.7800  0.3200  0.4200  0.3600  0.4600  0.6200  0.7000  0.6200  0.8400  0.5200  0.8400  0.9600  0.3800  0.9800  0.9800  0.5200  0.6400  0.7000  0.5200  0.6600  0.8600  0.9000  0.8200  0.5400  0.6800  0.7000  0.9200  0.3000  0.4600  0.7200  0.3000  0.3800  0.6600  0.6800  0.3600  0.7600  0.9400  0.9600  0.3400  0.8800  0.3400  0.6600  0.4400  0.8200  0.5600  0.3800  0.6400  0.9600  0.5600  0.5800  0.6400  0.4200  0.8600  0.9000  0.6600  0.3600  0.5000  0.3800  0.3600  0.9000  0.6600  0.7800  0.4600  0.9600  0.9400  0.3000  0.5400  0.6200  0.8600  0.4400  0.9600  0.5000  0.3200  0.3400  0.7000  0.9400  0.8200  0.9600  0.3400  0.6600  0.9600  0.9200  0.8400  0.3000  0.7800  0.5000  0.8800  0.6200  0.5200  0.8600  0.3600  0.7400  0.9000  0.4600  0.4000  0.4200  0.8800  0.8000  0.5800  0.4000  0.5800  0.7800  0.4800  0.3800  0.7200  0.6200  0.4400  0.7600  0.9200  0.5600  0.9000  0.6000  0.4000  0.5000  0.8000  0.8200  0.7600  0.9800  0.7400  0.3200  0.8600  0.4600  0.9000  0.9400  0.5000  0.9800  0.3800  0.9400  0.6200  0.5600  0.7600  0.3000  0.4200  0.4600  0.5800  0.5600  0.4000  0.4200  0.3400  0.6800  0.7200  0.9800  0.6000  0.6200  0.8800  0.5800  0.9800  0.7800  0.7800  0.7600  0.8600  0.7200  0.5200  0.5600  0.9600  0.6200  0.4400  0.5600  0.4000  0.4000  0.8200  0.5000  0.7200  0.4800  0.3600  0.9000  0.7600  0.5800  0.7800  0.7600  0.4400  0.4600  0.7800  0.9200  0.7200  0.4200  0.6400  0.7400  0.6400  0.5600  0.4200  0.3200  0.9000  0.7000  0.7000  0.4400  0.9200  0.7800  0.7600  0.5200  0.4600  0.5800  0.3400  0.4600  0.7400  0.5600  0.8400  0.5200  0.5600  0.9200  0.8200  0.9200  0.9200  0.4600  0.3400  0.7400  0.5200  0.8800  0.6800  0.9000  0.3600  0.6400  0.6400  0.5800  0.9400  0.8000  0.6200  0.8000  0.4000  0.6400  0.7200  0.4000  0.7000  0.5400  0.6400  0.7000  0.8200  0.5800  0.9200  0.9200  0.5600  0.6400  0.4200  0.7200  0.5600  0.6400  0.3600  0.9600  0.5400  0.8800  0.4200  0.6800  0.6200  0.4600  0.9000  0.6400  0.4800  0.4000  0.3600  0.3200  0.7800  0.9200  0.4000  0.8800  0.8600  0.4000  0.6800  0.9600  0.9400  0.9200  0.8400  0.3600  0.3600  0.5200  0.6200  0.6600  0.6600  0.9200  0.6600  0.4600  0.3400  0.3600  0.7800  0.7600  0.4200  0.5000  0.5600  0.7000  0.3400  0.3400  0.9200  0.7800  0.9200  0.9200  0.5200  0.5400  0.6000  0.6800  0.3200  0.4200  0.8000  0.3000  0.5800  0.9000  0.9200  0.5000  0.5400  0.3000  0.4800  0.7200  0.3000  0.3000  0.4200  0.4000  0.5000  0.3200  0.5200  0.6400  
0.8000  0.8400  0.9300  0.8900  0.7900  0.8500  0.9900  0.9500  0.6800  0.8800  0.7000  0.9200  0.9000  0.7300  0.8800  0.8600  0.9700  0.9800  0.8500  0.7900  0.8300  0.8600  0.7100  0.8000  0.8600  0.9400  1.0000  0.9100  0.9600  0.8200  0.9900  0.8600  0.9400  0.9800  0.7400  0.7700  0.7500  0.9700  0.9000  0.9900  0.8500  0.9800  0.9000  0.7800  0.9200  0.8700  0.9600  0.8800  0.9700  0.7500  0.8500  0.8800  0.9600  0.7100  0.7500  0.9200  0.9200  0.8000  0.8200  0.8500  0.7000  0.9600  0.7600  0.7200  0.8500  0.7700  0.8800  0.7800  0.8000  0.7900  0.9900  0.9800  0.9800  0.9800  0.7400  0.8000  0.8200  0.9800  0.7000  0.7200  0.7900  0.8300  0.8600  0.7100  0.8500  0.7400  0.8900  0.9500  0.8400  0.8300  0.8300  0.6600  0.7200  0.8600  0.6700  0.8600  0.7000  0.8000  0.7100  0.6600  0.7100  0.9800  0.6700  0.6700  0.9200  0.7500  0.6900  0.6900  0.6600  0.8700  0.8400  0.8100  0.9600  0.7900  0.7500  0.8900  0.7500  0.9400  0.8900  0.7300  0.9600  0.6700  0.9200  0.7400  0.7900  0.8100  0.7300  0.6600  0.8500  0.7700  0.6900  0.7000  0.6600  0.6600  0.8600  0.7400  0.6800  0.8600  0.8100  0.7000  0.8400  0.8100  0.8200  0.7800  0.6900  0.8500  0.7400  0.8600  0.7000  0.7500  0.7800  0.7600  0.7400  0.7900  0.9900  0.9400  0.8800  0.9200  0.8500  0.9700  0.7300  0.8700  0.6800  0.9700  0.9100  0.7700  0.6800  0.6600  0.7100  0.8300  0.9800  0.9000  0.9800  0.9300  0.9500  0.9000  0.9700  0.9800  1.0000  0.8600  0.8900  0.9000  0.8800  0.9700  0.8400  0.8600  0.7000  0.8500  0.7900  0.6800  0.8800  0.9700  0.7500  0.7400  0.7100  0.6700  0.9800  0.9400  0.8100  0.8800  0.7900  0.7600  0.8000  0.7200  0.6600  0.9500  0.6600  0.8700  0.7200  0.8000  0.6900  0.7100  0.6800  1.0000  0.9600  0.9900  0.7500  0.8000  0.7700  0.8500  0.8000  0.9600  0.9100  0.6900  0.9800  0.6900  0.9800  0.8600  0.9900  0.7600  0.7500  0.9600  0.9800  0.8200  0.9000  0.7600  0.7700  0.7800  0.9200  0.8700  0.8400  0.8400  0.8700  0.7200  0.8400  0.9500  0.9800  0.7700  0.6800  0.7200  0.9300  0.9000  0.8100  0.9900  0.9900  0.6900  0.7200  0.7500  0.8200  0.7600  0.7800  0.8800  0.7500  0.6700  0.8100  0.8500  0.7300  0.8900  0.8200  0.8600  0.8400  0.7700  0.6600  0.8800  0.7500  0.9900  0.8700  0.8000  0.7100  0.7500  0.6700  0.9300  0.7500  0.7900  0.9900  0.7700  0.8100  0.9600  0.9500  0.8800  0.7200  0.9100  0.7800  0.7500  0.9200  0.9200  0.7800  0.7900  0.8200  0.8000  0.7100  0.8500  0.6600  0.7500  0.9600  0.8800  0.8800  0.9300  0.9700  0.7500  0.8600  0.6700  0.8300  0.8100  0.7900  0.8800  0.8500  0.9000  0.6700  0.8900  0.9600  0.7400  0.7000  0.7300  0.9400  0.9100  0.9800  0.9500  0.7600  0.8700  0.8300  0.7700  0.7700  0.7000  0.9800  1.0000  0.7000  0.7000  0.7600  0.9200  1.0000  0.7800  0.8600  0.8100  0.6900  0.8600  0.7000  0.7000  0.8400  0.7200  0.8600  0.9900  0.8100  0.7400  0.9500  0.7800  1.0000  0.6600  0.6800  0.9800  0.7100  0.9000  0.9900  0.8100  0.8800  0.6900  0.8000  0.8900  0.9000  0.8200  0.7800  0.9100  0.7200  0.9900  0.8500  0.9400  0.7500  0.8400  0.9100  0.7300  0.6800  0.8600  0.8400  0.8900  0.9300  0.7900  0.7600  0.7400  0.8600  0.8800  0.8100  0.9400  0.7600  0.8100  0.7500  0.9800  0.6800  0.9700  0.9300  0.8300  0.7800  0.6900  0.9200  0.7200  0.7700  0.9000  0.8500  0.8400  0.7800  0.6700  0.7200  0.7100  0.9700  0.7400  0.9100  0.7800  0.9500  0.6600  0.7000  0.7300  0.7600  0.7300  1.0000  0.6800  0.6600  0.7200  0.8200  0.8900  0.9900  0.8500  0.8800  0.8300  0.9500  0.9400  0.8100  0.8500  0.6600  0.8100  0.7900  0.7700  0.7100  0.8600  0.6700  1.0000  0.7200  0.6600  0.9500  0.6800  0.6800  0.9900  0.8900  0.7800  0.9400  0.8100  0.7300  0.6700  0.7700  1.0000  0.8700  0.6800  0.8300  0.7600  0.7200  1.0000  0.7900  0.7700  0.8400  0.7700  0.7700  0.8900  0.9100  0.7000  0.9100  0.9400  0.7000  0.7200  0.6600  0.7900  0.7300  0.6600  0.6600  1.0000  0.8500  0.7800  0.9200  0.9000  0.7400  0.9200  0.9800  0.8100  0.9500  0.7300  0.9600  1.0000  0.8400  0.9700  0.7900  0.8400  0.7600  0.8100  0.8000  0.8000  1.0000  0.9700  0.7700  0.7200  0.7800  0.8200  0.7900  0.8800  1.0000  0.8600  0.9000  0.7100  0.7300  0.9100  0.6700  0.6800  0.8100  0.9300  0.9000  0.8900  0.7900  0.9900  0.7700  0.8900  0.7900  0.7500  1.0000  0.9400  0.8900  0.7400  0.7400  0.9400  0.7400  0.9100  0.9100  0.9200  0.6900  0.7000  0.9300  0.7100  0.6600  0.8300  0.9100  0.6700  0.9300  0.9700  0.6900  0.8200  0.9100  0.6800  0.9600  0.8700  0.9300  0.9900  0.7000  0.8400  0.8800  0.8600  0.6900  0.9300  0.7200  0.7800  0.9900  0.6900  0.9400  0.9900  0.9700  0.9200  0.8800  0.7800  0.7000  0.8400  0.8800  0.9700  0.9900  0.9600  0.7000  0.6600  0.8900  0.8500  0.8500  0.8800  0.7700  0.7200  0.9000  0.7900  0.8900  0.6700  0.7900  0.8500  0.9400  0.8900  0.8600  0.9800  0.7900  0.7200  0.8900  0.9600  0.8400  0.6900  0.7600  0.7300  0.6800  0.7900  0.9400  0.8800  0.7200  0.6900  0.9000  0.7400  0.9600  0.8700  0.8900  0.7300  0.8900  0.8500  0.7000  0.8000  0.7700  0.7700  0.9900  0.8400  0.7800  0.7700  0.6800  0.7600  0.7400  0.7100  1.0000  0.7300  0.8300  0.7300  0.8300  0.7700  0.6700  0.6600  0.9900  0.8400  0.9900  0.7400  0.8200  0.9100  0.9000  0.7900  0.8500  0.9800  0.7700  1.0000  0.6700  0.8700  0.7400  0.8500  0.8300  0.9700  0.7200  0.9500  0.9400  0.9000  0.9500  0.8800  0.8600  0.6600  0.9800  0.9200  0.8000  0.7100  0.8400  0.7100  0.6900  0.8800  0.9400  0.7700  0.6700  0.7800  0.8900  0.7300  0.6600  0.6900  0.8900  0.6900  0.9700  0.9700  0.9900  0.7200  0.8000  0.9500  0.8600  0.9700  0.9200  0.8900  0.7200  0.9200  0.8000  0.6700  0.8900  0.7100  0.8400  0.6900  0.9500  0.7900  0.7700  0.7900  0.9900  0.7100  0.8800  0.9400  0.9200  0.9600  0.9100  0.7400  0.7800  0.6600  0.6600  1.0000  0.9800  0.8200  0.9200  0.7700  0.8600  0.9400  0.9500  0.8600  0.8900  0.8800  0.8400  0.8500  1.0000  0.7100  0.8200  0.9300  0.6600  0.6800  0.6800  0.6600  0.9900  0.6600  0.7600  0.7800  0.7400  0.6900  0.9800  0.9800  0.9400  0.6700  0.8800  0.7000  0.9900  0.6700  0.9000  0.7700  0.9600  0.9500  0.7600  0.9300  0.6800  0.8700  0.7200  0.9800  0.8000  0.7200  0.6900  0.7700  0.6800  0.7200  0.7400  0.6800  0.9800  0.7700  0.8500  0.9900  0.7900  0.6700  0.9100  0.6700  0.6900  0.7000  0.7600  0.7800  0.8700  0.9900  1.0000  0.9200  1.0000  0.7400  1.0000  0.8400  0.7900  1.0000  0.8500  1.0000  0.7200  0.9400  0.8300  0.8200  0.6800  0.8500  0.7600  0.8200  0.8400  0.8100  0.9300  0.8800  0.9300  0.8700  0.9800  0.7800  0.7000  0.8600  0.9300  0.7500  0.9000  0.8200  0.7900  0.9900  0.8200  0.7000  0.6900  0.6900  0.8900  0.6700  0.9200  1.0000  0.6600  0.7500  0.9400  0.7600  1.0000  0.7200  0.9400  0.8100  0.8600  0.8300  0.7500  0.9200  0.8300  0.8800  0.8700  0.7700  0.7300  0.6700  0.8400  0.7100  0.7500  0.8800  0.8900  0.7200  0.9500  0.9100  0.9500  0.8800  0.7000  0.7300  0.8500  0.6900  0.8500  1.0000  0.9600  0.6800  0.6600  0.9500  0.8600  1.0000  0.7300  0.7300  0.9400  0.9000  0.8500  0.7300  0.7400  0.7000  0.6600  0.9300  0.8900  0.7400  0.7900  0.9900  0.8600  0.8200  0.7600  0.7000  0.8000  0.6800  0.9600  0.7900  0.6700  0.6800  0.9400  0.9100  0.7300  0.8200  0.8000  0.8100  0.9600  0.9800  0.8200  0.8500  1.0000  0.8200  0.8900  0.8100  0.7800  0.7100  0.6800  0.8300  0.7300  0.7300  0.8500  0.9300  0.8700  0.8000  0.8200  0.6700  0.6700  0.8900  0.8300  0.8500  1.0000  0.9300  0.8300  0.8300  0.7000  0.7700  1.0000  0.9900  0.8800  1.0000  0.6700  0.7800  0.9800  0.7200  0.6700  0.9800  0.9900  0.7900  0.7400  0.7700  0.7500  0.9400  0.7700  0.9900  1.0000  0.7800  0.6900  0.7700  0.6900  0.8500  0.9600  0.7500  0.7600  0.8800  0.7900  1.0000  0.8800  0.6900  0.9100  0.9800  0.7200  0.7000  0.8800  0.9400  0.7100  0.6800  0.6700  0.9000  0.9100  0.7900  0.8800  0.9200  0.9200  0.6600  0.9200  0.9200  0.9900  0.7900  0.9400  0.8800  0.7600  0.9200  0.8900  0.9000  1.0000  0.8500  0.8800  0.9200  0.9000  0.6600  0.8500  0.8900  0.6600  0.6800  0.8000  0.9400  0.8600  0.9500  0.7600  0.8800  0.9100  
0.7059  0.6863  0.7813  0.5926  0.6379  0.7619  0.9677  0.8611  0.5000  0.7895  0.3478  0.7647  0.6875  0.6400  0.7966  0.7407  0.9143  0.9565  0.7000  0.5532  0.6458  0.7143  0.3409  0.4595  0.6316  0.8333  1.0000  0.7568  0.9048  0.5000  0.9667  0.7407  0.8571  0.9535  0.5806  0.5660  0.5536  0.8333  0.7826  0.9792  0.7414  0.8824  0.7500  0.5686  0.8596  0.7679  0.9070  0.7895  0.9375  0.4186  0.6809  0.6571  0.9167  0.4630  0.6269  0.8491  0.6667  0.4444  0.6471  0.5714  0.4000  0.8261  0.5385  0.4815  0.7619  0.5965  0.5714  0.6812  0.4595  0.7000  0.9714  0.9487  0.9231  0.9583  0.5000  0.4444  0.6727  0.9333  0.3478  0.3636  0.4474  0.5750  0.7778  0.6133  0.5313  0.4348  0.7027  0.8000  0.4839  0.6222  0.6458  0.5405  0.6000  0.7200  0.4844  0.7455  0.5082  0.6429  0.5735  0.5584  0.6234  0.8947  0.4590  0.4211  0.8596  0.6094  0.6076  0.4833  0.3929  0.7593  0.6923  0.7121  0.9000  0.5116  0.4048  0.7179  0.5283  0.8667  0.7843  0.6029  0.7895  0.4590  0.7037  0.4468  0.5882  0.6042  0.6197  0.5584  0.5833  0.6034  0.3261  0.5890  0.5000  0.5802  0.6111  0.5273  0.3191  0.6410  0.5870  0.4118  0.5897  0.6885  0.5714  0.6563  0.6125  0.5161  0.3659  0.5484  0.3750  0.6094  0.6901  0.6364  0.3659  0.5800  0.9412  0.8696  0.7143  0.7895  0.5588  0.9302  0.6197  0.7451  0.4754  0.8500  0.6897  0.3947  0.3962  0.5467  0.6133  0.6964  0.9167  0.8246  0.9375  0.8056  0.9057  0.7436  0.9167  0.9167  1.0000  0.7407  0.6071  0.6154  0.6250  0.9231  0.6800  0.6585  0.6000  0.7059  0.4167  0.3191  0.6571  0.9143  0.5614  0.5357  0.4727  0.3400  0.9310  0.8909  0.5250  0.6667  0.6250  0.4894  0.6667  0.5882  0.5000  0.7500  0.3818  0.5357  0.3488  0.4872  0.3800  0.5000  0.4286  1.0000  0.9070  0.9583  0.6212  0.5455  0.6806  0.6154  0.7101  0.9091  0.8364  0.3922  0.9167  0.3800  0.9592  0.7143  0.9762  0.5294  0.6622  0.9048  0.9608  0.6170  0.8246  0.6364  0.5893  0.6901  0.7419  0.7759  0.5676  0.7538  0.7292  0.5254  0.7333  0.8889  0.9556  0.5306  0.4667  0.5410  0.8727  0.6667  0.5581  0.9796  0.9773  0.3800  0.6000  0.6212  0.6949  0.4667  0.4054  0.7966  0.5536  0.4211  0.4865  0.6341  0.5846  0.8103  0.7049  0.7586  0.6596  0.5306  0.5211  0.7333  0.4186  0.9667  0.7593  0.5000  0.6234  0.5833  0.3400  0.8571  0.6528  0.6038  0.9500  0.4103  0.6935  0.8889  0.8000  0.6471  0.5000  0.8393  0.6071  0.4048  0.7241  0.7895  0.5319  0.6316  0.6667  0.6970  0.5797  0.7000  0.5750  0.4048  0.9167  0.6923  0.7692  0.8704  0.8800  0.6479  0.5172  0.5217  0.6136  0.6481  0.4324  0.7895  0.7541  0.6429  0.4677  0.8136  0.8889  0.5667  0.5522  0.6351  0.8889  0.7632  0.8889  0.8387  0.6000  0.6061  0.5405  0.6714  0.3947  0.4000  0.9545  1.0000  0.4000  0.3478  0.6522  0.7419  1.0000  0.6000  0.6216  0.6481  0.5867  0.7021  0.4000  0.4118  0.7091  0.4615  0.7021  0.9630  0.5250  0.6338  0.8864  0.4211  1.0000  0.5904  0.5844  0.8947  0.5397  0.6552  0.9783  0.6724  0.5862  0.6125  0.6552  0.5926  0.8039  0.6842  0.5600  0.7907  0.4717  0.9800  0.7414  0.7692  0.5370  0.7037  0.7632  0.6301  0.6000  0.7200  0.6279  0.8136  0.8627  0.5532  0.5636  0.6486  0.6316  0.7931  0.6481  0.7857  0.4545  0.6935  0.6212  0.9231  0.5676  0.8636  0.8600  0.7069  0.6207  0.5694  0.7778  0.6364  0.5400  0.6429  0.7368  0.6522  0.6812  0.5658  0.5882  0.4314  0.8889  0.4348  0.8235  0.6765  0.8780  0.4138  0.4444  0.4130  0.4783  0.4600  1.0000  0.3725  0.3462  0.6316  0.6786  0.7381  0.9412  0.7321  0.7857  0.6222  0.8485  0.8500  0.6415  0.6154  0.4035  0.6667  0.6441  0.5208  0.5538  0.7455  0.5541  1.0000  0.5821  0.4333  0.7500  0.3191  0.6049  0.9412  0.7843  0.6563  0.8000  0.4865  0.4000  0.3265  0.6806  1.0000  0.7400  0.4839  0.6852  0.6418  0.5758  1.0000  0.6111  0.5818  0.6923  0.6462  0.6667  0.7925  0.7632  0.5082  0.7632  0.8333  0.4737  0.3778  0.4688  0.5000  0.5000  0.5143  0.5854  1.0000  0.7000  0.6765  0.6800  0.7368  0.4583  0.6667  0.9375  0.7121  0.8000  0.4600  0.8621  1.0000  0.6800  0.9400  0.5227  0.5897  0.5000  0.5957  0.6000  0.6923  1.0000  0.8929  0.6567  0.5882  0.4762  0.6604  0.6379  0.7600  1.0000  0.6316  0.8077  0.5606  0.5500  0.7750  0.5600  0.5429  0.6885  0.8704  0.7500  0.7556  0.6866  0.9773  0.6806  0.8070  0.5227  0.4898  1.0000  0.8182  0.7800  0.5273  0.6176  0.8776  0.5593  0.8421  0.8000  0.7241  0.4918  0.4000  0.7407  0.3958  0.3585  0.6531  0.8000  0.5352  0.8158  0.9091  0.5303  0.7273  0.8163  0.5949  0.8261  0.7400  0.7586  0.9796  0.5238  0.5429  0.7551  0.7407  0.5974  0.8727  0.6111  0.6140  0.9714  0.5156  0.8667  0.9474  0.9211  0.7838  0.6923  0.5417  0.3750  0.7091  0.6667  0.9302  0.9714  0.9111  0.5161  0.5802  0.8103  0.6341  0.7656  0.7736  0.5490  0.3636  0.8148  0.6667  0.5769  0.4407  0.5714  0.7656  0.8421  0.6452  0.6667  0.9333  0.6441  0.3913  0.8070  0.8621  0.7419  0.6026  0.6066  0.4808  0.5077  0.4615  0.7500  0.6129  0.3636  0.4259  0.8148  0.5667  0.8333  0.5357  0.7027  0.6447  0.7250  0.6512  0.4340  0.6154  0.6761  0.6462  0.9500  0.6522  0.5769  0.6230  0.4576  0.6667  0.5185  0.3409  1.0000  0.5500  0.5000  0.4255  0.7119  0.5490  0.5976  0.3818  0.9706  0.7419  0.9767  0.6486  0.5909  0.6538  0.7727  0.6912  0.6341  0.9487  0.5400  1.0000  0.5147  0.7347  0.4583  0.7500  0.7167  0.9318  0.5821  0.7619  0.8696  0.6970  0.9074  0.5714  0.6585  0.3585  0.9091  0.8367  0.5652  0.6282  0.6364  0.5538  0.5571  0.7647  0.8909  0.4524  0.4107  0.6615  0.6563  0.5909  0.4333  0.5000  0.7660  0.4464  0.9167  0.9286  0.9787  0.5556  0.6774  0.8810  0.7143  0.9268  0.7714  0.7800  0.3636  0.7241  0.4737  0.4107  0.7381  0.5469  0.6596  0.5753  0.8387  0.6667  0.6761  0.4750  0.9800  0.6282  0.6842  0.8421  0.8140  0.8667  0.7857  0.6232  0.6716  0.5467  0.4426  1.0000  0.9459  0.7188  0.6522  0.5000  0.7200  0.7143  0.7917  0.7021  0.7556  0.6000  0.7037  0.7581  1.0000  0.3696  0.7097  0.7083  0.4925  0.4074  0.5616  0.4516  0.9500  0.4848  0.6667  0.5600  0.5273  0.5079  0.9130  0.9556  0.8824  0.5000  0.6000  0.4545  0.9500  0.3529  0.8182  0.5893  0.9070  0.8214  0.6667  0.8704  0.3191  0.6750  0.5254  0.9556  0.5238  0.6316  0.4464  0.4103  0.3469  0.5556  0.6438  0.5616  0.9600  0.4250  0.6875  0.9796  0.6866  0.5600  0.6250  0.5417  0.4464  0.5946  0.5636  0.5417  0.7679  0.9474  1.0000  0.8491  1.0000  0.4348  1.0000  0.7333  0.6557  1.0000  0.5714  1.0000  0.5821  0.8000  0.5278  0.6667  0.4921  0.5946  0.6129  0.7188  0.6364  0.7031  0.8108  0.6250  0.7813  0.7547  0.9535  0.6333  0.6203  0.7255  0.6957  0.6324  0.6970  0.7143  0.6912  0.9615  0.7313  0.3878  0.6026  0.5000  0.7179  0.5352  0.6522  1.0000  0.4035  0.5370  0.8235  0.4545  1.0000  0.3778  0.8500  0.6545  0.7778  0.6383  0.5536  0.8462  0.6304  0.8033  0.7500  0.6290  0.5846  0.5658  0.6923  0.4727  0.5283  0.8000  0.7381  0.4400  0.8485  0.6897  0.8000  0.7736  0.4545  0.5714  0.6154  0.3673  0.7500  1.0000  0.8788  0.5493  0.5278  0.8148  0.6216  1.0000  0.6301  0.5714  0.7778  0.7619  0.7115  0.5424  0.5185  0.4118  0.3200  0.8654  0.7609  0.5738  0.5116  0.9787  0.7358  0.6786  0.5200  0.4340  0.5918  0.3469  0.8519  0.6379  0.4590  0.5676  0.8125  0.7568  0.6301  0.6949  0.6970  0.7077  0.8519  0.8947  0.6727  0.6341  1.0000  0.6538  0.8036  0.4865  0.5926  0.5246  0.4754  0.7344  0.5970  0.5345  0.7273  0.7407  0.7111  0.6429  0.5263  0.5147  0.4500  0.7442  0.6731  0.7321  1.0000  0.8679  0.7302  0.6222  0.5161  0.4773  1.0000  0.9655  0.7273  1.0000  0.5926  0.5510  0.9565  0.4286  0.5075  0.9394  0.9583  0.6818  0.5517  0.5106  0.4444  0.7500  0.4103  0.9750  1.0000  0.4762  0.5867  0.6515  0.3922  0.6939  0.9231  0.6528  0.6571  0.7778  0.4615  1.0000  0.6842  0.5000  0.7857  0.9429  0.6216  0.5238  0.6571  0.7391  0.3830  0.5493  0.5352  0.6774  0.7353  0.5714  0.7447  0.6800  0.6800  0.5750  0.8298  0.8519  0.9787  0.5532  0.8182  0.7143  0.5862  0.6667  0.6563  0.8000  1.0000  0.6591  0.7895  0.8519  0.7143  0.4426  0.5000  0.6857  0.5143  0.3191  0.4286  0.7778  0.5882  0.8333  0.4000  0.6842  0.7805  
0.8136  0.6931  0.6098  0.4156  0.6852  0.8496  0.7407  0.7209  0.5614  0.8411  0.3333  0.6190  0.5366  0.7680  0.8624  0.7692  0.7529  0.9167  0.7000  0.5361  0.6327  0.7071  0.3191  0.3908  0.5455  0.6977  0.7342  0.6437  0.8261  0.4186  0.7250  0.7692  0.7826  0.8817  0.6429  0.5825  0.5849  0.4412  0.7500  0.9592  0.7963  0.4478  0.6667  0.5743  0.9159  0.8113  0.8387  0.8411  0.9184  0.3871  0.6598  0.5412  0.8980  0.4808  0.7179  0.8738  0.4324  0.3721  0.6535  0.4706  0.4000  0.5205  0.5490  0.5000  0.8496  0.6355  0.4103  0.7899  0.3908  0.8167  0.8000  0.8315  0.6316  0.9388  0.5098  0.3721  0.7048  0.7000  0.3333  0.3404  0.3864  0.5111  0.8673  0.7360  0.4146  0.4167  0.5977  0.5333  0.3704  0.5895  0.6327  0.6452  0.7000  0.7200  0.5439  0.7810  0.5586  0.6792  0.6610  0.6772  0.7559  0.4928  0.5045  0.4486  0.9159  0.6842  0.7442  0.5273  0.4151  0.7885  0.7059  0.8103  0.8000  0.4731  0.3696  0.6292  0.5437  0.8211  0.7921  0.6949  0.4348  0.5045  0.4935  0.4330  0.5941  0.5918  0.7273  0.6772  0.4884  0.6481  0.3125  0.6992  0.5763  0.7176  0.5116  0.5524  0.3093  0.5618  0.5625  0.4158  0.5169  0.7568  0.5217  0.7368  0.7538  0.3951  0.3297  0.4198  0.3673  0.6842  0.8099  0.7241  0.3297  0.5800  0.4776  0.8333  0.6522  0.6818  0.4524  0.8602  0.7273  0.7525  0.5225  0.4857  0.5063  0.3409  0.4078  0.6560  0.7360  0.7358  0.5946  0.8785  0.7317  0.6744  0.9320  0.6517  0.7674  0.5946  0.9247  0.7692  0.4359  0.4211  0.4878  0.8090  0.6800  0.5934  0.7200  0.7129  0.3488  0.3093  0.5412  0.7529  0.5981  0.5660  0.4952  0.3400  0.6835  0.9333  0.4667  0.5581  0.6604  0.4742  0.7273  0.6780  0.5763  0.4286  0.4000  0.3846  0.3226  0.4270  0.3800  0.5370  0.4528  0.7805  0.8387  0.6216  0.7069  0.5106  0.8033  0.5393  0.8235  0.8511  0.8762  0.3960  0.5946  0.3800  0.9495  0.7071  0.8913  0.5347  0.7903  0.8261  0.9703  0.5979  0.8785  0.7241  0.6226  0.8099  0.5679  0.8333  0.4828  0.8522  0.7143  0.5688  0.8000  0.8421  0.9053  0.5253  0.5091  0.5946  0.9143  0.5000  0.5161  0.9697  0.9149  0.3800  0.7000  0.7069  0.7523  0.4421  0.3448  0.8624  0.5849  0.4486  0.4138  0.5714  0.6609  0.8704  0.7748  0.8148  0.6392  0.5253  0.6116  0.6947  0.3871  0.7250  0.7885  0.4444  0.7559  0.6364  0.3400  0.8485  0.7705  0.6214  0.5429  0.3596  0.7679  0.7442  0.5333  0.5238  0.5283  0.8868  0.6415  0.3696  0.5316  0.6818  0.5155  0.6729  0.6923  0.7931  0.6723  0.7000  0.7077  0.3696  0.8980  0.6067  0.7843  0.9038  0.5867  0.7603  0.3797  0.6050  0.5745  0.6731  0.3678  0.8411  0.8288  0.4615  0.5179  0.8807  0.7442  0.6182  0.6325  0.7581  0.9231  0.6591  0.4706  0.6420  0.6545  0.4819  0.4598  0.7833  0.3409  0.4000  0.8936  0.9130  0.4000  0.3333  0.7563  0.5679  0.7013  0.6286  0.5287  0.6731  0.7040  0.6804  0.4000  0.4158  0.7429  0.4706  0.6804  0.6753  0.4667  0.7438  0.8298  0.3636  0.7654  0.7368  0.7087  0.4928  0.6018  0.4810  0.9375  0.7222  0.4304  0.7538  0.7037  0.4156  0.8119  0.7290  0.5600  0.7312  0.4854  0.9800  0.7963  0.5263  0.5577  0.7308  0.6591  0.7480  0.7385  0.7200  0.5806  0.8807  0.8713  0.5361  0.5905  0.7742  0.5455  0.8519  0.6731  0.5641  0.4255  0.7679  0.7069  0.6316  0.6774  0.5278  0.8600  0.7593  0.6667  0.6721  0.6512  0.7717  0.5400  0.4615  0.7850  0.6250  0.7899  0.6825  0.6780  0.4356  0.6234  0.4167  0.8317  0.7797  0.7912  0.4444  0.4615  0.3958  0.4583  0.4600  0.4848  0.3762  0.3529  0.7619  0.7170  0.6739  0.4776  0.7736  0.8302  0.5895  0.6747  0.7556  0.6602  0.5393  0.4299  0.7103  0.6972  0.5102  0.6261  0.7810  0.6613  0.9362  0.6667  0.4727  0.4286  0.3093  0.7481  0.4776  0.7921  0.7368  0.6000  0.4138  0.3789  0.3232  0.8033  0.5714  0.7400  0.5357  0.7115  0.7350  0.6552  0.7013  0.6346  0.6095  0.7059  0.7304  0.7731  0.8155  0.6591  0.5586  0.6591  0.6977  0.5047  0.3579  0.5263  0.4565  0.5192  0.6000  0.7273  0.8095  0.7000  0.7797  0.4533  0.6364  0.4490  0.4324  0.7317  0.8103  0.5333  0.4600  0.6329  0.8095  0.6800  0.9400  0.4894  0.5169  0.4898  0.5773  0.6000  0.7826  0.7654  0.6410  0.7521  0.6780  0.4348  0.6796  0.6852  0.7600  0.5714  0.5455  0.8235  0.6379  0.6000  0.6889  0.6720  0.6333  0.7568  0.9038  0.6667  0.7158  0.7863  0.9149  0.8033  0.8598  0.4894  0.4848  0.9583  0.6506  0.7800  0.5524  0.7119  0.8687  0.6055  0.8972  0.7579  0.5316  0.5405  0.4000  0.5195  0.3878  0.3689  0.6465  0.7579  0.6281  0.7045  0.7229  0.6034  0.8276  0.8081  0.7287  0.5205  0.7400  0.5570  0.9697  0.5841  0.4471  0.7475  0.7692  0.7244  0.9143  0.7213  0.6542  0.8000  0.5789  0.8211  0.5217  0.7955  0.6667  0.6067  0.5306  0.3673  0.7429  0.5581  0.8602  0.8000  0.8632  0.5714  0.7176  0.8704  0.5714  0.8596  0.7961  0.5545  0.3404  0.8462  0.7434  0.3947  0.4771  0.5657  0.8596  0.7273  0.4938  0.6087  0.7000  0.6972  0.3750  0.8598  0.6329  0.8214  0.7344  0.6667  0.4902  0.5739  0.4045  0.4865  0.4691  0.3404  0.4423  0.8462  0.6182  0.5405  0.3846  0.5977  0.7778  0.6444  0.6022  0.4466  0.6275  0.7934  0.7304  0.5429  0.6250  0.5882  0.6847  0.4954  0.7869  0.5385  0.3191  0.8506  0.6000  0.4048  0.4124  0.7706  0.5545  0.7424  0.4000  0.7857  0.8214  0.9032  0.7742  0.5532  0.4474  0.7234  0.7966  0.5714  0.8315  0.5400  0.6667  0.5932  0.7273  0.4490  0.8182  0.7818  0.8723  0.6667  0.4507  0.8333  0.5542  0.9423  0.4103  0.5934  0.3689  0.5556  0.8283  0.5417  0.7656  0.5957  0.6261  0.6500  0.7723  0.9333  0.4130  0.4340  0.7478  0.5122  0.6724  0.4727  0.5536  0.7423  0.4717  0.7674  0.8478  0.9485  0.6195  0.7500  0.8043  0.7071  0.8352  0.6353  0.7800  0.3404  0.5316  0.4091  0.4340  0.6739  0.6140  0.6392  0.6829  0.6420  0.7434  0.7934  0.4222  0.9800  0.7656  0.5909  0.7273  0.7527  0.6500  0.7174  0.7227  0.7692  0.6560  0.4865  0.8095  0.8046  0.8070  0.4110  0.4792  0.7200  0.4225  0.5135  0.6804  0.7158  0.4500  0.7308  0.8393  0.9796  0.3542  0.7857  0.4595  0.5641  0.4231  0.6667  0.5000  0.5429  0.5517  0.7869  0.5600  0.5524  0.5664  0.5753  0.9053  0.8911  0.5690  0.4500  0.4762  0.5429  0.3564  0.8571  0.6226  0.8387  0.5897  0.7869  0.9038  0.3093  0.6000  0.5688  0.9053  0.4783  0.7619  0.4717  0.3596  0.3434  0.6195  0.7642  0.6667  0.9600  0.3778  0.6735  0.9697  0.7863  0.6720  0.4054  0.6393  0.4717  0.7097  0.5905  0.5306  0.8113  0.5217  0.8506  0.8738  0.6301  0.4167  0.5915  0.8000  0.7207  0.7342  0.4706  0.7342  0.6667  0.6000  0.4419  0.6923  0.5487  0.5057  0.6786  0.8070  0.5957  0.7895  0.6897  0.4878  0.6098  0.7767  0.8817  0.6909  0.7597  0.7327  0.4384  0.7288  0.5542  0.7965  0.7966  0.6579  0.8376  0.3838  0.7344  0.5536  0.6292  0.6281  0.4110  0.5915  0.4299  0.5577  0.6667  0.4255  0.5915  0.3579  0.7556  0.6857  0.8673  0.6186  0.5849  0.8627  0.6042  0.8829  0.7647  0.6964  0.6609  0.6825  0.7059  0.4952  0.5437  0.8727  0.6739  0.4400  0.6747  0.5063  0.5333  0.7961  0.4762  0.6372  0.5393  0.3636  0.8182  0.8636  0.6988  0.6446  0.6230  0.5714  0.5287  0.8764  0.7480  0.6372  0.5455  0.6957  0.7255  0.5872  0.5385  0.4158  0.3200  0.8824  0.7292  0.6306  0.4731  0.9485  0.7573  0.7170  0.5200  0.4466  0.5859  0.3434  0.5974  0.6852  0.5045  0.6774  0.6341  0.6437  0.7480  0.7523  0.7931  0.8000  0.5974  0.4928  0.7048  0.5714  0.9362  0.6667  0.8491  0.4138  0.6154  0.5766  0.5225  0.8246  0.6838  0.5741  0.7619  0.5195  0.6737  0.6792  0.4545  0.5932  0.4909  0.6882  0.6863  0.7736  0.7342  0.8932  0.8142  0.5895  0.5714  0.4468  0.8372  0.7089  0.6809  0.5294  0.7328  0.5455  0.9167  0.4242  0.5812  0.7470  0.6216  0.7759  0.5926  0.4948  0.4211  0.4865  0.3596  0.8667  0.9583  0.4348  0.7040  0.7414  0.3960  0.6869  0.9412  0.7705  0.7667  0.8077  0.4045  0.5294  0.5909  0.5536  0.7174  0.7765  0.7419  0.5841  0.5412  0.4658  0.3711  0.6446  0.6281  0.5185  0.5952  0.5657  0.7216  0.4533  0.4533  0.7077  0.8041  0.8846  0.9485  0.5361  0.6506  0.6522  0.6296  0.4324  0.5122  0.8000  0.4615  0.6170  0.8411  0.8846  0.5882  0.4865  0.3750  0.5647  0.6000  0.3093  0.3529  0.5455  0.4762  0.6250  0.3556  0.5909  0.7033  
0.7197  0.5374  0.4948  0.2577  0.5130  0.7736  0.6869  0.6292  0.3050  0.7575  0.0204  0.4954  0.3912  0.6505  0.7913  0.6482  0.6799  0.8792  0.5500  0.3150  0.4548  0.5629  0.0104  0.1531  0.3685  0.5960  0.6923  0.5140  0.7559  0.1987  0.6718  0.6482  0.6929  0.8340  0.4404  0.3649  0.3606  0.3917  0.6338  0.9398  0.6873  0.4164  0.5330  0.3582  0.8741  0.7115  0.7714  0.7575  0.8792  0.1147  0.4980  0.3789  0.8489  0.2062  0.5594  0.8087  0.3086  0.1325  0.4777  0.2786  0.1000  0.4448  0.3170  0.2357  0.7736  0.4370  0.2420  0.6810  0.1531  0.7276  0.7468  0.7738  0.5729  0.9095  0.2575  0.1325  0.5478  0.6364  0.0204  0.0414  0.1409  0.3091  0.8023  0.5940  0.2186  0.1431  0.4484  0.4427  0.1630  0.4012  0.4548  0.4337  0.5292  0.5800  0.2764  0.6652  0.3071  0.5068  0.4640  0.4904  0.6319  0.4535  0.2207  0.1457  0.8741  0.5052  0.6137  0.2598  0.0975  0.6776  0.5547  0.7123  0.7249  0.2398  0.0945  0.4836  0.3057  0.7407  0.6866  0.5208  0.3685  0.2207  0.3681  0.1626  0.3881  0.3941  0.5759  0.4904  0.2980  0.4550  -0.0102  0.5282  0.3220  0.5675  0.3311  0.3130  -0.0203  0.3869  0.3578  0.1194  0.3224  0.6238  0.3150  0.5909  0.6331  0.1979  0.0423  0.2328  0.0606  0.5052  0.7176  0.5698  0.0423  0.3700  0.4610  0.7565  0.5040  0.5636  0.2590  0.8027  0.5759  0.6269  0.2495  0.4299  0.3700  0.0759  0.0986  0.4525  0.5940  0.5945  0.5401  0.8158  0.6674  0.5629  0.8974  0.5159  0.6954  0.5401  0.8965  0.6482  0.2783  0.2740  0.3222  0.7415  0.5200  0.4231  0.5657  0.5672  0.0993  -0.0203  0.3789  0.6799  0.3788  0.3314  0.2250  0.0100  0.6207  0.9000  0.2452  0.3974  0.4776  0.2236  0.5774  0.4924  0.3220  0.3467  0.0783  0.2057  0.0208  0.1934  0.0700  0.2807  0.1559  0.7365  0.7714  0.5786  0.5413  0.2899  0.7077  0.3547  0.7378  0.7869  0.8119  0.0896  0.5401  0.0700  0.9247  0.5629  0.8504  0.2985  0.6883  0.7559  0.9553  0.4065  0.8158  0.5698  0.4191  0.7176  0.4424  0.7454  0.2843  0.7801  0.5760  0.3281  0.6928  0.7715  0.8641  0.2915  0.2309  0.3647  0.8706  0.3536  0.3023  0.9549  0.8801  0.0700  0.5292  0.5413  0.6176  0.1852  0.0875  0.7913  0.3606  0.1457  0.1859  0.3914  0.4661  0.8034  0.6526  0.7163  0.4675  0.2915  0.3777  0.5555  0.1147  0.6718  0.6776  0.2132  0.6319  0.4330  0.0100  0.7740  0.6511  0.4241  0.5131  0.0967  0.6414  0.6623  0.4427  0.3603  0.2729  0.8284  0.4483  0.0945  0.4059  0.5636  0.2846  0.4953  0.5303  0.6838  0.4824  0.5500  0.5480  0.0945  0.8489  0.4514  0.6736  0.8544  0.5186  0.6326  0.1910  0.3689  0.3831  0.5009  0.1203  0.7575  0.7390  0.3146  0.2393  0.8203  0.6623  0.4041  0.4172  0.6317  0.8839  0.5311  0.4352  0.5472  0.4619  0.3073  0.2515  0.6709  0.0759  0.1000  0.8490  0.8819  0.1000  0.0204  0.6243  0.4424  0.6626  0.4304  0.3499  0.5009  0.5374  0.5285  0.1000  0.1194  0.6065  0.1981  0.5285  0.6258  0.2452  0.6043  0.7558  0.1084  0.7218  0.6069  0.5470  0.4535  0.3725  0.3342  0.9099  0.5711  0.2626  0.6331  0.5421  0.2577  0.7165  0.5827  0.3400  0.6151  0.2170  0.9700  0.6873  0.4234  0.3241  0.5893  0.5311  0.6130  0.6047  0.5800  0.3961  0.8203  0.8061  0.3150  0.3717  0.6600  0.3685  0.7744  0.5009  0.4597  0.1657  0.6414  0.5413  0.5729  0.4903  0.4664  0.7900  0.6292  0.4840  0.4812  0.5298  0.6602  0.3100  0.3146  0.6701  0.4498  0.6810  0.4997  0.4924  0.1493  0.5522  0.1431  0.7464  0.6629  0.7087  0.1355  0.1768  0.1125  0.2045  0.1900  0.4887  0.0597  0.0198  0.6412  0.5653  0.5354  0.4610  0.6530  0.7407  0.4012  0.5804  0.6609  0.4832  0.3547  0.1165  0.5536  0.5308  0.2729  0.4091  0.6652  0.4620  0.9111  0.4741  0.1732  0.3467  -0.0203  0.6243  0.4610  0.6866  0.5909  0.4950  0.1859  0.0926  -0.0101  0.7077  0.5547  0.6100  0.2680  0.5598  0.5879  0.4558  0.6626  0.4419  0.4011  0.5547  0.5803  0.6526  0.7199  0.5311  0.3071  0.5311  0.5960  0.2331  0.0617  0.2478  0.2205  0.2652  0.3591  0.5871  0.7656  0.5500  0.6629  0.3289  0.4986  0.1819  0.3086  0.6674  0.7123  0.4427  0.1900  0.5491  0.7656  0.5200  0.9100  0.2588  0.3224  0.2425  0.3760  0.4000  0.6659  0.7218  0.5686  0.6163  0.4924  0.1890  0.5128  0.5130  0.6400  0.5547  0.3685  0.7330  0.4274  0.3753  0.5650  0.4808  0.4158  0.6238  0.8544  0.5330  0.5864  0.6732  0.8801  0.7077  0.7867  0.2588  0.2312  0.9405  0.5462  0.6700  0.3130  0.5492  0.8041  0.3860  0.8449  0.6481  0.4059  0.2783  0.1000  0.4049  0.0910  0.0394  0.4724  0.6481  0.4060  0.5961  0.6486  0.3704  0.7407  0.7136  0.5854  0.4448  0.6100  0.4417  0.9549  0.3438  0.2452  0.6232  0.6482  0.5753  0.8706  0.5661  0.4662  0.7468  0.3336  0.7407  0.4961  0.7262  0.5468  0.4514  0.3032  0.0606  0.6065  0.3974  0.8027  0.7468  0.8024  0.3255  0.5675  0.8034  0.3914  0.7911  0.6903  0.3284  0.0414  0.7660  0.6017  0.2366  0.1834  0.3518  0.7911  0.6287  0.3376  0.4410  0.6364  0.5308  0.0818  0.7867  0.5491  0.7275  0.5944  0.4798  0.2278  0.3234  0.1612  0.3858  0.3027  0.0414  0.1473  0.7660  0.4041  0.4629  0.2057  0.4484  0.6695  0.5010  0.4274  0.1578  0.4358  0.6892  0.5803  0.5131  0.4498  0.3764  0.5086  0.2123  0.6794  0.2946  0.0104  0.8092  0.3753  0.1914  0.1321  0.6466  0.3284  0.6155  0.0783  0.7319  0.7275  0.8652  0.6600  0.3520  0.3113  0.6005  0.6913  0.3914  0.7738  0.3100  0.6325  0.3504  0.5930  0.1819  0.7217  0.6640  0.8180  0.4741  0.3668  0.7565  0.4097  0.9133  0.2420  0.4231  0.0394  0.5064  0.7438  0.3271  0.6511  0.4142  0.4091  0.4441  0.6568  0.9000  0.1575  0.1267  0.6088  0.3567  0.4843  0.1732  0.2968  0.6199  0.1852  0.6954  0.7874  0.9248  0.4011  0.6127  0.7244  0.5629  0.7722  0.5127  0.6700  0.0414  0.4059  0.1734  0.1267  0.5354  0.3908  0.4675  0.4999  0.5472  0.6017  0.6892  0.1812  0.9700  0.6511  0.4336  0.6287  0.6463  0.5657  0.5984  0.5675  0.6448  0.4525  0.1919  0.7656  0.7436  0.7053  0.2878  0.2351  0.5800  0.3261  0.4243  0.5285  0.5864  0.2828  0.5893  0.7563  0.9701  0.0511  0.6701  0.3472  0.3034  0.1179  0.4716  0.2106  0.5131  0.2849  0.6794  0.3400  0.3130  0.3152  0.5233  0.8641  0.8359  0.3134  0.2828  0.1956  0.5131  0.0299  0.7826  0.4191  0.7714  0.4960  0.6794  0.8544  -0.0203  0.4371  0.3281  0.8641  0.2520  0.6412  0.1852  0.0967  0.0201  0.4011  0.6413  0.4716  0.9400  0.1173  0.5154  0.9549  0.6732  0.4808  0.2700  0.4246  0.1852  0.5469  0.3717  0.3032  0.7115  0.4961  0.8092  0.8087  0.6018  0.1431  0.5706  0.6928  0.5662  0.6923  0.2786  0.6923  0.4741  0.4950  0.2318  0.5303  0.2865  0.3171  0.4978  0.7053  0.4142  0.6767  0.5796  0.3222  0.4948  0.6607  0.8340  0.5196  0.6420  0.5971  0.3271  0.5776  0.4097  0.6877  0.6913  0.6102  0.7586  0.0804  0.5944  0.2968  0.4836  0.4060  0.2878  0.5706  0.1165  0.3241  0.5630  0.1657  0.5706  0.0617  0.6609  0.5185  0.8023  0.4370  0.3606  0.7924  0.4192  0.8253  0.6438  0.5265  0.4661  0.4997  0.5547  0.2250  0.3057  0.8083  0.5354  0.1600  0.5804  0.3700  0.4427  0.6903  0.1956  0.4298  0.3547  0.0503  0.7217  0.8238  0.6145  0.4343  0.3963  0.4785  0.3499  0.8383  0.6130  0.4298  0.4417  0.5669  0.5844  0.3571  0.2946  0.1194  -0.0200  0.8221  0.6032  0.4223  0.2398  0.9248  0.6312  0.5653  0.2800  0.1578  0.3820  0.0201  0.5153  0.5130  0.2207  0.4903  0.5293  0.5140  0.6130  0.6176  0.6838  0.6945  0.5153  0.4535  0.5478  0.3914  0.9111  0.4953  0.7699  0.1859  0.4125  0.3359  0.2495  0.7339  0.5026  0.3388  0.6359  0.4049  0.5246  0.5068  0.2385  0.3504  0.2021  0.5525  0.5250  0.6530  0.6923  0.8383  0.7163  0.4012  0.3255  0.1967  0.7947  0.6565  0.5384  0.5222  0.5959  0.3216  0.8792  0.1407  0.3319  0.6828  0.5786  0.6553  0.3678  0.2541  0.1543  0.3858  0.0967  0.8208  0.9405  0.1890  0.5374  0.5983  0.0896  0.5327  0.9113  0.6511  0.6425  0.7071  0.1612  0.5222  0.4336  0.2968  0.5984  0.7133  0.6035  0.3438  0.3789  0.3663  0.0711  0.4343  0.4060  0.3725  0.4616  0.3518  0.5894  0.3289  0.3289  0.5480  0.7114  0.8250  0.9248  0.3150  0.5462  0.5040  0.4259  0.3086  0.3567  0.7000  0.4714  0.4452  0.7575  0.8250  0.4458  0.1919  0.1768  0.4124  0.3591  -0.0203  0.1115  0.4417  0.2927  0.5303  0.0853  0.4336  0.5818  
0.7600  0.5400  0.4300  0.2100  0.5300  0.8100  0.5900  0.5700  0.3200  0.7800  0.0200  0.4400  0.3400  0.6900  0.8200  0.6600  0.6100  0.8600  0.5500  0.3100  0.4500  0.5600  0.0100  0.1400  0.3400  0.5400  0.5800  0.4700  0.7200  0.1800  0.5700  0.6600  0.6600  0.8000  0.4600  0.3700  0.3700  0.2700  0.6200  0.9300  0.7100  0.2800  0.5000  0.3600  0.9000  0.7300  0.7400  0.7800  0.8700  0.1100  0.4900  0.3400  0.8400  0.2100  0.5900  0.8200  0.2400  0.1200  0.4800  0.2500  0.1000  0.3400  0.3200  0.2400  0.8100  0.4500  0.2000  0.7200  0.1400  0.7700  0.6700  0.7200  0.4600  0.9000  0.2600  0.1200  0.5600  0.5400  0.0200  0.0400  0.1300  0.2900  0.8400  0.6300  0.1900  0.1400  0.4100  0.3500  0.1400  0.3900  0.4500  0.4600  0.5600  0.5800  0.2900  0.6800  0.3200  0.5200  0.4900  0.5200  0.6700  0.3200  0.2300  0.1500  0.9000  0.5300  0.6500  0.2700  0.1000  0.6900  0.5600  0.7500  0.6800  0.2300  0.0900  0.4500  0.3100  0.7200  0.6900  0.5500  0.2600  0.2300  0.3000  0.1600  0.3900  0.3900  0.6100  0.5200  0.2700  0.4700  -0.0100  0.5600  0.3400  0.6000  0.3000  0.3200  -0.0200  0.3600  0.3500  0.1200  0.3000  0.6500  0.3000  0.6200  0.6700  0.1700  0.0400  0.2000  0.0600  0.5300  0.7600  0.6000  0.0400  0.3700  0.3100  0.7400  0.4800  0.5200  0.2300  0.7700  0.6100  0.6300  0.2600  0.3100  0.3100  0.0700  0.1000  0.4800  0.6300  0.6100  0.4200  0.8400  0.5800  0.5100  0.9100  0.4800  0.6300  0.4200  0.8600  0.6600  0.2300  0.2200  0.2800  0.6900  0.5200  0.4000  0.6000  0.5700  0.0900  -0.0200  0.3400  0.6100  0.3900  0.3400  0.2300  0.0100  0.5200  0.9200  0.2300  0.3600  0.4900  0.2200  0.6000  0.5200  0.3400  0.2500  0.0800  0.1700  0.0200  0.1800  0.0700  0.2900  0.1600  0.6400  0.7400  0.4500  0.5700  0.2800  0.7500  0.3300  0.7800  0.7600  0.8300  0.0900  0.4200  0.0700  0.9200  0.5600  0.8100  0.3000  0.7300  0.7200  0.9600  0.4000  0.8400  0.6000  0.4300  0.7600  0.3800  0.7700  0.2600  0.8200  0.5700  0.3400  0.7200  0.7500  0.8400  0.2900  0.2400  0.3800  0.8900  0.3000  0.2900  0.9500  0.8500  0.0700  0.5600  0.5700  0.6400  0.1800  0.0800  0.8200  0.3700  0.1500  0.1700  0.3700  0.4900  0.8300  0.6800  0.7400  0.4600  0.2900  0.4000  0.5400  0.1100  0.5700  0.6900  0.2000  0.6700  0.4500  0.0100  0.7700  0.6900  0.4300  0.3700  0.0900  0.6700  0.6000  0.3500  0.3200  0.2800  0.8500  0.4600  0.0900  0.3400  0.5200  0.2800  0.5100  0.5400  0.7200  0.5100  0.5500  0.5800  0.0900  0.8400  0.4200  0.6800  0.8700  0.4100  0.6700  0.1600  0.3900  0.3700  0.5100  0.1100  0.7800  0.7700  0.2600  0.2500  0.8500  0.6000  0.4200  0.4400  0.6700  0.9000  0.4900  0.3000  0.4700  0.4800  0.2700  0.2300  0.7100  0.0700  0.1000  0.8200  0.8400  0.1000  0.0200  0.6600  0.3800  0.5400  0.4400  0.3200  0.5100  0.5700  0.5200  0.1000  0.1200  0.6200  0.2000  0.5200  0.5100  0.2300  0.6400  0.7300  0.1000  0.6200  0.6400  0.5800  0.3200  0.3900  0.2800  0.8900  0.5900  0.2200  0.6700  0.5600  0.2100  0.7200  0.6000  0.3400  0.5900  0.2200  0.9700  0.7100  0.3400  0.3300  0.6000  0.4900  0.6500  0.6400  0.5800  0.3800  0.8500  0.8100  0.3100  0.3800  0.7000  0.3400  0.8000  0.5100  0.3800  0.1600  0.6700  0.5700  0.4600  0.5200  0.3500  0.7900  0.6500  0.5000  0.5100  0.4800  0.7000  0.3100  0.2600  0.6900  0.4400  0.7200  0.5300  0.5200  0.1500  0.4500  0.1400  0.7500  0.7000  0.6700  0.1400  0.1800  0.1100  0.2000  0.1900  0.3200  0.0600  0.0200  0.6800  0.5800  0.5100  0.3100  0.6700  0.7600  0.3900  0.5100  0.6200  0.4900  0.3300  0.1200  0.5700  0.5500  0.2700  0.4300  0.6800  0.4900  0.8800  0.5000  0.1800  0.2500  -0.0200  0.6600  0.3100  0.6900  0.6200  0.4200  0.1700  0.0900  -0.0100  0.7500  0.4000  0.6100  0.2800  0.5700  0.6200  0.4800  0.5400  0.4500  0.4100  0.5600  0.6100  0.6900  0.7300  0.4900  0.3200  0.4900  0.5400  0.2400  0.0600  0.2600  0.2100  0.2700  0.3800  0.6200  0.6800  0.5500  0.7000  0.2600  0.4600  0.1800  0.2400  0.5800  0.7500  0.3500  0.1900  0.4600  0.6800  0.5200  0.9100  0.2500  0.3000  0.2400  0.3700  0.4000  0.7000  0.6200  0.4700  0.6500  0.5200  0.1800  0.5200  0.5300  0.6400  0.4000  0.3400  0.7400  0.4500  0.3900  0.5300  0.5100  0.4400  0.6500  0.8700  0.5000  0.5700  0.7100  0.8500  0.7500  0.8100  0.2500  0.2300  0.9200  0.4800  0.6700  0.3200  0.5800  0.8000  0.4000  0.8700  0.6300  0.3400  0.2900  0.1000  0.3300  0.0900  0.0400  0.4700  0.6300  0.4300  0.5500  0.5700  0.3900  0.7800  0.7100  0.6200  0.3400  0.6100  0.3700  0.9500  0.3600  0.2200  0.6200  0.6600  0.6100  0.8900  0.6000  0.4800  0.6700  0.3500  0.7200  0.3500  0.6700  0.5000  0.4200  0.3000  0.0600  0.6200  0.3600  0.7700  0.6700  0.7800  0.3400  0.6000  0.8300  0.3700  0.8300  0.7000  0.3300  0.0400  0.7800  0.6300  0.1900  0.1900  0.3500  0.8300  0.5800  0.2900  0.4200  0.5400  0.5500  0.0800  0.8100  0.4600  0.7600  0.6300  0.5000  0.2300  0.3400  0.1500  0.3000  0.2600  0.0400  0.1500  0.7800  0.4200  0.3600  0.1700  0.4100  0.7100  0.4700  0.4100  0.1600  0.4400  0.7300  0.6100  0.3700  0.4400  0.3800  0.5300  0.2200  0.7200  0.3000  0.0100  0.7400  0.3900  0.1700  0.1300  0.6700  0.3300  0.6500  0.0800  0.6500  0.7600  0.8300  0.7000  0.3400  0.2500  0.5800  0.7300  0.3700  0.7200  0.3100  0.5000  0.3700  0.5900  0.1800  0.7500  0.6900  0.7900  0.5000  0.2700  0.7400  0.3600  0.9300  0.2000  0.4000  0.0400  0.3800  0.7400  0.3200  0.6900  0.4000  0.4300  0.4700  0.6600  0.9200  0.1500  0.1300  0.6400  0.3100  0.5100  0.1800  0.3100  0.6100  0.1900  0.6300  0.7500  0.9100  0.4200  0.6400  0.6900  0.5600  0.7300  0.4600  0.6700  0.0400  0.3400  0.1600  0.1300  0.5100  0.4100  0.4600  0.5300  0.4700  0.6300  0.7300  0.1700  0.9700  0.6900  0.4000  0.5800  0.6200  0.4800  0.5700  0.6000  0.6800  0.4800  0.2000  0.6800  0.6800  0.7400  0.2200  0.2300  0.5800  0.2400  0.3300  0.5200  0.5700  0.2400  0.6000  0.7900  0.9600  0.0500  0.7000  0.2700  0.3200  0.1200  0.5000  0.2200  0.3700  0.3000  0.7200  0.3400  0.3200  0.3300  0.4000  0.8400  0.8400  0.3300  0.2400  0.2000  0.3700  0.0300  0.8000  0.4300  0.7400  0.4100  0.7200  0.8700  -0.0200  0.4100  0.3400  0.8400  0.2400  0.6800  0.1900  0.0900  0.0200  0.4200  0.6800  0.5000  0.9400  0.1100  0.5100  0.9500  0.7100  0.5100  0.2100  0.4500  0.1900  0.5800  0.3800  0.3000  0.7300  0.3500  0.7400  0.8200  0.4600  0.1400  0.4200  0.7200  0.5900  0.5800  0.2500  0.5800  0.5000  0.4200  0.2100  0.5400  0.3000  0.2900  0.5200  0.7400  0.4000  0.7100  0.5300  0.2800  0.4300  0.6700  0.8000  0.5400  0.6800  0.6000  0.2500  0.6100  0.3600  0.7200  0.7300  0.4900  0.8000  0.0800  0.6300  0.3100  0.4500  0.4300  0.2200  0.4200  0.1200  0.3300  0.5000  0.1600  0.4200  0.0600  0.6200  0.5300  0.8400  0.4300  0.3700  0.8000  0.4100  0.8600  0.6500  0.5500  0.4900  0.5300  0.5600  0.2300  0.3100  0.8400  0.5100  0.1600  0.5100  0.3100  0.3500  0.7000  0.2000  0.4500  0.3300  0.0500  0.7500  0.7600  0.5400  0.4600  0.4200  0.3900  0.3200  0.7800  0.6500  0.4500  0.3600  0.5400  0.5900  0.3700  0.3000  0.1200  -0.0200  0.8300  0.5900  0.4400  0.2300  0.9100  0.6400  0.5800  0.2800  0.1600  0.3800  0.0200  0.4200  0.5300  0.2300  0.5200  0.4600  0.4700  0.6500  0.6400  0.7200  0.7300  0.4200  0.3200  0.5600  0.3700  0.8800  0.5000  0.7900  0.1700  0.4200  0.3500  0.2600  0.7700  0.5300  0.3500  0.6500  0.3300  0.5100  0.5200  0.2200  0.3700  0.2100  0.5300  0.5300  0.6700  0.5800  0.8500  0.7500  0.3900  0.3400  0.1900  0.7200  0.5500  0.5200  0.3600  0.6300  0.3200  0.8600  0.1400  0.3500  0.6000  0.4500  0.6900  0.3800  0.2500  0.1500  0.3000  0.0900  0.7700  0.9200  0.1800  0.5700  0.6300  0.0900  0.5300  0.9200  0.6900  0.6800  0.7200  0.1500  0.3600  0.4000  0.3100  0.5700  0.6400  0.6400  0.3600  0.3400  0.2800  0.0700  0.4600  0.4300  0.3200  0.4100  0.3500  0.5800  0.2600  0.2600  0.5800  0.7000  0.8400  0.9100  0.3100  0.4800  0.4800  0.4400  0.2400  0.3100  0.7000  0.3000  0.4300  0.7800  0.8400  0.4000  0.2000  0.1500  0.3700  0.3800  -0.0200  0.1000  0.3600  0.2600  0.4500  0.0800  0.4000  0.5500  
0.2000  0.1600  0.0700  0.1100  0.2100  0.1500  0.0100  0.0500  0.3200  0.1200  0.3000  0.0800  0.1000  0.2700  0.1200  0.1400  0.0300  0.0200  0.1500  0.2100  0.1700  0.1400  0.2900  0.2000  0.1400  0.0600  0.0000  0.0900  0.0400  0.1800  0.0100  0.1400  0.0600  0.0200  0.2600  0.2300  0.2500  0.0300  0.1000  0.0100  0.1500  0.0200  0.1000  0.2200  0.0800  0.1300  0.0400  0.1200  0.0300  0.2500  0.1500  0.1200  0.0400  0.2900  0.2500  0.0800  0.0800  0.2000  0.1800  0.1500  0.3000  0.0400  0.2400  0.2800  0.1500  0.2300  0.1200  0.2200  0.2000  0.2100  0.0100  0.0200  0.0200  0.0200  0.2600  0.2000  0.1800  0.0200  0.3000  0.2800  0.2100  0.1700  0.1400  0.2900  0.1500  0.2600  0.1100  0.0500  0.1600  0.1700  0.1700  0.3400  0.2800  0.1400  0.3300  0.1400  0.3000  0.2000  0.2900  0.3400  0.2900  0.0200  0.3300  0.3300  0.0800  0.2500  0.3100  0.3100  0.3400  0.1300  0.1600  0.1900  0.0400  0.2100  0.2500  0.1100  0.2500  0.0600  0.1100  0.2700  0.0400  0.3300  0.0800  0.2600  0.2100  0.1900  0.2700  0.3400  0.1500  0.2300  0.3100  0.3000  0.3400  0.3400  0.1400  0.2600  0.3200  0.1400  0.1900  0.3000  0.1600  0.1900  0.1800  0.2200  0.3100  0.1500  0.2600  0.1400  0.3000  0.2500  0.2200  0.2400  0.2600  0.2100  0.0100  0.0600  0.1200  0.0800  0.1500  0.0300  0.2700  0.1300  0.3200  0.0300  0.0900  0.2300  0.3200  0.3400  0.2900  0.1700  0.0200  0.1000  0.0200  0.0700  0.0500  0.1000  0.0300  0.0200  0.0000  0.1400  0.1100  0.1000  0.1200  0.0300  0.1600  0.1400  0.3000  0.1500  0.2100  0.3200  0.1200  0.0300  0.2500  0.2600  0.2900  0.3300  0.0200  0.0600  0.1900  0.1200  0.2100  0.2400  0.2000  0.2800  0.3400  0.0500  0.3400  0.1300  0.2800  0.2000  0.3100  0.2900  0.3200  0.0000  0.0400  0.0100  0.2500  0.2000  0.2300  0.1500  0.2000  0.0400  0.0900  0.3100  0.0200  0.3100  0.0200  0.1400  0.0100  0.2400  0.2500  0.0400  0.0200  0.1800  0.1000  0.2400  0.2300  0.2200  0.0800  0.1300  0.1600  0.1600  0.1300  0.2800  0.1600  0.0500  0.0200  0.2300  0.3200  0.2800  0.0700  0.1000  0.1900  0.0100  0.0100  0.3100  0.2800  0.2500  0.1800  0.2400  0.2200  0.1200  0.2500  0.3300  0.1900  0.1500  0.2700  0.1100  0.1800  0.1400  0.1600  0.2300  0.3400  0.1200  0.2500  0.0100  0.1300  0.2000  0.2900  0.2500  0.3300  0.0700  0.2500  0.2100  0.0100  0.2300  0.1900  0.0400  0.0500  0.1200  0.2800  0.0900  0.2200  0.2500  0.0800  0.0800  0.2200  0.2100  0.1800  0.2000  0.2900  0.1500  0.3400  0.2500  0.0400  0.1200  0.1200  0.0700  0.0300  0.2500  0.1400  0.3300  0.1700  0.1900  0.2100  0.1200  0.1500  0.1000  0.3300  0.1100  0.0400  0.2600  0.3000  0.2700  0.0600  0.0900  0.0200  0.0500  0.2400  0.1300  0.1700  0.2300  0.2300  0.3000  0.0200  0.0000  0.3000  0.3000  0.2400  0.0800  0.0000  0.2200  0.1400  0.1900  0.3100  0.1400  0.3000  0.3000  0.1600  0.2800  0.1400  0.0100  0.1900  0.2600  0.0500  0.2200  0.0000  0.3400  0.3200  0.0200  0.2900  0.1000  0.0100  0.1900  0.1200  0.3100  0.2000  0.1100  0.1000  0.1800  0.2200  0.0900  0.2800  0.0100  0.1500  0.0600  0.2500  0.1600  0.0900  0.2700  0.3200  0.1400  0.1600  0.1100  0.0700  0.2100  0.2400  0.2600  0.1400  0.1200  0.1900  0.0600  0.2400  0.1900  0.2500  0.0200  0.3200  0.0300  0.0700  0.1700  0.2200  0.3100  0.0800  0.2800  0.2300  0.1000  0.1500  0.1600  0.2200  0.3300  0.2800  0.2900  0.0300  0.2600  0.0900  0.2200  0.0500  0.3400  0.3000  0.2700  0.2400  0.2700  0.0000  0.3200  0.3400  0.2800  0.1800  0.1100  0.0100  0.1500  0.1200  0.1700  0.0500  0.0600  0.1900  0.1500  0.3400  0.1900  0.2100  0.2300  0.2900  0.1400  0.3300  0.0000  0.2800  0.3400  0.0500  0.3200  0.3200  0.0100  0.1100  0.2200  0.0600  0.1900  0.2700  0.3300  0.2300  0.0000  0.1300  0.3200  0.1700  0.2400  0.2800  0.0000  0.2100  0.2300  0.1600  0.2300  0.2300  0.1100  0.0900  0.3000  0.0900  0.0600  0.3000  0.2800  0.3400  0.2100  0.2700  0.3400  0.3400  0.0000  0.1500  0.2200  0.0800  0.1000  0.2600  0.0800  0.0200  0.1900  0.0500  0.2700  0.0400  0.0000  0.1600  0.0300  0.2100  0.1600  0.2400  0.1900  0.2000  0.2000  0.0000  0.0300  0.2300  0.2800  0.2200  0.1800  0.2100  0.1200  0.0000  0.1400  0.1000  0.2900  0.2700  0.0900  0.3300  0.3200  0.1900  0.0700  0.1000  0.1100  0.2100  0.0100  0.2300  0.1100  0.2100  0.2500  0.0000  0.0600  0.1100  0.2600  0.2600  0.0600  0.2600  0.0900  0.0900  0.0800  0.3100  0.3000  0.0700  0.2900  0.3400  0.1700  0.0900  0.3300  0.0700  0.0300  0.3100  0.1800  0.0900  0.3200  0.0400  0.1300  0.0700  0.0100  0.3000  0.1600  0.1200  0.1400  0.3100  0.0700  0.2800  0.2200  0.0100  0.3100  0.0600  0.0100  0.0300  0.0800  0.1200  0.2200  0.3000  0.1600  0.1200  0.0300  0.0100  0.0400  0.3000  0.3400  0.1100  0.1500  0.1500  0.1200  0.2300  0.2800  0.1000  0.2100  0.1100  0.3300  0.2100  0.1500  0.0600  0.1100  0.1400  0.0200  0.2100  0.2800  0.1100  0.0400  0.1600  0.3100  0.2400  0.2700  0.3200  0.2100  0.0600  0.1200  0.2800  0.3100  0.1000  0.2600  0.0400  0.1300  0.1100  0.2700  0.1100  0.1500  0.3000  0.2000  0.2300  0.2300  0.0100  0.1600  0.2200  0.2300  0.3200  0.2400  0.2600  0.2900  0.0000  0.2700  0.1700  0.2700  0.1700  0.2300  0.3300  0.3400  0.0100  0.1600  0.0100  0.2600  0.1800  0.0900  0.1000  0.2100  0.1500  0.0200  0.2300  0.0000  0.3300  0.1300  0.2600  0.1500  0.1700  0.0300  0.2800  0.0500  0.0600  0.1000  0.0500  0.1200  0.1400  0.3400  0.0200  0.0800  0.2000  0.2900  0.1600  0.2900  0.3100  0.1200  0.0600  0.2300  0.3300  0.2200  0.1100  0.2700  0.3400  0.3100  0.1100  0.3100  0.0300  0.0300  0.0100  0.2800  0.2000  0.0500  0.1400  0.0300  0.0800  0.1100  0.2800  0.0800  0.2000  0.3300  0.1100  0.2900  0.1600  0.3100  0.0500  0.2100  0.2300  0.2100  0.0100  0.2900  0.1200  0.0600  0.0800  0.0400  0.0900  0.2600  0.2200  0.3400  0.3400  0.0000  0.0200  0.1800  0.0800  0.2300  0.1400  0.0600  0.0500  0.1400  0.1100  0.1200  0.1600  0.1500  0.0000  0.2900  0.1800  0.0700  0.3400  0.3200  0.3200  0.3400  0.0100  0.3400  0.2400  0.2200  0.2600  0.3100  0.0200  0.0200  0.0600  0.3300  0.1200  0.3000  0.0100  0.3300  0.1000  0.2300  0.0400  0.0500  0.2400  0.0700  0.3200  0.1300  0.2800  0.0200  0.2000  0.2800  0.3100  0.2300  0.3200  0.2800  0.2600  0.3200  0.0200  0.2300  0.1500  0.0100  0.2100  0.3300  0.0900  0.3300  0.3100  0.3000  0.2400  0.2200  0.1300  0.0100  0.0000  0.0800  0.0000  0.2600  0.0000  0.1600  0.2100  0.0000  0.1500  0.0000  0.2800  0.0600  0.1700  0.1800  0.3200  0.1500  0.2400  0.1800  0.1600  0.1900  0.0700  0.1200  0.0700  0.1300  0.0200  0.2200  0.3000  0.1400  0.0700  0.2500  0.1000  0.1800  0.2100  0.0100  0.1800  0.3000  0.3100  0.3100  0.1100  0.3300  0.0800  0.0000  0.3400  0.2500  0.0600  0.2400  0.0000  0.2800  0.0600  0.1900  0.1400  0.1700  0.2500  0.0800  0.1700  0.1200  0.1300  0.2300  0.2700  0.3300  0.1600  0.2900  0.2500  0.1200  0.1100  0.2800  0.0500  0.0900  0.0500  0.1200  0.3000  0.2700  0.1500  0.3100  0.1500  0.0000  0.0400  0.3200  0.3400  0.0500  0.1400  0.0000  0.2700  0.2700  0.0600  0.1000  0.1500  0.2700  0.2600  0.3000  0.3400  0.0700  0.1100  0.2600  0.2100  0.0100  0.1400  0.1800  0.2400  0.3000  0.2000  0.3200  0.0400  0.2100  0.3300  0.3200  0.0600  0.0900  0.2700  0.1800  0.2000  0.1900  0.0400  0.0200  0.1800  0.1500  0.0000  0.1800  0.1100  0.1900  0.2200  0.2900  0.3200  0.1700  0.2700  0.2700  0.1500  0.0700  0.1300  0.2000  0.1800  0.3300  0.3300  0.1100  0.1700  0.1500  0.0000  0.0700  0.1700  0.1700  0.3000  0.2300  0.0000  0.0100  0.1200  0.0000  0.3300  0.2200  0.0200  0.2800  0.3300  0.0200  0.0100  0.2100  0.2600  0.2300  0.2500  0.0600  0.2300  0.0100  0.0000  0.2200  0.3100  0.2300  0.3100  0.1500  0.0400  0.2500  0.2400  0.1200  0.2100  0.0000  0.1200  0.3100  0.0900  0.0200  0.2800  0.3000  0.1200  0.0600  0.2900  0.3200  0.3300  0.1000  0.0900  0.2100  0.1200  0.0800  0.0800  0.3400  0.0800  0.0800  0.0100  0.2100  0.0600  0.1200  0.2400  0.0800  0.1100  0.1000  0.0000  0.1500  0.1200  0.0800  0.1000  0.3400  0.1500  0.1100  0.3400  0.3200  0.2000  0.0600  0.1400  0.0500  0.2400  0.1200  0.0900  
360.2277  250.2931  150.2939  150.0962  312.7578  275.0449  177.9558  219.4640  394.8194  278.7697  283.3557  213.2145  183.8908  479.9503  290.3364  290.7860  204.2089  258.7554  270.5488  229.9215  305.8641  292.9604  278.6985  235.4622  201.8276  192.1745  180.6815  205.0254  210.4883  211.5466  181.9402  335.5714  225.6785  216.9726  376.1123  254.7667  319.1361  97.0119  269.9749  293.2205  259.0134  83.2299  206.6680  262.9610  341.8269  295.4497  245.3876  383.7045  220.3324  203.9188  256.4270  199.3505  244.0698  318.6173  427.0401  290.4773  136.7104  201.5449  321.6228  205.0271  295.2376  142.1503  311.0940  359.8258  397.6131  353.4582  147.7014  468.4935  211.2977  385.6851  186.0512  190.8188  160.9662  267.9952  259.3363  186.6335  330.5689  144.6913  298.3618  256.2511  205.6908  199.4695  402.8673  373.5805  162.5531  234.3186  194.3281  126.5435  156.1849  291.3066  313.0699  363.2412  376.3417  232.9110  415.1144  263.0391  286.0055  330.3520  347.9291  403.2012  379.5970  117.3885  364.8371  325.1961  338.6231  342.6311  530.4158  391.0996  263.1407  292.1577  280.2708  346.0557  220.1213  190.1077  205.7562  218.4180  312.3433  220.0412  241.5943  353.4934  121.3516  353.7139  182.3536  319.0090  355.2275  229.2192  461.4631  501.4404  184.6276  336.3017  289.3115  383.7664  427.1348  508.5319  181.2365  354.6870  243.9871  247.7638  288.9930  289.5365  251.3720  390.0673  212.8966  335.4959  469.1754  194.5445  268.5835  176.3601  257.1096  317.7422  492.4922  389.8355  246.5130  264.8870  101.4330  285.0854  236.5646  244.1623  190.0971  267.6105  456.2525  291.4034  328.1729  132.9541  145.7354  230.6511  278.6697  474.9004  396.1084  374.0547  125.3292  294.3513  193.3576  179.4951  315.2605  244.5135  191.4435  136.5746  233.0543  267.2241  151.2616  119.4146  165.7166  250.2928  317.7831  233.0242  470.7956  262.3878  201.6578  216.5965  233.5767  173.8995  303.2850  375.0256  259.2390  241.3354  141.8588  261.1349  264.5001  176.3010  274.6744  283.5138  331.8699  448.9262  449.5109  101.1191  355.9531  127.3811  202.3928  188.1332  305.0305  296.9600  347.4353  194.3247  260.1299  149.9988  331.5189  224.9003  379.0104  186.4073  396.0609  215.2268  327.9245  305.2182  126.8927  245.9383  230.4428  234.3469  259.8293  286.9854  448.1040  231.6301  233.4312  270.3846  278.1833  324.7421  319.1675  433.9627  205.5269  322.8814  223.0139  300.0775  306.2737  366.3768  299.7841  287.4449  203.5808  290.9432  305.1694  317.3097  363.1749  145.0802  284.9394  285.1472  295.2621  312.3792  413.4952  354.7756  303.7925  245.2985  229.5867  372.3600  288.0923  374.1904  206.4048  258.9555  426.2590  348.3412  317.9334  348.4526  231.7098  227.2337  420.0215  271.0185  221.6249  155.3182  275.8124  200.4834  440.0902  272.1562  316.5486  310.0985  371.6098  349.0023  96.9788  211.7638  301.2584  181.0945  132.8917  194.8378  286.6566  364.1924  337.3027  270.0803  156.6353  178.3679  243.9195  294.3276  353.4361  353.8022  323.5619  247.1067  480.5724  200.3532  297.7330  233.5836  284.5264  333.4994  165.0879  461.8884  173.7191  390.9719  226.3936  269.4081  173.1611  330.3774  286.2233  156.6582  385.3010  296.7784  208.7108  358.7502  336.8669  491.6742  307.1349  197.0908  108.6994  146.9431  296.2333  217.2552  220.2792  362.3917  221.7778  317.3344  275.8631  219.6477  270.0308  249.7933  466.5136  140.3378  134.1624  335.4842  256.5835  261.3711  450.3148  279.0795  304.8206  309.9624  309.0022  307.9470  238.0988  158.2658  245.9129  371.8571  286.6246  251.5593  153.6542  484.2504  449.8451  95.2550  377.2799  181.6476  289.4649  298.8231  130.7690  457.2962  301.6592  174.6784  243.6437  301.2447  244.8689  214.9732  268.8387  260.1517  302.5840  163.6456  315.6027  325.6107  185.4287  508.1431  518.1235  256.5641  281.9396  310.7838  255.5892  282.8355  289.2008  422.6772  208.5473  347.5420  341.0352  180.5614  278.5025  319.0806  343.0431  137.1929  479.4559  122.7719  285.7712  309.8445  273.8103  437.8439  166.3059  390.5258  260.7945  145.9120  312.9520  217.1526  326.3733  465.8960  441.1072  309.4640  165.9673  292.7937  326.3229  433.0398  223.6187  348.5619  256.5615  264.1495  218.8030  299.2361  80.9765  294.6697  284.3699  410.1329  277.2810  194.0025  89.1375  281.7272  318.6924  271.9180  212.5755  261.2206  281.3835  230.5762  361.6312  290.6672  280.5206  238.4611  401.5320  346.1888  364.0603  219.7210  409.5031  332.2443  107.2747  239.7542  425.3758  79.2753  280.8113  379.6375  161.8415  214.4626  284.3759  234.9645  317.3301  120.2482  261.0229  406.7399  275.2354  411.8935  409.9639  150.6366  301.6696  272.8059  321.4353  364.1551  444.1849  332.6718  214.4728  275.5513  196.1302  179.0788  311.4171  233.3919  352.1223  267.8565  365.8052  447.3686  487.9790  204.2522  265.8058  324.6182  134.5790  251.5843  281.6825  134.7648  212.6779  340.9809  137.5777  306.4770  169.4413  163.8557  295.6385  306.5589  220.9661  181.9047  253.8982  289.1631  309.9739  345.2328  163.1517  169.9037  331.1026  420.7679  290.3832  267.6840  428.1492  252.4366  123.6773  185.4216  301.3188  358.7176  329.8561  241.6527  431.4269  332.9855  302.7910  275.6101  199.3939  226.9554  348.9946  242.3657  395.6606  299.9573  263.7868  277.8258  274.0077  204.1714  306.7285  376.0595  328.9871  330.8686  383.6488  289.3619  218.4106  188.2081  317.1414  289.1533  132.8657  252.7299  249.1035  220.4498  275.1512  370.1760  194.1973  170.4299  416.3452  419.3412  283.3356  460.9671  135.5806  273.9022  164.1925  275.8048  324.3308  165.5615  243.4403  267.2526  537.8335  357.3500  443.6200  345.8838  197.1761  374.3646  231.0770  118.7716  202.6107  223.5467  198.7407  238.9769  304.6432  271.9942  189.4491  239.0671  241.6632  262.2105  338.3633  532.2816  370.8193  197.8426  426.7308  264.8117  278.6366  256.1283  337.5990  402.4440  160.1748  335.0460  284.6459  388.1381  204.7526  137.1983  293.0748  165.0445  276.1655  212.6007  348.0707  174.3610  376.7171  467.8175  347.8696  261.2992  422.8337  241.4138  134.7831  160.7402  288.8436  326.3604  252.5880  291.6859  151.0168  147.8306  179.9270  473.2517  193.0400  239.8809  271.1001  244.7885  456.3734  405.3474  92.9201  222.9445  299.2409  299.2929  339.9643  374.2056  345.3166  227.0475  184.3463  316.0463  173.8918  299.7693  280.3832  335.0094  422.0267  250.5975  172.2517  339.5451  238.1927  442.9814  278.0925  130.6397  221.1213  335.8892  257.6383  231.0801  247.5030  147.0961  389.9201  257.1001  302.2277  385.4194  333.5299  233.5545  453.9480  107.7050  307.8644  210.0573  309.7220  130.9347  249.2390  312.6601  108.7017  318.5941  226.0223  487.1716  223.8122  321.3840  428.7221  316.0257  311.0653  232.5257  331.3826  391.3897  161.9261  426.9810  349.0591  395.3090  246.9698  399.4038  213.8808  239.9690  309.0783  415.5568  408.4638  225.2436  298.7218  223.1007  196.2428  254.3338  288.9003  146.9186  221.1942  305.0789  214.4450  387.0172  226.8120  492.5283  143.9911  361.0903  384.8207  270.9891  299.7572  403.5126  237.8735  231.2114  226.5957  144.3224  206.8666  412.9706  316.0729  397.4427  375.2916  164.7449  186.3858  380.5465  138.6516  217.0562  287.1110  100.4003  119.6386  224.5023  284.2422  159.2845  251.6348  432.5923  311.9299  255.9891  296.1274  145.9873  331.0263  292.7369  465.6432  338.8663  102.7524  357.7047  393.1923  304.6003  325.6365  370.0916  152.3943  263.8637  291.4805  366.4198  180.6705  263.6551  87.3846  263.1006  376.7067  311.4393  249.0473  175.2046  423.7194  270.6117  244.7428  229.7905  326.9944  302.2312  198.0117  443.6928  318.8297  224.5544  225.9624  380.1878  338.8754  384.8883  237.5755  197.0024  222.9017  250.4478  391.7144  460.2149  122.5959  346.7062  325.7226  413.0214  286.7914  240.0542  283.9224  115.2818  232.8644  338.6065  144.0743  233.0663  114.6718  384.2597  322.5884  204.5166  200.3857  155.7718  392.8278  185.0704  161.4337  331.3859  370.3356  177.1597  349.8293  400.0548  215.1045  323.7907  253.2522  180.2566  188.3856  352.4031  222.0587  407.0398  407.6300  263.7441  132.8937  353.3438  170.1715  390.5168  360.9290  143.5883  400.0974  277.5345  403.5873  280.1550  203.0096  440.6732  120.1846  127.8322  286.2618  329.5341  200.0226  301.3350  130.2943  245.5388  219.8909  325.1478  373.7235  230.4852  298.6846  243.0743  264.9338  294.6114  270.7696  389.5386  327.4085  388.7371  268.5012  276.6478  293.8694  279.4451  261.8650  217.0273  205.3409  137.7157  115.4179  308.4787  337.4818  364.9036  196.9800  292.3536  271.2529  222.7139  167.7050  440.9845  451.7298  173.4346  245.9317  220.5973  456.0227  373.4646  169.6055  208.4718  310.4191  329.5855  341.3435  311.1333  353.7974  278.7875  286.8897  314.8702  219.5655  255.9782  330.0867  354.9722  256.6852  288.5025  249.7425  247.0564  130.9624  307.9204  423.0763  367.9991  179.7432  214.3246  412.8788  302.9931  326.5247  367.8962  192.3644  114.4619  315.5033  218.6830  233.8388  295.8611  321.3827  171.0327  252.6794  404.2649  449.9790  320.7730  353.6337  275.0303  262.1600  173.5117  290.3827  325.5126  249.2329  345.1293  446.8904  233.4357  300.3564  345.6558  149.7440  274.0021  403.4405  308.5764  318.6408  264.6739  170.3747  192.7127  286.7547  83.3682  414.4621  262.2338  260.5412  274.9555  397.9339  180.8722  130.3896  418.9525  391.6966  220.2281  214.7706  136.3287  206.7187  176.1702  237.3885  244.0831  363.5427  452.2291  307.4285  317.1036  367.6434  404.0718  399.6517  266.9250  215.4530  85.8766  195.6246  293.6351  257.0443  220.2765  477.9686  348.6122  210.2646  143.1057  218.7451  364.9308  400.3170  160.3080  190.2738  230.9893  299.4559  165.2186  151.0287  479.8017  302.9361  310.0162  307.4604  242.1775  194.9624  209.7528  330.4956  111.8166  203.8420  257.7553  86.1098  195.3028  368.5723  252.1555  201.3332  372.0384  161.1412  216.4371  402.7039  235.6115  190.8424  154.5533  195.9399  190.4538  174.4590  214.9839  244.0440  
4.8765  4.5059  2.3482  4.2729  4.4870  3.9362  4.9319  3.2704  5.7670  2.4780  5.7968  5.4610  5.4320  3.4858  4.5058  4.9865  3.0061  5.2501  4.0214  4.4983  3.5077  5.1033  4.9814  5.0406  4.4548  4.9907  5.4529  2.6951  4.6339  5.5442  5.7738  5.8315  5.0044  4.6660  5.1658  3.8994  4.3025  5.2066  5.4994  3.2387  2.0441  2.7019  4.2992  4.7592  5.1041  4.8718  5.3426  6.3519  2.1879  3.8552  3.0745  5.3633  4.1930  3.0116  4.9703  4.5861  4.4439  5.2584  5.4325  5.0302  3.0253  5.4614  3.0999  3.7892  5.4131  5.3118  4.4704  5.8896  5.3694  5.0896  4.4721  4.5215  5.9386  4.7020  2.5850  4.8324  3.1216  4.4894  4.1303  5.4593  5.0592  4.6146  5.9979  4.0484  2.7436  4.7071  4.8980  4.7726  2.7062  5.6206  3.6611  4.4759  4.9542  4.2533  6.0891  3.8711  3.7668  4.5064  4.6930  4.8053  3.9947  6.0216  5.5806  5.3071  5.5468  2.9386  6.3002  5.1288  4.2844  5.0124  4.9955  4.3239  5.1441  4.0264  4.0184  4.7478  5.5066  4.5009  4.3319  4.7760  3.7418  5.3952  6.0136  5.9350  4.1045  4.3770  6.0923  3.5979  4.7751  5.4000  5.4291  4.3301  4.8751  4.8566  4.6782  6.0683  2.8041  3.5201  4.9221  3.2907  6.1151  5.0011  4.1926  4.8253  4.9389  5.9848  5.7146  5.3787  2.4704  4.5435  6.0356  4.9975  5.6628  4.9059  3.3396  3.3352  5.2699  6.0990  4.7605  3.3717  3.5179  5.3281  2.9695  6.4976  4.7048  5.7338  4.8590  5.9176  4.8528  6.3010  4.4491  4.7563  5.7373  4.6284  4.5627  5.9346  4.9698  4.9380  5.0489  4.5420  5.1023  4.2766  4.8457  5.0867  4.9854  4.8256  4.8621  4.7478  4.7617  3.7086  6.3699  2.6147  2.9158  5.3186  4.3007  4.4252  4.0664  3.8358  3.7821  2.5372  4.4941  5.1633  3.1249  5.7004  5.2091  4.8221  5.0917  4.2178  3.8189  4.4509  3.2251  4.7098  3.3170  5.2685  4.6936  6.0217  2.6003  2.7302  2.8382  4.4055  4.8244  4.0053  5.0727  3.6044  5.0171  4.5191  2.3009  2.3822  5.8373  4.7397  5.1384  5.1495  4.1686  2.8779  2.4676  4.4960  4.8030  3.1995  3.8509  5.1646  5.1948  2.1887  3.5165  5.8168  2.5811  6.0328  2.1268  5.5613  2.6724  4.7885  5.7255  4.5028  5.7843  5.4406  3.8666  5.8751  2.9927  2.9581  4.7378  2.5750  4.8774  5.9200  4.2380  5.1820  5.2335  5.9739  5.6603  4.6112  4.2989  5.6132  4.0372  2.2340  5.5003  4.6595  4.2768  2.8558  4.2040  4.6406  5.2907  4.1128  5.4602  5.9604  4.7339  5.7116  2.6041  5.0727  4.4387  4.6741  5.0372  2.9042  2.7119  3.6217  4.6328  6.0873  5.0941  3.8208  2.8026  4.2558  5.1686  4.9431  4.2583  4.5430  3.0832  4.3867  3.3347  3.1469  5.0789  3.2924  5.3787  3.5984  3.2043  5.2496  4.7650  2.5832  4.3100  5.3996  3.7704  5.3022  5.3164  4.6169  4.4632  3.0805  4.6040  5.2353  4.7950  2.8268  3.3941  4.3981  4.5209  3.7892  5.1189  2.7521  4.9940  4.9762  4.9154  4.3573  4.5108  5.0510  5.3605  2.1779  4.6601  5.2127  6.6273  4.4315  4.5853  5.5669  5.2208  3.1992  5.2223  5.0382  4.6761  5.5871  3.3055  4.8122  5.1657  5.7989  2.6218  4.4055  4.9190  4.2919  3.0852  5.9874  4.9326  4.7425  4.1703  5.2886  4.7923  5.2184  2.3729  4.8794  4.4973  4.6184  2.6700  4.3092  4.8085  3.5458  4.9548  5.6436  4.5116  6.5575  5.0585  4.2360  6.2128  3.8583  2.6118  5.6486  4.8556  4.7901  3.1364  4.5972  4.9346  6.1875  3.4768  4.7308  4.2776  4.4877  6.0679  5.3463  2.8321  4.9359  2.3037  4.6668  4.2516  4.1385  4.3223  4.9041  5.0884  2.3256  4.2996  3.2119  3.5837  3.1893  3.3834  3.5065  6.0265  3.4633  4.5905  5.6151  4.3408  4.3700  4.3623  5.6069  4.8984  4.3934  4.5759  4.4684  2.5415  4.2318  5.0711  4.6223  4.2944  4.6800  6.1430  6.1980  4.4112  4.5678  5.9577  4.1905  4.3366  2.5736  3.2739  5.9109  4.4871  4.6098  5.7046  4.6313  2.6460  4.7120  4.8172  3.9547  5.1162  5.5260  4.5807  4.9573  3.4631  2.3951  1.9694  5.3289  2.8270  6.1679  4.1931  5.7408  5.8071  4.2937  5.1919  4.5520  5.8027  4.6899  3.5321  4.8975  5.2966  3.5925  4.8008  4.6165  5.0610  4.8044  5.0892  3.5331  6.4020  5.4836  5.5244  4.6895  4.9246  2.3450  3.1075  6.2996  5.4932  3.3593  6.3606  4.7459  4.2324  4.7546  3.0515  4.4653  4.5334  4.7563  2.6387  3.7870  4.9021  3.2862  4.8260  4.3943  2.9384  5.2927  4.5167  5.2801  5.5825  4.1478  4.5114  4.1518  5.5093  2.5114  5.4082  3.0187  5.0908  5.6962  4.8301  2.3259  4.5465  2.7002  2.6127  2.6581  4.7878  5.1364  5.0727  4.8564  5.6346  4.7880  5.0891  3.3804  5.2598  5.9641  3.9103  5.3931  6.1146  4.6672  2.4639  6.2217  4.7857  5.4011  4.1102  4.3772  4.2905  2.0927  5.7534  4.2882  4.7486  4.8259  5.9053  3.4514  2.9028  2.9098  5.6628  5.0898  4.3640  4.7459  4.2311  3.8695  2.5717  2.5425  6.5768  6.1176  5.2482  3.1765  5.2993  2.9423  2.7517  6.0984  4.4760  5.2096  4.7300  2.5846  5.9818  4.0369  4.9128  4.1921  6.6077  5.4593  5.0469  3.6535  5.0056  4.4461  6.2735  4.5925  5.0727  4.9565  5.8698  5.9910  5.9070  5.2767  4.9301  5.1609  3.0339  3.5733  6.6482  3.1912  4.2615  4.2245  4.7155  4.7272  5.6757  3.0756  4.2978  2.6235  5.6068  4.8530  4.3601  4.8580  5.7173  5.6577  4.2658  4.4438  6.0659  4.9752  4.4980  5.8100  4.4497  5.2115  4.7135  4.2998  6.0196  4.8336  4.3905  4.4543  5.3675  3.9882  5.3615  4.2705  5.0154  4.7802  4.6207  2.8567  4.7694  6.0167  4.3342  5.2002  4.7102  4.1407  4.7197  4.5663  4.6713  5.5682  5.4673  4.7256  2.6424  4.0133  4.9410  5.5811  4.5511  5.1290  4.8197  4.8563  4.9304  3.5325  5.1530  4.9315  5.8780  2.3853  5.8414  5.5643  5.3438  4.3494  5.2310  5.0127  4.1763  5.1374  4.5227  5.8269  2.7049  4.0216  5.7134  5.8205  4.7605  4.6714  5.5251  4.6155  4.7234  5.0689  5.4163  3.4805  2.8689  4.2619  5.6109  5.3529  6.2191  5.7025  3.6961  2.9937  5.2234  5.0775  3.2718  4.1905  5.7186  4.2471  4.9782  5.0469  4.7304  5.6431  4.4307  6.3407  2.2997  4.8240  4.9974  5.9484  5.6175  4.2404  5.4290  5.7490  2.8951  3.9766  4.5455  5.0731  2.2890  4.8708  3.2549  3.9923  4.6774  5.5404  3.3023  4.3235  5.3594  4.5200  4.7017  4.3805  3.4600  4.4926  4.2478  5.5917  6.1368  5.1886  3.8545  4.8473  2.5156  5.0233  4.9673  5.0552  4.9080  5.0031  2.5379  5.7163  5.5303  2.9692  6.4270  4.9969  5.3296  5.1372  4.7300  4.3825  4.0992  2.7620  6.4761  4.6625  5.4297  4.9891  4.9679  4.6059  4.3205  5.3921  3.1378  5.8689  2.3296  5.4159  5.2969  2.9093  4.2075  4.6321  2.2066  4.3457  2.3485  4.5513  4.2426  4.2177  4.9351  3.2191  4.8303  4.3832  4.9222  5.1578  2.8110  4.6075  4.6622  4.9045  5.4685  5.0117  5.5488  4.6793  5.2336  5.5129  4.8765  6.8042  5.3937  2.5633  5.4519  4.8817  3.6124  4.7526  2.9732  3.9211  4.7349  5.8501  4.5024  4.1395  5.5348  5.3147  5.0770  5.7770  4.7871  5.3990  2.7260  4.7749  3.0406  4.7738  4.8179  5.2987  4.8870  4.2435  5.5621  5.2820  4.2414  2.0927  2.8424  5.2953  4.9629  5.8916  4.6118  5.2176  5.0613  6.5078  6.0147  5.0804  3.1382  5.5213  4.5278  4.5105  4.4306  4.2662  3.3874  3.9102  4.8092  5.8859  4.6158  4.1832  4.7647  2.6231  5.1513  3.7364  4.8870  3.4291  3.4169  3.9184  3.8091  5.4323  4.7497  5.3855  4.1837  5.5907  4.0975  3.5193  4.7408  5.2998  5.3624  5.6706  5.8314  4.3052  5.3336  3.0236  5.0233  4.5847  3.0866  4.1825  3.4404  3.2227  6.7204  4.9664  5.8753  4.7478  4.7277  5.0647  5.8478  5.9540  4.7385  4.5481  4.7030  4.6470  4.5370  3.9021  5.5513  2.5411  4.7982  4.9535  5.2344  4.2240  4.0235  5.2484  6.8986  5.8590  2.8427  2.9671  4.4381  2.8012  3.3433  4.2509  4.2675  5.2377  6.9996  2.5916  2.8581  4.3251  4.3548  5.1735  5.0996  5.4184  5.2360  2.6512  6.5744  4.5580  5.3893  5.7847  4.8480  2.7693  6.0071  6.5131  4.7236  5.6552  4.3678  3.8826  3.6687  4.4040  4.6808  4.9632  4.7898  3.2282  3.0293  5.1523  4.6691  4.9454  6.3719  2.2876  4.3811  4.4273  4.9400  2.0172  4.7753  5.4532  3.9127  5.4574  4.6486  6.1063  6.7087  4.6912  2.7921  4.5363  5.1698  2.5516  2.7872  3.8137  5.7694  5.4787  3.5475  4.6228  5.6843  6.0048  3.7553  4.2133  3.2188  4.8436  5.2659  4.3123  3.5099  5.8841  5.7929  5.0734  6.0856  5.3494  6.1839  4.7647  5.5926  2.6159  5.2982  4.3616  3.5755  4.7603  5.6507  4.0419  5.0816  2.2577  5.4216  5.2006  5.0566  4.8658  2.8363  4.6220  3.1130  5.4444  5.4376  5.5674  3.9733  4.8104  4.6011  
7.1286  6.5214  6.1138  7.2431  7.2032  5.8720  7.5099  8.0153  8.2607  6.5335  8.1561  8.2385  7.5238  8.6143  6.5846  7.1716  7.6593  7.4449  7.1835  6.4761  8.4490  7.9319  8.3769  8.3788  6.9777  7.0009  8.1589  7.2788  6.6036  7.7210  7.9406  8.2709  7.0856  6.6556  8.1153  6.3995  7.5984  6.9807  7.7692  8.0991  5.9765  6.2993  6.7975  6.8510  7.9985  7.0381  7.5358  8.9714  6.0814  6.2513  7.2257  7.4734  6.7385  7.8548  8.5452  7.2930  7.4145  7.3492  8.3774  7.6906  7.8390  8.0692  7.9532  8.8663  8.4440  8.2687  6.8654  9.1035  7.5055  7.4184  6.9645  6.4253  8.0929  7.4008  6.6328  6.7949  8.0058  6.2695  8.5900  7.6977  7.1135  6.5573  8.5543  6.7442  6.6283  6.7384  6.8922  6.5588  6.5658  8.5678  8.6485  6.6441  7.2422  6.1842  8.6799  6.3788  6.2881  7.8637  6.8898  7.0898  6.6858  8.0646  7.9974  7.6121  7.9240  7.1830  9.0459  8.7035  6.2738  7.2052  7.1669  7.0472  7.2463  5.8234  6.4534  7.3702  7.8401  6.4606  6.2950  6.9978  8.3510  7.7562  8.8573  8.9957  9.2518  6.3274  8.7291  8.7716  6.7204  7.7406  8.3283  7.0990  8.4278  8.4797  6.5943  8.5869  6.8739  8.3749  8.3191  7.5425  8.4985  8.5445  6.6800  7.0356  7.9308  8.2293  8.6497  7.4407  7.0994  6.6690  9.3058  7.9235  7.9318  7.0332  7.7794  8.2061  7.4311  8.4663  7.3271  8.2242  8.6323  7.5911  7.2024  8.7061  6.5351  7.9912  6.9976  8.5255  7.1403  8.8975  6.7707  6.8955  7.9211  6.5296  7.9131  8.2637  6.9737  7.4068  7.1538  6.5932  7.0369  5.9305  6.7611  8.4615  8.4377  7.4931  8.4534  6.8361  7.3534  6.0992  8.7830  6.4995  7.1030  8.9205  6.2873  6.4078  6.3549  6.3330  8.7267  6.4108  6.5467  7.9918  7.3974  8.8509  8.8623  6.5262  8.6174  5.8862  6.2040  6.3333  8.0991  6.8426  8.2678  7.9617  7.9925  8.1662  6.7562  6.7492  7.1035  6.2742  7.7176  6.4565  7.9421  7.9506  6.8591  6.5301  6.2373  6.3432  8.1693  7.4761  8.1565  7.2745  6.0826  7.6205  6.5198  6.6206  7.5992  8.2180  8.7056  7.4343  7.9289  6.2141  8.4604  8.2903  6.6898  8.4537  5.9739  7.8772  6.8086  6.9669  8.7914  6.2869  8.7610  7.7201  8.8781  8.2942  7.9428  7.2217  6.8864  7.2074  8.1664  8.4245  6.8641  8.7503  7.3286  8.3365  8.7792  8.0154  6.9804  8.0179  6.5266  6.1503  7.9589  7.9680  6.7998  6.7462  6.8040  6.5912  7.7213  6.0806  8.4049  8.3964  6.9679  8.7573  6.2427  7.1424  6.5188  6.5890  6.9030  7.5140  6.8301  8.6642  8.0281  8.4946  7.0415  6.1528  6.8720  6.8949  8.7095  7.2022  6.3305  6.5611  8.1185  6.2820  8.2240  7.8894  7.2754  8.2201  8.6483  8.7370  7.8353  7.6203  6.7944  6.6468  6.1272  7.7325  6.2928  7.2970  8.3113  6.7291  7.6156  7.9901  6.7676  8.9330  7.5729  6.8111  7.8752  6.1650  6.6115  8.6525  7.8301  6.9792  7.6792  8.4257  8.2911  6.8942  7.1698  7.1858  9.0656  5.8785  6.4458  8.1243  9.1421  6.4495  8.0933  7.8664  8.0935  8.0740  7.4862  7.8729  6.7073  7.6520  8.1067  7.0637  8.6167  8.7264  6.4560  7.9033  7.8883  6.4648  8.0173  8.2037  8.3327  6.8851  5.8397  7.7352  6.9499  8.4732  6.3484  7.0556  6.5017  6.5937  6.7516  6.9075  6.9710  8.2323  7.7808  8.0264  6.4010  9.3464  8.7370  6.8122  8.6681  7.0432  6.6592  7.9726  7.0091  7.7034  7.2140  7.9971  8.4051  8.4488  8.3710  6.8989  6.9869  6.8557  8.7153  7.2496  7.5877  7.1367  6.3142  8.1816  6.0393  6.8729  6.9245  6.7791  7.3276  6.2421  6.3843  8.2638  8.6991  8.0610  8.0373  8.4290  8.4997  8.5425  7.1872  8.0204  6.3314  7.6008  6.2898  7.9452  6.5287  7.6761  7.2714  7.2964  6.6083  6.0805  6.7796  6.7135  7.5879  7.9945  8.4623  8.6173  7.0655  7.7865  8.4586  6.8099  6.3644  6.5832  8.2765  8.3822  6.6587  6.5925  8.1995  7.4056  6.9477  6.7542  7.1273  5.9777  7.3155  7.9472  7.0389  7.6198  8.3629  6.3599  5.9732  7.8361  6.9306  8.7685  6.7898  8.2466  8.3263  7.2702  7.4387  6.6141  8.2170  7.5167  8.6384  8.3487  7.4223  6.0614  6.7773  6.5141  7.2920  6.8554  7.3790  8.4240  9.0131  8.5815  8.0528  7.8852  7.0576  6.4371  6.9944  8.7273  7.7797  7.3044  8.7320  6.9456  7.1570  8.1375  7.6366  6.2925  7.8497  8.1396  6.6301  6.1201  7.0106  8.1516  8.2303  7.1320  6.8679  7.9352  6.6540  8.3042  9.1388  6.7227  9.8370  6.7026  8.0709  6.4008  7.7038  7.3006  7.3530  7.9646  7.7612  6.4247  6.6520  6.7990  6.5548  6.6651  7.0067  7.2776  7.4086  7.0257  7.9257  7.5216  7.8858  8.1206  8.1441  9.1018  6.5219  8.9593  8.6777  6.7796  6.4124  8.5086  6.9632  7.6775  6.3809  6.9782  6.2578  5.9665  8.0902  7.0324  6.7094  6.7487  8.4541  8.5140  7.6710  7.8875  7.6807  7.2726  7.3927  7.4669  6.9062  6.1804  6.5896  6.5939  9.3946  8.6511  8.2874  8.0927  7.3902  7.8383  6.7869  8.1645  7.0052  7.9481  6.6965  6.5975  8.4152  6.5946  6.8996  7.3401  9.0925  7.7075  7.3102  8.8659  8.5284  6.3488  8.9197  6.6508  7.2589  7.6940  8.3207  8.5454  8.0517  7.5875  7.7065  8.1228  7.0805  5.7424  9.2243  7.1826  6.2667  6.1105  8.1435  7.8652  8.1282  8.0976  7.6295  6.6829  8.7096  8.1575  7.3054  6.7633  8.6839  8.0448  6.2339  6.5113  8.2237  6.8716  6.3717  8.3914  6.3429  7.3653  6.8082  6.2617  8.6345  8.3541  5.9648  6.4095  7.6508  6.5762  7.6978  7.0154  8.5102  6.8141  6.5315  7.0484  6.6882  8.4516  6.3613  8.7257  6.9935  6.0791  6.6236  7.3354  7.3130  8.0652  8.3586  6.5146  6.6348  6.6560  8.2937  7.8037  6.5716  7.6730  7.7051  6.9599  8.3484  8.5782  7.4340  7.0110  9.0756  6.6296  8.8647  8.3599  7.6364  6.0574  8.0205  7.8480  6.3779  8.6267  6.4985  8.4246  6.7163  6.6472  8.2299  8.2318  7.5359  7.3029  7.8881  8.0703  6.6020  8.6670  7.7764  8.5247  6.9582  9.4972  7.8078  7.5391  8.7149  8.8206  8.8053  7.0718  8.0880  7.1703  7.3544  6.7530  8.6856  6.5901  7.6587  7.2659  6.7291  8.0996  6.3881  9.0643  6.0369  7.6776  7.3046  8.9432  7.9590  7.0111  8.2452  8.0109  6.9537  6.2529  6.4887  8.0412  6.3577  7.1637  8.2241  6.3276  6.6052  7.9660  7.8623  6.2393  7.6233  6.1544  6.4488  6.3228  8.3590  6.9241  6.2105  9.3199  8.6170  7.3649  6.4093  7.9392  6.6525  7.2195  8.5785  7.3209  6.6381  7.2803  7.3634  8.0876  7.8870  7.8665  8.6750  7.7564  7.5931  7.4548  7.8836  6.3937  5.5857  6.8546  9.1174  7.4163  7.6492  8.1906  7.9228  6.6763  6.8953  7.5688  7.4069  8.8909  6.2077  7.8786  7.5912  7.5803  6.1159  8.0784  6.2878  7.1192  6.3080  6.4750  6.1525  6.7796  7.8488  8.2674  6.6161  6.5115  7.7542  7.5313  6.9511  6.6273  6.7654  7.9123  8.2849  8.4972  8.1830  6.7022  7.0828  8.5526  7.0813  9.2664  7.5130  7.0014  7.8708  8.0810  5.8582  8.1682  7.8716  6.2717  7.5547  8.3689  6.4528  6.7939  9.0217  7.3713  7.7125  8.8424  6.8132  9.0550  6.9979  6.8714  7.5218  6.9949  6.7382  8.2951  7.1422  7.1885  8.0141  7.5137  7.0123  6.0687  6.8427  8.3427  6.7702  7.9389  6.7075  8.1227  7.7184  9.0618  8.0991  7.2145  7.2386  7.8752  7.9427  6.4920  7.1146  6.2180  7.6235  6.4747  6.9245  8.4016  6.7697  6.9253  6.8666  6.7067  7.3779  6.2413  8.2339  5.7624  8.1681  6.1624  5.9557  7.7434  8.1724  7.7576  6.6362  7.9154  6.0607  7.7121  6.6380  8.3485  8.4360  8.4110  8.7571  7.4448  8.4046  7.9373  8.2194  6.5396  7.9359  7.4650  8.4126  8.1045  9.3939  7.1290  8.2583  6.9140  6.7360  7.2130  8.2840  8.4461  6.8154  7.2436  6.7604  6.6876  6.2857  7.0928  9.2603  6.7289  7.3498  7.6149  7.6250  6.8685  6.6562  7.5928  9.3582  7.8530  7.6429  7.0266  7.0196  7.5646  7.6516  6.0503  6.2361  8.8524  9.8436  6.7316  7.0981  6.3420  6.3577  8.4149  8.5405  7.7492  8.6446  6.8354  9.9337  7.1656  7.6792  8.2257  6.7213  6.8808  8.5663  9.0785  6.8895  7.9526  6.1905  8.7179  8.6207  5.9366  6.9499  7.0990  7.4965  7.4438  7.9714  7.1733  7.0569  8.5063  9.0050  6.2019  6.3048  7.3929  6.9697  5.7801  6.8271  7.6696  6.5677  9.1723  8.0081  8.5863  9.3958  7.5627  7.6818  6.5858  7.2687  6.1285  6.7596  6.3562  8.0809  8.2741  8.6888  7.4158  7.8910  8.1257  6.1600  6.9349  7.5926  6.7446  7.3341  6.2521  8.4427  8.6554  7.8862  8.1058  8.5411  7.6436  8.6691  6.8227  7.7462  6.5802  7.6080  6.0063  8.3612  6.8438  7.4794  5.8537  8.6198  6.2233  7.5492  8.1536  7.0074  8.1272  7.7393  6.6370  7.1478  7.4662  7.5575  8.3225  5.7230  7.4403  7.8515  
-7.3750  -6.9401  -6.5235  -8.2045  -7.6939  -6.0273  -7.5881  -8.2211  -9.2243  -6.6759  -11.3617  -8.6559  -8.1420  -8.9876  -6.6978  -7.4391  -7.7819  -7.3727  -7.5775  -7.3376  -8.9998  -8.3010  -12.1639  -9.8178  -7.6702  -7.2580  -8.1954  -7.6761  -6.6639  -8.9344  -8.0350  -8.5385  -7.2317  -6.6183  -8.7560  -7.1604  -8.3824  -7.5389  -8.0186  -7.9651  -6.2116  -6.7925  -7.1753  -7.6191  -8.0073  -7.2322  -7.5820  -9.1138  -6.0253  -7.9594  -7.6935  -8.1305  -6.7197  -9.1063  -9.0051  -7.3529  -8.2104  -8.9083  -8.8985  -8.6121  -9.6925  -8.5346  -8.8299  -10.0040  -8.5994  -8.8927  -7.8838  -9.4037  -8.9445  -7.6663  -6.9829  -6.4391  -8.3289  -7.3068  -7.6865  -8.3540  -8.4259  -6.4250  -11.7956  -10.2851  -8.6270  -7.4081  -8.6768  -7.1958  -7.7465  -8.2687  -7.4105  -7.0383  -7.9309  -9.2144  -9.1993  -7.3590  -7.7657  -6.5314  -9.7273  -6.6282  -7.2316  -8.3558  -7.5153  -7.7168  -7.0956  -8.4873  -9.2224  -9.1736  -7.9329  -7.7157  -9.4927  -9.7848  -8.1754  -7.4331  -7.5624  -7.2920  -7.3363  -6.9023  -8.3235  -7.8301  -8.7519  -6.5594  -6.4961  -7.5244  -8.9705  -8.9812  -9.5101  -10.4211  -9.9515  -7.0014  -9.1851  -9.3986  -7.5879  -8.3347  -12.1313  -7.6401  -9.3650  -9.0057  -7.3715  -9.4872  -10.0826  -9.0293  -9.0678  -9.2481  -9.3096  -8.8800  -7.5223  -7.4331  -8.3570  -9.4290  -11.2068  -8.5018  -9.3746  -7.2017  -9.5714  -8.3625  -10.4890  -7.7695  -8.1676  -8.2901  -7.8672  -8.7848  -8.3077  -8.2290  -9.0883  -7.8740  -8.3228  -9.1875  -7.1907  -10.0344  -8.8757  -9.2098  -7.5919  -9.2508  -7.0529  -6.9696  -8.0412  -6.8398  -7.8708  -8.6663  -7.0798  -7.6890  -7.0193  -6.8607  -7.9356  -6.8359  -7.5475  -8.5215  -8.8807  -8.0778  -8.9468  -7.2075  -9.1584  -9.3079  -9.4402  -6.6221  -7.8495  -9.7766  -7.4689  -10.2501  -6.5293  -6.3009  -9.7753  -7.0306  -7.0900  -9.1457  -7.7953  -9.4256  -9.7995  -7.2051  -10.7030  -7.0433  -9.3805  -7.5802  -10.2589  -7.8489  -9.7667  -7.9555  -8.0387  -8.3732  -7.2394  -7.6699  -7.3867  -7.0035  -7.9478  -6.4889  -8.0095  -9.9029  -7.1413  -8.6899  -6.1328  -6.7123  -8.0993  -8.3998  -8.4752  -7.3348  -5.9577  -8.2638  -6.5940  -7.0596  -8.2546  -8.4835  -9.2116  -7.5966  -8.8402  -6.3729  -8.8047  -9.1682  -6.9279  -8.5124  -5.9131  -8.8130  -7.9903  -7.7639  -8.7920  -6.9859  -9.6422  -7.5763  -8.7857  -10.4540  -8.4662  -7.7049  -7.2207  -8.5141  -10.0839  -8.5378  -7.6480  -10.3119  -8.6022  -8.9887  -9.3857  -8.1092  -7.2763  -8.2161  -7.0493  -7.0862  -8.7757  -8.3310  -8.5079  -6.8407  -7.0318  -7.7588  -8.1312  -6.7263  -12.2471  -8.4755  -7.3235  -9.3895  -6.5442  -8.9812  -6.8349  -6.7447  -7.3825  -8.2112  -7.8517  -8.7183  -8.6258  -10.3647  -7.6160  -6.4713  -7.8203  -7.4114  -9.1532  -7.4829  -6.9280  -6.9551  -8.6683  -8.1520  -8.2051  -8.4099  -7.4988  -8.2329  -8.9783  -9.1121  -9.0588  -8.4467  -7.4766  -7.1400  -7.7722  -7.8749  -6.4786  -8.0901  -9.4719  -6.8093  -7.7712  -8.6948  -7.4789  -9.3259  -7.5524  -7.1834  -8.3319  -6.4770  -7.2019  -9.4833  -8.8460  -7.2979  -9.7224  -10.2792  -8.2419  -6.7699  -9.0233  -10.3914  -9.4414  -6.3845  -6.5134  -8.7524  -9.8754  -6.9427  -8.6307  -8.2822  -9.9470  -9.7796  -7.8173  -9.1502  -7.1231  -7.7992  -9.1553  -7.4783  -8.6897  -10.4640  -6.4636  -8.3843  -8.4220  -6.8875  -8.8057  -8.9479  -8.2191  -7.2829  -6.7913  -8.1613  -7.3930  -9.4346  -6.5105  -7.4312  -7.3103  -6.8561  -7.9556  -6.7541  -7.2061  -8.7568  -8.6471  -8.3782  -6.7733  -9.7596  -9.2024  -7.1595  -9.3176  -7.1234  -6.7107  -8.8342  -7.7628  -8.0584  -7.9065  -8.1248  -8.8983  -8.9074  -9.7687  -7.2150  -7.4701  -7.0917  -9.3256  -7.6647  -7.6528  -7.4498  -6.8551  -8.7970  -6.4049  -7.2450  -7.8120  -7.5723  -7.5802  -6.7939  -6.6845  -8.8690  -9.2738  -9.5758  -8.3179  -9.9593  -8.6241  -8.8608  -7.3058  -9.6483  -7.7145  -9.3374  -7.5158  -9.2499  -6.8235  -9.9771  -10.5299  -7.6879  -7.0057  -6.4629  -7.1678  -6.9842  -7.7455  -8.6411  -8.7290  -8.7977  -7.5852  -8.5158  -10.2112  -7.2301  -6.8305  -7.5714  -8.9947  -8.6315  -7.3197  -6.4480  -8.8015  -8.8329  -7.6266  -9.9629  -7.5717  -6.3658  -7.5165  -8.3447  -7.4392  -8.8934  -10.2622  -10.1904  -6.2565  -8.0340  -7.2332  -9.8326  -7.1865  -8.6638  -8.9570  -7.3378  -8.0398  -7.3028  -8.6125  -7.9349  -8.9756  -8.5168  -7.7946  -7.0049  -7.1496  -6.7713  -8.4523  -9.1030  -8.5195  -9.5705  -10.0505  -9.4361  -8.5559  -7.8527  -7.4516  -6.7555  -7.7385  -9.1560  -9.1133  -8.1003  -8.8520  -7.1904  -7.6365  -9.4421  -7.9345  -6.2600  -8.2927  -8.0614  -7.6475  -6.9312  -8.0991  -8.8618  -8.8999  -7.4306  -6.8755  -8.1929  -7.0303  -8.8789  -10.4167  -7.1911  -10.3277  -6.9623  -8.2688  -7.0933  -7.8502  -7.9864  -8.1209  -8.2901  -8.3937  -7.1543  -6.9875  -6.8119  -6.9327  -6.9799  -7.3062  -7.1852  -7.6918  -7.1336  -8.9431  -8.6550  -7.7220  -8.4442  -8.3625  -10.0021  -7.0029  -9.0014  -9.4170  -6.8207  -6.6366  -9.0830  -7.9906  -9.5310  -6.9495  -8.9048  -8.9250  -6.4885  -8.3144  -7.7876  -6.9764  -6.9061  -9.2619  -8.7243  -7.8265  -8.3749  -8.1461  -7.5751  -7.8919  -7.3231  -7.7629  -7.2110  -6.8684  -6.8614  -9.8850  -8.6517  -8.7636  -8.6613  -7.4086  -8.7255  -6.8857  -8.4931  -7.0800  -8.2897  -7.2170  -7.4958  -10.6904  -6.9257  -7.5194  -7.3448  -9.1109  -7.7266  -8.2088  -9.3919  -8.6223  -7.0009  -9.0605  -6.8570  -8.1013  -10.2814  -8.4370  -8.9221  -9.0828  -8.9615  -8.4819  -8.2635  -7.2978  -6.4849  -9.7771  -7.3381  -6.7328  -8.1201  -8.2514  -8.1631  -8.3331  -8.5658  -8.1919  -7.8411  -9.6279  -9.5598  -7.9051  -7.5999  -11.2713  -9.5836  -6.3501  -7.2159  -8.6570  -8.0287  -6.8900  -8.7456  -6.7757  -7.9492  -8.2839  -6.8661  -8.9352  -8.7723  -6.2663  -6.9614  -8.3808  -7.0884  -8.9467  -7.3342  -9.4577  -10.6011  -6.4622  -7.8164  -7.9265  -10.0543  -6.6554  -9.5682  -7.4561  -8.1647  -6.6562  -7.5403  -7.2316  -8.4202  -9.1134  -7.3098  -6.9236  -6.9377  -8.9458  -7.8176  -7.4591  -7.7740  -8.5703  -7.2829  -9.6821  -8.7800  -7.7097  -7.0030  -9.6776  -7.2621  -8.9486  -8.9416  -7.5829  -7.0758  -8.6052  -10.5152  -6.7114  -8.7435  -7.3239  -8.8146  -7.3314  -7.3654  -8.9032  -8.4730  -7.5039  -8.7362  -9.5647  -8.4470  -7.3005  -9.2457  -9.2037  -9.5021  -7.2324  -10.8493  -7.9139  -7.5570  -8.5909  -9.5457  -9.1614  -7.1747  -8.4572  -7.2018  -7.7453  -6.9714  -11.2730  -7.1645  -8.9950  -8.9424  -7.1116  -8.8519  -6.9108  -9.6526  -6.3490  -8.0544  -7.6053  -10.2494  -7.8057  -7.4011  -8.7968  -8.2282  -7.1706  -6.5277  -6.7712  -8.4992  -6.6949  -7.8480  -9.5683  -6.2951  -6.6469  -8.2089  -8.7152  -7.3463  -7.9705  -6.8916  -6.9625  -6.7386  -8.6738  -7.8156  -6.5622  -9.4903  -8.4347  -9.7789  -6.6870  -8.6322  -7.6352  -8.9492  -9.2166  -8.5906  -6.9396  -8.3117  -7.6821  -8.8963  -8.7872  -8.7973  -8.9822  -7.6955  -7.6092  -8.4050  -8.7750  -7.6945  -5.8873  -9.7539  -9.2193  -8.0718  -7.6954  -8.5795  -8.2415  -6.6892  -10.1040  -8.1214  -8.2848  -8.8300  -7.2404  -8.2701  -8.9433  -9.4191  -9.3488  -8.8035  -6.6620  -7.7573  -6.1932  -8.1527  -6.5946  -6.6358  -8.1483  -8.8999  -7.5274  -7.2338  -9.1063  -8.0481  -7.7047  -7.5257  -6.9595  -8.2409  -8.2156  -8.5571  -8.3202  -8.2325  -7.2596  -8.7907  -7.5010  -9.3029  -8.4345  -7.0380  -8.4728  -8.4813  -6.9403  -8.6119  -8.8836  -7.0896  -8.0903  -8.6118  -7.0679  -7.0732  -9.3099  -8.1577  -8.1222  -9.0879  -6.7759  -9.5441  -7.4059  -7.1976  -8.2635  -7.4325  -7.3199  -8.5551  -7.4239  -7.3548  -8.2086  -9.5502  -7.4806  -7.0460  -7.3025  -9.0979  -7.6231  -8.1157  -8.4602  -8.9891  -8.0189  -10.4595  -8.2758  -9.4621  -7.4190  -8.3431  -8.0653  -7.0730  -7.8986  -6.2915  -8.2364  -6.5603  -7.1884  -8.8890  -7.3762  -7.5305  -7.2621  -7.8883  -8.2897  -6.3406  -8.6164  -7.2137  -8.4349  -6.8180  -6.4352  -7.9496  -9.4732  -8.4239  -7.3655  -10.3564  -6.2624  -7.6313  -6.8495  -9.0461  -9.2171  -8.8283  -9.4905  -7.3527  -8.8178  -8.6035  -8.7099  -6.8710  -8.2857  -8.2708  -9.3602  -9.8101  -12.6297  -7.1673  -8.5524  -7.5858  -7.8148  -7.0891  -8.5704  -8.8435  -7.7896  -8.7193  -7.4654  -9.9205  -6.6334  -7.5835  -10.4852  -7.3392  -7.6977  -8.0122  -8.0382  -7.2028  -6.9369  -7.8546  -9.7059  -8.2758  -8.0629  -7.6788  -6.8751  -8.0587  -7.7738  -7.3239  -6.8964  -9.7195  -10.9641  -6.9393  -7.6502  -7.1881  -6.6471  -8.9834  -8.9540  -8.2413  -9.7096  -7.7006  -11.2293  -7.5246  -8.1228  -8.4964  -6.7579  -6.9062  -8.7903  -9.7251  -7.7882  -9.2038  -6.1332  -8.8293  -9.0070  -6.1802  -7.4341  -7.9509  -7.4243  -9.0007  -8.8778  -7.2766  -7.2640  -8.8241  -9.7809  -7.2468  -7.7670  -7.9926  -8.8084  -5.7336  -6.6633  -8.9475  -7.1051  -9.5692  -9.9604  -9.0037  -9.3308  -7.9184  -8.0379  -6.7753  -8.6710  -6.3722  -7.3112  -7.3335  -8.3635  -8.3456  -9.1211  -8.2724  -8.5482  -8.7674  -8.2935  -7.6326  -8.3478  -7.4017  -7.8145  -7.0275  -8.7620  -9.3994  -8.6302  -8.6556  -8.6892  -7.6903  -8.5452  -7.6842  -8.0698  -7.0164  -8.2587  -6.8022  -9.0597  -7.0223  -7.8022  -6.4063  -8.7622  -6.2699  -8.0645  -9.4978  -8.3001  -8.7108  -8.5939  -9.8457  -8.8508  -7.9567  -8.4332  -8.6588  -7.6734  -7.9919  -8.1551  
0.9183  0.9183  0.9183  0.9183  0.9183  0.9183  0.9183  0.9183  0.9183  0.9183  0.9183  0.9183  0.9183  0.9183  0.9183  0.9183  0.9183  0.9183  0.9183  0.9183  0.9183  0.9183  0.9183  0.9183  0.9183  0.9183  0.9183  0.9183  0.9183  0.9183  0.9183  0.9183  0.9183  0.9183  0.9183  0.9183  0.9183  0.9183  0.9183  0.9183  0.9183  0.9183  0.9183  0.9183  0.9183  0.9183  0.9183  0.9183  0.9183  0.9183  0.9183  0.9183  0.9183  0.9183  0.9183  0.9183  0.9183  0.9183  0.9183  0.9183  0.9183  0.9183  0.9183  0.9183  0.9183  0.9183  0.9183  0.9183  0.9183  0.9183  0.9183  0.9183  0.9183  0.9183  0.9183  0.9183  0.9183  0.9183  0.9183  0.9183  0.9183  0.9183  0.9183  0.9183  0.9183  0.9183  0.9183  0.9183  0.9183  0.9183  0.9183  0.9183  0.9183  0.9183  0.9183  0.9183  0.9183  0.9183  0.9183  0.9183  0.9183  0.9183  0.9183  0.9183  0.9183  0.9183  0.9183  0.9183  0.9183  0.9183  0.9183  0.9183  0.9183  0.9183  0.9183  0.9183  0.9183  0.9183  0.9183  0.9183  0.9183  0.9183  0.9183  0.9183  0.9183  0.9183  0.9183  0.9183  0.9183  0.9183  0.9183  0.9183  0.9183  0.9183  0.9183  0.9183  0.9183  0.9183  0.9183  0.9183  0.9183  0.9183  0.9183  0.9183  0.9183  0.9183  0.9183  0.9183  0.9183  0.9183  0.9183  0.9183  0.9183  0.9183  0.9183  0.9183  0.9183  0.9183  0.9183  0.9183  0.9183  0.9183  0.9183  0.9183  0.9183  0.9183  0.9183  0.9183  0.9183  0.9183  0.9183  0.9183  0.9183  0.9183  0.9183  0.9183  0.9183  0.9183  0.9183  0.9183  0.9183  0.9183  0.9183  0.9183  0.9183  0.9183  0.9183  0.9183  0.9183  0.9183  0.9183  0.9183  0.9183  0.9183  0.9183  0.9183  0.9183  0.9183  0.9183  0.9183  0.9183  0.9183  0.9183  0.9183  0.9183  0.9183  0.9183  0.9183  0.9183  0.9183  0.9183  0.9183  0.9183  0.9183  0.9183  0.9183  0.9183  0.9183  0.9183  0.9183  0.9183  0.9183  0.9183  0.9183  0.9183  0.9183  0.9183  0.9183  0.9183  0.9183  0.9183  0.9183  0.9183  0.9183  0.9183  0.9183  0.9183  0.9183  0.9183  0.9183  0.9183  0.9183  0.9183  0.9183  0.9183  0.9183  0.9183  0.9183  0.9183  0.9183  0.9183  0.9183  0.9183  0.9183  0.9183  0.9183  0.9183  0.9183  0.9183  0.9183  0.9183  0.9183  0.9183  0.9183  0.9183  0.9183  0.9183  0.9183  0.9183  0.9183  0.9183  0.9183  0.9183  0.9183  0.9183  0.9183  0.9183  0.9183  0.9183  0.9183  0.9183  0.9183  0.9183  0.9183  0.9183  0.9183  0.9183  0.9183  0.9183  0.9183  0.9183  0.9183  0.9183  0.9183  0.9183  0.9183  0.9183  0.9183  0.9183  0.9183  0.9183  0.9183  0.9183  0.9183  0.9183  0.9183  0.9183  0.9183  0.9183  0.9183  0.9183  0.9183  0.9183  0.9183  0.9183  0.9183  0.9183  0.9183  0.9183  0.9183  0.9183  0.9183  0.9183  0.9183  0.9183  0.9183  0.9183  0.9183  0.9183  0.9183  0.9183  0.9183  0.9183  0.9183  0.9183  0.9183  0.9183  0.9183  0.9183  0.9183  0.9183  0.9183  0.9183  0.9183  0.9183  0.9183  0.9183  0.9183  0.9183  0.9183  0.9183  0.9183  0.9183  0.9183  0.9183  0.9183  0.9183  0.9183  0.9183  0.9183  0.9183  0.9183  0.9183  0.9183  0.9183  0.9183  0.9183  0.9183  0.9183  0.9183  0.9183  0.9183  0.9183  0.9183  0.9183  0.9183  0.9183  0.9183  0.9183  0.9183  0.9183  0.9183  0.9183  0.9183  0.9183  0.9183  0.9183  0.9183  0.9183  0.9183  0.9183  0.9183  0.9183  0.9183  0.9183  0.9183  0.9183  0.9183  0.9183  0.9183  0.9183  0.9183  0.9183  0.9183  0.9183  0.9183  0.9183  0.9183  0.9183  0.9183  0.9183  0.9183  0.9183  0.9183  0.9183  0.9183  0.9183  0.9183  0.9183  0.9183  0.9183  0.9183  0.9183  0.9183  0.9183  0.9183  0.9183  0.9183  0.9183  0.9183  0.9183  0.9183  0.9183  0.9183  0.9183  0.9183  0.9183  0.9183  0.9183  0.9183  0.9183  0.9183  0.9183  0.9183  0.9183  0.9183  0.9183  0.9183  0.9183  0.9183  0.9183  0.9183  0.9183  0.9183  0.9183  0.9183  0.9183  0.9183  0.9183  0.9183  0.9183  0.9183  0.9183  0.9183  0.9183  0.9183  0.9183  0.9183  0.9183  0.9183  0.9183  0.9183  0.9183  0.9183  0.9183  0.9183  0.9183  0.9183  0.9183  0.9183  0.9183  0.9183  0.9183  0.9183  0.9183  0.9183  0.9183  0.9183  0.9183  0.9183  0.9183  0.9183  0.9183  0.9183  0.9183  0.9183  0.9183  0.9183  0.9183  0.9183  0.9183  0.9183  0.9183  0.9183  0.9183  0.9183  0.9183  0.9183  0.9183  0.9183  0.9183  0.9183  0.9183  0.9183  0.9183  0.9183  0.9183  0.9183  0.9183  0.9183  0.9183  0.9183  0.9183  0.9183  0.9183  0.9183  0.9183  0.9183  0.9183  0.9183  0.9183  0.9183  0.9183  0.9183  0.9183  0.9183  0.9183  0.9183  0.9183  0.9183  0.9183  0.9183  0.9183  0.9183  0.9183  0.9183  0.9183  0.9183  0.9183  0.9183  0.9183  0.9183  0.9183  0.9183  0.9183  0.9183  0.9183  0.9183  0.9183  0.9183  0.9183  0.9183  0.9183  0.9183  0.9183  0.9183  0.9183  0.9183  0.9183  0.9183  0.9183  0.9183  0.9183  0.9183  0.9183  0.9183  0.9183  0.9183  0.9183  0.9183  0.9183  0.9183  0.9183  0.9183  0.9183  0.9183  0.9183  0.9183  0.9183  0.9183  0.9183  0.9183  0.9183  0.9183  0.9183  0.9183  0.9183  0.9183  0.9183  0.9183  0.9183  0.9183  0.9183  0.9183  0.9183  0.9183  0.9183  0.9183  0.9183  0.9183  0.9183  0.9183  0.9183  0.9183  0.9183  0.9183  0.9183  0.9183  0.9183  0.9183  0.9183  0.9183  0.9183  0.9183  0.9183  0.9183  0.9183  0.9183  0.9183  0.9183  0.9183  0.9183  0.9183  0.9183  0.9183  0.9183  0.9183  0.9183  0.9183  0.9183  0.9183  0.9183  0.9183  0.9183  0.9183  0.9183  0.9183  0.9183  0.9183  0.9183  0.9183  0.9183  0.9183  0.9183  0.9183  0.9183  0.9183  0.9183  0.9183  0.9183  0.9183  0.9183  0.9183  0.9183  0.9183  0.9183  0.9183  0.9183  0.9183  0.9183  0.9183  0.9183  0.9183  0.9183  0.9183  0.9183  0.9183  0.9183  0.9183  0.9183  0.9183  0.9183  0.9183  0.9183  0.9183  0.9183  0.9183  0.9183  0.9183  0.9183  0.9183  0.9183  0.9183  0.9183  0.9183  0.9183  0.9183  0.9183  0.9183  0.9183  0.9183  0.9183  0.9183  0.9183  0.9183  0.9183  0.9183  0.9183  0.9183  0.9183  0.9183  0.9183  0.9183  0.9183  0.9183  0.9183  0.9183  0.9183  0.9183  0.9183  0.9183  0.9183  0.9183  0.9183  0.9183  0.9183  0.9183  0.9183  0.9183  0.9183  0.9183  0.9183  0.9183  0.9183  0.9183  0.9183  0.9183  0.9183  0.9183  0.9183  0.9183  0.9183  0.9183  0.9183  0.9183  0.9183  0.9183  0.9183  0.9183  0.9183  0.9183  0.9183  0.9183  0.9183  0.9183  0.9183  0.9183  0.9183  0.9183  0.9183  0.9183  0.9183  0.9183  0.9183  0.9183  0.9183  0.9183  0.9183  0.9183  0.9183  0.9183  0.9183  0.9183  0.9183  0.9183  0.9183  0.9183  0.9183  0.9183  0.9183  0.9183  0.9183  0.9183  0.9183  0.9183  0.9183  0.9183  0.9183  0.9183  0.9183  0.9183  0.9183  0.9183  0.9183  0.9183  0.9183  0.9183  0.9183  0.9183  0.9183  0.9183  0.9183  0.9183  0.9183  0.9183  0.9183  0.9183  0.9183  0.9183  0.9183  0.9183  0.9183  0.9183  0.9183  0.9183  0.9183  0.9183  0.9183  0.9183  0.9183  0.9183  0.9183  0.9183  0.9183  0.9183  0.9183  0.9183  0.9183  0.9183  0.9183  0.9183  0.9183  0.9183  0.9183  0.9183  0.9183  0.9183  0.9183  0.9183  0.9183  0.9183  0.9183  0.9183  0.9183  0.9183  0.9183  0.9183  0.9183  0.9183  0.9183  0.9183  0.9183  0.9183  0.9183  0.9183  0.9183  0.9183  0.9183  0.9183  0.9183  0.9183  0.9183  0.9183  0.9183  0.9183  0.9183  0.9183  0.9183  0.9183  0.9183  0.9183  0.9183  0.9183  0.9183  0.9183  0.9183  0.9183  0.9183  0.9183  0.9183  0.9183  0.9183  0.9183  0.9183  0.9183  0.9183  0.9183  0.9183  0.9183  0.9183  0.9183  0.9183  0.9183  0.9183  0.9183  0.9183  0.9183  0.9183  0.9183  0.9183  0.9183  0.9183  0.9183  0.9183  0.9183  0.9183  0.9183  0.9183  0.9183  0.9183  0.9183  0.9183  0.9183  0.9183  0.9183  0.9183  0.9183  0.9183  0.9183  0.9183  0.9183  0.9183  0.9183  0.9183  0.9183  0.9183  0.9183  0.9183  0.9183  0.9183  0.9183  0.9183  0.9183  0.9183  0.9183  0.9183  0.9183  0.9183  0.9183  0.9183  0.9183  0.9183  0.9183  0.9183  0.9183  0.9183  0.9183  0.9183  0.9183  0.9183  0.9183  0.9183  0.9183  0.9183  0.9183  0.9183  0.9183  0.9183  0.9183  0.9183  0.9183  0.9183  0.9183  0.9183  0.9183  0.9183  0.9183  0.9183  0.9183  0.9183  0.9183  0.9183  0.9183  0.9183  0.9183  0.9183  0.9183  0.9183  0.9183  0.9183  0.9183  0.9183  0.9183  0.9183  0.9183  0.9183  0.9183  0.9183  0.9183  0.9183  0.9183  0.9183  0.9183  0.9183  0.9183  0.9183  0.9183  0.9183  0.9183  
3.7952  3.4354  3.7876  3.4210  3.5003  3.3800  5.7405  5.3995  3.1335  3.9300  2.1902  4.9408  4.0782  4.1509  3.9877  4.0641  5.4913  5.5001  3.8650  2.7650  4.2029  4.3595  2.2096  3.0051  3.4451  4.5756  6.4529  4.3098  4.6449  3.0221  6.0647  4.6900  4.7180  4.9257  3.5801  2.7732  3.2121  4.7555  4.6952  6.1088  3.3689  4.5899  3.9744  2.9905  5.2473  4.1248  5.2991  5.4094  4.3949  2.0324  3.7954  3.8530  4.7602  2.7832  4.0560  4.7429  3.9626  2.5593  4.1622  3.4458  2.4101  5.3377  3.2846  3.2689  4.8862  3.7649  3.1260  4.6929  2.6967  3.9127  5.3157  4.7640  5.9434  5.4644  2.5425  2.3699  4.1182  4.6567  2.3062  2.1670  2.4870  2.9409  5.0539  3.0963  2.7857  2.2639  3.7932  4.2181  2.5191  4.1195  4.3019  2.6897  3.2725  3.4224  3.1916  3.6312  2.4225  3.8613  2.9783  2.9627  3.1136  5.8351  2.7911  2.4451  5.1982  3.3141  4.1318  3.2039  1.8796  4.1853  3.8046  3.7913  5.0797  2.3158  2.0313  4.1267  3.1733  4.3341  3.7897  3.1811  5.3224  2.7060  4.9355  3.0986  4.1791  2.9465  4.0854  3.6845  3.0771  3.5604  2.0965  3.1396  3.1876  3.6884  3.1644  3.4633  1.6928  4.1796  3.7695  2.3844  3.9012  4.4762  2.9672  3.4947  3.6376  3.3470  2.4566  3.2238  2.0514  3.0734  4.8556  3.8166  2.2547  3.1354  5.9666  5.5089  4.1213  5.2097  3.2191  5.9271  4.0393  4.3425  2.6003  5.9479  3.5895  2.4607  2.1234  3.5083  3.2831  4.7364  4.9950  4.3341  5.8475  4.1312  5.4907  4.7847  5.0140  5.4432  5.5489  3.7348  3.4014  2.9394  3.3411  6.0800  4.4101  3.8364  3.8173  3.7043  2.4007  1.5028  4.5145  4.6763  3.0405  3.6528  2.2694  1.6746  4.7170  4.3083  3.5606  3.3581  3.1213  3.0161  3.7499  3.9414  3.3546  3.9915  2.5168  2.5274  1.6810  2.4120  2.3655  2.6049  2.7073  6.2685  5.6174  6.2499  3.1684  2.8529  3.6329  3.0187  4.1362  4.5503  5.0790  2.3939  5.0573  1.9073  4.6049  3.4873  6.1864  3.0387  4.0646  5.1115  4.4855  3.6268  4.0961  3.1793  3.4197  4.2785  5.0829  4.3949  3.5160  3.5346  4.7516  3.3190  3.7261  5.8070  4.4212  3.2162  2.4138  2.8610  5.8695  3.3352  3.7866  5.8193  6.7105  2.4225  3.5956  3.3906  3.6398  2.6017  2.5854  5.1142  2.8996  2.8135  2.7893  4.1054  3.8937  4.9522  3.7353  4.6376  3.3224  2.5119  3.1269  4.5170  2.2089  5.1773  3.9512  2.5703  3.6098  2.6908  2.1965  5.5375  3.4166  4.0523  4.8489  2.2862  3.4252  4.5992  4.4297  3.8203  2.6060  5.5575  3.7235  2.6663  4.0509  3.8059  2.8205  3.3195  4.4457  3.7937  2.7584  3.5301  3.4978  1.9779  5.8068  4.2556  4.2915  5.4768  6.0532  4.2750  3.2091  2.9998  3.2308  3.2946  2.0800  4.6576  3.5973  3.7300  2.9544  4.1629  5.3006  3.4456  2.8187  4.2778  5.1511  4.0652  5.6836  4.1081  3.0125  4.1147  3.3075  3.5264  2.3661  2.5905  6.1238  5.3573  2.2043  1.9308  4.4742  3.4707  5.1601  3.7276  4.4305  3.1964  3.5701  4.2598  2.4883  2.5526  4.0576  2.7869  3.6343  5.8617  3.3104  3.3669  5.9082  2.8627  5.1218  3.4864  3.4592  4.7349  3.2841  4.2504  6.2927  3.5251  2.7378  3.5455  3.4673  3.9813  3.9174  3.6806  2.7985  4.0471  2.4387  5.2030  3.9356  5.0352  3.1979  4.3233  3.8246  4.4472  3.9351  3.7699  4.2150  4.3593  4.4102  3.4014  3.0186  3.7557  3.5598  4.8357  4.1706  5.2544  2.9440  3.6278  3.2785  5.0656  3.7277  5.0491  5.0156  3.8426  2.9816  3.5117  3.6957  3.2700  2.8741  3.4741  4.1178  3.1471  3.2693  3.5147  3.8728  2.6699  5.6741  2.8289  5.3747  4.3722  4.9087  2.5304  2.1515  2.4246  2.3254  2.8092  5.3984  2.1956  1.9301  3.4538  3.4210  3.4925  5.2434  3.7503  4.5527  3.8453  5.6365  5.6933  3.4713  3.7340  2.6057  3.4603  3.1151  2.6425  3.4748  4.7790  2.7631  5.1098  3.6116  2.4402  4.2345  1.6634  3.2166  4.6633  4.4049  3.9546  4.4646  2.8981  2.5852  1.5984  3.0417  6.3289  3.9420  3.2264  3.5582  4.0053  3.6314  5.7937  3.4784  2.9393  4.3634  3.6766  4.3548  5.0697  4.4237  2.3339  4.0454  4.2638  2.6342  2.0039  2.6200  3.2665  3.4510  3.3344  3.5265  6.1895  3.7972  3.2775  3.8131  5.0102  2.7469  3.9062  6.4318  3.7357  4.5859  2.8771  5.2168  4.9653  4.1027  5.8809  2.6862  2.8231  2.7010  3.7449  3.7956  3.7345  5.4384  5.6185  3.2946  3.6942  3.3726  3.3995  4.7917  3.9153  6.5093  3.1651  4.7720  3.0938  3.0749  4.8021  3.2649  2.6198  3.4747  4.5261  3.8345  3.8972  3.6304  5.5083  3.7925  4.3227  3.2067  2.8350  6.0891  5.2203  4.8826  3.6720  3.0328  6.0490  3.6997  4.3513  3.9711  4.8675  2.5995  2.3604  3.7853  2.1285  1.7173  2.9993  5.0027  2.8303  4.2817  4.8418  3.3968  4.6919  4.8186  3.5160  5.0910  4.1365  4.4486  5.6287  2.7401  2.6434  3.8296  3.7352  4.2277  5.7754  3.8183  3.7926  5.6336  3.0640  4.5515  6.2511  5.0437  4.8670  3.6208  2.7542  2.4307  3.5716  3.6086  5.2950  6.9047  5.4296  2.8629  3.8607  5.2718  3.1365  5.1860  3.9395  3.0595  2.1660  5.1902  4.3274  3.6963  2.5456  3.3886  4.7170  4.6601  2.9505  4.7654  5.3118  3.0667  1.8487  5.0161  5.3683  4.5820  3.6609  3.5167  2.4632  3.3542  2.9322  4.3951  3.2839  2.4427  2.6227  3.8833  2.8015  5.4716  2.9331  3.5121  4.0683  3.5886  3.7191  2.2624  2.9537  4.4076  4.0924  4.6460  3.2311  3.3851  3.1074  2.6824  3.5137  3.3784  1.8001  5.1207  2.9462  2.6347  2.7731  3.4413  3.6785  3.1134  1.7719  5.0662  4.1298  5.5394  3.9362  3.8216  3.4167  3.9736  3.4651  4.0845  5.7692  2.7276  6.1290  2.9954  3.9352  2.9473  4.8994  4.0514  5.0612  4.0036  4.1030  5.9491  4.5751  5.3027  2.7711  4.1033  2.1555  4.7057  5.5537  2.8389  3.9746  3.3122  2.7812  3.4617  4.8333  5.1321  2.5656  2.4746  4.0456  3.4279  3.8816  2.5637  3.2402  4.1124  3.2419  5.6016  5.4348  6.5761  3.7236  4.5361  4.8397  4.4453  5.1694  4.4526  4.0486  2.4431  3.7996  2.8318  2.2782  3.8605  3.3595  3.2522  3.9357  4.0256  3.8827  3.7166  3.3005  5.9951  3.2921  4.3988  5.2623  4.3914  4.3131  3.9643  3.7847  3.2165  2.9361  2.7685  4.9923  4.8975  4.3416  4.1102  2.4117  4.2188  3.5857  4.1180  3.4267  4.8809  3.2955  3.3411  5.3759  6.6368  2.1023  3.4452  4.4960  2.4703  2.2502  3.6323  2.5088  5.1376  2.6682  3.6919  3.4811  3.1796  3.0320  6.3247  5.7304  5.1438  2.8186  3.7380  2.2193  4.3692  1.8572  5.7077  3.3368  5.3781  5.3303  3.9786  4.4440  1.6980  3.9771  2.9623  6.5636  2.5298  3.7364  2.5879  2.4243  1.6332  3.4067  3.0303  3.0024  4.6545  2.1468  3.2605  5.1112  4.0748  3.4827  3.3314  2.6451  2.6439  3.3641  2.9934  2.7666  3.9639  6.0675  6.4685  5.5288  6.5488  2.2518  5.7336  4.7761  3.5256  7.3042  3.3678  5.5633  3.4646  5.1054  2.4343  4.1684  2.9392  2.9261  3.5149  4.5641  3.1834  3.6137  5.7039  3.6342  4.7476  5.1147  5.0412  4.3694  3.2415  3.8269  4.2022  3.3349  3.7064  4.4990  3.7234  5.5226  4.4335  2.2420  3.1583  2.2964  3.8355  3.3693  3.5628  6.3916  2.0627  3.3391  4.9917  3.1854  6.5147  2.1082  4.7925  3.9412  4.6883  3.1982  3.0062  4.0329  3.7116  3.9443  3.9819  4.0169  2.9908  2.9326  3.6448  2.4218  2.9856  3.7891  4.7142  1.9488  5.4446  3.3920  3.8473  4.5891  2.8408  3.3632  3.1900  2.2374  3.4481  6.0193  4.6055  3.4604  3.3579  5.4353  4.2466  5.8052  3.9911  3.4421  5.0737  3.8740  4.3309  3.0820  3.3395  2.5623  2.3105  4.7306  4.8508  3.0111  2.6747  5.4463  4.6710  4.3795  2.7240  2.4077  3.0793  1.7857  4.2908  3.4462  3.2366  2.8612  4.7110  4.5053  3.6135  3.6303  3.5012  4.0681  6.3025  5.6896  3.9305  3.4669  5.4381  3.7931  4.6955  2.3113  2.8252  3.5346  3.5654  3.7392  3.1989  2.5789  3.5308  4.9434  4.6931  3.8047  3.5453  2.6513  3.4085  4.1362  3.9640  4.6013  5.3480  4.5733  4.7512  4.3637  2.6961  2.9377  4.8678  6.6453  4.8500  4.9040  3.0701  3.0103  5.5381  2.4550  3.0596  5.3097  5.4329  4.3946  3.7914  2.4447  2.1694  4.4455  2.2318  4.4043  5.2753  2.8349  2.8821  4.5328  2.4112  4.5840  6.6542  3.7151  3.8062  3.9171  2.6168  5.0516  3.6175  2.4068  4.9259  6.1085  4.0701  2.9453  4.0639  4.8079  1.8212  2.8636  3.0608  3.6199  4.2396  2.7499  4.8478  4.6812  4.2791  3.4922  5.4646  4.9828  6.5417  2.9124  4.9848  3.6542  3.3989  3.2411  4.3152  4.2082  6.1507  2.9935  5.1960  4.0528  4.2297  2.7445  2.7783  4.3651  3.0015  1.6347  2.4056  4.6234  3.4927  5.4728  1.7893  3.9755  4.7618  
1745.6954  751.4049  372.2419  1255.1270  1756.8550  395.3120  1828.4165  3525.6888  6235.8371  805.5167  4686.7263  4430.3743  1887.6860  10142.2627  869.2018  1634.5858  2307.3130  2066.5567  1594.6754  684.6580  6707.8245  3736.4885  5910.5696  5431.5734  1096.8674  1096.5441  3733.0709  1530.8390  749.5930  2512.4094  2953.0750  5795.7109  1305.7415  805.3113  5191.2784  665.7095  2721.0488  757.5866  3002.1847  4483.1663  427.8057  335.9171  914.5129  1098.2658  4351.1626  1427.4969  2218.6690  13337.3994  439.1897  505.5180  1623.0818  1862.7329  936.0087  3589.3247  8852.3609  1862.3730  1441.3727  1637.5488  6366.9733  2392.0004  3391.8950  2998.4910  3944.7606  11502.7743  7640.4968  5939.0786  827.3431  17084.3544  1987.3375  2472.8160  1036.7835  588.2496  3276.1538  2006.5177  862.6056  865.0317  4310.6119  431.1767  7723.1865  2704.1903  1282.5622  693.5931  8674.6003  1177.7214  673.2027  916.1622  980.8920  549.2812  616.5486  7446.7982  8439.4926  1042.4579  2018.8409  504.5711  10103.0919  662.1904  628.1528  3693.1252  1326.0280  1776.6341  1115.6916  2710.7911  4495.8923  2788.7769  3993.8157  1803.0552  17108.6226  10051.8068  592.0813  1699.2030  1595.3574  1565.9758  1533.2116  308.8167  630.5657  1746.1043  3496.3339  658.1211  578.9925  1501.6922  3769.8273  3405.7980  8049.5388  12455.4379  17423.7075  583.0405  11262.1621  12316.2252  793.8654  3261.6580  5714.3408  1748.1143  7790.9629  9026.8150  686.6121  8415.5083  1082.4545  5551.8855  5654.0750  2434.8825  6400.4244  8440.3667  818.5402  1521.7056  4768.7608  4185.8658  7810.4730  1688.3964  1418.3188  997.6921  21876.5224  4294.7705  3417.7978  1341.2326  1846.6313  4964.4777  1943.5011  6087.9866  1551.4265  4901.1074  10073.9392  2574.9388  1800.1102  5821.2474  575.6236  3523.1077  1325.4046  9156.7720  1858.2054  12142.0250  686.8522  1222.0732  2982.5490  637.2942  3802.8344  4884.2792  1062.7704  1428.6804  1429.1051  839.8245  1008.0174  271.6531  784.3996  6133.8772  6756.9980  2062.4253  8426.7237  1079.5676  1645.4760  443.5849  8413.9107  606.9672  1551.9598  12467.3493  595.9259  652.8258  467.7941  628.1120  8430.2666  555.8544  810.6424  3921.0080  2234.5541  12681.4328  12848.2862  473.1780  8716.3042  267.8884  478.7323  529.1465  4575.6437  1159.9331  5880.9670  3125.2183  3753.4542  3424.6743  1120.1880  907.2622  1745.1760  494.3354  3464.7873  647.6916  4005.7308  3894.9618  760.4794  751.4812  531.0392  599.8653  4546.8576  2255.7271  5947.2117  1622.8984  453.3425  2556.9823  792.9795  958.2106  2723.3722  6252.5717  7243.1528  2292.3219  3235.8257  595.4769  6795.9573  6194.4853  989.4681  6529.4469  375.7122  3508.5402  1134.4476  1372.5113  10649.5310  439.9298  9092.7086  2928.0298  10524.6362  5728.1307  4522.5365  1914.5077  1230.4347  1555.0965  4253.5822  7229.5634  1168.2876  10340.7313  1621.2695  5446.2716  11415.3778  4475.4865  1394.0480  4488.6134  725.7186  480.4179  4639.8216  3732.6765  950.6680  746.5882  1070.5645  721.1373  3675.8169  490.5739  6506.7537  6378.6341  1492.8971  10051.1232  341.3773  1343.2463  826.0016  682.4500  816.3582  1923.9044  1123.4832  9282.0503  4462.7681  6612.3687  1031.3331  424.2474  1080.0750  1221.2973  9602.3224  1872.0427  701.5600  778.8103  5919.0575  517.5871  5176.5545  3174.6203  1807.7597  5466.0741  6089.2909  11365.1401  2572.2393  3097.3664  955.7095  893.3018  406.4964  3203.3381  631.5788  1359.8630  6505.2597  1026.5559  2225.2729  4421.4853  1143.5736  14540.3612  2594.6469  905.4554  2121.6385  388.6131  904.1625  7030.1005  2887.8076  1491.3450  2459.9113  6664.9511  5354.6771  1047.5275  1569.6200  1533.5163  16355.2777  279.3862  501.1736  4940.2795  13079.3139  711.7652  5566.9356  3393.8301  4546.3831  4489.7965  2369.9038  3596.4975  893.5758  2009.5325  4128.6657  1655.3744  7789.9844  8213.4204  543.3538  4705.8962  4455.0352  429.6877  4674.9984  3931.0763  5743.5965  1218.1408  258.3921  3807.0322  1312.4004  5172.9384  615.6641  1469.5296  727.3062  749.8802  998.5129  1160.4724  1344.6896  3846.6490  3296.1848  4373.7100  564.6743  23244.2170  12063.2196  1039.9247  8170.1678  1473.9290  880.6200  3835.3547  1368.3047  3529.6352  1439.7959  4382.4783  6763.4645  5121.5871  5870.3473  1279.5648  1460.9447  788.4074  11316.0752  1141.4640  2539.6059  1627.3732  631.2350  6037.9873  362.3459  1383.8755  1183.5000  749.1527  2009.9228  517.3353  746.3905  6819.1773  10647.6114  4423.2579  3131.7570  6416.5892  7329.6350  8890.4477  1450.1502  4501.5247  621.2833  2473.0000  546.5587  3832.8946  424.4221  2839.6400  1799.4709  2239.0452  870.2892  410.3755  584.0681  982.3326  2688.3632  3848.7387  5647.1314  7432.5993  1433.1757  2819.7372  7390.2618  1107.3834  674.5384  782.7827  6399.6681  6648.2131  1060.1288  757.4774  5945.7771  2255.8942  768.7803  943.0705  1902.5953  231.9408  1874.8114  4346.4152  1045.7316  2267.0533  5881.6859  611.5403  474.8816  2137.9370  1191.7936  11012.6909  1053.2471  6277.2546  6829.4297  1294.8208  2223.2907  868.2836  5344.7498  2668.3621  10001.1998  6279.4559  1830.1343  483.8102  870.9184  626.0396  1929.0763  1036.8474  2259.5176  6096.3915  13620.4990  9434.8052  5555.8490  2949.6435  1379.4379  787.3931  907.0205  8221.7252  3103.7692  1269.8350  7586.0014  1393.1370  1093.7065  4782.5078  2046.0860  471.3958  3433.7226  4794.4990  791.0569  413.9170  1280.3317  4712.9040  5322.0578  1713.5911  873.0755  2835.4813  1003.3290  6757.2982  13883.1399  965.8430  36446.3158  916.6449  2801.5680  564.5120  2960.2963  2096.5714  2123.1808  3505.4920  3798.1917  787.6059  955.1912  1064.4616  691.5815  832.8097  1505.9387  1667.1363  2479.6871  1419.7852  3515.9196  2329.9795  3433.4863  3810.5215  4819.4168  15224.5798  868.1982  12195.8488  9676.6580  1069.3825  622.5770  5583.8124  1366.7567  2816.2270  465.0919  1233.5354  565.4824  388.7167  4296.5477  1596.8799  805.3608  785.3165  7911.3202  8476.8168  2767.0920  4508.3325  1917.0923  1766.8230  1545.1807  2187.5663  1300.8126  420.3308  796.7386  840.5008  25233.7381  9060.6610  6820.4564  4849.8915  1692.5741  3834.2910  958.2697  3041.4439  1132.1967  3308.3518  803.8945  795.7579  6451.8395  848.9511  975.8191  1770.9121  12014.7503  2765.6496  2054.5012  14081.6520  8079.2966  552.2928  13316.8116  889.1404  1756.5618  2692.6401  6137.5288  8586.3376  3124.4363  2758.0574  2882.5863  5319.9228  1234.7597  238.8166  15317.6586  1233.8784  602.7623  444.5737  5142.0471  2662.0959  5268.9480  5705.3890  2943.4328  913.8043  10535.9793  4322.5150  1271.3447  774.0304  8416.0042  4467.3704  555.2704  805.5644  3659.4278  833.2953  538.7121  7898.2675  541.7979  1823.0606  1065.7288  562.6158  10100.0432  6997.4284  247.8612  627.3681  2785.0400  875.3031  3131.6040  1576.9383  7633.3952  977.7305  647.4845  1495.2655  743.4673  6656.9997  672.1486  9508.1738  1640.8627  468.8667  690.1240  2114.9967  1716.5336  5353.8363  5787.0970  532.3659  795.3455  1013.0776  5184.1451  2876.3062  788.3034  1981.0794  3390.5049  1220.2753  5973.8017  8701.9215  2330.7395  1226.4983  16303.1497  546.1722  10596.5717  5019.2206  2791.4664  326.3079  3785.1268  3528.3870  418.3737  8315.0184  695.0630  8313.7038  873.5157  980.5757  6294.1675  5384.0984  2509.4830  1676.8779  3798.2442  5047.3976  653.1105  10108.6090  3457.1400  8317.4793  1192.8722  24216.3668  2776.3467  2200.8991  9014.1092  11786.6618  11488.8749  1285.1591  4472.4549  1422.2912  1624.3874  971.3827  8432.6701  613.2402  2402.4660  1855.5359  866.1848  5180.0185  618.7146  16797.1531  335.3317  3161.6616  2184.6046  10816.2826  3894.4322  1633.0921  4719.6208  3603.9289  1135.0762  423.0375  656.6768  5028.5576  713.3088  1909.0778  5836.6549  490.8156  704.8387  4441.3692  2362.9246  515.6768  2645.7798  315.9934  474.1199  573.8769  5854.9787  916.3420  540.5061  20777.2710  8138.3746  1884.7651  728.2016  2637.3069  1001.5922  1727.2465  9601.3250  2080.0386  538.2099  2048.1990  2353.8618  4515.8583  3759.4123  3929.7051  6022.9550  2925.7655  2580.8930  2503.7714  2765.6290  673.6050  160.1352  1102.8693  15500.3799  2206.4787  2527.9978  3804.8847  4482.0801  924.2145  1109.4237  2222.7292  2240.2548  10801.4967  475.1387  4376.7389  2698.4317  2223.9290  461.7238  5015.2352  686.9511  1789.3964  581.9281  630.8774  476.6826  991.5074  3970.7902  6802.1479  574.8404  882.7403  3255.6591  2895.2365  1279.8426  823.5584  1042.8589  2274.8715  4875.0918  7450.1406  3418.1853  878.7545  920.3429  8449.4538  1565.8487  13360.4230  1949.6518  984.7693  4072.4072  3471.2820  294.1071  5149.1355  3952.9379  480.1074  2722.6101  7062.4285  644.9363  1152.0150  11386.4548  1583.6785  2345.5946  11085.5915  965.4913  15065.8921  1618.7366  1124.3375  1596.5951  1496.6773  775.8754  6436.7443  1773.2827  1156.5728  4802.8930  2308.8951  1635.4669  491.8790  951.2273  7218.0386  672.0213  2466.1001  984.2793  4886.5756  2434.4024  13004.0928  2965.4705  1567.8723  1519.7048  3708.7916  4290.0964  697.3433  1558.9708  534.9829  2538.4191  778.7400  1206.8728  7218.6376  1129.0744  1460.4160  1129.0811  965.9381  2053.5359  590.3406  4897.9080  310.3950  4024.9367  374.7716  274.2377  3128.0002  5221.7445  3466.7761  749.9856  3666.4032  479.4463  2554.9143  691.2652  7266.2904  8093.1467  4815.2434  8396.6702  1902.7358  7859.7747  4263.3443  3862.0104  696.3476  3867.3402  2395.2946  6822.6457  4650.0889  20317.6631  1527.3467  5271.7822  1291.4105  883.3403  1599.5327  5828.8433  7220.9105  1043.7823  1759.3855  969.9220  891.9272  416.7787  1547.1318  19241.6625  1149.3757  1544.8770  2254.0797  3203.3586  1205.2886  998.3988  2912.5308  14329.7645  2124.8481  2838.2304  1205.4244  1238.7033  2521.8552  2892.7341  372.0301  556.7062  12030.6924  37663.3191  1072.2478  1673.1479  651.8066  646.2345  4836.6685  7216.2211  3237.0936  7475.2018  1245.5655  41435.7013  1448.6790  2877.7915  5602.7516  713.3174  1158.6536  8795.5597  13405.8166  1265.8194  3626.2720  431.3016  7105.3227  7825.3682  227.6194  1550.9492  1432.3080  2193.1233  2130.3504  4572.7685  1280.3731  954.9894  8401.2166  13984.1676  499.2927  550.0011  1405.9829  1100.9933  283.3319  1014.7382  2557.8625  961.1498  18087.2534  4161.6047  7937.1212  20764.4961  2961.1693  3348.6305  832.7538  1553.5062  283.9540  853.2691  684.9625  4106.9936  4683.0175  10975.9688  2338.7908  3012.8013  3200.0369  475.7458  1427.3332  3043.5743  757.5038  1563.9196  540.1771  6589.4012  6139.1816  2532.1700  5833.1960  7380.0975  2814.7721  8551.5199  1020.5112  2476.1557  729.7165  2800.1099  284.8237  4949.9093  1078.4933  1227.9039  323.4558  8897.9360  548.5213  2032.7547  5381.3670  1008.5786  3954.2895  3578.0251  824.0482  1280.4457  1622.5861  2022.6031  4584.0415  265.2910  1868.4017  3115.9666 
