# Supplementary material for: Evaluating deterministic motif significance measures in protein databases
Source: Algorithms Mol Biol. 2007 Dec 24;2:16. doi: 10.1186/1748-7188-2-16 (PMC2254621; doi:10.1186/1748-7188-2-16)
Supplement: Additional File 2 — Scripts and Datasets. This file contains the sequence datasets (synthetic and real) and the evaluated motifs. This data is separated according to the tables where it is presented and discussed. It also contains script programs (in perl language) developed for this work. [file 1748-7188-2-16-S2.zip › Scripts_and_Datasets/datasets/Fig 3 and 4 and Add Fig 1/Correlation Analysis Synth metaInfo/Correlation/Correlation Matrices/case1-snGt66.txt]

0.64 0.68 0.5 0.5614 0.305 0.32 0.32 394.8194 5.767 8.2607 -9.2243 0.9183 3.1335 6235.8371
0.64 0.97 0.9143 0.7529 0.6799 0.61 0.03 204.2089 3.0061 7.6593 -7.7819 0.9183 5.4913 2307.313
0.64 0.85 0.6809 0.6598 0.498 0.49 0.15 256.427 3.0745 7.2257 -7.6935 0.9183 3.7954 1623.0818
0.64 0.97 0.9143 0.7529 0.6799 0.61 0.03 173.8995 2.6147 6.4995 -6.6221 0.9183 4.6763 606.9672
0.64 0.75 0.5614 0.5981 0.3788 0.39 0.25 303.285 2.9158 7.103 -7.8495 0.9183 3.0405 1551.9598
0.64 1 1 0.7805 0.7365 0.64 0 194.3247 5.2685 7.9617 -7.9555 0.9183 6.2685 3125.2183
0.64 0.79 0.6038 0.6214 0.4241 0.43 0.21 349.0023 5.7116 8.7573 -9.3895 0.9183 4.0523 10051.1232
0.64 0.96 0.8889 0.7442 0.6623 0.6 0.04 181.0945 4.6741 6.589 -6.7447 0.9183 4.5992 682.45
0.64 0.96 0.8889 0.7442 0.6623 0.6 0.04 208.7108 4.4632 7.6156 -7.7712 0.9183 5.3006 2225.2729
0.64 0.77 0.5818 0.6095 0.4011 0.41 0.23 272.8059 4.552 6.6141 -7.3028 0.9183 2.9393 868.2836
0.64 0.83 0.6531 0.6465 0.4724 0.47 0.17 220.4498 2.0927 5.9665 -6.4885 0.9183 2.9993 388.7167
0.64 0.7 0.5161 0.5714 0.3255 0.34 0.3 338.3633 5.0469 7.3102 -8.2088 0.9183 2.8629 2054.5012
0.64 0.94 0.8421 0.7273 0.6287 0.58 0.06 204.7526 3.0339 7.0805 -7.2978 0.9183 4.6601 1234.7597
0.64 0.8 0.6154 0.6275 0.4358 0.44 0.2 244.7885 4.2998 6.2617 -6.8661 0.9183 2.9537 562.6158
0.64 0.94 0.8421 0.7273 0.6287 0.58 0.06 231.2114 5.749 8.0109 -8.2282 0.9183 5.2623 3603.9289
0.64 0.66 0.4848 0.5517 0.2849 0.3 0.34 357.7047 5.0031 7.2803 -8.3117 0.9183 2.6682 2048.199
0.64 0.69 0.5079 0.5664 0.3152 0.33 0.31 370.0916 2.9692 7.8665 -8.7973 0.9183 3.032 3929.7051
0.64 0.9 0.7619 0.6957 0.5669 0.54 0.1 208.4718 4.5847 6.5396 -6.871 0.9183 3.874 696.3476
0.64 0.73 0.5424 0.5872 0.3571 0.37 0.27 329.5855 4.1825 7.465 -8.2708 0.9183 3.082 2395.2946
0.64 0.78 0.5926 0.6154 0.4125 0.42 0.22 252.6794 4.2675 6.2361 -6.8964 0.9183 2.8252 556.7062
0.64 0.71 0.5246 0.5766 0.3359 0.35 0.29 404.2649 5.2377 8.8524 -9.7195 0.9183 3.5346 12030.6924
0.64 0.87 0.7111 0.6737 0.5246 0.51 0.13 290.3827 5.0996 8.5405 -8.954 0.9183 4.6931 7216.2211
0.64 0.89 0.7442 0.6882 0.5525 0.53 0.11 233.4357 4.558 7.1656 -7.5246 0.9183 4.1362 1448.679
0.64 0.7 0.5161 0.5714 0.3255 0.34 0.3 318.6408 4.7236 6.8895 -7.7882 0.9183 2.6961 1265.8194
0.64 0.88 0.7273 0.6809 0.5384 0.52 0.12 286.7547 3.6687 8.6207 -9.007 0.9183 4.85 7825.3682
0.64 0.74 0.5517 0.5926 0.3678 0.38 0.26 391.6966 6.3719 9.005 -9.7809 0.9183 3.7914 13984.1676
0.64 0.91 0.7805 0.7033 0.5818 0.55 0.09 244.044 4.6011 7.8515 -8.1551 0.9183 4.7618 3115.9666
0.66 0.82 0.6471 0.6535 0.4777 0.48 0.18 321.6228 5.4325 8.3774 -8.8985 0.9183 4.1622 6366.9733
0.66 0.97 0.9167 0.7674 0.6954 0.63 0.03 191.4435 4.9698 6.9737 -7.0798 0.9183 5.014 1062.7704
0.66 0.77 0.5893 0.6226 0.4191 0.43 0.23 319.1675 4.803 7.5992 -8.2546 0.9183 3.4197 2723.3722
0.66 0.72 0.541 0.5946 0.3647 0.38 0.28 317.3097 4.7885 6.9669 -7.7639 0.9183 2.861 1372.5113
0.66 0.88 0.7333 0.6947 0.5555 0.54 0.12 271.0185 4.6595 7.968 -8.331 0.9183 4.517 3732.6765
0.66 0.78 0.6 0.6286 0.4304 0.44 0.22 335.4842 5.2127 8.1243 -8.7524 0.9183 3.7276 4940.2795
0.66 0.86 0.7021 0.6804 0.5285 0.52 0.14 279.0795 5.5669 7.8664 -8.2822 0.9183 4.2598 3393.8301
0.66 0.86 0.7021 0.6804 0.5285 0.52 0.14 238.0988 4.6761 6.7073 -7.1231 0.9183 3.6343 893.5758
0.66 0.79 0.6111 0.6346 0.4419 0.45 0.21 301.6696 5.1919 7.4387 -8.0398 0.9183 3.4784 2223.2907
0.66 0.73 0.55 0.6 0.3753 0.39 0.27 329.8561 5.0908 7.353 -8.1209 0.9183 3.0749 2123.1808
0.66 0.74 0.5593 0.6055 0.386 0.4 0.26 383.6488 6.1146 8.6777 -9.417 0.9183 3.6997 9676.658
0.66 0.7 0.5238 0.5841 0.3438 0.36 0.3 324.3308 4.2311 6.9062 -7.7629 0.9183 2.7401 1300.8126
0.66 0.69 0.5156 0.5789 0.3336 0.35 0.31 374.3646 2.9423 7.8383 -8.7255 0.9183 3.064 3834.291
0.66 0.68 0.5077 0.5739 0.3234 0.34 0.32 422.8337 5.6068 8.7096 -9.6279 0.9183 3.3542 10535.9793
0.66 0.73 0.55 0.6 0.3753 0.39 0.27 316.0463 2.8567 7.0484 -7.8164 0.9183 2.9462 1495.2655
0.66 0.99 0.9706 0.7857 0.7319 0.65 0.01 172.2517 4.7197 6.6236 -6.6562 0.9183 5.0662 690.124
0.66 0.97 0.9167 0.7674 0.6954 0.63 0.03 213.8808 5.6109 7.8078 -7.9139 0.9183 5.6016 2776.3467
0.66 0.91 0.7857 0.7174 0.5984 0.57 0.09 206.8666 4.5455 6.4887 -6.7712 0.9183 3.9643 656.6768
0.66 0.86 0.7021 0.6804 0.5285 0.52 0.14 224.5023 4.3805 6.3228 -6.7386 0.9183 3.4267 573.8769
0.66 0.66 0.4925 0.5641 0.3034 0.32 0.34 331.0263 2.5156 6.6525 -7.6352 0.9183 2.4703 1001.5922
0.66 0.67 0.5 0.569 0.3134 0.33 0.33 366.4198 5.1372 7.4548 -8.405 0.9183 2.8186 2503.7714
0.66 0.77 0.5893 0.6226 0.4191 0.43 0.23 311.4393 4.6625 7.4163 -8.0718 0.9183 3.3368 2206.4787
0.66 0.85 0.6875 0.6735 0.5154 0.51 0.15 222.9017 4.2426 6.1525 -6.5946 0.9183 3.2605 476.6826
0.66 0.91 0.7857 0.7174 0.5984 0.57 0.09 257.0443 5.7694 8.0809 -8.3635 0.9183 4.9259 4106.9936
0.66 0.98 0.9429 0.7765 0.7133 0.64 0.02 220.2765 5.4787 8.2741 -8.3456 0.9183 6.1085 4683.0175
0.66 0.7 0.5238 0.5841 0.3438 0.36 0.3 348.6122 4.6228 7.4158 -8.2724 0.9183 2.9453 2338.7908
0.68 0.77 0.5965 0.6355 0.437 0.45 0.23 353.4582 5.3118 8.2687 -8.8927 0.9183 3.7649 5939.0786
0.68 0.99 0.9714 0.8 0.7468 0.67 0.01 186.0512 4.4721 6.9645 -6.9829 0.9183 5.3157 1036.7835
0.68 0.66 0.5 0.5763 0.322 0.34 0.34 427.1348 4.8751 8.4278 -9.365 0.9183 3.1876 7790.9629
0.68 0.84 0.68 0.68 0.52 0.52 0.16 317.7831 4.9854 8.4377 -8.8807 0.9183 4.4101 6756.998
0.68 0.66 0.5 0.5763 0.322 0.34 0.34 449.5109 5.2091 8.8623 -9.7995 0.9183 3.3546 12848.2862
0.68 0.78 0.6071 0.6415 0.4483 0.46 0.22 337.3027 4.6328 8.0281 -8.6258 0.9183 3.7235 4462.7681
0.68 0.74 0.5667 0.6182 0.4041 0.42 0.26 358.7502 3.0805 7.9901 -8.6948 0.9183 3.4456 4421.4853
0.68 0.71 0.5397 0.6018 0.3725 0.39 0.29 377.2799 3.0852 8.0173 -8.8057 0.9183 3.2841 4674.9984
0.68 0.91 0.7907 0.7312 0.6151 0.59 0.09 214.9732 4.6184 6.5937 -6.8561 0.9183 4.0471 749.8802
0.68 0.94 0.85 0.7556 0.6609 0.62 0.06 261.2206 6.198 8.6173 -8.7977 0.9183 5.6933 7432.5993
0.68 0.81 0.6415 0.6602 0.4832 0.49 0.19 281.3835 4.4112 7.0655 -7.5852 0.9183 3.4713 1433.1757
0.68 1 1 0.8095 0.7656 0.68 0 204.2522 4.6895 7.8852 -7.8527 0.9183 6.1895 2949.6435
0.68 1 1 0.8095 0.7656 0.68 0 163.8557 4.4653 6.2925 -6.26 0.9183 4.9653 471.3958
0.68 0.84 0.68 0.68 0.52 0.52 0.16 295.6385 4.5334 7.8497 -8.2927 0.9183 4.1027 3433.7226
0.68 0.89 0.7556 0.7158 0.5864 0.57 0.11 226.9554 2.6581 6.6651 -6.9799 0.9183 3.8972 832.8097
0.68 0.99 0.9714 0.8 0.7468 0.67 0.01 197.1761 5.2993 7.3902 -7.4086 0.9183 5.6336 1692.5741
0.68 0.99 0.9714 0.8 0.7468 0.67 0.01 241.6632 6.6077 9.0925 -9.1109 0.9183 6.9047 12014.7503
0.68 0.74 0.5667 0.6182 0.4041 0.42 0.26 291.6859 4.4438 6.5113 -7.2159 0.9183 2.8015 805.5644
0.68 0.9 0.7727 0.7234 0.6005 0.58 0.1 221.1213 2.6424 6.6348 -6.9236 0.9183 3.9736 795.3455
0.68 1 1 0.8095 0.7656 0.68 0 164.7449 3.9923 6.3276 -6.2951 0.9183 4.9923 490.8156
0.68 0.89 0.7556 0.7158 0.5864 0.57 0.11 284.2422 3.46 8.359 -8.6738 0.9183 4.8809 5854.9787
0.68 0.94 0.85 0.7556 0.6609 0.62 0.06 219.8909 3.1382 7.2386 -7.419 0.9183 4.7925 1519.7048
0.68 0.82 0.6538 0.6667 0.4953 0.5 0.18 295.8611 2.8012 7.5646 -8.0587 0.9183 3.7931 2521.8552
0.68 0.67 0.5075 0.5812 0.3319 0.35 0.33 397.9339 3.0293 7.9714 -8.8778 0.9183 3.0596 4572.7685
0.68 0.85 0.6939 0.6869 0.5327 0.53 0.15 317.1036 6.1063 8.5863 -9.0037 0.9183 4.584 7937.1212
0.68 0.76 0.5862 0.6296 0.4259 0.44 0.24 330.4956 5.2982 7.608 -8.2587 0.9183 3.3989 2800.1099
0.7 0.84 0.6863 0.6931 0.5374 0.54 0.16 250.2931 4.5059 6.5214 -6.9401 0.9183 3.4354 751.4049
0.7 0.85 0.7 0.7 0.55 0.55 0.15 270.5488 4.0214 7.1835 -7.5775 0.9183 3.865 1594.6754
0.7 0.86 0.7143 0.7071 0.5629 0.56 0.14 292.9604 5.1033 7.9319 -8.301 0.9183 4.3595 3736.4885
0.7 0.77 0.6034 0.6481 0.455 0.47 0.23 336.3017 5.4 7.7406 -8.3347 0.9183 3.5604 3261.658
0.7 0.79 0.625 0.6604 0.4776 0.49 0.21 274.6744 4.4941 6.5467 -7.09 0.9183 3.1213 810.6424
0.7 0.86 0.7143 0.7071 0.5629 0.56 0.14 234.3469 2.3822 6.3432 -6.7123 0.9183 3.4873 599.8653
0.7 0.87 0.7292 0.7143 0.576 0.57 0.13 306.2737 3.5165 8.4604 -8.8047 0.9183 4.7516 6795.9573
0.7 0.75 0.5833 0.6364 0.433 0.45 0.25 272.1562 4.1128 6.0806 -6.7263 0.9183 2.6908 490.5739
0.7 0.85 0.7 0.7 0.55 0.55 0.15 247.1067 4.543 6.5611 -6.9551 0.9183 3.5301 778.8103
0.7 0.81 0.6481 0.6731 0.5009 0.51 0.19 269.4081 2.5832 6.6468 -7.14 0.9183 3.2946 893.3018
0.7 0.81 0.6481 0.6731 0.5009 0.51 0.19 261.3711 4.4315 6.4495 -6.9427 0.9183 3.1964 711.7652
0.7 0.81 0.6481 0.6731 0.5009 0.51 0.19 341.0352 4.9346 8.4051 -8.8983 0.9183 4.1706 6763.4645
0.7 0.85 0.7 0.7 0.55 0.55 0.15 265.8058 4.9246 7.0576 -7.4516 0.9183 3.7972 1379.4379
0.7 0.82 0.6604 0.6796 0.5128 0.52 0.18 267.684 4.1478 6.7227 -7.1911 0.9183 3.3995 965.843
0.7 0.69 0.5303 0.6034 0.3704 0.39 0.31 416.3452 5.9053 8.4541 -9.2619 0.9183 3.3968 7911.3202
0.7 0.78 0.614 0.6542 0.4662 0.48 0.22 345.8838 3.1765 8.0927 -8.6613 0.9183 3.7926 4849.8915
0.7 0.97 0.9211 0.7955 0.7262 0.67 0.03 202.6107 4.476 7.0052 -7.08 0.9183 5.0437 1132.1967
0.7 0.67 0.5147 0.5932 0.3504 0.37 0.33 389.9201 4.8197 7.7051 -8.5703 0.9183 2.9954 3390.5049
0.7 0.72 0.5556 0.6195 0.4011 0.42 0.28 415.5568 5.7025 8.8206 -9.5457 0.9183 3.7236 11786.6618
0.7 0.86 0.7143 0.7071 0.5629 0.56 0.14 298.7218 5.2234 8.088 -8.4572 0.9183 4.4453 4472.4549
0.7 0.71 0.5469 0.614 0.3908 0.41 0.29 387.0172 5.6431 8.0996 -8.8519 0.9183 3.3595 5180.0185
0.7 0.92 0.814 0.7527 0.6463 0.62 0.08 226.5957 2.8951 6.9537 -7.1706 0.9183 4.3914 1135.0762
0.7 0.98 0.9459 0.8046 0.7436 0.68 0.02 186.3858 4.6774 6.6052 -6.6469 0.9183 4.8975 704.8387
0.7 0.72 0.5556 0.6195 0.4011 0.42 0.28 380.1878 4.6321 8.0784 -8.8035 0.9183 3.4067 5015.2352
0.7 0.89 0.7609 0.7292 0.6032 0.59 0.11 286.8897 5.8753 8.2583 -8.5524 0.9183 4.8508 5271.7822
0.7 0.74 0.5738 0.6306 0.4223 0.44 0.26 314.8702 4.7478 6.914 -7.5858 0.9183 3.0111 1291.4105
0.7 0.67 0.5147 0.5932 0.3504 0.37 0.33 345.1293 2.6512 6.8354 -7.7006 0.9183 2.6513 1245.5655
0.7 0.83 0.6731 0.6863 0.525 0.53 0.17 300.3564 5.3893 7.6792 -8.1228 0.9183 3.964 2877.7915
0.7 0.88 0.7447 0.7216 0.5894 0.58 0.12 299.4559 3.5099 8.4427 -8.762 0.9183 4.8478 6589.4012
0.72 0.94 0.8571 0.7826 0.6929 0.66 0.06 225.6785 5.0044 7.0856 -7.2317 0.9183 4.718 1305.7415
0.72 0.74 0.5806 0.6429 0.4404 0.46 0.26 376.1123 5.1658 8.1153 -8.756 0.9183 3.5801 5191.2784
0.72 0.9 0.7826 0.75 0.6338 0.62 0.1 269.9749 5.4994 7.7692 -8.0186 0.9183 4.6952 3002.1847
0.72 0.86 0.72 0.72 0.58 0.58 0.14 232.911 4.2533 6.1842 -6.5314 0.9183 3.4224 504.5711
0.72 0.8 0.6429 0.6792 0.5068 0.52 0.2 330.352 4.5064 7.8637 -8.3558 0.9183 3.8613 3693.1252
0.72 0.84 0.6923 0.7059 0.5547 0.56 0.16 280.2708 4.9955 7.1669 -7.5624 0.9183 3.8046 1595.3574
0.72 0.96 0.9 0.8 0.7249 0.68 0.04 220.1213 5.1441 7.2463 -7.3363 0.9183 5.0797 1533.2116
0.72 0.97 0.9231 0.809 0.7415 0.69 0.03 250.2928 5.0867 8.4615 -8.5215 0.9183 6.08 6133.8772
0.72 0.85 0.7059 0.7129 0.5672 0.57 0.15 262.3878 4.7478 6.8361 -7.2075 0.9183 3.7043 1079.5676
0.72 0.79 0.6316 0.6729 0.4953 0.51 0.21 294.3276 4.2558 6.8949 -7.4114 0.9183 3.3195 1221.2973
0.72 0.82 0.6667 0.6923 0.5303 0.54 0.18 353.4361 5.1686 8.7095 -9.1532 0.9183 4.4457 9602.3224
0.72 0.67 0.5217 0.605 0.3689 0.39 0.33 390.9719 5.2496 7.6203 -8.4467 0.9183 2.9998 3097.3664
0.72 0.76 0.6 0.6545 0.4619 0.48 0.24 296.2333 4.5209 6.6115 -7.2019 0.9183 3.0125 904.1625
0.72 0.86 0.72 0.72 0.58 0.58 0.14 256.5641 4.236 6.8122 -7.1595 0.9183 3.7699 1039.9247
0.72 0.78 0.6207 0.6667 0.484 0.5 0.22 273.8103 2.3037 6.3142 -6.8551 0.9183 2.9816 631.235
0.72 0.95 0.878 0.7912 0.7087 0.67 0.05 223.6187 4.5905 7.1872 -7.3058 0.9183 4.9087 1450.1502
0.72 0.71 0.5538 0.6261 0.4091 0.43 0.29 401.532 3.2739 8.2765 -8.9947 0.9183 3.4748 6399.6681
0.72 0.84 0.6923 0.7059 0.5547 0.56 0.16 321.4353 5.8027 8.217 -8.6125 0.9183 4.3634 5344.7498
0.72 0.66 0.5143 0.6 0.3591 0.38 0.34 447.3686 5.4836 8.5815 -9.4361 0.9183 3.3344 9434.8052
0.72 0.91 0.8 0.7579 0.6481 0.63 0.09 218.4106 2.4639 6.4124 -6.6366 0.9183 3.9711 622.577
0.72 0.91 0.8 0.7579 0.6481 0.63 0.09 275.1512 5.7534 8.0902 -8.3144 0.9183 5.0027 4296.5477
0.72 0.87 0.7347 0.7273 0.593 0.59 0.13 257.1001 4.8563 6.9599 -7.2829 0.9183 3.9352 1220.2753
0.72 0.71 0.5538 0.6261 0.4091 0.43 0.29 321.384 4.0216 6.6472 -7.3654 0.9183 2.7812 980.5757
0.72 0.89 0.766 0.7423 0.6199 0.61 0.11 246.9698 2.8689 6.9582 -7.2324 0.9183 4.1124 1192.8722
0.72 0.86 0.72 0.72 0.58 0.58 0.14 287.111 5.3594 7.6233 -7.9705 0.9183 4.2188 2645.7798
0.72 0.82 0.6667 0.6923 0.5303 0.54 0.18 331.3859 4.7526 8.1682 -8.6119 0.9183 4.1684 5149.1355
0.72 0.81 0.6545 0.6857 0.5185 0.53 0.19 325.1478 5.5213 7.8752 -8.3431 0.9183 3.9412 3708.7916
0.72 0.84 0.6923 0.7059 0.5547 0.56 0.16 268.5012 4.7647 6.8666 -7.2621 0.9183 3.6448 1129.0811
0.72 0.73 0.5714 0.6372 0.4298 0.45 0.27 364.9036 5.3855 7.7576 -8.4239 0.9183 3.3632 3466.7761
0.72 0.73 0.5714 0.6372 0.4298 0.45 0.27 373.4646 3.0236 7.9373 -8.6035 0.9183 3.4421 4263.3443
0.72 0.8 0.6429 0.6792 0.5068 0.52 0.2 325.5126 5.4184 7.7492 -8.2413 0.9183 3.8047 3237.0936
0.72 1 1 0.8372 0.7947 0.72 0 170.3747 4.3678 6.1905 -6.1332 0.9183 4.8678 431.3016
0.72 0.66 0.5143 0.6 0.3591 0.38 0.34 402.7039 2.8363 7.7393 -8.5939 0.9183 3.0015 3578.0251
0.74 0.79 0.6379 0.6852 0.513 0.53 0.21 312.7578 4.487 7.2032 -7.6939 0.9183 3.5003 1756.855
0.74 0.98 0.9487 0.8315 0.7738 0.72 0.02 190.8188 4.5215 6.4253 -6.4391 0.9183 4.764 588.2496
0.74 0.82 0.6727 0.7048 0.5478 0.56 0.18 330.5689 3.1216 8.0058 -8.4259 0.9183 4.1182 4310.6119
0.74 0.66 0.5211 0.6116 0.3777 0.4 0.34 420.0215 5.5003 7.9589 -8.7757 0.9183 3.1269 4639.8216
0.74 0.7 0.5522 0.6325 0.4172 0.44 0.3 336.8669 4.604 6.7676 -7.4789 0.9183 2.8187 1143.5736
0.74 0.87 0.74 0.74 0.61 0.61 0.13 261.0229 2.827 6.9306 -7.2332 0.9183 3.942 1191.7936
0.74 0.83 0.6852 0.7115 0.5598 0.57 0.17 275.2354 4.1931 6.7898 -7.1865 0.9183 3.5582 1053.2471
0.74 0.79 0.6379 0.6852 0.513 0.53 0.21 428.1492 4.5114 9.837 -10.3277 0.9183 4.7917 36446.3158
0.74 0.71 0.5606 0.6379 0.4274 0.45 0.29 358.7176 3.0187 7.3006 -7.9864 0.9183 3.0938 2096.5714
0.74 0.87 0.74 0.74 0.61 0.61 0.13 273.9022 5.0898 7.2726 -7.5751 0.9183 4.1365 1766.823
0.74 0.88 0.7551 0.7475 0.6232 0.62 0.12 243.4403 2.5717 6.5896 -6.8684 0.9183 3.8296 796.7386
0.74 0.76 0.6066 0.6667 0.4798 0.5 0.24 347.8696 4.2978 7.6295 -8.1919 0.9183 3.5167 2943.4328
0.74 1 1 0.8506 0.8092 0.74 0 184.3463 4.6207 6.5315 -6.4622 0.9183 5.1207 647.4845
0.74 0.98 0.9487 0.8315 0.7738 0.72 0.02 231.0801 5.5811 7.8037 -7.8176 0.9183 5.7692 2876.3062
0.74 0.95 0.881 0.8043 0.7244 0.69 0.05 225.2436 2.9937 7.0718 -7.1747 0.9183 4.8397 1285.1591
0.74 1 1 0.8506 0.8092 0.74 0 232.8644 5.4685 8.2849 -8.2156 0.9183 6.4685 4875.0918
0.74 0.86 0.7255 0.7327 0.5971 0.6 0.14 263.7441 4.7749 6.8714 -7.1976 0.9183 3.8269 1124.3375
0.74 0.85 0.7115 0.7255 0.5844 0.59 0.15 310.4191 3.0866 7.9359 -8.2857 0.9183 4.3309 3867.3402
0.74 0.79 0.6379 0.6852 0.513 0.53 0.21 307.9204 3.9021 7.0928 -7.5835 0.9183 3.4462 1547.1318
0.74 0.82 0.6727 0.7048 0.5478 0.56 0.18 315.5033 2.8427 7.6429 -8.0629 0.9183 3.9305 2838.2304
0.76 0.96 0.9048 0.8261 0.7559 0.72 0.04 210.4883 4.6339 6.6036 -6.6639 0.9183 4.6449 749.593
0.76 0.87 0.7451 0.7525 0.6269 0.63 0.13 291.4034 5.3281 7.5911 -7.874 0.9183 4.3425 2574.9388
0.76 0.96 0.9048 0.8261 0.7559 0.72 0.04 231.6301 5.1495 7.2745 -7.3348 0.9183 5.1115 1622.8984
0.76 0.73 0.5846 0.6609 0.4661 0.49 0.27 426.259 5.6603 8.7792 -9.3857 0.9183 3.8937 11415.3778
0.76 0.8 0.6552 0.7037 0.5421 0.56 0.2 301.6592 4.7923 6.9499 -7.393 0.9183 3.4673 1312.4004
0.76 0.84 0.7037 0.7308 0.5893 0.6 0.16 325.6107 5.6436 8.0264 -8.3782 0.9183 4.3233 4373.71
0.76 0.82 0.6786 0.717 0.5653 0.58 0.18 277.281 2.5415 6.6083 -7.0057 0.9183 3.421 870.2892
0.76 0.81 0.6667 0.7103 0.5536 0.57 0.19 290.6672 4.1905 6.8099 -7.2301 0.9183 3.4603 1107.3834
0.76 0.79 0.6441 0.6972 0.5308 0.55 0.21 280.5206 4.3366 6.3644 -6.8305 0.9183 3.1151 674.5384
0.76 0.72 0.5758 0.6552 0.4558 0.48 0.28 409.9639 5.8071 8.3263 -8.957 0.9183 3.6314 6829.4297
0.76 0.88 0.76 0.76 0.64 0.64 0.12 252.4366 4.1518 6.7026 -6.9623 0.9183 3.9153 916.6449
0.76 0.68 0.5429 0.6333 0.4158 0.44 0.32 332.9855 2.3259 6.4247 -7.1543 0.9183 2.6198 787.6059
0.76 0.67 0.5352 0.6281 0.406 0.43 0.33 370.176 4.2882 7.0324 -7.7876 0.9183 2.8303 1596.8799
0.76 0.79 0.6441 0.6972 0.5308 0.55 0.21 276.1655 4.2615 6.2667 -6.7328 0.9183 3.0667 602.7623
0.76 0.77 0.623 0.6847 0.5086 0.53 0.23 299.2929 3.9882 6.5762 -7.0884 0.9183 3.1074 875.3031
0.76 0.97 0.9268 0.8352 0.7722 0.73 0.03 223.1007 5.0775 7.1703 -7.2018 0.9183 5.1694 1422.2912
0.76 0.84 0.7037 0.7308 0.5893 0.6 0.16 251.6348 4.2478 6.2105 -6.5622 0.9183 3.3411 540.5061
0.76 0.76 0.6129 0.6786 0.4978 0.52 0.24 349.8293 4.7349 7.5547 -8.0903 0.9183 3.5149 2722.6101
0.76 0.78 0.6333 0.6909 0.5196 0.54 0.22 407.0398 5.399 9.055 -9.5441 0.9183 4.3694 15065.8921
0.76 0.67 0.5352 0.6281 0.406 0.43 0.33 440.6732 5.2953 8.3427 -9.0979 0.9183 3.3693 7218.0386
0.76 0.73 0.5846 0.6609 0.4661 0.49 0.27 327.4085 4.6158 6.7697 -7.3762 0.9183 2.9908 1129.0744
0.76 1 1 0.8636 0.8238 0.76 0 222.7139 3.5193 7.7121 -7.6313 0.9183 6.0193 2554.9143
0.76 0.66 0.5278 0.623 0.3963 0.42 0.34 451.7298 5.3624 8.436 -9.2171 0.9183 3.3579 8093.1467
0.76 0.82 0.6786 0.717 0.5653 0.58 0.18 354.9722 5.954 8.4461 -8.8435 0.9183 4.3795 7220.9105
0.76 0.67 0.5352 0.6281 0.406 0.43 0.33 400.317 3.2188 7.5926 -8.3478 0.9183 3.0608 3043.5743
0.78 0.96 0.907 0.8387 0.7714 0.74 0.04 245.3876 5.3426 7.5358 -7.582 0.9183 5.2991 2218.669
0.78 0.71 0.5735 0.661 0.464 0.49 0.29 347.9291 4.693 6.8898 -7.5153 0.9183 2.9783 1326.028
0.78 0.75 0.6094 0.6842 0.5052 0.53 0.25 342.6311 2.9386 7.183 -7.7157 0.9183 3.3141 1803.0552
0.78 0.94 0.8667 0.8211 0.7407 0.72 0.06 220.0412 4.5009 6.4606 -6.5594 0.9183 4.3341 658.1211
0.78 0.75 0.6094 0.6842 0.5052 0.53 0.25 317.7422 4.5435 6.669 -7.2017 0.9183 3.0734 997.6921
0.78 0.83 0.6964 0.7358 0.5945 0.61 0.17 374.0547 6.301 8.8975 -9.2508 0.9183 4.7364 12142.025
0.78 0.96 0.907 0.8387 0.7714 0.74 0.04 260.1299 4.6936 7.9925 -8.0387 0.9183 5.6174 3753.4542
0.78 0.84 0.7091 0.7429 0.6065 0.62 0.16 309.0022 5.2223 7.4862 -7.8173 0.9183 4.0576 2369.9038
0.78 0.95 0.8864 0.8298 0.7558 0.73 0.05 286.6246 5.1657 8.6167 -8.6897 0.9183 5.9082 7789.9844
0.78 0.81 0.6724 0.7222 0.5711 0.59 0.19 298.8231 4.7425 6.8851 -7.2829 0.9183 3.5251 1218.1408
0.78 0.82 0.6842 0.729 0.5827 0.6 0.18 301.2447 4.8794 7.0556 -7.4312 0.9183 3.6806 1469.5296
0.78 0.72 0.5821 0.6667 0.4741 0.5 0.28 409.5031 5.7046 8.1995 -8.8015 0.9183 3.6116 5945.7771
0.78 0.89 0.78 0.78 0.67 0.67 0.11 306.7285 5.2598 8.1441 -8.3625 0.9183 4.8826 4819.4168
0.78 0.94 0.8667 0.8211 0.7407 0.72 0.06 231.077 2.7517 6.7869 -6.8857 0.9183 4.5515 958.2697
0.78 0.84 0.7091 0.7429 0.6065 0.62 0.16 271.9942 4.0369 6.5946 -6.9257 0.9183 3.5716 848.9511
0.78 0.72 0.5821 0.6667 0.4741 0.5 0.28 453.948 5.878 9.0756 -9.6776 0.9183 4.0036 16303.1497
0.78 0.69 0.5571 0.65 0.4441 0.47 0.31 428.7221 5.7134 8.2299 -8.9032 0.9183 3.4617 6294.1675
0.78 0.88 0.7647 0.7723 0.6568 0.66 0.12 316.0257 5.8205 8.2318 -8.473 0.9183 4.8333 5384.0984
0.78 0.73 0.5909 0.6724 0.4843 0.51 0.27 426.981 5.0689 8.667 -9.2457 0.9183 3.8816 10108.609
0.78 0.97 0.9286 0.8478 0.7874 0.75 0.03 239.969 5.3529 7.5391 -7.557 0.9183 5.4348 2200.8991
0.78 0.89 0.78 0.78 0.67 0.67 0.11 254.3338 4.1905 6.753 -6.9714 0.9183 4.0486 971.3827
0.78 0.96 0.907 0.8387 0.7714 0.74 0.04 249.0473 5.4297 7.6492 -7.6954 0.9183 5.3781 2527.9978
0.78 0.67 0.5417 0.6393 0.4246 0.45 0.33 346.7062 4.3832 6.5115 -7.2338 0.9183 2.6451 882.7403
0.78 0.72 0.5821 0.6667 0.4741 0.5 0.28 392.8278 5.4519 7.8708 -8.4728 0.9183 3.4646 4072.4072
0.78 0.87 0.75 0.7647 0.6438 0.65 0.13 270.7696 4.8092 6.9245 -7.1884 0.9183 3.9819 1206.8728
0.78 0.77 0.629 0.6964 0.5265 0.55 0.23 389.5386 5.8859 8.4016 -8.889 0.9183 4.0169 7218.6376
0.78 0.68 0.5493 0.6446 0.4343 0.46 0.32 440.9845 5.2998 8.3485 -9.0461 0.9183 3.4604 7266.2904
0.78 1 1 0.8764 0.8383 0.78 0 220.5973 4.3052 7.4448 -7.3527 0.9183 5.8052 1902.7358
0.78 0.86 0.7358 0.7573 0.6312 0.64 0.14 330.0867 5.8478 8.284 -8.5704 0.9183 4.671 5828.8433
0.78 0.99 0.975 0.8667 0.8208 0.77 0.01 176.1702 2.0172 5.7801 -5.7336 0.9183 4.4043 283.3319
0.78 0.68 0.5493 0.6446 0.4343 0.46 0.32 364.9308 4.2133 6.9349 -7.6326 0.9183 2.8636 1427.3332
0.78 0.92 0.8298 0.8041 0.7114 0.7 0.08 302.9361 6.0856 8.5411 -8.6892 0.9183 5.4646 7380.0975
0.8 0.86 0.7407 0.7692 0.6482 0.66 0.14 290.786 4.9865 7.1716 -7.4391 0.9183 4.0641 1634.5858
0.8 0.86 0.7407 0.7692 0.6482 0.66 0.14 335.5714 5.8315 8.2709 -8.5385 0.9183 4.69 5795.7109
0.8 0.66 0.5405 0.6452 0.4337 0.46 0.34 363.2412 4.4759 6.6441 -7.359 0.9183 2.6897 1042.4579
0.8 0.89 0.7843 0.7921 0.6866 0.69 0.11 241.5943 4.3319 6.295 -6.4961 0.9183 3.7897 578.9925
0.8 0.94 0.8696 0.8333 0.7565 0.74 0.06 285.0854 3.3352 8.2061 -8.2901 0.9183 5.5089 4964.4777
0.8 0.97 0.9302 0.8602 0.8027 0.77 0.03 267.6105 3.3717 8.2242 -8.229 0.9183 5.9271 4901.1074
0.8 0.86 0.7407 0.7692 0.6482 0.66 0.14 267.2241 4.542 6.5932 -6.8607 0.9183 3.7348 839.8245
0.8 0.8 0.6667 0.7273 0.5774 0.6 0.2 331.8699 3.1249 7.3974 -7.7953 0.9183 3.7499 2234.5541
0.8 0.72 0.5882 0.678 0.4924 0.52 0.28 448.9262 5.7004 8.8509 -9.4256 0.9183 3.9414 12681.4328
0.8 0.96 0.9091 0.8511 0.7869 0.76 0.04 215.2268 4.0053 6.4565 -6.4889 0.9183 4.5503 647.6916
0.8 0.95 0.8889 0.8421 0.7715 0.75 0.05 287.4449 6.0328 8.4537 -8.5124 0.9183 5.807 6529.4469
0.8 0.71 0.5797 0.6723 0.4824 0.51 0.29 323.5619 4.2583 6.3305 -6.928 0.9183 2.7584 701.56
0.8 0.88 0.7692 0.7843 0.6736 0.68 0.12 284.5264 5.0789 7.2754 -7.4988 0.9183 4.2915 1807.7597
0.8 0.72 0.5882 0.678 0.4924 0.52 0.28 441.1072 3.5837 8.6991 -9.2738 0.9183 3.8728 10647.6114
0.8 0.89 0.7843 0.7921 0.6866 0.69 0.11 280.8113 5.1162 7.3155 -7.5165 0.9183 4.4049 1874.8114
0.8 0.72 0.5882 0.678 0.4924 0.52 0.28 420.7679 5.2801 8.3042 -8.8789 0.9183 3.6942 6757.2982
0.8 0.91 0.8163 0.8081 0.7136 0.71 0.09 283.3356 2.9028 7.671 -7.8265 0.9183 4.8186 2767.092
0.8 0.86 0.7407 0.7692 0.6482 0.66 0.14 267.2526 2.5425 6.5939 -6.8614 0.9183 3.7352 840.5008
0.8 0.97 0.9302 0.8602 0.8027 0.77 0.03 239.0671 4.1921 7.3401 -7.3448 0.9183 5.295 1770.9121
0.8 0.94 0.8696 0.8333 0.7565 0.74 0.06 307.8644 5.8414 8.8647 -8.9486 0.9183 5.9491 10596.5717
0.8 0.79 0.6557 0.7207 0.5662 0.59 0.21 322.5884 4.8765 7.0813 -7.501 0.9183 3.5256 1565.8487
0.8 0.87 0.7547 0.7767 0.6607 0.67 0.13 352.4031 5.777 8.8424 -9.0879 0.9183 5.1147 11085.5915
0.8 0.73 0.597 0.6838 0.5026 0.53 0.27 353.6337 2.8581 7.0981 -7.6502 0.9183 3.1989 1673.1479
0.8 0.85 0.7273 0.7619 0.6359 0.65 0.15 262.16 4.3548 6.3577 -6.6471 0.9183 3.5308 646.2345
0.8 0.9 0.8 0.8 0.7 0.7 0.1 257.7553 4.7603 6.8438 -7.0223 0.9183 4.2082 1078.4933
0.82 0.98 0.9535 0.8817 0.834 0.8 0.02 216.9726 4.666 6.6556 -6.6183 0.9183 4.9257 805.3113
0.82 0.86 0.7455 0.781 0.6652 0.68 0.14 263.0391 3.8711 6.3788 -6.6282 0.9183 3.6312 662.1904
0.82 0.87 0.7593 0.7885 0.6776 0.69 0.13 292.1577 5.0124 7.2052 -7.4331 0.9183 4.1853 1699.203
0.82 0.73 0.6029 0.6949 0.5208 0.55 0.27 353.4934 4.776 6.9978 -7.5244 0.9183 3.1811 1501.6922
0.82 0.66 0.5467 0.656 0.4525 0.48 0.34 474.9004 5.9176 8.5255 -9.2098 0.9183 3.5083 9156.772
0.82 0.75 0.6212 0.7069 0.5413 0.57 0.25 331.5189 2.6003 6.7562 -7.2394 0.9183 3.1684 1120.188
0.82 0.99 0.9762 0.8913 0.8504 0.81 0.01 259.8293 5.8373 8.1693 -8.0993 0.9183 6.1864 4546.8576
0.82 0.75 0.6212 0.7069 0.5413 0.57 0.25 354.7756 2.9581 7.2217 -7.7049 0.9183 3.3906 1914.5077
0.82 0.82 0.6949 0.7523 0.6176 0.64 0.18 303.7925 4.7378 6.8864 -7.2207 0.9183 3.6398 1230.4347
0.82 0.87 0.7593 0.7885 0.6776 0.69 0.13 275.8124 4.204 6.804 -7.0318 0.9183 3.9512 1070.5645
0.82 0.9 0.8039 0.8119 0.7165 0.72 0.1 243.6437 2.3729 6.3484 -6.5105 0.9183 3.9174 615.6641
0.82 0.75 0.6212 0.7069 0.5413 0.57 0.25 343.0431 4.2776 6.9869 -7.4701 0.9183 3.2785 1460.9447
0.82 0.83 0.7069 0.7593 0.6292 0.65 0.17 309.8445 4.9359 7.1367 -7.4498 0.9183 3.8426 1627.3732
0.82 0.69 0.5694 0.6721 0.4812 0.51 0.31 437.8439 4.6668 8.1816 -8.797 0.9183 3.5117 6037.9873
0.82 0.85 0.7321 0.7736 0.653 0.67 0.15 281.7272 4.6223 6.7135 -6.9842 0.9183 3.7503 982.3326
0.82 0.86 0.7455 0.781 0.6652 0.68 0.14 346.1888 5.9109 8.3822 -8.6315 0.9183 4.779 6648.2131
0.82 0.67 0.5541 0.6613 0.462 0.49 0.33 364.0603 4.4871 6.6587 -7.3197 0.9183 2.7631 1060.1288
0.82 0.96 0.9111 0.8632 0.8024 0.78 0.04 262.2105 5.4593 7.7075 -7.7266 0.9183 5.4296 2765.6496
0.82 0.88 0.7736 0.7961 0.6903 0.7 0.12 264.8117 4.5925 6.6508 -6.857 0.9183 3.9395 889.1404
0.82 0.97 0.9318 0.8723 0.818 0.79 0.03 233.5545 4.9315 7.011 -7.003 0.9183 5.0612 1226.4983
0.82 0.92 0.8367 0.8283 0.7438 0.74 0.08 318.5941 5.1374 8.6267 -8.7435 0.9183 5.5537 8315.0184
0.82 0.66 0.5467 0.656 0.4525 0.48 0.34 397.4427 4.8708 7.1637 -7.848 0.9183 2.9361 1909.0778
0.82 0.68 0.5616 0.6667 0.4716 0.5 0.32 465.6432 4.9673 8.5785 -9.2166 0.9183 3.6323 9601.325
0.82 0.68 0.5616 0.6667 0.4716 0.5 0.32 384.8883 4.3457 7.1192 -7.7573 0.9183 3.0024 1789.3964
0.82 0.98 0.9535 0.8817 0.834 0.8 0.02 222.0587 4.7871 6.8132 -6.7759 0.9183 5.0412 965.4913
0.82 0.88 0.7736 0.7961 0.6903 0.7 0.12 308.4787 5.4323 7.7434 -7.9496 0.9183 4.5891 3128.0002
0.82 0.82 0.6949 0.7523 0.6176 0.64 0.18 302.9931 4.224 6.8685 -7.2028 0.9183 3.6303 1205.2886
0.82 0.85 0.7321 0.7736 0.653 0.67 0.15 345.6558 5.7847 8.2257 -8.4964 0.9183 4.6013 5602.7516
0.84 0.75 0.6269 0.7179 0.5594 0.59 0.25 427.0401 4.9703 8.5452 -9.0051 0.9183 4.056 8852.3609
0.84 0.72 0.6 0.7 0.5292 0.56 0.28 376.3417 4.9542 7.2422 -7.7657 0.9183 3.2725 2018.8409
0.84 0.81 0.6885 0.7568 0.6238 0.65 0.19 390.0673 5.0011 8.5445 -8.88 0.9183 4.4762 8440.3667
0.84 0.78 0.6563 0.7368 0.5909 0.62 0.22 335.4959 4.8253 7.0356 -7.4331 0.9183 3.4947 1521.7056
0.84 0.76 0.6364 0.7241 0.5698 0.6 0.24 389.8355 4.9975 7.9235 -8.3625 0.9183 3.8166 4294.7705
0.84 0.76 0.6364 0.7241 0.5698 0.6 0.24 324.7421 4.496 6.6206 -7.0596 0.9183 3.1793 958.2106
0.84 0.72 0.6 0.7 0.5292 0.56 0.28 413.4952 2.9927 7.9428 -8.4662 0.9183 3.5956 4522.5365
0.84 0.93 0.8571 0.8485 0.774 0.77 0.07 310.0985 5.9604 8.3964 -8.4755 0.9183 5.5375 6378.6341
0.84 0.98 0.9545 0.8936 0.849 0.82 0.02 275.8631 4.9154 8.2911 -8.2419 0.9183 6.1238 5354.6771
0.84 1 1 0.913 0.8819 0.84 0 219.6477 4.3573 6.8942 -6.7699 0.9183 5.3573 1047.5275
0.84 0.68 0.5676 0.6774 0.4903 0.52 0.32 479.4559 6.0679 8.7153 -9.3256 0.9183 3.7277 11316.0752
0.84 0.85 0.7368 0.785 0.6701 0.69 0.15 312.952 5.0884 7.3276 -7.5802 0.9183 4.1178 2009.9228
0.84 0.91 0.8235 0.8317 0.7464 0.75 0.09 326.3229 6.0265 8.4997 -8.6241 0.9183 5.3747 7329.635
0.84 0.78 0.6563 0.7368 0.5909 0.62 0.22 379.6375 5.526 7.9472 -8.3447 0.9183 3.9546 4346.4152
0.84 0.77 0.6462 0.7304 0.5803 0.61 0.23 364.1551 4.6899 7.5167 -7.9349 0.9183 3.6766 2668.3621
0.84 0.89 0.7925 0.8155 0.7199 0.73 0.11 332.6718 4.8975 8.3487 -8.5168 0.9183 5.0697 6279.4559
0.84 0.9 0.8077 0.8235 0.733 0.74 0.1 301.3188 5.4082 7.7038 -7.8502 0.9183 4.772 2960.2963
0.84 0.67 0.56 0.672 0.4808 0.51 0.33 431.4269 4.8301 7.7612 -8.3937 0.9183 3.2649 3798.1917
0.84 0.81 0.6885 0.7568 0.6238 0.65 0.19 302.791 4.5465 6.652 -6.9875 0.9183 3.4747 955.1912
0.84 0.74 0.6176 0.7119 0.5492 0.58 0.26 328.9871 3.9103 6.5219 -7.0029 0.9183 3.0328 868.1982
0.84 0.79 0.6667 0.7434 0.6017 0.63 0.21 402.444 5.991 8.5454 -8.9221 0.9183 4.3274 8586.3376
0.84 0.77 0.6462 0.7304 0.5803 0.61 0.23 405.3474 4.8336 8.3541 -8.7723 0.9183 4.0924 6997.4284
0.84 0.83 0.7119 0.7706 0.6466 0.67 0.17 280.3832 4.3342 6.3613 -6.6554 0.9183 3.4413 672.1486
0.84 0.99 0.9767 0.9032 0.8652 0.83 0.01 238.1927 4.6713 7.313 -7.2316 0.9183 5.5394 1716.5336
0.84 0.8 0.6774 0.75 0.6127 0.64 0.2 408.4638 3.6961 8.8053 -9.1614 0.9183 4.5361 11488.8749
0.84 0.69 0.5753 0.6829 0.4999 0.53 0.31 492.5283 6.3407 9.0643 -9.6526 0.9183 3.9357 16797.1531
0.84 0.79 0.6667 0.7434 0.6017 0.63 0.21 361.0903 4.824 7.6776 -8.0544 0.9183 3.8827 3161.6616
0.84 0.67 0.56 0.672 0.4808 0.51 0.33 460.2149 3.2191 8.2674 -8.8999 0.9183 3.4827 6802.1479
0.84 0.68 0.5676 0.6774 0.4903 0.52 0.32 367.9991 2.5411 6.7289 -7.3392 0.9183 2.8612 1149.3757
0.84 0.88 0.7778 0.8077 0.7071 0.72 0.12 266.925 4.5363 6.5858 -6.7753 0.9183 3.9171 832.7538
0.86 0.85 0.7414 0.7963 0.6873 0.71 0.15 259.0134 2.0441 5.9765 -6.2116 0.9183 3.3689 427.8057
0.86 0.87 0.7679 0.8113 0.7115 0.73 0.13 295.4497 4.8718 7.0381 -7.2322 0.9183 4.1248 1427.4969
0.86 0.66 0.5584 0.6772 0.4904 0.52 0.34 403.2012 4.8053 7.0898 -7.7168 0.9183 2.9627 1776.6341
0.86 0.66 0.5584 0.6772 0.4904 0.52 0.34 501.4404 3.5979 8.7716 -9.3986 0.9183 3.6845 12316.2252
0.86 0.7 0.589 0.6992 0.5282 0.56 0.3 383.7664 4.3301 7.099 -7.6401 0.9183 3.1396 1748.1143
0.86 1 1 0.9247 0.8965 0.86 0 233.0543 5.0489 7.1538 -7.0193 0.9183 5.5489 1429.1051
0.86 0.98 0.9556 0.9053 0.8641 0.84 0.02 203.5808 2.1268 5.9739 -5.9131 0.9183 4.4212 375.7122
0.86 0.99 0.9773 0.9149 0.8801 0.85 0.01 295.2621 3.8666 8.8781 -8.7857 0.9183 6.7105 10524.6362
0.86 0.82 0.7049 0.7748 0.6526 0.68 0.18 317.9334 4.2989 6.9804 -7.2763 0.9183 3.7353 1394.048
0.86 0.81 0.6935 0.7679 0.6414 0.67 0.19 301.2584 4.4387 6.5188 -6.8349 0.9183 3.4252 826.0016
0.86 0.85 0.7414 0.7963 0.6873 0.71 0.15 302.584 4.8085 6.971 -7.2061 0.9183 3.9356 1344.6896
0.86 0.81 0.6935 0.7679 0.6414 0.67 0.19 319.0806 4.7308 6.8989 -7.215 0.9183 3.6278 1279.5648
0.86 0.93 0.86 0.86 0.79 0.79 0.07 285.7712 2.8321 7.5877 -7.6528 0.9183 5.0156 2539.6059
0.86 0.67 0.5658 0.6825 0.4997 0.53 0.33 465.896 3.2119 8.2638 -8.869 0.9183 3.5147 6819.1773
0.86 0.76 0.6418 0.735 0.5879 0.62 0.24 411.8935 5.7408 8.2466 -8.6638 0.9183 4.0053 6277.2546
0.86 0.99 0.9773 0.9149 0.8801 0.85 0.01 242.3657 5.1364 7.2776 -7.1852 0.9183 5.5083 1667.1363
0.86 0.94 0.8776 0.8687 0.8041 0.8 0.06 330.8686 5.3931 8.9593 -9.0014 0.9183 6.049 12195.8488
0.86 0.83 0.7167 0.7818 0.664 0.69 0.17 333.5299 5.153 7.434 -7.7097 0.9183 4.0514 2330.7395
0.86 0.78 0.6615 0.7478 0.6088 0.64 0.22 391.3897 4.6155 8.0703 -8.447 0.9183 4.0456 5047.3976
0.86 0.74 0.6232 0.7227 0.5675 0.6 0.26 412.9706 5.0731 8.0412 -8.4992 0.9183 3.7847 5028.5576
0.86 0.98 0.9556 0.9053 0.8641 0.84 0.02 263.8637 4.9969 7.7564 -7.6955 0.9183 5.7304 2925.7655
0.86 0.98 0.9556 0.9053 0.8641 0.84 0.02 302.2312 5.8689 8.8909 -8.83 0.9183 6.5636 10801.4967
0.86 0.87 0.7679 0.8113 0.7115 0.73 0.13 283.9224 4.6622 6.7654 -6.9595 0.9183 3.9639 1042.8589
0.86 0.75 0.6324 0.7288 0.5776 0.61 0.25 353.3438 4.7738 6.9949 -7.4325 0.9183 3.3349 1496.6773
0.86 0.67 0.5658 0.6825 0.4997 0.53 0.33 388.7371 4.1832 6.9253 -7.5305 0.9183 2.9326 1460.416
0.86 0.77 0.6515 0.7414 0.5983 0.63 0.23 452.2291 5.4574 9.1723 -9.5692 0.9183 4.5328 18087.2534
0.88 0.98 0.9565 0.9167 0.8792 0.86 0.02 258.7554 5.2501 7.4449 -7.3727 0.9183 5.5001 2066.5567
0.88 0.96 0.9167 0.898 0.8489 0.84 0.04 244.0698 4.193 6.7385 -6.7197 0.9183 4.7602 936.0087
0.88 0.73 0.6197 0.7273 0.5759 0.61 0.27 461.4631 6.0923 8.7291 -9.1851 0.9183 4.0854 11262.1621
0.88 0.73 0.6197 0.7273 0.5759 0.61 0.27 456.2525 3.5179 8.6323 -9.0883 0.9183 4.0393 10073.9392
0.88 0.84 0.7333 0.8 0.6928 0.72 0.16 299.7841 2.5811 6.6898 -6.9279 0.9183 3.7261 989.4681
0.88 0.86 0.7586 0.8148 0.7163 0.74 0.14 348.4526 5.6132 8.0179 -8.2161 0.9183 4.6376 4488.6134
0.88 0.96 0.9167 0.898 0.8489 0.84 0.04 297.733 3.3347 8.224 -8.2051 0.9183 5.8068 5176.5545
0.88 0.69 0.5867 0.704 0.5374 0.57 0.31 450.3148 4.5853 8.0933 -8.6307 0.9183 3.5701 5566.9356
0.88 0.93 0.8627 0.8713 0.8061 0.81 0.07 255.5892 2.6118 6.6592 -6.7107 0.9183 4.4102 880.62
0.88 0.88 0.7857 0.8302 0.7407 0.76 0.12 318.6924 4.2944 7.5879 -7.7455 0.9183 4.5527 2688.3632
0.88 1 1 0.9362 0.9111 0.88 0 219.721 4.6098 6.5925 -6.448 0.9183 5.1098 757.4774
0.88 0.77 0.6567 0.7521 0.6163 0.65 0.23 331.1026 4.5167 6.654 -7.0303 0.9183 3.2946 1003.329
0.88 0.72 0.6111 0.7213 0.5661 0.6 0.28 443.62 5.2482 8.2874 -8.7636 0.9183 3.8183 6820.4564
0.88 0.9 0.8148 0.8462 0.766 0.78 0.1 337.599 5.8698 8.3207 -8.437 0.9183 5.1902 6137.5288
0.88 0.9 0.8148 0.8462 0.766 0.78 0.1 252.588 4.2658 6.2339 -6.3501 0.9183 3.8833 555.2704
0.88 0.82 0.7097 0.7857 0.6701 0.7 0.18 296.1274 3.8545 6.4093 -6.687 0.9183 3.4452 728.2016
0.88 0.7 0.5946 0.7097 0.5469 0.58 0.3 413.0214 5.1578 7.5313 -8.0481 0.9183 3.3641 2895.2365
0.88 0.84 0.7333 0.8 0.6928 0.72 0.16 384.2597 5.5129 8.5526 -8.7907 0.9183 4.7761 8449.4538
0.88 0.92 0.8462 0.8627 0.7924 0.8 0.08 243.0743 4.2662 6.218 -6.2915 0.9183 4.0329 534.9829
0.88 1 1 0.9362 0.9111 0.88 0 233.8388 4.4381 7.0196 -6.8751 0.9183 5.4381 1238.7033
0.88 0.98 0.9565 0.9167 0.8792 0.86 0.02 260.5412 4.7898 7.4965 -7.4243 0.9183 5.5381 2193.1233
0.88 0.69 0.5867 0.704 0.5374 0.57 0.31 363.5427 3.9127 6.5677 -7.1051 0.9183 2.8821 961.1498
0.9 0.88 0.7895 0.8411 0.7575 0.78 0.12 278.7697 2.478 6.5335 -6.6759 0.9183 3.93 805.5167
0.9 0.88 0.7895 0.8411 0.7575 0.78 0.12 383.7045 6.3519 8.9714 -9.1138 0.9183 5.4094 13337.3994
0.9 0.97 0.9375 0.9184 0.8792 0.87 0.03 220.3324 2.1879 6.0814 -6.0253 0.9183 4.3949 439.1897
0.9 0.92 0.8491 0.8738 0.8087 0.82 0.08 290.4773 4.5861 7.293 -7.3529 0.9183 4.7429 1862.373
0.9 0.7 0.6 0.72 0.5657 0.6 0.3 470.7956 4.8621 8.4534 -8.9468 0.9183 3.8173 8426.7237
0.9 0.87 0.7759 0.8333 0.7454 0.77 0.13 322.8814 5.1646 7.4343 -7.5966 0.9183 4.3949 2292.3219
0.9 0.88 0.7895 0.8411 0.7575 0.78 0.12 330.3774 5.3996 7.7325 -7.8749 0.9183 4.6576 3203.3381
0.9 0.76 0.6522 0.7563 0.6243 0.66 0.24 466.5136 5.3605 9.0656 -9.4414 0.9183 4.4742 16355.2777
0.9 0.74 0.6338 0.7438 0.6043 0.64 0.26 371.8571 4.8122 7.0637 -7.4783 0.9183 3.3669 1655.3744
0.9 0.68 0.5844 0.7087 0.547 0.58 0.32 449.8451 4.919 7.8883 -8.422 0.9183 3.4592 4455.0352
0.9 0.99 0.9783 0.9375 0.9099 0.89 0.01 289.4649 4.9326 8.3327 -8.2191 0.9183 6.2927 5743.5965
0.9 0.8 0.6923 0.7826 0.6659 0.7 0.2 345.2328 4.3943 7.132 -7.4306 0.9183 3.7345 1713.5911
0.9 0.85 0.75 0.8182 0.7217 0.75 0.15 385.4194 3.5325 8.5782 -8.78 0.9183 4.8994 8701.9215
0.9 0.78 0.6716 0.7692 0.6448 0.68 0.22 316.0729 2.289 6.3577 -6.6949 0.9183 3.2165 713.3088
0.9 0.94 0.8824 0.8911 0.8359 0.84 0.06 291.4805 5.3296 7.5931 -7.6092 0.9183 5.1438 2580.893
0.9 0.9 0.8182 0.8571 0.7826 0.8 0.1 376.7067 6.4761 9.1174 -9.2193 0.9183 5.7077 15500.3799
0.9 0.92 0.8491 0.8738 0.8087 0.82 0.08 338.6065 5.0117 8.4972 -8.5571 0.9183 5.5288 7450.1406
0.9 0.81 0.7031 0.7895 0.6767 0.71 0.19 323.7907 4.1395 6.7939 -7.0732 0.9183 3.6137 1152.015
0.9 0.82 0.7143 0.7965 0.6877 0.72 0.18 390.5168 5.2987 8.2951 -8.5551 0.9183 4.499 6436.7443
0.9 0.85 0.75 0.8182 0.7217 0.75 0.15 271.2529 4.0975 6.0607 -6.2624 0.9183 3.4481 479.4463
0.9 0.93 0.8654 0.8824 0.8221 0.83 0.07 278.7875 4.9664 7.129 -7.1673 0.9183 4.7306 1527.3467
0.9 0.89 0.8036 0.8491 0.7699 0.79 0.11 321.3827 3.3433 7.6516 -7.7738 0.9183 4.6955 2892.7341
0.9 0.79 0.6818 0.7759 0.6553 0.69 0.21 418.9525 4.9454 8.5063 -8.8241 0.9183 4.3946 8401.2166
0.9 0.88 0.7895 0.8411 0.7575 0.78 0.12 368.5723 5.0816 8.6198 -8.7622 0.9183 5.196 8897.936
0.92 0.98 0.9583 0.9388 0.9095 0.9 0.02 267.9952 4.702 7.4008 -7.3068 0.9183 5.4644 2006.5177
0.92 0.71 0.6133 0.736 0.594 0.63 0.29 373.5805 4.0484 6.7442 -7.1958 0.9183 3.0963 1177.7214
0.92 0.71 0.6133 0.736 0.594 0.63 0.29 396.1084 4.8528 7.1403 -7.5919 0.9183 3.2831 1858.2054
0.92 0.91 0.8364 0.8762 0.8119 0.83 0.09 327.9245 5.0727 7.9421 -8.0095 0.9183 5.079 4005.7308
0.92 0.8 0.697 0.7931 0.6838 0.72 0.2 353.8022 4.9431 7.2022 -7.4829 0.9183 3.7937 1872.0427
0.92 0.66 0.575 0.7077 0.548 0.58 0.34 480.5724 3.0832 8.1185 -8.6683 0.9183 3.4978 5919.0575
0.92 0.75 0.6479 0.7603 0.6326 0.67 0.25 461.8884 3.5984 8.737 -9.1121 0.9183 4.275 11365.1401
0.92 0.85 0.7541 0.8288 0.739 0.77 0.15 286.2233 3.7704 6.2928 -6.4786 0.9183 3.5973 631.5788
0.92 0.73 0.6301 0.748 0.613 0.65 0.27 508.1431 6.5575 9.3464 -9.7596 0.9183 4.4472 23244.217
0.92 0.88 0.7931 0.8519 0.7744 0.8 0.12 347.542 4.5972 7.9971 -8.1248 0.9183 4.8357 4382.4783
0.92 0.78 0.6765 0.7797 0.6629 0.7 0.22 433.0398 3.4633 8.5425 -8.8608 0.9183 4.3722 8890.4477
0.92 0.77 0.6667 0.7731 0.6526 0.69 0.23 444.1849 3.5321 8.6384 -8.9756 0.9183 4.3548 10001.1998
0.92 0.78 0.6765 0.7797 0.6629 0.7 0.22 324.6182 2.345 6.4371 -6.7555 0.9183 3.2775 787.3931
0.92 0.79 0.6866 0.7863 0.6732 0.71 0.21 348.9946 4.7878 7.0067 -7.3062 0.9183 3.6304 1505.9387
0.92 0.89 0.807 0.8598 0.7867 0.81 0.11 299.9573 4.8564 7.0257 -7.1336 0.9183 4.3227 1419.7852
0.92 1 1 0.9583 0.9405 0.92 0 274.0077 5.0891 7.8858 -7.722 0.9183 6.0891 3433.4863
0.92 0.69 0.5974 0.7244 0.5753 0.61 0.31 537.8335 6.5768 9.3946 -9.885 0.9183 4.2277 25233.7381
0.92 0.89 0.807 0.8598 0.7867 0.81 0.11 348.0707 4.7155 8.1435 -8.2514 0.9183 5.0161 5142.0471
0.92 0.84 0.7419 0.8214 0.7275 0.76 0.16 376.7171 5.6757 8.1282 -8.3331 0.9183 4.582 5268.948
0.92 0.84 0.7419 0.8214 0.7275 0.76 0.16 339.5451 4.5663 7.3354 -7.5403 0.9183 4.1298 2114.9967
0.92 0.99 0.9787 0.9485 0.9248 0.91 0.01 309.0783 6.2191 8.7149 -8.5909 0.9183 6.5761 9014.1092
0.92 0.82 0.7188 0.807 0.7053 0.74 0.18 380.5465 5.5404 7.966 -8.2089 0.9183 4.3416 4441.3692
0.92 0.79 0.6866 0.7863 0.6732 0.71 0.21 391.7144 4.9351 7.8488 -8.1483 0.9183 4.0748 3970.7902
0.92 0.82 0.7188 0.807 0.7053 0.74 0.18 400.0548 5.8501 8.3689 -8.6118 0.9183 4.5641 7062.4285
0.92 0.73 0.6301 0.748 0.613 0.65 0.27 456.0227 5.3336 8.4046 -8.8178 0.9183 3.9911 7859.7747
0.92 0.99 0.9787 0.9485 0.9248 0.91 0.01 255.9782 5.0647 7.213 -7.0891 0.9183 5.4463 1599.5327
0.92 0.73 0.6301 0.748 0.613 0.65 0.27 412.8788 5.2344 7.625 -8.0382 0.9183 3.6135 3203.3586
0.92 0.8 0.697 0.7931 0.6838 0.72 0.2 326.5247 4.0235 6.6562 -6.9369 0.9183 3.5012 998.3988
0.92 0.81 0.7077 0.8 0.6945 0.73 0.19 367.8962 5.2484 7.5928 -7.8546 0.9183 4.0681 2912.5308
0.92 0.93 0.8679 0.8932 0.8383 0.85 0.07 274.0021 2.7693 6.8808 -6.9062 0.9183 4.5733 1158.6536
0.92 0.83 0.7302 0.8142 0.7163 0.75 0.17 403.4405 6.0071 8.5663 -8.7903 0.9183 4.7512 8795.5597
0.92 1 1 0.9583 0.9405 0.92 0 237.3885 4.7753 6.8271 -6.6633 0.9183 5.2753 1014.7382
0.92 0.76 0.6571 0.7667 0.6425 0.68 0.24 399.6517 2.7921 7.6818 -8.0379 0.9183 3.8062 3348.6305
0.92 0.72 0.6216 0.7419 0.6035 0.64 0.28 477.9686 3.5475 8.6888 -9.1211 0.9183 4.0701 10975.9688
0.92 0.66 0.575 0.7077 0.548 0.58 0.34 479.8017 5.0734 8.1058 -8.6556 0.9183 3.4922 5833.196
0.92 0.92 0.8519 0.8846 0.825 0.84 0.08 310.0162 5.3494 7.6436 -7.6903 0.9183 4.9828 2814.7721
0.92 0.99 0.9787 0.9485 0.9248 0.91 0.01 307.4604 6.1839 8.6691 -8.5452 0.9183 6.5417 8551.5199
0.92 0.92 0.8519 0.8846 0.825 0.84 0.08 252.1555 2.2577 6.2233 -6.2699 0.9183 4.0528 548.5213
0.94 0.88 0.7966 0.8624 0.7913 0.82 0.12 290.3364 4.5058 6.5846 -6.6978 0.9183 3.9877 869.2018
0.94 0.99 0.9792 0.9592 0.9398 0.93 0.01 293.2205 3.2387 8.0991 -7.9651 0.9183 6.1088 4483.1663
0.94 0.78 0.6812 0.7899 0.681 0.72 0.22 468.4935 5.8896 9.1035 -9.4037 0.9183 4.6929 17084.3544
0.94 0.81 0.7121 0.8103 0.7123 0.75 0.19 346.0557 4.3239 7.0472 -7.292 0.9183 3.7913 1565.9758
0.94 0.66 0.5802 0.7176 0.5675 0.6 0.34 508.5319 4.8566 8.4797 -9.0057 0.9183 3.6884 9026.815
0.94 0.9 0.8246 0.8785 0.8158 0.84 0.1 294.3513 4.7563 6.8955 -6.9696 0.9183 4.3341 1222.0732
0.94 0.98 0.9592 0.9495 0.9247 0.92 0.02 230.4428 2.3009 6.2373 -6.1328 0.9183 4.6049 531.0392
0.94 0.9 0.8246 0.8785 0.8158 0.84 0.1 278.1833 2.4676 6.5198 -6.594 0.9183 4.0961 792.9795
0.94 0.88 0.7966 0.8624 0.7913 0.82 0.12 372.36 5.92 8.4245 -8.5378 0.9183 5.1142 7229.5634
0.94 0.89 0.8103 0.8704 0.8034 0.83 0.11 348.3412 4.6112 8.0154 -8.1092 0.9183 4.9522 4475.4865
0.94 0.75 0.6528 0.7705 0.6511 0.69 0.25 371.6098 4.7339 6.9679 -7.3235 0.9183 3.4166 1492.8971
0.94 0.91 0.8393 0.8868 0.8284 0.85 0.09 364.1924 3.6217 8.6642 -8.7183 0.9183 5.5575 9282.0503
0.94 0.93 0.8704 0.9038 0.8544 0.87 0.07 333.4994 3.2924 8.2201 -8.2329 0.9183 5.4768 5466.0741
0.94 0.73 0.6351 0.7581 0.6317 0.67 0.27 491.6742 5.2353 8.933 -9.3259 0.9183 4.2778 14540.3612
0.94 0.77 0.6714 0.7833 0.6709 0.71 0.23 362.3917 2.7521 6.9792 -7.2979 0.9183 3.5264 1491.345
0.94 0.78 0.6812 0.7899 0.681 0.72 0.22 326.3733 4.2996 6.3843 -6.6845 0.9183 3.2693 746.3905
0.94 0.81 0.7121 0.8103 0.7123 0.75 0.19 340.9809 4.7459 6.9456 -7.1904 0.9183 3.7357 1393.137
0.94 0.97 0.94 0.94 0.91 0.91 0.03 306.5589 4.7563 8.1396 -8.0614 0.9183 5.8809 4794.499
0.94 0.93 0.8704 0.9038 0.8544 0.87 0.07 275.6101 2.7002 6.799 -6.8119 0.9183 4.5261 1064.4616
0.94 0.68 0.5949 0.7287 0.5854 0.62 0.32 460.9671 2.9098 7.8875 -8.3749 0.9183 3.516 4508.3325
0.94 0.66 0.5802 0.7176 0.5675 0.6 0.34 532.2816 3.6535 8.8659 -9.3919 0.9183 3.8607 14081.652
0.94 0.89 0.8103 0.8704 0.8034 0.83 0.11 370.8193 5.0056 8.5284 -8.6223 0.9183 5.2718 8079.2966
0.94 0.69 0.6026 0.7344 0.5944 0.63 0.31 467.8175 3.0756 8.0976 -8.5658 0.9183 3.6609 5705.389
0.94 0.79 0.6912 0.7966 0.6913 0.73 0.21 335.8892 4.0133 6.656 -6.9377 0.9183 3.4651 1013.0776
0.94 0.85 0.7581 0.8393 0.7563 0.79 0.15 432.5923 5.5917 9.3199 -9.4903 0.9183 5.3759 20777.271
0.94 0.93 0.8704 0.9038 0.8544 0.87 0.07 270.6117 4.6059 6.6763 -6.6892 0.9183 4.444 924.2145
0.94 0.74 0.6438 0.7642 0.6413 0.68 0.26 338.8754 2.2066 6.2878 -6.662 0.9183 3.0303 686.9511
0.94 0.79 0.6912 0.7966 0.6913 0.73 0.21 360.929 4.887 7.1422 -7.4239 0.9183 3.7234 1773.2827
0.94 0.69 0.6026 0.7344 0.5944 0.63 0.31 403.5873 4.2414 7.0123 -7.4806 0.9183 3.1583 1635.4669
0.94 0.83 0.7344 0.8246 0.7339 0.77 0.17 320.773 2.5916 6.7316 -6.9393 0.9183 3.7392 1072.2478
0.94 0.75 0.6528 0.7705 0.6511 0.69 0.25 404.0718 4.6912 7.5627 -7.9184 0.9183 3.7151 2961.1693
0.96 0.8 0.7059 0.8136 0.7197 0.76 0.2 360.2277 4.8765 7.1286 -7.375 0.9183 3.7952 1745.6954
0.96 0.85 0.7619 0.8496 0.7736 0.81 0.15 275.0449 3.9362 5.872 -6.0273 0.9183 3.38 395.312
0.96 0.73 0.64 0.768 0.6505 0.69 0.27 479.9503 3.4858 8.6143 -8.9876 0.9183 4.1509 10142.2627
0.96 0.85 0.7619 0.8496 0.7736 0.81 0.15 397.6131 5.4131 8.444 -8.5994 0.9183 4.8862 7640.4968
0.96 0.71 0.6234 0.7559 0.6319 0.67 0.29 379.597 3.9947 6.6858 -7.0956 0.9183 3.1136 1115.6916
0.96 0.69 0.6076 0.7442 0.6137 0.65 0.31 530.4158 6.3002 9.0459 -9.4927 0.9183 4.1318 17108.6226
0.96 0.95 0.9057 0.932 0.8974 0.91 0.05 315.2605 4.5627 7.9131 -7.8708 0.9183 5.4907 3802.8344
0.96 0.93 0.8727 0.9143 0.8706 0.89 0.07 363.1749 5.7255 8.7914 -8.792 0.9183 5.8695 10649.531
0.96 0.99 0.9796 0.9697 0.9549 0.95 0.01 285.1472 5.4406 7.7201 -7.5763 0.9183 5.8193 2928.0298
0.96 0.71 0.6234 0.7559 0.6319 0.67 0.29 440.0902 5.2907 7.7213 -8.1312 0.9183 3.6098 3675.8169
0.96 0.89 0.8136 0.8807 0.8203 0.85 0.11 296.7784 4.6169 6.7291 -6.8093 0.9183 4.1629 1026.5559
0.96 0.94 0.8889 0.9231 0.8839 0.9 0.06 307.1349 4.795 7.5729 -7.5524 0.9183 5.1511 2594.6469
0.96 0.68 0.6 0.7385 0.6047 0.64 0.32 518.1235 5.0585 8.737 -9.2024 0.9183 3.9351 12063.2196
0.96 0.89 0.8136 0.8807 0.8203 0.85 0.11 310.7838 3.8583 7.0432 -7.1234 0.9183 4.3593 1473.929
0.96 0.74 0.6486 0.7742 0.66 0.7 0.26 422.6772 4.7901 7.7034 -8.0584 0.9183 3.7557 3529.6352
0.96 0.72 0.6316 0.7619 0.6412 0.68 0.28 410.1329 4.4684 7.2964 -7.6879 0.9183 3.4538 2239.0452
0.96 0.66 0.5854 0.7273 0.5871 0.62 0.34 487.979 5.5244 8.0528 -8.5559 0.9183 3.5265 5555.849
0.96 0.91 0.8421 0.8972 0.8449 0.87 0.09 289.3619 4.6672 6.7796 -6.8207 0.9183 4.3513 1069.3825
0.96 0.82 0.7273 0.8276 0.7407 0.78 0.18 419.3412 3.4514 8.514 -8.7243 0.9183 4.6919 8476.8168
0.96 0.99 0.9796 0.9697 0.9549 0.95 0.01 275.8048 4.7459 7.4669 -7.3231 0.9183 5.6287 2187.5663
0.96 0.93 0.8727 0.9143 0.8706 0.89 0.07 357.35 6.1176 8.6511 -8.6517 0.9183 5.7754 9060.661
0.96 0.77 0.6761 0.7934 0.6892 0.73 0.23 456.3734 6.0196 8.6345 -8.9352 0.9183 4.4076 10100.0432
0.96 0.76 0.6667 0.7869 0.6794 0.72 0.24 374.2056 4.2705 7.0154 -7.3342 0.9183 3.5137 1576.9383
0.96 0.74 0.6486 0.7742 0.66 0.7 0.26 442.9814 5.5682 8.0652 -8.4202 0.9183 3.9362 5353.8363
0.96 0.77 0.6761 0.7934 0.6892 0.73 0.23 384.8207 4.9974 7.3046 -7.6053 0.9183 3.7166 2184.6046
0.96 1 1 0.9796 0.9701 0.96 0 311.9299 6.1368 8.617 -8.4347 0.9183 6.6368 8138.3746
0.96 0.76 0.6667 0.7869 0.6794 0.72 0.24 393.1923 2.5379 7.3634 -7.6821 0.9183 3.6919 2353.8618
0.96 0.76 0.6667 0.7869 0.6794 0.72 0.24 423.7194 4.9679 7.9228 -8.2415 0.9183 3.9786 4482.0801
0.96 0.72 0.6316 0.7619 0.6412 0.68 0.28 443.6928 5.4159 7.8786 -8.2701 0.9183 3.7364 4376.7389
0.96 0.98 0.96 0.96 0.94 0.94 0.02 237.5755 2.3485 6.308 -6.1932 0.9183 4.6545 581.9281
0.96 0.99 0.9796 0.9697 0.9549 0.95 0.01 250.4478 4.2177 6.7796 -6.6358 0.9183 5.1112 991.5074
0.96 0.88 0.8 0.8727 0.8083 0.84 0.12 279.4451 3.7364 6.2413 -6.3406 0.9183 3.7891 590.3406
0.96 0.67 0.5926 0.7328 0.5959 0.63 0.33 414.4621 4.6808 6.9499 -7.4341 0.9183 3.0701 1550.9492
0.96 0.96 0.9231 0.9412 0.9113 0.92 0.04 367.6434 6.7087 9.3958 -9.3308 0.9183 6.6542 20764.4961
0.98 0.92 0.8596 0.9159 0.8741 0.9 0.08 341.8269 5.1041 7.9985 -8.0073 0.9183 5.2473 4351.1626
0.98 0.79 0.7 0.8167 0.7276 0.77 0.21 385.6851 5.0896 7.4184 -7.6663 0.9183 3.9127 2472.816
0.98 0.86 0.7778 0.8673 0.8023 0.84 0.14 402.8673 5.9979 8.5543 -8.6768 0.9183 5.0539 8674.6003
0.98 0.92 0.8596 0.9159 0.8741 0.9 0.08 338.6231 5.5468 7.924 -7.9329 0.9183 5.1982 3993.8157
0.98 0.69 0.6125 0.7538 0.6331 0.67 0.31 469.1754 4.9389 7.9308 -8.357 0.9183 3.6376 4768.7608
0.98 0.78 0.6901 0.8099 0.7176 0.76 0.22 492.4922 6.0356 9.3058 -9.5714 0.9183 4.8556 21876.5224
0.98 0.94 0.8909 0.9333 0.9 0.92 0.06 261.1349 3.8358 6.333 -6.3009 0.9183 4.3083 628.112
0.98 0.77 0.6806 0.8033 0.7077 0.75 0.23 379.0104 2.8382 7.1035 -7.3867 0.9183 3.6329 1745.176
0.98 0.8 0.7101 0.8235 0.7378 0.78 0.2 396.0609 4.8244 7.7176 -7.9478 0.9183 4.1362 3464.7873
0.98 0.75 0.6622 0.7903 0.6883 0.73 0.25 448.104 5.1384 8.1565 -8.4752 0.9183 4.0646 5947.2117
0.98 0.98 0.9608 0.9703 0.9553 0.96 0.02 233.4312 4.1686 6.0826 -5.9577 0.9183 4.4855 453.3425
0.98 0.78 0.6901 0.8099 0.7176 0.76 0.22 433.9627 3.1995 8.218 -8.4835 0.9183 4.2785 6252.5717
0.98 0.84 0.7538 0.8522 0.7801 0.82 0.16 300.0775 2.1887 6.2141 -6.3729 0.9183 3.5346 595.4769
0.98 0.66 0.5904 0.7368 0.6069 0.64 0.34 484.2504 4.4055 7.9033 -8.3843 0.9183 3.4864 4705.8962
0.98 0.69 0.6125 0.7538 0.6331 0.67 0.31 457.2962 5.2886 7.7352 -8.1613 0.9183 3.5455 3807.0322
0.98 0.99 0.98 0.98 0.97 0.97 0.01 260.1517 4.3092 6.9075 -6.7541 0.9183 5.203 1160.4724
0.98 0.72 0.6364 0.7717 0.6602 0.7 0.28 390.5258 4.1385 6.8729 -7.245 0.9183 3.27 1383.8755
0.98 0.68 0.6049 0.7481 0.6243 0.66 0.32 425.3758 4.8172 7.1273 -7.5717 0.9183 3.2166 1902.5953
0.98 0.77 0.6806 0.8033 0.7077 0.75 0.23 317.3301 1.9694 5.9732 -6.2565 0.9183 3.0417 474.8816
0.98 0.77 0.6806 0.8033 0.7077 0.75 0.23 395.6606 5.0727 7.4086 -7.6918 0.9183 3.7925 2479.6871
0.98 0.85 0.7656 0.8596 0.7911 0.83 0.15 426.7308 6.2735 8.9197 -9.0605 0.9183 5.186 13316.8116
0.98 0.85 0.7656 0.8596 0.7911 0.83 0.15 388.1381 5.1609 8.1228 -8.2635 0.9183 4.717 5319.9228
0.98 0.73 0.6447 0.7778 0.6695 0.71 0.27 473.2517 5.81 8.3914 -8.7456 0.9183 4.0683 7898.2675
0.98 0.67 0.5976 0.7424 0.6155 0.65 0.33 422.0267 4.7102 6.9935 -7.4561 0.9183 3.1134 1640.8627
0.98 0.95 0.9074 0.9423 0.9133 0.93 0.05 309.722 5.3438 7.6364 -7.5829 0.9183 5.3027 2791.4664
0.98 0.71 0.6282 0.7656 0.6511 0.69 0.29 487.1716 5.8269 8.4246 -8.8146 0.9183 3.9746 8313.7038
0.98 0.94 0.8909 0.9333 0.9 0.92 0.06 311.0653 4.7605 7.5359 -7.5039 0.9183 5.1321 2509.483
0.98 0.99 0.98 0.98 0.97 0.97 0.01 299.7572 5.6175 7.959 -7.8057 0.9183 5.9951 3894.4322
0.98 0.71 0.6282 0.7656 0.6511 0.69 0.29 403.5126 4.2404 7.0111 -7.4011 0.9183 3.2921 1633.0921
0.98 0.7 0.6203 0.7597 0.642 0.68 0.3 407.63 2.726 6.9979 -7.4059 0.9183 3.2415 1618.7366
0.98 0.82 0.7313 0.8376 0.7586 0.8 0.18 400.0974 5.5621 8.0141 -8.2086 0.9183 4.4335 4802.893
0.98 0.86 0.7778 0.8673 0.8023 0.84 0.14 373.7235 4.5278 7.9427 -8.0653 0.9183 4.6883 4290.0964
0.98 0.88 0.8033 0.8829 0.8253 0.86 0.12 294.6114 3.9102 6.4747 -6.5603 0.9183 3.9443 778.74
