# Supplementary material for: Evaluating deterministic motif significance measures in protein databases
Source: Algorithms Mol Biol. 2007 Dec 24;2:16. doi: 10.1186/1748-7188-2-16 (PMC2254621; doi:10.1186/1748-7188-2-16)
Supplement: Additional File 2 — Scripts and Datasets. This file contains the sequence datasets (synthetic and real) and the evaluated motifs. This data is separated according to the tables where it is presented and discussed. It also contains script programs (in perl language) developed for this work. [file 1748-7188-2-16-S2.zip › Scripts_and_Datasets/datasets/Fig 3 and 4 and Add Fig 1/Correlation Analysis Synth metaInfo/Correlation/Correlation Matrices/case1-snLess33.txt]

0.3 0.71 0.3409 0.3191 0.0104 0.01 0.29 278.6985 4.9814 8.3769 -12.1639 0.9183 2.2096 5910.5696
0.3 0.97 0.8333 0.4412 0.3917 0.27 0.03 97.0119 5.2066 6.9807 -7.5389 0.9183 4.7555 757.5866
0.3 0.98 0.8824 0.4478 0.4164 0.28 0.02 83.2299 2.7019 6.2993 -6.7925 0.9183 4.5899 335.9171
0.3 0.84 0.4839 0.3704 0.163 0.14 0.16 156.1849 2.7062 6.5658 -7.9309 0.9183 2.5191 616.5486
0.3 0.96 0.7895 0.4348 0.3685 0.26 0.04 121.3516 3.7418 8.351 -8.9705 0.9183 5.3224 3769.8273
0.3 0.69 0.3261 0.3125 -0.0102 -0.01 0.31 289.3115 5.4291 8.3283 -12.1313 0.9183 2.0965 5714.3408
0.3 0.68 0.3191 0.3093 -0.0203 -0.02 0.32 243.9871 2.8041 6.8739 -10.0826 0.9183 1.6928 1082.4545
0.3 0.74 0.3659 0.3297 0.0423 0.04 0.26 268.5835 5.7146 8.6497 -11.2068 0.9183 2.4566 7810.473
0.3 0.74 0.3659 0.3297 0.0423 0.04 0.26 246.513 5.6628 7.9318 -10.489 0.9183 2.2547 3417.7978
0.3 0.77 0.3947 0.3409 0.0759 0.07 0.23 230.6511 5.7338 7.9912 -10.0344 0.9183 2.4607 3523.1077
0.3 0.79 0.4167 0.3488 0.0993 0.09 0.21 201.6578 4.7617 7.3534 -9.1584 0.9183 2.4007 1645.476
0.3 0.68 0.3191 0.3093 -0.0203 -0.02 0.32 216.5965 3.7086 6.0992 -9.3079 0.9183 1.5028 443.5849
0.3 0.95 0.75 0.4286 0.3467 0.25 0.05 101.1191 4.8221 6.5262 -7.2051 0.9183 3.9915 473.178
0.3 0.87 0.5357 0.3846 0.2057 0.17 0.13 127.3811 4.2178 5.8862 -7.0433 0.9183 2.5274 267.8884
0.3 0.72 0.3488 0.3226 0.0208 0.02 0.28 202.3928 3.8189 6.204 -9.3805 0.9183 1.681 478.7323
0.3 0.78 0.4054 0.3448 0.0875 0.08 0.22 229.5867 4.8774 8.1664 -10.0839 0.9183 2.5854 4253.5822
0.3 0.86 0.5172 0.3797 0.191 0.16 0.14 173.7191 3.2043 7.8353 -9.0588 0.9183 3.2091 2572.2393
0.3 0.77 0.3947 0.3409 0.0759 0.07 0.23 221.7778 4.994 7.6792 -9.7224 0.9183 2.3661 2459.9113
0.3 0.95 0.75 0.4286 0.3467 0.25 0.05 107.2747 2.646 6.9477 -7.6266 0.9183 4.2345 768.7803
0.3 0.68 0.3191 0.3093 -0.0203 -0.02 0.32 239.7542 4.712 6.7542 -9.9629 0.9183 1.6634 943.0705
0.3 0.89 0.5769 0.3947 0.2366 0.19 0.11 160.1748 5.907 8.0517 -9.0828 0.9183 3.6963 3124.4363
0.3 0.87 0.5357 0.3846 0.2057 0.17 0.13 147.8306 4.9752 6.8716 -8.0287 0.9183 2.9331 833.2953
0.3 0.71 0.3409 0.3191 0.0104 0.01 0.29 227.0475 4.7802 6.8141 -10.6011 0.9183 1.8001 977.7305
0.3 0.92 0.6522 0.411 0.2878 0.22 0.08 138.6516 3.3023 7.8623 -8.7152 0.9183 4.1102 2362.9246
0.3 0.94 0.7143 0.4225 0.3261 0.24 0.06 100.4003 4.52 6.1544 -6.8916 0.9183 3.5857 315.9934
0.3 0.68 0.3191 0.3093 -0.0203 -0.02 0.32 244.7428 4.3205 6.8953 -10.104 0.9183 1.698 1109.4237
0.3 0.91 0.625 0.4054 0.27 0.21 0.09 122.5959 4.8303 6.6161 -7.5274 0.9183 3.3314 574.8404
0.3 0.92 0.6522 0.411 0.2878 0.22 0.08 120.1846 4.9629 6.7702 -7.6231 0.9183 3.5628 672.0213
0.3 1 1 0.4615 0.4714 0.3 0 86.1098 5.6507 7.4794 -7.8022 0.9183 6.1507 1227.9039
0.3 0.85 0.5 0.375 0.1768 0.15 0.15 161.1412 5.0566 7.0074 -8.3001 0.9183 2.7783 1008.5786
0.3 0.68 0.3191 0.3093 -0.0203 -0.02 0.32 235.6115 4.622 6.637 -9.8457 0.9183 1.6347 824.0482
0.3 0.8 0.4286 0.3529 0.1115 0.1 0.2 190.8424 3.113 7.1478 -8.8508 0.9183 2.4056 1280.4457
0.32 0.89 0.5926 0.4156 0.2577 0.21 0.11 150.0962 4.2729 7.2431 -8.2045 0.9183 3.421 1255.127
0.32 0.7 0.3478 0.3333 0.0204 0.02 0.3 283.3557 5.7968 8.1561 -11.3617 0.9183 2.1902 4686.7263
0.32 0.92 0.6667 0.4324 0.3086 0.24 0.08 136.7104 4.4439 7.4145 -8.2104 0.9183 3.9626 1441.3727
0.32 0.8 0.4444 0.3721 0.1325 0.12 0.2 201.5449 5.2584 7.3492 -8.9083 0.9183 2.5593 1637.5488
0.32 0.88 0.5714 0.4103 0.242 0.2 0.12 147.7014 4.4704 6.8654 -7.8838 0.9183 3.126 827.3431
0.32 0.8 0.4444 0.3721 0.1325 0.12 0.2 186.6335 4.8324 6.7949 -8.354 0.9183 2.3699 865.0317
0.32 0.7 0.3478 0.3333 0.0204 0.02 0.3 298.3618 4.1303 8.59 -11.7956 0.9183 2.3062 7723.1865
0.32 0.72 0.3636 0.3404 0.0414 0.04 0.28 256.2511 5.4593 7.6977 -10.2851 0.9183 2.167 2704.1903
0.32 0.85 0.5161 0.3951 0.1979 0.17 0.15 194.5445 5.9848 8.2293 -9.429 0.9183 3.347 4185.8658
0.32 0.99 0.9412 0.4776 0.461 0.31 0.01 101.433 3.3396 7.7794 -8.1676 0.9183 5.9666 1846.6313
0.32 0.9 0.6154 0.4211 0.274 0.22 0.1 119.4146 4.2766 5.9305 -6.8359 0.9183 2.9394 271.6531
0.32 0.77 0.4103 0.3596 0.0967 0.09 0.23 211.7638 5.0727 7.1424 -8.9812 0.9183 2.2862 1343.2463
0.32 0.79 0.4324 0.3678 0.1203 0.11 0.21 173.1611 4.31 6.1272 -7.7722 0.9183 2.08 406.4964
0.32 0.98 0.8889 0.4706 0.4352 0.3 0.02 108.6994 3.3941 7.8752 -8.3319 0.9183 5.6836 2121.6385
0.32 0.7 0.3478 0.3333 0.0204 0.02 0.3 249.7933 5.051 7.1858 -10.3914 0.9183 1.9308 1533.5163
0.32 0.78 0.4211 0.3636 0.1084 0.1 0.22 251.5593 5.7989 8.7264 -10.464 0.9183 2.8627 8213.4204
0.32 0.89 0.5926 0.4156 0.2577 0.21 0.11 174.6784 5.2184 8.4732 -9.4346 0.9183 3.9813 5172.9384
0.32 1 1 0.4848 0.4887 0.32 0 80.9765 4.8984 6.5287 -6.8235 0.9183 5.3984 424.4221
0.32 0.99 0.9412 0.4776 0.461 0.31 0.01 89.1375 5.0711 6.7796 -7.1678 0.9183 5.2434 584.0681
0.32 0.99 0.9412 0.4776 0.461 0.31 0.01 79.2753 3.9547 5.9777 -6.3658 0.9183 4.6633 231.9408
0.32 0.67 0.3265 0.3232 -0.0101 -0.01 0.33 234.9645 2.3951 6.3599 -10.1904 0.9183 1.5984 611.5403
0.32 0.92 0.6667 0.4324 0.3086 0.24 0.08 134.7648 3.3593 7.3044 -8.1003 0.9183 3.9062 1269.835
0.32 0.72 0.3636 0.3404 0.0414 0.04 0.28 256.1283 4.9565 7.694 -10.2814 0.9183 2.166 2692.6401
0.32 0.72 0.3636 0.3404 0.0414 0.04 0.28 288.8436 5.7173 8.6839 -11.2713 0.9183 2.4427 8416.0042
0.32 0.95 0.7619 0.4507 0.3668 0.27 0.05 107.705 2.3853 6.6296 -7.2621 0.9183 4.103 546.1722
0.32 0.88 0.5714 0.4103 0.242 0.2 0.12 130.9347 4.3494 6.0574 -7.0758 0.9183 2.7711 326.3079
0.32 0.72 0.3636 0.3404 0.0414 0.04 0.28 288.9003 5.7186 8.6856 -11.273 0.9183 2.4431 8432.6701
0.32 0.77 0.4103 0.3596 0.0967 0.09 0.23 224.5544 2.9093 7.5803 -9.4191 0.9183 2.4243 2223.929
0.32 0.93 0.6957 0.4384 0.3271 0.25 0.07 132.8937 3.0406 7.5218 -8.2635 0.9183 4.2022 1596.5951
0.32 0.66 0.32 0.32 -0.02 -0.02 0.34 353.7974 6.7204 9.3939 -12.6297 0.9183 2.3105 20317.6631
0.32 0.77 0.4103 0.3596 0.0967 0.09 0.23 206.7187 4.94 6.9697 -8.8084 0.9183 2.2318 1100.9933
0.32 0.92 0.6667 0.4324 0.3086 0.24 0.08 111.8166 4.3616 6.0063 -6.8022 0.9183 3.2411 284.8237
0.32 0.76 0.4 0.3556 0.0853 0.08 0.24 174.459 3.9733 5.723 -7.6734 0.9183 1.7893 265.291
