# Supplementary material for: Evaluating deterministic motif significance measures in protein databases
Source: Algorithms Mol Biol. 2007 Dec 24;2:16. doi: 10.1186/1748-7188-2-16 (PMC2254621; doi:10.1186/1748-7188-2-16)
Supplement: Additional File 2 — Scripts and Datasets. This file contains the sequence datasets (synthetic and real) and the evaluated motifs. This data is separated according to the tables where it is presented and discussed. It also contains script programs (in perl language) developed for this work. [file 1748-7188-2-16-S2.zip › Scripts_and_Datasets/datasets/Fig 3 and 4 and Add Fig 1/Correlation Analysis Synth metaInfo/Correlation/Correlation Matrices/case1-snLt66Gt33.txt]

0.34 0.8 0.4595 0.3908 0.1531 0.14 0.2 235.4622 5.0406 8.3788 -9.8178 0.9183 3.0051 5431.5734
0.34 0.8 0.4595 0.3908 0.1531 0.14 0.2 211.2977 5.3694 7.5055 -8.9445 0.9183 2.6967 1987.3375
0.34 0.79 0.4474 0.3864 0.1409 0.13 0.21 205.6908 5.0592 7.1135 -8.627 0.9183 2.487 1282.5622
0.34 0.85 0.5313 0.4146 0.2186 0.19 0.15 162.5531 2.7436 6.6283 -7.7465 0.9183 2.7857 673.2027
0.34 0.98 0.8947 0.4928 0.4535 0.32 0.02 117.3885 6.0216 8.0646 -8.4873 0.9183 5.8351 2710.7911
0.34 0.75 0.4048 0.3696 0.0945 0.09 0.25 205.7562 4.0184 6.4534 -8.3235 0.9183 2.0313 630.5657
0.34 0.86 0.5484 0.4198 0.2328 0.2 0.14 176.3601 5.3787 7.4407 -8.5018 0.9183 3.2238 1688.3964
0.34 0.97 0.85 0.4857 0.4299 0.31 0.03 132.9541 6.4976 8.7061 -9.1875 0.9183 5.9479 5821.2474
0.34 0.89 0.6071 0.4359 0.2783 0.23 0.11 151.2616 5.1023 7.0369 -7.9356 0.9183 3.4014 1008.0174
0.34 0.67 0.34 0.34 0.01 0.01 0.33 241.3354 4.4252 6.4078 -10.2501 0.9183 1.6746 652.8258
0.34 0.67 0.34 0.34 0.01 0.01 0.33 316.5486 5.4602 8.4049 -12.2471 0.9183 2.1965 6506.7537
0.34 0.75 0.4048 0.3696 0.0945 0.09 0.25 270.0803 6.0873 8.4946 -10.3647 0.9183 2.6663 6612.3687
0.34 0.75 0.4048 0.3696 0.0945 0.09 0.25 200.3532 4.3867 6.282 -8.152 0.9183 1.9779 517.5871
0.34 0.98 0.8947 0.4928 0.4535 0.32 0.02 95.255 4.2919 6.4648 -6.8875 0.9183 4.7349 429.6877
0.34 0.88 0.5862 0.4304 0.2626 0.22 0.12 130.769 4.1703 5.8397 -6.7913 0.9183 2.7378 258.3921
0.34 0.72 0.3778 0.3579 0.0617 0.06 0.28 233.3919 4.8044 6.8554 -9.103 0.9183 2.0039 1036.8474
0.34 0.92 0.68 0.4533 0.3289 0.26 0.08 134.579 3.1075 6.9944 -7.7385 0.9183 3.8131 907.0205
0.34 0.83 0.5 0.4048 0.1914 0.17 0.17 173.8918 4.7694 6.6882 -7.9265 0.9183 2.6347 743.4673
0.34 0.91 0.6538 0.4474 0.3113 0.25 0.09 130.6397 4.7256 6.5146 -7.3098 0.9183 3.4167 532.3659
0.34 0.71 0.3696 0.3542 0.0511 0.05 0.29 255.9891 5.1886 7.3649 -9.7789 0.9183 2.1023 1884.7651
0.34 0.93 0.7083 0.4595 0.3472 0.27 0.07 145.9873 4.8473 7.9392 -8.6322 0.9183 4.496 2637.3069
0.34 0.68 0.3469 0.3434 0.0201 0.02 0.32 225.9624 4.2075 6.1159 -9.3488 0.9183 1.6332 461.7238
0.34 0.77 0.425 0.3778 0.1173 0.11 0.23 197.0024 4.5513 6.475 -8.1527 0.9183 2.1468 630.8774
0.34 0.72 0.3778 0.3579 0.0617 0.06 0.28 245.5388 5.0804 7.2145 -9.4621 0.9183 2.1082 1567.8723
0.34 0.68 0.3469 0.3434 0.0201 0.02 0.32 247.0564 4.647 6.6876 -9.9205 0.9183 1.7857 891.9272
0.34 0.98 0.8947 0.4928 0.4535 0.32 0.02 114.4619 5.859 7.853 -8.2758 0.9183 5.6896 2124.8481
0.34 0.94 0.7391 0.4658 0.3663 0.28 0.06 143.1057 6.0048 8.1257 -8.7674 0.9183 4.8079 3200.0369
0.34 0.92 0.68 0.4533 0.3289 0.26 0.08 165.2186 5.8841 8.6554 -9.3994 0.9183 4.6812 6139.1816
0.34 0.92 0.68 0.4533 0.3289 0.26 0.08 151.0287 5.7929 7.8862 -8.6302 0.9183 4.2791 2532.17
0.36 0.82 0.5 0.4186 0.1987 0.18 0.18 211.5466 5.5442 7.721 -8.9344 0.9183 3.0221 2512.4094
0.36 0.75 0.4186 0.3871 0.1147 0.11 0.25 203.9188 3.8552 6.2513 -7.9594 0.9183 2.0324 505.518
0.36 0.7 0.375 0.3673 0.0606 0.06 0.3 257.1096 2.4704 7.0994 -9.3746 0.9183 2.0514 1418.3188
0.36 0.81 0.4865 0.4138 0.1859 0.17 0.19 206.4048 5.2335 7.3286 -8.6022 0.9183 2.7893 1621.2695
0.36 0.75 0.4186 0.3871 0.1147 0.11 0.25 221.6249 4.2768 6.7998 -8.5079 0.9183 2.2089 950.668
0.36 0.9 0.6429 0.4615 0.3146 0.26 0.1 156.6582 5.3022 7.297 -8.0901 0.9183 3.73 1359.863
0.36 0.9 0.6429 0.4615 0.3146 0.26 0.1 145.912 4.9041 6.7791 -7.5723 0.9183 3.4741 749.1527
0.36 0.66 0.3462 0.3529 0.0198 0.02 0.34 284.3699 4.5759 7.2714 -10.5299 0.9183 1.9301 1799.4709
0.36 0.81 0.4865 0.4138 0.1859 0.17 0.19 214.4626 4.9573 7.6198 -8.8934 0.9183 2.8981 2267.0533
0.36 0.73 0.4 0.3789 0.0926 0.09 0.27 284.3759 3.4631 8.3629 -10.2622 0.9183 2.5852 5881.6859
0.36 0.99 0.9474 0.5217 0.4961 0.35 0.01 118.7716 6.0984 8.1645 -8.4931 0.9183 6.2511 3041.4439
0.36 0.7 0.375 0.3673 0.0606 0.06 0.3 304.6432 5.9818 8.4152 -10.6904 0.9183 2.4307 6451.8395
0.36 0.72 0.3913 0.375 0.0818 0.08 0.28 212.6007 4.2245 6.1105 -8.1201 0.9183 1.8487 444.5737
0.36 0.79 0.4615 0.4045 0.1612 0.15 0.21 241.4138 4.853 8.1575 -9.5598 0.9183 2.9322 4322.515
0.36 0.94 0.75 0.4865 0.3858 0.3 0.06 134.7831 4.3601 7.3054 -7.9051 0.9183 4.3951 1271.3447
0.36 0.8 0.4737 0.4091 0.1734 0.16 0.2 221.1942 4.9782 7.6587 -8.995 0.9183 2.8318 2402.466
0.36 0.88 0.6 0.45 0.2828 0.24 0.12 159.2845 4.4926 6.9241 -7.8156 0.9183 3.2955 916.342
0.36 0.88 0.6 0.45 0.2828 0.24 0.12 180.6705 4.73 7.8836 -8.775 0.9183 3.738 2765.629
0.36 0.67 0.3529 0.3564 0.0299 0.03 0.33 263.1006 2.762 6.8546 -9.7539 0.9183 1.8572 1102.8693
0.36 0.99 0.9474 0.5217 0.4961 0.35 0.01 115.2818 4.9045 7.9123 -8.2409 0.9183 6.0675 2274.8715
0.36 0.69 0.3673 0.3636 0.0503 0.05 0.31 292.3536 5.5907 7.9154 -10.3564 0.9183 2.2374 3666.4032
0.36 0.81 0.4865 0.4138 0.1859 0.17 0.19 171.0327 4.2509 6.0503 -7.3239 0.9183 2.3113 372.0301
0.36 1 1 0.5294 0.5222 0.36 0 83.3682 4.404 5.9366 -6.1802 0.9183 4.904 227.6194
0.36 0.94 0.75 0.4865 0.3858 0.3 0.06 136.3287 4.4273 7.3929 -7.9926 0.9183 4.4455 1405.9829
0.36 0.79 0.4615 0.4045 0.1612 0.15 0.21 215.453 5.1698 7.2687 -8.671 0.9183 2.6168 1553.5062
0.36 1 1 0.5294 0.5222 0.36 0 85.8766 2.5516 6.1285 -6.3722 0.9183 5.0516 283.954
0.36 0.71 0.383 0.3711 0.0711 0.07 0.29 218.7451 3.7553 6.16 -8.2935 0.9183 1.8212 475.7458
0.38 0.96 0.8261 0.5205 0.4448 0.34 0.04 142.1503 5.4614 8.0692 -8.5346 0.9183 5.3377 2998.491
0.38 0.92 0.7037 0.4935 0.3681 0.3 0.08 182.3536 6.0136 8.8573 -9.5101 0.9183 4.9355 8049.5388
0.38 0.85 0.5588 0.4524 0.259 0.23 0.15 190.0971 4.7605 7.3271 -8.3077 0.9183 3.2191 1551.4265
0.38 0.8 0.4872 0.427 0.1934 0.18 0.2 188.1332 4.4509 6.3333 -7.5802 0.9183 2.412 529.1465
0.38 0.69 0.38 0.38 0.07 0.07 0.31 305.0305 3.2251 8.0991 -10.2589 0.9183 2.3655 4575.6437
0.38 0.69 0.38 0.38 0.07 0.07 0.31 245.9383 4.5191 6.5301 -8.6899 0.9183 1.9073 751.4812
0.38 0.69 0.38 0.38 0.07 0.07 0.31 312.3792 5.8751 8.2942 -10.454 0.9183 2.4225 5728.1307
0.38 0.99 0.95 0.5429 0.5131 0.37 0.01 96.9788 2.6041 6.2427 -6.5442 0.9183 4.8489 341.3773
0.38 0.9 0.6552 0.481 0.3342 0.28 0.1 181.6476 5.9874 8.2037 -8.9479 0.9183 4.2504 3931.0763
0.38 0.97 0.8636 0.5278 0.4664 0.35 0.03 122.7719 5.3463 7.2496 -7.6647 0.9183 5.0491 1141.464
0.38 0.73 0.413 0.3958 0.1125 0.11 0.27 264.1495 4.37 7.6008 -9.3374 0.9183 2.4246 2473
0.38 0.68 0.3725 0.3762 0.0597 0.06 0.32 294.6697 4.3934 7.6761 -9.9771 0.9183 2.1956 2839.64
0.38 0.71 0.3958 0.3878 0.091 0.09 0.29 252.7299 4.3772 6.9782 -8.9048 0.9183 2.1285 1233.5354
0.38 0.66 0.3585 0.3689 0.0394 0.04 0.34 249.1035 4.2905 6.2578 -8.925 0.9183 1.7173 565.4824
0.38 0.96 0.8261 0.5205 0.4448 0.34 0.04 135.5806 5.6628 7.6807 -8.1461 0.9183 5.091 1917.0923
0.38 0.84 0.5429 0.4471 0.2452 0.22 0.16 165.5615 3.8695 6.1804 -7.211 0.9183 2.6434 420.3308
0.38 0.88 0.6129 0.4691 0.3027 0.26 0.12 160.7402 4.858 6.7633 -7.5999 0.9183 3.2839 774.0304
0.38 0.99 0.95 0.5429 0.5131 0.37 0.01 92.9201 4.3905 5.9648 -6.2663 0.9183 4.646 247.8612
0.38 0.66 0.3585 0.3689 0.0394 0.04 0.34 312.6601 5.0127 7.848 -10.5152 0.9183 2.1555 3528.387
0.38 0.77 0.4524 0.413 0.1575 0.15 0.23 232.5257 4.6714 7.3029 -8.7362 0.9183 2.5656 1676.8779
0.38 0.79 0.475 0.4222 0.1812 0.17 0.21 270.9891 5.9484 8.9432 -10.2494 0.9183 3.3005 10816.2826
0.38 0.95 0.7917 0.5135 0.4243 0.33 0.05 119.6386 4.7017 6.4488 -6.9625 0.9183 4.118 474.1199
0.38 0.99 0.95 0.5429 0.5131 0.37 0.01 102.7524 4.908 6.6381 -6.9396 0.9183 5.1376 538.2099
0.38 0.99 0.95 0.5429 0.5131 0.37 0.01 87.3846 4.0992 5.5857 -5.8873 0.9183 4.3692 160.1352
0.38 0.83 0.5278 0.4419 0.2318 0.21 0.17 161.4337 3.6124 5.8582 -6.9403 0.9183 2.4343 294.1071
0.38 0.7 0.3878 0.3838 0.0804 0.08 0.3 277.5345 5.282 7.5137 -9.5502 0.9183 2.242 2308.8951
0.4 0.85 0.5714 0.4706 0.2786 0.25 0.15 205.0271 5.0302 7.6906 -8.6121 0.9183 3.4458 2392.0004
0.4 0.7 0.4 0.4 0.1 0.1 0.3 295.2376 3.0253 7.839 -9.6925 0.9183 2.4101 3391.895
0.4 0.74 0.4348 0.4167 0.1431 0.14 0.26 234.3186 4.7071 6.7384 -8.2687 0.9183 2.2639 916.1622
0.4 0.95 0.8 0.5333 0.4427 0.35 0.05 126.5435 4.7726 6.5588 -7.0383 0.9183 4.2181 549.2812
0.4 0.91 0.6897 0.5063 0.37 0.31 0.09 145.7354 4.7048 6.5351 -7.1907 0.9183 3.5895 575.6236
0.4 0.88 0.625 0.4878 0.3222 0.28 0.12 165.7166 4.8457 6.7611 -7.5475 0.9183 3.3411 784.3996
0.4 0.69 0.3922 0.396 0.0896 0.09 0.31 305.2182 3.6044 7.9506 -9.9029 0.9183 2.3939 3894.9618
0.4 0.9 0.6667 0.5 0.3536 0.3 0.1 145.0802 4.5028 6.2869 -6.9859 0.9183 3.3352 439.9298
0.4 0.8 0.5 0.4444 0.2132 0.2 0.2 200.4834 4.6406 6.5912 -7.7588 0.9183 2.5703 721.1373
0.4 0.95 0.8 0.5333 0.4427 0.35 0.05 132.8917 5.0372 6.903 -7.3825 0.9183 4.4297 816.3582
0.4 0.87 0.6061 0.4819 0.3073 0.27 0.13 217.2552 3.7892 8.6525 -9.4833 0.9183 4.1147 7030.1005
0.4 0.83 0.5405 0.4598 0.2515 0.23 0.17 220.2792 5.1189 7.8301 -8.846 0.9183 3.3075 2887.8076
0.4 0.7 0.4 0.4 0.1 0.1 0.3 317.3344 4.9762 8.4257 -10.2792 0.9183 2.5905 6664.9511
0.4 0.7 0.4 0.4 0.1 0.1 0.3 270.0308 4.5108 7.1698 -9.0233 0.9183 2.2043 1569.62
0.4 0.7 0.4 0.4 0.1 0.1 0.3 304.8206 5.2208 8.0935 -9.947 0.9183 2.4883 4546.3831
0.4 0.94 0.7692 0.5263 0.4234 0.34 0.06 163.6456 3.5458 8.2323 -8.7568 0.9183 5.0352 3846.649
0.4 0.76 0.4545 0.4255 0.1657 0.16 0.24 278.5025 3.4768 8.371 -9.7687 0.9183 2.944 5870.3473
0.4 0.74 0.4348 0.4167 0.1431 0.14 0.26 292.7937 3.5065 8.429 -9.9593 0.9183 2.8289 6416.5892
0.4 1 1 0.5714 0.5547 0.4 0 120.2482 5.3289 7.8361 -8.034 0.9183 6.3289 2137.937
0.4 0.95 0.8 0.5333 0.4427 0.35 0.05 137.5777 4.2324 7.157 -7.6365 0.9183 4.5859 1093.7065
0.4 0.78 0.4762 0.4348 0.189 0.18 0.22 290.3832 5.5825 9.1388 -10.4167 0.9183 3.3726 13883.1399
0.4 1 1 0.5714 0.5547 0.4 0 123.6773 5.5093 8.0709 -8.2688 0.9183 6.5093 2801.568
0.4 0.7 0.4 0.4 0.1 0.1 0.3 289.1533 5.4011 7.6775 -9.531 0.9183 2.3604 2816.227
0.4 0.93 0.7407 0.5195 0.4049 0.33 0.07 132.8657 4.1102 6.3809 -6.9495 0.9183 3.7853 465.0919
0.4 0.89 0.6452 0.4938 0.3376 0.29 0.11 137.1983 3.5733 5.7424 -6.4849 0.9183 2.9505 238.8166
0.4 0.96 0.8333 0.5405 0.4629 0.36 0.04 151.0168 6.0659 8.2237 -8.657 0.9183 5.4716 3659.4278
0.4 0.73 0.4255 0.4124 0.1321 0.13 0.27 299.7693 6.0167 8.4516 -10.0543 0.9183 2.7731 6656.9997
0.4 0.98 0.9091 0.5556 0.5064 0.38 0.02 108.7017 4.1763 6.3779 -6.7114 0.9183 4.7057 418.3737
0.4 0.74 0.4348 0.4167 0.1431 0.14 0.26 233.0663 4.6793 6.7022 -8.2325 0.9183 2.2518 878.7545
0.4 0.85 0.5714 0.4706 0.2786 0.25 0.15 200.3857 5.3937 7.513 -8.4345 0.9183 3.3678 1949.6518
0.4 0.88 0.625 0.4878 0.3222 0.28 0.12 180.2566 5.3147 7.3713 -8.1577 0.9183 3.6342 1583.6785
0.4 0.76 0.4545 0.4255 0.1657 0.16 0.24 301.335 6.5078 9.0618 -10.4595 0.9183 3.1854 13004.0928
0.4 0.91 0.6897 0.5063 0.37 0.31 0.09 137.7157 3.9184 6.1624 -6.818 0.9183 3.392 374.7716
0.4 0.95 0.8 0.5333 0.4427 0.35 0.05 115.4179 3.8091 5.9557 -6.4352 0.9183 3.8473 274.2377
0.4 0.93 0.7407 0.5195 0.4049 0.33 0.07 173.5117 5.1735 8.4149 -8.9834 0.9183 4.9434 4836.6685
0.4 0.82 0.5263 0.4545 0.2385 0.22 0.18 249.2329 5.236 8.6446 -9.7096 0.9183 3.5453 7475.2018
0.4 0.75 0.4444 0.4211 0.1543 0.15 0.25 214.7706 4.3811 6.3048 -7.767 0.9183 2.1694 550.0011
0.4 0.78 0.4762 0.4348 0.189 0.18 0.22 244.0831 5.4532 7.6696 -8.9475 0.9183 2.8349 2557.8625
0.4 0.69 0.3922 0.396 0.0896 0.09 0.31 307.4285 4.6486 8.0081 -9.9604 0.9183 2.4112 4161.6047
0.4 0.86 0.5882 0.4762 0.2927 0.26 0.14 195.9399 5.4376 7.5575 -8.4332 0.9183 3.4927 2022.6031
0.42 0.74 0.4468 0.433 0.1626 0.16 0.26 319.009 5.935 8.9957 -10.4211 0.9183 3.0986 12455.4379
0.42 0.85 0.5833 0.4884 0.298 0.27 0.15 184.6276 4.7751 6.7204 -7.5879 0.9183 3.0771 793.8654
0.42 0.7 0.4118 0.4158 0.1194 0.12 0.3 289.5365 3.2907 7.5425 -9.2481 0.9183 2.3844 2434.8825
0.42 0.68 0.3962 0.4078 0.0986 0.1 0.32 278.6697 4.859 6.9976 -8.8757 0.9183 2.1234 1325.4046
0.42 0.81 0.525 0.4667 0.2452 0.23 0.19 264.5001 3.7821 8.7267 -9.7753 0.9183 3.5606 8430.2666
0.42 0.66 0.3818 0.4 0.0783 0.08 0.34 355.9531 5.0917 8.6174 -10.703 0.9183 2.5168 8716.3042
0.42 0.84 0.5676 0.4828 0.2843 0.26 0.16 223.0139 5.1948 7.9289 -8.8402 0.9183 3.516 3235.8257
0.42 0.76 0.4667 0.4421 0.1852 0.18 0.24 245.2985 2.575 7.2074 -8.5141 0.9183 2.6017 1555.0965
0.42 0.92 0.7241 0.5316 0.4059 0.34 0.08 156.6353 5.0941 7.0415 -7.616 0.9183 4.0509 1031.3331
0.42 0.7 0.4118 0.4158 0.1194 0.12 0.3 309.9624 3.1992 8.074 -9.7796 0.9183 2.5526 4489.7965
0.42 0.81 0.525 0.4667 0.2452 0.23 0.19 245.9129 3.3055 8.1067 -9.1553 0.9183 3.3104 4128.6657
0.42 0.79 0.5 0.4565 0.2205 0.21 0.21 267.8565 3.5331 8.424 -9.5705 0.9183 3.2665 6096.3915
0.42 0.92 0.7241 0.5316 0.4059 0.34 0.08 188.2081 6.2217 8.5086 -9.083 0.9183 4.8675 5583.8124
0.42 0.66 0.3818 0.4 0.0783 0.08 0.34 250.5975 4.1407 6.0791 -8.1647 0.9183 1.7719 468.8667
0.42 0.89 0.6563 0.5122 0.3567 0.31 0.11 161.9261 4.7234 6.602 -7.3005 0.9183 3.4279 653.1105
0.42 0.92 0.7241 0.5316 0.4059 0.34 0.08 146.9186 4.2471 6.5901 -7.1645 0.9183 3.7996 613.2402
0.42 0.98 0.913 0.5753 0.5233 0.4 0.02 152.3943 6.427 8.675 -8.9822 0.9183 6.3247 6022.955
0.42 1 1 0.5915 0.5706 0.42 0 114.6718 5.2336 7.0828 -7.2596 0.9183 5.7336 920.3429
0.42 1 1 0.5915 0.5706 0.42 0 127.8322 5.8916 7.9389 -8.1157 0.9183 6.3916 2466.1001
0.42 1 1 0.5915 0.5706 0.42 0 130.2943 6.0147 8.0991 -8.2758 0.9183 6.5147 2965.4705
0.42 0.94 0.7778 0.5455 0.4417 0.36 0.06 169.6055 5.0233 8.2194 -8.7099 0.9183 5.0737 3862.0104
0.42 0.7 0.4118 0.4158 0.1194 0.12 0.3 311.1333 3.2227 8.1045 -9.8101 0.9183 2.5623 4650.0889
0.42 0.77 0.4773 0.4468 0.1967 0.19 0.23 264.6739 5.6552 7.9526 -9.2038 0.9183 2.9377 3626.272
0.42 0.72 0.4286 0.4242 0.1407 0.14 0.28 274.9555 3.2282 7.4438 -9.0007 0.9183 2.455 2130.3504
0.42 0.9 0.6774 0.5185 0.3725 0.32 0.1 160.308 4.8436 6.7446 -7.4017 0.9183 3.6199 757.5038
0.42 0.89 0.6563 0.5122 0.3567 0.31 0.11 203.842 3.5755 8.3612 -9.0597 0.9183 4.3152 4949.9093
0.42 0.94 0.7778 0.5455 0.4417 0.36 0.06 154.5533 5.4444 7.4662 -7.9567 0.9183 4.6234 1622.5861
0.44 0.9 0.6875 0.5366 0.3912 0.34 0.1 183.8908 5.432 7.5238 -8.142 0.9183 4.0782 1887.686
0.44 0.66 0.3929 0.4151 0.0975 0.1 0.34 263.1407 4.2844 6.2738 -8.1754 0.9183 1.8796 592.0813
0.44 0.79 0.5116 0.4731 0.2398 0.23 0.21 190.1077 4.0264 5.8234 -6.9023 0.9183 2.3158 308.8167
0.44 0.86 0.6111 0.5116 0.3311 0.3 0.14 181.2365 4.6782 6.5943 -7.3715 0.9183 3.1644 686.6121
0.44 0.98 0.9167 0.5946 0.5401 0.42 0.02 125.3292 4.4491 6.7707 -7.0529 0.9183 4.995 686.8522
0.44 0.98 0.9167 0.5946 0.5401 0.42 0.02 136.5746 4.938 7.4068 -7.689 0.9183 5.4432 1428.6804
0.44 0.98 0.9167 0.5946 0.5401 0.42 0.02 126.8927 5.0171 6.8591 -7.1413 0.9183 5.0573 760.4794
0.44 0.88 0.6471 0.5238 0.3603 0.32 0.12 194.8378 2.9042 7.514 -8.2112 0.9183 3.8203 1923.9044
0.44 0.97 0.88 0.5867 0.5186 0.41 0.03 165.0879 5.3787 8.6483 -8.9783 0.9183 6.0532 6089.2909
0.44 0.94 0.7857 0.5641 0.4597 0.38 0.06 180.5614 6.1875 8.4488 -8.9074 0.9183 5.2544 5121.5871
0.44 0.71 0.4314 0.4356 0.1493 0.15 0.29 309.464 3.1893 8.061 -9.5758 0.9183 2.6699 4423.2579
0.44 0.76 0.4783 0.4583 0.2045 0.2 0.24 218.803 4.3623 6.2898 -7.5158 0.9183 2.3254 546.5587
0.44 0.74 0.4583 0.449 0.1819 0.18 0.26 281.6825 5.4932 7.7797 -9.1133 0.9183 2.7469 3103.7692
0.44 0.93 0.7586 0.557 0.4417 0.37 0.07 164.1925 4.364 7.3927 -7.8919 0.9183 4.4486 1545.1807
0.44 0.74 0.4583 0.449 0.1819 0.18 0.26 302.2277 4.9304 8.3484 -9.6821 0.9183 2.9473 5973.8017
0.44 0.68 0.4074 0.4231 0.1179 0.12 0.32 292.7369 5.0233 7.2195 -8.9492 0.9183 2.2502 1727.2465
0.44 0.8 0.5238 0.4783 0.252 0.24 0.2 198.0117 2.3296 6.2077 -7.2404 0.9183 2.5298 475.1387
0.44 0.85 0.5946 0.5057 0.3171 0.29 0.15 177.1597 3.9211 6.2717 -7.0896 0.9183 2.9261 480.1074
0.44 0.72 0.44 0.44 0.16 0.16 0.28 217.0273 3.4291 5.7624 -7.2137 0.9183 1.9488 310.395
0.44 0.95 0.8148 0.5714 0.4785 0.39 0.05 173.4346 5.6706 8.411 -8.8283 0.9183 5.4353 4815.2434
0.44 0.79 0.5116 0.4731 0.2398 0.23 0.21 219.5655 4.7277 6.736 -7.8148 0.9183 2.6747 883.3403
0.46 0.88 0.6571 0.5412 0.3789 0.34 0.12 199.3505 5.3633 7.4734 -8.1305 0.9183 3.853 1862.7329
0.46 0.83 0.575 0.5111 0.3091 0.29 0.17 199.4695 4.6146 6.5573 -7.4081 0.9183 2.9409 693.5931
0.46 0.84 0.5897 0.5169 0.3224 0.3 0.16 251.372 6.1151 8.4985 -9.3096 0.9183 3.9012 6400.4244
0.46 0.88 0.6571 0.5412 0.3789 0.34 0.12 233.5767 6.3699 8.783 -9.4402 0.9183 4.5145 8413.9107
0.46 0.76 0.4894 0.4742 0.2236 0.22 0.24 283.5138 5.1633 7.9918 -9.1457 0.9183 3.0161 3921.008
0.46 0.99 0.9583 0.6216 0.5786 0.45 0.01 149.9988 6.0217 8.1662 -8.3732 0.9183 6.2499 3424.6743
0.46 0.92 0.7419 0.5679 0.4424 0.38 0.08 205.5269 3.8509 8.7056 -9.2116 0.9183 5.0829 7243.1528
0.46 0.92 0.7419 0.5679 0.4424 0.38 0.08 140.3378 2.1779 5.8785 -6.3845 0.9183 3.4707 279.3862
0.46 0.86 0.6216 0.5287 0.3499 0.32 0.14 256.5835 6.6273 9.1421 -9.8754 0.9183 4.4305 13079.3139
0.46 0.73 0.46 0.46 0.19 0.19 0.27 299.2361 5.6069 7.9452 -9.2499 0.9183 2.8092 3832.8946
0.46 0.66 0.4035 0.4299 0.1165 0.12 0.34 361.6312 5.9577 8.4586 -10.2112 0.9183 2.6057 7390.2618
0.46 0.73 0.46 0.46 0.19 0.19 0.27 306.477 4.7546 8.1375 -9.4421 0.9183 2.8771 4782.5078
0.46 0.79 0.5227 0.4894 0.2588 0.25 0.21 220.9661 2.6387 6.6301 -7.6475 0.9183 2.6862 791.0569
0.46 0.84 0.5897 0.5169 0.3224 0.3 0.16 181.9047 3.787 6.1201 -6.9312 0.9183 2.8231 413.917
0.46 0.79 0.5227 0.4894 0.2588 0.25 0.21 263.7868 5.6346 7.9257 -8.9431 0.9183 3.2067 3515.9196
0.46 0.69 0.4259 0.4423 0.1473 0.15 0.31 326.3604 5.6577 8.0448 -9.5836 0.9183 2.6227 4467.3704
0.46 0.7 0.434 0.4466 0.1578 0.16 0.3 271.1001 4.7135 6.8082 -8.2839 0.9183 2.2624 1065.7288
0.46 0.9 0.697 0.5542 0.4097 0.36 0.1 210.0573 5.5643 8.3599 -8.9416 0.9183 4.5751 5019.2206
0.46 0.67 0.4107 0.434 0.1267 0.13 0.33 331.3826 5.5251 7.8881 -9.5647 0.9183 2.4746 3798.2442
0.46 0.67 0.4107 0.434 0.1267 0.13 0.33 305.0789 5.0469 7.2659 -8.9424 0.9183 2.2782 1855.5359
0.46 0.77 0.5 0.4792 0.2351 0.23 0.23 217.0562 4.3235 6.2393 -7.3463 0.9183 2.4117 515.6768
0.46 0.95 0.8214 0.5897 0.496 0.41 0.05 175.2046 4.9891 8.1906 -8.5795 0.9183 5.3303 3804.8847
0.46 1 1 0.6301 0.6018 0.46 0 144.0743 5.5488 8.183 -8.3202 0.9183 6.5488 3418.1853
0.46 0.9 0.697 0.5542 0.4097 0.36 0.1 170.1715 4.8179 6.7382 -7.3199 0.9183 3.7064 775.8754
0.46 0.66 0.4035 0.4299 0.1165 0.12 0.34 286.2618 4.6118 6.7075 -8.4602 0.9183 2.0627 984.2793
0.46 0.86 0.6216 0.5287 0.3499 0.32 0.14 245.9317 5.8314 8.7571 -9.4905 0.9183 4.2466 8396.6702
0.46 0.7 0.434 0.4466 0.1578 0.16 0.3 288.5025 4.5481 7.2436 -8.7193 0.9183 2.4077 1759.3855
0.46 0.96 0.8519 0.5974 0.5153 0.42 0.04 130.9624 4.537 6.2857 -6.6334 0.9183 4.2908 416.7787
0.46 0.96 0.8519 0.5974 0.5153 0.42 0.04 192.3644 6.8986 9.3582 -9.7059 0.9183 6.3025 14329.7645
0.46 0.99 0.9583 0.6216 0.5786 0.45 0.01 130.3896 4.6691 7.0569 -7.264 0.9183 5.4329 954.9894
0.46 0.88 0.6571 0.5412 0.3789 0.34 0.12 210.2646 5.6843 7.891 -8.5482 0.9183 4.0639 3012.8013
0.48 0.86 0.6316 0.5455 0.3685 0.34 0.14 201.8276 4.4548 6.9777 -7.6702 0.9183 3.4451 1096.8674
0.48 0.98 0.9231 0.6316 0.5729 0.46 0.02 160.9662 5.9386 8.0929 -8.3289 0.9183 5.9434 3276.1538
0.48 0.67 0.4211 0.4486 0.1457 0.15 0.33 325.1961 5.3071 7.6121 -9.1736 0.9183 2.4451 2788.7769
0.48 0.82 0.5714 0.5217 0.315 0.3 0.18 212.8966 4.1926 6.68 -7.5223 0.9183 2.9672 818.5402
0.48 0.88 0.6667 0.5581 0.3974 0.36 0.12 176.301 2.5372 6.4108 -7.0306 0.9183 3.3581 555.8544
0.48 0.68 0.4286 0.4528 0.1559 0.16 0.32 347.4353 3.317 8.2678 -9.7667 0.9183 2.7073 5880.967
0.48 0.8 0.5455 0.5106 0.2899 0.28 0.2 224.9003 2.7302 6.7492 -7.6699 0.9183 2.8529 907.2622
0.48 0.85 0.6154 0.5393 0.3547 0.33 0.15 186.4073 4.4055 6.2742 -7.0035 0.9183 3.0187 494.3354
0.48 0.81 0.5581 0.5161 0.3023 0.29 0.19 284.9394 5.7843 8.761 -9.6422 0.9183 3.7866 9092.7086
0.48 0.67 0.4211 0.4486 0.1457 0.15 0.33 374.1904 5.182 8.7503 -10.3119 0.9183 2.8135 10340.7313
0.48 0.72 0.4615 0.4706 0.1981 0.2 0.28 307.947 5.0382 7.8729 -9.1502 0.9183 2.7869 3596.4975
0.48 0.86 0.6316 0.5455 0.3685 0.34 0.14 208.5473 3.1364 7.214 -7.9065 0.9183 3.5598 1439.7959
0.48 0.98 0.9231 0.6316 0.5729 0.46 0.02 137.1929 4.4877 6.8557 -7.0917 0.9183 5.0656 788.4074
0.48 0.97 0.8889 0.6234 0.5522 0.45 0.03 165.9673 3.3834 8.0373 -8.3179 0.9183 5.6741 3131.757
0.48 0.66 0.4138 0.4444 0.1355 0.14 0.34 348.5619 5.6151 8.0204 -9.6483 0.9183 2.5304 4501.5247
0.48 0.7 0.4444 0.4615 0.1768 0.18 0.3 256.5615 4.3408 6.3314 -7.7145 0.9183 2.1515 621.2833
0.48 0.85 0.6154 0.5393 0.3547 0.33 0.15 230.5762 4.5678 7.7865 -8.5158 0.9183 3.734 2819.7372
0.48 0.94 0.8 0.6 0.495 0.42 0.06 161.8415 4.5807 7.0389 -7.4392 0.9183 4.4646 1045.7316
0.48 0.76 0.5 0.4898 0.2425 0.24 0.24 253.8982 4.9021 7.0106 -8.0991 0.9183 2.701 1280.3317
0.48 0.86 0.6316 0.5455 0.3685 0.34 0.14 185.4216 2.5114 6.4008 -7.0933 0.9183 3.1651 564.512
0.48 0.75 0.4898 0.4848 0.2312 0.23 0.25 277.8258 4.788 7.5216 -8.655 0.9183 2.835 2329.9795
0.48 0.88 0.6667 0.5581 0.3974 0.36 0.12 189.4491 4.9128 6.8996 -7.5194 0.9183 3.6086 975.8191
0.48 0.94 0.8 0.6 0.495 0.42 0.06 185.0704 4.8817 8.081 -8.4813 0.9183 5.1054 3471.282
0.48 0.85 0.6154 0.5393 0.3547 0.33 0.15 196.98 4.1837 6.6362 -7.3655 0.9183 3.19 749.9856
0.48 0.77 0.5106 0.4948 0.2541 0.25 0.23 220.2281 2.2876 6.2019 -7.2468 0.9183 2.4447 499.2927
0.48 0.89 0.6857 0.5647 0.4124 0.37 0.11 216.4371 4.8658 8.1272 -8.7108 0.9183 4.3651 3954.2895
0.5 0.93 0.7813 0.6098 0.4948 0.43 0.07 150.2939 2.3482 6.1138 -6.5235 0.9183 3.7876 372.2419
0.5 0.71 0.463 0.4808 0.2062 0.21 0.29 318.6173 3.0116 7.8548 -9.1063 0.9183 2.7832 3589.3247
0.5 0.86 0.641 0.5618 0.3869 0.36 0.14 247.7638 3.5201 8.3749 -9.0293 0.9183 4.1796 5551.8855
0.5 0.78 0.5319 0.5155 0.2846 0.28 0.22 243.9195 2.8026 6.872 -7.8203 0.9183 2.8205 1080.075
0.5 0.72 0.4717 0.4854 0.217 0.22 0.28 268.8387 2.67 6.7516 -7.9556 0.9183 2.4387 998.5129
0.5 0.77 0.5208 0.5102 0.2729 0.27 0.23 238.4611 2.5736 6.5832 -7.5714 0.9183 2.6425 782.7827
0.5 0.96 0.8621 0.6329 0.5491 0.46 0.04 169.4413 3.0515 7.6366 -7.9345 0.9183 5.2168 2046.086
0.5 0.97 0.8929 0.641 0.5686 0.47 0.03 169.9037 5.2927 7.9352 -8.1929 0.9183 5.6185 2835.4813
0.5 0.96 0.8621 0.6329 0.5491 0.46 0.04 174.361 4.7272 7.8652 -8.1631 0.9183 5.3683 2662.0959
0.5 0.73 0.4808 0.4902 0.2278 0.23 0.27 261.2992 2.6235 6.6829 -7.8411 0.9183 2.4632 913.8043
0.5 1 1 0.6667 0.6325 0.5 0 147.0961 5.129 7.673 -7.774 0.9183 6.129 1981.0794
0.5 0.69 0.4464 0.4717 0.1852 0.19 0.31 399.4038 4.2619 9.4972 -10.8493 0.9183 3.2419 24216.3668
0.5 0.7 0.4545 0.4762 0.1956 0.2 0.3 263.6551 4.3825 6.3937 -7.6945 0.9183 2.2193 673.605
0.5 0.69 0.4464 0.4717 0.1852 0.19 0.31 318.8297 5.2969 7.5912 -8.9433 0.9183 2.5879 2698.4317
0.5 0.69 0.4464 0.4717 0.1852 0.19 0.31 325.7226 4.9222 7.7542 -9.1063 0.9183 2.6439 3255.6591
0.5 0.93 0.7813 0.6098 0.4948 0.43 0.07 188.3856 5.077 7.7125 -8.1222 0.9183 4.7476 2345.5946
0.5 0.99 0.9615 0.6579 0.6102 0.49 0.01 143.5883 4.2435 7.1885 -7.3548 0.9183 5.5226 1156.5728
0.5 0.7 0.4545 0.4762 0.1956 0.2 0.3 337.4818 4.7497 8.1724 -9.4732 0.9183 2.8408 5221.7445
0.5 0.91 0.7353 0.5952 0.4616 0.41 0.09 190.2738 5.2659 7.3341 -7.8145 0.9183 4.2396 1563.9196
0.5 0.9 0.7143 0.5882 0.4458 0.4 0.1 201.3332 5.4216 7.5492 -8.0645 0.9183 4.2297 2032.7547
0.5 0.95 0.8333 0.625 0.5303 0.45 0.05 190.4538 5.5674 8.3225 -8.6588 0.9183 5.4728 4584.0415
0.52 0.92 0.7647 0.619 0.4954 0.44 0.08 213.2145 5.461 8.2385 -8.6559 0.9183 4.9408 4430.3743
0.52 0.79 0.5532 0.5361 0.315 0.31 0.21 229.9215 4.4983 6.4761 -7.3376 0.9183 2.765 684.658
0.52 0.72 0.4815 0.5 0.2357 0.24 0.28 359.8258 3.7892 8.8663 -10.004 0.9183 3.2689 11502.7743
0.52 0.74 0.5 0.5098 0.2575 0.26 0.26 259.3363 2.585 6.6328 -7.6865 0.9183 2.5425 862.6056
0.52 0.89 0.7027 0.5977 0.4484 0.41 0.11 194.3281 4.898 6.8922 -7.4105 0.9183 3.7932 980.892
0.52 0.71 0.4727 0.4952 0.225 0.23 0.29 259.239 4.3007 6.2873 -7.4689 0.9183 2.2694 595.9259
0.52 0.77 0.5306 0.5253 0.2915 0.29 0.23 290.9432 5.5613 7.8772 -8.813 0.9183 3.2162 3508.5402
0.52 0.85 0.6341 0.5714 0.3914 0.37 0.15 258.9555 5.9739 8.3365 -8.9887 0.9183 4.1054 5446.2716
0.52 0.77 0.5306 0.5253 0.2915 0.29 0.23 227.2337 2.234 6.1503 -7.0862 0.9183 2.5119 480.4179
0.52 0.95 0.8387 0.642 0.5472 0.47 0.05 146.9431 4.3981 6.165 -6.477 0.9183 4.1081 388.6131
0.52 0.99 0.963 0.6753 0.6258 0.51 0.01 158.2658 5.5871 7.652 -7.7992 0.9183 5.8617 2009.5325
0.52 0.79 0.5532 0.5361 0.315 0.31 0.21 282.8355 5.6486 7.9726 -8.8342 0.9183 3.4014 3835.3547
0.52 0.66 0.4333 0.4727 0.1732 0.18 0.34 332.2443 4.6313 7.4056 -8.8329 0.9183 2.4402 2255.8942
0.52 0.78 0.5417 0.5306 0.3032 0.3 0.22 238.9769 2.5846 6.5975 -7.4958 0.9183 2.7542 795.7579
0.52 0.85 0.6341 0.5714 0.3914 0.37 0.15 197.8426 4.4461 6.3488 -7.0009 0.9183 3.1365 552.2928
0.52 0.67 0.4407 0.4771 0.1834 0.19 0.33 335.046 5.2767 7.5875 -8.9615 0.9183 2.5456 2758.0574
0.52 0.89 0.7027 0.5977 0.4484 0.41 0.11 179.927 4.498 6.3717 -6.89 0.9183 3.5121 538.7121
0.52 0.82 0.5909 0.5532 0.352 0.34 0.18 278.0925 5.4673 8.3586 -9.1134 0.9183 3.8216 5787.097
0.52 0.85 0.6341 0.5714 0.3914 0.37 0.15 257.6383 4.941 8.2937 -8.9458 0.9183 4.0845 5184.1451
0.52 0.8 0.5652 0.5417 0.3271 0.32 0.2 226.0223 4.5227 6.4985 -7.3239 0.9183 2.8389 695.063
0.52 0.66 0.4333 0.4727 0.1732 0.18 0.34 349.0591 5.4163 7.7764 -9.2037 0.9183 2.5637 3457.14
0.52 0.95 0.8387 0.642 0.5472 0.47 0.05 143.9911 2.2997 6.0369 -6.349 0.9183 4.0256 335.3317
0.52 0.88 0.6842 0.5909 0.4336 0.4 0.12 237.8735 5.429 8.2452 -8.7968 0.9183 4.3988 4719.6208
0.52 0.96 0.8667 0.65 0.5657 0.48 0.04 144.3224 3.9766 6.2529 -6.5277 0.9183 4.3131 423.0375
0.52 0.78 0.5417 0.5306 0.3032 0.3 0.22 240.0542 4.6075 6.6273 -7.5257 0.9183 2.7666 823.5584
0.52 0.71 0.4727 0.4952 0.225 0.23 0.29 276.6478 2.6231 6.7067 -7.8883 0.9183 2.4218 965.9381
0.52 0.76 0.52 0.52 0.28 0.28 0.24 256.6852 4.7385 6.8154 -7.7896 0.9183 2.724 1043.7823
0.52 0.94 0.8125 0.6341 0.5293 0.46 0.06 179.7432 4.7982 7.3498 -7.6977 0.9183 4.711 1544.877
0.52 0.85 0.6341 0.5714 0.3914 0.37 0.15 218.683 2.9671 7.0266 -7.6788 0.9183 3.4669 1205.4244
0.52 0.88 0.6842 0.5909 0.4336 0.4 0.12 195.6246 2.7872 6.7596 -7.3112 0.9183 3.6175 853.2691
0.52 0.79 0.5532 0.5361 0.315 0.31 0.21 242.1775 4.7647 6.8227 -7.6842 0.9183 2.9124 1020.5112
0.52 0.88 0.6842 0.5909 0.4336 0.4 0.12 214.9839 4.8104 7.4403 -7.9919 0.9183 3.9755 1868.4017
0.54 0.81 0.587 0.5625 0.3578 0.35 0.19 288.993 4.9221 8.3191 -9.0678 0.9183 3.7695 5654.075
0.54 0.86 0.6585 0.5934 0.4231 0.4 0.14 233.0242 4.8256 7.4931 -8.0778 0.9183 3.8364 2062.4253
0.54 0.98 0.931 0.6835 0.6207 0.52 0.02 141.8588 4.0664 6.3549 -6.5293 0.9183 4.717 467.7941
0.54 0.76 0.5294 0.5347 0.2985 0.3 0.24 286.9854 4.7397 7.4761 -8.3998 0.9183 3.0387 2255.7271
0.54 0.88 0.6923 0.6067 0.4514 0.42 0.12 233.5836 3.1469 7.8894 -8.4099 0.9183 4.2556 3174.6203
0.54 0.83 0.6136 0.5745 0.3831 0.37 0.17 226.3936 4.765 6.7944 -7.4766 0.9183 3.2308 955.7095
0.54 1 1 0.7013 0.6626 0.54 0 134.1624 4.6601 6.4458 -6.5134 0.9183 5.1601 501.1736
0.54 0.84 0.6279 0.5806 0.3961 0.38 0.16 281.9396 6.2128 8.6681 -9.3176 0.9183 4.215 8170.1678
0.54 0.77 0.54 0.54 0.31 0.31 0.23 260.7945 4.3223 6.9245 -7.812 0.9183 2.8741 1183.5
0.54 1 1 0.7013 0.6626 0.54 0 150.6366 4.2937 7.2702 -7.3378 0.9183 5.7937 1294.8208
0.54 0.7 0.4737 0.5047 0.2331 0.24 0.3 311.4171 5.061 7.292 -8.4523 0.9183 2.6342 1929.0763
0.54 0.73 0.5 0.5192 0.2652 0.27 0.27 365.8052 6.402 9.0131 -10.0505 0.9183 3.451 13620.499
0.54 0.94 0.8182 0.6506 0.5462 0.48 0.06 204.1714 3.3804 8.1206 -8.4442 0.9183 5.2203 3810.5215
0.54 0.88 0.6923 0.6067 0.4514 0.42 0.12 198.7407 4.73 6.6965 -7.217 0.9183 3.6208 803.8945
0.54 0.68 0.4576 0.4954 0.2123 0.22 0.32 339.9643 5.3615 7.6978 -8.9467 0.9183 2.6824 3131.604
0.54 0.77 0.54 0.54 0.31 0.31 0.23 247.503 4.5511 6.5716 -7.4591 0.9183 2.7276 788.3034
0.54 0.86 0.6585 0.5934 0.4231 0.4 0.14 249.239 5.231 8.0205 -8.6052 0.9183 4.1033 3785.1268
0.54 0.92 0.7714 0.6353 0.5127 0.46 0.08 196.2428 3.2718 7.3544 -7.7453 0.9183 4.4526 1624.3874
0.54 0.66 0.4426 0.4865 0.1919 0.2 0.34 375.2916 3.2549 8.2241 -9.5683 0.9183 2.7685 5836.6549
0.54 0.87 0.675 0.6 0.4371 0.41 0.13 229.7905 5.3921 7.5688 -8.1214 0.9183 3.9771 2222.7292
0.54 0.67 0.45 0.4909 0.2021 0.21 0.33 446.8904 6.5744 9.9337 -11.2293 0.9183 3.4085 41435.7013
0.54 0.78 0.551 0.5455 0.3216 0.32 0.22 262.2338 4.9632 7.099 -7.9509 0.9183 3.0103 1432.308
0.54 0.94 0.8182 0.6506 0.5462 0.48 0.06 194.9624 5.5926 7.7462 -8.0698 0.9183 4.9848 2476.1557
0.54 0.66 0.4426 0.4865 0.1919 0.2 0.34 372.0384 5.2006 8.1536 -9.4978 0.9183 2.7445 5381.367
0.56 0.91 0.7568 0.6437 0.514 0.47 0.09 205.0254 2.6951 7.2788 -7.6761 0.9183 4.3098 1530.839
0.56 0.76 0.5385 0.549 0.317 0.32 0.24 311.094 3.0999 7.9532 -8.8299 0.9183 3.2846 3944.7606
0.56 0.98 0.9333 0.7 0.6364 0.54 0.02 144.6913 4.4894 6.2695 -6.425 0.9183 4.6567 431.1767
0.56 0.83 0.6222 0.5895 0.4012 0.39 0.17 291.3066 5.6206 8.5678 -9.2144 0.9183 4.1195 7446.7982
0.56 0.67 0.459 0.5045 0.2207 0.23 0.33 364.8371 5.5806 7.9974 -9.2224 0.9183 2.7911 4495.8923
0.56 0.89 0.7179 0.6292 0.4836 0.45 0.11 218.418 4.7478 7.3702 -7.8301 0.9183 4.1267 1746.1043
0.56 0.75 0.5283 0.5437 0.3057 0.31 0.25 312.3433 5.5066 7.8401 -8.7519 0.9183 3.1733 3496.3339
0.56 0.67 0.459 0.5045 0.2207 0.23 0.33 353.7139 5.3952 7.7562 -8.9812 0.9183 2.706 3405.798
0.56 0.68 0.4667 0.5091 0.2309 0.24 0.32 305.1694 2.6724 6.8086 -7.9903 0.9183 2.4138 1134.4476
0.56 0.72 0.5 0.5283 0.2729 0.28 0.28 286.6566 2.7119 6.8301 -7.8517 0.9183 2.606 1123.4832
0.56 0.78 0.56 0.56 0.34 0.34 0.22 244.8689 4.4973 6.5017 -7.3103 0.9183 2.7985 727.3062
0.56 0.92 0.7778 0.6512 0.5298 0.48 0.08 166.3059 4.2516 6.0393 -6.4049 0.9183 3.6957 362.3459
0.56 0.83 0.6222 0.5895 0.4012 0.39 0.17 271.918 4.68 7.9945 -8.6411 0.9183 3.8453 3848.7387
0.56 0.95 0.8485 0.6747 0.5804 0.51 0.05 212.5755 6.143 8.4623 -8.729 0.9183 5.6365 5647.1314
0.56 0.9 0.7368 0.6364 0.4986 0.46 0.1 251.5843 6.2996 8.7273 -9.156 0.9183 5.0102 8221.7252
0.56 0.81 0.5957 0.5773 0.376 0.37 0.19 289.1631 3.2862 8.1516 -8.8618 0.9183 3.7449 4712.904
0.56 0.77 0.549 0.5545 0.3284 0.33 0.23 278.6366 5.0727 7.2589 -8.1013 0.9183 3.0595 1756.5618
0.56 0.79 0.5714 0.5657 0.3518 0.35 0.21 284.6459 4.9301 7.7065 -8.4819 0.9183 3.3886 2882.5863
0.56 0.86 0.6667 0.6087 0.441 0.42 0.14 293.0748 6.6482 9.2243 -9.7771 0.9183 4.7654 15317.6586
0.56 0.98 0.9333 0.7 0.6364 0.54 0.02 165.0445 3.1912 7.1826 -7.3381 0.9183 5.3118 1233.8784
0.56 0.85 0.6512 0.6022 0.4274 0.41 0.15 239.8809 5.2115 7.3653 -7.9492 0.9183 3.7191 1823.0606
0.56 0.74 0.5185 0.5385 0.2946 0.3 0.26 345.3166 5.0154 8.5102 -9.4577 0.9183 3.3784 7633.3952
0.56 0.77 0.549 0.5545 0.3284 0.33 0.23 335.0094 5.2002 8.7257 -9.5682 0.9183 3.6785 9508.1738
0.56 0.84 0.6364 0.5957 0.4142 0.4 0.16 223.8122 2.7049 6.7163 -7.3314 0.9183 3.3122 873.5157
0.56 0.66 0.4516 0.5 0.2106 0.22 0.34 338.8663 5.0552 7.3209 -8.5906 0.9183 2.5088 2080.0386
0.56 0.78 0.56 0.56 0.34 0.34 0.22 304.6003 5.7163 8.0876 -8.8963 0.9183 3.4811 4515.8583
0.56 0.84 0.6364 0.5957 0.4142 0.4 0.16 215.1045 4.5024 6.4528 -7.0679 0.9183 3.1834 644.9363
0.56 0.89 0.7179 0.6292 0.4836 0.45 0.11 203.0096 2.8424 6.8427 -7.3025 0.9183 3.8355 951.2273
0.56 0.94 0.8235 0.6667 0.563 0.5 0.06 200.0226 5.0613 7.7184 -8.0189 0.9183 4.9917 2434.4024
0.56 0.75 0.5283 0.5437 0.3057 0.31 0.25 293.8694 5.1513 7.3779 -8.2897 0.9183 2.9856 2053.5359
0.56 0.95 0.8485 0.6747 0.5804 0.51 0.05 205.3409 3.4169 8.1681 -8.4349 0.9183 5.4446 4024.9367
0.56 0.74 0.5185 0.5385 0.2946 0.3 0.26 341.3435 3.4404 8.4126 -9.3602 0.9183 3.3395 6822.6457
0.56 0.67 0.459 0.5045 0.2207 0.23 0.33 423.0763 5.5513 9.2603 -10.4852 0.9183 3.2366 19241.6625
0.56 0.91 0.7568 0.6437 0.514 0.47 0.09 214.3246 4.9535 7.6149 -8.0122 0.9183 4.5053 2254.0797
0.56 0.83 0.6222 0.5895 0.4012 0.39 0.17 308.5764 6.5131 9.0785 -9.7251 0.9183 4.3637 13405.8166
0.56 0.99 0.9655 0.7089 0.6565 0.55 0.01 192.7127 3.8826 8.7179 -8.8293 0.9183 6.6453 7105.3227
0.56 0.79 0.5714 0.5657 0.3518 0.35 0.21 230.9893 4.3123 6.2521 -7.0275 0.9183 2.7499 540.1771
0.58 1 1 0.7342 0.6923 0.58 0 180.6815 5.4529 8.1589 -8.1954 0.9183 6.4529 3733.0709
0.58 0.99 0.9667 0.725 0.6718 0.57 0.01 181.9402 5.7738 7.9406 -8.035 0.9183 6.0647 2953.075
0.58 0.78 0.5686 0.5743 0.3582 0.36 0.22 262.961 4.7592 6.851 -7.6191 0.9183 2.9905 1098.2658
0.58 0.69 0.4833 0.5273 0.2598 0.27 0.31 391.0996 5.1288 8.7035 -9.7848 0.9183 3.2039 10051.8068
0.58 0.81 0.6042 0.5918 0.3941 0.39 0.19 229.2192 4.377 6.3274 -7.0014 0.9183 2.9465 583.0405
0.58 0.74 0.5273 0.5524 0.313 0.32 0.26 354.687 6.0683 8.5869 -9.4872 0.9183 3.4633 8415.5083
0.58 0.79 0.58 0.58 0.37 0.37 0.21 264.887 4.9059 7.0332 -7.7695 0.9183 3.1354 1341.2326
0.58 0.68 0.4754 0.5225 0.2495 0.26 0.32 328.1729 2.9695 7.2024 -8.3228 0.9183 2.6003 1800.1102
0.58 0.93 0.8056 0.6744 0.5629 0.51 0.07 179.4951 4.6284 6.5296 -6.8398 0.9183 4.1312 637.2942
0.58 0.9 0.7436 0.6517 0.5159 0.48 0.1 244.5135 5.9346 8.2637 -8.6663 0.9183 4.7847 4884.2792
0.58 0.71 0.5 0.537 0.2807 0.29 0.29 296.96 4.7098 6.8426 -7.8489 0.9183 2.6049 1159.9331
0.58 0.82 0.617 0.5979 0.4065 0.4 0.18 270.3846 2.8779 7.6205 -8.2638 0.9183 3.6268 2556.9823
0.58 0.99 0.9667 0.725 0.6718 0.57 0.01 155.3182 2.8558 6.7462 -6.8407 0.9183 5.1773 746.5882
0.58 0.67 0.4677 0.5179 0.2393 0.25 0.33 385.301 5.3164 8.3113 -9.4719 0.9183 2.9544 6505.2597
0.58 0.91 0.7632 0.6591 0.5311 0.49 0.09 197.0908 2.8268 6.8111 -7.1834 0.9183 4.0652 905.4554
0.58 0.75 0.537 0.5577 0.3241 0.33 0.25 315.6027 4.9548 7.7808 -8.6471 0.9183 3.1979 3296.1848
0.58 0.91 0.7632 0.6591 0.5311 0.49 0.09 185.4287 4.5116 6.401 -6.7733 0.9183 3.8246 564.6743
0.58 0.91 0.7632 0.6591 0.5311 0.49 0.09 214.4728 5.2966 7.4223 -7.7946 0.9183 4.4237 1830.1343
0.58 0.91 0.7632 0.6591 0.5311 0.49 0.09 196.1302 4.8008 6.7773 -7.1496 0.9183 4.0454 870.9184
0.58 0.74 0.5273 0.5524 0.313 0.32 0.26 376.0595 5.9641 9.1018 -10.0021 0.9183 3.672 15224.5798
0.58 0.92 0.7838 0.6667 0.5468 0.5 0.08 223.5467 5.2096 7.9481 -8.2897 0.9183 4.867 3308.3518
0.58 0.89 0.725 0.6444 0.501 0.47 0.11 193.04 4.4497 6.3429 -6.7757 0.9183 3.5886 541.7979
0.58 0.74 0.5273 0.5524 0.313 0.32 0.26 325.6365 5.5303 7.887 -8.7872 0.9183 3.1796 3759.4123
0.58 1 1 0.7342 0.6923 0.58 0 204.5166 6.8042 9.2664 -9.3029 0.9183 7.3042 13360.423
0.58 1 1 0.7342 0.6923 0.58 0 155.7718 2.5633 7.0014 -7.038 0.9183 5.5633 984.7693
0.58 0.75 0.537 0.5577 0.3241 0.33 0.25 329.5341 5.2176 8.1227 -8.9891 0.9183 3.3391 4886.5756
0.58 0.83 0.6304 0.6042 0.4192 0.41 0.17 264.9338 3.3874 7.6235 -8.2364 0.9183 3.7116 2538.4191
0.58 0.96 0.8788 0.6988 0.6145 0.54 0.04 167.705 4.7408 6.638 -6.8495 0.9183 4.6055 691.2652
0.58 0.8 0.5918 0.5859 0.382 0.38 0.2 249.7425 4.703 6.7604 -7.4654 0.9183 3.0793 969.922
0.58 0.68 0.4754 0.5225 0.2495 0.26 0.32 449.979 6.9996 9.8436 -10.9641 0.9183 3.5654 37663.3191
0.58 1 1 0.7342 0.6923 0.58 0 149.744 4.848 6.7213 -6.7579 0.9183 5.348 713.3174
0.58 0.85 0.6591 0.617 0.4452 0.43 0.15 195.3028 4.0419 5.8537 -6.4063 0.9183 2.9935 323.4558
0.6 0.99 0.9677 0.7407 0.6869 0.59 0.01 177.9558 4.9319 7.5099 -7.5881 0.9183 5.7405 1828.4165
0.6 0.94 0.8333 0.6977 0.596 0.54 0.06 192.1745 4.9907 7.0009 -7.258 0.9183 4.5756 1096.5441
0.6 0.77 0.566 0.5825 0.3649 0.37 0.23 254.7667 3.8994 6.3995 -7.1604 0.9183 2.7732 665.7095
0.6 0.9 0.75 0.6667 0.533 0.5 0.1 206.668 4.2992 6.7975 -7.1753 0.9183 3.9744 914.5129
0.6 0.79 0.5882 0.5941 0.3881 0.39 0.21 355.2275 4.1045 9.2518 -9.9515 0.9183 4.1791 17423.7075
0.6 0.88 0.7143 0.6522 0.504 0.48 0.12 236.5646 5.2699 7.4311 -7.8672 0.9183 4.1213 1943.5011
0.6 0.92 0.7895 0.6818 0.5636 0.52 0.08 244.1623 6.099 8.4663 -8.7848 0.9183 5.2097 6087.9866
0.6 0.98 0.9375 0.7317 0.6674 0.58 0.02 193.3576 5.7373 7.9211 -8.0412 0.9183 5.8475 2982.549
0.6 0.74 0.5357 0.566 0.3314 0.34 0.26 375.0256 5.3186 8.9205 -9.7766 0.9183 3.6528 12467.3493
0.6 0.92 0.7895 0.6818 0.5636 0.52 0.08 178.3679 3.8208 6.1528 -6.4713 0.9183 3.8059 424.2474
0.6 0.84 0.6522 0.625 0.4498 0.44 0.16 217.1526 2.3256 6.2421 -6.7939 0.9183 3.1471 517.3353
0.6 0.68 0.4839 0.5357 0.268 0.28 0.32 406.7399 6.1679 8.7685 -9.8326 0.9183 3.2264 11012.6909
0.6 0.94 0.8333 0.6977 0.596 0.54 0.06 179.0788 4.6165 6.5141 -6.7713 0.9183 4.2638 626.0396
0.6 0.66 0.4688 0.5263 0.2478 0.26 0.34 352.1223 5.0892 7.379 -8.5195 0.9183 2.62 2259.5176
0.6 0.98 0.9375 0.7317 0.6674 0.58 0.02 212.6779 6.3606 8.732 -8.852 0.9183 6.4318 7586.0014
0.6 0.8 0.6 0.6 0.4 0.4 0.2 309.9739 4.826 8.2303 -8.8999 0.9183 3.7956 5322.0578
0.6 0.9 0.75 0.6667 0.533 0.5 0.1 199.3939 2.6127 6.5548 -6.9327 0.9183 3.8345 691.5815
0.6 0.69 0.4918 0.5405 0.2783 0.29 0.31 317.1414 4.7857 6.9632 -7.9906 0.9183 2.5995 1366.7567
0.6 0.97 0.9091 0.7229 0.6486 0.57 0.03 170.4299 4.8259 6.7487 -6.9061 0.9183 4.8418 785.3165
0.6 0.84 0.6522 0.625 0.4498 0.44 0.16 222.9445 4.4543 6.4095 -6.9614 0.9183 3.2311 627.3681
0.6 0.78 0.5769 0.5882 0.3764 0.38 0.22 299.2409 5.3675 7.6508 -8.3808 0.9183 3.3851 2785.04
0.6 0.93 0.8108 0.6897 0.5796 0.53 0.07 253.2522 5.5348 9.0217 -9.3099 0.9183 5.7039 11386.4548
0.6 0.83 0.6383 0.6186 0.437 0.43 0.17 230.4852 4.5105 6.492 -7.073 0.9183 3.1982 697.3433
0.6 0.88 0.7143 0.6522 0.504 0.48 0.12 209.7528 2.6159 6.5802 -7.0164 0.9183 3.6542 729.7165
0.62 0.95 0.8611 0.7209 0.6292 0.57 0.05 219.464 3.2704 8.0153 -8.2211 0.9183 5.3995 3525.6888
0.62 0.83 0.6458 0.6327 0.4548 0.45 0.17 305.8641 3.5077 8.449 -8.9998 0.9183 4.2029 6707.8245
0.62 0.75 0.5536 0.5849 0.3606 0.37 0.25 319.1361 4.3025 7.5984 -8.3824 0.9183 3.2121 2721.0488
0.62 0.83 0.6458 0.6327 0.4548 0.45 0.17 313.0699 3.6611 8.6485 -9.1993 0.9183 4.3019 8439.4926
0.62 0.67 0.4844 0.5439 0.2764 0.29 0.33 415.1144 6.0891 8.6799 -9.7273 0.9183 3.1916 10103.0919
0.62 0.7 0.5082 0.5586 0.3071 0.32 0.3 286.0055 3.7668 6.2881 -7.2316 0.9183 2.4225 628.1528
0.62 0.72 0.5254 0.5688 0.3281 0.34 0.28 366.3768 5.8168 8.2903 -9.1682 0.9183 3.319 6194.4853
0.62 0.75 0.5536 0.5849 0.3606 0.37 0.25 288.0923 4.238 6.8641 -7.648 0.9183 2.8996 1168.2876
0.62 0.84 0.6596 0.6392 0.4675 0.46 0.16 231.7098 4.0372 6.5266 -7.0493 0.9183 3.3224 725.7186
0.62 1 1 0.7654 0.7218 0.62 0 153.6542 2.6218 6.456 -6.4636 0.9183 5.1218 543.3538
0.62 0.76 0.5636 0.5905 0.3717 0.38 0.24 289.2008 4.8556 7.0091 -7.7628 0.9183 3.0186 1368.3047
0.62 0.89 0.7381 0.6739 0.5354 0.51 0.11 194.0025 4.2318 6.0805 -6.4629 0.9183 3.4925 410.3755
0.62 0.7 0.5082 0.5586 0.3071 0.32 0.3 275.5513 3.5925 6.0614 -7.0049 0.9183 2.3339 483.8102
0.62 1 1 0.7654 0.7218 0.62 0 163.1517 2.9384 6.8679 -6.8755 0.9183 5.4384 873.0755
0.62 0.91 0.775 0.6889 0.565 0.53 0.09 241.6527 5.6962 7.9646 -8.2901 0.9183 4.8021 3505.492
0.62 0.93 0.8158 0.7045 0.5961 0.55 0.07 194.1973 4.7486 6.7094 -6.9764 0.9183 4.2817 805.3608
0.62 0.69 0.5 0.5536 0.2968 0.31 0.31 395.309 3.4805 8.5247 -9.5021 0.9183 3.2402 8317.4793
0.62 0.89 0.7381 0.6739 0.5354 0.51 0.11 214.445 4.7304 6.7291 -7.1116 0.9183 3.8605 866.1848
0.62 0.84 0.6596 0.6392 0.4675 0.46 0.16 226.812 4.4307 6.3881 -6.9108 0.9183 3.2522 618.7146
0.62 0.72 0.5254 0.5688 0.3281 0.34 0.28 326.9944 3.1378 7.4069 -8.2848 0.9183 2.9623 2240.2548
0.62 0.76 0.5636 0.5905 0.3717 0.38 0.24 286.7914 2.811 6.9511 -7.7047 0.9183 2.9934 1279.8426
0.62 0.68 0.4921 0.5487 0.2865 0.3 0.32 370.3356 2.9732 7.8716 -8.8836 0.9183 2.9392 3952.9379
0.62 0.69 0.5 0.5536 0.2968 0.31 0.31 280.155 2.0927 6.0687 -7.046 0.9183 2.2964 491.879
0.62 0.75 0.5536 0.5849 0.3606 0.37 0.25 298.6846 4.4306 7.1146 -7.8986 0.9183 3.0062 1558.9708
0.62 0.89 0.7381 0.6739 0.5354 0.51 0.11 261.865 4.887 8.2339 -8.6164 0.9183 4.7142 4897.908
0.62 0.73 0.5345 0.5741 0.3388 0.35 0.27 275.0303 4.3251 6.342 -7.1881 0.9183 2.5789 651.8066
0.62 0.98 0.9394 0.747 0.6828 0.6 0.02 180.8722 5.1523 7.1733 -7.2766 0.9183 5.3097 1280.3731
0.62 0.69 0.5 0.5536 0.2968 0.31 0.31 293.6351 3.8137 6.3562 -7.3335 0.9183 2.4068 684.9625
