# Supplementary material for: Evaluating deterministic motif significance measures in protein databases
Source: Algorithms Mol Biol. 2007 Dec 24;2:16. doi: 10.1186/1748-7188-2-16 (PMC2254621; doi:10.1186/1748-7188-2-16)
Supplement: Additional File 2 — Scripts and Datasets. This file contains the sequence datasets (synthetic and real) and the evaluated motifs. This data is separated according to the tables where it is presented and discussed. It also contains script programs (in perl language) developed for this work. [file 1748-7188-2-16-S2.zip › Scripts_and_Datasets/datasets/Figure 2/Pratt/out_pratt_ps00034_s50.txt]

Motif	ParsedMotif	Supp	IG	Pratt	LogOdds	Zscore
R-x-V-x(2,5)-G-x(2)-P-x(3)-S-x(5)-S-x(2,5)-K-x-L-x(5)-T	RVGPSSKLT	35	268.574319973411	34.5305	10.0808596592814	32007.7342311678
R-x(1,3)-R-x(2,3)-F-x(5)-E-x-L-x(3)-F-x-R-x(2)-Y	RRFELFRY	28	228.442371834727	31.8604	10.7145871210185	59383.2097382941
G-x(2)-P-x(3)-S-x(5)-S-x(2,5)-K-x-L-x(5)-T-x(2,3)-L	GPSSKLTL	28	187.146855645637	31.3604	8.72470914885431	6007.92287284388
V-x(2,5)-G-x(2)-P-x(3)-S-x(5)-S-x(2,5)-K-x-L-x(5)-T	VGPSSKLT	54	368.923309940527	30.3604	9.04826300112619	12109.3077339152
E-x(0,1)-A-x(5)-P-x(3)-S-x(5)-S-x(4)-S-x(4)-R	EAPSSSR	44	247.624035450649	28.6904	7.39532946998393	1629.9526303018
R-x(3,4)-F-x(5)-E-x-L-x(3)-F-x-R-x(2)-Y	RFELFRY	28	203.104828351627	28.6904	9.49366474739059	14561.3763731867
R-x(2,3)-F-x(5)-E-x-L-x(3)-F-x-R-x(2)-Y	RFELFRY	28	203.104828351627	28.6904	9.49366474739059	14561.3763731867
A-x-R-x(5)-L-x(0,2)-L-x(2,3)-P-x(3)-S-x(3)-R	ARLLPSR	29	168.814673491333	27.6904	7.56606937699205	1610.71955577145
E-x(5)-L-x(2)-G-x(1,2)-D-x(1,3)-V-x-S-x(2)-S	ELGDVSS	33	200.077563067473	27.6904	7.91274221945034	2561.04371466828
S-x(5)-S-x(1,2)-G-x(2)-S-x(0,2)-K-x-L-x(5)-T	SSGSKLT	54	315.18425136942	27.6904	7.72909079094216	2651.73450354676
S-x(5)-S-x(3)-V-x(0,1)-S-x(0,2)-K-x-L-x(5)-T	SSVSKLT	54	321.54492462226	27.6904	7.88523091725465	3173.95751130155
F-x(1,3)-Q-x(1,3)-E-x-L-x(3)-F-x-R-x(2)-Y	FQELFRY	28	204.709732802188	27.1904	9.57099914851483	15917.3086353321
P-x(3)-S-x(5)-S-x(2,5)-K-x-L-x(5)-T-x(2,3)-L	PSSKLTL	28	165.082705494335	27.1904	7.66151947568104	1766.55008360781
G-x(2)-P-x(3)-S-x(5)-S-x(2,5)-K-x-L-x(0,1)-R	GPSSKLR	54	318.027202226991	27.1904	7.79887879739306	2873.58823748896
R-x-V-x(2,5)-G-x(2)-P-x(3)-S-x(0,1)-Q-x(2)-V	RVGPSQV	36	214.241667737334	27.1904	7.7797922697687	2295.27916949345
L-x(0,1)-R-x(4)-G-S-x(3)-G-x(1,4)-S-x(3)-V	LRGSGSV	36	204.20118649868	27.1904	7.40656463370039	1493.54275467107
L-x(4)-E-x(0,1)-G-S-x(3)-G-x(1,4)-S-x(3)-V	LEGSGSV	36	208.700429304578	27.1904	7.57381177222179	1810.68734794264
W-x(2)-R-D-x(3,5)-G-x(3,5)-N-x(2)-S-x-S	WRDGNSS	30	200.563911562616	27.1904	8.734678047662	6290.576055275
P-x(3)-P-x(2)-P-x(5)-S-Y-x(0,2)-S-x(0,3)-A	PPPSYSA	28	154.665730445127	26.6904	7.15956403112167	991.150846905993
T-x-P-G-x-P-x(0,2)-P-x(2,5)-P-x(5)-S	TPGPPPS	29	157.558031113669	26.6904	7.04302547042762	882.036692769864
T-x(2,5)-Q-x(1,3)-E-x-L-x(3)-F-x-R-x(2)-Y	TQELFRY	28	196.144595783342	26.6904	9.15827691968184	9897.1111299051
V-x(3,5)-R-x(4)-G-S-x(3)-G-x(1,4)-S-x(3)-V	VRGSGSV	36	205.232011565865	26.6904	7.44488275749152	1560.90802237912
L-x-R-x(2)-E-x(2)-S-x(1,2)-P-x(5)-S	LRESPS	51	255.736548552165	24.5203	6.6216258996826	720.023157748285
L-R-x(0,1)-V-S-x-G-x-V	LRVSGV	42	215.08823045731	24.5203	6.70816073600724	721.873570810182
R-x(4)-A-x(4,5)-P-x(3)-S-x(3)-R-x(0,1)-S	RAPSRS	35	167.34360681458	24.0203	6.20720688569037	370.09883300006
G-S-x(3)-G-x(3,4)-S-x-P-x(2,3)-T	GSGSPT	40	187.101887634108	24.0203	6.10336827766258	351.046345678818
Y-x(1,2)-T-x(0,1)-S-x(3)-G-x(3)-G-S	YTSGGS	42	210.156654697113	24.0203	6.55166980942418	602.837845051759
P-x(2,3)-G-x(0,1)-G-S-x(4)-T-x(4)-V	PGGSTV	28	135.713065458729	24.0203	6.24630530352635	346.275246083881
P-x(4)-G-S-x-P-x(2,3)-T-x(3,4)-V	PGSPTV	49	239.723426558763	24.0203	6.4474869033739	577.522444255519
P-x(1,2)-P-P-x(2)-P-x(3,4)-G-S	PPPPGS	28	125.969702403628	24.0203	5.77680872599557	201.593138942169
P-x(1,2)-P-x(0,1)-P-x(2)-P-x(5)-S-Y	PPPPSY	29	138.926494628411	24.0203	6.17730447640522	325.479447512919
N-x(3)-G-x(2)-V-x-G-x(3,4)-P-x(4,5)-R	NGVGPR	36	188.69836166816	24.0203	6.83028920164235	769.237677475407
Q-x(1,3)-E-x-L-x(3)-F-x-R-x(2)-Y	QELFRY	28	170.183339613075	24.0203	7.90730014180652	2344.32581918237
Q-x(3,5)-L-x(3)-F-x-R-x(2)-Y-P	QLFRYP	29	168.591592100905	24.0203	7.55570382054844	1591.61138147367
G-x(2)-P-x(3)-S-x(0,1)-Q-x(2)-V-x(0,1)-S	GPSQVS	43	208.061172348771	24.0203	6.33819686510355	477.025713394733
V-x(2)-L-x(2)-V-x(2,3)-G-x(2,3)-P-N	VLVGPN	29	153.460110520406	24.0203	6.8526141271532	708.389439425484
V-x(2,3)-L-x(0,1)-R-x(4)-G-S-x(3)-G	VLRGSG	42	210.167709639075	24.0203	6.55202060969476	603.081420814666
V-x(2,3)-L-x(4)-E-x(0,1)-G-S-x(3)-G	VLEGSG	42	215.438251211699	24.0203	6.71926774821616	731.165230229021
S-P-x(3,5)-S-x(3)-R-x(2,3)-P-x(5)-A	SPSRPA	29	133.516942162808	23.5203	5.92594768994564	243.641947924808
G-x-V-x(1,3)-G-x(2)-F-x(1,2)-G-x-P	GVGFGP	35	185.386698619928	23.5203	6.89763640490442	819.635410884975
G-x-V-x(1,3)-G-x(2)-F-x(1,2)-N-x(4)-P	GVGFNP	35	194.87812398045	23.5203	7.26083137830571	1245.17677277741
P-x(0,1)-G-x(1,3)-G-S-x(4)-T-x(4)-V	PGGSTV	28	135.713065458729	23.5203	6.24630530352635	346.275246083881
P-x(1,3)-G-x(0,1)-G-S-x(4)-T-x(4)-V	PGGSTV	28	135.713065458729	23.5203	6.24630530352635	346.275246083881
P-x(0,1)-P-x(2)-P-x(5)-S-Y-x(0,2)-S	PPPSYS	28	131.892825698908	23.5203	6.06222209915021	280.108542796729
T-x(5)-G-x(4)-S-x(1,3)-P-x(3,4)-P-x-V	TGSPPV	35	169.804093812457	23.5203	6.30135886769566	412.491793681598
G-x(1,3)-Q-x(3)-V-x(0,1)-V-x-G-R	GQVVGR	38	201.468121673137	23.5203	6.92363900082073	879.996819284606
V-x(1,3)-Q-x(3)-V-x(0,1)-V-x-G-R	VQVVGR	38	205.908591679836	23.5203	7.07977912713322	1053.3133669926
L-x(2)-G-x(1,2)-D-x(1,3)-V-x-S-x(2)-S	LGDVSS	33	165.934288479781	23.5203	6.524572707301	517.941897763787
S-x(0,1)-G-x(2)-S-x(0,2)-K-x-L-x(5)-T	SGSKLT	54	277.645521835521	23.5203	6.80759997730592	917.825586547304
S-x(1,2)-G-x(2)-S-x(0,2)-K-x-L-x(5)-T	SGSKLT	54	277.645521835521	23.5203	6.80759997730592	917.825586547304
S-x(3)-V-x(0,1)-S-x(0,2)-K-x-L-x(5)-T	SVSKLT	54	284.00619508836	23.5203	6.9637401036184	1098.59753511831
L-R-x(0,1)-V-S-x-G-x(0,2)-S	LRVSGS	42	205.702283584042	23.5203	6.41032175015773	512.27975273143
S-x(3,5)-P-x(3)-P-x(2)-P-x(5)-S-x(1,3)-S	SPPPSS	28	120.957047570082	23.0203	5.53526745576027	152.57477282603
T-x(5)-G-x(4)-S-x(1,3)-P-x(2,4)-P-x(2)-V	TGSPPV	35	169.804093812457	23.0203	6.30135886769566	412.491793681598
T-x(2,4)-Q-x(3,5)-L-x(3)-F-x-R-x(2)-Y	TQLFRY	29	173.533845177754	23.0203	7.78534737408924	2073.29382056496
Q-x(2)-V-x(0,1)-S-x(2,5)-K-x-L-x(5)-T	QVSKLT	42	231.576117210786	23.0203	7.23136159530926	1318.51797934654
D-x(0,1)-S-x(5)-S-x(2,5)-K-x-L-x(5)-T	DSSKLT	47	254.294862683415	23.0203	7.12402308353662	1232.64536388811
P-x(3)-S-x(5)-S-x(2,5)-K-x-L-x(0,1)-R	PSSKLR	54	274.716092670731	23.0203	6.73568912421979	844.889138354979
V-x(1,4)-N-x(2)-S-x-S-x(4,5)-L-R	VNSSLR	30	153.592364682586	23.0203	6.62738868788078	555.909301815067
E-x(0,1)-G-S-x(3)-G-x(1,4)-S-x(3)-V	EGSGSV	37	181.984251753023	23.0203	6.40469931982688	477.717642499881
V-x(2,5)-G-x(2)-P-x(3)-S-x(0,1)-Q-x(2)-V	VGPSQV	43	217.676044755534	23.0203	6.63603585095306	672.205351037135
R-D-x(3,5)-G-x(3,5)-N-x(2)-S-x-S	RDGNSS	32	166.633358018377	23.0203	6.75817429076514	667.455106255197
S-x(1,4)-P-x(3,5)-S-x(5)-S-x(2)-P-x(4)-A	SPSSPA	28	122.534440184424	22.5203	5.61127616339721	166.560031879149
P-x(2)-P-x(5)-S-Y-x(0,2)-S-x(0,3)-A	PPSYSA	28	133.470218313249	22.5203	6.13823080678714	305.742327219845
P-G-x-P-x(0,2)-P-x(2,5)-P-x(5)-S	PGPPPS	29	130.635246937096	22.5203	5.79204869255231	208.797850981912
P-x(3)-S-x(5)-S-x(4)-S-x(4)-R	PSSSR	54	203.958853327397	20.8503	4.99875910919992	113.913061893728
E-x-L-x(3)-F-x-R-x(2)-Y	ELFRY	28	143.240891679414	20.8503	6.60904336705435	525.833013775333
S-P-Y-x(1,2)-Y-S	SPYYS	31	132.845648098662	20.3503	5.5122047699994	156.32369723715
L-x(3)-P-x(3)-S-x(3)-R-x(0,1)-S	LPSRS	30	117.38485556516	20.3503	5.00300746615499	85.3253365658528
T-x(0,1)-S-x(3)-G-x(3)-G-S	TSGGS	43	168.523543879452	20.3503	5.11344351757969	116.110035890826
G-x(0,1)-G-S-x(4)-T-x(4)-V	GGSTV	28	114.517553326852	20.3503	5.22497207919183	106.608245261228
P-P-x(2)-P-x(3,4)-G-S	PPPGS	28	104.774190271751	20.3503	4.75547550166105	61.7959303524286
Q-x(3)-V-x(0,1)-V-x-G-R	QVVGR	38	171.232064058389	20.3503	5.86044932764746	258.619477996402
S-x-P-x(3)-P-x(2,3)-E-x(3)-S	SPPES	28	109.446419646753	20.3503	4.98061292993884	80.316502017343
R-x(2)-E-x(2)-S-x(1,2)-P-x(5)-S	RESPS	52	214.555962996178	20.3503	5.44904739152484	188.226674817789
N-x(2)-S-x-S-x(4,5)-L-R	NSSLR	34	143.849804607375	20.3503	5.46241655071762	154.569059268018
N-x(2)-S-x(1,2)-S-x(4)-L-R	NSSLR	34	143.849804607375	20.3503	5.46241655071762	154.569059268018
R-x(1,2)-P-x(3)-A-x(3,4)-D-R	RPADR	41	184.482405627881	19.8503	5.87284975207856	272.501266291328
P-Y-x(1,2)-Y-S-x(0,1)-A	PYYSA	29	127.773835580946	19.8503	5.6590921923993	179.120141467182
S-P-Y-x(0,2)-Y-S	SPYYS	31	132.845648098662	19.8503	5.5122047699994	156.32369723715
S-x(0,1)-P-Y-x(1,2)-Y-S	SPYYS	31	132.845648098662	19.8503	5.5122047699994	156.32369723715
S-x(5)-S-x(0,1)-A-x(1,2)-P-x(4)-A	SSAPA	28	104.988329073949	19.8503	4.7657940573979	62.5451052969359
S-x(5)-S-x(0,2)-A-x-P-x(4)-A	SSAPA	28	104.988329073949	19.8503	4.7657940573979	62.5451052969359
S-x(5)-S-x(0,1)-A-x(0,1)-P-x(4)-A	SSAPA	28	104.988329073949	19.8503	4.7657940573979	62.5451052969359
L-x(2,3)-P-x(3)-S-x(3)-R-x(0,1)-S	LPSRS	30	117.38485556516	19.8503	5.00300746615499	85.3253365658528
A-x(4,5)-P-x(3)-S-x(3)-R-x(0,1)-S	APSRS	42	163.321173342372	19.8503	5.06546575811006	108.54506863372
P-x(3)-S-x(3,4)-Y-S-x(2,3)-P	PSYSP	29	114.797214069513	19.8503	5.05612884137242	89.2240733788777
S-x(2)-S-x(3)-Y-x(2,3)-P-x(0,1)-Q	SSYPQ	31	129.382499298683	19.8503	5.36201608772539	131.432643536112
S-x(3)-G-x(3,4)-S-x-P-x(2,3)-T	SGSPT	40	155.231448526671	19.8503	5.04017860448931	102.867784046198
S-x(2,3)-A-x(4,5)-G-S-x(3)-G	SAGSG	28	105.148212498457	19.8503	4.77349824743846	63.1102148731482
Y-x-T-x(0,1)-S-x(3,4)-G-x(3)-G	YTSGG	31	132.524824501478	19.8503	5.49829139922431	153.833255698741
G-S-x-P-x(2,3)-T-x(3,4)-V	GSPTV	49	202.042516102092	19.8503	5.42615367903938	177.949275190988
G-x(1,2)-G-x(0,1)-S-x(4)-T-x(4)-V	GGSTV	28	114.517553326852	19.8503	5.22497207919183	106.608245261228
G-x(0,1)-G-S-x-P-x(2,3)-T	GGSPT	52	208.549525511401	19.8503	5.29582081633318	157.68806644033
P-x(2,3)-G-x(0,1)-G-S-x-P	PGGSP	54	207.372959238234	19.8503	5.08256767898055	125.5431997604
P-P-x(0,1)-V-x(0,1)-P-x(4)-S	PPVPS	28	108.014533249612	19.8503	4.91161562797354	74.1281254628395
T-x(1,2)-P-G-x-P-x(2,3)-P	TPGPP	31	124.013269685778	19.8503	5.12916512839217	100.39818805928
T-x(1,2)-P-G-x(1,2)-P-x(2)-P	TPGPP	31	124.013269685778	19.8503	5.12916512839217	100.39818805928
P-x(3,4)-G-x(5)-T-T-x(0,1)-P	PGTTP	28	116.37768675559	19.8503	5.31460501944091	118.251357108576
V-S-x(4,5)-Y-x(2,3)-T-G	VSYTG	52	231.412849499585	19.8503	5.87907317533732	309.096041990907
G-x(2)-V-x-G-x(3,4)-P-x(4,5)-R	GVGPR	36	150.326100616153	19.8503	5.4039045550678	148.658393365772
L-G-x(2,3)-V-x-G-x(3,4)-P	LGVGP	48	200.424695068164	19.8503	5.48893259374278	189.364449593308
L-x(0,1)-G-x(2)-V-x-G-x(3,4)-P	LGVGP	48	200.424695068164	19.8503	5.48893259374278	189.364449593308
P-x(2,3)-G-x(0,1)-S-x(4)-T-x(4)-V	PGSTV	28	113.648915307427	19.8503	5.18311563035308	101.567470606358
P-x(2,4)-G-S-x(4)-T-x(4)-V	PGSTV	28	113.648915307427	19.8503	5.18311563035308	101.567470606358
P-x(3)-S-x(2,3)-S-x(5)-P-x(2,3)-T	PSSPT	33	126.339896750998	19.8503	4.91477610420049	80.7713618673207
N-x(1,2)-L-G-x(2,3)-V-x-G	NLGVG	48	215.057268420607	19.8503	5.89398401598282	302.117411603009
S-x-S-x(0,1)-S-x(4)-L-x(1,2)-N	SSSLN	34	136.254867125028	19.8503	5.16298499072593	109.34380407256
S-x(0,1)-S-x-S-x(4)-L-x(3,4)-S	SSSLS	28	101.00330011946	19.8503	4.57377027208758	49.9416364613074
S-x-P-x(3)-P-x(2,3)-E-x(2,3)-S	SPPES	28	109.446419646753	19.8503	4.98061292993884	80.316502017343
G-x(3,4)-S-x-P-x(2,3)-T-P	GSPTP	39	154.167314955012	19.8503	5.12902563088613	112.59196273887
P-x(2)-F-x(0,1)-A-x-E-x(0,1)-I	PFAEI	47	229.891163045761	19.8503	6.43380688280265	556.772406217395
V-x-S-x(1,2)-R-x(1,2)-L-R	VSRLR	42	181.63359743168	19.8503	5.64656363697615	212.468443464413
G-x(2)-S-x(0,2)-K-x-L-x(5)-T	GSKLT	54	240.106792301621	19.8503	5.88610916366967	317.548780066111
S-x(0,1)-S-x(4)-L-R-x(0,1)-K	SSLRK	28	118.754195455099	19.8503	5.42912017140452	134.978531617119
P-x(3)-S-x(0,1)-Q-x(2)-V-x(0,1)-S	PSQVS	43	173.739161002301	19.8503	5.27500719193028	139.98449602478
G-x(2)-P-x(1,2)-D-x(0,1)-S-x(5)-S	GPDSS	48	193.899004270547	19.8503	5.30829175395284	153.701742580969
E-x(0,1)-G-S-x(1,2)-P-x(5)-S	EGSPS	52	208.372886702781	19.8503	5.29131469107017	156.868709293909
V-x(2,3)-G-x-V-x(1,2)-N-G	VGVNG	44	198.020964397443	19.8503	5.89451357888456	289.431978894677
D-x-S-x(3,4)-V-x(2)-G-x(1,2)-S	DSVGS	48	201.051674895454	19.8503	5.50628832910408	193.196403084807
D-x-S-x(3,4)-V-x(2)-G-x(2,3)-S	DSVGS	48	201.051674895454	19.8503	5.50628832910408	193.196403084807
Y-x(4)-P-x(2,3)-A-x(3)-R-x(2,4)-A	YPARA	33	144.756322324217	19.3503	5.6635361693152	192.056233487142
S-x(0,1)-S-P-Y-x(0,2)-S	SSPYS	28	108.62530515997	19.3503	4.94104646411741	76.708341108972
L-x(0,2)-L-x(2,3)-P-x(3)-S-x(3)-R	LLPSR	34	140.158491953554	19.3503	5.31688599053596	130.650693609461
A-x(0,2)-L-x(3)-P-x(3)-S-x(4,5)-S	ALPSS	31	118.583010608803	19.3503	4.89366746361312	76.3867554885826
R-x(2,3)-N-x(2,4)-L-x(5)-Y-x-S	RNLYS	28	128.631072807587	19.3503	5.90505030840751	233.707654630394
N-x(4,5)-F-x-N-x(3)-L-x(0,2)-P	NFNLP	54	273.703988978558	19.3503	6.71084427021528	821.060894773454
V-x(1,3)-G-x(2)-F-x(1,2)-G-x-P	VGFGP	47	213.226523800996	19.3503	5.96247654531659	323.506934400443
V-x(1,3)-G-x(2)-F-x(1,2)-N-x(4)-P	VGFNP	46	221.15334521215	19.3503	6.31633149246374	481.115738889509
V-x(0,2)-S-x(5)-P-x(3)-P-x(4,5)-Y	VSPPY	30	125.535955043332	19.3503	5.36869108404264	130.296383698018
L-A-x(0,2)-G-x(2)-P-x(3,4)-S	LAGPS	48	190.898952992488	19.3503	5.22524586669146	139.627330246161
S-x(1,3)-L-x-G-x(3)-G-x(0,1)-S	SLGGS	28	106.884592972431	19.3503	4.85716799116163	69.5769179989369
P-x(0,2)-T-x(2)-G-x(1,2)-P-x(4)-S	PTGPS	29	113.596968914219	19.3503	5.00035902175858	83.6336835223268
P-x(0,2)-T-x(5)-P-x(4)-S-x(3,4)-S	PTPSS	31	118.443653204061	19.3503	4.88762385815687	75.8514903813353
P-x(0,1)-G-x(1,3)-G-S-x-P	PGGSP	44	168.245985797058	19.3503	4.99362659564377	102.215075617916
V-P-x(3,4)-G-S-x(1,3)-P	VPGSP	30	116.94859136304	19.3503	4.98343530018973	83.4084048042303
V-x(5)-G-x(2)-P-x(1,3)-S-x(1,2)-L	VGPSL	55	224.393888714706	19.3503	5.40635518632441	184.26765556465
P-x-V-x(0,2)-P-x(3,4)-G-S	PVPGS	30	116.94859136304	19.3503	4.98343530018973	83.4084048042303
P-x(1,3)-V-P-x(3,4)-G-S	PVPGS	30	116.94859136304	19.3503	4.98343530018973	83.4084048042303
P-x(2)-P-x(5)-S-Y-x(1,4)-T	PPSYT	30	126.24136719859	19.3503	5.4003380624322	135.148008834433
Y-x(2)-H-x-P-x(2,3)-Q-x(2,4)-Y	YHPQY	31	155.010800673071	19.3503	6.47345571525855	473.303542034264
T-x(1,2)-P-G-x-P-x(0,2)-P	TPGPP	31	124.013269685778	19.3503	5.12916512839217	100.39818805928
S-x(3)-P-x(3)-P-x(2,4)-P-x(4,5)-S	SPPPS	29	105.605156580275	19.3503	4.62901660868076	54.2352031000508
R-x(3,5)-S-x(1,2)-L-P-G	RSLPG	29	116.386661182078	19.3503	5.12998306887131	97.1975778380829
R-x(3,4)-T-x(1,3)-L-P-G	RTLPG	28	119.06774715674	19.3503	5.44422906655364	137.354191843192
G-x(4)-S-x(1,3)-P-x(3,4)-P-x-V	GSPPV	35	137.112141598047	19.3503	5.05038208982034	97.3694956438519
S-x(3,4)-T-x-P-x-V-x(2,4)-R	STPVR	30	125.583220390279	19.3503	5.37081155418519	130.615983899241
S-x(3,5)-T-x-P-x(0,1)-V-V	STPVV	28	116.889258285289	19.3503	5.33925575666557	121.668837843343
S-x(2)-P-x(2,4)-G-S-x(4,5)-T	SPGST	49	191.054090494364	19.3503	5.12831469318987	126.100198734846
S-x-S-x(4)-L-x(3,4)-S-x(1,3)-T	SSLST	28	107.84105256491	19.3503	4.90325623632665	73.4109010417904
S-x(1,2)-S-x(4)-L-x(0,2)-N-x(2)-G	SSLNG	29	118.659749544998	19.3503	5.23560293111965	109.837849115065
V-x(0,2)-S-x-S-x(0,1)-S-x(4)-L	VSSSL	32	123.063443527334	19.3503	4.92960120491478	80.920996822417
G-x(1,2)-D-x(1,3)-V-x-S-x(2)-S	GDVSS	33	136.88624673733	19.3503	5.34356103160638	132.744985304207
S-x-P-x(0,2)-A-x(0,1)-T-P	SPATP	28	110.248688905057	19.3503	5.01927131400003	84.0027895482786
G-x(1,3)-S-x-P-x(2,3)-T-P	GSPTP	48	190.680626391726	19.3503	5.21920226123521	138.654414033759
D-x(2,3)-Q-x(1,3)-S-x(4)-S-x(5)-Y	DQSSY	34	152.937714345118	19.3503	5.82070876789007	233.676466041238
R-x(1,3)-P-x(2)-F-x(0,1)-A-x-E	RPFAE	41	196.504802198036	19.3503	6.26388721601704	427.591795660431
V-F-x(1,3)-R-P-x(1,2)-P	VFRPP	45	207.874665883918	19.3503	6.05946745277214	353.977245600228
D-x(0,2)-R-x(2,3)-R-x-S-x(3)-V	DRRSV	35	157.388775123702	19.3503	5.82627939652513	238.615307938342
R-K-x(2)-R-x(3,4)-F-x(1,3)-Q	RKRFQ	29	148.0933350723	19.3503	6.60324499008255	531.57929195816
S-x(0,2)-K-x-L-x(5)-T-x(2,3)-L	SKLTL	28	124.763689637641	19.3503	5.71869543771027	188.528197595844
G-x(2)-S-x(0,2)-K-x-L-x(0,1)-R	GSKLR	54	238.882467397184	19.3503	5.85605475942229	306.73731404991
S-x-S-x(2,3)-S-x(0,2)-L-R	SSSLR	29	111.188352465809	19.3503	4.888441798636	73.4337176340648
G-x(0,2)-D-x(3,4)-V-x-S-x(5)-R	GDVSR	33	144.251034599	19.3503	5.64299259159807	187.558965005056
G-x(4)-G-x(5)-K-x(1,2)-R-x(2,4)-T	GGKRT	29	130.757365156593	19.3503	5.797722959216	210.168150683161
S-x(1,2)-P-x(1,3)-G-x-S-x(3)-V	SPGSV	46	178.018604769962	19.3503	5.06922946645337	114.093172413474
S-x(5)-S-x(1,2)-G-x(2)-S-x(0,2)-L	SSGSL	55	207.887893091892	19.3503	5.00867378977663	116.293634449788
G-S-x(1,2)-P-x(3,5)-S-x(3)-V	GSPSV	46	178.018604769962	19.3503	5.06922946645337	114.093172413474
G-S-x(1,2)-P-x(5)-S-x(1,3)-V	GSPSV	46	178.018604769962	19.3503	5.06922946645337	114.093172413474
G-S-x(3)-G-x(1,4)-S-x(3)-V	GSGSV	37	143.57306784187	19.3503	5.01652980767754	96.257434024799
G-S-x(3)-G-x(3,4)-S-x(1,3)-V	GSGSV	37	143.57306784187	19.3503	5.01652980767754	96.257434024799
G-S-x(3)-G-x(3,4)-G-x(0,2)-S	GSGGS	43	162.461378961063	19.3503	4.92565641287764	93.3747223243117
W-x(2)-R-D-x(3,5)-G-x(0,1)-V	WRDGV	36	186.910298834832	19.3503	6.76382281934834	712.56254580717
Y-x(4)-P-x(2,3)-A-x(3)-R-x(1,4)-A	YPARA	33	144.756322324217	18.8503	5.6635361693152	192.056233487142
R-x(1,4)-S-x(2,3)-L-x(2)-S-x(4)-S	RSLSS	55	214.434679755488	18.8503	5.16640649023129	139.62302309585
R-x(1,3)-N-x(2,4)-L-x(5)-Y-x-S	RNLYS	28	128.631072807587	18.8503	5.90505030840751	233.707654630394
R-x(0,2)-N-x(2,4)-L-x(5)-Y-x-S	RNLYS	28	128.631072807587	18.8503	5.90505030840751	233.707654630394
S-x(2)-P-x(4,5)-Q-x(0,3)-Y-x(2)-Y	SPQYY	28	127.380027497641	18.8503	5.84476706862327	218.020937192317
L-A-x(0,2)-G-x(2)-P-x(1,3)-S	LAGPS	48	190.898952992488	18.8503	5.22524586669146	139.627330246161
T-x(0,1)-S-x(1,4)-L-x(5)-G-S	TSLGS	28	110.781698991396	18.8503	5.04495509586367	86.5434285028244
P-T-x(2)-G-x(1,2)-P-x(1,4)-S	PTGPS	28	109.53993431014	18.8503	4.98511905520185	80.7378556006725
P-T-x(5)-P-x(0,3)-T-x(0,1)-S	PTPTS	29	117.638412193145	18.8503	5.18814612646063	103.968894005507
G-x(4)-S-x(1,3)-P-x(2,4)-P-x(2)-V	GSPPV	35	137.112141598047	18.8503	5.05038208982034	97.3694956438519
S-x(4)-T-x(1,3)-P-x-V-x(2,4)-R	STPVR	30	125.583220390279	18.8503	5.37081155418519	130.615983899241
S-x(2)-P-x(2,4)-G-S-x(1,3)-V	SPGSV	46	178.018604769962	18.8503	5.06922946645337	114.093172413474
P-x(0,3)-S-x(0,1)-P-x-V-x(3)-S	PSPVS	29	109.866322058943	18.8503	4.827013183832	68.3641341094207
G-x(1,4)-D-x(2)-R-x(1,2)-L-R	GDRLR	35	160.090438442053	18.8503	5.92966013227102	268.809825635857
S-x(1,4)-P-x(3,5)-S-x(5)-S-A	SPSSA	28	101.338928052547	18.3503	4.58994293906269	50.9008720393852
P-x(1,3)-S-x(2)-S-x(2,5)-P-x(3)-P	PSSPP	32	116.919994785305	18.3503	4.67176858910171	59.9005217955682
S-x(0,2)-P-x(2,5)-T-x-A-x(3)-P	SPTAP	28	110.248688905057	18.3503	5.01927131400003	84.0027895482786
S-x(0,3)-P-x(2,4)-T-x-A-x(3)-P	SPTAP	28	110.248688905057	18.3503	5.01927131400003	84.0027895482786
L-P-x(0,3)-G-x(1,3)-P-x(4)-P	LPGPP	30	118.319969675803	18.3503	5.04495958709687	89.5814404294789
S-x(3)-P-x(3)-P-x(2,4)-P-x(1,4)-T	SPPPT	28	108.671296290715	18.3503	4.9432626063631	76.9061595427294
A-x(3,5)-P-x(3)-S-x(1,4)-V-S	APSVS	55	215.039834913788	18.3503	5.18098658306423	141.999681879106
Q-x(0,2)-G-x(0,3)-N-x(3)-L-P	QGNLP	54	244.021528149333	18.3503	5.98220706485786	354.736178594086
P-x(0,2)-S-x(0,3)-P-x-V-x(3)-S	PSPVS	29	109.866322058943	18.3503	4.827013183832	68.3641341094207
Q-x-G-x(0,3)-V-x(2,4)-L-x(4)-R	QGVLR	48	216.126749485881	18.3503	5.9235888446151	312.603038721312
T-x(0,3)-L-x-G-x(3)-G-x(0,3)-S	TLGGS	28	113.722345417881	17.8503	5.1866539554007	101.984303140492
L-x(2,5)-V-x(1,4)-S-x(2)-S-x-S	LVSSS	30	115.123866525571	17.8503	4.90157248131453	75.8388385034547
P-x(3)-S-x(4)-Y-S	PSYS	35	112.705972177601	16.6802	4.11646566348922	32.2983097089227
P-x(2)-T-x-A-x(3)-P	PTAP	29	94.5001920387673	16.6802	4.11302046692053	29.2757488933947
A-x(3)-L-P-x(5)-V	ALPV	32	107.675853779668	16.6802	4.28380392031202	37.833406928901
G-S-x(4)-T-x(4)-V	GSTV	28	92.4534031755498	16.6802	4.16178240601856	30.5334854908705
E-x-G-S-x(3)-G	EGSG	43	143.204743050112	16.6802	4.32914543821746	46.3071208672493
S-x-S-x(4)-L-G	SSLG	33	100.527932232449	16.6802	3.86533422652403	22.8903142296026
V-x-S-x(2)-S-x-S	VSSS	32	94.9231530893353	16.6802	3.74858952922016	19.3448430529314
F-x-R-x(2)-Y-P	FRYP	29	115.234239200612	16.6802	5.07643537010165	91.3497298626864
V-S-x-G-x-V	VSGV	55	183.593280268894	16.6802	4.42334008578103	58.5942015168019
P-x(3)-A-x(3,4)-D-R	PADR	44	157.966201984293	16.1802	4.68259619821708	71.1362887086489
S-x(0,1)-A-x-P-x(4)-A	SAPA	30	92.2251827824008	16.1802	3.8742664671391	22.0772453588564
S-x(3)-R-x(2,3)-P-x(5)-A	SRPA	29	91.7046294225325	16.1802	3.98312365197487	24.9214439802042
Y-S-A-x(0,1)-P	YSAP	31	103.501336062839	16.1802	4.23961043130843	35.3074264794673
Y-x(1,2)-Y-S-x-A	YYSA	28	102.014972178321	16.1802	4.62251900150804	52.8869481918478
S-S-P-x(2,3)-S	SSPS	28	78.5660233063278	16.1802	3.49260100709123	12.6193382550583
N-x(4,5)-S-S-x(4)-S	NSSS	28	86.9719697002844	16.1802	3.89765242933127	21.977425566174
G-x(3,4)-S-x-P-x(2)-T	GSPT	29	91.616437814495	16.1802	3.97902579742406	24.7936415114662
S-x(2)-S-x(2)-P-x(2,3)-P	SSPP	29	83.6246254805507	16.1802	3.60768338434624	15.1826575640201
S-x(2)-S-x(2,3)-P-x(3)-P	SSPP	28	80.6380317133882	16.1802	3.59244341778951	14.5999347168071
S-x(2)-S-x(1,2)-P-Y	SSPY	28	89.5018014351534	16.1802	4.01955565048117	25.6287292938916
S-x(2)-S-x(1,2)-P-x(3)-P	SSPP	32	92.5844067820383	16.1802	3.65043536476719	16.9308261056593
P-x(0,1)-S-x(2)-S-x-N	PSSN	28	89.0439781073447	16.1802	3.99749484002954	24.9327059958707
V-P-x(1,2)-S-x(2)-S	VPSS	29	87.8857909592184	16.1802	3.80567995949748	19.8585888855396
A-x(3)-P-x(4)-S-x(3,4)-S	APSS	30	88.3054557594135	16.1802	3.69841534880389	17.5077269359408
A-x(4,5)-G-S-x(3)-G	AGSG	29	89.21080909859	16.1802	3.86724740035895	21.5110507506418
S-x-L-x-G-x(4,5)-S	SLGS	28	84.8204428211289	16.1802	3.79397831798836	19.2158924302623
S-x(1,2)-L-x(5)-G-S	SLGS	33	100.527932232449	16.1802	3.86533422652403	22.8903142296026
P-x(0,1)-H-x-P-x(5)-S	PHPS	34	113.382774781847	16.1802	4.26124928763277	37.9539164655928
P-P-x(0,1)-V-P	PPVP	29	92.1832898775658	16.1802	4.00536478089403	25.6248417858436
G-x(2)-P-x-V-x(1,2)-P	GPVP	45	146.275013775767	16.1802	4.23803574560917	42.4589303524867
G-x(2)-P-x-V-x(1,2)-T	GPVT	45	154.041411467957	16.1802	4.46767929914996	55.861333012091
S-x(1,2)-L-P-G	SLPG	29	90.1106901625666	16.1802	3.90906069524337	22.6944354853966
A-S-x(2,3)-P-x(3)-P	ASPP	29	87.4091895027453	16.1802	3.78353450268146	19.2890338385766
V-x(0,1)-V-x-G-R	VVGR	38	134.310931704853	16.1802	4.56219255289529	57.3928190455143
T-x-P-x(0,1)-V-V	TPVV	28	97.7657545604718	16.1802	4.41776494302932	41.5309884512919
S-x(1,2)-V-S-x(5)-P	SVSP	30	91.024569207762	16.1802	3.82040321631819	20.5904859199763
S-x(2,3)-S-x(5)-P-x(2)-T	SSPT	29	88.566878557399	16.1802	3.83732693788704	20.6950111754839
S-x(1,2)-S-x(5)-P-x(2)-T	SSPT	29	88.566878557399	16.1802	3.83732693788704	20.6950111754839
G-S-x(4)-T-x(0,1)-T	GSTT	31	103.455740240725	16.1802	4.23763304690017	35.2232384620783
S-x-S-x(0,1)-S-x-N	SSSN	28	86.9719697002844	16.1802	3.89765242933127	21.977425566174
S-S-x(1,2)-S-x-S	SSSS	34	93.4926848768825	16.1802	3.47707948209299	13.5840007110051
S-x(0,1)-S-x-S-x-S	SSSS	28	76.4940148992675	16.1802	3.39275859639296	10.8056479731401
S-x(2)-S-A-x(0,1)-S	SSAS	30	86.0799652481264	16.1802	3.59857293810561	15.2445212466406
S-x(2)-S-x-S-x(2,3)-P	SSSP	28	78.5660233063278	16.1802	3.49260100709123	12.6193382550583
S-x(2)-S-x(1,2)-S-x(2)-P	SSSP	28	78.5660233063278	16.1802	3.49260100709123	12.6193382550583
P-x(3)-P-x(2,3)-E-x(3)-S	PPES	28	90.3229159219362	16.1802	4.0591221163026	26.9187819462196
P-x(3)-P-x(4)-V-x(3,4)-L	PPVL	30	99.0347879918602	16.1802	4.17976648907484	32.3045766791142
S-x(0,1)-P-x-V-x(3)-S	SPVS	29	87.8857909592184	16.1802	3.80567995949748	19.8585888855396
E-x(2)-S-x(1,2)-P-x(5)-S	ESPS	52	166.69615863921	16.1802	4.2281250178969	45.0989687385583
K-x-L-x(5)-T-x(2,3)-L	KLTL	28	105.640185912824	16.1802	4.79720462407403	64.8804398525971
D-x(2)-R-x(1,2)-L-R	DRLR	35	132.305953066339	16.1802	4.86647045909775	78.6365944360363
