# Supplementary material for: Evaluating deterministic motif significance measures in protein databases
Source: Algorithms Mol Biol. 2007 Dec 24;2:16. doi: 10.1186/1748-7188-2-16 (PMC2254621; doi:10.1186/1748-7188-2-16)
Supplement: Additional File 2 — Scripts and Datasets. This file contains the sequence datasets (synthetic and real) and the evaluated motifs. This data is separated according to the tables where it is presented and discussed. It also contains script programs (in perl language) developed for this work. [file 1748-7188-2-16-S2.zip › Scripts_and_Datasets/datasets/Figure 2/Pratt/pratt_ps00034_s50.txt]

34.5305 35 R-x-V-x(2,5)-G-x(2)-P-x(3)-S-x(5)-S-x(2,5)-K-x-L-x(5)-T
31.8604 28 R-x(1,3)-R-x(2,3)-F-x(5)-E-x-L-x(3)-F-x-R-x(2)-Y
31.3604 28 G-x(2)-P-x(3)-S-x(5)-S-x(2,5)-K-x-L-x(5)-T-x(2,3)-L
30.3604 54 V-x(2,5)-G-x(2)-P-x(3)-S-x(5)-S-x(2,5)-K-x-L-x(5)-T
28.6904 44 E-x(0,1)-A-x(5)-P-x(3)-S-x(5)-S-x(4)-S-x(4)-R
28.6904 28 R-x(3,4)-F-x(5)-E-x-L-x(3)-F-x-R-x(2)-Y
28.6904 28 R-x(2,3)-F-x(5)-E-x-L-x(3)-F-x-R-x(2)-Y
27.6904 29 A-x-R-x(5)-L-x(0,2)-L-x(2,3)-P-x(3)-S-x(3)-R
27.6904 33 E-x(5)-L-x(2)-G-x(1,2)-D-x(1,3)-V-x-S-x(2)-S
27.6904 54 S-x(5)-S-x(1,2)-G-x(2)-S-x(0,2)-K-x-L-x(5)-T
27.6904 54 S-x(5)-S-x(3)-V-x(0,1)-S-x(0,2)-K-x-L-x(5)-T
27.1904 28 F-x(1,3)-Q-x(1,3)-E-x-L-x(3)-F-x-R-x(2)-Y
27.1904 28 P-x(3)-S-x(5)-S-x(2,5)-K-x-L-x(5)-T-x(2,3)-L
27.1904 54 G-x(2)-P-x(3)-S-x(5)-S-x(2,5)-K-x-L-x(0,1)-R
27.1904 36 R-x-V-x(2,5)-G-x(2)-P-x(3)-S-x(0,1)-Q-x(2)-V
27.1904 36 L-x(0,1)-R-x(4)-G-S-x(3)-G-x(1,4)-S-x(3)-V
27.1904 36 L-x(4)-E-x(0,1)-G-S-x(3)-G-x(1,4)-S-x(3)-V
27.1904 30 W-x(2)-R-D-x(3,5)-G-x(3,5)-N-x(2)-S-x-S
26.6904 28 P-x(3)-P-x(2)-P-x(5)-S-Y-x(0,2)-S-x(0,3)-A
26.6904 29 T-x-P-G-x-P-x(0,2)-P-x(2,5)-P-x(5)-S
26.6904 28 T-x(2,5)-Q-x(1,3)-E-x-L-x(3)-F-x-R-x(2)-Y
26.6904 36 V-x(3,5)-R-x(4)-G-S-x(3)-G-x(1,4)-S-x(3)-V
24.5203 51 L-x-R-x(2)-E-x(2)-S-x(1,2)-P-x(5)-S
24.5203 42 L-R-x(0,1)-V-S-x-G-x-V
24.0203 35 R-x(4)-A-x(4,5)-P-x(3)-S-x(3)-R-x(0,1)-S
24.0203 40 G-S-x(3)-G-x(3,4)-S-x-P-x(2,3)-T
24.0203 42 Y-x(1,2)-T-x(0,1)-S-x(3)-G-x(3)-G-S
24.0203 28 P-x(2,3)-G-x(0,1)-G-S-x(4)-T-x(4)-V
24.0203 49 P-x(4)-G-S-x-P-x(2,3)-T-x(3,4)-V
24.0203 28 P-x(1,2)-P-P-x(2)-P-x(3,4)-G-S
24.0203 29 P-x(1,2)-P-x(0,1)-P-x(2)-P-x(5)-S-Y
24.0203 36 N-x(3)-G-x(2)-V-x-G-x(3,4)-P-x(4,5)-R
24.0203 28 Q-x(1,3)-E-x-L-x(3)-F-x-R-x(2)-Y
24.0203 29 Q-x(3,5)-L-x(3)-F-x-R-x(2)-Y-P
24.0203 43 G-x(2)-P-x(3)-S-x(0,1)-Q-x(2)-V-x(0,1)-S
24.0203 29 V-x(2)-L-x(2)-V-x(2,3)-G-x(2,3)-P-N
24.0203 42 V-x(2,3)-L-x(0,1)-R-x(4)-G-S-x(3)-G
24.0203 42 V-x(2,3)-L-x(4)-E-x(0,1)-G-S-x(3)-G
23.5203 29 S-P-x(3,5)-S-x(3)-R-x(2,3)-P-x(5)-A
23.5203 35 G-x-V-x(1,3)-G-x(2)-F-x(1,2)-G-x-P
23.5203 35 G-x-V-x(1,3)-G-x(2)-F-x(1,2)-N-x(4)-P
23.5203 28 P-x(0,1)-G-x(1,3)-G-S-x(4)-T-x(4)-V
23.5203 28 P-x(1,3)-G-x(0,1)-G-S-x(4)-T-x(4)-V
23.5203 28 P-x(0,1)-P-x(2)-P-x(5)-S-Y-x(0,2)-S
23.5203 35 T-x(5)-G-x(4)-S-x(1,3)-P-x(3,4)-P-x-V
23.5203 38 G-x(1,3)-Q-x(3)-V-x(0,1)-V-x-G-R
23.5203 38 V-x(1,3)-Q-x(3)-V-x(0,1)-V-x-G-R
23.5203 33 L-x(2)-G-x(1,2)-D-x(1,3)-V-x-S-x(2)-S
23.5203 54 S-x(0,1)-G-x(2)-S-x(0,2)-K-x-L-x(5)-T
23.5203 54 S-x(1,2)-G-x(2)-S-x(0,2)-K-x-L-x(5)-T
23.5203 54 S-x(3)-V-x(0,1)-S-x(0,2)-K-x-L-x(5)-T
23.5203 42 L-R-x(0,1)-V-S-x-G-x(0,2)-S
23.0203 28 S-x(3,5)-P-x(3)-P-x(2)-P-x(5)-S-x(1,3)-S
23.0203 35 T-x(5)-G-x(4)-S-x(1,3)-P-x(2,4)-P-x(2)-V
23.0203 29 T-x(2,4)-Q-x(3,5)-L-x(3)-F-x-R-x(2)-Y
23.0203 42 Q-x(2)-V-x(0,1)-S-x(2,5)-K-x-L-x(5)-T
23.0203 47 D-x(0,1)-S-x(5)-S-x(2,5)-K-x-L-x(5)-T
23.0203 54 P-x(3)-S-x(5)-S-x(2,5)-K-x-L-x(0,1)-R
23.0203 30 V-x(1,4)-N-x(2)-S-x-S-x(4,5)-L-R
23.0203 37 E-x(0,1)-G-S-x(3)-G-x(1,4)-S-x(3)-V
23.0203 43 V-x(2,5)-G-x(2)-P-x(3)-S-x(0,1)-Q-x(2)-V
23.0203 32 R-D-x(3,5)-G-x(3,5)-N-x(2)-S-x-S
22.5203 28 S-x(1,4)-P-x(3,5)-S-x(5)-S-x(2)-P-x(4)-A
22.5203 28 P-x(2)-P-x(5)-S-Y-x(0,2)-S-x(0,3)-A
22.5203 29 P-G-x-P-x(0,2)-P-x(2,5)-P-x(5)-S
20.8503 54 P-x(3)-S-x(5)-S-x(4)-S-x(4)-R
20.8503 28 E-x-L-x(3)-F-x-R-x(2)-Y
20.3503 31 S-P-Y-x(1,2)-Y-S
20.3503 30 L-x(3)-P-x(3)-S-x(3)-R-x(0,1)-S
20.3503 43 T-x(0,1)-S-x(3)-G-x(3)-G-S
20.3503 28 G-x(0,1)-G-S-x(4)-T-x(4)-V
20.3503 28 P-P-x(2)-P-x(3,4)-G-S
20.3503 38 Q-x(3)-V-x(0,1)-V-x-G-R
20.3503 28 S-x-P-x(3)-P-x(2,3)-E-x(3)-S
20.3503 52 R-x(2)-E-x(2)-S-x(1,2)-P-x(5)-S
20.3503 34 N-x(2)-S-x-S-x(4,5)-L-R
20.3503 34 N-x(2)-S-x(1,2)-S-x(4)-L-R
19.8503 41 R-x(1,2)-P-x(3)-A-x(3,4)-D-R
19.8503 29 P-Y-x(1,2)-Y-S-x(0,1)-A
19.8503 31 S-P-Y-x(0,2)-Y-S
19.8503 31 S-x(0,1)-P-Y-x(1,2)-Y-S
19.8503 28 S-x(5)-S-x(0,1)-A-x(1,2)-P-x(4)-A
19.8503 28 S-x(5)-S-x(0,2)-A-x-P-x(4)-A
19.8503 28 S-x(5)-S-x(0,1)-A-x(0,1)-P-x(4)-A
19.8503 30 L-x(2,3)-P-x(3)-S-x(3)-R-x(0,1)-S
19.8503 42 A-x(4,5)-P-x(3)-S-x(3)-R-x(0,1)-S
19.8503 29 P-x(3)-S-x(3,4)-Y-S-x(2,3)-P
19.8503 31 S-x(2)-S-x(3)-Y-x(2,3)-P-x(0,1)-Q
19.8503 40 S-x(3)-G-x(3,4)-S-x-P-x(2,3)-T
19.8503 28 S-x(2,3)-A-x(4,5)-G-S-x(3)-G
19.8503 31 Y-x-T-x(0,1)-S-x(3,4)-G-x(3)-G
19.8503 49 G-S-x-P-x(2,3)-T-x(3,4)-V
19.8503 28 G-x(1,2)-G-x(0,1)-S-x(4)-T-x(4)-V
19.8503 52 G-x(0,1)-G-S-x-P-x(2,3)-T
19.8503 54 P-x(2,3)-G-x(0,1)-G-S-x-P
19.8503 28 P-P-x(0,1)-V-x(0,1)-P-x(4)-S
19.8503 31 T-x(1,2)-P-G-x-P-x(2,3)-P
19.8503 31 T-x(1,2)-P-G-x(1,2)-P-x(2)-P
19.8503 28 P-x(3,4)-G-x(5)-T-T-x(0,1)-P
19.8503 52 V-S-x(4,5)-Y-x(2,3)-T-G
19.8503 36 G-x(2)-V-x-G-x(3,4)-P-x(4,5)-R
19.8503 48 L-G-x(2,3)-V-x-G-x(3,4)-P
19.8503 48 L-x(0,1)-G-x(2)-V-x-G-x(3,4)-P
19.8503 28 P-x(2,3)-G-x(0,1)-S-x(4)-T-x(4)-V
19.8503 28 P-x(2,4)-G-S-x(4)-T-x(4)-V
19.8503 33 P-x(3)-S-x(2,3)-S-x(5)-P-x(2,3)-T
19.8503 48 N-x(1,2)-L-G-x(2,3)-V-x-G
19.8503 34 S-x-S-x(0,1)-S-x(4)-L-x(1,2)-N
19.8503 28 S-x(0,1)-S-x-S-x(4)-L-x(3,4)-S
19.8503 28 S-x-P-x(3)-P-x(2,3)-E-x(2,3)-S
19.8503 39 G-x(3,4)-S-x-P-x(2,3)-T-P
19.8503 47 P-x(2)-F-x(0,1)-A-x-E-x(0,1)-I
19.8503 42 V-x-S-x(1,2)-R-x(1,2)-L-R
19.8503 54 G-x(2)-S-x(0,2)-K-x-L-x(5)-T
19.8503 28 S-x(0,1)-S-x(4)-L-R-x(0,1)-K
19.8503 43 P-x(3)-S-x(0,1)-Q-x(2)-V-x(0,1)-S
19.8503 48 G-x(2)-P-x(1,2)-D-x(0,1)-S-x(5)-S
19.8503 52 E-x(0,1)-G-S-x(1,2)-P-x(5)-S
19.8503 44 V-x(2,3)-G-x-V-x(1,2)-N-G
19.8503 48 D-x-S-x(3,4)-V-x(2)-G-x(1,2)-S
19.8503 48 D-x-S-x(3,4)-V-x(2)-G-x(2,3)-S
19.3503 33 Y-x(4)-P-x(2,3)-A-x(3)-R-x(2,4)-A
19.3503 28 S-x(0,1)-S-P-Y-x(0,2)-S
19.3503 34 L-x(0,2)-L-x(2,3)-P-x(3)-S-x(3)-R
19.3503 31 A-x(0,2)-L-x(3)-P-x(3)-S-x(4,5)-S
19.3503 28 R-x(2,3)-N-x(2,4)-L-x(5)-Y-x-S
19.3503 54 N-x(4,5)-F-x-N-x(3)-L-x(0,2)-P
19.3503 47 V-x(1,3)-G-x(2)-F-x(1,2)-G-x-P
19.3503 46 V-x(1,3)-G-x(2)-F-x(1,2)-N-x(4)-P
19.3503 30 V-x(0,2)-S-x(5)-P-x(3)-P-x(4,5)-Y
19.3503 48 L-A-x(0,2)-G-x(2)-P-x(3,4)-S
19.3503 28 S-x(1,3)-L-x-G-x(3)-G-x(0,1)-S
19.3503 29 P-x(0,2)-T-x(2)-G-x(1,2)-P-x(4)-S
19.3503 31 P-x(0,2)-T-x(5)-P-x(4)-S-x(3,4)-S
19.3503 44 P-x(0,1)-G-x(1,3)-G-S-x-P
19.3503 30 V-P-x(3,4)-G-S-x(1,3)-P
19.3503 55 V-x(5)-G-x(2)-P-x(1,3)-S-x(1,2)-L
19.3503 30 P-x-V-x(0,2)-P-x(3,4)-G-S
19.3503 30 P-x(1,3)-V-P-x(3,4)-G-S
19.3503 30 P-x(2)-P-x(5)-S-Y-x(1,4)-T
19.3503 31 Y-x(2)-H-x-P-x(2,3)-Q-x(2,4)-Y
19.3503 31 T-x(1,2)-P-G-x-P-x(0,2)-P
19.3503 29 S-x(3)-P-x(3)-P-x(2,4)-P-x(4,5)-S
19.3503 29 R-x(3,5)-S-x(1,2)-L-P-G
19.3503 28 R-x(3,4)-T-x(1,3)-L-P-G
19.3503 35 G-x(4)-S-x(1,3)-P-x(3,4)-P-x-V
19.3503 30 S-x(3,4)-T-x-P-x-V-x(2,4)-R
19.3503 28 S-x(3,5)-T-x-P-x(0,1)-V-V
19.3503 49 S-x(2)-P-x(2,4)-G-S-x(4,5)-T
19.3503 28 S-x-S-x(4)-L-x(3,4)-S-x(1,3)-T
19.3503 29 S-x(1,2)-S-x(4)-L-x(0,2)-N-x(2)-G
19.3503 32 V-x(0,2)-S-x-S-x(0,1)-S-x(4)-L
19.3503 33 G-x(1,2)-D-x(1,3)-V-x-S-x(2)-S
19.3503 28 S-x-P-x(0,2)-A-x(0,1)-T-P
19.3503 48 G-x(1,3)-S-x-P-x(2,3)-T-P
19.3503 34 D-x(2,3)-Q-x(1,3)-S-x(4)-S-x(5)-Y
19.3503 41 R-x(1,3)-P-x(2)-F-x(0,1)-A-x-E
19.3503 45 V-F-x(1,3)-R-P-x(1,2)-P
19.3503 35 D-x(0,2)-R-x(2,3)-R-x-S-x(3)-V
19.3503 29 R-K-x(2)-R-x(3,4)-F-x(1,3)-Q
19.3503 28 S-x(0,2)-K-x-L-x(5)-T-x(2,3)-L
19.3503 54 G-x(2)-S-x(0,2)-K-x-L-x(0,1)-R
19.3503 29 S-x-S-x(2,3)-S-x(0,2)-L-R
19.3503 33 G-x(0,2)-D-x(3,4)-V-x-S-x(5)-R
19.3503 29 G-x(4)-G-x(5)-K-x(1,2)-R-x(2,4)-T
19.3503 46 S-x(1,2)-P-x(1,3)-G-x-S-x(3)-V
19.3503 55 S-x(5)-S-x(1,2)-G-x(2)-S-x(0,2)-L
19.3503 46 G-S-x(1,2)-P-x(3,5)-S-x(3)-V
19.3503 46 G-S-x(1,2)-P-x(5)-S-x(1,3)-V
19.3503 37 G-S-x(3)-G-x(1,4)-S-x(3)-V
19.3503 37 G-S-x(3)-G-x(3,4)-S-x(1,3)-V
19.3503 43 G-S-x(3)-G-x(3,4)-G-x(0,2)-S
19.3503 36 W-x(2)-R-D-x(3,5)-G-x(0,1)-V
18.8503 33 Y-x(4)-P-x(2,3)-A-x(3)-R-x(1,4)-A
18.8503 55 R-x(1,4)-S-x(2,3)-L-x(2)-S-x(4)-S
18.8503 28 R-x(1,3)-N-x(2,4)-L-x(5)-Y-x-S
18.8503 28 R-x(0,2)-N-x(2,4)-L-x(5)-Y-x-S
18.8503 28 S-x(2)-P-x(4,5)-Q-x(0,3)-Y-x(2)-Y
18.8503 48 L-A-x(0,2)-G-x(2)-P-x(1,3)-S
18.8503 28 T-x(0,1)-S-x(1,4)-L-x(5)-G-S
18.8503 28 P-T-x(2)-G-x(1,2)-P-x(1,4)-S
18.8503 29 P-T-x(5)-P-x(0,3)-T-x(0,1)-S
18.8503 35 G-x(4)-S-x(1,3)-P-x(2,4)-P-x(2)-V
18.8503 30 S-x(4)-T-x(1,3)-P-x-V-x(2,4)-R
18.8503 46 S-x(2)-P-x(2,4)-G-S-x(1,3)-V
18.8503 29 P-x(0,3)-S-x(0,1)-P-x-V-x(3)-S
18.8503 35 G-x(1,4)-D-x(2)-R-x(1,2)-L-R
18.3503 28 S-x(1,4)-P-x(3,5)-S-x(5)-S-A
18.3503 32 P-x(1,3)-S-x(2)-S-x(2,5)-P-x(3)-P
18.3503 28 S-x(0,2)-P-x(2,5)-T-x-A-x(3)-P
18.3503 28 S-x(0,3)-P-x(2,4)-T-x-A-x(3)-P
18.3503 30 L-P-x(0,3)-G-x(1,3)-P-x(4)-P
18.3503 28 S-x(3)-P-x(3)-P-x(2,4)-P-x(1,4)-T
18.3503 55 A-x(3,5)-P-x(3)-S-x(1,4)-V-S
18.3503 54 Q-x(0,2)-G-x(0,3)-N-x(3)-L-P
18.3503 29 P-x(0,2)-S-x(0,3)-P-x-V-x(3)-S
18.3503 48 Q-x-G-x(0,3)-V-x(2,4)-L-x(4)-R
17.8503 28 T-x(0,3)-L-x-G-x(3)-G-x(0,3)-S
17.8503 30 L-x(2,5)-V-x(1,4)-S-x(2)-S-x-S
16.6802 35 P-x(3)-S-x(4)-Y-S
16.6802 29 P-x(2)-T-x-A-x(3)-P
16.6802 32 A-x(3)-L-P-x(5)-V
16.6802 28 G-S-x(4)-T-x(4)-V
16.6802 43 E-x-G-S-x(3)-G
16.6802 33 S-x-S-x(4)-L-G
16.6802 32 V-x-S-x(2)-S-x-S
16.6802 29 F-x-R-x(2)-Y-P
16.6802 55 V-S-x-G-x-V
16.1802 44 P-x(3)-A-x(3,4)-D-R
16.1802 30 S-x(0,1)-A-x-P-x(4)-A
16.1802 29 S-x(3)-R-x(2,3)-P-x(5)-A
16.1802 31 Y-S-A-x(0,1)-P
16.1802 28 Y-x(1,2)-Y-S-x-A
16.1802 28 S-S-P-x(2,3)-S
16.1802 28 N-x(4,5)-S-S-x(4)-S
16.1802 29 G-x(3,4)-S-x-P-x(2)-T
16.1802 29 S-x(2)-S-x(2)-P-x(2,3)-P
16.1802 28 S-x(2)-S-x(2,3)-P-x(3)-P
16.1802 28 S-x(2)-S-x(1,2)-P-Y
16.1802 32 S-x(2)-S-x(1,2)-P-x(3)-P
16.1802 28 P-x(0,1)-S-x(2)-S-x-N
16.1802 29 V-P-x(1,2)-S-x(2)-S
16.1802 30 A-x(3)-P-x(4)-S-x(3,4)-S
16.1802 29 A-x(4,5)-G-S-x(3)-G
16.1802 28 S-x-L-x-G-x(4,5)-S
16.1802 33 S-x(1,2)-L-x(5)-G-S
16.1802 34 P-x(0,1)-H-x-P-x(5)-S
16.1802 29 P-P-x(0,1)-V-P
16.1802 45 G-x(2)-P-x-V-x(1,2)-P
16.1802 45 G-x(2)-P-x-V-x(1,2)-T
16.1802 29 S-x(1,2)-L-P-G
16.1802 29 A-S-x(2,3)-P-x(3)-P
16.1802 38 V-x(0,1)-V-x-G-R
16.1802 28 T-x-P-x(0,1)-V-V
16.1802 30 S-x(1,2)-V-S-x(5)-P
16.1802 29 S-x(2,3)-S-x(5)-P-x(2)-T
16.1802 29 S-x(1,2)-S-x(5)-P-x(2)-T
16.1802 31 G-S-x(4)-T-x(0,1)-T
16.1802 28 S-x-S-x(0,1)-S-x-N
16.1802 34 S-S-x(1,2)-S-x-S
16.1802 28 S-x(0,1)-S-x-S-x-S
16.1802 30 S-x(2)-S-A-x(0,1)-S
16.1802 28 S-x(2)-S-x-S-x(2,3)-P
16.1802 28 S-x(2)-S-x(1,2)-S-x(2)-P
16.1802 28 P-x(3)-P-x(2,3)-E-x(3)-S
16.1802 30 P-x(3)-P-x(4)-V-x(3,4)-L
16.1802 29 S-x(0,1)-P-x-V-x(3)-S
16.1802 52 E-x(2)-S-x(1,2)-P-x(5)-S
16.1802 28 K-x-L-x(5)-T-x(2,3)-L
16.1802 35 D-x(2)-R-x(1,2)-L-R
