# Supplementary material for: Evaluating deterministic motif significance measures in protein databases
Source: Algorithms Mol Biol. 2007 Dec 24;2:16. doi: 10.1186/1748-7188-2-16 (PMC2254621; doi:10.1186/1748-7188-2-16)
Supplement: Additional File 2 — Scripts and Datasets. This file contains the sequence datasets (synthetic and real) and the evaluated motifs. This data is separated according to the tables where it is presented and discussed. It also contains script programs (in perl language) developed for this work. [file 1748-7188-2-16-S2.zip › Scripts_and_Datasets/datasets/Prosite Patterns/Prosite Patterns.txt]

entry	motif	tp	fn	fp	tn
PS00010	C.[DN]....[FY].C.C	294	18	0	206820
PS00012	[DEQGSTALMKRH][LIVMFYSTAC][GNQ][LIVMFYAG][DNEKHS]S[LIVMST][^PCFY][STAGCPQLIVMF][LIVMATN][DENQGTAKRHLM][LIVMWSTA][LIVGSTACR][^LPIY][^VY][LIVMFA]	222	191	59	206660
PS00409	[KRHEQSTAG]G[FYLIVM][ST][LT][LIVP]E[LIVMFWSTAG][LIVMFWSTAG][LIVMFWSTAG][LIVMFWSTAG][LIVMFWSTAG][LIVMFWSTAG][LIVMFWSTAG][LIVMFWSTAG][LIVMFWSTAG][LIVMFWSTAG][LIVMFWSTAG][LIVMFWSTAG][LIVMFWSTAG][LIVMFWSTAG]	87	0	1	207044
PS00014	[KRHQSA][DENQ]EL$	209	87	2	206834
PS00888	[LIVM][VIC].[^H]G[DENQTA].[GAC][^L].[LIVMFY][LIVMFY][LIVMFY][LIVMFY]..G	101	3	69	206959
PS00889	[LIVMF]GE.[GAS][LIVM].....R[STAQ]A.[LIVMA].[STACV]	90	5	81	206956
PS00019	[EQ][^LNYH].[ATV][FY][^LDAM].W.N	62	17	6	207047
PS00020	[LIVM].[SGNL][LIVMN][DAGHENRS][SAGPNV].[DNEAG][LIVM].[DEAG]....[LIVM].[LM][SAG][LIVM][LIVMT]W[LIVM][LIVM]	65	0	4	207063
PS01177	[CSH]C..[GAP].......[GASTDEQR]C[GASTDEQL]...[GASTDEQN]..[CE]......CC	27	1	1	207103
PS00495	C...[LIVMFY].....[LIVMFY]...[DENQ][LIVMFY]..........C...CT....C.[LIVMFY]F.[FY].............C.[LIVMFY][RK].[ST]..............SG.[ST][LIVMFY]..C	5	0	0	207127
PS60024	C......C......CC..C..C.C......C.C......C	13	0	0	207119
PS01185	CC.............C..[GN]............C.C..C	43	0	13	207076
PS00427	C..G.CC.[NQRS]C.[FM]......C[RK]	60	0	97	206975
PS00018	D.[DNS][^ILVFYW][DENSTG][DNQGHRK][^GP][LIVMC][DENQSTAGC]..[DE][LIVMFYW]	792	281	67	205992
PS00022	C.C.....G..C	498	96	226	206312
PS01186	C.C..[GP][FYW]....C	570	88	154	206320
PS01187	[DEQN].[DEQN][DEQN]C...C...C.[DN]....[FY].C	289	0	4	206839
PS01248	C.C.....G..C..C...[FYW]...C	78	27	0	207027
PS01285	[GASP]W.......[FYW][LIV].[LIVFA][GSTDEN]......[LIVF]..[IV].[LIVT][QKMT]G	55	0	1	207076
PS01286	P........[LM]R.[GE][LIVP].GC	43	2	13	207074
PS00660	W[LIV]...[KRQ].[LIVM]..[QH][LIVMF]......[LIVMF]...F[FY]..[DENS]	49	0	54	207029
PS00661	[HYW].........[DENQSTV][SA]...[FYC][LIVM]..[ACVWD]..[LM]..[FY][GM].[DENQSTH][LIVMFYS]	65	0	39	207028
PS01253	C......[LFY].....[FYW].[RK]........C.C......C	23	0	0	207109
PS00023	C..PF.[FYWIV].......C........WC....[DNSR][FYW]...[FYW].[FYWI]C	43	0	0	207089
PS00514	WW[LIVMFYW]..C..[GSA]..NG	53	0	16	207063
PS00011	E..[ERK]E.C......[EDR]..........[FYA][YW]	87	2	2	207041
PS00024	[LIFAT]...W..[PE]..[LIVMFY][DENQS][STA][AV][LIVMFY]	68	30	19	207015
PS00021	[FY]C[RH][NS].......[WY]C	72	0	0	207060
PS01209	C[VILMA].....C[DNH]...[DENQHT]C...[STADE][DEH][DE].C	103	0	18	207011
PS00615	C[LIVMFYATG].....[WL].[DNSR][^C][^LI]C.....[FYWLIVSTA][LIVMSTA]C	203	24	109	206796
PS00478	C..C...............[FYWHPCR]H..[CH]..C..C...[LIVMF]	216	0	1	206915
PS01241	C...............A...[GK]...C..G........P.......C	54	0	0	207078
PS00612	C.[DNS]..C..G[KRH].C......P.C.C...CP	13	0	0	207119
PS00613	FP.R[IM].DWL.[NQ]	13	0	0	207119
PS00025	[KRH]..C.[FYPSTV]...[ST]...C....CC[FYWH]	34	0	0	207098
PS00562	CGG....G...C....C...[NHGS].[FYWM]..QC	25	0	1	207106
PS00561	WN[STAGR][STDN][LIVM]..[GST].[GST]..[LIVMFT][GA]	18	0	0	207114
PS00026	C....CCS..G.CG...[FYW]C	55	0	0	207077
PS00233	G.......[DEN]G......[FY].A[DNG]..G[FY].[AP]	63	1	12	207056
PS00771	CG[KR]CL.V.N	12	0	0	207120
PS00772	V[DN]Y[EQD]FV[DN]C	12	0	0	207120
PS01282	[HKEPILVY]..R...[FYW]...........[STAN]G[LMF].[FYHDA]....[DESL]..C..C......[WA].........H....[PRSD].C..[LIVMA]	35	0	13	207084
PS00317	C[^G][^C][DN]..C...[^G].CC	42	1	2	207087
PS00845	[GD][FYWA]G[LIVM][LIVMFYD]G[KN][NHW]G[STARCV][GD][LY][FC]	32	0	9	207091
PS00983	[EQR]C[LIVMFYAH].C.....C...[EDNQSTV]C[^C].....C............C	29	0	11	207092
PS00740	[GE].[LIVMFY][LIVMFY]...[STA]..........[LV]....[LIVMF]......C[LIVM].F.[LIVMFY]...[GSC]	29	0	9	207094
PS00524	C.C...C.....CC.[DN][FY]...C	19	0	0	207113
PS00420	[GNRVM].....[GLKA]..[EQ]......[WPS][GLKH]..C...[FYW]........[CM]...G	43	0	15	207074
PS00484	[FYWHPVAS]...C...[SG].[FYW]...Q.....[FYW]C[VA]...[SG]	54	0	3	207075
PS01208	C..C[^CG]C......C...C..C.........CC..C	79	14	11	207028
PS01159	W.........[VFY][FYW]......[GSTNE][GSTQCR][FYW][^R][^SA]P	85	17	21	207009
PS01360	[CH]..C.......CC....[YFT]C...[CH]......H...C	38	0	1	207093
PS01359	C.C.....[VMFLWIE].C.C.[WYFVQHLT]H..C.....[WFLYI].C..C	169	3	37	206923
PS00479	H.[LIVMFYW]........C..C...[LIVMFC].....C..C....[HD]..C.....C	139	0	19	206974
PS01358	W.C..C...N......C..C	48	0	2	207082
PS00518	C.H.[LIVMFY]C..C[LIVMYA]	370	2	383	206377
PS01357	C..C....[RHDGSCV][YWFMVIL].[CS]..[CHEQ].[DNSAGE][YFVLI].[LIVFM]C..C	43	0	3	207086
PS00682	[LIVMFYW].......[STAPDNLR]...[LIVMFYW].[LIVMFYW].[LIVMFYW]..C[LIVMFYW].[STA][PSLT]..[DENSG].[STADNQLFM]......[LIVM][LIVM]...C	51	0	3	207078
PS01072	[LVFYT].[DA]..[DNGSATPHY][FYWPDA]....[LIV]..[GTALV]....[LIVFYC]..G.[PGSTA]..[MFYA].[PGAV]...[LIVMA][STKR][RY].[EQ].[STALIVM]	15	0	1	207116
PS00027	[LIVMFYG][ASLVR]..[LIVMSTACN].[LIVM]....[LIV][RKNQESTAIY][LIVFSTNKH]W[FYVC].[NDQTAH].....[RKNAIMW]	911	11	152	206058
PS00032	[LIVMFE][FY]PWM[KRQTA]	115	4	22	206991
PS00033	LMA[EQ]GLYN	24	0	1	207107
PS00034	RPC...........CVS	47	3	0	207082
PS00035	[RKQ]R[LIM].[LF]G[LIVMFY].Q.[DNQ]VG	84	0	0	207048
PS00465	SQ[STK][TA]I[SC]R[FH][ET].[LSQ][LIR][ST]	89	0	0	207043
PS00028	C..C...[LIVMFYWC]........H...H	1110	108	31	205883
PS01361	C..C.......[CS].............C..C.R.WT.GG	38	0	0	207094
PS00466	C..C.........[LIVMQSAR][QH][STQL][RA][SACR].[DE][DET][PGSEA]......C..C...[FW]	34	0	8	207090
PS00031	C..C.[DE].....[HN][FY]....C..C..FF.R	348	0	20	206764
PS00344	C.[DN]C....[ST]..W[HR][RK]...[GN]...CN[AS]C	63	0	52	207017
PS00347	C[KR].C...I.[KA]...[RG]................W[FYH]H..C	11	0	2	207119
PS00463	[GASTPV]C..C[RKHSTACW]..[RKHQ]..C.....C..C......C	84	2	2	207044
PS01102	C[DESN].[CT]...I...R....P....[CS]..[CA]	17	0	3	207112
PS01119	M[LIVMF][LIVMF][LIVMF]...[KN][MY]AC..C[IL][KR].H[KR]...C.H........[KR].[KR]GRP	7	0	1	207124
PS00036	[KR].[RKSAQ]N[^VL].[SAQ][SAQ][^L][RKTAENQ].R.[RK]	147	14	72	206899
PS00037	W[ST].[^PTLN]E[DE][^GIYS].[LIV]	64	74	42	206952
PS00334	W..[LI][SAG]....R[^RE]...[^AG]...[YW]...[LIVM]	54	4	50	207024
PS00348	MCNSSC[MV]GGMNRR	39	0	0	207093
PS00686	[FY]VN[AS]KQ[FY]..I[ILM][KR]RR..RAK[LA]E	15	0	2	207115
PS00685	CVSE.ISF[LIVM]T[SG]EA[SC][DE][KRQ]C	21	0	3	207108
PS01345	CSRCC[DE][KR]KSC	13	0	0	207119
PS00352	[FYKH]G[FL][IL]......[DER][LIVM][FQ].H.[STKR].[LIVMFYC]	139	0	0	206993
PS00349	RKRKYFKKHEKR	17	0	0	207115
PS40000	C..C..H........H...C....C.C..C	7	0	0	207125
PS00345	L[FYW][QEDH]F[LI][LVQK][^N][LI]L	66	0	8	207058
PS00346	[RKH]..M.Y[DENQ].[LIVM][STAG]R[STAG][LI]R.Y	71	0	3	207058
PS00657	[KR]P[PTQ][FYLVQH]S[FY]..[LIVM]...[AC][LIM]	92	0	35	207005
PS00658	W[QKR][NSD][SA][LIV]RH	125	0	2	207005
PS00434	L...[FY]KH.N.[STAN]SF[LIVM]RQL[NH].Y.[FYW][RKH]K[LIVM]	28	0	2	207102
PS00601	W.[DNH].....[LIVF].[IV]PW.H.........[DE]..[LIVF]F[KRQ].[WR]A	24	0	0	207108
PS01204	FRY.CEG	23	0	11	207098
PS00350	[RG].[RKS].....[IL].[DNGSK]...[KR]..T[FY].[RK][RK][RK]..[LIVM].[KE]K[AT].[EQ][LIVM][STA].L....[LIVM].[LIVM][LIVM][LIVM]......[LIVMF]..[FYLS]	75	0	5	207052
PS01283	[LQI]W..[FCL]...[NT]E[MQ][LIVNM][LIV][TLF]..[GR][RG][KRQM]	66	0	7	207059
PS01264	[LIVMFYWE]H[PADHL][DENQRS][GSE]...G..[WL][ML]...[IVA].F	68	0	5	207059
PS00554	GRNELI..[YH]I...[TC]...RT[RK][RK]Q[LIVM]SSH[LIVM]QV	14	0	0	207118
PS00782	G[KR]...[STAGN].[LIVMYA][GSTA][GSTA][CSAV][LIVM][LIVMFY][LIVMA][GSA][STAC]	50	5	6	207071
PS00351	Y.[PK]..[IF]..[LIVM][LIVM].[KRH]...P[RKQ]...L[LIVM]F.[STN]G[KR][LIVMA]...G[TAGL][KR].......[AGCS].......[LIVMF]	67	0	2	207063
PS01289	MDLVK.HL..AVREEVE	14	0	0	207118
PS00829	[EKH][LHVI].........[IVNLR]...[LIV]......GD..EN[GSA].Y	104	0	1	207027
PS00830	S..S[PK][LIVMF][AG].[SAGNE][LIVM][LIVY]....[DNG][DE]	86	1	19	207026
PS00039	[LIVMF][LIVMF]DEAD[RKEN].[LIVMFYGSTN]	173	31	26	206902
PS00690	[GSAH].[LIVMF][LIVMF][LIVMF]DE[ALIV]H[NECR]	88	10	118	206916
PS00566	[GST][LIVMAPKR][IVEAT][FY][GSAC][IV]E[FYV][SA][REA]..[RQSFT][DEK]	38	0	2	207092
PS00847	G[IVT][LVAC][LVAC][IVT]D[DE][FL][DNST]	42	1	4	207085
PS00752	C.[DE]C...[LIVMF].D..L...F....C..C	6	0	0	207126
PS00753	[LIVM][LIVM]T[KR]TE.K.[DE]Y[LIVMF][LIVMF].D.[DE]	7	0	0	207125
PS00841	[VILT][KREIT][PV].[FYIL][VI][FW]DG..[PILHST].[LVCQMF]K	32	0	7	207093
PS00842	[GS][LIVM][PER][FYS][LIVM].AP.EA[DE][PAS][QS][CLM]	13	0	7	207112
PS00041	[KRQ][LIVMA]..[GSTALIV][^FYWPGDN]..[LIVMSA]....[LIVMF].[^PLH][LIVMSTA][GSTACIL][^GPK]..[GANQRF][LIVMFY]....[LFY]...[FYIVA][^FYWHCM]...[GSADENQKR].[NSTAPKL][PARL]	127	54	22	206929
PS00846	C..D[LIVM]......[ST]....S[HYR][HQ]	14	1	14	207103
PS00519	[GSTAP]..[DNEQA][LIVM][GSA]..[LIVMFYT][GAN][LIVMST][ST]......R[LIVT]..[LIVM]...G	37	1	24	207070
PS00042	[LIVM][STAG][RHNW]..[LIM][GA].[LIVMFYA][LIVSC][GA].[STACN]..[MST].[GSTN]R.[LIVMF]..[LIVMF]	44	1	3	207084
PS00894	R[^G]..[LIVM]...[LIVM]................[STA]..T[LIVMA][RH][KRNAQ]D[LIVMF]	42	0	0	207090
PS00356	[LIVM].[DE][LIVM]A..[STAGV].V[GSTP]..[STAG][LIVMA]..[LIVMFYAN][LIVMC]	81	3	7	207041
PS00622	[GDC]..[NSTAVY]..[IV][GSTA]..[LIVMFYWCT].[LIVMFYWCR]...[NST][LIVM].....[NRHSA][LIVMSTA]..[KR]	95	11	35	206991
PS01117	[STNAQ][LIAMV].[RNGSYK]....[LM][EIVLA]..[GESD][LFYWHA][LIVC].......[DNS][RKQG][RK]......[TS]..[GAS]	49	0	17	207066
PS00552	[GSA].[LIVMFA][ASM]..[STACLIV][GSDENQR][LIVC][STANHK]...[LIVM][RHF].[YW][DEQ]..[GHDNQ][LIVMF][LIVMF]	46	0	22	207064
PS01081	[GS][LIVMFYSP]..[TS][LIVMTA]..[LIVM].....[LIVQSA][STAGENQH].[GPART].[LIVMFA][FYSTNRH].[HFYRA][FVW].[DNSTKAG][KQMT]..[LIVM]	83	0	47	207002
PS00654	[ST][DM]H[LIC]..[FA][LIY][EQK]R..[QNKA]	7	0	1	207124
PS00717	P[LIVM].[LIVM]..[LIVM]A..[LIVMFT]..[HS].ST[LIVM]SR	27	0	0	207105
PS00718	RRT[IV][ATN]KYR	27	0	0	207105
PS00715	[DE][LIVMF][LIVMF][HEQS].G.[LIVMFA]GL[LIVMFYE].[GSAM][LIVMAP]	131	1	3	206997
PS00716	[STN]..[DENQ][LIVMT][GAS]....[LIVMF][PSTG]...[LIVMA].[NQR][LIVMA][EQH]...[LIVMFWK]..[LIVM]	126	0	8	206998
PS01063	[STAIV][PQDEL][DE][LIV][LIVTA]Q.[STAV][LIVMFYC][LIVMAK].[GSTAIV][LIMFYWQ]............[STAP][FYW][LIF]..[IV]	28	0	0	207104
PS00675	[LIVMFY][LIVMFY][LIVMFY].G[DEQ][STE]G[STAV]GK..[LIVMFY]	73	160	17	206882
PS00676	[GS].[LIVMF]..A[DNEQASH][GNEK]G[STIM][LIVMFY][LIVMFY][LIVMFY][DE][EK][LIVM]	75	4	15	207038
PS00688	[FYW]P[GS]N[LIVM]R[EQ]L.[NHAT]	79	0	10	207043
PS00045	[GSK]F..[LIVMF]....[RKEQA]..[RST].[GA].[KN]P.[TN]	159	0	18	206955
PS00818	H[FW].[LIVM].G.....[LV]H...[DE]	19	0	2	207111
PS00819	[LIVMFY][DH].[LIVM][GA]ER...[LIF][GDN]..[PA]	20	0	1	207111
PS01302	HNHP[SQ]G	83	0	10	207039
PS00321	AL[KR][IF][FY][STA][STAD][LIVMQ]R	279	2	11	206840
PS00617	[LIFV]......[LIF][LIVF].[GSDE][GSTADNPE][PASG]..RR.[FYW][LIVMF][DN]	105	0	0	207027
PS00618	[LIV][LIFYM].[LIVM]D[DEA][LIVF]..[EHCG]LD..[KRH]...[LIVF]	100	0	5	207027
PS01300	C..C...[STACD]....C.[LIVFQ]C....[RD][NQDS]	146	2	22	206962
PS01317	[STAC]G[LIVM].L.G.E[LIVM][KQ][SA][LIVMA]	180	0	9	206943
PS00046	[AC]GL.FPV	134	2	10	206986
PS00357	[KR]E[LIVM][EQ]T..[KR].[LIVM][LIVM].[PAG][DE]L.[KR]HA[LIVM][STA]EG	106	0	1	207025
PS00322	KAPRK[QH][LI]	116	2	6	207008
PS00959	PF.[RA]L[VA][KRQ][DEG][IV]	107	0	4	207021
PS00047	GAKRH	97	6	3	207026
PS00353	[FI]S[KR]KC.[EK]RWKT[MV]	20	0	12	207100
PS00354	[AT].[RK][RK][GP]RGRP[RK].	10	3	2	207117
PS00355	[RQ]RSA[RS]LSA[RKM][PL]	19	0	0	207113
PS00633	[STANVFHG]..[FAS]....[DNSPAKT][DENQTFG]Y[HFYLRKT]..[LIVMFY]...[LIVM]....[LIVM]......Y............[LIVM]..N[SACF]..[FY]	59	0	14	207059
PS00598	[FYL].[LIVMC][KR]W.[GDNR][FYWLME].....[ST]W[ESV][PSTDEN]..[LIVMC]	45	0	17	207070
PS00625	G.ND..[AV]LGR.T	8	0	39	207085
PS00626	[LIVMFA][STAGC][STAGC]G.[^TAV]H[STAGLI][LIVMFA][^KI][LIVM]	38	128	9	206957
PS00048	[AV]R[NFY]R..[ST][^S]S[^NS]S	140	2	16	206974
PS00541	SKRKYRK	6	0	0	207126
PS00970	H...HS[NS]S.PQ[SG]	12	0	0	207120
PS00971	K.RK..EGK..K[KR]K	10	0	0	207122
PS01199	[IMGV]..[LIVA]..[LIVMY][GAS]..[LMSF][GSNH][PTKR][KRAVG][GN].[LIMF]P[DENSTKQPRAGVI]	239	1	3	206889
PS00467	P..RG[STAIV][STAIV].N[APK].[DE]	219	4	23	206886
PS00474	[FL]......[DN]..[AGS].[ST].G[KRH]G..G...R	185	0	20	206927
PS00358	[LIVM]..[LIVM][STAVC][GE][QV]..[LIVMA].[STC].[STAG][KRH].[STA]	173	2	50	206907
PS00525	[PS][DENS].YK[GA]KG[LIVM]	47	0	5	207080
PS00700	[QLS]...[LIVM]..[KRWYF]..R.F.DG[LIVM][YF][LIVM]..[KR]	26	0	0	207106
PS00651	G..[GNF]....[VAI]..G[FY]..[NH][FYWL]L.....[GA]...[STNG]	101	0	0	207031
PS01109	[KNQ]..[^K]...[^A]..........[LIVMFY]..[DENHR]..[GS][LIVMF][STDNQC][VTA].[DENQKHPSA][LIVMSAD]..[LIMF][KR]	129	7	47	206949
PS00359	[RKN].[LIVM].G[ST]..[SNQ][LIVM]G..[LIVM][DENG]	196	12	46	206878
PS00783	[LIVM][KRVLYFS][GKR]M[LIV][PST]....[GSKR][NQEKRAH].....[LIVM].[AIVL][LFYV].[GDNS]	69	0	3	207060
PS00049	[GA][LIV][LIV][LIV].........[DNS]G....[FY]..[NT]..V[LIV]	90	0	11	207031
PS00475	K[LIVM][LIVM][GASL].[GT].[LIVMA]..[LIVM].[LIVMF]...[LIVMFCA][ST]..A...[LIVM]...G	190	13	52	206877
PS00586	[KRG][KR].[GSAC][KRQVA][LIVMK][WY][LIVM][KRN][LIVM][LFY][APK]	268	0	33	206831
PS00701	RMG.[GR]KG....[FWKR]	276	0	26	206830
PS01167	I.[ST][GT]..[KR].[KR]......[DE].[LIMV][LIVMT]T.[STAG][KR]	32	0	6	207094
PS01015	[LIVMF].[KRGTIEQS].[GSAIYN][KRQDAVLSI][VGAIT][RSNAK][KRAQ][SAKG][KYR][KLI][LYSFT][YF][LIM][RK]	189	0	8	206935
PS00937	K...[KRCV].[LIVM]W[IV][STNALVQCMI][RH][LIVM][NS]...[RKHSG]	208	0	1	206923
PS01169	[IVTL]...[KR]...[KRQ][KT]......G[HFY][RK][RQT]..[STL]	36	0	3	207093
PS00464	[RKQN]....[RH][GAS].G[KRQS]........[^L][HDN][LIVM][^A][LIVMS].[LIVM]	205	6	34	206887
PS00050	[RK][RK][AM][IVFYT][IV][RKT]L[STANEQK].......[LIVMFT]	66	3	20	207043
PS01108	[GDEN]D.[IV].[IV][LIVMA].G..[KRA][GNQK]..[GA].[IV]	167	4	24	206937
PS00831	G.[LIVM][LIVM].RQRG.....G	199	0	15	206918
PS00579	[KNQS][PSTLNH][^D].[LIVMFA][KRGSADN].[LIVYSTA][KR][KRHQS][DESTANQRL][LIV]A[KRCQVT][LIVMA]	162	8	51	206911
PS00634	[IVTAS][LIVM]..[LF].[LI].[KRHQEG]..[STNQH].[IVTR]..........[LMSN][LIV]..[LIVA]..[LMFY][IVT]	57	0	24	207051
PS01143	[DES][IVT]....H[PT][FAVY][FYW][TISN].........[GN][KRHNQ]	204	1	15	206912
PS00582	[YW].[STKV].[KR][NSKQ]...[PATQS].[LIVMF][EAQVSIT]..K[FYH][CSD]	153	0	21	206958
PS00784	[KF][RGM]T[FYWL][EQS].....[KRHS]....GF..R	167	0	27	206938
PS00936	K[STNV][^F].[GSAM][SAILV].[KRA]R[IVFY]..............[GSANQKR]H	145	4	11	206972
PS00828	[CHDS]..C..[LIVM].R...[LIVMNR].[LIVM].[CN]...[KRS][HLF].[QCAV].Q	189	0	22	206921
PS00939	[NP]...[KRM]..A[LIVTK].[SA][AC][LIV].[ALCM][STL][SGAKTI].......[RK][GS]H	38	1	0	207093
PS01170	N..P[LI]RR....[FY]VIATS.K	11	0	0	207121
PS01082	[CAS]....[IVA]P[FY]..[LIVM].[GSQNK][KRQ]..LG	46	0	25	207061
PS01257	ADR...[GR][MH]R.[SAP][FYW]G[KRVTS][PAN].[GS]..A[KRLV][LIV]	46	0	2	207084
PS01104	[KR].G[KR]GF[ST][LVF].E[LVI]...G	25	0	0	207107
PS01194	[DENT][KR][AL]R.[LI]G[FY].[SAP]..G[LIVMFY][LIVMFYKS][LIVMFY][LIVMFYA]R.[RNAS][IVL].[KRC]G	61	0	1	207070
PS01106	[KREWD].L..[PS][KRS]..[RH][PSA].[LIVM][NSA][LIVM].[RK][LIVM]	27	0	11	207094
PS00526	Q[KR]R[LIVM].[SA]....[CV]G...[IV][WK][LIVF][DNSV][PE]	27	0	1	207104
PS01171	G[DEQ].V..........[GVT]..[FYHDN]..[FY].G.[TV]G	35	0	1	207096
PS01073	[FY].[GSHE]..[IVLF].P[GA].G..[FYV].[KRHE].D	58	0	7	207067
PS01107	GK[NS].WFF..L[RH]F$	19	0	0	207113
PS00709	[STA].....G.[QKR]..[LIVM][KRQT]..[KR].[GS]..K.[LIVM][LIVM][LIVM]	31	1	11	207089
PS00993	[DE][LM]G[STALPD]..[GK][KR]......[LIVM].[LIVM].[DEN].[GI]	42	0	0	207090
PS01144	[VI][KRWVI][LIV][DSAG]..[LIV][NS].[AKQEHFYLCT].W.[KRQE][GS]	43	0	4	207085
PS00580	F.R....[KRL]..[KRT][LIVMFT]...WR[KR]..G	53	0	0	207079
PS01145	[ST].S.[KRQ]....[KR][TL]P[GS][GN]	28	0	0	207104
PS01105	G[KT][LIVM].[RD].HG..G.V.[AVS].F...[LI]P	18	0	0	207114
PS01190	PYE[KR]R.[LIVMT][DE][LIVM][LIVM][KR]	16	1	0	207115
PS01077	GT.[SAVT].G.[KRHIM]....H..C.RCG	36	0	1	207095
PS00051	[KRM][PTKS]...[LIVMFG]..[NHS]...R[DNHY]WR[RS]	42	0	0	207090
PS01172	K.[TV]KK..L[KR]..C	37	0	3	207092
PS00962	[LIVMFA].[^GPRV][LIVMFYC][LIVMFYC][^LPC][STAC][GSTANQEKR][STALV][HY][LIVMF]G	210	46	39	206837
PS00963	P..[LIVMF][LIVMF][LIVMS].[GDN]...[DENL]...[LIVM].E....[GNQKRH][LIVM][AP]	175	0	73	206884
PS00548	[GSTA][KR]......G.[LIVMT]..[NQSCH].[LIVFCA]...[LIV][DENQ].......[LMT]..G..[GS]	258	0	22	206852
PS00632	[LIVM][DER].R[LI]...[LIVMC][VMFYHQ][KRT]...[STAGCVF].[ST]...[SAI][KR].[LIVMF][LIVMF]	338	0	47	206747
PS00585	G[KRQE]...[FYVI].[ACVTI]..[LIVMA][LIVM][AG][DN]..G.[LIVMA][GS].[SAG].....[DEQG][LIVMARF]..A[LIVMFR]	226	0	9	206897
PS01048	G.[KRC][DENQRH]L[SA]Y.I[KRNSA]	85	2	96	206949
PS00052	[DENSK].[LIVMDET]...[LIVMFTA][LIVMFTA]......GK[KR].....[LIVMF][LIVMFC]..[STAC]	305	2	30	206795
PS00053	[GE]..[LIV][LIV][STY][ST]..G[LIVM][LIVM]....[AG][KRHAYIL]	259	4	16	206853
PS00360	[GS]GG..[GSA]Q..[SA]...[GSA].[GSTAV][KR][GSALVD][LIFV]	197	0	4	206931
PS00361	[AV]...[GDNSR][LIVMSTAG]...GP[LIVM].[LIVM]PT	174	0	42	206916
PS00054	[LIVMFR].[GSTACQI][LIVMF].[GSTALVM][GSN][LIVMFY].[LIVM]....[DEN].[TS][PS].[PA][STCHF][DN]	254	0	15	206863
PS00055	[RK].PNS[AR].R	317	1	9	206805
PS00646	[KRQSEAT][GS].RH..[GSNHKLCD]..[LIVMCT][RNH]GQ	170	0	3	206959
PS00527	[RP]C...........[LIVMF].[LIVMF][SC][RG].[^D][^PK][RN]	143	21	23	206945
PS00362	[LIVM]..H[LIVMFY]...[^S].D..[STAGN]...[LF]..[^A]......[LIVM]..[FY]	297	0	29	206806
PS00732	[LIVMT].[LIVM][KR]L[STAK]R[^E]G[AKR]	96	7	90	206939
PS00056	GD.[LIV].[LIVA].[QEK].[RK]P[LIV]S	81	0	5	207046
PS00057	[IVR][DY][YLF]..[LIVMTP]..[LIVM]..[FYT][LIVM][ST][DERP].[GYAH][KCR][LIVM]...[RHG][LIVMASR]	170	0	48	206914
PS00323	[STDNQ]G[KRNQMHSI]......[LIVM]....[LIVMC][GSD]..[LFI][GAS][DE][FY]..[ST]	274	0	1	206857
PS01181	[DE].A[LIY][KR][RA][FL]K[KR]...[KR]	99	0	32	207001
PS01191	[LIV].[GHN]R[IVNT].E.[SCT][LV].[DE][LVI]	32	0	10	207090
PS00528	H.KR[LIVMF][SANK].P..[WY].[LIVM].[KRP]	52	0	10	207070
PS00578	[LIVM][STAMR]GG.[DG]..G.[PV]M	46	1	7	207078
PS00948	[KRAI]L.RELEKKF[SAPQG].[KRN][HED]	23	0	1	207108
PS01193	[KR]..[ST]G[GAR].....[KRHSA].[KRT].[KR].[EA][LIMPA]G	40	0	0	207092
PS01189	[SA][LI][KREQP]..[LIVM]..[SA]...[DNG]G[LIV]..G[LIV]	18	2	0	207112
PS00712	[IVDYP].[ST]K.[LIVMT][RI]N.[IV][SA]G[FY].T[HKR]	44	0	4	207084
PS00628	P......[SANG]..[LIVMAC].R.[ALIV][LV][QH].L[EQ]	33	0	2	207097
PS00996	[LV]Y[IVC]PRKCS[SAT]	33	0	0	207099
PS00529	[FYAT]G..[KREIL][STAI].[GCAV][FYKRE][GTALV].[LIVYA]Y[DENQAKY][STDN].......E	34	0	3	207095
PS00733	[YH]C[VI][SA]CAIH	21	0	0	207111
PS01168	[QKRTE]C..C......F[GSDA].[PSA].....C..C[GSAQ]..[LIV]..[PS].G	35	0	0	207097
PS00961	E[ST][EA]REA[RK].[LI]	37	1	6	207088
PS00058	GFRGE[AG]L	87	0	2	207043
PS00486	[STA][LIVMF].[LIVM].DE[LIVMFY][GCA][RKHAS][GS][GST]....G	175	0	2	206955
PS00893	G.....E....[TAGCV][LIVMACF].R[EL][LIVMFGSTA].[EA]E.[GNDTHR]	180	0	51	206901
PS01008	[IL][GA]..[LIVMF][SGADENK][KR].H[STPA][STAV][LIVM]..[SGAMN]...[LIVM]	189	0	4	206939
PS00304	K.E[LIV]A.[DE][LIVMF]G[LIVMF]	33	4	0	207095
PS00684	[KRC][SAQ].G.[VF]G[GA].[LIVM].[KR][KRC][LIVM][LIVM]	28	0	5	207099
PS00059	GHE..G.....[GA]..[IVSAC]	243	22	6	206861
PS01162	[GSD][DEQHKM]..L...[SAG][SAG]GG.G....Q..[KRS]	28	0	4	207100
PS00913	[STALIV][LIVF].[DE]......P....[ALIV].[GST]..D[TAIVM][LIVMF]....E	28	0	11	207093
PS00060	[GSW].[LIVTSACD][GH]..[GSAE][GSHYQ].[LIVTP][GAST][GAS]...[LIVMT].[HNS][GA].[GTAC]	28	1	11	207092
PS00061	[LIVSPADNK]............Y[PSTAGNCV][STAGNQCIVM][STAGC]K[^PC][SAGFYR][LIVMSTAGD].[^K][LIVMFYW]..[^YR][LIVMFYWGAPTHQ][GSACQRHM]	372	61	97	206602
PS00798	G[FY]R[HSAL][LIVMF]D[STAGCL][AS].....[EQ]..[LIVMCA]G	78	0	4	207050
PS00062	[LIVMFY]........[^L][KREQ][^K][LIVM]G[LIVM][SC]N[FY]	77	3	7	207045
PS00063	[LIVM][PAIV][KR][ST][^EPQG]...R[^SVAF].[GSTAEQK][NSL]..[LIVMFA]	70	43	16	207003
PS01042	A...G[LIVMFY][STAG]..[DNS]P..D[LIVM].G.D...K	25	0	1	207106
PS00957	[GSA][ATIVS][LIVMYCAFST]K[DN][LIVM][LIVMFYT][GA].[GACKMSI].G[ALIVMF]..[SGA][LIVMYERAKQFS][TLIVMFYWAQ][ETGAS][NDVS]	184	0	4	206944
PS00977	[IV]GGG..G[STACV]G.[AT].[DQ]...[RAS]G	27	0	0	207105
PS00978	GGK..[GSTE]YR..A	19	0	8	207105
PS00974	[LIVMY].[FS]..[STAGCV].VDR[IV].[PS]	35	1	12	207084
PS00611	[IVT][DE]..[AYEP]G[PT][ST]E[LIVST][LIVMAECGF][LIVMA][LIVMAYF][ACNDSTI]...[ACNGVST]....[LIVMA][AVLKI][SACLYWNRMT][DE][LIVMFC][LIVMKF][SAG]..EH	185	0	16	206931
PS00064	[LIVMA]G[EQ]HG[DN][ST]	179	6	9	206938
PS00065	[LIVMA][AG][IVT][LIVMFY][AG].G[NHKRQGSAC][LIV]G.............[LIVMFT][^A].[FYWCTH][DNSTK]	86	14	27	207005
PS00670	[LIVMFYWA][LIVFYWC]..[SAC][DNQHR][IVFA][LIVF].[LIVF][HNI].P....[STN]..[LIVMF].[GSDN]	64	0	49	207019
PS00671	[LMFATCYV][KPQNHAR].[GSTDNK].[LIVMFYWR][LIVMFYW][LIVMFYW]N.[STAGC]R[GP].[LIVH][LIVMCT][DNVE]	110	0	3	207019
PS00895	[LIVMFY][LIVMFY]GLG.[MQ]G..[MA][SAV].[SNHR]	21	2	1	207108
PS00066	[RKH]..[^I].[^I].D.MG.N.[LIVMA]	47	7	2	207076
PS00318	[LIVM]G.[LIVM]GG[AG]T	48	10	2	207072
PS01192	A[LIVM].[STAN]..[LI].[KRNQ][GSA]H[LM].[FYLH]	41	0	9	207082
PS00067	[DNES]..[GA]F[LIVMFYA].[NT]R...[PA][LIVMFY][LIVMFYST].....[LIVMFYCT][LIVMFYEAH]..[GVE]	76	0	2	207054
PS00068	[LIVM]T[TRKMN]LD..R[STA]...[LIVMFY]	98	1	34	206999
PS00331	[FM].[DV]D..[GS]T[GSA].[IV].[LIVMAT][GAST][GAST][LIVMFA][LIVMFY]	69	0	1	207062
PS00470	[NSK][LIMYTV][FYDNH][GEA][DNGSTY][IMVYL].[STGDN][DN].[SGAP]...[GE][STG][LIVMPA][GA][LIVMF]	302	0	2	206828
PS00461	[LIVM].[DG]..[GAEHS][NQSD][KS]G[TE]G.W	54	0	0	207078
PS00069	DHYLGK[EQK]	58	0	2	207072
PS00487	[LIVMT][RK][LIVM]G[LIVM]G.G[SRK][LIVMAT]C.T	112	0	0	207020
PS00363	[DEN][WV]...G[RKNM]......[FYW][SV]....[LIVM]N..NV..L[RKT]	12	0	4	207116
PS00364	W....[YF]D...[DN][LIVMFYT][LIVMFY][LIVMFY][LIVMFY]..G..[STAG][PVT]	16	0	2	207114
PS00557	SNHG[AG]RQ	44	0	0	207088
PS00623	[GA][RKNC].[LIVW]GG[GST][GST].[LIVM]N...[FYWA]..[PAG].....[DNESHQ]	50	0	14	207068
PS00624	[GS][PSTA]..[ST][PS].[LIVM][LIVM]..SG[LIVM]G	49	0	14	207069
PS00559	[GA][^A]..[KRNQHT]...........[LIVMFYWS]....[^GK]...[LIVMF].C..[DEN]R..[DE]	51	4	8	207069
PS00551	[STAN].[CH]..C[STAG][GSTVMF].C.[LIVMFYW].[LIVMA]...[DENQKHT]	65	11	26	207030
PS00490	[STA].[STAC][STAC]..[STA]D[LIVMY][LIVMY]LP.[STAC][STAC]..E	32	0	59	207041
PS00932	A...[GDT]I.[DNQTK].[DEA].[LIVM].[LIVMC].[NS]..[GS].....A.[LIVM][ST]	27	0	64	207041
PS00687	[LIVMFGA]E[LIMSTAC][GS]G[KNLM][SADN][TAPFV]	193	98	22	206819
PS00070	[FYLVA]..[^DILV]G[QE][^LPYG]C[LIVMGSTANC][AGCN].[GSTADNEKR]	190	69	28	206845
PS01103	[LIVM][SADN]..C.R[LIVM]....[GSC]H[STA]	36	1	6	207089
PS00071	[ASV]SC[NT]T[^S].[LIM]	260	6	7	206859
PS01224	[LIVMA][GSA].[PA]GC[FYN][AVP]T[GSAC]...[GTAC][LIVMCA].P	90	0	55	206987
PS01223	V.....A[LIVAMT].[HWF][IM]..[HYWNRFT][GSNT][STAG]H[ST][DE].I	152	0	2	206978
PS01298	[ERND][IVL].[ED].H...K.[DE]..S[GA][TAS][ALCGS]	117	0	0	207015
PS01017	G..[LIVMF][IFYH][DN].[FYWM].G..[LF][NY]P[RQ]	20	0	1	207111
PS01018	[LIVM][LIVM][LIVMFT][HWD]R..RD...C..KY[GK]..[FW]..Y	20	0	1	207111
PS00911	[GSA]....[GK][GSTA][LIVFSTA][GST]...[NQRK].G[NHY]..P[RTV]	126	0	7	206999
PS00912	[LIVM][LIVM][GSA].GG[IV].[STGDN]...[ACV]..[^A]..[^L]GA	118	8	15	206991
PS01021	K.[WQA][CA]..[FYH][FYH].[LIVM].HR.E.RG[LIVMT]GG[LIVM]F[FY]D	67	0	1	207064
PS00504	R[ST]H[ST]..A.GG	28	0	0	207104
PS00072	[GAC][LIVM][ST]E..[GSAN]G[ST]D..[GSA]	57	1	11	207063
PS00073	[QDE].[^P]G[GS].G[LIVMFY]..[DEN]....[KR]...[DEN]	58	0	10	207064
PS00836	[GA][LIVM]P.E...[NG]E.RVA.[ST]P.[GSTV]V..[LI].[KRHNGS].G	11	0	15	207106
PS00837	[LIVM][LIVMF]G[GAV]G.[AV]G..[SA]...[GA].[SGR][LIVM]GA.V...D	19	0	6	207107
PS00074	[LIV]..GG[SAG]K.[GV]...[DNST][PL]	86	1	4	207041
PS00677	[LIVM][LIVM]H[NHA]YG.[GSA][GSA].G.....G.A	14	0	0	207118
PS01064	[LIVFM]EFW[QHG]....R[LIVM]H[DNE]R	88	0	26	207018
PS01164	[LIVM][LIVMA][LIVMF]....[ST]..NY[DE][YN]	22	1	0	207109
PS01165	T.[GS]..H[LIVMF]...E[DE].P	19	1	4	207108
PS00926	W.WH.CH.H[YN]HS[MI][DE]	16	0	0	207116
PS00521	[PALF]..[LIV]...[LIVM][STAC][STV].[GANK]G.T..[AG][LIV]..[LMF][DENQK]	36	0	1	207095
PS00075	[LVAGC][LIF]G....[LIVMF]PW....[DE]...[FYIV]...[STIQ]	86	2	6	207038
PS00766	[EQLT].[EQKDS][LIVM][LIVM]..[LIVM]..[LIVMY]N.[DNS].....[LIVMF][LIVMF][LIVMF]Q[LM]P[LVI]	30	0	1	207101
PS00767	P[GK]G[VI]GP[MFI]T[IVA]	31	0	0	207101
PS00862	P..........[DE][LIVM]...[LIVM].........[LIVM]...[GSA][GSTCHRQ]GH	21	2	7	207102
PS00076	GG.C[LIVA]..GC[LIVM]P	119	0	1	207012
PS00573	C..CD[GAS]..[FYA]....[LIVMAT][LIVM][LIVM][GI][GDS][GRD][DN]	73	0	0	207059
PS00667	G[LIVMFYKRSAQT][LIVMAGPF][QAM].[LIVMFYC].D[AGIM][LIVMFTA][KS][LVMYSTI][LIVMFYGA].[KRE][EQG]	191	0	5	206936
PS00668	PFD[LIVMFYQN][STAGPVMI]E[GACS]E[EQLN][LIVMS].G	180	0	2	206950
PS01150	[GN].[DE][KRHST][LIVMFA][LIVMF]P[IV]D[LIVMFYWA][LIVMFYWK].P.CP[PT]	52	0	0	207080
PS01099	[DKG]..[FLV][STKD].....C[LMNQ][GA].C..[GA]P	24	0	0	207108
PS00542	ERE..[DE][LIVMFY][LIVMFY]......[HK]...[KRP].[LIVM][LIVMYS]	41	0	10	207081
PS00535	[LIVMH]H[RT][GA].EK[LIVMTN].E.[KRQ]	52	0	5	207075
PS00644	G[AM]G[AR]Y[LIVM]CG[DE][DE][STA][STA][LIM][LIM][END]S	23	0	0	207109
PS00645	E[ST]CG.C.PCR.G	23	0	0	207109
PS00641	P..C[YWSD].......[GA].CR.C	34	0	1	207097
PS00642	CP.C[DE].[GS][GS].C.LQ	35	0	0	207097
PS00643	RC[LIVM].C.RC[LIVMT].[LMFY]	35	0	0	207097
PS00365	[STV]GC...C......[DE][LIVMF][GAT][LIVMF]	48	1	5	207078
PS00366	[LV].[LV][LIV]K[STV][ST].[SN].F..[FY]....[FY]..L.....R	26	0	0	207106
PS00077	[YWG][LIVFYWTA][LIVFYWTA][VGS]H[LNP].V............................................HH	188	0	4	206940
PS00078	V.H.................................C...C...H..M	259	0	15	206858
PS00848	[LIVM][LIVM][FYW]..........C..CG..[FY]KL	8	0	0	207124
PS01329	[LIV]R.K.[FYW].W[GS]DG.[KH][ST].F.N	15	0	0	207117
PS00079	G.[FYW].[LIVMFYW].[CST].[^PR].....[^LFH]G[LM]...[LIVMFYW]	55	24	2	207051
PS00080	HCH...H...[AG][LM]	37	0	13	207082
PS00435	[DET][LIVMTA]..[LIVM][LIVMSTAG][SAG][LIVMSTAG]H[STA][LIVMFY]	155	98	23	206856
PS00436	[SGATV][^D]..[LIVMA]R[LIVMA].[FW]H[^V][SAC]	140	6	36	206950
PS00437	R[LIVMFSTAN]F[GASTNP]Y.D[AST][QEH]	126	0	5	207001
PS00438	[IF].[RH]....[EQ]R..H..[GAS][GASTFY][GAST]	121	0	9	207002
PS00460	[GNDR][RKHNQFYCS].[LIVMFCS][LIVMF][LIVMF].N[VT].[STCA].C[GA].[TA]	87	0	1	207044
PS00763	[LIV][AGD]FP[CS][NG]QF	94	0	1	207037
PS00711	[HQ][EQ]...H.[LMA][NEQHRCS][GSTA]H[LIVMSTAC][LIVMSTAC].E	52	0	0	207080
PS00081	[LIVMACST]HP[LIVM].[KRQV][LIVMF][LIVMF].[AP]H	52	0	0	207080
PS00082	[GNTIV].H.....[LIVMF]Y..[DENTA]P.[GP]..E	21	1	1	207109
PS00083	[LIVMF].G.[LIVM]....[GS]..[LIVMA]....[LIVM][DE][LIVMFYC]......G.[FY]	18	0	0	207114
PS00876	GGS[AN][GA]QSS..Q	5	1	0	207126
PS00877	[FY]L[DQ][DE][LIVM]..YM...H[KR]	5	0	0	207127
PS01325	PHHD[SA]STF	14	0	0	207118
PS00570	C.HR[GAR].......[GEKVI][NERAQ]....C.[FY]H	22	1	0	207109
PS60001	[GR]C[IV]GR[ILS].W	30	0	0	207102
PS00494	[GA][LIVM]P[LIVM].[LIVMFY].W......[RK]......Y...[AR]	19	0	0	207113
PS01304	HP[LIV][AG]GQG.N.G..D	10	0	0	207122
PS00367	PD..H[DE][LIVF][LIVMFY]GH[LIVMC][PA]	29	0	1	207102
PS00084	HHM..F.C	10	1	0	207121
PS00085	H.F....HTH..G	9	0	1	207122
PS00497	H....F[LIVMFTP].[FW]HR..[LVM]...E	51	0	9	207072
PS00498	DP.F[LIVMFYW]..H...D	73	0	2	207057
PS00476	GE.[FYN]HN[FY]HH.FP.DY	14	0	0	207118
PS00574	[ST][SA]...[QR][LI].....DY..[LIVMFYW][LIVM][DE]	17	0	2	207113
PS00086	[FW][SGNH].[GD][^F][RKHPT][^P]C[LIVMFAP][GAD]	717	16	41	206358
PS00593	L[IV]AH[STACH]Y[STV][RT]Y[LIVM]G	18	0	0	207114
PS00087	[GA][IMFAT]H[LIVF]H..[GP][SDG].[STAGDE]	136	14	23	206959
PS00332	G[GN][SGA]G.R.[SGA]C..[IV]	137	1	15	206979
PS00088	D.[WF]EH[STA][FY][FY]	181	0	3	206948
PS00089	W..[LIVF]......G[LIVM][FYRA][NH]...[STAQLIVM][ASC]..[PA]	56	13	1	207062
PS00368	[IVMSEQ]E.[LIVTA][HY][GSA].[STAVM]Y..[LIVMQ]...[LIVFY][IVFYCSA]	60	0	7	207065
PS00699	[LIVMFYH][LIVMFST]H[AG][AGSP][LIVMNQA][AG]C	77	2	5	207048
PS00090	[STANQ][ET]C.....GD[DN][LIVMT].[STAGR][LIVMFYST]	67	0	13	207052
PS00746	E.GGP..[GA].GC[AG]G	102	0	1	207029
PS00692	D.LGDVVCGGF[AGSP].P	99	0	3	207030
PS00185	[RK].[STA]..S.CY[SL]	12	6	2	207112
PS00186	[LIVM][LIVM].CG[STA]..[STAG]..T.[DNG]	12	2	2	207116
PS00507	RG[LIVMF]E...............[QESMP][RK].C[GR][LIVM]C	32	0	0	207100
PS00508	[FY]D[PI]C[LIMAV][ASG]C..H	28	0	2	207102
PS00747	[HY][LIVMA]..[LIVM][GSTACIV][GSTAC][GSA][LIVMFA][DEQHY]S.[LIVMAS][LIVMFKS][GF][DE].[EQRD][IV][LIVTQA][TAGRKS]Q[LIVMF][KRE]	134	0	3	206995
PS00982	[NG].[FYWV][LIVMF].G[AGC][GS][TA][HQT]PG[STAV]G[LIVM].....[GS]	14	0	0	207118
PS00850	[STIV].R[IVT][CSA]GY.[GACV]	35	9	0	207088
PS01100	LIDIGSGPT[IV]YQ[LV]L[SA]AC	10	0	1	207121
PS01230	[DN]P[PA]R.G..............[LIVM][LIVM]Y.SCN..T	129	0	73	206930
PS01231	[LIVMF]D.FP[QHY][ST].H[LIVMFY]E	127	0	75	206930
PS00091	R..[LIVMT]..[FWY][QNYDI]........[LVESI].PC[HAVMLC]...[QMTLHD][FYWL][LV]	170	0	13	206949
PS01131	[LIVMA][LIVMFYW][DE].G[STAPVLCG]G.[GA].[LIVMF][ST]..[LIVMA].....[LIVMYF].[STAGVLC][LIVMFYHCS]E.D	229	0	8	206895
PS00374	[LIVMF]PCHR[LIVMF][LIVMF]	33	2	1	207096
PS00092	[LIVMAC][LIVFYWA][^DYP][DN]PP[FYW]	108	69	7	206948
PS00093	[LIVMF]TSPP[FY]	20	7	0	207105
PS00094	[DENKS].[FLIV]..[GSTC].PC.[^V][FYWLIM]S	66	3	10	207053
PS00095	[RKQGTF]..GN[SA][LIVF].[VIP].[LVMT]...[LIVM]...[LIVM]	55	4	17	207056
PS01279	[GSAED][DN]G..G[FYWLV]...[GSA][PTL][FY][DNSHE].I	51	0	4	207077
PS00839	[LIVM][GS][STAL]GPG...[LIVMFY][LIVM]T[LIVM][KRHQG][AG]	30	0	0	207102
PS00840	[VW]..[LI]..[GA][DT]...[FYW][GS]........[LIVFA].....[LIVMFYWPAC].[LIVMY].[PN]G	31	0	0	207101
PS01183	Y[DN].[MLAFTI]N..[LIVMN]S...[HQD]..W	125	0	4	207003
PS01184	RV[LIVMCT][KRQ][PVRK][GMKD][GAS].[LIVMFAT]..[LIVMCA][ED].[SGT]	107	2	22	207001
PS00096	[DEQH][LIVMFYA].[GSTMVA][GSTAV][ST][STV][HQ]K[STG][LFMI].[GAS][PGAC][RQ][GSARH][GA]	236	0	2	206894
PS00373	G.[STM][IVT].[FYWVQELK][VMAT].[DEVMKA].[LIVMY]D.G..[LIVT]......[LIVM]	91	0	118	206923
PS00097	F.[EK].S[GT]RT	379	3	29	206721
PS00801	R...[LIVMTA][DENQSTHKF].....[GSN]GH[PLIVMF][GSTA]..[LIMC][GS]	150	1	17	206964
PS00802	[GP][DEQGSANPHVT][DN]G[PAEQ][ST][HQ].[PAGM][LIVMYACNQS][DEFYWLA]..[STAPG]..[RGANQS]	154	0	14	206964
PS01054	[DGH][IVSAC]T[ST]NP[STA][LIVMF][LIVMF]	126	3	2	207001
PS00958	[LIVMA].[LIVM]K[LIVM][PAS].[STC].[DENQPAS][GC][LIVM].[AGV][QEKRSTH].[LIVMF]	111	0	15	207006
PS00439	[LI][PK].[LVPQ]P[IVTAL]P.[LIVMA].[DENQAS][ST][LIVMA]..[LY]	32	0	1	207099
PS00440	R[FYW].[DA][KA][LIVMFY].[LIVMFY][LIVMFY]...[DNS][GSA]......[DE][HS]...[DE][GAC]	33	0	0	207099
PS00098	[LIVM][NST]..C[SAGLI][ST][SAG][LIVMFYNS].[STAG][LIVM]......[LIVM]	103	6	22	207001
PS00737	N..GG.[LIVM][SA].GHP.[GA].[ST]G	124	0	1	207007
PS00099	[AG][LIVMA][STAGCLIVM][STAG][LIVMA]C.[AG].[AG].[AG].[SAG]	98	11	26	206997
PS00100	Q[LIV]HH[SA]..DG[FY]H	24	0	0	207108
PS00101	[LIV][GAED]..[STAV].[LIV]...[LIVAC].[LIV][GAED]..[STAVR].[LIV][GAED]..[STAV].[LIV]...[LIV]	212	2	93	206825
PS00606	G.[^KGR]..[LIVMFTAP]..[AGC]C[STA][STA][STAG]..[^LI][LIVMF]	62	8	6	207056
PS00441	R[LIVMFYS].[LIVM].[QHG].GC[FYNA][GAPV]G[GAC][STAVK].[LIVMF][RAL]	139	0	0	206993
PS00975	[DE][IV]NFLC.HK	27	0	3	207102
PS00976	KFG.GDG	28	1	2	207101
PS01349	[RHQ][ST]W[GSA]GARPE	18	0	0	207114
PS00462	T[STA]H.[ST][LIVMA]....G[SN].V[STA].T.T[LIVM][NE].[FY]G	17	0	4	207111
PS00547	[GT]Q[CA]WV.[SA][GAS][IVT]..T.[LMSC]R[CSAG][LV]G	27	0	0	207105
PS00102	EA[SC]G.[GS].MK..[LM]N	41	0	2	207089
PS00375	[FW]..[QL]..[LIVMYA][LIMV]....[LVGAC][LVFYAHM][LIVMF][STAGCM][HNQ][STAGC]G..[STAG]...[STAGL][LIVMFA]....[PQR][LIVMTA]...[PA]..[DES][QEHNR]	102	0	0	207030
PS00103	[LIVMFYWCTA][LIVM][LIVMA][LIVMFC][DE]D[LIVMS][LIVM][STAVD][STAR][GAC].[STAR]	368	150	158	206456
PS00442	[PAS][LIVMFYT][LIVMFY]G[LIVMFY]C[LIVMFYN]G.[QEH].[LIVMFA]	609	62	124	206337
PS00443	C[GS][IV][LIVMFYW][AG]	203	36	16	206877
PS01232	[GST].G[LIVM]G.[PA]S.[GSTAL][IL]...EL	75	0	6	207051
PS01240	[LIVF]...[GS]..H.[LIVMFY]....[LIVMF]...[ATV].[LIVM].[ATV]....[GN]...[LIVMF][LIVMF]..[STN][SAGT].G[GS][LIVM]	27	0	0	207105
PS00647	[SA][GS]R[GA][LIV]..[TAP][GAS]GT.D.[LIVM]E	44	0	4	207084
PS01316	E.....G.[SAG]..[IV].D[LIV]..[ST]G.T[LM]	103	0	25	207004
PS01291	[FY].[FY]K..H[FY].L[STI].A	15	0	0	207117
PS01311	GR.[GA]NF[LIVMF]N.E..G	134	0	53	206945
PS00376	[GN][AS]GDQG...G[FYHG]	196	0	2	206934
PS00377	G[GA]G[ASC]FS.K[DE]	195	0	5	206932
PS00723	[LIVM][LIVM].DD..D....RR[GH]	71	0	5	207056
PS00444	[LIVMFY]G..[FYL]Q[LIVM].DD[LIVMFY].[DNG]	71	0	4	207057
PS01066	[DEH][LIVMF][LIVMFC][LIVMF]R[STPV][SGAC][GEN].R.S.[FY][LMFV][LIPMVT][YWL]	203	0	0	206929
PS00943	N...[DEH]..[LIMF]D..[VM].R[ST]..R....[GYNK]	32	0	6	207094
PS01330	V[LA][LIV][LIV]GGG.G..[LIV].E	61	0	39	207032
PS01044	Y[CSAM]..[VSG]A[GSA][LIVAT][IV]G..[LMSC]..[LIV]	36	1	2	207093
PS01045	[LIVM]G...Q..[ND][IFL].[RE]D[LIVMFY]..[DE]....R.[FY].P	38	0	0	207094
PS00792	[LIVM].[AG][LIVMF][LIVMF]N.T.[DN]S[FLMI].D.[SG]	44	0	0	207088
PS00793	[GE][SAV].[LIVM][LIVM]D[LIVMF]G[GPA]..[STA].P	41	0	2	207089
PS00104	[LIVF][^LV].[GANQK][NLG][SA][GA][TAI][STAGV].R.[LIVMFYAT].[GSTAP]	120	11	18	206983
PS00885	[KR].[KH]E[CSTVI][DNE]R[LIVMY].[GSTAVLD][LIVMCTF]...[LIVMFA]..[LIVMFCGANY]G	137	0	1	206994
PS01297	G...FERV[FY].A[NQ].NC	11	0	0	207121
PS00105	[GS][LIVMFYTAC][GSTA]K..[GSALVN][LIVMFA].[GNAR].R[LIVMA][GA]	96	8	12	207016
PS00599	T[LIVMFYW][STAG]K[SAG][LIVMFYWR][SAG][^ENKR][^TNDR][SAG]	221	48	89	206774
PS00600	[LIVMFYWCS][LIVMFYWCAH].D[ED][IVA]..[GAT][LIVMFAGCYN][RSACLIH].[GSADEHRM]..........[DH][LIVMFCAG][LIVMFYSTAR]..[GSA]K..[GSTADNV][GSAC]	341	0	1	206790
PS00770	E.[STAGCI]..N[LIVMFAC][FY]......[LIVMFA].T......[LIVM].[GS][LIVM].[KR]	64	1	8	207059
PS00595	[LIVFYCHT][DGH][LIVMFYAC][LIVMFYA]..[GSTAC][GSTA][HQR]K....G.[GSAT].[LIVMFYSAC]	161	6	60	206905
PS00378	[LIVM]GF[TN]FS[FY]P.....[LIVM][DNST]...[LIVM]..WTK.[LF]	30	0	1	207101
PS00106	GR.N[LIV]IG[DE]H.DY	57	0	1	207074
PS00627	[LIVM][PK].[GSTA]G[LM][GS]SS[GSA][GSTAC]	170	1	28	206933
PS00433	[RK]....GH.Q[QR]GG.....DR	97	0	18	207017
PS00583	[AG]G[GAP].N.[STA]..[^A].[^G].[GS].........G	75	38	52	206967
PS00584	[DNSK][PSTV].[SAG][SAG][GD]D...[SAGV][AG][LIVMFYA][LIVMSTAP]	83	8	45	206996
PS01125	[LIVM]..G[LIVMFCT]G.[GA][LIVMFA]...[^V]....G...[GATP][^G].G[RKH]	35	0	12	207085
PS00567	K[LIVM].RD...RG.[ST].E	16	0	0	207116
PS00603	[GA].[DE].Y.[STAPV].C[NKR].[CH][LIVMFYWH]	114	0	17	207001
PS00933	[MFYGS].[PST]..K[LIVMFYW][^G]W[LIVMF][^E][DENQTKR][ENQH]	107	5	36	206984
PS00445	[GSA].[LIVMFYW].G[LIVM].......[HDENQ][LIVMF][^PEQ][^DTAI][AS][STALIVM][LIVMFY][DEQ]	134	11	9	206978
PS01294	[GN].[LIVFM].R..[LIM][GSAR]...[FY]........[LV].....P.[LIVM]	93	0	56	206983
PS00107	[LIV]G[^P]G[^P][FYWMGSTNH][SGA][^PW][LIVCAT][^PD].[GSTACLIVMFY].....[LIVMFYWCSTAR][AIVP][LIVMFAGCKR]K	1660	83	323	205066
PS00108	[LIVMFYC].[HY].D[LIVMFY]K..N[LIVMFYCT][LIVMFYCT][LIVMFYCT]	1470	4	148	205510
PS00109	[LIVMFYC][^A][HY].D[LIVMFY][RSTAC][^D].N[LIVMFYC][LIVMFYC][LIVMFYC]	368	18	8	206738
PS01351	F..........RE........................................................................RD.K.........[CS]	89	0	2	207041
PS01101	CP.[LIVMYAT].C.....[LI]P[LIVMCA]G.........V[KRM]..C[PA].C	35	0	0	207097
PS00110	[LIVAC].[LIVM][LIVM][SAPCV]K[LIV]E[NKRST].[DEQHS][GSTA][LIVM]	71	2	6	207053
PS01128	[KR]..E...[LIVMF]........[LIVMF][LIVMF][SA].GGG.[LIVMFG]	67	2	8	207055
PS01069	E.[LIVM]N[ST][SA][LIV]E..VD	12	0	0	207120
PS00915	[LIVMFAC]K.[DEA][DE][LIVMCP]RQ[DE]....Q	59	0	9	207064
PS00916	[GSET].[AVE]...[LIVM]..[FYHW][LIVM][LIVM].[LIVMFN].DR[HNG]..N	67	0	1	207064
PS01075	[LIVMFANT][LIVM].[LIVMA]N.GS[ST][ST].[KE]	149	0	4	206979
PS01076	[LIVMFATQ][LIVMA]..H.G.[GT].[ST][LIVMA].[TAVC]...G	145	2	7	206978
PS00111	[KRHGTCVN][VT][LIVMF][LIVMC]R.D.N[SACV]P	216	0	29	206887
PS00324	[LIVM].K[FY]GG[ST][SC][LIVM]	36	1	0	207095
PS00902	[GSTNAD]..[GAS].G[GC][IM].[STAG]K[LIVMCT].[SAI][TCAGFS]..[GALVCMI]	150	0	3	206979
PS00112	CP[ST]N[ILV]GT	77	0	7	207048
PS00369	G[LIVM]H[STAV]R[PAS][GSTA][STAMVN]	67	5	7	207053
PS00589	[GSTADE][KREQSTIV].[^EPRK]..[KRDN]S[LIVMF][LIVMF].[LIVM][^EATN].[LIVM][GADE]	67	72	7	206986
PS00371	G..[LIVMFA][LIVMF][LIVMF]H[LIVMF]G[LIVMF].T[LIVA]	43	0	2	207087
PS00372	[DENQ]......[LIVMF][GA]..[LIVM]A[LIVM]PH[GAC]	39	1	2	207090
PS01035	N[LIVMFY].....C.TR[LIVMF].[LIVMF].[LIVM].[DQEN]	40	0	0	207092
PS00113	[LIVMFYWCA][LIVMFYW][LIVMFYW]DG[FYI]PR...[NQ]	234	0	9	206889
PS00469	N..H[GA]SD[GSA][LIVMPKNE]	207	4	31	206890
PS00856	[TS][ST]R..[KR]..[DE]..[GA]..Y.[FY][LIVMKHRT]	212	0	14	206906
PS01331	[LIV][LIVMGSTC][DET][RH][FYHCS]..S[GSTNP].[AVC][FY][STANQ]	152	4	42	206934
PS00114	D[LI]H[SA].Q[IMST][QM]G[FY]F..P[LIVMFC]D	114	0	63	206955
PS00794	[KRHD].[GA][PSAE]R..D[LIV]D[LIVM][LIVM]	26	0	3	207103
PS00900	P[LIVM]..D[GA][ST][AC][SN][GA][LIVMFY]Q	27	0	0	207105
PS00489	[LIVMF].R...K..[LIVMF]M[PT]..Y	27	0	0	207105
PS00115	Y[ST]P[ST]SP[STANK]	13	0	0	207119
PS01166	G.[KN][LIVMFA][STAC][GSTNR].[HSTA][GSAI][QNH]K[GL][IVTEC]	253	0	0	206879
PS01030	[FY]C.[DEKSTG]C[GNK][DNSA][LIVMHG][LIVM]........C.C	24	0	0	207108
PS00446	N[SGAT][LIVMF]RR.........[SAR]...[VA]....N.[STA]...[DN]E.[LIV][GSA].R[LI][GAS][LIVM][LIVM][PV]	27	0	3	207102
PS01110	H[NQEIVMYD][LIVMYAS]VP[EKT]H..[LIVM]..[DESAG][ET]	32	0	1	207099
PS01111	[ST].[FY]E.[AT]R.[LIVM][GSA].R[SA].Q	30	0	0	207102
PS01154	[LIVMFA]..[EYD].[HYN][ST][LIVMFY].[NSTR].[LIV]...[LIVA]....[VPG]....[FY]...[HPY][PEV]	34	0	0	207098
PS01112	[LIVMFD][LIVMFP]P[LIVM].C[FL][ST]CG	34	0	0	207098
PS00447	R..[GSAV]K...[LIVMFY][AGQ]..Y..[GS]...[LIVMA]	46	2	3	207081
PS00116	[YA][GLIVMSTAC]DTD[SG][LIVMFTC][^LA][LIVMSTAC]	116	7	20	206989
PS00522	G[SG][LFY].R[GE]...[SGCL].D[LIVM]D[LIVMFY][LIVMFY][LIVMFY]..[SAP]	23	0	0	207109
PS00117	FEN[RK]G...G....HPH.Q	16	0	0	207116
PS01163	DLPI[VS]GG[ST][LIVM][LIVM][STAV]H[DEN]H[FY]Q[GAT]G	24	0	0	207108
PS00808	[AG]GG.G[STKA].L..L[TA]...[AST].P[AS][LV]	106	0	0	207026
PS00809	W[FY].G[ST][AS][DNSH][AS][LIVMFYW]	104	0	2	207026
PS00810	[APV][GS]MG[LIVMN]Y[IVC][LIVMFY]..[DENPHKRQS]	97	0	11	207024
PS01315	S.[LIVMF]KR....KD.[GSA]..[LIF][PGS].HGG[LIVMF].DR[LIVMFT]D	44	0	3	207085
PS01277	[CA][DE][LIVM][LIVM][NQV][GTA]D[GA][SG]..[TAV][AT]	97	0	4	207031
PS00832	GS.[AG][KRN].T.L[KRN]...[DE].[DET][LM][VI].F	8	0	0	207124
PS00833	RP[VI]ILDP.[DE]PT	8	0	0	207124
PS00379	DG..AR.......G...D...D	47	0	4	207081
PS01347	[KRA]..[TIVK]P[ST][MGA][GA]G[LIVSA].[LIVMF][LIVMF]	143	0	28	206961
PS01348	N..[NK].[TI][DN]G[ILVM]DG[LM]	163	3	8	206958
PS00370	G[GA].[STN].H[STA][STAV][LIVM][LIVM][STAV][RG]	68	0	13	207051
PS00742	[DEQSKN].[LIVMF][SA][LIVMF]G[ST]ND[LIVM].Q[LIVMFYGT][STALIV][LIVMFY][GAS]..R	76	0	5	207051
PS00380	[FY]...H[LIV]PGA..[LIVF]	23	0	5	207104
PS00683	[AV]..[FY][DEAP]G[GSA][WF].E[FYW]	26	0	6	207100
PS01273	[DN][GN]..[LIVMFA][LIVMFA][LIVMFA]GGF...G.P	16	0	0	207116
PS01274	[LF][HQ]SENG[LIVF][LIVF][GA]	17	0	0	207115
PS01295	[IVT][LIVMC][IVT][HS]D[SGAV][AV]R	130	2	14	206986
PS00118	CC[^P].H[^LGY].C	280	7	9	206836
PS00119	[LIVMA]C[^LIVMFYWPCST]CD[^GS]...[^QS]C	260	8	24	206840
PS00120	[LIV][^KG][LIVFY][LIVMST]G[HYWV]S[^YAG]G[GSTAC]	126	28	11	206967
PS00121	Y..YY.C.C	10	0	0	207122
PS01098	[LIVMFYAG][LIVMFYAG][LIVMFYAG][LIVMFYAG]GDS[LIVM].[TAG]G	12	1	4	207115
PS01173	[LIVMF][LIVMF].[LIVMF]HGG[SAG][FY]...[STDN]..[ST]H	9	0	8	207115
PS01174	[LIVM].[LIVMF][SA]GDS[CA]G[GA].L[CA]	12	0	5	207115
PS00122	F[GR]G....[LIVM].[LIV].G.S[STAG]G	92	0	0	207040
PS00941	[ED]DCL[YT][LIV][DNS][LIV][LIVFYW].[PQR]	103	0	6	207023
PS00800	[GSTNP]......[FYVHR][IVN][KEP].G[STIVKRQ]Y[DNQKRMV][EP]...[LIMVA]	23	1	4	207104
PS00503	[IV].G[STAD][LIVT]D[FYI][IV][FSN]G	29	1	0	207102
PS01195	[FYH]..[TN][RK]HN.G..[LIVMFAYCT][LIVMFA][DEN]	173	0	18	206941
PS01196	[GS]...HNG[LIVM][KR][DNS][LIVMTC]	158	0	32	206942
PS01328	[QR][IV]....[TC]D..G[IV]V.[HF]..[FY]	11	0	0	207121
PS00123	[IV].DS[GAS][GASC][GAST][GA]T	26	3	0	207103
PS00616	[LIVM]..[LIVMA]..[LIVM].RH[GN].R.[PAS]	33	2	2	207095
PS00778	[LIVMF].[LIVMFAG]..[STAGI]HD[STANQ].[LIVM]..[LIVMFY]..[STA]	31	20	4	207077
PS01157	GSYPSGHT	5	0	0	207127
PS00785	[LIVM].[LIVM][LIVM][HEA][TI].D.H[GSA].[LIVMF]	20	0	2	207110
PS00786	[FYPH]....[LIVM]GNHEF[DN]	22	0	0	207110
PS00124	[AG][RK][LI].[LIV][FY]E..P[LIVM][GSA]	50	0	3	207079
PS00125	[LIVMN][KR]GNHE	144	3	1	206984
PS01024	EFDYLKSLEIEEKIN	28	0	0	207104
PS01025	N[AG]H[TA]YHINSIS[LIVM]NSD	26	0	2	207104
PS01032	[LIVMFY][LIVMFYA][GSAC][LIVM][FYC]DGH[GAV]	44	0	2	207086
PS00383	[LIVMF]HC..G...[STC][STAGP].[LIVMFY]	196	2	38	206896
PS00629	[FWV][LIVM]DP[LIVM]D[SG][ST]..[FYA].[HKRNSTY]	68	0	8	207056
PS00630	[WYV]D.[AC][GSA][GSAPV].[LIVFACP][LIVM][LIVAC]...[GH][GA]	64	3	13	207052
PS00384	HY.[GT]D[LIVMAF][DNSH].P.H[PA].N	9	0	0	207123
PS00126	HD[LIVMFY].H.[AG]..[NQ].[LIVMFY]	72	1	0	207059
PS00607	H.HLDH[LIVM].[GS][LIVMA][LIVM][LIVM].S[AP]	6	0	0	207126
PS00523	[SAPG][LIVMST][CS][STACG]P[STA]R..[LIVMFW][LIVMFW][TAR]G	42	1	1	207088
PS00149	G[YV].[ST]..[IVAS]GK[FYWMK][HL]	33	0	10	207089
PS01322	G.TL.HEH[LIV]	8	0	0	207124
PS01323	A.A.A....G.P[LIVM]..H	7	5	1	207119
PS00726	[APF]D[LIVMF][LIVMF][^T][LIVM]QE[^G]K	18	0	1	207113
PS00727	D[ST][FY][RP][KHQ].......[FYWD][ST][FYW][FYW]	15	0	4	207113
PS00728	N.G.R[LIVM]D[LIVMFYH].[LV].S	15	1	4	207112
PS00729	H[GSAD].Y[LIF][LIMN]N[LIVMFCAP][AGC]	72	3	8	207049
PS00730	[GSAR][LIVMF]C[LIVMFY]DTCH	67	0	13	207052
PS00731	[LIVMFW]H.N[DEG][SA]....[GNAQ]...D.H	75	0	6	207051
PS00919	[LIVM][LIVM][AP][LQ]H[STA][STAE]P.....E[LIVM][DN].L.[DE]V	18	0	0	207114
PS00918	GDFNA.C[SA]	16	0	2	207114
PS01321	G.[GA].A.K.[EQ][IV]................D.[SAV]DA.A[LIVM]A	48	0	32	207052
PS00764	C...[KRSN]P[KRAGL]C..C.....C	24	0	15	207093
PS01155	[GSTENA].[LIVMF]P.....[LIVMW]..[LI][PAS]G[IV][GA]...[GAC]..[LIVMA].[GSALVI][LIVMFYW][GANKD]	35	0	1	207096
PS01175	[HI][FYE][GSTAM][LIVM]....Y[STALV].[FWVAC][TV][SA]P[LIVMA][RQ][KR][FY].D...[HQ]	48	0	2	207082
PS00517	[DEQ][KRQT][LMF]E[FYW][LV]GD[SARHG]	104	0	8	207020
PS00648	[LIVMFYSNAD]..A..R[NH][KRQLYAT][LIVMFSA][KRA]R.[LIVMTA][KR]	129	2	31	206970
PS00530	[FYWL].[LIVM]HGL[WY]P	41	0	3	207088
PS00531	[LIVMF]..[HDGTY][EQ][FYW].[KR]HG.C	39	0	4	207089
PS00127	CK..NTF	165	5	0	206962
PS01070	DRGH[QLIM]...[AG]	13	2	1	207116
PS01123	DGDT[LIVM].[LIVMC].........R[LIVM]..[LIVM]D.PE	17	0	9	207106
PS01284	D[KR]Y[GQ]R.[LV][GA].[IV][FYW]	17	0	9	207106
PS01137	[LIVMFY][LIVMFY]D[STA]H.H[LIVMFP][DN]	18	5	3	207106
PS01090	P[LIVM].[LIVM]H.R.[TA].[DE]	9	0	11	207112
PS01091	[LVSAT][LIVA]..[LIVMT][PSD]...[LI][LIVMT][LIVMST]ETD.P	20	0	1	207111
PS00506	H.CGGNVGD	14	0	0	207118
PS00679	G.[SA]GE[LIVM]RYPSY	14	0	0	207118
PS00820	[STN][GP].[DE].WEE..[GS]	15	1	1	207115
PS00502	[GSDENKRH]..[VMFC]..[GS]HG[LIVMAG].[LIVM]GS	47	0	3	207082
PS00448	D[LIVMFY][DNV].[DNS]..[LIVM][DN][SALM].D...[LIVMF].[RKS].[LIVMF]	22	0	0	207110
PS01095	[LIVMFY][DN]G[LIVMF][DN][LIVMF][DN].E	52	3	27	207050
PS00773	C....FY[ST]...[FY][LIVMF].A...[YF]..F[GSA]	41	0	0	207091
PS00774	[LIVM][GSA]F.[STAG][STAG][LIVMFY]W[FY]W[LIVM]	41	0	0	207091
PS00128	C...C..[LMF]...[DEN][LI].....C	115	0	2	207015
PS00512	G[LIVMFY]..[LIVMFY].[LIVM]D[DF].W...[RV][DNSF]	27	0	1	207104
PS00927	PGGRF.E.Y.WD.Y	31	0	0	207101
PS00928	QWD.P.[GAV]W[PAS]P	31	0	0	207101
PS00385	P..L...KWE.C	11	0	1	207120
PS00572	[LIVMFSTC][LIVFYS][LIV][LIVMST]ENG[LIVMFAR][CSAGN]	50	28	11	207043
PS00653	F.[FYWM][GSTA].[GSTA].[GSTA][GSTA][FYNH][NQ].E.[GSTA]	55	0	2	207075
PS00719	N.[LIVMFYWD]R[STACN][STACN]HYP....[LIVMFYWS][LIVMFYWS]...[DN]..G[LIVMFYW][LIVMFYW][LIVMFYW][LIVMFYW]	30	0	2	207100
PS00608	[DENQLF][KRVW]N[HRY][STAPV][SAC][LIVMFS][LIVMFS][LIVMFS]W[GS]..NE	29	0	3	207100
PS00775	[LIVM][LIVM][KR].[EQK]....G[LIVMFT][LIVT][LIVMF][ST]D..[SGADNI]	30	1	10	207091
PS01324	P.[SA].[LIVMFY][LIVMFY][QN]..NP....[TA].........[KRD].[LIV][GN].C	13	0	2	207117
PS00659	[LIV][LIVMFYWGA][LIVMFYWGA][DNEQG][LIVMGST][^SENR]NE[PV][RHDNSTLIVFY]	68	35	6	207023
PS00655	V.Y..P.RDC[GSAF]..[GSA][GSA].G	8	0	1	207123
PS00656	[LIVMYA][LIVA][LIVT][LIV]EPD[SAL][LI][PSAG]	9	0	0	207123
PS00812	A[ST]D[AG]D..[IM]A.[SA][LIVM][LIVMG].A...[FW]	13	0	0	207119
PS00592	[STV].[LIVMFY][STV]..G.[NKR]....[PLIVM]H.R	17	2	3	207110
PS00698	[FYW].D....[FYW]...E.[STA]...N[STA]	19	1	1	207111
PS00591	[GTA]..[LIVN].[IVMF][ST]E[LIY][DN][LIVMF]	31	44	3	207054
PS00776	[PSA][LQ].EYY[LIVM][LIVM][DE].[FYWHN]	31	0	1	207100
PS00777	[LIVMF]..E[AG][YWG][QRFGS][SG][STAN]G.[SAF]	30	3	2	207097
PS01034	E[LIV]D[LIVF]E..[GQ][KRNF].[PSTA]	43	6	16	207067
PS00587	[LIVMKS].[LIVMFYWA][LIVMFYWA][LIVMFYWA][STAG]E[STACVI]G[WY]P[STN].[SAGQ]	47	0	1	207084
PS00953	D[LIVM]...[NQ][PGE].........[GR]....[LIVMFY][LIVMFY]K.[ST]E[GS]..[FYL].[DN]	11	0	0	207121
PS00129	[GFY][LIVMF]W.DM[NSA]E	29	0	5	207098
PS00707	G[AVP][DT][LIVMTAS][CG]G[FY]...[ST]...L[CL].RW..[LVMI][GSA][SA]F.P[FY].R[DN]	21	0	9	207102
PS00609	H..P....[LIVM]NDPNG	40	0	7	207085
PS01182	GGP[LIVM][LIVM]..Q.ENE[FY]	12	0	0	207120
PS01027	W.FE.WNEP[DN]	7	0	0	207125
PS01140	[STA]TRY[FYW]D.....[CA]	5	0	1	207126
PS60000	E[DNQ]........Y.......D.[RD][GP].[TS]...[AIVFLY]G.....D	4	0	0	207128
PS00922	[LIVM]...ES...[AP]...S.....G[LIVM][LIVMFYW].[LIVMFYW]....[SAG]	31	0	1	207100
PS01247	D.D[PT][GA].DD[TAV][VI]A	25	0	7	207100
PS00516	G[IV][GK].W[ST][AVI].[LIVMFY][LIVMFY].[LIVM]........[MF]..[ED]D	5	0	0	207127
PS01242	C.C[GSANH]..[IVM].......R[GSANPV]..[FYWIL]C..CQ	83	0	21	207028
PS00130	[KR][LIVA][LIVC][LIVM].G[QI]DPY	145	0	0	206987
PS00738	[GSAP][CS]N.[FYLM]S[ST][QALKHD][DENG].[AV][AVTS][ADERQ][ACS][LIVMCG]	112	0	1	207019
PS00739	[GA][KSR]...[LIV].G[FY]G.[VC]G[KRL][GA].[ASC]	112	0	1	207019
PS00631	[NS]TDAEGR[LV]	140	0	4	206988
PS00491	[HA][GSYR][LIVMT][SG]H.[LIV]G[LIVMNKS].[IVEL][HNC][DEV]	31	0	0	207101
PS00680	[MFY].GHG[LIVMC][GSH]...H....[LIVM].[HN][YWVH]	35	0	5	207092
PS01202	[DA][LIVMY].K[LIVM]D.G.[HQ][LIVM][DNS]G...[DN]	17	0	4	207111
PS00869	[LIVM]EG[GA]..[LIVMF]......L...Y..G[LIVM]R	8	0	0	207124
PS00131	[LIVM].[GSTA]ESY[AG][GS]	37	4	1	207090
PS00560	[LIVF]..[LIVSTA].[IVPST].[GSDNQL][SAGV][SG]H.[IVAQ]P...[PSA]	33	0	6	207093
PS00132	[PK].[LIVMFY].[LIVMFY]..[^E].H[STAG].E.[LIVM][STAG][^L].....[LIVMFYTA]	48	0	5	207079
PS00133	H[STAG][^ADNV]..[LIVME][^SDEP].[LIVMFYW]P[FYW]	47	36	3	207046
PS01333	G..[GAP]....[LIV][ST].E[KR][LIVC][AG].[NG]	51	1	6	207074
PS01334	[LIVF].[GSAVC].[LIVM]S.[STAD]AG.[FY][LIVN]C[DNS]	57	0	0	207075
PS00134	[LIVM][ST]A[STAG]HC	429	22	40	206641
PS00135	[DNSTAGC][GSTAPIMVQH]..G[DE]SG[GS][SAPHV][LIVMFYWH][LIVMFYSTANQH]	440	10	38	206644
PS00136	[STAIV][^ERDL][LIVMF][LIVM]D[DSTA]G[LIVMFC]..[DNH]	95	81	31	206925
PS00137	HG[STM].[VIC][STAGC][GS].[LIVMA][STAGCLV][SAGM]	114	3	9	207006
PS00138	GTS.[SA].P..[STAVC][AG]	116	10	8	206998
PS00672	[ST]G[LIVMFYW][LIVMFYW][LIVMFYW][GN]..T[LIVM].T..H	11	0	3	207118
PS00673	T..[GC][NQ]SGS.[LIVM][FY]	14	1	0	207117
PS00708	D...A...[LIVMFYW]..............G.S.GG[LIVMFYW][LIVMFYW]	23	0	3	207106
PS00381	T..[LIVMF]G.A[SAC]S[MSA][PAG][STA]	225	4	66	206837
PS00382	R...[EAP]...[LIVMFYT][LM][LIVM]HQP	270	1	21	206840
PS01046	DG[PD]SA[GS][LIVMCA][TA][LIVM]	46	0	9	207077
PS00139	Q..[^DE][GE].C[YW][^DN].[STAGC][STAGCV]	208	8	47	206869
PS00639	[LIVMGSTAN][^IEVK]H[GSACE][LIVM].[LIVMAT][LIVMAT]G[^SLAG][GSADNH]	188	149	66	206729
PS00640	[FYCH][WI][LIVT].[KRQAG]N[ST]W...[FYW]G..G[LFYW][LIVMFYG].[LIVMF]	155	0	96	206881
PS00140	Q...N[SA]CG...[LIVM][LIVM]H[SA][LIVM][SA]	13	0	7	207112
PS00972	G[LIVMFY].[AGCY][NASMQG].C[FYWC][LIVMFCA][NSTAD][SACV].[LIVMSF][QF]	110	0	5	207017
PS00973	Y.L.[SAG][LIVMFT]..H.G....GHY	109	0	7	207016
PS01121	H..[SC]..[^A].[LIVMF][LIVMF][ST]HG	42	5	4	207081
PS01122	KPK[LIVMF][LIVMFY][LIVMF][LIVMF][QP][AF]C[RQG][GE]	46	0	0	207086
PS00141	[LIVMFGAC][LIVMTADN][LIVFSA]D[ST]G[STAV][STAPDENQ][^GQ][LIVMFSTNC][^EGK][LIVMFGTA]	227	45	11	206849
PS00834	WTD.S.HP.T	6	0	0	207126
PS00835	AGYQE[ST]R[FYW]S[FYW][TN]A.GG[ST]Y	6	0	0	207126
PS00142	[GSTALIVN][^PCHR][^KND]HE[LIVMFYW][^DEHRKP]H.[LIVMFYWGSPQ]	555	142	144	206291
PS00546	PRC[GN].P[DR][LIVSAPKQ]	62	1	59	207010
PS00143	G........G.[STA]H[LIVMFY][LIVMC][DERN][HRKL][LMFAT].[LFSTH].[GSTAN][GST]	61	0	13	207058
PS01016	[KR][GSAT]....[FYWLMH][DQNGKRH].P.[LIVMFY]...H..[GSA]H[LIVMFA]	30	0	3	207099
PS00388	[FYNAGS]....[STNLV].[FYW]S[PDS]G[RKHDS]..Q[LIVA][DENR][YH][GSAD]..[GSAG]	132	0	0	207000
PS00854	[LIVMACFT][GSA][LIVMF].[FYLVGAC]..[GSACFYI][LIVMSTACF][LIVMSTAC][LIVMFSTAC][GACI][GSTACV][DES]...............[RK]............G..[GSTA]D	95	10	2	207025
PS00501	[GS][^PR]SM[^RS][PS][AT][LF]	48	37	11	207036
PS00760	KR[LIVMSTA][LIVMSTA][GA].[PG]G[DEQ].[LIVM].[LIVMFY]	35	0	12	207085
PS00761	[LIVMFYW][LIVMFYW].[^T]GD[NH]...[SND]..[SG]	49	24	10	207049
PS00855	[LIVM].[GASF][GA][GAST][LIVMTF][GAS]N[LVMFGI][LIVFYGT]D[RI][LIVMFAC]	66	0	4	207062
PS01276	E.F..G[SA][LIVM]C....G.C.[LIVM]S	9	0	1	207122
PS00571	G[GAV]S[GS][GS]G.[GSA][GSAVYCT].[LIVMT][GSA]......[GSAT].[GA].[DE].[GA].S[LIVM]R.P[GSACT]	145	0	1	206986
PS00144	[LIVM]..TGGT[IV][AGS]	38	37	7	207050
PS00917	[GA].[LIVM]..HGTDT[LIVM]	44	0	0	207088
PS01120	T[AY][GA][GATR][LIVM]D.H[LIVM]H...[PA]	40	0	1	207091
PS00145	[LIVM][LIVM][CT]H[HNG]L...[LIVM]..D[LIVM].F[AS]	39	0	0	207093
PS00758	[LIV][GALMY][LIVMF][^Q][GSA]H.D[TV][STAV]	104	12	12	207004
PS00759	[GSTAI][SANQCVIT]D.K[GSACN].[LIVMA]..[LIVMFY]............[LIVM].[LIVMF][LIVMSTAGC][LIVMFA]..[DNGM]EE[GSTNE]	101	0	2	207029
PS00482	D[LIVMFYWSAP]H[LIVA]H[LIVF][RN].[PGANF]	73	4	19	207036
PS00483	[GAVS][ST]D.APH....K	87	0	6	207039
PS00146	[FY].[LIVMFY].S[TV].K...[^T][AGLM][^D].[LC]	66	12	4	207050
PS00336	[FY]E[LIVM]GS[LIVMG][SA]K	11	0	0	207121
PS00337	[PA].S[ST]FK[LIV][PALV].[STA][LI]	15	0	0	207117
PS00743	[LI].[STN][HN].H[GSTAD]D..G[GP].......[GS]	15	1	0	207116
PS00744	P...[LIVM][LIVM].G.C[LIVMF][LIVMF]K	14	0	1	207117
PS00147	[LIVMF]GG.H.[LIVMT][STAV].[PAG].[^A].[GSTA]	97	6	6	207023
PS00148	[LIVM][LIVM][^A][LIVMFY]D[AS]H.D	102	2	1	207027
PS01053	[ST][LIVMFY]D[LIVM]D...[PAQ]...P[GSA].......G	76	0	27	207029
PS00485	[SA][LIVM][NGS][STA]DDP	28	10	33	207061
PS00903	[CH][AGV]E..[LIVMFGAT][LIVM].................PC..C...[LIVM]	118	3	6	207005
PS00859	[DENGQS][LIVMPF][LIVM].[KRNQELD][DENKGS][LIVM]...[STG].C[EP]HH	110	0	1	207021
PS00860	[SA].[RK].Q[LIVMT]QE[RNAK][LIM][TSNV]	97	0	16	207019
PS00920	G..[LIVMFY][LIVMFY].[IF].E..[LIVM].GYP	13	0	0	207119
PS00921	G[GAQ]..C[WA]E[NH]..[PST][LIVMFYS].[KR]	12	0	1	207119
PS00387	D[SGDN]D[PE][LIVMF]D[LIVMGAC]	109	40	8	206975
PS00150	[LIV].G.VQGV.[FM]R	36	0	4	207092
PS00151	G[FYW][AVC][KRQAM]N...G.V.....G	27	0	13	207092
PS00152	P[SAP][LIV][DNH].[^F][^S]S.S	397	85	27	206623
PS00153	[IV]T.E..[DE]...GA.[SAKR]	180	3	52	206897
PS00389	[LIVM].[LIVMFYT]...[LIVMT][DENQK].[^G][LIVM].[GSA]G[LIVMFYGA][^S][LIVM][KRHENQ].[GSEN]	56	4	15	207057
PS00449	[STAGN][^E][STAG][LIVMF]RL[^LP][SAGV]N[LIVMT]	171	6	7	206948
PS00605	[GSTA]R[NQ]P.....[^A]....[LIVMFYW][LIVMFYW]...[LIVMFYW].[DE]	125	4	3	207000
PS00154	DKTGT[LIVM][TI]	328	7	2	206795
PS00390	[FYWMV]..[FYWM].[FYW][DN]......[LIVMF][GA]RT...[WRL]	35	0	1	207096
PS00391	[RK]..C[RKQWI].....L..C[SA]G	29	0	3	207100
PS01238	[LIVM].G..EG.[FYLS].[FW][LIVA][TAG].N[HYF]	31	0	0	207101
PS01205	RPL[IV].[NS]FGS[CA][TS]CP.F	19	0	0	207113
PS00155	P.[STA].[LIV][IVT].[GS]GYS[QL]G	20	0	0	207112
PS00931	C...D.[IV]C.G[GST]..[LIVM]..H	13	0	7	207112
PS00392	S[LIVMFYW].....K[LIVMFYWGH][LIVMFYWG]...[LIVMFYW][^V][CA]..[LIVMFYWQ][^K].[RK]	65	5	30	207032
PS00703	[STAV].S.HK..[GSTAN][GSTAN].[STA]Q[STA][STA]	15	0	1	207116
PS00878	[FY][PA].K[SACV][NHCLFW]....[LIVMF][LIVMTA]..[LIVMA]...[GTE]	79	7	26	207020
PS00879	[GSA]..[LIVMSCP]..[LIVMF][DNS][LIVMCA]GGG[LIVMFY][GSTPCEQ]	91	12	15	207014
PS00156	[LIVMFTAR][LIVMF].D.K..D[IV][ADGP].T[CLIVMNTA]	174	0	8	206950
PS00781	[VTI].TAHPT[EQ]..R[KRHAQ]	105	0	0	207027
PS00393	[IVLC]M[LIVM]GYSDS.K[DF][STAG]G	105	0	0	207027
PS00505	FPSACGKTN	41	0	9	207082
PS00532	LIGDDEH.W.[DEPKV].[GV][IV].N	73	0	3	207056
PS00906	[SP][IVCLAM]W[LIVMFYC][LM]R[QR][AVS]GR	100	0	1	207031
PS00907	[LIMF][GAVS]F[STAGCV][STAGC].[PA][FWYV]T[LIVM]..Y..[ADE][GK]	101	0	0	207031
PS00614	[LIVMFY][LIVMC].E[LIVMFYC]K[KRSPQV][STAHKRYC]SP[STRK]...[LIVMFYST]	112	0	4	207016
PS00157	G.[DN]F.K.DE	497	8	22	206605
PS01336	[SA][FY][LIV]L[STN]ESS[LIVMF]F[LIV]	39	0	0	207093
PS60002	EGGELGY	29	0	0	207103
PS60003	G...D.P..[LIVF]...[LIVM].GDGE	27	0	2	207103
PS00158	[LIVM].[LIVMFYW]EG.[LS]LKP[SN]	39	0	21	207072
PS00602	[FYVMT].[LIVMH][APNT][LIVM].[LIVM]H.DH[GACH]	49	1	12	207070
PS00806	[LIVM]E.E[LIVM]G..[GM][GSTA].E	57	0	4	207071
PS00510	[KR][DENQ][HN]..GLN.G.WDY[LIVM]F	19	0	0	207113
PS01062	SVAGLGGCPY	8	0	0	207124
PS01226	N.[DN][IV]EG[IV]D..NAC[FY].G	16	0	0	207116
PS00480	G[FYA][GA]H.[IV].[RKT]..D[PS]R	81	0	3	207048
PS00815	LR[DE]G.Q..........K	123	3	20	206986
PS00816	[LIVMFW]..H.H[DN]D.G.[GAS].[GASLI]	132	0	18	206982
PS00159	G[LIVM]...E[LIV]T[LF]R	9	3	1	207119
PS00160	G...[LIVMF]K[LF]FP[SA]...G	10	0	0	207122
PS00161	K[KR]CGH[LMQR]	52	0	5	207075
PS00853	[YV].D...MS[GA]KKD.[LIVMF][LIVMAG].[LIVM]GG	30	0	0	207102
PS00394	TG.P[LIVM][LIVM]DA.M[RA].[LIVM]	16	0	0	207116
PS00691	[DN]R.R[LIVM][LIVMN].[STA][STAQ]F[LIVMFA].K.L..W[KRQ]	16	0	0	207116
PS01083	F.EE.[LIVM][LIVM]RREL..NF	3	0	0	207129
PS01084	G.HD..W.ER.[LIVM]FGK[LIVM]R[FY]MN	3	0	0	207129
PS00162	SE[HN].[LIVM]....[FYH]..E[LIVMGA]H[LIVMFA][LIVMFA]	58	0	16	207058
PS00704	C[SA]DSR[LIVM].[AP]	18	1	3	207110
PS00705	[EQ][YF]A[LIVM]..[LIVM]....[LIVMF][LIVMF][LIVMF].GH..CG	21	0	0	207111
PS00163	GS..M.[^RS]K.N	285	6	20	206821
PS00450	[LIVM]..[GSACIVM].[LIV][GTIV][STP]CTN[GSTANI]....[LIVMA]	248	0	11	206873
PS01244	G..[LIVWPQT]...[GACST]C[GSTAM][LIMPTA]C[LIMV][GA]	250	0	8	206874
PS00886	CDK..P[GA]...[GA]	139	2	0	206991
PS00887	[SGALC][LIMF][LIVMF]TD[GA]R[LIVMFY]S[GA][GAV][ST]	138	0	0	206994
PS01028	D[LIVM][DE][LIVMN]..................[LIVM][LIVM].[SC][NHY]H[DN]	19	0	37	207076
PS01029	[LIVM][NQHS]GPN[LVI]..[LT]G.R[QED]...[FY]G	87	0	0	207045
PS00164	[LIVT][LIVP][LIV][KQ].[ND]Q[INV]G[ST][LIV][STL][DERKAQG][STA]	282	0	5	206845
PS00165	[DESH]....[STVG][^EVKD][AS][FYI]K[DLIFSA][RLVMF][GA][LIVMGA]	77	19	4	207032
PS00166	[LIVM][STAG].[LIVM][DENQRHSTA]G...[AG][AG][AG]....[LIVMST].[CSTA][DQHP][LIVMFYA]	88	19	25	207000
PS00954	[LIVMY][DE].HH..E..[GCA][LIVM][STAVCL][LIVMF]	154	0	7	206971
PS00955	[GW].[DNIE].HH..E[STAGC].[VMFYH]K	160	0	1	206971
PS00167	[LIVM]E[LIVM]G..[FYCHT][STP][DEK][PA][LIVMYG][SGALIMY][DE][GN]	175	0	11	206946
PS00168	[LIVMYAHQ].[HPYNVF].G[STA]HK.N..[LIVM].[QEH]	158	0	1	206973
PS00169	G.D.[LIVM][LIVM][IV]KP[GSA]..Y	51	0	0	207081
PS01233	RDH.D.[GS][GS]..SP.RET	46	0	0	207086
PS00857	[FY].[LIVM]..[LIVM].....[DN].....TRF[LIVMW].[LIVM]	16	1	1	207114
PS00858	[LIVM][ST][KR][LIVMF]E[ST]RP	13	0	4	207115
PS00665	[GSA][LIVM][LIVMFY]..G[ST][TG]GE[GASNF]......[EQ]	114	0	43	206975
PS00666	Y[DNSAH][LIVMFAN]P..[STAV]..[LIVMFT].............[LIVMCF].[SGA][LIVMFNS]K[DEQAFYH][STACI]	158	0	2	206972
PS01129	[LIVCA][NHYTQ]R[LI][DG]..T[STAC]G[LIVAGC][LIVMF][LIVMF][LIVMFGCA][SGTACV]	101	0	1	207030
PS01149	GRLD..[STA].G[LIVFA][LIVMF][LIVMF][LIVMF][ST][DNST]	68	0	0	207064
PS00901	K.E...[PA][STAGC].S[IVAPM]K.R.[STAG]..[LIVM]	58	0	1	207073
PS01335	[SP]GP[LIVMW]GGDQ	52	0	2	207078
PS00488	[GS][STG][LIVM][STG][SAC]SG[DH]L.PL[SA]..[SAGVT]	127	0	2	207003
PS00533	E[KR].[LIVMFAT]...[LIVMFAC].[GSALV][GSANHD]C.[IVTACS][PLA][LIVMF][GSA]	141	0	7	206984
PS00868	[DQ][LIVMFY]...[STAGCN][STAGCIL]TK[FYWQI][LIVMF].G[HQD][SGNH]	35	0	0	207097
PS00934	[HQ][IVT].[LIVFY].[IV]....[^E][STA]..F[YM]..[LMF]G[LMF]	26	1	0	207105
PS00935	G[NTKQ][GA][LVFY][GH]H[IVF][CGA].[STAGLE]..[DNC]	24	0	2	207106
PS00821	HN..NE..W[NQKRS]....WE	9	0	0	207123
PS00822	PFDRHDW	9	0	0	207123
PS01092	EYFG[SA][SA]LW.LYK	13	0	0	207119
PS01093	YRN.W[NS]E[LIVM]RTLHF.G	13	0	0	207119
PS00452	[GD][VI][LIVM][GS].....[FY].[LIVM][FYWL][GS][DNTHKWE][DNTAS][IV][DNTAY].....[DEC]	87	0	10	207035
PS00787	G[DES]SH[GC]..[LIVM][GTIV].[LIVT][LIV][DEST][GH].[PV]	166	0	8	206958
PS00788	[GE]..S[AG]R.[ST]...[VT]..[GA][STAVY][LIVMF]	166	0	8	206958
PS00789	R[SHF]D[PSV][CSAVT]....[SGAIVM].[IVGSTAPM][LIVM].E[STAHNCG][LIVMA]	159	2	15	206956
PS00987	CNN..GHGHNY	6	0	5	207121
PS00988	DHKNLD.D	6	0	6	207120
PS00534	[LIVMF][LIVMFC].[ST].H[GS][LIVM]P....[DENQKRLHAFSTI].[GN][DPC].[YA]	133	0	21	206978
PS00395	[SACVLG][AIPTV]K[ADGS][DEN][GA]YG[HACILN][GD]	108	0	7	207017
PS01326	N.DGS....CGN[GA].R	60	0	14	207058
PS00923	[IVA][LIVM].CN[ST][MSA][STH][LIVFYSTANK]	73	6	19	207034
PS00924	[LIVM][LIVM].[AG]CT[DEH][LIVMFY][PNGRS].[LIVM]	81	0	12	207039
PS00908	[AT].[SAGCN][SAGC][LIVM][DEQ].A[LA].[DE][LIA].[GA][KRQ]....[PSA][LIV]..L[LIVMF]G	18	0	0	207114
PS00909	[LIVF]..D.[NH].......[ACL]......[LIVMF].......[LIVM]E[DENQ]P	15	0	2	207115
PS01085	[LIVMF]H[LIVMFY]D[LIVM].D.[FY][LIVM].N.[STAV]	43	0	0	207089
PS01086	[LIVMA].[LIVM]M[ST][VS].P...[GN]Q[FMK]......[NKR][LIVMC]	43	0	0	207089
PS00545	[NS].TNH.Y[FW]N[LI]	17	0	0	207115
PS00170	[FY]..[STCNLVA].[FV]H[RH][LIVMNS][LIVM]..F[LIVM].Q[AGFT]G	132	0	13	206987
PS01096	F[GSADEI].[LVAQ]A...[ST]...[STQ]...[GER]G.[LIVM][GS]	41	1	44	207046
PS00171	[AVG][YLV]EP[LIVMEPKST][WYEAS][SAL][IV][GN][TEKDVS][GKNAD]	229	0	9	206894
PS00172	[LI]EPKP..P	67	6	0	207059
PS00173	[FL]HD[^K]D[LIV].[PD].[GDE]	57	3	10	207062
PS00965	Y.D.NHKPE	17	0	3	207112
PS00966	HAY[LIVM].G..[LIVM]E.MA.SDN.[LIVM]RAG.TPK	18	0	2	207112
PS00765	[DENSA].[LIVM][GP]GR[FY][ST][LIVMFSTAP].[GSTA][PSTACM][LIVMSA][GSAN]	227	0	17	206888
PS00174	[GSA].[LIVMCAYQS][LIVMFYWN]....[FY][DNTH]Q.[GA][IV][EQST]..K	242	0	1	206889
PS01161	[LIVM]...[GNH][LITCRV].[LIVWF].[LIVMF].[GS][LIVM]G.[DENV]G[HN]	68	0	3	207061
PS00175	[LIVM].RHG[EQ].[^Y].N	127	2	22	206981
PS00710	[GSA][LIVMF].[LIVM][ST][PGA]SH[NIC]P	222	0	31	206879
PS00544	RIARN[TQ]..[LIVMFY][LIVMFY].[EQH]E....[KRN]..DP.[GSA]GS	17	0	1	207114
PS01074	[DE]GSW.[GE].W[GA][LIVM].[FY].Y[GA]	12	0	0	207120
PS00176	[DEN]......[GS][IT]SK..Y[LIVM]...[LIVM]	19	2	1	207110
PS00396	[EQ].LY[DEQSTLM]...[LIVST][ST]Y.R[ST][DEQSN]	60	0	0	207072
PS00177	[LIVMA][^R]EG[DN]SA[^F][STAG]	135	7	2	206988
PS00178	P[GSTAN][DENQGAPK].[LIVMFP][HT][LIVMYAC]G[HNTG][LIVMFYSTAGPC]	1126	153	510	205343
PS00762	[QYR][GH][DNEAR].[LIV][KR]..K..[KRNG][AS]....[LIV][DENK]..[IV]..L...K	19	0	1	207112
PS01216	S[KR]SG[GT][LIVM][GST].[EQ]........G....[LIVM][GA][LIVM]GGD	46	0	0	207086
PS00399	G..A....[RQT][LIVMF]GH[AS][GH]	45	1	1	207085
PS01217	G.[IVT]..[LIVMF].[NA]G[GA]G[LMAI][STAV]....D.[LIVM]...G[GREAK]	94	0	3	207035
PS00180	[FYWL]DGSS......[DENQSTAK][SA][DE]..[LIVMFY]	140	6	15	206971
PS00181	KP[LIVMFYA]...[NPAT][GA][GSTAN][GA].H...S	152	0	6	206974
PS00182	K[LIVM].....[LIVMA]D[RK][DN][LI]Y	31	1	1	207099
PS00843	H[GN]..[GC]E[DNT]G.[LIVMAFT][QSAPH][GSA]	144	0	0	206988
PS00844	[LIVAMSFT]...[GAHDVSI].[GSAIVCT]R[LIVMCAFST][DE][LIVMFAYGT][LIVMFAR].......[LIVWCAF].[EK][LIVAPMT]N[STPA].P[GA]	143	0	0	206989
PS01057	[LIVMRPA][LIVFY][PLNRKG][LIVMF]E.[IV][LVCATI]R...[TAEYSI]G[ST]	133	0	12	206987
PS01058	[LI][IVCAP]D.K[LIFY]E[FI]G	111	0	34	206987
PS01011	[LIVMFY].[LIVM][STAG]GT[NK]GK.[STG]....[^A].[^EAD][LIVM][LIVM]...[GSKQT]	16	61	0	207055
PS01012	[LIVMFY][LIVMFY][EK].G[LIVM][GA]G..D.[GST].[LIVM][LIVM]	16	0	0	207116
PS00536	K[AI][CL]SGK[FI].[PQ]	9	0	7	207116
PS00865	P[LIVMG]CT[LIVM][KRHA].[FTNM]P	25	0	0	207107
PS00183	[FYWLSP]H[PC][NH][LIV]...G.[LIV]C[LIV].[LIV]	141	0	30	206961
PS00721	G[LIVM]KGGAAGGGY	56	0	43	207033
PS00722	V[AS]T[IV]RA[LI]K.[HN]GG	58	0	41	207033
PS01266	[QGF][WLCF]GDE[GA]K[GA]	155	1	0	206976
PS00513	GI[GR]P.Y..K..R	138	0	17	206977
PS00564	[ASL][FY]SGG[LV]DT[ST]	157	0	0	206975
PS00565	G.T.[KRM]GND..RF	156	0	0	206976
PS00184	R[LF]GDPE.[EQIM]	90	0	6	207036
PS00866	[FYV][PS][LIVMC][LIVMA][LIVM][KR][PSA][STA]...[SG]G.[AG]	148	0	9	206975
PS00867	[LIVMF][LIMN]E[LIVMCA]N[PATLIVM][KR][LIVMSTAC]	161	67	1	206903
PS00697	[EDQH].K[^VEDI][DN]G[^GLYN]R[GACIVM]	53	19	5	207055
PS00333	EG[LIVMA][LIVM][LIVM][KR].....[YW][QNEK]..[KRH]...K[LIVMFY]K	33	0	24	207075
PS01055	K[LIVMF]DG[LIVMAS][SAG]....Y..[GRD].[LF]....[ST]RG[DN]G..G[DE][DENL]	41	0	1	207090
PS01056	[IV]G[KR][ST]G.[LIVM][STNK].[VTLYF]..[LVMF].[PS][IV]	40	0	2	207090
PS01287	[RH]G..P.GGG.[LIV]	30	0	4	207098
PS01313	RGG..T[FYWCAH]H..[GH]Q.[LIVMT].Y	103	0	2	207027
PS01234	[LMFYCVI][DN]R...[PGA]L[LIVMCA]E[LIVMT].[STL].[PA]	145	0	1	206986
PS00397	Y[LIVAC]R[VA]S[ST]..Q	28	3	6	207095
PS00398	G[DE]..[LIVM][^E].[^V][LIVM][DT]R[LIVM][GSA]	30	1	3	207098
PS01007	D...G[LIVMF]......[STAV][LIVMFYW][PT].[STAV]..[QR].C..H	13	0	0	207119
PS01043	RG..EN.NG[LIVM][LIVM]R[QE][LIVMFY][LIVMFY]PK	4	0	0	207128
PS00949	[LMFYA]R...F..[KRQ]..W.[LIVM]......E.D.[FY]D	25	0	0	207107
PS00187	[LIVMF][GSA].....P....[LIVMFYW].[LIVMF].GD[GSA][GSAC]	56	3	51	207022
PS00188	[GDN][DEQTR].[LIVMFY]..[LIVM].[AIV]MK[LVMAT]...[LIVM].[SAV]	52	0	6	207074
PS00189	[GDN]..[LIVF]...[^VH].[LIVMFCA]..[LIVMFA][^LDFY]..K[GSTAIVW][STAIVQDN]..[LIVMFS].....[GCN].[LIVMFY]	166	22	17	206927
PS00455	[LIVMFY][^E][^VES][STG][STAG]G[ST][STEI][SG].[PASLIVM][KR]	269	11	32	206820
PS01078	[LIVMCA][LIVM][LIVM][LITF][LITN]GGTG....D	27	0	0	207105
PS01079	S.[GS]..D.....[LIVW]..........[LIV]..[KR]PG[KRL]P..[LIVMF][GA]	12	0	2	207118
PS01305	[LIV]...C[NDP][LIVMF][DNQRS]C.[FYM]C	114	4	19	206995
PS01087	[GVPS].[GKS].[KRS]...[FL]..GC...C..C.[NLF]	25	0	0	207107
PS01265	S.DLPF[AS]..[KRQ][FWI]C	49	0	0	207083
PS01350	S[DN][GA]D[LIVA][LIVAG].H[STAC]..[DNT][SAG]..[SGA]	128	0	1	207003
PS01188	[LIV].F[LIV]H[VYWT][FY]HH	15	0	0	207117
PS01235	[LV]P[VI][VTPI][NQLHT][FL][ATVS][AS]GG[LIV][AT]TP[AQS]D[AGVS][AS][LM]	92	0	0	207040
PS01236	[GA]LI[LIV]PGGEST[STA]	34	0	43	207055
PS00191	[FY][LIVMK][^I][^Q]HP[GA]G	80	6	4	207042
PS00537	[LIV].[ST][LIVF]R[FYW]..[IVL]H[STGAV][LIV][STGA][IV]P	183	0	0	206949
PS00882	R[LIVMFYW].HW[LIVM]..[LIVMF][STAC][LIVM]..L.[LIVM]TG	9	0	0	207123
PS00883	[RH][STA][LIVMFYW]H[RH][LIVM]..W.[LIVMF]..F...H	9	0	0	207123
PS01000	RP[LIVMT]...[LIVM]......[LIVMWPK]....S..HR.[ST]	19	0	2	207111
PS01001	H...[GA][LIVMT]R[HF][LIVMF].[FYWM]D.[GVA]	21	0	0	207111
PS00194	[LIVMF][LIVMSTA].[LIVMFYC][FYWSTHE]..[FYWGTN]C[GATPLVE][PHYWSTA]C[^I].[^A]...[LIVMFYWT]	292	6	52	206782
PS00195	[LIVMD][FYSA]....C[PV][FYWH]C..[TAV]..[LIV]	52	5	10	207065
PS00196	[GA][YSA][VFY][^SEDT]C.[PG]H..[MQ]	81	38	8	207005
PS00197	C[^C][^C][GA][^C]C[GAST][^CPDEKRHFYW]C	194	32	71	206835
PS00814	C..[STAQ].[STAMV]C[STA]TC[HR]	29	0	1	207102
PS00198	C.[^P]C..C[^CP]..C[PEG]	438	23	32	206639
PS00596	C......[LIVM]...G[YW]C..[FYW]	20	1	0	207111
PS00199	C[TK]H[LV]GC[LIVSTP]	70	0	20	207042
PS00200	CPCH[^H][GSA]	76	6	14	207036
PS00201	[LIV][LIVFY][FY].[ST][^V].[AGC].T[^P]..A..[LIV]	55	6	9	207062
PS00202	[LIVM].[^G][^R]W.CP.C[AGD]	38	1	6	207087
PS00696	[LI]Y[LIVM][AT].[GA][IV][SD]G.[IV]Q[HP]..G......[IV].A[IV]N	34	0	1	207097
PS01065	[IVAG].[KR]..[DE][GDE][GDE].[EQHF].[LIV]....P.[LIVM][LIVM][TACS]	28	0	2	207102
PS00203	C.C[GSTAP]..C.C..C.C..C.K	121	0	1	207010
PS00540	E.[KR]E..E[KR][LF][LIVMA]..QN.R.GR	38	0	19	207075
PS00204	D..[LIVMF][STAC][DH]F[LI][EN]..[FY]L......[LIVM][KN]	46	0	13	207073
PS00549	^M.G...[IV][LIV]..[LM]...L...L	25	1	1	207105
PS01344	[IV][LIVF][NS][KRTAVS][QH].[PAVS]..[EQ][LIVM]W.[STA][STAD]	51	0	2	207079
PS00205	Y[VAS]V[IVAC][IVA][IVA][RKH][RKS][GDENSA]	30	5	2	207095
PS00206	[YI].GA[FLI][KRHNQS]CL...G[DENQ]V[GAT][FYW]	32	0	0	207100
PS00207	[DENQ][YF].[LY]LC.[DN].....[LIV]....C..A....[HQR].[LIVMFYW][LIVM]	29	0	3	207100
PS01213	F[LF]....[GE]G[PAT]..[YW].[GSE][KRQA].[LIVM]...H	15	0	1	207116
PS00208	[SN]P.[LV]..HA...F	47	3	1	207081
PS00550	HF..[EQ][ENQ]..[LMF]....[FY].....H...[HR]	20	0	0	207112
PS00209	Y[FYW].ED[LIVM]..N......H...P	30	0	11	207091
PS00210	T..RDP.[FY][FYW]	41	2	2	207087
PS01047	[LIVNS]..[LIVMFA].C.[STAGCDNH]C...[LIVFG]...[LIV].........[IVA].[LVFYS]	86	13	9	207024
PS00211	[LIVMFYC][SA][SAPGLVFYKQH]G[DENQMW][KRQASPCLIMFW][KRNQSTAVM][KRACLVM][LIVMFYPAN][^PHY][LIVMFW][SAGCLIVP][^FYWHP][^KRHP][LIVMFYWSTA]	1453	126	110	205443
PS01037	[GAP][LIVMFA][STAVDN].[^H]..[GSAV][LIVMFY][LIVMFY]Y[ND]...[LIVMF].[KNDE]	18	2	14	207098
PS01039	G[FYIL][DE][LIVMT][DE][LIVMF]...[LIVMA][VAGC][^TPRG][^GL][LIVMAGN]	36	31	5	207060
PS01040	[AG]......[DNEG]..[STAIVE][LIVMFYWA].[LIVMFY].[LIVM][KR][KRHDE][GDN][LIVMA][KNGSP][FW]	26	0	5	207101
PS00212	[FY]......CC..[^C]....C[LFY]......[LIVMFYW]	34	3	1	207094
PS00768	[KH][IV]L[DN]...G.P[AG]..[LIVM].[IV]	40	0	0	207092
PS00769	[YWF][TH][IVT][AP]..[LIVM][STA][PQ][FYWG][GS][FY][QST]	40	0	0	207092
PS00577	[DENY]..[KRI][STA]..VG.[DN].[FW]T[KR]	12	0	0	207120
PS00468	[SN]VDT[GAME]A[LIVM]A.[LM]A[LIVMF][ST]C	10	0	1	207121
PS00213	[DENG][^A][DENQGSTARK][DENQARK][LIVFY][^CP]G[^C]W[FYWLRH][^D][LIVMTA]	90	129	45	206868
PS00214	[GSAIVK][^FE][FYW].[LIVMF]....[NHG][FY][DE].[LIVMFY][LIVM].[^G][LIVMAKR]	97	13	10	207012
PS00880	[PTLV][GSTA].[DENQA].[LMFK]..[LIVMFY][YV][GSA].[FYH]KQ[GSAV][STL].G	35	0	0	207097
PS00400	[PA][GA][LIVMC]..R[IV][ST]...L.....[EQAV]....[LIVM][EQK]........P	13	0	9	207110
PS01220	[FYL].[LVM][LIVF].[TIVM][DC]PD.P[SNG]..........H	30	0	0	207102
PS00597	[LIVM][PA]..C.[LIVM].[LIVMST].[LIVMFY].[LIVMF][STRD]...[DN]C..[LIVM]	62	0	7	207063
PS00403	[GA]...ICP.[LIVMF]...[LIVM][DE].[LIVMF][LIVMF]	6	2	6	207118
PS00404	[DEQ]....[SN].....[DEQ].I..S[PSE][LS]C	8	0	4	207120
PS00216	[LIVMSTAG][LIVMFSAG][^SH][^RDE][LIVMSA][DE].[LIVMFYWA]GR[RK]....[GSTA]	151	67	66	206848
PS00217	[LIVMF].G[LIVMFA]..G........[LIFY]..[EQ]......[RK]	149	147	55	206781
PS00896	G[LIVM][LIVM].D[RK]LGL[RK][RK].[LIVM][LIVM]W	6	0	0	207126
PS00897	P.[LIVMF][LIVMF]NR[LIVM]G.KN[STA][LIVM][LIVM][LIVM]	5	0	0	207127
PS01022	[GA][GAS][LIVMFYWA][LIVM][GAS]D.[LIVMFYWT][LIVMFYW]G...[TAV][IV]...[GSTAV].[LIVMF]...[GA]	29	0	0	207103
PS01023	[FYT]..[LMFY][FYV][LIVMFYWA].[IVG]N[LIVMAG]G[GSA][LIMF]	29	1	0	207102
PS01206	Y..[EQTFP].C..[GSTDNL]C.[QTAV]..[LIVMT][LIVMS]..C.C	45	0	11	207076
PS00873	GG.[GA][GA][LIVM]FWMW[LIVM].[STAV][LIVMFA][LIVMFA]G	7	0	0	207125
PS00713	P[GP][DES].[LIVMF][LIVMF].[LIVMA][LIVM][KREQS][LIVMG][LIVM][LIVMF].[PS]	61	0	7	207064
PS00714	P.G.[STA].[NT][LIVMCP]D[GA][STANQF].[LIVM][FY]..[LIVM]..[LIVM][FY][LIV][SA][QH]	62	0	6	207064
PS00872	[DG]...G...[DN]......[GA][KRHQ][FSAR][KRL][PT][FYW][LIVMWQ][LIV][GAFV][GSTA]	22	0	1	207109
PS00610	W[RK]F[GPA][YF]....[NYHS]GG[GCA].[FY]	77	0	0	207055
PS00754	[YF][LIVMFY]..[SC][LIVMFY][STQV]..[LVI]PW..C...[NWDS][GSTERHAK]	71	0	3	207058
PS00456	[GS]..[LIY]...[LIVMFYWSTAG][LIVMFYWSTAG][LIVMFYWSTAG][LIVMFYWSTAG][LIVMFYWSTAG][LIVMFYWSTAG][LIVMFYWSTAG]...[LIY][STAV]..GG[LMF].[SAP]	43	1	10	207078
PS00457	[GAST][LIVM]...[KR]....GA..[GAS][LIVMGS][LIVMW][LIVMGAT]G.[LIVMGA]	33	0	19	207080
PS01271	[STACPI]S..[FY]..P[LIVM][GSA]...N.[LIVM]V	19	0	0	207113
PS00942	[QEK][RF]G...[GSA][LIVF][WL][NS].[SA][HM]N[LIV][GA]G	14	0	1	207117
PS01219	D[FYWS][AS]G[GSC]..[IV]...[SAG][SAG]..[SAG][LIVMF]...[LIVMFYWA][LIVMFYWA].[GK].R	28	0	0	207104
PS01303	[GSDNA]WT[LIVM].[FY]W.WW	16	0	0	207116
PS01307	A[LMF].[GAT]T[LIVMF].G.[LIVMF].......P	16	0	0	207116
PS01327	[KR]GN[LIV][LIV]D[LIVM]A[LIVM][GA][LIVM][LIVM][LIVM]G	37	0	4	207091
PS01005	[LIVMA][LIVMY].G[GSTA][DES]L[FI][TN][GS]	13	1	0	207118
PS01006	[GA]..[CA]N[LIVMFYW][LIVMFYW]VC[LV]A	13	0	0	207119
PS00401	K.[NQEK][GT]G[DQ].[LIVM]...QS	7	0	0	207125
PS00757	NPK[ST]SG.AR	7	0	0	207125
PS01130	[PAV].[FYLCVI][GS]LY[STAG][STAGL]....[LIVFYA][LIVMST][YI]...[GA][GST][SRV][KRNP]	42	0	0	207090
PS00218	[STAGC]G[PAG]..[LIVMFYWA][LIVMFYWA].[LIVMFYW].[LIVMFWSTAGC][LIVMFWSTAGC][STAGC]...[LIVMFYWT].[LIVMST]...[LIVMCTA][GA]E.....[PSAL]	67	1	20	207044
PS00594	IG[GA]GM[LF][SA].P...[SA]G..F	11	0	0	207121
PS01116	[LIVM]P.[PASIF]V[LIVMG][GF][GA]....[LIVM][FY][GSA].[LIVM]...[GA]	25	0	1	207106
PS00219	FGG[LIVM][LIVM][KR]D[LIVM][RK]RRY	14	0	3	207115
PS00220	[FI]LISLIFIYETF.KL	14	0	3	207115
PS00221	[HNQA][^D]NP[STA][LIVMF][ST][LIVMF][GSTAFY]	174	8	15	206935
PS00576	[LIVMFY]..G..Y.F.K..[SN][STAV][LIVMFYW]V	38	0	0	207094
PS01068	[LIVMA].[GT].[TA][DAN]..[DG][GSTPNKQ]..[LFYDEPAVI][NQS]..[LI][SG][QEA][KRQENAD]RA..[LVAIT]...[LIVMF]....[LIVMF]....[LIVM]...[SGW].G	50	0	2	207080
PS00558	[YH]..D[SPCAD].[STA]...[TAG][KR][LIVMF][DNSTA][DNS]....[GSTAN][LIVMA].[LIVMY]	33	0	2	207097
PS00222	[GP]C[GSET][CE][CA]..C[ALP]......C	51	0	3	207078
PS01114	NP[AV]P[LF]GL.[GSA]F	8	0	0	207124
PS00405	GQDQTKQQI	3	0	1	207128
PS00406	[FY][LIV][GV][DE]E[ARV][QLAH].[RKQ][RKQ][GD]	287	0	32	206813
PS00432	W[IVC][STAK][RK].[DE]Y[DNE][DE]	295	0	22	206815
PS01132	[LM][LIVMA]TE[GAPQ].[LIVMFYWHQPK][NS][PSTAQ]..N[KR]	338	0	23	206771
PS00223	[TG][STV]........[LIVMF]..R...[DEQNH]..[^S]....[IFY].......[LIVMF]...[LIVMF].....[^I].....[LIVMFA]..[LIVMF]	62	0	1	207069
PS01210	FED[LV]IA[DE][PA]	16	0	2	207114
PS00224	FLA[QH][QE]ES	8	0	3	207121
PS00581	[KR][DS].[SE][KR][LIVMF][KR].[LIVM][LIVMY][LIVM].L[KA]	11	0	0	207121
PS00492	CKPCLK.TC	9	0	0	207123
PS00493	CL[RK]M[RK].[EQ]C[ED]KC	9	0	0	207123
PS00407	C[DNH][TL].QPGC..[VAI]C[FY]D	78	0	1	207053
PS00408	C...PC...[LIVMT][DENT]C[FYN][LIVMQ][SA][KRH]P	77	0	1	207054
PS00410	LP[RK][GD][STNK][GN][LIVM][VI]TR	40	0	5	207087
PS01239	H.[IV].G[KR].F[GA]S.V[ST][HY]E	25	0	0	207107
PS01134	N[ST]D.[QS].L................G.G[ATVS]G[GSAN].P..G	77	0	1	207054
PS01135	[DNHKR][LIVMF].[LIVMF][LIVMF][VSTAC][STAC]G.G[GKN]GTG[ST]G[GSARC][STA]P[LIVMFT][LIVMF][SGAV]	79	0	0	207053
PS00956	[GN][DNQPSA].C[GSTANK][GSTADNQ][STNQI][PTIV].CC[DENQKPST]	16	0	1	207115
PS00226	[IV][^K][TACI]Y[RKH][^E][LM]L[DE]	198	5	22	206907
PS00795	^MS[QH]Q.T[LV]PVT[LV]	14	0	0	207118
PS00411	[GSAT][KRHPSTQVME][LIVMFY].[LIVMF][IVC][DN][LS][AH]G[SAN]E	117	0	1	207014
PS01160	[DEQR]AL...[GEQ]...G.[DNS].P.VA...N.L[AS].....[QR].[KR][FY]..[AV]....[HKNQ]	11	0	0	207121
PS00569	VVHFFKN	13	0	0	207119
PS00568	S[KR]S.K[AG].[SA]EKK[STA]K	6	0	0	207126
PS00575	G[MV]ALFCGCGH	21	0	0	207111
PS01004	C.[ST].[DE]...[ST][FY].L[FY]I....GA	21	0	0	207111
PS00412	^MLCC[LIVM]RR	8	0	0	207124
PS00413	SFRGHI.RKK[LIVM]	9	0	0	207123
PS00884	[KQ].[TA]..[GA]SSEEK	9	0	0	207123
PS00930	D[GS]VPF[ST]CCNP.SPRPC	15	0	0	207117
PS00414	[STA]W[DENQH].[YI].[DEQ]	107	3	9	207013
PS00341	IPCCPV	7	0	2	207123
PS00415	LRRRLSDS	10	0	1	207121
PS00416	GHAH[SA]GMGK[IV]K	10	0	1	207121
PS00417	N[LIVMF][DENST][KLN][VAI].[DEQ]R..[KRN][LIVM][STDEA].[LIVM].[DEQG][KR][TAS][DEA]	36	0	21	207075
PS00604	LSV[DE]C.NKT	7	0	0	207125
PS00326	LK[EAD]AE.RA[ET]	60	0	11	207061
PS00227	[SAG]GGTG[SA]G	367	21	4	206740
PS00228	^MR[DE][IL]	190	136	2	206804
PS00229	GS..N..H.[PA][AG]GG	17	0	0	207115
PS00230	[STAGDN]Y.YE[^AV][^L][DE][KR][STAGCI]	3	4	0	207125
PS00748	[VA]H[FY][FY][ER][DEC][GV]N[VL]	22	0	0	207110
PS00749	K.[LM]RR.LP[IV][NT]R	21	0	0	207111
PS00231	C[DE][YF]NRD	10	0	0	207122
PS00663	[KR].[LIVMF]...[LIVMA]..[LIVM]......RQQEL	11	0	4	207117
PS00664	[LIVM].[QA]A..W[IL].[DN]P	6	1	1	207124
PS00319	G[VT][EK][FY]VCCP	17	0	0	207115
PS00320	GYENPTY[KR]	16	0	0	207116
PS00232	[LIV].[LIV].D.ND[NH].P	242	0	10	206880
PS00234	[LIVM].[DE][LIVMFYT][LIVM][DE].[LIVM][LIVM][DKR][DKR]G.[LIVMA][LIVM]	32	0	0	207100
PS00669	R[LIVA][LIVA][LIVA]A[GS][LIVMFY].[TK]...[YFI][AG]	25	0	5	207102
PS00235	FL..T...R...A..Q...L..F	3	0	0	207129
PS01139	DM.K[SAG][SAG].[IV].[LIVM][LIVMA][GCSY]....[GDE][SGPDR][GA]	24	0	0	207108
PS00588	[GTARYQ].[^R].......[LIVMYSTA][LIVMYSTA][GSTA][STADEN]N[LIVM][SAN]N.[SADENFR][STV]	63	1	12	207056
PS01060	[PA][AS][FY].[LIVT][STH][EQ][LI]..[GA]F[KREQ][IM][GV][LIF]	30	0	0	207102
PS01061	P[LIVMF]K[LIVMF][LIVMF][LIVMF][LIVMF][LIVMF].[LIVMA][DNGS]GW	30	0	0	207102
PS00555	[FYW].[PSTA].......G.[LIVM].[LIVM].[FYWI]..D.....P	13	0	0	207119
PS00418	[RK][FYW]A[GAP]FD.F..[LV]...[GASTY][GASTV]	25	0	0	207107
PS00236	C.[LIVMFQ].[LIVMF]..[FY]P.D...C	206	0	1	206925
PS01212	GG.[LIVM]G[LIVM].[IV].W.C[DN]LD.....C.P.Y.F	18	0	0	207114
PS00237	[GSTALIVMFYWC][GSTANCPDE][^EDPKRH].[^PQ][LIVMNQGA]..[LIVMFT][GSTANC][LIVMFYWSTAC][DENH]R[FYWCSH][^PE].[LIVM]	1733	92	339	204968
PS00649	C...[FYWLIV]D...C[FW]..[STAGV]........C[PF]	63	0	63	207006
PS00650	[QL]G[LMFCAV][LIVMFTA][LIV].[LIVFSTM][LIFHV][VFYHLG]C[LFYAVI].[NKRQDS]..[VAI]	98	0	53	206981
PS00979	[LV].N[LIVM][LIVM].LF.I[PA]Q[LIVM][STA].[STA][STA][STA][STAN]	30	0	37	207065
PS00980	CC[FYW].C..C....[FYW]..[DN]..[STAH]C..C	39	0	28	207065
PS00981	[FL]N[ED][STA]K.I[STAG][FM][ST][MV]	32	0	35	207065
PS00238	[LIVMFWAC][PSGAC].[^G].[SAC]K[STALIMR][GSACPNV][STACP]..[DENF][AP]..[IY]	197	3	1	206931
PS00950	RY.[DT]W.[LIVMF][ST][TV]P[LIVM][LIVMNQ][LIVM]	31	0	0	207101
PS00327	[FYIV][^ND][FYVG][LIVM]D[LIVMF].[STA]K.[^K][FY]	25	3	2	207102
PS00239	[DN][LIV]Y...YYR	48	0	1	207083
PS00240	G.H.N[LIVM]VNLLGACT	34	0	0	207098
PS00790	F.[DN].[GAW][GA]C[LIVM][SA][LIVM][LIVM][SA][LV][KRHQ][LIVA]...[KR]C[PSAW]	39	0	7	207086
PS00791	C..[DE]G[DEQKRG]W..[PAQ][LIVMT][GT].C.C..G[HFY][EQ]	47	0	0	207085
PS01352	[LIV].[LIV].W............Y[EQ][LIV].........................L..........[RKH].[RKH].....[FYW]..[FYW].....[LIV]	35	0	0	207097
PS01353	N....S............................[LVIM].WP.....[YF].[VILM].W	17	0	2	207113
PS01354	[LIV].PDPP..[LIV]........[LVA]...W..P.[ST]W....[FY].L.[FY].[LVI]	32	0	1	207099
PS01355	[LIVF].........[LIV][RK].........WS.WS....[FYW]	23	5	3	207101
PS01356	[LIVM].C.W..G.....D..Y.[LIVM]..........C	10	0	0	207122
PS00652	C....[FYH].....CC..C.......C....[DNEQSKP][^PD][^CP]C	67	18	18	207029
PS00242	[FYWS][RK].GFF.R	47	4	4	207077
PS00243	C.[GNQ].G.C.C..C.C	29	0	0	207103
PS00458	GP.C.Y.AA.V.R...HW	11	0	0	207121
PS00244	[NQH]....P.H..[SAG]...........[SAGC].H[SAG][SAG]	132	0	0	207000
PS00968	[LIVFAG].[GASV][LIVFA].[IV]H...[LIVM][GSTAE][STANH].[STN]W[LIVMFYW]	31	0	2	207099
PS00969	[EQ]....[HGQ].....[GSTA]...[FYV]...[AG]..[AV]H.......P	32	1	1	207098
PS00419	CDGPGRGGTC	130	0	1	207001
PS01026	[GTND][FPMI].[LIVMH].[DEAT]..[GA].[GTAM][STA].GH.[LIVM][GAS]	22	0	0	207110
PS00245	[RGS][GSA][PV]H.CH..Y	35	0	7	207090
PS00430	^.^.^.^.^.^.^.^.^.^.[DENF][ST][LIVMF][LIVSTEQ]V[^AGPN][AGP][STANEQPK]	35	285	38	206774
PS01156	[LYGSTANEQ]...[GSTAENQ].[PGE]R.[LIVFYWA].[LIVMFTA][STAGNQ][LIVMFYGTA].[LIVMFYWGTADQ].F$	55	1	18	207058
PS00421	[GC]...[LIVMFS]..[GSA][LIVMFTC][LIVMFA]G[CLYI].[GA][STAPL]..[EGAR]..[CWNLF][LIVMGA][LIVM]	66	0	16	207050
PS00538	RTE[EQ]Q..[SA][LIVM].[EQ]TAASMEQLTATV	8	0	0	207124
PS00951	G[LIV]S.[KR].[QH].L[FY].[LIV][LIV][FYW]..RY	20	0	0	207112
PS00952	LE[SA]VAI[LM]PQ[LI]	20	0	0	207112
PS01299	[KRQ][LF][CST].K[IF]Q.[FY][ST][PA]...G.EF.....[FY][FY]..[SA]	27	0	0	207105
PS00799	C.D..HCCP....C	5	0	0	207127
PS00247	G.[LIM].[STAGP]......[DENA]C.[FLM].[EQ]......Y	92	0	4	207036
PS00619	S[DE]C.[DE]W.W..C.P.[SN].DCG[LIVMA]G.REG	13	0	0	207119
PS00620	C[KR][LIVM]PCNWKK.FGA[DE]CKY.F[EQ].WG.C	13	0	0	207119
PS00248	[GSR]C[KRL]G[LIV][DE]...[YW].S.C	68	0	8	207056
PS00249	P[PSR]CV...RC[GSTA]GCC	51	0	0	207081
PS00471	C.C[LIVM].....[LIVMFY]..[RKSEQ].[LIVM]..[LIVM].....[STAG]..C...[EQ][LIVM][LIVM].........CL[DN]	54	0	12	207066
PS00472	CC[LIFYT].....[LI]....[LIVMF]..[FYW]......C...[SAG][LIVM][LIVM][FL]........C[STA]	73	0	21	207038
PS00250	[LIVM]..P..[FY]....C.G.C	168	1	12	206951
PS00251	[LV].[LIVM][^V].[^L]G[LIVMF]Y[LIVMFY][LIVMFY]..[QEKHL][LIVMGT].[LIVMFY]	81	4	15	207032
PS00246	C[KR]CHG[LIVMT]SG.C	83	0	0	207049
PS00252	[FYH][FY].[GNRCDS][LIVM]..[FYL]L.......[CY][AT]W	77	1	0	207054
PS00702	CP[LP]T.E[ST].C	10	0	0	207122
PS00253	[FC].S[ASLV]..P..[FYLIV][LI][SCA]T.......[LIVM]	48	0	9	207075
PS00424	TE[LF]..L.CL..EL	34	0	0	207098
PS00838	[LI].E[LIVM][LIVM]....[LIVM][TL].....C....[IVA].[DNS][LIVMA]	33	0	0	207099
PS00254	C.........C......GL..[FY]...L	32	0	0	207100
PS00255	N.[LAP][SCT]FLK.LL	7	0	0	207125
PS00520	[KQS]....C[QYC]....[LIVM][LIVM].[FL][FYT][LMV].[DERT][IV][LMF]	35	0	2	207095
PS00590	[PST]....F[NQ].K...C.[LF]L..Y[HK]	8	0	0	207124
PS01158	[DE]P[CLV][APT]...[LIVM].S[IS][GT].[LIVM][GST]	16	0	0	207116
PS00256	Q[LV][NT][FY][ST]..W	40	3	0	207089
PS00257	WA.G[SH][LF]M	31	1	0	207100
PS00258	C[SAGDN][STN][SA]TC[VMA]...[LYF]...[LYF]	37	0	0	207095
PS00511	[PQA].[LIVM]S[LIVM]..[PST][LIVMF].[LIVM]LR..[LIVMW]	31	7	2	207092
PS01250	[LIVM]...C[KR].[DENGRH]C[FY].[STN]..F..C	50	0	0	207082
PS00817	P....CD.R[LIVM][LIVM].[KR]..............C	16	0	0	207116
PS00422	[DE][SN]L[SAN][^EGI][^ELT][DE].EL	15	2	2	207113
PS00423	C[LIVM][LIVM]E[LIVM][LIVM]S[DN][STA]L.K.[SN]...[LIVM][STA].EC	12	0	0	207120
PS00861	GWTLNSAGYLLGP	15	0	0	207117
PS00259	Y[GD][WH]M[DR]F	50	0	8	207074
PS00260	[YH][STAIVGD][DEQ][AGF][LIVMSTE][FYLR].[DENSTAK][DENSTA][LIVMFYG]........[^K][KREQL][KRDENQL][LVFYWG][LIVQ]	105	2	1	207024
PS00779	C.GCC[FY]S[RQS]A[FY]PTP	51	0	3	207078
PS00780	NHT.C.C.TC..HK	51	0	3	207078
PS00261	C[STAGM]G[HFYL]C.[ST]	92	4	7	207029
PS00689	[PA]VA..C.C..C....[STDA][DEY]C......[PGSTAVMI]..C	95	0	3	207034
PS00473	Q[HY][FYW]S....PG	67	0	0	207065
PS00262	CC[^P][^P].C[STDNEKPI]...[LIVMFS]...C	209	2	9	206912
PS00263	CFG...[DEA][RH]I...S..GC	66	0	0	207066
PS00264	C[LIFY][LIFYV].N[CS]P.G	52	0	1	207079
PS00967	F[LIVMF]FRPRN	10	0	0	207122
PS01252	C...C..C..[KRH]......[LIF][DNS]...C.[LIVM][EQ]C[EQ]........W..C	17	0	0	207115
PS00265	[FY]...[LIVM]..Y...[LIVMFY].R.R[YF]	79	2	1	207050
PS00335	VSE.Q..H..G	16	2	0	207114
PS00539	F[GSTV]PRL[G$]	44	8	20	207060
PS00266	C.[STN]..[LIVMFYS].[LIVMSTA]P.....[TALIV].......[LIVMFY]......[LIVMFY]..[STACV]W	189	4	25	206914
PS00338	C[LIVMFY][^PT].D[LIVMFYSTA]..[^RK]..[LIVMFY]..[LIVMFYT]..C	193	10	22	206907
PS00267	F[IVFY]G[LM]M[G$]	50	16	1	207065
PS00500	L[KR]KT[DENT]T..KN[PT]L	28	0	0	207104
PS00984	CFWKYC	19	0	0	207113
PS00268	W[KDN].[^L]K[KRE][LI]E[RKN]	54	16	13	207049
PS00269	C.C...C.......G.C.........CC	52	1	6	207073
PS00425	C..[HNS]C...[GR][^A].[GRQ][GA].C....C.C	32	1	1	207098
PS00946	Y.[ED].V.[RQ]A[LIVMA][DQG].[LIVMFY]N[EQ]	31	0	0	207101
PS00947	F.[LIVM]KET.C..........C.F[KR][KE]	31	0	0	207101
PS00270	C.C....D..C..[FY]C	31	1	0	207100
PS60011	C[IV]..[RG]C..[GP].CCS..C[^C}{C}{C}{C}{C}{C]C	8	0	0	207124
PS00271	CC.....R..[FY]..C	27	1	1	207103
PS00940	[KRGAQS].C...[SVA]..[FYWH].[GF].C.....C...C	54	0	1	207077
PS00272	GC.CP........CC..[PDEN]	279	0	28	206825
PS00459	K.CH.K..HC..K...C........K..C..[RK].KCCKK	15	0	1	207116
PS01138	C...C......[GAS]KC[IMQT]...C.C	52	0	9	207071
PS60015	C[LAV].[DEK]...C......CC....C.C.....C.C	14	0	0	207118
PS60023	CQCC..N[GA][FY]CS	9	0	0	207123
PS60018	C.....WC....DCCC...C..AWY.....C..........C	5	0	0	207127
PS60016	C[IT]PSGQPC	8	0	0	207124
PS60017	CC[GE][ML]TP.C	5	0	0	207127
PS60020	C[^C}{C}{C}{C}{C}{C]C..CC.CC....C.........C	3	0	0	207129
PS60021	C[KALRVG].[^M].C....CC....C....[ERK]WC	14	0	1	207117
PS60022	C.[FLIV][SEP]C[DE][EIQ]....CC[KST]....C[YK].C	11	0	0	207121
PS60026	C.....C.K......C..CC.........C....C.C	25	0	0	207107
PS60010	C[LI]..G[SA].C.G..K.CC....C..YAN[RK]C	3	0	0	207129
PS60014	CC[SHYN][PRG][RPATV]C[ARMFTNHG][QWHDGENLFYVP][RIVYLGSDW]C	25	0	0	207107
PS60013	CC[TGN][PFG][PRG]C[KRS][DS][RK][RQW]C[KR][PD][MLQH][KR]CC	6	0	0	207126
PS60004	C[SREYKLIMQVN]..[DGWET].[FYSPKV]C[GNDSRHTP].[NPGSMTAHF][GWPNIYRSKLQ].CC[STRHGD][NFLWSRYIT]C[VFGAITSNRKL][FLIKRNGH][VWIARKF]C	40	6	0	207086
PS60005	C..[EPSA]...C[GSND][PILV].[FPNDS][GQ].CC...C[FLVIA].[FVI]C	10	0	7	207115
PS60019	C[^C}{C}{C}{C}{C}{C]C[^C}{C}{C}{C}{C]CC[^C]CC[^C}{C]C[^C}{C}{C]C	28	0	0	207104
PS60025	GEEE..[KE][^E}{E]E.[ILA]RE	4	0	0	207128
PS60027	C[PV][WL].P[YW]C	9	0	0	207123
PS00273	CC..CC.PAC.GC	11	0	0	207121
PS00274	[KT]..NW..T[DN]T	8	0	0	207124
PS00275	[LIVMA].[LIVMSTA][LIVMSTA].E[SAGV][STAL]R[FY][RKNQST].[LIVM][EQS]..[LIVMF]	41	0	3	207088
PS00276	T..W.P[LIVMFY][LIVMFY][LIVMFY]..E	11	2	0	207119
PS00556	[LIVMA][LIVMA][LIVMA][LIVMA]C[LIVMFA]T[LIVMA][LIVMA]....[LIVM].[RG]..L[CY]	17	0	0	207115
PS00277	YGG[LIV]T....N	15	5	10	207102
PS00278	K..[LIVF]....[LIVF]D...R..L.....[LIV]Y	25	0	0	207107
PS00481	[RK]ECTGL.WEWW[RK]	14	0	0	207118
PS00279	Y......[FY]GTH[FY]	25	0	1	207106
PS00280	F...GC......[FY].....C	101	2	5	207024
PS00281	C.....[DENQKRHSTA]C[PASTDH][PASTDK][ASTDV]C[NDEKS][DEKRHSTA]C	33	0	6	207093
PS00282	C....[^C]..C.[^A]....Y...C..C	200	2	26	206904
PS00283	[LIVM].D[^EK][EDNTY][DG][RKHDENQ].[LIVM].[^E]...Y.[LIVM]	52	16	9	207055
PS00284	[LIVMFY][^G][LIVMFYAC][DNQ][RKHQS][PST]F[LIVMFY][LIVMFYC].[LIVMFAH]	174	59	25	206874
PS00285	[FYW]P[EQH][LIV][LIV]G..[STAGV]..A	22	1	2	207107
PS00286	CP.....C..[DN].DC...C.C	32	0	0	207100
PS00999	C.P..G.HP....AC[ATD].L	22	0	1	207109
PS00287	[GSTEQKRV]Q[LIVT][VAF][SAGQ]G[^DG][LIVMNK][^TK].[LIVMFY].[LIVMFYA][DENQKRHSIV]	61	8	9	207054
PS00288	C.C.P.HPQ..[FIV]C	31	0	4	207097
PS00426	C....[SAGDV]....[SPAL][LF]..C[RH].[LIVMFYA][LIVMFYA]...C	26	0	3	207103
PS00477	[PG].[GS]C[GA]E[EQ].[LIVM]	27	4	3	207098
PS00553	ES.L.R..[KR].L....[KR][KR]..[DE].L	3	0	0	207129
PS00296	A[AS][^L][DEQ]E..[^R].GG[GA]	371	4	20	206737
PS00681	[LIVMFY].P[ILT].[DEN][KR][LIVMFA][LIVMFA][LIVMFA][KREQS]........[SG].[LIVMFY][LIVMFY][LIVMFY]	231	0	18	206883
PS00750	[RKEL][ST].[LMFY]GP.[GSA]..K[LIVMF][LIVMF]	109	0	3	207020
PS00751	[LIVM][TS][NK][DN][GA][AVNHK][TAVC][LIVM][LIVM]..[LIVMA].[LIVM].[SNH][PQHA]	111	0	1	207020
PS00995	Q[DEK]..[LIVMGTA][GA]DGT	108	3	5	207016
PS00297	[IV]DLGT[ST].[SC]	420	0	42	206670
PS00329	[LIVMF][LIVMFY][DN][LIVMFS]G[GSH][GS][AST]...[ST][LIVM][LIVMFC]	437	3	19	206673
PS01036	[LIVMY].[LIVMF].GG.[ST][^LS][LIVM]P.[LIVM].[DEQKRSTA]	423	9	33	206667
PS00298	Y.[NQH]K[DE][IVA]F[LM]R[ED]	109	0	13	207010
PS00870	D[AI][SGA]N[LIVMF][LIVMF]K[PT].L..G	150	0	10	206972
PS00871	[RGT][LIVMFY][DN].[ST]E[LIVMFY].[ED][KRQEAS].[STA].[STAD][KRS][LIVM].G[STAP]	157	0	2	206973
PS00636	[FY][^GL].[LIVMA][^IP]..[FYWHNT][DENQSA].L.[DN]...[KR]..[FYI]	328	9	214	206581
PS00637	C[DEGSTHKR].C.G.[GK][AGSDM]..[GSNKR]....C..C.G.G	194	0	74	206864
PS01071	[FYLV][DNST][PHEAYVS]..[HMACNQ].[ALV][LIVMTNSF]................[GYP][FY]...[DENGKS]..[LIV][KRIV].[STAG].V[IV]	193	2	8	206929
PS01141	P......F....[LF]...D[LIVM]A[LIVM].[LIVM]N.[LIVMQ].[LF]	9	0	0	207123
PS00875	[GRH][DEQKG][STVM][LIVMA][LIVMA][LIVMA][GA]G[LIVMFY]...........[LIVM]P[LIVMFYWGS][LIVMF][GSAE].[LIVMS]P[LIVMFYW][LIVMFYWS]..[LV][FK]	31	0	0	207101
PS00662	[LIVM]R..PD.[LIVM][LIVM][LIVM]GE[LIVM]RD	24	0	1	207107
PS00874	[KRQ][LIVMAW]..[SAIV][LIVM].[TY]P..[LIVM]...[STAGV]......[LMY]...[LIVMF][LIVMF]P	17	0	0	207115
PS01142	GTLW.G...........L....W	4	0	0	207128
PS00994	R[LIVM][GSAT]EV[GSAR]ARF[STAIV]LD[GSA][LM]PGKQM[GSA]ID[GSA][DAE]	27	0	1	207104
PS01312	[IV].[IV][SA]T[NQ]MAGRG.DI.L	56	0	0	207076
PS00755	[GSTL][LIVMFK][LIVMFCA].[LIVMF][GSAN][LIVM].P[LIVMFYN][LIVMFY].[AS][GSTQD][LIVMFAT][LIVMFAT][LIVMFAT][EQ][LIVMFA][LIVMFA]	107	0	0	207025
PS00756	[LIVMFYW][LIVMFYW].[DE].[LIVM][STDNQ]..[GK][LIVMF][GST][NST]G.[GST][LIV][LIVFP]	103	0	4	207025
PS01067	[LIVMFY]..[DENQGA].[^E]..[LIVMFTA].[KRV]..[KW]P...[SEQ].....[^D].[LIVT][LIVGA][LIVFGAST]	56	9	16	207051
PS00635	[LIVMFY][APN].[DNS][KREQ]E[STR][LIVMAR].[FYWTE].[NCS][LIVM]..[LIVM]P[PAS]	35	0	1	207096
PS01151	[VL][PASQ][PAS]G[PAD][FY].[LI][DNQSTAP][DNH][LIVMFY]	31	0	3	207098
PS00300	P[LIVM].[FYL][LIVMAT][GS][^Q][GS][EQ].[^K]..[LIVMF]	84	7	18	207023
PS00944	YS.[KR]Y.[DE][DE].[FY]EYRHV.[LV][PT][KRP]	12	0	0	207120
PS00945	H.PE.H[IV]LLF[KR]	12	0	0	207120
PS00289	H.C.[ST]W.[ST]	29	0	5	207098
PS00290	[FY][^L]C.[VA][^LC]H	390	144	40	206558
PS00291	AGAAAAGAVVGGLGGY	67	0	0	207065
PS00706	E.[ED].K[LIVM][LIVM].[KR][LIVM][LIVM].[QE]MC..QY	67	0	0	207065
PS00292	R..[LIVMSA]..[FYWS][LIVM]........[LIVMFC]....[LIVMFYA]..[STAGC][LIVMFYQ].[LIVMFYC][LIVMFY]D[RKH][LIVMFYW]	110	0	59	206963
PS01251	[GSTA][LIVMF].[LIVMAS].[GSAVI][LIVM][DS].[NSAED][HKRNS][VIT].[LMYF][VIGAL].[LIVMF].[LIVM]....F	63	0	8	207061
PS00293	[RKA]C[DE][RH]...[LIVMF]...[LIVM].[SGAN][LIVMF].K[LIVMF][LIVMF]	34	0	37	207061
PS00325	P[DES].[SA].[LIVMT][KR].[KR][LIVM][LIVM][YA][STA][STA][STA]...[LIVMF][KRS]	45	0	0	207087
PS01080	[LVMENQ][FTLS].[GSDECQ][GLPCKH].[NST][YW]G[RK][LIV][LIVC][GAT][LIVMF][LIVMF].F[GSAEC][GSARY]	40	0	10	207082
PS01258	W[LIM]...[GR]G[WQ][DENSAV].[FLGA][LIVFTC]	38	1	15	207078
PS01259	[LIVAT]...L[KARQ].[IVAL]GD[DESG][LIMFV][DENSHQ][LVSHRQ][NSR]	30	0	22	207080
PS01260	[DS][NT]R[AE][LI]V.[KD][FY][LIV][GHS]YKL[SR]Q[RK]G[HY].[CW]	13	0	9	207110
PS01243	G..[LIVM][GC]P.[LI]....[SAGD]....[LIVM][LIVM]..A..[MG]T.[LIVM].F	12	0	1	207119
PS00295	[FY]RYG.[DE][DE].[DE][LIVM][LIVM]G[LIVM].F.[RK][DEQ][LIVM]	35	0	0	207097
PS00674	[LIVMTR].[LIVMT][LIVMF].[GATMC][ST][NS]....[LIVM]D.[AS][LIFAV].R	234	0	4	206894
PS00299	K..[LIVM].[DESAK]...[LIVM][PAQ]...Q.[LIVM][LIVMC][LIVMFY].G....[DE]	108	0	48	206976
PS01019	[HRQT].[FYWI].[LIVM]....A..G..[LIVM]..[GSA][LIVMF].[WK][LIVM]	91	0	17	207024
PS01115	DTAGQE[KR][LFY]GGLR[DE]GY[YF]	40	0	0	207092
PS01020	R.[LIVM]E[LV]F[MPT]CS[LIVM][LIVMY].[KRQ].GY.[DE][AG][FI].W[LIVM].[NQK]Y	18	0	0	207114
PS01270	R..[LIV][SAN]......[LIV]D..T..WG[LIVT][KRH][LIV].[KRA][LIV]E[LIV][KRQ]	23	0	0	207109
PS00678	[LIVMSTAC][LIVMFYWSTAGC][LIMSTAG][LIVMSTAGC]..[DN].[^P][LIVMWSTAC][^DP][LIVMFSTAG]W[DEN][LIVMFSTAGCN]	566	121	279	206166
PS00509	[GSNA].[LIVMF][FYCI][LIVMFY]R[LIVMFY][LIVMFY][GACNS][PAV][AV][LIV][LIVM][SGANT]P	30	0	1	207101
PS00741	[LM]..[LIVMFYW]L..P[LIVM]..[LIVM].[KRS]..L.[LIVM].[DEQ][LIVM]...[ST]	30	0	53	207049
PS00720	[VI]P[FYWVI].[GPSV]..[LIVMFYK].[DNE][LIVM].............[IVL]N[FYME].K	35	0	2	207095
PS00826	GQENGHV[KR]	9	0	0	207123
PS00827	ETPKKKKKFSFKK.FKLSG.SFK[KR][NS][KR]KE	9	0	0	207123
PS00563	P[KRQ][KR][KR][DE].SL[EG]E	21	0	0	207111
PS01041	AE[KR]REHE[KR]EV	21	0	0	207111
PS00301	D[KRSTGANQFYW]...E[KRAQ].[RKQD][GC][IVMK][ST][IV]..[GSTACKRNQ]	862	0	47	206223
PS00824	[DE][DEG][DEK][DE][LIVMF]DLFG	30	1	2	207099
PS00825	[IV]QS.D[LIVM].A[FWM][DNQS]K[LIVM]	32	0	0	207100
PS01126	LR..[TS][GSDNQ].[GSA][LIVMF][DENKAC].K[KRNEQS][AV]L	161	0	31	206940
PS01127	[ELAS][LIVMF][NVCKGST][SCVA][QE]TD[FS][VLA][SAT][KRNLAQS]	189	0	3	206940
PS01275	K.[AV]....G..[LIVT].VP..[LIVC]..[GD]	191	1	25	206915
PS01262	[IMVALH].G.[GSDENK][KRHFW]....[CL].DG..[RY]..[RH][IL].G	37	0	0	207095
PS00813	[DE][IFYL]..F[KRL]..[LIVM].P.WE[DVA].....GG[KR]W	34	0	0	207098
PS00302	[PT]GKHG.AK	58	1	0	207073
PS01176	G.[LIVM]..L[KR][KRHNS].K.....[LIVM]..G.[DEN]CG	100	0	65	206967
PS00938	[KR][LIVM][LIVM][DN][FY][GSTN][KR][LIVMFYS].[FY][DEQTAHI]..[KRQ]	133	6	20	206973
PS00745	[ARH][STA].G.GGQ[HNGCSY][VI]N...[ST][AKG][IV]	221	0	0	206911
PS01319	[LIVMF][QKRHSA][^E].[LIVMAC].....[LIVMW][RKAYF].[STACIVMF][PV][^LG][LIVMF].[FYI]..D	155	4	21	206952
PS01014	[LIVM]FG[KRW].TP[IV].[LIVM]	53	0	7	207072
PS01052	[LIVM].[LS]Q[MASY]G[STY][NT][KRQ]..[STN]Q.G...G	27	0	0	207105
PS01088	[LIVM][LIVM].RL[DE]....RLE	10	0	0	207122
PS01089	D[LIVMFY].E.[PA].PEQ[LIVMFY]K	11	0	0	207121
PS00803	[KRHN].[DEQN][DEQNK]...CGG[AG][FY][LIVM][KN][LIVMFY][LIVMFY]	41	0	0	207091
PS00804	[LIVM][LIVM]FGPD.C[AG]	41	0	1	207090
PS00805	[IVM].[DV].[DENST]..KP[DEH]DW[DEN]	40	0	0	207092
PS00863	[EQ][DE]GL[DN]FP.YDG.DRV	13	0	0	207119
PS00864	[DE]LEDW[LIVM]EDVL.G.[LIVM]NTEDDD	11	0	0	207121
PS00303	[LIVMFYW][LIVMFYW]..[LK]D...[DN]...[DNSG][FY].[ES][FYVC]..[LIVMFS][LIVMF]	73	5	9	207045
PS00330	D.[LI]....G.D.[LI].GG...D	55	0	3	207074
PS00543	[LIVM]..G[LM]...[STGAV].[LIVMT].[LIVMTK][GE].[KR].[LIVMFYW][LIVMFYW].[LIVMFYW][LIVMFYW][LIVMFYWK]	16	0	3	207113
PS00496	Y[KR]G[AS][AE]Y	29	10	3	207090
PS00638	[ST]...G[DY]G[KR][IV][FW][LIVM]..[LIVM]	49	0	0	207083
PS00796	[RA]NL[LIV]S[VG][GA]Y[KN]N[IVA]	129	0	0	207003
PS00797	YK[DE][SG]TLI[IML]QL[LF][RHC]DN[LF]T[LS]W[TANS][SAD]	127	0	1	207004
PS00960	Y..[HP]W[FYH][APS][DE].P.KG.[GA][FY]RC[IV][RH][IV]	20	0	0	207112
PS01203	[LV]P.[DE][LM][ST][LIVM]W[IV]DP.EV[SC].[RQ].GE	19	0	1	207112
PS01256	[LIV]K..[LIV]..L[IL][DEQ][KRHNQ].Y[LIVM].R.....[FY].Y.[SAT]	26	0	11	207095
PS01290	YDI[SA].L[FY].F[IV]D...D[LIV]S	10	0	0	207122
PS01310	[DNSE].F.Y[DN]..[STNR][LIVM][RQ]..G	30	0	1	207101
PS00997	LCC.[KR]C....[DE].N....C.CRVP	6	0	0	207126
PS00998	C.HCGC[KRH]GC[SA]	6	0	0	207126
PS01272	G[PA]E.[LIV][STAM]GS[ST]R[LIVM]K[STGA][STGA][STGA]..K	21	0	0	207111
PS00905	D[LIVMA]PG[LIVM][LIVM][DEYPKQV][GN]A..G.G	24	0	0	207108
PS00892	[NQAR]....[GSAV].[QFLPA].[LIVM].[HWYRQ][LIVMFYST]H[LIVMFT]H[LIVMF][LIVMFP][PSGAW]	62	0	8	207062
PS00306	CL[LV]A.A[LVF]A	28	6	7	207091
PS00990	[IVT][GSP]WR..[GAD]..[HY]..N.[LIVMAFY][LIVMAFY][LIVMAFY]D[LIVM][LIVMT]E	22	0	2	207108
PS00991	[LIV].[FL][IQ]PP.G.[LIVMFY].[LV]..Y	24	0	0	207108
PS00989	[LIVMC][LIVM]Y[KR]....LYF	25	2	10	207095
PS01340	[VI]...[DE]L..D[FY].[NS][PS]I[DE]	15	0	0	207117
PS00898	[DE][SQLM][KAH][NT][QEK][SQ]C[SRKH].[EQKM][STM]L	13	0	0	207119
PS00899	F.[PL]P[STA][FYT]C[DEQ][GAMI][LVMA].[TLF][DE][DEK]	13	0	0	207119
PS01337	[LT]LE[FY][AVC][DE][DE][KNQHT][LMT]	16	0	4	207112
PS00914	[RQLKA]...[LIVMAW]..[LIVM][ESHLKAGQV]..[LIVMT].[DEVMNRAST][LIVMT]..[LIVMQ][FSAQGVM]..[LIVMF]...[LIVT]..Q[GADEQVST]..[LIVMA][DNQTEI].[LIVMF][DESVHAG]..[LIVM]	85	0	12	207035
PS01009	[GDER]H[FYWH][TVS][QA][LIVM][LIVMA]W..[STN]	72	0	3	207057
PS01010	[LIVMFYH][LIVMFY].C[NQRHS]Y.[PARH].[GL]N[LIVMFYWDN]	67	0	7	207058
PS01254	C[DN][DE]......................................................CH.........C............C.................C.............C..C	15	0	0	207117
PS01255	[ND].LET.CH.L	15	0	0	207117
PS00307	[LIV][STAG]V[DEQV][FLI]D[ST]	61	101	3	206967
PS00308	[LIV][^LA][EDQ][FYWKR]V[^VF][LIVF]G[LF][ST]	67	15	3	207047
PS00309	W[GEK].[EQ].[KRE]...[PCTF][LIVMF][NQEGSKV].[GH]...[DENKHS][LIVMFC]	40	2	9	207081
PS00310	[STA]C[LIVM][LIVMFYW]A.[LIVMFYW]...[LIVMFYW]...Y	11	3	0	207118
PS00311	C..D...[LIVM][LIVM]P[LIVM].[LIVM]G..[LIVM].G[LIVM][LIVM].[LIVM][LIVM][LIVM][LIVM]A[FY].[LIVM]..[KR][RH].[STAG][STAG]Y[EQ]	12	0	1	207119
PS00312	II.[GAC]VMAG[LIVM][LIVM]	8	0	0	207124
PS01221	[LIVMF][LIVMFC][LIVMF][LIVMF][SA][TL]..[DNKS].W.........[LIV]W..[CG]	19	0	2	207111
PS01222	[RQ][AVS].[MC][IV]L[SA].[LI]....[GSA][LIVMF][LIVMFS][LIVMF]	19	0	1	207112
PS01346	[GN]LW..C.......[STDENQH]C	64	6	0	207062
PS01013	E[KQ].[SC]H[HR][PG][PL].[STACFI][ACG]	29	0	2	207101
PS00929	SQ[IV][STGNH]DGQ[LIV]Q[AIV][STA]	9	0	0	207123
PS00313	[IVM].GQD.VK.....[KN]G...[STLV]	3	0	0	207129
PS00515	[GSA]Q.KS[FY].Q.K[SA]	1	0	0	207131
PS00992	ARGNY[ED]A.[QKR]RG.GG.WA	24	0	0	207108
PS00985	CG..[LIY]....G.I.........C.WT	9	0	0	207123
PS00986	C.KE.[LIVM]E[LIVM].[DE]...[GSE].....K.C	8	0	1	207123
PS00724	PWY[ST][ST]RL	21	0	0	207111
PS01339	[KR]Y[DE]F[FY]Q..S.[LIVM]GGLL	8	0	0	207124
PS01207	C..C.G[LIVM]....PC..[FY]C..[LIVM]..GC	15	0	2	207115
PS00964	[FY]R[IM][KR]KKDEGSY	19	0	0	207113
PS00621	WK.KC..T.[DEN]TECD[LIVM]TDE	5	0	1	207126
PS01002	[IFAE][GA][GAS]N[PAK]S[GTA]E[GDEV][PAGEQV][DEQGAV]	33	0	12	207087
PS01003	[FLIV]....[FLVH][FY][MIVCT]GE....[DENP][GAST].[LIVM][GAVI]...[FYWQ]	41	0	4	207087
PS01200	F[KRHQ]GRV[ST].ASVKNFQ	10	0	0	207122
PS01201	AF[AG]I[GSAC][LIVM][ST]SF.[GST]K.ACE	9	0	1	207122
PS00328	HRHRGH..[DE][DE][DE][DE][DE][DE][DE]	1	0	0	207131
PS00314	AGYGST.T	8	1	0	207123
PS00428	[NV].....[GTR][LIVMA].P[PTLIVME].G[LIVM]...[LIVMFW][LIVMFW]S[YSAQ]GG[STN][SA]	30	0	1	207101
PS00694	G[LIVMFY]N[LIVM]KYRYE	9	0	0	207123
PS00695	[FYW]..G.GY[KR]F$	9	1	0	207122
PS01249	[GS]....[LIVM]....[LIVMF]..[CSAM][LMFY]......[STC]....[PAC].[LIVMF].[LIVMF]........C.[CH]	46	0	10	207076
PS01097	^MC[LIV][GA][LIV]P.[QKR][LIV]	21	0	1	207110
PS00429	ARP...K.S.TNAYNVTT..[DN]G...YG	2	0	0	207130
PS00305	NG.[DE][DE].[LIVMF]C[ST]...........[PAG]D	36	0	0	207096
PS60008	C[ES]SC[AV][MFYW]I[PS]C	30	0	0	207102
PS60009	CGE[ST]C[FTV][GLT]G[TSK]C	17	0	2	207113
PS00315	SSSSS[DE].[DE][GV].[GE][KR][KR][KR][KR]	24	0	7	207101
PS00823	[KR][LIM]K[DE]K[LIM]PG	31	0	0	207101
PS00725	G....H.HP.[AGS].E[LIVM]	42	0	6	207084
PS00811	[AG][ST]..[AG]..[LIVM][SAD][TI]P[LIVMF][LIVMF][LIVMF][LIVMF]FSP[LIVM][LIVM][LIVM]PA	18	0	2	207112
PS00431	G[EQ]TVVPGGT	17	0	0	207115
PS00451	G..[LIVMF]....E..[CSTAENV]........[GNDS][GS][GS][CS]..[KT]....[FY]	43	1	1	207087
PS00925	[EQT]G.VYCD[TNP]CR	8	0	0	207124
PS00316	G.[GF].C.T[GA]DC.[GQ]..C	35	0	0	207097
PS01215	W..[LIVM]D[VFY][LIVM][LIVM][LIVM]D.PPGT[GS]D	29	0	0	207103
PS01280	[GS][PTAV].[YH]CPS[LIVM][ED].K[LIVMF].[KRN][FY]	179	0	72	206881
PS01281	[AC]G[QNV].[NTAI]G..GY.[EA][SAG][SAG][SAGC][QSAGMVIT]G[LIVMWF][LIVMAF][AST][GA][LIVMTAR][NYAMF][ALVST]	238	0	13	206881
PS01153	[FV][DQ][KRA][LIVMA]L.D[AV]PC[ST][GA]	33	0	0	207099
PS01228	[LIVFYAN][LIVMFA]..D[LIVMF][ND]GT[LIV][LVY][STANLM]	22	6	4	207100
PS01229	[LIVMFC]GD[GSANQ].ND...[LIMFY]..[AV]..[GSCP]..[LMP]..[GAS]	23	46	4	207059
PS01245	[LIVMY][VI]H[GA]D[LF][SN]E[FY]N.[LIVM]	10	0	0	207122
PS01211	[FW]H[FM][IV]G.[LIV]Q.[NKRQ][KN]...[LIV]	24	0	0	207108
PS01246	G[STIF]V..[LIVM]......[LIVMF]...[DQT]...[LIVH].[LIV]P[NW]..[LIVMF][LIVFSTA].....[NV]	21	0	0	207111
PS01278	[LIVM].[LIVMT]..GC...C[STAN][FY]C.[LIVMT]....G	45	25	0	207062
PS01296	S[DN][AS]G.P.[LIV][SNC]DPG	32	0	0	207100
PS01227	[GTAL]..[IVT]CYD[LIVM].FP.........[GD]	16	0	0	207116
PS01214	E[LIVM]GDKTF[LIVMF][LIVMF]A	4	0	0	207128
PS01133	D........[GN][LFY]....[DET][LY]Y...[ST].......[IV]..[PS].[LIVM].[LIVM]...[DN]D	9	0	0	207123
PS01261	DP[LIVMF]CG[ST]G...[LI]E	12	0	0	207120
PS01263	CK..F....E......................SGGKD	4	0	0	207128
PS01267	[DEN]..[LIVF][DE][DE][LIV]L....[IV][FY]....KG	11	0	0	207121
PS01268	G.KD[KRAT].[AG][LVRSIT][TKS].Q.[LIVF][SGCYAT]	69	0	2	207061
PS01269	DV[LIV]..GH[ST]H............[LIVMF]NPG	9	0	0	207123
PS01288	Q[LIVM].N.A.[LIVM]P.I......[LIVM]PD.H.G.G..[IV]G	5	0	0	207127
PS01237	[GA][GS]G[GA]ARG.[SA]H.G.........[IVY].[IV][DV]..[GA]G.S.G	11	0	0	207121
PS00910	G..[LIVM][LIVM]..[LIVM]....[LIVM].....[LIVM][LIVM].R[FYW][FYW]GG..[LIVM]G	6	0	0	207126
PS01049	[SAV][IVW][LVA][LIV]G[PNS]GL[GP].[DENQT]	9	0	2	207121
PS01050	[GA]G.GD[TV][LT][STA]G.[LIVM]	11	0	0	207121
PS01218	Y..[FL][LIVMAF][LIVMAFT].[LVSI]....[GA]..F[EQ][LIVMF]P[LIVM]	22	0	2	207108
PS01148	[LIV][DEN]..[TAG]..CP.[PT].[LIVMF]...........[GN]	50	3	2	207077
PS01136	[LIVM][DNG][LIVMF]N.GCP...[LIVMASQ].....G[SAC]	94	0	2	207036
PS01293	LLT.R[SA]...R...G...FPGG	7	0	3	207122
PS01292	H.SGH[GA]...[DE]...[LM].....P...[LIVM]P.HG[DE]	8	0	0	207124
PS01301	L[ST]...K...[KR][SGA].[GA]H.L.P[LIV]..[LIV][GA]..G	8	0	0	207124
PS01314	S..[LIV].[LIV]..G....GTWQ.[LIV]	12	0	0	207120
PS01306	H[GSA].[LVCYT]H[LAI][LIMSANQVF]G[FYWMH].[HD]	169	0	16	206947
PS01309	[LIVF].[STAC][LIVF][LIVF][LIVF]P[PF][LIVA][GAV][IV]....[GKN]	30	0	0	207102
PS01318	G[AV]F[STA].R[SA]..RPN	13	0	0	207119
PS01320	DV.....HI[SA]CD....SE	4	0	0	207128
PS01332	L...[GRS][LIVY]..[STA]..G..GG[FYIV].[LIF]	26	1	0	207105
PS01094	[PA][ASTPV]R[SACVF].[LIVMFY]..[GSAKR].[LMVA].....[LIVM]E[MI]	38	8	3	207083
