# Supplementary material for: Evaluating deterministic motif significance measures in protein databases
Source: Algorithms Mol Biol. 2007 Dec 24;2:16. doi: 10.1186/1748-7188-2-16 (PMC2254621; doi:10.1186/1748-7188-2-16)
Supplement: Additional File 2 — Scripts and Datasets. This file contains the sequence datasets (synthetic and real) and the evaluated motifs. This data is separated according to the tables where it is presented and discussed. It also contains script programs (in perl language) developed for this work. [file 1748-7188-2-16-S2.zip › Scripts_and_Datasets/datasets/Table 3/Datasets/PS00341.fasta]

>P15783|PSPC_BOVIN Pulmonary surfactant-associated protein C - Bos taurus (Bovine).
MDVGSKEVLMESPPDYTAVPGGRLLIPCCPVNIKRLLIVVVVVVLVVVVIVGALLMGLHM
SQKHTEMVLEMSITGPEAQQRLALSERVGTTATFSIGSTGTVVYDYQRLLIAYKPAPGTC
CYIMKMAPQNIPSLEALTRKLQNFQAKPQVPSSKLGQEQGHDAGSAFSGDLAFLGRTVST
LCGEVPLYYT
>P11686|PSPC_HUMAN Pulmonary surfactant-associated protein C - Homo sapiens (Human).
MDVGSKEVLMESPPDYSAAPRGRFGIPCCPVHLKRLLIVVVVVVLIVVVIVGALLMGLHM
SQKHTEMVLEMSIGAPEAQQRLALSEHLVTTATFSIGSTGLVVYDYQQLLIAYKPAPGTC
CYIMKIAPESIPSLEALNRKVHNFQMECSLQAKPAVPTSKLGQAEGRDAGSAPSGGDPAF
LGMAVNTLCGEVPLYYI
>P55152|PSPC_MACMU Pulmonary surfactant-associated protein C - Macaca mulatta (Rhesus macaque).
MDVGSKEVLMESPPDYSAAPRGRFGIPCCPVHLKRLLIVVVVVVLVVVVIVGALLMGLHM
SQKHTEMVLEMSIGAPEAQQHLARSGHLVTTATFSFGSTGLVVYDYQRLLIAYKPAPGTW
CYIMKTAPESIPSLEALTRKVQNFQAKPAVPTSKLDQVEGRDAGSAPSRGDLAFLGMAVS
TLCGEVPLYYI
>P21841|PSPC_MOUSE Pulmonary surfactant-associated protein C - Mus musculus (Mouse).
MDMSSKEVLMESPPDYSAGPRSQFRIPCCPVHLKRLLIVVVVVVLVVVVIVGALLMGLHM
SQKHTEMVLEMSIGAPETQKRLAPSERADTIATFSIGSTGIVVYDYQRLLTAYKPAPGTY
CYIMKMAPESIPSLEAFARKLQNFRAKPSTPTSKLGQEEGHDTGSESDSSGRDLAFLGLA
VSTLCGELPLYYI
>P15785|PSPC_PIG Pulmonary surfactant-associated protein C - Sus scrofa (Pig).
LRIPCCPVNLKRLLVVVVVVVLVVVVIVGALLMGL
>P22398|PSPC_RABIT Pulmonary surfactant-associated protein C - Oryctolagus cuniculus (Rabbit).
MDMGSKEALMESPPDYSAAPRGRFGIPCCPVHLKRLLIVVVVVVLVVVVIVGALLMGLHM
SQKHTEMVLEMSIGAPEVQQRLALSEWAGTTATFPIGSTGIVTCDYQRLLIAYKPAPGTC
CYLMKMAPDSIPSLEALARKFQANPAEPPTQRGQDKGPAAGPASSGGELAFLGAAVSTLC
GEVPLIYI
>P11685|PSPC_RAT Pulmonary surfactant-associated protein C - Rattus norvegicus (Rat).
MDMGSKEVLMESPPDYSTGPRSQFRIPCCPVHLKRLLIVVVVVVLVVVVIVGALLMGLHM
SQKHTEMVLEMSIGGAPETQKRLALSEHTDTIATFSIGSTGIVLYDYQRLLTAYKPAPGT
YCYIMKMAPESIPSLEALARKFKNFQAKSSTPTSKLGQEEGHSAGSDSDSSGRDLAFLGL
AVSTLCGELPLYYI
>P22397|PSPC_CANFA Pulmonary surfactant-associated protein C - Canis familiaris (Dog).
GIPCFPSSLKRLLIIVVVIVLVVVVIVGALLMGL
>P35245|PSPC_MUSVI Pulmonary surfactant-associated protein C - Mustela vison (American mink).
MDVGSKEVLIENPPDYSAAPQGRFGLPCFPSSLKRLLIIVVVIVLVVVVIVGALLMGLHM
SQKHTEMVLEMSLGGPEAQQRLALQERAGTTATFSIGSTGIVVYDYQRLLIAYKPAPGTC
CYIMKMAPENIPSLEALTRKFQNFQVKPAVSTSKLGQEEGHNAGSASPGDLDFLGTTVST
LCGEVPLYYI
