# Supplementary material for: Evaluating deterministic motif significance measures in protein databases
Source: Algorithms Mol Biol. 2007 Dec 24;2:16. doi: 10.1186/1748-7188-2-16 (PMC2254621; doi:10.1186/1748-7188-2-16)
Supplement: Additional File 2 — Scripts and Datasets. This file contains the sequence datasets (synthetic and real) and the evaluated motifs. This data is separated according to the tables where it is presented and discussed. It also contains script programs (in perl language) developed for this work. [file 1748-7188-2-16-S2.zip › Scripts_and_Datasets/datasets/Table 3/Datasets/PS00419.fasta]

>Q9MUJ3|PSAA_ADICA Photosystem I P700 chlorophyll a apoprotein A1 - Adiantum capillus-veneris (Maidenhair fern).
MTIRSPEPEVKIMVEKDPVKTSFEKWAQPGHFARNLAKGPSTTTWIWNLHADAHDFDSHT
NDLEDISRKIFSAHFGQLAIIFIWLSGMYFHGARFSNYESWLNDPTHVKPSAQVVWPIVG
QEILNGDVGGGFQGVQITSGFFQLWRASGITSELQLYCTAVGALVFAGLMFFAGWFHYHK
AAPKLAWFQNVESMLNHHLAGLLGLGSLGWAGHQIHVSLPINQLLDAGVDPEEIPLPHEL
ILNRDLLAQTYPSFAKGLIPFFTLNWSEYSDFLTFRGGLNPITGGLWLTDTAHHHLAIAV
LFLVAGHMYRTNWGIGHSTKEILEAHKGPFTGEGHKGIYEILTSSWHAQLAINLATLGSL
TIIVSHHMYAMPPYPYLATDYATQLSLFTHHMWIGGFLIVGAAAHAAIFVVRDYDPTTQY
NNLLDRVIRHRDTIISHLNWVCIFLGFHSFGLYIHNDTMSALGRPQDMFSDTAIQLQPIF
AQWIQNTHALAPGSTAPNATAGTSLAWGGSDLVAVAGKVALAPIPLGTADFLVHHIHAFT
IHVTVLILLKGVLFARSSRLIPDKANLGFRFPCDGPGRGGTCQVSAWDHVFLGLFWMYNS
ISVVIFHFSWKMQSDVWGSVSEQGAVSHITGGNFAQSSTTINGWLRDFLWAQASQVIQSY
GSSLSAYGLLFLGAHFVWAFSLMFLFSGRGYWQELIESIVWAHNKLKVAPVTQPRALSII
QGRAVGVTHYLLGGIATTWAFFLARIVAVG
>A1EA08|PSAA_AGRST Photosystem I P700 chlorophyll a apoprotein A1 - Agrostis stolonifera (Creeping bentgrass).
MIIRSPEPEVKIVVDRDPVKTSFEEWARPGHFSRTLAKGPDTTTWIWNLHADAHDFDSHT
GDLEEISRKVFSAHFGQLSIIFLWLSGMYFHGARFSNYEAWLSDPTHIGPSAQVVWPIVG
QEILNGDVGGGFRGIQITSGFFQLWRASGITSELQLYCTAIGALIFAALMLFAGWFHYHK
AAPKLAWFQDVESMLNHHLAGLLGLGSLSWAGHQIHVSLPINQFLDAGVDPKEIPLPHEF
ILNRDLLAQLYPSFAEGATPFFTLNWSKYAEFLTFRGGLDPVTGGLWLTDIAHHHLAIAI
LFLIAGHMYRTNWGIGHGLKDILEAHKGPFTGQGHKGLYEILTTSWHAQLSLNLAMLGST
TIVVAHHMYAMPPYPYLATDYGTQLSLFTHHMWIGGFLIVGAAAHAAIFMVRDYDPTTRY
NDLLDRVLRHRDAIISHLNWVCIFLGFHSFGLYIHNDTMSALGRPQDMFSDTAIQLQPIF
AQWVQNIHATAPGVTAPGATTSTSLTWGGGELVAVGGKVALLPIPLGTADFLVHHIHAFT
IHVTVLILLKGVLFARSSRLIPDKANLGFRFPCDGPGRGGTCQVSAWDHVFLGLFWMYNA
ISVVIFHFSWKMQSDVWGTISDQGVVTHITGGNFAQSSITINGWLRDFLWAQASQVIQSY
GSSLSAYGLFFLGAHFVWAFSLMFLFSGRGYWQELIESIVWAHNKLKVAPATQPRALSII
QGRAVGVTHYLLGGIATTWAFFLARIIAVG
>Q70Y03|PSAA_AMBTC Photosystem I P700 chlorophyll a apoprotein A1 - Amborella trichopoda.
MIIRSPESEVKIMVDRDPIKTSFEEWARPGHFSRTIAKGPNTTTWIWNLHADAHDFDSHT
SDLEEISRKVFSAHFGQLSIIFLWLSGMYFHGARFSNYEAWLSDPTHIAPSAQVVWPIVG
QEILNGDVGGGFRGIQITSGFFQIWRASGITSELQLYCTAIGALVFAALMLFAGWFHYHK
AAPKLAWFQDVESMLNHHLAGLLGLGSLSWAGHQVHVSLPINQFLDAGVDPKEIPLPHEF
ILNRDLLAQLYPSFAEGSTPFFTLNWSKYAEFLTFRGGLDPVTGGLWLTDIAHHHLAIAI
IFLIAGHMYRTNWGIGHGLKEILEAHKGPFTGEGHKGLYEILTTSWHAQLALNLAMLGSL
TIVVAHHMYSMPPYPYLAIDYGTQLSLFTHHMWIGGFLIVGAAAHAAIFMVRDYDPTTRY
NDLLDRVLRHRDAIISHLNWACIFLGFHSFGLYIHNDTMSALGRPQDMFSDTAIQLQPIF
AQWIQNTHALAPGATAPGATTSTSLTWGGGDLVAVGGKVALLPIPLGTADFLVHHIHAFT
IHVTVLILLKGVLFARSSRLIPDKANLGFRFPCDGPGRGGTCQVSAWDHVFLGLFWMYNA
ISVVIFHFSWKMQSDVWGSISNQGVVTHITGGNFAQSSITINGWLRDFLWAQASQVIQSY
GSSLSAYGLFFLGAHFVWAFSLMFLFSGRGYWQELIESIVWAHNKLKVAPATQPRALSIV
QGRAVGVTHYLLGGIATTWAFFLARIIAVG
>P58309|PSAA_AMPCA Photosystem I P700 chlorophyll a apoprotein A1 - Amphidinium carterae (Dinoflagellate).
MPPGRPEVYQERFDIVQPHCSSEHTISLNTDFSKAAFGSATGLVAKAASQTTTAIWNLHA
DAHDFSNSSYLSKQVFAANLAHIGVAFIWLSGMHFHGAYFSNYLDWLQDPSIAPTAQQVS
NIANQSVLNPIRVTSGFFNLWLAEGITSTYQLKVIAAFGLIASALCFLGSYFHMHSSTSF
TRVLNTKLTSLSTHHLVGLLGLGSLAWAGHLIHISLPVNILMNAGVAVPSPHSLLSSKAV
ATIVEQLSFSALTSSDGYVWQPLVYSAMHHFALALVLIVGSVLGPLSTASNPLMSFTVGS
SWHLVLGVQLFVTGTASVLYAQMSNAYPVYPYLLTDHPTVVSLFVHHMWIGGFFLVGAFA
HLSIGLVRDTLPQSFSVVLTQRDIILGHLTWVVAFLGVHSFGLYVHNDTMQALGRPDDMF
SDNAISLLPVFARWSTLTLNSTGSAVSVLGVELSTADFMVTHIHAFTIHTTVLILVKGFL
YARSSRLVNDKYKLDFRYPCDGPGRGGTCQISPWDHVFLGLFWMYNSISVVIFHFFWEYQ
SNLASIKASAGGSIRALASDFELNSINTNGWLRNFLWSGAAQVIQSYGSPLAAYGLTFPA
SHFVWALSLMFLFSGRGYWQELIESVLWAHHKLYVVPHIQPRALSITSGRAVGFTHYLLG
GIGSTWSFFLARIVATAG
>Q9MTQ4|PSAA_AMPOP Photosystem I P700 chlorophyll a apoprotein A1 (Fragment) - Amphidinium operculatum (Dinoflagellate).
VYQERFDIVQPHCSSEHTISLNTDFSKAAFGSATGLVAKAASQTTTAIWNLHADAHDFSN
SSYLSKQVFAANLAHIGVVFIWLSGMHFHGAYFSNYLDWLQDPSIAPTAQQVSNIANQSV
LNPIRVTSGFFNLWLAEGITSTYQLKVIAAFGLIASALCFLGSYFHMHSSTSFTRVLNTK
LTSLSTHHLVGLLGLGSLAWAGHLIHISLPVNILLNAGVAVPSPHSLLSSKAVATIVEQL
SFSALTSSDGYVWQPLVYSAMHHFALALVLIVGSVLGPLSTASNPLMSFTVGSSWHLVLG
VQLFVTGTASVLYAQMSNAYPVYPYLLTDHPTVVSLFVHHMWIGGFFLVGAFAHLSIGLV
RDTLPQSFSVVLTQRDIILGHLTWVVAFLGVHSFGLYVHNDTMQALGRPDDMFSDNAISL
LPVFARWSTLTLNSTGSAVSVLGVELSTADFMVTHIHAFTIHTTVLILVKGFLYARSSRL
VNDKYKLDFRYPCDGPGRGGTCQISPWDHVFLGLFWMYNSISVVIFHFFWEYQSNLASIK
ASAGGSIRALASDFELNSINTNGWLRNFLWSGAAQVIQSYGSPLAAYGLTFLASHFVWAL
SLMFLFSGRGYWQELIESVLWAHHKLYVVPHIQPRALSITSGRAVGLTHYLLGGIGTTWS
FFLARIVATAG
>P58576|PSAA_ANASP Photosystem I P700 chlorophyll a apoprotein A1 - Anabaena sp. (strain PCC 7120).
MTISPPEREEKKARVIVDKDPVPTSFEKWAQPGHFDRTLARGPKTTTWIWNLHALAHDFD
THTSDLEDISRKIFAAHFGHLAVVTIWLSGMIFHGAKFSNYEAWLSDPLNVRPSAQVVWP
IVGQDILNGDVGGGFHGIQITSGLFQVWRGWGITNSFQLYCTAIGGLVLAGLFLFAGWFH
YHKRAPKLEWFQNVESMLNHHLQVLLGCGSLGWAGHLIHVSAPINKLMDAGVAVKDIPLP
HEFILNKSLLIDLFPGFAAGLTPFFTLNWGQYADFLTFKGGLNPVTGGLWMTDIAHHHLA
IAVVFIIAGHQYRTNWGIGHSIKEILENHKGPFTGEGHKGLYENLTTSWHAQLATNLAFL
GSLTIIIAHHMYAMPPYPYLATDYATQLCIFTHHIWIGGFLIVGGAAHAAIFMVRDYDPV
VNQNNVLDRVIRHRDAIISHLNWVCIFLGFHSFGLYIHNDTMRALGRPQDMFSDTAIQLQ
PVFAQWVQNLHTLAPGGTAPNALEPVSYAFGGGVLAVGGKVAMMPIALGTADFLIHHIHA
FTIHVTVLILLKGVLFARSSRLIPDKANLGFRFPCDGPGRGGTCQVSGWDHVFLGLFWMY
NSLSIVIFHFSWKMQSDVWGTVDAAGNVSHITGGNFAQSAITINGWLRDFLWAQASQVIN
SYGSALSAYGLMFLGAHFVWAFSLMFLFSGRGYWQELIESIVWAHNKLKVAPAIQPRALS
ITQGRAVGVAHYLLGGIATTWAFFHAHILSVG
>Q44550|PSAA_ANAVT Photosystem I P700 chlorophyll a apoprotein A1 - Anabaena variabilis (strain ATCC 29413 / PCC 7937).
MTISPPEREEKKARVIVDKDPVPTSFEKWAQPGHFDRTLARGPKTTTWIWNLHALAHDFD
THTSDLEDISRKIFAAHFGHLAVVTIWLSGMIFHGAKFSNYEAWLSDPLNVRPSAQVVWP
IVGQDILNGDVGGGFHGIQITSGLFQVWRGWGITNSFQLYCTAIGGLVLAGLFLFAGWFH
YHKRAPKLEWFQNVESMLNHHLQVLLGCGSLGWAGHLIHVSAPINKLLDAGVAVKDIPLP
HEFILNKSVLIDLFPGFAAGLTPFFTLNWGQYADFLTFKGGLNPVTGGLWLTDISHHHLA
IAVLFIIAGHQYRTNWGIGHSIKEILENHKGPFTGEGHKGLYENLTTSWHAQLATNLAFL
GSLTIIIAHHMYAMPPYPYLATDYATQLCIFTHHIWIGGFLIVGGAAHAAIFMVRDYDPV
VNQNNVLDRVIRHRDAIISHLNWVCIFLGFHSFGLYIHNDTMRALGRPQDMFSDTAIQLQ
PVFAQWVQNLHTLAPGGTAPNALEPVSYAFGGGVLAVGGKVAMMPIALGTADFLIHHIHA
FTIHVTVLILLKGVLFARSSRLIPDKANLGFRFPCDGPGRGGTCQVSGWDHVFLGLFWMY
NSLSIVIFHFSWKMQSDVWGTVDAAGNVSHITGGNFAQSAITINGWLRDFLWAQASQVIN
SYGSALSAYGLMFLGAHFVWAFSLMFLFSGRGYWQELIESIVWAHNKLKVAPAIQPRALS
ITQGRAVGVAHYLLGGIATTWAFFHAHILSVG
>Q9MUJ5|PSAA_ANGEV Photosystem I P700 chlorophyll a apoprotein A1 (Fragment) - Angiopteris evecta (Mule's foot fern).
VKIVVERDPIKTSFEKWAKPGHFSRTLAKGPNTTTWIWNLHADAHDFDSHTNDLEEISRK
VFSAHFGQLAIILIWLSGMYFHGARFSNYEAWLSDPTRIKPSAQVVWPIVGQEILNGDVG
GGFRGIQITSGFFQIWRASGITSELQLYCTAIGALIFAALMLFAGWFHYHKAAPKLAWFQ
DVESMLNHHLAGLLGLGSLSWAGHQVHVSLPINQLLDAGVDPKEIPLPHEFISNRDLVAQ
LYPSFAKGLTPFFALNWSEYSEFLTFRGGLNPVTGGLWLTDTAHHHLAIAILFLIAGHMY
RTNWGIGHSLKEILEAHKGPFTGEGHKGIYEILTTSWHAQLALNLAMLGSLTIVVAHHMY
SMPPYPYLAIDYGTQLSLFTHHMWIRGFLIVGAAAHAAIFMVRDYDPTIQYNNLLDRVLR
HRDAIVSHLNWACIFLGFHSFGLYIHNDTMSALGRPQDMFSDTAIQLQPIFAQWIQNTHA
SAPSSTAPGAAASTSLTWGGGDLLAVGGKVALLPIPLGTADFLVHHIHAFTIHVTVLILL
KGVLFARSSRLIPDKANLGFRFPCDGPGRGGTCQVSAWDHVFLGLFWMYNAISVVIFHFS
WKMQSDVWGSISDRGVVTHITGGNFAQSSITINGWLRDFLWAQASQVIQSYGSSLSAYGL
FFLGAHFVWAFSLMFLFSGRGYWQELIESIVWAHNKLKVAPAIQPRALSIVQGRAVGVAH
Y
>Q85B27|PSAA_ANTFO Photosystem I P700 chlorophyll a apoprotein A1 - Anthoceros formosae (Hornwort).
MTIRSPEPEVKIVVEKDPVKTSFEKWAKPGHFSRTLAKGPSTTTWIWNLHADAHDFDSHT
NDLEEVSRKVFSAHFGQLAIIFIWLSGMYFHGARFSNYEAWLGDPTHIKPSAQVVWPIVG
QEILNGDVGGGFQGIQITSGFFQIWRASGITSELQLYSTAIGGLIFAALMLFAGWFHYHK
AAPKLVWFQDVESMLNHHLAGLLGLGSLAWAGHQVHVSLPINELLDAGIDPKEIPLPHEF
ILNRDLLAQLFPSFAKGLTPFFTLNWSEYSDFLTFRGGLNPVTGGLWLTDTAHHHLAIAV
VFLVAGHMYRTNWGIGHSIKEILEAHKGPFTGEGHKGLYEILTTSWHAQLALNLAMLGSL
TIIVAHHMYSMPPYPYLAIDYSTQLSLFTHHMWIGGFTIVGAAAHAAIFMVRDYDPTSQY
NNLLDRVLRHRDAIISHLNWACIFLGFHSFGLYIHNDTMSALGRPEDMFSDTAIQLQPIF
AQWVQNTHVLAPNLTAPNATASTSLTWGGGDLVAVGGKVALLPISLGTADFLVHHIHAFT
IHVTVLILLKGVLFARSSRLIPDKANLGFRFPCDGPGRGGTCQVSAWDHVFLGLFWMYNA
ISVVIFHFSWKMQSDVWGSLSNQGVVTHITGGNFAQSSITINGWLRDFLWAQAAQVIQSY
GSSLSAYGLLFLGAHFVWAFSLMFLFSGRGYWQELIESIVWAHNKLKVAPAIQPRALSIV
QGRAVGVAHYLLGGIATTWAFFLARIIAVG
>Q9MUJ7|PSAA_ARAAA Photosystem I P700 chlorophyll a apoprotein A1 (Fragment) - Araucaria araucana (Monkey-puzzle tree).
VERDPIKTSFEKWAKPGHFSKTLSKGPNTTTWIWNLHADAHDFDSHTDDLEEISRKVFSA
HFGQLAIILIWLSGMYFHGARFSNYEAWLSDPTHIKPSAQVVWPIVGQEILNGDVGGGFR
GIQITSGFFQLWRASGITSELQLYCTAIGGLIFAGLMLFAGWFHYHKAAPKLAWFQDVES
MLNHHLAGLLGLGSLSWAGHQVHVSLPINQLLDAGVDPKEIPLPHEFILNRDLLAQLYPS
FAKGLTPFFTLNWSEYSDFLTFRGGLNPVTGGLWLTDTVHHHLAIAILFLIAGHMYRTNW
SIGHSLKEILEAHKGPFTGEGHKGLYEILTTSWHAQLALNLAMLGSLTIVVAHHMYSMPP
YPYLAIDYGTQLSLFTHHMWIGGFLIVGAAAHAAIFMVRDYDPTTQYNNLLDRVLRHRDA
IISHLNWVCIFLGFHSFGLYIHNDTMSALGRPQDMFSDTAIQLQPIFAQWIQNTHASAPS
LTAPDATASTSLTWGGGDLVAVGNKVALLPIPLGTADFLVHHIHAFTIHVTVLILLKGVL
FARSSRLIPDKANLGFRFPCDGPGRGGTCQVSAWDHVFLGLFWMYNAISVVIFHFSWKMQ
SDVWGSISDQGVVTHITGGNFAQSSITINGWLRDFLWAQASQVIQSYGSSLSAYGLLFLG
AHFVWAFSLMFLFSGRGYWQELIESIVWAHNKLKVAPAIQPRALSIVQGRAVGVAH
>P56766|PSAA_ARATH Photosystem I P700 chlorophyll a apoprotein A1 - Arabidopsis thaliana (Mouse-ear cress).
MIIRSPEPEVKILVDRDPIKTSFEEWAKPGHFSRTIAKGPDTTTWIWNLHADAHDFDSHT
SDLEEISRKVFSAHFGQLSIIFLWLSGMYFHGARFSNYEAWLSDPTHIGPSAQVVWPIVG
QEILNGDVGGGFRGIQITSGFFQIWRASGITSELQLYCTAIGALVFAALMLFAGWFHYHK
AAPKLAWFQDVESMLNHHLAGLLGLGSLSWAGHQVHVSLPINQFLNAGVDPKEIPLPHEF
ILNRDLLAQLYPSFAEGATPFFTLNWSKYSEFLTFRGGLDPVTGGLWLTDIAHHHLAIAI
LFLIAGHMYRTNWGIGHGIKDILEAHKGPFTGQGHKGLYEILTTSWHAQLSLNLAMLGSL
TIIVAHHMYSMPPYPYLATDYATQLSLFTHHMWIGGFLIVGAAAHAAIFMVRDYDPTNRY
NDLLDRVLRHRDAIISHLNWVCIFLGFHSFGLYIHNDTMSALGRPQDMFSDTAIQLQPVF
AQWIQNTHALAPGVTAPGETASTSLTWGGGELVAVGGKVALLPIPLGTADFLVHHIHAFT
IHVTVLILLKGVLFARSSRLIPDKANLGFRFPCDGPGRGGTCQVSAWDHVFLGLFWMYNA
ISVVIFHFSWKMQSDVWGSISDQGVVTHITGGNFAQSSITINGWLRDFLWAQASQVIQSY
GSSLSAYGLFFLGAHFVWAFSLMFLFSGRGYWQELIESIVWAHNKLKVAPATQPRALSII
QGRAVGVTHYLLGGIATTWAFFLARIIAVG
>Q9MUJ4|PSAA_ASPND Photosystem I P700 chlorophyll a apoprotein A1 (Fragment) - Asplenium nidus (Bird's-nest fern).
DIVEKDPVKTSFERWAQPGHFSKNLAKGPSTTTWIWNLHADAHDFDSHTNDLEDISRKIF
GAHFGQLAIIFIWLSGMYFHGARFSNYEAWLNDPTHVKPSAQVVWPIVGQEILNGDVGGG
FQGIQITSGFFQLWRASGITNELQLYCTAVGALIFAGLMFFAGWFHYHKAAPKLAWFQNV
ESMLNHHLAGLLGLGSLGWAGHQIHVSLPINQLLDAGVDSKEVPLPHEFILNREILTQAY
PSFAKGLIPFFTLDWSEYSDFLTFRGGLNPVTGGLWLTDTAHHHLAIAVLFLVAGHMYRT
NWGIGHSTREILEAHKGPFTGEGHKGLYEILTSSWHAQLAINLAMLGSLTIIVSHHMYAM
PPYPYLATDYATQLSLFTHHMWIGGFLVVGAAAHAAIFMVRDYDPTTQYNNLLDRVIRHR
DAIISHLNWVCIFLGFHSFGLYIHNDTMSALGRPQDMFSDTAIQLQPIFAQWVQNTHALA
PGSTAPNAAAATSLTWGGSNLVAVGGKIAISPITLGTADFLVHHIHAFTIHVTVLILLKG
VLFARSSRLIPDKANLGFRFPCDGPGRGGTCQVSAWDHVFLGLFWMYNSISVVIFHFSWK
MQSDVWGSISEQGVINHITGGNFAQSSTTINGWLRDFLWAQASQVIQSYGSSLSAYGLLF
LGAHFVWAFSLMFLFSGRGYWQELIESIVWAHNKLKVAPVTQPRALSIIQGRAVGVTHT
>Q8S8X4|PSAA_ATRBE Photosystem I P700 chlorophyll a apoprotein A1 - Atropa belladonna (Belladonna) (Deadly nightshade).
MIIRSPEPEVKILVDRDPVKTSFEEWARPGHFSRTIAKGPDTTTWIWNLHADAHDFDSHT
SDLEEISRKVFSAHFGQLSIIFLWLSGMYFHGARFSNYEAWLSDPTHIGPSAQVVWPIVG
QEILNGDVRGGFRGIQITSGFFQIWRASGITSELQLYCTAIGALVFAALMLFAGWFHYHK
AAPKLAWFQDVESMLNHHLAGLLGLGSLSWAGHQVHVSLPINQFLNAGVDPKEIPLPHEY
ILNRDLLAQLYPSFAEGATPFFTLNWSKYADFLTFRGGLDPVTGGLWLTDIAHHHLAIAI
LFLIAGHMYRTNWGIGHGLKDILEAHKGPFTGQGHKGLYEILTTSWHAQLSLNLAMLGSL
TIVVAHHMYSMPPYPYLATDYGTQLSLFTHHMWIGGFLIVGAAAHAAIFMVRDYDPTTRY
NDLLDRVLRHRDAIISHLNWACIFLGFHSFGLYIHNDTMSALGRPQDMFSDTAIQLQPVF
AQWIQNTHALAPGATAPGATASTSLTWGGGDLVAVGGKVALLPIPLGTADFLVHHIHAFT
IHVTVLILLKGVLFARSSRLIPDKANLGFRFPCDGPERGGTCQVSAWDHVFLGLFWMYNA
ISVVIFHFSWKMQSDVWGSVSDQGVVTHITGGNFAQSSITINGWLRDFLWAQASQVIQSY
GSSLSAYGLFFLGAHFVWAFSLMFLFSGRGYWQELIESIVWAHNKLKVAPATQPRALSII
QGRAVGVTHYLLGGIATTWAFFLARIITVG
>Q7YJX2|PSAA_CALFE Photosystem I P700 chlorophyll a apoprotein A1 - Calycanthus fertilis var. ferax (Calycanthus floridus var. glaucus).
MIIRSPESEVKIMVDRDPIKTSFEEWARPGHFSRTIAKGPDTTTWIWNLHADAHDFDSHT
SDLEEISRKVFSAHFGQLSIIFLWLSGMYFHGARFSNYEAWLSDPTHIGPSAQVVWPIVG
QEILNGDVGGGFRGIQITSGFFQLWRASGITNELQLYCTAIGALVFAALMLFAGWFHYHK
AAPKLAWFQDVESMLNHHLAGLLGLGSLSWAGHQVHVSLPINQFLDAGVDPKEIPLPHEF
ILNRDLLAQLYPSFAEGATPFFTLNWSKYADFLSFRGGLDPVTGGLWLTDIAHHHLAIAI
LFLVAGHMYKTNWGIGHSLKDILEAHKGPFTGQGHKGLYEILTTSWHAQLSLNLAMLGSS
TIVVAHHMYSMPPYPYLAIDYGTQLSLFTHHMWIGGFLIVGAAAHAAIFMVRDYDPTTRY
NDLLDRVLRHRDAIISHLNWACIFLGFHSFGLYIHNDTMSALGRPQDMFSDTAIQLQPIF
AQWVQNTHALAPSATAPGATASTSLTWGGGDLVAVGGKVALLPIPLGTADFLVHHIHAFT
IHVTVLILLKGVLFARSSRLIPDKANLGFRFPCDGPGRGGTCQVSAWDHVFLGLFWMYNA
ISVVIFHFSWKMQSDVWGSISDQGVVTHITGGNFAQSSITINGWLRDFLWAQASQVIQSY
GSSLSAYGLFFLGAHFVWAFSLMFLFSGRGYWQELIESIVWAHNKLKVAPATQPRALSIV
QGRAVGVTHYLLGGIATTWAFFLARIIAVG
>Q8M9W0|PSAA_CHAGL Photosystem I P700 chlorophyll a apoprotein A1 - Chaetosphaeridium globosum.
MTIRSPETEVKIVVEKDPVKTSFEKWAQPGHFSRTLAKGPSTTTWIWNLHADAHDFDSHT
SDLEEISRKVFSAHFGQIAVILIWLSGMYFHGARFSNYEAWLSDPTHIKPSAQVVWPIVG
QEILNGDVGGGFQGVQITSGFFQIWRASGITSELQLYSTAIGGLVLATLTLIGGWYHYHK
AAPTLAWFQDVESMLNHHLAGLIGLGSLSWAGHQIHVSLPINQLLDAGVDPKEIPLPHEF
ILNRELLAQLYPSFSKGLTPFFTLNWSEYSDFLTFRGGLNPVTGGLWLSDTAHHHLAIAV
LFIIAGHQYRTNWGIGHSLREILEAHKGPFTGEGHKGLYEILTTSWHAQLALNLALFGSL
TIIVAHHMYAMPPYPYLATDYGTQLSLFTHHMWIGGFLVTGAAAHAAIFLVRDYDPTTQY
NNLLDRVLRHRDAIISHLNWVCIFLGFHSFGLYIHNDTMSALGRPQDMFSDTAIQLQPVF
AQWIQNTHTLAPTLTAPNAASSTSITWGGNLVAVGGKVALLPIPLGTADFLVHHIHAFTI
HVTVLILLKGVLFARSSRLIPDKANLGFRFPCDGPGRGGTCQVSAWDHVFLGLFWMYNSI
SVVIFHFSWKMQSDVWGTVTSNGVSNITGGNFAQSANTINGWLRDFLWAQASQVIQSYGS
ALSAYGLIFLGAHFVWAFSLMFLFSGRGYWQELIESIVWAHNKLKVAPAIQPRALSIIQG
RAVGVAHYLLGGIATTWAFFLARIISVG
>Q1ACL4|PSAA_CHAVU Photosystem I P700 chlorophyll a apoprotein A1 - Chara vulgaris (Common stonewort).
MTISRPEQEVKILVEKDPIKTSFEKWAKPGHFSRNLSKGPNTTTWIWNLHADAHDFDSHT
SDLEDISRKVFSAHFGQLAVIFIWISGMYFHGARFSNYEAWLSDPIHIKPSAQVVWPIVG
QEILNGDVGGGFQGIQITSGFFQIWRASGITSELQLYTTAIGGLVMAGLMLFAGWFHYHK
AAPKLAWFQDVESMLNHHLAGLLGLGSLAWAGHQIHVSMPINELLDAGVDPKEIPLPHEF
ILNRDLIAELYPSFKSGLIPFFTLNWSAYSDFLTFRGGLNPVTGGLWLSDTAHHHLAIAV
LFLIAGHMYRTNWGIGHNMKDILEAHKGPFTGEGHKGLYEIFTTSWHAQLSLNLAMLGSL
TIIVAHHMYSMPPYPYLAIDYGTQLSLFTHHMWIGGFCIVGAAAHAAIFMVRDYDSANQY
NNLLDRVIRHRDAIISHLNWACIFLGFHSFGLYIHNDTMRALGRPQDMFSDTAIQLQPIF
AQWIQNTHVLAPSLTAPQATSATSPVWGEGLITVGGKVAMMPIPLGTADFLVHHIHAFTI
HVTVLILLKGVLFSRSSRLIPDKANLGFRFPCDGPGRGGTCQVSAWDHIFLGLFWMYNSL
SIAIFHFSWKMQSDVWGNVTPQGISHITGGNFAQSSITINGWLRDFLWAQASQVIQSYGS
PLSAYGLIFLGAHFVWAFSLMFLFSGRGYWQELIESIVWAHNKLKVAPAIQPRALSIVQG
RAVGVAHYLLGGIATTWAFFLARIISVA
>P12154|PSAA_CHLRE Photosystem I P700 chlorophyll a apoprotein A1 - Chlamydomonas reinhardtii.
MTISTPEREAKKVKIAVDRNPVETSFEKWAKPGHFSRTLSKGPNTTTWIWNLHADAHDFD
SHTSDLEEISRKVFSAHFGQLGIIFIWLSGMYFHGARFSNYEAWLSDPTHIKPSAQVVWP
IVGQEILNGDVGGGFQGIQITSGFFQLWRASGITSELQLYTTAIGGLVMAAAMFFAGWFH
YHKAAPKLEWFQNVESMLNHHLGGLLGLGSLAWAGHQIHVSLPVNKLLDAGVDPKEIPLP
HDLLLNRAIMADLYPSFAKGIAPFFTLNWSEYSDFLTFKGGLNPVTGGLWLSDTAHHHVA
IAVLFLVAGHMYRTNWGIGHSMKEILEAHRGPFTGEGHVGLYEILTTSWHAQLAINLALF
GSLSIIVAHHMYAMPPYPYLATDYGTQLSLFTHHTWIGGFCIVGAGAHAAIFMVRDYDPT
NNYNNLLDRVIRHRDAIISHLNWVCIFLGFHSFGLYIHNDTMSALGRPQDMFSDTAIQLQ
PVFAQWIQNTHFLAPQLTAPNALAATSLTWGGDLVAVGGKVAMMPISLGTSDFMVHHIHA
FTIHVTVLILLKGVLFARSSRLIPDKANLGFRFPCDGPGRGGTCQVSAWDHVFLGLFWMY
NSLSIVIFHFSWKMQSDVWGTVTASGVSHITGGNFAQSANTINGWLRDFLWAQSSQVIQS
YGSALSAYGLIFLGAHFVWAFSLMFLFSGRGYWQELIESIVWAHNKLKVAPAIQPRALSI
TQGRAVGVAHYLLGGIATTWSFFLARIISVG
>P56341|PSAA_CHLVU Photosystem I P700 chlorophyll a apoprotein A1 - Chlorella vulgaris (Green alga).
MTISPPEREAKKVKIVVDRNPVATNFEKWAKPGHFSRTLSKGPTTTTWIWNLHADAHDFD
TQTSDLEEISRKVFSAHFGQLGIIFIWLSGMYFHGARFSNYEAWLTDPTHIKPSAQVVWP
IVGQEILNADVGGGFQGLQITSGFFQLWRASGITSELQLYTTAIGGLVMAAAMFFAGWFH
YHKAAPKLEWFQNVESMLNHHLAGLLGLGSLAWAGHQIHVSLPINKLLDAGVDPKEIPLP
HEFLFNPELMAQLYPSFAKGLAPFFTLDWAQYSDFLTFQGGLNPVTGGLWLTDTVHHHLA
IAVLFLVAGHQYRTNWGIGSSLKEILEAHKGPFTGEGHKGLYEILTTSWHAQLAINLALF
GSLSIIVSHHMYAMPPYPYLATDYGTQLSLFTHHMWIGGFCIVGAGAHAGIFMVRDYDPT
NNYNNLLDRVLRHRDAMISHLNWVCIFLGFHSFGLYIHNDTMSALGRPQDMFSDTAIQLQ
PVFAQWVQNTHFLAPGFTAPNALASTSPSWGGDVVAVGGKVAMMPISLGTADFMVHHIHA
FTIHVTVLILLKGVLYARSSRLIPDKANLGFRFPCDGPGRGGTCQVSAWDHVFLGLFWMY
NSISIVIFHFSWKMQSDVWGTVSANGVSHITGGNFAQSANTINGWLRDFLWAQSSQVIQS
YGSALSAYGLIFLGAHFVWAFSLMFLFSGRGYWQELIESIVWAHNKLKVAPAIQPRALSI
TQGRAVGVAHYLLGGIATTWSFFLARILAVG
>Q09MH8|PSAA_CITSI Photosystem I P700 chlorophyll a apoprotein A1 - Citrus sinensis (Sweet orange).
MIIRSPEPEVKILVDRDPVKTSFEEWAKPGHFSRTIAKGPETTTWIWNLHADAHDFDSHT
SDLEEISRKVFSAHFGQLSIIFLWLSGMYFHGARFSNYEAWLSDPTHIGPSAQVVWPIVG
QEILNGDVGGGFRGIQITSGFFQLWRASGITSELQLYCTAIGALIFAALMLFAGWFHYHK
AAPKLAWFQDVESMLNHHLAGLLGLGSLSWAGHQVHVSLPINQFLNAGVDPKEIPLPHEF
ILNRDLLAQLYPSFSEGATPFFTLNWSKYAEFLTFRGGLDPVTGGLWLTDIAHHHLAIAI
LFLIAGHMYRTNWGIGHGLKDILEAHKGPFTGQGHKGLYEILTTSWHAQLSLNLAMLGSL
TIIVAHHMYSMPPYPYLATDYGTQLSLFTHHMWIGGFLIVGAAAHAAIFMVRDYDPTTRY
NDLLDRVLRHRDAIISHLNWVCIFLGFHSFGLYIHNDTMSALGRPQDMFSDTAIQLQPVF
AQWIQNTHALAPGGTAPGATASTSLTWGGVDLVAVGGKVALLPIPLGTADFLVHHIHAFT
IHVTVLILLKGVLFARSSRLIPDKANLGFRFPCDGPGRGGTCQVSAWDHVFLGLFWMYNA
ISVVIFHFSWKMQSDVWGSISDQGVVTHITGGNFAQSSITINGWLRDFLWAQASQVIQSY
GSSLSAYGLFFLGAHFVWAFSLMFLFSGRGYWQELIESIVWAHNKLKVAPATQPRALSIV
QGRAVGVTHYLLGGIATTWAFFLARIIAVG
>A0A335|PSAA_COFAR Photosystem I P700 chlorophyll a apoprotein A1 - Coffea arabica (Coffee).
MIIRSPEPEVKILVDRDPVKTSFEEWAKPGHFSRTIAKGPDTTTWIWNLHADAHDFDSHT
SDLEEISRKVFSAHFGQLSIIFLWLSGMYFHGARFSNYEAWLSDPTHIGPSAQVVWPIVG
QEILNGDVGGGFRGIQITSGFFQIWRASGITNELQLYCTAIGALIFAALMLFAGWFHYHK
AAPKLAWFQDVESMLNHHLAGLLGLGSLSWAGHQVHVSLPINQFLNAGVDPKEIPLPHEF
ILNRDLLAQLYPSFAEGATPFFTLNWSKYAEFLTFRGGLDPVTGGLWLTDIAHHHLAIAI
LFLIAGHMYRTNWGIGHGLKDILEAHKGPFTGQGHKGLYEILTTSWHAQLSLNLAMLGSL
TIVVAHHMYSMPPYPYLATDYGTQLSLFTHHMWIGGFLIVGAAAHAAIFMVRDYDPTTRY
NDLLDRVLRHRDAIISHLNWACIFLGFHSFGLYIHNDTMSALGRPQDMFSDTAIQLQPVF
AQWIQNTHALAPGATAPGATASTSLTWGGGDLVAVGGKVALLPIPLGTADFLVHHIHAFT
IHVTVLILLKGVLFARSSRLIPDKANLGFRFPCDGPGRGGTCQVSAWDHVFLGLFWMYNA
ISVVIFHFSWKMQSDVWGSISDQGVVTHITGGNFAQSSITINGWLRDFLWAQASQVIQSY
GSSLSAYGLFFLGAHFVWAFSLMFLFSGRGYWQELIESIVWAHNKLKVAPATQPRALSIV
QGRAVGVTHYLLGGIATTWAFFLARIIAVG
>Q2QD89|PSAA_CUCSA Photosystem I P700 chlorophyll a apoprotein A1 - Cucumis sativus (Cucumber).
MIIRSPEPEVKILVDRDPIKTSFEDWARPGHFSRTIAKGPDTTTWIWNLHADAHDFDSHT
SDLEEISRKVFSAHFGQLSIIFLWLSGMYFHGARFSNYEAWLGDPTHIGPSAQVVWPIVG
QEILNGDVGGGFRGIQITSGFFQMWRASGITNELQLYCTAIGALVFAALMLFAGWFHYHK
AAPKLAWFQDVESMLNHHLAGLLGLGSLSWAGHQVHVSLPINQFLNAGVDPKEIPLPHEF
ILNRDLLAQLYPSFAEGATPFFTLNWSKYAEFLTFRGGLDPVTGGLWLTDIAHHHLAIAI
LFLIAGHMYRTNWGIGHGIKDILEAHKGPFTGQGHKGLYEILTTSWHAQLSINLAMLGSL
TIIVAHHMYAMPPYPYLATDYGTQLSLFTHHMWIGGFLIVGAAAHAAIFMVRDYDPTTRY
NDLLDRVLRHRDAIISHLNWVCIFLGFHSFGLYIHNDTMSALGRPQDMFSDTAIQLQPVF
AQWIQNTHALAPRITAPGATTGTSLTWGGGDLVAVGGKVALLPIPLGTADFLVHHIHAFT
IHVTVLILLKGVLFSRSSRLIPDKANLGFRFPCDGPGRGGTCQVSAWDHVFLGLFWMYNS
ISVVIFHFSWKMQSDVWGSVSDQGVVTHITGGNFAQSSITINGWLRDFLWAQASQVIQSY
GSSLSAYGLFFLGAHFVWAFSLMFLFSGRGYWQELIESIVWAHNKLKVAPATQPRALSIV
QGRAVGVTHYLLGGIATTWAFFLARIIAVG
>Q9TLQ5|PSAA_CYACA Photosystem I P700 chlorophyll a apoprotein A1 - Cyanidium caldarium.
MNQILKEKEQKTAKILVDRNPVPTSFEKWGVPGHFSRSLAKGPKTTTWIWNLHADVHDFD
SHTSSLEDISRKIFSAHFGQLSLIFIWLSGMYFHGARFSNYTIWLSNPSLIKPSAQIVWP
IVGQEILNADLGGGSQGIQITSGFFHLWRASGITNELELYVTALGGLFMAGLMAFGGWFH
YHKAAPKLEWFQNVESMLNHHLAGLLGLGSLSWAGHQIHVSLPINKLLDAGVDPKTIPLP
HEFILNRELMSQLYPSFEKGLWPFFSLNWGAYSDFLTFRGGLNPITGSLWMSDIAHHHLA
ISVLFIVAGHMYRTNWGIGHSIKEILDAHRGPLTGSGHRGLYEALTTSWHANLAINLALF
GSLSIIVAHHMYAMPPYPYISIDYPTQLSLFTHHTWIGGFCIVGASAHGAIFMIRDYVPS
QHYNNVLDRLIRHRDALISHLNWVCIFLGTHSFGLYIHNDTMRALGRSQDMFSDTAIQLQ
PIFAQWIQSLHTLAPANTAPNALATTSYVFGGEVVAVANKIAMMPMKLGTADFMVHHIHA
FTIHVTLLILLKGVLFARNSRLIPDKANLGFRFPCDGPGRGGTCQVSSWDHVFLGLFWMY
NCISVVIFHFSWKMQSDVWGTVSQNSLVSHVVGGNFSQSAITINGWLRDFLWAQASQVIQ
SYGSSISAYGLMFLAAHFIWAFSLMFLFSGRGYWQELIESIVWAHSKLKIAPTIQPRALS
ITQGRAVGAAHYLLGGIATTWAFFLSRAISIG
>Q85FY7|PSAA_CYAME Photosystem I P700 chlorophyll a apoprotein A1 - Cyanidioschyzon merolae (Red alga).
MTLTTEKQVKVVVDRDVVPTSFEKWAKPGHFSRSLAKGPKTTTWIWNLHADAHDFDSHTS
SLEEVSRKIFSAHFGQLAIIFIWLSGMYFHGARFSNYVAWLSNPTGIKPSAQVVWPIVGQ
QILNADVGGGMQGIQITSGLFQLWRASGIVNELQLYVTALGGLGMAGLMIFAGWFHYHKA
APKLEWFQNVESMLNHHLAGLLGLGSLSWAGHQIHVSLPINKLLDAGVAPSSIPLPHEFI
LNRNLMAELYPSFQQGLVPFFTLNWKQYSDILTFKGGLSPVTGGLWLTDVAHHHLAIAVL
FLVAGHMYRTNWGIGHSIKQILEAHKGPLTGEGHKGLYEILTTSWHANLAINLAMLGSLS
IIVAHHMYAMPPYPYLATDYPTQLSLFTHHMWIGGFCIVGAGAHAAIYMVRDYSPTVNFN
NVLDRMIRHRDAIISHLNWVCIFLGMHSFGLYIHNDTMRALGRAQDMFSDTAIQLQPVFA
QWIQQIHTLAPGNTAVNALATASYAFGADTVTVGSKIAMMPIKLGTADFMVHHIHAFTIH
VTTLILLKGVLYARNSRLIPDKANLGFRFPCDGPGRGGTCQVSAWDHVFLGLFWMYNALS
IVIFHFSWKMQSDVWGTVTSNGAISHITGGNFAQSAITINGWLRDFLWAQASQVIQSYGS
SLSAYGLMFLGAHFVWAFSLMFLFSGRGYWQELIESIVWAHNKLKVAPAIAPRALSITQG
RAVGVAHYLLGGIATTWAFFLARIIAVG
>P48112|PSAA_CYAPA Photosystem I P700 chlorophyll a apoprotein A1 - Cyanophora paradoxa.
MRISPPEREAKKVKIVIDKDPVSTSFDKWAVPGHFSRTLAKGPKTTTWIWNLHADVHDFD
SYTSDLEDVSRKIFSAHFGHLAVVFIWLSGAYFHGARFSNYEAWLSNPTTIKPSAQVVWP
IVGQEILNGDVGGGFQGIQITSGLFQMWRASGITTELQLYVTAIGALVMAALMLFAGWFH
YHKAAPKLEWFQNAESMMNHHLAGLFGLGSLSWAGHQIHVSLPVNKLLDSGVSPQEIPLP
HEFILNKDLIAQLYPSFGQGLTPFFTLNWNEYSDFLTFKGGLNPVTGGLWLSDRAHHHLA
IAVLFIVAGHMYRTNWGIGHSMKEMLETHKGPFTGEGHKGLYEIFTNSWHAQLSLNLALF
GSLSIIVAHHMYSMPPYPYLATDYATSLCLFTHHVWIGGFLIVGAGAHAAIFMVRDYDPA
QNYNNLLDRVLRHRDAIISHLNWVCIFLGFHSFGLYIHNDTMRALGRPQDMFSDAAIQLQ
PVFAQWVQGVNSAAAGNTAPNALRNASYAFGGDIVSVGEKVAMMPISLGTADFLVHHIHA
FTIHVTVLILLKGVLFARNSRLIPDKANLGFRFPCDGPGRGGTCQVSAWDHVFLGLFWMY
NSLSVVLFHFSWKMQSDVWGNVTADGAVSHITGNNFAQSSITINGWLRDFLWAQASQVIQ
SYGSALSAYGLMFLGAHFIWAFSLMFLFSGRGYWQELIESIVWAHNKLKFAPSIQPRALS
ITQGRAVGVAHYLLGGIATTWSFFHARIISVG
>Q9MUK0|PSAA_CYCRE Photosystem I P700 chlorophyll a apoprotein A1 (Fragment) - Cycas revoluta (Sago palm).
IVVEMDPIKTSFEKWAKPGHFSXTLKGPNTTTWIWNLHADAHDFGSHTNDLEEISRKVF
RAHFGQLAIILIWLSGMYFHGARFSNYEAWLSDPTHIKPSAQVVWPIVGQEILNGDVGGG
SRGIQITSGLFQIWRASGITSELQLYCTAIGALIFAALMLFAGWFHYHKAAPKLAWFQDV
ESMLNHHLAGLLGLGSLSWAGHQVHVSLPINQLLDAGVDPKEIPLPHEFISNRDLLAQLY
PSFAEGLTPLFTLNWSEYSEFLTFRGGLNPVTGGLWLTDTAHHHLAIAILFLIAGHMYRT
NWGIGHSLKEILETHKGPFTGEGHKGLYEILTTSWHAQLALNLAMLGSLTIVVAHHMYSM
PPYPYLAIDYGTQLSLFTHHMWIGGFLIVGAAAHAAIFMVRDYDPTTQYNNLLDRVLRHR
DAIVSHLNWACIFLGFHSFGLYIHNDTMSALGRPQDMFSDTAIQLQPIFAQWVQNTHALA
PGSTAPDATASTSLTWGGGDLVAVGGKVALLPIPLGTADFLVHHIHAFTIHVTVLILLKG
VLFARSSRLIPDKANLGFRFPCDGPGRGGTCQVSAWDHVFLGLFWMYNAISVVIFHFSWK
MQSDVWGSISDQGMVTHITGGNFAQSSITINGWLRDFLWAQASQVIQSYGSSLSAYGLLF
LGAHVWAFSLMFLFSGRGYWQELIESIVWAHNKLEVAPVIQPRALSIVQGRAVGVA
>Q0G9W2|PSAA_DAUCA Photosystem I P700 chlorophyll a apoprotein A1 - Daucus carota (Carrot).
MIIRSPEPEVKILVDRDHIKTSFEEWARPGHFSRTLAKGPDTTTWIWNLHADAHDFDSHT
SDLEEISRKVFSAHFGQLSIIFLWLSGMYFHGARFSNYEAWLSDPTHIGPSAQVVWPIVG
QEILNGDVGGGFRGIQITSGFFQLWRASGITSELQLYCTAIGALIFAALMLFAGWFHYHK
AAPKLAWFQDVESMLNHHLAGLLGLGSLSWAGHQVHVSLPINQFLNAGVDPKEIPLPHEF
ILNRDLLAQLYPSFAEGATPFFTLDWSKYSDFLTFRGGLDPVTGGLWLTDIAHHHLAIAI
LFLIAGHMYKTNWGIGHGLKDILEAHKGPFTGQGHKGLYEILTTSWHAQLSLNLAMLGSL
TIIVAHHMYSMPPYPYLATDYGTQLSLFTHHMWIGGFLIVGAAAHAAIFMVRDYDPTTRY
NDLLDRVLRHRDAIISHLNWACIFLGFHSFGLYIHNDTMSALGRPQDMFSDTAIQLQPVF
AQWIQNTHALAPSATAPGATTSTSLTWGGGDLVAVGGKVALLPIPLGTADFLVHHIHAFT
IHVTVLILLKGVLFARSSRLIPDKANLGFRFPCDGPGRGGTCQVSAWDHVFLGLFWMYNA
ISVVIFHFSWKMQSDVWGSISDQGVVTHITGGNFAQSSITINGWLRDFLWAQASQVIQSY
GSSLSAYGLFFLGAHFVWAFSLMFLFSGRGYWQELIESIVWAHNKLKVAPATQPRALSIV
QGRAVGVTHYLLGGIATTWAFFLARIIAVG
>Q06GZ7|PSAA_DRIGR Photosystem I P700 chlorophyll a apoprotein A1 - Drimys granadensis.
MIIRSPEPEVKILVDRDPVKTSFEEWARPGHFSRTIAKGPETTTWIWNLHADAHDFDSHT
SDLEEISRKVFSAHFGQLSIIFLWLSGMYFHGARFSNYEAWLSDPTHIGPSAQVVWPIVG
QEILNGDVGGGFRGIQITSGFFQIWRASGITSELQLYCTAIGALVFAGLMLFAGWFHYHK
AAPKLAWFQDVESMLNHHLAGLLGLGSLSWAGHQVHVSLPINQFLDAGVDPKEIPLPHEF
ILNRDLLAQLYPSFAEGATPFFTLNWSKYAEFLTFRGGLDPVTGGLWLTDIAHHHLAIAI
LFLIAGHMYRTNWGIGHGLKDILEAHKGPFTGQGHKGLYEILTTSWHAQLSLNLAMLGSL
TIVVAHHMYSMPPYPYLAIDYGTQLSLFTHHMWIGGFLIVGAAAHAAIFMVRDYDPTTRY
NDLLDRVLRHRDAIISHLNWACIFLGFHSFGLYIHNDTMSALGRPQDMFSDTAIQLQPIF
AQWVQNTHALAPGATAPGATTSTSLTWGGGDLIAVGGKVALLPIPLGTADFLVHHIHAFT
IHVTVLILLKGVLFARSSRLIPDKANLGFRFPCDGPGRGGTCQVSAWDHVFLGLFWMYNA
ISVVIFHFSWKMQSDVWGSISDQGVVTHITGGNFAQSSITINGWLRDFLWAQASQVIQSY
GSSLSAYGLFFLGAHFVWAFSLMFLFSGRGYWQELIESIVWAHNKLKVAPATQPRALSIV
QGRAVGVTHYLLGGIATTWAFFLARIIAVG
>Q9MUJ9|PSAA_DRIWI Photosystem I P700 chlorophyll a apoprotein A1 (Fragment) - Drimys winteri (Winter's bark).
LVDRDPVKTSFEEWARPGHFSRTIAKGPETTTWIWNLHADAHDFDSHTSDLEEISRKVFS
AHFGQLSIIFLWLSGMYFHGARFSNYEAWLSDPTHIGPSAQVVWPIVGQEILNGDVGGGF
RGIQITSGFFQIWRASGITSELQLYCTAIGALVFAGLMLFAGWFHYHKAAPKLAWFQDVE
SMLNHHLAGLLGLGSLSWAGHQVHVSLPINQFLDAGVDPKEIPLPHEFILNRDLLAQLYP
SFAEGATPFFTLNWSKYAEFLTFRGGLDPVTGGLWLTDIAHHHLAIAILFLIAGHMYRTN
WGIGHGLKDILEAHKGPFTGQGHKGLYEILTTSWHAQLSLNLAMLGSLTIVVAHHMYSMP
PYPYLAIDYGTQLSLFTHHMWIGGFLIVGAAAHAAIFMVRDYDPTTRYNDLLDRVLRHRD
AIISHLNWACIFLGFHSFGLYIHNDTMSALGRPQDMFSDTAIQLQPIFAQWVQNTHALAP
GATAPGATTSTSLTWGGGDLIAVGGKVALLPIPLGTADFLVHHIHAFTIHVTVLILLKGV
LFARSSRLIPDKANLGFRFPCDGPGRGGTCQVSAWDHVFLGLFWMYNAISVVIFHFSWKM
QSDVWGSISDQGVVTHITGGNFAQSSITINGWLRDFLWAQASQVIQSYGSSLSAYGLFFL
GAHFVWAFSLMFLFSGRGYWQELIESIVWAHNKLKVAPATQPRALSIVQGRAVGVTH
>Q4G3F6|PSAA_EMIHU Photosystem I P700 chlorophyll a apoprotein A1 - Emiliania huleyi.
MKVGSKELEASKVRVIVDKDPVATSFEKWAQPGHFSRTLAKGPKTTTWIWNLHADAHDFD
SQTSSLEDISRKIFSAHFGQLAIIFLWVSQAYFHGARFSNYSAWLLNPTSIKPSAQVVWP
VVGQEILNGDVGGGFSGVQITSGVFQMWRASGITNETELYWTAMGGLMMSALMVFAGWFH
YHKAAPKLEWFQNVESMMNHHLAGLLGLGCLSWSGHQIHISLPINKLLDAGVAPQEIPLP
HELLFNQDLMAQLYPSFKKGLLPFFTLNWGEYSDFLTFKGGLNPITGSLWLSDTAHHHLA
LAVLFIFAGHMYRTNWGIGHSMKEILEAHKGPLTGEGHKGLYEILTTSWHAQLAINLAMM
GSLSIIVAHHMYAMPPYPYIAVDYPTQLSLFTHHMWIGGFCVCGAAAHGAIFMVRDYSPV
QSYNNLLDRVLRHRDAIISHLNWVCIFLGTHSFGLYIHNDTMRALGRPQDMFSDKAIQLQ
PIFAKWVQSLHTLAPGNTAPNSLATASYAFGGDVVAVNGKIAMMPIQLGTADFLVHHIHA
FTIHVTVLILLKGVLFARSSRLIPDKANLGFRFPCDGPGRGGTCQVSAWDHIFLGLFWMY
NCISVVIFHFSWKMQSDVWGTISEKGKITHITGGNFANSALTINGWLRDFLWSQASQVIQ
SYGSALSAYGIIFLGAHFIWAFSLMFLFSGRGYWQELIESVVWAHNKLKLAPAIQPRALS
ITQGRAVGLAHYLLGGIGTTWSFFLARIISVG
>Q9MUK4|PSAA_ENCLE Photosystem I P700 chlorophyll a apoprotein A1 (Fragment) - Encephalartos lebomboensis (Lebombo cycad).
IVVERDPIRTSFEKWAKPGHFSRTLAKGPNTTTWIWNLHADAHDFGSHTNDLEEISRKVF
SAHFGQLAIIFIWLSGMYFHGARFSNYEAWLSDPTHIKPSAQVVWPIVGQEILNGDVGGG
SRGIQITSGLFQLWRASGITSELQLYCTAIGALIFAALMLFAGWFHYHKAAPKLAWFQDV
ESMLNHHLAGLLGIGSLSWAGHQVHVSLPINQLLDAGVDPKEIPLPHEFILNRDLLAQLY
PSFAEGLTPLFTLNWSEYSEFLTFRGGLNPVTGGLWLTDTAHHHLAIAILFLIAGHMYRT
NWGIGHSLKEILEAHKGPFTGEGHKGLYEILTTSWHAQLALNLAMLGSLTIVVAHHMYSM
PPYPYLAIDYGTQLSLFTHHMWIGGFLIVGAAAHAAIFMVRDYDPTTQYNNLLDRVLRHR
DAIVSHLNWACIFLGFHSFGLYIHNDTMSALGRPQDMFSDTAIQLQPIFAQWVQNTHALA
PGSTAPDATASTSVTWGGGDLVAVGGKVALLPIPLGTADFLVHHIHAFTIHVTVLILLKG
VLFARSSRLIPDKANLGFRFPCDGPGRGGTCQVSAWDHVFLGLFWMYNAISVVIFHFSWK
MQSDVWGSISDQGMVTHITGGNFAQSSITINGWLRDFLWAQASQVIQSYGSSLSAYGLLF
LGAHFVWAFSLMFLFSGRGYWQELIESIVWAHNKLEVAPVIQPRALSIVQGRAVGVAHY
>Q9MUJ8|PSAA_EPHTW Photosystem I P700 chlorophyll a apoprotein A1 (Fragment) - Ephedra tweediana.
IKIMVERDPIKTSFEKWANPGHFSRTLAKGDPETTTWIWNLHADAHDFDSHTEDLEEISR
KIFSAHFGQLAIIFIWLSGMYFHGARFSNYEAWLADPTHIKPSAQVVWPIVGQEILNGDV
GGGFRGIQITSGFFPIWRASGITSELQLYCTAIGGLIFAALMLFAGWFHYHKAAPKLSWF
QVESMLNHHLAGLLGLGSLSWAGHQVHVSLPINQLLDAGVDPKEIPLPHEFILNRDLLIQ
LYPSFSKGLTPFFTLNWSEYSEILTFRGGLNPITGGLWLTDIVHHHLAIAVIFLIAGHMY
KTNWGIGHSIQEILEAHKGPFTGEGHKGLYEILTTSWHAQLALNLAILGSLTIVVAHHMY
SMPPYPYLAIDYGTQLSLFTHHMWIGGFVIIGAAAHAAIFLVRDYDSTTSYNNLFDRVLR
HRDAIISHLNWTCIFLGFHSFGLYIHNDTMSALGRPQDMFSDTAIQLQPIFAQWLQNTHV
TAPRFTAPAATASTSFTWGGNDLVTVGTKVALLPIPLGTADFLVHHIHAFTIHVTVLILL
KGVLFARSSRLIPDKANLGFRFPCDGPGRGGTCQVSAWDHVFLGLFWMYNAISVVIFHFS
WKMQSDVWGNISTQGVVTHITGGNFAQSSVTINGWLRDFLWAQASQVIQSYGSALSAYGL
FFLGAHFVWAFSLMFLFSGRGYWQELIESIVWAHNKLKVAPAIQPRALSIVQGRAVGVAH
>Q9MUJ6|PSAA_EQUPA Photosystem I P700 chlorophyll a apoprotein A1 (Fragment) - Equisetum palustre (Marsh horsetail).
KIIVEKDPVRTSFEKWAQPGHFSKTLAKGPNTTTWIWNLHADAHDFDSHTNDLEDISRKI
FSAHFGQLSIIFIWLSGMYFHGARFSNYEAWLSDPTHIKPSAQVVWPIVGQEILNGDVGG
GFQGIQITSGFFQLWRASGITNELQLYCTAIGALIFAGLMLFAGWFHYHKAAPKLAWFQD
VESMLNHHLAGLLGLGSLGWAGHQVHVSLPINQLLDSGVDPREIPLPHEFILNRDLLAQL
YPSFSEGLTPFFNLEWSKYSDFLTFRGGLNPVTGGLWLTDTAHHHIAIAVLFLIAGHMYR
TNWGIGHSIKEILEAHKGPFTGEGHRGLFEILTSSWHAQLAVNLAMLGSLTIIVAHHMYA
MPPYPYLATDYGTQLSLFTHHMWIGGFLVVGAAAHAAIFMVRDYDPSTQYNNLLDRVIRH
RDAIISHLNWVCIFLGFHSFGLYIHNDTMSALGRPQDMFSDTAIQLQPIFAQWIQNTHAL
APSLTAPNATASTSLTWGGGDLVSVGGRVALLPIPLGTADFLVHHIHAFTIHVTVLILLK
GVLFARSSRLIPDKANLGFRFPCDGPGRGGTCQVSAWDHVFLGLFWMYNSISVVIFHFSW
KMQSDVWGSINEQGVISHITGGNFAQSATTINGWLRDFLWAQASQVIQSYGSSLSAYGLL
FLGAHFVWAFSLMFLFSGRGYWQELIESILWAHNKLKVAPAIQPRALSIVQGRAVGVAH
>Q49KZ8|PSAA_EUCGG Photosystem I P700 chlorophyll a apoprotein A1 - Eucalyptus globulus subsp. globulus (Tasmanian blue gum).
MIIRSPEPEVKILVDRDPIKTSFEEWAKPGHFSRTIAKGPDTTTWIWNLHADAHDFDSHT
NDLEEISRKVFSAHFGQLSIIFLWLSGMYFHGARFSNYEAWLSDPTHIGPSAQVVWPIVG
QEILNGDVGGGFRGIQITSGFFQIWRASGITSELQLYCTAIGALVFAALMLFAGWFHYHK
AAPKLAWFQDVESMLNHHLAGLLGLGSLSWAGHQVHVSLPINQFLNAGVDPKEIPLPHEF
ILNRDLLAQLYPSFAEGATPFFTLNWSKYAEFLTFRGGLDPVTGGLWLTDIAHHHLAIAI
LFLIAGHMYRTNWGIGHGIKDILEAHKGPFTGQGHKGLYEILTTSWHAQLSLNLAMLGSL
TIVVAHHMYSMPPYPYLATDYGTQLSLFTHHMWIGGFLIVGAAAHAAIFMVRDYDPTTRY
NDLLDRVLRHRDAIISHLNWVCIFLGFHSFGLYIHNDTMSALGRPQDMFSDTAIQLQPVF
AQWIQNTHALAPAATAPGATASTSLTWGGGDLVAVGGKVALLPIPLGTADFLVHHIHAFT
IHVTVLILLKGVLFARSSRLIPDKANLGFRFPCDGPGRGGTCQVSAWDHVFLGLFWMYNA
ISVVIFHFSWKMQSDVWGSISDQGVVTHITGGNFAQSSITINGWLRDFLWAQASQVIQSY
GSSLSAYGLFFLGAHFVWAFSLMFLFSGRGYWQELIESIVWAHNKLKVAPATQPRALSIV
QGRAVGVTHYLLGGIATTWAFFLARIIAVG
>P19430|PSAA_EUGGR Photosystem I P700 chlorophyll a apoprotein A1 - Euglena gracilis.
MTITPPEQQVKRVRVAFVSNPVETSFEKWSRPGHFSRLLSKGPNTTTWIWNLHADAHDFD
NHTTDLEDISRKVFSAHFGQLAIIEIWLSGMFFHGARFSNYEAWLLDPIHVKPSAQIVWP
IVGQEILNGDVGGNFQGIQITSGLFQLWRSCGITSEFQLYITALTGLIFSAVLFFAGWFH
YHKAAPKLEWFQNVESMLNHHLSGLLGLGCLSWAGHQIHVSLPINKLLDSGVNPAELPLP
HDFILDKSLISQLYPSFSKGLAPFFTFHWSEYSDFLTFRGGLNNVTGGLWLTDVAHHHLA
LAVLFILAGHMYKTNWKIGHDIKGLLESHTGPFTGQGHKGLYEIFTNSWHAQLSLNLAMM
GSLSIIVAQHMYSMPPYPYIAIDYGTELSLFTHHYWIGGFCIVGAAAHAAIFMVRDYDPA
LNFNNLLDRVLLHRDAIISHLNWVCIFLGLHSFGLYIHNDTLSALGRPQDMFSDSAIQLQ
PVFAQWIQNTHYLAPTLTAFNLVSPTTPVWGGDVVSISGKVAMMPIKLGTADFLVHHIHA
FTIHVTVLILLKGVLFSRSSRLIPDKASLGFRFPCDGPGRGGTCQVSAWDHVFLGLFWMY
NSISVAIFHFSWKMQSDVWGTVLANKVSHITGGNFSQGSLTINGWLRDFLWAQSSQVIQS
YGSPLSAYGLMFLGAHFVWAFTLMFLFSGRGYWQELIESIVWAHNKLKVAPNIQPRALSI
TQGRAVGVAHYLLGGIATTWSFFLARIISVG
>Q9MUC0|PSAA_GINBI Photosystem I P700 chlorophyll a apoprotein A1 (Fragment) - Ginkgo biloba (Ginkgo).
VKIVVERDPIKTSFEKWAKPGHFSRTLAKGPNTTTWIWNLHADAHDFDSHTNDLEEISRK
VFSAHFGQLAIILIWLSGMYFHGARFSNYEAWLSDPTRIKPSAQVVWPIVGQEILNGDVG
GGFRGIQITSGFFQIWRASGITSELQLYCTAIGALIFAALMLFAGWFHYHKAAPKLAWFQ
DVESMLNHHLAGLLGLGSLSWAGHQVHVSLPINQLLDAGVDPKEIPLPHEFISNRDLVAQ
LYPSFAKGLTPFFALNWSEYSEFLTFRGGLNPVTGGLWLTDTAHHHLAIAILFLIAGHMY
RTNWGIGHSLKEILEAHKGPFTGEGHKGIYEILTTSWHAQLALNLAMLGSLTIVVAHHMY
SMPPYPYLAIDYGTQLSLFTHHMWIRGFLIVGAAAHAAIFMVRDYDPTIQYNNLLDRVLR
HRDAIVSHLNWACIFLGFHSFGLYIHNDTMSALGRPQDMFSDTAIQLQPIFAQWIQNTHA
SAPSSTAPGAAASTSLTWGGGDLLAVGGKVALLPIPLGTADFLVHHIHAFTIHVTVLILL
KGVLFARSSRLIPDKANLGFRFPCDGPGRGGTCQVSAWDHVFLGLFWMYNAISVVIFHFS
WKMQSDVWGSISDRGVVTHITGGNFAQSSITINGWLRDFLWAQASQVIQSYGSSLSAYGL
FFLGAHFVWAFSLMFLFSGRGYWQELIESIVWAHNKLKVAPAIQPRALSIVQGRAVGVAH
Y
>Q7NFT6|PSAA_GLOVI Photosystem I P700 chlorophyll a apoprotein A1 - Gloeobacter violaceus.
MSTTPQEREKPVRVLVDNDPVPTSTEKWGKPGWFERNLARGPKTTTWIWDLHALAHDFET
HTSDKEEISRKIFSAHFGHLAVVCVWLSGMFWHGAYFSNFTAWMENPLGLKPSAQTVWPV
FGQEILNDPSTVAKGFEQGGIVITSGLFHLWRAVGFTTTGQLAAMSIAMLIIAALFLFAG
WFHYHKRAPKLEWFQNVESMLNHHLAGLFGLGSLFWTGHLIHVALPVKAQLDAGIAPAQV
NPFAGLDYGLMGQYFPKGFGPNGGLGAFFTLNWGQFTDFLTFKGGLEPATGALYLTDIAH
HHLAIATLFIIAGHMYRTNWGIGHSIKEMLEAHKGPLTGEGHRGLYEVLTTSWHAQLAIN
LAMAGSITIIVAHHMYAMNPYPYMGTDYATQISLFTHHMWIGGFLIVGAGAHAAIFMVRD
YDPVTNQNNLLDRVLRHRDAIISHLNWVTLFLGFHSFGLYVHNDTMQALGRPRDMFADFA
IPLQPVFAQWIQNIHAAAPGGATAPWVGGTSPTWYTGALSSAATLQANQVLALANDKISI
SPIHLGTADFMVHHIFALCIHVTVLILLKGVLFARSSRLIPDKANLGFRFPCDGPGRGGT
CQSSAWDHVFLGLFWMYNTISVVIFHFSWKMQSDVWGTVDRSTGAVNHIIGNTDVLLGGQ
TVALSQYAASSININGWLRDFLWAQSSAVINSYGGPLSAYGLMFLGAHFIWAFSLMFLFS
GRGYWQELIESIVWAHNKLKVAPAIQPRALSITQGRAVGVAHYLLGGIATTWAFFLARFL
ALP
>A0ZZ35|PSAA_GOSBA Photosystem I P700 chlorophyll a apoprotein A1 - Gossypium barbadense (Sea-island cotton) (Egyptian cotton).
MIIRSPEPEVKILVDRDPVKTSFEEWARPGHFSRTIAKGPDTTTWIWNLHADAHDFDSHT
SDLEEISRKIFSAHFGQLSIIFLWLSGMYFHGARFSNYEAWLSDPTHIGPSAQVVWPIVG
QEILNGDVGGGFRGIQITSGFFQIWRASGITSELQLYCTAIGALVFAALMLFAGWFHYHK
AAPKLAWFQDVESMLNHHLAGLLGLGSLSWAGHQVHVSLPINQFLNAGVDPKEIPLPHEF
ILNRDLLAQLYPSFAEGATPFFTLNWSKYAEFLTFRGGLDPVTGGLWLTDIAHHHLAIAI
LFLIAGHMYKTNWGIGHSLNDILEAHKGPFTGQGHKGLYEILTTSWHAQLSLNLAMLGSL
TIVVAHHMYSMPPYPYLATDYGTQLSLFTHHMWIGGFLIVGAAAHAAIFMVRDYDPTTRY
NDLLDRVLRHRDAIISHLNWVCIFLGFHSFGLYIHNDTMSALGRPQDMFSDTAIQLQPVF
AQWIQNTHTLAPGATAPGATASTSLTWGGGDLVAVGGKVALLPIPLGTADFLVHHIHAFT
IHVTVLILLKGVLFARSSRLIPDKANLGFRFPCDGPGRGGTCQVSAWDHVFLGLFWMYNS
ISVVIFHFSWKMQSDVWGTISDQGVVTHITGGNFAQSSITINGWLRDFLWAQASQVIQSY
GSSLSAYGLLFLGAHFVWAFSLMFLFSGRGYWQELIESIVWAHNKLKVAPATQPRALSIV
QGRAVGVTHYLLGGIATTWAFFLARIIAVG
>Q2L907|PSAA_GOSHI Photosystem I P700 chlorophyll a apoprotein A1 - Gossypium hirsutum (Upland cotton).
MIIRSPEPEVKILVDRDPVKTSFEEWARPGHFSRTIAKGPDTTTWIWNLHADAHDFDSHT
SDLEEISRKIFSAHFGQLSIIFLWLSGMYFHGARFSNYEAWLSDPTHIGPSAQVVWPIVG
QEILNGDVGGGFRGIQITSGFFQIWRASGITSELQLYCTAIGALVFAALMLFAGWFHYHK
AAPKLAWFQDVESMLNHHLAGLLGLGSLSWAGHQVHVSLPINQFLNAGVDPKEIPLPHEF
ILNRDLLAQLYPSFAEGATPFFTLNWSKYAEFLTFRGGLDPVTGGLWLTDIAHHHLAIAI
LFLIAGHMYKTNWGIGHSLKDILEAHKGPFTGQGHKGLYEILTTSWHAQLSLNLAMLGSL
TIVVAHHMYSMPPYPYLATDYGTQLSLFTHHMWIGGFLIVGAAAHAAIFMVRDYDPTTRY
NDLLDRVLRHRDAIISHLNWVCIFLGFHSFGLYIHNDTMSALGRPQDMFSDTAIQLQPVF
AQWIQNTHTLAPGATAPGATASTSLTWGGGDLVAVGGKVALLPIPLGTADFLVHHIHAFT
IHVTVLILLKGVLFARSSRLIPDKANLGFRFPCDGPGRGGTCQVSAWDHVFLGLFWMYNS
ISVVIFHFSWKMQSDVWGTISDQGVVTHITGGNFAQSSITINGWLRDFLWAQASQVIQSY
GSSLSAYGLLFLGAHFVWAFSLMFLFSGRGYWQELIESIVWAHNKLKVAPATQPRALSIV
QGRAVGVTHYLLGGIATTWAFFLARIIAVG
>Q6B8U6|PSAA_GRATL Photosystem I P700 chlorophyll a apoprotein A1 - Gracilaria tenuistipitata var. liui (Red alga).
MTISSQEQETKKVQVTVDKNPVATSFEKWAKPGHFSRTLAKGPKTTTWIWNLHADAHDFD
SHTSSLEEVSRKIFSAHFGQLAIIFLWLSGMYFHGAKFSNYIAWLSNPTAIKPSAQIVWP
IVGQEILNGDVGGGFQGVQITSGFFQIWRASGITTEFELYATAIGGLFMACLMLFAGWFH
YHKAAPKLEWFQNVESMMNHHLAGLLGLGCLGWAGHQIHISIPINKLLDSGVSPQELPLP
HEFLVNRELVSQLYPSFSKGIIPFFTLNWNEYSDFLTFKGGLNPITGGLWLTDTAHHHLA
LAVLFLVAGHMYRTNWGIGHSMKEILEAHKGPFTGEGHKGIYEILTTSWHAQLAINLAMM
GSLSIIVAHHMYAMPPYPYIATDYPTQLSLFTHHMWIGGFCIVGAGAHASIFMVRDYNPA
QNYNNVLDRVIRHRDAIISHLNWVCIFLGFHSFGLYIHNDTMRALGRSQDMFSDTAIQLQ
PIFAQWIQNIHSLAPSNTSPNALATASYAFGGDVIAVNNKIAMMPINLGTADFMVHHIHA
FTIHVTVLILVKGFLFSRNSRLIPDKSSLGFRFPCDGPGRGGTCQVSGWDHVFLGLFWMY
NSLSIAIFHFSWKMQSDVWGSVTPAGTVSHITGGNFAQSAITINGWLRDFLWAQASQVIQ
SYGSALSAYGLIFLGAHFVWAFSLMFLFSGRGYWQELIESIVWAHNKVKVAPSIQPRALS
ITQGRAVGVAHYLLGGIGTTWAFFLARIISVG
>O78508|PSAA_GUITH Photosystem I P700 chlorophyll a apoprotein A1 - Guillardia theta (Cryptomonas phi).
MTISSTEQEAKKVNVVVDRNPVSTSFEKWGQPGHFSRTLAKGPKTTTWIWNLHADAHDFD
SHTSSLEDISRKIFSAHFGQLSIIFLWISGMHFHGARFSNYSAWLSNPTTVKPSAQVVWP
IVGQEILNGDVGGGFQGVQVTSGFFQIWRAEGITSEVELYWCAVAGLLMSGLMIFAGWFH
YHKAAPKLEWFQNAESMLNHHLSGLLGLGCLSWAGHQIHVGLPINKLLDAGVAPQEIPLP
HEFLMNRDLMAQLYPSFNKGLIPFFSLNWSEYSDFLTFKGGLNPVTGGLWLSDTAHHHLA
LAVLFIVAGHMYRTNWGIGHSMKEILEAHKGPFTGEGHKGLYEILITSWHSQLAINLAMM
GSLSIIVAHHMYAMPAYPFIATDYPTQLSIFTHHMWIGGFCICGAAAHAGIFMVRDYNPA
QNYNNLLDRVIRHRDAIISHLNWICIFLGFHSFGLYIHNDTMRALGRTQDMFSDTAIQLK
PVFAQWVQNIHTIAPGNTTPNALATASYAFGGDVISVGNKVAMMPISLGTADFMVHHIHA
FTIHVTVLILLKGVLFSRNSRLIPDKANLGFRFPCDGPGRGGTCQSSAWDSVFLGLFWMY
NCISVVIFHFSWKMQSDVWGTVQNDGTVTHITGGNFAQSSITINGWLRDFLWAEASQVIQ
SYGSALSAYGLIFLGAHFIWAFSLMFLFSGRGYWQELIESIVWAHNKLHFAPAIQPRALS
ITQGRAVGLAHYLLGGIGTTWAFFLARIISVG
>Q1KV9|PSAA_HELAN Photosystem I P700 chlorophyll a apoprotein A1 - Helianthus annuus (Common sunflower).
MIIRSPEPEVKILVDRDHIKTSFEEWARPGHFSRTIAKGPETTTWIWNLHADAHDFDSHT
SDLEEISRKVFSAHFGQLSIIFLWLSGMYFHGARFSNYEAWLSDPTHIGPSAQVVWPIVG
QEILNGDVGGGFRGIQITSGFFQLWRASGITSELQLYCTAIGALIFAALMLFAGWFHYHK
AAPKLAWFQDVESMLNHHLAGLLGLGSLSWAGHQVHVSLPINQFLNAGVDPKEIPLPHEF
ILNRDLLAQLYPSFAEGATPFFTLNWSKYADFLTFRGGLDPVTGGLWLTDTAHHHLAIAI
LFLIAGHMYRTNWGIGHGLKDILEAHKGPFTGQGHKGLYEILTTSWHAQLSLNLAMLGSL
TIVVAHHMYAMPPYPYLATDYGTQLSLFTHHMWIGGFLIVGAAAHAAIFMVRDYDPTTRY
NDLLDRVLRHRDAIISHLNWACIFLGFHSFGLYIHNDTMSALGRPQDMFSDTAIQLQPVF
AQWIQNTHALAPGATAPGATASTSLTWGGGDLVAVGGKVALLPIPLGTADFLVHHIHAFT
IHVTVLILLKGVLFARSSRLIPDKANLGFRFPCDGPGRGGTCQVSAWDHVFLGLFWMYNS
ISVVIFHFSWKMQSDVWGSISDQGVVTHITGGNFAQSSITINGWLRDFLWAQASQVIQSY
GSSLSAYGLFFLGAHFVWAFSLMFLFSGRGYWQELIESIVWAHNKLKVAPATQPRALSIV
QGRAVGVTHYLLGGIATTWAFFLARIIAVG
>Q9QV3|PSAA_HETTR Photosystem I P700 chlorophyll a apoprotein A1 - Heterocapsa triquetra (Dinoflagellate).
MKLFFRYVNSRVWSQAGSSHFNKALAKGPKTTTWIWSLHADAHDFQQSSSESTAASVGAK
VFSSGLAHFSIVFFWLGGMHFHGAYFSNYSAWLKDPKTPGSQLVWSLVGQDILNQDLGGY
FQSIRVTSGFFQLWRAEGIVTQVHLKYAAAAALIGSIATLWAAYFHMHISWSSSLRTMGS
LSSYNAGQLAILAGLGSISWAGHQIHIALPINRLLDSGVDPSQLPSPQDLLFKDLMQVIF
PGFGVGPAVDFSIYLNQKGAASEVGLNPSTGSIYLGQIASHHFFVGITCIISGIIALLVK
RSKAGSFQDAAAFNNSWHSRLSINLAIAGSLSITFAHHIYAMPVYPFCGSDYATVLSLFV
HHMWIGGFFIVGAGAHASIFMIRDEGVPAGIPSAKGRLYSVNSIIQQLLAHRDIIMGHLI
YVTIALGMHAFGIYIHNDTLQALGRPEDIFSDNSIQLKPLFAVWVQSLPSLFLLNTLSGD
AAVTGIPGFGLEVLDGKVVTMTQELGTADFMVHHIHAFTIHCTLLILMKGVLYSRSSRLV
SDKLELGFRYPCDGPGRGGTCQISPWDHVFLGVFWMYNSLSIVIFHFFWKMQSDVWGVYD
VSTQKIVHLTGGDFSVNSITINGWLRNFLWSQAAEVIQSYGSGLSGYGLIFLGAHFTWAF
SLMFLWSGRGYWQELIESILWAHHKLKIVPNIQPRALSITQGRAVGLVHYMLGGIGTTWA
FFLARVVALSIS
>Q5SD06|PSAA_HUPLU Photosystem I P700 chlorophyll a apoprotein A1 - Huperzia lucidula (Shining clubmoss) (Lycopodium lucidulum).
MTIRSPEPEVKIAVERDPVKTSFEKWAQPGHFSRTLAKGPSTTTWIWNLHADAHDFDSHT
NDLEEISRKVFSAHFGQLAIIFIWLSGMYFHGARFSNHEAWLSDPTHVKPSAQVVWPIVG
QEILNGDVGGGFQGIQITSGFFQIWRASGITSELQLYSTAIGGLIFAALMLFAGWFHYHK
AAPKLTWFQDVESMLNHHLAGLLGLGSLSWAGHQVHVSLPINQLLDAGVDAKEIPLPHEF
ILNRDLMTQLYPSFAKGLTPFFTLNWSEYSDFSTFRGGLNPVTGGLWLTDTVHHHLAIAV
LFLIAGHMYRTNWGIGHSLKEILEAHKGPFTGEGHKGLYEIFTTSWHAQLALNLAMLGSL
TIVVAHHMYSMPPYPYLATDYGTQLSLFTHHMWIGGFLVVGAAAHAAIFMVRDYDPTTQY
NNLLDRVLRHRDAIVSHLNWACIFLGFHSFGLYIHNDTMSALGRPQDMFSDTAIQLQPIF
AQWVQNTHAVAPFSTAPNAAASTSLTWGGIDLVAVGGKVALLPIPLGTADFLVHHIHAFT
IHVTVLILLKGVLFARSSRLIPDKANLGFRFPCDGPGRGGTCQVSAWDHVFLGLFWMYNA
ISVVIFHFSWKMQSDVWGSVSDQKIVTHITGGNFAQSSITINGWLRDFLWAQASQVIQSH
GSSLSAYGLPFLGAHFVWAFSLMFLFSGRGYWQELIESIVWAHNKLKVAPAIQPRALSIV
QGRAVGVAHYLLGGIATTWAFFLARIIAVG
>Q9MUJ1|PSAA_HUPSQ Photosystem I P700 chlorophyll a apoprotein A1 (Fragment) - Huperzia squarrosa (Rock tassel fern) (Lycopodium squarrosum).
KIAVERDPVKTSFEKWAQPGHFSRTLAKGPSTTTWIWNLHADAHDFDSHTNDLEDISRKV
FSAHFGQLAIIFIWLSGMYFHGARFSNYEAWLSDPTHVKPSAQVVWPIVGQEILNGDVGG
GFQGIQITSGFFQIWRASGITSELQLYSTAIGGLIFAALMLFAGWFHYHKAAPKLTWFQD
VESMLNHHLAGLLGLGSLSWAGHQVHVSLPINQLLDAGVDAKEIPLPHEFILNRDLMTQL
YPSFAKGLTPFFTLNWSEYSDFSTFRGGLNPVTGGLWLTDTVHHHLAIAVLFLIAGHMYR
TNWGIGHSLKEILEAHKGPFTGEGHKGLYEIFTTSWHAQLALNLAMLGSLTIIVAHHMYS
MPPYPYLATDYGTQLSLFTHHMWIGGFLVVGAAAHAAIFMVRDYDPTTQYNNLLDRVLRH
RDAIISHLNWACIFLGFHSFGLYIHNDTMSALGRPQDMFSDTAIQLQPVFAQWVQNTHAV
APFSTAPNAAASTSLTWGGIDLVAVGGKVALLPIPLGTADFLVHHIHAFTIHVTVLILLK
GVLFARSSRLIPDKANLGFRFPCDGPGRGGTCQVSAWDHVFLGLFWMYNAISVVIFHFSW
KMQSDVWGSVSDQKIVTHITGGNFAQSSITINGWLRDFLWAQASQVIQSYGSSLSAYGLL
FLGAHFVWAFSLMFLFSGRGYWQELIESIVWAHNKLKVAPAIQPRALSIVQGRAE
>Q06RD1|PSAA_JASNU Photosystem I P700 chlorophyll a apoprotein A1 - Jasminum nudiflorum (Winter jasmine).
MIIRSPEPEVKILVDRDHIKTSFEEWARPGHFSRTIAKGPDTTTWIWNLHADAHDFDSHT
SDLEEISRKVFSAHFGQLSIIFLWLSGMYFHGARFSNYEAWLSDPTHIGPSAQVVWPIVG
QEILNGDVGGGFRGIQITSGFFQIWRASGITSELQLYCTAIGALVFAALMLFAGWFHYHK
AAPKLAWFQDVESMLNHHLAGLLGLGSLSWAGHQVHVSLPINQFLNAGVDPKEIPLPHEF
ILNRELLAQLYPSFAEGATPFFTLNWSKYAEFLSFHGGLDPVTGGLWLTDIAHHHLAIAI
LFLIAGHMYRTNWGIGHGLKDILEAHKGPFTGQGHKGLYEILTTSWHAQLSLNLAMLGSL
TIVVAHHMYSMPPYPYLATDYGTQLSLFTHHMWIGGFLIVGAAAHAAIFMVRDYDPTTRY
NDLLDRVLRHRDAIISHLNWACIFLGFHSFGLYIHNDTMSALGRPQDMFSDTAIQLQPVF
AQWIQNTHALAPGATAPGATASTSLTWGGGDLVAVGGKVALLPIPLGTADFLVHHIHAFT
IHVTVLILLKGVLFARSSRLIPDKANLGFRFPCDGPGRGGTCQVSAWDHVFLGLFWMYNS
ISVVIFHFSWKMQSDVWGSLSDQGVVTHITGGNFAQSSITINGWLRDFLWAQASQVIQSY
GSSLSAYGLFFLGAHFVWAFSLMFLFSGRGYWQELIESIVWAHNKLKVAPATQPRALSIV
QGRAVGVTHYLLGGIATTWAFFLARIIAVG
>Q3328|PSAA_LACSA Photosystem I P700 chlorophyll a apoprotein A1 - Lactuca sativa (Garden lettuce).
MIIRSPEPEVKILVDRDHIKTSFEEWARPGHFSRTIAKGPETTTWIWNLHADAHDFDSHT
SDLEEISRKVFSAHFGQLSIIFLWLSGMYFHGARFSNYEAWLSDPTHIRPSAQVVWPIVG
QEILNGDVGGGFRGIQITSGFFQIWRASGITSELQLYCTAIGGLVFAALMLFAGWFHYHK
AAPKLAWFQDVESMLNHHLAGLLGLGSLSWAGHQVHVSLPINQFLNAGVDPKEIPLPHEF
ILNRDLLAQLYPSFAEGATPFFTLNWSKYADFLTFRGGLDPVTGGLWLTDTAHHHLAIAI
LFLIAGHMYRTNWGIGHGLKDILEAHKGPFTGQGHKGLYEILTTSWHAQLSLNLAMLGSL
TIVVAHHMYAMPPYPYLATDYGTQLSLFTHHMWIGGFLIVGAAAHAAIFMVRDYDPTTRY
NDLLDRVLRHRDAIISHLNWACIFLGFHSFGLYIHNDTMSALGRPQDMFSDTAIQLQPVF
AQWIQNTHALAPGATAPGATASTSLTWGGGDLVAVGGKVALLPIPLGTADFLVHHIHAFT
IHVTVLILLKGVLFARSSRLIPDKANLGFRFPCDGPGRGGTCQVSAWDHVFLGLFWMYNS
ISVVIFHFSWKMQSDVWGSISDQGVVTHITGGNFAQSSITINGWLRDFLWAQASQVIQSY
GSSLSAYGLFFLGAHFVWAFSLMFLFSGRGYWQELIESIVWAHNKLKVAPATQPRALSIV
QGRAVGVTHYLLGGIATTWAFFLARIIAVG
>Q0G9L9|PSAA_LIRTU Photosystem I P700 chlorophyll a apoprotein A1 - Liriodendron tulipifera (Tuliptree) (Tulip poplar).
MIIRSPEPEVKIVVDRDPIKTSFEEWARPGHFSRTIAKGPDTTTWIWNLHADAHDFDSHT
SDLEEISRKVFSAHFGQLSIIFLWLSGMYFHGARFSNYEAWLSDPTHIGPSAQVVWPIVG
QEILNGDVGGGFRGIQITSGFFQIWRASGITSELQLYCTAIGALVFAALMLFAGWFHYHK
AAPKLAWFQDVESMLNHHLAGLLGLGSLSWAGHQVHVSLPINQFLDAGVDPKEIPLPHEF
ILNRDLLAQLYPSFAEGATPFFTLNWSKYAEFLSFRGGLNPVTGGLWLTDIAHHHLAIAI
LFLIAGHMYRTNWGIGHGLKDILEAHKGPFTGQGHKGLYEILTTSWHAQLSLNLAMLGSS
TIVVAHHMYSMPPYPYLAIDYGTQLSLFTHHMWIGGFLIVGAAAHAAIFMVRDYDPTTRY
NDLLDRVLRHRDAIISHLNWACIFLGFHSFGLYIHNDTMSALGRPQDMFSDTAIQLQPIF
AQWVQNTHALAPGATAPGATTSTSLTWGGSDLVAVGGKVALLPIPLGTADFLVHHIHAFT
IHVTVLILLKGVLFARSSRLIPDKANLGFRFPCDGPGRGGTCQVSAWDHVFLGLFWMYNA
ISVVIFHFSWKMQSDVWGSISDQGVVTHITGGNFAQSSITINGWLRDFLWAQASQVIQSY
GSSLSAYGLFFLGAHFVWAFSLMFLFSGRGYWQELIESIVWAHNKLKVAPATQPRALSIV
QGRAVGVTHYLLGGIATTWAFFLARIIAVG
>P58310|PSAA_LOTJA Photosystem I P700 chlorophyll a apoprotein A1 - Lotus japonicus.
MIIRSPEPEVKILVDRDPIKTSFEEWAKPGHFSRTIAKGPDTTTWIWNLHADAHDFDSHT
SDLEDISRKIFSAHFGQLSIIFLWLSGMYFHGARFSNYEAWLSDPTHIRPSAQVVWPIVG
QEILNGDVGGGFRGIQITSGFFQIWRASGITSELQLYCTAIGGLVFAALMLFAGWFHYHK
AAPKLAWFQDVESMLNHHLAGLLGLGSLSWAGHQVHVSLPINQFLNAGVDPKEIPLPHEF
ILNRDLLAQLYPSFAEGATPFFTLNWAKYADFLTFRGGLDPVTGGLWLTDIAHHHLAIAI
LFLIAGHMYRTNWGIGHGIKDILEAHKGPFTGQGHKGLYEILTTSWHAQLSINLAMLGSL
TIIVAHHMYSMPPYPYLATDYGTQLSLFTHHMWIGGFLIVGAAAHAAIFMVRDYDPTTRY
NDLLDRVLRHRDAIISHLNWVCIFLGFHSFGLYIHNDTMSALGRPQDMFSDTAIQLQPIF
AQWIQNTHALAPGITAPGATTGTSLTWGGGDLVAVGNKVALLPIPLGTADFLVHHIHAFT
IHVTVLILLKGVLFARSSRLIPDKANLGFRFPCDGPGRGGTCQVSAWDHVFLGLFWMYNA
ISVVIFHFSWKMQSDVWGSISDQGVVTHITGGNFAQSSITINGWLRDFLWAQASQVIQSY
GSSLSAYGLFFLGAHFVWAFSLMFLFSGRGYWQELIESIVWAHNKLKVAPATQPRALSIV
QGRAVGVTHYLLGGIATTWAFFLARIIAVG
>P04966|PSAA_MAIZE Photosystem I P700 chlorophyll a apoprotein A1 - Zea mays (Maize).
MIIRSSEPEVKIAVDRDPIKTSFEEWARPGHFSRTIAKGNPDTTTWIWNLHADAHDFDSH
TGDLEEISRKVFSAHFGQLSIIFLWLSGMYFHGARFSNYEAWLSDPTHIGPSAQVVWPIV
GQEILNGDVGGGFRGIQITSGFFQIWRASGITSELQLYCTAIGALIFASLMLFAGWFHYH
KAAPKLAWFQDVESMLNHHLAGLLGLGSLSWAGHQIHVSLPINQFLDAGVDPKEIPLPHE
FILNRDLLAQLYPSFAEGATPFFTLNWSKYAEFLSFRGGLDPITGGLWLSDIAHHHLAIA
ILFLIAGHMYRTNWGIGHGLKDILEAHKGPFTGQGHKGLYEILTTSWHAQLSLNLAMLGS
TTIVVAHHMYSMPPYPYLATDYGTQLSLFTHHMWIGGFLIVGAAAHAAIFMVRDYDPTTR
YNDLLDRVLRHRDAIISHLNWVCIFLGFHSFGLYIHNDTMSALGRPQDMFSDAAIQLQPI
FAQWIQNIHAGAPGVTAPGATTSTSLTWGGGELVAIGGKVALLPIPLGTADFLVHHIHAF
TIHVTVLILLKGVLFARSSRLIPDKANLGFRFPCDGPGRGGTCQVSAWDHVFLGLFWMYN
SISVVIFHFSWKMQSDVWGTISDQGIVTHITGGNFAQSSITINGWLRDFLWAQASQVIQS
YGSSLSAYGLFFLGAHFVWAFSLMFLFSGRGYWQELIESIVWAHNKLKVAPATQPRALSI
IQGRAVGVTHYLLGGIATTWAFFLARIIAVG
>Q9MUK1|PSAA_MARBO Photosystem I P700 chlorophyll a apoprotein A1 (Fragment) - Marsilea botrycarpa (Water clover).
IMVEKDPVKTSFEKWAQPGHFSKALAKGPSTTTWIWNLHADAHDFDSHTNDLEDISRKI
FSAHFGQLGIIFIWLSGMYFHGARFSNYEAWLNDPTHVKPSAQVVWPIVGQEILNGDVGG
GFQGIQITSGFFQLWRASGITSELQLYCTAIGGLIFAGLMFFAGWFHYHKAAPKLAWFQN
VESMLNHHLAGLLGLGSLAWAGHQIHVSLPINQLLDAGVDPKEIPLPHEFILNRELMAQT
FPSFAKGLIPFFTLDWSEYSDFLTFRGGLNPVTGGLWLTDTAHHHLAIAVLFLVAGHMYR
TAHHMYA
MPPYPYLATDYATQLSLFTHHMWIGGFLIVGAAAHAAIFMVRDYDPTTQYNNLLDRVIRH
RDAIISHLNWVCIFLGFHSFGLYIHNDTMSALGRPQDMFSDTAIQLQPVFAQWVQNTHAL
APGSTAPNAAASTSPTWGGSDLVAVGGKVALAPIPLGTADFLVHHIHAFTIHVTVLILLK
GVLFARSSRLIPDKANLGFRFPCDGPGRGGTCQVSAWDHVFLGLFWMYNSISVVIFHFSW
KMQSDVWGSISEEGVVNHITGGNFAQSSTTINGWLRDFLWAQASQVIQSYGSSLSAYGLL
FLGAHFVWAFSLMFLFSGRGYWQELIESIVWAHNKLKVAPVTQPRALSIIQGRAVGVAHY
>P06406|PSAA_MARPO Photosystem I P700 chlorophyll a apoprotein A1 - Marchantia polymorpha (Liverwort).
MTIRSPEPEVKIVVEKDPVKTSFEKWAKPGHFSRTLAKGPSTTTWIWNLHADAHDFDSHT
NDLEEISRKVFSAHFGQLAIIFIWLSGMYFHGARFSNYEAWLSDPTHIKPSAQVVWPIVG
QEILNGDVGGGFQGIQITSGFFQLWRASGITSELQLYSTAIGGLVFAALMLFAGWFHYHK
AAPKLAWFQDVESMLNHHLAGLLGLGSLSWAGHQVHVSLPINQLLDAGVDPKEIPLPHEF
ILNRDLLAELYPSFAKGLTPFFTLNWSEYSDFLTFRGGLNPVTGGLWLTDTAHHHLAIAV
LFLVAGHMYRTNWGIGHSFKEILEAHKGPFTGEGHKGLYEILTTSWHAQLALNLAMLGSL
TIIVAHHMYAMPPYPYLATDYGTQLSLFTHHMWIGGFLIVGAAAHAAIFMVRDYDPTTQY
NNLLDRVLRHRDAIISHLNWVCIFLGFHSFGLYIHNDTMSALGRPQDMFSDTAIQLQPVF
AQWIQNTHALAPNFTAPNALASTSLTWGGGDVIAVGSKVALLPIPLGTADFLVHHIHAFT
IHVTVLILLKGVLFARSSRLIPDKANLGFRFPCDGPGRGGTCQVSAWDHVFLGLFWMYNS
ISVVIFHFSWKMQSDVWGTISEQGVVTHITGGNFAQSAITINGWLRDFLWAQASQVIQSY
GSSLSAYGLLFLGAHFVWAFSLMFLFSGRGYWQELIESIVWAHNKLKVAPAIQPRALSIT
QGRAVGVAHYLLGGIATTWAFFLARIIAVG
>O52474|PSAA_MASLA Photosystem I P700 chlorophyll a apoprotein A1 - Mastigocladus laminosus (Fischerella sp.).
MTISPPEREEKKARVIVDNDPVPTSFELWAKPGHFDRTLARGPKTTTWIWNLHALAHDFD
THTSDLEDISRKIFAAHFGHLAVVTLWLSGMIFHGARFSNYEAWLSDPLHVKPSAQVVWP
IVGQDILNGDVGGGFHGIQITSGLFQIWRGWGITNSFQLYVTAIGGLVLAGLFLFAGWFH
YHKRAPKLEWFQNVESMLNHHLAVLLGCGSLGWAGHLIHVSAPTNKLLDAGVSVKDIPLP
HEFILNKGLLTELYPGFASGITPFFTLNWGQYADFLTFKGGLNPVTGGLWLTDISHHHLA
IAVLFIIAGHMYRTNWGIGHSIKEILENHKGPFTGEGHKGLYENMTTSWHAQLATNLAFL
GSLTIIVAHHMYAMPPYPYLATDYATQLCIFTHHMWIGGFLIVGGAAHATIFMVRDYDPV
VNQNNVLDRVIRHRDAIISHLNWVCIFLGFHSFGLYVHNDTMRALGRPQDMFSDTAIQLQ
PVFAQWVQNIHTLAPGSTAPNALEPASYAFGGGIVAVGGKVAMMPIALGTADFLVHHIHA
FTIHVTVLILLKGFLFARNSRLIPDKANLGFRFPCDGPGRGGTCQVSGWDHVFLGLFWMY
NSISIVIFHFSWKMQSDVWGTVDAAGNVTHITGGNWAQSALTINGWLRDFLWAQSVQVIN
SYGSALSAYGLMFLGAHFIWAFSLMFLFSGRGYWQELIESIVWAHNKLKVAPAIQPRALS
IIQGRAVGVAHYLLGGIATTWAFFHAHILSLG
>Q9MUR8|PSAA_MESVI Photosystem I P700 chlorophyll a apoprotein A1 - Mesostigma viride.
MTISPPEREANGKIVVDRDPVKTSFERWGKPGHFSRSLAKGPNTTTWIWNLHADAHDFDS
HTNDLEDISRKVFSAHFGQLAVIFIWLSGMYFHGARFSNYEAWLSDPTHIKPSAQVVWPI
VGQEILNGDVGGGFQGVQITSGFFQLWRASGIVNEQQLYTTAIGGLIAAGLMFFAGWFHY
HKAAPKLEWFQNAESMMNHHLAGLLGLGSLSWAGHQIHVSLPVNQLLDAGVDPKEIPLPH
EFVMNRELMAQLYPSFAKGLAPFFTLNWGEYSDFLTFRGGLNPVTGGLWLTDTVHHHVAI
AVLFIVAGHMYRTNWGIGHSMKEILEAHKGPFTGEGHKGLYEILTTSWHAQLGLNLALMG
SLSIIVAHHMYAMPPYPYLATDYGTQLSLFTHHMWIGGFCIVGGAAHAAIFMVRDYDPTN
NYNNLLDRVIRHRDAIISHLNWVCIFLGFHSFGLYIHNDTMSALGRPQDMFSDTAIQLQP
VFAQFVQNRNYLAPGFSAPNALASSSAVWGGDVVAVGGKVAMMPIQLGTSDFLVHHIHAF
TIHVTVLILLKGVLFARSSRLIPDKANLGFRFPCDGPGRGGTCQVSAWDHVFLGLFWMYN
CLSIVIFHFSWKMQSDVWGSVTAQGVSHITGGNFAQSANTINGWLRDFLWAQASQVIQSY
GSALSAYGLMFLGAHFVWAFSLMFLFSGRGYWQELIESIVWAHNKLKVAPAIQPRALSIT
QGRAVGVAHYLLGGIATTWAFFLARIIAVG
>Q0917|PSAA_MORIN Photosystem I P700 chlorophyll a apoprotein A1 - Morus indica (Mulberry).
MIIRSPEPDVKILVDRDPIKTSFEEWARPGHFSRTIAKGPDTTTWIWNLHADAHDFDSQT
SDLEEISRKVFSAHFGQLSIIFLWLSGMYFHGARFSNYEAWLSDPTHIGPSAQVVWPIVG
QEILNGDVGGGFRGIQITSGFFQIWRASGITNELQLYCTAIGALVFAALMLFAGWFHYHK
AAPKLAWFQDVESMLNHHLAGLLGLGSLSWAGHQVHVSLPINQFLNAGVDPKEIPLPHEF
ILNRDLLAQLYPSFAEGATPFFTLNWSKYAEFLTFRGGLDPVTGGLWLTDIAHHHLAIAI
LFLVAGHMYRTNWGIGHGIKDILEAHKGPFTGQGHKGLYEILTTSWHAQLSLNLAMLGSL
TIVVAHHMYSMPPYPYLATDYGTQLSLFTHHMWIGGFLIVGAAAHAAIFMVRDYDPTTRY
NDLLDRVLRHRDAIISHLNWVCIFLGFHSFGLYIHNDTMSALGRPQDMFSDTAIQLQPVF
AQWIQNTHALAPGATAPGATTSTSLTWGGGDLVAVGGKVALLPIPLGTADFLVHHIHAFT
IHVTVLILLKGVLFARSSRLIPDKANLGFRFPCDGPGRGGTCQVSAWDHVFLGLFWMYNS
ISVVIFHFSWKMQSDVWGSISDQGVVTHITGGNFAQSSTTINGWLRDFLWAQASQVIQSY
GSSLSAYGLFFLGAHFVWAFSLMFLFSGRGYWQELIESIVWAHNKLKVAPATQPRALSIV
QGRAVGVTHYLLGGIATTWAFFLARIIAVG
>Q9TKW2|PSAA_NEPOL Photosystem I P700 chlorophyll a apoprotein A1 - Nephroselmis olivacea.
MTISPPEREAKKVKIVVDRNPVVTSFEKWAKPGHFSRTLAKGPTTTTWIWDLHADAHDFD
SHTTDLEDISPKIFSAHFGQLGVILIWLSGMYFHGARFSNYEAWLSDPTHIKPSAQVVWP
IVGQEILNGDVGGGFQGIQITSGFFQLWRASGITSELQLYSTAIGGLLLAAAMFFAGWFH
YHKAAPKLEWFQNVESMMNHHLGGLLGLGSLGWAGHQIHVSLPVNKLLNAGVDPKEIPLP
HEFLLNRDLMAQLYPSFAKGLTPFFTLNWAEYGDFLTFRGGLNPVTGGLWLSDTAHHHVA
IAVLFLVAGHMYRTNWGIGHSMKEILEAHKGPFTGEGHKGLYEILTTSWHAQLAINLALF
GSLSIVVAHHMYAMPPYPYLATDYGTQLSLFTHHMWIGGFCVVGAAAHAAIFMVRDYDPT
NNYNNLLDRVIRHRDAIISHLNWVCIFLGFHSFGLYIHNDTMSALGRPQDMFSDTAIQLQ
PVFAQWIHKTHALAPGLTAPNALASTSPSWGGDVVAVGGKVAMMPISLGTADFLVHHIHA
FTIHVTVLILLKGVLFARSSRLIPDKANLGFRFPCDGPGRGGTCQVSAWDHVFLGLFWMY
NSISVVIFHFSWKMQSDVWGNVTAQGVSHITGGNFALSSNTINGWLRDFLWAQASQVIQS
YGSALSAYGLIFLGAHFIWAFSLMFLFSGRGYWQELIESIVWAHNKLKVAPSIQPRALSI
TQGRAVGVAHYLLGGIATTWAFFLARIIAVG
>Q3C1H8|PSAA_NICSY Photosystem I P700 chlorophyll a apoprotein A1 - Nicotiana sylvestris (Wood tobacco).
MIIRSPEPEVKILVDRDPVKTSFEEWARPGHFSRTIAKGPDTTTWIWNLHADAHDFDSHT
SDLEEISRKVFSAHFGQLSIIFLWLSGMYFHGARFSNYEAWLSDPTHIGPSAQVVWPIVG
QEILNGDVGGGFRGIQITSGFFQIWRASGITSELQLYCTAIGALVFAALMLFAGWFHYHK
AAPKLAWFQDVESMLNHHLAGLLGLGSLSWAGHQVHVSLPINQFLNAGVDPKEIPLPHEF
ILNRDLLAQLYPSFAEGATPFFTLNWSKYADFLTFRGGLDPVTGGLWLTDIAHHHLAIAI
LFLIAGHMYRTNWGIGHGLKDILEAHKGPFTGQGHKGLYEILTTSWHAQLSLNLAMLGSL
TIVVAHHMYSMPPYPYLATDYGTQLSLFTHHMWIGGFLIVGAAAHAAIFMVRDYDPTTRY
NDLLDRVLRHRDAIISHLNWACIFLGFHSFGLYIHNDTMSALGRPQDMFSDTAIQLQPVF
AQWIQNTHALAPGATAPGATASTSLTWGGGDLVAVGGKVALLPIPLGTADFLVHHIHAFT
IHVTVLILLKGVLFARSSRLIPDKANLGFRFPCDGPGRGGTCQVSAWDHVFLGLFWMYNA
ISVVIFHFSWKMQSDVWGSVSDQGVVTHITGGNFAQSSITINGWLRDFLWAQASQVIQSY
GSSLSAYGLFFLGAHFVWAFSLMFLFSGRGYWQELIESIVWAHNKLKVAPATQPRALSII
QGRAVGVTHYLLGGIATTWAFFLARIIAVG
>Q33C36|PSAA_NICTO Photosystem I P700 chlorophyll a apoprotein A1 - Nicotiana tomentosiformis (Tobacco).
MIIRSPEPEVKILVDRDPVKTSFEEWARPGHFSRTIAKGPDTTTWIWNLHADAHDFDSHT
SDLEEISRKVFSAHFGQLSIIFLWLSGMYFHGARFSNYEAWLSDPTHIGPSAQVVWPIVG
QEILNGDVGGGFRGIQITSGFFQIWRASGITSELQLYCTAIGALVFAALMLFAGWFHYHK
AAPKLAWFQDVESMLNHHLAGLLGLGSLSWAGHQVHVSLPINQFLNAGVDPKEIPLPHEF
ILNRDLLAQLYPSFAEGATPFFTLNWSKYADFLTFRGGLDPVTGGLWLTDIAHHHLAIAI
LFLIAGHMYRTNWGIGHGLKDILEAHKGPFTGQGHKGLYEILTTSWHAQLSLNLAMLGSL
TIVVAHHMYSMPPYPYLATDYGTQLSLFTHHMWIGGFLIVGAAAHAAIFMVRDYDPTTRY
NDLLDRVLRHRDAIISHLNWACIFLGFHSFGLYIHNDTMSALGRPQDMFSDTAIQLQPVF
AQWIQNTHALAPGATAPGATASTSLTWGGGDLVAVGGKVALLPIPLGTADFLVHHIHAFT
IHVTVLILLKGVLFARSSRLIPDKANLGFRFPCDGPGRGGTCQVSAWDHVFLGLFWMYNA
ISVVIFHFSWKMQSDVWGSVSDQGVVTHITGGNFAQSSITINGWLRDFLWAQASQVIQSY
GSSLSAYGLFFLGAHFVWAFSLMFLFSGRGYWQELIESIVWAHNKLKVAPATQPRALSII
QGRAVGVTHYLLGGIATTWAFFLARIIAVG
>Q6EW48|PSAA_NYMAL Photosystem I P700 chlorophyll a apoprotein A1 - Nymphaea alba (White water-lily).
MIIRSPEPEVKILVDRDPVKTSFEEWARPGHFSRTIAKGPDTTTWIWNLHADAHDFDSHT
NDLEEISRKVFSAHFGQLSIIFLWLSGMYFHGARFSNYEAWLSDPTHIGPSAQVVWPIVG
QEILNGDVGGGFRGIQITSGFFQIWRASGITSELQLYCTAIGALVFAALMLFAGWFHYHK
AAPKLAWFQDVESMLNHHLAGLLGLGSLSWAGHQVHVSLPINQFLNAGVDPKEIPLPHEF
ILNRDLLAQLYPSFAEGATPFFTLNWSKYAEFLTFRGGLDPVTGGLWLTDIAHHHLAIAI
LFLIAGHMYKTNWGIGHDLKDILEAHKGPFTGEGHKGLYEILTTSWHAQLALNLAMLGSL
TIVVAHHMYSMPPYPYLATDYGTQLSLFTHHMWIGGFLIVGAAAHAAIFMVRDYDPTTRY
NDLLDRVLRHRDAIISHLNWVCIFLGFHSFGLYIHNDTMSALGRPQDMFSDTAIQLQPIF
AQWIQNTHALAPSATAPGATAGTSLTWGGGDLVAVGGKVALLPIPLGTADFLVHHIHAFT
IHVTVLILLKGVLFARSSRLIPDKANLGFRFPCDGPGRGGTCQVSAWDHVFLGLFWMYNA
ISVVIFHFSWKMQSDVWGSISDQGVVTHITGGNFAQSSITINGWLRDFLWAQSSQVIQSY
GSSLSAYGLFFLGAHFVWAFSLMFLFSGRGYWQELIESIVWAHNKLKVAPATQPRALSII
QGRAVGVTHYLLGGIATTWAFFLARIISVG
>P49479|PSAA_ODOSI Photosystem I P700 chlorophyll a apoprotein A1 - Odontella sinensis (Marine centric diatom).
MAISSTERRAKNVQIFVEKDAVETSFAKWAQPGHFSRTLAKGPKTTTWIWNLHADAHDFD
SQTSSLEEVSRKIFSAHFGQLAVIFLWISGMHFHGAYFSNYSAWLSDPISIKQSSQVVWP
IVGQEILNADVGGNFQGVQTTSGWFQMWRAEGITSEVELYWIAIGGLIMSALMLFAGWFH
YHKAAPKLEWFQNAESMMNHHLAGLLGLGCLSWSGHQIHIALPINKLLDAGVAPQEIPLP
HEFLINRELMAQLYPSFNKGLAPFFSGQWGEYSDFLTFKGGLNPVTGGLWLSDIAHHHLA
LSVLFIFAGHMYRTNWGIGHSMKEILEAHKGPFTGEGHKGLYEILTTSWHAQLAINLAMM
GSLSIIVAHHMYAMPPYPYIATDYATQLSLFTHHMWIGGFCVVGGAAHGAIFMVRDYTPA
NNYNNLLDRVLRHRDAIISHLNWVCIFLGCHSFGLYIHNDTMRALGRPQDMFSDKAIQLQ
PIFAQWVQNIHLLAPGTTAPNALATTSYAFGGDVVEVGGKIAMMPIKLGTADFMVHHIHA
FTIHVTVLILLKGVLYARSSKLIPDKANLGFRFPCDGPGRGGTCQSSSWDHVFLGLFWMY
NSISVVIFHFSWKMQSDVWGTITPDGNISHITGGNFAQSSITINGWLRDFLWSQASQVIQ
SYGSASSAYGLIFLGAHFIWAFSLMFLFSGRGYWQELIESIVWAHNKLNFAPAIQPRALS
ITQGRAVGLAHYLLGGIGTTWSFFLARAISIT
>Q9MTN8|PSAA_OENHO Photosystem I P700 chlorophyll a apoprotein A1 - Oenothera hookeri (Hooker's evening primrose).
MIIRSPEPEVKILVDRDPIKTSFEEWAKPGHFSRTIAKGPETTTWIWNLHADAHDFDSHT
SDVEAISRKVSSAHFGQLSLIFLWLSGMYWGFALFSNYEAWLSDPTHIGPSAQVVWPIVG
QEILNGDVGGGFRGIQITSGFFQLWRASGITSELQLYCTAIGALIFAALMLFAGWFHYHK
AAPKLAWFQDVQSMLNHHLAGLLGLGSLSWAGHQVHVSLPINQFLNAGVDPKEIPLLHEF
ILNRDLLAQLYPSFAEGATPFFTLNWSKYAEFLTFRGGLDPVTGGLWLTDIAHHHLAIAI
LFLIAGHMYRTNWGIGHGLKDILEAHKGPFTGQGHKGLYEILTTSWHAQLSLNLAMLGSL
TIVVAHHMYSMPPYPYLATDYGTQLSLFTHHMWIGGFLIVGAAAHAAIFMVRDYDPTTRY
NDLLDRVLRHRDAIISHLNWVCIFLGFHSFGLYIHNDTMSALGRPQDMFSDTAIQLQPVF
AQWIQNTHALAPGATAPGATTSTSLAWGGGDLVAVGGKVALLPIPLGTADFLVHHIHAFT
IHVTVLILLKGVLFARSSRLIPDKANLGFRFPCDGPGRGGTCQVSAWDHVFLGLFWMYNA
ISVVIFHFSWKMQSDVWGSISDQGVVTHITGGNFAQSSITINGWLRDFLWAQASQVIQSY
GSSLSAYGLFFLGAHFVWAFSLMFLFSCGRGYWQELIESIVWAHNKLKVAPATQPRALSI
VQGRTVGVTHYLLGGIATTWAFFLARIIAVG
>Q20EW6|PSAA_OLTVI Photosystem I P700 chlorophyll a apoprotein A1 - Oltmannsiellopsis viridis (Marine flagellate).
MTISPPEREAKKVKIVVDRNPVETSLEKWAKPGHFSRALSKGPTTTTWIWNLHADAHDFD
SHTSDLEDISRKVFSAHFGQLGIIFIWLSGMYFHGARFSNYEAWLSDPTHIKPSAQVVWP
VVGQEILNGDVGGGFQGIQITSGFFQLWRASGITSELQLYATAIGGLVMAAAMFFAGWFH
YHKAAPKLEWFQNVESMMNHHLAGLLGLGSLAWAGHQIHISLPINKLLDAGVDPKEIPLP
HELMLNRELMAQLYPSFAKGLAPFFTLNWGEYSDFLTFQGGLNPVTGGLWLSDEAHHHLA
IAVLFLIAGHQYRTNWGIGHSMKEILEAHKGPFTGEGHKGLYEILTTSWHAQLAINLAML
GSLSIIVAHHMYAMPPYPYLATDYGTQLSLFTHHVWIGGFCIVGAGAHAAIFMVRDYDPT
NNYNNLLDRVIRHRDAIISHLNWVCIFLGFHSFGLYIHNDTMSALGRPQDMFSDTAIQLQ
PVFAQWVQNTHFLAPQLTAPNALAATSVSWGGDVVAVGGKVAMMPIALGTSDFLVHHIHA
FTIHVTVLILLKGVLYSRSSRLIPDKANLGFRFPCDGPGRGGTCQVSAWDHVFLGLFWMY
NSLSIVIFHFSWKMQSDVWGSVTASGVTHITGGNFAASANTINGWLRDFLWAQSSQVIQS
YGSALSAYGLMFLGAHFVWAFSLMFLFSGRGYWQELIESIVWAHNKLKVAPAIQPRALSI
TQGRAVGVAHYLLGGIATTWSFFLARIISVG
>Q6ENH4|PSAA_ORYNI Photosystem I P700 chlorophyll a apoprotein A1 - Oryza nivara (Indian wild rice).
MMIRSPEPEVKIVVDRDPVKTSFEEWARPGHFSRTIAKGPDTTTWIWNLHADAHDFDSHT
GDLEEISRKVFSAHFGQLSIIFLWLSGMYFHGARFSNYEAWLSDPTHIGPSAQVVWPIVG
QEILNGDVGGGFRGIQITSGFFQIWRASGITSELQLYCTAIGALIFASLMLFAGWFHYHK
AAPKLAWFQDVESMLNHHLAGLLGLGSLSWAGHQIHVSLPINQFLDAGVDPKEIPLPHEF
ILNRDLLAQLYPSFAEGATPFFTLNWSKYAEFLSFRGGLDPITGGLWLSDIAHHHLAIAI
LFLIAGHMYRTNWGIGHGLKDILEAHKGPFTGQGHKGLYEILTTSWHAQLSLNLAMLGST
TIVVAHHMYSMPPYPYLATDYGTQLSLFTHHMWIGGFLIVGAAAHAAIFMVRDYDPTTRY
NDLLDRVLRHRDAIISHLNWVCIFLGFHSFGLYIHNDTMSALGRPQDMFSDTAIQLQPIF
AQWVQNLHAGAPSVTAPGATTSTSLTWGGGELVAVGGKVALLPIPLGTADFLVHHIHAFT
IHVTVLILLKGVLFARSSRLIPDKANLGFRFPCDGPGRGGTCQVSAWDHVFLGLFWMYNS
ISVVIFHFSWKMQSDVWGTISDQGVVTHITGGNFAQSSITINGWLRDFLWAQASQVIQSY
GSSLSAYGLFFLGAHFVWAFSLMFLFSGRGYWQELIESIVWAHNKLKVAPATQPRALSII
QGRAVGVTHYLLGGIATTWAFFLARIIAVG
>P12155|PSAA_ORYSA Photosystem I P700 chlorophyll a apoprotein A1 - Oryza sativa (Rice).
MMIRSPEPEVKIVVDRDPVKTSFEEWARPGHFSRTIAKGPDTTTWIWNLHADAHDFDSHT
GDLEEISRKVFSAHFGQLSIIFLWLSGMYFHGARFSNYEAWLSDPTHIGPSAQVVWPIVG
QEILNGDVGGGFRGIQITSGFFQIWRASGITSELQLYCTAIGALIFASLMLFAGWFHYHK
AAPKLAWFQDVESMLNHHLAGLLGLGSLSWAGHQIHVSLPINQFLDAGVDPKEIPLPHEF
ILNRDLLAQLYPSFAEGATPFFTLNWSKYAEFLSFRGGLDPITGGLWLSDIAHHHLAIAI
LFLIAGHMYRTNWGIGHGLKDILEAHKGPFTGQGHKGLYEILTTSWHAQLSLNLAMLGST
TIVVAHHMYSMPPYPYLATDYGTQLSLFTHHMWIGGFLIVGAAAHAAIFMVRDYDPTTRY
NDLLDRVLRHRDAIISHLNWVCIFLGFHSFGLYIHNDTMSALGRPQDMFSDTAIQLQPIF
AQWVQNLHAGAPSVTAPGATTSTSLTWGGGELVAVGGKVALLPIPLGTADFLVHHIHAFT
IHVTVLILLKGVLFARSSRLIPDKANLGFRFPCDGPGRGGTCQVSAWDHVFLGLFWMYNS
ISVVIFHFSWKMQSDVWGTISDQGVVTHITGGNFAQSSITINGWLRDFLWAQASQVIQSY
GSSLSAYGLFFLGAHFVWAFSLMFLFSGRGYWQELIESIVWAHNKLKVAPATQPRALSII
QGRAVGVTHYLLGGIATTWAFFLARIIAVG
>Q0P3K1|PSAA_OSTTA Photosystem I P700 chlorophyll a apoprotein A1 - Ostreococcus tauri.
MTISPPEREIKTVKIVVDRDPVPTSFEKWAKPGHFSRTLAKGPATTTWVWDLHADAHDFD
SHTTDLEDISRKVFSAHFGQLGVIFIWLSGMYFHGARFSNYEAWLSDPTHIKPSAQVVWP
IVGQEILNGDVGGGFQGVQITSGFFQLWRGSGITSELQLYSTAIGALICAGLMFFAGWWH
YHKAAPKLEWFQNVESMMNHHLAGLLGLGSLAWAGHQIHIALPVNTLLDAGVDPKEIPLP
HEFMLNRALMAELYPSFAKGLTPFFTFNWTEYSDFLTFRGGLNPVTGGLWLTDMAHHHLA
IAVLFLVAGHQYRTNWGIGHSMKEILEAHKGPFTGEGHKGLYEILTTSWHAQLAINLALM
GSLSIIVSHHMYSMPPYPYLATDYGTQLSLFTHHMWIGGFCICGAAAHAAIFMVRDYDPA
TNYNNVLDRVLRHRDAIISHLNWVCIFLGFHSFGLYIHNDTMSALGRPQDMFSDTAIQLQ
PIFAQFVQHTHALAPELTAPTAAGSTSASWGGDIVAVGGKIAMMPISLGTSDFMVHHIHA
FTIHVTVLILLKGVLFARSSRLIPDKANLGFRFPCDGPGRGGTCQVSAWDHVFLGLFWMY
NSISIVIFHFSWKMQSDVWGSVTGNGVSHITGGNFAQSANTINGWLRDFLWAQSSQVIQS
YGSALSAYGLIFLGAHFIWAFSLMFLFSGRGYWQELIESIVWAHNKLKVAPAIQPRALSI
TQGRAVGVAHYLLGGIATTWSFFLARIIAVG
>Q68S06|PSAA_PANGI Photosystem I P700 chlorophyll a apoprotein A1 - Pana ginseng (Korean ginseng).
MIIRSPEPEVKILVDRDHIKTSFEEWARPGHFSRTLAKGPDTTTWIWNLHADAHDFDSHT
SDLEEISRKVFSAHFGQLSIIFLWLSGMYFHGARFSNYEAWLSDPTHIGPSAQVVWPVVG
QEILNGDVGGGFRGIQITSGFFQIWRASGITSELQLYCTAIGALIFAALMLFAGWFHYHK
AAPKLAWFQDVESMLNHHLAGLLGLGSLSWAGHQVHVSLPINQFLNAGVDPKEIPLPHEF
ILNRDLLAQLYPSFAEGATPFFTLNWSKYADFLTFRGGLDPVTGGLWLTDIAHHHLAIAI
LFLIAGHMYKTNWGIGHGLKDILEAHKGPFTGQGHKGLYEILTTSWHAQLSLNLAMLGSL
TIVVAHHMYSMPPYPYLATDYGTQLSLFTHHMWIGGFLIVGAAAHAAIFMVRDYDPTTRY
NDLLDRVLRHRDAIISHLNWACIFLGFHSFGLYIHNDTMSALGRPQDMFSDTAIQLQPVF
AQWIQNTHALAPGATAPGATTSTSLTWGGGDLVAVGGKVALLPIPLGTADFLVHHIHAFT
IHVTVLILLKGVLFARSSRLIPDKANLGFRFPCDGPGRGGTCQVSAWDHVFLGLFWMYNA
ISVVIFHFSWKMQSDVWGSISDQGVVTHITGGNFAQSSITINGWLRDFLWAQASQVIQSY
GSSLSAYGLFFLGAHFVWAFSLMFLFSGRGYWQELIESIVWAHNKLKVAPATQPRALSIV
QGRAVGVTHYLLGGIATTWAFFLARIIAVG
>P05310|PSAA_PEA Photosystem I P700 chlorophyll a apoprotein A1 - Pisum sativum (Garden pea).
MIIRSPEPKVQILADPEVKILVDRDPIKTSFEQWAKPGHFSRTIAKGPDTTTWIWNLHAD
AHDFDSHTSDLEEISRKVFSAHFGQLSIIFLWLSGMYFHGARFSNYEAWLNDPTHIGPSA
QVVWPIVGQEILNGDVGGGFRGIQITSGFFQIWRASGITSELQLYCTAIGALVFAGLMLF
AGWFHYHKAAPKLAWFQDVESMLNHHLAGLLGLGSLSWARHQVHVSLPINQFLNAGVDPK
EIPLPHEFILNRDLLAQLYPSFAEGATPFFTLNWSKYADFLTFRGGLDPLTGGLWLTDIA
HHHLAIAILFLIAGHMYRTNWGIGHGIKDILEAHKGPFTGQGHKGLYEILTTSWHAQLSI
NLAMLGSLTIVVAQHMYSMPPYPYLATDYATQLSLFTHHMWIGGFLIVGAAAHAAIFMVR
DYDPTTRYNDLLDRVLRHRDAIISHLNWVCIFLGFHSFGLYIHNDTMSALGRPQDMFSDT
AIQLQPVFAQWIQNTHALAPGTTAPGATASTSLTWGGGDLVAVGNKVALLPIPLGTADFL
VHHIHAFTIHVTVLILLKGVLFARSSRLIPDKANLGFRFPCDGPGRGGTCQVSAWDHVFL
GLFWMYNSISVVIFHFSWKMQSDVWGTINDQGVVTHITAGNFAQSSITINGWLRDFLWAQ
ASQVIQSYGSSLSAYGLFFLGAHFVWAFSLMFLFSGRGYWQELIESIVWAHNKLKVAPAT
QPRALSIVQGRAVGVTHYLLGGIATTWAFFLARIIAVG
>Q06FW5|PSAA_PELHO Photosystem I P700 chlorophyll a apoprotein A1 - Pelargonium hortorum (Common geranium).
MIIRSSEPEVKILVDRDPIKTSFEEWARPGHFSRTIAKGPDTTTWIWNLHADAHDFDSHT
SDLEEISRKVFSAHFGQLSIIFLWLSGMYFHGARFSNYEAWLSDPTHIGPSAQVVWPIVG
QEILNGDVGGGFRGIQITSGFFQIWRASGITSELQLYCTAIGALVFAALMLFAGWFHYHK
AAPKLAWFQDVESMLNHHLAGLLGLGSLSWAGHQVHVSLPINQFLNAGVDPKEIPLPHEF
ILNRDLLAQLYPSFSEGATPLFTLNWSKYAEFLTFRGGLDPVTGGLWLTDIAHHHLAIAI
LFLIAGHMYRTNWGIGHDLKEILEAHKGPFTGQGHKGLYEILTTSWHAQLSLNLAMLGSL
TIVVAHHMYSMPPYPYLATDYGTQLSLFTHHMWIGAFLIVGAAAHAAIFMVRDYDPTTRY
NDLLDRVLRHRDAIISHLNWVCIFLGFHSFGLYIHNDTMSALGRPQDMFSDTAIQLQPVF
AQWIQNTHALAPGSTAPGATTGTSLTWGGVDLVAVGGKVALLPIPLGTADFLVHHIHAFT
IHVTLLILLKGVLFARSSRLIPDKANLGFRFPCDGPGRGGTCQVSAWDHVFLGLFWMYNA
ISVVIFHFSWKMQSDVWGSISEQGVVTHITGGNFAQSSITINGWLRDFLWAQASQVIQSY
GSSLSAYGLFFLGAHFVWAFSLMFLFSGRGYWQELIESIVWAHNKLKVAPATQPRALSIV
QGRAVGVTHYLLGGIATTWAFFLARIIAVG
>Q3BAP0|PSAA_PHAAO Photosystem I P700 chlorophyll a apoprotein A1 - Phalaenopsis aphrodite subsp. formosana (Moth orchid).
MIIRSPEPEVKIVVDRNPIKTSFEEWARPGHFSRTIAKGPDTTTWIWNLHADAHDFDSHT
SDLEEISRKVFSAHFGQLSIIFLWLSGMYFHGARFSNYEAWLSDPTHIAPSAQVVWPIVG
QEILNGDVGGGFRGIQITSGFFQIWRASGITSELQLYCTAIGALVFASLMLFAGWFHYHK
AAPKLAWFQDVESMLNHHLAGLLGLGSLSWAGHQIHVSLPINQFLDAGVDPKEIPLPHEF
ILNRDLLAQLYPSFAEGATPFFTLNWAKYAEFLSFRGGLDPITGGLWLSDIAHHHLAIAI
LFLIAGHMYRTNWAIGHGLKDILEAHKGPFTGQGHKGLYEILTTSWHAQLSLNLAMLGSL
TIVVAHHMYSMPPYPYLAIDYGTQLSLFTHHMWIGGFLIVGAAAHAAIFMVRDYDPTTRY
NDLLDRVLRHRDAIISHLNWACIFLGFHSFGLYIHNDTMSALGRPQDMFSDTAIQLQPIF
AQWVQNTHALAPNVTAPGATTSTSLIWGGGELVAVGGKVALLPIPLGTADFLVHHIHAFT
IHVTVLILLKGVLFARSSRLIPDKANLGFRFPCDGPGRGGTCQVSAWDHVFLGLFWMYNA
ISVVIFHFSWKMQSDVWGTISDQGVVTHITGGNFAQSSITINGWLRDFLWAQASQVIQSY
GSSLSAYGLFFLGAHFVWAFSLMFLFSGRGYWQELIESIVWAHNKLKVAPATQPRALSIV
QGRAVGVTHYLLGGIATTWAFFLARIIAVG
>A0T0L9|PSAA_PHATR Photosystem I P700 chlorophyll a apoprotein A1 - Phaeodactylum tricornutum.
MAISSTDRRSKNVQIFVEKDAVETSFAKWAQPGHFSRTLAKGPKTTTWIWNLHADAHDFD
SQTSSLEEVSRKIFSAHFGQLSVIFLWISGMHFHGAYFSNYSAWLTDPVNIKQSSQVVWP
IVGQEILNGDVGGNFQGIQTTSGWFQMWRAEGITSEVELYWIAIGGLAMSAIMLFAGWFH
YHKAAPKLEWFQNAESMMNHHLAGLLGLGCLSWSGHQIHVALPINKLLDAGVAPQEIPLP
HEFLINRELMSQLYPSFSKGLAPFFSGHWGEYSDFLTFKGGLNPVTGGLWLSDIAHHHLA
LAVLFIFAGHMYRTNWGIGHSMKEILEAHKGPFTGEGHKGLYEILTTSWHAQLAINLAMM
GSLSIIVAHHMYAMPPYPYIATDYATQLSLFTHHMWIGGFCVTGGAAHAAIFMVRDYTPA
NNYNNLLDRVLRHRDSIIAHLNWVCIFLGCHAFGFYIHNDTMRALGRPQDMFSDKAIQLQ
PIFAQWIQNIHLLAPGTTAPNALATTSYAFGGEVVEVGGKIAMMPIQLGTADFMVHHIHA
FTIHVTVLILLKGVLYARSSKLIPDKANLGFRFPCDGPGRGGTCQSSSWDHVFLGLFWMY
NSISVVIFHFSWKMQSDVWGTISPDGSISHITGGNFAKGAITINGWLRDFLWSQASQVIQ
SYGSAASAYGLIFLGAHFIWAFSLMFLFSGRGYWQELIESIVWAHNKLNFAPAIQPRALS
ITQGRAVGLAHYLLGGIGTTWAFFLARAVSIS
>Q8MFA3|PSAA_PHYPA Photosystem I P700 chlorophyll a apoprotein A1 - Physcomitrella patens (Moss).
MTIRSPEPEVKIMVEKDPVKTSFEKWAKPGHFSRTLAKGPNTTTWIWNLHADAHDFDSHT
NDLEEISRKVFSAHFGQLAVIFIWLSGMYFHGARFSNYEAWLSDPTHIKPSAQVVWPIVG
QKILNGDVGGGFQGIQITSGFFQLWRASGITSELQLYTTAIGGLIFAALMLFAGWFHYHK
AAPKLAWFQNVESMLNHHLAGLLGLGSLAWAGHQVHVSLPINRLLDAGVDPKEIPLPHEF
ILNRDLLAQLYPSFSKGLTPFFTLNWSEYSDFLTFRGGLNPVTGGLWLTDTAHHHLAIAV
LFLVAGHMYRTNFGIGHSMKEILEAHKGPFTGEGHKGLYEILTTSWHAQLAINLAMLGSL
TIIVAHHMYAMPPYPYLATDYATQLSLFTHHMWIGGFLVVGAAAHAAIFMVRDYDPTTQY
NNLLDRVLRHRDAIISHLNWVCIFLGFHSFGLYIHNDTMSALGRPQDMFSDTAIQLQPVF
AQWIQNTHALAPSLTAPNATASTSLTWGGGDLVAVGGKVALLPIPLGTADFLVHHIHAFT
IHVTVLILLKGVLFARSSRLIPDKANLGFRFPCDGPGRGGTCQVSAWDHVFLGLFWMYNA
ISVVIFHFSWKMQSDVWGSISDQGVVTHITGGNFAQSSITINGWLRDFLWAQASQVIQSY
GSSLSAYGLLFLGAHFVWAFSLMFLFSGRGYWQELIESIVWAHNKLKVAPAIQPRALSIV
QGRAVGVAHYLLGGIATTWAFFLARIISVG
>Q85W3|PSAA_PINKO Photosystem I P700 chlorophyll a apoprotein A1 - Pinus koraiensis (Korean pine).
MIIRSPKPEVKIVVERDPVKTSFEKWAKPGHFSKTLAKGPDTTTWIWNLHADAHDFDSHT
KDLEEISRKVFSAHFGQLAIIFIWLSGMYFHGARFSNYEAWLADPTHIKPSAQVVWPIVG
QEILNGDVGGGFRGIQITSGFFQLWRASGITSELQLYCTAIGALIFAALMLFAGWFHYHK
AAPELAWFQDVESMLNHHLAGLLGLGSLSWAGHQIHVSLPINQLLDAGVDPKEIPLPHEF
ILNRDLLAQLYPSFAKGLTPFFTLNWSEYSDFLTFRGGLNPVTGGLWLTDTAHHHLAIAV
LFLIAGHMYKTNWRIGHNLKDILEAHKGPFTGEGHKGLYEILTTSWHAQLAINLAMLGSL
TIIVAHHMYSMPPYPYLAIDYGTQLSLFTHHMWIGGFIIVGAAAHAAIFMVRDYDPTTQY
NNLLDRVLRHRDAIVSHLNWVCIFLGFHSFGLYIHNDTMSALGRPQDMFSDTAIQLQPIF
AQWIQNTHASAPGSTAPGATASTSLTWGGGDLVTVGSKVALLPIPLGTADFLVHHIHAFT
IHVTVLILLKGVLFARSSRLIPDKANLGFRFPCDGPGRGGTCQVSAWDHVFLGLFWMYNA
ISVVIFHFSWKMQSDVWGSISDQGVVTHITGGNFAQSSITINGWLRDFLWAQASQVIQSY
GSSLSAYGLLFLGAHFVWAFSLMFLFSGRGYWQELIESIVWAHNKLKVAPAIQPRALSIV
QGRAVGVAHYLLGGIVTTWAFFLARIIAVG
>P41639|PSAA_PINTH Photosystem I P700 chlorophyll a apoprotein A1 - Pinus thunbergii (Green pine) (Japanese black pine).
MTIRSPEPEVKKVKVVVDRDTVKTSFEKWAKPGHFSRTLAKGPDTTTWIWNLHADAHDFD
SHTNNLEDISRKIFSAHFGQLAIIFIWLSGMYYHGARFSNYEAWLADPTHIKPSAQIVWP
IVGQEILNGDVGGGFRGIQITSGFFQIWRASGITSELQLYCTAIGALIFAALMLFAGWFH
YHKAAPKLAWFQEVESMLNHHLAGLLGLGSLSWAGHQIHVSLPINQLLDAGVDPKEIPLP
HEFIFNRDLLAQLYPSFAKGVTPFLTLNWSEYSDFLTFRGGLNPVTGGLWLTDTAHHHLA
IAVLFLIAGHMYKTNWRIGHNLKDLLEAHKGPFTGEGHKGLYEILTTSWHAQLAVNLAML
GSLTIVVAHHMYSMPPYPYLATDYGTQLSLFTHHMWIGGFIIVGAAAHAAIFMVRDYDPT
TQYNNLLDRVLRHRDAIVSHLNWVCIFLGFHSFGLYIHNDTMSALGRPQDMFSDTAIQLQ
PIFAQWIQNTHASAPGSTAPGATASTSLTWGGGDLVTVGSKVALLPIPLGTADFLVHHIH
AFTIHVTVLILLKGVLFARSSRLIPDKANLGFRFPCDGPGRGGTCQVSAWDHVFLGLFWM
YNAISVVIFHFSWKMQSDVWGNISDQGVVTHITGGNFAQSSITINGWLRDFLWAQASQVI
QSYGSSLSAYGLLFLGAHFVWAFSLMFLFSGRGYWQELIESIVWAHNKLKVAPAIQPRAL
SIVQGRAVGVAHYLLGGIVTTWAFFLARIIAIG
>Q06GR0|PSAA_PIPCE Photosystem I P700 chlorophyll a apoprotein A1 - Piper cenocladum (Ant piper).
MIIRSPESEVKIVVDRDPVKTSFEEWAKPGHFSRTIAKGPDTTTWIWNLHADAHDFDSHT
SDLEEISRKVFSAHFGQLSIIFLWLSGMYFHGARFSNYEAWLSDPTHIGPSAQVVWPIVG
QEILNGDVGGGFRGIQITSGFFQLWRASGITNELQLYCTAIGALVFAGLMLFAGWFHYHK
AAPKLSWFQDVESMLNHHLAGLLGLGSLSWAGHQVHVSLPINQFLDAGVDPKEIPLPHEF
ILNRDLLAQLYPSFAEGATPLFTLNWSKYAEFLTFRGGLDPTTGGLWLTDIVHHHLAIAI
LFLIAGHMYRTNWGIGHSLKDILEAHKGPFTGQGHKGLYEILTTSWHAQLSLNLAMLGSL
TIVVAHHMYSMPPYPYLATDYGTQLSLFTHHMWIGGFLIVGAAAHAAIFMVRDYDPTTRY
NDLLDRVLRHRDAIISHLNWACIFLGFHSFGLYIHNDTMSALGRPQDMFSDTAIQLQPIF
AQWIQNTHALAPSATAPGAIASTSLTWGGADLVAVGGKVALLPIPLGTADFLVHHIHAFT
IHVTVLILLKGVLFARSSRLIPDKANLGFRFPCDGPGRGGTCQVSAWDHVFLGLFWMYNA
ISVVIFHFSWKMQSDVWGSISDQGVVTHITGGNFAQSSITINGWLRDFLWAQASQVIQSY
GSSLSAYGLFFLGAHFVWAFSLMFLFSGRGYWQELIESIVWAHNKLKVAPATQPRALSIV
QGRAVGVTHYLLGGIATTWAFFLARIIAVG
>Q14FF7|PSAA_POPAL Photosystem I P700 chlorophyll a apoprotein A1 - Populus alba (White poplar).
MIIRSPEPEVKILVDRDPIKTSFEEWARPGHFSRTIAKGPDTTTWIWNLHADAHDFDSHT
SDLEEISRKVFSAHFGQLSIIFLWLSGMYFHGARFSNYEAWLSDPTHIGPSAQVVWPIVG
QEILNGDVGGGFRGIQITSGFFQLWRASGITSELQLYCTAIGALVFAALMLFAGWFHYHK
AAPKLAWFQDVESMLNHHLAGLLGLGSLSWAGHQVHVSLPINQFLNAGVDPKEIPLPHEF
ILNRDLLAQLYPSFAEGATPFFTLNWSKYSEFLTFRGGLDPVTGGLWLTDIAHHHLAIAI
LFLVAGHMYRTNWGIGHGIKDILEAHKGPFTGQGHKGLYEILTTSWHAQLSLNLAMLGSL
TIVVAHHMYAMPPYPYLATDYGTQLSLFTHHMWIGGFLIVGAAAHAAIFMVRDYDPTTRY
NDLLDRVLRHRDAIISHLNWVCIFLGFHSFGLYIHNDTMSALGRPQDMFSDTAIQLQPVF
AQWIQNTHALAPRATAPGATASTSLTWGGDDLVAVGGKVALLPIPLGTADFLVHHIHAFT
IHVTVLILLKGVLFARSSRLIPDKANLGFRFPCDGPGRGGTCQVSAWDHVFLGLFWMYNA
ISVVIFHFSWKMQSDVWGTISDQGVVTHITGGNFAQSSITINGWLRDFLWAQASQVIQSY
GSSLSAYGLFFLGAHFVWAFSLMFLFSGRGYWQELIESIVWAHNKLKVAPATQPRALSII
QGRAVGVTHYLLGGIATTWAFFLARIIAVG
>P51284|PSAA_PORPU Photosystem I P700 chlorophyll a apoprotein A1 - Porphyra purpurea.
MAISSKEQETKKVKISVDKNPVDTSFEKWAQPGHFSRTLAKGPKTTTWIWNLHADAHDFD
SQTSSLEEVSRKIFSAHFGQLAVIFLWLSGMYFHGARFSNYVAWLSNPTGIKPSAQVVWP
IVGQEILNGDVGGGFQGVQVTSGWFQLWRASGITTEFQLYCTAIGGLGMAALMLFAGWFH
YHKAAPKLEWFQNVESMMNHHLAGLLGLGCLGWAGHQIHLSLPINKLLDSGVSPQEIPLP
HEFLINRELMAQLYPSFSKGLVPFFTLNWAEYSDFLTFKGGLNPVTGGLWLSDTAHHHLA
LAVLFLAAGHMYRTNWGIGHSMKEILEAHKGPFTGNGHEGLYEILTTSWHAQLAINLAMM
GSLSIIVAHHMYAMPPYPYIATDYPTQLSLFTHHMWIGGFCVVGAGAHASIFMVRDYNPA
ENYNNLLDRIIRHRDAIVSHLNWVCIFLGFHSFGLYIHNDTMRALGRSQDMFSDTAIQLQ
PIFAQWVQSIHTLAPGNTAPNALATASYAFGGEVVSVGNKVAMMPISLGTADFMVHHIHA
FTIHVTVLILVKGFLFSRNSRLIPDKANLGFRFPCDGPGRGGTCQVSGWDHVFLGLFWMY
NSLSVAIFHFSWKMQSDVWGSVSPSGNVSHITGGNFAQSAITINGWLRDFLWAQASQVIQ
SYGSALSAYGLIFLAAHFVWAFSLMFLFSGRGYWQELIESIVWAHNKIKVAPAIQPRALS
ITQGRAVGVAHYLLGGIGTTWAFFLARIISVG
>Q1DK4|PSAA_PORYE Photosystem I P700 chlorophyll a apoprotein A1 - Porphyra yezoensis.
MAISSKEQETKKVKISVDKNPVDTSFEKWAQPGHFSRTLAKGPRTTTWIWNLHADAHDFD
SQTSSLEEVSRKIFSAHFGQLSVIFLWLSGMYFHGARFSNYVAWLSNPTGIKPSAQVVWP
IVGQEILNGDVGGGFQGVQVTSGWFQLWRASGITTEFQLYCTAIGGLAMAALMLFAGWFH
YHKAAPKLEWFQNVESMMNHHLAGLLGLGCLGWTGHQIHLSLPINKLLDSGVSPQEIPLP
HEFLINRELMAQLYPSFSKGLVPFFTLNWAEYSDFLTFKGGLNPVTGGLWLSDTAHHHLA
LAVLFLAAGHMYRTNWGIGHSMKEILEAHKGPFTGNGHEGLYEILTTSWHAQLAINLAMM
GSLSIIVAHHMYAMPPYPYIATDYPTQLSLFTHHMWIGGFCIVGAGAHASIFMVRDYNPA
ENYNNLRSSSRHRDAIVSHLNWVCIFLGFHSFGLYIHNDTMRALGRSQDMFSDTAIQLQP
IFAQWVQSIHTLAPGNTAPNALATASYAFGGDIVSVGNKVAMMPISLGTADFLVHHIHAF
TIHVTVLILVKGFLFSRNSRLIPDKANLGFRFPCDGPGRGGTCQVSGWDHVFLGLFWMYN
SLSVAIFHFSWKMQSDVWGSVSPSGNVSHITGGNFAQSAITINGWLRDFLWAQASQVIQS
YGSALSAYGLIFLAAHFVWAFSLMFLFSGRGYWQELIESIVWAHNKIKVAPAIQPRALSI
TQGRAVGVAHYLLGGIGTTWAFFLARIISVG
>Q9AL93|PSAA_PROHO Photosystem I P700 chlorophyll a apoprotein A1 (Fragment) - Prochlorothri hollandica.
FDSHTSDLEDVSRKIFSAHFGHLAVIFIWLSGAYFHGARFSNYTAWLSDPISIKPSAQVV
WPFRSIFGQEILNGDVGGGFHGIQITSGLFHLWRACGITHSSELYATAIGALVMAGLMLF
AGWFHYHKAAPKLEWFQNVESMLNHHLSVLLGCGSLGWAGHLIHISLPVNALLDAGVSPA
DIPLAKDYVLDAGYMAKFSQLCRGLNPFFTLNWGVYSDFLTFKGGLNPQTGSLWLTDIAH
HQLAIAVLFIIAGHMYRTNWGIGHDMKALLDGHKGPVGEVGTGHAGLYEILTTSWHAQLA
INLALLGSLSIIVAHHMYAMPPYPYLAIDYPTQLSLFTHHVWIGGFLIVGAGAHAAIFMI
RDYDPAKNVDNLLDRVIRHRDAIISHLNWVCIWLGFHSFGLYIHNDTMRALGRPQDMFSD
SAIQLQPIFAQGIQSIQAAVAGSAQAPWVGAATSPVWGGDTIAVGGKVAMSAIPLGTADF
MVHHIHAFTIHVTVLILLKGVLYARNSRLVPDKAELGFAFPCDGPGRGGTCQVSAWDHVF
LGLFWMYNSLSIVIFHFSWKMQSDVWGTVYPDGSVLNITVGNFAESALTINGRLRDFLWA
QAASVINSYGSALSAYGLMFLAAHFVWAFSLMFLFSGRGYWQELIESIVWAHNKLKVAPA
IQPRALSITQGRAVGVAHYLLGGIATTWAFFLARIISVG
>Q9L4N4|PSAA_PROMA Photosystem I P700 chlorophyll a apoprotein A1 - Prochlorococcus marinus.
MTISPPERGEKAKGAAPTPYDQPVDRDHAPIDYEKLNKPGFWSSKLSKGPKTTTWIWNLH
ADAHDFDTHLGDLEETSRKIFSAHFGHLAVVFIWMSAAFFHGARFSNYTGWLADPTNVKP
GAQVVWPVVGQEILNADLGGNYQGLQITSGIFQMWRAWGITSEVQLMALAIGGVIMAALM
LHGGIYHYHKAAPKLEWFRKIEPMLQHHQIALIGLGSIAWAGHLIHIGAPVAALLDAIDA
GNPLVVDGVSIASAADVTNLAPRLCDPAVASQIFPSLAGRTVENFFTLNWWAFTDILTNK
GGLNPVTGSLWMTDISHHHLAFGVFAIFGGHMWRNNVHGVGHSMKEIMDVHKGDPILFPA
PKGHQGIFEFLSNSWHGQLSINLAMVGSASIVVAHHMYALPPYPYIAIDYPTVLGLFTHH
MWIGGLFICGAAAHAGIAMIRDYDPAVHIDNVLDRILKARDAIISHLNWVCMWLGFHSFG
LYIHNDVMRALGRPKDMFSDTGIQLQPFLAQWVQNLQQSAVGTGDLVGAGNLPGSVLSEV
FNGNVVEVGGKVAIAPIPLGTADLMIHHVHAFTIHVTLLILLKGVLYARSSRLIPDKAQL
GFRFPCDGPGRGGTCQVSSWDHVFLGLFWMYNSLSVVIFHFSWKMQSDVWGLTGGNFAQS
SITINGWLRDFLWAQSSQVLTSYGQPISMYGLMFLGAHFVWAFSLMFLFSGRGYWQELFE
SIIWAHNKLKVAPTIQPRALSITQGRAVGVAHFLLGGIATTWAFFHARLIGLG
>Q7V510|PSAA_PROMM Photosystem I P700 chlorophyll a apoprotein A1 - Prochlorococcus marinus (strain MIT 9313).
MTISPPERGEKAKPIYDQPVDRDHVPADFEKFEQPGFFSKSLAKGPNSTTWIWNLHADAH
DFDTHIGDLEETSRKIFSAHFGHLAIVFIWMSGAFFHGARFSNYSGWLADPTHVKASAQV
VWPIVGQEIMNADMGAGFNGIQITSGIFQMWRAWGITSETELMALATGALIMAALVLHGG
IFHYHKAAPKLEWFKKIESMLQHHQIGLFGLGSLGWTGHLIHVANPTNALLDAIDAGTPM
VLDGKTIATAADIPLPHELYNADLVGQIYPGLASGVGNFFSANWWAFSDFLTNNGGVNPV
TGALWSTDVAHHHLAWAVFLMFGGHVYRSRFGIGHSMKEIMGNVKGDPLLFPAPNGHKGL
FEFLSNSWHAQLAVNLACIGSGSIVVAHHMYSLPPYPYLATDYPTVLGLFTHHMWIGGLM
ICGAAAHAGIAVIRDYDVSVHVDNVLDRMFKARDAIISHLNWVCMFLGFHSFGLYIHNDS
MRALGRSQDMFSDSAIQLQPVLAQWIQSLWASSIGTSAVVGTTTGLPGAVSDVFNGSVVA
VGGKVALMAIPLGTADLMIHHIHAFTIHVTCLILLKGVLFARSSRLVPDKANLGFRFSCD
GPGRGGTCQVSSWDHVFLGLFWMYNSLSMVIFYFSWKMQSDVWGTVNSDGSVTHLVSGNF
AQSAITVNGWFRDFLWAQSSQVLTSYGTGLSGYGLLFLGGHFVWAFSLMFLFSGRGYWQE
LFESIIWAHNKLKLAPTIQPRALSITQGRAVGVTHFLFGGIVTTWAFFHARLLGLG
>Q9RC08|PSAA_PROMP Photosystem I P700 chlorophyll a apoprotein A1 - Prochlorococcus marinus subsp. pastoris (strain CCMP 1378 / MED4).
MTISPPESGEKDKKILESPVKADPRPIDFAKLDKPGFWSSKLSKGPKTTTWIWNLHADAH
DFDIHTGDAEEATRKIFSAHFGHLAVIFIWMSAAFFHGARFSNYSGWLADPTHVKPGAQQ
VWAIVGQEMLNGDLGANYNGIQISSGVFHMWRAWGITNESELMALAIGAVVMAALMLHAG
IFHYHKAAPKMEWFQNIESMLNHHIAGLVGLGSLAWAGHCIHIGAPTAALLDAIDAGTPL
VINGKEIATIADMPMPHQLCDPQIIAQIFPGLASGTGNFFSLNWLAFSDFLTFKGGLNPV
TGSLWMTDVSHHHLAFGVIAIIGGHMYRTNYGIGHSMKEILDSQQGDPILFPAPKGHQGL
FEFMAESRHAQLSVNLAMLGSLSILISHHMYAMPPYPYIATDYMTVLGLFTHHMWIGGLF
IVGAGAHAGIAMVRDYDPAKHIDNVLDRILKARDALISHLNWVCMWLGFHSFGLYIHNDT
MRALGRPQDMFSDSAIQLQPIFAQWVQSIQASAVGTSILAGTAEALPHKAISEVFNGSLV
EVGGKVAIAPIPLGTADLMIHHIHAFQIHVTVLILLKGVLYARSSRLIPDKASLGFRFPC
DGPGRGGTCQVSSWDHVFLGLFWMYNCLSIVIFHFSWKMQSDVWGLTGGNFSQSAITING
WLRDFLWAQSSQVLTSYGSAISMYGLMFLGAHFIWAFSLMFLFSGRGYWQELFESIVWAH
NKLKVAPTIQPRALSITQGRAVGVTHFLVGGIATTWAFFHARLFGLG
>Q3ZJ07|PSAA_PSEAK Photosystem I P700 chlorophyll a apoprotein A1 - Pseudendoclonium akinetum (Green alga).
MTISPPEREAKKVKIVVDRDPVETSFEKWAKPGHFSRTLSKGPTTTTWIWNLHADAHDFD
AQTTDLEEISRKVFSAHFGQLGIIFIWLSGMYFHGARFSNYEAWLSDPTHIKPSAQVVWP
IVGQEILNGDVGGGFQGIQITSGFFQLWRASGITTELQLYSTAIGGLVMAAAMFFAGWFH
FHKSAPKLEWFQNVESMLNHHLSGLLGLGSLAWAGHQIHVSLPINKLLDAGVDPHEIPLP
HELILNPSLMAQLYPSFKQGLAPFFTLNWSEYSDFLTFQGGLNPVTGGLWLTDTAHHHLA
IAVLFIVAGHMYRTNWGIGHSMKEILDAHKGPFTGEGHKGLYEILTTSWHAQLAINLALF
GSLSIIVAHHQYSMPPYPYLATDYATQLSLFTHHNWIGGFCIVGAAAHAAIFMIRDYDPT
NNYNNLLDRVIRHRDAIISHLNWVCIFLGFHSFGLYIHNDTMSALGRPADMFSDTAIQLQ
PVFAQWIQKTHFLAPGFTAPNALASTSPSWGGDVVAVGGKVAMMPISLGTSDFLVHHVHA
FTIHVTVLILLKGVLYARSSRLIPDKANLGFRFPCDGPGRGGTCQVSAWDHVFLGLFWMY
NAISVVIFHFSWKMQSDVWGTVNASGISHITGGNFAQSANTINGWLRDFLWAQSSQVIQS
YGSSLSAYGLIFLGAHFVWAFSLMFLFSGRGYWQELIESIVWAHNKLKVAPAIQPRALSI
TQGRAVGVAHYLLGGIATTWSFFLARIIAVG
>Q9MUJ2|PSAA_PSINU Photosystem I P700 chlorophyll a apoprotein A1 - Psilotum nudum (Whisk fern).
MTIRSPEPEVKILVERDPVKTSLEKWAQPGHFSRTLAKGPNTTTWIWNLHADSHDFDSHT
NDLEEISRKVFSAHFGQLAIIFVWLSGMYFHGARFSNYEAWLSDPIHIKPSAQVVWPIVG
QEILNGDVGGGFQGIQITSGFFQIWRASGITSELQLYCTAIGALIFATLMLFAGWFHYHK
AAPKLAWFQDVESMLNHHLAGLLGLGSLAWAGHQVHVSLPINQLLDAGVDPKEIPLPHEF
ILNRDLLAQLYPSFAKGLIPFFTLNWSEYSDFLTFRGGLNPVTGGLWLTDTVHHHLAIAV
LFLVAGHMYRTNWSIGHSIKEILEAHEGPFTGEGHKGIFEILTTSWHAQLALNLAMLGSL
TIIVAHHMYSMPPYPYLAIDYGTQLSLFTHHMWIGGFLVVGAAAHAAIFMVRDYDPTTQY
NNLLDRVLRHRDAIISHLNWVCIFLGFHSFGLYIHNDTMSALGRPQDMFSDTAIQLQPIF
AQWVQNTHASAPGLTAPNAIASTSLTWGGDNLIAVGGKVALLPIPLGTADFLVHHIHAFT
IHVTVLILLKGVLFARSSRLIPDKANLGFRFPCDGPGRGGTCQVSAWDHVFLGLFWMYNS
ISIVIFHFSWKMQSDVWGSINDQGVINHITGGNFAQSSTTINGWLRDFLWAQASQVIQSY
GSSLSAYGLLFLGAHFVWAFSLMFLFSGRGYWQELIESIIWAHNKLKVAPAIQPRALSIV
QGRAVGVAHYLLGGIATTWAFFLARIIAVG
>Q6L398|PSAA_SACHY Photosystem I P700 chlorophyll a apoprotein A1 - Saccharum hybrid (Sugarcane).
MIIRPSEPEVKIAVDRDPVKTSFEEWARPGHFSRTIAKGPDTTTWIWNLHADAHDFDSHT
GDLEEISRKVFSAHFGQLSIIFLWLSGMYFHGARFSNYEAWLSDPTHIGPSAQVVWPIVG
QEILNGDVGGGFRGIQITSGFFQIWRASGITSELQLYCTAIGALIFASLMLFAGWFHYHK
AAPKLAWFQDVESMLNHHLAGLLGLGSLSWAGHQIHVSLPINQFLDAGVDPKEIPLPHEF
ILNRDLLAQLYPSFAEGATPFFTLNWSKYAEFLSFRGGLDPITGGLWLSDIAHHHLAIAI
LFLIAGHMYRTNWGIGHGLKDILEAHKGPFTGQGHKGLYEILTTSWHAQLSLNLAMLGST
TIVVAHHMYSMPPYPYLATDYGTQLSLFTHHMWIGGFLIVGAAAHAAIFMVRDYDPTTRY
NDLLDRVLRHRDAIISHLNWVCIFLGFHSFGLYIHNDTMSALGRPQDMFSDTAIQLQPIF
AQWIQNIHAGAPGVTAPGATTSTSLTWGGGELVAVGGKVALLPIPLGTADFLVHHIHAFT
IHVTVLILLKGVLFARSSRLIPDKANLGFRFPCDGPGRGGTCQVSAWDHVFLGLFWMYNS
ISVVIFHFSWKMQSDVWGTISDQGIVTHITGGNFAQSSITINGWLRDFLWAQASQVIQSY
GSSLSAYGLFFLGAHFVWAFSLMFLFSGRGYWQELIESIVWAHNKLKVAPATQPRALSII
QGRAVGVTHYLLGGIATTWAFFLARIIAVG
>Q6ENW3|PSAA_SACOF Photosystem I P700 chlorophyll a apoprotein A1 - Saccharum officinarum (Sugarcane).
MIIRPSEPEVKIAVDRDPVKTSFEEWARPGHFSRTIAKGPDTTTWIWNLHADAHDFDSHT
GDLEEISRKVFSAHFGQLSIIFLWLSGMYFHGARFSNYEAWLSDPTHIGPSAQVVWPIVG
QEILNGDVGGGFRGIQITSGFFQIWRASGITSELQLYCTAIGALIFASLMLFAGWFHYHK
AAPKLAWFQDVESMLNHHLAGLLGLGSLSWAGHQIHVSLPINQFLDAGVDPKEIPLPHEF
ILNRDLLAQLYPSFAEGATPFFTLNWSKYAEFLSFRGGLDPITGGLWLSDIAHHHLAIAI
LFLIAGHMYRTNWGIGHGLKDILEAHKGPFTGQGHKGLYEILTTSWHAQLSLNLAMLGST
TIVVAHHMYSMPPYPYLATDYGTQLSLFTHHMWIGGFLIVGAAAHAAIFMVRDYDPTTRY
NDLLDRVLRHRDAIISHLNWVCIFLGFHSFGLYIHNDTMSALGRPQDMFSDTAIQLQPIF
AQWIQNIHAGAPGVTAPGATTSTSLTWGGGELVAVGGKVALLPIPLGTADFLVHHIHAFT
IHVTVLILLKGVLFARSSRLIPDKANLGFRFPCDGPGRGGTCQVSAWDHVFLGLFWMYNS
ISVVIFHFSWKMQSDVWGTISDQGIVTHITGGNFAQSSITINGWLRDFLWAQASQVIQSY
GSSLSAYGLFFLGAHFVWAFSLMFLFSGRGYWQELIESIVWAHNKLKVAPATQPRALSII
QGRAVGVTHYLLGGIATTWAFFLARIIAVG
>Q1KVY3|PSAA_SCEOB Photosystem I P700 chlorophyll a apoprotein A1 - Scenedesmus obliquus.
MTISSPEREAKKVKIAVDRNPVETSFEKWAKPGHFSRTLSKGPNTTTWIWNLHADAHDFD
SHTSDLEEISRKVFSAHFGQLGVIFIWLSGMYFHGARFSNYEAWLSDPVHIKPSAQVVWP
VVGQEILNGDVGGGFQGIQITSGFFQLWRASGITSELQLYTTAIGGLVMAAAMFFAGWFH
YHKAAPKLEWFQNVESMLNHHLAGLLGLGSLSWAGHQIHVSLPVNKLLDAGVDPKEIPLP
HEFLLNRQIMQDLYPSFAKGLAPFFTLQWGEYSDFLTFNGGLNPVTGGLWLSDTAHHHLA
IAVLFLVAGHMYRTNWGIGHSMREILDAHKGPFTGEGHVGLYEILTTSWHAQLAINLALF
GSLSIIVAHHMYSMPPYPYLATDYGTQLSLFTHHNWIGGFCIVGAGAHAAIFMVRDYDPT
NNYNNLLDRVIRHRDAIISHLNWVCIFLGFHSFGLYIHNDTMSALGRPQDMFSDTAIQLQ
PVFAQWIQKTHFLAPQLTAPTALSATSATWGGDVVAVGGKVAMMPISLGTSDFLVHHIHA
FTIHVTVLILLKGVLFARSSRLIPDKANLGFRFPCDGPGRGGTCQVSAWDHVFLGLFWMY
NSLSIAIFHFSWKMQSDVWGTVTANGVSHITGGNFAQSANTINGWLRDFLWAQSSQVIQS
YGSALSAYGLMFLGAHFVWAFSLMFLFSGRGYWQELIESIIWAHSKLKVAPSIQPRALSI
TQGRAVGVAHYLLGGIATTWSFFLARIIAVG
>Q9MUK3|PSAA_SEQSE Photosystem I P700 chlorophyll a apoprotein A1 (Fragment) - Sequoia sempervirens (California redwood).
IKIVVERDPIKTSFEKWAKPGHFSKTLAKGPNTTTWIWNLHADAHDFDSHTNDLEEISRK
VFSAHFGQLAIIFIWLSGMYFHGARFSNYEAWLGDPTHIKPSAQVVWPIVGQEILNGDVG
GGFRGIQITSGFFQIWRASGITSELQLYCTAIGALIFAALMLFAGWFHYHKAAPKLAWFQ
DVESMLNHHLAGLLGLGSLSWAGHQIHVSLPINELLDAGVDPKEIPLPHEFILNRELLAQ
LYPSFAKGLTPFFTLNWSEYSEFLTFRGGLNPVTGGLWLTDTAHHHLAIAILFLIAGHMY
RTNWSIGHNLKEILEAHKGPFTGEGHRGLYEILTTSWHAQLALNLAMLGSLTIVVAHHMY
SMPPYPYLATDYGTQLSLFTHHMWIGGFLIVGAAAHAAIFMVRDYDPTTQYNNLLDRVLR
HRDAIVSHLNWACIFLGFHSFGLYIHNDTMSALGRPKDMFSDTAIQLQPIFAQWIQNTHA
LAPSLTAPDATASTSLTWGGGDLVAVGAKVALLPIPLGTADFLVHHIHAFTIHVTVLILL
KGVLFARSSRLIPDKVNLGFRFPCDGPGRGGTCQVSAWDHVFLGLFWMYNAISVVIFHFS
WKMQSDVWGSISDQGVVTHITGGNFAQSSITINGWLRDFLWAQASQVIQSYGSSLSAYGL
LFLGAHFVWAFSLMFLFSGRGYWQELIESIVWAHNKLKVAPAIQPRALSIVQGRAVGVAH
>Q2MII7|PSAA_SOLBU Photosystem I P700 chlorophyll a apoprotein A1 - Solanum bulbocastanum (Wild potato).
MIIRSPEPEVKILVDRDPVKTSFEEWARPGHFSRTIAKGPDTTTWIWNLHADAHDFDSHT
SDLEEISRKVFSAHFGQLSIIFLWLSGMYFHGARFSNYEAWLSDPTHIGPSAQVVWPIVG
QEILNGDVGGGFRGIQITSGFFQLWRASGITSELQLYCTAIGALVFAALMLFAGWFHYHK
AAPKLAWFQDVESMLNHHLAGLLGLGSLSWAGHQVHVSLPINQFLNAGVDPKEIPLPHEF
ILNRDLLAQLYPSFAEGATPFFTLNWSKYADFLTFRGGLDPVTGGLWLTDIAHHHLAIAI
LFLIAGHMYRTNWGIGHGLKDILEAHKGPFTGQGHKGLYEILTTSWHAQLSLNLAMLGSL
TIVVAHHMYSMPPYPYLATDYGTQLSLFTHHMWIGGFLIVGAAAHAAIFMVRDYDPTTRY
NDLLDRVLRHRDAIISHLNWACIFLGFHSFGLYIHNDTMSALGRPQDMFSDTAIQLQPVF
AQWIQNTHALAPGATAPGATASTSLTWGGGDLVAVGGKVALLPIPLGTADFLVHHIHAFT
IHVTVLILLKGVLFARSSRLIPDKANLGFRFPCDGPGRGGTCQVSAWDHVFLGLFWMYNS
ISVVIFHFSWKMQSDVWGSVSDQGVVTHITGGNFAQSSITINGWLRDFLWAQASQVIQSY
GSSLSAYGLFFLGAHFVWAFSLMFLFSGRGYWQELIESIVWAHNKLKVAPATQPRALSII
QGRAVGVTHYLLGGIATTWAFFLARIIAVG
>Q2MIA0|PSAA_SOLLC Photosystem I P700 chlorophyll a apoprotein A1 - Solanum lycopersicum (Tomato) (Lycopersicon esculentum).
MIIRSPEPEVKILVDRDPVKTSFEEWARPGHFSRTIAKGPDTTTWIWNLHADAHDFDSHT
SDLEEISRKVFSAHFGQLSIIFLWLSGMYFHGARFSNYEAWLSDPTHIGPSAQVVWPIVG
QEILNGDVGGGFRGIQITSGFFQLWRASGITSELQLYCTAIGALVFAALMLFAGWFHYHK
AAPKLAWFQDVESMLNHHLAGLLGLGSLSWAGHQVHVSLPINQFLNAGVDPKEIPLPHEF
ILNRDLLAQLYPSFAEGATPFFTLNWSKYADFLTFRGGLDPVTGGLWLTDIAHHHLAIAI
LFLIAGHMYRTNWGIGHGLKDILEAHKGPFTGQGHKGLYEILTTSWHAQLSLNLAMLGSL
TIVVAHHMYSMPPYPYLATDYGTQLSLFTHHMWIGGFLIVGAAAHAAIFMVRDYDPTTRY
NDLLDRVLRHRDAIISHLNWACIFLGFHSFGLYIHNDTMSALGRPQDMFSDTAIQLQPVF
AQWIQNTHALAPGATAPGATASTSLTWGGGDLVAVGGKVALLPIPLGTADFLVHHIHAFT
IHVTVLILLKGVLFARSSRLIPDKANLGFRFPCDGPGRGGTCQVSAWDHVFLGLFWMYNS
ISVVIFHFSWKMQSDVWGSVSDQGVVTHITGGNFAQSSITINGWLRDFLWAQASQVIQSY
GSSLSAYGLFFLGAHFVWAFSLMFLFSGRGYWQELIESIVWAHNKLKVAPATQPRALSII
QGRAVGVTHYLLGGIATTWAFFLARIIAVG
>Q27S50|PSAA_SOLTU Photosystem I P700 chlorophyll a apoprotein A1 - Solanum tuberosum (Potato).
MIIRSPEPEVKILVDRDPVKTSFEEWARPGHFSRTIAKGPDTTTWIWNLHADAHDFDSHT
SDLEEISRKVFSAHFGQLSIIFLWLSGMYFHGARFSNYEAWLSDPTHIGPSAQVVWPIVG
QEILNGDVGGGFRGIQITSGFFQLWRASGITSELQLYCTAIGALVFAALMLFAGWFHYHK
AAPKLAWFQDVESMLNHHLAGLLGLGSLSWAGHQVHVSLPINQFLNAGVDPKEIPLPHEF
ILNRDLLAQLYPSFAEGATPFFTLNWSKYADFLTFRGGLDPVTGGLWLTDIAHHHLAIAI
LFLIAGHMYRTNWGIGHGLKDILEAHKGPFTGQGHKGLYEILTTSWHAQLSLNLAMLGSL
TIVVAHHMYSMPPYPYLATDYGTQLSLFTHHMWIGGFLIVGAAAHAAIFMVRDYDPTTRY
NDLLDRVLRHRDAIISHLNWACIFLGFHSFGLYIHNDTMSALGRPQDMFSDTAIQLQPVF
AQWIQNTHALAPGATAPGATASTSLTWGGGDLVAVGGKVALLPIPLGTADFLVHHIHAFT
IHVTVLILLKGVLFARSSRLIPDKANLGFRFPCDGPGRGGTCQVSAWDHVFLGLFWMYNS
ISVVIFHFSWKMQSDVWGSVSDQGVVTHITGGNFAQSSITINGWLRDFLWAQASQVIQSY
GSSLSAYGLFFLGAHFVWAFSLMFLFSGRGYWQELIESIVWAHNKLKVAPATQPRALSII
QGRAVGVTHYLLGGIATTWAFFLARIIAVG
>Q9T2L6|PSAA_SORBI Photosystem I P700 chlorophyll a apoprotein A1 - Sorghum bicolor (Sorghum) (Sorghum vulgare).
MIIRPSEPEVKIAVDRDPVKTSFEEWARPGHFSRTIAKGPDTTTWIWNLHADAHDFDSHT
GDLEEISRKVFSAHFGQLSIIFLWLSGMYFHGARFSNYEAWLSDPTHIGPSAQVVWPIVG
QEILNGDVGGGFRGIQITSGFFQIWRASGITSELQLYCTAIGALIFASLMLFAGWFHYHK
AAPKLAWFQDVESMLNHHLAGLLGLGSLSWAGHQIHVSLPINQFLDAGVDPKEIPLPHEF
ILNRDLLAQLYPSFAEGATPFFTLNWSKYAEFLSFRGGLDPITGGLWLSDIAHHHLAIAI
LFLIAGHMYRTNWGIGHGLKDILEAHKGPFTGQGHKGLYEILTTSWHAQLSLNLAMLGST
TIVVAHHMYSMPPYPYLATDYGTQLSLFTHHMWIGGFLIVGAAAHAAIFMVRDYDPTTRY
NDLLDRVLRHRDAIISHLNWVCIFLGFHSFGLYIHNDTMSALGRPQDMFSDTAIQLQPIF
AQWIQNIHAGAPGVTAPGATTSTSLTWGGGELVAVGGKVALLPIPLGTADFLVHHIHAFT
IHVTVLILLKGVLFARSSRLIPDKANLGFRFPCDGPGRGGTCQVSAWDHVFLGLFWMYNS
ISVVIFHFSWKMQSDVWGTISDQGIVTHITGGNFAQSSITINGWLRDFLWAQASQVIQSY
GSSLSAYGLFFLGAHFVWAFSLMFLFSGRGYWQELIESIVWAHNKLKVAPATQPRALSII
QGRAVGVTHYLLGGIATTWAFFLARIIAVG
>Q2PMU3|PSAA_SOYBN Photosystem I P700 chlorophyll a apoprotein A1 - Glycine ma (Soybean).
MIIRSPEPEVKILVDRDPIKTSFEEWAKPGHFSRTIAKGPDTTTWIWNLHADAHDFDSHT
NDLEEISRKVFSAHFGQLSIIFLWLSGMYFHGARFSNYEAWLSDPTHIRPSAQVVWPIVG
QEILNGDVGGGFRGIQITSGFFQIWRASGITSELQLYCTAIGALVFAALMLFAGWFHYHK
AAPKLAWFQDVESMLNHHLTGLLGLGSLSWAGHQIHVSLPINQFLNAAVDPKEIPLPHEF
ILNRDLLAQLYPSFAEGATPFFTLNWSKYAEFLTFRGGLDPVTGGLWLTDIIHHHLAIAI
LFLIAGHMYRTNWGIGHSIKDILEAHKGPFTGQGHKGLYEILTTSWHAQLSINLAMLGSL
TIVVAHHMYSMPPYPYLATDYGTQLSLFTHHMWIGGFLIVGAAAHAAIFMVRDYDPTIRY
NDLLDRVLRHRDAIISHLNWVCIFLGFHSFGLYIHNDTMSALGRPQDMFSDTAIQLQPVF
AQWIQNTHALAPGTTAPGATTSTSLTWGGDNLVAVGGKVALLPIPLGTADFLVHHIHAFT
IHVTVLILLKGVLFARSSRLIPDKANLGFRFPCDGPGRGGTCQVSAWDHVFLGLFWMYNS
ISVVIFHFSWKMQSDVWGSISDQGIVNHITGGNFAQSSITINGWLRDFLWAQASQVIQSY
GSSLSAYGLFFLGAHFVWAFSLMFLFSGRGYWQELIESIVWAHNKLKVAPATQPRALSIV
QGRAVGVTHYLLGGIATTWAFFLARIIAVG
>P06511|PSAA_SPIOL Photosystem I P700 chlorophyll a apoprotein A1 - Spinacia oleracea (Spinach).
MIIRSPEPEVKILVDRDPVKTSFEAWAKPGHFSRTIAKGPETTTWIWNLHADAHDFDSHT
SDLEEISRKIFSAHFGQLSIIFLWLSGMYFHGARFSNYEAWLSDPTHIGPSAQVVWPIVG
QEILNGDVGGGFRGIQITSGFFQIWRASGITSELQLYCTAIGALVFAALMLFAGWFHYHK
AAPKLAWFQDVESMLNHHLAGLLGLGSLSWAGHQIHVSLPINQFLNAGVDPKEIPLPHEL
ILNRDLLAQLYPSFAEGATPFFTLNWSKYADFLTFRGGLDPVTGGLWLTDTAHHHLAIAI
LFLIAGHMYRTNWGIGHGLKDILEAHKGPFTGQGHKGLYEILTTSWHAQLALNLAMLGSL
TIVVAHHMYAMPPYPYLATDYGTQLSLFTHHMWIGGFLIVGAAAHAAIFMVRDYDPTTRY
NDLLDRVLRHRDAIISHLNWACIFLGFHSFGLYIHNDTMSALGRPQDMFSDTAIQLQPVF
AQWIQNTHALAPSATAPGATASTSLTWGGSDLVAVGGKVALLPIPLGTADFLVHHIHAFT
IHVTVLILLKGVLFARSSRLIPDKANLGFRFPCDGPGRGGTCQVSAWDHVFLGLFWMYNS
ISVVIFHFSWKMQSDVWGSISDQGVVTHITGGNFAQSSITINGWLRDFLWAQASQVIQSY
GSSLSAYGLFFLGAHFVWAFSLMFLFSGRGYWQELIESIVWAHNKLKVAPATQPRALSIV
QGRAVGVTHYLLGGIATTWAFFLARIIAVG
>Q32RS3|PSAA_STAPU Photosystem I P700 chlorophyll a apoprotein A1 - Staurastrum punctulatum (Green alga).
MTIRSPEPEVKIVVDNDPVKTSFEKWAKPGHFSRALAKGPSTTTWIWDLHADAHDFDSHT
SDLEEISRKVFSAHFGQLAVIFIWLSGMYFHGARFSNYEAWLSDPVNIKPSAQVVWPIVG
QEILNGDVGGGFQGIQITSGLFEMWRGSGITTELQLYSTAIGGLVMAALMLFAGWFHYHK
AAPKLAWFQNVESMLNHHLAGLLGLGSLGWAGHQVHVSLPINQLLDAGVDAKEIPLPHEF
ILNRDLLAQLYPSFAKGLTPFFTLNWAEYSDFLTFRGGLNPVTGGLWLTDTIHHHLAIAV
LFIVAGHMYRTNWGIGHSMKEILEAHKGPLTGEGHKGLYEIFTTSWHAQLALNLALMGSL
SIIVAHHMYSMPPYPYLATDYGTQLSLFTHHTWIGGFCIVGAGAHAAIYLVRDYDPTTQY
NNLLDRVLRHRDAIISHLNWVCIFLGFHSFGLYIHNDTMSALGRPQDMFSDTAIQLQPVF
AQWVQNTHAAAPGFSAPNAAAATSITWGGSELVAVGGKVAMSPIPLGTADFLVHHIHAFT
IHVTVLILLKGVLFARSSRLIPDKANLGFRFPCDGPGRGGTCQVSAWDHVFLGLFWMYNS
ISVVIFHFSWKMQSDVWGTVSQNGVSHITGGNFAQGATTINGWLRDFLWAQASQVIQSYG
SSLSAYGLVFLGAHFVWAFSLMFLFSGRGYWQELIESIVWAHNKLKVAPAIQPRALSIIQ
GRAVGVAHYLLGGIATTWAFFLARIISVG
>Q06SE0|PSAA_STIHE Photosystem I P700 chlorophyll a apoprotein A1 - Stigeoclonium helveticum (Green alga).
MTINLPEKEAKRVQIAVDRNPVETSFQKWAKPGHFSRTLAKGPNTTTWIWNLHADAHDFD
SHTSDLQDISRKVFSAHFGQLGIILIWLSGMYFHGARFSNYEAWLSDPTHIKPSAQIVWP
IVGQEILNGDVGGGFQGVQITSGFFQLWRASGITSELQLYTTAVVGLVLAGAMFFAGWFH
YHKAAPKLEWFQNVESMLNHHLGGLLGLGSLGWAGHQIHVSLPVNKLLDAGVDPKEIPLP
HEFFLNKQLMIDLYPSFAKGLTPFFTLQWSEYSDFLTFKGGLNEVTGGLNLSDTAHHHLA
IAVLFLIAGHMYRTNWGIGHSIKEILDAHKGPLTGEGHKGLYEILTTSWHAQLAINLALF
GSLSIVVAHHMYSMPPYPYLATDYATQLSLFTHHCWIGGFCIVGAGAHAAIFMVRDYDPT
NNYNNLLDRVLRHRDAIISHLNWVSIFLGFHSFGLYIHNDTMSALGRPQDMFSDTAIQLQ
PVFAQWVQNTHFMAPQLTAPNALAATSATWGGDVVAVGGKVAMMPISLGTADFMVHHIHA
FTIHVTVLILLKGVLFARSSRLIPDKANLGFRFPCDGPGRGGTCQVSAWDHVFLGLFWMY
NSLSIVIFHFSWKMQSDVFGTVVNNTVSHITAGNFAQSANTINGWLRDFLWSQSSQVIQS
YGSALSAYGLIFLGAHFILLTGMLDIFSGRGYWQELIESILWSHAKLKVAPTIQPRALSI
TQGRAVGVAHYLLGGIATTWSFFLARIIAVG
>P0A405|PSAA_SYNEL Photosystem I P700 chlorophyll a apoprotein A1 - Synechococcus elongatus (Thermosynechococcus elongatus).
MTISPPEREPKVRVVVDNDPVPTSFEKWAKPGHFDRTLARGPQTTTWIWNLHALAHDFDT
HTSDLEDISRKIFSAHFGHLAVVFIWLSGMYFHGAKFSNYEAWLADPTGIKPSAQVVWPI
VGQGILNGDVGGGFHGIQITSGLFQLWRASGITNEFQLYCTAIGGLVMAGLMLFAGWFHY
HKRAPKLEWFQNVESMLNHHLAGLLGLGSLAWAGHQIHVSLPINKLLDAGVAAKDIPLPH
EFILNPSLMAELYPKVDWGFFSGVIPFFTFNWAAYSDFLTFNGGLNPVTGGLWLSDTAHH
HLAIAVLFIIAGHMYRTNWGIGHSLKEILEAHKGPFTGAGHKGLYEVLTTSWHAQLAINL
AMMGSLSIIVAQHMYAMPPYPYLATDYPTQLSLFTHHMWIGGFLVVGGAAHGAIFMVRDY
DPAMNQNNVLDRVLRHRDAIISHLNWVCIFLGFHSFGLYVHNDTMRAFGRPQDMFSDTGI
QLQPVFAQWVQNLHTLAPGGTAPNAAATASVAFGGDVVAVGGKVAMMPIVLGTADFMVHH
IHAFTIHVTVLILLKGVLFARSSRLIPDKANLGFRFPCDGPGRGGTCQVSGWDHVFLGLF
WMYNCISVVIFHFSWKMQSDVWGTVAPDGTVSHITGGNFAQSAITINGWLRDFLWAQASQ
VIGSYGSALSAYGLLFLGAHFIWAFSLMFLFSGRGYWQELIESIVWAHNKLKVAPAIQPR
ALSIIQGRAVGVAHYLLGGIATTWAFFLARIISVG
>P0A406|PSAA_SYNEN Photosystem I P700 chlorophyll a apoprotein A1 - Synechococcus elongatus naegeli.
MTISPPEREPKVRVVVDNDPVPTSFEKWAKPGHFDRTLARGPQTTTWIWNLHALAHDFDT
HTSDLEDISRKIFSAHFGHLAVVFIWLSGMYFHGAKFSNYEAWLADPTGIKPSAQVVWPI
VGQGILNGDVGGGFHGIQITSGLFQLWRASGITNEFQLYCTAIGGLVMAGLMLFAGWFHY
HKRAPKLEWFQNVESMLNHHLAGLLGLGSLAWAGHQIHVSLPINKLLDAGVAAKDIPLPH
EFILNPSLMAELYPKVDWGFFSGVIPFFTFNWAAYSDFLTFNGGLNPVTGGLWLSDTAHH
HLAIAVLFIIAGHMYRTNWGIGHSLKEILEAHKGPFTGAGHKGLYEVLTTSWHAQLAINL
AMMGSLSIIVAQHMYAMPPYPYLATDYPTQLSLFTHHMWIGGFLVVGGAAHGAIFMVRDY
DPAMNQNNVLDRVLRHRDAIISHLNWVCIFLGFHSFGLYVHNDTMRAFGRPQDMFSDTGI
QLQPVFAQWVQNLHTLAPGGTAPNAAATASVAFGGDVVAVGGKVAMMPIVLGTADFMVHH
IHAFTIHVTVLILLKGVLFARSSRLIPDKANLGFRFPCDGPGRGGTCQVSGWDHVFLGLF
WMYNCISVVIFHFSWKMQSDVWGTVAPDGTVSHITGGNFAQSAITINGWLRDFLWAQASQ
VIGSYGSALSAYGLLFLGAHFIWAFSLMFLFSGRGYWQELIESIVWAHNKLKVAPAIQPR
ALSIIQGRAVGVAHYLLGGIATTWAFFLARIISVG
>P17154|PSAA_SYNP2 Photosystem I P700 chlorophyll a apoprotein A1 - Synechococcus sp. (strain PCC 7002) (Agmenellum quadruplicatum).
MAVKVDKDPVPTSFEKWGKPGHFDRTLARGPKTTTWIWNLHADAHDFDSQTSDLEDISRK
IFSAHFGHLAVVFVWLSGMYFHGAKFSNYEAWLNNPTVIKPSAQVVWPVVGQGILNGDVG
GGFSGIQITSGLFYLWRAAGFTNSYQLYVTAIGGLVMAALMVFAGWFHYHKAAPKLEWFQ
NAEAMMNHHLSVLLGCGSLGWTGHLIHVSLPVNKLLDSGVAAKDIPLPHEFFDASVMAEL
YPSFAQGLKPFFTLDWAAYSDFLTFKGGLNPTTGSLWLSDVAHHHLAIAVLFIIAGHMYR
TGFGIGHSMKEILEAHKGPFTGEGHKGLYEILTTSWHAQLAVNLALLGSLTIVIAHHMYS
MPPYPYMATDYGTQLSLFTHHTWIGGFLIVGAGAHGAIFMVRDYDPAKNVNNLLDRVIRH
RDAIISHLNWVCIFLGFHSFGLYIHNDTMRALGRPQDMFSDSAIQLQPIFAQWIQNIHTL
APGGTAPNAIASASQVFGGDVVAIGNKVALMPITLGTADFMVHHIHAFTIHVTVLILLKG
LLYSRSSRLVPDKGQLGFRFPCDGPGRGGTCQVSGWDHVFLGLFWMYNSLSIVIFHFSWK
MQSDVWGTILPDGSVSHVTGGNFATSAITINGWLRDFLWAQSSQVINSYGSALSAYGIMF
LAGHFVFAFSLMFLFSGRGYWQELIESIVWAHNKLKLAPAIQPRALSIVQGRAVGVAHYL
LGGIVTTWAFFLARSLSIG
>Q5N0D6|PSAA_SYNP6 Photosystem I P700 chlorophyll a apoprotein A1 - Synechococcus sp. (strain ATCC 27144 / PCC 6301 / SAUG 1402/1) (Anacystis nidulans).
MTISPPEREAKVKATVDKNPVPTSFEKWGKPGHFDRTLAKGPKTTTWIWNLHANAHDFDS
HTSDLEDISRKIFSAHFGHLAVIFIWLSGAYFHGARFSNFSGWLADPTHVKPSAQVVWPI
FGQEILNGDVGGGFHGIQITSGLFQLWRASGYTNEFQLYVTAIGALVMAGLMLFAGWFHY
HKAAPKLEWFQNVESMLNHHLAGLLGLGSLSWAGHQIHVSLPVNKLLDAIDAGEPLVLNG
KTIASAADIPLPHEFLDVSLISQLFPGFEAGVKAFFTLNWSAYADFLTFKGGLNPVTGGL
WLTDTAHHHLAIAVLFIVAGHMYRTNWGIGHSLKEILEAHKGPFTGQGHKGLYEILTTSW
HAQLSINLAILGSISIIVAHHMYAMPPYPYLATDYPTMLSLFTHHIWIGGFLIVGAGAHA
AIFMVRDYDPAKNVDNLLDRVLRHRDAIISHLNWVCIWLGFHSFGLYIHNDTMRALGRPQ
DMFSDSAIQLQPIFAQWIQNIHALAPGNTAPNALASVSQVFGGDVVAVGGKVAAAPIVLG
TADFMVHHIHAFTIHVTALILLKGVLYARSSRLVPDKANLGFRFPCDGPGRGGTCQVSGW
DHVFLGLFWMYNSLSIVIFHYSWKMQSDVWGSVLPDGSVAHIANGNFAQSALTINGWLRD
FLWAQASQVITSYGSSTSAYGLLFLGAHFVWAFSLMFLFSGRGYWQELIESIVWAHNKLK
VAPAIQPRALSIIQGRAVGVAHYLLGGIVTTWSFFLARIIAVG
>Q9R6U0|PSAA_SYNPW Photosystem I P700 chlorophyll a apoprotein A1 - Synechococcus sp. (strain WH7803).
MTISPPERGSTAKTQVEKVDNPATFGAVRKPGHFDRALAKGPKTTTWVWNLHANAHDFDS
HTSDLEEVSRKIFSAHFGHLAVIFIWLSGAFFHGARFSNFSGWLADPTHVKPSAQVVWPV
FGQEILNGDMGAGFQGIQITSGLFHVWRAWGITNETQLMSLAIGALVMAGLMLNAGVFHY
HKAAPKLEWFQNVESMLNHHLAGLLGLGSLSWTGHLLHVSLPTTKLMDAIDAGQPLVLNG
KTIASVADIPLPHEFFNQDFVAQLYPGFGAGIGAFFSGNWAAYSDFLTFKGGLNPVTGSM
WMSDIAHHHLAIAVLFIVAGHMYRTNWGIGHSIKEILEGQKGDPLLFPATKGHDGLFEFM
TTSWHAQLAVNLAMLGSLSIIVAQHMYAMPPYAYMSIDYPTQIGLFTHHMWIGGFLIVGA
AAHADTAMIRDYDPAKHVDNVLDRVLKARDALISHLNWVCIWLGFHSFGLYIHNDTMRAL
GRPQDMFSDSAIQLKPVFAQWIQGLHAAAAGSTAPNALAGVSEVFNGSVVAVGGKVAAAP
IPLGTADFMVHHIHAFTIHVTVLILLKGVLYARNSRLIPDKANLGFRFPCDGPGRGGTCQ
VSAWDHVFLGLFWMYNSLSIVIFHFSWKMQSDVWGTVNADGSVQHITNGNFANSAITING
WLRDFLWAQAAQVINSYGSNTSAYGLMFLGAHFVWPFSLMFLFSGRGYWQELIESIVWAH
NKLKVAPAIQPRALSITQGRAVGVAHYLLGGIATTWAFFHAHILVVG
>Q7U4E4|PSAA_SYNP Photosystem I P700 chlorophyll a apoprotein A1 - Synechococcus sp. (strain WH8102).
MTISPPERGSDAKSQVEKVDNPATFELFGKPGHFDRALAKGPKTTSWVWNLHANAHDFDA
HTSDLQEVSRRIFSAHFGHLAVIFIWLSGAFFHGARFSNYSGWLADPTHVKPSAQVVWPI
FGQEILNGDMGAGFQGIQITSGLFHVWRGWGITSETQLMALAIGALVMAGLMLNAGVFHY
HKAAPKLEWFQNVESMLNHHLAGLLGLGSLSWAGHLIHVSAPVSKLMDAIDAGQPLVLDG
KTIATVADIPLPHEFFNQDLLAQLYPGIGAGIGAFFSGNWAAYSDFLTFKGGLNPVTGSL
WMTDIAHHHVAIAVLFIVAGHMYRTNWGIGHSIKEIHEGQKGDPLLFPAPNGHDGLYEFL
TTSWHAQLGLNLAMLGSLSIIVAQHMYAMPPYAYMAVDYPTQIGLFTHHMWIGGFLIVGG
AAHAAIAMVRDYDPAKHIDNVLDRVLKARDAIISHLNWVCIWLGAHSFGLYIHNDTMRAL
GRPQDMFSDSAISIQPIFAQWIQNAHAAAAGSTAPNALAGVSEVFNGSVVAVGGKVAAAP
MPLGTADFMVHHIHAFTIHVTVLILLKGVLYARSSRLIPDKANLGFRFSCDGPGRGGTCQ
VSAWDHVFLGLFWMYNSLSIVIFHFSWKMQSDIWGTVNADGSVAHITNGNFAQSAITING
WLRDYLWAQAVQVINSYGSNTSAYGIMFLGAHFIWAFSLMFLFSGRGYWQELIESIVWAH
NKLKVAPAIQPRALSIIQGRAVGVAHYLLGGIATTWAFFHAHILVVG
>P25936|PSAA_SYNVU Photosystem I P700 chlorophyll a apoprotein A1 - Synechococcus vulcanus (Thermosynechococcus vulcanus).
MTISPPEREPKVRVVVDNDPVPTSFEKWAKPGHFDRTLARGPQTTTWIWNLHALAHDFDT
HTSDLEDISRKIFSAHFGHLAVVFIWLSGMYFHGAKFSNYEAWLADPTGIKPSAQVVWPI
VGQGILNGDVGGGFHGIQITSGLFQLWRASGITNEFQLYCTAIGGLVMAGLMLFAGWFHY
HKRAPKLEWFQNVESMLNHHLAGLLGLGSLSWAGHQIHVSLPINKLLDAGVAAKDIPLPH
EFILNPSLMAELYPKVDWGFFSGVIPFFTFNWAAYSDFLTFNGGLNPVTGGLWLSDTAHH
HLAIAVLFIIAGHMYRTNWGIGHSLKEILEAHKGPFTGAGHKGLYEVLTTSWHAQLAINL
AMMGSLSIIVAQHMYAMPPYPYLATDYPTQLSLFTHHMWIGGFLVVGGAAHGAIFMVRDY
DPAMNQNNVLDRVLRHRDAIISHLNWVCIFLGFHSFGLYVHNDTMRAFGRPQDMFSDTGI
QLQPVFAQWVQNLHTLAPGGTAPNAAATASVAFGGDVVAVGGKVAMMPIVLGTADFMVHH
IHAFTIHVTVLILLKGVLFARSSRLIPDKANLGFRFPCDGPGRGGTCQVSGWDHVFLGLF
WMYNCISVVIFHFSWKMQSDVWGTVAPDGTVSHITGGNFAQSAITINGWLRDFLWAQASQ
VIGSYGSALSAYGLLFLGAHFIWAFSLMFLFSGRGYWQELIESIVWAHNKLKVAPAIQPR
ALSIIQGRAVGVAHYLLGGIATTWAFFLARIISVG
>P29254|PSAA_SYNY3 Photosystem I P700 chlorophyll a apoprotein A1 - Synechocystis sp. (strain PCC 6803).
MTISPPEREAKAKVSVDNNPVPTSFEKWGKPGHFDRTLARGPKTTTWIWNLHANAHDFDS
QTSDLEDVSRKIFSAHFGHLAVVFVWLSGMYFHGAKFSNYEGWLADPTHIKPSAQVVWPI
VGQGILNGDVGGGFHGIQITSGLFYLWRASGFTDSYQLYCTAIGGLVMAALMLFAGWFHY
HVKAPKLEWFQNVESMMNHHLAGLLGLGSLGWAGHQIHVSMPINKLLDAGVAPKDIPLPH
EFILEPSKMAELYPSFAQGLTPFFTLNWGVYSDFLTFKGGLNPVTGGLWLSDTAHHHLAI
AVLFIIAGHMYRTNWGIGHSMKEILEAHKGPFTGEGHKGLYEILTTSWHAQLAINLALLG
SLTIIVAQHMYAMPPYPYQAIDYATQLSLFTHHMWIGGFLIVGAGAHGAIFMVRDYDPAK
NVNNLLDRMLRHRDAIISHLNWVCIFLGFHSFGLYIHNDTMRALGRPQDMFSDTAIQLQP
IFAQWVQHLHTLAPGATAPNALATASYAFGGETIAVAGKVAMMPITLGTADFMVHHIHAF
TIHVTALILLKGVLYARSSRLVPDKANLGFRFPCDGPGRGGTCQVSGWDHVFLGLFWMYN
SLSIVIFHFSWKMQSDVWGTVSPDGSVTHVTLGNFAQSAITINGWLRDFLWAQAANVINS
YGSALSAYGIMFLAGHFVFAFSLMFLFSGRGYWQELIESIVWAHNKLNVAPAIQPRALSI
IQGRAVGVAHYLLGGIVTTWAFFLARSLSIG
>A0T0M8|PSAA_THAPS Photosystem I P700 chlorophyll a apoprotein A1 - Thalassiosira pseudonana (Marine diatom).
MAISSTERRSKNVQVFVEKDAVETSFAKWAQPGHFSRTLAKGPKTTTWIWNLHADAHDFD
SQTSSLEEVSRKIFSAHFGQLAIIFLWISGMHFHGAYFSNYSAWLTDPISIKQSSQVVWP
IVGQEILNADVGGNFQGIQTTSGWFQMWRAEGITSEVELYWTAIGGLAMSAIMLFAGWFH
YHKAAPKLEWFQNAESMMNHHLAGLLGLGCLSWSGHQIHIALPINKLLDAGVSPQEIPLP
HEFLINRDLMAQLYPSFSKGLAPFFGGNWGEYSDFLTFKGGLNPVTGGLWLSDIAHHHLA
LSVLFIIAGHMYRTNWGIGHNMKEILEAHKGPFTGEGHKGLYEILTTSWHAQLAINLAMM
GSLSIIVAHHMYAMPPYPYLATDYATQLSLFTHHMWIGGFCVVGGAAHGAIFMVRDYTPA
NNYNNLLDRVLRHRDAIISHLNWVCIFLGCHAFGFYIHNDTMRALGRPQDMFSDKAIQLQ
PIFAQWIQNIHLLAPGTTAPNALATTSYAFGGDVIEVGGKIAMMPIKLGTADFMVHHIHA
FTIHVTVLILLKGVLYARSSKLIPDKANLGFRFPCDGPGRGGTCQSSSWDHVFLGLFWMY
NSISVVIFHFSWKMQSDVWGTITPDGAISHITGGNFAQSSITINGWLRDFLWSQASQVIQ
SYGSASSAYGLIFLGAHFIWAFSLMFLFSGRGYWQELIESIVWAHNKLNFAPTIQPRALS
ITQGRAVGLAHYLLGGIGTTWAFFLARAISIT
>P06405|PSAA_TOBAC Photosystem I P700 chlorophyll a apoprotein A1 - Nicotiana tabacum (Common tobacco).
MIIRSPEPEVKILVDRDPVKTSFEEWARPGHFSRTIAKGPDTTTWIWNLHADAHDFDSHT
SDLEEISRKVFSAHFGQLSIIFLWLSGMYFHGARFSNYEAWLSDPTHIGPSAQVVWPIVG
QEILNGDVGGGFRGIQITSGFFQIWRASGITSELQLYCTAIGALVFAALMLFAGWFHYHK
AAPKLAWFQDVESMLNHHLAGLLGLGSLSWAGHQVHVSLPINQFLNAGVDPKEIPLPHEF
ILNRDLLAQLYPSFAEGATPFFTLNWSKYADFLTFRGGLDPVTGGLWLTDIAHHHLAIAI
LFLIAGHMYRTNWGIGHGLKDILEAHKGPFTGQGHKGLYEILTTSWHAQLSLNLAMLGSL
TIVVAHHMYSMPPYPYLATDYGTQLSLFTHHMWIGGFLIVGAAAHAAIFMVRDYDPTTRY
NDLLDRVLRHRDAIISHLNWACIFLGFHSFGLYIHNDTMSALGRPQDMFSDTAIQLQPVF
AQWIQNTHALAPGATAPGATASTSLTWGGGDLVAVGGKVALLPIPLGTADFLVHHIHAFT
IHVTVLILLKGVLFARSSRLIPDKANLGFRFPCDGPGRGGTCQVSAWDHVFLGLFWMYNA
ISVVIFHFSWKMQSDVWGSVSDQGVVTHITGGNFAQSSITINGWLRDFLWAQASQVIQSY
GSSLSAYGLFFLGAHFVWAFSLMFLFSGRGYWQELIESIVWAHNKLKVAPATQPRALSII
QGRAVGVTHYLLGGIATTWAFFLARIIAVG
>Q9MUJ0|PSAA_TORCL Photosystem I P700 chlorophyll a apoprotein A1 (Fragment) - Torreya californica (California nutmeg).
LKIVVERDPIKTSFEKWAKPGHFSKTLAKGPNTTTWIWNLHADAHDFDSHTNDLEEISRK
VFSAHFGQLAIIFIWLSGMYFHGARFSNYEAWLGDPTHIKPSAQVVWPIVGQEILNGDVG
GGFRGIQITSGFFQIWRASGITSELQLYCTATGALIFAALMLFAGWFHYHKAAPKLAWFQ
DVESMLNHHLAGLLGLGSLGWAGHQVHVSLPINQLLDAGVDPKEIPLPHEFISNRDLLAQ
LYPSFAEGLTPFFTLNWSEYSDFLTFRGGLNPVTGGLWLTDTAHHHLAIAILFLIAGHMY
RTNWGIGHNLKEILEAHKGPFTGEGHRGLYEILTTSWHAQLALNLAMLGSLTIVVAHHMY
SMPPYPYLAIDYGTQLSLFTHHMWIGGFLIVGAAAHAAIFMVRDYDPTTQYNNLLDRVLR
HRDAIVSHLNWACIFLGFHSFGLYIHNDTMSALGRPQDMFSDTAIQLQPIFAQWIQNTHA
SSPSLTAPDATASTSLTWGGGDLVAVGAKVALLPIPLGTADFLVHHIHAFTIHVTVLILL
KGVLFARSSRLIPDKVNLGFRFPCDGPGRGGTCQVSAWDHVFLGLFWMYNAISVVIFHFS
WKMQSDVWGSISDQGVVTHITGGNFAQSSITINGWLRDFLWAQASQVIQSYGSSLSAYGL
FFLGAHFVWAFSLMFLFSGRGYWQELIESIVWAHNKLKVAPAIQPRALSIVQGRAVGVA
>Q0ZJ20|PSAA_VITVI Photosystem I P700 chlorophyll a apoprotein A1 - Vitis vinifera (Grape).
MIIRSPEPEVKILVDRDPIKTSFEEWARPGHFSRTIAKGPDTTTWIWNLHADAHDFDSHT
SDLEEISRKVFSAHFGQLSIIFLWLSGMYFHGARFSNYEAWLSDPTHIGPSAQVVWPIVG
QEILNGDVGGGFRGIQITSGFFQMWRASGITNELQLYCTAIGALVFAALMLFAGWFHYHK
AAPKLAWFQDVESMLNHHLAGLLGLGSLSWAGHQVHVSLPINQFLNAGVDPKEIPLPHEF
ILNRDLLAQLYPSFAEGATPFFTLNWSKYAEFLTFRGGLDPVTGGLWLTDIAHHHLAIAI
LFLIAGHMYRTNWGIGHGLKDILEAHKGPFTGQGHKGLYEILTTSWHAQLSLNLAMLGSL
TIVVAHHMYSMPPYPYLATDYGTQLSLFTHHMWIGGFLIVGAAAHAAIFMVRDYDPTTRY
NDLLDRVLRHRDAIISHLNWACIFLGFHSFGLYIHNDTMSALGRPQDMFSDTAIQLQPVF
AQWIQNTHALAPSATAPGATTSTSLTWGGGDLVAVGGKVALLPIPLGTADFLVHHIHAFT
IHVTVLILLKGVLFARSSRLIPDKANLGFRFPCDGPGRGGTCQVSAWDHVFLGLFWMYNS
ISVVIFHFSWKMQSDVWGSISDQGVLTHITGGNFAQSSITINGWLRDFLWAQASQVIQSY
GSSLSAYGLFFLGAHFVWAFSLMFLFSGRGYWQELIESIVWAHNKLKVAPATQPRALSIV
QGRAVGVTHYLLGGIATTWAFFLARIIAVG
>Q9MUK2|PSAA_WELMI Photosystem I P700 chlorophyll a apoprotein A1 (Fragment) - Welwitschia mirabilis (Tree tumbo).
KIVVERDPIKTSFEKWANPGHFSKTLSKTDPETTTWIWNLHADAHDFDSHTEDLEEISRK
VFSAHFGQLAIIFTWLSGMYFHGARFSNYEAWLADPTHIKPSAQVVWPIVGQEILNGDVG
GGFRGIQITSGFFPIWRASGITSELQLYCTAIGALIFAALMLFAGWFHYHKAAPKLAWFQ
QVESMLNHHLAGLLGLGSLSWAGHQIHVSLPINQLLDAGVDPKEIPLPHEFILNRDLLNQ
LYPSFAQGLLPFFTLNWSEYSEILTFRGGLNPVTGGLWLTDTAHHHLAIAVLFLIAGHMY
KTNWGIGHSLKEILEAHKGPFTGEGHKGLYEILTNSWHAQLALNLAMLGSLTIIVAHHMY
SMPPYPYLAIDYSTQLSLFTHHMWIGGFIIVGAAAHAAIFLVRDYDSTTSYNNLLDRVLR
HRDAIISHLNWVCIFLGFHSFGLYIHNDTMSALGRPQDMFSDTAIQLQPIFAQWLQNTHV
TAPSFTAPAATASTSLTWGGGDIITVGNKVALLPIPLGTADFLVHHIHAFTIHVTVLILL
KGVLFARSSRLIPDKANLGFRFPCDGPGRGGTCQVSAWDHVFLGLFWMYNAISVVIFHFS
WKMQSDVWGNISKQGVVTHITGGNFAQSSITINGWLRDFLWAQASQVIQSYGSALSAYGL
FFLGAHFVWAFSLMFLFSGRGYWQELIESIVWAHNKLKVAPAIQPRALSIVQGRAVGVAH
>P58311|PSAA_WHEAT Photosystem I P700 chlorophyll a apoprotein A1 - Triticum aestivum (Wheat).
MIIRSPEPEVKIVVDRDPVKTSFEEWARPGHFSRTLAKGPDTTTWIWNLHADAHDFDSHT
GDLEEISRKVFSAHFGQLSIIFLWLSGMYFHGARFSNYEAWLSDPTHIGPSAQVVWPIVG
QEILNGDVGGGFRGIQITSGFFQLWRASGITSELQLYCTAIGALIFAALMLFAGWFHYHK
AAPKLAWFQDVESMLNHHLAGLLGLGSLSWAGHQIHVSLPINQFLDAGVDPKEIPLPHEF
ILNRDLLAQLYPSFAEGATPFFTLNWSKYAEFLTFRGGLDPVTGGLWLTDIAHHHLAIAI
LFLIAGHMYRTNWGIGHGLKDILEAHKGPFTGQGHKGLYEILTTSWHAQLSLNLAMLGST
TIVVAHHMYSMPPYPYLATDYGTQLSLFTHHMWIGGFLIVGAAAHAAIFMVRDYDPTTRY
NDLLDRVLRHRDAIISHLNWVCIFLGFHSFGLYIHNDTMSALGRPQDMFSDTAIQLQPIF
AQWVQNIHATAPGVTAPGATTSTSLTWGGGELVAVGGKVALLPIPLGTADFLVHHIHAFT
IHVTVLILLKGVLFARSSRLIPDKANLGFRFPCDGPGRGGTCQVSAWDHVFLGLFWMYNA
ISVVIFHFSWKMQSDVWGTISDQGVVTHITGGNFAQSSITINGWLRDFLWAQASQVIQSY
GSSLSAYGLFFLGAHFVWAFSLMFLFSGRGYWQELIESIVWAHNKLKVAPATQPRALSII
QGRAVGVTHYLLGGIATTWAFFLARIIAVG
>Q32RG8|PSAA_ZYGCR Photosystem I P700 chlorophyll a apoprotein A1 - Zygnema circumcarinatum (Green alga).
MTIRSPEPEVKILVDIDPVPTSFERWAKPGHFARSLAKGPSTTTWIWDLHADAHDFDSHT
SDLEEISRKVFSAHFGQLAVIFIWLSGMYFHGARFSNYEAWLSDPTHIKPSAQVVWPIVG
QEILNGDVGGGFQGIQITSGFFQIWRAAGVTSELQLYATAIGGLVMATLMLIAGWFHYHK
AAPKLAWFQDVESMLNHHLAGLLGLGSLSWAGHQIHVSLPINQLLDAGVDPKEIPLPHEF
LLNRDLLAQLYPSFSKGLTPFFSLNWSEYSDFLTFRGGLNPVTGGLWLTDTAHHHLAIAV
LFIVAGHMYRTNWGIGHSLREILEAHKGPFTGEGHKGLYEILTTSWHAQLAINLATLGSL
TIIVAHHMYSMPPYPYLATDYGTQLSLFTHHMWIGGFCVVGAGAHAAIFLVRDYDPTTQY
NNLLDRVLRHRDAIISHLNWVCIFLGFHSFGLYIHNDTMSALGRPQDMFSDTAIQLQPVF
AQWIQNTHAAAPGFTAPNAAAATSLTWGGSDLVAVGGKVAMMPIPLGTADFLVHHIHAFT
IHVTVLILLKGVLFSRSSRLIPDKANLGFRFPCDGPGRGGTCQVSAWDHVFLGLFWMYNA
ISVVIFHFSWKMQSDVWGSVTAKGVSHITGGNFAQSATTINGWLRDFLWAQASQVIQSYG
SSLSAYGLVFLGAHFIWAFSLMFLFSGRGYWQELIESIVWAHNKLKVAPAIQPRALSIIQ
GRAVGVAHYLLGGIATTWAFFLARIIAVG
>P58565|PSAB1_ANASP Photosystem I P700 chlorophyll a apoprotein A2 1 - Anabaena sp. (strain PCC 7120).
MATKFPKFSQDLAQDPTTRRIWYAMAMGNDFESHDGMTEENLYQKIFATHFGHLAIIFLW
ASSLLFHVAWQGNFEQWIKDPLHVRPIAHAIWDPHFGKPAIEAFTQAGANGPVNIAYSGV
YHWWYTIGMRTNTELYTGSVFLLLFASLFLFAGWLHLQPKFRPSLAWFKSAESRLNHHLA
GLFGVSSLAWAGHLIHVAIPESRGQHVGWDNFLSTAPHPAGLQPFFTGNWGVYAQNPDTA
GHIFSTSQGAGTAILTFLGGFHPQTESLWLTDMAHHHLAIAVLFIVAGHMYRTNFGIGHS
IKEMMNAKTFFGKPVEGPFNMPHQGIYDTYNNSLHFQLGWHLACLGVVTSWVAQHMYSLP
SYAFIAKDYTTQAALYTHHQYIAIFLMVGAFAHGAIFLVRDYDPEQNKGNVLERVLQHKE
AIISHLSWVSLFLGFHTLGLYVHNDVVVAFGTPEKQILIEPVFAQFIQAAHGKVLYGLDT
LLSNPDSVAYTAYPNYANVWLPGWLDAINSGTNSLFLTIGPGDFLVHHAIALGLHTTTLI
LVKGALDARGSKLMPDKKDFGYAFPCDGPGRGGTCDISAWDSFYLSLFWALNTVGWVTFY
WHWKHLGIWQGNVAQFNENSTYLMGWFRDYLWANSAQLINGYNPYGVNNLSVWAWMFLFG
HLVWATGFMFLISWRGYWQELIETLVWAHERTPIANLVRWKDKPVALSIVQARVVGLAHF
TVGYVLTYAAFLIASTAGKFG
>Q8YLI4|PSAB2_ANASP Photosystem I P700 chlorophyll a apoprotein A2 2 - Anabaena sp. (strain PCC 7120).
MATKYPKFSRDLAQDPTTRRIWYAIATGNDFESHDGMTEENLYQKIFATHFGHVAIIFLW
ASSLLFHVAWQGNFEQWIKDPLHIRPIAHAIWDPHFGKPAIEAFSQGGANYPVNIAYSGV
YHWWYTIGMRTNNDLYQGSVFLLLLAALFLFAGWLHLQPKFRPSLTWFKSAEPRLNHHLA
GLFGVSSLAWAGHLIHVAIPESRGVHVGWRNFLTTLPHPAGLTPFWTGNWGVYAQNADTT
GHIFGTSQGAGTAILTFLGGFHPQTESLWLTDMAHHHLAIAVIFIIAGHMYRTNFGIGHS
IKEMLNAKQFFGIRTEGQFNLPHQGLYDTYNNSLHFQLSIHLAALGTALSLVAQHMYSLP
PYAFIAKDYTTQAALYTHHQYIAGFLMIGAFAHAGIFWIRDYDPEQNQGNVLDRVLKHKE
AIISHLSWVSLFLGFHTLGIYVHNDVVVAFGTPEKQILIEPVFAQFIQAAHGKLLYGMDT
LLSNPDSIAYTAWPNHANVWLPNWLDAINSGTNSLFLTIGPGDFLVHHAIALGLHTTTLI
CVKGALDARGTKLMPDKKDFGFTFPCDGPGRGGTCQTSSWEQSFYLALFWMLNLLGWVTF
YWHWKHLGVWQGNVAQFNENSTYLMGWFRDYLWANSAQLINGYNPYGTNNLSVWAWMFLF
GHLVWATGFMFLISWRGYWQELIETLVWAHERTPLANLVRWKDKPVALSIVQGWLVGLAH
FTVGYILTYAAFLIASTAGKFG
>Q85FM0|PSAB_ADICA Photosystem I P700 chlorophyll a apoprotein A2 - Adiantum capillus-veneris (Maidenhair fern).
MVSRFPKFSQGLSQDPTTRRIWFGIATAHDFESHDDTTEERLYQKIFASHFGQLAIIFLW
TSGNLFHVAWQGNFETWVQDPLHVRPIAHAIWDPHFGQPAVEAYTRGGSAGPVNIAYSGV
YQWWYTIGLRNNEDLYTGAIFLLAVAALFLLASWLHLQPKWKPSISWFKNAESRLNHHLS
GLFGVSSLAWTGHLIHVAIPEARGGHVRWNDLLTTAPHPQGLGPFFSGQWSVYSQNPDSN
THLFNSNQGAGTAILTFLGGFHPQTQSLWLTDMAHHHLAIAVVFIIAGHMYRTNFGIGHS
MKEILDAHIPPGGKLGRGHRGLYDTVNNSLHFQLGLALAALGVITSLVAQHMYSLPAYAF
LAQDYTTQAALYTHHQYIAGFIMAGAFAHGAIFFLRDYDPEQNRDNVLARMLEHKEAIIS
HLSWASLFLGFHTLGLYVHNDVMLAFGTPEKQILIEPVFAQWIQSAHGKVSYGFDVLLSS
VDSPASNAGRGLWLPGWLDAVNSSNNSLFLTIGPGDFLVHHAIALGLHTTTLILVKGALD
ARGSKLMPDKKEFGYSFPCDGPGRGGTCDISAWDAFYLAVFWMLNTIGWVTFYWHWKHIT
LWQGNAAQFNESSTYLMGWLRDYLWLNSSQLINGYNPFGMNSLSVWAWMFLFGHLVWATG
FMFLISWRGYWQELIETLAWAHERTPLANMIRWKDKPVALSIVQARLVGLAHFSVGYIFT
YAAFLIASTSGKFG
>A1EA07|PSAB_AGRST Photosystem I P700 chlorophyll a apoprotein A2 - Agrostis stolonifera (Creeping bentgrass).
MELRFPRFSQGLAQDPTTRRIWFGIATAHDFESHDDITEERLYQNIFASHFGQLAIIFLW
TSGNLFHVAWQGNFESWIQDPLHVRPIAHAIWDPHFGQPAVEAFTRGGAAGPVNIAYSGV
YQWWYTIGLRTNEDLYTGALFLLFLSTLSLVAGWLHLQPKWKPSLSWFKNAESRLNHHLS
GLFGVSSLAWTGHLVHVAIPASRGEYVRWNNFLDVLPYPQGLGPLLTGQWNLYAQNPDSS
NHLFGTAQGAGTAILTLLGGFHPQTQSLWLTDIAHHHLAIAFIFLIAGHMYRTNFGIGHS
IKDLLEAHTPPGGRLGRGHKGLYDTINNSIHFQLGLALASLGVITSLVAQHMYSLPAYAF
IAQDFTTQAALYTHHQYIAGFIMTGAFAHGAIFFIRDYNPEQNEDNVLARMLDHKEAIIS
HLSWASLFLGFHTLGLYVHNDVMLAFGTPEKQILIEPIFAQWIQSAHGKTTYGFDILLSS
TNGPAFNAGRSLWLPGWLNAVNENSNSLFLTIGPGDFLVHHAIALGLHTTTLILVKGALD
ARGSKLMPDKKDFGYSFPCDGPGRGGTCDISAWDAFYLAVFWMLNTIGWVTFYWHWKHIT
LWQGNVSQFNESSTYLMGWLRDYLWLNSSQLINGYNPFGMNSLSVWAWMFLFGHLVWATG
FMFLISWRGYWQELIETLAWAHERTPLANLIRWRDKPVALSIVQARLVGLAHFSVGYIFT
YAAFLIASTSGKFG
>Q70Y04|PSAB_AMBTC Photosystem I P700 chlorophyll a apoprotein A2 - Amborella trichopoda.
MALRFPRFSQGLAQDPTTRRIWFGIATAHDFESHDDITEEGLYQNIFASHFGQLAIIFLW
TSGNLFHVAWQGNFESWVQDPLHVRPIAHAIWDPHFGQPAVEAFTRGGALGPVNIAYSGL
YQWWYTIGLRTNEDLYTGALFLLFLSAISLIAGWLHLQPKWKPSVSWFKNAESRLNHHLS
GLFGVSSLAWTGHLVHVAIPGSRGEYVRWNNFLDVLPSPQGLGPLFTGQWNLYAQNPDSS
GHLFGTSQGAGTAILTLLGGFHPQTQSLWLTDIAHHHLAIAFVFLVAGHMYRTNFGIGHS
IKDLLEAHTPPGGRLGRAHKGLYDTINNSIHFQLGLALASLGVITSLVAQHMYSLPPYAF
IAQDFTTQAALYTHHQYIAGFIMTGAFAHGAIFFIRDYNPEQNEDNVLARMLDHKEAIKS
HLSWASLFLGFHTLGLYVHNDVMLAFGTPEKQILIEPIFAQWIQSAHGKTSYGFDVLLSS
TNGPAFNAGRSLWLPGWLNAINENGNSLFLTIGPGDFLVHHAIALGLHTTTLILVKGALD
ARGSKFMPDKKDFGYSFPCDGPGRGGTCDISAWDAFYLAVFWMLNTIGWVTFYWHWKHIT
LWQGNPSQFNESSTYLMGWLRDYLWLNSSQLINGYNPFGTNSLSVWAWMFLFGHLVWATG
FMFLISWRGYWQELIETLAWAHERTPLANLIRWRDKPVALSIVQARLVGLAHFSVGYIFT
YAAFLIASTSGKFG
>P58383|PSAB_AMPCA Photosystem I P700 chlorophyll a apoprotein A2 - Amphidinium carterae (Dinoflagellate).
MGTVFSRLFQSVLLVCPIKRVSIRLGSYGRCATQRYFQVLGNIHDIELNESLNSPQAIQA
LSFGQLSVILLWLAAYTFHIGWSGNFEAFIDNPLGVQPINHFVLDPHYSQYKVDTTIAAL
ANHPIYHWLMTVGFTSNAQIYRFTLGLEITAAVMLVLSLAPSVGLLSMGGLEVVSWISIC
WAGHLVNFAPGAANLTNVVMEGPGSLGNLMNVLTFNGGIQLDTQALAVSDVAHHHVAIGI
VGLWISALLRVSKYAWNFNTQSSYHLDLSLSLTVGGILTSLLAQQAYVYPALSYLPYDYL
ATTSLYVHHQYIGAFLATGGFVHGGIFLVRDYTLSNDLVGKLLATKATVISTLSWITLFL
GFHATGLYMHNDAMAAFGVPQKQIIIEPVFAEFIQQVFFLGTPVYGLGSAAVSSTPTLSF
LPIISGGDFLVHHAIALGLHTTVLVLIKGALDSQGSYLFPDKQSFGYGFACDGPGRGGTC
DISTWDSFYLAFFWVNNTVAWFTYYFHWKVLSLWQSSTAVSDEDSLYLMGWFRDYLWQNC
AALLSGYDSLGSNDLAVWAWAFLLAHLAWATGFMFLISWRGYWQELIDTVIYMHLKAQAR
FIGLAADVVTPVALSIVQARFIGLAHYVAGFILTYHAFVVGATS
>P31088|PSAB_ANAVT Photosystem I P700 chlorophyll a apoprotein A2 - Anabaena variabilis (strain ATCC 29413 / PCC 7937).
MATKFPKFSQDLAQDPTTRRIWYAMAMGNDFESHDGMTEENLYQKIFATHFGHLAIIFLW
ASSLLFHVAWQGNFEQWIKDPLHVRPIAHAIWDPHFGKPAIEAFTQAGANGPVNIAYSGV
YHWWYTIGMRTNTELYTGSVFLLLFASLFLFAGWLHLQPKFRPSLAWFKSAESRLNHHLA
GLFGVSSLAWAGHLIHVAIPESRGQHVGWDNFLTTAPHPAGLQPFFTGNWGVYAQNPDTA
GHIFSTSQGSGTAILTFLGGFHPQTESLWLTDIAHHHLAIAVLFIVAGHMYRTNFGIGHS
IKEMMNAKTFFGKPVEGPFNMPHQGIYDTYNNSLHFQLGWHLACLGVVTSWVAQHMYSLP
SYAFIAKDYTTQAALYTHHQYIAIFLMVGAFAHGAIFLVRDYDPEQNKGNVLERVLQHKE
AIISHLSWVSLFLGFHTLGLYVHNDVVVAFGTPEKQILIEPVFAQFIQAAHGKVLYGLDT
LLSNPDSVAYTAYPNYANVWLPGWLDAINSGTNSLFLTIGPGDFLVHHAIALGLHTTTLI
LVKGALDARGSKLMPDKKDFGYAFPCDGPGRGGTCDISAWDSFYLSLFWALNTVGWVTFY
WHWKHLGIWQGNVAQFNENSTYLMGWFRDYLWANSAQLINGYNPYGVNNLSVWAWMFLFG
HLVWATGFMFLISWRGYWQELIETLVWAHERTPIANLIRWKDKPVALSIVQARVVGLAHF
TVGYVLTYAAFLIASTAGKFG
>Q85AV8|PSAB_ANTFO Photosystem I P700 chlorophyll a apoprotein A2 - Anthoceros formosae (Hornwort).
MASRFPKFSQGLSQDPTTRRIWFGIATAHDFESHDNITEERLYQKIFASHFGQLAIIFLW
TSGNLFHVAWQGNFEAWVQDPLHVRPIAHAIWDPHFGEPAVEAFTRGGALGPVNIAYSGV
YQWWYTIGLRTIQDLYIGALFLLFLAAVFLIAGWLHLQPKWKPSVSWFKNAESRLNHHLS
GLFGVSSLAWAGHLIHVAIPESRGEHVRWDNLLTALPHPQGLKPFFEGQWGIYAENADSS
SHLFSTSQGAGTAILTFIGGFHPQTQSLWLTDIAHHHLAIAVVFIIAGHMYRTNFGIGHS
IKEILETHTPPGGRLGRGHKGLYDTINNSLHFQLGLALASTGVITSLVAQHMYSLPSYAY
IAQDFTTQAALYTHHQYIAGFIMTGAFAHGAIFFIRDYNPEQNKDNVLARMLEHKEAIIS
HLSWASLFLGFHTLGLYVHNDVMLAFGTPEKQILIEPVFAQWIQSAHGKTLYGFDLLLSS
ADSPAFNAGQSIWLPGWLDAINNNSNSLFLTIGPGDFLVHHAIALGLHTTTLILVKGALD
ARGSKLMPDKKEFGYSFPCDGPGRGGTCDISAWDAFYLAVFWMLNTIGWVTFYWHWKHIT
LWQGNVAQFNESSTYLMGWLRDYLWLNSSQLINGYNPFGMNSLSVWAWMFLFGHLVWATG
FMFLISWRGYWQELIETLTWAHERTPLANLVRWRDKPVALSIVQARLVGLTHFSVGYIFT
YAAFLIASTSGKFG
>Q33332|PSAB_ANTMA Photosystem I P700 chlorophyll a apoprotein A2 - Antirrhinum majus (Garden snapdragon).
MALRFPRFSQGLAQDPTTRRIWFGIATAHDFESHDDITEERLYQNIFASHFGQLAIIFLW
TSGNLFHVAWQGNFESWVQDPLHVRPIAHAIWDPHFGQPAVEAFTRGGALGPVNIAYSGV
YQWWYTIGLRTNEDLYSGALFLLFLSAISLIAGWLHLQPKWKPSVSWFKNAESRLNHHLS
GLFGVSPLAWTGHLVHVAIPGSRGEYVRWNNFLDVLPHPQGLGPLFTGQWNLYAQNPDSS
SHLFGTSQGAGTAILTLLGGFHPQTQSLWLTDMAHHHLAIAFIFLVAGHMYRTNFGIGHS
IKDLLDAHIPPGGRLGRGHKGLYDTINNSLHFQLGLALASLGVITSLVAQHMYSLPAYAF
IAQDFTTQAALYTHHQYIAGFIMTGAFAHGAIFFIRDYNPEQNQDNVLARMLDHKEAIIS
HLSWASLFLGFHTLGLYVHNDVMLAFGTPEKQILIEPIFAQWIQSAHGKTSYGFDVLLSS
TSGPAFNAGRSIWLPGWLNAINENTNSLFLTIGPGDFLVHHAIALGLHTTTLILVKGALD
ARGSKLMPDKKDFGYSFPCDGPGRGGTCDISAWDAFYLAVFWMLNTIGWVTFYWHWKHIT
LWQGNVSQFNESSTYLMGWLRDYLWLNSSQLINGYNPFGMNSLSVWAWMFLFGHLVWATG
FMFLISWRGYWQELIETLAWAHERTPLANLIRWRDKPVALSIVQARLVGLAHFSVGYIFT
YAAFLIASTSGKFG
>P56767|PSAB_ARATH Photosystem I P700 chlorophyll a apoprotein A2 - Arabidopsis thaliana (Mouse-ear cress).
MALRFPRFSQGLAQDPTTRRIWFGIATAHDFESHDDITEERLYQNIFASHFGQLAIIFLW
TSGNLFHVAWQGNFETWVQDPLHVRPIAHAIWDPHFGQPAVEAFTRGGALGPVNIAYSGV
YQWWYTIGLRTNEDLYTGALFLLFLSALSLIGGWLHLQPKWKPRVSWFKNAESRLNHHLS
GLFGVSSLAWTGHLVHVAIPASRGEYVRWNNFLNVLPHPQGLGPLFTGQWNLYAQNPDSS
SHLFGTSQGSGTAILTLLGGFHPQTQSLWLTDMAHHHLAIAILFLIAGHMYRTNFGIGHS
IKDLLEAHIPPGGRLGRGHKGLYDTINNSIHFQLGLALASLGVITSLVAQHMYSLPAYAF
IAQDFTTQAALYTHHQYIAGFIMTGAFAHGAIFFIRDYNPEQNEDNVLARMLDHKEAIIS
HLSWASLFLGFHTLGLYVHNDVMLAFGTPEKQILIEPIFAQWIQSAHGKTSYGFDVLLSS
TSGPAFNAGRSIWLPGWLNAINENSNSLFLTIGPGDFLVHHAIALGLHTTTLILVKGALD
ARGSKLMPDKKDFGYSFPCDGPGRGGTCDISAWDAFYLAVFWMLNTIGWVTFYWHWKHIT
LWQGNVSQFNESSTYLMGWLRDYLWLNSSQLINGYNPFGMNSLSVWAWMFLFGHLVWATG
FMFLISWRGYWQELIETLAWAHERTPLANLIRWKDKPVALSIVQARLVGLAHFSVGYIFT
YAAFLIASTSGKFG
>Q8S85|PSAB_ATRBE Photosystem I P700 chlorophyll a apoprotein A2 - Atropa belladonna (Belladonna) (Deadly nightshade).
MALRFPRFSQGLAQDPTTRRIWFGIATAHDFESHDDITEERLYQNIFASHFGQLAIIFLW
TSGNLFHVAWQGNFESWVQDPLHVRPIAHAIWDPHFGQPAVEAFTRGGALGPVNIAYSGV
YQWWYTIGLRTNEDLYTGALFLLFLSAISLIAGWLHLQPKWKPSVSWFKNAESRLNHHLS
GLFGVSSLAWTGHLVHVAIPASRGESVRWNNFLDVLPHPQGLGPLFTGQWNLYAQNPDSS
SHLFGTAEGAGTAILTLLGGFHPQTQSLWLTDIAHHHLAIAFIFLVAGHMYRTNFGIGHS
MKDLLDAHIPPGGRLGRGHKGLYDTINNSLHFQLGLALASLGVITSLVAQHMYSLPAYAF
IAQDFTTQAALYTHHQYIAGFIMTGAFAHGAILVIRDYNPEQNEDNVLARMLDHKEAIIS
HLSWASLFLGFHTLGLYVHNDVMLAFGTPEKQILIEPIFAQWIQSAHGKTSYGFDVLLSS
TSGPAFNAGRSIWLPGWLNAVNENSNSLFLTIGPGDFLVHHAIALGLHTTTLILVKGALD
ARGSKLMPDKKDFGYSFPCDGPGRGGTCDISAWDAFYLAVFWMLNTIGWVTFYWHWKHIT
LWQGNVSQFNESSTYLMGWLRDYLWLNSSQLINGYNPFGMNSLSVWAWMFLFGHLVWATG
FMFLISWRGYWQELIETLAWAHERTPLANLIRWRDKPVALSIVQARLVGLAHFSVGYIFT
YAAFLIASTSGKFG
>Q7YJ3|PSAB_CALFE Photosystem I P700 chlorophyll a apoprotein A2 - Calycanthus fertilis var. fera (Calycanthus floridus var. glaucus).
MALRFPRFSQGLAQDPTTRRIWFGIATAHDFESHDDITEERLYQNIFASHFGQLAIIFLW
TSGNLFHVAWQGNFESWVQDPLHVRPIAHAIWDPHFGQPAVEAFTRGGALGPVNIAYSGV
YQWWYTIGLRTNEDLYTGALFLLFLSAISLIAGWLHLQPKWKPSVSWFKNAESRLNHHLS
GLFGVSSLAWTGHLVHVAIPGARGEYVRWNNFLDVLPHPQGLAPLFTGQWNLYAQNPDSS
SHLFGTSQGAGTAILTLLGGFHPQTQSLWLTDIAHHHLAIAFIFLVAGHMYRTNFGIGHS
MKDLLEAHIPPGGRLGRGHKGLYDTINNSIHFQLGLALASLGVITSLVAQHMYSLPAYAF
IAQDFTTQAALYTHHQYIAGFIMTGAFAHGAIFFIRDYNPEQNEDNVLARMLDHKEAIIS
HLSWASLFLGFHTLGLYVHNDVMLAFGTPEKQILIEPIFAQWIQSAHGKTSYGFDVLLSS
TNGPAFNAGRSIWLPGWLNAVNENSNSLFLTIGPGDFLVHHAIALGLHTTTLILVKGALD
ARGSKLMPDKKDFGYSFPCDGPGRGGTCDISAWDAFYLAVFWMLNTIGWVTFYWHWKHIT
LWQGNVSQFNESSTYLMGWLRDYLWLNSSQLINGYNPFGTNSLSVWAWMFLFGHLVWATG
FMFLISWRGYWQELIETLAWAHERTPLANLIRWRDKPVALSIVQARLVGLAHFSVGYIFT
YAAFLIASTSGKFG
>Q8M9V9|PSAB_CHAGL Photosystem I P700 chlorophyll a apoprotein A2 - Chaetosphaeridium globosum.
MASRFPKFSQGLSQDPTTRRIWFGIATAHDFESHDGITEEKLYQKIFASHFGQLAVIFLW
TSGNLFHVAWQGNFEAWSQDPLHVRPIAHAIWDPHFGQPAVEAFTRGGASGPVNISYSGV
YQWWYTQGIRTNLELYQGALFLLGLAAVSLAAGWLHLQPKWQPKISWFKNAESRLNHHLS
GLFGVSSLAWSGHLVHVAIPESRGQHVGWDNLLTTLPHPAGLAPFFSGQWSVYSQNPDSA
SHLFSTSQGSGTAILTFLGGFHPQTQSLWLTDIAHHHLAIAVLFIIAGHQYRTNFGIGHS
IREILESHVPPGGGLGQGHKGLYDTLNNSLHFQLGLALASLGVITSLVAQHMYSLPSYAF
IAQDFTTQAALYTHHQYIAGFIMSGAFAHGAIFFIRDYNPEQNKGNVLARMLEHKEAIIS
HLSWASLFLGFHTLGLYVHNDVVQAFGNPEKQILIEPVFAQWIQSSHGKTLYGFDVFLSS
TASPAFYAGQSLWLPGWLDSINSNTNSLFLTIGPGDFLVHHAIALGLHTTTLILVKGALD
ARGSKLMPDKKEFGYSFPCDGPGRGGTCDISAWDAFYLAIFWMLNTIGWVTFYWHWKHLA
LWQGNAAQFNESSTYLMGWLRDYLWLNSSQLINGYNPFGMNSLSVWAWMFLFGHLIWATG
FMFLISWRGYWQELIETLAWAHERTPLANLVRWKDKPVALSIVQARLVGLAHFSVGYIFT
YAAFLIASTSGKFG
>Q1ACL3|PSAB_CHAVU Photosystem I P700 chlorophyll a apoprotein A2 - Chara vulgaris (Common stonewort).
MATRFPKFSQGLSKDPTTRRIWYGIATAHDFESHDGITEEKLYQKIFASHFGQLAVIFLW
TSGNLFHVAWQGNFEQWVQDPLHVRPIAHAIWDPHFGQPAVEAFTRGGASGPVNIAYSGV
YQWWFTIGMRTNLDLYRGALFLLFLSTLALLAGWLHLQPKWKPSVSWFKNAESRLNHHLS
GLFGVSSLAWSGHLVHVAIPEARGQHVRWDNFLTSIPHPQGLQPFFTGNWSIYAQDPDSM
NHLFGTSEGAGTAILTFLGGFHPQTQSLWLTDIAHHHLAIAILFIVAGHMYRTNFGIGHS
IKEILEAHTPPGGRLGRGHNGLYDTLNNSLHFQLGLALASLGVITSLVAQHMYSLPAYAF
IAQDFTTQAALYTHHQYIAGFIMVGAFAHGAIFFIRDYNPEENKENVLARMLEHKEAIIS
HLSWASLFLGFHTLGLYVHNDVMQAFGTPEKQILIEPVFAQWIQATHGKTLYGFDVLLSS
NQSPALNAGANLWLPGWLDAINNGNNSLFLTIGPGDFLVHHAIALGLHTTTLILVKGALD
ARGSKLMPDKKEFGYSFPCDGPGRGGTCDISAWDAFYLAVFWMLNTIGWVTFYWHWKHIT
LWQGNVSQFNESSTYLMGWLRDYLWLNSSQLINGYNPLGMNSLSVWAWMFLFGHLIWATG
FMFLISWRGYWQELIETLAWAHERTPLANLIRWKDKPVALSIVQARLVGLSHFSVGYIFT
YAAFLIASTSAKFG
>P36492|PSAB_CHLMO Photosystem I P700 chlorophyll a apoprotein A2 - Chlamydomonas moewusii.
MATKLFPKFSQGLAQDPTTRRIWFGLAVAHDFESHDGMTEENLYQKIFASHFGQLAIIFL
WTSGNLFHVAWQGNFEQWVTDPVHVRPIAHAIWDPHFGTSAVEAFTRGGASGPVNIATSG
VYQWWYTIGMRTNQDLFTGSVFLALVSAVFLFAGWLHLQPNFQPSLSWFKDAESRLNHHL
SGLFGVSSLAWTGHLVHVAIPESRGRHVGWDNFLSVLPHPQGLAPFWSGNWAAYAQNPDT
ASHAFGTSEGSGQAILTFLGGFHPQTQSLWLSDMAHHHLAIAVIFIVAGHMYRTNFGIGH
RLQAILDAHVPPSGNLGAGHKGLFDTVNNSLHFQLGLALASVGTITSMIAQHIYSLPPYA
YLAIDFTTQAALYTHHQYIAGFIMCGAFAHGAIFFIRDYDPEANKGNVLARILDHKEAII
SHLSWVTLFLGFHTLGLYVHNDVMQAFGTPEKQILIEPVFAQWIQAAQGKTVYGFDLLLS
SSTSVASTAGQSVWLPGWLDAINNNQNTLFLTIGPGDFLVHHAIALGLHTTTLILVKGAL
DARGSKLMPDKKDFGYSFPCDGPGRGGTCDISAYDAFYLAVFWMLNTIGWVTFYFHWKHL
ALWQGNVAQFDESSTYLMGWLRDYLWLNSSQLINGYNPFGMNSLSVWAFCFLFGHLIYAT
GFMFLISWRGYWQELIETLVWAHEKTPLANIVYWKDKPVALSIVQARLVGLVHFSVGYIF
TYAAFLIASTSGRFG
>P09144|PSAB_CHLRE Photosystem I P700 chlorophyll a apoprotein A2 - Chlamydomonas reinhardtii.
MATKLFPKFSQGLAQDPTTRRIWYGLAMAHDFESHDGMTEENLYQKIFASHFGQLSIIFL
WTSGNLFHVAWQGNFEQWVTDPVHIRPIAHAIWDPHFGQPAVEAFTRGGASGPVNISTSG
VYQWWYTIGMRTNQDLYVGSVFLALVSAIFLFAGWLHLQPNFQPSLSWFKDAESRLNHHL
SGLFGVSSLAWTGHLVHVAIPESRGQHVGWDNFLSVLPHPQGLTPFFTGNWAAYAQSPDT
ASHVFGTAQGSGQAILTFLGGFHPQTQSLWLTDMAHHHLAIAVIFIVAGHMYRTNFGIGH
RMQAILEAHTPPSGSLGAGHKGLFDTVNNSLHFQLGLALASVGTITSLVAQHMYSLPPYA
FQAIDFTTQAALYTHHQYIAGFIMCGAFAHGAIFFIRDYDPEQNKGNVLARMLDHKEALI
SHLSWVSLFLGFHTLGLYVHNDVMQAFGTPEKQILIEPVFAQWIQAAHGKALYGFDFLLS
SKTSAAFANGQSLWLPGWLDAINNNQNSLFLTIGPGDFLVHHAIALGLHTTTLILVKGAL
DARGSKLMPDKKDFGYSFPCDGPGRGGTCDISAYDAFYLAVFWMLNTIGWVTFYWHWKHL
TLWQGNVAQFDESSTYLMGWLRDYLWLNSSQLINGYNPFGMNSLSVWAWTFLFGHLIYAT
GFMFLISWRGYWQELIETLVWAHEKTPLANLVYWKDKPVALSIVQARLVGLAHFSVGYIF
TYAAFLIASTSGRFG
>P56342|PSAB_CHLVU Photosystem I P700 chlorophyll a apoprotein A2 - Chlorella vulgaris (Green alga).
MATKFPKFSQALAQDPTTRRLWFGIATAHDFESHDGMTEERLYQKIFASHFGQLAIIFLW
TSGNLFHVAWQGNFEQWVQDPLHIRPIAHAIWDPHFGQAAVEAFTRGGASGPVNISTSGV
YQWWYTIGIRTNQELYVGSIFLLVLAGLFLFAGWLHLQPSFQPALSWFKNAESRLNHHLA
GLFGVSSLAWTGHLVHVAIPESRGQHVGWDNFLTVLPHPAGLTPFFTGNWAAYAENPDSL
SQLFGTGEGSGTAILTFLGGFHPQTQSLWLTDMAHHHLAIAVVFILAGHMYRTIFGIGHS
MREILEAQTPPSGRLGAGHKGLYDTVNNSLHFQLGLALASVGTICSLVAQHMYSLPPYAF
LAQDFTTQASLYTHHQYIAGFIMCGAFAHGAIFFVRDYDPEANRGNVLARVLDHKEAIIS
HLSWVSLFLGFHTLGLYVHNDVVQAFGTPEKQILIEPVFAQWIQAAHGKTVYGFDFLLSS
ATSAPSLAGQSLWLPGWLQGINSDTNSLFLTIGPGDFLVHHAIALGLHTTTLILVKGALD
ARGSKLMPDKKDFGYSFPCDGPGRGGTCDISAWDAFYLAVFWMLNTIGWVTFYFHWKHLG
IWQGNVNQFNESSTYLMGWLRDYLWLNSSQLINGYNPFGMNSLSVWAWMFLFGHLIYATG
FMFLISWRGYWQELIETLAWAHERTPLANLVRWRDKPVALSIVQARLVGLTHFSVGYVLT
YAAFLIASTSGKFG
>Q09MH9|PSAB_CITSI Photosystem I P700 chlorophyll a apoprotein A2 - Citrus sinensis (Sweet orange).
MALRFPRFSQGLAQDPTTRRIWFGIATAHDFESHDDITEERLYQNIFASHFGQLAIIFLW
TSGNLFHVAWQGNFEAWVQDPLHVRPIAHAIWDPHFGQPAVEAFSRGGALGPVNIAYSGV
YQWWYTIGLRTNEDLYTGALFLLFLSAISLIAGWLHLQPKWKPSVSWFKNAESRLNHHLS
GLFGVSSLAWTGHLVHVAIPGSRGEYVRWNNFLDVLPHPQGLGPLFTGQWNLYAQNPDSS
SHLFGTSQGSGTAILTLLGGFHPQTQSLWLTDIAHHHLAIAFIFLVAGHMYRTNFGIGHS
IKDLLEAHIPPGGRLGRGHKGLYDTINNSLHFQLGLALASLGVITSLVAQHMYSLPAYAF
IAQDFTTQAALYTHHQYIAGFIMTGAFAHGAIFFIRDYNPEQNEDNVLARMLDHKEAIIS
HLSWASLFLGFHTLGLYVHNDVMLAFGTPEKQILIEPIFAQWIQSAHGKTSYGFDVLLSS
TDGPAFNAGRSIWLPGWLSAVNENSNSLFLTIGPGDFLVHHAIALGLHTTTLILVKGALD
ARGSKLMPDKKDFGYSFPCDGPGRGGTCDISAWDAFYLAVFWMLNTIGWVTFYWHWNHIT
LWQGNVSQFNESSTYLMGWLRDYLWLNSSQLINGYNPFGMNSLSVWAWMFLFGHLVWATG
FMFLISWRGYWQELIETLAWAHERTPLANLIRWRDKPVALSIVQARLVGLAHFSVGYIFT
YAAFLIASTSGKFG
>A0A334|PSAB_COFAR Photosystem I P700 chlorophyll a apoprotein A2 - Coffea arabica (Coffee).
MALRFPRFSQGLAQDPTTRRIWFGIATAHDFESHDDITEERLYQNIFASHFGQLAIIFLW
TSGNLFHVAWQGNFESWVQDPLHVRPIAHAIWDPHFGQPAVEAFTRGGALGPVNIAYSGV
YQWWYTIGLRTNEDLYTGALFLLFISAIFLIAGWLHLQPKWKPSVSWFKNAESRLNHHLS
GLFGVSSLAWTGHLVHVAIPGSRGEYVRWNNFLDVLPHPQGLGPLFTGQWNLYAQNPDSG
SHLFGTSQGAGTAILTLLGGFHPQTQSLWLTDIAHHHLAIAFIFLVAGHMYRTNFGIGHS
MKDLLDAHIPPGGRLGRGHKGLYDTINNSLHFQLGLALASLGVITSLVAQHMYSLPAYAF
IAQDFTTQAALYTHHQYIAGFIMTGAFAHGAIFFIRDYNPEQNEDNVLARMLDHKEAIIS
HLSWASLFLGFHTLGLYVHNDVMLAFGTPEKQILIEPIFAQWIQSAHGKTSYGFDVLLSS
TSGPAFNAGRSIWLPGWLNAVNENSNSLFLTIGPGDFLVHHAIALGLHTTTLILVKGALD
ARGSKLMPDKKDFGYSFPCDGPGRGGTCDISAWDAFYLAVFWMLNTIGWVTFYWHWKHIT
LWQGNVSQFNESSTYLMGWLRDYLWLNSSQLINGYNPFGMNSLSVWAWMFLFGHLVWAIG
FMFLISWRGYWQELIETLAWAHERTPLANLIRWRDKPVALSIVQARLVGLAHFSVGYIFT
YAAFLIASTSGKFG
>Q4VZN4|PSAB_CUCSA Photosystem I P700 chlorophyll a apoprotein A2 - Cucumis sativus (Cucumber).
MALRFPRFSQGLAQDPTTRRIWFGIATAHDFESHDDITEERLYQNIFASHFGQLAIIFLW
TSGNLFHVAWQGNFEAWVQDPLHVRPIAHAIWDPHFGQPAVEAFTRGGALGPVNIAYSGV
YQWWYTIGLRTNGDLYTGALFLLFLSAISLIAGWLHLQPKWKPSVSWFKNAESRLNHHLS
GLFGVSSLAWTGHLVHVAIPASRGESVRWNNFLDVLPHPQGLGPLFTGQWNLYAQNPDSN
NHLFGTSEGAGTAILTLLGGFHPQTQSLWLTDMAHHHLAIAFIFLVAGHMYRTNFGIGHS
IKDLLEAHIPPGGRLGRGHKGLYDTINNSLHFQLGLALASLGVITSLVAQHMYALPAYAF
IAQDFTTQAALYTHHQYIAGFIMTGAFAHGAIFFIRDYNPEQNEDNVLARMLDHKEAIIS
HLSWASLFLGFHTLGLYVHNDVMLAFGTPEKQILIEPIFAQWIQSAHGKTSYGFDVLLSS
TSGPAFNAGRSIWLPGWLNAVNENSNSLFLTIGPGDFLVHHAIALGLHTTTLILVKGALD
ARGSKLMPDKKDFGYSFPCDGPGRGGTCDISAWDAFYLAVFWMLNTIGWVTFYWHWKHIT
LWQGNVSQFNESSTYLMGWLRDYLWLNSSQLINGYNPFGMNSLSVWAWMFLFGHLVWATG
FMFLISWRGYWQELIETLAWAHERTPLANLIRWRDKPVALSIVQARLVGLAHFSVGYIFT
YAAFLIASTSGKFG
>Q9TLQ6|PSAB_CYACA Photosystem I P700 chlorophyll a apoprotein A2 - Cyanidium caldarium.
MATKFPKFSQSLSSDPTTRRIWYGIATSHDFEAHDNVTEENLYQKIFASHFGHLAIIFLW
TSGNLFHVAWQGNFEAWIANPLKVKPVAHAIWDPHFGQAALKAFSRGGVNYPVDISYSGV
YHWWYTIGMRTSSDLYAGALFLLVLAALCMFAGRLHLQPKFKPSISWFKNNESRLNHHLS
GLFGLSSLAWCGHLIHVAIPASRGQHIGWNNFLTTPPHPAGLKPFFTGNWSDYSLNPDDP
SHIFGTSSNSGKAILTFLGGFHPQTQSLWLTDIAHHHLAIAVIFIIAGHMYRTNFGIGHN
IKDILEAHKPPSGKMGLGHKGLFNTISNSLHFQLGLALACLGVLSSLTAQHLYSIPPYAF
ISRDFVTQAALYTHHQYIAGFLMVGAFAHGAIFFVRDYDPKQNKDNVLYRMLEHKEAIIS
HLSWVSLFLGFHTLGLYVHNDVVVAFGNPEKQILIEPIFAQWIQATSGKTLYGFNVLLAS
SSSSATQAAQSLWLPNWLEAINNNNNSLFLTIGPGDFLVHHAIALGLHTTTLILVKGALD
ARGSKLMPDKKDFGYSFPCDGPGRGGTCDISAWDAFYLGVFWMLNTIGWTTFYWHWKHIT
IWQGNASQFNESSTYLMGWFRDYLWLNSSPIINGYNPYGMNNLSVWAWMFLFAHLVWATG
FMFLISWRGYWQELIESLVWAHERTPLANLITWKDKPVALSIVQARLVGLVHFSVGYVLT
YAAFVIASTAGKFN
>Q85FY6|PSAB_CYAME Photosystem I P700 chlorophyll a apoprotein A2 - Cyanidioschyzon merolae (Red alga).
MATKFPKFSQALASDPTTRRIWYGIATAHDFESHDGMTEENLYQKIFASHFGHLAIIFLW
TSGNLFHVAWQGNFEQWVANPLKTKPLAHAIWDPHFGQAALKAFTRGDTVANISYSGVYH
WWYTIGIRNNVELYTGALGLLVLSAVFLLAGWLHIQPKFKPSLSWFKNNESRLNHHLAGL
FGVSSLAWTGHLVHVAIPASRGQHVGWDNFIMTPPHPAGLQPFFTGNWSVYAQSPDSMQH
VFGTSQGAGTAILTFLGGFHPQTQSLWLTDMAHHHLAIAVIFIVAGHMYRTNFGIGHNLK
TILEAHRPPSGRLGKGHIGIYQTLTNSLHFQLGLALASLSVVTSLVAQHMYAMPPYAYMA
FDYVTQSALYTHHQYIAGLLIVGAFAHGAIFFIRDYDPEQNQDNVLARMLAHKEAVISHL
SWVSLFLGFHTLGLYVHNDVVVAFGNPEKQILIEPIFAQWIQATSGKMLYGFQVLLSSST
SNASVAAQQLWLPGWLEAVNNESNSLFLTIGPGDFLVHHAIALGLHTTTLILVKGALDAR
GSKLMPDKKDFGYSFPCDGPGRGGTCDISAWDAFYLAMFWMLNTIGWVTFYWHWKHLSLW
QGNVAQFNESSTYLMGWLRDYLWLNSSPLINGYNPYGMNSLAVWSWMFLFAHLVWATGFM
FLISWRGYWQELIETLAWAHERTPLANLIRWKDKPVALSIVQARLVGLVHFTVGYILTYA
AFVIASTAGKFS
>P48113|PSAB_CYAPA Photosystem I P700 chlorophyll a apoprotein A2 - Cyanophora paradoa.
MGTKFPKASQALAQDPTTRRIWYGIATANDFETNDGITEENLYQKIFASHFGHLAIIFLW
TSGNLFHVAWQGNFEQWVKDPLNTRPIAHAISDPHFGQRAIEAFSQAGASSPVNISYSGV
YQWWYTQGMRTNEELYNGAIFLLILSALSLFAGWLHLQPKFRPNLSWFKNAESRLNHHLG
GLFGTSSLAWTGHIVHVAIPESRGQHVGWDNFLQVAPHPAGLQPFFTGNWGVYTENPDTA
NHVFGSSDGAGTAILTFLGGFHPQTQSLWLTDIAHHHLAIAVLFIVAGHMYRTNFGIGHS
IKEILNGHRPPGGRLGAGHVGLYDTVNNSLHFQLGLALAALGVITSLVAQHMYSIPPYAY
LARDFTTQAALYTHHQYIAGFLMVGAFAHGAIFLVRDYDAEQNKNNVLARIIDHKEAIIS
HLSWVSLFLGFHTLGLYVHNDVVQAFGTPEKQILIEPVFAQWIQSVHGKSLYGFEVLLNN
ADSITRVAPGSAQPIWLPGWLDAINSGNNSLFLTIGPGDFLVHHAIALGLHTTTLILVKG
ALDARGSKLMPDKKDFGYSFPCDGPGRGGTCDISAWDAFYLAVFWMLNTIGWTTFYWHWK
HLGVWQGNVAQFNESSTYLMGWFRDYLWLNSSQLINGYNPFGMNNLSVWAWMFLFGHLIW
ATGFMFLISWRGYWQELIETLVWAHERTPLANLVRWKDKPVALSIVQARLVGLAHFAVGY
IVTYAAFLIASTASKFG
>Q0G9W3|PSAB_DAUCA Photosystem I P700 chlorophyll a apoprotein A2 - Daucus carota (Carrot).
MALRFPRFSQGLAQDPTTRRIWFGIATAHDFESHDDITEERLYQNIFASHFGQLAIIFLW
TSGNLFHVAWQGNFESWVQDPLHVRPIAHAIWDPHFGQPAVEAFTRGGALGPVNIAYSGV
YQWWYTIGLRTNEDLYTGALFLLFLSAISLIAGWLHLQPKWKPSVSWFKNAESRLNHHLS
GLFGVSSLAWTGHLVHVAIPASRGEYVRWNNLLDVLPHPQGLGPLFTGQWNLYAQNPDSS
SHLFGTSQGAGTAILTLLGGFHPQTQSLWLTDMAHHHLAIAFIFLVAGHMYRTNFGIGHS
MKDLLDAHIPPGGRLGRGHKGLYDTINNSLHFQLGLALASLGVITSLVAQHMYSLPAYAF
IAQDFTTQAALYTHHQYIAGFIMTGAFAHGAIFFIRDYSPEQNEDNVLARMLDHKEAIIS
HLSWASLFLGFHTLGLYVHNDVMLAFGTPEKQILIEPIFAQWIQSAHGKTSYGFDVLLSS
TNGPAFNAGRSIWLPGWLNAVNETSNSLFLTIGPGDFLVHHAIALGLHTTTLILVKGALD
ARGSKLMPDKKDFGYSFPCDGPGRGGTCDISAWDAFYLAVFWMLNTIGWVTFYWHWKHIT
LWQGNVSQFNESSTYLMGWLRDYLWLNSSQLINGYNPFGMNSLSVWAWMFLFGHLVWATG
FMFLISWRGYWQELIETLAWAHERTPLANLIRWRDKPVALSIVQARLVGLAHFSVGYIFT
YAAFLIASTSGKFG
>Q06GZ8|PSAB_DRIGR Photosystem I P700 chlorophyll a apoprotein A2 - Drimys granadensis.
MALRFPRFSQGLAQDPTTRRIWFGIATAHDFESHDDITEERLYQNIFASHFGQLAIIFLW
TSGNLFHVAWQGNFESWVQDPLHVRPIAHAIWDPHFGQPAVEAFTRGGALGPVNIAYSGV
YQWWYTIGLRTNEDLYTGALFLLFLSAISLIAGWLHLQPKWKPSVSWFKNAESRLNHHLS
GLFGVSSLAWTGHLVHVAIPGSRGEYVRWNNFLDVLPYPQGLGPLFTGQWNLYAQNPDSS
SHLFGTSQGAGTAILTLLGGFHPQTQSLWLTDIAHHHLAIAFLFLVAGHMYRTNFGIGHS
MKDLLEAHTPPGGRLGRGHKGLYDTINNSIHFQLGLALASLGVITSLVAQHMYSLPAYAF
IAQDFTTQAALYTHHQYIAGFIMTGAFAHGAIFFIRDYNPEQNEDNVLARMLDHKEAIKS
HLSWVSLFLGFHTLGLYVHNDVMLAFGTPEKQILIEPIFAQWIQSAHGKTSYGFDVLLSS
TNGPAFNAGRSIWLPGWLNAVNENSNSLFLTIGPGDFLVHHAIALGLHTTTLILVKGALD
ARGSKLMPDKKDFGYSFPCDGPGRGGTCDISAWDAFYLAVFWMLNTIGWVTFYWHWKHIT
LWQGNVSQFNESSTYLMGWLRDYLWLNSSQLINGYNPFGMNSLSVWAWMFLFGHLVWATG
FMFLISWRGYWQELIETLAWAHERTPLANLIRWRDKPVALSIVQARLVGLAHFSVGYIFT
YAAFLIASTSGKFG
>Q4G3F5|PSAB_EMIHU Photosystem I P700 chlorophyll a apoprotein A2 - Emiliania huleyi.
MATKFPKFSQALAQDPATRRIWYGIATAHDLESHDGMTEENLYQKIFASHFGHLAIIFLW
TSGNLFHVAWQGNFQQWVLNPLKVKPIAHAIWDPHFGQSAIKAFTRGGVSYPVNIATSGV
YHWWYTVGMRTNEDLYFGALGLLVLSTTLLFAGWLHLQPKFRPGIAWFKNNESRLNHHLS
GLFGVSSLAWSGHLIHVAIPESRGQHIRWNNFTSTLPHPEGLTPFFTGNWGLYAENPDTA
QHIFGTSEGAGTAILTFLGGFHPQTQSMWLTDIAHHHLAIAVVFIFAGHMYRTNWGIGHS
MKEILDAHVPPKGRLGAGHRGLFETITDSLHMQLGLALASLGVATSLVAQHMYALPSYAF
MAKDYVTQAALYTHHQYIAGFLMVGAFAHGAIFFVRDYDPEVNKDNVLARMLQHKEAIIS
HLSWVSLFLGFHTLGLYIHNDVCVAFGTPEKQILFEPVFAQFIQAASGKALYGFDVLLSS
STSAASVASSKIWLPGWMEAINSGKNSLFLTIGPGDFLVHHAIALGLHTTTLILVKGALD
ARGSKLMPDKKDFGYSFPCDGPGRGGTCDISAWDAFYLAMFWMLNTISWVTFYWHWKHLT
VWGGNAAAFNESSTYIMGWLRDYLWLNSSPLINGYNAFGMNAQAVWAWMFLFGHLIWATG
FMFLISWRGYWQELIETLVWAHERTPIANLVKWRDKPVALSIVQARLVGLAHFTVGFIFT
FAPFVIASTTGKFA
>Q49KZ9|PSAB_EUCGG Photosystem I P700 chlorophyll a apoprotein A2 - Eucalyptus globulus subsp. globulus (Tasmanian blue gum).
MALRFPRFSQGLAQDPTTRRIWFGIATAHDFESHDDITEERLYQNIFASHFGQLAIIFLW
TSGNLFHVAWQGNFEAWVQDPLHVRPIAHAIWDPHFGQPAVEAFTRGGALGPVNIAYSGV
YQWWYTIGLRTNEDLYTGALFLLFLSAISLIAGWLHLQPKWKPSVSWFKNAESRLNHHLS
GLFGVSSLAWTGHLVHVAIPGSRGEYVRWNNFLDVLPHPEGLGPLFTGQWNLYAQNPDSN
SHLFGTSQGSGTAILTLLGGFHPQTQSLWLTDIAHHHLAIAFIFLVAGHMYRTNFGIGHS
IKDLLEAHTPPGGRLGRGHKGLYDTINNSIHFQLGLALASLGVITSLVAQHMYSLPAYAF
IAQDFTTQAALYTHHQYIAGFIMTGAFAHGAIFFIRDYNPEQNEDNVLARMLDHKEAIIS
HLSWASLFLGFHTLGLYVHNDVMLAFGTPEKQILIEPIFAQWIQSAHGKTSYGFDVLLSS
TNSPAFNAGQSIWLPGWLNAINENSNSLFLTIGPGDFLVHHAIALGLHTTTLILVKGALD
ARGSKLMPDKKDFGYSFPCDGPGRGGTCDISAWDAFYLAVFWMLNTIGWVTFYWHWKHIT
LWQGNVSQFNESSTYLMGWLRDYLWVNSSQLINGYNPFGMNSLSVWAWMFLFGHLVWATG
FMFLISWRGYWQELIETLAWAHERTPLANLIRWRDKPVALSIVQARLVGLAHFSVGYIFT
YAAFLIASTSGKFG
>P19431|PSAB_EUGGR Photosystem I P700 chlorophyll a apoprotein A2 - Euglena gracilis.
MATKFPKFSQGLAQDPTTRRIWFGIATSHDFESHDGMTENNLYQKIFASHFGQLAIIFLW
TSGNLFHVAWQGNFEQWIKDPLHIRPIAHAISDPHFGQPAIEAFTRSQFPGPVNIAYSGV
YQWWYTIGLRTNVDLYNGSMFLLFIATLALFAGWLHLEPKYSPKVSWFKDAESRLNHHLS
ALFGLSSLAWSGHLIHVAIPESRGIHVRWDNFLSQLPHPSGLEPFFKGNWSLYSENPDSL
THVFGTASGAGTAVLTFLGGFHPETKSLWLTDIAHHHLAIAVLFIVAGHMYRTNFAIGHR
IDDILNAHKAPSGKLGLGHFGLYETINNSLHFQLGLALASLGVITSLVAQHMYSLSPYAF
LIQDRTTMAALYTHHQYIAGFIMTGAFAHGAIFFIRDFDEEKNKGNVLSRILDHKEAIIS
HLSWVTLFLGFHTLGLYVHNDVMQAFGTPEKQILIEPVFAQWIQSAHGKNIYELNILLSS
DSSNAFSASQAIWLPGWLNGINDKSTSLFLQIGPGDFLVHHAIALGLHTTTLILVKGALD
ARGSRLMPDKKDFGYSFPCDGPGRGGTCDISAWDAFYLAVFWMLNTIGWTTFYWHWKHIT
LWQGNVGQFNESSTYLMGWLRDYLWLNSSQLINGYNPFGMNSLAVWGWMFLFGHLVWATG
FMFLISWRGYWQELIETLVWAHERTPITNVFKWTDKPVALSIVQARLVGLAHFSVGYVFT
YAAFLIASTSAKFG
>Q7NFT5|PSAB_GLOVI Photosystem I P700 chlorophyll a apoprotein A2 - Gloeobacter violaceus.
MATRFPKFSQDLAQDPTTRRIWYGIATAHDFESHDGMTEESLYQKLFATHFGHLAIIFLW
SSGNLFHIAWQGNFEQWVSNPTGVVPIAHAIWDPHFGKGAVEAFTPEGGAGPVNAAYSGL
YYLYYTLGMRFNSDLYQGSIFLMVLATVFLIAGWLHLQPRFRPSLAWFKNAESRLNHHLS
ALFGVSSLAFAGHMIHVAIPAARGQRVDWSNFLNTLPHPAGLAPFFTGNWGVYADPQAGP
PILTFIGGLNPATGTLWLTDIAHHHLAIAVIFIIAGHMYRTNFGIGHSIKEILDAHKGPL
TGEGHRGLYDTINNSLHFQLGLALASLGVVTSLVAQHTYALPAYFYMPQDHTTMAALYTH
HQYIAGFLMVGAFAHGAIFFVRDYDPKANENNVLARMLEHKEALISHLSWVSLFLGFHTL
GLYVHNDVMLAFGRPEDQLLIEPVFAQFVQVQSGKIIEGIPALFGGPGVTAPGEFLTGWL
GSVNANNSPIFLPIGPGDFLVHHAIALGLHTTTLILVKGALDARGSKLMPDKKDFGFAFP
CDGPGRGGTCDISAWDAFYLAVFWMLNTIGWVTFYWHWKWISIWGDNVAQFNASSTYLMG
WLRDYLWANSAPLIGGYSPSGGTNALSVWAWMFLFGHLVWATGFMFLIAWRGYWQELIET
LVWAHERTPLANLVRWKDKPVAMSIVQGRLVGLAHFTIGYILTYAAFLIASTAALYPNGP
AAFTPAISAEQAKGVLSEFKAKPVPGGVMLLLPENIVFDFDKSSVKLDADPALNRVVGVI
QFYGSEPVEILGHTDSLGEDAYNQKLSEERASAVKAFFEKKGIEAERLTAKGYGETKPVA
PNAKPDGSDNPDGRQQNRRVEILIKTEVVPVS
>A0ZZ34|PSAB_GOSBA Photosystem I P700 chlorophyll a apoprotein A2 - Gossypium barbadense (Sea-island cotton) (Egyptian cotton).
MALRFPRFSQGLAQDPTTRRIWFGIATAHDFESHDDITEERLYQNIFASHFGQLAIIFLW
TSGNLFHVAWQGNFEAWVQDPLHVRPIAHAIWDPHFGQPAVEAFTRGGAPGPVNIAYSGV
YQWWYTIGLRTNEDLYTGALFLLFLSALSLIAGWLHLQPKWKPSVSWFKNAESRLNHHLS
GLFGVSSLAWTGHLVHVAIPGSRGEYVRWNNFLDVLPHPQGLGPFFSGQWNLYAQNPDSS
SHLFGTSQGSGTAILTLLGGFHPQTQSLWLTDIAHHHLAIAILFLIAGHMYRTNFGIGHS
IKDLLEAHIPPGGRLGRGHKGLYDTINNSIHFQLGLALASLGVITSLVAQHMYSLPAYAF
IAQDFTTQAALYTHHQYIAGFIMTGAFAHGAIFFIRDYNPEQNEDNVLARMLDHKEAIIS
HLSWASLFLGFHTLGLYVHNDVMLAFGTPEKQILIEPIFAQWIQSAHGKTSYGFDVLLSS
TNGPAFNAGRSIWLPGWLNAVNENSNSLFLTIGPGDFLVHHAIALGLHTTTLILVKGALD
ARGSKLMPDKKDFGYSFPCDGPGRGGTCDISAWDAFYLAVFWMLNTIGWVTFYWHWKHIT
LWQGNVSQFNESSTYLMGWLRDYLWLNSSQLINGYNPFGMNSLSVWAWMFLFGHLVWATG
FMFLISWRGYWQELIETLAWAHERTPLANLIRWRDKPVALSIVQARLVGLAHFSVGYIFT
FAAFLIASTSGKFG
>Q2L903|PSAB_GOSHI Photosystem I P700 chlorophyll a apoprotein A2 - Gossypium hirsutum (Upland cotton).
MALRFPRFSQGLAQDPTTRRIWFGIATAHDFESHDDITEERLYQNIFASHFGQLAIIFLW
TSGNLFHVAWQGNFEAWVQDPLHVRPIAHAIWDPHFGQPAVEAFTRGGAPGPVNIAYSGV
YQWWYTIGLRTNEDLYTGALFLLFLSALSLIAGWLHLQPKWKPSVSWFKNAESRLNHHLS
GLFGVSSLAWTGHLVHVAIPGSRGEYVRWNNFLDVLPHPQGLGPFFSGQWNLYAQNPDSS
SHLFGTSQGSGTAILTLLGGFHPQTQSLWLTDIAHHHLAIAILFLIAGHMYRTNFGIGHS
IKDLLEAHIPPGGRLGRGHKGLYDTINNSIHFQLGLALASLGVITSLVAQHMYSLPAYAF
IAQDFTTQAALYTHHQYIAGFIMTGAFAHGAIFFIRDYNPEQNEDNVLARMLDHKEAIIS
HLSWASLFLGFHTLGLYVHNDVMLAFGTPEKQILIEPIFAQWIQSAHGKTSYGFDVLLSS
TNGPAFNAGRSIWLPGWLNAVNENSNSLFLTIGPGDFLVHHAIALGLHTTTLILVKGALD
ARGSKLMPDKKDFGYSFPCDGPGRGGTCDISAWDAFYLAVFWMLNTIGWVTFYWHWKHIT
LWQGNVSQFNESSTYLMGWLRDYLWLNSSQLINGYNPFGMNSLSVWAWMFLFGHLVWATG
FMFLISWRGYWQELIETLAWAHERTPLANLIRWRDKPVALSIVQARLVGLAHFSVGYIFT
YAAFLIASTSGKFG
>Q6B8U7|PSAB_GRATL Photosystem I P700 chlorophyll a apoprotein A2 - Gracilaria tenuistipitata var. liui (Red alga).
MATKFPKFSQALAQDPTTRRIWYGIATAHDFESHDGMTEENLYQKIFSSHFGHIAIIFLW
TSGNLFHVAWQGNFEQWVAQPMKIKPIAHAIWDPHFGQPAVKAFTKGGASYPVDITFSGV
YHWWYTIGMRTNNDLYNGSLFLLILSAIMLFAGWLHLQPKFKPGLSWFKNNESRLNHHLS
GLFGLSSLAWTGHLIHVAIPESRGQHVGWDNFTYTLPHPAGLQPFFTGNWSVYASDPDTS
NHIFGTSQGAGTAILTFLGGFHPQSQSLWLTDMAHHHLAIAIVFIIAGHMYKTNWGIGHN
IKDILDAHRPPSGRLGKGHKGLYATITNSLHMQLGLALASLGVITSLVAQHMYAMPPYAF
MAKDFTTQAALYTHHQYIAGFLMVGAFAHGAIFFIRDYDPEENKNNVLFRMLDHKEAIIS
HLSWVSLFLGFHTLGLYIHNDTMIAFGTPEKQILIEPVFAQWIQASSGKALYGFNTLLSS
SSSIATKAGSSVWLPGWLEAINSNKNSLFLAIGPGDFLVHHAIALGLHTTTLILVKGALD
ARGSKLMPDKKDFGYSFPCDGPGRGGTCDISAWDAFYLSVFWMLNTIGWVTFYWHWKHMT
IWQGNVNQFNESSTYLMGWLRDYLWLNSSPLINGYNPYGMNNLSVWAWMFLFGHLVWATG
FMFLISWRGYWQELIETLAWAHERTPLANLVRWKDKPVALSIVQARLVGLVHFSVGYILT
YAAFVIASTSGKFG
>O78507|PSAB_GUITH Photosystem I P700 chlorophyll a apoprotein A2 - Guillardia theta (Cryptomonas phi).
MATKFPKFSQALAQDPATRRIWYGLATAHDFESHDGMTEENLYQKIFASHFGHLAIIFLW
TSGNLFHVAWQGNFEQWVLNPLKVKPIAHAIWDPHFGQPAVKAFTKGGVSYPVNIATSGV
YHWWYTIGMRTNNDLYSGSIFLLILASVMLFAGWLHLQPKFRPGLAWFKNNESRLNHHLS
GLFGFSSVAWSGHLIHVAIPESRGLHVGWDNFTKVYPHPEGLKAFFTGNWSNYAANPDTA
DHIFGTTEGSGTAILTFLGGFHPQTQSLWLTDIAHHHLAIGVIFIFAGHMYRTNWGIGHS
LKEILDAHRAPSGRLGNGHKGLFETISNSLHFQLGLALASLGVITSLVAQHMYALPSYAF
IAKDYVTQAALYTHHQYIAGFLMVGAFAHGAIFFVRDYDPEQNKNNVLARMLEHKEAIIS
HLSWVSLFLGFHTLGLYVHNDVVVAFGTPEKQILVEPVFAQWIQASSGKAMYGFDVLLSA
NTSIAKNASSNIWLPGWLEAINSGKNSLFLPIGPGDFLVHHAIALALHTTTLILVKGALD
ARGSKLMPDKKDFGYSFPCDGPGRGGTCDISAWDAFYLSMFWMLNTIGWVTFYWHWKHVT
IWQGNAGQFNESSTYIMGWLRDYLWLNSSPLINGYNPFGMNSLSVWAWMFLFGHLIWATG
FMFLISWRGYWQELIETLVWAHERTPLANLVRWRDKPVALSIVQARLVGLVHFTVGYIFT
YAAFVIASTAGKFG
>Q1KW0|PSAB_HELAN Photosystem I P700 chlorophyll a apoprotein A2 - Helianthus annuus (Common sunflower).
MALRFPRFSQGLAQDPTTRRIWFGIATAHDFESHDDITEERLYQNIFASHFGQLAIIFLW
TSGNLFHVAWQGNFESWVQDPLHVRPIAHAIWDPHFGQPAVEAFTRGGAPGPVNIAYSGV
YQWWYTIGLRTNEDLYTGALFLLFISAISLIAGWLHLQPKWKPSVSWFKNAESRLNHHLS
GLFGVSSLAWTGHLVHVAIPASRGESVRWNNFLDVLPHPQGLGPLFTGQWNLYAQNPDSS
SHLFGTSQGAGTAILTLLGGFHPQTQSLWLTDMAHHHLAIAFIFLIAGHMYRTNFGIGHS
MKDLLDAHIPPGGRLGRGHKGLYDTINNSIHFQLGLALASLGVITSLVAQHMYSLPAYAF
IAQDFTTQAALYTHHQYIAGFIMTGAFAHGAIFFIRDYNPEQNEDNVLARMLEHKEAIIS
HLSWASLFLGFHTLGLYVHNDVMLAFGTPEKQILIEPIFAQWIQSAHGKTSYGFDILLSS
TSGPAFNAGRSIWLPGWLNAVNENSNSLFLTIGPGDFLVHHAIALGLHTTTLILVKGALD
ARGSKLMPDKKDFGYSFPCDGPGRGGTCDISAWDAFYLAVFWMLNTIGWVTFYWHWKHIT
LWQGNVSQFNESSTYLMGWLRDYLWLNSSQLINGYNPFGMNSLSVWAWMFLFGHLVWATG
FMFLISWRGYWQELIETLAWAHERTPLANLIRWRDKPVALSIVQARLVGLAHFSVGYIFT
YAAFLIASTSGKFG
>Q9QV2|PSAB_HETTR Photosystem I P700 chlorophyll a apoprotein A2 - Heterocapsa triquetra (Dinoflagellate).
MSLLDGRILGFTTHSDSFVSKRQSNGAATGRFFQVIGNIHDIESYYGIHGSQVNLQIFLS
HFGHLAIIFLWAAGNLFHIGWNGNYELWILNPISTMPIAHGIWDPHFGAQGEAVWGGVSA
TSGGSEAVVVSYSGIYNWLYAVGFTSVYEIYNFVIVLELLAVAALLLGKTHLIYNEELIQ
WLGTNKPYYRVGSDNEEVVSLYKKLALDMKVYPMFIWPFRIFLAAFDASGLRLNFHIGAL
IGFTSLAWAGHLIHVAIPASRGIYHTISPVGDSTFAEPSLKALYPFYSGNWAYYAQDIDK
DNHIFGSTVGAGKAILTFLGGVKSDTASLYLTDIAHHHLAIGVLFIWAAHLYSSLYKGFG
HRIRDILVSANSGMMIRSMNSYHLQLALACAGVSVITSVVGQHIYSLAPYPYLAYDYVTT
VALYLHHSWIASLLMMAAFAHAGIFLVRDYTVNPKTTTGEDIIGRVLAHKAAIISHLSWV
SLWLGFHTLGVYIHNDTVTAFGEPQNSILIEPIFAQIIQSASGKTLYGTTLFSVVNPSSG
WVQSVNKSFGSLLLPIGPGDLLAHHAIALGLHVTVLILMKGALDARGSKLMPDKIHFGYG
FACDGPGRGGTCDISAWDSFYLAMFWMLNTNAWTIFYFHWKELTLWQNITFQFDESSNYL
NGWFRDYLWFNSGSLIRGYDALGANDLSVWAWIFLAAHLCWATGFMFLISWRGYWQELID
IILYMHLKTPILYDIWNAGVYTPVALSIVQARFIGLVHFAVGFIITYAAFIVGSTT
>Q5SD11|PSAB_HUPLU Photosystem I P700 chlorophyll a apoprotein A2 - Huperzia lucidula (Shining clubmoss) (Lycopodium lucidulum).
MASRFPRFSQGLSQDPTTRRIWFGIATAHDFESHDNITEERLYQKIFASHFGQLAIIFLW
TSGNLFHVAWQGNFEAWIQDPLHVRPIAHAIWDPHFGQPAIEAFTRGGASGPVNIAYPGV
YQWWYTIGLRTNQDLYTGALSLLILSAIFLIAGWLHLQPKWKPSVSWFKNAESRLNHHLS
GLFGVSSLAWTGHLVHVAIPESRGEHVRWDNLLTALPHPQGLGPFFAGQWSVYAQNADSS
SHLFGTSQGAGTAILTFLGGFHPQTQSLWLTDIAHHHLAIAVVFIIAGHMYRTNFGIGHS
MKEILEAHTPPGGRLGRGHKGLYDTINNSLHFQLGLALASLGVITSLVAQHMYSLPAYAF
IAQDFTTQAALYTHHQYIAGFIMTGAFAHGAIFLIRDYNPEQNEGNVLARMLEHKEAIIS
HLSWASLFLGFHTLGLYVHNDVMLAFGTPEKQILIEPVSAQWIQSAHGKALYGFDVLLSS
ANSPAFNAGQSIWLPGWLDTINNNSNSLFLTIGPGDFLVHHAIALGLHTTTLILVKGALD
ARGSKLMPDKKEFGYSFPCDGPGRGGTCDISAWDAFYSAVFWMLNTIGWVTLYWHWKHIT
LWQGNVAQFNESSTYLMGWLRDYLWLNPSQLINGYNPFGMNSLSVWAWMFLFGHLVWAIG
FMFLISWRGYWQELIETLAWAHERTPLANLVRWKDKPVALSIVQARLVGLAHFSVGYIFT
YAAFLIASTSGKFG
>Q06RD2|PSAB_JASNU Photosystem I P700 chlorophyll a apoprotein A2 - Jasminum nudiflorum (Winter jasmine).
MALRFPRFSQGLAQDPTTRRIWFGIATAHDFESHDDITEERLYQNIFASHFGQLAIIFLW
TSGNLFHVAWQGNFESWVQDPLHVRPIAHAIWDPHFGQPAVEAFTRGGSLGPVNIAYSGV
YQWWYTIGLRTNEDLYTGALFLLFLSAISLLAGWFHLQPKWKPSVSWFKNAESRLNHHLS
GLFGVSSLAWTGHLVHVAIPGSRGEYVRWNNFLEVLPHPQGLGPLFTGQWNLYAQNPDSS
SHLFGTSQGAGTAVLTLLGGFHPQTQSLWLTDIAHHHLAIAFIFLVAGHMYRTNFGIGHS
IKDLLDAHIPPGGRLGRGHKGLYDTINNSLHFQLGLALASLGVITSLVAQHMYSLPAYAF
IAQDFTTQAALYTHHQYIAGFIMTGAFAHGAIFFIRDYNPEQNEDNVLARMLDHKEAIIS
HLSWASLFLGFHTLGLYVHNDVMLAFGTPEKQILIEPIFAQWIQSAHGKTSYGFDVLLSS
TSGPAFNAGRNIWLPGWLNAINENSNSLFLTIGPGDFLVHHAIALGLHTTTLILVKGALD
ARGSKLMPDKKDFGYSFPCDGPGRGGTCDISAWDAFYLAVFWMLNTIGWVTFYWHWKHIT
LWQGNVSQFNESSTYLMGWLRDYLWLNSSQLINGYNPFGMNSLSVWAWMFLFGHLVWATG
FMFLIFWRGYWQELIETLAWAHERTPLANLIRWRDKPVALSIVQARLVGLAHFSVGYIFT
YAAFLIASTSGKFG
>Q3329|PSAB_LACSA Photosystem I P700 chlorophyll a apoprotein A2 - Lactuca sativa (Garden lettuce).
MALRFPRFSQGLAQDPTTRRIWFGIATAHDFESHDDITEERLYQNIFASHFGQLAIIFLW
TSGNLFHVAWQGNFESWVQDPLHVRPIAHAIWDPHFGQPAVEAFTRGGALGPVNIAYSGV
YQWWYTIGLRTNEDLYTGALFLLLISAISLIAGWLHLQPKWKPSVSWFKNAESRLNHHLS
GLFGVSSLAWTGHLVHVAIPASRGEYVRWNNFLDVLPHPQGLGPLFTGQWNLYAQNPDSG
SHLFGTSQGAGTAILTLLGGFHPQTQSLWLTDMAHHHLAIAFLFLIAGHMYRTNFGIGHS
MKDLLDAHIPPGGRLGRGHKGLYDTINNSLHFQLGLALASLGVITSLVAQHMYSLPAYAF
IAQDFTTQAALYTHHQYIAGFIMTGAFAHGAIFFIRDYNPEQNEDNVLARMLEHKEAIIS
HLSWASLFLGFHTLGLYVHNDVMLAFGTPEKQILIEPIFAQWIQSAHGKTSYGFDILLSS
TNGPAFNAGRSIWLPGWLNAINENSNSLFLTIGPGDFLVHHAIALGLHTTTLILVKGALD
ARGSKLMPDKKDFGYSFPCDGPGRGGTCDISAWDAFYLAVFWMLNTIGWVTFYWHWKHIT
LWQGNVSQFNESSTYLMGWLRDYLWLNSSQLINGYNPFGMNSLSVWAWMFLFGHLVWATG
FMFLISWRGYWQELIETLAWAHERTPLANLIRWRDKPVALSIVQARLVGLAHFSVGYIFT
YAAFLIASTSGKFG
>Q0G9M0|PSAB_LIRTU Photosystem I P700 chlorophyll a apoprotein A2 - Liriodendron tulipifera (Tuliptree) (Tulip poplar).
MALRFPRFSQGLAQDPTTRRIWFGIATAHDFESHDDITEERLYQNIFASHFGQLAIIFLW
TSGNLFHVAWQGNFESWVQDPLHVRPIAHAIWDPHFGQPAVEAFTRGGALGPVNIAYSGV
YQWWYTIGLRTNEDLYTGALFLLFLSAISLIAGWLHLQPKWKPSVSWFKNAESRLNHHLS
GLFGVSSLAWTGHLVHVAIPGSRGEYVRWNNFLDVLPYPQGLGPLFTGQWNLYAQNPDSS
SHLFGTSQGAGTAILTLLGGFHPQTQSLWLTDIAHHHLAIAFIFLVAGHMYRTNFGIGHS
MKDLLEAHTPPGGRLGRGHKGLYDTINNSIHFQLGLALASLGVITSLVAQHMYSLPAYAF
IAQDFTTQAALYTHHQYIAGFIMTGAFAHGAIFFIRDYNPEQNEDNVLARMLDHKEAIKS
HLSWVSLFLGFHTLGLYVHNDVMLAFGTPEKQILIEPIFAQWIQSAHGKTSYGFDVLLSS
TSGPAFNAGRSIWLPGWLNAVNENSNSLFLTIGPGDFLVHHAIALGLHTTTLILVKGALD
ARGSKLMPDKKDFGYSFPCDGPGRGGTCDISAWDAFYLAVFWMLNTIGWVTFYWHWKHIT
LWQGNVSQFNESSTYLMGWLRDYLWLNSSQLINGYNPFGTNSLSVWAWMFLFGHLVWATG
FMFLISWRGYWQELIETLAWAHERTPLANLIRWRDKPVALSIVQARLVGLAHFSVGYIFT
YAAFLIASTSGKFG
>P58385|PSAB_LOTJA Photosystem I P700 chlorophyll a apoprotein A2 - Lotus japonicus.
MALRFPRFSQGLAQDPTTRRIWFGIATAHDFESHDDITEERLYQNIFASHFGQLAIIFLW
TSGNLFHVAWQGNFEAWVQDPLHVRPIAHAIWDPHFGQPAVEAFTRGGALGPVNIAYSGV
YQWWYTIGLRTNGDLYSGALFLLFLSAISLLAGWLHLQPKWKPSVSWFKNAESRLNHHLS
GLFGVSSLAWTGHLVHVAIPGSRGEYVRWNNFLSILPHPQGLGPLFTGQWNLYAQNPDSS
SHLFGTSQGAGTAILTLLGGFHPQTQSLWLTDMAHHHLAIAILFLLAGHMYRTNFGIGHS
IKDLLEAHIPPGGRLGRGHKGLYDTINNSIHFQLGLALASLGVITSLVAQHMYSLPAYAF
IAQDYTTQAALYTHHQYIAGFIMTGAFAHGAIFFIRDYNPEQNEDNVLARMLDHKEAIIS
HLSWASLFLGFHTLGLYVHNDVMLAFGTPEKQILIEPIFAQWIQSAHGKTSYGFDVLLSS
TNSPAFNAGRSIWLPGWLNAINENSNSLFLTIGPGDFLVHHAIALGLHTTTLILVKGALD
ARGSKLMPDKKDFGYSFPCDGPGRGGTCDISAWDAFYLAVFWMLNTIGWVTFYWHWKHIT
LWQGNVSQFNESSTYLMGWLRDYLWLNSSQLINGYNPFGMNSLSVWAWMFLFGHLVWATG
FMFLISWRGYWQELIETLAWAHERTPLANLIRWRDKPVALSIVQARLVGLAHFSVGYIFT
YAAFLIASTSGKFG
>P04967|PSAB_MAIZE Photosystem I P700 chlorophyll a apoprotein A2 - Zea mays (Maize).
MELRFPRFSQGLAQDPTTRRIWFGIATAHDFESHDDITEERLYQNIFASHFGQLAIIFLW
TSGNLFHVAWQGNFESWIQDPLHVRPIAHAIWDPHFGQPAVEAFTRGGAAGPVNIAYSGV
YQWWYTIGLRTNEDLYTGALFLLFLSTLSLIGGWLHLQPKWKPSLSWFKNAESRLNHHLS
GLFGVSSLAWTGHLVHVAIPGSSRGEYVRWNNFLDVLPYPQGLGPLLTGQWNLYAQNPDS
SNHLFGTTQGAGTAILTLLGGFHPQTQSLWLTDIAHHHLAIAFIFLIAGHMYRTNFGIGH
SIKDLLEAHTPPGGRLGRGHKGLYDTINNSIHFQLGLALASLGVITSLVAQHMYSLPAYA
FIAQDFTTQAALYTHHQYIAGFIMTGAFAHGAIFFIRDYNPEQNEDNVLARMLDHKEAII
SHLSWASLFLGFHTLGPYVHNDVMLAFGTPEKQILIEPIFAQWIQSAHGKTTYGFDILLS
STNGPTFNAGRNIWLPGWLNAVNENSNSLFLTIGPGDFLVHHAIALGLHTTTLILVKGAL
DARGSKLMPDKKDFGYSFPCDGPGRGGTCDISAWDAFYLAVFWMLNTIGWVTFYWHWKHI
TLWQGNVSQFNESSTYLMGWLRDYLWLNSSQLINGYNPFGMNSLSVWAWMFLFGHLVWAT
GFMFLISWRGYWQELIETLAWAHERTPLANLIRWRDKPVALSVVQARLVGLAHFSVGYIF
TYAAFLIASTSGKFG
>P06408|PSAB_MARPO Photosystem I P700 chlorophyll a apoprotein A2 - Marchantia polymorpha (Liverwort).
MASRFPKFSQGLSQDPTTRRIWFGIATAHDFESHDDMTEERLYQKIFASHFGQLAIIFLW
TSGNLFHVAWQGNFEAWGQDPLHVRPIAHAIWDPHFGQPAVEAFTRGGASGPVNIAYSGV
YQWWYTIGLRTNQDLYNGALFLVILSSISLIAGWLHLQPKWKPKVSWFKNAESRLNHHLS
GLFGVSSLAWTGHLVHVAIPESRGEHVRWDNFLTKLPHPEGLGPFFAGQWNIYAQNVDSS
NHAFGTSQGAGTAILTFIGGFHPQTQSLWLTDIAHHHLAIAVVFIIAGHMYRTNFGIGHS
IKEILETHTPPGGRLGRGHKGLYDTINNSLHFQLGLALASLGVITSLVAQHMYSLPPYAF
LAQDFTTQAALYTHHQYIAGFIMTGAFAHGAIFFIRDYNPEQNKDNVLARMLEHKEAIIS
HLSWASLFLGFHTLGLYVHNDVMLAFGTPEKQILIEPIFAQWIQSAHGKALYGFDVLLSS
TNNPAFNAGQSIWLPGWLDAINNNSNSLFLTIGPGDFLVHHAIALGLHTTTLILVKGALD
ARGSKLMPDKKEFGYSFPCDGPGRGGTCDISAWDAFYLAVFWMLNTIGWVTFYWHWKHIT
LWQGNAAQFNESSTYLMGWLRDYLWLNSSQLINGYNPFGMNSLSVWAWMFLFGHLVWATG
FMFLISWRGYWQELIETLAWAHERTPLANLVRWKDKPVALSIVQARLVGLAHFSVGYIFT
YAAFLIASTSGKFG
>O52475|PSAB_MASLA Photosystem I P700 chlorophyll a apoprotein A2 - Mastigocladus laminosus (Fischerella sp.).
MATKFPKFSQDLAQDPTTRRIWYAMATGNDFESHDGMTEENLYQKIFATHFGHVAIIFLW
ASSLLFHVAWQGNFEQWIKDPIHIRPIAHAIWDPQFGKPAIEAFTQGGANYPVNISYSGI
YHWWYTIGMRTNNDLYMGAVFLLILASVFLFAGWLHLQPKFRPSLSWFKSAEPRLNHHLA
GLFGVSSLAWAGHLIHVAIPESRGQHVGWNNFLSTLPHPAGLQPFFTGNWGVYASDPDTA
NHVFGTSQGAGTAILTFLGGFHPQTESLWLTDMAHHHLAIAVIFIIAGHMYRTNFGIGHS
IKEMLNSKAGLVPGTNSEGQFNLPHQGLYDTYNNSLHFQLGIHLAALGTITSLVAQHMYA
MPPYAFIAKDYTTQAALYTHHQYIAIFLMLGAFAHGAIFWVRDYDPEQNKGNVLDRVLKH
KEAIISHLSWVSLFLGFHTLGLYVHNDVVVAFGTPEKQILIEPVFAQFIQASHGKVLYGL
NVLLSNPDSVAYTAYPNYGNVWLQGWLDAINSGTNSLFLTIGPGDFLVHHAFALALHTTV
LILVKGALDARGSKLMPDKKDFGYAFPCDGPGRGGTCDISAWDAFYLATFWALNTVGWVT
FYWHWKHLGIWQGNVAQFNESSTYLMGWFRDYLWANSAQLINGYNPYGMNNLSVWAWMFL
FGHLVWATGFMFLISWRGYWQELIETLVWAHERTPLANLVRWKDKPVALSIVQARLVGLT
HFTVGYVLTYAAFLIASTAGKFG
>Q9MUR7|PSAB_MESVI Photosystem I P700 chlorophyll a apoprotein A2 - Mesostigma viride.
MATKFPKFSQGLAQDPTTRRIWFGIATAHDFESHDGMTEENLYQKIFASHFGQLAIIFLW
TSGNLFHVAWQGNFERWVADPLHVRPIAHAIWDPHFGQPAVEAFTRGGASGPVNISYSGV
YQWWYTIGMRSNTDLYIGALFLLITASMTLFAGWLHLQPQFKPSLSWFKNAESRLNHHLS
GLFGVSSLAWTGHLIHVAIPESRGQHVRWDNFLNVLPHPAGLSPFFTGNWAAYAQNPDST
SHIFSTSQGAGTAILTFLGGFHPQTQSLWLTDIAHHHLAIAVLFIVAGHMYRTNFGIGHS
MREILEAQRPPGGRLGAGHSGLYDTVNNSLHFQLGLALASLGVITSVVAQHMYSLSPYAF
LAQDFTTQAALYTHHQYIAGFIMTGAFAHGAIFFIRDYDPELNKDNVLARMLEHKEAIIS
HLSWASLFLGFHTLGLYVHNDVMQAFGTPEKQILIEPVFAQWIQASHGKSLYGFDVLLSS
SSSFAASASDSIWLPGWLDAINSNSNSLFLTIGPGDFLVHHAIALGLHTTTLILVKGALD
ARGSKLMPDKKDFGYSFPCDGPGRGGTCDISAWDAFYLAVFWMLNTIGWVTFYWHWKHLT
LWQGNVAQFDESSTYLMGWLRDYLWLNSSQLINGYNPFGMNSLSVWAWMFLFGHLIWATG
FMFLISWRGYWQELIETLAWAHERTPLANLVRWKDKPVALSIVQARVVGLAHFSVGYVFT
YAAFLIASTSGKFG
>Q0918|PSAB_MORIN Photosystem I P700 chlorophyll a apoprotein A2 - Morus indica (Mulberry).
MALRFPRFSQGLAQDPTTRRIWFGIATAHDFESHDDITEERLYQNIFASHFGQLAIIFLW
TSGNLFHVAWQGNFEAWVQDPLHVRPIAHAIWDPHFGQPAVEAFTRGGALGPVNIAYSGV
YQWWYTIGLRTNGDLYNGALFLLFISAISLIAGWLHLQPKWKPSVSWFKNAESRLNHHLS
GLFGVSSLAWTGHLVHVAIPGSRGEYVRWNNFLDVLPHPQGLGPLFTGQWNLYAQNPDSS
SHLFGNSQGAGTAILTLLGGFHPQTQSLWLTDIAHHHLAIAFIFLIAGHMYRTNFGIGHS
IKNLLEAHIPPGGRLGRGHKGLYDTINNSIHFQLGLALASLGVITSLVAQHMYSLPAYAF
IAQDFTTQAALYTHHQYIAGFIMTGAFAHGAIFFIRDYNPEQNEDNVLARMLDHKEAIIS
HLSWASLFLGFHTLGLYVHNDVMLAFGTPEKQILIEPIFAQWIQSAHGKTSYGFDVLLSS
TNGPAFNAGRSIWLPGWLNAINENSNSLFLTIGPGDFLVHHAIALGLHTTTLILVKGALD
ARGSKLMPDKKDFGYSFPCDGPGRGGTCDISAWDAFYLAVFWMLNTIGWVTFYWHWKHIT
LWQGNVSQFNESSTYLMGWLRDYLWLNSSQLINGYNPFGMNSLSVWAWMFLFGHLVWATG
FMFLISWRGYWQELIETLAWAHERTPLANLIRWRDKPVALSIVQARLVGLAHFSVGYIFT
YAAFLIASTSGKFG
>Q9TKW1|PSAB_NEPOL Photosystem I P700 chlorophyll a apoprotein A2 - Nephroselmis olivacea.
MATKFPKFSQGLAEDPTTRRIWYGIATAHDFESHDGMTEESLYQKIFASHFGQLAIIFLW
TSGNLFHVAWQGNFEQWGQDPLHVRPIAHAIWDPHFGQPAVEAFTRGGAAGPVNISYSGV
YQWWYTIGMRSSNDLYTGALFLLVGAAILLFAGWLHLQPKFQPSLSWFKNAESRLNHHLA
GLFGVSSLAWTGHLVHVAIPESRGQHVGWDNFLTTLPHPAGLAPFFNGNWSVYAQNPDSA
SHLFGTSTGAGTAILTFLGGFHPQTQSLWLTDMAHHHLAIAVVFILAGHMYRTNFGIGHS
MREILEAHRAPSGRLGLGHKGLFDTVNNSLHFQLGLALASLGVITSLVAQHMYSLPPYAF
MAQDFTTMSALYTHHQYIAGFIMTGAFAHGAIFFIRDYDPIQNEGNVLARMLEHKEALIS
HLSWVTLFLGFHTLGLYVHNDVMLAFGTPEKQILIEPVFAQWIQASHGKALYGFDVLLSS
ADSPATSASQSIWLPGWLDAINSSSNSLFLTIGPGDFLVHHAIALGLHTTTLILVKGALD
ARGSKLMPDKKDFGYSFPCDGPGRGGTCDISAWDAFYLAVFWMLNTIGWTTFYWHWKHLA
LWQGNAAQFNESSTYLMGWLRDYLWLNSSQLINGYNPFGMNSLSVWAWMFLFGHLVWATG
FMFLISWRGYWQELIETLAWAHERTPLANLVRWKDKPVALSIVQARLVGLAHFSVGYVFT
YAAFVIASTSGKFG
>Q3C1H9|PSAB_NICSY Photosystem I P700 chlorophyll a apoprotein A2 - Nicotiana sylvestris (Wood tobacco).
MALRFPRFSQGLAQDPTTRRIWFGIATAHDFESHDDITEERLYQNIFASHFGQLAIIFLW
TSGNLFHVAWQGNFESWVQDPLHVRPIAHAIWDPHFGQPAVEAFTRGGALGPVNIAYSGV
YQWWYTIGLRTNEDLYTGALFLLFLSAISLIAGWLHLQPKWKPSVSWFKNAESRLNHHLS
GLFGVSSLAWTGHLVHVAIPASRGEYVRWNNFLDVLPHPQGLGPLFTGQWNLYAQNPDSS
SHLFGTAQGAGTAILTLLGGFHPQTQSLWLTDIAHHHLAIAFIFLVAGHMYRTNFGIGHS
MKDLLDAHIPPGGRLGRGHKGLYDTINNSLHFQLGLALASLGVITSLVAQHMYSLPAYAF
IAQDFTTQAALYTHHQYIAGFIMTGAFAHGAIFFIRDYNPEQNEDNVLARMLEHKEAIIS
HLSWASLFLGFHTLGLYVHNDVMLAFGTPEKQILIEPIFAQWIQSAHGKTSYGFDVLLSS
TSGPAFNAGRSIWLPGWLNAVNENSNSLFLTIGPGDFLVHHAIALGLHTTTLILVKGALD
ARGSKLMPDKKDFGYSFPCDGPGRGGTCDISAWDAFYLAVFWMLNTIGWVTFYWHWKHIT
LWQGNVSQFNESSTYLMGWLRDYLWLNSSQLINGYNPFGMNSLSVWAWMFLFGHLVWATG
FMFLISWRGYWQELIETLAWAHERTPLANLIRWRDKPVALSIVQARLVGLAHFSVGYIFT
YAAFLIASTSGKFG
>Q33C37|PSAB_NICTO Photosystem I P700 chlorophyll a apoprotein A2 - Nicotiana tomentosiformis (Tobacco).
MALRFPRFSQGLAQDPTTRRIWFGIATAHDFESHDDITEERLYQNIFASHFGQLAIIFLW
TSGNLFHVAWQGNFELWVQDPLHVRPIAHAIWDPHFGQPAVEAFTRGGALGPVNIAYSGV
YQWWYTIGLRTNEDLYTGALFLLFLSAISLIAGWLHLQPKWKPSVSWFKNAESRLNHHLS
GLFGVSSLAWTGHLVHVAIPASRGEYVRWNNFLDVLPHPQGLGPLFTGQWNLYAQNPDSS
SHLFGTAQGAGTAILTLLGGFHPQTQSLWLTDIAHHHLAIAFIFLVAGHMYRTNFGIGHS
MKDLLDAHIPPGGRLGRGHEGLYDTINNSLHFQLGLALASLGVITSLVAQHMYSLPAYAF
IAQDFTTQAALYTHHQYIAGFIMTGAFAHGAIFFIRDYNPEQNEDNVLARMLEHKEAIIS
HLSWASLFLGFHTLGLYVHNDVMLAFGTPEKQILIEPIFAQWIQSAHGKTSYGFDVLLSS
TSGPAFNAGRSIWLPGWLNAVNENSNSLFLTIGPGDFLVHHAIALGLHTTTLILVKGALD
ARGSKLMPDKKDFGYSFPCDGPGRGGTCDISAWDAFYLAVFWMLNTIGWVTFYWHWKHIT
LWQGNVSQFNESSTYLMGWLRDYLWLNSSQLINGYNPFGMNSLSVWAWMFLFGHLVWATG
FMFLISWRGYWQELIETLAWAHERTPLANLIRWRDKPVALSIVQARLVGLVHFSVGYIFT
YAAFLIASTSGKFG
>Q6EW49|PSAB_NYMAL Photosystem I P700 chlorophyll a apoprotein A2 - Nymphaea alba (White water-lily).
MALRFPRFSQGLAQDPTTRRIWFGIATAHDFESHDDITEERLYQNIFASHFGQLAIIFLW
TSGNLFHVAWQGNFESWVQDPLHVRPIAHTIWDPHFGQPAVEAFTRGGALGPVNIAYSGV
YQWWYTIGLRTNEDLYTGALFLLFISAISLVGGWLHLQPKWKPSVSWFKNAESRLNHHLS
GLFGVSSLAWAGHLVHVAIPGSRGEYVRWNNFLDVLPYPQGLGPLFTGQWNLYAQNPDSS
SHLFGTSQGAGTAILTLLGGFHPQTQSLWLTDIAHHHLAIAFIFLVAGHMYRTNFGIGHS
IKDLLEAHIPPGGRLGRGHKGLYDTINNSIHFQLGLALASLGVITSLVAQHMYSLPAYAF
IAQDFTTQAALYTHHQYIAGFIMTGAFAHGAIFFIRDYNPQQNEDNVLARMLDHKEAIIS
HLSWASLFLGFHTLGLYVHNDVMLAFGTPEKQILIEPIFAQWIQSAHGKTSYGFDVLLSS
TNGPAFNAGQSLWLPGWLNAINENRNSLFLTIGPGDFLVHHAIALGLHTTTLILVKGALD
ARGSKLMPDKKDFGYSFPCDGPGRGGTCDISAWDAFYLAVFWMLNTIGWVTFYWHWKHIT
LWQGNVSQFNESSTYLMGWLRDYLWLNSSQLINGYNPFGMNSLSVWAWMFLFGHLVWATG
FMFLISWRGYWQELIETLAWAHERTPLANLIRWRDKPVALSIVQARLVGLAHFSVGYIFT
YAAFLIASTSGKFG
>P49480|PSAB_ODOSI Photosystem I P700 chlorophyll a apoprotein A2 - Odontella sinensis (Marine centric diatom).
MATKFPKFSQALAQDPATRRIWYGIATAHDLEAHDGMTEENLYQKIFASHFGHLAVIFLW
TAGNLFHVAWQGNFEQWVAKPLKVRPIAHSIWDPHFGESALKAFSKGNTYPVNIAFSGVY
QWWYTIGFRTNQELYLGSVGLLLLSCALLFAGWLHLQPKFRPSLSWFKNNESRLNHHLSG
LMGVSSLAWTGHLVHVALPASRGVHVGWDNFLTTPPHPAGLTPFFTGNWTVYAQNPDSPS
HVYGTSEGAGTRILTFLGGFHPQTQSLWLSDIAHHQLAIAFVFIIAGHMYRTNFGIGHNM
KEILDAHRPPGGRLGAGHVGLFETITNSLHIQLGLALACLGVATSLTAQHMYALTPYAYL
SKDFTTEAALYTHHQYIAGFLMVGAFAHGAIFFVRDYDPELNKNNVLARMLEHKEAIISH
LSWASLFLGFHVLGLYIHNDTVVAFGQPEKQILFEPLFAEYIQAASGKAVYNFNVLLSSS
TNPATIAGNQVWLPGWLEAINNSKTDLFLKIGPGDFLVHHAIALGLHVTTLILVKGALDA
RGSKLMPDKKDFGYSFPCDGPGRGGTCDISAWDAFYLAMFWMLNTIGWVTFYWHWKHMTI
WGGNPGQFDESSNYIMGWLRDYLWLNSSPLINGYNPFGMNNLSVWAWMFLFGHLIWATGF
MFLISWRGYWQELIETLVWAHERTPLANLIRWRDKPVALSIVQARLVGLVHFAVGYILTY
AAFVIASTSGKFA
>Q9MTN7|PSAB_OENHO Photosystem I P700 chlorophyll a apoprotein A2 - Oenothera hookeri (Hooker's evening primrose).
MALRFPRFSQGLAQDPTTRRIWFGIATAHDFESHDDITEERLHQNIFASHFGQLAIIFLW
TSGNLFHVAWQGNFEAWVQDPLHVRPIAHAIWDPHFGQPAVEAFTRGGALGPVNIAYSGV
YQWWYTIGLRTNEDLYTGALFLLFLSAISLIAGWLHLQPKWKPSVSWFKNAESRLNHHLS
GLFGVSSLAWTGHLVHVAIPGSRGESVRWNNFLDVLPHPEGLGPLFTGQWNLYAQNPDSS
SHLFGTSQGSGTAILTLLGGFHPQTQSLWLTDMAHHHLAIAFLFLIAGHMYRTNFGIGHS
IKDLLEAHTPPGGRLGRGHKGLYDTINNSIHFQLGLALASLGVITSLVAQHMYSLPAYAF
IAQDFTTQAALYTHHQYIAGFIMTGAFAHGAIFFIRDYNPEQNEDNVLARMLDHIEAIIS
HLSWASLFLGFHTLGLYVHNDVMLAFGTPEKQILIEPIFAQWRQSAHGKTSYGFDVLLSS
TNSPAFNAVRSIWLPGWLNAINENSNSLFLTIGPGDFLVHHAIALGSHTTTLILVKGALD
ARGSKLMPDKKDLGYSFPCDGPGRGGTCDISAWDAFYLAVFWMLNTIGWATLYWHWKHIT
LWQGFVAQFNESSTYLMGWLRDYLWLNSSQLINGFNPFGLNSLSVWAWMFLFGHLVWATG
FMFLISWRGYWQELIETLAWAHERTPLANLIRWRDKPVALSIVQARLVGLAHFSVGYIFT
YAAFLIASTSGKFG
>Q20EW7|PSAB_OLTVI Photosystem I P700 chlorophyll a apoprotein A2 - Oltmannsiellopsis viridis (Marine flagellate).
MATKFPKFSQGLAQDPTTRRIWFGIATAHDFESHDGMTEENLYQKIFASHFGQLAIIFLW
TSGNLFHVAWQGNFEQWIKDPLHIRPIAHAIWDPHFGQPAVEAFTRGGASGPVNIATSGV
YQWWYTIGMRTNQELYTASVFLSLMAGVFLFAGWLHLQPKFQPSLSWFKNAESRLNHHLS
GLFGVSSLAWTGHLVHVAIPAARGQRVGWDNFLTTLPHPEGLTPFFTGNWAAYAANPDSA
NHIFGTSAGAGTAILTFLGGFHPQTQSLWLTDIAHHHLAIAVVFIIAGHQYRTNFGIGHS
MREILDAHTPPAGGLGAGHKGLFDTVNNSLHFQLGLALASVGTICSMVAQHIYSLPPYAF
LAQDYTAQAALYTHHQYIAGFIMCGAFAHGAIFFIRDYDPEQNKGNVLARILDHKEAIIS
HLSWVSLFLGFHTLGLYVHNDVMQAFGTPEKQILIEPVFAQWIQAAQGKALYGFDFLLSS
SASPAYSASQSVWLPGWLDAINSNNNSLFLTIGPGDFLVHHAIALGLHTTTLILVKGALD
ARGSKLMPDKKDFGYSFPCDGPGRGGTCDISAWDAFYLAVFWMLNTIGWVTFYFHWKHLG
IWQGNVSQFNESSTYLMGWLRDYLWLNSSQLINGYNPNGMNSLGVWSWAFLLAHLIYATG
FMFLISWRGYWQELIETLVWSHERTPLASLVRWRDKPVALSIVQARLVGLVHFSVGYVLT
YGSFLIASTSSKFG
>Q6ENH5|PSAB_ORYNI Photosystem I P700 chlorophyll a apoprotein A2 - Oryza nivara (Indian wild rice).
MELRFPRFSQGLAQDPTTRRIWFGIATAHDFESHDDITEERLYQNIFASHFGQLAIIFLW
TSGNLFHVAWQGNFESWIQDPLHVRPIAHAIWDPHFGQPAVEAFTRGGAAGPVNIAYSGV
YQWWYTIGLRTNEDLYTGALFLLFLSTLSLIGGWLHLQPKWKPSLSWFKNAESRLNHHLS
GLFGVSSLAWTGHLVHVAIPASRGEYVRWNNFLDVLPYPQGLGPLLTGQWNLYAQNPDSS
NHLFGTTQGAGTAILTLLGGFHPQTQSLWLTDIAHHHLAIAFIFLIAGHMYRTNFGIGHS
IKDLLEAHTPPGGRLGRGHKGLYNTINNSIHFQLGLALASLGVITSLVAQHMYSLPSYAF
IAQDFTTQAALYTHHQYIAGFIMTGAFAHGAIFFIRDYNPEQNEDNVLARMLDHKEAIIS
HLSWASLFLGFHTLGLYVHNDVMLAFGTPEKQILIEPIFAQWIQSAHGKTTYGFDILLSS
TSGPAFNAGRTLWLPGWLNAVNENSNSLFLTIGPGDFLVHHAIALGLHTTTLILVKGALD
ARGSKLMPDKKDFGYSFPCDGPGRGGTCDISAWDAFYLAVFWMLNTIGWVTFYWHWKHIT
LWQGNVSQFNESSTYLMGWLRDYLWLNSSQLINGYNPFGMNSLSVWAWMFLFGHLVWATG
FMFLISWRGYWQELIETLAWAHERTPLANLIRWRDKPVALSIVQARLVGLAHFSVGYIFT
YAAFLIASTSGKFG
>P12156|PSAB_ORYSA Photosystem I P700 chlorophyll a apoprotein A2 - Oryza sativa (Rice).
MELRFPRFSQGLAQDPTTRRIWFGIATAHDFESHDDITEERLYQNIFASHFGQLAIIFLW
TSGNLFHVAWQGNFESWIQDPLHVRPIAHAIWDPHFGQPAVEAFTRGGAAGPVNIAYSGV
YQWWYTIGLRTNEDLYTGALFLLFLSTLSLIGGWLHLQPKWKPSLSWFKNAESRLNHHLS
GLFGVSSLAWTGHLVHVAIPASRGEYVRWNNFLDVLPYPQGLGPLLTGQWNLYAQNPDSS
NHLFGTTQGAGTAILTLLGGFHPQTQSLWLTDIAHHHLAIAFIFLIAGHMYRTNFGIGHS
IKDLLEAHTPPGGRLGRGHKGLYDTINNSIHFQLGLALASLGVITSLVAQHMYSLPSYAF
IAQDFTTQAALYTHHQYIAGFIMTGAFAHGAIFFIRDYNPEQNEDNVLARMLDHKEAIIS
HLSWASLFLGFHTLGLYVHNDVMLAFGTPEKQILIEPIFAQWIQSAHGKTTYGFDILLSS
TSGPAFNAGRTLWLPGWLNAVNENSNSLFLTIGPGDFLVHHAIALGLHTTTLILVKGALD
ARGSKLMPDKKDFGYSFPCDGPGRGGTCDISAWDAFYLAVFWMLNTIGWVTFYWHWKHIT
LWQGNVSQFNESSTYLMGWLRDYLWLNSSQLINGYNPFGMNSLSVWAWMFLFGHLVWATG
FMFLISWRGYWQELIETLAWAHERTPLANLIRWRDKPVALSIVQARLVGLAHFSVGYIFT
YAAFLIASTSGKFG
>Q0P3K2|PSAB_OSTTA Photosystem I P700 chlorophyll a apoprotein A2 - Ostreococcus tauri.
MATKFPKFSQGLASDPTTRRIWFGIATAHDFETHDGMTEEKLYQKIFASHFGQLAIIFLW
TSGNLFHVAWQGNFEKWGEDPLHVRPIAHTIWDPHFGQPAVEAFTRGGASAPVNIAYSGV
YQWWYTIGMRTNVDLYNGSLFLLFVAGLFLFAGWLHLQPTFAPAVSWFKNAESRLNHHLS
GLFGVSSLAWTGHLVHVAIPASRGETVRWDNFLTTLPHPAGLAPFFTGQWAVYAQNPDTA
GHIFGTSEGAGTAILTFLGGFHPQTQSLWLTDMAHHHLAIAVVFIIAGHQYRTNFGIGHS
MKEILEAHTAPSGRLGAGHTGLFDTVNNSLHFQLGLALASVGVLCSLTAQHMYSMPPYAF
LAQDFTTQAALYSHHQYIAGFIMCGAFAHGAIFFIRDYDPEANKGNVLARMLEHKEAIIS
HLSWVSLFLGFHTLGLYVHNDVMQAFGTPEKQILIEPVFAQWIQAAQGKALYGFDILLSG
DNAATAAGNSIYLPGWLAGINSSTNSLFLPIGPGDFLVHHAIALGLHTTTLILVKGALDA
RGSKLMPDKKDFGYSFPCDGPGRGGTCDISAWDAFYLAVFWELNTVSWTVFYFHWKHLAL
WQGNSAQFDESSTYIMGWLRDYLWLNSSQLINGYNPFGMNSLSVWAWMFLFGHLIYATGF
MFLISWRGYWQELIETLVWAHERTPLANFVKWNDKPVALSIVQARLVGLTHFAVGFVLTY
AAFVIASTSGKFG
>Q68S07|PSAB_PANGI Photosystem I P700 chlorophyll a apoprotein A2 - Pana ginseng (Korean ginseng).
MALRFPRFSQGLAQDPTTRRIWFGIATAHDFESHDDITEERLYQNIFASHFGQLAIIFLW
TSGNLFHVAWQGNFESWVQDPLHVRPIAHAIWDPHFGQPAVEAFTRGGALGPVNIAYSGV
YQWWYTIGLRTNEDLYTGALFLLFLSTISLIAGWLHLQPKWKPSVSWFKNAESRLNHHLS
GLFGVSSLAWTGHLVHVAIPASRGEYVRWNNFLDVLPHPQGLGPLFTGQWNLYAQNPDSS
SHLFGTSQGAGTAILTLLGGFHPQTQSLWLTDMAHHHLAIAFIFLVAGHMYRTNFGIGHS
MKDLLDAHIPPGGRLGRGHKGLYDTINNSLHFQLGLALASLGVITSLVAQHMYSLPAYAF
IAQDFTTQAALYTHHQYIAGFIMTGAFAHGAIFFIRDYSPEQNEDNVLARMLDHKEAIIS
HLSWASLFLGFHTLGLYVHNDVMLAFGTPEKQILIEPIFAQWIQSAHGKTSYGFDVLLSS
TNGPAFNAGRSIWLPGWLNAVNENSNSLFLTIGPGDFLVHHAIALGLHTTTLILVKGALD
ARGSKLMPDKKDFGYSFPCDGPGRGGTCDISAWDAFYLAVFWMLNTIGWVTFYWHWKHIT
LWQGNVSQFNESSTYLMGWLRDYLWLNSSQLINGYNPFGMNSLSVWAWMFLFGHLVWATG
FMFLISWRGYWQELIETLAWAHERTPLANLIRWRDKPVALSIVQARLVGLAHFSVGYIFT
YAAFLIASTSGKFG
>P05311|PSAB_PEA Photosystem I P700 chlorophyll a apoprotein A2 - Pisum sativum (Garden pea).
MALRIPRFSQGIAQDPTTRRIWFGIATAHDFESHDDITEGRLYQNIFASHFGQLAIIFLW
TSGNLFHVAWQGNFEAWVQDPFHVRPIAHAIWDPHFGQPAVEAFTRGGALGPVNNAYSGV
YQWWYTIGLRTNEDLYTGAIFLLFLSFISLLAGWLHLQPKWKPSVSWFKNAESRLNHHLS
GLFGVSSLAWAGHLVHVAIPGSRGEYVRWNNFLDVLPYPQGLGPLLTGQWNLYAQNPSSS
NHLFGTTQGAGTAILTILGGFHPQTQSLWLTDVAHHHLAIAFLFLIGGLMYRTNFGIGHS
IKYILEAHIPPGGRLGRGHKGLYDTINNSIHFQLGLALASLGVITSLVAQHMYSLPAYAF
IAQDFTTQAALYTHHQYIAGFIMTGAFAHGPIFFIRDYNPEQNADNVLARMLEHKEAIIS
HLSWASLFLGFHTLGLYVHNDVMLAFGTPEKQILIEPIFAQWIQSAHGKTTYGFDIPLSS
TNGPALNAGRNIWLPGWLNAINENSNSLFLTIGPGDFLVHHAIALGLHTTTLILVKGALD
ARGSKLMPDKKDFGYSFPCDGPGRGGTCDISAWDDFYLAVFWMLNTIGWVTFYWHWKHIT
LWRGNVSQFNESSTYLMGWLRDYLWLNSSQLINGITPLVCNSLSVWAWMFLFGHLVWATG
FMFLISWRGYWQELIETLAWAHERTPLANLIRWRDKPVALSIVQARLVGLVHFSVGYIFT
YAAFLIASTSGKFG
>Q06FW4|PSAB_PELHO Photosystem I P700 chlorophyll a apoprotein A2 - Pelargonium hortorum (Common geranium).
MALRFPRFSQGLAQDPTTRRIWFGIATAHDFESHDDITEERLYQNIFASHFGQLAIIFLW
TSGNLFHVAWQGNFEAWVQDPLHVRPIAHAIWDPHFGQPAVEAFTRGGALGPVNIAYSGV
YQWWYTIGLRTNEDLYTGALFLLFLSAISLIAGWLHLQPKWKPSVSWFKNAESRLNHHLS
GLFGVSSLAWTGHLVHVAIPASRGEYVRWNNFLDVLPHPRGLGPLFTGQWNLYAQNPDSN
SHFFGTSQGSGTAILTLLGGFHPQTQSLWLTDIAHHHLAIAFLFLVAGHMYRTNFGIGHS
IKDLLEAHIPPGGRLGRGHKGLYDTINNSIHFQLGLALASLGVITSLVAQHMYSLPAYAF
IAQDFTTQAALYTHHQYIAGFIMTGAFAHGAIFFIRDYNPEQNEDNVLARMLDHKEAIIS
HLSWVSLFLGFHTLGLYVHNDVMLAFGTPEKQILIEPIFAQWIQSAHGKTSYGFDVLLSS
TNSPAFIAGRSIWLPGWLNAINENSNSLFLKIGPGDFLVHHAIALGLHTTTLILVKGALD
ARGSKLMPDKKDFGYSFPCDGPGRGGTCDISAWDAFYLAVFWMLNTIGWVTFYWHWKHIT
LWQGNVSQFNESSTYLMGWLRDYLWLNSSQLINGYNPFGMNSLSVWAWMFLFGHLVWATG
FMFLISWRGYWQELIETLAWAHERTPLANLIRWRDKPVALSIVQARLVGLAHFSVGYIFT
YAAFLIASTSGKFG
>Q3BAP1|PSAB_PHAAO Photosystem I P700 chlorophyll a apoprotein A2 - Phalaenopsis aphrodite subsp. formosana (Moth orchid).
MTLRFPRFSQGLAQDPTTRRIWFGIATAHDFESHDDITEERLYQNIFASHFGQLAIIFLW
TSGNLFHVAWQGNFESWIQDPLHVRPIAHAIWDPHFGQPAVEAFTRGGAIGPVNIAYSGV
YQWWYTIGLRTNGDLYTGALFLLLLSAISLIASWLHLQPKWKPSVSWFKNAESRLNHHLS
GLFGVSSLAWTGHLVHVAIPGSRGEYVRWNNFLEVLPYPQGLGPLFMGQWNLYAQNPDSS
NHLFGTSQGAGTAILTLLGGFHPQTQSLWLTDIAHHHLAIAFLFLVAGHMYRTNFGIGHS
IKDLLEAHIPPGGRLGRGHKGLYDTINNSLHFQLGLALASLGVITSLVAQHMYSLPAYAF
IAQDFTTQAALYTHHQYIAGFIMTGAFAHGAIFFIRDYNPEQNEDNVLARMLDHKEAITS
HLSWASLFLGFHTLGLYVHNDVMLAFGTPEKQILIEPIFAQWIQSAHGKTSYGFDVLLSS
TNSPAFNAGRSIWLPGWLNAINENSNSLFLTIGPGDFLVHHAIALGLHTTTLILVKGALD
ARGSKLMPDKKDFGYSFPCDGPGRGGTCDISAWDAFYLAVFWMLNTIGWVTFYWHWKHIT
LWQGNVSQFNESSTYLMGWLRDYLWLNSSQLINGYNPFGMNSLSVWAWMFLFGHLVWATG
FMFLISWRGYWQELIETLAWAHERTPLANLIRWKDKPVALSIVQARLVGLVHFSVGYIFT
YAAFLIASTSGKFG
>A0T0M7|PSAB_PHATR Photosystem I P700 chlorophyll a apoprotein A2 - Phaeodactylum tricornutum.
MATKFPKFSQALAQDPATRRIWYGIATAHDLEAHDGMTEENLYQKIFASHFGHLAVIFLW
TAGNLFHVAWQGNFEKWVSNPLKVKPIAHAIWDPHFGESAIKAFSKGNTYPVNIAFSGVY
QWWYTIGFRTNQELYLGSVGLLILASVLLFAGWLHLQPKFRPSLAWFKNNESRLNHHLSG
LLGVSSLAWTGHIVHVAIPASRGVHVGWENFLTTPPHPAGLTPFYSGDWTVYAANPDSAN
HVYGTAEGAGTAILTFLGGFHPQTQSLWLSDIAHHQLAIAVVFIVAGHMYRTNFGIGHNM
KEILDAHRPPGGRLGAGHTGLFETITNSLHMQLGLALACLGVATSLTAQHMYAITPYAFL
SKDFTTEAALYTHHQYIAGFLMVGAFAHGAIFFVRDYDPELNKNNVLARMLEHKEAIISH
LSWASLFLGFHTLGLYIHNDTVVAFGQPEKQILFEPLFAEYIQAASGKAVYEFNTLLSSS
TSPATVAGNQIWLPGWLEAINNNKNDLFLKIGPGDFLVHHAIALGLHTTTLILVKGALDA
RGSKLMPDKKDFGYSFPCDGPGRGGTCDISAWDAFYLAMFWMLNTIGWVTFYWHWKHMTI
WGGNPGQFDESSNYIMGWLRDYLWLNSSPLINGYNPFGMNNLSVWAWMFLFGHLIWATGF
MFLISWRGYWQELIETLVWAHERTPLANLVRWRDKPVALSIVQARLVGLVHFTVGYVLTY
AAFVIASTAGKYG
>Q8MFA2|PSAB_PHYPA Photosystem I P700 chlorophyll a apoprotein A2 - Physcomitrella patens (Moss).
MASRFPKFSRGLSQDPTTRRIWFGIATAHDFESHDDMTEERLYQKIFASHFGQLAIIFLW
TSGNLFHVAWQGNFEAWGQDPLHVRPIAHAIWDPHFGQPAVEAFTRGGASGPVNIAYSGV
YQWWYTIGLRTNQDLYGGSIFLLFVSALFLIAGWLHLQPKWKPSVSWFKNAESRLNHHLS
GLFGVSSLAWTGHLVHVAIPESRGEHVRWNNLLTALPHPQGLGPFFAGQWNVYAQNPDSN
SHLFGTSEGAGTAILTFLGGFHPQTQSLWLTDMAHHHLAIAVIFIIAGHMYRTNFGIGHS
MKEILEAHTPPGGRLGRGHKGLYDTINNSLHFQLGLALASLGVITSLVAQHMYSLPPYAF
LAQDFTTQAALYTHHQYIAGFIMTGAFAHGAIFFIRDYNPEQNKDNVLARMLEHKEAIIS
HLSWASLFLGFHTLGLYVHNDVMLAFGTPEKQILIEPVFAQWIQSAHGKALYGFDVLLSS
ADSPAFNAGQTLWLPGWLDAINNNSNSLFLTIGPGDFLVHHAIALGLHTTTLILVKGALD
ARGSKLMPDKKEFGYSFPCDGPGRGGTCDISAWDAFYLAVFWMLNTIGWVTFYWHWKHIT
LWQGNVAQFNESSTYLMGWLRDYLWLNSSQLINGYNPFGMNSLSVWAWMFLFGHLVWATG
FMFLISWRGYWQELIETLAWAHERTPLANLVRWKDKPVALSIVQARLVGLAHFSVGYIFT
YAAFLIASTSGKFG
>Q85W0|PSAB_PINKO Photosystem I P700 chlorophyll a apoprotein A2 - Pinus koraiensis (Korean pine).
MASRFPKFSQGLAQDPTTRRIWFGIATAHDFESHDDITEERLYHKIFASHFGQLAIIFLW
TSGNLFHVAWQGNFEAWVRDPLHVRPIAHAIWDPHFGQPAIEAFTRGGAPGPVNIAYSGV
YQWWYTIGLRTNEDLYAGALFLLFLSVIFLIAGRLHLQPKWRPSVSWFKNAESRLNHHLS
GLFGVSSLAWTGHLVHVAIPESRGVHVRWDNFLDELPHPQGLEPFFTGQWNLYAQNPDSS
SHLFGTSQGAGTAILTLLGGFHPQTQSLWLTDMAHHHLAIAFVFSIAGHMYRTNFGIGHS
MEDILEAHVPPGGLLGRGHKGLYNTINNSLHFQLGLALASLGVITSLVAQHMYSLPAYAF
IAQDFTTQAALYTHHQYIAGFIMTGAFAHGAIFLIRDYNPEQNKDNVLARMLEHKEAIIS
HLSWVSLLLGFHTLGLYVHNDVMLAFGTPEKQILIEPIFAQWIQSAHGKTLYGFDILLSS
TSGPAFDAGKSIWLPGWLNAINDNNNSLFSTIGPGDFLVHHAIALGLHTTTLILVKGALD
ARGSRLMPDKKDFGYSFPCDGPGRGGTCDISAWDAFYLAVFWMLNTIGWVTFYWHWKHIT
LWQGNVAQFNESSTYLMGWSRDYLWLNSSQLINGYNPFGMNSLSVWAWMFLFGHLVWATG
FMFLISWRGYWQELIETLAWAHERTPLANLVRWRDKPVALSIVQARLVGLAHFSVGYIFT
YAAFLIASTSGKFG
>P41640|PSAB_PINTH Photosystem I P700 chlorophyll a apoprotein A2 - Pinus thunbergii (Green pine) (Japanese black pine).
MASRFPKFSQGLAQDPTTRRIWFGIATAHHFESHDDITEERLYHKIFASHFGQLAIIFLW
TSGNLFHVAWQGNFEAWVRDPLHVRPIAHAIWDPHFGQPAIEAFTRGGAPGPVNIAYSGV
YQWWYTIGLRTNEDLYAGALFLLFLSVIFLIAGRLHLQPKWRPSVSWFKNAESRLNHHLS
GLFGVSSLAWTGHLVHVAIPESRGVHVRWDNFLDVLPHPEGLEPLFTGQWNLYAQNPDSS
SHLFGTSQGAGTAILTFLGGFHPQTQSLWLTDMAHHHLAIALVFSIAGHMYRTNFGIGHS
MEDILEAHVPPGGLLGRGHKGLYNTINNSLHFQLGLALASLGVITSLVAQHMYSLPPYAF
IAQDFTTQAALYTHHQYIAGFIMTGAFAHGAIFLIRDYNPEQNKDNVLARMLEQKEAIIS
HLSWVSLLLGFHTLGLYVHNDVMLAFGTPEKQILIEPIFAQWIQSAHGKTLYGFDILLSS
TSGPSFDAGKSIWLPGWLNAINDNNNSLFSTIGPGDFLVHHAIALGLHTTTLILVKGALD
ARGSRLMPDKKDFGYSFPCDGPGRGGTCDISAWDAFYLAVFWMLNTIGWVTFYWHWKHIT
LWQGNVAQFNESSTYLMGWSRDYLWLNSSQLINGYNPFGMNSLSVWAWMFLFGHLVWATG
FMFLISWRGYWQELIETLAWAHERTPLANLVRWRDKPVALSIVQARLVGLAHFSVGYIFT
YAAFLIASTSGKFG
>Q06GR1|PSAB_PIPCE Photosystem I P700 chlorophyll a apoprotein A2 - Piper cenocladum (Ant piper).
MALRFPRFSQGLAQDPTTRRIWFGIATAHDFESHDDITEERLYQNIFASHFGQLAIIFLW
TSGNLFHVAWQGNFESWVKDPLHVRPIAHAIWDPHFGQPAVEAFTRGGAFGPVNISYSGV
YQWWYTIGLRTNEDLYTGALFLLFLSAISLVAGWLHLQPKWKPSVSWFKNAESRLNHHLS
GLFGVSSLAWTGHLVHVAIPGSRGEYVRWNNFLDVLPYPQGLTPLFTGQWNLYAQNPDSG
SHLFGTSQGSGTAILTLLGGFHPQTQSLWLTDIAHHHLAIAFIFLVAGHMYRTNFGIGHS
MKDLLEAHTPPGGRLGRGHKGLYDTINNSLHFQLGLALASLGVITSLVAQHMYSLPAYAF
IAQDFTSQAALYTHHQYIAGFIMTGAFAHGAIFFIRDYNPEQNEDNVLARMLDHKEAIIS
HLSWASLFLGFHTLGLYVHNDVMLAFGTPEKQILIEPIFAQWIQSAHGKTSYGFDILLSS
TNGPAFNAGRSIWLPGWLSAVNDNSNSLFLTIGPGDFLVHHAIALGLHTTTLILVKGALD
ARGSKLMPDKKDFGYSFPCDGPGRGGTCDISAWDAFYLAVFWMLNTIGWVTFYWHWKHIT
LWQGNVSQFNESSTYLMGWLRDYLWLNSSQLINGYNPFGMNSLSVWAWMFLFGHLVWATG
FMFLISWRGYWQELIETLAWAHERTPLANLIRWRDKPVALSIVQARLVGLAHFSVGYIFT
YAAFLIASTSGKFG
>Q14FF8|PSAB_POPAL Photosystem I P700 chlorophyll a apoprotein A2 - Populus alba (White poplar).
MALRFPRFSQGLAQDPTTRRIWFGIATAHDFESHDDITEERLYQNIFASHFGQLAIIFLW
TSGNLFHVAWQGNFETWVQDPLHVRPIAHAIWDPHFGQPAVEAFTRGGALGPVNIAYSGV
YQWWYTIGLRTNEDLYIGALFLLFLSAVSLLGGWLHLQPKWKPSVSWFKNAESRLNHHLS
GLFGVSSLAWTGHLVHVAIPGSRGESVRWNNFLDVLPHPQGLGPLFTGQWNLYAQNPDSS
SHLFGTSQGAGTAILTLLGGFHPQTQSLWLTDMAHHHLAIAFLFLIAGHMYRTNFGIGHS
IKDLLEAHIPPGGRLGRGHKGLYDTINNSLHFQLGLALASLGVITSLVAQHMYSLPAYAF
IAQDFTTQAALYTHHQYIAGFIMTGAFAHGAIFFIRDYNPEQNEDNVLARMLDHKEAIIS
HLSWASLFLGFHTLGLYVHNDVMLAFGTPEKQILIEPIFAQWIQSAHGKTSYGFDVLLSS
TNSPAFNAGRSIWLPGWLNAINENSNSLFLTIGPGDFLVHHAIALGLHTTTLILVKGALD
ARGSKLMPDKKDFGYSFPCDGPGRGGTCDISAWDAFYLAVFWMLNTIGWVTFYWHWKHIT
LWQGNVSQFNESSTYLMGWLRDYLWLNSSQLINGYNPFGMNSLSVWAWMFLFGHLVWATG
FMFLISWRGYWQELIETLAWAHERTPLANLIRWRDKPVALSIVQARLVGLAHFSVGYIFT
YAAFLIASTSGKFG
>P51285|PSAB_PORPU Photosystem I P700 chlorophyll a apoprotein A2 - Porphyra purpurea.
MATKFPKFSQALSQDPTTRRIWYGIATAHDFESHDGMTEENLYQKIFASHFGHLAIIFLW
TSGNLFHVAWQGNFEQWILNPLKVKPIAHAIWDPHFGQPALKAFSKGGSAYPVNIAYSGV
YHWWYTIGMRTNQDLYTGALFLLVLSAILLFGGWLHLQPKFKPGLSWFKNNESRLNHHLS
GLFGVSSLAWTGHLVHVAIPESRGQHVGWDNFTTVLPHPAGLQPFFSGNWSVYAQNPDTA
QQLFGTNEGAGTAILTFLGGFHPQSQSLWLTDMAHHHLAIAVVFIVAGHMYRTNWGIGHN
LKDILDAHRPPSGRLGAGHRGLFDTITNSLHMQLGLALAALGVITSLVAQHMYAMPPYAF
MAKDFTTQASLYTHHQYIAGFLMVGAFAHGAIFFVRDYDPEQNKGNVLARMLEHKEAIIS
HLSWVTLFLGFHTLGLYVHNDTMIAFGTPEKQILIEPVFAQWIQASSGKALYGFDVLLSS
SSNIATQAGSNIWLPGWLEAINSGKNSLFLTIGPGDFLVHHAIALGLHTTALILVKGALD
ARGSKLMPDKKDFGYSFPCDGPGRGGTCDISAWDAFYLAVFWMLNTIGWVTFYWHWKHIT
IWQGNATQFNESSTYLMGWFRDYLWLNSSPLINGYNPYGMNNLSVWSWMFLFGHLVWATG
FMFLISWRGYWQELIETLAWAHERTPLANLIRWKDKPVAMSIVQARLVGLAHFSVGYVLT
YAAFVLASTAGKFG
>Q1DK3|PSAB_PORYE Photosystem I P700 chlorophyll a apoprotein A2 - Porphyra yezoensis.
MATKFPKFSQALSQDPTTRRIWYGIATAHDFESHDGMTEENLYQKIFASHFGHLAIIFLW
TSGNLFHVAWQGNFEQWVLNPLKVKPIAHAIWDPHFGQPALKAFSKGGSAYPVNIAYSGV
YHWWYTIGMRSNQDLYSGALFLLVLSALLLFGGWLHLQPKFKPGLSWFKNNEPRLNHHLS
GLFGVSSLARTGHLVHVAIPEARGQHVGWDNFTTVLPHPAGLQPFFSGNWSVYAQNPDTA
QHLFGTNEGAGTAILTFLGGFHPQSQSLWLTDMAHHHLAIAVVFIVAGHMYRTNWGIGHN
LKDILDAHRPPSGRLGAGHKGLFDTITNSLHIQLGLALASLGVITSLVAQHMYAMPPYAF
MAKDFTTQASLYTHHQYIAGFLMVGAFAHGAIFFVRDYDPEQNKDNVLARMLEHKEAIIS
HLSWVTLFLGFHTLGLYVHNDTMIAFGTPEKQILIEPVFAQWIQASSGKALYGFDVLLSS
STNIATQAGSNIWLPGWLEAINSGKNSLFLTIGPGDFLVHHAIALGLHTTTLILVKGALD
ARGSKLMPDKKDFGYSFPCDGPGRGGTCDISAWDAFYLAVFWMLNTIGWVTFYWHWKHIT
IWQGNATQFNESSTYLMGWFRDYLWLNSSPLINGYNPYGMNNLSVWSWMFLFGHLVWATG
FMFLISWRGYWQELIETLAWAHERTPLANLIRWKDKPVALSIVQARLVGLAHFSVGYVLT
YAAFVLASTAGKFG
>P58387|PSAB_PROHO Photosystem I P700 chlorophyll a apoprotein A2 (Fragment) - Prochlorothri hollandica.
MATKFPKFSQDLAQDPTTRRIWYGIATAHDFEMHDGMTEENLYQKIFASHFGHLAIIFLW
TSGNLFHVAWQGNFAQWVADPLNTRPIAHAIWDPHFGEAAIEAFTQSDASCAVNIAYSGV
YHWWYTIGMRTAADLYQGSIFLMVLAALMLFAGWLHLQPKFRPSLAWFKNAESRLNHHLA
GLFGVSSLAWAGHLIHVAIPASRGETVNWGNFMSTPPHPAGLAPFFSGNWSVYAANPDTT
GHVFNTSEGAGTAILTFLGGFHPQTQAMWLTDIAHHHLAIAVIFIIAGHMYKTNFGIGHS
MKEILKTHRSPEGTPFGGMLGAGHDGLYDTINNSLHFQLGLALAALGVVTSLVAQHMYSM
PSYAFIAQDFTTQAALYVHHQYIAIFLMCGAFAHGAIFFVRDYDHEANKNNVLGRVLEHK
EAIISHLSWVSLFLGFHTLALVHNDVVVAFATPEKQILLEPVFAQFVQAASGKALYGFNV
LLVNPDSAASIASDYIAGPHFWLDAINSGVNSLFLTIGPGDFLVHHAIALGLHTTTLILV
KGALDARGSKLMPDKKDFGYSFPCDGPGRGGTCDISAWDSFYLAVFWALNTAGWLTFYWH
WKHLSIWQDNVAQFNESSTYLMGWFRDYLWLNSAQLINGYNPFGSQQLAVWAWMFLFGHL
V
>Q9RDV0|PSAB_PROMA Photosystem I P700 chlorophyll a apoprotein A2 - Prochlorococcus marinus.
MATKFPSFNQGLAQDPTTRRIWYGIATAHDFESHDGMTEEQLYQKLFATHFGHLAIIGLW
VAGNLFHIAWQGNFEQWVTDPLHIRPIAHAIWDPHFGQGITDALTQAGATSPVNIAYSGL
YHWWYTIGMRTNAQLFQGAIFLNILVCWLLFAGWLHLQPKFRPSLAWFKNAEAQLNHHLA
VLFGFSSIAWTGHLVHVAIPESRGQHVGWDNWLSVLPHPQGLAPFFSLNWGAYAQNPDSL
DAVFGTSQGAGTAIFTFLGGLHPQSESLWLTDIAHHHLAIGVMFIIAGHMYRNTFGIGHT
LKEITEAHNTDNPNDPHTTAKDGRHFGVNHNGIFETVNNSLHFQLGLALASLGAACSLVA
QHMGALPSYAFIARDYTTQSALYTHHQYIAMFLMVGAFSHGAIFFVRDYDPELNKGNVLA
RVLETKEALISHLSWVTMLLGFHTLGIYVHNDVVVAFGNPEKQILVEPVFAQAIQAFSGK
VMYGINALLANANSSATLAANSMPGNHYWMDMINRQDALTNFLPIGPADFLVHHAIALGL
HTTALILIKGALDARGSKLIPDKKDFGYAFPCDGPGRGGTCDSSAWDATYLAMFWALNTI
AWITFYWHWKHLAIWQGNVAQFNESGTYLMGWFRDYLWLNSSQLINGYNPFGVNALSPWA
WMFLFGHLIWATGFMFLISWRGYWQELIETLVWAHQRTPIANLVGWRDKPVALSIVQARL
VGLTHFTVGNFVTFGAFVIASTSGKFG
>Q7V511|PSAB_PROMM Photosystem I P700 chlorophyll a apoprotein A2 - Prochlorococcus marinus (strain MIT 9313).
MATKFPSFSQGLAQDPTTRRIWYGIATAHDFESHDGMTEERLYQKLFSTHFGHLAVIGLW
VAGNLFHIAWQGNFEQWVADPQNVQPIAHAIWDPHFGQGITDALTQAGASRPVNICYSGL
YHWWYTIGMRTNTELYQGAIFIDILVAWLLFGGWLHLQPKFRPSLAWFKNAEAMMNHHLA
VLFGFTNIAWTGHLVHVAIPESRGQHVGWDNFLTVLPHPEGLTPFFTGNWGAYAQNPDSL
NHAFGTSEGAGTAILTFLGGVHPQSGALWLTDISHHHIAIGVFMIIGGHMYRNSFGIGHT
FKEITDGHNTNHPNDPHKDGFREKIGHYGLNHNGITDTINNSLHFQLGLALACLGTAASL
VAHHMGALPSYAFIAQDYTTQAALYTHHQYIAIFLMCGAFSHGAIFFVRDYDPEANKDNV
LARVLETKEALISHLSWVCMLLGFHTLALYLHNDVVIAFGTPEKQILVEPIFAQFIQAAS
GKVMYGLDVLLANANSAPSLAAAGMPGDHYWMDLINASPEVSNFMPIGPGDFLVHHGIAL
GLHTTALILIKGALDARGSKLMPDKKDFGYAFACDGPGRGGTCDISAWDSTYMAIFWALN
TIAWATYYWHWKHLAAWQGNMAQFNESSTHLMGWFRDYLWINSSQIINGYNPFGINNLSP
WAYMFLAGHLVWATGFMFLISWRGYWQELIETLVWAHQRSPIANLVGWRDKPVALSIVQA
RLVGVTHFAVGNIFTFGAFVIASTASKFG
>Q9RC07|PSAB_PROMP Photosystem I P700 chlorophyll a apoprotein A2 - Prochlorococcus marinus subsp. pastoris (strain CCMP 1378 / MED4).
MATKFPSFNQGLAQDPTTRRIWYGIATAHDFESHDGMTEEKLYQKLFSTHFGHLAIIALW
VAGNLFHIAWQGNFEQFVLDPTHVRPIAHAIWDPHFGSGITEAMTQAGASGPVNIAYSGL
YHWWYTIGMRTNEQLFQASIFMSILACWTLFAGWLHLQPKFRPSLAWFKNNESRLNHHLA
VLFGFSSIAWTGHLVHVAIPESRGIHVGWDNWLTVLPHPAGLAPFFTLNWGAYAQNPDTL
EQVFGTSEGAGTAIFTFLGGLHPQSEALWLTDIAHHHIAIGTVFIIAGHMYRNTFGIGHS
LKEITEAHNTRHPLDPHKGSFGINHDGIYETVTNSLHFQLGLALAALGVATSLVAQHMGA
LPSYAFIARDYTTQSALYTHHQYIAMFLMVGAFAHGAIFFVRDYDPELNKDNVLARVLGT
KEALISHLSWVTMILGFHTLGIYVHNDVVVAFGNPEKQILIEPVFAQFVQAAQGKMMYGF
NALLSDPTSSASLAANSLPGNHYWMDLINRQDALSAFLPIGPADFLVHHAIALGLHTTAL
ILIKGALDARGTKLIPDKKDLGYAFPCDGPGRGGTCDSSSWDAMYLAMFWALNLIAWVTF
YWHWKHLAIWQGNVAQFNESGTYLMGWFRDYLWLNSAQLINGYNPFGVNSLSVWAWMFLF
GHLVWATGFMFLISWRGYWQELIETLVWAHQRTPIANLVGWRDKPVALSIVQARLVGLAH
FTIGNILTFGAFVIASTSGKFG
>Q3ZIZ3|PSAB_PSEAK Photosystem I P700 chlorophyll a apoprotein A2 - Pseudendoclonium akinetum (Green alga).
MATTKFPKFSQGLANDPTTRRIWFGIATAHDFENHDGMTEENLYQKIFASHFGQLAIIFL
WTSGNLFHVAWQGNFEQWVQSPLNVRPIAHAIWDPHFGQPAVEAFTRGGASGPVNISTSG
VYQWWYTIGMRTNQDLYIGSIFLSFAATAFLFAGWLHLQPKFQPGLSWFKNAESRLNHHL
SGLFGVSSLAWTGHLIHVAIPEARGQHVRWDNFLTTLPHPQGLTPFFTGNWAAYAENPDT
ASHLFGTSEGSGTAILTFLGGFHPQTQSLWLSDMAHHHLAIAVLFIVAGHMYRTNFGIGH
SMREILEAHKAPSGNLGNGHTGLFDTVNNSLHFQLGLALASVGTICSLVAQHMYSLPPYA
FLAQDFTTQASLYTHHQYIAGFILCGAFAHGAIFFIRDYDPEANKGNVLARMLEHKEAII
SHLSWVSLFLGFHTLGLYVHNDVMQAFGTPEKQILIEPVFAQWIQASHGKTAYGFDLLLS
QSTSNAYAAGQSLWLPGWLEAINNNNNSLFLTIGPGDFLVHHAIALGLHTTTLILVKGAL
DARGSKLMPDKKDFGYSFPCDGPGRGGTCDISAWDAFYLAVFWMLNTIGWVTFYFHWKHL
GIWQGNVSQFNESSTYLMGWLRDYLWLNSSQLINGYNPFGMNSLSVWSWMFLFGHLIYAT
GFMFLISWRGYWQELIETLVWAHERTPIADLIRWKDKPVALSIVQARVVGLAHFSAGYIL
TYAAFLIASTSAKFG
>P58765|PSAB_PSINU Photosystem I P700 chlorophyll a apoprotein A2 - Psilotum nudum (Whisk fern).
MAPRFPKFSQGLAQDPTTRRIWFGIATAHDFESHDDITEERLYQKIFASHFGQLTVIFLW
TSGNLFHVAWQGNFEAWVQDPLHVRPIAHAIWDPHFGQPAVEAYTRGGASGPVNIAYSGV
YQWWYTIGLRTNQDLYTGAIFLLALSALFLIAGWLHLQPGWKPGLSWFKNAESRLNHHLS
GLFGVSSLAWAGHLVHVAIPESRGEHVRWQNLLTALPHPRGLEPFFSGQWSIYAQNPDST
NHFFGTTQGAGTAILTFLGGFHPQTQSLWLTDIAHHHLAIAVVFIIAGHMYRTNFGIGHS
IKEILEAHTPPGGRLGRGHKGLYDTINNSLHFQLGLALAALGVITSLVAQHMYSLPAYAY
IAQDFTTQAALYTHHQYIAGFLMTGAFAHGAIFFIRDYNPEQNKDNVLARMLEHKEAIIS
HLSWASLFLGFHTLGLYVHNDAMLAFGTPEKQILIEPVFAQWIQATHGKALYGFDVLLSS
ANSPAFNAGQSLWLPGWLDAINNNSNSLFLTIGPGDFLVHHAIALGLHTTTLILVKGALD
ARGSKLMPDKKEFGYSFPCDGPGRGGTCDISAWDAFYLAVFWMLNTIGWVTFYWHWKHIT
LWQGNVAQFNESSTYLMGWLRDYLWLNSSQLINGYNPFGMNSLSVWAWMFLFGHLVWAIG
FMFLISWRGYWQELIETLAWAHERTPLANLVRWKDKPVALSIVQARLVGLAHFSVGYIFT
YAAFLIASTSGKFG
>Q6L399|PSAB_SACHY Photosystem I P700 chlorophyll a apoprotein A2 - Saccharum hybrid (Sugarcane).
MELRFPRFSQGLAQDPTTRRIWFGIATAHDFESHDDITEERLYQNIFASHFGQLAIIFLW
TSGNLFHVAWQGNFESWIQDPLHVRPIAHAIWDPHFGQPAVEAFTRGGAAGPVNIAYSGV
YQWWYTIGLRTNEDLYTGALFLLFLSTLSLIGGWLHLQPKWKPSLSWFKNAESRLNHHLS
GLFGVSSLAWTGHLVHVAIPGSRGEYVRWNNFLDVLPYPQGLGPLLTGQWNLYAQNPDSS
NHLFGTTQGAGTAILTLLGGFHPQTQSLWLTDIAHHHLAIAFIFLIAGHMYRTNFGIGHS
IKDLLEAHTPPGGRLGRGHKGLYDTINNSIHFQLGLALASLGVITSLVAQHMYSLPAYAF
IAQDFTTQAALYTHHQYIAGFIMTGAFAHGAIFFIRDYNPEQNEDNVLARMLDHKEAIIS
HLSWASLFLGFHTLGLYVHNDVMLAFGTPEKQILIEPIFAQWIQSAHGKTTYGFDILLSS
TNGPAFNAGRNIWLPGWLNAVNENSNSLFLTIGPGDFLVHHAIALGLHTTTLILVKGALD
ARGSKLMPDKKDFGYSFPCDGPGRGGTCDISAWDAFYLAVFWMLNTIGWVTFYWHWKHIT
LWQGNVSQFNESSTYLMGWLRDYLWLNSSQLINGYNPFGMNSLSVWAWMFLFGHLVWATG
FMFLISWRGYWQELIETLAWAHERTPLANLIRWRDKPVALSIVQARLVGLAHFSVGYIFT
YAAFLIASTSGKFG
>Q6ENW4|PSAB_SACOF Photosystem I P700 chlorophyll a apoprotein A2 - Saccharum officinarum (Sugarcane).
MELRFPRFSQGLAQDPTTRRIWFGIATAHDFESHDDITEERLYQNIFASHFGQLAIIFLW
TSGNLFHVAWQGNFESWIQDPLHVRPIAHAIWDPHFGQPAVEAFTRGGAAGPVNIAYSGV
YQWWYTIGLRTNEDLYTGALFLLFLSTLSLIGGWLHLQPKWKPSLSWFKNAESRLNHHLS
GLFGVSSLAWTGHLVHVAIPGSRGEYVRWNNFLDVLPYPQGLGPLLTGQWNLYAQNPDSS
NHLFGTTQGAGTAILTLLGGFHPQTQSLWLTDIAHHHLAIAFIFLIAGHMYRTNFGIGHS
IKDLLEAHTPPGGRLGRGHKGLYDTINNSIHFQLGLALASLGVITSLVAQHMYSLPAYAF
IAQDFTTQAALYTHHQYIAGFIMTGAFAHGAIFFIRDYNPEQNEDNVLARMLDHKEAIIS
HLSWASLFLGFHTLGLYVHNDVMLAFGTPEKQILIEPIFAQWIQSAHGKTTYGFDILLSS
TNGPAFNAGRNIWLPGWLNAVNENSNSLFLTIGPGDFLVHHAIALGLHTTTLILVKGALD
ARGSKLMPDKKDFGYSFPCDGPGRGGTCDISAWDAFYLAVFWMLNTIGWVTFYWHWKHIT
LWQGNVSQFNESSTYLMGWLRDYLWLNSSQLINGYNPFGMNSLSVWAWMFLFGHLVWATG
FMFLISWRGYWQELIETLAWAHERTPLANLIRWRDKPVALSIVQARLVGLAHFSVGYIFT
YAAFLIASTSGKFG
>Q1KVS5|PSAB_SCEOB Photosystem I P700 chlorophyll a apoprotein A2 - Scenedesmus obliquus.
MATKLFPKFSQGLAQDPTTRRIWFGLAVAHDFESHDGMTEENLYQKIFASHFGQLAIIFL
WTSGNLFHVAWQGNFEQWGADPIHVRPIAHAIWDPHFGQPAVEAFTRGGASGPVNISTSG
LYQWWYTIGMRTNQDLYVGSVFLALVSAIFLFAGWLHLQPSFQPSLSWFKDAESRLNHHL
SGLFGVSSLAWTGHLVHVAIPESRGKHVGWDNFLTQLPHPQGLTPFWTGNWAAYAQNPDS
ASHIFGTSDGAGEAILTFLGGFHPQTQSLWLTDMAHHHLAIAVLFIVAGHMYRTNFGIGH
RMSAILDAHVAPSGRLGAGHKGLFETVNNSLHFQLGLALASVGTICSLVAQHMYSLPPYA
FLANDFTTQAALYTHHQYIAGFIMCGAFAHGAIFWIRDYDPEQNKGNVLSRMLDHKEAII
SHLSWVSLFLGFHTLGLYVHNDVMLAFGTPEKQILIEPVFAQWIQAAHGKAFYGFDLLLS
SSSSSASSASQTLWLPGWLDAINNNQNSLFLTIGPGDFLVHHAIALGLHTTTLILVKGAL
DARGSKLMPDKKDFGYSFPCDGPGRGGTCDISAYDAFYLAVFWMLNTIGWVTFYWHWKHL
TLWQGNVSQFDESSTYLMGWLRDYLWLNSSQLINGYNPFGMNSLSVWAWMFLAGHLVYAT
GFMFLISWRGYWQELIETLVWAHEKTPLANLVYWKDKPVALSIVQARLVGLAHFSVGYVF
TYAAFVIASTSGKFG
>Q2WGC5|PSAB_SELUN Photosystem I P700 chlorophyll a apoprotein A2 - Selaginella uncinata (Blue spikemoss) (Peacock spikemoss).
MALRSPKSSRGLSQDPTTRRIWFGIATAHDFESHDGMTEERLYQNIFASHLGQLAIIFLW
TSGNLFHVAWQGNSEARIKDPLHVRPIAHAIWDPHFGQPAVEAFARGGGLGPVNIAYPGV
YQRWYTIGMRTDQDLYTGAFSLLIVSTLFLVAGWLHLEPKWAPSISWFKNAESRLNHHLS
GLFGVSSLARAGHLVHVAIPESRGGHVRWGNLLSASPHPQGLGPLSAGQWGVYARDVDSS
SHLFNTSQGAGTAIPTFTGGFHPQTQSPWLTDIAHHHLAIAVVFIIAGHTYRTNFGIGHS
IGGALEAHIPPGGRLGRGHQGLYDTINNSLHFQLGLALASLGVVTSLVAQHMYSLPAYAF
IAQDFTTQAALYTHHQYIAGFIMTGAFAHGAIFLTRDYSPERGRGNVLARVLEHKEAIIS
HLSWASLFLGFHTLGLYVHNDVMLAFGTPEKQILIEPVFAQWIQSAHGKASYGFDVLLSS
PNDPAFNAGRSIWLPGRLDAIDNNSNSLFLTIGPGDFPVHHAIASGLHTTTLILSKGALD
ARGSKLMPDKKEFGYGFPCDGPGRGGTCDISAWDAFYPAVFWMLNTIGWVTLHWHWKHIT
LWQGNVAQLDESSTYLMGWSRDYSWLNSSQLINGYNPFGTNSLSVWAWMFSFGHLVWATG
FMFLIPRRGYWQELIETLARAHERTPLANLVRWGDKPVALSIVQARLVGLAHFSVGYIFT
YAAFPIPSTAGKFG
>Q2MII8|PSAB_SOLBU Photosystem I P700 chlorophyll a apoprotein A2 - Solanum bulbocastanum (Wild potato).
MALRFPRFSQGLAQDPTTRRIWFGIATAHDFESHDDITEERLYQNIFASHFGQLAIIFLW
TSGNLFHVAWQGNFESWVQDPLHVRPIAHAIWDPHFGQPAVEAFTRGGALGPVNIAYSGV
YQWWYTIGLRTNEDLYTGALFLLFLSAISLIAGWLHLQPKWKPSVSWFKNAESRLNHHLS
GLFGVSSLAWTGHLVHVAIPASRGEYVRWNNFLDVLPHPQGLGPLFTGQWNLYAQNPDSS
SHLFGTAEGAGTAILTLLGGFHPQTQSLWLTDIAHHHLAIAFIFLVAGHMYRTNFGIGHS
MKDLLDAHIPPGGRLGRGHKGLYDTINNSLHFQLGLALASLGVITSLVAQHMYSLPAYAF
IAQDFTTQAALYTHHQYIAGFIMTGAFAHGAIFFIRDYNPEQNEDNVLARMLDHKEAIIS
HLSWASLFLGFHTLGLYVHNDVMLAFGTPEKQILIEPIFAQWIQSAHGKTSYGFDVLLSS
TTGPAFNAGRSIWLPGWLNAVNENSNSLFLTIGPGDFLVHHAIALGLHTTTLILVKGALD
ARGSKLMPDKKDFGYSFPCDGPGRGGTCDISAWDAFYLAVFWMLNTIGWVTFYWHWKHIT
LWQGNVSQFNESSTYLMGWLRDYLWLNSSQLINGYNPFGMNSLSVWAWMFLFGHLVWATG
FMFLISWRGYWQELIETLAWAHERTPLANLIRWRDKPVALSIVQARLVGLAHFSVGYIFT
YAAFLIASTSGKFG
>Q2MIA1|PSAB_SOLLC Photosystem I P700 chlorophyll a apoprotein A2 - Solanum lycopersicum (Tomato) (Lycopersicon esculentum).
MALRFPRFSQGLAQDPTTRRIWFGIATAHDFESHDDITEERLYQNIFASHFGQLAIIFLW
TSGNLFHVAWQGNFESWVQDPLHVRPIAHAIWDPHFGQPAVEAFTRGGALGPVNIAYSGV
YQWWYTIGLRTNEDLYTGALFLLFLSAISLIAGWLHLQPKWKPSVSWFKNAESRLNHHLS
GLFGVSSLAWTGHLVHVAIPASRGEYVRWNNFLDVLPHPQGLGPLFTGQWNLYAQNPDSS
SHLFGTAEGAGTAILTLLGGFHPQTQSLWLTDIAHHHLAIAFIFLVAGHMYRTNFGIGHS
MKDLLDAHIPPGGRLGRGHKGLYDTINNSLHFQLGLALASLGVITSLVAQHMYSLPAYAF
IAQDFTTQAALYTHHQYIAGFIMTGAFAHGAIFFIRDYNPEQNEDNVLARMLDHKEAIIS
HLSWASLFLGFHTLGLYVHNDVMLAFGTPEKQILIEPIFAQWIQSAHGKTSYGFDVLLSS
TTGPAFNAGRSIWLPGWLNAVNENSNSLFLTIGPGDFLVHHAIALGLHTTTLILVKGALD
ARGSKLMPDKKDFGYSFPCDGPGRGGTCDISAWDAFYLAVFWMLNTIGWVTFYWHWKHIT
LWQGNVSQFNESSTYLMGWLRDYLWLNSSQLINGYNPFGMNSLSVWAWMFLFGHLVWATG
FMFLISWRGYWQELIETLAWAHERTPLANLIRWRDKPVALSIVQARLVGLAHFSVGYIFT
YAAFLIASTSGKFG
>Q27S51|PSAB_SOLTU Photosystem I P700 chlorophyll a apoprotein A2 - Solanum tuberosum (Potato).
MALRFPRFSQGLAQDPTTRRIWFGIATAHDFESHDDITEERLYQNIFASHFGQLAIIFLW
TSGNLFHVAWQGNFESWVQDPLHVRPIAHAIWDPHFGQPAVEAFTRGGALGPVNIAYSGV
YQWWYTIGLRTNEDLYTGALFLLFLSAISLIAGWLHLQPKWKPSVSWFKNAESRLNHHLS
GLFGVSSLAWTGHLVHVAIPASRGEYVRWNNFLDVLPHPQGLGPLFTGQWNLYAQNPDSS
SHLFGTAEGAGTAILTLLGGFHPQTQSLWLTDMAHHHLAIAFIFLVAGHMYRTNFGIGHS
MKDLLDAHIPPGGRLGRGHKGLYDTINNSLHFQLGLALASLGVITSLVAQHMYSLPAYAF
IAQDFTTQAALYTHHQYIAGFIMTGAFAHGAIFFIRDYNPEQNEDNVLARMLDHKEAIIS
HLSWASLFLGFHTLGLYVHNDVMLAFGTPEKQILIEPIFAQWIQSAHGKTSYGFDVLLSS
TTGPAFNAGRSIWLPGWLNAVNENSNSLFLTIGPGDFLVHHAIALGLHTTTLILVKGALD
ARGSKLMPDKKDFGYSFPCDGPGRGGTCDISAWDAFYLAVFWMLNTIGWVTFYWHWKHIT
LWQGNVSQFNESSTYLMGWLRDYLWLNSSQLINGYNPFGMNSLSVWAWMFLFGHLVWATG
FMFLISWRGYWQELIETLAWAHERTPLANLIRWRDKPVALSIVQARLVGLAHFSVGYIFT
YAAFLIASTSGKFG
>A1E9S3|PSAB_SORBI Photosystem I P700 chlorophyll a apoprotein A2 - Sorghum bicolor (Sorghum) (Sorghum vulgare).
MELRFPRFSQGLAQDPTTRRIWFGIATAHDFESHDDITEERLYQNIFASHFGQLAIIFLW
TSGNLFHVAWQGNFESWIQDPLHVRPIAHAIWDPHFGQPAVEAFTRGGAAGPVNIAYSGV
YQWWYTIGLRTNEDLYTGALFLLFLSTLSLIGGWLHLQPKWKPSLSWFKNAESRLNHHLS
GLFGVSSLAWTGHLVHVAIPGSRGEYVRWNNFLDVLPYPQGLGPLLTGQWNLYAQNPDSS
NHLFGTTQGAGTAILTLLGGFHPQTQSLWLTDIAHHHLAIAFIFLIAGHMYRTNFGIGHS
IKDLLEAHTPPGGRLGRGHKGLYDTINNSIHFQLGLALASLGVITSLVAQHMYSLPAYAF
IAQDFTTQAALYTHHQYIAGFIMTGAFAHGAIFFIRDYNPEQNEDNVLARMLDHKEAIIS
HLSWASLFLGFHTLGLYVHNDVMLAFGTPEKQILIEPIFAQWIQSAHGKTTYGFDILLSS
TNGPAFNAGRNIWLPGWLNAVNENSNSLFLTIGPGDFLVHHAIALGLHTTTLILVKGALD
ARGSKLMPDKKDFGYSFPCDGPGRGGTCDISAWDAFYLAVFWMLNTIGWVTFYWHWKHIT
LWQGNVSQFNESSTYLMGWLRDYLWLNSSQLINGYNPFGMNSLSVWAWMFLFGHLVWATG
FMFLISWRGYWQELIETLAWAHERTPLANLIRWRDKPVALSIVQARLVGLAHFSVGYIFT
YAAFLIASTSGKFG
>Q2PMU2|PSAB_SOYBN Photosystem I P700 chlorophyll a apoprotein A2 - Glycine ma (Soybean).
MALRFPRFSQGLAQDPTTRRIWFGIATAHDFESHDDITEERLYQNIFASHFGQLAIIFLW
TSGNLFHVAWQGNFEAWVQDPLHVRPIAHAIWDPHFGQPAVEAFTRGGALGPVNIAYSGV
YQWWYTIGLRTNGDLYTGALFLLFLSTISLIAGWLHLQPKWKPSVSWFKNAESRLNHHLS
GLFGVSSLAWTGHLVHVAIPGSRGEYVRWNNLLSILPHPEGLGPFFTGQWNLYAQNPDSN
SHIFGTPQGAGTAILTLLGGFHPQTQSLWLTDIAHHHLAIAFLFLVAGHMYRTNFGIGHS
IKDLLEAHTPPGGRLGRGHKGLYDTINNSIHFQLGLALASLGVITSLVAQHMYSLPAYAF
IAQDFTTQAALYTHHQYIAGFIMTGAFAHGAIFFIRDYNPEQNEDNVLARMLDHKEAIIS
HLSWASLFLGFHTLGLYVHNDVMLAFGTPEKQILIEPIFAQWIQSAHGKTSYGFDILLSS
TNSPAFNAGRSIWLPGWLNAVNENSNSLFLTIGPGDFLVHHAIALGLHTTTLILVKGALD
ARGSKLMPDKKDFGYSFPCDGPGRGGTCDISAWDAFYLAVFWMLNTIGWVTFYWHWKHIT
LWQGNVSQFNESSTYLMGWLRDYLWLNSSQLINGYNPFGMNSLSVWAWMFLFGHLVWATG
FMFLISWRGYWQELIETLAWAHERTPLANLIRWRDKPVALSIVQARLVGLAHFSVGYIFT
YAAFLIASTSGKFG
>P06512|PSAB_SPIOL Photosystem I P700 chlorophyll a apoprotein A2 - Spinacia oleracea (Spinach).
MALRFPRFSQGLAQDPTTRRIWFGIATAHDFESHDDITEERLYQNIFASHFGQLAIIFLW
TSGNLFHVAWQGNFESWVQDPLHVRPIAHAIWDPHFGQPAVEAFTRGGALGPVNIAYSGV
YQWWYTIGLRTNEDLYTGALFLLFLSVISLLGGWLHLQPKWKPSVSWFKNAESRLNHHLS
GLFGVSSLAWTGHLVHVAIPGSRGEYVRWNNFLDVLPHPQGLGPLFTGQWNLYAQNPDSS
SHLFGTSQGAGTAILTLLGGFHPQTQSLWLTDMAHHHLAIAFVFLVAGHMYRTNFGIGHS
MKDLLEAHIPPGGRLGRGHKGLYDTINNSLHFQLGLALASLGVITSLVAQHMYSLPAYAF
IAQDFTTQAALYTHHQYIAGFIMTGAFAHGAIFFIRDYNPEQNEDNVLARMLDHKEAIIS
HLSWASLFLGFHTLGLYVHNDVMLAFGTPEKQILIEPIFAQWIQSAHGKTSYGFDVLLSS
TSGPAFNAGRSIWLPGWLNAVNENSNSLFLTIGPGDFLVHHAIALGLHTTTLILVKGALD
ARGSKLMPDKKDFGYSFPCDGPGRGGTCDISAWDAFYLAVFWMLNTIGWVTFYWHWKHIT
LWQGNVSQFNESSTYLMGWLRDYLWLNSSQLINGYNPFGMNSLSVWAWMFLFGHLVWATG
FMFLISWRGYWQELIETLAWAHERTPLANLIRWRDKPVALSIVQARLVGLAHFSVGYIFT
YAAFLIASTSGKFG
>Q32RS4|PSAB_STAPU Photosystem I P700 chlorophyll a apoprotein A2 - Staurastrum punctulatum (Green alga).
MASRFPKFSQGLAQDPTTRRIWFGIATAHDFESHDDMTEEKLYQKIFASHFGQLAIIFLW
TSGNLFHVAWQGNFEAWSQDPLHIRPIAHAIWDPHFGQPAVEAYTRGGASGPVNISYSGV
YQWWYTIGLRTNQDLYTGSLFLLGLAAVALVAGWLHLQPKWKPSVSWFKNAESRLNHHLS
GLFGVSSLAWTGHLIHVAIPEARGQHVRWDNFLSVAPHPQGLAPFFAGQWGVYAQDPDSS
SHLFGTAQGSGTAILTFLGGFHPQTQSLWLTDIAHHHLAIAVLFIVAGHMYRTNFGIGHS
MKEILEAHVPPGGGLGRGHQGLYDTVNNSLHFQLGLALACLGVITSLVAQHIYSLPPYAF
LAQDFTTQAALYTHHQYIAGFIMTGAFAHGAIFFIRDYNPEQNKGNVLARMLEHKEAIIS
HLSWASLFLGFHTLGLYVHNDVMLAFGTPEKQILIEPVFAQWIQSSHGKTLYGFDVLLSS
SSSIALNAGKSLWLPGWLDAINNNSNSLFLTIGPGDFLVHHAIALGLHTTTLILVKGALD
ARGSKLMPDKKEFGFSFPCDGPGRGGTCDISAYDAFYLAVFWMLNTIGWVTFYWHWKHLG
LWQGNVAQFNESSTYLMGWLRDYLWLNSSQLINGYNPFGMNSLSVWAWMFLFGHLVWATG
FMFLISWRGYWQELIETLAWAHERTPLANLVRWKDKPVALSIVQARLVGLAHFSVGYIFT
YAAFLIASTSGKFG
>Q06SF0|PSAB_STIHE Photosystem I P700 chlorophyll a apoprotein A2 - Stigeoclonium helveticum (Green alga).
MATKVFPSFSKGLAQDPTTRRIWFGIATAHDFESHDGMTEELVYQKIFASHFGQLSIIFL
WTSGNLFHVAWQGNFEQWVQDPLHVRPIAHAIWDPHFGQPAVEAFTRGGATGPVNIATSG
VYQWWYTIGLRANQDLYNGSLFLSILSALFLLAGWLHLQKNFRPSLSWFKDAESRLNHHL
SGLFGISSLAWTGHLVHVAIPASRGQRVGWDNFLTTLPHPQGLAPLWTGNWAAYAQNPDS
ASHIFSTSQGSGQAILTFLGGFHPQTQSLWLSDMAHHHLAIAVIFVLAGHMYRTSFGIGH
RLSDILDSHVAPSGNMGGGHRGLFETINNSLHFQLGLALASVGTICSLVAQHMYSLPPYA
YLANDFTTQAALYTHHQYIASFIICGAFAHGAIFFIRDYDPEQNKGNVLARMLDHKEAII
SHLSWVSLFLGFHTLGLYVHNDVMQAFGTPEKQILIEPVFAQWIQASHGKALYGFDVLLS
SSGSVAFSASQTLWLPGWLDAINNNSNSLFLNIGPGDFLVHHAIALGLHTTTLILVKGAL
DARGSKLMPDKKDFGYSFPCDGPGRGGTCDISAYDAFYLSIFWSLNTVGWVTFYWHWKHL
TLWQGNVAQFDESSTYIMGWLRDYLWLNSSQLINGYNPFGMNSLSVWAWVFLFGHLIYAT
GFMFLISWRGYWQELIETLVWSHEKTPIANLVQWVDKPVALSIVQARLVGLVHFSVGYIF
TYAAFLIASTSGKFG
>P0A407|PSAB_SYNEL Photosystem I P700 chlorophyll a apoprotein A2 - Synechococcus elongatus (Thermosynechococcus elongatus).
MATKFPKFSQDLAQDPTTRRIWYAIAMAHDFESHDGMTEENLYQKIFASHFGHLAIIFLW
VSGSLFHVAWQGNFEQWVQDPVNTRPIAHAIWDPQFGKAAVDAFTQAGASNPVDIAYSGV
YHWWYTIGMRTNGDLYQGAIFLLILASLALFAGWLHLQPKFRPSLSWFKNAESRLNHHLA
GLFGVSSLAWAGHLIHVAIPESRGQHVGWDNFLSTMPHPAGLAPFFTGNWGVYAQNPDTA
SHVFGTAQGAGTAILTFLGGFHPQTESLWLTDMAHHHLAIAVLFIVAGHMYRTQFGIGHS
IKEMMDAKDFFGTKVEGPFNMPHQGIYETYNNSLHFQLGWHLACLGVITSLVAQHMYSLP
PYAFIAQDHTTMAALYTHHQYIAGFLMVGAFAHGAIFLVRDYDPAQNKGNVLDRVLQHKE
AIISHLSWVSLFLGFHTLGLYVHNDVVVAFGTPEKQILIEPVFAQFIQAAHGKLLYGFDT
LLSNPDSIASTAWPNYGNVWLPGWLDAINSGTNSLFLTIGPGDFLVHHAIALGLHTTTLI
LVKGALDARGSKLMPDKKDFGYAFPCDGPGRGGTCDISAWDAFYLAMFWMLNTIGWVTFY
WHWKHLGVWEGNVAQFNESSTYLMGWLRDYLWLNSSQLINGYNPFGTNNLSVWAWMFLFG
HLVWATGFMFLISWRGYWQELIETLVWAHERTPLANLVRWKDKPVALSIVQARLVGLAHF
SVGYILTYAAFLIASTAAKFG
>P0A408|PSAB_SYNEN Photosystem I P700 chlorophyll a apoprotein A2 - Synechococcus elongatus naegeli.
MATKFPKFSQDLAQDPTTRRIWYAIAMAHDFESHDGMTEENLYQKIFASHFGHLAIIFLW
VSGSLFHVAWQGNFEQWVQDPVNTRPIAHAIWDPQFGKAAVDAFTQAGASNPVDIAYSGV
YHWWYTIGMRTNGDLYQGAIFLLILASLALFAGWLHLQPKFRPSLSWFKNAESRLNHHLA
GLFGVSSLAWAGHLIHVAIPESRGQHVGWDNFLSTMPHPAGLAPFFTGNWGVYAQNPDTA
SHVFGTAQGAGTAILTFLGGFHPQTESLWLTDMAHHHLAIAVLFIVAGHMYRTQFGIGHS
IKEMMDAKDFFGTKVEGPFNMPHQGIYETYNNSLHFQLGWHLACLGVITSLVAQHMYSLP
PYAFIAQDHTTMAALYTHHQYIAGFLMVGAFAHGAIFLVRDYDPAQNKGNVLDRVLQHKE
AIISHLSWVSLFLGFHTLGLYVHNDVVVAFGTPEKQILIEPVFAQFIQAAHGKLLYGFDT
LLSNPDSIASTAWPNYGNVWLPGWLDAINSGTNSLFLTIGPGDFLVHHAIALGLHTTTLI
LVKGALDARGSKLMPDKKDFGYAFPCDGPGRGGTCDISAWDAFYLAMFWMLNTIGWVTFY
WHWKHLGVWEGNVAQFNESSTYLMGWLRDYLWLNSSQLINGYNPFGTNNLSVWAWMFLFG
HLVWATGFMFLISWRGYWQELIETLVWAHERTPLANLVRWKDKPVALSIVQARLVGLAHF
SVGYILTYAAFLIASTAAKFG
>P17155|PSAB_SYNP2 Photosystem I P700 chlorophyll a apoprotein A2 - Synechococcus sp. (strain PCC 7002) (Agmenellum quadruplicatum).
MATKFPKFSQDLAQDPTTRRIWYGIATAHDFETHDGMTEENLYQKIFASHFGHLAIIFLW
TSGTLFHVAWQGNFEQWIKDPLNVRPIAHAIWDPHFGQGAIDAFTQAGASNPVNIAYSGV
YHWFYTIGMTTNADLYQGAVFLLILSSLFLFAGWLHLQPKFRPSLAWFKDAESRLNHHLA
GLFGVSSLAWTGHLVHVAIPESRGVHVGWDNFLSVKPHPAGLMPFFTGNWGVYAQNPDTA
GHVFGTSQGAGTAILTFLGGFHPQTESLWLTDIAHHHLAIAVLFIIAGHMYRTNVRIGHS
IKEILNAHQPPSGKLGAGHKGLYDTVNNSLHFQLGLALASLGVITSLVAQHMYSLPSYAF
IAKDYTTQAALYTHHQYIAGFLMVGAFAHGAIFFVRDYDPEANKDNVLYRMLEHKEALIS
HLSWVSLFLGFHTLGLYVHNDVVVAFGTPEKQILIEPVFAQFVQAASGKALYGFDVLLSN
ADSIASNASAAYLPGWLDAINSGSNSLFLNIGPGDFLVHHAIALGLHTTTLILVKGALDA
RGSKLMPDKKDFGYSFPCDGPGRGGTCDISAWDAFYLAMFWMLNTLGWLTFYWHWKHLGI
WQGNVAQFNEKSTYLMGWFRDYLWANSAQLINGYNPYGVNNLSVWAWMFLFGHLVWATGF
MFLISWRGYWQELIETIVWAHERTPLANIVRWKDKPVALSIVQARLVGLAHFTVGYVLTY
AAFLIASTSGKFG
>Q5N0D5|PSAB_SYNP6 Photosystem I P700 chlorophyll a apoprotein A2 - Synechococcus sp. (strain ATCC 27144 / PCC 6301 / SAUG 1402/1) (Anacystis nidulans).
MATKFPKFSQDLAQDPTTRRIWYGIATAHDFESHDGMTEENLYQKIFASHFGHLAIIFLW
VSGNLFHVAWQGNFEQWSQDPLHVRPIAHAIWDPHFGQGAIDAFTQAGASSPVNVAYSGV
YHWWYTIGMRTNGDLYQGSIFLLILSALFLFAGWLHLQPKFRPSLSWFKNAESRLNHHLA
GLFGFSSLAWTGHLVHVAIPEARGQHVGWDNFLSTLPHPAGLAPFFTGNWSVYAENPDTA
SHAFGTAEGAGTAILTFLGGFHPQTEALWLTDIAHHHLAIAVIFIIAGHMYRTNFGIGHS
IKEILEAHKPPAGGLGAGHKGLYETLNNSLHFQLALALASLGVVTSLVAQHMYSMPPYAF
IAKDYTTMAALYTHHQYIATFIMCGAFAHGAIFLIRDYDPEANKNNVLARVLEHKEAIIS
HLSWVSLFLGFHTLGLYVHNDVVVAFGTPEKQILIEPVFAQFVQAASGKALYGFNVLLAN
ADSAATAASLGTYLPNWLDAINSGKTALFLPIGPGDFLVHHAIALGLHTTTLILVKGALD
ARGSKLMPDKKDFGYSFPCDGPGRGGTCDISAWDAFYLAVFWALNTVGWVTFYWHWKNLT
VWQGNVAQFNESSTYLMGWLRDYLWLNSSQLINGYNPFGTNNLSVWSWMFLFGHLIWATG
FMFLISWRGYWQELIETIVWAHQRTPLANIVGWKDKPVALSIVQARVVGLAHFTVGYFLT
YAAFLIASTAGKFG
>Q9R6T9|PSAB_SYNPW Photosystem I P700 chlorophyll a apoprotein A2 - Synechococcus sp. (strain WH7803).
MATKFPSFSQGLAQDPTTRRIWYGIATAHDFESHDGMTEEKLYQKLFSTHFGHLAIIGLW
VSGNLFHIAWQGNFEQWVADPLHVRPIAHAIWDPHFGQGAIDAFTQAGASSPVNIAYSGL
YHWFYTIGMTTNAELYQGSIFMMILSAWALFAGWLHLQPKFRPSLAWFKNAESRLNHHLA
VLFGFSSIAWTGHLVHVAIPESRGQHVGWDNFLNVMPHPAGLGPFFTGNWGVYAQNPDTM
GQVFGSAEGSGTAILTFLGGFHPQTEALWLTDIAHHHLAIGVIFVIAGHMYRTNFGIGHS
IREILEAHNPPQGTPGDLGAGHKGLYDTINNSLHFQLGLALASLGVVTSLVAQHMYAMPS
YAFIAKDYTTQAALYTHHQYIAIFLMCGAFAHGAIFFIRDYDPEANKDNVLARMLEHKEA
IISHLSWVSLFLGFHTLGLYVHNDVVVAFGTPEKQILVEPVFAQFVQAASGKAIYGFDVL
LANTGGVAANANAAYMGGWMDAINGVRGSNDLFLPIGPGDFLVHHAIALGLHTTTLILVK
GALDARGSKLMPDKKDFGYSFPCDGPGRGGTCDISAWDAFYLAVFWALNTVGWVTFYWHW
KHLAIWQGNVAQFNESSTYLMGWFRDYLWLNSSQLINGYNPFGSNNLAVWAWMFLFGHLV
WATGFMFLISWRGYWQELIETIVWAHQRTPLANLVGWRDKPVALSIVQARVVGLAHFTIG
YILTYAAFLIASTSGKFG
>Q7U4E5|PSAB_SYNP Photosystem I P700 chlorophyll a apoprotein A2 - Synechococcus sp. (strain WH8102).
MATKFPSFSQGLAQDPTTRRIWYGIATAHDFESHDGMTEERLYQKLFSTHFGHLAIIGLW
VSGNLFHIAWQGNFEQWVADPLHVRPIAHAIWDPHFGQGAIDAFTQAGASSPVNIAFSGL
YHWWYTIGMRTNAELYQGSIFMMILSAWALFAGWLHLQPKFRPSLAWFKNAESRLNHHLA
VLFGFSSIAWTGHLVHVAIPEARGQHVGWDNFLNVLPHPAGLGPFFTGNWGVYAENPDSL
NQAFGSADGAGTAILTFLGGFHPQSEALWLTDIAHHHLAIGCIFVIAGHMYRTNFGIGHS
IKEILETHNPPKGTPGDLGAGHKGLYDTINNSLHFQLGLALASLGVVTSLVAQHMYSMPS
YAFIAKDYTTQAALYTHHQYIAIALMCGAFAHGAIFFIRDYDPEANKDNVLARMLEHKEA
IISHLSWVSLFLGFHTLGLYVHNDVVVSFGTPEKQILVEPVFAQFVQAASGKAMYGMDVL
LSNASSSASLAAQNIPGDHYWLDAINGNTDVFLPIGPGDFLVHHAIALGLHTTTLILVKG
ALDARGSKLMPDKKDFGYSFPCDGPGRGGTCDISAWDAFYLAVFWALNTVGWVTFYWHWK
HLAIWSGNVAQFNESSTYLMGWFRDYLWLNSSQLINGYNPFGSNNLAVWAWMFLFGHLVW
ATGFMFLISWRGYWQELIETIVWAHQRSPIANMMGWRDKPVALSIVQARVVGLAHFSVGY
VLTYAAFLIASTSGKFG
>P0A409|PSAB_SYNVU Photosystem I P700 chlorophyll a apoprotein A2 - Synechococcus vulcanus (Thermosynechococcus vulcanus).
MATKFPKFSQDLAQDPTTRRIWYAIAMAHDFESHDGMTEENLYQKIFASHFGHLAIIFLW
VSGSLFHVAWQGNFEQWVQDPVNTRPIAHAIWDPQFGKAAVDAFTQAGASNPVDIAYSGV
YHWWYTIGMRTNGDLYQGAIFLLILASLALFAGWLHLQPKFRPSLSWFKNAESRLNHHLA
GLFGVSSLAWAGHLIHVAIPESRGQHVGWDNFLSTMPHPAGLAPFFTGNWGVYAQNPDTA
SHVFGTAQGAGTAILTFLGGFHPQTESLWLTDMAHHHLAIAVLFIVAGHMYRTQFGIGHS
IKEMMDAKDFFGTKVEGPFNMPHQGIYETYNNSLHFQLGWHLACLGVITSLVAQHMYSLP
PYAFIAQDHTTMAALYTHHQYIAGFLMVGAFAHGAIFLVRDYDPAQNKGNVLDRVLQHKE
AIISHLSWVSLFLGFHTLGLYVHNDVVVAFGTPEKQILIEPVFAQFIQAAHGKLLYGFDT
LLSNPDSIASTAWPNYGNVWLPGWLDAINSGTNSLFLTIGPGDFLVHHAIALGLHTTTLI
LVKGALDARGSKLMPDKKDFGYAFPCDGPGRGGTCDISAWDAFYLAMFWMLNTIGWVTFY
WHWKHLGVWEGNVAQFNESSTYLMGWLRDYLWLNSSQLINGYNPFGTNNLSVWAWMFLFG
HLVWATGFMFLISWRGYWQELIETLVWAHERTPLANLVRWKDKPVALSIVQARLVGLAHF
SVGYILTYAAFLIASTAAKFG
>P29255|PSAB_SYNY3 Photosystem I P700 chlorophyll a apoprotein A2 - Synechocystis sp. (strain PCC 6803).
MATKFPKFSQDLAQDPTTRRIWYGIATAHDFETHDGMTEENLYQKIFASHFGHIAIIFLW
TSGTLFHVAWQGNFEQWIKDPLNIRPIAHAIWDPHFGEGAVNAFTQAGASNPVNIAYSGV
YHWFYTIGMTTNQELYSGAVFLLVLASLFLFAGWLHLQPKFRPSLAWFKNAESRLNHHLA
GLFGVSSLAWAGHLVHVAIPEARGQHVGWDNFLSTPPHPAGLMPFFTGNWGVYAADPDTA
GHIFGTSEGAGTAILTFLGGFHPQTESLWLTDIAHHHLAIAVIFIIAGHMYRTNWGIGHS
IKEILNAHKGPLTGAGHTNLYDTINNSLHFQLGLALASLGVITSLVAQHMYSLPSYAFIA
QDHTTQAALYTHHQYIAGFLMVGAFAHGAIFFVRDYDPVANKDNVLARMLEHKEALISHL
SWVSLFLGFHTLGLYVHNDVVVAFGTPEKQILIEPVFAQWIQATSGKALYGFDVLLSNPD
SIASTTGAAWLPGWLDAINSGTNSLFLTIGPGDFLVHHAIALGLHTTALILIKGALDARG
SKLMPDKKDFGYSFPCDGPGRGGTCDISAWDAFYLAMFWMLNTLGWLTFYWHWKHLGVWS
GNVAQFNENSTYLMGWFRDYLWANSAQLINGYNPYGVNNLSVWAWMFLFGHLVWATGFMF
LISWRGYWQELIETIVWAHERTPLANLVRWKDKPVALSIVQARLVGLAHFTVGYVLTYAA
FLIASTAGKFG
>A0T0M9|PSAB_THAPS Photosystem I P700 chlorophyll a apoprotein A2 - Thalassiosira pseudonana (Marine diatom).
MATKFPKFSQALAQDPATRRIWYGIATAHDLEAHDGMTEENLYQKIFASHFGHLAIIFLW
TSGNLFHVAWQGNFEKWVSNPLKTRPIAHSIWDPHFGESALKAFSKGNTYPVNITFSGLY
QWWYTIGFRTNQELYKGSIGLLLLASVLLIAGWLHLQPKFRPSLSWFKNNESRLNHHLSG
LLGFSSLAWTGHLVHVAIPASRGVHVGWDNFLTTPPHPAGLTPFFTGNWTVYAENPDSAT
HVFNTSEGSGTAILTFLGGFHPQTQSLWLSDMAHHHLAIAVVFIVAGHMYRTNFGIGHNM
KEILDAHRPPGGRLGAGHVGLFETITNSLHMQLGLALACLGVATSLTAQHMYALTPYAYL
SKDFTTEAALYTHHQYIAGFLMVGAFAHGAIFFVRDYDPELNKNNVLARMLEHKEAIISH
LSWASLFLGFHTLGLYIHNDTVVAFGQPEKQILFEPLFAEYIQAASGKAVYQFNVLLASS
TSPATAAGNQVWLPGWLEAINNPKTDLFLKIGPGDFLVHHAIALGLHVTALILVKGALDA
RGSKLMPDKKDFGYSFPCDGPGRGGTCDISAWDAFYLAMFWMLNTIGWVTFYWHWKHMTI
WGGNPGQFDESSNYIMGWLRDYLWLNSSPLINGYNPFGMNNLSVWSWMFLFGHLIWATGF
MFLISWRGYWQELIETLVWAHERTPLANLIRWRDKPVALSIVQARLVGLVHFSVGYILTY
AAFVIASTSGKFA
>P06407|PSAB_TOBAC Photosystem I P700 chlorophyll a apoprotein A2 - Nicotiana tabacum (Common tobacco).
MALRFPRFSQGLAQDPTTRRIWFGIATAHDFESHDDITEERLYQNIFASHFGQLAIIFLW
TSGNLFHVAWQGNFESWVQDPLHVRPIAHAIWDPHFGQPAVEAFTRGGALGPVNIAYSGV
YQWWYTIGLRTNEDLYTGALFLLFLSAISLIAGWLHLQPKWKPSVSWFKNAESRLNHHLS
GLFGVSSLAWTGHLVHVAIPASRGEYVRWNNFLDVLPHPQGLGPLFTGQWNLYAQNPDSS
SHLFGTAQGAGTAILTLLGGFHPQTQSLWLTDIAHHHLAIAFIFLVAGHMYRTNFGIGHS
MKDLLDAHIPPGGRLGRGHKGLYDTINNSLHFQLGLALASLGVITSLVAQHMYSLPAYAF
IAQDFTTQAALYTHHQYIAGFIMTGAFAHGAIFFIRDYNPEQNEDNVLARMLEHKEAIIS
HLSWASLFLGFHTLGLYVHNDVMLAFGTPEKQILIEPIFAQWIQSAHGKTSYGFDVLLSS
TSGPAFNAGRSIWLPGWLNAVNENSNSLFLTIGPGDFLVHHAIALGLHTTTLILVKGALD
ARGSKLMPDKKDFGYSFPCDGPGRGGTCDISAWDAFYLAVFWMLNTIGWVTFYWHWKHIT
LWQGNVSQFNESSTYLMGWLRDYLWLNSSQLINGYNPFGMNSLSVWAWMFLFGHLVWATG
FMFLISWRGYWQELIETLAWAHERTPLANLIRWRDKPVALSIVQARLVGLAHFSVGYIFT
YAAFLIASTSGKFG
>Q0ZJ21|PSAB_VITVI Photosystem I P700 chlorophyll a apoprotein A2 - Vitis vinifera (Grape).
MALRFPRFSQGLAQDPTTRRIWFGIATAHDFESHDDITEERLYQNIFASHFGQLAIIFLW
TSGNLFHVAWQGNFESWVQDPLHVRPIAHAIWDPHFGQPAVEAFTRGGAPGPVNIAYSGV
YQWWYTIGLRTNEDLYTGALFLLFLSAISLIAGWLHLQPKWKPSVSWFKNAESRLNHHLS
GLFGVSSLAWTGHLVHVAIPGSRGEYVRWNNFLDVLPHPQGLGPLFTGQWNLYAQNPDSS
SHLFGTSQGAGTAILTLLGGFHPQTQSLWLTDIAHHHLAIAFIFLVAGHMYRTNFGIGHS
MKDLLEAHIPPGGRLGRGHKGLYDTINNSIHFQLGLALASLGVITSLVAQHMYSLPAYAF
IAQDFTTQAALYTHHQYIAGFIMTGAFAHGAIFFIRDYNPEQNEDNVLARMLDHKEAIIS
HLSWASLFLGFHTLGLYVHNDVMLAFGTPEKQILIEPIFAQWIQSAHGKTSYGFDVLLSS
TTGPAFNAGRSIWLPGWLNAVNENSNSLFLTIGPGDFLVHHAIALGLHTTTLILVKGALD
ARGSKLMPDKKDFGYSFPCDGPGRGGTCDISAWDAFYLAVFWMLNTIGWVTFYWHWKHIT
LWQGNVSQFNESSTYLMGWLRDYLWLNSSQLINGYNPFGMNSLSVWAWMFLFGHLVWATG
FMFLISWRGYWQELIETLAWAHERTPLANLIRWRDKPVALSIVQARLVGLAHFSVGYIFT
YAAFLIASTSGKFG
>P58386|PSAB_WHEAT Photosystem I P700 chlorophyll a apoprotein A2 - Triticum aestivum (Wheat).
MELRFPRFSQGLAQDPTTRRIWFGIATAHDFESHDDITEERLYQNIFASHFGQLAIIFLW
TSGNLFHVAWQGNFESWIQDPLHVRPIAHAIWDPHFGQPAVEAFTRGGAAGPVNIAYSGV
YQWWYTIGLRTNEDLYTGALFLLFLSTLSLIAGWLHLQPKWKPSLSWFKNAESRLNHHLS
GLFGVSSLAWTGHLVHVAIPASRGEYVRWNNFLDVLPYPQGLGPLLTGQWNLYAQNPDSS
NHLFGTAQGAGTAILTLLGGFHPQTQSLWLTDMAHHHLAIAFIFLIAGHMYRTNFGIGHS
IKDLLEAHTPPGGRLGRGHKGLYDTINNSIHFQLGLALASLGVITSLVAQHMYSLPPYAF
IAQDFTTQAALYTHHQYIAGFIMTGAFAHGAIFFIRDYNPEQNEDNVLARMLDHKEAIIS
HLSWASLFLGFHTLGLYVHNDVMLAFGTPEKQILIEPIFAQWIQSAHGKTTYGFDILLSS
TNGPAFNAGRSLWLPGWLNAVNENSNSLFLTIGPGDFLVHHAIALGLHTTTLILVKGALD
ARGSKLMPDKKDFGYSFPCDGPGRGGTCDISAWDAFYLAVFWMLNTIGWVTFYWHWKHIT
LWQGNVSQFNESSTYLMGWLRDYLWLNSSQLINGYNPFGMNSLSVWAWMFLFGHLVWATG
FMFLISWRGYWQELIETLAWAHERTPLANLIRWRDKPVALSIVQARLVGLAHFSVGYIFT
YAAFLIASTSGKFG
>Q32RG9|PSAB_ZYGCR Photosystem I P700 chlorophyll a apoprotein A2 - Zygnema circumcarinatum (Green alga).
MASRFPKFSQGLAQDPTTRRIWFGIATAHDFESHDDITEERLYQKIFASHFGQLAVIFLW
TSGNLFHVAWQGNFEAWGKDPLHVRPIAHAIWDPHFGQPAVEAFTRGGASGPVNIAYSGV
YQWWYTIGMRTNQDLYTGALFLLAVSAVALVAGWLHLQPKWKPSVSWFKNAESRLNHHLS
GLFGVSSLAWTGHLVHVAIPESRGQHIGWDNFLTTPPHPQGLTPFFSGQWSVYAQDADSS
GHLFGTTEGAGTAILTFLGGFHPQTQSLWLTDIAHHHLAIAVLFIVAGHMYRTNFGIGHS
IREILDAHVPPAGRLGRGHQGLYDTINNSLHFQLGLALASLGVITSLVAQHMYSLPPYAF
LAQDFTTQAALYTHHQYIAGFIMTGAFAHGAIFFIRDYNPEQNKSNVLARMLEHKEAIIS
HLSWASLFLGFHTLGLYVHNDVMLAFGTPEKQILIEPVFAQWIQSAHGKSLYGFDVLLSN
AASPALSAGQSIWLPGWLDAINSGSNSLFLTIGPGDFLVHHAIALGLHTTTLILVKGALD
ARGSKLMPDKKEFGFSFPCDGPGRGGTCDISAWDAFYLAVFWMLNTIGWVTFYWHWKHLT
LWQGNAAQFAESSTYLMGWLRDYLWLNSSQLINGYNPFGMNSLSVWAWMFLFGHLVWATG
FMFLISWRGYWQELIETLAWAHERTPLANLVRWKDKPVALSIVQARLVGLAHFSVGYIFT
YAAFLIASTSGKFG
