# Supplementary material for: Evaluating deterministic motif significance measures in protein databases
Source: Algorithms Mol Biol. 2007 Dec 24;2:16. doi: 10.1186/1748-7188-2-16 (PMC2254621; doi:10.1186/1748-7188-2-16)
Supplement: Additional File 2 — Scripts and Datasets. This file contains the sequence datasets (synthetic and real) and the evaluated motifs. This data is separated according to the tables where it is presented and discussed. It also contains script programs (in perl language) developed for this work. [file 1748-7188-2-16-S2.zip › Scripts_and_Datasets/datasets/Table 3/Datasets/PS00541.fasta]

>P17305|STP1_BOVIN Spermatid nuclear transition protein 1 - Bos taurus (Bovine).
MSTSRKLKSQGMRRGKNRTPHKGVKRSGSKRKYRKSSLKSRKRCDDANRNLRSHL
>P09430|STP1_HUMAN Spermatid nuclear transition protein 1 - Homo sapiens (Human).
MSTSRKLKSHGMRRSKSRSPHKGVKRGGSKRKYRKGNLKSRKRGDDANRNYRSHL
>P10856|STP1_MOUSE Spermatid nuclear transition protein 1 - Mus musculus (Mouse).
MSTSRKLKTHGMRRGKNRAPHKGVKRGGSKRKYRKSVLKSRKRGDDASRNYRSHL
>P17306|STP1_PIG Spermatid nuclear transition protein 1 - Sus scrofa (Pig).
MSTSRKLKSHGMRRGKNRAPHKGVKRGGSKRKYRKGSLKSRKRCDDANRNYRSHL
>P02317|STP1_RAT Spermatid nuclear transition protein 1 - Rattus norvegicus (Rat).
MSTSRKLKTHGMRRGKNRAPHKGVKRGGSKRKYRKSSLKSRKRGDDASRNYRSHL
>P22613|STP1_SHEEP Spermatid nuclear transition protein 1 - Ovis aries (Sheep).
STSRKLKSQGTRRGKNRTPHKGVKRGCSKRKYRKSSLKSRKRCDDANRNFRSHL
