# Supplementary material for: Evaluating deterministic motif significance measures in protein databases
Source: Algorithms Mol Biol. 2007 Dec 24;2:16. doi: 10.1186/1748-7188-2-16 (PMC2254621; doi:10.1186/1748-7188-2-16)
Supplement: Additional File 2 — Scripts and Datasets. This file contains the sequence datasets (synthetic and real) and the evaluated motifs. This data is separated according to the tables where it is presented and discussed. It also contains script programs (in perl language) developed for this work. [file 1748-7188-2-16-S2.zip › Scripts_and_Datasets/datasets/Table 3/Datasets/PS00984.fasta]

>P04558|UTS2A_CATCO Urotensin-2A - Catostomus commersoni (White sucker).
GSGADCFWKYCV
>P04560|UTS2A_CYPCA UII alpha [Contains: Urophysin alpha; Urotensin II-alpha - Cyprinus carpio (Common carp).
MMCNLLLSFSVLLLSCTHLVAHPVTDTADMTYSGPDSVEEAGGVSPDDFAVSDLNDLLQR
AAVVEYSPLLSRENIKVPGQIPKEALRELLLEKPYRLIPPSGLWGSRRQFRKRGGGADCF
WKYCV
>Q7ZZY8|UTS2B_BRARE UII beta [Contains: Urophysin beta; Urotensin II-beta - Brachydanio rerio (Zebrafish) (Danio rerio).
MMWKLLLLFALLLTVLEPLLGHPVVQSAEMSFGRPVVVEEEQALNPEELSFSEQAYLSHD
AAGFGYPSLISGDISSDGLRTAGFVPSQAVKEALLEKPLWSRFLGSRKQYHKRGSNTECF
WKYCV
>P04559|UTS2B_CATCO Urotensin-2B - Catostomus commersoni (White sucker).
GSNTECFWKYCV
>P04561|UTS2B_CYPCA Urotensin II-beta - Cyprinus carpio (Common carp).
GGNTECFWKYCV
>Q765I0|UTS2B_HUMAN Urotensin-2B - Homo sapiens (Human).
MNKILSSTVCFGLLTLLSVLIFLQSVHGRPYLTQGNEIFPDKKYTNREELLLALLNKNFD
FQRPFNTDLALPNKLEELNQLEKLKEQLVEEKDSETSYAVDGLFSSHPSKRACFWKYCV
>Q765I1|UTS2B_MOUSE Urotensin-2B - Mus musculus (Mouse).
MKVFSTSLWCGLLTLLSVMNLFKSVRGRPHLSSGHELFPAKEHAAQEKLTRNPGLQRPFH
AGGDLPSKLEELRQVKKLRDWIMEAKNTGLSNALDNLSSSHTKKRACFWKYCV
>Q765I2|UTS2B_RAT Urotensin-2B - Rattus norvegicus (Rat).
MKFFSTSLCFGLLALLSVTTLLHSVRGRPHLSSGHELFPAEEHTTQEKLPLGLLIRNPGF
QRPAHAGVDLPSKVEELRQLKKLREWFMEAKSAEPSNALDKLSSSHPIKRACFWKYCV
>P06580|UTS2G_CYPCA UII gamma [Contains: Urophysin gamma; Urotensin II-gamma - Cyprinus carpio (Common carp).
MMCNLLLSCSVLLLSCSHLLAHPVTDTADMTYSGPDSVEEAGGVNPDDFSVSDLNEHLQR
AAVAGYSPLFSQENIKVPGQIPKEALRELLLEKPYRLIPPRGLWGSRRQFRKRGGGADCF
WKYCI
>P01147|UTS2_GILMI Urotensin-2 - Gillichthys mirabilis (Long-jawed mudsucker).
AGTADCFWKYCV
>O95399|UTS2_HUMAN Urotensin-2 - Homo sapiens (Human).
MYKLASCCLLFIGFLNPLLSLPLLDSREISFQLSAPHEDARLTPEELERASLLQILPEML
GAERGDILRKADSSTNIFNPRGNLRKFQDFSGQDPNILLSHLLARIWKPYKKRETPDCFW
KYCV
>Q8HYC2|UTS2_MACMU Urotensin-2 - Macaca mulatta (Rhesus macaque).
MYKLASCCLLFIGFLNPLFSLPLLDSGEVSLQLSAPHEDAPLTSEELERASLLQILPEML
LGAERGDSLRKADSSTNIFNPRGNLRKFQDFSGQDPDILLSHLLARIRKPYKKRETPDCF
WKYCV
>Q9QZQ3|UTS2_MOUSE Urotensin-2 - Mus musculus (Mouse).
MDRVPFCCLLFIGLLNPLLSLPVTDTGERTLQLPVLEEDALRALEELERMALLQTLRQTM
GTEAGESPGEAGPSTETPTPRGSMRKAFAGQNSNTVLSRLLARTRKQHKQHGAAPECFWK
YCI
>Q95J46|UTS2_PIG Urotensin-2 - Sus scrofa (Pig).
MSKLVPCLLLLGCLGLLFALPVPDSRKEPLPFSAPEDVRSAWDELERASLLQMLPETPGA
EAGEDLREADAGMDIFYPRGEMRKAFSGQDPNIFLSHLLARIKKPYKKRGPPSECFWKYC
V
>P21857|UTS2_PLAFE Urotensin-2 (Fragments) - Platichthys flesus (European flounder).
HPITESAEMPYPGPASLEERGVGSLDDLSLSEQNYPPQRGAGLRYATLEVLLEKQSLLNP
FSRVFGIRKQFAGTTECFWKYCV
>P81022|UTS2_POLSP Urotensin-2 - Polyodon spathula (North American paddlefish).
GSTSECFWKYCV
>P33715|UTS2_RANRI Urotensin-2 - Rana ridibunda (Laughing frog) (Marsh frog).
MSKLFFCCLILAGSFCSFRSLPIIVPSKGSLRLSESALDFGDLKSWDDETRLLRNLPMFV
DKEAERDAEDIFSKEGFGLDAYNMDDKEELFDKHPRISLLSRLQSKDRKQFKKRAGNLSE
CFWKYCV
>Q9QZQ4|UTS2_RAT Urotensin-2 - Rattus norvegicus (Rat).
MDRVPFCCLLFVGLLNPLLSFPVTDTGEMSLQLPVLEENALRALEELERTALLQTLRQTV
GTEAEGSLGQADPSAETPTPRGSLRKALTGQDSNTVLSRLLARTRKQRKQHGTAPECFWK
YCI
>P35490|UTS2_SCYCA Urotensin-2 - Scyliorhinus canicula (Spotted dogfish) (Spotted catshark).
NNFSDCFWKYCV
