# Supplementary material for: Evaluating deterministic motif significance measures in protein databases
Source: Algorithms Mol Biol. 2007 Dec 24;2:16. doi: 10.1186/1748-7188-2-16 (PMC2254621; doi:10.1186/1748-7188-2-16)
Supplement: Additional File 2 — Scripts and Datasets. This file contains the sequence datasets (synthetic and real) and the evaluated motifs. This data is separated according to the tables where it is presented and discussed. It also contains script programs (in perl language) developed for this work. [file 1748-7188-2-16-S2.zip › Scripts_and_Datasets/datasets/Table 3/Motifs/score_PS00047.fasta]

Motif;Supp;IG;Pratt;LogOdds;Zscore;Info
AAKGI;1.0000;0.0000;1.9760;1.3101;4.1783;4.0828
AAREY;1.0000;0.0000;2.0422;2.0280;9.9689;4.6347
ACIYA;1.0000;0.0000;2.1831;3.7992;77.3502;5.9960
AGGKG;3.0000;6.9560;1.9365;1.0003;4.7797;3.4780
AGRGK;2.0000;3.5323;1.9312;0.8949;3.3450;3.5323
AGVRR;1.0000;0.0000;1.9393;0.7736;1.9543;3.6704
AILRL;1.0000;0.0000;1.9352;1.4622;5.0577;4.1997
AIRRI;1.0000;0.0000;1.9726;1.3100;4.1780;4.0828
AIRRL;101.0000;400.9408;1.9553;3.2189;398.3559;4.0094
AKASK;1.0000;0.0000;2.0013;1.8817;8.3896;4.5222
AKCKT;1.0000;0.0000;2.1938;3.1214;35.4224;5.4750
AKGIA;1.0000;0.0000;1.9760;1.3101;4.1783;4.0828
AKGKS;1.0000;0.0000;2.0567;1.5085;5.3551;4.2353
AKIPT;1.0000;0.0000;2.0858;2.5081;17.4406;5.0036
AKKAL;1.0000;0.0000;1.8991;1.3965;4.6608;4.1493
AKKRH;2.0000;4.3778;2.0567;1.9950;13.5605;4.3778
AKRHA;1.0000;0.0000;2.0698;1.8852;8.4249;4.5249
AKRHR;93.0000;394.8968;2.0723;3.5512;560.5856;4.2924
AKRHS;3.0000;9.7111;2.1835;2.7926;41.9806;4.8556
AKRHT;2.0000;4.5166;2.0680;2.1755;16.7554;4.5166
AKRKT;72.0000;280.5000;1.9200;2.9955;259.9614;3.9507
AKRRT;1.0000;0.0000;1.9331;1.0270;2.8656;3.8652
ALDVV;8.0000;32.1613;1.9425;2.8789;75.7365;4.5945
ALIYE;1.0000;0.0000;1.9269;2.3161;13.9564;4.8561
ALKGI;1.0000;0.0000;1.9668;1.2551;3.8934;4.0406
ALKHQ;1.0000;0.0000;2.1404;2.6821;21.3309;5.1373
ALKIQ;1.0000;0.0000;2.0182;2.1776;11.8760;4.7496
ALKRQ;94.0000;417.1907;2.0630;3.8077;757.2877;4.4859
ALKRS;2.0000;4.3944;2.0325;2.0166;13.9093;4.3944
ALRET;1.0000;0.0000;1.9869;1.7184;6.9072;4.3967
ALVYE;1.0000;0.0000;1.9423;2.1933;12.0965;4.7617
AMDIV;1.0000;0.0000;2.0400;2.7202;22.2928;5.1667
AMDVV;76.0000;380.4220;2.0573;4.4782;1473.8252;5.0723
AMIYE;7.0000;32.0033;1.9917;3.7829;200.8337;5.3339
AREYI;1.0000;0.0000;2.0469;2.0685;10.4539;4.6658
ARKRH;1.0000;0.0000;2.0723;1.5827;5.8637;4.2924
ARRAG;1.0000;0.0000;1.9565;0.8558;2.2284;3.7337
ARRGG;101.0000;344.6820;1.9237;2.4870;171.0368;3.4468
ARRKT;25.0000;92.7653;1.9331;2.4249;79.1865;3.8652
ASIEG;3.0000;9.5092;2.1592;2.6613;36.0680;4.7546
ASKGG;1.0000;0.0000;2.0817;1.3266;4.2672;4.0955
ATDTG;1.0000;0.0000;2.0677;1.8006;7.6200;4.4599
ATHAK;1.0000;0.0000;2.0138;2.1770;11.8687;4.7492
AVLKG;1.0000;0.0000;1.9452;1.1323;3.3116;3.9462
AVLKL;1.0000;0.0000;1.8860;1.4506;4.9857;4.1908
AVLKS;4.0000;13.6912;1.9828;2.5378;36.1038;4.5637
AVTYC;11.0000;58.9338;2.2008;4.7071;729.7251;5.8934
AVTYT;75.0000;339.9079;1.9077;3.8494;709.7155;4.5933
AVYDE;1.0000;0.0000;1.9781;2.6095;19.6131;5.0816
CEHAK;11.0000;62.4328;2.3847;5.1623;1232.4921;6.2433
CFKEI;1.0000;0.0000;2.3872;4.1678;118.2520;6.2793
CIYAT;1.0000;0.0000;2.1846;3.7885;76.3995;5.9877
CKTVT;1.0000;0.0000;2.1822;3.2197;39.6731;5.5506
CSDIL;1.0000;0.0000;2.2912;4.2917;136.3825;6.3745
DALKG;1.0000;0.0000;2.0494;1.5758;5.8148;4.2871
DAVTY;86.0000;414.7335;1.9620;4.2807;1248.8884;4.8792
DDSRQ;3.0000;11.1223;2.3505;3.7105;120.9685;5.5611
DETRG;1.0000;0.0000;2.1408;1.7613;7.2713;4.4297
DETRN;2.0000;5.1538;2.2170;3.0045;43.7770;5.1538
DILHS;1.0000;0.0000;2.0687;3.1560;36.8665;5.5017
DIVYS;1.0000;0.0000;2.0117;2.8277;25.2401;5.2493
DKGGK;1.0000;0.0000;2.0285;1.0663;3.0265;3.8954
DNIQG;93.0000;493.7572;2.3959;4.9492;2804.0677;5.3669
DSISK;1.0000;0.0000;2.1292;2.9049;27.5944;5.3086
DSRQV;3.0000;10.4405;2.2666;3.2671;72.5732;5.2203
DSVTY;15.0000;72.9385;2.0213;3.9525;357.4359;5.2099
DTGSG;1.0000;0.0000;2.2172;1.8684;8.2583;4.5119
DTLSI;1.0000;0.0000;1.9960;2.6003;19.4064;5.0745
DVRAV;2.0000;4.4042;2.0086;2.0292;14.1178;4.4042
DVVYA;99.0000;472.7737;1.9734;4.2703;1323.9869;4.8242
DVVYS;1.0000;0.0000;2.0425;2.7049;21.9018;5.1549
EDVRA;2.0000;4.6615;2.0705;2.3640;20.8678;4.6615
EEIRG;1.0000;0.0000;2.1211;1.7039;6.7880;4.3855
EETRA;2.0000;4.6330;2.0435;2.3269;19.9865;4.6330
EETRG;79.0000;338.9972;2.1094;3.5503;516.1290;4.3461
EETRN;2.0000;5.0703;2.1845;2.8958;38.6168;5.0703
EETRS;4.0000;14.8909;2.1440;3.0581;65.8617;4.9636
EETRT;2.0000;4.6247;2.0425;2.3162;19.7384;4.6247
EETRV;1.0000;0.0000;2.0394;1.9436;9.0257;4.5697
EEVRA;2.0000;4.5780;2.0406;2.2553;18.3896;4.5780
EGITK;3.0000;8.5373;2.0353;2.0290;17.2856;4.2686
EGVIR;5.0000;16.5126;2.0391;2.0681;23.3626;4.1282
EHAKC;1.0000;0.0000;2.3847;4.1209;112.0366;6.2433
EHAKI;1.0000;0.0000;2.0563;2.4808;16.8969;4.9826
EHAKR;72.0000;335.0470;2.1309;3.9951;822.4197;4.7190
EHARR;25.0000;111.2038;2.1615;3.4245;251.1705;4.6335
EHTKR;1.0000;0.0000;2.1292;2.1270;11.1947;4.7107
EINNA;1.0000;0.0000;2.0665;3.2650;41.7997;5.5854
EIRGV;1.0000;0.0000;2.0391;1.3691;4.5029;4.1282
ENIIK;1.0000;0.0000;2.0633;2.5452;18.2069;5.0322
ENIQG;2.0000;5.2834;2.3584;3.1731;53.1732;5.2834
ENVIR;80.0000;383.3323;2.1339;4.2143;1115.8500;4.8523
ENVVR;4.0000;14.2738;2.1217;2.7905;48.3586;4.7579
EQVIR;1.0000;0.0000;2.1286;2.2915;13.5630;4.8372
ERTLY;1.0000;0.0000;2.0376;1.9623;9.2277;4.5842
ESVIR;9.0000;37.9655;2.0955;3.1268;106.9277;4.7457
ETILG;1.0000;0.0000;2.0392;1.6882;6.6614;4.3735
ETIMG;2.0000;4.8513;2.1963;2.6109;27.7829;4.8513
ETRAV;2.0000;4.3756;1.9857;1.9921;13.5151;4.3756
ETRGV;80.0000;323.0142;2.0275;3.2209;355.3683;4.0888
ETRNV;4.0000;14.4388;2.1268;2.8621;52.5245;4.8129
ETRSV;4.0000;14.1190;2.0887;2.7233;44.7477;4.7063
ETRTV;2.0000;4.3674;1.9843;1.9814;13.3454;4.3674
ETRVF;1.0000;0.0000;2.1221;2.2424;12.8095;4.7994
EVRAV;2.0000;4.3206;1.9797;1.9205;12.4222;4.3206
EYIRD;1.0000;0.0000;2.1256;2.4297;15.9253;4.9434
FIYDD;3.0000;11.3665;1.9806;3.8694;145.2607;5.6833
FKEIN;1.0000;0.0000;2.1779;3.0561;32.8536;5.4248
FLEGV;5.0000;18.8445;2.1678;2.8265;56.3634;4.7111
FLENI;1.0000;0.0000;2.0871;3.1925;38.4479;5.5297
FLENV;84.0000;451.1283;2.1267;4.9940;2805.7653;5.4353
FLEQV;1.0000;0.0000;2.1210;3.0500;32.6229;5.4201
FLESV;8.0000;37.3007;2.0869;3.8341;227.7430;5.3287
FWQNV;1.0000;0.0000;2.5624;6.2781;1342.7233;7.9013
GAKAS;1.0000;0.0000;2.0776;1.6998;6.7550;4.3824
GAKGK;1.0000;0.0000;1.9358;0.7051;1.7396;3.6178
GAKKR;2.0000;3.6721;1.9246;1.0768;4.3425;3.6721
GAKRH;98.0000;411.0896;2.0935;3.5033;544.5459;4.2380
GARKR;1.0000;0.0000;1.9233;0.6645;1.6178;3.5866
GAVYD;1.0000;0.0000;2.1201;1.9838;9.4633;4.6006
GCFKE;1.0000;0.0000;2.5251;3.7541;73.4363;5.9613
GDNIQ;1.0000;0.0000;2.3959;2.9808;30.1185;5.3669
GFLES;1.0000;0.0000;2.3007;2.6401;20.3196;5.1051
GGAKR;91.0000;317.9071;1.9312;2.5529;175.2366;3.5323
GGCFK;1.0000;0.0000;2.4180;3.1284;35.7105;5.4804
GGGCF;1.0000;0.0000;2.4103;2.9465;28.9518;5.3406
GGKGA;1.0000;0.0000;1.9365;0.5232;1.2188;3.4780
GGKGG;7.0000;19.1467;1.8865;0.9951;7.2471;3.1911
GGKGL;95.0000;322.9593;1.9236;2.4459;158.1737;3.4357
GGKGM;3.0000;7.8271;2.0755;1.5670;9.9639;3.9136
GGKGV;1.0000;0.0000;1.9176;0.4409;1.0020;3.4147
GGKGY;1.0000;0.0000;1.9994;0.7671;1.9336;3.6655
GGKRI;1.0000;0.0000;1.9410;0.6343;1.5293;3.5634
GGKVL;1.0000;0.0000;1.9400;0.7591;1.9081;3.6593
GGVKR;100.0000;343.4360;1.9129;2.5116;175.1100;3.4691
GIAKR;1.0000;0.0000;1.9636;1.0075;2.7881;3.8503
GIKYI;1.0000;0.0000;2.0431;1.5945;5.9485;4.3014
GITKP;101.0000;471.6774;2.1781;4.1392;1149.9133;4.7168
GKGAK;1.0000;0.0000;1.9358;0.7051;1.7396;3.6178
GKGAR;1.0000;0.0000;1.9312;0.5939;1.4136;3.5323
GKGGA;92.0000;316.4963;1.9365;2.4870;163.2399;3.4780
GKGGK;100.0000;329.7616;1.8977;2.3319;142.1471;3.3309
GKGLG;95.0000;322.9593;1.9236;2.4459;158.1737;3.4357
GKGMG;3.0000;7.8271;2.0755;1.5670;9.9639;3.9136
GKGSK;1.0000;0.0000;2.0456;1.1353;3.3247;3.9485
GKGVT;1.0000;0.0000;1.9495;0.8034;2.0514;3.6933
GKGYG;3.0000;7.3310;1.9994;1.2442;6.6491;3.6655
GKRIR;1.0000;0.0000;1.9328;0.7050;1.7395;3.6177
GKSKA;1.0000;0.0000;2.0567;1.5085;5.3551;4.2353
GKTLY;1.0000;0.0000;2.0155;1.4478;4.9687;4.1887
GKVGA;8.0000;25.9111;1.9519;1.7172;19.5084;3.7016
GKVGK;2.0000;3.5545;1.9182;0.9238;3.4927;3.5545
GKVLS;1.0000;0.0000;2.0541;1.5626;5.7216;4.2769
GLGKG;93.0000;316.0878;1.9236;2.4367;154.8311;3.4357
GLGKV;2.0000;3.6593;1.9400;1.0602;4.2443;3.6593
GLIYD;1.0000;0.0000;2.1297;2.0516;10.2481;4.6527
GLIYE;81.0000;365.5365;2.0984;3.8514;739.2692;4.5692
GLVYD;1.0000;0.0000;2.1123;1.9288;8.8698;4.5584
GMGKV;3.0000;8.2743;2.0951;1.8579;14.1275;4.1372
GRDKG;1.0000;0.0000;2.0236;0.9550;2.5856;3.8099
GRGKG;95.0000;305.0718;1.8867;2.1984;118.6008;3.2454
GRGKV;2.0000;3.4691;1.9129;0.8126;2.9443;3.4691
GRTIY;1.0000;0.0000;2.0497;1.4321;4.8723;4.1766
GRTLY;96.0000;389.8056;2.0298;3.3189;435.8142;4.1032
GSGRG;1.0000;0.0000;2.0344;0.8422;2.1815;3.7232
GSKGA;1.0000;0.0000;2.0817;1.3266;4.2672;4.0955
GVIRD;5.0000;16.8468;2.0688;2.1767;26.5298;4.2117
GVKRI;99.0000;371.1286;1.9475;2.9209;279.6734;3.7870
GVKRT;1.0000;0.0000;1.9360;0.8740;2.2915;3.7477
GVLKI;15.0000;55.6825;1.9536;2.3489;56.1554;3.9773
GVLKL;1.0000;0.0000;1.9355;1.0774;3.0732;3.9040
GVLKS;2.0000;4.2769;2.0541;1.8636;11.6130;4.2769
GVLKT;6.0000;19.6897;1.9432;1.8998;20.9940;3.9379
GVLKV;56.0000;213.5622;1.9315;2.7982;182.5673;3.8829
GVRKI;1.0000;0.0000;1.9475;0.9253;2.4750;3.7870
GVRRV;1.0000;0.0000;1.9221;0.6913;1.6977;3.6072
GVTKP;1.0000;0.0000;2.1532;2.0121;9.7841;4.6224
GVTLG;1.0000;0.0000;1.9697;0.9397;2.5284;3.7981
GYGKV;3.0000;7.7782;2.0146;1.5352;9.5839;3.8891
HAKCK;1.0000;0.0000;2.3538;3.6771;67.2024;5.9021
HAKIP;1.0000;0.0000;2.2151;3.0638;33.1469;5.4308
HAKKA;1.0000;0.0000;2.0311;1.9965;9.6057;4.6104
HAKRK;72.0000;310.8264;2.0567;3.5513;493.2851;4.3778
HAKRR;1.0000;0.0000;2.0723;1.5827;5.8637;4.2924
HARRK;25.0000;103.0166;2.0723;2.9806;150.5738;4.2924
HQGRT;1.0000;0.0000;2.2786;2.2419;12.8007;4.7990
HRKIL;19.0000;81.2478;2.0696;3.1495;159.4956;4.5138
HRKQS;1.0000;0.0000;2.3424;2.8647;26.3425;5.2777
HRKVL;72.0000;313.7773;2.0506;3.6053;524.9876;4.4194
HRRVI;1.0000;0.0000;2.0897;1.7322;7.0226;4.4073
HRRVL;2.0000;4.3339;2.0703;1.9378;12.6779;4.3339
HSKRS;1.0000;0.0000;2.3045;2.7457;22.9589;5.1862
HSLKR;1.0000;0.0000;2.1759;2.2605;13.0818;4.8133
HSRKS;2.0000;5.1862;2.3045;3.0467;45.9613;5.1862
HSRRV;1.0000;0.0000;2.2002;2.1220;11.1288;4.7068
HTKKS;2.0000;4.9328;2.1333;2.7170;31.4090;4.9328
HTKRK;1.0000;0.0000;2.0547;1.6832;6.6213;4.3696
IACIY;1.0000;0.0000;2.1791;3.8397;81.0423;6.0271
IAKRH;1.0000;0.0000;2.0772;1.9257;8.8378;4.5560
IARRA;1.0000;0.0000;1.9646;1.2695;3.9666;4.0517
IEGIT;3.0000;8.8936;2.0537;2.2608;22.6658;4.4468
IFLEN;16.0000;82.9448;2.0871;4.3966;615.5560;5.5297
IGAKG;1.0000;0.0000;1.9788;0.9369;2.5178;3.7960
IIKDS;1.0000;0.0000;2.0529;2.5152;17.5844;5.0091
IKDSV;1.0000;0.0000;2.0598;2.3924;15.2504;4.9147
IKYIG;1.0000;0.0000;2.0431;1.5945;5.9485;4.3014
ILGVT;1.0000;0.0000;1.9689;1.3534;4.4147;4.1161
ILHSL;1.0000;0.0000;2.0547;2.7399;22.8058;5.1818
ILRDN;19.0000;89.2233;2.1659;3.7260;309.8968;4.9568
ILRLA;1.0000;0.0000;1.9352;1.4622;5.0577;4.1997
IMGIT;2.0000;4.6883;2.1405;2.3989;21.7301;4.6883
INGAV;1.0000;0.0000;2.1243;1.9880;9.5112;4.6039
INNAA;1.0000;0.0000;2.0736;3.0125;31.2411;5.3913
IPTVT;1.0000;0.0000;2.0531;2.6064;19.5432;5.0792
IQGIT;95.0000;439.4395;2.1359;4.0581;1015.8115;4.6749
IQGRT;1.0000;0.0000;2.1313;1.7374;7.0659;4.4112
IRDAV;82.0000;364.3828;2.0220;3.7648;673.2192;4.4986
IRDSV;14.0000;62.7800;2.1265;3.4273;188.5762;4.8292
IRDTL;1.0000;0.0000;2.0217;1.8676;8.2504;4.5113
IRENI;2.0000;4.9467;2.1421;2.7350;32.0716;4.9467
IRGVL;1.0000;0.0000;1.9642;1.0616;3.0072;3.8918
IRRIA;1.0000;0.0000;1.9726;1.3100;4.1780;4.0828
IRRLA;100.0000;396.9314;1.9553;3.2146;394.4093;4.0094
IRRLI;1.0000;0.0000;1.9635;1.2551;3.8931;4.0405
IRTKT;1.0000;0.0000;1.9394;1.3593;4.4475;4.1206
ISALI;1.0000;0.0000;1.9464;2.2904;13.5446;4.8363
ISALV;1.0000;0.0000;1.9568;2.1676;11.7384;4.7419
ISAMI;7.0000;31.8846;2.0276;3.7571;194.9668;5.3141
ISGLI;82.0000;368.5030;2.0978;3.8310;726.5358;4.5494
ISKPA;1.0000;0.0000;2.1802;2.9491;29.0366;5.3426
ISNTI;1.0000;0.0000;2.0309;2.9035;27.5498;5.3076
ISSFI;3.0000;11.2660;2.0428;3.8040;134.7232;5.6330
ISSLI;3.0000;10.3339;2.0070;3.1977;66.9969;5.1670
ISSLV;1.0000;0.0000;2.0308;2.5978;19.3499;5.0726
ITCSD;1.0000;0.0000;2.2707;4.3359;143.5067;6.4085
ITKPA;101.0000;500.3630;2.0858;4.5124;1767.2115;5.0036
IVYSL;1.0000;0.0000;1.9848;2.4115;15.5928;4.9294
IYATH;1.0000;0.0000;1.9881;2.6528;20.6213;5.1149
IYDDS;3.0000;11.1803;1.9530;3.7483;126.3422;5.5901
IYDET;1.0000;0.0000;1.9441;2.7215;22.3265;5.1677
IYEDV;2.0000;5.1127;1.9721;2.9510;41.1559;5.1127
IYEEI;1.0000;0.0000;1.9112;2.6641;20.8915;5.1235
IYEET;88.0000;442.3195;1.9237;4.5573;1737.0763;5.0841
IYEEV;2.0000;5.0291;1.9494;2.8423;36.3032;5.0291
IYGFG;1.0000;0.0000;2.2277;1.9235;8.8148;4.5543
KAAKG;1.0000;0.0000;1.9471;1.0783;3.0770;3.9046
KALRE;1.0000;0.0000;1.9851;1.5378;5.5512;4.2578
KASIE;3.0000;9.7888;2.0250;2.8431;44.5047;4.8944
KASKG;1.0000;0.0000;2.0567;1.5085;5.3551;4.2353
KCKTV;1.0000;0.0000;2.1839;3.0391;32.2152;5.4118
KDSVT;1.0000;0.0000;2.0574;2.3412;14.3693;4.8753
KEINN;1.0000;0.0000;2.1832;3.0737;33.5254;5.4383
KETIM;2.0000;4.9911;2.0624;2.7928;34.2849;4.9911
KGAKA;1.0000;0.0000;1.9471;1.0783;3.0770;3.9046
KGAKR;1.0000;0.0000;1.9246;0.7757;1.9613;3.6721
KGARK;1.0000;0.0000;1.9246;0.7757;1.9613;3.6721
KGFLE;1.0000;0.0000;2.1661;2.0185;9.8580;4.6273
KGGAK;92.0000;329.2181;1.9358;2.6689;201.5010;3.6178
KGGKG;101.0000;333.0925;1.8977;2.3362;143.5755;3.3309
KGGKR;1.0000;0.0000;1.8943;0.4025;0.9042;3.3852
KGGKV;1.0000;0.0000;1.9182;0.6228;1.4959;3.5545
KGIAK;1.0000;0.0000;1.9557;1.1188;3.2515;3.9358
KGITK;1.0000;0.0000;1.9535;1.1080;3.2045;3.9275
KGKSK;1.0000;0.0000;2.0301;1.3172;4.2162;4.0883
KGLGK;95.0000;336.1005;1.9237;2.6278;195.2701;3.5755
KGMGK;3.0000;8.1067;2.0768;1.7489;12.4082;4.0534
KGSKG;1.0000;0.0000;2.0456;1.1353;3.3247;3.9485
KGVTL;1.0000;0.0000;1.9432;1.1216;3.2640;3.9379
KGYGK;3.0000;7.6106;1.9981;1.4261;8.3769;3.8053
KHQGR;1.0000;0.0000;2.2486;2.0613;10.3653;4.6602
KIFLE;16.0000;74.1796;2.0610;3.6363;256.4807;4.9453
KILRD;19.0000;78.7051;2.0214;2.9657;129.0277;4.3725
KIPTV;1.0000;0.0000;2.0858;2.4258;15.8532;4.9404
KIQGR;1.0000;0.0000;2.1046;1.5568;5.6814;4.2724
KKALR;1.0000;0.0000;1.9130;1.0940;3.1439;3.9167
KKRHR;1.0000;0.0000;2.0444;1.3914;4.6308;4.1453
KKRHS;1.0000;0.0000;2.1731;2.1241;11.1572;4.7085
KKSLK;2.0000;4.3329;1.9948;1.9364;12.6575;4.3329
KLFLE;2.0000;4.8719;2.0598;2.6378;28.6611;4.8719
KNFLE;1.0000;0.0000;2.1874;2.9607;29.4279;5.3515
KPAIL;1.0000;0.0000;2.0854;2.4639;16.5690;4.9696
KPAIR;102.0000;482.7141;2.1424;4.2249;1275.4246;4.7793
KQFLE;1.0000;0.0000;2.1816;2.9410;28.7666;5.3363
KQSSL;1.0000;0.0000;2.1959;2.9975;30.7065;5.3798
KRHAK;1.0000;0.0000;2.0567;1.6939;6.7073;4.3778
KRHRK;92.0000;377.2223;2.0444;3.3552;444.8481;4.1453
KRHRR;3.0000;8.1196;2.0469;1.7573;12.5336;4.0598
KRHSK;1.0000;0.0000;2.1731;2.1241;11.1572;4.7085
KRHSR;3.0000;9.2461;2.1923;2.4900;29.5826;4.6230
KRHTK;2.0000;4.3696;2.0547;1.9842;13.3903;4.3696
KRING;1.0000;0.0000;2.1092;1.5765;5.8194;4.2876
KRIRT;1.0000;0.0000;1.9417;1.0675;3.0316;3.8963
KRISA;9.0000;35.7425;2.0472;2.7652;70.4495;4.4678
KRISG;81.0000;334.4761;2.0754;3.3463;413.1390;4.1810
KRISN;1.0000;0.0000;2.1976;2.3799;15.0305;4.9051
KRISS;7.0000;28.7909;2.1582;3.0863;90.0022;4.7985
KRKTI;1.0000;0.0000;1.9279;1.1787;3.5228;3.9818
KRKTV;72.0000;276.0092;1.9074;2.9132;236.4108;3.8875
KRMGI;1.0000;0.0000;2.1087;1.5742;5.8036;4.2859
KRQER;1.0000;0.0000;2.1414;1.8395;7.9800;4.4897
KRQGK;1.0000;0.0000;2.0614;1.3250;4.2583;4.0943
KRQGR;93.0000;368.8071;2.0592;3.1822;366.4335;4.0088
KRRTV;1.0000;0.0000;1.9185;0.9447;2.5469;3.8020
KRSGR;2.0000;3.9173;2.0321;1.3958;6.5851;3.9173
KRSNK;1.0000;0.0000;2.1794;2.1481;11.4740;4.7269
KRTLS;1.0000;0.0000;2.0307;1.7048;6.7954;4.3862
KSFLE;8.0000;36.7140;2.1461;3.7250;200.8673;5.2449
KSKAA;1.0000;0.0000;2.0013;1.8817;8.3896;4.5222
KSLKE;2.0000;4.6740;2.0492;2.3803;21.2655;4.6740
KSNKA;2.0000;4.9595;2.1408;2.7517;32.6939;4.9595
KSVLE;1.0000;0.0000;2.0290;2.1883;12.0254;4.7578
KTFLE;8.0000;34.3415;2.0589;3.2841;120.8591;4.9059
KTITC;1.0000;0.0000;2.1914;3.3425;45.7039;5.6449
KTLYG;1.0000;0.0000;2.0155;1.4478;4.9687;4.1887
KTQQD;1.0000;0.0000;2.2044;3.0917;34.2312;5.4522
KTVTA;82.0000;344.9622;1.8917;3.4529;470.0090;4.2588
KTVTS;16.0000;68.8420;1.9835;3.1734;150.4441;4.5895
KVFLE;59.0000;281.3543;2.0618;4.0803;821.2305;4.8509
KVFWQ;1.0000;0.0000;2.5400;5.5179;559.5767;7.3170
KVGAK;8.0000;26.8897;1.9325;1.8991;24.2222;3.8414
KVGKG;2.0000;3.5545;1.9182;0.9238;3.4927;3.5545
KVLGD;1.0000;0.0000;2.0358;1.4935;5.2575;4.2238
KVLRD;70.0000;295.1912;2.0035;3.4093;413.0046;4.2781
KVLSL;1.0000;0.0000;1.9800;1.8808;8.3808;4.5215
LARRG;101.0000;369.1432;1.9447;2.8052;247.1639;3.6914
LDVVY;23.0000;105.2035;1.9776;3.5814;288.6692;4.7820
LEGVI;5.0000;17.2738;2.0304;2.3156;31.1903;4.3185
LENII;1.0000;0.0000;2.0023;2.6816;21.3191;5.1370
LENVI;80.0000;398.3654;2.0236;4.4619;1483.9046;5.0426
LENVV;4.0000;14.8447;2.0349;3.0381;64.3552;4.9482
LEQVI;1.0000;0.0000;2.0184;2.5391;18.0785;5.0275
LESVI;9.0000;39.4879;1.9866;3.3743;142.2415;4.9360
LFLEN;1.0000;0.0000;2.1153;3.0970;34.4410;5.4563
LFLES;1.0000;0.0000;2.0760;2.9583;29.3483;5.3497
LGDNI;1.0000;0.0000;2.2248;2.3766;14.9723;4.9025
LGGKG;1.0000;0.0000;1.9236;0.4682;1.0729;3.4357
LGKGA;1.0000;0.0000;1.9573;0.8414;2.1790;3.7226
LGKGG;92.0000;312.6520;1.9236;2.4320;153.1598;3.4357
LGKGS;1.0000;0.0000;2.0688;1.2716;3.9773;4.0533
LGKVG;2.0000;3.6593;1.9400;1.0602;4.2443;3.6593
LGVTK;1.0000;0.0000;1.9432;1.1216;3.2640;3.9379
LHSLK;1.0000;0.0000;2.1073;2.5081;17.4402;5.0036
LISGL;1.0000;0.0000;2.0821;1.8217;7.8134;4.4761
LIYDE;1.0000;0.0000;1.9602;2.6773;21.2137;5.1337
LIYED;2.0000;5.1337;1.9602;2.9783;42.4744;5.1337
LIYEE;83.0000;414.1116;1.9384;4.4877;1557.0436;5.0501
LKETI;2.0000;4.5133;1.9409;2.1711;16.6694;4.5133
LKGFL;1.0000;0.0000;2.0887;1.7111;6.8467;4.3910
LKGIT;1.0000;0.0000;1.9648;1.2444;3.8396;4.0323
LKHQG;1.0000;0.0000;2.2518;2.3088;13.8390;4.8505
LKIFL;15.0000;65.9257;2.0176;3.3008;168.7217;4.7090
LKIQG;1.0000;0.0000;2.1073;1.8044;7.6539;4.4627
LKLFL;2.0000;4.6356;2.0110;2.3303;20.0665;4.6356
LKNFL;1.0000;0.0000;2.1488;2.6532;20.6306;5.1152
LKQFL;1.0000;0.0000;2.1432;2.6335;20.1659;5.1000
LKRMG;1.0000;0.0000;2.0861;1.4788;5.1628;4.2125
LKRQE;1.0000;0.0000;2.1247;2.0870;10.6831;4.6800
LKRQG;94.0000;390.5131;2.0822;3.4345;492.6744;4.1991
LKRSG;2.0000;4.1076;2.0535;1.6433;8.9250;4.1076
LKSFL;8.0000;35.0598;2.1091;3.4176;140.9576;5.0085
LKSVL;1.0000;0.0000;1.9800;1.8808;8.3808;4.5215
LKTFL;8.0000;32.6873;2.0128;2.9766;84.7818;4.6696
LKVFL;59.0000;267.6475;2.0112;3.7728;576.3602;4.6146
LKVFW;1.0000;0.0000;2.3668;4.9137;279.0991;6.8526
LRDNI;91.0000;446.1164;2.1659;4.4063;1484.4748;4.9568
LRETI;1.0000;0.0000;1.9927;1.7589;7.2500;4.4278
LRLAR;1.0000;0.0000;1.9376;1.1191;3.2531;3.9360
LRSFL;2.0000;4.9231;2.1714;2.7043;30.9523;4.9231
LSDSI;1.0000;0.0000;2.0377;3.0413;32.2966;5.4134
LSGLV;1.0000;0.0000;2.0624;1.6989;6.7477;4.3817
LSIAC;1.0000;0.0000;2.2463;3.9305;89.9780;6.0969
LSLGG;1.0000;0.0000;2.0903;1.4080;4.7282;4.1581
LVYDE;1.0000;0.0000;1.9907;2.5545;18.4040;5.0393
LVYEE;2.0000;4.9558;1.9661;2.7469;32.5131;4.9558
LYGFG;97.0000;430.1713;2.2034;3.8148;775.6627;4.4810
MAGGK;3.0000;8.4008;2.1144;1.9402;15.5711;4.2004
MAGRG;2.0000;4.1149;2.1114;1.6529;9.0285;4.1149
MATDT;1.0000;0.0000;2.0266;2.7405;22.8228;5.1823
MDIVY;1.0000;0.0000;2.0485;2.9642;29.5470;5.3542
MDVVY;77.0000;399.7444;2.0805;4.7279;1977.4351;5.2598
MGGKG;2.0000;3.9136;2.0755;1.3909;6.5451;3.9136
MGIKY;1.0000;0.0000;2.1863;2.1207;11.1127;4.7059
MGITK;2.0000;4.5101;2.1195;2.1671;16.5906;4.5101
MGKVG;3.0000;8.2743;2.0951;1.8579;14.1275;4.1372
MIYEE;7.0000;33.1678;1.9619;4.0354;268.6094;5.5280
MNTQS;1.0000;0.0000;2.1267;3.9385;90.8057;6.1030
MPGRG;1.0000;0.0000;2.3274;2.1874;12.0132;4.7571
MSGRD;1.0000;0.0000;2.3670;2.5165;17.6109;5.0101
MSGRG;70.0000;306.7467;2.2359;3.6272;530.8453;4.4456
MTGRG;23.0000;90.3469;2.1085;2.7029;104.7904;4.1067
NAARE;1.0000;0.0000;2.1324;2.3530;14.5685;4.8844
NFLEN;1.0000;0.0000;2.1468;3.7209;70.6804;5.9358
NGAVY;1.0000;0.0000;2.1784;2.1915;12.0708;4.7603
NIIKD;1.0000;0.0000;2.0916;2.6539;20.6474;5.1157
NIQGI;95.0000;481.3206;2.2980;4.6378;1980.0462;5.1204
NKASI;3.0000;10.2753;2.1111;3.1596;64.1147;5.1376
NNAAR;1.0000;0.0000;2.2260;2.6694;21.0222;5.1276
NTIYE;1.0000;0.0000;1.9959;2.9293;28.3807;5.3273
NTQSI;1.0000;0.0000;2.1016;3.4123;49.5319;5.6986
NVIRD;81.0000;394.8674;2.1658;4.3284;1280.4072;4.9358
NVLKQ;1.0000;0.0000;2.1503;2.6237;19.9390;5.0925
NVLKV;1.0000;0.0000;2.0154;1.9922;9.5576;4.6071
NVLRS;2.0000;4.9155;2.1753;2.6945;30.6043;4.9155
NVVRD;4.0000;14.5244;2.1535;2.8992;54.8250;4.8415
PAILR;1.0000;0.0000;2.1396;2.3527;14.5623;4.8842
PAIRR;102.0000;474.0805;2.1671;4.1137;1122.1226;4.6939
PGRGK;1.0000;0.0000;2.1190;1.4294;4.8561;4.1745
PTVTA;1.0000;0.0000;2.0520;2.5659;18.6484;5.0481
QDALK;1.0000;0.0000;2.0877;2.4983;17.2430;4.9961
QERTL;1.0000;0.0000;2.1221;2.2676;13.1909;4.8188
QFLEQ;1.0000;0.0000;2.1355;3.6815;67.5455;5.9055
QGITK;95.0000;422.6909;2.1151;3.8263;777.8200;4.4967
QGKTL;1.0000;0.0000;2.0962;1.7531;7.2004;4.4233
QGRTI;1.0000;0.0000;2.1313;1.7374;7.0659;4.4112
QGRTL;94.0000;403.4216;2.1099;3.6150;606.6103;4.3379
QNVIR;1.0000;0.0000;2.2218;2.6080;19.5785;5.0804
QQDAL;1.0000;0.0000;2.1139;3.2388;40.5583;5.5653
QSIGA;1.0000;0.0000;2.2482;2.4809;16.8986;4.9827
QSSLS;1.0000;0.0000;2.1010;3.6191;62.8567;5.8575
QVIRD;1.0000;0.0000;2.1604;2.4002;15.3892;4.9207
QVLKS;3.0000;9.9718;2.1107;2.9621;51.0574;4.9859
RAGVR;1.0000;0.0000;1.9393;0.7736;1.9543;3.6704
RAVLK;6.0000;20.0026;1.9171;1.9812;23.1098;4.0005
RDAVT;86.0000;379.0303;2.0146;3.7342;665.6138;4.4592
RDKGG;1.0000;0.0000;2.0236;0.9550;2.5856;3.8099
RDNIQ;92.0000;493.3334;2.3149;5.0152;3009.0526;5.4212
RDSVT;14.0000;62.2681;2.1197;3.3761;177.7676;4.7899
RDTLS;1.0000;0.0000;2.1200;2.2573;13.0331;4.8109
RENIQ;2.0000;5.3377;2.2804;3.2438;57.6866;5.3377
RETIL;1.0000;0.0000;1.9927;1.7589;7.2500;4.4278
REYIR;1.0000;0.0000;2.0858;1.7660;7.3118;4.4332
RGGVK;100.0000;343.4360;1.9129;2.5116;175.1100;3.4691
RGKGG;95.0000;305.0718;1.8867;2.1984;118.6008;3.2454
RGKVG;2.0000;3.4691;1.9129;0.8126;2.9443;3.4691
RGVLK;80.0000;293.3793;1.9271;2.7329;202.3414;3.7137
RGVRK;1.0000;0.0000;1.9058;0.5822;1.3809;3.5234
RHAKK;1.0000;0.0000;2.0567;1.6939;6.7073;4.3778
RHRKI;19.0000;77.8226;2.0817;2.9019;119.8703;4.3235
RHRKQ;1.0000;0.0000;2.2248;2.1319;11.2595;4.7145
RHRKV;72.0000;300.2665;2.0564;3.3577;394.7063;4.2291
RHRRV;3.0000;8.2872;2.0623;1.8663;14.2690;4.1436
RHSKR;1.0000;0.0000;2.1923;2.0129;9.7935;4.6230
RHSRK;2.0000;4.6230;2.1923;2.3140;19.6880;4.6230
RHSRR;1.0000;0.0000;2.2016;1.9017;8.5905;4.5376
RHTKK;2.0000;4.3696;2.0547;1.9842;13.3903;4.3696
RIARR;1.0000;0.0000;1.9513;0.9670;2.6309;3.8191
RINGA;1.0000;0.0000;2.1386;1.7678;7.3276;4.4346
RIRTK;1.0000;0.0000;1.9417;1.0675;3.0316;3.8963
RISAL;2.0000;4.5726;2.0417;2.2484;18.2409;4.5726
RISAM;7.0000;30.3026;2.1894;3.4141;131.3264;5.0504
RISGL;81.0000;342.8610;2.0920;3.4826;483.4293;4.2858
RISNT;1.0000;0.0000;2.1891;2.5605;18.5318;5.0439
RISSF;3.0000;10.7387;2.2935;3.4610;90.7494;5.3693
RISSL;4.0000;14.7099;2.1467;2.9796;60.1578;4.9033
RKIFL;1.0000;0.0000;2.0712;1.8772;8.3448;4.5187
RKILR;19.0000;69.5223;1.9336;2.3020;59.8456;3.8624
RKQSS;1.0000;0.0000;2.3058;2.7499;23.0722;5.1895
RKRHR;1.0000;0.0000;2.0469;1.2802;4.0212;4.0598
RKSNK;2.0000;4.7269;2.1794;2.4491;23.0346;4.7269
RKTIT;1.0000;0.0000;1.9394;1.3593;4.4475;4.1206
RKTVT;97.0000;386.5205;1.9217;3.2233;392.3591;4.0263
RKVLG;1.0000;0.0000;1.9271;0.8298;2.1396;3.7137
RKVLR;71.0000;263.7587;1.9103;2.7517;194.8158;3.7680
RLARR;101.0000;374.5751;1.9310;2.8759;268.1809;3.7458
RLISG;1.0000;0.0000;2.0920;1.5741;5.8028;4.2858
RMGIK;1.0000;0.0000;2.1087;1.5742;5.8036;4.2859
RNVLK;2.0000;4.4378;2.0564;2.0730;14.8613;4.4378
RNVLR;2.0000;4.3523;2.0760;1.9618;13.0410;4.3523
RQERT;1.0000;0.0000;2.1605;2.0201;9.8758;4.6285
RQGKT;1.0000;0.0000;2.0920;1.5056;5.3359;4.2331
RQGRT;93.0000;381.5769;2.0937;3.3628;451.2216;4.1476
RQVLK;3.0000;8.8453;2.0517;2.2294;21.8513;4.4227
RRAGV;1.0000;0.0000;1.9393;0.7736;1.9543;3.6704
RRGGV;101.0000;338.3569;1.9050;2.4047;155.4654;3.3836
RRIAR;1.0000;0.0000;1.9513;0.9670;2.6309;3.8191
RRKTV;25.0000;91.2473;1.9185;2.3426;71.9691;3.8020
RRLAR;100.0000;370.8294;1.9310;2.8716;265.5219;3.7458
RRLIS;1.0000;0.0000;2.0643;1.6448;6.3220;4.3401
RRTVT;1.0000;0.0000;1.9392;1.1253;3.2802;3.9408
RRVGG;1.0000;0.0000;1.9050;0.4003;0.8987;3.3836
RRVIR;2.0000;3.7559;1.9352;1.1857;5.0287;3.7559
RRVLR;2.0000;3.6825;1.9149;1.0903;4.4238;3.6825
RSFLE;2.0000;5.1594;2.2325;3.0118;44.1452;5.1594
RSGRT;2.0000;4.0561;2.0654;1.5764;8.2287;4.0561
RSNKA;1.0000;0.0000;2.1900;2.3394;14.3398;4.8740
RSVLK;4.0000;12.9936;2.0217;2.2353;25.4065;4.3312
RTIYG;1.0000;0.0000;2.0497;1.4321;4.8723;4.1766
RTKTQ;1.0000;0.0000;2.0673;1.8680;8.2548;4.5117
RTLSG;1.0000;0.0000;2.0800;1.5229;5.4507;4.2464
RTLYG;97.0000;393.9088;2.0298;3.3234;440.3562;4.1032
RTVLK;2.0000;3.9923;1.9153;1.4933;7.4332;3.9923
RTVTA;1.0000;0.0000;1.9304;1.4278;4.8466;4.1733
RVFLE;1.0000;0.0000;2.1183;2.1982;12.1658;4.7655
RVGGG;1.0000;0.0000;1.9075;0.3297;0.7231;3.3292
RVIRE;2.0000;4.1825;2.0127;1.7408;10.0337;4.1825
RVLRD;2.0000;4.1927;2.0236;1.7540;10.1937;4.1927
SALIY;1.0000;0.0000;1.9683;2.4938;17.1544;4.9927
SALVY;1.0000;0.0000;1.9859;2.3710;14.8767;4.8983
SAMIY;7.0000;32.8229;2.0277;3.9606;246.4446;5.4705
SDILH;1.0000;0.0000;2.0687;3.1560;36.8665;5.5017
SDSIS;1.0000;0.0000;1.9834;3.5265;56.4970;5.7864
SFIYD;3.0000;11.4726;1.9926;3.9385;157.2801;5.7363
SFLEN;5.0000;23.3168;2.1095;4.2812;301.2847;5.8292
SFLES;5.0000;22.8904;2.0729;4.1425;256.8108;5.7226
SGLIY;82.0000;381.1699;2.1498;4.0344;918.3556;4.7058
SGLVY;1.0000;0.0000;2.1320;1.9978;9.6213;4.6114
SGRDK;1.0000;0.0000;2.1663;1.7585;7.2464;4.4274
SGRGK;71.0000;270.4083;2.0403;2.8753;224.7083;3.8630
SGRTL;2.0000;4.2464;2.0800;1.8239;11.0791;4.2464
SIACI;1.0000;0.0000;2.2295;4.0260;100.4318;6.1703
SIEGI;3.0000;9.5715;2.1662;2.7017;37.7968;4.7857
SIGAK;1.0000;0.0000;2.0862;1.7403;7.0908;4.4135
SISKP;1.0000;0.0000;2.2664;3.3793;47.6845;5.6732
SKAAK;1.0000;0.0000;2.0013;1.8817;8.3896;4.5222
SKGAK;1.0000;0.0000;2.0567;1.5085;5.3551;4.2353
SKGGK;1.0000;0.0000;2.0456;1.1353;3.3247;3.9485
SKPAI;1.0000;0.0000;2.1802;2.9491;29.0366;5.3426
SKRSN;1.0000;0.0000;2.3117;2.7696;23.6033;5.2047
SLDVV;15.0000;68.9521;2.0251;3.5821;233.2922;4.9251
SLGGK;1.0000;0.0000;2.0688;1.2716;3.9773;4.0533
SLIYE;3.0000;10.3735;1.9768;3.2234;69.0149;5.1867
SLKET;2.0000;4.8128;2.0260;2.5609;26.2192;4.8128
SLKRM;1.0000;0.0000;2.1818;2.2822;13.4169;4.8300
SLKRQ;2.0000;4.8166;2.1771;2.5658;26.3693;4.8166
SLSDS;1.0000;0.0000;2.0564;3.4310;50.6136;5.7130
SLVYE;1.0000;0.0000;2.0084;2.6235;19.9350;5.0924
SMDVV;1.0000;0.0000;2.1279;3.0276;31.7927;5.4030
SNKAS;3.0000;10.8744;2.1934;3.5493;100.4640;5.4372
SNTIY;1.0000;0.0000;2.0326;3.1070;34.8386;5.4639
SRKSN;2.0000;5.2047;2.3117;3.0707;47.2488;5.2047
SRQVL;3.0000;9.8008;2.1699;2.8509;44.9062;4.9004
SRRVI;1.0000;0.0000;2.0605;1.6175;6.1165;4.3191
SSFIY;3.0000;11.5788;2.0042;4.0075;170.2935;5.7894
SSLIY;3.0000;10.6467;2.0152;3.4012;84.7017;5.3233
SSLSD;1.0000;0.0000;2.0564;3.4310;50.6136;5.7130
SSLVY;1.0000;0.0000;2.0514;2.8013;24.4816;5.2290
SVIRD;9.0000;38.6338;2.1265;3.2354;121.2011;4.8292
SVLES;1.0000;0.0000;2.0531;2.8098;24.7248;5.2355
SVLKT;1.0000;0.0000;1.9820;1.9250;8.8305;4.5555
SVLKV;3.0000;9.0010;1.9800;2.3306;24.5842;4.5005
SVTYT;15.0000;68.9363;1.9807;3.5806;232.8990;4.9240
TALDV;8.0000;32.5463;1.9381;2.9504;82.2571;4.6495
TAMDI;1.0000;0.0000;2.0194;2.7918;24.2144;5.2217
TAMDV;76.0000;384.5467;2.0442;4.5498;1600.3848;5.1273
TCSDI;1.0000;0.0000;2.2707;4.3359;143.5067;6.4085
TDTGS;1.0000;0.0000;2.1812;2.2308;12.6376;4.7905
TEHAK;63.0000;306.4818;2.0553;4.2289;1006.9783;4.9433
TEHAR;25.0000;116.5866;2.1248;3.7163;351.5217;4.8578
TEHTK;1.0000;0.0000;2.0553;2.4188;15.7250;4.9350
TFLEG;5.0000;19.0645;2.1769;2.8981;61.2177;4.7661
TFLEN;2.0000;5.4903;2.1001;3.4423;72.5133;5.4903
TFLES;1.0000;0.0000;2.0613;3.0025;30.8847;5.3837
TGRGK;23.0000;77.5290;1.9286;1.9448;43.3514;3.5240
TGSGR;1.0000;0.0000;2.0768;1.2047;3.6455;4.0018
THAKR;1.0000;0.0000;2.0680;1.8745;8.3184;4.5166
TILGV;1.0000;0.0000;1.9689;1.3534;4.4147;4.1161
TIMGI;2.0000;4.6883;2.1405;2.3989;21.7301;4.6883
TITCS;1.0000;0.0000;2.2382;3.9640;93.5152;6.1227
TIYEE;1.0000;0.0000;1.9237;2.6128;19.6894;5.0841
TIYGF;1.0000;0.0000;2.1895;2.2860;13.4759;4.8329
TKKSL;2.0000;4.4717;1.9956;2.1170;15.6480;4.4717
TKPAI;102.0000;505.3666;2.0858;4.5167;1784.7092;5.0036
TKRKT;1.0000;0.0000;1.9181;1.1275;3.2899;3.9424
TKTQQ;1.0000;0.0000;2.1393;2.7198;22.2823;5.1663
TLGKG;1.0000;0.0000;1.9548;0.8307;2.1426;3.7143
TLSGL;1.0000;0.0000;2.0724;1.7705;7.3511;4.4367
TLSIA;1.0000;0.0000;1.9480;2.2391;12.7602;4.7969
TLYGF;97.0000;456.9172;2.1744;4.1773;1177.4634;4.7596
TLYGY;1.0000;0.0000;2.0871;1.8831;8.4036;4.5233
TQQDA;1.0000;0.0000;2.0934;3.2830;42.6792;5.5993
TQSIG;1.0000;0.0000;2.2464;2.4701;16.6895;4.9744
TRAVL;2.0000;4.1393;1.9254;1.6846;9.3803;4.1393
TRGVL;79.0000;300.4922;1.9530;2.9080;246.1470;3.8525
TRGVR;1.0000;0.0000;1.9369;0.7628;1.9199;3.6622
TRNVL;4.0000;13.7298;2.0631;2.5546;36.8114;4.5766
TRSVL;4.0000;13.4100;2.0273;2.4159;31.3434;4.4700
TRTVL;2.0000;4.1311;1.9239;1.6739;9.2598;4.1311
TRVFL;1.0000;0.0000;2.0587;1.9350;8.9348;4.5631
TSLDV;15.0000;69.7221;2.0149;3.6536;253.3346;4.9801
TSMDV;1.0000;0.0000;2.1026;3.0992;34.5278;5.4580
TVLKN;1.0000;0.0000;2.0178;2.0637;10.3954;4.6621
TVLKT;1.0000;0.0000;1.8880;1.4841;5.1966;4.2165
TVTAL;8.0000;30.5452;1.8735;2.5785;53.5201;4.3636
TVTAM;77.0000;367.9480;1.9884;4.1835;1056.6301;4.8414
TVTSL;15.0000;65.7199;1.9558;3.2817;165.0424;4.6943
TVTSM;1.0000;0.0000;2.0641;2.7273;22.4757;5.1721
TYCEH;11.0000;65.6959;2.2719;5.5868;2009.3309;6.5696
TYTEH;89.0000;463.7212;2.0022;4.8035;2319.2881;5.2696
TYTVT;1.0000;0.0000;1.9078;1.9636;9.2410;4.5851
VFLEN;60.0000;320.6816;2.1267;4.8478;2004.1095;5.4353
VFWQN;1.0000;0.0000;2.5624;6.2781;1342.7233;7.9013
VGAKK;2.0000;3.8414;1.9325;1.2970;5.8111;3.8414
VGAKR;6.0000;18.7795;1.9384;1.6629;15.8280;3.7559
VGGGC;1.0000;0.0000;2.2181;2.3129;13.9037;4.8536
VGKGY;2.0000;3.8891;2.0146;1.3591;6.2881;3.8891
VIRDA;82.0000;364.3828;2.0220;3.7648;673.2192;4.4986
VIRDS;14.0000;62.7800;2.1265;3.4273;188.5762;4.8292
VIREN;2.0000;4.8523;2.1339;2.6123;27.8264;4.8523
VKRIN;1.0000;0.0000;2.0728;1.8674;8.2487;4.5112
VKRIS;98.0000;427.2421;2.0373;3.7199;698.8994;4.4046
VKRTL;1.0000;0.0000;1.9153;1.1923;3.5866;3.9923
VLESV;1.0000;0.0000;1.9978;2.2973;13.6545;4.8416
VLGDN;1.0000;0.0000;2.2055;2.2538;12.9798;4.8082
VLKGF;1.0000;0.0000;2.0845;1.6837;6.6256;4.3700
VLKIF;15.0000;65.6317;2.0186;3.2735;163.4900;4.6880
VLKLF;2.0000;4.6146;2.0112;2.3030;19.4388;4.6146
VLKNF;1.0000;0.0000;2.1509;2.6259;19.9885;5.0941
VLKQF;1.0000;0.0000;2.1454;2.6062;19.5381;5.0790
VLKSF;8.0000;34.9127;2.1113;3.3902;136.5879;4.9875
VLKSV;1.0000;0.0000;1.9800;1.8535;8.1138;4.5005
VLKTF;8.0000;32.5402;2.0134;2.9493;82.1498;4.6486
VLKVF;60.0000;271.0227;2.0110;3.7528;567.9692;4.5936
VLRDN;72.0000;345.2360;2.1547;4.1818;1019.6769;4.8625
VLRSF;2.0000;4.9021;2.1705;2.6770;29.9895;4.9021
VLSLG;1.0000;0.0000;2.0624;1.6989;6.7477;4.3817
VRAVL;4.0000;12.2530;1.9178;1.9141;17.4347;4.0843
VRDAV;4.0000;13.2125;2.0086;2.3303;28.3760;4.4042
VRKIF;1.0000;0.0000;2.0685;1.8498;8.0788;4.4977
VRRVG;1.0000;0.0000;1.9221;0.6913;1.6977;3.6072
VTALD;8.0000;32.5463;1.9381;2.9504;82.2571;4.6495
VTAMD;77.0000;389.6740;2.0442;4.5555;1621.4431;5.1273
VTKPA;1.0000;0.0000;2.0813;2.3853;15.1254;4.9093
VTLGK;1.0000;0.0000;1.9432;1.1216;3.2640;3.9379
VTSLD;15.0000;69.7221;2.0149;3.6536;253.3346;4.9801
VTSMD;1.0000;0.0000;2.1026;3.0992;34.5278;5.4580
VTYCE;11.0000;60.8746;2.2317;4.9596;975.9210;6.0875
VTYTE;89.0000;421.2937;1.9377;4.1762;1126.4153;4.7874
VTYTV;1.0000;0.0000;1.9127;1.8920;8.4926;4.5301
VVRDA;4.0000;13.2125;2.0086;2.3303;28.3760;4.4042
VVYAL;99.0000;441.4275;1.9139;3.8542;819.9201;4.5044
VVYSL;1.0000;0.0000;1.9958;2.2888;13.5192;4.8350
VYALK;99.0000;433.2146;1.9351;3.7451;723.1638;4.4206
VYDET;2.0000;5.0733;1.9801;2.8998;38.7931;5.0733
VYEET;2.0000;4.9898;1.9565;2.7911;34.2176;4.9898
VYSLK;2.0000;4.7512;2.0269;2.4807;23.8951;4.7512
WQNVI;1.0000;0.0000;2.4623;5.7672;745.6603;7.5087
YALKH;1.0000;0.0000;2.0552;2.3768;14.9759;4.9027
YALKI;1.0000;0.0000;1.9394;1.8723;8.2965;4.5149
YALKR;96.0000;403.8707;1.9829;3.5115;544.1155;4.2513
YATHA;1.0000;0.0000;1.9926;2.6123;19.6776;5.0837
YCEHA;11.0000;65.7784;2.2653;5.5976;2034.3271;6.5778
YDDSR;3.0000;10.6529;2.2529;3.4052;85.1016;5.3265
YDETR;3.0000;9.8080;2.1215;2.8556;45.1503;4.9040
YEDVR;2.0000;4.8490;2.1214;2.6080;27.6887;4.8490
YEEIR;1.0000;0.0000;2.0952;2.3210;14.0366;4.8598
YEETR;90.0000;429.0223;2.0910;4.2240;1196.8829;4.8205
YEEVR;2.0000;4.7655;2.0907;2.4993;24.4141;4.7655
YGKVG;3.0000;7.7782;2.0146;1.5352;9.5839;3.8891
YIRDT;1.0000;0.0000;2.0758;2.1665;11.7231;4.7411
YSLKR;2.0000;4.5819;2.0902;2.2605;18.5005;4.5819
YTEHA;88.0000;459.1697;1.9992;4.8093;2321.7569;5.2778
YTEHT;1.0000;0.0000;2.0022;2.8541;26.0215;5.2696
YTVTA;1.0000;0.0000;1.9077;1.9743;9.3586;4.5933
