# Supplementary material for: Evaluating deterministic motif significance measures in protein databases
Source: Algorithms Mol Biol. 2007 Dec 24;2:16. doi: 10.1186/1748-7188-2-16 (PMC2254621; doi:10.1186/1748-7188-2-16)
Supplement: Additional File 2 — Scripts and Datasets. This file contains the sequence datasets (synthetic and real) and the evaluated motifs. This data is separated according to the tables where it is presented and discussed. It also contains script programs (in perl language) developed for this work. [file 1748-7188-2-16-S2.zip › Scripts_and_Datasets/datasets/Table 3/Motifs/score_PS00291.fasta]

Motif;Supp;IG;Pratt;LogOdds;Zscore;Info
AAAAGAVVGGLGGYAM;1.0000;0.0000;0.5125;14.2622;13090470.3620;14.1971
AAAAGAVVGGLGGYLL;1.0000;0.0000;0.4973;14.1014;10877781.1835;14.0735
AAAAGAVVGGLGGYML;66.0000;919.7044;0.5066;16.0195;804275404.6669;14.1493
AAAGAVVGGLGGYAMG;1.0000;0.0000;0.4966;13.6271;6300792.9081;13.7089
AAAGAVVGGLGGYLLG;1.0000;0.0000;0.4816;13.4662;5235766.5264;13.5853
AAAGAVVGGLGGYMLG;66.0000;887.9735;0.4908;15.3844;387119226.8684;13.6611
AAANQTEVEMENKVVT;1.0000;0.0000;0.2369;17.2773;421204104.3616;16.5146
AAAQRAYNMAFFSAPP;1.0000;0.0000;0.2423;17.3979;483968016.5238;16.6073
AACTDVALSKKGKGKP;1.0000;0.0000;0.5079;16.6412;202513619.2873;16.0256
AAGAVVGGLGGYAMGR;1.0000;0.0000;0.4959;13.6198;6248065.6806;13.7033
AAGAVVGGLGGYLLGS;1.0000;0.0000;0.4684;13.3233;4441189.9856;13.4754
AAGAVVGGLGGYMLGS;66.0000;880.8311;0.4775;15.2415;328370263.4419;13.5512
AAGVLLFSSPPVILLI;1.0000;0.0000;0.3636;16.2711;132257813.6025;15.7412
AAKKNTSEAVAAANQT;1.0000;0.0000;0.2161;17.2171;393032578.4804;16.4683
AANQTEVEMENKVVTK;1.0000;0.0000;0.2363;17.2551;410611479.6056;16.4975
AAQRAYNMAFFSAPPV;1.0000;0.0000;0.2455;17.2015;385998581.3426;16.4563
AAWSDIGLCKKRPKPG;1.0000;0.0000;0.5263;16.8422;255233183.6466;16.1801
AAYQRAAGVLLFSSPP;1.0000;0.0000;0.3558;16.1548;115682055.7205;15.6518
ACTDVALSKKGKGKPS;1.0000;0.0000;0.4974;16.4982;171780283.4385;15.9158
ADCFNITVTEYSIGPA;1.0000;0.0000;0.4496;17.5620;584585680.8104;16.7334
ADTWLAVLLLLLTTLF;1.0000;0.0000;0.2248;17.5671;588071876.1009;16.7374
AEYEAAAQRAYNMAFF;1.0000;0.0000;0.2315;18.1077;1095796121.4864;17.1529
AFFSAPPVTLLFLSFL;1.0000;0.0000;0.2571;17.4384;507072290.1921;16.6384
AGAAAAGAVVGGLGGY;68.0000;916.6212;0.4932;15.4231;410844979.0161;13.6809
AGAVVGGLGGYAMGRV;1.0000;0.0000;0.4780;13.4233;4983272.4612;13.5523
AGAVVGGLGGYLLGSA;1.0000;0.0000;0.4684;13.3233;4441189.9856;13.4754
AGAVVGGLGGYMLGSA;66.0000;880.8311;0.4775;15.2415;328370263.4419;13.5512
AGGTHNQWNKPSKPKT;1.0000;0.0000;0.4266;15.6416;64070000.5427;15.2573
AGGWGQPHGGGWGQPH;1.0000;0.0000;0.4639;12.8878;2690175.5625;13.1407
AGSHRQPSYPRQPGYP;1.0000;0.0000;0.3808;14.9184;27864595.2198;14.7015
AGVLLFSSPPVILLIS;1.0000;0.0000;0.3563;16.1282;112186453.3731;15.6313
AHGQWNKPSKPKTSMK;1.0000;0.0000;0.3581;16.3062;137707090.2667;15.7682
AHLGYWMLLLFVATWS;1.0000;0.0000;0.3852;16.9145;277392985.2000;16.2357
AILFSPPPVILLISLL;2.0000;16.2070;0.2381;17.1781;531412457.9100;16.2070
AILFSSPPVILLISFL;1.0000;0.0000;0.2455;17.1955;383382649.3778;16.4517
AKKNTSEAVAAANQTE;1.0000;0.0000;0.2216;17.3429;454262874.3668;16.5650
ALCKKRPKPGGGWNTG;2.0000;14.9693;0.5488;15.5678;83230566.9733;14.9693
ALFVAMWTDVGLCKKR;1.0000;0.0000;0.4486;17.6994;684780615.5988;16.8390
ALFVATWTDVGLCKKR;3.0000;33.4882;0.4416;18.0531;1782194722.7249;16.7441
ALFVTMWTDVGLCKKR;1.0000;0.0000;0.4441;17.6124;619526707.2690;16.7721
ALFVTTCTDVGLCKKR;1.0000;0.0000;0.4748;17.9168;879592129.6799;17.0061
ALLLAACTDVALSKKG;1.0000;0.0000;0.4208;17.3544;460300164.7030;16.5738
ALSKKGKGKPSGGGWG;1.0000;0.0000;0.4922;13.5803;5970355.4703;13.6730
AMGRVMSGMNYHFDSP;1.0000;0.0000;0.4847;16.3470;144330970.3779;15.7995
AMNRPLIHFGNDYEDR;2.0000;16.8139;0.4386;17.9677;1319002637.7413;16.8139
AMSRPIIHFGNDYEDR;1.0000;0.0000;0.4441;17.7140;696412203.2507;16.8502
AMSRPIIHFGSDYEDR;5.0000;67.1801;0.4423;18.3412;3205692440.7110;16.7950
AMSRPLIHFGNDCEDR;1.0000;0.0000;0.4844;18.2143;1238808339.0346;17.2348
AMSRPLIHFGNDYEDR;42.0000;687.1058;0.4369;19.2181;25500602106.7172;16.7587
AMSRPLIHFGNEYEDR;1.0000;0.0000;0.4275;17.4876;536615706.6517;16.6762
AMSRPLIHFGSDYEDR;8.0000;116.9243;0.4350;18.4261;4471740649.9036;16.7035
AMSRPMIHFGNDWEDR;2.0000;16.9817;0.4521;18.1861;1695960717.5505;16.9817
AMSRPMLHFGNDWEDR;3.0000;33.7803;0.4451;18.2430;2217899278.4634;16.8901
AMSRPMMHFGNDWEDR;1.0000;0.0000;0.4506;17.8646;828211199.3713;16.9660
AMSRPVIHFGNEYEDR;1.0000;0.0000;0.4254;17.3533;459755386.7200;16.5730
AMWSDVALCKKRPKPG;2.0000;16.5015;0.4297;17.5614;826135970.2842;16.5015
AMWSDVGLCKKRPKPG;21.0000;320.2672;0.5114;17.9474;4175233658.2872;16.0134
AMWTDVGLCKKRPKPG;1.0000;0.0000;0.5150;16.6812;212056205.3506;16.0564
ANLGCWMLFLFVATWS;1.0000;0.0000;0.4441;17.6831;672035040.2276;16.8265
ANLGCWMLVLFVATWS;16.0000;248.0696;0.4241;18.5119;6979924738.0555;16.5380
ANLGCWMLVVFVATWS;2.0000;16.4348;0.4210;17.4745;747522379.0141;16.4348
ANLGYWLLALFVATWT;1.0000;0.0000;0.3791;16.8421;255227635.0609;16.1801
ANLGYWLLALFVTMWT;1.0000;0.0000;0.3815;16.8786;266166767.8685;16.2081
ANLGYWLLALFVTTCT;1.0000;0.0000;0.4107;17.1830;377898469.0289;16.4421
ANLGYWMLVLFVATWS;1.0000;0.0000;0.3771;16.6883;213809885.7735;16.0619
ANLSYWLLALFVAMWT;1.0000;0.0000;0.2203;17.4577;518470894.7019;16.6533
ANLSYWLLALFVATWT;2.0000;16.5584;0.2188;17.6353;899573840.5126;16.5584
ANQTEVEMENKVVTKV;1.0000;0.0000;0.2390;17.0587;327491576.3012;16.3465
APPVTLLFLSFLIFLI;1.0000;0.0000;0.2506;17.4542;516378140.6788;16.6506
AQRAYNMAFFSAPPVT;1.0000;0.0000;0.2440;17.1145;349216120.6996;16.3894
AQRGASVILFSSPPVI;1.0000;0.0000;0.3591;16.1169;110736159.2028;15.6226
ARLLTTCCLLALLLAA;1.0000;0.0000;0.2587;18.3533;1453781254.3684;17.3416
ARYPNRVYYRDYSSPV;1.0000;0.0000;0.2298;16.5007;172262688.0460;15.9176
ASAILFSPPPVILLIS;2.0000;16.1927;0.2401;17.1595;520163183.1530;16.1927
ASAILFSSPPVILLIS;1.0000;0.0000;0.2361;16.9359;284325443.8814;16.2522
ASGIQLHPADTWLAVL;1.0000;0.0000;0.3835;16.6997;216612583.2703;16.0706
ASVIFSSPPVILLISF;1.0000;0.0000;0.2492;16.9805;299301834.9548;16.2864
ASVILFSPPPVILLIS;1.0000;0.0000;0.2400;16.6620;207433388.0634;16.0417
ASVILFSSPPVILLIS;21.0000;322.0235;0.2367;18.0617;4762160925.6086;16.1012
ASVILFSSPPVILLVS;1.0000;0.0000;0.2332;16.4860;169388136.5822;15.9064
ASVVLFSSPPVVLLIS;1.0000;0.0000;0.2283;16.2326;126526416.5834;15.7116
ASYGRGASVIFSSPPV;1.0000;0.0000;0.4160;15.4092;49029484.4096;15.0787
ATWSDIGFCKKRPKPG;2.0000;16.2985;0.5413;17.2973;609537339.8495;16.2985
ATWSDLGLCKKRPKPG;30.0000;464.6291;0.5092;18.1132;6039510481.6534;16.0217
ATWSDVGLCKKRPKPG;1.0000;0.0000;0.5012;16.5018;172482060.1083;15.9185
ATWSNLGLCKKRPKPG;1.0000;0.0000;0.4820;16.3319;141839643.1120;15.7879
ATWTDVGLCKKRPKPG;3.0000;31.9230;0.5049;17.0349;551892739.7886;15.9615
AVAAANQTEVEMENKV;1.0000;0.0000;0.2379;17.3643;465568961.7465;16.5814
AVLFSSPPMILLISFL;1.0000;0.0000;0.2446;17.1751;374444762.2795;16.4360
AVLFSSPPVILLISFL;4.0000;48.7709;0.2445;17.5442;1145488315.4102;16.2570
AVVGGLGGYAMGRVMS;1.0000;0.0000;0.4844;13.9519;9158406.0205;13.9586
AVVGGLGGYLLGSAMS;1.0000;0.0000;0.4746;13.8519;8162150.7592;13.8817
AVVGGLGGYMLGSAMN;2.0000;14.0128;0.4902;14.3234;19864135.3478;14.0128
AVVGGLGGYMLGSAMS;64.0000;879.3256;0.4837;15.7567;585201081.5758;13.9575
AWSDIGLCKKRPKPGG;1.0000;0.0000;0.5671;16.2070;122850546.1576;15.6919
AYAQRGASVILFSSPP;1.0000;0.0000;0.3565;16.1310;112551245.5342;15.6335
AYNMAFFSAPPVTLLF;1.0000;0.0000;0.2493;17.3668;466949433.5006;16.5834
AYQRAAGVLLFSSPPV;1.0000;0.0000;0.3474;15.9584;92264587.4735;15.5008
AYYDGRRSSAVLFSSP;5.0000;63.4913;0.3728;17.1413;805392715.7471;15.8728
AYYDGRRSSSTVLFSS;1.0000;0.0000;0.3683;16.4328;159313426.9820;15.8655
AYYQRGASAILFSPPP;2.0000;15.6286;0.3571;16.4257;223463124.7561;15.6286
AYYQRGASVILFSPPP;1.0000;0.0000;0.3485;15.9282;89113790.7808;15.4776
AYYQRGASVILFSSPP;21.0000;310.7421;0.3496;17.3278;2045833683.5327;15.5371
AYYQRGASVVLFSSPP;1.0000;0.0000;0.3366;15.7522;72769476.0476;15.3423
AYYQRGSSIVLFSSPP;1.0000;0.0000;0.3420;15.8626;82636156.5358;15.4272
AYYQRGSSMVFFSSPP;1.0000;0.0000;0.3587;16.0832;106524627.0451;15.5968
AYYQRGSSMVLFSSPP;29.0000;431.5213;0.3405;17.3045;2340579588.4586;15.4115
AYYQRRASAILFSSPP;1.0000;0.0000;0.2313;16.8299;251647378.2220;16.1707
CCLLALLLAACTDVAL;1.0000;0.0000;0.3104;19.0403;3206444398.9972;17.8697
CEDRYYRENMYRYPNQ;1.0000;0.0000;0.2736;17.9202;882954418.9682;17.0087
CFNITVTEYSIGPAAK;1.0000;0.0000;0.4289;17.3068;435782922.8990;16.5373
CITQYEKESQAYYQRG;21.0000;325.1360;0.4086;18.2641;6012307339.0610;16.2568
CITQYERESQAYYQRG;9.0000;130.1455;0.4096;17.9110;2621055854.0404;16.2682
CITQYQAEYEAAAQRA;1.0000;0.0000;0.2632;17.8675;831043252.2996;16.9682
CITQYQKESQAYYQRG;1.0000;0.0000;0.3909;16.6256;198910927.6983;16.0137
CITQYQKEYEAYAQRG;1.0000;0.0000;0.4155;17.0849;337522553.9023;16.3667
CITQYQQESQAAYQRA;1.0000;0.0000;0.2623;17.2177;393273724.0838;16.4687
CITQYQRESEAYYQRG;6.0000;81.3410;0.4096;17.7349;1747370569.3603;16.2682
CITQYQRESQAYYQRG;16.0000;240.3759;0.3919;17.8445;3237356402.0360;16.0251
CITQYQREYQASYGRG;1.0000;0.0000;0.4743;16.1959;121281630.2808;15.6834
CITQYQTESQAYYQRG;1.0000;0.0000;0.3872;16.5607;184598737.0950;15.9638
CKKPKPRPGGGWNSGG;1.0000;0.0000;0.5236;14.4175;15653472.0897;14.3165
CKKRPKPGGGWNTGGS;29.0000;403.7320;0.5354;16.0133;529302918.0556;14.4190
CKKRPKPGGWNTGGSR;37.0000;536.4561;0.5408;16.7469;1391292490.9564;14.9016
CLLALLLAACTDVALS;1.0000;0.0000;0.2820;18.4034;1540065148.2354;17.3801
CTDVALSKKGKGKPSG;1.0000;0.0000;0.5348;15.8631;82682437.0484;15.4276
CTDVGLCKKRPKPGGW;1.0000;0.0000;0.5953;16.5036;172849650.2923;15.9199
CTTQYQKESQAYYDGR;1.0000;0.0000;0.4087;16.9053;274471584.0476;16.2286
CVNITIKQHTVTTTTK;36.0000;581.0340;0.2491;18.9460;17258900358.9474;16.6010
CVNITVKEHTVTTTTK;7.0000;99.8960;0.2534;18.2977;3608029783.2295;16.6493
CVNITVKQHTTTTTTK;1.0000;0.0000;0.2453;17.2458;406207901.5330;16.4903
CVNITVKQHTVTTTKG;1.0000;0.0000;0.3840;16.5882;190519844.0589;15.9849
CVNITVKQHTVTTTTK;21.0000;328.1240;0.2488;18.4585;7520178225.2575;16.4062
CVNVTIKQHTVTTTTK;1.0000;0.0000;0.2488;17.1363;358103725.0123;16.4062
CVQQYREYRLASGIQL;1.0000;0.0000;0.3960;16.7225;222395512.8082;16.0882
CVTQYQKESEAYYQRR;1.0000;0.0000;0.2633;17.3163;440585827.3934;16.5446
CVTQYQKESQAYYDGR;5.0000;64.5779;0.4059;17.4948;1209839792.4626;16.1445
CVTQYQQESEAYYQRG;1.0000;0.0000;0.3896;16.5201;176155846.7753;15.9326
CVTQYQRESEAYYQRG;1.0000;0.0000;0.3975;16.7033;217536423.5904;16.0734
CWMLFLFVATWSDLGL;1.0000;0.0000;0.4635;17.9250;887933360.8099;17.0124
CWMLVLFVATWSDLGL;15.0000;234.1355;0.4436;18.7258;8645905244.7096;16.7240
CWMLVLFVATWSNLGL;1.0000;0.0000;0.4205;17.2456;406103149.5896;16.4902
CWMLVVFVATWSDLGL;2.0000;16.6208;0.4407;17.7165;987671800.6457;16.6208
DCEDRYYRENMYRYPN;1.0000;0.0000;0.2801;18.3438;1437935096.5655;17.3343
DCFNITVTEYSIGPAA;1.0000;0.0000;0.4496;17.5620;584585680.8104;16.7334
DCVNITIKQHTVTTTT;36.0000;587.8981;0.2633;19.2012;23152137190.8200;16.7971
DCVNITVKEHTVTTTT;7.0000;101.0727;0.2677;18.5529;4840030291.1876;16.8455
DCVNITVKQHTTTTTT;1.0000;0.0000;0.2599;17.5009;544911950.8597;16.6865
DCVNITVKQHTVTTTK;1.0000;0.0000;0.2647;17.4563;517626761.8921;16.6522
DCVNITVKQHTVTTTT;21.0000;332.0464;0.2638;18.7137;10088023822.4631;16.6023
DCVNVTIKQHTVTTTT;1.0000;0.0000;0.2638;17.3915;480382086.7840;16.6023
DEYRWWSENSARYPNR;1.0000;0.0000;0.2405;17.6774;667666182.0306;16.8221
DEYSNQNNFVHDCVNI;1.0000;0.0000;0.2932;18.1878;1201638374.6427;17.2144
DGRRSSAVLFSSPPMI;1.0000;0.0000;0.3851;16.5662;185757421.9971;15.9680
DGRRSSAVLFSSPPVI;4.0000;47.3669;0.3743;16.9353;568262605.9530;15.7890
DGRRSSSTVLFSSPPV;1.0000;0.0000;0.3572;16.0464;102104742.2297;15.5685
DIGFCKKRPKPGGGWN;2.0000;15.4443;0.6096;16.1858;169545462.7213;15.4443
DIGLCKKRPKPGGGWN;1.0000;0.0000;0.5855;15.6437;64229060.4803;15.2590
DIKIMERVVEQMCITQ;10.0000;155.8004;0.2858;19.3137;13889726376.4279;17.3112
DIKIMERVVEQMCTTQ;1.0000;0.0000;0.2841;18.1697;1176877979.0609;17.2005
DIKMMERVVEQMCITQ;15.0000;242.1356;0.2851;19.4693;20348868028.8105;17.2954
DKPKTNLKHVAGAAAA;1.0000;0.0000;0.3868;16.8970;271863782.5254;16.2223
DLGLCKKPKPRPGGGW;1.0000;0.0000;0.5610;15.3754;47156949.7216;15.0527
DLGLCKKRPKPGGWNT;30.0000;452.0733;0.5538;17.5499;3157593483.5487;15.5887
DMKIMERVVEQMCVTQ;3.0000;34.2013;0.2895;18.5169;3039964197.2137;17.1006
DQYNNQNNFVHDCVNI;7.0000;102.1590;0.2899;18.7884;6347798287.7683;17.0265
DQYNNQNTFVHDCVNI;3.0000;34.0286;0.2900;18.4046;2671291634.7487;17.0143
DQYNNQSTFVHDCVNI;1.0000;0.0000;0.2915;17.8557;819757739.3079;16.9591
DQYSNQNNFVHDCVNI;44.0000;729.7656;0.2914;19.5150;36733577827.9413;16.9713
DQYSNQNNFVHDCVNV;1.0000;0.0000;0.2915;17.6181;623603827.1515;16.7765
DQYSNQNNFVRDCVNI;1.0000;0.0000;0.2905;17.8435;808343949.8536;16.9497
DQYSNQNNLVHDCVNI;1.0000;0.0000;0.2801;17.6305;632537018.2830;16.7860
DQYSNQNSFVHDCVNI;3.0000;33.8322;0.2927;18.2768;2305776904.1806;16.9161
DQYSSQNNFVHDCVNI;4.0000;50.7483;0.2927;18.4017;3074369205.5742;16.9161
DRYSNQNNFVHDCVNI;1.0000;0.0000;0.2874;18.0548;1030968689.0449;17.1122
DRYYRENMHRYPNQVY;12.0000;180.3698;0.2379;18.2038;4240049485.8617;16.3973
DRYYRENMNRYPNQVY;3.0000;32.6533;0.2356;17.5099;953629758.6753;16.3266
DRYYRENMYRYPNQVY;50.0000;797.9619;0.2359;18.6775;14931232763.4812;16.2849
DRYYRENMYRYPSQVY;1.0000;0.0000;0.2364;16.9067;274923039.9868;16.2297
DRYYRENQYRYPNQVM;1.0000;0.0000;0.2383;16.9134;277038671.2836;16.2348
DSPDEYRWWSENSARY;1.0000;0.0000;0.2555;17.8459;810608088.7613;16.9516
DTWLAVLLLLLTTLFA;1.0000;0.0000;0.2248;17.5671;588071876.1009;16.7374
DVALCKKRPKPGGGWN;2.0000;15.5524;0.5512;16.3265;199351647.4537;15.5524
DVALSKKGKGKPSGGG;1.0000;0.0000;0.5053;14.1858;11988943.1632;14.1384
DVFVADCFNITVTEYS;1.0000;0.0000;0.3033;18.3795;1498335887.8725;17.3618
DVGLCKKRPKPGGGWN;24.0000;346.4770;0.5619;16.7706;1151439248.6365;15.0642
DVGLCKKRPKPGGWNT;6.0000;77.4276;0.5433;16.7166;541065270.7844;15.4855
DVKIMERVVEQMCITQ;1.0000;0.0000;0.2903;18.0603;1037509084.8703;17.1164
DVKMIERVVEQMCITQ;1.0000;0.0000;0.2903;18.0603;1037509084.8703;17.1164
DVKMMERVVEQMCITQ;31.0000;513.0189;0.2895;19.5311;31412963371.2087;17.1006
DVKMMERVVEQMCVTQ;5.0000;67.6234;0.2912;18.4853;3784560361.1534;16.9059
DWEDRYYRENMNRYPN;3.0000;34.0942;0.2477;18.4473;2805786081.7362;17.0471
DWEDRYYRENMYRYPN;3.0000;34.0108;0.2496;18.3930;2635855982.2505;17.0054
DWGQPHGGGWGQPHVG;1.0000;0.0000;0.4907;13.5595;5829431.1096;13.6570
DYEDRYYRENMHRYPN;12.0000;186.6756;0.2480;18.9497;10006485540.8260;16.9705
DYEDRYYRENMYRYPN;45.0000;741.7604;0.2487;19.3776;31713839361.4066;16.8582
DYEDRYYRENMYRYPS;1.0000;0.0000;0.2509;17.6525;648816348.4036;16.8030
DYSSPVPQDVFVADCF;1.0000;0.0000;0.3280;17.9007;863347901.8179;16.9937
EAAAQRAYNMAFFSAP;1.0000;0.0000;0.2398;17.7440;720912221.1726;16.8733
EAVAAANQTEVEMENK;1.0000;0.0000;0.2381;17.6865;674673522.6002;16.8291
EAYAQRGASVILFSSP;1.0000;0.0000;0.3741;16.4771;167654815.2843;15.8995
EAYYQRGASAILFSPP;2.0000;15.8947;0.3748;16.7718;332867652.6504;15.8947
EAYYQRGASVILFSSP;6.0000;79.0158;0.3675;17.1299;870698921.4104;15.8032
EAYYQRRASAILFSSP;1.0000;0.0000;0.2339;17.1760;374850535.9700;16.4367
EDRYYRENMHRYPNQV;12.0000;182.4933;0.2447;18.4550;5661726612.1383;16.5903
EDRYYRENMNRYPNQV;3.0000;33.0394;0.2428;17.7611;1273379237.8656;16.5197
EDRYYRENMYRYPNQV;50.0000;807.4211;0.2435;18.9287;19937634730.6600;16.4780
EDRYYRENMYRYPSQV;1.0000;0.0000;0.2444;17.1579;367103991.8221;16.4228
EDRYYRENQYRYPNQV;1.0000;0.0000;0.2435;17.0027;307038584.4067;16.3035
EGGDWGQPHGGGWGQP;1.0000;0.0000;0.4935;13.2259;3970187.6415;13.4006
EHTVTTTTKGENFTET;7.0000;97.9239;0.3948;17.8701;2205236253.7917;16.3206
EKESQAYYQRGSSMVF;1.0000;0.0000;0.3779;16.5269;177535880.6005;15.9378
EKESQAYYQRGSSMVL;20.0000;299.2973;0.3600;17.5868;2690243107.5397;15.7525
EMCVQQYREYRLASGI;1.0000;0.0000;0.4198;17.1375;358599590.7899;16.4071
EMENKVVTKVIREMCV;1.0000;0.0000;0.2754;17.9875;954099219.0495;17.0604
ENFTETDIKIMERVVE;11.0000;173.6188;0.2522;19.4211;16484833634.1896;17.3619
ENFTETDIKMMERVVE;15.0000;242.8458;0.2517;19.5353;21955253113.5075;17.3461
ENFTETDMKIMERVVE;3.0000;34.6923;0.2517;18.8363;4391050622.7015;17.3461
ENFTETDVKIMERVVE;1.0000;0.0000;0.2608;18.1263;1119412368.9652;17.1671
ENFTETDVKMIERVVE;1.0000;0.0000;0.2608;18.1263;1119412368.9652;17.1671
ENFTETDVKMMERVVE;35.0000;583.1462;0.2601;19.6498;38266033863.1877;17.1514
ENKVVTKVIREMCVQQ;1.0000;0.0000;0.2742;17.4441;510410534.5168;16.6428
ENLTETDVKMMERVVE;1.0000;0.0000;0.2517;17.8647;828363205.9142;16.9661
ENMHRYPNQVYYRPMD;5.0000;65.4315;0.2447;17.7724;1665511673.1680;16.3579
ENMHRYPNQVYYRPVD;7.0000;97.0732;0.2439;17.6856;1783276262.7327;16.1789
ENMNRYPNQVYYRPVD;3.0000;32.2165;0.2409;17.2258;687560160.8297;16.1083
ENMYRYPNQVYYKPVD;3.0000;32.1103;0.2401;17.1567;634988613.1098;16.0551
ENMYRYPNQVYYRPVD;46.0000;722.9944;0.2406;18.3572;9904085993.8606;16.0665
ENMYRYPNQVYYRSVD;1.0000;0.0000;0.2373;16.7718;235376273.3501;16.1260
ENMYRYPSQVYYRPVD;1.0000;0.0000;0.2404;16.6226;198217524.0123;16.0113
ENQYRYPNQVMYRPID;1.0000;0.0000;0.2455;16.8826;267407194.1871;16.2112
ENSARYPNRVYYRDYS;1.0000;0.0000;0.2326;16.9721;296429555.4635;16.2800
EQMCITQYEKESQAYY;21.0000;337.5051;0.2712;19.0688;15182932699.8299;16.8753
EQMCITQYERESQAYY;9.0000;135.0932;0.2716;18.7156;6618975443.2291;16.8866
EQMCITQYQAEYEAAA;1.0000;0.0000;0.2698;18.0370;1010131874.8506;17.0985
EQMCITQYQKESQAYY;1.0000;0.0000;0.2675;17.4302;502311518.3889;16.6321
EQMCITQYQKEYEAYA;1.0000;0.0000;0.2703;17.8895;852348679.3963;16.9851
EQMCITQYQQESQAAY;1.0000;0.0000;0.2710;17.3872;478023644.5444;16.5990
EQMCITQYQRESEAYY;6.0000;84.4332;0.2716;18.5395;4412650295.4861;16.8866
EQMCITQYQRESQAYY;16.0000;249.6527;0.2680;18.6492;8175324647.5176;16.6435
EQMCITQYQREYQASY;1.0000;0.0000;0.2680;17.4451;510957790.4699;16.6435
EQMCITQYQTESQAYY;1.0000;0.0000;0.2665;17.3654;466168817.3488;16.5823
EQMCTTQYQKESQAYY;1.0000;0.0000;0.2632;17.2863;425609078.6812;16.5215
EQMCVTQYQKESEAYY;1.0000;0.0000;0.2720;17.4932;540050770.6590;16.6805
EQMCVTQYQKESQAYY;5.0000;65.7494;0.2661;17.8758;1876036826.2112;16.4373
EQMCVTQYQQESEAYY;1.0000;0.0000;0.2739;17.3247;444847912.0311;16.5510
EQMCVTQYQRESEAYY;1.0000;0.0000;0.2724;17.5080;549346647.2807;16.6919
ERESQAYYQRGSSMVL;9.0000;126.1111;0.3609;17.2549;1231447579.2011;15.7639
ERVVEQMCITQYEKES;21.0000;340.0708;0.2818;19.2357;18399496003.2413;17.0035
ERVVEQMCITQYERES;9.0000;136.1195;0.2821;18.8825;8021231116.6084;17.0149
ERVVEQMCITQYQAEY;1.0000;0.0000;0.2788;17.6368;637186476.0163;16.7909
ERVVEQMCITQYQKES;1.0000;0.0000;0.2787;17.5971;608728165.8755;16.7604
ERVVEQMCITQYQKEY;1.0000;0.0000;0.2781;17.6147;621162232.2586;16.7739
ERVVEQMCITQYQQES;1.0000;0.0000;0.2808;17.4287;501418511.5481;16.6309
ERVVEQMCITQYQRES;22.0000;352.2077;0.2791;18.9544;13622536054.6429;16.7718
ERVVEQMCITQYQREY;1.0000;0.0000;0.2786;17.6295;631854277.8715;16.7853
ERVVEQMCITQYQTES;1.0000;0.0000;0.2778;17.5323;564928493.1455;16.7106
ERVVEQMCTTQYQKES;1.0000;0.0000;0.2746;17.4532;515776016.1992;16.6498
ERVVEQMCVTQYQKES;6.0000;82.8282;0.2777;18.1219;2728179023.2419;16.5656
ERVVEQMCVTQYQQES;1.0000;0.0000;0.2784;17.1753;374540323.5129;16.4362
ERVVEQMCVTQYQRES;1.0000;0.0000;0.2782;17.3586;462523180.2344;16.5770
ESEAYYQRGASAILFS;2.0000;16.2202;0.3913;17.1953;542055095.3178;16.2202
ESEAYYQRGASVILFS;6.0000;80.3460;0.3845;17.4760;1296981354.0887;16.0692
ESEAYYQRRASAILFS;1.0000;0.0000;0.2332;17.5221;558372295.8284;16.7028
ESQAAYQRAAGVLLFS;1.0000;0.0000;0.3729;16.5308;178334026.1467;15.9408
ESQAYYDGRRSSAVLF;5.0000;64.4091;0.3892;17.4399;1135716152.7888;16.1023
ESQAYYDGRRSSSTVL;1.0000;0.0000;0.3632;16.3321;141872181.1086;15.7881
ESQAYYQRGASVILFS;16.0000;237.3909;0.3674;17.5856;2402919543.0008;15.8261
ESQAYYQRGASVVLFS;1.0000;0.0000;0.3552;16.1281;112180524.1385;15.6313
ESQAYYQRGSSIVLFS;1.0000;0.0000;0.3603;16.2386;127390876.7313;15.7162
ESQAYYQRGSSMVFFS;1.0000;0.0000;0.3767;16.4591;164217047.3753;15.8857
ESQAYYQRGSSMVLFS;29.0000;439.6120;0.3587;17.6805;3608208541.3044;15.7004
ETDIKIMERVVEQMCI;10.0000;157.9886;0.2819;19.6300;19992031417.0524;17.5543
ETDIKIMERVVEQMCT;1.0000;0.0000;0.2817;18.4861;1693926927.9885;17.4437
ETDIKMMERVVEQMCI;15.0000;245.5395;0.2813;19.7856;29288928947.0693;17.5385
ETDMKIMERVVEQMCV;3.0000;34.6875;0.2891;18.8332;4375540459.9296;17.3438
ETDVKIMERVVEQMCI;1.0000;0.0000;0.2898;18.3766;1493327777.5296;17.3595
ETDVKMIERVVEQMCI;1.0000;0.0000;0.2898;18.3766;1493327777.5296;17.3595
ETDVKMMERVVEQMCI;31.0000;520.3130;0.2891;19.8475;45213918085.9392;17.3438
ETDVKMMERVVEQMCV;5.0000;68.5960;0.2937;18.8017;5447267108.7541;17.1490
EVEMENKVVTKVIREM;1.0000;0.0000;0.2475;17.6192;624408108.5505;16.7774
EYEAAAQRAYNMAFFS;1.0000;0.0000;0.2357;17.9648;929498811.0044;17.0430
EYEAYAQRGASVILFS;1.0000;0.0000;0.3910;16.8408;254837539.0810;16.1791
EYEDRYYRENMYRYPN;1.0000;0.0000;0.2415;17.6171;622871620.7739;16.7757
EYEDRYYRENQYRYPN;1.0000;0.0000;0.2445;17.3901;479609600.8707;16.6012
EYQASYGRGASVIFSS;1.0000;0.0000;0.4455;15.8562;82027074.1913;15.4223
EYRLASGIQLHPADTW;1.0000;0.0000;0.3969;16.9514;289426860.4833;16.2641
EYRWWSENSARYPNRV;1.0000;0.0000;0.2325;17.2479;407203936.4909;16.4920
EYSIGPAAKKNTSEAV;1.0000;0.0000;0.3760;16.6247;198697847.3173;16.0129
EYSNQNNFVHDCVNIT;1.0000;0.0000;0.2793;17.8678;831315553.5165;16.9685
FCKKRPKPGGGWNTGG;2.0000;14.6664;0.5662;15.1737;52874638.8335;14.6664
FDSPDEYRWWSENSAR;1.0000;0.0000;0.2621;18.1502;1150642513.1223;17.1855
FFSAPPVTLLFLSFLI;1.0000;0.0000;0.2594;17.4954;541427994.5320;16.6822
FFSSPPVILLISFLIF;1.0000;0.0000;0.2664;17.6155;621709163.6273;16.7745
FGNDCEDRYYRENMYR;1.0000;0.0000;0.4813;18.2333;1266180884.6341;17.2494
FGNDWEDRYYRENMNR;3.0000;33.9244;0.4449;18.3368;2470648857.2067;16.9622
FGNDWEDRYYRENMYR;3.0000;33.8410;0.4436;18.2825;2321016064.8737;16.9205
FGNDYEDRYYRENMHR;3.0000;33.7712;0.4405;18.2371;2202815124.3447;16.8856
FGNDYEDRYYRENMYR;42.0000;687.7040;0.4342;19.2371;26064060046.0834;16.7733
FGNEYEDRYYRENMYR;1.0000;0.0000;0.4248;17.5066;548472696.4999;16.6908
FGNEYEDRYYRENQYR;1.0000;0.0000;0.4170;17.2796;422322613.9761;16.5163
FGSDYEDRYYRENMHR;9.0000;134.6430;0.4389;18.6424;6083938012.0859;16.8304
FGSDYEDRYYRENMYR;4.0000;50.1542;0.4324;18.1441;2285273820.6306;16.7181
FIVTWSDLGLCKKPKP;1.0000;0.0000;0.4376;17.3178;441326730.6993;16.5457
FKHVAGAAAAGAVVGG;1.0000;0.0000;0.5302;15.0295;31665425.4275;14.7868
FLFVATWSDLGLCKKR;1.0000;0.0000;0.4566;17.8331;798750539.5432;16.9418
FNITVTEYSIGPAAKK;1.0000;0.0000;0.3863;16.7907;240549799.7447;16.1406
FSAPPVTLLFLSFLIF;1.0000;0.0000;0.2594;17.4954;541427994.5320;16.6822
FSPPPVILLISFLIFL;1.0000;0.0000;0.2604;17.2970;430880212.3473;16.5297
FSPPPVILLISLLILL;2.0000;16.1592;0.2364;17.1159;494694784.8003;16.1592
FSSPPMILLISFLIFL;1.0000;0.0000;0.2529;17.6073;615913537.2793;16.7682
FSSPPVILLISFLIFL;54.0000;879.2284;0.2555;19.1068;25436445433.1744;16.5892
FSSPPVILLISFLLFL;1.0000;0.0000;0.2517;17.2553;410674213.0235;16.4976
FSSPPVILLISLLIFL;1.0000;0.0000;0.2441;17.1334;356893020.4911;16.4039
FSSPPVILLVSFLIFL;1.0000;0.0000;0.2550;17.1210;351852693.2480;16.3944
FSSPPVVLLISFLIFL;1.0000;0.0000;0.2550;17.1210;351852693.2480;16.3944
FTETDIKIMERVVEQM;11.0000;172.0143;0.2575;19.2123;12963249037.4034;17.2014
FTETDIKMMERVVEQM;15.0000;240.5996;0.2568;19.3265;17265046169.4281;17.1857
FTETDMKIMERVVEQM;3.0000;34.3714;0.2568;18.6276;3453009233.8856;17.1857
FTETDVKIMERVVEQM;1.0000;0.0000;0.2636;17.9175;880277085.9846;17.0067
FTETDVKMIERVVEQM;1.0000;0.0000;0.2636;17.9175;880277085.9846;17.0067
FTETDVKMMERVVEQM;35.0000;577.6911;0.2628;19.4411;30091424496.5992;16.9909
FVAAWSDIGLCKKRPK;1.0000;0.0000;0.4515;17.6801;669704889.8835;16.8241
FVADCFNITVTEYSIG;1.0000;0.0000;0.4635;17.7648;738302704.7906;16.8892
FVAMWSDVALCKKRPK;2.0000;17.1456;0.2783;18.3992;2167693444.4934;17.1456
FVAMWSDVGLCKKRPK;21.0000;333.1477;0.4437;18.7853;10955371701.3243;16.6574
FVAMWTDVGLCKKRPK;1.0000;0.0000;0.4454;17.5191;556413063.6324;16.7004
FVATWSDIGFCKKRPK;2.0000;16.9426;0.4648;18.1351;1599361537.6791;16.9426
FVATWSDLGLCKKRPK;30.0000;483.3057;0.4393;18.9511;15847036988.9910;16.6657
FVATWSDVGLCKKRPK;1.0000;0.0000;0.4363;17.3397;452574690.4118;16.5625
FVATWSNLGLCKKRPK;1.0000;0.0000;0.4162;17.1698;372172227.8202;16.4319
FVATWTDVGLCKKRPK;3.0000;33.2111;0.4380;17.8728;1448108201.4766;16.6055
FVHDCVNITIKQHTVT;36.0000;595.0023;0.2804;19.4652;31378296216.5850;17.0001
FVHDCVNITVKEHTVT;6.0000;85.2421;0.2847;18.7500;5622630722.6252;17.0484
FVHDCVNITVKQHTTT;1.0000;0.0000;0.2773;17.7650;738523984.4213;16.8894
FVHDCVNITVKQHTVT;21.0000;336.1059;0.2818;18.9778;13672387872.1109;16.8053
FVHDCVNVTIKQHTVT;1.0000;0.0000;0.2818;17.6555;651066089.1481;16.8053
FVRDCVNITVKEHTVT;1.0000;0.0000;0.2839;17.9438;907348131.2751;17.0269
FVTMWTDVGLCKKRPK;1.0000;0.0000;0.4406;17.4321;503391517.4310;16.6336
FVTTCTDVGLCKKRPK;1.0000;0.0000;0.4708;17.7365;714705615.8915;16.8676
FVVMWSDVGLCKKRPK;1.0000;0.0000;0.4366;17.2666;416080027.1734;16.5064
FVVTWSDVGLCKKRPK;1.0000;0.0000;0.4289;17.1432;360960192.5873;16.4115
GAAAAGAVVGGLGGYA;1.0000;0.0000;0.4932;13.5906;6041837.9267;13.6809
GAAAAGAVVGGLGGYL;1.0000;0.0000;0.4874;13.5284;5624380.2125;13.6331
GAAAAGAVVGGLGGYM;66.0000;891.0805;0.4966;15.4466;415852331.9331;13.7089
GAGGWGQPHGGGWGQP;1.0000;0.0000;0.4328;12.2320;1264316.5843;12.6366
GAGSHRQPSYPRQPGY;1.0000;0.0000;0.4222;14.5036;17285411.5634;14.3827
GAHGQWNKPSKPKTSM;1.0000;0.0000;0.4317;15.6932;67991991.7009;15.2970
GASAILFSPPPVILLI;2.0000;15.8144;0.3717;16.6674;295162026.9577;15.8144
GASVIFSSPPVILLIS;1.0000;0.0000;0.3608;16.1665;117251693.9716;15.6608
GASVILFSPPPVILLI;1.0000;0.0000;0.3634;16.1699;117706253.0807;15.6634
GASVILFSSPPVILLI;21.0000;314.4578;0.3643;17.5695;2702246366.1905;15.7229
GASVILFSSPPVILLV;1.0000;0.0000;0.3517;15.9939;96117809.4788;15.5281
GASVVLFSSPPVVLLI;1.0000;0.0000;0.3385;15.7405;71796303.1448;15.3333
GAVVGGLGGYAMGRVM;1.0000;0.0000;0.4814;13.4598;5196857.0100;13.5803
GAVVGGLGGYLLGSAM;1.0000;0.0000;0.4718;13.3597;4631540.7173;13.5034
GAVVGGLGGYMLGSAM;66.0000;882.6523;0.4809;15.2779;342444311.1876;13.5793
GCWMLFLFVATWSDLG;1.0000;0.0000;0.5676;17.3521;459107858.5163;16.5721
GCWMLVLFVATWSDLG;15.0000;227.9703;0.5377;18.1529;4470383946.6208;16.2836
GCWMLVLFVATWSNLG;1.0000;0.0000;0.5101;16.6726;209976509.0195;16.0498
GCWMLVVFVATWSDLG;2.0000;16.1804;0.5298;17.1435;510677833.8611;16.1804
GDWGQPHGGGWGQPHV;1.0000;0.0000;0.4907;13.5595;5829431.1096;13.6570
GENFTETDIKIMERVV;11.0000;167.7705;0.4382;18.6602;6865083571.1181;16.7771
GENFTETDIKMMERVV;15.0000;234.6582;0.4367;18.7744;9143231335.7823;16.7613
GENFTETDMKIMERVV;3.0000;33.5226;0.4367;18.0754;1828646267.1565;16.7613
GENFTETDVKIMERVV;1.0000;0.0000;0.4288;17.3654;466177556.5360;16.5823
GENFTETDVKMIERVV;1.0000;0.0000;0.4288;17.3654;466177556.5360;16.5823
GENFTETDVKMMERVV;35.0000;563.2620;0.4273;18.8890;15935830851.2851;16.5665
GENLTETDVKMMERVV;1.0000;0.0000;0.4096;17.1038;344970580.9615;16.3813
GFCKKRPKPGGGWNTG;2.0000;14.6664;0.5662;15.1737;52874638.8335;14.6664
GGAHGQWNKPSKPKTS;1.0000;0.0000;0.4625;15.0216;31381347.1030;14.7808
GGDWGQPHGGGWGQPH;1.0000;0.0000;0.4840;13.1209;3518010.0965;13.3199
GGGAHGQWNKPSKPKT;1.0000;0.0000;0.4850;14.5295;17807069.6266;14.4025
GGGGWGQGGGSHGQWG;2.0000;11.8892;0.3911;11.5606;825389.3898;11.8892
GGGGWGQGGGSHGQWN;1.0000;0.0000;0.4202;11.8235;789991.7134;12.3227
GGGGWGQGGSHSQWNK;8.0000;92.2049;0.4669;13.8318;22557459.5420;13.1721
GGGGWGQGGTHGQWNK;9.0000;102.6950;0.4561;13.4467;15358651.2626;12.8369
GGGGWGQGGTHNQWNK;1.0000;0.0000;0.4787;13.0565;3266662.1425;13.2704
GGGGWGQGGTHSQWNK;6.0000;66.0758;0.4721;13.7628;18044337.6858;13.2152
GGGGWGQPHGGGWGQP;49.0000;583.1268;0.4003;13.2871;29818917.1692;12.1485
GGGSHGQWGKPSKPKT;2.0000;13.8592;0.4731;14.1235;15781485.5672;13.8592
GGGSHGQWNKPSKPKT;1.0000;0.0000;0.4724;14.3865;15104680.2602;14.2926
GGGSWGQPHGGGWGQP;2.0000;12.5268;0.4200;12.3901;2144889.4348;12.5268
GGGTHNQWHKPNKPKT;1.0000;0.0000;0.4743;15.1702;37234055.7231;14.8950
GGGTHNQWHKPSKPKT;15.0000;207.7568;0.4687;16.2744;514182249.0109;14.8398
GGGTHNQWNKPNKPKT;1.0000;0.0000;0.4662;15.0783;33497253.9280;14.8244
GGGTHNQWNKPSKPKT;9.0000;118.1533;0.4606;15.9607;277547417.6937;14.7692
GGGTHSQWNKPSKPKT;10.0000;132.4256;0.4550;15.9346;283909652.1943;14.7140
GGGTNWGQPHPGGSNW;1.0000;0.0000;0.4689;13.3206;4427466.9700;13.4734
GGGTWGQPHGGGWGQP;4.0000;37.7094;0.4250;12.7471;4575350.8354;12.5698
GGGWGAGSHRQPSYPR;1.0000;0.0000;0.4745;13.8359;8013003.2731;13.8694
GGGWGQAGGTHNQWNK;1.0000;0.0000;0.5025;13.6916;6786787.7239;13.7585
GGGWGQGGGAHGQWNK;1.0000;0.0000;0.4640;12.5795;1886261.9091;12.9037
GGGWGQGGGSHGQWGK;2.0000;12.3604;0.4245;12.1736;1671696.4508;12.3604
GGGWGQGGGSHGQWNK;1.0000;0.0000;0.4510;12.4365;1600004.0221;12.7938
GGGWGQGGGTHNQWHK;16.0000;200.1147;0.4872;14.3525;58097218.5982;13.3410
GGGWGQGGGTHNQWNK;9.0000;106.1630;0.4787;14.0107;29399959.2827;13.2704
GGGWGQGGGTHSQWNK;10.0000;118.9364;0.4721;13.9847;30073896.1430;13.2152
GGGWGQGGSHSQWNKP;8.0000;94.4364;0.4708;14.2465;36363292.6540;13.4909
GGGWGQGGTHGQWNKP;9.0000;105.2453;0.4653;13.8615;24758600.5681;13.1557
GGGWGQGGTHNQWGKP;1.0000;0.0000;0.4653;12.9073;2750955.6187;13.1557
GGGWGQGGTHNQWNKP;1.0000;0.0000;0.4825;13.4712;5265956.0918;13.5892
GGGWGQGGTHSQWNKP;6.0000;67.6697;0.4759;14.1776;29088006.5990;13.5339
GGGWGQPHGGGGWGQG;27.0000;307.5720;0.3844;12.6135;10192636.5571;11.8297
GGGWGQPHGGGWGQAG;1.0000;0.0000;0.4197;11.8172;784301.0937;12.3179
GGGWGQPHGGGWGQGG;35.0000;402.2096;0.3844;12.7262;13212677.0185;11.8297
GGGWGQPHGGGWGQPH;64.0000;797.1123;0.4347;14.0589;82870612.9535;12.6526
GGGWGQPHGGGWSQGG;1.0000;0.0000;0.4070;11.6743;665276.0671;12.2080
GGGWGQPHGGSWGQPH;3.0000;26.0617;0.4508;13.2220;6845748.7784;13.0309
GGGWGQPHVGGWGQPH;1.0000;0.0000;0.4461;12.6914;2145604.4929;12.9897
GGGWNSGGSNRYPGQP;1.0000;0.0000;0.4439;13.0451;3223943.0241;13.2616
GGGWNTGGSRYPGPGS;1.0000;0.0000;0.4361;12.5847;1897522.0213;12.9077
GGGWNTGGSRYPGQGS;27.0000;336.1960;0.4386;14.0458;53021630.6020;12.9306
GGGWNTGGSRYPGQSS;1.0000;0.0000;0.4489;13.1066;3460735.7656;13.3089
GGGWSQGGGTHNQWNK;1.0000;0.0000;0.4891;13.5487;5756829.2095;13.6487
GGLGGYAMGRVMSGMN;1.0000;0.0000;0.5008;13.6750;6658578.0051;13.7458
GGLGGYLLGSAMSRPL;1.0000;0.0000;0.4837;13.9550;9190422.3064;13.9609
GGLGGYMLGSAMNRPL;2.0000;14.0920;0.4994;14.4265;22366628.3538;14.0920
GGLGGYMLGSAMSRPI;6.0000;70.6417;0.5041;14.9509;70855322.7362;14.1283
GGLGGYMLGSAMSRPL;51.0000;701.8382;0.4929;15.7612;525080848.1348;14.0368
GGLGGYMLGSAMSRPM;6.0000;70.5629;0.5022;14.9304;69203456.4456;14.1126
GGLGGYMLGSAMSRPV;1.0000;0.0000;0.4812;13.9193;8821033.0257;13.9336
GGNLYPPQGGGWGQPH;1.0000;0.0000;0.4367;12.9570;2913157.6272;13.1939
GGNRYPGWGHPQGGGT;1.0000;0.0000;0.4467;12.7007;2168846.7534;12.9969
GGNRYPPQEGGDWGQP;1.0000;0.0000;0.4889;13.9851;9514790.2844;13.9841
GGNRYPPQGAGGWGQP;1.0000;0.0000;0.4398;12.9912;3030009.7222;13.2202
GGNRYPPQGGGGWGQP;46.0000;572.9398;0.4162;14.0188;67087530.7841;12.7320
GGNRYPPQGGGSWGQP;2.0000;13.1103;0.4270;13.1492;5140354.8141;13.1103
GGNRYPPQGGGTWGQP;4.0000;39.4599;0.4320;13.5062;10965099.7908;13.1533
GGNRYPPQGGGWGQPH;5.0000;52.9444;0.4417;13.7109;15515964.1960;13.2361
GGNRYPPQGGTWGQPH;1.0000;0.0000;0.4505;13.5600;5832804.0349;13.6574
GGNRYPPQSGGTWGQP;1.0000;0.0000;0.4359;13.3963;4830940.8815;13.5316
GGNRYPPQSGGWGQPH;1.0000;0.0000;0.4456;13.5041;5468747.7309;13.6144
GGNRYPSQGGGGWGQP;3.0000;25.5830;0.4228;12.9106;4783120.7223;12.7915
GGSHGQWGKPSKPKTN;2.0000;14.2926;0.4724;14.6875;30209360.5203;14.2926
GGSHGQWNKPSKPKTN;1.0000;0.0000;0.4563;14.9505;28913800.8954;14.7261
GGSHSQWNKPSKPKTN;8.0000;105.7310;0.4130;16.3457;407637658.9714;15.1044
GGSNRYPGQPGSPGGN;1.0000;0.0000;0.4188;12.7586;2318117.7200;13.0414
GGSNWGQGGYNKWKPD;1.0000;0.0000;0.5165;14.3057;13763321.6132;14.2306
GGSNWGQPHPGGSSWG;1.0000;0.0000;0.4574;13.1928;3821653.5217;13.3751
GGSRYPGPGSPGGNRY;1.0000;0.0000;0.4300;12.8876;2689289.3358;13.1405
GGSRYPGQGNPGGNRY;1.0000;0.0000;0.4388;12.9892;3023114.1386;13.2186
GGSRYPGQGSPGGNLY;1.0000;0.0000;0.4275;12.8625;2612734.2623;13.1212
GGSRYPGQGSPGGNRY;61.0000;789.8059;0.4324;14.7027;169773481.8174;13.1634
GGSRYPGQSSPGGNRY;2.0000;13.5417;0.4360;13.7106;9809551.2819;13.5417
GGSSWGQPHGGSNWGQ;1.0000;0.0000;0.4598;13.2226;3955066.6028;13.3980
GGSWGQPHGGGWGQGG;2.0000;12.2080;0.4070;11.9753;1330552.1342;12.2080
GGSWGQPHGGGWGQPH;2.0000;13.0309;0.4508;13.0459;4563832.5190;13.0309
GGSWGQPHGGSWGQPH;1.0000;0.0000;0.4617;13.2370;4021414.3989;13.4091
GGSYHNQKPWKPPKTN;1.0000;0.0000;0.4106;15.3828;47561971.1477;15.0584
GGTHGQWNKPSKPKTN;9.0000;118.1533;0.4606;15.9607;277547417.6937;14.7692
GGTHNQWGKPSKPKTS;1.0000;0.0000;0.4550;14.9346;28390965.2194;14.7140
GGTHNQWHKPNKPKTS;1.0000;0.0000;0.4283;15.6623;65617468.2979;15.2733
GGTHNQWHKPSKPKTS;15.0000;213.0528;0.4237;16.7666;906141884.5881;15.2181
GGTHNQWNKPNKPKTS;1.0000;0.0000;0.4211;15.5705;59032113.3435;15.2027
GGTHNQWNKPSKPKTN;10.0000;136.8239;0.4211;16.5705;590321133.4347;15.2027
GGTHNQWNKPSKPKTS;1.0000;0.0000;0.4165;15.4986;54346778.7098;15.1475
GGTHSQWNKPSKPKTN;14.0000;196.9169;0.4165;16.6448;760854901.9372;15.1475
GGTHSQWNKPSKPKTS;2.0000;15.0922;0.4118;15.7278;100066631.1554;15.0922
GGTNWGQPHPGGSNWG;1.0000;0.0000;0.4689;13.3206;4427466.9700;13.4734
GGTWGQPHGGGWGQPH;6.0000;65.3694;0.4559;13.5790;14602944.9744;13.0739
GGWGAGSHRQPSYPRQ;1.0000;0.0000;0.4640;14.2804;13368135.0721;14.2111
GGWGQAGGTHNQWNKP;1.0000;0.0000;0.4987;14.1064;10940502.7514;14.0773
GGWGQGGGAHGQWNKP;1.0000;0.0000;0.4733;12.9942;3040710.0452;13.2225
GGWGQGGGSHGQWGKP;2.0000;12.6791;0.4376;12.5883;2694824.1737;12.6791
GGWGQGGGSHGQWNKP;1.0000;0.0000;0.4602;12.8513;2579253.8559;13.1126
GGWGQGGGTHNQWHKP;16.0000;204.8964;0.4911;14.7672;93654436.4995;13.6598
GGWGQGGGTHNQWNKP;9.0000;108.7132;0.4825;14.4255;47393604.8259;13.5892
GGWGQGGGTHSQWNKP;10.0000;121.8055;0.4759;14.3994;48480010.9984;13.5339
GGWGQGGSHSQWNKPS;8.0000;97.0844;0.4741;14.7387;64082925.0694;13.8692
GGWGQGGTHGQWNKPS;9.0000;108.2715;0.4759;14.3537;43632009.8986;13.5339
GGWGQGGTHNQWGKPS;1.0000;0.0000;0.4759;13.3994;4848001.0998;13.5339
GGWGQGGTHNQWNKPS;1.0000;0.0000;0.4855;13.9634;9280179.1317;13.9674
GGWGQGGTHSQWNKPS;6.0000;69.5611;0.4791;14.6697;51261709.5772;13.9122
GGWGQPHGGGGWGQGG;27.0000;307.5720;0.3844;12.6135;10192636.5571;11.8297
GGWGQPHGGGWGQAGG;1.0000;0.0000;0.4197;11.8172;784301.0937;12.3179
GGWGQPHGGGWGQGGG;34.0000;390.3799;0.3844;12.7136;12835171.9608;11.8297
GGWGQPHGGGWGQGGT;1.0000;0.0000;0.4120;11.7303;709563.7099;12.2510
GGWGQPHGGGWGQPHG;65.0000;809.7649;0.4347;14.0656;84165466.2809;12.6526
GGWGQPHGGGWSQGGG;1.0000;0.0000;0.4070;11.6743;665276.0671;12.2080
GGWGQPHGGSWGQPHG;3.0000;26.0617;0.4508;13.2220;6845748.7784;13.0309
GGWGQPHVGGWGQPHG;1.0000;0.0000;0.4461;12.6914;2145604.4929;12.9897
GGWILVLFVAAWSDIG;1.0000;0.0000;0.5552;16.0743;105436545.1019;15.5899
GGWNSGGSNRYPGQPG;1.0000;0.0000;0.4439;13.0451;3223943.0241;13.2616
GGWNTGGSRYPGPGSP;1.0000;0.0000;0.4400;12.9994;3058861.6794;13.2265
GGWNTGGSRYPGQGNP;1.0000;0.0000;0.4489;13.1010;3438561.9532;13.3046
GGWNTGGSRYPGQGSP;62.0000;808.2133;0.4425;14.8216;196270043.6731;13.2494
GGWNTGGSRYPGQSSP;2.0000;13.6277;0.4460;13.8224;11157617.0364;13.6277
GGWSQGGGTHNQWNKP;1.0000;0.0000;0.4855;13.9634;9280179.1317;13.9674
GGYAMGRVMSGMNYHF;1.0000;0.0000;0.5338;15.0817;33627273.6446;14.8270
GGYLLGSAMSRPLIHF;1.0000;0.0000;0.5055;15.5439;57255305.7630;15.1823
GGYMLGSAMNRPLIHF;2.0000;15.3133;0.5201;16.0154;139341599.6119;15.3133
GGYMLGSAMSRPIIHF;6.0000;76.7482;0.5254;16.5398;441420756.6244;15.3496
GGYMLGSAMSRPLIHF;51.0000;762.9037;0.5144;17.3501;3271195110.2872;15.2581
GGYMLGSAMSRPMIHF;2.0000;15.3339;0.5234;16.0422;143709937.9673;15.3339
GGYMLGSAMSRPMLHF;3.0000;30.4847;0.5125;16.0992;187937234.8825;15.2423
GGYMLGSAMSRPMMHF;1.0000;0.0000;0.5215;15.7207;70179797.7122;15.3181
GGYMLGSAMSRPVIHF;1.0000;0.0000;0.5044;15.5083;54954051.7498;15.1549
GGYNKWKPDKPKTNLK;1.0000;0.0000;0.4571;16.0426;101659188.8523;15.5655
GHPQGGGTNWGQPHPG;1.0000;0.0000;0.4477;13.0783;3349893.3196;13.2872
GIQLHPADTWLAVLLL;1.0000;0.0000;0.3828;16.7182;221297141.0090;16.0849
GKGKPSGGGWGAGSHR;1.0000;0.0000;0.4797;13.0650;3298926.8137;13.2769
GKIQLGYWILVLFIVT;1.0000;0.0000;0.4646;16.1229;111504017.6691;15.6273
GKPSGGGWGAGSHRQP;1.0000;0.0000;0.4682;13.3113;4380489.6776;13.4662
GKPSKPKTNMKHVAGA;2.0000;15.3345;0.4342;16.0430;143845380.8447;15.3345
GKPSKPKTSMKHVAGA;1.0000;0.0000;0.4296;15.6702;66214240.3382;15.2793
GLCKKPKPRPGGGWNS;1.0000;0.0000;0.5247;14.9904;30274454.7346;14.7568
GLCKKRPKPGGGWNTG;25.0000;347.5460;0.5429;16.0296;500763677.3355;14.4811
GLCKKRPKPGGWNTGG;37.0000;521.3191;0.5429;16.1999;741130242.4565;14.4811
GLGGYAMGRVMSGMNY;1.0000;0.0000;0.5048;14.1848;11974082.9550;14.1376
GLGGYLLGSAMSRPLI;1.0000;0.0000;0.4936;14.6470;20387611.2011;14.4929
GLGGYMLGSAMNRPLI;2.0000;14.6239;0.5090;15.1185;49617102.1912;14.6239
GLGGYMLGSAMSRPII;6.0000;73.3013;0.5140;15.6429;157182197.2170;14.6603
GLGGYMLGSAMSRPLI;51.0000;728.4349;0.5028;16.4532;1164815263.5421;14.5687
GLGGYMLGSAMSRPMI;2.0000;14.6445;0.5120;15.1453;51172590.9410;14.6445
GLGGYMLGSAMSRPML;3.0000;29.1059;0.5009;15.2023;66921156.4576;14.5530
GLGGYMLGSAMSRPMM;1.0000;0.0000;0.5101;14.8238;24989796.3317;14.6288
GLGGYMLGSAMSRPVI;1.0000;0.0000;0.4916;14.6114;19568174.9677;14.4655
GMNYHFDSPDEYRWWS;1.0000;0.0000;0.4349;17.4713;526652096.2499;16.6637
GNDCEDRYYRENMYRY;1.0000;0.0000;0.4622;17.9290;892002907.2576;17.0155
GNDWEDRYYRENMNRY;3.0000;33.4567;0.4264;18.0325;1740530117.1308;16.7283
GNDWEDRYYRENMYRY;3.0000;33.3732;0.4249;17.9783;1635116358.7951;16.6866
GNDYEDRYYRENMHRY;3.0000;33.3035;0.4217;17.9329;1551845805.6917;16.6517
GNDYEDRYYRENMYRY;42.0000;678.1158;0.4150;18.9329;18361687195.0812;16.5394
GNEYEDRYYRENMYRY;1.0000;0.0000;0.4058;17.2023;386389690.2619;16.4570
GNEYEDRYYRENQYRY;1.0000;0.0000;0.3972;16.9753;297519101.7642;16.2825
GNLYPPQGGGWGQPHG;1.0000;0.0000;0.4367;12.9570;2913157.6272;13.1939
GNPGGNRYPPQGGGTW;1.0000;0.0000;0.4424;13.0236;3145362.7692;13.2451
GNRYPGWGHPQGGGTN;1.0000;0.0000;0.4637;13.2647;4151667.0410;13.4304
GNRYPPQEGGDWGQPH;1.0000;0.0000;0.4980;14.6409;20245290.3195;14.4882
GNRYPPQGAGGWGQPH;1.0000;0.0000;0.4584;13.6470;6447165.3777;13.7243
GNRYPPQGGGGWGQPH;46.0000;595.6243;0.4417;14.6747;142746870.6030;13.2361
GNRYPPQGGGSWGQPH;2.0000;13.6144;0.4456;13.8051;10937495.4618;13.6144
GNRYPPQGGGTWGQPH;4.0000;40.9722;0.4505;14.1621;23331216.1394;13.6574
GNRYPPQGGGWGQPHG;5.0000;52.9444;0.4417;13.7109;15515964.1960;13.2361
GNRYPPQGGTWGQPHG;1.0000;0.0000;0.4505;13.5600;5832804.0349;13.6574
GNRYPPQSGGTWGQPH;1.0000;0.0000;0.4448;14.0522;10279133.6160;14.0357
GNRYPPQSGGWGQPHG;1.0000;0.0000;0.4456;13.5041;5468747.7309;13.6144
GNRYPSQGGGGWGQPH;3.0000;26.5912;0.4482;13.5664;10177383.2908;13.2956
GPAAKKNTSEAVAAAN;1.0000;0.0000;0.3711;16.6392;202049341.1026;16.0241
GPGSPGGNRYPPQGGG;1.0000;0.0000;0.3955;12.1172;1107734.6113;12.5484
GQAGGTHNQWNKPSKP;1.0000;0.0000;0.4551;14.9250;28077799.7779;14.7066
GQGGGAHGQWNKPSKP;1.0000;0.0000;0.4726;13.8129;7803704.2511;13.8517
GQGGGSHGQWGKPSKP;2.0000;13.3084;0.4497;13.4070;6916019.7940;13.3084
GQGGGSHGQWNKPSKP;1.0000;0.0000;0.4597;13.6699;6619419.1425;13.7419
GQGGGTHNQWHKPNKP;1.0000;0.0000;0.4788;14.4536;16317314.6973;14.3442
GQGGGTHNQWHKPSKP;15.0000;200.0459;0.4726;15.5578;225333324.7195;14.2890
GQGGGTHNQWNKPNKP;1.0000;0.0000;0.4704;14.3617;14679712.5165;14.2736
GQGGGTHNQWNKPSKP;8.0000;99.5287;0.4643;15.1930;108116757.8081;14.2184
GQGGGTHSQWNKPSKP;10.0000;127.4686;0.4582;15.2181;124419514.6215;14.1632
GQGGSHSQWNKPSKPK;8.0000;102.1392;0.4432;15.6782;189011197.1584;14.5913
GQGGTHGQWNKPSKPK;9.0000;114.0484;0.4687;15.2931;128691666.5621;14.2561
GQGGTHNQWGKPSKPK;1.0000;0.0000;0.4687;14.3389;14299074.0625;14.2561
GQGGTHNQWNKPSKPK;1.0000;0.0000;0.4531;14.9029;27371687.0075;14.6895
GQGGTHSQWNKPSKPK;6.0000;73.1717;0.4475;15.6092;151195300.2315;14.6343
GQGGYNKWKPDKPKTN;1.0000;0.0000;0.4870;15.3012;43297015.3644;14.9957
GQGNPGGNRYPPQGGG;1.0000;0.0000;0.4042;12.2188;1245239.0751;12.6265
GQGSPGGNLYPPQGGG;1.0000;0.0000;0.3931;12.0921;1076201.1115;12.5291
GQGSPGGNRYPPQEGG;1.0000;0.0000;0.4322;12.9078;2752814.5588;13.1561
GQGSPGGNRYPPQGAG;1.0000;0.0000;0.4211;12.7821;2381761.4539;13.0595
GQGSPGGNRYPPQGGG;54.0000;666.2780;0.3979;13.8794;61905890.6353;12.5713
GQGSPGGNRYPPQGGT;1.0000;0.0000;0.4134;12.6951;2154799.3583;12.9926
GQGSPGGNRYPPQSGG;1.0000;0.0000;0.4085;12.6391;2020306.8765;12.9496
GQGSPGGNRYPSQGGG;3.0000;25.2616;0.4044;12.7015;3759807.2647;12.6308
GQGYNPSSGGSYHNQK;1.0000;0.0000;0.4392;14.0165;9865469.5472;14.0083
GQPGSPGGNRYPGWGH;1.0000;0.0000;0.4457;13.0595;3278025.9349;13.2727
GQPHGGGGWGQGGGSH;3.0000;24.3462;0.4032;12.1060;1894187.9007;12.1731
GQPHGGGGWGQGGSHS;8.0000;87.8596;0.4228;13.0241;8901658.2346;12.5514
GQPHGGGGWGQGGTHG;9.0000;97.7289;0.4081;12.6391;6060853.8044;12.2161
GQPHGGGGWGQGGTHN;1.0000;0.0000;0.4343;12.2489;1289095.0733;12.6496
GQPHGGGGWGQGGTHS;6.0000;62.9720;0.4278;12.9552;7120683.3753;12.5944
GQPHGGGWGQAGGTHN;1.0000;0.0000;0.4632;12.8840;2678212.2657;13.1378
GQPHGGGWGQGGGAHG;1.0000;0.0000;0.4158;11.7718;744359.4800;12.2830
GQPHGGGWGQGGGTHN;25.0000;303.5904;0.4343;13.6468;32227376.8313;12.6496
GQPHGGGWGQGGGTHS;10.0000;113.3495;0.4278;13.1770;11867805.6254;12.5944
GQPHGGGWGQGGTHNQ;1.0000;0.0000;0.4460;12.6934;2150604.0211;12.9913
GQPHGGGWGQPHGGGG;27.0000;314.9531;0.3965;12.9828;15594069.1595;12.1136
GQPHGGGWGQPHGGGW;64.0000;797.1123;0.4347;14.0589;82870612.9535;12.6526
GQPHGGGWGQPHGGSW;3.0000;26.0617;0.4508;13.2220;6845748.7784;13.0309
GQPHGGGWGQPHVGGW;1.0000;0.0000;0.4461;12.6914;2145604.4929;12.9897
GQPHGGGWSQGGGTHN;1.0000;0.0000;0.4502;12.7410;2271768.5049;13.0279
GQPHGGSNWGQGGYNK;1.0000;0.0000;0.4598;13.2237;3960259.3088;13.3989
GQPHGGSWGQPHGGGW;3.0000;26.0617;0.4508;13.2220;6845748.7784;13.0309
GQPHGGSWGQPHGGSW;1.0000;0.0000;0.4617;13.2370;4021414.3989;13.4091
GQPHPGGSNWGQPHPG;1.0000;0.0000;0.4405;13.4371;5063076.5699;13.5629
GQPHPGGSSWGQPHGG;1.0000;0.0000;0.4363;12.9505;2891525.0388;13.1889
GQPHVGGWGQPHGGGW;1.0000;0.0000;0.4461;12.6914;2145604.4929;12.9897
GQSSPGGNRYPPQGGG;1.0000;0.0000;0.4085;12.6391;2020306.8765;12.9496
GQSSPGGNRYPPQSGG;1.0000;0.0000;0.4126;13.1313;3560380.9429;13.3279
GQWGKPSKPKTNMKHV;2.0000;15.2389;0.4274;15.9186;124645389.3157;15.2389
GQWNKPSKPKTNMKHV;10.0000;141.0513;0.3531;17.1816;1192998430.6590;15.6724
GQWNKPSKPKTSMKHV;1.0000;0.0000;0.3503;16.1097;109831103.8518;15.6172
GRGASVIFSSPPVILL;1.0000;0.0000;0.4307;15.6101;61790193.0331;15.2331
GRRSSAVLFSSPPMIL;1.0000;0.0000;0.3624;16.2710;132231619.6462;15.7411
GRRSSAVLFSSPPVIL;4.0000;46.6862;0.3515;16.6401;404518344.2021;15.5621
GRRSSSTVLFSSPPVI;1.0000;0.0000;0.3426;15.8703;83368172.9270;15.4331
GRVMSGMNYHFDSPDE;1.0000;0.0000;0.5145;16.6693;209184041.4225;16.0473
GSAMNRPLIHFGNDYE;2.0000;16.0423;0.5069;16.9639;415276981.0286;16.0423
GSAMSRPIIHFGNDYE;1.0000;0.0000;0.5124;16.7102;219259574.6531;16.0787
GSAMSRPIIHFGSDYE;5.0000;64.0939;0.5078;17.3373;1009285531.9564;16.0235
GSAMSRPLIHFGNDCE;1.0000;0.0000;0.5569;17.2105;390028474.8394;16.4632
GSAMSRPLIHFGNDYE;42.0000;655.4721;0.5024;18.2143;8028651917.9549;15.9871
GSAMSRPLIHFGNEYE;1.0000;0.0000;0.4923;16.4838;168948980.2783;15.9047
GSAMSRPLIHFGSDYE;8.0000;111.5234;0.4978;17.4223;1407890252.7556;15.9319
GSAMSRPMIHFGNDWE;2.0000;16.2102;0.5256;17.1823;533959088.9170;16.2102
GSAMSRPMLHFGNDWE;3.0000;32.2372;0.5156;17.2392;698287092.2556;16.1186
GSAMSRPMMHFGNDWE;1.0000;0.0000;0.5238;16.8608;260755389.4797;16.1944
GSAMSRPVIHFGNEYE;1.0000;0.0000;0.4847;16.3495;144750149.5036;15.8015
GSDYEDRYYRENMHRY;9.0000;132.7721;0.4199;18.3382;4286030898.2818;16.5965
GSDYEDRYYRENMYRY;4.0000;49.4526;0.4130;17.8398;1609936555.3692;16.4842
GSHGQWGKPSKPKTNM;2.0000;14.8088;0.4658;15.3591;65452722.0595;14.8088
GSHGQWNKPSKPKTNM;1.0000;0.0000;0.4262;15.6221;62645714.4769;15.2423
GSHRQPSYPRQPGYPH;1.0000;0.0000;0.3825;14.9391;28537602.2785;14.7174
GSHSQWNKPSKPKTNM;8.0000;109.3443;0.3483;17.0173;883202885.9293;15.6206
GSNRYPGQPGSPGGNR;1.0000;0.0000;0.4346;13.3864;4775797.6063;13.5239
GSNWGQGGYNKWKPDK;1.0000;0.0000;0.5197;14.9187;27875444.2155;14.7017
GSNWGQPHPGGSSWGQ;1.0000;0.0000;0.4570;13.6373;6375684.4638;13.7168
GSPGGNLYPPQGGGWG;1.0000;0.0000;0.4155;12.3488;1446248.1509;12.7264
GSPGGNRYPGWGHPQG;1.0000;0.0000;0.4457;13.0595;3278025.9349;13.2727
GSPGGNRYPPQEGGDW;1.0000;0.0000;0.4929;14.0327;10050851.1503;14.0207
GSPGGNRYPPQGAGGW;1.0000;0.0000;0.4439;13.0388;3200719.6997;13.2568
GSPGGNRYPPQGGGGW;46.0000;574.5864;0.4203;14.0664;70867225.2142;12.7686
GSPGGNRYPPQGGGSW;2.0000;13.1469;0.4310;13.1968;5429961.0975;13.1469
GSPGGNRYPPQGGGTW;3.0000;26.3798;0.4360;13.4289;8687153.0442;13.1899
GSPGGNRYPPQGGGWG;4.0000;38.3058;0.4203;13.0057;6162367.4099;12.7686
GSPGGNRYPPQGGTWG;1.0000;0.0000;0.4360;12.9518;2895717.6814;13.1899
GSPGGNRYPPQSGGTW;1.0000;0.0000;0.4398;13.4440;5103114.8627;13.5682
GSPGGNRYPSQGGGGW;3.0000;25.6562;0.4269;12.9582;5052600.5279;12.8281
GSRYPGPGSPGGNRYP;1.0000;0.0000;0.4276;13.3023;4335214.0327;13.4593
GSRYPGQGNPGGNRYP;1.0000;0.0000;0.4361;13.4039;4873349.4986;13.5374
GSRYPGQGSPGGNLYP;1.0000;0.0000;0.4249;13.2772;4211804.9876;13.4400
GSRYPGQGSPGGNRYP;61.0000;808.9329;0.4298;15.1174;273679879.2751;13.4822
GSRYPGQSSPGGNRYP;2.0000;13.8605;0.4243;14.1253;15813287.1037;13.8605
GSSIVLFSSPPVILLI;1.0000;0.0000;0.3569;16.1043;109150247.8976;15.6130
GSSMVFFSSPPVILLI;1.0000;0.0000;0.3735;16.3249;140703415.2676;15.7825
GSSMVLFSSPPVILLI;29.0000;436.7232;0.3554;17.5462;3091562495.3298;15.5973
GSSWGQPHGGSNWGQG;1.0000;0.0000;0.4598;13.2226;3955066.6028;13.3980
GSWGQPHGGGWGQGGG;2.0000;12.2080;0.4070;11.9753;1330552.1342;12.2080
GSWGQPHGGGWGQPHG;2.0000;13.0309;0.4508;13.0459;4563832.5190;13.0309
GSWGQPHGGSWGQPHG;1.0000;0.0000;0.4617;13.2370;4021414.3989;13.4091
GSWILVLFVAMWSDVA;2.0000;16.2896;0.4051;17.2856;601429445.0983;16.2896
GSWILVLFVAMWSDVG;21.0000;316.0285;0.4868;17.6717;3039582529.4906;15.8014
GSWILVLFVVMWSDVG;1.0000;0.0000;0.4739;16.1530;115441959.9760;15.6504
GSWILVLFVVTWSDVG;1.0000;0.0000;0.4640;16.0296;100148888.1566;15.5555
GSWLLVLFVATWSDIG;2.0000;15.8098;0.4846;16.6613;293118773.6886;15.8098
GSYHNQKPWKPPKTNF;1.0000;0.0000;0.3595;16.1968;121408781.0281;15.6841
GTHGQWNKPSKPKTNM;9.0000;122.2828;0.4297;16.6323;601344539.4320;15.2854
GTHNQWGKPSKPKTSM;1.0000;0.0000;0.4251;15.6062;61512919.2906;15.2301
GTHNQWHKPNKPKTSM;1.0000;0.0000;0.3587;16.3339;142169242.9358;15.7895
GTHNQWHKPSKPKTSM;15.0000;220.2794;0.3560;17.4382;1963280648.6746;15.7342
GTHNQWNKPNKPKTSM;1.0000;0.0000;0.3531;16.2420;127901168.4029;15.7188
GTHNQWNKPSKPKTNL;2.0000;15.6430;0.3468;16.4444;228341039.3635;15.6430
GTHNQWNKPSKPKTNM;8.0000;110.0319;0.3531;17.1451;1023209347.2231;15.7188
GTHNQWNKPSKPKTSM;1.0000;0.0000;0.3503;16.1702;117749748.4373;15.6636
GTHSQWNKPSKPKTNM;14.0000;203.6273;0.3503;17.3163;1648496478.1224;15.6636
GTHSQWNKPSKPKTSM;2.0000;15.6084;0.3475;16.3994;216808078.1464;15.6084
GTNWGQPHPGGSNWGQ;1.0000;0.0000;0.4683;13.7651;7386366.1931;13.8151
GTWGQPHGGGWGQPHG;6.0000;65.3694;0.4559;13.5790;14602944.9744;13.0739
GVLLFSSPPVILLISF;1.0000;0.0000;0.3705;16.3070;137838527.8461;15.7688
GWGAGSHRQPSYPRQP;1.0000;0.0000;0.4385;14.6952;21549829.5346;14.5299
GWGHPQGGGTNWGQPH;1.0000;0.0000;0.4733;13.3648;4658894.1993;13.5074
GWGQAGGTHNQWNKPS;1.0000;0.0000;0.4909;14.5985;19280416.2348;14.4556
GWGQGGGAHGQWNKPS;1.0000;0.0000;0.4840;13.4864;5358634.4844;13.6008
GWGQGGGSHGQWGKPS;2.0000;13.0574;0.4536;13.0805;4749080.8173;13.0574
GWGQGGGSHGQWNKPS;1.0000;0.0000;0.4708;13.3434;4545411.5818;13.4909
GWGQGGGTHNQWHKPN;1.0000;0.0000;0.5006;14.1271;11204746.1584;14.0933
GWGQGGGTHNQWHKPS;15.0000;196.5326;0.4941;15.2314;154731507.6870;14.0380
GWGQGGGTHNQWNKPN;1.0000;0.0000;0.4920;14.0352;10080240.2526;14.0226
GWGQGGGTHNQWNKPS;8.0000;97.7721;0.4855;14.8665;74241433.0535;13.9674
GWGQGGGTHSQWNKPS;10.0000;125.2100;0.4791;14.8916;85436182.6287;13.9122
GWGQGGSHSQWNKPSK;8.0000;100.3825;0.4779;15.3517;129789890.3433;14.3404
GWGQGGTHGQWNKPSK;9.0000;112.0408;0.4901;14.9666;88369776.7239;14.0051
GWGQGGTHNQWGKPSK;1.0000;0.0000;0.4901;14.0124;9818864.0804;14.0051
GWGQGGTHNQWNKPSK;1.0000;0.0000;0.4888;14.5764;18795543.9076;14.4386
GWGQGGTHSQWNKPSK;6.0000;71.9169;0.4826;15.2827;103822533.9689;14.3834
GWGQGYNPSSGGSYHN;1.0000;0.0000;0.4577;13.6602;6545888.4810;13.7344
GWGQPHGGGGWGQGGG;3.0000;23.6594;0.3844;11.6593;1132515.1730;11.8297
GWGQPHGGGGWGQGGS;8.0000;85.4558;0.4070;12.5774;5322208.5369;12.2080
GWGQPHGGGGWGQGGT;16.0000;183.7651;0.4120;12.9344;11353019.3586;12.2510
GWGQPHGGGWGQAGGT;1.0000;0.0000;0.4447;12.3654;1474183.1465;12.7392
GWGQPHGGGWGQGGGA;1.0000;0.0000;0.4197;11.8172;784301.0937;12.3179
GWGQPHGGGWGQGGGT;33.0000;392.0321;0.4120;13.2488;23415602.4272;12.2510
GWGQPHGGGWGQGGTH;1.0000;0.0000;0.4465;12.3861;1509788.7476;12.7551
GWGQPHGGGWGQPHGG;65.0000;809.7649;0.4347;14.0656;84165466.2809;12.6526
GWGQPHGGGWSQGGGT;1.0000;0.0000;0.4318;12.2224;1250462.0659;12.6293
GWGQPHGGSWGQPHGG;3.0000;26.0617;0.4508;13.2220;6845748.7784;13.0309
GWGQPHVGGWGQPHGG;1.0000;0.0000;0.4461;12.6914;2145604.4929;12.9897
GWILVLFVAAWSDIGL;1.0000;0.0000;0.5066;16.6472;203918587.1203;16.0303
GWNSGGSNRYPGQPGS;1.0000;0.0000;0.4474;13.5372;5681545.4311;13.6399
GWNTGGSRYPGPGSPG;1.0000;0.0000;0.4400;12.9994;3058861.6794;13.2265
GWNTGGSRYPGQGNPG;1.0000;0.0000;0.4489;13.1010;3438561.9532;13.3046
GWNTGGSRYPGQGSPG;62.0000;808.2133;0.4425;14.8216;196270043.6731;13.2494
GWNTGGSRYPGQSSPG;2.0000;13.6277;0.4460;13.8224;11157617.0364;13.6277
GWSQGGGTHNQWNKPS;1.0000;0.0000;0.4782;14.4556;16354432.7403;14.3457
GYAMGRVMSGMNYHFD;1.0000;0.0000;0.5422;15.9498;91362539.4451;15.4942
GYLLGSAMSRPLIHFG;1.0000;0.0000;0.5055;15.5439;57255305.7630;15.1823
GYMLGSAMNRPLIHFG;2.0000;15.3133;0.5201;16.0154;139341599.6119;15.3133
GYMLGSAMSRPIIHFG;6.0000;76.7482;0.5254;16.5398;441420756.6244;15.3496
GYMLGSAMSRPLIHFG;51.0000;762.9037;0.5144;17.3501;3271195110.2872;15.2581
GYMLGSAMSRPMIHFG;2.0000;15.3339;0.5234;16.0422;143709937.9673;15.3339
GYMLGSAMSRPMLHFG;3.0000;30.4847;0.5125;16.0992;187937234.8825;15.2423
GYMLGSAMSRPMMHFG;1.0000;0.0000;0.5215;15.7207;70179797.7122;15.3181
GYMLGSAMSRPVIHFG;1.0000;0.0000;0.5044;15.5083;54954051.7498;15.1549
GYNKWKPDKPKTNLKH;1.0000;0.0000;0.3794;16.6984;216307425.6437;16.0696
GYNPSSGGSYHNQKPW;1.0000;0.0000;0.4351;14.6880;21371753.4219;14.5244
GYPGWGQGYNPSSGGS;1.0000;0.0000;0.4269;12.8551;2590736.1081;13.1156
GYPHNPGYPGWGQGYN;1.0000;0.0000;0.4467;13.5230;5589050.3728;13.6289
GYPHNPGYPHNPGYPH;1.0000;0.0000;0.4245;14.5184;17580581.6230;14.3940
GYPHNPGYPHNPGYPQ;1.0000;0.0000;0.4079;14.3071;13784275.8378;14.2316
GYPHNPGYPQNPGYPH;1.0000;0.0000;0.4079;14.3071;13784275.8378;14.2316
GYPQNPGYPHNPGYPG;1.0000;0.0000;0.4113;13.6512;6478271.8227;13.7275
GYWILVLFIVTWSDLG;1.0000;0.0000;0.4906;16.4348;159685731.8745;15.8670
GYWLLALFVATWTDVG;1.0000;0.0000;0.4841;16.3769;149387393.9400;15.8225
GYWLLALFVTMWTDVG;1.0000;0.0000;0.4873;16.4134;155790182.3437;15.8505
GYWLLALFVTTCTDVG;1.0000;0.0000;0.5156;16.7178;221187911.1314;16.0845
GYWMLLLFVATWSDVG;1.0000;0.0000;0.4838;16.3574;146066488.9644;15.8075
GYWMLVLFVATWSDLG;1.0000;0.0000;0.4838;16.3574;146066488.9644;15.8075
HDCVNITIKQHTVTTT;36.0000;590.7958;0.2649;19.3089;26208807111.0600;16.8799
HDCVNITVKEHTVTTT;6.0000;84.6412;0.2692;18.5936;4696317577.2468;16.9282
HDCVNITVKQHTTTTT;1.0000;0.0000;0.2618;17.6086;616854163.1766;16.7693
HDCVNITVKQHTVTTT;22.0000;350.3873;0.2662;18.8416;11963703811.1829;16.6851
HDCVNVTIKQHTVTTT;1.0000;0.0000;0.2662;17.4992;543804718.6901;16.6851
HFDSPDEYRWWSENSA;1.0000;0.0000;0.2625;18.1782;1188378477.5363;17.2070
HFGNDCEDRYYRENMY;1.0000;0.0000;0.4831;18.2613;1307705994.5265;17.2709
HFGNDWEDRYYRENMN;3.0000;33.9675;0.4466;18.3648;2551675167.5435;16.9837
HFGNDWEDRYYRENMY;3.0000;33.8840;0.4453;18.3105;2397135084.1428;16.9420
HFGNDYEDRYYRENMH;3.0000;33.8143;0.4422;18.2651;2275057677.6962;16.9071
HFGNDYEDRYYRENMY;42.0000;688.5873;0.4359;19.2651;26918845464.8083;16.7948
HFGNEYEDRYYRENMY;1.0000;0.0000;0.4266;17.5346;566460165.1716;16.7124
HFGNEYEDRYYRENQY;1.0000;0.0000;0.4188;17.3076;436172920.1750;16.5379
HFGSDYEDRYYRENMH;9.0000;134.8154;0.4407;18.6704;6283464160.0445;16.8519
HFGSDYEDRYYRENMY;4.0000;50.2188;0.4342;18.1721;2360220653.0203;16.7396
HGGGGWGQGGGSHGQW;3.0000;24.7866;0.4283;12.3925;2634358.8231;12.3933
HGGGGWGQGGSHSQWN;8.0000;92.4355;0.4709;13.8746;23698258.7527;13.2051
HGGGGWGQGGTHGQWN;9.0000;102.9585;0.4600;13.4896;16135384.8838;12.8698
HGGGGWGQGGTHNQWN;1.0000;0.0000;0.4827;13.0993;3431867.1642;13.3033
HGGGGWGQGGTHSQWN;6.0000;66.2405;0.4760;13.8057;18956894.6229;13.2481
HGGGWGQAGGTHNQWN;1.0000;0.0000;0.5065;13.7345;7130016.1829;13.7915
HGGGWGQGGGAHGQWN;1.0000;0.0000;0.4679;12.6223;1981655.9003;12.9367
HGGGWGQGGGTHNQWH;16.0000;200.6087;0.4912;14.3953;61035371.3185;13.3739
HGGGWGQGGGTHNQWN;9.0000;106.4265;0.4827;14.0536;30886804.4781;13.3033
HGGGWGQGGGTHSQWN;10.0000;119.2329;0.4760;14.0275;31594824.3715;13.2481
HGGGWGQGGTHNQWGK;1.0000;0.0000;0.4872;13.1484;3631076.1624;13.3410
HGGGWGQPHGGGGWGQ;27.0000;320.6786;0.4215;13.2693;21687591.6391;12.3338
HGGGWGQPHGGGWGQA;1.0000;0.0000;0.4544;12.4731;1668812.7499;12.8220
HGGGWGQPHGGGWGQG;35.0000;419.3490;0.4215;13.3820;28113544.7173;12.3338
HGGGWGQPHGGGWGQP;64.0000;797.1123;0.4347;14.0589;82870612.9535;12.6526
HGGGWGQPHGGGWSQG;1.0000;0.0000;0.4415;12.3301;1415554.8066;12.7121
HGGGWGQPHGGSWGQP;3.0000;26.0617;0.4508;13.2220;6845748.7784;13.0309
HGGGWGQPHVGGWGQP;1.0000;0.0000;0.4461;12.6914;2145604.4929;12.9897
HGGGWSQGGGTHNQWN;1.0000;0.0000;0.4931;13.5915;6047969.5397;13.6816
HGGSNWGQGGYNKWKP;1.0000;0.0000;0.4971;14.0934;10778828.0155;14.0674
HGGSWGQPHGGGWGQG;2.0000;12.7121;0.4415;12.6312;2831109.6133;12.7121
HGGSWGQPHGGGWGQP;1.0000;0.0000;0.4508;12.7449;2281916.2595;13.0309
HGGSWGQPHGGSWGQP;1.0000;0.0000;0.4617;13.2370;4021414.3989;13.4091
HGQWGKPSKPKTNMKH;2.0000;15.4058;0.4418;16.1358;160055983.4254;15.4058
HGQWNKPSKPKTNMKH;10.0000;142.5537;0.3622;17.3988;1531918172.7651;15.8393
HGQWNKPSKPKTSMKH;1.0000;0.0000;0.3595;16.3269;141033097.4471;15.7841
HIGGWILVLFVAAWSD;1.0000;0.0000;0.5134;16.7301;224344772.9342;16.0940
HIGSWILVLFVAMWSD;23.0000;363.0066;0.4168;18.6205;9483072079.0845;16.5003
HIGSWILVLFVVMWSD;1.0000;0.0000;0.4105;17.0623;328844257.4284;16.3493
HIGSWLLVLFVATWSD;2.0000;16.3139;0.4022;17.3172;623689487.0028;16.3139
HKPNKPKTSMKHMAGA;1.0000;0.0000;0.3711;16.6308;200100328.2956;16.0176
HKPSKPKTSMKHMAGA;15.0000;223.4741;0.3686;17.7350;2763277726.0657;15.9624
HLGYWMLLLFVATWSD;1.0000;0.0000;0.4037;17.1475;362753768.2882;16.4148
HMAGAAAAGAVVGGLG;32.0000;443.5919;0.5262;15.9135;495643309.1819;14.3094
HMGSWILVLFVVTWSD;1.0000;0.0000;0.4017;16.9183;278630085.7337;16.2387
HNPGYPGWGQGYNPSS;1.0000;0.0000;0.4395;13.9976;9652404.3034;13.9937
HNPGYPHNPGYPHNPG;1.0000;0.0000;0.4288;14.5726;18713978.1380;14.4357
HNPGYPHNPGYPQNPG;1.0000;0.0000;0.4121;14.3613;14672929.6110;14.2733
HNPGYPQNPGYPHNPG;1.0000;0.0000;0.4121;14.3613;14672929.6110;14.2733
HNQKPWKPPKTNFKHV;1.0000;0.0000;0.2383;16.9024;273566316.1084;16.2264
HNQWGKPSKPKTSMKH;1.0000;0.0000;0.3595;16.3269;141033097.4471;15.7841
HNQWHKPNKPKTSMKH;1.0000;0.0000;0.2241;17.0546;325957033.4847;16.3434
HNQWHKPSKPKTSMKH;15.0000;228.0347;0.2252;18.1589;4501291017.1349;16.2882
HNQWNKPNKPKTSMKH;1.0000;0.0000;0.2220;16.9627;293244055.9640;16.2728
HNQWNKPSKPKTNLKH;2.0000;16.1970;0.2192;17.1651;523526511.6192;16.1970
HNQWNKPSKPKTNMKH;8.0000;113.9096;0.2220;17.8658;2345952447.7119;16.2728
HNQWNKPSKPKTSMKH;1.0000;0.0000;0.2229;16.8909;269969494.8191;16.2176
HPADTWLAVLLLLLTT;1.0000;0.0000;0.2250;17.2508;408575492.2120;16.4942
HPGGSNWGQPHPGGSS;1.0000;0.0000;0.4506;13.5621;5846880.6365;13.6590
HPGGSSWGQPHGGSNW;1.0000;0.0000;0.4758;13.8486;8131601.7205;13.8792
HPQGGGTNWGQPHPGG;1.0000;0.0000;0.4477;13.0783;3349893.3196;13.2872
HRQPSYPRQPGYPHNP;1.0000;0.0000;0.3211;15.4257;49969501.7394;15.0914
HRYPNQVYYRPMDEYS;1.0000;0.0000;0.2418;16.8398;254529276.3103;16.1783
HRYPNQVYYRPMDQYS;4.0000;47.8054;0.2339;17.1255;707350229.4969;15.9351
HRYPNQVYYRPVDQYS;7.0000;94.5367;0.2303;17.1356;946706719.3388;15.7561
HSQWNKPSKPKTNMKH;22.0000;340.5694;0.2229;18.2333;5939328886.0200;16.2176
HSQWNKPSKPKTSMKH;2.0000;16.1624;0.2236;17.1201;497084436.3292;16.1624
HTTTTTTKGENFTETD;1.0000;0.0000;0.4052;17.2418;404328520.1453;16.4873
HTVTTTKGENFTETDI;1.0000;0.0000;0.4124;17.2762;420685072.1149;16.5137
HTVTTTTKGENFTETD;64.0000;1033.3955;0.4040;18.9385;22812601904.9895;16.4031
HTVTTTTKGENLTETD;1.0000;0.0000;0.3867;16.8912;270066204.5063;16.2178
HVAGAAAAGAVVGGLG;36.0000;494.5637;0.5049;15.7317;426446625.7991;14.1304
HVGGWGQPHGGGWGQP;1.0000;0.0000;0.4461;12.6914;2145604.4929;12.9897
IDQYSSQNNFVHDCVN;1.0000;0.0000;0.2927;17.7997;768592301.3935;16.9161
IERVVEQMCITQYQKE;1.0000;0.0000;0.2811;17.7970;766258219.5447;16.9141
IFSSPPVILLISFLIF;1.0000;0.0000;0.2590;17.4935;540291194.9118;16.6808
IGFCKKRPKPGGGWNT;2.0000;15.1983;0.5780;15.8658;117294672.9754;15.1983
IGGWILVLFVAAWSDI;1.0000;0.0000;0.5166;16.7663;233895594.3757;16.1218
IGLCKKRPKPGGGWNT;1.0000;0.0000;0.5544;15.3237;44434846.6991;15.0130
IGPAAKKNTSEAVAAA;1.0000;0.0000;0.3790;16.7673;234150270.4531;16.1226
IGSWILVLFVAMWSDV;23.0000;359.3339;0.4091;18.4033;7385048568.0662;16.3334
IGSWILVLFVVMWSDV;1.0000;0.0000;0.4021;16.8451;256091147.6983;16.1824
IGSWLLVLFVATWSDI;2.0000;16.3417;0.4049;17.3534;650241239.6797;16.3417
IHFGNDCEDRYYRENM;1.0000;0.0000;0.4915;18.4436;1613170304.0127;17.4111
IHFGNDWEDRYYRENM;2.0000;17.0822;0.4536;18.3168;1971384571.4719;17.0822
IHFGNDYEDRYYRENM;45.0000;745.1384;0.4447;19.4775;35578673895.8157;16.9350
IHFGNEYEDRYYRENM;1.0000;0.0000;0.4353;17.7170;698778410.9622;16.8525
IHFGNEYEDRYYRENQ;1.0000;0.0000;0.4281;17.4899;538057640.7739;16.6780
IHFGSDYEDRYYRENM;13.0000;202.5570;0.4432;18.8664;9462503899.1911;16.8798
IIHFGNDYEDRYYREN;1.0000;0.0000;0.4461;17.8447;809509476.6441;16.9507
IIHFGSDYEDRYYREN;5.0000;67.5820;0.4446;18.4719;3726296578.1597;16.8955
IKIMERVVEQMCITQY;10.0000;153.3209;0.2744;18.9552;9193438107.7736;17.0357
IKIMERVVEQMCTTQY;1.0000;0.0000;0.2717;17.8113;778960979.3365;16.9250
IKMMERVVEQMCITQY;15.0000;238.2787;0.2735;19.1108;13468664084.2405;17.0199
IKQHTVTTTTKGENFT;36.0000;562.6066;0.3769;18.2610;7843653519.5314;16.0745
IKQHTVTTTTKGENLT;1.0000;0.0000;0.3595;16.4637;165078796.3058;15.8892
ILFSPPPVILLISFLI;1.0000;0.0000;0.2527;17.1751;374452876.7032;16.4360
ILFSPPPVILLISLLI;2.0000;16.2507;0.2408;17.2351;567417283.3355;16.2507
ILFSSPPVILLISFLI;20.0000;313.4146;0.2479;18.5535;8187160016.6650;16.4955
ILFSSPPVILLISFLL;1.0000;0.0000;0.2441;17.1334;356893020.4911;16.4039
ILFSSPPVILLISLLI;1.0000;0.0000;0.2365;17.0114;310154920.9469;16.3102
ILFSSPPVILLVSFLI;1.0000;0.0000;0.2472;16.9991;305774666.3387;16.3007
ILVLFIVTWSDLGLCK;1.0000;0.0000;0.4430;17.5389;569257011.7776;16.7156
ILVLFVAAWSDIGLCK;1.0000;0.0000;0.4511;17.6881;675918312.7687;16.8303
ILVLFVAMWSDVALCK;2.0000;17.1517;0.2772;18.4073;2187804983.5600;17.1517
ILVLFVAMWSDVGLCK;21.0000;333.2710;0.4434;18.7933;11057014019.1161;16.6635
ILVLFVVMWSDVGLCK;1.0000;0.0000;0.4364;17.2747;419940356.1063;16.5125
ILVLFVVTWSDVGLCK;1.0000;0.0000;0.4287;17.1512;364309127.8498;16.4177
IMERVVEQMCITQYEK;1.0000;0.0000;0.2780;18.0241;995143754.9889;17.0885
IMERVVEQMCITQYQA;1.0000;0.0000;0.2768;17.7299;709225095.1170;16.8624
IMERVVEQMCITQYQQ;1.0000;0.0000;0.2792;17.5393;569507637.9601;16.7159
IMERVVEQMCITQYQR;8.0000;117.9976;0.2766;18.6256;5626320421.9293;16.8568
IMERVVEQMCTTQYQK;1.0000;0.0000;0.2726;17.5638;585814791.3110;16.7348
IMERVVEQMCVTQYQK;1.0000;0.0000;0.2764;17.4543;516441108.4670;16.6506
IMERVVEQMCVTQYQQ;1.0000;0.0000;0.2778;17.2859;425400279.5112;16.5212
IMERVVEQMCVTQYQR;1.0000;0.0000;0.2768;17.4691;525330592.7295;16.6620
IQLGYWILVLFIVTWS;1.0000;0.0000;0.3838;16.7033;217518394.1987;16.0734
IQLHPADTWLAVLLLL;1.0000;0.0000;0.2325;17.2912;427997714.4994;16.5252
IREMCVQQYREYRLAS;1.0000;0.0000;0.2656;17.7653;738788652.7479;16.8897
ITIKQHTVTTTTKGEN;36.0000;559.3267;0.3670;18.1391;6816462070.1683;15.9808
ITQYEKESQAYYQRGS;21.0000;315.3442;0.3608;17.6272;2887729784.5125;15.7672
ITQYERESQAYYQRGS;9.0000;126.2288;0.3618;17.2740;1258901222.0665;15.7786
ITQYQAEYEAAAQRAY;1.0000;0.0000;0.2300;17.2481;407305853.8944;16.4921
ITQYQKESQAYYQRGS;1.0000;0.0000;0.3432;15.9886;95537532.9281;15.5241
ITQYQKEYEAYAQRGA;1.0000;0.0000;0.3745;16.5909;191116902.6070;15.9870
ITQYQQESQAAYQRAA;1.0000;0.0000;0.2274;16.7237;222685136.6068;16.0890
ITQYQRESEAYYQRGA;6.0000;79.4424;0.3687;17.2409;989421438.8392;15.8885
ITQYQRESQAYYQRGA;16.0000;234.6803;0.3514;17.3505;1833102769.0997;15.6454
ITQYQREYQASYGRGA;1.0000;0.0000;0.4315;15.7019;68673838.9906;15.3037
ITQYQTESQAYYQRGA;1.0000;0.0000;0.3468;16.0667;104526167.0690;15.5841
ITVKEHTVTTTTKGEN;7.0000;96.1748;0.3725;17.4908;1425003775.0911;16.0291
ITVKQHTTTTTTKGEN;1.0000;0.0000;0.3583;16.4389;160433208.1312;15.8701
ITVKQHTVTTTKGENF;1.0000;0.0000;0.3747;16.5952;192077445.8137;15.9903
ITVKQHTVTTTTKGEN;21.0000;315.7198;0.3560;17.6516;2970120260.6919;15.7860
ITVTEYSIGPAAKKNT;1.0000;0.0000;0.3676;16.5249;177126429.1215;15.9362
IVLFSSPPVILLISFL;1.0000;0.0000;0.2472;16.9991;305774666.3387;16.3007
IVTWSDLGLCKKPKPR;1.0000;0.0000;0.4226;17.1316;356188920.3677;16.4026
KEHTVTTTTKGENFTE;7.0000;98.2230;0.3979;17.9350;2376211213.2432;16.3705
KESEAYYQRRASAILF;1.0000;0.0000;0.2309;17.6430;641716601.8340;16.7956
KESQAYYDGRRSSAVL;5.0000;63.7912;0.3736;17.2389;901110577.4885;15.9478
KESQAYYDGRRSSSTV;1.0000;0.0000;0.3655;16.3721;148569662.7155;15.8189
KESQAYYQRGSSIVLF;1.0000;0.0000;0.3660;16.3594;146405617.0613;15.8091
KESQAYYQRGSSMVFF;1.0000;0.0000;0.3824;16.5800;188728571.2278;15.9786
KESQAYYQRGSSMVLF;20.0000;300.0728;0.3644;17.6399;2859848590.7416;15.7933
KEYEAYAQRGASVILF;1.0000;0.0000;0.3960;16.9616;292875346.4679;16.2720
KGENFTETDIKIMERV;11.0000;169.1105;0.4414;18.8345;8391030008.0470;16.9111
KGENFTETDIKMMERV;15.0000;236.5342;0.4400;18.9487;11175556380.9647;16.8953
KGENFTETDMKIMERV;3.0000;33.7906;0.4400;18.2498;2235111276.1929;16.8953
KGENFTETDVKIMERV;1.0000;0.0000;0.4330;17.5397;569797851.0311;16.7163
KGENFTETDVKMIERV;1.0000;0.0000;0.4330;17.5397;569797851.0311;16.7163
KGENFTETDVKMMERV;35.0000;567.8181;0.4315;19.0633;19477990834.4969;16.7005
KGENLTETDVKMMERV;1.0000;0.0000;0.4143;17.2782;421649418.6494;16.5153
KGKGKPSGGGWGAGSH;1.0000;0.0000;0.4783;13.0502;3243103.3791;13.2655
KGKPSGGGWGAGSHRQ;1.0000;0.0000;0.4859;13.5096;5503616.7759;13.6186
KHMAGAAAAGAVVGGL;32.0000;458.1979;0.5279;16.5265;1003847603.3747;14.7806
KHVAGAAAAGAVVGGL;36.0000;511.0544;0.5074;16.3447;863700599.4941;14.6016
KIMERVVEQMCITQYE;1.0000;0.0000;0.2780;18.0241;995143754.9889;17.0885
KIMERVVEQMCITQYQ;10.0000;151.6087;0.2762;18.7077;6913891927.0689;16.8454
KIMERVVEQMCTTQYQ;1.0000;0.0000;0.2726;17.5638;585814791.3110;16.7348
KIMERVVEQMCVTQYQ;3.0000;33.3013;0.2764;17.9314;1549323325.4010;16.6506
KIQLGYWILVLFIVTW;1.0000;0.0000;0.3889;16.8241;249985835.2651;16.1662
KKGKGKPSGGGWGAGS;1.0000;0.0000;0.4744;13.0074;3086985.1675;13.2326
KKNTSEAVAAANQTEV;1.0000;0.0000;0.2258;17.1464;362306638.1982;16.4140
KKPKPRPGGGWNSGGS;1.0000;0.0000;0.4696;13.7805;7518410.9919;13.8269
KKRPKPGGGWNTGGSR;29.0000;392.9432;0.4933;15.5120;297201480.5909;14.0337
KKRPKPGGWNTGGSRY;37.0000;519.3169;0.4869;16.1275;681891796.2186;14.4255
KMIERVVEQMCITQYQ;1.0000;0.0000;0.2762;17.7077;691389192.7069;16.8454
KMMERVVEQMCITQYE;29.0000;478.0383;0.2772;19.4660;28186368511.6968;17.0728
KMMERVVEQMCITQYQ;17.0000;269.2746;0.2753;18.9177;11479601540.5002;16.8297
KMMERVVEQMCVTQYQ;5.0000;66.5396;0.2753;18.1328;2522005995.9045;16.6349
KNTSEAVAAANQTEVE;1.0000;0.0000;0.2323;17.2943;429552739.2257;16.5277
KPDKPKTNLKHVAGAA;1.0000;0.0000;0.3793;16.6545;205637736.8214;16.0359
KPGGGWNTGGSRYPGP;1.0000;0.0000;0.4509;13.1202;3515436.4518;13.3194
KPGGGWNTGGSRYPGQ;28.0000;360.2415;0.4533;14.5972;101868467.7520;13.3423
KPGGWNTGGSRYPGQG;36.0000;466.9797;0.4533;14.7063;130973744.2526;13.3423
KPGGWNTGGSRYPGQS;1.0000;0.0000;0.4567;13.6422;6411518.0343;13.7206
KPKPRPGGGWNSGGSN;1.0000;0.0000;0.4652;13.7315;7105934.0692;13.7892
KPKTNLKHVAGAAAAG;3.0000;31.1100;0.4512;16.5060;300189920.2197;15.5550
KPKTNMKHMAGAAAAG;13.0000;189.7178;0.4743;17.4743;1905442399.6851;15.8098
KPKTNMKHVAGAAAAG;29.0000;437.6622;0.4591;17.5899;3250823440.0352;15.6308
KPKTSMKHMAGAAAAG;19.0000;283.5829;0.4699;17.5673;2563843723.1241;15.7546
KPKTSMKHVAGAAAAG;3.0000;31.1512;0.4546;16.5328;309600829.4245;15.5756
KPNKPKTSMKHMAGAA;2.0000;16.0017;0.3697;16.9111;390762657.4156;16.0017
KPPKTNFKHVAGAAAA;1.0000;0.0000;0.3796;16.6846;212898436.3204;16.0590
KPRPGGGWNSGGSNRY;1.0000;0.0000;0.4743;13.8413;8063448.5357;13.8736
KPSGGGWGAGSHRQPS;1.0000;0.0000;0.4716;13.8035;7719724.2409;13.8445
KPSKPKTNLKHVAGAA;2.0000;15.7469;0.3540;16.5795;266769044.0568;15.7469
KPSKPKTNMKHMAGAA;13.0000;192.0205;0.3697;17.7240;2539957273.2017;16.0017
KPSKPKTNMKHVAGAA;29.0000;443.0353;0.3602;17.8395;4333352003.5959;15.8227
KPSKPKTSMKHMAGAA;17.0000;255.1440;0.3673;17.7687;3057859002.0995;15.9465
KPSKPKTSMKHVAGAA;3.0000;31.5350;0.3575;16.7824;412698320.6713;15.7675
KPVDQYSNQNNFVHDC;1.0000;0.0000;0.2944;17.6432;641885524.9554;16.7958
KPVDQYSNQNNLVHDC;1.0000;0.0000;0.2820;17.4021;486332144.0995;16.6105
KPVDQYSNQNSFVHDC;1.0000;0.0000;0.2950;17.5714;590939551.4744;16.7406
KPWKPPKTNFKHVAGA;1.0000;0.0000;0.3761;16.5083;173775589.8554;15.9235
KQHTTTTTTKGENFTE;1.0000;0.0000;0.3840;16.8830;267524335.5854;16.2115
KQHTVTTTKGENFTET;1.0000;0.0000;0.3823;16.7735;235843420.9256;16.1274
KQHTVTTTTKGENFTE;57.0000;903.1325;0.3823;18.5294;13443074992.7591;16.1274
KQHTVTTTTKGENLTE;1.0000;0.0000;0.3649;16.5325;178689551.5029;15.9421
KRHIGSWILVLFVVMW;1.0000;0.0000;0.3962;16.9428;286578494.8754;16.2574
KRPKPGGGWNTGGSRY;29.0000;390.7206;0.4838;15.4087;263884086.4033;13.9543
KRPKPGGWNTGGSRYP;37.0000;513.8312;0.4705;15.9293;542737638.9483;14.2731
KSHIGGWILVLFVAAW;1.0000;0.0000;0.4900;16.4750;167239164.5838;15.8979
KSHIGSWILVLFVAMW;23.0000;358.6919;0.3968;18.3653;7069213298.1370;16.3042
KSHIGSWLLVLFVATW;2.0000;16.1177;0.3822;17.0620;464933091.1607;16.1177
KSHMGSWILVLFVVTW;1.0000;0.0000;0.3815;16.6632;207706478.5444;16.0426
KTNFKHVAGAAAAGAV;1.0000;0.0000;0.4745;16.3159;139257002.8383;15.7756
KTNLKHVAGAAAAGAV;3.0000;31.1807;0.4536;16.5520;316529135.5150;15.5904
KTNMKHMAGAAAAGAV;13.0000;190.1424;0.4767;17.5204;2009154854.7150;15.8452
KTNMKHVAGAAAAGAV;29.0000;438.6530;0.4615;17.6359;3427764438.0368;15.6662
KTSMKHMAGAAAAGAV;19.0000;284.2198;0.4723;17.6133;2703392694.4717;15.7900
KTSMKHVAGAAAAGAV;3.0000;31.2219;0.4571;16.5788;326452276.6811;15.6110
KVIREMCVQQYREYRL;1.0000;0.0000;0.2686;17.6897;677187099.0990;16.8316
KVVTKVIREMCVQQYR;1.0000;0.0000;0.2673;17.2568;411394458.0788;16.4988
KWKPDKPKTNLKHVAG;1.0000;0.0000;0.3826;16.6985;216324718.4787;16.0697
LAACTDVALSKKGKGK;1.0000;0.0000;0.5163;16.7994;242966763.1497;16.1472
LALFVAMWTDVGLCKK;1.0000;0.0000;0.4457;17.6445;642845603.4424;16.7968
LALFVATWTDVGLCKK;3.0000;33.4039;0.4386;17.9982;1673055597.4926;16.7019
LALFVTMWTDVGLCKK;1.0000;0.0000;0.4411;17.5575;581587753.6702;16.7300
LALFVTTCTDVGLCKK;1.0000;0.0000;0.4716;17.8620;825727131.4446;16.9640
LALLLAACTDVALSKK;1.0000;0.0000;0.2490;17.9273;890239329.7011;17.0142
LASGIQLHPADTWLAV;1.0000;0.0000;0.3835;16.6997;216612583.2703;16.0706
LCKKPKPRPGGGWNSG;1.0000;0.0000;0.5247;14.9904;30274454.7346;14.7568
LCKKRPKPGGGWNTGG;27.0000;376.5082;0.5429;16.0630;540824771.5223;14.4811
LCKKRPKPGGWNTGGS;37.0000;534.9373;0.5356;16.6920;1306091674.5310;14.8594
LFIVTWSDLGLCKKPK;1.0000;0.0000;0.4403;17.4760;529484029.8980;16.6673
LFLFVATWSDLGLCKK;1.0000;0.0000;0.4537;17.7782;749836167.8121;16.8996
LFSPPPVILLISFLIF;1.0000;0.0000;0.2604;17.2970;430880212.3473;16.5297
LFSPPPVILLISLLIL;2.0000;16.1592;0.2364;17.1159;494694784.8003;16.1592
LFSSPPMILLISFLIF;1.0000;0.0000;0.2529;17.6073;615913537.2793;16.7682
LFSSPPVILLISFLIF;52.0000;846.0499;0.2555;19.0904;24494354861.5754;16.5892
LFSSPPVILLISFLLF;1.0000;0.0000;0.2517;17.2553;410674213.0235;16.4976
LFSSPPVILLISLLIF;1.0000;0.0000;0.2441;17.1334;356893020.4911;16.4039
LFSSPPVILLVSFLIF;1.0000;0.0000;0.2550;17.1210;351852693.2480;16.3944
LFSSPPVVLLISFLIF;1.0000;0.0000;0.2550;17.1210;351852693.2480;16.3944
LFVAAWSDIGLCKKRP;1.0000;0.0000;0.4494;17.6400;639514768.2932;16.7933
LFVAMWSDVALCKKRP;2.0000;17.1148;0.2781;18.3592;2069974389.9539;17.1148
LFVAMWSDVGLCKKRP;21.0000;332.5318;0.4415;18.7453;10461506405.2414;16.6266
LFVAMWTDVGLCKKRP;1.0000;0.0000;0.4432;17.4790;531330107.9913;16.6696
LFVATWSDIGFCKKRP;2.0000;16.9118;0.4627;18.0951;1527262737.1195;16.9118
LFVATWSDLGLCKKRP;27.0000;432.5079;0.4371;18.8652;13619391028.9641;16.6349
LFVATWSDVGLCKKRP;1.0000;0.0000;0.4340;17.2996;432172741.5255;16.5317
LFVATWSNLGLCKKRP;1.0000;0.0000;0.4139;17.1297;355394800.9563;16.4011
LFVATWTDVGLCKKRP;3.0000;33.1495;0.4358;17.8327;1382827861.8240;16.5747
LFVTMWTDVGLCKKRP;1.0000;0.0000;0.4384;17.3920;480698759.2499;16.6028
LFVTTCTDVGLCKKRP;1.0000;0.0000;0.4684;17.6965;682486873.3214;16.8368
LFVVMWSDVGLCKKRP;1.0000;0.0000;0.4343;17.2266;397323248.1780;16.4756
LFVVTWSDVGLCKKRP;1.0000;0.0000;0.4265;17.1031;344688201.3444;16.3807
LGCWMLFLFVATWSDL;1.0000;0.0000;0.4635;17.9250;887933360.8099;17.0124
LGCWMLVLFVATWSDL;15.0000;234.1355;0.4436;18.7258;8645905244.7096;16.7240
LGCWMLVLFVATWSNL;1.0000;0.0000;0.4205;17.2456;406103149.5896;16.4902
LGCWMLVVFVATWSDL;2.0000;16.6208;0.4407;17.7165;987671800.6457;16.6208
LGGYAMGRVMSGMNYH;1.0000;0.0000;0.5109;14.8406;25478100.7765;14.6417
LGGYLLGSAMSRPLIH;1.0000;0.0000;0.4832;15.3029;43380158.1905;14.9970
LGGYMLGSAMNRPLIH;2.0000;15.1280;0.4977;15.7744;105573807.5823;15.1280
LGGYMLGSAMSRPIIH;6.0000;75.8218;0.5029;16.2988;334447646.3059;15.1644
LGGYMLGSAMSRPLIH;51.0000;753.6399;0.4921;17.1091;2478459584.9304;15.0728
LGGYMLGSAMSRPMIH;2.0000;15.1486;0.5009;15.8012;108883530.6964;15.1486
LGGYMLGSAMSRPMLH;3.0000;30.1141;0.4902;15.8581;142392864.2150;15.0571
LGGYMLGSAMSRPMMH;1.0000;0.0000;0.4990;15.4797;53172552.0625;15.1329
LGGYMLGSAMSRPVIH;1.0000;0.0000;0.4822;15.2672;41636585.9259;14.9696
LGLCKKPKPRPGGGWN;1.0000;0.0000;0.5319;15.0712;33224836.3791;14.8189
LGLCKKRPKPGGWNTG;31.0000;447.6436;0.5429;16.6960;1200936796.7844;14.9215
LGSAMNRPLIHFGNDY;2.0000;15.8979;0.4906;16.7760;334475849.3171;15.8979
LGSAMSRPIIHFGNDY;1.0000;0.0000;0.4960;16.5223;176597875.1611;15.9342
LGSAMSRPIIHFGSDY;5.0000;63.5161;0.4914;17.1494;812907170.2177;15.8790
LGSAMSRPLIHFGNDC;1.0000;0.0000;0.5401;17.0225;314139986.8989;16.3188
LGSAMSRPLIHFGNDY;42.0000;649.5492;0.4861;18.0264;6466503783.7575;15.8427
LGSAMSRPLIHFGNEY;1.0000;0.0000;0.4761;16.2958;136076296.6680;15.7602
LGSAMSRPLIHFGSDY;8.0000;110.5122;0.4815;17.2344;1133954708.6603;15.7875
LGSAMSRPMIHFGNDW;2.0000;16.0657;0.5092;16.9943;430065782.4176;16.0657
LGSAMSRPMLHFGNDW;3.0000;31.9483;0.4992;17.0513;562420213.3015;15.9741
LGSAMSRPMMHFGNDW;1.0000;0.0000;0.5074;16.6728;210019780.3986;16.0499
LGSAMSRPVIHFGNEY;1.0000;0.0000;0.4685;16.1616;116585872.5761;15.6570
LGYWILVLFIVTWSDL;1.0000;0.0000;0.4017;17.0077;308838731.3495;16.3074
LGYWLLALFVATWTDV;1.0000;0.0000;0.3953;16.9498;288921324.9200;16.2629
LGYWLLALFVTMWTDV;1.0000;0.0000;0.3978;16.9863;301304579.3568;16.2909
LGYWLLALFVTTCTDV;1.0000;0.0000;0.4271;17.2907;427786459.4523;16.5249
LGYWMLLLFVATWSDV;1.0000;0.0000;0.3961;16.9303;282498558.9813;16.2479
LGYWMLVLFVATWSDL;1.0000;0.0000;0.3961;16.9303;282498558.9813;16.2479
LHFGNDWEDRYYRENM;3.0000;33.9812;0.4469;18.3738;2578085903.4025;16.9906
LHPADTWLAVLLLLLT;1.0000;0.0000;0.2249;17.2756;420406418.5967;16.5133
LIHFGNDCEDRYYREN;1.0000;0.0000;0.4861;18.3450;1439990691.5950;17.3352
LIHFGNDYEDRYYREN;44.0000;724.9432;0.4392;19.3690;31053416306.7387;16.8591
LIHFGNEYEDRYYREN;1.0000;0.0000;0.4299;17.6183;623762044.6956;16.7767
LIHFGSDYEDRYYREN;8.0000;117.6276;0.4376;18.5569;5197950892.1505;16.8039
LKHVAGAAAAGAVVGG;3.0000;29.2031;0.5074;15.2655;71975049.9578;14.6016
LLAACTDVALSKKGKG;1.0000;0.0000;0.5131;16.7593;232013884.9003;16.1164
LLALFVAMWTDVGLCK;1.0000;0.0000;0.4435;17.6044;613866291.4725;16.7660
LLALFVATWTDVGLCK;3.0000;33.3423;0.4364;17.9581;1597634687.9566;16.6711
LLALFVTMWTDVGLCK;1.0000;0.0000;0.4390;17.5174;555369929.5749;16.6992
LLALFVTTCTDVGLCK;1.0000;0.0000;0.4694;17.8219;788503567.9388;16.9332
LLALLLAACTDVALSK;1.0000;0.0000;0.2490;17.8872;850107573.1406;16.9834
LLFSSPPVILLISFLI;1.0000;0.0000;0.2441;17.1334;356893020.4911;16.4039
LLFVATWSDVGLCKKR;1.0000;0.0000;0.4366;17.4578;518501483.9967;16.6533
LLGSAMSRPLIHFGND;1.0000;0.0000;0.4903;16.4663;165586574.3702;15.8912
LLLAACTDVALSKKGK;1.0000;0.0000;0.4194;17.3322;448724335.1483;16.5568
LLLFVATWSDVGLCKK;1.0000;0.0000;0.4335;17.4029;486749174.5136;16.6111
LLTTCCLLALLLAACT;1.0000;0.0000;0.2916;18.7676;2342399460.3478;17.6601
LLVLFVATWSDIGFCK;2.0000;16.8572;0.4568;18.0240;1407317740.9911;16.8572
LSKKGKGKPSGGGWGA;1.0000;0.0000;0.4922;13.5803;5970355.4703;13.6730
LSYWLLALFVAMWTDV;1.0000;0.0000;0.2390;17.5654;586916451.2456;16.7360
LSYWLLALFVATWTDV;2.0000;16.6412;0.2372;17.7430;1018330424.1419;16.6412
LTETDVKMMERVVEQM;1.0000;0.0000;0.2533;17.6560;651403512.4635;16.8056
LTTCCLLALLLAACTD;1.0000;0.0000;0.3019;19.0628;3290575175.6343;17.8870
LVHDCVNITVKQHTVT;1.0000;0.0000;0.2700;17.4145;493287906.9175;16.6200
LVLFIVTWSDLGLCKK;1.0000;0.0000;0.4376;17.4598;519727925.3757;16.6549
LVLFVAAWSDIGLCKK;1.0000;0.0000;0.4457;17.6090;617108994.9717;16.7695
LVLFVAMWSDVALCKK;2.0000;17.0909;0.2750;18.3282;1997451628.5386;17.0909
LVLFVAMWSDVGLCKK;21.0000;332.0556;0.4378;18.7143;10094981419.8336;16.6028
LVLFVATWSDIGFCKK;2.0000;16.8880;0.4590;18.0641;1473754195.3520;16.8880
LVLFVATWSDLGLCKK;26.0000;415.2777;0.4335;18.8179;12655478537.3537;16.6111
LVLFVATWSNLGLCKK;1.0000;0.0000;0.4104;17.0987;342943336.5889;16.3773
LVLFVVMWSDVGLCKK;1.0000;0.0000;0.4307;17.1956;383402796.1800;16.4518
LVLFVVTWSDVGLCKK;1.0000;0.0000;0.4229;17.0722;332611848.9460;16.3569
LVVFVATWSDLGLCKK;3.0000;33.0158;0.4304;17.7457;1251093951.5383;16.5079
LYPPQGGGWGQPHGGG;1.0000;0.0000;0.4195;12.3930;1521844.6951;12.7604
MAFFSAPPVTLLFLSF;1.0000;0.0000;0.2596;17.5371;568055033.4805;16.7142
MAGAAAAGAVVGGLGG;32.0000;427.9648;0.5084;15.2576;232940208.2317;13.8053
MAHLGYWMLLLFVATW;1.0000;0.0000;0.3934;17.0939;341037808.7754;16.3736
MANLGCWMLFLFVATW;1.0000;0.0000;0.4520;17.8625;826226219.7233;16.9644
MANLGCWMLVLFVATW;16.0000;250.1382;0.4327;18.6913;8581393059.9861;16.6759
MANLGCWMLVVFVATW;2.0000;16.5727;0.4301;17.6539;919033312.8496;16.5727
MANLGYWLLALFVATW;1.0000;0.0000;0.3859;16.9656;294201752.7483;16.2750
MANLGYWLLALFVTMW;1.0000;0.0000;0.3883;17.0020;306811327.9018;16.3030
MANLGYWLLALFVTTC;1.0000;0.0000;0.4178;17.3065;435604835.3569;16.5370
MANLGYWMLVLFVATW;1.0000;0.0000;0.3858;16.8678;262866254.1202;16.1998
MANLSYWLLALFVAMW;1.0000;0.0000;0.2213;17.5812;597643142.8905;16.7481
MANLSYWLLALFVATW;2.0000;16.6533;0.2203;17.7588;1036941789.4038;16.6533
MARLLTTCCLLALLLA;1.0000;0.0000;0.2594;18.3897;1516090753.9293;17.3696
MCITQYEKESQAYYQR;21.0000;335.4597;0.2649;18.9357;13026488294.4122;16.7730
MCITQYERESQAYYQR;9.0000;134.2750;0.2653;18.5826;5678876922.9802;16.7844
MCITQYQAEYEAAAQR;1.0000;0.0000;0.2643;17.9040;866662014.7569;16.9963
MCITQYQKESQAYYQR;1.0000;0.0000;0.2606;17.2972;430967800.7408;16.5298
MCITQYQKEYEAYAQR;1.0000;0.0000;0.2643;17.7565;731288896.1853;16.8829
MCITQYQQESQAAYQR;1.0000;0.0000;0.2639;17.2541;410129553.5730;16.4968
MCITQYQRESEAYYQR;6.0000;83.9219;0.2653;18.4065;3785917948.6535;16.7844
MCITQYQRESQAYYQR;16.0000;248.1186;0.2611;18.5161;7014176571.1113;16.5412
MCITQYQREYQASYGR;1.0000;0.0000;0.4024;16.8674;262773282.8818;16.1996
MCITQYQTESQAYYQR;1.0000;0.0000;0.2596;17.2323;399958477.2237;16.4800
MCTTQYQKESQAYYDG;1.0000;0.0000;0.4118;16.9490;288651050.6974;16.2623
MCVQQYREYRLASGIQ;1.0000;0.0000;0.4025;16.8212;249141775.0836;16.1640
MCVTQYQKESEAYYQR;1.0000;0.0000;0.2651;17.3601;463346916.0050;16.5782
MCVTQYQKESQAYYDG;5.0000;64.7124;0.4090;17.5385;1272341282.5468;16.1781
MCVTQYQQESEAYYQR;1.0000;0.0000;0.2666;17.1917;381665797.6052;16.4487
MCVTQYQRESEAYYQR;1.0000;0.0000;0.2656;17.3749;471322491.6328;16.5896
MDEYSNQNNFVHDCVN;1.0000;0.0000;0.2924;18.1673;1173624305.2974;17.1987
MDQYSNQNNFVHDCVN;1.0000;0.0000;0.2905;17.8510;815390898.9660;16.9555
MDQYSSQNNFVHDCVN;3.0000;33.8007;0.2917;18.2563;2252021801.6043;16.9003
MENKVVTKVIREMCVQ;1.0000;0.0000;0.2735;17.6711;662872962.3373;16.8173
MERVVEQMCITQYEKE;21.0000;342.8288;0.2816;19.4151;22621061578.0142;17.1414
MERVVEQMCITQYERE;9.0000;137.2227;0.2818;19.0619;9861615937.1060;17.1528
MERVVEQMCITQYQAE;1.0000;0.0000;0.2807;17.7987;767700740.4774;16.9153
MERVVEQMCITQYQKE;1.0000;0.0000;0.2801;17.7765;748394267.0015;16.8983
MERVVEQMCITQYQQE;1.0000;0.0000;0.2833;17.6081;616463571.8331;16.7688
MERVVEQMCITQYQRE;23.0000;372.0134;0.2805;19.1531;17509356131.7455;16.9097
MERVVEQMCITQYQTE;1.0000;0.0000;0.2796;17.7117;694545232.5633;16.8485
MERVVEQMCTTQYQKE;1.0000;0.0000;0.2766;17.6326;634115250.8117;16.7877
MERVVEQMCVTQYQKE;6.0000;83.5177;0.2805;18.3013;3354130225.6175;16.7035
MERVVEQMCVTQYQQE;1.0000;0.0000;0.2821;17.3547;460474554.3108;16.5741
MERVVEQMCVTQYQRE;1.0000;0.0000;0.2810;17.5380;568644126.9641;16.7149
MGKIQLGYWILVLFIV;1.0000;0.0000;0.4744;16.2463;128531055.9293;15.7221
MGRVMSGMNYHFDSPD;1.0000;0.0000;0.5062;16.5800;188745232.1389;15.9786
MGSWILVLFVVTWSDV;1.0000;0.0000;0.3930;16.7011;216986299.2190;16.0717
MHFGNDWEDRYYRENM;1.0000;0.0000;0.4522;17.9953;962712616.7869;17.0664
MHRYPNQVYYRPMDEY;1.0000;0.0000;0.2449;17.0192;312928268.8944;16.3162
MHRYPNQVYYRPMDQY;4.0000;48.2191;0.2381;17.3049;869644097.6347;16.0730
MHRYPNQVYYRPVDQY;7.0000;95.3641;0.2353;17.3150;1163918348.1282;15.8940
MIERVVEQMCITQYQK;1.0000;0.0000;0.2762;17.7077;691389192.7069;16.8454
MIHFGNDWEDRYYREN;2.0000;17.0822;0.4536;18.3168;1971384571.4719;17.0822
MKHMAGAAAAGAVVGG;32.0000;460.5483;0.5373;16.6251;1124574730.2190;14.8564
MKHVAGAAAAGAVVGG;32.0000;454.9986;0.5166;16.3922;860064916.8046;14.6774
MKIMERVVEQMCVTQY;3.0000;33.6503;0.2758;18.1585;2012114705.4676;16.8251
MLFLFVATWSDLGLCK;1.0000;0.0000;0.4575;17.8368;802147116.3075;16.9446
MLGSAMNRPLIHFGND;2.0000;16.0223;0.5029;16.9378;402986200.8338;16.0223
MLGSAMSRPIIHFGND;1.0000;0.0000;0.5084;16.6841;212770240.1588;16.0586
MLGSAMSRPIIHFGSD;5.0000;64.0137;0.5038;17.3112;979414127.5835;16.0034
MLGSAMSRPLIHFGND;42.0000;654.6497;0.4984;18.1882;7791031244.3027;15.9671
MLGSAMSRPLIHFGNE;1.0000;0.0000;0.4883;16.4577;163948667.5338;15.8846
MLGSAMSRPLIHFGSD;8.0000;111.3830;0.4939;17.3962;1366221510.1439;15.9119
MLGSAMSRPMIHFGND;2.0000;16.0429;0.5065;16.9646;415619758.0966;16.0429
MLGSAMSRPMLHFGND;3.0000;31.9026;0.4966;17.0216;543528368.3510;15.9513
MLGSAMSRPMMHFGND;1.0000;0.0000;0.5047;16.6431;202965159.9671;16.0271
MLGSAMSRPVIHFGNE;1.0000;0.0000;0.4808;16.3234;140466039.4951;15.7814
MLHFGNDWEDRYYREN;3.0000;33.9812;0.4469;18.3738;2578085903.4025;16.9906
MLLLFVATWSDVGLCK;1.0000;0.0000;0.4374;17.4615;520706340.2135;16.6561
MLVLFVATWSDLGLCK;26.0000;416.4033;0.4374;18.8764;13538364845.5518;16.6561
MLVLFVATWSNLGLCK;1.0000;0.0000;0.4143;17.1573;366868151.0847;16.4223
MLVVFVATWSDLGLCK;3.0000;33.1059;0.4344;17.8043;1338374232.3133;16.5529
MMERVVEQMCITQYEK;20.0000;324.3832;0.2772;19.3046;19438874835.6530;17.0728
MMERVVEQMCITQYER;9.0000;136.6735;0.2774;18.9726;8898064004.5757;17.0842
MMERVVEQMCITQYQK;1.0000;0.0000;0.2753;17.6872;675270678.8530;16.8297
MMERVVEQMCITQYQR;15.0000;235.7748;0.2757;18.8782;10303411371.3660;16.8411
MMERVVEQMCITQYQT;1.0000;0.0000;0.2747;17.6224;626683088.5360;16.7798
MMERVVEQMCVTQYQK;5.0000;66.5396;0.2753;18.1328;2522005995.9045;16.6349
MMHFGNDWEDRYYREN;1.0000;0.0000;0.4522;17.9953;962712616.7869;17.0664
MNRPLIHFGNDYEDRY;2.0000;16.7175;0.4334;17.8423;1141685245.8342;16.7175
MNRYPNQVYYRPVDQY;3.0000;31.6468;0.2318;16.8552;448760465.9781;15.8234
MNYHFDSPDEYRWWSE;1.0000;0.0000;0.2621;18.2322;1264627312.9583;17.2485
MSGMNYHFDSPDEYRW;1.0000;0.0000;0.4327;17.4417;508961711.8898;16.6409
MSRPIIHFGNDYEDRY;1.0000;0.0000;0.4388;17.5886;602791468.8872;16.7539
MSRPIIHFGSDYEDRY;5.0000;66.7946;0.4369;18.2158;2774741806.8164;16.6987
MSRPLIHFGNDCEDRY;1.0000;0.0000;0.4792;18.0889;1072271701.8323;17.1384
MSRPLIHFGNDYEDRY;42.0000;683.1540;0.4315;19.0927;22072481397.7493;16.6623
MSRPLIHFGNEYEDRY;1.0000;0.0000;0.4222;17.3622;464476883.8493;16.5798
MSRPLIHFGSDYEDRY;8.0000;116.2496;0.4295;18.3007;3870591443.1941;16.6071
MSRPMIHFGNDWEDRY;2.0000;16.8853;0.4471;18.0607;1467967745.7336;16.8853
MSRPMLHFGNDWEDRY;3.0000;33.5875;0.4400;18.1176;1919740575.5791;16.7938
MSRPMMHFGNDWEDRY;1.0000;0.0000;0.4457;17.7392;716872339.5247;16.8696
MSRPVIHFGNEYEDRY;1.0000;0.0000;0.4197;17.2279;397949122.0805;16.4766
MVFFSSPPVILLISFL;1.0000;0.0000;0.2582;17.2196;394168045.2849;16.4703
MVKRHIGSWILVLFVV;1.0000;0.0000;0.3847;16.6802;211810655.8054;16.0556
MVKSHIGGWILVLFVA;1.0000;0.0000;0.4749;16.2488;128904575.0393;15.7241
MVKSHIGSWILVLFVA;23.0000;354.2516;0.3856;18.1027;5224867641.7865;16.1023
MVKSHIGSWLLVLFVA;2.0000;16.0108;0.3779;16.9229;396106733.0982;16.0108
MVKSHMGSWILVLFVV;1.0000;0.0000;0.3768;16.5240;176958655.3931;15.9356
MVLFSSPPVILLISFL;28.0000;439.6946;0.2461;18.4258;8362090011.5219;16.2850
MWSDVALCKKRPKPGG;2.0000;16.0134;0.5114;16.9262;397641300.7893;16.0134
MWSDVGLCKKRPKPGG;22.0000;326.0291;0.5488;17.3325;2105349128.4598;15.5252
MWTDVGLCKKRPKPGG;2.0000;15.5682;0.5534;16.3471;204136627.3086;15.5682
MYRPIDQYSSQNNFVH;1.0000;0.0000;0.2467;17.0236;314530980.6952;16.3196
MYRYPNQVYYKPVDQY;3.0000;31.5406;0.2305;16.7861;414447785.2907;15.7703
MYRYPNQVYYRPVDQY;45.0000;694.3947;0.2311;17.9770;6323724926.2101;15.7817
MYRYPNQVYYRPVDRY;1.0000;0.0000;0.2327;16.5071;173538315.8846;15.9226
MYRYPNQVYYRSVDQY;1.0000;0.0000;0.2287;16.4012;153626652.8028;15.8412
MYRYPSQVYYRPVDQY;1.0000;0.0000;0.2303;16.2520;129373680.3096;15.7265
NDCEDRYYRENMYRYP;1.0000;0.0000;0.2801;18.3438;1437935096.5655;17.3343
NDWEDRYYRENMNRYP;3.0000;34.0942;0.2477;18.4473;2805786081.7362;17.0471
NDWEDRYYRENMYRYP;3.0000;34.0108;0.2496;18.3930;2635855982.2505;17.0054
NDYEDRYYRENMHRYP;3.0000;33.9410;0.2480;18.3476;2501621385.2065;16.9705
NDYEDRYYRENMYRYP;42.0000;691.1858;0.2487;19.3476;29599583403.9795;16.8582
NEYEDRYYRENMYRYP;1.0000;0.0000;0.2415;17.6171;622871620.7739;16.7757
NEYEDRYYRENQYRYP;1.0000;0.0000;0.2445;17.3901;479609600.8707;16.6012
NFKHVAGAAAAGAVVG;1.0000;0.0000;0.5107;15.5934;60614841.9103;15.2203
NFTETDIKIMERVVEQ;11.0000;171.1874;0.2569;19.1047;11453054657.7936;17.1187
NFTETDIKMMERVVEQ;15.0000;239.4419;0.2562;19.2189;15253700432.4495;17.1030
NFTETDMKIMERVVEQ;3.0000;34.2060;0.2562;18.5200;3050740086.4899;17.1030
NFTETDVKIMERVVEQ;1.0000;0.0000;0.2620;17.8099;777726444.2499;16.9240
NFTETDVKMIERVVEQ;1.0000;0.0000;0.2620;17.8099;777726444.2499;16.9240
NFTETDVKMMERVVEQ;35.0000;574.8796;0.2612;19.3335;26585829562.9453;16.9082
NFVHDCVNITIKQHTV;36.0000;595.4287;0.2803;19.4811;31956145281.7773;17.0122
NFVHDCVNITVKEHTV;6.0000;85.3031;0.2846;18.7659;5726174646.2521;17.0606
NFVHDCVNITVKQHTT;1.0000;0.0000;0.2773;17.7809;752124321.1341;16.9016
NFVHDCVNITVKQHTV;14.0000;218.6272;0.2818;18.8175;9282781749.8273;16.8175
NFVHDCVNVTIKQHTV;1.0000;0.0000;0.2818;17.6714;663055839.2734;16.8175
NFVRDCVNITVKEHTV;1.0000;0.0000;0.2838;17.9597;924057460.1004;17.0391
NITIKQHTVTTTTKGE;36.0000;559.3267;0.3670;18.1391;6816462070.1683;15.9808
NITVKEHTVTTTTKGE;7.0000;96.1748;0.3725;17.4908;1425003775.0911;16.0291
NITVKQHTTTTTTKGE;1.0000;0.0000;0.3583;16.4389;160433208.1312;15.8701
NITVKQHTVTTTKGEN;1.0000;0.0000;0.3567;16.3452;144038890.6910;15.7982
NITVKQHTVTTTTKGE;21.0000;315.7198;0.3560;17.6516;2970120260.6919;15.7860
NITVTEYSIGPAAKKN;1.0000;0.0000;0.3683;16.5407;180388312.4558;15.9484
NKPKTSMKHMAGAAAA;2.0000;16.1881;0.3767;17.1536;516608555.2039;16.1881
NKPNKPKTSMKHMAGA;1.0000;0.0000;0.3657;16.5389;180018302.5407;15.9470
NKPSKPKTNLKHVAGA;2.0000;15.6922;0.3498;16.5084;245792731.5733;15.6922
NKPSKPKTNMKHMAGA;13.0000;191.3644;0.3657;17.6529;2340237933.0295;15.9470
NKPSKPKTNMKHVAGA;27.0000;409.9684;0.3560;17.7374;3717263424.4876;15.7680
NKPSKPKTSMKHMAGA;2.0000;15.8918;0.3632;16.7681;331460769.3264;15.8918
NKPSKPKTSMKHVAGA;2.0000;15.7128;0.3533;16.5352;253498297.0311;15.7128
NKVVTKVIREMCVQQY;1.0000;0.0000;0.2657;17.1930;382244864.9881;16.4498
NKWKPDKPKTNLKHVA;1.0000;0.0000;0.2334;17.2625;414094819.0297;16.5032
NLGCWMLFLFVATWSD;1.0000;0.0000;0.4631;17.9161;878837087.7098;17.0056
NLGCWMLVLFVATWSD;15.0000;234.0392;0.4432;18.7169;8557333828.4589;16.7171
NLGCWMLVLFVATWSN;1.0000;0.0000;0.4201;17.2366;401942899.1491;16.4833
NLGCWMLVVFVATWSD;2.0000;16.6139;0.4403;17.7075;977553775.0951;16.6139
NLGLCKKRPKPGGWNT;1.0000;0.0000;0.5249;15.7686;74156992.3854;15.3549
NLGYWLLALFVATWTD;1.0000;0.0000;0.3975;17.0752;333767583.6427;16.3592
NLGYWLLALFVTMWTD;1.0000;0.0000;0.4000;17.1116;348072962.1471;16.3872
NLGYWLLALFVTTCTD;1.0000;0.0000;0.4296;17.4161;494187311.8088;16.6212
NLGYWMLVLFVATWSD;1.0000;0.0000;0.3957;16.9214;279604553.4666;16.2410
NLKHVAGAAAAGAVVG;3.0000;30.0701;0.4884;15.8295;137776651.2147;15.0350
NLSYWLLALFVAMWTD;1.0000;0.0000;0.2324;17.6908;678017400.7114;16.8324
NLSYWLLALFVATWTD;2.0000;16.7375;0.2313;17.8684;1176395287.2282;16.7375
NLTETDVKMMERVVEQ;1.0000;0.0000;0.2513;17.5484;575516215.9576;16.7229
NLVHDCVNITVKQHTV;1.0000;0.0000;0.2701;17.4303;502372082.6138;16.6322
NLYPPQGGGWGQPHGG;1.0000;0.0000;0.4367;12.9570;2913157.6272;13.1939
NMAFFSAPPVTLLFLS;1.0000;0.0000;0.2486;17.2871;425984511.2336;16.5221
NMHRYPNQVYYRPMDE;1.0000;0.0000;0.2447;17.0734;333102334.6336;16.3579
NMHRYPNQVYYRPMDQ;4.0000;48.3442;0.2383;17.3592;925708886.0842;16.1147
NMHRYPNQVYYRPVDQ;7.0000;95.6143;0.2359;17.3693;1238954602.7728;15.9357
NMKHMAGAAAAGAVVG;13.0000;183.4787;0.5161;16.7979;874531272.4655;15.2899
NMKHVAGAAAAGAVVG;29.0000;423.1042;0.4973;16.9134;1492014012.0975;15.1109
NMNRYPNQVYYRPVDQ;3.0000;31.7302;0.2325;16.9095;477691451.2605;15.8651
NMYRYPNQVYYKPVDQ;3.0000;31.6240;0.2312;16.8404;441166678.0755;15.8120
NMYRYPNQVYYRPVDQ;45.0000;696.2299;0.2318;18.0313;6731406989.6716;15.8234
NMYRYPNQVYYRPVDR;1.0000;0.0000;0.2332;16.5613;184726098.3285;15.9643
NMYRYPNQVYYRSVDQ;1.0000;0.0000;0.2292;16.4555;163530757.0369;15.8829
NMYRYPSQVYYRPVDQ;1.0000;0.0000;0.2312;16.3062;137714227.9396;15.7682
NNFVHDCVNITIKQHT;36.0000;598.8002;0.2741;19.6064;36916366059.8093;17.1086
NNFVHDCVNITVKEHT;6.0000;85.7847;0.2783;18.8912;6614989307.9871;17.1569
NNFVHDCVNITVKQHT;15.0000;236.7933;0.2772;18.9728;11489626736.0514;16.9138
NNFVHDCVNVTIKQHT;1.0000;0.0000;0.2772;17.7967;765975115.7368;16.9138
NNFVRDCVNITVKEHT;1.0000;0.0000;0.2776;18.0850;1067489309.3823;17.1354
NNLVHDCVNITVKQHT;1.0000;0.0000;0.2662;17.5557;580350087.1733;16.7285
NNQNNFVHDCVNITIK;7.0000;102.3009;0.2728;18.8192;6576705161.0012;17.0502
NNQNTFVHDCVNITVK;3.0000;33.6864;0.2753;18.1820;2067306055.3855;16.8432
NNQSTFVHDCVNITVK;1.0000;0.0000;0.2766;17.6330;634408507.2463;16.7880
NPGGNRYPPQGGGTWG;1.0000;0.0000;0.4424;13.0236;3145362.7692;13.2451
NPGYPGWGQGYNPSSG;1.0000;0.0000;0.4307;13.3417;4536393.4643;13.4896
NPGYPHNPGYPGWGQG;1.0000;0.0000;0.4391;13.4280;5010144.6784;13.5559
NPGYPHNPGYPHNPGY;1.0000;0.0000;0.4166;14.4265;15816198.2462;14.3234
NPGYPHNPGYPQNPGY;1.0000;0.0000;0.4000;14.2152;12400888.8901;14.1610
NPGYPQNPGYPHNPGY;1.0000;0.0000;0.4000;14.2152;12400888.8901;14.1610
NPSSGGSYHNQKPWKP;1.0000;0.0000;0.3985;15.2060;38801716.3727;14.9225
NQKPWKPPKTNFKHVA;1.0000;0.0000;0.2375;16.8817;267114755.8139;16.2105
NQNNFVHDCVNITIKQ;33.0000;542.6673;0.2781;19.3732;27021293060.6365;16.9584
NQNNFVHDCVNITVKE;6.0000;85.0336;0.2824;18.6957;5282078987.8842;17.0067
NQNNFVHDCVNITVKQ;14.0000;217.9265;0.2791;18.7474;8562852071.2289;16.7636
NQNNFVHDCVNVTIKQ;1.0000;0.0000;0.2791;17.6013;611632290.8021;16.7636
NQNNFVRDCVNITVKE;1.0000;0.0000;0.2815;17.8896;852391831.3928;16.9852
NQNNLVHDCVNITVKQ;1.0000;0.0000;0.2673;17.3602;463410424.1670;16.5783
NQNSFVHDCVNITVKQ;3.0000;33.4167;0.2800;18.0066;1689262481.5879;16.7084
NQNTFVHDCVNITVKQ;3.0000;33.5028;0.2791;18.0625;1801717230.9602;16.7514
NQSTFVHDCVNITVKQ;1.0000;0.0000;0.2800;17.5136;552905427.8130;16.6962
NQTEVEMENKVVTKVI;1.0000;0.0000;0.2414;17.1156;349680135.9737;16.3903
NQVMYRPIDQYSSQNN;1.0000;0.0000;0.2328;16.5623;184934331.3725;15.9650
NQVYYKPVDQYSNQNN;2.0000;15.6897;0.2232;16.5051;244862895.5531;15.6897
NQVYYKPVDQYSNQNS;1.0000;0.0000;0.2223;16.1322;112714155.4415;15.6345
NQVYYRPMDEYSNQNN;1.0000;0.0000;0.2353;16.7681;234382507.6466;16.1232
NQVYYRPMDQYSNQNN;1.0000;0.0000;0.2274;16.4518;162840325.2636;15.8801
NQVYYRPMDQYSSQNN;3.0000;31.6497;0.2270;16.8571;449747431.7398;15.8249
NQVYYRPVDQYNNQNN;7.0000;94.5376;0.2245;17.1358;946929043.7194;15.7563
NQVYYRPVDQYNNQNT;3.0000;31.4882;0.2242;16.7520;398488344.8585;15.7441
NQVYYRPVDQYSNQNN;43.0000;659.4445;0.2238;17.8524;5355170823.7647;15.7011
NQVYYRPVDQYSNQNS;2.0000;15.6459;0.2230;16.4481;229308601.1794;15.6459
NQVYYRPVDRYSNQNN;1.0000;0.0000;0.2256;16.4022;153794142.5617;15.8419
NQVYYRSVDQYNNQST;1.0000;0.0000;0.2211;16.2805;133686008.4724;15.7484
NQWGKPSKPKTSMKHV;1.0000;0.0000;0.3503;16.1097;109831103.8518;15.6172
NQWHKPNKPKTSMKHM;1.0000;0.0000;0.2247;17.0703;331911078.7280;16.3555
NQWHKPSKPKTSMKHM;15.0000;228.2039;0.2258;18.1746;4583513174.0951;16.3003
NQWNKPNKPKTSMKHM;1.0000;0.0000;0.2227;16.9785;298600554.5119;16.2849
NQWNKPSKPKTNLKHV;2.0000;16.0300;0.2195;16.9479;407702133.0994;16.0300
NQWNKPSKPKTNMKHM;5.0000;65.1395;0.2227;17.6774;1493002772.5596;16.2849
NQWNKPSKPKTNMKHV;3.0000;32.2117;0.2229;17.2227;685101276.5264;16.1059
NQWNKPSKPKTSMKHV;1.0000;0.0000;0.2232;16.6737;210241767.0675;16.0507
NQYRYPNQVMYRPIDQ;1.0000;0.0000;0.2376;16.5663;185784659.9410;15.9681
NRPLIHFGNDYEDRYY;2.0000;16.5931;0.4255;17.6805;947591112.2094;16.5931
NRVYYRDYSSPVPQDV;1.0000;0.0000;0.2451;16.4794;168089690.8145;15.9013
NRYPGQPGSPGGNRYP;1.0000;0.0000;0.4246;13.8187;7855983.6799;13.8562
NRYPGWGHPQGGGTNW;1.0000;0.0000;0.4861;13.9660;9307807.6887;13.9694
NRYPNQVYYRPVDQYN;3.0000;31.4814;0.2274;16.7476;396480707.1340;15.7407
NRYPPQEGGDWGQPHG;1.0000;0.0000;0.4980;14.6409;20245290.3195;14.4882
NRYPPQGAGGWGQPHG;1.0000;0.0000;0.4584;13.6470;6447165.3777;13.7243
NRYPPQGGGGWGQPHG;46.0000;595.6243;0.4417;14.6747;142746870.6030;13.2361
NRYPPQGGGSWGQPHG;2.0000;13.6144;0.4456;13.8051;10937495.4618;13.6144
NRYPPQGGGTWGQPHG;4.0000;40.9722;0.4505;14.1621;23331216.1394;13.6574
NRYPPQGGGWGQPHGG;5.0000;52.9444;0.4417;13.7109;15515964.1960;13.2361
NRYPPQGGTWGQPHGG;1.0000;0.0000;0.4505;13.5600;5832804.0349;13.6574
NRYPPQSGGTWGQPHG;1.0000;0.0000;0.4448;14.0522;10279133.6160;14.0357
NRYPPQSGGWGQPHGG;1.0000;0.0000;0.4456;13.5041;5468747.7309;13.6144
NRYPSQGGGGWGQPHG;3.0000;26.5912;0.4482;13.5664;10177383.2908;13.2956
NSARYPNRVYYRDYSS;1.0000;0.0000;0.2246;16.7034;217551402.9453;16.0735
NSFVHDCVNITVKQHT;3.0000;33.7172;0.2786;18.2020;2115540733.0559;16.8586
NSGGSNRYPGQPGSPG;1.0000;0.0000;0.4226;13.2507;4085212.1278;13.4197
NTFVHDCVNITVKQHT;3.0000;33.8032;0.2773;18.2580;2256372963.4024;16.9016
NTGGSRYPGPGSPGGN;1.0000;0.0000;0.4277;12.8621;2611731.9572;13.1210
NTGGSRYPGQGNPGGN;1.0000;0.0000;0.4365;12.9638;2935929.4669;13.1991
NTGGSRYPGQGSPGGN;62.0000;801.7776;0.4301;14.6843;167580230.4950;13.1439
NTGGSRYPGQSSPGGN;2.0000;13.5222;0.4336;13.6851;9526650.1181;13.5222
NTSEAVAAANQTEVEM;1.0000;0.0000;0.2341;17.3529;459519700.2531;16.5727
NVTIKQHTVTTTTKGE;1.0000;0.0000;0.3560;16.3294;141434298.1282;15.7860
NWGQGGYNKWKPDKPK;1.0000;0.0000;0.5007;15.4543;51643328.3005;15.1134
NWGQPHPGGSNWGQPH;1.0000;0.0000;0.4658;14.2876;13479072.7159;14.2166
NWGQPHPGGSSWGQPH;1.0000;0.0000;0.4597;14.2158;12409248.8074;14.1614
NYHFDSPDEYRWWSEN;1.0000;0.0000;0.2616;18.1246;1117300585.3131;17.1658
PAAKKNTSEAVAAANQ;1.0000;0.0000;0.2231;17.0837;337079967.5266;16.3658
PADTWLAVLLLLLTTL;1.0000;0.0000;0.2233;17.1679;371375432.6172;16.4305
PDEYRWWSENSARYPN;1.0000;0.0000;0.2483;17.4643;522422612.5450;16.6583
PDKPKTNLKHVAGAAA;1.0000;0.0000;0.3807;16.6766;210942613.7915;16.0529
PGGGWNSGGSNRYPGQ;1.0000;0.0000;0.4439;13.0451;3223943.0241;13.2616
PGGGWNTGGSRYPGPG;1.0000;0.0000;0.4294;12.5072;1735724.1780;12.8482
PGGGWNTGGSRYPGQG;27.0000;334.6490;0.4319;13.9684;48500584.0023;12.8711
PGGGWNTGGSRYPGQS;1.0000;0.0000;0.4425;13.0292;3165645.8657;13.2494
PGGNLYPPQGGGWGQP;1.0000;0.0000;0.4157;12.7159;2207050.1924;13.0086
PGGNRYPGWGHPQGGG;1.0000;0.0000;0.4350;12.5674;1860087.0087;12.8944
PGGNRYPPQEGGDWGQ;1.0000;0.0000;0.4889;13.9851;9514790.2844;13.9841
PGGNRYPPQGAGGWGQ;1.0000;0.0000;0.4398;12.9912;3030009.7222;13.2202
PGGNRYPPQGGGGWGQ;46.0000;572.9398;0.4162;14.0188;67087530.7841;12.7320
PGGNRYPPQGGGSWGQ;2.0000;13.1103;0.4270;13.1492;5140354.8141;13.1103
PGGNRYPPQGGGTWGQ;4.0000;39.4599;0.4320;13.5062;10965099.7908;13.1533
PGGNRYPPQGGGWGQP;5.0000;52.2031;0.4206;13.4698;11755118.0353;13.0508
PGGNRYPPQGGTWGQP;1.0000;0.0000;0.4297;13.3189;4419016.3783;13.4721
PGGNRYPPQSGGTWGQ;1.0000;0.0000;0.4359;13.3963;4830940.8815;13.5316
PGGNRYPPQSGGWGQP;1.0000;0.0000;0.4249;13.2630;4143202.0769;13.4291
PGGNRYPSQGGGGWGQ;3.0000;25.5830;0.4228;12.9106;4783120.7223;12.7915
PGGSNWGQPHPGGSSW;1.0000;0.0000;0.4547;13.6075;6160618.6269;13.6939
PGGSSWGQPHGGSNWG;1.0000;0.0000;0.4574;13.1928;3821653.5217;13.3751
PGGWNTGGSRYPGQGN;1.0000;0.0000;0.4489;13.1010;3438561.9532;13.3046
PGGWNTGGSRYPGQGS;35.0000;450.4795;0.4425;14.5733;110797605.2993;13.2494
PGGWNTGGSRYPGQSS;1.0000;0.0000;0.4460;13.5214;5578808.5182;13.6277
PGPGSPGGNRYPPQGG;1.0000;0.0000;0.3998;12.5319;1785700.9908;12.8672
PGQGNPGGNRYPPQGG;1.0000;0.0000;0.4084;12.6335;2007362.2576;12.9453
PGQGSPGGNLYPPQGG;1.0000;0.0000;0.3974;12.5068;1734868.0555;12.8479
PGQGSPGGNRYPPQEG;1.0000;0.0000;0.4302;13.3226;4437618.5730;13.4749
PGQGSPGGNRYPPQGA;1.0000;0.0000;0.4190;13.1968;3839469.9820;13.3782
PGQGSPGGNRYPPQGG;55.0000;696.0636;0.4022;14.3021;101642168.0074;12.8901
PGQGSPGGNRYPPQSG;1.0000;0.0000;0.4065;13.0539;3256794.5014;13.2683
PGQGSPGGNRYPSQGG;3.0000;25.8991;0.4085;13.1162;6060920.6296;12.9496
PGQPGSPGGNRYPGWG;1.0000;0.0000;0.4246;12.8184;2483479.6794;13.0874
PGQSSPGGNRYPPQGG;1.0000;0.0000;0.4065;13.0539;3256794.5014;13.2683
PGQSSPGGNRYPPQSG;1.0000;0.0000;0.4022;13.5460;5739439.4943;13.6466
PGSPGGNRYPGWGHPQ;1.0000;0.0000;0.4433;13.4743;5284274.8615;13.5915
PGSPGGNRYPPQGGGG;1.0000;0.0000;0.3955;12.1172;1107734.6113;12.5484
PGWGHPQGGGTNWGQP;1.0000;0.0000;0.4517;13.1237;3529645.3726;13.3221
PGWGQGYNPSSGGSYH;1.0000;0.0000;0.4451;13.5110;5512491.9292;13.6197
PGYPGWGQGYNPSSGG;1.0000;0.0000;0.4205;12.7777;2369829.3095;13.0561
PGYPHNPGYPGWGQGY;1.0000;0.0000;0.4343;13.3737;4706709.4347;13.5142
PGYPHNPGYPHNPGYP;1.0000;0.0000;0.4061;14.2772;13319301.9459;14.2087
PGYPHNPGYPQNPGYP;1.0000;0.0000;0.3896;14.0659;10443165.9842;14.0463
PGYPQNPGYPHNPGYP;1.0000;0.0000;0.3896;14.0659;10443165.9842;14.0463
PHGGGGWGQGGGSHGQ;3.0000;24.3462;0.4032;12.1060;1894187.9007;12.1731
PHGGGGWGQGGSHSQW;8.0000;91.6325;0.4575;13.7254;19957025.0072;13.0904
PHGGGGWGQGGTHGQW;9.0000;102.0408;0.4465;13.3404;13588098.7286;12.7551
PHGGGGWGQGGTHNQW;1.0000;0.0000;0.4692;12.9501;2890079.7959;13.1886
PHGGGGWGQGGTHSQW;6.0000;65.6669;0.4626;13.6564;15964177.9591;13.1334
PHGGGWGQAGGTHNQW;1.0000;0.0000;0.4931;13.5852;6004403.6462;13.6768
PHGGGWGQGGGAHGQW;1.0000;0.0000;0.4544;12.4731;1668812.7499;12.8220
PHGGGWGQGGGTHNQW;25.0000;316.5263;0.4692;14.3480;72251994.8965;13.1886
PHGGGWGQGGGTHSQW;10.0000;118.2005;0.4626;13.8783;26606963.2651;13.1334
PHGGGWGQGGTHNQWG;1.0000;0.0000;0.4692;12.9501;2890079.7959;13.1886
PHGGGWGQPHGGGGWG;27.0000;320.0830;0.4189;13.2395;20956021.5510;12.3109
PHGGGWGQPHGGGWGQ;64.0000;797.1123;0.4347;14.0589;82870612.9535;12.6526
PHGGGWGQPHGGGWSQ;1.0000;0.0000;0.4508;12.7449;2281916.2595;13.0309
PHGGGWGQPHGGSWGQ;3.0000;26.0617;0.4508;13.2220;6845748.7784;13.0309
PHGGGWGQPHVGGWGQ;1.0000;0.0000;0.4461;12.6914;2145604.4929;12.9897
PHGGGWSQGGGTHNQW;1.0000;0.0000;0.4799;13.4423;5093179.2334;13.5669
PHGGSNWGQGGYNKWK;1.0000;0.0000;0.4971;14.0934;10778828.0155;14.0674
PHGGSWGQPHGGGWGQ;3.0000;26.0617;0.4508;13.2220;6845748.7784;13.0309
PHGGSWGQPHGGSWGQ;1.0000;0.0000;0.4617;13.2370;4021414.3989;13.4091
PHNPGYPGWGQGYNPS;1.0000;0.0000;0.4338;13.9201;8829363.4207;13.9342
PHNPGYPHNPGYPHNP;1.0000;0.0000;0.3871;14.9874;30167486.8344;14.7545
PHNPGYPHNPGYPQNP;1.0000;0.0000;0.3725;14.7761;23653196.9632;14.5921
PHNPGYPQNPGYPHNP;1.0000;0.0000;0.3725;14.7761;23653196.9632;14.5921
PHPGGSNWGQPHPGGS;1.0000;0.0000;0.4444;13.4847;5348329.0167;13.5995
PHPGGSSWGQPHGGSN;1.0000;0.0000;0.4506;13.5621;5846880.6365;13.6590
PHVGGWGQPHGGGWGQ;1.0000;0.0000;0.4461;12.6914;2145604.4929;12.9897
PIDQYSSQNNFVHDCV;1.0000;0.0000;0.2984;17.6504;647254970.8973;16.8014
PIIHFGNDYEDRYYRE;1.0000;0.0000;0.4460;17.6955;681712569.5851;16.8360
PIIHFGSDYEDRYYRE;5.0000;67.1232;0.4442;18.3226;3138027766.9687;16.7808
PKPGGGWNTGGSRYPG;29.0000;372.9423;0.4509;14.5826;101947657.1013;13.3194
PKPGGWNTGGSRYPGQ;37.0000;491.7982;0.4505;15.1330;216998374.4856;13.6611
PKPRPGGGWNSGGSNR;1.0000;0.0000;0.4665;13.7463;7228248.2848;13.8006
PKTNFKHVAGAAAAGA;1.0000;0.0000;0.4738;16.2920;135475563.1954;15.7573
PKTNLKHVAGAAAAGA;3.0000;31.1440;0.4530;16.5281;307933978.3826;15.5720
PKTNMKHMAGAAAAGA;13.0000;189.9218;0.4761;17.4965;1954597470.4432;15.8268
PKTNMKHVAGAAAAGA;29.0000;438.1383;0.4609;17.6120;3334685568.9788;15.6478
PKTSMKHMAGAAAAGA;19.0000;283.8890;0.4717;17.5894;2629983701.7682;15.7716
PKTSMKHVAGAAAAGA;3.0000;31.1852;0.4564;16.5549;317587662.6552;15.5926
PLIHFGNDCEDRYYRE;1.0000;0.0000;0.4865;18.1958;1212659990.8570;17.2205
PLIHFGNDYEDRYYRE;44.0000;720.0107;0.4388;19.2198;26151027054.8327;16.7444
PLIHFGNEYEDRYYRE;1.0000;0.0000;0.4294;17.4691;525289003.4863;16.6620
PLIHFGSDYEDRYYRE;8.0000;116.8246;0.4368;18.4076;4377352658.0011;16.6892
PMDEYSNQNNFVHDCV;1.0000;0.0000;0.3007;18.0181;988344749.4755;17.0840
PMDQYSNQNNFVHDCV;1.0000;0.0000;0.2967;17.7018;686665494.3371;16.8408
PMDQYSSQNNFVHDCV;3.0000;33.5712;0.2974;18.1071;1896496104.6507;16.7856
PMIHFGNDWEDRYYRE;2.0000;16.9675;0.4542;18.1676;1660162951.3096;16.9675
PMLHFGNDWEDRYYRE;3.0000;33.7518;0.4471;18.2245;2171084609.2941;16.8759
PMMHFGNDWEDRYYRE;1.0000;0.0000;0.4528;17.8460;810729596.9932;16.9517
PNKPKTSMKHMAGAAA;2.0000;16.0187;0.3711;16.9332;400843238.2183;16.0187
PNQVMYRPIDQYSSQN;1.0000;0.0000;0.2351;16.4131;155738829.3551;15.8503
PNQVYYKPVDQYSNQN;3.0000;31.1499;0.2242;16.5319;309309745.9753;15.5750
PNQVYYRPMDEYSNQN;1.0000;0.0000;0.2386;16.6189;197380643.6658;16.0085
PNQVYYRPMDQYSNQN;1.0000;0.0000;0.2294;16.3026;137132794.3284;15.7654
PNQVYYRPMDQYSSQN;3.0000;31.4203;0.2286;16.7079;378746001.3769;15.7102
PNQVYYRPVDQYNNQN;10.0000;140.7740;0.2259;17.1415;1139196813.8618;15.6416
PNQVYYRPVDQYSNQN;45.0000;685.7994;0.2248;17.7229;4719508270.9196;15.5863
PNQVYYRPVDRYSNQN;1.0000;0.0000;0.2274;16.2529;129514728.5335;15.7272
PNQVYYRSVDQYNNQS;1.0000;0.0000;0.2230;16.1471;114654300.5897;15.6459
PNRVYYRDYSSPVPQD;1.0000;0.0000;0.2462;16.4555;163525316.9772;15.8829
PPKTNFKHVAGAAAAG;1.0000;0.0000;0.4607;16.0716;105117236.0652;15.5879
PPPVILLISFLIFLIV;1.0000;0.0000;0.2553;17.1216;352084688.1622;16.3949
PPPVILLISLLILLIV;2.0000;16.0243;0.2305;16.9405;404229421.6599;16.0243
PPQEGGDWGQPHGGGW;1.0000;0.0000;0.4984;13.6407;6400060.0258;13.7194
PPQGAGGWGQPHGGGW;1.0000;0.0000;0.4422;12.6467;2038115.7673;12.9554
PPQGGGGWGQPHGGGW;46.0000;561.0266;0.4134;13.6744;45125978.7305;12.4673
PPQGGGSWGQPHGGGW;2.0000;12.8455;0.4294;12.8048;3457625.2740;12.8455
PPQGGGTWGQPHGGGW;4.0000;38.6657;0.4344;13.1618;7375601.0119;12.8886
PPQGGGWGQPHGGGWG;6.0000;62.3363;0.4134;12.7898;5885997.2257;12.4673
PPQGGTWGQPHGGGWG;1.0000;0.0000;0.4344;12.5598;1843900.2530;12.8886
PPQSGGTWGQPHGGGW;1.0000;0.0000;0.4453;13.0519;3249500.0624;13.2669
PPQSGGWGQPHGGGWG;1.0000;0.0000;0.4294;12.5038;1728812.6370;12.8455
PPVTLLFLSFLIFLIV;1.0000;0.0000;0.2536;17.2578;411847938.1551;16.4996
PQDVFVADCFNITVTE;1.0000;0.0000;0.3146;18.2369;1271504215.4153;17.2522
PQEGGDWGQPHGGGWG;1.0000;0.0000;0.4935;13.2259;3970187.6415;13.4006
PQGAGGWGQPHGGGWG;1.0000;0.0000;0.4328;12.2320;1264316.5843;12.6366
PQGGGGWGQPHGGGWG;46.0000;546.6814;0.4003;13.2596;27993269.1793;12.1485
PQGGGSWGQPHGGGWG;2.0000;12.5268;0.4200;12.3901;2144889.4348;12.5268
PQGGGTNWGQPHPGGS;1.0000;0.0000;0.4329;12.9147;2774503.7360;13.1613
PQGGGTWGQPHGGGWG;4.0000;37.7094;0.4250;12.7471;4575350.8354;12.5698
PQGGGWGQPHGGGWGQ;6.0000;62.4508;0.4159;12.8196;6091476.0900;12.4902
PQGGTWGQPHGGGWGQ;1.0000;0.0000;0.4369;12.5896;1908270.4039;12.9115
PQNPGYPHNPGYPGWG;1.0000;0.0000;0.4281;13.8427;8076501.5600;13.8747
PQSGGTWGQPHGGGWG;1.0000;0.0000;0.4410;12.6372;2015781.8734;12.9481
PQSGGWGQPHGGGWGQ;1.0000;0.0000;0.4319;12.5336;1789165.1046;12.8685
PRPGGGWNSGGSNRYP;1.0000;0.0000;0.4572;13.6431;6417934.6992;13.7212
PRQPGYPHNPGYPHNP;1.0000;0.0000;0.3774;14.8399;25456964.9924;14.6411
PSGGGWGAGSHRQPSY;1.0000;0.0000;0.4622;13.7002;6854314.3679;13.7651
PSKPKTNLKHVAGAAA;2.0000;15.7639;0.3554;16.6016;273650937.3320;15.7639
PSKPKTNMKHMAGAAA;13.0000;192.2246;0.3711;17.7461;2605481048.4191;16.0187
PSKPKTNMKHVAGAAA;29.0000;443.5114;0.3616;17.8617;4445140333.9026;15.8397
PSKPKTSMKHMAGAAA;17.0000;255.4161;0.3686;17.7908;3136743189.6463;15.9635
PSKPKTSMKHVAGAAA;3.0000;31.5690;0.3589;16.8046;423344780.0750;15.7845
PSQGGGGWGQPHGGGW;3.0000;25.0535;0.4200;12.5662;3217334.1522;12.5268
PSQVYYRPVDQYSNQN;1.0000;0.0000;0.2237;15.9978;96553876.2968;15.5311
PSSGGSYHNQKPWKPP;1.0000;0.0000;0.3902;15.0567;32676106.3779;14.8078
PSYPRQPGYPHNPGYP;1.0000;0.0000;0.3616;14.6219;19807427.8931;14.4736
PVDQYNNQNNFVHDCV;7.0000;100.3021;0.2958;18.3858;3993012780.1895;16.7170
PVDQYNNQNTFVHDCV;3.0000;33.4097;0.2957;18.0020;1680346657.7882;16.7048
PVDQYSNQNNFVHDCV;44.0000;716.4579;0.2961;19.1123;23106853601.7744;16.6618
PVDQYSNQNNFVRDCV;1.0000;0.0000;0.2949;17.4408;508479881.7212;16.6403
PVDQYSNQNNLVHDCV;1.0000;0.0000;0.2830;17.2278;397890462.7158;16.4765
PVDQYSNQNSFVHDCV;3.0000;33.2132;0.2962;17.8742;1450423631.8284;16.6066
PVDRYSNQNNFVHDCV;1.0000;0.0000;0.2952;17.6521;648519528.3007;16.8027
PVIHFGNEYEDRYYRE;1.0000;0.0000;0.4271;17.3348;450051025.2383;16.5588
PVPQDVFVADCFNITV;1.0000;0.0000;0.3173;17.7813;752510475.1848;16.9020
PWKPPKTNFKHVAGAA;1.0000;0.0000;0.3775;16.5304;178258512.7802;15.9405
QAAYQRAAGVLLFSSP;1.0000;0.0000;0.3558;16.1846;119720490.7589;15.6747
QAEYEAAAQRAYNMAF;1.0000;0.0000;0.2321;17.7383;716168162.2418;16.8689
QAGGTHNQWNKPSKPK;1.0000;0.0000;0.4208;15.5380;56867169.3795;15.1777
QASYGRGASVIFSSPP;1.0000;0.0000;0.4163;15.4151;49363249.2190;15.0832
QAYYDGRRSSAVLFSS;5.0000;63.5829;0.3727;17.1711;833508797.7330;15.8957
QAYYDGRRSSSTVLFS;1.0000;0.0000;0.3676;16.3852;150816465.6465;15.8289
QAYYQRGASVILFSPP;1.0000;0.0000;0.3486;15.9580;92224733.5528;15.5005
QAYYQRGASVILFSSP;15.0000;217.8402;0.3497;17.2115;1512323775.7027;15.5600
QAYYQRGASVVLFSSP;1.0000;0.0000;0.3368;15.7820;75309842.3988;15.3652
QAYYQRGSSIVLFSSP;1.0000;0.0000;0.3422;15.8924;85520966.5257;15.4501
QAYYQRGSSMVFFSSP;1.0000;0.0000;0.3587;16.1130;110243378.2692;15.6197
QAYYQRGSSMVLFSSP;29.0000;432.1627;0.3406;17.3343;2422288705.4110;15.4344
QDVFVADCFNITVTEY;1.0000;0.0000;0.3070;18.3319;1418422334.1434;17.3252
QEGGDWGQPHGGGWGQ;1.0000;0.0000;0.4961;13.2557;4108786.0160;13.4235
QESEAYYQRGASAILF;1.0000;0.0000;0.3910;16.8467;256572327.9267;16.1836
QESQAAYQRAAGVLLF;1.0000;0.0000;0.3724;16.4831;168822603.5774;15.9042
QGAGGWGQPHGGGWGQ;1.0000;0.0000;0.4354;12.2618;1308453.5973;12.6596
QGGGAHGQWNKPSKPK;1.0000;0.0000;0.4765;14.4259;15805176.1516;14.3229
QGGGGWGQPHGGGWGQ;49.0000;584.2265;0.4029;13.3169;30859888.9876;12.1714
QGGGSHGQWGKPSKPK;2.0000;13.7795;0.4642;14.0200;14007310.8352;13.7795
QGGGSHGQWNKPSKPK;1.0000;0.0000;0.4639;14.2829;13406592.8438;14.2130
QGGGSWGQPHGGGWGQ;2.0000;12.5497;0.4226;12.4199;2219767.0517;12.5497
QGGGTHNQWHKPNKPK;1.0000;0.0000;0.4668;15.0666;33048155.6978;14.8154
QGGGTHNQWHKPSKPK;15.0000;206.6422;0.4612;16.1708;456377224.8908;14.7602
QGGGTHNQWNKPNKPK;1.0000;0.0000;0.4587;14.9747;29731449.9256;14.7448
QGGGTHNQWNKPSKPK;9.0000;117.5164;0.4531;15.8571;246345183.0676;14.6895
QGGGTHSQWNKPSKPK;10.0000;131.7091;0.4475;15.8311;251992167.0525;14.6343
QGGGTNWGQPHPGGSN;1.0000;0.0000;0.4458;13.0639;3294624.6960;13.2761
QGGGTWGQPHGGGWGQ;4.0000;37.7781;0.4276;12.7769;4735075.3235;12.5927
QGGGWGQPHGGGWGQP;6.0000;62.4508;0.4159;12.8196;6091476.0900;12.4902
QGGSHSQWNKPSKPKT;8.0000;105.0884;0.4059;16.2263;355268051.5030;15.0126
QGGTHGQWNKPSKPKT;9.0000;117.4189;0.4518;15.8413;241890630.3518;14.6774
QGGTHNQWGKPSKPKT;1.0000;0.0000;0.4518;14.8870;26876736.7058;14.6774
QGGTHNQWNKPSKPKT;1.0000;0.0000;0.4142;15.4510;51448200.1897;15.1109
QGGTHSQWNKPSKPKT;6.0000;75.2782;0.4095;16.1573;284188770.3861;15.0556
QGGTWGQPHGGGWGQP;1.0000;0.0000;0.4369;12.5896;1908270.4039;12.9115
QGGYNKWKPDKPKTNL;1.0000;0.0000;0.4465;15.8741;83738197.1413;15.4361
QGNPGGNRYPPQGGGT;1.0000;0.0000;0.4197;12.7669;2340568.5299;13.0478
QGSPGGNLYPPQGGGW;1.0000;0.0000;0.4221;12.7933;2412783.3185;13.0681
QGSPGGNRYPPQEGGD;1.0000;0.0000;0.4697;13.7760;7479170.9661;13.8234
QGSPGGNRYPPQGAGG;1.0000;0.0000;0.4211;12.7821;2381761.4539;13.0595
QGSPGGNRYPPQGGGG;45.0000;553.1365;0.3979;13.8002;51588242.1961;12.5713
QGSPGGNRYPPQGGGS;2.0000;12.9496;0.4085;12.9401;4040613.7531;12.9496
QGSPGGNRYPPQGGGT;3.0000;25.9852;0.4134;13.1722;6464398.0748;12.9926
QGSPGGNRYPPQGGGW;4.0000;39.3308;0.4270;13.4503;10280709.6281;13.1103
QGSPGGNRYPPQGGTW;1.0000;0.0000;0.4359;13.3963;4830940.8815;13.5316
QGSPGGNRYPPQSGGT;1.0000;0.0000;0.4174;13.1873;3797396.6530;13.3709
QGSPGGNRYPSQGGGG;3.0000;25.2616;0.4044;12.7015;3759807.2647;12.6308
QGYNPSSGGSYHNQKP;1.0000;0.0000;0.4144;14.4313;15903429.0030;14.3270
QHTTTTTTKGENFTET;1.0000;0.0000;0.3809;16.8182;248275220.7870;16.1617
QHTVTTTKGENFTETD;1.0000;0.0000;0.4023;17.0287;316374689.1899;16.3235
QHTVTTTTKGENFTET;57.0000;900.3408;0.3790;18.4645;12475808619.7278;16.0775
QHTVTTTTKGENLTET;1.0000;0.0000;0.3615;16.4676;165832344.7646;15.8922
QKESEAYYQRRASAIL;1.0000;0.0000;0.2269;17.2735;419400096.7919;16.5117
QKESQAYYDGRRSSAV;5.0000;63.3965;0.3698;17.1105;777298707.9335;15.8491
QKESQAYYDGRRSSST;1.0000;0.0000;0.3655;16.3780;149581040.3744;15.8234
QKESQAYYQRGSSIVL;1.0000;0.0000;0.3438;15.9900;95684808.2017;15.5251
QKEYEAYAQRGASVIL;1.0000;0.0000;0.3752;16.5922;191411517.6474;15.9880
QKPWKPPKTNFKHVAG;1.0000;0.0000;0.3682;16.3177;139541770.8638;15.7770
QLGYWILVLFIVTWSD;1.0000;0.0000;0.3985;16.8794;266404537.7282;16.2087
QLHPADTWLAVLLLLL;1.0000;0.0000;0.2292;17.1720;373143792.9149;16.4337
QMCITQYEKESQAYYQ;21.0000;332.6424;0.2675;18.7524;10548541886.1677;16.6321
QMCITQYERESQAYYQ;9.0000;133.1481;0.2680;18.3993;4598620114.2287;16.6435
QMCITQYQAEYEAAAQ;1.0000;0.0000;0.2689;17.7207;701802385.8153;16.8554
QMCITQYQKESQAYYQ;1.0000;0.0000;0.2615;17.1139;348987524.1092;16.3890
QMCITQYQKEYEAYAQ;1.0000;0.0000;0.2679;17.5732;592180438.6535;16.7420
QMCITQYQQESQAAYQ;1.0000;0.0000;0.2644;17.0709;332113204.7902;16.3559
QMCITQYQRESEAYYQ;6.0000;83.2176;0.2680;18.2232;3065746742.8191;16.6435
QMCITQYQRESQAYYQ;16.0000;246.0057;0.2620;18.3328;5679914162.9815;16.4004
QMCITQYQREYQASYG;1.0000;0.0000;0.3950;16.6842;212787584.6811;16.0587
QMCITQYQTESQAYYQ;1.0000;0.0000;0.2601;17.0490;323876907.9101;16.3391
QMCTTQYQKESQAYYD;1.0000;0.0000;0.2710;17.3936;481558050.4475;16.6040
QMCVTQYQKESEAYYQ;1.0000;0.0000;0.2661;17.1768;375207365.2422;16.4373
QMCVTQYQKESQAYYD;5.0000;66.0792;0.2740;17.9831;2122653584.8278;16.5198
QMCVTQYQQESEAYYQ;1.0000;0.0000;0.2665;17.0084;309063928.9395;16.3079
QMCVTQYQRESEAYYQ;1.0000;0.0000;0.2666;17.1917;381665797.6052;16.4487
QNNFVHDCVNITIKQH;36.0000;596.0136;0.2796;19.5028;32766181111.5413;17.0290
QNNFVHDCVNITVKEH;6.0000;85.3866;0.2839;18.7876;5871323774.5356;17.0773
QNNFVHDCVNITVKQH;15.0000;235.6786;0.2813;18.8692;10197948246.7894;16.8342
QNNFVHDCVNVTIKQH;1.0000;0.0000;0.2813;17.6931;679863216.4526;16.8342
QNNFVRDCVNITVKEH;1.0000;0.0000;0.2831;17.9814;947480799.9570;17.0558
QNNLVHDCVNITVKQH;1.0000;0.0000;0.2698;17.4521;515106390.3096;16.6489
QNPGYPHNPGYPGWGQ;1.0000;0.0000;0.4301;13.8725;8358450.4473;13.8976
QNSFVHDCVNITVKQH;3.0000;33.5580;0.2824;18.0984;1877708946.1039;16.7790
QNTFVHDCVNITVKQH;3.0000;33.6440;0.2813;18.1544;2002708637.5254;16.8220
QPGSPGGNRYPGWGHP;1.0000;0.0000;0.4433;13.4743;5284274.8615;13.5915
QPGYPHNPGYPHNPGY;1.0000;0.0000;0.4079;14.3071;13784275.8378;14.2316
QPHGGGGWGQGGGSHG;3.0000;24.3462;0.4032;12.1060;1894187.9007;12.1731
QPHGGGGWGQGGSHSQ;8.0000;90.2514;0.4345;13.4687;14850682.7703;12.8931
QPHGGGGWGQGGTHGQ;9.0000;100.4624;0.4237;13.0837;10111353.9517;12.5578
QPHGGGGWGQGGTHNQ;1.0000;0.0000;0.4460;12.6934;2150604.0211;12.9913
QPHGGGGWGQGGTHSQ;6.0000;64.6804;0.4395;13.3997;11879473.1416;12.9361
QPHGGGWGQAGGTHNQ;1.0000;0.0000;0.4697;13.3285;4468075.4643;13.4795
QPHGGGWGQGGGAHGQ;1.0000;0.0000;0.4314;12.2164;1241818.7953;12.6247
QPHGGGWGQGGGTHNQ;25.0000;311.7910;0.4460;14.0913;53765100.5268;12.9913
QPHGGGWGQGGGTHSQ;10.0000;116.4247;0.4395;13.6216;19799121.9026;12.9361
QPHGGGWGQGGTHNQW;1.0000;0.0000;0.4757;13.3947;4821535.1677;13.5303
QPHGGGWGQPHGGGGW;27.0000;328.9670;0.4347;13.6841;34961039.8398;12.6526
QPHGGGWGQPHGGGWG;64.0000;797.1123;0.4347;14.0589;82870612.9535;12.6526
QPHGGGWGQPHGGGWS;1.0000;0.0000;0.4508;12.7449;2281916.2595;13.0309
QPHGGGWGQPHGGSWG;3.0000;26.0617;0.4508;13.2220;6845748.7784;13.0309
QPHGGGWGQPHVGGWG;1.0000;0.0000;0.4461;12.6914;2145604.4929;12.9897
QPHGGGWSQGGGTHNQ;1.0000;0.0000;0.4566;13.1856;3790003.2224;13.3696
QPHGGSNWGQGGYNKW;1.0000;0.0000;0.4821;13.9250;8878682.1487;13.9379
QPHGGSWGQPHGGGWG;3.0000;26.0617;0.4508;13.2220;6845748.7784;13.0309
QPHGGSWGQPHGGSWG;1.0000;0.0000;0.4617;13.2370;4021414.3989;13.4091
QPHPGGSNWGQPHPGG;1.0000;0.0000;0.4405;13.4371;5063076.5699;13.5629
QPHPGGSSWGQPHGGS;1.0000;0.0000;0.4404;13.4427;5095726.1808;13.5672
QPHVGGWGQPHGGGWG;1.0000;0.0000;0.4461;12.6914;2145604.4929;12.9897
QPSYPRQPGYPHNPGY;1.0000;0.0000;0.3629;14.6517;20498900.8301;14.4965
QQESEAYYQRGASAIL;1.0000;0.0000;0.3699;16.4773;167685328.4753;15.8997
QQESQAAYQRAAGVLL;1.0000;0.0000;0.3505;16.1137;110335646.7305;15.6202
QQYREYRLASGIQLHP;1.0000;0.0000;0.3570;16.2253;125467424.6909;15.7060
QRAAGVLLFSSPPVIL;1.0000;0.0000;0.3546;16.0785;105952387.8958;15.5932
QRAYNMAFFSAPPVTL;1.0000;0.0000;0.2425;17.0523;325087210.7095;16.3416
QRESEAYYQRGASAIL;1.0000;0.0000;0.3766;16.6605;207076105.1242;16.0405
QRESEAYYQRGASVIL;6.0000;79.4476;0.3694;17.2422;990946675.1381;15.8895
QRESQAYYQRGASVIL;16.0000;234.6957;0.3521;17.3519;1835928576.9642;15.6464
QREYQASYGRGASVIF;1.0000;0.0000;0.4528;15.9443;90778896.9224;15.4900
QRGASAILFSPPPVIL;2.0000;15.6663;0.3627;16.4748;236455758.0419;15.6663
QRGASVILFSPPPVIL;1.0000;0.0000;0.3540;15.9773;94295060.8700;15.5153
QRGASVILFSSPPVIL;22.0000;327.0716;0.3552;17.3971;2267867815.0708;15.5748
QRGASVVLFSSPPVVL;1.0000;0.0000;0.3285;15.5479;57516373.1585;15.1853
QRGSSIVLFSSPPVIL;1.0000;0.0000;0.3475;15.9117;87440802.8469;15.4650
QRGSSMVFFSSPPVIL;1.0000;0.0000;0.3642;16.1323;112718201.1152;15.6345
QRGSSMVLFSSPPVIL;29.0000;432.5777;0.3459;17.3536;2476665988.8530;15.4492
QRRASAILFSSPPVIL;1.0000;0.0000;0.2366;16.8790;266278705.4538;16.2084
QSGGTWGQPHGGGWGQ;1.0000;0.0000;0.4435;12.6670;2086152.3738;12.9710
QSGGWGQPHGGGWGQP;1.0000;0.0000;0.4319;12.5336;1789165.1046;12.8685
QSSPGGNRYPPQGGGW;1.0000;0.0000;0.4311;13.3404;4529416.1823;13.4886
QSSPGGNRYPPQSGGW;1.0000;0.0000;0.4259;13.8325;7982176.9877;13.8668
QSTFVHDCVNITVKQH;1.0000;0.0000;0.2824;17.6054;614585050.8549;16.7668
QTESQAYYQRGASVVL;1.0000;0.0000;0.3349;15.8147;78197381.6783;15.3904
QTEVEMENKVVTKVIR;1.0000;0.0000;0.2427;17.1795;376346376.9339;16.4394
QVMYRPIDQYSSQNNF;1.0000;0.0000;0.2459;16.8123;246611965.9968;16.1572
QVYYKPVDQYSNQNNF;1.0000;0.0000;0.2371;16.4541;163263682.9080;15.8818
QVYYKPVDQYSNQNNL;1.0000;0.0000;0.2234;16.2130;123698656.3418;15.6965
QVYYKPVDQYSNQNSF;1.0000;0.0000;0.2364;16.3822;150305566.6451;15.8266
QVYYRPMDEYSNQNNF;1.0000;0.0000;0.2478;17.0181;312551653.2113;16.3154
QVYYRPMDQYSNQNNF;1.0000;0.0000;0.2407;16.7018;217149365.7169;16.0722
QVYYRPMDQYSSQNNF;3.0000;32.0340;0.2405;17.1071;599743149.4748;16.0170
QVYYRPVDQYNNQNNF;7.0000;95.6905;0.2382;17.3858;1262740300.2892;15.9484
QVYYRPVDQYNNQNTF;3.0000;31.8725;0.2379;17.0020;531388593.0374;15.9362
QVYYRPVDQYSNQNNF;44.0000;683.4080;0.2377;18.1123;7307253159.9706;15.8932
QVYYRPVDQYSNQNSF;2.0000;15.8380;0.2371;16.6981;305785543.1014;15.8380
QVYYRPVDRYSNQNNF;1.0000;0.0000;0.2389;16.6522;205086181.5351;16.0341
QVYYRSVDQYNNQSTF;1.0000;0.0000;0.2348;16.5304;178271763.4469;15.9405
QWGKPSKPKTNMKHVA;2.0000;15.7270;0.3574;16.5537;258962133.5595;15.7270
QWGKPSKPKTSMKHVA;1.0000;0.0000;0.3546;16.1809;119204251.4630;15.6718
QWHKPNKPKTSMKHMA;1.0000;0.0000;0.2260;17.1415;360236857.3610;16.4102
QWHKPSKPKTSMKHMA;15.0000;228.9694;0.2272;18.2457;4974676915.9868;16.3550
QWNKPNKPKTSMKHMA;1.0000;0.0000;0.2240;17.0496;324083564.1156;16.3396
QWNKPSKPKTNLKHVA;2.0000;16.0847;0.2214;17.0191;442496031.5574;16.0847
QWNKPSKPKTNMKHMA;13.0000;196.0747;0.2240;18.1635;4213086333.5022;16.3396
QWNKPSKPKTNMKHVA;27.0000;420.1739;0.2246;18.2480;6692119425.4220;16.1605
QWNKPSKPKTSMKHMA;2.0000;16.2843;0.2251;17.2788;596722588.6017;16.2843
QWNKPSKPKTSMKHVA;2.0000;16.1053;0.2251;17.0459;456368216.1178;16.1053
QYEKESQAYYQRGSSM;21.0000;314.1687;0.3572;17.5507;2644370859.0276;15.7084
QYERESQAYYQRGSSM;9.0000;125.7586;0.3582;17.1976;1152809284.2623;15.7198
QYNNQNNFVHDCVNIT;7.0000;100.6832;0.2748;18.4684;4391523738.3925;16.7805
QYNNQNTFVHDCVNIT;3.0000;33.5367;0.2748;18.0846;1848048739.7927;16.7683
QYNNQSTFVHDCVNIT;1.0000;0.0000;0.2758;17.5356;567123498.3693;16.7131
QYQAEYEAAAQRAYNM;1.0000;0.0000;0.2290;17.2435;405136140.1497;16.4886
QYQKESEAYYQRRASA;1.0000;0.0000;0.2278;16.9628;293270433.0041;16.2729
QYQKESQAYYDGRRSS;6.0000;78.7863;0.3632;17.0702;812861077.4344;15.7573
QYQKESQAYYQRGSSI;1.0000;0.0000;0.3409;15.9327;89574527.6704;15.4810
QYQKEYEAYAQRGASV;1.0000;0.0000;0.3610;16.2815;133846747.0366;15.7492
QYQQESEAYYQRGASA;1.0000;0.0000;0.3553;16.1666;117255931.1897;15.6608
QYQQESQAAYQRAAGV;1.0000;0.0000;0.3431;15.9221;88495426.6062;15.4730
QYQRESEAYYQRGASA;1.0000;0.0000;0.3627;16.3498;144800393.4170;15.8017
QYQRESEAYYQRGASV;6.0000;78.2535;0.3547;16.9315;692931076.3748;15.6507
QYQRESQAYYQRGASV;16.0000;231.1133;0.3367;17.0412;1283794574.3204;15.4076
QYQREYQASYGRGASV;1.0000;0.0000;0.4104;15.3925;48095013.2093;15.0659
QYQTESQAYYQRGASV;1.0000;0.0000;0.3319;15.7574;73203820.5494;15.3463
QYREYRLASGIQLHPA;1.0000;0.0000;0.3647;16.4159;156248380.6701;15.8525
QYRYPNQVMYRPIDQY;1.0000;0.0000;0.2371;16.5120;174532766.5939;15.9264
QYSNQNNFVHDCVNIT;44.0000;719.1888;0.2759;19.1949;25412965521.9728;16.7253
QYSNQNNFVHDCVNVT;1.0000;0.0000;0.2747;17.2981;431420610.1295;16.5306
QYSNQNNFVRDCVNIT;1.0000;0.0000;0.2748;17.5235;559227228.6610;16.7038
QYSNQNNLVHDCVNIT;1.0000;0.0000;0.2640;17.3104;437600756.2424;16.5400
QYSNQNSFVHDCVNIT;3.0000;33.3402;0.2767;17.9568;1595178918.9109;16.6701
QYSSQNNFVHDCVNIT;4.0000;50.0103;0.2767;18.0817;2126905225.2145;16.6701
RAAGVLLFSSPPVILL;1.0000;0.0000;0.3590;16.2069;122828992.8551;15.6918
RASAILFSSPPVILLI;1.0000;0.0000;0.2367;17.0716;332389293.8294;16.3565
RAYNMAFFSAPPVTLL;1.0000;0.0000;0.2393;17.1807;376868662.1844;16.4403
RDCVNITVKEHTVTTT;1.0000;0.0000;0.2683;17.7875;757864990.2157;16.9067
RDYSSPVPQDVFVADC;1.0000;0.0000;0.3166;17.7145;696796580.9888;16.8506
REMCVQQYREYRLASG;1.0000;0.0000;0.4151;17.0733;333034588.8477;16.3577
RENMHRYPNQVYYRPM;5.0000;64.6926;0.2302;17.5321;1262936756.8247;16.1732
RENMHRYPNQVYYRPV;7.0000;95.9648;0.2288;17.4453;1352236178.2635;15.9941
RENMNRYPNQVYYRPV;3.0000;31.8471;0.2257;16.9855;521368305.9863;15.9235
RENMYRYPNQVYYKPV;3.0000;31.7408;0.2247;16.9164;481503956.1603;15.8704
RENMYRYPNQVYYRPV;46.0000;714.6818;0.2253;18.1168;7510145047.8620;15.8818
RENMYRYPNQVYYRSV;1.0000;0.0000;0.2222;16.5315;178482896.3299;15.9413
RENMYRYPSQVYYRPV;1.0000;0.0000;0.2250;16.3822;150305879.5414;15.8266
RENQYRYPNQVMYRPI;1.0000;0.0000;0.2304;16.6423;202771544.6364;16.0265
RESEAYYQRGASAILF;1.0000;0.0000;0.3969;17.0300;316843452.1542;16.3245
RESEAYYQRGASVILF;6.0000;80.8673;0.3906;17.6117;1516229819.2886;16.1735
RESQAYYQRGASVILF;16.0000;238.9550;0.3739;17.7213;2809121544.3951;15.9303
RESQAYYQRGSSMVLF;9.0000;126.4376;0.3654;17.3080;1309083782.8300;15.8047
REYQASYGRGASVIFS;1.0000;0.0000;0.4551;15.9919;95893356.8982;15.5266
REYRLASGIQLHPADT;1.0000;0.0000;0.3917;16.8779;265964930.3378;16.2076
RGASAILFSPPPVILL;2.0000;15.7650;0.3671;16.6031;274119566.2682;15.7650
RGASVIFSSPPVILLI;1.0000;0.0000;0.3677;16.3022;137072529.3786;15.7651
RGASVILFSPPPVILL;1.0000;0.0000;0.3587;16.1056;109314830.8206;15.6140
RGASVILFSSPPVILL;22.0000;329.1438;0.3597;17.5255;2629104687.3588;15.6735
RGASVVLFSSPPVVLL;1.0000;0.0000;0.3337;15.6762;66677857.1776;15.2840
RGSSIVLFSSPPVILL;1.0000;0.0000;0.3522;16.0401;101368793.6763;15.5636
RGSSMVFFSSPPVILL;1.0000;0.0000;0.3688;16.2607;130672497.2828;15.7332
RGSSMVLFSSPPVILL;29.0000;435.3407;0.3507;17.4820;2871161236.5786;15.5479
RHIGSWILVLFVVMWS;1.0000;0.0000;0.3912;16.8219;249358504.4571;16.1646
RLASGIQLHPADTWLA;1.0000;0.0000;0.3898;16.8888;269317773.6330;16.2160
RLLTTCCLLALLLAAC;1.0000;0.0000;0.2903;18.8473;2567454553.1896;17.7213
RPGGGWNSGGSNRYPG;1.0000;0.0000;0.4602;13.2283;3981275.9449;13.4024
RPIDQYSSQNNFVHDC;1.0000;0.0000;0.2960;17.8396;804742111.9457;16.9468
RPIIHFGNDYEDRYYR;1.0000;0.0000;0.4362;17.5624;584888373.2425;16.7337
RPIIHFGSDYEDRYYR;5.0000;66.7141;0.4343;18.1896;2692331105.0715;16.6785
RPKPGGGWNTGGSRYP;29.0000;386.4539;0.4666;15.2105;210033068.0099;13.8019
RPKPGGWNTGGSRYPG;37.0000;496.8693;0.4666;15.3163;267973224.7022;13.8019
RPLIHFGNDCEDRYYR;1.0000;0.0000;0.4765;18.0627;1040424896.0531;17.1183
RPLIHFGNDYEDRYYR;44.0000;715.6131;0.4289;19.0868;22436775196.9585;16.6422
RPLIHFGNEYEDRYYR;1.0000;0.0000;0.4195;17.3360;450681774.7519;16.5597
RPLIHFGSDYEDRYYR;8.0000;116.1087;0.4268;18.2746;3755633663.6205;16.5870
RPMDEYSNQNNFVHDC;1.0000;0.0000;0.2956;18.2073;1228824306.9354;17.2294
RPMDQYSNQNNFVHDC;1.0000;0.0000;0.2937;17.8909;853741825.0292;16.9862
RPMDQYSSQNNFVHDC;3.0000;33.8620;0.2950;18.2962;2357942926.9390;16.9310
RPMIHFGNDWEDRYYR;2.0000;16.8652;0.4445;18.0345;1424368643.3711;16.8652
RPMLHFGNDWEDRYYR;3.0000;33.5473;0.4374;18.0915;1862723678.5068;16.7736
RPMMHFGNDWEDRYYR;1.0000;0.0000;0.4430;17.7130;695581006.2494;16.8494
RPVDQYNNQNNFVHDC;7.0000;101.1745;0.2940;18.5749;4964574522.0020;16.8624
RPVDQYNNQNTFVHDC;3.0000;33.7005;0.2940;18.1911;2089200977.9619;16.8502
RPVDQYSNQNNFVHDC;43.0000;705.9026;0.2948;19.2915;28076174037.5014;16.8072
RPVDQYSNQNNFVRDC;1.0000;0.0000;0.2937;17.6300;632200898.0957;16.7857
RPVDQYSNQNSFVHDC;2.0000;16.7520;0.2955;17.8872;1202222750.1015;16.7520
RPVDRYSNQNNFVHDC;1.0000;0.0000;0.2926;17.8413;806314355.7155;16.9481
RPVIHFGNEYEDRYYR;1.0000;0.0000;0.4171;17.2018;386129908.3688;16.4565
RQPGYPHNPGYPHNPG;1.0000;0.0000;0.4175;14.4252;15791871.8567;14.3224
RQPSYPRQPGYPHNPG;1.0000;0.0000;0.3716;14.7698;23484441.1793;14.5873
RRASAILFSSPPVILL;1.0000;0.0000;0.2340;17.0073;308692855.9064;16.3071
RRSSAVLFSSPPMILL;1.0000;0.0000;0.2319;16.8439;255741356.3279;16.1814
RRSSAVLFSSPPVILL;4.0000;48.0073;0.2305;17.2130;782355009.2071;16.0024
RRSSSTVLFSSPPVIL;1.0000;0.0000;0.2276;16.4432;161237453.4622;15.8735
RSSAVLFSSPPMILLI;1.0000;0.0000;0.2348;16.9081;275373035.7095;16.2308
RSSAVLFSSPPVILLI;4.0000;48.1554;0.2336;17.2773;842411555.8833;16.0518
RSSSTVLFSSPPVILL;1.0000;0.0000;0.2257;16.3883;151363496.1437;15.8313
RSVDQYNNQSTFVHDC;1.0000;0.0000;0.2900;17.7196;700891113.2384;16.8545
RVMSGMNYHFDSPDEY;1.0000;0.0000;0.4217;17.1791;376174471.9263;16.4391
RVVEQMCITQYEKESQ;21.0000;335.2081;0.2787;18.9193;12783291483.3865;16.7604
RVVEQMCITQYERESQ;9.0000;134.1744;0.2791;18.5662;5572855658.7176;16.7718
RVVEQMCITQYQAEYE;1.0000;0.0000;0.2788;17.6368;637186476.0163;16.7909
RVVEQMCITQYQKESQ;1.0000;0.0000;0.2731;17.2808;422921887.4888;16.5173
RVVEQMCITQYQKEYE;1.0000;0.0000;0.2781;17.6147;621162232.2586;16.7739
RVVEQMCITQYQQESQ;1.0000;0.0000;0.2737;17.1124;348367095.8789;16.3878
RVVEQMCITQYQRESE;6.0000;83.8590;0.2791;18.3901;3715237105.8117;16.7718
RVVEQMCITQYQRESQ;16.0000;247.9299;0.2736;18.4997;6883226054.3249;16.5287
RVVEQMCITQYQREYQ;1.0000;0.0000;0.2733;17.3132;438989057.5064;16.5422
RVVEQMCITQYQTESQ;1.0000;0.0000;0.2718;17.2159;392491489.6515;16.4674
RVVEQMCTTQYQKESQ;1.0000;0.0000;0.2682;17.1369;358342160.7881;16.4066
RVVEQMCVTQYQKESE;1.0000;0.0000;0.2777;17.3437;454696503.8736;16.5656
RVVEQMCVTQYQKESQ;5.0000;65.2900;0.2702;17.7264;1579531837.3040;16.3225
RVVEQMCVTQYQQESE;1.0000;0.0000;0.2784;17.1753;374540323.5129;16.4362
RVVEQMCVTQYQRESE;1.0000;0.0000;0.2782;17.3586;462523180.2344;16.5770
RVYYRDYSSPVPQDVF;1.0000;0.0000;0.2591;16.7294;224149452.4456;16.0934
RWWSENSARYPNRVYY;1.0000;0.0000;0.2257;16.9968;304953764.0793;16.2989
RYPGPGSPGGNRYPPQ;1.0000;0.0000;0.4130;13.6694;6615762.9719;13.7415
RYPGQGNPGGNRYPPQ;1.0000;0.0000;0.4210;13.7711;7436985.7910;13.8196
RYPGQGSPGGNLYPPQ;1.0000;0.0000;0.4103;13.6444;6427434.3254;13.7222
RYPGQGSPGGNRYPPQ;58.0000;784.5711;0.4151;15.4627;397109632.2513;13.7644
RYPGQGSPGGNRYPSQ;3.0000;27.6478;0.4207;14.2538;22454831.1753;13.8239
RYPGQPGSPGGNRYPG;1.0000;0.0000;0.4237;13.2547;4103995.9445;13.4227
RYPGQSSPGGNRYPPQ;2.0000;14.1427;0.3979;14.4924;24131901.7922;14.1427
RYPGWGHPQGGGTNWG;1.0000;0.0000;0.4764;13.4020;4862434.3638;13.5359
RYPNQVMYRPIDQYSS;1.0000;0.0000;0.2360;16.5421;180675368.3519;15.9495
RYPNQVYYKPVDQYSN;3.0000;31.3482;0.2259;16.6610;358835702.8259;15.6741
RYPNQVYYRPMDEYSN;1.0000;0.0000;0.2388;16.7479;228984773.0815;16.1077
RYPNQVYYRPMDQYSN;1.0000;0.0000;0.2305;16.4316;159090178.2876;15.8645
RYPNQVYYRPMDQYSS;3.0000;31.6186;0.2299;16.8369;439389929.8841;15.8093
RYPNQVYYRPVDQYNN;10.0000;141.6664;0.2274;17.2705;1321602357.1134;15.7407
RYPNQVYYRPVDQYSN;45.0000;690.1622;0.2266;17.8519;5475184954.3184;15.6855
RYPNQVYYRPVDRYSN;1.0000;0.0000;0.2286;16.3819;150252325.5227;15.8264
RYPNQVYYRSVDQYNN;1.0000;0.0000;0.2250;16.3479;144479728.2819;15.8002
RYPNRVYYRDYSSPVP;1.0000;0.0000;0.2293;16.2803;133660840.5048;15.7483
RYPPQEGGDWGQPHGG;1.0000;0.0000;0.4975;14.0769;10576217.1551;14.0547
RYPPQGAGGWGQPHGG;1.0000;0.0000;0.4481;13.0830;3368023.8709;13.2908
RYPPQGGGGWGQPHGG;46.0000;576.1171;0.4244;14.1107;74571511.5906;12.8026
RYPPQGGGSWGQPHGG;2.0000;13.1809;0.4353;13.2411;5713789.4943;13.1809
RYPPQGGGTWGQPHGG;4.0000;39.6717;0.4402;13.5981;12188316.6154;13.2239
RYPPQGGGWGQPHGGG;5.0000;51.2104;0.4244;13.1469;8105599.0859;12.8026
RYPPQGGTWGQPHGGG;1.0000;0.0000;0.4402;12.9961;3047079.1538;13.2239
RYPPQSGGTWGQPHGG;1.0000;0.0000;0.4442;13.4882;5369858.7461;13.6022
RYPPQSGGWGQPHGGG;1.0000;0.0000;0.4353;12.9401;2856894.7472;13.1809
RYPSQGGGGWGQPHGG;3.0000;25.7242;0.4310;13.0024;5316703.9868;12.8621
RYPSQVYYRPVDQYSN;1.0000;0.0000;0.2256;16.1268;112013858.3163;15.6303
RYSNQNNFVHDCVNIT;1.0000;0.0000;0.2731;17.7348;713243122.4546;16.8662
RYYRENMHRYPNQVYY;12.0000;177.3393;0.2225;17.8454;2806436316.0041;16.1218
RYYRENMNRYPNQVYY;3.0000;32.1023;0.2198;17.1515;631195743.2791;16.0511
RYYRENMYRYPNQVYY;50.0000;784.4625;0.2198;18.3191;9882798304.5645;16.0094
RYYRENMYRYPSQVYY;1.0000;0.0000;0.2199;16.5483;181968160.0646;15.9542
RYYRENQYRYPNQVMY;1.0000;0.0000;0.2217;16.5549;183368470.2550;15.9593
SAILFSPPPVILLISL;2.0000;16.1449;0.2383;17.0973;484222772.9529;16.1449
SAILFSSPPVILLISF;1.0000;0.0000;0.2463;17.1148;349338083.4802;16.3897
SAMNRPLIHFGNDYED;2.0000;16.7096;0.4336;17.8321;1128273435.4525;16.7096
SAMSRPIIHFGNDYED;1.0000;0.0000;0.4391;17.5784;595710248.4633;16.7460
SAMSRPIIHFGSDYED;5.0000;66.7630;0.4371;18.2055;2742145860.5106;16.6908
SAMSRPLIHFGNDCED;1.0000;0.0000;0.4795;18.0786;1059675318.7266;17.1305
SAMSRPLIHFGNDYED;42.0000;682.8306;0.4317;19.0825;21813187572.0290;16.6544
SAMSRPLIHFGNEYED;1.0000;0.0000;0.4223;17.3519;459020497.4104;16.5720
SAMSRPLIHFGSDYED;8.0000;116.1944;0.4296;18.2905;3825122134.8267;16.5992
SAMSRPMIHFGNDWED;2.0000;16.8774;0.4474;18.0504;1450722970.8500;16.8774
SAMSRPMLHFGNDWED;3.0000;33.5717;0.4402;18.1074;1897188653.6062;16.7859
SAMSRPMMHFGNDWED;1.0000;0.0000;0.4459;17.7289;708450967.7669;16.8617
SAMSRPVIHFGNEYED;1.0000;0.0000;0.4198;17.2177;393274262.5372;16.4687
SAPPVTLLFLSFLIFL;1.0000;0.0000;0.2483;17.2543;410219310.4831;16.4969
SARYPNRVYYRDYSSP;1.0000;0.0000;0.2281;16.5542;183206658.1031;15.9588
SAVLFSSPPMILLISF;1.0000;0.0000;0.2453;17.0943;341193885.1073;16.3739
SAVLFSSPPVILLISF;4.0000;48.5846;0.2447;17.4634;1043768395.3715;16.1949
SDIGFCKKRPKPGGGW;2.0000;15.3891;0.6028;16.1140;156088766.2983;15.3891
SDIGLCKKRPKPGGGW;1.0000;0.0000;0.5789;15.5719;59131248.0438;15.2038
SDLGLCKKPKPRPGGG;1.0000;0.0000;0.5412;15.1663;37068067.5733;14.8920
SDLGLCKKRPKPGGWN;30.0000;450.8255;0.5492;17.4939;2960511290.1221;15.5457
SDVALCKKRPKPGGGW;2.0000;15.4972;0.5453;16.2547;183529256.4670;15.4972
SDVGLCKKRPKPGGGW;24.0000;345.2072;0.5554;16.6987;1060050377.6535;15.0090
SDYEDRYYRENMHRYP;9.0000;135.3224;0.2506;18.7529;6909208707.1231;16.9153
SDYEDRYYRENMYRYP;4.0000;50.4089;0.2509;18.2546;2595265393.6144;16.8030
SEAVAAANQTEVEMEN;1.0000;0.0000;0.2404;17.5656;587048866.5436;16.7362
SEAYYQRGASAILFSP;2.0000;15.9542;0.3752;16.8492;363896354.6780;15.9542
SEAYYQRGASVILFSS;6.0000;79.3133;0.3681;17.2073;951862282.2031;15.8627
SEAYYQRRASAILFSS;1.0000;0.0000;0.2285;17.2534;409792728.4388;16.4962
SENSARYPNRVYYRDY;1.0000;0.0000;0.2326;16.9721;296429555.4635;16.2800
SFVHDCVNITVKQHTV;3.0000;33.5245;0.2828;18.0767;1831288781.3910;16.7623
SGGGWGAGSHRQPSYP;1.0000;0.0000;0.4622;13.7002;6854314.3679;13.7651
SGGSNRYPGQPGSPGG;1.0000;0.0000;0.4125;12.6867;2134130.4524;12.9862
SGGSYHNQKPWKPPKT;1.0000;0.0000;0.4059;15.3110;43787013.1114;15.0032
SGGTWGQPHGGGWGQP;1.0000;0.0000;0.4410;12.6372;2015781.8734;12.9481
SGGWGQPHGGGWGQPH;1.0000;0.0000;0.4508;12.7449;2281916.2595;13.0309
SGIQLHPADTWLAVLL;1.0000;0.0000;0.3799;16.6375;201645847.1587;16.0228
SGMNYHFDSPDEYRWW;1.0000;0.0000;0.4349;17.4713;526652096.2499;16.6637
SHGQWGKPSKPKTNMK;2.0000;15.2800;0.4299;15.9721;132564198.8031;15.2800
SHGQWNKPSKPKTNMK;1.0000;0.0000;0.3539;16.2351;126879046.2302;15.7135
SHIGGWILVLFVAAWS;1.0000;0.0000;0.4818;16.3541;145518623.0404;15.8050
SHIGSWILVLFVAMWS;23.0000;356.6486;0.3919;18.2445;6151084213.3431;16.2113
SHIGSWLLVLFVATWS;2.0000;16.0249;0.3771;16.9412;404548918.9091;16.0249
SHMGSWILVLFVVTWS;1.0000;0.0000;0.3761;16.5423;180730158.6897;15.9497
SHRQPSYPRQPGYPHN;1.0000;0.0000;0.3228;15.5031;54627475.4644;15.1509
SHSQWNKPSKPKTNMK;8.0000;112.6424;0.2210;17.6303;1788788598.3917;16.0918
SIGPAAKKNTSEAVAA;1.0000;0.0000;0.3727;16.6243;198615776.8904;16.0127
SIVLFSSPPVILLISF;1.0000;0.0000;0.2474;16.9183;278621727.1150;16.2386
SKKGKGKPSGGGWGAG;1.0000;0.0000;0.4744;13.0074;3086985.1675;13.2326
SKPKTNLKHVAGAAAA;2.0000;15.9333;0.3622;16.8220;352682549.9007;15.9333
SKPKTNMKHMAGAAAA;13.0000;194.2572;0.3767;17.9665;3357955608.8256;16.1881
SKPKTNMKHVAGAAAA;29.0000;448.2542;0.3682;18.0820;5728916710.1415;16.0091
SKPKTSMKHMAGAAAA;17.0000;258.1262;0.3746;18.0112;4042648628.5554;16.1329
SKPKTSMKHVAGAAAA;3.0000;31.9077;0.3658;17.0249;545608642.8195;15.9539
SMKHMAGAAAAGAVVG;19.0000;274.2242;0.5105;16.8909;1176714401.8402;15.2347
SMKHVAGAAAAGAVVG;3.0000;30.1113;0.4916;15.8563;142095928.6713;15.0557
SMVFFSSPPVILLISF;1.0000;0.0000;0.2587;17.1389;359165730.9804;16.4082
SMVLFSSPPVILLISF;29.0000;454.2412;0.2463;18.3602;7891658503.0637;16.2229
SNLGLCKKRPKPGGWN;1.0000;0.0000;0.5204;15.7126;69528460.3107;15.3119
SNQNNFVHDCVNITIK;26.0000;424.8736;0.2749;19.3172;22488948845.6860;16.9949
SNQNNFVHDCVNITVK;20.0000;319.2033;0.2766;18.9499;12921829971.6613;16.8002
SNQNNFVHDCVNVTIK;1.0000;0.0000;0.2766;17.6489;646091498.5831;16.8002
SNQNNFVRDCVNITVK;1.0000;0.0000;0.2756;17.6208;625575403.5346;16.7786
SNQNNLVHDCVNITVK;1.0000;0.0000;0.2650;17.4078;489518849.6612;16.6149
SNQNSFVHDCVNITVK;3.0000;33.4899;0.2776;18.0542;1784435100.3739;16.7450
SNRYPGQPGSPGGNRY;1.0000;0.0000;0.4303;13.8961;8588289.6723;13.9157
SNWGQGGYNKWKPDKP;1.0000;0.0000;0.4907;15.3335;44936041.4005;15.0205
SNWGQPHPGGSSWGQP;1.0000;0.0000;0.4453;14.0521;10277792.1243;14.0356
SPDEYRWWSENSARYP;1.0000;0.0000;0.2498;17.3925;480958320.9699;16.6031
SPGGNLYPPQGGGWGQ;1.0000;0.0000;0.4221;12.7933;2412783.3185;13.0681
SPGGNRYPGWGHPQGG;1.0000;0.0000;0.4457;13.0595;3278025.9349;13.2727
SPGGNRYPPQEGGDWG;1.0000;0.0000;0.4929;14.0327;10050851.1503;14.0207
SPGGNRYPPQGAGGWG;1.0000;0.0000;0.4439;13.0388;3200719.6997;13.2568
SPGGNRYPPQGGGGWG;46.0000;574.5864;0.4203;14.0664;70867225.2142;12.7686
SPGGNRYPPQGGGSWG;2.0000;13.1469;0.4310;13.1968;5429961.0975;13.1469
SPGGNRYPPQGGGTWG;3.0000;26.3798;0.4360;13.4289;8687153.0442;13.1899
SPGGNRYPPQGGGWGQ;5.0000;52.4411;0.4270;13.5472;12850887.0351;13.1103
SPGGNRYPPQGGTWGQ;1.0000;0.0000;0.4359;13.3963;4830940.8815;13.5316
SPGGNRYPPQSGGTWG;1.0000;0.0000;0.4398;13.4440;5103114.8627;13.5682
SPGGNRYPPQSGGWGQ;1.0000;0.0000;0.4311;13.3404;4529416.1823;13.4886
SPGGNRYPSQGGGGWG;3.0000;25.6562;0.4269;12.9582;5052600.5279;12.8281
SPPMILLISFLIFLIV;1.0000;0.0000;0.2493;17.4319;503280771.5315;16.6334
SPPPVILLISFLIFLI;1.0000;0.0000;0.2527;17.1751;374452876.7032;16.4360
SPPPVILLISLLILLI;2.0000;16.0655;0.2285;16.9940;429910401.8943;16.0655
SPPVILLISFLIFLIV;53.0000;855.6279;0.2508;18.9233;20399950784.1081;16.4544
SPPVILLISFLIFLMV;1.0000;0.0000;0.2498;17.1785;375931360.0235;16.4386
SPPVILLISFLLFLIV;1.0000;0.0000;0.2467;17.0799;335573781.4947;16.3628
SPPVILLISLLIFLIV;1.0000;0.0000;0.2390;16.9579;291627613.0257;16.2691
SPPVILLVSFLIFLIV;1.0000;0.0000;0.2494;16.9456;287509015.8036;16.2596
SPPVVLLISFLIFLIV;1.0000;0.0000;0.2494;16.9456;287509015.8036;16.2596
SPVPQDVFVADCFNIT;1.0000;0.0000;0.3147;17.8348;800317996.3693;16.9431
SQAAYQRAAGVLLFSS;1.0000;0.0000;0.3565;16.2620;130880395.9188;15.7342
SQAYYDGRRSSAVLFS;5.0000;63.5829;0.3727;17.1711;833508797.7330;15.8957
SQAYYDGRRSSSTVLF;1.0000;0.0000;0.3676;16.3852;150816465.6465;15.8289
SQAYYQRGASVILFSP;1.0000;0.0000;0.3497;16.0354;100821585.0468;15.5600
SQAYYQRGASVILFSS;15.0000;218.6732;0.3506;17.2889;1653297052.7155;15.6195
SQAYYQRGASVVLFSS;1.0000;0.0000;0.3381;15.8594;82329949.7626;15.4247
SQAYYQRGSSIVLFSS;1.0000;0.0000;0.3433;15.9698;93492917.4387;15.5096
SQAYYQRGSSMVFFSS;1.0000;0.0000;0.3597;16.1904;120519861.7532;15.6792
SQAYYQRGSSMVLFSS;29.0000;433.8288;0.3417;17.4117;2648085576.5302;15.4939
SQGGGGWGQPHGGGWG;3.0000;24.4160;0.4070;12.1514;1995828.2013;12.2080
SQGGGTHNQWNKPSKP;1.0000;0.0000;0.4433;14.7820;23816731.0483;14.5967
SQNNFVHDCVNITIKQ;3.0000;33.8063;0.2797;18.2600;2261512114.8702;16.9031
SQNNFVHDCVNITVKQ;1.0000;0.0000;0.2800;17.5294;563087493.8626;16.7084
SQVYYRPVDQYSNQNN;1.0000;0.0000;0.2230;16.1471;114654300.5897;15.6459
SQWNKPSKPKTNMKHM;8.0000;113.6077;0.2236;17.8097;2199206816.7052;16.2297
SQWNKPSKPKTNMKHV;14.0000;208.6585;0.2232;17.8198;2943384738.9451;16.0507
SQWNKPSKPKTSMKHM;2.0000;16.1745;0.2243;17.1358;506164354.5995;16.1745
SRPIIHFGNDYEDRYY;1.0000;0.0000;0.4309;17.4268;500312884.4113;16.6295
SRPIIHFGSDYEDRYY;5.0000;66.2970;0.4288;18.0539;2303017127.0137;16.5742
SRPLIHFGNDCEDRYY;1.0000;0.0000;0.4713;17.9270;889978335.3051;17.0140
SRPLIHFGNDYEDRYY;42.0000;678.0536;0.4234;18.9309;18320011818.6968;16.5379
SRPLIHFGNEYEDRYY;1.0000;0.0000;0.4141;17.2004;385512704.6340;16.4554
SRPLIHFGSDYEDRYY;8.0000;115.3788;0.4212;18.1389;3212564990.1734;16.4827
SRPMIHFGNDWEDRYY;2.0000;16.7609;0.4395;17.8988;1218403403.1646;16.7609
SRPMLHFGNDWEDRYY;3.0000;33.3387;0.4322;17.9558;1593371828.0097;16.6694
SRPMMHFGNDWEDRYY;1.0000;0.0000;0.4380;17.5773;594999243.4438;16.7452
SRPVIHFGNEYEDRYY;1.0000;0.0000;0.4112;17.0661;330295107.6673;16.3522
SRYPGPGSPGGNRYPP;1.0000;0.0000;0.4166;13.7171;6988493.3760;13.7781
SRYPGQGNPGGNRYPP;1.0000;0.0000;0.4246;13.8187;7855983.6799;13.8562
SRYPGQGSPGGNLYPP;1.0000;0.0000;0.4138;13.6920;6789554.3414;13.7588
SRYPGQGSPGGNRYPP;58.0000;786.6569;0.4187;15.5103;419482687.9833;13.8010
SRYPGQGSPGGNRYPS;3.0000;27.7210;0.4243;14.3014;23719930.6555;13.8605
SRYPGQSSPGGNRYPP;2.0000;14.1793;0.4011;14.5400;25491487.0046;14.1793
SSAVLFSSPPMILLIS;1.0000;0.0000;0.2336;16.7725;235553798.1053;16.1265
SSAVLFSSPPVILLIS;4.0000;47.8426;0.2316;17.1416;720597937.4302;15.9475
SSGGSYHNQKPWKPPK;1.0000;0.0000;0.4023;15.2550;41054032.8742;14.9602
SSIVLFSSPPVILLIS;1.0000;0.0000;0.2345;16.5965;192355164.9701;15.9913
SSMVFFSSPPVILLIS;1.0000;0.0000;0.2463;16.8171;247961220.2168;16.1608
SSMVLFSSPPVILLIS;29.0000;447.3152;0.2334;18.0384;5448251609.6752;15.9755
SSPGGNRYPPQGGGWG;1.0000;0.0000;0.4310;12.8958;2714980.5488;13.1469
SSPGGNRYPPQSGGWG;1.0000;0.0000;0.4349;13.3880;4784602.3386;13.5252
SSPPMILLISFLIFLI;1.0000;0.0000;0.2458;17.4854;535254553.8776;16.6745
SSPPVILLISFLIFLI;53.0000;857.7663;0.2479;18.9768;21695974044.1622;16.4955
SSPPVILLISFLIFLM;1.0000;0.0000;0.2470;17.2320;399814544.4454;16.4798
SSPPVILLISFLLFLI;1.0000;0.0000;0.2441;17.1334;356893020.4911;16.4039
SSPPVILLISLLIFLI;1.0000;0.0000;0.2365;17.0114;310154920.9469;16.3102
SSPPVILLVSFLIFLI;1.0000;0.0000;0.2472;16.9991;305774666.3387;16.3007
SSPPVVLLISFLIFLI;1.0000;0.0000;0.2472;16.9991;305774666.3387;16.3007
SSPVPQDVFVADCFNI;1.0000;0.0000;0.3154;17.7788;750365896.1433;16.9001
SSQNNFVHDCVNITIK;3.0000;33.8795;0.2767;18.3076;2388925132.5240;16.9397
SSQNNFVHDCVNITVK;1.0000;0.0000;0.2776;17.5770;594811700.1246;16.7450
SSSTVLFSSPPVILLI;1.0000;0.0000;0.2290;16.4526;162982733.9120;15.8807
SSTVLFSSPPVILLIS;1.0000;0.0000;0.2290;16.4526;162982733.9120;15.8807
SSWGQPHGGSNWGQGG;1.0000;0.0000;0.4598;13.2226;3955066.6028;13.3980
STFVHDCVNITVKQHT;1.0000;0.0000;0.2787;17.7090;692428776.9457;16.8464
STVLFSSPPVILLISF;1.0000;0.0000;0.2424;16.7744;236076482.8932;16.1280
SVDQYNNQSTFVHDCV;1.0000;0.0000;0.2919;17.5304;563727497.7501;16.7091
SVIFSSPPVILLISFL;1.0000;0.0000;0.2474;16.9183;278621727.1150;16.2386
SVILFSPPPVILLISF;1.0000;0.0000;0.2510;16.8409;254864219.1379;16.1791
SVILFSSPPVILLISF;20.0000;308.5343;0.2474;18.2193;5572434542.3000;16.2386
SVILFSSPPVILLISL;1.0000;0.0000;0.2348;16.6773;211101040.0958;16.0534
SVILFSSPPVILLVSF;1.0000;0.0000;0.2443;16.6649;208119703.2180;16.0439
SVVLFSSPPVVLLISF;1.0000;0.0000;0.2397;16.4115;155457405.6949;15.8491
SWGQPHGGGWGQGGGT;2.0000;12.6293;0.4318;12.5235;2500924.1318;12.6293
SWGQPHGGGWGQPHGG;2.0000;13.0309;0.4508;13.0459;4563832.5190;13.0309
SWGQPHGGSNWGQGGY;1.0000;0.0000;0.4614;13.2402;4035853.9944;13.4115
SWGQPHGGSWGQPHGG;1.0000;0.0000;0.4617;13.2370;4021414.3989;13.4091
SWILVLFVAMWSDVAL;2.0000;16.7300;0.2481;17.8586;1163189125.5401;16.7300
SWILVLFVAMWSDVGL;21.0000;324.8359;0.4014;18.2446;5878676831.1737;16.2418
SWILVLFVVMWSDVGL;1.0000;0.0000;0.3942;16.7259;223269468.3799;16.0908
SWILVLFVVTWSDVGL;1.0000;0.0000;0.3866;16.6025;193692042.4966;15.9959
SWLLVLFVATWSDIGF;2.0000;16.4354;0.4149;17.4753;748227883.5643;16.4354
SYGRGASVIFSSPPVI;1.0000;0.0000;0.4209;15.4661;52351382.4957;15.1225
SYHNQKPWKPPKTNFK;1.0000;0.0000;0.2334;16.8098;245894399.4722;16.1552
SYPRQPGYPHNPGYPH;1.0000;0.0000;0.3775;14.8630;26144470.9514;14.6589
SYWLLALFVAMWTDVG;1.0000;0.0000;0.3997;16.9925;303466416.4590;16.2957
SYWLLALFVATWTDVG;2.0000;16.2008;0.3925;17.1701;526529941.2372;16.2008
TCCLLALLLAACTDVA;1.0000;0.0000;0.3113;19.0155;3116209792.7613;17.8506
TCTDVGLCKKRPKPGG;1.0000;0.0000;0.5806;16.3505;144914632.9394;15.8022
TDIKIMERVVEQMCIT;10.0000;156.5169;0.2786;19.4173;15649007787.5505;17.3908
TDIKIMERVVEQMCTT;1.0000;0.0000;0.2776;18.2733;1325942078.3534;17.2801
TDIKMMERVVEQMCIT;15.0000;243.2503;0.2779;19.5729;22926268352.6375;17.3750
TDMKIMERVVEQMCVT;3.0000;34.3605;0.2839;18.6205;3425007959.6102;17.1803
TDVALSKKGKGKPSGG;1.0000;0.0000;0.5025;14.7340;22534582.8248;14.5597
TDVGLCKKRPKPGGWN;6.0000;77.4276;0.5433;16.7166;541065270.7844;15.4855
TDVKIMERVVEQMCIT;1.0000;0.0000;0.2847;18.1639;1168920633.0475;17.1960
TDVKMIERVVEQMCIT;1.0000;0.0000;0.2847;18.1639;1168920633.0475;17.1960
TDVKMMERVVEQMCIT;31.0000;515.4075;0.2839;19.6347;35391748915.9716;17.1803
TDVKMMERVVEQMCVT;5.0000;67.9419;0.2870;18.5889;4263915138.3611;16.9855
TESQAYYQRGASVVLF;1.0000;0.0000;0.3574;16.1841;119648417.8873;15.6743
TETDIKIMERVVEQMC;11.0000;174.4366;0.2817;19.5275;18633196207.8735;17.4437
TETDIKMMERVVEQMC;15.0000;243.9908;0.2811;19.6417;24816540350.7042;17.4279
TETDMKIMERVVEQMC;3.0000;34.8558;0.2811;18.9427;4963308070.1408;17.4279
TETDVKIMERVVEQMC;1.0000;0.0000;0.2882;18.2327;1265298199.0179;17.2489
TETDVKMIERVVEQMC;1.0000;0.0000;0.2882;18.2327;1265298199.0179;17.2489
TETDVKMMERVVEQMC;36.0000;603.1600;0.2874;19.7685;44488800492.3158;17.2331
TEVEMENKVVTKVIRE;1.0000;0.0000;0.2457;17.4958;541690195.1449;16.6825
TEYSIGPAAKKNTSEA;1.0000;0.0000;0.3781;16.7341;225388986.3757;16.0971
TFVHDCVNITVKQHTV;4.0000;50.4159;0.2818;18.2576;2604264356.5925;16.8053
TGGSRYPGPGSPGGNR;1.0000;0.0000;0.4335;12.9260;2810899.9010;13.1701
TGGSRYPGQGNPGGNR;1.0000;0.0000;0.4422;13.0276;3159820.3733;13.2482
TGGSRYPGQGSPGGNL;1.0000;0.0000;0.4309;12.9009;2730882.9814;13.1508
TGGSRYPGQGSPGGNR;61.0000;791.5776;0.4359;14.7411;177450695.5746;13.1930
TGGSRYPGQSSPGGNR;2.0000;13.5712;0.4393;13.7490;10253142.4791;13.5712
THGQWNKPSKPKTNMK;9.0000;126.0521;0.3559;17.2453;1217928828.1076;15.7565
THNQWGKPSKPKTSMK;1.0000;0.0000;0.3531;16.2192;124584747.6654;15.7013
THNQWHKPNKPKTSMK;1.0000;0.0000;0.2220;16.9469;287941451.3439;16.2606
THNQWHKPSKPKTSMK;15.0000;226.8757;0.2228;18.0512;3976316309.3575;16.2054
THNQWNKPNKPKTSMK;1.0000;0.0000;0.2197;16.8550;259043709.4409;16.1900
THNQWNKPSKPKTNLK;2.0000;16.1142;0.2167;17.0574;462468878.0637;16.1142
THNQWNKPSKPKTNMK;8.0000;113.3301;0.2197;17.7581;2072349675.5275;16.1900
THNQWNKPSKPKTSMK;1.0000;0.0000;0.2204;16.7832;238483604.1908;16.1348
THSQWNKPSKPKTNMK;14.0000;209.7524;0.2204;17.9293;3338770458.6717;16.1348
THSQWNKPSKPKTSMK;2.0000;16.0796;0.2209;17.0124;439110678.1987;16.0796
TIKQHTVTTTTKGENF;36.0000;562.6066;0.3769;18.2610;7843653519.5314;16.0745
TIKQHTVTTTTKGENL;1.0000;0.0000;0.3595;16.4637;165078796.3058;15.8892
TKGENFTETDIKIMER;11.0000;169.9520;0.4412;18.9440;9518199485.7851;16.9952
TKGENFTETDIKMMER;15.0000;237.7123;0.4398;19.0582;12676772088.3670;16.9795
TKGENFTETDMKIMER;3.0000;33.9589;0.4398;18.3592;2535354417.6734;16.9795
TKGENFTETDVKIMER;1.0000;0.0000;0.4336;17.6492;646338960.4714;16.8004
TKGENFTETDVKMIER;1.0000;0.0000;0.4336;17.6492;646338960.4714;16.8004
TKGENFTETDVKMMER;35.0000;570.6791;0.4322;19.1728;22094474953.2823;16.7847
TKGENLTETDVKMMER;1.0000;0.0000;0.4153;17.3877;478289706.4986;16.5994
TKVIREMCVQQYREYR;1.0000;0.0000;0.2687;17.6649;658129943.0621;16.8125
TMWTDVGLCKKRPKPG;1.0000;0.0000;0.5081;16.5942;191849009.2509;15.9895
TNFKHVAGAAAAGAVV;1.0000;0.0000;0.4639;16.1416;113932492.3677;15.6416
TNLKHVAGAAAAGAVV;3.0000;30.9127;0.4431;16.3777;258966892.7319;15.4564
TNMKHMAGAAAAGAVV;13.0000;188.5344;0.4664;17.3460;1643781034.2364;15.7112
TNMKHVAGAAAAGAVV;29.0000;434.9009;0.4511;17.4616;2804410103.0103;15.5322
TNWGQPHPGGSNWGQP;1.0000;0.0000;0.4561;14.1799;11907040.9959;14.1338
TQYEKESQAYYQRGSS;21.0000;312.2712;0.3495;17.4273;2294060162.0103;15.6136
TQYERESQAYYQRGSS;9.0000;124.9996;0.3505;17.0741;1000091891.1935;15.6250
TQYQAEYEAAAQRAYN;1.0000;0.0000;0.2266;17.1201;351466087.3437;16.3937
TQYQKESEAYYQRRAS;1.0000;0.0000;0.2261;16.8758;265324195.1650;16.2060
TQYQKESQAYYDGRRS;6.0000;79.0014;0.3653;17.1261;866973502.0776;15.8003
TQYQKESQAYYQRGSS;1.0000;0.0000;0.3316;15.7887;75896591.6557;15.3704
TQYQKEYEAYAQRGAS;1.0000;0.0000;0.3637;16.3910;151826419.1161;15.8333
TQYQQESEAYYQRGAS;1.0000;0.0000;0.3501;16.0796;106082414.2841;15.5940
TQYQQESQAAYQRAAG;1.0000;0.0000;0.3464;16.0316;100383042.7504;15.5571
TQYQRESEAYYQRGAS;7.0000;94.4090;0.3577;17.1079;917014825.3467;15.7348
TQYQRESQAYYQRGAS;16.0000;232.3755;0.3400;17.1506;1456247069.2431;15.4917
TQYQREYQASYGRGAS;1.0000;0.0000;0.4165;15.5020;54555630.1859;15.1500
TQYQTESQAYYQRGAS;1.0000;0.0000;0.3353;15.8668;83037310.8477;15.4305
TSEAVAAANQTEVEME;1.0000;0.0000;0.2405;17.5498;576433517.4218;16.7240
TSMKHMAGAAAAGAVV;19.0000;281.8078;0.4620;17.4390;2211768609.4914;15.6560
TSMKHVAGAAAAGAVV;3.0000;30.9539;0.4465;16.4045;267085466.1762;15.4770
TTCCLLALLLAACTDV;1.0000;0.0000;0.3124;18.9286;2819260867.0451;17.7838
TTCTDVGLCKKRPKPG;1.0000;0.0000;0.5366;16.8986;272383541.5713;16.2235
TTKGENFTETDIKIME;11.0000;169.3395;0.4379;18.8643;8683863677.8547;16.9340
TTKGENFTETDIKMME;15.0000;236.8549;0.4365;18.9785;11565565615.1163;16.9182
TTKGENFTETDMKIME;3.0000;33.8364;0.4365;18.2796;2313113123.0233;16.9182
TTKGENFTETDVKIME;1.0000;0.0000;0.4300;17.5695;589682894.4174;16.7392
TTKGENFTETDVKMIE;1.0000;0.0000;0.4300;17.5695;589682894.4174;16.7392
TTKGENFTETDVKMME;35.0000;568.5967;0.4285;19.0931;20157741893.7920;16.7234
TTKGENLTETDVKMME;1.0000;0.0000;0.4115;17.3080;436364316.1670;16.5382
TTQYQKESQAYYDGRR;1.0000;0.0000;0.3674;16.4040;154114701.3864;15.8433
TTTKGENFTETDIKIM;11.0000;167.7044;0.4250;18.6516;6797400798.6434;16.7704
TTTKGENFTETDIKMM;15.0000;234.5656;0.4236;18.7658;9053088333.1848;16.7547
TTTKGENFTETDMKIM;3.0000;33.5094;0.4236;18.0668;1810617666.6370;16.7547
TTTKGENFTETDVKIM;1.0000;0.0000;0.4165;17.3568;461581517.8768;16.5757
TTTKGENFTETDVKMI;1.0000;0.0000;0.4165;17.3568;461581517.8768;16.5757
TTTKGENFTETDVKMM;35.0000;563.0371;0.4150;18.8804;15778719695.6043;16.5599
TTTKGENLTETDVKMM;1.0000;0.0000;0.3978;17.0952;341569520.3481;16.3746
TTTTKGENFTETDIKI;11.0000;166.7556;0.4187;18.5281;5896921123.6579;16.6756
TTTTKGENFTETDIKM;14.0000;216.5776;0.4172;18.6124;7330202545.6293;16.6598
TTTTKGENFTETDMKI;3.0000;33.3196;0.4172;17.9434;1570757688.3491;16.6598
TTTTKGENFTETDVKI;1.0000;0.0000;0.4097;17.2333;400433913.4454;16.4808
TTTTKGENFTETDVKM;36.0000;576.2764;0.4082;18.7692;14079546228.2786;16.4650
TTTTKGENLTETDVKM;1.0000;0.0000;0.3909;16.9718;296320399.4298;16.2798
TTTTTKGENFTETDIK;1.0000;0.0000;0.4107;17.3428;454224316.3702;16.5649
TTTTTTKGENFTETDI;1.0000;0.0000;0.4078;17.2780;421541622.3233;16.5151
TVKEHTVTTTTKGENF;7.0000;96.7370;0.3823;17.6127;1639741519.9822;16.1228
TVKQHTTTTTTKGENF;1.0000;0.0000;0.3682;16.5608;184609330.2734;15.9638
TVKQHTVTTTKGENFT;1.0000;0.0000;0.3658;16.4513;162747422.1782;15.8797
TVKQHTVTTTTKGENF;21.0000;317.5940;0.3658;17.7735;3417695865.7430;15.8797
TVLFSSPPVILLISFL;1.0000;0.0000;0.2424;16.8552;259083196.9012;16.1901
TVTEYSIGPAAKKNTS;1.0000;0.0000;0.3569;16.3249;140712156.2641;15.7826
TVTTTKGENFTETDIK;1.0000;0.0000;0.4097;17.2333;400433913.4454;16.4808
TVTTTTKGENFTETDI;24.0000;377.9116;0.4066;18.5487;8918918098.7554;16.4309
TVTTTTKGENFTETDM;3.0000;32.8304;0.4051;17.6251;1088873666.0029;16.4152
TVTTTTKGENFTETDV;37.0000;584.5020;0.3963;18.4833;10270719680.5051;16.2362
TVTTTTKGENLTETDV;1.0000;0.0000;0.3787;16.6740;210317080.8193;16.0509
TWGQPHGGGWGQPHGG;6.0000;65.3694;0.4559;13.5790;14602944.9744;13.0739
TWLAVLLLLLTTLFAM;1.0000;0.0000;0.2136;17.3706;468964627.5047;16.5863
TWSDIGFCKKRPKPGG;2.0000;15.8104;0.5826;16.6621;293386596.6567;15.8104
TWSDLGLCKKPKPRPG;1.0000;0.0000;0.4953;16.4157;156204468.1822;15.8523
TWSDLGLCKKRPKPGG;30.0000;450.4722;0.5478;17.4780;2906977653.1204;15.5335
TWSDVGLCKKRPKPGG;2.0000;15.4303;0.5374;16.1677;166040441.7947;15.4303
TWSNLGLCKKRPKPGG;1.0000;0.0000;0.5191;15.6968;68271207.4274;15.2997
TWTDVGLCKKRPKPGG;3.0000;30.9467;0.5419;16.3998;265640711.5044;15.4733
VAAANQTEVEMENKVV;1.0000;0.0000;0.2412;17.1678;371324039.2250;16.4304
VAAWSDIGLCKKRPKP;1.0000;0.0000;0.4313;17.2808;422927797.2880;16.5173
VADCFNITVTEYSIGP;1.0000;0.0000;0.4427;17.3655;466248255.5909;16.5824
VAGAAAAGAVVGGLGG;36.0000;476.9202;0.4869;15.0759;200419462.8942;13.6263
VALCKKRPKPGGGWNT;2.0000;15.3064;0.5210;16.0065;137915140.3988;15.3064
VALSKKGKGKPSGGGW;1.0000;0.0000;0.4903;14.0189;9893029.0019;14.0101
VAMWSDVALCKKRPKP;2.0000;16.8387;0.2763;18.0000;1368928057.0053;16.8387
VAMWSDVGLCKKRPKP;21.0000;327.0105;0.4223;18.3861;6918467062.2880;16.3505
VAMWTDVGLCKKRPKP;1.0000;0.0000;0.4243;17.1198;351382459.5565;16.3936
VATWSDIGFCKKRPKP;2.0000;16.6357;0.4446;17.7359;1010018684.9694;16.6357
VATWSDLGLCKKRPKP;30.0000;474.4068;0.4184;18.5518;10007620593.0959;16.3589
VATWSDVGLCKKRPKP;1.0000;0.0000;0.4146;16.9404;285807106.7055;16.2556
VATWSNLGLCKKRPKP;1.0000;0.0000;0.3950;16.7705;235031851.9418;16.1251
VATWTDVGLCKKRPKP;3.0000;32.5974;0.4166;17.4735;914500134.5170;16.2987
VDQYNNQNNFVHDCVN;7.0000;100.9904;0.2907;18.5350;4741560930.7184;16.8317
VDQYNNQNTFVHDCVN;3.0000;33.6391;0.2906;18.1512;1995352006.4249;16.8195
VDQYNNQSTFVHDCVN;1.0000;0.0000;0.2914;17.6023;612327470.5887;16.7643
VDQYSNQNNFVHDCVN;44.0000;721.3904;0.2915;19.2616;27438568394.6652;16.7765
VDQYSNQNNFVRDCVN;1.0000;0.0000;0.2904;17.5901;603801809.2972;16.7550
VDQYSNQNNLVHDCVN;1.0000;0.0000;0.2791;17.3771;472480799.9811;16.5912
VDQYSNQNSFVHDCVN;3.0000;33.4426;0.2921;18.0234;1722326575.0083;16.7213
VDRYSNQNNFVHDCVN;1.0000;0.0000;0.2893;17.8014;770093918.4203;16.9174
VEMENKVVTKVIREMC;1.0000;0.0000;0.2754;17.9875;954099219.0495;17.0604
VEQMCITQYEKESQAY;21.0000;336.4127;0.2752;18.9977;13990202125.0860;16.8206
VEQMCITQYERESQAY;9.0000;134.6562;0.2756;18.6446;6099006439.8292;16.8320
VEQMCITQYQAEYEAA;1.0000;0.0000;0.2753;17.8406;805651318.5765;16.9475
VEQMCITQYQKESQAY;1.0000;0.0000;0.2706;17.3592;462851269.3137;16.5775
VEQMCITQYQKEYEAY;1.0000;0.0000;0.2746;17.6931;679808106.7823;16.8341
VEQMCITQYQQESQAA;1.0000;0.0000;0.2738;17.3161;440471385.8622;16.5444
VEQMCITQYQRESEAY;6.0000;84.1601;0.2756;18.4685;4066004293.2195;16.8320
VEQMCITQYQRESQAY;16.0000;248.8334;0.2711;18.5781;7533093014.2535;16.5889
VEQMCITQYQREYQAS;1.0000;0.0000;0.2711;17.3740;470818313.3908;16.5889
VEQMCITQYQTESQAY;1.0000;0.0000;0.2695;17.2943;429547842.1764;16.5276
VEQMCTTQYQKESQAY;1.0000;0.0000;0.2660;17.2152;392174368.0711;16.4669
VEQMCVTQYQKESEAY;1.0000;0.0000;0.2752;17.4221;497625826.8874;16.6259
VEQMCVTQYQKESQAY;5.0000;65.5309;0.2685;17.8047;1728660392.0133;16.3827
VEQMCVTQYQQESEAY;1.0000;0.0000;0.2765;17.2536;409901850.1417;16.4964
VEQMCVTQYQRESEAY;1.0000;0.0000;0.2756;17.4369;506191444.3105;16.6373
VFFSSPPVILLISFLI;1.0000;0.0000;0.2592;17.2401;403576721.3872;16.4860
VFVADCFNITVTEYSI;1.0000;0.0000;0.2923;18.2034;1223386129.5292;17.2264
VFVATWSDLGLCKKRP;3.0000;33.0634;0.4340;17.7767;1296518224.5766;16.5317
VGGLGGYAMGRVMSGM;1.0000;0.0000;0.4895;13.5497;5763906.6033;13.6495
VGGLGGYLLGSAMSRP;1.0000;0.0000;0.4720;13.8207;7874063.5230;13.8577
VGGLGGYMLGSAMNRP;2.0000;13.9888;0.4876;14.2922;19163020.6514;13.9888
VGGLGGYMLGSAMSRP;64.0000;877.8143;0.4812;15.7255;564546113.6419;13.9336
VGGWGQPHGGGWGQPH;1.0000;0.0000;0.4461;12.6914;2145604.4929;12.9897
VGLCKKRPKPGGGWNT;24.0000;340.8197;0.5313;16.4505;796586873.8217;14.8182
VGLCKKRPKPGGWNTG;6.0000;74.0912;0.5313;15.8485;199146718.4554;14.8182
VHDCVNITIKQHTVTT;36.0000;587.8506;0.2699;19.1994;23105093276.5653;16.7957
VHDCVNITVKEHTVTT;6.0000;84.2205;0.2742;18.4842;4140167662.6812;16.8441
VHDCVNITVKQHTTTT;1.0000;0.0000;0.2662;17.4992;543804718.6901;16.6851
VHDCVNITVKQHTVTT;22.0000;348.6202;0.2699;18.7321;10546931469.2286;16.6010
VHDCVNVTIKQHTVTT;1.0000;0.0000;0.2699;17.3897;479405975.8740;16.6010
VIFSSPPVILLISFLI;1.0000;0.0000;0.2514;17.1182;350725004.2201;16.3923
VIHFGNEYEDRYYREN;1.0000;0.0000;0.4283;17.4840;534419616.3576;16.6735
VILFSPPPVILLISFL;1.0000;0.0000;0.2510;16.9217;279701882.4609;16.2412
VILFSSPPVILLISFL;20.0000;309.7139;0.2472;18.3001;6115493326.7746;16.3007
VILFSSPPVILLISLL;1.0000;0.0000;0.2348;16.7580;231673784.9824;16.1155
VILFSSPPVILLVSFL;1.0000;0.0000;0.2446;16.7457;228401903.4299;16.1060
VIREMCVQQYREYRLA;1.0000;0.0000;0.2692;17.7118;694656627.3188;16.8486
VKEHTVTTTTKGENFT;7.0000;96.7370;0.3823;17.6127;1639741519.9822;16.1228
VKIMERVVEQMCITQY;1.0000;0.0000;0.2767;17.7018;686714431.9125;16.8409
VKMIERVVEQMCITQY;1.0000;0.0000;0.2767;17.7018;686714431.9125;16.8409
VKMMERVVEQMCITQY;31.0000;504.7540;0.2758;19.1727;20791851956.4989;16.8251
VKMMERVVEQMCVTQY;5.0000;66.5214;0.2757;18.1269;2504953697.6081;16.6304
VKQHTTTTTTKGENFT;1.0000;0.0000;0.3682;16.5608;184609330.2734;15.9638
VKQHTVTTTKGENFTE;1.0000;0.0000;0.3802;16.6641;207914241.0434;16.0432
VKQHTVTTTTKGENFT;21.0000;317.5940;0.3658;17.7735;3417695865.7430;15.8797
VKRHIGSWILVLFVVM;1.0000;0.0000;0.3847;16.6802;211810655.8054;16.0556
VKSHIGGWILVLFVAA;1.0000;0.0000;0.4718;16.2124;123606752.6359;15.6960
VKSHIGSWILVLFVAM;23.0000;354.2516;0.3856;18.1027;5224867641.7865;16.1023
VKSHIGSWLLVLFVAT;2.0000;15.9159;0.3705;16.7994;343632843.0267;15.9159
VKSHMGSWILVLFVVT;1.0000;0.0000;0.3692;16.4006;153516213.6107;15.8407
VLFIVTWSDLGLCKKP;1.0000;0.0000;0.4349;17.3017;433194984.5652;16.5333
VLFSSPPMILLISFLI;1.0000;0.0000;0.2470;17.2320;399814544.4454;16.4798
VLFSSPPVILLISFLI;31.0000;489.0220;0.2472;18.4904;9479014656.5006;16.3007
VLFSSPPVVLLISFLI;1.0000;0.0000;0.2446;16.7457;228401903.4299;16.1060
VLFVAAWSDIGLCKKR;1.0000;0.0000;0.4488;17.6639;657365120.3421;16.8117
VLFVAMWSDVALCKKR;2.0000;17.1331;0.2754;18.3831;2127752213.7429;17.1331
VLFVAMWSDVGLCKKR;21.0000;332.8994;0.4410;18.7692;10753511502.7839;16.6450
VLFVATWSDIGFCKKR;2.0000;16.9301;0.4620;18.1190;1569892210.0893;16.9301
VLFVATWSDLGLCKKR;26.0000;416.3324;0.4366;18.8728;13481038583.9136;16.6533
VLFVATWSNLGLCKKR;1.0000;0.0000;0.4135;17.1536;365314700.5864;16.4195
VLFVVMWSDVGLCKKR;1.0000;0.0000;0.4340;17.2505;408413468.7778;16.4940
VLFVVTWSDVGLCKKR;1.0000;0.0000;0.4263;17.1270;354309254.7526;16.3991
VLLFSSPPVILLISFL;1.0000;0.0000;0.2427;16.8800;266585345.9250;16.2092
VMSGMNYHFDSPDEYR;1.0000;0.0000;0.4217;17.1791;376174471.9263;16.4391
VMWSDVGLCKKRPKPG;1.0000;0.0000;0.4982;16.4287;158573472.5720;15.8624
VMYRPIDQYSSQNNFV;1.0000;0.0000;0.2462;16.8064;244944523.1697;16.1526
VNITIKQHTVTTTTKG;36.0000;550.6585;0.3505;17.8169;4703805711.1866;15.7331
VNITVKEHTVTTTTKG;7.0000;94.6888;0.3560;17.1686;983346027.1232;15.7815
VNITVKQHTTTTTTKG;1.0000;0.0000;0.3416;16.1167;110709431.5061;15.6225
VNITVKQHTVTTTKGE;1.0000;0.0000;0.3533;16.2199;124685287.5413;15.7018
VNITVKQHTVTTTTKG;21.0000;310.7666;0.3388;17.3294;2049577699.0084;15.5383
VNVTIKQHTVTTTTKG;1.0000;0.0000;0.3388;16.0072;97598938.0480;15.5383
VPQDVFVADCFNITVT;1.0000;0.0000;0.3117;17.9147;877421267.6167;17.0045
VQQYREYRLASGIQLH;1.0000;0.0000;0.3569;16.2493;128969513.7942;15.7244
VRDCVNITVKEHTVTT;1.0000;0.0000;0.2733;17.6780;668116683.6696;16.8226
VTEYSIGPAAKKNTSE;1.0000;0.0000;0.3712;16.5377;179763591.8509;15.9461
VTIKQHTVTTTTKGEN;1.0000;0.0000;0.3560;16.3294;141434298.1282;15.7860
VTKVIREMCVQQYREY;1.0000;0.0000;0.2718;17.4757;529334641.2721;16.6671
VTMWTDVGLCKKRPKP;1.0000;0.0000;0.4193;17.0329;317898627.9727;16.3267
VTQYQKESEAYYQRRA;1.0000;0.0000;0.2286;16.8223;249474880.0944;16.1649
VTQYQKESQAYYDGRR;5.0000;63.0367;0.3645;16.9935;679320225.3986;15.7592
VTQYQQESEAYYQRGA;1.0000;0.0000;0.3491;16.0261;99745511.5890;15.5529
VTQYQRESEAYYQRGA;1.0000;0.0000;0.3569;16.2093;123176620.3476;15.6937
VTTCTDVGLCKKRPKP;1.0000;0.0000;0.4486;17.3373;451346371.2217;16.5607
VTTTKGENFTETDIKM;1.0000;0.0000;0.4165;17.3568;461581517.8768;16.5757
VTTTTKGENFTETDIK;24.0000;379.0582;0.4097;18.6136;9610413922.6897;16.4808
VTTTTKGENFTETDMK;3.0000;32.9301;0.4082;17.6900;1173295519.0232;16.4650
VTTTTKGENFTETDVK;37.0000;586.2967;0.3996;18.5481;11067022515.5834;16.2860
VTTTTKGENLTETDVK;1.0000;0.0000;0.3821;16.7389;226623249.5136;16.1007
VTWSDLGLCKKPKPRP;1.0000;0.0000;0.4108;16.8543;258834727.9572;16.1895
VTWSDVGLCKKRPKPG;1.0000;0.0000;0.4880;16.3053;137566591.6666;15.7675
VVEQMCITQYEKESQA;21.0000;335.3203;0.2789;18.9266;12891169273.4405;16.7660
VVEQMCITQYERESQA;9.0000;134.2193;0.2793;18.5735;5619884810.2889;16.7774
VVEQMCITQYQAEYEA;1.0000;0.0000;0.2790;17.6441;642563672.4117;16.7965
VVEQMCITQYQKESQA;1.0000;0.0000;0.2734;17.2881;426490911.8397;16.5229
VVEQMCITQYQKEYEA;1.0000;0.0000;0.2784;17.6220;626404200.5708;16.7795
VVEQMCITQYQQESQA;1.0000;0.0000;0.2741;17.1197;351306954.7158;16.3934
VVEQMCITQYQRESEA;6.0000;83.8870;0.2793;18.3974;3746589873.5259;16.7774
VVEQMCITQYQRESQA;16.0000;248.0141;0.2739;18.5070;6941313379.9678;16.5343
VVEQMCITQYQREYQA;1.0000;0.0000;0.2735;17.3205;442693672.1937;16.5478
VVEQMCITQYQTESQA;1.0000;0.0000;0.2721;17.2232;395803712.8433;16.4730
VVEQMCTTQYQKESQA;1.0000;0.0000;0.2685;17.1442;361366198.8803;16.4123
VVEQMCVTQYQKESEA;1.0000;0.0000;0.2780;17.3510;458533673.2010;16.5712
VVEQMCVTQYQKESQA;5.0000;65.3124;0.2705;17.7337;1592861456.2171;16.3281
VVEQMCVTQYQQESEA;1.0000;0.0000;0.2788;17.1826;377701057.3849;16.4418
VVEQMCVTQYQRESEA;1.0000;0.0000;0.2785;17.3659;466426398.6346;16.5826
VVFVATWSDLGLCKKR;3.0000;33.1002;0.4336;17.8006;1332707078.8360;16.5501
VVGGLGGYAMGRVMSG;1.0000;0.0000;0.4682;13.3168;4408185.3522;13.4705
VVGGLGGYLLGSAMSR;1.0000;0.0000;0.4739;13.8446;8093847.0415;13.8761
VVGGLGGYMLGSAMNR;2.0000;14.0071;0.4895;14.3161;19697905.3514;14.0071
VVGGLGGYMLGSAMSR;64.0000;878.9722;0.4830;15.7494;580303915.3003;13.9519
VVLFSSPPVVLLISFL;1.0000;0.0000;0.2406;16.4923;170607428.3885;15.9112
VVMWSDVGLCKKRPKP;1.0000;0.0000;0.4143;16.8674;262760227.7454;16.1995
VVTKVIREMCVQQYRE;1.0000;0.0000;0.2749;17.4047;487751527.9567;16.6125
VVTWSDVGLCKKRPKP;1.0000;0.0000;0.4064;16.7440;227951298.3489;16.1046
VYYKPVDQYSNQNNFV;1.0000;0.0000;0.2373;16.4482;162159791.3921;15.8773
VYYKPVDQYSNQNNLV;1.0000;0.0000;0.2236;16.2071;122862279.9057;15.6920
VYYKPVDQYSNQNSFV;1.0000;0.0000;0.2367;16.3763;149289290.1723;15.8221
VYYRDYSSPVPQDVFV;1.0000;0.0000;0.2574;16.5402;180283652.5711;15.9480
VYYRPMDEYSNQNNFV;1.0000;0.0000;0.2482;17.0122;310438365.6012;16.3108
VYYRPMDQYSNQNNFV;1.0000;0.0000;0.2410;16.6959;215681131.3966;16.0677
VYYRPMDQYSSQNNFV;3.0000;32.0250;0.2408;17.1012;595688044.4898;16.0125
VYYRPVDQYNNQNNFV;7.0000;95.6633;0.2385;17.3799;1254202404.5402;15.9439
VYYRPVDQYNNQNTFV;3.0000;31.8634;0.2382;16.9961;527795660.7389;15.9317
VYYRPVDQYSNQNNFV;44.0000;683.2133;0.2380;18.1064;7257845878.3013;15.8887
VYYRPVDQYSNQNSFV;2.0000;15.8335;0.2373;16.6922;303718003.8869;15.8335
VYYRPVDRYSNQNNFV;1.0000;0.0000;0.2392;16.6463;203699511.2616;16.0295
VYYRSVDQYNNQSTFV;1.0000;0.0000;0.2350;16.5246;177066396.2538;15.9360
WEDRYYRENMNRYPNQ;3.0000;33.4430;0.2413;18.0237;1722874158.5525;16.7215
WEDRYYRENMYRYPNQ;3.0000;33.3596;0.2425;17.9694;1618529718.6574;16.6798
WGAGSHRQPSYPRQPG;1.0000;0.0000;0.4385;14.6952;21549829.5346;14.5299
WGHPQGGGTNWGQPHP;1.0000;0.0000;0.4705;13.7796;7510275.3879;13.8262
WGKPSKPKTNMKHVAG;2.0000;15.3853;0.4398;16.1092;155224675.1421;15.3853
WGKPSKPKTSMKHVAG;1.0000;0.0000;0.4352;15.7363;71452304.4530;15.3301
WGQAGGTHNQWNKPSK;1.0000;0.0000;0.4778;15.2115;39049452.0370;14.9268
WGQGGGAHGQWNKPSK;1.0000;0.0000;0.4982;14.0994;10853071.7249;14.0720
WGQGGGSHGQWGKPSK;2.0000;13.5286;0.4754;13.6935;9618516.5992;13.5286
WGQGGGSHGQWNKPSK;1.0000;0.0000;0.4851;13.9564;9206016.5812;13.9621
WGQGGGTHNQWHKPNK;1.0000;0.0000;0.5035;14.7401;22693451.8619;14.5644
WGQGGGTHNQWHKPSK;15.0000;203.1289;0.4973;15.8443;313384343.7019;14.5092
WGQGGGTHNQWNKPNK;1.0000;0.0000;0.4950;14.6482;20415941.9315;14.4938
WGQGGGTHNQWNKPSK;8.0000;101.0702;0.4888;15.4795;150364351.2607;14.4386
WGQGGGTHSQWNKPSK;10.0000;129.4505;0.4826;15.5046;173037556.6148;14.3834
WGQGGSHSQWNKPSKP;8.0000;102.6140;0.4511;15.7664;209225146.0007;14.6591
WGQGGTHGQWNKPSKP;9.0000;114.5911;0.4768;15.3814;142454696.4960;14.3239
WGQGGTHNQWGKPSKP;1.0000;0.0000;0.4768;14.4272;15828299.6107;14.3239
WGQGGTHNQWNKPSKP;1.0000;0.0000;0.4611;14.9911;30298973.2700;14.7574
WGQGGTHSQWNKPSKP;6.0000;73.5109;0.4555;15.6975;167364998.6940;14.7022
WGQGGYNKWKPDKPKT;1.0000;0.0000;0.4994;15.4385;50709484.4743;15.1012
WGQGYNPSSGGSYHNQ;1.0000;0.0000;0.4472;14.1048;10920539.8273;14.0761
WGQPHGGGGWGQGGGS;3.0000;24.4160;0.4070;12.1514;1995828.2013;12.2080
WGQPHGGGGWGQGGSH;8.0000;88.9845;0.4415;13.2332;11324438.4531;12.7121
WGQPHGGGGWGQGGTH;16.0000;191.3266;0.4465;13.5902;24156619.9620;12.7551
WGQPHGGGWGQAGGTH;1.0000;0.0000;0.4758;13.0212;3136723.4477;13.2433
WGQPHGGGWGQGGGAH;1.0000;0.0000;0.4544;12.4731;1668812.7499;12.8220
WGQPHGGGWGQGGGTH;35.0000;433.6735;0.4465;13.9302;52842606.1669;12.7551
WGQPHGGGWGQGGTHN;1.0000;0.0000;0.4692;12.9501;2890079.7959;13.1886
WGQPHGGGWGQPHGGG;65.0000;809.7649;0.4347;14.0656;84165466.2809;12.6526
WGQPHGGGWGQPHGGS;3.0000;26.0617;0.4508;13.2220;6845748.7784;13.0309
WGQPHGGGWGQPHVGG;1.0000;0.0000;0.4461;12.6914;2145604.4929;12.9897
WGQPHGGGWSQGGGTH;1.0000;0.0000;0.4626;12.8783;2660696.3265;13.1334
WGQPHGGSNWGQGGYN;1.0000;0.0000;0.4679;13.3120;4383792.3073;13.4667
WGQPHGGSWGQPHGGG;3.0000;26.0617;0.4508;13.2220;6845748.7784;13.0309
WGQPHGGSWGQPHGGS;1.0000;0.0000;0.4617;13.2370;4021414.3989;13.4091
WGQPHPGGSNWGQPHP;1.0000;0.0000;0.4539;14.1384;11351137.4010;14.1019
WGQPHPGGSSWGQPHG;1.0000;0.0000;0.4592;13.6518;6482639.0755;13.7279
WGQPHVGGWGQPHGGG;1.0000;0.0000;0.4461;12.6914;2145604.4929;12.9897
WHKPNKPKTSMKHMAG;1.0000;0.0000;0.3757;16.6969;215929828.7726;16.0685
WHKPSKPKTSMKHMAG;15.0000;224.1857;0.3733;17.8012;2981874599.2207;16.0133
WILVLFIVTWSDLGLC;1.0000;0.0000;0.4492;17.6272;630136643.7107;16.7835
WILVLFVAAWSDIGLC;1.0000;0.0000;0.4572;17.7763;748204920.1303;16.8981
WILVLFVAMWSDVALC;2.0000;17.2195;0.2798;18.4955;2421781481.6705;17.2195
WILVLFVAMWSDVGLC;21.0000;334.6276;0.4496;18.8816;12239514945.4746;16.7314
WILVLFVVMWSDVGLC;1.0000;0.0000;0.4428;17.3629;464851202.6741;16.5804
WILVLFVVTWSDVGLC;1.0000;0.0000;0.4351;17.2395;403270449.6333;16.4855
WKPDKPKTNLKHVAGA;1.0000;0.0000;0.3840;16.7206;221905289.6076;16.0867
WKPPKTNFKHVAGAAA;1.0000;0.0000;0.3843;16.7508;229740367.2056;16.1099
WLLALFVAMWTDVGLC;1.0000;0.0000;0.4496;17.6927;679516697.3661;16.8338
WLLALFVATWTDVGLC;3.0000;33.4779;0.4426;18.0464;1768494966.8008;16.7390
WLLALFVTMWTDVGLC;1.0000;0.0000;0.4451;17.6057;614764396.7483;16.7670
WLLALFVTTCTDVGLC;1.0000;0.0000;0.4757;17.9101;872830692.5958;17.0010
WLLVLFVATWSDIGFC;2.0000;16.9250;0.4630;18.1123;1557824426.5688;16.9250
WMLFLFVATWSDLGLC;1.0000;0.0000;0.4635;17.9250;887933360.8099;17.0124
WMLLLFVATWSDVGLC;1.0000;0.0000;0.4436;17.5497;576393682.9806;16.7240
WMLVLFVATWSDLGLC;16.0000;250.8595;0.4436;18.7538;9222298927.6903;16.7240
WMLVLFVATWSNLGLC;1.0000;0.0000;0.4205;17.2456;406103149.5896;16.4902
WMLVVFVATWSDLGLC;2.0000;16.6208;0.4407;17.7165;987671800.6457;16.6208
WNKPNKPKTSMKHMAG;1.0000;0.0000;0.3704;16.6050;194259157.7667;15.9979
WNKPSKPKTNLKHVAG;2.0000;15.7430;0.3546;16.5745;265236858.4011;15.7430
WNKPSKPKTNMKHMAG;13.0000;191.9744;0.3704;17.7190;2525369050.9673;15.9979
WNKPSKPKTNMKHVAG;27.0000;411.2899;0.3608;17.8035;4011328025.2411;15.8188
WNKPSKPKTSMKHMAG;2.0000;15.9427;0.3679;16.8342;357681907.7465;15.9427
WNKPSKPKTSMKHVAG;2.0000;15.7636;0.3581;16.6013;273551994.3335;15.7636
WNSGGSNRYPGQPGSP;1.0000;0.0000;0.4355;13.9520;9158819.4519;13.9586
WNTGGSRYPGPGSPGG;1.0000;0.0000;0.4400;12.9994;3058861.6794;13.2265
WNTGGSRYPGQGNPGG;1.0000;0.0000;0.4489;13.1010;3438561.9532;13.3046
WNTGGSRYPGQGSPGG;62.0000;808.2133;0.4425;14.8216;196270043.6731;13.2494
WNTGGSRYPGQSSPGG;2.0000;13.6277;0.4460;13.8224;11157617.0364;13.6277
WSDIGFCKKRPKPGGG;2.0000;15.3891;0.6028;16.1140;156088766.2983;15.3891
WSDIGLCKKRPKPGGG;1.0000;0.0000;0.5789;15.5719;59131248.0438;15.2038
WSDLGLCKKPKPRPGG;1.0000;0.0000;0.5381;15.8675;83104555.5819;15.4310
WSDLGLCKKRPKPGGW;30.0000;453.8851;0.5622;17.6312;3467352195.9629;15.6512
WSDVALCKKRPKPGGG;2.0000;15.4972;0.5453;16.2547;183529256.4670;15.4972
WSDVGLCKKRPKPGGG;24.0000;345.2072;0.5554;16.6987;1060050377.6535;15.0090
WSENSARYPNRVYYRD;1.0000;0.0000;0.2366;17.1637;369560560.6973;16.4272
WSNLGLCKKRPKPGGW;1.0000;0.0000;0.5331;15.8499;81431764.9606;15.4174
WSQGGGTHNQWNKPSK;1.0000;0.0000;0.4660;15.0686;33123332.4586;14.8169
WTDVGLCKKRPKPGGW;5.0000;62.3641;0.5563;16.7747;528079913.3901;15.5910
WWSENSARYPNRVYYR;1.0000;0.0000;0.2257;16.9968;304953764.0793;16.2989
YAMGRVMSGMNYHFDS;1.0000;0.0000;0.4888;16.4420;161007938.0080;15.8725
YAQRGASVILFSSPPV;1.0000;0.0000;0.3479;15.9345;89767545.8320;15.4825
YDGRRSSAVLFSSPPM;1.0000;0.0000;0.3742;16.3838;150583043.6310;15.8278
YDGRRSSAVLFSSPPV;4.0000;46.9464;0.3631;16.7530;460658378.3630;15.6488
YDGRRSSSTVLFSSPP;1.0000;0.0000;0.3589;16.1174;110809652.0512;15.6231
YEAAAQRAYNMAFFSA;1.0000;0.0000;0.2312;17.8390;804211250.7934;16.9463
YEAYAQRGASVILFSS;1.0000;0.0000;0.3749;16.5721;187026776.2724;15.9725
YEDRYYRENMHRYPNQ;12.0000;183.0941;0.2406;18.5261;6144415452.2109;16.6449
YEDRYYRENMYRYPNQ;46.0000;743.9671;0.2398;18.9635;19906418971.9801;16.5326
YEDRYYRENMYRYPSQ;1.0000;0.0000;0.2410;17.2289;398401334.8656;16.4774
YEDRYYRENQYRYPNQ;1.0000;0.0000;0.2405;17.0737;333215068.7758;16.3581
YEKESQAYYQRGSSMV;21.0000;314.0781;0.3572;17.5448;2626491202.6081;15.7039
YERESQAYYQRGSSMV;9.0000;125.7224;0.3581;17.1917;1145014676.3883;15.7153
YGRGASVIFSSPPVIL;1.0000;0.0000;0.4263;15.5469;57453259.9476;15.1846
YHFDSPDEYRWWSENS;1.0000;0.0000;0.2646;18.0528;1028621274.4755;17.1106
YHNQKPWKPPKTNFKH;1.0000;0.0000;0.2355;16.9735;296889132.0709;16.2810
YKPVDQYSNQNNFVHD;1.0000;0.0000;0.2570;17.0238;314597021.4197;16.3197
YKPVDQYSNQNNLVHD;1.0000;0.0000;0.2442;16.7827;238358146.4390;16.1344
YKPVDQYSNQNSFVHD;1.0000;0.0000;0.2571;16.9520;289627691.3954;16.2645
YLLGSAMSRPLIHFGN;1.0000;0.0000;0.4601;16.1079;109599705.6885;15.6157
YMLGSAMNRPLIHFGN;2.0000;15.7468;0.4725;16.5794;266731582.4119;15.7468
YMLGSAMSRPIIHFGN;1.0000;0.0000;0.4779;16.3257;140829990.5314;15.7831
YMLGSAMSRPIIHFGS;5.0000;62.9117;0.4733;16.9528;648262098.1720;15.7279
YMLGSAMSRPLIHFGN;43.0000;659.0458;0.4680;17.8400;5279567873.4736;15.6916
YMLGSAMSRPLIHFGS;8.0000;109.4545;0.4635;17.0378;904285120.8597;15.6364
YMLGSAMSRPMIHFGN;2.0000;15.7674;0.4761;16.6062;275093577.7190;15.7674
YMLGSAMSRPMLHFGN;3.0000;31.3516;0.4662;16.6632;359754704.9404;15.6758
YMLGSAMSRPMMHFGN;1.0000;0.0000;0.4742;16.2847;134340129.2166;15.7516
YMLGSAMSRPVIHFGN;1.0000;0.0000;0.4605;16.0723;105194580.9721;15.5884
YNKWKPDKPKTNLKHV;1.0000;0.0000;0.2329;17.1371;358426838.3816;16.4068
YNMAFFSAPPVTLLFL;1.0000;0.0000;0.2480;17.3046;434685800.2288;16.5356
YNNQNNFVHDCVNITI;7.0000;101.8246;0.2738;18.7159;5839431989.0456;16.9708
YNNQNTFVHDCVNITV;3.0000;33.5276;0.2753;18.0787;1835553337.9465;16.7638
YNNQSTFVHDCVNITV;1.0000;0.0000;0.2762;17.5297;563288947.9833;16.7086
YNPSSGGSYHNQKPWK;1.0000;0.0000;0.4031;15.3010;43285126.7333;14.9955
YPGPGSPGGNRYPPQG;1.0000;0.0000;0.4058;13.0416;3211215.9353;13.2589
YPGQGNPGGNRYPPQG;1.0000;0.0000;0.4142;13.1433;3609828.1307;13.3371
YPGQGSPGGNLYPPQG;1.0000;0.0000;0.4032;13.0165;3119803.3570;13.2397
YPGQGSPGGNRYPPQE;1.0000;0.0000;0.4269;13.8323;7980144.2402;13.8667
YPGQGSPGGNRYPPQG;56.0000;730.5017;0.4080;14.8196;186105851.3985;13.2818
YPGQGSPGGNRYPPQS;1.0000;0.0000;0.4036;13.5636;5856675.0284;13.6601
YPGQGSPGGNRYPSQG;3.0000;26.6827;0.4141;13.6260;10899319.0959;13.3413
YPGQPGSPGGNRYPGW;1.0000;0.0000;0.4303;13.3281;4466027.3824;13.4792
YPGQSSPGGNRYPPQG;1.0000;0.0000;0.4036;13.5636;5856675.0284;13.6601
YPGQSSPGGNRYPPQS;1.0000;0.0000;0.3870;14.0557;10321201.3987;14.0384
YPGWGHPQGGGTNWGQ;1.0000;0.0000;0.4598;13.2187;3937484.2548;13.3951
YPGWGQGYNPSSGGSY;1.0000;0.0000;0.4321;13.3649;4658906.0081;13.5074
YPHNPGYPGWGQGYNP;1.0000;0.0000;0.4352;13.9377;9009714.6793;13.9477
YPHNPGYPHNPGYPHN;1.0000;0.0000;0.3918;15.0823;33653240.4472;14.8275
YPHNPGYPHNPGYPQN;1.0000;0.0000;0.3773;14.8710;26386245.8652;14.6651
YPHNPGYPQNPGYPHN;1.0000;0.0000;0.3773;14.8710;26386245.8652;14.6651
YPNQVMYRPIDQYSSQ;1.0000;0.0000;0.2344;16.3588;146306636.7378;15.8086
YPNQVYYKPVDQYSNQ;3.0000;31.0665;0.2231;16.4777;290576658.5715;15.5332
YPNQVYYRPMDEYSNQ;1.0000;0.0000;0.2381;16.5646;185426449.2128;15.9668
YPNQVYYRPMDQYSNQ;1.0000;0.0000;0.2286;16.2483;128827460.7413;15.7237
YPNQVYYRPMDQYSSQ;3.0000;31.3369;0.2278;16.6536;355807564.9392;15.6685
YPNQVYYRPVDQYNNQ;10.0000;140.3986;0.2249;17.0872;1070202306.6991;15.5998
YPNQVYYRPVDQYSNQ;45.0000;683.9642;0.2238;17.6686;4433675179.3587;15.5446
YPNQVYYRPVDRYSNQ;1.0000;0.0000;0.2266;16.1987;121670776.7626;15.6855
YPNQVYYRSVDQYNNQ;1.0000;0.0000;0.2230;16.1646;116996264.1533;15.6594
YPNRVYYRDYSSPVPQ;1.0000;0.0000;0.2268;16.0970;108235384.9126;15.6074
YPPQEGGDWGQPHGGG;1.0000;0.0000;0.4805;13.4491;5133575.2516;13.5722
YPPQGAGGWGQPHGGG;1.0000;0.0000;0.4251;12.4552;1634800.3957;12.8082
YPPQGGGGWGQPHGGG;46.0000;554.4021;0.3966;13.4829;36196161.7054;12.3200
YPPQGGGSWGQPHGGG;2.0000;12.6983;0.4124;12.6133;2773408.2906;12.6983
YPPQGGGTWGQPHGGG;4.0000;38.2241;0.4173;12.9703;5916069.9538;12.7414
YPPQGGGWGQPHGGGW;6.0000;64.2952;0.4309;13.2995;10584755.3336;12.8590
YPPQGGTWGQPHGGGW;1.0000;0.0000;0.4469;13.0695;3315875.3375;13.2804
YPPQSGGTWGQPHGGG;1.0000;0.0000;0.4281;12.8604;2606468.2258;13.1196
YPPQSGGWGQPHGGGW;1.0000;0.0000;0.4419;13.0135;3108913.9322;13.2373
YPQNPGYPHNPGYPGW;1.0000;0.0000;0.4119;14.3525;14523926.8191;14.2665
YPRQPGYPHNPGYPHN;1.0000;0.0000;0.3823;14.9349;28398433.3414;14.7141
YPSQGGGGWGQPHGGG;3.0000;24.7591;0.4032;12.3746;2580667.5115;12.3795
YPSQVYYRPVDQYSNQ;1.0000;0.0000;0.2226;15.9436;90706171.1166;15.4894
YQAEYEAAAQRAYNMA;1.0000;0.0000;0.2249;17.4341;504528294.9360;16.6351
YQASYGRGASVIFSSP;1.0000;0.0000;0.4208;15.5101;55067009.8685;15.1562
YQKESEAYYQRRASAI;1.0000;0.0000;0.2278;17.2103;389963222.3216;16.4631
YQKESQAYYDGRRSSA;5.0000;63.6149;0.3710;17.1816;843567081.0686;15.9037
YQKESQAYYDGRRSSS;1.0000;0.0000;0.3640;16.3396;143109577.3167;15.7939
YQKESQAYYQRGSSIV;1.0000;0.0000;0.3409;15.9268;88968878.2120;15.4765
YQKEYEAYAQRGASVI;1.0000;0.0000;0.3727;16.5290;177976716.7013;15.9394
YQQESEAYYQRGASAI;1.0000;0.0000;0.3672;16.4141;155915822.4532;15.8511
YQQESQAAYQRAAGVL;1.0000;0.0000;0.3476;16.0505;102591402.9707;15.5716
YQRAAGVLLFSSPPVI;1.0000;0.0000;0.3516;16.0153;98515796.5212;15.5446
YQRESEAYYQRGASAI;1.0000;0.0000;0.3741;16.5973;192541837.3476;15.9919
YQRESEAYYQRGASVI;6.0000;79.2047;0.3667;17.1790;921394061.5218;15.8409
YQRESQAYYQRGASVI;16.0000;233.9670;0.3492;17.2887;1707068332.3674;15.5978
YQREYQASYGRGASVI;1.0000;0.0000;0.4278;15.6400;63952189.5766;15.2561
YQRGASAILFSPPPVI;2.0000;15.6178;0.3597;16.4115;219859389.7518;15.6178
YQRGASVILFSPPPVI;1.0000;0.0000;0.3509;15.9141;87676674.5338;15.4668
YQRGASVILFSSPPVI;21.0000;310.5251;0.3521;17.3137;2012841025.4982;15.5263
YQRGASVVLFSSPPVV;1.0000;0.0000;0.3252;15.4847;53479411.1511;15.1367
YQRGSSIVLFSSPPVI;1.0000;0.0000;0.3444;15.8485;81303503.5075;15.4164
YQRGSSMVFFSSPPVI;1.0000;0.0000;0.3611;16.0691;104806730.5120;15.5859
YQRGSSMVLFSSPPVI;29.0000;431.2174;0.3428;17.2904;2302833635.5074;15.4006
YQRRASAILFSSPPVI;1.0000;0.0000;0.2365;16.8157;247589122.6747;16.1598
YQTESQAYYQRGASVV;1.0000;0.0000;0.3319;15.7515;72708860.0352;15.3418
YRDYSSPVPQDVFVAD;1.0000;0.0000;0.2778;17.0951;341509693.5388;16.3745
YRENMHRYPNQVYYRP;12.0000;176.5363;0.2266;17.7504;2515749731.3723;16.0488
YRENMNRYPNQVYYRP;3.0000;31.9563;0.2237;17.0565;565817407.8429;15.9781
YRENMYRYPNQVYYKP;3.0000;31.8501;0.2229;16.9874;522554434.5763;15.9250
YRENMYRYPNQVYYRP;46.0000;717.1397;0.2234;18.1879;8150420258.9888;15.9364
YRENMYRYPNQVYYRS;1.0000;0.0000;0.2200;16.6025;193699403.2551;15.9959
YRENMYRYPSQVYYRP;1.0000;0.0000;0.2233;16.4533;163120163.1729;15.8812
YRENQYRYPNQVMYRP;1.0000;0.0000;0.2250;16.4600;164375431.2740;15.8863
YREYRLASGIQLHPAD;1.0000;0.0000;0.3904;16.8395;254458243.2801;16.1781
YRLASGIQLHPADTWL;1.0000;0.0000;0.3838;16.7634;233112595.6838;16.1196
YRPIDQYSSQNNFVHD;1.0000;0.0000;0.2596;17.2202;394415299.2805;16.4707
YRPMDEYSNQNNFVHD;1.0000;0.0000;0.2617;17.5879;602263880.0538;16.7533
YRPMDQYSNQNNFVHD;1.0000;0.0000;0.2579;17.2715;418430740.0207;16.5101
YRPMDQYSSQNNFVHD;3.0000;32.9099;0.2586;17.6768;1155660616.5006;16.4549
YRPVDQYNNQNNFVHD;7.0000;98.3180;0.2571;17.9555;2433207007.3502;16.3863
YRPVDQYNNQNTFVHD;3.0000;32.7483;0.2570;17.5717;1023946450.3576;16.3741
YRPVDQYSNQNNFVHD;43.0000;685.9069;0.2575;18.6721;13760523304.6403;16.3311
YRPVDQYSNQNNFVRD;1.0000;0.0000;0.2563;17.0106;309850451.1277;16.3096
YRPVDQYSNQNSFVHD;2.0000;16.2759;0.2576;17.2678;589226087.1458;16.2759
YRPVDRYSNQNNFVHD;1.0000;0.0000;0.2565;17.2219;395185877.8147;16.4720
YRSVDQYNNQSTFVHD;1.0000;0.0000;0.2534;17.1002;343516480.7302;16.3784
YRWWSENSARYPNRVY;1.0000;0.0000;0.2257;16.9968;304953764.0793;16.2989
YRYPNQVMYRPIDQYS;1.0000;0.0000;0.2358;16.5596;184365898.2959;15.9630
YRYPNQVYYKPVDQYS;3.0000;31.2648;0.2250;16.6067;337103117.0535;15.6324
YRYPNQVYYRPVDQYN;7.0000;94.1940;0.2266;17.0613;869092426.9960;15.6990
YRYPNQVYYRPVDQYS;38.0000;578.8204;0.2257;17.7242;4343471721.3590;15.6438
YRYPNQVYYRPVDRYS;1.0000;0.0000;0.2279;16.3277;141152418.4449;15.7847
YRYPNQVYYRSVDQYN;1.0000;0.0000;0.2243;16.2936;135729433.7529;15.7585
YRYPSQVYYRPVDQYS;1.0000;0.0000;0.2247;16.0726;105229832.1885;15.5886
YSIGPAAKKNTSEAVA;1.0000;0.0000;0.3666;16.4989;171915275.6616;15.9163
YSNQNNFVHDCVNITI;26.0000;422.8891;0.2755;19.2140;19967853822.6453;16.9156
YSNQNNFVHDCVNITV;20.0000;317.6951;0.2763;18.8466;11473244648.5469;16.7208
YSNQNNFVHDCVNVTI;1.0000;0.0000;0.2763;17.5456;573662232.4273;16.7208
YSNQNNFVRDCVNITV;1.0000;0.0000;0.2752;17.5176;555446068.1348;16.6992
YSNQNNLVHDCVNITV;1.0000;0.0000;0.2644;17.3045;434641961.2822;16.5355
YSNQNSFVHDCVNITV;3.0000;33.3312;0.2771;17.9509;1584393271.7690;16.6656
YSSPVPQDVFVADCFN;1.0000;0.0000;0.3106;17.5965;608279223.8575;16.7599
YSSQNNFVHDCVNITI;3.0000;33.7207;0.2770;18.2043;2121117717.2753;16.8604
YSSQNNFVHDCVNITV;1.0000;0.0000;0.2771;17.4738;528131090.5897;16.6656
YWILVLFIVTWSDLGL;1.0000;0.0000;0.4017;17.0077;308838731.3495;16.3074
YWLLALFVAMWTDVGL;1.0000;0.0000;0.4024;17.0733;333040582.2926;16.3578
YWLLALFVATWTDVGL;3.0000;32.5258;0.3953;17.4270;866763974.7601;16.2629
YWLLALFVTMWTDVGL;1.0000;0.0000;0.3978;16.9863;301304579.3568;16.2909
YWLLALFVTTCTDVGL;1.0000;0.0000;0.4271;17.2907;427786459.4523;16.5249
YWMLLLFVATWSDVGL;1.0000;0.0000;0.3961;16.9303;282498558.9813;16.2479
YWMLVLFVATWSDLGL;1.0000;0.0000;0.3961;16.9303;282498558.9813;16.2479
YYDGRRSSAVLFSSPP;5.0000;62.8137;0.3648;16.9210;624914591.4552;15.7034
YYDGRRSSSTVLFSSP;1.0000;0.0000;0.3605;16.2124;123613341.9005;15.6961
YYKPVDQYSNQNNFVH;1.0000;0.0000;0.2396;16.6654;208227877.7083;16.0442
YYKPVDQYSNQNNLVH;1.0000;0.0000;0.2265;16.4243;157766309.2406;15.8589
YYKPVDQYSNQNSFVH;1.0000;0.0000;0.2394;16.5935;191700986.9726;15.9890
YYQRGASAILFSPPPV;2.0000;15.4776;0.3485;16.2292;178227581.5617;15.4776
YYQRGASVILFSPPPV;1.0000;0.0000;0.3394;15.7317;71074524.8550;15.3266
YYQRGASVILFSSPPV;21.0000;307.7220;0.3408;17.1313;1631696460.3955;15.3861
YYQRGASVVLFSSPPV;1.0000;0.0000;0.3274;15.5557;58038782.6476;15.1913
YYQRGSSIVLFSSPPV;1.0000;0.0000;0.3330;15.6662;65908155.2941;15.2762
YYQRGSSMVFFSSPPV;1.0000;0.0000;0.3497;15.8867;84960893.1037;15.4457
YYQRGSSMVLFSSPPV;29.0000;427.2932;0.3314;17.1081;1866777079.9272;15.2605
YYQRRASAILFSSPPV;1.0000;0.0000;0.2316;16.6334;200706508.8515;16.0197
YYRDYSSPVPQDVFVA;1.0000;0.0000;0.2594;16.7367;226041042.5422;16.0990
YYRENMHRYPNQVYYR;12.0000;177.3393;0.2225;17.8454;2806436316.0041;16.1218
YYRENMNRYPNQVYYR;3.0000;32.1023;0.2198;17.1515;631195743.2791;16.0511
YYRENMYRYPNQVYYK;3.0000;31.9961;0.2192;17.0824;582933876.1308;15.9980
YYRENMYRYPNQVYYR;47.0000;736.4342;0.2198;18.2922;9289830406.2906;16.0094
YYRENMYRYPSQVYYR;1.0000;0.0000;0.2199;16.5483;181968160.0646;15.9542
YYRENQYRYPNQVMYR;1.0000;0.0000;0.2217;16.5549;183368470.2550;15.9593
YYRPMDEYSNQNNFVH;1.0000;0.0000;0.2474;17.2294;398631013.7267;16.4778
YYRPMDQYSNQNNFVH;1.0000;0.0000;0.2419;16.9131;276954131.8898;16.2346
YYRPMDQYSSQNNFVH;3.0000;32.3589;0.2421;17.3184;764917469.4629;16.1794
YYRPVDQYNNQNNFVH;7.0000;96.6650;0.2403;17.5971;1610509625.5487;16.1108
YYRPVDQYNNQNTFVH;3.0000;32.1973;0.2401;17.2133;677737491.8640;16.0986
YYRPVDQYSNQNNFVH;43.0000;674.3360;0.2402;18.3137;9107920192.4726;16.0556
YYRPVDQYSNQNNFVR;1.0000;0.0000;0.2389;16.6522;205086181.5351;16.0341
YYRPVDQYSNQNSFVH;2.0000;16.0004;0.2400;16.9094;390001459.8454;16.0004
YYRPVDRYSNQNNFVH;1.0000;0.0000;0.2403;16.8635;261568645.0758;16.1965
YYRSVDQYNNQSTFVH;1.0000;0.0000;0.2367;16.7417;227369310.1653;16.1029
