# Supplementary material for: Evaluating deterministic motif significance measures in protein databases
Source: Algorithms Mol Biol. 2007 Dec 24;2:16. doi: 10.1186/1748-7188-2-16 (PMC2254621; doi:10.1186/1748-7188-2-16)
Supplement: Additional File 2 — Scripts and Datasets. This file contains the sequence datasets (synthetic and real) and the evaluated motifs. This data is separated according to the tables where it is presented and discussed. It also contains script programs (in perl language) developed for this work. [file 1748-7188-2-16-S2.zip › Scripts_and_Datasets/datasets/Table 3/Motifs/score_PS00341.fasta]

Motif;Supp;IG;Pratt;LogOdds;Zscore;Info
AAGPAS;1.0000;0.0000;1.6075;3.5195;56.3844;5.1132
AAPQGR;1.0000;0.0000;1.6767;4.1536;117.0331;5.6006
AAPRGR;3.0000;11.2011;1.6767;4.6307;351.1163;5.6006
AAVSTL;1.0000;0.0000;1.6544;3.3518;46.4755;4.9843
ADTIAT;1.0000;0.0000;1.6779;4.4463;163.9397;5.8256
AEGRDA;1.0000;0.0000;1.7065;4.4211;159.2465;5.8062
AEPPTQ;1.0000;0.0000;1.6503;4.2429;129.6990;5.6692
AFARKL;1.0000;0.0000;1.7895;4.4137;157.8862;5.8004
AFLGAA;1.0000;0.0000;1.7141;3.8100;78.7851;5.3364
AFLGLA;2.0000;5.2051;1.7282;3.9401;129.4336;5.2051
AFLGMA;2.0000;5.5393;1.7477;4.3749;213.5349;5.5393
AFLGRT;1.0000;0.0000;1.7742;4.3149;140.9146;5.7245
AFSGDL;1.0000;0.0000;1.7879;4.2729;134.2659;5.6923
AGPASS;1.0000;0.0000;1.6075;3.5353;57.4197;5.1253
AGPRSQ;1.0000;0.0000;1.6751;4.1694;119.1810;5.6127
AGSAFS;1.0000;0.0000;1.6854;4.0124;99.4739;5.4921
AGSAPS;2.0000;5.1253;1.6075;3.8363;114.8568;5.1253
AGSASP;1.0000;0.0000;1.6075;3.5353;57.4197;5.1253
AGSDSD;1.0000;0.0000;1.7272;4.3890;153.4699;5.7815
AGTTAT;2.0000;5.4849;1.6377;4.3041;196.8232;5.4849
AKPAVP;2.0000;5.2359;1.6571;3.9802;135.5543;5.2359
AKPQVP;1.0000;0.0000;1.6968;4.0041;98.5274;5.4857
AKPSTP;1.0000;0.0000;1.6391;4.0189;100.2146;5.4970
AKSSTP;1.0000;0.0000;1.6406;3.9941;97.3905;5.4779
ALARKF;2.0000;5.8004;1.7895;4.7147;315.7788;5.8004
ALLMGL;7.0000;29.2717;1.6780;4.0594;277.8158;4.8786
ALMESP;1.0000;0.0000;1.6799;3.8061;78.4359;5.3335
ALNRKV;1.0000;0.0000;1.8895;4.6251;201.4149;5.9630
ALQERA;1.0000;0.0000;1.7319;4.1357;114.6422;5.5868
ALSEHL;1.0000;0.0000;1.7731;3.9328;90.7538;5.4308
ALSEHT;1.0000;0.0000;1.7658;4.2836;135.9352;5.7005
ALSERV;1.0000;0.0000;1.7063;3.6826;68.0388;5.2386
ALSEWA;1.0000;0.0000;1.8921;5.2498;413.4508;6.4431
ALTRKF;1.0000;0.0000;1.7960;4.5936;194.2421;5.9388
ALTRKL;1.0000;0.0000;1.7496;3.9050;87.8990;5.4095
ALTRKV;1.0000;0.0000;1.7419;3.9320;90.6732;5.4302
ANPAEP;1.0000;0.0000;1.7626;4.6111;198.1757;5.9522
APDSIP;1.0000;0.0000;1.6718;4.1834;121.1154;5.6235
APEAQQ;2.0000;5.7494;1.6756;4.6482;292.5171;5.7494
APENIP;1.0000;0.0000;1.7615;4.7795;240.5782;6.0816
APESIP;4.0000;16.2679;1.6257;4.5242;358.6278;5.4226
APETQK;2.0000;5.8463;1.6579;4.7743;338.2277;5.8463
APEVQQ;1.0000;0.0000;1.7184;4.2033;123.9224;5.6388
APGTCC;4.0000;17.9914;1.7452;5.2716;847.9387;5.9971
APGTWC;1.0000;0.0000;1.9319;5.9248;899.3787;6.9620
APGTYC;2.0000;5.8942;1.7169;4.8367;363.3988;5.8942
APQGRF;1.0000;0.0000;1.7359;4.6714;212.4224;5.9985
APQNIP;1.0000;0.0000;1.7821;4.9185;282.3461;6.1885
APRGRF;3.0000;11.9970;1.7359;5.1485;637.2766;5.9985
APSERA;1.0000;0.0000;1.6522;4.0380;102.4510;5.5117
APSGGD;1.0000;0.0000;1.6705;3.9590;93.5365;5.4510
APSRGD;1.0000;0.0000;1.7000;4.2916;137.1900;5.7067
AQQHLA;1.0000;0.0000;1.8200;4.5519;185.1173;5.9067
AQQRLA;3.0000;11.3873;1.7572;4.7519;403.6585;5.6937
ARKFKN;1.0000;0.0000;1.8150;5.7287;717.6334;6.8113
ARKFQA;1.0000;0.0000;1.7357;4.9095;279.4295;6.1816
ARKLQN;1.0000;0.0000;1.9000;5.0940;345.5596;6.3234
ARSGHL;1.0000;0.0000;1.7791;4.2350;128.5334;5.6631
ASPGDL;1.0000;0.0000;1.7009;3.7958;77.5099;5.3255
ASSGGE;1.0000;0.0000;1.6215;3.6729;67.2809;5.2311
ATFPIG;1.0000;0.0000;1.6940;4.3699;150.1218;5.7668
ATFSFG;1.0000;0.0000;1.7596;4.6944;218.1270;6.0162
ATFSIG;5.0000;22.9908;1.6963;5.0440;729.4865;5.7477
AVNTLC;1.0000;0.0000;1.9117;4.7020;220.0593;6.0221
AVPGGR;1.0000;0.0000;1.6668;3.6771;67.6048;5.2343
AVPTSK;2.0000;5.3552;1.6710;4.1354;162.0724;5.3552
AVSTLC;4.0000;16.0894;1.7421;4.4468;328.0396;5.3631
AVSTSK;1.0000;0.0000;1.6707;3.8095;78.7463;5.3361
AYKPAP;7.0000;33.7349;1.6694;5.0272;846.6203;5.6225
CCPVHL;5.0000;24.3420;1.9295;5.4835;1209.9219;6.0855
CCPVNI;1.0000;0.0000;1.9413;5.3949;488.6159;6.5546
CCPVNL;1.0000;0.0000;1.9892;5.0556;330.6117;6.2938
CCYIMK;3.0000;13.3001;1.6597;5.9961;1691.0625;6.6500
CCYLMK;1.0000;0.0000;1.8617;5.1797;381.4070;6.3893
CDYQRL;1.0000;0.0000;1.8697;5.2489;413.0237;6.4424
CFPSSL;2.0000;5.7767;1.7980;4.6838;304.7465;5.7767
CGELPL;2.0000;5.3601;1.7511;4.1418;163.2717;5.3601
CGEVPL;5.0000;21.5234;1.7446;4.5667;421.0784;5.3808
CPVHLK;5.0000;23.6599;1.8754;5.2616;937.1993;5.9150
CPVNIK;1.0000;0.0000;1.8907;5.1730;378.4792;6.3841
CPVNLK;1.0000;0.0000;1.9328;4.8337;256.0892;6.1233
CSLQAK;1.0000;0.0000;1.7829;4.4046;156.2533;5.7935
CYIMKI;1.0000;0.0000;1.6493;5.1945;387.9542;6.4006
CYIMKM;4.0000;19.4220;1.6413;5.8920;1732.1465;6.4740
CYIMKT;1.0000;0.0000;1.6477;5.2061;393.1619;6.4095
CYLMKM;1.0000;0.0000;1.8154;4.9507;293.0036;6.2132
DAGSAF;1.0000;0.0000;1.7445;4.4438;163.4627;5.8236
DAGSAP;2.0000;5.4569;1.6700;4.2677;188.7470;5.4569
DFLGTT;1.0000;0.0000;1.8097;4.6171;199.5576;5.9568
DKGPAA;1.0000;0.0000;1.6919;4.2220;126.6145;5.6531
DLAFLG;4.0000;16.6463;1.8114;4.6883;433.2100;5.5488
DLDFLG;1.0000;0.0000;1.8947;4.5334;181.2231;5.8925
DMGSKE;2.0000;5.9797;1.6950;4.9479;413.0621;5.9797
DMSSKE;1.0000;0.0000;1.6888;4.6704;212.1883;5.9978
DPAFLG;1.0000;0.0000;1.7884;4.2977;138.1589;5.7114
DQVEGR;1.0000;0.0000;1.7759;4.6021;196.1523;5.9453
DSDSSG;1.0000;0.0000;1.7254;4.4048;156.2863;5.7936
DSIPSL;1.0000;0.0000;1.7154;3.9877;96.6775;5.4730
DSSGRD;2.0000;6.0313;1.7456;5.0150;446.2089;6.0313
DTGSES;1.0000;0.0000;1.6808;4.3077;139.7594;5.7190
DTIATF;2.0000;6.2235;1.7123;5.2651;595.1101;6.2235
DVGSKE;4.0000;16.9989;1.7356;4.8412;516.5907;5.6663
DYQQLL;1.0000;0.0000;1.8741;4.5851;192.3371;5.9322
DYQRLL;6.0000;29.6611;1.8741;5.3632;1154.0485;5.9322
DYSAAP;4.0000;17.2163;1.7057;4.9355;575.8157;5.7388
DYSAGP;1.0000;0.0000;1.7067;4.3257;142.6803;5.7328
DYSTGP;1.0000;0.0000;1.7043;4.5057;175.5353;5.8712
DYTAVP;1.0000;0.0000;1.7508;4.3537;147.3504;5.7543
EAFARK;1.0000;0.0000;1.7207;4.7704;238.0930;6.0747
EALARK;2.0000;5.5454;1.7211;4.3828;215.5018;5.5454
EALMES;1.0000;0.0000;1.6941;3.9514;92.7200;5.4451
EALNRK;1.0000;0.0000;1.8745;4.9549;294.4408;6.2165
EALTRK;3.0000;11.3675;1.7298;4.7389;397.6911;5.6837
EAQQHL;1.0000;0.0000;1.8270;4.7377;229.2974;6.0496
EAQQRL;3.0000;11.6731;1.7644;4.9378;499.9937;5.8366
ECSLQA;1.0000;0.0000;1.7682;4.3195;141.6575;5.7280
EEGHDT;1.0000;0.0000;1.7336;5.0641;333.8741;6.3004
EEGHNA;1.0000;0.0000;1.8519;5.3101;443.1753;6.4895
EEGHSA;1.0000;0.0000;1.7170;4.4528;165.1565;5.8305
EGHDTG;1.0000;0.0000;1.7587;4.8705;267.1711;6.1516
EGHNAG;1.0000;0.0000;1.8617;5.1165;354.6364;6.3407
EGHSAG;1.0000;0.0000;1.7144;4.2592;132.1587;5.6817
EGRDAG;2.0000;5.8003;1.7078;4.7145;315.6929;5.8003
EHLVTT;1.0000;0.0000;1.8052;4.3039;139.1476;5.7161
EHTDTI;1.0000;0.0000;1.6885;5.2343;406.1394;6.4312
ELAFLG;1.0000;0.0000;1.7537;3.8250;80.1584;5.3480
ELPLYY;2.0000;5.5391;1.7791;4.3746;213.4676;5.5391
EMSIGA;4.0000;16.6714;1.6470;4.6992;438.6633;5.5571
EMSIGG;1.0000;0.0000;1.6480;4.0894;108.6926;5.5512
EMSITG;1.0000;0.0000;1.6442;4.2771;134.9117;5.6955
EMSLGG;1.0000;0.0000;1.6794;3.7501;73.5376;5.2904
EMVLEM;7.0000;33.1513;1.7463;4.9007;731.8298;5.5252
ENIPSL;1.0000;0.0000;1.8178;4.5837;192.0415;5.9312
ENPPDY;1.0000;0.0000;1.8111;5.4172;501.3601;6.5718
EPPTQR;1.0000;0.0000;1.6567;4.5678;188.5477;5.9189
EQGHDA;1.0000;0.0000;1.7732;5.0232;318.5024;6.2689
ERADTI;1.0000;0.0000;1.6769;4.7772;239.9486;6.0799
ERAGTT;1.0000;0.0000;1.6573;4.3339;144.0367;5.7392
ERVGTT;1.0000;0.0000;1.7031;4.1900;122.0427;5.6286
ESDSSG;1.0000;0.0000;1.6777;4.1435;115.6844;5.5928
ESIPSL;4.0000;15.8167;1.6636;4.3285;286.2724;5.2722
ESPPDY;6.0000;29.5643;1.6963;5.3381;1121.0743;5.9129
ETQKRL;2.0000;5.9335;1.7536;4.8878;385.4145;5.9335
EVLIEN;1.0000;0.0000;1.8590;4.5693;188.8787;5.9201
EVLMES;5.0000;21.3381;1.7143;4.5064;392.8500;5.3345
EVPLIY;1.0000;0.0000;1.7326;3.9099;88.3992;5.4133
EVPLYY;4.0000;16.6794;1.7705;4.7026;440.4168;5.5598
EVQQRL;1.0000;0.0000;1.7987;4.3167;141.2126;5.7259
EWAGTT;1.0000;0.0000;1.8714;5.7572;741.5089;6.8331
FARKLQ;1.0000;0.0000;1.8204;4.7386;229.5221;6.0502
FGIPCC;3.0000;12.7724;1.7850;5.6528;1138.9528;6.3862
FGLPCF;1.0000;0.0000;1.8837;4.8612;264.3284;6.1445
FGSTGL;1.0000;0.0000;1.7325;3.9981;97.8397;5.4810
FKNFQA;1.0000;0.0000;1.8499;5.9754;953.3210;7.0008
FLGAAV;1.0000;0.0000;1.7232;3.6661;66.7518;5.2258
FLGLAV;2.0000;5.0945;1.7293;3.7962;109.6663;5.0945
FLGMAV;2.0000;5.4287;1.7631;4.2310;180.9290;5.4287
FLGRTV;1.0000;0.0000;1.7970;4.1710;119.3972;5.6139
FLGTTV;1.0000;0.0000;1.7675;4.0260;101.0425;5.5025
FPIGST;1.0000;0.0000;1.6918;4.3857;152.8768;5.7789
FPSSLK;2.0000;5.6062;1.7489;4.4620;236.0523;5.6062
FQAKPA;1.0000;0.0000;1.7253;4.6252;201.4211;5.9630
FQAKPQ;1.0000;0.0000;1.7240;4.9501;292.8071;6.2128
FQAKSS;1.0000;0.0000;1.7259;4.6161;199.3380;5.9561
FQANPA;1.0000;0.0000;1.8533;5.2272;402.8496;6.4258
FQMECS;1.0000;0.0000;1.7231;5.2720;424.1480;6.4602
FQNFQV;1.0000;0.0000;1.9878;5.8854;859.4556;6.9316
FQVKPA;1.0000;0.0000;1.7742;4.4813;170.6662;5.8524
FRAKPS;1.0000;0.0000;1.7221;4.6410;205.1174;5.9752
FRIPCC;2.0000;6.6418;1.7421;5.8094;1113.6001;6.6418
FSFGST;1.0000;0.0000;1.7568;4.7102;222.1299;6.0284
FSGDLA;1.0000;0.0000;1.7879;4.2729;134.2659;5.6923
FSIGST;5.0000;23.0394;1.6943;5.0598;742.8729;5.7598
GAAVST;1.0000;0.0000;1.6388;3.5150;56.0904;5.1097
GALLMG;9.0000;40.0325;1.6733;4.3318;431.0438;5.0041
GAPEAQ;2.0000;5.4937;1.6543;4.3156;199.4459;5.4937
GAPETQ;2.0000;5.6320;1.6564;4.4956;245.3723;5.6320
GAPEVQ;1.0000;0.0000;1.6830;3.8707;84.4895;5.3831
GDLAFL;2.0000;5.5488;1.8114;4.3873;216.6004;5.5488
GDLDFL;1.0000;0.0000;1.8947;4.5334;181.2231;5.8925
GDPAFL;1.0000;0.0000;1.7884;4.2977;138.1589;5.7114
GELAFL;1.0000;0.0000;1.7537;3.8250;80.1584;5.3480
GELPLY;2.0000;5.2572;1.7214;4.0079;139.9434;5.2572
GEVPLI;1.0000;0.0000;1.6771;3.5432;57.9456;5.1314
GEVPLY;4.0000;15.8338;1.7150;4.3359;288.7338;5.2779
GGAPET;1.0000;0.0000;1.6316;3.8619;83.6437;5.3764
GGDPAF;1.0000;0.0000;1.7438;4.4609;166.7200;5.8368
GGELAF;1.0000;0.0000;1.7334;3.9882;96.7323;5.4734
GGPEAQ;1.0000;0.0000;1.6550;4.0069;98.8391;5.4878
GGRLLI;1.0000;0.0000;1.7077;3.6070;62.3616;5.1804
GHDAGS;1.0000;0.0000;1.7643;4.5204;178.5412;5.8825
GHDTGS;1.0000;0.0000;1.7643;4.7004;219.6525;6.0209
GHLVTT;1.0000;0.0000;1.7860;4.1103;111.3454;5.5673
GHNAGS;1.0000;0.0000;1.8569;4.9464;291.5622;6.2099
GHSAGS;1.0000;0.0000;1.7037;4.0891;108.6509;5.5510
GIPCCP;3.0000;12.0389;1.7376;5.1757;657.5717;6.0194
GIPCFP;1.0000;0.0000;1.7431;4.7234;225.5424;6.0385
GIVLYD;1.0000;0.0000;1.7865;4.1229;112.9664;5.5770
GIVTCD;1.0000;0.0000;1.7873;4.6077;197.4045;5.9496
GIVVYD;2.0000;5.5977;1.7778;4.4509;233.0714;5.5977
GLAVST;2.0000;4.9784;1.6540;3.6451;92.1529;4.9784
GLHMSQ;7.0000;35.1958;1.8071;5.3440;1219.2213;5.8660
GLPCFP;1.0000;0.0000;1.7988;4.3841;152.6057;5.7777
GLVVYD;2.0000;5.3369;1.7759;4.1116;157.6967;5.3369
GMAVNT;1.0000;0.0000;1.8238;4.6362;203.9981;5.9715
GMAVST;1.0000;0.0000;1.6697;3.7789;76.0143;5.3125
GPAAGP;1.0000;0.0000;1.6082;3.5367;57.5086;5.1264
GPASSG;1.0000;0.0000;1.6076;3.5276;56.9135;5.1194
GPEAQQ;2.0000;5.7435;1.6770;4.6405;289.9396;5.7435
GPRSQF;2.0000;6.0107;1.7327;4.9882;432.6457;6.0107
GQAEGR;1.0000;0.0000;1.6832;4.2912;137.1237;5.7063
GQDKGP;1.0000;0.0000;1.7132;4.5392;182.4422;5.8970
GQEEGH;3.0000;12.1244;1.7350;5.2313;701.0689;6.0622
GQEQGH;1.0000;0.0000;1.7520;4.8933;274.2583;6.1691
GRDAGS;2.0000;5.6695;1.7041;4.5444;259.5435;5.6695
GRDLAF;2.0000;5.9299;1.8291;4.8831;383.3434;5.9299
GRFGIP;3.0000;11.7446;1.7164;4.9843;527.4900;5.8723
GRFGLP;1.0000;0.0000;1.7611;4.1678;118.9651;5.6115
GRLLIP;1.0000;0.0000;1.7109;3.6553;65.9298;5.2176
GRTVST;1.0000;0.0000;1.6938;4.0199;100.3338;5.4978
GSAFSG;1.0000;0.0000;1.6858;4.0048;98.5973;5.4862
GSAPSG;1.0000;0.0000;1.6076;3.5276;56.9135;5.1194
GSAPSR;1.0000;0.0000;1.6443;3.8603;83.4836;5.3751
GSASPG;1.0000;0.0000;1.6076;3.5276;56.9135;5.1194
GSDSDS;1.0000;0.0000;1.7254;4.4048;156.2863;5.7936
GSESDS;1.0000;0.0000;1.6777;4.1435;115.6844;5.5928
GSKEAL;1.0000;0.0000;1.6807;3.7650;74.8074;5.3019
GSKEVL;5.0000;20.7650;1.6947;4.3200;316.9695;5.1913
GSTGIV;4.0000;15.6997;1.6537;4.2778;270.0357;5.2332
GSTGLV;2.0000;4.9725;1.6535;3.6374;91.3406;4.9725
GSTGTV;1.0000;0.0000;1.6554;3.6873;68.4043;5.2421
GTCCYI;3.0000;12.7426;1.7343;5.6335;1113.8618;6.3713
GTCCYL;1.0000;0.0000;1.8472;4.8171;251.2216;6.1105
GTTATF;3.0000;11.7656;1.6953;4.9979;535.8645;5.8828
GTTVST;1.0000;0.0000;1.6685;3.8750;84.9087;5.3864
GTVVYD;1.0000;0.0000;1.7797;4.1615;118.0959;5.6066
GTWCYI;1.0000;0.0000;1.9371;6.4116;1575.2417;7.3361
GTYCYI;2.0000;6.2684;1.7098;5.3235;636.4909;6.2684
HDAGSA;1.0000;0.0000;1.7633;4.5281;180.1283;5.8884
HDTGSE;1.0000;0.0000;1.7525;4.8940;274.4924;6.1697
HLARSG;1.0000;0.0000;1.7791;4.2350;128.5334;5.6631
HLKRLL;5.0000;22.4102;1.8599;4.8552;586.9428;5.6026
HLVTTA;2.0000;5.5732;1.7861;4.4191;224.6795;5.5732
HMSQKH;7.0000;40.0460;1.7625;6.3957;4092.0056;6.6743
HNAGSA;1.0000;0.0000;1.8560;4.9541;294.1540;6.2158
HNFQME;1.0000;0.0000;1.7660;6.2385;1290.5003;7.2030
HSAGSD;1.0000;0.0000;1.7617;4.5439;183.4339;5.9006
HTDTIA;1.0000;0.0000;1.7307;5.0484;327.8885;6.2883
HTEMVL;7.0000;34.6836;1.8210;5.2329;1072.8638;5.7806
IAPESI;1.0000;0.0000;1.6301;4.0499;103.8605;5.5209
IATFSI;2.0000;5.8831;1.6890;4.8222;357.3717;5.8831
IAYKPA;5.0000;22.8828;1.6714;5.0089;700.5736;5.7207
IENPPD;1.0000;0.0000;1.7920;5.2266;402.5687;6.4253
IGAPEA;2.0000;5.3734;1.6296;4.1591;166.5508;5.3734
IGAPET;1.0000;0.0000;1.6340;4.0380;102.4471;5.5117
IGAPEV;1.0000;0.0000;1.6551;3.7141;70.5517;5.2628
IGGAPE;1.0000;0.0000;1.6302;3.8503;82.5355;5.3675
IGSTGI;4.0000;16.4199;1.6347;4.5901;386.8913;5.4733
IGSTGL;1.0000;0.0000;1.6618;3.6487;65.4323;5.2125
IGSTGT;1.0000;0.0000;1.6359;3.9996;98.0136;5.4822
IIVVVI;2.0000;5.1322;1.6941;3.8453;116.0500;5.1322
IKRLLI;1.0000;0.0000;1.7642;4.0618;105.2961;5.5300
IMKIAP;1.0000;0.0000;1.6475;4.3832;152.4421;5.7770
IMKMAP;4.0000;17.5512;1.6559;5.0807;680.6465;5.8504
IMKTAP;1.0000;0.0000;1.6481;4.3948;154.4885;5.7859
IPCCPV;7.0000;35.4885;1.7870;5.4075;1311.6297;5.9147
IPCFPS;1.0000;0.0000;1.7380;4.7469;231.7230;6.0566
IPSLEA;7.0000;31.5605;1.6636;4.5557;491.9591;5.2601
ITGPEA;1.0000;0.0000;1.6340;4.0380;102.4471;5.5117
IVGALL;9.0000;38.6078;1.6560;4.1001;330.1071;4.8260
IVLVVV;2.0000;4.6314;1.6448;3.1937;54.7795;4.6314
IVLYDY;1.0000;0.0000;1.8395;4.4896;172.3149;5.8588
IVTCDY;1.0000;0.0000;1.8088;4.9744;301.1048;6.2314
IVVVIV;3.0000;9.7844;1.6738;3.7091;121.4946;4.8922
IVVVVV;6.0000;23.2607;1.6433;3.6978;169.6014;4.6521
IVVYDY;2.0000;5.8796;1.8275;4.8176;355.5105;5.8796
KEALME;1.0000;0.0000;1.7190;4.2067;124.4034;5.6413
KEVLIE;1.0000;0.0000;1.7308;3.9673;94.4314;5.4573
KEVLME;5.0000;22.1229;1.7477;4.7617;527.0711;5.5307
KFKNFQ;1.0000;0.0000;1.7265;6.2465;1302.4851;7.2092
KFQANP;1.0000;0.0000;1.8406;5.4983;550.3989;6.6341
KFQNFQ;1.0000;0.0000;1.7179;6.3004;1385.8316;7.2506
KGPAAG;1.0000;0.0000;1.6358;3.7671;74.9913;5.3035
KHTEMV;7.0000;36.7218;1.7843;5.6749;1784.5334;6.1203
KIAPES;1.0000;0.0000;1.6430;4.1526;116.8934;5.5998
KLDQVE;1.0000;0.0000;1.8152;4.3851;152.7731;5.7785
KLGQAE;1.0000;0.0000;1.7216;4.0741;106.7968;5.5395
KLGQEE;3.0000;11.3647;1.7313;4.7371;396.8778;5.6824
KLGQEQ;1.0000;0.0000;1.7550;4.3991;155.2563;5.7892
KLQNFQ;1.0000;0.0000;1.9628;5.6117;627.1841;6.7213
KLQNFR;1.0000;0.0000;1.9628;5.6117;627.1841;6.7213
KMAPDS;1.0000;0.0000;1.6972;4.5093;176.2712;5.8740
KMAPEN;1.0000;0.0000;1.7782;5.1054;350.1277;6.3321
KMAPES;2.0000;5.6732;1.6543;4.5491;260.9643;5.6732
KMAPQN;1.0000;0.0000;1.7934;5.2444;410.9140;6.4390
KNFQAK;1.0000;0.0000;1.8150;5.7287;717.6334;6.8113
KPAPGT;7.0000;32.8738;1.6414;4.8405;682.8498;5.4790
KPAVPT;2.0000;5.3743;1.6712;4.1602;166.7718;5.3743
KPAVST;1.0000;0.0000;1.6710;3.8344;81.0300;5.3552
KPQVPS;1.0000;0.0000;1.6962;4.0199;100.3358;5.4978
KPSTPT;1.0000;0.0000;1.6386;4.1989;123.2931;5.6354
KRLALS;1.0000;0.0000;1.7293;3.7408;72.7549;5.2833
KRLAPS;1.0000;0.0000;1.7070;3.9523;92.8213;5.4459
KRLLII;2.0000;5.5300;1.7642;4.3629;210.6017;5.5300
KRLLIV;6.0000;26.4499;1.7573;4.5277;440.9952;5.2900
KRLLVV;1.0000;0.0000;1.7338;3.4372;51.2832;5.0499
KSSTPT;1.0000;0.0000;1.6413;4.1740;119.8189;5.6163
KTAPES;1.0000;0.0000;1.6440;4.1642;118.4628;5.6087
KVHNFQ;1.0000;0.0000;2.0017;5.9158;890.1152;6.9550
KVQNFQ;1.0000;0.0000;1.9357;5.6387;646.9740;6.7421
LAFLGA;1.0000;0.0000;1.7282;3.6391;64.7091;5.2051
LAFLGL;2.0000;5.0737;1.7325;3.7692;106.3107;5.0737
LAFLGM;1.0000;0.0000;1.7696;3.9030;87.6913;5.4079
LAFLGR;1.0000;0.0000;1.7831;3.9640;94.0786;5.4548
LALQER;1.0000;0.0000;1.7623;3.9648;94.1637;5.4554
LALSEH;2.0000;5.4308;1.7731;4.2338;181.5185;5.4308
LALSER;1.0000;0.0000;1.7125;3.6557;65.9567;5.2178
LALSEW;1.0000;0.0000;1.9077;5.0789;339.6077;6.3118
LAPSER;1.0000;0.0000;1.6920;3.8672;84.1494;5.3804
LARKFK;1.0000;0.0000;1.8100;4.6847;215.7177;6.0088
LARKFQ;1.0000;0.0000;1.8204;4.7386;229.5221;6.0502
LARSGH;1.0000;0.0000;1.7791;4.2350;128.5334;5.6631
LAVSTL;2.0000;4.8529;1.6604;3.4819;76.3591;4.8529
LCGELP;2.0000;5.3601;1.7511;4.1418;163.2717;5.3601
LCGEVP;5.0000;21.5234;1.7446;4.5667;421.0784;5.3808
LDFLGT;1.0000;0.0000;1.8338;4.2662;133.2344;5.6871
LDQVEG;1.0000;0.0000;1.7819;4.1063;110.8290;5.5642
LEAFAR;1.0000;0.0000;1.7746;4.3285;143.1379;5.7350
LEALAR;2.0000;5.2057;1.7116;3.9409;129.5506;5.2057
LEALNR;1.0000;0.0000;1.8795;4.5130;177.0153;5.8768
LEALTR;3.0000;10.6881;1.7331;4.2970;239.0853;5.3440
LEMSIG;5.0000;21.7031;1.6919;4.6252;450.3960;5.4258
LEMSIT;1.0000;0.0000;1.7014;4.1139;111.7988;5.5700
LEMSLG;1.0000;0.0000;1.6993;3.5869;60.9356;5.1650
LGAAVS;1.0000;0.0000;1.6301;3.1641;37.4351;4.8400
LGGPEA;1.0000;0.0000;1.6479;3.5110;55.8365;5.1067
LGLAVS;2.0000;4.7087;1.6325;3.2943;61.5097;4.7087
LGMAVN;1.0000;0.0000;1.8332;4.2853;136.1993;5.7018
LGMAVS;1.0000;0.0000;1.6700;3.4280;50.7415;5.0428
LGQAEG;1.0000;0.0000;1.6915;3.7954;77.4724;5.3252
LGQEEG;3.0000;10.9362;1.7072;4.4584;287.9205;5.4681
LGQEQG;1.0000;0.0000;1.7327;4.1203;112.6306;5.5750
LGRTVS;1.0000;0.0000;1.7050;3.6690;66.9816;5.2281
LGTTVS;1.0000;0.0000;1.6763;3.5241;56.6812;5.1167
LHMSQK;7.0000;36.4814;1.8264;5.6228;1680.5843;6.0802
LIAYKP;5.0000;22.3574;1.7249;4.8380;575.4487;5.5894
LIENPP;1.0000;0.0000;1.8176;4.6086;197.6094;5.9503
LIIVVV;2.0000;4.8714;1.6768;3.5060;78.5094;4.8714
LIPCCP;1.0000;0.0000;1.8012;4.5354;181.6394;5.8940
LIVVVI;1.0000;0.0000;1.6768;3.2050;39.2419;4.8714
LIVVVV;6.0000;23.1570;1.6448;3.6708;164.4113;4.6314
LKRLLI;7.0000;31.6155;1.7624;4.5676;498.7583;5.2692
LKRLLV;1.0000;0.0000;1.7366;3.4102;49.7134;5.0292
LLIAYK;5.0000;21.7071;1.7552;4.6265;451.0748;5.4268
LLIIVV;2.0000;4.8507;1.6796;3.4790;76.1063;4.8507
LLIPCC;1.0000;0.0000;1.8385;4.3239;142.3796;5.7314
LLIVVV;6.0000;23.0533;1.6461;3.6439;159.3800;4.6107
LLMGLH;7.0000;32.0483;1.7969;4.6615;555.6694;5.3414
LLTAYK;2.0000;5.4357;1.7572;4.2401;182.8454;5.4357
LLVVVV;1.0000;0.0000;1.6072;2.5534;18.4912;4.3706
LMESPP;6.0000;26.8235;1.6802;4.6249;493.2134;5.3647
LMGLHM;7.0000;34.0533;1.8274;5.0963;916.6674;5.6756
LMKMAP;1.0000;0.0000;1.7212;4.1394;115.1292;5.5896
LNRKVH;1.0000;0.0000;2.0103;5.2272;402.8372;6.4258
LPCFPS;1.0000;0.0000;1.7979;4.4076;156.7878;5.7958
LQAKPA;1.0000;0.0000;1.7072;3.9365;91.1483;5.4337
LQERAG;1.0000;0.0000;1.7323;4.1280;113.6319;5.5809
LQNFQA;1.0000;0.0000;1.9585;5.3407;459.0507;6.5130
LQNFRA;1.0000;0.0000;1.9585;5.3407;459.0507;6.5130
LRIPCC;1.0000;0.0000;1.8330;4.8197;251.9872;6.1125
LSEHLV;1.0000;0.0000;1.7781;3.7889;76.8937;5.3202
LSEHTD;1.0000;0.0000;1.8276;4.7308;227.4710;6.0442
LSERVG;1.0000;0.0000;1.7060;3.6749;67.4390;5.2327
LSEWAG;1.0000;0.0000;1.8919;5.2421;409.8079;6.4372
LTAYKP;2.0000;5.5983;1.7264;4.4516;233.2642;5.5983
LTRKFQ;1.0000;0.0000;1.8154;4.9186;282.3712;6.1885
LTRKLQ;1.0000;0.0000;1.7966;4.2300;127.7864;5.6593
LTRKVQ;1.0000;0.0000;1.7863;4.2569;131.8190;5.6800
LVTTAT;2.0000;5.2488;1.6963;3.9970;138.1969;5.2488
LVVVVI;8.0000;32.4198;1.6448;3.7958;219.2273;4.6314
LVVVVV;1.0000;0.0000;1.6069;2.5804;19.0780;4.3913
LVVYDY;2.0000;5.6188;1.8410;4.4783;240.5454;5.6188
LYDYQR;1.0000;0.0000;1.8402;5.1150;354.0196;6.3395
MAPDSI;1.0000;0.0000;1.6856;4.4067;156.6197;5.7951
MAPENI;1.0000;0.0000;1.7690;5.0027;311.0960;6.2532
MAPESI;2.0000;5.5943;1.6419;4.4464;231.8710;5.5943
MAPQNI;1.0000;0.0000;1.7857;5.1418;365.1061;6.3601
MAVNTL;1.0000;0.0000;1.8563;4.4730;169.0518;5.8461
MAVSTL;1.0000;0.0000;1.6925;3.6157;62.9882;5.1871
MDMGSK;2.0000;6.0397;1.7019;5.0259;451.8692;6.0397
MDMSSK;1.0000;0.0000;1.6950;4.7484;232.1237;6.0577
MDVGSK;4.0000;17.1787;1.7483;4.9192;565.1245;5.7262
MECSLQ;1.0000;0.0000;1.7879;4.5833;191.9524;5.9309
MESPPD;6.0000;29.1987;1.6807;5.2429;1004.7708;5.8397
MGLHMS;7.0000;34.9143;1.7946;5.2830;1136.4628;5.8190
MGSKEA;1.0000;0.0000;1.6603;4.1998;123.4193;5.6360
MGSKEV;1.0000;0.0000;1.6978;4.0559;104.5727;5.5254
MKIAPE;1.0000;0.0000;1.6485;4.4007;155.5432;5.7905
MKMAPD;1.0000;0.0000;1.6936;4.7574;234.5494;6.0647
MKMAPE;3.0000;11.7277;1.6567;4.9733;520.8674;5.8639
MKMAPQ;1.0000;0.0000;1.6717;4.6352;203.7623;5.9707
MKTAPE;1.0000;0.0000;1.6491;4.4123;157.6313;5.7994
MSIGAP;4.0000;16.3364;1.6401;4.5539;371.0983;5.4455
MSIGGA;1.0000;0.0000;1.6427;3.9035;87.7471;5.4083
MSITGP;1.0000;0.0000;1.6425;4.1318;114.1304;5.5838
MSLGGP;1.0000;0.0000;1.6625;3.6048;62.2069;5.1788
MSQKHT;7.0000;38.0995;1.7091;5.9736;2517.0919;6.3499
MSSKEV;1.0000;0.0000;1.6964;4.0793;107.4388;5.5435
MVLEMS;7.0000;32.3668;1.7289;4.7306;601.6680;5.3945
NAGSAS;1.0000;0.0000;1.7553;4.3678;149.7709;5.7652
NFQAKP;2.0000;6.6341;1.8406;5.7993;1100.7996;6.6341
NFQAKS;1.0000;0.0000;1.8484;5.4735;534.8915;6.6150
NFQMEC;1.0000;0.0000;1.7471;6.1293;1138.1141;7.1191
NFQVKP;1.0000;0.0000;1.9217;5.3544;466.3626;6.5235
NFRAKP;1.0000;0.0000;1.8406;5.4983;550.3989;6.6341
NIKRLL;1.0000;0.0000;1.9164;4.7666;237.0309;6.0717
NIPSLE;2.0000;5.9312;1.8178;4.8848;384.0882;5.9312
NLKRLL;1.0000;0.0000;1.9132;4.4273;160.3794;5.8109
NPAEPP;1.0000;0.0000;1.7592;4.6517;207.6636;5.9834
NPPDYS;1.0000;0.0000;1.8307;5.2471;412.1910;6.4411
NRKVHN;1.0000;0.0000;2.0962;6.2712;1340.1097;7.2282
NTLCGE;1.0000;0.0000;1.9000;5.0241;318.8613;6.2697
PAAGPA;1.0000;0.0000;1.6081;3.5443;58.0201;5.1323
PAEPPT;1.0000;0.0000;1.6256;3.9585;93.4868;5.4506
PAFLGM;1.0000;0.0000;1.7482;4.1145;111.8748;5.5705
PAPGTC;4.0000;16.9485;1.6854;4.8193;503.7455;5.6495
PAPGTW;1.0000;0.0000;1.8568;5.4725;534.3093;6.6143
PAPGTY;2.0000;5.5466;1.6575;4.3844;215.8851;5.5466
PASSGG;1.0000;0.0000;1.6076;3.5276;56.9135;5.1194
PAVPTS;2.0000;5.1781;1.6413;3.9049;124.2972;5.1781
PAVSTS;1.0000;0.0000;1.6405;3.5791;60.3888;5.1590
PCCPVH;5.0000;24.9923;1.8776;5.6950;1543.5185;6.2481
PCCPVN;2.0000;6.4564;1.9389;5.5681;843.5385;6.4564
PCFPSS;2.0000;5.9393;1.7433;4.8953;388.7732;5.9393
PDSIPS;1.0000;0.0000;1.6701;4.1992;123.3382;5.6356
PDYSAA;4.0000;17.2163;1.7057;4.9355;575.8157;5.7388
PDYSAG;1.0000;0.0000;1.7067;4.3257;142.6803;5.7328
PDYSTG;1.0000;0.0000;1.7043;4.5057;175.5353;5.8712
PDYTAV;1.0000;0.0000;1.7508;4.3537;147.3504;5.7543
PEAQQH;1.0000;0.0000;1.7366;4.9493;292.5205;6.2121
PEAQQR;3.0000;11.9982;1.6812;5.1493;637.8528;5.9991
PENIPS;1.0000;0.0000;1.7589;4.7953;244.9930;6.0938
PESIPS;4.0000;16.3044;1.6243;4.5400;365.2091;5.4348
PETQKR;2.0000;6.0961;1.6476;5.0993;491.6820;6.0961
PEVQQR;1.0000;0.0000;1.7441;4.5282;180.1506;5.8885
PGDLDF;1.0000;0.0000;1.8553;4.7449;231.1919;6.0550
PGGRLL;1.0000;0.0000;1.6895;3.4792;53.8252;5.0822
PGTCCY;4.0000;18.8193;1.7528;5.6306;1281.9668;6.2731
PGTWCY;1.0000;0.0000;1.9521;6.2838;1359.7337;7.2379
PGTYCY;2.0000;6.1702;1.7263;5.1957;549.4120;6.1702
PIGSTG;1.0000;0.0000;1.6285;3.8602;83.4805;5.3751
PPDYSA;5.0000;23.0799;1.7016;5.0730;754.2301;5.7700
PPDYST;1.0000;0.0000;1.6959;4.5540;185.5745;5.9083
PPDYTA;1.0000;0.0000;1.6991;4.5382;182.2303;5.8962
PPTQRG;1.0000;0.0000;1.6708;4.3742;150.8771;5.7701
PQGRFG;1.0000;0.0000;1.7376;4.6637;210.5507;5.9926
PQNIPS;1.0000;0.0000;1.7791;4.9343;287.5273;6.2006
PQVPSS;1.0000;0.0000;1.6678;3.7647;74.7799;5.3016
PRGRFG;3.0000;11.9852;1.7376;5.1408;631.6616;5.9926
PRSQFR;2.0000;6.2663;1.7250;5.3208;634.5259;6.2663
PSERAD;1.0000;0.0000;1.6969;4.4852;171.4437;5.8554
PSGGDP;1.0000;0.0000;1.6693;3.9996;98.0155;5.4822
PSLEAF;1.0000;0.0000;1.7338;4.0600;105.0683;5.5286
PSLEAL;6.0000;24.9965;1.6636;4.1495;285.3091;4.9993
PSRGDL;1.0000;0.0000;1.7448;4.1207;112.6850;5.5753
PSSKLG;1.0000;0.0000;1.6643;3.6355;64.4431;5.2023
PSSLKR;2.0000;5.4580;1.7068;4.2692;189.0606;5.4580
PSTPTS;1.0000;0.0000;1.6249;3.9436;91.8924;5.4391
PTQRGQ;1.0000;0.0000;1.6833;4.6585;209.3123;5.9887
PTSKLD;1.0000;0.0000;1.7449;4.2545;131.4541;5.6781
PTSKLG;3.0000;10.6571;1.6805;4.2768;233.6007;5.3285
PVHLKR;5.0000;23.1435;1.8352;5.0937;772.4033;5.7859
PVNIKR;1.0000;0.0000;1.8518;5.0051;311.9277;6.2550
PVNLKR;1.0000;0.0000;1.8909;4.6658;211.0578;5.9942
QAEGRD;1.0000;0.0000;1.7158;4.7461;231.4994;6.0559
QAKPAV;2.0000;5.4545;1.6974;4.2646;188.0608;5.4545
QAKPQV;1.0000;0.0000;1.7320;4.2885;136.6912;5.7042
QAKSST;1.0000;0.0000;1.6665;4.2784;135.1141;5.6965
QANPAE;1.0000;0.0000;1.7899;4.8954;274.9273;6.1707
QDKGPA;1.0000;0.0000;1.7116;4.5469;184.0640;5.9029
QEEGHD;1.0000;0.0000;1.7431;5.2091;394.5134;6.4118
QEEGHN;1.0000;0.0000;1.8378;5.6350;644.2402;6.7392
QEEGHS;1.0000;0.0000;1.7292;4.7777;240.0906;6.0803
QEQGHD;1.0000;0.0000;1.7495;5.3481;463.0053;6.5187
QERAGT;1.0000;0.0000;1.6757;4.4789;170.1991;5.8506
QFRIPC;2.0000;6.5127;1.7173;5.6414;917.7877;6.5127
QGHDAG;1.0000;0.0000;1.7884;4.8296;254.8703;6.1201
QGRFGL;1.0000;0.0000;1.8018;4.4522;165.0428;5.8300
QHLARS;1.0000;0.0000;1.8191;4.5676;188.5145;5.9188
QKHTEM;7.0000;38.8840;1.6634;6.1437;3061.6086;6.4807
QKRLAL;1.0000;0.0000;1.7790;4.0500;103.8671;5.5209
QKRLAP;1.0000;0.0000;1.7450;4.2615;132.5096;5.6835
QLLIAY;1.0000;0.0000;1.7668;3.9814;95.9798;5.4682
QMECSL;1.0000;0.0000;1.7879;4.5833;191.9524;5.9309
QNFQAK;2.0000;6.8527;1.8187;6.0836;1527.1116;6.8527
QNFQVK;1.0000;0.0000;1.9357;5.6387;646.9740;6.7421
QNFRAK;1.0000;0.0000;1.8187;5.7826;763.5551;6.8527
QNIPSL;1.0000;0.0000;1.8449;4.7228;225.3833;6.0381
QQHLAR;1.0000;0.0000;1.8509;4.8768;269.1069;6.1564
QQLLIA;1.0000;0.0000;1.7592;3.9473;92.2860;5.4420
QQRLAL;4.0000;16.6870;1.7908;4.7059;442.0862;5.5623
QRGQDK;1.0000;0.0000;1.6994;5.1562;371.2032;6.3712
QRLALQ;1.0000;0.0000;1.7908;4.1038;110.5148;5.5623
QRLALS;3.0000;10.6494;1.7408;4.2718;232.2625;5.3247
QRLLIA;4.0000;16.3260;1.7592;4.5494;369.1767;5.4420
QRLLTA;2.0000;5.4509;1.7612;4.2599;187.0609;5.4509
QVEGRD;1.0000;0.0000;1.7759;4.6021;196.1523;5.9453
QVKPAV;1.0000;0.0000;1.7170;3.8196;79.6656;5.3439
QVPSSK;1.0000;0.0000;1.6964;3.9951;97.5083;5.4787
RADTIA;1.0000;0.0000;1.6961;4.5913;193.7165;5.9370
RAGTTA;1.0000;0.0000;1.6598;4.1480;116.2825;5.5963
RAKPST;1.0000;0.0000;1.6637;4.3032;139.0317;5.7156
RDAGSA;2.0000;5.6754;1.7032;4.5520;261.8508;5.6754
RDLAFL;2.0000;5.8044;1.8649;4.7199;317.6754;5.8044
RFGIPC;3.0000;12.5141;1.7525;5.4849;938.6822;6.2571
RFGLPC;1.0000;0.0000;1.8380;4.6684;211.7102;5.9963
RGDLAF;1.0000;0.0000;1.8291;4.5821;191.6691;5.9299
RGQDKG;1.0000;0.0000;1.7257;4.8235;253.1009;6.1155
RGRFGI;3.0000;12.1817;1.7324;5.2686;731.7767;6.0908
RIPCCP;3.0000;12.5502;1.7318;5.5083;964.4044;6.2751
RKFKNF;1.0000;0.0000;1.7265;6.2465;1302.4851;7.2092
RKFQAN;1.0000;0.0000;1.8187;5.7826;763.5551;6.8527
RKFQNF;1.0000;0.0000;1.7179;6.3004;1385.8316;7.2506
RKLQNF;2.0000;6.7213;1.9628;5.9128;1254.3697;6.7213
RKVHNF;1.0000;0.0000;2.0017;5.9158;890.1152;6.9550
RKVQNF;1.0000;0.0000;1.9357;5.6387;646.9740;6.7421
RLALQE;1.0000;0.0000;1.7623;3.9648;94.1637;5.4554
RLALSE;4.0000;15.6535;1.7125;4.2577;263.8721;5.2178
RLAPSE;1.0000;0.0000;1.6920;3.8672;84.1494;5.3804
RLLIAY;4.0000;16.4046;1.7668;4.5834;383.9504;5.4682
RLLIIV;2.0000;5.2111;1.7365;3.9479;130.6002;5.2111
RLLIPC;1.0000;0.0000;1.7992;4.1559;117.3413;5.6023
RLLIVV;6.0000;24.8551;1.7123;4.1127;273.4802;4.9710
RLLTAY;2.0000;5.4771;1.7688;4.2940;194.5471;5.4771
RLLVVV;1.0000;0.0000;1.6786;3.0222;31.7852;4.7310
RSGHLV;1.0000;0.0000;1.7957;4.0911;108.9062;5.5525
RSQFRI;2.0000;6.3645;1.7023;5.4486;735.0945;6.3645
RTVSTL;1.0000;0.0000;1.7250;3.8567;83.1431;5.3724
RVGTTA;1.0000;0.0000;1.6945;4.0041;98.5255;5.4857
SAAPQG;1.0000;0.0000;1.6450;3.8445;81.9788;5.3630
SAAPRG;3.0000;10.7259;1.6450;4.3216;245.9609;5.3630
SAFSGD;1.0000;0.0000;1.7428;4.4596;166.4625;5.8358
SAGPRS;1.0000;0.0000;1.6443;3.8603;83.4836;5.3751
SAGSDS;1.0000;0.0000;1.6697;3.9577;93.3921;5.4500
SAPSGG;1.0000;0.0000;1.6076;3.5276;56.9135;5.1194
SAPSRG;1.0000;0.0000;1.6443;3.8603;83.4836;5.3751
SASPGD;1.0000;0.0000;1.6693;3.9825;96.1002;5.4690
SDSDSS;1.0000;0.0000;1.7225;4.4283;160.5693;5.8117
SDSSGR;2.0000;5.6997;1.7001;4.5836;271.5495;5.6997
SEHLVT;1.0000;0.0000;1.7875;4.1397;115.1780;5.5899
SEHTDT;1.0000;0.0000;1.7244;5.0817;340.6975;6.3139
SERADT;1.0000;0.0000;1.6933;4.6246;201.2843;5.9626
SERVGT;1.0000;0.0000;1.6947;4.0258;101.0188;5.5024
SESDSS;1.0000;0.0000;1.6754;4.1670;118.8549;5.6109
SEWAGT;1.0000;0.0000;1.8683;5.5930;613.7903;6.7069
SFGSTG;1.0000;0.0000;1.6943;4.1847;121.3035;5.6245
SGDLAF;1.0000;0.0000;1.7879;4.2729;134.2659;5.6923
SGGDPA;1.0000;0.0000;1.6705;3.9590;93.5365;5.4510
SGGELA;1.0000;0.0000;1.6465;3.4862;54.2623;5.0876
SGHLVT;1.0000;0.0000;1.7653;3.9462;92.1637;5.4411
SGRDLA;2.0000;5.5441;1.7446;4.3811;215.0813;5.5441
SIGAPE;4.0000;16.1566;1.6286;4.4759;339.2267;5.3855
SIGGAP;1.0000;0.0000;1.6192;3.6802;67.8516;5.2367
SIGSTG;5.0000;21.4240;1.6292;4.5344;405.6881;5.3560
SIPSLE;5.0000;21.0889;1.6636;4.4254;357.8440;5.2722
SITGPE;1.0000;0.0000;1.6322;4.0538;104.3274;5.5239
SKEALM;1.0000;0.0000;1.7086;4.0366;102.2747;5.5106
SKEVLI;1.0000;0.0000;1.7129;3.7972;77.6323;5.3266
SKEVLM;5.0000;21.6000;1.7304;4.5916;433.3263;5.4000
SKLDQV;1.0000;0.0000;1.7986;4.2150;125.5994;5.6477
SKLGQA;1.0000;0.0000;1.7069;3.9040;87.7990;5.4087
SKLGQE;4.0000;16.6549;1.7210;4.6920;435.0551;5.5516
SLEAFA;1.0000;0.0000;1.7333;4.0193;100.2672;5.4974
SLEALA;2.0000;4.9681;1.6602;3.6317;90.7428;4.9681
SLEALN;1.0000;0.0000;1.8241;4.2038;124.0002;5.6392
SLEALT;3.0000;10.2128;1.6834;3.9878;167.4771;5.1064
SLGGPE;1.0000;0.0000;1.6484;3.5268;56.8618;5.1188
SLKRLL;2.0000;5.1519;1.7396;3.8710;119.5277;5.1519
SLQAKP;1.0000;0.0000;1.7070;3.9523;92.8213;5.4459
SPGDLD;1.0000;0.0000;1.7719;4.2430;129.7127;5.6692
SPPDYS;5.0000;23.1285;1.6994;5.0888;768.0705;5.7821
SPPDYT;1.0000;0.0000;1.6959;4.5540;185.5745;5.9083
SQFRIP;2.0000;6.1460;1.7129;5.1643;529.8825;6.1460
SQKHTE;7.0000;37.7398;1.7073;5.8956;2300.9250;6.2900
SRGDLA;1.0000;0.0000;1.7446;4.0801;107.5360;5.5441
SSGGEL;1.0000;0.0000;1.6470;3.5020;55.2587;5.0997
SSGRDL;2.0000;5.5562;1.7444;4.3969;219.0284;5.5562
SSKEVL;1.0000;0.0000;1.6957;3.6446;65.1189;5.2093
SSKLGQ;1.0000;0.0000;1.7068;3.9198;89.4105;5.4209
SSLKRL;2.0000;5.2954;1.7300;4.0576;148.1944;5.2954
SSTPTS;1.0000;0.0000;1.6262;3.9188;89.3028;5.4201
STGIVL;1.0000;0.0000;1.6743;3.5125;55.9300;5.1078
STGIVT;1.0000;0.0000;1.6669;3.8634;83.7837;5.3775
STGIVV;2.0000;5.1285;1.6682;3.8405;115.4091;5.1285
STGLVV;2.0000;4.8678;1.6564;3.5012;78.0757;4.8678
STGPRS;1.0000;0.0000;1.6510;4.0402;102.7107;5.5134
STGTVV;1.0000;0.0000;1.6701;3.5511;58.4708;5.1374
STLCGE;6.0000;28.0536;1.7420;4.9450;712.9942;5.6107
STPTSK;2.0000;5.6163;1.6413;4.4751;239.6461;5.6163
STSKLG;1.0000;0.0000;1.6799;3.7749;75.6640;5.3095
TAPESI;1.0000;0.0000;1.6312;4.0615;105.2549;5.5298
TATFPI;1.0000;0.0000;1.6856;4.5575;186.3319;5.9110
TATFSF;1.0000;0.0000;1.7465;4.8820;270.7380;6.1605
TATFSI;3.0000;11.7839;1.6897;5.0098;543.2562;5.8920
TAVPGG;1.0000;0.0000;1.6399;3.5321;57.2087;5.1229
TAYKPA;2.0000;5.7296;1.6724;4.6225;283.9869;5.7296
TCCYIM;3.0000;13.1601;1.6703;5.9051;1522.7174;6.5800
TCCYLM;1.0000;0.0000;1.8516;5.0886;343.4375;6.3193
TCDYQR;1.0000;0.0000;1.6463;5.5998;618.6067;6.7121
TDTIAT;1.0000;0.0000;1.6636;4.6263;201.6892;5.9639
TEMVLE;7.0000;32.7644;1.7312;4.8168;664.4433;5.4607
TFPIGS;1.0000;0.0000;1.6918;4.3857;152.8768;5.7789
TFSFGS;1.0000;0.0000;1.7568;4.7102;222.1299;6.0284
TFSIGS;5.0000;23.0394;1.6943;5.0598;742.8729;5.7598
TGIVLY;1.0000;0.0000;1.7300;3.8557;83.0490;5.3716
TGIVTC;1.0000;0.0000;1.7368;4.3405;145.1315;5.7442
TGIVVY;2.0000;5.3924;1.7221;4.1837;171.3521;5.3924
TGLVVY;2.0000;5.1316;1.7179;3.8444;115.9330;5.1316
TGPEAQ;1.0000;0.0000;1.6564;4.1946;122.6821;5.6320
TGPRSQ;1.0000;0.0000;1.6740;4.3494;146.6258;5.7511
TGSESD;1.0000;0.0000;1.6808;4.3077;139.7594;5.7190
TGTVVY;1.0000;0.0000;1.7240;3.8943;86.8205;5.4013
TIATFS;2.0000;5.8920;1.6897;4.8337;362.1690;5.8920
TLCGEL;2.0000;5.4672;1.7705;4.2812;191.6920;5.4672
TLCGEV;5.0000;21.9519;1.7629;4.7061;494.3682;5.4880
TPTSKL;2.0000;5.4728;1.6931;4.2884;193.2948;5.4728
TQKRLA;2.0000;5.7906;1.7534;4.7019;311.1554;5.7906
TQRGQD;1.0000;0.0000;1.6988;5.0651;334.2495;6.3011
TRKFQN;1.0000;0.0000;1.7351;5.9626;939.3638;6.9910
TRKLQN;1.0000;0.0000;1.8965;5.2740;425.1257;6.4617
TRKVQN;1.0000;0.0000;1.8740;5.3010;438.5400;6.4824
TSKLDQ;1.0000;0.0000;1.7780;4.5389;182.3679;5.8967
TSKLGQ;4.0000;16.6412;1.7201;4.6861;432.1054;5.5471
TTATFP;1.0000;0.0000;1.6862;4.5691;188.8332;5.9199
TTATFS;4.0000;17.7026;1.6904;5.1464;734.0668;5.9009
TTVSTL;1.0000;0.0000;1.6968;3.7118;70.3596;5.2610
TVSTLC;2.0000;5.5015;1.7623;4.3257;201.7828;5.5015
TVVYDY;1.0000;0.0000;1.8292;4.5282;180.1386;5.8885
TWCYIM;1.0000;0.0000;1.8762;6.6832;2153.4500;7.5449
TYCYIM;2.0000;6.4771;1.6523;5.5951;870.1231;6.4771
VEGRDA;1.0000;0.0000;1.7471;4.2772;134.9304;5.6956
VGALLM;9.0000;39.1949;1.6750;4.1956;368.4714;4.8994
VGSKEV;4.0000;15.6360;1.6882;4.2501;261.5745;5.2120
VGTTAT;1.0000;0.0000;1.6690;3.8592;83.3783;5.3743
VHLKRL;5.0000;22.4932;1.8543;4.8822;605.4634;5.6233
VHNFQM;1.0000;0.0000;2.0007;5.9086;882.7890;6.9495
VIVGAL;9.0000;38.7737;1.6528;4.1271;340.5248;4.8467
VIVLVV;2.0000;4.6314;1.6448;3.1937;54.7795;4.6314
VKPAVS;1.0000;0.0000;1.6691;3.5105;55.7990;5.1062
VLEMSI;6.0000;26.6054;1.7114;4.5681;462.0239;5.3211
VLEMSL;1.0000;0.0000;1.7047;3.4507;52.0857;5.0603
VLIENP;1.0000;0.0000;1.8399;4.4240;159.7863;5.8084
VLIVVV;1.0000;0.0000;1.6448;2.8927;27.3715;4.6314
VLMESP;5.0000;20.8914;1.6958;4.3612;332.3399;5.2229
VLVVVV;8.0000;30.7394;1.6069;3.4835;152.9901;4.3913
VLYDYQ;1.0000;0.0000;1.8699;4.6461;206.3461;5.9791
VNIKRL;1.0000;0.0000;1.9058;4.7935;244.5103;6.0924
VNLKRL;1.0000;0.0000;1.9079;4.4542;165.4403;5.8316
VNTLCG;1.0000;0.0000;1.9116;4.6943;218.1203;6.0162
VPGGRL;1.0000;0.0000;1.6844;3.5062;55.5248;5.1029
VPSSKL;1.0000;0.0000;1.6758;3.4993;55.0843;5.0976
VPTSKL;2.0000;5.2238;1.6962;3.9645;133.1214;5.2238
VQNFQA;1.0000;0.0000;1.9391;5.3676;473.5355;6.5337
VQQRLA;1.0000;0.0000;1.7822;4.1308;114.0024;5.5831
VSTLCG;6.0000;26.7861;1.7418;4.6152;487.7298;5.3572
VSTSKL;1.0000;0.0000;1.6946;3.6386;64.6772;5.2048
VTCDYQ;1.0000;0.0000;1.8272;5.1309;360.5687;6.3518
VTTATF;2.0000;5.7781;1.7428;4.6856;305.3860;5.7781
VVIVGA;9.0000;38.9396;1.6493;4.1540;351.2712;4.8674
VVIVLV;2.0000;4.6314;1.6448;3.1937;54.7795;4.6314
VVLIVV;1.0000;0.0000;1.6448;2.8927;27.3715;4.6314
VVLVVV;6.0000;21.9567;1.6069;3.3585;114.7295;4.3913
VVVIVG;9.0000;38.0547;1.6478;4.0101;297.6301;4.7568
VVVIVL;2.0000;4.6314;1.6448;3.1937;54.7795;4.6314
VVVLIV;1.0000;0.0000;1.6448;2.8927;27.3715;4.6314
VVVLVV;6.0000;21.9567;1.6069;3.3585;114.7295;4.3913
VVVVIV;8.0000;32.5650;1.6433;3.8228;226.1469;4.6521
VVVVLI;1.0000;0.0000;1.6448;2.8927;27.3715;4.6314
VVVVLV;6.0000;21.9567;1.6069;3.3585;114.7295;4.3913
VVVVVL;7.0000;26.3481;1.6069;3.4255;133.8598;4.3913
VVVVVV;7.0000;26.4725;1.6065;3.4525;138.0868;4.4121
VVYDYQ;5.0000;23.9995;1.8567;5.3721;1064.3053;5.9999
VYDYQQ;1.0000;0.0000;1.8146;5.1420;365.1903;6.3603
VYDYQR;4.0000;19.0808;1.8146;5.7440;1460.7694;6.3603
WAGTTA;1.0000;0.0000;1.8690;5.5713;598.6436;6.6902
WCYIMK;1.0000;0.0000;1.8666;6.7743;2391.5256;7.6149
YCYIMK;2.0000;6.5471;1.6437;5.6861;966.3204;6.5471
YDYQQL;1.0000;0.0000;1.8402;5.1150;354.0196;6.3395
YDYQRL;5.0000;25.3581;1.8402;5.8140;1770.1092;6.3395
YIMKIA;1.0000;0.0000;1.6590;4.7016;219.9463;6.0218
YIMKMA;4.0000;18.2854;1.6629;5.3991;982.0320;6.0951
YIMKTA;1.0000;0.0000;1.6590;4.7132;222.8988;6.0307
YKPAPG;7.0000;33.6995;1.6704;5.0195;839.1608;5.6166
YLMKMA;1.0000;0.0000;1.7614;4.4578;166.1133;5.8344
YQQLLI;1.0000;0.0000;1.8141;4.3063;139.5326;5.7180
YQRLLI;4.0000;17.1539;1.8141;4.9084;558.1519;5.7180
YQRLLT;2.0000;5.7269;1.8160;4.6189;282.8186;5.7269
YSAAPQ;1.0000;0.0000;1.6808;4.2112;125.0527;5.6448
YSAAPR;3.0000;11.2896;1.6808;4.6883;375.1740;5.6448
YSAGPR;1.0000;0.0000;1.6817;4.2035;123.9507;5.6389
YSTGPR;1.0000;0.0000;1.6802;4.3835;152.4937;5.7773
YTAVPG;1.0000;0.0000;1.6891;3.8988;87.2754;5.4047
