# Supplementary material for: Evaluating deterministic motif significance measures in protein databases
Source: Algorithms Mol Biol. 2007 Dec 24;2:16. doi: 10.1186/1748-7188-2-16 (PMC2254621; doi:10.1186/1748-7188-2-16)
Supplement: Additional File 2 — Scripts and Datasets. This file contains the sequence datasets (synthetic and real) and the evaluated motifs. This data is separated according to the tables where it is presented and discussed. It also contains script programs (in perl language) developed for this work. [file 1748-7188-2-16-S2.zip › Scripts_and_Datasets/datasets/Table 3/Motifs/score_PS00349.fasta]

Motif;Supp;IG;Pratt;LogOdds;Zscore;Info
AAACAHPVLCVQ;1.0000;0.0000;0.7656;12.0940;1100172.6451;12.3109
AACAHPVLCVQP;1.0000;0.0000;0.7954;11.7967;781278.3494;12.0824
AADSSQSESPSQ;4.0000;31.0592;0.7092;10.1489;234392.0402;10.3531
AAGSRTWHERDQ;5.0000;48.4743;0.7286;12.5428;4124208.7981;12.1186
AAGSSQSSGWPN;3.0000;22.4433;0.8010;11.1540;645710.6108;11.2217
AAGTGPNFSLSD;4.0000;33.3304;0.7246;11.1339;728504.7182;11.1101
AALTPPSPSFAT;1.0000;0.0000;0.6915;9.5909;61644.9385;10.3869
AALTPPSPSFTT;1.0000;0.0000;0.6877;9.5419;58264.5227;10.3493
AAQCGHPVLCVQ;3.0000;24.6456;0.7670;12.5866;3359912.9150;12.3228
AAQGPQHSQRPA;1.0000;0.0000;0.7134;10.6557;210047.0120;11.2054
AASPRMAFGHHP;1.0000;0.0000;0.7823;11.3423;463053.5943;11.7331
AASPTATTYTAS;1.0000;0.0000;0.7069;10.4192;159980.9064;11.0236
AASPTSPTYSTP;3.0000;20.7281;0.7104;10.0382;178708.7471;10.3641
ACAHPVLCVQPH;1.0000;0.0000;0.8140;12.0176;1007552.4343;12.2522
ACDPASQQPGPL;2.0000;11.0842;0.7491;10.7991;350361.8713;11.0842
ACDPATQQPGPP;1.0000;0.0000;0.7497;10.6319;204363.5342;11.1871
ACDPSNQQPGPP;1.0000;0.0000;0.7930;10.7071;222862.5545;11.2449
ADGAAQGPQHSQ;1.0000;0.0000;0.6969;10.9527;295671.0752;11.4336
ADIKDQPENGHL;4.0000;35.8018;0.7083;12.2056;2502109.2392;11.9339
ADIKPLPNGHLS;4.0000;33.7195;0.7464;11.3026;884712.9204;11.2398
ADKVWRLDLVMV;18.0000;208.2927;0.7257;13.2733;18145485.4246;12.2525
ADLESPGGYYNI;1.0000;0.0000;0.7750;11.6037;625638.9142;11.9340
ADLESPSYYNIN;3.0000;24.0178;0.8352;12.1782;2099570.2829;12.0089
ADSSQSESPSQP;4.0000;30.3737;0.7005;9.8516;166451.5357;10.1246
ADSVMAGKASDG;1.0000;0.0000;0.7190;11.0183;318881.2147;11.4841
AEQSGSPRAGMG;1.0000;0.0000;0.7363;10.7666;238645.9546;11.2906
AEQSGSPRTGMG;1.0000;0.0000;0.7336;10.7176;225559.3563;11.2529
AEQSSSPRTGVG;1.0000;0.0000;0.6942;9.9499;93204.8015;10.6629
AEVKQKWASRLL;3.0000;23.3444;0.7198;11.7402;1267966.8932;11.6722
AFAYTWFNLQAR;9.0000;102.0140;0.7267;13.6218;19164508.8957;12.7517
AFFVQAPDSGQS;1.0000;0.0000;0.7182;10.6754;214874.8347;11.2205
AFGHHPLPVLAG;1.0000;0.0000;0.7110;10.7987;247628.9060;11.3153
AFSYTWFNLQAR;4.0000;37.5348;0.7870;12.9572;5944132.1255;12.5116
AFTHHPLPVLAG;3.0000;22.6099;0.7105;11.2623;731478.9506;11.3049
AFTQHHRPVITG;4.0000;35.8131;0.6923;12.2105;2516300.1574;11.9377
AGKASDGSIKWQ;1.0000;0.0000;0.7556;11.4147;503317.7713;11.7888
AGLRDQAGTRSL;1.0000;0.0000;0.6536;10.5316;182085.3450;11.1100
AGLSASDPGTAT;1.0000;0.0000;0.6761;10.0005;98796.2555;10.7018
AGMGSDQEDSKP;1.0000;0.0000;0.7407;10.8323;257418.7799;11.3411
AGMRRTLPSTSS;1.0000;0.0000;0.7276;10.1582;118454.8084;10.8230
AGPASLKKSGKL;3.0000;21.0908;0.6674;10.2742;234490.0427;10.5454
AGQCTNPILCIQ;1.0000;0.0000;0.8042;12.5973;1963965.5919;12.6978
AGQQAGQVGFLN;4.0000;35.7369;0.6499;12.1775;2422343.5041;11.9123
AGQVGFLNPNGS;4.0000;34.8765;0.7424;11.8044;1576465.0883;11.6255
AGRARGRGSDGR;1.0000;0.0000;0.6458;10.7828;243142.2164;11.3031
AGSRTWHERDQD;5.0000;48.5656;0.7294;12.5725;4267661.9471;12.1414
AGSSQSSGWPND;3.0000;22.4890;0.8037;11.1837;668170.4873;11.2445
AGTGPNFSLSDL;4.0000;32.9438;0.7197;10.9662;600612.3317;10.9813
AGVRPASALHFP;1.0000;0.0000;0.7104;10.4630;168253.0555;11.0573
AGVRPGSPRATA;3.0000;21.6736;0.6772;10.6533;362796.3566;10.8368
AHPTIRYHHGQD;1.0000;0.0000;0.7196;12.0876;1092062.7429;12.3059
AHPVLCVQPHHI;1.0000;0.0000;0.7924;11.8885;868402.9611;12.1529
AHSVISTRTPPP;4.0000;32.1249;0.7259;10.6110;399042.9407;10.7083
AIAYTWFNLQAR;5.0000;51.1623;0.7301;13.4171;11284427.0313;12.7906
AILPPAPSSYFS;5.0000;42.4304;0.7466;10.5770;428976.3915;10.6076
AIRYHPQETLKE;4.0000;35.6526;0.7048;12.1409;2322500.7774;11.8842
AIRYPPHLNPQD;4.0000;35.1172;0.7841;11.9087;1777741.0853;11.7057
AITGKKAPGCVL;2.0000;11.6991;0.7066;11.5990;880045.2891;11.6991
AKAPQCASPGLC;1.0000;0.0000;0.7924;11.2240;404075.6889;11.6422
AKLRKDIRPECR;6.0000;59.2390;0.7121;12.2697;3298987.0738;11.8478
AKLRKDIRPEFR;4.0000;34.6199;0.6710;11.6931;1386841.4186;11.5400
AKLRKDIRPEYR;3.0000;23.3320;0.6868;11.7321;1256310.6097;11.6660
AKLRKDIRQEFR;1.0000;0.0000;0.6352;11.4393;517774.0244;11.8077
AKLRKDIRQEYR;4.0000;35.8013;0.6492;12.2054;2501550.1327;11.9338
AKNPPGYLEDSF;4.0000;34.2929;0.7579;11.5512;1177934.0410;11.4310
AKNPPVYLEDSF;1.0000;0.0000;0.7590;10.9693;301371.1934;11.4464
ALCVQPHHITVS;5.0000;47.7354;0.7773;12.3024;3127263.9117;11.9338
ALDEGDLEGPGD;1.0000;0.0000;0.6556;10.6693;213354.1052;11.2158
ALHFPATPILPQ;1.0000;0.0000;0.7255;10.5631;188804.3644;11.1342
ALHFPSGSLLPQ;1.0000;0.0000;0.7087;9.8872;86710.2584;10.6147
ALHFPSTSIIQQ;3.0000;22.8563;0.7561;11.4227;879776.2976;11.4282
ALHFPTTSILPQ;2.0000;11.0849;0.7254;10.8000;350733.4000;11.0849
ALHGMPSPTALK;1.0000;0.0000;0.7379;10.5643;189079.0414;11.1352
ALKKSEKSGFSS;1.0000;0.0000;0.6981;9.8611;84140.1074;10.5946
ALLPHVRAFAYT;9.0000;92.9849;0.7002;12.1534;3534343.7882;11.6231
ALLPHVRAFSYT;4.0000;34.1489;0.7247;11.4888;1096224.6186;11.3830
ALLPHVRAIAYT;5.0000;46.6478;0.7048;11.9487;2081088.7875;11.6619
ALPPATKPATTS;1.0000;0.0000;0.6728;9.6761;68000.7980;10.4524
ALPPATKPTSEG;1.0000;0.0000;0.6773;9.7344;72719.5207;10.4972
ALRPTRPLQTVP;1.0000;0.0000;0.6704;9.9291;90992.8330;10.6469
ALSGHAASPRMA;1.0000;0.0000;0.7501;10.7950;246597.1927;11.3125
ALSSQGSSPRMA;3.0000;21.4032;0.7389;10.4774;296286.9103;10.7016
ALTPPSPSFATT;1.0000;0.0000;0.6877;9.5419;58264.5227;10.3493
ALTPPSPSFTTT;1.0000;0.0000;0.6840;9.4929;55069.4784;10.3116
AMRRSLPSTSST;4.0000;31.8304;0.7288;10.4833;344475.5748;10.6101
ANRFVSIGPRDG;1.0000;0.0000;0.7250;11.2285;406166.1889;11.6456
ANRFVSVGPRDP;4.0000;33.8501;0.7273;11.3593;944329.7435;11.2834
ANRSFVGLGPRD;2.0000;11.3676;0.7104;11.1678;535636.1078;11.3676
ANRYVGLSPRDP;2.0000;11.2925;0.7427;11.0700;478625.9297;11.2925
ANVQNYGLNIIG;2.0000;12.8062;0.7161;13.0395;4621004.0234;12.8062
APCCVLSNPDQK;1.0000;0.0000;0.8309;11.6125;632004.3042;11.9408
APDGAALTPPSP;2.0000;10.3214;0.6797;9.8066;111762.9211;10.3214
APDSGQSDSSNP;1.0000;0.0000;0.7343;9.7990;78336.4693;10.5469
APGCVLSNPDQK;4.0000;34.4859;0.7710;11.6349;1297100.2271;11.4953
APGSSQGPWGGD;1.0000;0.0000;0.7585;10.6244;202605.9965;11.1813
APPLPAGLSASD;1.0000;0.0000;0.6759;9.3718;47901.7285;10.2185
APPLPPALSASD;1.0000;0.0000;0.6714;9.1100;35437.9509;10.0173
APPPPGLPRLAL;2.0000;10.0858;0.6606;9.5002;78537.4228;10.0858
APQCASPGLCVQ;1.0000;0.0000;0.7974;11.2943;438121.7739;11.6962
APSPHHSAVRPV;1.0000;0.0000;0.7348;10.1184;113148.9327;10.7924
APSPHPSAVRPV;2.0000;10.3940;0.7084;9.9012;124613.0532;10.3940
APSSYFSHPTIR;5.0000;44.3717;0.7788;11.2084;887431.4628;11.0929
AQAILPPAPSSY;1.0000;0.0000;0.7406;10.0979;110519.0218;10.7767
AQCGHPVLCVQP;3.0000;24.1885;0.7971;12.2893;2386013.8936;12.0943
AQGPQHSQRPAP;1.0000;0.0000;0.7219;10.3584;149163.1187;10.9769
AQMLAPPPPGLP;2.0000;10.6235;0.7238;10.1997;175723.6205;10.6235
AQSVISTRTPPS;1.0000;0.0000;0.7100;9.8240;80620.3164;10.5661
ARGRGSDGREGM;1.0000;0.0000;0.6900;11.3084;445321.4223;11.7071
ARKRKYFKKHEK;18.0000;204.9491;0.6437;13.0174;13515238.4346;12.0558
ARPVPLPMPDSK;2.0000;10.7089;0.7308;10.3108;199692.8466;10.7089
ARPVPLPMPDTK;2.0000;10.9114;0.7267;10.5742;270455.6134;10.9114
ARPVPLPVPDTK;2.0000;10.5342;0.6772;10.0835;153719.0498;10.5342
ARSPHPSSALHF;2.0000;10.7859;0.7447;10.4110;224132.8747;10.7859
ARSPHPSSTLHF;1.0000;0.0000;0.7410;10.0610;105921.0642;10.7483
ARSPHPTSALHF;1.0000;0.0000;0.7396;10.3735;151778.0810;10.9885
ARTWWMDEFHPF;1.0000;0.0000;0.8379;13.2869;4344153.1719;13.2278
ASAGMRRTLPST;1.0000;0.0000;0.7231;10.4706;169738.1314;11.0631
ASALHFPSGSLL;1.0000;0.0000;0.7060;9.8210;80348.9891;10.5638
ASALHFPSTSII;3.0000;22.2191;0.7581;11.0082;545894.5360;11.1096
ASDGSIKWQLCY;1.0000;0.0000;0.8441;12.1689;1199323.9295;12.3685
ASDQEDTKPNTL;1.0000;0.0000;0.7061;10.8137;251952.0527;11.3268
ASEDTLGITWQS;1.0000;0.0000;0.7589;11.2989;440450.6520;11.6997
ASGPKRPKALDE;1.0000;0.0000;0.6803;10.1191;113249.4416;10.7930
ASGPNFSLADLE;4.0000;33.2421;0.7284;11.0956;697069.6636;11.0807
ASGTSQANRYVG;2.0000;11.5939;0.7309;11.4622;751763.8563;11.5939
ASGTSQASRYVG;1.0000;0.0000;0.7161;10.5100;177605.9587;11.0934
ASLKKSGKLDFC;3.0000;22.7052;0.7321;11.3244;785609.6107;11.3526
ASLVPFQVSNRT;3.0000;22.3064;0.7283;11.0649;582752.0227;11.1532
ASPGLCVQPHHI;1.0000;0.0000;0.7961;11.3350;459189.5010;11.7275
ASPHATPSTLHF;4.0000;32.8651;0.7367;10.9321;577479.0084;10.9550
ASPQDSSPRLST;1.0000;0.0000;0.6843;9.2439;41345.4923;10.1202
ASPRMAFGHHPL;1.0000;0.0000;0.7803;11.1746;381762.3853;11.6043
ASPTATTYTASG;1.0000;0.0000;0.7048;10.3837;153566.2161;10.9963
ASPTSPTYSTPS;3.0000;20.2478;0.7023;9.7258;124715.1139;10.1239
ASQQPGPLNGSG;2.0000;10.8373;0.7224;10.4778;242038.2652;10.8373
ASQSGRPGESGP;1.0000;0.0000;0.6952;9.6815;68428.2930;10.4566
ASRLLAKLRKDI;18.0000;189.2101;0.6676;11.8129;3377256.7231;11.1300
ASRYVGLNPRDP;1.0000;0.0000;0.7427;10.7690;239312.9648;11.2925
ASSANRFVGIGP;1.0000;0.0000;0.7449;10.8918;275669.0839;11.3869
ASSANRFVSIGP;1.0000;0.0000;0.7580;10.6149;200416.6556;11.1740
ASTGLRRTLPST;1.0000;0.0000;0.6665;9.7787;76526.4324;10.5313
ASTGMRRTLPST;1.0000;0.0000;0.7201;10.4216;160430.2227;11.0255
ASTYFPHTAIRY;4.0000;36.0015;0.7644;12.2922;2764524.9092;12.0005
ATASALHFPSTS;3.0000;21.5472;0.7172;10.5711;330037.9866;10.7736
ATASGPNFSLAD;4.0000;33.4124;0.7268;11.1694;758935.4490;11.1375
ATGQHSQRQAPP;1.0000;0.0000;0.7110;10.6067;198528.6903;11.1677
ATGQPNGSGQGK;2.0000;11.3432;0.6993;11.1360;516407.8028;11.3432
ATKPATTSEGGA;1.0000;0.0000;0.6641;10.4121;158684.1455;11.0182
ATKPTSEGGSSS;1.0000;0.0000;0.6855;9.5238;57061.9490;10.3353
ATLKKSGKLDFC;1.0000;0.0000;0.7103;11.1107;354665.5655;11.5551
ATPILPQTASTY;1.0000;0.0000;0.7241;10.5607;188295.1425;11.1324
ATPSTLHFPTSP;4.0000;31.5572;0.7098;10.3649;300556.4494;10.5191
ATQQPGPPALRP;1.0000;0.0000;0.6853;9.8849;86481.1605;10.6129
ATSPTSPSYSPP;1.0000;0.0000;0.6946;9.0003;31234.6044;9.9330
ATSPTSPTYSTP;1.0000;0.0000;0.7064;9.5121;56302.9726;10.3264
ATTGASSANRFV;1.0000;0.0000;0.7105;10.9327;288937.1143;11.4183
ATTSEGGATSPT;1.0000;0.0000;0.6765;10.0854;108932.8885;10.7670
ATTYTASGTSQA;1.0000;0.0000;0.6967;10.7320;229334.3612;11.2640
AVHSGIARSPHP;4.0000;33.4638;0.7507;11.1917;778664.8013;11.1546
AVKDELLGEKAE;3.0000;22.8451;0.6279;11.4154;872403.0466;11.4226
AVKDELLGEKPE;5.0000;44.7761;0.6544;11.3399;1032549.4751;11.1940
AVKDELLSEKPE;10.0000;98.8308;0.6755;11.3640;1501366.1277;10.9812
AVKELDLYLAYF;4.0000;35.5856;0.6857;12.1119;2246133.4171;11.8619
AVRPVTLTMTDT;3.0000;22.9975;0.6863;11.5145;977881.9910;11.4988
AVTGKKAPGCVL;1.0000;0.0000;0.6919;11.0885;345714.4398;11.5380
AYDLNPASAGMR;1.0000;0.0000;0.7770;11.5626;596691.6660;11.9024
AYDLNPASTGLR;1.0000;0.0000;0.7271;10.8706;269018.4230;11.3706
AYDLNPASTGMR;1.0000;0.0000;0.7752;11.5136;563970.9598;11.8648
AYDLNPSSTGMR;1.0000;0.0000;0.7937;11.2011;393577.2796;11.6246
AYFVHAADSSQS;4.0000;34.4786;0.7571;11.6318;1292405.4518;11.4929
AYFVHTPESGQS;3.0000;22.9023;0.7507;11.4526;910610.9858;11.4512
AYFVRERDAEQS;3.0000;23.7276;0.6845;11.9895;1689519.9736;11.8638
AYFVRERDSEQS;1.0000;0.0000;0.7207;11.1999;393020.6354;11.6237
AYFVRERGEAGR;1.0000;0.0000;0.6318;11.6675;673280.0016;11.9830
AYTASGTSQANR;1.0000;0.0000;0.7312;11.1632;376757.9271;11.5954
AYTASGTSQASR;1.0000;0.0000;0.7165;10.5120;178019.8723;11.0949
AYTWFNLQARKR;14.0000;163.9366;0.7249;13.6299;24127144.8582;12.6105
AYYVQEQDSGQP;1.0000;0.0000;0.7354;11.4118;501608.4344;11.7865
AYYVQEQDSGQS;4.0000;35.3247;0.7398;11.9987;1971755.9156;11.7749
CADGAAQGPQHS;1.0000;0.0000;0.7466;11.4457;521584.2501;11.8126
CAHPVLCVQPHH;1.0000;0.0000;0.8323;12.2385;1299360.0918;12.4220
CASPGLCVQPHH;1.0000;0.0000;0.8362;11.6851;687068.7214;11.9966
CCVLSNPDQKGK;14.0000;157.4993;0.8112;12.9857;11491724.8774;12.1153
CDPASQQPGPLN;2.0000;11.3446;0.7846;11.1378;517468.6319;11.3446
CDPATQQPGPPA;1.0000;0.0000;0.7497;10.6319;204363.5342;11.1871
CDPSNQQPGPPT;1.0000;0.0000;0.7894;10.6582;210641.4685;11.2073
CDWTMNQNGRHL;3.0000;27.0077;0.8086;14.1232;19707413.9466;13.5038
CFVTSGVWNVTE;4.0000;37.8323;0.7963;13.0862;6896140.2513;12.6108
CGHPVLCVQPHH;3.0000;24.7893;0.8313;12.6801;3741780.5118;12.3946
CIQPHHISVSVK;1.0000;0.0000;0.8180;11.6670;672944.9218;11.9827
CLRQADKVWRLD;18.0000;210.1904;0.7347;13.4186;21448032.2918;12.3641
CLSAQMLAPPPP;2.0000;11.0574;0.7858;10.7642;336561.9113;11.0574
CLTQDEFHPFIE;16.0000;185.1055;0.7459;13.3365;18397871.2934;12.3404
CPDAGQQAGQVG;4.0000;35.6489;0.6970;12.1393;2318267.3888;11.8830
CREDFVLAITGK;2.0000;12.1449;0.6796;12.1791;1716147.7342;12.1449
CREDFVLAVTGK;1.0000;0.0000;0.6702;11.6686;674166.5002;11.9839
CREDFVLSITGK;2.0000;11.9048;0.7249;11.8667;1197644.5680;11.9048
CREDFVLSVTGK;1.0000;0.0000;0.7109;11.3561;470479.2197;11.7438
CSALSGHAASPR;1.0000;0.0000;0.7641;10.5514;186276.8276;11.1252
CSALSSQGSSPR;3.0000;21.0286;0.7398;10.2337;223811.8979;10.5143
CSDGSGQATGQH;1.0000;0.0000;0.7480;11.3460;465036.5622;11.7360
CSDGSGQATGQP;2.0000;11.3377;0.7436;11.1288;512153.5354;11.3377
CSNPGLCVQPHH;7.0000;73.5415;0.8718;12.8689;7103385.9069;12.2569
CTNPALCVQPHH;5.0000;49.9470;0.8453;13.0218;7158851.1966;12.4868
CTNPILCIQPHH;1.0000;0.0000;0.8757;12.7264;2278539.8697;12.7969
CVLSNPDQKGKI;9.0000;94.7704;0.7718;12.4438;4937322.1575;11.8463
CVLSNPDQKGKM;9.0000;96.4996;0.8036;12.7250;6824993.8877;12.0625
CVQPHHIGVAVK;4.0000;36.8240;0.7324;12.6489;4168338.4922;12.2747
CVQPHHIGVSVK;4.0000;36.1035;0.7734;12.3365;2908950.0008;12.0345
CVQPHHIGVTIK;4.0000;37.1941;0.7435;12.8095;5014495.6138;12.3980
CVQPHHITVSVK;5.0000;48.0967;0.7732;12.4199;3580350.2109;12.0242
CYDISARTWWMD;1.0000;0.0000;0.9031;13.7943;7791158.2835;13.6177
DADIKDQPENGH;2.0000;12.0856;0.6996;12.1020;1570231.7735;12.0856
DADIKPLPNGHL;4.0000;34.5085;0.7332;11.6448;1311832.7174;11.5028
DAEQSGSPRAGM;1.0000;0.0000;0.7403;10.8318;257262.1607;11.3407
DAEQSGSPRTGM;1.0000;0.0000;0.7377;10.7828;243154.7078;11.3031
DAEQSSSPRTGV;1.0000;0.0000;0.6990;10.0152;100475.4874;10.7131
DAGPASLKKSGK;3.0000;21.3942;0.6754;10.4716;294314.6605;10.6971
DAGQQAGQVGFL;4.0000;35.0243;0.6272;11.8684;1697140.9151;11.6748
DCFVTSGVWNVT;4.0000;37.7974;0.7958;13.0711;6777026.9685;12.5991
DCLRQADKVWRL;18.0000;210.1904;0.7347;13.4186;21448032.2918;12.3641
DDIDTSPGGEYY;1.0000;0.0000;0.7432;11.4431;519996.2218;11.8106
DDSEMESPVDDV;3.0000;22.8791;0.7482;11.4375;894921.6324;11.4396
DDVFYPGTGRSP;3.0000;22.4668;0.7227;11.1693;657164.2581;11.2334
DDVFYSGPGRSP;1.0000;0.0000;0.7358;10.4287;161740.6516;11.0309
DEERAVKDELLG;7.0000;68.8068;0.6290;11.8422;2178353.5928;11.4678
DEERAVKDELLS;6.0000;56.2748;0.6619;11.4984;1357460.9161;11.2550
DEFHPFIEALLP;18.0000;196.5746;0.7299;12.3765;6462011.6424;11.5632
DEGDLEGPGDDV;1.0000;0.0000;0.6538;10.8512;263061.1901;11.3556
DELLGEKAEVKQ;3.0000;22.9236;0.6297;11.4664;925199.8793;11.4618
DELLGEKPEIKQ;3.0000;22.7886;0.6718;11.3786;836253.6412;11.3943
DELLGEKPEVKQ;2.0000;11.2333;0.6571;10.9930;438015.2744;11.2333
DELLSEKPEIKQ;5.0000;44.7258;0.6959;11.3236;1013287.1123;11.1815
DELLSEKPEVKQ;5.0000;44.0817;0.6789;11.1140;796113.5426;11.0204
DEMDSPGEEPFY;4.0000;35.3496;0.7851;12.0095;1996437.7656;11.7832
DENMEPSPTGDF;5.0000;46.9402;0.7836;12.0438;2321897.7013;11.7350
DFCSALSGHAAS;1.0000;0.0000;0.7753;11.0275;322251.6178;11.4911
DFCSALSSQGSS;3.0000;21.7604;0.7648;10.7098;387185.8197;10.8802
DFQESFVTSGVF;4.0000;34.5153;0.7088;11.6477;1316269.9634;11.5051
DFVLAITGKKAP;2.0000;11.4414;0.6675;11.2638;598224.6540;11.4414
DFVLAVTGKKAP;1.0000;0.0000;0.6534;10.7532;235004.8386;11.2803
DFVLSITGKKAP;1.0000;0.0000;0.6921;10.6503;208740.9181;11.2012
DFVLSITGKKPS;1.0000;0.0000;0.7058;10.3378;145673.6047;10.9610
DFVLSVTGKKAP;1.0000;0.0000;0.6753;10.4408;164002.3541;11.0402
DFVLTITGKKPP;3.0000;22.3504;0.6866;11.0936;602292.2612;11.1752
DFVLTVTGKKHP;5.0000;45.6499;0.6686;11.6241;1432238.8351;11.4125
DFVLTVTGKKPP;4.0000;33.0425;0.6699;11.0090;630940.6550;11.0142
DFVQFVCADGAA;1.0000;0.0000;0.6580;12.1049;1114108.1062;12.3193
DFYPSPNSPAAG;4.0000;33.2501;0.7745;11.0990;699852.5004;11.0834
DFYPSPSSPAAG;1.0000;0.0000;0.7364;9.8458;82670.8901;10.5828
DGAALTPPSPSF;2.0000;10.4201;0.6950;9.9350;129567.9375;10.4201
DGAAQGPQHSQR;1.0000;0.0000;0.6967;10.9472;293797.7443;11.4294
DGERLAKAPQCA;1.0000;0.0000;0.7014;11.3587;471862.7509;11.7457
DGERLMKSPHCT;5.0000;47.8551;0.7898;12.3414;3270738.4431;11.9638
DGERLVKAAACA;1.0000;0.0000;0.6635;11.5895;615489.4895;11.9231
DGERLVKAAQCG;3.0000;23.8700;0.6648;12.0821;1879696.8767;11.9350
DGERLVKAGQCT;1.0000;0.0000;0.6652;11.5560;592206.7248;11.8974
DGERLVKSPQCS;4.0000;33.7605;0.7427;11.3204;903005.7773;11.2535
DGERLYKSPQCS;3.0000;23.0036;0.7743;11.5185;982344.7692;11.5018
DGNFLNIPQQSQ;1.0000;0.0000;0.7683;11.6147;633596.7879;11.9425
DGREGMRRASQS;1.0000;0.0000;0.7243;11.1181;357692.8004;11.5608
DGSGQATGQHSQ;1.0000;0.0000;0.6979;10.8530;263615.8211;11.3570
DGSGQATGQPNG;2.0000;11.3927;0.7024;11.2004;556144.4360;11.3927
DGSIKWQLCYDI;1.0000;0.0000;0.8208;12.7051;2223506.3872;12.7806
DIDTSPGGEYYT;1.0000;0.0000;0.7404;11.3644;474960.6078;11.7501
DIEGGISSPVKK;1.0000;0.0000;0.7188;10.6143;200267.4244;11.1735
DIKDQPENGHLG;4.0000;35.7198;0.7080;12.1701;2401783.1671;11.9066
DIKPLPNGHLSF;4.0000;34.0505;0.7590;11.4462;1043695.5715;11.3502
DIRPECREDFVL;6.0000;60.3055;0.7236;12.5472;4540850.7574;12.0611
DIRPEFREDFVL;4.0000;35.2598;0.6825;11.9706;1908901.0552;11.7533
DIRPEYREDFVL;3.0000;23.7586;0.6981;12.0096;1729233.5059;11.8793
DIRQEFREDFVL;1.0000;0.0000;0.6390;11.7169;712683.7779;12.0210
DIRQEYREDFVL;4.0000;36.4412;0.6524;12.4829;3443228.3488;12.1471
DISARTWWMDEF;1.0000;0.0000;0.8379;13.1310;3630573.9106;13.1080
DKSPFNSPSPQD;4.0000;32.0085;0.7474;10.5606;376525.2972;10.6695
DKVWRLDLVMVI;18.0000;210.8283;0.7367;13.4674;22687904.4697;12.4017
DLEGPGDDVFYS;1.0000;0.0000;0.7136;10.9508;295045.3855;11.4322
DLESPGGYYNIS;1.0000;0.0000;0.7969;11.2913;436613.3709;11.6939
DLESPSYYNINQ;3.0000;24.0962;0.8388;12.2292;2226633.8705;12.0481
DLESSSYYSMSP;4.0000;32.9515;0.8062;10.9695;602927.9341;10.9838
DLFLAYYVQEQD;5.0000;48.4748;0.6775;12.5429;4124917.5751;12.1187
DLNPASAGMRRT;1.0000;0.0000;0.7464;11.2005;393292.7375;11.6241
DLNPASTGLRRT;1.0000;0.0000;0.6956;10.5086;177316.0211;11.0923
DLNPASTGMRRT;1.0000;0.0000;0.7444;11.1515;371725.7929;11.5865
DLNPSSTGMRRT;1.0000;0.0000;0.7594;10.8391;259415.5316;11.3463
DLVMVILFKGIP;17.0000;190.0700;0.7299;12.7630;9799737.6632;11.8794
DLVMVILFKGVP;1.0000;0.0000;0.7155;11.3231;452905.9448;11.7183
DLVSLACDPASQ;2.0000;11.1712;0.7413;10.9123;399147.8789;11.1712
DLVSLACDPATQ;1.0000;0.0000;0.7267;10.8747;270294.5705;11.3737
DLVSLACDPSNQ;1.0000;0.0000;0.7759;10.9500;294761.6789;11.4316
DLYLAFFVQAPD;1.0000;0.0000;0.6988;11.2868;434356.8006;11.6904
DLYLAYFVHAAD;4.0000;36.5268;0.6870;12.5200;3593470.6627;12.1756
DLYLAYFVHTPE;3.0000;23.8421;0.7287;12.0639;1840746.3809;11.9210
DLYLAYFVRERD;4.0000;36.0952;0.6761;12.3329;2896994.7433;12.0317
DLYLAYFVRERG;1.0000;0.0000;0.6761;11.6656;671840.0350;11.9816
DMEGGISPNVKT;1.0000;0.0000;0.7609;11.5324;576324.6983;11.8792
DMEGGISSPVKK;2.0000;11.3897;0.7495;11.1965;553670.1489;11.3897
DMNSGINLQRSL;1.0000;0.0000;0.8045;11.6560;664463.4957;11.9742
DMNSGVNLQRSL;4.0000;35.4396;0.7869;12.0486;2088207.3051;11.8132
DMSSPTMKKPEK;1.0000;0.0000;0.7883;10.8823;272655.8684;11.3795
DMSSPTTMKKPE;4.0000;34.1057;0.7875;11.4701;1072820.4547;11.3686
DPAGIYQAQSWY;1.0000;0.0000;0.8124;12.2010;1244390.0509;12.3931
DPAKNPPGYLED;4.0000;34.0653;0.7447;11.4525;1051406.2082;11.3551
DPAKNPPVYLED;1.0000;0.0000;0.7457;10.8706;268999.3944;11.3705
DPASQQPGPLNG;2.0000;10.8990;0.7251;10.5582;265507.9544;10.8990
DPATQQPGPPAL;1.0000;0.0000;0.6881;9.9201;90059.8581;10.6400
DPLKDLVSLACD;4.0000;33.7183;0.7228;11.3021;884174.4420;11.2394
DPSFLHQQQLRI;3.0000;22.9715;0.7267;11.4976;959037.6749;11.4858
DPSFVNIPQQTQ;4.0000;34.6808;0.7555;11.7195;1429671.8435;11.5603
DPSNQQPGPPTL;1.0000;0.0000;0.7235;9.9464;92826.4469;10.6602
DPSSPQTSQPNS;3.0000;20.6489;0.7268;9.9867;168414.1053;10.3244
DPSSPQTSQSWY;2.0000;11.0482;0.8018;10.7523;331989.4787;11.0482
DPTGIYQAQSWY;1.0000;0.0000;0.8115;12.1520;1176151.5896;12.3555
DQDMSSPTMKKP;1.0000;0.0000;0.7938;10.9529;295741.1836;11.4338
DQDMSSPTTMKK;4.0000;34.8740;0.7833;11.8033;1574467.2105;11.6247
DQEDSKPITLDT;3.0000;22.4769;0.6924;11.1758;662135.8833;11.2384
DQEDTKPNTLDS;1.0000;0.0000;0.7078;10.8434;260715.7495;11.3496
DQKGKIRRIDCL;9.0000;97.8400;0.6830;12.9430;8771869.3746;12.2300
DQKGKMRRIDCL;9.0000;99.5692;0.7113;13.2242;12125592.1643;12.4461
DQPENGHLGFQD;4.0000;35.8010;0.7057;12.2053;2501170.5263;11.9337
DSEMESPVDDVF;3.0000;23.0541;0.7581;11.5514;1020251.1923;11.5271
DSEQSSSPRTGI;1.0000;0.0000;0.7203;9.9122;89246.4411;10.6339
DSFVKSGVFNVS;5.0000;45.3615;0.7434;11.5303;1285598.7251;11.3404
DSFVTSGVFSVT;4.0000;33.0941;0.7070;11.0314;647421.6269;11.0314
DSGQPGSPSHND;1.0000;0.0000;0.7570;10.2968;138956.8988;10.9295
DSGQSDSSNPQG;1.0000;0.0000;0.7408;10.1118;112296.1767;10.7873
DSGQSGSPSHND;3.0000;21.8358;0.7588;10.7588;409665.7897;10.9179
DSGQSGSPSHSD;1.0000;0.0000;0.7198;9.6305;64522.9968;10.4174
DSKPITLDTTDF;3.0000;22.4749;0.6954;11.1745;661135.8897;11.2374
DSKSTSTAPDGA;1.0000;0.0000;0.6894;9.8863;86622.0161;10.6140
DSKTTSTAPDGA;1.0000;0.0000;0.6803;10.1498;117317.2244;10.8165
DSLKDFVQFVCA;1.0000;0.0000;0.7227;11.6256;641637.1823;11.9509
DSLKEFVQFVCS;3.0000;23.4447;0.7544;11.8054;1366944.6420;11.7224
DSPGEEPFYTGQ;3.0000;22.6697;0.7316;11.3013;765010.7444;11.3349
DSPGEEPFYTSQ;1.0000;0.0000;0.7454;10.5472;185392.4431;11.1220
DSPRLSSFTQHH;3.0000;22.0777;0.7485;10.9162;491050.7776;11.0389
DSSNPQGDADIK;1.0000;0.0000;0.7437;10.9103;281580.2668;11.4010
DSSNQQGDADIK;3.0000;23.3376;0.7286;11.7357;1261528.0677;11.6688
DSSPRLSSFTQH;1.0000;0.0000;0.7273;9.9057;88576.1009;10.6289
DSSPRLSTFPQH;5.0000;42.5622;0.7256;10.6198;450669.5678;10.6405
DSSQSESPSQPS;4.0000;29.6532;0.6897;9.5391;116161.1985;9.8844
DSTDFQESFVTS;1.0000;0.0000;0.7197;10.6214;201905.0146;11.1790
DSVMAGKASDGS;1.0000;0.0000;0.7358;10.7059;222536.9920;11.2439
DTKPITTSTEAY;2.0000;11.4435;0.7099;11.2666;600165.2336;11.4435
DTKPITTSTEGE;1.0000;0.0000;0.6837;10.6673;212864.9587;11.2143
DTKPNTLDSTDF;1.0000;0.0000;0.7108;10.8421;260322.0023;11.3486
DTKPPTTSTEGG;4.0000;32.3245;0.6740;10.6976;440853.8234;10.7748
DTLGITWQSPGT;3.0000;23.2239;0.7486;11.6618;1158532.5585;11.6119
DTLKNYVPSYDP;5.0000;46.0927;0.7732;11.7681;1690521.1195;11.5232
DTSPANRSFVGL;1.0000;0.0000;0.7254;10.5464;185205.0185;11.1213
DTSPATLKKSGK;1.0000;0.0000;0.6717;9.9320;91301.2346;10.6491
DTSPGGDYYTSP;3.0000;22.1956;0.7490;10.9929;536358.3420;11.0978
DTSPGGEYYTSS;1.0000;0.0000;0.7526;10.5157;178784.1389;11.0978
DTTDFQESFVTS;3.0000;22.7630;0.6990;11.3619;820355.0426;11.3815
DVDAGPASLKKS;3.0000;21.5241;0.6810;10.5560;324375.0584;10.7620
DVDTSPATLKKS;1.0000;0.0000;0.6773;10.0165;100626.4630;10.7141
DVDTSPGGDYYT;3.0000;23.1548;0.7239;11.6169;1100156.4963;11.5774
DVFYPGTGRSPA;3.0000;22.4212;0.7207;11.1396;635074.3448;11.2106
DVFYSGPGRSPA;1.0000;0.0000;0.7335;10.3990;156303.9028;11.0081
DWTMNQNGRHLY;3.0000;26.6441;0.7821;13.8867;15009839.4911;13.3221
DYYTSPNSPTSS;1.0000;0.0000;0.7879;10.2709;134878.6174;10.9096
DYYTSPSSPTSS;2.0000;10.4091;0.7431;9.9208;127461.5476;10.4091
EAASPTATTYTA;1.0000;0.0000;0.6942;10.7765;241385.4636;11.2982
EADIKDQPENGH;2.0000;12.0973;0.7000;12.1171;1597830.2266;12.0973
EAGRARGRGSDG;1.0000;0.0000;0.6479;10.8331;257654.0612;11.3418
EALLPHVRAFAY;9.0000;93.5618;0.7032;12.2473;3937479.0800;11.6952
EALLPHVRAFSY;4.0000;34.3652;0.7296;11.5826;1221262.4921;11.4551
EALLPHVRAIAY;5.0000;46.9362;0.7078;12.0425;2318462.5084;11.7341
EAYTASGTSQAN;1.0000;0.0000;0.7340;11.2135;399244.5716;11.6341
EAYTASGTSQAS;1.0000;0.0000;0.7201;10.5624;188644.9164;11.1336
ECREDFVLAITG;2.0000;12.2061;0.6794;12.2587;1880686.2255;12.2061
ECREDFVLAVTG;1.0000;0.0000;0.6706;11.7481;738803.3241;12.0450
ECREDFVLSITG;2.0000;11.9659;0.7273;11.9462;1312470.7141;11.9659
ECREDFVLSVTG;1.0000;0.0000;0.7137;11.4357;515587.1900;11.8049
EDDIDTSPGGEY;1.0000;0.0000;0.7188;11.1803;384269.5700;11.6086
EDEMDSPGEEPF;4.0000;34.7438;0.7586;11.7468;1475338.1843;11.5813
EDFVLAITGKKA;2.0000;11.7043;0.6352;11.6059;887024.4640;11.7043
EDFVLAVTGKKA;1.0000;0.0000;0.6247;11.0954;348456.1186;11.5433
EDFVLSITGKKA;1.0000;0.0000;0.6739;10.9924;309512.9894;11.4642
EDFVLSITGKKP;1.0000;0.0000;0.6948;10.6951;219798.0459;11.2357
EDFVLSVTGKKA;1.0000;0.0000;0.6596;10.7829;243176.3708;11.3031
EDFVLTITGKKP;3.0000;22.8763;0.6685;11.4357;893055.7551;11.4382
EDFVLTVTGKKH;5.0000;46.7018;0.6379;11.9663;2123668.5525;11.6755
EDFVLTVTGKKP;4.0000;33.8314;0.6543;11.3511;935534.4895;11.2771
EDIEGGISSPVK;1.0000;0.0000;0.7238;10.6938;219468.3936;11.2347
EDMEGGISPNVK;1.0000;0.0000;0.7646;11.6262;642061.6043;11.9513
EDMEGGISSPVK;2.0000;11.4508;0.7546;11.2761;606754.1866;11.4508
EDSFVKSGVFNV;5.0000;46.4600;0.7260;11.8876;1939761.7575;11.6150
EDSKPITLDTTD;3.0000;22.3231;0.6872;11.0758;590113.4322;11.1616
EDTKPNTLDSTD;1.0000;0.0000;0.7026;10.7434;232356.9370;11.2728
EDTLGITWQSPG;3.0000;23.3681;0.7536;11.7556;1290677.4174;11.6840
EDVDTSPGGDYY;3.0000;23.2990;0.7278;11.7107;1225642.8487;11.6495
EEDVDTSPGGDY;3.0000;22.8952;0.7033;11.4479;905732.0625;11.4476
EEERAVKDELLG;1.0000;0.0000;0.6296;11.0123;316662.9169;11.4794
EEERAVKDELLS;4.0000;33.7998;0.6628;11.3374;920879.8004;11.2666
EEPFYTGQGRSP;3.0000;22.6156;0.7294;11.2661;734611.6057;11.3078
EEPFYTSQGRSP;1.0000;0.0000;0.7428;10.5120;178025.5262;11.0949
EERAVKDELLGE;8.0000;80.3560;0.6296;11.9153;2533303.3349;11.4794
EERAVKDELLSE;10.0000;101.3994;0.6628;11.7353;2302199.5010;11.2666
EFHPFIEALLPH;18.0000;199.0732;0.7466;12.5678;8053417.9292;11.7102
EFREDFVLTITG;3.0000;23.7211;0.6417;11.9852;1681325.5828;11.8606
EFREDFVLTVTG;2.0000;11.6995;0.6323;11.5996;880649.4229;11.6995
EFVQFVCSDGSG;3.0000;23.6465;0.7518;11.9367;1589972.2560;11.8233
EFVQLVCPDAGQ;4.0000;35.7072;0.7120;12.1646;2386755.5607;11.9024
EGDLEGPGDDVF;1.0000;0.0000;0.6614;10.9650;299901.6708;11.4431
EGEAASPTATTY;1.0000;0.0000;0.6972;10.8348;258135.7237;11.3430
EGGAASPTSPTY;3.0000;21.7004;0.7168;10.6707;370162.2392;10.8502
EGGATSPTSPSY;1.0000;0.0000;0.7180;9.8812;86108.1258;10.6100
EGGATSPTSPTY;1.0000;0.0000;0.7136;10.1446;116621.2329;10.8125
EGGISPNVKTEM;1.0000;0.0000;0.7618;11.5475;586454.2030;11.8909
EGGISSPVKKTE;3.0000;21.9967;0.7002;10.8635;462146.2297;10.9984
EGGSSSPTSPSY;1.0000;0.0000;0.7097;9.3052;44369.4375;10.1674
EGMRRASQSGRP;1.0000;0.0000;0.7376;10.7911;245474.1584;11.3094
EGPGDDVFYSGP;1.0000;0.0000;0.7267;10.7560;235749.1100;11.2824
EHRGALHGMPSP;1.0000;0.0000;0.7691;11.0404;327088.6185;11.5011
EIKQKWASRLLA;8.0000;82.8326;0.7353;12.3756;4303622.3449;11.8332
EIPSQPYYHDMN;4.0000;37.3901;0.8705;12.8945;5530044.3198;12.4634
EKAEVKQKWASR;3.0000;23.8755;0.7135;12.0857;1887360.9499;11.9377
EKPEIKQKWASR;8.0000;83.0918;0.7561;12.4238;4549106.9969;11.8703
EKPEVKQKWASR;7.0000;70.2553;0.7400;12.1563;3127351.5057;11.7092
EKPLFSPTSPQD;1.0000;0.0000;0.7035;9.7307;72415.1136;10.4944
EKPLFSSASPQD;1.0000;0.0000;0.7088;9.7646;75292.3370;10.5204
EKPLFSSTSPQD;3.0000;20.9656;0.7051;10.1927;213490.6218;10.4828
EKRMSKDEERAV;12.0000;130.0672;0.6942;12.5401;6369641.4849;11.8243
EKRMSKEEERAV;5.0000;47.3437;0.6948;12.1750;2700664.3938;11.8359
EKRMTKDEERAV;1.0000;0.0000;0.6462;11.7244;718897.9324;12.0268
EKSGFSSPSPSQ;4.0000;30.3565;0.7012;9.8442;165034.0709;10.1188
ELDLFLAYYVQE;5.0000;47.8489;0.6885;12.3393;3263064.2751;11.9622
ELDLYLAFFVQA;1.0000;0.0000;0.6722;11.4315;513133.5679;11.8017
ELDLYLAYFVHA;4.0000;36.1750;0.6993;12.3675;3014691.3244;12.0583
ELDLYLAYFVHT;3.0000;24.0414;0.6996;12.1936;2137031.3054;12.0207
ELDLYLAYFVRE;5.0000;47.6750;0.6870;12.2828;3057361.9138;11.9187
ELIQVSRTPVVT;4.0000;33.4702;0.6862;11.1945;781137.8359;11.1567
ELLGEKAEVKQK;3.0000;22.8246;0.6284;11.4020;859094.1596;11.4123
ELLGEKPEIKQK;3.0000;22.6896;0.6694;11.3142;776503.1483;11.3448
ELLGEKPEVKQK;2.0000;11.1838;0.6545;10.9286;406718.9939;11.1838
ELLSEKPEIKQK;5.0000;44.5279;0.6924;11.2592;940887.5418;11.1320
ELLSEKPEVKQK;5.0000;43.8837;0.6753;11.0497;739231.0679;10.9709
ELPSQPYYHDMN;1.0000;0.0000;0.8542;11.9307;911600.8104;12.1853
ELQGHLAYDLNP;3.0000;23.5345;0.7303;11.8638;1461981.8735;11.7672
ELQGHMAYDLNP;1.0000;0.0000;0.7696;12.0297;1021634.2697;12.2614
ELVRVSQTPIAA;4.0000;33.6188;0.6890;11.2589;841303.3491;11.2063
ELVRVSQTPVAT;4.0000;33.0227;0.6703;11.0004;624743.6926;11.0076
ELVRVSRTPITQ;5.0000;44.6574;0.6867;11.3013;987663.5288;11.1644
EMDKSPFNSPSP;4.0000;33.0217;0.7955;11.0000;624423.4908;11.0072
EMDSPGEEPFYT;4.0000;35.1681;0.7811;11.9308;1823531.1236;11.7227
EMESPVDDVFYP;3.0000;23.5046;0.7823;11.8444;1429584.5488;11.7523
ENGHLGFQDSFV;4.0000;35.8753;0.7160;12.2375;2595635.0543;11.9584
ENMEPSPTGDFY;5.0000;47.7944;0.8116;12.3216;3197231.9695;11.9486
EPFYTGQGRSPG;3.0000;22.4920;0.7244;11.1857;669682.6967;11.2460
EPFYTSQGRSPG;1.0000;0.0000;0.7368;10.4316;162290.6765;11.0332
EPGLPSPSTLKK;1.0000;0.0000;0.6679;9.2685;42533.7777;10.1392
EPGMPSPTTLKK;2.0000;10.8359;0.7232;10.4760;241530.6020;10.8359
EPGYLRNPEHRG;1.0000;0.0000;0.7464;11.3423;463017.2480;11.7331
EPSPTGDFYPSP;5.0000;42.3652;0.7352;10.5557;418617.4179;10.5913
EQDSGQPGSPSH;1.0000;0.0000;0.7273;10.0243;101530.8886;10.7200
EQDSGQSGSPSH;4.0000;32.1252;0.7292;10.6112;399104.3939;10.7084
EQSGSPRAGMGS;1.0000;0.0000;0.7450;10.4541;166543.3724;11.0504
EQSGSPRTGMGS;1.0000;0.0000;0.7417;10.4051;157410.6544;11.0128
EQSSSPRTGIAS;1.0000;0.0000;0.7178;9.8825;86246.5121;10.6111
EQSSSPRTGVGS;1.0000;0.0000;0.6947;9.6375;65044.6473;10.4228
ERAVKDELLGEK;8.0000;79.9282;0.6278;11.8358;2311668.3258;11.4183
ERAVKDELLSEK;10.0000;100.8492;0.6593;11.6558;2100783.4288;11.2055
ERDAEQSGSPRA;1.0000;0.0000;0.6975;10.4314;162243.6252;11.0330
ERDAEQSGSPRT;1.0000;0.0000;0.6950;10.3824;153346.6918;10.9953
ERDAEQSSSPRT;1.0000;0.0000;0.7057;10.1055;111485.9551;10.7825
ERDQDMSSPTMK;1.0000;0.0000;0.7907;11.3242;453490.4529;11.7192
ERDQDMSSPTTM;4.0000;35.1246;0.7901;11.9120;1784351.2290;11.7082
ERDSEQSSSPRT;1.0000;0.0000;0.7074;9.7930;77802.4793;10.5423
ERGEAGRARGRG;1.0000;0.0000;0.6092;11.1552;373310.4977;11.5893
ERLAKAPQCASP;1.0000;0.0000;0.7409;10.7548;235427.4094;11.2815
ERLMKSPHCTNP;5.0000;48.0005;0.8400;12.3887;3453671.7460;12.0001
ERLVKAAACAHP;1.0000;0.0000;0.7142;11.5190;567479.9986;11.8689
ERLVKAAQCGHP;3.0000;23.7616;0.7157;12.0116;1733076.5175;11.8808
ERLVKAGQCTNP;1.0000;0.0000;0.7275;11.6033;625329.0102;11.9337
ERLVKSPQCSNP;4.0000;33.8695;0.7824;11.3677;953511.1394;11.2898
ERLYKSPQCSNP;3.0000;23.0763;0.8161;11.5657;1037287.5830;11.5381
ESFVTSGVFSVT;4.0000;33.1290;0.7082;11.0465;658800.7339;11.0430
ESGPAGLRDQAG;1.0000;0.0000;0.6737;10.4658;168793.3941;11.0594
ESGQSDSSNQQG;3.0000;22.1334;0.7462;10.9524;511948.8166;11.0667
ESPGGYYNISPV;1.0000;0.0000;0.8072;11.1165;357025.3250;11.5595
ESPSQPSDADIK;2.0000;10.7110;0.7252;10.3135;200319.2044;10.7110
ESPSQPSEADIK;2.0000;10.7226;0.7266;10.3286;203840.0223;10.7226
ESPSYYNINQVT;3.0000;24.2092;0.8345;12.3028;2423330.3715;12.1046
ESPVDDVFYPGT;3.0000;22.5751;0.7271;11.2397;712674.6524;11.2875
ESSSYYSMSPGA;4.0000;33.1877;0.8110;11.0720;678393.5243;11.0626
ESTDGERLAKAP;1.0000;0.0000;0.6728;10.4470;165180.7997;11.0449
ESTDGERLMKSP;5.0000;44.6804;0.7332;11.3088;996183.7236;11.1701
ESTDGERLVKAA;4.0000;33.7848;0.6538;11.3309;913993.0541;11.2616
ESTDGERLVKAG;1.0000;0.0000;0.6527;10.6933;219336.2602;11.2343
ESTDGERLVKSP;4.0000;32.3787;0.6844;10.7211;452961.3227;10.7929
ESTDGERLYKSP;3.0000;22.0824;0.7151;10.9192;492758.9581;11.0412
ETLKEFVQLVCP;4.0000;35.1268;0.7143;11.9129;1786290.5530;11.7089
EVEPGLPSPSTL;1.0000;0.0000;0.6761;9.3673;47655.0962;10.2151
EVEPGMPSPTTL;2.0000;10.9118;0.7308;10.5747;270612.3158;10.9118
EVEPGYLRNPEH;1.0000;0.0000;0.7496;11.4127;502128.1244;11.7872
EVKQKWASRLLA;10.0000;105.0497;0.7198;12.2630;4226556.3107;11.6722
EYREDFVLTVTG;7.0000;70.9536;0.6467;12.3077;3722888.7601;11.8256
EYYTSSNSPTSS;1.0000;0.0000;0.7908;10.2709;134877.1273;10.9096
FAHPTIRYHHGQ;1.0000;0.0000;0.7246;12.2014;1245000.9869;12.3934
FATTGASSANRF;1.0000;0.0000;0.7217;11.0917;346981.6559;11.5405
FAYTWFNLQARK;9.0000;101.8006;0.7282;13.5871;18414174.7315;12.7251
FCSALSGHAASP;1.0000;0.0000;0.7782;10.7004;221151.9063;11.2398
FCSALSSQGSSP;3.0000;21.2577;0.7551;10.3828;265714.3592;10.6289
FFVQAPDSGQSD;1.0000;0.0000;0.7201;10.7051;222348.8675;11.2434
FGHHPLPVLAGV;1.0000;0.0000;0.7102;10.7832;243259.3969;11.3034
FHPFIEALLPHV;18.0000;198.2854;0.7434;12.5075;7513326.9202;11.6638
FIEALLPHVRAF;13.0000;140.6198;0.7004;12.4370;5887567.9945;11.7183
FIEALLPHVRAI;5.0000;47.0285;0.7049;12.0725;2400031.3291;11.7571
FKGIPLESTDGE;17.0000;180.5017;0.6983;11.9850;4001231.3628;11.2814
FKGVPLESTDGE;1.0000;0.0000;0.6817;10.5450;184921.4268;11.1203
FKKHEKRMSKDE;12.0000;132.3605;0.7146;12.8113;8704289.2873;12.0328
FKKHEKRMSKEE;5.0000;48.1776;0.7152;12.4463;3690531.7524;12.0444
FKKHEKRMTKDE;1.0000;0.0000;0.6613;11.9956;982393.6852;12.2353
FLAYYVQEQDSG;5.0000;47.8291;0.7158;12.3329;3238954.4516;11.9573
FLHQQQLRICDW;3.0000;25.7837;0.7605;13.3270;7879892.4452;12.8919
FLLPPPPPVARP;2.0000;10.1120;0.6787;9.5342;81671.7656;10.1120
FLNIPQQSQSWF;1.0000;0.0000;0.8408;11.7884;773895.7328;12.0760
FLNPNGSSQGKV;4.0000;34.1580;0.7599;11.4928;1101246.8275;11.3860
FLPTPMLPPPPP;4.0000;30.6817;0.7156;9.9852;194125.3935;10.2272
FNLQARKRKYFK;18.0000;207.1608;0.6724;13.1867;16423110.2656;12.1859
FNSPSPQDSPRL;3.0000;21.0805;0.7370;10.2674;232676.7476;10.5402
FNSPSPQDSSPR;1.0000;0.0000;0.7404;9.6455;65651.2700;10.4290
FNVSELVRVSRT;5.0000;45.4432;0.7146;11.5569;1325541.5308;11.3608
FPAQAILPPAPS;1.0000;0.0000;0.7208;9.9491;93110.7321;10.6622
FPATPILPQTAS;1.0000;0.0000;0.7143;10.1484;117130.0513;10.8155
FPHTAIRYPPHL;4.0000;34.8774;0.7749;11.8048;1577152.4172;11.6258
FPIGEIPSQPYY;4.0000;34.9462;0.8080;11.8346;1632237.4356;11.6487
FPIGELPSQPYY;1.0000;0.0000;0.7846;10.8708;269066.3732;11.3707
FPQHHHPGIPGV;5.0000;46.8108;0.7678;12.0017;2212068.6124;11.7027
FPSGSLLPQSGP;1.0000;0.0000;0.6826;9.1886;38796.4950;10.0778
FPSTSIIQQSSP;3.0000;21.3568;0.7510;10.4472;286180.4859;10.6784
FPTQAILPPAPS;4.0000;31.8738;0.7172;10.5021;352019.3221;10.6246
FPTSPIIQQPGP;4.0000;32.7436;0.7462;10.8794;543470.9619;10.9145
FPTTSILPQTAS;3.0000;21.5323;0.7131;10.5614;326380.8646;10.7662
FQDCFVTSGVWN;4.0000;38.3947;0.8037;13.3301;9131750.1890;12.7982
FQDSFVTSGVFS;4.0000;33.6914;0.7262;11.2904;872372.5892;11.2305
FQESFVTSGVFS;4.0000;33.7263;0.7273;11.3055;887705.4429;11.2421
FQVSNRTPILPA;2.0000;11.3259;0.7439;11.1135;503178.0725;11.3259
FQVSNRTPILPT;1.0000;0.0000;0.7412;10.7635;237792.6798;11.2882
FREDFVLTITGK;3.0000;23.5989;0.6415;11.9057;1534228.8629;11.7994
FREDFVLTVTGK;2.0000;11.6384;0.6315;11.5201;803602.6910;11.6384
FSHPAIRYHPQE;4.0000;35.5631;0.7876;12.1021;2221099.3372;11.8544
FSHPTIRYPPHL;5.0000;45.5426;0.7876;11.5892;1375805.2321;11.3856
FSLADLESPGGY;1.0000;0.0000;0.7227;10.4268;161382.6942;11.0294
FSLADLESPSYY;3.0000;22.1606;0.7643;10.9701;522488.6553;11.0803
FSLGELQGHLAY;3.0000;23.1109;0.7118;11.5882;1064517.3946;11.5554
FSLGELQGHMAY;1.0000;0.0000;0.7531;11.7541;743885.7284;12.0496
FSLSDLESSSYY;4.0000;32.4855;0.7656;10.7674;477768.1673;10.8285
FSPTSPQDSSPR;1.0000;0.0000;0.7002;9.2578;42012.9048;10.1309
FSSASPQDSSPR;1.0000;0.0000;0.7054;9.2917;43682.1766;10.1570
FSSPSPSQTSSL;4.0000;29.1950;0.6754;9.3404;92409.6239;9.7317
FSSTSPQDSSPR;3.0000;20.2386;0.7012;9.7198;123860.3478;10.1193
FSVTELIQVSRT;4.0000;33.8019;0.7014;11.3383;921847.7268;11.2673
FSVTELVRVSQT;4.0000;33.3188;0.6846;11.1288;724271.9765;11.1063
FSYTWFNLQARK;4.0000;37.4548;0.7868;12.9225;5711405.8170;12.4849
FTHHPLPVLAGV;3.0000;22.5861;0.7097;11.2469;718571.7179;11.2930
FTHPTIRYHHHH;3.0000;25.3670;0.7451;13.0559;5767339.6734;12.6835
FTPVLAPSPHHS;1.0000;0.0000;0.7384;10.0662;106557.1693;10.7523
FTPVLAPSPHPS;2.0000;10.3540;0.7104;9.8490;117353.4199;10.3540
FTQHHRPVIAVH;4.0000;36.4818;0.7043;12.5005;3513648.3841;12.1606
FTQHHRPVITGP;4.0000;35.1275;0.7252;11.9132;1786929.3901;11.7092
FTTTGASSANRF;1.0000;0.0000;0.7200;11.0427;327954.2663;11.5028
FVCADGAAQGPQ;1.0000;0.0000;0.7031;11.6653;671628.4455;11.9814
FVCSDGSGQATG;3.0000;23.2508;0.7365;11.6793;1182137.1092;11.6254
FVGLGPRDPAGI;1.0000;0.0000;0.6903;10.7072;222873.2958;11.2449
FVGLGPRDPTGI;1.0000;0.0000;0.6883;10.6582;210651.6208;11.2073
FVHAADSSQSES;4.0000;33.1523;0.7415;11.0566;666511.8350;11.0508
FVHTPESGQSDS;3.0000;21.9949;0.7336;10.8623;461503.6051;10.9974
FVKSGVFNVSEL;5.0000;45.8531;0.7251;11.6902;1545471.1518;11.4633
FVLAITGKKAPG;2.0000;11.3912;0.6654;11.1985;554935.4529;11.3912
FVLAVTGKKAPG;1.0000;0.0000;0.6510;10.6880;217999.2344;11.2302
FVLSITGKKAPG;1.0000;0.0000;0.6887;10.5850;193635.8442;11.1511
FVLSITGKKPSC;1.0000;0.0000;0.7592;10.8522;263369.5266;11.3564
FVLSVTGKKAPC;1.0000;0.0000;0.7267;10.9551;296506.8548;11.4355
FVLTITGKKPPC;3.0000;23.1411;0.7382;11.6079;1088909.8818;11.5706
FVLTVTGKKHPC;5.0000;47.2314;0.7179;12.1385;2589405.7109;11.8078
FVLTVTGKKPPC;4.0000;34.2285;0.7212;11.5233;1140704.5356;11.4095
FVNIPQQTQSWY;4.0000;37.5647;0.8259;12.9702;6033805.4977;12.5216
FVQAPDSGQSDS;1.0000;0.0000;0.7183;10.2491;131533.6067;10.8929
FVQFVCADGAAQ;1.0000;0.0000;0.6580;12.1263;1141816.6245;12.3357
FVQFVCSDGSGQ;3.0000;23.6561;0.7522;11.9429;1601370.0525;11.8280
FVQLVCPDAGQQ;4.0000;35.7215;0.7123;12.1708;2403865.1386;11.9072
FVRERDAEQSGS;2.0000;11.3599;0.6928;11.1578;529532.2901;11.3599
FVRERDAEQSSS;1.0000;0.0000;0.7133;10.5799;192490.0121;11.1471
FVRERDSEQSSS;1.0000;0.0000;0.7230;10.2674;134332.6176;10.9069
FVRERGEAGRAR;1.0000;0.0000;0.6139;11.3544;469520.8686;11.7424
FVSIGPRDGNFL;1.0000;0.0000;0.7371;11.2099;397555.2548;11.6313
FVSVGPRDPSFV;4.0000;32.6567;0.7159;10.8417;520391.1430;10.8856
FVTSGVFSVTEL;8.0000;78.0800;0.6910;11.4923;1556584.3803;11.1543
FVTSGVWNVTEL;4.0000;36.1911;0.7515;12.3745;3039022.6664;12.0637
FYPGTGRSPAAG;3.0000;22.3446;0.7177;11.0898;599700.5487;11.1723
FYPSPNSPAAGS;4.0000;32.4611;0.7701;10.7569;471987.4274;10.8204
FYPSPSSPAAGS;1.0000;0.0000;0.7266;9.5036;55754.0635;10.3199
FYSGPGRSPAPG;1.0000;0.0000;0.7304;10.0519;104815.2915;10.7413
FYTGQGRSPGSG;3.0000;22.3452;0.7223;11.0902;599941.2187;11.1726
FYTSQGRSPGSG;1.0000;0.0000;0.7332;10.3361;145389.5505;10.9597
GAALTPPSPSFA;1.0000;0.0000;0.6924;9.6043;62606.3210;10.3972
GAALTPPSPSFT;1.0000;0.0000;0.6887;9.5553;59173.1860;10.3596
GAAQGPQHSQRP;1.0000;0.0000;0.7116;10.6202;201624.8411;11.1781
GAASPTSPTYST;3.0000;21.1305;0.7132;10.3000;241561.8757;10.5652
GALHGMPSPTAL;1.0000;0.0000;0.7378;10.5635;188893.2142;11.1345
GAMRRSLPSTSS;4.0000;31.8614;0.7298;10.4968;349847.8377;10.6205
GASSANRFVGIG;1.0000;0.0000;0.7266;11.1536;372623.8478;11.5881
GASSANRFVSIG;1.0000;0.0000;0.7480;10.8767;270904.6089;11.3752
GATSPTSPSYSP;1.0000;0.0000;0.7034;9.2621;42220.0354;10.1342
GATSPTSPTYST;1.0000;0.0000;0.7094;9.7739;76105.1258;10.5276
GCVLSNPDQKGK;4.0000;35.0095;0.7540;11.8620;1684653.8689;11.6698
GDADIKPLPNGH;4.0000;34.8132;0.7315;11.7769;1527369.4942;11.6044
GDDVFYSGPGRS;1.0000;0.0000;0.7263;10.6905;218625.9811;11.2321
GDFYPSPNSPAA;4.0000;33.2501;0.7745;11.0990;699852.5004;11.0834
GDFYPSPSSPAA;1.0000;0.0000;0.7364;9.8458;82670.8901;10.5828
GDLEGPGDDVFY;1.0000;0.0000;0.6839;11.2277;405829.0011;11.6451
GDVDTSPATLKK;1.0000;0.0000;0.6645;10.2934;138409.6786;10.9269
GDYYTSPNSPTS;1.0000;0.0000;0.7877;10.5479;185522.8288;11.1225
GDYYTSPSSPTS;2.0000;10.6220;0.7480;10.1977;175320.7984;10.6220
GEAASPTATTYT;1.0000;0.0000;0.6927;10.7409;231706.7273;11.2709
GEAGRARGRGSD;1.0000;0.0000;0.6479;10.8331;257654.0612;11.3418
GEEPFYTGQGRS;3.0000;23.0180;0.7109;11.5278;992979.6960;11.5090
GEEPFYTSQGRS;1.0000;0.0000;0.7325;10.7738;240638.3612;11.2961
GEIPSQPYYHDM;4.0000;36.5271;0.8356;12.5202;3594090.0213;12.1757
GEKAEVKQKWAS;3.0000;23.8293;0.7131;12.0556;1823235.9635;11.9147
GEKPEIKQKWAS;3.0000;23.6944;0.7551;11.9678;1647954.9419;11.8472
GEKPEVKQKWAS;2.0000;11.6861;0.7388;11.5822;863170.4552;11.6861
GELPSQPYYHDM;1.0000;0.0000;0.8178;11.5564;592468.1949;11.8977
GELQGHLAYDLN;3.0000;23.9369;0.6973;12.1256;1976171.2245;11.9684
GELQGHMAYDLN;1.0000;0.0000;0.7247;12.2914;1380950.2582;12.4626
GERLAKAPQCAS;1.0000;0.0000;0.7267;11.0165;318228.8922;11.4827
GERLMKSPHCTN;5.0000;48.8053;0.8208;12.6504;4668352.4925;12.2013
GERLVKAAACAH;1.0000;0.0000;0.6753;11.7807;767066.7223;12.0701
GERLVKAAQCGH;3.0000;24.1640;0.6766;12.2733;2342611.7695;12.0820
GERLVKAGQCTN;1.0000;0.0000;0.6889;11.8650;845261.6399;12.1349
GERLVKSPQCSN;4.0000;34.4731;0.7747;11.6294;1288867.7419;11.4910
GERLYKSPQCSN;3.0000;23.4786;0.8069;11.8275;1402108.9524;11.7393
GESGPAGLRDQA;1.0000;0.0000;0.6737;10.4658;168793.3941;11.0594
GEYYTSSNSPTS;1.0000;0.0000;0.7910;10.5478;185520.7794;11.1225
GFLNPNGSSQGK;4.0000;34.1117;0.7587;11.4727;1076078.3996;11.3706
GFQDSFVTSGVF;4.0000;34.3299;0.7052;11.5673;1199930.9728;11.4433
GFSSPSPSQTSS;4.0000;29.4997;0.6845;9.4726;107592.7126;9.8332
GGAASPTSPTYS;3.0000;21.1512;0.7141;10.3134;245329.1498;10.5756
GGATSPTSPSYS;1.0000;0.0000;0.7097;9.5239;57069.1201;10.3354
GGATSPTSPTYS;1.0000;0.0000;0.7104;9.7873;77292.0220;10.5379
GGDVDTSPATLK;1.0000;0.0000;0.6645;10.2925;138273.6494;10.9262
GGDYYTSPNSPT;1.0000;0.0000;0.7818;10.8248;255182.9244;11.3353
GGDYYTSPSSPT;2.0000;10.8348;0.7487;10.4746;241150.2365;10.8348
GGEYYTSSNSPT;1.0000;0.0000;0.7856;10.8248;255180.1054;11.3353
GGISPNVKTEMD;1.0000;0.0000;0.7609;11.5324;576324.6983;11.8792
GGISSPVKKTEM;3.0000;22.6584;0.7448;11.2939;758577.1765;11.3292
GGSSSPTSPSYS;1.0000;0.0000;0.6938;8.9479;29406.3392;9.8928
GGYYNISPVTLG;1.0000;0.0000;0.7673;11.4292;511753.3997;11.7999
GHAASPRMAFGH;1.0000;0.0000;0.7598;11.6041;625912.8139;11.9343
GHFTPVLAPSPH;3.0000;21.9303;0.7341;10.8203;439701.7378;10.9651
GHHPLPVLAGVR;1.0000;0.0000;0.6987;10.6341;204898.0245;11.1888
GHLAYDLNPASA;1.0000;0.0000;0.7489;11.1461;369400.5209;11.5823
GHLAYDLNPAST;1.0000;0.0000;0.7468;11.0971;349143.7508;11.5446
GHLAYDLNPSST;1.0000;0.0000;0.7610;10.7846;243656.2473;11.3045
GHLGFQDSFVTS;4.0000;34.1574;0.7139;11.4925;1100880.6774;11.3858
GHLSFQDCFVTS;4.0000;35.4939;0.7694;12.0721;2145590.0232;11.8313
GHMAYDLNPAST;1.0000;0.0000;0.7942;11.7400;731945.9168;12.0388
GHPVLCVQPHHI;3.0000;24.2512;0.7914;12.3301;2500748.8661;12.1256
GIARSPHPSSAL;2.0000;10.6276;0.7249;10.2051;176817.6228;10.6276
GIARSPHPSSTL;1.0000;0.0000;0.7212;9.8551;83560.7485;10.5900
GIARSPHPTSAL;1.0000;0.0000;0.7209;10.1675;119737.1850;10.8302
GIASDQEDTKPN;1.0000;0.0000;0.7212;11.1889;388063.3063;11.6152
GINLQRSLSSPP;1.0000;0.0000;0.7333;9.9052;88528.1005;10.6285
GIPGVAHSVIST;4.0000;33.8696;0.7340;11.3677;953525.8980;11.2899
GIPGVAQSVIST;1.0000;0.0000;0.7176;10.5957;196032.9288;11.1593
GIPLESTDGERL;17.0000;177.0331;0.6870;11.7030;2891805.7749;11.0646
GISPNVKTEMDK;1.0000;0.0000;0.7609;11.5333;576891.6681;11.8799
GISSPVKKTEMD;3.0000;22.7587;0.7489;11.3592;817751.9864;11.3794
GITWQSPGTWAS;3.0000;24.0694;0.8383;12.2118;2182389.8517;12.0347
GKASDGSIKWQL;1.0000;0.0000;0.7553;11.2471;414957.9991;11.6599
GKIRRIDCLRQA;9.0000;97.8367;0.6822;12.9425;8766532.3755;12.2296
GKKAPCCVLSNP;1.0000;0.0000;0.8205;11.4615;531171.0188;11.8248
GKKAPGCVLSNP;4.0000;34.1378;0.7606;11.4840;1090154.0456;11.3793
GKKHPCCVLSNP;5.0000;47.9782;0.8422;12.3814;3425044.6935;11.9946
GKKPPCCVLSNP;7.0000;69.5774;0.8260;12.0093;2640446.4160;11.5962
GKKPSCCVLSNP;1.0000;0.0000;0.8283;11.1491;370687.2507;11.5846
GKLDFCSALSGH;1.0000;0.0000;0.7538;11.1020;351128.2726;11.5484
GKLDFCSALSSQ;3.0000;22.4100;0.7510;11.1323;629780.6734;11.2050
GKMRRIDCLRQA;9.0000;99.5659;0.7106;13.2237;12118214.6861;12.4457
GKVHNPFLPTPM;4.0000;34.9035;0.7854;11.8160;1597791.5698;11.6345
GKVPGHFTPVLA;3.0000;22.3963;0.6889;11.1234;623344.9883;11.1981
GKVPGSFLLPPP;2.0000;10.2518;0.6788;9.7161;100699.0416;10.2518
GLCVQPHHIGVS;4.0000;35.7505;0.7763;12.1834;2438949.5158;11.9168
GLCVQPHHIGVT;4.0000;36.3581;0.7417;12.4469;3303210.8983;12.1194
GLGPRDPAGIYQ;1.0000;0.0000;0.7109;10.9377;290614.3821;11.4221
GLGPRDPTGIYQ;1.0000;0.0000;0.7091;10.8887;274677.9976;11.3845
GLNIIGEPFLQA;3.0000;23.6968;0.7186;11.9694;1650969.4477;11.8484
GLNPRDPSFLHQ;1.0000;0.0000;0.7467;10.7302;228871.3865;11.2627
GLPRLALPPATK;2.0000;10.4786;0.6603;10.0111;141432.1316;10.4786
GLPSPSTLKKSE;1.0000;0.0000;0.6692;9.2534;41798.6531;10.1275
GLRDQAGTRSLG;1.0000;0.0000;0.6522;10.4961;174784.3418;11.0827
GLRRTLPSTSSS;1.0000;0.0000;0.6673;9.2028;39432.2223;10.0886
GLSPRDPSFLHQ;2.0000;10.7622;0.7185;10.3801;216285.5885;10.7622
GMGSDQEDSKPI;2.0000;11.4903;0.7580;11.3274;643718.5395;11.4903
GMPSPTALKKSE;1.0000;0.0000;0.7287;10.2088;125563.5915;10.8619
GMPSPTTLKKSE;2.0000;10.8242;0.7252;10.4608;237356.1531;10.8242
GMRRASQSGRPG;1.0000;0.0000;0.7323;10.7107;223777.8373;11.2476
GMRRTLPSTSSS;3.0000;21.1656;0.7259;10.3228;247997.4568;10.5828
GNFLNIPQQSQS;1.0000;0.0000;0.7900;11.2725;427303.9216;11.6795
GPAGLRDQAGTR;1.0000;0.0000;0.6472;10.6789;215730.8809;11.2232
GPASLKKSGKLD;3.0000;21.1365;0.6697;10.3039;242646.3551;10.5682
GPGDDVFYSGPG;1.0000;0.0000;0.7217;10.6756;214912.3408;11.2207
GPGRSPAPGSSQ;1.0000;0.0000;0.6858;9.3394;46149.2254;10.1936
GPKRPKALDEGD;1.0000;0.0000;0.6674;10.4257;161190.5911;11.0286
GPLNGSGQLKMP;1.0000;0.0000;0.7535;10.7111;223880.0527;11.2480
GPLNGSGQLKMS;1.0000;0.0000;0.7561;10.6960;220010.6638;11.2363
GPNFSLADLESP;4.0000;32.5565;0.7313;10.7982;495018.1580;10.8522
GPNFSLGELQGH;4.0000;34.3573;0.7325;11.5792;1216434.8678;11.4524
GPNFSLSDLESS;4.0000;31.8012;0.7319;10.4706;339486.6793;10.6004
GPPALRPTRPLQ;1.0000;0.0000;0.6736;9.6607;66804.3292;10.4406
GPPTASGPKRPK;1.0000;0.0000;0.6774;9.5331;57681.0003;10.3425
GPPTLHQARPLR;1.0000;0.0000;0.6926;10.1789;121316.9624;10.8389
GPQHSQRPAPPL;1.0000;0.0000;0.7113;9.8424;82347.3986;10.5802
GPRASPHATPST;4.0000;31.6311;0.7052;10.3969;311855.2659;10.5437
GPRDGNFLNIPQ;1.0000;0.0000;0.7571;11.4867;546782.9896;11.8441
GPRDPAGIYQAQ;1.0000;0.0000;0.7136;11.1920;389444.9627;11.6176
GPRDPSFVNIPQ;4.0000;33.7781;0.7593;11.3280;910971.7315;11.2594
GPRDPTGIYQAQ;1.0000;0.0000;0.7123;11.1430;368089.0180;11.5799
GPWGGDVDTSPA;1.0000;0.0000;0.7468;10.8866;274004.3866;11.3828
GPYFAHPTIRYH;1.0000;0.0000;0.7760;11.9397;921117.0328;12.1923
GPYFSHPAIRYH;4.0000;35.9693;0.8093;12.2783;2720453.5347;11.9898
GQATGQHSQRQA;1.0000;0.0000;0.6694;11.2168;400755.3303;11.6367
GQATGQPNGSGQ;2.0000;11.4091;0.7037;11.2217;569976.0724;11.4091
GQCTNPILCIQP;1.0000;0.0000;0.8417;12.3000;1394693.6446;12.4692
GQDSLKDFVQFV;1.0000;0.0000;0.6744;11.0971;349141.4610;11.5446
GQDSLKEFVQFV;3.0000;23.1125;0.6752;11.5893;1065833.9535;11.5563
GQGKVPGSFLLP;2.0000;10.7207;0.6830;10.3262;203273.7819;10.7207
GQGRSPGSGSQS;3.0000;20.8448;0.6947;10.1142;195036.0885;10.4224
GQHSQRQAPPLP;1.0000;0.0000;0.7160;10.1907;122976.8405;10.8480
GQLKMPSHCLSA;1.0000;0.0000;0.8049;11.1933;390047.3834;11.6186
GQLKMSSHCLSA;1.0000;0.0000;0.8076;11.1782;383306.0725;11.6069
GQPGSPSHNDPA;1.0000;0.0000;0.7525;10.2823;136647.7283;10.9183
GQPNGSGQGKVP;2.0000;11.1404;0.7145;10.8722;381152.9276;11.1404
GQQAGQVGFLNP;4.0000;35.0513;0.6885;11.8802;1720206.8631;11.6838
GQSDSSNPQGDA;1.0000;0.0000;0.7383;10.4242;160913.2078;11.0275
GQSDSSNQQGDA;3.0000;22.5904;0.7349;11.2497;720918.8714;11.2952
GQSGSPSHNDPA;3.0000;21.8134;0.7544;10.7442;402858.0086;10.9067
GQSGSPSHSDPA;1.0000;0.0000;0.7157;9.6159;63450.7607;10.4062
GQVGFLNPNGSS;4.0000;34.1561;0.7598;11.4919;1100164.5208;11.3854
GQVVGKVPGHFT;3.0000;23.1111;0.6650;11.5884;1064721.0977;11.5556
GRARGRGSDGRE;1.0000;0.0000;0.6478;10.8276;256021.6009;11.3375
GREGMRRASQSG;1.0000;0.0000;0.7213;11.0528;331809.1537;11.5106
GRGSDGREGMRR;1.0000;0.0000;0.6899;11.3029;442499.9277;11.7028
GRHLYPSASEDT;1.0000;0.0000;0.7344;10.6529;209365.1236;11.2032
GRHLYPSTSEDT;2.0000;11.1655;0.7316;10.9049;395768.3891;11.1655
GRPGESGPAGLR;1.0000;0.0000;0.6755;10.0467;104183.7007;10.7373
GRRPLGPPTASG;1.0000;0.0000;0.6736;9.6911;69184.3283;10.4639
GRRSITSPPSTS;3.0000;20.5340;0.6994;9.9120;154532.3813;10.2670
GRSPAAGSSQSS;3.0000;20.3953;0.6913;9.8218;139288.3526;10.1977
GRSPAPGSSQGP;1.0000;0.0000;0.6858;9.3394;46149.2254;10.1936
GRSPGSGSQSSG;4.0000;30.4291;0.6853;9.8756;171123.0841;10.1430
GSDGREGMRRAS;1.0000;0.0000;0.7199;11.0315;323757.1252;11.4942
GSDQEDSKPITL;3.0000;21.9716;0.7058;10.8471;453515.1469;10.9858
GSFLLPPPPPVA;2.0000;10.0773;0.6773;9.4890;77533.2857;10.0773
GSGQATGQHSQR;1.0000;0.0000;0.6960;10.8178;253140.5513;11.3300
GSGQATGQPNGS;2.0000;11.1297;0.7177;10.8583;375069.2917;11.1297
GSGQGKVPGSFL;2.0000;10.8107;0.6884;10.4432;232581.5991;10.8107
GSGQLKMPSHCL;1.0000;0.0000;0.8026;11.1578;374407.8097;11.5913
GSGQLKMSSHCL;1.0000;0.0000;0.8052;11.1426;367936.8024;11.5796
GSGSQSSGWHEV;4.0000;34.0647;0.7880;11.4523;1051086.4635;11.3549
GSIKWQLCYDIS;1.0000;0.0000;0.8605;12.3630;1499554.6332;12.5176
GSKRHKSGSMED;1.0000;0.0000;0.7561;10.9172;283829.0524;11.4064
GSKRHKSGSMEE;3.0000;22.8360;0.7573;11.4094;866452.9278;11.4180
GSLLPQSGPYFA;1.0000;0.0000;0.7234;10.1060;111546.1791;10.7828
GSMEDDIDTSPG;1.0000;0.0000;0.7558;10.9908;308922.2564;11.4629
GSMEEDVDTSPG;3.0000;22.6270;0.7387;11.2735;740934.5001;11.3135
GSPRAGMGSDQE;1.0000;0.0000;0.7383;10.7963;246946.8228;11.3134
GSPRATASALHF;3.0000;22.0397;0.7114;10.8914;477255.5948;11.0198
GSPRTGMGSDQE;1.0000;0.0000;0.7357;10.7473;233405.0308;11.2758
GSPSHNDPAKNP;4.0000;33.4204;0.7840;11.1729;761970.6444;11.1401
GSPSHSDPAKNP;1.0000;0.0000;0.7455;9.9196;90008.6681;10.6396
GSQSSGWHEVEP;4.0000;34.2849;0.7919;11.5478;1173272.3063;11.4283
GSRLTQDEFHPF;1.0000;0.0000;0.7147;10.9959;310750.5918;11.4669
GSRTWHERDQDM;5.0000;50.0268;0.7714;13.0477;7376096.7678;12.5067
GSSPRMAFTHHP;3.0000;22.9106;0.7933;11.4580;916289.1874;11.4553
GSSQGKVHNPFL;4.0000;33.8864;0.7467;11.3750;961566.5477;11.2955
GSSQGPWGGDVD;1.0000;0.0000;0.7541;10.9359;290018.0317;11.4208
GSSQSSGWPNDV;3.0000;22.4652;0.8024;11.1683;656380.3572;11.2326
GSSSPTSPSYST;1.0000;0.0000;0.6926;8.9345;28954.7755;9.8824
GTAFTQHHRPVI;4.0000;35.8131;0.6923;12.2105;2516300.1574;11.9377
GTGPNFSLGELQ;4.0000;33.7349;0.7110;11.3093;891525.4857;11.2450
GTGPNFSLSDLE;4.0000;33.0472;0.7232;11.0110;632427.1160;11.0157
GTGRSPAAGSSQ;3.0000;21.2260;0.6892;10.3621;259479.1976;10.6130
GTGVNFPIGEIP;4.0000;35.2847;0.7342;11.9814;1932783.2838;11.7616
GTGVNFPIGELP;1.0000;0.0000;0.7207;11.0176;318609.8892;11.4835
GTSPANRSFVGL;1.0000;0.0000;0.7211;10.4811;171803.0679;11.0712
GTSQANRYVGLS;2.0000;11.4650;0.7309;11.2945;619788.2201;11.4650
GTSQASRYVGLN;1.0000;0.0000;0.7309;10.9935;309894.1101;11.4650
GTWASLVPFQVS;3.0000;22.7779;0.7608;11.3717;829608.7729;11.3890
GVAHSVISTRTP;4.0000;33.3784;0.7159;11.1547;746148.9894;11.1261
GVAQSVISTRTP;1.0000;0.0000;0.6995;10.3827;153398.8453;10.9955
GVAVKELDLYLA;4.0000;34.4278;0.6538;11.6098;1260025.8755;11.4759
GVFNVSELVRVS;5.0000;45.4539;0.7146;11.5604;1330891.8634;11.3635
GVFSVTELIQVS;4.0000;33.8100;0.7013;11.3418;925568.6151;11.2700
GVFSVTELVRVS;4.0000;33.1964;0.6810;11.0757;681353.2553;11.0655
GVGSDQEDSKPI;1.0000;0.0000;0.7093;10.5357;182935.3826;11.1131
GVNFPIGEIPSQ;4.0000;34.8768;0.7652;11.8045;1576669.0142;11.6256
GVNFPIGELPSQ;1.0000;0.0000;0.7460;10.8407;259906.1902;11.3476
GVNLQRSLSSPP;4.0000;31.4025;0.7124;10.2978;278216.9786;10.4675
GVPLESTDGERL;1.0000;0.0000;0.6697;10.2630;133648.0701;10.9035
GVRPASALHFPS;1.0000;0.0000;0.7177;10.1505;117418.4215;10.8171
GVRPGSPRATAS;3.0000;21.1932;0.6839;10.3408;253183.9637;10.5966
GVSVKELDLYLA;4.0000;33.7073;0.6810;11.2973;879331.7238;11.2358
GVTIKELDLYLA;4.0000;34.7980;0.6661;11.7703;1515806.4149;11.5993
GVWNVTELVRVS;4.0000;35.9247;0.7426;12.2589;2660502.0748;11.9749
GWHEVEPGLPSP;1.0000;0.0000;0.7762;10.7573;236116.1260;11.2835
GWHEVEPGMPSP;2.0000;11.7777;0.8341;11.7013;989988.9884;11.7777
GWHEVEPGYLRN;1.0000;0.0000;0.7812;12.3052;1402974.3030;12.4732
GWPNDVDAGPAS;3.0000;23.4163;0.7854;11.7870;1338171.1478;11.7082
GYLEDSFVKSGV;4.0000;34.0091;0.7116;11.4282;1022353.9246;11.3364
GYLRNPEHRGAL;1.0000;0.0000;0.7215;11.4271;510502.4852;11.7983
GYYNISPVTLGR;1.0000;0.0000;0.7684;11.4592;529752.2657;11.8230
HAADSSQSESPS;4.0000;31.4510;0.7271;10.3188;285027.2172;10.4837
HAASPRMAFGHH;1.0000;0.0000;0.7778;11.8606;840907.4104;12.1315
HATPSTLHFPTS;4.0000;32.7522;0.7334;10.8831;545811.8644;10.9174
HCLSAQMLAPPP;2.0000;11.4557;0.8112;11.2824;611197.9452;11.4557
HCTNPALCVQPH;5.0000;49.9470;0.8453;13.0218;7158851.1966;12.4868
HDMNSGINLQRS;1.0000;0.0000;0.8220;12.0446;1039372.2508;12.2729
HDMNSGVNLQRS;4.0000;36.3356;0.8058;12.4372;3266431.8522;12.1119
HEKRMSKDEERA;12.0000;132.0658;0.7089;12.7765;8361969.3094;12.0060
HEKRMSKEEERA;5.0000;48.0705;0.7094;12.4114;3545391.4995;12.0176
HEKRMTKDEERA;1.0000;0.0000;0.6555;11.9608;943758.3672;12.2085
HERDQDMSSPTM;1.0000;0.0000;0.8130;11.5798;608660.9654;11.9157
HERDQDMSSPTT;4.0000;34.5381;0.7613;11.6576;1331390.9985;11.5127
HEVEPGLPSPST;1.0000;0.0000;0.7073;9.7559;74543.4249;10.5138
HEVEPGMPSPTT;2.0000;11.2104;0.7591;10.9633;423299.2988;11.2104
HEVEPGYLRNPE;1.0000;0.0000;0.7496;11.4127;502128.1244;11.7872
HFPATPILPQTA;1.0000;0.0000;0.7265;10.6818;216449.6675;11.2254
HFPSGSLLPQSG;1.0000;0.0000;0.7125;9.7069;70454.6095;10.4761
HFPSTSIIQQSS;3.0000;22.1535;0.7774;10.9655;519705.0500;11.0767
HFPTSPIIQQPG;4.0000;33.9386;0.7645;11.3976;986945.7120;11.3129
HFPTTSILPQTA;3.0000;22.3523;0.7268;11.0948;603133.2594;11.1761
HFTPVLAPSPHH;1.0000;0.0000;0.7582;10.5996;196911.5834;11.1623
HFTPVLAPSPHP;2.0000;10.7639;0.7366;10.3824;216862.4400;10.7639
HGMPSPTALKKS;1.0000;0.0000;0.7469;10.3849;153783.3647;10.9972
HGQDSLKDFVQF;1.0000;0.0000;0.6901;11.3335;458347.6461;11.7263
HGQDSLKEFVQF;3.0000;23.4759;0.6908;11.8257;1399210.7451;11.7379
HHGQDSLKDFVQ;1.0000;0.0000;0.6971;11.4108;501055.0015;11.7858
HHGQDSLKEFVQ;3.0000;23.5948;0.6977;11.9031;1529584.6896;11.7974
HHHGQDSLKEFV;3.0000;23.8560;0.7107;12.0730;1860017.3754;11.9280
HHHHGQDSLKEF;3.0000;24.2194;0.7250;12.3094;2441802.7678;12.1097
HHHPGIPGVAHS;4.0000;35.1339;0.7763;11.9160;1792622.7908;11.7113
HHHPGIPGVAQS;1.0000;0.0000;0.7601;11.1440;368540.6937;11.5807
HHIGVAVKELDL;4.0000;35.5715;0.6635;12.1058;2230420.1747;11.8572
HHIGVSVKELDL;4.0000;34.8511;0.7025;11.7933;1556538.8419;11.6170
HHIGVTIKELDL;4.0000;35.9417;0.6741;12.2663;2683187.1270;11.9806
HHISVSVKELDL;1.0000;0.0000;0.7284;10.9144;282908.3194;11.4042
HHITVSVKELDL;5.0000;46.4268;0.7024;11.8768;1915795.7920;11.6067
HHPGIPGVAHSV;4.0000;34.5888;0.7559;11.6796;1365511.4092;11.5296
HHPGIPGVAQSV;1.0000;0.0000;0.7396;10.9076;280731.9669;11.3990
HHPLPVLAGVRP;4.0000;32.9628;0.7104;10.9744;606338.5482;10.9876
HHRPVIAVHSGI;4.0000;35.7911;0.7506;12.2010;2488790.0762;11.9304
HHRPVITGPRAS;4.0000;34.0586;0.7358;11.4497;1047909.1965;11.3529
HHSAVRPVTLTM;1.0000;0.0000;0.7490;11.2351;409260.0002;11.6507
HIGVAVKELDLY;4.0000;35.7713;0.6719;12.1924;2464366.2304;11.9238
HIGVSVKELDLY;4.0000;35.0508;0.7116;11.8800;1719802.3053;11.6836
HIGVTIKELDLY;4.0000;36.1415;0.6825;12.3529;2964623.3568;12.0472
HISVSVKELDLY;1.0000;0.0000;0.7379;11.0010;312582.2285;11.4708
HITVSVKELDLF;5.0000;46.1888;0.6950;11.7994;1752503.1963;11.5472
HKSGSMEDDIDT;1.0000;0.0000;0.7569;11.5098;561556.1054;11.8619
HKSGSMEEDVDT;3.0000;23.4250;0.7421;11.7926;1346864.0853;11.7125
HLAYDLNPASAG;1.0000;0.0000;0.7489;11.1461;369400.5209;11.5823
HLAYDLNPASTG;1.0000;0.0000;0.7468;11.0971;349143.7508;11.5446
HLAYDLNPSSTG;1.0000;0.0000;0.7610;10.7846;243656.2473;11.3045
HLGFQDSFVTSG;4.0000;34.1574;0.7139;11.4925;1100880.6774;11.3858
HLNPQDPLKDLV;4.0000;33.8384;0.7195;11.3542;938801.3177;11.2795
HLNPQDTLKNYV;5.0000;48.2926;0.7517;12.4837;3852848.2744;12.0731
HLSFQDCFVTSG;4.0000;35.4939;0.7694;12.0721;2145590.0232;11.8313
HLYPSASEDTLG;1.0000;0.0000;0.7302;10.4907;173710.7108;11.0786
HLYPSTSEDTLG;2.0000;11.0409;0.7272;10.7428;328369.9166;11.0409
HMAYDLNPASTG;1.0000;0.0000;0.7942;11.7400;731945.9168;12.0388
HNDPAKNPPGYL;3.0000;23.4559;0.7936;11.8127;1378463.4501;11.7280
HNDPAKNPPVYL;1.0000;0.0000;0.7946;11.3557;470234.7902;11.7434
HNPFLPTPMLPP;4.0000;33.3433;0.7916;11.1394;733198.4082;11.1144
HPAIRYHPQETL;4.0000;35.4530;0.7501;12.0544;2102286.3934;11.8177
HPCCVLSNPDQK;5.0000;48.4424;0.8524;12.5324;4075227.9624;12.1106
HPFIEALLPHVR;18.0000;196.3376;0.7325;12.3584;6328494.8630;11.5493
HPGIPGVAHSVI;4.0000;34.5269;0.7530;11.6527;1323912.4306;11.5090
HPGIPGVAQSVI;1.0000;0.0000;0.7368;10.8808;272179.7402;11.3784
HPLPVLAGVRPA;1.0000;0.0000;0.6899;10.1514;117542.0663;10.8178
HPLPVLAGVRPG;3.0000;21.5810;0.6877;10.5930;338487.0874;10.7905
HPQETLKEFVQL;4.0000;34.5350;0.6830;11.6563;1329321.5755;11.5117
HPSAVRPVTLTM;2.0000;11.2524;0.7418;11.0179;450725.7558;11.2524
HPSSALHFPTTS;2.0000;10.7149;0.7376;10.3186;201502.0571;10.7149
HPSSTLHFPTTS;1.0000;0.0000;0.7339;9.9686;95226.1570;10.6772
HPTIRYHHGQDS;1.0000;0.0000;0.7662;11.7751;762115.6302;12.0658
HPTIRYHHHHGQ;3.0000;25.2454;0.7407;12.9768;5265543.6083;12.6227
HPTIRYPPHLNP;5.0000;46.1893;0.8071;11.7995;1752767.6395;11.5473
HPTSALHFPATP;1.0000;0.0000;0.7345;10.3452;146908.8233;10.9667
HPVLCVQPHHIG;4.0000;36.3768;0.7914;12.4550;3334331.8215;12.1256
HQARPLRTVPSW;1.0000;0.0000;0.7688;11.0271;322105.0716;11.4908
HQQQLRICDWTM;3.0000;26.4761;0.7734;13.7774;13235193.8810;13.2381
HRGALHGMPSPT;1.0000;0.0000;0.7631;10.9466;293599.9413;11.4289
HRPVIAVHSGIA;4.0000;35.2816;0.7337;11.9801;1929862.6420;11.7605
HRPVITGPRASP;4.0000;32.8636;0.7234;10.9314;577041.0795;10.9545
HSAVRPVTLTMT;1.0000;0.0000;0.7279;10.9652;299946.7790;11.4432
HSDPAKNPPGYL;1.0000;0.0000;0.7699;10.6844;217110.1298;11.2275
HSGIARSPHPSS;3.0000;21.3723;0.7536;10.4573;289527.6702;10.6862
HSGIARSPHPTS;1.0000;0.0000;0.7522;10.2437;130708.0431;10.8887
HSQRPAPPLPPA;1.0000;0.0000;0.7044;9.5296;57444.5600;10.3398
HSQRQAPPLPAG;1.0000;0.0000;0.7119;10.1397;115959.1270;10.8087
HSVISTRTPPPP;4.0000;31.4393;0.7215;10.3137;283376.9877;10.4798
HTAIRYPPHLNP;4.0000;35.3275;0.7965;11.9999;1974555.6871;11.7758
HTPESGQSDSSN;3.0000;21.8384;0.7593;10.7605;410464.6960;10.9192
HVRAFAYTWFNL;9.0000;102.9635;0.7357;13.7762;22893355.6265;12.8704
HVRAFSYTWFNL;4.0000;37.8908;0.7999;13.1116;7100684.4674;12.6303
HVRAIAYTWFNL;5.0000;51.6370;0.7389;13.5715;13480042.8477;12.9093
IAAGTGPNFSLS;4.0000;33.7094;0.7402;11.2982;880255.6002;11.2365
IARSPHPSSALH;2.0000;10.8248;0.7502;10.4616;237552.6527;10.8248
IARSPHPSSTLH;1.0000;0.0000;0.7465;10.1115;112263.0038;10.7871
IARSPHPTSALH;1.0000;0.0000;0.7450;10.4240;160865.6732;11.0273
IASDQEDTKPNT;1.0000;0.0000;0.7209;11.1754;382104.2067;11.6048
IAVHSGIARSPH;4.0000;34.5968;0.7587;11.6831;1370980.8554;11.5323
IAYTWFNLQARK;5.0000;51.0556;0.7316;13.3824;10842616.0164;12.7639
ICDWTMNQNGRH;3.0000;27.5638;0.7729;14.4849;29887773.0563;13.7819
ICLTQDEFHPFI;5.0000;49.8202;0.7556;12.9805;6826956.7941;12.4551
IDCLRQADKVWR;18.0000;214.9170;0.7310;13.7803;32527551.4777;12.6422
IDDSEMESPVDD;3.0000;23.2012;0.7661;11.6470;1139049.2789;11.6006
IDENMEPSPTGD;5.0000;47.0954;0.7889;12.0943;2460919.4834;11.7739
IDTSPGGEYYTS;1.0000;0.0000;0.7606;11.0222;320318.1174;11.4871
IEALLPHVRAFA;9.0000;92.8639;0.6916;12.1337;3455123.8703;11.6080
IEALLPHVRAFS;4.0000;34.1035;0.7174;11.4691;1071653.4876;11.3678
IEALLPHVRAIA;5.0000;46.5872;0.6961;11.9290;2034442.5944;11.6468
IEGGISSPVKKT;1.0000;0.0000;0.7142;10.5356;182922.7475;11.1131
IGEIPSQPYYHD;4.0000;35.8786;0.8031;12.2390;2600028.7459;11.9595
IGELPSQPYYHD;1.0000;0.0000;0.7856;11.2752;428602.0463;11.6815
IGPRDGNFLNIP;1.0000;0.0000;0.7694;11.6297;644647.6374;11.9540
IGVAVKELDLYL;4.0000;34.8753;0.6663;11.8038;1575452.2970;11.6251
IGVSVKELDLYL;4.0000;34.1548;0.6963;11.4914;1099457.7262;11.3849
IGVTIKELDLYL;4.0000;35.2454;0.6784;11.9643;1895263.2201;11.7485
IIGEPFLQAESS;1.0000;0.0000;0.7392;10.7767;241448.2029;11.2984
IIGEPFLQAETS;2.0000;11.5009;0.7181;11.3412;654014.6323;11.5009
IIQQPGPYFSHP;4.0000;34.7607;0.7985;11.7541;1487876.6432;11.5869
IIQQSSPYFTHP;3.0000;23.1299;0.8008;11.6006;1079781.1952;11.5649
IKDQPENGHLGF;4.0000;35.9823;0.7149;12.2839;2738141.5882;11.9941
IKELDLYLAFFV;1.0000;0.0000;0.6818;11.5398;581289.3837;11.8850
IKELDLYLAYFV;3.0000;24.0220;0.6969;12.1810;2106311.5371;12.0110
IKPLPNGHLSFQ;4.0000;34.0997;0.7607;11.4675;1069652.8890;11.3666
IKQKWASRLLAK;8.0000;82.4047;0.7318;12.2961;3927104.7109;11.7721
IKSVEDEMDSPG;1.0000;0.0000;0.7585;11.0403;327042.8222;11.5010
IKWQLCYDISAR;1.0000;0.0000;0.8201;12.7055;2224339.6404;12.7809
ILCIQPHHISVS;1.0000;0.0000;0.8370;11.7436;734927.2290;12.0415
ILFKGIPLESTD;17.0000;180.7118;0.7121;12.0021;4080727.2338;11.2945
ILFKGVPLESTD;1.0000;0.0000;0.6950;10.5621;188595.4182;11.1335
ILPANVQNYGLN;2.0000;12.3270;0.7768;12.4160;2254186.5052;12.3270
ILPPAPSSYFSH;5.0000;43.1097;0.7700;10.7979;553216.6709;10.7774
ILPQTASTYFPH;4.0000;34.3505;0.7594;11.5763;1212343.4667;11.4502
ILPTNVPNYGLN;1.0000;0.0000;0.8027;11.7176;713334.4077;12.0216
INLQRSLSSPPS;1.0000;0.0000;0.7304;9.6283;64361.6091;10.4157
INQVTLGRRSIT;3.0000;23.5050;0.7062;11.8446;1430050.2936;11.7525
IPGVAHSVISTR;4.0000;33.9388;0.7356;11.3977;987062.3335;11.3129
IPGVAQSVISTR;1.0000;0.0000;0.7192;10.6257;202927.5980;11.1824
IPLESTDGERLM;5.0000;45.8288;0.7356;11.6823;1531437.4690;11.4572
IPLESTDGERLV;9.0000;88.6400;0.6880;11.4468;1566763.5714;11.0800
IPLESTDGERLY;3.0000;22.6566;0.7173;11.2927;757520.4390;11.3283
IPSQPYYHDMNS;4.0000;36.5663;0.8902;12.5372;3665098.5100;12.1888
IQPHHISVSVKE;1.0000;0.0000;0.7646;11.1678;378757.9311;11.5990
IQQPGPYFSHPA;4.0000;34.3132;0.7802;11.5601;1189984.0278;11.4377
IQQSSPYFTHPT;3.0000;22.7563;0.7793;11.3576;816237.8608;11.3781
IQVSRTPVVTGT;4.0000;33.5585;0.6807;11.2328;816364.0289;11.1862
IRPECREDFVLA;3.0000;24.0766;0.7228;12.2165;2194107.3212;12.0383
IRPECREDFVLS;3.0000;23.5962;0.7565;11.9040;1531197.2638;11.7981
IRPEFREDFVLT;4.0000;35.0783;0.6813;11.8919;1743575.7558;11.6928
IRPEYREDFVLT;3.0000;23.6377;0.6970;11.9310;1579468.7780;11.8188
IRQEFREDFVLT;1.0000;0.0000;0.6406;11.6382;650959.9611;11.9605
IRQEYREDFVLT;4.0000;36.2598;0.6542;12.4042;3145018.6767;12.0866
IRRIDCLRQADK;9.0000;98.2379;0.6814;13.0077;9450388.8149;12.2797
IRYHHGQDSLKD;1.0000;0.0000;0.7234;11.7278;721727.2316;12.0294
IRYHHHHGQDSL;3.0000;24.7457;0.7501;12.6518;3621713.9827;12.3729
IRYHPQETLKEF;4.0000;35.9836;0.7124;12.2845;2739853.4827;11.9945
IRYPPHLNPQDP;4.0000;34.4316;0.7948;11.6114;1262447.8777;11.4772
IRYPPHLNPQDT;5.0000;46.6723;0.7818;11.9567;2100319.1501;11.6681
ISARTWWMDEFH;1.0000;0.0000;0.8497;13.3222;4524679.1004;13.2549
ISIDENMEPSPT;5.0000;46.7494;0.8218;11.9817;2161820.2477;11.6873
ISPNVKTEMDKS;1.0000;0.0000;0.7846;11.2563;419411.1908;11.6670
ISPVTLGRRPLG;1.0000;0.0000;0.6849;10.0348;102775.8810;10.7282
ISSPVKKTEMDK;3.0000;22.7600;0.7490;11.3600;818556.4647;11.3800
ISTRTPPPPSPL;4.0000;29.8934;0.6805;9.6433;130960.7786;9.9645
ISTRTPPSPSPL;1.0000;0.0000;0.6814;9.0261;32174.3356;9.9528
ISVSVKELDLYL;1.0000;0.0000;0.7160;10.6124;199831.6580;11.1721
ITGKKAPGCVLS;3.0000;22.9178;0.7309;11.4627;921233.1542;11.4589
ITGKKPPCCVLS;3.0000;23.3518;0.8008;11.7450;1275031.7471;11.6759
ITGKKPSCCVLS;1.0000;0.0000;0.8037;11.2527;417664.9915;11.6643
ITGPRASPHATP;4.0000;32.7991;0.7218;10.9034;558734.6410;10.9330
ITLDTTDFQESF;3.0000;23.3076;0.6870;11.7162;1233525.0047;11.6538
ITQGTGVNFPIG;5.0000;47.8288;0.7017;12.3328;3238598.8149;11.9572
ITSPPSTSSTKR;1.0000;0.0000;0.6959;9.3922;49044.7393;10.2343
ITSPPSTSTTKR;2.0000;10.4368;0.6967;9.9567;132848.2745;10.4368
ITTSTEAYTASG;2.0000;11.4084;0.7120;11.2209;569406.9498;11.4084
ITTSTEGEAASP;1.0000;0.0000;0.7018;10.4088;158076.2962;11.0156
ITVSVKELDLFL;5.0000;44.9941;0.6793;11.4108;1120363.1799;11.2485
ITWQSPGTWASL;3.0000;23.8663;0.8364;12.0797;1874419.0063;11.9331
KAAACAHPVLCV;1.0000;0.0000;0.7632;12.0083;996774.7171;12.2450
KAAQCGHPVLCV;3.0000;24.5138;0.7647;12.5009;3044136.9910;12.2569
KAEVKQKWASRL;3.0000;23.5488;0.7163;11.8731;1477748.7594;11.7744
KAGQCTNPILCI;1.0000;0.0000;0.8029;12.5116;1779385.4956;12.6319
KALDEGDLEGPG;1.0000;0.0000;0.6529;10.6049;198109.9110;11.1663
KAPCCVLSNPDQ;1.0000;0.0000;0.8309;11.6125;632004.3042;11.9408
KAPGCVLSNPDQ;4.0000;34.4859;0.7710;11.6349;1297100.2271;11.4953
KAPQCASPGLCV;1.0000;0.0000;0.7914;11.2085;396945.6150;11.6303
KASDGSIKWQLC;1.0000;0.0000;0.8129;11.8267;808743.1827;12.1054
KDEERAVKDELL;13.0000;137.6215;0.6290;12.1119;4049493.6624;11.4685
KDELLGEKAEVK;3.0000;22.7918;0.6275;11.3807;838246.4808;11.3959
KDELLGEKPEIK;3.0000;22.6568;0.6682;11.2929;757659.7095;11.3284
KDELLGEKPEVK;2.0000;11.1674;0.6532;10.9073;396849.1248;11.1674
KDELLSEKPEIK;5.0000;44.4623;0.6909;11.2378;918054.9791;11.1156
KDELLSEKPEVK;5.0000;43.8181;0.6737;11.0283;721292.1125;10.9545
KDFVQFVCADGA;1.0000;0.0000;0.6594;12.0702;1070488.2368;12.2926
KDIRPECREDFV;6.0000;60.8166;0.7143;12.6802;5292122.8539;12.1633
KDIRPEFREDFV;4.0000;35.5664;0.6739;12.1036;2224723.8325;11.8555
KDIRPEYREDFV;3.0000;23.9631;0.6889;12.1426;2015330.7486;11.9815
KDIRQEFREDFV;1.0000;0.0000;0.6231;11.8498;830595.4787;12.1232
KDIRQEYREDFV;4.0000;36.7479;0.6355;12.6159;4012901.6366;12.2493
KDLVSLACDPAS;2.0000;11.1053;0.7350;10.8266;361634.6178;11.1053
KDLVSLACDPAT;1.0000;0.0000;0.7213;10.7890;244891.3770;11.3078
KDLVSLACDPSN;1.0000;0.0000;0.7696;10.8643;267058.9842;11.3657
KDQPENGHLGFQ;4.0000;35.6525;0.7046;12.1409;2322461.3830;11.8842
KEEERAVKDELL;5.0000;45.9204;0.6296;11.7121;1584872.1987;11.4801
KEFVQFVCSDGS;3.0000;23.6479;0.7518;11.9376;1591536.4199;11.8239
KEFVQLVCPDAG;4.0000;35.5095;0.7094;12.0789;2162440.2401;11.8365
KELDLFLAYYVQ;5.0000;47.6044;0.6873;12.2598;2977583.5470;11.9011
KELDLYLAFFVQ;1.0000;0.0000;0.6720;11.3968;493043.2202;11.7750
KELDLYLAYFVH;7.0000;72.1900;0.6994;12.5758;5069153.7647;12.0317
KELDLYLAYFVR;5.0000;47.4305;0.6856;12.2033;2789877.7849;11.8576
KGIPLESTDGER;17.0000;178.6685;0.6871;11.8359;3370247.6139;11.1668
KGKIRRIDCLRQ;9.0000;97.6234;0.6829;12.9078;8423302.6700;12.2029
KGKMRRIDCLRQ;9.0000;99.3526;0.7114;13.1890;11643758.9858;12.4191
KGVPLESTDGER;1.0000;0.0000;0.6704;10.3960;155759.8001;11.0057
KHEKRMSKDEER;12.0000;131.7725;0.7087;12.7418;8034579.1693;11.9793
KHEKRMSKEEER;5.0000;47.9638;0.7092;12.3767;3406581.3488;11.9910
KHEKRMTKDEER;1.0000;0.0000;0.6566;11.9261;906808.0781;12.1818
KHPCCVLSNPDQ;5.0000;48.4424;0.8524;12.5324;4075227.9624;12.1106
KIRRIDCLRQAD;9.0000;98.2379;0.6814;13.0077;9450388.8149;12.2797
KKAPCCVLSNPD;1.0000;0.0000;0.8249;11.5268;572606.4126;11.8749
KKAPGCVLSNPD;4.0000;34.2882;0.7650;11.5492;1175194.3822;11.4294
KKHEKRMSKDEE;12.0000;131.5259;0.7085;12.7126;7769231.8722;11.9569
KKHEKRMSKEEE;5.0000;47.8741;0.7091;12.3476;3294076.7442;11.9685
KKHEKRMTKDEE;1.0000;0.0000;0.6575;11.8969;876860.1408;12.1594
KKHPCCVLSNPD;5.0000;48.1788;0.8465;12.4467;3692224.3227;12.0447
KKPEKPLFSPTS;1.0000;0.0000;0.6910;9.5806;60921.4999;10.3790
KKPEKPLFSSAS;1.0000;0.0000;0.6963;9.6144;63342.0549;10.4050
KKPEKPLFSSTS;3.0000;20.7348;0.6925;10.0426;179605.7236;10.3674
KKPPCCVLSNPD;7.0000;69.8783;0.8312;12.0746;2846421.3908;11.6464
KKPSCCVLSNPD;1.0000;0.0000;0.8336;11.2143;399603.6856;11.6347
KKSEKSGFSSPS;4.0000;30.7644;0.6996;10.0210;202310.9559;10.2548
KKSGKLDFCSAL;4.0000;34.0578;0.7321;11.4493;1047479.4810;11.3526
KKTEMDKSPFNS;3.0000;23.2269;0.7783;11.6637;1161163.0952;11.6134
KLADSVMAGKAS;1.0000;0.0000;0.7165;10.8218;254312.9529;11.3330
KLDFCSALSGHA;1.0000;0.0000;0.7556;11.1375;365795.4253;11.5757
KLDFCSALSSQG;3.0000;22.4100;0.7510;11.1323;629780.6734;11.2050
KLRKDIRPECRE;6.0000;59.4113;0.7139;12.3145;3473736.3365;11.8823
KLRKDIRPEFRE;4.0000;34.7232;0.6728;11.7379;1460303.2146;11.5744
KLRKDIRPEYRE;3.0000;23.4010;0.6885;11.7770;1322858.1129;11.7005
KLRKDIRQEFRE;1.0000;0.0000;0.6357;11.4842;545200.8154;11.8422
KLRKDIRQEYRE;4.0000;35.9047;0.6497;12.2503;2634058.6972;11.9682
KMPSHCLSAQML;1.0000;0.0000;0.8593;11.7041;702306.0891;12.0112
KMRRIDCLRQAD;9.0000;99.9671;0.7095;13.2889;13063527.9289;12.4959
KMSSHCLSAQML;1.0000;0.0000;0.8622;11.6890;690167.9132;11.9996
KNPPGYLEDSFV;4.0000;34.2572;0.7570;11.5358;1157148.9333;11.4191
KNPPVYLEDSFV;1.0000;0.0000;0.7580;10.9538;296053.3805;11.4345
KNYVPSYDPSSP;5.0000;43.8322;0.7903;11.0329;725093.6330;10.9580
KPATTSEGGATS;1.0000;0.0000;0.6772;10.0997;110740.5855;10.7780
KPEIKQKWASRL;8.0000;81.9484;0.7541;12.2113;3561818.5391;11.7069
KPEKPLFSPTSP;1.0000;0.0000;0.6875;9.3180;45025.7514;10.1772
KPEKPLFSSASP;1.0000;0.0000;0.6927;9.3518;46814.7307;10.2032
KPEKPLFSSTSP;3.0000;20.3311;0.6887;9.7800;132742.6717;10.1655
KPEVKQKWASRL;7.0000;69.2753;0.7370;11.9438;2448625.3189;11.5459
KPITLDTTDFQE;3.0000;23.0569;0.6731;11.5531;1022357.3440;11.5284
KPITTSTEAYTA;2.0000;11.4207;0.7083;11.2369;579991.2850;11.4207
KPITTSTEGEAA;1.0000;0.0000;0.6839;10.6866;217644.6715;11.2291
KPLFSPTSPQDS;1.0000;0.0000;0.6949;9.3734;47993.9237;10.2198
KPLFSSASPQDS;1.0000;0.0000;0.7001;9.4073;49900.8356;10.2458
KPLFSSTSPQDS;3.0000;20.4163;0.6961;9.8354;141493.2891;10.2082
KPLPNGHLSFQD;4.0000;33.7208;0.7450;11.3031;885251.0297;11.2403
KPNTLDSTDFQE;1.0000;0.0000;0.7169;10.9572;297227.7623;11.4371
KPPCCVLSNPDQ;7.0000;70.2737;0.8382;12.1603;3141687.7824;11.7123
KPPTTSTEGGAA;3.0000;21.5793;0.6747;10.5919;338064.6333;10.7896
KPPTTSTEGGAT;1.0000;0.0000;0.6719;10.0658;106508.7418;10.7520
KPSCCVLSNPDQ;1.0000;0.0000;0.8407;11.3000;441055.5728;11.7006
KPTSEGGSSSPT;1.0000;0.0000;0.6791;9.2264;40522.0631;10.1068
KQKWASRLLAKL;18.0000;195.3992;0.7170;12.2866;5826276.3675;11.4941
KRHKSGSMEDDI;1.0000;0.0000;0.7555;11.4889;548190.1142;11.8458
KRHKSGSMEEDV;3.0000;23.3928;0.7406;11.7717;1314806.4273;11.6964
KRIKSVEDEMDS;1.0000;0.0000;0.7406;11.3329;458064.1742;11.7259
KRKYFKKHEKRM;18.0000;211.1593;0.6777;13.4927;23359325.9658;12.4211
KRLKSVEDEMDS;3.0000;22.8957;0.7254;11.4483;906115.7162;11.4479
KRMSKDEERAVK;12.0000;129.3949;0.6922;12.4606;5812370.8536;11.7632
KRMSKEEERAVK;5.0000;47.0992;0.6928;12.0955;2464387.2100;11.7748
KRMTKDEERAVK;1.0000;0.0000;0.6465;11.6449;656002.6022;11.9657
KRPKALDEGDLE;1.0000;0.0000;0.6539;10.6358;205279.3785;11.1900
KRPKSIDDSEME;3.0000;23.0185;0.7591;11.5282;993400.1963;11.5093
KRPKTISIDENM;5.0000;48.2560;0.7773;12.4718;3800439.8612;12.0640
KSEKSGFSSPSP;4.0000;30.1589;0.6933;9.7584;149523.6135;10.0530
KSGFSSPSPSQT;4.0000;30.1402;0.6927;9.7503;148137.2044;10.0467
KSGKLDFCSALS;4.0000;33.4173;0.7446;11.1715;760789.0215;11.1391
KSGSMEDDIDTS;1.0000;0.0000;0.7590;10.9765;303881.7117;11.4519
KSGSMEEDVDTS;3.0000;22.6050;0.7417;11.2592;728845.0071;11.3025
KSGVFNVSELVR;5.0000;45.3948;0.7138;11.5412;1301754.3825;11.3487
KSIDDSEMESPV;3.0000;22.5763;0.7721;11.2405;713299.0149;11.2881
KSPFNSPSPQDS;4.0000;31.2196;0.7378;10.2184;253932.3733;10.4065
KSPHCTNPALCV;5.0000;48.0436;0.8437;12.4027;3509869.0791;12.0109
KSPQCSNPGLCV;7.0000;69.9029;0.8355;12.0799;2863976.9472;11.6505
KSTSTAPDGAAL;1.0000;0.0000;0.6761;10.0014;98893.4482;10.7025
KSVEDEMDSPGE;4.0000;34.1588;0.7444;11.4931;1101678.9641;11.3863
KTEMDKSPFNSP;4.0000;34.2348;0.7890;11.5260;1144253.7459;11.4116
KTISIDENMEPS;5.0000;47.5568;0.8078;12.2444;2925022.4135;11.8892
KTTSTAPDGAAL;1.0000;0.0000;0.6629;10.2649;133937.1371;10.9050
KVHNPFLPTPML;4.0000;34.5988;0.7838;11.6839;1372317.0882;11.5329
KVPGHFTPVLAP;3.0000;21.9939;0.7023;10.8616;461153.9033;10.9969
KVPGSFLLPPPP;2.0000;10.0506;0.6744;9.4543;74497.6810;10.0506
KVWRLDLVMVIL;18.0000;208.2493;0.7453;13.2700;18076189.8817;12.2500
KWASRLLAKLRK;18.0000;194.6602;0.7135;12.2300;5458990.0669;11.4506
KWQLCYDISART;1.0000;0.0000;0.8079;12.4624;1681442.7200;12.5941
KYFKKHEKRMSK;17.0000;194.9635;0.7355;13.1610;15494243.7754;12.1852
KYFKKHEKRMTK;1.0000;0.0000;0.6797;12.1940;1234397.2770;12.3877
LACDPASQQPGP;2.0000;11.0842;0.7491;10.7991;350361.8713;11.0842
LACDPATQQPGP;1.0000;0.0000;0.7382;10.7615;237257.7096;11.2867
LACDPSNQQPGP;1.0000;0.0000;0.7846;10.8368;258734.3159;11.3446
LADLESPGGYYN;1.0000;0.0000;0.7597;11.2420;412534.0834;11.6560
LADLESPSYYNI;3.0000;23.2393;0.7977;11.6718;1171993.2267;11.6196
LADSVMAGKASD;1.0000;0.0000;0.7200;10.8862;273881.8681;11.3825
LAFFVQAPDSGQ;1.0000;0.0000;0.6983;10.8202;253848.2384;11.3318
LAGVRPASALHF;1.0000;0.0000;0.6967;10.5926;195334.9199;11.1569
LAGVRPGSPRAT;3.0000;21.4158;0.6727;10.4856;299105.7713;10.7079
LAITGKKAPGCV;2.0000;11.6991;0.7066;11.5990;880045.2891;11.6991
LAKAPQCASPGL;1.0000;0.0000;0.7308;10.5122;178069.9250;11.0951
LAKLRKDIRPEC;6.0000;58.6158;0.7165;12.1075;2737176.9451;11.7232
LAKLRKDIRPEF;4.0000;34.2460;0.6750;11.5309;1150665.4232;11.4153
LAKLRKDIRPEY;3.0000;23.0828;0.6912;11.5700;1042363.7194;11.5414
LAKLRKDIRQEF;1.0000;0.0000;0.6456;11.2772;429598.2647;11.6831
LAKLRKDIRQEY;4.0000;35.4274;0.6603;12.0433;2075541.7336;11.8091
LALPPATKPATT;1.0000;0.0000;0.6630;9.8209;80334.5948;10.5637
LALPPATKPTSE;1.0000;0.0000;0.6723;9.6022;62457.6088;10.3957
LAPPPPGLPRLA;2.0000;10.0858;0.6606;9.5002;78537.4228;10.0858
LAPSPHHSAVRP;1.0000;0.0000;0.7277;9.9662;94960.7314;10.6754
LAPSPHPSAVRP;2.0000;10.2770;0.6997;9.7489;104582.0442;10.2770
LAVTGKKAPGCV;1.0000;0.0000;0.6919;11.0885;345714.4398;11.5380
LAYDLNPASAGM;1.0000;0.0000;0.7774;11.4004;495076.4083;11.7778
LAYDLNPASTGL;1.0000;0.0000;0.7249;10.7085;223205.1866;11.2459
LAYDLNPSSTGM;1.0000;0.0000;0.7896;11.0390;326551.9481;11.5000
LAYFVHAADSSQ;4.0000;34.8124;0.7357;11.7766;1526818.3806;11.6041
LAYFVHTPESGQ;3.0000;23.1249;0.7297;11.5974;1075775.0896;11.5624
LAYFVRERDAEQ;3.0000;23.9502;0.6449;12.1342;1995960.4367;11.9751
LAYFVRERDSEQ;1.0000;0.0000;0.6919;11.3447;464305.6320;11.7349
LAYFVRERGEAG;1.0000;0.0000;0.6452;11.5053;558621.9214;11.8584
LAYYVQEQDSGQ;5.0000;47.5447;0.7097;12.2404;2911734.4422;11.8862
LCIQPHHISVSV;1.0000;0.0000;0.8183;11.5340;577413.3636;11.8805
LCLTQDEFHPFI;7.0000;73.0622;0.7537;12.7649;6302186.8038;12.1770
LCVQPHHIGVAV;4.0000;36.5173;0.7420;12.5159;3576599.3198;12.1724
LCVQPHHIGVSV;4.0000;35.7969;0.7770;12.2035;2495994.1746;11.9323
LCVQPHHIGVTI;4.0000;36.8875;0.7541;12.6765;4302635.6029;12.2958
LCVQPHHITVSV;5.0000;47.6878;0.7767;12.2870;3072082.1145;11.9220
LCYDISARTWWM;1.0000;0.0000;0.9193;13.5969;6207468.6853;13.4660
LDEGDLEGPGDD;1.0000;0.0000;0.6570;10.6990;220775.2422;11.2386
LDFCSALSGHAA;1.0000;0.0000;0.7573;11.1722;380700.7256;11.6024
LDFCSALSSQGS;3.0000;21.9830;0.7573;10.8546;457412.5136;10.9915
LDLFLAYYVQEQ;5.0000;47.8679;0.6887;12.3455;3286455.7163;11.9670
LDLVMVILFKGI;17.0000;191.6642;0.7024;12.8927;11377094.8502;11.9790
LDLVMVILFKGV;1.0000;0.0000;0.6902;11.4527;525805.2888;11.8180
LDLYLAFFVQAP;1.0000;0.0000;0.7011;11.0894;346066.1611;11.5387
LDLYLAYFVHAA;4.0000;36.0716;0.6983;12.3227;2863034.7117;12.0239
LDLYLAYFVHTP;3.0000;23.5154;0.7310;11.8514;1441250.9070;11.7577
LDLYLAYFVRER;5.0000;47.5202;0.6858;12.2324;2885162.1762;11.8800
LDSTDFQESFVT;1.0000;0.0000;0.7009;10.7661;238525.9881;11.2903
LDTTDFQESFVT;3.0000;22.9855;0.6735;11.5067;969148.7729;11.4928
LEDSFVKSGVFN;5.0000;45.9920;0.7275;11.7354;1627953.4491;11.4980
LEGPGDDVFYSG;1.0000;0.0000;0.7105;10.8856;273695.0802;11.3821
LESPGGYYNISP;1.0000;0.0000;0.8027;10.9642;299635.0490;11.4425
LESPSYYNINQV;3.0000;24.0268;0.8360;12.1841;2113818.6810;12.0134
LESSSYYSMSPG;4.0000;32.8011;0.8001;10.9043;559298.3906;10.9337
LESTDGERLAKA;1.0000;0.0000;0.6559;10.5766;191768.1565;11.1446
LESTDGERLMKS;5.0000;45.0789;0.7203;11.4384;1156528.5828;11.2697
LESTDGERLVKA;5.0000;44.5308;0.6553;11.2601;941921.6610;11.1327
LESTDGERLVKS;4.0000;32.6776;0.6726;10.8508;525869.5802;10.8925
LESTDGERLYKS;3.0000;22.2817;0.7022;11.0488;572073.0082;11.1408
LFKGIPLESTDG;17.0000;177.8883;0.6941;11.7725;3132847.8439;11.1180
LFKGVPLESTDG;1.0000;0.0000;0.6767;10.3325;144788.1016;10.9570
LFLAYYVQEQDS;5.0000;47.4228;0.7227;12.2008;2781885.0879;11.8557
LFSPTSPQDSSP;1.0000;0.0000;0.6893;9.0957;34858.2009;10.0063
LFSSASPQDSSP;1.0000;0.0000;0.6945;9.1295;36243.1995;10.0323
LFSSTSPQDSSP;3.0000;19.9893;0.6902;9.5577;102767.2073;9.9947
LGEKAEVKQKWA;3.0000;24.0519;0.6784;12.2004;2153929.4633;12.0259
LGEKPEIKQKWA;3.0000;23.9169;0.7272;12.1126;1946856.4544;11.9585
LGEKPEVKQKWA;2.0000;11.7974;0.7132;11.7270;1019729.9266;11.7974
LGELQGHLAYDL;3.0000;23.1584;0.6769;11.6192;1103111.1027;11.5792
LGELQGHMAYDL;1.0000;0.0000;0.7121;11.7850;770855.0469;12.0734
LGFQDSFVTSGV;4.0000;33.6123;0.6945;11.2561;838584.1868;11.2041
LGITWQSPGTWA;3.0000;24.2920;0.8182;12.3566;2578225.6910;12.1460
LGPPTASGPKRP;1.0000;0.0000;0.6713;9.4001;49492.5800;10.2403
LGPRDPAGIYQA;1.0000;0.0000;0.7123;10.9732;302753.7791;11.4494
LGPRDPTGIYQA;1.0000;0.0000;0.7105;10.9243;286151.7080;11.4118
LGRRPLGPPTAS;1.0000;0.0000;0.6685;9.5589;59421.2898;10.3624
LGRRSITSPPST;3.0000;20.7566;0.6947;10.0568;182561.0375;10.3783
LGTAFTQHHRPV;4.0000;34.9790;0.6874;11.8488;1659199.1890;11.6597
LHFPATPILPQT;1.0000;0.0000;0.7227;10.5141;178450.9231;11.0965
LHFPSGSLLPQS;1.0000;0.0000;0.7057;9.5748;60512.3136;10.3745
LHFPSTSIIQQS;3.0000;22.3760;0.7666;11.1102;613967.7155;11.1880
LHFPTSPIIQQP;4.0000;33.6339;0.7616;11.2655;847671.5556;11.2113
LHFPTTSILPQT;3.0000;22.0945;0.7225;10.9271;497250.4147;11.0472
LHGMPSPTALKK;1.0000;0.0000;0.7356;10.5297;181676.1663;11.1085
LHQARPLRTVPS;1.0000;0.0000;0.6962;10.1838;122008.6481;10.8427
LHQQQLRICDWT;3.0000;25.4877;0.7584;13.1345;6313287.8111;12.7439
LIQVSRTPVVTG;4.0000;33.2848;0.6817;11.1141;712096.6894;11.0949
LKDFVQFVCADG;1.0000;0.0000;0.6752;11.9026;882559.0554;12.1637
LKDLVSLACDPA;3.0000;22.4332;0.7208;11.1474;640840.3579;11.2166
LKDLVSLACDPS;1.0000;0.0000;0.7289;10.3579;149073.9906;10.9765
LKEFVQFVCSDG;3.0000;23.8704;0.7229;12.0824;1880204.8969;11.9352
LKEFVQLVCPDA;4.0000;35.2049;0.7146;11.9468;1857284.6107;11.7350
LKKSEKSGFSSP;4.0000;31.0983;0.6950;10.1658;239005.5580;10.3661
LKKSGKLDFCSA;4.0000;34.0578;0.7321;11.4493;1047479.4810;11.3526
LKMPSHCLSAQM;1.0000;0.0000;0.8593;11.7041;702306.0891;12.0112
LKMSSHCLSAQM;1.0000;0.0000;0.8622;11.6890;690167.9132;11.9996
LKNYVPSYDPSS;5.0000;44.2307;0.7854;11.1625;841804.0688;11.0577
LKSVEDEMDSPG;3.0000;22.4459;0.7376;11.1557;646936.9529;11.2229
LLAKLRKDIRPE;13.0000;134.1133;0.6666;11.7316;2613501.9535;11.1761
LLAKLRKDIRQE;5.0000;45.7754;0.6452;11.6649;1501145.9811;11.4439
LLGEKAEVKQKW;3.0000;23.7941;0.6872;12.0327;1775797.1430;11.8971
LLGEKPEIKQKW;3.0000;23.6592;0.7313;11.9449;1605076.7625;11.8296
LLGEKPEVKQKW;2.0000;11.6685;0.7160;11.5593;840711.6023;11.6685
LLPHVRAFAYTW;9.0000;97.1388;0.7650;12.8290;7692679.0858;12.1424
LLPHVRAFSYTW;4.0000;35.7066;0.7928;12.1643;2385988.6592;11.9022
LLPHVRAIAYTW;5.0000;48.7247;0.7698;12.6242;4529595.6339;12.1812
LLPPPPPVARPV;2.0000;9.9898;0.6634;9.3752;68009.3713;9.9898
LLPQSGPYFAHP;1.0000;0.0000;0.7458;10.3776;152496.7910;10.9916
LLSEKPEIKQKW;5.0000;46.4670;0.7562;11.8899;1944868.7784;11.6167
LLSEKPEVKQKW;5.0000;45.8228;0.7384;11.6804;1528033.2242;11.4557
LMKSPHCTNPAL;5.0000;47.3641;0.8331;12.1817;2721366.7830;11.8410
LNGSGQLKMPSH;1.0000;0.0000;0.7800;10.9524;295582.0578;11.4334
LNGSGQLKMSSH;1.0000;0.0000;0.7826;10.9373;290473.4206;11.4218
LNIIGEPFLQAE;3.0000;23.8204;0.7209;12.0498;1811038.7545;11.9102
LNPASAGMRRTL;1.0000;0.0000;0.7433;11.0031;313349.0892;11.4724
LNPASTGLRRTL;1.0000;0.0000;0.6901;10.3112;141273.4292;10.9406
LNPASTGMRRTL;1.0000;0.0000;0.7409;10.9541;296166.0045;11.4348
LNPNGSSQGKVH;4.0000;34.3365;0.7682;11.5702;1203857.4552;11.4455
LNPQDPLKDLVS;4.0000;32.6085;0.7094;10.8208;508025.0194;10.8695
LNPQDTLKNYVP;5.0000;46.6993;0.7588;11.9654;2121607.2298;11.6748
LNPRDPSFLHQQ;1.0000;0.0000;0.7527;10.8168;252861.2988;11.3292
LNPSSTGMRRTL;1.0000;0.0000;0.7519;10.6417;206684.7739;11.1946
LPAGLSASDPGT;1.0000;0.0000;0.6735;9.5845;61198.4663;10.3821
LPANVQNYGLNI;2.0000;12.3270;0.7768;12.4160;2254186.5052;12.3270
LPFPAQAILPPA;1.0000;0.0000;0.7120;10.0938;109998.8993;10.7735
LPFPTQAILPPA;4.0000;32.2076;0.7086;10.6469;415867.6138;10.7359
LPHVRAFAYTWF;9.0000;99.0525;0.7667;13.1402;11007462.3928;12.3816
LPHVRAFSYTWF;4.0000;36.4242;0.8035;12.4756;3414113.6194;12.1414
LPHVRAIAYTWF;5.0000;49.6815;0.7712;12.9354;6481403.0376;12.4204
LPMPDSKSTSTA;1.0000;0.0000;0.7281;9.9025;88245.9555;10.6264
LPMPDSKTTSTA;1.0000;0.0000;0.7256;10.1659;119516.6197;10.8289
LPMPDTKPPTTS;2.0000;10.6120;0.7212;10.1848;172732.8400;10.6120
LPNGHLSFQDCF;4.0000;36.0718;0.8009;12.3227;2863336.7107;12.0239
LPPALSASDPAT;1.0000;0.0000;0.6749;9.3583;47166.1497;10.2082
LPPAPSSYFSHP;5.0000;41.5990;0.7406;10.3065;314205.9551;10.3997
LPPATKPATTSE;1.0000;0.0000;0.6765;9.7209;71602.8398;10.4869
LPPATKPTSEGG;1.0000;0.0000;0.6748;9.6988;69803.7152;10.4699
LPPPPPPPMARP;4.0000;30.1520;0.7044;9.7555;149013.9051;10.0507
LPPPPPVARPVP;2.0000;9.8901;0.6647;9.2455;58580.3324;9.8901
LPQSGPYFAHPT;1.0000;0.0000;0.7491;10.4963;174825.8300;11.0828
LPQTASTYFPHT;4.0000;33.7901;0.7393;11.3332;916445.5190;11.2634
LPRLALPPATKP;2.0000;10.2774;0.6618;9.7494;104632.2354;10.2774
LPSPSTLKKSEK;1.0000;0.0000;0.6693;9.2542;41839.7733;10.1282
LPSQPYYHDMNS;1.0000;0.0000;0.8662;11.5734;604173.5976;11.9107
LPSTSSSGSKRH;4.0000;30.4871;0.6946;9.9008;176154.0743;10.1624
LPSTSSTSSTKR;4.0000;29.8338;0.6669;9.6174;127120.8635;9.9446
LPTNVPNYGLNI;1.0000;0.0000;0.8027;11.7176;713334.4077;12.0216
LPTPMLPPPPPP;4.0000;29.6652;0.6880;9.5443;116857.2939;9.8884
LPVLAGVRPASA;1.0000;0.0000;0.6718;9.9154;89569.4246;10.6364
LPVLAGVRPGSP;3.0000;20.7610;0.6701;10.0596;183169.6504;10.3805
LPVPDTKPPTTS;2.0000;10.2348;0.6712;9.6940;98176.2874;10.2348
LQARKRKYFKKH;18.0000;203.2925;0.6570;12.8907;11679740.0996;11.9584
LQGHLAYDLNPA;2.0000;11.7328;0.7280;11.6429;925623.7541;11.7328
LQGHLAYDLNPS;1.0000;0.0000;0.7509;11.0294;322981.5939;11.4926
LQGHMAYDLNPA;1.0000;0.0000;0.7680;11.9848;970240.0883;12.2270
LQRSLSSPPSSK;5.0000;38.9575;0.6619;9.4474;116850.8176;9.7394
LRDQAGTRSLGW;1.0000;0.0000;0.7177;11.2072;396318.0180;11.6292
LRICDWTMNQNG;3.0000;26.9664;0.8066;14.0963;19107046.7261;13.4832
LRKDIRPECRED;6.0000;59.6588;0.7155;12.3789;3741033.9757;11.9318
LRKDIRPEFRED;4.0000;34.8717;0.6744;11.8023;1572670.8684;11.6239
LRKDIRPEYRED;3.0000;23.4999;0.6901;11.8414;1424649.6181;11.7500
LRKDIRQEFRED;1.0000;0.0000;0.6353;11.5486;587153.0181;11.8917
LRKDIRQEYRED;4.0000;36.0532;0.6491;12.3146;2836744.6823;12.0177
LRNPEHRGALHG;1.0000;0.0000;0.7124;11.3404;462039.7034;11.7317
LRPTRPLQTVPL;1.0000;0.0000;0.6644;9.7614;75018.6186;10.5180
LRQADKVWRLDL;18.0000;200.8904;0.6934;12.7068;9451817.0902;11.8171
LRRTLPSTSSSG;1.0000;0.0000;0.6673;9.2028;39432.2223;10.0886
LSAQMLAPPPPG;2.0000;10.6119;0.7253;10.1845;172686.5342;10.6119
LSDLESSSYYSM;4.0000;33.2504;0.8027;11.0992;699974.6861;11.0835
LSEKPEIKQKWA;5.0000;46.9825;0.7572;12.0575;2359002.6488;11.7456
LSEKPEVKQKWA;5.0000;46.3383;0.7401;11.8480;1853407.5220;11.5846
LSFQDCFVTSGV;4.0000;34.9488;0.7498;11.8357;1634380.4570;11.6496
LSGHAASPRMAF;1.0000;0.0000;0.7626;10.9386;290910.6355;11.4228
LSITGKKAPGCV;1.0000;0.0000;0.7309;10.9856;307077.7181;11.4589
LSITGKKPSCCV;1.0000;0.0000;0.8037;11.2527;417664.9915;11.6643
LSNPDQKGKIRR;9.0000;91.4521;0.7178;11.9042;2652579.3831;11.4315
LSNPDQKGKMRR;9.0000;93.1813;0.7485;12.1854;3666732.1878;11.6477
LSPRDPSFLHQQ;2.0000;10.8287;0.7253;10.4667;238956.2787;10.8287
LSSFTQHHRPVI;4.0000;34.1804;0.7541;11.5025;1113618.8576;11.3935
LSSPPSSKRPKT;5.0000;39.1054;0.6607;9.4955;123504.9857;9.7763
LSSQGSSPRMAF;3.0000;21.6238;0.7532;10.6209;349529.5807;10.8119
LSTFPQHHHPGI;5.0000;46.2549;0.7705;11.8209;1796386.3771;11.5637
LSVTGKKAPCCV;1.0000;0.0000;0.7702;11.3557;470215.8772;11.7434
LTITGKKPPCCV;3.0000;23.7568;0.7820;12.0085;1726849.5044;11.8784
LTMTDTKPITTS;3.0000;22.7429;0.7227;11.3489;808110.3419;11.3714
LTPPSPSFATTG;1.0000;0.0000;0.6850;9.5063;55928.3135;10.3219
LTPPSPSFTTTG;1.0000;0.0000;0.6812;9.4573;52861.3795;10.2843
LTQDEFHPFIEA;17.0000;190.7549;0.6978;12.8187;10448705.6021;11.9222
LTVTGKKHPCCV;5.0000;48.4628;0.7605;12.5390;4106413.2516;12.1157
LTVTGKKPPCCV;4.0000;35.1521;0.7644;11.9239;1808988.1402;11.7174
LVCPDAGQQAGQ;4.0000;35.3442;0.7036;12.0072;1991122.0040;11.7814
LVKAAACAHPVL;1.0000;0.0000;0.7160;11.2965;439263.2470;11.6979
LVKAAQCGHPVL;3.0000;23.4197;0.7175;11.7891;1341504.2296;11.7098
LVKAGQCTNPIL;1.0000;0.0000;0.7439;11.5903;616084.6562;11.9238
LVKSPQCSNPGL;4.0000;33.3103;0.7689;11.1251;721205.9866;11.1034
LVMVILFKGIPL;17.0000;187.6427;0.7319;12.5657;7807769.0704;11.7277
LVMVILFKGVPL;1.0000;0.0000;0.7162;11.1257;360844.8664;11.5666
LVPFQVSNRTPI;3.0000;22.6279;0.7429;11.2741;741448.9473;11.3140
LVRVSQTPIAAG;4.0000;33.4334;0.6847;11.1785;766944.4523;11.1445
LVRVSQTPVATA;4.0000;32.9193;0.6674;10.9556;593315.4294;10.9731
LVRVSRTPITQG;5.0000;44.4103;0.6822;11.2209;900368.5353;11.1026
LVSLACDPASQQ;2.0000;11.1876;0.7431;10.9336;409074.9194;11.1876
LVSLACDPATQQ;1.0000;0.0000;0.7282;10.8961;277016.9541;11.3901
LVSLACDPSNQQ;1.0000;0.0000;0.7777;10.9713;302092.5737;11.4480
LYKSPQCSNPGL;3.0000;22.7034;0.8029;11.3232;784571.8668;11.3517
LYLAFFVQAPDS;1.0000;0.0000;0.7243;10.9446;292934.5095;11.4274
LYLAYFVHAADS;4.0000;35.7378;0.7325;12.1779;2423472.0496;11.9126
LYLAYFVHTPES;3.0000;23.3161;0.7565;11.7218;1241417.5107;11.6581
LYLAYFVRERDA;3.0000;24.0178;0.6758;12.1783;2099711.3917;12.0089
LYLAYFVRERDS;1.0000;0.0000;0.7179;11.3887;488440.4554;11.7688
LYLAYFVRERGE;1.0000;0.0000;0.6765;11.6807;683648.3209;11.9932
LYPSASEDTLGI;1.0000;0.0000;0.7273;10.4638;168418.7827;11.0579
LYPSTSEDTLGI;2.0000;11.0203;0.7243;10.7159;318366.4461;11.0203
MAFGHHPLPVLA;1.0000;0.0000;0.7595;11.3095;445872.2091;11.7079
MAFTHHPLPVLA;3.0000;23.3951;0.7591;11.7732;1317076.1883;11.6976
MAGKASDGSIKW;1.0000;0.0000;0.8000;11.8390;820276.8710;12.1149
MARPVPLPMPDT;2.0000;11.3033;0.7791;11.0842;486494.6064;11.3033
MARPVPLPVPDT;2.0000;10.9262;0.7280;10.5935;276509.2863;10.9262
MAYDLNPASTGM;1.0000;0.0000;0.8236;11.9944;980965.4697;12.2343
MDEFHPFIEALL;1.0000;0.0000;0.7462;11.8938;873749.3770;12.1570
MDKSPFNSPSPQ;4.0000;33.0360;0.7961;11.0062;628899.7021;11.0120
MDSPGEEPFYTG;3.0000;23.3219;0.7763;11.7255;1246768.2557;11.6609
MDSPGEEPFYTS;1.0000;0.0000;0.7914;10.9715;302141.3942;11.4481
MEDDIDTSPGGE;1.0000;0.0000;0.7372;11.3480;466114.0115;11.7375
MEEDVDTSPGGD;3.0000;23.1530;0.7215;11.6157;1098641.2611;11.5765
MEGGISPNVKTE;1.0000;0.0000;0.7618;11.5475;586454.2030;11.8909
MEGGISSPVKKT;2.0000;11.3292;0.7448;11.1178;505718.1176;11.3292
MEPSPTGDFYPS;5.0000;44.7405;0.7898;11.3283;1018846.9336;11.1851
MESPVDDVFYPG;3.0000;23.3810;0.7776;11.7640;1303230.2081;11.6905
MGSDQEDSKPIT;2.0000;11.4800;0.7575;11.3140;633833.5985;11.4800
MGSRLTQDEFHP;1.0000;0.0000;0.7503;11.3276;455278.4443;11.7218
MKKPEKPLFSPT;1.0000;0.0000;0.7402;10.3683;150880.7744;10.9845
MKKPEKPLFSSA;1.0000;0.0000;0.7457;10.4022;156875.6237;11.0105
MKKPEKPLFSST;3.0000;21.9457;0.7423;10.8303;444819.1644;10.9729
MKLADSVMAGKA;1.0000;0.0000;0.7372;11.6095;629842.2617;11.9385
MKSPHCTNPALC;5.0000;49.5523;0.8972;12.8934;6175316.5642;12.3881
MLAPPPPGLPRL;2.0000;10.4511;0.7091;9.9755;135741.6867;10.4511
MLPPPPPPPMAR;4.0000;31.9335;0.7669;10.5280;362675.6885;10.6445
MMYSPICLTQDE;5.0000;50.5692;0.8701;13.2241;9036982.6983;12.6423
MNQNGRHLYPSA;1.0000;0.0000;0.8286;12.1436;1164791.1398;12.3490
MNQNGRHLYPST;2.0000;12.3113;0.8274;12.3956;2201835.2679;12.3113
MNSGINLQRSLS;1.0000;0.0000;0.8193;11.3139;448120.7337;11.7112
MNSGVNLQRSLS;4.0000;34.6506;0.7994;11.7064;1408307.5981;11.5502
MPDSKSTSTAPD;1.0000;0.0000;0.7398;10.0998;110759.8349;10.7781
MPDSKTTSTAPD;1.0000;0.0000;0.7351;10.3633;150008.4735;10.9806
MPDTKPPTTSTE;2.0000;10.9662;0.7309;10.6456;293623.6938;10.9662
MPSHCLSAQMLA;1.0000;0.0000;0.8615;11.7388;730923.4048;12.0379
MPSPTALKKSEK;1.0000;0.0000;0.7288;10.2096;125687.1169;10.8625
MPSPTTLKKSEK;2.0000;10.8249;0.7253;10.4617;237589.6565;10.8249
MRRASQSGRPGE;1.0000;0.0000;0.7376;10.7911;245474.1584;11.3094
MRRIDCLRQADK;9.0000;99.9671;0.7095;13.2889;13063527.9289;12.4959
MRRSLPSTSSTS;4.0000;31.1099;0.7225;10.1709;240398.4766;10.3700
MRRTLPSTSSSG;3.0000;21.1656;0.7259;10.3228;247997.4568;10.5828
MSKDEERAVKDE;12.0000;130.3650;0.6952;12.5753;6633225.1443;11.8514
MSKEEERAVKDE;5.0000;47.4520;0.6958;12.2103;2812421.2337;11.8630
MSPGAMRRSLPS;4.0000;33.1052;0.7830;11.0362;650999.5507;11.0351
MSSHCLSAQMLA;1.0000;0.0000;0.8646;11.7237;718290.6270;12.0262
MSSPTMKKPEKP;1.0000;0.0000;0.7860;10.5553;187115.7870;11.1282
MSSPTTMKKPEK;4.0000;33.9572;0.7826;11.4057;996167.2148;11.3191
MTDTKPITTSTE;3.0000;23.0696;0.7264;11.5614;1032107.7198;11.5348
MTKDEERAVKDE;1.0000;0.0000;0.6461;11.7596;748646.8199;12.0539
MVILFKGIPLES;17.0000;186.6037;0.7588;12.4812;7084126.5784;11.6627
MVILFKGVPLES;1.0000;0.0000;0.7415;11.0412;327400.9113;11.5017
MYSPICLTQDEF;5.0000;49.5493;0.8319;12.8924;6168198.2897;12.3873
MYSPLCLTQDEF;3.0000;24.2186;0.8178;12.3088;2440313.7049;12.1093
MYSPYCLTQDEF;4.0000;37.4237;0.8447;12.9090;5623451.4625;12.4746
MYSSPLCLTQDE;4.0000;35.2764;0.8225;11.9778;1924802.6257;11.7588
NDPAKNPPGYLE;3.0000;23.1852;0.7763;11.6366;1125510.6939;11.5926
NDPAKNPPVYLE;1.0000;0.0000;0.7773;11.1796;383945.0984;11.6081
NDVDAGPASLKK;3.0000;22.5251;0.7003;11.2072;686501.3047;11.2626
NFLNIPQQSQSW;1.0000;0.0000;0.8635;11.9836;968898.2522;12.2260
NFPIGEIPSQPY;4.0000;35.0181;0.8116;11.8657;1691882.0945;11.6727
NFPIGELPSQPY;1.0000;0.0000;0.7882;10.9020;278898.5041;11.3947
NFSLADLESPGG;1.0000;0.0000;0.7262;10.4580;167279.8851;11.0534
NFSLADLESPSY;3.0000;22.2085;0.7679;11.0013;541581.2560;11.1043
NFSLGELQGHLA;3.0000;23.1588;0.7152;11.6194;1103416.6230;11.5794
NFSLGELQGHMA;1.0000;0.0000;0.7566;11.7852;771068.5449;12.0736
NFSLSDLESSSY;4.0000;32.5574;0.7691;10.7986;495226.6073;10.8525
NGHLGFQDSFVT;4.0000;35.6589;0.7141;12.1437;2329883.2690;11.8863
NGHLSFQDCFVT;4.0000;36.9954;0.7645;12.7233;4540886.5825;12.3318
NGRHLYPSASED;1.0000;0.0000;0.7709;11.0406;327163.4352;11.5012
NGRHLYPSTSED;2.0000;11.4636;0.7682;11.2926;618445.6297;11.4636
NGSGQGKVPGSF;2.0000;11.1999;0.7258;10.9496;416658.9045;11.1999
NGSGQLKMPSHC;1.0000;0.0000;0.8427;11.6642;670733.8345;11.9805
NGSGQLKMSSHC;1.0000;0.0000;0.8460;11.6490;659141.3318;11.9689
NGSSQGKVHNPF;4.0000;35.0541;0.7832;11.8814;1722600.8672;11.6847
NIIGEPFLQAES;1.0000;0.0000;0.7503;11.4279;510996.4594;11.7989
NIIGEPFLQAET;2.0000;12.0014;0.7133;11.9924;1384144.3316;12.0014
NINQVTLGRRSI;3.0000;24.1010;0.7347;12.2324;2234661.4303;12.0505
NISPVTLGRRPL;1.0000;0.0000;0.7207;10.4091;158136.0437;11.0159
NLQARKRKYFKK;18.0000;204.8319;0.6683;13.0085;13376377.0811;12.0489
NLQRSLSSPPSS;5.0000;40.1056;0.7002;9.8208;179615.7358;10.0264
NMEPSPTGDFYP;5.0000;46.7425;0.8207;11.9795;2156268.5882;11.6856
NPALCVQPHHIT;5.0000;48.8709;0.8050;12.6718;4784484.0060;12.2177
NPASAGMRRTLP;1.0000;0.0000;0.7573;10.8735;269905.3591;11.3728
NPASTGLRRTLP;1.0000;0.0000;0.7007;10.1815;121686.8246;10.8409
NPASTGMRRTLP;1.0000;0.0000;0.7545;10.8245;255104.5928;11.3351
NPDQKGKIRRID;9.0000;95.7803;0.6957;12.6080;5964971.8176;11.9725
NPDQKGKMRRID;9.0000;97.5095;0.7250;12.8893;8245541.7930;12.1887
NPEHRGALHGMP;1.0000;0.0000;0.7812;11.6916;692244.2326;12.0016
NPFLPTPMLPPP;4.0000;32.1483;0.7620;10.6212;403742.6166;10.7161
NPGLCVQPHHIG;7.0000;73.2044;0.8041;12.7958;6529973.7210;12.2007
NPILCIQPHHIS;1.0000;0.0000;0.8685;12.1129;1124384.6608;12.3254
NPNGSSQGKVHN;4.0000;35.5042;0.8050;12.0766;2156653.5371;11.8347
NPPGYLEDSFVK;4.0000;34.2572;0.7570;11.5358;1157148.9333;11.4191
NPPVYLEDSFVK;1.0000;0.0000;0.7580;10.9538;296053.3805;11.4345
NPQDPLKDLVSL;4.0000;32.6085;0.7094;10.8208;508025.0194;10.8695
NPQDTLKNYVPS;5.0000;46.2541;0.7785;11.8206;1795876.1732;11.5635
NPQGDADIKPLP;1.0000;0.0000;0.7327;10.7432;232304.7364;11.2726
NPRDPSFLHQQQ;1.0000;0.0000;0.7595;11.0355;325266.1597;11.4973
NPSSTGMRRTLP;1.0000;0.0000;0.7609;10.5120;178029.3291;11.0950
NQNGRHLYPSAS;1.0000;0.0000;0.8036;11.3558;470310.5718;11.7435
NQNGRHLYPSTS;2.0000;11.7059;0.8010;11.6079;889040.4198;11.7059
NQQGDADIKPLP;3.0000;23.0807;0.7206;11.5686;1040765.2089;11.5404
NQQPGPPTLHQA;1.0000;0.0000;0.7382;10.7984;247562.2366;11.3151
NQVTLGRRSITS;3.0000;22.7264;0.7179;11.3381;798176.2394;11.3632
NRFVSIGPRDGN;1.0000;0.0000;0.7552;11.5672;599889.0840;11.9060
NRFVSVGPRDPS;4.0000;33.1297;0.7379;11.0468;659017.4990;11.0432
NRNWTEDMEGGI;1.0000;0.0000;0.7418;13.2459;4143983.5661;13.1963
NRSFVGLGPRDP;2.0000;11.1391;0.7230;10.8705;380377.4763;11.1391
NRTPILPANVQN;2.0000;11.9764;0.7767;11.9599;1333249.2290;11.9764
NRTPILPTNVPN;1.0000;0.0000;0.7898;11.2615;421904.9963;11.6710
NRYVGLSPRDPS;2.0000;11.0523;0.7507;10.7576;334017.7150;11.0523
NSGINLQRSLSS;1.0000;0.0000;0.7740;10.5261;180938.8064;11.1058
NSGVNLQRSLSS;4.0000;32.8342;0.7533;10.9187;568635.8087;10.9447
NSPAAGSRTWHE;4.0000;35.5573;0.8086;12.0996;2214668.2070;11.8524
NSPSPQDSPRLS;3.0000;20.3795;0.7141;9.8115;137643.2097;10.1897
NSPSPQDSSPRL;1.0000;0.0000;0.7141;9.3343;45881.0699;10.1897
NSPTSSSRNWTE;2.0000;11.4524;0.8355;11.2781;608148.7168;11.4524
NSSGQVVGKVPG;3.0000;22.1862;0.7138;10.9868;532610.2241;11.0931
NTLDSTDFQESF;1.0000;0.0000;0.7329;11.1203;358620.0843;11.5625
NVKTEMDKSPFN;1.0000;0.0000;0.7880;11.8570;837489.9512;12.1287
NVPNYGLNIIGE;1.0000;0.0000;0.7779;12.4350;1629105.2448;12.5730
NVQNYGLNIIGE;2.0000;12.8407;0.7148;13.0843;4865781.2923;12.8407
NVSELVRVSRTP;5.0000;44.0878;0.7140;11.1160;797933.7145;11.0219
NVTELVRVSQTP;4.0000;33.8038;0.7016;11.3391;922718.1675;11.2679
NWTEDIEGGISS;1.0000;0.0000;0.8056;12.0066;994825.6422;12.2437
NWTEDMEGGISP;1.0000;0.0000;0.8332;12.3029;1399359.9540;12.4715
NWTEDMEGGISS;2.0000;12.4598;0.8380;12.5888;2750348.7562;12.4598
NYGLNIIGEPFL;3.0000;24.6119;0.7691;12.5647;3276183.8518;12.3059
NYVPSYDPSSPQ;5.0000;44.0957;0.7981;11.1186;800309.4044;11.0239
PAAGSRTWHERD;5.0000;47.4033;0.7557;12.1944;2761640.8465;11.8508
PAAGSSQSSGWP;3.0000;21.4656;0.7583;10.5180;310467.1670;10.7328
PAGIYQAQSWYL;1.0000;0.0000;0.8148;12.0036;991445.9433;12.2414
PAGLRDQAGTRS;1.0000;0.0000;0.6701;10.4020;156840.4445;11.0104
PAGLSASDPGTA;1.0000;0.0000;0.6812;9.7522;74229.8635;10.5109
PAIRYHPQETLK;4.0000;34.8636;0.7311;11.7988;1566334.7296;11.6212
PAKNPPGYLEDS;4.0000;33.2763;0.7517;11.1104;709078.7146;11.0921
PAKNPPVYLEDS;1.0000;0.0000;0.7530;10.5284;181415.8441;11.1075
PALCVQPHHITV;5.0000;47.7819;0.7731;12.3176;3182263.9755;11.9455
PALRPTRPLQTV;1.0000;0.0000;0.6704;9.9291;90992.8330;10.6469
PALSASDPATAT;1.0000;0.0000;0.6829;9.7743;76143.0680;10.5279
PANRFVSVGPRD;4.0000;33.8501;0.7273;11.3593;944329.7435;11.2834
PANRSFVGLGPR;2.0000;11.1162;0.7208;10.8408;367591.4713;11.1162
PANVQNYGLNII;2.0000;12.6050;0.7776;12.7777;3418643.0993;12.6050
PAPGSSQGPWGG;1.0000;0.0000;0.7551;10.2974;139042.5986;10.9299
PAPPLPPALSAS;1.0000;0.0000;0.6583;8.7830;24320.0343;9.7660
PAPSSYFSHPTI;5.0000;43.4746;0.7760;10.9166;634220.3202;10.8686
PAQAILPPAPSS;1.0000;0.0000;0.7033;9.4931;55080.9660;10.3117
PASAGMRRTLPS;1.0000;0.0000;0.7291;10.2223;127531.5371;10.8723
PASALHFPSGSL;1.0000;0.0000;0.7108;9.6914;69209.1457;10.4642
PASLKKSGKLDF;3.0000;21.4118;0.6847;10.4830;298206.9169;10.7059
PASQQPGPLNGS;2.0000;10.6361;0.7236;10.2160;179061.1826;10.6361
PASTGLRRTLPS;1.0000;0.0000;0.6693;9.5304;57497.5904;10.3404
PASTGMRRTLPS;1.0000;0.0000;0.7257;10.1733;120538.1062;10.8346
PATKPATTSEGG;1.0000;0.0000;0.6747;10.1148;112688.2111;10.7896
PATKPTSEGGSS;1.0000;0.0000;0.6839;9.5389;58065.5134;10.3470
PATLKKSGKLDF;1.0000;0.0000;0.6728;10.2693;134626.3123;10.9084
PATPILPQTAST;1.0000;0.0000;0.6978;9.9559;93843.3780;10.6675
PATQQPGPPALR;1.0000;0.0000;0.6853;9.8849;86481.1605;10.6129
PATTSEGGATSP;1.0000;0.0000;0.6830;9.8371;81845.9506;10.5761
PCCVLSNPDQKG;13.0000;142.9617;0.8288;12.6909;7886620.0499;11.9135
PDAGQQAGQVGF;4.0000;34.7254;0.6566;11.7388;1461843.8155;11.5751
PDGAALTPPSPS;2.0000;10.0812;0.6748;9.4942;77995.7649;10.0812
PDQKGKIRRIDC;9.0000;97.0429;0.7179;12.8134;7555709.0645;12.1304
PDQKGKMRRIDC;9.0000;98.7721;0.7477;13.0946;10444460.8915;12.3465
PDSGQSDSSNPQ;1.0000;0.0000;0.7391;9.8500;83077.3026;10.5861
PDSKSTSTAPDG;1.0000;0.0000;0.6878;9.5890;61513.8961;10.3855
PDSKTTSTAPDG;1.0000;0.0000;0.6841;9.8525;83311.8401;10.5880
PDTKPPTTSTEG;4.0000;31.7209;0.6800;10.4358;326145.9790;10.5736
PDTSPANRSFVG;1.0000;0.0000;0.7362;10.4167;159527.5964;11.0217
PECREDFVLAIT;2.0000;12.0049;0.7226;11.9969;1391341.5687;12.0049
PECREDFVLAVT;1.0000;0.0000;0.7096;11.4864;546570.5879;11.8438
PECREDFVLSIT;2.0000;11.7647;0.7551;11.6844;970972.7425;11.7647
PECREDFVLSVT;1.0000;0.0000;0.7386;11.1739;381434.1170;11.6037
PEFREDFVLTIT;3.0000;23.3187;0.6810;11.7235;1243853.5158;11.6594
PEFREDFVLTVT;1.0000;0.0000;0.6678;11.0368;325754.5392;11.4983
PEHRGALHGMPS;1.0000;0.0000;0.7691;11.0404;327088.6185;11.5011
PEIKQKWASRLL;8.0000;81.2329;0.7547;12.0783;3056181.2069;11.6047
PEKPLFSPTSPQ;1.0000;0.0000;0.6951;9.4037;49696.3849;10.2431
PEKPLFSSASPQ;1.0000;0.0000;0.7004;9.4376;51670.9396;10.2691
PEKPLFSSTSPQ;3.0000;20.4629;0.6963;9.8657;146512.4002;10.2314
PENGHLGFQDSF;4.0000;35.2254;0.7461;11.9556;1876377.8218;11.7418
PESGQSDSSNQQ;3.0000;21.7310;0.7495;10.6906;378742.4292;10.8655
PEVKQKWASRLL;7.0000;68.6620;0.7368;11.8108;2101017.3877;11.4437
PEYREDFVLTVT;3.0000;23.2488;0.6836;11.6780;1180376.8715;11.6244
PFIEALLPHVRA;18.0000;193.4509;0.7139;12.1375;4907254.3053;11.3795
PFLPTPMLPPPP;4.0000;30.6817;0.7156;9.9852;194125.3935;10.2272
PFNSPSPQDSPR;3.0000;20.8812;0.7393;10.1378;200417.6916;10.4406
PFNSPSPQDSSP;1.0000;0.0000;0.7295;9.3538;46918.9692;10.2047
PFPAQAILPPAP;1.0000;0.0000;0.7190;9.9642;94748.2965;10.6739
PFPTQAILPPAP;4.0000;31.9087;0.7154;10.5173;358210.3842;10.6362
PFQVSNRTPILP;3.0000;22.1947;0.7506;10.9923;535991.5133;11.0973
PFYTGQGRSPGS;3.0000;21.9428;0.7309;10.8284;443839.6714;10.9714
PFYTSQGRSPGS;1.0000;0.0000;0.7357;10.0744;107559.9547;10.7585
PGAMRRSLPSTS;4.0000;31.8963;0.7283;10.5119;356000.7094;10.6321
PGCVLSNPDQKG;4.0000;34.4039;0.7688;11.5994;1245090.9188;11.4680
PGDDVFYSGPGR;1.0000;0.0000;0.7233;10.7056;222471.0173;11.2437
PGEEPFYTGQGR;3.0000;23.0412;0.7068;11.5430;1010443.5072;11.5206
PGEEPFYTSQGR;1.0000;0.0000;0.7294;10.7889;244870.5352;11.3078
PGESGPAGLRDQ;1.0000;0.0000;0.6840;10.1685;119867.2089;10.8309
PGGDYYTSPNSP;1.0000;0.0000;0.7867;10.5764;191729.8743;11.1445
PGGDYYTSPSSP;2.0000;10.6439;0.7477;10.2263;181186.5141;10.6439
PGGEYYTSSNSP;1.0000;0.0000;0.7901;10.5764;191727.7563;11.1444
PGGYYNISPVTL;1.0000;0.0000;0.7848;11.1674;378597.8587;11.5987
PGHFTPVLAPSP;3.0000;21.1336;0.7116;10.3020;242125.9077;10.5668
PGIPGVAHSVIS;4.0000;33.2970;0.7447;11.1193;716424.8980;11.0990
PGIPGVAQSVIS;1.0000;0.0000;0.7275;10.3474;147287.9460;10.9684
PGLCVQPHHIGV;8.0000;83.4994;0.7721;12.4996;4963688.0042;11.9285
PGLPRLALPPAT;2.0000;10.2767;0.6618;9.7485;104529.4027;10.2767
PGLPSPSTLKKS;1.0000;0.0000;0.6568;8.9112;28189.7352;9.8645
PGMPSPTTLKKS;2.0000;10.5612;0.7183;10.1187;160077.0985;10.5612
PGPLNGSGQLKM;2.0000;11.2480;0.7535;11.0121;447760.1055;11.2480
PGPPALRPTRPL;1.0000;0.0000;0.6658;9.3123;44733.3230;10.1728
PGPPTLHQARPL;1.0000;0.0000;0.6953;9.8871;86701.5493;10.6146
PGPYFSHPAIRY;4.0000;34.7743;0.8032;11.7601;1498043.3893;11.5914
PGRSPAPGSSQG;1.0000;0.0000;0.6858;9.3394;46149.2254;10.1936
PGSFLLPPPPPV;2.0000;9.8487;0.6673;9.1917;55059.6106;9.8487
PGSGSQSSGWHE;4.0000;33.4148;0.7887;11.1704;759827.6674;11.1383
PGSPRATASALH;3.0000;21.3620;0.7023;10.4506;287292.6428;10.6810
PGSPSHNDPAKN;1.0000;0.0000;0.7840;10.5708;190492.6611;11.1401
PGSSQGPWGGDV;1.0000;0.0000;0.7573;10.6089;199030.9343;11.1694
PGTGRSPAAGSS;3.0000;20.6905;0.6832;10.0138;173751.7148;10.3453
PGTSPANRSFVG;1.0000;0.0000;0.7315;10.3515;147983.7355;10.9716
PGTWASLVPFQV;3.0000;22.8012;0.7580;11.3868;844199.3341;11.4006
PGVAHSVISTRT;4.0000;33.3784;0.7159;11.1547;746148.9894;11.1261
PGVAQSVISTRT;1.0000;0.0000;0.6995;10.3827;153398.8453;10.9955
PGYLEDSFVKSG;4.0000;33.3592;0.7242;11.1464;739056.9899;11.1197
PGYLRNPEHRGA;1.0000;0.0000;0.7439;11.2974;439724.7713;11.6986
PHATPSTLHFPT;4.0000;32.7871;0.7312;10.8982;555411.2101;10.9290
PHCTNPALCVQP;5.0000;48.3537;0.8462;12.5035;3942088.9103;12.0884
PHHIGVAVKELD;4.0000;35.2726;0.6930;11.9761;1921187.5157;11.7575
PHHIGVSVKELD;4.0000;34.5521;0.7236;11.6637;1340735.2680;11.5174
PHHIGVTIKELD;4.0000;35.6428;0.7052;12.1367;2311181.3949;11.8809
PHHISVSVKELD;1.0000;0.0000;0.7435;10.7847;243684.9960;11.3045
PHHITVSVKELD;5.0000;46.0282;0.7232;11.7472;1650183.6739;11.5070
PHHSAVRPVTLT;1.0000;0.0000;0.7141;10.4625;168154.1740;11.0569
PHLNPQDPLKDL;4.0000;33.1885;0.7292;11.0723;678657.0279;11.0628
PHLNPQDTLKNY;5.0000;47.4260;0.7787;12.2018;2785213.9848;11.8565
PHPSAVRPVTLT;2.0000;10.6585;0.6971;10.2453;185191.3628;10.6585
PHPSSALHFPTT;2.0000;10.7265;0.7359;10.3337;205045.9301;10.7265
PHPSSTLHFPTT;1.0000;0.0000;0.7322;9.9837;96900.9260;10.6889
PHPTSALHFPAT;1.0000;0.0000;0.7345;10.3452;146908.8233;10.9667
PHTAIRYPPHLN;4.0000;35.3275;0.7965;11.9999;1974555.6871;11.7758
PHVRAFAYTWFN;9.0000;102.1664;0.7804;13.6466;19719346.8389;12.7708
PHVRAFSYTWFN;4.0000;37.5919;0.8311;12.9820;6116222.6320;12.5306
PHVRAIAYTWFN;5.0000;51.2385;0.7843;13.4418;11611126.1562;12.8096
PIAAGTGPNFSL;4.0000;33.7443;0.7374;11.3134;895736.9013;11.2481
PICLTQDEFHPF;5.0000;48.3096;0.7804;12.4892;3877450.9031;12.0774
PIGEIPSQPYYH;4.0000;35.1246;0.8165;11.9120;1784324.0556;11.7082
PIGELPSQPYYH;1.0000;0.0000;0.7932;10.9482;294137.1101;11.4302
PIIQQPGPYFSH;4.0000;34.7607;0.7985;11.7541;1487876.6432;11.5869
PILCIQPHHISV;1.0000;0.0000;0.8332;11.7587;747852.5994;12.0532
PILPANVQNYGL;2.0000;11.8381;0.7752;11.7800;1083846.0550;11.8381
PILPQTASTYFP;1.0000;0.0000;0.7454;10.4560;166897.0902;11.0519
PILPTNVPNYGL;1.0000;0.0000;0.7838;11.0816;342981.6840;11.5327
PITLDTTDFQES;3.0000;22.6299;0.7011;11.2754;742542.7013;11.3150
PITQGTGVNFPI;5.0000;47.0240;0.7344;12.0710;2395932.4497;11.7560
PITTSTEAYTAS;2.0000;11.2072;0.7275;10.9591;421250.2586;11.2072
PITTSTEGEAAS;1.0000;0.0000;0.7018;10.4088;158076.2962;11.0156
PKALDEGDLEGP;1.0000;0.0000;0.6704;10.3431;146562.7549;10.9651
PKRPKALDEGDL;1.0000;0.0000;0.6672;10.2936;138443.9665;10.9271
PKSIDDSEMESP;3.0000;22.1430;0.7749;10.9586;515642.0004;11.0715
PKTISIDENMEP;5.0000;47.6034;0.8041;12.2595;2976465.5996;11.9008
PLCLTQDEFHPF;7.0000;70.7961;0.7669;12.2736;3579401.5769;11.7994
PLESTDGERLAK;1.0000;0.0000;0.6706;10.2793;136182.5432;10.9161
PLESTDGERLMK;5.0000;45.1255;0.7171;11.4535;1176868.7740;11.2814
PLESTDGERLVK;9.0000;87.2335;0.6698;11.2181;1204015.9397;10.9042
PLESTDGERLYK;3.0000;22.3049;0.6991;11.0640;582134.2159;11.1525
PLFSPTSPQDSS;1.0000;0.0000;0.6893;9.0957;34858.2009;10.0063
PLFSSASPQDSS;1.0000;0.0000;0.6945;9.1295;36243.1995;10.0323
PLFSSTSPQDSS;3.0000;19.9893;0.6902;9.5577;102767.2073;9.9947
PLGPPTASGPKR;1.0000;0.0000;0.6713;9.4001;49492.5800;10.2403
PLKDLVSLACDP;4.0000;32.9643;0.7266;10.9751;606783.1860;10.9881
PLNGSGQLKMPS;1.0000;0.0000;0.7604;10.4342;162765.0471;11.0351
PLNGSGQLKMSS;1.0000;0.0000;0.7624;10.4190;159951.9278;11.0235
PLPAGLSASDPG;1.0000;0.0000;0.6730;9.3362;45981.0321;10.1912
PLPFPAQAILPP;1.0000;0.0000;0.7106;9.7965;78114.7930;10.5450
PLPFPTQAILPP;4.0000;31.5220;0.7068;10.3496;295324.8877;10.5073
PLPMPDSKSTST;1.0000;0.0000;0.7210;9.6051;62667.1230;10.3979
PLPMPDSKTTST;1.0000;0.0000;0.7227;9.8686;84873.7221;10.6004
PLPMPDTKPPTT;2.0000;10.6237;0.7196;10.1999;175770.7407;10.6237
PLPNGHLSFQDC;4.0000;35.0553;0.8041;11.8819;1723637.3546;11.6851
PLPPALSASDPA;1.0000;0.0000;0.6714;9.1100;35437.9509;10.0173
PLPVLAGVRPAS;1.0000;0.0000;0.6727;9.6181;63606.9735;10.4078
PLPVLAGVRPGS;3.0000;20.7610;0.6701;10.0596;183169.6504;10.3805
PLPVPDTKPPTT;2.0000;10.2465;0.6697;9.7092;99902.9412;10.2465
PMARPVPLPMPD;2.0000;11.1125;0.7825;10.8359;365524.2605;11.1125
PMARPVPLPVPD;2.0000;10.7353;0.7306;10.3451;207753.2846;10.7353
PMLPPPPPPPMA;4.0000;31.2607;0.7552;10.2363;259193.3021;10.4202
PMPDSKSTSTAP;1.0000;0.0000;0.7316;9.7728;76011.2511;10.5268
PMPDSKTTSTAP;1.0000;0.0000;0.7318;10.0363;102946.4494;10.7293
PMPDTKPPTTST;2.0000;10.7033;0.7264;10.3035;198024.9021;10.7033
PNDVDAGPASLK;3.0000;22.1214;0.7135;10.9446;507378.1362;11.0607
PNFSLADLESPG;1.0000;0.0000;0.7313;10.1962;123754.5395;10.8522
PNFSLADLESPS;3.0000;21.2787;0.7332;10.3964;269915.6964;10.6393
PNFSLGELQGHL;3.0000;22.7017;0.7326;11.3221;783582.0331;11.3509
PNFSLGELQGHM;1.0000;0.0000;0.7818;11.4879;547567.8410;11.8451
PNFSLSDLESSS;4.0000;31.1626;0.7286;10.1937;246813.2586;10.3875
PNGHLSFQDCFV;4.0000;36.4228;0.7984;12.4750;3411762.8199;12.1409
PNGSGQGKVPGS;2.0000;10.8610;0.7189;10.5087;250815.3684;10.8610
PNGSSQGKVHNP;4.0000;34.0375;0.7802;11.4405;1036950.7682;11.3458
PNSPAAGSRTWH;4.0000;34.7684;0.8135;11.7575;1493610.5774;11.5895
PNSPTSSSRNWT;1.0000;0.0000;0.8256;10.6349;205073.0112;11.1894
PNSSGQVVGKVP;3.0000;21.7838;0.7215;10.7250;394027.8472;10.8919
PNTLDSTDFQES;1.0000;0.0000;0.7353;10.6795;215877.8502;11.2237
PNVKTEMDKSPF;1.0000;0.0000;0.7760;11.2210;402677.4970;11.6399
PNYGLNIIGEPF;1.0000;0.0000;0.7975;11.9579;940654.3793;12.2063
PPALRPTRPLQT;1.0000;0.0000;0.6727;9.6472;65778.4820;10.4302
PPALSASDPATA;1.0000;0.0000;0.6840;9.5260;57209.5523;10.3371
PPAPSSYFSHPT;5.0000;41.9639;0.7478;10.4252;360212.9364;10.4910
PPATKPATTSEG;1.0000;0.0000;0.6809;9.8531;83367.3317;10.5884
PPATKPTSEGGS;1.0000;0.0000;0.6823;9.5540;59086.7278;10.3586
PPCCVLSNPDQK;7.0000;70.2737;0.8382;12.1603;3141687.7824;11.7123
PPDTSPANRSFV;1.0000;0.0000;0.7396;10.1550;118019.3555;10.8205
PPGLPRLALPPA;2.0000;10.0858;0.6606;9.5002;78537.4228;10.0858
PPGYLEDSFVKS;4.0000;32.7557;0.7313;10.8846;546758.2512;10.9186
PPHLNPQDPLKD;4.0000;32.8896;0.7386;10.9427;584565.8250;10.9632
PPHLNPQDTLKN;5.0000;45.5664;0.7630;11.5969;1388107.4427;11.3916
PPLPAGLSASDP;1.0000;0.0000;0.6684;9.0745;34017.0096;9.9900
PPLPPALSASDP;1.0000;0.0000;0.6611;8.8127;25165.9627;9.7888
PPMARPVPLPMP;2.0000;10.8611;0.7746;10.5089;250848.6616;10.8611
PPMARPVPLPVP;2.0000;10.4839;0.7225;10.0181;142575.0326;10.4839
PPPGLPRLALPP;2.0000;9.8573;0.6524;9.2029;55772.6902;9.8573
PPPMARPVPLPM;2.0000;10.8611;0.7746;10.5089;250848.6616;10.8611
PPPMARPVPLPV;2.0000;10.4839;0.7225;10.0181;142575.0326;10.4839
PPPPGLPRLALP;2.0000;9.8573;0.6524;9.2029;55772.6902;9.8573
PPPPMARPVPLP;4.0000;30.8019;0.7149;10.0373;206134.2397;10.2673
PPPPPMARPVPL;4.0000;30.8019;0.7149;10.0373;206134.2397;10.2673
PPPPPPMARPVP;4.0000;30.5030;0.7152;9.9077;177555.1227;10.1677
PPPPPPPMARPV;4.0000;30.5030;0.7152;9.9077;177555.1227;10.1677
PPPPPVARPVPL;2.0000;9.8901;0.6647;9.2455;58580.3324;9.8901
PPPPSPLPFPTQ;4.0000;29.3696;0.6721;9.4162;100826.6991;9.7899
PPPPVARPVPLP;2.0000;9.8901;0.6647;9.2455;58580.3324;9.8901
PPPSPLPFPTQA;4.0000;30.0552;0.6838;9.7135;141981.1215;10.0184
PPPVARPVPLPM;2.0000;10.4839;0.7225;10.0181;142575.0326;10.4839
PPSPLPFPTQAI;4.0000;31.1882;0.7122;10.2048;249983.5605;10.3961
PPSPSFATTGAS;1.0000;0.0000;0.6937;9.4105;50088.3073;10.2483
PPSPSFTTTGAS;1.0000;0.0000;0.6897;9.3615;47341.6211;10.2107
PPSPSPLPFPAQ;1.0000;0.0000;0.6772;8.8479;26208.1954;9.8159
PPSSKRPKTISI;5.0000;41.7748;0.7194;10.3637;335583.7509;10.4437
PPSTSSTKRPKS;1.0000;0.0000;0.6680;8.9152;28317.7914;9.8676
PPSTSTTKRPKS;2.0000;10.0701;0.6724;9.4797;76704.8573;10.0701
PPTASGPKRPKA;1.0000;0.0000;0.6801;9.5687;60090.4219;10.3699
PPTLHQARPLRT;1.0000;0.0000;0.6919;10.1655;119454.0193;10.8286
PPTTSTEGGAAS;3.0000;21.1523;0.6830;10.3142;245537.8518;10.5761
PPTTSTEGGATS;1.0000;0.0000;0.6797;9.7881;77357.7744;10.5385
PPVARPVPLPMP;2.0000;10.4839;0.7225;10.0181;142575.0326;10.4839
PPVYLEDSFVKS;1.0000;0.0000;0.7326;10.3026;139886.5988;10.9340
PQCASPGLCVQP;1.0000;0.0000;0.8034;10.9969;311128.4923;11.4677
PQCSNPGLCVQP;7.0000;70.3681;0.8401;12.1808;3216658.9433;11.7280
PQDPLKDLVSLA;4.0000;31.8274;0.6758;10.4820;343967.8958;10.6091
PQDSPRLSSFTQ;3.0000;21.0199;0.7079;10.2281;222364.7843;10.5100
PQDSSPRLSSFT;1.0000;0.0000;0.6985;9.3875;48775.2651;10.2306
PQDSSPRLSTFP;5.0000;40.9689;0.6973;10.1016;248165.4467;10.2422
PQDTLKNYVPSY;5.0000;46.1583;0.7749;11.7895;1732565.3656;11.5396
PQETLKEFVQLV;4.0000;33.9899;0.6660;11.4199;1012596.6194;11.3300
PQGDADIKPLPN;1.0000;0.0000;0.7327;10.7432;232304.7364;11.2726
PQHHHPGIPGVA;5.0000;46.3694;0.7565;11.8581;1875111.6089;11.5924
PQHSQRPAPPLP;1.0000;0.0000;0.7092;9.5806;60921.0389;10.3790
PQSGPYFAHPTI;1.0000;0.0000;0.7733;10.8580;265136.4986;11.3609
PQTASTYFPHTA;4.0000;34.1768;0.7423;11.5009;1111590.3709;11.3923
PQTSQPNSSGQV;3.0000;21.5406;0.7363;10.5668;328416.5861;10.7703
PRAGMGSDQEDS;1.0000;0.0000;0.7423;10.8615;266210.5599;11.3636
PRASPHATPSTL;4.0000;31.3264;0.6993;10.2648;267847.3954;10.4421
PRATASALHFPS;3.0000;21.6373;0.7180;10.6297;353076.2011;10.8186
PRDGNFLNIPQQ;1.0000;0.0000;0.7609;11.5733;604095.8592;11.9106
PRDPAGIYQAQS;1.0000;0.0000;0.7380;10.9150;283133.8786;11.4047
PRDPSFLHQQQL;3.0000;22.2162;0.7228;11.0063;544696.7970;11.1081
PRDPSFVNIPQQ;4.0000;33.9778;0.7655;11.4146;1006458.2501;11.3259
PRDPTGIYQAQS;1.0000;0.0000;0.7357;10.8661;267607.7016;11.3671
PRLALPPATKPA;1.0000;0.0000;0.6698;9.6160;63456.1373;10.4062
PRLALPPATKPT;1.0000;0.0000;0.6664;9.5670;59976.4010;10.3686
PRLSSFTQHHRP;4.0000;33.0703;0.7434;11.0211;639774.6964;11.0234
PRLSTFPQHHHP;5.0000;44.8365;0.7631;11.3596;1056163.1054;11.2091
PRMAFGHHPLPV;1.0000;0.0000;0.7761;11.1743;381621.7261;11.6040
PRMAFTHHPLPV;3.0000;23.1873;0.7755;11.6380;1127284.6303;11.5937
PRTGIASDQEDT;1.0000;0.0000;0.6904;10.8303;256819.0346;11.3396
PRTGMGSDQEDS;1.0000;0.0000;0.7397;10.8125;251612.4048;11.3259
PRTGVGSDQEDS;1.0000;0.0000;0.6913;10.3218;143009.1219;10.9487
PSASEDTLGITW;1.0000;0.0000;0.7670;10.9505;294933.3002;11.4320
PSAVRPVTLTMT;2.0000;11.0449;0.7181;10.7479;330337.0439;11.0449
PSCCVLSNPDQK;1.0000;0.0000;0.8407;11.3000;441055.5728;11.7006
PSDADIKDQPEN;2.0000;11.4745;0.7452;11.3068;628626.3604;11.4745
PSEADIKDQPEN;2.0000;11.4861;0.7462;11.3220;639675.1212;11.4861
PSFATTGASSAN;1.0000;0.0000;0.7345;10.3439;146694.4397;10.9657
PSFLHQQQLRIC;3.0000;23.7622;0.7794;12.0120;1733885.1395;11.8811
PSFTTTGASSAN;1.0000;0.0000;0.7312;10.2949;138650.1751;10.9281
PSFVNIPQQTQS;4.0000;33.8918;0.7674;11.3773;964184.7891;11.2973
PSGSLLPQSGPY;1.0000;0.0000;0.7002;9.3527;46859.9103;10.2038
PSHCLSAQMLAP;1.0000;0.0000;0.8134;10.9662;300317.2099;11.4441
PSHNDPAKNPPG;3.0000;22.3035;0.7820;11.0631;581528.7262;11.1518
PSHNDPAKNPPV;1.0000;0.0000;0.7835;10.6060;198376.7060;11.1672
PSHSDPAKNPPG;1.0000;0.0000;0.7441;9.9348;91591.6756;10.6513
PSNQQPGPPTLH;1.0000;0.0000;0.7434;10.1376;115686.9120;10.8072
PSPHHSAVRPVT;1.0000;0.0000;0.7312;10.0694;106944.1988;10.7547
PSPHPSAVRPVT;2.0000;10.3564;0.7045;9.8522;117779.6628;10.3564
PSPLPFPAQAIL;1.0000;0.0000;0.7122;9.7814;76764.7106;10.5334
PSPLPFPTQAIL;4.0000;31.4871;0.7084;10.3345;290220.6953;10.4957
PSPNSPAAGSRT;4.0000;31.2953;0.7183;10.2513;263708.9771;10.4318
PSPQDSPRLSSF;3.0000;20.0794;0.6931;9.6163;109940.8451;10.0397
PSPQDSSPRLSS;1.0000;0.0000;0.6669;8.6831;21679.0188;9.6892
PSPSFATTGASS;1.0000;0.0000;0.6949;9.3954;49222.6154;10.2367
PSPSFTTTGASS;1.0000;0.0000;0.6909;9.3464;46523.4010;10.1990
PSPSPLPFPAQA;1.0000;0.0000;0.6889;9.1452;36905.5916;10.0444
PSPSQTSSLGTA;4.0000;30.1101;0.6751;9.7373;145926.2682;10.0367
PSPSSPAAGSRT;1.0000;0.0000;0.6751;8.9980;31150.9294;9.9312
PSPSTLKKSEKS;1.0000;0.0000;0.6728;9.1095;35416.0991;10.0169
PSPTALKKSEKS;1.0000;0.0000;0.6788;9.4219;50748.9951;10.2571
PSPTGDFYPSPN;4.0000;32.4516;0.7673;10.7527;469740.7483;10.8172
PSPTGDFYPSPS;1.0000;0.0000;0.7241;9.4995;55488.6719;10.3167
PSPTTLKKSEKS;2.0000;10.2194;0.6750;9.6740;95932.1576;10.2194
PSQPSDADIKDQ;2.0000;10.9787;0.7247;10.6618;299158.1446;10.9787
PSQPSEADIKDQ;2.0000;10.9903;0.7259;10.6770;304416.1595;10.9903
PSQPYYHDMNSG;5.0000;48.0492;0.8687;12.4045;3517202.7272;12.0123
PSQTSSLGTAFT;4.0000;31.7341;0.6939;10.4416;328317.0918;10.5780
PSSALHFPTTSI;2.0000;10.6942;0.7347;10.2917;195363.4927;10.6942
PSSKRPKTISID;5.0000;42.7801;0.7268;10.6907;488996.0410;10.6950
PSSPAAGSRTWH;1.0000;0.0000;0.7795;10.5042;176434.4856;11.0890
PSSPQTSQPNSS;3.0000;20.1229;0.7130;9.6445;113580.1333;10.0615
PSSPQTSQSWYL;2.0000;10.8965;0.7880;10.5549;264506.7932;10.8965
PSSPTSSNRNWT;1.0000;0.0000;0.8256;10.6349;205073.0112;11.1894
PSSPTSSSRNWT;1.0000;0.0000;0.7787;9.9837;96897.9513;10.6889
PSSTGMRRTLPS;1.0000;0.0000;0.7245;9.8609;84119.6858;10.5944
PSSTLHFPTTSI;1.0000;0.0000;0.7309;9.9417;92325.1847;10.6566
PSSYFSHPTIRY;5.0000;45.3173;0.8118;11.5159;1264489.5757;11.3293
PSTLHFPTSPII;4.0000;32.5651;0.7525;10.8019;497131.0279;10.8550
PSTLKKSEKSGF;1.0000;0.0000;0.6927;9.8272;80924.7751;10.5686
PSTSEDTLGITW;2.0000;11.3943;0.7641;11.2026;557520.1594;11.3943
PSTSIIQQSSPY;3.0000;21.6090;0.7695;10.6112;345659.8819;10.8045
PSTSPANRFVSV;4.0000;32.3225;0.7377;10.6967;440413.3563;10.7742
PSTSSSGSKRHK;4.0000;30.7938;0.7022;10.0338;205298.3135;10.2646
PSTSSTKRPKSI;1.0000;0.0000;0.6970;9.4065;49858.6168;10.2452
PSTSSTSSTKRI;1.0000;0.0000;0.6971;9.3771;48197.0837;10.2226
PSTSSTSSTKRL;3.0000;19.8892;0.6669;9.4925;95340.6476;9.9446
PSTSTTKRPKSI;2.0000;10.4478;0.6977;9.9710;135052.8376;10.4478
PSYDPSSPQTSQ;5.0000;41.2019;0.7234;10.1774;270794.8821;10.3005
PSYSPPDTSPAN;1.0000;0.0000;0.7488;9.7302;72372.3243;10.4940
PSYSTPGTSPAN;1.0000;0.0000;0.7473;9.9133;89353.6931;10.6347
PSYYNINQVTLG;3.0000;24.3082;0.8045;12.3672;2609831.7849;12.1541
PTALKKSEKSGF;1.0000;0.0000;0.6883;10.1397;115960.0044;10.8088
PTASGPKRPKAL;1.0000;0.0000;0.6741;9.6983;69762.5236;10.4695
PTATTYTASGTS;1.0000;0.0000;0.7020;10.3347;145145.1247;10.9586
PTGDFYPSPNSP;4.0000;32.4516;0.7673;10.7527;469740.7483;10.8172
PTGDFYPSPSSP;1.0000;0.0000;0.7241;9.4995;55488.6719;10.3167
PTGIYQAQSWYL;1.0000;0.0000;0.8133;11.9546;937078.1462;12.2037
PTIRYHHGQDSL;1.0000;0.0000;0.7523;11.3865;487215.2545;11.7671
PTIRYHHHHGQD;3.0000;24.9515;0.7306;12.7856;4225038.9089;12.4757
PTIRYPPHLNPQ;5.0000;45.6669;0.7893;11.6297;1441387.9039;11.4167
PTLHQARPLRTV;1.0000;0.0000;0.6824;10.4473;165243.3941;11.0452
PTMKKPEKPLFS;1.0000;0.0000;0.7402;10.3683;150880.7744;10.9845
PTNVPNYGLNII;1.0000;0.0000;0.8158;12.0794;1081825.1927;12.2996
PTPMLPPPPPPP;4.0000;29.3662;0.6863;9.4147;100655.8211;9.7887
PTQAILPPAPSS;4.0000;30.8223;0.6993;10.0461;208241.9918;10.2741
PTSALHFPATPI;1.0000;0.0000;0.7315;10.3183;142433.3887;10.9460
PTSEGGSSSPTS;1.0000;0.0000;0.6734;8.9487;29431.3552;9.8933
PTSPIIQQPGPY;4.0000;33.1218;0.7644;11.0434;656425.2902;11.0406
PTSPQDSSPRLS;1.0000;0.0000;0.6744;8.9466;29361.1536;9.8917
PTSPSYSPPDTS;1.0000;0.0000;0.6974;9.0300;32321.0437;9.9559
PTSPSYSTPGTS;1.0000;0.0000;0.6991;9.2131;39904.8206;10.0966
PTSPTYSTPSTS;4.0000;30.2587;0.6980;9.8017;157168.1692;10.0862
PTSSNRNWTEDM;1.0000;0.0000;0.8752;12.1069;1116655.4881;12.3208
PTSSSRNWTEDI;1.0000;0.0000;0.8184;11.1745;381693.2589;11.6041
PTSSSRNWTEDM;2.0000;11.8203;0.8513;11.7567;1055249.8201;11.8203
PTTLKKSEKSGF;2.0000;10.7711;0.6854;10.3917;219202.2403;10.7711
PTTMKKPEKPLF;4.0000;33.5610;0.7303;11.2339;817386.3627;11.1870
PTTSILPQTAST;3.0000;21.2364;0.6965;10.3689;261492.9517;10.6182
PTTSTEGGAASP;3.0000;21.1523;0.6830;10.3142;245537.8518;10.5761
PTTSTEGGATSP;1.0000;0.0000;0.6797;9.7881;77357.7744;10.5385
PTYSTPSTSPAN;4.0000;31.8732;0.7463;10.5019;351926.3118;10.6244
PVARPVPLPMPD;2.0000;10.7353;0.7306;10.3451;207753.2846;10.7353
PVATASGPNFSL;4.0000;32.6227;0.7277;10.8269;511644.9670;10.8742
PVDDVFYPGTGR;3.0000;22.9234;0.7023;11.4663;925057.9586;11.4617
PVIAVHSGIARS;4.0000;34.0517;0.7380;11.4467;1044330.1342;11.3506
PVITGPRASPHA;4.0000;32.8764;0.7238;10.9369;580720.4435;10.9588
PVKKTEMDKSPF;3.0000;22.7057;0.7407;11.3247;785897.6479;11.3528
PVLAGVRPASAL;1.0000;0.0000;0.6718;9.9154;89569.4246;10.6364
PVLAGVRPGSPR;3.0000;21.0103;0.6772;10.2218;220765.5263;10.5051
PVLAPSPHHSAV;1.0000;0.0000;0.7269;9.9562;93879.9222;10.6677
PVLAPSPHPSAV;2.0000;10.2694;0.6988;9.7390;103391.7287;10.2694
PVLCVQPHHIGV;4.0000;35.8318;0.7727;12.2186;2539891.9213;11.9439
PVPDTKPPTTST;2.0000;10.3261;0.6763;9.8127;112551.5548;10.3261
PVPLPMPDSKST;1.0000;0.0000;0.7226;9.6538;66278.5415;10.4353
PVPLPMPDSKTT;1.0000;0.0000;0.7237;9.9173;89764.8759;10.6378
PVPLPMPDTKPP;2.0000;10.4586;0.7201;9.9851;137260.7215;10.4586
PVPLPVPDTKPP;2.0000;10.0814;0.6699;9.4944;78014.9741;10.0814
PVTLGRRPLGPP;1.0000;0.0000;0.6656;9.5586;59399.3962;10.3621
PVTLTMTDTKPI;3.0000;22.8177;0.7207;11.3975;854680.6096;11.4089
PVVTGTGPNFSL;4.0000;33.1126;0.7150;11.0394;653428.4133;11.0375
PVYLEDSFVKSG;1.0000;0.0000;0.7254;10.5644;189085.7036;11.1352
PWGGDVDTSPAT;1.0000;0.0000;0.7461;10.8731;269796.7756;11.3725
PYCLTQDEFHPF;4.0000;36.4939;0.7928;12.5058;3535012.3209;12.1646
PYFAHPTIRYHH;1.0000;0.0000;0.7921;12.1962;1237511.2340;12.3894
PYFSHPAIRYHP;4.0000;35.3657;0.8270;12.0165;2012605.8442;11.7886
PYFTHPTIRYHH;3.0000;24.7035;0.7919;12.6243;3508949.9564;12.3518
PYYHDMNSGINL;1.0000;0.0000;0.8701;12.6294;2037725.3091;12.7224
PYYHDMNSGVNL;4.0000;37.6840;0.8550;13.0219;6403952.8190;12.5613
QADKVWRLDLVM;18.0000;209.1616;0.7271;13.3398;19589290.1091;12.3036
QAGQVGFLNPNG;4.0000;35.7147;0.7141;12.1679;2395683.6756;11.9049
QAILPPAPSSYF;5.0000;43.5480;0.7547;10.9404;651896.2875;10.8870
QANRYVGLSPRD;2.0000;11.5602;0.7321;11.4184;714775.5193;11.5602
QAPDSGQSDSSN;1.0000;0.0000;0.7436;10.1473;116986.9558;10.8146
QAPPLPAGLSAS;1.0000;0.0000;0.6778;9.3931;49093.0725;10.2349
QARKRKYFKKHE;18.0000;206.0693;0.6426;13.1032;14917207.8327;12.1217
QASRYVGLNPRD;1.0000;0.0000;0.7321;11.1173;357387.7597;11.5602
QATGQHSQRQAP;1.0000;0.0000;0.6977;10.9551;296480.9027;11.4355
QATGQPNGSGQG;2.0000;11.4091;0.7037;11.2217;569976.0724;11.4091
QCASPGLCVQPH;1.0000;0.0000;0.8187;11.5152;565010.7418;11.8660
QCGHPVLCVQPH;3.0000;24.5281;0.8157;12.5102;3077051.9988;12.2641
QCSNPGLCVQPH;7.0000;72.7581;0.8541;12.6990;5841467.1128;12.1263
QCTNPILCIQPH;1.0000;0.0000;0.8605;12.5565;1873756.5280;12.6664
QDCFVTSGVWNV;4.0000;38.0280;0.7970;13.1711;7604152.8521;12.6760
QDEFHPFIEALL;17.0000;189.2953;0.7056;12.7000;9114179.9538;11.8310
QDMSSPTMKKPE;1.0000;0.0000;0.7951;10.9680;300939.1418;11.4454
QDMSSPTTMKKP;4.0000;34.1200;0.7880;11.4763;1080511.0224;11.3733
QDPLKDLVSLAC;4.0000;33.7675;0.7245;11.3234;906164.3760;11.2558
QDSFVTSGVFSV;4.0000;33.3248;0.7133;11.1314;726438.4565;11.1083
QDSGQPGSPSHN;1.0000;0.0000;0.7589;10.3182;142412.8379;10.9459
QDSGQSGSPSHN;3.0000;21.8686;0.7608;10.7801;419854.4168;10.9343
QDSGQSGSPSHS;1.0000;0.0000;0.7218;9.6518;66127.7213;10.4338
QDSLKDFVQFVC;1.0000;0.0000;0.7247;11.6767;680468.3293;11.9901
QDSLKEFVQFVC;3.0000;24.0035;0.7253;12.1689;2077284.7992;12.0018
QDSPRLSSFTQH;3.0000;21.8166;0.7310;10.7463;403815.4488;10.9083
QDSSPRLSSFTQ;1.0000;0.0000;0.7095;9.7358;72840.5281;10.4983
QDSSPRLSTFPQ;5.0000;42.0399;0.7079;10.4499;370607.9739;10.5100
QDTLKNYVPSYD;5.0000;47.1637;0.7605;12.1165;2524608.5432;11.7909
QEDSKPITLDTT;3.0000;22.3559;0.6887;11.0972;604789.8973;11.1780
QEDTKPNTLDST;1.0000;0.0000;0.7040;10.7647;238135.7895;11.2892
QEFREDFVLTVT;1.0000;0.0000;0.6330;11.3852;486478.8042;11.7661
QEQDSGQPGSPS;1.0000;0.0000;0.7097;9.8544;83493.8935;10.5895
QEQDSGQSGSPS;4.0000;31.7335;0.7115;10.4413;328203.3697;10.5778
QESFVTSGVFSV;4.0000;33.3597;0.7145;11.1465;739206.3663;11.1199
QETLKEFVQLVC;4.0000;35.9300;0.6831;12.2613;2667629.7260;11.9767
QEYREDFVLTVT;4.0000;35.6764;0.6471;12.1513;2350351.8134;11.8921
QFVCADGAAQGP;1.0000;0.0000;0.7031;11.6653;671628.4455;11.9814
QFVCSDGSGQAT;3.0000;23.3839;0.7409;11.7659;1306046.7248;11.6919
QGDADIKPLPNG;4.0000;34.4214;0.7163;11.6070;1256031.8117;11.4738
QGHLAYDLNPAS;2.0000;11.6215;0.7522;11.4981;783512.4343;11.6215
QGHLAYDLNPSS;1.0000;0.0000;0.7679;10.8846;273394.1234;11.3813
QGHMAYDLNPAS;1.0000;0.0000;0.7986;11.8400;821278.8080;12.1157
QGKVHNPFLPTP;4.0000;33.9252;0.7401;11.3918;980396.8883;11.3084
QGKVPGSFLLPP;2.0000;10.5195;0.6867;10.0644;150383.0138;10.5195
QGPQHSQRPAPP;1.0000;0.0000;0.7239;10.0611;105926.9340;10.7483
QGPWGGDVDTSP;1.0000;0.0000;0.7506;10.9376;290586.8181;11.4221
QGRSPGSGSQSS;4.0000;30.6287;0.6930;9.9622;189059.9169;10.2096
QGSSPRMAFTHH;3.0000;23.4461;0.7871;11.8064;1368377.7646;11.7231
QGTGVNFPIGEI;4.0000;36.0879;0.7027;12.3297;2886400.6099;12.0293
QGTGVNFPIGEL;1.0000;0.0000;0.6984;11.3659;475809.0501;11.7513
QHHHPGIPGVAH;4.0000;35.9721;0.7506;12.2795;2724168.8943;11.9907
QHHHPGIPGVAQ;1.0000;0.0000;0.7365;11.5075;560054.8532;11.8601
QHHRPVIAVHSG;4.0000;35.4613;0.7390;12.0580;2110964.1909;11.8204
QHHRPVITGPRA;4.0000;34.8968;0.7166;11.8131;1592460.8633;11.6323
QHSQRPAPPLPP;1.0000;0.0000;0.7092;9.5806;60921.0389;10.3790
QHSQRQAPPLPA;1.0000;0.0000;0.7185;10.2263;128113.7669;10.8753
QKGKIRRIDCLR;9.0000;97.6234;0.6829;12.9078;8423302.6700;12.2029
QKGKMRRIDCLR;9.0000;99.3526;0.7114;13.1890;11643758.9858;12.4191
QKWASRLLAKLR;18.0000;195.7803;0.7182;12.3157;6025264.7246;11.5165
QLCYDISARTWW;1.0000;0.0000;0.8754;13.1727;3808871.6313;13.1400
QLKMPSHCLSAQ;1.0000;0.0000;0.8114;11.2799;430931.4915;11.6851
QLKMSSHCLSAQ;1.0000;0.0000;0.8142;11.2647;423483.5678;11.6735
QLRICDWTMNQN;3.0000;27.0995;0.8015;14.1829;21109815.0998;13.5497
QLVCPDAGQQAG;4.0000;35.3442;0.7036;12.0072;1991122.0040;11.7814
QMLAPPPPGLPR;2.0000;10.6193;0.7233;10.1942;174610.2601;10.6193
QNGRHLYPSASE;1.0000;0.0000;0.7726;11.0619;335300.1806;11.5176
QNGRHLYPSTSE;2.0000;11.4800;0.7699;11.3140;633826.7332;11.4800
QNYGLNIIGEPF;2.0000;12.4740;0.7598;12.6073;2809529.0320;12.4740
QPENGHLGFQDS;4.0000;35.0120;0.7386;11.8631;1686814.0667;11.6707
QPGPLNGSGQLK;2.0000;10.9219;0.7088;10.5879;274743.3535;10.9219
QPGPPALRPTRP;1.0000;0.0000;0.6792;9.5310;57542.3612;10.3409
QPGPPTLHQARP;1.0000;0.0000;0.7065;10.1058;111527.8618;10.7827
QPGPYFSHPAIR;4.0000;34.1828;0.7758;11.5035;1114967.8762;11.3943
QPGSPSHNDPAK;1.0000;0.0000;0.7525;10.2831;136782.1580;10.9190
QPHHIGVAVKEL;4.0000;35.3218;0.6939;11.9975;1968968.5696;11.7739
QPHHIGVSVKEL;4.0000;34.6013;0.7250;11.6850;1374080.1360;11.5338
QPHHIGVTIKEL;4.0000;35.6920;0.7061;12.1580;2368661.8240;11.8973
QPHHISVSVKEL;1.0000;0.0000;0.7452;10.8061;249745.5839;11.3209
QPHHITVSVKEL;5.0000;46.0938;0.7246;11.7685;1691224.7042;11.5235
QPNGSGQGKVPG;2.0000;11.1404;0.7145;10.8722;381152.9276;11.1404
QPNSSGQVVGKV;3.0000;22.3193;0.7196;11.0733;588437.5285;11.1597
QPSDADIKDQPE;2.0000;11.2533;0.7162;11.0191;451381.5369;11.2533
QPSEADIKDQPE;2.0000;11.2650;0.7173;11.0343;459315.0359;11.2650
QPYYHDMNSGIN;1.0000;0.0000;0.8631;12.8481;2621212.0599;12.8905
QPYYHDMNSGVN;4.0000;38.1883;0.8503;13.2406;8237674.7665;12.7294
QQAGQVGFLNPN;4.0000;35.9143;0.7163;12.2544;2646795.1931;11.9714
QQGDADIKPLPN;3.0000;23.0807;0.7206;11.5686;1040765.2089;11.5404
QQLRICDWTMNQ;3.0000;26.6572;0.7844;13.8952;15157781.1307;13.3286
QQPGPLNGSGQL;2.0000;10.9878;0.7149;10.6736;303243.1669;10.9878
QQPGPPALRPTR;1.0000;0.0000;0.6849;9.8794;85933.2279;10.6087
QQPGPPTLHQAR;1.0000;0.0000;0.7049;10.4542;166554.6733;11.0505
QQPGPYFSHPAI;4.0000;34.3132;0.7802;11.5601;1189984.0278;11.4377
QQQLRICDWTMN;3.0000;26.6572;0.7844;13.8952;15157781.1307;13.3286
QQSSPYFTHPTI;3.0000;22.7563;0.7793;11.3576;816237.8608;11.3781
QRPAPPLPPALS;1.0000;0.0000;0.6718;9.1410;36723.9101;10.0411
QRQAPPLPAGLS;1.0000;0.0000;0.6835;9.7511;74131.8684;10.5101
QRSLSSPPSSKR;5.0000;39.4560;0.6731;9.6095;140834.6426;9.8640
QSDSSNPQGDAD;1.0000;0.0000;0.7430;10.4895;173465.6663;11.0776
QSDSSNQQGDAD;3.0000;22.6907;0.7388;11.3150;777156.0460;11.3454
QSESPSQPSDAD;2.0000;10.3875;0.7105;9.8927;123405.3247;10.3875
QSESPSQPSEAD;2.0000;10.3992;0.7119;9.9078;125574.3013;10.3992
QSGPYFAHPTIR;1.0000;0.0000;0.7617;11.1498;370991.6937;11.5851
QSGRPGESGPAG;1.0000;0.0000;0.6915;9.9584;94121.7425;10.6694
QSGSPRAGMGSD;1.0000;0.0000;0.7437;10.4390;163666.7593;11.0388
QSGSPRTGMGSD;1.0000;0.0000;0.7403;10.3900;154691.7857;11.0012
QSGSPSHNDPAK;3.0000;21.8147;0.7544;10.7451;403254.3275;10.9074
QSGSPSHSDPAK;1.0000;0.0000;0.7158;9.6168;63513.1815;10.4068
QSPGTWASLVPF;3.0000;22.3447;0.7658;11.0898;599722.0216;11.1723
QSSGWHEVEPGL;1.0000;0.0000;0.7778;11.0905;346519.2986;11.5396
QSSGWHEVEPGM;2.0000;12.0338;0.8313;12.0345;1452888.0158;12.0338
QSSGWHEVEPGY;1.0000;0.0000;0.8118;11.5658;598888.5115;11.9049
QSSGWPNDVDAG;3.0000;23.4715;0.7924;11.8229;1394628.0197;11.7358
QSSPYFTHPTIR;3.0000;22.6693;0.7749;11.3010;764782.5289;11.3347
QSSSPRTGIASD;1.0000;0.0000;0.7164;9.8674;84756.8229;10.5995
QSSSPRTGVGSD;1.0000;0.0000;0.6933;9.6224;63921.1665;10.4111
QSVISTRTPPSP;1.0000;0.0000;0.7049;9.5266;57251.8395;10.3376
QTASTYFPHTAI;4.0000;35.3098;0.7395;11.9923;1957156.8085;11.7699
QTPIAAGTGPNF;4.0000;34.8562;0.7203;11.7955;1560524.0845;11.6187
QTPVATASGPNF;4.0000;33.7346;0.7255;11.3091;891371.4424;11.2449
QTSQPNSSGQVV;3.0000;21.9739;0.7348;10.8486;454305.9470;10.9869
QTSSLGTAFTQH;4.0000;33.7673;0.7027;11.3233;906057.0174;11.2558
QVGFLNPNGSSQ;4.0000;34.3557;0.7657;11.5785;1215481.9081;11.4519
QVSNRTPILPAN;2.0000;11.4759;0.7653;11.3087;629966.4597;11.4759
QVSNRTPILPTN;1.0000;0.0000;0.7626;10.9587;297710.5339;11.4382
QVSRTPVVTGTG;4.0000;33.0291;0.6636;11.0032;626737.3783;11.0097
QVTLGRRSITSP;3.0000;21.7486;0.6958;10.7021;383774.8857;10.8743
QVVGKVPGHFTP;3.0000;22.7087;0.6913;11.3266;787686.2723;11.3544
RAFAYTWFNLQA;9.0000;102.0140;0.7267;13.6218;19164508.8957;12.7517
RAFSYTWFNLQA;4.0000;37.5348;0.7870;12.9572;5944132.1255;12.5116
RAGMGSDQEDSK;1.0000;0.0000;0.7251;11.1241;360192.6919;11.5654
RAIAYTWFNLQA;5.0000;51.1623;0.7301;13.4171;11284427.0313;12.7906
RARGRGSDGREG;1.0000;0.0000;0.6478;10.8276;256021.6009;11.3375
RASPHATPSTLH;4.0000;32.5214;0.7230;10.7830;486412.0751;10.8405
RASQSGRPGESG;1.0000;0.0000;0.6957;9.9733;95748.1466;10.6809
RATASALHFPST;3.0000;22.0190;0.7107;10.8780;469926.8586;11.0095
RAVKDELLGEKA;3.0000;22.7677;0.6263;11.3650;823266.7062;11.3839
RAVKDELLGEKP;5.0000;44.6213;0.6519;11.2896;974393.2104;11.1553
RAVKDELLSEKP;10.0000;98.4824;0.6722;11.3137;1416804.7115;10.9425
RDAEQSGSPRAG;1.0000;0.0000;0.6924;10.3510;147903.6645;10.9712
RDAEQSGSPRTG;1.0000;0.0000;0.6898;10.3020;139793.0897;10.9335
RDAEQSSSPRTG;1.0000;0.0000;0.6997;10.0251;101632.2292;10.7207
RDGNFLNIPQQS;1.0000;0.0000;0.7653;11.5581;593655.0815;11.8990
RDPAGIYQAQSW;1.0000;0.0000;0.7852;11.8879;867792.1463;12.1525
RDPSFLHQQQLR;3.0000;22.6647;0.7105;11.2980;762165.8592;11.3324
RDPSFVNIPQQT;4.0000;34.5504;0.7518;11.6629;1339545.8610;11.5168
RDPTGIYQAQSW;1.0000;0.0000;0.7840;11.8389;820205.1370;12.1148
RDQAGTRSLGWA;1.0000;0.0000;0.7156;11.3748;480708.6548;11.7581
RDQDMSSPTMKK;1.0000;0.0000;0.7855;11.2447;413815.2355;11.6581
RDQDMSSPTTMK;4.0000;34.9413;0.7849;11.8324;1628240.9458;11.6471
RDSEQSSSPRTG;1.0000;0.0000;0.7007;9.7127;70925.8794;10.4805
REDFVLAITGKK;2.0000;11.7001;0.6352;11.6004;881404.4002;11.7001
REDFVLAVTGKK;1.0000;0.0000;0.6247;11.0898;346248.3491;11.5391
REDFVLSITGKK;2.0000;11.4599;0.6737;11.2879;615103.9162;11.4599
REDFVLSVTGKK;1.0000;0.0000;0.6594;10.7774;241635.6391;11.2989
REDFVLTITGKK;3.0000;23.3249;0.6356;11.7275;1249606.4063;11.6624
REDFVLTVTGKK;9.0000;92.0113;0.6247;11.9951;2945350.5457;11.5014
REGMRRASQSGR;1.0000;0.0000;0.7224;11.0829;343479.2052;11.5337
RERDAEQSGSPR;2.0000;11.0287;0.6972;10.7269;322431.3442;11.0287
RERDAEQSSSPR;1.0000;0.0000;0.7084;10.1490;117206.8531;10.8159
RERDSEQSSSPR;1.0000;0.0000;0.7106;9.8365;81794.9109;10.5757
RERGEAGRARGR;1.0000;0.0000;0.6090;11.1852;386440.1918;11.6124
RFVSIGPRDGNF;1.0000;0.0000;0.7348;11.3720;479154.1333;11.7559
RFVSVGPRDPSF;4.0000;32.6796;0.7166;10.8516;526382.2379;10.8932
RGALHGMPSPTA;1.0000;0.0000;0.7423;10.7257;227663.8612;11.2591
RGEAGRARGRGS;1.0000;0.0000;0.6466;10.7979;247415.6932;11.3147
RGRGSDGREGMR;1.0000;0.0000;0.6899;11.3029;442499.9277;11.7028
RGSDGREGMRRA;1.0000;0.0000;0.6905;11.3384;460983.8109;11.7301
RHKSGSMEDDID;1.0000;0.0000;0.7580;11.5533;590372.3379;11.8953
RHKSGSMEEDVD;3.0000;23.4918;0.7434;11.8361;1415978.3701;11.7459
RHLYPSASEDTL;1.0000;0.0000;0.7321;10.5207;179820.2858;11.1016
RHLYPSTSEDTL;2.0000;11.0640;0.7291;10.7728;339919.0067;11.0640
RICDWTMNQNGR;3.0000;27.2157;0.7754;14.2585;23028799.9034;13.6078
RIDCLRQADKVW;18.0000;214.9170;0.7310;13.7803;32527551.4777;12.6422
RIKSVEDEMDSP;1.0000;0.0000;0.7601;11.0703;338545.2371;11.5240
RKDIRPECREDF;6.0000;60.8548;0.7143;12.6901;5353049.3524;12.1710
RKDIRPEFREDF;4.0000;35.5893;0.6740;12.1135;2250336.3583;11.8631
RKDIRPEYREDF;3.0000;23.9784;0.6889;12.1526;2038532.5996;11.9892
RKDIRQEFREDF;1.0000;0.0000;0.6227;11.8598;840157.8557;12.1309
RKDIRQEYREDF;4.0000;36.7708;0.6350;12.6259;4059100.8750;12.2569
RKRKYFKKHEKR;18.0000;204.8769;0.6437;13.0119;13429607.7619;12.0516
RKYFKKHEKRMS;17.0000;195.3222;0.7355;13.1901;16023428.0981;12.2076
RKYFKKHEKRMT;1.0000;0.0000;0.6785;12.2231;1276556.3973;12.4101
RLAKAPQCASPG;1.0000;0.0000;0.7354;10.6744;214619.0738;11.2197
RLALPPATKPAT;1.0000;0.0000;0.6657;9.8643;84456.9619;10.5971
RLALPPATKPTS;1.0000;0.0000;0.6681;9.5519;58939.8101;10.3570
RLDLVMVILFKG;18.0000;201.0355;0.6904;12.7179;9573456.8701;11.8256
RLKSVEDEMDSP;3.0000;22.4920;0.7394;11.1857;669690.3562;11.2460
RLLAKLRKDIRP;13.0000;133.6489;0.6638;11.6812;2466301.7321;11.1374
RLLAKLRKDIRQ;5.0000;45.6206;0.6433;11.6146;1416596.9642;11.4052
RLMKSPHCTNPA;5.0000;47.8626;0.8367;12.3438;3279931.8496;11.9657
RLSSFTQHHRPV;4.0000;33.7202;0.7363;11.3029;885014.5262;11.2401
RLSTFPQHHHPG;5.0000;45.6413;0.7529;11.6213;1427623.1293;11.4103
RLTQDEFHPFIE;1.0000;0.0000;0.6977;11.5828;610735.5327;11.9179
RLVKAAACAHPV;1.0000;0.0000;0.7120;11.4587;529422.7603;11.8226
RLVKAAQCGHPV;3.0000;23.6689;0.7135;11.9513;1616850.2080;11.8345
RLVKAGQCTNPI;1.0000;0.0000;0.7389;11.7525;742537.0585;12.0484
RLVKSPQCSNPG;4.0000;33.6842;0.7760;11.2873;869234.7170;11.2281
RLYKSPQCSNPG;3.0000;22.9527;0.8097;11.4854;945606.5497;11.4763
RMAFGHHPLPVL;1.0000;0.0000;0.7593;11.3040;443047.2248;11.7036
RMAFTHHPLPVL;3.0000;23.3866;0.7588;11.7676;1308731.3766;11.6933
RMSKDEERAVKD;12.0000;129.9393;0.6936;12.5250;6259622.1291;11.8127
RMSKEEERAVKD;5.0000;47.2972;0.6942;12.1599;2654017.2854;11.8243
RMTKDEERAVKD;1.0000;0.0000;0.6459;11.7093;706480.7991;12.0152
RNPEHRGALHGM;1.0000;0.0000;0.7494;11.9834;968621.3014;12.2259
RNWTEDIEGGIS;1.0000;0.0000;0.7639;12.3135;1416489.3373;12.4796
RNWTEDMEGGIS;3.0000;25.3915;0.7945;13.0718;5874154.5076;12.6957
RPAPPLPPALSA;1.0000;0.0000;0.6671;9.0899;34628.2482;10.0019
RPASALHFPSGS;1.0000;0.0000;0.7195;9.8535;83414.4381;10.5888
RPECREDFVLAI;2.0000;12.0383;0.7228;12.0404;1462738.2141;12.0383
RPECREDFVLAV;1.0000;0.0000;0.7100;11.5298;574617.8390;11.8772
RPECREDFVLSI;2.0000;11.7981;0.7565;11.7279;1020798.1758;11.7981
RPECREDFVLSV;1.0000;0.0000;0.7402;11.2174;401007.3958;11.6371
RPEFREDFVLTI;3.0000;23.3856;0.6813;11.7669;1307681.8168;11.6928
RPEFREDFVLTV;1.0000;0.0000;0.6684;11.0803;342470.6223;11.5317
RPEYREDFVLTV;3.0000;23.3156;0.6841;11.7214;1240947.8707;11.6578
RPGESGPAGLRD;1.0000;0.0000;0.6798;10.1119;112310.8246;10.7874
RPGSPRATASAL;3.0000;21.0139;0.6805;10.2241;221361.5840;10.5069
RPKALDEGDLEG;1.0000;0.0000;0.6539;10.6349;205077.6297;11.1894
RPKSIDDSEMES;3.0000;22.5915;0.7728;11.2504;721510.9957;11.2958
RPKTISIDENME;5.0000;48.5005;0.7803;12.5513;4164813.2941;12.1251
RPLGPPTASGPK;1.0000;0.0000;0.6713;9.4001;49492.5800;10.2403
RPTRPLQTVPLW;1.0000;0.0000;0.7371;10.6046;198050.5308;11.1661
RPVIAVHSGIAR;4.0000;34.7595;0.7163;11.7536;1486976.6490;11.5865
RPVITGPRASPH;4.0000;32.8636;0.7234;10.9314;577041.0795;10.9545
RPVPLPMPDSKS;1.0000;0.0000;0.7262;9.6973;69679.6226;10.4687
RPVPLPMPDSKT;1.0000;0.0000;0.7270;9.9607;94371.1575;10.6712
RPVPLPMPDTKP;2.0000;10.6829;0.7254;10.2769;192061.7788;10.6829
RPVPLPVPDTKP;2.0000;10.3057;0.6753;9.7862;109162.2902;10.3057
RPVTLTMTDTKP;3.0000;22.5109;0.7041;11.1980;679231.2734;11.2555
RQADKVWRLDLV;18.0000;202.8793;0.6864;12.8590;11262160.6841;11.9341
RQAPPLPAGLSA;1.0000;0.0000;0.6793;9.7000;69901.5091;10.4708
RQEFREDFVLTV;1.0000;0.0000;0.6322;11.4287;511442.4475;11.7995
RQEYREDFVLTV;4.0000;35.7767;0.6462;12.1947;2470960.0369;11.9256
RRASQSGRPGES;1.0000;0.0000;0.6977;10.0033;99115.7023;10.7040
RRIDCLRQADKV;18.0000;206.0179;0.6732;13.0992;14849853.3686;12.1187
RRPLGPPTASGP;1.0000;0.0000;0.6736;9.4293;51182.9302;10.2627
RRSITSPPSTSS;1.0000;0.0000;0.6942;9.1580;37449.3246;10.0542
RRSITSPPSTST;2.0000;10.2567;0.6984;9.7224;101439.5882;10.2567
RRSLPSTSSTSS;4.0000;29.2935;0.6636;9.3831;97066.2818;9.7645
RRTLPSTSSSGS;4.0000;29.9320;0.6705;9.6600;133512.7208;9.9773
RSFVGLGPRDPA;1.0000;0.0000;0.6899;10.2307;128770.8628;10.8787
RSFVGLGPRDPT;1.0000;0.0000;0.6871;10.1817;121709.4711;10.8411
RSITSPPSTSST;1.0000;0.0000;0.6905;9.1145;35621.4130;10.0208
RSITSPPSTSTT;2.0000;10.2233;0.6948;9.6790;96488.2946;10.2233
RSLPSTSSTSST;4.0000;29.1933;0.6599;9.3397;92328.4505;9.7311
RSLSSPPSSKRP;5.0000;38.3850;0.6555;9.2612;94305.2887;9.5963
RSPAAGSSQSSG;3.0000;20.3953;0.6913;9.8218;139288.3526;10.1977
RSPAPGSSQGPW;1.0000;0.0000;0.7564;10.0505;104641.9225;10.7402
RSPGSGSQSSGW;4.0000;32.0688;0.7559;10.5867;388016.2310;10.6896
RSPHPSSALHFP;2.0000;10.5574;0.7395;10.1137;159166.0756;10.5574
RSPHPSSTLHFP;1.0000;0.0000;0.7354;9.7637;75218.9527;10.5198
RSPHPTSALHFP;1.0000;0.0000;0.7392;10.0762;107783.9275;10.7599
RTGIASDQEDTK;1.0000;0.0000;0.6642;11.0929;347485.6123;11.5414
RTGMGSDQEDSK;1.0000;0.0000;0.7233;11.0751;340440.8504;11.5278
RTGVGSDQEDSK;1.0000;0.0000;0.6771;10.5844;193496.6089;11.1506
RTLPSTSSSGSK;4.0000;29.8648;0.6680;9.6309;129103.3748;9.9549
RTPILPANVQNY;2.0000;11.9524;0.7732;11.9287;1286247.6113;11.9524
RTPILPTNVPNY;1.0000;0.0000;0.7862;11.2303;407031.3951;11.6470
RTPITQGTGVNF;5.0000;47.1739;0.6899;12.1198;2534254.4317;11.7935
RTPPPPSPLPFP;4.0000;29.2392;0.6667;9.3596;94470.6214;9.7464
RTPPSPSPLPFP;1.0000;0.0000;0.6674;8.7424;23209.4640;9.7348
RTPVVTGTGPNF;4.0000;34.0940;0.6992;11.4650;1066618.8328;11.3647
RTWHERDQDMSS;5.0000;49.1755;0.8127;12.7708;5362562.3318;12.2939
RTWWMDEFHPFI;1.0000;0.0000;0.8457;13.4809;5431639.3229;13.3769
RVSQTPIAAGTG;4.0000;33.6608;0.6826;11.2771;859148.1266;11.2203
RVSQTPVATASG;4.0000;32.5392;0.6824;10.7907;490745.4569;10.8464
RVSRTPITQGTG;5.0000;44.7135;0.6804;11.3195;1008612.7333;11.1784
RYHHGQDSLKDF;1.0000;0.0000;0.7191;11.6773;680955.5580;11.9906
RYHHHHGQDSLK;3.0000;24.3941;0.7394;12.4230;2783190.4212;12.1971
RYHPQETLKEFV;4.0000;35.5004;0.7001;12.0749;2152632.1967;11.8335
RYPPHLNPQDPL;4.0000;33.5975;0.7699;11.2497;832433.4792;11.1992
RYPPHLNPQDTL;5.0000;45.5602;0.7612;11.5949;1384909.4355;11.3900
RYVGLNPRDPSF;1.0000;0.0000;0.7550;10.9125;282317.4341;11.4028
RYVGLSPRDPSF;2.0000;10.9023;0.7292;10.5624;266792.6005;10.9023
SAGMRRTLPSTS;1.0000;0.0000;0.7276;10.1582;118454.8084;10.8230
SALHFPATPILP;1.0000;0.0000;0.7281;10.1996;124241.5650;10.8548
SALHFPSGSLLP;1.0000;0.0000;0.7011;9.5237;57059.1587;10.3353
SALHFPSTSIIQ;3.0000;22.2976;0.7624;11.0592;578931.4477;11.1488
SALHFPTTSILP;2.0000;10.8055;0.7267;10.4365;230797.9831;10.8055
SALSGHAASPRM;1.0000;0.0000;0.7571;10.4826;172092.2869;11.0723
SALSSQGSSPRM;3.0000;20.9228;0.7332;10.1649;206769.1502;10.4614
SANRFVGIGPRD;1.0000;0.0000;0.7250;11.2285;406166.1889;11.6456
SANRFVSIGPRD;1.0000;0.0000;0.7484;10.9516;295290.5274;11.4328
SAQMLAPPPPGL;2.0000;10.6119;0.7253;10.1845;172686.5342;10.6119
SARTWWMDEFHP;1.0000;0.0000;0.8843;12.8309;2569845.0412;12.8773
SASEDTLGITWQ;1.0000;0.0000;0.7589;11.2989;440450.6520;11.6997
SASPQDSSPRLS;1.0000;0.0000;0.6795;8.9805;30527.7415;9.9177
SAVRPVTLTMTD;3.0000;22.5925;0.7105;11.2510;722026.1987;11.2962
SCCVLSNPDQKG;1.0000;0.0000;0.8319;11.5618;596177.9329;11.9018
SDADIKDQPENG;2.0000;11.6757;0.7239;11.5686;849718.6914;11.6757
SDGREGMRRASQ;1.0000;0.0000;0.7243;11.1181;357692.8004;11.5608
SDGSGQATGQHS;1.0000;0.0000;0.7118;10.4895;173470.7895;11.0776
SDGSGQATGQPN;2.0000;11.1798;0.7217;10.9235;404327.5593;11.1798
SDGSIKWQLCYD;1.0000;0.0000;0.8458;12.1986;1241040.2447;12.3913
SDLESSSYYSMS;4.0000;32.9166;0.8075;10.9544;592507.3420;10.9722
SDPAKNPPGYLE;1.0000;0.0000;0.7517;10.5083;177269.6786;11.0921
SDQEDSKPITLD;3.0000;22.0719;0.7100;10.9124;488892.7900;11.0359
SDQEDTKPNTLD;1.0000;0.0000;0.7078;10.8434;260715.7495;11.3496
SDSSNPQGDADI;1.0000;0.0000;0.7574;10.6325;204513.0043;11.1875
SDSSNQQGDADI;3.0000;22.9106;0.7523;11.4580;916253.4653;11.4553
SEADIKDQPENG;2.0000;11.6873;0.7248;11.5837;864653.3793;11.6873
SEDTLGITWQSP;3.0000;22.9424;0.7710;11.4787;938346.9765;11.4712
SEGGATSPTSPS;1.0000;0.0000;0.6820;9.2611;42173.2415;10.1335
SEGGSSSPTSPS;1.0000;0.0000;0.6661;8.6852;21730.8527;9.6908
SEKPEIKQKWAS;5.0000;46.5374;0.7773;11.9128;1996824.1953;11.6343
SEKPEVKQKWAS;5.0000;45.8932;0.7587;11.7033;1568853.2548;11.4733
SEKSGFSSPSPS;4.0000;29.5184;0.6851;9.4807;108599.6677;9.8395
SELVRVSRTPIT;5.0000;43.5399;0.6965;10.9378;649925.9848;10.8850
SEMESPVDDVFY;3.0000;23.4813;0.7859;11.8292;1404876.5918;11.7406
SEQSSSPRTGIA;1.0000;0.0000;0.7178;9.8825;86246.5121;10.6111
SESPSQPSDADI;2.0000;10.4975;0.7255;10.0357;145492.7321;10.4975
SESPSQPSEADI;2.0000;10.5091;0.7269;10.0508;148049.9178;10.5091
SFATTGASSANR;1.0000;0.0000;0.7284;10.6357;205261.8894;11.1900
SFLHQQQLRICD;3.0000;24.2649;0.7533;12.3390;2526531.6525;12.1325
SFLLPPPPPVAR;2.0000;10.1003;0.6798;9.5190;80260.2070;10.1003
SFQDCFVTSGVW;4.0000;36.8931;0.8171;12.6789;4314794.4226;12.2977
SFTQHHRPVIAV;4.0000;35.2519;0.7313;11.9671;1901383.4502;11.7506
SFTTTGASSANR;1.0000;0.0000;0.7257;10.5867;194005.9689;11.1523
SFVGLGPRDPAG;1.0000;0.0000;0.6881;10.2007;124395.7432;10.8556
SFVGLGPRDPTG;1.0000;0.0000;0.6853;10.1517;117574.2694;10.8180
SFVKSGVFNVSE;5.0000;45.4080;0.7445;11.5454;1308194.4570;11.3520
SFVNIPQQTQSW;4.0000;36.1351;0.8269;12.3502;2955181.4554;12.0450
SFVTSGVFSVTE;8.0000;77.3010;0.7082;11.3475;1317601.4678;11.0430
SGFSSPSPSQTS;4.0000;29.4997;0.6845;9.4726;107592.7126;9.8332
SGHAASPRMAFG;1.0000;0.0000;0.7638;11.0707;338707.8431;11.5244
SGIARSPHPSSA;2.0000;10.5164;0.7306;10.0603;149670.7550;10.5164
SGIARSPHPSST;1.0000;0.0000;0.7266;9.7103;70731.6393;10.4787
SGIARSPHPTSA;1.0000;0.0000;0.7298;10.0227;101353.8955;10.7189
SGINLQRSLSSP;1.0000;0.0000;0.7348;9.8901;86998.0416;10.6169
SGKLDFCSALSG;1.0000;0.0000;0.7445;10.5686;190010.3293;11.1384
SGKLDFCSALSS;3.0000;21.8512;0.7501;10.7688;414423.3460;10.9256
SGPAGLRDQAGT;1.0000;0.0000;0.6687;10.3720;151511.6326;10.9873
SGPGRSPAPGSS;1.0000;0.0000;0.6731;8.9759;30368.2174;9.9142
SGPKRPKALDEG;1.0000;0.0000;0.6781;10.0836;108708.5241;10.7656
SGPNFSLADLES;4.0000;32.5216;0.7333;10.7831;486462.6043;10.8405
SGPYFAHPTIRY;1.0000;0.0000;0.7878;11.4063;498455.3064;11.7823
SGQATGQHSQRQ;1.0000;0.0000;0.7003;10.9044;279674.3164;11.3965
SGQATGQPNGSG;2.0000;11.1297;0.7177;10.8583;375069.2917;11.1297
SGQGKVPGSFLL;2.0000;10.7091;0.6853;10.3111;199760.5375;10.7091
SGQLKMPSHCLS;1.0000;0.0000;0.8102;10.8808;272201.5831;11.3784
SGQLKMSSHCLS;1.0000;0.0000;0.8122;10.8657;267497.0380;11.3668
SGQPGSPSHNDP;1.0000;0.0000;0.7503;9.9698;95362.0753;10.6782
SGQSDSSNPQGD;1.0000;0.0000;0.7408;10.1118;112296.1767;10.7873
SGQSDSSNQQGD;3.0000;22.1101;0.7449;10.9373;503106.2030;11.0551
SGQSGSPSHNDP;3.0000;21.3331;0.7517;10.4318;281141.7083;10.6665
SGQSGSPSHSDP;1.0000;0.0000;0.7081;9.3035;44280.2548;10.1660
SGQVVGKVPGHF;3.0000;22.7061;0.6954;11.3249;786144.4775;11.3530
SGRPGESGPAGL;1.0000;0.0000;0.6804;9.7397;73170.0650;10.5013
SGSKRHKSGSME;4.0000;33.4301;0.7625;11.1771;765668.4470;11.1434
SGSLLPQSGPYF;1.0000;0.0000;0.7220;9.7935;77844.5077;10.5427
SGSMEDDIDTSP;1.0000;0.0000;0.7687;10.7139;224592.3430;11.2501
SGSMEEDVDTSP;3.0000;22.2013;0.7501;10.9966;538673.4428;11.1007
SGSPRAGMGSDQ;1.0000;0.0000;0.7437;10.4390;163666.7593;11.0388
SGSPRTGMGSDQ;1.0000;0.0000;0.7403;10.3900;154691.7857;11.0012
SGSPSHNDPAKN;3.0000;22.2570;0.7860;11.0328;561600.9505;11.1285
SGSPSHSDPAKN;1.0000;0.0000;0.7469;9.9045;88453.0201;10.6280
SGSQSSGWHEVE;4.0000;34.2500;0.7943;11.5327;1152994.2740;11.4167
SGTSQANRYVGL;2.0000;11.4650;0.7309;11.2945;619788.2201;11.4650
SGTSQASRYVGL;1.0000;0.0000;0.7117;10.3423;146426.4079;10.9645
SGVFNVSELVRV;5.0000;45.4539;0.7146;11.5604;1330891.8634;11.3635
SGVFSVTELIQV;4.0000;33.8100;0.7013;11.3418;925568.6151;11.2700
SGVFSVTELVRV;4.0000;33.1964;0.6810;11.0757;681353.2553;11.0655
SGVNLQRSLSSP;4.0000;31.3676;0.7138;10.2826;273408.4676;10.4559
SGVWNVTELVRV;4.0000;35.9247;0.7426;12.2589;2660502.0748;11.9749
SGWHEVEPGLPS;1.0000;0.0000;0.7785;10.7422;232035.2572;11.2718
SGWHEVEPGMPS;2.0000;11.7660;0.8368;11.6862;972878.6990;11.7660
SGWHEVEPGYLR;1.0000;0.0000;0.7860;11.6540;662911.8813;11.9727
SGWPNDVDAGPA;3.0000;23.4163;0.7854;11.7870;1338171.1478;11.7082
SHCLSAQMLAPP;2.0000;11.4441;0.8134;11.2673;600634.4199;11.4441
SHNDPAKNPPGY;3.0000;23.2334;0.8109;11.6680;1166827.5027;11.6167
SHNDPAKNPPVY;1.0000;0.0000;0.8122;11.2109;398039.4880;11.6321
SHPAIRYHPQET;4.0000;35.1192;0.7744;11.9096;1779521.6711;11.7064
SHPTIRYPPHLN;5.0000;46.1427;0.8098;11.7844;1722474.0081;11.5357
SHSDPAKNPPGY;1.0000;0.0000;0.7805;10.5396;183777.1401;11.1162
SIDDSEMESPVD;3.0000;22.6752;0.7768;11.3049;768186.0657;11.3376
SIDENMEPSPTG;5.0000;46.0435;0.8005;11.7521;1659668.3664;11.5109
SIGPRDGNFLNI;1.0000;0.0000;0.7738;11.6146;633505.9906;11.9424
SIIQQSSPYFTH;3.0000;23.1066;0.8037;11.5855;1061118.9990;11.5533
SIKWQLCYDISA;1.0000;0.0000;0.8617;12.3985;1562193.2711;12.5450
SILPQTASTYFP;3.0000;22.0804;0.7477;10.9179;492037.6667;11.0402
SITGKKAPGCVL;1.0000;0.0000;0.7309;10.9856;307077.7181;11.4589
SITGKKPSCCVL;1.0000;0.0000;0.8037;11.2527;417664.9915;11.6643
SITSPPSTSSTK;1.0000;0.0000;0.6879;9.0853;34444.9922;9.9983
SITSPPSTSTTK;2.0000;10.2008;0.6924;9.6498;93301.7048;10.2008
SKDEERAVKDEL;12.0000;124.9290;0.6584;11.9324;3164098.6772;11.3572
SKEEERAVKDEL;5.0000;45.4752;0.6591;11.5673;1341546.2481;11.3688
SKPITLDTTDFQ;3.0000;22.5077;0.6969;11.1959;677578.7248;11.2538
SKRHKSGSMEDD;1.0000;0.0000;0.7602;10.9824;305969.8849;11.4565
SKRHKSGSMEED;3.0000;22.9363;0.7613;11.4747;934042.8697;11.4681
SKRPKTISIDEN;5.0000;45.8341;0.7537;11.6840;1534512.9124;11.4585
SKSTSTAPDGAA;1.0000;0.0000;0.6870;9.8566;83710.3045;10.5912
SKTTSTAPDGAA;1.0000;0.0000;0.6782;10.1201;113373.7243;10.7937
SLACDPASQQPG;2.0000;11.0726;0.7514;10.7839;344306.4575;11.0726
SLACDPATQQPG;1.0000;0.0000;0.7410;10.7464;233157.1103;11.2751
SLACDPSNQQPG;1.0000;0.0000;0.7869;10.8216;254262.5298;11.3329
SLADLESPGGYY;1.0000;0.0000;0.7405;10.5908;194924.2725;11.1555
SLADLESPSYYN;3.0000;22.4607;0.7864;11.1653;654142.8301;11.2303
SLGELQGHLAYD;3.0000;22.9358;0.7032;11.4744;933750.0918;11.4679
SLGELQGHMAYD;1.0000;0.0000;0.7452;11.6402;652505.4178;11.9621
SLGTAFTQHHRP;4.0000;34.2942;0.7164;11.5518;1178700.6359;11.4314
SLKDFVQFVCAD;1.0000;0.0000;0.7227;11.6256;641637.1823;11.9509
SLKEFVQFVCSD;3.0000;23.4447;0.7544;11.8054;1366944.6420;11.7224
SLKKSGKLDFCS;3.0000;22.2249;0.7422;11.0119;548251.7991;11.1124
SLLPQSGPYFAH;1.0000;0.0000;0.7479;10.3624;149861.1413;10.9800
SLPSTSSTSSTK;4.0000;29.1260;0.6573;9.3105;89279.2422;9.7087
SLSDLESSSYYS;4.0000;31.4340;0.7445;10.3114;282630.4937;10.4780
SLSSPPSSKRPK;5.0000;38.2954;0.6528;9.2320;91190.7941;9.5738
SLVPFQVSNRTP;3.0000;21.8493;0.7330;10.7676;413836.4469;10.9247
SMEDDIDTSPGG;1.0000;0.0000;0.7558;10.9908;308922.2564;11.4629
SMEEDVDTSPGG;3.0000;22.6270;0.7387;11.2735;740934.5001;11.3135
SMSPGAMRRSLP;4.0000;33.1052;0.7830;11.0362;650999.5507;11.0351
SNPDQKGKIRRI;9.0000;93.6764;0.7320;12.2659;4022835.8136;11.7095
SNPDQKGKMRRI;9.0000;95.4056;0.7628;12.5471;5560874.6934;11.9257
SNPGLCVQPHHI;7.0000;71.9274;0.8307;12.5189;4747414.8193;11.9879
SNPQGDADIKPL;1.0000;0.0000;0.7357;10.7280;228289.7409;11.2610
SNQQGDADIKPL;3.0000;23.0574;0.7245;11.5535;1022777.3382;11.5287
SNQQPGPPTLHQ;1.0000;0.0000;0.7477;10.4860;172765.7602;11.0749
SNRNWTEDMEGG;1.0000;0.0000;0.8098;12.7394;2312946.0786;12.8069
SNRTPILPANVQ;2.0000;11.4759;0.7653;11.3087;629966.4597;11.4759
SNRTPILPTNVP;1.0000;0.0000;0.7648;10.6103;199352.0724;11.1705
SNSPTSSSRNWT;1.0000;0.0000;0.8270;10.6197;201528.6702;11.1777
SPAAGSRTWHER;5.0000;46.3514;0.7739;11.8523;1862477.8191;11.5878
SPAAGSSQSSGW;3.0000;21.4423;0.7595;10.5028;305101.2658;10.7211
SPANRFVSVGPR;4.0000;33.0612;0.7355;11.0171;636865.2909;11.0204
SPANRSFVGLGP;2.0000;10.8803;0.7282;10.5338;258166.0249;10.8803
SPAPGSSQGPWG;1.0000;0.0000;0.7539;10.0205;101086.6079;10.7171
SPATLKKSGKLD;1.0000;0.0000;0.6689;9.8133;79640.0926;10.5579
SPFNSPSPQDSP;3.0000;20.4094;0.7295;9.8309;140756.9076;10.2047
SPFNSPSPQDSS;1.0000;0.0000;0.7303;9.3386;46108.0540;10.1930
SPGAMRRSLPST;4.0000;31.8963;0.7283;10.5119;356000.7094;10.6321
SPGEEPFYTGQG;3.0000;22.5694;0.7278;11.2360;709652.4376;11.2847
SPGEEPFYTSQG;1.0000;0.0000;0.7408;10.4820;171976.9299;11.0719
SPGGDYYTSPNS;1.0000;0.0000;0.7887;10.5613;188416.1469;11.1328
SPGGDYYTSPSS;2.0000;10.6323;0.7490;10.2111;178055.0109;10.6323
SPGGEYYTSSNS;1.0000;0.0000;0.7920;10.5613;188414.0655;11.1328
SPGGYYNISPVT;1.0000;0.0000;0.8005;11.0226;320471.6048;11.4874
SPGLCVQPHHIG;1.0000;0.0000;0.7942;11.2995;440777.5635;11.7002
SPGSGSQSSGWH;4.0000;32.5909;0.7801;10.8131;503584.2555;10.8636
SPGTWASLVPFQ;3.0000;22.3447;0.7658;11.0898;599722.0216;11.1723
SPHATPSTLHFP;4.0000;32.1796;0.7359;10.6348;410091.8602;10.7265
SPHCTNPALCVQ;5.0000;48.3071;0.8496;12.4884;3873956.5544;12.0768
SPHHSAVRPVTL;1.0000;0.0000;0.7240;10.1990;124157.8433;10.8544
SPHPSAVRPVTL;2.0000;10.4560;0.7005;9.9818;136737.3742;10.4560
SPHPSSALHFPT;2.0000;10.5240;0.7359;10.0703;151397.1367;10.5240
SPHPSSTLHFPT;1.0000;0.0000;0.7318;9.7203;71547.4954;10.4864
SPHPTSALHFPA;1.0000;0.0000;0.7397;10.0817;108471.1859;10.7642
SPICLTQDEFHP;5.0000;46.9076;0.7933;12.0332;2293760.7358;11.7269
SPIIQQPGPYFS;4.0000;33.5308;0.7840;11.2208;805152.8542;11.1769
SPLCLTQDEFHP;7.0000;68.6932;0.7720;11.8176;2117445.4558;11.4489
SPLPFPAQAILP;1.0000;0.0000;0.7122;9.7814;76764.7106;10.5334
SPLPFPTQAILP;4.0000;31.4871;0.7084;10.3345;290220.6953;10.4957
SPNSPAAGSRTW;4.0000;33.5385;0.7930;11.2241;808255.7281;11.1795
SPNSPTSSSRNW;1.0000;0.0000;0.8213;10.3714;151417.1322;10.9869
SPNVKTEMDKSP;1.0000;0.0000;0.7745;10.7650;238209.5492;11.2894
SPPDTSPANRSF;1.0000;0.0000;0.7383;9.8580;83841.3436;10.5922
SPPSSKRPKTIS;5.0000;40.2175;0.6919;9.8572;187304.5847;10.0544
SPPSTSSTKRPK;1.0000;0.0000;0.6680;8.9152;28317.7914;9.8676
SPPSTSTTKRPK;2.0000;10.0701;0.6724;9.4797;76704.8573;10.0701
SPQCSNPGLCVQ;7.0000;70.2983;0.8426;12.1656;3161064.4205;11.7164
SPQDSPRLSSFT;3.0000;20.4612;0.6985;9.8646;146325.7954;10.2306
SPQDSSPRLSSF;1.0000;0.0000;0.6940;9.1240;36013.5677;10.0281
SPQDSSPRLSTF;5.0000;40.9223;0.6985;10.0864;243876.3257;10.2306
SPQTSQPNSSGQ;3.0000;21.0841;0.7344;10.2698;233308.2377;10.5420
SPRAGMGSDQED;1.0000;0.0000;0.7423;10.8615;266210.5599;11.3636
SPRATASALHFP;3.0000;21.6373;0.7180;10.6297;353076.2011;10.8186
SPRDPSFLHQQQ;2.0000;10.9968;0.7362;10.6854;307379.5456;10.9968
SPRLSSFTQHHR;4.0000;33.0354;0.7457;11.0059;628717.2702;11.0118
SPRLSTFPQHHH;5.0000;44.7900;0.7655;11.3444;1037909.1081;11.1975
SPRMAFGHHPLP;1.0000;0.0000;0.7882;10.8773;271105.3466;11.3757
SPRMAFTHHPLP;3.0000;22.7308;0.7874;11.3410;800826.7599;11.3654
SPRTGIASDQED;1.0000;0.0000;0.7111;10.5669;189624.1806;11.1371
SPRTGMGSDQED;1.0000;0.0000;0.7397;10.8125;251612.4048;11.3259
SPRTGVGSDQED;1.0000;0.0000;0.6913;10.3218;143009.1219;10.9487
SPSFATTGASSA;1.0000;0.0000;0.7007;9.6927;69313.8048;10.4652
SPSFTTTGASSA;1.0000;0.0000;0.6970;9.6437;65512.8524;10.4275
SPSHNDPAKNPP;4.0000;32.8168;0.7836;10.9111;563709.8934;10.9389
SPSHSDPAKNPP;1.0000;0.0000;0.7403;9.6579;66588.8864;10.4384
SPSPLPFPAQAI;1.0000;0.0000;0.7175;9.6366;64978.9993;10.4221
SPSPQDSPRLSS;3.0000;19.3784;0.6669;9.1603;65037.0565;9.6892
SPSPQDSSPRLS;1.0000;0.0000;0.6669;8.6831;21679.0188;9.6892
SPSPSQTSSLGT;4.0000;29.3896;0.6656;9.4248;101837.2713;9.7965
SPSQPSDADIKD;2.0000;10.6993;0.7238;10.2983;196859.1996;10.6993
SPSQPSEADIKD;2.0000;10.7110;0.7252;10.3135;200319.2044;10.7110
SPSQTSSLGTAF;4.0000;31.1266;0.6963;10.1781;242415.2852;10.3755
SPSSPAAGSRTW;1.0000;0.0000;0.7518;9.9709;95476.1474;10.6790
SPSSPTSSNRNW;1.0000;0.0000;0.8213;10.3714;151417.1322;10.9869
SPSSPTSSSRNW;1.0000;0.0000;0.7708;9.7202;71545.2990;10.4863
SPSTLKKSEKSG;1.0000;0.0000;0.6774;9.3712;47872.1913;10.2181
SPSYSPPDTSPA;1.0000;0.0000;0.7018;9.0790;34196.2597;9.9935
SPSYSTPGTSPA;1.0000;0.0000;0.7034;9.2621;42220.0354;10.1342
SPSYYNINQVTL;3.0000;23.8826;0.8304;12.0903;1897397.2363;11.9413
SPTALKKSEKSG;1.0000;0.0000;0.6795;9.6837;68597.7751;10.4583
SPTATTYTASGT;1.0000;0.0000;0.7020;10.3347;145145.1247;10.9586
SPTGDFYPSPNS;4.0000;32.4167;0.7688;10.7376;461622.0720;10.8056
SPTGDFYPSPSS;1.0000;0.0000;0.7251;9.4843;54529.6438;10.3050
SPTMKKPEKPLF;1.0000;0.0000;0.7402;10.3683;150880.7744;10.9845
SPTSPQDSSPRL;1.0000;0.0000;0.6744;8.9466;29361.1536;9.8917
SPTSPSYSPPDT;1.0000;0.0000;0.6974;9.0300;32321.0437;9.9559
SPTSPSYSTPGT;1.0000;0.0000;0.6991;9.2131;39904.8206;10.0966
SPTSPTYSTPST;4.0000;30.2587;0.6980;9.8017;157168.1692;10.0862
SPTSSNRNWTED;1.0000;0.0000;0.8354;11.3192;450874.7218;11.7153
SPTSSSRNWTED;3.0000;22.4296;0.8006;11.1451;639121.2072;11.2148
SPTTLKKSEKSG;2.0000;10.4206;0.6760;9.9357;129672.1750;10.4206
SPTTMKKPEKPL;4.0000;32.5095;0.7233;10.7779;483536.4242;10.8365
SPTYSTPSTSPA;4.0000;30.3717;0.7023;9.8507;166286.8186;10.1239
SPVDDVFYPGTG;3.0000;22.4515;0.7221;11.1593;649684.6489;11.2258
SPVKKTEMDKSP;3.0000;22.0047;0.7370;10.8687;464908.8311;11.0023
SPVTLGRRPLGP;1.0000;0.0000;0.6673;9.5435;58372.7779;10.3505
SPYCLTQDEFHP;4.0000;35.4424;0.8063;12.0498;2091186.3657;11.8141
SPYFTHPTIRYH;3.0000;23.8836;0.8070;12.0909;1898840.9326;11.9418
SQANRYVGLSPR;2.0000;11.2972;0.7473;11.0762;482051.6585;11.2972
SQASRYVGLNPR;1.0000;0.0000;0.7473;10.7752;241025.8293;11.2972
SQGKVHNPFLPT;4.0000;33.8903;0.7431;11.3767;963452.3821;11.2968
SQGPWGGDVDTS;1.0000;0.0000;0.7535;10.9225;285564.5152;11.4104
SQGRSPGSGSQS;1.0000;0.0000;0.6930;9.3601;47264.9792;10.2096
SQGSSPRMAFTH;3.0000;22.6262;0.7782;11.2730;740486.9671;11.3131
SQPNSSGQVVGK;3.0000;21.8628;0.7291;10.7764;418027.9822;10.9314
SQPSDADIKDQP;2.0000;10.9787;0.7247;10.6618;299158.1446;10.9787
SQPSEADIKDQP;2.0000;10.9903;0.7259;10.6770;304416.1595;10.9903
SQPYYHDMNSGI;1.0000;0.0000;0.8709;12.1969;1238534.8857;12.3900
SQPYYHDMNSGV;4.0000;36.6868;0.8531;12.5894;3892339.6284;12.2289
SQQPGPLNGSGQ;2.0000;10.8765;0.7267;10.5288;256686.1437;10.8765
SQRPAPPLPPAL;1.0000;0.0000;0.6718;9.1410;36723.9101;10.0411
SQRQAPPLPAGL;1.0000;0.0000;0.6835;9.7511;74131.8684;10.5101
SQSESPSQPSDA;2.0000;10.1246;0.7005;9.5505;83225.7678;10.1246
SQSESPSQPSEA;2.0000;10.1362;0.7020;9.5657;84688.5471;10.1362
SQSGRPGESGPA;1.0000;0.0000;0.6952;9.6815;68428.2930;10.4566
SQSSGWHEVEPG;4.0000;34.2849;0.7919;11.5478;1173272.3063;11.4283
SQSSGWPNDVDA;3.0000;23.0458;0.8054;11.5459;1013921.0372;11.5229
SQTPIAAGTGPN;4.0000;33.8047;0.7297;11.3395;923150.0183;11.2682
SQTPVATASGPN;4.0000;32.6831;0.7221;10.8531;527303.3409;10.8944
SQTSSLGTAFTQ;4.0000;32.5374;0.6959;10.7899;490305.6964;10.8458
SRLLAKLRKDIR;18.0000;189.1380;0.6673;11.8074;3355858.8938;11.1258
SRLTQDEFHPFI;1.0000;0.0000;0.7312;11.2255;404771.7814;11.6433
SRNWTEDIEGGI;1.0000;0.0000;0.7639;12.3135;1416489.3373;12.4796
SRNWTEDMEGGI;2.0000;12.6957;0.7945;12.8957;3916103.0050;12.6957
SRTPITQGTGVN;5.0000;45.7719;0.7115;11.6638;1499173.9303;11.4430
SRTPVVTGTGPN;4.0000;33.0426;0.7039;11.0090;630973.4049;11.0142
SRTWHERDQDMS;5.0000;49.1755;0.8127;12.7708;5362562.3318;12.2939
SRYVGLNPRDPS;1.0000;0.0000;0.7507;10.4565;167008.8575;11.0523
SSALHFPTTSIL;2.0000;10.7939;0.7286;10.4214;226809.0293;10.7939
SSANRFVGIGPR;1.0000;0.0000;0.7446;10.8863;273922.4829;11.3826
SSANRFVSIGPR;1.0000;0.0000;0.7576;10.6094;199146.8435;11.1698
SSASPQDSSPRL;1.0000;0.0000;0.6795;8.9805;30527.7415;9.9177
SSFTQHHRPVIA;4.0000;34.5670;0.7565;11.6702;1350749.1425;11.5223
SSGQVVGKVPGH;3.0000;22.0051;0.7010;10.8689;465054.8467;11.0026
SSGSKRHKSGSM;4.0000;32.6062;0.7594;10.8198;507455.2973;10.8687
SSGWHEVEPGLP;1.0000;0.0000;0.7785;10.7422;232035.2572;11.2718
SSGWHEVEPGMP;2.0000;11.7660;0.8368;11.6862;972878.6990;11.7660
SSGWHEVEPGYL;1.0000;0.0000;0.8051;11.3470;465574.7987;11.7368
SSGWPNDVDAGP;3.0000;22.9360;0.7961;11.4745;933866.8078;11.4680
SSHCLSAQMLAP;1.0000;0.0000;0.8156;10.9511;295126.7336;11.4324
SSKRPKTISIDE;5.0000;43.8321;0.7303;11.0328;725064.4859;10.9580
SSLGTAFTQHHR;4.0000;34.2592;0.7200;11.5367;1158328.7841;11.4197
SSNPQGDADIKP;1.0000;0.0000;0.7503;10.5833;193240.3418;11.1497
SSNQQGDADIKP;3.0000;22.8349;0.7453;11.4087;865749.9967;11.4174
SSNRNWTEDMEG;1.0000;0.0000;0.8555;12.4625;1681555.6936;12.5941
SSNSPTSSSRNW;1.0000;0.0000;0.8224;10.3563;148800.1426;10.9752
SSPAAGSRTWHE;1.0000;0.0000;0.7837;10.8464;261610.2562;11.3519
SSPLCLTQDEFH;4.0000;34.3117;0.7748;11.5594;1189056.5620;11.4372
SSPPSSKRPKTI;5.0000;40.2175;0.6919;9.8572;187304.5847;10.0544
SSPQTSQPNSSG;3.0000;20.5253;0.7218;9.9063;153527.0684;10.2627
SSPRLSSFTQHH;1.0000;0.0000;0.7473;10.0969;110389.8289;10.7759
SSPRLSTFPQHH;5.0000;43.1501;0.7455;10.8110;561656.4281;10.7875
SSPRMAFTHHPL;3.0000;22.7075;0.7898;11.3259;786985.8205;11.3538
SSPRTGIASDQE;1.0000;0.0000;0.7184;10.2247;127884.4173;10.8741
SSPRTGVGSDQE;1.0000;0.0000;0.6965;9.9796;96446.7620;10.6857
SSPSPSQTSSLG;4.0000;28.7821;0.6576;9.1613;75192.2814;9.5940
SSPTMKKPEKPL;1.0000;0.0000;0.7262;9.9123;89255.6488;10.6340
SSPTSPSYSTPG;1.0000;0.0000;0.6920;8.9496;29464.0112;9.8941
SSPTSSNRNWTE;1.0000;0.0000;0.8355;10.9770;304074.3584;11.4524
SSPTSSSRNWTE;1.0000;0.0000;0.7934;10.3258;143676.5481;10.9518
SSPTTMKKPEKP;4.0000;32.1757;0.7315;10.6331;409298.9178;10.7252
SSPVKKTEMDKS;3.0000;21.9814;0.7392;10.8535;456873.6663;10.9907
SSPYFTHPTIRY;3.0000;23.0636;0.8024;11.5575;1027542.9779;11.5318
SSQGKVHNPFLP;4.0000;33.2828;0.7547;11.1132;711371.9933;11.0943
SSQGPWGGDVDT;1.0000;0.0000;0.7535;10.9225;285564.5152;11.4104
SSQGSSPRMAFT;3.0000;21.8063;0.7583;10.7396;400708.7535;10.9031
SSQSESPSQPSD;2.0000;9.8844;0.6897;9.2381;58080.5992;9.8844
SSQSESPSQPSE;2.0000;9.8960;0.6912;9.2532;59101.4260;9.8960
SSQSSGWPNDVD;3.0000;22.5655;0.8080;11.2335;707583.0352;11.2828
SSRNWTEDIEGG;1.0000;0.0000;0.7901;11.8070;790607.2516;12.0903
SSRNWTEDMEGG;2.0000;12.3064;0.8222;12.3892;2185755.5525;12.3064
SSSGSKRHKSGS;4.0000;30.7899;0.7045;10.0321;204896.4684;10.2633
SSSPRTGIASDQ;1.0000;0.0000;0.7164;9.8674;84756.8229;10.5995
SSSPRTGVGSDQ;1.0000;0.0000;0.6933;9.6224;63921.1665;10.4111
SSSPTSPSYSTP;1.0000;0.0000;0.6813;8.6727;21420.8953;9.6812
SSSRNWTEDIEG;1.0000;0.0000;0.8142;11.5301;574786.4759;11.8774
SSSRNWTEDMEG;2.0000;12.0936;0.8471;12.1123;1589085.7673;12.0936
SSSYYSMSPGAM;4.0000;34.1802;0.8604;11.5024;1113530.3310;11.3934
SSTGMRRTLPST;1.0000;0.0000;0.7241;10.1092;111959.1169;10.7853
SSTKRIKSVEDE;1.0000;0.0000;0.7088;10.4665;168935.3020;11.0600
SSTKRLKSVEDE;3.0000;21.5638;0.6869;10.5819;334177.9183;10.7819
SSTKRPKSIDDS;1.0000;0.0000;0.7118;9.8122;79540.3031;10.5571
SSTLHFPTTSIL;1.0000;0.0000;0.7251;10.0713;107185.7655;10.7562
SSTSPQDSSPRL;3.0000;19.7602;0.6752;9.4086;86561.0868;9.8801
SSTSSTKRIKSV;1.0000;0.0000;0.7033;9.6732;67778.4911;10.4502
SSTSSTKRLKSV;3.0000;20.3444;0.6748;9.7886;134075.4407;10.1722
SSYFSHPTIRYP;5.0000;45.3173;0.8118;11.5159;1264489.5757;11.3293
SSYYSMSPGAMR;4.0000;34.8880;0.8626;11.8093;1585507.8254;11.6293
STAPDGAALTPP;2.0000;10.5122;0.6785;10.0550;148750.8879;10.5122
STDFQESFVTSG;1.0000;0.0000;0.7158;10.5561;187294.6058;11.1288
STDGERLAKAPQ;1.0000;0.0000;0.6733;10.4532;166364.9066;11.0497
STDGERLMKSPH;5.0000;45.2218;0.7507;11.4849;1220070.9064;11.3054
STDGERLVKAAA;1.0000;0.0000;0.6516;10.6840;217003.4639;11.2271
STDGERLVKAAQ;3.0000;22.5327;0.6541;11.2122;690408.7946;11.2664
STDGERLVKAGQ;1.0000;0.0000;0.6531;10.6995;220908.5832;11.2390
STDGERLVKSPQ;4.0000;32.3930;0.6849;10.7273;456208.3988;10.7977
STDGERLYKSPQ;3.0000;22.0919;0.7156;10.9254;496291.3256;11.0460
STEAYTASGTSQ;2.0000;11.0960;0.7174;10.8144;356600.4374;11.0960
STEGEAASPTAT;1.0000;0.0000;0.6847;10.2147;126427.3275;10.8664
STEGGAASPTSP;3.0000;20.7473;0.6866;10.0507;181294.6382;10.3736
STEGGATSPTSP;1.0000;0.0000;0.6829;9.5246;57117.6689;10.3360
STFPQHHHPGIP;5.0000;45.8563;0.7847;11.6913;1547329.5660;11.4641
STGLRRTLPSTS;1.0000;0.0000;0.6674;9.4662;53405.3475;10.2911
STGMRRTLPSTS;2.0000;10.7853;0.7241;10.4102;223918.2338;10.7853
STKRIKSVEDEM;1.0000;0.0000;0.7375;11.2542;418392.3450;11.6654
STKRLKSVEDEM;3.0000;22.7748;0.7215;11.3696;827639.2275;11.3874
STKRPKSIDDSE;1.0000;0.0000;0.7142;10.1695;120013.5276;10.8317
STLHFPTSPIIQ;4.0000;33.3683;0.7567;11.1503;742410.8611;11.1228
STLHFPTTSILP;1.0000;0.0000;0.7232;10.0865;109070.8715;10.7679
STLKKSEKSGFS;1.0000;0.0000;0.6946;9.8121;79526.1269;10.5570
STPGTSPANRSF;1.0000;0.0000;0.7337;10.0411;103513.7915;10.7329
STPSTSPANRFV;4.0000;32.2452;0.7352;10.6632;423739.5140;10.7484
STRTPPPPSPLP;4.0000;28.7604;0.6486;9.1519;74380.7240;9.5868
STRTPPSPSPLP;1.0000;0.0000;0.6492;8.5347;18273.7946;9.5751
STSEDTLGITWQ;2.0000;11.6621;0.7567;11.5509;832595.4295;11.6621
STSIIQQSSPYF;3.0000;22.2867;0.7873;11.0521;574216.2797;11.1433
STSPANRFVSVG;4.0000;32.9260;0.7351;10.9585;595309.8444;10.9753
STSPQDSSPRLS;3.0000;19.7602;0.6752;9.4086;86561.0868;9.8801
STSSSGSKRHKS;4.0000;30.7589;0.7034;10.0186;201750.0786;10.2530
STSSTKRIKSVE;1.0000;0.0000;0.7073;10.0305;102266.8446;10.7249
STSSTKRLKSVE;3.0000;20.8937;0.6813;10.1459;202298.2812;10.4468
STSSTKRPKSID;1.0000;0.0000;0.7056;9.7336;72651.5100;10.4966
STSSTSSTKRIK;1.0000;0.0000;0.7008;9.6397;65212.4294;10.4245
STSSTSSTKRLK;3.0000;20.2929;0.6722;9.7551;128999.4076;10.1464
STSTAPDGAALT;1.0000;0.0000;0.6754;9.9871;97279.1404;10.6915
STSTTKRPKSID;2.0000;10.6991;0.7017;10.2980;196792.3141;10.6991
STTKRPKSIDDS;2.0000;10.7596;0.7074;10.3767;215452.0988;10.7596
STYFPHTAIRYP;4.0000;35.3159;0.7873;11.9949;1963204.1096;11.7720
SVEDEMDSPGEE;4.0000;34.3422;0.7494;11.5726;1207304.2498;11.4474
SVGPRDPSFVNI;4.0000;33.5899;0.7567;11.2464;829245.5013;11.1966
SVISTRTPPPPS;4.0000;30.2094;0.6914;9.7804;153347.2492;10.0698
SVISTRTPPSPS;1.0000;0.0000;0.6924;9.1632;37674.2252;10.0582
SVKELDLFLAYY;5.0000;46.4868;0.7204;11.8963;1959380.7634;11.6217
SVKELDLYLAYF;5.0000;46.4868;0.7204;11.8963;1959380.7634;11.6217
SVMAGKASDGSI;1.0000;0.0000;0.7513;10.8702;268892.4705;11.3703
SVSVKELDLYLA;1.0000;0.0000;0.6989;10.4183;159822.7127;11.0229
SVTELIQVSRTP;4.0000;32.7853;0.7007;10.8975;554922.9230;10.9284
SVTELVRVSQTP;4.0000;32.3022;0.6822;10.6880;435988.6243;10.7674
SVTGKKAPCCVL;1.0000;0.0000;0.7702;11.3557;470215.8772;11.7434
SYDPSSPQTSQP;3.0000;20.6010;0.7234;9.9555;162476.9292;10.3005
SYDPSSPQTSQS;2.0000;10.2888;0.7245;9.7643;106445.8597;10.2888
SYFSHPTIRYPP;5.0000;45.3638;0.8096;11.5311;1286728.5071;11.3410
SYSPPDTSPANR;1.0000;0.0000;0.7566;10.0220;101266.8241;10.7183
SYSTPGTSPANR;1.0000;0.0000;0.7519;10.2051;125027.9691;10.8590
SYTWFNLQARKR;4.0000;37.1110;0.7787;12.7734;4810732.0176;12.3703
SYYNINQVTLGR;3.0000;24.7568;0.7702;12.6590;3651801.6921;12.3784
SYYSMSPGAMRR;4.0000;35.5957;0.8577;12.1163;2257536.2290;11.8652
TAFTQHHRPVIT;4.0000;35.7821;0.6925;12.1971;2477659.8558;11.9274
TAIRYPPHLNPQ;4.0000;34.9358;0.7798;11.8301;1623775.2334;11.6453
TALKKSEKSGFS;1.0000;0.0000;0.6908;10.1245;113955.8314;10.7971
TAPDGAALTPPS;2.0000;10.5122;0.6785;10.0550;148750.8879;10.5122
TASALHFPSTSI;3.0000;21.8455;0.7359;10.7651;412657.4812;10.9228
TASGPKRPKALD;1.0000;0.0000;0.6741;10.0253;101654.4983;10.7208
TASGPNFSLADL;4.0000;33.0258;0.7220;11.0017;625700.8063;11.0086
TASGTSQANRYV;2.0000;11.5836;0.7305;11.4488;740219.7716;11.5836
TASGTSQASRYV;1.0000;0.0000;0.7155;10.4965;174878.6419;11.0830
TASTYFPHTAIR;4.0000;35.1794;0.7366;11.9357;1833778.3695;11.7265
TATTYTASGTSQ;1.0000;0.0000;0.6946;10.6830;216758.3816;11.2264
TDFQESFVTSGV;4.0000;34.0713;0.6971;11.4552;1054581.7946;11.3571
TDGERLAKAPQC;1.0000;0.0000;0.7005;11.3097;445987.2723;11.7081
TDGERLMKSPHC;5.0000;47.8551;0.7898;12.3414;3270738.4431;11.9638
TDGERLVKAAAC;1.0000;0.0000;0.6639;11.5405;581737.9694;11.8855
TDGERLVKAAQC;3.0000;23.8494;0.6651;12.0687;1850832.2542;11.9247
TDGERLVKAGQC;1.0000;0.0000;0.6652;11.5560;592206.7248;11.8974
TDGERLVKSPQC;4.0000;34.3680;0.7256;11.5839;1222993.1393;11.4560
TDGERLYKSPQC;3.0000;23.4086;0.7549;11.7819;1330446.5413;11.7043
TDTKPITTSTEA;2.0000;11.1695;0.6806;10.9100;398104.5784;11.1695
TDTKPITTSTEG;1.0000;0.0000;0.6791;10.5735;191070.9693;11.1422
TEAYTASGTSQA;2.0000;11.3361;0.7013;11.1269;510985.5203;11.3361
TEDIEGGISSPV;1.0000;0.0000;0.7232;10.6795;215885.8556;11.2237
TEDMEGGISPNV;1.0000;0.0000;0.7644;11.6119;631580.7782;11.9403
TEDMEGGISSPV;2.0000;11.4398;0.7540;11.2618;596849.7085;11.4398
TEGEAASPTATT;1.0000;0.0000;0.6680;10.4782;171227.8681;11.0690
TEGGAASPTSPT;3.0000;21.1523;0.6830;10.3142;245537.8518;10.5761
TEGGATSPTSPT;1.0000;0.0000;0.6797;9.7881;77357.7744;10.5385
TELIQVSRTPVV;4.0000;33.4702;0.6862;11.1945;781137.8359;11.1567
TELVRVSQTPIA;4.0000;33.5058;0.6870;11.2099;795168.9027;11.1686
TELVRVSQTPVA;4.0000;33.0227;0.6703;11.0004;624743.6926;11.0076
TEMDKSPFNSPS;4.0000;33.5943;0.7954;11.2483;831076.6020;11.1981
TFPQHHHPGIPG;5.0000;46.7077;0.7665;11.9682;2128320.7363;11.6769
TGASSANRFVGI;1.0000;0.0000;0.7263;11.1402;366901.8365;11.5777
TGASSANRFVSI;1.0000;0.0000;0.7475;10.8633;266744.5981;11.3649
TGDFYPSPNSPA;4.0000;33.1371;0.7708;11.0500;661474.7765;11.0457
TGDFYPSPSSPA;1.0000;0.0000;0.7325;9.7968;78137.4769;10.5452
TGIASDQEDTKP;1.0000;0.0000;0.6893;10.8011;248337.4159;11.3172
TGKKAPCCVLSN;1.0000;0.0000;0.8042;11.7099;706962.2009;12.0156
TGKKAPGCVLSN;4.0000;34.7104;0.7468;11.7323;1450940.8009;11.5701
TGKKHPCCVLSN;5.0000;48.7417;0.8239;12.6297;4558564.0955;12.1854
TGKKPPCCVLSN;7.0000;70.7226;0.8176;12.2576;3514302.8210;11.7871
TGKKPSCCVLSN;1.0000;0.0000;0.8205;11.3974;493366.2894;11.7755
TGLRRTLPSTSS;1.0000;0.0000;0.6674;9.4662;53405.3475;10.2911
TGMGSDQEDSKP;1.0000;0.0000;0.7381;10.7834;243302.7385;11.3035
TGMRRTLPSTSS;2.0000;10.7853;0.7241;10.4102;223918.2338;10.7853
TGPNFSLGELQG;4.0000;33.7349;0.7110;11.3093;891525.4857;11.2450
TGPNFSLSDLES;4.0000;32.4087;0.7298;10.7341;459786.5154;10.8029
TGPRASPHATPS;4.0000;31.6311;0.7052;10.3969;311855.2659;10.5437
TGQGRSPGSGSQ;3.0000;21.2499;0.6909;10.3776;264148.6955;10.6249
TGQHSQRQAPPL;1.0000;0.0000;0.7077;10.4390;163676.0567;11.0388
TGQPNGSGQGKV;2.0000;11.3313;0.6986;11.1206;507295.5847;11.3313
TGRSPAAGSSQS;3.0000;20.8004;0.6920;10.0852;188646.3010;10.4002
TGTGPNFSLGEL;4.0000;33.5043;0.7052;11.2092;794551.6584;11.1681
TGVGSDQEDSKP;1.0000;0.0000;0.6896;10.2926;138286.1510;10.9263
TGVNFPIGEIPS;4.0000;34.6462;0.7596;11.7045;1405170.1271;11.5487
TGVNFPIGELPS;1.0000;0.0000;0.7397;10.7407;231635.4359;11.2707
THHPLPVLAGVR;3.0000;22.3569;0.6982;11.0978;605254.8323;11.1785
THPTIRYHHHHG;3.0000;25.0917;0.7425;12.8768;4692795.0729;12.5458
TIKELDLYLAFF;1.0000;0.0000;0.6820;11.5063;559282.0414;11.8592
TIKELDLYLAYF;3.0000;23.9705;0.6973;12.1475;2026567.5741;11.9853
TIRYHHGQDSLK;1.0000;0.0000;0.7224;11.6491;659220.1832;11.9689
TIRYHHHHGQDS;3.0000;24.9282;0.7377;12.7705;4152016.2397;12.4641
TIRYPPHLNPQD;5.0000;46.6723;0.7818;11.9567;2100319.1501;11.6681
TISIDENMEPSP;5.0000;46.7494;0.8218;11.9817;2161820.2477;11.6873
TITGKKPPCCVL;3.0000;23.7568;0.7820;12.0085;1726849.5044;11.8784
TKDEERAVKDEL;1.0000;0.0000;0.6211;11.1167;357110.2082;11.5597
TKPATTSEGGAT;1.0000;0.0000;0.6620;10.3631;149982.4029;10.9805
TKPITTSTEAYT;2.0000;11.3830;0.7065;11.1879;548186.3755;11.3830
TKPITTSTEGEA;1.0000;0.0000;0.6820;10.6376;205709.7179;11.1914
TKPNTLDSTDFQ;1.0000;0.0000;0.7123;10.8634;266796.3623;11.3650
TKPPTTSTEGGA;4.0000;32.2560;0.6719;10.6679;426034.9671;10.7520
TKPTSEGGSSSP;1.0000;0.0000;0.6791;9.2264;40522.0631;10.1068
TKRIKSVEDEMD;1.0000;0.0000;0.7056;11.5964;620382.8996;11.9284
TKRLKSVEDEMD;3.0000;23.3007;0.6983;11.7118;1227205.1100;11.6504
TKRPKSIDDSEM;3.0000;22.8743;0.7535;11.4344;891691.8012;11.4372
TLDSTDFQESFV;1.0000;0.0000;0.7009;10.7661;238525.9881;11.2903
TLDTTDFQESFV;3.0000;22.9855;0.6735;11.5067;969148.7729;11.4928
TLGITWQSPGTW;3.0000;24.2167;0.8160;12.3076;2436843.8518;12.1083
TLGRRPLGPPTA;1.0000;0.0000;0.6629;9.8224;80477.7019;10.5649
TLGRRSITSPPS;3.0000;20.7566;0.6947;10.0568;182561.0375;10.3783
TLHFPTSPIIQQ;4.0000;34.2065;0.7505;11.5138;1128208.6700;11.4022
TLHFPTTSILPQ;1.0000;0.0000;0.7225;10.4500;165750.1382;11.0472
TLHQARPLRTVP;1.0000;0.0000;0.6824;10.4473;165243.3941;11.0452
TLKEFVQLVCPD;4.0000;35.0919;0.7135;11.8978;1755436.9271;11.6973
TLKKSEKSGFSS;3.0000;21.1139;0.6946;10.2892;238578.3806;10.5570
TLKKSGKLDFCS;1.0000;0.0000;0.7296;10.7982;247509.7450;11.3149
TLKNYVPSYDPS;5.0000;45.0407;0.7802;11.4260;1140104.1130;11.2602
TLPSTSSSGSKR;4.0000;29.8648;0.6680;9.6309;129103.3748;9.9549
TLTMTDTKPITT;3.0000;23.1479;0.6983;11.6123;1094470.7429;11.5740
TMKKPEKPLFSP;1.0000;0.0000;0.7402;10.3683;150880.7744;10.9845
TMKKPEKPLFSS;4.0000;32.9186;0.7423;10.9552;593092.2192;10.9729
TMNQNGRHLYPS;3.0000;24.6226;0.8274;12.5717;3302752.9019;12.3113
TMTDTKPITTST;3.0000;22.9253;0.7218;11.4676;926436.2893;11.4627
TNPALCVQPHHI;5.0000;48.8709;0.8050;12.6718;4784484.0060;12.2177
TNPILCIQPHHI;1.0000;0.0000;0.8347;12.3764;1522819.4111;12.5279
TNVPNYGLNIIG;1.0000;0.0000;0.7777;12.3411;1462310.7540;12.5008
TPESGQSDSSNQ;3.0000;21.5772;0.7413;10.5906;337545.5106;10.7886
TPGTSPANRSFV;1.0000;0.0000;0.7307;10.3380;145711.2974;10.9612
TPIAAGTGPNFS;4.0000;34.0180;0.7380;11.4321;1026893.3932;11.3393
TPILPANVQNYG;2.0000;11.9294;0.7722;11.8987;1242546.0551;11.9294
TPILPQTASTYF;1.0000;0.0000;0.7364;10.7043;222131.7241;11.2427
TPILPTNVPNYG;1.0000;0.0000;0.7846;11.2003;393202.0941;11.6240
TPITQGTGVNFP;5.0000;46.2768;0.7182;11.8280;1811154.6915;11.5692
TPMLPPPPPPPM;4.0000;31.1477;0.7506;10.1873;244979.9515;10.3826
TPPPPSPLPFPT;4.0000;29.1390;0.6629;9.3161;89859.4850;9.7130
TPPSPSFATTGA;1.0000;0.0000;0.6938;9.6740;67837.5020;10.4508
TPPSPSFTTTGA;1.0000;0.0000;0.6901;9.6250;64117.5054;10.4132
TPPSPSPLPFPA;1.0000;0.0000;0.6679;8.7479;23357.4536;9.7390
TPSTLHFPTSPI;4.0000;32.0047;0.7292;10.5589;375795.7339;10.6682
TPSTSPANRFVS;4.0000;32.2452;0.7352;10.6632;423739.5140;10.7484
TPVATASGPNFS;4.0000;32.8964;0.7311;10.9456;586561.5623;10.9655
TPVLAPSPHHSA;1.0000;0.0000;0.7245;9.9227;90325.6726;10.6420
TPVLAPSPHPSA;2.0000;10.2436;0.6962;9.7055;99477.3665;10.2436
TPVVTGTGPNFS;4.0000;33.3863;0.7164;11.1581;749105.3674;11.1288
TQAILPPAPSSY;4.0000;32.2170;0.7369;10.6510;417834.0163;10.7390
TQDEFHPFIEAL;17.0000;190.7549;0.6978;12.8187;10448705.6021;11.9222
TQGTGVNFPIGE;5.0000;47.3700;0.6914;12.1836;2727392.2135;11.8425
TQHHRPVIAVHS;4.0000;35.4303;0.7388;12.0445;2078548.2278;11.8101
TQHHRPVITGPR;4.0000;34.7838;0.7153;11.7642;1505135.2864;11.5946
TQQPGPPALRPT;1.0000;0.0000;0.6821;9.8359;81738.8039;10.5753
TRTPPPPSPLPF;4.0000;29.8118;0.6743;9.6079;125735.6973;9.9373
TRTPPSPSPLPF;1.0000;0.0000;0.6752;8.9907;30890.6420;9.9256
TSALHFPATPIL;1.0000;0.0000;0.7215;10.4479;165359.3421;11.0457
TSEDTLGITWQS;2.0000;11.6621;0.7567;11.5509;832595.4295;11.6621
TSEGGATSPTSP;1.0000;0.0000;0.6829;9.5246;57117.6689;10.3360
TSEGGSSSPTSP;1.0000;0.0000;0.6734;8.9487;29431.3552;9.8933
TSGVFSVTELIQ;4.0000;33.7327;0.7000;11.3083;890527.0232;11.2442
TSGVFSVTELVR;4.0000;33.1191;0.6795;11.0422;655557.5419;11.0397
TSGVWNVTELVR;4.0000;35.8474;0.7420;12.2254;2559776.7190;11.9491
TSIIQQSSPYFT;3.0000;22.6917;0.7790;11.3156;777694.4381;11.3458
TSILPQTASTYF;3.0000;22.4622;0.7392;11.1663;654877.6562;11.2311
TSPANRFVSVGP;4.0000;32.9610;0.7328;10.9736;605779.7249;10.9870
TSPANRSFVGLG;2.0000;11.0712;0.7211;10.7822;343606.1357;11.0712
TSPATLKKSGKL;1.0000;0.0000;0.6634;9.7346;72742.6570;10.4974
TSPGGDYYTSPN;1.0000;0.0000;0.7818;10.8248;255182.9244;11.3353
TSPGGDYYTSPS;2.0000;10.8348;0.7487;10.4746;241150.2365;10.8348
TSPGGEYYTSSN;1.0000;0.0000;0.7856;10.8248;255180.1054;11.3353
TSPIIQQPGPYF;4.0000;34.1383;0.7743;11.4842;1090465.2457;11.3794
TSPNSPTSSSRN;1.0000;0.0000;0.7465;9.6469;65752.6048;10.4300
TSPPSTSSTKRP;1.0000;0.0000;0.6668;8.9009;27855.5401;9.8566
TSPPSTSTTKRP;2.0000;10.0591;0.6713;9.4654;75452.7496;10.0591
TSPQDSSPRLST;4.0000;30.2478;0.6803;9.7970;156312.9390;10.0826
TSPSSPTSSNRN;1.0000;0.0000;0.7465;9.6469;65752.6048;10.4300
TSPSSPTSSSRN;1.0000;0.0000;0.6986;8.9957;31068.4115;9.9295
TSPSYSPPDTSP;1.0000;0.0000;0.6974;9.0300;32321.0437;9.9559
TSPSYSTPGTSP;1.0000;0.0000;0.6991;9.2131;39904.8206;10.0966
TSPTSPSYSPPD;1.0000;0.0000;0.6974;9.0300;32321.0437;9.9559
TSPTSPTYSTPS;1.0000;0.0000;0.6980;9.1997;39292.0423;10.0862
TSPTYSTPSTSP;4.0000;30.2587;0.6980;9.8017;157168.1692;10.0862
TSQANRYVGLSP;2.0000;11.2638;0.7449;11.0328;458522.5875;11.2638
TSQASRYVGLNP;1.0000;0.0000;0.7449;10.7317;229261.2938;11.2638
TSQGRSPGSGSQ;1.0000;0.0000;0.6937;9.6236;64013.7048;10.4121
TSQPNSSGQVVG;3.0000;21.8408;0.7282;10.7621;411204.2155;10.9204
TSSLGTAFTQHH;4.0000;34.1590;0.7183;11.4932;1101790.4448;11.3863
TSSNRNWTEDME;1.0000;0.0000;0.8553;12.4490;1655733.7268;12.5838
TSSNSPTSSSRN;1.0000;0.0000;0.7475;9.6317;64616.1820;10.4183
TSSSGSKRHKSG;4.0000;31.3974;0.7057;10.2955;277503.1804;10.4658
TSSSRNWTEDIE;1.0000;0.0000;0.8136;11.5166;565960.0556;11.8671
TSSSRNWTEDME;2.0000;12.0833;0.8465;12.0989;1564683.7685;12.0833
TSSTKRIKSVED;1.0000;0.0000;0.7028;10.3727;151639.0115;10.9878
TSSTKRLKSVED;3.0000;21.4196;0.6805;10.4881;299963.4095;10.7098
TSSTKRPKSIDD;1.0000;0.0000;0.7074;10.0757;107726.0494;10.7596
TSSTSSTKRIKS;1.0000;0.0000;0.7008;9.6397;65212.4294;10.4245
TSSTSSTKRLKS;3.0000;20.2929;0.6722;9.7551;128999.4076;10.1464
TSTAPDGAALTP;2.0000;10.7031;0.6730;10.3033;197980.0316;10.7031
TSTEAYTASGTS;2.0000;11.0191;0.7108;10.7144;317811.9678;11.0191
TSTEGEAASPTA;1.0000;0.0000;0.6847;10.2147;126427.3275;10.8664
TSTEGGAASPTS;3.0000;21.1290;0.6850;10.2990;241294.1443;10.5645
TSTEGGATSPTS;1.0000;0.0000;0.6816;9.7729;76020.7758;10.5269
TSTTKRPKSIDD;2.0000;10.9621;0.6972;10.6402;291799.2833;10.9621
TTDFQESFVTSG;3.0000;22.6627;0.6960;11.2967;760991.8683;11.3313
TTGASSANRFVG;1.0000;0.0000;0.7091;10.8971;277351.7186;11.3909
TTGASSANRFVS;1.0000;0.0000;0.7274;10.6202;201639.9629;11.1781
TTKRPKSIDDSE;2.0000;11.0342;0.7031;10.7340;325082.5733;11.0342
TTLKKSEKSGFS;2.0000;10.7595;0.6878;10.3766;215413.6994;10.7595
TTMKKPEKPLFS;4.0000;33.5261;0.7330;11.2187;803259.2185;11.1754
TTSEGGATSPTS;1.0000;0.0000;0.6816;9.7729;76020.7758;10.5269
TTSILPQTASTY;3.0000;22.1662;0.7240;10.9737;524681.1620;11.0831
TTSTAPDGAALT;1.0000;0.0000;0.6623;10.2506;131750.7864;10.8940
TTSTEAYTASGT;2.0000;11.2216;0.6942;10.9778;430431.1954;11.2216
TTSTEGEAASPT;1.0000;0.0000;0.6819;10.1658;119494.4479;10.8288
TTSTEGGAASPT;3.0000;21.5340;0.6765;10.5625;326798.6655;10.7670
TTSTEGGATSPT;1.0000;0.0000;0.6737;10.0364;102959.3493;10.7294
TTTGASSANRFV;1.0000;0.0000;0.7087;10.8837;273092.7060;11.3806
TTYTASGTSQAN;1.0000;0.0000;0.7279;11.0707;338716.4754;11.5244
TVSVKELDLFLA;5.0000;44.3975;0.6641;11.2168;896051.6286;11.0994
TVTGKKHPCCVL;5.0000;48.4628;0.7605;12.5390;4106413.2516;12.1157
TVTGKKPPCCVL;4.0000;35.1521;0.7644;11.9239;1808988.1402;11.7174
TWASLVPFQVSN;3.0000;23.3533;0.7978;11.7460;1276477.0094;11.6767
TWFNLQARKRKY;18.0000;213.9253;0.7259;13.7044;29806087.1082;12.5838
TWHERDQDMSSP;5.0000;48.2784;0.8341;12.4790;3832460.4680;12.0696
TWQSPGTWASLV;3.0000;23.5442;0.8162;11.8702;1472682.6557;11.7721
TWWMDEFHPFIE;1.0000;0.0000;0.8450;13.5313;5755824.5192;13.4156
TYFPHTAIRYPP;4.0000;35.3509;0.7836;12.0101;1997731.5285;11.7836
TYSTPSTSPANR;4.0000;32.5461;0.7509;10.7937;492432.1592;10.8487
TYTASGTSQANR;1.0000;0.0000;0.7295;11.1142;356097.6998;11.5578
VAHSVISTRTPP;4.0000;32.7748;0.7243;10.8929;552004.9497;10.9249
VAQSVISTRTPP;1.0000;0.0000;0.7072;10.1209;113485.2732;10.7943
VARPVPLPMPDS;2.0000;10.7236;0.7323;10.3300;204162.6196;10.7236
VATASGPNFSLA;4.0000;33.3083;0.7236;11.1243;720483.0354;11.1028
VAVKELDLYLAY;4.0000;35.2189;0.6780;11.9529;1870390.8316;11.7396
VCADGAAQGPQH;1.0000;0.0000;0.7099;11.7427;734208.6179;12.0409
VCPDAGQQAGQV;4.0000;35.6952;0.6971;12.1594;2372489.4099;11.8984
VCSDGSGQATGQ;3.0000;23.1086;0.7288;11.5868;1062710.0157;11.5543
VDAGPASLKKSG;3.0000;21.4238;0.6766;10.4908;300902.3763;10.7119
VDDVFYPGTGRS;3.0000;22.9001;0.7062;11.4511;909069.8925;11.4500
VDTSPATLKKSG;1.0000;0.0000;0.6729;9.9512;93344.8521;10.6639
VDTSPGGDYYTS;3.0000;22.6288;0.7411;11.2747;741956.3896;11.3144
VEDEMDSPGEEP;4.0000;34.3771;0.7461;11.5878;1228537.4468;11.4590
VEPGLPSPSTLK;1.0000;0.0000;0.6694;9.2878;43485.8215;10.1539
VEPGMPSPTTLK;2.0000;10.8506;0.7246;10.4952;246936.8395;10.8506
VEPGYLRNPEHR;1.0000;0.0000;0.7470;11.3623;473846.7715;11.7485
VFNVSELVRVSR;5.0000;45.5463;0.7159;11.5904;1377700.6278;11.3866
VFSVTELIQVSR;4.0000;33.8792;0.7026;11.3718;958121.7657;11.2931
VFSVTELVRVSQ;4.0000;33.3961;0.6859;11.1623;752771.5530;11.1320
VFYPGTGRSPAA;3.0000;22.3755;0.7187;11.1099;613726.9617;11.1878
VFYSGPGRSPAP;1.0000;0.0000;0.7318;10.0720;107266.8193;10.7567
VGFLNPNGSSQG;4.0000;34.1561;0.7598;11.4919;1100164.5208;11.3854
VGKVPGHFTPVL;3.0000;22.3725;0.6881;11.1079;612345.8217;11.1862
VGLGPRDPAGIY;1.0000;0.0000;0.7071;10.8712;269195.0042;11.3710
VGLGPRDPTGIY;1.0000;0.0000;0.7052;10.8222;254433.1915;11.3334
VGLNPRDPSFLH;1.0000;0.0000;0.7418;10.6637;212002.7007;11.2116
VGLSPRDPSFLH;2.0000;10.7110;0.7130;10.3136;200344.5236;10.7110
VGPRDPSFVNIP;4.0000;33.6248;0.7542;11.2615;843829.6735;11.2083
VGSDQEDSKPIT;1.0000;0.0000;0.7087;10.5222;180126.2272;11.1028
VHAADSSQSESP;4.0000;32.1358;0.7289;10.6158;401218.8618;10.7119
VHNPFLPTPMLP;4.0000;33.9932;0.7913;11.4213;1014249.6187;11.3311
VHSGIARSPHPS;3.0000;21.8289;0.7546;10.7543;407553.9292;10.9144
VHSGIARSPHPT;1.0000;0.0000;0.7476;10.5407;183991.3143;11.1170
VHTPESGQSDSS;3.0000;21.2939;0.7225;10.4063;273008.9627;10.6470
VIAVHSGIARSP;4.0000;34.0517;0.7380;11.4467;1044330.1342;11.3506
VILFKGIPLEST;17.0000;180.1564;0.7095;11.9569;3873972.0855;11.2598
VILFKGVPLEST;1.0000;0.0000;0.6923;10.5170;179039.9955;11.0987
VISTRTPPPPSP;4.0000;30.2443;0.6904;9.7955;156044.2101;10.0814
VISTRTPPSPSP;1.0000;0.0000;0.6914;9.1783;38336.8123;10.0698
VITGPRASPHAT;4.0000;33.4490;0.7139;11.1853;772910.0202;11.1497
VKAAACAHPVLC;1.0000;0.0000;0.7632;12.0083;996774.7171;12.2450
VKAAQCGHPVLC;3.0000;24.5138;0.7647;12.5009;3044136.9910;12.2569
VKAGQCTNPILC;1.0000;0.0000;0.7904;12.3021;1398017.2781;12.4708
VKDELLGEKAEV;3.0000;22.8213;0.6277;11.3999;857009.1530;11.4107
VKDELLGEKPEI;3.0000;22.6864;0.6687;11.3121;774618.5887;11.3432
VKDELLGEKPEV;2.0000;11.1821;0.6538;10.9265;405731.8940;11.1821
VKDELLSEKPEI;5.0000;44.5214;0.6918;11.2571;938604.0242;11.1303
VKDELLSEKPEV;5.0000;43.8772;0.6746;11.0475;737436.9670;10.9693
VKELDLFLAYYV;5.0000;47.3999;0.6855;12.1933;2758124.3910;11.8500
VKELDLYLAYFV;9.0000;94.7998;0.6855;12.4486;4964623.9039;11.8500
VKKTEMDKSPFN;3.0000;23.6834;0.7560;11.9607;1634512.4513;11.8417
VKQKWASRLLAK;10.0000;104.4996;0.7161;12.1835;3856781.0715;11.6111
VKSGVFNVSELV;5.0000;45.3643;0.7133;11.5312;1286938.2784;11.3411
VKSPQCSNPGLC;4.0000;34.9515;0.8355;11.8369;1636558.2556;11.6505
VKTEMDKSPFNS;1.0000;0.0000;0.7793;11.2058;395717.8959;11.6282
VLAGVRPASALH;1.0000;0.0000;0.6844;10.4336;162658.4781;11.0347
VLAGVRPGSPRA;3.0000;21.4673;0.6746;10.5191;310875.3663;10.7337
VLAITGKKAPGC;2.0000;11.6991;0.7066;11.5990;880045.2891;11.6991
VLAPSPHHSAVR;1.0000;0.0000;0.7273;10.2480;131361.2857;10.8920
VLAPSPHPSAVR;2.0000;10.4937;0.7042;10.0308;144670.6611;10.4937
VLAVTGKKAPGC;1.0000;0.0000;0.6919;11.0885;345714.4398;11.5380
VLCVQPHHIGVA;4.0000;36.5173;0.7420;12.5159;3576599.3198;12.1724
VLSITGKKAPGC;1.0000;0.0000;0.7309;10.9856;307077.7181;11.4589
VLSITGKKPSCC;1.0000;0.0000;0.8037;11.2527;417664.9915;11.6643
VLSNPDQKGKIR;9.0000;91.3910;0.7173;11.8942;2622388.6707;11.4239
VLSNPDQKGKMR;9.0000;93.1202;0.7480;12.1754;3624998.7499;11.6400
VLSVTGKKAPCC;1.0000;0.0000;0.7702;11.3557;470215.8772;11.7434
VLTITGKKPPCC;3.0000;23.7568;0.7820;12.0085;1726849.5044;11.8784
VLTVTGKKHPCC;5.0000;48.4628;0.7605;12.5390;4106413.2516;12.1157
VLTVTGKKPPCC;4.0000;35.1521;0.7644;11.9239;1808988.1402;11.7174
VMAGKASDGSIK;1.0000;0.0000;0.7316;11.1480;370220.0446;11.5838
VMVILFKGIPLE;17.0000;190.2561;0.7306;12.7782;9971978.2238;11.8910
VMVILFKGVPLE;1.0000;0.0000;0.7163;11.3382;460866.2369;11.7300
VNFPIGEIPSQP;4.0000;34.2732;0.7792;11.5427;1166428.0356;11.4244
VNFPIGELPSQP;1.0000;0.0000;0.7554;10.5789;192279.9676;11.1464
VNIPQQTQSWYL;4.0000;36.8471;0.8205;12.6590;4216787.4578;12.2824
VNLQRSLSSPPS;4.0000;30.7640;0.7089;10.0209;202269.0234;10.2547
VPDTKPPTTSTE;2.0000;10.5891;0.6814;10.1549;166887.1082;10.5891
VPFQVSNRTPIL;3.0000;22.6279;0.7429;11.2741;741448.9473;11.3140
VPGHFTPVLAPS;3.0000;21.5669;0.7115;10.5839;334938.1379;10.7834
VPGSFLLPPPPP;2.0000;9.8487;0.6673;9.1917;55059.6106;9.8487
VPLESTDGERLA;1.0000;0.0000;0.6716;10.2985;139230.7498;10.9308
VPLPMPDSKSTS;1.0000;0.0000;0.7238;9.6387;65133.0288;10.4237
VPLPMPDSKTTS;1.0000;0.0000;0.7253;9.9021;88213.4415;10.6262
VPLPMPDTKPPT;2.0000;10.6494;0.7221;10.2334;182687.1918;10.6494
VPLPVPDTKPPT;2.0000;10.2723;0.6721;9.7427;103834.0494;10.2723
VPNYGLNIIGEP;1.0000;0.0000;0.7872;11.7989;783297.7834;12.0841
VPSYDPSSPQTS;5.0000;40.9975;0.7171;10.1109;250836.2763;10.2494
VQAPDSGQSDSS;1.0000;0.0000;0.7072;9.7931;77810.5590;10.5424
VQEQDSGQPGSP;1.0000;0.0000;0.7061;10.1514;117530.2670;10.8177
VQEQDSGQSGSP;4.0000;32.4183;0.7084;10.7383;461995.8184;10.8061
VQFVCADGAAQG;1.0000;0.0000;0.6562;11.9472;929078.5237;12.1980
VQFVCSDGSGQA;3.0000;23.4354;0.7419;11.7994;1357438.7154;11.7177
VQLVCPDAGQQA;4.0000;35.3905;0.7039;12.0273;2037692.4126;11.7968
VQNYGLNIIGEP;2.0000;12.3518;0.7535;12.4483;2339539.2733;12.3518
VQPHHIGVAVKE;4.0000;35.6728;0.6859;12.1497;2346092.8413;11.8909
VQPHHIGVSVKE;4.0000;34.9523;0.7227;11.8372;1637263.0931;11.6508
VQPHHIGVTIKE;4.0000;36.0430;0.6971;12.3102;2822340.9122;12.0143
VQPHHITVSVKE;5.0000;46.5618;0.7225;11.9207;2015151.6042;11.6404
VRAFAYTWFNLQ;9.0000;101.9189;0.7273;13.6064;18826343.6264;12.7399
VRAFSYTWFNLQ;4.0000;37.4991;0.7868;12.9417;5839245.5849;12.4997
VRAIAYTWFNLQ;5.0000;51.1147;0.7307;13.4016;11085308.8944;12.7787
VRERDAEQSGSP;2.0000;11.0211;0.6966;10.7170;318761.5457;11.0211
VRERDAEQSSSP;1.0000;0.0000;0.7077;10.1390;115872.8465;10.8082
VRERDSEQSSSP;1.0000;0.0000;0.7098;9.8266;80863.9504;10.5681
VRERGEAGRARG;1.0000;0.0000;0.6090;11.1753;382041.8674;11.6047
VRPASALHFPSG;1.0000;0.0000;0.7177;10.1505;117418.4215;10.8171
VRPGSPRATASA;3.0000;21.2479;0.6864;10.3764;263759.8363;10.6239
VRPVTLTMTDTK;3.0000;22.9442;0.6853;11.4798;939595.6842;11.4721
VRVSQTPIAAGT;4.0000;33.7071;0.6833;11.2972;879242.7663;11.2357
VRVSQTPVATAS;4.0000;32.5855;0.6835;10.8108;502223.5162;10.8618
VRVSRTPITQGT;5.0000;44.7752;0.6812;11.3396;1032203.2049;11.1938
VSELVRVSRTPI;5.0000;43.6430;0.6983;10.9713;675500.1005;10.9107
VSIGPRDGNFLN;1.0000;0.0000;0.7578;11.4050;497729.3132;11.7813
VSLACDPASQQP;2.0000;11.0880;0.7527;10.8040;352359.4509;11.0880
VSLACDPATQQP;1.0000;0.0000;0.7422;10.7664;238610.4286;11.2905
VSLACDPSNQQP;1.0000;0.0000;0.7883;10.8417;260209.4833;11.3483
VSNRTPILPANV;2.0000;11.4248;0.7606;11.2422;583535.5518;11.4248
VSNRTPILPTNV;1.0000;0.0000;0.7579;10.8922;275768.1429;11.3871
VSQTPIAAGTGP;4.0000;32.9880;0.6960;10.9853;614007.0786;10.9960
VSQTPVATASGP;4.0000;31.8664;0.6870;10.4989;350720.8769;10.6221
VSRTPITQGTGV;5.0000;44.6829;0.6800;11.3096;997133.0629;11.1707
VSRTPVVTGTGP;4.0000;32.2258;0.6702;10.6548;419674.0826;10.7419
VSVGPRDPSFVN;4.0000;33.1067;0.7372;11.0369;651516.7969;11.0356
VSVKELDLFLAY;5.0000;45.4937;0.6928;11.5733;1350848.6568;11.3734
VSVKELDLYLAY;5.0000;45.9980;0.7096;11.7373;1631607.3603;11.4995
VTELIQVSRTPV;4.0000;33.4702;0.6862;11.1945;781137.8359;11.1567
VTELVRVSQTPI;4.0000;33.4702;0.6862;11.1945;781137.8359;11.1567
VTELVRVSQTPV;4.0000;32.9870;0.6695;10.9849;613719.8453;10.9957
VTGKKAPCCVLS;1.0000;0.0000;0.7702;11.3557;470215.8772;11.7434
VTGKKAPGCVLS;1.0000;0.0000;0.7135;10.7760;241263.0409;11.2979
VTGKKHPCCVLS;5.0000;47.6527;0.7899;12.2756;3031999.7482;11.9132
VTGKKPPCCVLS;4.0000;34.5446;0.7812;11.6604;1335679.3994;11.5149
VTGTGPNFSLGE;4.0000;33.8552;0.7063;11.3615;946735.2535;11.2851
VTIKELDLYLAF;1.0000;0.0000;0.6745;11.3473;465723.0040;11.7370
VTIKELDLYLAY;3.0000;23.7261;0.6899;11.9885;1687554.8805;11.8630
VTLGRRPLGPPT;1.0000;0.0000;0.6619;9.8070;79057.6413;10.5530
VTLGRRSITSPP;3.0000;21.2131;0.6945;10.3537;256982.2363;10.6066
VTLTMTDTKPIT;3.0000;23.1994;0.6990;11.6459;1137537.3721;11.5997
VTSGVFSVTELI;4.0000;33.5793;0.6960;11.2418;824891.8174;11.1931
VTSGVFSVTELV;4.0000;33.0962;0.6790;11.0323;648096.2198;11.0321
VTSGVWNVTELV;4.0000;35.8245;0.7417;12.2155;2530642.2534;11.9415
VVGKVPGHFTPV;3.0000;22.6065;0.6877;11.2601;729630.8184;11.3032
VVTGTGPNFSLG;4.0000;33.7162;0.7027;11.3012;883243.8014;11.2387
VWNVTELVRVSQ;4.0000;36.1243;0.7458;12.3455;2939371.4098;12.0414
VWRLDLVMVILF;18.0000;210.5782;0.7532;13.4482;22193397.9439;12.3870
VYLEDSFVKSGV;1.0000;0.0000;0.7124;10.8462;261566.4473;11.3518
WASLVPFQVSNR;3.0000;23.4201;0.8002;11.7894;1341979.3839;11.7101
WASRLLAKLRKD;18.0000;195.5015;0.7168;12.2944;5879049.3391;11.5001
WFNLQARKRKYF;18.0000;216.4410;0.7275;13.8969;37202289.4652;12.7318
WGGDVDTSPATL;1.0000;0.0000;0.7318;11.0028;313223.0282;11.4721
WHERDQDMSSPT;5.0000;48.2784;0.8341;12.4790;3832460.4680;12.0696
WHEVEPGLPSPS;1.0000;0.0000;0.7799;10.4804;171660.9046;11.0706
WHEVEPGMPSPT;2.0000;11.7673;0.8334;11.6879;974786.7188;11.7673
WHEVEPGYLRNP;1.0000;0.0000;0.8152;12.0434;1037927.7740;12.2720
WMDEFHPFIEAL;1.0000;0.0000;0.7989;12.7371;2306714.4021;12.8051
WNVTELVRVSQT;4.0000;36.0470;0.7453;12.3120;2828088.1923;12.0157
WPNDVDAGPASL;3.0000;23.2132;0.7841;11.6548;1149333.3472;11.6066
WQLCYDISARTW;1.0000;0.0000;0.8754;13.1727;3808871.6313;13.1400
WQSPGTWASLVP;3.0000;23.1625;0.8229;11.6218;1106489.6334;11.5812
WRLDLVMVILFK;18.0000;210.3269;0.7532;13.4290;21707513.4574;12.3722
WTEDIEGGISSP;1.0000;0.0000;0.7926;11.3705;478326.8134;11.7548
WTEDMEGGISPN;1.0000;0.0000;0.8332;12.3029;1399359.9540;12.4715
WTEDMEGGISSP;2.0000;11.9709;0.8250;11.9528;1322408.1692;11.9709
WTMNQNGRHLYP;3.0000;26.1414;0.8505;13.5597;10300815.9881;13.0707
WWMDEFHPFIEA;1.0000;0.0000;0.8421;13.5803;6089768.3854;13.4533
YCLTQDEFHPFI;4.0000;37.6269;0.7669;12.9971;6224031.4538;12.5423
YDISARTWWMDE;1.0000;0.0000;0.8538;13.2950;4385147.8733;13.2340
YDLNPASAGMRR;1.0000;0.0000;0.7767;11.5570;592911.1105;11.8982
YDLNPASTGLRR;1.0000;0.0000;0.7268;10.8651;267313.9597;11.3663
YDLNPASTGMRR;1.0000;0.0000;0.7749;11.5081;560397.7182;11.8605
YDLNPSSTGMRR;1.0000;0.0000;0.7933;11.1956;391083.6286;11.6204
YDPSSPQTSQPN;3.0000;21.6020;0.7668;10.6067;343863.1332;10.8010
YDPSSPQTSQSW;2.0000;11.0482;0.8018;10.7523;331989.4787;11.0482
YFAHPTIRYHHG;1.0000;0.0000;0.7432;12.4579;1672752.6756;12.5906
YFKKHEKRMSKD;12.0000;134.5818;0.7362;13.0741;11778704.0560;12.2347
YFKKHEKRMSKE;5.0000;48.9854;0.7367;12.7090;4994052.9187;12.2463
YFKKHEKRMTKD;1.0000;0.0000;0.6779;12.2584;1329381.8832;12.4372
YFPHTAIRYPPH;4.0000;35.9732;0.8049;12.2800;2725788.9167;11.9911
YFSHPAIRYHPQ;4.0000;36.1690;0.8139;12.3649;3005606.8805;12.0563
YFSHPTIRYPPH;5.0000;47.0037;0.8242;12.0644;2377801.0370;11.7509
YFTHPTIRYHHH;3.0000;25.5002;0.7533;13.1425;6372268.9077;12.7501
YFVHAADSSQSE;4.0000;34.5820;0.7601;11.6766;1360864.9198;11.5273
YFVHTPESGQSD;3.0000;22.9480;0.7526;11.4823;942284.9432;11.4740
YFVRERDAEQSG;2.0000;11.8365;0.6844;11.7778;1081183.9786;11.8365
YFVRERDAEQSS;1.0000;0.0000;0.7207;11.1999;393020.6354;11.6237
YFVRERDSEQSS;1.0000;0.0000;0.7426;10.8874;274276.5205;11.3835
YFVRERGEAGRA;1.0000;0.0000;0.6318;11.6675;673280.0016;11.9830
YGLNIIGEPFLQ;3.0000;24.1696;0.7432;12.2770;2352444.9426;12.0848
YHDMNSGINLQR;1.0000;0.0000;0.8027;12.6646;2122160.7187;12.7495
YHDMNSGVNLQR;4.0000;37.7653;0.7921;13.0572;6669307.7110;12.5884
YHHGQDSLKDFV;1.0000;0.0000;0.7189;11.6674;673205.1647;11.9830
YHHHHGQDSLKE;3.0000;24.4715;0.7406;12.4734;2949304.0159;12.2358
YHPQETLKEFVQ;4.0000;35.6309;0.7020;12.1315;2297463.4396;11.8770
YKSPQCSNPGLC;3.0000;23.7975;0.8706;12.0350;1780347.9028;11.8988
YLAFFVQAPDSG;1.0000;0.0000;0.7228;11.0767;341064.2437;11.5290
YLAYFVHAADSS;4.0000;35.4040;0.7605;12.0331;2051395.5878;11.8013
YLAYFVHTPESG;3.0000;23.5192;0.7545;11.8539;1445384.9262;11.7596
YLAYFVRERDAE;3.0000;24.3445;0.6625;12.3908;2681723.3048;12.1723
YLAYFVRERDSE;1.0000;0.0000;0.7139;11.6012;623829.6165;11.9321
YLAYFVRERGEA;1.0000;0.0000;0.6636;11.8484;829222.1140;12.1221
YLEDSFVKSGVF;5.0000;45.8961;0.7240;11.7042;1570562.4947;11.4740
YLRNPEHRGALH;1.0000;0.0000;0.7384;11.6835;685854.8240;11.9954
YNINQVTLGRRS;3.0000;24.2755;0.7463;12.3459;2546633.0479;12.1378
YNISPVTLGRRP;1.0000;0.0000;0.7556;10.8844;273306.1629;11.3811
YPGTGRSPAAGS;3.0000;21.6437;0.7136;10.6338;354761.3126;10.8218
YPPHLNPQDPLK;4.0000;33.5303;0.7678;11.2205;804941.8124;11.1768
YPPHLNPQDTLK;5.0000;45.4705;0.7594;11.5658;1339171.8844;11.3676
YPSASEDTLGIT;1.0000;0.0000;0.7291;10.5825;193079.1676;11.1491
YPSPNSPAAGSR;4.0000;32.1174;0.7549;10.6078;397556.2413;10.7058
YPSPSSPAAGSR;1.0000;0.0000;0.7114;9.3546;46961.7931;10.2053
YPSTSEDTLGIT;2.0000;11.1115;0.7263;10.8346;364982.6189;11.1115
YREDFVLTVTGK;7.0000;70.5868;0.6460;12.2282;3397178.6593;11.7645
YSGPGRSPAPGS;1.0000;0.0000;0.7130;9.5959;62004.9631;10.3908
YSMSPGAMRRSL;4.0000;34.4999;0.8179;11.6410;1306219.5310;11.5000
YSPICLTQDEFH;5.0000;48.7673;0.8025;12.6381;4602391.9205;12.1918
YSPLCLTQDEFH;3.0000;23.8276;0.7885;12.0545;1820836.4180;11.9138
YSPPDTSPANRS;1.0000;0.0000;0.7566;10.0220;101266.8241;10.7183
YSPYCLTQDEFH;4.0000;36.8372;0.8151;12.6547;4195929.8909;12.2791
YSSPLCLTQDEF;4.0000;34.5115;0.7847;11.6460;1313775.2566;11.5038
YSTPGTSPANRS;1.0000;0.0000;0.7519;10.2051;125027.9691;10.8590
YSTPSTSPANRF;4.0000;32.9900;0.7688;10.9862;614626.2561;10.9967
YTASGTSQANRY;2.0000;11.8318;0.7588;11.7718;1073674.9627;11.8318
YTASGTSQASRY;1.0000;0.0000;0.7464;10.8196;253658.2060;11.3313
YTGQGRSPGSGS;3.0000;21.6442;0.7175;10.6342;354903.6843;10.8221
YTSPNSPTSSSR;1.0000;0.0000;0.7431;9.6157;63434.5995;10.4060
YTSPSSPTSSNR;1.0000;0.0000;0.7431;9.6157;63434.5995;10.4060
YTSPSSPTSSSR;1.0000;0.0000;0.6954;8.9645;29973.1432;9.9055
YTSQGRSPGSGS;1.0000;0.0000;0.7208;9.8801;86007.2379;10.6093
YTSSNSPTSSSR;1.0000;0.0000;0.7441;9.6006;62338.2395;10.3944
YTWFNLQARKRK;18.0000;213.9253;0.7259;13.7044;29806087.1082;12.5838
YVGLNPRDPSFL;1.0000;0.0000;0.7515;10.7504;234239.4058;11.2782
YVGLSPRDPSFL;2.0000;10.7776;0.7225;10.4002;221358.4166;10.7776
YVPSYDPSSPQT;5.0000;42.9037;0.7571;10.7309;512150.3791;10.7259
YVQEQDSGQPGS;1.0000;0.0000;0.7286;10.7562;235822.4826;11.2826
YVQEQDSGQSGS;4.0000;33.8130;0.7317;11.3431;926986.7553;11.2710
YYHDMNSGINLQ;1.0000;0.0000;0.8236;12.9777;3043120.0561;12.9901
YYHDMNSGVNLQ;4.0000;38.4872;0.8144;13.3702;9563603.6785;12.8291
YYNINQVTLGRR;3.0000;25.2286;0.7097;12.9659;5199642.9718;12.6143
YYNISPVTLGRR;1.0000;0.0000;0.7695;11.4892;548384.1693;11.8460
YYSMSPGAMRRS;4.0000;35.5957;0.8577;12.1163;2257536.2290;11.8652
YYTSPNSPTSSS;1.0000;0.0000;0.7773;9.9288;90963.4696;10.6467
YYTSPSSPTSSN;1.0000;0.0000;0.7773;9.9288;90963.4696;10.6467
YYTSPSSPTSSS;1.0000;0.0000;0.7287;9.2776;42980.6623;10.1461
YYTSSNSPTSSS;1.0000;0.0000;0.7783;9.9137;89391.3195;10.6350
YYVQEQDSGQPG;1.0000;0.0000;0.7344;11.3762;481495.6419;11.7592
YYVQEQDSGQSG;4.0000;35.2427;0.7387;11.9632;1892695.2084;11.7476
