# Supplementary material for: Evaluating deterministic motif significance measures in protein databases
Source: Algorithms Mol Biol. 2007 Dec 24;2:16. doi: 10.1186/1748-7188-2-16 (PMC2254621; doi:10.1186/1748-7188-2-16)
Supplement: Additional File 2 — Scripts and Datasets. This file contains the sequence datasets (synthetic and real) and the evaluated motifs. This data is separated according to the tables where it is presented and discussed. It also contains script programs (in perl language) developed for this work. [file 1748-7188-2-16-S2.zip › Scripts_and_Datasets/datasets/Table 3/Motifs/score_PS00415.fasta]

Motif;Supp;IG;Pratt;LogOdds;Zscore;Info
AAAAATFS;4.0000;20.5977;1.2686;5.6508;1329.5857;6.8659
AAAATFSE;4.0000;21.5431;1.3080;6.0608;2131.6556;7.1810
AAAGGPPH;4.0000;20.3260;1.2855;5.5330;1160.9396;6.7753
AAARKAKV;1.0000;0.0000;1.2565;5.4711;540.5768;7.1906
AAARVLLV;3.0000;14.3251;1.2325;5.9118;1555.1198;7.1626
AAASAERA;1.0000;0.0000;1.2578;4.9777;306.3120;6.8113
AAATFSEQ;4.0000;21.7694;1.3064;6.1589;2386.6182;7.2565
AAFSDFSD;1.0000;0.0000;1.3608;5.8165;804.5490;7.4560
AAGGPPHP;4.0000;20.0969;1.2898;5.4336;1035.4706;6.6990
AAGLVSGA;1.0000;0.0000;1.2215;4.7891;246.5146;6.6663
AAGSISDA;1.0000;0.0000;1.2779;5.0214;322.0971;6.8449
AAPAPPRG;1.0000;0.0000;1.2261;4.3915;155.9642;6.3607
AAPAQKPQ;1.0000;0.0000;1.2381;4.7064;224.1305;6.6028
AAPELSLS;1.0000;0.0000;1.2718;4.8863;275.7062;6.7411
AAPPQKPQ;2.0000;6.5264;1.2437;4.9081;399.8183;6.5264
AAPPTASP;1.0000;0.0000;1.2289;4.2927;139.1894;6.2848
AAPPTQGQ;1.0000;0.0000;1.2338;4.7101;225.0671;6.6056
AAPQQSAS;2.0000;6.3191;1.2113;4.6383;293.0685;6.3191
AAPSPGAT;1.0000;0.0000;1.2283;4.4283;162.7058;6.3890
AAPSPGSS;4.0000;18.1619;1.2010;4.5945;394.0439;6.0540
AAPVASPA;3.0000;12.6581;1.2211;4.8274;446.2369;6.3291
AARDQGAS;1.0000;0.0000;1.2460;5.0322;326.1126;6.8532
AARKAKVL;1.0000;0.0000;1.2519;5.6388;655.6547;7.3194
AARPIQDQ;1.0000;0.0000;1.2850;5.4950;555.6220;7.2089
AARPPASP;4.0000;18.8014;1.2256;4.8718;542.2606;6.2671
AARVLLVI;3.0000;14.9627;1.2506;6.3265;2506.8532;7.4813
AASAERAS;1.0000;0.0000;1.2642;4.8922;277.5834;6.7456
AASAGLVD;3.0000;13.7843;1.2487;5.5600;1037.2141;6.8922
AASASAAP;1.0000;0.0000;1.1991;4.1410;116.8923;6.1682
AASFSSPG;3.0000;12.9648;1.2590;5.0269;561.4339;6.4824
AASIHTSS;1.0000;0.0000;1.3575;5.4800;546.1279;7.1974
AASPAAPS;1.0000;0.0000;1.1997;4.0417;104.2572;6.0919
AASPGATP;2.0000;6.3890;1.2283;4.7293;325.4178;6.3890
AASPGPER;2.0000;6.6865;1.2727;5.1163;508.1262;6.6865
AASRKAKV;2.0000;7.1248;1.2711;5.6866;979.7570;7.1248
AASRVLLV;1.0000;0.0000;1.2484;5.3492;469.7552;7.0968
AATASAAT;1.0000;0.0000;1.2391;4.8555;266.0857;6.7173
AATFSEQV;4.0000;22.2837;1.3106;6.3820;3085.4482;7.4279
AATSAASP;2.0000;6.3717;1.2259;4.7068;317.1199;6.3717
AAVQSATQ;1.0000;0.0000;1.2359;5.0100;317.9111;6.8361
AAVTTVLP;1.0000;0.0000;1.2640;5.4554;530.8990;7.1785
AAYRSGTR;1.0000;0.0000;1.3176;5.7326;730.4610;7.3915
AAYVTGGC;3.0000;16.3842;1.4307;7.2513;7269.6657;8.1921
ACDSTFAL;1.0000;0.0000;1.4388;6.7268;2294.4759;8.1557
ACSEMFGG;2.0000;8.3815;1.5011;7.3216;6435.7009;8.3815
ADGTYAVD;3.0000;15.5287;1.3158;6.6948;3830.3611;7.7643
ADLVSGRM;1.0000;0.0000;1.3133;5.8985;884.1398;7.5190
ADLVVSKM;3.0000;15.4106;1.3193;6.6180;3506.2377;7.7053
ADMIFGGP;1.0000;0.0000;1.3759;6.1611;1196.3411;7.7209
ADTGPVVT;1.0000;0.0000;1.2778;5.6541;667.3173;7.3312
ADWAKCFR;1.0000;0.0000;1.5521;8.0640;10698.1553;9.1835
AEAQAPQA;1.0000;0.0000;1.2475;4.9184;286.0771;6.7657
AEAQPPLA;1.0000;0.0000;1.2619;4.8885;276.4157;6.7428
AEDTMKNL;1.0000;0.0000;1.3051;6.9273;2890.2693;8.3098
AEDYRSLV;2.0000;7.8434;1.3442;6.6216;2874.6468;7.8434
AEFRDITV;1.0000;0.0000;1.2761;6.7539;2367.3072;8.1765
AEFSDLNL;4.0000;23.5556;1.3447;6.9336;5822.6374;7.8519
AEFSELNL;6.0000;39.5667;1.3560;7.1896;9576.2011;7.9133
AENEDFRH;3.0000;17.3144;1.3334;7.8564;14589.9250;8.6572
AEPFIDAK;6.0000;38.8396;1.3631;7.0005;7701.8937;7.7679
AEPFIDSK;1.0000;0.0000;1.3837;6.1368;1163.2591;7.7022
AEPQAPQA;1.0000;0.0000;1.2555;4.8190;255.1586;6.6894
AERASSAA;1.0000;0.0000;1.2642;4.8922;277.5834;6.7456
AERASTAA;2.0000;7.0148;1.2754;5.5435;830.9635;7.0148
AERSSGVA;1.0000;0.0000;1.2784;5.1515;374.1541;6.9449
AESPTDEG;1.0000;0.0000;1.3365;5.6776;685.6590;7.3493
AETIRNLR;3.0000;16.1541;1.2766;7.1016;6118.8567;8.0771
AETIRSLR;7.0000;45.8900;1.3043;6.9118;7511.7845;7.6483
AFGMAENE;3.0000;16.3805;1.3854;7.2489;7249.0439;8.1902
AFIDSKYD;3.0000;16.3904;1.3908;7.2553;7303.0255;8.1952
AFMRKSIT;1.0000;0.0000;1.3673;6.5764;1929.6911;8.0401
AFNLPEPA;5.0000;29.5296;1.3620;6.4197;3602.6407;7.3824
AFSDFSDS;1.0000;0.0000;1.3729;5.7310;729.0928;7.3903
AFSFSESS;3.0000;14.2647;1.3636;5.8725;1486.2747;7.1323
AFSKDKYF;1.0000;0.0000;1.3940;6.7888;2464.3696;8.2034
AFSMARNG;4.0000;23.0402;1.3734;6.7101;4501.5237;7.6801
AGAAPELS;1.0000;0.0000;1.2570;4.8405;261.5276;6.7058
AGAGYQPV;1.0000;0.0000;1.2915;5.3278;458.3633;7.0804
AGAPQATR;1.0000;0.0000;1.2393;4.9531;297.7360;6.7924
AGEASGVT;1.0000;0.0000;1.2702;5.2962;441.9925;7.0561
AGGPGAPP;5.0000;24.9223;1.2057;4.9211;641.7065;6.2306
AGGPPHPQ;5.0000;27.0976;1.2953;5.6287;1449.1528;6.7744
AGGPPNMP;1.0000;0.0000;1.3385;5.2319;410.4378;7.0067
AGHCHGGV;1.0000;0.0000;1.4946;7.2149;4025.0066;8.5309
AGIFGDME;1.0000;0.0000;1.3567;6.6705;2150.4377;8.1124
AGIPSINS;1.0000;0.0000;1.3550;5.4790;545.5057;7.1966
AGIPSVNS;3.0000;14.0986;1.3251;5.7645;1312.4770;7.0493
AGKGEGVI;1.0000;0.0000;1.2827;5.8654;851.0958;7.4936
AGKTPATA;1.0000;0.0000;1.2628;5.1753;384.5341;6.9632
AGLPSINS;3.0000;14.0134;1.3183;5.7090;1231.3279;7.0067
AGLVDAPA;3.0000;13.7631;1.2513;5.5462;1020.8606;6.8816
AGLVSGAG;1.0000;0.0000;1.2210;4.8254;257.0175;6.6942
AGMGKIKV;3.0000;15.6403;1.3119;6.7674;4164.2494;7.8201
AGNDSHCY;1.0000;0.0000;1.5733;7.6125;6361.5640;8.8365
AGPGPRTG;2.0000;6.6963;1.2462;5.1291;515.6611;6.6963
AGPGSGFS;1.0000;0.0000;1.2593;4.7078;224.4818;6.6038
AGPIRQAS;1.0000;0.0000;1.2695;5.0175;320.6585;6.8419
AGPMPRTG;2.0000;7.1094;1.3148;5.6666;957.4377;7.1094
AGPPAQQR;4.0000;19.7638;1.2306;5.2892;876.8066;6.5879
AGPPPPPP;1.0000;0.0000;1.2007;3.8516;83.7638;5.9458
AGPPQATR;4.0000;20.1481;1.2488;5.4558;1062.2414;6.7160
AGPRPAPM;1.0000;0.0000;1.3006;4.9652;301.9266;6.8017
AGPTRQAS;4.0000;20.1799;1.2468;5.4696;1079.2579;6.7266
AGPVPRTG;1.0000;0.0000;1.2606;5.0149;319.7049;6.8399
AGQRPPQT;1.0000;0.0000;1.2509;4.9519;297.3211;6.7914
AGRGGAAA;3.0000;13.2910;1.2090;5.2391;716.8279;6.6455
AGRGGAAS;1.0000;0.0000;1.2158;4.6765;216.5296;6.5798
AGRPAKPQ;2.0000;6.7411;1.2535;5.1874;551.4424;6.7411
AGRPKPQL;1.0000;0.0000;1.2608;5.0540;334.4155;6.8699
AGRPTKPQ;2.0000;6.9446;1.2722;5.4522;747.9731;6.9446
AGSISDAD;1.0000;0.0000;1.3066;5.3514;470.9849;7.0986
AGSPLPQR;5.0000;26.3025;1.2418;5.3700;1075.9600;6.5756
AGYQPVTN;1.0000;0.0000;1.3488;6.0286;1027.0961;7.6191
AHADGTYA;3.0000;15.6710;1.3741;6.7873;4261.0214;7.8355
AHAGMGKI;3.0000;15.8328;1.3773;6.8926;4809.8976;7.9164
AHANGGFS;4.0000;22.7320;1.3762;6.5764;3859.5157;7.5773
AHSGMGKV;8.0000;53.9232;1.3722;7.0413;9321.9230;7.7033
AHSPGATP;1.0000;0.0000;1.3135;5.0739;342.1707;6.8852
AHTDWSKY;3.0000;17.7009;1.5367;8.1078;19488.2378;8.8505
AIFKTLGG;2.0000;7.6635;1.2880;6.3875;2195.6858;7.6635
AIGMRSAS;1.0000;0.0000;1.3339;5.5069;563.3067;7.2181
AIPTTASS;1.0000;0.0000;1.2977;5.0853;346.6951;6.8940
AIQSPPPP;1.0000;0.0000;1.2604;4.4414;165.1913;6.3991
AITNISNS;1.0000;0.0000;1.4014;6.2792;1370.4764;7.8116
AIYKTLGG;1.0000;0.0000;1.3147;6.2505;1325.9938;7.7896
AKAETIRN;3.0000;15.9819;1.3097;6.9896;5378.1860;7.9909
AKAETIRS;3.0000;15.1244;1.3197;6.4318;2829.6438;7.5622
AKCFRGKK;3.0000;17.0697;1.4017;7.6972;12146.8103;8.5348
AKDGREYI;1.0000;0.0000;1.3286;6.7637;2394.1337;8.1841
AKFSVHIQ;1.0000;0.0000;1.3746;6.4629;1693.3948;7.9529
AKPQLAQK;2.0000;7.0366;1.2558;5.5718;858.4599;7.0366
AKSPGQAQ;1.0000;0.0000;1.2366;4.7565;237.4232;6.6413
AKSPGQGQ;2.0000;6.6691;1.2366;5.0937;495.0815;6.6691
AKSRESLL;1.0000;0.0000;1.2970;5.5249;575.0760;7.2319
AKTYATTE;3.0000;16.0168;1.3192;7.0123;5520.9190;8.0084
AKVLLVVD;3.0000;15.2608;1.2292;6.5205;3134.0087;7.6304
AKYDIRVQ;2.0000;8.0880;1.3004;6.9397;4146.2930;8.0880
AKYDVRIQ;1.0000;0.0000;1.3004;6.6387;2073.1463;8.0880
AKYDVRVQ;4.0000;23.8219;1.2839;7.0491;6650.5947;7.9406
AKYFKGKK;4.0000;24.4452;1.3228;7.3194;9078.3788;8.1484
ALAEDYRS;2.0000;7.6720;1.3503;6.3985;2223.5619;7.6720
ALGEDYRS;1.0000;0.0000;1.3457;6.1337;1159.1468;7.6998
ALHGKDGR;5.0000;30.9001;1.3049;6.8654;6018.6873;7.7250
ALIGDTQE;1.0000;0.0000;1.2775;6.1330;1158.2374;7.6993
ALPLGRQI;1.0000;0.0000;1.2672;5.4383;520.5345;7.1653
ALPLGRQT;3.0000;14.1001;1.2460;5.7655;1313.9881;7.0501
ALPRQPQR;1.0000;0.0000;1.2548;5.0603;336.8605;6.8748
ALPRQQQR;1.0000;0.0000;1.2393;5.2578;422.8525;7.0266
ALPRQRDA;1.0000;0.0000;1.2641;5.3916;493.2598;7.1294
ALPRQRQR;2.0000;7.1370;1.2490;5.7025;997.8483;7.1370
ALQDAAGL;1.0000;0.0000;1.2304;5.2111;400.7405;6.9907
ALSPQRPL;3.0000;13.3532;1.2515;5.2796;751.0086;6.6766
ALTKTYAT;5.0000;31.2885;1.2993;6.9918;6961.0912;7.8221
ALTLGRQT;1.0000;0.0000;1.2276;5.6525;666.0794;7.3299
ALTQTYAT;3.0000;15.3380;1.2929;6.5707;3320.4853;7.6690
AMAKTYAT;3.0000;15.8615;1.3600;6.9113;4914.6199;7.9308
AMERRHPQ;1.0000;0.0000;1.3955;6.5233;1815.2338;7.9993
AMKQAPQA;1.0000;0.0000;1.2960;5.3795;486.4548;7.1201
AMKQTPQA;2.0000;7.3236;1.3091;5.9453;1319.6486;7.3236
AMLEQIAM;8.0000;56.6735;1.3654;7.5525;16791.6178;8.0962
AMLEQITL;1.0000;0.0000;1.3000;6.5081;1783.7791;7.9876
AMLEQVAM;3.0000;15.8978;1.3440;6.9349;5050.0334;7.9489
AMSDRYKL;8.0000;56.1847;1.3782;7.4617;15123.9501;8.0264
AMTERYRL;3.0000;16.6288;1.3232;7.4104;8730.7176;8.3144
ANEDEAKA;3.0000;15.7032;1.3337;6.8083;4365.1044;7.8516
ANGGFSVD;4.0000;22.5186;1.3278;6.4839;3469.4353;7.5062
ANKKRGRT;1.0000;0.0000;1.2702;6.2632;1345.4624;7.7993
ANLPNGYM;10.0000;72.9135;1.4354;7.6563;21156.3536;8.1015
ANSSSGYR;1.0000;0.0000;1.3600;5.5272;576.6302;7.2337
ANTGSAML;3.0000;14.9490;1.3369;6.3177;2481.4095;7.4745
APAAARKA;1.0000;0.0000;1.2427;4.8513;264.8215;6.7142
APAASPAA;1.0000;0.0000;1.1999;4.1272;115.0490;6.1576
APAAVTTV;1.0000;0.0000;1.2637;5.2878;437.7174;7.0496
APAFSKDK;1.0000;0.0000;1.3334;5.6094;633.8750;7.2969
APAPAAAR;1.0000;0.0000;1.2216;4.4546;167.7180;6.4092
APAPAPAA;1.0000;0.0000;1.2006;4.1134;113.2348;6.1470
APAPPRGV;1.0000;0.0000;1.2458;4.6146;201.6357;6.5322
APAPQPAP;3.0000;12.2922;1.2083;4.5893;339.2485;6.1461
APAPSAAS;2.0000;6.0919;1.1997;4.3427;208.5240;6.0919
APAQKPQP;1.0000;0.0000;1.2437;4.6071;199.9066;6.5264
APELSLSF;1.0000;0.0000;1.3236;5.3443;467.1587;7.0931
APGPGAAT;1.0000;0.0000;1.2266;4.5500;187.1957;6.4826
APGPGTAT;1.0000;0.0000;1.2492;4.8148;253.9137;6.6861
APGQPAGA;1.0000;0.0000;1.2071;4.3834;154.5153;6.3545
APHFPVVV;1.0000;0.0000;1.3773;5.9857;977.5332;7.5860
APMGGPPP;1.0000;0.0000;1.2816;4.6603;212.5369;6.5673
APNFPVVI;2.0000;7.6001;1.3755;6.3050;1996.6345;7.6001
APPAARPP;4.0000;18.7696;1.2264;4.8580;533.7107;6.2565
APPATRPP;1.0000;0.0000;1.2542;4.5207;180.9770;6.4600
APPGGQQR;2.0000;6.6158;1.2308;5.0244;457.0790;6.6158
APPHPHLN;1.0000;0.0000;1.4485;6.0447;1046.2104;7.6314
APPKASGA;2.0000;6.4140;1.2332;4.7619;337.8704;6.4140
APPKASGV;1.0000;0.0000;1.2524;4.6839;218.4006;6.5855
APPKVSGA;1.0000;0.0000;1.2524;4.6839;218.4006;6.5855
APPQKPQP;2.0000;6.4501;1.2475;4.8088;356.6069;6.4501
APPRGVSA;1.0000;0.0000;1.2444;4.6284;204.8659;6.5428
APPRPSLS;5.0000;25.3209;1.2407;5.0508;745.0199;6.3302
APPSGQQR;1.0000;0.0000;1.2351;4.6016;198.6395;6.5222
APPTASPG;1.0000;0.0000;1.2307;4.3289;145.1200;6.3126
APPTQGQG;1.0000;0.0000;1.2339;4.7463;234.6563;6.6334
APQAAPAQ;1.0000;0.0000;1.2100;4.4090;159.1474;6.3742
APQAAPPQ;1.0000;0.0000;1.2134;4.3097;141.9462;6.2979
APQATRQA;1.0000;0.0000;1.2408;5.0150;319.7264;6.8399
APQATSGL;1.0000;0.0000;1.2380;4.7934;247.7234;6.6696
APQGGPGQ;1.0000;0.0000;1.2124;4.5178;180.3688;6.4578
APQIKSAK;1.0000;0.0000;1.3009;5.3342;461.7439;7.0853
APQPAPQP;2.0000;6.2215;1.2153;4.5114;253.2155;6.2215
APQPAPTP;3.0000;12.6992;1.2364;4.8541;460.1586;6.3496
APQQPASQ;1.0000;0.0000;1.2178;4.4216;161.4717;6.3839
APQQPVSQ;1.0000;0.0000;1.2361;4.6447;208.7557;6.5554
APQQSASQ;2.0000;6.3945;1.2165;4.7365;328.1232;6.3945
APQRPGGP;3.0000;12.9280;1.2327;5.0030;546.1915;6.4640
APSAASRK;2.0000;6.5827;1.2528;4.9813;434.9563;6.5827
APSGLMEP;1.0000;0.0000;1.3364;5.3148;451.5579;7.0704
APSPGATT;1.0000;0.0000;1.2535;4.6930;220.6963;6.5925
APSPGSSG;4.0000;18.2455;1.2032;4.6307;410.8326;6.0818
APSPLRPW;1.0000;0.0000;1.3865;5.5823;614.3630;7.2760
APSSSSSL;1.0000;0.0000;1.2132;4.0521;105.5084;6.0998
APTGLMEP;1.0000;0.0000;1.3468;5.6652;675.8786;7.3397
APTKASGA;1.0000;0.0000;1.2519;4.8250;256.9077;6.6939
APTPPLPA;1.0000;0.0000;1.2441;4.4465;166.1607;6.4030
APTPSVGS;3.0000;12.9894;1.2506;5.0429;571.8767;6.4947
APTSPAKS;1.0000;0.0000;1.2602;4.6039;199.1647;6.5240
APTTGTIT;1.0000;0.0000;1.2987;5.8222;809.8007;7.4604
APVASPAA;3.0000;12.6581;1.2211;4.8274;446.2369;6.3291
AQALPRQQ;1.0000;0.0000;1.2298;5.0160;320.0937;6.8407
AQALPRQR;2.0000;6.9512;1.2417;5.4607;755.3600;6.9512
AQAPAPQP;2.0000;6.2979;1.2134;4.6107;283.8994;6.2979
AQAPQAAP;1.0000;0.0000;1.2100;4.4090;159.1474;6.3742
AQGRQSRP;1.0000;0.0000;1.2455;4.9427;294.2070;6.7844
AQKPQPHP;1.0000;0.0000;1.3279;5.2527;420.4000;7.0227
AQKPSQDV;5.0000;28.1541;1.2775;5.9723;2152.4554;7.0385
AQLGPQLG;1.0000;0.0000;1.2198;4.9161;285.3358;6.7640
AQLVAIYK;1.0000;0.0000;1.3116;6.2345;1301.7252;7.7773
AQMVAIFK;2.0000;7.9633;1.3333;6.7776;3440.2816;7.9633
AQMVRLHK;4.0000;24.3105;1.3225;7.2610;8487.8843;8.1035
AQPLSQAQ;1.0000;0.0000;1.2227;4.6886;219.5801;6.5891
AQPPLAAP;1.0000;0.0000;1.2208;4.3792;153.7724;6.3513
AQQRPPPQ;5.0000;26.2366;1.2402;5.3486;1049.7577;6.5592
AQSPQPPR;2.0000;6.4180;1.2382;4.7670;339.8663;6.4180
AQSPQPQR;1.0000;0.0000;1.2386;4.6635;213.3111;6.5698
AQTGPGKL;1.0000;0.0000;1.2495;5.2125;401.3776;6.9918
ARDQGASI;1.0000;0.0000;1.2820;5.4469;525.6961;7.1719
ARKAKVLL;1.0000;0.0000;1.2421;5.8064;795.2301;7.4483
ARLENQSA;1.0000;0.0000;1.3057;5.7158;716.4491;7.3786
ARNGDYRS;4.0000;23.4141;1.3613;6.8722;5425.3224;7.8047
ARPIQDQP;1.0000;0.0000;1.3006;5.3956;495.5729;7.1325
ARPPASPS;4.0000;18.6041;1.2255;4.7862;491.4024;6.2014
ARSFRPDF;1.0000;0.0000;1.3597;5.9563;945.0454;7.5635
ARVLLVID;3.0000;15.4700;1.2431;6.6566;3665.6154;7.7350
ASAAPPTA;1.0000;0.0000;1.2270;4.3920;156.0567;6.3611
ASAATSAA;2.0000;6.4481;1.2221;4.8062;355.5468;6.4481
ASAERAST;2.0000;6.9491;1.2845;5.4580;753.0297;6.9491
ASAGLVDA;3.0000;13.7843;1.2487;5.5600;1037.2141;6.8922
ASAPAPQP;1.0000;0.0000;1.2076;4.1260;114.8886;6.1567
ASASAAPP;1.0000;0.0000;1.1997;4.0417;104.2572;6.0919
ASETSSGS;1.0000;0.0000;1.2766;4.7803;244.0319;6.6596
ASFSSPGS;3.0000;12.8333;1.2597;4.9414;508.7779;6.4166
ASGAPPGG;2.0000;6.2412;1.2048;4.5370;260.7900;6.2412
ASGAPPSG;1.0000;0.0000;1.2037;4.1142;113.3316;6.1476
ASGGSSPN;2.0000;6.5212;1.2628;4.9013;396.6848;6.5212
ASGVPPGG;1.0000;0.0000;1.2248;4.4590;168.5752;6.4126
ASGVTAIT;1.0000;0.0000;1.2845;5.5295;578.1568;7.2354
ASIHTSSS;1.0000;0.0000;1.3634;5.3945;494.9080;7.1316
ASILGAAV;1.0000;0.0000;1.2616;5.1676;381.1468;6.9573
ASISGPAP;2.0000;6.4385;1.2531;4.7937;350.4718;6.4385
ASKEEDDE;1.0000;0.0000;1.3475;6.5134;1794.6815;7.9917
ASKHSDLD;1.0000;0.0000;1.3670;6.0111;1006.6108;7.6056
ASKPGATL;1.0000;0.0000;1.2602;4.9926;311.5994;6.8228
ASKPSASL;1.0000;0.0000;1.2458;4.5205;180.9443;6.4599
ASKPTASL;1.0000;0.0000;1.2667;4.8708;270.8359;6.7292
ASKSMSMT;1.0000;0.0000;1.3980;5.8645;850.2030;7.4929
ASLSSHNR;1.0000;0.0000;1.3720;5.6822;689.2984;7.3528
ASLSSHTR;1.0000;0.0000;1.3382;5.4747;542.8213;7.1933
ASPAAPSP;4.0000;18.0465;1.1992;4.5444;371.9820;6.0155
ASPAMERR;1.0000;0.0000;1.3506;5.6940;698.6656;7.3618
ASPATERR;2.0000;7.1244;1.3011;5.6860;979.0856;7.1244
ASPGATPG;2.0000;6.4168;1.2295;4.7655;339.2823;6.4168
ASPGGQQR;1.0000;0.0000;1.2289;4.7371;232.1985;6.6264
ASPGPERK;1.0000;0.0000;1.3006;5.1127;357.7951;6.9151
ASPGPERR;2.0000;6.8723;1.2925;5.3582;671.2479;6.8723
ASPGRGSH;5.0000;27.6243;1.3092;5.8000;1765.0725;6.9061
ASPHPHLN;2.0000;7.6420;1.4459;6.3595;2125.9411;7.6420
ASPSPQRQ;5.0000;25.7144;1.2371;5.1788;863.2860;6.4286
ASQAAPPT;1.0000;0.0000;1.2326;4.4901;174.7237;6.4366
ASQAGPGP;2.0000;6.2888;1.2093;4.5989;280.0522;6.2888
ASQAGPMP;2.0000;6.7019;1.2820;5.1364;519.9849;6.7019
ASQAGPVP;1.0000;0.0000;1.2278;4.4847;173.6287;6.4324
ASQATPMT;2.0000;7.1574;1.3178;5.7290;1028.7607;7.1574
ASQATPVT;1.0000;0.0000;1.2637;5.0773;343.5212;6.8879
ASQGEGLN;1.0000;0.0000;1.2939;5.5464;589.5406;7.2484
ASQPRPPV;1.0000;0.0000;1.2527;4.5909;196.2202;6.5140
ASRKAKVL;2.0000;7.2537;1.2701;5.8543;1188.3271;7.2537
ASRVLLVI;1.0000;0.0000;1.2733;5.7639;757.2470;7.4156
ASSAAPVA;1.0000;0.0000;1.2200;4.3641;151.1241;6.3397
ASSAVRPE;1.0000;0.0000;1.2879;5.0159;320.0800;6.8407
ASSGSSPN;1.0000;0.0000;1.2620;4.4785;172.3922;6.4276
ASSSSNSL;2.0000;6.5392;1.2741;4.9247;407.5275;6.5392
ASTAAPVA;2.0000;6.6089;1.2413;5.0155;452.4104;6.6089
ASVPSPLR;1.0000;0.0000;1.2586;4.6742;215.9729;6.5780
ASVVALTK;5.0000;28.8567;1.2642;6.2008;2800.2279;7.2142
ASVVALTQ;3.0000;14.1221;1.2479;5.7797;1335.7255;7.0610
ASVYSAPA;1.0000;0.0000;1.3015;4.9861;309.2885;6.8178
ASYGNGKY;1.0000;0.0000;1.4135;6.4121;1597.1856;7.9138
ATAAAGGP;2.0000;6.5589;1.2206;4.9504;419.7638;6.5589
ATAAPAPP;1.0000;0.0000;1.2280;4.3782;153.5959;6.3505
ATAEPFID;7.0000;46.4571;1.3593;7.0348;8654.3819;7.7429
ATAERASS;1.0000;0.0000;1.2845;5.1570;376.5135;6.9491
ATAERSSG;1.0000;0.0000;1.2838;5.1932;392.5547;6.9769
ATAGGPPH;1.0000;0.0000;1.3091;5.1957;393.6703;6.9788
ATARLENQ;1.0000;0.0000;1.2846;6.0661;1072.3582;7.6479
ATASAATS;2.0000;6.6516;1.2452;5.0710;482.2635;6.6516
ATASAERA;1.0000;0.0000;1.2754;5.2425;415.4805;7.0148
ATATAERA;1.0000;0.0000;1.2730;5.5928;621.8793;7.2841
ATATEAGE;1.0000;0.0000;1.2916;5.7972;786.8938;7.4412
ATEAGEAS;1.0000;0.0000;1.2985;5.4469;525.7281;7.1720
ATERRHPQ;2.0000;7.7618;1.3479;6.5153;2543.8054;7.7618
ATFSEQVG;4.0000;22.3673;1.3068;6.4182;3216.9005;7.4558
ATLASQPR;1.0000;0.0000;1.2546;4.9989;313.8776;6.8276
ATPGPGTA;1.0000;0.0000;1.2492;4.8148;253.9137;6.6861
ATPGSAAA;1.0000;0.0000;1.2244;4.5276;182.4223;6.4653
ATPGSATA;1.0000;0.0000;1.2472;4.7924;247.4391;6.6688
ATPMTQGQ;2.0000;7.3264;1.3021;5.9489;1325.1633;7.3264
ATPVTQGQ;1.0000;0.0000;1.2503;5.2972;442.4963;7.0569
ATQRAPAF;1.0000;0.0000;1.2852;5.3749;483.8706;7.1166
ATRPPASP;1.0000;0.0000;1.2531;4.5345;183.8763;6.4706
ATRQASIS;2.0000;7.0282;1.2860;5.5609;847.7013;7.0282
ATRQTSVS;3.0000;14.1687;1.2730;5.8101;1383.2148;7.0844
ATSAASPG;2.0000;6.3996;1.2272;4.7431;330.6309;6.3996
ATSGLMEP;1.0000;0.0000;1.3437;5.6790;686.7058;7.3503
ATTEAFID;3.0000;16.0454;1.3119;7.0309;5640.4702;8.0227
ATTEPFID;1.0000;0.0000;1.3529;6.4545;1676.9589;7.9464
ATTGPATA;1.0000;0.0000;1.2583;5.1427;370.3620;6.9381
ATVPSPLR;1.0000;0.0000;1.2763;5.0245;323.2648;6.8473
AVDMQVLR;3.0000;15.6076;1.2712;6.7461;4063.4405;7.8038
AVEALHGK;5.0000;30.9769;1.3208;6.8904;6194.2674;7.7442
AVGSIGRL;1.0000;0.0000;1.2694;5.4457;524.9560;7.1710
AVGSNANS;1.0000;0.0000;1.3242;5.4442;524.0960;7.1699
AVHGKDGK;3.0000;15.6207;1.3124;6.7546;4103.4935;7.8103
AVHSKDGR;2.0000;7.6740;1.3372;6.4012;2230.4405;7.6740
AVHSKNGR;1.0000;0.0000;1.3593;6.2424;1313.6421;7.7833
AVKAVHGK;3.0000;15.4005;1.3084;6.6114;3479.7792;7.7003
AVKAVHSK;3.0000;15.2133;1.3356;6.4896;3024.5639;7.6067
AVKQTAAS;3.0000;13.9786;1.2555;5.6864;1199.6576;6.9893
AVKQTTAA;4.0000;21.7757;1.2492;6.1617;2394.1465;7.2586
AVNSLYSV;3.0000;15.1149;1.3628;6.4256;2809.6214;7.5574
AVQSATQR;1.0000;0.0000;1.2465;5.2519;419.9692;7.0220
AVRPESSV;1.0000;0.0000;1.3028;5.2390;413.8047;7.0121
AVTTVLPG;1.0000;0.0000;1.2609;5.4917;553.5175;7.2064
AYMRTSIS;6.0000;39.3591;1.4205;7.1356;8998.6672;7.8718
AYMRTSVS;5.0000;30.8980;1.3926;6.8648;6014.0551;7.7245
AYRSGTRV;1.0000;0.0000;1.3188;5.9557;944.3491;7.5630
AYSMALAE;2.0000;7.6734;1.3873;6.4004;2228.3563;7.6734
AYSMALGE;1.0000;0.0000;1.3842;6.1356;1161.6461;7.7013
AYVTGGCM;3.0000;17.2662;1.4767;7.8250;14072.7073;8.6331
CAVEALHG;5.0000;33.6916;1.4527;7.7734;17119.3904;8.4229
CAVKAVHG;3.0000;16.7579;1.4391;7.4944;9617.2317;8.3790
CAVKAVHS;3.0000;16.5707;1.4679;7.3726;8359.1319;8.2854
CDKPWVFA;7.0000;54.5565;1.5957;8.7910;65367.3232;9.0927
CDSTFALI;1.0000;0.0000;1.4589;7.1415;3698.6928;8.4744
CFRGKKIL;2.0000;8.7539;1.3784;7.8061;11242.4315;8.7539
CFRGKKVL;1.0000;0.0000;1.3655;7.3134;4508.1745;8.6066
CGLSVVVA;1.0000;0.0000;1.3810;6.3794;1538.1256;7.8887
CHGGVATA;1.0000;0.0000;1.4349;6.7978;2490.0305;8.2103
CMVDMQVV;3.0000;18.0175;1.3964;8.3138;24703.3706;9.0088
CRPSMAQT;1.0000;0.0000;1.4644;6.5854;1949.8515;8.0470
CSEIFGGL;5.0000;33.5524;1.4643;7.7282;16250.0501;8.3881
CSEMFGGL;6.0000;42.5516;1.4933;7.9663;23417.1715;8.5103
CSKPWVFS;3.0000;17.4152;1.6211;7.9219;15733.5573;8.7076
CSMPLIGE;3.0000;16.7457;1.5179;7.4864;9529.3685;8.3728
CTIEPYID;1.0000;0.0000;1.5096;7.9488;9369.0426;9.0950
CYCTIEPY;1.0000;0.0000;1.6954;9.0065;31660.6064;9.9079
DAAGLVSG;1.0000;0.0000;1.2474;5.1191;360.4661;6.9200
DACSEMFG;2.0000;8.6073;1.5162;7.6154;9025.9805;8.6073
DADMIFGG;1.0000;0.0000;1.3463;6.5905;1961.3026;8.0509
DAEDTMKN;1.0000;0.0000;1.3025;7.0897;3484.4874;8.4346
DAHTDWSK;3.0000;17.2521;1.4856;7.8158;13924.3493;8.6260
DAKFSVHI;1.0000;0.0000;1.3855;6.6948;2211.6191;8.1311
DAKYDIRV;2.0000;8.2662;1.2944;7.1716;5415.1696;8.2662
DAKYDVRI;1.0000;0.0000;1.2944;6.8706;2707.5846;8.2662
DAKYDVRV;4.0000;24.3567;1.2820;7.2810;8685.8544;8.1189
DAPAPAPA;1.0000;0.0000;1.2379;4.4435;165.5830;6.4007
DAPAPSAA;2.0000;6.4113;1.2368;4.7583;336.4773;6.4113
DAPSSSSS;1.0000;0.0000;1.2370;4.2145;127.2038;6.2247
DASPGRGS;5.0000;26.6539;1.2590;5.4843;1227.3053;6.6635
DASSSSNS;1.0000;0.0000;1.2981;4.7861;245.6549;6.6640
DCSMPLIG;3.0000;16.6227;1.5039;7.4065;8691.2429;8.3114
DDAHTDWS;3.0000;17.3022;1.4897;7.8485;14457.7269;8.6511
DDQNTDWS;1.0000;0.0000;1.4386;7.2961;4419.2838;8.5933
DDVDPNSL;1.0000;0.0000;1.3465;6.0797;1089.2493;7.6583
DEAKAETI;6.0000;40.0544;1.3074;7.3165;11082.5458;8.0109
DEDKQLIV;4.0000;24.3649;1.2361;7.2846;8721.6744;8.1216
DEGVAPTP;1.0000;0.0000;1.3125;5.4769;544.1777;7.1950
DEISELFG;1.0000;0.0000;1.3508;6.5526;1877.5528;8.0218
DEPHADWA;1.0000;0.0000;1.5159;7.1728;3834.1976;8.4985
DEPHTDWA;6.0000;43.5099;1.5093;8.2157;31204.0008;8.7020
DEVKAETI;4.0000;24.5470;1.2714;7.3635;9551.7616;8.1823
DEYKQLIV;1.0000;0.0000;1.2719;6.9745;3051.6696;8.3461
DFDIRVEQ;1.0000;0.0000;1.2433;6.9173;2857.2868;8.3021
DFILVRQH;3.0000;16.7169;1.2811;7.4677;9326.1309;8.3584
DFQDIASV;8.0000;54.1477;1.3278;7.0831;9780.5720;7.7354
DFQDITSV;1.0000;0.0000;1.3154;6.4447;1658.2831;7.9389
DFRHLIIG;1.0000;0.0000;1.3092;7.1203;3609.6348;8.4582
DFRHLVIG;2.0000;8.3109;1.2998;7.2297;5789.8026;8.3109
DFSDSGSM;1.0000;0.0000;1.3915;5.8829;868.4632;7.5071
DFVLIRQH;7.0000;50.1506;1.2811;7.8357;21760.9726;8.3584
DFVLIRQP;1.0000;0.0000;1.3103;6.2456;1318.5040;7.7858
DGFPLIEQ;1.0000;0.0000;1.3360;6.2269;1290.4934;7.7715
DGIVAPTT;1.0000;0.0000;1.3026;5.8457;832.0745;7.4785
DGKDYIFE;3.0000;17.2078;1.2967;7.7871;13470.7522;8.6039
DGRDHIIE;4.0000;25.6383;1.2976;7.8368;16470.6147;8.5461
DGRDHIIQ;1.0000;0.0000;1.3078;6.9228;2875.5140;8.3064
DGRDYIIE;2.0000;8.5279;1.2938;7.5121;8014.3496;8.5279
DGREYIIS;1.0000;0.0000;1.3809;6.7955;2483.4236;8.2085
DGSSDYRS;1.0000;0.0000;1.3651;5.7150;715.8125;7.3780
DGTYAVDM;3.0000;16.4107;1.3412;7.2685;7414.8604;8.2053
DHIIEVVG;4.0000;25.3484;1.2993;7.7111;14251.2319;8.4495
DHIIQVVG;1.0000;0.0000;1.3039;6.7971;2488.0441;8.2097
DHQDEDKQ;4.0000;24.9838;1.2823;7.5529;11879.3703;8.3279
DHQDEYKQ;1.0000;0.0000;1.3188;7.2429;4156.5315;8.5524
DIASVVAL;8.0000;51.4818;1.2895;6.5876;5528.6466;7.3545
DICAVEAL;5.0000;33.8849;1.4157;7.8363;18404.5196;8.4712
DICAVKAV;6.0000;42.1364;1.4022;7.8583;20678.3687;8.4273
DIEIRVEQ;2.0000;8.3303;1.2442;7.2550;5960.9660;8.3303
DIKVEQAE;7.0000;48.3255;1.2824;7.4399;13797.5775;8.0543
DIRIQKIG;3.0000;16.2076;1.2713;7.1364;6368.6783;8.1038
DIRVEQAE;1.0000;0.0000;1.2798;6.5393;1848.9358;8.0115
DIRVQKIG;3.0000;15.9129;1.2578;6.9447;5107.6341;7.9565
DITSVVAM;3.0000;15.7403;1.3412;6.8325;4488.2862;7.8702
DITVVSSA;1.0000;0.0000;1.3152;5.6961;700.3671;7.3634
DKEPSKSG;1.0000;0.0000;1.3351;5.5121;566.6816;7.2220
DKPWVFAQ;7.0000;49.5654;1.4400;7.7088;18803.3597;8.2609
DKPWVFSH;1.0000;0.0000;1.5393;7.3257;4572.2406;8.6160
DKQLIVEL;4.0000;23.9904;1.2366;7.1222;7234.3463;7.9968
DKQLMADL;2.0000;7.8861;1.2825;6.6771;3064.4341;7.8861
DKTSYGNY;1.0000;0.0000;1.4121;6.9707;3038.3553;8.3432
DKYFTLLV;1.0000;0.0000;1.2555;6.9421;2939.8342;8.3211
DLDVIFGD;1.0000;0.0000;1.2610;6.7013;2228.0887;8.1361
DLFQFTKF;1.0000;0.0000;1.2572;6.9435;2944.7534;8.3223
DLNLVAHA;4.0000;23.7545;1.3262;7.0198;6430.3897;7.9182
DLPSYTRP;1.0000;0.0000;1.3672;5.7535;748.2729;7.4076
DLQRPDSS;1.0000;0.0000;1.2996;5.3087;448.3779;7.0657
DLQRPEPQ;3.0000;14.5155;1.3020;6.0357;1793.4236;7.2577
DLQRPESS;2.0000;7.1272;1.3123;5.6897;983.2359;7.1272
DLQRPQPP;4.0000;20.5987;1.2778;5.6513;1330.2995;6.8662
DLSSEVDD;1.0000;0.0000;1.3314;6.0312;1030.1369;7.6210
DLVISKMN;2.0000;8.2156;1.3502;7.1058;5020.1196;8.2156
DLVSGRMQ;1.0000;0.0000;1.3048;5.9966;989.8899;7.5944
DLVVSKMS;3.0000;15.2791;1.3418;6.5324;3177.3992;7.6396
DMEIANKK;1.0000;0.0000;1.3094;7.2070;3988.3567;8.5248
DMEVLRNG;4.0000;24.7887;1.2895;7.4683;10776.6931;8.2629
DMIFGGPP;1.0000;0.0000;1.3970;6.0618;1067.0467;7.6445
DMQVLRNG;3.0000;16.0464;1.2870;7.0315;5644.3309;8.0232
DMQVVRNG;3.0000;16.1316;1.2860;7.0870;6016.3121;8.0658
DNQHDFQD;5.0000;33.9970;1.3030;7.8728;19193.7170;8.4993
DPDSSKTP;1.0000;0.0000;1.3289;5.2639;425.8501;7.0313
DPNSLPPA;1.0000;0.0000;1.3125;4.9978;313.4796;6.8268
DQGASILG;1.0000;0.0000;1.2725;5.4089;503.2240;7.1428
DQNTDWSK;1.0000;0.0000;1.4351;7.2635;4256.2466;8.5682
DQPTKPPV;1.0000;0.0000;1.3093;5.3268;457.8337;7.0796
DQTFYPNH;3.0000;17.0435;1.4341;7.6802;11910.6997;8.5217
DRFGASKS;1.0000;0.0000;1.3207;5.6039;629.8572;7.2926
DRQLITDL;2.0000;7.9247;1.2274;6.7273;3246.7846;7.9247
DRQLITEL;1.0000;0.0000;1.2352;6.5062;1779.9412;7.9862
DRQLMADL;1.0000;0.0000;1.2786;6.3205;1437.2666;7.8434
DRRQIADL;1.0000;0.0000;1.2558;6.2357;1303.5611;7.7782
DRYKLWVD;8.0000;62.6940;1.3512;8.6715;60894.7135;8.9563
DSCSEMFG;3.0000;17.0831;1.5413;7.7059;12269.1959;8.5415
DSGSMSSI;1.0000;0.0000;1.3625;5.4240;512.0513;7.1544
DSHCYCTI;1.0000;0.0000;1.6767;8.9639;30147.4433;9.8752
DSIQNAAF;1.0000;0.0000;1.3552;6.0991;1113.9232;7.6732
DSKTTPAS;1.0000;0.0000;1.3089;5.2980;442.8892;7.0575
DSKYDIRI;3.0000;16.6955;1.3549;7.4538;9178.3223;8.3478
DSKYDIRV;1.0000;0.0000;1.3396;6.7850;2453.6492;8.2005
DSNFMANL;4.0000;24.6356;1.4054;7.4020;9983.8931;8.2119
DSNSIASQ;1.0000;0.0000;1.3407;5.4700;539.8845;7.1897
DSQTSQSS;1.0000;0.0000;1.2720;4.8604;267.5950;6.7211
DSRNTDTL;1.0000;0.0000;1.2977;6.3973;1570.0912;7.9024
DSSFIANL;3.0000;15.3218;1.3761;6.5602;3280.6407;7.6609
DSSFMANL;1.0000;0.0000;1.4037;6.2421;1313.2148;7.7831
DSSFVANL;2.0000;7.5136;1.3490;6.1925;1754.0329;7.5136
DSSKTPPQ;3.0000;13.7061;1.2997;5.5091;978.1984;6.8531
DSSMPLIG;3.0000;14.6767;1.3652;6.1405;2023.5827;7.3384
DSSTSSPA;1.0000;0.0000;1.2659;4.5648;190.4009;6.4939
DSTFALIG;1.0000;0.0000;1.3214;5.9974;990.7775;7.5950
DTCSEIFG;5.0000;34.7544;1.4743;8.1191;25487.1011;8.6886
DTCSEMFG;1.0000;0.0000;1.5024;7.5791;6121.3739;8.8108
DTGPVVTM;1.0000;0.0000;1.3215;6.2278;1291.8029;7.7722
DTLTERAG;1.0000;0.0000;1.2601;6.1267;1149.9037;7.6945
DTMKNLRK;1.0000;0.0000;1.2402;7.0565;3353.8289;8.4091
DTNTTNIG;1.0000;0.0000;1.2698;6.9313;2903.7043;8.3129
DTQEEDRR;1.0000;0.0000;1.2296;6.7381;2324.5253;8.1644
DTSGYDSN;1.0000;0.0000;1.3964;6.2958;1396.9421;7.8244
DTSHRGTP;2.0000;7.6046;1.3614;6.3109;2010.2966;7.6046
DTSQRGTP;1.0000;0.0000;1.2880;5.4624;535.1402;7.1838
DVDPNSLP;1.0000;0.0000;1.3491;5.6503;664.4117;7.3283
DVIFGDSK;1.0000;0.0000;1.3274;6.4155;1603.3208;7.9164
DVPPPATA;2.0000;6.7756;1.2821;5.2323;580.7359;6.7756
DVPPPIIA;1.0000;0.0000;1.3507;5.4960;556.2817;7.2097
DVPPPITA;1.0000;0.0000;1.3269;5.3460;468.0734;7.0944
DVPSPATA;1.0000;0.0000;1.2803;4.9451;295.0178;6.7863
DVRIQKIG;1.0000;0.0000;1.2578;6.4676;1702.5443;7.9565
DVRVQKIG;4.0000;23.4275;1.2425;6.8780;5461.7144;7.8092
DWAKCFRG;3.0000;18.4227;1.5403;8.5774;33461.8155;9.2114
DWAKYFKG;4.0000;26.4748;1.4529;8.1995;25008.9559;8.8249
DWRSAIGM;1.0000;0.0000;1.4802;7.0674;3396.1634;8.4175
DWSKYFHG;3.0000;18.0537;1.5535;8.3373;25381.7499;9.0269
DWSKYFRG;1.0000;0.0000;1.4902;7.4564;5314.7538;8.7165
DYDIKVEQ;3.0000;16.9418;1.2649;7.6140;11037.2115;8.4709
DYIFEVMD;3.0000;17.9198;1.2464;8.2502;22960.3300;8.9599
DYIIEVMD;3.0000;17.8533;1.2444;8.2069;21843.8248;8.9266
DYQDITSV;2.0000;8.0649;1.3422;6.9098;4005.8081;8.0649
DYRSLVIG;7.0000;47.2494;1.3381;7.2066;10547.1851;7.8749
DYRSTILG;1.0000;0.0000;1.3413;6.4032;1580.8392;7.9070
EAFIDSKY;3.0000;16.5133;1.4015;7.3353;8007.2807;8.2566
EAGEASGV;1.0000;0.0000;1.2915;5.4415;522.4337;7.1678
EAKAETIR;6.0000;39.7154;1.3007;7.2283;10012.2473;7.9431
EALHGKDG;5.0000;31.4171;1.3249;7.0336;7304.5253;7.8543
EAQAPQAA;1.0000;0.0000;1.2475;4.9184;286.0771;6.7657
EAQPPLAA;1.0000;0.0000;1.2619;4.8885;276.4157;6.7428
EASGVTAI;1.0000;0.0000;1.3053;5.6747;683.3790;7.3471
EDAEDTMK;1.0000;0.0000;1.2951;7.0274;3243.4307;8.3868
EDEAKAET;6.0000;40.0362;1.3067;7.3118;11022.3687;8.0072
EDFRHLII;1.0000;0.0000;1.2577;7.4941;5550.6527;8.7455
EDFRHLVI;2.0000;8.5981;1.2615;7.6035;8903.1673;8.5981
EDKQLIVE;4.0000;24.5493;1.2428;7.3645;9562.7347;8.1831
EDKQLMAD;2.0000;8.0724;1.2984;6.9194;4050.7284;8.0724
EDRQLITD;2.0000;8.1110;1.2349;6.9697;4291.7687;8.1110
EDRQLITE;1.0000;0.0000;1.2417;6.7486;2352.8190;8.1724
EDRQLMAD;1.0000;0.0000;1.2954;6.5629;1899.8539;8.0297
EDRRQIAD;1.0000;0.0000;1.2714;6.4780;1723.1151;7.9645
EDTMKNLR;1.0000;0.0000;1.2447;7.1691;3818.1084;8.4957
EDYRSLVI;3.0000;16.3244;1.3459;7.2124;6950.8921;8.1622
EEDDELDL;1.0000;0.0000;1.2284;6.9668;3024.9400;8.3402
EEDKQLMA;2.0000;8.1339;1.3074;6.9994;4441.3538;8.1339
EEDRQLMA;1.0000;0.0000;1.3046;6.6428;2083.0633;8.0911
EEDRRQIA;1.0000;0.0000;1.2801;6.5580;1889.2810;8.0260
EEFPLIDQ;3.0000;16.1175;1.3487;7.0778;5953.3034;8.0588
EEFPLINQ;1.0000;0.0000;1.3685;6.7429;2337.5086;8.1681
EEPPAIPT;1.0000;0.0000;1.3689;5.6129;636.4467;7.2996
EEPQKSAS;1.0000;0.0000;1.3268;5.3566;473.7775;7.1025
EEPQKTAS;1.0000;0.0000;1.3314;5.7069;709.1361;7.3718
EEPSSSGP;1.0000;0.0000;1.3047;4.8124;253.2149;6.6842
EESKKPAP;1.0000;0.0000;1.3520;5.5420;586.5433;7.2450
EFPLIDQT;3.0000;15.8943;1.3320;6.9326;5036.6573;7.9471
EFPLINQT;1.0000;0.0000;1.3520;6.5977;1977.5961;8.0565
EFRDITVV;1.0000;0.0000;1.2205;6.9770;3060.4821;8.3480
EFSDLNLV;4.0000;24.0700;1.3269;7.1567;7527.5728;8.0233
EFSELNLA;3.0000;15.8267;1.3560;6.8886;4788.1002;7.9133
EFSELNLV;3.0000;16.1696;1.3368;7.1117;6190.1113;8.0848
EGLNNPSD;1.0000;0.0000;1.3785;6.1150;1134.5149;7.6855
EGVAPTPP;1.0000;0.0000;1.2951;5.0475;331.9318;6.8650
EGVISTQP;1.0000;0.0000;1.3202;5.6735;682.4265;7.3461
EHQVEDRQ;3.0000;16.5289;1.2866;7.3454;8101.6107;8.2645
EHVEEDKQ;2.0000;8.5469;1.2729;7.5368;8245.1252;8.5469
EHVEEDRQ;1.0000;0.0000;1.2747;7.1802;3867.0910;8.5042
EIANKKRG;1.0000;0.0000;1.3017;6.5813;1940.6271;8.0439
EIDIKVEQ;4.0000;25.1191;1.2430;7.6116;12709.5307;8.3730
EIEIRVEQ;1.0000;0.0000;1.2494;7.0339;3267.9008;8.3918
EIFGGLDI;5.0000;32.4761;1.3040;7.3781;10859.6487;8.1190
EIRVEQAE;3.0000;16.1460;1.2886;7.0963;6081.7059;8.0730
EISELFGG;1.0000;0.0000;1.3473;6.2588;1338.7316;7.7960
EKFPLIEQ;3.0000;16.0673;1.3453;7.0452;5733.6728;8.0337
EKFPLVEQ;3.0000;15.7727;1.3251;6.8535;4598.3642;7.8864
EKYKSWVD;1.0000;0.0000;1.4675;7.6507;6647.6450;8.8659
ELFGGMEV;1.0000;0.0000;1.3216;6.7264;2293.4903;8.1554
ELNLAAYV;3.0000;15.9229;1.3329;6.9512;5145.9938;7.9615
ELNLVAHA;3.0000;15.9593;1.3369;6.9749;5287.8702;7.9796
ELSLSFGA;1.0000;0.0000;1.3102;5.4799;546.0795;7.1973
ELVISKMN;1.0000;0.0000;1.3597;6.8847;2752.1131;8.2771
ELVVNKMA;3.0000;16.3911;1.3011;7.2557;7306.8064;8.1955
ELVVNKMT;2.0000;8.3990;1.2494;7.3444;6607.2518;8.3990
EMFGGLDI;6.0000;41.2062;1.3280;7.6163;15649.3214;8.2412
EMLSSTTY;4.0000;24.0440;1.4152;7.1454;7430.4351;8.0147
EMLTLPTF;3.0000;16.1452;1.3475;7.0958;6077.9766;8.0726
ENEDFRHL;3.0000;17.5721;1.2618;8.0240;17695.8072;8.7860
ENHYDFQD;3.0000;17.9268;1.3038;8.2548;23080.3442;8.9634
ENQHDYQD;2.0000;8.6868;1.3329;7.7188;10167.2309;8.6868
ENQLDFQD;1.0000;0.0000;1.2724;6.7757;2427.5127;8.1933
ENQSALQD;1.0000;0.0000;1.3104;5.9021;887.8906;7.5218
EPAPPRPS;5.0000;26.0236;1.2782;5.2793;969.2823;6.5059
EPDSSKTP;2.0000;7.0928;1.3420;5.6449;933.8354;7.0928
EPFIDAKY;7.0000;49.4762;1.4093;7.6894;18389.0749;8.2460
EPFIDSKY;1.0000;0.0000;1.4408;6.7588;2380.6318;8.1803
EPHADWAK;1.0000;0.0000;1.5110;7.1401;3692.7455;8.4734
EPHTDWAK;6.0000;43.3844;1.5051;8.1830;30052.8160;8.6769
EPPAIPTT;1.0000;0.0000;1.3457;5.4677;538.4508;7.1879
EPPGPSTP;1.0000;0.0000;1.2834;4.6396;207.5231;6.5514
EPPTPVTP;2.0000;6.9643;1.3251;5.4777;770.3268;6.9643
EPQAPQAA;1.0000;0.0000;1.2555;4.8190;255.1586;6.6894
EPQKSASP;1.0000;0.0000;1.2884;4.8472;263.5715;6.7110
EPQKTASP;1.0000;0.0000;1.3064;5.1975;394.5082;6.9803
EPQQPPPA;2.0000;6.5366;1.2653;4.9214;405.9744;6.5366
EPQQPPPP;1.0000;0.0000;1.2675;4.5210;181.0461;6.4603
EPSKSGSA;1.0000;0.0000;1.2830;4.7991;249.3752;6.6740
EPSSSGPS;1.0000;0.0000;1.2525;4.3169;143.1216;6.3034
EPYIDAKF;1.0000;0.0000;1.4093;6.8443;2627.0104;8.2460
EQAEFRDI;1.0000;0.0000;1.2997;6.7742;2423.2646;8.1921
EQAEFSDL;4.0000;23.2518;1.3356;6.8018;5003.0400;7.7506
EQAEFSEL;6.0000;39.0603;1.3471;7.0579;8228.2504;7.8121
EQIAMSDR;8.0000;55.3013;1.3601;7.2975;12519.0179;7.9002
EQITLTEK;1.0000;0.0000;1.2400;6.7389;2326.6872;8.1650
EQQERVNP;1.0000;0.0000;1.3245;6.2655;1349.1735;7.8012
EQTFFPNH;3.0000;16.9143;1.4158;7.5961;10812.3010;8.4572
EQTFFPNP;1.0000;0.0000;1.4074;6.3740;1528.6150;7.8845
EQTYYPNH;3.0000;17.4185;1.4729;7.9241;15773.2393;8.7093
EQVAMTER;3.0000;16.1672;1.2989;7.1101;6178.8592;8.0836
EQVGGGSG;4.0000;20.9513;1.2520;5.8041;1586.3407;6.9838
ERAGAGYQ;1.0000;0.0000;1.3093;5.8559;841.8945;7.4863
ERASSAAP;1.0000;0.0000;1.2704;4.7929;247.5828;6.6692
ERASTAAP;2.0000;6.9385;1.2869;5.4442;741.1568;6.9385
ERKPPPAS;1.0000;0.0000;1.3070;4.9771;306.0851;6.8108
ERRHPQPL;3.0000;15.2215;1.3640;6.4950;3043.2415;7.6108
ERRPPPAQ;2.0000;6.9093;1.2973;5.4062;709.4596;6.9093
ERSSGVAP;1.0000;0.0000;1.2880;5.0522;333.7169;6.8685
ERTSPAVG;1.0000;0.0000;1.2972;5.4025;499.4988;7.1378
ERVNPFDK;1.0000;0.0000;1.3395;6.7447;2342.3997;8.1695
ERYRLWVD;3.0000;17.9501;1.3582;8.2699;23486.0636;8.9750
ESIYNFCD;3.0000;18.5967;1.5245;8.6905;38116.9152;9.2983
ESKKPAPP;1.0000;0.0000;1.3154;5.0327;326.3065;6.8535
ESLLQRVQ;1.0000;0.0000;1.2597;5.7324;730.2463;7.3913
ESNASKHS;1.0000;0.0000;1.4161;5.9802;971.3448;7.5818
ESPTDEGV;1.0000;0.0000;1.3410;5.9007;886.4286;7.5207
ESSFFRSS;3.0000;14.6364;1.3825;6.1143;1963.4021;7.3182
ESSSSSPA;2.0000;6.2861;1.2497;4.5955;278.9510;6.2861
ESSVSVSD;1.0000;0.0000;1.3211;5.2555;421.7314;7.0248
ETIRNLRK;3.0000;16.6113;1.2273;7.3990;8617.1385;8.3056
ETIRSLRK;7.0000;47.2614;1.2946;7.2092;10578.7882;7.8769
ETITRMDT;1.0000;0.0000;1.2282;7.1761;3848.9080;8.5010
ETSSGSGP;1.0000;0.0000;1.2790;4.8028;250.4174;6.6768
EVCGLSVV;1.0000;0.0000;1.4039;6.7894;2465.9940;8.2038
EVDDVDPN;1.0000;0.0000;1.3256;6.6306;2054.0693;8.0818
EVKAETIR;4.0000;24.3436;1.2681;7.2753;8629.2988;8.1145
EVLRNGVK;4.0000;23.9048;1.2523;7.0850;6931.5824;7.9683
EVMDCSMP;3.0000;17.5269;1.5703;7.9946;17107.2037;8.7635
EVMDSSMP;3.0000;15.5809;1.4395;6.7287;3983.0736;7.7904
EVPEEPSS;1.0000;0.0000;1.3680;5.4948;555.4950;7.2087
EVVGSSMP;4.0000;21.8853;1.3552;6.2092;2528.8924;7.2951
EYIISACD;1.0000;0.0000;1.5340;7.6978;7017.9887;8.9021
EYKQLIVE;1.0000;0.0000;1.2781;7.0545;3345.9523;8.4075
FAGIFGDM;1.0000;0.0000;1.3640;6.7185;2272.6937;8.1493
FAGKGEGV;1.0000;0.0000;1.2894;5.9087;894.5980;7.5269
FALIGDTQ;1.0000;0.0000;1.2846;6.1810;1224.0853;7.7362
FAQLVAIY;1.0000;0.0000;1.3337;6.3951;1566.1768;7.9007
FAQMVAIF;2.0000;8.0868;1.3547;6.9382;4139.1903;8.0868
FAQMVRLH;4.0000;24.6809;1.3419;7.4216;10212.2360;8.2270
FCDKPWVF;7.0000;56.6688;1.6006;9.2491;110757.9370;9.4448
FCSKPWVF;3.0000;18.2508;1.6486;8.4655;29417.8304;9.1254
FDIRVEQA;1.0000;0.0000;1.2863;6.5873;1954.0510;8.0485
FDKEPSKS;1.0000;0.0000;1.3818;5.9339;920.9473;7.5462
FEVMDCSM;3.0000;18.3837;1.5216;8.5520;32498.6041;9.1919
FFPNHKPM;3.0000;16.9126;1.5120;7.5950;10798.2187;8.4563
FFPNPRDL;1.0000;0.0000;1.3935;6.3406;1470.9325;7.8589
FFRSSANE;3.0000;15.6254;1.4028;6.7577;4117.9682;7.8127
FFSSLSNA;4.0000;22.1243;1.3750;6.3129;2849.4387;7.3748
FFSSLSQA;3.0000;14.1744;1.3235;5.8138;1389.1578;7.0872
FGAGKTPA;1.0000;0.0000;1.2904;5.4048;500.8239;7.1396
FGASKSMS;1.0000;0.0000;1.3579;5.5202;572.0154;7.2283
FGDMEIAN;1.0000;0.0000;1.3608;7.1065;3552.5643;8.4475
FGDSKTTP;1.0000;0.0000;1.3366;5.8778;863.3755;7.5031
FGGLDICA;11.0000;83.9240;1.4245;8.0761;35980.2942;8.3924
FGGMEVCG;1.0000;0.0000;1.4570;7.3654;4786.1902;8.6465
FGGPPSNY;1.0000;0.0000;1.3999;5.7520;746.9948;7.4065
FGMAENED;3.0000;16.8878;1.3602;7.5789;10599.8232;8.4439
FHGKKVNG;3.0000;16.5434;1.3324;7.3549;8190.0106;8.2717
FHSLGPEK;3.0000;15.5654;1.4014;6.7186;3937.1237;7.7827
FIANLPNG;3.0000;15.7065;1.3789;6.8104;4375.8472;7.8532
FIDAKYDI;2.0000;8.5797;1.3167;7.5795;8660.5573;8.5797
FIDAKYDV;5.0000;33.7295;1.3100;7.7858;17364.2622;8.4324
FIDSKYDI;4.0000;25.5419;1.3740;7.7950;15696.6252;8.5140
FILVRQHA;3.0000;16.2095;1.3173;7.1377;6377.9867;8.1048
FKGKKIHG;4.0000;24.8538;1.3269;7.4966;11132.9721;8.2846
FKPDFILV;3.0000;16.2103;1.3379;7.1382;6381.6664;8.1051
FKTLGGEK;2.0000;7.8885;1.2740;6.6802;3075.3776;7.8885
FLGKQFSF;1.0000;0.0000;1.3405;6.2994;1402.8013;7.8272
FLRRRLSD;6.0000;38.6568;1.2830;6.9529;7291.3218;7.7314
FMANLPNG;5.0000;31.9018;1.4062;7.1913;8758.0904;7.9754
FMRKSITG;1.0000;0.0000;1.3589;6.6126;2011.9036;8.0679
FNLPEPAP;5.0000;29.2241;1.3747;6.3203;3213.2861;7.3060
FPLIDQTF;3.0000;15.9681;1.3393;6.9806;5322.9999;7.9840
FPLIEQTF;1.0000;0.0000;1.3498;6.5834;1945.4379;8.0455
FPLIEQTY;3.0000;16.3431;1.3773;7.2246;7049.2041;8.1716
FPLINQTF;1.0000;0.0000;1.3593;6.6457;2090.0258;8.0934
FPLVEQTF;3.0000;15.7964;1.3294;6.8689;4680.6822;7.8982
FPNHKPML;2.0000;8.2331;1.4752;7.1285;5153.0457;8.2331
FPNHKPMV;1.0000;0.0000;1.4786;6.8829;2746.3245;8.2757
FPNPRDLF;1.0000;0.0000;1.3935;6.3406;1470.9325;7.8589
FPSVLKAG;1.0000;0.0000;1.3016;5.4089;503.2273;7.1428
FPVVIKLG;2.0000;7.6987;1.3118;6.4333;2314.5428;7.6987
FPVVVKIG;3.0000;15.4827;1.3143;6.6648;3700.6194;7.7413
FPVVVKLG;1.0000;0.0000;1.2890;5.9406;928.1226;7.5514
FQDIASVV;8.0000;53.5722;1.3166;6.9761;8647.3207;7.6532
FQDITSVV;1.0000;0.0000;1.3068;6.3378;1466.1417;7.8567
FQDKPWVF;1.0000;0.0000;1.4571;7.3217;4551.4687;8.6130
FQFTKFPS;1.0000;0.0000;1.3829;6.2610;1342.0617;7.7976
FRDITVVS;1.0000;0.0000;1.3041;6.4815;1729.8963;7.9671
FRGKKILG;2.0000;7.8745;1.2735;6.6620;3011.5387;7.8745
FRGKKVLG;1.0000;0.0000;1.2556;6.1693;1207.6156;7.7272
FRGRRLHG;1.0000;0.0000;1.3021;6.4807;1728.4429;7.9666
FRHLIIGM;1.0000;0.0000;1.3378;7.3640;4778.6872;8.6455
FRHLVIGM;2.0000;8.4982;1.3302;7.4734;7664.9457;8.4982
FRPDFVLI;4.0000;24.1873;1.3342;7.2075;7981.6004;8.0624
FRSSANED;3.0000;15.4286;1.3820;6.6297;3553.7485;7.7143
FSDFSDSG;1.0000;0.0000;1.3714;5.7672;760.1551;7.4181
FSDLNLVA;4.0000;23.1246;1.3225;6.7467;4695.2076;7.7082
FSDSGSMS;1.0000;0.0000;1.3700;5.4673;538.2240;7.1876
FSELNLAA;3.0000;15.1964;1.3390;6.4786;2986.5035;7.5982
FSELNLVA;3.0000;15.5393;1.3338;6.7017;3860.9866;7.7697
FSEQVGGG;4.0000;21.9239;1.2938;6.2259;2578.0522;7.3080
FSESSFFR;3.0000;15.4720;1.4182;6.6579;3671.0745;7.7360
FSFAGKGE;1.0000;0.0000;1.3462;6.0218;1019.1031;7.6139
FSFSESSF;3.0000;14.9688;1.4184;6.3305;2518.3357;7.4844
FSHLLQLQ;1.0000;0.0000;1.3230;6.1288;1152.6120;7.6960
FSKDKYFT;1.0000;0.0000;1.3650;7.0536;3342.6461;8.4069
FSMARNGD;4.0000;23.8013;1.3831;7.0401;6582.2969;7.9338
FSQLIKIF;3.0000;16.1696;1.3455;7.1117;6190.3261;8.0848
FSSAMKQT;2.0000;7.5451;1.3633;6.2335;1838.8204;7.5451
FSSFSSAM;2.0000;7.2582;1.3917;5.8601;1196.3848;7.2582
FSSGDLSS;1.0000;0.0000;1.3060;5.0612;337.2212;6.8755
FSSLSNAV;4.0000;21.5826;1.3381;6.0779;2174.1035;7.1942
FSSLSQAV;3.0000;13.8132;1.2872;5.5788;1059.9177;6.9066
FSSLSSAM;1.0000;0.0000;1.3458;5.2687;428.1957;7.0350
FSSPGSSL;3.0000;13.0910;1.2744;5.1090;617.0880;6.5455
FSSSFLGK;1.0000;0.0000;1.3450;5.5722;607.2620;7.2682
FSSSLSKD;1.0000;0.0000;1.3331;5.3224;455.5017;7.0762
FSVDMEVL;4.0000;24.4318;1.3434;7.3136;9017.8223;8.1439
FSVHIQKI;1.0000;0.0000;1.3769;6.8777;2729.7510;8.2716
FTKFPSVL;1.0000;0.0000;1.3513;6.0955;1109.2895;7.6705
FTLLVLDD;1.0000;0.0000;1.2238;6.5203;1809.0461;7.9970
FVANLPNG;2.0000;7.7059;1.3536;6.4427;2339.5982;7.7059
FVLIRQHA;7.0000;48.6286;1.3173;7.5056;14881.9696;8.1048
FVLIRQPP;1.0000;0.0000;1.3311;5.8162;804.2510;7.4558
FYPNHKEM;4.0000;26.9215;1.4711;8.3933;31258.1936;8.9738
GAAARVLL;3.0000;14.0379;1.2274;5.7250;1254.1449;7.0190
GAAPELSL;1.0000;0.0000;1.2658;5.0081;317.2027;6.8347
GAARDQGA;1.0000;0.0000;1.2342;5.1539;375.1953;6.9468
GAASASAA;1.0000;0.0000;1.1984;4.2766;136.6423;6.2724
GAASRVLL;1.0000;0.0000;1.2404;5.1623;378.8390;6.9532
GAATASAA;1.0000;0.0000;1.2186;4.6269;204.5277;6.5417
GAAVQSAT;1.0000;0.0000;1.2346;4.9481;296.0456;6.7886
GAGKTPAT;1.0000;0.0000;1.2614;5.2115;400.9170;6.9910
GAGNDSHC;1.0000;0.0000;1.5034;7.0267;3240.9153;8.3862
GAGRGGAA;4.0000;20.0201;1.2084;5.4003;996.4918;6.6734
GAGYQPVT;1.0000;0.0000;1.3057;5.5926;621.7207;7.2839
GAHSPGAT;1.0000;0.0000;1.3071;5.2095;399.9767;6.9895
GALPLGRQ;4.0000;20.6233;1.2321;5.6619;1346.6812;6.8744
GALTLGRQ;1.0000;0.0000;1.2234;5.4239;511.9884;7.1543
GAPPAARP;4.0000;19.0822;1.2261;4.9936;623.8762;6.3607
GAPPATRP;1.0000;0.0000;1.2516;4.6563;211.5523;6.5642
GAPPGGQQ;2.0000;6.4578;1.2124;4.8188;360.7432;6.4578
GAPPSGQQ;1.0000;0.0000;1.2148;4.3960;156.7719;6.3642
GAPQATRQ;1.0000;0.0000;1.2396;5.0512;333.3483;6.8678
GASILGAA;1.0000;0.0000;1.2491;4.9808;307.3794;6.8137
GASKSMSM;1.0000;0.0000;1.3777;5.6359;653.5172;7.3172
GASPGGQQ;1.0000;0.0000;1.2108;4.5316;183.2584;6.4684
GASVPSPL;1.0000;0.0000;1.2374;4.4686;170.4523;6.4200
GATATEAG;1.0000;0.0000;1.2621;5.4235;511.7223;7.1539
GATLASQP;1.0000;0.0000;1.2380;4.7934;247.7234;6.6696
GATPGPGT;1.0000;0.0000;1.2493;4.8510;264.7318;6.7139
GATPGSAA;1.0000;0.0000;1.2251;4.5638;190.1947;6.4932
GATPGSAT;1.0000;0.0000;1.2473;4.8286;257.9814;6.6967
GATTGPAT;1.0000;0.0000;1.2570;5.1789;386.1411;6.9660
GATVPSPL;1.0000;0.0000;1.2583;4.8190;255.1322;6.6893
GCMVDMQV;3.0000;17.7303;1.4330;8.1270;19922.3407;8.8652
GDAPSSSS;1.0000;0.0000;1.2394;4.3362;146.3509;6.3183
GDASSSSN;1.0000;0.0000;1.2969;4.9079;282.6286;6.7576
GDFDIRVE;1.0000;0.0000;1.2638;6.8554;2660.7700;8.2546
GDHQDEDK;4.0000;24.8411;1.3003;7.4910;11062.3383;8.2804
GDHQDEYK;1.0000;0.0000;1.3392;7.1810;3870.6561;8.5048
GDIEIRVE;2.0000;8.2827;1.2654;7.1931;5550.9864;8.2827
GDLSSEVD;1.0000;0.0000;1.3152;5.7374;734.5071;7.3952
GDMEIANK;1.0000;0.0000;1.3434;6.9459;2952.7083;8.3241
GDSKTTPA;1.0000;0.0000;1.2973;5.4198;509.5473;7.1511
GDTQEEDR;1.0000;0.0000;1.2599;6.5325;1834.6096;8.0063
GDTSGYDS;1.0000;0.0000;1.3535;5.8597;845.5961;7.4893
GDYDIKVE;3.0000;16.8466;1.2876;7.5521;10278.1010;8.4233
GDYRSLVI;4.0000;23.6247;1.3381;6.9635;6026.9626;7.8749
GEASGVTA;1.0000;0.0000;1.2702;5.2962;441.9925;7.0561
GEDYRSLV;1.0000;0.0000;1.3374;6.3568;1498.5587;7.8713
GEEPQKSA;1.0000;0.0000;1.3163;5.4783;545.0845;7.1961
GEEPQKTA;1.0000;0.0000;1.3119;5.8287;815.8658;7.4654
GEESKKPA;1.0000;0.0000;1.3362;5.6776;685.6324;7.3493
GEGLNNPS;1.0000;0.0000;1.3572;5.8212;808.9307;7.4597
GEGVISTQ;1.0000;0.0000;1.2958;5.8091;797.7137;7.4503
GEHQVEDR;3.0000;16.4338;1.3028;7.2835;7544.4031;8.2169
GEHVEEDK;2.0000;8.4993;1.2970;7.4749;7678.0471;8.4993
GEHVEEDR;1.0000;0.0000;1.2975;7.1183;3601.1226;8.4566
GEIDIKVE;4.0000;24.9763;1.2653;7.5497;11835.4025;8.3254
GEIEIRVE;1.0000;0.0000;1.2717;6.9721;3043.1431;8.3442
GEKFPLIE;3.0000;15.9722;1.3543;6.9833;5339.3258;7.9861
GFFSSLSN;4.0000;22.2079;1.3738;6.3491;2970.8361;7.4026
GFPLIEQT;1.0000;0.0000;1.3284;6.1617;1197.0778;7.7213
GFSSGDLS;1.0000;0.0000;1.2999;5.1830;387.9759;6.9691
GFSSSFLG;1.0000;0.0000;1.3208;5.3110;449.5745;7.0675
GFSVDMEV;4.0000;24.1288;1.3580;7.1822;7751.8203;8.0429
GGAAARVL;3.0000;13.8359;1.2245;5.5936;1078.0762;6.9180
GGAASRVL;1.0000;0.0000;1.2355;5.0309;325.6534;6.8522
GGAGRGGA;4.0000;20.1036;1.2076;5.4365;1038.9466;6.7012
GGCMVDMQ;3.0000;17.4431;1.4554;7.9401;16066.6195;8.7216
GGEKFPLI;3.0000;15.3976;1.3370;6.6095;3472.2069;7.6988
GGFFSSLS;4.0000;21.2025;1.3208;5.9131;1798.3049;7.0675
GGFSVDME;4.0000;23.6980;1.3651;6.9953;6251.5517;7.8993
GGGFFSSL;4.0000;21.4833;1.3111;6.0349;2068.9612;7.1611
GGGGFFSS;4.0000;21.1803;1.3044;5.9035;1778.5015;7.0601
GGGSGGAG;4.0000;19.4324;1.1985;5.1454;743.0732;6.4775
GGLDICAV;11.0000;82.1180;1.3934;7.8412;27452.7433;8.2118
GGLPAVNS;3.0000;13.9060;1.2816;5.6392;1136.1429;6.9530
GGMEVCGL;1.0000;0.0000;1.4256;7.0750;3426.0452;8.4233
GGPGAPPA;5.0000;24.9223;1.2057;4.9211;641.7065;6.2306
GGPGQPQG;3.0000;12.9713;1.2129;5.0311;564.1718;6.4856
GGPPHPQL;5.0000;27.6130;1.3070;5.7963;1757.6477;6.9033
GGPPNMPP;1.0000;0.0000;1.3436;5.1326;366.0793;6.9303
GGPPPIPE;1.0000;0.0000;1.3070;4.9113;283.7529;6.7603
GGPPQPGP;5.0000;24.9186;1.2138;4.9199;640.8121;6.2296
GGPPSNYK;1.0000;0.0000;1.3727;5.5914;620.8631;7.2830
GGPRQAQS;3.0000;13.2528;1.2289;5.2143;696.6040;6.6264
GGPTSTQV;1.0000;0.0000;1.2617;5.1498;373.4159;6.9436
GGPTTHGD;1.0000;0.0000;1.3332;5.9261;912.7002;7.5402
GGPTTTHG;1.0000;0.0000;1.3246;5.8608;846.6321;7.4901
GGQQRQGP;4.0000;20.3863;1.2218;5.5591;1196.4124;6.7954
GGSGGAGR;4.0000;19.9064;1.2154;5.3510;941.5065;6.6355
GGSSPNQA;2.0000;6.6624;1.2654;5.0850;490.0979;6.6624
GGTAPSPL;1.0000;0.0000;1.2415;4.6321;205.7529;6.5457
GGVATARL;1.0000;0.0000;1.2333;5.3812;487.4297;7.1215
GGVGSGNG;1.0000;0.0000;1.2613;5.2025;396.7548;6.9841
GGVPSINS;1.0000;0.0000;1.3248;5.3236;456.1298;7.0772
GGVRRDSQ;1.0000;0.0000;1.2588;5.5333;580.6772;7.2383
GGYKIYDS;1.0000;0.0000;1.4098;6.6846;2185.7661;8.1233
GHAHAGMG;3.0000;15.7863;1.4071;6.8623;4645.4175;7.8931
GHAHSGMG;7.0000;46.9644;1.4243;7.1448;9822.7256;7.8274
GHCHGGVA;1.0000;0.0000;1.4946;7.2149;4025.0066;8.5309
GIFGDMEI;1.0000;0.0000;1.3384;7.0852;3466.5034;8.4312
GIPSINSL;1.0000;0.0000;1.3618;5.6466;661.6328;7.3255
GIPSVNSL;3.0000;14.3563;1.3325;5.9321;1591.8761;7.1782
GIVAPTTG;1.0000;0.0000;1.2854;5.5519;593.2846;7.2527
GKDGKDYI;3.0000;16.3863;1.3104;7.2527;7280.9774;8.1932
GKDGRDHI;5.0000;32.6744;1.3118;7.4426;11696.8011;8.1686
GKDYIFEV;3.0000;17.0434;1.2989;7.6801;11909.9287;8.5217
GKGEGVIS;1.0000;0.0000;1.3025;5.7798;771.2741;7.4278
GKIKVENQ;3.0000;16.2097;1.2760;7.1378;6379.0285;8.1049
GKKIHGEI;4.0000;25.0136;1.3319;7.5659;12057.8262;8.3379
GKKILGDY;2.0000;8.0683;1.3057;6.9142;4026.2230;8.0683
GKKVLGDY;1.0000;0.0000;1.2884;6.4215;1614.5006;7.9210
GKKVNGDI;2.0000;7.9958;1.2812;6.8199;3611.8902;7.9958
GKKVNGEI;1.0000;0.0000;1.2901;6.5988;1980.0982;8.0573
GKLPSRSS;1.0000;0.0000;1.2686;4.7986;249.2186;6.6736
GKQFSFAG;1.0000;0.0000;1.3134;5.7100;711.6778;7.3741
GKTPATAA;1.0000;0.0000;1.2628;5.1753;384.5341;6.9632
GKVKVDNQ;5.0000;31.5844;1.2534;7.0880;7776.6318;7.8961
GKVKVENH;3.0000;16.7568;1.2963;7.4937;9609.1788;8.3784
GKVLPPRR;3.0000;14.3037;1.2828;5.8979;1530.3484;7.1518
GKYTRAAG;1.0000;0.0000;1.3032;5.9100;895.9197;7.5278
GLDICAVE;5.0000;33.9963;1.4062;7.8725;19188.6240;8.4991
GLDICAVK;6.0000;42.0626;1.3920;7.8391;20226.3603;8.4125
GLGGYKIY;1.0000;0.0000;1.3595;6.6440;2085.8930;8.0920
GLGPPAGS;5.0000;25.4801;1.2178;5.1026;790.7833;6.3700
GLKYGGVP;1.0000;0.0000;1.3108;5.7310;729.0792;7.3903
GLMEPPGP;1.0000;0.0000;1.3385;5.3373;463.3732;7.0877
GLMEPPTP;2.0000;7.2633;1.3597;5.8668;1205.6674;7.2633
GLNNPSDL;1.0000;0.0000;1.3473;5.8727;858.2764;7.4992
GLPAVNSL;3.0000;14.1080;1.2883;5.7706;1321.6948;7.0540
GLPSINSL;3.0000;14.2711;1.3262;5.8767;1493.4522;7.1355
GLQYAGIP;4.0000;22.0697;1.3227;6.2892;2772.7999;7.3566
GLQYGGLP;3.0000;14.3890;1.2879;5.9534;1631.3663;7.1945
GLSVVVAK;1.0000;0.0000;1.2565;5.4964;556.5347;7.2100
GLVDAPAP;3.0000;13.6104;1.2618;5.4469;910.5307;6.8052
GLVSGAGN;1.0000;0.0000;1.2678;5.2976;442.6917;7.0572
GMAENEDF;3.0000;16.8878;1.3602;7.5789;10599.8232;8.4439
GMEVCGLS;1.0000;0.0000;1.4587;6.9532;2977.8594;8.3297
GMGKIKVE;3.0000;16.2706;1.3059;7.1774;6676.3160;8.1353
GMGKVKVD;5.0000;31.7060;1.2806;7.1276;8139.0531;7.9265
GMGKVKVE;3.0000;15.9759;1.2900;6.9857;5354.3573;7.9880
GMQPPGKV;3.0000;14.3910;1.3174;5.9547;1633.8102;7.1955
GMQYAGLP;3.0000;14.9576;1.3494;6.3232;2497.3436;7.4788
GMRSASVY;1.0000;0.0000;1.3792;5.9373;924.5529;7.5488
GNAIQSPP;1.0000;0.0000;1.3138;5.1486;372.9037;6.9427
GNDSHCYC;1.0000;0.0000;1.7175;8.7929;24760.2474;9.7438
GNGKYTRA;1.0000;0.0000;1.3269;6.3822;1543.1347;7.8908
GNGSGSGL;1.0000;0.0000;1.2649;5.0252;323.5296;6.8478
GNNYKAFM;1.0000;0.0000;1.3996;7.3434;4666.6146;8.6296
GNNYKAYM;3.0000;17.5114;1.4266;7.9845;16909.2595;8.7557
GNWKANTG;3.0000;16.9397;1.4339;7.6127;11020.1901;8.4699
GNWKTNQG;1.0000;0.0000;1.4147;7.2337;4112.7626;8.5453
GNWKTNTG;8.0000;60.7136;1.4094;8.3034;39860.4631;8.6734
GNYGSTTS;1.0000;0.0000;1.3676;5.9367;923.9452;7.5484
GPAGPIRQ;1.0000;0.0000;1.2714;5.0399;329.0488;6.8591
GPAGPTRQ;4.0000;20.2316;1.2487;5.4920;1107.4973;6.7439
GPAGRPAK;2.0000;6.6935;1.2508;5.1255;513.5151;6.6935
GPAGRPKP;1.0000;0.0000;1.2573;4.7251;229.0059;6.6172
GPAGRPTK;2.0000;6.8970;1.2706;5.3903;696.5291;6.8970
GPAPPKAS;1.0000;0.0000;1.2356;4.3615;150.6736;6.3377
GPAPPKVS;1.0000;0.0000;1.2567;4.5846;194.7960;6.5091
GPAPTKAS;1.0000;0.0000;1.2583;4.7256;229.1416;6.6176
GPATATAE;1.0000;0.0000;1.2798;5.2879;437.7669;7.0497
GPEKFPLV;3.0000;14.8946;1.3387;6.2823;2382.2377;7.4473
GPERKPPP;1.0000;0.0000;1.3093;4.9995;314.0942;6.8281
GPERRPPP;2.0000;6.7854;1.3010;5.2450;589.2626;6.7854
GPGAASAS;1.0000;0.0000;1.2023;4.2135;127.0660;6.2239
GPGAATAS;1.0000;0.0000;1.2251;4.5638;190.1947;6.4932
GPGAPPAA;4.0000;18.6081;1.2041;4.7880;492.3854;6.2027
GPGAPPAT;1.0000;0.0000;1.2307;4.4507;166.9634;6.4062
GPGKLPSR;1.0000;0.0000;1.2657;4.9066;282.2077;6.7566
GPGPAGRP;5.0000;25.6657;1.2286;5.1629;847.7125;6.4164
GPGPQRQG;5.0000;26.5746;1.2308;5.4586;1191.3881;6.6436
GPGPRTGP;2.0000;6.6199;1.2531;5.0298;459.9303;6.6199
GPGQPQGM;3.0000;13.7975;1.2819;5.5686;1047.5099;6.8988
GPGSGFSS;1.0000;0.0000;1.2619;4.6223;203.4275;6.5381
GPGSVPSS;1.0000;0.0000;1.2260;4.2517;132.7779;6.2533
GPGTATAE;1.0000;0.0000;1.2783;5.3241;456.4176;7.0776
GPGTATAS;1.0000;0.0000;1.2473;4.8286;257.9814;6.6967
GPIRQASQ;1.0000;0.0000;1.2710;5.1156;359.0124;6.9173
GPLLGQPQ;2.0000;6.6876;1.2303;5.1178;508.9988;6.6876
GPMPRTGP;2.0000;7.0331;1.3247;5.5673;853.9624;7.0331
GPPAGSPL;5.0000;25.0633;1.2190;4.9670;676.4962;6.2658
GPPAQQRP;5.0000;26.0463;1.2366;5.2867;977.5575;6.5116
GPPHPQLN;5.0000;28.9536;1.3635;6.2323;2903.6704;7.2384
GPPLQQRP;5.0000;26.5617;1.2472;5.4544;1185.6604;6.6404
GPPNMPPP;1.0000;0.0000;1.3449;4.9970;313.1721;6.8261
GPPPIPER;1.0000;0.0000;1.3285;5.1169;359.5281;6.9183
GPPPPPPT;1.0000;0.0000;1.2317;4.1164;113.6238;6.1493
GPPQATRQ;4.0000;20.3743;1.2509;5.5539;1189.2944;6.7914
GPPQKPPG;5.0000;25.7214;1.2444;5.1811;865.5786;6.4304
GPPQPGPG;5.0000;24.9186;1.2138;4.9199;640.8121;6.2296
GPPSNYKT;1.0000;0.0000;1.3931;5.8199;807.7212;7.4587
GPPTTQQP;5.0000;26.9309;1.2627;5.5744;1361.4525;6.7327
GPQLGQPQ;1.0000;0.0000;1.2246;4.7473;234.9258;6.6342
GPQRQGPP;5.0000;26.1577;1.2373;5.3230;1019.2056;6.5394
GPQTKPAK;1.0000;0.0000;1.2797;5.2067;398.6921;6.9873
GPQTKSAK;1.0000;0.0000;1.2771;5.2205;405.0790;6.9979
GPRPAPMG;1.0000;0.0000;1.3014;5.0015;314.7901;6.8296
GPRQAQSP;3.0000;13.0444;1.2351;5.0787;595.9284;6.5222
GPRTGPPT;2.0000;6.7956;1.2752;5.2583;598.3549;6.7956
GPSLPPSS;2.0000;6.1065;1.2165;4.3617;213.1339;6.1065
GPSLPSSS;1.0000;0.0000;1.2160;4.0745;108.2696;6.1171
GPSTPIVQ;1.0000;0.0000;1.2964;5.1642;379.6489;6.9546
GPSTVGGV;1.0000;0.0000;1.2551;5.0462;331.4333;6.8640
GPTRQASQ;4.0000;20.4062;1.2486;5.5677;1208.3462;6.8021
GPTSTQVN;1.0000;0.0000;1.3083;5.5858;616.8929;7.2787
GPTTHGDA;1.0000;0.0000;1.3367;5.8898;875.4045;7.5124
GPTTTHGD;1.0000;0.0000;1.3399;6.1546;1187.3904;7.7159
GPVPRTGP;1.0000;0.0000;1.2695;4.9156;285.1521;6.7635
GPVVTMAA;1.0000;0.0000;1.3092;5.6330;651.3180;7.3150
GQAPPKAS;2.0000;6.4895;1.2385;4.8600;378.2836;6.4895
GQAQLGPQ;1.0000;0.0000;1.2149;4.8466;263.3928;6.7106
GQGQLGPL;2.0000;6.7918;1.2186;5.2534;594.9885;6.7918
GQGRQSRP;4.0000;20.4368;1.2449;5.5810;1226.9762;6.8123
GQLGPLLG;2.0000;6.8453;1.2230;5.3229;644.5556;6.8453
GQNYKAYM;5.0000;33.8725;1.4138;7.8323;18319.1277;8.4681
GQPAGAAP;1.0000;0.0000;1.2071;4.3834;154.5153;6.3545
GQPQGMQP;3.0000;13.8927;1.2842;5.6305;1124.8763;6.9463
GQPQPRPP;3.0000;12.8704;1.2406;4.9655;523.1419;6.4352
GQQHLSGL;5.0000;29.0834;1.2877;6.2746;3048.3193;7.2709
GQQPLSPQ;1.0000;0.0000;1.2299;4.6255;204.1923;6.5406
GQQPVSPQ;2.0000;6.5832;1.2366;4.9820;435.3044;6.5832
GQQRQGPP;5.0000;26.7649;1.2332;5.5204;1279.3811;6.6912
GQRPPQTQ;1.0000;0.0000;1.2518;5.0500;332.8837;6.8669
GQTPSPGA;1.0000;0.0000;1.2346;4.5626;189.9296;6.4923
GRDGFPLI;1.0000;0.0000;1.3192;5.9969;990.1909;7.5946
GRDHIIEV;4.0000;25.3916;1.2985;7.7298;14562.2044;8.4639
GRDHIIQV;1.0000;0.0000;1.3040;6.8159;2542.3351;8.2242
GRDYIIEV;3.0000;16.8914;1.2947;7.5812;10628.6195;8.4457
GREYIISA;1.0000;0.0000;1.3867;6.4655;1698.3721;7.9548
GRGGAAAR;3.0000;13.6628;1.2222;5.4809;946.9474;6.8314
GRGGAASR;1.0000;0.0000;1.2316;4.9183;286.0429;6.7656
GRGSHGQT;1.0000;0.0000;1.3055;5.6850;691.5174;7.3550
GRGSHSQS;1.0000;0.0000;1.3109;5.2129;401.5673;6.9921
GRGSHSQT;3.0000;14.5227;1.3208;6.0404;1803.1670;7.2614
GRLSSRSS;1.0000;0.0000;1.2590;4.7568;237.5192;6.6415
GRMQNVCR;1.0000;0.0000;1.4111;7.4789;5454.5262;8.7338
GRPAKPQL;2.0000;6.8699;1.2608;5.3550;668.8341;6.8699
GRPKPQLA;1.0000;0.0000;1.2608;5.0540;334.4155;6.8699
GRPTKPQL;2.0000;7.0734;1.2763;5.6198;907.2016;7.0734
GRQISQQP;1.0000;0.0000;1.2714;5.2138;401.9536;6.9927
GRQSRPVA;5.0000;27.5218;1.2568;5.7666;1698.6214;6.8804
GRQTSQQP;4.0000;20.6324;1.2492;5.6659;1352.8743;6.8775
GRRLHGDF;1.0000;0.0000;1.3089;6.5689;1913.2116;8.0344
GRSTSQQG;3.0000;13.6810;1.2454;5.4928;960.0055;6.8405
GRTASETS;1.0000;0.0000;1.2993;5.4580;532.4587;7.1805
GSAAASAE;1.0000;0.0000;1.2450;4.6866;219.0784;6.5876
GSAASIHT;1.0000;0.0000;1.3488;5.6018;628.3240;7.2910
GSAMLEQI;9.0000;60.9387;1.3431;6.9806;9220.0150;7.6173
GSAMLEQV;3.0000;14.9401;1.3171;6.3119;2464.7943;7.4700
GSATASAE;1.0000;0.0000;1.2674;4.9514;297.1585;6.7911
GSGFSSSF;1.0000;0.0000;1.3164;5.0578;335.9024;6.8729
GSGGAGRG;4.0000;19.9064;1.2154;5.3510;941.5065;6.6355
GSGLGGYK;1.0000;0.0000;1.2994;5.5579;597.3934;7.2573
GSGNGSGS;1.0000;0.0000;1.2609;4.7721;241.7263;6.6532
GSGPGSVP;1.0000;0.0000;1.2269;4.3735;152.7639;6.3469
GSGSGLGG;1.0000;0.0000;1.2127;4.5892;195.8357;6.5127
GSHGQTPS;1.0000;0.0000;1.3162;5.2221;405.8177;6.9991
GSHSQSSS;1.0000;0.0000;1.2945;4.7638;239.4336;6.6469
GSHSQTPS;3.0000;13.8111;1.3206;5.5774;1058.1929;6.9055
GSHTKRWS;1.0000;0.0000;1.4869;6.8712;2709.4276;8.2667
GSIGRLSS;1.0000;0.0000;1.2800;5.0515;333.4619;6.8680
GSISDADM;1.0000;0.0000;1.3709;5.9252;911.7412;7.5395
GSMSSIGS;1.0000;0.0000;1.3281;5.1302;365.1013;6.9285
GSNANSSS;1.0000;0.0000;1.3203;5.0501;332.9156;6.8669
GSNYKAYM;3.0000;16.6539;1.4675;7.4267;8896.5300;8.3270
GSPLPQRL;5.0000;26.8178;1.2516;5.5377;1305.0107;6.7045
GSPQLSRA;3.0000;13.1724;1.2402;5.1620;655.9160;6.5862
GSPQQQRS;3.0000;13.2165;1.2373;5.1906;677.8955;6.6082
GSPSQQRL;1.0000;0.0000;1.2436;4.7830;244.7871;6.6616
GSSDYRST;1.0000;0.0000;1.3553;5.6497;663.9964;7.3278
GSSFFSSL;3.0000;13.9478;1.3271;5.6664;1172.2906;6.9739
GSSGGGGF;4.0000;20.2077;1.2542;5.4817;1094.3558;6.7359
GSSLFSSF;2.0000;6.9739;1.3271;5.4903;781.5262;6.9739
GSSLFSSL;1.0000;0.0000;1.2830;4.8988;279.7130;6.7507
GSSMPLIG;5.0000;28.4501;1.3350;6.0686;2404.7566;7.1125
GSSPNQAS;3.0000;13.1375;1.2673;5.1393;638.9776;6.5688
GSTTSVET;1.0000;0.0000;1.3072;5.7040;706.7998;7.3696
GSVPSSAG;1.0000;0.0000;1.2244;4.3511;148.8683;6.3296
GTAPSPLR;1.0000;0.0000;1.2608;4.8377;260.6996;6.7037
GTATAERS;1.0000;0.0000;1.2857;5.5435;587.5648;7.2462
GTATASAA;1.0000;0.0000;1.2388;4.8917;277.4223;6.7452
GTEEFPLI;4.0000;23.8831;1.3512;7.0756;6856.7278;7.9610
GTITTSVT;1.0000;0.0000;1.2863;6.0590;1063.6912;7.6424
GTKIVRSF;2.0000;7.7984;1.3125;6.5630;2687.2566;7.7984
GTKVVRSF;3.0000;15.3022;1.2910;6.5474;3232.7407;7.6511
GTKVVSRS;1.0000;0.0000;1.2834;5.5267;576.3214;7.2333
GTLKDPDS;1.0000;0.0000;1.3071;5.6527;666.2479;7.3301
GTLKEPDS;2.0000;7.3916;1.3194;6.0337;1460.9948;7.3916
GTPSEDEA;3.0000;14.6986;1.3365;6.1548;2056.9799;7.3493
GTRVARSF;1.0000;0.0000;1.2919;5.7917;781.8636;7.4369
GTYAVDMQ;3.0000;16.0542;1.3378;7.0366;5677.4186;8.0271
GVAPAASP;1.0000;0.0000;1.2224;4.3866;155.0787;6.3569
GVAPTPPL;1.0000;0.0000;1.2601;4.8052;251.1095;6.6787
GVATARLE;1.0000;0.0000;1.2587;5.7550;749.5383;7.4087
GVGSGNGS;1.0000;0.0000;1.2712;5.0807;344.8517;6.8905
GVISTQPT;1.0000;0.0000;1.2989;5.5283;577.3510;7.2345
GVKVVRSL;4.0000;22.1875;1.2558;6.3403;2940.7857;7.3958
GVPPGGQQ;1.0000;0.0000;1.2284;4.7408;233.1858;6.6292
GVPSINSL;1.0000;0.0000;1.3325;5.4550;530.6241;7.1782
GVRRDSQT;1.0000;0.0000;1.2647;5.7618;755.4409;7.4140
GVSAPTSP;1.0000;0.0000;1.2506;4.5658;190.6221;6.4947
GVTAITNI;1.0000;0.0000;1.2974;6.5020;1771.3951;7.9829
GYDSNSIA;1.0000;0.0000;1.4029;6.1157;1135.3784;7.6860
GYKIYDSI;1.0000;0.0000;1.4204;7.0631;3379.4740;8.4142
GYMPDLQR;2.0000;7.8905;1.3687;6.6828;3084.5769;7.8905
GYMTDLQR;8.0000;57.1924;1.3120;7.6489;18763.4075;8.1703
GYQPVTNY;1.0000;0.0000;1.4043;6.6507;2101.9719;8.0972
GYRNSFSS;1.0000;0.0000;1.4110;5.9852;977.0402;7.5857
HADGTYAV;3.0000;16.0139;1.3660;7.0104;5508.6978;8.0069
HADWAKCF;1.0000;0.0000;1.6161;8.4679;17030.4468;9.4939
HAFGMAEN;3.0000;16.7427;1.4255;7.4845;9508.4053;8.3714
HAFSMARN;4.0000;24.4455;1.4425;7.3195;9079.6126;8.1485
HAGMGKIK;3.0000;16.2899;1.3708;7.1899;6773.7418;8.1450
HAHAGMGK;3.0000;16.1877;1.4173;7.1235;6274.7756;8.0939
HAHSGMGK;7.0000;48.1687;1.4400;7.4059;13267.9996;8.0281
HANGGFSV;4.0000;23.2464;1.3799;6.7995;4989.6267;7.7488
HAYSMALA;2.0000;7.8545;1.4286;6.6360;2922.8845;7.8545
HAYSMALG;1.0000;0.0000;1.4255;6.3712;1523.7051;7.8824
HCHGGVAT;1.0000;0.0000;1.4945;7.4435;5236.3875;8.7065
HCYCTIEP;1.0000;0.0000;1.7005;9.0301;32533.4972;9.9260
HDFQDIAS;5.0000;32.2408;1.3897;7.3015;9943.4284;8.0602
HDYQDITS;2.0000;8.3898;1.3988;7.3323;6516.0144;8.3898
HFPVVVKL;1.0000;0.0000;1.3418;6.5500;1872.0328;8.0198
HGDAPSSS;1.0000;0.0000;1.3258;5.0674;339.6320;6.8803
HGDASSSS;1.0000;0.0000;1.3244;5.0812;345.0727;6.8909
HGDFDIRV;1.0000;0.0000;1.2971;7.0911;3490.0714;8.4357
HGEIDIKV;4.0000;25.5197;1.2979;7.7854;15524.2269;8.5066
HGGVATAR;1.0000;0.0000;1.2990;5.8593;845.1289;7.4889
HGKDGKDY;3.0000;16.7413;1.3462;7.4836;9498.4345;8.3707
HGKDGRDH;5.0000;33.3844;1.3479;7.6735;15259.1188;8.3461
HGKKVNGD;2.0000;8.1733;1.3169;7.0508;4711.9091;8.1733
HGKKVNGE;1.0000;0.0000;1.3258;6.8297;2583.1470;8.2348
HGQTPSPG;1.0000;0.0000;1.3181;5.2083;399.4192;6.9885
HIIEVVGS;4.0000;24.3901;1.3752;7.2955;8832.1200;8.1300
HIIQVVGS;1.0000;0.0000;1.3540;6.3816;1541.9508;7.8903
HIQKIGNN;1.0000;0.0000;1.3389;7.2629;4253.3524;8.5677
HKEMLSST;4.0000;24.1737;1.4233;7.2016;7927.4595;8.0579
HKEMLTLP;1.0000;0.0000;1.3817;6.8389;2610.7116;8.2419
HKKLGTEE;4.0000;24.9599;1.2922;7.5426;11738.7589;8.3200
HKPMLTAP;2.0000;7.7215;1.4070;6.4630;2394.9688;7.7215
HKPMVTAP;1.0000;0.0000;1.4124;6.2174;1276.4025;7.7641
HLIIGMQY;1.0000;0.0000;1.3829;7.3843;4891.7685;8.6611
HLLQLQRR;1.0000;0.0000;1.2561;6.2399;1309.9612;7.7815
HLNKSQSL;3.0000;15.3311;1.3661;6.5662;3303.4284;7.6655
HLSGLGPP;5.0000;27.8691;1.3119;5.8796;1934.5743;6.9673
HLVIGMQY;2.0000;8.5138;1.3710;7.4937;7846.3265;8.5138
HNRPPVQG;1.0000;0.0000;1.3702;5.9300;916.8037;7.5432
HPHLNKSQ;3.0000;16.0447;1.4430;7.0304;5637.3208;8.0223
HPQLNKSQ;8.0000;53.2106;1.3675;6.9089;8003.5054;7.6015
HPQPLAAS;3.0000;13.7163;1.3041;5.5158;985.7022;6.8582
HQDEDKQL;4.0000;24.6093;1.2833;7.3905;9853.5529;8.2031
HQDEYKQL;1.0000;0.0000;1.3221;7.0805;3447.7082;8.4275
HQVEDRQL;3.0000;16.1564;1.2770;7.1031;6128.9850;8.0782
HREMLTLP;2.0000;8.1992;1.3775;7.0844;4897.8566;8.1992
HRGTPSED;2.0000;7.7163;1.3830;6.4561;2376.1606;7.7163
HSDLDVIF;1.0000;0.0000;1.3632;6.8951;2785.1770;8.2851
HSGMGKVK;8.0000;55.5232;1.3772;7.3387;13127.9921;7.9319
HSIYQFQD;1.0000;0.0000;1.4199;6.9927;3116.2307;8.3600
HSKDGRDY;2.0000;8.2343;1.3942;7.1302;5162.8440;8.2343
HSKNGRDY;1.0000;0.0000;1.4149;6.9714;3040.7134;8.3437
HSLGPEKF;3.0000;15.5654;1.4014;6.7186;3937.1237;7.7827
HSPGATPG;1.0000;0.0000;1.3143;5.1101;356.7488;6.9131
HSQSSSPG;1.0000;0.0000;1.2955;4.7500;235.6584;6.6363
HSQTPSPG;3.0000;13.7898;1.3221;5.5636;1041.5086;6.8949
HSVYNFCD;4.0000;27.9964;1.5538;8.8595;53463.0721;9.3321
HTDWAKCF;2.0000;9.6974;1.5607;9.0337;46199.8487;9.6974
HTDWAKYF;4.0000;27.8048;1.4642;8.7763;48584.1957;9.2683
HTDWSKYF;3.0000;18.4050;1.5282;8.5659;33020.7344;9.2025
HTKRWSAS;1.0000;0.0000;1.4904;6.8349;2598.7123;8.2388
HTRPPVQG;1.0000;0.0000;1.3375;5.7225;721.9817;7.3837
HTSSSSSI;1.0000;0.0000;1.3676;5.3089;448.4919;7.0659
HVEEDKQL;2.0000;8.3606;1.2751;7.2944;6237.5559;8.3606
HVEEDRQL;1.0000;0.0000;1.2750;6.9378;2925.5099;8.3179
HYDFQDIA;3.0000;17.2081;1.3710;7.7872;13473.2542;8.6040
IAAAGGPP;1.0000;0.0000;1.2495;4.7000;222.4743;6.5978
IADLVSGR;1.0000;0.0000;1.2874;5.7395;736.2448;7.3968
IAMSDRYK;8.0000;57.5141;1.4022;7.7087;20100.7676;8.2163
IANKKRGR;1.0000;0.0000;1.2860;6.4131;1599.0124;7.9146
IANLPNGY;3.0000;15.9586;1.4075;6.9744;5285.2259;7.9793
IASQGEGL;1.0000;0.0000;1.2846;5.4889;551.7520;7.2042
IASVVALT;8.0000;51.1306;1.2811;6.5223;5128.4419;7.3044
ICAVEALH;5.0000;34.8553;1.4680;8.1519;26468.7644;8.7138
ICAVKAVH;6.0000;43.3494;1.4539;8.1739;29738.9380;8.6699
IDAKFSVH;1.0000;0.0000;1.3855;6.6948;2211.6191;8.1311
IDAKYDIR;2.0000;8.4135;1.3041;7.3633;6752.1424;8.4135
IDAKYDVR;5.0000;33.0648;1.2944;7.5695;13537.9245;8.2662
IDDAHTDW;3.0000;18.0713;1.4215;8.3488;25717.8281;9.0356
IDEPHTDW;4.0000;27.0622;1.4993;8.4543;33533.8748;9.0207
IDIKVEQA;4.0000;24.1737;1.2830;7.2016;7927.3747;8.0579
IDQTFYPN;3.0000;16.6885;1.3952;7.4492;9130.0872;8.3443
IDSKYDIR;4.0000;25.0433;1.3549;7.5788;12237.7631;8.3478
IEIRVEQA;3.0000;16.1533;1.2892;7.1011;6114.9093;8.0766
IEPYIDAK;1.0000;0.0000;1.4024;6.8010;2499.2652;8.2128
IEQTFFPN;1.0000;0.0000;1.3775;6.8881;2762.7048;8.2797
IEQTYYPN;3.0000;17.0635;1.4333;7.6932;12090.8976;8.5318
IEVMDSSM;3.0000;16.3712;1.4389;7.2428;7198.7091;8.1856
IEVVGSSM;4.0000;23.0707;1.3729;6.7233;4570.5322;7.6902
IFEVMDCS;3.0000;18.1393;1.4952;8.3930;27062.3948;9.0697
IFGDMEIA;1.0000;0.0000;1.3529;7.0490;3324.8517;8.4033
IFGDSKTT;1.0000;0.0000;1.3236;6.3919;1560.4015;7.8983
IFGGLDIC;5.0000;34.8447;1.4209;8.1485;26363.7233;8.7112
IFGGPPSN;1.0000;0.0000;1.3643;5.5447;588.3914;7.2471
IFHSLGPE;3.0000;15.7458;1.4199;6.8360;4506.6209;7.8729
IFKTLGGE;2.0000;7.9787;1.2869;6.7975;3520.2249;7.9787
IGATATEA;1.0000;0.0000;1.2923;5.8020;791.1899;7.4449
IGDHQDED;4.0000;25.1116;1.3104;7.6084;12662.4832;8.3705
IGDHQDEY;1.0000;0.0000;1.3485;7.2983;4430.5387;8.5950
IGDTQEED;1.0000;0.0000;1.2727;6.7054;2238.7134;8.1393
IGEHQVED;3.0000;16.6996;1.3152;7.4564;9206.1849;8.3498
IGEHVEED;3.0000;17.1790;1.3038;7.7683;13182.9918;8.5895
IGHAHSGM;3.0000;16.2366;1.4587;7.1553;6508.7950;8.1183
IGLQYAGI;4.0000;23.2551;1.3253;6.8033;5011.3522;7.7517
IGLQYGGL;3.0000;15.1793;1.2932;6.4675;2948.4112;7.5896
IGMQYAGL;3.0000;15.7478;1.3515;6.8373;4513.5128;7.8739
IGMRSASV;1.0000;0.0000;1.3440;5.7300;728.2503;7.3895
IGNNYKAF;1.0000;0.0000;1.3753;7.1844;3886.0059;8.5074
IGNNYKAY;3.0000;17.2670;1.4020;7.8255;14080.7603;8.6335
IGQNYKAY;5.0000;33.3837;1.3878;7.6733;15254.7926;8.3459
IGRLSSRS;1.0000;0.0000;1.2964;5.2571;422.5113;7.0260
IGSHTKRW;1.0000;0.0000;1.4802;7.3714;4819.6096;8.6512
IGSNYKAY;3.0000;16.4095;1.4393;7.2677;7408.3614;8.2047
IHGEIDIK;4.0000;25.9617;1.3012;7.9770;19357.0648;8.6539
IHTSSSSS;1.0000;0.0000;1.3676;5.3089;448.4919;7.0659
IIAAAGGP;1.0000;0.0000;1.2856;5.2141;402.0889;6.9930
IIEVMDSS;3.0000;16.1267;1.4112;7.0838;5994.5437;8.0634
IIEVVGSS;4.0000;22.7041;1.3459;6.5643;3805.9953;7.5680
IIGMQYAG;1.0000;0.0000;1.3771;6.6073;1999.5892;8.0638
IIQVVGSS;1.0000;0.0000;1.3124;5.6504;664.4665;7.3283
IISACDST;1.0000;0.0000;1.4840;6.8450;2629.1292;8.2466
IKIFHSLG;3.0000;16.3629;1.3871;7.2375;7154.5110;8.1815
IKLGHAHA;2.0000;8.0727;1.3832;6.9198;4052.3450;8.0727
IKSAKSPG;1.0000;0.0000;1.3073;5.1868;389.6587;6.9720
IKVENQHD;2.0000;8.5984;1.2796;7.6038;8906.2755;8.5984
IKVENQLD;1.0000;0.0000;1.2501;6.8247;2568.3626;8.2310
IKVEQAEF;7.0000;48.9158;1.2973;7.5679;15988.1835;8.1526
ILGAAVQS;1.0000;0.0000;1.2607;5.2657;426.7354;7.0327
ILGDYDIK;2.0000;8.3843;1.2932;7.3253;6463.5087;8.3843
ILGLKYGG;1.0000;0.0000;1.3024;6.1896;1236.2139;7.7428
ILLVIDDA;3.0000;15.9002;1.2655;6.9365;5059.2300;7.9501
ILVRQHAY;3.0000;16.4616;1.3439;7.3017;7703.4452;8.2308
INQTFYPN;1.0000;0.0000;1.4146;7.1144;3584.8431;8.4536
INRNGNAI;1.0000;0.0000;1.3430;6.9358;2918.7034;8.3163
INSLESIY;3.0000;16.3344;1.4396;7.2189;7003.3704;8.1672
INSLHSIY;1.0000;0.0000;1.4820;6.9774;3062.0534;8.3483
INSLHSVY;1.0000;0.0000;1.4564;6.7858;2455.7447;8.2010
IPERTSPA;1.0000;0.0000;1.3399;5.4586;532.8112;7.1809
IPSINSLH;1.0000;0.0000;1.4434;6.2561;1334.5213;7.7939
IPSVNSLH;3.0000;15.2931;1.4135;6.5415;3210.8304;7.6466
IPTTASSA;1.0000;0.0000;1.2977;5.0853;346.6951;6.8940
IQDQPTKP;1.0000;0.0000;1.3197;5.7160;716.5984;7.3787
IQKIGNNY;1.0000;0.0000;1.3350;7.2393;4139.2327;8.5496
IQKIGQNY;1.0000;0.0000;1.3297;6.8651;2690.6131;8.2620
IQKIGSNY;3.0000;16.2417;1.3885;7.1586;6533.3686;8.1208
IQNAAFSD;1.0000;0.0000;1.3552;6.0991;1113.9232;7.6732
IQSPPPPA;1.0000;0.0000;1.2604;4.4414;165.1913;6.3991
IQVVGSSM;1.0000;0.0000;1.3389;5.8094;797.9430;7.4505
IRIQKIGS;3.0000;15.5687;1.3240;6.7208;3946.9519;7.7844
IRNLRKSF;3.0000;16.1466;1.3259;7.0967;6084.4739;8.0733
IRQASQAG;1.0000;0.0000;1.2587;5.2150;402.5146;6.9937
IRQHAFGM;3.0000;16.5466;1.3775;7.3569;8209.4423;8.2733
IRQHAFSM;4.0000;24.5391;1.4198;7.3601;9514.0075;8.1797
IRQPPRDG;1.0000;0.0000;1.3107;5.5756;609.6374;7.2708
IRSLRKSF;7.0000;45.8674;1.3386;6.9069;7469.5747;7.6446
IRVEQAEF;4.0000;24.3298;1.2950;7.2693;8569.9484;8.1099
IRVQKIGN;3.0000;16.1316;1.2745;7.0870;6016.3942;8.0658
ISACDSTF;1.0000;0.0000;1.4919;6.8883;2763.5121;8.2799
ISDADMIF;1.0000;0.0000;1.3972;6.8472;2635.7313;8.2482
ISELFGGM;1.0000;0.0000;1.3746;6.4225;1616.4291;7.9218
ISEVPEEP;1.0000;0.0000;1.3993;5.9950;988.1330;7.5932
ISGNWKAN;3.0000;16.9831;1.4919;7.6409;11383.6199;8.4915
ISGNWKTN;3.0000;17.3901;1.4791;7.9056;15440.6261;8.6950
ISGPAPPK;1.0000;0.0000;1.2863;4.7763;242.8922;6.6565
ISGPAPTK;1.0000;0.0000;1.3046;5.1404;369.3803;6.9363
ISKMNQLL;3.0000;15.9896;1.3460;6.9946;5409.2291;7.9948
ISNSDGIV;1.0000;0.0000;1.3694;6.1315;1156.1788;7.6981
ISQQPAGP;1.0000;0.0000;1.2614;4.7745;242.3952;6.6551
ISSRINRN;1.0000;0.0000;1.3953;6.4980;1763.2219;7.9799
ISSSSISS;1.0000;0.0000;1.3037;4.7277;229.6847;6.6191
ISSSVSRA;1.0000;0.0000;1.2920;4.9489;296.3158;6.7892
ISTQPTQR;1.0000;0.0000;1.3001;5.6089;633.5215;7.2965
ITAAAGGP;1.0000;0.0000;1.2629;5.0641;338.3302;6.8777
ITDLVISK;2.0000;7.9339;1.3014;6.7393;3292.0443;7.9339
ITELVISK;1.0000;0.0000;1.3112;6.5182;1804.7534;7.9954
ITGNWKTN;1.0000;0.0000;1.3863;7.7788;7703.6708;8.9643
ITLTEKYK;1.0000;0.0000;1.2446;7.1502;3735.7725;8.4811
ITNISNSD;1.0000;0.0000;1.4073;6.6092;2003.9624;8.0653
ITRMDTNT;1.0000;0.0000;1.2336;7.2384;4134.9646;8.5489
ITSVVAMA;3.0000;15.2330;1.3368;6.5024;3069.4643;7.6165
ITTSVTTN;1.0000;0.0000;1.3039;6.4951;1757.2391;7.9776
ITVVSSAD;1.0000;0.0000;1.3152;5.6961;700.3671;7.3634
IVAPTTGT;1.0000;0.0000;1.2945;5.7805;771.8426;7.4283
IVELVVNK;5.0000;32.9791;1.2314;7.5417;13110.3135;8.2448
IVQRPRIL;1.0000;0.0000;1.2950;6.1141;1133.2453;7.6847
IVRSFKPD;2.0000;7.7444;1.3579;6.4927;2478.2871;7.7444
IYDSIQNA;1.0000;0.0000;1.4002;6.6779;2168.8105;8.1181
IYKTLGGE;1.0000;0.0000;1.3128;6.6605;2125.8948;8.1047
IYNFCDKP;3.0000;18.4023;1.5269;8.5641;32954.0227;9.2012
IYQFQDKP;1.0000;0.0000;1.3730;6.6306;2053.9662;8.0818
KAETIRNL;3.0000;16.2396;1.2786;7.1572;6523.0866;8.1198
KAETIRSL;7.0000;46.1462;1.3098;6.9674;8008.0354;7.6910
KAFMRKSI;1.0000;0.0000;1.3704;6.6090;2003.5310;8.0652
KAGHCHGG;1.0000;0.0000;1.5032;7.2893;4384.5414;8.5880
KAKVLLVV;3.0000;15.2106;1.2261;6.4878;3018.3881;7.6053
KANTGSAM;3.0000;15.1485;1.3509;6.4474;2881.2036;7.5742
KASGAPPG;2.0000;6.4419;1.2344;4.7981;352.2655;6.4419
KASGAPPS;1.0000;0.0000;1.2347;4.3753;153.0875;6.3483
KASGVPPG;1.0000;0.0000;1.2531;4.7202;227.7057;6.6134
KAVHGKDG;3.0000;15.6207;1.3124;6.7546;4103.4935;7.8103
KAVHSKDG;2.0000;7.7167;1.3434;6.4567;2377.7901;7.7167
KAVHSKNG;1.0000;0.0000;1.3655;6.2979;1400.4253;7.8261
KAYMRTSI;6.0000;40.8307;1.3954;7.5185;13984.2936;8.1661
KAYMRTSV;5.0000;32.0753;1.3732;7.2477;9346.0857;8.0188
KCFRGKKI;2.0000;8.8536;1.3742;7.9359;13053.7626;8.8536
KCFRGKKV;1.0000;0.0000;1.3643;7.4432;5234.5118;8.7063
KDGKDYIF;3.0000;17.0347;1.2910;7.6745;11832.7177;8.5174
KDGRDHII;5.0000;33.8381;1.2910;7.8211;18084.7488;8.4595
KDGRDYII;2.0000;8.4414;1.2872;7.3995;7039.8100;8.4414
KDGREYII;1.0000;0.0000;1.2930;7.1784;3859.3411;8.5028
KDKTSYGN;1.0000;0.0000;1.3626;6.6460;2090.8157;8.0936
KDKYFTLL;1.0000;0.0000;1.2538;7.0164;3202.4357;8.3783
KDPDSSKT;1.0000;0.0000;1.3385;5.6607;672.3918;7.3362
KDYIFEVM;3.0000;17.8697;1.2491;8.2176;22113.2725;8.9348
KEEDDELD;1.0000;0.0000;1.2163;7.0966;3512.3051;8.4399
KEMLSSTT;4.0000;23.2954;1.3622;6.8207;5113.1843;7.7651
KEMLTLPT;1.0000;0.0000;1.3266;6.4580;1683.8999;7.9491
KEPDSSKT;2.0000;7.3977;1.3513;6.0417;1474.4676;7.3977
KEPSKSGS;1.0000;0.0000;1.3125;5.0965;351.1960;6.9026
KFPLIEQT;3.0000;15.8441;1.3285;6.8999;4850.8438;7.9220
KFPLVEQT;3.0000;15.5494;1.3078;6.7083;3890.3417;7.7747
KFPSVLKA;1.0000;0.0000;1.3206;5.6701;679.7331;7.3435
KFSVHIQK;1.0000;0.0000;1.3630;6.7603;2384.7951;8.1815
KGEGVIST;1.0000;0.0000;1.3080;6.0084;1003.4003;7.6035
KGKKIHGE;4.0000;24.7431;1.3205;7.4485;10534.0912;8.2477
KHSDLDVI;1.0000;0.0000;1.3437;6.7345;2314.8955;8.1616
KIFHSLGP;3.0000;15.5727;1.4022;6.7234;3958.6186;7.7863
KIGHAHSG;3.0000;15.8118;1.4118;6.8790;4735.1108;7.9059
KIGNNYKA;4.0000;25.1519;1.3578;7.6258;12919.3920;8.3840
KIGQNYKA;5.0000;32.3855;1.3400;7.3486;10497.4432;8.0964
KIGSNYKA;3.0000;15.9104;1.3861;6.9431;5097.9946;7.9552
KIHGEIDI;4.0000;25.9617;1.3012;7.9770;19357.0648;8.6539
KIKVENQH;2.0000;8.5733;1.2793;7.5711;8577.7032;8.5733
KIKVENQL;1.0000;0.0000;1.2486;6.7921;2473.6100;8.2059
KILGDYDI;2.0000;8.3843;1.2932;7.3253;6463.5087;8.3843
KIVRSFKP;2.0000;7.7193;1.3536;6.4600;2386.8575;7.7193
KIYDSIQN;1.0000;0.0000;1.3821;6.9752;3054.3192;8.3467
KKIHGEID;4.0000;25.6911;1.2955;7.8597;16910.9326;8.5637
KKILGDYD;2.0000;8.2942;1.2842;7.2080;5646.7217;8.2942
KKLGTEEF;4.0000;24.5273;1.2640;7.3550;9458.2170;8.1758
KKPAPPHP;1.0000;0.0000;1.3555;5.2545;421.2620;7.0241
KKRGRTAS;1.0000;0.0000;1.2765;5.7053;707.8920;7.3706
KKVLGDYD;1.0000;0.0000;1.2733;6.7153;2264.3149;8.1468
KKVNGDIE;2.0000;8.2831;1.2644;7.1936;5554.1210;8.2831
KKVNGEIE;1.0000;0.0000;1.2707;6.9725;3044.8616;8.3446
KLGHAHAG;3.0000;15.5635;1.3607;6.7174;3931.4456;7.7817
KLGTEEFP;4.0000;23.6125;1.3359;6.9582;5990.2501;7.8708
KLPSRSSV;1.0000;0.0000;1.2854;4.9854;309.0286;6.8172
KLWVDACS;2.0000;8.8802;1.5500;7.9704;13583.0651;8.8802
KLWVDTCS;6.0000;45.4183;1.5371;8.7123;55271.7931;9.0837
KMAQALPR;3.0000;14.7188;1.3096;6.1679;2088.4624;7.3594
KMGHAHSG;4.0000;24.0844;1.4400;7.1629;7581.7138;8.0281
KMNQLLSR;3.0000;15.7237;1.3260;6.8217;4432.8247;7.8619
KMSQLLVP;2.0000;7.4081;1.3219;6.0552;1497.6432;7.4081
KMSQLPMP;1.0000;0.0000;1.3917;5.8378;824.5505;7.4724
KMTQALPR;2.0000;7.5629;1.3146;6.2566;1888.5130;7.5629
KNGRDYII;1.0000;0.0000;1.2998;7.2407;4146.1731;8.5507
KNLRKTFA;1.0000;0.0000;1.2738;6.6108;2007.5849;8.0665
KPAKSPGQ;1.0000;0.0000;1.2671;4.8564;266.3669;6.7181
KPAPPHPH;1.0000;0.0000;1.4147;5.6028;629.0540;7.2918
KPDFILVR;3.0000;15.8779;1.3140;6.9220;4975.4210;7.9390
KPDFVLIR;4.0000;23.8169;1.3140;7.0469;6633.8949;7.9390
KPGATLAS;1.0000;0.0000;1.2602;4.9926;311.5994;6.8228
KPMLTAPN;2.0000;7.5883;1.3769;6.2896;1961.5849;7.5883
KPMVTAPH;1.0000;0.0000;1.4124;6.2174;1276.4025;7.7641
KPPGPAGP;5.0000;25.4197;1.2381;5.0829;773.1076;6.3549
KPPPASAP;1.0000;0.0000;1.2345;4.2259;128.8959;6.2335
KPPVAGGP;1.0000;0.0000;1.2547;4.7064;224.1154;6.6027
KPQLAQKP;5.0000;27.8409;1.2697;5.8704;1914.2078;6.9602
KPQPHPQL;3.0000;14.3031;1.3369;5.8975;1529.6890;7.1515
KPSASLSS;1.0000;0.0000;1.2473;4.4350;163.9730;6.3942
KPSQDVPP;4.0000;20.4312;1.2956;5.5786;1223.5299;6.8104
KPSQDVPS;1.0000;0.0000;1.2938;4.9903;310.7801;6.8210
KPTASLSS;1.0000;0.0000;1.2712;4.7853;245.4344;6.6634
KPWVFAQL;1.0000;0.0000;1.4230;6.7013;2228.1107;8.1361
KPWVFAQM;6.0000;42.2411;1.4822;7.8855;21337.0308;8.4482
KPWVFSHL;1.0000;0.0000;1.5212;7.1633;3792.5255;8.4912
KPWVFSQL;3.0000;16.1407;1.4425;7.0929;6057.4317;8.0703
KQAPQATS;1.0000;0.0000;1.2567;4.9850;308.8812;6.8169
KQFSFAGK;1.0000;0.0000;1.3268;5.9711;961.2962;7.5749
KQLIVELV;5.0000;31.6584;1.2324;7.1121;7995.1502;7.9146
KQLMADLV;2.0000;7.8039;1.2745;6.5701;2709.3654;7.8039
KQTAASAG;3.0000;13.6914;1.2443;5.4996;967.4777;6.8457
KQTPQAPS;1.0000;0.0000;1.2654;4.8857;275.4982;6.7406
KQTPQAPT;1.0000;0.0000;1.2763;5.2360;412.3596;7.0098
KQTTAAAA;4.0000;21.2613;1.2476;5.9386;1851.8905;7.0871
KRGFSSGD;1.0000;0.0000;1.3184;5.6401;656.6917;7.3205
KRGRTASE;1.0000;0.0000;1.2923;5.8180;805.8878;7.4571
KRWSASKE;1.0000;0.0000;1.4519;6.6319;2057.0245;8.0827
KSAKSPGQ;2.0000;6.7287;1.2653;5.1712;541.2717;6.7287
KSASPHPH;1.0000;0.0000;1.4114;5.6304;649.3695;7.3130
KSFASLFS;10.0000;65.1633;1.3461;6.5359;5824.4888;7.2404
KSGSAASI;1.0000;0.0000;1.2784;4.9032;281.1194;6.7540
KSITGNWK;1.0000;0.0000;1.4536;7.2536;4208.2548;8.5606
KSMSMTSG;1.0000;0.0000;1.3966;5.9007;886.4250;7.5207
KSPGQAQL;1.0000;0.0000;1.2446;4.9241;287.9672;6.7701
KSPGQGQL;2.0000;6.7980;1.2440;5.2614;600.4753;6.7980
KSQSLTNA;8.0000;50.7076;1.3062;6.4437;4684.6131;7.2439
KSQSLTNS;3.0000;14.3564;1.3180;5.9322;1591.9708;7.1782
KSRESLLQ;1.0000;0.0000;1.2931;5.6230;643.8598;7.3073
KSWVDEIS;1.0000;0.0000;1.4814;7.0605;3369.4161;8.4122
KTASPHPH;1.0000;0.0000;1.4282;5.9807;971.9559;7.5822
KTDRFGAS;1.0000;0.0000;1.3101;5.9542;942.7504;7.5619
KTFAGIFG;1.0000;0.0000;1.3175;6.3769;1533.6880;7.8867
KTLGGEKF;3.0000;15.7770;1.2740;6.8563;4613.0667;7.8885
KTNQGSAM;1.0000;0.0000;1.3446;6.0684;1075.2719;7.6497
KTNTGSAM;8.0000;54.4443;1.3535;7.1382;10421.4302;7.7778
KTPATAAP;1.0000;0.0000;1.2747;5.0397;328.9599;6.8590
KTPPQRPA;1.0000;0.0000;1.2827;5.0155;319.9355;6.8404
KTPPQRPP;2.0000;6.7640;1.2899;5.2172;570.7192;6.7640
KTSYGNYG;1.0000;0.0000;1.4117;6.6769;2166.4067;8.1173
KTTPASYG;1.0000;0.0000;1.3450;5.7118;713.1534;7.3755
KTYATAEP;4.0000;23.1857;1.3617;6.7731;4840.5426;7.7286
KTYATTEA;3.0000;16.0168;1.3192;7.0123;5520.9190;8.0084
KTYATTEP;1.0000;0.0000;1.3578;6.4358;1641.4153;7.9321
KVDNQHDF;5.0000;34.2808;1.2794;7.9650;21345.3534;8.5702
KVENHYDF;3.0000;18.0687;1.2616;8.3471;25667.6756;9.0343
KVENQHDY;2.0000;8.7577;1.3060;7.8111;11306.9885;8.7577
KVENQLDF;1.0000;0.0000;1.2550;6.8680;2699.6395;8.2642
KVEQAEFS;7.0000;46.6087;1.3345;7.0676;8988.0366;7.7681
KVKVDNQH;5.0000;33.4580;1.2697;7.6974;15685.5329;8.3645
KVKVENHY;3.0000;17.6573;1.2734;8.0795;18861.7712;8.8286
KVLGDYDI;1.0000;0.0000;1.2836;6.8326;2591.8435;8.2370
KVLLVVDE;3.0000;15.8911;1.2132;6.9305;5024.5872;7.9455
KVLPPRRL;3.0000;14.5057;1.2851;6.0293;1780.2805;7.2528
KVNGDIEI;2.0000;8.3733;1.2723;7.3110;6357.5135;8.3733
KVNGEIEI;1.0000;0.0000;1.2781;7.0899;3485.2947;8.4348
KVSGASPG;1.0000;0.0000;1.2516;4.7340;231.3535;6.6240
KVVRSFRP;3.0000;15.0585;1.3223;6.3889;2693.4279;7.5293
KVVRSLKP;4.0000;22.0463;1.2923;6.2790;2740.5016;7.3488
KVVSRSFK;1.0000;0.0000;1.3238;5.9812;972.4531;7.5826
KYDIRIQK;3.0000;16.9277;1.2634;7.6048;10921.2810;8.4638
KYDIRVQK;3.0000;16.6331;1.2585;7.4132;8758.7888;8.3165
KYDVRIQK;1.0000;0.0000;1.2585;6.9361;2919.5960;8.3165
KYDVRVQK;4.0000;24.5077;1.2502;7.3465;9365.9810;8.1692
KYFHGKKV;3.0000;17.1751;1.3236;7.7658;13144.3483;8.5875
KYFKGKKI;4.0000;25.4015;1.2893;7.7341;14634.3362;8.4672
KYFRGRRL;1.0000;0.0000;1.2816;6.7182;2272.0453;8.1491
KYFTLLVL;1.0000;0.0000;1.2589;6.7797;2438.4971;8.1963
KYGGVPSI;1.0000;0.0000;1.3608;5.8563;842.2353;7.4866
KYKSWVDE;1.0000;0.0000;1.4675;7.6507;6647.6450;8.8659
KYTRAAGS;1.0000;0.0000;1.3246;5.7882;778.7176;7.4342
LAAPPQKP;1.0000;0.0000;1.2507;4.6766;216.5610;6.5799
LAASFSSP;3.0000;13.1668;1.2713;5.1583;653.1271;6.5834
LAAYVTGG;3.0000;14.8274;1.2892;6.2386;2265.3768;7.4137
LAEAQAPQ;1.0000;0.0000;1.2540;5.0860;346.9782;6.8946
LAEAQPPL;1.0000;0.0000;1.2701;5.0562;335.2601;6.8716
LAEDYRSL;2.0000;7.8008;1.3414;6.5661;2696.9109;7.8008
LAEPQAPQ;1.0000;0.0000;1.2644;4.9867;309.4779;6.8182
LAQKPSQD;5.0000;27.9837;1.2717;5.9169;2019.3715;6.9959
LASQPRPP;1.0000;0.0000;1.2456;4.5355;184.0875;6.4714
LDDQNTDW;1.0000;0.0000;1.3513;7.5493;5914.7824;8.7879
LDFQDITS;1.0000;0.0000;1.3145;6.3893;1555.7534;7.8963
LDICAVEA;5.0000;33.8849;1.4157;7.8363;18404.5196;8.4712
LDICAVKA;6.0000;41.9234;1.4008;7.8029;19399.8509;8.3847
LDVIFGDS;1.0000;0.0000;1.3199;6.2857;1380.8449;7.8167
LENQSALQ;1.0000;0.0000;1.2937;5.7397;736.4760;7.3970
LEQIAMSD;8.0000;54.9021;1.3558;7.2233;11494.1711;7.8432
LEQITLTE;1.0000;0.0000;1.2431;6.6091;2003.8376;8.0653
LEQVAMTE;3.0000;16.0531;1.2991;7.0359;5673.0380;8.0266
LESIYNFC;3.0000;18.3470;1.5261;8.5281;31616.7468;9.1735
LFGGMEVC;1.0000;0.0000;1.4397;7.4968;5567.8551;8.7475
LFQFTKFP;1.0000;0.0000;1.3424;6.5141;1796.2197;7.9922
LFSSFSSA;2.0000;6.9460;1.3266;5.4540;749.5905;6.9460
LFSSLSSA;1.0000;0.0000;1.2824;4.8626;268.2827;6.7228
LGAAVQSA;1.0000;0.0000;1.2234;4.8510;264.7221;6.7139
LGDYDIKV;3.0000;16.4741;1.2836;7.3098;7775.5314;8.2370
LGEDYRSL;1.0000;0.0000;1.3351;6.3013;1405.9046;7.8287
LGGEKFPL;3.0000;15.0178;1.3087;6.3624;2612.5109;7.5089
LGGYKIYD;1.0000;0.0000;1.3508;6.9378;2925.4360;8.3179
LGHAHAGM;3.0000;15.9883;1.4055;6.9937;5404.0920;7.9941
LGKQFSFA;1.0000;0.0000;1.3142;5.8414;827.9071;7.4751
LGLKYGGV;1.0000;0.0000;1.2802;5.9979;991.4343;7.5955
LGPEKFPL;3.0000;14.8094;1.3336;6.2268;2234.9467;7.4047
LGPLLGQP;2.0000;6.7410;1.2358;5.1873;551.4025;6.7410
LGPPAGSP;5.0000;25.0633;1.2190;4.9670;676.4962;6.2658
LGPQLGQP;1.0000;0.0000;1.2303;4.8168;254.4975;6.6876
LGQPQPRP;3.0000;13.2809;1.2472;5.2325;711.3946;6.6404
LGRDGFPL;1.0000;0.0000;1.2906;5.7498;745.0256;7.4047
LGRQISQQ;1.0000;0.0000;1.2563;5.4807;546.5954;7.1979
LGRQTSQQ;4.0000;21.2481;1.2357;5.9328;1839.6987;7.0827
LGTEEFPL;4.0000;23.3133;1.3270;6.8285;5159.0469;7.7711
LHGDFDIR;1.0000;0.0000;1.3019;7.0356;3274.2846;8.3931
LHGKDGRD;5.0000;31.9148;1.2961;7.1955;8800.7502;7.9787
LHKKLGTE;4.0000;24.4011;1.2838;7.3002;8880.5401;8.1337
LHSIYQFQ;1.0000;0.0000;1.4092;6.8303;2584.8124;8.2352
LHSVYNFC;4.0000;27.6220;1.5525;8.6971;44345.8871;9.2073
LIDQTFYP;3.0000;16.2202;1.3667;7.1446;6429.2135;8.1101
LIEQTFFP;1.0000;0.0000;1.3498;6.5834;1945.4379;8.0455
LIEQTYYP;3.0000;16.5952;1.4053;7.3886;8514.1535;8.2976
LIGDHQDE;5.0000;32.9829;1.3100;7.5429;13128.8997;8.2457
LIGDTQEE;1.0000;0.0000;1.2704;6.5430;1856.9401;8.0144
LIGEHQVE;3.0000;16.4499;1.3138;7.2940;7636.2321;8.2250
LIGEHVEE;3.0000;16.9294;1.3105;7.6059;10934.8647;8.4647
LIIGMQYA;1.0000;0.0000;1.3655;6.7387;2326.1557;8.1648
LIKIFHSL;3.0000;16.5649;1.3713;7.3688;8322.9624;8.2825
LINQTFYP;1.0000;0.0000;1.3870;6.8097;2524.3703;8.2194
LIRQHAFG;3.0000;15.9223;1.3312;6.9508;5143.6066;7.9612
LIRQHAFS;4.0000;23.6027;1.3658;6.9540;5960.9789;7.8676
LIRQPPRD;1.0000;0.0000;1.3130;5.7070;709.2019;7.3718
LITDLVIS;2.0000;7.8342;1.2960;6.6096;2835.2424;7.8342
LITELVIS;1.0000;0.0000;1.3061;6.3885;1554.3269;7.8957
LIVELVVN;5.0000;32.5802;1.2370;7.4119;11291.1354;8.1450
LKAGHCHG;1.0000;0.0000;1.4958;7.4207;5100.6104;8.6890
LKDPDSSK;1.0000;0.0000;1.3277;5.5635;601.2499;7.2616
LKEPDSSK;2.0000;7.3230;1.3405;5.9445;1318.4629;7.3230
LKPDFVLI;4.0000;23.6458;1.3122;6.9727;6090.8230;7.8819
LKYGGVPS;1.0000;0.0000;1.3269;5.6092;633.7027;7.2967
LLGQPQPR;2.0000;6.8456;1.2457;5.3234;644.9241;6.8456
LLQLQRRL;1.0000;0.0000;1.2013;5.7619;755.5239;7.4141
LLQRVQSL;1.0000;0.0000;1.2334;5.4900;552.4411;7.2051
LLSRTPAL;3.0000;14.0198;1.2643;5.7132;1237.2399;7.0099
LLVIDDAH;3.0000;16.2552;1.3006;7.1674;6600.0433;8.1276
LLVIDEPH;4.0000;24.3381;1.3570;7.2729;8605.8990;8.1127
LLVLDDQN;1.0000;0.0000;1.2356;6.3679;1517.9278;7.8798
LLVPGASV;1.0000;0.0000;1.2513;5.0442;330.6797;6.8624
LLVPGATV;1.0000;0.0000;1.2519;5.3945;494.9528;7.1317
LLVVDEPH;3.0000;15.9308;1.3368;6.9563;5176.4016;7.9654
LMADLVVS;3.0000;15.2112;1.3088;6.4882;3019.7143;7.6056
LMEPPGPS;1.0000;0.0000;1.3433;5.2155;402.7554;6.9941
LMEPPTPV;2.0000;7.4069;1.3729;6.0537;1495.0082;7.4069
LNKSQSLT;11.0000;73.7279;1.3058;6.7496;7812.5683;7.3728
LNLAAYVT;3.0000;15.6997;1.3155;6.8060;4353.6513;7.8498
LNLVAHAD;3.0000;15.8363;1.3262;6.8949;4822.7921;7.9182
LNLVAHAN;4.0000;24.0825;1.3465;7.1621;7574.4970;8.0275
LNNPSDLP;1.0000;0.0000;1.3667;5.7371;734.2367;7.3950
LPAGPRPA;1.0000;0.0000;1.2388;4.5591;189.1682;6.4896
LPAVNSLY;3.0000;15.0085;1.3612;6.3563;2594.3462;7.5042
LPEPAPPR;5.0000;26.8020;1.2902;5.5325;1297.2933;6.7005
LPGDTSGY;1.0000;0.0000;1.3370;5.6835;690.3354;7.3538
LPLGRQIS;1.0000;0.0000;1.2803;5.3528;471.7149;7.0996
LPLGRQTS;3.0000;13.9687;1.2584;5.6799;1190.7530;6.9843
LPMPGGTA;1.0000;0.0000;1.3060;5.2914;439.5281;7.0524
LPNGYMPD;2.0000;7.9158;1.4381;6.7157;3203.9278;7.9158
LPNGYMTD;8.0000;57.3698;1.4045;7.6819;19489.4158;8.1957
LPPAARPI;1.0000;0.0000;1.2855;4.9376;292.4829;6.7805
LPPGPSLP;1.0000;0.0000;1.2332;4.3001;140.3798;6.2905
LPPRRLPP;1.0000;0.0000;1.2757;4.8330;259.2926;6.7001
LPPRRLPS;2.0000;6.7107;1.2741;5.1478;526.8966;6.7107
LPPSSSSS;2.0000;6.0235;1.2120;4.2538;188.2176;6.0235
LPQRLPSP;5.0000;26.4010;1.2577;5.4021;1116.4074;6.6002
LPRQPQRD;1.0000;0.0000;1.2781;5.3904;492.5724;7.1285
LPRQQQRD;1.0000;0.0000;1.2538;5.5878;618.3125;7.2803
LPRQRDAS;1.0000;0.0000;1.2768;5.3060;446.9982;7.0637
LPRQRQRD;2.0000;7.3907;1.2600;6.0325;1459.0926;7.3907
LPSGPSLP;2.0000;6.3011;1.2324;4.6149;285.2646;6.3011
LPSINSLE;3.0000;14.8456;1.3668;6.2504;2296.5316;7.4228
LPSPTAAP;2.0000;6.4136;1.2431;4.7613;337.6512;6.4136
LPSPTSAP;2.0000;6.3479;1.2441;4.6758;305.9828;6.3479
LPSPTSVP;1.0000;0.0000;1.2657;4.5978;197.7882;6.5193
LPSRSSVS;1.0000;0.0000;1.2601;4.6025;198.8520;6.5229
LPSSSSSS;1.0000;0.0000;1.2117;3.9665;95.6113;6.0341
LPSYTRPS;1.0000;0.0000;1.3460;5.3380;463.7365;7.0882
LPTFPVVV;3.0000;14.8443;1.3146;6.2495;2294.1813;7.4221
LQDAAGLV;1.0000;0.0000;1.2333;5.4342;518.0831;7.1622
LQLQRRLG;1.0000;0.0000;1.2090;5.6305;649.4563;7.3131
LQQRPPPQ;4.0000;20.0640;1.2501;5.4193;1018.5836;6.6880
LQQRPTPQ;1.0000;0.0000;1.2575;5.1814;387.2501;6.9679
LQRPDSST;1.0000;0.0000;1.2902;5.2434;415.9207;7.0155
LQRPEPQQ;3.0000;14.1590;1.2788;5.8038;1373.1897;7.0795
LQRPESSS;2.0000;6.8078;1.2899;5.2741;609.3529;6.8078
LQRPQPPP;4.0000;19.6087;1.2521;5.2219;811.4436;6.5362
LQRRLGRD;1.0000;0.0000;1.2213;5.9366;923.8365;7.5483
LQRVQSLT;1.0000;0.0000;1.2410;5.5871;617.8079;7.2797
LQYAGIPS;4.0000;21.7889;1.3362;6.1674;2410.0695;7.2630
LQYGGLPA;3.0000;14.3333;1.2898;5.9172;1564.7036;7.1667
LRKSFASL;10.0000;65.4190;1.3047;6.5729;6077.7167;7.2688
LRKTFAGI;1.0000;0.0000;1.2802;6.2921;1391.0115;7.8216
LRNGTKVV;3.0000;15.7133;1.2395;6.8148;4398.2309;7.8566
LRNGVKVV;4.0000;23.4738;1.2382;6.8981;5589.4291;7.8246
LRPWAPQI;1.0000;0.0000;1.4235;6.2800;1371.8215;7.8123
LRPWGPQT;2.0000;7.7249;1.3974;6.4673;2406.9487;7.7249
LRRRLSDS;10.0000;65.8220;1.2835;6.6312;6499.3698;7.3136
LSDSNFMA;4.0000;23.3494;1.4037;6.8441;5252.8615;7.7831
LSDSSFIA;3.0000;14.4644;1.3438;6.0024;1726.0542;7.2322
LSDSSFMA;1.0000;0.0000;1.3709;5.6843;690.9254;7.3544
LSDSSFVA;2.0000;7.0849;1.3147;5.6347;922.8541;7.0849
LSFGAGKT;1.0000;0.0000;1.2878;5.5862;617.1702;7.2790
LSGLGPPA;5.0000;25.8841;1.2288;5.2340;919.9334;6.4710
LSKDKTSY;1.0000;0.0000;1.3624;6.2196;1279.7043;7.7659
LSLSFGAG;1.0000;0.0000;1.2707;5.1062;355.1184;6.9100
LSNAVKQT;4.0000;22.4434;1.2914;6.4512;3341.5540;7.4811
LSPQGQQP;3.0000;13.0812;1.2299;5.1026;612.5867;6.5406
LSPQRPLT;3.0000;13.7602;1.2717;5.5444;1018.6629;6.8801
LSPQSGSP;1.0000;0.0000;1.2237;4.2582;133.7688;6.2583
LSQAQGRQ;1.0000;0.0000;1.2254;5.0660;339.0775;6.8792
LSQAVKQT;3.0000;14.3871;1.2522;5.9522;1629.0742;7.1936
LSQDEVKA;4.0000;22.4503;1.2895;6.4542;3353.1084;7.4834
LSRASGGS;2.0000;6.5493;1.2352;4.9378;413.7237;6.5493
LSRASSGS;1.0000;0.0000;1.2377;4.5150;179.7973;6.4557
LSRTPALS;3.0000;13.6306;1.2677;5.4600;924.4137;6.8153
LSSAMKQA;1.0000;0.0000;1.3082;5.3773;485.2062;7.1184
LSSEVDDV;1.0000;0.0000;1.3191;5.9242;910.7772;7.5388
LSSHNRPP;1.0000;0.0000;1.3844;5.5691;605.1089;7.2658
LSSHTRPP;1.0000;0.0000;1.3498;5.3616;476.5220;7.1064
LSSRSSIS;1.0000;0.0000;1.2885;4.8080;251.9217;6.6808
LSSTTYPV;4.0000;22.0610;1.3520;6.2854;2760.6695;7.3537
LSTSDTSH;2.0000;7.4646;1.3677;6.1287;1629.9733;7.4646
LSTSDTSQ;1.0000;0.0000;1.2905;5.2802;433.8976;7.0438
LSVVVAKD;1.0000;0.0000;1.2706;5.7902;780.5334;7.4358
LTAPNFPV;2.0000;7.4422;1.3475;6.0996;1576.1602;7.4422
LTEKYKSW;1.0000;0.0000;1.4633;7.5300;5785.1759;8.7731
LTERAGAG;1.0000;0.0000;1.2572;5.5682;604.4739;7.2651
LTGAARDQ;1.0000;0.0000;1.2431;5.5501;592.0273;7.2513
LTKTYATA;4.0000;23.4664;1.2993;6.8949;5568.8729;7.8221
LTKTYATT;1.0000;0.0000;1.2768;6.5576;1888.3903;8.0256
LTLGRQTS;1.0000;0.0000;1.2482;5.5669;603.6097;7.2642
LTLPTFPV;3.0000;14.8232;1.3147;6.2358;2258.1832;7.4116
LTNAFNLP;5.0000;31.3559;1.3532;7.0137;7138.8572;7.8390
LTNAFSFS;3.0000;15.2881;1.3744;6.5382;3198.7091;7.6440
LTNSLSTS;3.0000;14.4131;1.3181;5.9690;1661.0334;7.2065
LTQTYATA;3.0000;15.3380;1.2929;6.5707;3320.4853;7.6690
LTTQQPQS;3.0000;13.9922;1.2574;5.6953;1211.9685;6.9961
LVAHADGT;3.0000;15.3154;1.3060;6.5560;3264.7554;7.6577
LVAHANGG;4.0000;22.7741;1.3232;6.5946;3941.3111;7.5914
LVAIYKTL;1.0000;0.0000;1.2894;6.5687;1912.7378;8.0342
LVDAPAPA;1.0000;0.0000;1.2620;4.9335;291.1055;6.7773
LVDAPAPS;2.0000;6.7116;1.2677;5.1490;527.6098;6.7116
LVEQTFFP;3.0000;15.7964;1.3294;6.8689;4680.6822;7.8982
LVIDDAHT;3.0000;16.4045;1.2997;7.2645;7380.9794;8.2023
LVIDEPHT;4.0000;24.5621;1.3595;7.3701;9624.1735;8.1874
LVIGLQYA;4.0000;23.1162;1.2961;6.7430;4675.4495;7.7054
LVIGLQYG;3.0000;15.4665;1.2893;6.6543;3655.9813;7.7332
LVIGMQYA;2.0000;8.0175;1.3451;6.8481;3731.1205;8.0175
LVISKMNQ;3.0000;16.0748;1.3472;7.0500;5765.7163;8.0374
LVLDDQNT;1.0000;0.0000;1.2347;6.4650;1697.5335;7.9545
LVPGASVP;1.0000;0.0000;1.2526;4.7773;243.1730;6.6572
LVPGATVP;1.0000;0.0000;1.2651;5.1276;363.9766;6.9265
LVRQHAYS;3.0000;15.6926;1.3691;6.8014;4330.6261;7.8463
LVSGAGND;1.0000;0.0000;1.2900;5.5914;620.8704;7.2830
LVSGRMQN;1.0000;0.0000;1.3262;6.1388;1166.0133;7.7038
LVVDEPHA;1.0000;0.0000;1.3526;6.3116;1422.6210;7.8366
LVVDEPHT;2.0000;8.0401;1.3405;6.8774;3859.2587;8.0401
LVVNKMAQ;3.0000;15.9116;1.2938;6.9439;5102.6207;7.9558
LVVNKMTQ;2.0000;8.1593;1.2604;7.0326;4614.0952;8.1593
LVVSKMSQ;3.0000;14.9227;1.3226;6.3005;2432.8741;7.4613
LWVDACSE;2.0000;8.9667;1.5682;8.0830;15463.4047;8.9667
LWVDSCSE;3.0000;17.8019;1.5945;8.1735;21019.7153;8.9010
LWVDTCSE;6.0000;45.8511;1.5527;8.8249;62923.2135;9.1702
LYSVYNFC;3.0000;18.3783;1.5479;8.5485;32367.0476;9.1892
MAAYRSGT;1.0000;0.0000;1.3694;6.0645;1070.4115;7.6466
MADLVVSK;3.0000;15.4106;1.3193;6.6180;3506.2377;7.7053
MAENEDFR;3.0000;17.2038;1.3218;7.7845;13430.4077;8.6019
MAKTYATT;3.0000;16.2685;1.3449;7.1760;6666.1407;8.1343
MALAEDYR;2.0000;8.1787;1.3603;7.0577;4749.8743;8.1787
MALGEDYR;1.0000;0.0000;1.3501;6.7930;2476.1185;8.2065
MANLPNGY;5.0000;32.4060;1.4354;7.3553;10578.1765;8.1015
MAQALPRQ;3.0000;14.4125;1.2917;5.9687;1660.3496;7.2063
MAQTGPGK;1.0000;0.0000;1.3072;5.6186;640.6202;7.3039
MARNGDYR;4.0000;24.9343;1.3591;7.5315;11589.3304;8.3114
MDCSMPLI;3.0000;17.4490;1.5674;7.9439;16137.1096;8.7245
MDSSMPLI;3.0000;15.5030;1.4345;6.6780;3757.2063;7.7515
MDTNTTNI;1.0000;0.0000;1.2349;7.4688;5391.3344;8.7260
MEIANKKR;1.0000;0.0000;1.3086;7.1188;3603.1806;8.4570
MEPPGPST;1.0000;0.0000;1.3569;5.3126;450.4111;7.0687
MEPPTPVT;2.0000;7.4816;1.3845;6.1508;1671.9022;7.4816
MERRHPQP;1.0000;0.0000;1.4237;6.4239;1619.0528;7.9229
MEVCGLSV;1.0000;0.0000;1.4564;7.1401;3692.4961;8.4733
MEVLRNGV;4.0000;24.5420;1.2862;7.3614;9528.0237;8.1807
MFGGLDIC;6.0000;44.1669;1.4470;8.3866;37991.5029;8.8334
MGGPPPIP;1.0000;0.0000;1.3339;5.0750;342.6139;6.8861
MGHAHSGM;4.0000;24.7216;1.4878;7.4392;10421.6822;8.2405
MGKIKVEN;3.0000;16.9408;1.2921;7.6134;11029.4012;8.4704
MGKVKVDN;5.0000;33.0466;1.2778;7.5636;13445.8707;8.2616
MGKVKVEN;3.0000;16.6462;1.2848;7.4217;8845.5004;8.3231
MIFGGPPS;1.0000;0.0000;1.3817;5.6462;661.2952;7.3251
MKNLRKTF;1.0000;0.0000;1.2490;7.1845;3886.3078;8.5075
MKQAPQAT;1.0000;0.0000;1.3091;5.6443;659.8236;7.3236
MKQTPQAP;2.0000;7.2473;1.3251;5.8460;1177.0277;7.2473
MKRGFSSG;1.0000;0.0000;1.3585;5.8838;869.3752;7.5078
MLEQIAMS;8.0000;56.2133;1.3951;7.4670;15216.7878;8.0305
MLEQITLT;1.0000;0.0000;1.2656;6.7729;2419.5001;8.1911
MLEQVAMT;3.0000;16.3048;1.3241;7.1996;6849.8141;8.1524
MLSSTTYP;4.0000;22.8695;1.4088;6.6360;4133.7341;7.6232
MLTAPNFP;2.0000;7.7117;1.4030;6.4502;2360.0900;7.7117
MLTLPTFP;3.0000;15.3622;1.3676;6.5865;3381.3281;7.6811
MMNFLRRR;3.0000;17.3191;1.2762;7.8594;14641.0234;8.6595
MNFLRRRL;6.0000;41.7370;1.2611;7.7544;18346.5982;8.3474
MNQLLSRT;3.0000;15.6736;1.3228;6.7890;4269.4536;7.8368
MNYLRRRL;4.0000;25.4204;1.2845;7.7423;14772.8970;8.4735
MPDLQRPE;2.0000;7.6233;1.3635;6.3352;2067.2319;7.6233
MPGGTAPS;1.0000;0.0000;1.3031;5.0382;328.3961;6.8578
MPLIGDHQ;5.0000;32.1661;1.3954;7.2772;9669.4551;8.0415
MPLIGEHQ;3.0000;16.2060;1.4072;7.1354;6361.1476;8.1030
MPLIGEHV;3.0000;16.3981;1.4075;7.2603;7345.2207;8.1990
MPPPPAPG;1.0000;0.0000;1.2805;4.5247;181.8193;6.4631
MPRTGPPT;2.0000;7.2087;1.3455;5.7958;1110.9753;7.2087
MQNVCRPS;1.0000;0.0000;1.5048;7.0160;3201.0073;8.3780
MQPPGKVL;3.0000;14.5930;1.3224;6.0861;1900.6393;7.2965
MQVLRNGT;3.0000;15.9460;1.2820;6.9662;5235.7524;7.9730
MQVVRNGT;3.0000;16.0312;1.2814;7.0217;5580.8068;8.0156
MQYAGLPS;3.0000;14.7704;1.3631;6.2015;2170.6476;7.3852
MRKSITGN;1.0000;0.0000;1.3612;6.6269;2045.1604;8.0789
MRSASVYS;1.0000;0.0000;1.3922;5.8155;803.6052;7.4552
MRTSISGN;6.0000;38.9228;1.3900;7.0221;7896.1678;7.7846
MRTSVSGN;5.0000;30.5490;1.3632;6.7513;5277.2245;7.6372
MSDRYKLW;8.0000;62.3447;1.4933;8.6066;56509.3301;8.9064
MSMTSGGV;1.0000;0.0000;1.3717;5.9482;936.2103;7.5572
MSQLLVPG;2.0000;7.2074;1.3040;5.7941;1108.7525;7.2074
MSQLPMPG;1.0000;0.0000;1.3667;5.5767;610.4405;7.2717
MSSIGSHT;1.0000;0.0000;1.4286;6.0900;1102.2447;7.6662
MTDLQRPD;1.0000;0.0000;1.3207;6.3183;1433.6165;7.8417
MTDLQRPE;3.0000;15.8063;1.3314;6.8754;4715.5965;7.9032
MTDLQRPQ;4.0000;22.9903;1.3091;6.6884;4390.7738;7.6634
MTERYRLW;3.0000;18.3888;1.3798;8.5553;32621.5707;9.1944
MTQALPRQ;2.0000;7.4098;1.3006;6.0574;1501.3878;7.4098
MTQGQGRQ;2.0000;7.4884;1.2658;6.1597;1689.0857;7.4884
MTSGGVGS;1.0000;0.0000;1.3061;5.4107;504.2296;7.1441
MVAIFKTL;2.0000;8.2203;1.3002;7.1118;5055.1032;8.2203
MVDMQVVR;3.0000;16.5747;1.2732;7.3752;8384.4590;8.2874
MVRLHKKL;4.0000;25.1565;1.2746;7.6278;12949.2235;8.3855
MVTAPHFP;1.0000;0.0000;1.4390;6.3780;1535.7096;7.8876
NAAFSDFS;1.0000;0.0000;1.3844;5.9588;947.6963;7.5654
NAFNLPEP;5.0000;30.9816;1.4074;6.8920;6205.1951;7.7454
NAFSFSES;3.0000;15.1221;1.4106;6.4303;2824.9023;7.5611
NAIQSPPP;1.0000;0.0000;1.3191;5.0130;319.0103;6.8385
NANSSSGY;1.0000;0.0000;1.3980;5.7577;751.8348;7.4108
NASKHSDL;1.0000;0.0000;1.3903;6.1534;1185.7092;7.7149
NASSSSNS;1.0000;0.0000;1.3216;4.9283;289.3637;6.7733
NAVKQTTA;4.0000;22.8646;1.2743;6.6339;4123.6832;7.6215
NDSHCYCT;1.0000;0.0000;1.6862;9.0215;32212.1823;9.9194
NDWRSAIG;1.0000;0.0000;1.4615;6.9659;3021.7584;8.3395
NEDEAKAE;3.0000;16.3335;1.3301;7.2183;6998.3361;8.1667
NEDFRHLI;1.0000;0.0000;1.2621;7.5516;5930.8060;8.7897
NEDFRHLV;2.0000;8.6424;1.2669;7.6610;9512.9277;8.6424
NFCDKPWV;7.0000;56.7345;1.6031;9.2633;112588.7707;9.4557
NFCSKPWV;3.0000;18.2727;1.6515;8.4798;29904.1084;9.1363
NFLRRRLS;6.0000;39.2034;1.3026;7.0951;8588.6078;7.8407
NFMANLPN;4.0000;24.9318;1.4341;7.5304;11574.8255;8.3106
NFPVVIKL;2.0000;8.0339;1.3325;6.8693;3823.6695;8.0339
NGDIEIRV;2.0000;8.3306;1.2726;7.2554;5963.5440;8.3306
NGDYRSLV;4.0000;23.7574;1.3472;7.0211;6439.7375;7.9191
NGEIEIRV;1.0000;0.0000;1.2788;7.0343;3269.3141;8.3921
NGGFSVDM;4.0000;23.8416;1.3752;7.0576;6716.1765;7.9472
NGKYTRAA;1.0000;0.0000;1.3341;6.3460;1480.0775;7.8630
NGNAIQSP;1.0000;0.0000;1.3557;5.7202;720.1201;7.3820
NGRDYIIE;1.0000;0.0000;1.3056;7.3533;4720.1389;8.6373
NGSGSGLG;1.0000;0.0000;1.2649;5.0252;323.5296;6.8478
NGTKIVRS;2.0000;7.8094;1.3147;6.5772;2731.6771;7.8094
NGTKVVRS;3.0000;15.3241;1.2932;6.5617;3286.1781;7.6620
NGTKVVSR;1.0000;0.0000;1.2932;6.0846;1095.3921;7.6620
NGVKVVRS;4.0000;22.8900;1.2899;6.6449;4176.1928;7.6300
NGYMPDLQ;2.0000;8.0676;1.4008;6.9132;4021.7966;8.0676
NGYMTDLQ;8.0000;58.4323;1.3342;7.8794;24464.4905;8.3475
NHKEMLSS;4.0000;24.6521;1.4546;7.4091;10066.6253;8.2174
NHKEMLTL;1.0000;0.0000;1.2891;7.4105;5041.5589;8.6812
NHKPMLTA;2.0000;8.1609;1.4127;7.0346;4624.9375;8.1609
NHKPMVTA;1.0000;0.0000;1.4148;6.7890;2464.8683;8.2035
NHREMLTL;2.0000;8.6385;1.2916;7.6560;9458.2762;8.6385
NHYDFQDI;3.0000;17.9341;1.3041;8.2595;23206.3524;8.9670
NIGATATE;1.0000;0.0000;1.3170;6.2742;1362.7480;7.8078
NISNSDGI;1.0000;0.0000;1.4054;6.3807;1540.3674;7.8896
NKKRGRTA;1.0000;0.0000;1.2702;6.2632;1345.4624;7.7993
NKMAQALP;3.0000;15.0731;1.3438;6.3984;2723.0226;7.5365
NKMTQALP;2.0000;7.7401;1.3468;6.4871;2462.3202;7.7401
NKSQSLTN;11.0000;76.0693;1.3457;7.0542;11094.5815;7.6069
NLAAYVTG;3.0000;15.4977;1.3232;6.6746;3742.4469;7.7488
NLPEPAPP;5.0000;27.5105;1.3272;5.7630;1691.4656;6.8776
NLPNGYMP;2.0000;8.0251;1.4625;6.8580;3773.9769;8.0251
NLPNGYMT;8.0000;58.1351;1.4258;7.8242;22957.0099;8.3050
NLRKSFAS;3.0000;15.0058;1.3464;6.3546;2589.2781;7.5029
NLRKTFAG;1.0000;0.0000;1.2886;6.3496;1486.2792;7.8658
NLVAHADG;3.0000;15.6343;1.3347;6.7635;4145.7256;7.8172
NLVAHANG;4.0000;23.7795;1.3560;7.0307;6511.1218;7.9265
NMPPPPAP;1.0000;0.0000;1.3431;4.9607;300.3747;6.7983
NNPSDLPS;1.0000;0.0000;1.3690;5.4839;548.5908;7.2004
NNYKAFMR;1.0000;0.0000;1.3573;7.5490;5912.7908;8.7877
NNYKAYMR;3.0000;17.8274;1.3814;8.1901;21424.7202;8.9137
NPFDKEPS;1.0000;0.0000;1.4145;6.0950;1108.5992;7.6700
NPRDLFQF;1.0000;0.0000;1.3465;6.5381;1846.4187;8.0106
NPSDLPSY;1.0000;0.0000;1.3945;5.6337;651.8237;7.3155
NQASKPGA;1.0000;0.0000;1.2867;5.1306;365.2550;6.9288
NQASKPSA;1.0000;0.0000;1.2928;5.0088;317.4726;6.8352
NQASKPTA;1.0000;0.0000;1.3057;5.3591;475.1850;7.1045
NQGSAMLE;1.0000;0.0000;1.3526;6.0839;1094.6076;7.6616
NQHDFQDI;5.0000;34.2574;1.3094;7.9575;21159.5255;8.5644
NQHDYQDI;2.0000;8.6904;1.3333;7.7235;10222.7394;8.6904
NQLDFQDI;1.0000;0.0000;1.2729;6.7805;2440.7658;8.1969
NQLLSRTP;3.0000;14.6389;1.3029;6.1160;1967.1492;7.3195
NQSALQDA;1.0000;0.0000;1.2835;5.4921;553.8070;7.2067
NQTFYPNH;1.0000;0.0000;1.4538;7.3453;4676.6246;8.6311
NRNGNAIQ;1.0000;0.0000;1.3339;6.6192;2027.1740;8.0730
NRPPVQGR;1.0000;0.0000;1.3060;5.5261;575.9151;7.2328
NSDGIVAP;1.0000;0.0000;1.3425;5.7029;705.9237;7.3687
NSFSSSLS;1.0000;0.0000;1.3328;5.0817;345.2571;6.8912
NSIASQGE;1.0000;0.0000;1.3420;5.6718;681.0399;7.3448
NSLAEAQA;1.0000;0.0000;1.2982;5.4740;542.3440;7.1927
NSLAEPQA;1.0000;0.0000;1.3118;5.3746;483.7299;7.1164
NSLESIYN;3.0000;16.4229;1.4494;7.2764;7483.0175;8.2114
NSLHSIYQ;1.0000;0.0000;1.4521;6.6608;2126.7372;8.1050
NSLHSVYN;4.0000;24.7358;1.4664;7.4454;10495.7368;8.2453
NSLPPAAR;1.0000;0.0000;1.2931;5.0090;317.5213;6.8353
NSLSTSDT;3.0000;14.6627;1.3385;6.1314;2002.5302;7.3314
NSLYSVYN;3.0000;16.4542;1.4621;7.2968;7660.5979;8.2271
NSSSGYRN;1.0000;0.0000;1.4135;5.9995;993.1907;7.5967
NSVVEDAE;1.0000;0.0000;1.3417;6.3944;1564.8811;7.9002
NTDTLTER;1.0000;0.0000;1.2210;6.8275;2576.6847;8.2331
NTDWSKYF;1.0000;0.0000;1.4969;7.9154;9015.1465;9.0692
NTGSAMLE;11.0000;77.8965;1.3621;7.2920;14587.1407;7.7897
NTTNIGAT;1.0000;0.0000;1.3072;6.6013;1985.7952;8.0592
NVCRPSMA;1.0000;0.0000;1.5104;6.9179;2859.0439;8.3025
NVTAVGSN;1.0000;0.0000;1.3246;6.0176;1014.1478;7.6106
NWKANTGS;3.0000;16.7525;1.4696;7.4909;9578.5591;8.3763
NWKTNQGS;1.0000;0.0000;1.4571;7.1119;3574.7423;8.4517
NWKTNTGS;8.0000;60.0584;1.4600;8.1816;34646.0271;8.5798
NYEQQERV;1.0000;0.0000;1.2978;6.9869;3095.6729;8.3556
NYGSTTSV;1.0000;0.0000;1.3741;6.1235;1145.6771;7.6920
NYKAFMRK;1.0000;0.0000;1.3436;7.3741;4834.4927;8.6532
NYKAYMRT;11.0000;87.5422;1.3684;8.5469;61863.8195;8.7542
NYKTDRFG;1.0000;0.0000;1.2975;7.1340;3667.0486;8.4687
NYLRRRLS;4.0000;23.9002;1.3293;7.0830;6915.6482;7.9667
PAAARKAK;1.0000;0.0000;1.2655;5.1487;372.9486;6.9427
PAAPSPGA;1.0000;0.0000;1.2024;4.0641;106.9856;6.1091
PAAPSPGS;4.0000;18.1301;1.2015;4.5807;387.8308;6.0434
PAARPIQD;1.0000;0.0000;1.3007;5.2975;442.6304;7.0571
PAARPPAS;4.0000;18.8014;1.2256;4.8718;542.2606;6.2671
PAASPAAP;1.0000;0.0000;1.2003;4.0279;102.6131;6.0813
PAAVTTVL;1.0000;0.0000;1.2640;5.4554;530.8990;7.1785
PAFSKDKY;1.0000;0.0000;1.4023;6.2315;1297.2390;7.7750
PAGAAPEL;1.0000;0.0000;1.2588;4.8267;257.4041;6.6952
PAGPIRQA;1.0000;0.0000;1.2716;5.0037;315.6026;6.8313
PAGPPAQQ;4.0000;18.9771;1.2148;4.9480;591.9972;6.3257
PAGPPPPP;1.0000;0.0000;1.2007;3.8516;83.7638;5.9458
PAGPRPAP;1.0000;0.0000;1.2282;4.2922;139.1070;6.2844
PAGPTRQA;4.0000;20.1481;1.2488;5.4558;1062.2414;6.7160
PAGRPAKP;2.0000;6.5893;1.2565;4.9899;439.3000;6.5893
PAGRPKPQ;1.0000;0.0000;1.2608;4.7870;245.9203;6.6647
PAGRPTKP;2.0000;6.7928;1.2799;5.2547;595.8648;6.7928
PAGSPLPQ;5.0000;25.2536;1.2238;5.0289;726.4613;6.3134
PAIPTTAS;1.0000;0.0000;1.2996;5.0715;341.2288;6.8834
PAKPQLAQ;2.0000;6.7316;1.2471;5.1751;543.6933;6.7316
PAKSPGQG;1.0000;0.0000;1.2394;4.5952;197.1976;6.5173
PAKSRESL;1.0000;0.0000;1.3067;5.2579;422.8976;7.0267
PALSPQRP;3.0000;12.9428;1.2456;5.0126;552.2734;6.4714
PAMERRHP;1.0000;0.0000;1.4298;6.3258;1446.0894;7.8475
PAPAAARK;1.0000;0.0000;1.2502;4.7520;236.2001;6.6378
PAPAPAAA;1.0000;0.0000;1.2006;4.1134;113.2348;6.1470
PAPGPGAA;1.0000;0.0000;1.2041;4.1859;123.0903;6.2027
PAPGPGTA;1.0000;0.0000;1.2307;4.4507;166.9634;6.4062
PAPGQPAG;1.0000;0.0000;1.2103;4.2840;137.8146;6.2781
PAPMGGPP;1.0000;0.0000;1.2816;4.6603;212.5369;6.5673
PAPPHPHL;1.0000;0.0000;1.3949;5.4730;541.7664;7.1920
PAPPKASG;1.0000;0.0000;1.2356;4.3615;150.6736;6.3377
PAPPKVSG;1.0000;0.0000;1.2567;4.5846;194.7960;6.5091
PAPPRGVS;1.0000;0.0000;1.2484;4.5290;182.7240;6.4664
PAPPRPSL;5.0000;25.2785;1.2415;5.0370;733.2731;6.3196
PAPQGGPG;1.0000;0.0000;1.2117;4.3203;143.6867;6.3060
PAPQPAPQ;2.0000;6.2215;1.2153;4.5114;253.2155;6.2215
PAPQPAPT;3.0000;12.6992;1.2364;4.8541;460.1586;6.3496
PAPSAASR;2.0000;6.2777;1.2248;4.5846;275.4701;6.2777
PAPTKASG;1.0000;0.0000;1.2583;4.7256;229.1416;6.6176
PAPTPSVG;3.0000;12.9682;1.2518;5.0291;562.8599;6.4841
PAQAPAPQ;2.0000;6.2979;1.2134;4.6107;283.8994;6.2979
PAQKPQPH;1.0000;0.0000;1.3279;5.2527;420.4000;7.0227
PAQQRPPP;5.0000;25.6295;1.2393;5.1511;836.2778;6.4074
PASAPAPQ;1.0000;0.0000;1.2076;4.1260;114.8886;6.1567
PASPAMER;1.0000;0.0000;1.3459;5.3528;471.7228;7.0996
PASPATER;2.0000;6.8621;1.2956;5.3449;661.0559;6.8621
PASPSPQR;5.0000;25.1072;1.2328;4.9813;687.7264;6.2768
PASQAAPP;1.0000;0.0000;1.2076;4.1260;114.8886;6.1567
PASQATPM;1.0000;0.0000;1.3061;5.0639;338.2403;6.8775
PASYGNGK;1.0000;0.0000;1.3612;5.6907;696.0935;7.3594
PATAAAGG;2.0000;6.5589;1.2206;4.9504;419.7638;6.5589
PATAAPAP;1.0000;0.0000;1.2280;4.3782;153.5959;6.3505
PATAGGPP;1.0000;0.0000;1.2307;4.4507;166.9634;6.4062
PATATAER;1.0000;0.0000;1.2919;5.4935;554.6695;7.2077
PATERRHP;2.0000;7.6100;1.3786;6.3179;2026.4993;7.6100
PATRPPAS;1.0000;0.0000;1.2531;4.5345;183.8763;6.4706
PAVGSIGR;1.0000;0.0000;1.2808;5.1787;386.0404;6.9658
PAVNSLYS;3.0000;14.6193;1.3682;6.1032;1938.3889;7.3096
PDFILVRQ;3.0000;15.5716;1.3103;6.7227;3955.5134;7.7858
PDFVLIRQ;8.0000;54.5007;1.3103;7.1487;10548.0370;7.7858
PDLQRPES;2.0000;7.1166;1.3150;5.6759;967.7334;7.1166
PDSSKTPP;3.0000;13.4025;1.3005;5.3117;779.2715;6.7013
PDSSTSSP;1.0000;0.0000;1.2674;4.4654;169.8221;6.4176
PEEPSSSG;1.0000;0.0000;1.3047;4.8124;253.2149;6.6842
PEKFPLVE;3.0000;15.4691;1.3689;6.6560;3663.2451;7.7346
PELSLSFG;1.0000;0.0000;1.3230;5.3806;487.0617;7.1210
PEPAPPRP;5.0000;25.9812;1.2790;5.2655;953.9997;6.4953
PEPQQPPP;3.0000;12.9206;1.2675;4.9981;543.1493;6.4603
PERKPPPA;1.0000;0.0000;1.3085;4.9633;301.2591;6.8002
PERRPPPA;2.0000;6.7575;1.3001;5.2088;565.1833;6.7575
PERTSPAV;1.0000;0.0000;1.3108;5.2669;427.3099;7.0336
PESSSSSP;2.0000;6.2098;1.2487;4.4961;248.8018;6.2098
PESSVSVS;1.0000;0.0000;1.2937;4.8261;257.2423;6.6948
PFDKEPSK;1.0000;0.0000;1.3854;5.9201;906.4269;7.5356
PFIDAKYD;7.0000;49.1074;1.3983;7.6095;16771.7217;8.1846
PFIDSKYD;1.0000;0.0000;1.4287;6.6788;2171.2507;8.1188
PGAASASA;1.0000;0.0000;1.2008;4.1773;121.8731;6.1961
PGAATASA;1.0000;0.0000;1.2244;4.5276;182.4223;6.4653
PGAHSPGA;1.0000;0.0000;1.2886;4.8454;263.0117;6.7096
PGALPLGR;4.0000;20.1679;1.2427;5.4644;1072.8200;6.7226
PGALTLGR;1.0000;0.0000;1.2464;5.2265;407.8701;7.0025
PGAPPAAR;4.0000;19.0822;1.2261;4.9936;623.8762;6.3607
PGAPPATR;1.0000;0.0000;1.2516;4.6563;211.5523;6.5642
PGASVPSP;1.0000;0.0000;1.2248;4.2017;125.3434;6.2148
PGATLASQ;1.0000;0.0000;1.2380;4.7934;247.7234;6.6696
PGATPGPG;1.0000;0.0000;1.2319;4.4869;174.0772;6.4341
PGATPGSA;2.0000;6.4168;1.2295;4.7655;339.2823;6.4168
PGATTGPA;1.0000;0.0000;1.2492;4.8148;253.9137;6.6861
PGATVPSP;1.0000;0.0000;1.2518;4.5520;187.6164;6.4841
PGDTSGYD;1.0000;0.0000;1.3572;5.8459;832.2638;7.4786
PGGPTSTQ;1.0000;0.0000;1.2579;4.8274;257.6218;6.6958
PGGPTTHG;1.0000;0.0000;1.3286;5.4967;556.7214;7.2102
PGGPTTTH;1.0000;0.0000;1.3457;5.7252;724.2752;7.3859
PGGQQRQG;4.0000;20.3863;1.2218;5.5591;1196.4124;6.7954
PGGTAPSP;1.0000;0.0000;1.2323;4.3651;151.3033;6.3405
PGKLPSRS;1.0000;0.0000;1.2702;4.7848;245.2891;6.6630
PGKVLPPR;3.0000;13.7792;1.2829;5.5567;1033.2567;6.8896
PGPAGPIR;1.0000;0.0000;1.2757;4.8425;262.1324;6.7074
PGPAGPTR;4.0000;19.7763;1.2524;5.2946;882.2761;6.5921
PGPAGRPA;2.0000;6.3886;1.2274;4.7288;325.2251;6.3886
PGPAGRPK;1.0000;0.0000;1.2573;4.7251;229.0059;6.6172
PGPAGRPT;2.0000;6.5921;1.2524;4.9935;441.1358;6.5921
PGPERKPP;1.0000;0.0000;1.3093;4.9995;314.0942;6.8281
PGPERRPP;2.0000;6.7854;1.3010;5.2450;589.2626;6.7854
PGPGAASA;1.0000;0.0000;1.2032;4.1997;125.0623;6.2133
PGPGAATA;1.0000;0.0000;1.2266;4.5500;187.1957;6.4826
PGPGPQRQ;5.0000;26.1577;1.2373;5.3230;1019.2056;6.5394
PGPGTATA;2.0000;6.6861;1.2492;5.1158;507.8314;6.6861
PGPQRQGP;5.0000;26.1577;1.2373;5.3230;1019.2056;6.5394
PGPRTGPP;2.0000;6.5157;1.2568;4.8942;393.4591;6.5157
PGPSLPPS;1.0000;0.0000;1.2169;4.0469;104.8818;6.0959
PGPSTPIV;1.0000;0.0000;1.3009;4.9667;302.4427;6.8028
PGQAQLGP;1.0000;0.0000;1.2219;4.6492;209.8278;6.5588
PGQGQLGP;2.0000;6.5866;1.2220;4.9864;437.5399;6.5866
PGQPAGAA;1.0000;0.0000;1.2071;4.3834;154.5153;6.3545
PGQPQGMQ;3.0000;13.8927;1.2842;5.6305;1124.8763;6.9463
PGRGSHGQ;1.0000;0.0000;1.3056;5.3209;454.7219;7.0751
PGRGSHSQ;4.0000;20.9445;1.3129;5.8012;1580.9508;6.9815
PGSAAASA;1.0000;0.0000;1.2008;4.1773;121.8731;6.1961
PGSATASA;1.0000;0.0000;1.2272;4.4421;165.3124;6.3996
PGSGFSSS;1.0000;0.0000;1.2616;4.5005;176.8143;6.4445
PGSPQLSR;3.0000;13.0197;1.2454;5.0627;585.0270;6.5099
PGSSGGGG;4.0000;18.9225;1.2065;4.9243;576.0618;6.3075
PGSSLFSS;3.0000;13.0910;1.2744;5.1090;617.0880;6.5455
PGSVPSSA;1.0000;0.0000;1.2242;4.2155;127.3516;6.2254
PGTATAER;1.0000;0.0000;1.2894;5.5297;578.3008;7.2356
PGTATASA;1.0000;0.0000;1.2472;4.7924;247.4391;6.6688
PHADWAKC;1.0000;0.0000;1.6411;7.9105;8964.7950;9.0655
PHFPVVVK;1.0000;0.0000;1.3881;6.2831;1376.6531;7.8146
PHLNKSQS;3.0000;14.9207;1.3832;6.2992;2429.2710;7.4603
PHPHLNKS;3.0000;15.7411;1.4690;6.8330;4490.9206;7.8706
PHPQLNKS;8.0000;52.1481;1.3862;6.7114;6375.9200;7.4497
PHTDWAKC;2.0000;9.2690;1.6378;8.4763;24319.5131;9.2690
PHTDWAKY;4.0000;26.5196;1.5446;8.2190;25574.6287;8.8399
PIIAAAGG;1.0000;0.0000;1.2856;5.2141;402.0889;6.9930
PIPERTSP;1.0000;0.0000;1.3500;5.3592;475.2273;7.1045
PIQDQPTK;1.0000;0.0000;1.3197;5.7160;716.5984;7.3787
PIRQASQA;1.0000;0.0000;1.2717;5.0794;344.3418;6.8895
PITAAAGG;1.0000;0.0000;1.2629;5.0641;338.3302;6.8777
PIVQRPRI;1.0000;0.0000;1.3307;5.8471;833.3642;7.4795
PKASGAPP;2.0000;6.3377;1.2356;4.6626;301.3538;6.3377
PKASGVPP;1.0000;0.0000;1.2567;4.5846;194.7960;6.5091
PKPQLAQK;1.0000;0.0000;1.2697;5.1715;382.8395;6.9602
PKVSGASP;1.0000;0.0000;1.2555;4.5984;197.9166;6.5198
PLAAPPQK;1.0000;0.0000;1.2507;4.6766;216.5610;6.5799
PLAASFSS;3.0000;13.1668;1.2713;5.1583;653.1271;6.5834
PLGRQISQ;1.0000;0.0000;1.2760;5.2833;435.4395;7.0462
PLGRQTSQ;3.0000;13.8618;1.2539;5.6104;1099.1831;6.9309
PLIDQTFY;3.0000;16.2202;1.3667;7.1446;6429.2135;8.1101
PLIEQTFF;1.0000;0.0000;1.3498;6.5834;1945.4379;8.0455
PLIEQTYY;3.0000;16.5952;1.4053;7.3886;8514.1535;8.2976
PLIGDHQD;5.0000;31.4169;1.3561;7.0336;7303.9311;7.8542
PLIGEHQV;3.0000;15.6670;1.3562;6.7847;4248.2243;7.8335
PLIGEHVE;3.0000;16.1464;1.3800;7.0966;6083.3353;8.0732
PLINQTFY;1.0000;0.0000;1.3870;6.8097;2524.3703;8.2194
PLLGQPQP;2.0000;6.5834;1.2380;4.9822;435.4364;6.5834
PLPAGPRP;1.0000;0.0000;1.2423;4.4598;168.7227;6.4132
PLPQRLPS;5.0000;26.4010;1.2577;5.4021;1116.4074;6.6002
PLQQRPPP;4.0000;19.6087;1.2521;5.2219;811.4436;6.5362
PLQQRPTP;1.0000;0.0000;1.2682;4.9839;308.4981;6.8161
PLRPWAPQ;1.0000;0.0000;1.3879;5.7659;759.0333;7.4172
PLRPWGPQ;2.0000;7.4450;1.3883;6.1032;1582.7437;7.4450
PLSPQSGS;1.0000;0.0000;1.2237;4.2582;133.7688;6.2583
PLSQAQGR;1.0000;0.0000;1.2370;4.8685;270.1217;6.7274
PLTTQQPQ;3.0000;13.9710;1.2604;5.6815;1192.8596;6.9855
PLVEQTFF;3.0000;15.7964;1.3294;6.8689;4680.6822;7.8982
PMGGPPPI;1.0000;0.0000;1.3339;5.0750;342.6139;6.8861
PMLTAPNF;2.0000;7.7117;1.4030;6.4502;2360.0900;7.7117
PMPGGTAP;1.0000;0.0000;1.3047;5.0244;323.2183;6.8472
PMPRTGPP;2.0000;6.9289;1.3313;5.4317;730.5458;6.9289
PMTQGQGR;2.0000;7.3366;1.2965;5.9622;1345.5944;7.3366
PMVTAPHF;1.0000;0.0000;1.4390;6.3780;1535.7096;7.8876
PNFPVVIK;2.0000;7.8287;1.3839;6.6024;2811.8455;7.8287
PNGYMPDL;2.0000;7.9158;1.4381;6.7157;3203.9278;7.9158
PNGYMTDL;8.0000;57.3698;1.4045;7.6819;19489.4158;8.1957
PNHKEMLS;4.0000;24.6203;1.4608;7.3953;9907.9072;8.2068
PNHKEMLT;1.0000;0.0000;1.4081;7.1436;3707.4559;8.4760
PNHKPMLT;2.0000;8.0845;1.4453;6.9353;4125.0986;8.0845
PNHKPMVT;1.0000;0.0000;1.4491;6.6897;2198.4783;8.1271
PNHREMLT;2.0000;8.4333;1.4049;7.3890;6955.4166;8.4333
PNMPPPPA;1.0000;0.0000;1.3431;4.9607;300.3747;6.7983
PNPRDLFQ;1.0000;0.0000;1.3541;5.9807;971.9506;7.5822
PNQASKPG;1.0000;0.0000;1.2950;5.0313;325.7796;6.8525
PNQASKPS;1.0000;0.0000;1.2986;4.9095;283.1611;6.7589
PNQASKPT;1.0000;0.0000;1.3167;5.2598;423.8290;7.0281
PNSLPPAA;1.0000;0.0000;1.2758;4.6678;214.3810;6.5731
PPAAPSPG;1.0000;0.0000;1.2020;3.9648;95.4211;6.0328
PPAARPIQ;1.0000;0.0000;1.2787;4.8681;269.9903;6.7271
PPAARPPA;4.0000;18.7696;1.2264;4.8580;533.7107;6.2565
PPAGPPPP;1.0000;0.0000;1.2007;3.8516;83.7638;5.9458
PPAGSPLP;5.0000;24.6464;1.2179;4.8314;578.7257;6.1616
PPAIPTTA;1.0000;0.0000;1.3015;5.0577;335.8486;6.8728
PPAPGPGA;1.0000;0.0000;1.2050;4.0866;109.7854;6.1264
PPAPGPGT;1.0000;0.0000;1.2332;4.3513;148.9175;6.3299
PPAPGQPA;1.0000;0.0000;1.2102;4.1485;117.8952;6.1739
PPAQAPAP;2.0000;6.1461;1.2083;4.4133;226.1627;6.1461
PPAQQRPP;5.0000;25.6295;1.2393;5.1511;836.2778;6.4074
PPASAPAP;1.0000;0.0000;1.1996;3.9286;91.5210;6.0049
PPASPSPQ;5.0000;24.0583;1.2061;4.6401;464.3322;6.0146
PPATAAAG;2.0000;6.4547;1.2257;4.8148;359.0974;6.4547
PPATRPPA;1.0000;0.0000;1.2542;4.5207;180.9770;6.4600
PPGAHSPG;1.0000;0.0000;1.2914;4.7460;234.5859;6.6332
PPGGQQRQ;3.0000;13.3824;1.2332;5.2986;767.6271;6.6912
PPGKVLPP;3.0000;13.2548;1.2705;5.2155;697.6303;6.6274
PPGPAGPI;1.0000;0.0000;1.2566;4.5013;176.9830;6.4451
PPGPAGPT;4.0000;18.9896;1.2332;4.9534;595.6902;6.3299
PPGPGAAS;1.0000;0.0000;1.2044;4.1004;111.5444;6.1370
PPGPSLPP;1.0000;0.0000;1.2174;4.0331;103.2279;6.0852
PPGPSTPI;1.0000;0.0000;1.2841;4.6443;208.6561;6.5550
PPHPHLNK;1.0000;0.0000;1.4725;6.3420;1473.3707;7.8600
PPHPQLNK;5.0000;29.7565;1.3890;6.4935;3922.1198;7.4391
PPIIAAAG;1.0000;0.0000;1.2954;5.0785;343.9777;6.8888
PPIPERTS;1.0000;0.0000;1.3500;5.3592;475.2273;7.1045
PPITAAAG;1.0000;0.0000;1.2720;4.9285;289.4333;6.7735
PPKASGAP;2.0000;6.3377;1.2356;4.6626;301.3538;6.3377
PPKASGVP;1.0000;0.0000;1.2567;4.5846;194.7960;6.5091
PPKVSGAS;1.0000;0.0000;1.2555;4.5984;197.9166;6.5198
PPLAAPPQ;1.0000;0.0000;1.2231;4.2799;137.1520;6.2749
PPLPAGPR;1.0000;0.0000;1.2423;4.4598;168.7227;6.4132
PPLQQRPP;4.0000;19.6087;1.2521;5.2219;811.4436;6.5362
PPLQQRPT;1.0000;0.0000;1.2682;4.9839;308.4981;6.8161
PPNMPPPP;1.0000;0.0000;1.3436;4.8614;267.9110;6.7219
PPPAAPSP;1.0000;0.0000;1.1978;3.8292;81.6274;5.9285
PPPAGPPP;1.0000;0.0000;1.2007;3.8516;83.7638;5.9458
PPPAPGPG;2.0000;6.0500;1.2047;4.2883;195.8469;6.0500
PPPAPGQP;1.0000;0.0000;1.2103;4.0491;105.1517;6.0976
PPPAQAPA;2.0000;6.1461;1.2083;4.4133;226.1627;6.1461
PPPASAPA;1.0000;0.0000;1.1996;3.9286;91.5210;6.0049
PPPATAAA;2.0000;6.3505;1.2280;4.6792;307.1984;6.3505
PPPGAHSP;1.0000;0.0000;1.2905;4.6104;200.6819;6.5290
PPPGPGAA;1.0000;0.0000;1.2050;4.0866;109.7854;6.1264
PPPIIAAA;1.0000;0.0000;1.3012;4.9429;294.2646;6.7845
PPPIPERT;1.0000;0.0000;1.3520;5.3454;467.7345;7.0939
PPPITAAA;1.0000;0.0000;1.2774;4.7929;247.6029;6.6693
PPPPAAPS;1.0000;0.0000;1.1978;3.8292;81.6274;5.9285
PPPPAGPP;1.0000;0.0000;1.2007;3.8516;83.7638;5.9458
PPPPAPGQ;1.0000;0.0000;1.2103;4.0491;105.1517;6.0976
PPPPGAHS;1.0000;0.0000;1.2905;4.6104;200.6819;6.5290
PPPPGPGA;1.0000;0.0000;1.2047;3.9872;97.9183;6.0500
PPPPPAAP;1.0000;0.0000;1.1980;3.8154;80.3400;5.9179
PPPPPGAH;1.0000;0.0000;1.2911;4.5966;197.5176;6.5184
PPPPPGPG;1.0000;0.0000;1.2033;3.8879;87.3335;5.9736
PPPPPPAA;1.0000;0.0000;1.1980;3.8154;80.3400;5.9179
PPPPPPGA;1.0000;0.0000;1.2007;3.8516;83.7638;5.9458
PPPPPPGP;1.0000;0.0000;1.1981;3.7523;74.7083;5.8694
PPPPPPPG;1.0000;0.0000;1.1981;3.7523;74.7083;5.8694
PPPPPPSA;2.0000;5.8522;1.1951;4.0309;145.6192;5.8522
PPPPPPTN;1.0000;0.0000;1.2932;4.5524;187.7179;6.4844
PPPPPSAA;2.0000;5.9285;1.1978;4.1302;163.2670;5.9285
PPPPPTNV;1.0000;0.0000;1.3150;4.8749;272.0939;6.7323
PPPPSAAS;2.0000;5.9392;1.1976;4.1440;165.8828;5.9392
PPPPTNVT;1.0000;0.0000;1.3356;5.2390;413.7883;7.0121
PPPQGGPG;2.0000;6.2296;1.2138;4.5220;256.3202;6.2296
PPPQGGPP;5.0000;24.5017;1.2125;4.7843;548.1986;6.1254
PPPQGGPR;3.0000;12.7753;1.2362;4.9036;487.1608;6.3877
PPPQGQQH;4.0000;20.6922;1.3036;5.6918;1393.8519;6.8974
PPPSAASP;2.0000;5.9392;1.1976;4.1440;165.8828;5.9392
PPPTNVTA;1.0000;0.0000;1.3267;5.3383;463.9276;7.0885
PPQATRQA;1.0000;0.0000;1.2513;4.9156;285.1714;6.7636
PPQATRQT;3.0000;13.9342;1.2689;5.6575;1160.4222;6.9671
PPQGGPGQ;2.0000;6.3814;1.2171;4.7194;321.7547;6.3814
PPQGGPPQ;5.0000;25.1088;1.2187;4.9818;688.1417;6.2772
PPQGGPRQ;3.0000;13.0789;1.2373;5.1011;611.5214;6.5394
PPQGQQHL;4.0000;21.3078;1.3029;5.9588;1895.4218;7.1026
PPQKPPGP;5.0000;25.3046;1.2445;5.0455;740.4821;6.3261
PPQKPQPH;2.0000;6.9463;1.3342;5.4544;749.9323;6.9463
PPQPGPGP;5.0000;24.5017;1.2125;4.7843;548.1986;6.1254
PPQRPAPQ;1.0000;0.0000;1.2393;4.4522;167.2508;6.4074
PPQRPPPQ;2.0000;6.3310;1.2413;4.6539;298.3544;6.3310
PPQTQNSV;1.0000;0.0000;1.3079;5.2836;435.6112;7.0464
PPRDGSSD;1.0000;0.0000;1.2982;4.9798;307.0481;6.8129
PPRGVSAP;1.0000;0.0000;1.2484;4.5290;182.7240;6.4664
PPRPSLSQ;5.0000;25.6226;1.2473;5.1489;834.1314;6.4057
PPRRLPPG;1.0000;0.0000;1.2649;4.7016;222.8896;6.5991
PPRRLPSG;2.0000;6.6097;1.2635;5.0164;452.9250;6.6097
PPRSRSPS;2.0000;6.3215;1.2511;4.6415;294.1337;6.3215
PPSAASPG;2.0000;6.0434;1.2015;4.2796;193.9103;6.0434
PPSGQQRQ;1.0000;0.0000;1.2390;4.6997;222.3994;6.5976
PPSNYKTD;1.0000;0.0000;1.4204;6.1137;1132.8185;7.6845
PPSSSSSS;2.0000;5.8289;1.1916;4.0006;140.6222;5.8289
PPTASPGP;1.0000;0.0000;1.2316;4.2296;129.4346;6.2363
PPTNVTAV;1.0000;0.0000;1.3231;5.6607;672.4469;7.3363
PPTPVTPV;2.0000;6.8206;1.2962;5.2908;621.1683;6.8206
PPTQGQGR;1.0000;0.0000;1.2503;4.9881;309.9884;6.8193
PPTTQQPR;5.0000;27.5630;1.2802;5.7800;1725.0175;6.8907
PPVAGGPP;1.0000;0.0000;1.2272;4.3096;141.9366;6.2978
PPVQGRST;3.0000;13.6435;1.2701;5.4684;933.3621;6.8217
PQAAPAQK;1.0000;0.0000;1.2381;4.7064;224.1305;6.6028
PQAAPPQK;1.0000;0.0000;1.2437;4.6071;199.9066;6.5264
PQAPQAAP;1.0000;0.0000;1.2134;4.3097;141.9462;6.2979
PQAPSGLM;1.0000;0.0000;1.2936;5.0030;315.3384;6.8307
PQAPTGLM;1.0000;0.0000;1.3078;5.3533;471.9907;7.1000
PQATRQAS;2.0000;6.7742;1.2491;5.2305;579.4829;6.7742
PQATRQTS;3.0000;13.9554;1.2661;5.6713;1179.0115;6.9777
PQATSGLM;1.0000;0.0000;1.3052;5.3671;479.5517;7.1106
PQGGPGQP;3.0000;12.7628;1.2171;4.8955;482.6352;6.3814
PQGGPPQP;5.0000;25.1088;1.2187;4.9818;688.1417;6.2772
PQGGPRQA;3.0000;13.2316;1.2308;5.2005;685.6207;6.6158
PQGMQPPG;3.0000;13.5891;1.2890;5.4330;896.1213;6.7945
PQGQQHLS;5.0000;28.4529;1.3002;6.0695;2407.2321;7.1132
PQGQQPLS;1.0000;0.0000;1.2299;4.6255;204.1923;6.5406
PQGQQPVS;2.0000;6.5832;1.2366;4.9820;435.3044;6.5832
PQIKSAKS;1.0000;0.0000;1.3096;5.2487;418.4381;7.0196
PQKPPGPA;5.0000;25.6100;1.2429;5.1448;830.2080;6.4025
PQKPQPHP;2.0000;6.9463;1.3342;5.4544;749.9323;6.9463
PQKSASPH;1.0000;0.0000;1.3262;5.0829;345.7228;6.8921
PQKTASPH;1.0000;0.0000;1.3451;5.4332;517.4688;7.1614
PQLAQKPS;5.0000;26.6636;1.2530;5.4875;1231.7595;6.6659
PQLGQPQP;1.0000;0.0000;1.2315;4.6117;200.9727;6.5300
PQLNKSQS;8.0000;49.2765;1.3038;6.1777;3448.9222;7.0395
PQLSRASG;2.0000;6.5862;1.2402;4.9859;437.2758;6.5862
PQLSRASS;1.0000;0.0000;1.2431;4.5631;190.0330;6.4926
PQPAPQPA;2.0000;6.2215;1.2153;4.5114;253.2155;6.2215
PQPAPTPS;3.0000;12.5677;1.2369;4.7686;417.0006;6.2838
PQPGPGPQ;5.0000;25.1088;1.2187;4.9818;688.1417;6.2772
PQPHPQLN;3.0000;14.5719;1.3659;6.0724;1870.8757;7.2860
PQPLAASF;3.0000;13.4279;1.2745;5.3282;794.2040;6.7139
PQPPPPPP;4.0000;17.7510;1.2044;4.4163;320.9494;5.9170
PQPPRSRS;2.0000;6.4627;1.2574;4.8252;363.3989;6.4627
PQPQRSGS;1.0000;0.0000;1.2382;4.5160;180.0087;6.4564
PQPRPPPQ;3.0000;12.6620;1.2413;4.8300;447.5349;6.3310
PQQPASQA;2.0000;6.3839;1.2178;4.7227;322.9496;6.3839
PQQPPPAP;2.0000;6.1451;1.2158;4.4120;225.8475;6.1451
PQQPPPPP;1.0000;0.0000;1.2151;4.0117;100.7136;6.0688
PQQPVSQA;1.0000;0.0000;1.2361;4.6447;208.7557;6.5554
PQQQRSPG;3.0000;13.1952;1.2390;5.1768;667.2071;6.5976
PQQSASQA;2.0000;6.3945;1.2165;4.7365;328.1232;6.3945
PQRDASPG;1.0000;0.0000;1.2640;4.8335;259.4312;6.7004
PQRLPSPT;5.0000;26.6996;1.2705;5.4992;1248.5050;6.6749
PQRPAPQG;1.0000;0.0000;1.2366;4.5878;195.5074;6.5116
PQRPGGPT;3.0000;13.3350;1.2564;5.2678;740.8520;6.6675
PQRPLTTQ;3.0000;14.1919;1.2720;5.8252;1407.4523;7.0959
PQRPPPQG;2.0000;6.4352;1.2406;4.7894;348.7594;6.4352
PQRQAGAP;1.0000;0.0000;1.2306;4.6871;219.1982;6.5879
PQRQAGPP;4.0000;19.5347;1.2366;5.1898;782.0449;6.5116
PQRQGPPL;5.0000;26.5617;1.2472;5.4544;1185.6604;6.6404
PQRSGSPS;1.0000;0.0000;1.2338;4.3324;145.6972;6.3153
PQSGSPQQ;3.0000;12.6920;1.2212;4.8495;457.6969;6.3460
PQSGTLKD;1.0000;0.0000;1.2849;5.4208;510.1326;7.1519
PQSGTLKE;2.0000;7.2133;1.2972;5.8018;1118.6554;7.2133
PQTKPAKS;1.0000;0.0000;1.2886;5.0849;346.5356;6.8937
PQTKSAKS;1.0000;0.0000;1.2864;5.0987;352.0870;6.9043
PQTQNSVV;1.0000;0.0000;1.3026;5.6060;631.4035;7.2942
PRDGSSDY;1.0000;0.0000;1.3680;5.7012;704.5264;7.3674
PRDLFQFT;1.0000;0.0000;1.3198;6.3306;1454.0530;7.8511
PRGVSAPT;1.0000;0.0000;1.2675;4.8931;277.8811;6.7463
PRILLVID;3.0000;15.6119;1.3013;6.7489;4076.6639;7.8060
PRPAPMGG;1.0000;0.0000;1.3014;5.0015;314.7901;6.8296
PRPPPQGG;3.0000;12.7753;1.2362;4.9036;487.1608;6.3877
PRPPVQGR;1.0000;0.0000;1.2691;4.9545;298.2284;6.7935
PRPSGPGP;5.0000;24.9859;1.2302;4.9418;657.1827;6.2465
PRPSLSQD;5.0000;26.9427;1.2788;5.5783;1367.4953;6.7357
PRQAQSPQ;3.0000;13.1395;1.2386;5.1406;639.9427;6.5698
PRQPQRDA;1.0000;0.0000;1.2752;5.2227;406.1177;6.9996
PRQQQRDA;1.0000;0.0000;1.2573;5.4202;509.7887;7.1514
PRQRDASP;1.0000;0.0000;1.2824;5.0391;328.7117;6.8585
PRQRQRDA;2.0000;7.2619;1.2661;5.8649;1202.9993;7.2619
PRRLPPGP;1.0000;0.0000;1.2649;4.7016;222.8896;6.5991
PRRLPSGP;2.0000;6.6097;1.2635;5.0164;452.9250;6.6097
PRSRSPSQ;2.0000;6.4733;1.2563;4.8390;369.2205;6.4733
PRTGPPTT;5.0000;27.8850;1.2957;5.8848;1946.1032;6.9713
PSAASPGA;2.0000;6.1197;1.2017;4.3790;217.4088;6.1197
PSAASRKA;2.0000;6.5827;1.2528;4.9813;434.9563;6.5827
PSASLSSH;1.0000;0.0000;1.3019;4.7833;244.8587;6.6618
PSDLPSYT;1.0000;0.0000;1.3597;5.4262;513.3099;7.1560
PSEDEAKA;3.0000;14.6930;1.3431;6.1511;2048.4197;7.3465
PSEEPPAI;1.0000;0.0000;1.3533;5.2626;425.2131;7.0303
PSGLMEPP;1.0000;0.0000;1.3433;5.2155;402.7554;6.9941
PSGPGPAG;5.0000;24.6593;1.2063;4.8356;581.5214;6.1648
PSGPPAQQ;1.0000;0.0000;1.2162;4.2604;134.1130;6.2600
PSGPSLPP;1.0000;0.0000;1.2169;4.0469;104.8818;6.0959
PSGPSLPS;1.0000;0.0000;1.2165;4.0607;106.5623;6.1065
PSGQQRQG;1.0000;0.0000;1.2311;4.8353;259.9721;6.7018
PSINSLES;3.0000;14.4565;1.3704;5.9973;1715.8738;7.2282
PSINSLHS;2.0000;7.4094;1.4108;6.0568;1500.4485;7.4094
PSKSGSAA;1.0000;0.0000;1.2337;4.3891;155.5400;6.3589
PSLPPSSS;2.0000;6.0129;1.2123;4.2399;185.2497;6.0129
PSLPSSSS;1.0000;0.0000;1.2120;3.9527;94.1035;6.0235
PSLSQDEV;5.0000;28.4511;1.3100;6.0689;2405.6007;7.1128
PSMAQTGP;1.0000;0.0000;1.3065;5.1001;352.6509;6.9054
PSNYKTDR;1.0000;0.0000;1.3998;6.4549;1677.8069;7.9467
PSPATAGG;1.0000;0.0000;1.2295;4.4645;169.6382;6.4168
PSPGALPL;4.0000;19.1004;1.2313;5.0015;629.5840;6.3668
PSPGATTG;1.0000;0.0000;1.2541;4.7293;230.0992;6.6203
PSPGSSGG;4.0000;18.3291;1.2053;4.6669;428.3365;6.1097
PSPLRPWA;1.0000;0.0000;1.3865;5.5823;614.3630;7.2760
PSPLRPWG;2.0000;7.3038;1.3878;5.9195;1281.0764;7.3038
PSPQRQAG;5.0000;26.0888;1.2351;5.3005;993.2174;6.5222
PSPTAAPQ;2.0000;6.3602;1.2355;4.6918;311.6847;6.3602
PSPTSAPQ;2.0000;6.2944;1.2362;4.6063;282.4516;6.2944
PSPTSVPQ;1.0000;0.0000;1.2581;4.5283;182.5774;6.4659
PSQDVPPP;4.0000;19.5164;1.2692;5.1819;774.9052;6.5055
PSQDVPSP;1.0000;0.0000;1.2681;4.5936;196.8259;6.5161
PSQQRLSP;3.0000;13.1149;1.2493;5.1245;628.2361;6.5574
PSRSSVSS;1.0000;0.0000;1.2469;4.3493;148.5711;6.3283
PSSAGPGS;1.0000;0.0000;1.2032;4.0286;102.7008;6.0818
PSSSGPST;1.0000;0.0000;1.2297;4.1716;121.0824;6.1917
PSSSSSLA;1.0000;0.0000;1.2132;4.0521;105.5084;6.0998
PSSSSSSS;3.0000;11.6790;1.1916;4.1905;214.3200;5.8395
PSTPIVQR;1.0000;0.0000;1.3124;5.3698;481.0319;7.1126
PSTVGGVR;1.0000;0.0000;1.2690;5.2518;419.9409;7.0220
PSVGSSFF;3.0000;14.0118;1.3360;5.7080;1229.8475;7.0059
PSVLKAGH;1.0000;0.0000;1.3324;5.5966;624.5651;7.2870
PSVNSLHS;3.0000;14.5241;1.3796;6.0413;1805.0234;7.2620
PSYSRSES;1.0000;0.0000;1.3610;5.2438;416.1037;7.0158
PSYTRPSY;1.0000;0.0000;1.4198;5.7924;782.4757;7.4375
PTAAPQQS;2.0000;6.5120;1.2375;4.8893;391.2516;6.5120
PTASLSSH;1.0000;0.0000;1.3270;5.1336;366.4997;6.9311
PTASPGPE;1.0000;0.0000;1.2806;4.7389;232.6698;6.6278
PTDEGVAP;1.0000;0.0000;1.3125;5.4769;544.1777;7.1950
PTFPVVVK;3.0000;15.0437;1.3275;6.3793;2663.8101;7.5219
PTGLMEPP;1.0000;0.0000;1.3597;5.5658;602.8329;7.2633
PTKASGAP;1.0000;0.0000;1.2583;4.7256;229.1416;6.6176
PTKPPVAG;1.0000;0.0000;1.2773;4.9349;291.5683;6.7784
PTKPQLAQ;2.0000;6.9351;1.2653;5.4399;737.4623;6.9351
PTNVTAVG;1.0000;0.0000;1.2994;5.7963;786.0481;7.4405
PTPPLPAG;1.0000;0.0000;1.2456;4.4827;173.2403;6.4309
PTPQGQQH;1.0000;0.0000;1.3144;5.4538;529.9221;7.1773
PTPSVGSS;3.0000;12.8579;1.2523;4.9574;518.2412;6.4289
PTPVTPVV;2.0000;7.0684;1.3009;5.6132;900.3621;7.0684
PTQGQGRQ;1.0000;0.0000;1.2367;5.1856;389.1208;6.9711
PTQRPSEE;1.0000;0.0000;1.3395;5.5520;593.3007;7.2527
PTRQASQA;4.0000;20.3226;1.2491;5.5315;1158.9692;6.7742
PTSAPQQP;2.0000;6.4356;1.2415;4.7900;348.9660;6.4356
PTSPAKSR;1.0000;0.0000;1.2824;4.8457;263.1037;6.7098
PTSTQVNA;1.0000;0.0000;1.3105;5.5496;591.6847;7.2509
PTSVPQQP;1.0000;0.0000;1.2610;4.7120;225.5729;6.6071
PTTASSAV;1.0000;0.0000;1.2686;4.8937;278.0457;6.7467
PTTGTITT;1.0000;0.0000;1.2955;6.0869;1098.4061;7.6639
PTTHGDAP;1.0000;0.0000;1.3571;5.7542;748.8894;7.4082
PTTQQPRP;5.0000;27.5630;1.2802;5.7800;1725.0175;6.8907
PTTTHGDA;1.0000;0.0000;1.3449;6.1184;1138.8701;7.6880
PVAGGPGA;5.0000;25.9135;1.2216;5.2435;930.1348;6.4784
PVAGGPPN;1.0000;0.0000;1.2825;4.8813;274.1045;6.7372
PVASPAAP;3.0000;12.5054;1.2229;4.7281;398.0085;6.2527
PVPRTGPP;1.0000;0.0000;1.2754;4.7800;243.9404;6.6593
PVQGRSTS;3.0000;13.6647;1.2680;5.4822;948.3140;6.8323
PVSPQSGS;2.0000;6.3009;1.2311;4.6146;285.1781;6.3009
PVSQAQPL;1.0000;0.0000;1.2426;4.7142;226.1472;6.6088
PVTNYEQQ;1.0000;0.0000;1.3614;6.5005;1768.3081;7.9818
PVTPVVQR;2.0000;7.2025;1.2808;5.7877;1100.7287;7.2025
PVTQGQGR;1.0000;0.0000;1.2451;5.3105;449.3187;7.0671
PVVIKLGH;2.0000;7.8429;1.3430;6.6209;2872.6200;7.8429
PVVQRPRI;2.0000;7.3322;1.3044;5.9565;1336.7046;7.3322
PVVTMAAY;1.0000;0.0000;1.3766;6.2188;1278.4686;7.7652
PVVVKIGH;3.0000;15.7711;1.3455;6.8525;4592.9039;7.8856
PVVVKLGH;1.0000;0.0000;1.3197;6.1282;1151.9097;7.6956
PVVVKMGH;4.0000;24.0233;1.3718;7.1364;7354.0166;8.0078
PWAPQIKS;1.0000;0.0000;1.4339;6.0824;1092.6812;7.6604
PWGPQTKP;1.0000;0.0000;1.4105;5.9549;943.4753;7.5624
PWGPQTKS;1.0000;0.0000;1.4083;5.9687;958.5891;7.5730
PWVFAQLV;1.0000;0.0000;1.4142;6.6270;2045.4044;8.0790
PWVFAQMV;6.0000;41.9555;1.4738;7.8112;19587.3826;8.3911
PWVFSHLL;1.0000;0.0000;1.5070;7.0335;3266.2772;8.3914
PWVFSQLI;3.0000;16.3211;1.4617;7.2102;6933.6270;8.1605
PYIDAKFS;1.0000;0.0000;1.4207;6.3488;1484.8822;7.8652
QAAPAQKP;1.0000;0.0000;1.2381;4.7064;224.1305;6.6028
QAAPPQKP;1.0000;0.0000;1.2437;4.6071;199.9066;6.5264
QAAPPTQG;1.0000;0.0000;1.2338;4.7101;225.0671;6.6056
QAEFRDIT;1.0000;0.0000;1.2873;6.6290;2050.1480;8.0805
QAEFSDLN;4.0000;23.3954;1.3456;6.8641;5374.8735;7.7985
QAEFSELN;6.0000;39.2996;1.3571;7.1201;8839.7863;7.8599
QAGAPQAT;1.0000;0.0000;1.2256;4.8094;252.3396;6.6819
QAGPGPRT;2.0000;6.7439;1.2487;5.1910;553.7469;6.7439
QAGPMPRT;2.0000;7.1570;1.3164;5.7285;1028.1515;7.1570
QAGPPQAT;4.0000;19.8167;1.2338;5.3121;900.2819;6.6056
QAGPVPRT;1.0000;0.0000;1.2623;5.0768;343.3178;6.8875
QALPRQPQ;1.0000;0.0000;1.2413;4.9166;285.4990;6.7644
QALPRQQQ;1.0000;0.0000;1.2286;5.1141;358.3801;6.9161
QALPRQRD;1.0000;0.0000;1.2599;5.4897;552.2579;7.2048
QALPRQRQ;2.0000;7.0266;1.2393;5.5588;845.7073;7.0266
QAPAPQPA;2.0000;6.2979;1.2134;4.6107;283.8994;6.2979
QAPPKASG;2.0000;6.4895;1.2385;4.8600;378.2836;6.4895
QAPQAAPA;1.0000;0.0000;1.2100;4.4090;159.1474;6.3742
QAPQAAPP;1.0000;0.0000;1.2134;4.3097;141.9462;6.2979
QAPQATSG;1.0000;0.0000;1.2319;4.7239;228.6727;6.6162
QAPSGLME;1.0000;0.0000;1.3275;5.5123;566.8284;7.2222
QAPTGLME;1.0000;0.0000;1.3259;5.8626;848.4112;7.4915
QAQGRQSR;1.0000;0.0000;1.2328;5.1402;369.3109;6.9362
QAQLGPQL;1.0000;0.0000;1.2207;4.9780;306.4104;6.8115
QAQPLSQA;1.0000;0.0000;1.2227;4.6886;219.5801;6.5891
QAQSPQPP;2.0000;6.3075;1.2209;4.6233;288.0455;6.3075
QAQSPQPQ;1.0000;0.0000;1.2226;4.5198;180.7863;6.4593
QASISGPA;2.0000;6.5903;1.2554;4.9912;439.9395;6.5903
QASKPGAT;1.0000;0.0000;1.2545;4.9231;287.6367;6.7693
QASKPSAS;1.0000;0.0000;1.2383;4.4510;167.0287;6.4065
QASKPTAS;1.0000;0.0000;1.2602;4.8013;250.0079;6.6757
QASQAGPG;2.0000;6.4405;1.2102;4.7964;351.5446;6.4405
QASQAGPM;2.0000;6.8537;1.2800;5.3338;652.7236;6.8537
QASQAGPV;1.0000;0.0000;1.2264;4.6822;217.9537;6.5841
QATPMTQG;2.0000;7.3264;1.3021;5.9489;1325.1633;7.3264
QATPVTQG;1.0000;0.0000;1.2503;5.2972;442.4963;7.0569
QATRQASI;2.0000;7.1693;1.2727;5.7445;1047.3182;7.1693
QATRQTSV;3.0000;14.4510;1.2544;5.9937;1708.9339;7.2255
QATSGLME;1.0000;0.0000;1.3216;5.8764;862.0022;7.5021
QAVKQTAA;3.0000;14.2609;1.2388;5.8701;1482.1529;7.1305
QDAAGLVS;1.0000;0.0000;1.2479;5.1810;387.0894;6.9676
QDEDKQLI;4.0000;24.0768;1.2494;7.1596;7553.1915;8.0256
QDEVKAET;4.0000;23.8170;1.2686;7.0469;6634.1390;7.9390
QDEYKQLI;1.0000;0.0000;1.2878;6.8495;2642.8233;8.2500
QDIASVVA;8.0000;51.1078;1.2871;6.5181;5103.4906;7.3011
QDITSVVA;3.0000;15.0092;1.2900;6.3569;2595.8706;7.5046
QDKPWVFS;1.0000;0.0000;1.4621;6.7781;2434.2647;8.1952
QDQPTKPP;1.0000;0.0000;1.2976;5.2019;396.4950;6.9836
QDVPPPAT;2.0000;6.8511;1.2852;5.3305;650.1971;6.8511
QDVPPPII;1.0000;0.0000;1.3513;5.5941;622.8176;7.2851
QDVPPPIT;1.0000;0.0000;1.3278;5.4442;524.0590;7.1698
QDVPSPAT;1.0000;0.0000;1.2831;5.0432;330.3049;6.8617
QEEDRRQI;1.0000;0.0000;1.2527;6.6561;2115.2534;8.1014
QERVNPFD;1.0000;0.0000;1.3403;6.5455;1862.2330;8.0163
QFQDKPWV;1.0000;0.0000;1.4280;6.9618;3007.4832;8.3363
QFSFAGKG;1.0000;0.0000;1.3134;5.7100;711.6778;7.3741
QFTKFPSV;1.0000;0.0000;1.3498;6.0260;1023.9844;7.6170
QGASILGA;1.0000;0.0000;1.2498;5.0789;344.1451;6.8891
QGEEPQKS;1.0000;0.0000;1.3148;5.5765;610.2812;7.2715
QGEEPQKT;1.0000;0.0000;1.3043;5.9268;913.4498;7.5408
QGEESKKP;1.0000;0.0000;1.3330;5.7757;767.6395;7.4247
QGEGLNNP;1.0000;0.0000;1.3358;6.0049;999.4175;7.6008
QGGPGQPQ;3.0000;13.0664;1.2159;5.0930;605.8406;6.5332
QGGPPQPG;5.0000;25.5257;1.2171;5.1174;804.3962;6.3814
QGGPRQAQ;3.0000;13.5352;1.2229;5.3979;860.6415;6.7676
QGMQPPGK;3.0000;14.1990;1.3062;5.8298;1414.9206;7.0995
QGPPLQQR;5.0000;27.1689;1.2406;5.6518;1488.3266;6.7922
QGPPQKPP;5.0000;25.9117;1.2488;5.2430;929.5085;6.4779
QGQGRQSR;4.0000;20.8922;1.2308;5.7785;1540.1886;6.9641
QGQLGPLL;2.0000;6.8928;1.2233;5.3848;692.1611;6.8928
QGQQHLSG;5.0000;28.8697;1.2842;6.2051;2813.9018;7.2174
QGQQPLSP;1.0000;0.0000;1.2299;4.6255;204.1923;6.5406
QGQQPVSP;2.0000;6.5832;1.2366;4.9820;435.3044;6.5832
QGRQSRPV;5.0000;27.8235;1.2567;5.8648;1901.7900;6.9559
QGRSTSQQ;3.0000;13.7762;1.2465;5.5547;1030.9091;6.8881
QGSAMLEQ;1.0000;0.0000;1.3097;5.7098;711.5238;7.3740
QHAFGMAE;3.0000;16.1676;1.3947;7.1104;6180.7207;8.0838
QHAFSMAR;4.0000;23.5828;1.4011;6.9453;5901.9937;7.8609
QHAYSMAL;3.0000;15.8599;1.4234;6.9102;4908.7259;7.9300
QHDFQDIA;5.0000;32.8054;1.3364;7.4852;12284.8975;8.2014
QHDYQDIT;2.0000;8.5309;1.3190;7.5160;8050.3993;8.5309
QHLSGLGP;5.0000;28.4763;1.3040;6.0771;2428.4154;7.1191
QIADLVSG;1.0000;0.0000;1.2792;5.5958;623.9903;7.2864
QIAMSDRY;8.0000;56.4421;1.3960;7.5095;15980.3282;8.0632
QIKSAKSP;1.0000;0.0000;1.3096;5.2487;418.4381;7.0196
QISQQPAG;1.0000;0.0000;1.2569;4.9719;304.2734;6.8069
QITLTEKY;1.0000;0.0000;1.2690;6.9509;2969.9796;8.3280
QKIGNNYK;4.0000;25.3781;1.3260;7.7240;14464.6492;8.4594
QKIGQNYK;5.0000;32.6872;1.3176;7.4467;11753.0170;8.1718
QKIGSNYK;3.0000;16.0613;1.3727;7.0412;5707.7535;8.0306
QKPPGPAG;5.0000;26.0269;1.2408;5.2804;970.4622;6.5067
QKPQPHPQ;3.0000;14.1963;1.3308;5.8280;1412.0548;7.0981
QKPSQDVP;5.0000;27.8487;1.2896;5.8730;1919.8289;6.9622
QKSASPHP;1.0000;0.0000;1.3262;5.0829;345.7228;6.8921
QKTASPHP;1.0000;0.0000;1.3451;5.4332;517.4688;7.1614
QLAQKPSQ;5.0000;27.2707;1.2464;5.6850;1546.1933;6.8177
QLDFQDIT;1.0000;0.0000;1.2540;6.5730;1922.1010;8.0375
QLGPLLGQ;2.0000;6.8928;1.2233;5.3848;692.1611;6.8928
QLGPQLGQ;1.0000;0.0000;1.2193;5.0143;319.4650;6.8394
QLGQPQPR;1.0000;0.0000;1.2406;4.9529;297.6626;6.7922
QLIKIFHS;3.0000;16.4581;1.3769;7.2993;7682.9223;8.2290
QLITDLVI;2.0000;7.9754;1.2358;6.7932;3502.8828;7.9754
QLITELVI;1.0000;0.0000;1.2436;6.5722;1920.3385;8.0368
QLIVELVV;5.0000;31.4299;1.2299;7.0378;7339.5434;7.8575
QLLSRTPA;3.0000;13.9129;1.2599;5.6437;1142.0951;6.9565
QLLVPGAS;1.0000;0.0000;1.2402;4.9193;286.3761;6.7664
QLLVPGAT;1.0000;0.0000;1.2440;5.2696;428.6411;7.0357
QLMADLVV;3.0000;15.4935;1.2694;6.6719;3730.7942;7.7468
QLNKSQSL;8.0000;50.7129;1.2932;6.4447;4689.9948;7.2447
QLPMPGGT;1.0000;0.0000;1.3068;5.3895;492.0995;7.1278
QLQRRLGR;1.0000;0.0000;1.2126;5.7047;707.3636;7.3701
QLSRASGG;2.0000;6.6904;1.2327;5.1215;511.1490;6.6904
QLSRASSG;1.0000;0.0000;1.2385;4.6987;222.1381;6.5968
QLVAIYKT;1.0000;0.0000;1.2953;6.4992;1765.6472;7.9808
QMVAIFKT;2.0000;8.1668;1.3087;7.0423;4666.3632;8.1668
QMVRLHKK;4.0000;24.9962;1.2872;7.5583;11953.4216;8.3321
QNAAFSDF;1.0000;0.0000;1.3623;6.1424;1170.8594;7.7065
QNSVVEDA;1.0000;0.0000;1.3181;6.0825;1092.8156;7.6605
QNTDWSKY;1.0000;0.0000;1.4829;7.5555;5956.9568;8.7926
QNVCRPSM;1.0000;0.0000;1.5048;7.0160;3201.0073;8.3780
QNYKAYMR;5.0000;34.5046;1.3877;8.0378;23211.0807;8.6261
QPAGAAPE;1.0000;0.0000;1.2522;4.7572;237.6089;6.6418
QPAGPPAQ;4.0000;18.9771;1.2148;4.9480;591.9972;6.3257
QPAPQPAP;2.0000;6.2215;1.2153;4.5114;253.2155;6.2215
QPAPTPSV;3.0000;13.0633;1.2561;5.0910;604.4318;6.5317
QPASQAAP;1.0000;0.0000;1.2124;4.3235;144.2203;6.3085
QPASQATP;1.0000;0.0000;1.2375;4.5883;195.6232;6.5120
QPGPGPQR;5.0000;26.1577;1.2373;5.3230;1019.2056;6.5394
QPHPQLNK;3.0000;15.1818;1.3715;6.4691;2953.9929;7.5909
QPLAASFS;3.0000;13.4491;1.2729;5.3420;806.9268;6.7246
QPLSPQSG;1.0000;0.0000;1.2285;4.4418;165.2717;6.3994
QPLSQAQG;1.0000;0.0000;1.2227;4.7249;228.9354;6.6170
QPPGKVLP;3.0000;13.5583;1.2679;5.4130;875.7167;6.7792
QPPLAAPP;1.0000;0.0000;1.2231;4.2799;137.1520;6.2749
QPPPAPGP;2.0000;6.0976;1.2103;4.3502;210.3130;6.0976
QPPPPPPA;1.0000;0.0000;1.2067;3.9135;89.9521;5.9934
QPPPPPPG;1.0000;0.0000;1.2093;3.9498;93.7853;6.0212
QPPPPPPP;1.0000;0.0000;1.2044;3.8142;80.2280;5.9170
QPPPPPPS;2.0000;5.9276;1.2043;4.1290;163.0394;5.9276
QPPRDGSS;1.0000;0.0000;1.2682;4.7479;235.0992;6.6347
QPPRSRSP;2.0000;6.4627;1.2574;4.8252;363.3989;6.4627
QPQGMQPP;3.0000;13.6842;1.2924;5.4949;962.3067;6.8421
QPQPRPPP;3.0000;12.6620;1.2413;4.8300;447.5349;6.3310
QPQRDASP;1.0000;0.0000;1.2671;4.8954;278.5925;6.7480
QPQRSGSP;1.0000;0.0000;1.2382;4.5160;180.0087;6.4564
QPQSGTLK;3.0000;13.9472;1.2612;5.6660;1171.7988;6.9736
QPRPPPQG;3.0000;12.8704;1.2406;4.9655;523.1419;6.4352
QPRPPVQG;1.0000;0.0000;1.2538;4.8108;252.7569;6.6830
QPRPSGPG;5.0000;25.5930;1.2351;5.1393;824.9457;6.3983
QPSGPPAQ;1.0000;0.0000;1.2162;4.2604;134.1130;6.2600
QPTKPPVA;1.0000;0.0000;1.2802;4.9968;313.1032;6.8260
QPTQRPSE;1.0000;0.0000;1.3001;5.2401;414.3232;7.0130
QPVSPQSG;2.0000;6.4420;1.2356;4.7983;352.3346;6.4420
QPVSQAQP;1.0000;0.0000;1.2361;4.6447;208.7557;6.5554
QPVTNYEQ;1.0000;0.0000;1.3614;6.5005;1768.3081;7.9818
QQERVNPF;1.0000;0.0000;1.3320;6.3136;1425.8764;7.8381
QQGEEPQK;2.0000;7.4127;1.2949;6.0612;1507.9819;7.4127
QQGEESKK;1.0000;0.0000;1.3028;5.9732;963.5959;7.5765
QQHLSGLG;5.0000;29.0834;1.2877;6.2746;3048.3193;7.2709
QQPAGPPA;4.0000;18.9771;1.2148;4.9480;591.9972;6.3257
QQPASQAA;1.0000;0.0000;1.2131;4.5210;181.0387;6.4603
QQPASQAT;1.0000;0.0000;1.2346;4.7858;245.5624;6.6638
QQPLSPQS;1.0000;0.0000;1.2327;4.5037;177.4790;6.4470
QQPPPAPG;2.0000;6.2494;1.2170;4.5476;264.0041;6.2494
QQPPPPPP;1.0000;0.0000;1.2151;4.0117;100.7136;6.0688
QQPQSGTL;3.0000;13.6409;1.2411;5.4667;931.5916;6.8205
QQPRPSGP;5.0000;25.7833;1.2395;5.2012;885.8746;6.4458
QQPSGPPA;1.0000;0.0000;1.2162;4.2604;134.1130;6.2600
QQPVSPQS;2.0000;6.4896;1.2397;4.8602;378.3578;6.4896
QQPVSQAQ;1.0000;0.0000;1.2312;4.8422;262.0471;6.7071
QQQRDASP;1.0000;0.0000;1.2594;5.0928;349.7106;6.8998
QQQRSPGS;3.0000;13.2165;1.2373;5.1906;677.8955;6.6082
QQRDASPG;1.0000;0.0000;1.2579;5.0309;325.6581;6.8522
QQRLSPQG;3.0000;13.6056;1.2382;5.4438;907.2999;6.8028
QQRPPPQG;5.0000;26.3480;1.2407;5.3849;1094.4819;6.5870
QQRPTPQG;1.0000;0.0000;1.2518;5.0500;332.8837;6.8669
QQRQGPPQ;5.0000;26.9552;1.2353;5.5823;1373.8730;6.7388
QQRSPGSP;3.0000;12.9129;1.2382;4.9931;540.0373;6.4564
QQSASQAT;2.0000;6.6744;1.2326;5.1006;498.9966;6.6744
QRAPAFSK;1.0000;0.0000;1.3003;5.3220;455.2686;7.0759
QRDASPGR;5.0000;27.8507;1.2714;5.8736;1921.2303;6.9627
QRGTPSED;1.0000;0.0000;1.3092;5.6076;632.5337;7.2954
QRLPSPTA;2.0000;6.7513;1.2637;5.2006;559.9128;6.7513
QRLPSPTS;3.0000;13.3710;1.2689;5.2912;761.1016;6.6855
QRLSPQGQ;3.0000;13.6056;1.2382;5.4438;907.2999;6.8028
QRPAPQGG;1.0000;0.0000;1.2308;4.7233;228.5373;6.6158
QRPDSSTS;1.0000;0.0000;1.2897;4.9903;310.7575;6.8210
QRPEPQQP;3.0000;13.7486;1.2845;5.5368;1009.8134;6.8743
QRPESSSS;2.0000;6.6132;1.2815;5.0210;455.2816;6.6132
QRPGGPTS;1.0000;0.0000;1.2547;4.8044;250.9040;6.6781
QRPGGPTT;2.0000;6.9474;1.2666;5.4558;751.0988;6.9474
QRPLTTQQ;3.0000;14.4955;1.2483;6.0226;1766.7344;7.2477
QRPPPQGG;7.0000;39.2366;1.2373;5.4691;1426.8899;6.5394
QRPPPQGQ;4.0000;19.7610;1.2407;5.2880;875.5846;6.5870
QRPPQTQN;1.0000;0.0000;1.2994;5.4860;549.9333;7.2020
QRPQPPPP;4.0000;18.9930;1.2413;4.9549;596.7154;6.3310
QRPRILLV;3.0000;14.9896;1.2703;6.3441;2557.9847;7.4948
QRPSEEPP;1.0000;0.0000;1.3295;5.1879;390.1371;6.9728
QRPTPQGQ;1.0000;0.0000;1.2518;5.0500;332.8837;6.8669
QRQAGAPQ;1.0000;0.0000;1.2238;4.8846;275.1552;6.7397
QRQAGPPQ;4.0000;19.9901;1.2334;5.3873;981.6803;6.6634
QRQGPPLQ;5.0000;27.1689;1.2406;5.6518;1488.3266;6.7922
QRQGPPQK;5.0000;27.5678;1.2563;5.7816;1728.1202;6.8919
QRQRDASP;2.0000;7.0102;1.2724;5.5376;825.2494;7.0102
QRRLGRDG;1.0000;0.0000;1.2307;5.8052;794.1398;7.4473
QRSGSPSQ;1.0000;0.0000;1.2370;4.5298;182.8925;6.4671
QRSPGSPQ;3.0000;12.9129;1.2382;4.9931;540.0373;6.4564
QRVQSLTG;1.0000;0.0000;1.2424;5.4557;531.0740;7.1787
QSALQDAA;1.0000;0.0000;1.2392;5.0199;321.5299;6.8437
QSASQATP;2.0000;6.5226;1.2361;4.9031;397.5193;6.5226
QSATQRAP;1.0000;0.0000;1.2491;4.9294;289.7397;6.7742
QSGSPQQQ;3.0000;12.9956;1.2217;5.0469;574.5364;6.4978
QSGTLKDP;1.0000;0.0000;1.2849;5.4208;510.1326;7.1519
QSGTLKEP;2.0000;7.2133;1.2972;5.8018;1118.6554;7.2133
QSLTGAAR;1.0000;0.0000;1.2412;5.1345;366.9039;6.9318
QSLTNAFN;5.0000;31.1846;1.3479;6.9580;6695.4408;7.7962
QSLTNAFS;3.0000;14.7348;1.3313;6.1783;2113.6168;7.3674
QSLTNSLS;3.0000;14.1569;1.3019;5.8024;1371.0695;7.0785
QSPPPPAG;1.0000;0.0000;1.2098;4.0629;106.8365;6.1082
QSPQPPRS;2.0000;6.3522;1.2396;4.6815;307.9902;6.3522
QSPQPQRS;1.0000;0.0000;1.2423;4.5779;193.3044;6.5040
QSRPVAGG;5.0000;26.8897;1.2411;5.5611;1340.6196;6.7224
QSSSPGAL;1.0000;0.0000;1.2218;4.3575;149.9793;6.3346
QSSTISSS;1.0000;0.0000;1.2844;4.7614;238.7745;6.6450
QTAASAGL;3.0000;13.4919;1.2287;5.3698;833.2303;6.7460
QTFFPNHK;3.0000;16.7412;1.4027;7.4835;9497.5324;8.3706
QTFFPNPR;1.0000;0.0000;1.3837;6.2058;1259.5280;7.7553
QTFYPNHK;4.0000;25.4899;1.4309;7.7725;15295.0502;8.4966
QTGPGKLP;1.0000;0.0000;1.2629;5.1132;357.9982;6.9154
QTKPAKSP;1.0000;0.0000;1.2886;5.0849;346.5356;6.8937
QTKSAKSP;1.0000;0.0000;1.2864;5.0987;352.0870;6.9043
QTPQAPSG;1.0000;0.0000;1.2383;4.6245;203.9580;6.5398
QTPQAPTG;1.0000;0.0000;1.2539;4.9748;305.2815;6.8091
QTPSPGAL;4.0000;19.7798;1.2450;5.2961;883.8130;6.5933
QTQNSVVE;1.0000;0.0000;1.2991;6.1154;1134.9569;7.6857
QTSQQPAG;3.0000;13.3832;1.2345;5.2991;768.0819;6.6916
QTSQQPSG;1.0000;0.0000;1.2405;4.7364;232.0122;6.6259
QTSQSSTI;1.0000;0.0000;1.2988;5.2954;441.5529;7.0555
QTSVSGPA;1.0000;0.0000;1.2501;4.7633;239.2847;6.6465
QTSVSGQA;2.0000;6.7983;1.2439;5.2618;600.7412;6.7983
QTTAAAAA;4.0000;20.5756;1.2314;5.6412;1314.9888;6.8585
QTYATAEP;3.0000;15.1508;1.3468;6.4489;2886.2124;7.5754
QTYYPNHK;1.0000;0.0000;1.4596;7.3344;4618.4078;8.6227
QTYYPNHR;2.0000;8.5800;1.4560;7.5799;8664.4186;8.5800
QVAMTERY;3.0000;16.4931;1.3315;7.3221;7887.2160;8.2466
QVEDRQLI;3.0000;15.8014;1.2425;6.8721;4698.1425;7.9007
QVGGGSGG;4.0000;20.0895;1.2145;5.4304;1031.6082;6.6965
QVLRNGTK;3.0000;15.5212;1.2455;6.6899;3808.9795;7.7606
QVNASSSS;1.0000;0.0000;1.2847;4.8628;268.3363;6.7230
QVVGSSMP;1.0000;0.0000;1.3145;5.2953;441.5035;7.0554
QVVRNGTK;3.0000;15.6064;1.2454;6.7453;4060.0046;7.8032
QYAGIPSI;1.0000;0.0000;1.3714;5.8124;800.7862;7.4529
QYAGIPSV;3.0000;14.6112;1.3423;6.0979;1926.6759;7.3056
QYAGLPSI;3.0000;14.5260;1.3362;6.0425;1807.5517;7.2630
QYGGLPAV;3.0000;14.4185;1.2953;5.9726;1667.8233;7.2093
RAAGSISD;1.0000;0.0000;1.2941;5.2632;425.4990;7.0307
RAESPTDE;1.0000;0.0000;1.3464;5.8832;868.7585;7.5073
RAGAGYQP;1.0000;0.0000;1.2938;5.3466;468.3653;7.0948
RAGQRPPQ;1.0000;0.0000;1.2478;4.9289;289.5682;6.7738
RAPAFSKD;1.0000;0.0000;1.3259;5.5539;594.5941;7.2541
RASGGSSP;2.0000;6.3441;1.2270;4.6708;304.2407;6.3441
RASSAAPV;1.0000;0.0000;1.2421;4.6059;199.6419;6.5256
RASSGSSP;1.0000;0.0000;1.2261;4.2480;132.2157;6.2505
RASTAAPV;2.0000;6.7948;1.2592;5.2573;597.6464;6.7948
RDASPGRG;5.0000;27.6604;1.2699;5.8117;1789.0928;6.9151
RDGFPLIE;1.0000;0.0000;1.3385;6.3706;1522.6495;7.8819
RDGSSDYR;1.0000;0.0000;1.3593;6.0424;1043.4681;7.6296
RDHIIEVV;4.0000;25.8224;1.2483;7.9166;18056.8910;8.6075
RDHIIQVV;1.0000;0.0000;1.2711;7.0027;3152.4533;8.3678
RDITVVSS;1.0000;0.0000;1.3173;5.9379;925.2008;7.5493
RDLFQFTK;1.0000;0.0000;1.2440;6.7273;2295.8561;8.1561
RDQGASIL;1.0000;0.0000;1.2812;5.6145;637.6063;7.3008
RDSQTSQS;1.0000;0.0000;1.2824;5.1877;390.0863;6.9727
RDYIIEVM;3.0000;17.7177;1.2541;8.1187;19734.2542;8.8588
REMLTLPT;2.0000;7.9064;1.3221;6.7035;3159.1007;7.9064
RESLLQRV;1.0000;0.0000;1.2642;5.8760;861.6158;7.5018
REYIISAC;1.0000;0.0000;1.5251;7.6096;6340.2254;8.8342
RFGASKSM;1.0000;0.0000;1.3610;5.8476;833.8499;7.4799
RGFSSGDL;1.0000;0.0000;1.3037;5.5104;565.5691;7.2207
RGGAAARV;3.0000;13.9500;1.2317;5.6678;1174.2004;6.9750
RGGAASRV;1.0000;0.0000;1.2433;5.1051;354.6900;6.9092
RGKKILGD;2.0000;7.7761;1.2573;6.5340;2598.9153;7.7761
RGKKVLGD;1.0000;0.0000;1.2391;6.0413;1042.1551;7.6288
RGRRLHGD;1.0000;0.0000;1.2853;6.3527;1491.6217;7.8682
RGRTASET;1.0000;0.0000;1.2885;5.7853;776.1868;7.4321
RGSHGQTP;1.0000;0.0000;1.3238;5.5494;591.5778;7.2507
RGSHSQSS;1.0000;0.0000;1.3156;5.0912;349.0347;6.8985
RGSHSQTP;3.0000;14.3143;1.3342;5.9048;1542.5702;7.1571
RGTPSEDE;3.0000;15.0703;1.3430;6.3966;2717.3156;7.5351
RGVSAPTS;1.0000;0.0000;1.2656;4.9069;282.3326;6.7569
RHLIIGMQ;1.0000;0.0000;1.3388;7.0041;3157.6228;8.3689
RHLVIGMQ;2.0000;8.2215;1.3244;7.1135;5064.7818;8.2215
RHPQPLAA;3.0000;14.2195;1.3169;5.8431;1436.8979;7.1098
RILLVIDD;3.0000;16.2720;1.2243;7.1783;6683.3524;8.1360
RINRNGNA;1.0000;0.0000;1.3283;6.7629;2391.8566;8.1834
RIQKIGQN;1.0000;0.0000;1.2827;6.4849;1736.7830;7.9698
RIQKIGSN;3.0000;15.6572;1.3330;6.7784;4217.2709;7.8286
RKAKVLLV;3.0000;15.2394;1.2269;6.5066;3084.2516;7.6197
RKPPPASA;1.0000;0.0000;1.2580;4.5671;190.9127;6.4957
RKSFASLF;10.0000;67.4278;1.3440;6.8633;8490.5799;7.4920
RKSITGNW;1.0000;0.0000;1.4486;7.1981;3947.4730;8.5179
RKTFAGIF;1.0000;0.0000;1.3042;6.5825;1943.2455;8.0448
RLENQSAL;1.0000;0.0000;1.3011;5.8834;868.9663;7.5075
RLGRDGFP;1.0000;0.0000;1.2964;5.8239;811.4540;7.4617
RLHGDFDI;1.0000;0.0000;1.3019;7.0356;3274.2846;8.3931
RLHKKLGT;4.0000;24.0133;1.2704;7.1321;7317.2715;8.0044
RLPPGPSL;1.0000;0.0000;1.2539;4.6412;207.9208;6.5527
RLPSGPSL;2.0000;6.5633;1.2525;4.9561;422.5081;6.5633
RLPSPTAA;2.0000;6.6758;1.2605;5.1025;500.0966;6.6758
RLPSPTSA;2.0000;6.6101;1.2645;5.0170;453.1934;6.6101
RLPSPTSV;1.0000;0.0000;1.2824;4.9390;292.9462;6.7815
RLSDSNFM;4.0000;23.9070;1.4027;7.0860;6939.1439;7.9690
RLSDSSFI;3.0000;14.8361;1.3561;6.2442;2280.1558;7.4180
RLSDSSFM;1.0000;0.0000;1.3835;5.9261;912.7282;7.5403
RLSDSSFV;2.0000;7.2707;1.3279;5.8765;1219.1115;7.2707
RLSPQGQQ;3.0000;13.6056;1.2382;5.4438;907.2999;6.8028
RLSSRSSI;1.0000;0.0000;1.3046;5.1353;367.2389;6.9324
RLWVDSCS;3.0000;17.5434;1.5670;8.0054;17319.5511;8.7717
RMDTNTTN;1.0000;0.0000;1.2386;7.2959;4418.1602;8.5931
RMQNVCRP;1.0000;0.0000;1.4709;7.3433;4666.2302;8.6296
RNGDYRSL;4.0000;23.8006;1.3485;7.0398;6580.2574;7.9335
RNGNAIQS;1.0000;0.0000;1.3422;6.0614;1066.5638;7.6442
RNGTKIVR;2.0000;8.0610;1.2513;6.9046;3982.0700;8.0610
RNGTKVVR;3.0000;15.8273;1.2385;6.8890;4790.3874;7.9137
RNGTKVVS;1.0000;0.0000;1.2932;6.0846;1095.3921;7.6620
RNGVKVVR;4.0000;23.6448;1.2376;6.9723;6087.7956;7.8816
RNLRKSFA;3.0000;15.5091;1.3242;6.6820;3774.4899;7.7545
RNSFSSSL;1.0000;0.0000;1.3486;5.4091;503.2967;7.1429
RNTDTLTE;1.0000;0.0000;1.2210;6.8275;2576.6847;8.2331
RPAKPQLA;2.0000;6.8421;1.2615;5.3188;641.5033;6.8421
RPAPMGGP;1.0000;0.0000;1.3014;5.0015;314.7901;6.8296
RPAPQGGP;1.0000;0.0000;1.2327;4.5259;182.0602;6.4640
RPDFVLIR;4.0000;23.6888;1.3099;6.9913;6222.7983;7.8963
RPDSSTSS;1.0000;0.0000;1.2895;4.8066;251.5266;6.6798
RPEPQQPP;3.0000;13.4450;1.2879;5.3393;804.4574;6.7225
RPESSSSS;2.0000;6.4720;1.2761;4.8373;368.5043;6.4720
RPESSVSV;1.0000;0.0000;1.3100;5.1535;374.9949;6.9464
RPGGPTST;1.0000;0.0000;1.2732;4.9711;303.9685;6.8062
RPGGPTTH;1.0000;0.0000;1.3427;5.7023;705.3895;7.3682
RPGGPTTT;1.0000;0.0000;1.2822;5.3214;454.9726;7.0755
RPIQDQPT;1.0000;0.0000;1.3127;5.6604;672.1913;7.3360
RPKPQLAQ;1.0000;0.0000;1.2623;5.1159;359.1149;6.9175
RPLTTQQP;3.0000;14.1919;1.2720;5.8252;1407.4523;7.0959
RPPASPSP;5.0000;24.5001;1.2250;4.7838;547.8677;6.1250
RPPPAQAP;2.0000;6.3319;1.2331;4.6551;298.7708;6.3319
RPPPQGGP;10.0000;57.4889;1.2362;5.4265;1623.8836;6.3877
RPPPQGQQ;4.0000;19.7610;1.2407;5.2880;875.5846;6.5870
RPPQTQNS;1.0000;0.0000;1.3103;5.3024;445.1167;7.0608
RPPVQGRS;3.0000;13.6082;1.2670;5.4454;909.0243;6.8041
RPQPPPPP;4.0000;18.5377;1.2340;4.7574;475.3649;6.1792
RPRILLVI;3.0000;15.4763;1.2931;6.6607;3682.9594;7.7382
RPSEEPPA;1.0000;0.0000;1.3253;5.0897;348.4582;6.8974
RPSGPGPA;5.0000;25.2913;1.2290;5.0412;736.8154;6.3228
RPSLSQDE;5.0000;28.5087;1.3123;6.0876;2458.0928;7.1272
RPSMAQTG;1.0000;0.0000;1.3136;5.4413;522.3100;7.1676
RPSYSRSE;1.0000;0.0000;1.3773;5.5712;606.5719;7.2675
RPTKPQLA;2.0000;7.0456;1.2780;5.5836;870.1304;7.0456
RPTPQGQQ;1.0000;0.0000;1.2518;5.0500;332.8837;6.8669
RPVAGGPG;5.0000;26.6570;1.2406;5.4854;1228.7312;6.6643
RPWAPQIK;1.0000;0.0000;1.4404;6.4098;1592.8436;7.9120
RPWGPQTK;2.0000;7.8246;1.4139;6.5971;2794.7459;7.8246
RQAGAPQA;1.0000;0.0000;1.2226;4.7864;245.7596;6.6643
RQAGPPQA;4.0000;19.7638;1.2306;5.2892;876.8066;6.5879
RQAQSPQP;3.0000;13.1395;1.2386;5.1406;639.9427;6.5698
RQASISGP;2.0000;6.7761;1.2757;5.2330;581.1722;6.7761
RQASQAGP;5.0000;26.3942;1.2288;5.3999;1113.5669;6.5985
RQGPPLQQ;5.0000;27.1689;1.2406;5.6518;1488.3266;6.7922
RQGPPQKP;5.0000;26.9606;1.2642;5.5841;1376.6901;6.7402
RQHAFGMA;3.0000;15.9090;1.3732;6.9422;5092.7095;7.9545
RQHAFSMA;4.0000;23.5828;1.4011;6.9453;5901.9937;7.8609
RQHAYSMA;3.0000;15.9740;1.4302;6.9844;5346.3993;7.9870
RQIADLVS;1.0000;0.0000;1.2842;5.8014;790.6218;7.4444
RQISQQPA;1.0000;0.0000;1.2726;5.1775;385.5284;6.9649
RQLITDLV;2.0000;7.8425;1.2228;6.6203;2870.5874;7.8425
RQLITELV;1.0000;0.0000;1.2310;6.3993;1573.7036;7.9039
RQLMADLV;1.0000;0.0000;1.2704;6.2135;1270.7338;7.7612
RQPPRDGS;1.0000;0.0000;1.2822;5.0753;342.7163;6.8863
RQPQRDAS;1.0000;0.0000;1.2724;5.2365;412.6235;7.0102
RQQQRDAS;1.0000;0.0000;1.2535;5.4340;517.9552;7.1620
RQRDASPG;3.0000;13.9253;1.2714;5.6518;1152.7371;6.9627
RQRQRDAS;2.0000;7.2725;1.2619;5.8787;1222.2705;7.2725
RQSRPVAG;5.0000;27.5218;1.2568;5.7666;1698.6214;6.8804
RQTSQQPA;3.0000;13.6993;1.2502;5.5047;973.1929;6.8496
RQTSQQPS;1.0000;0.0000;1.2581;4.9420;293.9710;6.7839
RQTSVSGP;1.0000;0.0000;1.2680;5.0051;316.1026;6.8323
RQTSVSGQ;2.0000;6.9841;1.2566;5.5036;793.5939;6.9841
RRDSQTSQ;1.0000;0.0000;1.2809;5.5151;568.6455;7.2244
RRHPQPLA;3.0000;14.5913;1.3308;6.0850;1898.1743;7.2956
RRLGRDGF;1.0000;0.0000;1.2557;6.1651;1201.8373;7.7240
RRLHGDFD;1.0000;0.0000;1.2913;6.8627;2683.2529;8.2602
RRLPPGPS;1.0000;0.0000;1.2635;4.7154;226.4603;6.6097
RRLPSGPS;2.0000;6.6203;1.2621;5.0302;460.1807;6.6203
RRLSDSNF;4.0000;23.1417;1.3523;6.7541;4735.3553;7.7139
RRLSDSSF;6.0000;36.4257;1.3302;6.3723;3737.1436;7.2851
RRPPPAQA;2.0000;6.5942;1.2521;4.9962;442.5118;6.5942
RRQIADLV;1.0000;0.0000;1.2481;6.1287;1152.5205;7.6960
RRRLSDSN;4.0000;22.6431;1.3220;6.5378;3691.8860;7.5477
RRRLSDSS;6.0000;35.5948;1.2974;6.1561;2913.6369;7.1190
RSAIGMRS;1.0000;0.0000;1.3462;5.7487;744.1413;7.4039
RSASVYSA;1.0000;0.0000;1.3203;5.2418;415.1238;7.0143
RSESNASK;1.0000;0.0000;1.3491;5.5763;610.1766;7.2714
RSFKPDFI;3.0000;15.8499;1.3897;6.9037;4872.1643;7.9250
RSFRPDFV;4.0000;23.2048;1.3588;6.7814;4887.0667;7.7349
RSGSPSQQ;1.0000;0.0000;1.2370;4.5298;182.8925;6.4671
RSGTRVAR;1.0000;0.0000;1.2623;5.5755;609.5738;7.2708
RSLKPDFV;4.0000;22.6633;1.3290;6.5466;3729.3593;7.5544
RSLRKSFA;7.0000;43.9548;1.3120;6.4922;4633.7337;7.3258
RSLVIGLQ;7.0000;44.0844;1.2641;6.5203;4786.1487;7.3474
RSPGSPQL;3.0000;13.0197;1.2454;5.0627;585.0270;6.5099
RSPSQQRL;2.0000;6.8197;1.2607;5.2896;620.3176;6.8197
RSRSPSQQ;2.0000;6.6251;1.2573;5.0364;463.4741;6.6251
RSSANEDE;3.0000;15.3548;1.3739;6.5816;3362.5800;7.6774
RSSGVAPA;1.0000;0.0000;1.2429;4.6422;208.1479;6.5534
RSSISEVP;1.0000;0.0000;1.3398;5.3451;467.5801;7.0937
RSSVSSRA;1.0000;0.0000;1.2653;4.7760;242.8274;6.6563
RSTILGLK;1.0000;0.0000;1.2791;5.9161;902.3271;7.5326
RSTSQQGE;3.0000;14.2556;1.2828;5.8666;1476.2343;7.1278
RTASETSS;1.0000;0.0000;1.3113;5.3362;462.8034;7.0869
RTGPPTTQ;5.0000;28.4921;1.2824;6.0822;2442.8873;7.1230
RTPALSPQ;3.0000;13.5025;1.2637;5.3767;839.8710;6.7513
RTSISGNW;6.0000;41.1179;1.4743;7.5933;15240.8122;8.2236
RTSPAVGS;1.0000;0.0000;1.2656;4.9069;282.3326;6.7569
RTSVSGNW;5.0000;32.3051;1.4453;7.3224;10185.8514;8.0763
RVARSFRP;1.0000;0.0000;1.3137;5.6331;651.4262;7.3151
RVEQAEFR;1.0000;0.0000;1.2801;6.4943;1755.7525;7.9770
RVEQAEFS;3.0000;15.4508;1.3288;6.6441;3613.3092;7.7254
RVLLVIDE;4.0000;24.1504;1.2223;7.1915;7835.8446;8.0501
RVNPFDKE;1.0000;0.0000;1.3395;6.7447;2342.3997;8.1695
RVQKIGNN;3.0000;16.2200;1.2822;7.1445;6428.4453;8.1100
RVQKIGQN;4.0000;23.4674;1.2656;6.8953;5571.5511;7.8225
RVQSLTGA;1.0000;0.0000;1.2473;5.3576;474.3390;7.1033
RWSASKEE;1.0000;0.0000;1.4705;6.7445;2341.7840;8.1693
RYKLWVDA;2.0000;8.7026;1.4041;7.7394;10411.2221;8.7026
RYKLWVDT;6.0000;44.5306;1.3511;8.4813;42365.0271;8.9061
RYRLWVDS;3.0000;17.1883;1.4422;7.7744;13275.1844;8.5942
SAAASAER;1.0000;0.0000;1.2642;4.8922;277.5834;6.7456
SAAPPTAS;1.0000;0.0000;1.2281;4.3065;141.4194;6.2954
SAAPVASP;1.0000;0.0000;1.2221;4.2648;134.7899;6.2633
SAASIHTS;1.0000;0.0000;1.3575;5.4800;546.1279;7.1974
SAASPGAT;2.0000;6.3996;1.2272;4.7431;330.6309;6.3996
SAASPGPE;2.0000;6.4349;1.2523;4.7890;348.5687;6.4349
SAASRKAK;2.0000;6.8876;1.2717;5.3780;686.7722;6.8876
SAATSAAS;2.0000;6.3823;1.2248;4.7206;322.2001;6.3823
SACDSTFA;1.0000;0.0000;1.4548;6.4736;1714.3385;7.9611
SADTGPVV;1.0000;0.0000;1.2826;5.3038;445.8380;7.0619
SAERASTA;2.0000;6.9491;1.2845;5.4580;753.0297;6.9491
SAGLVDAP;3.0000;13.6316;1.2596;5.4607;925.1169;6.8158
SAGPGSGF;1.0000;0.0000;1.2593;4.7078;224.4818;6.6038
SAIGMRSA;1.0000;0.0000;1.3339;5.5069;563.3067;7.2181
SAKSPGQA;1.0000;0.0000;1.2371;4.5728;192.1692;6.5001
SAKSPGQG;1.0000;0.0000;1.2379;4.6090;200.3568;6.5279
SALQDAAG;1.0000;0.0000;1.2378;4.9580;299.4154;6.7961
SAMKQAPQ;1.0000;0.0000;1.3053;5.2940;440.8314;7.0544
SAMKQTPQ;2.0000;7.2579;1.3220;5.8598;1195.8829;7.2579
SAMLEQIA;8.0000;53.1264;1.3470;6.8932;7860.6733;7.5895
SAMLEQIT;1.0000;0.0000;1.3480;6.2549;1332.7666;7.7930
SAMLEQVA;3.0000;14.8844;1.3205;6.2756;2364.0754;7.4422
SANEDEAK;3.0000;15.5717;1.3594;6.7227;3955.7157;7.7858
SAPAAVTT;1.0000;0.0000;1.2623;4.9792;306.8222;6.8124
SAPAPQPA;1.0000;0.0000;1.2076;4.1260;114.8886;6.1567
SAPQQPAS;1.0000;0.0000;1.2136;4.2380;130.6930;6.2427
SAPQQPVS;1.0000;0.0000;1.2344;4.4610;168.9654;6.4142
SAPQRPGG;3.0000;12.9492;1.2314;5.0168;554.9413;6.4746
SAPTSPAK;1.0000;0.0000;1.2602;4.6039;199.1647;6.5240
SASAAPPT;1.0000;0.0000;1.2281;4.3065;141.4194;6.2954
SASKEEDD;1.0000;0.0000;1.3579;6.0178;1014.4191;7.6108
SASLSSHN;1.0000;0.0000;1.3597;5.3549;472.8537;7.1012
SASPHPHL;1.0000;0.0000;1.3919;5.5006;559.2630;7.2132
SASQATPM;1.0000;0.0000;1.3043;5.0777;343.6588;6.8881
SASQATPV;1.0000;0.0000;1.2497;4.7270;229.5064;6.6186
SASVYSAP;1.0000;0.0000;1.3044;4.9006;280.2807;6.7520
SATASAER;1.0000;0.0000;1.2845;5.1570;376.5135;6.9491
SATQRAPA;1.0000;0.0000;1.2469;4.8313;258.7861;6.6988
SAVRPESS;1.0000;0.0000;1.2929;4.9304;290.0602;6.7749
SCSEMFGG;3.0000;16.6314;1.5194;7.4121;8748.1770;8.3157
SDADMIFG;1.0000;0.0000;1.3836;6.4687;1704.7303;7.9573
SDFSDSGS;1.0000;0.0000;1.3290;5.2237;406.5525;7.0003
SDGIVAPT;1.0000;0.0000;1.3102;5.4954;555.9137;7.2092
SDLDVIFG;1.0000;0.0000;1.3199;6.2857;1380.8449;7.8167
SDLNLVAH;4.0000;23.5572;1.3539;6.9343;5827.3048;7.8524
SDLPSYTR;1.0000;0.0000;1.3640;5.7673;760.2597;7.4182
SDRYKLWV;8.0000;60.4580;1.4466;8.2559;37739.1538;8.6369
SDSGSMSS;1.0000;0.0000;1.3158;4.9238;287.8562;6.7698
SDSNFMAN;4.0000;24.0518;1.4459;7.1488;7459.5571;8.0173
SDSRNTDT;1.0000;0.0000;1.3426;6.1441;1173.1076;7.7078
SDSSFIAN;3.0000;14.9327;1.3895;6.3070;2451.1603;7.4663
SDSSFMAN;1.0000;0.0000;1.4175;5.9889;981.1800;7.5885
SDSSFVAN;2.0000;7.3190;1.3599;5.9393;1310.5411;7.3190
SDTSHRGT;2.0000;7.6153;1.3571;6.3247;2042.5002;7.6153
SDTSQRGT;1.0000;0.0000;1.2845;5.4762;543.7129;7.1944
SDYRSTIL;1.0000;0.0000;1.3732;6.2814;1374.0380;7.8134
SEDEAKAE;3.0000;15.4760;1.3493;6.6605;3682.0594;7.7380
SEEPPAIP;1.0000;0.0000;1.3533;5.2626;425.2131;7.0303
SEIFGGLD;5.0000;30.9381;1.3357;6.8778;6104.9409;7.7345
SELFGGME;1.0000;0.0000;1.3739;6.4178;1607.6521;7.9182
SELNLAAY;3.0000;15.4485;1.3668;6.6426;3607.1521;7.7243
SELNLVAH;3.0000;15.8278;1.3655;6.8893;4791.9383;7.9139
SEMFGGLD;6.0000;39.2836;1.3621;7.1160;8797.5394;7.8567
SEQVGGGS;4.0000;20.6705;1.2631;5.6824;1378.8193;6.8902
SESNASKH;1.0000;0.0000;1.4161;5.9802;971.3448;7.5818
SESSFFRS;3.0000;14.6364;1.3825;6.1143;1963.4021;7.3182
SETSSGSG;1.0000;0.0000;1.2775;4.8166;254.4290;6.6874
SEVDDVDP;1.0000;0.0000;1.3401;6.0728;1080.7143;7.6530
SEVPEEPS;1.0000;0.0000;1.3680;5.4948;555.4950;7.2087
SFAGKGEG;1.0000;0.0000;1.3065;5.6001;627.0795;7.2897
SFFRSSAN;3.0000;14.8636;1.3839;6.2621;2327.6258;7.4318
SFFSSLSQ;3.0000;14.0429;1.3303;5.7283;1258.8729;7.0215
SFGAGKTP;1.0000;0.0000;1.3010;5.3192;453.8529;7.0738
SFIANLPN;3.0000;15.5193;1.4039;6.6886;3803.4108;7.7596
SFKPDFIL;3.0000;15.7359;1.3848;6.8295;4473.3133;7.8679
SFLGKQFS;1.0000;0.0000;1.3307;5.7558;750.2602;7.4094
SFMANLPN;1.0000;0.0000;1.4320;6.3705;1522.4757;7.8818
SFRPDFVL;4.0000;23.0338;1.3532;6.7073;4486.9957;7.6779
SFSESSFF;3.0000;14.9688;1.4184;6.3305;2518.3357;7.4844
SFSSAMKQ;2.0000;7.2759;1.3601;5.8832;1228.5276;7.2759
SFSSPGSS;3.0000;12.7018;1.2595;4.8558;461.0601;6.3509
SFSSSLSK;1.0000;0.0000;1.3040;4.9068;282.2924;6.7568
SFVANLPN;2.0000;7.6123;1.3761;6.3209;2033.5382;7.6123
SGAGNDSH;1.0000;0.0000;1.3673;5.7608;754.5818;7.4132
SGAPPGGQ;2.0000;6.3166;1.2106;4.6351;291.9842;6.3166
SGAPPSGQ;1.0000;0.0000;1.2105;4.2123;126.8889;6.2230
SGASPGGQ;1.0000;0.0000;1.2095;4.3479;148.3275;6.3272
SGDLSSEV;1.0000;0.0000;1.3059;5.3218;455.2053;7.0758
SGFSSSFL;1.0000;0.0000;1.3271;5.1892;390.7618;6.9739
SGGAGRGG;4.0000;19.9064;1.2154;5.3510;941.5065;6.6355
SGGGGFFS;4.0000;21.1803;1.3044;5.9035;1778.5015;7.0601
SGGSSPNQ;2.0000;6.5966;1.2685;4.9994;444.1325;6.5966
SGGVGSGN;1.0000;0.0000;1.2712;5.0807;344.8517;6.8905
SGLGGYKI;1.0000;0.0000;1.3331;5.9364;923.6481;7.5482
SGLGPPAG;5.0000;25.4801;1.2178;5.1026;790.7833;6.3700
SGLMEPPG;1.0000;0.0000;1.3364;5.3511;470.7962;7.0983
SGLMEPPT;1.0000;0.0000;1.3571;5.5796;612.4899;7.2739
SGMGKVKV;8.0000;53.2496;1.3144;6.9161;8070.6109;7.6071
SGNGSGSG;1.0000;0.0000;1.2609;4.7721;241.7263;6.6532
SGNWKANT;3.0000;16.7525;1.4696;7.4909;9578.5591;8.3763
SGNWKTNT;8.0000;60.0584;1.4600;8.1816;34646.0271;8.5798
SGPAPPKA;1.0000;0.0000;1.2356;4.3615;150.6736;6.3377
SGPAPPKV;1.0000;0.0000;1.2567;4.5846;194.7960;6.5091
SGPAPTKA;1.0000;0.0000;1.2583;4.7256;229.1416;6.6176
SGPGPAGR;5.0000;25.7082;1.2274;5.1767;861.2924;6.4270
SGPGSVPS;1.0000;0.0000;1.2260;4.2517;132.7779;6.2533
SGPPAQQR;1.0000;0.0000;1.2351;4.6016;198.6395;6.5222
SGPSLPPS;1.0000;0.0000;1.2165;4.0607;106.5623;6.1065
SGPSLPSS;1.0000;0.0000;1.2160;4.0745;108.2696;6.1171
SGPSTVGG;1.0000;0.0000;1.2473;4.7376;232.3204;6.6268
SGQAPPKA;2.0000;6.4895;1.2385;4.8600;378.2836;6.4895
SGQQRQGP;1.0000;0.0000;1.2311;4.8353;259.9721;6.7018
SGRMQNVC;1.0000;0.0000;1.4697;7.1516;3741.7739;8.4822
SGSAASIH;1.0000;0.0000;1.3345;5.2515;419.7862;7.0217
SGSGLGGY;1.0000;0.0000;1.2887;5.1750;384.4115;6.9630
SGSGPGSV;1.0000;0.0000;1.2258;4.3873;155.2113;6.3575
SGSMSSIG;1.0000;0.0000;1.3281;5.1302;365.1013;6.9285
SGSPQQQR;3.0000;13.2165;1.2373;5.1906;677.8955;6.6082
SGSPSQQR;1.0000;0.0000;1.2370;4.5298;182.8925;6.4671
SGSSPNQA;1.0000;0.0000;1.2673;4.6621;212.9894;6.5688
SGTLKDPD;1.0000;0.0000;1.3071;5.6527;666.2479;7.3301
SGTLKEPD;2.0000;7.3916;1.3194;6.0337;1460.9948;7.3916
SGTRVARS;1.0000;0.0000;1.2698;5.2481;418.1629;7.0191
SGVAPAAS;1.0000;0.0000;1.2213;4.4004;157.5631;6.3675
SGVPPGGQ;1.0000;0.0000;1.2297;4.5572;188.7394;6.4881
SGVTAITN;1.0000;0.0000;1.3194;6.0018;995.8201;7.5984
SGYDSNSI;1.0000;0.0000;1.4166;6.0302;1028.8948;7.6202
SGYRNSFS;1.0000;0.0000;1.4110;5.9852;977.0402;7.5857
SHCYCTIE;1.0000;0.0000;1.6861;9.0439;33054.6619;9.9366
SHGQTPSP;1.0000;0.0000;1.3221;5.0865;347.1676;6.8949
SHLLQLQR;1.0000;0.0000;1.2938;5.9126;898.6254;7.5299
SHNRPPVQ;1.0000;0.0000;1.3845;5.8082;796.8697;7.4496
SHRGTPSE;2.0000;7.3969;1.3752;6.0406;1472.6113;7.3969
SHSQSSSP;1.0000;0.0000;1.2936;4.6282;204.8290;6.5427
SHSQTPSP;3.0000;13.6026;1.3235;5.4418;905.2605;6.8013
SHTKRWSA;1.0000;0.0000;1.4904;6.8349;2598.7123;8.2388
SHTRPPVQ;1.0000;0.0000;1.3506;5.6007;627.5336;7.2901
SIASQGEG;1.0000;0.0000;1.2920;5.2357;412.2455;7.0096
SIGRLSSR;1.0000;0.0000;1.2964;5.2571;422.5113;7.0260
SIGSHTKR;1.0000;0.0000;1.3746;6.1410;1168.9262;7.7054
SIHTSSSS;1.0000;0.0000;1.3676;5.3089;448.4919;7.0659
SILGAAVQ;1.0000;0.0000;1.2607;5.2657;426.7354;7.0327
SINSLESI;3.0000;15.2467;1.3979;6.5113;3101.1438;7.6234
SINSLHSI;1.0000;0.0000;1.4395;6.2699;1355.8995;7.8045
SINSLHSV;1.0000;0.0000;1.4100;6.0782;1087.4213;7.6572
SIQNAAFS;1.0000;0.0000;1.3518;5.6835;690.3467;7.3538
SISDADMI;1.0000;0.0000;1.4048;6.3036;1409.6694;7.8304
SISEVPEE;1.0000;0.0000;1.3956;6.0088;1003.9623;7.6039
SISGNWKA;3.0000;16.1256;1.4717;7.0830;5989.3051;8.0628
SISGNWKT;3.0000;16.5326;1.4817;7.3478;8123.8326;8.2663
SISGPAPP;1.0000;0.0000;1.2544;4.3933;156.2935;6.3621
SISGPAPT;1.0000;0.0000;1.2801;4.7574;237.6878;6.6420
SISSRINR;1.0000;0.0000;1.3801;5.9402;927.6896;7.5511
SISSSSIS;1.0000;0.0000;1.3037;4.7277;229.6847;6.6191
SITGNWKT;1.0000;0.0000;1.4504;7.2210;4053.1602;8.5355
SIYNFCDK;3.0000;18.4235;1.5145;8.5779;33481.9239;9.2118
SIYQFQDK;1.0000;0.0000;1.3658;6.6444;2086.8694;8.0924
SKDGRDYI;2.0000;8.0569;1.3556;6.8992;3957.5520;8.0569
SKDKTSYG;1.0000;0.0000;1.3642;6.0882;1100.0478;7.6649
SKDKYFTL;1.0000;0.0000;1.3447;6.7632;2392.7290;8.1837
SKEEDDEL;1.0000;0.0000;1.3218;6.6810;2176.7309;8.1205
SKHSDLDV;1.0000;0.0000;1.3666;6.2342;1301.3585;7.7771
SKKPAPPH;1.0000;0.0000;1.3540;5.2683;428.0104;7.0347
SKMNQLLS;3.0000;15.2205;1.3539;6.4943;3040.8921;7.6103
SKMSQLLV;2.0000;7.4187;1.3179;6.0690;1521.6345;7.4187
SKMSQLPM;1.0000;0.0000;1.3887;5.8517;837.7593;7.4830
SKNGRDYI;1.0000;0.0000;1.3759;6.7404;2330.8435;8.1662
SKPGATLA;1.0000;0.0000;1.2602;4.9926;311.5994;6.8228
SKPSASLS;1.0000;0.0000;1.2473;4.4350;163.9730;6.3942
SKPTASLS;1.0000;0.0000;1.2712;4.7853;245.4344;6.6634
SKPWVFSQ;3.0000;15.7515;1.4543;6.8397;4525.8654;7.8757
SKSGSAAS;1.0000;0.0000;1.2327;4.4029;158.0319;6.3695
SKSMSMTS;1.0000;0.0000;1.4073;5.7789;770.4650;7.4271
SKTPPQRP;3.0000;13.5493;1.2882;5.4071;869.7945;6.7746
SKTTPASY;1.0000;0.0000;1.3572;5.5900;619.8602;7.2819
SKYDIRIQ;3.0000;16.3390;1.3564;7.2219;7027.6681;8.1695
SKYDIRVQ;1.0000;0.0000;1.3374;6.5531;1878.7127;8.0222
SKYFHGKK;3.0000;16.7007;1.4133;7.4572;9213.7050;8.3503
SKYFRGRR;1.0000;0.0000;1.3456;6.4651;1697.5792;7.9545
SLAEAQAP;1.0000;0.0000;1.2599;4.9024;280.8438;6.7534
SLAEAQPP;1.0000;0.0000;1.2668;4.8030;250.4909;6.6770
SLAEPQAP;1.0000;0.0000;1.2668;4.8030;250.4909;6.6770
SLESIYNF;3.0000;16.4010;1.4469;7.2622;7361.3343;8.2005
SLFSSFSS;2.0000;6.8803;1.3304;5.3685;679.2884;6.8803
SLFSSLSS;1.0000;0.0000;1.2855;4.7771;243.1207;6.6571
SLGPEKFP;3.0000;14.4202;1.3423;5.9737;1669.8601;7.2101
SLHSIYQF;1.0000;0.0000;1.4495;6.6466;2092.1538;8.0940
SLHSVYNF;4.0000;24.7029;1.4639;7.4311;10325.0630;8.2343
SLKPDFVL;4.0000;22.4923;1.3230;6.4724;3424.0619;7.4974
SLLQRVQS;1.0000;0.0000;1.2505;5.2368;412.7603;7.0105
SLPPAARP;1.0000;0.0000;1.2398;4.4374;164.4202;6.3960
SLPPSSSS;2.0000;6.0235;1.2120;4.2538;188.2176;6.0235
SLPSSSSS;1.0000;0.0000;1.2117;3.9665;95.6113;6.0341
SLRKSFAS;7.0000;42.4451;1.3122;6.1648;3178.7139;7.0742
SLSFGAGK;1.0000;0.0000;1.2869;5.2359;412.3343;7.0098
SLSKDKTS;1.0000;0.0000;1.3152;5.5121;566.6612;7.2220
SLSNAVKQ;4.0000;21.6357;1.3011;6.1009;2232.5142;7.2119
SLSQAVKQ;3.0000;13.8486;1.2547;5.6019;1088.3941;6.9243
SLSQDEVK;4.0000;22.2531;1.3088;6.3687;3038.6313;7.4177
SLSSAMKQ;1.0000;0.0000;1.3166;5.2917;439.6999;7.0527
SLSSHNRP;1.0000;0.0000;1.3823;5.5829;614.8024;7.2765
SLSSHTRP;1.0000;0.0000;1.3478;5.3754;484.1556;7.1170
SLSTSDTS;3.0000;13.8053;1.2974;5.5736;1053.5964;6.9026
SLTGAARD;1.0000;0.0000;1.2640;5.3664;479.1878;7.1101
SLTNAFNL;5.0000;31.3983;1.3473;7.0275;7253.2169;7.8496
SLTNAFSF;3.0000;15.2881;1.3744;6.5382;3198.7091;7.6440
SLTNSLST;3.0000;14.4131;1.3181;5.9690;1661.0334;7.2065
SLVIGLQY;7.0000;45.8378;1.3200;6.9005;7414.6711;7.6396
SLYSVYNF;3.0000;16.4323;1.4596;7.2826;7536.0270;8.2161
SMALAEDY;2.0000;7.9271;1.4016;6.7304;3258.3865;7.9271
SMALGEDY;1.0000;0.0000;1.3962;6.4656;1698.6030;7.9549
SMAQTGPG;1.0000;0.0000;1.2980;5.2357;412.2274;7.0096
SMARNGDY;4.0000;24.1794;1.4117;7.2041;7950.2148;8.0598
SMPLIGDH;5.0000;31.6014;1.4276;7.0936;7826.4823;7.9004
SMPLIGEH;6.0000;39.8091;1.4407;7.2527;10297.4596;7.9618
SMSMTSGG;1.0000;0.0000;1.3723;5.6396;656.2482;7.3200
SMSSIGSH;1.0000;0.0000;1.4166;5.7397;736.4165;7.3970
SMTSGGVG;1.0000;0.0000;1.3061;5.4107;504.2296;7.1441
SNANSSSG;1.0000;0.0000;1.3203;5.0501;332.9156;6.8669
SNASKHSD;1.0000;0.0000;1.4025;5.9002;885.9130;7.5203
SNAVKQTT;4.0000;22.6674;1.2988;6.5484;3736.9365;7.5558
SNFMANLP;4.0000;23.6455;1.4320;6.9726;6089.9046;7.8818
SNSDGIVA;1.0000;0.0000;1.3391;5.7167;717.2322;7.3793
SNSIASQG;1.0000;0.0000;1.3099;5.1762;384.9469;6.9639
SNSLAEAQ;1.0000;0.0000;1.3091;5.3884;491.4790;7.1270
SNSLAEPQ;1.0000;0.0000;1.3201;5.2891;438.3620;7.0506
SNYKAYMR;3.0000;16.9699;1.4593;7.6323;11272.2659;8.4850
SNYKTDRF;1.0000;0.0000;1.3648;7.0123;3187.3353;8.3751
SPAAPSPG;4.0000;18.1301;1.2015;4.5807;387.8308;6.0434
SPAKSRES;1.0000;0.0000;1.3038;5.0047;315.9705;6.8321
SPAMERRH;1.0000;0.0000;1.4254;6.3396;1469.2548;7.8581
SPASPAME;1.0000;0.0000;1.3280;5.0254;323.5975;6.8480
SPASPATE;2.0000;6.6105;1.2781;5.0175;453.4782;6.6105
SPATAGGP;1.0000;0.0000;1.2295;4.4645;169.6382;6.4168
SPATERRH;2.0000;7.6206;1.3746;6.3317;2058.9625;7.6206
SPAVGSIG;1.0000;0.0000;1.2699;4.8513;264.8195;6.7142
SPGALPLG;4.0000;19.4131;1.2288;5.1370;735.9456;6.4710
SPGALTLG;1.0000;0.0000;1.2436;4.8991;279.7947;6.7509
SPGATPGP;1.0000;0.0000;1.2323;4.3651;151.3033;6.3405
SPGATPGS;2.0000;6.3511;1.2313;4.6800;307.4610;6.3511
SPGATTGP;1.0000;0.0000;1.2541;4.7293;230.0992;6.6203
SPGGQQRQ;1.0000;0.0000;1.2311;4.8353;259.9721;6.7018
SPGPERKP;1.0000;0.0000;1.3077;5.0133;319.1258;6.8387
SPGPERRP;2.0000;6.7960;1.2994;5.2588;598.7023;6.7960
SPGQAQLG;1.0000;0.0000;1.2201;4.6630;213.1892;6.5694
SPGQGQLG;2.0000;6.5972;1.2201;5.0002;444.5491;6.5972
SPGRGSHG;1.0000;0.0000;1.3097;5.1372;368.0522;6.9339
SPGRGSHS;4.0000;20.5210;1.3131;5.6175;1279.6247;6.8403
SPGSPQLS;3.0000;12.5165;1.2237;4.7353;401.3213;6.2583
SPGSSGGG;4.0000;18.6417;1.2064;4.8025;500.7010;6.2139
SPGSSLFS;3.0000;13.0910;1.2744;5.1090;617.0880;6.5455
SPHPHLNK;2.0000;7.8706;1.4690;6.6569;2993.9469;7.8706
SPLPQRLP;5.0000;26.4010;1.2577;5.4021;1116.4074;6.6002
SPLRPWAP;1.0000;0.0000;1.3865;5.5823;614.3630;7.2760
SPLRPWGP;2.0000;7.3038;1.3878;5.9195;1281.0764;7.3038
SPNQASKP;3.0000;13.5177;1.2986;5.3866;849.4904;6.7589
SPPPPAGP;1.0000;0.0000;1.2004;3.8655;85.1061;5.9564
SPQGQQPL;1.0000;0.0000;1.2299;4.6255;204.1923;6.5406
SPQGQQPV;2.0000;6.5832;1.2366;4.9820;435.3044;6.5832
SPQLSRAS;3.0000;12.9852;1.2431;5.0402;570.1096;6.4926
SPQPPRSR;2.0000;6.4627;1.2574;4.8252;363.3989;6.4627
SPQPQRSG;1.0000;0.0000;1.2382;4.5160;180.0087;6.4564
SPQQQRSP;3.0000;13.0080;1.2423;5.0550;579.9237;6.5040
SPQRPLTT;3.0000;13.9095;1.2833;5.6415;1139.1947;6.9548
SPQRQAGA;1.0000;0.0000;1.2288;4.7009;222.7098;6.5985
SPQRQAGP;4.0000;19.5666;1.2351;5.2036;794.5729;6.5222
SPQSGSPQ;3.0000;12.4097;1.2158;4.6658;370.4582;6.2048
SPSPQRQA;5.0000;25.7144;1.2371;5.1788;863.2860;6.4286
SPSQQRLS;3.0000;13.1361;1.2478;5.1383;638.3002;6.5680
SPTAAPQQ;2.0000;6.5120;1.2375;4.8893;391.2516;6.5120
SPTDEGVA;1.0000;0.0000;1.3094;5.4907;552.8951;7.2056
SPTSAPQQ;2.0000;6.4462;1.2404;4.8038;354.5564;6.4462
SPTSVPQQ;1.0000;0.0000;1.2595;4.7258;229.1866;6.6177
SQAAPPTQ;1.0000;0.0000;1.2375;4.5883;195.6232;6.5120
SQAGPGPR;2.0000;6.4746;1.2314;4.8407;369.9591;6.4746
SQAGPMPR;2.0000;6.8877;1.3032;5.3782;686.9135;6.8877
SQAGPVPR;1.0000;0.0000;1.2486;4.7265;229.3705;6.6182
SQAQGRQS;1.0000;0.0000;1.2293;4.8128;253.3431;6.6846
SQAQPLSQ;1.0000;0.0000;1.2278;4.6031;198.9855;6.5234
SQATPMTQ;2.0000;7.2328;1.3175;5.8271;1151.8087;7.2328
SQATPVTQ;1.0000;0.0000;1.2639;5.1755;384.6096;6.9633
SQAVKQTA;3.0000;14.1295;1.2534;5.7845;1343.1463;7.0647
SQDEVKAE;4.0000;23.0092;1.3156;6.6966;4432.3133;7.6697
SQDVPPPA;2.0000;6.5818;1.2660;4.9802;434.3986;6.5818
SQDVPPPI;2.0000;6.9006;1.3145;5.3949;700.2545;6.9006
SQDVPSPA;1.0000;0.0000;1.2647;4.6929;220.6765;6.5924
SQGEGLNN;1.0000;0.0000;1.3311;6.0187;1015.4275;7.6114
SQLIKIFH;3.0000;16.4581;1.3769;7.2993;7682.9223;8.2290
SQLLVPGA;2.0000;6.7664;1.2402;5.2203;572.7558;6.7664
SQLPMPGG;1.0000;0.0000;1.2941;5.0392;328.7734;6.8586
SQPRPPVQ;1.0000;0.0000;1.2578;4.6891;219.6908;6.5894
SQQGEEPQ;2.0000;7.1184;1.2953;5.6783;970.3608;7.1184
SQQGEESK;1.0000;0.0000;1.3114;5.5903;620.0575;7.2821
SQQPAGPP;4.0000;18.7799;1.2162;4.8625;536.4745;6.2600
SQQPSGPP;1.0000;0.0000;1.2166;4.1749;121.5335;6.1942
SQQRLSPQ;3.0000;13.4184;1.2462;5.3220;788.6085;6.7092
SQRGTPSE;1.0000;0.0000;1.2957;5.1920;392.0076;6.9760
SQSLTNAF;8.0000;51.5719;1.3313;6.6043;5636.3138;7.3674
SQSLTNSL;3.0000;14.1569;1.3019;5.8024;1371.0695;7.0785
SQSSSPGA;1.0000;0.0000;1.2080;4.1043;112.0544;6.1400
SQSSTISS;1.0000;0.0000;1.2844;4.7614;238.7745;6.6450
SQTPSPGA;3.0000;12.7973;1.2359;4.9180;495.2582;6.3987
SQTSQSST;1.0000;0.0000;1.2622;4.7951;248.2239;6.6710
SRAESPTD;1.0000;0.0000;1.3236;5.3877;491.0528;7.1264
SRAGQRPP;1.0000;0.0000;1.2511;4.7453;234.3758;6.6326
SRASGGSS;2.0000;6.3547;1.2260;4.6846;309.1146;6.3547
SRASSGSS;1.0000;0.0000;1.2253;4.2618;134.3339;6.2611
SRESLLQR;1.0000;0.0000;1.2864;5.5674;603.9602;7.2646
SRINRNGN;1.0000;0.0000;1.3663;6.6773;2167.5323;8.1177
SRKAKVLL;2.0000;7.3825;1.2648;6.0219;1441.2971;7.3825
SRNTDTLT;1.0000;0.0000;1.2919;6.3320;1456.4362;7.8522
SRPVAGGP;5.0000;26.2826;1.2451;5.3636;1067.9908;6.5706
SRSESNAS;1.0000;0.0000;1.3307;5.1934;392.6373;6.9771
SRSFKPDF;1.0000;0.0000;1.3825;5.9263;912.9898;7.5404
SRSPSQQR;2.0000;6.6251;1.2573;5.0364;463.4741;6.6251
SRSSISEV;1.0000;0.0000;1.3375;5.3589;475.0704;7.1043
SRSSVSSR;1.0000;0.0000;1.2687;4.6905;220.0526;6.5905
SRTPALSP;3.0000;13.2202;1.2645;5.1930;679.7923;6.6101
SRVLLVID;1.0000;0.0000;1.2744;6.0939;1107.2759;7.6693
SSAAPVAS;1.0000;0.0000;1.2213;4.2786;136.9494;6.2739
SSADTGPV;1.0000;0.0000;1.2785;4.9952;312.5144;6.8247
SSAGPGSG;1.0000;0.0000;1.2047;4.1642;120.0538;6.1860
SSAMKQAP;1.0000;0.0000;1.3093;5.1103;356.8091;6.9132
SSAMKQTP;2.0000;7.1167;1.3312;5.6761;967.9501;7.1167
SSANEDEA;3.0000;14.9830;1.3680;6.3398;2545.4386;7.4915
SSAPQRPG;3.0000;12.7620;1.2326;4.8950;482.3439;6.3810
SSAVRPES;1.0000;0.0000;1.2929;4.9304;290.0602;6.7749
SSDYRSTI;1.0000;0.0000;1.3952;6.0282;1026.6247;7.6188
SSEVDDVD;1.0000;0.0000;1.3349;6.0866;1098.0267;7.6637
SSFFRSSA;3.0000;14.0061;1.3364;5.7043;1224.6405;7.0031
SSFFSSLS;3.0000;13.7606;1.3304;5.5446;1018.9340;6.8803
SSFIANLP;3.0000;14.6618;1.3703;6.1308;2001.1013;7.3309
SSFLGKQF;1.0000;0.0000;1.3307;5.7558;750.2602;7.4094
SSFMANLP;1.0000;0.0000;1.3979;5.8127;801.0248;7.4531
SSFSSAMK;2.0000;7.1347;1.3643;5.6995;994.3728;7.1347
SSFVANLP;2.0000;7.1836;1.3406;5.7631;1069.9115;7.1836
SSGDLSSE;1.0000;0.0000;1.2980;5.0132;319.0806;6.8386
SSGGGGFF;4.0000;21.1803;1.3044;5.9035;1778.5015;7.0601
SSGPSTVG;1.0000;0.0000;1.2504;4.6158;201.9276;6.5332
SSGSGPGS;1.0000;0.0000;1.2047;4.0787;108.7927;6.1203
SSGSSPNQ;1.0000;0.0000;1.2688;4.5766;193.0129;6.5030
SSGVAPAA;1.0000;0.0000;1.2213;4.4004;157.5631;6.3675
SSGYRNSF;1.0000;0.0000;1.4110;5.9852;977.0402;7.5857
SSHNRPPV;1.0000;0.0000;1.3916;5.6245;644.9879;7.3085
SSHTRPPV;1.0000;0.0000;1.3568;5.4170;507.9267;7.1490
SSIGSHTK;1.0000;0.0000;1.3811;5.8136;801.8761;7.4538
SSISEVPE;1.0000;0.0000;1.3665;5.5133;567.4751;7.2230
SSISSRIN;1.0000;0.0000;1.3783;5.6129;636.3890;7.2995
SSISSSSI;1.0000;0.0000;1.3037;4.7277;229.6847;6.6191
SSKTPPQR;3.0000;13.5705;1.2865;5.4209;883.7281;6.7852
SSLAEAQP;1.0000;0.0000;1.2652;4.8168;254.5037;6.6876
SSLFSSFS;2.0000;6.8803;1.3304;5.3685;679.2884;6.8803
SSLFSSLS;1.0000;0.0000;1.2855;4.7771;243.1207;6.6571
SSLSKDKT;1.0000;0.0000;1.3152;5.5121;566.6612;7.2220
SSLSNAVK;4.0000;21.2121;1.3121;5.9173;1807.0021;7.0707
SSLSQAVK;3.0000;13.5663;1.2619;5.4182;880.9479;6.7831
SSLSSAMK;1.0000;0.0000;1.3192;5.1081;355.8933;6.9115
SSMPLIGD;5.0000;29.3534;1.3652;6.3624;3372.6389;7.3384
SSMPLIGE;3.0000;14.7996;1.3785;6.2205;2218.7239;7.3998
SSNSLAEA;1.0000;0.0000;1.3155;5.2048;397.8035;6.9858
SSNSLAEP;1.0000;0.0000;1.3226;5.1054;354.8104;6.9095
SSPASPAM;1.0000;0.0000;1.2764;4.5299;182.9055;6.4671
SSPASPAT;2.0000;6.2296;1.2282;4.5220;256.3172;6.2296
SSPGALTL;1.0000;0.0000;1.2498;4.7773;243.1917;6.6573
SSPGSSLF;3.0000;13.0910;1.2744;5.1090;617.0880;6.5455
SSPNQASK;3.0000;13.5390;1.2972;5.4004;863.0988;6.7695
SSRAESPT;1.0000;0.0000;1.2988;4.9721;304.3252;6.8070
SSRINRNG;1.0000;0.0000;1.3697;6.1195;1140.4110;7.6889
SSRSSISE;1.0000;0.0000;1.3253;5.0503;333.0054;6.8671
SSSAPQRP;3.0000;12.5748;1.2320;4.7732;419.2433;6.2874
SSSFLGKQ;1.0000;0.0000;1.2971;5.2123;401.2604;6.9916
SSSGPSTV;1.0000;0.0000;1.2513;4.4940;175.5106;6.4396
SSSGYRNS;1.0000;0.0000;1.3665;5.4417;522.5497;7.1679
SSSISSRI;1.0000;0.0000;1.3261;5.0551;334.8235;6.8708
SSSISSSS;1.0000;0.0000;1.2487;4.2274;129.1160;6.2346
SSSLAEAQ;1.0000;0.0000;1.2635;4.8306;258.5808;6.6982
SSSLSKDK;1.0000;0.0000;1.3070;5.1618;378.5887;6.9528
SSSNSLAE;2.0000;6.9201;1.3209;5.4202;720.9915;6.9201
SSSPASPA;2.0000;5.9604;1.1971;4.1717;171.2408;5.9604
SSSPGALT;1.0000;0.0000;1.2422;4.5242;181.7005;6.4627
SSSSAPQR;3.0000;12.5961;1.2312;4.7870;425.9595;6.2980
SSSSISSR;1.0000;0.0000;1.2760;4.5548;188.2232;6.4862
SSSSISSS;1.0000;0.0000;1.2487;4.2274;129.1160;6.2346
SSSSLAEA;1.0000;0.0000;1.2623;4.6469;209.2944;6.5571
SSSSNSLA;2.0000;6.5392;1.2741;4.9247;407.5275;6.5392
SSSSPASP;2.0000;5.8946;1.1947;4.0861;155.1784;5.8946
SSSSSAPQ;3.0000;12.0928;1.2049;4.4597;292.2004;6.0464
SSSSSISS;1.0000;0.0000;1.2487;4.2274;129.1160;6.2346
SSSSSLAE;1.0000;0.0000;1.2641;4.5614;189.6644;6.4913
SSSSSPAS;2.0000;5.9052;1.1945;4.0999;157.6647;5.9052
SSSSSSAP;3.0000;11.8105;1.1945;4.2760;236.5034;5.9052
SSSSSSSA;3.0000;11.8317;1.1943;4.2898;240.2924;5.9158
SSSSSSSS;3.0000;11.7002;1.1915;4.2043;217.7537;5.8501
SSSVSRAG;1.0000;0.0000;1.2448;4.5704;191.6473;6.4983
SSTISSSV;1.0000;0.0000;1.2992;4.8863;275.7142;6.7411
SSTSSPAS;1.0000;0.0000;1.2270;4.1492;117.9946;6.1745
SSTTYPVV;4.0000;22.1888;1.3580;6.3408;2942.6074;7.3963
SSVSRAGQ;1.0000;0.0000;1.2452;4.7541;236.7784;6.6394
SSVSSRAE;1.0000;0.0000;1.2912;4.9442;294.7068;6.7856
SSVSVSDS;1.0000;0.0000;1.2794;4.7599;238.3752;6.6439
STAAPVAS;2.0000;6.5432;1.2454;4.9299;409.9795;6.5432
STFALIGD;1.0000;0.0000;1.3214;5.9974;990.7775;7.5950
STILGLKY;1.0000;0.0000;1.3339;6.2964;1397.8802;7.8248
STISSSVS;1.0000;0.0000;1.2992;4.8863;275.7142;6.7411
STPIVQRP;1.0000;0.0000;1.3124;5.3698;481.0319;7.1126
STQPTQRP;1.0000;0.0000;1.2779;5.0949;350.5280;6.9014
STQVNASS;1.0000;0.0000;1.3017;5.2131;401.6398;6.9922
STSDTSHR;2.0000;7.5217;1.3758;6.2029;1775.3057;7.5217
STSDTSQR;1.0000;0.0000;1.2987;5.3544;472.5853;7.1008
STSQQGEE;3.0000;14.5141;1.3070;6.0348;1791.6191;7.2571
STSSPASP;1.0000;0.0000;1.2275;4.1354;116.1340;6.1639
STTSVETI;1.0000;0.0000;1.3354;6.0825;1092.8041;7.6605
STTYPVVV;4.0000;22.9004;1.3465;6.6494;4197.9492;7.6335
STVGGVRR;1.0000;0.0000;1.2566;5.5930;621.9722;7.2842
SVDMEVLR;4.0000;23.9332;1.3195;7.0973;7030.6814;7.9777
SVETITRM;1.0000;0.0000;1.3337;6.7188;2273.5302;8.1496
SVGSSFFS;3.0000;14.0330;1.3341;5.7218;1249.5489;7.0165
SVHIQKIG;1.0000;0.0000;1.3609;6.4559;1679.6861;7.9474
SVLKAGHC;1.0000;0.0000;1.4588;6.8763;2725.4696;8.2706
SVNSLHSV;3.0000;15.0197;1.3807;6.3637;2616.3133;7.5099
SVPQQPAS;1.0000;0.0000;1.2344;4.4610;168.9654;6.4142
SVPSPLRP;1.0000;0.0000;1.2624;4.5749;192.6306;6.5017
SVPSSAGP;1.0000;0.0000;1.2242;4.2155;127.3516;6.2254
SVSDSRNT;1.0000;0.0000;1.3412;5.6868;692.9478;7.3563
SVSGNWKT;5.0000;32.4759;1.4528;7.3780;10858.7591;8.1190
SVSGPAPP;1.0000;0.0000;1.2248;4.2017;125.3434;6.2148
SVSGQAPP;2.0000;6.3666;1.2300;4.7002;314.6934;6.3666
SVSRAGQR;1.0000;0.0000;1.2542;5.0815;345.1641;6.8911
SVSSRAES;1.0000;0.0000;1.2912;4.9442;294.7068;6.7856
SVSVSDSR;1.0000;0.0000;1.2951;5.0873;347.4918;6.8955
SVTTNDWR;1.0000;0.0000;1.4200;7.2676;4276.4158;8.5713
SVVALTKT;5.0000;29.6707;1.2668;6.4656;3798.2016;7.4177
SVVALTQT;3.0000;14.5291;1.2544;6.0445;1811.7659;7.2645
SVVAMAKT;3.0000;15.0526;1.3197;6.3851;2681.5790;7.5263
SVVEDAED;1.0000;0.0000;1.3210;6.2521;1328.5099;7.7909
SVVVAKDG;1.0000;0.0000;1.2731;5.6588;670.9548;7.3348
SVYNFCDK;4.0000;27.1934;1.5012;8.5112;35803.0169;9.0645
SVYNFCSK;3.0000;17.4901;1.5576;7.9707;16641.5377;8.7450
SVYSAPAA;1.0000;0.0000;1.3015;4.9861;309.2885;6.8178
SWVDEISE;1.0000;0.0000;1.4988;7.1731;3835.8533;8.4988
SYGNGKYT;1.0000;0.0000;1.4117;6.6769;2166.4067;8.1173
SYGNYGST;1.0000;0.0000;1.4271;6.2940;1394.0474;7.8230
SYSRSESN;1.0000;0.0000;1.4134;5.8154;803.5433;7.4552
SYTRPSYS;1.0000;0.0000;1.4175;5.8062;795.0105;7.4481
TAAAAATF;4.0000;21.4054;1.2745;6.0011;1990.0818;7.1351
TAAAGGPP;3.0000;12.9652;1.2266;5.0271;561.5979;6.4826
TAAPAPPR;1.0000;0.0000;1.2507;4.6200;202.9072;6.5364
TAAPQQSA;2.0000;6.5883;1.2317;4.9886;438.6608;6.5883
TAAPVASP;2.0000;6.5326;1.2468;4.9161;403.5153;6.5326
TAASAGLV;3.0000;13.6840;1.2396;5.4948;962.1325;6.8420
TAEPFIDA;6.0000;38.7143;1.3593;6.9678;7418.0415;7.7429
TAEPFIDS;1.0000;0.0000;1.3794;6.1041;1120.3873;7.6771
TAERASSA;1.0000;0.0000;1.2845;5.1570;376.5135;6.9491
TAERSSGV;1.0000;0.0000;1.2942;5.4163;507.5005;7.1484
TAGGPPHP;1.0000;0.0000;1.3159;5.0963;351.1239;6.9025
TAITNISN;1.0000;0.0000;1.3695;6.6295;2051.2838;8.0809
TAPHFPVV;1.0000;0.0000;1.3824;6.0274;1025.6067;7.6181
TAPNFPVV;2.0000;7.4848;1.3528;6.1550;1680.0348;7.4848
TAPSPLRP;1.0000;0.0000;1.2659;4.7021;223.0217;6.5995
TARLENQS;1.0000;0.0000;1.3087;5.9806;971.7851;7.5821
TASAATSA;2.0000;6.6516;1.2452;5.0710;482.2635;6.6516
TASAERAS;1.0000;0.0000;1.2845;5.1570;376.5135;6.9491
TASETSSG;1.0000;0.0000;1.2948;5.1306;365.2622;6.9288
TASLSSHT;1.0000;0.0000;1.3414;5.4977;557.3545;7.2110
TASPGPER;1.0000;0.0000;1.2957;5.0801;344.6084;6.8900
TASPHPHL;1.0000;0.0000;1.4102;5.8510;837.0876;7.4825
TASSAVRP;1.0000;0.0000;1.2654;4.8707;270.7954;6.7291
TATAERAS;1.0000;0.0000;1.2884;5.5073;563.5550;7.2183
TATAERSS;1.0000;0.0000;1.3011;5.4217;510.7007;7.1526
TATASAAT;1.0000;0.0000;1.2569;5.1202;360.9183;6.9209
TATEAGEA;1.0000;0.0000;1.2916;5.7972;786.8938;7.4412
TAVGSNAN;1.0000;0.0000;1.3248;5.7945;784.4509;7.4391
TCSEIFGG;5.0000;33.8511;1.4718;7.8253;18172.8024;8.4628
TCSEMFGG;1.0000;0.0000;1.5008;7.2853;4364.6595;8.5850
TDEGVAPT;1.0000;0.0000;1.3019;5.8410;827.5564;7.4749
TDLQRPDS;1.0000;0.0000;1.2988;5.6590;671.1189;7.3350
TDLQRPEP;3.0000;14.7716;1.3149;6.2023;2172.7097;7.3858
TDLQRPQP;4.0000;21.4383;1.2809;6.0154;2023.0472;7.1461
TDLVISKM;2.0000;8.0561;1.3261;6.8983;3953.3401;8.0561
TDRFGASK;1.0000;0.0000;1.3101;5.9542;942.7504;7.5619
TDTLTERA;1.0000;0.0000;1.2471;6.3553;1495.9834;7.8701
TDWAKCFR;2.0000;9.3870;1.5116;8.6298;29021.7375;9.3870
TDWAKYFK;4.0000;27.0017;1.4200;8.4281;32535.7431;9.0006
TDWSKYFH;3.0000;18.4050;1.5282;8.5659;33020.7344;9.2025
TDWSKYFR;1.0000;0.0000;1.4730;7.6849;6914.3016;8.8921
TEAFIDSK;3.0000;15.9641;1.3491;6.9780;5307.0601;7.9820
TEAGEASG;1.0000;0.0000;1.2966;5.4832;548.1263;7.1998
TEEFPLID;3.0000;16.3737;1.3452;7.2444;7212.3487;8.1868
TEEFPLIN;1.0000;0.0000;1.3636;6.9096;2831.8610;8.2962
TEKYKSWV;1.0000;0.0000;1.4624;7.5855;6166.4391;8.8157
TELVISKM;1.0000;0.0000;1.3359;6.6772;2167.2868;8.1176
TEPFIDAK;1.0000;0.0000;1.3560;6.4871;1741.1279;7.9714
TERAGAGY;1.0000;0.0000;1.3192;6.0226;1019.9445;7.6144
TERRHPQP;2.0000;7.6854;1.3735;6.4160;2268.8842;7.6854
TERYRLWV;3.0000;17.8497;1.3580;8.2046;21785.9683;8.9249
TFAGIFGD;1.0000;0.0000;1.3210;6.4095;1592.4366;7.9118
TFALIGDT;1.0000;0.0000;1.2848;6.3477;1482.9634;7.8643
TFFPNHKP;3.0000;16.4376;1.4615;7.2860;7566.1235;8.2188
TFFPNPRD;1.0000;0.0000;1.4013;6.4377;1644.9776;7.9335
TFPVVVKI;3.0000;15.8340;1.3079;6.8934;4814.3718;7.9170
TFSEQVGG;4.0000;22.4508;1.3027;6.4545;3353.9531;7.4836
TFYPNHKE;4.0000;26.2091;1.4350;8.0843;21902.0715;8.7364
TGAARDQG;1.0000;0.0000;1.2435;5.4187;508.9128;7.1503
TGGCMVDM;3.0000;17.6993;1.4498;8.1068;19464.4975;8.8496
TGLMEPPT;1.0000;0.0000;1.3590;5.9299;916.7557;7.5432
TGNWKTNQ;1.0000;0.0000;1.3938;7.4622;5350.5549;8.7209
TGPATATA;1.0000;0.0000;1.2583;5.1427;370.3620;6.9381
TGPGKLPS;1.0000;0.0000;1.2689;4.9295;289.7635;6.7743
TGPPTTQQ;5.0000;28.0504;1.2705;5.9386;2070.4236;7.0126
TGPVVTMA;1.0000;0.0000;1.3161;5.8978;883.4421;7.5185
TGSAMLEQ;11.0000;75.0208;1.3216;6.9178;9482.0359;7.5021
TGTITTSV;1.0000;0.0000;1.2863;6.0590;1063.6912;7.6424
THGDAPSS;1.0000;0.0000;1.3454;5.4177;508.3522;7.1495
THGDASSS;1.0000;0.0000;1.3432;5.4315;516.4957;7.1601
TIEPYIDA;1.0000;0.0000;1.3994;6.7684;2407.1551;8.1877
TILGLKYG;1.0000;0.0000;1.2959;6.4181;1608.2698;7.9184
TIRNLRKS;3.0000;15.8495;1.3036;6.9035;4870.7223;7.9248
TIRSLRKS;7.0000;44.9761;1.3109;6.7136;5979.5183;7.4960
TISSSVSR;1.0000;0.0000;1.3145;5.2137;401.9219;6.9927
TITRMDTN;1.0000;0.0000;1.2336;7.2384;4134.9646;8.5489
TITTSVTT;1.0000;0.0000;1.2797;6.2876;1383.8241;7.8181
TKASGAPP;1.0000;0.0000;1.2583;4.7256;229.1416;6.6176
TKFPSVLK;1.0000;0.0000;1.3271;5.9349;921.9839;7.5470
TKIVRSFK;2.0000;7.9991;1.3053;6.8241;3629.7994;7.9991
TKPAKSPG;1.0000;0.0000;1.2859;5.0230;322.7014;6.8461
TKPPVAGG;1.0000;0.0000;1.2682;5.0705;340.8259;6.8826
TKPQLAQK;2.0000;7.2401;1.2646;5.8366;1164.4077;7.2401
TKRWSASK;1.0000;0.0000;1.4288;6.4867;1740.2989;7.9711
TKSAKSPG;1.0000;0.0000;1.2839;5.0368;327.8710;6.8567
TKTYATAE;4.0000;24.0253;1.3192;7.1373;7361.2255;8.0084
TKTYATTE;1.0000;0.0000;1.2877;6.8000;2496.1726;8.2119
TKVVRSFR;3.0000;15.6182;1.2835;6.7530;4096.0146;7.8091
TKVVSRSF;1.0000;0.0000;1.3199;5.9485;936.6134;7.5575
TLASQPRP;1.0000;0.0000;1.2637;4.8996;279.9546;6.7513
TLGGEKFP;3.0000;15.1671;1.3166;6.4595;2921.6309;7.5835
TLGRQTSQ;1.0000;0.0000;1.2466;5.4974;557.1915;7.2108
TLKDPDSS;1.0000;0.0000;1.3232;5.5309;579.0908;7.2365
TLKEPDSS;2.0000;7.2980;1.3359;5.9119;1269.8711;7.2980
TLLVLDDQ;1.0000;0.0000;1.2143;6.1604;1195.3667;7.7204
TLPTFPVV;3.0000;14.9084;1.3192;6.2912;2407.0055;7.4542
TLTEKYKS;1.0000;0.0000;1.3324;6.6499;2100.1296;8.0966
TLTERAGA;1.0000;0.0000;1.2624;5.7967;786.3995;7.4408
TMAAYRSG;1.0000;0.0000;1.3694;6.0645;1070.4115;7.6466
TMKNLRKT;1.0000;0.0000;1.2401;6.9912;3111.0539;8.3589
TNAFNLPE;5.0000;32.1010;1.3779;7.2561;9436.5123;8.0253
TNAFSFSE;3.0000;15.6606;1.4055;6.7806;4228.2202;7.8303
TNDWRSAI;1.0000;0.0000;1.4611;7.1945;3931.1981;8.5151
TNIGATAT;1.0000;0.0000;1.2991;6.1290;1152.9218;7.6962
TNISNSDG;1.0000;0.0000;1.3836;6.2307;1296.1165;7.7744
TNQGSAML;1.0000;0.0000;1.3318;5.9387;926.0677;7.5499
TNSLSTSD;3.0000;14.6627;1.3385;6.1314;2002.5302;7.3314
TNTGSAML;8.0000;53.7462;1.3419;7.0084;8975.3596;7.6780
TNTTNIGA;1.0000;0.0000;1.3072;6.6013;1985.7952;8.0592
TNVTAVGS;1.0000;0.0000;1.2948;5.8101;798.6401;7.4511
TNYEQQER;1.0000;0.0000;1.2971;7.0286;3247.9130;8.3877
TPALSPQR;3.0000;13.5025;1.2637;5.3767;839.8710;6.7513
TPASYGNG;1.0000;0.0000;1.3564;5.6581;670.4390;7.3343
TPATAAPA;1.0000;0.0000;1.2486;4.7423;233.5857;6.6304
TPGPGTAT;1.0000;0.0000;1.2691;5.0796;344.4084;6.8896
TPGSAAAS;1.0000;0.0000;1.2272;4.4421;165.3124;6.3996
TPGSATAS;1.0000;0.0000;1.2519;4.7068;224.2319;6.6031
TPIVQRPR;1.0000;0.0000;1.3090;5.6971;701.2201;7.3643
TPMTQGQG;2.0000;7.3543;1.2991;5.9852;1381.6206;7.3543
TPPLPAGP;1.0000;0.0000;1.2456;4.4827;173.2403;6.4309
TPPQRPAP;1.0000;0.0000;1.2599;4.6188;202.6244;6.5355
TPPQRPPP;2.0000;6.4591;1.2628;4.8205;361.4550;6.4591
TPQAPSGL;1.0000;0.0000;1.2450;4.6940;220.9499;6.5933
TPQAPTGL;1.0000;0.0000;1.2593;5.0443;330.7141;6.8625
TPQGQQHL;1.0000;0.0000;1.2999;5.7208;720.6121;7.3825
TPSEDEAK;3.0000;15.1000;1.3534;6.4159;2778.4565;7.5500
TPSPGALP;4.0000;19.3244;1.2445;5.0986;704.0796;6.4415
TPSVGSSF;3.0000;13.7147;1.3047;5.5147;984.5123;6.8573
TPVTPVVQ;2.0000;7.2202;1.2835;5.8107;1130.1990;7.2202
TPVTQGQG;1.0000;0.0000;1.2478;5.3335;461.3486;7.0848
TPVVQRPR;2.0000;7.2169;1.2829;5.8065;1124.7475;7.2169
TQALPRQP;1.0000;0.0000;1.2578;5.0833;345.8796;6.8924
TQALPRQR;1.0000;0.0000;1.2516;5.4244;512.2811;7.1547
TQEEDRRQ;1.0000;0.0000;1.2411;6.5062;1779.8449;7.9861
TQGQGRQS;4.0000;20.9451;1.2335;5.8015;1581.4248;6.9817
TQNSVVED;1.0000;0.0000;1.3084;6.3473;1482.2845;7.8640
TQPTQRPS;1.0000;0.0000;1.2779;5.0949;350.5280;6.9014
TQQPQSGT;3.0000;13.7902;1.2521;5.5639;1041.8208;6.8951
TQQPRPSG;5.0000;26.9028;1.2576;5.5653;1347.1931;6.7257
TQRAPAFS;1.0000;0.0000;1.2957;5.2893;438.4896;7.0508
TQRPSEEP;1.0000;0.0000;1.3395;5.5520;593.3007;7.2527
TQTYATAE;3.0000;15.7105;1.3160;6.8131;4389.1903;7.8553
TQVNASSS;1.0000;0.0000;1.3017;5.2131;401.6398;6.9922
TRAAGSIS;1.0000;0.0000;1.2846;5.1979;394.6979;6.9806
TRMDTNTT;1.0000;0.0000;1.2312;7.0884;3479.2977;8.4336
TRPPASPS;1.0000;0.0000;1.2543;4.4489;166.6300;6.4049
TRPPVQGR;1.0000;0.0000;1.2745;5.3186;453.5318;7.0733
TRPSYSRS;1.0000;0.0000;1.3536;5.4259;513.1759;7.1558
TRQASISG;2.0000;7.0560;1.2848;5.5971;883.8169;7.0560
TRQASQAG;4.0000;20.6352;1.2369;5.6671;1354.7624;6.8784
TRQTSVSG;3.0000;14.2244;1.2709;5.8463;1442.1454;7.1122
TRVARSFR;1.0000;0.0000;1.2932;5.9973;990.6536;7.5950
TSAASPGP;2.0000;6.3232;1.2298;4.6437;294.8967;6.3232
TSAPQQPA;1.0000;0.0000;1.2375;4.5883;195.6232;6.5120
TSAPQQPV;1.0000;0.0000;1.2550;4.8113;252.9066;6.6834
TSDTSHRG;2.0000;7.6153;1.3571;6.3247;2042.5002;7.6153
TSDTSQRG;1.0000;0.0000;1.2845;5.4762;543.7129;7.1944
TSGGVGSG;1.0000;0.0000;1.2395;4.8732;271.5691;6.7310
TSGLMEPP;1.0000;0.0000;1.3571;5.5796;612.4899;7.2739
TSGYDSNS;1.0000;0.0000;1.3923;5.8802;865.7462;7.5050
TSHRGTPS;2.0000;7.2852;1.3521;5.8953;1245.8689;7.2852
TSISGNWK;6.0000;41.3315;1.4817;7.6488;16247.6655;8.2663
TSPAKSRE;1.0000;0.0000;1.3186;5.3550;472.9366;7.1013
TSPAVGSI;1.0000;0.0000;1.2920;5.0799;344.5226;6.8898
TSQQGEEP;2.0000;7.2465;1.3104;5.8449;1175.5801;7.2465
TSQQGEES;1.0000;0.0000;1.3070;5.5577;597.2053;7.2571
TSQQPAGP;3.0000;13.0797;1.2383;5.1016;611.8837;6.5398
TSQQPSGP;1.0000;0.0000;1.2415;4.5390;184.8285;6.4741
TSQRGTPS;1.0000;0.0000;1.2735;5.0468;331.6483;6.8644
TSQSSTIS;1.0000;0.0000;1.3047;5.1117;357.3931;6.9143
TSSGSGPG;1.0000;0.0000;1.2317;4.4290;162.8449;6.3895
TSSPASPA;1.0000;0.0000;1.2282;4.2209;128.1547;6.2296
TSSSSSIS;1.0000;0.0000;1.2795;4.5777;193.2629;6.5039
TSTQVNAS;1.0000;0.0000;1.3071;5.5634;601.1631;7.2615
TSVETITR;1.0000;0.0000;1.2937;6.4099;1593.0227;7.9121
TSVPQQPA;1.0000;0.0000;1.2550;4.8113;252.9066;6.6834
TSVSGNWK;5.0000;32.4759;1.4528;7.3780;10858.7591;8.1190
TSVSGPAP;1.0000;0.0000;1.2506;4.5658;190.6221;6.4947
TSVSGQAP;2.0000;6.6465;1.2501;5.0643;478.5735;6.6465
TSVTTNDW;1.0000;0.0000;1.4212;7.2905;4390.9099;8.5890
TSVVAMAK;3.0000;15.0526;1.3197;6.3851;2681.5790;7.5263
TSYGNYGS;1.0000;0.0000;1.4271;6.2940;1394.0474;7.8230
TTAAAAAT;4.0000;20.9598;1.2461;5.8078;1593.0927;6.9866
TTASSAVR;1.0000;0.0000;1.2742;5.2348;411.8136;7.0089
TTEAFIDS;3.0000;15.9139;1.3460;6.9454;5111.4692;7.9570
TTEPFIDA;1.0000;0.0000;1.3529;6.4545;1676.9589;7.9464
TTGPATAT;1.0000;0.0000;1.2713;5.4074;502.3569;7.1416
TTGTITTS;1.0000;0.0000;1.2895;6.1007;1116.0019;7.6745
TTHGDAPS;1.0000;0.0000;1.3538;5.7681;760.8862;7.4188
TTHGDASS;1.0000;0.0000;1.3505;5.7819;773.0751;7.4294
TTNDWRSA;1.0000;0.0000;1.4407;7.0445;3307.8417;8.3999
TTNIGATA;1.0000;0.0000;1.2991;6.1290;1152.9218;7.6962
TTPASYGN;1.0000;0.0000;1.3735;5.8867;872.2176;7.5099
TTQQPQSG;3.0000;13.7902;1.2521;5.5639;1041.8208;6.8951
TTQQPRPS;5.0000;27.6054;1.2779;5.7938;1752.6512;6.9014
TTSVETIT;1.0000;0.0000;1.2950;6.4328;1635.6733;7.9297
TTSVTTND;1.0000;0.0000;1.2936;6.4104;1593.9841;7.9125
TTTHGDAS;1.0000;0.0000;1.3399;6.1322;1157.1140;7.6986
TTVLPGDT;1.0000;0.0000;1.2743;5.8634;849.1792;7.4921
TTYPVVVK;4.0000;23.7834;1.3176;7.0324;6523.7838;7.9278
TVGGVRRD;1.0000;0.0000;1.2333;6.0085;1003.5964;7.6036
TVLPGDTS;1.0000;0.0000;1.2894;5.5131;567.3415;7.2228
TVPSPLRP;1.0000;0.0000;1.2842;4.9252;288.3273;6.7709
TVVSSADT;1.0000;0.0000;1.2934;5.5461;589.3118;7.2482
TYATAEPF;7.0000;47.1122;1.3863;7.1768;10191.8617;7.8520
TYATTEAF;3.0000;16.2638;1.3393;7.1730;6642.5185;8.1319
TYATTEPF;1.0000;0.0000;1.3805;6.5965;1974.8764;8.0555
TYAVDMQV;3.0000;16.3414;1.3220;7.2234;7039.9047;8.1707
TYPVVVKM;4.0000;24.4958;1.3599;7.3413;9310.6127;8.1653
TYYPNHKE;1.0000;0.0000;1.4627;7.6463;6613.4272;8.8624
TYYPNHRE;2.0000;8.8197;1.4613;7.8917;12407.1981;8.8197
VAGGPGAP;5.0000;25.9135;1.2216;5.2435;930.1348;6.4784
VAGGPPNM;1.0000;0.0000;1.3455;5.5543;594.9157;7.2545
VAHADGTY;3.0000;16.0139;1.3660;7.0104;5508.6978;8.0069
VAHANGGF;4.0000;23.4437;1.3592;6.8850;5506.0179;7.8146
VAIFKTLG;2.0000;7.8071;1.2794;6.5744;2722.6141;7.8071
VAIYKTLG;1.0000;0.0000;1.3056;6.4373;1644.2106;7.9332
VAKDGREY;1.0000;0.0000;1.3117;6.5720;1920.0779;8.0367
VALTKTYA;5.0000;31.1603;1.2965;6.9501;6634.8026;7.7901
VALTQTYA;3.0000;15.2739;1.2894;6.5290;3164.8434;7.6369
VAMAKTYA;3.0000;15.7974;1.3564;6.8696;4684.2559;7.8987
VAMTERYR;3.0000;16.7140;1.3204;7.4658;9306.1024;8.3570
VANLPNGY;2.0000;7.8320;1.3817;6.6067;2825.8084;7.8320
VAPAASPA;1.0000;0.0000;1.2211;4.3503;148.7412;6.3291
VAPTPPLP;1.0000;0.0000;1.2646;4.6696;214.8175;6.5745
VAPTTGTI;1.0000;0.0000;1.2945;5.7805;771.8426;7.4283
VARSFRPD;1.0000;0.0000;1.3254;5.7214;721.0632;7.3829
VASPAAPS;3.0000;12.5267;1.2221;4.7419;404.3845;6.2633
VATARLEN;1.0000;0.0000;1.2846;6.1910;1238.2529;7.7439
VCGLSVVV;1.0000;0.0000;1.3796;6.6025;1988.5067;8.0601
VCRPSMAQ;1.0000;0.0000;1.4587;6.5437;1858.4557;8.0150
VDACSEMF;2.0000;8.7509;1.5094;7.8022;11192.0656;8.7509
VDAPAPAP;1.0000;0.0000;1.2580;4.6665;214.0707;6.5721
VDAPAPSA;2.0000;6.5827;1.2566;4.9814;435.0048;6.5827
VDDVDPNS;1.0000;0.0000;1.3502;6.1351;1161.0347;7.7009
VDEISELF;1.0000;0.0000;1.3350;6.7394;2328.1345;8.1654
VDEPHADW;1.0000;0.0000;1.5059;7.3958;4956.8948;8.6699
VDEPHTDW;2.0000;8.8734;1.4828;7.9616;13446.9633;8.8734
VDMEVLRN;4.0000;25.2195;1.2510;7.6552;13362.9201;8.4065
VDMQVLRN;3.0000;16.3336;1.2622;7.2183;6998.8766;8.1668
VDMQVVRN;3.0000;16.4188;1.2586;7.2738;7460.1270;8.2094
VDNQHDFQ;5.0000;33.6682;1.3026;7.7658;16969.7875;8.4170
VDPNSLPP;1.0000;0.0000;1.3309;5.2209;405.2716;6.9982
VDSCSEMF;3.0000;17.3703;1.5413;7.8928;15213.5987;8.6851
VDTCSEIF;5.0000;35.3288;1.4545;8.3059;31603.5809;8.8322
VDTCSEMF;1.0000;0.0000;1.4809;7.7659;7590.4018;8.9544
VEALHGKD;5.0000;31.9915;1.3147;7.2205;9057.4900;7.9979
VEDAEDTM;1.0000;0.0000;1.2953;6.9531;2977.4676;8.3296
VEDRQLIT;3.0000;16.0575;1.2325;7.0388;5691.7379;8.0288
VEEDKQLM;2.0000;8.3053;1.2639;7.2225;5741.8334;8.3053
VEEDRQLM;1.0000;0.0000;1.2637;6.8659;2693.0083;8.2626
VELVVNKM;5.0000;33.4679;1.2515;7.7007;15743.8724;8.3670
VENHYDFQ;3.0000;17.7624;1.3130;8.1478;20406.0806;8.8812
VENQHDYQ;2.0000;8.6046;1.3337;7.6118;8989.1785;8.6046
VENQLDFQ;1.0000;0.0000;1.2690;6.6688;2146.2426;8.1111
VEQAEFRD;1.0000;0.0000;1.2857;6.5826;1943.4407;8.0448
VEQAEFSD;4.0000;23.3796;1.3385;6.8573;5332.7579;7.7932
VEQAEFSE;6.0000;39.2734;1.3498;7.1133;8770.5208;7.8547
VEQTFFPN;3.0000;16.2647;1.3592;7.1735;6647.0087;8.1323
VETITRMD;1.0000;0.0000;1.2318;7.1344;3668.4974;8.4690
VFAQLVAI;1.0000;0.0000;1.2784;5.9961;989.3733;7.5941
VFAQMVAI;2.0000;7.9062;1.3275;6.7033;3158.1765;7.9062
VFAQMVRL;4.0000;23.7065;1.2879;6.9990;6278.1105;7.9022
VFSHLLQL;1.0000;0.0000;1.3256;6.2537;1330.9220;7.7921
VFSQLIKI;3.0000;15.8085;1.3195;6.8768;4723.1805;7.9042
VGGGSGGA;4.0000;19.8632;1.2131;5.3323;921.4007;6.6211
VGGVRRDS;1.0000;0.0000;1.2645;5.6582;670.5088;7.3344
VGSGNGSG;1.0000;0.0000;1.2712;5.0807;344.8517;6.8905
VGSIGRLS;1.0000;0.0000;1.2825;5.3601;475.7218;7.1052
VGSNANSS;1.0000;0.0000;1.3325;5.3587;474.9424;7.1041
VGSSFFSS;3.0000;14.0330;1.3341;5.7218;1249.5489;7.0165
VGSSMPLI;5.0000;29.0245;1.3496;6.2554;2981.8590;7.2561
VHGKDGKD;3.0000;16.1280;1.2991;7.0846;6000.2822;8.0640
VHIQKIGN;1.0000;0.0000;1.3219;7.0137;3192.5093;8.3762
VHSKDGRD;2.0000;7.9277;1.3388;6.7312;3261.4341;7.9277
VHSKNGRD;1.0000;0.0000;1.3593;6.5724;1920.8572;8.0370
VIDDAHTD;3.0000;16.6542;1.3002;7.4269;8898.4541;8.3271
VIDEPHTD;4.0000;24.9366;1.3657;7.5325;11602.8323;8.3122
VIFGDSKT;1.0000;0.0000;1.3209;6.3502;1487.2605;7.8662
VIGLQYAG;4.0000;22.8132;1.3017;6.6116;4019.0682;7.6044
VIGLQYGG;3.0000;15.2645;1.2963;6.5229;3142.7219;7.6322
VIGMQYAG;2.0000;7.9165;1.3543;6.7167;3207.3125;7.9165
VIKLGHAH;2.0000;8.2441;1.3633;7.1429;5238.9183;8.2441
VISKMNQL;3.0000;16.0748;1.3472;7.0500;5765.7163;8.0374
VISTQPTQ;1.0000;0.0000;1.2981;5.5902;619.9927;7.2821
VKAETIRS;4.0000;23.2009;1.3122;6.7798;4877.5956;7.7336
VKAVHGKD;3.0000;15.9079;1.3020;6.9414;5088.2639;7.9539
VKAVHSKD;2.0000;7.8603;1.3409;6.6436;2948.4205;7.8603
VKAVHSKN;1.0000;0.0000;1.3620;6.4848;1736.5044;7.9697
VKIGHAHS;3.0000;16.0990;1.4129;7.0658;5871.4588;8.0495
VKLGHAHA;1.0000;0.0000;1.3599;6.4271;1624.9754;7.9253
VKMGHAHS;4.0000;24.5152;1.4408;7.3497;9401.1991;8.1717
VKQTAASA;3.0000;13.9786;1.2555;5.6864;1199.6576;6.9893
VKQTTAAA;4.0000;21.7757;1.2492;6.1617;2394.1465;7.2586
VKVDNQHD;5.0000;33.5584;1.2708;7.7301;16286.3734;8.3896
VKVENHYD;3.0000;17.7075;1.2720;8.1121;19584.2787;8.8537
VKVVRSLK;4.0000;22.7897;1.2581;6.6014;3972.2530;7.5966
VLDDQNTD;1.0000;0.0000;1.2353;6.6274;2046.5340;8.0793
VLGDYDIK;1.0000;0.0000;1.2836;6.8326;2591.8435;8.2370
VLIRQHAF;7.0000;48.6286;1.3173;7.5056;14881.9696;8.1048
VLIRQPPR;1.0000;0.0000;1.2995;5.6000;627.0280;7.2896
VLKAGHCH;1.0000;0.0000;1.4839;7.6075;6324.6720;8.8326
VLLVIDEP;4.0000;23.3637;1.2996;6.8504;5290.5929;7.7879
VLLVVDEP;3.0000;15.2812;1.2788;6.5338;3182.2626;7.6406
VLPGDTSG;1.0000;0.0000;1.2754;5.2846;436.0923;7.0472
VLPPRRLP;3.0000;13.8958;1.2826;5.6325;1127.5181;6.9479
VLRNGTKV;3.0000;15.7133;1.2395;6.8148;4398.2309;7.8566
VLRNGVKV;4.0000;23.4738;1.2382;6.8981;5589.4291;7.8246
VMDCSMPL;3.0000;17.1544;1.5386;7.7523;12941.8460;8.5772
VMDSSMPL;3.0000;15.2083;1.4048;6.4864;3013.2521;7.6042
VNASSSSN;1.0000;0.0000;1.3385;5.2369;412.8111;7.0105
VNGDIEIR;2.0000;8.3306;1.2726;7.2554;5963.5440;8.3306
VNGEIEIR;1.0000;0.0000;1.2788;7.0343;3269.3141;8.3921
VNKMAQAL;3.0000;15.5687;1.3125;6.7208;3946.9176;7.7844
VNKMTQAL;2.0000;7.9879;1.2956;6.8095;3569.0393;7.9879
VNPFDKEP;1.0000;0.0000;1.3955;6.4036;1581.5374;7.9073
VNSLHSVY;3.0000;16.1074;1.4303;7.0712;5908.4695;8.0537
VNSLYSVY;3.0000;16.0711;1.4261;7.0476;5749.9421;8.0356
VPEEPSSS;1.0000;0.0000;1.3246;4.9992;313.9840;6.8278
VPGASVPS;1.0000;0.0000;1.2446;4.5241;181.6865;6.4626
VPGATVPS;1.0000;0.0000;1.2650;4.8744;271.9468;6.7319
VPPGGQQR;1.0000;0.0000;1.2449;4.9464;295.4579;6.7872
VPPPATAA;2.0000;6.5220;1.2481;4.9023;397.1530;6.5220
VPPPIIAA;1.0000;0.0000;1.3195;5.1660;380.4304;6.9560
VPPPITAA;1.0000;0.0000;1.2957;5.0160;320.1060;6.8407
VPQQPASQ;1.0000;0.0000;1.2361;4.6447;208.7557;6.5554
VPRTGPPT;1.0000;0.0000;1.2901;5.1441;370.9744;6.9392
VPSINSLH;1.0000;0.0000;1.4135;6.0644;1070.2762;7.6466
VPSPATAG;1.0000;0.0000;1.2476;4.6513;210.3511;6.5604
VPSPLRPW;2.0000;7.4474;1.4077;6.1064;1588.5141;7.4474
VPSSAGPG;1.0000;0.0000;1.2254;4.3373;146.5209;6.3190
VQGRSTSQ;3.0000;13.9682;1.2566;5.6797;1190.3922;6.9841
VQKIGNNY;3.0000;16.8045;1.3255;7.5247;9958.9050;8.4023
VQKIGQNY;4.0000;24.3441;1.3141;7.2755;8631.4105;8.1147
VQRPRILL;3.0000;14.9896;1.2703;6.3441;2557.9847;7.4948
VQSATQRA;1.0000;0.0000;1.2465;5.2519;419.9692;7.0220
VQSLTGAA;1.0000;0.0000;1.2391;5.1158;359.0686;6.9174
VRIQKIGQ;1.0000;0.0000;1.2575;6.2357;1303.6057;7.7782
VRLHKKLG;4.0000;23.9171;1.2691;7.0904;6974.2876;7.9724
VRNGTKIV;2.0000;8.0466;1.2514;6.8859;3897.0338;8.0466
VRNGTKVV;1.0000;0.0000;1.2383;6.3932;1562.6961;7.8993
VRPESSVS;1.0000;0.0000;1.3100;5.1535;374.9949;6.9464
VRQHAYSM;3.0000;16.3169;1.4247;7.2075;6911.8867;8.1584
VRRDSQTS;1.0000;0.0000;1.2882;5.6400;656.6158;7.3204
VRSFKPDF;2.0000;7.7777;1.3650;6.5360;2604.9601;7.7777
VRSFRPDF;3.0000;15.4699;1.3588;6.6565;3665.2998;7.7349
VRSLKPDF;4.0000;22.6633;1.3290;6.5466;3729.3593;7.5544
VRVQKIGQ;4.0000;22.8927;1.2392;6.6461;4181.9313;7.6309
VSAPTSPA;1.0000;0.0000;1.2493;4.5295;182.8322;6.4668
VSDSRNTD;1.0000;0.0000;1.3386;6.1024;1118.1202;7.6758
VSGAGNDS;1.0000;0.0000;1.3001;5.3382;463.8881;7.0884
VSGASPGG;1.0000;0.0000;1.2236;4.4728;171.2758;6.4232
VSGNWKTN;5.0000;34.1909;1.4570;7.9358;20638.7856;8.5477
VSGPAPPK;1.0000;0.0000;1.2567;4.5846;194.7960;6.5091
VSGQAPPK;2.0000;6.6609;1.2566;5.0831;489.0521;6.6609
VSGRMQNV;1.0000;0.0000;1.3293;6.1943;1242.8577;7.7464
VSKMSQLL;2.0000;7.4187;1.3179;6.0690;1521.6345;7.4187
VSKMSQLP;1.0000;0.0000;1.3322;5.5010;559.4876;7.2135
VSPQSGSP;2.0000;6.3009;1.2311;4.6146;285.1781;6.3009
VSQAQPLS;1.0000;0.0000;1.2409;4.7280;229.7701;6.6194
VSRAGQRP;1.0000;0.0000;1.2568;5.0677;339.7219;6.8804
VSRSFKPD;1.0000;0.0000;1.3466;5.6914;696.6050;7.3599
VSSADTGP;1.0000;0.0000;1.2785;4.9952;312.5144;6.8247
VSSRAESP;1.0000;0.0000;1.2929;4.9304;290.0602;6.7749
VSVSDSRN;1.0000;0.0000;1.3360;5.6451;660.4670;7.3243
VTAITNIS;1.0000;0.0000;1.3392;6.3803;1539.6659;7.8893
VTAPHFPV;1.0000;0.0000;1.3824;6.0274;1025.6067;7.6181
VTAVGSNA;1.0000;0.0000;1.2889;5.5453;588.7976;7.2476
VTGGCMVD;3.0000;17.1603;1.4060;7.7561;12999.1571;8.5801
VTMAAYRS;1.0000;0.0000;1.3737;6.2513;1327.2929;7.7902
VTNYEQQE;1.0000;0.0000;1.2977;7.0099;3178.5545;8.3733
VTPVVQRP;2.0000;7.2025;1.2808;5.7877;1100.7287;7.2025
VTQGQGRQ;1.0000;0.0000;1.2184;5.5080;564.0176;7.2189
VTTNDWRS;1.0000;0.0000;1.4200;7.2676;4276.4158;8.5713
VTTVLPGD;1.0000;0.0000;1.2707;5.8217;809.3754;7.4600
VVAKDGRE;1.0000;0.0000;1.2614;6.1731;1212.9372;7.7301
VVALTKTY;5.0000;31.8462;1.2742;7.1732;8577.5493;7.9615
VVALTQTY;3.0000;15.6168;1.2746;6.7521;4091.5464;7.8084
VVAMAKTY;3.0000;16.1403;1.3404;7.0926;6055.8601;8.0702
VVDEPHAD;1.0000;0.0000;1.3663;6.4740;1715.1016;7.9614
VVDEPHTD;2.0000;8.1649;1.3488;7.0398;4652.6938;8.1649
VVEDAEDT;1.0000;0.0000;1.2618;6.6025;1988.4697;8.0601
VVGSSMPL;5.0000;28.4353;1.3203;6.0638;2391.4288;7.1088
VVIKLGHA;2.0000;7.9193;1.3071;6.7203;3220.6959;7.9193
VVKIGHAH;3.0000;16.5734;1.3631;7.3744;8376.2722;8.2867
VVKLGHAH;1.0000;0.0000;1.3443;6.6502;2100.7871;8.0968
VVKMGHAH;4.0000;25.2268;1.3885;7.6583;13411.8290;8.4089
VVNKMAQA;3.0000;15.6539;1.3146;6.7762;4207.0333;7.8270
VVNKMTQA;2.0000;8.0305;1.2953;6.8649;3804.2515;8.0305
VVQRPRIL;2.0000;7.5374;1.2731;6.2234;1817.7096;7.5374
VVRNGTKI;2.0000;8.0466;1.2514;6.8859;3897.0338;8.0466
VVRNGTKV;1.0000;0.0000;1.2383;6.3932;1562.6961;7.8993
VVRSFRPD;3.0000;15.1087;1.3266;6.4216;2796.6008;7.5543
VVRSLKPD;4.0000;22.1216;1.2967;6.3117;2845.4777;7.3739
VVSKMSQL;3.0000;14.9227;1.3226;6.3005;2432.8741;7.4613
VVSRSFKP;1.0000;0.0000;1.3320;5.5844;615.8907;7.2776
VVSSADTG;1.0000;0.0000;1.2796;5.3176;452.9801;7.0725
VVTMAAYR;1.0000;0.0000;1.3361;6.5600;1893.5276;8.0275
VVVAKDGR;1.0000;0.0000;1.2428;5.9862;978.0775;7.5864
VVVKIGHA;3.0000;15.9238;1.3078;6.9518;5149.4268;7.9619
VVVKLGHA;1.0000;0.0000;1.2871;6.2276;1291.4870;7.7720
VVVKMGHA;4.0000;24.2524;1.3328;7.2357;8245.1039;8.0841
VYNFCDKP;4.0000;27.1615;1.5122;8.4974;35238.5196;9.0538
VYNFCSKP;3.0000;17.4689;1.5641;7.9569;16379.1546;8.7344
VYSAPAAV;1.0000;0.0000;1.3132;5.2948;441.2359;7.0550
WAKCFRGK;3.0000;18.3726;1.5369;8.5447;32227.3350;9.1863
WAKYFKGK;4.0000;26.3995;1.4499;8.1669;24086.3201;8.7998
WAPQIKSA;1.0000;0.0000;1.4232;6.1817;1225.0817;7.7368
WGPQTKPA;1.0000;0.0000;1.4001;6.0542;1057.7965;7.6387
WGPQTKSA;1.0000;0.0000;1.3974;6.0680;1074.7418;7.6493
WKANTGSA;3.0000;16.0265;1.4319;7.0186;5561.1650;8.0133
WKTNQGSA;1.0000;0.0000;1.4265;6.6396;2075.4405;8.0887
WKTNTGSA;8.0000;57.5174;1.4372;7.7094;20114.9547;8.2168
WRSAIGMR;1.0000;0.0000;1.4688;6.9792;3068.1783;8.3497
WSASKEED;1.0000;0.0000;1.4832;6.8327;2592.1183;8.2371
WSKYFHGK;3.0000;18.0035;1.5498;8.3047;24445.3608;9.0018
WSKYFRGR;1.0000;0.0000;1.4812;7.3682;4801.4806;8.6487
WVDACSEM;2.0000;9.2788;1.6293;8.4891;24680.3324;9.2788
WVDEISEL;1.0000;0.0000;1.4427;7.4263;5133.9174;8.6934
WVDSCSEM;3.0000;18.4262;1.6619;8.5796;33548.4695;9.2131
WVDTCSEI;5.0000;37.4406;1.5723;8.9928;69691.0564;9.3601
WVDTCSEM;1.0000;0.0000;1.6011;8.4528;16738.0755;9.4824
WVFAQLVA;1.0000;0.0000;1.3857;6.7263;2293.2464;8.1553
WVFAQMVA;2.0000;8.4675;1.4396;7.4334;7320.2627;8.4675
WVFAQMVR;4.0000;25.9600;1.4167;7.9763;19340.4505;8.6533
WVFSHLLQ;1.0000;0.0000;1.4638;7.2310;4100.0618;8.5432
WVFSQLIK;3.0000;16.9309;1.4314;7.6069;10947.7479;8.4655
YAGIPSIN;1.0000;0.0000;1.4209;6.1866;1231.9286;7.7405
YAGIPSVN;3.0000;15.1863;1.3917;6.4720;2963.9946;7.5932
YAGLPSIN;3.0000;15.1011;1.3859;6.4166;2780.7344;7.5505
YATAEPFI;7.0000;47.8037;1.4078;7.3268;12112.4984;7.9673
YATTEAFI;3.0000;16.4943;1.3550;7.3229;7894.2883;8.2472
YATTEPFI;1.0000;0.0000;1.3994;6.7465;2347.0381;8.1708
YAVDMQVL;3.0000;16.1920;1.3209;7.1263;6295.0556;8.0960
YCTIEPYI;1.0000;0.0000;1.5554;8.2408;13112.7226;9.3194
YDFQDIAS;3.0000;16.0841;1.3856;7.0560;5805.9843;8.0420
YDIKVEQA;3.0000;16.4344;1.3144;7.2840;7548.1665;8.2172
YDIRIQKI;3.0000;17.1081;1.2688;7.7222;12501.0222;8.5540
YDIRVQKI;3.0000;16.8135;1.2658;7.5305;10025.7299;8.4067
YDSIQNAA;1.0000;0.0000;1.3833;6.2631;1345.4165;7.7993
YDSNSIAS;1.0000;0.0000;1.4182;5.9939;986.8510;7.5924
YDVRIQKI;1.0000;0.0000;1.2658;7.0534;3341.9098;8.4067
YDVRVQKI;4.0000;24.7782;1.2591;7.4638;10720.7512;8.2594
YEQQERVN;1.0000;0.0000;1.2978;6.9869;3095.6729;8.3556
YFHGKKVN;3.0000;17.4439;1.3373;7.9407;16076.0988;8.7220
YFKGKKIH;4.0000;26.2046;1.3277;8.0824;21852.8114;8.7349
YFRGRRLH;1.0000;0.0000;1.3270;7.0665;3392.7458;8.4168
YFTLLVLD;1.0000;0.0000;1.2606;6.8123;2531.9048;8.2214
YGGLPAVN;3.0000;14.9937;1.3410;6.3467;2565.7767;7.4968
YGGVPSIN;1.0000;0.0000;1.3893;6.0312;1030.0902;7.6210
YGNGKYTR;1.0000;0.0000;1.3532;7.0043;3158.0536;8.3689
YGNYGSTT;1.0000;0.0000;1.4081;6.6443;2086.5640;8.0923
YGSTTSVE;1.0000;0.0000;1.3637;6.0613;1066.4191;7.6442
YIDAKFSV;1.0000;0.0000;1.3814;6.6712;2152.2802;8.1130
YIFEVMDC;3.0000;19.2270;1.3475;9.1006;61115.4925;9.6135
YIIEVMDS;3.0000;17.2144;1.3992;7.7914;13537.5866;8.6072
YIISACDS;1.0000;0.0000;1.5479;7.2023;3966.8245;8.5212
YKAFMRKS;1.0000;0.0000;1.4054;6.8163;2543.5890;8.2245
YKAYMRTS;11.0000;83.2548;1.4310;7.9891;32548.6364;8.3255
YKIYDSIQ;1.0000;0.0000;1.4074;7.1250;3629.0721;8.4618
YKLWVDAC;2.0000;9.4240;1.5450;8.6779;30674.8800;9.4240
YKLWVDTC;6.0000;48.1376;1.4748;9.4198;124821.2831;9.6275
YKQLIVEL;1.0000;0.0000;1.2744;6.8121;2531.2610;8.2212
YKSWVDEI;1.0000;0.0000;1.4806;7.7681;7609.2134;8.9561
YKTDRFGA;1.0000;0.0000;1.3203;6.6618;2129.0322;8.1057
YKTLGGEK;1.0000;0.0000;1.2999;6.5432;1857.2475;8.0145
YLRRRLSD;4.0000;23.5722;1.3094;6.9408;5871.0582;7.8574
YMPDLQRP;2.0000;7.7863;1.4000;6.5472;2638.7892;7.7863
YMRTSISG;6.0000;39.4983;1.4163;7.1719;9382.0456;7.8997
YMRTSVSG;5.0000;31.0094;1.3891;6.9010;6270.2773;7.7524
YMTDLQRP;8.0000;56.4629;1.3663;7.5134;16051.6928;8.0661
YNFCDKPW;7.0000;58.5744;1.6588;9.6623;178227.7877;9.7624
YNFCSKPW;3.0000;18.8859;1.7263;8.8787;47338.1410;9.4430
YPNHKEML;5.0000;35.0025;1.4571;8.1998;27969.0070;8.7506
YPNHREML;2.0000;8.7079;1.4547;7.7463;10494.3170;8.7079
YPVVVKMG;4.0000;23.9688;1.3678;7.1128;7156.7044;7.9896
YQDITSVV;2.0000;7.9827;1.3336;6.8028;3541.6647;7.9827
YQFQDKPW;1.0000;0.0000;1.4890;7.3608;4760.8398;8.6430
YQPVTNYE;1.0000;0.0000;1.4148;7.0244;3232.2708;8.3845
YRLWVDSC;3.0000;18.6311;1.5911;8.7129;39113.0536;9.3156
YRNSFSSS;1.0000;0.0000;1.4220;5.8635;849.2262;7.4921
YRSGTRVA;1.0000;0.0000;1.3188;5.9557;944.3491;7.5630
YRSLVIGL;7.0000;46.5005;1.3249;7.0442;8748.5482;7.7501
YRSTILGL;1.0000;0.0000;1.3284;6.2408;1311.2547;7.7821
YSAPAAVT;1.0000;0.0000;1.3189;5.3365;462.9354;7.0870
YSMALAED;2.0000;7.9271;1.4016;6.7304;3258.3865;7.9271
YSMALGED;1.0000;0.0000;1.3962;6.4656;1698.6030;7.9549
YSRSESNA;1.0000;0.0000;1.4039;5.9010;886.7045;7.5209
YSVYNFCS;3.0000;17.9891;1.6175;8.2953;24183.3364;8.9946
YTRAAGSI;1.0000;0.0000;1.3425;5.9055;891.3579;7.5244
YTRPSYSR;1.0000;0.0000;1.4225;6.1335;1158.9179;7.6997
YVTGGCMV;3.0000;17.6091;1.4520;8.0481;18193.3575;8.8046
YYPNHKEM;1.0000;0.0000;1.4987;7.9552;9438.5496;9.0999
YYPNHREM;2.0000;9.0572;1.4986;8.2007;17707.3023;9.0572
