# Supplementary material for: Evaluating deterministic motif significance measures in protein databases
Source: Algorithms Mol Biol. 2007 Dec 24;2:16. doi: 10.1186/1748-7188-2-16 (PMC2254621; doi:10.1186/1748-7188-2-16)
Supplement: Additional File 2 — Scripts and Datasets. This file contains the sequence datasets (synthetic and real) and the evaluated motifs. This data is separated according to the tables where it is presented and discussed. It also contains script programs (in perl language) developed for this work. [file 1748-7188-2-16-S2.zip › Scripts_and_Datasets/datasets/Table 3/Motifs/score_PS00419.fasta]

Motif;Supp;IG;Pratt;LogOdds;Zscore;Info
AAAAALIGSI;1.0000;0.0000;0.8886;5.4292;514.8356;8.1542
AAAAGSTAPN;2.0000;8.7558;0.9399;6.5131;2535.6702;8.7558
AAAALIGSIA;1.0000;0.0000;0.8886;5.4292;514.8356;8.1542
AAAATSITWG;1.0000;0.0000;0.9205;6.1820;1224.6878;8.7327
AAAATSLTWG;2.0000;8.5654;0.9281;6.2653;1906.3895;8.5654
AAAFNESSTY;1.0000;0.0000;0.9898;7.1971;3941.0975;9.5130
AAAFNNSWHS;1.0000;0.0000;0.9549;6.9231;2874.6264;9.3023
AAAGMPGDHY;1.0000;0.0000;1.0274;7.1989;3949.0845;9.5143
AAAGNTAPNA;1.0000;0.0000;0.9665;6.4861;1738.1161;8.9664
AAAGSTAPNA;2.0000;8.7558;0.9399;6.5131;2535.6702;8.7558
AAAHAAIFLV;3.0000;16.8344;0.9094;6.2486;2290.4296;8.4172
AAAHAAIFMI;1.0000;0.0000;0.9509;6.3828;1543.3043;8.8871
AAAHAAIFMV;66.0000;583.3322;0.9592;8.3159;116080.3504;8.9743
AAAHAAIFVV;1.0000;0.0000;0.9117;6.1027;1117.8986;8.6718
AAAHADTAMI;1.0000;0.0000;0.9796;6.7164;2265.9710;9.1435
AAAHAGIAMI;1.0000;0.0000;0.9508;6.2463;1318.8248;8.7821
AAAHAGIAVI;1.0000;0.0000;0.9030;5.8527;838.2522;8.4796
AAAHAGIFMV;1.0000;0.0000;0.9590;6.4991;1764.4200;8.9765
AAAHGAIFMV;1.0000;0.0000;0.9590;6.4991;1764.4200;8.9765
AAALIGSIAT;1.0000;0.0000;0.8990;5.6535;666.4835;8.3265
AAAMFFAGWF;6.0000;44.9615;0.9655;7.2978;10840.3377;8.9923
AAAPGFSAPN;1.0000;0.0000;0.9521;6.4828;1731.6758;8.9640
AAAPGFTAPN;1.0000;0.0000;0.9572;6.5682;1910.5694;9.0296
AAAPGGATAP;1.0000;0.0000;0.9321;6.0188;1014.9815;8.6073
AAAPIPLGTA;1.0000;0.0000;0.9406;6.0835;1093.4932;8.6571
AAAPIVLGTA;1.0000;0.0000;0.9295;5.9839;974.9925;8.5805
AAAPMPLGTA;1.0000;0.0000;0.9991;6.5907;1960.6107;9.0469
AAASTSLTWG;4.0000;26.0163;0.9289;6.7052;4473.6887;8.6721
AAASTSPTWG;1.0000;0.0000;0.9353;6.5340;1836.6537;9.0033
AAATASVAFG;3.0000;16.9379;0.9020;6.3159;2475.0327;8.4690
AAATSITWGG;1.0000;0.0000;0.9203;6.1847;1228.6062;8.7348
AAATSLTWGG;2.0000;8.5675;0.9280;6.2681;1912.4891;8.5675
AACSLVAQHM;1.0000;0.0000;1.1156;7.9812;9719.8871;10.1157
AADIPLPHEF;1.0000;0.0000;1.0021;7.1956;3934.0524;9.5118
AADIPLPHEL;1.0000;0.0000;1.0215;6.9812;3073.5418;9.3470
AADLYQGSIF;1.0000;0.0000;0.9790;6.7028;2230.8124;9.1331
AADPDTAGHI;1.0000;0.0000;0.9586;6.8165;2542.5715;9.2204
AADVTNLAPR;1.0000;0.0000;1.0098;7.1287;3642.3646;9.4604
AADVVTPVAL;1.0000;0.0000;0.9664;6.7420;2333.8000;9.1632
AAEVIQSYGS;1.0000;0.0000;0.9897;7.2198;4045.2176;9.5304
AAFAHAGIFL;1.0000;0.0000;0.8995;5.6575;669.5399;8.3296
AAFANGQSLW;1.0000;0.0000;0.9689;6.4656;1697.5803;8.9507
AAFDASGLRL;1.0000;0.0000;0.9611;6.0855;1095.9907;8.6586
AAFFHGARFS;2.0000;8.8650;0.9278;6.6551;2986.2947;8.8650
AAFGLIASAL;2.0000;8.0939;0.8922;5.6519;940.8213;8.0939
AAFGSATGLV;2.0000;8.4134;0.9083;6.0675;1518.1951;8.4134
AAFGVPQKQI;1.0000;0.0000;0.9913;7.3407;4649.5926;9.6234
AAFLIASTAA;4.0000;24.9656;0.8989;6.2495;2647.4026;8.3219
AAFLIASTAG;6.0000;41.6199;0.8988;6.4284;3983.8105;8.3240
AAFLIASTAS;1.0000;0.0000;0.9010;5.7863;776.5752;8.4286
AAFLIASTSA;3.0000;16.8571;0.9010;6.2634;2329.7281;8.4286
AAFLIASTSG;63.0000;522.7037;0.9009;7.5884;49080.8519;8.4307
AAFNESSTYI;1.0000;0.0000;0.9788;7.3397;4644.2084;9.6226
AAFNNSWHSR;1.0000;0.0000;0.9710;7.4091;5030.0961;9.6759
AAFPIPSTAG;1.0000;0.0000;0.9291;6.4368;1642.2575;8.9286
AAFTPAISAE;1.0000;0.0000;0.9571;6.6557;2113.0520;9.0969
AAFVIASTAG;4.0000;25.7357;0.9025;6.5835;3888.7882;8.5786
AAFVIASTSG;6.0000;43.4264;0.9012;6.8984;6844.3085;8.6853
AAFVLASTAG;2.0000;8.4112;0.9084;6.0648;1513.3530;8.4112
AAGFTNSYQL;1.0000;0.0000;0.9864;6.8061;2512.4647;9.2124
AAGHMYRTNW;2.0000;10.0870;1.0431;8.2450;18623.1632;10.0870
AAGLMFFAGW;1.0000;0.0000;0.9732;6.3081;1416.0471;8.8296
AAGLTPFFTL;2.0000;8.6028;0.9343;6.3140;2016.2937;8.6028
AAGMPGDHYW;1.0000;0.0000;1.0370;7.5706;6058.3842;9.8001
AAGNLFHIGW;1.0000;0.0000;0.9504;6.3055;1411.9301;8.8277
AAGNQVWLPG;1.0000;0.0000;0.9960;6.8020;2500.7591;9.2093
AAGNSIYLPG;1.0000;0.0000;0.9785;6.5461;1862.4513;9.0126
AAGNTAPNAL;1.0000;0.0000;0.9753;6.4110;1594.1511;8.9087
AAGNVSHITG;2.0000;8.9686;0.9305;6.7898;3487.2431;8.9686
AAGNVTHITG;1.0000;0.0000;0.9347;6.5742;1923.7489;9.0342
AAGPVNIAYS;8.0000;64.8551;0.9715;7.7776;21746.7580;9.2650
AAGPVNISYS;1.0000;0.0000;0.9638;7.0134;3189.5431;9.3717
AAGQSLWLPG;1.0000;0.0000;0.9688;6.1968;1245.8014;8.7441
AAGSTAPNAL;2.0000;8.6981;0.9475;6.4380;2325.6452;8.6981
AAGSTSASWG;1.0000;0.0000;0.9146;6.0956;1108.7814;8.6663
AAGVTSELQL;1.0000;0.0000;0.9919;6.5244;1816.4990;8.9959
AAGWLHLQPK;1.0000;0.0000;1.0257;6.8577;2666.2322;9.2521
AAHAAIAMVR;1.0000;0.0000;0.9947;6.8430;2621.5481;9.2408
AAHAAIFLVR;3.0000;17.5815;0.9472;6.7346;4007.8546;8.7908
AAHAAIFMIR;1.0000;0.0000;0.9833;6.8688;2700.5145;9.2606
AAHAAIFMVR;70.0000;645.0039;0.9903;8.8274;215430.7301;9.3479
AAHAAIFVVR;1.0000;0.0000;0.9427;6.5887;1956.1290;9.0453
AAHADTAMIR;1.0000;0.0000;1.0086;7.2024;3965.0552;9.5170
AAHAGIAMIR;1.0000;0.0000;0.9865;6.7323;2307.7146;9.1557
AAHAGIAVIR;1.0000;0.0000;0.9382;6.3386;1466.7969;8.8531
AAHAGIFMVR;1.0000;0.0000;0.9899;6.9851;3087.4285;9.3500
AAHATIFMVR;1.0000;0.0000;0.9863;7.2066;3984.0957;9.5202
AAHFGHLAVV;3.0000;17.3684;0.9262;6.5960;3416.5656;8.6842
AAHFIWAFSL;1.0000;0.0000;0.9236;6.1653;1201.3627;8.7199
AAHFVWAFSL;3.0000;17.6142;0.9317;6.7559;4107.3213;8.8071
AAHGAIFMVR;6.0000;46.7501;0.9899;7.7633;18524.5724;9.3500
AAHGKAFYGF;1.0000;0.0000;0.9761;6.6522;2104.5885;9.0942
AAHGKALYGF;1.0000;0.0000;0.9856;6.4378;1644.2434;8.9294
AAHGKLLYGF;3.0000;17.7433;0.9925;6.8399;4524.1624;8.8717
AAHGKLLYGM;1.0000;0.0000;1.0540;6.8732;2714.1557;9.2640
AAHGKTVYGF;1.0000;0.0000;0.9835;6.9933;3116.6873;9.3563
AAHGKVLYGL;2.0000;8.9614;1.0027;6.7806;3450.2673;8.9614
AAHLCWATGF;1.0000;0.0000;1.0494;7.2770;4320.4852;9.5744
AAHLYSSLYK;1.0000;0.0000;1.0315;6.9836;3082.1108;9.3489
AAHYLLGGIA;1.0000;0.0000;0.9393;5.7945;784.0091;8.4349
AAIAMVRDYD;1.0000;0.0000;1.0442;7.8825;8675.6666;10.0398
AAIEAFTQSD;1.0000;0.0000;0.9759;7.0888;3479.0760;9.4297
AAIFLVRDYD;4.0000;28.7692;1.0122;7.8990;17684.6206;9.5897
AAIFMIRDYD;2.0000;10.0596;1.0251;8.2093;17873.9912;10.0596
AAIFMVRDYD;76.0000;761.0143;1.0256;9.9026;774048.5136;10.1469
AAIFMVRDYT;1.0000;0.0000;1.0136;7.8548;8403.2252;10.0185
AAIFVVRDYD;1.0000;0.0000;0.9822;7.6282;6473.5510;9.8443
AAIISHLSWV;1.0000;0.0000;0.9291;6.4242;1618.6273;8.9189
AAILLFAGWL;1.0000;0.0000;0.9201;5.5086;564.1101;8.2152
AAIQLQPIFA;1.0000;0.0000;0.9635;6.5779;1931.8669;9.0370
AAIQLQPVFA;1.0000;0.0000;0.9710;6.6914;2201.6094;9.1243
AAIYLVRDYD;1.0000;0.0000;1.0427;7.6457;6605.3188;9.8578
AAIYMVRDYS;1.0000;0.0000;1.0370;8.1181;11379.0979;10.2209
AAKDIPLPHE;4.0000;29.5319;1.0444;8.2298;25881.3179;9.8440
AALANHPIYH;1.0000;0.0000;0.9874;6.8638;2684.9174;9.2568
AALCMFAGRL;1.0000;0.0000;1.1203;7.5106;5653.8569;9.7539
AALFLFAGWF;1.0000;0.0000;0.9203;5.7198;719.3208;8.3774
AALFLFAGWL;1.0000;0.0000;0.9199;5.5054;561.9803;8.2126
AALFLLASWL;1.0000;0.0000;0.9227;5.4270;513.5189;8.1524
AALGTALSLV;1.0000;0.0000;0.9138;5.4742;542.1992;8.1887
AALGTITSLV;1.0000;0.0000;0.9233;5.9162;901.8281;8.5284
AALGVATSLV;1.0000;0.0000;0.9241;5.8054;793.9012;8.4433
AALGVITSLV;4.0000;25.6587;0.9264;6.5501;3742.1530;8.5529
AALGVVTSLV;1.0000;0.0000;0.9357;6.0616;1066.1648;8.6402
AALIGSIATL;1.0000;0.0000;0.9041;5.5784;611.2796;8.2688
AALKAFSRGG;1.0000;0.0000;0.9781;6.3436;1475.2065;8.8570
AALKAFTRGD;1.0000;0.0000;1.0094;6.8175;2545.6025;9.2212
AALLDAIDAG;2.0000;8.4816;0.9458;6.1563;1681.4720;8.4816
AALLLGKTHL;1.0000;0.0000;0.9650;5.8067;795.0402;8.4443
AALLSGYDSL;1.0000;0.0000;0.9666;6.0120;1007.0353;8.6021
AALMLFAGWF;53.0000;456.0283;0.9796;7.9545;68614.6990;8.7698
AALMLFAGWL;1.0000;0.0000;0.9803;6.0158;1011.4394;8.6050
AALMLHAGIF;1.0000;0.0000;0.9634;6.0928;1105.2121;8.6642
AALMLHGGIY;1.0000;0.0000;1.0028;6.4443;1656.4991;8.9343
AALMVFAGWF;1.0000;0.0000;0.9833;6.5614;1895.6057;9.0244
AALVLHGGIF;1.0000;0.0000;0.9148;5.7019;704.7263;8.3638
AALYPNGPAA;1.0000;0.0000;0.9996;6.6176;2022.3272;9.0676
AALYSHHQYI;1.0000;0.0000;0.9957;7.1196;3604.5382;9.4534
AALYTHHQYI;86.0000;809.1179;0.9989;9.1395;342014.3433;9.5190
AALYVHHQYI;1.0000;0.0000;1.0011;7.2369;4125.5630;9.5435
AAMFFAGWFH;6.0000;45.8494;0.9684;7.5289;14143.7677;9.1699
AAMSIAMLII;1.0000;0.0000;1.0104;6.8685;2699.7056;9.2604
AANANAAYMG;1.0000;0.0000;1.0362;7.0438;3303.4348;9.3952
AANLAHIGVA;1.0000;0.0000;0.9371;6.0478;1049.4727;8.6296
AANLAHIGVV;1.0000;0.0000;0.9464;6.3040;1409.3825;8.8265
AANLTNVVME;1.0000;0.0000;1.0590;7.7919;7815.9745;9.9701
AANPDSANHI;1.0000;0.0000;0.9710;7.1628;3788.2698;9.4866
AANPDSANHV;1.0000;0.0000;0.9748;7.2763;4317.2177;9.5738
AANPDTADHI;1.0000;0.0000;0.9704;7.2266;4076.8607;9.5356
AANPDTTGHV;1.0000;0.0000;0.9592;7.1758;3845.6315;9.4966
AANSLPGNHY;1.0000;0.0000;1.0064;7.0446;3306.4766;9.3958
AANSMPGNHY;1.0000;0.0000;1.0318;7.7695;7617.0063;9.9529
AANVINSYGS;1.0000;0.0000;0.9704;7.0705;3406.4043;9.4157
AAPELAWFQD;1.0000;0.0000;1.0285;7.2355;4119.1598;9.5425
AAPGFSAPNA;1.0000;0.0000;0.9521;6.4828;1731.6758;8.9640
AAPGFTAPNA;1.0000;0.0000;0.9572;6.5682;1910.5694;9.0296
AAPGGATAPW;1.0000;0.0000;0.9542;6.3905;1557.1080;8.8930
AAPIPLGTAD;1.0000;0.0000;0.9648;6.4748;1715.7146;8.9578
AAPIVLGTAD;1.0000;0.0000;0.9540;6.3752;1529.7846;8.8812
AAPKLAWFQD;55.0000;515.0466;1.0277;8.9699;224999.1344;9.5379
AAPKLAWFQE;1.0000;0.0000;1.0527;7.4157;5068.9482;9.6810
AAPKLAWFQN;5.0000;38.2181;1.0304;7.9501;20970.0466;9.5545
AAPKLAWFQQ;1.0000;0.0000;1.0285;7.2359;4120.8479;9.5428
AAPKLEWFKK;1.0000;0.0000;1.1098;8.1611;11956.2933;10.2539
AAPKLEWFQN;25.0000;239.9608;1.0646;9.2266;203843.9702;9.9984
AAPKLEWFRK;1.0000;0.0000;1.0977;8.0756;10835.6120;10.1882
AAPKLSWFQD;1.0000;0.0000;1.0195;7.3684;4800.0096;9.6446
AAPKLSWFQV;1.0000;0.0000;1.0057;7.2332;4108.3827;9.5407
AAPKLTWFQD;2.0000;9.7103;1.0221;7.7548;10591.7646;9.7103
AAPKLVWFQD;1.0000;0.0000;1.0242;7.4857;5493.8360;9.7348
AAPKMEWFQN;1.0000;0.0000;1.0638;8.5535;18783.5073;10.5555
AAPMPLGTAD;1.0000;0.0000;1.0222;6.9819;3076.2399;9.3476
AAPTLAWFQD;1.0000;0.0000;0.9869;6.8823;2742.8390;9.2710
AAPTPYDQPV;1.0000;0.0000;0.9799;7.9020;8872.5698;10.0548
AAQFAESSTY;1.0000;0.0000;0.9879;7.1819;3872.3482;9.5012
AAQFNESSTY;4.0000;29.4558;0.9945;8.1968;24915.7754;9.8186
AAQGKALYGF;2.0000;9.0574;1.0050;6.9054;3983.5579;9.0574
AAQGKMMYGF;1.0000;0.0000;1.1009;7.9790;9694.5927;10.1139
AAQGKTVYGF;1.0000;0.0000;1.0003;7.1598;3775.4451;9.4843
AAQNIPGDHY;1.0000;0.0000;0.9965;7.4994;5581.7614;9.7454
AAQQLWLPGW;1.0000;0.0000;1.0180;6.8245;2566.2283;9.2266
AAQSLWLPNW;1.0000;0.0000;1.0171;6.9759;3054.7433;9.3429
AAQVINSYGS;1.0000;0.0000;0.9686;7.0552;3346.9822;9.4039
AAQVIQSYGS;3.0000;18.7843;0.9668;7.5170;9865.7908;9.3922
AARGQRVDWS;1.0000;0.0000;1.0083;7.6078;6323.5942;9.8287
AARGQRVGWD;1.0000;0.0000;1.0211;7.4718;5406.6388;9.7241
AASANTINGW;1.0000;0.0000;0.9614;6.7835;2447.8534;9.1950
AASASDSIWL;1.0000;0.0000;0.9407;6.3246;1443.1956;8.8423
AASAYGLIFL;1.0000;0.0000;0.9352;5.8389;825.0633;8.4690
AASEVGLNPS;1.0000;0.0000;0.9959;6.8851;2751.7145;9.2732
AASGKAIYGF;1.0000;0.0000;0.9703;6.5633;1899.8163;9.0258
AASGKALYGF;4.0000;26.5755;0.9783;6.9477;5914.6343;8.8585
AASGKAMYGM;1.0000;0.0000;1.0867;7.5809;6130.6227;9.8080
AASGKAVYEF;1.0000;0.0000;1.0207;7.2515;4195.8107;9.5548
AASGKAVYNF;1.0000;0.0000;0.9989;7.0870;3471.5818;9.4283
AASGKAVYQF;1.0000;0.0000;0.9970;7.0717;3411.0228;9.4166
AASGKVMYGL;1.0000;0.0000;1.0471;7.1122;3573.9073;9.4477
AASIASDYIA;1.0000;0.0000;0.9452;6.5197;1806.7351;8.9923
AASLGTYLPN;1.0000;0.0000;0.9934;6.5499;1870.5701;9.0155
AASLVAHHMG;1.0000;0.0000;0.9743;6.5120;1790.8232;8.9864
AASPALSAGQ;1.0000;0.0000;0.9391;6.0363;1035.5575;8.6207
AASQTTTAIW;2.0000;9.2085;0.9377;7.1020;4995.5773;9.2085
AASSININGW;1.0000;0.0000;0.9510;6.8407;2614.4704;9.2390
AASSTSITWG;1.0000;0.0000;0.9138;6.4597;1686.0617;8.9461
AASTSLTWGG;4.0000;26.0227;0.9287;6.7080;4488.0026;8.6742
AASTSPTWGG;1.0000;0.0000;0.9350;6.5367;1842.5302;9.0054
AASVASSKIW;1.0000;0.0000;0.9552;6.8360;2600.4072;9.2354
AASVGAKVFS;1.0000;0.0000;0.9483;6.5810;1938.9164;9.0394
AASVINSYGS;1.0000;0.0000;0.9489;6.7965;2484.7353;9.2050
AATAAGNSIY;1.0000;0.0000;0.9554;6.4869;1739.7817;8.9671
AATAASLGTY;1.0000;0.0000;0.9428;6.0806;1089.7601;8.6548
AATAFLFAGW;1.0000;0.0000;0.9216;5.8798;864.8497;8.5004
AATAPGATAS;1.0000;0.0000;0.9190;6.0234;1020.3347;8.6108
AATASTSFTW;1.0000;0.0000;0.9179;6.5390;1847.3091;9.0071
AATASTSLTW;1.0000;0.0000;0.9336;6.3246;1443.2398;8.8423
AATASVAFGG;3.0000;16.9422;0.9019;6.3187;2482.9518;8.4711
AATGRFFQVI;1.0000;0.0000;0.9502;6.8655;2690.1355;9.2581
AATLQANQVL;1.0000;0.0000;0.9961;6.6158;2018.0532;9.0661
AATSATWGGD;1.0000;0.0000;0.9429;6.4334;1635.8636;8.9260
AATSITWGGS;1.0000;0.0000;0.9179;6.3236;1441.5734;8.8416
AATSLTWGGD;1.0000;0.0000;0.9526;6.3583;1500.3680;8.8682
AATSLTWGGS;2.0000;8.6742;0.9287;6.4069;2244.0008;8.6742
AATSPVWGGD;1.0000;0.0000;0.9579;6.8210;2555.9764;9.2239
AATSVSWGGD;1.0000;0.0000;0.9416;6.6041;1991.1707;9.0572
AAVAGSAQAP;1.0000;0.0000;0.9409;6.2286;1292.2818;8.7686
AAVALVAGWL;1.0000;0.0000;0.9376;5.8141;801.8308;8.4499
AAVDAFTQAG;3.0000;17.9371;0.9490;6.9660;5230.9806;8.9686
AAVDPKEIPL;1.0000;0.0000;1.0460;7.6528;6659.8070;9.8632
AAVEAFTRGG;1.0000;0.0000;0.9841;6.7662;2399.6422;9.1818
AAVFLIAGWL;1.0000;0.0000;0.9308;5.8398;825.9836;8.4698
AAVMLVLSLA;1.0000;0.0000;0.9817;6.1531;1184.6215;8.7105
AAVSLAAGWL;1.0000;0.0000;0.9270;5.6968;700.5658;8.3598
AAVSSTPTLS;1.0000;0.0000;0.9310;6.4793;1724.6930;8.9613
AAVTGIPGFG;1.0000;0.0000;0.9211;6.2039;1255.9638;8.7495
AAWLPGWLDA;1.0000;0.0000;0.9916;6.4206;1611.8682;8.9161
AAWQGNMAQF;1.0000;0.0000;1.0303;7.4492;5267.7181;9.7067
AAYAANPDSA;1.0000;0.0000;0.9915;6.8643;2686.5433;9.2572
AAYAENPDSL;1.0000;0.0000;1.0456;7.3667;4790.4143;9.6433
AAYAENPDTA;1.0000;0.0000;1.0326;7.5271;5762.6012;9.7666
AAYAQNPDSA;2.0000;9.5628;1.0063;7.5629;8492.2173;9.5628
AAYAQNPDST;1.0000;0.0000;0.9968;7.4861;5496.8169;9.7351
AAYAQNPDTA;1.0000;0.0000;1.0091;7.3473;4684.7595;9.6284
AAYAQSPDTA;1.0000;0.0000;0.9876;7.0732;3417.2068;9.4178
AAYFHMHISW;1.0000;0.0000;0.9858;7.4699;5394.7783;9.7226
AAYGLTFLAS;1.0000;0.0000;0.9420;5.9205;906.3857;8.5318
AAYGLTFPAS;1.0000;0.0000;0.9575;6.3514;1488.4523;8.8629
AAYLPGWLDA;1.0000;0.0000;1.0069;6.5369;1842.8032;9.0055
AAYMGGWMDA;1.0000;0.0000;1.0818;7.6336;6513.7605;9.8484
AAYSDFLTFK;3.0000;18.8688;1.0014;7.5720;10510.3017;9.4344
AAYSDFLTFN;3.0000;18.6250;0.9807;7.4134;8756.2311;9.3125
AAYSGLYYLY;1.0000;0.0000;1.0531;7.0210;3217.8878;9.3776
AAYTFHIGWS;1.0000;0.0000;0.9457;6.8161;2541.4947;9.2201
ACAGVSVITS;1.0000;0.0000;1.0214;7.5425;5865.4991;9.7785
ACDGPGRGGT;3.0000;20.0316;1.0928;8.3284;25108.8354;10.0158
ACGITHSSEL;1.0000;0.0000;1.0731;7.7637;7566.4359;9.9485
ACIFLGFHSF;32.0000;295.9492;1.0187;8.7462;132655.0908;9.5467
ACIGSGSIVV;1.0000;0.0000;1.0169;7.4636;5356.3215;9.7178
ACLGTAASLV;1.0000;0.0000;1.0324;6.8548;2657.2373;9.2498
ACLGVATSLT;3.0000;18.8444;1.0426;7.5561;10319.8128;9.4222
ACLGVITSLV;4.0000;28.6689;1.0469;7.8555;16820.6371;9.5563
ACLGVLSSLT;1.0000;0.0000;1.0415;6.9185;2859.5984;9.2988
ACLGVVTSWV;2.0000;9.9870;1.0612;8.1148;16031.9051;9.9870
ACLMLFAGWF;1.0000;0.0000;1.1064;7.5356;5819.1837;9.7732
ACSLVAQHMG;1.0000;0.0000;1.1153;7.9840;9750.9865;10.1178
ACWTLFAGWL;1.0000;0.0000;1.0746;7.3425;4659.3069;9.6248
ADAHDFDAQT;1.0000;0.0000;0.9726;7.2435;4157.1605;9.5486
ADAHDFDIHT;1.0000;0.0000;0.9449;7.2195;4044.0487;9.5302
ADAHDFDNHT;1.0000;0.0000;0.9601;7.4898;5520.2898;9.7380
ADAHDFDSHT;75.0000;705.0228;0.9450;9.0909;302000.1291;9.5273
ADAHDFDSQT;8.0000;67.5874;0.9584;8.2854;39022.1117;9.6553
ADAHDFDTHI;1.0000;0.0000;0.9449;7.2195;4044.0487;9.5302
ADAHDFDTHL;1.0000;0.0000;0.9739;7.0019;3147.5495;9.3629
ADAHDFDTQT;1.0000;0.0000;0.9583;7.4677;5381.6689;9.7210
ADAHDFGSHT;2.0000;9.2287;0.9396;7.1283;5149.1366;9.2287
ADAHDFQQSS;1.0000;0.0000;0.9585;7.3033;4453.4134;9.5946
ADAHDFSNSS;2.0000;9.4075;0.9445;7.3609;6729.6512;9.4075
ADFAIPLQPV;1.0000;0.0000;0.9806;7.0408;3291.8811;9.3928
ADFEKFEQPG;1.0000;0.0000;1.0458;8.2299;12942.0497;10.3068
ADFLIHHIHA;2.0000;8.9859;0.9343;6.8123;3578.7896;8.9859
ADFLSFRGGL;1.0000;0.0000;0.9630;6.2276;1290.7615;8.7678
ADFLTFKGGL;4.0000;26.6974;0.9807;7.0005;6285.5827;8.8991
ADFLTFRGGL;13.0000;106.0010;0.9695;7.4269;18513.3844;8.8334
ADFLVHHAIA;2.0000;8.8955;0.9399;6.6948;3125.9131;8.8955
ADFLVHHIHA;75.0000;671.4106;0.9409;8.4999;152943.3315;9.0731
ADFMVHHIFA;1.0000;0.0000;0.9640;7.2579;4226.8567;9.5597
ADFMVHHIHA;20.0000;182.9746;0.9656;8.6507;93954.6128;9.6302
ADFMVTHIHA;2.0000;9.6250;0.9653;7.6439;9322.1477;9.6250
ADGAGTAILT;1.0000;0.0000;0.9306;5.9903;982.2176;8.5854
ADGAVSHITG;1.0000;0.0000;0.9279;6.4672;1700.7517;8.9519
ADGSVAHITN;1.0000;0.0000;0.9439;6.8773;2727.0535;9.2672
ADGSVQHITN;1.0000;0.0000;0.9487;7.2749;4310.1353;9.5728
ADHIFGTTEG;1.0000;0.0000;0.9621;7.0132;3189.0393;9.3716
ADIPLAKDYV;1.0000;0.0000;1.0379;7.5989;6258.9202;9.8218
ADIPLPHEFF;2.0000;9.6189;0.9919;7.6359;9236.8074;9.6189
ADIPLPHEFL;1.0000;0.0000;1.0167;7.1205;3608.2021;9.4541
ADIPLPHELY;1.0000;0.0000;1.0501;7.4692;5390.7465;9.7221
ADLGGGSQGI;1.0000;0.0000;0.9433;6.0838;1093.8639;8.6573
ADLGGNYQGL;1.0000;0.0000;1.0174;6.6254;2040.6015;9.0736
ADLIRWKDKP;1.0000;0.0000;1.0678;8.2840;13772.8960;10.3483
ADLMIHHIHA;2.0000;9.3782;0.9881;7.3228;6441.0110;9.3782
ADLMIHHVHA;1.0000;0.0000;0.9940;7.1353;3670.1775;9.4654
ADLVAVGGKV;1.0000;0.0000;0.9926;6.7391;2325.8613;9.1609
ADLVGQIYPG;1.0000;0.0000;1.0036;7.0393;3286.2800;9.3917
ADLYPSFAKG;1.0000;0.0000;1.0199;7.0899;3483.2257;9.4305
ADLYQGAVFL;1.0000;0.0000;0.9990;6.6024;1987.2514;9.0559
ADLYQGSIFL;1.0000;0.0000;0.9893;6.6277;2046.0383;9.0753
ADMFSDTAIQ;1.0000;0.0000;0.9900;7.5524;5932.4458;9.7860
ADMGAGFNGI;1.0000;0.0000;0.9938;6.8216;2557.7943;9.2244
ADMPMPHQLC;1.0000;0.0000;1.1884;9.3388;46389.8071;11.1591
ADNVLARMLE;1.0000;0.0000;1.1069;7.7008;7037.8455;9.9001
ADPALNRVVG;1.0000;0.0000;1.0119;7.1633;3790.6015;9.4870
ADPDTAGHIF;1.0000;0.0000;0.9505;6.9558;2984.8666;9.3275
ADPEVKILVD;1.0000;0.0000;1.0374;7.9445;9316.9909;10.0874
ADPIHVRPIA;1.0000;0.0000;0.9626;7.4386;5204.2259;9.6986
ADPLHVRPIA;3.0000;19.0626;0.9951;7.6981;12151.6041;9.5313
ADPLNTRPIA;1.0000;0.0000;1.0107;7.3709;4813.8513;9.6465
ADPQAGPPIL;1.0000;0.0000;0.9975;7.0039;3154.9644;9.3645
ADPQNVQPIA;1.0000;0.0000;0.9775;7.7871;7772.8255;9.9664
ADPRPIDFAK;1.0000;0.0000;1.0072;7.9109;8963.9667;10.0616
ADPTGIKPSA;3.0000;19.1230;0.9839;7.7373;12713.8664;9.5615
ADPTHIKPSA;5.0000;38.9477;0.9723;8.1875;27558.8668;9.7369
ADPTHVKASA;1.0000;0.0000;0.9779;7.2463;4170.4421;9.5508
ADPTHVKPGA;1.0000;0.0000;0.9893;7.4659;5370.5374;9.7196
ADPTHVKPSA;3.0000;19.6484;0.9735;8.0791;18844.1107;9.8242
ADPTNVKPGA;1.0000;0.0000;1.0051;7.6478;6621.1809;9.8594
ADSAATAASL;1.0000;0.0000;0.9240;5.8956;880.7774;8.5126
ADSHDFDSHT;1.0000;0.0000;0.9285;7.3546;4724.6519;9.6341
ADSIASNASA;1.0000;0.0000;0.9356;6.4408;1649.8868;8.9317
ADSITRVAPG;1.0000;0.0000;0.9637;7.0751;3424.5106;9.4192
ADSPAFNAGQ;2.0000;9.2969;0.9741;7.2170;5702.3043;9.2969
ADSPATSASQ;1.0000;0.0000;0.9484;6.8629;2682.3127;9.2561
ADSSGHLFGT;1.0000;0.0000;0.9308;6.2715;1357.7356;8.8016
ADSSSHLFGT;1.0000;0.0000;0.9283;6.4076;1588.0051;8.9061
ADSSSHLFST;1.0000;0.0000;0.9238;6.5437;1857.3278;9.0107
ADTAMIRDYD;1.0000;0.0000;1.0335;8.2419;13121.8248;10.3160
ADTTGHIFGT;1.0000;0.0000;0.9234;6.6600;2123.4964;9.1001
ADTVTVGSKI;1.0000;0.0000;0.9556;7.2852;4361.6126;9.5807
ADVGGGFQGL;1.0000;0.0000;0.9527;6.1978;1247.2519;8.7449
ADVGGGMQGI;1.0000;0.0000;0.9994;6.9259;2884.1378;9.3045
ADVGGNFQGI;1.0000;0.0000;0.9636;6.8256;2569.5130;9.2274
ADVGGNFQGV;1.0000;0.0000;0.9695;6.9391;2928.2886;9.3147
ADVHDFDSHT;1.0000;0.0000;0.9282;7.4719;5407.5855;9.7242
ADVHDFDSYT;1.0000;0.0000;0.9484;7.7289;7269.2712;9.9217
ADVTNLAPRL;1.0000;0.0000;1.0233;7.0536;3340.6743;9.4026
ADVVTPVALS;1.0000;0.0000;0.9599;6.8809;2738.3416;9.2699
AEALPHKAIS;1.0000;0.0000;1.0152;7.0196;3212.5455;9.3765
AEAMMNHHLA;1.0000;0.0000;1.0956;7.7543;7485.5205;9.9413
AEAMMNHHLS;1.0000;0.0000;1.0860;7.8932;8783.0625;10.0480
AEAQLNHHLA;1.0000;0.0000;1.0182;6.7774;2430.6967;9.1903
AEASQVIQSY;1.0000;0.0000;0.9942;7.6146;6373.1154;9.8339
AEDPTTRRIW;1.0000;0.0000;0.9846;8.3368;14636.3753;10.3889
AEEATRKIFS;1.0000;0.0000;1.0373;7.9349;9215.0828;10.0801
AEFIQQVFFL;1.0000;0.0000;0.9856;7.1917;3916.5165;9.5088
AEFLSFHGGL;1.0000;0.0000;0.9565;6.1589;1192.5405;8.7149
AEFLSFRGGL;8.0000;62.3763;0.9873;7.3169;12794.8723;8.9109
AEFLTFRGGL;18.0000;152.6011;0.9939;7.7545;31762.5009;8.9765
AEGAGTAILT;6.0000;43.6426;0.9543;6.9547;7302.2897;8.7285
AEGATPFFTL;40.0000;355.0705;0.9728;8.2676;85479.4543;9.1044
AEGATPLFTL;1.0000;0.0000;0.9835;6.4511;1669.5545;8.9396
AEGITSEVEL;4.0000;29.2359;1.0447;8.1014;22325.3761;9.7453
AEGITSTYQL;2.0000;9.5138;1.0063;7.4992;7891.8977;9.5138
AEGIVTQVHL;1.0000;0.0000;0.9863;7.0904;3485.2578;9.4309
AEGLTPFFTL;1.0000;0.0000;0.9830;6.5904;1959.9832;9.0466
AEGLTPLFTL;2.0000;8.8819;0.9909;6.6770;3062.5372;8.8819
AEGSGTAILT;1.0000;0.0000;0.9550;6.3154;1428.0112;8.8352
AEGSTPFFTL;1.0000;0.0000;0.9685;6.8044;2507.4117;9.2111
AELGFAFPCD;1.0000;0.0000;1.1099;7.9137;8993.1314;10.0638
AELPLPHDFI;1.0000;0.0000;1.0167;7.1205;3608.2021;9.4541
AELYPKVDWG;3.0000;20.2863;1.0762;8.4941;30386.0034;10.1432
AELYPSFAKG;2.0000;9.5737;1.0449;7.5771;8631.9983;9.5737
AELYPSFAQG;2.0000;9.4400;1.0215;7.4032;7065.9506;9.4400
AELYPSFKSG;1.0000;0.0000;1.0382;7.4149;5064.1355;9.6804
AELYPSFQQG;1.0000;0.0000;1.0353;7.4998;5583.9023;9.7456
AELYQGSIFM;2.0000;9.7756;1.0540;7.8398;11680.5256;9.7756
AENADSSSHL;1.0000;0.0000;0.9930;7.0316;3257.3261;9.3858
AENPDSATHV;1.0000;0.0000;0.9801;7.6651;6754.8018;9.8727
AENPDSLNQA;1.0000;0.0000;1.0457;7.6891;6943.8531;9.8911
AENPDSLSQL;1.0000;0.0000;1.0411;7.3400;4645.5294;9.6228
AENPDTAQHI;1.0000;0.0000;0.9910;7.8104;7984.0420;9.9843
AENPDTASHA;1.0000;0.0000;0.9939;7.4090;5029.8503;9.6758
AENPDTASHL;1.0000;0.0000;1.0118;7.3339;4613.2371;9.6181
AENYNNLLDR;1.0000;0.0000;1.1139;8.1087;11256.4742;10.2136
AENYNNLRSS;1.0000;0.0000;1.0596;8.0702;10768.8876;10.1841
AEPRLNHHLA;2.0000;9.5317;1.0467;7.5225;8106.4504;9.5317
AEPSLKALYP;1.0000;0.0000;1.0767;7.4146;5062.5029;9.6802
AEQAKGVLSE;1.0000;0.0000;1.0696;7.5242;5742.8940;9.7644
AEQNKNNVLA;1.0000;0.0000;1.0792;8.0437;10445.0619;10.1637
AERLTAKGYG;1.0000;0.0000;1.0714;7.3552;4727.5454;9.6345
AESALTINGR;1.0000;0.0000;1.0099;6.9872;3094.9890;9.3516
AESMLNHHLS;1.0000;0.0000;1.0457;7.3072;4473.5377;9.5976
AESMMNHHLA;5.0000;40.1920;1.0860;8.5922;43915.3131;10.0480
AESRHAQLSV;1.0000;0.0000;1.0092;7.2283;4085.2453;9.5370
AESRLNHHLA;13.0000;112.3801;1.0279;8.1186;41048.3580;9.3650
AESRLNHHLG;1.0000;0.0000;1.0276;7.0074;3167.6685;9.3671
AESRLNHHLS;67.0000;625.1344;1.0234;8.9695;248228.2534;9.4717
AESSTYLMGW;1.0000;0.0000;1.0541;7.5941;6224.3420;9.8181
AEVIQSYGSG;1.0000;0.0000;0.9893;7.2226;4058.1605;9.5325
AEYGDFLTFR;1.0000;0.0000;1.0340;7.4508;5277.6749;9.7080
AEYIQAASGK;3.0000;19.3322;1.0360;7.8734;14870.2955;9.6661
AEYSDFLTFK;2.0000;9.8783;1.0348;7.9734;13622.3612;9.8783
AEYSDFLTFR;1.0000;0.0000;1.0233;7.5869;6172.7584;9.8125
AFACDGPGRG;1.0000;0.0000;1.0879;7.7636;7565.7072;9.9484
AFAGHMIHVA;1.0000;0.0000;0.9614;6.7302;2302.1007;9.1541
AFAHAGIFLV;1.0000;0.0000;0.9108;5.9136;899.1548;8.5264
AFAHAGIFWI;1.0000;0.0000;0.9140;6.2469;1319.7187;8.7826
AFAHGAIFFI;63.0000;533.4452;0.8940;7.8138;63622.9085;8.6040
AFAHGAIFFL;1.0000;0.0000;0.9016;5.7968;786.0108;8.4366
AFAHGAIFFV;14.0000;112.9858;0.9018;7.2741;16112.5408;8.6912
AFAHGAIFLI;4.0000;25.3175;0.9017;6.4021;3155.9621;8.4392
AFAHGAIFLT;1.0000;0.0000;0.9078;5.8817;866.7564;8.5019
AFAHGAIFLV;6.0000;42.6321;0.9108;6.6917;5394.9344;8.5264
AFAHGAIFWI;1.0000;0.0000;0.9140;6.2469;1319.7187;8.7826
AFAHGAIFWV;1.0000;0.0000;0.9214;6.3604;1503.9883;8.8699
AFAHGAILVI;1.0000;0.0000;0.9110;5.9169;902.5624;8.5289
AFAHGPIFFI;1.0000;0.0000;0.9085;6.3702;1521.0555;8.8774
AFAHLSIGLV;2.0000;8.4683;0.9174;6.1391;1648.4951;8.4683
AFALALHTTV;1.0000;0.0000;0.9303;6.0023;995.8457;8.5946
AFANGQSLWL;1.0000;0.0000;0.9774;6.3905;1556.9727;8.8930
AFARGGGLGP;1.0000;0.0000;0.9479;5.9946;987.0465;8.5887
AFATPEKQIL;1.0000;0.0000;1.0302;7.4108;5040.4832;9.6773
AFCFLFGHLI;1.0000;0.0000;1.0278;7.0271;3240.4151;9.3823
AFDAGKSIWL;1.0000;0.0000;0.9868;6.7604;2383.7154;9.1773
AFDASGLRLN;1.0000;0.0000;0.9914;6.4984;1762.9787;8.9759
AFDYVTQSAL;1.0000;0.0000;0.9849;7.0378;3280.6430;9.3905
AFFEKKGIEA;1.0000;0.0000;1.0618;7.7994;7883.8304;9.9759
AFFHAHILSL;1.0000;0.0000;0.9165;5.9495;937.1015;8.5540
AFFHAHILSV;2.0000;8.8086;0.9149;6.5817;2744.2509;8.8086
AFFHAHILVV;2.0000;8.8987;0.9221;6.6990;3140.9240;8.8987
AFFHARLFGL;1.0000;0.0000;0.9449;6.0651;1070.4832;8.6429
AFFHARLIGL;1.0000;0.0000;0.9451;6.0684;1074.5401;8.6454
AFFHARLLGL;1.0000;0.0000;0.9474;5.8507;836.3318;8.4781
AFFHGARFSN;5.0000;36.7295;0.9467;7.4660;12009.1633;9.1824
AFFLARAISI;1.0000;0.0000;0.9317;6.1911;1237.6016;8.7397
AFFLARAVSI;1.0000;0.0000;0.9401;6.3046;1410.4054;8.8270
AFFLARFLAL;1.0000;0.0000;0.9393;5.7561;750.1024;8.4054
AFFLARIIAI;1.0000;0.0000;0.9318;6.1948;1242.9436;8.7426
AFFLARIIAV;50.0000;432.6622;0.9402;8.0073;70824.6974;8.8298
AFFLARIISV;13.0000;107.2387;0.9379;7.5611;21606.3813;8.9366
AFFLARIITV;1.0000;0.0000;0.9426;6.5326;1833.7274;9.0022
AFFLARIVAV;1.0000;0.0000;0.9483;6.4219;1614.2753;8.9171
AFFLARSLSI;2.0000;8.6791;0.9394;6.4133;2260.4305;8.6791
AFFLARVVAL;1.0000;0.0000;0.9572;6.2042;1256.4167;8.7498
AFFLSRAISI;1.0000;0.0000;0.9302;6.3299;1452.1280;8.8464
AFFSGNWAAY;2.0000;9.1850;0.9666;7.0714;4822.5195;9.1850
AFFTGNWSNY;1.0000;0.0000;0.9704;7.4075;5021.1613;9.6747
AFFTLNWGQF;1.0000;0.0000;0.9666;6.8296;2581.2500;9.2305
AFFTLNWSAY;1.0000;0.0000;0.9784;6.9168;2853.8263;9.2975
AFFWVNNTVA;1.0000;0.0000;0.9502;7.2901;4386.2987;9.5844
AFGADTVTVG;1.0000;0.0000;0.9340;6.5744;1924.1088;9.0343
AFGEPQNSIL;1.0000;0.0000;1.0054;7.1696;3818.2585;9.4919
AFGFYIHNDT;2.0000;9.5528;0.9569;7.5500;8366.7232;9.5528
AFGGDIVSVG;2.0000;8.9081;0.9252;6.7111;3185.1150;8.9081
AFGGDVIAVN;1.0000;0.0000;0.9491;6.6814;2176.3253;9.1165
AFGGDVIEVG;1.0000;0.0000;0.9699;6.8487;2638.7585;9.2452
AFGGDVISVG;1.0000;0.0000;0.9252;6.4101;1592.5572;8.9081
AFGGDVVAVG;3.0000;17.7772;0.9358;6.8619;4640.4006;8.8886
AFGGDVVAVN;1.0000;0.0000;0.9553;6.7949;2480.2009;9.2038
AFGGDVVEVG;1.0000;0.0000;0.9761;6.9622;3007.2027;9.3324
AFGGETIAVA;1.0000;0.0000;0.9491;6.4228;1616.0176;8.9178
AFGGEVVEVG;1.0000;0.0000;1.0002;7.1484;3726.1679;9.4756
AFGGEVVSVG;1.0000;0.0000;0.9555;6.7098;2248.8365;9.1384
AFGGGIVAVG;1.0000;0.0000;0.9048;5.8828;867.8192;8.5027
AFGGGVLAVG;2.0000;8.3354;0.9086;5.9661;1350.8762;8.3354
AFGGWFHYHK;1.0000;0.0000;0.9868;7.2550;4212.5970;9.5575
AFGIYIHNDT;1.0000;0.0000;0.9568;7.2522;4199.2156;9.5553
AFGLIASALC;2.0000;9.0973;1.0136;6.9573;4228.9141;9.0973
AFGMNAQAVW;1.0000;0.0000;1.0155;7.3077;4475.9256;9.5980
AFGNPEKQIL;5.0000;39.2975;1.0486;8.3012;31415.8880;9.8244
AFGPVNISYS;1.0000;0.0000;0.9531;7.1527;3744.3825;9.4788
AFGQPEKQIL;3.0000;19.6253;1.0467;8.0641;18520.7175;9.8126
AFGRPEDQLL;1.0000;0.0000;1.0567;7.2775;4322.9596;9.5747
AFGRPQDMFS;3.0000;19.9191;1.0102;8.2552;23079.0428;9.9595
AFGSADGAGT;1.0000;0.0000;0.9169;5.9795;970.0750;8.5771
AFGSATGLVA;2.0000;8.4134;0.9083;6.0675;1518.1951;8.4134
AFGTAEGAGT;1.0000;0.0000;0.9466;6.2511;1326.1769;8.7859
AFGTPEKQIL;85.0000;813.0687;1.0298;9.3430;429811.9090;9.6794
AFGTSEGAGT;1.0000;0.0000;0.9459;6.3900;1556.0569;8.8926
AFGTSEGSGQ;1.0000;0.0000;0.9611;6.7022;2229.0848;9.1325
AFGTSQGAGT;1.0000;0.0000;0.9231;6.2101;1265.0105;8.7543
AFGVFAIFGG;1.0000;0.0000;0.8965;5.9025;887.7442;8.5179
AFGVIAIIGG;1.0000;0.0000;0.8968;5.9091;894.4857;8.5229
AFGVPQKQII;1.0000;0.0000;0.9775;7.4833;5479.1023;9.7330
AFIAGRSIWL;1.0000;0.0000;0.9526;6.4263;1622.4710;8.9205
AFIAKDYTTM;1.0000;0.0000;1.0236;7.9084;8938.2345;10.0597
AFIAKDYTTQ;7.0000;59.1953;0.9913;8.5014;46803.4048;9.8659
AFIAKDYVTQ;1.0000;0.0000;0.9926;7.6881;6936.1228;9.8904
AFIAQDFTSQ;1.0000;0.0000;0.9430;7.0483;3320.3540;9.3986
AFIAQDFTTQ;49.0000;454.2820;0.9446;8.8239;179505.0669;9.4642
AFIAQDHTTM;3.0000;19.4571;0.9775;7.9547;16328.4434;9.7285
AFIAQDHTTQ;1.0000;0.0000;0.9460;7.2254;4071.4694;9.5347
AFIAQDYTTQ;2.0000;9.7322;0.9699;7.7834;10946.3330;9.7322
AFIARDYTTQ;2.0000;9.8002;0.9803;7.8718;12118.9860;9.8002
AFIDNPLGVQ;1.0000;0.0000;0.9869;7.1007;3526.9491;9.4389
AFIFLIAGHM;10.0000;80.4471;0.9586;7.4498;16670.2266;8.9386
AFIFLVAGHM;20.0000;171.4906;0.9669;7.8643;37995.7086;9.0258
AFISRDFVTQ;1.0000;0.0000;0.9410;7.3928;4936.7324;9.6634
AFIWLSGMHF;1.0000;0.0000;0.9760;6.8178;2546.4273;9.2214
AFLANDFTTQ;1.0000;0.0000;0.9730;6.9313;2901.8809;9.3086
AFLAQDFTTQ;8.0000;65.0782;0.9711;7.8191;22810.0810;9.2969
AFLAQDYTAQ;1.0000;0.0000;1.0067;7.0405;3290.5968;9.3926
AFLAQDYTTQ;1.0000;0.0000;1.0024;7.2647;4259.8554;9.5649
AFLATGGFVH;1.0000;0.0000;0.9166;5.9980;990.9405;8.5913
AFLFAGWLHL;1.0000;0.0000;0.9329;5.7364;733.2363;8.3902
AFLFLIAGHM;3.0000;17.5425;0.9659;6.7092;3892.4129;8.7712
AFLFLIGGLM;1.0000;0.0000;0.9600;5.9287;914.9829;8.5381
AFLFLVAGHM;4.0000;26.5755;0.9755;6.9477;5914.5365;8.8585
AFLGSLTIII;2.0000;8.4855;0.9093;6.1613;1691.2858;8.4855
AFLGSLTIIV;1.0000;0.0000;0.9183;5.9738;963.7178;8.5727
AFLGVHSFGL;2.0000;8.4680;0.9171;6.1385;1647.5257;8.4680
AFLIASTAAK;3.0000;17.5222;0.9484;6.6960;3833.7110;8.7611
AFLIASTAAL;1.0000;0.0000;0.9039;5.5723;607.0295;8.2641
AFLIASTAGK;6.0000;43.8162;0.9483;6.9998;7691.9551;8.7632
AFLIASTASK;1.0000;0.0000;0.9481;6.3577;1499.4154;8.8678
AFLIASTSAK;3.0000;17.7356;0.9481;6.8349;4498.2477;8.8678
AFLIASTSGK;61.0000;532.1972;0.9479;8.1459;91757.0278;8.8700
AFLIASTSGR;2.0000;8.8042;0.9370;6.5761;2726.4420;8.8042
AFLIQDRTTM;1.0000;0.0000;1.0232;7.6574;6694.9416;9.8668
AFLIVGAAAH;1.0000;0.0000;0.9093;5.7743;765.9185;8.4193
AFLLAHLAWA;1.0000;0.0000;0.9283;5.5943;622.5935;8.2810
AFLLAHLIYA;1.0000;0.0000;0.9480;5.8532;838.7818;8.4800
AFLPIGPADF;1.0000;0.0000;0.9573;6.5292;1826.5365;8.9996
AFLSKDFTTE;1.0000;0.0000;1.0076;7.4086;5027.2768;9.6755
AFMAKDFTTQ;3.0000;19.9753;1.0128;8.2918;24072.3046;9.9877
AFMAKDYVTQ;1.0000;0.0000;1.0359;8.1953;12436.3181;10.2802
AFMAQDFTTM;1.0000;0.0000;1.0234;7.8930;8780.6772;10.0478
AFNAGQSIWL;4.0000;27.1809;0.9669;7.2102;8001.7493;9.0603
AFNAGQSLWL;2.0000;8.8930;0.9774;6.6915;3113.9461;8.8930
AFNAGQTLWL;1.0000;0.0000;0.9836;6.4759;1717.8184;8.9586
AFNAGRNIWL;4.0000;28.0166;1.0033;7.5726;12145.0304;9.3389
AFNAGRSIWL;30.0000;264.7187;0.9782;8.1737;66442.1773;9.1282
AFNAGRSLWL;3.0000;17.9218;0.9889;6.9560;5171.3035;8.9609
AFNAGRTLWL;2.0000;9.0265;0.9952;6.8653;3803.6886;9.0265
AFNAVRSIWL;1.0000;0.0000;0.9806;6.9499;2964.7820;9.3230
AFNESSTYIM;1.0000;0.0000;1.0076;7.9895;9812.5359;10.1220
AFNLVSPTTP;1.0000;0.0000;0.9599;7.1096;3563.0997;9.4457
AFNNSWHSRL;1.0000;0.0000;0.9907;7.3340;4613.4625;9.6182
AFPCDGPGRG;10.0000;91.9964;1.1002;9.1193;113951.9642;10.2218
AFPIPSTAGK;1.0000;0.0000;0.9659;7.0083;3170.8765;9.3678
AFQAIDFTTQ;1.0000;0.0000;0.9446;7.1337;3663.3684;9.4642
AFQIHVTVLI;1.0000;0.0000;0.9360;6.7920;2472.0959;9.2016
AFSASQAIWL;1.0000;0.0000;0.9415;6.3313;1454.5258;8.8475
AFSASQTLWL;1.0000;0.0000;0.9560;6.3379;1465.5404;8.8526
AFSDFLTFKG;1.0000;0.0000;0.9676;6.7490;2352.4649;9.1685
AFSDFLTNNG;1.0000;0.0000;0.9708;6.8639;2685.4278;9.2569
AFSGKVMYGI;1.0000;0.0000;1.0215;7.4692;5390.6213;9.7221
AFSGLYHWWY;1.0000;0.0000;1.0056;7.2339;4111.4539;9.5412
AFSGVYQWWY;2.0000;9.9238;0.9894;8.0327;14585.0252;9.9238
AFSHGAIFFV;2.0000;8.7979;0.8986;6.5679;2700.7841;8.7979
AFSKGGSAYP;2.0000;9.2964;0.9850;7.2164;5698.2756;9.2964
AFSKGNTYPV;3.0000;19.7482;0.9902;8.1441;20306.7836;9.8741
AFSLLIVSTL;1.0000;0.0000;0.9251;5.8922;877.2889;8.5100
AFSLMFLFSC;1.0000;0.0000;1.0826;7.5781;6111.0247;9.8058
AFSLMFLFSG;102.0000;889.2622;0.9598;8.2841;139117.1812;8.8046
AFSLMFLWSG;1.0000;0.0000;0.9824;6.5079;1782.3340;8.9832
AFSQAGASSP;1.0000;0.0000;0.9292;6.3895;1555.2472;8.8922
AFSQGGANYP;1.0000;0.0000;0.9859;7.0155;3197.3392;9.3734
AFSRGGALGP;1.0000;0.0000;0.9502;6.1307;1154.4480;8.6933
AFSRGGVNYP;1.0000;0.0000;0.9925;7.3600;4753.8329;9.6382
AFTDILTNKG;1.0000;0.0000;0.9951;7.1112;3569.8540;9.4469
AFTIHCTLLI;1.0000;0.0000;1.0407;7.3368;4628.5476;9.6203
AFTIHTTVLI;2.0000;9.0439;0.9176;6.8878;3903.7402;9.0439
AFTIHVTALI;2.0000;8.8715;0.9191;6.6636;3015.5095;8.8715
AFTIHVTCLI;1.0000;0.0000;1.0312;7.6680;6777.2198;9.8749
AFTIHVTLLI;3.0000;17.6276;0.9297;6.7646;4148.6108;8.8138
AFTIHVTTLI;1.0000;0.0000;0.9176;6.5868;1951.8699;9.0439
AFTIHVTVLI;97.0000;870.5644;0.9199;8.6055;196408.4098;9.0684
AFTKGGASYP;1.0000;0.0000;0.9892;7.0007;3143.4723;9.3620
AFTKGGVSYP;1.0000;0.0000;0.9863;7.2568;4221.5040;9.5589
AFTLMFLFSG;1.0000;0.0000;0.9661;6.3609;1504.7925;8.8702
AFTPAISAEQ;1.0000;0.0000;0.9719;7.0533;3339.6999;9.4025
AFTPEGGAGP;1.0000;0.0000;0.9780;6.7384;2323.9458;9.1604
AFTQAGANGP;2.0000;9.0639;0.9619;6.9139;4022.5842;9.0639
AFTQAGASNP;5.0000;36.6740;0.9576;7.4479;11762.0176;9.1685
AFTQAGASSP;3.0000;17.9157;0.9339;6.9520;5147.7449;8.9579
AFTQGGANYP;1.0000;0.0000;0.9894;7.1009;3527.6454;9.4390
AFTQSDASCA;1.0000;0.0000;1.0518;7.8131;8009.1372;9.9864
AFTRGDTVAN;1.0000;0.0000;0.9724;7.2143;4019.9409;9.5262
AFTRGGAAGP;9.0000;70.5330;0.9489;7.2454;12498.6371;8.8166
AFTRGGAFGP;1.0000;0.0000;0.9476;6.4304;1630.3158;8.9237
AFTRGGAIGP;1.0000;0.0000;0.9477;6.4337;1636.4944;8.9262
AFTRGGALGP;29.0000;245.2494;0.9567;7.6784;36937.6177;8.7589
AFTRGGAPGP;6.0000;45.4503;0.9660;7.4250;12549.9988;9.0901
AFTRGGASAP;1.0000;0.0000;0.9478;6.4272;1624.2641;8.9212
AFTRGGASGP;13.0000;107.0802;0.9476;7.5439;21183.0008;8.9233
AFTRGGATGP;1.0000;0.0000;0.9527;6.5154;1797.7952;8.9890
AFTRGGSLGP;1.0000;0.0000;0.9569;6.3549;1494.4957;8.8656
AFTRGGVSYP;1.0000;0.0000;0.9751;7.1714;3825.8161;9.4932
AFTRSQFPGP;1.0000;0.0000;0.9607;7.3171;4524.7091;9.6052
AFVFIIAGHM;1.0000;0.0000;0.9514;6.7810;2440.8904;9.1931
AFVFLVAGHM;2.0000;9.1131;0.9748;6.9779;4330.0962;9.1131
AFVFSIAGHM;1.0000;0.0000;0.9514;6.7773;2430.3999;9.1903
AFVIASTAGK;4.0000;27.0534;0.9458;7.1550;7508.4851;9.0178
AFVIASTASK;1.0000;0.0000;0.9412;6.6890;2195.4771;9.1224
AFVIASTSGK;8.0000;63.8717;0.9409;7.5948;17620.0164;9.1245
AFVLASTAGK;2.0000;8.8505;0.9572;6.6362;2921.9883;8.8505
AFVSNPVETS;1.0000;0.0000;0.9510;7.5771;6103.7229;9.8050
AFYAGQSLWL;1.0000;0.0000;0.9872;6.4656;1697.6604;8.9507
AFYGFDLLLS;1.0000;0.0000;0.9699;6.1518;1182.8353;8.7095
AFYLAIFWML;1.0000;0.0000;1.0204;6.8580;2667.2159;9.2523
AFYLAMFWML;10.0000;86.7793;1.0802;8.3652;47822.6096;9.6421
AFYLATFWAL;1.0000;0.0000;0.9676;6.2899;1386.8009;8.8157
AFYLAVFWAL;3.0000;17.6804;0.9707;6.7989;4315.9152;8.8402
AFYLAVFWEL;1.0000;0.0000;1.0193;6.8993;2796.9206;9.2840
AFYLAVFWML;66.0000;607.0740;1.0289;8.7911;200615.8336;9.3396
AFYLGVFWML;1.0000;0.0000;1.0287;6.9743;3049.3590;9.3417
AFYLSIFWSL;1.0000;0.0000;0.9608;6.4860;1737.9468;8.9664
AFYLSMFWML;1.0000;0.0000;1.0758;7.5040;5611.2191;9.7489
AFYLSVFWML;1.0000;0.0000;1.0253;7.1104;3566.5245;9.4463
AFYPAVFWML;1.0000;0.0000;1.0278;7.4024;4991.6349;9.6708
AFYSAVFWML;1.0000;0.0000;1.0119;7.1855;3888.6109;9.5040
AGAFAHGAIF;1.0000;0.0000;0.8934;5.7353;732.3409;8.3894
AGAGTAILTF;1.0000;0.0000;0.9054;5.7384;734.9035;8.3918
AGAHAAIFLV;1.0000;0.0000;0.9093;5.7743;765.9185;8.4193
AGAHAAIFMI;1.0000;0.0000;0.9507;6.3856;1548.2422;8.8892
AGAHAAIFMV;7.0000;53.8588;0.9590;7.3442;12350.9434;8.9765
AGAHAAIYLV;1.0000;0.0000;0.9467;6.1230;1144.3029;8.6874
AGAHAAIYMV;1.0000;0.0000;0.9947;6.8478;2636.0891;9.2445
AGAHAGIAMV;1.0000;0.0000;0.9597;6.3626;1507.7784;8.8715
AGAHAGIFMV;1.0000;0.0000;0.9588;6.5019;1770.0654;8.9786
AGAHASIFMI;1.0000;0.0000;0.9488;6.5244;1816.6150;8.9959
AGAHASIFMV;3.0000;18.1664;0.9563;7.1151;6210.7965;9.0832
AGAHGAIFMV;2.0000;8.9786;0.9588;6.8029;3540.1313;8.9786
AGALFLLFLS;2.0000;7.9759;0.8974;5.4984;788.4341;7.9759
AGALFLLVLA;1.0000;0.0000;0.9023;5.1753;384.3401;7.9590
AGAMFFAGWF;1.0000;0.0000;0.9653;6.5225;1812.5032;8.9944
AGANGPVNIA;2.0000;9.1027;0.9666;6.9643;4263.1252;9.1027
AGANLWLPGW;1.0000;0.0000;0.9943;6.4450;1657.7846;8.9349
AGAPGVTAPG;4.0000;26.4189;0.9413;6.8798;5469.6982;8.8063
AGAPSVTAPG;2.0000;8.9109;0.9396;6.7148;3198.6740;8.9109
AGASGPVNIA;1.0000;0.0000;0.9415;6.3893;1554.8265;8.8920
AGASNPVDIA;3.0000;18.3813;0.9594;7.2549;7295.3270;9.1906
AGASNPVNIA;2.0000;9.2073;0.9620;7.1004;4986.1430;9.2073
AGASRPVNIC;1.0000;0.0000;1.0837;8.1779;12190.1879;10.2668
AGASSPVNIA;2.0000;8.9966;0.9384;6.8264;3637.0450;8.9966
AGASSPVNIS;1.0000;0.0000;0.9330;6.6642;2133.7455;9.1034
AGASSPVNVA;1.0000;0.0000;0.9452;6.6389;2072.4387;9.0839
AGATSPVNIA;1.0000;0.0000;0.9428;6.6107;2006.3876;9.0623
AGEAILTFLG;1.0000;0.0000;0.9536;6.0165;1012.2545;8.6055
AGEPLVLNGK;1.0000;0.0000;1.0578;7.1066;3550.8429;9.4434
AGFILCGAFA;1.0000;0.0000;1.0086;6.7346;2313.9992;9.1575
AGFILTYHAF;1.0000;0.0000;0.9433;6.3697;1520.2227;8.8770
AGFIMAGAFA;1.0000;0.0000;0.9434;6.1540;1185.9354;8.7112
AGFIMCGAFA;6.0000;48.5731;1.0651;8.2376;31984.0434;9.7146
AGFIMSGAFA;1.0000;0.0000;0.9439;6.2929;1391.5060;8.8180
AGFIMTGAFA;56.0000;488.5976;0.9497;8.1265;85974.4746;8.8836
AGFIMVGAFA;1.0000;0.0000;0.9526;6.4101;1592.6440;8.9081
AGFLMIGAFA;1.0000;0.0000;0.9499;6.0789;1087.7064;8.6535
AGFLMTGAFA;1.0000;0.0000;0.9565;6.1606;1194.9161;8.7163
AGFLMVGAFA;16.0000;131.1116;0.9597;7.3966;19833.3036;8.7408
AGFNGIQITS;1.0000;0.0000;0.9351;6.6811;2175.7842;9.1164
AGFQGIQITS;2.0000;9.1046;0.9333;6.9669;4275.6591;9.1046
AGFTNSYQLY;1.0000;0.0000;1.0132;7.2941;4406.6624;9.5875
AGGLGAGHKG;2.0000;8.4536;0.9409;6.1199;1612.4879;8.4536
AGGSIRALAS;2.0000;8.5270;0.9293;6.2153;1799.7474;8.5270
AGHCIHIGAP;1.0000;0.0000;1.0356;7.4915;5531.2141;9.7393
AGHDGLYDTI;1.0000;0.0000;0.9879;6.8764;2724.2611;9.2665
AGHFVFAFSL;2.0000;8.6306;0.9107;6.3502;2102.0643;8.6306
AGHIFGTSEG;2.0000;9.0074;0.9439;6.8404;3696.1724;9.0074
AGHIFSTSQG;2.0000;8.9737;0.9170;6.7966;3514.4518;8.9737
AGHKGLFDTI;1.0000;0.0000;0.9768;6.7079;2243.8812;9.1370
AGHKGLFDTV;3.0000;18.4484;0.9841;7.2986;7671.5694;9.2242
AGHKGLFETV;1.0000;0.0000;1.0086;7.0076;3168.5653;9.3673
AGHKGLYDTI;2.0000;9.4050;1.0115;7.3577;6704.8329;9.4050
AGHKGLYDTV;2.0000;9.4922;1.0182;7.4712;7641.0141;9.4922
AGHKGLYETL;1.0000;0.0000;1.0509;7.0251;3233.0607;9.3808
AGHKGLYEVL;3.0000;18.8106;1.0541;7.5341;10061.7268;9.4053
AGHLIHIGAP;1.0000;0.0000;0.9284;6.1110;1128.6261;8.6782
AGHLIHISLP;3.0000;17.4501;0.9365;6.6491;3632.1095;8.7250
AGHLIHVAIP;10.0000;79.8560;0.9356;7.3643;15108.4743;8.8729
AGHLIHVSAP;4.0000;26.6100;0.9355;6.9627;6017.4160;8.8700
AGHLVHVAIP;5.0000;35.8406;0.9431;7.1768;8609.0186;8.9602
AGHLVNFAPG;1.0000;0.0000;0.9569;6.4031;1579.7494;8.9027
AGHLVWATGF;1.0000;0.0000;0.9381;6.2304;1294.9601;8.7700
AGHLVYATGF;1.0000;0.0000;0.9528;6.3467;1480.4913;8.8593
AGHMIHVAIP;1.0000;0.0000;0.9705;7.0892;3480.4822;9.4300
AGHMYKTNFG;1.0000;0.0000;1.0417;7.7998;7887.6070;9.9762
AGHMYKTNWG;9.0000;81.2388;1.0540;8.9865;92767.6197;10.1549
AGHMYKTNWK;1.0000;0.0000;1.0623;8.6009;19838.3031;10.5920
AGHMYKTNWR;2.0000;10.5263;1.0512;8.8165;35957.6584;10.5263
AGHMYRNTFG;2.0000;9.9105;1.0302;8.0153;14296.5796;9.9105
AGHMYRTAHH;1.0000;0.0000;1.0158;7.6214;6423.4400;9.8391
AGHMYRTGFG;1.0000;0.0000;1.0199;7.3042;4458.0966;9.5953
AGHMYRTIFG;1.0000;0.0000;1.0108;7.4440;5236.6874;9.7028
AGHMYRTNFA;1.0000;0.0000;1.0307;7.7115;7125.4913;9.9084
AGHMYRTNFG;75.0000;733.3772;1.0302;9.5894;536121.7386;9.9105
AGHMYRTNVR;1.0000;0.0000;1.0335;8.3143;14263.1508;10.3717
AGHMYRTNWA;1.0000;0.0000;1.0431;7.9440;9311.5815;10.0870
AGHMYRTNWG;84.0000;837.3989;1.0425;9.8710;784675.4691;10.0891
AGHMYRTNWS;3.0000;20.3875;1.0230;8.5599;32776.9605;10.1937
AGHMYRTQFG;3.0000;19.7975;1.0284;8.1761;21070.7805;9.8988
AGHMYRTSFG;1.0000;0.0000;1.0109;7.4403;5214.1812;9.6999
AGHQIHIALP;2.0000;8.9816;0.9510;6.8069;3556.2331;8.9816
AGHQIHISIP;1.0000;0.0000;0.9244;6.8624;2680.5751;9.2557
AGHQIHISLP;1.0000;0.0000;0.9468;6.6447;2086.3356;9.0884
AGHQIHLSLP;1.0000;0.0000;0.9609;6.4270;1623.8291;8.9210
AGHQIHVGLP;1.0000;0.0000;0.9581;6.6221;2032.8745;9.0710
AGHQIHVSLP;35.0000;311.9709;0.9531;8.3023;83217.6303;9.1756
AGHQIHVSMP;2.0000;9.7327;0.9751;7.7841;10954.5898;9.7327
AGHQVHVSLP;47.0000;426.0922;0.9589;8.5438;127352.7128;9.2629
AGHQYRTNFG;3.0000;19.4334;0.9973;7.9393;16041.7249;9.7167
AGHQYRTNWG;6.0000;49.4767;1.0097;8.4727;41926.6052;9.8953
AGHRGLFDTI;1.0000;0.0000;0.9656;6.6224;2033.5588;9.0713
AGHRGLFETI;1.0000;0.0000;0.9897;6.8086;2519.7443;9.2144
AGHSGLYDTV;1.0000;0.0000;0.9732;6.7375;2321.7046;9.1597
AGHTGLFDTV;1.0000;0.0000;0.9437;6.4742;1714.5299;8.9573
AGHTGLFETI;1.0000;0.0000;0.9599;6.5469;1864.1539;9.0132
AGHTNLYDTI;1.0000;0.0000;0.9878;7.1195;3604.0667;9.4533
AGHTYRTNFG;1.0000;0.0000;0.9821;7.2888;4379.7846;9.5835
AGHVFGTSQG;1.0000;0.0000;0.9283;6.4730;1712.1978;8.9564
AGHVGLFETI;2.0000;9.0377;0.9626;6.8798;3867.6680;9.0377
AGHVGLYDTV;1.0000;0.0000;0.9802;6.8548;2657.2998;9.2499
AGIAMIRDYD;1.0000;0.0000;1.0409;7.7718;7637.0766;9.9547
AGIAMVRDYD;1.0000;0.0000;1.0436;7.8853;8703.4250;10.0419
AGIAPAQVNP;1.0000;0.0000;0.9759;7.0010;3144.4179;9.3622
AGIAVIRDYD;1.0000;0.0000;0.9944;7.3781;4854.1717;9.6521
AGIDPKEIPL;1.0000;0.0000;1.0410;7.5421;5862.5416;9.7781
AGIFHYHKAA;1.0000;0.0000;0.9779;6.8838;2747.5459;9.2722
AGIFLVRDYT;1.0000;0.0000;0.9957;7.1327;3659.4387;9.4635
AGIFMVRDYD;1.0000;0.0000;1.0249;8.0246;10217.4358;10.1490
AGIFMVRDYN;1.0000;0.0000;1.0272;8.0462;10474.9789;10.1656
AGIFWIRDYD;1.0000;0.0000;0.9895;7.6330;6509.8306;9.8480
AGIGAFFSGN;2.0000;8.6380;0.9140;6.3598;2125.5576;8.6380
AGINSSTNSL;1.0000;0.0000;0.9500;6.6144;2014.7616;9.0651
AGIPSAKGRL;1.0000;0.0000;0.9992;6.7026;2230.3242;9.1329
AGKAILTFLG;1.0000;0.0000;0.9529;6.0105;1005.3081;8.6009
AGKSIWLPGW;2.0000;9.3308;1.0023;7.2611;5999.6228;9.3308
AGKSLWLPGW;1.0000;0.0000;1.0156;6.7424;2334.8023;9.1635
AGKVALAPIP;1.0000;0.0000;0.9912;6.6869;2190.2399;9.1208
AGKVAMMPIT;1.0000;0.0000;1.0593;7.9300;9162.7964;10.0763
AGLAPFFNGN;1.0000;0.0000;0.9687;6.4681;1702.5509;8.9526
AGLAPFFSGN;1.0000;0.0000;0.9417;6.1941;1241.8924;8.7420
AGLAPFFSGQ;1.0000;0.0000;0.9398;6.1788;1220.2285;8.7303
AGLAPFFTGN;5.0000;35.2306;0.9477;6.9784;6850.9437;8.8077
AGLAPFFTGQ;1.0000;0.0000;0.9458;6.2642;1346.2863;8.7959
AGLAPFFTLN;1.0000;0.0000;0.9558;6.2016;1252.6898;8.7478
AGLDYGLMGQ;1.0000;0.0000;1.0494;6.8623;2680.3272;9.2556
AGLFGFSSLA;1.0000;0.0000;0.8964;5.4892;551.6266;8.2002
AGLFGLGSLF;1.0000;0.0000;0.8950;5.2780;432.5720;8.0379
AGLFGLGSLS;1.0000;0.0000;0.8950;5.2776;432.3452;8.0376
AGLFGVSSLA;13.0000;99.4802;0.9068;6.7200;8203.4351;8.2900
AGLFLFAGWF;3.0000;16.7592;0.9202;6.1996;2164.8698;8.3796
AGLFLFAGWL;2.0000;8.2148;0.9198;5.8092;1127.5586;8.2148
AGLGPFFTGN;2.0000;8.8098;0.9475;6.5833;2749.1451;8.8098
AGLGSISWAG;1.0000;0.0000;0.9149;5.8028;791.4692;8.4413
AGLIGLGSLS;1.0000;0.0000;0.8952;5.2809;433.9837;8.0401
AGLKPFFTGN;1.0000;0.0000;0.9921;6.8509;2645.5644;9.2469
AGLLGIGSLS;1.0000;0.0000;0.8952;5.2809;433.9837;8.0401
AGLLGLGCLG;3.0000;17.3297;0.9974;6.5708;3319.0462;8.6649
AGLLGLGCLS;4.0000;26.3083;1.0058;6.8318;5175.9339;8.7694
AGLLGLGSLA;10.0000;69.8945;0.8831;5.9243;2878.7734;7.7661
AGLLGLGSLG;6.0000;38.8409;0.8832;5.7052;1732.7892;7.7682
AGLLGLGSLS;64.0000;495.9851;0.8906;6.8693;21617.8198;7.8728
AGLLIVGAFA;1.0000;0.0000;0.9029;5.4709;540.1291;8.1862
AGLLMSGLMI;1.0000;0.0000;1.0215;6.4387;1645.8998;8.9301
AGLMAFGGWF;1.0000;0.0000;0.9731;6.3108;1420.5778;8.8318
AGLMFFAGWF;4.0000;26.8101;0.9741;7.0494;6649.5092;8.9367
AGLMFFAGWW;1.0000;0.0000;0.9963;6.6798;2172.3919;9.1153
AGLMIFAGWF;1.0000;0.0000;0.9743;6.4507;1668.6769;8.9392
AGLMLFAGWF;12.0000;96.4910;0.9795;7.3121;15585.1095;8.7719
AGLMLNAGVF;2.0000;8.8933;0.9952;6.6920;3115.6164;8.8933
AGLMPFFTGN;2.0000;9.3071;1.0024;7.2302;5790.0186;9.3071
AGLQPFFSGN;2.0000;9.0476;0.9646;6.8927;3925.6483;9.0476
AGLQPFFTGN;6.0000;45.5663;0.9695;7.4552;12993.5818;9.1133
AGLSPFFTGN;1.0000;0.0000;0.9462;6.4183;1607.6972;8.9144
AGLTPFFTGN;3.0000;17.9600;0.9513;6.9808;5321.3500;8.9800
AGLTPFFTLN;2.0000;8.9202;0.9616;6.7269;3243.3507;8.9202
AGLTPFWTGN;1.0000;0.0000;0.9710;6.7361;2317.9772;9.1586
AGLTPFYSGD;1.0000;0.0000;0.9784;6.7454;2342.8858;9.1658
AGLVGLGSLA;1.0000;0.0000;0.9002;5.2555;421.5144;8.0206
AGLVPGTNSE;1.0000;0.0000;1.0002;6.9733;3045.6986;9.3409
AGLYEILTTS;1.0000;0.0000;1.0002;6.7255;2289.8387;9.1505
AGMPGDHYWM;1.0000;0.0000;1.0717;8.2204;12800.4833;10.2995
AGNFAQSANT;1.0000;0.0000;0.9643;6.8061;2512.3462;9.2124
AGNFAQSSIT;1.0000;0.0000;0.9354;6.6746;2159.5235;9.1114
AGNLFHIAWQ;3.0000;18.2623;0.9723;7.1775;6673.3595;9.1312
AGNLFHIGWN;1.0000;0.0000;0.9740;6.7184;2271.1893;9.1450
AGNLFHVAWQ;2.0000;9.2184;0.9794;7.1149;5070.0974;9.2184
AGNLPGSVLS;1.0000;0.0000;0.9587;6.2353;1302.3052;8.7737
AGNPLVVDGV;1.0000;0.0000;0.9852;6.9362;2918.4896;9.3124
AGNQIWLPGW;1.0000;0.0000;1.0036;7.0602;3366.4271;9.4078
AGNQVWLPGW;2.0000;9.4950;1.0097;7.4748;7672.9484;9.4950
AGNSIYLPGW;1.0000;0.0000;0.9962;6.9178;2857.2310;9.2983
AGNTAPNALR;1.0000;0.0000;1.0103;6.8970;2789.4875;9.2823
AGNVSHITGG;2.0000;8.9707;0.9302;6.7926;3498.4008;8.9707
AGNVTHITGG;1.0000;0.0000;0.9344;6.5770;1929.9041;9.0363
AGPHFWLDAI;1.0000;0.0000;0.9646;6.6369;2067.6976;9.0824
AGPPILTFIG;1.0000;0.0000;0.9396;6.3682;1517.5738;8.8759
AGPVNAAYSG;1.0000;0.0000;0.9761;6.7347;2314.1808;9.1576
AGPVNIAYSG;9.0000;74.1372;0.9711;7.8315;24543.3805;9.2672
AGPVNISYSG;1.0000;0.0000;0.9634;7.0161;3199.7482;9.3739
AGQFNESSTY;1.0000;0.0000;0.9939;7.5975;6248.8736;9.8207
AGQLAILAGL;1.0000;0.0000;0.9175;5.3980;496.6334;8.1301
AGQPLVLDGK;1.0000;0.0000;1.0304;6.9051;2815.7166;9.2885
AGQPLVLNGK;1.0000;0.0000;1.0332;6.9267;2886.6903;9.3051
AGQSIWLPGW;5.0000;36.7886;0.9795;7.4852;12277.8754;9.1971
AGQSLWLPGW;5.0000;36.1193;0.9924;7.2675;9556.0723;9.0298
AGQSVWLPGW;1.0000;0.0000;0.9864;6.8997;2798.4414;9.2844
AGQTLWLPGW;1.0000;0.0000;0.9983;6.6539;2108.6551;9.0955
AGQWGVYAQD;1.0000;0.0000;1.0102;7.3854;4894.9093;9.6577
AGQWGVYARD;1.0000;0.0000;1.0213;7.4738;5419.2886;9.7256
AGQWNIYAQN;1.0000;0.0000;1.0146;7.7036;7060.6635;9.9023
AGQWNVYAQN;1.0000;0.0000;1.0161;7.8171;8046.5285;9.9895
AGQWSVYAQN;1.0000;0.0000;1.0003;7.5431;5869.3840;9.7789
AGRGLWLPGW;1.0000;0.0000;1.0038;6.5208;1809.1322;8.9932
AGRLGRGHQG;1.0000;0.0000;0.9999;6.6142;2014.3191;9.0649
AGRLHLQPKF;1.0000;0.0000;1.0381;7.1113;3570.1313;9.4470
AGRLHLQPKW;2.0000;9.6256;1.0585;7.6447;9330.8852;9.6256
AGRNIWLPGW;6.0000;47.3786;1.0150;7.9268;22362.3854;9.4757
AGRSIWLPGR;1.0000;0.0000;1.0055;6.9889;3100.8824;9.3529
AGRSIWLPGW;30.0000;268.6876;0.9909;8.3517;81559.0416;9.2651
AGRSLWLPGW;3.0000;18.1955;1.0041;7.1340;6347.8740;9.0978
AGRTLWLPGW;2.0000;9.1634;1.0100;7.0433;4669.1006;9.1634
AGRTVENFFT;1.0000;0.0000;0.9817;7.5398;5847.5119;9.7764
AGSAQAPWVG;1.0000;0.0000;0.9596;6.6031;1988.8640;9.0564
AGSFQDAAAF;1.0000;0.0000;0.9357;6.2866;1381.5279;8.8132
AGSITIIVAH;1.0000;0.0000;0.9030;6.3583;1500.4233;8.8683
AGSLSITFAH;1.0000;0.0000;0.9080;6.0201;1016.4673;8.6083
AGSNIWLPGW;2.0000;9.2089;0.9814;7.1025;4998.3421;9.2089
AGSSHFNKAL;1.0000;0.0000;0.9745;6.6376;2069.4599;9.0829
AGSSVWLPGW;1.0000;0.0000;0.9640;6.6410;2077.5091;9.0855
AGSTAPNALA;2.0000;8.6981;0.9475;6.4380;2325.6452;8.6981
AGSTSASWGG;1.0000;0.0000;0.9145;6.0984;1112.3290;8.6685
AGTAEALPHK;1.0000;0.0000;1.0234;6.9652;3017.4378;9.3347
AGTAIFTFLG;2.0000;8.4988;0.9071;6.1787;1725.4904;8.4988
AGTAILTFIG;2.0000;8.5013;0.9072;6.1820;1732.0297;8.5013
AGTAILTFLG;30.0000;241.6868;0.9109;7.1404;20221.0203;8.3340
AGTAILTILG;1.0000;0.0000;0.9111;5.6666;676.5870;8.3366
AGTAILTLLG;35.0000;277.7540;0.9107;6.9929;18430.9973;8.1692
AGTAIPTFTG;1.0000;0.0000;0.9207;6.3935;1562.3297;8.8953
AGTAVLTFLG;1.0000;0.0000;0.9208;5.7768;768.1467;8.4213
AGTAVLTLLG;1.0000;0.0000;0.9214;5.5624;600.1263;8.2565
AGTPLVINGK;1.0000;0.0000;0.9995;6.9710;3037.8543;9.3392
AGTPMVLDGK;1.0000;0.0000;1.0526;7.4566;5312.8895;9.7124
AGTRILTFLG;1.0000;0.0000;0.9508;6.1493;1179.4414;8.7076
AGTSLAWGGS;1.0000;0.0000;0.9213;5.8844;869.4804;8.5040
AGTSLTWGGG;1.0000;0.0000;0.9277;5.9726;962.3730;8.5718
AGTVSHITGG;1.0000;0.0000;0.9109;6.3029;1407.7308;8.8257
AGVAAKDIPL;3.0000;18.2962;0.9956;7.1995;6844.9373;9.1481
AGVAPKDIPL;1.0000;0.0000;1.0101;7.0781;3436.5328;9.4215
AGVAPQEIPL;4.0000;28.2930;1.0117;7.6925;13942.4622;9.4310
AGVAPSSIPL;1.0000;0.0000;0.9425;6.3931;1561.7143;8.8950
AGVAVKDIPL;2.0000;9.3450;0.9997;7.2795;6128.2400;9.3450
AGVAVPSPHS;2.0000;9.2176;0.9356;7.1138;5063.6809;9.2176
AGVDAKEIPL;3.0000;19.1839;1.0392;7.7770;13307.5454;9.5919
AGVDPEEIPL;1.0000;0.0000;1.0464;7.6616;6727.2798;9.8700
AGVDPHEIPL;1.0000;0.0000;1.0068;7.3152;4514.7458;9.6037
AGVDPKEIPL;69.0000;670.8458;1.0455;9.4945;460996.9779;9.8654
AGVDPKTIPL;1.0000;0.0000;1.0056;7.3024;4448.7774;9.5939
AGVDSKEVPL;1.0000;0.0000;1.0362;7.5522;5931.4887;9.7859
AGVFHYHKAA;2.0000;9.3594;0.9844;7.2984;6262.3601;9.3594
AGVFLFAGWL;1.0000;0.0000;0.9305;5.8393;825.4979;8.4694
AGVKAFFTLN;1.0000;0.0000;0.9818;6.7485;2351.3444;9.1682
AGVSEVFNGS;2.0000;9.3635;0.9656;7.3037;6300.9642;9.3635
AGVSPADIPL;1.0000;0.0000;0.9649;6.6455;2088.3652;9.0890
AGVSPQEIPL;1.0000;0.0000;1.0043;7.2293;4089.8129;9.5377
AGVSVITSVV;1.0000;0.0000;0.9079;6.7493;2353.4188;9.1688
AGVSVKDIPL;1.0000;0.0000;0.9930;7.1174;3595.2552;9.4517
AGVTSELQLY;1.0000;0.0000;1.0276;7.0124;3185.9944;9.3710
AGVYTPVALS;1.0000;0.0000;0.9713;6.7243;2286.6432;9.1496
AGWFHFHKSA;1.0000;0.0000;0.9568;6.9031;2809.1618;9.2870
AGWFHLQPKW;1.0000;0.0000;1.0197;7.4438;5235.5146;9.7026
AGWFHYHKAA;89.0000;831.4475;0.9962;9.0623;318347.0891;9.4483
AGWFHYHKRA;7.0000;58.9309;1.0157;8.4440;43813.0767;9.8218
AGWFHYHVKA;1.0000;0.0000;0.9914;7.3690;4803.6174;9.6451
AGWLHIQPKF;1.0000;0.0000;1.0035;7.2147;4021.5504;9.5265
AGWLHLEPKW;1.0000;0.0000;1.0680;7.4093;5031.4090;9.6761
AGWLHLEPKY;1.0000;0.0000;1.0836;7.5256;5752.2669;9.7654
AGWLHLQKNF;1.0000;0.0000;1.0303;7.0541;3342.8541;9.4031
AGWLHLQPGW;1.0000;0.0000;0.9989;6.6607;2125.2385;9.1007
AGWLHLQPKF;25.0000;224.6200;1.0231;8.3949;78250.9752;9.3592
AGWLHLQPKW;40.0000;371.9745;1.0434;8.8315;163613.2148;9.5378
AGWLHLQPNF;2.0000;9.2373;1.0019;7.1394;5215.3295;9.2373
AGWLHLQPQF;1.0000;0.0000;1.0000;6.8231;2562.1759;9.2255
AGWLHLQPRF;1.0000;0.0000;1.0115;6.9115;2836.6554;9.2935
AGWLHLQPSF;2.0000;9.0266;0.9759;6.8654;3804.2207;9.0266
AGWLHLQPTF;1.0000;0.0000;0.9813;6.6498;2098.6107;9.0923
AGWLTFYWHW;1.0000;0.0000;0.9941;7.2030;3967.7310;9.5175
AGWWHYHKAA;1.0000;0.0000;1.0133;7.3453;4674.3313;9.6269
AGYILTYAAF;1.0000;0.0000;0.9745;6.4874;1740.7764;8.9675
AGYMAKFSQL;1.0000;0.0000;1.0601;7.3902;4922.0652;9.6614
AHAAAAGSTA;1.0000;0.0000;0.8978;5.6745;682.7662;8.3426
AHAAIAMVRD;1.0000;0.0000;1.0110;7.2343;4113.2643;9.5415
AHAAIFLVRD;4.0000;27.2745;0.9688;7.2508;8384.5451;9.0915
AHAAIFMIRD;2.0000;9.5614;0.9970;7.5611;8474.3288;9.5614
AHAAIFMVRD;77.0000;733.2945;1.0017;9.2601;371816.8707;9.6486
AHAAIFVVRD;1.0000;0.0000;0.9554;6.9800;3069.2080;9.3461
AHAAIYLVRD;1.0000;0.0000;1.0033;6.9975;3131.6811;9.3595
AHAAIYMVRD;1.0000;0.0000;1.0304;7.7223;7214.3364;9.9166
AHADTAMIRD;1.0000;0.0000;1.0166;7.5937;6221.2550;9.8178
AHAGIAMIRD;1.0000;0.0000;1.0045;7.1235;3620.8530;9.4564
AHAGIAMVRD;1.0000;0.0000;1.0106;7.2371;4126.4249;9.5437
AHAGIAVIRD;1.0000;0.0000;0.9567;6.7299;2301.4357;9.1539
AHAGIFLVRD;1.0000;0.0000;0.9685;6.6515;2102.8426;9.0936
AHAGIFMVRD;2.0000;9.6507;1.0012;7.6774;9688.4809;9.6507
AHAGIFWIRD;1.0000;0.0000;0.9611;6.9848;3086.4087;9.3498
AHAISDPHFG;2.0000;9.1387;0.9325;7.0112;4499.3757;9.1387
AHAIWDPHFG;86.0000;792.0024;0.9487;8.8775;252963.0862;9.3177
AHAIWDPQFG;4.0000;28.3371;0.9640;7.7116;14252.5837;9.4457
AHASIFMIRD;1.0000;0.0000;0.9859;7.3989;4971.6355;9.6681
AHASIFMVRD;3.0000;19.5107;0.9890;7.9896;16997.4427;9.7553
AHATIFMVRD;1.0000;0.0000;0.9896;7.5978;6251.1300;9.8210
AHDFDAHTSD;1.0000;0.0000;0.9450;7.2158;4026.6681;9.5273
AHDFDAQTTD;1.0000;0.0000;0.9583;7.4677;5381.6689;9.7210
AHDFDIHTGD;1.0000;0.0000;0.9444;7.2223;4056.9879;9.5323
AHDFDNHTTD;1.0000;0.0000;0.9367;7.7141;7146.3133;9.9103
AHDFDSHTDD;1.0000;0.0000;0.9375;7.6071;6317.9271;9.8281
AHDFDSHTED;2.0000;9.9712;0.9589;8.0943;15656.8475;9.9712
AHDFDSHTGD;8.0000;66.7063;0.9445;8.1217;32316.4155;9.5295
AHDFDSHTKD;1.0000;0.0000;0.9582;7.7873;7774.7030;9.9666
AHDFDSHTND;17.0000;157.5149;0.9396;8.8591;110112.0321;9.8447
AHDFDSHTNN;1.0000;0.0000;0.9417;7.6503;6640.4435;9.8613
AHDFDSHTSD;42.0000;394.9963;0.9285;8.9779;198435.3878;9.6341
AHDFDSHTSS;3.0000;18.8801;0.9167;7.5794;10599.5223;9.4400
AHDFDSHTTD;2.0000;9.6997;0.9273;7.7411;10425.4792;9.6997
AHDFDSQTSD;3.0000;19.5241;0.9400;7.9983;17169.8303;9.7621
AHDFDSQTSS;6.0000;47.8403;0.9295;8.0469;25679.7750;9.5681
AHDFDTHIGD;1.0000;0.0000;0.9444;7.2223;4056.9879;9.5323
AHDFDTHLGD;1.0000;0.0000;0.9735;7.0046;3157.6203;9.3650
AHDFDTHTSD;6.0000;48.4985;0.9273;8.2182;31276.4379;9.6997
AHDFDTQTSD;1.0000;0.0000;0.9380;7.6066;6314.5287;9.8277
AHDFEMHDGM;1.0000;0.0000;1.0565;8.3412;14710.5146;10.3923
AHDFENHDGM;1.0000;0.0000;1.0258;8.1043;11199.4916;10.2103
AHDFESHDDI;47.0000;455.7874;0.9610;9.3837;334924.1940;9.9084
AHDFESHDDM;3.0000;20.5965;0.9987;8.6959;38330.5420;10.2982
AHDFESHDDT;1.0000;0.0000;0.9589;7.7933;7828.4237;9.9712
AHDFESHDGI;2.0000;9.6098;0.9662;7.6241;9112.4935;9.6098
AHDFESHDGM;24.0000;229.9915;1.0128;9.2105;196062.0454;9.9996
AHDFESHDNI;2.0000;9.9250;0.9632;8.0343;14611.3348;9.9250
AHDFETHDGM;3.0000;20.1305;1.0121;8.3928;27039.5677;10.0653
AHDFETHTSD;1.0000;0.0000;0.9490;7.6262;6459.0068;9.8428
AHDFGSHTND;2.0000;9.5461;0.9468;7.5412;8282.7475;9.5461
AHDFQQSSSE;1.0000;0.0000;0.9639;7.6283;6474.6561;9.8444
AHDFSNSSYL;2.0000;9.4241;0.9732;7.3825;6899.6059;9.4241
AHDGMTEENL;3.0000;20.3667;1.0925;8.5464;32271.2768;10.1834
AHDLEAHDGM;3.0000;19.4562;1.0567;7.9541;16318.4371;9.7281
AHDLESHDGM;1.0000;0.0000;1.0476;7.6159;6382.3596;9.8348
AHDNVTEENL;1.0000;0.0000;1.0451;8.0858;10963.1548;10.1960
AHEGPFTGEG;1.0000;0.0000;1.0058;7.1911;3913.8532;9.5084
AHEKTPLANI;1.0000;0.0000;1.0354;7.5179;5701.4526;9.7595
AHEKTPLANL;2.0000;9.5922;1.0580;7.6012;8875.0688;9.5922
AHERTPIADL;1.0000;0.0000;1.0212;7.4108;5040.0072;9.6772
AHERTPIANL;3.0000;19.3876;1.0238;7.9095;15501.1410;9.6938
AHERTPITNV;1.0000;0.0000;0.9646;7.9878;9794.2100;10.1207
AHERTPLANF;1.0000;0.0000;1.0238;7.4291;5147.5387;9.6913
AHERTPLANI;1.0000;0.0000;1.0238;7.4324;5167.0469;9.6938
AHERTPLANL;76.0000;714.4870;1.0461;9.0955;305641.4295;9.5265
AHERTPLANM;1.0000;0.0000;1.0762;7.9395;9264.4033;10.0836
AHFAVGYIVT;1.0000;0.0000;0.9399;6.8177;2546.3610;9.2214
AHFGHLAIVF;1.0000;0.0000;0.9170;6.1446;1173.1593;8.7040
AHFGHLAVIF;5.0000;34.8160;0.9170;6.8436;5865.7999;8.7040
AHFGHLAVVC;1.0000;0.0000;1.0441;7.4243;5119.0501;9.6876
AHFGHLAVVF;7.0000;52.7476;0.9249;7.1032;9358.7608;8.7913
AHFGHLAVVT;3.0000;17.7131;0.9300;6.8202;4422.9291;8.8565
AHFGQIAVIL;1.0000;0.0000;0.9349;6.3145;1426.5099;8.8345
AHFGQLAIIE;1.0000;0.0000;0.9736;6.6358;2065.1225;9.0815
AHFGQLAIIF;18.0000;148.6609;0.9266;7.4529;22446.1400;8.7448
AHFGQLAIIL;4.0000;25.7399;0.9340;6.5853;3896.9788;8.5800
AHFGQLAVIF;7.0000;52.9921;0.9347;7.1563;9947.8729;8.8320
AHFGQLGIIF;5.0000;34.9876;0.9264;6.8994;6254.9877;8.7469
AHFGQLGIIL;1.0000;0.0000;0.9339;5.9860;977.3611;8.5821
AHFGQLGVIF;2.0000;8.8342;0.9345;6.6150;2851.3429;8.8342
AHFGQLGVIL;1.0000;0.0000;0.9433;6.0995;1113.8282;8.6694
AHFGQLSIIF;45.0000;389.4652;0.9245;7.9897;65842.4005;8.8515
AHFGQLSLIF;2.0000;8.6842;0.9348;6.4198;2277.6091;8.6842
AHFGQLSVIF;2.0000;8.9387;0.9318;6.7510;3334.9253;8.9387
AHFILLTGML;1.0000;0.0000;0.9791;6.2419;1312.2502;8.7788
AHFIWAFSLM;17.0000;147.5083;0.9763;8.0454;43151.2049;9.2193
AHFLLGGIAT;1.0000;0.0000;0.9115;5.6701;679.3335;8.3393
AHFSAGYILT;1.0000;0.0000;0.9433;6.3693;1519.4256;8.8767
AHFSIVFFWL;1.0000;0.0000;0.9240;6.5607;1894.0159;9.0238
AHFSVGYIFT;53.0000;480.3927;0.9260;8.5641;138424.8497;9.2383
AHFSVGYILT;3.0000;18.1471;0.9474;7.1025;6121.5078;9.0735
AHFSVGYVFT;4.0000;27.9767;0.9302;7.5554;11905.8721;9.3256
AHFSVGYVLT;3.0000;18.3216;0.9539;7.2160;6976.2407;9.1608
AHFTIGNILT;1.0000;0.0000;0.9356;6.5221;1811.7591;8.9941
AHFTIGYILT;2.0000;9.0519;0.9450;6.8983;3950.9387;9.0519
AHFTVGFIFT;1.0000;0.0000;0.8997;6.5765;1928.7514;9.0359
AHFTVGYFLT;1.0000;0.0000;0.9515;6.7075;2242.7999;9.1366
AHFTVGYILT;1.0000;0.0000;0.9516;6.7108;2251.2996;9.1392
AHFTVGYVLT;4.0000;27.6793;0.9577;7.4264;10262.5764;9.2264
AHFTWAFSLM;1.0000;0.0000;0.9806;6.8966;2788.4934;9.2820
AHFVWAFSLM;82.0000;753.8287;0.9831;8.8423;237203.3960;9.3065
AHFVWAFTLM;1.0000;0.0000;0.9871;7.0139;3191.5615;9.3722
AHFVWPFSLM;1.0000;0.0000;0.9903;7.2843;4356.9172;9.5800
AHGAIFFIRD;63.0000;568.6116;0.9443;8.5517;148793.9889;9.1712
AHGAIFFLRD;1.0000;0.0000;0.9608;6.5347;1838.2345;9.0038
AHGAIFFVRD;14.0000;120.3594;0.9499;8.0120;37682.1706;9.2584
AHGAIFLIRD;4.0000;27.0191;0.9609;7.1401;7380.8060;9.0064
AHGAIFLTRD;1.0000;0.0000;0.9658;6.6196;2027.0730;9.0691
AHGAIFLVRD;6.0000;45.4681;0.9685;7.4297;12617.0582;9.0936
AHGAIFMIRD;1.0000;0.0000;0.9965;7.2628;4250.7213;9.5635
AHGAIFMVRD;8.0000;67.5552;1.0012;8.2794;38753.9242;9.6507
AHGAIFWIRD;1.0000;0.0000;0.9611;6.9848;3086.4087;9.3498
AHGAIFWVRD;1.0000;0.0000;0.9658;7.0983;3517.3572;9.4371
AHGAILVIRD;1.0000;0.0000;0.9687;6.6548;2110.8120;9.0961
AHGIWDPHFG;1.0000;0.0000;0.9483;6.9458;2950.8422;9.3198
AHGKAFYGFD;1.0000;0.0000;0.9939;7.0435;3302.1439;9.3949
AHGKALYGFD;4.0000;27.6903;1.0100;7.4312;10319.4132;9.2301
AHGKASYGFD;1.0000;0.0000;0.9939;7.0430;3300.4126;9.3946
AHGKLLYGFD;3.0000;18.3448;1.0196;7.2311;7098.5064;9.1724
AHGKLLYGMD;1.0000;0.0000;1.0803;7.2644;4258.5676;9.5647
AHGKNIYELN;1.0000;0.0000;1.0699;7.8416;8276.1844;10.0083
AHGKSLYGFD;1.0000;0.0000;1.0068;6.9679;3027.0455;9.3368
AHGKTLYGFD;3.0000;18.8049;1.0114;7.5305;10019.2784;9.4025
AHGKTSYGFD;35.0000;325.2749;0.9886;8.8114;149539.6962;9.5669
AHGKTTYGFD;9.0000;77.0603;0.9908;8.3069;42425.5187;9.6325
AHGKTVYGFD;1.0000;0.0000;0.9927;7.3845;4890.1481;9.6570
AHGKVLYGLD;2.0000;9.2622;1.0287;7.1718;5413.5423;9.2622
AHGKVSYGFD;1.0000;0.0000;0.9907;7.2992;4432.2659;9.5914
AHGPIFFIRD;1.0000;0.0000;0.9489;7.1081;3557.2721;9.4446
AHHAIALGLH;1.0000;0.0000;0.9199;5.7658;758.5227;8.4129
AHHFESHDDI;1.0000;0.0000;0.9504;7.5514;5925.7345;9.7853
AHHHIAIAVL;1.0000;0.0000;0.9232;6.2369;1304.6171;8.7749
AHHHIAIGTV;1.0000;0.0000;0.9114;6.5390;1847.3108;9.0071
AHHHLAIAFI;30.0000;251.8687;0.9151;7.5972;34213.5969;8.6851
AHHHLAIAFL;8.0000;59.6247;0.9223;6.8055;7101.0672;8.5178
AHHHLAIAFV;3.0000;17.5448;0.9230;6.7107;3899.0760;8.7724
AHHHLAIAII;1.0000;0.0000;0.9152;6.1233;1144.7745;8.6877
AHHHLAIAIL;52.0000;434.5370;0.9225;7.6217;46331.8686;8.5203
AHHHLAIAIV;1.0000;0.0000;0.9232;6.2369;1304.6171;8.7749
AHHHLAIALV;1.0000;0.0000;0.9318;6.0192;1015.4045;8.6076
AHHHLAIATL;1.0000;0.0000;0.9287;5.9873;978.8174;8.5831
AHHHLAIAVI;12.0000;96.5240;0.9232;7.3161;15655.4132;8.7749
AHHHLAIAVL;39.0000;327.0885;0.9318;7.6102;39600.8147;8.6076
AHHHLAIAVV;16.0000;132.9326;0.9309;7.5545;23788.4596;8.8622
AHHHLAIGCI;1.0000;0.0000;1.0334;7.2890;4380.6026;9.5836
AHHHLAIGVI;2.0000;8.7770;0.9230;6.5407;2617.5833;8.7770
AHHHLAIGVL;1.0000;0.0000;0.9316;6.0220;1018.6534;8.6097
AHHHLAIGVM;1.0000;0.0000;0.9783;6.7468;2346.6353;9.1669
AHHHLAISVL;1.0000;0.0000;0.9320;6.1580;1191.4153;8.7143
AHHHLALAVL;7.0000;50.6416;0.9352;6.6466;5532.1466;8.4403
AHHHLALSVL;2.0000;8.5470;0.9381;6.2414;1854.5966;8.5470
AHHHLAWAVF;1.0000;0.0000;0.9430;6.4627;1692.0229;8.9485
AHHHVAIAVL;3.0000;17.7243;0.9309;6.8275;4460.3356;8.8622
AHHHVAIGIV;1.0000;0.0000;0.9136;6.5709;1916.3611;9.0316
AHHIYAMPVY;1.0000;0.0000;1.0098;7.9199;9056.8492;10.0685
AHHKLKIVPN;1.0000;0.0000;1.0250;7.7748;7663.9856;9.9570
AHHKLYVVPH;2.0000;9.8404;1.0005;7.9241;12870.6899;9.8404
AHHMGALPSY;1.0000;0.0000;1.0184;7.0997;3522.7134;9.4381
AHHMYALPPY;1.0000;0.0000;1.0577;7.8018;7905.8411;9.9778
AHHMYAMNPY;1.0000;0.0000;1.0618;8.5838;19450.6727;10.5788
AHHMYAMPAY;1.0000;0.0000;1.0744;8.1709;12091.9024;10.2614
AHHMYAMPPY;29.0000;294.9766;1.0565;9.9890;528159.2768;10.5349
AHHMYSLPPY;1.0000;0.0000;1.0420;7.9406;9276.2416;10.0845
AHHMYSMPPY;59.0000;617.2127;1.0234;10.4363;1260790.4046;10.6416
AHHQLAIAFV;1.0000;0.0000;0.9407;6.4001;1574.4007;8.9004
AHHQLAIAVL;1.0000;0.0000;0.9505;6.1857;1230.0256;8.7356
AHHQLAIAVV;1.0000;0.0000;0.9483;6.5169;1801.0308;8.9902
AHHQYSMPPY;1.0000;0.0000;0.9940;8.4133;15985.2172;10.4478
AHIANGNFAQ;1.0000;0.0000;0.9649;6.8166;2543.0338;9.2205
AHIGVAFIWL;1.0000;0.0000;0.9317;6.2886;1384.6434;8.8147
AHIGVVFIWL;1.0000;0.0000;0.9358;6.5447;1859.4974;9.0115
AHIPPGGKLG;1.0000;0.0000;0.9884;6.6674;2141.5642;9.1058
AHIPPGGRLG;30.0000;262.1627;0.9772;8.0590;58224.9763;9.0401
AHITNGNFAQ;1.0000;0.0000;0.9602;7.0409;3292.0948;9.3929
AHKAAIISHL;1.0000;0.0000;0.9550;6.4600;1686.8064;8.9464
AHKAPSGKLG;1.0000;0.0000;1.0168;6.8766;2724.8270;9.2666
AHKAPSGNLG;1.0000;0.0000;0.9957;6.7180;2270.0788;9.1447
AHKEAVISHL;1.0000;0.0000;1.0039;7.1510;3737.2906;9.4775
AHKGLYDTIN;1.0000;0.0000;1.0270;7.4667;5375.3980;9.7202
AHKGPFTGAG;3.0000;18.1198;0.9644;7.0848;5998.0047;9.0599
AHKGPFTGEG;37.0000;342.1356;1.0050;8.7533;143818.8352;9.5038
AHKGPFTGNG;2.0000;9.3773;0.9835;7.3216;6432.1408;9.3773
AHKGPFTGQG;43.0000;393.3518;0.9816;8.6387;135878.6563;9.3655
AHKGPLTGAG;1.0000;0.0000;0.9748;6.3933;1562.0121;8.8951
AHKGPLTGEG;6.0000;46.6949;1.0229;7.7489;18220.6673;9.3390
AHKPPAGGLG;1.0000;0.0000;0.9892;6.5248;1817.3415;8.9962
AHKPPSGKMG;1.0000;0.0000;1.0569;7.9572;9454.3154;10.0972
AHLAWATGFM;1.0000;0.0000;0.9868;6.6213;2030.8657;9.0704
AHLCWATGFM;1.0000;0.0000;1.1089;7.9267;9128.5562;10.0738
AHLIYATGFM;1.0000;0.0000;0.9997;6.8802;2736.0571;9.2694
AHLNWVCIFL;1.0000;0.0000;1.0871;7.7864;7767.2592;9.9659
AHLSIGLVRD;2.0000;9.0355;0.9790;6.8770;3855.3141;9.0355
AHLVWATGFM;2.0000;9.2672;0.9923;7.1784;5454.6743;9.2672
AHLYSSLYKG;1.0000;0.0000;1.0312;6.9864;3091.9723;9.3510
AHNKIKVAPA;2.0000;9.8371;1.0179;7.9199;12808.8949;9.8371
AHNKLEVAPV;2.0000;9.8713;1.0419;7.9643;13480.8085;9.8713
AHNKLHFAPA;1.0000;0.0000;0.9984;6.9439;2944.5325;9.3184
AHNKLKFAPS;1.0000;0.0000;1.0317;7.4232;5112.7672;9.6868
AHNKLKLAPA;2.0000;9.4152;1.0550;7.3710;6808.6504;9.4152
AHNKLKLAPT;1.0000;0.0000;1.0571;7.2942;4407.0828;9.5876
AHNKLKVAPA;82.0000;783.2559;1.0459;9.3150;408744.3286;9.6698
AHNKLKVAPN;1.0000;0.0000;1.0568;7.8141;8018.2182;9.9872
AHNKLKVAPS;1.0000;0.0000;1.0368;7.5400;5848.7336;9.7765
AHNKLKVAPT;2.0000;9.8422;1.0391;7.9265;12905.8927;9.8422
AHNKLKVAPV;3.0000;19.7334;1.0410;8.1344;20082.4496;9.8667
AHNKLNFAPA;2.0000;9.4581;1.0180;7.4268;7260.4592;9.4581
AHNKLNFAPT;1.0000;0.0000;1.0136;7.3500;4699.5282;9.6305
AHNKLNVAPA;1.0000;0.0000;1.0246;7.2426;4152.7893;9.5479
AHNKVKVAPS;1.0000;0.0000;1.0023;7.8712;8563.8426;10.0311
AHNPPQGTPG;1.0000;0.0000;0.9777;7.4161;5070.9614;9.6813
AHNTDNPNDP;1.0000;0.0000;0.9489;8.2655;13482.9105;10.3341
AHNTRHPLDP;1.0000;0.0000;0.9991;7.6904;6954.1293;9.8921
AHQPPSGKLG;1.0000;0.0000;1.0084;7.0584;3359.4678;9.4064
AHQRSPIANL;1.0000;0.0000;0.9974;7.1671;3807.2810;9.4899
AHQRSPIANM;1.0000;0.0000;1.0128;7.8920;8770.6904;10.0471
AHQRTPIANL;2.0000;9.5556;1.0004;7.5536;8401.1965;9.5556
AHQRTPLANI;1.0000;0.0000;1.0004;7.2525;4200.5981;9.5556
AHQRTPLANL;1.0000;0.0000;1.0219;7.0348;3269.3946;9.3882
AHRAPSGRLG;2.0000;9.1352;0.9939;7.0066;4475.9241;9.1352
AHRDIIMGHL;1.0000;0.0000;1.0159;7.2795;4332.9524;9.5763
AHRGPFTGEG;1.0000;0.0000;0.9936;7.0996;3522.6613;9.4381
AHRGPLTGSG;1.0000;0.0000;0.9632;6.4466;1660.9833;8.9361
AHRPPGGRLG;3.0000;18.6081;1.0128;7.4024;8645.8886;9.3040
AHRPPSGRLG;4.0000;28.2259;1.0084;7.6634;13482.9529;9.4086
AHSFGLYIHN;1.0000;0.0000;0.9648;6.7889;2463.3248;9.1993
AHSIWDPHFG;2.0000;9.4244;0.9376;7.3829;6902.5990;9.4244
AHSKLKIAPT;1.0000;0.0000;1.0126;7.2379;4130.2750;9.5443
AHSKLKVAPS;1.0000;0.0000;1.0149;7.2660;4266.2452;9.5659
AHTAPSGRLG;1.0000;0.0000;0.9634;6.4439;1655.6858;8.9340
AHTIWDPHFG;2.0000;9.4900;0.9387;7.4683;7615.6829;9.4900
AHTPPAGGLG;1.0000;0.0000;0.9471;6.1775;1218.4806;8.7293
AHTPPGGRLG;19.0000;163.8514;0.9824;7.9423;40510.4746;9.1029
AHTPPSGSLG;1.0000;0.0000;0.9450;6.4525;1672.1658;8.9406
AHTSDLQEVS;1.0000;0.0000;0.9897;7.3578;4742.1166;9.6365
AHVAPSGRLG;1.0000;0.0000;0.9663;6.4757;1717.5735;8.9585
AHVPPAGRLG;1.0000;0.0000;0.9855;6.6926;2204.7720;9.1252
AHVPPGGGLG;1.0000;0.0000;0.9500;6.2122;1268.0703;8.7559
AHVPPGGLLG;2.0000;8.6961;0.9573;6.4353;2318.6587;8.6961
AHVPPKGRLG;1.0000;0.0000;1.0264;7.2641;4256.9809;9.5645
AHVPPSGNLG;1.0000;0.0000;0.9722;6.7584;2378.1148;9.1757
AHVWAFSLMF;1.0000;0.0000;0.9831;6.9285;2892.7240;9.3065
AHYLLGGIAT;32.0000;266.8260;0.9498;7.5239;32478.2007;8.6073
AHYLLGGIGT;8.0000;60.2660;0.9497;6.9247;8145.5285;8.6094
AHYLLGGIVT;5.0000;35.2166;0.9612;6.9739;6815.0571;8.8041
AHYVAGFILT;1.0000;0.0000;0.9513;6.4865;1739.0540;8.9668
AIAFIFLIAG;10.0000;75.3405;0.8949;6.7116;7125.9718;8.3712
AIAFIFLVAG;20.0000;160.7102;0.9042;7.1261;16241.9133;8.4584
AIAFLFLIAG;3.0000;16.4077;0.8970;5.9710;1663.8769;8.2039
AIAFLFLIGG;1.0000;0.0000;0.8969;5.4967;556.3990;8.2060
AIAFLFLVAG;4.0000;24.8733;0.9071;6.2095;2528.2683;8.2911
AIAFVFIIAG;1.0000;0.0000;0.8963;6.0428;1043.3995;8.6257
AIAFVFLVAG;2.0000;8.5457;0.9132;6.2397;1850.9727;8.5457
AIAFVFSIAG;1.0000;0.0000;0.8962;6.0391;1038.9151;8.6229
AIAGSLSITF;1.0000;0.0000;0.9018;5.9316;918.0483;8.5403
AIAIIFLIAG;1.0000;0.0000;0.8951;5.7149;715.2965;8.3737
AIAILFIVAG;1.0000;0.0000;0.9043;5.8284;815.1722;8.4610
AIAILFLIAG;50.0000;402.1125;0.8972;7.1962;27836.4054;8.2064
AIAILFLLAG;1.0000;0.0000;0.8955;5.2795;433.3084;8.0391
AIAILFLVAG;3.0000;16.5873;0.9074;6.0878;1903.3871;8.2936
AIAIVFIIAG;1.0000;0.0000;0.8965;6.0461;1047.3538;8.6283
AIALALHTTT;1.0000;0.0000;0.9275;5.9737;963.6014;8.5726
AIALGLHTTA;4.0000;25.2072;0.9186;6.3543;2986.9288;8.4024
AIALGLHTTT;85.0000;720.2803;0.9273;7.9059;82168.2742;8.5748
AIALGLHTTV;1.0000;0.0000;0.9304;6.0084;1002.8182;8.5993
AIALGLHVTA;1.0000;0.0000;0.9218;5.7841;774.6432;8.4269
AIALGLHVTT;1.0000;0.0000;0.9304;6.0084;1002.8182;8.5993
AIALGLHVTV;1.0000;0.0000;0.9334;6.0402;1040.3024;8.6238
AIALGSHTTT;1.0000;0.0000;0.9189;6.1904;1236.6825;8.7392
AIALMCGAFA;1.0000;0.0000;1.0717;7.2423;4151.3921;9.5477
AIALVFSIAG;1.0000;0.0000;0.9041;5.8247;811.6687;8.4581
AIAMAHDFES;3.0000;19.2576;1.0091;7.8249;14062.4070;9.6288
AIAMVRDYDP;1.0000;0.0000;1.0308;8.2383;13066.9773;10.3132
AIAPIPLGTA;2.0000;8.7667;0.9412;6.5272;2577.1566;8.7667
AIAPRALSIT;1.0000;0.0000;0.9563;6.4924;1750.9349;8.9714
AIASASQVFG;1.0000;0.0000;0.9191;6.2936;1392.6924;8.8185
AIASGLHTTT;1.0000;0.0000;0.9189;6.1904;1236.6825;8.7392
AIASTSLTWG;2.0000;8.7817;0.9282;6.5467;2635.9079;8.7817
AIATGNDFES;1.0000;0.0000;0.9773;7.1069;3552.1724;9.4436
AIATLFIIAG;1.0000;0.0000;0.9013;5.7965;785.7998;8.4365
AIAVIFIIAG;8.0000;60.3979;0.8965;6.9492;8378.8367;8.6283
AIAVIFIVAG;3.0000;17.4311;0.9042;6.6367;3580.7828;8.7155
AIAVIFLIAG;1.0000;0.0000;0.9043;5.8284;815.1722;8.4610
AIAVIFVLAG;1.0000;0.0000;0.9134;5.9419;928.9932;8.5482
AIAVLFIIAG;11.0000;84.6096;0.9043;6.8698;8966.9062;8.4610
AIAVLFIVAG;20.0000;162.4161;0.9134;7.2430;18579.8847;8.5482
AIAVLFLIAG;9.0000;66.3491;0.9074;6.5650;5710.1643;8.2936
AIAVLFLVAG;12.0000;92.1898;0.9174;6.8034;8676.6172;8.3809
AIAVVFIFAG;1.0000;0.0000;0.9041;6.1563;1189.0873;8.7130
AIAVVFIIAG;9.0000;69.7243;0.9042;7.1139;10742.3502;8.7155
AIAVVFILAG;2.0000;8.5482;0.9134;6.2430;1857.9875;8.5482
AIAVVFIVAG;4.0000;26.4084;0.9116;6.8752;5441.0135;8.8028
AIAVVFLVAG;1.0000;0.0000;0.9222;6.0555;1058.7068;8.6355
AIDAFTQAGA;4.0000;26.6439;0.9413;6.9774;6120.1040;8.8813
AIDAGEPLVL;1.0000;0.0000;1.0058;6.6533;2107.1205;9.0950
AIDAGNPLVV;1.0000;0.0000;0.9789;6.8199;2552.7470;9.2231
AIDAGQPLVL;2.0000;8.9567;0.9820;6.7745;3426.0062;8.9567
AIDAGTPLVI;1.0000;0.0000;0.9519;6.5178;1802.7057;8.9908
AIDAGTPMVL;1.0000;0.0000;1.0074;7.0249;3232.2130;9.3806
AIDFTTQAAL;2.0000;8.9938;0.9543;6.8227;3621.6989;8.9938
AIDNNSNSLF;1.0000;0.0000;0.9813;7.1919;3917.5337;9.5090
AIDYATQLSL;1.0000;0.0000;0.9950;6.7099;2249.0281;9.1385
AIDYGTELSL;1.0000;0.0000;1.0187;6.8925;2775.3228;9.2789
AIDYGTQLSL;16.0000;137.1093;0.9948;7.9168;36099.5907;9.1406
AIDYPTQLSL;1.0000;0.0000;1.0092;7.0656;3387.4056;9.4119
AIDYPTVLGL;1.0000;0.0000;0.9978;6.7881;2460.8825;9.1986
AIDYSTQLSL;2.0000;9.2452;0.9917;7.1498;5277.7510;9.2452
AIEAFSQAGA;1.0000;0.0000;0.9596;6.4761;1718.3128;8.9588
AIEAFSQGGA;1.0000;0.0000;0.9594;6.4789;1723.8106;8.9609
AIEAFTQAGA;2.0000;9.0244;0.9651;6.8625;3791.6523;9.0244
AIEAFTQGGA;1.0000;0.0000;0.9649;6.5643;1901.8917;9.0266
AIEAFTQSDA;1.0000;0.0000;0.9759;7.0888;3479.0760;9.4297
AIEAFTRGGA;3.0000;18.1890;0.9762;7.1298;6316.9109;9.0945
AIEAFTRSQF;1.0000;0.0000;0.9768;7.3229;4554.9304;9.6096
AIFFIRDFDE;1.0000;0.0000;0.9737;7.6266;6461.6607;9.8431
AIFFIRDYDP;12.0000;109.3477;0.9689;8.8328;89748.5105;9.9407
AIFFIRDYNP;48.0000;467.9940;0.9711;9.4565;368042.9306;9.9573
AIFFIRDYSP;2.0000;9.7467;0.9588;7.8022;11185.9071;9.7467
AIFFLRDYDP;1.0000;0.0000;1.0099;7.5359;5821.0617;9.7734
AIFFVRDYDH;1.0000;0.0000;0.9609;7.7424;7383.4451;9.9321
AIFFVRDYDP;15.0000;140.3914;0.9673;9.0432;127849.8739;10.0280
AIFGGHMWRN;1.0000;0.0000;1.0142;7.5164;5691.5044;9.7584
AIFHFSWKMQ;6.0000;50.1092;0.9922;8.6373;50673.3597;10.0218
AIFIDILVAW;1.0000;0.0000;0.9455;6.5886;1955.9226;9.0453
AIFLFAGWLH;2.0000;8.5576;0.9306;6.2551;1884.1622;8.5576
AIFLIAGWLH;2.0000;8.5601;0.9308;6.2584;1891.3029;8.5601
AIFLIRDYDP;1.0000;0.0000;1.0099;7.5392;5843.1224;9.7759
AIFLIRDYNP;3.0000;19.5851;1.0124;8.0379;17971.2169;9.7925
AIFLLALSAL;1.0000;0.0000;0.8977;5.1979;394.4477;7.9763
AIFLLAVAAL;1.0000;0.0000;0.9064;5.3903;492.2359;8.1242
AIFLLFLSFI;1.0000;0.0000;0.9087;5.6942;698.4553;8.3578
AIFLLILASL;3.0000;16.1718;0.9041;5.8176;1394.4641;8.0859
AIFLLILSAL;1.0000;0.0000;0.9041;5.3405;464.8199;8.0859
AIFLMCGAFA;2.0000;9.6548;1.0737;7.6826;9747.1016;9.6548
AIFLMCGAFS;1.0000;0.0000;1.0739;7.5204;5718.3332;9.7615
AIFLMLGAFA;1.0000;0.0000;0.9554;6.0011;994.4318;8.5937
AIFLMVGAFA;2.0000;8.8482;0.9612;6.6333;2912.1394;8.8482
AIFLNILVCW;1.0000;0.0000;1.0814;7.6980;7015.1993;9.8980
AIFLTRDYSP;1.0000;0.0000;0.9954;7.3684;4800.2722;9.6447
AIFLVRDYDA;1.0000;0.0000;1.0122;7.2970;4421.1550;9.5897
AIFLVRDYDP;7.0000;59.1790;1.0126;8.4978;46612.8950;9.8632
AIFLVRDYDS;2.0000;9.6965;1.0012;7.7369;10375.0385;9.6965
AIFMIRDYDP;2.0000;10.3330;1.0064;8.5651;26921.1631;10.3330
AIFMIRDYVP;1.0000;0.0000;0.9982;8.1289;11521.0647;10.2292
AIFMVRDYDP;80.0000;823.2030;1.0016;10.2806;1227204.2585;10.4203
AIFMVRDYDS;1.0000;0.0000;1.0016;8.1607;11950.2930;10.2536
AIFMVRDYSP;1.0000;0.0000;0.9985;8.1251;11471.5494;10.2263
AIFMVRDYTP;3.0000;20.5838;0.9945;8.6877;37969.9076;10.2919
AIFTFLGGLH;2.0000;8.4463;0.9142;6.1104;1595.0171;8.4463
AIFVVRDYDP;1.0000;0.0000;0.9640;7.9839;9750.2300;10.1177
AIFWALNTIA;1.0000;0.0000;0.9489;6.4358;1640.3291;8.9278
AIFWIRDYDP;1.0000;0.0000;0.9737;7.9860;9773.6017;10.1193
AIFWMLNTIG;1.0000;0.0000;0.9995;7.0883;3476.8663;9.4293
AIFWVRDYDP;1.0000;0.0000;0.9698;8.0995;11138.2684;10.2066
AIGALICAGL;1.0000;0.0000;1.0087;6.5235;1814.7004;8.9952
AIGALIFAAL;16.0000;121.4517;0.8925;6.5587;7559.0729;8.0968
AIGALIFAGL;1.0000;0.0000;0.8924;5.3574;473.9517;8.0989
AIGALIFASL;6.0000;41.0175;0.8969;6.2716;3326.0108;8.2035
AIGALIFATL;1.0000;0.0000;0.9041;5.5788;611.6003;8.2691
AIGALVFAAL;23.0000;180.0489;0.9030;6.8299;12383.3880;8.1840
AIGALVFAGL;4.0000;24.5585;0.9029;6.0730;2160.5219;8.1862
AIGALVFASL;1.0000;0.0000;0.9071;5.6070;631.7345;8.2908
AIGALVMAAL;1.0000;0.0000;0.9623;5.9786;969.0118;8.5764
AIGALVMAGL;4.0000;25.7355;0.9622;6.5834;3888.4520;8.5785
AIGAVVMAAL;1.0000;0.0000;0.9699;6.3098;1418.8489;8.8309
AIGCIFVIAG;1.0000;0.0000;1.0130;7.2117;4007.8123;9.5242
AIGFMFLISW;3.0000;18.3068;0.9710;7.2064;6899.6139;9.1534
AIGGKVALLP;1.0000;0.0000;0.9781;6.2588;1338.0037;8.7918
AIGGLAMAAL;1.0000;0.0000;0.9460;5.7252;723.8665;8.3816
AIGGLAMSAI;2.0000;8.6557;0.9501;6.3828;2182.5132;8.6557
AIGGLFMACL;1.0000;0.0000;1.0774;7.1700;3819.7224;9.4921
AIGGLGMAAL;1.0000;0.0000;0.9460;5.7280;726.1826;8.3838
AIGGLIAAGL;1.0000;0.0000;0.8870;5.2208;405.0130;7.9940
AIGGLIFAAL;5.0000;32.3957;0.8924;6.0563;2369.7669;8.0989
AIGGLIFAGL;2.0000;8.1010;0.8924;5.6612;950.9384;8.1010
AIGGLIMSAL;1.0000;0.0000;0.9556;6.0067;1000.8693;8.5980
AIGGLLLAAA;1.0000;0.0000;0.8822;5.0004;314.2216;7.8245
AIGGLVFAAL;3.0000;16.3723;0.9029;5.9480;1620.3909;8.1862
AIGGLVLAGL;3.0000;16.0470;0.9005;5.7364;1270.0061;8.0235
AIGGLVLATL;1.0000;0.0000;0.9141;5.4807;546.2818;8.1937
AIGGLVMAAA;5.0000;34.5449;0.9573;6.7554;5299.5144;8.6362
AIGGLVMAAL;3.0000;17.1570;0.9622;6.4585;2916.3388;8.5785
AIGGLVMAGL;4.0000;25.7419;0.9622;6.5862;3900.8934;8.5806
AIGGLVMATL;1.0000;0.0000;0.9730;6.2056;1258.4523;8.7509
AIGGVIMAAL;1.0000;0.0000;0.9601;6.1990;1248.9941;8.7458
AIGHGLKDIL;1.0000;0.0000;0.9817;6.4119;1595.7803;8.9094
AIGHRIDDIL;1.0000;0.0000;0.9781;6.9325;2906.1318;9.3096
AIGIVGLWIS;1.0000;0.0000;0.9257;6.2024;1253.9195;8.7485
AIGNKVALMP;1.0000;0.0000;1.0518;7.3938;4942.2990;9.6641
AIGPGDFLVH;1.0000;0.0000;0.9521;6.5240;1815.8147;8.9956
AIGPVNIAYS;1.0000;0.0000;0.9638;7.0171;3203.3103;9.3746
AIGTVFIIAG;1.0000;0.0000;0.9013;6.1305;1154.2675;8.6932
AIGVFMIIGG;1.0000;0.0000;0.9506;6.5588;1889.9198;9.0223
AIGVIFIFAG;1.0000;0.0000;0.8961;6.0456;1046.7379;8.6279
AIGVIFVIAG;1.0000;0.0000;0.9040;6.1624;1197.4127;8.7177
AIGVLFIWAA;1.0000;0.0000;0.9262;6.0575;1061.2446;8.6371
AIGVMFIIAG;1.0000;0.0000;0.9509;6.5560;1883.8922;9.0202
AIIALWVAGN;1.0000;0.0000;0.9531;6.3311;1454.1323;8.8473
AIIEIWLSGM;1.0000;0.0000;1.0173;7.1708;3823.1650;9.4927
AIIFIWLSGM;13.0000;109.8713;0.9711;7.8465;30011.6369;9.1559
AIIFLIAGHM;1.0000;0.0000;0.9588;6.4531;1673.3398;8.9411
AIIFLWAAGN;1.0000;0.0000;0.9442;6.2143;1271.1536;8.7576
AIIFLWASSL;4.0000;25.7814;0.9252;6.6033;3978.5930;8.5938
AIIFLWISGM;1.0000;0.0000;0.9711;6.7326;2308.5871;9.1559
AIIFLWLSGM;1.0000;0.0000;0.9828;6.5149;1796.8111;8.9886
AIIFLWSSGN;1.0000;0.0000;0.9406;6.4920;1750.0324;8.9710
AIIFLWTSGN;72.0000;641.6016;0.9452;8.4347;139019.2498;9.0366
AIIFLWTSGT;2.0000;8.8916;0.9257;6.6898;3107.7962;8.8916
AIIFLWVSGN;1.0000;0.0000;0.9477;6.6093;2002.9943;9.0611
AIIFLWVSGS;3.0000;17.7010;0.9236;6.8124;4383.1364;8.8505
AIIFLWVSQA;1.0000;0.0000;0.9462;6.5912;1961.7768;9.0473
AIIFTWLSGM;1.0000;0.0000;0.9756;6.8142;2536.1325;9.2187
AIIFVWLSGM;1.0000;0.0000;0.9782;6.8461;2630.9301;9.2432
AIIGGHMYRT;1.0000;0.0000;1.0108;7.4473;5256.5334;9.7053
AIIGLWVAGN;1.0000;0.0000;0.9529;6.3339;1458.7849;8.8495
AIIGLWVSGN;2.0000;8.9562;0.9512;6.7738;3423.3031;8.9562
AIILIWLSGM;4.0000;26.9734;0.9830;7.1203;7214.4842;8.9911
AIISHLNWAC;25.0000;238.4654;1.0664;9.1455;185680.4995;9.9361
AIISHLNWIC;1.0000;0.0000;1.0593;7.8901;8752.2716;10.0457
AIISHLNWTC;1.0000;0.0000;1.0625;7.9718;9614.9373;10.1084
AIISHLNWVC;60.0000;597.8419;1.0648;9.7818;598459.9402;10.1329
AIISHLNWVS;1.0000;0.0000;0.9458;6.8371;2603.6761;9.2362
AIISHLNWVT;1.0000;0.0000;0.9487;6.9225;2872.6530;9.3019
AIISHLSWAS;54.0000;467.9244;0.9217;8.0393;76367.2594;8.8288
AIISHLSWVS;26.0000;225.6404;0.9241;7.9780;49379.2330;9.0256
AIISHLSWVT;4.0000;27.2738;0.9276;7.2505;8381.6045;9.0913
AIKAFSKGNT;1.0000;0.0000;0.9996;7.2811;4341.2294;9.5776
AIKAFTRGGV;1.0000;0.0000;0.9789;6.9028;2808.3453;9.2868
AIKPSAQIVW;1.0000;0.0000;0.9753;7.4542;5298.5553;9.7106
AIKSHLSWAS;1.0000;0.0000;0.9662;6.7358;2317.1642;9.1584
AIKSHLSWVS;2.0000;9.3553;0.9659;7.2930;6223.6393;9.3553
AILAGLGSIS;1.0000;0.0000;0.8969;5.4958;555.8157;8.2053
AILDAHVAPS;1.0000;0.0000;0.9525;6.5180;1803.3046;8.9910
AILDAHVPPS;1.0000;0.0000;0.9643;6.8738;2716.0730;9.2645
AILEAHTPPS;1.0000;0.0000;0.9858;7.0281;3244.1714;9.3831
AILFIVAGHM;1.0000;0.0000;0.9670;6.5666;1906.9847;9.0283
AILFLIAGHM;50.0000;429.9147;0.9661;7.9344;65119.4179;8.7738
AILFLLAGHM;1.0000;0.0000;0.9683;6.0177;1013.6693;8.6065
AILFLVAGHM;3.0000;17.7221;0.9757;6.8260;4452.7134;8.8610
AILGSISIIV;1.0000;0.0000;0.9040;6.1094;1126.5238;8.6769
AILGSLTIVV;1.0000;0.0000;0.9273;6.0906;1102.4422;8.6625
AILLFAGWLH;1.0000;0.0000;0.9331;5.7397;736.0151;8.3928
AILLFGGWLH;1.0000;0.0000;0.9330;5.7425;738.3701;8.3949
AILTFIGGFH;2.0000;8.6136;0.9080;6.3281;2049.3176;8.6136
AILTFLGGFH;42.0000;346.2995;0.9142;7.4326;33495.3842;8.4463
AILTFLGGVH;1.0000;0.0000;0.9239;5.9262;912.3070;8.5361
AILTFLGGVK;1.0000;0.0000;0.9650;6.2666;1350.0720;8.7978
AILTILGGFH;1.0000;0.0000;0.9144;5.8127;800.5303;8.4489
AILTLLGGFH;43.0000;347.8245;0.9161;7.2284;26791.8752;8.2815
AILVIRDYNP;1.0000;0.0000;1.0149;7.6776;6852.7052;9.8823
AIMADLYPSF;1.0000;0.0000;1.0245;7.3079;4477.3433;9.5982
AIMLFAGWFH;2.0000;9.1147;0.9796;6.9800;4340.4757;9.1147
AIMLFAGWLH;1.0000;0.0000;0.9892;6.4645;1695.5329;8.9499
AINDNNNSLF;2.0000;9.7196;1.0004;7.7670;10741.3479;9.7196
AINENGNSLF;1.0000;0.0000;1.0142;7.2421;4150.2650;9.5475
AINENRNSLF;1.0000;0.0000;1.0334;7.7253;7239.0795;9.9189
AINENSNSLF;11.0000;96.5211;1.0051;8.4195;53395.5628;9.6521
AINENTNSLF;1.0000;0.0000;1.0071;7.4635;5355.6067;9.7177
AINGNTDVFL;1.0000;0.0000;0.9769;6.9845;3085.2464;9.3495
AINGVRGSND;1.0000;0.0000;0.9871;7.3237;4559.0399;9.6102
AINLALFGSL;7.0000;50.1212;0.9302;6.5337;4858.1034;8.3535
AINLALLGSL;2.0000;8.1887;0.9282;5.7753;1084.4189;8.1887
AINLALMGSL;1.0000;0.0000;0.9904;6.1991;1249.0689;8.7459
AINLAMAGSI;1.0000;0.0000;0.9798;6.4919;1749.7645;8.9709
AINLAMLGSL;5.0000;34.9835;0.9904;6.8980;6245.3476;8.7459
AINLAMMGSL;11.0000;93.0299;1.0480;7.9653;31651.7826;9.3030
AINLATLGSL;2.0000;8.4188;0.9376;6.0746;1530.6183;8.4188
AINNGNNSLF;1.0000;0.0000;0.9926;7.0775;3433.8976;9.4210
AINNNKNDLF;1.0000;0.0000;1.0376;7.8986;8837.7716;10.0521
AINNNNNSLF;2.0000;9.7362;1.0029;7.7886;11012.0969;9.7362
AINNNQNSLF;2.0000;9.7245;1.0011;7.7733;10819.9995;9.7245
AINNNQNTLF;1.0000;0.0000;1.0022;7.5577;5968.8882;9.7901
AINNNSNSLF;6.0000;47.6281;0.9838;7.9917;24097.6814;9.5256
AINNPKTDLF;1.0000;0.0000;1.0155;7.6528;6659.7088;9.8632
AINNSKTDLF;1.0000;0.0000;1.0038;7.4359;5188.0831;9.6965
AINSGKNSLF;4.0000;27.9969;0.9901;7.5641;12026.2242;9.3323
AINSGKTALF;1.0000;0.0000;0.9740;6.6346;2062.1746;9.0806
AINSGNNSLF;1.0000;0.0000;0.9695;6.8034;2504.7898;9.2104
AINSGSNSLF;2.0000;8.9998;0.9454;6.8304;3654.1407;8.9998
AINSGTNSLF;8.0000;63.4578;0.9500;7.5179;16126.5516;9.0654
AINSGVNSLF;1.0000;0.0000;0.9526;6.6467;2091.1675;9.0899
AINSNKNSLF;1.0000;0.0000;1.0043;7.3721;4820.8315;9.6475
AINSNNNSLF;1.0000;0.0000;0.9838;7.2136;4016.2800;9.5256
AINSNSNSLF;1.0000;0.0000;0.9630;6.9395;2929.5974;9.3150
AINSSSNSLF;1.0000;0.0000;0.9408;6.6655;2136.9378;9.1044
AIPAARGQRV;2.0000;9.5185;1.0012;7.5054;7947.8138;9.5185
AIPASRGESV;3.0000;18.9934;0.9847;7.6530;11537.8079;9.4967
AIPASRGETV;2.0000;9.5623;0.9873;7.5623;8486.4928;9.5623
AIPASRGEYV;15.0000;136.7108;1.0143;8.7012;86234.1149;9.7651
AIPASRGIYH;1.0000;0.0000;0.9712;7.0651;3385.4671;9.4115
AIPASRGQHI;1.0000;0.0000;0.9600;6.9747;3050.7459;9.3420
AIPASRGQHV;1.0000;0.0000;0.9648;7.0882;3476.7150;9.4293
AIPASRGQRV;1.0000;0.0000;0.9909;7.3432;4662.7449;9.6253
AIPASRGVHV;2.0000;9.3206;0.9510;7.2478;5908.2578;9.3206
AIPEARGGHV;1.0000;0.0000;0.9964;7.1320;3656.4843;9.4630
AIPEARGQHV;7.0000;58.5985;1.0050;8.3720;40324.7479;9.7664
AIPESRGEHV;5.0000;40.0455;1.0115;8.5445;41571.8019;10.0114
AIPESRGGHV;1.0000;0.0000;0.9872;7.2709;4290.3003;9.5697
AIPESRGIHV;2.0000;9.6771;0.9750;7.7117;10079.1724;9.6771
AIPESRGKHV;1.0000;0.0000;1.0107;7.8396;8257.3050;10.0068
AIPESRGLHV;1.0000;0.0000;1.0039;7.1930;3922.3927;9.5098
AIPESRGQHI;2.0000;9.7859;0.9876;7.8532;11862.1808;9.7859
AIPESRGQHV;17.0000;157.9703;0.9892;8.8961;114907.0069;9.8731
AIPESRGRHV;1.0000;0.0000;0.9996;7.7541;7483.3354;9.9411
AIPESRGVHV;4.0000;29.2932;0.9772;8.1263;22973.0108;9.7644
AIPGARGEYV;1.0000;0.0000;1.0247;7.3890;4915.3132;9.6605
AIPGSRGESV;2.0000;9.4988;0.9842;7.4797;7716.4825;9.4988
AIPGSRGEYV;22.0000;205.1110;1.0138;8.8703;126881.3721;9.7672
AIPGSSRGEY;1.0000;0.0000;1.0097;7.4106;5038.9679;9.6771
AIPLGTADFM;1.0000;0.0000;1.0001;6.9081;2825.4924;9.2908
AIPLGTADLM;1.0000;0.0000;1.0121;6.6937;2207.4613;9.1260
AIPLQPVFAQ;1.0000;0.0000;0.9814;7.0471;3315.9853;9.3977
AIPTFTGGFH;1.0000;0.0000;0.9160;6.5396;1848.5303;9.0076
AIQAFSGKVM;1.0000;0.0000;1.0104;7.3760;4842.1577;9.6505
AIQALSFGQL;1.0000;0.0000;0.9528;6.1461;1175.0930;8.7051
AIQLKPVFAQ;2.0000;9.5635;1.0088;7.5639;8501.7492;9.5635
AIQLQPIFAK;1.0000;0.0000;1.0032;7.1493;3730.0550;9.4763
AIQLQPIFAQ;48.0000;439.1023;0.9806;8.6567;146560.1015;9.3426
AIQLQPVFAQ;48.0000;443.2035;0.9862;8.7702;167023.9686;9.4299
AIQLQPVLAQ;1.0000;0.0000;1.0058;6.8746;2718.5448;9.2651
AIQPRALSII;10.0000;82.9277;0.9706;7.8084;25190.7838;9.2142
AIQPRALSIT;18.0000;157.7082;0.9745;8.1453;49812.6739;9.2770
AIQPRALSIV;17.0000;148.8232;0.9770;8.1524;48803.8009;9.3015
AISAEQAKGV;1.0000;0.0000;1.0090;7.1644;3795.3000;9.4878
AISDPHFGQP;1.0000;0.0000;0.9498;7.2324;4104.5871;9.5401
AISDPHFGQR;1.0000;0.0000;0.9646;7.3627;4768.6126;9.6402
AISEVFNGSL;1.0000;0.0000;0.9737;6.8113;2527.4194;9.2164
AISHITGGNF;2.0000;8.9884;0.9188;6.8156;3592.2861;8.9884
AISIQPIFAQ;1.0000;0.0000;0.9371;6.9344;2912.3597;9.3110
AISLIAGWLH;22.0000;179.7543;0.9308;7.2993;20793.4343;8.5597
AISLIASWLH;1.0000;0.0000;0.9319;6.0930;1105.4519;8.6643
AISLLAGWFH;1.0000;0.0000;0.9306;5.9536;941.5867;8.5572
AISLLAGWLH;1.0000;0.0000;0.9331;5.7392;735.6292;8.3924
AISLLPVFAR;2.0000;8.9356;0.9686;6.7470;3319.2914;8.9356
AISLVAGWLH;1.0000;0.0000;0.9402;6.0704;1077.1253;8.6470
AISLVGGWLH;1.0000;0.0000;0.9400;6.0732;1080.5717;8.6491
AISMYGLMFL;1.0000;0.0000;1.0577;7.1384;3683.2141;9.4678
AISPITLGTA;1.0000;0.0000;0.9265;6.2335;1299.5188;8.7723
AISRKVSSAH;1.0000;0.0000;0.9631;7.1813;3869.8860;9.5008
AISSKEQETK;2.0000;10.4510;1.0357;8.7186;32124.9017;10.4510
AISSTDRRSK;1.0000;0.0000;0.9829;7.7956;7849.8636;9.9730
AISSTERRAK;1.0000;0.0000;1.0251;7.8430;8289.6817;10.0094
AISSTERRSK;1.0000;0.0000;1.0054;7.9818;9726.6172;10.1161
AISVLFIVAG;1.0000;0.0000;0.9133;6.0808;1090.0255;8.6549
AISVVIFHFS;41.0000;364.0762;0.8903;8.2751;87293.2777;9.1019
AITINGWLRD;17.0000;151.9539;0.9977;8.4069;65424.3262;9.4971
AITPYAFLSK;1.0000;0.0000;0.9973;7.0627;3375.8272;9.4096
AITSHLSWAS;1.0000;0.0000;0.9263;6.3886;1553.5990;8.8915
AITVNGWFRD;1.0000;0.0000;0.9694;7.5044;5613.7669;9.7492
AIVFIIAGHM;1.0000;0.0000;0.9515;6.7843;2450.1408;9.1957
AIVFIWMSGA;1.0000;0.0000;0.9650;6.9212;2868.5248;9.3009
AIVGQEMLNG;1.0000;0.0000;1.0575;7.4444;5238.7997;9.7030
AIVSHLNWAC;7.0000;60.1399;1.0733;8.7062;59249.8653;10.0233
AIVSHLNWVC;4.0000;30.6605;1.0695;8.7193;45468.1063;10.2202
AIWDPHFGEA;1.0000;0.0000;0.9868;7.2894;4382.9332;9.5839
AIWDPHFGEG;1.0000;0.0000;0.9863;7.2922;4396.9567;9.5861
AIWDPHFGEP;1.0000;0.0000;0.9828;7.6452;6601.4166;9.8574
AIWDPHFGES;1.0000;0.0000;0.9736;7.4283;5142.6720;9.6907
AIWDPHFGKG;1.0000;0.0000;0.9855;7.2862;4366.7836;9.5815
AIWDPHFGKP;3.0000;19.7055;0.9820;8.1163;19668.3483;9.8528
AIWDPHFGQA;3.0000;18.8914;0.9640;7.5867;10689.4377;9.4457
AIWDPHFGQG;6.0000;47.2391;0.9636;7.8905;21447.2788;9.4478
AIWDPHFGQP;66.0000;631.7429;0.9609;9.2849;354201.0394;9.7191
AIWDPHFGQS;1.0000;0.0000;0.9515;7.2484;4180.7824;9.5524
AIWDPHFGSG;1.0000;0.0000;0.9451;6.8536;2653.6745;9.2489
AIWDPHFGTS;1.0000;0.0000;0.9372;7.0751;3424.3687;9.4192
AIWDPQFGKA;3.0000;19.4147;1.0011;7.9271;15818.6905;9.7074
AIWDPQFGKP;1.0000;0.0000;0.9943;7.8057;7941.8476;9.9808
AIWLPGWLNG;1.0000;0.0000;0.9946;6.5876;1953.5416;9.0445
AIWNLHADAH;2.0000;9.1947;0.9770;7.0840;4892.9191;9.1947
AIWQGNVAQF;3.0000;19.0275;0.9727;7.6752;11836.5814;9.5137
AIWSGNVAQF;1.0000;0.0000;0.9545;6.9394;2929.0835;9.3149
AIYGFDVLLA;1.0000;0.0000;0.9732;6.3474;1481.6650;8.8599
AIYLVRDYDP;1.0000;0.0000;1.0368;8.0014;9948.6939;10.1312
AIYMVRDYSP;1.0000;0.0000;1.0115;8.4739;17138.7883;10.4943
AKAASQTTTA;2.0000;9.2525;0.9698;7.1592;5335.4219;9.2525
AKAKVSVDNN;1.0000;0.0000;1.0189;8.0886;10998.7379;10.1982
AKDFFGTKVE;3.0000;20.1848;1.0255;8.4281;28160.6087;10.0924
AKDFTTQAAL;1.0000;0.0000;0.9998;6.9506;2967.0565;9.3235
AKDFTTQASL;2.0000;9.4302;0.9936;7.3904;6962.7341;9.4302
AKDGRHFGVN;1.0000;0.0000;1.0094;7.5712;6062.1533;9.8005
AKDIPLPHEF;4.0000;29.8531;1.0307;8.3691;30383.5220;9.9510
AKDYTTMAAL;1.0000;0.0000;1.0681;7.5514;5925.9260;9.7853
AKDYTTQAAL;7.0000;57.5490;1.0338;8.1444;31030.0112;9.5915
AKDYVLDAGY;1.0000;0.0000;1.0648;7.5914;6204.8277;9.8160
AKDYVTQAAL;2.0000;9.6160;1.0363;7.6322;9197.1074;9.6160
AKEIPLPHEF;3.0000;20.1883;1.0548;8.4304;28235.7345;10.0942
AKFSNYEAWL;6.0000;49.5058;1.0627;8.4803;42293.4733;9.9012
AKFSNYEGWL;1.0000;0.0000;1.0623;7.7049;7071.4655;9.9033
AKFSNYIAWL;1.0000;0.0000;1.0185;7.2673;4272.5595;9.5669
AKFSQLCRGL;1.0000;0.0000;1.1399;7.9688;9581.5199;10.1061
AKGAAPTPYD;1.0000;0.0000;1.0246;7.4668;5375.8565;9.7203
AKGAITINGW;1.0000;0.0000;0.9816;6.9486;2960.3378;9.3220
AKGDPETTTW;1.0000;0.0000;1.0053;8.0207;10171.7297;10.1460
AKGFEQGGIV;1.0000;0.0000;1.0083;7.1704;3821.6291;9.4924
AKGIAPFFTL;1.0000;0.0000;0.9670;6.5779;1931.9036;9.0370
AKGLAPFFTL;4.0000;26.6091;0.9764;6.9622;6014.5305;8.8697
AKGLIPFFTL;4.0000;26.9379;0.9766;7.1048;7087.5519;8.9793
AKGLTPFFAL;2.0000;8.8697;0.9764;6.6612;3007.2649;8.8697
AKGLTPFFTF;1.0000;0.0000;0.9678;6.7988;2491.5115;9.2068
AKGLTPFFTL;10.0000;81.3785;0.9822;7.5844;19465.3380;9.0421
AKGNPDTTTW;1.0000;0.0000;0.9852;7.8561;8416.0118;10.0195
AKGPATTTWV;1.0000;0.0000;0.9767;7.3081;4478.1138;9.5983
AKGPDTTTWI;37.0000;353.2229;0.9728;9.1540;228119.5901;9.8117
AKGPETTTWI;7.0000;59.7292;0.9955;8.6171;53475.9624;9.9549
AKGPKTTSWV;1.0000;0.0000;0.9961;7.7942;7836.7662;9.9719
AKGPKTTTWI;12.0000;109.4529;0.9947;8.8452;91043.9944;9.9503
AKGPKTTTWV;1.0000;0.0000;0.9947;7.8796;8646.3556;10.0375
AKGPNSTTWI;1.0000;0.0000;0.9754;7.5221;5728.9612;9.7627
AKGPNTTTWI;11.0000;98.2837;0.9751;8.6488;69528.8076;9.8284
AKGPRTTTWI;1.0000;0.0000;0.9837;7.6806;6875.8586;9.8846
AKGPSTTTWI;10.0000;86.5597;0.9600;8.3334;46105.8542;9.6177
AKGPTTTTWI;1.0000;0.0000;0.9605;7.4188;5086.8890;9.6834
AKGRLYSVNS;1.0000;0.0000;1.0381;7.4974;5568.5897;9.7438
AKGVLSEFKA;1.0000;0.0000;1.0456;7.2599;4236.3789;9.5612
AKGVSHITGG;1.0000;0.0000;0.9503;6.6502;2099.6045;9.0926
AKGVTPFLTL;1.0000;0.0000;0.9907;6.7012;2226.7307;9.1318
AKGYGETKPV;1.0000;0.0000;1.0642;8.1276;11504.2404;10.2282
AKHIDNVLDR;2.0000;10.0417;1.0302;8.1861;17402.2138;10.0417
AKHVDNVLDR;1.0000;0.0000;1.0308;7.9986;9916.0234;10.1290
AKILVDRNPV;1.0000;0.0000;1.0276;7.8746;8597.1258;10.0337
AKKVKIAVDR;2.0000;10.3792;1.0468;8.6251;28846.7039;10.3792
AKKVKIVIDK;1.0000;0.0000;1.0280;8.5521;18754.4279;10.5545
AKKVKIVVDR;4.0000;31.7280;1.0108;9.1822;77478.9523;10.5760
AKKVNVVVDR;1.0000;0.0000;0.9851;8.5351;18390.3006;10.5414
AKLDKPGFWS;1.0000;0.0000;1.0420;7.5450;5882.6118;9.7804
AKLKVAPTIQ;1.0000;0.0000;1.0345;7.5217;5726.4764;9.7624
AKNASSNIWL;1.0000;0.0000;1.0087;7.1917;3916.4320;9.5088
AKNVDNLLDR;2.0000;10.0142;1.0839;8.1502;16698.5366;10.0142
AKNVNNLLDR;2.0000;10.0308;1.0866;8.1719;17119.4438;10.0308
AKNVQIFVEK;1.0000;0.0000;1.0113;8.4025;15787.8158;10.4395
AKPDGSDNPD;1.0000;0.0000;1.0064;8.0888;11001.1785;10.1983
AKPGHFARSL;1.0000;0.0000;1.0025;6.9276;2889.7496;9.3058
AKPGHFDRTL;4.0000;29.0166;1.0199;8.0063;20009.9134;9.6722
AKPGHFSKTL;4.0000;28.6317;1.0122;7.8394;16511.3863;9.5439
AKPGHFSRAL;2.0000;9.3058;1.0025;7.2287;5779.4996;9.3058
AKPGHFSRNL;1.0000;0.0000;1.0197;7.3405;4648.3651;9.6232
AKPGHFSRSL;1.0000;0.0000;0.9971;7.0665;3390.6596;9.4126
AKPGHFSRTI;10.0000;86.8096;0.9727;8.3696;48064.4770;9.6455
AKPGHFSRTL;15.0000;132.6948;1.0007;8.3280;56114.0603;9.4782
AKPGHFSXTL;1.0000;0.0000;1.1312;0.0000;0.0000;0.0000
AKPIYDQPVD;1.0000;0.0000;0.9786;8.4273;16244.9430;10.4586
AKPLKVRPIA;1.0000;0.0000;1.0574;7.7416;7376.2770;9.9315
AKPVPGGVML;1.0000;0.0000;1.0508;7.4529;5290.6823;9.7096
AKQFFGIRTE;1.0000;0.0000;1.0137;7.7583;7519.3981;9.9443
AKRVQIAVDR;1.0000;0.0000;1.0145;8.0647;10699.9646;10.1798
AKSQVEKVDN;1.0000;0.0000;1.0104;8.6508;21010.1203;10.6303
AKTFFGKPVE;2.0000;10.0651;1.0219;8.2165;18021.6397;10.0651
AKTQVEKVDN;1.0000;0.0000;1.0013;8.7362;23180.6037;10.6959
AKVALLPIPL;2.0000;9.0032;1.0087;6.8349;3673.1259;9.0032
AKVFSSGLAH;1.0000;0.0000;0.9567;6.4809;1727.7246;8.9624
AKVKATVDKN;1.0000;0.0000;1.0354;8.3326;14565.8898;10.3857
AKVSVDNNPV;1.0000;0.0000;0.9638;8.1290;11522.1819;10.2292
AKWAQPGHFS;3.0000;19.1627;0.9867;7.7632;13097.6544;9.5813
AKWVQSLHTL;1.0000;0.0000;1.0122;7.1184;3599.4825;9.4525
AKYADFLTFR;1.0000;0.0000;1.0336;7.4420;5224.7413;9.7012
AKYAEFLSFR;1.0000;0.0000;1.0553;7.5428;5867.7054;9.7787
ALAALGVATS;1.0000;0.0000;0.9101;5.5493;591.1645;8.2464
ALAALGVITS;4.0000;25.0681;0.9141;6.2940;2786.5311;8.3560
ALAALGVVTS;1.0000;0.0000;0.9241;5.8054;793.9012;8.4433
ALAATSATWG;1.0000;0.0000;0.9281;5.9643;953.1942;8.5654
ALAATSLTWG;1.0000;0.0000;0.9342;5.8892;874.2427;8.5077
ALAATSVSWG;1.0000;0.0000;0.9318;6.1350;1160.2268;8.6966
ALACAGVSVI;1.0000;0.0000;1.0317;7.1043;3541.6980;9.4417
ALACLGTAAS;1.0000;0.0000;1.0163;6.5987;1978.6672;9.0530
ALACLGVATS;3.0000;18.4997;1.0324;7.3319;7971.7127;9.2498
ALACLGVITS;1.0000;0.0000;1.0357;6.9974;3131.3013;9.3594
ALACLGVLSS;1.0000;0.0000;1.0291;6.6943;2208.9446;9.1265
ALAGVSEVFN;2.0000;9.1969;0.9853;7.0870;4909.6035;9.1969
ALAHDFDTHT;6.0000;46.1726;0.9580;7.6130;15581.7157;9.2345
ALAHDFETHT;1.0000;0.0000;0.9817;7.0210;3217.8345;9.3776
ALAIGALVMA;1.0000;0.0000;0.9623;5.9786;969.0118;8.5764
ALAIGAVVMA;1.0000;0.0000;0.9699;6.3098;1418.8489;8.8309
ALAIGGVIMA;1.0000;0.0000;0.9601;6.1990;1248.9941;8.7458
ALAKGPKTTS;1.0000;0.0000;1.0181;7.0912;3488.7486;9.4316
ALAKGPKTTT;2.0000;9.4972;1.0225;7.4777;7698.3188;9.4972
ALAKGPSTTT;2.0000;9.1647;0.9769;7.0450;4678.2334;9.1647
ALALASLGVV;1.0000;0.0000;0.9172;5.5061;562.4661;8.2132
ALALHTTTLI;1.0000;0.0000;0.9338;5.8986;883.7879;8.5149
ALALHTTVLI;1.0000;0.0000;0.9370;5.9305;916.8230;8.5394
ALALVLIVGS;2.0000;8.3228;0.9221;5.9497;1325.6282;8.3228
ALANDKISIS;1.0000;0.0000;0.9878;6.9409;2934.3605;9.3161
ALANHPIYHW;1.0000;0.0000;0.9980;7.2355;4118.9956;9.5425
ALAPAATAPG;1.0000;0.0000;0.9386;5.9409;927.9433;8.5475
ALAPELTAPT;1.0000;0.0000;1.0043;6.6648;2135.1769;9.1038
ALAPGATAPG;18.0000;145.3431;0.9385;7.1990;16756.4398;8.5496
ALAPGGTAPG;1.0000;0.0000;0.9384;5.9465;933.8908;8.5517
ALAPGITAPG;1.0000;0.0000;0.9405;6.0863;1096.9919;8.6592
ALAPGLTAPN;1.0000;0.0000;0.9756;6.2787;1369.0283;8.8071
ALAPGNTAPN;1.0000;0.0000;0.9935;6.7667;2401.0535;9.1822
ALAPGSTAPD;2.0000;8.9549;0.9647;6.7721;3416.6822;8.9549
ALAPGSTAPG;1.0000;0.0000;0.9403;6.0826;1092.2772;8.6563
ALAPGSTAPN;3.0000;17.9431;0.9674;6.9698;5254.2061;8.9715
ALAPGTTAPG;2.0000;8.7219;0.9466;6.4690;2410.2345;8.7219
ALAPGVTAPG;1.0000;0.0000;0.9497;6.1998;1250.1627;8.7464
ALAPIPLGTA;2.0000;8.5993;0.9472;6.3095;2005.8430;8.5993
ALAPNFTAPN;1.0000;0.0000;0.9896;6.9032;2809.7408;9.2871
ALAPNVTAPG;1.0000;0.0000;0.9757;6.6099;2004.5614;9.0617
ALAPRATAPG;1.0000;0.0000;0.9777;6.4269;1623.7405;8.9210
ALAPRITAPG;1.0000;0.0000;0.9770;6.5695;1913.4238;9.0306
ALAPSATAPG;6.0000;43.2709;0.9404;6.8579;6532.7659;8.6542
ALAPSLTAPD;1.0000;0.0000;0.9737;6.3932;1561.8448;8.8951
ALAPSLTAPN;2.0000;8.9117;0.9765;6.7158;3202.4267;8.9117
ALAQDPATRR;5.0000;38.5012;1.0346;8.0422;23315.6734;9.6253
ALAQDPTTRR;3.0000;19.5953;1.0269;8.0446;18110.0390;9.7977
ALASDFELNS;2.0000;9.1508;1.0032;7.0270;4581.9192;9.1508
ALASDPTTRR;1.0000;0.0000;1.0085;7.3088;4481.5152;9.5988
ALASLGAACS;1.0000;0.0000;1.0081;6.5133;1793.3973;8.9873
ALASLGVATS;1.0000;0.0000;0.9139;5.6882;693.6377;8.3532
ALASLGVITS;60.0000;499.3032;0.9168;7.6089;49043.2603;8.4628
ALASLGVVTS;5.0000;34.2001;0.9262;6.6433;4657.5877;8.5500
ALASLSVVTS;1.0000;0.0000;0.9271;6.0804;1089.5004;8.6546
ALASSSAVWG;1.0000;0.0000;0.9258;6.0496;1051.5905;8.6310
ALASTGVITS;1.0000;0.0000;0.9158;6.1301;1153.7115;8.6928
ALASTSLTWG;1.0000;0.0000;0.9362;6.0280;1025.7846;8.6144
ALASTSPSWG;3.0000;17.7598;0.9414;6.8506;4580.3970;8.8799
ALASVGTICS;5.0000;38.0955;1.0284;7.9103;20029.4100;9.5239
ALASVGTITS;2.0000;8.6928;0.9158;6.4311;2307.4239;8.6928
ALASVGVLCS;1.0000;0.0000;1.0388;7.0255;3234.3849;9.3811
ALASVSQVFG;1.0000;0.0000;0.9368;6.3320;1455.6903;8.8481
ALATASYAFG;6.0000;42.9474;0.9362;6.7738;5929.4446;8.5895
ALATGALIMA;1.0000;0.0000;0.9589;5.9467;934.0963;8.5519
ALATTSYAFG;3.0000;17.5237;0.9435;6.6970;3837.9930;8.7618
ALATTSYVFG;1.0000;0.0000;0.9506;6.4760;1718.0683;8.9587
ALAVLFIFAG;2.0000;8.2911;0.9071;5.9085;1264.1334;8.2911
ALAVLFILAG;1.0000;0.0000;0.9064;5.3930;493.8109;8.1263
ALAVLFIVAG;1.0000;0.0000;0.9174;5.7242;723.0502;8.3809
ALAVLFLAAG;2.0000;8.0167;0.9003;5.5515;838.1016;8.0167
ALAVLFLVAG;1.0000;0.0000;0.9172;5.5066;562.7611;8.2136
ALAVSDVAHH;1.0000;0.0000;0.9474;6.5069;1780.2547;8.9824
ALCFLGSYFH;2.0000;9.6475;1.0675;7.6731;9640.9133;9.6475
ALCIHVTVLI;1.0000;0.0000;1.0522;7.4855;5492.7260;9.7346
ALCMFAGRLH;1.0000;0.0000;1.1307;7.7416;7376.7848;9.9315
ALDARGSKFM;1.0000;0.0000;1.0590;7.3818;4874.8806;9.6550
ALDARGSKLI;1.0000;0.0000;1.0127;6.6603;2124.1631;9.1004
ALDARGSKLM;90.0000;844.6243;1.0735;9.1217;342772.1265;9.4902
ALDARGSRLM;3.0000;18.8489;1.0615;7.5591;10354.7858;9.4245
ALDARGTKLI;1.0000;0.0000;1.0190;6.7457;2343.6031;9.1660
ALDARGTKLM;1.0000;0.0000;1.0796;7.2528;4202.0302;9.5558
ALDMKVYPMF;1.0000;0.0000;1.1049;8.5038;17740.5464;10.5174
ALDSQGSYLF;1.0000;0.0000;0.9891;6.6240;2037.2448;9.0725
ALEAHIPPGG;1.0000;0.0000;0.9895;6.6706;2149.4843;9.1083
ALEPASYAFG;1.0000;0.0000;1.0003;6.7046;2235.3386;9.1344
ALEPVSYAFG;2.0000;9.3313;1.0057;7.2617;6003.8651;9.3313
ALFAGWLHLE;1.0000;0.0000;0.9839;6.1745;1214.2866;8.7270
ALFAGWLHLQ;5.0000;34.3551;0.9605;6.6937;4935.8296;8.5888
ALFGGPGVTA;1.0000;0.0000;0.9290;5.9862;977.5369;8.5822
ALFGLSSLAW;1.0000;0.0000;0.9247;5.6437;659.0490;8.3190
ALFGSLSIIV;6.0000;42.5354;0.9121;6.6666;5240.8932;8.5071
ALFGSLSIVV;2.0000;8.5943;0.9211;6.3030;1990.8887;8.5943
ALFGSLTIIV;1.0000;0.0000;0.9183;5.9738;963.7178;8.5727
ALFGVSSLAF;1.0000;0.0000;0.9099;5.7425;738.4415;8.3950
ALFLFAGWFH;1.0000;0.0000;0.9304;5.9508;938.5238;8.5550
ALFLFAGWLH;2.0000;8.3902;0.9329;6.0374;1466.4739;8.3902
ALFLIAGWLH;2.0000;8.3928;0.9331;6.0407;1472.0316;8.3928
ALFLLAGWLH;1.0000;0.0000;0.9315;5.5220;572.8520;8.2254
ALFLLASWLH;1.0000;0.0000;0.9369;5.6581;670.0071;8.3300
ALFLLAVSAV;1.0000;0.0000;0.9219;5.6426;658.2049;8.3182
ALFLLFISAI;4.0000;24.7522;0.9053;6.1569;2379.8382;8.2507
ALFLLFLAAV;1.0000;0.0000;0.9089;5.3119;449.7601;8.0639
ALFLLFLSAI;22.0000;169.7514;0.9038;6.6796;10187.4750;8.0834
ALFLLFLSAL;3.0000;15.8322;0.8992;5.5966;1081.2356;7.9161
ALFLLFLSAV;1.0000;0.0000;0.9147;5.4507;527.7223;8.1707
ALFLLFLSTI;2.0000;8.2558;0.9166;5.8625;1198.9292;8.2558
ALFLLFLSTL;9.0000;64.7075;0.9141;6.2980;4199.1621;8.0884
ALFLLFLSVI;3.0000;16.5605;0.9200;6.0704;1865.6166;8.2803
ALFLLGLAAV;1.0000;0.0000;0.9023;5.1753;384.3401;7.9590
ALFLLITASM;1.0000;0.0000;0.9713;6.1470;1176.3347;8.7058
ALFLLLISAI;1.0000;0.0000;0.9041;5.3405;464.8199;8.0859
ALFLLLLSAI;1.0000;0.0000;0.8995;5.1228;361.7759;7.9186
ALFLLVGAAI;1.0000;0.0000;0.9064;5.3930;493.8109;8.1263
ALFLLVLAAL;1.0000;0.0000;0.9037;5.0975;351.3812;7.8991
ALFLLVLSAI;1.0000;0.0000;0.9150;5.4540;529.7223;8.1732
ALFLLVLSAL;1.0000;0.0000;0.9110;5.2363;412.2906;8.0059
ALFLPIGPGD;1.0000;0.0000;0.9674;6.3175;1431.5766;8.8369
ALFLVILSSI;1.0000;0.0000;0.9186;5.8105;798.5771;8.4472
ALFSNYEAWL;1.0000;0.0000;1.0377;7.0556;3348.3807;9.4042
ALFWMLNLLG;1.0000;0.0000;1.0205;6.3536;1492.2130;8.8646
ALGANDLSVW;1.0000;0.0000;0.9858;6.5009;1768.1472;8.9779
ALGGLFMAGL;1.0000;0.0000;0.9486;5.6496;663.5194;8.3235
ALGGLGMAGL;1.0000;0.0000;0.9417;5.5131;567.0076;8.2186
ALGLHTTALI;5.0000;33.3788;0.9235;6.3761;3424.4089;8.3447
ALGLHTTTLI;85.0000;715.4317;0.9337;7.8308;75362.4285;8.5170
ALGLHTTVLV;1.0000;0.0000;0.9466;6.0468;1048.1803;8.6288
ALGLHVTALI;1.0000;0.0000;0.9268;5.7090;710.4807;8.3692
ALGLHVTTLI;1.0000;0.0000;0.9369;5.9333;919.7564;8.5415
ALGLHVTVLI;1.0000;0.0000;0.9401;5.9651;954.1359;8.5660
ALGLLVLSAV;1.0000;0.0000;0.9203;5.4310;515.8778;8.1555
ALGLLVLSTT;1.0000;0.0000;0.9300;5.6234;643.7692;8.3034
ALGMHAFGIY;1.0000;0.0000;0.9960;6.6587;2120.2754;9.0991
ALGPVNIAYS;29.0000;257.8043;0.9841;8.2618;72302.4907;9.2073
ALGPVNNAYS;1.0000;0.0000;1.0085;7.0697;3403.3037;9.4150
ALGRAQDMFS;1.0000;0.0000;1.0354;7.2080;3990.4624;9.5213
ALGRPADMFS;1.0000;0.0000;1.0302;7.1661;3802.7545;9.4891
ALGRPDDMFS;2.0000;9.7899;1.0434;7.8584;11933.2040;9.7899
ALGRPEDIFS;1.0000;0.0000;1.0141;7.2364;4123.3644;9.5432
ALGRPEDMFS;1.0000;0.0000;1.0683;7.7436;7393.1034;9.9330
ALGRPKDMFS;2.0000;9.9284;1.0675;8.0386;14684.7402;9.9284
ALGRPQDMFS;91.0000;881.5264;1.0442;9.5227;546936.5217;9.7947
ALGRPRDMFA;1.0000;0.0000;1.0647;7.5132;5671.1244;9.7560
ALGRSQDMFS;5.0000;38.5121;1.0288;8.0458;23410.8522;9.6280
ALGRTQDMFS;1.0000;0.0000;1.0321;7.4322;5165.8693;9.6937
ALGSHTTTLI;1.0000;0.0000;0.9277;6.1153;1134.2502;8.6815
ALGTADFLIH;2.0000;8.6379;0.9395;6.3596;2124.9816;8.6379
ALGTADFLVH;1.0000;0.0000;0.9488;6.1721;1210.8438;8.7251
ALGTALSLVA;1.0000;0.0000;0.9138;5.4742;542.1992;8.1887
ALGTITSLVA;1.0000;0.0000;0.9233;5.9162;901.8281;8.5284
ALGTSDFLVH;1.0000;0.0000;0.9486;6.3109;1420.7320;8.8318
ALGVATSLVA;1.0000;0.0000;0.9241;5.8054;793.9012;8.4433
ALGVITSLVA;4.0000;25.6587;0.9264;6.5501;3742.1530;8.5529
ALGVVTSLVA;1.0000;0.0000;0.9357;6.0616;1066.1648;8.6402
ALHTTTLILV;1.0000;0.0000;0.9449;6.1547;1186.8774;8.7118
ALHTTVLILV;1.0000;0.0000;0.9479;6.1866;1231.2416;8.7363
ALICAGLMFF;1.0000;0.0000;1.0809;7.3065;4469.8835;9.5970
ALIFAALMLF;17.0000;136.5409;0.9601;7.1536;15455.6658;8.5338
ALIFAGLMFF;1.0000;0.0000;0.9584;6.1404;1167.4192;8.7007
ALIFAGLMLF;1.0000;0.0000;0.9600;5.9260;912.0647;8.5359
ALIFASLMLF;6.0000;43.2026;0.9641;6.8402;6400.5012;8.6405
ALIFATLMLF;1.0000;0.0000;0.9714;6.1474;1176.9518;8.7062
ALIGFTSLAW;1.0000;0.0000;0.9300;5.9468;934.2394;8.5520
ALIGLGSIAW;1.0000;0.0000;0.9206;5.7286;726.7211;8.3843
ALIGSIATLW;1.0000;0.0000;0.9301;5.9501;937.7800;8.5545
ALILIKGALD;4.0000;26.0159;0.9780;6.7050;4472.7464;8.6720
ALILLKGVLY;2.0000;8.7759;1.0064;6.5392;2612.9976;8.7759
ALILVKGALD;2.0000;8.7592;0.9886;6.5175;2548.6328;8.7592
ALIMAALVLH;1.0000;0.0000;0.9793;6.1317;1155.8857;8.6941
ALISHLNWVC;3.0000;19.9312;1.0870;8.2631;23289.5609;9.9656
ALISHLSWVC;1.0000;0.0000;1.0600;7.5120;5662.7060;9.7550
ALISHLSWVS;4.0000;26.5749;0.9395;6.9474;5912.7178;8.8583
ALISHLSWVT;3.0000;17.8479;0.9446;6.9079;4892.6552;8.9239
ALKAFSKGGS;2.0000;9.0294;0.9900;6.8690;3819.8829;9.0294
ALKAFSKGNT;2.0000;9.4102;1.0206;7.3645;6757.7007;9.4102
ALKAFSRGGV;1.0000;0.0000;0.9878;6.5997;1981.1186;9.0538
ALKAFTRGDT;1.0000;0.0000;1.0109;7.0417;3295.4201;9.3935
ALLAGWLHLQ;1.0000;0.0000;0.9602;5.7803;771.2382;8.4240
ALLANANSSA;1.0000;0.0000;0.9545;6.0308;1029.0776;8.6165
ALLDAGVSPA;1.0000;0.0000;0.9546;6.0721;1079.1706;8.6483
ALLDAIDAGN;1.0000;0.0000;0.9781;6.2681;1352.3830;8.7989
ALLDAIDAGT;2.0000;8.6539;0.9560;6.3805;2176.7569;8.6539
ALLDGHKGPV;1.0000;0.0000;1.0113;6.7385;2324.4168;9.1605
ALLFAGWLHL;1.0000;0.0000;0.9315;5.5220;572.8520;8.2254
ALLGSLSIIV;1.0000;0.0000;0.9156;5.6740;682.4207;8.3423
ALLGSLTIIV;1.0000;0.0000;0.9227;5.7594;752.9196;8.4079
ALLGSLTIVI;1.0000;0.0000;0.9227;5.7594;752.9196;8.4079
ALLLFGGWLH;1.0000;0.0000;0.9314;5.5248;574.6849;8.2276
ALLLGKTHLI;1.0000;0.0000;0.9705;5.9493;936.8796;8.5539
ALLPIPLGTA;62.0000;521.0383;0.9527;7.7257;57030.8135;8.5416
ALLPISLGTA;1.0000;0.0000;0.9304;5.7164;716.5867;8.3749
ALLRVSKYAW;1.0000;0.0000;1.0548;7.2395;4138.1383;9.5456
ALLSDPTSSA;1.0000;0.0000;0.9533;6.3151;1427.6229;8.8351
ALLSGYDSLG;1.0000;0.0000;0.9666;6.0148;1010.2573;8.6042
ALLVKRSKAG;1.0000;0.0000;1.0464;6.9540;2978.9289;9.3261
ALMAELYPSF;1.0000;0.0000;1.0682;7.2765;4317.9372;9.5740
ALMAIPLGTA;1.0000;0.0000;0.9848;6.3024;1406.9032;8.8253
ALMCGAFAHG;1.0000;0.0000;1.0795;7.3335;4611.1460;9.6178
ALMGSLSIIV;3.0000;17.7988;0.9695;6.8760;4716.2104;8.8994
ALMLFAGWFH;54.0000;474.2101;0.9890;8.1936;91213.1274;8.9474
ALMLFAGWLH;1.0000;0.0000;0.9930;6.2468;1319.6608;8.7826
ALMLHAGIFH;1.0000;0.0000;0.9732;6.3238;1442.0094;8.8418
ALMLHGGIYH;1.0000;0.0000;1.0114;6.6753;2161.2926;9.1119
ALMPITLGTA;1.0000;0.0000;0.9930;6.5267;1821.3125;8.9977
ALMVFAGWFH;2.0000;9.2019;0.9874;7.0935;4946.5269;9.2019
ALNAGANLWL;1.0000;0.0000;0.9805;6.0525;1055.1121;8.6332
ALNAGKSLWL;1.0000;0.0000;1.0052;6.3499;1486.0066;8.8618
ALNAGRNIWL;1.0000;0.0000;1.0171;6.7562;2372.1248;9.1741
ALNFNNLLDR;1.0000;0.0000;1.0556;7.1074;3554.4022;9.4440
ALNLAILGSL;1.0000;0.0000;0.9282;5.4742;542.2085;8.1887
ALNLALFGSL;1.0000;0.0000;0.9279;5.4710;540.1614;8.1862
ALNLALMGSL;1.0000;0.0000;0.9890;5.9814;972.1705;8.5785
ALNLAMLGSL;16.0000;128.6782;0.9890;7.1855;15554.7428;8.5785
ALNLIAWVTF;1.0000;0.0000;0.9667;6.4742;1714.5287;8.9573
ALNRVVGVIQ;1.0000;0.0000;0.9944;7.2126;4011.9579;9.5249
ALNTAGWLTF;1.0000;0.0000;0.9640;6.3025;1407.0196;8.8254
ALNTIAWATY;1.0000;0.0000;0.9883;6.8661;2692.2463;9.2586
ALNTIAWITF;1.0000;0.0000;0.9498;6.6600;2123.4949;9.1001
ALNTVGWVTF;6.0000;46.3840;0.9616;7.6680;16600.3014;9.2768
ALNWSEYSEF;2.0000;10.0125;1.0507;8.1480;16655.8414;10.0125
ALPASRGVHV;1.0000;0.0000;0.9716;6.7291;2299.2468;9.1532
ALPAYAFIAQ;1.0000;0.0000;0.9770;6.5257;1819.2619;8.9969
ALPAYFYMPQ;1.0000;0.0000;1.0712;7.8766;8616.9274;10.0353
ALPHKAISEV;1.0000;0.0000;1.0158;7.2757;4314.2654;9.5734
ALPHPQGLGP;2.0000;9.0761;0.9950;6.9298;4096.9583;9.0761
ALPHPQGLKP;1.0000;0.0000;1.0395;7.1975;3942.5952;9.5132
ALPHPRGLEP;1.0000;0.0000;1.0521;7.2918;4395.1159;9.5858
ALPINKLLDA;3.0000;18.3020;1.0325;7.2033;6874.8943;9.1510
ALPINRLLDS;1.0000;0.0000;1.0207;6.7796;2436.8319;9.1920
ALPPYPYIAI;1.0000;0.0000;1.0139;7.3309;4597.2193;9.6158
ALPSYAFIAK;1.0000;0.0000;0.9976;6.8384;2607.7143;9.2373
ALPSYAFIAQ;1.0000;0.0000;0.9749;6.6645;2134.6134;9.1036
ALPSYAFIAR;2.0000;9.1716;0.9863;7.0540;4726.5789;9.1716
ALPSYAFMAK;1.0000;0.0000;1.0551;7.3456;4675.5757;9.6271
ALPVKAQLDA;1.0000;0.0000;1.0308;6.8995;2797.7846;9.2842
ALPVNTLLDA;1.0000;0.0000;0.9984;6.4925;1751.0152;8.9714
ALRFPRFSQG;34.0000;312.6822;1.0026;8.6795;126625.9485;9.4752
ALRIPRFSQG;1.0000;0.0000;1.0026;7.1513;3738.4067;9.4777
ALRNASYAFG;1.0000;0.0000;0.9953;6.6703;2148.7080;9.1080
ALRSPKSSRG;1.0000;0.0000;1.0255;7.3210;4544.9488;9.6082
ALSAFLPIGP;1.0000;0.0000;0.9424;6.0624;1067.1422;8.6408
ALSAGQSIWL;1.0000;0.0000;0.9495;6.1197;1140.0072;8.6849
ALSALFLIAG;1.0000;0.0000;0.8953;5.2758;431.4461;8.0362
ALSATSATWG;1.0000;0.0000;0.9289;6.1031;1118.4215;8.6721
ALSAYGIIFL;1.0000;0.0000;0.9382;5.9815;972.2589;8.5786
ALSAYGIMFL;2.0000;8.9684;0.9972;6.7897;3486.4815;8.9684
ALSAYGLFFL;2.0000;8.4088;0.9395;6.0615;1507.7365;8.4088
ALSAYGLIFL;10.0000;75.7016;0.9398;6.7638;7567.2580;8.4113
ALSAYGLLFL;3.0000;16.4879;0.9375;6.0232;1766.9150;8.2440
ALSAYGLMFL;8.0000;61.6076;1.0002;7.1740;10854.3448;8.8011
ALSFGQLSVI;1.0000;0.0000;0.9372;6.1434;1171.5384;8.7031
ALSIIQGRAV;31.0000;270.9045;0.9639;8.0603;59276.3528;9.0302
ALSITQGRAV;31.0000;272.7873;0.9688;8.1420;65118.9129;9.0929
ALSITSGRAV;2.0000;8.8940;0.9452;6.6929;3118.9048;8.8940
ALSIVIFHFS;1.0000;0.0000;0.9061;6.3311;1454.0854;8.8473
ALSIVQARFI;2.0000;9.1351;0.9603;7.0065;4475.2173;9.1351
ALSIVQARLV;84.0000;751.7770;0.9823;8.5289;167349.9151;9.0576
ALSIVQARVV;7.0000;55.8728;0.9731;7.7809;20419.7806;9.3121
ALSIVQGRAV;43.0000;382.9312;0.9715;8.3159;93702.5218;9.1174
ALSIVQGRTV;1.0000;0.0000;0.9704;6.9067;2820.9991;9.2898
ALSIVQGWLV;1.0000;0.0000;0.9675;6.4931;1752.2615;8.9719
ALSKGPTTTT;1.0000;0.0000;0.9755;6.9682;3028.1128;9.3371
ALSLFAGWLH;1.0000;0.0000;0.9328;5.7359;732.8519;8.3899
ALSLIAGWLH;2.0000;8.3924;0.9331;6.0403;1471.2598;8.3924
ALSLIGGWLH;1.0000;0.0000;0.9330;5.7420;737.9829;8.3945
ALSLLILSAI;1.0000;0.0000;0.9041;5.3400;464.5762;8.0856
ALSLMFLFSG;2.0000;8.6398;0.9638;6.3621;2131.1273;8.6398
ALSLVAQHMY;1.0000;0.0000;1.0382;7.0887;3478.5711;9.4297
ALSPWAWMFL;1.0000;0.0000;1.0247;6.9544;2980.2919;9.3264
ALSQDPTTRR;2.0000;9.9044;1.0120;8.0074;14166.1584;9.9044
ALSQYAASSI;1.0000;0.0000;0.9561;6.4472;1662.0462;8.9366
ALSSAATLQA;1.0000;0.0000;0.9306;5.8269;813.7392;8.4598
ALSSNTINGW;1.0000;0.0000;0.9685;6.8472;2634.2689;9.2440
ALSVLFIFAG;1.0000;0.0000;0.9102;5.7463;741.6289;8.3978
ALSVLFIIAG;1.0000;0.0000;0.9104;5.7496;744.4395;8.4004
ALSVVQARLV;1.0000;0.0000;0.9904;6.7181;2270.4355;9.1448
ALSVWAWMFL;1.0000;0.0000;1.0135;6.8548;2657.3212;9.2499
ALSWFKNAES;1.0000;0.0000;1.0306;7.3530;4715.5928;9.6328
ALSYLPYDYL;1.0000;0.0000;1.0690;7.2022;3963.9263;9.5169
ALTGLIFSAV;1.0000;0.0000;0.9168;5.8312;817.8152;8.4631
ALTINGRLRD;1.0000;0.0000;1.0324;7.0731;3416.4966;9.4176
ALTINGWLRD;3.0000;18.6596;1.0174;7.4359;8986.0285;9.3298
ALTNFLPIGP;1.0000;0.0000;0.9755;6.5606;1893.9075;9.0238
ALTPYAYLSK;2.0000;9.5103;1.0503;7.4947;7850.9908;9.5103
ALTQAGASRP;1.0000;0.0000;0.9820;6.6076;1999.2429;9.0599
ALTQAGATSP;1.0000;0.0000;0.9517;6.3459;1479.0771;8.8587
ALTSSDGYVW;2.0000;9.3724;0.9814;7.3153;6385.7472;9.3724
ALTTSWHANL;1.0000;0.0000;0.9698;6.5303;1828.9736;9.0005
ALVAGWLHLQ;2.0000;8.6785;0.9710;6.4125;2258.5301;8.6785
ALVFAALMLF;23.0000;189.6634;0.9709;7.3984;23830.3097;8.6211
ALVFAGLMFF;1.0000;0.0000;0.9682;6.2539;1330.4237;8.7880
ALVFAGLMLF;4.0000;25.8696;0.9708;6.6415;4157.6612;8.6232
ALVFASLMLF;1.0000;0.0000;0.9744;6.1756;1215.6976;8.7278
ALVFSIAGHM;1.0000;0.0000;0.9669;6.5629;1898.7889;9.0255
ALVHNDVVVA;1.0000;0.0000;0.9721;7.0621;3373.5804;9.4092
ALVLHGGIFH;1.0000;0.0000;0.9245;5.9330;919.4818;8.5413
ALVLIVGSVL;2.0000;8.5197;0.9358;6.2058;1780.2438;8.5197
ALVMAALMLF;1.0000;0.0000;1.0327;6.5471;1864.7455;9.0134
ALVMAGLMLF;2.0000;9.0155;1.0326;6.8509;3741.4243;9.0155
ALVMAGLMLN;2.0000;9.2258;1.0638;7.1245;5126.5506;9.2258
ALVSAIFLFA;2.0000;8.3957;0.9103;6.0445;1478.5284;8.3957
ALVSAVFLFA;1.0000;0.0000;0.9198;5.8570;842.4856;8.4830
ALWLTDIAHH;4.0000;26.9758;0.9678;7.1213;7223.1882;8.9919
ALWLTDISHH;1.0000;0.0000;0.9646;6.6581;2118.8141;9.0987
ALWQGNAAQF;2.0000;9.1496;0.9935;7.0253;4573.3418;9.1496
ALWQGNSAQF;1.0000;0.0000;0.9898;6.8632;2683.0429;9.2563
ALWQGNVAQF;1.0000;0.0000;0.9968;6.9804;3070.8684;9.3464
ALWSTDVAHH;1.0000;0.0000;0.9580;6.8467;2632.7232;9.2437
ALWVAGNLFH;1.0000;0.0000;0.9677;6.3412;1471.0914;8.8551
ALYGFDFLLS;2.0000;8.7095;0.9699;6.4528;2365.6715;8.7095
ALYGFDILLS;1.0000;0.0000;0.9701;6.1550;1187.3180;8.7120
ALYGFDVLLS;11.0000;87.9927;0.9801;7.3100;14884.1169;8.7993
ALYGFNTLLS;1.0000;0.0000;0.9796;6.2583;1337.2236;8.7914
ALYGFNVLLA;1.0000;0.0000;0.9802;6.1513;1182.2719;8.7092
ALYGFNVLLV;1.0000;0.0000;0.9929;6.4075;1587.7242;8.9060
ALYLHHSWIA;1.0000;0.0000;0.9747;6.5306;1829.5895;9.0007
ALYLHNDVVI;1.0000;0.0000;1.0078;7.1054;3545.9365;9.4425
ALYLTDIAHH;1.0000;0.0000;0.9826;6.6355;2064.5161;9.0813
ALYPFYSGNW;1.0000;0.0000;1.0220;7.3998;4976.5119;9.6687
ALYPNGPAAF;1.0000;0.0000;0.9981;6.7569;2374.1227;9.1746
ALYSHHQYIA;1.0000;0.0000;0.9957;7.1196;3604.5382;9.4534
ALYTHHQYIA;90.0000;847.1940;0.9989;9.1592;357921.9872;9.5190
ALYVHHQYIA;1.0000;0.0000;1.0011;7.2369;4125.5630;9.5435
AMAAFGVPQK;1.0000;0.0000;1.0348;7.4503;5274.6389;9.7076
AMAALMLFAG;1.0000;0.0000;1.0123;6.3689;1518.7929;8.8764
AMAGSITIIV;1.0000;0.0000;0.9510;6.7770;2429.7477;9.1901
AMAHDFESHD;4.0000;29.9925;1.0134;8.4296;32572.7888;9.9975
AMAMGNDFES;2.0000;10.1605;1.0786;8.3406;20789.7126;10.1605
AMATGNDFES;1.0000;0.0000;1.0289;7.6140;6368.9686;9.8334
AMFFAGWFHF;1.0000;0.0000;0.9630;6.8900;2767.3593;9.2769
AMFFAGWFHY;6.0000;47.7249;0.9945;8.0169;24807.0364;9.5450
AMFLMVGAFA;1.0000;0.0000;1.0199;6.8394;2610.7017;9.2380
AMFLMVGAFS;1.0000;0.0000;1.0182;6.9783;3063.2415;9.3448
AMFWALNLIA;1.0000;0.0000;1.0108;6.6436;2083.7069;9.0875
AMFWALNTIA;1.0000;0.0000;1.0050;6.9429;2941.0752;9.3176
AMFWMLNTIG;7.0000;58.9148;1.0542;8.4405;43637.6251;9.8191
AMFWMLNTIS;1.0000;0.0000;1.0435;7.7315;7291.2115;9.9237
AMFWMLNTLG;2.0000;9.6518;1.0749;7.6788;9703.9661;9.6518
AMFWMLNTNA;1.0000;0.0000;1.0763;7.8629;8482.4481;10.0247
AMGGLMMSAL;1.0000;0.0000;1.0789;7.0210;3217.5688;9.3776
AMGNDFESHD;2.0000;10.1394;1.0272;8.3131;20143.2703;10.1394
AMHHFALALV;2.0000;8.9269;0.9828;6.7356;3276.2265;8.9269
AMIRDYDPAK;1.0000;0.0000;1.0613;8.5536;18786.9181;10.5556
AMIRDYDPAV;1.0000;0.0000;1.0308;8.2383;13066.9773;10.3132
AMISHLNWVC;1.0000;0.0000;1.1189;8.5108;17883.7618;10.5227
AMLAFGTPEK;1.0000;0.0000;1.0717;7.5232;5736.3724;9.7636
AMLGSLSIIV;4.0000;26.6982;0.9695;7.0009;6288.2808;8.8994
AMLGSLSILI;1.0000;0.0000;0.9642;6.0676;1073.6551;8.6448
AMLGSLTIIV;15.0000;125.5106;0.9756;7.6603;26017.1325;8.9650
AMLGSLTIVV;38.0000;334.9353;0.9843;8.1776;75112.9493;9.0523
AMLGSSTIVV;2.0000;9.2167;0.9703;7.1127;5057.4830;9.2167
AMLGSTTIVV;8.0000;64.9767;0.9745;7.8002;22319.8182;9.2824
AMLIIAALFL;1.0000;0.0000;0.9603;5.9265;912.6013;8.5363
AMMGSLSIIV;12.0000;104.0219;1.0145;8.2029;43458.2314;9.4565
AMMNHHLAVL;1.0000;0.0000;1.0682;7.3579;4742.4395;9.6366
AMMNHHLSVL;1.0000;0.0000;1.0625;7.4968;5564.4952;9.7433
AMMPIALGTA;3.0000;18.7649;1.0375;7.5044;9723.0945;9.3824
AMMPIALGTS;1.0000;0.0000;1.0345;7.1661;3802.8326;9.4892
AMMPIKLGTA;4.0000;29.4650;1.0819;8.2008;25031.1732;9.8217
AMMPINLGTA;1.0000;0.0000;1.0600;7.4402;5213.4263;9.6998
AMMPIPLGTA;2.0000;9.6559;1.0527;7.6840;9763.0503;9.6559
AMMPIQLGTA;2.0000;9.6880;1.0580;7.7259;10244.9646;9.6880
AMMPIQLGTS;1.0000;0.0000;1.0503;7.5637;6010.4146;9.7948
AMMPISLGTA;7.0000;56.9349;1.0345;8.0112;26619.8295;9.4892
AMMPISLGTS;4.0000;28.7876;1.0291;7.9070;17848.0670;9.5959
AMMPITLGTA;1.0000;0.0000;1.0393;7.2515;4195.6902;9.5548
AMMPIVLGTA;3.0000;19.1586;1.0420;7.7605;13057.5609;9.5793
AMMPMKLGTA;1.0000;0.0000;1.1403;8.1059;11220.0878;10.2115
AMNPYPYMGT;1.0000;0.0000;1.0657;8.7044;22349.6038;10.6715
AMNQNNVLDR;3.0000;20.9086;1.0678;8.8989;48423.8147;10.4543
AMPAYPFIAT;1.0000;0.0000;1.0067;7.4329;5170.2246;9.6942
AMPPYAFIAK;1.0000;0.0000;1.0451;7.7802;7711.2929;9.9611
AMPPYAFMAK;3.0000;20.7018;1.0951;8.7644;41478.5440;10.3509
AMPPYAYMAF;1.0000;0.0000;1.0835;8.2039;12559.5493;10.2868
AMPPYAYMAV;1.0000;0.0000;1.0844;8.3207;14367.4560;10.3766
AMPPYAYMSI;1.0000;0.0000;1.0625;8.3460;14792.4736;10.3960
AMPPYPYIAT;6.0000;51.1784;1.0237;8.9155;69805.7164;10.2357
AMPPYPYIAV;1.0000;0.0000;1.0244;8.1693;12069.1618;10.2602
AMPPYPYISI;1.0000;0.0000;1.0007;8.1946;12426.1914;10.2797
AMPPYPYLAI;1.0000;0.0000;1.0663;7.8380;8242.7149;10.0056
AMPPYPYLAT;27.0000;261.7776;1.0679;9.3511;244489.2212;10.0684
AMPPYPYQAI;1.0000;0.0000;1.0342;8.3107;14204.1998;10.3689
AMPSYAFIAK;1.0000;0.0000;1.0319;7.5633;6007.2940;9.7944
AMPVYPFCGS;1.0000;0.0000;1.1134;8.7693;24081.5470;10.7214
AMSAIMLFAG;2.0000;9.1504;1.0108;7.0265;4579.2723;9.1504
AMSAIPLGTA;1.0000;0.0000;0.9785;6.5164;1799.8551;8.9897
AMSIAMLIIA;1.0000;0.0000;1.0104;6.8685;2699.7056;9.2604
AMSIVQARLV;1.0000;0.0000;1.0208;7.3294;4589.4963;9.6147
AMSIVQGRLV;1.0000;0.0000;1.0204;7.3322;4604.1806;9.6168
AMSPIPLGTA;1.0000;0.0000;0.9957;6.8721;2710.8776;9.2632
AMTQAGASGP;1.0000;0.0000;0.9927;6.8493;2640.4439;9.2456
AMVGSASIVV;1.0000;0.0000;0.9593;6.9187;2860.1649;9.2990
AMVRDYDPAK;2.0000;10.6429;1.0565;8.9682;42820.1890;10.6429
AMWLTDIAHH;1.0000;0.0000;1.0052;7.2441;4159.9468;9.5491
AMYGFDVLLS;1.0000;0.0000;1.0311;6.9934;3117.0889;9.3564
AMYGMDVLLS;1.0000;0.0000;1.0907;7.5038;5610.0540;9.7487
AMYLAMFWAL;1.0000;0.0000;1.0821;7.2259;4073.6294;9.5351
ANAAYMGGWM;1.0000;0.0000;1.0846;7.6552;6677.9479;9.8651
ANADSAATAA;1.0000;0.0000;0.9444;6.2448;1316.5331;8.7810
ANAHDFDAHT;1.0000;0.0000;0.9601;7.0986;3518.3019;9.4372
ANAHDFDSHT;2.0000;9.5440;0.9474;7.5384;8256.3308;9.5440
ANAHDFDSQT;1.0000;0.0000;0.9607;7.4040;5000.7139;9.6720
ANANAAYMGG;1.0000;0.0000;1.0360;7.0466;3314.0044;9.3973
ANANSAPSLA;1.0000;0.0000;0.9690;6.4616;1689.9347;8.9477
ANANSSATLA;1.0000;0.0000;0.9551;6.3301;1452.5054;8.8466
ANDFETNDGI;1.0000;0.0000;0.9964;7.7722;7640.8001;9.9550
ANDFTTQAAL;2.0000;9.2016;0.9790;7.0930;4943.7655;9.2016
ANDKISISPI;1.0000;0.0000;0.9608;7.5144;5678.4469;9.7568
ANDLSVWAWI;1.0000;0.0000;0.9861;7.0876;3474.0441;9.4288
ANDPTTRRIW;1.0000;0.0000;0.9662;8.1722;12110.0256;10.2624
ANENNVLARM;1.0000;0.0000;1.1017;8.2104;12654.3617;10.2918
ANFVKWNDKP;1.0000;0.0000;0.9928;8.5604;18934.1455;10.5608
ANGKIVVDRD;1.0000;0.0000;1.0046;7.9880;9795.9458;10.1209
ANGNFAQSAL;1.0000;0.0000;0.9740;6.5067;1779.9588;8.9823
ANGPVNIAYS;2.0000;9.5824;0.9839;7.5884;8745.2961;9.5824
ANGQSLWLPG;1.0000;0.0000;0.9977;6.6097;2003.9596;9.0615
ANGVSHITGG;2.0000;8.9707;0.9302;6.7926;3498.4008;8.9707
ANHIFGTSAG;1.0000;0.0000;0.9234;6.3720;1524.2152;8.8788
ANHPIYHWLM;1.0000;0.0000;1.0342;7.8852;8702.8380;10.0419
ANHVFGSSDG;1.0000;0.0000;0.9404;6.7914;2470.2562;9.2011
ANHVFGTSQG;1.0000;0.0000;0.9442;6.8831;2745.4066;9.2716
ANHVYGTAEG;1.0000;0.0000;1.0067;7.2728;4300.0354;9.5712
ANISYSGVYH;1.0000;0.0000;0.9700;7.3767;4846.0542;9.6510
ANIVGWKDKP;1.0000;0.0000;1.0198;8.1536;11853.2059;10.2481
ANIVRWKDKP;1.0000;0.0000;0.9993;8.6368;20674.8960;10.6195
ANIVYWKDKP;1.0000;0.0000;0.9995;8.6388;20723.2687;10.6211
ANKDNVLARM;3.0000;20.5412;1.0983;8.6599;36775.5986;10.2706
ANKDNVLARV;1.0000;0.0000;1.0506;7.7892;7791.5971;9.9680
ANKDNVLYRM;1.0000;0.0000;1.0985;8.6708;21500.4850;10.6457
ANKGNVLARI;1.0000;0.0000;1.0365;7.2871;4371.4147;9.5822
ANKGNVLARM;2.0000;9.9720;1.0928;8.0953;15675.7046;9.9720
ANKIAMMPMK;1.0000;0.0000;1.1299;9.0809;34475.4926;10.9609
ANKNNVLARV;1.0000;0.0000;1.0532;7.8108;7987.9939;9.9847
ANKNNVLGRV;1.0000;0.0000;1.0526;7.8136;8013.5520;9.9868
ANKVSHITGG;1.0000;0.0000;0.9660;7.0603;3366.5899;9.4078
ANLAHIGVAF;1.0000;0.0000;0.9377;6.1872;1232.0348;8.7367
ANLAHIGVVF;1.0000;0.0000;0.9445;6.4433;1654.5529;8.9336
ANLAINLALF;1.0000;0.0000;0.9600;5.9599;948.4120;8.5620
ANLAINLAML;1.0000;0.0000;1.0212;6.4703;1706.9280;8.9544
ANLGFRFPCD;96.0000;979.5283;1.1159;10.2174;1249938.2022;10.3108
ANLGFRFSCD;2.0000;10.1441;1.0988;8.3193;20286.1201;10.1441
ANLIRWKDKP;7.0000;62.1898;1.0702;9.1507;98840.4121;10.3650
ANLIRWRDKP;44.0000;442.8681;1.0587;9.8635;563048.8417;10.2993
ANLITWKDKP;1.0000;0.0000;1.0469;8.0438;10446.2843;10.1638
ANLTNVVMEG;1.0000;0.0000;1.0585;7.7946;7840.9822;9.9723
ANLVGWRDKP;4.0000;30.0453;1.0539;8.4525;33443.2843;10.0151
ANLVKWRDKP;1.0000;0.0000;1.0687;8.4191;16091.6118;10.4522
ANLVQWVDKP;1.0000;0.0000;1.0262;8.0153;10109.3100;10.1419
ANLVRWGDKP;1.0000;0.0000;1.0539;7.8504;8360.8210;10.0151
ANLVRWKDKP;19.0000;188.1400;1.0687;9.6979;305740.6256;10.4522
ANLVRWRDKP;6.0000;51.9326;1.0574;9.1118;87499.9257;10.3865
ANLVYWKDKP;2.0000;10.4538;1.0690;8.7222;32258.5222;10.4538
ANLWLPGWLD;1.0000;0.0000;1.0287;6.7583;2378.0464;9.1757
ANMIRWKDKP;1.0000;0.0000;1.0308;9.0304;32527.8483;10.9221
ANMMGWRDKP;1.0000;0.0000;1.0837;8.9689;30302.5908;10.8748
ANNSPIFLPI;1.0000;0.0000;0.9708;7.1030;3536.3813;9.4407
ANNYNNLLDR;3.0000;20.1743;1.0912;8.4213;27940.5638;10.0872
ANPDSANHIF;1.0000;0.0000;0.9582;7.3021;4447.2612;9.5937
ANPDSANHVY;1.0000;0.0000;0.9824;7.7643;7572.0545;9.9490
ANPDTADHIF;1.0000;0.0000;0.9563;7.3659;4786.0542;9.6427
ANPDTTGHVF;1.0000;0.0000;0.9448;7.3151;4514.6013;9.6037
ANPGHFSKTL;1.0000;0.0000;0.9914;7.0788;3438.9476;9.4220
ANPGHFSRTL;1.0000;0.0000;0.9801;6.9933;3116.6098;9.3563
ANPLKTKPLA;1.0000;0.0000;1.0703;7.4189;5087.4623;9.6835
ANPLKVKPVA;1.0000;0.0000;1.0516;7.7820;7727.6139;9.9625
ANPTNALLDA;1.0000;0.0000;1.0085;6.7243;2286.7659;9.1496
ANQDLYNGSL;1.0000;0.0000;1.0417;7.1716;3826.9041;9.4934
ANQSVLNPIR;2.0000;9.8266;1.0065;7.9061;12607.2451;9.8266
ANQVLALAND;1.0000;0.0000;1.0167;6.7981;2489.3389;9.2063
ANQYNNLLDR;1.0000;0.0000;1.0893;7.9288;9151.0541;10.0754
ANRGNVLARV;1.0000;0.0000;1.0311;7.3152;4514.8356;9.6037
ANSAITINGW;1.0000;0.0000;0.9541;6.9261;2884.5624;9.3046
ANSALTINGW;1.0000;0.0000;0.9737;6.7084;2245.1022;9.1373
ANSAPLIGGY;1.0000;0.0000;0.9785;6.5461;1862.4513;9.0126
ANSAPSLAAA;1.0000;0.0000;0.9411;6.0488;1050.5814;8.6303
ANSAQLINGY;6.0000;46.7998;1.0067;7.7762;18802.4257;9.3600
ANSGMMIRSM;1.0000;0.0000;1.0831;8.3487;14838.5822;10.3981
ANSLPGNHYW;1.0000;0.0000;1.0153;7.4164;5072.5442;9.6815
ANSMPGNHYW;1.0000;0.0000;1.0216;8.1412;11685.4295;10.2386
ANSPAFNAGQ;2.0000;9.3135;0.9767;7.2386;5846.0379;9.3135
ANSSATLAAN;1.0000;0.0000;0.9551;6.3301;1452.5054;8.8466
ANTAPNALAT;1.0000;0.0000;0.9801;6.6324;2057.1330;9.0789
ANTGGVAANA;1.0000;0.0000;0.9554;6.3892;1554.7170;8.8920
ANTINGWLRD;9.0000;77.6390;1.0186;8.4010;47280.0941;9.7049
ANTSIAKNAS;1.0000;0.0000;0.9795;7.1193;3603.2938;9.4532
ANVINSYGSA;1.0000;0.0000;0.9704;7.0705;3406.4043;9.4157
ANVWLPGWLD;2.0000;9.4303;1.0233;7.3906;6963.9750;9.4303
ANVWLPNWLD;1.0000;0.0000;1.0386;7.4997;5583.1574;9.7455
ANWWAFSDFL;1.0000;0.0000;0.9804;6.9675;3025.4273;9.3365
ANYNGIQISS;1.0000;0.0000;0.9722;7.3546;4724.2228;9.6340
ANYPVNIAYS;1.0000;0.0000;0.9944;7.7726;7644.8145;9.9553
ANYPVNISYS;1.0000;0.0000;0.9718;7.9115;8969.9686;10.0621
APAATAPGAT;1.0000;0.0000;0.9387;6.2403;1309.7582;8.7775
APAATASTSF;1.0000;0.0000;0.9165;6.2988;1400.9777;8.8225
APAATASTSL;1.0000;0.0000;0.9271;6.0844;1094.5361;8.6577
APAIAPRALS;1.0000;0.0000;0.9716;6.4814;1728.7317;8.9628
APAIQPRALS;45.0000;407.8110;0.9927;8.5322;122952.5287;9.2684
APANTAPNAL;1.0000;0.0000;0.9938;6.7639;2393.3957;9.1800
APAQVNPFAG;1.0000;0.0000;0.9759;6.9977;3132.5461;9.3597
APATQPRALS;44.0000;401.2412;0.9971;8.6041;132069.7314;9.3312
APAVSWFKNA;1.0000;0.0000;0.9906;7.3236;4558.9304;9.6102
APDATASTSL;4.0000;26.8753;0.9491;7.0777;6869.4053;8.9584
APDATASTSV;1.0000;0.0000;0.9374;6.8068;2514.5828;9.2130
APDGTVSHIT;3.0000;18.7912;0.9287;7.5215;9916.7056;9.3956
APELAWFQDV;1.0000;0.0000;1.0250;7.4916;5531.7966;9.7394
APELTAPTAA;1.0000;0.0000;0.9947;6.7399;2328.0010;9.1615
APFFAGQWGV;1.0000;0.0000;0.9548;6.7429;2336.0633;9.1638
APFFGGNWGE;1.0000;0.0000;0.9943;7.0823;3452.9133;9.4247
APFFNGNWSV;1.0000;0.0000;0.9569;7.3071;4473.0532;9.5975
APFFSGHWGE;1.0000;0.0000;0.9685;7.0365;3275.7036;9.3895
APFFSGNWSV;1.0000;0.0000;0.9396;7.0331;3262.7817;9.3869
APFFSGQWGE;1.0000;0.0000;0.9843;7.2031;3968.0719;9.5175
APFFSGQWSV;1.0000;0.0000;0.9378;7.0178;3205.8651;9.3751
APFFSLNWGA;1.0000;0.0000;0.9617;6.5630;1899.1407;9.0256
APFFTFHWSE;1.0000;0.0000;0.9455;7.3945;4946.5438;9.6647
APFFTGNWGV;4.0000;28.0438;0.9521;7.5845;12311.4048;9.3479
APFFTGNWSV;1.0000;0.0000;0.9411;7.1185;3599.8486;9.4525
APFFTGQWAV;1.0000;0.0000;0.9507;6.9643;3014.5151;9.3341
APFFTLDWAQ;1.0000;0.0000;0.9801;7.0216;3219.9718;9.3781
APFFTLNWGA;1.0000;0.0000;0.9667;6.6484;2095.3345;9.0912
APFFTLNWGE;2.0000;9.5351;1.0057;7.5269;8147.2664;9.5351
APFFTLNWSE;2.0000;9.6397;0.9959;7.6630;9529.0269;9.6397
APFFTLQWGE;1.0000;0.0000;1.0038;7.2106;4002.5717;9.5233
APFSTAPNAA;2.0000;9.1342;0.9530;7.0053;4469.1973;9.1342
APFVIASTTG;1.0000;0.0000;0.9182;6.5614;1895.6002;9.0244
APFWSGNWAA;1.0000;0.0000;0.9687;6.8705;2705.9211;9.2620
APGAAASTSL;2.0000;8.4875;0.9196;6.1639;1696.3962;8.4875
APGAANLTNV;1.0000;0.0000;0.9827;6.6671;2140.8542;9.1056
APGAIASTSL;1.0000;0.0000;0.9211;6.0055;999.5204;8.5971
APGATAGTSL;1.0000;0.0000;0.9260;5.9511;938.8163;8.5552
APGATAPGAT;20.0000;166.8137;0.9385;7.5441;26278.9923;8.7797
APGATAPNAL;1.0000;0.0000;0.9682;6.3538;1492.6629;8.8648
APGATASTSL;21.0000;173.1965;0.9270;7.4094;23058.8184;8.6598
APGATTGTSL;3.0000;17.4552;0.9327;6.6524;3646.0487;8.7276
APGATTSTSL;19.0000;158.9793;0.9315;7.5901;27007.9445;8.8322
APGEFLTGWL;1.0000;0.0000;0.9999;6.6014;1984.8521;9.0551
APGETASTSL;1.0000;0.0000;0.9728;6.6646;2134.7457;9.1037
APGFSAPNAA;1.0000;0.0000;0.9521;6.4828;1731.6758;8.9640
APGFSAPNAL;1.0000;0.0000;0.9618;6.4077;1588.2442;8.9062
APGFTAPNAA;1.0000;0.0000;0.9572;6.5682;1910.5694;9.0296
APGFTAPNAL;2.0000;8.9719;0.9674;6.7942;3504.6414;8.9719
APGGATAPWV;1.0000;0.0000;0.9593;6.6467;2091.1075;9.0899
APGGTAPGAT;1.0000;0.0000;0.9384;6.2458;1318.1530;8.7818
APGGTAPNAA;3.0000;17.8493;0.9593;6.9088;4898.0109;8.9247
APGGTAPNAI;1.0000;0.0000;0.9570;6.5743;1923.9462;9.0343
APGGTAPNAL;2.0000;8.8669;0.9680;6.6576;2994.8782;8.8669
APGITAPGAT;1.0000;0.0000;0.9370;6.3857;1548.3639;8.8893
APGLTAPNAI;1.0000;0.0000;0.9676;6.4964;1758.9613;8.9744
APGLTAPNAL;1.0000;0.0000;0.9756;6.2787;1369.0283;8.8071
APGNTAPNAL;3.0000;18.3643;0.9935;7.2438;7203.1615;9.1822
APGNTAPNSL;1.0000;0.0000;0.9892;6.9056;2817.2529;9.2889
APGNTAVNAL;1.0000;0.0000;0.9827;6.6671;2140.8542;9.1056
APGNTTPNAL;1.0000;0.0000;0.9933;6.9909;3108.2937;9.3545
APGPVNIAYS;6.0000;47.6923;0.9775;8.0084;24565.6391;9.5385
APGSAQPIWL;1.0000;0.0000;0.9779;6.7675;2403.1326;9.1827
APGSTAPDAT;2.0000;9.1850;0.9540;7.0714;4822.5204;9.1850
APGSTAPGAT;3.0000;17.7728;0.9369;6.8590;4625.1294;8.8864
APGSTAPNAA;2.0000;9.0293;0.9572;6.8688;3819.1359;9.0293
APGSTAPNAL;1.0000;0.0000;0.9674;6.4927;1751.4017;8.9715
APGSTAPNAT;1.0000;0.0000;0.9566;6.7920;2472.0388;9.2016
APGTTAPGAT;2.0000;8.9520;0.9418;6.7683;3401.9570;8.9520
APGTTAPNAL;3.0000;18.0743;0.9728;7.0552;5797.0002;9.0372
APGVTAPGAT;6.0000;44.8826;0.9445;7.2773;10587.3556;8.9765
APGVTAPGET;1.0000;0.0000;0.9832;7.0766;3430.5575;9.4204
APHPAGLQPF;3.0000;18.4776;0.9809;7.3175;7840.9107;9.2388
APHPQGLAPF;1.0000;0.0000;0.9809;6.8404;2613.6366;9.2388
APHPQGLGPF;1.0000;0.0000;0.9806;6.8432;2621.9991;9.2409
APIDYEKLNK;1.0000;0.0000;1.0963;8.5133;17935.7496;10.5247
APINKLLDAG;1.0000;0.0000;1.0238;6.8041;2506.5787;9.2109
APINKLMDAG;1.0000;0.0000;1.0668;7.5289;5774.3117;9.7680
APIPLGTADF;3.0000;18.1297;0.9622;7.0912;6042.5207;9.0649
APIPLGTADL;2.0000;8.9001;0.9738;6.7007;3147.2107;8.9001
APIVLGTADF;1.0000;0.0000;0.9518;6.5145;1795.8996;8.9883
APKDIPLPHE;1.0000;0.0000;1.0402;7.9835;9745.3776;10.1174
APKGHQGIFE;1.0000;0.0000;1.0123;7.4983;5574.4014;9.7445
APKGHQGLFE;1.0000;0.0000;1.0375;7.2806;4338.6483;9.5772
APKLAWFQDV;55.0000;525.6768;1.0242;9.2260;302160.9900;9.7348
APKLAWFQEV;1.0000;0.0000;1.0486;7.6719;6807.3081;9.8779
APKLAWFQNV;5.0000;39.0055;1.0268;8.2062;28161.5754;9.7514
APKLAWFQQV;1.0000;0.0000;1.0249;7.4920;5534.0636;9.7396
APKLEWFKKI;1.0000;0.0000;1.0925;8.3037;14089.3536;10.3635
APKLEWFQNA;7.0000;59.9902;1.0646;8.6737;57076.3116;9.9984
APKLEWFQNV;27.0000;265.0757;1.0498;9.5161;295650.8774;10.1952
APKLEWFRKI;1.0000;0.0000;1.0807;8.2182;12768.7373;10.2978
APKLSWFQDV;1.0000;0.0000;1.0108;7.6245;6446.1390;9.8415
APKLSWFQVE;1.0000;0.0000;1.0346;7.8107;7987.2886;9.9846
APKLTWFQDV;2.0000;9.9071;1.0112;8.0109;14224.1351;9.9071
APKLVWFQDV;1.0000;0.0000;1.0126;7.7418;7377.9082;9.9316
APKMEWFQNI;1.0000;0.0000;1.0301;8.6960;22134.5754;10.6651
APLFTGQWNL;1.0000;0.0000;1.0014;6.8316;2587.3168;9.2320
APLIGGYSPS;1.0000;0.0000;0.9693;6.6278;2046.1676;9.0754
APLWTGNWAA;1.0000;0.0000;0.9903;6.7415;2332.4390;9.1628
APMPLGTADF;1.0000;0.0000;1.0179;7.1212;3611.3696;9.4547
APNAAAATSI;1.0000;0.0000;0.9391;6.3518;1489.2578;8.8633
APNAAAATSL;2.0000;8.6960;0.9477;6.4352;2318.2279;8.6960
APNAAASTSL;2.0000;8.8027;0.9480;6.5740;2720.0703;8.8027
APNAAASTSP;1.0000;0.0000;0.9530;6.7038;2233.4268;9.1338
APNAAATASV;3.0000;17.9011;0.9469;6.9425;5091.6005;8.9505
APNAASSTSI;1.0000;0.0000;0.9310;6.6295;2050.3023;9.0767
APNAIASASQ;1.0000;0.0000;0.9538;6.6640;2133.3936;9.1032
APNAIASTSL;1.0000;0.0000;0.9468;6.4156;1602.6718;8.9123
APNAKPDGSD;1.0000;0.0000;1.0165;7.6975;7011.4922;9.8976
APNALAATSA;1.0000;0.0000;0.9477;6.1342;1159.1135;8.6960
APNALAATSL;1.0000;0.0000;0.9542;6.0591;1063.1061;8.6382
APNALAATSV;1.0000;0.0000;0.9567;6.3903;1556.6238;8.8928
APNALAGVSE;2.0000;9.1664;0.9990;7.0473;4690.3950;9.1664
APNALASSSA;1.0000;0.0000;0.9420;6.1876;1232.6897;8.7371
APNALASTSL;1.0000;0.0000;0.9559;6.1979;1247.3855;8.7450
APNALASTSP;3.0000;18.1522;0.9650;7.1059;6145.3094;9.0761
APNALASVSQ;1.0000;0.0000;0.9727;6.7025;2229.8967;9.1328
APNALATASY;3.0000;18.1421;0.9845;7.0993;6098.9808;9.0711
APNALATTSY;4.0000;27.7303;0.9863;7.4485;10527.2805;9.2434
APNALEPASY;1.0000;0.0000;1.0412;7.3311;4598.5043;9.6160
APNALEPVSY;2.0000;9.8128;1.0373;7.8883;12351.0578;9.8128
APNALRNASY;1.0000;0.0000;1.0358;7.2968;4420.2892;9.5896
APNATAGTSL;1.0000;0.0000;0.9536;6.3612;1505.3365;8.8705
APNATASTSL;3.0000;17.9501;0.9518;6.9744;5281.9178;8.9750
APNFTAPNAL;1.0000;0.0000;0.9896;6.9032;2809.7408;9.2871
APNGHDGLYE;1.0000;0.0000;1.0490;7.4644;5361.0032;9.7184
APNGHKGLFE;1.0000;0.0000;1.0394;7.2959;4415.6763;9.5889
APNIQPRALS;1.0000;0.0000;1.0088;7.2918;4395.0611;9.5858
APNLTAPNAT;1.0000;0.0000;0.9937;6.9882;3098.3802;9.3524
APNSLATASY;1.0000;0.0000;0.9816;6.7610;2385.3930;9.1778
APNVTAPGAT;1.0000;0.0000;0.9625;6.9093;2829.3643;9.2917
APQATSATSP;1.0000;0.0000;0.9473;6.9128;2840.8555;9.2944
APQEIPLPHE;4.0000;30.3806;1.0418;8.5979;39538.2674;10.1269
APQLTAPNAL;3.0000;18.2211;1.0020;7.1507;6470.5880;9.1106
APQLTAPTAL;1.0000;0.0000;0.9806;6.4849;1735.8115;8.9656
APRALSITQG;1.0000;0.0000;0.9793;6.7502;2355.9176;9.1695
APRATAPGAT;1.0000;0.0000;0.9713;6.7263;2291.8498;9.1511
APRFPKFSQG;1.0000;0.0000;0.9960;7.6643;6748.5187;9.8721
APRFTAPAAT;1.0000;0.0000;0.9662;6.8628;2681.9493;9.2560
APRITAPGAT;1.0000;0.0000;0.9659;6.8689;2700.7269;9.2607
APRLCDPAVA;1.0000;0.0000;1.1237;8.1527;11841.7626;10.2475
APSAQVVWPI;2.0000;9.6320;0.9516;7.6530;9420.7361;9.6320
APSATAPGAI;1.0000;0.0000;0.9320;6.2975;1398.9090;8.8215
APSATAPGAT;5.0000;35.5370;0.9371;7.0781;7683.9641;8.8843
APSFTAPAAT;1.0000;0.0000;0.9338;6.5157;1798.3724;8.9892
APSGKLGLGH;1.0000;0.0000;0.9751;6.2328;1298.4907;8.7718
APSGNLGNGH;1.0000;0.0000;0.9746;6.5622;1897.2750;9.0249
APSGNMGGGH;1.0000;0.0000;0.9947;6.8769;2725.8159;9.2669
APSGRLGAGH;2.0000;8.7638;0.9573;6.5234;2566.1091;8.7638
APSGRLGLGH;1.0000;0.0000;0.9640;6.1473;1176.7810;8.7061
APSGRLGNGH;1.0000;0.0000;0.9841;6.6353;2063.8833;9.0811
APSIQPRALS;4.0000;28.1255;0.9868;7.6199;12823.5687;9.3752
APSISWFKNA;1.0000;0.0000;0.9745;7.3490;4693.7926;9.6297
APSLAAAGMP;1.0000;0.0000;0.9926;6.5053;1777.0316;8.9812
APSLAGQSLW;1.0000;0.0000;0.9701;6.3329;1457.0871;8.8487
APSLTAPDAT;2.0000;9.1251;0.9670;6.9936;4408.9731;9.1251
APSLTAPNAT;2.0000;9.1418;0.9697;7.0152;4520.1067;9.1418
APSLTAPQAT;1.0000;0.0000;0.9678;6.6989;2220.6283;9.1300
APSNTSPNAL;1.0000;0.0000;0.9828;7.0416;3295.0536;9.3935
APSSIPLPHE;1.0000;0.0000;0.9880;7.2985;4428.7370;9.5909
APSSTAPGAA;2.0000;8.8186;0.9319;6.5948;2785.7943;8.8186
APSVGLLSMG;1.0000;0.0000;0.9893;6.4722;1710.5762;8.9558
APSVTAPGAT;2.0000;9.0811;0.9401;6.9363;4127.6499;9.0811
APTAAGSTSA;1.0000;0.0000;0.9185;6.1622;1197.2001;8.7175
APTAALLDAI;1.0000;0.0000;0.9517;6.0412;1041.4440;8.6245
APTALSATSA;1.0000;0.0000;0.9271;6.0844;1094.5361;8.6577
APTAQQVSNI;2.0000;9.6713;0.9588;7.7042;9991.9908;9.6713
APTIQPRALS;6.0000;47.2039;0.9902;7.8813;21222.4916;9.4408
APTLAWFQDV;1.0000;0.0000;0.9854;7.1384;3683.4764;9.4679
APTLTAFNLV;1.0000;0.0000;0.9701;6.5399;1849.1935;9.0078
APTLTAPNAA;1.0000;0.0000;0.9731;6.5753;1926.1702;9.0350
APTNKLLDAG;1.0000;0.0000;1.0296;6.8857;2753.6391;9.2736
APTPYDQPVD;1.0000;0.0000;0.9502;8.2933;13921.2484;10.3555
APVAALLDAI;1.0000;0.0000;0.9549;6.0731;1080.3720;8.6490
APVIQPRALS;2.0000;9.4653;0.9925;7.4361;7338.5875;9.4653
APVNIAYSGV;1.0000;0.0000;0.9685;7.1306;3650.5816;9.4619
APVSKLMDAI;1.0000;0.0000;1.0415;7.5082;5638.3810;9.7521
APVTQPRALS;3.0000;19.0561;0.9954;7.6938;12092.8708;9.5280
APWVGAATSP;1.0000;0.0000;0.9541;6.7827;2445.7554;9.1945
APWVGGTSPT;1.0000;0.0000;0.9480;7.0097;3176.2930;9.3690
APYPYLAYDY;1.0000;0.0000;1.0759;8.0573;10609.1899;10.1741
AQAALYTHHQ;1.0000;0.0000;0.9948;6.9720;3041.1565;9.3399
AQAANVINSY;1.0000;0.0000;0.9890;7.3265;4573.8520;9.6124
AQAAQVINSY;1.0000;0.0000;0.9872;7.3112;4494.0648;9.6007
AQAAQVIQSY;1.0000;0.0000;0.9855;7.2959;4415.6693;9.5889
AQAASVINSY;1.0000;0.0000;0.9690;7.0524;3336.3075;9.4018
AQAIQAFSGK;1.0000;0.0000;0.9789;6.8677;2697.1742;9.2598
AQAPWVGAAT;1.0000;0.0000;0.9646;6.6857;2187.3283;9.1199
AQARFIGLAA;1.0000;0.0000;0.9558;6.1707;1208.9134;8.7240
AQASQVIGSY;3.0000;18.7843;0.9668;7.5170;9865.7908;9.3922
AQASQVINSY;2.0000;9.7074;0.9735;7.7511;10546.1345;9.7074
AQASQVIQSH;1.0000;0.0000;0.9473;7.1778;3854.1893;9.4981
AQASQVIQSY;74.0000;707.7806;0.9718;9.3040;383400.1289;9.6956
AQASQVITSY;1.0000;0.0000;0.9578;7.2614;4243.6883;9.5624
AQAVQVINSY;1.0000;0.0000;0.9749;7.5673;6035.2725;9.7975
AQAVWAWMFL;1.0000;0.0000;1.0254;7.1886;3902.7129;9.5065
AQDADSSGHL;1.0000;0.0000;0.9719;6.6941;2208.4220;9.1263
AQDFTSQAAL;1.0000;0.0000;0.9724;6.6913;2201.3486;9.1242
AQDFTTMSAL;1.0000;0.0000;1.0039;7.1677;3809.6177;9.4903
AQDFTTQAAL;57.0000;514.6297;0.9771;8.5326;138439.4845;9.1898
AQDFTTQASL;2.0000;9.2965;0.9711;7.2166;5699.5302;9.2965
AQDHTTMAAL;3.0000;18.9083;1.0151;7.5977;10825.5325;9.4541
AQDHTTQAAL;1.0000;0.0000;0.9819;6.8684;2699.3278;9.2603
AQDIDKDNHI;1.0000;0.0000;0.9769;8.1495;11797.5511;10.2450
AQDMFSDTAI;1.0000;0.0000;0.9900;7.5524;5932.4458;9.7860
AQDPATRRIW;5.0000;40.3134;0.9965;8.6316;45957.0469;10.0783
AQDPDSMNHL;1.0000;0.0000;1.0380;7.9708;9604.0113;10.1077
AQDPDSSSHL;1.0000;0.0000;0.9731;7.1859;3890.3712;9.5043
AQDPTTRRIW;75.0000;758.5514;0.9649;10.0320;892408.1886;10.2507
AQDPTTRRLW;1.0000;0.0000;1.0217;7.9392;9261.0130;10.0834
AQDYTAQAAL;1.0000;0.0000;1.0113;6.9012;2802.9989;9.2855
AQDYTTQAAL;3.0000;18.9157;1.0108;7.6025;10885.9014;9.4578
AQFAESSTYL;1.0000;0.0000;1.0030;7.1068;3551.6087;9.4435
AQFDESSTYI;2.0000;9.9116;0.9739;8.0167;14319.4942;9.9116
AQFDESSTYL;3.0000;19.4885;1.0123;7.9751;16717.6470;9.7443
AQFIQAAHGK;6.0000;46.6533;0.9835;7.7381;17995.2808;9.3307
AQFIQAASGK;2.0000;9.2598;0.9789;7.1688;5394.3488;9.2598
AQFIQASHGK;1.0000;0.0000;0.9759;7.0988;3519.0977;9.4374
AQFNASSTYL;1.0000;0.0000;0.9815;6.9422;2938.5740;9.3170
AQFNEKSTYL;1.0000;0.0000;1.0535;7.9523;9401.1096;10.0934
AQFNENSTYL;4.0000;29.9145;1.0328;8.3957;31328.6118;9.9715
AQFNESGTYL;2.0000;9.6563;1.0253;7.6846;9769.1885;9.6563
AQFNESSTHL;1.0000;0.0000;0.9882;7.2627;4249.8896;9.5634
AQFNESSTYL;22.0000;204.9783;1.0148;8.8621;125686.2646;9.7609
AQFVQAAQGK;1.0000;0.0000;1.0063;7.2400;4140.4288;9.5459
AQFVQAASGK;5.0000;37.3882;0.9854;7.6802;15368.8757;9.3471
AQFVQHTHAL;1.0000;0.0000;0.9618;6.8794;2733.6208;9.2688
AQFVQNRNYL;1.0000;0.0000;1.0353;7.9928;9850.4971;10.1246
AQFVQVQSGK;1.0000;0.0000;0.9835;7.6350;6524.1937;9.8495
AQGAGTAILT;8.0000;60.1320;0.9314;6.8997;7915.2846;8.5903
AQGATTINGW;1.0000;0.0000;0.9630;6.8564;2662.1111;9.2511
AQGEAVWGGV;1.0000;0.0000;0.9949;6.9449;2947.6929;9.3191
AQGIQSIQAA;1.0000;0.0000;0.9566;6.6971;2216.2105;9.1287
AQGKALYGFD;2.0000;9.3581;1.0288;7.2967;6250.2864;9.3581
AQGKMMYGFN;1.0000;0.0000;1.1048;8.3918;15594.4320;10.4313
AQGKTVYGFD;1.0000;0.0000;1.0075;7.5511;5923.7529;9.7851
AQGLKPFFTL;1.0000;0.0000;1.0014;6.7578;2376.5060;9.1753
AQGLLPFFTL;1.0000;0.0000;0.9606;6.1112;1128.8895;8.6783
AQGLTPFFTL;1.0000;0.0000;0.9596;6.4105;1593.3862;8.9084
AQGSGQAILT;1.0000;0.0000;0.9510;6.3089;1417.3509;8.8302
AQGSGTAILT;1.0000;0.0000;0.9320;6.1355;1160.9145;8.6970
AQGVSHITGG;2.0000;8.9589;0.9284;6.7773;3437.3739;8.9589
AQHIFGTSEG;1.0000;0.0000;0.9598;6.9342;2911.6027;9.3109
AQHIYSLPPY;3.0000;19.6454;1.0084;8.0772;18801.5295;9.8227
AQHLFGTNEG;1.0000;0.0000;1.0032;6.9905;3106.7360;9.3542
AQHLYSIPPY;1.0000;0.0000;1.0084;7.6000;6267.1764;9.8227
AQHMGALPSY;2.0000;9.5661;1.0362;7.5672;8534.5819;9.5661
AQHMYAITPY;1.0000;0.0000;1.0206;8.0545;10575.8353;10.1720
AQHMYALPAY;1.0000;0.0000;1.0706;7.6126;6358.4420;9.8323
AQHMYALPSY;2.0000;9.9391;1.0603;8.0525;14921.2321;9.9391
AQHMYALTPY;2.0000;10.0047;1.0622;8.1379;16462.6934;10.0047
AQHMYAMPPY;11.0000;106.6289;1.0652;9.7346;242680.2966;10.6629
AQHMYAMPSY;1.0000;0.0000;1.0642;8.4763;17186.7406;10.4962
AQHMYSIPPY;1.0000;0.0000;0.9998;8.3249;14437.4587;10.3798
AQHMYSLPAY;45.0000;437.3183;1.0603;9.4047;335727.7254;9.9391
AQHMYSLPPY;16.0000;153.1873;1.0553;9.3113;179790.5888;10.2125
AQHMYSLPSY;8.0000;70.3204;1.0461;8.7934;70030.7294;10.0458
AQHMYSLSPY;2.0000;10.0458;1.0461;8.1913;17507.6823;10.0458
AQHMYSMPPY;4.0000;32.3088;1.0281;9.4341;103544.2036;10.7696
AQHMYSMPSY;2.0000;10.6029;1.0337;8.9162;40331.7890;10.6029
AQHTYALPAY;1.0000;0.0000;1.0187;7.1871;3895.8419;9.5053
AQIFPGLASG;1.0000;0.0000;0.9400;6.1821;1224.8529;8.7328
AQIIQSASGK;1.0000;0.0000;0.9724;7.0099;3176.6968;9.3690
AQIVWPIVGQ;5.0000;38.6768;0.9551;8.0994;24900.4764;9.6692
AQIYRFTLGL;1.0000;0.0000;1.0072;6.8079;2517.5382;9.2138
AQLAINLALF;6.0000;42.7514;0.9580;6.7228;5591.2115;8.5503
AQLAINLALL;2.0000;8.3855;0.9571;6.0312;1456.0736;8.3855
AQLAINLALM;1.0000;0.0000;1.0191;6.4551;1677.1520;8.9426
AQLAINLAMA;1.0000;0.0000;1.0129;6.5301;1828.6127;9.0003
AQLAINLAML;4.0000;26.8278;1.0191;7.0571;6708.6097;8.9426
AQLAINLAMM;10.0000;85.4976;1.0753;8.1799;38635.9324;9.4997
AQLAINLATL;2.0000;8.6156;0.9654;6.3306;2055.1948;8.6156
AQLALNLAIL;1.0000;0.0000;0.9571;5.7302;728.0361;8.3855
AQLALNLALF;1.0000;0.0000;0.9568;5.7269;725.2874;8.3830
AQLALNLALM;1.0000;0.0000;1.0190;6.2374;1305.3547;8.7753
AQLALNLAML;16.0000;131.6293;1.0190;7.4415;20885.6864;8.7753
AQLATNLAFL;3.0000;17.2261;0.9651;6.5034;3071.1536;8.6130
AQLAVNLACI;1.0000;0.0000;1.0874;7.4420;5224.3302;9.7012
AQLAVNLALL;1.0000;0.0000;0.9684;5.8437;829.6906;8.4727
AQLAVNLAML;3.0000;18.0597;1.0297;7.0457;5733.9886;9.0299
AQLDAGIAPA;1.0000;0.0000;0.9646;6.2924;1390.7521;8.8176
AQLDESSTYL;1.0000;0.0000;1.0382;7.2836;4353.6436;9.5795
AQLFPSFAKG;1.0000;0.0000;0.9855;6.7475;2348.5077;9.1674
AQLFQGAIFL;1.0000;0.0000;0.9528;6.1465;1175.7094;8.7055
AQLGFRFPCD;1.0000;0.0000;1.1139;8.2199;12793.0626;10.2991
AQLGLNLALM;1.0000;0.0000;1.0190;6.2401;1309.5313;8.7774
AQLGLNLAML;1.0000;0.0000;1.0190;6.2401;1309.5313;8.7774
AQLINGYNPF;2.0000;9.6337;1.0154;7.6553;9444.7977;9.6337
AQLINGYNPY;6.0000;49.5088;1.0452;8.4811;42332.3090;9.9018
AQLNHHLAVL;1.0000;0.0000;0.9859;6.3809;1539.9636;8.8856
AQLSINLAIL;1.0000;0.0000;0.9614;6.0867;1097.5420;8.6595
AQLSINLAML;4.0000;27.1480;1.0216;7.1960;7871.4820;9.0493
AQLSLNLALF;1.0000;0.0000;0.9621;5.8658;851.0094;8.4897
AQLSLNLAML;38.0000;328.6344;1.0240;7.9560;58201.7907;8.8820
AQLSLNLAMM;1.0000;0.0000;1.0839;7.1010;3528.3491;9.4391
AQLSVNLAML;1.0000;0.0000;1.0316;6.7074;2242.6396;9.1366
AQLYPGFGAG;1.0000;0.0000;0.9766;6.3914;1558.7005;8.8937
AQLYPGIGAG;1.0000;0.0000;0.9768;6.3947;1564.6077;8.8962
AQLYPSFAEG;45.0000;415.3605;1.0215;8.7554;158983.8947;9.4400
AQLYPSFAKG;12.0000;103.7896;1.0207;8.1754;42104.7749;9.4354
AQLYPSFGQG;1.0000;0.0000;0.9974;6.9251;2881.3542;9.3039
AQLYPSFKKG;1.0000;0.0000;1.0577;7.6677;6774.6685;9.8747
AQLYPSFKQG;1.0000;0.0000;1.0345;7.4938;5545.5842;9.7410
AQLYPSFNKG;2.0000;9.7528;1.0364;7.8101;11288.0802;9.7528
AQLYPSFSEG;3.0000;19.0935;1.0151;7.7182;12436.1466;9.5467
AQLYPSFSKG;6.0000;47.7107;1.0143;8.0132;24701.6135;9.5421
AQMSNAYPVY;2.0000;10.3334;1.0342;8.5655;26935.7589;10.3334
AQNADSSSHL;1.0000;0.0000;0.9697;6.8518;2648.0731;9.2475
AQNADTTGHI;1.0000;0.0000;0.9600;7.1042;3541.0295;9.4415
AQNIPGDHYW;1.0000;0.0000;0.9877;7.8712;8563.1122;10.0311
AQNKGNVLDR;3.0000;20.1578;1.0634;8.4105;27597.8178;10.0789
AQNPDSASHI;2.0000;9.5816;0.9565;7.5874;8734.7827;9.5816
AQNPDSASHL;1.0000;0.0000;0.9855;7.0687;3399.2124;9.4142
AQNPDSGSHL;3.0000;18.8328;0.9851;7.5486;10230.2657;9.4164
AQNPDSLDAV;1.0000;0.0000;1.0057;7.3461;4678.6263;9.6275
AQNPDSLNHA;1.0000;0.0000;1.0066;7.3427;4660.0904;9.6249
AQNPDSNNHL;1.0000;0.0000;1.0096;7.7556;7496.0822;9.9422
AQNPDSNSHF;1.0000;0.0000;0.9513;7.6959;6998.7314;9.8964
AQNPDSNSHI;1.0000;0.0000;0.9511;7.6992;7025.2552;9.8989
AQNPDSNSHL;2.0000;9.7316;0.9938;7.7826;10935.7435;9.7316
AQNPDSPSHV;1.0000;0.0000;0.9437;7.7556;7496.4808;9.9423
AQNPDSSGHL;1.0000;0.0000;0.9851;7.0714;3410.0884;9.4164
AQNPDSSNHL;9.0000;77.8527;0.9938;8.4358;49210.8465;9.7316
AQNPDSSSHL;28.0000;257.0661;0.9756;8.6547;111676.1248;9.5210
AQNPDSTNHF;1.0000;0.0000;0.9484;7.7813;7721.7463;9.9620
AQNPDSTSHI;1.0000;0.0000;0.9387;7.5106;5653.8239;9.7539
AQNPDTAGHI;3.0000;19.0852;0.9707;7.7128;12359.5579;9.5426
AQNPDTAGHV;1.0000;0.0000;0.9738;7.3492;4695.0985;9.6299
AQNPDTAQHL;1.0000;0.0000;1.0069;7.4128;5051.8188;9.6788
AQNPDTAQQL;1.0000;0.0000;1.0219;7.5794;6119.5951;9.8068
AQNPDTASHA;1.0000;0.0000;0.9712;7.2292;4089.0629;9.5376
AQNPDTASHV;3.0000;19.4689;0.9583;7.9624;16474.1348;9.7345
AQNPDTLEQV;1.0000;0.0000;1.0287;8.0153;10109.0768;10.1419
AQNPDTMGQV;1.0000;0.0000;1.0090;8.1655;12016.8100;10.2573
AQNPSSSNHL;1.0000;0.0000;0.9781;7.2291;4088.9662;9.5376
AQNVDSSNHA;1.0000;0.0000;0.9645;7.4570;5315.6070;9.7127
AQNYNNLLDR;2.0000;10.0754;1.0893;8.2299;18302.1084;10.0754
AQNYNNVLDR;1.0000;0.0000;1.0460;8.2601;13399.1718;10.3300
AQPGHFARNL;1.0000;0.0000;1.0043;7.0278;3242.9145;9.3828
AQPGHFDRTL;2.0000;9.5386;0.9973;7.5314;8189.8220;9.5386
AQPGHFSKAL;1.0000;0.0000;0.9910;6.8392;2610.1326;9.2379
AQPGHFSKNL;1.0000;0.0000;1.0084;7.2521;4198.5817;9.5552
AQPGHFSKTL;1.0000;0.0000;0.9895;7.0635;3378.9578;9.4103
AQPGHFSRTL;10.0000;84.1009;0.9782;7.9780;30622.4328;9.3445
AQPIWLPGWL;1.0000;0.0000;1.0098;6.9252;2881.8069;9.3040
AQPMKIKPIA;1.0000;0.0000;1.0518;8.2645;13467.7604;10.3334
AQQAYVYPAL;1.0000;0.0000;1.0383;7.3855;4895.6868;9.6578
AQQLFGTNEG;1.0000;0.0000;1.0208;7.1571;3763.3905;9.4822
AQQLWLPGWL;1.0000;0.0000;1.0275;6.7494;2353.6723;9.1689
AQQVSNIANQ;2.0000;9.8485;0.9776;7.9347;13028.5708;9.8485
AQQVWAIVGQ;1.0000;0.0000;0.9746;7.2996;4434.7389;9.5918
AQRPPGGRLG;1.0000;0.0000;1.0311;7.0918;3491.1080;9.4321
AQSAITINGW;12.0000;102.2218;0.9523;7.9900;34010.9254;9.2929
AQSAITVNGW;1.0000;0.0000;0.9572;7.0243;3229.9828;9.3802
AQSALTINGW;2.0000;9.1256;0.9718;6.9941;4411.8768;9.1256
AQSANTINGW;8.0000;66.5045;0.9726;8.0842;30950.8568;9.5006
AQSATTINGW;2.0000;9.3557;0.9551;7.2935;6227.2005;9.3557
AQSLWLPNWL;1.0000;0.0000;1.0284;6.9008;2801.7245;9.2852
AQSPDSMQHV;1.0000;0.0000;0.9758;8.0343;10332.6549;10.1565
AQSPDTASHV;1.0000;0.0000;0.9433;7.2112;4005.5791;9.5238
AQSSAVINSY;1.0000;0.0000;0.9582;7.1913;3914.6239;9.5085
AQSSITINGW;63.0000;582.7761;0.9422;8.8490;209508.5372;9.3996
AQSSQVINSY;1.0000;0.0000;0.9556;7.5889;6187.1020;9.8141
AQSSQVIQSY;8.0000;68.6164;0.9540;8.4767;48633.3840;9.8023
AQSSQVLTSY;3.0000;19.0036;0.9763;7.6597;11626.3911;9.5018
AQSSTTINGW;5.0000;37.8495;0.9438;7.8302;18266.5630;9.4624
AQSSVTINGW;1.0000;0.0000;0.9455;7.1632;3789.8689;9.4869
AQSVQVINSY;1.0000;0.0000;0.9546;7.7061;7081.4282;9.9042
AQTFPSFAKG;1.0000;0.0000;0.9707;7.0468;3314.8317;9.3975
AQTPPSGRLG;1.0000;0.0000;0.9964;6.9662;3020.8227;9.3355
AQTTDLEEIS;1.0000;0.0000;1.0257;7.6761;6840.8738;9.8812
AQTVWPVFGQ;1.0000;0.0000;0.9550;7.4787;5450.3015;9.7294
AQTYPSFAKG;1.0000;0.0000;1.0006;7.3955;4952.4436;9.6655
AQVINSYGSN;1.0000;0.0000;0.9746;7.4681;5383.8558;9.7213
AQVIQSYGSP;2.0000;9.6656;0.9669;7.6967;9906.3331;9.6656
AQVIQSYGSS;1.0000;0.0000;0.9559;7.1788;3858.6430;9.4989
AQVNPFAGLD;1.0000;0.0000;0.9941;6.9581;2992.9859;9.3293
AQVVWPFRSI;1.0000;0.0000;0.9465;7.6216;6424.3491;9.8392
AQVVWPIFGQ;2.0000;9.6667;0.9552;7.6981;9922.5858;9.6667
AQVVWPIVGQ;86.0000;829.2998;0.9560;9.4484;488089.1438;9.7565
AQVVWPVFGQ;1.0000;0.0000;0.9561;7.5106;5654.0274;9.7539
AQVVWPVVGQ;6.0000;49.2186;0.9558;8.4056;38807.4393;9.8437
AQWIHKTHAL;1.0000;0.0000;0.9955;7.1722;3829.3462;9.4938
AQWIQAAHGK;3.0000;19.0186;1.0014;7.6695;11758.1032;9.5093
AQWIQAAQGK;3.0000;19.2746;1.0178;7.8360;14243.3513;9.6373
AQWIQASHGK;4.0000;28.8481;0.9914;7.9332;18395.0078;9.6160
AQWIQASSGK;4.0000;28.6355;0.9887;7.8410;16542.5194;9.5452
AQWIQATHGK;2.0000;9.6817;0.9932;7.7176;10147.6664;9.6817
AQWIQATSGK;3.0000;19.2216;0.9910;7.8015;13688.6027;9.6108
AQWIQGLHAA;1.0000;0.0000;0.9733;6.5458;1861.7813;9.0123
AQWIQKTHFL;2.0000;9.7289;0.9999;7.7790;10891.3395;9.7289
AQWIQNAHAA;1.0000;0.0000;0.9811;7.0310;3254.8478;9.3853
AQWIQNIHAA;1.0000;0.0000;0.9716;7.1736;3835.5284;9.4949
AQWIQNIHAG;4.0000;28.4910;0.9711;7.7784;15391.2024;9.4970
AQWIQNIHAL;1.0000;0.0000;0.9881;7.0985;3517.8387;9.4371
AQWIQNIHLL;2.0000;9.3794;1.0026;7.3244;6452.9254;9.3794
AQWIQNIHSL;1.0000;0.0000;0.9780;7.2373;4127.6218;9.5439
AQWIQNIHTL;1.0000;0.0000;0.9797;7.3227;4554.0323;9.6095
AQWIQNTHAA;1.0000;0.0000;0.9736;7.2552;4213.5764;9.5576
AQWIQNTHAL;34.0000;313.4968;0.9911;8.7116;131395.5130;9.4999
AQWIQNTHAS;6.0000;48.3217;0.9593;8.1722;29663.7543;9.6643
AQWIQNTHFL;1.0000;0.0000;0.9797;7.3194;4536.8386;9.6070
AQWIQNTHTL;3.0000;19.3445;0.9809;7.8815;15008.6987;9.6723
AQWIQNTHVL;1.0000;0.0000;0.9825;7.4362;5189.9019;9.6968
AQWIQNTHYL;1.0000;0.0000;1.0058;7.6681;6778.1530;9.8750
AQWIQQIHTL;1.0000;0.0000;0.9779;7.3074;4474.5908;9.5978
AQWIQSAHGK;53.0000;500.0333;0.9914;9.0555;243733.8558;9.6160
AQWIQSLHTL;1.0000;0.0000;0.9828;6.8310;2585.4506;9.2316
AQWIQSLWAS;1.0000;0.0000;0.9793;6.9614;3004.1901;9.3318
AQWIQSSHGK;2.0000;9.7227;0.9780;7.7711;10791.8015;9.7227
AQWIQSVHGK;1.0000;0.0000;0.9796;7.5873;6175.8612;9.8129
AQWLQNTHVT;2.0000;9.7595;0.9830;7.8189;11402.8870;9.7595
AQWRQSAHGK;1.0000;0.0000;1.0191;7.6746;6828.7358;9.8800
AQWVADPLNT;1.0000;0.0000;1.0055;7.4120;5047.1495;9.6781
AQWVQGVNSA;1.0000;0.0000;0.9764;7.3112;4494.0749;9.6007
AQWVQHLHTL;1.0000;0.0000;0.9937;7.0367;3276.4055;9.3897
AQWVQNIHAT;2.0000;9.7545;0.9603;7.8124;11317.1855;9.7545
AQWVQNIHLL;1.0000;0.0000;1.0089;7.1369;3676.9666;9.4667
AQWVQNIHTI;1.0000;0.0000;0.9391;7.6539;6668.1129;9.8641
AQWVQNIHTL;1.0000;0.0000;0.9825;7.4362;5189.9019;9.6968
AQWVQNLHAG;2.0000;9.4169;1.0012;7.3732;6825.9295;9.4169
AQWVQNLHTL;5.0000;38.1178;1.0123;7.9175;20196.9309;9.5294
AQWVQNLQQS;1.0000;0.0000;1.0095;7.7724;7642.5902;9.9551
AQWVQNTHAA;1.0000;0.0000;0.9767;7.3687;4801.9089;9.6449
AQWVQNTHAL;9.0000;76.6973;0.9956;8.2479;39637.5832;9.5872
AQWVQNTHAS;1.0000;0.0000;0.9605;7.5076;5634.2731;9.7516
AQWVQNTHAV;2.0000;9.8417;0.9604;7.9259;12897.3794;9.8417
AQWVQNTHFL;2.0000;9.6942;0.9826;7.7340;10340.6151;9.6942
AQWVQNTHFM;1.0000;0.0000;0.9744;8.1578;11910.6431;10.2514
AQWVQNTHVL;1.0000;0.0000;0.9844;7.5497;5914.5566;9.7840
AQWVQSIHTL;2.0000;9.4861;0.9648;7.4632;7571.3465;9.4861
AQWVQSIQAS;1.0000;0.0000;0.9584;7.3184;4531.8040;9.6062
AQYSDFLTFQ;1.0000;0.0000;0.9892;7.3186;4532.6312;9.6064
ARAGHLVHVA;1.0000;0.0000;0.9618;6.4655;1697.5070;8.9507
ARAHERTPLA;1.0000;0.0000;1.0422;7.3629;4769.8282;9.6404
ARDAIISHLN;3.0000;18.6425;0.9810;7.4248;8871.3552;9.3212
ARDALISHLN;2.0000;9.1539;0.9973;7.0310;4603.1476;9.1539
ARDFTTQAAL;1.0000;0.0000;0.9884;6.8651;2688.9498;9.2578
ARDVDSSSHL;1.0000;0.0000;0.9750;7.1747;3840.3777;9.4957
ARDYTTQSAL;2.0000;9.6325;1.0136;7.6537;9427.4608;9.6325
ARFIGLAADV;1.0000;0.0000;0.9647;6.4205;1611.7008;8.9160
ARFIGLAHYV;1.0000;0.0000;0.9809;6.7483;2350.6491;9.1680
ARFIGLVHFA;1.0000;0.0000;0.9459;6.3996;1573.3657;8.9000
ARFSNFSGWL;2.0000;9.2324;0.9737;7.1331;5177.6627;9.2324
ARFSNHEAWL;1.0000;0.0000;1.0228;7.3597;4752.1649;9.6379
ARFSNYEAWL;78.0000;757.3296;1.0510;9.5088;498280.1558;9.8354
ARFSNYESWL;1.0000;0.0000;1.0383;7.7555;7495.5404;9.9422
ARFSNYSAWL;2.0000;9.4983;1.0070;7.4791;7710.8894;9.4983
ARFSNYSGWL;3.0000;19.0009;1.0066;7.6580;11603.3415;9.5005
ARFSNYTAWL;1.0000;0.0000;1.0103;7.2634;4253.7374;9.5640
ARFSNYTGWL;1.0000;0.0000;1.0099;7.2662;4267.3475;9.5661
ARFSNYTIWL;1.0000;0.0000;0.9997;7.4060;5012.6247;9.6736
ARFSNYVAWL;3.0000;19.1769;1.0125;7.7724;13238.2116;9.5885
ARGEYVRWNN;1.0000;0.0000;1.0400;8.5714;19174.8635;10.5693
ARGGGLGPVN;1.0000;0.0000;0.9874;6.5243;1816.2839;8.9958
ARGGHVRWND;1.0000;0.0000;1.0102;7.7181;7179.4708;9.9134
ARGPKTTTWI;6.0000;49.4228;0.9837;8.4587;41255.1520;9.8846
ARGPQTTTWI;3.0000;19.5018;0.9626;7.9838;16885.2483;9.7509
ARGQHVGWDN;4.0000;29.5364;0.9996;8.2318;25939.0941;9.8455
ARGQHVRWDN;3.0000;20.4338;0.9989;8.5900;33933.1028;10.2169
ARGQRVDWSN;1.0000;0.0000;1.0021;8.0207;10171.9447;10.1460
ARGQRVGWDN;1.0000;0.0000;1.0233;7.8846;8696.9577;10.0414
ARGSKFMPDK;1.0000;0.0000;1.0654;8.3842;15456.9394;10.4254
ARGSKLIPDK;1.0000;0.0000;1.0566;7.6626;6735.1527;9.8708
ARGSKLMPDK;90.0000;913.1902;1.1099;10.1240;1086838.4854;10.2606
ARGSRLMPDK;3.0000;20.3897;1.0978;8.5614;32832.2494;10.1949
ARGTKLIPDK;1.0000;0.0000;1.0590;7.7480;7430.9382;9.9364
ARGTKLMPDK;1.0000;0.0000;1.1109;8.2551;13323.5115;10.3262
ARHQVHVSLP;1.0000;0.0000;0.9774;7.3549;4726.2624;9.6343
ARIIDHKEAI;1.0000;0.0000;1.0136;7.7625;7556.4004;9.9476
ARIKDPLHVR;1.0000;0.0000;1.0355;7.9227;9086.0029;10.0706
ARILDHKEAI;2.0000;9.7803;1.0464;7.8459;11762.5417;9.7803
ARLVGLAHFA;1.0000;0.0000;0.9527;6.0426;1043.1192;8.6256
ARLVGLAHFS;61.0000;523.9375;0.9545;7.9668;74660.0253;8.7323
ARLVGLAHFT;4.0000;26.3938;0.9609;6.8689;5401.5007;8.7979
ARLVGLSHFS;1.0000;0.0000;0.9548;6.3203;1436.0913;8.8390
ARLVGLTHFA;1.0000;0.0000;0.9609;6.2668;1350.3746;8.7979
ARLVGLTHFS;2.0000;8.9046;0.9606;6.7067;3168.8989;8.9046
ARLVGLTHFT;2.0000;8.9703;0.9662;6.7921;3496.2671;8.9703
ARLVGLVHFA;1.0000;0.0000;0.9640;6.2987;1400.8501;8.8224
ARLVGLVHFS;9.0000;71.4332;0.9635;7.3918;14793.0710;8.9291
ARLVGLVHFT;3.0000;17.9896;0.9691;7.0001;5440.4305;8.9948
ARLVGVTHFA;1.0000;0.0000;0.9585;6.5980;1977.2484;9.0525
ARMLAHKEAV;1.0000;0.0000;1.0965;7.7743;7659.1488;9.9566
ARMLDHIEAI;1.0000;0.0000;1.0571;7.6231;6435.8034;9.8404
ARMLDHKEAI;38.0000;376.2921;1.1003;9.6318;400709.6711;10.1701
ARMLDHKEAL;1.0000;0.0000;1.1273;7.8343;8207.3402;10.0027
ARMLEHKEAI;28.0000;278.4557;1.1259;9.6854;365850.7673;10.3132
ARMLEHKEAL;3.0000;20.2917;1.1542;8.4976;30508.6792;10.1459
ARMLEQKEAI;1.0000;0.0000;1.1420;8.4047;15827.8110;10.4412
ARMLQHKEAI;1.0000;0.0000;1.1010;8.0583;10622.2050;10.1749
ARNLAKGPST;1.0000;0.0000;1.0268;7.1944;3928.6775;9.5109
ARNSRLIPDK;5.0000;40.4811;1.0496;8.6862;48935.8349;10.1203
ARNSRLVPDK;1.0000;0.0000;1.0503;8.1007;11153.7277;10.2075
ARPGHFSRTI;30.0000;277.8145;0.9617;8.7612;130677.9648;9.5798
ARPGHFSRTL;4.0000;28.2375;0.9894;7.6684;13561.1745;9.4125
ARSLAKGPST;1.0000;0.0000;1.0019;6.9204;2865.6974;9.3003
ARSSKLIPDK;3.0000;19.9507;1.0444;8.2758;23632.2647;9.9753
ARSSRLIPDK;84.0000;822.5001;1.0328;9.6375;599680.9626;9.9096
ARSSRLVNDK;2.0000;10.0408;1.0417;8.1849;17378.0773;10.0408
ARSSRLVPDK;3.0000;19.9938;1.0354;8.3038;24407.6108;9.9969
ARTGHLVHVA;1.0000;0.0000;0.9637;6.6898;2197.5148;9.1230
ARVIVDKDPV;2.0000;10.2717;0.9690;8.4852;24557.2013;10.2717
ARVIVDNDPV;1.0000;0.0000;0.9513;8.0256;10229.4177;10.1498
ARVLDHKEAI;1.0000;0.0000;1.0512;7.6584;6702.4598;9.8675
ARVLEHKEAI;2.0000;10.0106;1.0762;8.1456;16609.7819;10.0106
ARVLETKEAL;2.0000;9.8381;1.1006;7.9211;12826.7911;9.8381
ARVLGTKEAL;1.0000;0.0000;1.0534;7.0454;3309.3817;9.3964
ARVVGLAHFS;3.0000;17.9737;0.9536;6.9898;5376.3352;8.9869
ARVVGLAHFT;4.0000;27.1575;0.9585;7.2001;7908.9949;9.0525
ARWSTLTLNS;2.0000;9.3031;0.9954;7.2251;5756.1757;9.3031
ASAADIPLPH;1.0000;0.0000;0.9630;6.6177;2022.4782;9.0676
ASAADVTNLA;1.0000;0.0000;0.9611;6.4258;1621.5866;8.9201
ASAAYLPGWL;1.0000;0.0000;0.9807;6.2845;1378.0789;8.8115
ASAGGSIRAL;2.0000;8.5270;0.9293;6.2153;1799.7474;8.5270
ASAHGAIFMI;1.0000;0.0000;0.9488;6.5244;1816.6150;8.9959
ASALCFLGSY;2.0000;9.4695;1.0584;7.4416;7385.2997;9.4695
ASANTINGWL;1.0000;0.0000;0.9737;6.7084;2245.1022;9.1373
ASAPGLTAPN;1.0000;0.0000;0.9674;6.4927;1751.4017;8.9715
ASAPGSTAPG;2.0000;8.8208;0.9317;6.5975;2794.7076;8.8208
ASAPSLTAPD;1.0000;0.0000;0.9623;6.6071;1998.0722;9.0595
ASAPSSTAPG;2.0000;8.9253;0.9290;6.7336;3268.6848;8.9253
ASAPVNIAYS;1.0000;0.0000;0.9642;7.0106;3179.3705;9.3696
ASAQVVWPIV;1.0000;0.0000;0.9439;7.2524;4199.9111;9.5555
ASASDSIWLP;1.0000;0.0000;0.9554;6.6803;2173.6899;9.1157
ASASQVFGGD;1.0000;0.0000;0.9404;6.5451;1860.2738;9.0118
ASAVGTSILA;1.0000;0.0000;0.9102;5.9059;891.2034;8.5205
ASAVKAFFEK;1.0000;0.0000;1.0239;7.4715;5405.1591;9.7239
ASAYGLIFLG;1.0000;0.0000;0.9351;5.8417;827.7031;8.4711
ASCAVNIAYS;1.0000;0.0000;1.0691;7.9603;9488.3278;10.0996
ASDFELNSIN;2.0000;9.6355;1.0025;7.6575;9469.5912;9.6355
ASDPDTANHV;1.0000;0.0000;0.9576;7.4789;5451.4608;9.7296
ASDPDTSNHI;1.0000;0.0000;0.9381;7.5043;5612.7258;9.7490
ASDPTTRRIW;2.0000;10.0518;0.9616;8.1992;17666.8465;10.0518
ASDSIWLPGW;1.0000;0.0000;0.9733;6.9159;2851.1585;9.2969
ASDYIAGPHF;1.0000;0.0000;0.9595;6.9671;3024.1946;9.3362
ASEVGLNPST;1.0000;0.0000;0.9940;7.1094;3562.2432;9.4455
ASFIICGAFA;1.0000;0.0000;1.0043;7.0884;3477.3121;9.4294
ASGAGTAVLT;1.0000;0.0000;0.9149;5.8514;837.0777;8.4787
ASGFTDSYQL;1.0000;0.0000;0.9785;6.9233;2875.4957;9.3025
ASGISHITGG;1.0000;0.0000;0.8987;6.1040;1119.5931;8.6728
ASGITNEFQL;3.0000;18.7816;0.9930;7.5153;9845.4255;9.3908
ASGITNELEL;1.0000;0.0000;1.0337;7.0036;3153.8676;9.3642
ASGITNELQL;8.0000;64.5819;1.0095;7.7268;20511.7267;9.2260
ASGITNETEL;1.0000;0.0000;1.0203;7.3029;4451.5671;9.5943
ASGITPFFTL;1.0000;0.0000;0.9238;6.3695;1519.8180;8.8768
ASGITSELQL;65.0000;576.9828;0.9826;8.3626;121565.2855;9.0154
ASGITTEFEL;1.0000;0.0000;0.9969;7.0294;3248.8125;9.3840
ASGITTEFQL;2.0000;9.2458;0.9736;7.1505;5282.3040;9.2458
ASGITTELQL;2.0000;9.0810;0.9883;6.9361;4126.8850;9.0810
ASGIVNELQL;1.0000;0.0000;1.0124;6.8556;2659.8035;9.2505
ASGIVNEQQL;1.0000;0.0000;1.0159;7.3283;4583.4879;9.6138
ASGKAIYGFD;1.0000;0.0000;0.9894;6.9546;2980.8522;9.3266
ASGKALYGFD;2.0000;9.1592;1.0038;7.0379;4640.0928;9.1592
ASGKALYGFN;2.0000;9.1759;1.0065;7.0596;4757.0520;9.1759
ASGKAMYGMD;1.0000;0.0000;1.1001;7.9722;9619.0759;10.1087
ASGKAVYEFN;1.0000;0.0000;1.0324;7.6644;6749.2559;9.8722
ASGKAVYNFN;1.0000;0.0000;1.0108;7.4998;5584.2829;9.7457
ASGKAVYQFN;1.0000;0.0000;1.0090;7.4846;5486.8695;9.7339
ASGKTLYGTT;1.0000;0.0000;0.9934;6.8791;2732.6039;9.2685
ASGKVMYGLD;1.0000;0.0000;1.0659;7.5034;5607.5359;9.7484
ASGLHTTTLI;1.0000;0.0000;0.9277;6.1153;1134.2502;8.6815
ASGLRLNFHI;1.0000;0.0000;0.9731;6.4808;1727.5678;8.9624
ASGPVNIATS;2.0000;9.1690;0.9364;7.0506;4708.3515;9.1690
ASGPVNIAYP;1.0000;0.0000;0.9775;7.2303;4094.2730;9.5385
ASGPVNIAYS;6.0000;46.8587;0.9638;7.7915;19137.2599;9.3717
ASGPVNISTS;4.0000;27.8271;0.9274;7.4905;11048.9973;9.2757
ASGPVNISYS;3.0000;18.9569;0.9532;7.6293;11227.2586;9.4785
ASGTGNFFSL;1.0000;0.0000;0.9274;6.2014;1252.4368;8.7477
ASGVGNFFSA;1.0000;0.0000;0.9205;6.3084;1416.5847;8.8299
ASGVSHITGG;1.0000;0.0000;0.9062;6.2176;1275.9197;8.7601
ASGVTHITGG;1.0000;0.0000;0.9109;6.3029;1407.7308;8.8257
ASGYTNEFQL;1.0000;0.0000;1.0253;7.3836;4884.5942;9.6563
ASHAFGTAEG;1.0000;0.0000;0.9466;6.3940;1563.2926;8.8957
ASHAFGTSEG;1.0000;0.0000;0.9440;6.5328;1834.2743;9.0024
ASHFGHIAII;1.0000;0.0000;0.8968;6.2483;1321.9348;8.7837
ASHFGHLAII;14.0000;112.0132;0.9087;7.1768;14404.3780;8.6164
ASHFGHLAVI;2.0000;8.7037;0.9169;6.4452;2345.0893;8.7037
ASHFGQLAII;61.0000;524.6646;0.9266;7.9825;76027.5945;8.7444
ASHFGQLAVI;3.0000;17.6633;0.9347;6.7878;4261.1384;8.8317
ASHFGQLSII;2.0000;8.8511;0.9245;6.6371;2924.7940;8.8511
ASHFGQLTVI;1.0000;0.0000;0.9362;6.5350;1838.7577;9.0040
ASHFVWALSL;2.0000;8.7491;0.9406;6.5043;2510.0959;8.7491
ASHGKALYGF;2.0000;9.0361;0.9857;6.8777;3858.5149;9.0361
ASHGKSLYGF;1.0000;0.0000;0.9840;6.7155;2263.6753;9.1428
ASHGKTAYGF;1.0000;0.0000;0.9770;6.8760;2723.0752;9.2662
ASHGKVLYGL;1.0000;0.0000;1.0035;6.6184;2024.1686;9.0682
ASHHFFVGIT;1.0000;0.0000;0.9001;6.5828;1942.9007;9.0408
ASHIFGTSDG;1.0000;0.0000;0.9162;6.4892;1744.4522;8.9689
ASHIFSTSQG;1.0000;0.0000;0.9104;6.6316;2055.2478;9.0783
ASHLFGTSEG;1.0000;0.0000;0.9544;6.4577;1682.3447;8.9447
ASHLFGTSTG;1.0000;0.0000;0.9132;6.1045;1120.2282;8.6732
ASHLFSTSQG;1.0000;0.0000;0.9290;6.4139;1599.6330;8.9110
ASHLGQLAII;1.0000;0.0000;0.9340;5.9828;973.7331;8.5796
ASHVFGTAQG;4.0000;26.8628;0.9285;7.0723;6826.9496;8.9543
ASIASDYIAG;1.0000;0.0000;0.9449;6.5225;1812.5159;8.9944
ASIFMIRDEG;1.0000;0.0000;1.0229;7.7481;7431.7791;9.9365
ASIFMSILAC;1.0000;0.0000;1.0725;7.6598;6713.4982;9.8686
ASIFMVRDYN;3.0000;20.5404;1.0037;8.6594;36754.5449;10.2702
ASIKASAGGS;2.0000;8.7571;0.9341;6.5147;2540.5518;8.7571
ASIVVAHHMY;1.0000;0.0000;0.9784;7.4711;5402.2739;9.7235
ASKVRVIVDK;1.0000;0.0000;0.9898;8.1475;11770.9025;10.2435
ASLAANSLPG;1.0000;0.0000;0.9472;5.9764;966.6465;8.5747
ASLAAQNIPG;1.0000;0.0000;0.9671;6.4529;1672.9579;8.9409
ASLALFAGWL;3.0000;16.4246;0.9198;5.9820;1685.0605;8.2123
ASLFLFAGWL;3.0000;16.6387;0.9248;6.1213;1978.1871;8.3194
ASLFLGFHTL;55.0000;452.7144;0.9197;7.4681;39929.2556;8.3836
ASLFLGFHVL;1.0000;0.0000;0.9229;5.7596;753.1217;8.4081
ASLGAACSLV;1.0000;0.0000;1.0247;6.7694;2408.4305;9.1842
ASLGFRFPCD;2.0000;10.1002;1.0915;8.2621;18994.6493;10.1002
ASLGTYLPNW;1.0000;0.0000;1.0132;6.9216;2869.6862;9.3012
ASLGVATSLV;1.0000;0.0000;0.9262;5.9443;931.5167;8.5500
ASLGVITSLV;59.0000;502.2581;0.9271;7.8577;64764.5939;8.6596
ASLGVITSVV;1.0000;0.0000;0.9233;6.4181;1607.2828;8.9142
ASLGVVTSLV;5.0000;34.9875;0.9357;6.8994;6254.8749;8.7469
ASLLMMAAFA;1.0000;0.0000;1.0161;6.5050;1776.3775;8.9810
ASLMLFAGWF;7.0000;53.2590;0.9818;7.2141;10633.1828;8.8765
ASLSVVTSLV;1.0000;0.0000;0.9343;6.3365;1463.1374;8.8515
ASLVAHHMGA;1.0000;0.0000;0.9743;6.5120;1790.8232;8.9864
ASLVRWRDKP;1.0000;0.0000;1.0458;8.0596;10637.5204;10.1759
ASLYLTDIAH;1.0000;0.0000;0.9766;6.5433;1856.6067;9.0105
ASLYTHHQYI;4.0000;28.8773;0.9882;7.9459;18665.0786;9.6258
ASMTLFAGWL;1.0000;0.0000;0.9884;6.4540;1675.0723;8.9418
ASNAGRGLWL;1.0000;0.0000;0.9877;6.3423;1473.0389;8.8560
ASNASAAYLP;1.0000;0.0000;0.9788;6.5368;1842.6367;9.0054
ASNPLMSFTV;2.0000;9.6060;0.9947;7.6192;9060.6439;9.6060
ASNPVDIAYS;3.0000;19.3407;0.9684;7.8790;14965.4982;9.6703
ASNPVNIAYS;2.0000;9.6870;0.9708;7.7245;10228.4813;9.6870
ASPAFYAGQS;1.0000;0.0000;0.9629;6.7387;2324.7985;9.1606
ASPALSAGQS;1.0000;0.0000;0.9400;6.1751;1215.0616;8.7274
ASPAYSASQS;1.0000;0.0000;0.9570;6.8743;2717.6544;9.2648
ASPEVSNFMP;1.0000;0.0000;0.9988;8.1022;11172.7202;10.2087
ASPHPQGLGP;1.0000;0.0000;0.9806;6.8427;2620.6244;9.2406
ASQAIWLPGW;1.0000;0.0000;0.9798;6.7834;2447.7430;9.1950
ASQALAQDPT;1.0000;0.0000;0.9900;6.9077;2824.2908;9.2905
ASQFNESSTY;1.0000;0.0000;0.9763;7.7336;7308.6704;9.9253
ASQIFPSLAG;1.0000;0.0000;0.9394;6.3181;1432.5858;8.8374
ASQSIWLPGW;1.0000;0.0000;0.9741;6.9223;2872.0356;9.3017
ASQSVWLPGW;1.0000;0.0000;0.9797;7.0358;3273.0517;9.3890
ASQTLWLPGW;2.0000;9.2001;0.9962;7.0910;4932.5585;9.2001
ASQTTTAIWN;2.0000;9.5259;0.9454;7.5149;8035.7366;9.5259
ASQVFGGDVV;1.0000;0.0000;0.9455;6.9184;2859.3550;9.2988
ASQVIGSYGS;3.0000;18.3908;0.9467;7.2611;7347.6081;9.1954
ASQVINSYGS;2.0000;9.5106;0.9577;7.4951;7854.2983;9.5106
ASQVIQSHGS;1.0000;0.0000;0.9305;6.9218;2870.4310;9.3014
ASQVIQSYGS;79.0000;740.9126;0.9559;9.0764;304832.8174;9.4989
ASQVITSYGS;1.0000;0.0000;0.9409;7.0054;3160.5128;9.3656
ASRFPKFSQG;7.0000;58.2322;0.9858;8.2925;36800.8794;9.7054
ASRFPKFSRG;1.0000;0.0000;0.9966;7.5358;5820.4662;9.7733
ASRFPRFSQG;1.0000;0.0000;0.9747;7.3619;4764.4966;9.6397
ASRGESVRWN;3.0000;20.1805;1.0154;8.4253;28070.6016;10.0903
ASRGETVNWG;1.0000;0.0000;1.0077;7.5503;5918.6023;9.7845
ASRGETVRWD;1.0000;0.0000;1.0114;8.0119;10069.6744;10.1393
ASRGEYVRWN;15.0000;145.0208;1.0346;9.4734;209800.9829;10.3586
ASRGIYHTIS;1.0000;0.0000;0.9500;7.0725;3414.2118;9.4172
ASRGQHIGWN;1.0000;0.0000;0.9815;7.2638;4255.2685;9.5642
ASRGQHVGWD;1.0000;0.0000;0.9827;7.3557;4730.1921;9.6348
ASRGQRVGWD;1.0000;0.0000;1.0078;7.6106;6343.8270;9.8308
ASRGVHVGWD;2.0000;9.5261;0.9695;7.5152;8038.3908;9.5261
ASRGVHVGWE;1.0000;0.0000;0.9929;7.4004;4980.1087;9.6692
ASRPVNICYS;1.0000;0.0000;1.0740;8.8020;25006.7238;10.7465
ASSASQTLWL;1.0000;0.0000;0.9560;6.3374;1464.7721;8.8522
ASSAYGLIFL;2.0000;8.5757;0.9380;6.2788;1936.1617;8.5757
ASSGKALYGF;3.0000;17.9305;0.9790;6.9616;5204.9089;8.9652
ASSGKAMYGF;1.0000;0.0000;1.0234;7.2093;3996.7844;9.5224
ASSIGTSAVV;1.0000;0.0000;0.9047;6.3759;1531.1156;8.8818
ASSININGWL;1.0000;0.0000;0.9646;6.7656;2397.9186;9.1813
ASSKIWLPGW;1.0000;0.0000;0.9965;7.0962;3508.5735;9.4354
ASSLLFHVAW;4.0000;26.2472;0.9406;6.8053;5020.1927;8.7491
ASSNIWLPGW;1.0000;0.0000;0.9759;6.9376;2923.0255;9.3135
ASSPSLTAPD;1.0000;0.0000;0.9576;6.7460;2344.4187;9.1662
ASSPVNIAFS;1.0000;0.0000;0.9254;6.8007;2496.9339;9.2083
ASSPVNIAYS;1.0000;0.0000;0.9536;7.1494;3730.4834;9.4763
ASSPVNISYS;1.0000;0.0000;0.9396;7.2883;4377.1264;9.5830
ASSPVNVAYS;1.0000;0.0000;0.9568;7.2630;4251.3627;9.5636
ASSSASLAAQ;1.0000;0.0000;0.9199;5.9554;943.5447;8.5586
ASSSAVWGGD;1.0000;0.0000;0.9373;6.5187;1804.7301;8.9916
ASSSSSATQA;1.0000;0.0000;0.9129;6.3936;1562.6302;8.8954
ASSTSITWGG;1.0000;0.0000;0.9135;6.4624;1691.4563;8.9483
ASSTSPATAA;1.0000;0.0000;0.9165;6.2983;1400.2432;8.8221
ASSTYLMGWL;1.0000;0.0000;1.0257;6.9415;2936.4030;9.3165
ASTAALYPNG;1.0000;0.0000;0.9842;6.6250;2039.4980;9.0732
ASTAGQSVWL;1.0000;0.0000;0.9543;6.5326;1833.7508;9.0022
ASTAWPNYGN;3.0000;19.4680;0.9959;7.9618;16462.4423;9.7340
ASTGVITSLV;1.0000;0.0000;0.9208;6.3862;1549.3692;8.8897
ASTSFTWGGN;1.0000;0.0000;0.9355;6.7332;2310.1177;9.1564
ASTSLTWGGA;1.0000;0.0000;0.9287;6.1059;1122.0000;8.6742
ASTSLTWGGD;2.0000;8.9750;0.9505;6.7982;3520.8852;8.9750
ASTSLTWGGG;30.0000;251.6147;0.9285;7.5858;33767.7223;8.6764
ASTSLTWGGI;2.0000;8.7838;0.9280;6.5495;2644.3417;8.7838
ASTSLTWGGS;1.0000;0.0000;0.9278;6.2447;1316.4880;8.7810
ASTSLTWGGV;1.0000;0.0000;0.9358;6.3620;1506.7824;8.8711
ASTSPSWGGD;3.0000;18.4810;0.9446;7.3197;7860.8323;9.2405
ASTSPTWGGS;1.0000;0.0000;0.9290;6.6756;2161.9150;9.1121
ASTSVTWGGG;1.0000;0.0000;0.9247;6.4399;1648.1138;8.9309
ASTTGAAWLP;1.0000;0.0000;0.9485;6.3200;1435.6678;8.8388
ASVAAQQLWL;1.0000;0.0000;0.9848;6.4892;1744.4429;8.9689
ASVADIPLPH;1.0000;0.0000;0.9643;6.8738;2716.0730;9.2645
ASVAFGGDVV;3.0000;17.9864;0.9323;6.9980;5427.4037;8.9932
ASVASSKIWL;1.0000;0.0000;0.9682;6.7609;2385.0203;9.1777
ASVFLFAGWL;1.0000;0.0000;0.9329;5.9754;965.5012;8.5739
ASVFLSLMAG;1.0000;0.0000;0.9682;6.2530;1329.0290;8.7873
ASVGAKVFSS;1.0000;0.0000;0.9432;6.7199;2275.0088;9.1462
ASVGTICSLV;4.0000;29.1622;1.0344;8.0695;21518.6832;9.7207
ASVGTICSMV;1.0000;0.0000;1.0665;8.1923;12392.9452;10.2779
ASVGTITSLV;1.0000;0.0000;0.9208;6.3862;1549.3692;8.8897
ASVGTITSMI;1.0000;0.0000;0.9462;6.9975;3131.9213;9.3596
ASVGVLCSLT;1.0000;0.0000;1.0467;7.2497;4187.0861;9.5534
ASVINSYGSA;1.0000;0.0000;0.9489;6.7965;2484.7353;9.2050
ASVLLFAGWL;1.0000;0.0000;0.9355;5.7610;754.3128;8.4092
ASVLLIAGWL;1.0000;0.0000;0.9357;5.7643;757.1715;8.4117
ASVLYAQMSN;2.0000;9.7339;1.0378;7.7855;10972.9111;9.7339
ASVMAELYPS;1.0000;0.0000;1.0550;7.6072;6319.1025;9.8282
ASVMLFAGWL;1.0000;0.0000;0.9915;6.4858;1737.6846;8.9663
ASVSQVFGGD;1.0000;0.0000;0.9404;6.8012;2498.2418;9.2086
ASWGGDIVAV;1.0000;0.0000;0.9442;6.6397;2074.5142;9.0846
ASWLHLQPKW;2.0000;9.6424;1.0369;7.6665;9568.0846;9.6424
ASYAFGADTV;1.0000;0.0000;0.9563;6.7181;2270.3789;9.1448
ASYAFGGDIV;2.0000;9.0842;0.9518;6.9403;4146.5798;9.0842
ASYAFGGDVI;2.0000;9.0842;0.9518;6.9403;4146.5798;9.0842
ASYAFGGDVV;1.0000;0.0000;0.9585;6.7528;2362.7787;9.1714
ASYAFGGETI;1.0000;0.0000;0.9730;6.7936;2476.4089;9.2028
ASYAFGGEVV;1.0000;0.0000;0.9824;6.9390;2927.6745;9.3145
ASYAFGGGIV;1.0000;0.0000;0.9319;6.2507;1325.6181;8.7856
ASYGFDVLLS;1.0000;0.0000;0.9728;6.4825;1731.0257;8.9637
ASYPVDITFS;1.0000;0.0000;0.9371;7.3525;4713.0475;9.6324
ATAADIPLPH;1.0000;0.0000;0.9677;6.7031;2231.4136;9.1332
ATAAGNQVWL;1.0000;0.0000;0.9827;6.6678;2142.5571;9.1061
ATAAGNSIYL;1.0000;0.0000;0.9647;6.4118;1595.6787;8.9094
ATAASLGTYL;1.0000;0.0000;0.9490;6.0055;999.4972;8.5971
ATAFLFAGWL;1.0000;0.0000;0.9273;5.8047;793.2156;8.4427
ATAGTSLAWG;1.0000;0.0000;0.9280;5.9670;956.2441;8.5675
ATAGTSLTWG;1.0000;0.0000;0.9346;6.1913;1237.9101;8.7399
ATAHDFEMHD;1.0000;0.0000;1.0128;7.9129;8984.4429;10.0631
ATAHDFENHD;1.0000;0.0000;0.9826;7.6760;6840.0864;9.8811
ATAHDFESHD;73.0000;696.2726;0.9678;9.2653;364223.8969;9.6705
ATAHDFETHD;3.0000;19.4722;0.9681;7.9645;16514.4088;9.7361
ATAHDLEAHD;3.0000;18.7979;1.0052;7.5259;9966.4810;9.3989
ATAHDLESHD;1.0000;0.0000;0.9978;7.1876;3898.0243;9.5057
ATAHHFESHD;1.0000;0.0000;0.9546;7.2418;4148.9585;9.5473
ATAIGALVMA;1.0000;0.0000;0.9667;6.2779;1367.7249;8.8064
ATAIGGLFMA;1.0000;0.0000;0.9567;6.1639;1199.4446;8.7188
ATAIGGLVMA;2.0000;8.8086;0.9666;6.5817;2744.2028;8.8086
ATANDFETND;1.0000;0.0000;0.9961;7.8511;8367.1427;10.0156
ATAPGAIAST;1.0000;0.0000;0.9187;6.1660;1202.3677;8.7204
ATAPGATAGT;1.0000;0.0000;0.9248;6.1116;1129.3441;8.6786
ATAPGATAST;17.0000;140.5309;0.9239;7.4781;22454.9535;8.7832
ATAPGATTST;9.0000;71.6443;0.9253;7.4261;15389.5499;8.9555
ATAPGVTAPG;2.0000;8.9765;0.9445;6.8002;3529.1181;8.9765
ATAPNALATA;1.0000;0.0000;0.9540;6.2196;1278.8577;8.7616
ATAPWVGGTS;1.0000;0.0000;0.9416;6.6540;2108.8623;9.0955
ATASTSFTWG;1.0000;0.0000;0.9176;6.5418;1853.2197;9.0093
ATASTSLTWG;29.0000;247.6449;0.9333;7.7898;41987.8869;8.8445
ATASTSVTWG;1.0000;0.0000;0.9233;6.6586;2119.9849;9.0990
ATASVAFGGD;3.0000;17.5437;0.9253;6.7100;3895.8046;8.7718
ATASYAFGAD;1.0000;0.0000;0.9526;6.4620;1690.5994;8.9479
ATASYAFGGD;4.0000;26.8502;0.9523;7.0668;6784.0363;8.9501
ATASYAFGGE;2.0000;9.0932;0.9763;6.9520;4202.9852;9.0932
ATDYATQLCI;3.0000;20.5305;1.1052;8.6529;36482.3233;10.2652
ATDYATQLSL;11.0000;92.0125;1.0002;7.8329;27177.7382;9.2012
ATDYATSLCL;1.0000;0.0000;1.0996;7.6994;7026.5833;9.8990
ATDYGTQLSL;53.0000;478.5757;1.0000;8.5186;131366.2599;9.2034
ATDYMTVLGL;1.0000;0.0000;1.0416;7.1637;3792.3975;9.4873
ATDYPTMLSL;1.0000;0.0000;1.0468;7.3994;4974.6810;9.6685
ATDYPTQLSI;1.0000;0.0000;0.9862;7.3650;4781.1974;9.6420
ATDYPTQLSL;7.0000;56.8481;1.0131;7.9924;26048.9934;9.4747
ATDYPTVLGL;1.0000;0.0000;1.0027;6.8697;2703.4389;9.2613
ATFELFGKPG;1.0000;0.0000;1.0140;7.0155;3197.4725;9.3734
ATFGAVRKPG;1.0000;0.0000;0.9951;7.1160;3589.4533;9.4506
ATFIMCGAFA;1.0000;0.0000;1.0693;7.6809;6878.8359;9.8849
ATFWALNTVG;1.0000;0.0000;0.9610;6.6337;2060.1891;9.0799
ATGALIFAAL;1.0000;0.0000;0.8997;5.4363;519.0064;8.1595
ATGALIMAAL;1.0000;0.0000;0.9589;5.9467;934.0963;8.5519
ATGALYLTDI;1.0000;0.0000;0.9764;6.4005;1575.0020;8.9007
ATGFMFLIAW;1.0000;0.0000;0.9790;6.6721;2153.3031;9.1094
ATGFMFLIFW;1.0000;0.0000;0.9755;6.8114;2527.8827;9.2165
ATGFMFLIPR;1.0000;0.0000;1.0070;7.1421;3699.2355;9.4707
ATGFMFLISW;91.0000;829.4554;0.9755;8.7700;229916.7523;9.2162
ATGGFVHGGI;1.0000;0.0000;0.9081;6.0819;1091.4765;8.6558
ATGLVAKAAS;2.0000;8.7434;0.9566;6.4969;2489.0104;8.7434
ATGLYMHNDA;1.0000;0.0000;1.0466;7.4024;4991.6912;9.6708
ATGNDFESHD;2.0000;9.8123;0.9822;7.8876;12341.8596;9.8123
ATGPVNIATS;1.0000;0.0000;0.9395;6.8350;2597.3774;9.2346
ATGRFFQVIG;1.0000;0.0000;0.9498;6.8682;2698.7428;9.2602
ATGTLWLTDI;1.0000;0.0000;0.9664;6.5084;1783.4130;8.9836
ATHFGHLAII;4.0000;26.0461;0.9143;6.7181;4540.6979;8.6820
ATHFGHVAII;2.0000;8.9366;0.9073;6.7483;3324.2942;8.9366
ATHGKALYGF;1.0000;0.0000;0.9915;6.6621;2128.5622;9.1017
ATHGKTLYGF;1.0000;0.0000;0.9939;6.8863;2755.5390;9.2741
ATHVFNTSEG;1.0000;0.0000;0.9576;7.2844;4357.8352;9.5801
ATIADMPMPH;1.0000;0.0000;1.0268;8.0776;10860.9678;10.1898
ATIAGNQVWL;1.0000;0.0000;0.9790;6.8104;2524.7997;9.2157
ATIFMVRDYD;1.0000;0.0000;0.9974;8.2461;13184.8368;10.3192
ATITNSLHMQ;1.0000;0.0000;0.9999;7.4236;5115.1423;9.6871
ATIVEQLSFS;2.0000;9.3749;0.9692;7.3185;6409.1054;9.3749
ATKAGSSVWL;1.0000;0.0000;0.9767;6.7065;2240.1706;9.1359
ATKATVISTL;1.0000;0.0000;0.9622;6.7842;2449.8771;9.1956
ATKFPKFSQA;10.0000;88.5112;0.9984;8.6155;63798.7459;9.8346
ATKFPKFSQD;10.0000;91.2178;0.9888;9.0068;100101.5714;10.1353
ATKFPKFSQG;5.0000;39.3468;0.9978;8.3173;32001.4369;9.8367
ATKFPKFSQS;1.0000;0.0000;0.9804;7.7544;7485.7635;9.9413
ATKFPSFNQG;2.0000;9.7148;0.9778;7.7607;10664.2791;9.7148
ATKFPSFSQG;3.0000;19.0084;0.9603;7.6628;11668.2772;9.5042
ATKGHDGLFE;1.0000;0.0000;1.0235;7.1428;3701.9783;9.4712
ATKLFPKFSQ;3.0000;19.5537;1.0186;8.0176;17554.3241;9.7769
ATKVFPSFSK;1.0000;0.0000;0.9693;7.6129;6360.5759;9.8326
ATKYPKFSRD;1.0000;0.0000;1.0122;8.4439;16557.5683;10.4713
ATLAANSMPG;1.0000;0.0000;1.0055;6.7867;2456.8752;9.1975
ATLALFAGWL;1.0000;0.0000;0.9276;5.5903;619.7118;8.2779
ATLFIIAGHM;1.0000;0.0000;0.9642;6.5347;1838.2723;9.0038
ATLGSLTIIV;2.0000;8.6380;0.9244;6.3598;2125.4388;8.6380
ATLMLFAGWF;1.0000;0.0000;0.9884;6.4544;1675.9510;8.9421
ATLMLIAGWF;1.0000;0.0000;0.9886;6.4577;1682.3025;8.9447
ATLQANQVLA;1.0000;0.0000;0.9961;6.6158;2018.0532;9.0661
ATLTLIGGWY;1.0000;0.0000;0.9738;6.3837;1544.8989;8.8878
ATLWAAYFHM;1.0000;0.0000;1.0201;7.1065;3550.6160;9.4433
ATLYWHWKHI;1.0000;0.0000;1.0094;7.6343;6519.2490;9.8490
ATNFEKWAKP;1.0000;0.0000;1.0429;8.3018;14059.4410;10.3621
ATNLAFLGSL;3.0000;16.8326;0.9373;6.2474;2287.2599;8.4163
ATNYNNVLDR;1.0000;0.0000;1.0348;8.0867;10974.9087;10.1967
ATPEKQILLE;1.0000;0.0000;1.0918;7.7739;7655.9596;9.9563
ATPFFTLDWS;1.0000;0.0000;0.9549;6.9871;3094.5606;9.3516
ATPFFTLNWA;2.0000;9.2615;0.9659;7.1709;5407.7459;9.2615
ATPFFTLNWS;38.0000;346.6225;0.9574;8.5885;120557.3998;9.3682
ATPLFTLNWS;2.0000;9.2034;0.9791;7.0954;4957.2318;9.2034
ATQAAQSLWL;1.0000;0.0000;0.9818;6.4573;1681.5871;8.9444
ATQAGSNIWL;2.0000;9.1256;0.9718;6.9941;4411.8768;9.1256
ATQFNESSTY;2.0000;9.9910;0.9746;8.1200;16127.4084;9.9910
ATQISLFTHH;1.0000;0.0000;0.9320;6.7313;2305.2718;9.1550
ATQLCIFTHH;3.0000;20.1033;1.0500;8.3751;26493.5578;10.0516
ATQLSLFTHH;12.0000;98.8642;0.9504;7.5928;21530.7751;8.9877
ATQPRALSII;18.0000;157.7082;0.9745;8.1453;49812.6739;9.2770
ATQPRALSIV;26.0000;234.1052;0.9805;8.4185;81998.0908;9.3642
ATQRYFQVLG;1.0000;0.0000;1.0161;7.3941;4944.0819;9.6644
ATRFPKFSQD;1.0000;0.0000;0.9780;7.9213;9071.8900;10.0696
ATRFPKFSQG;1.0000;0.0000;0.9867;7.5328;5800.3787;9.7710
ATRKIFSAHF;1.0000;0.0000;0.9612;7.1503;3734.3611;9.4770
ATRRIWYGIA;4.0000;29.0562;1.0019;8.0235;20409.6454;9.6854
ATRRIWYGLA;1.0000;0.0000;1.0271;7.2038;3971.2905;9.5181
ATSAITINGW;1.0000;0.0000;0.9360;6.7374;2321.4540;9.1596
ATSAPSLAGQ;1.0000;0.0000;0.9459;6.2605;1340.5856;8.7931
ATSASQSIWL;1.0000;0.0000;0.9435;6.5551;1881.9753;9.0195
ATSATSPVWG;1.0000;0.0000;0.9348;6.7901;2466.5214;9.2001
ATSATWGGDV;2.0000;9.1228;0.9457;6.9905;4393.7440;9.1228
ATSFEKWAKP;1.0000;0.0000;1.0316;8.0278;10255.3864;10.1515
ATSFEKWAQP;1.0000;0.0000;1.0098;7.8539;8394.8180;10.0178
ATSGGSEAVV;1.0000;0.0000;0.9533;6.6747;2159.7595;9.1114
ATSGKALYGF;1.0000;0.0000;0.9851;6.5699;1914.2031;9.0309
ATSGKMLYGF;1.0000;0.0000;1.0408;7.2196;4044.4330;9.5303
ATSGKTLYGF;1.0000;0.0000;0.9885;6.7941;2478.0395;9.2032
ATSGVYHWWY;2.0000;9.8611;0.9763;7.9511;13277.0231;9.8611
ATSGVYQWWY;3.0000;19.9782;0.9881;8.2937;24124.9759;9.9891
ATSHDFEAHD;1.0000;0.0000;0.9678;7.4020;4989.3683;9.6705
ATSHDFESHD;1.0000;0.0000;0.9504;7.5408;5854.2267;9.7772
ATSITWGGSE;1.0000;0.0000;0.9564;6.9010;2802.6275;9.2854
ATSLCLFTHH;1.0000;0.0000;1.0466;7.4215;5102.7229;9.6855
ATSLTAQHMY;3.0000;19.2705;1.0201;7.8333;14198.8852;9.6352
ATSLTWGGDL;1.0000;0.0000;0.9611;6.2832;1376.0952;8.8105
ATSLTWGGSD;1.0000;0.0000;0.9505;6.4971;1760.4423;8.9750
ATSLTWGGSN;1.0000;0.0000;0.9532;6.5188;1804.8165;8.9916
ATSLVAQHMG;1.0000;0.0000;0.9955;6.9028;2808.3284;9.2868
ATSLVAQHMY;1.0000;0.0000;1.0224;7.3880;4909.8741;9.6597
ATSPVNIAYS;1.0000;0.0000;0.9551;7.2348;4115.8669;9.5420
ATSPVWGEGL;1.0000;0.0000;0.9951;6.9321;2904.7401;9.3093
ATSPVWGGDT;1.0000;0.0000;0.9519;7.0453;3308.8497;9.3963
ATSVSWGGDV;1.0000;0.0000;0.9405;6.8602;2674.0288;9.2540
ATTGTSLTWG;3.0000;17.8245;0.9381;6.8926;4807.6270;8.9122
ATTINGWLRD;3.0000;19.1198;1.0006;7.7353;12683.4456;9.5599
ATTKFPKFSQ;1.0000;0.0000;0.9788;7.8398;8259.0921;10.0069
ATTSLYVHHQ;1.0000;0.0000;0.9657;7.1936;3925.0325;9.5103
ATTSTSLAWG;1.0000;0.0000;0.9333;6.3274;1447.8575;8.8445
ATTSTSLIWG;1.0000;0.0000;0.9301;6.4699;1706.1625;8.9541
ATTSTSLTWG;17.0000;144.2691;0.9343;7.7820;31863.6200;9.0168
ATTSYAFGGD;2.0000;9.1224;0.9535;6.9900;4391.1506;9.1224
ATTSYAFGGE;1.0000;0.0000;0.9773;6.8752;2720.4956;9.2655
ATTSYVFGGE;1.0000;0.0000;0.9758;7.1313;3653.4705;9.4624
ATTTWVWDLH;1.0000;0.0000;0.9640;7.2970;4421.3988;9.5898
ATTWAFFHAH;5.0000;36.3343;0.9223;7.3374;10357.0932;9.0836
ATTWAFFHAR;2.0000;9.2795;0.9489;7.1944;5556.1046;9.2795
ATTWAFFLAR;61.0000;542.6529;0.9630;8.3726;119123.8467;9.0442
ATTWAFFLSR;1.0000;0.0000;0.9588;6.7261;2291.3570;9.1509
ATTWSFFHAR;1.0000;0.0000;0.9387;7.0322;3259.6005;9.3862
ATTWSFFLAR;8.0000;64.0566;0.9588;7.6292;18330.8592;9.1509
ATVADIPLPH;1.0000;0.0000;0.9676;6.9592;2996.6613;9.3301
ATVAGNQIWL;1.0000;0.0000;0.9790;6.8104;2524.7997;9.2157
ATVDKNPVPT;1.0000;0.0000;0.9537;8.1254;11474.2906;10.2264
ATVFLIAGWL;1.0000;0.0000;0.9396;6.0641;1069.2810;8.6421
ATVISTLSWI;1.0000;0.0000;0.9272;6.6416;2079.0502;9.0860
ATVLSLFVHH;1.0000;0.0000;0.9377;6.4041;1581.5247;8.9034
ATWGGDVVAV;2.0000;9.2375;0.9540;7.1397;5216.8184;9.2375
ATYLAMFWAL;1.0000;0.0000;1.0271;6.8004;2495.9283;9.2080
ATYYWHWKHL;1.0000;0.0000;1.0340;7.9797;9703.1518;10.1145
AVAALFLLAS;1.0000;0.0000;0.9062;5.3865;490.1204;8.1213
AVAALLLGKT;1.0000;0.0000;0.9642;5.9069;892.2237;8.5213
AVAGKVALAP;1.0000;0.0000;0.9807;6.4447;1657.2284;8.9346
AVAGKVAMMP;1.0000;0.0000;1.0742;7.8192;8066.2356;9.9912
AVAGLLMSGL;1.0000;0.0000;0.9660;5.9025;887.7619;8.5179
AVAGSAQAPW;1.0000;0.0000;0.9598;6.6003;1982.5208;9.0543
AVAHDFESHD;2.0000;9.6950;0.9693;7.7349;10351.7301;9.6950
AVALVAGWLH;2.0000;8.6275;0.9481;6.3461;2092.3555;8.6275
AVANKIAMMP;1.0000;0.0000;1.0769;8.1158;11349.0765;10.2191
AVAPFSTAPN;2.0000;9.3310;0.9512;7.2614;6001.8770;9.3310
AVASQIFPSL;1.0000;0.0000;0.9442;6.5715;1917.7455;9.0321
AVATIVEQLS;2.0000;9.3579;0.9827;7.2964;6248.5502;9.3579
AVDAFTQAGA;3.0000;17.9371;0.9490;6.9660;5230.9806;8.9686
AVDFSIYLNQ;1.0000;0.0000;0.9928;7.3691;4803.6717;9.6451
AVDPKEIPLP;1.0000;0.0000;1.0413;8.0086;10030.7620;10.1367
AVDRDPIKTS;1.0000;0.0000;0.9741;8.0351;10341.3662;10.1570
AVDRDPVKTS;3.0000;20.4886;0.9697;8.6257;35355.9261;10.2443
AVDRNPVETS;3.0000;20.5310;0.9723;8.6533;36497.5715;10.2655
AVDYPTQIGL;1.0000;0.0000;0.9993;7.2608;4240.6987;9.5619
AVDYPTQLSL;1.0000;0.0000;1.0155;7.1792;3860.3818;9.4992
AVEAFARGGG;1.0000;0.0000;0.9803;6.5447;1859.5746;9.0115
AVEAFSRGGA;1.0000;0.0000;0.9789;6.6808;2174.9550;9.1161
AVEAFTPEGG;1.0000;0.0000;1.0081;7.2134;4015.6185;9.5255
AVEAFTRGGA;58.0000;523.3605;0.9841;8.5296;139179.2733;9.1818
AVEAFTRGGS;1.0000;0.0000;0.9796;6.9050;2815.5970;9.2885
AVEAYTRGGA;2.0000;9.4498;1.0191;7.4159;7170.2547;9.4498
AVEAYTRGGS;1.0000;0.0000;1.0125;7.2538;4206.5742;9.5565
AVERDPVKTS;2.0000;10.3874;0.9902;8.6358;29205.9051;10.3874
AVETSFAKWA;3.0000;19.2713;1.0008;7.8338;14207.5960;9.6356
AVFGTSQGAG;1.0000;0.0000;0.9259;6.2420;1312.2952;8.7788
AVFLFAGWLH;1.0000;0.0000;0.9400;6.0676;1073.6215;8.6448
AVFLIAGWLH;1.0000;0.0000;0.9402;6.0709;1077.6903;8.6473
AVFLLAGWLH;1.0000;0.0000;0.9435;5.8532;838.7837;8.4800
AVFLLILASV;1.0000;0.0000;0.9258;5.7852;775.6323;8.4278
AVFLLILSSL;1.0000;0.0000;0.9199;5.5929;621.5451;8.2799
AVFLLVLASL;1.0000;0.0000;0.9258;5.5675;603.6867;8.2604
AVFLMFGGHV;1.0000;0.0000;0.9746;6.6796;2171.9751;9.1152
AVFWALNTAG;1.0000;0.0000;0.9585;6.4095;1591.4274;8.9076
AVFWALNTVG;3.0000;18.2089;0.9636;7.1427;6411.5906;9.1044
AVFWELNTVS;1.0000;0.0000;0.9908;7.3791;4859.7020;9.6529
AVFWMLNTIG;69.0000;647.1276;1.0055;9.0407;273401.0368;9.5166
AVGAAHYLLG;1.0000;0.0000;0.9497;5.9081;893.4789;8.5222
AVGAKVALLP;2.0000;8.8769;0.9881;6.6706;3039.9270;8.8769
AVGALIFAGL;1.0000;0.0000;0.9029;5.4709;540.1291;8.1862
AVGALVFAGL;1.0000;0.0000;0.9134;5.5844;615.5466;8.2734
AVGFIITYAA;1.0000;0.0000;0.9352;6.4732;1712.5157;8.9565
AVGFTHYLLG;1.0000;0.0000;0.9610;6.2716;1357.8648;8.8016
AVGFTSVYEI;1.0000;0.0000;0.9668;7.3030;4451.9488;9.5944
AVGFTTTGQL;1.0000;0.0000;0.9439;6.4737;1713.6077;8.9570
AVGFVLTYAA;1.0000;0.0000;0.9553;6.3690;1518.9860;8.8765
AVGGKIAISP;1.0000;0.0000;0.9585;6.6905;2199.2495;9.1235
AVGGKIAMMP;1.0000;0.0000;1.0685;7.7085;7100.6024;9.9060
AVGGKVAAAP;3.0000;17.9890;0.9718;6.9997;5438.0145;8.9945
AVGGKVALAP;1.0000;0.0000;0.9805;6.4474;1662.5308;8.9368
AVGGKVALLP;51.0000;443.9520;0.9880;8.0799;77766.1792;8.8790
AVGGKVALMA;1.0000;0.0000;1.0191;6.7414;2332.2068;9.1627
AVGGKVAMMP;15.0000;139.9061;1.0737;8.9981;121380.6628;9.9933
AVGGKVAMSA;1.0000;0.0000;1.0077;6.9554;2983.5982;9.3272
AVGGKVAMSP;1.0000;0.0000;1.0194;7.3111;4493.7887;9.6006
AVGLAHYLLG;5.0000;33.8579;0.9542;6.5319;4097.3726;8.4645
AVGLTHYLLG;1.0000;0.0000;0.9656;6.0572;1060.8534;8.6368
AVGLVHYMLG;1.0000;0.0000;1.0231;6.8139;2535.1981;9.2185
AVGNIFTFGA;1.0000;0.0000;0.9255;6.3975;1569.6735;8.8984
AVGNKVALLP;3.0000;18.3885;1.0167;7.2596;7334.9047;9.1943
AVGSKVALLP;1.0000;0.0000;0.9889;6.5084;1783.4342;8.9836
AVGTGDLVGA;1.0000;0.0000;0.9427;6.1385;1164.9186;8.6993
AVGTSILAGT;1.0000;0.0000;0.9161;5.9940;986.4168;8.5883
AVGVAHFLLG;1.0000;0.0000;0.9247;5.8155;803.1260;8.4510
AVGVAHYLLG;39.0000;331.3238;0.9629;7.7553;46795.8146;8.7190
AVGVTHFLFG;1.0000;0.0000;0.9241;6.2541;1330.7771;8.7882
AVGVTHFLVG;1.0000;0.0000;0.9319;6.3709;1522.3384;8.8780
AVGVTHYLLG;43.0000;373.4389;0.9702;8.0219;66793.0132;8.8914
AVGYILTYAA;1.0000;0.0000;0.9832;6.6042;1991.3557;9.0573
AVGYIVTYAA;1.0000;0.0000;0.9749;6.9354;2915.7866;9.3118
AVHIDNVLDR;1.0000;0.0000;0.9960;7.5697;6051.9327;9.7993
AVIFIIAGHM;8.0000;64.3697;0.9515;7.6874;19601.1296;9.1957
AVIFIVAGHM;3.0000;18.5659;0.9575;7.3749;8376.7470;9.2829
AVIFIWISGM;1.0000;0.0000;0.9565;7.0638;3380.2835;9.4105
AVIFIWLSGA;4.0000;26.2314;0.9258;6.7984;4980.8074;8.7438
AVIFIWLSGM;4.0000;27.7296;0.9782;7.4482;10523.7217;9.2432
AVIFIWMSAA;1.0000;0.0000;0.9653;6.9184;2859.3760;9.2988
AVIFLIAGHM;1.0000;0.0000;0.9670;6.5666;1906.9847;9.0283
AVIFLWISGM;1.0000;0.0000;0.9782;6.8461;2630.9301;9.2432
AVIFLWLSGM;1.0000;0.0000;0.9916;6.6284;2047.6960;9.0759
AVIFLWTAGN;2.0000;9.0172;0.9563;6.8531;3750.6924;9.0172
AVIFLWTSGN;3.0000;18.2478;0.9519;7.1680;6601.2581;9.1239
AVIFVLAGHM;1.0000;0.0000;0.9749;6.6801;2173.2530;9.1156
AVIGLWVAGN;1.0000;0.0000;0.9613;6.4474;1662.4720;8.9367
AVILIWLSGM;1.0000;0.0000;0.9918;6.6317;2055.4564;9.0784
AVINSYGGPL;1.0000;0.0000;0.9839;6.8022;2501.1661;9.2094
AVIRDYDVSV;1.0000;0.0000;0.9590;7.8839;8689.0515;10.0408
AVISHLSWVS;1.0000;0.0000;0.9299;6.6766;2164.3822;9.1129
AVKAFFEKKG;1.0000;0.0000;1.0649;7.9069;8922.9777;10.0586
AVKAFTKGGA;1.0000;0.0000;0.9946;6.8457;2629.6570;9.2429
AVKAFTKGGV;1.0000;0.0000;0.9965;7.1018;3531.4795;9.4397
AVKDIPLPHE;2.0000;10.0408;1.0325;8.1849;17378.5660;10.0408
AVKVDKDPVP;1.0000;0.0000;0.9746;8.4828;17316.8845;10.5012
AVLFFAGWFH;1.0000;0.0000;0.9315;6.2820;1374.2077;8.8096
AVLFGFSSIA;4.0000;25.6868;0.9045;6.5623;3795.0764;8.5623
AVLFGFTNIA;1.0000;0.0000;0.9360;6.3197;1435.0686;8.8385
AVLFIFAGHM;2.0000;9.0258;0.9669;6.8643;3799.5704;9.0258
AVLFIIAGHM;8.0000;63.1984;0.9670;7.4697;15255.8816;9.0283
AVLFIIAGHQ;3.0000;17.6691;0.9349;6.7916;4279.5310;8.8345
AVLFILAGHM;1.0000;0.0000;0.9757;6.3489;1484.2373;8.8610
AVLFIVAGHM;21.0000;182.3121;0.9749;8.0023;45638.3221;9.1156
AVLFLAAGHM;2.0000;8.7514;0.9736;6.5074;2519.0623;8.7514
AVLFLIAGHM;8.0000;62.0272;0.9757;7.2520;11873.9035;8.8610
AVLFLIAGHQ;1.0000;0.0000;0.9434;6.0968;1110.2758;8.6672
AVLFLVAGHM;11.0000;89.4829;0.9851;7.5038;18606.2677;8.9483
AVLFLVAGHQ;2.0000;8.7545;0.9526;6.5113;2530.6036;8.7545
AVLLGCGSLG;1.0000;0.0000;1.0234;6.5610;1894.6784;9.0240
AVLTFLGGFH;1.0000;0.0000;0.9237;5.9229;908.8625;8.5336
AVLTLLGGFH;1.0000;0.0000;0.9265;5.7085;710.0630;8.3688
AVMLVLSLAP;1.0000;0.0000;1.0068;6.5088;1784.2351;8.9839
AVNAFTQAGA;1.0000;0.0000;0.9517;6.5105;1787.6109;8.9852
AVNALATASY;1.0000;0.0000;0.9735;6.5225;1812.6802;8.9945
AVNDNSNSLF;1.0000;0.0000;0.9853;7.3055;4464.5305;9.5962
AVNENSNSLF;28.0000;262.9629;1.0091;8.9388;154893.6298;9.7394
AVNETSNSLF;1.0000;0.0000;0.9917;7.3030;4452.0054;9.5944
AVNGKIAMMP;1.0000;0.0000;1.0762;8.1186;11385.3886;10.2213
AVNHIIGNTD;1.0000;0.0000;0.9503;7.2939;4405.5915;9.5874
AVNIAYSGVY;1.0000;0.0000;0.9843;7.2629;4251.0827;9.5635
AVNLACIGSG;1.0000;0.0000;1.0510;7.2639;4255.8011;9.5643
AVNLALLGSL;1.0000;0.0000;0.9394;5.5878;617.9164;8.2760
AVNLAMLGSL;3.0000;17.6662;1.0011;6.7897;4270.4229;8.8331
AVNNESNSLF;1.0000;0.0000;1.0091;7.4917;5531.9152;9.7394
AVNNKIAMMP;1.0000;0.0000;1.0681;8.5287;18255.7852;10.5365
AVNSSNNSLF;1.0000;0.0000;0.9681;7.0530;3338.6508;9.4022
AVPGHFSRTL;1.0000;0.0000;0.9635;6.8365;2601.9561;9.2358
AVPSPHSLLS;2.0000;9.0099;0.9558;6.8436;3709.7687;9.0099
AVQVINSYGS;1.0000;0.0000;0.9606;7.3113;4494.8062;9.6008
AVRKPGHFDR;1.0000;0.0000;1.0092;7.9972;9900.7184;10.1280
AVRSIWLPGW;1.0000;0.0000;0.9909;7.1279;3639.3267;9.4598
AVSAVALVAG;1.0000;0.0000;0.9212;5.9124;897.9523;8.5255
AVSDEDSLYL;1.0000;0.0000;1.0399;7.3091;4483.5477;9.5991
AVSDVAHHHV;1.0000;0.0000;0.9246;7.0691;3401.0370;9.4146
AVSDVFNGSV;1.0000;0.0000;0.9366;7.0698;3403.6704;9.4151
AVSHITGGNF;1.0000;0.0000;0.9248;6.6281;2046.9344;9.0756
AVSHITGNNF;1.0000;0.0000;0.9358;7.0382;3282.1366;9.3908
AVSLAAGWLH;1.0000;0.0000;0.9381;5.9278;914.0534;8.5374
AVSLLGGWLH;1.0000;0.0000;0.9434;5.8555;841.0262;8.4818
AVSSTPTLSF;1.0000;0.0000;0.9253;6.6186;2024.7135;9.0683
AVSVLGVELS;2.0000;9.0184;0.9778;6.8546;3757.3955;9.0184
AVSWFKNAES;1.0000;0.0000;1.0041;7.6842;6904.6732;9.8874
AVTGIPGFGL;1.0000;0.0000;0.9298;6.1288;1151.9345;8.6918
AVVCVWLSGM;1.0000;0.0000;1.1146;8.2393;13082.9148;10.3140
AVVFIFAGHM;1.0000;0.0000;0.9574;6.8945;2781.7067;9.2804
AVVFIIAGHM;5.0000;37.1317;0.9575;7.5968;13961.2453;9.2829
AVVFIIAGHQ;3.0000;18.1782;0.9257;7.1228;6266.1826;9.0891
AVVFIIAGHT;1.0000;0.0000;0.9092;6.4723;1710.8213;8.9559
AVVFILAGHM;2.0000;9.1156;0.9749;6.9812;4346.5064;9.1156
AVVFIVAGHM;4.0000;28.1106;0.9629;7.6134;12728.4988;9.3702
AVVFIWLSGA;1.0000;0.0000;0.9338;6.3099;1419.0662;8.8311
AVVFIWLSGM;3.0000;18.6609;0.9849;7.4368;8994.8445;9.3305
AVVFIWMSAA;1.0000;0.0000;0.9710;7.0320;3258.6245;9.3860
AVVFLVAGHM;1.0000;0.0000;0.9825;6.7937;2476.6997;9.2029
AVVFVWLSGM;2.0000;9.4177;0.9911;7.3742;6833.8499;9.4177
AVVGLVLAGA;1.0000;0.0000;0.9240;5.7012;704.1530;8.3632
AVVGTTTGLP;1.0000;0.0000;0.9463;6.5487;1868.0664;9.0146
AVVMAALMLH;1.0000;0.0000;1.0453;6.9701;3034.5691;9.3385
AVVTIWLSGM;2.0000;9.3957;0.9888;7.3456;6612.5785;9.3957
AVVTLWLSGM;1.0000;0.0000;1.0057;6.8269;2573.3391;9.2284
AVVVSYSGIY;1.0000;0.0000;0.9570;7.2450;4164.2910;9.5498
AVWAWAFLLA;1.0000;0.0000;0.9542;6.0662;1071.8900;8.6437
AVWAWMFLFG;4.0000;27.9302;1.0022;7.5352;11632.3769;9.3101
AVWGGDVVAV;1.0000;0.0000;0.9563;6.8705;2705.9083;9.2620
AVWGGVSATS;1.0000;0.0000;0.9275;6.4690;1704.2655;8.9533
AVWGWMFLFG;1.0000;0.0000;1.0019;6.9359;2917.3986;9.3122
AVWSWMFLFA;1.0000;0.0000;0.9972;7.0692;3401.3011;9.4147
AVWVQSLPSL;1.0000;0.0000;0.9823;6.8423;2619.4699;9.2403
AVYAQNPDTA;1.0000;0.0000;0.9992;7.6034;6291.3646;9.8253
AVYEFNTLLS;1.0000;0.0000;1.0253;7.1642;3794.4794;9.4877
AVYNFNVLLS;1.0000;0.0000;1.0060;7.0315;3256.8750;9.3857
AVYQFNVLLA;1.0000;0.0000;1.0087;6.8774;2727.3088;9.2672
AWAFLLAHLA;1.0000;0.0000;0.9283;5.5943;622.5935;8.2810
AWAGHCIHIG;1.0000;0.0000;1.0375;7.5075;5633.8925;9.7516
AWAGHLIHIG;1.0000;0.0000;0.9303;6.1270;1149.5773;8.6904
AWAGHLIHIS;2.0000;8.7950;0.9295;6.5641;2689.0880;8.7950
AWAGHLIHVA;10.0000;78.9802;0.9390;7.2377;13059.1282;8.7756
AWAGHLVHVA;4.0000;26.5885;0.9474;6.9533;5953.0180;8.8628
AWAGHQIHIA;1.0000;0.0000;0.9414;6.5969;1974.6837;9.0516
AWAGHQIHIS;1.0000;0.0000;0.9351;6.7357;2316.9761;9.1584
AWAGHQIHVS;7.0000;55.4737;0.9403;7.6944;18483.4356;9.2456
AWAGHQVHVS;3.0000;18.6658;0.9450;7.4399;9027.5301;9.3329
AWAHERTPLA;62.0000;582.7074;1.0274;9.0410;259274.5988;9.5526
AWAKPGHFSR;1.0000;0.0000;0.9977;7.3744;4833.5909;9.6493
AWALFAGWLH;2.0000;8.6266;0.9516;6.3449;2089.4524;8.6266
AWATGFMFLI;1.0000;0.0000;0.9790;6.6721;2153.3031;9.1094
AWATYYWHWK;1.0000;0.0000;1.0147;8.1955;12439.4214;10.2804
AWAVFLMFGG;1.0000;0.0000;0.9832;6.5642;1901.6708;9.0265
AWCGHLIHVA;1.0000;0.0000;1.0575;7.5432;5869.9578;9.7790
AWDAFYLAIF;1.0000;0.0000;0.9761;6.6746;2159.5667;9.1114
AWDAFYLAMF;10.0000;85.5108;1.0327;8.1818;38720.5711;9.5012
AWDAFYLATF;1.0000;0.0000;0.9809;6.7563;2372.4240;9.1741
AWDAFYLAVF;66.0000;597.9121;0.9835;8.6077;162432.7847;9.1986
AWDAFYLGVF;1.0000;0.0000;0.9833;6.7909;2468.9769;9.2008
AWDAFYLSMF;1.0000;0.0000;1.0263;7.3206;4543.2403;9.6079
AWDAFYLSVF;1.0000;0.0000;0.9782;6.9270;2887.7106;9.3054
AWDAFYPAVF;1.0000;0.0000;0.9772;7.2190;4041.5810;9.5298
AWDAFYSAVF;1.0000;0.0000;0.9634;7.0021;3148.4947;9.3631
AWDATYLAMF;1.0000;0.0000;1.0372;7.2667;4269.8260;9.5665
AWDDFYLAVF;1.0000;0.0000;0.9979;7.1794;3861.5217;9.4994
AWDHIFLGLF;2.0000;8.8583;0.9558;6.6464;2956.2911;8.8583
AWDHVFLGLF;84.0000;742.4799;0.9643;8.3831;141501.0377;8.9455
AWDSFYLAMF;1.0000;0.0000;1.0263;7.3206;4543.2403;9.6079
AWDSFYLAVF;1.0000;0.0000;0.9782;6.9270;2887.7106;9.3054
AWDSFYLSLF;2.0000;9.1575;0.9836;7.0357;4628.0796;9.1575
AWDSTYMAIF;1.0000;0.0000;0.9988;7.6233;6436.9175;9.8405
AWDSVFLGLF;1.0000;0.0000;0.9580;6.3667;1514.8925;8.8747
AWFKDAESRL;1.0000;0.0000;1.0598;7.6785;6859.5548;9.8830
AWFKNAEAMM;1.0000;0.0000;1.1159;8.4499;16671.5796;10.4759
AWFKNAEAQL;1.0000;0.0000;1.0598;7.4729;5413.5926;9.7249
AWFKNAESRL;5.0000;39.5984;1.0625;8.3991;35162.2925;9.8996
AWFKNNESRL;4.0000;30.6508;1.0663;8.7151;45248.8099;10.2169
AWFKSAESRL;2.0000;9.6890;1.0402;7.7271;10259.3807;9.6890
AWFQDVESML;56.0000;553.9625;1.0492;9.6727;509888.8137;10.0720
AWFQDVQSML;1.0000;0.0000;1.0259;7.7446;7402.1212;9.9338
AWFQEVESML;1.0000;0.0000;1.0735;8.1107;11282.0278;10.2152
AWFQNVESML;5.0000;40.3547;1.0517;8.6451;46673.3205;10.0887
AWFQQVESML;1.0000;0.0000;1.0499;7.9308;9171.8281;10.0769
AWFTYYFHWK;1.0000;0.0000;0.9841;8.1024;11174.8904;10.2088
AWGGGDLVAV;1.0000;0.0000;0.9589;6.2860;1380.4983;8.8127
AWGGSDLVAV;1.0000;0.0000;0.9584;6.4221;1614.6283;8.9172
AWGITNESEL;1.0000;0.0000;1.0343;7.4504;5275.3724;9.7077
AWGITNETQL;1.0000;0.0000;1.0135;7.3559;4731.7095;9.6351
AWGITSETEL;1.0000;0.0000;1.0152;7.2618;4245.5435;9.5627
AWGITSEVQL;1.0000;0.0000;0.9941;7.1138;3580.4648;9.4489
AWGKDPLHVR;1.0000;0.0000;1.0371;7.6686;6781.5852;9.8753
AWGQDPLHVR;2.0000;9.7417;1.0145;7.7957;11102.4922;9.7417
AWIANPLKVK;1.0000;0.0000;1.0497;7.6844;6906.6978;9.8875
AWIFLAAHLC;1.0000;0.0000;1.0508;7.1174;3595.5906;9.4517
AWIQDPLHVR;1.0000;0.0000;1.0001;7.6345;6520.7515;9.8492
AWITFYWHWK;1.0000;0.0000;0.9719;7.9894;9811.5281;10.1219
AWLADPTGIK;3.0000;18.8186;1.0094;7.5394;10122.6093;9.4093
AWLADPTHIK;4.0000;28.7543;1.0061;7.8926;17553.5992;9.5848
AWLGDPTHIG;1.0000;0.0000;0.9690;6.7246;2287.4037;9.1498
AWLGDPTHIK;3.0000;19.1738;1.0057;7.7704;13207.3222;9.5869
AWLKDPKTPG;1.0000;0.0000;1.0573;7.8469;8326.9691;10.0124
AWLLDPIHVK;1.0000;0.0000;1.0242;7.2473;4175.3632;9.5515
AWLLFGGWLH;1.0000;0.0000;0.9571;5.9716;961.2586;8.5710
AWLLNPTSIK;1.0000;0.0000;1.0200;7.1448;3710.8192;9.4728
AWLNDPTHIG;1.0000;0.0000;0.9851;7.1347;3667.7146;9.4650
AWLNDPTHVK;2.0000;9.9894;1.0129;8.1180;16089.3766;9.9894
AWLNNPTVIK;1.0000;0.0000;1.0152;7.7501;7448.9090;9.9380
AWLPGWLDAI;1.0000;0.0000;0.9920;6.5632;1899.4334;9.0257
AWLSDPIHIK;2.0000;9.6287;0.9929;7.6487;9374.2057;9.6287
AWLSDPISIK;2.0000;9.5579;0.9903;7.5565;8430.1665;9.5579
AWLSDPLHVK;1.0000;0.0000;1.0241;7.2436;4157.4183;9.5487
AWLSDPLNVR;2.0000;9.6227;1.0314;7.6409;9290.2697;9.6227
AWLSDPTHIA;2.0000;9.2522;0.9638;7.1589;5333.6213;9.2522
AWLSDPTHIG;37.0000;333.1574;0.9634;8.4289;98987.7073;9.2544
AWLSDPTHIK;15.0000;135.6808;0.9946;8.6055;77236.2925;9.6915
AWLSDPTHIR;3.0000;19.2516;0.9834;7.8210;13999.3636;9.6258
AWLSDPTHVK;2.0000;9.7787;0.9975;7.8439;11736.0835;9.7787
AWLSDPTRIK;2.0000;9.8874;1.0199;7.9853;13811.2408;9.8874
AWLSDPVHIK;1.0000;0.0000;0.9964;7.4612;5341.5527;9.7160
AWLSDPVNIK;1.0000;0.0000;1.0124;7.6431;6585.4465;9.8558
AWLSNPTAIK;1.0000;0.0000;1.0053;7.2199;4045.9367;9.5305
AWLSNPTGIK;3.0000;19.0653;1.0049;7.6998;12176.6462;9.5327
AWLSNPTTIK;1.0000;0.0000;0.9968;7.4442;5237.6836;9.7029
AWLSNPTTVK;1.0000;0.0000;0.9996;7.5577;5969.0100;9.7901
AWLTDPISIK;1.0000;0.0000;0.9925;7.3409;4650.5290;9.6235
AWLTDPTHIK;1.0000;0.0000;0.9958;7.5148;5681.0204;9.7571
AWLTDPVNIK;1.0000;0.0000;1.0128;7.7285;7265.7664;9.9214
AWMENPLGLK;1.0000;0.0000;1.1273;7.8691;8543.1203;10.0295
AWMFLAGHLV;1.0000;0.0000;0.9986;6.5780;1932.2766;9.0371
AWMFLFAHLV;1.0000;0.0000;0.9981;6.7146;2261.1726;9.1421
AWMFLFGHLI;11.0000;90.5696;0.9893;7.6452;21895.2935;9.0570
AWMFLFGHLV;69.0000;621.8067;0.9979;8.5562;156520.1394;9.1442
AWMFSFGHLV;1.0000;0.0000;0.9828;6.9313;2901.9795;9.3087
AWNFNTQSSY;1.0000;0.0000;0.9631;7.8019;7906.5369;9.9778
AWPNHANVWL;1.0000;0.0000;1.0054;7.4146;5062.0063;9.6801
AWPNYGNVWL;3.0000;19.7595;1.0311;8.1514;20479.4721;9.8798
AWQGNFAQWV;1.0000;0.0000;0.9865;7.4272;5136.5425;9.6899
AWQGNFEAWG;3.0000;19.2668;1.0170;7.8309;14159.6719;9.6334
AWQGNFEAWI;2.0000;9.7408;1.0062;7.7946;11088.4056;9.7408
AWQGNFEAWS;2.0000;9.7380;1.0062;7.7909;11040.7497;9.7380
AWQGNFEAWV;15.0000;137.5935;1.0092;8.7832;94774.9173;9.8281
AWQGNFEKWG;1.0000;0.0000;1.0437;7.9252;9113.1788;10.0726
AWQGNFEKWV;2.0000;10.2674;1.0229;8.4796;24398.8918;10.2674
AWQGNFELWV;1.0000;0.0000;1.0289;7.5320;5794.9923;9.7704
AWQGNFEQFV;1.0000;0.0000;0.9947;7.7723;7641.7130;9.9551
AWQGNFEQWG;2.0000;9.9390;1.0214;8.0524;14919.6675;9.9390
AWQGNFEQWI;9.0000;80.3716;1.0030;8.8454;78864.0057;10.0464
AWQGNFEQWS;1.0000;0.0000;1.0032;7.8874;8725.0069;10.0436
AWQGNFEQWV;20.0000;192.5404;1.0020;9.3057;199723.5883;10.1337
AWQGNFERWV;1.0000;0.0000;1.0119;8.0931;11055.9735;10.2016
AWQGNFESWI;9.0000;78.7806;0.9911;8.5867;58547.1274;9.8476
AWQGNFESWV;21.0000;198.6966;0.9921;9.0682;155684.5153;9.9348
AWQGNFETWV;3.0000;20.0009;0.9908;8.3085;24538.2496;10.0005
AWQGNFQQWV;1.0000;0.0000;0.9805;7.8248;8118.3562;9.9955
AWQGNMAQFN;1.0000;0.0000;1.0365;7.8620;8473.4940;10.0240
AWQGNSEARI;1.0000;0.0000;1.0201;7.6074;6320.4183;9.8283
AWRGYWQELI;1.0000;0.0000;1.0639;7.8403;8264.2359;10.0074
AWSGHLIHVA;3.0000;17.7646;0.9373;6.8537;4596.8398;8.8823
AWSGHLVHVA;2.0000;8.9696;0.9448;6.7911;3492.4576;8.9696
AWSQDPLHIR;1.0000;0.0000;0.9981;7.5172;5697.2342;9.7590
AWSQDPLHVR;1.0000;0.0000;1.0003;7.6308;6492.7266;9.8463
AWTFLFGHLI;1.0000;0.0000;0.9376;6.1783;1219.5748;8.7299
AWTGHIVHVA;2.0000;9.2025;0.9293;7.0942;4950.7520;9.2025
AWTGHLIHVA;5.0000;35.7917;0.9423;7.1609;8452.8732;8.9479
AWTGHLVHVA;67.0000;596.3225;0.9495;8.4016;129083.9434;9.0352
AWTIFYFHWK;1.0000;0.0000;0.9671;7.7570;7508.0648;9.9433
AWVFLFGHLI;1.0000;0.0000;0.9406;6.2102;1265.1611;8.7544
AWVQDPFHVR;1.0000;0.0000;0.9487;7.9624;9511.7780;10.1012
AWVQDPLHVR;12.0000;109.3006;1.0012;8.8272;89174.7596;9.9364
AWVRDPLHVR;2.0000;10.0044;1.0116;8.1375;16454.6376;10.0044
AWVTFYWHWK;1.0000;0.0000;0.9679;8.1029;11181.4904;10.2092
AYAAGQSLWL;1.0000;0.0000;0.9861;6.3263;1446.1023;8.8437
AYAANPDSAN;1.0000;0.0000;1.0082;7.2772;4321.4936;9.5745
AYADFLTFKG;1.0000;0.0000;1.0066;6.9588;2995.4168;9.3298
AYAENPDSLS;1.0000;0.0000;1.0369;7.5055;5620.7859;9.7500
AYAENPDTAS;1.0000;0.0000;1.0198;7.6660;6761.4919;9.8734
AYAFIAQDFT;43.0000;393.1769;0.9643;8.6333;135033.4820;9.3614
AYAFIAQDYT;1.0000;0.0000;0.9940;7.3486;4691.7086;9.6294
AYAFLAQDYT;1.0000;0.0000;1.0185;7.1309;3651.6339;9.4621
AYAQNPDSAS;2.0000;9.6695;0.9954;7.7018;9964.2605;9.6695
AYAQNPDSLD;1.0000;0.0000;1.0310;7.5780;6110.4132;9.8058
AYAQNPDSLN;1.0000;0.0000;1.0336;7.5997;6264.4337;9.8224
AYAQNPDSTS;1.0000;0.0000;0.9805;7.6250;6449.6366;9.8418
AYAQNPDTAS;1.0000;0.0000;0.9968;7.4861;5496.8169;9.7351
AYAQNPDTLE;1.0000;0.0000;1.0569;7.8496;8353.4619;10.0145
AYAQSPDTAS;1.0000;0.0000;0.9781;7.2121;4009.5464;9.5245
AYAYIAQDFT;1.0000;0.0000;0.9940;7.3486;4691.7086;9.6294
AYDAFYLAVF;4.0000;27.8641;0.9984;7.5065;11254.8350;9.2880
AYDAFYLSIF;1.0000;0.0000;0.9864;6.9298;2896.9435;9.3075
AYDYVTTVAL;1.0000;0.0000;1.0044;7.3305;4594.8736;9.6155
AYFHGARFSN;4.0000;28.3512;0.9778;7.7178;14353.5980;9.4504
AYFHMHISWS;1.0000;0.0000;0.9695;7.6087;6329.9105;9.8293
AYFSNFTAWM;1.0000;0.0000;1.0013;7.6416;6574.2529;9.8546
AYFSNYLDWL;2.0000;9.6362;1.0426;7.6584;9479.2703;9.6362
AYFSNYSAWL;4.0000;28.4997;1.0072;7.7821;15457.8612;9.4999
AYFYMPQDHT;1.0000;0.0000;0.9967;8.4425;16531.0583;10.4702
AYGFDLLLSQ;1.0000;0.0000;0.9971;6.4100;1592.4650;8.9080
AYGIIFLGAH;1.0000;0.0000;0.9383;6.1515;1182.5432;8.7093
AYGIMFLAGH;2.0000;9.0991;0.9960;6.9597;4240.5514;9.0991
AYGIMFLGAH;1.0000;0.0000;0.9960;6.6587;2120.2754;9.0991
AYGLFFLGAH;47.0000;392.8160;0.9427;7.6027;43095.1721;8.5395
AYGLIFLAAH;2.0000;8.5399;0.9430;6.2321;1834.9150;8.5399
AYGLIFLGAH;13.0000;102.5041;0.9429;7.0478;11965.1146;8.5420
AYGLLFLGAH;21.0000;167.4937;0.9431;7.0384;15043.5045;8.3747
AYGLMFLAAH;2.0000;8.9297;1.0027;6.7393;3289.9642;8.9297
AYGLMFLGAH;11.0000;89.3181;1.0026;7.4824;18152.7014;8.9318
AYGLPFLGAH;1.0000;0.0000;0.9644;6.1470;1176.3891;8.7058
AYGLTFLASH;1.0000;0.0000;0.9517;6.1516;1182.5936;8.7094
AYGLTFPASH;1.0000;0.0000;0.9617;6.5824;1942.0361;9.0405
AYGLVFLGAH;2.0000;8.6293;0.9529;6.3484;2097.8112;8.6293
AYIAQDFTTQ;2.0000;9.7322;0.9699;7.7834;10946.3330;9.7322
AYLAIDFTTQ;1.0000;0.0000;0.9826;7.0097;3176.0851;9.3689
AYLANDFTTQ;1.0000;0.0000;1.0043;7.2800;4335.4845;9.5767
AYLARDFTTQ;1.0000;0.0000;1.0136;7.3531;4716.2030;9.6329
AYLPGWLDAI;1.0000;0.0000;1.0072;6.6795;2171.5683;9.1151
AYLSKDFTTE;2.0000;9.9435;1.0362;8.0583;15021.7607;9.9435
AYMAFDYVTQ;1.0000;0.0000;1.0250;8.1118;11297.0131;10.2160
AYMAVDYPTQ;1.0000;0.0000;1.0284;8.3283;14493.8641;10.3824
AYMFLAGHLV;1.0000;0.0000;1.0139;6.6943;2209.1170;9.1265
AYMGGWMDAI;1.0000;0.0000;1.0731;7.7762;7675.8468;9.9580
AYMSIDYPTQ;1.0000;0.0000;1.0027;8.3536;14922.6211;10.4019
AYNQKLSEER;1.0000;0.0000;1.1130;8.6522;21044.1080;10.6314
AYPFIATDYP;1.0000;0.0000;0.9850;7.6625;6734.0817;9.8707
AYPGVYQRWY;1.0000;0.0000;1.0227;8.4115;15952.1052;10.4464
AYPGVYQWWY;1.0000;0.0000;1.0111;8.2973;13985.6782;10.3586
AYPNYANVWL;2.0000;9.9670;1.0460;8.0889;15559.2823;9.9670
AYPNYGNVWL;1.0000;0.0000;1.0454;7.7906;7804.5326;9.9691
AYPSFAKGLI;1.0000;0.0000;0.9974;6.8412;2616.0578;9.2394
AYPVNIAYSG;2.0000;9.6401;0.9933;7.6636;9535.5180;9.6401
AYPVYPYLLT;2.0000;9.8098;1.0553;7.8843;12294.2530;9.8098
AYSASQSVWL;1.0000;0.0000;0.9789;6.9324;2905.8060;9.3095
AYSDFLTFKG;3.0000;18.8731;1.0011;7.5748;10543.9300;9.4365
AYSDFLTFNG;3.0000;18.6293;0.9804;7.4162;8784.2472;9.3146
AYSDFLTFRG;2.0000;9.3708;0.9897;7.3132;6370.4210;9.3708
AYSGLYHWFY;1.0000;0.0000;1.0203;7.3502;4700.5083;9.6306
AYSGLYHWWY;2.0000;9.8093;1.0363;7.8836;12285.2351;9.8093
AYSGLYQWWY;1.0000;0.0000;1.0519;7.7492;7440.9501;9.9373
AYSGLYYLYY;1.0000;0.0000;1.0875;7.5091;5643.9180;9.7527
AYSGVYHWFY;2.0000;9.8852;0.9902;7.9824;13765.1726;9.8852
AYSGVYHWWY;10.0000;90.5747;0.9986;8.9138;89941.5374;10.0639
AYSGVYQWWF;1.0000;0.0000;0.9894;7.7317;7292.5125;9.9238
AYSGVYQWWY;52.0000;519.7853;1.0094;9.7964;566550.4236;10.1919
AYTAWPNHAN;1.0000;0.0000;0.9975;7.5741;6082.5263;9.8027
AYTAYPNYAN;2.0000;10.0896;1.0357;8.2484;18696.0932;10.0896
AYTAYPNYGN;1.0000;0.0000;1.0350;7.9501;9377.9562;10.0918
AYTFHIGWSG;1.0000;0.0000;0.9453;6.8189;2549.6264;9.2222
AYTRGGASGP;2.0000;9.1914;0.9826;7.0797;4868.9144;9.1914
AYTRGGSAGP;1.0000;0.0000;0.9826;6.7787;2434.4570;9.1914
AYVYPALSYL;1.0000;0.0000;1.0416;7.1421;3699.1645;9.4707
AYYAQDIDKD;1.0000;0.0000;1.0331;8.3390;14674.2056;10.3907
CAALLSGYDS;1.0000;0.0000;1.0863;7.3925;4935.3181;9.6632
CAGLMFFAGW;1.0000;0.0000;1.0979;7.6135;6365.0041;9.8330
CAGVSVITSV;1.0000;0.0000;1.0185;7.7986;7877.0305;9.9753
CALLFAGWLH;1.0000;0.0000;1.0529;6.9025;2807.4612;9.2866
CATQRYFQVL;1.0000;0.0000;1.1250;8.6967;22152.3152;10.6656
CAVAGLLMSG;1.0000;0.0000;1.0887;7.2830;4350.7797;9.5790
CAVNIAYSGV;1.0000;0.0000;1.0742;8.0803;10894.5825;10.1918
CDGPERGGTC;1.0000;0.0000;1.2532;9.7314;72906.6647;11.4609
CDGPGRGGTC;206.0000;2258.9359;1.2191;11.4706;7749850.4500;11.0192
CDISAWDAFY;83.0000;858.7763;1.0830;10.3651;1377576.9408;10.4729
CDISAWDDFY;1.0000;0.0000;1.0716;8.8372;26041.5317;10.7736
CDISAWDSFY;4.0000;31.7388;1.0635;9.1869;77897.1793;10.5796
CDISAWDSTY;1.0000;0.0000;1.0615;8.6698;21474.8523;10.6449
CDISAYDAFY;5.0000;42.2491;1.0976;9.2612;94876.1765;10.5623
CDISTWDSFY;1.0000;0.0000;1.0335;8.8091;25210.5263;10.7520
CDPAVASQIF;1.0000;0.0000;1.0571;8.2044;12567.9929;10.2872
CDPQIIAQIF;1.0000;0.0000;1.0513;8.4922;17505.3433;10.5084
CDSSAWDATY;1.0000;0.0000;1.0833;8.5272;18223.6631;10.5353
CDSSSWDAMY;1.0000;0.0000;1.1054;9.0915;34898.6819;10.9691
CFLFGHLIYA;1.0000;0.0000;1.0677;7.3758;4841.2634;9.6503
CFLGSYFHMH;2.0000;10.3822;1.1108;8.6290;28977.3927;10.3822
CGAAAHAAIF;1.0000;0.0000;1.0105;6.8987;2795.0897;9.2836
CGAAAHAGIA;2.0000;9.1787;1.0079;7.0632;4777.0673;9.1787
CGAAAHAGIF;1.0000;0.0000;1.0103;6.9015;2804.0327;9.2857
CGAAAHGAIF;1.0000;0.0000;1.0103;6.9015;2804.0327;9.2857
CGAFAHGAIF;12.0000;103.3209;1.0112;8.1200;39501.7289;9.3928
CGAFSHGAIF;1.0000;0.0000;1.0103;7.1796;3862.4138;9.4995
CGHLIHVAIP;1.0000;0.0000;1.0511;7.6698;6791.1200;9.8763
CGITHSSELY;1.0000;0.0000;1.1000;8.2517;13270.9229;10.3236
CGITSEFQLY;1.0000;0.0000;1.1169;8.4187;16084.3606;10.4519
CGRGYWQELI;1.0000;0.0000;1.1752;8.7768;24291.2838;10.7272
CGSDYATVLS;1.0000;0.0000;1.0851;7.9480;9354.9649;10.0901
CGSLGWAGHL;4.0000;28.0446;1.0475;7.5848;12316.0087;9.3482
CGSLGWTGHL;1.0000;0.0000;1.0572;7.2070;3985.9344;9.5205
CHAFGFYIHN;2.0000;10.2607;1.0588;8.4710;24157.3652;10.2607
CHSFGLYIHN;1.0000;0.0000;1.0777;8.0944;11072.4194;10.2026
CICGAAAHAA;1.0000;0.0000;1.1377;8.0648;10701.9977;10.1799
CICGAAAHAG;1.0000;0.0000;1.1375;8.0676;10736.2394;10.1821
CIFLGCHAFG;2.0000;10.3385;1.1477;8.5721;27141.6572;10.3385
CIFLGCHSFG;1.0000;0.0000;1.1461;8.4100;15923.1994;10.4452
CIFLGFHSFG;90.0000;849.8503;1.0185;9.1981;374286.1762;9.5489
CIFLGLHSFG;1.0000;0.0000;1.0277;7.0294;3249.0787;9.3841
CIFLGMHSFG;1.0000;0.0000;1.0778;7.7543;7484.7809;9.9412
CIFLGTHSFG;2.0000;9.6142;1.0239;7.6298;9171.9084;9.6142
CIFTHHIWIG;2.0000;10.1385;1.0128;8.3119;20114.8886;10.1385
CIFTHHMWIG;1.0000;0.0000;1.0597;8.5180;18032.7798;10.5283
CIFVIAGHMY;1.0000;0.0000;1.0927;8.4352;16391.8194;10.4646
CIGSGSIVVA;1.0000;0.0000;1.0169;7.4636;5356.3215;9.7178
CIHIGAPTAA;1.0000;0.0000;1.0353;7.4820;5470.5503;9.7319
CIHVTVLILL;1.0000;0.0000;1.0627;7.4104;5037.7737;9.6769
CIISGIIALL;1.0000;0.0000;1.0208;6.9448;2947.3428;9.3190
CISVVIFHFS;6.0000;50.5265;0.9885;8.7459;57420.7658;10.1053
CIVGAAAHAA;3.0000;18.7468;1.0205;7.4926;9592.3024;9.3734
CIVGAGAHAA;6.0000;46.8776;1.0204;7.7964;19245.9874;9.3755
CIVGAGAHAG;1.0000;0.0000;1.0202;7.0211;3217.9274;9.3777
CIVGAGAHAS;2.0000;9.4822;1.0205;7.4582;7527.3637;9.4822
CIVGASAHGA;1.0000;0.0000;1.0205;7.1571;3763.6817;9.4822
CIVGGAAHAA;1.0000;0.0000;1.0204;7.0183;3207.6643;9.3755
CIWLGAHSFG;1.0000;0.0000;1.0424;7.3369;4629.3303;9.6204
CIWLGFHSFG;3.0000;19.4550;1.0398;7.9534;16303.8873;9.7275
CLFTHHVWIG;1.0000;0.0000;1.0486;7.9067;8920.8634;10.0584
CLGTAASLVA;1.0000;0.0000;1.0324;6.8548;2657.2373;9.2498
CLGVATSLTA;3.0000;18.8444;1.0426;7.5561;10319.8128;9.4222
CLGVITSLVA;4.0000;28.6689;1.0469;7.8555;16820.6371;9.5563
CLGVLSSLTA;1.0000;0.0000;1.0415;6.9185;2859.5984;9.2988
CLGVVTSWVA;2.0000;9.9870;1.0612;8.1148;16031.9051;9.9870
CLGWAGHQIH;2.0000;9.8898;1.0739;7.9885;13860.9176;9.8898
CLGWTGHQIH;1.0000;0.0000;1.0725;7.9117;8971.8532;10.0622
CLILLKGVLF;1.0000;0.0000;1.0933;7.1948;3930.7178;9.5112
CLMLFAGWFH;1.0000;0.0000;1.1142;7.7667;7592.4924;9.9508
CLSIVIFHFS;2.0000;9.8507;1.0161;7.9376;13071.9655;9.8507
CLSWAGHQIH;2.0000;9.9944;1.0689;8.1245;16211.7022;9.9944
CLSWSGHQIH;4.0000;30.3035;1.0606;8.5644;38043.6856;10.1012
CMFAGRLHLQ;1.0000;0.0000;1.1579;8.1392;11659.0812;10.2371
CMFLGFHSFG;1.0000;0.0000;1.0777;7.7510;7456.5222;9.9387
CMLLGFHTLA;1.0000;0.0000;1.1031;7.4048;5005.4504;9.6726
CMWLGFHSFG;2.0000;10.1173;1.0987;8.2844;19488.3446;10.1173
CNSLSVWAWM;1.0000;0.0000;1.1318;8.6478;20937.5765;10.6280
CPIKRVSIRL;1.0000;0.0000;1.1235;8.8872;27584.2444;10.8120
CQISPWDHVF;3.0000;21.5010;1.0150;9.2843;75469.2160;10.7505
CQSSAWDHVF;1.0000;0.0000;1.0408;8.4477;16630.5176;10.4742
CQSSAWDSVF;1.0000;0.0000;1.0418;8.3555;14955.7241;10.4034
CQSSSWDHVF;3.0000;21.1619;1.0161;9.0637;58539.7674;10.5809
CQTSSWEQSF;1.0000;0.0000;1.0465;8.9074;28233.6477;10.8276
CQVSAWDHIF;2.0000;10.4771;1.0406;8.7525;33404.6020;10.4771
CQVSAWDHVF;83.0000;866.2767;1.0396;10.4841;1579855.7669;10.5643
CQVSGWDHVF;12.0000;116.2313;1.0387;9.6469;229143.7033;10.5665
CQVSSWDHVF;4.0000;32.0132;1.0115;9.3059;89335.3426;10.6711
CRGLNPFFTL;1.0000;0.0000;1.1131;7.9930;9852.7949;10.1247
CSLTAQHMYS;1.0000;0.0000;1.1304;8.5762;19282.2442;10.5730
CSLVAQHMGA;1.0000;0.0000;1.1153;7.9840;9750.9865;10.1178
CSLVAQHMYS;4.0000;31.7925;1.1324;9.2102;80011.9669;10.5975
CSMVAQHIYS;1.0000;0.0000;1.0878;8.8258;25700.3324;10.7648
CSSEHTISLN;2.0000;10.3704;1.0778;8.6137;28470.6896;10.3704
CTAIGALIFA;24.0000;214.5957;1.0187;8.3396;71936.6396;9.3302
CTAIGALVFA;28.0000;254.2727;1.0285;8.5201;95644.4949;9.4175
CTAIGGLAMA;1.0000;0.0000;1.0790;7.3300;4592.5039;9.6151
CTAIGGLGMA;1.0000;0.0000;1.0789;7.3328;4607.1979;9.6173
CTAIGGLIFA;3.0000;18.6648;1.0185;7.4393;9020.8504;9.3324
CTAIGGLVFA;2.0000;9.4196;1.0284;7.3767;6853.6080;9.4196
CTAIGGLVLA;2.0000;9.2548;1.0326;7.1623;5354.4916;9.2548
CTAIGGLVMA;4.0000;29.4359;1.0904;8.1882;24669.8831;9.8120
CTATGALIFA;1.0000;0.0000;1.0253;7.0410;3292.7938;9.3930
CTAVGALIFA;1.0000;0.0000;1.0285;7.0729;3415.8745;9.4175
CTAVGALVFA;1.0000;0.0000;1.0381;7.1864;3892.8257;9.5048
CTLLILMKGV;1.0000;0.0000;1.1625;8.0046;9985.2549;10.1336
CVAFGTPEKQ;1.0000;0.0000;1.1181;8.9077;28241.8163;10.8278
CVCGAAAHGA;1.0000;0.0000;1.1483;8.1811;12235.3171;10.2693
CVKGALDARG;1.0000;0.0000;1.1391;8.0183;10143.4201;10.1441
CVTGGAAHAA;1.0000;0.0000;1.0268;7.0999;3523.8270;9.4383
CVVGAAAHAA;1.0000;0.0000;1.0302;7.1290;3643.8847;9.4606
CVVGAGAHAA;1.0000;0.0000;1.0300;7.1318;3655.5435;9.4628
CVVGAGAHAS;1.0000;0.0000;1.0294;7.2707;4289.1965;9.5695
CVVGGAAHGA;2.0000;9.4649;1.0298;7.4356;7334.4797;9.4649
CVWLSGMFWH;1.0000;0.0000;1.1133;8.4692;17046.0518;10.4907
CWAGHLVNFA;1.0000;0.0000;1.0785;7.7217;7209.5790;9.9162
CWATGFMFLI;1.0000;0.0000;1.0986;7.9776;9678.9007;10.1128
CWIGGFCIVG;1.0000;0.0000;1.1564;8.7491;23527.8031;10.7058
CWLLFAGWLH;1.0000;0.0000;1.0826;7.2743;4306.9929;9.5723
CWTLFAGWLH;1.0000;0.0000;1.0813;7.5736;6079.1607;9.8023
CYSGLYHWWY;1.0000;0.0000;1.1439;8.8881;27610.4996;10.8127
DAAAFNNSWH;1.0000;0.0000;0.9727;7.1755;3844.0251;9.4963
DAAGNVSHIT;2.0000;9.2672;0.9439;7.1783;5454.1074;9.2672
DAAGNVTHIT;1.0000;0.0000;0.9465;6.9627;3008.7761;9.3328
DAAIQLQPIF;1.0000;0.0000;0.9798;6.9691;3031.1401;9.3377
DAAIQLQPVF;1.0000;0.0000;0.9855;7.0826;3454.3717;9.4250
DAAVTGIPGF;1.0000;0.0000;0.9399;6.5923;1964.3492;9.0481
DADPALNRVV;1.0000;0.0000;1.0206;7.5518;5928.5648;9.7856
DADSSGHLFG;1.0000;0.0000;0.9484;6.4386;1645.5984;8.9299
DAEEATRKIF;1.0000;0.0000;1.0490;8.1873;12322.6476;10.2741
DAEQNKNNVL;1.0000;0.0000;1.0691;8.4350;16388.5214;10.4644
DAESRLNHHL;6.0000;48.3287;1.0447;8.1740;29725.7240;9.6657
DAFTQAGASN;4.0000;27.5874;0.9617;7.3865;9802.3067;9.1958
DAFTQAGASS;3.0000;17.9703;0.9381;6.9875;5362.5765;8.9852
DAFYLAIFWM;1.0000;0.0000;1.0264;7.3244;4562.8505;9.6108
DAFYLAMFWM;10.0000;90.0054;1.0811;8.8315;81810.9254;10.0006
DAFYLATFWA;1.0000;0.0000;0.9809;6.7563;2372.4240;9.1741
DAFYLAVFWA;3.0000;18.3973;0.9835;7.2653;7383.3080;9.1986
DAFYLAVFWE;1.0000;0.0000;1.0222;7.3656;4784.7384;9.6425
DAFYLAVFWM;66.0000;630.3733;1.0320;9.2574;343196.8077;9.6981
DAFYLGVFWM;1.0000;0.0000;1.0316;7.4407;5216.5890;9.7002
DAFYLSIFWS;1.0000;0.0000;0.9650;6.9523;2973.1348;9.3248
DAFYLSMFWM;1.0000;0.0000;1.0682;7.9704;9599.2051;10.1073
DAFYLSVFWM;1.0000;0.0000;1.0209;7.5768;6101.3124;9.8048
DAFYPAVFWM;1.0000;0.0000;1.0091;7.8687;8539.2722;10.0292
DAFYSAVFWM;1.0000;0.0000;1.0004;7.6519;6652.3110;9.8625
DAGEPLVLNG;1.0000;0.0000;1.0332;6.9263;2885.5078;9.3049
DAGIAPAQVN;1.0000;0.0000;0.9800;7.0365;3275.6443;9.3895
DAGIDPKEIP;1.0000;0.0000;1.0182;8.0084;10029.1465;10.1366
DAGKSIWLPG;2.0000;9.3458;1.0047;7.2807;6136.0987;9.3458
DAGNPLVVDG;1.0000;0.0000;0.9994;7.0714;3409.8037;9.4163
DAGQPLVLDG;1.0000;0.0000;1.0062;6.7249;2288.1249;9.1500
DAGQPLVLNG;1.0000;0.0000;1.0090;6.7465;2345.7999;9.1666
DAGTPLVING;1.0000;0.0000;0.9761;6.7908;2468.6398;9.2007
DAGTPMVLDG;1.0000;0.0000;1.0285;7.2763;4317.3929;9.5739
DAGVAAKDIP;3.0000;19.0131;0.9998;7.6659;11709.7473;9.5066
DAGVAPKDIP;1.0000;0.0000;1.0018;7.5445;5878.9334;9.7800
DAGVAPQEIP;4.0000;29.3684;1.0033;8.1589;23851.5998;9.7895
DAGVAPSSIP;1.0000;0.0000;0.9455;6.8595;2671.6510;9.2535
DAGVAVKDIP;2.0000;9.7034;0.9933;7.7459;10483.6814;9.7034
DAGVDAKEIP;3.0000;19.9008;1.0294;8.2433;22765.4372;9.9504
DAGVDPEEIP;1.0000;0.0000;1.0178;8.1279;11508.4684;10.2284
DAGVDPHEIP;1.0000;0.0000;0.9849;7.7815;7723.4502;9.9622
DAGVDPKEIP;40.0000;398.7294;1.0170;9.7240;457179.7769;10.2238
DAGVDPKTIP;1.0000;0.0000;0.9840;7.7687;7610.5969;9.9523
DAGVDSKEVP;1.0000;0.0000;1.0110;8.0186;10147.0955;10.1444
DAGVSPADIP;1.0000;0.0000;0.9632;7.1119;3572.6012;9.4475
DAGVSPQEIP;1.0000;0.0000;0.9865;7.6957;6996.5104;9.8962
DAGVSVKDIP;1.0000;0.0000;0.9777;7.5837;6150.4626;9.8101
DAGYMAKFSQ;1.0000;0.0000;1.0534;7.8566;8420.2581;10.0198
DAHDFDAQTT;1.0000;0.0000;0.9583;7.4677;5381.6689;9.7210
DAHDFDIHTG;1.0000;0.0000;0.9444;7.2223;4056.9879;9.5323
DAHDFDNHTT;1.0000;0.0000;0.9367;7.7141;7146.3133;9.9103
DAHDFDSHTD;1.0000;0.0000;0.9375;7.6071;6317.9271;9.8281
DAHDFDSHTE;2.0000;9.9712;0.9589;8.0943;15656.8475;9.9712
DAHDFDSHTG;8.0000;66.7063;0.9445;8.1217;32316.4155;9.5295
DAHDFDSHTK;1.0000;0.0000;0.9582;7.7873;7774.7030;9.9666
DAHDFDSHTN;18.0000;167.3596;0.9396;8.8839;116589.2105;9.8447
DAHDFDSHTS;43.0000;404.6304;0.9285;8.9881;203160.0399;9.6341
DAHDFDSHTT;2.0000;9.6997;0.9273;7.7411;10425.4792;9.6997
DAHDFDSQTS;8.0000;68.3345;0.9400;8.4243;45786.2144;9.7621
DAHDFDTHIG;1.0000;0.0000;0.9444;7.2223;4056.9879;9.5323
DAHDFDTHLG;1.0000;0.0000;0.9735;7.0046;3157.6203;9.3650
DAHDFDTQTS;1.0000;0.0000;0.9380;7.6066;6314.5287;9.8277
DAHDFGSHTN;2.0000;9.5461;0.9468;7.5412;8282.7475;9.5461
DAHDFQQSSS;1.0000;0.0000;0.9418;7.4421;5225.3693;9.7013
DAHDFSNSSY;2.0000;9.7826;0.9536;7.8489;11803.2696;9.7826
DAHIPPGGKL;1.0000;0.0000;1.0077;7.0559;3349.4428;9.4044
DAHIPPGGRL;14.0000;121.4030;0.9963;8.1165;42496.9263;9.3387
DAHKGPFTGE;2.0000;9.8024;1.0133;7.8746;12158.6527;9.8024
DAHKGPLTGE;2.0000;9.6376;1.0407;7.6602;9499.1433;9.6376
DAHRAPSGRL;1.0000;0.0000;1.0130;7.0941;3500.2103;9.4338
DAHRGPLTGS;1.0000;0.0000;0.9833;6.8351;2597.8064;9.2347
DAHRPPGGRL;3.0000;19.2053;1.0292;7.7909;13522.3156;9.6026
DAHRPPSGRL;3.0000;19.4144;1.0199;7.9270;15815.6739;9.7072
DAHTPPAGGL;1.0000;0.0000;0.9705;6.5660;1905.7249;9.0279
DAHTSDLQEV;1.0000;0.0000;1.0049;7.6103;6341.2814;9.8305
DAHVAPSGRL;1.0000;0.0000;0.9862;6.8642;2686.3143;9.2571
DAHVPPAGRL;1.0000;0.0000;1.0031;7.0811;3448.3009;9.4238
DAHVPPKGRL;1.0000;0.0000;1.0354;7.6526;6657.9900;9.8631
DAHVPPSGNL;1.0000;0.0000;0.9854;7.1469;3719.4120;9.4743
DAIDAGEPLV;1.0000;0.0000;1.0152;7.1196;3604.6863;9.4534
DAIDAGNPLV;1.0000;0.0000;0.9934;6.9551;2982.4900;9.3269
DAIDAGQPLV;2.0000;9.3152;0.9915;7.2408;5860.9258;9.3152
DAIDAGTPLV;1.0000;0.0000;0.9737;6.7664;2400.2647;9.1819
DAIDAGTPMV;1.0000;0.0000;1.0020;7.4913;5529.4003;9.7391
DAIDNNSNSL;1.0000;0.0000;0.9979;7.4439;5235.8812;9.7026
DAIISHLNWA;25.0000;221.6015;0.9668;8.2313;64814.8114;9.2334
DAIISHLNWI;1.0000;0.0000;0.9591;6.9760;3055.1231;9.3430
DAIISHLNWT;1.0000;0.0000;0.9617;7.0576;3356.2507;9.4058
DAIISHLNWV;62.0000;575.2454;0.9637;8.8819;215865.6260;9.4303
DAINGNTDVF;1.0000;0.0000;0.9628;7.4508;5277.9821;9.7080
DAINGVRGSN;1.0000;0.0000;0.9871;7.3237;4559.0399;9.6102
DAINNGNNSL;1.0000;0.0000;1.0117;7.3294;4589.4895;9.6147
DAINNNQNSL;2.0000;9.9181;1.0155;8.0253;14461.1979;9.9181
DAINNNQNTL;1.0000;0.0000;1.0153;7.8096;7977.5673;9.9838
DAINNNSNSL;6.0000;48.5963;1.0004;8.2437;32207.1492;9.7193
DAINSGKTAL;1.0000;0.0000;0.9968;6.8865;2756.1478;9.2742
DAINSGNNSL;1.0000;0.0000;0.9899;7.0554;3347.7139;9.4041
DAINSGSNSL;2.0000;9.1934;0.9668;7.0824;4883.8500;9.1934
DAINSGTNSL;8.0000;64.8134;0.9709;7.7699;21553.5366;9.2591
DAINSGVNSL;1.0000;0.0000;0.9733;6.8986;2794.8975;9.2836
DAINSNNNSL;1.0000;0.0000;1.0004;7.4655;5367.8580;9.7193
DAINSNSNSL;1.0000;0.0000;0.9813;7.1915;3915.4798;9.5086
DAINSSSNSL;1.0000;0.0000;0.9604;6.9174;2856.0706;9.2980
DAIVSHLNWA;7.0000;55.9239;0.9728;7.7920;20682.1331;9.3207
DAIVSHLNWV;4.0000;28.5525;0.9677;7.8051;15871.3851;9.5175
DAKDFFGTKV;3.0000;19.8985;1.0023;8.2419;22727.0112;9.9493
DAKEIPLPHE;3.0000;20.5756;1.0677;8.6823;37737.7598;10.2878
DAKSQVEKVD;1.0000;0.0000;1.0086;8.6291;20493.5549;10.6137
DALGANDLSV;1.0000;0.0000;0.9883;6.5205;1808.3680;8.9929
DALISHLNWV;3.0000;18.5259;0.9865;7.3489;8129.6014;9.2629
DALSAFLPIG;1.0000;0.0000;0.9468;6.0979;1111.6775;8.6681
DALTNFLPIG;1.0000;0.0000;0.9798;6.5961;1972.9462;9.0511
DALTQAGASR;1.0000;0.0000;0.9864;6.6431;2082.6776;9.0872
DALTQAGATS;1.0000;0.0000;0.9560;6.3814;1540.8037;8.8860
DAMAAFGVPQ;1.0000;0.0000;1.0110;7.2701;4286.3095;9.5691
DAMISHLNWV;1.0000;0.0000;1.0132;7.5966;6242.6191;9.8201
DAMLAFGTPE;1.0000;0.0000;1.0472;7.3430;4661.5262;9.6251
DAMYLAMFWA;1.0000;0.0000;1.0903;7.6922;6968.8252;9.8935
DAQTTDLEEI;1.0000;0.0000;1.0399;7.9285;9147.7937;10.0752
DARGSKFMPD;1.0000;0.0000;1.0430;8.2039;12560.7133;10.2868
DARGSKLIPD;1.0000;0.0000;1.0327;7.4824;5473.1612;9.7322
DARGSKLMPD;90.0000;900.8620;1.0854;9.9438;883193.3887;10.1220
DARGSRLMPD;3.0000;20.1127;1.0735;8.3812;26680.3448;10.0563
DARGTKLIPD;1.0000;0.0000;1.0351;7.5678;6038.5748;9.7979
DARGTKLMPD;1.0000;0.0000;1.0867;8.0749;10827.0340;10.1877
DASCAVNIAY;1.0000;0.0000;1.0888;8.2127;12688.0378;10.2936
DASGLRLNFH;1.0000;0.0000;0.9969;6.7294;2300.2202;9.1535
DASVMAELYP;1.0000;0.0000;1.0736;7.8596;8450.0677;10.0222
DATASTSLTW;4.0000;27.4292;0.9510;7.3179;9057.8978;9.1431
DATASTSVTW;1.0000;0.0000;0.9306;7.0471;3315.6924;9.3976
DATYLAMFWA;1.0000;0.0000;1.0372;7.2667;4269.8260;9.5665
DAVETSFAKW;3.0000;19.8727;1.0017;8.2251;22292.0165;9.9364
DAVFGTSQGA;1.0000;0.0000;0.9447;6.6305;2052.4524;9.0774
DAVNSSNNSL;1.0000;0.0000;0.9853;7.3050;4462.1898;9.5959
DAYNQKLSEE;1.0000;0.0000;1.1016;8.5574;18869.6758;10.5585
DDFYLAVFWM;1.0000;0.0000;1.0364;7.8292;8158.8331;9.9988
DDILNAHKAP;1.0000;0.0000;1.0266;7.4987;5576.9196;9.7448
DDITEEGLYQ;1.0000;0.0000;1.0636;8.1951;12433.4969;10.2800
DDITEERLHQ;1.0000;0.0000;1.0358;8.4213;16132.9328;10.4539
DDITEERLYH;2.0000;10.5234;1.0457;8.8128;35806.0053;10.5234
DDITEERLYQ;43.0000;447.3610;1.0533;10.3118;932543.8242;10.6515
DDITEGRLYQ;1.0000;0.0000;1.0513;8.1036;11190.7621;10.2097
DDLEEISRKV;1.0000;0.0000;1.0614;8.5349;18386.2482;10.5412
DDLVAVGGKV;1.0000;0.0000;1.0102;7.1303;3649.3256;9.4616
DDMFSDNAIS;2.0000;10.0329;0.9849;8.1746;17172.7211;10.0329
DDMTEEKLYQ;1.0000;0.0000;1.0901;9.2709;42906.0913;11.1070
DDMTEERLYQ;2.0000;11.0413;1.0797;9.4865;77768.8780;11.0413
DDPSHIFGTS;1.0000;0.0000;0.9246;7.2335;4109.3476;9.5409
DDTTEERLYQ;1.0000;0.0000;1.0466;8.7600;23824.6462;10.7142
DEAHHHLAIA;1.0000;0.0000;0.9840;6.8069;2514.7129;9.2130
DEDSLYLMGW;1.0000;0.0000;1.1078;7.9384;9252.4668;10.0828
DEEKNKGNVL;1.0000;0.0000;1.1109;8.7762;24274.8371;10.7267
DEGVPAGIPS;1.0000;0.0000;0.9862;7.3008;4440.9062;9.5927
DELPHPQGLE;1.0000;0.0000;1.0823;7.8164;8040.0298;9.9890
DESSNYIMGW;3.0000;20.8623;1.0208;8.8688;46774.2755;10.4311
DESSNYLNGW;1.0000;0.0000;1.0427;7.9371;9238.7341;10.0818
DESSTYIMGW;2.0000;10.2861;1.0102;8.5041;25095.5079;10.2861
DESSTYLMGW;5.0000;40.4753;1.0583;8.6843;48830.6172;10.1188
DFAIPLQPVF;1.0000;0.0000;0.9707;7.1801;3864.5228;9.4999
DFAKLDKPGF;1.0000;0.0000;1.0443;7.5650;6019.5821;9.7958
DFDAHTSDLQ;1.0000;0.0000;0.9787;7.3072;4473.7476;9.5976
DFDAQTTDLE;1.0000;0.0000;1.0164;7.7391;7354.8509;9.9295
DFDEEKNKGN;1.0000;0.0000;1.0354;9.1258;36301.8315;10.9954
DFDIHTGDAE;1.0000;0.0000;0.9797;7.5687;6045.1892;9.7986
DFDKSSVKLD;1.0000;0.0000;1.0200;7.9923;9844.3999;10.1242
DFDNHTTDLE;1.0000;0.0000;0.9963;7.9854;9766.4999;10.1189
DFDSHTDDLE;1.0000;0.0000;0.9964;7.8784;8634.3869;10.0366
DFDSHTEDLE;2.0000;10.1797;1.0189;8.3656;21397.4104;10.1797
DFDSHTGDLE;8.0000;68.1660;1.0010;8.3930;44165.1874;9.7380
DFDSHTKDLE;1.0000;0.0000;1.0182;8.0586;10625.2879;10.1751
DFDSHTNDLE;18.0000;170.9048;0.9986;9.1553;159336.4931;10.0532
DFDSHTNNLE;1.0000;0.0000;1.0009;7.9216;9075.1536;10.0698
DFDSHTSDLE;40.0000;383.8612;0.9858;9.2280;258277.5857;9.8426
DFDSHTSDLQ;1.0000;0.0000;0.9637;7.4461;5249.2282;9.7043
DFDSHTSDVE;1.0000;0.0000;0.9318;7.9572;9454.3908;10.0972
DFDSHTSSLE;4.0000;28.9458;0.9724;7.9756;19314.4315;9.6486
DFDSHTTDLE;2.0000;9.9082;0.9851;8.0124;14247.9677;9.9082
DFDSQTSDLE;3.0000;19.9412;0.9983;8.2696;23465.1263;9.9706
DFDSQTSSLE;6.0000;48.8830;0.9862;8.3183;35095.2313;9.7766
DFDSYTSDLE;1.0000;0.0000;1.0089;7.8829;8679.8894;10.0401
DFDTHIGDLE;1.0000;0.0000;1.0009;7.4936;5544.4774;9.7409
DFDTHLGDLE;1.0000;0.0000;1.0287;7.2759;4315.3579;9.5736
DFDTHTSDLE;6.0000;49.5411;0.9851;8.4895;42743.9034;9.9082
DFDTQTSDLE;1.0000;0.0000;0.9969;7.8779;8629.7426;10.0362
DFEAHDNVTE;1.0000;0.0000;0.9862;8.2786;13687.5373;10.3442
DFEKFEQPGF;1.0000;0.0000;1.0191;8.3692;15193.3936;10.4139
DFELNSINTN;2.0000;10.0185;1.0044;8.1558;16806.1190;10.0185
DFEMHDGMTE;1.0000;0.0000;1.0494;8.9118;28376.1984;10.8309
DFENHDGMTE;1.0000;0.0000;1.0212;8.6750;21603.5267;10.6489
DFESHDDITE;47.0000;475.9638;0.9570;9.9544;646060.0188;10.3470
DFESHDDMTE;3.0000;21.4737;0.9786;9.2665;73938.6140;10.7368
DFESHDDTTE;1.0000;0.0000;0.9497;8.3639;15100.8249;10.4098
DFESHDGITE;2.0000;10.0484;0.9821;8.1948;17577.7621;10.0484
DFESHDGMTE;29.0000;292.2710;1.0194;9.8633;456989.9298;10.4382
DFESHDNITE;2.0000;10.3637;0.9588;8.6049;28184.8833;10.3637
DFETHDGMTE;3.0000;21.0078;1.0139;8.9634;52158.6197;10.5039
DFETHTSDKE;1.0000;0.0000;0.9677;8.5441;18582.7452;10.5483
DFETNDGITE;1.0000;0.0000;0.9901;8.1610;11954.9424;10.2538
DFFGTKVEGP;3.0000;19.8574;0.9988;8.2151;22037.5696;9.9287
DFGFAFPCDG;1.0000;0.0000;1.0628;7.9447;9319.6493;10.0876
DFGFTFPCDG;1.0000;0.0000;1.0534;8.1689;12064.7894;10.2599
DFGSHTNDLE;2.0000;9.7546;1.0035;7.8125;11319.6062;9.7546
DFGYAFACDG;1.0000;0.0000;1.0881;7.9377;9244.5404;10.0822
DFGYAFPCDG;7.0000;62.1337;1.0948;9.1385;97466.5622;10.3556
DFGYSFPCDG;73.0000;753.2886;1.0801;10.2956;1192626.4508;10.4623
DFILDKSLIS;1.0000;0.0000;0.9925;6.9835;3081.8017;9.3488
DFLIHHIHAF;2.0000;9.0929;0.9285;6.9517;4201.3409;9.0929
DFLLSSATSA;1.0000;0.0000;0.9334;6.0987;1112.7377;8.6687
DFLLSSKTSA;1.0000;0.0000;0.9792;6.6702;2148.4785;9.1080
DFLLSSSASP;1.0000;0.0000;0.9464;6.3690;1519.0394;8.8765
DFLSFRGGLD;1.0000;0.0000;0.9878;6.6189;2025.2327;9.0685
DFLTFKGGLE;1.0000;0.0000;1.0297;6.9759;3055.0197;9.3430
DFLTFKGGLN;21.0000;184.3295;1.0076;8.1336;53081.7069;9.2165
DFLTFNGGLN;4.0000;27.2837;0.9866;7.2548;8423.4033;9.0946
DFLTFQGGLN;3.0000;18.1656;0.9846;7.1146;6207.3476;9.0828
DFLTFRGGLD;14.0000;118.7439;0.9934;7.8504;31282.3423;9.1341
DFLTFRGGLN;21.0000;183.0153;0.9961;8.0481;48106.2788;9.1508
DFLTNNGGVN;1.0000;0.0000;0.9978;7.2576;4224.9609;9.5594
DFLVHHAFAL;1.0000;0.0000;0.9494;6.3154;1428.0872;8.8353
DFLVHHAIAL;94.0000;821.9161;0.9495;8.2918;134749.0041;8.8378
DFLVHHGIAL;1.0000;0.0000;0.9493;6.3215;1438.0859;8.8399
DFLVHHIHAF;78.0000;706.8744;0.9339;8.6562;186730.6519;9.1802
DFLVHHVHAF;1.0000;0.0000;0.9388;6.8777;2728.2489;9.2674
DFLWAEASQV;1.0000;0.0000;1.0106;7.2747;4309.4107;9.5726
DFLWAQAANV;1.0000;0.0000;0.9963;6.9713;3038.8231;9.3394
DFLWAQAAQV;2.0000;9.3277;0.9944;7.2571;5971.6268;9.3277
DFLWAQAASV;1.0000;0.0000;0.9720;6.6973;2216.6103;9.1288
DFLWAQASQV;81.0000;754.7516;0.9873;9.0034;283773.3925;9.4344
DFLWAQSSAV;1.0000;0.0000;0.9668;6.8361;2600.8383;9.2355
DFLWAQSSQV;12.0000;104.9523;0.9771;8.3129;49327.8136;9.5411
DFLWAQSVQV;1.0000;0.0000;0.9805;7.3510;4704.8327;9.6313
DFLWSQASQV;4.0000;28.6233;0.9771;7.8358;16442.6044;9.5411
DFLWSQSSQV;1.0000;0.0000;0.9634;7.3726;4823.1922;9.6478
DFMVHHIFAL;1.0000;0.0000;0.9816;7.1828;3876.7540;9.5020
DFMVHHIHAF;22.0000;204.4836;0.9494;8.8314;121328.4139;9.7373
DFMVTHIHAF;2.0000;9.7321;0.9492;7.7832;10943.7890;9.7321
DFPVHHAIAS;1.0000;0.0000;0.9280;6.9635;3011.5666;9.3334
DFQQSSSEST;1.0000;0.0000;0.9415;7.7604;7537.6950;9.9459
DFRYPCDGPG;2.0000;10.8955;1.1103;9.2969;62517.6998;10.8955
DFSIYLNQKG;1.0000;0.0000;1.0280;7.6872;6928.5295;9.8897
DFSKAAFGSA;2.0000;9.0535;0.9555;6.9004;3960.5411;9.0535
DFSNSSYLSK;2.0000;9.7925;0.9982;7.8618;11980.1961;9.7925
DFSTFRGGLN;2.0000;9.3152;0.9797;7.2408;5861.1885;9.3152
DFSVNSITIN;1.0000;0.0000;0.9141;7.4771;5439.9420;9.7282
DFTSQAALYT;1.0000;0.0000;0.9825;7.0059;3162.4349;9.3660
DFTTEAALYT;3.0000;19.1398;1.0092;7.7483;12875.6851;9.5699
DFTTMSALYT;1.0000;0.0000;1.0082;7.4823;5472.8575;9.7322
DFTTQAALYS;1.0000;0.0000;0.9825;7.0059;3162.4349;9.3660
DFTTQAALYT;61.0000;565.9005;0.9859;8.8767;212837.2691;9.4317
DFTTQAALYV;1.0000;0.0000;0.9881;7.1232;3619.5550;9.4562
DFTTQASLYT;4.0000;28.6152;0.9757;7.8322;16375.7725;9.5384
DFVAQLYPGF;1.0000;0.0000;0.9965;7.1726;3831.1238;9.4941
DFVTQAALYT;1.0000;0.0000;0.9881;7.1232;3619.5550;9.4562
DFYLAVFWML;1.0000;0.0000;1.0474;7.3628;4769.2491;9.6403
DGAGEAILTF;1.0000;0.0000;0.9735;6.4828;1731.6815;8.9640
DGAGTAILTF;2.0000;8.6925;0.9313;6.4307;2306.1614;8.6925
DGAISHITGG;1.0000;0.0000;0.9206;6.3564;1497.1495;8.8668
DGAVSHITGN;1.0000;0.0000;0.9435;6.8801;2735.7789;9.2693
DGFREKIGHY;1.0000;0.0000;1.0358;8.1102;11276.1829;10.2148
DGHKGPVGEV;1.0000;0.0000;1.0171;7.7251;7237.4568;9.9188
DGHNTNHPND;1.0000;0.0000;0.9457;8.1435;11717.1233;10.2404
DGITEEKLYQ;2.0000;10.4186;1.0867;8.6763;30600.7793;10.4186
DGITEENLYQ;1.0000;0.0000;1.0660;8.2167;12746.8985;10.2967
DGIYETVTNS;1.0000;0.0000;0.9708;7.9360;9226.3478;10.0809
DGKTIATAAD;1.0000;0.0000;0.9853;7.0254;3233.9757;9.3810
DGKTIATVAD;1.0000;0.0000;0.9809;7.2815;4343.0449;9.5778
DGKVVTMTQE;1.0000;0.0000;1.0056;8.6286;20479.7124;10.6132
DGLFEFMTTS;1.0000;0.0000;1.0177;7.4896;5518.8899;9.7378
DGLYDTINNS;1.0000;0.0000;1.0077;7.6072;6318.9235;9.8282
DGLYEFLTTS;1.0000;0.0000;1.0196;7.1135;3579.2408;9.4487
DGMTEEKLYQ;3.0000;21.6167;1.1293;9.3596;82299.8017;10.8084
DGMTEELVYQ;1.0000;0.0000;1.0968;8.5671;19080.8241;10.5660
DGMTEENLYQ;26.0000;267.1617;1.1088;10.1388;594227.7394;10.6865
DGMTEEQLYQ;1.0000;0.0000;1.1071;8.7086;22456.2270;10.6747
DGMTEERLYQ;4.0000;32.2280;1.1176;9.3990;99447.6237;10.7427
DGMTEESLYQ;2.0000;10.4758;1.0980;8.7509;33342.1458;10.4758
DGMTENNLYQ;1.0000;0.0000;1.0876;8.5593;18909.9813;10.5600
DGNISHITGG;1.0000;0.0000;0.9379;6.7693;2408.2705;9.1842
DGPAFNAGRS;1.0000;0.0000;0.9849;7.0071;3166.6884;9.3669
DGPERGGTCQ;1.0000;0.0000;1.1375;8.8236;25635.6100;10.7631
DGPGRGGTCD;97.0000;990.3876;1.1076;10.2293;1273813.3735;10.3165
DGPGRGGTCQ;109.0000;1114.7121;1.1084;10.2863;1441879.6892;10.3214
DGRHFGVNHN;1.0000;0.0000;0.9730;7.6436;6589.4815;9.8562
DGRILGFTTH;1.0000;0.0000;0.9650;6.8467;2632.5519;9.2436
DGRQQNRRVE;1.0000;0.0000;0.9903;8.9712;30383.6660;10.8766
DGSDNPDGRQ;1.0000;0.0000;0.9985;8.0479;10495.6264;10.1669
DGSISHITGG;1.0000;0.0000;0.9160;6.4953;1756.6660;8.9735
DGSVAHIANG;1.0000;0.0000;0.9471;6.6558;2113.2982;9.0969
DGSVAHITNG;1.0000;0.0000;0.9435;6.8801;2735.7789;9.2693
DGSVLNITVG;1.0000;0.0000;0.9601;6.8300;2582.6584;9.2308
DGSVQHITNG;1.0000;0.0000;0.9481;7.2777;4323.9259;9.5749
DGSVSHVTGG;1.0000;0.0000;0.9274;6.7223;2281.4729;9.1481
DGSVTHLVSG;1.0000;0.0000;0.9416;6.6445;2085.8290;9.0882
DGSVTHVTLG;1.0000;0.0000;0.9454;6.7299;2301.3089;9.1538
DGTVSHITGG;3.0000;18.2529;0.9253;7.1713;6626.2802;9.1264
DGTVTHITGG;1.0000;0.0000;0.9282;6.7796;2436.9392;9.1921
DGVSIASAAD;1.0000;0.0000;0.9400;6.5392;1847.8379;9.0073
DGYVWQPLVY;2.0000;10.1376;1.0234;8.3108;20090.0225;10.1376
DHAPIDYEKL;1.0000;0.0000;1.0593;8.1513;11822.0456;10.2464
DHEANKNNVL;1.0000;0.0000;1.0580;8.2684;13528.9738;10.3364
DHIEAIISHL;1.0000;0.0000;0.9672;6.9999;3140.3577;9.3614
DHIFGTTEGS;1.0000;0.0000;0.9515;7.1521;3741.8282;9.4784
DHIFLGLFWM;2.0000;9.3577;1.0103;7.2961;6246.2135;9.3577
DHIKTSFEEW;5.0000;41.8822;0.9744;9.1419;82696.2510;10.4705
DHKEAIISHL;41.0000;387.6406;1.0083;9.0415;210963.0835;9.6910
DHKEAIKSHL;3.0000;20.0413;1.0481;8.3348;25292.2407;10.0207
DHKEAITSHL;1.0000;0.0000;1.0103;7.5104;5652.6001;9.7538
DHKEALISHL;1.0000;0.0000;1.0324;7.2111;4004.7812;9.5237
DHPTVVSLFV;2.0000;9.5546;0.9387;7.5523;8388.6426;9.5546
DHTTMAALYT;4.0000;29.0880;1.0222;8.0373;20735.7971;9.6960
DHTTQAALYT;1.0000;0.0000;0.9892;7.1831;3877.8265;9.5022
DHVFLGLFWM;105.0000;982.2743;1.0174;9.1298;373713.8454;9.4449
DHVFLGVFWM;1.0000;0.0000;0.9977;7.4398;5211.4275;9.6995
DHVPADFEKF;1.0000;0.0000;0.9856;8.1305;11542.4671;10.2304
DHYWLDAING;1.0000;0.0000;1.0167;7.4340;5176.5643;9.6950
DHYWMDLINA;1.0000;0.0000;1.0504;8.0810;10902.4434;10.1923
DIAHHHIAIG;1.0000;0.0000;0.9213;6.5925;1964.6515;9.0482
DIAHHHLAIA;93.0000;816.8483;0.9379;8.3405;141754.6983;8.8788
DIAHHHLAIG;5.0000;35.5237;0.9376;7.0738;7645.6043;8.8809
DIAHHHLAIS;1.0000;0.0000;0.9343;6.5109;1788.4564;8.9855
DIAHHHLALA;1.0000;0.0000;0.9473;6.1543;1186.3434;8.7115
DIAHHHLALS;2.0000;8.8182;0.9472;6.5942;2783.9702;8.8182
DIAHHHVAIA;1.0000;0.0000;0.9273;6.7032;2231.8307;9.1334
DIAHHQLAIA;3.0000;18.0136;0.9555;7.0157;5539.2459;9.0068
DIAYSGVYHW;3.0000;19.6267;0.9788;8.0651;18541.0657;9.8134
DIDKDNHIFG;1.0000;0.0000;0.9712;7.8940;8790.9076;10.0486
DIDPVPTSFE;1.0000;0.0000;0.9321;8.0501;10521.9831;10.1686
DIELNESLNS;1.0000;0.0000;1.0629;7.7196;7191.6525;9.9145
DIESYYGIHG;1.0000;0.0000;1.0018;7.6829;6894.5484;9.8864
DIFSDNSIQL;1.0000;0.0000;0.9647;7.2976;4424.3883;9.5902
DIFSGRGYWQ;1.0000;0.0000;0.9897;7.6384;6550.2057;9.8522
DIHTGDAEEA;1.0000;0.0000;1.0185;7.6156;6380.5466;9.8346
DIIGRVLAHK;1.0000;0.0000;1.0073;7.2263;4075.5627;9.5354
DIIHHHLAIA;1.0000;0.0000;0.9344;6.5146;1796.1760;8.9884
DIILGHLTWV;2.0000;9.1229;0.9665;6.9907;4394.5663;9.1229
DIILYMHLKT;1.0000;0.0000;1.0663;7.7683;7606.7314;9.9520
DIIMGHLIYV;1.0000;0.0000;1.0080;7.4492;5267.7919;9.7067
DIITVGNKVA;1.0000;0.0000;0.9710;7.4776;5442.9889;9.7285
DIKGLLESHT;1.0000;0.0000;1.0316;7.2070;3986.2452;9.5206
DILDAHRPPS;3.0000;19.4838;0.9957;7.9720;16658.2276;9.7419
DILDSHVAPS;1.0000;0.0000;0.9595;7.0481;3319.8763;9.3985
DILEAHKGPF;44.0000;416.2292;1.0294;9.0575;222610.6091;9.6797
DILEAHKPPS;1.0000;0.0000;1.0307;7.7666;7591.8979;9.9507
DILEAHVPPG;2.0000;9.6037;1.0068;7.6162;9029.4919;9.6037
DILLSGDNAA;1.0000;0.0000;0.9792;6.4070;1586.8056;8.9056
DILLSSTNGP;8.0000;64.1020;0.9767;7.6376;18509.7923;9.1574
DILLSSTNSP;1.0000;0.0000;0.9716;6.8706;2706.1268;9.2620
DILLSSTSGP;5.0000;35.7872;0.9516;7.1595;8438.5052;8.9468
DILNAHKAPS;1.0000;0.0000;1.0081;7.2463;4170.5141;9.5508
DILNGDVGGG;3.0000;18.1198;0.9785;7.0848;5997.7724;9.0599
DILNQDLGGY;1.0000;0.0000;1.0387;7.1565;3760.9210;9.4818
DILTFKGGLS;1.0000;0.0000;0.9808;6.5406;1850.7690;9.0084
DILTNKGGLN;1.0000;0.0000;1.0340;7.0882;3476.6150;9.4293
DILVAWLLFG;1.0000;0.0000;0.9652;6.1560;1188.6425;8.7128
DILVSANSGM;1.0000;0.0000;1.0042;7.1355;3671.0936;9.4656
DIPLAKDYVL;1.0000;0.0000;1.0555;7.5238;5740.5054;9.7641
DIPLPHEFFD;1.0000;0.0000;0.9906;7.7261;7246.3723;9.9196
DIPLPHEFFN;2.0000;9.9362;0.9929;8.0488;14858.0523;9.9362
DIPLPHEFIL;7.0000;57.3820;1.0091;8.1082;29763.4614;9.5637
DIPLPHEFLD;1.0000;0.0000;1.0274;7.5117;5661.3452;9.7548
DIPLPHELYN;1.0000;0.0000;1.0585;7.8821;8671.3939;10.0395
DIPLSSTNGP;1.0000;0.0000;0.9701;7.1654;3799.5582;9.4886
DISAWDAFYL;81.0000;752.9414;0.9923;8.9739;274317.0025;9.4118
DISAWDAFYP;1.0000;0.0000;0.9755;7.4963;5561.4656;9.7429
DISAWDAFYS;1.0000;0.0000;0.9651;7.2794;4332.5236;9.5762
DISAWDDFYL;1.0000;0.0000;1.0000;7.4567;5313.6928;9.7125
DISAWDSFYL;4.0000;28.5555;0.9833;7.8063;15894.6753;9.5185
DISAWDSTYM;1.0000;0.0000;0.9891;8.0141;10094.3636;10.1409
DISAYDAFYL;5.0000;38.0046;1.0070;7.8807;19359.1865;9.5012
DISHHHIAIG;1.0000;0.0000;0.9133;6.7313;2305.2048;9.1550
DISHHHLAFG;1.0000;0.0000;0.9339;6.5104;1787.4047;8.9851
DISHHHLAIA;2.0000;8.9855;0.9343;6.8119;3576.9133;8.9855
DISPKIFSAH;1.0000;0.0000;0.9464;7.3292;4588.4826;9.6145
DISRKIFAAH;3.0000;19.2158;0.9756;7.7978;13629.7831;9.6079
DISRKIFGAH;1.0000;0.0000;0.9751;7.3234;4557.7973;9.6101
DISRKIFSAH;13.0000;116.5757;0.9610;8.5734;69300.2844;9.7146
DISRKVFSAH;7.0000;58.8114;0.9620;8.4181;42525.8248;9.8019
DISTWDSFYL;1.0000;0.0000;0.9718;7.4285;5144.1288;9.6908
DISYSGVYHW;1.0000;0.0000;0.9586;7.7268;7251.6595;9.9201
DITEEGLYQN;1.0000;0.0000;1.0660;8.2167;12746.8985;10.2967
DITEERLHQN;1.0000;0.0000;1.0379;8.4430;16539.5832;10.4706
DITEERLYHK;2.0000;10.6620;1.0668;8.9930;44062.0878;10.6620
DITEERLYQK;2.0000;10.7900;1.0740;9.1596;53375.2582;10.7900
DITEERLYQN;41.0000;426.7229;1.0553;10.3127;911582.3129;10.6681
DITEGRLYQN;1.0000;0.0000;1.0537;8.1252;11472.8390;10.2264
DITFSGVYHW;1.0000;0.0000;0.9374;7.4635;5355.1984;9.7177
DIVAVGGKIA;1.0000;0.0000;0.9695;6.8432;2622.1925;9.2410
DIVEKDPVKT;1.0000;0.0000;0.9494;8.8153;25391.1914;10.7567
DIVHHHLAIA;2.0000;9.0756;0.9410;6.9292;4093.9450;9.0756
DIVQPHCSSE;2.0000;10.9083;1.0375;9.3135;63726.3320;10.9083
DIVSVGEKVA;1.0000;0.0000;0.9931;7.6703;6795.0517;9.8767
DIVSVGNKVA;1.0000;0.0000;0.9725;7.5057;5622.1741;9.7502
DIWGTVNADG;1.0000;0.0000;0.9726;7.2732;4301.5392;9.5714
DIWNAGVYTP;1.0000;0.0000;0.9771;7.7229;7219.2130;9.9171
DKAELGFAFP;1.0000;0.0000;1.0321;7.1798;3863.0300;9.4996
DKAIQLQPIF;4.0000;29.3309;1.0107;8.1427;23410.1396;9.7770
DKANLGFRFP;96.0000;925.9348;1.0353;9.4834;536915.2125;9.7467
DKANLGFRFS;2.0000;9.5800;1.0202;7.5853;8713.9718;9.5800
DKAQLGFRFP;1.0000;0.0000;1.0335;7.4859;5495.3035;9.7349
DKASLGFRFP;2.0000;9.5361;1.0133;7.5282;8159.2161;9.5361
DKDNHIFGST;1.0000;0.0000;0.9616;7.7232;7221.9520;9.9173
DKDPVATSFE;1.0000;0.0000;0.9857;8.1232;11446.3960;10.2248
DKDPVPTSFE;3.0000;20.9965;0.9461;8.9561;51720.4509;10.4983
DKDPVSTSFD;1.0000;0.0000;0.9344;8.0759;10839.0950;10.1884
DKEEISRKIF;1.0000;0.0000;1.0148;8.8160;25412.0841;10.7573
DKGQLGFRFP;1.0000;0.0000;1.0330;7.4887;5512.8860;9.7371
DKIHFGYGFA;1.0000;0.0000;0.9860;7.1861;3891.2624;9.5045
DKISISPIHL;1.0000;0.0000;0.9664;7.2574;4224.3761;9.5593
DKKDFGFAFP;1.0000;0.0000;1.0102;7.7794;7704.9061;9.9606
DKKDFGFTFP;1.0000;0.0000;0.9873;8.0037;9974.4172;10.1329
DKKDFGYAFA;1.0000;0.0000;1.0419;7.7724;7642.8108;9.9552
DKKDFGYAFP;7.0000;61.3716;1.0325;8.9733;80579.2893;10.2286
DKKDFGYSFP;73.0000;744.1427;1.0065;10.1303;985989.3458;10.3353
DKKDLGYAFP;1.0000;0.0000;1.0746;7.9138;8993.4097;10.0638
DKKDLGYSFP;1.0000;0.0000;1.0584;8.0526;10552.3297;10.1705
DKKEFGFSFP;2.0000;10.2104;1.0122;8.4055;22403.7663;10.2104
DKKEFGYGFP;1.0000;0.0000;1.0548;8.3171;14309.1039;10.3738
DKKEFGYSFP;8.0000;73.3490;1.0281;9.3563;133887.2003;10.4784
DKKILESPVK;1.0000;0.0000;1.0686;8.5789;19341.4597;10.5750
DKLELGFRYP;1.0000;0.0000;1.1074;7.9394;9262.5741;10.0835
DKNPVATSFE;1.0000;0.0000;0.9877;8.1449;11734.9166;10.2414
DKNPVDTSFE;2.0000;10.5422;0.9494;8.8372;36824.6610;10.5422
DKNPVPTSFE;1.0000;0.0000;0.9475;8.5006;17674.7096;10.5149
DKPGFWSSKL;1.0000;0.0000;1.0298;7.6839;6902.3053;9.8871
DKPVALSIVQ;92.0000;887.7182;1.0007;9.4760;521107.6683;9.7551
DKPVALSVVQ;1.0000;0.0000;1.0031;7.6257;6455.0954;9.8424
DKPVAMSIVQ;2.0000;10.3123;0.9956;8.5381;26096.8723;10.3123
DKQSFGYGFA;1.0000;0.0000;1.0018;7.3489;4693.4793;9.6296
DKSLISQLYP;1.0000;0.0000;1.0411;7.5517;5928.0107;9.7855
DKSSLGFRFP;1.0000;0.0000;1.0039;7.3660;4786.7683;9.6428
DKSSVKLDAD;1.0000;0.0000;1.0390;7.8530;8385.6651;10.0171
DKSTSLFLQI;1.0000;0.0000;0.9971;7.0715;3410.3489;9.4164
DKVNLGFRFP;2.0000;9.9435;1.0256;8.0583;15021.8014;9.9435
DKWAVPGHFS;1.0000;0.0000;0.9747;7.5358;5820.5143;9.7733
DKYKLDFRYP;2.0000;10.8103;1.0641;9.1860;55026.4690;10.8103
DLAQDPTTRR;12.0000;111.0823;1.0237;9.0379;113660.1259;10.0984
DLAVWAWAFL;1.0000;0.0000;0.9808;6.4575;1681.8188;8.9445
DLEAHDGMTE;3.0000;20.3335;1.0899;8.5248;31477.8390;10.1667
DLEDISPKIF;1.0000;0.0000;1.0167;7.8530;8385.5350;10.0171
DLEDISRKIF;13.0000;121.4062;1.0317;9.0972;126647.5213;10.1172
DLEDISRKVF;6.0000;51.0222;1.0316;8.8749;66614.3253;10.2044
DLEDVSRKIF;3.0000;20.4089;1.0316;8.5739;33307.1626;10.2044
DLEEISRKIF;4.0000;30.7809;1.0552;8.7715;48285.0899;10.2603
DLEEISRKVF;59.0000;600.1586;1.0547;10.0538;811648.7171;10.3476
DLEETSRKIF;2.0000;10.3231;1.0539;8.5521;26522.1492;10.3231
DLEEVSRKIF;1.0000;0.0000;1.0547;8.2829;13756.7578;10.3476
DLEEVSRKVF;1.0000;0.0000;1.0529;8.3965;15677.5839;10.4348
DLESHDGMTE;1.0000;0.0000;1.0730;8.1865;12311.4051;10.2735
DLFLKIGPGD;3.0000;18.6069;1.0189;7.4016;8638.3435;9.3035
DLFLPIGPGD;1.0000;0.0000;0.9906;6.7088;2246.1744;9.1376
DLFPGFAAGL;2.0000;8.5610;0.9444;6.2595;1893.7799;8.5610
DLFTGSVFLA;1.0000;0.0000;0.9422;6.2192;1278.3258;8.7613
DLGAGHKGLY;2.0000;9.0674;1.0190;6.9185;4044.0014;9.0674
DLGANYNGIQ;1.0000;0.0000;1.0278;7.2532;4203.9228;9.5561
DLGGGSQGIQ;1.0000;0.0000;0.9689;6.4814;1728.8635;8.9629
DLGGNYQGLQ;1.0000;0.0000;1.0428;7.0230;3225.1913;9.3792
DLGGYFQSIR;1.0000;0.0000;1.0067;7.1916;3916.0234;9.5087
DLGYAFPCDG;1.0000;0.0000;1.1207;8.0790;10878.1889;10.1908
DLGYSFPCDG;1.0000;0.0000;1.1129;8.2179;12763.8169;10.2975
DLHADAHDFD;4.0000;28.4738;0.9896;7.7709;15259.5308;9.4913
DLHALAHDFE;1.0000;0.0000;1.0126;6.8887;2763.1396;9.2759
DLIAELYPSF;1.0000;0.0000;1.0288;7.1606;3778.5922;9.4849
DLIAQLYPSF;1.0000;0.0000;1.0049;6.9807;3071.8411;9.3466
DLIAVGGKVA;2.0000;9.0737;0.9844;6.9266;4081.7913;9.0737
DLINASPEVS;1.0000;0.0000;1.0000;7.4162;5071.5339;9.6814
DLINRQDALS;1.0000;0.0000;1.0329;7.2878;4374.5017;9.5826
DLIRWKDKPV;1.0000;0.0000;1.0363;8.5401;18496.2129;10.5452
DLKDILEAHK;1.0000;0.0000;1.0950;7.8039;7924.9998;9.9794
DLKEILEAHK;1.0000;0.0000;1.1210;7.9901;9819.7170;10.1225
DLLAELYPSF;1.0000;0.0000;1.0432;6.9429;2940.9404;9.3176
DLLAHHAIAL;1.0000;0.0000;0.9436;5.8482;833.9472;8.4762
DLLAQLFPSF;1.0000;0.0000;0.9810;6.4143;1600.2831;8.9113
DLLAQLYPGI;1.0000;0.0000;1.0190;6.6302;2051.9230;9.0773
DLLAQLYPSF;54.0000;486.5038;1.0188;8.4954;129106.6975;9.1793
DLLAQTYPSF;1.0000;0.0000;1.0091;7.0624;3374.6165;9.4094
DLLAVGGKVA;2.0000;8.9063;0.9925;6.7089;3176.9251;8.9063
DLLDAHIPPG;14.0000;119.6783;0.9966;7.9439;34838.1288;9.2060
DLLDRVLRHR;44.0000;421.7090;1.0801;9.2233;269429.9360;9.8072
DLLEAHIPPG;13.0000;112.1897;1.0212;8.0979;40083.8889;9.3491
DLLEAHKGPF;1.0000;0.0000;1.0499;7.1964;3937.7611;9.5124
DLLEAHTPPG;15.0000;131.7666;1.0260;8.2417;50809.3248;9.4119
DLLFKDLMQV;1.0000;0.0000;1.0988;7.6490;6630.4468;9.8603
DLLIQLYPSF;1.0000;0.0000;1.0169;6.9056;2817.4062;9.2889
DLLLNRAIMA;1.0000;0.0000;1.0606;6.9347;2913.3919;9.3113
DLLLSQSTSN;1.0000;0.0000;0.9930;6.6948;2210.1882;9.1269
DLLLSSADSP;1.0000;0.0000;0.9802;6.4071;1586.9850;8.9057
DLLLSSSSSS;1.0000;0.0000;0.9352;6.0766;1084.7846;8.6517
DLLLSSSTSV;1.0000;0.0000;0.9503;6.2793;1369.8513;8.8075
DLLNQLYPSF;1.0000;0.0000;1.0426;7.1759;3845.8733;9.4967
DLLTTAPHPQ;1.0000;0.0000;1.0005;7.1072;3553.4787;9.4439
DLMAQLYPSF;4.0000;29.2093;1.0611;8.0899;22030.9807;9.7364
DLMIHHIHAF;2.0000;9.4853;0.9799;7.4621;7561.4620;9.4853
DLMIHHVHAF;1.0000;0.0000;0.9844;7.2746;4308.6261;9.5725
DLMQVIFPGF;1.0000;0.0000;1.0073;7.4769;5438.5170;9.7280
DLMTQLYPSF;2.0000;9.9088;1.0541;8.0131;14260.1471;9.9088
DLQDISRKVF;1.0000;0.0000;1.0093;7.9169;9025.7879;10.0662
DLQEVSRRIF;1.0000;0.0000;1.0211;8.0176;10135.4193;10.1436
DLSLSLTVGG;1.0000;0.0000;0.9481;6.0071;1001.3824;8.5983
DLSVWAWIFL;1.0000;0.0000;0.9765;6.7389;2325.4004;9.1608
DLVAQLYPSF;2.0000;9.4339;1.0116;7.3953;7001.5117;9.4339
DLVAVAGKVA;1.0000;0.0000;0.9928;6.7363;2318.4433;9.1588
DLVAVGAKVA;2.0000;9.1588;0.9928;7.0373;4636.8870;9.1588
DLVAVGGKVA;38.0000;338.9538;0.9926;8.3189;88382.7449;9.1609
DLVAVGNKVA;3.0000;18.9523;1.0133;7.6263;11188.1374;9.4761
DLVGAGNLPG;1.0000;0.0000;0.9830;6.3517;1488.9529;8.8631
DLVGKLLATK;1.0000;0.0000;1.0486;6.8696;2702.9684;9.2612
DLVGQIYPGL;1.0000;0.0000;1.0163;6.9642;3014.0834;9.3340
DLVSVGGRVA;1.0000;0.0000;0.9776;6.7924;2473.2310;9.2019
DLVTVGSKVA;2.0000;9.4379;0.9865;7.4004;7043.2106;9.4379
DLVTVGTKVA;1.0000;0.0000;0.9895;7.1848;3885.4102;9.5035
DLYAGALFLL;3.0000;16.8759;0.9658;6.2756;2362.7656;8.4380
DLYFGALGLL;1.0000;0.0000;0.9658;5.8013;790.1076;8.4401
DLYGGSIFLL;1.0000;0.0000;0.9700;6.1578;1191.1169;8.7141
DLYIGALFLL;3.0000;17.0951;0.9714;6.4182;2784.2947;8.5476
DLYIGSIFLS;1.0000;0.0000;0.9631;6.5116;1789.9256;8.9861
DLYMGAVFLL;1.0000;0.0000;1.0409;6.7795;2436.5533;9.1920
DLYNGALFLL;1.0000;0.0000;1.0019;6.2114;1266.8912;8.7553
DLYNGALFLV;1.0000;0.0000;1.0091;6.5426;1855.0102;9.0099
DLYNGSLFLL;2.0000;8.8620;1.0055;6.6513;2972.9901;8.8620
DLYNGSLFLS;1.0000;0.0000;1.0000;6.5642;1901.6768;9.0265
DLYNGSMFLL;1.0000;0.0000;1.0603;7.0751;3424.3833;9.4192
DLYPSFAKGI;1.0000;0.0000;1.0136;7.2325;4104.6500;9.5401
DLYPSFAKGL;2.0000;9.3728;1.0318;7.3158;6389.4334;9.3728
DLYQGAIFLL;3.0000;17.8218;0.9974;6.8909;4798.0173;8.9109
DLYQGAVFLL;1.0000;0.0000;1.0071;6.5273;1822.6510;8.9982
DLYQGSIFLL;1.0000;0.0000;0.9982;6.5526;1876.5686;9.0176
DLYQGSIFLM;2.0000;9.5747;1.0435;7.5785;8645.9633;9.5747
DLYQGSVFLL;1.0000;0.0000;1.0073;6.6662;2138.5900;9.1049
DLYRGALFLL;1.0000;0.0000;1.0117;6.2845;1378.1428;8.8115
DLYSGALFLL;3.0000;17.0894;0.9711;6.4145;2772.3284;8.5447
DLYSGSIFLL;1.0000;0.0000;0.9719;6.2939;1393.1283;8.8187
DLYTGAFSLL;1.0000;0.0000;0.9768;6.2367;1304.3459;8.7748
DLYTGAIFLL;3.0000;17.5553;0.9771;6.7176;3929.9293;8.7776
DLYTGALFLL;42.0000;353.0235;0.9789;7.6460;42822.2089;8.6103
DLYTGALSLL;1.0000;0.0000;0.9788;6.0223;1019.0409;8.6100
DLYTGSLFLL;1.0000;0.0000;0.9827;6.1616;1196.3092;8.7171
DLYVGSVFLA;2.0000;9.0539;0.9814;6.9008;3962.4808;9.0539
DMAHHHLAIA;37.0000;333.6693;0.9935;8.4474;101118.6541;9.2686
DMFADFAIPL;1.0000;0.0000;1.0120;7.2116;4007.4410;9.5241
DMFSDAAIQL;2.0000;9.5560;1.0170;7.5541;8406.0956;9.5560
DMFSDKAIQL;4.0000;29.9856;1.0480;8.4266;32461.0290;9.9952
DMFSDNAISL;2.0000;9.6744;1.0096;7.7082;10038.3210;9.6744
DMFSDSAIQL;7.0000;57.9761;1.0077;8.2370;34521.2369;9.6627
DMFSDSAISI;1.0000;0.0000;0.9594;7.3508;4703.9082;9.6311
DMFSDTAIQL;87.0000;836.6349;1.0099;9.4168;473373.3087;9.7283
DMFSDTGIQL;4.0000;29.1913;1.0094;8.0821;21833.9261;9.7304
DMGAGFNGIQ;1.0000;0.0000;1.0113;7.2192;4042.6195;9.5300
DMGAGFQGIQ;2.0000;9.5182;1.0094;7.5050;7944.1986;9.5182
DMINRQDALT;1.0000;0.0000;1.0527;8.0980;11118.4345;10.2054
DMKALLDGHK;1.0000;0.0000;1.1128;7.7364;7332.1809;9.9275
DMKVYPMFIW;1.0000;0.0000;0.9872;9.0932;34968.0279;10.9704
DMPMPHQLCD;1.0000;0.0000;1.1574;9.7300;72786.5810;11.4598
DMTEEKLYQK;1.0000;0.0000;1.1089;9.4512;52799.2984;11.2455
DMTEERLYQK;2.0000;11.1798;1.0986;9.6667;95700.6819;11.1798
DNAATAAGNS;1.0000;0.0000;0.9683;6.6604;2124.5124;9.1005
DNAISLLPVF;2.0000;9.1801;0.9796;7.0651;4787.6162;9.1801
DNDPVKTSFE;1.0000;0.0000;0.9494;8.5361;18412.3305;10.5422
DNDPVPTSFE;4.0000;31.1291;0.9302;8.9225;57451.7258;10.3764
DNDPVPTSTE;1.0000;0.0000;0.9202;8.4053;15838.4082;10.4416
DNEEVVSLYK;1.0000;0.0000;1.0589;8.6721;21531.8985;10.6467
DNFIMTPPHP;1.0000;0.0000;0.9374;8.3358;14620.5253;10.3882
DNFLDELPHP;1.0000;0.0000;1.0465;7.7820;7727.9646;9.9626
DNFLDVLPHP;1.0000;0.0000;1.0097;7.4607;5338.1921;9.7156
DNFLNVLPHP;2.0000;9.7322;1.0122;7.7833;10945.4959;9.7322
DNFLNVMPHP;1.0000;0.0000;1.0114;8.2072;12607.3636;10.2893
DNFLQVAPHP;1.0000;0.0000;0.9898;7.5421;5862.8926;9.7782
DNFLSQLPHP;1.0000;0.0000;1.0066;7.3498;4698.1737;9.6303
DNFLSTAPHP;1.0000;0.0000;0.9728;7.2515;4195.6699;9.5548
DNFLSTLPHP;1.0000;0.0000;0.9905;7.1764;3848.1503;9.4971
DNFLSTMPHP;3.0000;20.1084;1.0015;8.3784;26594.5189;10.0542
DNFLSTPPHP;1.0000;0.0000;0.9661;7.6073;6319.3674;9.8282
DNFLSVAPHP;1.0000;0.0000;0.9746;7.2834;4352.4991;9.5793
DNFLSVKPHP;1.0000;0.0000;0.9919;7.8549;8403.8184;10.0185
DNFLSVLPHP;2.0000;9.5216;0.9926;7.5093;7983.9795;9.5216
DNFLTKLPHP;1.0000;0.0000;1.0311;7.6090;6332.3663;9.8296
DNFLTQLPHP;1.0000;0.0000;1.0086;7.4352;5183.5260;9.6959
DNFLTSIPHP;1.0000;0.0000;0.9581;7.3941;4944.1977;9.6644
DNFLTTAPHP;1.0000;0.0000;0.9741;7.3369;4629.1102;9.6204
DNFLTTLPHP;5.0000;38.2508;0.9929;7.9608;21228.4487;9.5627
DNFLTTPPHP;3.0000;19.7877;0.9645;8.1698;20916.5989;9.8939
DNFLTVLPHP;2.0000;9.5872;0.9949;7.5947;8808.7771;9.5872
DNFTKVYPHP;1.0000;0.0000;0.9265;8.5034;17730.9459;10.5170
DNFTTVLPHP;2.0000;9.8173;0.9580;7.8940;12433.2618;9.8173
DNFTYTLPHP;1.0000;0.0000;0.9784;7.8249;8119.0889;9.9955
DNHIFGSTVG;1.0000;0.0000;0.9329;7.0194;3211.6835;9.3764
DNHTTDLEDI;1.0000;0.0000;0.9960;7.9887;9803.5130;10.1214
DNITEERLYQ;2.0000;10.6681;1.0553;9.0010;44467.4299;10.6681
DNLIAVGGKV;1.0000;0.0000;1.0064;7.0384;3282.9238;9.3910
DNLLDRVIRH;1.0000;0.0000;1.0411;7.7245;7232.3944;9.9183
DNLLDRVLRH;1.0000;0.0000;1.0702;7.5068;5629.0916;9.7510
DNLLTALPHP;2.0000;9.2255;1.0156;7.1242;5124.5654;9.2255
DNLLTTLPHP;1.0000;0.0000;1.0166;7.0474;3317.0133;9.3979
DNLVAVGGKV;1.0000;0.0000;1.0129;7.1520;3741.3113;9.4783
DNNNSLFSTI;2.0000;9.6813;0.9696;7.7172;10142.9184;9.6813
DNNPVPTSFE;1.0000;0.0000;0.9317;8.3420;14724.9668;10.3930
DNNSNSLFLT;1.0000;0.0000;1.0005;7.1985;3947.2000;9.5140
DNPATFELFG;1.0000;0.0000;1.0080;7.2454;4166.2977;9.5501
DNPATFGAVR;1.0000;0.0000;0.9829;7.3458;4677.0475;9.6273
DNPDGRQQNR;1.0000;0.0000;0.9665;8.8115;25281.3550;10.7538
DNPLGVQPIN;1.0000;0.0000;1.0038;7.7300;7278.7995;9.9226
DNPNDPHTTA;1.0000;0.0000;0.9427;8.0768;10850.8518;10.1891
DNSIQLKPLF;1.0000;0.0000;1.0313;7.4770;5439.6000;9.7281
DNSNSLFLTI;1.0000;0.0000;0.9784;6.9282;2891.6360;9.3063
DNVAQFNASS;1.0000;0.0000;0.9639;7.3653;4782.8008;9.6422
DNVAQFNESS;1.0000;0.0000;0.9765;7.9427;9298.4545;10.0861
DNVLARMLAH;1.0000;0.0000;1.0633;7.3544;4723.1697;9.6338
DNVLARMLDH;38.0000;367.5793;1.0765;9.3254;281608.6003;9.9346
DNVLARMLEH;17.0000;161.2431;1.1020;9.1623;156102.8923;10.0777
DNVLARMLEQ;1.0000;0.0000;1.1187;8.0984;11123.3843;10.2057
DNVLARMLQH;1.0000;0.0000;1.0773;7.7520;7465.0164;9.9394
DNVLARVLET;1.0000;0.0000;1.0519;7.5314;5790.9244;9.7699
DNVLARVLGT;1.0000;0.0000;1.0123;6.9567;2988.1798;9.3282
DNVLDRILKA;2.0000;9.8064;1.0622;7.8799;12232.9986;9.8064
DNVLDRMFKA;1.0000;0.0000;1.0764;8.3005;14037.1514;10.3610
DNVLDRVLKA;2.0000;9.8937;1.0673;7.9935;13941.0655;9.8937
DNVLYRMLEH;2.0000;10.4528;1.1150;8.7209;32210.8203;10.4528
DNVTEENLYQ;1.0000;0.0000;1.0401;8.7403;23292.7212;10.6991
DNWLSVLPHP;1.0000;0.0000;1.0075;7.4407;5216.7263;9.7002
DNWLTVLPHP;1.0000;0.0000;1.0089;7.5261;5755.6484;9.7658
DPAFNAGRSI;1.0000;0.0000;0.9768;7.1469;3719.7394;9.4744
DPAKHIDNVL;2.0000;9.9416;1.0151;8.0558;14978.9696;9.9416
DPAKHVDNVL;1.0000;0.0000;1.0161;7.8683;8535.2252;10.0289
DPAKNVDNLL;2.0000;9.9141;1.0673;8.0200;14373.2789;9.9141
DPAKNVNNLL;2.0000;9.9307;1.0700;8.0416;14735.5751;9.9307
DPALNFNNLL;1.0000;0.0000;1.0382;6.9772;3059.4545;9.3439
DPALNRVVGV;1.0000;0.0000;1.0072;7.4194;5090.5616;9.6839
DPAMNQNNVL;3.0000;20.7083;1.0535;8.7687;41680.8378;10.3542
DPAQNKGNVL;3.0000;19.9576;1.0476;8.2803;23754.8441;9.9788
DPAQNYNNLL;1.0000;0.0000;1.0728;7.7986;7876.7773;9.9753
DPATNYNNVL;1.0000;0.0000;1.0203;7.9565;9446.6616;10.0966
DPATRRIWYG;5.0000;40.5999;1.0059;8.7248;51162.5286;10.1500
DPAVASQIFP;1.0000;0.0000;0.9517;7.2547;4211.3118;9.5573
DPAVHIDNVL;1.0000;0.0000;0.9810;7.4394;5209.2059;9.6992
DPDSMNHLFG;1.0000;0.0000;1.0234;7.7153;7156.3985;9.9113
DPDSSSHLFG;1.0000;0.0000;0.9544;6.9304;2898.8976;9.3080
DPDTAGHIFG;1.0000;0.0000;0.9501;6.9585;2994.4168;9.3296
DPDTANHVFG;1.0000;0.0000;0.9570;7.4822;5471.7720;9.7321
DPDTSNHIFG;1.0000;0.0000;0.9373;7.5075;5633.6377;9.7515
DPEANKDNVL;4.0000;31.2469;1.0628;8.9736;60934.5482;10.4156
DPEANKGNVL;3.0000;20.2341;1.0713;8.4602;29220.2172;10.1170
DPEANKNNVL;1.0000;0.0000;1.0650;8.3931;15617.6196;10.4323
DPEANRGNVL;1.0000;0.0000;1.0596;7.8975;8827.1207;10.0513
DPEEIPLPHE;1.0000;0.0000;1.0455;8.5669;19077.3326;10.5659
DPEENKNNVL;1.0000;0.0000;1.0524;8.9706;30362.9040;10.8761
DPELNKDNVL;2.0000;10.3579;1.0911;8.5974;27943.7264;10.3579
DPELNKGNVL;1.0000;0.0000;1.0920;7.9079;8933.3202;10.0593
DPELNKNNVL;3.0000;20.7491;1.0936;8.7952;42972.1238;10.3745
DPEQNKDNVL;1.0000;0.0000;1.0314;8.7691;24076.9135;10.7212
DPEQNKGNVL;8.0000;72.9585;1.0626;9.2837;123154.2439;10.4226
DPEQNKNNVL;1.0000;0.0000;1.0331;8.7907;24683.8019;10.7379
DPEQNQDNVL;1.0000;0.0000;1.0127;8.5952;19708.7949;10.5876
DPEQNQGNVL;1.0000;0.0000;1.0411;8.2067;12601.3957;10.2890
DPEQNRDNVL;1.0000;0.0000;1.0212;8.6836;21820.1483;10.6555
DPETTTWIWN;2.0000;10.4173;0.9209;8.6747;30541.7829;10.4173
DPEVKILVDR;1.0000;0.0000;1.0315;8.4304;16303.1120;10.4609
DPEVNKDNVL;1.0000;0.0000;1.0260;8.6276;20457.9047;10.6125
DPFHVRPIAH;1.0000;0.0000;0.9417;7.6664;6764.4993;9.8737
DPHEIPLPHE;1.0000;0.0000;1.0156;8.2205;12802.9921;10.2996
DPHFGAQGEA;1.0000;0.0000;0.9991;7.1755;3844.0986;9.4964
DPHFGEAAIE;1.0000;0.0000;1.0129;7.4952;5554.3464;9.7421
DPHFGEGAVN;1.0000;0.0000;0.9947;7.4469;5254.0580;9.7050
DPHFGEPAVE;1.0000;0.0000;1.0076;7.9644;9533.8494;10.1028
DPHFGESAIK;1.0000;0.0000;0.9981;7.6280;6472.4160;9.8442
DPHFGESALK;2.0000;9.6769;1.0294;7.7114;10075.1758;9.6769
DPHFGKGAVE;1.0000;0.0000;1.0151;7.6055;6306.5643;9.8269
DPHFGKPAIE;3.0000;20.0218;1.0069;8.3221;24925.0473;10.0109
DPHFGQAALK;2.0000;9.4319;1.0130;7.3927;6980.6747;9.4319
DPHFGQAAVE;1.0000;0.0000;0.9934;7.4288;5145.9403;9.6911
DPHFGQGAID;4.0000;28.3885;0.9657;7.7339;14623.4325;9.4628
DPHFGQGITD;2.0000;9.6352;0.9535;7.6572;9465.4115;9.6352
DPHFGQPAIE;4.0000;29.6318;0.9855;8.2731;27204.0764;9.8773
DPHFGQPALK;2.0000;9.7053;1.0202;7.7484;10514.0415;9.7053
DPHFGQPAVE;61.0000;597.8708;0.9857;9.5699;472788.4656;9.9645
DPHFGQPAVK;2.0000;9.9599;0.9849;8.0796;15394.8874;9.9599
DPHFGQRAIE;1.0000;0.0000;1.0001;7.8013;7901.2636;9.9774
DPHFGQSAIK;1.0000;0.0000;0.9756;7.4482;5261.8100;9.7059
DPHFGSGITE;1.0000;0.0000;0.9616;7.2836;4353.4741;9.5794
DPHFGTSAVE;1.0000;0.0000;0.9648;7.3943;4945.5167;9.6646
DPHKDGFREK;1.0000;0.0000;1.0185;8.7953;24814.7267;10.7414
DPHKGSFGIN;1.0000;0.0000;0.9768;7.4662;5372.3621;9.7198
DPHTTAKDGR;1.0000;0.0000;0.9956;7.9556;9436.9509;10.0959
DPHYSQYKVD;1.0000;0.0000;0.9314;8.7869;24575.7867;10.7349
DPIHIKPSAQ;2.0000;9.9798;0.9641;8.1055;15859.6241;9.9798
DPIHIRPIAH;1.0000;0.0000;0.9427;7.5561;5958.2043;9.7889
DPIHVKPSAQ;1.0000;0.0000;0.9617;7.9180;9037.0344;10.0670
DPIHVRPIAH;1.0000;0.0000;0.9415;7.6697;6790.1354;9.8762
DPIKTSFEDW;1.0000;0.0000;0.9568;8.3814;15408.7032;10.4233
DPIKTSFEEW;13.0000;126.7967;0.9757;9.6816;248204.2171;10.5664
DPIKTSFEKW;9.0000;84.4943;0.9750;9.5159;170654.5222;10.5618
DPIKTSFEQW;1.0000;0.0000;0.9572;8.3878;15521.5307;10.4281
DPILFPAPKG;2.0000;9.6052;1.0123;7.6181;9049.3413;9.6052
DPIQNEGNVL;1.0000;0.0000;1.0307;7.9517;9395.4145;10.0930
DPIRTSFEKW;1.0000;0.0000;0.9652;8.4762;17184.3130;10.4961
DPISIKPSAQ;1.0000;0.0000;0.9662;7.7122;7131.2320;9.9089
DPISIKQSSQ;2.0000;10.0478;0.9455;8.1940;17560.7665;10.0478
DPITGGLWLS;7.0000;54.1272;0.9744;7.4024;13206.6701;9.0212
DPKANENNVL;1.0000;0.0000;1.0650;8.3931;15617.6196;10.4323
DPKEIPLLHE;1.0000;0.0000;1.0922;8.1301;11537.3370;10.2301
DPKEIPLPHD;1.0000;0.0000;1.0231;8.3748;15290.7021;10.4181
DPKEIPLPHE;69.0000;718.1654;1.0447;10.3998;1307302.9172;10.5613
DPKQNKDNVL;1.0000;0.0000;1.0306;8.7631;23911.6916;10.7166
DPKTIPLPHE;1.0000;0.0000;1.0149;8.2077;12615.9176;10.2898
DPKTPGSQLV;1.0000;0.0000;1.0090;7.6962;7001.1174;9.8966
DPLHIRPIAH;6.0000;48.1080;0.9820;8.1166;27824.2114;9.6216
DPLHVKPSAQ;1.0000;0.0000;1.0098;7.7003;7033.6725;9.8997
DPLHVRPIAH;64.0000;611.6586;0.9849;9.2582;338231.9516;9.7089
DPLLFPAPNG;2.0000;9.3160;1.0121;7.2418;5867.7987;9.3160
DPLLFPATKG;1.0000;0.0000;1.0197;6.9679;3026.8510;9.3368
DPLNIRPIAH;1.0000;0.0000;0.9981;7.5203;5717.2779;9.7614
DPLNTRPIAH;2.0000;9.8241;0.9988;7.9030;12561.6004;9.8241
DPLNVRPIAH;1.0000;0.0000;1.0002;7.6338;6515.5690;9.8486
DPLNVRPSAQ;2.0000;9.9738;1.0135;8.0976;15717.6180;9.9738
DPLTGGLWLT;1.0000;0.0000;0.9897;6.4250;1620.1214;8.9195
DPQAGPPILT;1.0000;0.0000;0.9925;7.2281;4084.2720;9.5368
DPQFGKAAVD;3.0000;19.6193;1.0064;8.0602;18437.4969;9.8096
DPQFGKPAIE;1.0000;0.0000;1.0190;8.0115;10064.4409;10.1389
DPQIIAQIFP;1.0000;0.0000;0.9455;7.5425;5865.7306;9.7785
DPQNVQPIAH;1.0000;0.0000;0.9471;8.0181;10141.4771;10.1440
DPREIPLPHE;1.0000;0.0000;1.0339;8.4755;17170.5428;10.4955
DPRPIDFAKL;1.0000;0.0000;1.0317;7.8358;8221.4980;10.0039
DPSHIFGTSS;1.0000;0.0000;0.9115;6.9810;3073.0390;9.3469
DPSIAPTAQQ;2.0000;9.7313;0.9640;7.7822;10930.8899;9.7313
DPSQLPSPQD;1.0000;0.0000;0.9859;7.9251;9111.4305;10.0725
DPSTQYNNLL;1.0000;0.0000;1.0412;7.7488;7437.9407;9.9370
DPSTVAKGFE;1.0000;0.0000;0.9995;7.7348;7318.5888;9.9262
DPTGIKPSAQ;3.0000;19.7342;0.9845;8.1349;20094.3914;9.8671
DPTHIAPSAQ;2.0000;9.6033;0.9510;7.6156;9023.6158;9.6033
DPTHIGPSAQ;39.0000;365.0058;0.9505;8.9084;176523.5094;9.6054
DPTHIKPSAQ;24.0000;230.9782;0.9614;9.2663;209073.8927;10.0425
DPTHIRPSAQ;3.0000;19.9536;0.9509;8.2777;23684.6353;9.9768
DPTHVKASAQ;1.0000;0.0000;0.9777;7.6439;6591.4250;9.8564
DPTHVKPGAQ;1.0000;0.0000;0.9831;7.8635;8488.1875;10.0252
DPTHVKPSAQ;8.0000;70.9085;0.9579;8.9027;79422.1412;10.1298
DPTHVRPIAH;1.0000;0.0000;0.9387;7.7513;7459.4035;9.9389
DPTIQYNNLL;2.0000;9.9399;1.0412;8.0536;14940.0912;9.9399
DPTIRYNDLL;1.0000;0.0000;1.0497;7.8193;8066.9551;9.9912
DPTNNYNNLL;8.0000;71.1158;1.0593;8.9412;83023.5907;10.1594
DPTNRYNDLL;1.0000;0.0000;1.0659;8.0896;11011.7192;10.1990
DPTNVKPGAQ;1.0000;0.0000;0.9949;8.0454;10464.8418;10.1650
DPTRIKPSAQ;2.0000;10.2385;0.9794;8.4421;23366.3621;10.2385
DPTSQYNNLL;1.0000;0.0000;1.0412;7.7488;7437.9407;9.9370
DPTSSASLAA;1.0000;0.0000;0.9440;6.3902;1556.5490;8.8928
DPTTGGLWLT;1.0000;0.0000;0.9847;6.7243;2286.7416;9.1496
DPTTQYNNLL;18.0000;170.0451;1.0419;9.0895;147713.9219;10.0027
DPTTRRIWFG;64.0000;633.4209;0.9607;9.7076;567445.4395;10.0543
DPTTRRIWYA;7.0000;61.9212;0.9739;9.0924;92429.9834;10.3202
DPTTRRIWYG;19.0000;185.8019;0.9728;9.5289;251684.0944;10.3223
DPTTRRLWFG;1.0000;0.0000;1.0086;7.6837;6900.8143;9.8870
DPTTRYNDLL;42.0000;412.2131;1.0503;9.5242;372207.0578;10.0540
DPVANKDNVL;1.0000;0.0000;1.0298;8.0502;10522.8331;10.1687
DPVATSFEKW;1.0000;0.0000;0.9840;8.1037;11191.8113;10.2098
DPVETSFEKW;1.0000;0.0000;0.9647;8.6812;21758.4946;10.6536
DPVHIKPSAQ;1.0000;0.0000;0.9617;7.9180;9037.0344;10.0670
DPVHIRPIAH;1.0000;0.0000;0.9415;7.6697;6790.1354;9.8762
DPVHVRPIAH;1.0000;0.0000;0.9390;7.7832;7738.2272;9.9634
DPVKTSFEAW;1.0000;0.0000;0.9840;8.1037;11191.8113;10.2098
DPVKTSFEEW;22.0000;223.7266;0.9647;10.0236;478686.8817;10.6536
DPVKTSFEKW;10.0000;95.8415;0.9640;9.6752;216091.8228;10.6491
DPVKTSFERW;2.0000;10.5833;0.9546;8.8907;39167.4424;10.5833
DPVKTSLEKW;1.0000;0.0000;1.0411;8.4608;16882.5220;10.4843
DPVNIKPSAQ;1.0000;0.0000;0.9716;8.0998;11141.4992;10.2068
DPVNIKQSSQ;1.0000;0.0000;0.9408;8.2805;13718.0549;10.3457
DPVNTRPIAH;3.0000;20.1574;0.9486;8.4103;27589.4513;10.0787
DPVPTSFEKW;7.0000;62.8994;0.9449;9.3045;117996.9275;10.4832
DPVPTSFELW;1.0000;0.0000;0.9884;7.8129;8007.2875;9.9863
DPVPTSFERW;1.0000;0.0000;0.9355;8.3740;15276.6997;10.4175
DPVPTSTEKW;1.0000;0.0000;0.9343;8.5444;18588.3612;10.5485
DPVRTSFEKW;1.0000;0.0000;0.9546;8.5897;19583.7212;10.5833
DPVSTSFDKW;1.0000;0.0000;0.9329;8.0564;10598.0176;10.1734
DPVTGGLWLT;34.0000;302.7450;0.9875;8.2877;80655.4030;9.1741
DPVTNQNNLL;1.0000;0.0000;1.0340;7.7909;7807.5814;9.9694
DPVVNQNNVL;3.0000;20.4970;0.9816;8.6311;35578.0372;10.2485
DQDLYTGAFS;1.0000;0.0000;0.9983;7.1757;3845.1875;9.4965
DQGIVNHITG;1.0000;0.0000;0.9480;7.2814;4342.5895;9.5778
DQGIVTHITG;4.0000;28.2983;0.9325;7.6948;13979.4139;9.4328
DQGMVTHITG;2.0000;9.8226;0.9780;7.9009;12532.3933;9.8226
DQGVINHITG;1.0000;0.0000;0.9480;7.2814;4342.5895;9.5778
DQGVLTHITG;1.0000;0.0000;0.9599;6.8751;2720.1017;9.2654
DQGVVTHITA;1.0000;0.0000;0.9355;7.2035;3970.1294;9.5179
DQGVVTHITG;41.0000;380.8011;0.9349;8.8191;163296.1249;9.5200
DQKIVTHITG;2.0000;9.8699;0.9483;7.9625;13452.7041;9.8699
DQLLIEPVFA;1.0000;0.0000;1.0238;7.1874;3897.1853;9.5055
DQPVDRDHAP;1.0000;0.0000;0.9519;8.3335;14582.1598;10.3865
DQPVDRDHVP;1.0000;0.0000;0.8919;8.5897;19583.0080;10.5833
DRAHHHLAIA;1.0000;0.0000;0.9720;6.7154;2263.3659;9.1427
DRALAKGPKT;2.0000;9.8268;1.0694;7.9064;12611.8601;9.8268
DRDHAPIDYE;1.0000;0.0000;0.9906;8.5322;18328.5264;10.5391
DRDHIKTSFE;5.0000;41.6610;0.9651;9.0700;76123.8218;10.4153
DRDHVPADFE;1.0000;0.0000;0.9766;8.2970;13980.8172;10.3583
DRDPIKTSFE;15.0000;147.1554;0.9665;9.6718;263628.1763;10.5111
DRDPVETSFE;1.0000;0.0000;0.9564;8.6152;20167.5953;10.6030
DRDPVKTSFE;24.0000;243.7623;0.9557;9.9894;480700.8049;10.5984
DRDPVPTSFE;1.0000;0.0000;0.9367;8.3935;15624.2051;10.4325
DRDTVKTSFE;1.0000;0.0000;0.9564;8.4777;17215.1773;10.4973
DRDVVPTSFE;1.0000;0.0000;0.9353;8.2939;13931.0291;10.3560
DRGVVTHITG;2.0000;9.5880;0.9451;7.5957;8819.0059;9.5880
DRIIRHRDAI;1.0000;0.0000;0.9794;7.9768;9670.9019;10.1123
DRILKARDAI;1.0000;0.0000;1.0495;7.6136;6365.6684;9.8331
DRILKARDAL;1.0000;0.0000;1.0727;7.3959;4954.5044;9.6658
DRLIRHRDAL;1.0000;0.0000;1.0582;7.5415;5858.4051;9.7777
DRMFKARDAI;1.0000;0.0000;1.0580;8.3351;14608.9858;10.3877
DRMIRHRDAI;1.0000;0.0000;1.0135;8.4840;17339.7177;10.5021
DRMLRHRDAI;1.0000;0.0000;1.0727;8.2663;13495.7877;10.3348
DRNPIKTSFE;1.0000;0.0000;0.9681;8.5173;18018.2166;10.5277
DRNPVATNFE;1.0000;0.0000;0.9805;8.3334;14579.8453;10.3864
DRNPVETSFE;2.0000;10.6196;0.9578;8.9379;41351.8890;10.6196
DRNPVETSFQ;1.0000;0.0000;0.9405;8.4570;16808.6991;10.4813
DRNPVETSLE;1.0000;0.0000;1.0348;8.4224;16153.4150;10.4548
DRNPVPTSFE;1.0000;0.0000;0.9382;8.4151;16018.0325;10.4492
DRNPVSTSFE;1.0000;0.0000;0.9457;8.1982;12478.4562;10.2825
DRNPVVTSFE;1.0000;0.0000;0.9369;8.3155;14282.1779;10.3726
DRRSKNVQIF;1.0000;0.0000;0.9589;8.4996;17653.8927;10.5141
DRSTGAVNHI;1.0000;0.0000;0.9590;7.3633;4771.8693;9.6407
DRTLAKGPKT;1.0000;0.0000;1.0608;7.8296;8163.3670;9.9992
DRTLARGPKT;5.0000;39.7338;1.0491;8.4431;36991.0121;9.9334
DRTLARGPQT;3.0000;19.5996;1.0264;8.0474;18167.9832;9.7998
DRTTMAALYT;1.0000;0.0000;1.0496;7.6902;6952.3765;9.8920
DRVIRHRDAI;17.0000;163.1928;0.9760;9.3208;187360.8914;10.1995
DRVIRHRDTI;1.0000;0.0000;0.9351;8.3146;14267.5759;10.3719
DRVLKARDAI;1.0000;0.0000;1.0539;7.7271;7254.4928;9.9203
DRVLKARDAL;1.0000;0.0000;1.0799;7.5094;5646.2911;9.7530
DRVLKHKEAI;2.0000;10.3068;1.0747;8.5309;25882.2586;10.3068
DRVLLHRDAI;1.0000;0.0000;1.0315;7.3116;4496.1635;9.6010
DRVLQHKEAI;3.0000;20.3462;1.0522;8.5331;31779.9119;10.1731
DRVLRHRDAI;75.0000;742.3849;1.0278;9.7477;643350.2890;10.0322
DRVLRHRDAM;1.0000;0.0000;1.0720;8.3798;15380.1750;10.4220
DRVLRHRDSI;1.0000;0.0000;1.0066;8.0115;10064.9171;10.1389
DSAASIASDY;1.0000;0.0000;0.9603;6.9072;2822.6224;9.2901
DSAATAASLG;1.0000;0.0000;0.9239;5.8984;883.5955;8.5148
DSAIQLKPVF;1.0000;0.0000;0.9974;7.3954;4951.4660;9.6654
DSAIQLQPIF;4.0000;28.3334;0.9711;7.7100;14226.2362;9.4445
DSAIQLQPVF;1.0000;0.0000;0.9753;7.2215;4053.1535;9.5317
DSAIQLQPVL;1.0000;0.0000;1.0000;7.0071;3166.5914;9.3669
DSAISIQPIF;1.0000;0.0000;0.9244;7.0669;3392.3491;9.4129
DSANHIFGTS;1.0000;0.0000;0.9296;6.8993;2797.1246;9.2841
DSANHVYGTA;1.0000;0.0000;0.9730;7.2227;4058.9056;9.5327
DSANQYNNLL;1.0000;0.0000;1.0586;7.5817;6136.2105;9.8086
DSASHIFGTS;1.0000;0.0000;0.9097;6.6253;2040.3080;9.0735
DSASHIFSTS;1.0000;0.0000;0.9006;6.7614;2386.3405;9.1781
DSASHLFGTS;1.0000;0.0000;0.9283;6.4076;1588.0051;8.9061
DSASHLFSTS;1.0000;0.0000;0.9238;6.5437;1857.3278;9.0107
DSATHVFNTS;1.0000;0.0000;0.9202;7.2343;4113.4642;9.5416
DSFVSKRQSN;1.0000;0.0000;0.9546;8.1487;11786.8858;10.2444
DSFYLAFFWV;1.0000;0.0000;0.9701;7.0663;3390.0446;9.4124
DSFYLAMFWM;1.0000;0.0000;1.0682;7.9704;9599.2051;10.1073
DSFYLAVFWA;1.0000;0.0000;0.9782;6.9270;2887.7106;9.3054
DSFYLSLFWA;2.0000;9.1575;0.9836;7.0357;4628.0796;9.1575
DSGSHLFGTS;3.0000;17.8166;0.9280;6.8875;4779.2593;8.9083
DSGVAAKDIP;1.0000;0.0000;0.9898;7.3276;4579.8392;9.6133
DSGVDPREIP;1.0000;0.0000;0.9786;8.1753;12153.6821;10.2648
DSGVDPSQLP;1.0000;0.0000;0.9859;7.4306;5156.5822;9.6925
DSGVNPAELP;1.0000;0.0000;1.0246;7.4933;5542.1781;9.7406
DSGVSPQEIP;3.0000;20.0058;0.9649;8.3116;24627.8622;10.0029
DSGVSPQELP;1.0000;0.0000;1.0093;7.6168;6389.4234;9.8356
DSHDFDSHTN;1.0000;0.0000;0.9138;7.7675;7599.9340;9.9514
DSHTDDLEEI;1.0000;0.0000;1.0187;8.0679;10739.2511;10.1822
DSHTEDLEEI;2.0000;10.3254;1.0415;8.5551;26613.6050;10.3254
DSHTGDLEEI;8.0000;69.1855;1.0247;8.5825;54931.6404;9.8836
DSHTKDLEEI;1.0000;0.0000;1.0407;8.2481;13215.4878;10.3208
DSHTNDLEDI;6.0000;50.2787;0.9984;8.6814;53313.4488;10.0557
DSHTNDLEEI;11.0000;101.9886;1.0210;9.1309;121109.4199;10.1989
DSHTNDLEEV;1.0000;0.0000;1.0189;8.2030;12547.2421;10.2861
DSHTNNLEDI;1.0000;0.0000;1.0007;7.9249;9109.5466;10.0724
DSHTSDLEDI;4.0000;29.5354;0.9857;8.2313;25925.6405;9.8451
DSHTSDLEDV;1.0000;0.0000;0.9862;7.7428;7386.3952;9.9324
DSHTSDLEEI;35.0000;339.6000;1.0087;9.3595;281084.7350;9.9882
DSHTSDLEEV;1.0000;0.0000;1.0089;7.9290;9152.3423;10.0755
DSHTSDLQDI;1.0000;0.0000;0.9636;7.4494;5269.1218;9.7069
DSHTSDVEAI;1.0000;0.0000;0.9511;7.5692;6048.4984;9.7990
DSHTSSLEDI;2.0000;9.6511;0.9724;7.6779;9693.8146;9.6511
DSHTSSLEEV;2.0000;9.8815;0.9976;7.9776;13688.5506;9.8815
DSHTTDLEDI;2.0000;9.9108;0.9850;8.0157;14301.9647;9.9108
DSHVAPSGNM;1.0000;0.0000;0.9895;7.6548;6674.9010;9.8648
DSIASNASAA;1.0000;0.0000;0.9356;6.4408;1649.8868;8.9317
DSIASTAWPN;3.0000;19.1129;0.9534;7.7308;12618.4033;9.5564
DSIASTTGAA;1.0000;0.0000;0.9205;6.3403;1469.6632;8.8544
DSIAYTAWPN;1.0000;0.0000;0.9777;7.6028;6287.3688;9.8248
DSIIAHLNWV;1.0000;0.0000;0.9637;7.0895;3481.7034;9.4303
DSINSNTNSL;1.0000;0.0000;0.9696;7.4157;5068.8002;9.6810
DSITRVAPGS;1.0000;0.0000;0.9519;7.2140;4018.1162;9.5259
DSIWLPGWLD;1.0000;0.0000;1.0078;7.0933;3496.8490;9.4331
DSKEVPLPHE;1.0000;0.0000;1.0405;8.4576;16820.6150;10.4818
DSLDAVFGTS;1.0000;0.0000;0.9515;6.6851;2185.7073;9.1194
DSLGEDAYNQ;1.0000;0.0000;1.0590;7.8025;7912.5069;9.9783
DSLGSNDLAV;1.0000;0.0000;0.9869;6.6593;2121.8311;9.0996
DSLHMQLGLA;1.0000;0.0000;1.0260;6.6635;2132.0644;9.1028
DSLNHAFGTS;1.0000;0.0000;0.9521;6.6816;2177.0479;9.1168
DSLNQAFGSA;1.0000;0.0000;0.9691;6.6240;2037.1487;9.0724
DSLSQLFGTG;1.0000;0.0000;0.9581;6.3630;1508.4846;8.8718
DSLTHVFGTA;1.0000;0.0000;0.9395;6.6103;2005.3110;9.0619
DSLYLMGWFR;1.0000;0.0000;1.0744;7.5950;6230.8440;9.8188
DSMNHLFGTS;1.0000;0.0000;0.9966;7.3314;4599.7858;9.6162
DSMQHVFGTS;1.0000;0.0000;0.9606;7.6473;6617.6176;9.8590
DSMRALGRSQ;1.0000;0.0000;1.0607;7.6935;6978.9538;9.8945
DSNNHLFGTS;1.0000;0.0000;0.9660;7.0945;3501.9347;9.4341
DSNSHFFGTS;1.0000;0.0000;0.9175;7.0349;3269.5879;9.3883
DSNSHIFGTP;1.0000;0.0000;0.9269;7.2551;4212.9288;9.5575
DSNSHLFGTS;2.0000;9.2235;0.9454;7.1215;5108.8366;9.2235
DSNTHLFNSN;1.0000;0.0000;0.9701;7.5046;5615.1417;9.7493
DSPAFNAGQS;1.0000;0.0000;0.9659;7.0548;3345.3715;9.4036
DSPAFNAGQT;1.0000;0.0000;0.9684;7.1402;3690.9704;9.4692
DSPASNAGRG;1.0000;0.0000;0.9849;7.0067;3165.0282;9.3666
DSPATSASQS;1.0000;0.0000;0.9386;7.0018;3147.2656;9.3628
DSPSHVYGTS;1.0000;0.0000;0.9361;7.4433;5232.2584;9.7022
DSQGSYLFPD;1.0000;0.0000;0.9986;7.4461;5249.2060;9.7043
DSQQGDPILF;1.0000;0.0000;0.9874;7.3594;4750.6342;9.6377
DSQTSDLEDI;1.0000;0.0000;0.9982;7.7958;7851.3514;9.9731
DSQTSDLEDV;1.0000;0.0000;0.9978;7.9093;8947.6185;10.0604
DSQTSDLEEI;1.0000;0.0000;1.0211;7.9820;9728.4607;10.1163
DSQTSSLEDI;1.0000;0.0000;0.9861;7.5434;5871.3724;9.7791
DSQTSSLEEV;5.0000;40.0380;1.0105;8.5421;41454.5681;10.0095
DSSAWDATYL;1.0000;0.0000;0.9957;7.1466;3718.4812;9.4742
DSSGHLFGTS;1.0000;0.0000;0.9280;6.4104;1593.0860;8.9083
DSSGHLFGTT;1.0000;0.0000;0.9325;6.4958;1757.6624;8.9739
DSSNAFSASQ;1.0000;0.0000;0.9428;6.9740;3048.1242;9.3415
DSSNHAFGTS;1.0000;0.0000;0.9296;6.8956;2785.1031;9.2812
DSSNHLFGTA;2.0000;9.1168;0.9521;6.9827;4354.0963;9.1168
DSSNHLFGTS;1.0000;0.0000;0.9454;6.8205;2554.4181;9.2235
DSSNHLFGTT;6.0000;46.4456;0.9484;7.6840;16909.8400;9.2891
DSSSHLFGNS;1.0000;0.0000;0.9420;6.7351;2315.2387;9.1579
DSSSHLFGTA;8.0000;62.3430;0.9283;7.3107;12704.0451;8.9061
DSSSHLFGTS;21.0000;180.2573;0.9235;7.8687;39128.6909;9.0129
DSSSHLFNTS;1.0000;0.0000;0.9363;6.9566;2987.6426;9.3281
DSSSHLFSTS;1.0000;0.0000;0.9166;6.6825;2179.2777;9.1175
DSSSWDAMYL;1.0000;0.0000;1.0338;7.7110;7120.9667;9.9079
DSTFAEPSLK;1.0000;0.0000;1.0187;7.5396;5845.9776;9.7762
DSTNHFFGTT;1.0000;0.0000;0.9183;7.2057;3980.0217;9.5196
DSTSHIFSTS;1.0000;0.0000;0.8884;6.9856;3089.2468;9.3504
DSTTSYNNLF;1.0000;0.0000;0.9788;7.5730;6074.7495;9.8019
DSTTSYNNLL;1.0000;0.0000;1.0129;7.3586;4745.9959;9.6371
DSTYMAIFWA;1.0000;0.0000;0.9988;7.6233;6436.9175;9.8405
DSVAYTAYPN;3.0000;20.0030;0.9909;8.3098;24575.5157;10.0015
DSVFLGLFWM;1.0000;0.0000;1.0123;7.0164;3200.7483;9.3741
DSYQLYCTAI;1.0000;0.0000;1.1221;8.5785;19331.9112;10.5747
DSYTSDLEDV;1.0000;0.0000;1.0081;7.9997;9929.3315;10.1299
DTADHIFGTT;1.0000;0.0000;0.9307;7.0485;3321.1845;9.3987
DTAGHIFGTS;2.0000;9.0345;0.9200;6.8756;3849.3318;9.0345
DTAGHIFSTS;2.0000;9.1391;0.9125;7.0117;4502.1712;9.1391
DTAGHVFGTS;1.0000;0.0000;0.9256;6.6881;2193.4027;9.1218
DTAHHHIAIA;1.0000;0.0000;0.9251;6.6714;2151.4134;9.1089
DTAHHHLAIA;29.0000;250.3632;0.9427;7.9161;48559.9437;8.9415
DTAHHHLALA;5.0000;35.0969;0.9533;6.9349;6516.3792;8.7742
DTAHHHVAIA;2.0000;9.1961;0.9302;7.0859;4903.6218;9.1961
DTAIQLKPVF;1.0000;0.0000;0.9989;7.4808;5462.9850;9.7310
DTAIQLQPIF;40.0000;370.8934;0.9734;8.7954;156959.0015;9.5101
DTAIQLQPVF;46.0000;431.8806;0.9770;8.9696;205706.0710;9.5973
DTAMIRDYDP;1.0000;0.0000;1.0003;8.5976;19763.6209;10.5894
DTANHVFGSS;1.0000;0.0000;0.9334;7.0129;3187.6811;9.3713
DTANHVFGTS;1.0000;0.0000;0.9348;7.0982;3516.9896;9.4370
DTAQHIFGTS;1.0000;0.0000;0.9299;6.9694;3032.2517;9.3380
DTAQHLFGTN;1.0000;0.0000;0.9764;7.0258;3235.4708;9.3813
DTAQQLFGTN;1.0000;0.0000;0.9925;7.1923;3919.3353;9.5093
DTASHAFGTA;1.0000;0.0000;0.9255;6.4293;1628.0713;8.9228
DTASHAFGTS;1.0000;0.0000;0.9203;6.5681;1910.2817;9.0295
DTASHLFGTS;1.0000;0.0000;0.9328;6.4930;1752.0566;8.9718
DTASHVFGTA;4.0000;27.3589;0.9260;7.2874;8745.6298;9.1196
DTASLYLTDI;1.0000;0.0000;0.9955;6.9278;2890.3247;9.3060
DTGIQLQPFL;1.0000;0.0000;0.9972;6.9784;3063.8658;9.3449
DTGIQLQPVF;3.0000;19.1990;0.9765;7.7868;13458.5372;9.5995
DTHIGDLEET;1.0000;0.0000;1.0255;7.7648;7575.8048;9.9493
DTHLGDLEET;1.0000;0.0000;1.0572;7.5471;5896.3735;9.7820
DTHTSDLEDI;6.0000;49.5538;0.9850;8.4928;42905.8942;9.9108
DTIAVGGKVA;1.0000;0.0000;0.9733;6.9249;2880.6484;9.3037
DTIHHHLAIA;1.0000;0.0000;0.9385;6.5963;1973.2158;9.0511
DTIISHLNWV;1.0000;0.0000;0.9520;7.3137;4507.2532;9.6026
DTINNNSNSL;1.0000;0.0000;0.9841;7.6897;6948.9822;9.8916
DTINNSIHFQ;24.0000;227.8790;0.9200;9.0910;170861.2243;9.9078
DTINNSLHFQ;32.0000;301.9543;0.9683;8.9982;177312.1373;9.7405
DTITNSLHIQ;1.0000;0.0000;0.9532;7.3077;4476.2200;9.5980
DTITNSLHMQ;1.0000;0.0000;0.9976;7.8149;8025.7658;9.9878
DTLEQVFGTS;1.0000;0.0000;0.9888;7.3543;4722.6440;9.6338
DTLLSNPDSI;4.0000;28.3681;0.9912;7.7251;14474.8133;9.4560
DTLLSNPDSV;2.0000;9.5433;0.9962;7.5376;8247.9498;9.5433
DTLNNSLHFQ;2.0000;9.5731;1.0019;7.5764;8625.3094;9.5731
DTLPQSFSVV;2.0000;9.5924;0.9501;7.6015;8878.3658;9.5924
DTLQALGRPE;1.0000;0.0000;1.0613;7.3624;4767.0491;9.6400
DTLSALGRPQ;1.0000;0.0000;1.0134;6.9238;2877.0347;9.3029
DTMGQVFGSA;1.0000;0.0000;0.9894;7.2802;4336.5337;9.5768
DTMIAFGTPE;3.0000;19.9295;1.0085;8.2620;23260.1957;9.9648
DTMQALGRPD;2.0000;10.0540;1.0635;8.2021;17725.5106;10.0540
DTMQALGRPR;1.0000;0.0000;1.0755;7.9958;9884.0479;10.1268
DTMRAFGRPQ;3.0000;20.5833;1.0300;8.6873;37953.9609;10.2916
DTMRALGRAQ;1.0000;0.0000;1.0735;7.6400;6562.3979;9.8534
DTMRALGRPQ;16.0000;151.9026;1.0755;9.1999;158144.7676;10.1268
DTMRALGRSQ;4.0000;29.8804;1.0630;8.3809;30799.7028;9.9601
DTMRALGRTQ;1.0000;0.0000;1.0648;7.8643;8495.3785;10.0258
DTMSALGRPA;1.0000;0.0000;1.0346;7.2510;4193.4044;9.5544
DTMSALGRPE;1.0000;0.0000;1.0708;7.8285;8152.5829;9.9983
DTMSALGRPK;1.0000;0.0000;1.0699;7.8225;8096.6378;9.9937
DTMSALGRPQ;74.0000;719.7816;1.0467;9.5179;490451.0815;9.8600
DTNSLFLTIG;1.0000;0.0000;0.9635;6.6035;1989.6978;9.0567
DTQALAVSDV;1.0000;0.0000;0.9782;7.0579;3357.2508;9.4060
DTQTSDLEEI;1.0000;0.0000;1.0193;8.0674;10733.4746;10.1819
DTSFEKWAQP;2.0000;10.3185;0.9922;8.5462;26343.2915;10.3185
DTSNHIFGTS;1.0000;0.0000;0.9181;7.1236;3621.0290;9.4564
DTTEERLYQK;1.0000;0.0000;1.0665;8.9402;29318.0891;10.8527
DTTGHIFGTS;1.0000;0.0000;0.9145;6.7989;2491.5839;9.2069
DTTGHVFNTS;1.0000;0.0000;0.9189;7.3225;4552.9331;9.6093
DTTIAALANH;1.0000;0.0000;0.9616;6.6287;2048.3099;9.0761
DTTTWIWNLH;38.0000;363.3348;0.9598;9.1762;237148.4319;9.8199
DTVANISYSG;1.0000;0.0000;0.9582;7.2731;4301.3535;9.5714
DTVHHHLAIA;5.0000;36.5536;0.9447;7.4088;11243.6603;9.1384
DTVHHHVAIA;1.0000;0.0000;0.9229;7.0410;3292.6420;9.3930
DTVIYMHLKA;1.0000;0.0000;1.0487;7.9569;9451.7103;10.0970
DTVKTSFEKW;1.0000;0.0000;0.9648;8.5437;18573.1782;10.5480
DTVNNSLHFQ;12.0000;108.1049;0.9690;8.6858;75776.1914;9.8277
DTVTAFGEPQ;1.0000;0.0000;0.9776;7.6463;6609.7161;9.8582
DTVTVGSKIA;1.0000;0.0000;0.9556;7.2852;4361.6126;9.5807
DTVVAFGQPE;3.0000;19.7654;0.9787;8.1553;20570.3386;9.8827
DTYNNSLHFQ;4.0000;30.0179;0.9901;8.4406;32988.5884;10.0060
DVAHHHLAIA;3.0000;17.9321;0.9454;6.9627;5211.2123;8.9660
DVAHHHLALA;1.0000;0.0000;0.9563;6.2679;1351.9902;8.7987
DVAHHHLAWA;1.0000;0.0000;0.9647;6.7147;2261.4309;9.1422
DVAHHHVAIG;1.0000;0.0000;0.9319;6.8195;2551.5945;9.2228
DVCVAFGTPE;1.0000;0.0000;1.0824;8.5860;19500.4109;10.5805
DVDSSSHLFN;1.0000;0.0000;0.9535;7.2408;4144.4874;9.5466
DVEAISRKVS;1.0000;0.0000;0.9938;8.0362;10355.3956;10.1579
DVESMLNHHL;60.0000;589.3190;1.0617;9.5939;482019.6049;9.9885
DVFGTVVNNT;1.0000;0.0000;0.9304;7.6535;6664.6896;9.8637
DVFLPIGPGD;1.0000;0.0000;0.9791;7.0400;3288.8976;9.3922
DVFLSSTASP;1.0000;0.0000;0.9410;6.7856;2453.9866;9.1967
DVFNGSVVAV;1.0000;0.0000;0.9393;7.1871;3895.6604;9.5053
DVGGGFHGIQ;9.0000;72.7184;0.9447;7.6008;18817.5477;9.0898
DVGGGFQGIQ;18.0000;156.7028;0.9614;8.0684;45589.8272;9.2178
DVGGGFQGLQ;1.0000;0.0000;0.9772;6.5954;1971.2947;9.0505
DVGGGFQGVQ;9.0000;74.4406;0.9673;7.8809;25977.7175;9.3051
DVGGGFRGIQ;52.0000;473.5734;0.9725;8.6175;145813.0570;9.2858
DVGGGFSGIQ;1.0000;0.0000;0.9399;6.5543;1880.2781;9.0189
DVGGGFSGVQ;1.0000;0.0000;0.9465;6.6679;2142.8173;9.1062
DVGGGMQGIQ;1.0000;0.0000;1.0148;7.3235;4558.4085;9.6101
DVGGGSRGIQ;2.0000;9.2854;0.9725;7.2021;5605.2538;9.2854
DVGGNFQGIQ;3.0000;19.0661;0.9740;7.7003;12183.4237;9.5330
DVGGNFQGVQ;1.0000;0.0000;0.9775;7.3367;4628.1894;9.6203
DVHDFDSHTS;1.0000;0.0000;0.9046;7.6108;6344.9378;9.8309
DVHDFDSYTS;1.0000;0.0000;0.9213;7.8677;8529.3286;10.0284
DVHKGDPILF;1.0000;0.0000;0.9980;7.4840;5483.4136;9.7335
DVIAVGSKVA;1.0000;0.0000;0.9677;7.0928;3495.1376;9.4328
DVIAVNNKIA;1.0000;0.0000;0.9865;7.6634;6741.7080;9.8714
DVIEVGGKIA;1.0000;0.0000;1.0041;7.4207;5097.9208;9.6848
DVISVGNKVA;1.0000;0.0000;0.9725;7.5057;5622.1741;9.7502
DVKILVDRDP;1.0000;0.0000;1.0099;8.2442;13157.4218;10.3178
DVLLANANSA;1.0000;0.0000;0.9912;6.5393;1848.0372;9.0074
DVLLANTGGV;1.0000;0.0000;0.9784;6.4735;1713.1647;8.9568
DVLLGGQTVA;1.0000;0.0000;0.9765;6.4582;1683.2799;8.9450
DVLLSANTSI;1.0000;0.0000;0.9665;6.6321;2056.4085;9.0787
DVLLSNAASP;1.0000;0.0000;0.9828;6.6210;2030.3317;9.0702
DVLLSNADSI;1.0000;0.0000;0.9839;6.7991;2492.4016;9.2071
DVLLSNASSS;1.0000;0.0000;0.9614;6.5430;1855.8490;9.0102
DVLLSNPDSI;1.0000;0.0000;0.9935;7.1549;3753.9660;9.4805
DVLLSSADSP;2.0000;9.1603;0.9768;7.0393;4647.3972;9.1603
DVLLSSANSP;2.0000;9.1769;0.9795;7.0609;4764.5406;9.1769
DVLLSSNQSP;1.0000;0.0000;0.9942;7.1575;3765.2017;9.4825
DVLLSSPNDP;1.0000;0.0000;1.0075;7.3680;4798.0870;9.6444
DVLLSSSGSV;1.0000;0.0000;0.9437;6.3890;1554.3452;8.8918
DVLLSSSSNI;1.0000;0.0000;0.9575;6.6856;2186.9416;9.1198
DVLLSSSSSF;1.0000;0.0000;0.9333;6.4083;1589.1990;8.9066
DVLLSSSSSI;1.0000;0.0000;0.9334;6.4115;1595.2218;8.9092
DVLLSSSTNI;1.0000;0.0000;0.9617;6.7710;2412.8671;9.1854
DVLLSSSTSA;1.0000;0.0000;0.9411;6.3544;1493.5603;8.8652
DVLLSSTDGP;1.0000;0.0000;0.9810;6.8264;2571.9546;9.2281
DVLLSSTNGP;9.0000;73.9574;0.9837;7.8023;23731.0586;9.2447
DVLLSSTNNP;1.0000;0.0000;0.9988;7.2582;4227.9247;9.5599
DVLLSSTNSP;6.0000;46.7463;0.9775;7.7623;18503.8665;9.3493
DVLLSSTSGP;11.0000;90.3405;0.9592;7.6154;21156.8624;9.0341
DVLLSSTTGP;4.0000;27.2991;0.9639;7.2615;8488.1835;9.0997
DVLLSSVDSP;1.0000;0.0000;0.9772;6.9944;3120.5945;9.3571
DVLPHPEGLE;1.0000;0.0000;1.0674;7.6749;6831.5303;9.8802
DVLPHPEGLG;2.0000;9.4385;1.0285;7.4013;7050.2879;9.4385
DVLPHPQGLA;1.0000;0.0000;1.0048;6.9176;2856.6579;9.2982
DVLPHPQGLG;21.0000;186.0057;1.0045;8.2426;60181.7640;9.3003
DVLPHPRGLG;1.0000;0.0000;1.0161;7.0088;3172.8037;9.3682
DVLPSPQGLG;1.0000;0.0000;0.9992;6.8282;2577.1947;9.2294
DVLPYPQGLG;12.0000;104.4758;1.0343;8.2566;46228.9825;9.4978
DVLPYPQGLT;1.0000;0.0000;1.0306;7.3988;4971.2535;9.6680
DVMLAFGRPE;1.0000;0.0000;1.0728;7.8608;8461.7533;10.0231
DVMLAFGTPE;56.0000;540.2063;1.0448;9.3473;350569.1757;9.8219
DVMQAFGTPE;9.0000;81.4820;1.0213;9.0260;97090.0441;10.1853
DVMRALGRPK;1.0000;0.0000;1.1006;8.2015;12526.0159;10.2850
DVQSMLNHHL;1.0000;0.0000;1.0379;7.6359;6531.0376;9.8502
DVRGGFRGIQ;1.0000;0.0000;0.9939;7.3847;4891.0326;9.6572
DVSHHHLAFG;1.0000;0.0000;0.9405;6.6239;2036.9763;9.0724
DVSLISQLFP;1.0000;0.0000;0.9721;6.8876;2759.7548;9.2751
DVSRKIFSAH;3.0000;19.6038;0.9620;8.0501;18225.3534;9.8019
DVSTQKIVHL;1.0000;0.0000;0.9754;7.6117;6351.9901;9.8317
DVSVHVDNVL;1.0000;0.0000;0.9567;7.5922;6210.7466;9.8166
DVTNLAPRLC;1.0000;0.0000;1.1429;8.3590;15016.0241;10.4060
DVVAIGNKVA;1.0000;0.0000;0.9872;7.3669;4791.5973;9.6435
DVVAVGGKVA;11.0000;94.1549;0.9815;8.1117;37461.3479;9.4155
DVVAVNGKIA;1.0000;0.0000;0.9872;7.3669;4791.5973;9.6435
DVVEVGGKIA;1.0000;0.0000;1.0078;7.5342;5809.7324;9.7721
DVVIAFGTPE;1.0000;0.0000;0.9659;7.4231;5112.3134;9.6867
DVVPTSFEKW;1.0000;0.0000;0.9436;8.3598;15029.9635;10.4067
DVVQAFGNPE;1.0000;0.0000;0.9922;7.8668;8520.0080;10.0277
DVVQAFGTPE;2.0000;9.8827;0.9787;7.9792;13713.5590;9.8827
DVVSISGKVA;1.0000;0.0000;0.9562;7.2317;4100.9857;9.5395
DVVTPVALSI;1.0000;0.0000;0.9505;7.0235;3226.8751;9.3795
DVVVAFATPE;1.0000;0.0000;0.9680;7.5339;5807.5530;9.7718
DVVVAFGNPE;4.0000;29.7569;0.9814;8.3274;28957.4513;9.9190
DVVVAFGTPE;12.0000;107.5136;0.9673;8.6158;69913.6170;9.7740
DVVVSFGTPE;1.0000;0.0000;0.9470;7.6755;6836.0383;9.8807
DVWGLTGGNF;2.0000;9.2126;0.9775;7.1073;5025.9758;9.2126
DVWGNISDQG;1.0000;0.0000;0.9706;7.5854;6162.0455;9.8114
DVWGNISKQG;1.0000;0.0000;0.9924;7.7656;7582.8787;9.9499
DVWGNISTQG;1.0000;0.0000;0.9585;7.4183;5084.1262;9.6830
DVWGNVTADG;1.0000;0.0000;0.9756;7.3867;4902.1538;9.6587
DVWGNVTAQG;1.0000;0.0000;0.9763;7.3930;4938.0489;9.6635
DVWGNVTPQG;1.0000;0.0000;0.9654;7.7488;7437.5120;9.9370
DVWGSINDQG;1.0000;0.0000;0.9706;7.5854;6162.0455;9.8114
DVWGSINEQG;1.0000;0.0000;0.9932;7.7716;7635.2739;9.9545
DVWGSISDQG;27.0000;249.6197;0.9559;8.7427;121359.1864;9.6008
DVWGSISDRG;2.0000;9.6687;0.9663;7.7007;9952.5990;9.6687
DVWGSISEEG;1.0000;0.0000;1.0012;7.6774;6850.7773;9.8821
DVWGSISEQG;2.0000;9.7439;0.9787;7.7986;11138.8048;9.7439
DVWGSISNQG;1.0000;0.0000;0.9582;7.3329;4608.0811;9.6174
DVWGSLSDQG;1.0000;0.0000;0.9857;7.0936;3498.3646;9.4334
DVWGSLSNQG;1.0000;0.0000;0.9883;7.1153;3586.5452;9.4501
DVWGSVLPDG;1.0000;0.0000;0.9859;7.1691;3815.6956;9.4914
DVWGSVSDQG;8.0000;67.8161;0.9576;8.3279;40979.0531;9.6880
DVWGSVSDQK;2.0000;10.1251;0.9657;8.2946;19717.5316;10.1251
DVWGSVSEQG;1.0000;0.0000;0.9803;7.6110;6347.0458;9.8311
DVWGSVSPSG;2.0000;9.4618;0.9399;7.4316;7300.8294;9.4618
DVWGSVTAKG;1.0000;0.0000;0.9802;7.2929;4400.2779;9.5866
DVWGSVTAQG;1.0000;0.0000;0.9584;7.1190;3601.9639;9.4529
DVWGSVTASG;1.0000;0.0000;0.9405;6.8602;2674.0288;9.2540
DVWGSVTGNG;1.0000;0.0000;0.9597;7.1370;3677.6422;9.4668
DVWGSVTPAG;1.0000;0.0000;0.9538;7.0771;3432.5306;9.4208
DVWGTILPDG;1.0000;0.0000;0.9838;7.1409;3694.0850;9.4698
DVWGTINDQG;1.0000;0.0000;0.9695;7.6707;6798.6254;9.8770
DVWGTISDQG;12.0000;106.3303;0.9562;8.4759;59509.5054;9.6664
DVWGTISEKG;1.0000;0.0000;1.0003;7.7568;7506.6392;9.9432
DVWGTISEQG;1.0000;0.0000;0.9788;7.5829;6144.7582;9.8095
DVWGTISPDG;1.0000;0.0000;0.9519;7.3549;4725.8523;9.6342
DVWGTITPDG;2.0000;9.6999;0.9517;7.7413;10428.1281;9.6999
DVWGTVAPDG;3.0000;19.2295;0.9694;7.8067;13770.2075;9.6148
DVWGTVDAAG;3.0000;18.6827;0.9676;7.4509;9142.5680;9.3413
DVWGTVDRST;1.0000;0.0000;0.9426;7.8201;8074.1832;9.9918
DVWGTVLANK;1.0000;0.0000;1.0185;7.4890;5515.1779;9.7373
DVWGTVNADG;1.0000;0.0000;0.9756;7.3867;4902.1538;9.6587
DVWGTVNASG;1.0000;0.0000;0.9602;7.1343;3665.9128;9.4647
DVWGTVNSDG;1.0000;0.0000;0.9588;7.5255;5751.8944;9.7654
DVWGTVQNDG;1.0000;0.0000;0.9686;7.7843;7747.9026;9.9643
DVWGTVSANG;1.0000;0.0000;0.9602;7.1343;3665.9128;9.4647
DVWGTVSPDG;1.0000;0.0000;0.9531;7.4684;5385.7128;9.7215
DVWGTVSQNG;1.0000;0.0000;0.9595;7.5319;5794.0116;9.7703
DVWGTVSQNS;1.0000;0.0000;0.9387;7.6679;6776.6648;9.8749
DVWGTVTANG;1.0000;0.0000;0.9618;7.2197;4044.6258;9.5303
DVWGTVTASG;1.0000;0.0000;0.9430;6.9456;2950.2736;9.3197
DVWGTVTSNG;2.0000;9.6370;0.9469;7.6595;9491.4448;9.6370
DVWGTVYPDG;1.0000;0.0000;0.9732;7.8176;8050.6138;9.9899
DVWGVYDVST;1.0000;0.0000;0.9431;7.8540;8395.5837;10.0179
DWAAYSDFLT;1.0000;0.0000;0.9957;7.1471;3720.4318;9.4745
DWAQYSDFLT;1.0000;0.0000;1.0020;7.5447;5880.1793;9.7801
DWARPGHFSR;1.0000;0.0000;0.9858;7.6802;6873.1455;9.8843
DWGFFSGVIP;3.0000;18.7506;0.9366;7.4951;9619.5761;9.3753
DWLQDPSIAP;2.0000;9.7821;0.9962;7.8482;11794.4576;9.7821
DWSEYSDFLT;2.0000;10.0251;1.0069;8.1644;16973.6718;10.0251
DWSKYSDFLT;1.0000;0.0000;1.0061;7.8574;8428.5970;10.0205
DWSNFLNTLP;1.0000;0.0000;1.0098;7.3742;4832.3438;9.6491
DWTVYAANPD;1.0000;0.0000;0.9860;7.9688;9581.5720;10.1061
DYATQISLFT;1.0000;0.0000;0.9736;7.1485;3726.6286;9.4756
DYATQLCIFT;3.0000;20.7446;1.0939;8.7923;42828.6333;10.3723
DYATQLSLFT;12.0000;102.3915;0.9962;8.0100;34805.9588;9.3083
DYATSLCLFT;1.0000;0.0000;1.0965;7.8387;8248.8979;10.0061
DYATVLSLFV;1.0000;0.0000;0.9834;6.8212;2556.6425;9.2241
DYDAEQNKNN;1.0000;0.0000;0.9953;9.1332;36615.9259;11.0011
DYDHEANKNN;1.0000;0.0000;0.9978;8.9667;30227.0040;10.8731
DYDPAKHIDN;2.0000;10.4783;0.9828;8.7541;33466.6459;10.4783
DYDPAKHVDN;1.0000;0.0000;0.9734;8.5666;19069.7603;10.5656
DYDPAKNVDN;2.0000;10.7054;0.9759;9.0495;47021.1157;10.7054
DYDPAKNVNN;2.0000;10.7220;0.9772;9.0711;48206.3410;10.7220
DYDPALNFNN;1.0000;0.0000;1.0322;8.0067;10008.7794;10.1352
DYDPAMNQNN;3.0000;21.7817;0.9876;9.4669;93125.0859;10.8909
DYDPAQNKGN;3.0000;21.0310;1.0257;8.9785;53074.0748;10.5155
DYDPAQNYNN;1.0000;0.0000;0.9692;8.8281;25768.2926;10.7666
DYDPATNYNN;1.0000;0.0000;0.9700;8.6547;21106.1299;10.6333
DYDPAVHIDN;1.0000;0.0000;0.9582;8.1377;11638.6280;10.2359
DYDPEANKDN;4.0000;32.8570;0.9929;9.6718;136142.5380;10.9523
DYDPEANKGN;3.0000;21.3075;1.0463;9.1584;65285.0419;10.6537
DYDPEANKNN;1.0000;0.0000;0.9940;9.0914;34893.5447;10.9690
DYDPEANRGN;1.0000;0.0000;1.0357;8.5958;19721.9256;10.5880
DYDPEENKNN;1.0000;0.0000;0.8936;9.6689;67838.0809;11.4128
DYDPELNKDN;2.0000;10.8946;1.0433;9.2957;62433.0522;10.8946
DYDPELNKGN;1.0000;0.0000;1.0821;8.6062;19959.2010;10.5960
DYDPELNKNN;3.0000;21.8225;1.0448;9.4934;96010.1315;10.9112
DYDPEQNKDN;1.0000;0.0000;0.8885;9.4674;53793.6558;11.2579
DYDPEQNKGN;8.0000;76.7154;0.9916;9.9820;275156.4064;10.9593
DYDPEQNKNN;1.0000;0.0000;0.8881;9.4890;55149.5914;11.2746
DYDPEQNQDN;1.0000;0.0000;0.8817;9.2935;44034.2210;11.1243
DYDPEQNQGN;1.0000;0.0000;0.9763;8.9050;28154.5700;10.8257
DYDPEQNRDN;1.0000;0.0000;0.8832;9.3819;48751.4958;11.1922
DYDPEVNKDN;1.0000;0.0000;0.9012;9.3259;45707.9136;11.1492
DYDPIQNEGN;1.0000;0.0000;0.9876;8.6500;20991.6316;10.6297
DYDPKANENN;1.0000;0.0000;0.9940;9.0914;34893.5447;10.9690
DYDPKQNKDN;1.0000;0.0000;0.8880;9.4614;53424.5101;11.2533
DYDPSTQYNN;1.0000;0.0000;0.9178;8.7783;24332.6715;10.7283
DYDPTIQYNN;2.0000;10.7312;0.9169;9.0831;48875.4002;10.7312
DYDPTIRYND;1.0000;0.0000;0.9214;8.8488;26390.4454;10.7825
DYDPTNNYNN;8.0000;76.6547;0.8909;9.9707;271605.5161;10.9507
DYDPTNRYND;1.0000;0.0000;0.8936;9.1191;36024.0225;10.9902
DYDPTSQYNN;1.0000;0.0000;0.9178;8.7783;24332.6715;10.7283
DYDPTTQYNN;18.0000;183.4968;0.9008;10.1189;483235.1343;10.7939
DYDPTTRYND;42.0000;444.6555;0.9047;10.5537;1217647.7688;10.8453
DYDPVANKDN;1.0000;0.0000;0.9759;8.7484;23510.5578;10.7054
DYDPVTNQNN;1.0000;0.0000;0.8927;8.8204;25541.9236;10.7607
DYDPVVNQNN;3.0000;21.5704;0.8886;9.3294;79489.9515;10.7852
DYDSANQYNN;1.0000;0.0000;0.9829;8.6112;20074.1578;10.5999
DYDSTTSYNN;2.0000;10.4283;0.9354;8.6891;31052.3479;10.4283
DYDVSVHVDN;1.0000;0.0000;0.9099;8.2905;13876.3123;10.3533
DYEKLNKPGF;1.0000;0.0000;1.0957;8.5128;17925.2032;10.5243
DYGLMGQYFP;1.0000;0.0000;1.0742;7.9177;9034.0726;10.0668
DYGTELSLFT;1.0000;0.0000;1.0196;7.1135;3579.2408;9.4487
DYGTQLSLFT;69.0000;633.1107;0.9959;8.7725;200774.6071;9.3105
DYIAGPHFWL;1.0000;0.0000;0.9916;7.1249;3626.5766;9.4575
DYLATTSLYV;1.0000;0.0000;1.0146;7.1381;3682.0586;9.4676
DYLWANSAPL;1.0000;0.0000;1.0315;7.0858;3467.0146;9.4274
DYLWANSAQL;6.0000;47.2980;1.0367;7.9058;21828.9018;9.4596
DYLWAQAVQV;1.0000;0.0000;1.0215;7.5609;5990.7094;9.7926
DYLWFNSGSL;1.0000;0.0000;1.0083;7.0110;3180.8737;9.3699
DYLWINSSQI;1.0000;0.0000;0.9874;7.6268;6463.1300;9.8432
DYLWLNPSQL;1.0000;0.0000;1.0623;7.4083;5025.7817;9.6753
DYLWLNSAQL;2.0000;9.4019;1.0484;7.3536;6673.6179;9.4019
DYLWLNSSPI;1.0000;0.0000;1.0170;7.3673;4793.7366;9.6437
DYLWLNSSPL;9.0000;75.8114;1.0393;8.1038;33579.3980;9.4764
DYLWLNSSQL;73.0000;684.6189;1.0446;9.0547;285810.5077;9.5086
DYLWQNCAAL;1.0000;0.0000;1.1654;8.2943;13937.2617;10.3563
DYLWVNSSQL;1.0000;0.0000;1.0261;7.5226;5732.7387;9.7632
DYMTVLGLFT;1.0000;0.0000;1.0361;7.3030;4452.1070;9.5944
DYNPAENYNN;2.0000;10.9214;0.9864;9.3306;64991.7353;10.9214
DYNPAQNYNN;2.0000;10.7832;0.9704;9.1507;52835.6286;10.7832
DYNPEENKEN;1.0000;0.0000;0.8970;9.8551;84056.8798;11.5559
DYNPEQNADN;1.0000;0.0000;0.9787;8.9175;28563.0346;10.8353
DYNPEQNEDN;39.0000;428.6080;0.8885;11.0860;2165695.6192;11.2792
DYNPEQNEGN;1.0000;0.0000;0.9933;9.1065;35505.1533;10.9806
DYNPEQNKDN;6.0000;56.3728;0.8881;10.2671;330897.5482;11.2746
DYNPEQNKGN;2.0000;10.9760;0.9926;9.4015;70523.0158;10.9760
DYNPEQNKSN;1.0000;0.0000;0.9303;9.2366;41241.7908;11.0806
DYNPEQNQDN;1.0000;0.0000;0.8815;9.3151;45144.1579;11.1409
DYNPQQNEDN;1.0000;0.0000;0.8815;9.3151;45144.1579;11.1409
DYPTMLSLFT;1.0000;0.0000;1.0377;7.5387;5840.0554;9.7756
DYPTQIGLFT;2.0000;9.6445;0.9857;7.6692;9598.0228;9.6445
DYPTQLSIFT;1.0000;0.0000;0.9710;7.5043;5612.9143;9.7491
DYPTQLSLFT;10.0000;86.2358;1.0044;8.2866;43686.2368;9.5818
DYPTVLGLFT;2.0000;9.3684;0.9976;7.3101;6347.4358;9.3684
DYSLNPDDPS;1.0000;0.0000;1.0006;8.0663;10720.0886;10.1811
DYSPEQNEDN;2.0000;11.0685;0.9305;9.5220;81011.5206;11.0685
DYSPERGRGN;1.0000;0.0000;1.0409;8.4193;16094.8418;10.4524
DYSPTVNFNN;1.0000;0.0000;0.9253;8.3097;14187.4170;10.3681
DYSPVQSYNN;1.0000;0.0000;0.9324;8.5578;18876.5396;10.5588
DYSTQLSLFT;2.0000;9.4150;0.9896;7.3707;6806.5385;9.4150
DYSWLNSSQL;1.0000;0.0000;1.0218;7.4054;5008.7409;9.6730
DYTAQAALYT;1.0000;0.0000;1.0225;7.2158;4026.7594;9.5274
DYTLSNDLVG;1.0000;0.0000;1.0213;7.2327;4105.9802;9.5404
DYTPANNYNN;3.0000;21.2999;0.9714;9.1535;64914.4080;10.6499
DYTTMAALYT;1.0000;0.0000;1.0499;7.6922;6968.6429;9.8935
DYTTQAALYT;10.0000;87.2974;1.0163;8.4401;52128.5777;9.6997
DYTTQSALYT;2.0000;9.8064;1.0029;7.8799;12232.9116;9.8064
DYTVNPKTTT;1.0000;0.0000;0.9178;8.4500;16674.2430;10.4760
DYVLDAGYMA;1.0000;0.0000;1.0757;7.6696;6789.8679;9.8762
DYVPSQHYNN;1.0000;0.0000;0.9187;8.6499;20990.3996;10.6297
DYVTQAALYT;2.0000;9.7242;1.0183;7.7730;10815.4163;9.7242
DYVTQSALYT;1.0000;0.0000;1.0045;7.6108;6345.0816;9.8309
DYVTTVALYL;1.0000;0.0000;1.0207;7.2554;4214.2887;9.5577
EAAIEAFTQS;1.0000;0.0000;0.9998;7.2750;4310.8573;9.5729
EAALYTHHQY;3.0000;19.7066;1.0414;8.1170;19683.4435;9.8533
EAERLTAKGY;1.0000;0.0000;1.1135;7.9299;9161.7166;10.0762
EAFARGGGLG;1.0000;0.0000;0.9765;6.2163;1274.0720;8.7591
EAFIDNPLGV;1.0000;0.0000;1.0103;7.2806;4338.4086;9.5771
EAFSQAGASS;1.0000;0.0000;0.9570;6.6112;2007.5006;9.0626
EAFSQGGANY;1.0000;0.0000;1.0144;7.2372;4127.0993;9.5438
EAFSRGGALG;1.0000;0.0000;0.9787;6.3524;1490.1524;8.8637
EAFTPEGGAG;1.0000;0.0000;1.0067;6.9601;2999.7303;9.3308
EAFTQAGANG;2.0000;9.2343;0.9903;7.1356;5192.3188;9.2343
EAFTQGGANY;1.0000;0.0000;1.0178;7.3226;4553.4558;9.6094
EAFTQSDASC;1.0000;0.0000;1.0841;8.3905;15570.9174;10.4303
EAFTRGGAAG;9.0000;71.8963;0.9773;7.4671;16133.1382;8.9870
EAFTRGGAFG;1.0000;0.0000;0.9758;6.6522;2104.3985;9.0941
EAFTRGGAIG;1.0000;0.0000;0.9760;6.6554;2112.3738;9.0966
EAFTRGGALG;29.0000;250.0209;0.9853;7.9002;47678.7732;8.9293
EAFTRGGAPG;6.0000;46.3024;0.9945;7.6468;16199.4354;9.2605
EAFTRGGASA;1.0000;0.0000;0.9761;6.6489;2096.5870;9.0916
EAFTRGGASG;13.0000;109.1252;0.9758;7.7656;27342.8433;9.0938
EAFTRGGATG;1.0000;0.0000;0.9810;6.7371;2320.5795;9.1594
EAFTRGGSLG;1.0000;0.0000;0.9854;6.5766;1929.0831;9.0360
EAFTRSQFPG;1.0000;0.0000;0.9875;7.5388;5840.4574;9.7756
EAGVKAFFTL;1.0000;0.0000;1.0035;6.9131;2841.8735;9.2947
EAHDGMTEEN;3.0000;21.3698;1.0774;9.1990;68405.9522;10.6849
EAHDNVTEEN;1.0000;0.0000;1.0049;8.7383;23238.7783;10.6976
EAHEGPFTGE;1.0000;0.0000;1.0382;7.7658;7584.8270;9.9501
EAHHHLAIAV;1.0000;0.0000;0.9692;6.6717;2152.3712;9.1092
EAHIPPGGRL;16.0000;142.2271;1.0208;8.3607;60179.5838;9.4818
EAHKAPSGNL;1.0000;0.0000;1.0398;7.2927;4399.2854;9.5864
EAHKGPFTGA;3.0000;19.0033;1.0054;7.6595;11623.7953;9.5016
EAHKGPFTGE;35.0000;338.1463;1.0374;9.3039;263647.2328;9.9455
EAHKGPFTGN;2.0000;9.8190;1.0159;7.8963;12465.1265;9.8190
EAHKGPFTGQ;43.0000;411.9038;1.0141;9.2134;263325.1704;9.8072
EAHKGPLTGE;4.0000;29.3421;1.0659;8.1475;23540.4171;9.7807
EAHKPPAGGL;1.0000;0.0000;1.0371;7.0995;3521.9061;9.4379
EAHKPPSGKM;1.0000;0.0000;1.0714;8.5318;18321.9301;10.5389
EAHNPPQGTP;1.0000;0.0000;0.9920;7.9908;9827.2374;10.1230
EAHNTDNPND;1.0000;0.0000;0.9701;8.4872;17403.6299;10.5046
EAHNTRHPLD;1.0000;0.0000;1.0259;7.9121;8976.3329;10.0625
EAHRAPSGRL;1.0000;0.0000;1.0378;7.2803;4337.0444;9.5769
EAHRGPFTGE;1.0000;0.0000;1.0259;7.6743;6826.7194;9.8798
EAHRPPSGRL;1.0000;0.0000;1.0444;7.6360;6532.3005;9.8503
EAHTAPSGRL;1.0000;0.0000;1.0079;7.0185;3208.6266;9.3757
EAHTPPGGRL;19.0000;171.8022;1.0248;8.5170;78507.0150;9.5446
EAHTPPSGSL;1.0000;0.0000;0.9854;7.0271;3240.5639;9.3823
EAHVPPGGGL;1.0000;0.0000;0.9974;6.7869;2457.4499;9.1977
EAHVPPGGLL;2.0000;9.1378;1.0076;7.0100;4493.4310;9.1378
EAIISHLSWA;54.0000;485.7920;0.9671;8.4779;126535.3011;9.1659
EAIISHLSWV;29.0000;262.1568;0.9667;8.4641;91258.5340;9.3627
EAIKSHLSWA;1.0000;0.0000;1.0116;7.1744;3839.3823;9.4955
EAIKSHLSWV;2.0000;9.6924;1.0077;7.7316;10312.1430;9.6924
EAILTFLGGF;1.0000;0.0000;0.9560;6.1558;1188.3423;8.7126
EAINNNKNDL;1.0000;0.0000;1.0725;8.3367;14635.9027;10.3889
EAINNNNNSL;2.0000;10.0730;1.0409;8.2268;18236.7214;10.0730
EAINNPKTDL;1.0000;0.0000;1.0523;8.0910;11028.8944;10.2000
EAINNSKTDL;1.0000;0.0000;1.0432;7.8741;8591.7903;10.0333
EAINSGKNSL;4.0000;29.0072;1.0353;8.0023;19916.1798;9.6691
EAINSNKNSL;1.0000;0.0000;1.0450;7.8103;7983.5988;9.9843
EAISRKVSSA;1.0000;0.0000;1.0006;7.5277;5766.3946;9.7671
EAITSHLSWA;1.0000;0.0000;0.9713;6.8272;2574.2075;9.2286
EAKAKVSVDN;1.0000;0.0000;1.0393;8.2532;13293.2548;10.3247
EAKKVKIAVD;2.0000;10.4495;1.0589;8.7165;32050.1320;10.4495
EAKKVKIVID;1.0000;0.0000;1.0288;8.5581;18884.0148;10.5591
EAKKVKIVVD;4.0000;31.9389;1.0219;9.2737;86082.9946;10.6463
EAKKVNVVVD;1.0000;0.0000;0.9958;8.6266;20432.5446;10.6117
EAKRVQIAVD;1.0000;0.0000;1.0263;8.1561;11888.1963;10.2501
EAKVKATVDK;1.0000;0.0000;1.0556;8.4972;17604.5729;10.5122
EALISHLSWV;8.0000;64.3680;0.9861;7.6871;19593.9359;9.1954
EALPHKAISE;1.0000;0.0000;1.0547;7.5971;6245.6521;9.8204
EALTTSWHAN;1.0000;0.0000;0.9977;7.1829;3876.9060;9.5020
EALWLTDIAH;4.0000;27.7746;1.0097;7.4677;10763.0442;9.2582
EAMMNHHLAV;1.0000;0.0000;1.0903;8.0105;10052.6267;10.1381
EAMMNHHLSV;1.0000;0.0000;1.0747;8.1493;11795.1515;10.2449
EAMTQAGASG;1.0000;0.0000;1.0217;7.0710;3408.2634;9.4160
EANGKIVVDR;1.0000;0.0000;1.0271;8.1742;12137.9707;10.2640
EANKDNVLAR;3.0000;20.4300;1.0880;8.5876;33839.0892;10.2150
EANKDNVLYR;1.0000;0.0000;1.0882;8.5985;19783.6842;10.5901
EANKGNVLAR;3.0000;19.8329;1.0826;8.1991;21636.0136;9.9164
EANKNNVLAR;1.0000;0.0000;1.0906;8.1321;11564.0150;10.2316
EANKNNVLGR;1.0000;0.0000;1.0899;8.1349;11601.0148;10.2338
EANRGNVLAR;1.0000;0.0000;1.0706;7.6365;6536.0124;9.8507
EAQLNHHLAV;1.0000;0.0000;1.0241;7.0335;3264.2871;9.3872
EAQRPPGGRL;1.0000;0.0000;1.0712;7.6665;6765.5707;9.8738
EAQTPPSGRL;1.0000;0.0000;1.0327;7.5408;5854.1845;9.7772
EARGGHVRWN;1.0000;0.0000;1.0337;7.9043;8895.9462;10.0565
EARGQHVGWD;4.0000;29.9159;1.0205;8.3963;31350.4139;9.9720
EARGQHVRWD;3.0000;20.6867;1.0186;8.7546;41012.1036;10.3434
EARIKDPLHV;1.0000;0.0000;1.0478;8.0141;10095.0041;10.1409
EASKVRVIVD;1.0000;0.0000;0.9906;8.1535;11852.2356;10.2481
EASQVIQSYG;1.0000;0.0000;0.9936;7.6174;6393.5065;9.8360
EATRKIFSAH;1.0000;0.0000;1.0003;7.5885;6184.3358;9.8138
EAVISHLSWV;1.0000;0.0000;0.9716;7.1152;3586.2330;9.4500
EAVNNESNSL;1.0000;0.0000;1.0482;7.9298;9161.1977;10.0761
EAVVVSYSGI;1.0000;0.0000;0.9685;7.3344;4615.9360;9.6185
EAVWGGVSAT;1.0000;0.0000;0.9717;6.9076;2823.8514;9.2904
EAWAKPGHFS;1.0000;0.0000;1.0098;7.4659;5370.3615;9.7196
EAWGKDPLHV;1.0000;0.0000;1.0496;7.7600;7534.6807;9.9456
EAWGQDPLHV;2.0000;9.8120;1.0268;7.8872;12335.4247;9.8120
EAWIANPLKV;1.0000;0.0000;1.0505;7.6904;6954.4208;9.8921
EAWIQDPLHV;1.0000;0.0000;1.0121;7.7260;7244.8814;9.9195
EAWLADPTGI;3.0000;18.8278;1.0102;7.5454;10192.5532;9.4139
EAWLADPTHI;4.0000;28.7681;1.0069;7.8986;17674.8888;9.5894
EAWLGDPTHI;4.0000;28.7745;1.0065;7.9013;17731.4407;9.5915
EAWLLDPIHV;1.0000;0.0000;1.0250;7.2533;4204.2136;9.5561
EAWLNDPTHI;1.0000;0.0000;1.0124;7.7094;7107.8243;9.9067
EAWLNDPTHV;2.0000;9.9940;1.0137;8.1239;16200.5489;9.9940
EAWLNNPTVI;1.0000;0.0000;1.0160;7.7561;7500.3785;9.9426
EAWLSDPIHI;2.0000;9.6333;0.9937;7.6547;9438.9784;9.6333
EAWLSDPLHV;1.0000;0.0000;1.0249;7.2495;4186.1447;9.5533
EAWLSDPLNV;2.0000;9.6930;1.0439;7.7324;10321.9547;9.6930
EAWLSDPTHI;57.0000;542.9808;0.9954;9.1912;295525.8858;9.6961
EAWLSDPTHV;2.0000;9.7833;0.9983;7.8499;11817.1760;9.7833
EAWLSDPTRI;2.0000;9.8920;1.0207;7.9913;13906.6719;9.8920
EAWLSDPVHI;1.0000;0.0000;0.9972;7.4672;5378.4611;9.7206
EAWLSDPVNI;1.0000;0.0000;1.0133;7.6491;6630.9498;9.8603
EAWLSNPTTI;1.0000;0.0000;0.9976;7.4502;5273.8743;9.7075
EAWLTDPTHI;1.0000;0.0000;0.9966;7.5207;5720.2744;9.7617
EAWSQDPLHI;1.0000;0.0000;1.0102;7.6087;6329.9124;9.8293
EAWSQDPLHV;1.0000;0.0000;1.0123;7.7222;7213.7443;9.9166
EAWVQDPFHV;1.0000;0.0000;0.9597;8.0539;10568.0615;10.1715
EAWVQDPLHV;12.0000;110.0739;1.0132;8.9187;99077.6220;10.0067
EAWVRDPLHV;2.0000;10.0747;1.0236;8.2289;18281.9261;10.0747
EAYTRGGASG;2.0000;9.3618;1.0114;7.3015;6284.7548;9.3618
EAYTRGGSAG;1.0000;0.0000;1.0114;7.0004;3142.3772;9.3618
EDAYNQKLSE;1.0000;0.0000;1.1016;8.5574;18869.6758;10.5585
EDIFSDNSIQ;1.0000;0.0000;0.9505;7.9502;9378.4485;10.0918
EDIIGRVLAH;1.0000;0.0000;1.0081;7.2323;4103.7235;9.5400
EDILEAHVPP;2.0000;10.0454;1.0333;8.1909;17498.6462;10.0454
EDISPKIFSA;1.0000;0.0000;0.9811;7.6757;6837.1526;9.8808
EDISRKIFAA;3.0000;19.7484;1.0129;8.1442;20309.3078;9.8742
EDISRKIFGA;1.0000;0.0000;1.0123;7.6698;6791.4295;9.8763
EDISRKIFSA;13.0000;119.7708;0.9957;8.9198;103262.1564;9.9809
EDISRKVFSA;6.0000;50.3408;0.9955;8.6976;54314.0427;10.0682
EDLEEISRKI;1.0000;0.0000;1.0876;8.6076;19990.7823;10.5971
EDLEEISRKV;1.0000;0.0000;1.0839;8.7211;22782.0516;10.6843
EDLYAGALFL;2.0000;8.9395;1.0187;6.7521;3338.9297;8.9395
EDLYFGALGL;1.0000;0.0000;1.0186;6.4538;1674.8061;8.9417
EDLYIGALFL;1.0000;0.0000;1.0214;6.5936;1967.3052;9.0491
EDLYSGALFL;1.0000;0.0000;1.0212;6.5899;1958.8501;9.0463
EDLYTGAIFL;2.0000;9.2792;1.0187;7.1940;5553.5576;9.2792
EDLYTGALFL;36.0000;318.9164;1.0280;8.2316;77803.6599;9.1119
EDMFSDTAIQ;1.0000;0.0000;1.0028;8.1298;11533.5301;10.2299
EDNVLARMLD;37.0000;367.2301;1.1179;9.6602;408573.5178;10.2008
EDNVLARMLE;5.0000;41.3758;1.1440;8.9772;68412.9322;10.3440
EDPLHVRPIA;1.0000;0.0000;1.0212;7.7984;7874.8234;9.9751
EDPTTRRIWY;1.0000;0.0000;0.9399;8.8248;25671.0303;10.7640
EDQLLIEPVF;1.0000;0.0000;1.0584;7.7649;7576.6903;9.9494
EDSLYLMGWF;1.0000;0.0000;1.0873;7.6865;6922.7796;9.8891
EDVSRKIFSA;3.0000;20.1363;0.9955;8.3965;27157.0213;10.0682
EDWARPGHFS;1.0000;0.0000;0.9976;7.7717;7636.4087;9.9546
EEATRKIFSA;1.0000;0.0000;1.0373;7.9349;9215.0828;10.0801
EEGLYQNIFA;1.0000;0.0000;1.0662;7.7405;7367.2825;9.9306
EEGVVNHITG;1.0000;0.0000;0.9941;7.7610;7542.9773;9.9464
EEIPLPHELI;1.0000;0.0000;1.0768;7.8874;8724.9278;10.0436
EEISRKIFSA;5.0000;40.4961;1.0186;8.6911;49211.6077;10.1240
EEISRKVFRA;1.0000;0.0000;1.0347;8.4528;16727.5161;10.4781
EEISRKVFSA;58.0000;582.0428;1.0181;9.8691;650561.8385;10.2113
EEKKARVIVD;3.0000;21.6552;1.0362;9.3846;84704.4900;10.8276
EEKLYQKIFA;4.0000;31.4690;1.1123;9.0699;68079.4286;10.4897
EEKLYQKLFS;2.0000;10.4291;1.1373;8.6900;31086.0892;10.4291
EEKNKGNVLS;1.0000;0.0000;1.1035;8.5238;18153.1309;10.5327
EELIQWLGTN;1.0000;0.0000;1.0714;7.6341;6517.4407;9.8488
EELVYQKIFA;1.0000;0.0000;1.0767;8.1525;11837.9228;10.2473
EELYNGAIFL;1.0000;0.0000;1.0656;7.2678;4275.2432;9.5673
EENKENVLAR;1.0000;0.0000;1.1237;8.8742;27172.2490;10.8020
EENKNNVLFR;1.0000;0.0000;1.0691;8.8489;26393.0050;10.7826
EENLYQKIFA;27.0000;269.5619;1.0910;9.7406;382843.8852;10.3678
EENLYQKIFS;1.0000;0.0000;1.0678;8.4481;16637.2644;10.4745
EEQLYQKLFA;1.0000;0.0000;1.1271;8.0762;10843.5473;10.1887
EERASAVKAF;1.0000;0.0000;1.0545;7.8242;8112.2646;9.9950
EERLHQNIFA;1.0000;0.0000;1.0542;7.9668;9559.3280;10.1045
EERLYHKIFA;2.0000;10.2959;1.0866;8.5168;25466.4186;10.2959
EERLYQKIFA;8.0000;72.9677;1.1003;9.2854;123396.4834;10.4240
EERLYQKLFS;2.0000;10.3634;1.1251;8.6045;28172.3434;10.3634
EERLYQNIFA;42.0000;422.3844;1.0793;9.8470;539714.5501;10.3021
EESLYQKIFA;1.0000;0.0000;1.0747;8.0352;10342.8904;10.1571
EESLYQKLFA;1.0000;0.0000;1.1058;7.8175;8050.0418;9.9898
EETSRKIFSA;2.0000;10.1868;1.0172;8.3748;21624.8553;10.1868
EEVSRKIFSA;8.0000;71.4789;1.0181;9.0087;89732.6673;10.2113
EEVSRKVFSA;1.0000;0.0000;1.0162;8.2192;12782.7304;10.2985
EEVVSLYKKL;1.0000;0.0000;1.1259;8.3643;15107.8356;10.4101
EEWAKPGHFS;8.0000;71.1440;1.0318;8.9465;83526.0580;10.1634
EEWARPGHFS;33.0000;323.1270;1.0206;9.4764;312250.2707;10.0977
EFELYATAIG;1.0000;0.0000;1.0323;7.1543;3751.3732;9.4801
EFFDASVMAE;1.0000;0.0000;1.0380;7.9470;9344.5706;10.0894
EFFLNKQLMI;1.0000;0.0000;1.0956;7.9577;9460.0127;10.0976
EFFNQDFVAQ;1.0000;0.0000;0.9749;7.9284;9145.8380;10.0750
EFFNQDLLAQ;1.0000;0.0000;1.0462;7.3827;4879.9532;9.6556
EFGFSFPCDG;2.0000;10.3374;1.0767;8.5708;27098.9990;10.3374
EFGYGFPCDG;1.0000;0.0000;1.1199;8.4824;17307.9110;10.5009
EFGYSFPCDG;8.0000;74.2382;1.1050;9.5216;161946.3914;10.6055
EFIFNRDLLA;1.0000;0.0000;1.0357;7.2161;4028.1958;9.5276
EFILEPSKMA;1.0000;0.0000;1.0926;8.1551;11873.4460;10.2493
EFILNKDLIA;1.0000;0.0000;1.0475;7.3049;4461.6600;9.5958
EFILNKGLLT;1.0000;0.0000;1.0428;6.9230;2874.2955;9.3023
EFILNKSLLI;1.0000;0.0000;1.0358;6.9774;3060.1477;9.3441
EFILNKSVLI;1.0000;0.0000;1.0260;7.3086;4480.7348;9.5987
EFILNPSLMA;3.0000;19.2516;1.0537;7.8210;13999.8160;9.6258
EFILNRDLIA;1.0000;0.0000;1.0358;7.2194;4043.4619;9.5301
EFILNRDLLA;50.0000;458.7769;1.0506;8.7007;157354.6562;9.3628
EFILNRDLLI;1.0000;0.0000;1.0483;7.1443;3708.5494;9.4724
EFILNRDLLN;1.0000;0.0000;1.0744;7.4146;5062.3197;9.6801
EFILNRDLMT;2.0000;10.0923;1.0848;8.2518;18770.6188;10.0923
EFILNREILT;1.0000;0.0000;1.0565;7.6299;6485.9449;9.8456
EFILNRELLA;3.0000;19.0118;1.0763;7.6650;11698.5100;9.5059
EFILNRELMA;1.0000;0.0000;1.1189;7.9128;8983.1392;10.0630
EFILNRELMS;1.0000;0.0000;1.1083;8.0516;10540.2788;10.1698
EFILNRNLMA;1.0000;0.0000;1.0956;7.7482;7432.5811;9.9365
EFIQQVFFLG;1.0000;0.0000;0.9851;7.1945;3929.0477;9.5110
EFISNRDLLA;2.0000;9.5272;1.0357;7.5167;8052.1680;9.5272
EFISNRDLVA;2.0000;9.7818;1.0156;7.8479;11790.1589;9.7818
EFKAKPVPGG;1.0000;0.0000;1.0482;7.9104;8958.8449;10.0612
EFLDVSLISQ;1.0000;0.0000;1.0004;7.1094;3562.2690;9.4455
EFLFNPELMA;1.0000;0.0000;1.1013;7.7792;7703.0513;9.9604
EFLINRDLMA;1.0000;0.0000;1.0928;7.7266;7249.8399;9.9199
EFLINRELMA;3.0000;20.1261;1.1189;8.3899;26949.4178;10.0630
EFLINRELMS;1.0000;0.0000;1.1083;8.0516;10540.2788;10.1698
EFLLNRDLLA;1.0000;0.0000;1.0582;6.7840;2449.4340;9.1955
EFLLNRDLMA;1.0000;0.0000;1.1118;7.5089;5642.6696;9.7526
EFLLNRQIMQ;1.0000;0.0000;1.1016;8.1305;11542.3459;10.2304
EFLMNRDLMA;1.0000;0.0000;1.1501;8.2337;12998.8060;10.3097
EFLSFHGGLD;1.0000;0.0000;0.9820;6.5501;1871.1219;9.0157
EFLSFRGGLD;7.0000;55.2698;1.0125;7.6502;17565.9957;9.2116
EFLSFRGGLN;1.0000;0.0000;1.0153;6.8267;2572.6809;9.2282
EFLSNSWHAQ;1.0000;0.0000;1.0010;7.4101;5036.3725;9.6767
EFLSNSWHGQ;1.0000;0.0000;1.0005;7.4129;5052.4867;9.6788
EFLTFRGGLD;20.0000;176.2680;1.0181;8.1915;55373.3679;9.2773
EFLTFRGGLN;5.0000;37.1755;1.0209;7.6110;14192.2802;9.2939
EFLTGWLGSV;1.0000;0.0000;0.9877;6.6406;2076.5262;9.0852
EFLTTSWHAQ;1.0000;0.0000;0.9856;7.3069;4471.9220;9.5974
EFLVNRELVS;1.0000;0.0000;1.0632;7.7715;7634.8962;9.9545
EFMAESRHAQ;1.0000;0.0000;1.0609;8.2750;13631.2494;10.3414
EFMLNRALMA;1.0000;0.0000;1.1363;7.8425;8284.6603;10.0090
EFMTTSWHAQ;1.0000;0.0000;0.9888;8.0317;10301.7989;10.1545
EFNTLLSSST;1.0000;0.0000;0.9830;6.9220;2871.1308;9.3015
EFQLYCTAIG;5.0000;41.3808;1.1274;8.9788;68540.9057;10.3452
EFQLYITALT;1.0000;0.0000;1.0208;7.1208;3609.4628;9.4543
EFQLYVTAIG;1.0000;0.0000;1.0087;7.2305;4095.5909;9.5387
EFVMNRELMA;1.0000;0.0000;1.1362;8.7511;23583.5948;10.7074
EGAGTAIFTF;1.0000;0.0000;0.9436;6.5302;1828.7758;9.0004
EGAGTAILTF;12.0000;97.1916;0.9550;7.3950;17145.1313;8.8356
EGAGTAILTL;5.0000;34.6832;0.9607;6.8004;5581.2119;8.6708
EGAGTRILTF;1.0000;0.0000;0.9892;6.8018;2500.0826;9.2091
EGATPFFTLD;1.0000;0.0000;0.9891;7.0568;3352.9762;9.4051
EGATPFFTLN;40.0000;367.4471;0.9917;8.6804;137499.6946;9.4217
EGATPLFTLN;2.0000;9.2569;1.0096;7.1650;5371.1923;9.2569
EGAVNAFTQA;1.0000;0.0000;0.9919;7.0879;3475.3741;9.4290
EGGAGPVNAA;1.0000;0.0000;0.9906;6.6881;2193.2056;9.1217
EGHKGIFEIL;1.0000;0.0000;1.0380;7.3899;4920.4230;9.6612
EGHKGIYEIL;4.0000;29.7876;1.0708;8.3407;29404.9522;9.9292
EGHKGLYEIF;5.0000;39.7067;1.0708;8.4343;36617.4176;9.9267
EGHKGLYEIL;30.0000;283.0943;1.0932;8.9981;171647.6878;9.7619
EGHKGLYENL;2.0000;9.9696;1.1194;8.0923;15620.4011;9.9696
EGHKGLYENM;1.0000;0.0000;1.1440;8.5161;17992.0652;10.5268
EGHRGLFEIL;1.0000;0.0000;1.0439;7.0867;3470.6876;9.4281
EGHRGLYDTI;1.0000;0.0000;1.0368;7.5486;5906.6783;9.7831
EGHRGLYEIL;2.0000;9.6962;1.0811;7.7365;10370.5927;9.6962
EGHRGLYEVL;1.0000;0.0000;1.0886;7.5490;5909.3079;9.7834
EGHVGLYEIL;2.0000;9.5195;1.0525;7.5066;7959.1425;9.5195
EGIPALFGGP;1.0000;0.0000;0.9830;6.5816;1940.2202;9.0399
EGITSEVELY;4.0000;30.3612;1.0624;8.5895;39156.9222;10.1204
EGITSTYQLK;2.0000;9.9531;1.0363;8.0707;15237.6996;9.9531
EGIVTQVHLK;1.0000;0.0000;1.0149;7.6619;6729.3465;9.8702
EGLEPLFTGQ;1.0000;0.0000;1.0507;7.2047;3975.5164;9.5188
EGLGPFFAGQ;1.0000;0.0000;0.9880;6.6202;2028.3046;9.0695
EGLGPFFTGQ;1.0000;0.0000;0.9907;6.8444;2625.7501;9.2419
EGLGPLFTGQ;2.0000;9.0771;1.0030;6.9310;4102.8193;9.0771
EGLITVGGKV;1.0000;0.0000;1.0105;7.0388;3284.1881;9.3913
EGLKAFFTGN;1.0000;0.0000;1.0211;7.0727;3414.8729;9.4173
EGLTPFFNLE;1.0000;0.0000;1.0477;7.3565;4734.7902;9.6355
EGLTPFFTGN;3.0000;18.8477;0.9913;7.5583;10345.4723;9.4239
EGLTPFFTLN;1.0000;0.0000;1.0055;7.0033;3152.7709;9.3640
EGLTPLFTLN;2.0000;9.1992;1.0197;7.0899;4926.3064;9.1992
EGLYDTINNS;1.0000;0.0000;1.0314;7.7934;7829.6583;9.9713
EGLYEILTTS;2.0000;9.5943;1.0447;7.6040;8903.5545;9.5943
EGLYQNIFAS;1.0000;0.0000;1.0221;7.3019;4446.3415;9.5935
EGNVAQFNES;3.0000;20.2492;1.0213;8.4700;29552.5599;10.1246
EGNVLARMLE;2.0000;10.0454;1.1330;8.1908;17496.7254;10.0454
EGPFNMPHQG;5.0000;41.1433;1.0293;8.9016;62707.2299;10.2858
EGPFTGEGHK;1.0000;0.0000;1.0368;7.7626;7556.8796;9.9476
EGPGSLGNLM;1.0000;0.0000;1.0591;7.0703;3405.7817;9.4155
EGQFNLPHQG;2.0000;9.7609;1.0280;7.8206;11425.7233;9.7609
EGQKGDPLLF;2.0000;9.6426;1.0683;7.6668;9570.6544;9.6426
EGQWGIYAEN;1.0000;0.0000;1.0585;8.0508;10530.5870;10.1691
EGRLYQNIFA;1.0000;0.0000;1.0536;7.6491;6630.9186;9.8603
EGSGQAILTF;1.0000;0.0000;0.9727;6.6280;2046.7297;9.0756
EGSGTAILTF;5.0000;35.7693;0.9540;7.1536;8382.1133;8.9423
EGSTPFFTLN;1.0000;0.0000;0.9826;7.2172;4033.3479;9.5284
EGTPFGGMLG;1.0000;0.0000;1.0270;6.9600;2999.5863;9.3307
EGVPAGIPSA;1.0000;0.0000;0.9761;6.9096;2830.3674;9.2920
EGVVNHITGG;1.0000;0.0000;0.9709;7.1863;3892.2583;9.5047
EGWLADPTHI;1.0000;0.0000;1.0065;7.2993;4432.8600;9.5915
EHKEAIISHL;32.0000;304.8581;1.0325;9.1201;204019.7906;9.8341
EHKEALISHL;4.0000;29.0004;1.0576;7.9993;19848.9949;9.6668
EHTISLNTDF;2.0000;9.7337;0.9754;7.7853;10970.5881;9.7337
EHVRWDNFLT;1.0000;0.0000;1.0054;8.0925;11047.7546;10.2012
EHVRWDNLLT;2.0000;10.0364;1.0523;8.1791;17262.4728;10.0364
EHVRWNNLLT;1.0000;0.0000;1.0548;7.8997;8848.7973;10.0530
EHVRWQNLLT;1.0000;0.0000;1.0530;7.8844;8694.4370;10.0412
EIATIADMPM;1.0000;0.0000;1.0548;8.2109;12661.8432;10.2922
EIFTNSWHAQ;2.0000;9.9097;0.9619;8.0143;14278.6728;9.9097
EIFTTSWHAQ;4.0000;29.2940;0.9488;8.1266;22982.5397;9.7647
EIHEGQKGDP;1.0000;0.0000;1.0421;8.3277;14484.5077;10.3820
EIKTVKIVVD;1.0000;0.0000;0.9600;8.4670;17003.3346;10.4890
EILDAHIPPG;1.0000;0.0000;1.0017;7.2016;3961.5967;9.5165
EILDAHKGPF;2.0000;9.6797;1.0294;7.7151;10118.6639;9.6797
EILDAHKGPL;2.0000;9.5150;1.0500;7.5007;7905.3692;9.5150
EILDAHRAPS;1.0000;0.0000;1.0183;7.3254;4568.0932;9.6116
EILDAHRGPL;1.0000;0.0000;1.0382;7.1142;3582.1934;9.4492
EILDAHRPPG;3.0000;19.5608;1.0323;8.0222;17647.8526;9.7804
EILDAHTPPA;1.0000;0.0000;1.0051;7.2805;4338.1903;9.5771
EILDAHVPPA;1.0000;0.0000;1.0073;7.3124;4500.3467;9.6016
EILDAHVPPK;1.0000;0.0000;1.0325;7.8839;8689.2829;10.0408
EILDSQQGDP;1.0000;0.0000;1.0256;7.7976;7867.3477;9.9745
EILEAHEGPF;1.0000;0.0000;1.0551;7.6063;6312.2384;9.8275
EILEAHKAPS;1.0000;0.0000;1.0547;7.5971;6245.6521;9.8204
EILEAHKGPF;38.0000;363.4460;1.0543;9.1801;238219.0505;9.8229
EILEAHKGPL;2.0000;9.6581;1.0756;7.6869;9795.3932;9.6581
EILEAHKPPA;1.0000;0.0000;1.0692;7.8140;8017.2625;9.9871
EILEAHNPPQ;1.0000;0.0000;1.0479;8.0530;10556.6313;10.1708
EILEAHRAPS;1.0000;0.0000;1.0429;7.5116;5660.2377;9.7547
EILEAHRGPF;1.0000;0.0000;1.0425;7.5148;5681.3267;9.7572
EILEAHTAPS;1.0000;0.0000;1.0142;7.2498;4187.5499;9.5535
EILEAHTPPG;4.0000;29.1670;1.0290;8.0716;21570.2735;9.7223
EILEAHVPPG;1.0000;0.0000;1.0311;7.5014;5594.1361;9.7468
EILEAQRPPG;1.0000;0.0000;1.0726;7.8978;8829.6856;10.0515
EILEAQTPPS;1.0000;0.0000;1.0320;7.7721;7640.2436;9.9549
EILEGQKGDP;1.0000;0.0000;1.0881;8.0216;10181.9783;10.1467
EILENHKGPF;3.0000;20.2804;1.0606;8.4903;30252.0032;10.1402
EILESHVPPG;1.0000;0.0000;1.0186;7.6402;6563.8251;9.8536
EILETHKGPF;1.0000;0.0000;1.0441;7.8245;8115.4585;9.9952
EILETHNPPK;1.0000;0.0000;1.0421;8.4511;16694.9941;10.4768
EILETHTPPG;2.0000;9.8947;1.0179;7.9948;13961.9419;9.8947
EILGHTDSLG;1.0000;0.0000;0.9879;6.6383;2071.1584;9.0835
EILIKTEVVP;1.0000;0.0000;1.0278;8.1062;11224.3528;10.2117
EILITSWHSQ;1.0000;0.0000;0.9709;7.3674;4794.4115;9.6438
EILKTHRSPE;1.0000;0.0000;1.0482;8.3073;14147.9269;10.3663
EILNADLGGG;1.0000;0.0000;1.0024;6.4599;1686.4527;8.9463
EILNADLGGN;1.0000;0.0000;1.0318;6.8700;2704.1259;9.2615
EILNADVGGG;1.0000;0.0000;1.0031;6.7911;2469.3410;9.2009
EILNADVGGN;2.0000;9.5161;1.0246;7.5022;7918.8803;9.5161
EILNAHKGPL;1.0000;0.0000;1.0529;7.2213;4052.3168;9.5316
EILNAHQPPS;1.0000;0.0000;1.0110;7.6143;6371.1943;9.8337
EILNDPSTVA;1.0000;0.0000;1.0015;7.5016;5595.4567;9.7470
EILNGDMGAG;2.0000;9.5034;1.0535;7.4857;7770.0376;9.5034
EILNGDVGGG;83.0000;754.6469;1.0029;8.7129;205611.1045;9.2030
EILNGDVGGN;2.0000;9.5182;1.0242;7.5050;7944.2173;9.5182
EILNGDVRGG;1.0000;0.0000;1.0339;7.2771;4320.9173;9.5744
EILNGHRPPG;1.0000;0.0000;1.0344;7.5694;6050.1923;9.7992
EILTFRGGLN;2.0000;9.2964;1.0210;7.2164;5698.4263;9.2964
EILTNSWHAQ;1.0000;0.0000;1.0025;7.4988;5577.7215;9.7449
EILTQAYPSF;1.0000;0.0000;1.0083;7.4662;5372.3951;9.7198
EILTSSWHAQ;3.0000;19.0685;0.9834;7.7019;12205.6824;9.5342
EILTTSWHAN;1.0000;0.0000;0.9873;7.3255;4568.5648;9.6116
EILTTSWHAQ;80.0000;758.3905;0.9855;9.2133;359109.5957;9.5999
EIMDVHKGDP;1.0000;0.0000;1.0148;8.6470;20919.2727;10.6274
EIMGNVKGDP;1.0000;0.0000;1.0541;8.4404;16490.0838;10.4686
EIMNADMGAG;1.0000;0.0000;1.0908;7.9068;8921.2278;10.0584
EIPLLHEFIL;1.0000;0.0000;1.0355;7.0184;3208.2153;9.3756
EIPLPHDLLL;1.0000;0.0000;1.0416;6.8310;2585.4762;9.2316
EIPLPHEFFL;1.0000;0.0000;1.0335;7.4460;5248.5860;9.7043
EIPLPHEFIF;1.0000;0.0000;1.0013;7.6637;6743.5116;9.8716
EIPLPHEFIL;59.0000;562.9939;1.0336;9.2201;310840.1590;9.7068
EIPLPHEFIS;4.0000;29.6137;1.0013;8.2653;26959.9044;9.8712
EIPLPHEFLF;1.0000;0.0000;1.0335;7.4460;5248.5860;9.7043
EIPLPHEFLI;5.0000;38.8272;1.0336;8.1482;26342.3862;9.7068
EIPLPHEFLL;3.0000;19.0789;1.0547;7.7087;12301.6275;9.5395
EIPLPHEFLM;1.0000;0.0000;1.0870;7.9564;9446.2655;10.0966
EIPLPHEFML;1.0000;0.0000;1.0870;7.9564;9446.2655;10.0966
EIPLPHEFVM;1.0000;0.0000;1.0453;8.2876;13831.4267;10.3512
EIPLPHELIL;3.0000;19.0840;1.0548;7.7120;12348.2482;9.5420
EIPLPHELLF;1.0000;0.0000;1.0547;7.2316;4100.5423;9.5395
EIPLPHELML;1.0000;0.0000;1.1138;7.7420;7380.0472;9.9318
EIPLPHEYIL;1.0000;0.0000;1.0643;7.7980;7871.2397;9.9748
EISRKIFSAH;5.0000;39.4310;0.9837;8.3447;33026.4109;9.8578
EISRKVFRAH;1.0000;0.0000;1.0037;8.1064;11226.0063;10.2118
EISRKVFSAH;58.0000;566.8660;0.9845;9.5226;436598.6735;9.9450
EITAAVMLVL;1.0000;0.0000;1.0335;7.0336;3264.7381;9.3873
EITDGHNTNH;1.0000;0.0000;0.9586;7.9280;9141.6190;10.0747
EITEAHNTDN;1.0000;0.0000;0.9880;8.2716;13578.1924;10.3388
EITEAHNTRH;1.0000;0.0000;0.9885;8.1845;12282.6010;10.2719
EIWLSGMFFH;1.0000;0.0000;1.0133;7.3952;4950.6223;9.6652
EIYNFVIVLE;1.0000;0.0000;1.0243;7.9950;9874.8927;10.1262
EKAKGAAPTP;1.0000;0.0000;1.0607;7.7365;7332.8969;9.9275
EKAKPIYDQP;1.0000;0.0000;1.0198;8.9289;28939.9854;10.8441
EKDAVETSFA;3.0000;20.1890;1.0270;8.4308;28249.9353;10.0945
EKDKKILESP;1.0000;0.0000;1.0991;8.9002;28000.1375;10.8220
EKDPIKTSFE;1.0000;0.0000;0.9950;8.7674;24029.4257;10.7199
EKDPVKTSFE;7.0000;64.8431;0.9825;9.7260;191692.2141;10.8072
EKDPVRTSFE;1.0000;0.0000;0.9732;8.7954;24817.8022;10.7415
EKEAKRVQIA;1.0000;0.0000;1.0802;8.6577;21178.5433;10.6356
EKEQKTAKIL;1.0000;0.0000;1.1225;8.6362;20661.0575;10.6191
EKFEQPGFFS;1.0000;0.0000;1.0137;8.1168;11361.8749;10.2199
EKGKITHITG;1.0000;0.0000;1.0108;7.7682;7605.8864;9.9519
EKGLWPFFSL;1.0000;0.0000;1.0374;7.2240;4064.7551;9.5336
EKIGHYGLNH;1.0000;0.0000;1.0515;7.6625;6734.4137;9.8707
EKKARVIVDK;2.0000;10.8230;1.0354;9.2025;56082.1508;10.8230
EKKARVIVDN;1.0000;0.0000;1.0182;8.7429;23361.2837;10.7011
EKKGIEAERL;1.0000;0.0000;1.1550;8.5091;17848.7517;10.5214
EKLNKPGFWS;1.0000;0.0000;1.0709;8.1441;11724.9204;10.2409
EKLYQKIFAS;4.0000;30.4576;1.0739;8.6313;41087.6598;10.1525
EKLYQKLFST;2.0000;10.1576;1.0965;8.3368;20699.4019;10.1576
EKNKGNVLSR;1.0000;0.0000;1.0910;8.4323;16338.7156;10.4624
EKPVRVLVDN;1.0000;0.0000;1.0278;8.5656;19047.7986;10.5648
EKQILFEPLF;3.0000;19.9962;1.0784;8.3054;24451.4251;9.9981
EKQILFEPVF;1.0000;0.0000;1.0408;8.1595;11934.1021;10.2527
EKQILIEPIF;49.0000;488.0612;1.0407;9.7394;515069.1851;10.1679
EKQILIEPVF;35.0000;348.6768;1.0406;9.7068;419276.5506;10.2552
EKQILIEPVS;1.0000;0.0000;1.0406;8.1623;11973.0492;10.2548
EKQILLEPVF;1.0000;0.0000;1.0825;7.9451;9323.7096;10.0879
EKQILVEPIF;1.0000;0.0000;1.0406;8.1628;11979.3299;10.2552
EKQILVEPVF;4.0000;31.0274;1.0391;8.8784;54607.9108;10.3425
EKQVKVVVDR;1.0000;0.0000;0.9342;9.0973;35129.7056;10.9735
EKSTYLMGWF;1.0000;0.0000;1.0820;8.1660;12024.2823;10.2577
EKTPIANLVQ;1.0000;0.0000;1.0392;7.9405;9275.0870;10.0844
EKTPLANIVY;1.0000;0.0000;1.0503;8.0310;10292.7291;10.1539
EKTPLANLVY;2.0000;9.9866;1.0864;8.1143;16022.0010;9.9866
EKVAMMPISL;1.0000;0.0000;1.1051;8.3442;14761.2688;10.3946
EKVDNPATFE;1.0000;0.0000;1.0090;8.5835;19443.9503;10.5786
EKVDNPATFG;1.0000;0.0000;1.0124;8.0088;10033.2901;10.1368
EKWAKPGHFD;3.0000;20.7057;1.0399;8.7669;41597.5282;10.3528
EKWAKPGHFS;23.0000;223.4942;1.0310;9.3991;238489.5326;10.1588
EKWANPGHFS;2.0000;10.0369;1.0110;8.1798;17277.2063;10.0369
EKWAQPGHFA;1.0000;0.0000;1.0267;7.7247;7233.9711;9.9185
EKWAQPGHFD;2.0000;10.2192;1.0187;8.4169;22700.5052;10.2192
EKWAQPGHFS;9.0000;80.2014;1.0093;8.8177;76391.1860;10.0252
EKWGEDPLHV;1.0000;0.0000;1.0681;8.3375;14648.5056;10.3895
EKWGKPGHFD;3.0000;20.7099;1.0391;8.7697;41730.6221;10.3550
EKWGKPGWFE;1.0000;0.0000;1.0690;8.6194;20266.1562;10.6062
EKWGQPGHFS;1.0000;0.0000;1.0086;7.8663;8515.0671;10.0273
EKWGVPGHFS;1.0000;0.0000;0.9970;7.7248;7235.1645;9.9186
EKWSRPGHFS;1.0000;0.0000;0.9967;8.0908;11026.1104;10.1998
EKWVSNPLKT;1.0000;0.0000;1.0432;8.4824;17308.0668;10.5009
EKWVSNPLKV;1.0000;0.0000;1.0431;8.5143;17955.0218;10.5254
ELAWFQDVES;1.0000;0.0000;1.0392;7.8522;8378.1159;10.0165
ELEASKVRVI;1.0000;0.0000;1.0635;8.0085;10029.8204;10.1366
ELELYVTALG;1.0000;0.0000;1.0635;6.9783;3063.3951;9.3448
ELFESIIWAH;2.0000;9.6101;1.0040;7.6245;9115.9966;9.6101
ELFESIVWAH;1.0000;0.0000;1.0085;7.4370;5194.4216;9.6973
ELFGKPGHFD;1.0000;0.0000;1.0290;7.4136;5056.3569;9.6794
ELGFAFPCDG;1.0000;0.0000;1.1096;7.9165;9021.9055;10.0659
ELGFRYPCDG;1.0000;0.0000;1.1724;8.7512;23585.8292;10.7075
ELGTADFMVH;1.0000;0.0000;1.0333;7.4744;5422.9512;9.7261
ELIDIILYMH;1.0000;0.0000;1.0645;7.6926;6972.0890;9.8938
ELIDTVIYMH;1.0000;0.0000;1.0294;8.1055;11214.9004;10.2112
ELIESIIWAH;2.0000;9.6126;1.0040;7.6278;9150.5444;9.6126
ELIESILWAH;2.0000;9.4453;1.0258;7.4101;7122.0192;9.4453
ELIESILWSH;1.0000;0.0000;1.0198;7.2479;4178.2758;9.5520
ELIESIVWAH;98.0000;940.8870;1.0085;9.4315;510982.5416;9.6999
ELIESLVWAH;1.0000;0.0000;1.0329;7.2226;4058.2255;9.5325
ELIESVLWAH;2.0000;9.5325;1.0329;7.5236;8116.4512;9.5325
ELIESVVWAH;1.0000;0.0000;1.0123;7.5538;5942.1419;9.7871
ELIETIVWAH;5.0000;39.0620;1.0104;8.2246;28763.7955;9.7655
ELIETLARAH;1.0000;0.0000;1.0499;7.1661;3802.8509;9.4892
ELIETLAWAH;62.0000;573.4809;1.0346;8.8442;206712.4080;9.4013
ELIETLTWAH;1.0000;0.0000;1.0345;7.2761;4316.1349;9.5737
ELIETLVWAH;23.0000;211.1600;1.0371;8.6697;102981.7433;9.5982
ELIETLVWSH;2.0000;9.7049;1.0286;7.7478;10507.1846;9.7049
ELILNPSLMA;1.0000;0.0000;1.0685;7.1295;3645.8604;9.4610
ELILNRDLLA;2.0000;9.1980;1.0584;7.0884;4917.4341;9.1980
ELIQWLGTNK;1.0000;0.0000;1.0705;7.6281;6472.7164;9.8442
ELLAQLYPSF;3.0000;18.6449;1.0440;7.4263;8887.4253;9.3224
ELLAVAALLL;1.0000;0.0000;0.9558;5.5356;581.9122;8.2359
ELLDAGIDPK;1.0000;0.0000;1.0678;7.3599;4753.3371;9.6381
ELLDAGVDPK;2.0000;9.7254;1.0751;7.7745;10834.0707;9.7254
ELLFNQDLMA;1.0000;0.0000;1.0994;7.4205;5096.6756;9.6847
ELMALAIGAV;1.0000;0.0000;1.0175;6.5560;1883.9001;9.0202
ELMALATGAL;1.0000;0.0000;1.0154;6.3065;1413.4375;8.8284
ELMAQLYPSF;6.0000;49.3978;1.0866;8.4522;40947.2559;9.8796
ELMAQTFPSF;1.0000;0.0000;1.0301;7.6247;6447.4051;9.8416
ELMLNRELMA;1.0000;0.0000;1.2025;8.2055;12583.5207;10.2880
ELMSQLYPSF;2.0000;9.9863;1.0769;8.1139;16015.0211;9.9863
ELNESLNSPQ;1.0000;0.0000;1.0769;7.9391;9259.2312;10.0832
ELNILLSSDS;1.0000;0.0000;1.0114;6.7930;2474.7701;9.2023
ELNKDNVLAR;2.0000;10.1573;1.1094;8.3364;20690.8401;10.1573
ELNKGNVLAR;1.0000;0.0000;1.0983;7.6469;6614.6475;9.8587
ELNKNNVLAR;3.0000;20.3478;1.1121;8.5341;31818.5675;10.1739
ELNSINTNGW;2.0000;9.8985;1.0199;7.9997;14042.1837;9.8985
ELNTVSWTVF;1.0000;0.0000;0.9758;7.6034;6291.1468;9.8252
ELPHPQGLEP;1.0000;0.0000;1.0780;7.7809;7717.9362;9.9617
ELPLPHDFIL;1.0000;0.0000;1.0294;7.0454;3309.3414;9.3964
ELPLPHEFLV;1.0000;0.0000;1.0622;7.3451;4673.0922;9.6267
ELQLYATAIG;2.0000;9.1770;1.0209;7.0611;4765.2754;9.1770
ELQLYCTAIG;57.0000;570.1028;1.1472;9.8213;610455.0392;10.1804
ELQLYCTATG;1.0000;0.0000;1.1528;8.1471;11765.3402;10.2432
ELQLYCTAVG;2.0000;10.2677;1.1558;8.4800;24410.2295;10.2677
ELQLYSTAIG;9.0000;74.2699;1.0195;7.8531;25160.8040;9.2837
ELQLYTTAIG;5.0000;37.3975;1.0249;7.6832;15422.2668;9.3494
ELQLYTTAVV;1.0000;0.0000;1.0337;7.3511;4705.5615;9.6314
ELQLYVTAIG;1.0000;0.0000;1.0278;7.0161;3199.7463;9.3739
ELQLYVTALG;1.0000;0.0000;1.0388;6.7984;2490.4151;9.2066
ELRFPRFSQG;8.0000;69.4335;1.0339;8.6285;57924.4935;9.9191
ELSLFTHHYW;1.0000;0.0000;1.0147;7.3290;4587.3261;9.6144
ELSTADFMVT;2.0000;9.8254;1.0221;7.9047;12586.3620;9.8254
ELTAPTAAGS;1.0000;0.0000;0.9749;6.5257;1819.3746;8.9969
ELTLWQNITF;1.0000;0.0000;1.0208;7.4174;5078.4734;9.6823
ELVAIGGKVA;1.0000;0.0000;1.0089;6.8117;2528.8350;9.2168
ELVAVGGKVA;10.0000;83.7363;1.0172;7.9253;28819.3112;9.3040
ELVSQLYPSF;1.0000;0.0000;1.0281;7.4193;5089.6217;9.6837
ELVYQKIFAS;1.0000;0.0000;1.0374;7.7138;7144.4862;9.9101
ELWAKPGHFD;1.0000;0.0000;1.0457;7.6432;6586.5657;9.8559
ELWILNPIST;1.0000;0.0000;1.0131;7.2934;4403.0622;9.5870
ELWVQDPLHV;1.0000;0.0000;1.0365;7.7644;7572.6004;9.9490
ELYATAIGAL;1.0000;0.0000;0.9929;6.3624;1507.5115;8.8714
ELYATAIGGL;1.0000;0.0000;0.9928;6.3652;1512.3349;8.8735
ELYKGSIGLL;1.0000;0.0000;1.0457;6.7762;2427.3956;9.1894
ELYLGSVGLL;2.0000;8.7797;1.0068;6.5442;2628.1268;8.7797
ELYNADLVGQ;1.0000;0.0000;1.0715;7.4534;5293.8257;9.7100
ELYNGAIFLL;1.0000;0.0000;1.0243;6.6153;2016.8936;9.0658
ELYPGFASGI;1.0000;0.0000;0.9979;6.8500;2642.5620;9.2461
ELYPKVDWGF;3.0000;20.5005;1.0576;8.6334;35671.8234;10.2502
ELYPSFAKGL;2.0000;9.5159;1.0572;7.5020;7917.0259;9.5159
ELYPSFAQGL;2.0000;9.3823;1.0335;7.3281;6480.6910;9.3823
ELYPSFKSGL;1.0000;0.0000;1.0527;7.3398;4644.6825;9.6227
ELYPSFQQGL;1.0000;0.0000;1.0515;7.4247;5121.3980;9.6879
ELYQGAIFID;1.0000;0.0000;1.0194;7.2840;4355.7417;9.5798
ELYQGALFLL;1.0000;0.0000;1.0248;6.3823;1542.3976;8.8867
ELYQGSIFMM;2.0000;10.2750;1.0954;8.4895;24679.2489;10.2750
ELYSGAVFLL;1.0000;0.0000;1.0047;6.4548;1676.6019;8.9424
ELYTASVFLS;1.0000;0.0000;1.0003;6.8902;2767.8092;9.2771
ELYTGALGLL;1.0000;0.0000;0.9982;6.0724;1079.5798;8.6485
ELYTGSVFLL;2.0000;9.1147;1.0122;6.9800;4340.9046;9.1147
ELYVGSIFLL;1.0000;0.0000;1.0061;6.5974;1975.7160;9.0520
ELYVTALGGL;1.0000;0.0000;1.0092;6.4036;1580.7448;8.9031
ELYWCAVAGL;1.0000;0.0000;1.1486;7.9289;9151.3433;10.0754
ELYWIAIGGL;2.0000;9.0965;1.0113;6.9563;4223.8921;9.0965
ELYWTAIGGL;1.0000;0.0000;1.0174;6.7369;2320.1093;9.1593
ELYWTAMGGL;1.0000;0.0000;1.0779;7.2441;4159.9063;9.5491
EMDPIKTSFE;1.0000;0.0000;1.0050;8.8457;26295.1098;10.7801
EMHDGMTEEN;1.0000;0.0000;1.0600;9.3716;48177.2700;11.1843
EMLEAHKGPL;1.0000;0.0000;1.1356;7.8930;8781.4640;10.0479
EMLETHKGPF;1.0000;0.0000;1.0927;8.3317;14550.8414;10.3850
EMLNAKQFFG;1.0000;0.0000;1.0881;7.8930;8780.7947;10.0478
EMLNGDLGAN;1.0000;0.0000;1.0925;7.3771;4848.4397;9.6513
EMLNSKAGLV;1.0000;0.0000;1.0954;7.5366;5825.9317;9.7739
EMMDAKDFFG;3.0000;21.1669;1.0922;9.0670;58761.6819;10.5835
EMMNAKTFFG;2.0000;10.4717;1.0834;8.7455;33136.4224;10.4717
EMWRGSGITT;1.0000;0.0000;1.0207;7.8979;8830.9180;10.0516
ENADSSSHLF;1.0000;0.0000;0.9849;7.1709;3823.9568;9.4929
ENFFTLNWWA;1.0000;0.0000;1.0159;7.6520;6653.0788;9.8626
ENFLTTPPHP;1.0000;0.0000;0.9865;7.8788;8639.1203;10.0370
ENGNSLFLTI;1.0000;0.0000;1.0081;6.9783;3063.4211;9.3448
ENHDGMTEEN;1.0000;0.0000;1.0340;9.1347;36678.5898;11.0023
ENHKGPFTGE;3.0000;20.5257;1.0337;8.6498;36351.0047;10.2628
ENIVFDFDKS;1.0000;0.0000;0.9644;8.2380;13063.5900;10.3130
ENKENVLARM;1.0000;0.0000;1.1342;8.9464;29530.2192;10.8575
ENKNNVLFRM;1.0000;0.0000;1.0790;8.9212;28683.3535;10.8381
ENLTTSWHAQ;2.0000;9.8076;1.0036;7.8815;12254.9769;9.8076
ENLYQKIFAS;23.0000;220.6741;1.0527;9.2323;196825.4674;10.0306
ENLYQKIFAT;4.0000;30.2888;1.0534;8.5581;37766.7531;10.0963
ENLYQKIFSS;1.0000;0.0000;1.0352;8.0095;10041.0105;10.1374
ENMTTSWHAQ;1.0000;0.0000;0.9949;8.3053;14115.6647;10.3648
ENNLYQKIFA;1.0000;0.0000;1.0692;8.1446;11731.9303;10.2413
ENNVLARMLE;1.0000;0.0000;1.1468;8.2999;14027.4729;10.3606
ENPDSATHVF;1.0000;0.0000;0.9584;7.8044;7929.8385;9.9798
ENPDSLNQAF;1.0000;0.0000;1.0306;7.8284;8151.7763;9.9982
ENPDSLSQLF;1.0000;0.0000;1.0321;7.4793;5453.6460;9.7299
ENPDSLTHVF;1.0000;0.0000;0.9850;7.7293;7273.0247;9.9221
ENPDTANHVF;1.0000;0.0000;0.9647;8.0785;10871.2721;10.1904
ENPDTAQHIF;1.0000;0.0000;0.9672;7.9497;9372.9121;10.0914
ENPDTASHAF;1.0000;0.0000;0.9792;7.5483;5904.8217;9.7829
ENPDTASHLF;1.0000;0.0000;1.0001;7.4732;5415.7363;9.7252
ENPLGLKPSA;1.0000;0.0000;1.0661;7.3423;4657.8215;9.6245
ENRNSLFLTI;1.0000;0.0000;1.0344;7.4615;5343.3576;9.7162
ENSNSLFLKI;1.0000;0.0000;1.0429;7.4616;5343.9348;9.7163
ENSNSLFLTI;38.0000;349.6275;1.0025;8.6942;136152.9270;9.4494
ENSTYLMGWF;4.0000;30.4074;1.0609;8.6095;40070.1712;10.1358
ENTNSLFLTI;1.0000;0.0000;1.0060;7.1998;3953.1160;9.5150
ENVLARMLEH;1.0000;0.0000;1.1279;8.1180;11377.8902;10.2208
ENYNNLLDRI;1.0000;0.0000;1.0970;8.2513;13264.6834;10.3232
ENYNNLRSSS;1.0000;0.0000;1.0378;8.2091;12635.5694;10.2908
EPASYAFGGG;1.0000;0.0000;0.9897;6.7852;2452.8291;9.1964
EPATGALYLT;1.0000;0.0000;1.0215;6.7998;2494.3576;9.2076
EPAVEAFTRG;1.0000;0.0000;1.0279;7.6966;7004.2231;9.8969
EPDVKILVDR;1.0000;0.0000;1.0315;8.4304;16303.1120;10.4609
EPEVKIAVDR;4.0000;31.9853;1.0149;9.2938;88100.7275;10.6618
EPEVKIAVER;1.0000;0.0000;1.0347;8.8779;27290.9852;10.8049
EPEVKILVDI;1.0000;0.0000;1.0382;8.2732;13604.1023;10.3401
EPEVKILVDR;28.0000;286.3096;1.0533;10.0638;565624.5551;10.6041
EPEVKILVER;1.0000;0.0000;1.0751;8.8028;25030.5236;10.7472
EPEVKIMVEK;2.0000;11.3700;0.9933;9.9142;127251.1963;11.3700
EPEVKIVVDN;1.0000;0.0000;0.9484;8.8747;27190.8137;10.8024
EPEVKIVVDR;6.0000;54.2932;0.9536;9.7260;177471.3696;10.8586
EPEVKIVVEK;2.0000;11.0675;0.9770;9.5206;80881.6258;11.0675
EPEVKKVKVV;1.0000;0.0000;0.9542;9.3271;45771.2113;11.1501
EPFFKGNWSL;1.0000;0.0000;1.0332;7.7120;7128.9189;9.9087
EPFFSGQWSI;1.0000;0.0000;0.9575;7.4817;5469.0348;9.7317
EPFFTGQWNL;1.0000;0.0000;1.0118;7.6235;6438.4175;9.8407
EPIFAQFIQA;1.0000;0.0000;0.9763;7.3697;4807.3613;9.6456
EPIFAQIIQS;1.0000;0.0000;0.9605;7.5119;5662.0476;9.7549
EPIFAQWIQA;2.0000;9.8243;0.9883;7.9032;12564.5057;9.8243
EPIFAQWIQS;46.0000;446.8952;0.9690;9.4037;339076.1309;9.9310
EPIFAQWRQS;1.0000;0.0000;0.9864;8.0844;10945.6036;10.1950
EPKVQILADP;1.0000;0.0000;1.0456;8.0504;10525.8908;10.1688
EPKVRVVVDN;3.0000;21.6388;0.9214;9.3739;83670.5982;10.8194
EPKWAPSISW;1.0000;0.0000;0.9911;8.1017;11165.8887;10.2083
EPKYSPKVSW;1.0000;0.0000;0.9686;8.9030;28089.4792;10.8242
EPLFAEYIQA;3.0000;19.7692;1.0598;8.1577;20628.7797;9.8846
EPLFTGQWNL;1.0000;0.0000;1.0419;7.4091;5030.1174;9.6759
EPLVLNGKTI;1.0000;0.0000;1.0533;7.4706;5399.5657;9.7232
EPMLQHHQIA;1.0000;0.0000;1.0473;7.9853;9765.0320;10.1188
EPQNSILIEP;1.0000;0.0000;1.0274;8.1033;11187.2035;10.2095
EPRLNHHLAG;2.0000;9.5339;1.0464;7.5253;8132.3875;9.5339
EPRLNHHLSG;1.0000;0.0000;1.0400;7.3631;4771.0287;9.6406
EPSKMAELYP;1.0000;0.0000;1.1259;8.7169;22673.1880;10.6811
EPSLKALYPF;1.0000;0.0000;1.0704;7.5539;5943.1544;9.7872
EPVEILGHTD;1.0000;0.0000;1.0233;7.7611;7544.1389;9.9465
EPVFAEFIQQ;1.0000;0.0000;0.9911;8.0607;10651.1937;10.1767
EPVFAQAIQA;1.0000;0.0000;0.9925;7.3439;4666.7880;9.6258
EPVFAQFIQA;8.0000;68.1303;0.9789;8.3863;43828.8231;9.7329
EPVFAQFVQA;6.0000;49.1008;0.9806;8.3749;37461.4095;9.8202
EPVFAQFVQV;1.0000;0.0000;0.9584;7.8529;8384.7556;10.0170
EPVFAQWIQA;17.0000;158.5847;0.9894;8.9461;121710.3134;9.9115
EPVFAQWIQS;9.0000;80.1461;0.9677;8.8088;75604.0285;10.0183
EPVSAQWIQS;1.0000;0.0000;0.9677;7.8541;8396.0432;10.0179
EPVSYAFGGG;2.0000;9.3933;0.9921;7.3424;6588.0196;9.3933
EQAKGVLSEF;1.0000;0.0000;1.0611;7.6635;6741.9035;9.8714
EQEAKKVNVV;1.0000;0.0000;1.0183;8.9542;29796.2650;10.8635
EQETKKVKIS;2.0000;10.9804;0.9999;9.4073;70992.6419;10.9804
EQETKKVQVT;1.0000;0.0000;0.9509;9.1313;36534.3886;10.9996
EQEVKILVEK;1.0000;0.0000;1.0895;8.9302;28982.6425;10.8450
EQFVLDPTHV;1.0000;0.0000;0.9827;7.8313;8179.1064;10.0004
EQGAVSHITG;1.0000;0.0000;0.9650;7.0510;3330.7186;9.4007
EQGGIVITSG;1.0000;0.0000;0.9613;6.9653;3017.8489;9.3348
EQGVINHITG;1.0000;0.0000;0.9707;7.4676;5380.8204;9.7209
EQGVISHITG;1.0000;0.0000;0.9539;7.1936;3924.9349;9.5103
EQGVVTHITG;2.0000;9.6631;0.9574;7.6935;9870.1038;9.6631
EQKEAIISHL;1.0000;0.0000;1.0480;7.7815;7723.1991;9.9621
EQKTAKILVD;1.0000;0.0000;1.0635;8.1347;11597.7149;10.2336
EQLFQASIFM;1.0000;0.0000;1.0328;7.5849;6158.6316;9.8110
EQLSFSALTS;2.0000;9.1174;0.9808;6.9835;4358.3291;9.1174
EQLYQKLFAT;1.0000;0.0000;1.0843;7.7230;7220.4303;9.9172
EQNADNVLAR;1.0000;0.0000;1.0649;7.9366;9233.2940;10.0814
EQNEDNVLAR;41.0000;421.0088;1.0785;10.1269;735985.0441;10.5252
EQNEGNVLAR;1.0000;0.0000;1.0889;8.1256;11477.4051;10.2266
EQNKDNVLAR;7.0000;63.1237;1.0777;9.3532;124793.6997;10.5206
EQNKGNVLAR;6.0000;51.1101;1.0881;8.8978;68391.8658;10.2220
EQNKGNVLDR;1.0000;0.0000;1.0768;8.5109;17884.7121;10.5228
EQNKGNVLER;2.0000;10.6659;1.1000;8.9981;44321.2154;10.6659
EQNKGNVLSR;1.0000;0.0000;1.0686;8.2585;13374.4881;10.3287
EQNKNNVLAR;2.0000;10.5372;1.0800;8.8307;36554.0797;10.5372
EQNKSNVLAR;1.0000;0.0000;1.0694;8.2557;13331.8321;10.3266
EQNQDNVLAR;2.0000;10.3870;1.0561;8.6352;29186.6246;10.3870
EQNQGNVLDR;1.0000;0.0000;1.0553;8.3370;14640.0045;10.3891
EQNRDNVLAR;1.0000;0.0000;1.0664;8.4226;16156.6570;10.4549
EQPGFFSKSL;1.0000;0.0000;1.0169;7.4638;5357.2818;9.7180
EQQLYTTAIG;1.0000;0.0000;1.0263;7.4570;5315.2622;9.7127
EQQVKRVRVA;1.0000;0.0000;0.9971;8.7620;23880.4389;10.7158
EQSFYLALFW;1.0000;0.0000;1.0315;7.1796;3862.2803;9.4995
EQVFGTSEGA;1.0000;0.0000;1.0037;7.3941;4944.2607;9.6644
EQWAKPGHFS;1.0000;0.0000;1.0093;7.8635;8487.9095;10.0252
EQWGADPIHV;1.0000;0.0000;0.9870;7.8038;7924.4275;9.9793
EQWGQDPLHV;1.0000;0.0000;1.0238;7.9837;9748.1302;10.1176
EQWIKDPIHI;1.0000;0.0000;0.9559;8.4016;15770.6641;10.4388
EQWIKDPLHI;3.0000;20.5429;1.0232;8.6610;36823.7024;10.2715
EQWIKDPLHV;2.0000;10.3587;1.0201;8.5985;27976.8770;10.3587
EQWIKDPLNI;1.0000;0.0000;1.0344;8.3658;15132.9604;10.4112
EQWIKDPLNV;1.0000;0.0000;1.0298;8.4793;17245.9427;10.4985
EQWILNPLKV;1.0000;0.0000;1.0738;8.0129;10081.1227;10.1400
EQWSQDPLHV;1.0000;0.0000;1.0001;8.1198;11401.3941;10.2222
EQWVADPLHV;2.0000;10.0067;1.0132;8.1405;16512.9369;10.0067
EQWVADPQNV;1.0000;0.0000;0.9643;8.4940;17541.1683;10.5098
EQWVAKPLKV;1.0000;0.0000;1.0695;8.3601;15035.5454;10.4069
EQWVANPLKT;1.0000;0.0000;1.0484;8.1697;12074.9085;10.2605
EQWVAQPMKI;1.0000;0.0000;1.0195;8.7976;24879.0752;10.7431
EQWVKDPLNT;1.0000;0.0000;1.0239;8.5609;18945.7850;10.5612
EQWVLNPLKV;2.0000;10.2273;1.0756;8.4275;22977.4559;10.2273
EQWVQDPLHI;1.0000;0.0000;0.9998;8.1236;11450.6066;10.2251
EQWVQDPLHV;2.0000;10.3123;0.9956;8.5381;26098.8597;10.3123
EQWVQDPVNT;3.0000;21.3643;0.9028;9.1954;68123.9692;10.6822
EQWVQSPLNV;1.0000;0.0000;1.0024;8.1665;12031.0755;10.2581
EQWVSNPTGV;1.0000;0.0000;0.9608;8.0710;10778.6415;10.1847
EQWVTDPLHI;1.0000;0.0000;0.9900;7.9502;9378.8903;10.0918
EQWVTDPVHI;1.0000;0.0000;0.9164;8.2814;13732.7744;10.3464
EQWVTDPVHV;1.0000;0.0000;0.9047;8.3949;15650.2517;10.4337
ERASAVKAFF;1.0000;0.0000;1.0124;7.3860;4898.5254;9.6582
ERDPIKTSFE;7.0000;63.9253;0.9853;9.5270;152439.7815;10.6542
ERDPIRTSFE;1.0000;0.0000;0.9756;8.5964;19735.9103;10.5885
ERDPVKTSFE;3.0000;21.4830;0.9732;9.2726;74453.4066;10.7415
ERDPVKTSLE;1.0000;0.0000;1.0538;8.5810;19389.3080;10.5767
EREAKAKVSV;1.0000;0.0000;1.0709;8.5125;17917.8496;10.5240
EREAKKVKIA;2.0000;10.7693;1.1016;9.1326;51744.8133;10.7693
EREAKKVKIV;5.0000;43.8645;1.0550;9.7867;173725.8242;10.9661
EREAKVKATV;1.0000;0.0000;1.0670;8.5979;19768.8811;10.5896
EREANGKIVV;1.0000;0.0000;1.0499;8.3604;15039.9294;10.4071
EREEKKARVI;3.0000;22.2948;1.0660;9.8007;136755.0690;11.1474
EREIKTVKIV;1.0000;0.0000;0.9889;8.8830;27451.8175;10.8088
EREKPVRVLV;1.0000;0.0000;1.0562;8.8249;25674.3436;10.7641
EREPKVRVVV;3.0000;22.0374;0.9391;9.6332;112778.7900;11.0187
ERFDIVQPHC;2.0000;11.1755;1.0404;9.6611;95086.2124;11.1755
ERGEKAKGAA;1.0000;0.0000;1.1138;7.8669;8521.6067;10.0278
ERGEKAKPIY;1.0000;0.0000;1.0944;8.8505;26442.9987;10.7838
ERGGTCQVSA;1.0000;0.0000;1.1133;8.4688;17038.7137;10.4904
ERGRGNVLAR;1.0000;0.0000;1.0800;7.7124;7132.7179;9.9090
ERGSDAKSQV;1.0000;0.0000;1.0269;8.0379;10375.2647;10.1592
ERGSTAKTQV;1.0000;0.0000;1.0140;7.9563;9444.6704;10.0965
ERLHQNIFAS;1.0000;0.0000;1.0149;7.5282;5769.2965;9.7674
ERLTAKGYGE;1.0000;0.0000;1.1130;7.9326;9191.0301;10.0783
ERLYHKIFAS;2.0000;9.9588;1.0471;8.0782;15369.6287;9.9588
ERLYQKIFAS;8.0000;70.6078;1.0621;8.8468;74472.9038;10.0868
ERLYQKLFST;2.0000;10.0919;1.0845;8.2513;18759.2159;10.0919
ERLYQNIFAS;42.0000;408.5623;1.0411;9.4084;325731.4039;9.9649
ERNLARGPKT;1.0000;0.0000;1.0912;8.1190;11390.5774;10.2216
ERRAKNVQIF;1.0000;0.0000;1.0170;8.5469;18643.0183;10.5505
ERRSKNVQVF;1.0000;0.0000;0.9643;8.7993;24928.9069;10.7445
ERTPIADLIR;1.0000;0.0000;1.0344;7.8083;7965.2282;9.9827
ERTPIANLIR;1.0000;0.0000;1.0369;7.8299;8166.0016;9.9994
ERTPIANLVK;1.0000;0.0000;1.0500;8.0289;10268.7036;10.1523
ERTPIANLVR;1.0000;0.0000;1.0385;7.9435;9306.2026;10.0866
ERTPITNVFK;1.0000;0.0000;0.9553;8.4676;17015.1899;10.4895
ERTPLANFVK;1.0000;0.0000;1.0501;8.0257;10229.9342;10.1498
ERTPLANIVR;1.0000;0.0000;1.0385;7.9435;9306.2026;10.0866
ERTPLANLIR;50.0000;481.7703;1.0689;9.3112;317786.6771;9.8320
ERTPLANLIT;1.0000;0.0000;1.0395;7.3505;4702.0907;9.6309
ERTPLANLVR;25.0000;238.0633;1.0742;9.1237;181079.2685;9.9193
ERTPLANMIR;1.0000;0.0000;1.0838;8.3371;14641.4641;10.3892
ERTPLASLVR;1.0000;0.0000;1.0516;7.4517;5283.3902;9.7087
ERVLQHKEAI;2.0000;10.3162;1.0762;8.5432;26251.9242;10.3162
ERWAKPGHFA;1.0000;0.0000;1.0377;7.8131;8008.9281;9.9864
ERWAQPGHFS;1.0000;0.0000;0.9982;7.7780;7692.3249;9.9595
ERWGKPGHFS;1.0000;0.0000;1.0191;7.9547;9427.2647;10.0953
ERWVADPLHV;1.0000;0.0000;1.0236;7.9279;9140.9630;10.0747
ESAIKAFSKG;1.0000;0.0000;1.0182;7.3603;4755.5966;9.6384
ESALKAFSKG;2.0000;9.4711;1.0378;7.4437;7402.7183;9.4711
ESALTINGRL;1.0000;0.0000;1.0212;6.9121;2838.6367;9.2939
ESELMALAIG;1.0000;0.0000;1.0609;7.0162;3200.0211;9.3739
ESEVKIMVDR;2.0000;10.9945;0.9974;9.4256;72505.4644;10.9945
ESEVKIVVDR;1.0000;0.0000;0.9707;8.7310;23042.4546;10.6919
ESGEKDKKIL;1.0000;0.0000;1.1225;8.5473;18649.8447;10.5507
ESGTYLMGWF;2.0000;9.8206;1.0537;7.8984;12495.0656;9.8206
ESHDDITEEG;1.0000;0.0000;1.0094;8.3319;14554.9368;10.3852
ESHDDITEER;46.0000;484.0482;0.9765;10.4779;1167819.3317;10.7566
ESHDDITEGR;1.0000;0.0000;0.9980;8.2405;13100.1629;10.3149
ESHDDMTEEK;1.0000;0.0000;0.9906;9.4078;50226.8551;11.2121
ESHDDMTEER;2.0000;11.1464;0.9825;9.6233;91038.0332;11.1464
ESHDDTTEER;1.0000;0.0000;0.9642;8.8968;27889.6776;10.8194
ESHDGITEEK;2.0000;10.5237;1.0301;8.8132;35821.9745;10.5237
ESHDGMTEEK;2.0000;10.9135;1.0592;9.3203;64228.0243;10.9135
ESHDGMTEEL;1.0000;0.0000;1.0974;8.3727;15254.8287;10.4166
ESHDGMTEEN;19.0000;194.2496;1.0415;10.1395;508335.2286;10.7916
ESHDGMTEEQ;1.0000;0.0000;1.0403;8.8454;26287.7747;10.7799
ESHDGMTEER;4.0000;32.5435;1.0488;9.5359;116415.6706;10.8478
ESHDGMTEES;2.0000;10.5810;1.0411;8.8877;39031.0810;10.5810
ESHDGMTENN;1.0000;0.0000;1.0231;8.6961;22136.4581;10.6651
ESHDNITEER;2.0000;10.7732;0.9778;9.1378;52054.5939;10.7732
ESHTGPFTGQ;1.0000;0.0000;0.9633;7.3716;4817.5928;9.6471
ESHVPPGGGL;1.0000;0.0000;0.9934;6.9257;2883.4250;9.3044
ESIIWAHNKL;3.0000;19.6315;1.0233;8.0682;18607.7203;9.8158
ESIIWAHSKL;1.0000;0.0000;1.0032;7.3170;4524.3467;9.6051
ESILWAHHKL;1.0000;0.0000;1.0300;7.1915;3915.7090;9.5087
ESILWAHNKL;1.0000;0.0000;1.0498;7.3734;4827.5648;9.6484
ESILWSHAKL;1.0000;0.0000;1.0249;7.0993;3521.3734;9.4378
ESIVWAHNKI;2.0000;10.0703;0.9829;8.2233;18163.8848;10.0703
ESIVWAHNKL;95.0000;930.8840;1.0265;9.6823;671519.4020;9.9030
ESIVWAHNKV;1.0000;0.0000;0.9806;8.0358;10350.0342;10.1576
ESIVWAHSKL;1.0000;0.0000;1.0077;7.4305;5156.0714;9.6924
ESLNSPQAIQ;1.0000;0.0000;1.0142;7.5640;6012.3944;9.7950
ESLVWAHERT;1.0000;0.0000;1.0372;7.8653;8505.6200;10.0266
ESLWLTDIAH;4.0000;28.0948;1.0056;7.6066;12628.7130;9.3649
ESLWLTDMAH;6.0000;48.7737;1.0616;8.2898;33964.5141;9.7547
ESLYQKIFAS;1.0000;0.0000;1.0336;7.5966;6242.1963;9.8200
ESLYQKLFAT;1.0000;0.0000;1.0625;7.4643;5360.3091;9.7183
ESMLNHHIAG;1.0000;0.0000;1.0309;7.3888;4914.2614;9.6603
ESMLNHHLAG;78.0000;730.9615;1.0499;9.0632;298338.3537;9.4930
ESMLNHHLAV;1.0000;0.0000;1.0525;7.4245;5120.1736;9.6877
ESMLNHHLGG;2.0000;9.4951;1.0497;7.4749;7674.1768;9.4951
ESMLNHHLQV;2.0000;9.9933;1.0625;8.1231;16184.9701;9.9933
ESMLNHHLSG;3.0000;19.1995;1.0454;7.7871;13463.5536;9.5997
ESMLNHHLSV;1.0000;0.0000;1.0438;7.5633;6007.7058;9.7945
ESMLNHHLTG;1.0000;0.0000;1.0496;7.3954;4951.4756;9.6654
ESMLQHHQIG;1.0000;0.0000;1.0364;7.7711;7631.5489;9.9542
ESMMNHHLAG;12.0000;110.5515;1.0855;8.9752;105733.9753;10.0501
ESMMNHHLGG;1.0000;0.0000;1.0850;7.8987;8839.3564;10.0523
ESNSLFLTIG;1.0000;0.0000;0.9826;6.7043;2234.5529;9.1342
ESPVKADPRP;1.0000;0.0000;0.9957;8.5659;19054.9367;10.5651
ESRGEHVRWD;3.0000;21.1767;1.0058;9.0733;59192.5800;10.5883
ESRGEHVRWN;1.0000;0.0000;1.0075;8.6178;20228.2006;10.6050
ESRGEHVRWQ;1.0000;0.0000;1.0063;8.6025;19875.3356;10.5932
ESRGGHVRWG;1.0000;0.0000;1.0166;7.6330;6509.7372;9.8480
ESRGIHVGWD;1.0000;0.0000;0.9894;7.6781;6856.5326;9.8827
ESRGIHVRWD;1.0000;0.0000;0.9850;8.1613;11959.4733;10.2541
ESRGKHVGWD;1.0000;0.0000;1.0218;8.1070;11234.3512;10.2123
ESRGLHVGWD;1.0000;0.0000;1.0242;7.4604;5336.5521;9.7154
ESRGQHIGWD;1.0000;0.0000;1.0009;7.8196;8069.4551;9.9914
ESRGQHIRWN;1.0000;0.0000;0.9947;8.3244;14429.8879;10.3795
ESRGQHVGWD;15.0000;141.1016;1.0006;9.1092;137942.6346;10.0787
ESRGQHVGWN;1.0000;0.0000;1.0029;7.9547;9427.9765;10.0953
ESRGQHVRWD;1.0000;0.0000;0.9863;8.4163;16040.3839;10.4501
ESRGRHVGWD;1.0000;0.0000;1.0107;8.0215;10181.3386;10.1466
ESRGVHVGWD;1.0000;0.0000;0.9899;7.7916;7813.8953;9.9699
ESRGVHVGWR;1.0000;0.0000;1.0007;7.8864;8714.3234;10.0428
ESRGVHVRWD;2.0000;10.3414;0.9799;8.5759;27258.6971;10.3414
ESRHAQLSVN;1.0000;0.0000;1.0181;7.6412;6571.4036;9.8543
ESRLNHHLAG;12.0000;103.0386;1.0276;8.0866;38012.0260;9.3671
ESRLNHHLAV;3.0000;19.1237;1.0301;7.7378;12721.2924;9.5619
ESRLNHHLGG;1.0000;0.0000;1.0274;7.0102;3177.8037;9.3693
ESRLNHHLSA;2.0000;9.4717;1.0234;7.4445;7409.7983;9.4717
ESRLNHHLSG;73.0000;682.1184;1.0231;9.0096;271322.9956;9.4739
ESSNYIMGWL;3.0000;20.1454;1.0601;8.4024;27341.9217;10.0727
ESSNYLNGWF;1.0000;0.0000;1.0285;7.6852;6912.5047;9.8881
ESSTHLMGWF;1.0000;0.0000;1.0158;7.4764;5435.7278;9.7277
ESSTYIMGWL;4.0000;29.7831;1.0428;8.3387;29339.1787;9.9277
ESSTYLMGWF;8.0000;69.4762;1.0428;8.6365;58456.8179;9.9252
ESSTYLMGWL;69.0000;663.7058;1.0697;9.3578;393906.6096;9.7604
ESSTYLMGWS;3.0000;19.8496;1.0428;8.2101;21909.8134;9.9248
ESTAASVGAK;1.0000;0.0000;0.9912;6.9873;3095.2699;9.3517
ESVLWAHHKL;2.0000;9.5959;1.0367;7.6061;8924.9021;9.5959
ESVRWNNFLD;5.0000;41.1011;1.0202;8.8879;61725.6288;10.2753
ESVVWAHNKL;1.0000;0.0000;1.0288;7.8181;8055.6019;9.9903
ESWIQDPLHV;9.0000;80.2095;0.9924;8.8191;76506.3997;10.0262
ESWLNDPTHV;1.0000;0.0000;0.9918;7.9618;9504.3780;10.1007
ESWVKDPLHV;1.0000;0.0000;1.0114;8.1522;11834.7486;10.2471
ESWVQDPLHV;20.0000;192.1554;0.9908;9.2794;193752.9364;10.1134
ESYYGIHGSQ;1.0000;0.0000;1.0026;7.6855;6915.1841;9.8884
ETASTSLTWG;1.0000;0.0000;0.9744;6.9048;2814.8447;9.2883
ETELMALATG;1.0000;0.0000;1.0736;7.1833;3878.5976;9.5023
ETELYWTAMG;1.0000;0.0000;1.0998;8.1181;11378.7394;10.2209
ETEVKIVVEK;1.0000;0.0000;0.9836;9.0880;34759.0398;10.9664
ETHDGMTEEK;1.0000;0.0000;1.0490;9.1047;35431.6005;10.9792
ETHDGMTEEN;2.0000;10.8573;1.0321;9.2471;59036.7996;10.8573
ETHKGPFTGE;2.0000;10.1178;1.0201;8.2851;19503.1760;10.1178
ETHNPPKGTP;1.0000;0.0000;0.9761;8.3889;15541.4797;10.4290
ETHTPPGGRL;2.0000;9.7169;1.0187;7.7635;10698.0599;9.7169
ETHTSDKEEI;1.0000;0.0000;0.9857;8.7336;23112.7894;10.6940
ETIAVAGKVA;1.0000;0.0000;0.9977;7.1083;3557.9730;9.4447
ETINNSLHFQ;2.0000;9.8836;0.9911;7.9803;13731.5066;9.8836
ETISNSLHFQ;1.0000;0.0000;0.9755;7.4052;5008.0904;9.6730
ETITDSLHMQ;1.0000;0.0000;1.0181;7.9795;9700.0720;10.1143
ETITNSLHIQ;1.0000;0.0000;0.9760;7.4939;5546.3994;9.7411
ETITNSLHMQ;2.0000;10.1309;1.0204;8.3021;19889.1487;10.1309
ETIVWAHERT;2.0000;10.2595;0.9849;8.4694;24114.3726;10.2595
ETIVWAHQRS;1.0000;0.0000;0.9681;7.9031;8884.2037;10.0556
ETIVWAHQRT;2.0000;10.1213;0.9644;8.2896;19604.0008;10.1213
ETKEALISHL;2.0000;9.6616;1.0571;7.6915;9847.0559;9.6616
ETKKVKISVD;2.0000;10.7285;0.9813;9.0796;48682.6224;10.7285
ETKKVQVTVD;1.0000;0.0000;0.9384;8.8036;25053.1576;10.7478
ETKPVAPNAK;1.0000;0.0000;1.0384;8.4027;15790.1330;10.4396
ETKSLWLTDI;1.0000;0.0000;1.0410;7.5692;6048.3224;9.7989
ETLARAHERT;1.0000;0.0000;1.0645;7.8089;7970.3815;9.9832
ETLAWAHERT;62.0000;603.6163;1.0500;9.4870;433247.7636;9.8953
ETLNNSLHFQ;1.0000;0.0000;1.0261;7.4616;5343.7287;9.7163
ETLTWAHERT;1.0000;0.0000;1.0359;7.9188;9046.1713;10.0677
ETLVWAHEKT;3.0000;20.3158;1.0486;8.5133;31064.6565;10.1579
ETLVWAHERT;17.0000;161.4753;1.0372;9.1812;159533.2117;10.0922
ETLVWAHQRS;1.0000;0.0000;1.0142;7.6855;6914.7219;9.8883
ETLVWAHQRT;2.0000;9.9540;1.0144;8.0719;15258.1164;9.9540
ETLVWSHEKT;1.0000;0.0000;1.0268;8.1750;12149.8039;10.2646
ETLVWSHERT;1.0000;0.0000;1.0158;8.0896;11010.9845;10.1989
ETNDGITEEN;1.0000;0.0000;1.0132;8.6208;20297.1689;10.6072
ETQLMALAIG;1.0000;0.0000;1.0427;6.9217;2870.2371;9.3013
ETQLMSLAIG;1.0000;0.0000;1.0414;7.0606;3367.7649;9.4080
ETSFAKWAQP;3.0000;20.0356;1.0098;8.3310;25184.4542;10.0178
ETSFEKWAKP;3.0000;21.1906;1.0331;9.0824;59813.8492;10.5953
ETSFEKWSRP;1.0000;0.0000;0.9847;8.6586;21201.2443;10.6363
ETSFQKWAKP;1.0000;0.0000;1.0125;8.4254;16208.7394;10.4571
ETSLEKWAKP;1.0000;0.0000;1.0926;8.3909;15576.8446;10.4305
ETSNSLFLTI;1.0000;0.0000;0.9831;6.9258;2883.5236;9.3044
ETSRKIFSAH;2.0000;9.9205;0.9833;8.0284;14512.6605;9.9205
ETTTWIWNLH;9.0000;79.7038;0.9820;8.7368;69595.1349;9.9630
ETVNNSLHFQ;2.0000;9.9708;0.9915;8.0938;15648.8069;9.9708
ETVNWGNFMS;1.0000;0.0000;1.0004;8.2635;13452.3532;10.3326
ETVRWDNFLT;1.0000;0.0000;1.0054;8.0856;10961.5483;10.1959
ETVTNSLHFQ;1.0000;0.0000;0.9774;7.6042;6296.9669;9.8258
ETWVQDPLHV;3.0000;20.3582;0.9873;8.5409;32065.3330;10.1791
ETYNNSLHFQ;3.0000;20.2982;1.0125;8.5018;30656.6508;10.1491
EVAPVIQPRA;2.0000;10.0570;0.9978;8.2059;17804.2554;10.0570
EVELYWCAVA;1.0000;0.0000;1.1788;8.8348;25967.6594;10.7717
EVELYWIAIG;2.0000;9.7928;1.0465;7.8622;11985.6285;9.7928
EVELYWTAIG;1.0000;0.0000;1.0491;7.6428;6583.4945;9.8556
EVESMLNHHL;1.0000;0.0000;1.0867;8.0019;9954.3558;10.1316
EVFNGNVVEV;1.0000;0.0000;0.9801;8.2248;12865.4599;10.3028
EVFNGSLVEV;1.0000;0.0000;1.0180;7.6195;6409.1798;9.8376
EVFNGSVVAV;2.0000;9.6484;0.9620;7.6743;9654.0783;9.6484
EVGGKIAMMP;3.0000;20.6998;1.0978;8.7631;41413.7848;10.3499
EVGGKVAIAP;2.0000;9.5479;1.0097;7.5436;8305.6208;9.5479
EVGLNPSTGS;1.0000;0.0000;0.9937;7.1121;3573.6408;9.4477
EVGTGHAGLY;1.0000;0.0000;1.0006;6.7876;2459.6315;9.1982
EVIQSYGSGL;1.0000;0.0000;1.0048;7.1475;3722.0306;9.4748
EVKIAVDRDP;4.0000;31.5560;0.9950;9.1076;71101.6670;10.5187
EVKIAVERDP;1.0000;0.0000;1.0149;8.6917;22025.1818;10.6618
EVKILVDIDP;1.0000;0.0000;1.0157;8.0870;10979.1869;10.1970
EVKILVDRDH;5.0000;41.4604;1.0264;9.0047;70613.9539;10.3651
EVKILVDRDP;24.0000;240.6016;1.0315;9.8107;391274.6882;10.4609
EVKILVEKDP;1.0000;0.0000;1.0642;8.7021;22290.1678;10.6698
EVKILVERDP;1.0000;0.0000;1.0533;8.6166;20200.8769;10.6041
EVKIMVDRDP;2.0000;11.0181;0.9593;9.4563;75113.7313;11.0181
EVKIMVEKDP;2.0000;11.2269;0.9808;9.7280;102698.0418;11.2269
EVKIVVDNDP;1.0000;0.0000;0.9326;8.6886;21944.3384;10.6593
EVKIVVDRDP;6.0000;53.5776;0.9381;9.5398;143228.2183;10.7155
EVKIVVDRNP;1.0000;0.0000;0.9391;8.7833;24473.0770;10.7321
EVKIVVEKDP;3.0000;21.8487;0.9622;9.5105;97913.2396;10.9243
EVKIVVERDP;1.0000;0.0000;0.9536;8.9479;29578.5616;10.8586
EVKKVKVVVD;1.0000;0.0000;0.9461;9.0413;32936.5392;10.9304
EVLDGKVVTM;1.0000;0.0000;1.0623;8.1877;12328.6277;10.2744
EVLLNNADSI;1.0000;0.0000;1.0328;7.2594;4233.8337;9.5608
EVLPHPQGLG;1.0000;0.0000;1.0293;7.1066;3550.9561;9.4434
EVLPYPQGLG;1.0000;0.0000;1.0595;7.3636;4773.4545;9.6409
EVLTTSWHAQ;4.0000;29.0614;0.9890;8.0258;20462.5640;9.6871
EVNKDNVLAR;1.0000;0.0000;1.0675;8.3666;15147.9881;10.4119
EVPLPHEFIL;1.0000;0.0000;1.0384;7.5628;6004.1031;9.7941
EVQLMALAIG;1.0000;0.0000;1.0459;6.9536;2977.5232;9.3258
EVSNFMPIGP;1.0000;0.0000;0.9976;8.1087;11256.8478;10.2137
EVSRKIFSAH;8.0000;69.6151;0.9845;8.6623;60220.5066;9.9450
EVSRKVFSAH;1.0000;0.0000;0.9841;7.8727;8578.6205;10.0323
EVSRRIFSAH;1.0000;0.0000;0.9736;7.6737;6821.9934;9.8793
EVTGGLNLSD;1.0000;0.0000;1.0165;6.9337;2910.0075;9.3105
EVVAVANKIA;1.0000;0.0000;1.0114;7.5503;5918.2417;9.7844
EVVEVGGKIA;1.0000;0.0000;1.0318;7.7204;7198.7293;9.9152
EVVSLYKKLA;1.0000;0.0000;1.0953;7.7869;7770.9440;9.9663
EVVSVGNKVA;1.0000;0.0000;0.9963;7.8054;7939.0228;9.9805
EVVSWISICW;1.0000;0.0000;1.0352;8.7790;24352.3666;10.7288
EVYQERFDIV;1.0000;0.0000;0.9632;8.7894;24647.2217;10.7369
EWAKPGHFSR;8.0000;70.6519;1.0198;8.8550;75177.5829;10.0931
EWARPGHFSR;33.0000;320.8773;1.0086;9.3849;281040.6859;10.0274
EWFKKIESML;1.0000;0.0000;1.1077;8.7425;23350.8568;10.7008
EWFQNAEAMM;1.0000;0.0000;1.1006;8.8534;26531.6630;10.7861
EWFQNAESML;1.0000;0.0000;1.0881;8.2674;13513.5549;10.3357
EWFQNAESMM;5.0000;43.5711;1.0643;9.6913;155653.3404;10.8928
EWFQNIESML;1.0000;0.0000;1.0655;8.4100;15924.4381;10.4453
EWFQNVESML;19.0000;189.5852;1.0629;9.8023;344810.7211;10.5325
EWFQNVESMM;8.0000;77.6275;1.0005;10.1515;334453.6773;11.0896
EWFRKIEPML;1.0000;0.0000;1.0971;8.8739;27164.8941;10.8018
EWSKYSDFLT;1.0000;0.0000;1.0291;8.0436;10443.7148;10.1636
EYGDFLTFRG;1.0000;0.0000;1.0336;7.4536;5294.5612;9.7101
EYILNRDLLA;1.0000;0.0000;1.0890;7.3504;4701.8374;9.6308
EYIQAASGKA;3.0000;19.3322;1.0360;7.8734;14870.2955;9.6661
EYQSNLASIK;2.0000;10.0303;1.0527;8.1712;17106.2845;10.0303
EYSDFLTFKG;11.0000;98.8038;1.0343;8.7165;75162.7083;9.8804
EYSDFLTFNG;1.0000;0.0000;1.0136;7.5165;5692.6143;9.7585
EYSDFLTFQG;2.0000;9.7467;1.0118;7.8023;11186.6225;9.7467
EYSDFLTFRG;17.0000;157.0348;1.0228;8.8201;105272.6468;9.8147
EYSDFSTFRG;2.0000;9.9791;0.9834;8.1046;15844.1834;9.9791
EYSEFLTFRG;5.0000;39.8312;1.0471;8.4748;38365.1001;9.9578
EYSEILTFRG;2.0000;9.9603;1.0470;8.0802;15404.1984;9.9603
EYVRWNNFLD;33.0000;337.3972;1.0338;10.0566;608969.0927;10.5437
EYVRWNNFLE;2.0000;10.6868;1.0550;9.0253;45731.0337;10.6868
EYVRWNNFLN;1.0000;0.0000;1.0357;8.5597;18918.7548;10.5603
EYVRWNNFLS;1.0000;0.0000;1.0310;8.2857;13799.9186;10.3497
EYVRWNNLLD;1.0000;0.0000;1.0930;8.3237;14417.1794;10.3789
EYVRWNNLLS;1.0000;0.0000;1.0802;8.0713;10781.4089;10.1849
FAAFLIASTS;1.0000;0.0000;0.9018;5.9256;911.6653;8.5356
FAAGLTPFFT;2.0000;8.7676;0.9262;6.5284;2580.8032;8.7676
FAAHFGHLAV;3.0000;17.1888;0.9173;6.4792;2986.6471;8.5944
FAALMLFAGW;48.0000;412.1794;0.9796;7.9114;62141.6141;8.7698
FAANLAHIGV;2.0000;8.7367;0.9377;6.4882;2464.0705;8.7367
FAASANTING;1.0000;0.0000;0.9426;6.5511;1873.1680;9.0164
FAASASDSIW;1.0000;0.0000;0.9263;6.5390;1847.2526;9.0071
FAATAFLFAG;1.0000;0.0000;0.8986;5.6474;661.8073;8.3218
FACDGPGRGG;3.0000;19.9010;1.0876;8.2435;22769.7428;9.9505
FADFAIPLQP;1.0000;0.0000;0.9749;6.9240;2877.6522;9.3030
FAEFIQQVFF;1.0000;0.0000;0.9533;7.4061;5013.0379;9.6736
FAEGATPFFT;40.0000;361.4975;0.9549;8.4820;109411.4438;9.2692
FAEGATPLFT;1.0000;0.0000;0.9728;6.6655;2136.9859;9.1044
FAEGLTPFFT;1.0000;0.0000;0.9686;6.8048;2508.7270;9.2114
FAEGLTPLFT;2.0000;9.0466;0.9830;6.8914;3919.9670;9.0466
FAEGSTPFFT;1.0000;0.0000;0.9459;7.0188;3209.4210;9.3759
FAEPSLKALY;1.0000;0.0000;1.0574;7.1982;3945.8877;9.5138
FAESALTING;1.0000;0.0000;0.9748;6.6405;2076.4235;9.0852
FAESSTYLMG;1.0000;0.0000;1.0362;7.3617;4763.0463;9.6395
FAEYIQAASG;3.0000;18.6678;0.9913;7.4413;9041.3517;9.3339
FAFPCDGPGR;2.0000;10.3268;1.0903;8.5569;26669.5817;10.3268
FAFSLMFLFS;2.0000;8.9095;0.9601;6.7130;3192.0884;8.9095
FAGHMIHVAI;1.0000;0.0000;0.9556;6.8727;2712.8067;9.2637
FAGHMYRTNW;5.0000;40.7763;1.0229;8.7822;54656.9240;10.1941
FAGLDYGLMG;1.0000;0.0000;1.0217;6.6040;1990.8671;9.0571
FAGLMFFAGW;3.0000;17.8734;0.9741;6.9245;4987.1318;8.9367
FAGLMLFAGW;6.0000;43.8595;0.9795;7.0111;7792.5543;8.7719
FAGQWGVYAQ;1.0000;0.0000;0.9917;7.1334;3662.4155;9.4640
FAGQWNIYAQ;1.0000;0.0000;0.9973;7.4300;5152.9656;9.6920
FAGQWNVYAQ;1.0000;0.0000;1.0003;7.5435;5872.4630;9.7793
FAGQWSVYAQ;1.0000;0.0000;0.9821;7.2695;4283.5541;9.5686
FAGRLHLQPK;1.0000;0.0000;1.0381;7.1113;3570.1313;9.4470
FAGWFHFHKS;1.0000;0.0000;0.9475;7.0424;3297.8318;9.3940
FAGWFHYHKA;88.0000;831.3145;0.9872;9.1967;369526.2343;9.5553
FAGWFHYHKR;7.0000;59.5733;0.9997;8.5833;51434.6135;9.9289
FAGWFHYHVK;1.0000;0.0000;0.9772;7.5083;5639.2343;9.7522
FAGWLHLEPK;1.0000;0.0000;1.0474;7.1769;3850.1795;9.4974
FAGWLHLQPK;24.0000;215.2608;1.0231;8.3772;75120.9362;9.3592
FAGWLHLQPN;2.0000;9.2373;1.0019;7.1394;5215.3295;9.2373
FAGWLHLQPQ;1.0000;0.0000;1.0000;6.8231;2562.1759;9.2255
FAGWLHLQPS;2.0000;9.0266;0.9759;6.8654;3804.2207;9.0266
FAGWLHLQPT;1.0000;0.0000;0.9813;6.6498;2098.6107;9.0923
FAGWWHYHKA;1.0000;0.0000;1.0018;7.4846;5487.4582;9.7340
FAHAGIFLVR;1.0000;0.0000;0.9459;6.3996;1573.3657;8.9000
FAHAGIFWIR;1.0000;0.0000;0.9420;6.7329;2309.2788;9.1561
FAHGAIFFIR;63.0000;556.6048;0.9241;8.2998;111329.0135;8.9775
FAHGAIFFLR;1.0000;0.0000;0.9376;6.2828;1375.3835;8.8102
FAHGAIFFVR;14.0000;117.8418;0.9305;7.7601;28194.1420;9.0648
FAHGAIFLIR;4.0000;26.4381;0.9377;6.8881;5522.3858;8.8127
FAHGAIFLTR;1.0000;0.0000;0.9430;6.3677;1516.6741;8.8755
FAHGAIFLVR;6.0000;44.4998;0.9459;7.1777;9440.1972;8.9000
FAHGAIFWIR;1.0000;0.0000;0.9420;6.7329;2309.2788;9.1561
FAHGAIFWVR;1.0000;0.0000;0.9477;6.8464;2631.7185;9.2434
FAHGAILVIR;1.0000;0.0000;0.9460;6.4029;1579.3284;8.9025
FAHGPIFFIR;1.0000;0.0000;0.9322;6.8562;2661.5831;9.2509
FAHHIYAMPV;1.0000;0.0000;0.9864;7.5711;6062.0442;9.8005
FAHLSIGLVR;2.0000;8.8419;0.9550;6.6250;2884.5807;8.8419
FAHLVWATGF;2.0000;8.8749;0.9367;6.6680;3030.7558;8.8749
FAIFGGHMWR;1.0000;0.0000;0.9938;7.2428;4153.7351;9.5481
FAIGHRIDDI;1.0000;0.0000;0.9527;7.1469;3719.7721;9.4744
FAIPLQPVFA;1.0000;0.0000;0.9609;6.7888;2463.0151;9.1992
FAKGAITING;1.0000;0.0000;0.9627;6.7162;2265.3358;9.1433
FAKGIAPFFT;1.0000;0.0000;0.9507;6.7923;2472.7859;9.2018
FAKGLAPFFT;4.0000;27.1035;0.9669;7.1767;7698.4405;9.0345
FAKGLIPFFT;4.0000;27.4323;0.9635;7.3192;9071.8795;9.1441
FAKGLTPFFA;2.0000;9.0345;0.9669;6.8756;3849.2200;9.0345
FAKGLTPFFT;11.0000;92.0685;0.9678;7.8402;27406.6306;9.2068
FAKGVTPFLT;1.0000;0.0000;0.9742;6.9156;2850.1567;9.2966
FAKLDKPGFW;1.0000;0.0000;1.0420;7.5455;5885.6977;9.7808
FAKWAQPGHF;3.0000;19.1634;0.9867;7.7636;13104.5251;9.5817
FAKWVQSLHT;1.0000;0.0000;0.9867;7.3328;4607.2427;9.6173
FALALHTTVL;1.0000;0.0000;0.9368;5.9272;913.3615;8.5369
FALALVLIVG;2.0000;8.3232;0.9221;5.9502;1326.3235;8.3232
FALCIHVTVL;1.0000;0.0000;1.0521;7.4822;5471.9883;9.7321
FALFSNYEAW;1.0000;0.0000;1.0193;7.2700;4285.8390;9.5690
FALNWSEYSE;2.0000;10.0125;1.0507;8.1480;16655.8414;10.0125
FALSSNTING;1.0000;0.0000;0.9500;6.6148;2015.8185;9.0654
FANGQSLWLP;1.0000;0.0000;0.9962;6.7462;2345.0569;9.1664
FANSAITING;1.0000;0.0000;0.9373;6.6936;2207.3503;9.1260
FANSALTING;1.0000;0.0000;0.9535;6.4760;1718.0169;8.9587
FAPAIQPRAL;3.0000;18.5376;0.9928;7.3565;8201.1347;9.2688
FAPAVSWFKN;1.0000;0.0000;0.9772;7.4629;5351.9826;9.7173
FAPFVIASTT;1.0000;0.0000;0.9107;6.6979;2218.2535;9.1293
FAPGAANLTN;1.0000;0.0000;0.9745;6.5503;1871.4630;9.0158
FAPSIQPRAL;1.0000;0.0000;0.9868;7.0183;3207.5737;9.3755
FAPTIQPRAL;1.0000;0.0000;0.9902;7.1037;3538.9371;9.4411
FAQAIQAFSG;1.0000;0.0000;0.9343;6.4356;1639.9201;8.9276
FAQFIQAAHG;6.0000;44.9924;0.9395;7.3059;10941.3873;8.9985
FAQFIQAASG;2.0000;8.9276;0.9343;6.7366;3279.8407;8.9276
FAQFIQASHG;1.0000;0.0000;0.9341;6.6666;2139.6613;9.1052
FAQFVQAAQG;1.0000;0.0000;0.9631;6.8078;2517.4396;9.2138
FAQFVQAASG;5.0000;36.0595;0.9414;7.2480;9344.4955;9.0149
FAQFVQHTHA;1.0000;0.0000;0.9347;7.0938;3498.9626;9.4336
FAQFVQNRNY;1.0000;0.0000;0.9795;8.2072;12608.3761;10.2894
FAQFVQVQSG;1.0000;0.0000;0.9482;7.2028;3966.8028;9.5173
FAQGATTING;1.0000;0.0000;0.9449;6.6239;2037.1242;9.0724
FAQGIQSIQA;1.0000;0.0000;0.9503;6.8364;2601.7332;9.2357
FAQGLKPFFT;1.0000;0.0000;0.9853;6.9722;3041.8652;9.3401
FAQGLLPFFT;1.0000;0.0000;0.9539;6.3256;1444.9492;8.8431
FAQGLTPFFT;1.0000;0.0000;0.9456;6.6249;2039.4925;9.0732
FAQIIQSASG;1.0000;0.0000;0.9299;6.5777;1931.4767;9.0369
FAQSAITING;12.0000;100.2568;0.9355;7.7575;26026.1429;9.1143
FAQSAITVNG;1.0000;0.0000;0.9412;6.7919;2471.6760;9.2015
FAQSALTING;1.0000;0.0000;0.9516;6.4607;1688.0474;8.9469
FAQSANTING;8.0000;65.2540;0.9571;7.8517;23684.4900;9.3220
FAQSATTING;2.0000;9.1770;0.9389;7.0610;4765.2336;9.1770
FAQSSITING;63.0000;571.7003;0.9275;8.6166;160321.9876;9.2210
FAQSSTTING;5.0000;37.1349;0.9300;7.5978;13978.1018;9.2837
FAQSSVTING;1.0000;0.0000;0.9319;6.9307;2900.1171;9.3082
FAQWIHKTHA;1.0000;0.0000;0.9655;7.3866;4901.4621;9.6586
FAQWIQAAHG;3.0000;18.3543;0.9581;7.2373;7149.0943;9.1771
FAQWIQAAQG;3.0000;18.6103;0.9749;7.4038;8660.1607;9.3051
FAQWIQASHG;4.0000;27.8515;0.9509;7.5011;11184.4271;9.2838
FAQWIQASSG;4.0000;27.6390;0.9473;7.4089;10058.0877;9.2130
FAQWIQATHG;2.0000;9.3495;0.9537;7.2854;6169.9258;9.3495
FAQWIQATSG;3.0000;18.5572;0.9505;7.3693;8322.8656;9.2786
FAQWIQGLHA;1.0000;0.0000;0.9704;6.6851;2185.6490;9.1194
FAQWIQKTHF;2.0000;9.8937;0.9595;7.9934;13940.6269;9.8937
FAQWIQNAHA;1.0000;0.0000;0.9716;7.1703;3821.0474;9.4923
FAQWIQNIHA;6.0000;48.0097;0.9587;8.0910;27016.4453;9.6019
FAQWIQNIHL;2.0000;9.5442;0.9780;7.5388;8259.5743;9.5442
FAQWIQNIHS;1.0000;0.0000;0.9418;7.4517;5283.2470;9.7087
FAQWIQNIHT;1.0000;0.0000;0.9405;7.5371;5829.0411;9.7743
FAQWIQNTHA;41.0000;386.5879;0.9592;9.0073;202808.6538;9.6647
FAQWIQNTHF;1.0000;0.0000;0.9407;7.5338;5807.0336;9.7718
FAQWIQNTHT;3.0000;19.6741;0.9387;8.0959;19210.7380;9.8371
FAQWIQNTHV;1.0000;0.0000;0.9393;7.6506;6642.9375;9.8616
FAQWIQNTHY;1.0000;0.0000;0.9581;7.8825;8675.8569;10.0398
FAQWIQQIHT;1.0000;0.0000;0.9389;7.5218;5727.3581;9.7625
FAQWIQSAHG;52.0000;473.4762;0.9509;8.6150;145397.5565;9.2838
FAQWIQSLHT;1.0000;0.0000;0.9607;7.0454;3309.3087;9.3963
FAQWIQSSHG;2.0000;9.3906;0.9408;7.3389;6561.5691;9.3906
FAQWIQSVHG;1.0000;0.0000;0.9440;7.1551;3755.0116;9.4807
FAQWLQNTHV;2.0000;9.6942;0.9826;7.7340;10340.6151;9.6942
FAQWRQSAHG;1.0000;0.0000;0.9802;7.2424;4151.9687;9.5478
FAQWVADPLN;1.0000;0.0000;1.0034;7.3271;4576.9664;9.6129
FAQWVQGVNS;1.0000;0.0000;0.9612;7.4505;5275.8451;9.7077
FAQWVQHLHT;1.0000;0.0000;0.9667;7.2511;4193.7126;9.5545
FAQWVQNIHA;2.0000;9.6892;0.9606;7.7274;10262.8974;9.6892
FAQWVQNIHL;1.0000;0.0000;0.9815;7.3513;4706.4202;9.6315
FAQWVQNIHT;2.0000;9.8616;0.9393;7.9517;13285.8751;9.8616
FAQWVQNLHA;2.0000;9.5219;0.9932;7.5097;7987.7819;9.5219
FAQWVQNLHT;5.0000;38.7769;0.9826;8.1319;25851.5382;9.6942
FAQWVQNTHA;13.0000;117.0235;0.9605;8.6220;73283.9751;9.7520
FAQWVQNTHF;3.0000;19.7181;0.9396;8.1245;19853.5716;9.8590
FAQWVQNTHV;1.0000;0.0000;0.9369;7.7642;7570.4763;9.9488
FAQWVQSIHT;2.0000;9.6509;0.9286;7.6776;9691.1237;9.6509
FAQWVQSIQA;1.0000;0.0000;0.9583;7.3189;4534.1812;9.6066
FARGGGLGPV;1.0000;0.0000;0.9596;6.2507;1325.5477;8.7855
FARNLAKGPS;1.0000;0.0000;1.0224;7.1095;3562.6891;9.4456
FARNSRLIPD;3.0000;19.5762;1.0122;8.0322;17852.2116;9.7881
FARSLAKGPS;1.0000;0.0000;0.9970;6.8354;2598.7343;9.2350
FARSSRLIPD;79.0000;747.0421;0.9930;9.1786;342911.3364;9.5775
FARSSRLVPD;1.0000;0.0000;0.9971;7.3945;4946.7251;9.6647
FARWSTLTLN;2.0000;9.3035;0.9954;7.2256;5759.1952;9.3035
FASGITPFFT;1.0000;0.0000;0.9054;6.5839;1945.3272;9.0416
FASHFGHIAI;1.0000;0.0000;0.8967;6.2450;1316.9439;8.7812
FASHFGHLAI;14.0000;111.9803;0.9086;7.1735;14349.9943;8.6139
FASHFGHLAV;2.0000;8.7011;0.9168;6.4419;2336.2354;8.7011
FASHFGQLAI;61.0000;524.5131;0.9265;7.9792;75740.5529;8.7419
FASHFGQLAV;3.0000;17.6583;0.9346;6.7845;4245.0505;8.8291
FASHFGQLSI;2.0000;8.8486;0.9244;6.6338;2913.7515;8.8486
FASHFGQLTV;1.0000;0.0000;0.9361;6.5317;1831.8155;9.0015
FASHLGQLAI;1.0000;0.0000;0.9338;5.9795;970.0568;8.5771
FASLFLFAGW;2.0000;8.4842;0.9231;6.1596;1688.0182;8.4842
FASLMLFAGW;7.0000;53.2590;0.9818;7.2141;10633.1828;8.8765
FATHFGHLAI;4.0000;26.0385;0.9141;6.7148;4523.5546;8.6795
FATHFGHVAI;2.0000;8.9341;0.9073;6.7450;3311.7433;8.9341
FATLMLFAGW;1.0000;0.0000;0.9884;6.4544;1675.9510;8.9421
FATPEKQILL;1.0000;0.0000;1.0453;7.3358;4622.9893;9.6195
FATSAITING;1.0000;0.0000;0.9187;6.5050;1776.4435;8.9810
FAVGFIITYA;1.0000;0.0000;0.9303;6.6125;2010.4178;9.0636
FAVGFVLTYA;1.0000;0.0000;0.9534;6.5083;1783.2226;8.9836
FAVGNIFTFG;1.0000;0.0000;0.9207;6.5368;1842.7274;9.0055
FAVGYILTYA;1.0000;0.0000;0.9806;6.7435;2337.7637;9.1643
FAVGYIVTYA;1.0000;0.0000;0.9667;7.0747;3423.0045;9.4189
FAVWVQSLPS;1.0000;0.0000;0.9597;7.0567;3352.8525;9.4051
FCFLFGHLIY;1.0000;0.0000;1.0668;7.5151;5683.4291;9.7574
FCGSDYATVL;1.0000;0.0000;1.0851;7.9484;9359.8722;10.0905
FCICGAAAHA;2.0000;10.2870;1.1387;8.5052;25127.3436;10.2870
FCIVGAAAHA;3.0000;18.9609;1.0207;7.6319;11260.9386;9.4805
FCIVGAGAHA;9.0000;75.8607;1.0205;8.1118;33890.9066;9.4826
FCIVGASAHG;1.0000;0.0000;1.0187;7.2964;4418.3959;9.5893
FCIVGGAAHA;1.0000;0.0000;1.0205;7.1576;3765.6561;9.4826
FCVCGAAAHG;1.0000;0.0000;1.1484;8.3204;14363.7209;10.3764
FCVTGGAAHA;1.0000;0.0000;1.0263;7.2392;4136.8171;9.5454
FCVVGAAAHA;1.0000;0.0000;1.0296;7.2683;4277.7595;9.5677
FCVVGAGAHA;2.0000;9.5699;1.0294;7.5721;8582.8932;9.5699
FCVVGGAAHG;2.0000;9.5720;1.0292;7.5749;8610.3547;9.5720
FDAGKSIWLP;2.0000;9.4508;0.9989;7.4172;7180.5339;9.4508
FDAHTSDLQE;1.0000;0.0000;1.0022;7.4934;5543.3360;9.7407
FDAQTTDLEE;1.0000;0.0000;1.0401;7.9253;9113.2563;10.0726
FDASGLRLNF;1.0000;0.0000;0.9908;6.6377;2069.6592;9.0830
FDASVMAELY;1.0000;0.0000;1.0592;7.6432;6586.2716;9.8558
FDEEKNKGNV;1.0000;0.0000;1.0334;8.9906;31071.1503;10.8915
FDESSNYIMG;3.0000;20.5050;1.0173;8.6364;35793.0274;10.2525
FDESSNYLNG;1.0000;0.0000;1.0307;7.7047;7069.7463;9.9031
FDESSTYIMG;2.0000;10.1075;1.0045;8.2717;19203.8079;10.1075
FDESSTYLMG;4.0000;29.8206;1.0451;8.3550;29893.2796;9.9402
FDFDKSSVKL;1.0000;0.0000;1.0086;7.7403;7365.6693;9.9305
FDFLLSSATS;1.0000;0.0000;0.9329;6.2380;1306.3051;8.7758
FDFLLSSKTS;1.0000;0.0000;0.9754;6.8095;2522.2188;9.2150
FDFLLSSSAS;1.0000;0.0000;0.9273;6.1526;1183.9909;8.7101
FDIHTGDAEE;1.0000;0.0000;1.0027;7.7549;7490.4794;9.9417
FDILLSGDNA;1.0000;0.0000;0.9786;6.5463;1862.8398;9.0127
FDILLSSTNG;8.0000;62.9374;0.9585;7.4212;14427.1647;8.9911
FDILLSSTNS;1.0000;0.0000;0.9550;6.6542;2109.2476;9.0956
FDILLSSTSG;5.0000;35.1217;0.9329;6.9430;6577.2591;8.7804
FDIPLSSTNG;1.0000;0.0000;0.9565;6.9489;2961.5054;9.3222
FDIVQPHCSS;2.0000;10.5715;1.0144;8.8754;38480.6310;10.5715
FDKSSVKLDA;1.0000;0.0000;1.0238;7.6010;6274.2307;9.8234
FDKWAVPGHF;1.0000;0.0000;0.9747;7.5363;5823.5675;9.7737
FDLLLSQSTS;1.0000;0.0000;0.9664;6.4212;1613.0243;8.9166
FDLLLSSADS;1.0000;0.0000;0.9593;6.1906;1236.9501;8.7394
FDLLLSSSSS;1.0000;0.0000;0.9352;6.0770;1085.3537;8.6521
FDLLLSSSTS;1.0000;0.0000;0.9414;6.1624;1197.4780;8.7177
FDNHTTDLED;1.0000;0.0000;0.9963;7.9854;9766.4999;10.1189
FDRALAKGPK;2.0000;9.7615;1.0657;7.8215;11436.9625;9.7615
FDRTLAKGPK;1.0000;0.0000;1.0590;7.7447;7402.8828;9.9339
FDRTLARGPK;5.0000;39.4726;1.0473;8.3582;33544.9979;9.8682
FDRTLARGPQ;3.0000;19.4690;1.0244;7.9625;16475.4875;9.7345
FDRVLRHRDA;1.0000;0.0000;1.0280;7.8694;8545.6176;10.0297
FDSHTDDLEE;1.0000;0.0000;1.0189;8.0646;10698.7051;10.1797
FDSHTEDLEE;2.0000;10.3228;1.0417;8.5518;26513.1255;10.3228
FDSHTGDLEE;8.0000;69.1679;1.0248;8.5792;54724.2464;9.8811
FDSHTKDLEE;1.0000;0.0000;1.0409;8.2448;13165.5928;10.3182
FDSHTNDLED;6.0000;50.2661;0.9986;8.6781;53112.1643;10.0532
FDSHTNDLEE;12.0000;112.1597;1.0212;9.1654;131620.5516;10.1963
FDSHTNNLED;1.0000;0.0000;1.0009;7.9216;9075.1536;10.0698
FDSHTSDLED;5.0000;39.3704;0.9858;8.3249;32284.6981;9.8426
FDSHTSDLEE;36.0000;349.4999;1.0088;9.3685;288024.1734;9.9857
FDSHTSDLQD;1.0000;0.0000;0.9637;7.4461;5249.2282;9.7043
FDSHTSDVEA;1.0000;0.0000;0.9513;7.5659;6025.6623;9.7964
FDSHTSSLED;2.0000;9.6486;0.9724;7.6746;9657.2157;9.6486
FDSHTSSLEE;2.0000;9.7917;0.9957;7.8608;11966.0729;9.7917
FDSHTTDLED;2.0000;9.9082;0.9851;8.0124;14247.9677;9.9082
FDSQTSDLED;2.0000;9.9706;0.9983;8.0935;15643.4175;9.9706
FDSQTSDLEE;1.0000;0.0000;1.0213;7.9787;9691.7310;10.1137
FDSQTSSLED;1.0000;0.0000;0.9862;7.5401;5849.2051;9.7766
FDSQTSSLEE;5.0000;39.6789;1.0095;8.4253;36238.1964;9.9197
FDSYTSDLED;1.0000;0.0000;1.0089;7.8829;8679.8894;10.0401
FDTHIGDLEE;1.0000;0.0000;1.0247;7.6798;6870.0569;9.8840
FDTHLGDLEE;1.0000;0.0000;1.0537;7.4621;5347.0783;9.7167
FDTHTSDLED;6.0000;49.5411;0.9851;8.4895;42743.9034;9.9082
FDTITNSLHI;1.0000;0.0000;0.9381;7.0494;3324.8031;9.3995
FDTITNSLHM;1.0000;0.0000;0.9849;7.5566;5961.3002;9.7893
FDTLLSNPDS;3.0000;18.9070;0.9912;7.5968;10815.1227;9.4535
FDTQTSDLEE;1.0000;0.0000;1.0195;8.0641;10692.9505;10.1794
FDTVNNSLHF;6.0000;48.1460;0.9565;8.1265;28142.1513;9.6292
FDVFLSSTAS;1.0000;0.0000;0.9257;6.5692;1912.7208;9.0304
FDVLLANTGG;1.0000;0.0000;0.9694;6.3567;1497.5911;8.8670
FDVLLSANTS;1.0000;0.0000;0.9664;6.6288;2048.6446;9.0762
FDVLLSNAAS;1.0000;0.0000;0.9633;6.4046;1582.5097;8.9038
FDVLLSNADS;1.0000;0.0000;0.9838;6.7959;2482.9915;9.2046
FDVLLSNPDS;1.0000;0.0000;0.9934;7.1516;3739.7929;9.4780
FDVLLSSADS;2.0000;8.9939;0.9587;6.8229;3622.3400;8.9939
FDVLLSSANS;2.0000;9.0106;0.9614;6.8445;3713.6456;9.0106
FDVLLSSNQS;1.0000;0.0000;0.9788;6.9410;2934.7268;9.3162
FDVLLSSPND;1.0000;0.0000;0.9934;7.1516;3739.7929;9.4780
FDVLLSSSGS;1.0000;0.0000;0.9355;6.2722;1358.7564;8.8021
FDVLLSSSSN;1.0000;0.0000;0.9575;6.6823;2178.6848;9.1173
FDVLLSSSSS;2.0000;8.9066;0.9333;6.7093;3178.3987;8.9066
FDVLLSSSTN;1.0000;0.0000;0.9616;6.7677;2403.7573;9.1829
FDVLLSSSTS;1.0000;0.0000;0.9380;6.4937;1753.3739;8.9723
FDVLLSSTDG;1.0000;0.0000;0.9634;6.6100;2004.6692;9.0617
FDVLLSSTNG;9.0000;72.6266;0.9661;7.5859;18496.7982;9.0783
FDVLLSSTNN;1.0000;0.0000;0.9842;7.0417;3295.3889;9.3935
FDVLLSSTNS;6.0000;45.9145;0.9616;7.5458;14422.5460;9.1829
FDVLLSSTSG;11.0000;88.6769;0.9409;7.3990;16490.3816;8.8677
FDVLLSSTTG;4.0000;26.8000;0.9460;7.0450;6615.9801;8.9333
FDVLLSSVDS;1.0000;0.0000;0.9614;6.7779;2432.2979;9.1908
FDYVTQSALY;1.0000;0.0000;1.0037;7.5258;5753.9855;9.7656
FEAFIDNPLG;1.0000;0.0000;1.0047;7.1638;3792.4916;9.4873
FEAGVKAFFT;1.0000;0.0000;0.9842;7.1275;3637.5232;9.4595
FEAHDNVTEE;1.0000;0.0000;1.0069;8.4648;16959.9680;10.4873
FEAWAKPGHF;1.0000;0.0000;1.0098;7.4664;5373.1786;9.7199
FEAWGKDPLH;1.0000;0.0000;1.0457;7.6432;6586.5657;9.8559
FEAWGQDPLH;2.0000;9.7222;1.0228;7.7704;10783.2155;9.7222
FEAWIANPLK;1.0000;0.0000;1.0460;7.5736;6079.3220;9.8024
FEAWIQDPLH;1.0000;0.0000;1.0102;7.6092;6333.2329;9.8297
FEAWSQDPLH;2.0000;9.8268;1.0102;7.9064;12612.0278;9.8268
FEAWVQDPFH;1.0000;0.0000;0.9640;7.9371;9238.2458;10.0817
FEAWVQDPLH;12.0000;109.0863;1.0122;8.8019;86610.3422;9.9169
FEAWVRDPLH;2.0000;9.9849;1.0229;8.1121;15981.4481;9.9849
FEDWARPGHF;1.0000;0.0000;0.9975;7.7721;7640.4146;9.9550
FEEWAKPGHF;8.0000;71.1464;1.0318;8.9469;83569.8733;10.1638
FEEWARPGHF;33.0000;323.1382;1.0206;9.4769;312414.0683;10.0981
FEFLSNSWHA;1.0000;0.0000;0.9827;7.1519;3740.8677;9.4782
FEFLSNSWHG;1.0000;0.0000;0.9822;7.1546;3752.8368;9.4803
FEFMAESRHA;1.0000;0.0000;1.0484;8.0167;10124.8869;10.1429
FEFMTTSWHA;1.0000;0.0000;0.9800;7.7734;7651.8700;9.9560
FEGQWGIYAE;1.0000;0.0000;1.0414;7.7772;7685.3617;9.9589
FEILTSSWHA;1.0000;0.0000;0.9644;6.9665;3022.0058;9.3357
FEILTTSWHA;1.0000;0.0000;0.9674;7.0519;3334.1989;9.4014
FEKFEQPGFF;1.0000;0.0000;1.0136;8.1173;11367.8351;10.2202
FEKGLWPFFS;1.0000;0.0000;1.0138;7.4384;5202.7793;9.6984
FEKKGIEAER;1.0000;0.0000;1.1054;8.7235;22845.9307;10.6862
FEKWAKPGHF;25.0000;243.8203;1.0310;9.4358;259363.7363;10.1592
FEKWANPGHF;2.0000;10.0373;1.0110;8.1803;17286.2694;10.0373
FEKWAQPGHF;11.0000;100.2553;1.0093;8.9054;93415.9828;10.0255
FEKWGEDPLH;1.0000;0.0000;1.0688;8.2207;12805.2334;10.2997
FEKWGKPGHF;3.0000;20.3226;1.0303;8.5177;31223.2304;10.1613
FEKWGQPGHF;1.0000;0.0000;1.0086;7.8667;8519.5338;10.0277
FEKWGVPGHF;1.0000;0.0000;0.9970;7.7253;7238.9598;9.9189
FEKWSRPGHF;1.0000;0.0000;0.9967;8.0912;11031.8944;10.2002
FEKWVSNPLK;2.0000;10.4356;1.0475;8.6985;31391.3588;10.4356
FELFGKPGHF;1.0000;0.0000;1.0089;7.1616;3783.2120;9.4857
FELNSINTNG;2.0000;9.7199;1.0066;7.7673;10745.4847;9.7199
FELWAKPGHF;1.0000;0.0000;1.0271;7.3913;4928.1282;9.6622
FELWVQDPLH;1.0000;0.0000;1.0337;7.6476;6619.7139;9.8592
FELYATAIGG;1.0000;0.0000;0.9861;6.5796;1935.7491;9.0383
FEMHDGMTEE;1.0000;0.0000;1.0697;9.0980;35160.4094;10.9740
FEMWRGSGIT;1.0000;0.0000;1.0208;7.8130;8008.2460;9.9863
FENHDGMTEE;1.0000;0.0000;1.0415;8.8612;26768.5203;10.7920
FEPLFAEYIQ;3.0000;19.9833;1.0470;8.2970;24217.2746;9.9917
FEPVFAQFIQ;1.0000;0.0000;0.9611;7.6225;6431.6372;9.8400
FEQFVLDPTH;1.0000;0.0000;0.9834;7.7145;7149.9011;9.9107
FEQGGIVITS;1.0000;0.0000;0.9519;7.1018;3531.5218;9.4397
FEQPGFFSKS;1.0000;0.0000;0.9814;7.6782;6857.1793;9.8827
FEQWAKPGHF;1.0000;0.0000;1.0093;7.8640;8492.3620;10.0255
FEQWGADPIH;1.0000;0.0000;0.9871;7.6870;6927.2693;9.8895
FEQWGQDPLH;1.0000;0.0000;1.0237;7.8669;8521.4892;10.0278
FEQWIKDPIH;1.0000;0.0000;0.9564;8.3983;15711.1221;10.4362
FEQWIKDPLH;5.0000;41.0757;1.0235;8.8796;61141.1247;10.2689
FEQWIKDPLN;2.0000;10.4087;1.0348;8.6635;30151.6522;10.4087
FEQWILNPLK;1.0000;0.0000;1.0711;7.8961;8812.5802;10.0502
FEQWSQDPLH;1.0000;0.0000;1.0028;8.0030;9966.7172;10.1324
FEQWVADPLH;2.0000;9.9169;1.0122;8.0237;14435.0569;9.9169
FEQWVADPQN;1.0000;0.0000;0.9739;8.3772;15333.9024;10.4200
FEQWVAKPLK;1.0000;0.0000;1.0703;8.2433;13143.5707;10.3171
FEQWVANPLK;1.0000;0.0000;1.0498;8.0847;10950.0324;10.1952
FEQWVAQPMK;1.0000;0.0000;1.0200;8.7943;24785.1444;10.7406
FEQWVKDPLN;1.0000;0.0000;1.0302;8.4760;17180.8307;10.4959
FEQWVLNPLK;2.0000;10.1375;1.0739;8.3107;20086.1232;10.1375
FEQWVQDPLH;3.0000;20.4451;1.0001;8.5974;34222.1249;10.2225
FEQWVQDPVN;3.0000;21.2338;0.9175;9.1104;61777.6664;10.6169
FEQWVQSPLN;1.0000;0.0000;1.0056;8.0497;10517.1636;10.1683
FEQWVSNPTG;1.0000;0.0000;0.9652;7.9542;9422.3277;10.0949
FEQWVTDPLH;1.0000;0.0000;0.9902;7.9469;9343.4803;10.0893
FEQWVTDPVH;2.0000;10.3439;0.9170;8.5792;27361.8528;10.3439
FERNLARGPK;1.0000;0.0000;1.0901;8.0341;10329.4523;10.1563
FERWAKPGHF;1.0000;0.0000;1.0198;7.9524;9402.1273;10.0935
FERWAQPGHF;1.0000;0.0000;0.9982;7.7785;7696.3601;9.9598
FERWGKPGHF;1.0000;0.0000;1.0190;7.9551;9432.2100;10.0956
FERWVADPLH;1.0000;0.0000;1.0229;7.8111;7990.7240;9.9849
FESHDDITEE;47.0000;482.5471;0.9765;10.1406;800520.7194;10.4902
FESHDDITEG;1.0000;0.0000;0.9821;7.8938;8788.8810;10.0484
FESHDDMTEE;3.0000;21.7599;0.9962;9.4527;91615.9346;10.8800
FESHDDTTEE;1.0000;0.0000;0.9684;8.5501;18711.1459;10.5529
FESHDGITEE;2.0000;10.1916;1.0043;8.3810;21780.2718;10.1916
FESHDGMTEE;28.0000;285.6969;1.0410;10.0343;546721.7792;10.5814
FESHDGMTEN;1.0000;0.0000;1.0214;8.4225;16155.4801;10.4549
FESHDNITEE;2.0000;10.5068;0.9782;8.7911;34923.3545;10.5068
FESIIWAHNK;2.0000;9.9806;0.9841;8.1065;15878.2603;9.9806
FESIVWAHNK;1.0000;0.0000;0.9832;7.9190;9047.6535;10.0678
FESWIQDPLH;9.0000;79.4912;0.9928;8.7022;66879.3349;9.9364
FESWVKDPLH;1.0000;0.0000;1.0136;8.0354;10345.5412;10.1573
FESWVQDPLH;20.0000;190.4495;0.9926;9.1626;169372.3344;10.0237
FETHDGMTEE;3.0000;21.2940;1.0349;9.1496;64628.7567;10.6470
FETHTSDKEE;1.0000;0.0000;0.9863;8.7303;23025.5273;10.6914
FETINNSLHF;1.0000;0.0000;0.9772;7.4210;5099.6774;9.6851
FETISNSLHF;1.0000;0.0000;0.9593;7.1470;3719.8606;9.4744
FETITDSLHM;1.0000;0.0000;1.0057;7.7212;7204.9251;9.9158
FETITNSLHI;1.0000;0.0000;0.9610;7.2356;4119.7006;9.5426
FETITNSLHM;2.0000;9.9324;1.0081;8.0438;14773.0685;9.9324
FETNDGITEE;1.0000;0.0000;1.0115;8.3472;14813.1425;10.3970
FETVNNSLHF;2.0000;9.7723;0.9793;7.8355;11623.4686;9.7723
FETWVQDPLH;3.0000;20.1786;0.9902;8.4240;28030.4413;10.0893
FEVLLNNADS;1.0000;0.0000;1.0327;7.2561;4217.8489;9.5583
FFAGQWGVYA;1.0000;0.0000;0.9711;6.8751;2720.3332;9.2655
FFAGQWNIYA;1.0000;0.0000;0.9796;7.1717;3827.4696;9.4935
FFAGQWNVYA;1.0000;0.0000;0.9839;7.2853;4361.8909;9.5807
FFAGQWSVYA;1.0000;0.0000;0.9638;7.0112;3181.6965;9.3701
FFAGWFHFHK;1.0000;0.0000;0.9475;7.0428;3299.5617;9.3944
FFAGWFHYHK;11.0000;96.6241;0.9750;8.4329;54225.9308;9.6624
FFAGWWHYHK;1.0000;0.0000;0.9865;7.6240;6442.0332;9.8411
FFALNWSEYS;2.0000;9.6757;1.0098;7.7099;10057.4952;9.6757
FFDASVMAEL;1.0000;0.0000;1.0264;7.2945;4408.4061;9.5878
FFEGQWGIYA;1.0000;0.0000;1.0004;7.3391;4640.7435;9.6221
FFEKKGIEAE;1.0000;0.0000;1.0850;8.3768;15327.3031;10.4197
FFGGNWGEYS;1.0000;0.0000;1.0018;7.3534;4717.8827;9.6331
FFGIRTEGQF;1.0000;0.0000;0.9758;7.3289;4586.5293;9.6142
FFGKPVEGPF;2.0000;9.8361;0.9951;7.9186;12789.3218;9.8361
FFGTKVEGPF;3.0000;19.4701;0.9854;7.9632;16488.7096;9.7350
FFGTSQGSGT;1.0000;0.0000;0.9161;6.4882;1742.4887;8.9681
FFGTTQGAGT;1.0000;0.0000;0.9252;6.4348;1638.4839;8.9270
FFHGARFSNF;1.0000;0.0000;0.9385;6.9063;2819.6450;9.2894
FFHGARFSNY;5.0000;38.2299;0.9669;7.9540;21063.1113;9.5575
FFHLWRASGI;1.0000;0.0000;0.9548;6.6540;2108.9027;9.0955
FFIRDFDEEK;1.0000;0.0000;0.9966;8.6329;20583.3503;10.6166
FFIRDYDPEA;5.0000;41.0998;0.9972;8.8874;61694.9996;10.2749
FFIRDYDPEE;1.0000;0.0000;0.9766;8.7659;23988.7946;10.7188
FFIRDYDPEL;1.0000;0.0000;1.0272;8.1134;11316.9834;10.2172
FFIRDYDPEQ;4.0000;31.7416;0.9592;9.1881;78007.6441;10.5805
FFIRDYDPIQ;1.0000;0.0000;0.9454;8.1512;11820.7004;10.2463
FFIRDYNPEE;1.0000;0.0000;0.9780;8.7875;24593.4618;10.7354
FFIRDYNPEQ;47.0000;487.4697;0.9606;10.2798;939693.5975;10.5972
FFIRDYNPQQ;1.0000;0.0000;0.9431;8.4278;16253.8839;10.4589
FFIRDYSPEQ;2.0000;10.3865;0.9654;8.6347;29167.7133;10.3865
FFIVGAGAHA;1.0000;0.0000;0.9029;5.9914;983.4928;8.5863
FFKGNWSLYS;1.0000;0.0000;1.0085;7.4056;5010.2184;9.6732
FFLARIVATA;2.0000;8.8926;0.9455;6.6910;3112.2201;8.8926
FFLARVVALS;1.0000;0.0000;0.9574;6.3430;1474.2046;8.8565
FFLGAHFVWA;47.0000;405.2419;0.9315;7.9541;64587.7935;8.8096
FFLGTPVYGL;1.0000;0.0000;0.9740;6.5356;1840.1717;9.0045
FFLNKQLMID;1.0000;0.0000;1.0703;7.7715;7634.7005;9.9545
FFLRDYDPEQ;1.0000;0.0000;1.0344;8.3684;15178.6583;10.4132
FFLVGAFAHL;2.0000;8.4662;0.9173;6.1362;1643.1327;8.4662
FFNGNWSVYA;1.0000;0.0000;0.9720;7.4394;5208.8464;9.6992
FFNLEWSKYS;1.0000;0.0000;1.0326;7.9803;9709.5208;10.1149
FFNLWLAEGI;2.0000;9.1412;1.0007;7.0144;4516.1116;9.1412
FFNQDFVAQL;1.0000;0.0000;0.9818;7.2758;4314.6517;9.5735
FFNQDLLAQL;1.0000;0.0000;1.0142;6.7302;2302.1724;9.1541
FFPIWRASGI;2.0000;9.3587;0.9444;7.2974;6255.7643;9.3587
FFQIWRAAGV;1.0000;0.0000;0.9635;7.0129;3187.9710;9.3714
FFQIWRAEGI;1.0000;0.0000;0.9881;7.4769;5438.5086;9.7280
FFQIWRASGI;42.0000;385.0258;0.9490;8.6615;137855.6673;9.3909
FFQLWRAEGI;1.0000;0.0000;1.0168;7.2592;4232.8806;9.5607
FFQLWRASGI;28.0000;249.0360;0.9719;8.2677;71530.2229;9.2236
FFQLWRGSGI;1.0000;0.0000;0.9716;6.8233;2562.8242;9.2257
FFQMWRASGI;2.0000;9.7807;0.9978;7.8464;11770.1058;9.7807
FFQVIGNIHD;1.0000;0.0000;0.9320;7.3330;4608.3423;9.6174
FFRYVNSRVW;1.0000;0.0000;0.9443;8.2518;13272.7667;10.3237
FFSANWWAFS;1.0000;0.0000;0.9377;6.9295;2895.8959;9.3073
FFSGHWGEYS;1.0000;0.0000;0.9736;7.3076;4475.7526;9.5979
FFSGNWAAYS;2.0000;9.2917;0.9603;7.2103;5658.4563;9.2917
FFSGNWSVYA;3.0000;18.9771;0.9549;7.6425;11398.4760;9.4886
FFSGQWGEYS;1.0000;0.0000;0.9880;7.4742;5421.7689;9.7259
FFSGQWNLYA;2.0000;9.4329;0.9953;7.3939;6990.7205;9.4329
FFSGQWSIYA;1.0000;0.0000;0.9493;7.0365;3275.8174;9.3896
FFSGQWSVYA;1.0000;0.0000;0.9531;7.1501;3733.2127;9.4768
FFSGQWSVYS;2.0000;9.5835;0.9390;7.5899;8760.6578;9.5835
FFSGVIPFFT;3.0000;18.3464;0.8979;7.2322;7107.2747;9.1732
FFSKSLAKGP;1.0000;0.0000;1.0039;7.0602;3366.3305;9.4078
FFSLNWGAYA;1.0000;0.0000;0.9784;6.6953;2211.5393;9.1273
FFSLNWGAYS;1.0000;0.0000;0.9740;6.8341;2594.8882;9.2340
FFSLNWLAFS;1.0000;0.0000;0.9510;6.4076;1587.9027;8.9061
FFSLNWSEYS;2.0000;9.7824;0.9968;7.8487;11800.8640;9.7824
FFTFHWSEYS;1.0000;0.0000;0.9395;7.6656;6758.7023;9.8731
FFTFNWAAYS;3.0000;18.9246;0.9535;7.6083;10958.4679;9.4623
FFTFNWTEYS;1.0000;0.0000;0.9468;7.9329;9193.4226;10.0785
FFTGNWAAYA;5.0000;37.0025;0.9708;7.5548;13301.7942;9.2506
FFTGNWGAYA;1.0000;0.0000;0.9705;6.8586;2668.8705;9.2528
FFTGNWGLYA;1.0000;0.0000;0.9830;6.7835;2447.8129;9.1950
FFTGNWGVYA;11.0000;94.4961;0.9678;8.1561;39425.5533;9.4496
FFTGNWGVYT;1.0000;0.0000;0.9565;7.3389;4639.8642;9.6220
FFTGNWSDYS;1.0000;0.0000;0.9508;7.5247;5746.6786;9.7648
FFTGNWSIYA;1.0000;0.0000;0.9530;7.1372;3678.3976;9.4669
FFTGNWSNYA;1.0000;0.0000;0.9704;7.4075;5021.1613;9.6747
FFTGNWSVYA;3.0000;19.1084;0.9562;7.7279;12576.0135;9.5542
FFTGNWTVYA;2.0000;9.6198;0.9570;7.6372;9250.1322;9.6198
FFTGQWAVYA;1.0000;0.0000;0.9664;7.0966;3510.3867;9.4357
FFTGQWNLYA;2.0000;9.4985;0.9986;7.4793;7712.9079;9.4985
FFTLDWAAYS;1.0000;0.0000;0.9757;6.8951;2783.6607;9.2809
FFTLDWAQYS;1.0000;0.0000;0.9863;7.2927;4399.6035;9.5865
FFTLDWSEYS;2.0000;9.8314;0.9949;7.9125;12699.8553;9.8314
FFTLDWSKYS;1.0000;0.0000;0.9941;7.6055;6306.3527;9.8268
FFTLNWAEYG;1.0000;0.0000;1.0222;7.3581;4743.7238;9.6367
FFTLNWAEYS;3.0000;19.4827;1.0119;7.9713;16644.7510;9.7413
FFTLNWAKYA;2.0000;9.6300;1.0218;7.6504;9392.2914;9.6300
FFTLNWGAYA;1.0000;0.0000;0.9833;6.7807;2440.0059;9.1929
FFTLNWGEYS;3.0000;19.4869;1.0113;7.9741;16698.0069;9.7435
FFTLNWGQFT;1.0000;0.0000;0.9616;7.0538;3341.5677;9.4028
FFTLNWGQYA;3.0000;18.9970;0.9986;7.6554;11569.3619;9.4985
FFTLNWGVYS;2.0000;9.4965;0.9747;7.4767;7689.5770;9.4965
FFTLNWKQYS;1.0000;0.0000;1.0091;7.8858;8708.8888;10.0423
FFTLNWNEYS;2.0000;10.0587;1.0115;8.2081;17849.4992;10.0587
FFTLNWSAYA;1.0000;0.0000;0.9784;6.9168;2853.8263;9.2975
FFTLNWSAYS;1.0000;0.0000;0.9705;7.0556;3348.5094;9.4042
FFTLNWSEYS;16.0000;147.7209;0.9974;8.8372;104159.7677;9.8481
FFTLNWSKYA;37.0000;350.5226;1.0110;9.0564;203876.5442;9.7367
FFTLNWSKYS;2.0000;9.8435;0.9966;7.9281;12930.6245;9.8435
FFTLNWWAFT;1.0000;0.0000;0.9591;7.0252;3233.1517;9.3808
FFTLQWGEYS;1.0000;0.0000;1.0095;7.4817;5468.9076;9.7317
FFTLQWSEYS;1.0000;0.0000;0.9956;7.6178;6396.4238;9.8363
FFVGITCIIS;1.0000;0.0000;0.9986;7.7113;7123.8690;9.9082
FFVRDYDHEA;1.0000;0.0000;0.9882;8.1773;12181.2825;10.2664
FFVRDYDPEA;3.0000;20.7244;0.9925;8.7791;42185.6026;10.3622
FFVRDYDPEL;5.0000;41.2179;1.0252;8.9259;64485.7459;10.3045
FFVRDYDPEQ;3.0000;21.3356;0.9462;9.1767;66674.7609;10.6678
FFVRDYDPEV;1.0000;0.0000;0.9447;8.5581;18884.2851;10.5591
FFVRDYDPKA;1.0000;0.0000;0.9917;8.2960;13965.3714;10.3576
FFVRDYDPKQ;1.0000;0.0000;0.9455;8.6936;22072.4072;10.6632
FFVRDYDPVA;1.0000;0.0000;0.9643;7.9806;9713.4181;10.1152
FFWEYQSNLA;2.0000;9.8746;1.0272;7.9686;13547.6223;9.8746
FFWKMQSDVW;1.0000;0.0000;0.9666;8.5046;17756.5388;10.5180
FFWLGGMHFH;1.0000;0.0000;0.9805;6.9095;2829.9201;9.2919
FFWVNNTVAW;1.0000;0.0000;0.9392;7.6618;6729.1247;9.8702
FGADTVTVGS;1.0000;0.0000;0.9274;6.7132;2257.6345;9.1410
FGAFVIASTA;1.0000;0.0000;0.9012;6.1207;1141.3157;8.6856
FGAFVIASTS;2.0000;8.7924;0.8981;6.5606;2678.3047;8.7924
FGAGIGAFFS;1.0000;0.0000;0.8876;5.7852;775.6291;8.4278
FGAHFGQLAI;1.0000;0.0000;0.9267;6.0578;1061.6017;8.6373
FGALGLLVLS;1.0000;0.0000;0.9089;5.3170;452.4054;8.0679
FGAQGEAVWG;1.0000;0.0000;0.9877;6.8281;2576.7744;9.2293
FGAVRKPGHF;1.0000;0.0000;0.9864;7.2621;4246.9990;9.5629
FGEAAIEAFT;1.0000;0.0000;0.9851;6.8807;2737.6725;9.2697
FGEGAVNAFT;1.0000;0.0000;0.9703;6.8324;2589.6638;9.2326
FGEPAVEAFT;1.0000;0.0000;0.9993;7.3499;4699.1234;9.6304
FGEPQNSILI;1.0000;0.0000;0.9962;7.3122;4499.4542;9.6015
FGESAIKAFS;1.0000;0.0000;0.9747;6.9281;2891.4704;9.3062
FGESALKAFS;2.0000;9.1389;0.9901;7.0115;4500.9581;9.1389
FGFAFPCDGP;1.0000;0.0000;1.0585;7.9092;8946.2925;10.0603
FGFSFPCDGP;2.0000;10.1670;1.0478;8.3491;20994.0904;10.1670
FGFSSIAWTG;4.0000;26.6500;0.9094;6.9800;6138.7536;8.8833
FGFSSLAWTG;1.0000;0.0000;0.9224;6.1603;1194.4725;8.7160
FGFSSVAWSG;1.0000;0.0000;0.9118;6.4061;1585.2104;8.9050
FGFTFPCDGP;1.0000;0.0000;1.0494;8.1334;11581.4589;10.2326
FGFTNIAWTG;1.0000;0.0000;0.9356;6.7374;2321.3061;9.1596
FGFYIHNDTM;2.0000;10.0522;0.9825;8.1997;17677.6675;10.0522
FGGDIVSVGE;1.0000;0.0000;0.9627;6.9876;3096.1616;9.3519
FGGDIVSVGN;1.0000;0.0000;0.9419;6.8230;2561.7405;9.2254
FGGDVIAVNN;1.0000;0.0000;0.9627;7.0942;3500.7722;9.4339
FGGDVIEVGG;1.0000;0.0000;0.9695;6.8515;2647.2013;9.2473
FGGDVISVGN;1.0000;0.0000;0.9419;6.8230;2561.7405;9.2254
FGGDVVAIGN;1.0000;0.0000;0.9488;6.6841;2183.2886;9.1187
FGGDVVAVGG;4.0000;26.6722;0.9356;6.9896;6206.9974;8.8907
FGGDVVAVNG;1.0000;0.0000;0.9550;6.7977;2488.1365;9.2059
FGGDVVEVGG;1.0000;0.0000;0.9758;6.9650;3016.8244;9.3346
FGGETIAVAG;1.0000;0.0000;0.9488;6.4256;1621.1881;8.9200
FGGEVVAVAN;1.0000;0.0000;0.9791;6.9811;3073.1701;9.3469
FGGEVVEVGG;1.0000;0.0000;0.9998;7.1512;3738.0900;9.4777
FGGEVVSVGN;1.0000;0.0000;0.9702;7.1227;3617.4115;9.4558
FGGGIVAVGG;1.0000;0.0000;0.9047;5.8855;870.5958;8.5049
FGGGVLAVGG;2.0000;8.3376;0.9086;5.9689;1355.1984;8.3376
FGGHMWRNNV;1.0000;0.0000;1.0142;8.0428;10433.5024;10.1630
FGGHVYRSRF;1.0000;0.0000;0.9781;7.4477;5258.9677;9.7056
FGGIVTTWAF;1.0000;0.0000;0.9196;6.5806;1937.9828;9.0391
FGGMLGAGHD;1.0000;0.0000;0.9827;6.4249;1619.9118;8.9194
FGGNWGEYSD;1.0000;0.0000;1.0186;7.6054;6305.5675;9.8268
FGGPGVTAPG;1.0000;0.0000;0.9391;6.4198;1610.4318;8.9155
FGGWFHYHKA;1.0000;0.0000;0.9868;7.2550;4212.5970;9.5575
FGGWLHLQPK;3.0000;18.7226;1.0228;7.4769;9420.1610;9.3613
FGHIAIIFLW;2.0000;8.8345;0.9216;6.6154;2852.7041;8.8345
FGHLAIIALW;1.0000;0.0000;0.9308;5.9574;945.6509;8.5601
FGHLAIIFLW;18.0000;147.3416;0.9318;7.3519;19982.7630;8.6672
FGHLAIIGLW;3.0000;17.1244;0.9307;6.4373;2846.0318;8.5622
FGHLAIVFIW;1.0000;0.0000;0.9288;6.4279;1625.5103;8.9217
FGHLAVIFIW;5.0000;35.6869;0.9288;7.1269;8127.5538;8.9217
FGHLAVIFLW;2.0000;8.7544;0.9406;6.5112;2530.3229;8.7544
FGHLAVIGLW;1.0000;0.0000;0.9401;6.0737;1081.1385;8.6495
FGHLAVVCVW;1.0000;0.0000;1.0617;7.8211;8083.2314;9.9926
FGHLAVVFIW;5.0000;36.0360;0.9357;7.2404;9262.3865;9.0090
FGHLAVVFVW;2.0000;9.0962;0.9421;6.9560;4222.2691;9.0962
FGHLAVVTIW;2.0000;9.0743;0.9398;6.9274;4085.5573;9.0743
FGHLAVVTLW;1.0000;0.0000;0.9546;6.4087;1589.9278;8.9070
FGHLIWATGF;11.0000;87.8976;0.9286;7.2976;14673.6446;8.7898
FGHLIYATGF;6.0000;44.3958;0.9431;7.1506;9150.5237;8.8792
FGHLVWAIGF;3.0000;17.6285;0.9314;6.7652;4151.4890;8.8143
FGHLVWATGF;70.0000;612.5146;0.9364;8.2148;106415.8728;8.8770
FGHRIRDILV;1.0000;0.0000;0.9861;7.2801;4336.0691;9.5768
FGHVAIIFLW;2.0000;8.9217;0.9288;6.7289;3251.0211;8.9217
FGIATAHDFE;61.0000;558.2530;0.9594;8.7108;175846.5960;9.3042
FGIATAHHFE;1.0000;0.0000;0.9440;6.7653;2397.1632;9.1811
FGIATSHDFE;1.0000;0.0000;0.9501;7.0644;3382.4241;9.4109
FGIGHNIKDI;1.0000;0.0000;0.9656;7.2568;4221.4148;9.5589
FGIGHNLKTI;1.0000;0.0000;0.9749;6.8721;2710.8509;9.2632
FGIGHNMKEI;3.0000;20.1836;1.0369;8.4273;28135.4629;10.0918
FGIGHRLQAI;1.0000;0.0000;0.9614;6.5471;1864.6593;9.0134
FGIGHRLSDI;1.0000;0.0000;0.9569;6.6796;2171.9761;9.1152
FGIGHRMQAI;1.0000;0.0000;0.9969;7.2719;4295.5465;9.5705
FGIGHRMSAI;1.0000;0.0000;0.9768;7.0132;3188.9313;9.3716
FGIGHSIGGA;1.0000;0.0000;0.8941;5.8830;868.0703;8.5029
FGIGHSIKDL;24.0000;211.1612;0.9680;8.1453;57518.7564;9.1809
FGIGHSIKEI;8.0000;66.4395;0.9698;8.0721;30523.3172;9.4914
FGIGHSIKEM;7.0000;59.2870;1.0199;8.5212;47886.6909;9.8812
FGIGHSIKNL;1.0000;0.0000;0.9707;6.7867;2457.0241;9.1975
FGIGHSIKYI;1.0000;0.0000;0.9583;7.0796;3442.0962;9.4226
FGIGHSIREI;3.0000;18.8513;0.9588;7.5606;10373.3701;9.4257
FGIGHSLKEI;1.0000;0.0000;0.9921;6.9513;2969.5997;9.3240
FGIGHSMEDI;2.0000;9.7426;0.9969;7.7970;11118.2793;9.7426
FGIGHSMKDL;18.0000;162.7024;1.0229;8.5275;77347.4135;9.5707
FGIGHSMKEI;9.0000;79.0493;1.0199;8.6304;61568.6027;9.8812
FGIGHSMREI;5.0000;39.2618;1.0085;8.2896;30998.7139;9.8155
FGIGHTFKEI;1.0000;0.0000;0.9721;7.2511;4193.6786;9.5545
FGIGHTLKEI;1.0000;0.0000;0.9964;7.0367;3276.3789;9.3897
FGINHDGIYE;1.0000;0.0000;0.9926;7.6082;6326.5044;9.8290
FGINNLSPWA;1.0000;0.0000;0.9808;6.9792;3066.4790;9.3455
FGIRTEGQFN;1.0000;0.0000;0.9929;7.6025;6284.5249;9.8245
FGISSLAWTG;1.0000;0.0000;0.9226;6.1635;1198.9994;8.7186
FGIYIHNDTL;1.0000;0.0000;0.9753;7.1771;3851.4023;9.4976
FGKAAVDAFT;3.0000;18.4186;0.9671;7.2791;7501.9748;9.2093
FGKGAVEAFT;1.0000;0.0000;0.9909;6.9910;3108.4320;9.3545
FGKPAIEAFS;1.0000;0.0000;0.9906;7.1450;3711.6506;9.4729
FGKPAIEAFT;3.0000;19.0772;0.9938;7.7076;12285.2660;9.5386
FGKPGHFDRA;1.0000;0.0000;0.9994;7.3972;4961.9613;9.6668
FGKPVEGPFN;2.0000;10.0464;1.0097;8.1921;17524.1024;10.0464
FGLAVAHDFE;2.0000;9.1614;0.9804;7.0407;4655.0857;9.1614
FGLEVLDGKV;1.0000;0.0000;1.0408;7.1246;3625.4108;9.4573
FGLGSLFWTG;1.0000;0.0000;0.9295;5.9491;936.6774;8.5537
FGLGSLGWTG;1.0000;0.0000;0.9270;5.8126;800.4339;8.4488
FGLGSLSWAG;1.0000;0.0000;0.9201;5.7244;723.1723;8.3810
FGLIASALCF;2.0000;9.2044;1.0176;7.0966;4964.5582;9.2044
FGLNSLSVWA;1.0000;0.0000;0.9607;6.3878;1552.2630;8.8909
FGLSSLAWCG;1.0000;0.0000;1.0424;7.0271;3240.2315;9.3823
FGLSSLAWSG;1.0000;0.0000;0.9230;5.8605;845.8214;8.4856
FGLSSLAWTG;1.0000;0.0000;0.9296;5.9459;933.2005;8.5512
FGLYETINNS;1.0000;0.0000;1.0161;7.5414;5858.2214;9.7776
FGLYIHNDSM;1.0000;0.0000;1.0237;7.5989;6258.8962;9.8218
FGLYIHNDTL;1.0000;0.0000;0.9984;6.9595;2997.6097;9.3303
FGLYIHNDTM;96.0000;939.3060;1.0251;9.6666;662926.2172;9.8874
FGLYIHNDVM;1.0000;0.0000;1.0268;7.7162;7163.6000;9.9119
FGLYVHNDTM;7.0000;59.8481;1.0275;8.6429;55087.7510;9.9747
FGMNAQAVWA;1.0000;0.0000;1.0155;7.3077;4475.9256;9.5980
FGMNNLSVWA;3.0000;19.3174;1.0245;7.8638;14706.9155;9.6587
FGMNNLSVWS;1.0000;0.0000;1.0135;7.5256;5752.0719;9.7654
FGMNSLAVWG;1.0000;0.0000;1.0071;6.9766;3057.3675;9.3435
FGMNSLSVWA;59.0000;547.9882;1.0018;8.8835;210977.5949;9.4481
FGMNSLSVWS;1.0000;0.0000;0.9935;7.2515;4195.7371;9.5548
FGNPEKQILI;4.0000;29.8019;1.0360;8.3469;29616.5068;9.9340
FGNPEKQILV;1.0000;0.0000;1.0385;7.8584;8437.9487;10.0212
FGNSQGAGTA;1.0000;0.0000;0.9433;6.3987;1571.8607;8.8993
FGPNGGLGAF;1.0000;0.0000;0.9407;6.0608;1065.2083;8.6396
FGPVNISYSG;1.0000;0.0000;0.9527;7.1554;3756.3629;9.4809
FGQAALKAFS;1.0000;0.0000;0.9675;6.3917;1559.2639;8.8940
FGQAALKAFT;1.0000;0.0000;0.9735;6.4771;1720.3462;8.9596
FGQAAVEAFT;1.0000;0.0000;0.9687;6.8143;2536.3739;9.2188
FGQEILNDPS;1.0000;0.0000;1.0129;7.5609;5990.9279;9.7926
FGQEILNGDM;2.0000;9.9140;1.0632;8.0198;14370.9254;9.9140
FGQEILNGDV;2.0000;9.6114;1.0148;7.6262;9134.2465;9.6114
FGQGAIDAFT;4.0000;26.9716;0.9379;7.1194;7207.7195;8.9905
FGQGITDALT;2.0000;8.9981;0.9538;6.8282;3644.9117;8.9981
FGQGLTPFFT;1.0000;0.0000;0.9453;6.6277;2046.0180;9.0753
FGQIAVILIW;1.0000;0.0000;0.9460;6.5977;1976.5484;9.0523
FGQLAIIEIW;1.0000;0.0000;0.9841;6.9191;2861.3991;9.2993
FGQLAIIFIW;13.0000;107.5498;0.9389;7.5949;22461.8280;8.9625
FGQLAIIFLW;64.0000;554.0954;0.9503;8.0694;86067.2527;8.7952
FGQLAIIFTW;1.0000;0.0000;0.9433;6.5626;1898.1359;9.0252
FGQLAIIFVW;1.0000;0.0000;0.9459;6.5944;1969.0860;9.0497
FGQLAIILIW;4.0000;26.3931;0.9505;6.8686;5399.5887;8.7977
FGQLAVIFIW;5.0000;36.1990;0.9459;7.2934;9845.4320;9.0497
FGQLAVIFLW;5.0000;35.5297;0.9590;7.0757;7662.8615;8.8824
FGQLGIIFIW;5.0000;35.8585;0.9386;7.1827;8666.8058;8.9646
FGQLGIILIW;1.0000;0.0000;0.9503;6.2693;1354.2157;8.7998
FGQLGVIFIW;2.0000;9.0519;0.9456;6.8982;3950.7729;9.0519
FGQLGVILIW;1.0000;0.0000;0.9589;6.3828;1543.3021;8.8871
FGQLSIIFIW;1.0000;0.0000;0.9340;6.6198;2027.3355;9.0692
FGQLSIIFLW;46.0000;400.5849;0.9492;8.0648;72583.8110;8.9019
FGQLSLIFIW;1.0000;0.0000;0.9492;6.4021;1577.9083;8.9019
FGQLSLIFLW;1.0000;0.0000;0.9578;6.1844;1228.1117;8.7346
FGQLSVIFLW;2.0000;8.9891;0.9571;6.8166;3596.4573;8.9891
FGQLSVILLW;1.0000;0.0000;0.9673;6.3012;1404.8946;8.8244
FGQLTVIFLW;1.0000;0.0000;0.9620;6.6010;1983.9973;9.0548
FGQPAIEAFT;4.0000;28.2148;0.9715;7.6586;13408.5729;9.4049
FGQPALKAFS;2.0000;9.1674;0.9855;7.0485;4697.0159;9.1674
FGQPAVEAFA;1.0000;0.0000;0.9813;6.9458;2950.9741;9.3198
FGQPAVEAFS;1.0000;0.0000;0.9736;7.0847;3462.4968;9.4266
FGQPAVEAFT;56.0000;522.0706;0.9763;8.9183;213930.9610;9.4922
FGQPAVEAYT;3.0000;19.5204;1.0050;7.9959;17122.4103;9.7602
FGQPAVKAFT;2.0000;9.4876;0.9755;7.4651;7587.9609;9.4876
FGQPEKQILF;3.0000;19.8394;1.0342;8.2034;21742.5028;9.9197
FGQRAIEAFS;1.0000;0.0000;0.9842;7.1014;3529.7902;9.4394
FGQSAIKAFT;1.0000;0.0000;0.9555;6.8337;2593.4847;9.2336
FGRPEDQLLI;1.0000;0.0000;1.0505;7.4201;5094.1964;9.6843
FGRPQDMFSD;3.0000;20.5205;0.9964;8.6465;36211.5026;10.2603
FGSADGAGTA;1.0000;0.0000;0.9169;5.9795;970.0750;8.5771
FGSAEGSGTA;1.0000;0.0000;0.9403;6.3046;1410.3576;8.8269
FGSATGLVAK;2.0000;8.8526;0.9571;6.6390;2931.3374;8.8526
FGSGITEAMT;1.0000;0.0000;0.9918;7.1795;3861.9118;9.4994
FGSHTNDLEE;2.0000;9.8977;1.0273;7.9987;14025.9095;9.8977
FGSLLLPIGP;1.0000;0.0000;0.9486;5.9900;981.8842;8.5852
FGSLSIIVAH;5.0000;34.9696;0.9093;6.8935;6212.9188;8.7424
FGSLSIIVSH;1.0000;0.0000;0.9058;6.3334;1457.9730;8.8491
FGSLSIVVAH;2.0000;8.8296;0.9167;6.6091;2832.1657;8.8296
FGSLTIIVAH;1.0000;0.0000;0.9142;6.2799;1370.9503;8.8080
FGSNNLAVWA;2.0000;9.1593;0.9763;7.0380;4640.4570;9.1593
FGSQQLAVWA;1.0000;0.0000;0.9725;6.7064;2239.9852;9.1358
FGSSDGAGTA;1.0000;0.0000;0.9168;6.1184;1138.2284;8.6838
FGSTVGAGKA;1.0000;0.0000;0.9479;6.4159;1603.1433;8.9125
FGTAEGAGTA;5.0000;35.1434;0.9466;6.9501;6630.8873;8.7859
FGTAQGAGTA;8.0000;60.5333;0.9238;6.9743;8625.0254;8.6476
FGTAQGSGQA;1.0000;0.0000;0.9415;6.3834;1544.4408;8.8876
FGTAQGSGTA;1.0000;0.0000;0.9231;6.2101;1265.0105;8.7543
FGTASGAGTA;1.0000;0.0000;0.8988;5.8125;800.3805;8.4487
FGTGEGSGTA;1.0000;0.0000;0.9456;6.3927;1561.0356;8.8947
FGTKVEGPFN;3.0000;19.8906;1.0012;8.2367;22593.0538;9.9453
FGTNEGAGTA;2.0000;9.1032;0.9716;6.9650;4266.4989;9.1032
FGTNNLSVWA;3.0000;18.6633;0.9745;7.4383;9010.9838;9.3317
FGTNNLSVWS;1.0000;0.0000;0.9654;7.1001;3524.3165;9.4384
FGTNSLSVWA;4.0000;27.3631;0.9518;7.2892;8763.8497;9.1210
FGTPEKQILF;1.0000;0.0000;1.0189;7.5529;5936.2370;9.7865
FGTPEKQILI;81.0000;783.1189;1.0188;9.4647;482657.4830;9.7890
FGTPEKQILV;4.0000;29.6287;1.0221;8.2718;27162.9576;9.8762
FGTPQGAGTA;1.0000;0.0000;0.9416;6.4270;1623.8375;8.9210
FGTSAGAGTA;1.0000;0.0000;0.8988;5.8125;800.3805;8.4487
FGTSAVEAFT;1.0000;0.0000;0.9453;6.7798;2437.5874;9.1922
FGTSDGAGEA;1.0000;0.0000;0.9637;6.5570;1885.9671;9.0209
FGTSEGAGTA;8.0000;62.2480;0.9459;7.2930;12448.4600;8.8926
FGTSEGSGQA;1.0000;0.0000;0.9611;6.7022;2229.0848;9.1325
FGTSEGSGTA;1.0000;0.0000;0.9432;6.5288;1825.7844;8.9993
FGTSQGAGTA;27.0000;227.6126;0.9231;7.6415;34155.3046;8.7543
FGTSQGSGTA;8.0000;62.0274;0.9206;7.2520;11874.3088;8.8611
FGTSSLAWTG;1.0000;0.0000;0.9279;6.2452;1317.1786;8.7813
FGTSSNSGKA;1.0000;0.0000;0.9569;6.8475;2635.2117;9.2443
FGTSTGAGTA;1.0000;0.0000;0.9048;6.0367;1036.1365;8.6211
FGTTEGAGTA;1.0000;0.0000;0.9512;6.4753;1716.8080;8.9582
FGTTEGSGTA;1.0000;0.0000;0.9479;6.6142;2014.4001;9.0649
FGTTQGAGTA;8.0000;61.7398;0.9284;7.1986;11165.5616;8.8200
FGTVVNNTVS;1.0000;0.0000;0.9228;7.4011;4983.9668;9.6697
FGVFAIFGGH;1.0000;0.0000;0.9013;6.1335;1158.2715;8.6955
FGVGPAVDFS;1.0000;0.0000;0.9357;6.7598;2381.9755;9.1768
FGVIAIIGGH;1.0000;0.0000;0.9016;6.1401;1167.0674;8.7005
FGVNALSPWA;1.0000;0.0000;0.9693;6.6798;2172.5161;9.1154
FGVNHNGIFE;1.0000;0.0000;0.9719;7.3947;4947.4345;9.6648
FGVNSLSVWA;1.0000;0.0000;0.9542;6.7191;2272.8577;9.1455
FGVPQKQIII;1.0000;0.0000;0.9593;7.6259;6456.6006;9.8426
FGVSPLAWTG;1.0000;0.0000;0.9490;6.4940;1754.0035;8.9725
FGVSSLAFAG;1.0000;0.0000;0.9036;5.8204;807.7051;8.4548
FGVSSLARAG;1.0000;0.0000;0.9400;6.1671;1203.9163;8.7213
FGVSSLARTG;1.0000;0.0000;0.9449;6.3913;1558.5351;8.8936
FGVSSLAWAG;13.0000;103.6014;0.9257;7.1668;13721.6217;8.6335
FGVSSLAWSG;3.0000;17.4803;0.9252;6.6688;3715.4143;8.7402
FGVSSLAWTG;61.0000;528.3485;0.9307;8.0624;83351.2513;8.8058
FGYAFACDGP;1.0000;0.0000;1.0835;7.9022;8874.1926;10.0549
FGYAFPCDGP;7.0000;61.9699;1.0905;9.1030;93561.9303;10.3283
FGYGFACDGP;2.0000;10.0570;1.0832;8.2060;17805.1724;10.0570
FGYGFPCDGP;1.0000;0.0000;1.0900;8.2607;13408.7553;10.3305
FGYSFPCDGP;81.0000;834.8036;1.0761;10.3052;1270311.1824;10.4350
FHATGLYMHN;1.0000;0.0000;1.0220;7.3815;4872.9615;9.6547
FHFFWEYQSN;2.0000;10.2170;0.9541;8.4140;22624.8851;10.2170
FHFFWKMQSD;1.0000;0.0000;0.9715;8.2471;13201.2307;10.3200
FHFHKSAPKL;1.0000;0.0000;1.0036;7.3807;4868.4425;9.6541
FHFSWKMQSD;104.0000;1062.9284;0.9715;10.2637;1372208.1833;10.3197
FHGAKFSNYE;7.0000;59.7597;1.0160;8.6237;53885.3134;9.9600
FHGAKFSNYI;1.0000;0.0000;0.9779;7.3438;4665.9319;9.6257
FHGARFSNFS;2.0000;9.2891;0.9385;7.2069;5636.3337;9.2891
FHGARFSNHE;1.0000;0.0000;0.9801;7.4362;5189.6943;9.6967
FHGARFSNYE;78.0000;761.8572;1.0048;9.5853;544156.5504;9.8942
FHGARFSNYS;5.0000;38.2285;0.9669;7.9535;21052.0680;9.5571
FHGARFSNYT;3.0000;19.2455;0.9682;7.8171;13936.1308;9.6228
FHGARFSNYV;3.0000;19.2945;0.9698;7.8489;14457.0469;9.6473
FHGAYFSNYL;2.0000;9.3942;0.9931;7.3437;6597.7585;9.3942
FHGAYFSNYS;4.0000;28.6761;0.9671;7.8586;16881.0584;9.5587
FHGGLDPVTG;1.0000;0.0000;0.9564;6.6085;2001.1726;9.0605
FHGIQITSGL;9.0000;71.3512;0.9290;7.3784;14567.7144;8.9189
FHIAWQGNFE;6.0000;48.6990;0.9804;8.2704;33212.6874;9.7398
FHIGALIGFT;1.0000;0.0000;0.9080;6.0271;1024.6583;8.6136
FHIGWNGNYE;1.0000;0.0000;1.0052;7.8590;8443.8579;10.0217
FHIGWSGNFE;1.0000;0.0000;0.9643;7.2362;4122.5586;9.5430
FHKSAPKLEW;1.0000;0.0000;1.0558;7.9595;9479.9243;10.0990
FHLQPKWKPS;1.0000;0.0000;1.0197;8.1354;11607.6924;10.2342
FHLWRACGIT;1.0000;0.0000;1.0803;7.9055;8908.8549;10.0575
FHLWRASGIT;1.0000;0.0000;0.9591;6.7390;2325.5463;9.1608
FHLWRAVGFT;1.0000;0.0000;0.9654;6.8529;2651.6477;9.2484
FHMHISWSSS;1.0000;0.0000;0.9291;7.3984;4968.6195;9.6677
FHMHSSTSFT;2.0000;9.6174;0.9191;7.6340;9216.7749;9.6174
FHMWRAWGIT;1.0000;0.0000;0.9963;7.6967;7004.5508;9.8969
FHPETKSLWL;1.0000;0.0000;1.0373;7.5372;5829.5872;9.7744
FHPQSEALWL;1.0000;0.0000;1.0193;7.1391;3686.1828;9.4684
FHPQSQSLWL;3.0000;18.8737;0.9883;7.5752;10548.5036;9.4368
FHPQTEALWL;2.0000;9.5340;1.0232;7.5255;8133.9797;9.5340
FHPQTESLWL;9.0000;77.1257;1.0145;8.3175;42947.6671;9.6407
FHPQTQAMWL;1.0000;0.0000;1.0213;7.7694;7616.5916;9.9529
FHPQTQSLWL;73.0000;684.1773;0.9912;9.0468;283197.0178;9.5025
FHPQTQSMWL;1.0000;0.0000;1.0020;7.9083;8936.8535;10.0596
FHPQTQSPWL;1.0000;0.0000;0.9666;7.6143;6370.7031;9.8336
FHSFGLYIHN;93.0000;856.1816;0.9577;8.8967;268940.6337;9.3063
FHSFGLYVHN;5.0000;37.5743;0.9627;7.7407;16478.0764;9.3936
FHTLALVHND;1.0000;0.0000;0.9765;6.8132;2533.1640;9.2179
FHTLALYLHN;1.0000;0.0000;0.9948;6.5788;1933.9152;9.0377
FHTLGIYVHN;3.0000;18.9235;0.9650;7.6076;10949.5619;9.4617
FHTLGLYIHN;4.0000;27.6215;0.9817;7.4013;9970.7688;9.2072
FHTLGLYVHN;85.0000;780.7314;0.9885;8.8422;241463.0257;9.2944
FHTLGPYVHN;1.0000;0.0000;0.9772;7.3436;4665.0172;9.6256
FHTLGVYIHN;1.0000;0.0000;0.9650;7.1305;3649.8538;9.4617
FHVAWQGNFA;1.0000;0.0000;0.9575;7.0283;3244.7953;9.3832
FHVAWQGNFE;87.0000;845.1264;0.9821;9.5453;548826.4885;9.8271
FHVAWQGNFQ;1.0000;0.0000;0.9601;7.4259;5128.4313;9.6888
FHVAWQGNSE;1.0000;0.0000;0.9822;7.6053;6305.0428;9.8267
FHVLGLYIHN;1.0000;0.0000;0.9843;6.8311;2585.8658;9.2317
FHVRPIAHAI;1.0000;0.0000;0.9392;7.0620;3373.0991;9.4091
FHVWRAWGIT;1.0000;0.0000;0.9525;7.3030;4452.1345;9.5944
FHVWRGWGIT;1.0000;0.0000;0.9520;7.3058;4466.3794;9.5965
FHWKELTLWQ;1.0000;0.0000;1.0572;7.8119;7998.3266;9.9855
FHWKHLALWQ;2.0000;9.5469;1.0248;7.5423;8292.8303;9.5469
FHWKHLGIWQ;3.0000;19.4327;0.9968;7.9388;16033.3829;9.7164
FHWKVLSLWQ;1.0000;0.0000;1.0176;7.4052;5007.6273;9.6729
FHWSEYSDFL;1.0000;0.0000;0.9952;7.6182;6399.8661;9.8367
FHYHKAAPEL;1.0000;0.0000;1.0456;7.5965;6241.8687;9.8200
FHYHKAAPKL;92.0000;893.1997;1.0448;9.5543;570311.2737;9.8154
FHYHKAAPKM;1.0000;0.0000;1.0535;8.3154;14280.4849;10.3725
FHYHKRAPKL;7.0000;61.1335;1.0578;8.9216;75930.6305;10.1889
FHYHVKAPKL;1.0000;0.0000;1.0345;7.8467;8324.9507;10.0122
FHYSWKMQSD;1.0000;0.0000;0.9774;8.5954;19712.6358;10.5877
FIAGRSIWLP;1.0000;0.0000;0.9671;6.7820;2443.7081;9.1939
FIAKDYTTMA;1.0000;0.0000;1.0236;7.9084;8938.2345;10.0597
FIAKDYTTQA;7.0000;59.1953;0.9913;8.5014;46803.4048;9.8659
FIAKDYVTQA;1.0000;0.0000;0.9926;7.6881;6936.1228;9.8904
FIAQDFTSQA;1.0000;0.0000;0.9430;7.0483;3320.3540;9.3986
FIAQDFTTQA;49.0000;454.2820;0.9446;8.8239;179505.0669;9.4642
FIAQDHTTMA;3.0000;19.4571;0.9775;7.9547;16328.4434;9.7285
FIAQDHTTQA;1.0000;0.0000;0.9460;7.2254;4071.4694;9.5347
FIAQDYTTQA;2.0000;9.7322;0.9699;7.7834;10946.3330;9.7322
FIARDYTTQS;2.0000;9.9069;0.9607;8.0107;14219.6941;9.9069
FIATDYPTQL;1.0000;0.0000;0.9862;7.3654;4783.7055;9.6423
FIATLALFAG;1.0000;0.0000;0.9039;5.5756;609.2912;8.2666
FICGAAAHAG;1.0000;0.0000;1.0103;6.9015;2804.0327;9.2857
FIDILVAWLL;1.0000;0.0000;0.9668;6.2958;1396.2349;8.8202
FIDNPLGVQP;1.0000;0.0000;0.9882;7.4564;5312.1641;9.7123
FIFAGHMYRT;5.0000;39.2308;0.9985;8.2795;30640.1625;9.8077
FIFLIAGHMY;10.0000;83.8230;0.9909;7.9378;29238.2432;9.3137
FIFLVAGHMY;20.0000;178.6176;0.9976;8.3524;66641.4310;9.4009
FIFNRDLLAQ;1.0000;0.0000;1.0117;7.0363;3274.7587;9.3893
FIFTFAPFVI;1.0000;0.0000;0.8984;6.7560;2371.7286;9.1740
FIGGFHPQTQ;2.0000;9.4464;0.9402;7.4115;7133.9642;9.4464
FIGGLNPATG;1.0000;0.0000;0.9477;6.2855;1379.7815;8.8123
FIGLAADVVT;1.0000;0.0000;0.9413;6.4148;1601.2801;8.9117
FIGLAHYVAG;1.0000;0.0000;0.9471;6.2651;1347.6594;8.7966
FIGLVHFAVG;1.0000;0.0000;0.9190;6.1725;1211.3778;8.7254
FIIAGHMYKT;2.0000;9.8759;1.0096;7.9703;13574.9096;9.8759
FIIAGHMYRN;2.0000;9.9552;1.0143;8.0735;15286.6968;9.9552
FIIAGHMYRT;23.0000;215.8247;0.9984;8.9456;141478.9005;9.8102
FIIAGHQYRT;6.0000;48.0821;0.9663;8.1098;27608.4959;9.6164
FIIAGHTYRT;1.0000;0.0000;0.9518;7.1583;3768.8984;9.4832
FIICGAFAHG;1.0000;0.0000;1.0105;7.1834;3879.0854;9.5024
FIITYAAFIV;1.0000;0.0000;0.9234;6.7523;2361.5304;9.1711
FIIVGAAAHA;3.0000;17.1733;0.9033;6.4691;2952.2163;8.5867
FILAGHMYKT;1.0000;0.0000;1.0395;7.4516;5282.7877;9.7086
FILAGHMYRT;2.0000;9.6429;1.0279;7.6672;9575.2482;9.6429
FILCGAFAHG;1.0000;0.0000;1.0190;6.9657;3019.1559;9.3351
FILDKSLISQ;1.0000;0.0000;0.9933;6.9899;3104.3676;9.3537
FILEPSKMAE;1.0000;0.0000;1.0926;8.1551;11873.4460;10.2493
FILLTGMLDI;1.0000;0.0000;0.9997;6.5447;1859.5923;9.0115
FILNKDLIAQ;1.0000;0.0000;1.0233;7.1250;3627.1474;9.4576
FILNKGLLTE;1.0000;0.0000;1.0428;6.9230;2874.2955;9.3023
FILNKSLLID;1.0000;0.0000;1.0108;6.7912;2469.6912;9.2010
FILNKSVLID;1.0000;0.0000;1.0015;7.1224;3616.1756;9.4556
FILNPSLMAE;3.0000;19.2516;1.0537;7.8210;13999.8160;9.6258
FILNRDLIAE;1.0000;0.0000;1.0358;7.2194;4043.4619;9.5301
FILNRDLLAE;1.0000;0.0000;1.0506;7.0017;3147.0928;9.3628
FILNRDLLAQ;49.0000;442.7783;1.0261;8.5121;125364.4556;9.2245
FILNRDLLIQ;1.0000;0.0000;1.0240;6.9645;3014.8992;9.3341
FILNRDLLNQ;1.0000;0.0000;1.0497;7.2347;4115.4593;9.5419
FILNRDLMTQ;2.0000;9.9540;1.0606;8.0720;15259.7470;9.9540
FILNREILTQ;1.0000;0.0000;1.0325;7.4500;5272.8084;9.7073
FILNRELLAQ;3.0000;18.7353;1.0514;7.4852;9510.4111;9.3677
FILNRELMAQ;1.0000;0.0000;1.0936;7.7329;7302.9255;9.9248
FILNRELMSQ;1.0000;0.0000;1.0835;7.8717;8568.8165;10.0315
FILNRNLMAE;1.0000;0.0000;1.0956;7.7482;7432.5811;9.9365
FILTYHAFVV;1.0000;0.0000;0.9470;6.8792;2732.9715;9.2686
FIMAGAFAHG;1.0000;0.0000;0.9503;6.3851;1547.3318;8.8888
FIMCGAFAHG;7.0000;59.3533;1.0696;8.5356;48685.8155;9.8922
FIMSGAFAHG;1.0000;0.0000;0.9484;6.5239;1815.5469;8.9955
FIMTGAFAHG;56.0000;498.3648;0.9534;8.3575;112173.9010;9.0612
FIMTPPHPAG;1.0000;0.0000;0.9783;7.5345;5811.4105;9.7723
FIMVGAFAHG;1.0000;0.0000;0.9560;6.6412;2077.9786;9.0857
FIQAAHGKLL;4.0000;26.7289;0.9825;7.0142;6385.1568;8.9096
FIQAAHGKVL;2.0000;9.1642;0.9805;7.0444;4674.6425;9.1642
FIQAASGKAL;1.0000;0.0000;0.9677;6.3950;1565.1732;8.8965
FIQAASGKVM;1.0000;0.0000;1.0104;7.3760;4842.1577;9.6505
FIQASHGKVL;1.0000;0.0000;0.9758;6.8822;2742.4730;9.2709
FIQQVFFLGT;1.0000;0.0000;0.9461;6.8413;2616.2484;9.2395
FIRDFDEEKN;1.0000;0.0000;0.9887;8.9065;28203.5859;10.8269
FIRDYDPEAN;5.0000;41.9409;1.0003;9.1610;84535.3256;10.4852
FIRDYDPEEN;1.0000;0.0000;0.9610;9.0395;32869.7718;10.9291
FIRDYDPELN;1.0000;0.0000;1.0356;8.3869;15506.6843;10.4275
FIRDYDPEQN;4.0000;32.3725;0.9460;9.4617;106887.1325;10.7908
FIRDYDPIQN;1.0000;0.0000;0.9421;8.4248;16196.8841;10.4566
FIRDYNPEEN;1.0000;0.0000;0.9619;9.0611;33698.2950;10.9457
FIRDYNPEQN;47.0000;497.1425;0.9471;10.5534;1287580.9174;10.8074
FIRDYNPQQN;1.0000;0.0000;0.9318;8.7014;22271.2923;10.6692
FIRDYSPEQN;2.0000;10.5968;0.9607;8.9083;39965.9965;10.5968
FISAIFLIAG;1.0000;0.0000;0.8961;5.8504;836.1179;8.4779
FISAISLIAG;2.0000;8.4775;0.8961;6.1510;1671.3603;8.4775
FISAISLVGG;1.0000;0.0000;0.9045;5.9663;955.4111;8.5669
FISLLAGWLH;1.0000;0.0000;0.9366;5.8785;863.5966;8.4995
FISNRDLLAQ;2.0000;9.3890;1.0117;7.3368;6546.0839;9.3890
FISNRDLVAQ;2.0000;9.6436;0.9926;7.6681;9584.9180;9.6436
FISRDFVTQA;1.0000;0.0000;0.9410;7.3928;4936.7324;9.6634
FIVAGHMYRT;30.0000;287.0268;1.0005;9.1745;210304.2920;9.8975
FIVGAGAHAG;1.0000;0.0000;0.9026;5.8549;840.4398;8.4813
FIVGAGAHAS;1.0000;0.0000;0.9029;5.9910;982.9771;8.5859
FIWAAHLYSS;1.0000;0.0000;0.9553;6.6528;2105.9903;9.0946
FIWAFSLMFL;17.0000;145.4565;0.9818;7.8786;35610.0908;9.0910
FIWISGMYFH;1.0000;0.0000;0.9688;7.5235;5738.3215;9.7638
FIWLSGAFFH;2.0000;8.8291;0.9213;6.6084;2829.7196;8.8291
FIWLSGAYFH;3.0000;18.1942;0.9551;7.1332;6341.5114;9.0971
FIWLSGMHFH;2.0000;9.3990;0.9739;7.3498;6644.8260;9.3990
FIWLSGMYFH;28.0000;259.1056;1.0013;8.7529;125054.4457;9.5965
FIWLSGMYYH;1.0000;0.0000;1.0310;7.6545;6672.6620;9.8645
FIWMSAAFFH;2.0000;9.3841;0.9553;7.3304;6497.9295;9.3841
FIWMSGAFFH;1.0000;0.0000;0.9548;7.0322;3259.3598;9.3862
FIWPFRIFLA;1.0000;0.0000;0.9607;6.9190;2861.1557;9.2992
FKAKPVPGGV;1.0000;0.0000;1.0118;7.5891;6188.4387;9.8142
FKARDAIISH;1.0000;0.0000;0.9756;7.3206;4543.2609;9.6079
FKDAESRLNH;6.0000;50.4610;1.0528;8.7289;56305.2784;10.0922
FKDLMQVIFP;1.0000;0.0000;1.0275;8.0456;10467.2144;10.1651
FKEILEAHKG;1.0000;0.0000;1.0829;7.8160;8036.3448;9.9887
FKEITDGHNT;1.0000;0.0000;0.9807;7.9948;9873.0313;10.1261
FKGGLEPATG;1.0000;0.0000;1.0168;6.8790;2732.3883;9.2685
FKGGLNEVTG;1.0000;0.0000;1.0281;7.1922;3918.9318;9.5092
FKGGLNPITG;2.0000;9.2516;0.9920;7.1580;5328.1749;9.2516
FKGGLNPQTG;1.0000;0.0000;1.0146;7.1120;3573.1494;9.4476
FKGGLNPTTG;1.0000;0.0000;0.9965;6.9387;2926.6725;9.3143
FKGGLNPVTG;16.0000;140.0822;0.9991;8.1746;48577.0936;9.3388
FKGGLSPVTG;1.0000;0.0000;0.9743;6.6965;2214.6007;9.1282
FKGNWSLYSE;1.0000;0.0000;1.0493;7.8438;8297.2352;10.0100
FKKGLLPFFT;1.0000;0.0000;1.0212;7.0710;3408.2499;9.4160
FKKIESMLQH;1.0000;0.0000;1.0762;8.4220;16144.8306;10.4544
FKNAEAMMNH;1.0000;0.0000;1.0944;8.7221;22807.5518;10.6851
FKNAEAQLNH;1.0000;0.0000;1.0587;7.7451;7406.0646;9.9342
FKNAESRLNH;73.0000;727.8349;1.0553;9.8356;702315.0247;10.1088
FKNNEPRLNH;1.0000;0.0000;1.0453;8.6021;19865.4039;10.5929
FKNNESRLNH;10.0000;93.8355;1.0454;9.3852;154756.5682;10.4262
FKPGLSWFKN;3.0000;19.8082;1.0324;8.1831;21239.9956;9.9041
FKPSISWFKN;1.0000;0.0000;0.9650;8.0597;10639.3130;10.1760
FKPSLSWFKN;2.0000;10.0087;1.0166;8.1431;16561.5049;10.0087
FKQGLAPFFT;1.0000;0.0000;0.9853;6.9722;3041.8652;9.3401
FKSAEPRLNH;2.0000;10.0649;1.0489;8.2162;18016.5395;10.0649
FKSAESRLNH;2.0000;9.8982;1.0375;7.9993;14035.3442;9.8982
FKSGLIPFFT;1.0000;0.0000;0.9577;6.8560;2661.1001;9.2508
FKWTDKPVAL;1.0000;0.0000;1.0332;7.8838;8688.3361;10.0408
FLAAFDASGL;1.0000;0.0000;0.9227;5.7388;735.2979;8.3921
FLAAGHMYRT;2.0000;9.5333;1.0347;7.5246;8125.6017;9.5333
FLAAHFIWAF;1.0000;0.0000;0.9236;6.1657;1201.9929;8.7202
FLAAHFVWAF;3.0000;17.6149;0.9317;6.7564;4109.4759;8.8075
FLAAHLCWAT;1.0000;0.0000;1.0577;7.1991;3949.9892;9.5145
FLAAVFLIAG;1.0000;0.0000;0.9071;5.6074;632.0659;8.2911
FLAGHFVFAF;2.0000;8.6310;0.9107;6.3506;2103.1670;8.6310
FLAGHLVWAT;1.0000;0.0000;0.9463;6.1525;1183.9128;8.7101
FLAGHLVYAT;1.0000;0.0000;0.9612;6.2688;1353.5341;8.7995
FLAIGPGDFL;1.0000;0.0000;0.9467;6.1011;1115.8194;8.6706
FLALVSAIFL;2.0000;8.3380;0.9155;5.9694;1356.0644;8.3380
FLALVSAVFL;1.0000;0.0000;0.9256;5.7819;772.7039;8.4252
FLANDFTTQA;1.0000;0.0000;0.9730;6.9313;2901.8809;9.3086
FLAPGFTAPN;2.0000;9.0790;0.9648;6.9335;4114.2941;9.0790
FLAPQLTAPN;2.0000;9.2176;0.9997;7.1139;5064.1226;9.2176
FLAPQLTAPT;1.0000;0.0000;0.9790;6.6242;2037.7661;9.0726
FLAQDFTTQA;8.0000;65.0782;0.9711;7.8191;22810.0810;9.2969
FLAQDYTAQA;1.0000;0.0000;1.0067;7.0405;3290.5968;9.3926
FLAQDYTTQA;1.0000;0.0000;1.0024;7.2647;4259.8554;9.5649
FLAQWVQNLQ;1.0000;0.0000;1.0257;7.3001;4437.3311;9.5922
FLARVVALSI;1.0000;0.0000;0.9575;6.3463;1479.7915;8.8590
FLASHFVWAL;1.0000;0.0000;0.9406;6.2037;1255.7059;8.7494
FLATGGFVHG;1.0000;0.0000;0.9164;6.0008;994.1111;8.5934
FLDAGVDPKE;15.0000;138.4621;1.0497;8.8639;104004.9340;9.8902
FLDELPHPQG;1.0000;0.0000;1.0378;7.3783;4854.9070;9.6522
FLDVLPHPEG;3.0000;19.0869;1.0227;7.7139;12375.4932;9.5435
FLDVLPHPQG;21.0000;188.1045;0.9990;8.3791;70425.3976;9.4052
FLDVLPHPRG;1.0000;0.0000;1.0103;7.1453;3712.8518;9.4732
FLDVLPSPQG;1.0000;0.0000;0.9946;6.9647;3015.8632;9.3344
FLDVLPYPQG;13.0000;115.2329;1.0275;8.4278;58605.8319;9.6027
FLDVSLISQL;1.0000;0.0000;0.9695;6.4568;1680.5400;8.9440
FLEVLPHPQG;1.0000;0.0000;1.0234;7.2431;4155.3700;9.5483
FLEVLPYPQG;1.0000;0.0000;1.0523;7.5001;5585.9518;9.7459
FLFAGWFHYH;4.0000;27.4963;0.9598;7.3470;9366.7099;9.1654
FLFAGWLHLQ;14.0000;113.0458;0.9633;7.2801;16224.4500;8.6958
FLFAHLVWAT;2.0000;8.8150;0.9464;6.5901;2770.8582;8.8150
FLFARNSRLI;1.0000;0.0000;1.0009;6.8722;2711.2660;9.2633
FLFGGIVTTW;1.0000;0.0000;0.9324;6.5055;1777.4632;8.9814
FLFGHLIWAT;11.0000;87.2991;0.9376;7.2197;13415.3305;8.7299
FLFGHLIYAT;6.0000;44.0965;0.9523;7.0728;8365.8357;8.8193
FLFGHLVWAI;3.0000;17.5088;0.9406;6.6873;3795.4848;8.7544
FLFGHLVWAT;69.0000;599.5675;0.9462;8.1307;95900.4947;8.8172
FLFLIAGHMY;3.0000;18.2927;1.0044;7.1972;6826.9814;9.1463
FLFLIGGLMY;1.0000;0.0000;1.0037;6.4168;1604.8080;8.9132
FLFLVAGHMY;4.0000;27.7008;1.0131;7.4357;10373.6242;9.2336
FLFNPELMAQ;1.0000;0.0000;1.0764;7.5994;6262.2663;9.8222
FLFSCGRGYW;1.0000;0.0000;1.1064;8.0766;10848.2007;10.1890
FLFSGRGYWQ;106.0000;996.5752;1.0043;9.1941;404333.7596;9.4912
FLFSRNSRLI;3.0000;18.7400;0.9959;7.4882;9543.7137;9.3700
FLGAHFILLT;1.0000;0.0000;0.9200;5.7315;729.1187;8.3865
FLGAHFIWAF;16.0000;130.8352;0.9234;7.3726;19293.4333;8.7223
FLGAHFTWAF;1.0000;0.0000;0.9287;6.2501;1324.6922;8.7851
FLGAHFVWAF;80.0000;695.9589;0.9315;8.1851;109936.6703;8.8096
FLGAHFVWPF;1.0000;0.0000;0.9456;6.6378;2069.7828;9.0830
FLGAHVWAFS;1.0000;0.0000;0.9315;6.2816;1373.4872;8.8093
FLGCHAFGFY;2.0000;9.7077;1.0580;7.7514;10550.7310;9.7077
FLGCHSFGLY;1.0000;0.0000;1.0673;7.3749;4835.8799;9.6496
FLGFHATGLY;1.0000;0.0000;0.9515;6.1548;1186.9998;8.7118
FLGFHSFGLY;93.0000;805.3011;0.9460;8.1772;117459.8427;8.7533
FLGFHTLALV;1.0000;0.0000;0.9299;5.8450;830.9244;8.4737
FLGFHTLGIY;1.0000;0.0000;0.9521;6.2974;1398.7665;8.8214
FLGFHTLGLY;87.0000;744.2537;0.9581;8.0192;94715.4689;8.6541
FLGFHTLGPY;1.0000;0.0000;0.9716;6.5106;1787.8171;8.9853
FLGFHVLGLY;1.0000;0.0000;0.9613;6.1116;1129.3764;8.6786
FLGGFHPETK;1.0000;0.0000;1.0126;7.2466;4171.8543;9.5510
FLGGFHPQSE;1.0000;0.0000;0.9862;6.9873;3095.2246;9.3517
FLGGFHPQSQ;3.0000;18.4269;0.9631;7.2845;7548.8742;9.2135
FLGGFHPQTE;11.0000;94.1733;0.9899;8.1141;37564.8013;9.4173
FLGGFHPQTQ;28.0000;250.5354;0.9668;8.3400;77734.7469;9.2791
FLGGHFVWAF;1.0000;0.0000;0.9313;6.2848;1378.6045;8.8117
FLGGLHPQSE;2.0000;9.1869;1.0025;7.0739;4836.3883;9.1869
FLGGVHPQSG;1.0000;0.0000;0.9524;6.5294;1827.0767;8.9998
FLGGVKSDTA;1.0000;0.0000;0.9788;6.7292;2299.6650;9.1534
FLGLFWMYNA;42.0000;387.9512;1.0472;8.7543;153405.2914;9.4622
FLGLFWMYNC;8.0000;73.2593;1.1719;9.3396;131341.4545;10.4656
FLGLFWMYNS;57.0000;535.8610;1.0429;9.0258;244281.1041;9.5689
FLGLFWMYNT;1.0000;0.0000;1.0472;7.3553;4728.3673;9.6346
FLGLHSFGLY;1.0000;0.0000;0.9511;5.9943;986.7452;8.5885
FLGMHSFGLY;1.0000;0.0000;1.0041;6.7192;2273.1296;9.1456
FLGSLTIIIA;2.0000;8.4855;0.9093;6.1613;1691.2858;8.4855
FLGSLTIIVA;1.0000;0.0000;0.9183;5.9738;963.7178;8.5727
FLGSYFHMHS;2.0000;9.4855;0.9882;7.4624;7564.1908;9.4855
FLGTHSFGLY;2.0000;8.8186;0.9519;6.5947;2785.5105;8.8186
FLGTPVYGLG;1.0000;0.0000;0.9745;6.3991;1572.5118;8.8996
FLGVFWMYNS;1.0000;0.0000;1.0230;7.6011;6275.1171;9.8235
FLGVHSFGLY;2.0000;8.8431;0.9549;6.6266;2889.6296;8.8431
FLIAGHMYKT;9.0000;77.6688;1.0395;8.4059;47545.0904;9.7086
FLIAGHMYRT;64.0000;607.5025;1.0279;9.1723;306407.9494;9.6429
FLIAGHQYRT;1.0000;0.0000;0.9946;7.1140;3581.3575;9.4491
FLIAGRLHLQ;2.0000;8.7862;0.9783;6.5526;2653.6833;8.7862
FLIAGWLHLQ;6.0000;43.4918;0.9635;6.9154;6979.6870;8.6984
FLIASTAAKF;3.0000;17.7363;0.9482;6.8353;4500.6073;8.8682
FLIASTAALY;1.0000;0.0000;0.9448;6.0603;1064.6831;8.6392
FLIASTAGKF;6.0000;44.3515;0.9480;7.1391;9030.0152;8.8703
FLIASTASKF;1.0000;0.0000;0.9461;6.4971;1760.2476;8.9749
FLIASTSAKF;3.0000;17.9498;0.9461;6.9742;5280.7439;8.9749
FLIASTSGKF;61.0000;538.6215;0.9458;8.2852;107718.6907;8.9770
FLIASTSGRF;2.0000;8.9113;0.9349;6.7154;3200.7225;8.9113
FLIASTSSKF;1.0000;0.0000;0.9419;6.6359;2065.3695;9.0816
FLIAWRGYWQ;1.0000;0.0000;1.0217;7.4022;4990.2920;9.6706
FLIFWRGYWQ;1.0000;0.0000;1.0096;7.5415;5858.3821;9.7776
FLIGGLMYRT;1.0000;0.0000;1.0408;7.0628;3376.2592;9.4097
FLIHHIHAFT;2.0000;8.9646;0.9127;6.7846;3466.4051;8.9646
FLINRDLMAQ;1.0000;0.0000;1.0680;7.5467;5893.8239;9.7817
FLINRELMAQ;3.0000;19.8496;1.0936;8.2100;21908.7769;9.9248
FLINRELMSQ;1.0000;0.0000;1.0835;7.8717;8568.8165;10.0315
FLIPRRGYWQ;1.0000;0.0000;1.0338;7.8722;8572.9980;10.0318
FLIQDRTTMA;1.0000;0.0000;1.0232;7.6574;6694.9416;9.8668
FLIRDYDPEA;1.0000;0.0000;1.0482;7.9741;9640.0425;10.1102
FLIRDYNPEQ;3.0000;20.8647;1.0362;8.8704;46860.6876;10.4324
FLISWRGYWQ;94.0000;909.2886;1.0096;9.5141;550399.2075;9.7773
FLIVGAAAHA;55.0000;454.6448;0.9093;7.5146;42125.5863;8.4193
FLIVGAGAHA;4.0000;25.2644;0.9092;6.3791;3073.4802;8.4215
FLIVGAGAHG;2.0000;8.4236;0.9091;6.0809;1541.6564;8.4236
FLIVGGAAHA;4.0000;25.2644;0.9092;6.3791;3073.4802;8.4215
FLKIGPGDFL;4.0000;27.3294;0.9949;7.2746;8617.7160;9.1098
FLLAGHMYRT;1.0000;0.0000;1.0469;7.1485;3726.2865;9.4756
FLLAGWLHIQ;1.0000;0.0000;0.9635;6.1373;1163.2804;8.6984
FLLAGWLHLQ;1.0000;0.0000;0.9652;5.9196;905.3999;8.5310
FLLAHLAWAT;1.0000;0.0000;0.9402;5.8186;805.9817;8.4534
FLLAHLIYAT;1.0000;0.0000;0.9585;6.0774;1085.8489;8.6524
FLLALSALFL;1.0000;0.0000;0.8992;5.1195;360.4100;7.9161
FLLASWLHLQ;1.0000;0.0000;0.9691;6.0557;1058.9543;8.6356
FLLAVAALFL;1.0000;0.0000;0.9089;5.3119;449.7601;8.0639
FLLAVSAVAL;1.0000;0.0000;0.9219;5.6426;658.2049;8.3182
FLLFIATLAL;1.0000;0.0000;0.9116;5.4226;510.9031;8.1490
FLLFISAIFL;1.0000;0.0000;0.9087;5.6942;698.4553;8.3578
FLLFISAISL;3.0000;16.7149;0.9087;6.1709;2094.2700;8.3574
FLLFLAAVFL;1.0000;0.0000;0.9148;5.4512;527.9991;8.1710
FLLFLSAISL;22.0000;171.9925;0.9091;6.8185;11953.3751;8.1901
FLLFLSALSL;3.0000;16.0456;0.9060;5.7355;1268.6581;8.0228
FLLFLSAVSL;1.0000;0.0000;0.9197;5.5896;619.1984;8.2774
FLLFLSFISL;1.0000;0.0000;0.9135;5.6153;637.8501;8.2972
FLLFLSTISL;2.0000;8.3625;0.9206;6.0013;1406.7524;8.3625
FLLFLSTLAL;1.0000;0.0000;0.9141;5.3437;466.5717;8.0884
FLLFLSTLSL;8.0000;57.3661;0.9199;6.3857;4379.5968;8.1952
FLLFLSVIFL;2.0000;8.3873;0.9239;6.0336;1460.1008;8.3873
FLLFLSVISL;1.0000;0.0000;0.9239;5.7322;729.6669;8.3870
FLLFVAGLFL;1.0000;0.0000;0.9148;5.4539;529.6885;8.1731
FLLFVSALFL;1.0000;0.0000;0.9197;5.5900;619.5232;8.2777
FLLGGIATTW;1.0000;0.0000;0.9363;6.0350;1034.0506;8.6197
FLLGLAAVAL;1.0000;0.0000;0.9023;5.1753;384.3401;7.9590
FLLGLAAVSL;1.0000;0.0000;0.9089;5.3142;450.9626;8.0657
FLLILASLAL;3.0000;15.8372;0.8995;5.5999;1085.3333;7.9186
FLLILASVFL;1.0000;0.0000;0.9200;5.5933;621.8711;8.2803
FLLILASVML;1.0000;0.0000;0.9798;6.1037;1119.2291;8.6726
FLLILSAIML;1.0000;0.0000;0.9691;5.9902;982.1003;8.5853
FLLILSALFL;1.0000;0.0000;0.9063;5.2621;424.7098;8.0257
FLLILSALSL;1.0000;0.0000;0.9063;5.2616;424.4871;8.0253
FLLILSSLFL;1.0000;0.0000;0.9124;5.4009;498.3299;8.1324
FLLITASMTL;1.0000;0.0000;0.9804;6.3712;1522.8293;8.8782
FLLLFASLFL;2.0000;8.0232;0.9061;5.5598;846.2149;8.0232
FLLLISAISL;1.0000;0.0000;0.9094;5.4793;545.3926;8.1926
FLLLLAALFL;1.0000;0.0000;0.8924;4.9056;281.7225;7.7516
FLLLLSAISL;1.0000;0.0000;0.9063;5.2616;424.4871;8.0253
FLLNRDLLAQ;1.0000;0.0000;1.0335;6.6042;1991.2897;9.0572
FLLNRDLMAQ;1.0000;0.0000;1.0864;7.3290;4587.2601;9.6144
FLLNRQIMQD;1.0000;0.0000;1.0765;7.9443;9315.2470;10.0873
FLLNTLSGDA;1.0000;0.0000;0.9670;6.1616;1196.2528;8.7170
FLLSSATSAP;1.0000;0.0000;0.9290;6.0632;1068.1600;8.6414
FLLSSKTSAA;1.0000;0.0000;0.9564;6.2789;1369.3111;8.8072
FLLSSSASPA;1.0000;0.0000;0.9229;5.9778;968.1441;8.5758
FLLVGAAILL;1.0000;0.0000;0.9092;5.3179;452.9091;8.0686
FLLVLAALCM;1.0000;0.0000;1.0984;7.1277;3638.4936;9.4597
FLLVLAGLFL;1.0000;0.0000;0.9110;5.2395;413.8267;8.0083
FLLVLASLFL;1.0000;0.0000;0.9176;5.3756;484.0117;8.1129
FLLVLSAILL;1.0000;0.0000;0.9178;5.3789;485.8460;8.1155
FLLVLSALLL;1.0000;0.0000;0.9125;5.1612;378.1409;7.9481
FLMCGAFAHG;2.0000;9.7249;1.0809;7.7739;10826.5631;9.7249
FLMCGAFSHG;1.0000;0.0000;1.0804;7.6117;6351.6211;9.8316
FLMFGGHVYR;1.0000;0.0000;1.0298;7.3975;4963.6593;9.6670
FLMIGAFAHA;1.0000;0.0000;0.9588;6.3072;1414.6428;8.8290
FLMLGAFAHG;1.0000;0.0000;0.9631;6.0923;1104.5623;8.6638
FLMNRDLMAQ;1.0000;0.0000;1.1245;8.0538;10567.4988;10.1715
FLMTGAFAHG;1.0000;0.0000;0.9646;6.3916;1559.0492;8.8939
FLMVGAFAHG;19.0000;160.5305;0.9676;7.7023;30729.1806;8.9184
FLMVGAFSHG;1.0000;0.0000;0.9665;6.5623;1897.6724;9.0251
FLMVLAALML;1.0000;0.0000;1.0376;6.4720;1710.2920;8.9557
FLMVLATVFL;1.0000;0.0000;0.9930;6.5171;1801.2726;8.9903
FLNAAVDPKE;1.0000;0.0000;1.0528;7.7067;7085.7623;9.9046
FLNAGVDPKE;28.0000;267.4828;1.0523;9.1566;199036.1460;9.9068
FLNIGPGDFL;2.0000;8.9879;0.9741;6.8150;3589.7498;8.9879
FLNILVCWLL;1.0000;0.0000;1.1007;7.4052;5007.7996;9.6729
FLNKQLMIDL;1.0000;0.0000;1.0945;7.5571;5964.7328;9.7897
FLNTLPHPAG;1.0000;0.0000;0.9813;6.6491;2096.9427;9.0917
FLNVLPHPAG;2.0000;9.1162;0.9841;6.9820;4350.6485;9.1162
FLNVLPHPQG;1.0000;0.0000;1.0016;7.0785;3438.1215;9.4218
FLNVMPHPAG;1.0000;0.0000;1.0192;7.4058;5011.2129;9.6734
FLPIGPADFL;2.0000;8.9419;0.9672;6.7551;3350.4961;8.9419
FLPIGPGDFL;6.0000;44.7199;0.9670;7.2350;10083.6499;8.9440
FLPIISGGDF;1.0000;0.0000;0.9359;6.4576;1682.1389;8.9446
FLQIGPGDFL;1.0000;0.0000;0.9721;6.4987;1763.5644;8.9761
FLQVAPHPAG;1.0000;0.0000;0.9707;6.7408;2330.3999;9.1622
FLRDYDPEQN;1.0000;0.0000;1.0376;8.6419;20798.0036;10.6235
FLSAISLIAG;19.0000;149.5840;0.9004;6.9111;12358.0559;8.3102
FLSAISLLAG;2.0000;8.1429;0.9006;5.7156;1012.4695;8.1429
FLSAISLVAG;1.0000;0.0000;0.9101;5.7458;741.2400;8.3975
FLSALSLIAG;2.0000;8.1429;0.9006;5.7156;1012.4695;8.1429
FLSALSLIGG;1.0000;0.0000;0.9006;5.4174;507.8535;8.1450
FLSAVSLLGG;1.0000;0.0000;0.9111;5.5309;578.7645;8.2323
FLSFAATAFL;1.0000;0.0000;0.9069;5.7083;709.9358;8.3687
FLSFHGGLDP;1.0000;0.0000;0.9535;6.3284;1449.5921;8.8453
FLSFISLLAG;1.0000;0.0000;0.9050;5.5539;594.2967;8.2500
FLSFRGGLDP;8.0000;63.2885;0.9834;7.4864;15552.7979;9.0412
FLSFRGGLNP;1.0000;0.0000;0.9862;6.6050;1993.1027;9.0578
FLSHFGHLAI;1.0000;0.0000;0.9164;5.9523;940.0998;8.5561
FLSILPHPQG;1.0000;0.0000;0.9711;6.6910;2200.6050;9.1240
FLSILSALFL;1.0000;0.0000;0.9091;5.4760;543.3335;8.1901
FLSKDFTTEA;1.0000;0.0000;1.0076;7.4086;5027.2768;9.6755
FLSLMAGVFL;1.0000;0.0000;0.9744;6.1783;1219.5873;8.7299
FLSNSWHAQL;1.0000;0.0000;0.9801;6.7576;2375.9650;9.1751
FLSNSWHGQL;1.0000;0.0000;0.9798;6.7604;2383.5671;9.1773
FLSQLPHPSG;1.0000;0.0000;0.9710;6.6872;2191.1472;9.1211
FLSSTASPAF;1.0000;0.0000;0.9191;6.2776;1367.2170;8.8062
FLSTAPHPAG;1.0000;0.0000;0.9452;6.4501;1667.7071;8.9388
FLSTISLIAG;2.0000;8.4826;0.9091;6.1576;1684.0170;8.4826
FLSTLALLAG;1.0000;0.0000;0.9054;5.2823;434.7133;8.0412
FLSTLPHPAG;2.0000;8.8811;0.9551;6.6761;3059.1484;8.8811
FLSTLSLIAG;1.0000;0.0000;0.9122;5.6389;655.3480;8.3153
FLSTLSLIGG;6.0000;41.5870;0.9121;6.4198;3944.6767;8.3174
FLSTLSLVAG;1.0000;0.0000;0.9222;5.7524;746.8532;8.4025
FLSTMPHPAG;3.0000;18.8765;0.9949;7.5770;10570.8697;9.4382
FLSTPPHPAG;1.0000;0.0000;0.9575;6.8059;2511.8409;9.2123
FLSVAPHPQG;1.0000;0.0000;0.9646;6.8796;2734.3522;9.2689
FLSVIFLIAG;2.0000;8.5074;0.9121;6.1899;1747.8800;8.5074
FLSVISLLGG;1.0000;0.0000;0.9154;5.6735;682.0195;8.3419
FLSVKPHPAG;1.0000;0.0000;0.9869;7.0535;3340.3749;9.4026
FLSVLPHPQG;2.0000;9.2112;0.9781;7.1055;5015.7420;9.2112
FLTFKGGLEP;1.0000;0.0000;1.0252;6.9404;2932.6318;9.3157
FLTFKGGLNE;1.0000;0.0000;1.0325;6.9976;3132.0253;9.3596
FLTFKGGLNP;20.0000;174.5944;1.0031;8.0769;48528.7501;9.1892
FLTFNGGLNP;4.0000;27.2018;0.9822;7.2193;8085.9512;9.0673
FLTFQGGLNP;3.0000;18.1111;0.9803;7.0791;5958.6735;9.0555
FLTFRGGLDP;34.0000;300.5261;0.9890;8.2002;72927.8943;9.1069
FLTFRGGLNN;1.0000;0.0000;0.9989;6.7475;2348.5166;9.1674
FLTFRGGLNP;25.0000;218.9633;0.9917;8.0883;54975.0969;9.1235
FLTGWLGSVN;1.0000;0.0000;0.9662;6.4760;1718.1018;8.9587
FLTIGPGDFL;76.0000;663.2180;0.9531;8.2061;109781.2113;8.8429
FLTIGPGDFP;1.0000;0.0000;0.9570;6.7562;2372.1159;9.1741
FLTKLPHPEG;1.0000;0.0000;1.0442;7.3851;4893.4266;9.6575
FLTLNWSEYS;1.0000;0.0000;1.0296;7.4187;5086.0309;9.6833
FLTNNGGVNP;1.0000;0.0000;0.9938;7.2220;4055.7037;9.5321
FLTQLPHPQG;1.0000;0.0000;0.9973;7.0314;3256.4248;9.3856
FLTRDYSPER;1.0000;0.0000;1.0354;8.2893;13857.8122;10.3524
FLTSIPHPQG;1.0000;0.0000;0.9538;6.9903;3106.0726;9.3540
FLTTAPHPAG;1.0000;0.0000;0.9501;6.5355;1839.9923;9.0045
FLTTLPHPAG;3.0000;17.8935;0.9606;6.9376;5062.7683;8.9468
FLTTLPHPEG;1.0000;0.0000;1.0032;7.0379;3280.9172;9.3906
FLTTLPHPQG;2.0000;9.2524;0.9798;7.1591;5334.5037;9.2524
FLTTPPHPAG;4.0000;27.8337;0.9609;7.4933;11085.3238;9.2779
FLTTPPHPQG;1.0000;0.0000;0.9681;7.2889;4380.1158;9.5835
FLTTSWHAQL;1.0000;0.0000;0.9647;6.6543;2109.6791;9.0958
FLTVLPHPAG;1.0000;0.0000;0.9635;6.4923;1750.6692;8.9713
FLTVLPHPEG;1.0000;0.0000;1.0058;7.0698;3403.5540;9.4151
FLTYAAFLIA;1.0000;0.0000;0.9448;6.0608;1065.2416;8.6396
FLVAGHMYKT;1.0000;0.0000;1.0450;7.5652;6020.4118;9.7959
FLVAGHMYRT;40.0000;379.4760;1.0333;9.0817;218244.3890;9.7302
FLVAGHQYRT;2.0000;9.5364;1.0000;7.5286;8162.8298;9.5364
FLVAGWLHLE;1.0000;0.0000;0.9969;6.4307;1630.7181;8.9239
FLVGAFAHLS;2.0000;8.4658;0.9172;6.1358;1642.2712;8.4658
FLVGGIATTW;1.0000;0.0000;0.9360;6.3662;1514.0801;8.8743
FLVHHAFALA;1.0000;0.0000;0.9246;5.9242;910.1766;8.5346
FLVHHAIALA;1.0000;0.0000;0.9248;5.9274;913.6260;8.5371
FLVHHAIALG;93.0000;785.6074;0.9246;7.8987;85239.1750;8.5392
FLVHHGIALG;1.0000;0.0000;0.9245;5.9330;919.4818;8.5413
FLVHHIHAFT;78.0000;696.9897;0.9185;8.4892;154066.0800;9.0518
FLVHHVHAFT;1.0000;0.0000;0.9238;6.7107;2250.9994;9.1391
FLVILSSISL;1.0000;0.0000;0.9203;5.9494;937.0031;8.5539
FLVNRELVSQ;1.0000;0.0000;1.0393;7.5916;6206.8590;9.8162
FLVRDYDAEQ;1.0000;0.0000;1.0533;8.1294;11528.3439;10.2296
FLVRDYDPAQ;3.0000;20.1183;1.0262;8.3848;26793.6570;10.0592
FLVRDYDPEQ;2.0000;10.5030;1.0292;8.7862;34727.1546;10.5030
FLVRDYDPTT;2.0000;10.0983;0.9905;8.2596;18940.1699;10.0983
FLVRDYDSTT;2.0000;9.9316;0.9854;8.0427;14754.8758;9.9316
FLVRDYTLSN;1.0000;0.0000;1.0243;7.4640;5358.5506;9.7181
FLVRDYTVNP;1.0000;0.0000;0.9931;8.0121;10071.6932;10.1394
FLVTGAAAHA;1.0000;0.0000;0.9157;5.8559;841.4113;8.4821
FLVVGAAAHA;6.0000;42.5330;0.9188;6.6659;5237.1797;8.5066
FLVVGGAAHG;3.0000;17.0217;0.9185;6.3705;2635.3728;8.5109
FLWAAGNLFH;1.0000;0.0000;0.9584;6.2244;1285.9787;8.7653
FLWAEASQVI;1.0000;0.0000;0.9908;7.0261;3236.5597;9.3815
FLWAQAANVI;1.0000;0.0000;0.9747;6.7226;2282.2916;9.1483
FLWAQAAQVI;2.0000;9.1365;0.9728;7.0084;4484.9581;9.1365
FLWAQAASVI;1.0000;0.0000;0.9496;6.4486;1664.7731;8.9377
FLWAQASQVI;81.0000;739.4610;0.9676;8.7547;213126.4864;9.2433
FLWAQSSAVI;1.0000;0.0000;0.9461;6.5875;1953.3454;9.0444
FLWAQSSQVI;9.0000;74.7999;0.9597;7.9393;27785.5425;9.3500
FLWAQSSQVL;3.0000;18.3653;0.9803;7.2445;7208.6480;9.1827
FLWAQSVQVI;1.0000;0.0000;0.9643;7.1023;3533.5392;9.4401
FLWASSLLFH;4.0000;25.8046;0.9387;6.6134;4024.9941;8.6015
FLWISGMHFH;4.0000;28.1970;0.9739;7.6509;13289.6522;9.3990
FLWLSGMYFH;46.0000;424.3133;1.0229;8.7509;159902.4619;9.4292
FLWLSGMYWG;1.0000;0.0000;1.0416;7.0922;3492.7778;9.4324
FLWSGAAQVI;2.0000;8.9398;0.9494;6.7524;3340.1998;8.9398
FLWSGRGYWQ;1.0000;0.0000;1.0212;7.4012;4984.7428;9.6698
FLWSQAAEVI;1.0000;0.0000;0.9908;7.0261;3236.5597;9.3815
FLWSQASQVI;4.0000;28.0500;0.9597;7.5871;12349.1298;9.3500
FLWSQSSQVI;1.0000;0.0000;0.9488;7.1239;3622.4326;9.4567
FLWSSGNLFH;1.0000;0.0000;0.9566;6.5021;1770.4425;8.9787
FLWTAGNLFH;2.0000;8.9377;0.9641;6.7496;3329.5391;8.9377
FLWTSGNLFH;78.0000;696.4175;0.9616;8.4796;152360.6351;9.0444
FLWTSGTLFH;2.0000;8.8994;0.9415;6.6999;3144.0414;8.8994
FLWVSGNLFH;1.0000;0.0000;0.9643;6.6193;2026.3546;9.0689
FLWVSGSLFH;3.0000;17.7165;0.9391;6.8224;4434.2555;8.8583
FLWVSQAYFH;1.0000;0.0000;0.9738;7.1644;3795.2854;9.4878
FLYARSSRLV;2.0000;9.4079;1.0181;7.3615;6734.5289;9.4079
FMACLMLFAG;1.0000;0.0000;1.1463;7.8136;8014.4046;9.9869
FMAESRHAQL;1.0000;0.0000;1.0579;7.6224;6430.6950;9.8399
FMAGLMAFGG;1.0000;0.0000;1.0094;6.5889;1956.4751;9.0455
FMAKDFTTQA;3.0000;19.9753;1.0128;8.2918;24072.3046;9.9877
FMAKDYVTQA;1.0000;0.0000;1.0359;8.1953;12436.3181;10.2802
FMAPQLTAPN;1.0000;0.0000;1.0335;7.5377;5833.0147;9.7748
FMAQDFTTMS;1.0000;0.0000;1.0028;8.0318;10302.7220;10.1545
FMFLIAWRGY;1.0000;0.0000;1.0383;7.4219;5104.9285;9.6857
FMFLIFWRGY;1.0000;0.0000;1.0284;7.5612;5992.9602;9.7928
FMFLIPRRGY;1.0000;0.0000;1.0551;7.8919;8769.9361;10.0470
FMFLISWRGY;94.0000;910.6988;1.0284;9.5339;563042.9228;9.7925
FMGQWNLYAQ;1.0000;0.0000;1.0675;7.8621;8473.8938;10.0241
FMIIGGHMYR;1.0000;0.0000;1.0447;8.0121;10071.6482;10.1394
FMIRDEGVPA;1.0000;0.0000;1.0331;8.0785;10871.8674;10.1904
FMIRDYDPAK;1.0000;0.0000;1.0276;8.6929;22055.0106;10.6627
FMIRDYDPTN;1.0000;0.0000;0.9575;8.7586;23786.4419;10.7131
FMIRDYVPSQ;1.0000;0.0000;0.9653;8.5227;18130.8970;10.5319
FMLNRALMAE;1.0000;0.0000;1.1363;7.8425;8284.6603;10.0090
FMMILSAWAL;2.0000;9.3763;1.0422;7.3203;6422.7384;9.3763
FMPDKKDFGY;1.0000;0.0000;1.0373;8.7779;24321.7568;10.7280
FMPIGPGDFL;1.0000;0.0000;1.0070;7.1817;3871.5541;9.5011
FMSILACWTL;1.0000;0.0000;1.1117;7.8992;8844.2633;10.0526
FMSTPPHPAG;1.0000;0.0000;0.9784;7.5307;5786.4342;9.7694
FMTTSWHAQL;1.0000;0.0000;0.9952;7.3792;4859.9893;9.6529
FMVHHIFALC;1.0000;0.0000;1.0837;8.0970;11106.0672;10.2047
FMVHHIHAFT;22.0000;201.7877;0.9374;8.6644;100104.5781;9.6089
FMVRDYDPAK;3.0000;21.4999;1.0184;9.2836;75403.5108;10.7499
FMVRDYDPAL;1.0000;0.0000;1.0590;8.1599;11939.4158;10.2530
FMVRDYDPAM;3.0000;21.6202;1.0286;9.3618;82513.1494;10.8101
FMVRDYDPAQ;1.0000;0.0000;1.0002;8.6326;20574.5132;10.6163
FMVRDYDPAT;1.0000;0.0000;0.9956;8.4592;16852.0419;10.4830
FMVRDYDPST;1.0000;0.0000;0.9555;8.5981;19773.1791;10.5898
FMVRDYDPTI;3.0000;21.1853;0.9548;9.0789;59575.5820;10.5926
FMVRDYDPTN;8.0000;75.6028;0.9417;9.7752;216861.5269;10.8004
FMVRDYDPTS;1.0000;0.0000;0.9555;8.5981;19773.1791;10.5898
FMVRDYDPTT;56.0000;586.0473;0.9438;10.4316;1221689.1936;10.6554
FMVRDYDPVT;1.0000;0.0000;0.9414;8.7153;22631.3301;10.6799
FMVRDYDPVV;3.0000;21.4088;0.9389;9.2243;70431.7873;10.7044
FMVRDYDSAN;1.0000;0.0000;1.0067;8.4310;16312.6321;10.4613
FMVRDYNPAE;2.0000;10.7712;1.0208;9.1351;51892.1970;10.7712
FMVRDYNPAQ;2.0000;10.6329;1.0019;8.9552;42186.2385;10.6329
FMVRDYSPVQ;1.0000;0.0000;0.9540;8.6363;20662.4746;10.6191
FMVRDYTPAN;3.0000;20.9993;0.9974;8.9580;51830.4555;10.4997
FMVTHIHAFT;2.0000;9.6037;0.9371;7.6162;9029.4048;9.6037
FNAGQSIWLP;4.0000;28.0012;0.9790;7.5660;12051.9476;9.3337
FNAGQSLWLP;2.0000;9.1664;0.9962;7.0472;4690.1143;9.1664
FNAGQTLWLP;1.0000;0.0000;1.0014;6.8316;2587.3168;9.2320
FNAGRNIWLP;5.0000;38.4492;1.0121;8.0253;22865.5107;9.6123
FNAGRSIWLP;30.0000;272.6483;0.9902;8.5294;100072.8194;9.4017
FNAGRSLWLP;3.0000;18.4687;1.0078;7.3117;7788.8319;9.2343
FNAGRTLWLP;2.0000;9.3000;1.0129;7.2210;5728.9795;9.3000
FNALLSDPTS;1.0000;0.0000;0.9769;6.7285;2297.6368;9.1528
FNASSTYLMG;1.0000;0.0000;1.0142;7.1971;3940.9082;9.5130
FNAVRSIWLP;1.0000;0.0000;0.9857;7.3056;4465.4484;9.5964
FNEKSTYLMG;1.0000;0.0000;1.0867;8.2072;12607.7850;10.2893
FNENSTYLMG;4.0000;30.5023;1.0656;8.6506;42014.6573;10.1674
FNESGTYLMG;2.0000;9.8522;1.0588;7.9395;13101.4140;9.8522
FNESSTHLMG;1.0000;0.0000;1.0206;7.5176;5699.5075;9.7593
FNESSTYIMG;2.0000;10.1241;1.0068;8.2933;19687.8636;10.1241
FNESSTYLMG;74.0000;726.8470;1.0477;9.6438;566965.3694;9.9568
FNGGIQLDTQ;1.0000;0.0000;0.9891;7.1135;3579.1020;9.4487
FNGGLNPVTG;4.0000;27.6507;0.9783;7.4140;10117.5081;9.2169
FNGIQITSGI;1.0000;0.0000;0.9271;6.8237;2563.9547;9.2260
FNGNVVEVGG;1.0000;0.0000;0.9895;7.3967;4959.2266;9.6664
FNGNWSVYAQ;1.0000;0.0000;0.9849;7.6977;7012.7288;9.8977
FNGSLVEVGG;1.0000;0.0000;0.9848;6.7915;2470.5352;9.2012
FNGSVVAVGG;3.0000;18.0239;0.9346;7.0224;5582.0112;9.0119
FNKALAKGPK;1.0000;0.0000;1.0805;7.6276;6468.9687;9.8438
FNKGLAPFFS;1.0000;0.0000;0.9831;6.9021;2805.9926;9.2862
FNKGLIPFFS;1.0000;0.0000;0.9763;7.0447;3306.5953;9.3958
FNLEWSKYSD;1.0000;0.0000;1.0425;8.2323;12977.0155;10.3086
FNLPHQGLYD;2.0000;9.6274;1.0325;7.6470;9355.3476;9.6274
FNLVSPTTPV;1.0000;0.0000;0.9483;7.3657;4785.0396;9.6425
FNLWLAEGIT;2.0000;9.2064;1.0063;7.0993;4980.0433;9.2064
FNMPHQGIYD;2.0000;10.3518;0.9935;8.5895;27689.9742;10.3518
FNMPHQGIYE;3.0000;20.9899;1.0145;8.9518;51465.1830;10.4949
FNNLLDRVLL;1.0000;0.0000;1.0465;6.8756;2721.6660;9.2658
FNNSWHSRLS;1.0000;0.0000;0.9767;7.4728;5413.1613;9.7249
FNNVLDRMIR;1.0000;0.0000;1.0420;8.3792;15368.8585;10.4215
FNPELMAQLY;1.0000;0.0000;1.1100;7.9481;9355.9862;10.0902
FNPFGLNSLS;1.0000;0.0000;0.9745;6.6679;2142.9473;9.1062
FNQDFVAQLY;1.0000;0.0000;1.0089;7.6245;6446.2002;9.8415
FNQDLLAQLY;1.0000;0.0000;1.0518;7.0789;3439.5049;9.4221
FNQDLMAQLY;1.0000;0.0000;1.0894;7.8037;7923.4585;9.9792
FNQGLAQDPT;2.0000;9.6104;1.0039;7.6249;9119.9936;9.6104
FNRDLLAQLY;1.0000;0.0000;1.0638;7.1673;3807.9704;9.4901
FNSDLYQGSI;1.0000;0.0000;0.9884;7.2546;4210.4360;9.5571
FNSGSLIRGY;1.0000;0.0000;0.9881;6.9545;2980.4597;9.3265
FNSNQGAGTA;1.0000;0.0000;0.9640;6.8088;2520.3846;9.2145
FNTISNSLHF;1.0000;0.0000;0.9388;6.9824;3077.7843;9.3479
FNTLLSSSSS;1.0000;0.0000;0.9333;6.3980;1570.5514;8.8988
FNTLLSSSTS;1.0000;0.0000;0.9380;6.4834;1732.7998;8.9644
FNTQSSYHLD;1.0000;0.0000;0.9773;7.5645;6015.7213;9.7953
FNTSEGAGTA;1.0000;0.0000;0.9677;6.8001;2495.0442;9.2078
FNTSEGSGTA;1.0000;0.0000;0.9611;6.9389;2927.5360;9.3145
FNTSQGAGTA;1.0000;0.0000;0.9448;6.6202;2028.3690;9.0695
FNVLLANADS;1.0000;0.0000;0.9899;6.6786;2169.5141;9.1145
FNVLLASSSS;1.0000;0.0000;0.9384;6.2910;1388.5628;8.8165
FNVLLASSTS;1.0000;0.0000;0.9438;6.3764;1532.0106;8.8822
FNVLLSSSTN;1.0000;0.0000;0.9642;6.7893;2464.3470;9.1995
FNVLLVNPDS;1.0000;0.0000;1.0009;7.2905;4388.2603;9.5847
FNWAAYSDFL;3.0000;18.8517;0.9949;7.5609;10376.6558;9.4259
FNWTEYSDFL;1.0000;0.0000;1.0092;7.8855;8705.3212;10.0421
FPAPKGHQGI;1.0000;0.0000;0.9845;7.2766;4318.5907;9.5741
FPAPKGHQGL;1.0000;0.0000;1.0084;7.0589;3361.2301;9.4067
FPAPNGHDGL;1.0000;0.0000;0.9867;6.8940;2779.9169;9.2800
FPAPNGHKGL;1.0000;0.0000;1.0103;7.0742;3420.9051;9.4185
FPASHFVWAL;1.0000;0.0000;0.9459;6.6345;2062.0998;9.0806
FPATKGHDGL;1.0000;0.0000;0.9946;6.9211;2867.9902;9.3008
FPCDGPERGG;1.0000;0.0000;1.1323;8.6968;22153.9045;10.6657
FPCDGPGRGG;198.0000;2014.1196;1.0998;10.4188;2263467.9041;10.2240
FPDKQSFGYG;1.0000;0.0000;0.9993;7.7046;7069.1499;9.9031
FPGFAAGLTP;2.0000;8.7637;0.9407;6.5234;2565.9169;8.7637
FPGFEAGVKA;1.0000;0.0000;1.0036;7.1225;3616.5418;9.4556
FPGFGVGPAV;1.0000;0.0000;0.9379;6.5882;1954.9882;9.0449
FPGLASGTGN;1.0000;0.0000;0.9475;6.2818;1373.8515;8.8094
FPGPVNIAYS;1.0000;0.0000;0.9642;7.3696;4806.4954;9.6455
FPIPSTAGKF;1.0000;0.0000;0.9557;7.1476;3722.4688;9.4749
FPIWRASGIT;2.0000;9.4240;0.9465;7.3824;6898.4072;9.4240
FPKASQALAQ;1.0000;0.0000;1.0092;7.0030;3151.7385;9.3638
FPKFSQALAQ;7.0000;56.8251;1.0031;7.9874;25900.0131;9.4709
FPKFSQALAS;1.0000;0.0000;0.9815;6.8836;2746.8102;9.2720
FPKFSQALSQ;2.0000;9.5776;0.9940;7.5822;8682.7221;9.5776
FPKFSQDLAQ;11.0000;97.7158;1.0109;8.5750;63859.1869;9.7716
FPKFSQGLAE;1.0000;0.0000;1.0264;7.3249;4565.8382;9.6112
FPKFSQGLAN;1.0000;0.0000;1.0046;7.1604;3777.7397;9.4847
FPKFSQGLAQ;11.0000;94.7298;1.0027;8.1865;40830.2430;9.4730
FPKFSQGLAS;1.0000;0.0000;0.9812;6.8863;2755.5988;9.2741
FPKFSQGLSK;1.0000;0.0000;1.0160;7.4578;5320.5188;9.7134
FPKFSQGLSQ;4.0000;28.7391;0.9936;7.8860;17421.0063;9.5797
FPKFSQSLSS;1.0000;0.0000;0.9651;7.1613;3781.6089;9.4854
FPKFSRGLSQ;1.0000;0.0000;1.0046;7.3723;4821.8185;9.6476
FPKGFGPNGG;1.0000;0.0000;0.9913;7.0631;3377.4926;9.4100
FPRFSQGLAQ;43.0000;395.1056;0.9913;8.6931;144648.7290;9.4073
FPRFSQGLSQ;1.0000;0.0000;0.9823;7.1984;3947.0271;9.5140
FPSFAKGLIP;1.0000;0.0000;0.9763;6.8482;2637.3125;9.2448
FPSFAKGLTP;1.0000;0.0000;0.9803;6.9299;2897.2586;9.3076
FPSFNQGLAQ;2.0000;9.3511;0.9820;7.2875;6184.7378;9.3511
FPSFSKGLAQ;1.0000;0.0000;0.9812;6.8863;2755.5988;9.2741
FPSFSQGLAQ;3.0000;18.2809;0.9589;7.1896;6767.0054;9.1405
FPSLAGRTVE;1.0000;0.0000;1.0034;7.1829;3877.0926;9.5021
FPVHHAIASG;1.0000;0.0000;0.9191;6.5750;1925.5331;9.0348
FQAIDFTTQA;1.0000;0.0000;0.9446;7.1337;3663.3684;9.4642
FQASIFMSIL;1.0000;0.0000;0.9693;6.8913;2771.2581;9.2779
FQDAAAFNNS;1.0000;0.0000;0.9729;7.1096;3563.3008;9.4457
FQDVESMLNH;60.0000;606.5947;1.0324;9.9748;747378.5466;10.2813
FQDVQSMLNH;1.0000;0.0000;1.0104;8.0168;10126.4709;10.1430
FQEVESMLNH;1.0000;0.0000;1.0553;8.3829;15434.3764;10.4244
FQFDESSNYL;1.0000;0.0000;1.0128;7.8260;8128.7813;9.9963
FQGAIFLNIL;1.0000;0.0000;0.9554;6.3044;1410.0593;8.8268
FQGGLNPVTG;3.0000;18.4103;0.9764;7.2738;7455.7620;9.2052
FQGIQITSGF;16.0000;138.1756;0.9254;8.0093;40155.4807;9.2117
FQGIQITSGL;5.0000;36.1877;0.9461;7.2897;9803.7861;9.0469
FQGIQTTSGW;2.0000;9.4531;0.9415;7.4203;7205.9149;9.4531
FQGLQITSGF;1.0000;0.0000;0.9460;6.5875;1953.3540;9.0444
FQGVQITSGF;6.0000;46.4948;0.9297;7.6968;17160.8634;9.2990
FQGVQTTSGW;1.0000;0.0000;0.9442;7.2327;4106.0305;9.5404
FQGVQVTSGF;1.0000;0.0000;0.9334;7.0322;3259.4993;9.3862
FQGVQVTSGW;2.0000;9.5649;0.9457;7.5657;8519.0183;9.5649
FQIHVTVLIL;1.0000;0.0000;0.9503;6.7169;2267.3367;9.1439
FQIWRAAGVT;1.0000;0.0000;0.9662;7.0979;3515.4653;9.4367
FQIWRAEGIT;1.0000;0.0000;0.9889;7.5618;5997.1963;9.7933
FQIWRASGIT;43.0000;397.1586;0.9510;8.7567;155636.7792;9.4562
FQIWRGWGIT;1.0000;0.0000;0.9632;7.3588;4747.5275;9.6373
FQKWAKPGHF;1.0000;0.0000;1.0085;7.8580;8434.0852;10.0209
FQLALALASL;1.0000;0.0000;0.9260;5.4529;529.0459;8.1723
FQLGIHLAAL;1.0000;0.0000;0.9364;5.7656;758.2696;8.4126
FQLGLALAAL;5.0000;32.2710;0.9194;6.0158;2261.6630;8.0677
FQLGLALACL;3.0000;18.1423;1.0448;7.0994;6099.5853;9.0711
FQLGLALASL;64.0000;514.9912;0.9260;7.2618;33967.3938;8.1745
FQLGLALAST;1.0000;0.0000;0.9354;5.7550;749.1192;8.4045
FQLGLALASV;8.0000;59.0033;0.9387;6.6900;6216.9733;8.4290
FQLGWHLACL;5.0000;38.3686;1.0862;7.9991;22186.1031;9.5922
FQLSIHLAAL;1.0000;0.0000;0.9399;5.9016;886.8710;8.5172
FQLWRAEGIV;1.0000;0.0000;1.0223;7.3760;4842.1902;9.6505
FQLWRASGIT;33.0000;297.2428;0.9760;8.4240;92963.8139;9.2888
FQLWRASGIV;2.0000;9.3133;0.9784;7.2384;5844.7688;9.3133
FQLWRASGYT;1.0000;0.0000;1.0080;7.2509;4192.9070;9.5543
FQLWRGSGIT;1.0000;0.0000;0.9756;6.9083;2826.0984;9.2910
[truncated: 1,474,624 more chars]
