# Supplementary material for: Evaluating deterministic motif significance measures in protein databases
Source: Algorithms Mol Biol. 2007 Dec 24;2:16. doi: 10.1186/1748-7188-2-16 (PMC2254621; doi:10.1186/1748-7188-2-16)
Supplement: Additional File 2 — Scripts and Datasets. This file contains the sequence datasets (synthetic and real) and the evaluated motifs. This data is separated according to the tables where it is presented and discussed. It also contains script programs (in perl language) developed for this work. [file 1748-7188-2-16-S2.zip › Scripts_and_Datasets/datasets/Table 3/Motifs/score_PS00541.fasta]

Motif;Supp;IG;Pratt;LogOdds;Zscore;Info
ANRNFRS;1.0000;0.0000;1.9037;6.4797;1622.4889;6.8696
ANRNLRS;1.0000;0.0000;1.7145;5.2009;372.2219;5.8867
ANRNYRS;2.0000;6.1010;1.7756;5.7807;1026.1505;6.1010
APHKGVK;3.0000;13.4929;1.8665;6.7965;4047.4057;6.7464
ASRNYRS;2.0000;5.7343;1.7030;5.3036;592.4460;5.7343
CDDANRN;3.0000;14.8773;1.9258;7.6972;11415.2254;7.4387
CSKRKYR;1.0000;0.0000;1.6803;4.6838;205.2256;5.4893
DANRNFR;1.0000;0.0000;2.0148;7.0817;3244.9787;7.3324
DANRNLR;1.0000;0.0000;1.8040;5.8030;744.4479;6.3495
DANRNYR;2.0000;6.5637;1.8694;6.3828;2052.3040;6.5637
DASRNYR;2.0000;6.1970;1.8042;5.9056;1184.8971;6.1970
DDANRNF;1.0000;0.0000;2.0069;7.8221;7610.1503;7.9014
DDANRNL;1.0000;0.0000;1.7774;6.5433;1745.8877;6.9185
DDANRNY;2.0000;7.1328;1.8372;7.1231;4813.0813;7.1328
DDASRNY;2.0000;6.7661;1.8366;6.6460;2778.8333;6.7661
GCSKRKY;1.0000;0.0000;1.6946;4.9982;294.7365;5.7309
GDDANRN;1.0000;0.0000;1.7599;6.3170;1345.2965;6.7445
GDDASRN;2.0000;6.3778;1.7410;6.1409;1553.4142;6.3778
GGSKRKY;4.0000;15.1103;1.5385;4.6972;416.8156;5.0368
GKNRAPH;3.0000;12.8773;1.8066;6.3961;2552.5209;6.4387
GKNRTPH;2.0000;6.3717;1.7874;6.1329;1539.2274;6.3717
GMRRGKN;4.0000;16.1150;1.6175;5.1329;688.3582;5.3717
GMRRSKS;1.0000;0.0000;1.5271;3.8776;81.1122;4.8696
GNLKSRK;1.0000;0.0000;1.5411;4.1174;106.9040;5.0539
GSKRKYR;5.0000;19.1805;1.5280;4.4797;362.7860;4.7951
GSLKSRK;1.0000;0.0000;1.4717;3.6403;61.7103;4.6872
GTRRGKN;1.0000;0.0000;1.6098;4.4894;164.0762;5.3399
GVKRGCS;1.0000;0.0000;1.7298;5.4261;482.3793;6.0598
GVKRGGS;4.0000;16.0970;1.5690;5.1251;682.1844;5.3657
GVKRSGS;1.0000;0.0000;1.5570;4.3469;139.2443;5.2303
HGMRRGK;3.0000;10.7434;1.6175;5.0080;516.2672;5.3717
HGMRRSK;1.0000;0.0000;1.6018;4.3547;140.5046;5.2363
HKGVKRG;5.0000;22.0902;1.6350;5.4261;1078.6328;5.5226
HKGVKRS;1.0000;0.0000;1.6203;4.5510;176.1351;5.3872
KGNLKSR;1.0000;0.0000;1.5411;4.1174;106.9040;5.0539
KGSLKSR;1.0000;0.0000;1.4717;3.6403;61.7103;4.6872
KGVKRGC;1.0000;0.0000;1.7399;5.3292;431.4527;5.9853
KGVKRGG;4.0000;15.8735;1.5785;5.0282;610.1630;5.2912
KGVKRSG;1.0000;0.0000;1.5634;4.2500;124.5423;5.1558
KLKSHGM;2.0000;5.6838;1.6215;5.2380;549.3273;5.6838
KLKSQGM;1.0000;0.0000;1.7633;5.8400;776.8699;6.3779
KLKSQGT;1.0000;0.0000;1.7545;5.7986;740.7163;6.3461
KLKTHGM;2.0000;6.1756;1.7065;5.8778;1147.5131;6.1756
KNRAPHK;3.0000;12.4577;1.8200;6.1231;1864.0969;6.2288
KNRTPHK;2.0000;6.1618;1.8015;5.8599;1124.0919;6.1618
KRCDDAN;3.0000;13.9949;1.9586;7.1231;5894.7967;6.9974
KRGCSKR;1.0000;0.0000;1.5812;4.1786;114.7186;5.1010
KRGDDAN;1.0000;0.0000;1.7729;5.7429;694.7071;6.3033
KRGDDAS;2.0000;5.9366;1.7132;5.5668;802.1778;5.9366
KRGGSKR;4.0000;13.2205;1.4386;3.8776;162.2244;4.4068
KRKYRKG;2.0000;4.7206;1.5271;3.9848;129.7838;4.7206
KRKYRKS;4.0000;13.7558;1.5044;4.1098;211.9424;4.5853
KRSGSKR;1.0000;0.0000;1.4186;3.0995;33.0888;4.2715
KSHGMRR;2.0000;5.2363;1.6018;4.6558;281.0163;5.2363
KSQGMRR;1.0000;0.0000;1.7304;5.2578;397.4246;5.9305
KSQGTRR;1.0000;0.0000;1.7223;5.2164;378.9293;5.8986
KSRKRCD;3.0000;10.8568;1.6655;5.0817;562.0415;5.4284
KSRKRGD;3.0000;9.4685;1.5146;4.1786;198.6985;4.7343
KSRSPHK;1.0000;0.0000;1.6127;4.4419;155.3351;5.3033
KSSLKSR;3.0000;9.1036;1.4542;3.9413;151.1786;4.5518
KSVLKSR;1.0000;0.0000;1.5879;4.3003;131.9692;5.1945
KTHGMRR;2.0000;5.7281;1.7097;5.2956;587.0354;5.7281
KYRKGNL;1.0000;0.0000;1.6495;4.7986;234.2312;5.5775
KYRKGSL;1.0000;0.0000;1.5794;4.3215;135.2285;5.2108
KYRKSSL;3.0000;10.1509;1.5630;4.6225;331.2500;5.0754
KYRKSVL;1.0000;0.0000;1.7051;4.9816;289.1431;5.7181
LKSHGMR;2.0000;5.6520;1.6357;5.1966;523.7627;5.6520
LKSQGMR;1.0000;0.0000;1.7768;5.7986;740.7163;6.3461
LKSQGTR;1.0000;0.0000;1.7681;5.7572;706.2452;6.3143
LKSRKRC;3.0000;10.5500;1.6254;4.8822;446.6629;5.2750
LKSRKRG;3.0000;9.1617;1.4783;3.9791;157.9026;4.5809
LKTHGMR;2.0000;6.1438;1.7273;5.8364;1094.1107;6.1438
MRRGKNR;4.0000;15.3901;1.6106;4.8185;479.3069;5.1300
MRRSKSR;1.0000;0.0000;1.5095;3.5632;56.4702;4.6280
MSTSRKL;5.0000;22.5669;1.6599;5.5811;1289.4201;5.6417
NLKSRKR;1.0000;0.0000;1.5333;3.8030;74.4315;4.8122
NRAPHKG;3.0000;12.8773;1.8066;6.3961;2552.5209;6.4387
NRNFRSH;1.0000;0.0000;1.8455;6.2298;1216.8663;6.6775
NRNLRSH;1.0000;0.0000;1.6628;4.9510;279.1649;5.6947
NRNYRSH;2.0000;5.9089;1.7217;5.5308;769.6118;5.9089
NRTPHKG;2.0000;6.3717;1.7874;6.1329;1539.2274;6.3717
PHKGVKR;6.0000;30.4067;1.7772;6.2323;2989.2058;6.0813
QGMRRGK;1.0000;0.0000;1.7504;5.4339;486.7448;6.0658
QGTRRGK;1.0000;0.0000;1.7421;5.3925;464.0928;6.0340
RAPHKGV;3.0000;13.4292;1.8882;6.7552;3859.0498;6.7146
RCDDANR;3.0000;13.9313;1.9814;7.0817;5620.4681;6.9656
RGCSKRK;1.0000;0.0000;1.5812;4.1786;114.7186;5.1010
RGDDANR;1.0000;0.0000;1.7921;5.7015;662.3771;6.2715
RGDDASR;2.0000;5.9048;1.7263;5.5254;764.8463;5.9048
RGGSKRK;4.0000;13.2205;1.4386;3.8776;162.2244;4.4068
RGKNRAP;3.0000;11.9313;1.7670;5.7807;1256.7726;5.9656
RGKNRTP;2.0000;5.8986;1.7494;5.5175;757.8612;5.8986
RKGNLKS;1.0000;0.0000;1.5411;4.1174;106.9040;5.0539
RKGSLKS;1.0000;0.0000;1.4717;3.6403;61.7103;4.6872
RKLKSHG;2.0000;5.0539;1.5411;4.4184;213.8174;5.0539
RKLKSQG;2.0000;5.7480;1.6661;5.3215;604.7901;5.7480
RKLKTHG;2.0000;5.5457;1.6415;5.0583;446.6651;5.5457
RKRCDDA;3.0000;13.0488;1.9193;6.5077;2902.3965;6.5244
RKRGDDA;3.0000;11.6606;1.7378;5.6046;1026.1496;5.8303
RKSSLKS;3.0000;9.1036;1.4542;3.9413;151.1786;4.5518
RKSVLKS;1.0000;0.0000;1.5879;4.3003;131.9692;5.1945
RKYRKGN;1.0000;0.0000;1.6054;4.2578;125.6696;5.1618
RKYRKGS;1.0000;0.0000;1.5280;3.7807;72.5462;4.7951
RKYRKSS;3.0000;9.3195;1.5067;4.0817;177.7180;4.6598
RKYRKSV;1.0000;0.0000;1.6486;4.4408;155.1332;5.3024
RRGKNRA;3.0000;10.3304;1.6184;4.7393;378.9240;5.1652
RRGKNRT;2.0000;5.0982;1.6032;4.4761;228.4958;5.0982
RRSKSRS;1.0000;0.0000;1.3997;2.8820;25.7443;4.1043
RSGSKRK;1.0000;0.0000;1.4186;3.0995;33.0888;4.2715
RSKSRSP;1.0000;0.0000;1.5398;3.9234;85.5010;4.9048
RSPHKGV;1.0000;0.0000;1.7643;5.5510;557.0042;6.1558
RTPHKGV;2.0000;6.6476;1.8680;6.4919;2327.0942;6.6476
SGSKRKY;1.0000;0.0000;1.5218;3.9190;85.0723;4.9014
SHGMRRG;1.0000;0.0000;1.6079;4.6277;192.3984;5.4462
SHGMRRS;1.0000;0.0000;1.5954;4.4516;157.0905;5.3108
SKRKYRK;6.0000;22.9264;1.5044;4.2859;317.9230;4.5853
SKSRSPH;1.0000;0.0000;1.6081;4.5388;173.6714;5.3778
SLKSRKR;4.0000;13.3365;1.4581;3.9279;171.9001;4.4455
SPHKGVK;1.0000;0.0000;1.7500;5.5924;584.1911;6.1876
SQGMRRG;1.0000;0.0000;1.7429;5.5308;544.1977;6.1403
SQGTRRG;1.0000;0.0000;1.7345;5.4894;518.8720;6.1085
SRKLKSH;2.0000;4.9185;1.5255;4.2423;174.5774;4.9185
SRKLKSQ;2.0000;5.6127;1.6468;5.1454;493.8077;5.6127
SRKLKTH;2.0000;5.4103;1.6286;4.8822;364.6987;5.4103
SRKRCDD;3.0000;11.9313;1.7761;5.7807;1256.7726;5.9656
SRKRGDD;3.0000;10.5430;1.6117;4.8776;444.3303;5.2715
SRNYRSH;2.0000;5.5422;1.6526;5.0537;444.3326;5.5422
SRSPHKG;1.0000;0.0000;1.6229;4.7149;212.7055;5.5131
SSLKSRK;3.0000;9.1036;1.4542;3.9413;151.1786;4.5518
STSRKLK;6.0000;25.2181;1.5557;4.8822;631.6767;5.0436
SVLKSRK;1.0000;0.0000;1.5879;4.3003;131.9692;5.1945
THGMRRG;2.0000;5.9380;1.7056;5.5686;803.8335;5.9380
TPHKGVK;2.0000;6.6794;1.8463;6.5333;2440.6771;6.6794
TRRGKNR;1.0000;0.0000;1.6032;4.1750;114.2435;5.0982
TSRKLKS;4.0000;15.1308;1.5557;4.7061;421.1147;5.0436
TSRKLKT;2.0000;5.5354;1.6615;5.0449;439.8452;5.5354
VKRGCSK;1.0000;0.0000;1.7221;5.1531;352.2787;5.8500
VKRGGSK;4.0000;15.4675;1.5634;4.8521;498.1933;5.1558
VKRSGSK;1.0000;0.0000;1.5460;4.0739;101.6851;5.0205
VLKSRKR;1.0000;0.0000;1.5947;4.1620;112.5413;5.0882
YRKGNLK;1.0000;0.0000;1.6495;4.7986;234.2312;5.5775
YRKGSLK;1.0000;0.0000;1.5794;4.3215;135.2285;5.2108
YRKSSLK;3.0000;10.1509;1.5630;4.6225;331.2500;5.0754
YRKSVLK;1.0000;0.0000;1.7051;4.9816;289.1431;5.7181
