# Supplementary material for: Evaluating deterministic motif significance measures in protein databases
Source: Algorithms Mol Biol. 2007 Dec 24;2:16. doi: 10.1186/1748-7188-2-16 (PMC2254621; doi:10.1186/1748-7188-2-16)
Supplement: Additional File 2 — Scripts and Datasets. This file contains the sequence datasets (synthetic and real) and the evaluated motifs. This data is separated according to the tables where it is presented and discussed. It also contains script programs (in perl language) developed for this work. [file 1748-7188-2-16-S2.zip › Scripts_and_Datasets/datasets/Table 3/Motifs/score_PS00822.fasta]

Motif;Supp;IG;Pratt;LogOdds;Zscore;Info
AAAAAAV;1.0000;0.0000;1.3916;4.6647;212.2335;6.1908
AAAAAVA;1.0000;0.0000;1.3916;4.6647;212.2335;6.1908
AAAAPSK;1.0000;0.0000;1.3896;4.5123;178.0880;6.0737
AAAAVAP;1.0000;0.0000;1.3953;4.5957;196.0381;6.1378
AAAGGGS;1.0000;0.0000;1.3931;4.7907;245.3678;6.2876
AAAPSKC;1.0000;0.0000;1.4878;5.1908;388.9284;6.5951
AAAPVVP;1.0000;0.0000;1.4064;4.6627;211.7666;6.1893
AAASEPS;1.0000;0.0000;1.3878;4.4648;168.6063;6.0371
AAASGEN;1.0000;0.0000;1.3941;4.7782;241.8828;6.2781
AAAVAPK;1.0000;0.0000;1.3973;4.6666;212.7013;6.1922
AAECPCG;1.0000;0.0000;1.5854;5.9517;933.9780;7.1800
AAENKEN;1.0000;0.0000;1.3940;4.9484;294.2240;6.4088
AAGGGSQ;1.0000;0.0000;1.4088;5.0390;326.5747;6.4785
AALLQVL;1.0000;0.0000;1.4094;5.3209;451.7981;6.6952
AAPSKCP;1.0000;0.0000;1.4918;5.1218;359.2505;6.5421
AAPVVPP;1.0000;0.0000;1.4093;4.5938;195.6068;6.1363
AASEPSF;1.0000;0.0000;1.4332;4.8422;260.3706;6.3272
AASGAVP;1.0000;0.0000;1.3992;4.6708;213.7513;6.1955
AASGENC;1.0000;0.0000;1.4849;5.4567;528.2445;6.7995
AASKQPG;1.0000;0.0000;1.4147;4.8541;263.9458;6.3363
AATSDLT;1.0000;0.0000;1.4145;5.1321;363.5373;6.5501
AAVAPKQ;1.0000;0.0000;1.4171;4.9149;283.0976;6.3831
AAVSSMS;1.0000;0.0000;1.4310;4.9655;300.0787;6.4220
ACERLLR;1.0000;0.0000;1.4761;5.7613;750.1377;7.0337
ACGGIKL;1.0000;0.0000;1.4927;5.9258;906.5923;7.1601
ACPIDHS;1.0000;0.0000;1.5749;5.9902;976.2877;7.2096
ACPVGAD;1.0000;0.0000;1.4925;5.4357;515.6359;6.7834
ADAERIR;1.0000;0.0000;1.4177;5.2040;394.9243;6.6053
ADGKPVF;1.0000;0.0000;1.4361;5.2055;395.5988;6.6065
ADGNASA;1.0000;0.0000;1.3947;4.8047;249.3734;6.2984
ADKASIN;1.0000;0.0000;1.4212;5.1072;353.2530;6.5309
ADKPSQD;1.0000;0.0000;1.4136;4.8969;277.2812;6.3692
ADQKTTG;1.0000;0.0000;1.4120;5.4270;510.5150;6.7767
ADSEKKW;2.0000;6.5041;1.4143;5.3734;678.7080;6.5041
AECPCGP;1.0000;0.0000;1.5946;5.8827;862.7099;7.1270
AEDAVES;1.0000;0.0000;1.3927;4.7977;247.3753;6.2930
AENASNA;1.0000;0.0000;1.3970;4.8176;253.0993;6.3083
AENKENL;1.0000;0.0000;1.3941;5.0844;344.0856;6.5133
AEPKLKS;1.0000;0.0000;1.3992;4.7608;237.0657;6.2646
AEQQPPT;1.0000;0.0000;1.4484;5.1379;365.9604;6.5545
AERIRKA;1.0000;0.0000;1.4177;5.2068;396.1721;6.6074
AFDSFSA;1.0000;0.0000;1.4671;5.3151;448.7680;6.6907
AFMLDTR;1.0000;0.0000;1.4443;5.7950;779.8193;7.0596
AGENTEP;1.0000;0.0000;1.4103;4.9780;304.4395;6.4316
AGGACPV;1.0000;0.0000;1.4933;5.4610;530.8798;6.8028
AGGGSQC;1.0000;0.0000;1.4924;5.7174;713.1976;6.9999
AGMPAFM;1.0000;0.0000;1.4976;5.6420;653.8572;6.9419
AGTETET;1.0000;0.0000;1.4113;5.3318;457.5033;6.7035
AGVSEVL;1.0000;0.0000;1.3992;5.0534;332.0269;6.4895
AHECPCG;1.0000;0.0000;1.6367;6.4288;1617.6985;7.5467
AHKPVTP;1.0000;0.0000;1.4748;5.2836;432.7867;6.6665
AHPGATA;1.0000;0.0000;1.4651;5.2391;411.1888;6.6323
AHQDRAY;1.0000;0.0000;1.4868;5.8547;835.3212;7.1055
AHQERAY;1.0000;0.0000;1.4893;5.8282;810.2306;7.0851
AHTVPAH;1.0000;0.0000;1.5180;5.7588;747.9626;7.0317
AIALPTE;1.0000;0.0000;1.4390;5.1712;380.2635;6.5801
AISSERA;1.0000;0.0000;1.4227;4.9791;304.8024;6.4324
AKDKESL;1.0000;0.0000;1.3927;4.8978;277.5879;6.3700
AKDRMTR;1.0000;0.0000;1.4219;5.4728;538.1110;6.8119
AKDTLAA;1.0000;0.0000;1.4033;5.0124;316.7471;6.4581
AKEYSPR;1.0000;0.0000;1.4432;5.0864;344.9014;6.5149
AKNLSPR;1.0000;0.0000;1.4070;4.9014;278.7231;6.3727
AKPFDRH;1.0000;0.0000;1.4869;5.5735;604.3189;6.8893
ALDNLTN;1.0000;0.0000;1.3989;5.3432;463.5178;6.7123
ALDSLDN;1.0000;0.0000;1.3983;5.0514;331.2640;6.4880
ALDSLSA;1.0000;0.0000;1.3991;4.8322;257.3791;6.3195
ALHAAEC;1.0000;0.0000;1.5367;5.8619;842.2110;7.1109
ALHAHEC;1.0000;0.0000;1.5769;6.3390;1458.7537;7.4777
ALLQVLG;1.0000;0.0000;1.4020;5.4143;503.1015;6.7670
ALLRKGY;1.0000;0.0000;1.4262;5.4974;553.5860;6.8308
ALPTERD;1.0000;0.0000;1.4121;5.0346;324.9176;6.4751
ALPTKRE;1.0000;0.0000;1.4121;5.0373;325.9442;6.4772
ALRWKHW;1.0000;0.0000;1.4643;5.9539;936.3326;7.1817
ALSAHKP;1.0000;0.0000;1.4573;5.1254;360.7386;6.5449
ALSTVRE;1.0000;0.0000;1.4066;5.1531;372.4180;6.5662
ALWYMML;1.0000;0.0000;1.4656;6.2347;1293.7056;7.3975
AMKRKNW;1.0000;0.0000;1.4336;5.5897;615.6300;6.9017
AMLHKKP;1.0000;0.0000;1.4838;5.5702;602.0280;6.8868
AMLKKGW;2.0000;6.8835;1.4340;5.8670;1198.1330;6.8835
AMLRKGW;1.0000;0.0000;1.4325;5.6154;634.1523;6.9215
AMLSKGK;1.0000;0.0000;1.4240;5.2372;410.2919;6.6308
AMMKKNW;1.0000;0.0000;1.4540;5.8251;807.2775;7.0827
AMRQMQQ;1.0000;0.0000;1.4433;6.1053;1114.7250;7.2981
AMVRKGK;1.0000;0.0000;1.4171;5.3758;481.2657;6.7373
AMWRKGY;1.0000;0.0000;1.4613;5.8916;871.5600;7.1338
ANADAER;1.0000;0.0000;1.3945;4.8915;275.5783;6.3651
ANKRTPR;1.0000;0.0000;1.4135;5.1128;355.5387;6.5352
ANNEEAW;1.0000;0.0000;1.4173;5.1880;387.6931;6.5930
ANPDAYI;1.0000;0.0000;1.4705;5.3979;493.6538;6.7543
ANPPPGC;1.0000;0.0000;1.5046;5.2265;405.2750;6.6226
ANPQDND;1.0000;0.0000;1.4176;5.1099;354.3491;6.5330
ANSQQQP;1.0000;0.0000;1.4482;5.3192;450.9205;6.6939
APAVAVQ;1.0000;0.0000;1.4211;4.9800;305.1378;6.4331
APDDEEA;1.0000;0.0000;1.3924;4.6792;215.8229;6.2020
APDQPFA;2.0000;6.5136;1.4584;5.3857;688.4147;6.5136
APDSADG;1.0000;0.0000;1.3953;4.6711;213.8147;6.1957
APEPTPA;1.0000;0.0000;1.4109;4.5723;190.8227;6.1198
APGNQLE;1.0000;0.0000;1.4185;5.1119;355.1652;6.5345
APGQRIK;1.0000;0.0000;1.4402;5.3177;450.1169;6.6927
APKQPQP;1.0000;0.0000;1.4421;4.8894;274.8952;6.3635
APMMLRR;1.0000;0.0000;1.4627;5.5477;586.6020;6.8695
APNQAIA;1.0000;0.0000;1.4458;5.1659;377.9505;6.5760
APPEPTG;1.0000;0.0000;1.4156;4.6657;212.4923;6.1916
APSKCPV;1.0000;0.0000;1.4993;5.2578;420.1316;6.6466
APVVPPS;1.0000;0.0000;1.4094;4.5755;191.5310;6.1222
AQENDPE;1.0000;0.0000;1.4147;4.9922;309.4585;6.4425
AQHSMAA;1.0000;0.0000;1.4937;5.5915;616.9686;6.9032
ARAKDKE;1.0000;0.0000;1.3902;4.9004;278.4228;6.3720
ARDRFTH;1.0000;0.0000;1.4647;5.9007;880.7753;7.1408
AREYSPR;1.0000;0.0000;1.4458;5.1358;365.1021;6.5529
ARFRNLF;1.0000;0.0000;1.4422;5.7929;777.9134;7.0579
ARILNLL;1.0000;0.0000;1.4112;5.5147;564.7478;6.8441
ARIRSWM;2.0000;7.0190;1.4616;6.0432;1467.6284;7.0190
ARMYLWL;1.0000;0.0000;1.4544;5.9993;986.5808;7.2166
ARSNEAN;1.0000;0.0000;1.3991;4.9379;290.6963;6.4008
ARWMHLC;1.0000;0.0000;1.5339;6.6067;1985.3658;7.6834
ASAAAPV;1.0000;0.0000;1.3955;4.5774;191.9533;6.1237
ASASPPS;1.0000;0.0000;1.3871;4.3359;145.3581;5.9381
ASASSPA;1.0000;0.0000;1.3862;4.4049;157.3672;5.9911
ASDGQPA;1.0000;0.0000;1.4146;4.8513;263.1145;6.3342
ASEPDVA;1.0000;0.0000;1.3979;4.6872;217.8057;6.2081
ASEPSFF;1.0000;0.0000;1.4750;5.2196;402.0729;6.6173
ASGAVPP;1.0000;0.0000;1.4026;4.6019;197.4401;6.1425
ASGENCG;1.0000;0.0000;1.4824;5.5501;588.2286;6.8713
ASGGEVR;1.0000;0.0000;1.3961;4.9951;310.4963;6.4448
ASINPLN;1.0000;0.0000;1.4359;5.1680;378.8890;6.5777
ASKQPGQ;1.0000;0.0000;1.4316;5.1024;351.3010;6.5272
ASNASAS;1.0000;0.0000;1.3925;4.6066;198.5128;6.1461
ASNASDG;1.0000;0.0000;1.3956;4.7864;244.1774;6.2844
ASNENST;1.0000;0.0000;1.4089;5.0081;315.1784;6.4548
ASPPSGC;2.0000;6.5454;1.4939;5.4271;722.0506;6.5454
ASSPATA;1.0000;0.0000;1.4050;4.6320;204.3964;6.1656
ASSSPTC;1.0000;0.0000;1.5036;5.2921;437.0802;6.6730
ATAENAS;1.0000;0.0000;1.4053;4.8936;276.2507;6.3667
ATAPGNQ;1.0000;0.0000;1.4276;5.1431;368.1612;6.5585
ATCPMSN;1.0000;0.0000;1.5362;5.8172;800.0133;7.0766
ATEPPFD;1.0000;0.0000;1.4521;5.0868;345.0461;6.5152
ATPAVQP;1.0000;0.0000;1.4358;4.9839;306.5101;6.4361
ATPKRGW;1.0000;0.0000;1.4331;5.2636;422.9523;6.6511
ATSDLTS;1.0000;0.0000;1.4163;5.1138;355.9626;6.5360
ATSSFTT;1.0000;0.0000;1.4547;5.4960;552.6857;6.8297
AVAPKQP;1.0000;0.0000;1.4227;4.8460;261.4951;6.3301
AVAVQAS;1.0000;0.0000;1.4147;5.0307;323.4625;6.4721
AVDDQVV;1.0000;0.0000;1.4034;5.3212;451.9321;6.6954
AVDPSSK;1.0000;0.0000;1.3997;4.6981;220.5667;6.2165
AVDSFES;1.0000;0.0000;1.4318;5.1152;356.5428;6.5371
AVESMVA;1.0000;0.0000;1.4294;5.1797;383.9954;6.5866
AVESMVE;1.0000;0.0000;1.4270;5.2213;402.8463;6.6186
AVESMVQ;1.0000;0.0000;1.4380;5.4280;511.0802;6.7775
AVHNFLN;1.0000;0.0000;1.4581;5.9208;901.3060;7.1562
AVNDIGN;1.0000;0.0000;1.4126;5.4168;504.5430;6.7689
AVNERAW;1.0000;0.0000;1.4176;5.2698;426.0036;6.6559
AVPPPSC;1.0000;0.0000;1.5012;5.1180;357.6718;6.5392
AVQASNA;1.0000;0.0000;1.4145;5.0275;322.2798;6.4696
AVQPPAT;1.0000;0.0000;1.4358;4.9839;306.5101;6.4361
AVSSMSG;1.0000;0.0000;1.4317;5.0589;334.1542;6.4938
AVTVTGA;1.0000;0.0000;1.4094;5.3117;447.0277;6.6881
AVWDRMK;2.0000;6.9021;1.4338;5.8911;1231.8877;6.9021
AWEREAG;1.0000;0.0000;1.4149;5.1361;365.2188;6.5531
AWFRSRI;1.0000;0.0000;1.4650;5.7639;752.3941;7.0357
AWKEILK;2.0000;6.8201;1.4322;5.7845;1089.6143;6.8201
AWLKSHG;1.0000;0.0000;1.4653;5.5982;621.7464;6.9083
AWMRVYR;1.0000;0.0000;1.4552;5.9836;968.9303;7.2045
AWNEIVE;1.0000;0.0000;1.4337;5.5162;565.7123;6.8453
AWQDILQ;1.0000;0.0000;1.4376;5.8649;845.1922;7.1133
AWQQILT;1.0000;0.0000;1.4313;6.0056;993.8144;7.2214
AWREVLK;1.0000;0.0000;1.4125;5.3439;463.9085;6.7128
AWSEIKA;1.0000;0.0000;1.4429;5.2584;420.4184;6.6471
AYDYVEC;1.0000;0.0000;1.5413;6.2772;1358.6232;7.4302
AYEVDKS;1.0000;0.0000;1.4340;5.2391;411.2121;6.6323
AYEYVEC;1.0000;0.0000;1.5448;6.2507;1317.8143;7.4098
AYINGIK;1.0000;0.0000;1.4586;5.8880;867.9436;7.1310
AYPLWKK;1.0000;0.0000;1.4646;5.4601;530.3129;6.8021
AYVIDFY;1.0000;0.0000;1.4870;6.2596;1331.3310;7.4166
AYWRFKF;1.0000;0.0000;1.4807;6.1973;1239.2402;7.3688
CAEPKLK;1.0000;0.0000;1.4901;5.4575;528.7416;6.8002
CEKKTYS;1.0000;0.0000;1.5197;5.9932;979.6765;7.2119
CERLLRW;1.0000;0.0000;1.4776;6.0718;1072.4503;7.2723
CGAGGAC;1.0000;0.0000;1.5664;6.1658;1195.1356;7.3446
CGGIKLT;1.0000;0.0000;1.4798;6.1347;1152.9747;7.3206
CGGPKLE;1.0000;0.0000;1.4882;5.5735;604.2791;6.8893
CGKTVDY;1.0000;0.0000;1.4957;6.1965;1238.0608;7.3682
CGLLFPS;1.0000;0.0000;1.5289;5.8627;843.0203;7.1116
CGPSLIR;1.0000;0.0000;1.5192;5.7946;779.4779;7.0593
CGPSLVR;1.0000;0.0000;1.4964;5.6056;627.0112;6.9140
CGRKVAY;1.0000;0.0000;1.5061;6.0399;1033.7685;7.2478
CGRNQGW;1.0000;0.0000;1.4753;6.2059;1251.4770;7.3754
CGTEVRY;2.0000;7.3858;1.4954;6.5205;2542.4142;7.3858
CGTKQVQ;1.0000;0.0000;1.4709;6.2128;1261.5878;7.3807
CPCGPSL;2.0000;7.1855;1.6004;6.2598;1883.3221;7.1855
CPIDHSK;2.0000;7.2640;1.5695;6.3621;2118.5368;7.2640
CPIRGTA;1.0000;0.0000;1.5219;5.8858;865.7029;7.1293
CPLTPEQ;1.0000;0.0000;1.5256;5.7040;702.2405;6.9896
CPMHEGK;1.0000;0.0000;1.5651;6.1769;1210.4609;7.3531
CPMHKAS;1.0000;0.0000;1.5804;6.0236;1014.5706;7.2352
CPMHKGQ;1.0000;0.0000;1.5661;6.3836;1535.6759;7.5120
CPMHNKT;1.0000;0.0000;1.5609;6.3835;1535.4322;7.5119
CPMSNSN;1.0000;0.0000;1.5315;5.7229;717.6973;7.0041
CPVATPK;1.0000;0.0000;1.5117;5.4849;545.6803;6.8212
CPVDEET;1.0000;0.0000;1.4971;5.6343;648.1368;6.9361
CPVGADK;1.0000;0.0000;1.4905;5.5066;559.4629;6.8379
CPVKLNN;1.0000;0.0000;1.4904;5.7466;737.5348;7.0223
CPVMHES;1.0000;0.0000;1.5767;6.1303;1147.2408;7.3173
CPVMQGD;1.0000;0.0000;1.5236;6.0397;1033.6077;7.2477
CPVNHGA;1.0000;0.0000;1.5444;5.9775;962.1509;7.1998
CPVNTEP;1.0000;0.0000;1.5130;5.5885;614.7803;6.9008
CPVPPEV;1.0000;0.0000;1.5091;5.3139;448.1573;6.6898
CPVTAAT;1.0000;0.0000;1.5119;5.6918;692.4529;6.9802
CPVTGAR;1.0000;0.0000;1.5003;5.6967;696.3706;6.9840
CSANPQD;1.0000;0.0000;1.5095;5.5691;601.2559;6.8860
CWQEVLE;1.0000;0.0000;1.4895;6.1211;1135.1632;7.3102
DAERIRK;1.0000;0.0000;1.4135;5.2749;428.4915;6.6598
DAKNLSP;1.0000;0.0000;1.4041;4.8492;262.4721;6.3326
DALSAHK;1.0000;0.0000;1.4480;5.2625;422.3994;6.6502
DAMKRKN;1.0000;0.0000;1.4175;5.3473;465.7373;6.7154
DANADAE;1.0000;0.0000;1.3919;4.8393;259.5107;6.3250
DANSQQQ;1.0000;0.0000;1.4303;5.4563;527.9955;6.7992
DAVESMV;2.0000;6.6390;1.4264;5.5488;830.6452;6.6390
DAWLKSH;1.0000;0.0000;1.4658;5.5729;603.8934;6.8889
DAYINGI;1.0000;0.0000;1.4589;5.8853;865.2099;7.1289
DDDISQK;1.0000;0.0000;1.4253;5.3590;472.0292;6.7244
DDEEAGM;1.0000;0.0000;1.4178;5.1973;391.8648;6.6001
DDENGMP;1.0000;0.0000;1.4298;5.2195;402.0200;6.6172
DDISQKD;1.0000;0.0000;1.4253;5.3590;472.0292;6.7244
DDMKVVV;1.0000;0.0000;1.4107;5.4994;554.8678;6.8324
DDQKQEA;1.0000;0.0000;1.4132;5.2740;428.0700;6.6591
DDQVVGL;1.0000;0.0000;1.3956;5.4146;503.2507;6.7672
DDSLSKS;1.0000;0.0000;1.3958;4.8169;252.8875;6.3078
DEDISQK;1.0000;0.0000;1.4264;5.3325;457.8508;6.7040
DEEAGMP;1.0000;0.0000;1.4292;5.0602;334.6613;6.4948
DEETKKL;1.0000;0.0000;1.3950;5.1666;378.2406;6.5765
DENGMPT;1.0000;0.0000;1.4377;5.3602;472.7135;6.7254
DENGQKK;1.0000;0.0000;1.3979;5.2547;418.6295;6.6443
DESHVQP;1.0000;0.0000;1.4702;5.4126;502.1104;6.7656
DEVLNPL;1.0000;0.0000;1.4063;5.1102;354.4783;6.5332
DFYGGPD;1.0000;0.0000;1.4693;5.5724;603.5323;6.8885
DFYNGPT;1.0000;0.0000;1.4737;5.7525;742.5675;7.0269
DFYSAPP;1.0000;0.0000;1.4876;5.2302;407.0084;6.6255
DFYSTDL;1.0000;0.0000;1.4605;5.7810;767.3637;7.0488
DGGAVDP;1.0000;0.0000;1.4008;4.9188;284.3701;6.3861
DGGEVNK;2.0000;6.5752;1.3880;5.4659;755.0382;6.5752
DGKNWEY;1.0000;0.0000;1.4373;5.6582;666.1432;6.9544
DGKPVFS;1.0000;0.0000;1.4378;5.1872;387.3561;6.5924
DGNASAA;1.0000;0.0000;1.3947;4.8047;249.3734;6.2984
DGNVKKL;1.0000;0.0000;1.3876;5.2367;410.0425;6.6304
DGNWEYP;1.0000;0.0000;1.4606;5.5184;567.1103;6.8469
DGQPASP;1.0000;0.0000;1.4195;4.7824;243.0367;6.2812
DHPLANP;1.0000;0.0000;1.4665;5.2048;395.2683;6.6059
DHPRTGK;1.0000;0.0000;1.4573;5.4984;554.2111;6.8316
DHSKFAR;1.0000;0.0000;1.4761;5.6242;640.6100;6.9283
DHSKLAS;1.0000;0.0000;1.4497;5.2442;413.5983;6.6362
DIGGAAV;1.0000;0.0000;1.4170;5.2446;413.8241;6.6365
DIGNIWD;1.0000;0.0000;1.4317;5.8517;832.3862;7.1031
DILQWEQ;1.0000;0.0000;1.4282;5.9066;886.6836;7.1453
DISQKDM;2.0000;6.9454;1.4487;5.9476;1314.5949;6.9454
DITAVES;1.0000;0.0000;1.4276;5.2900;435.9841;6.6714
DKASINP;1.0000;0.0000;1.4294;5.0382;326.2973;6.4779
DKESLDP;1.0000;0.0000;1.3994;4.8261;255.5981;6.3149
DKPSQDT;1.0000;0.0000;1.4239;5.1057;352.6388;6.5297
DKQGGEA;1.0000;0.0000;1.4014;5.1445;368.7363;6.5595
DKSNMMY;1.0000;0.0000;1.4742;5.9057;885.8557;7.1447
DKTPEYH;1.0000;0.0000;1.4952;5.7385;730.6702;7.0161
DLAASGA;1.0000;0.0000;1.3950;4.8079;250.2886;6.3009
DLNDANS;1.0000;0.0000;1.3981;5.0482;330.0528;6.4855
DLPFDRH;1.0000;0.0000;1.4819;5.7068;704.5041;6.9918
DLPVDRT;1.0000;0.0000;1.4113;5.1970;391.7476;6.5999
DLSPKAR;1.0000;0.0000;1.4031;4.8367;258.7222;6.3230
DLSQSRE;1.0000;0.0000;1.4113;5.1064;352.9483;6.5303
DLTSESK;1.0000;0.0000;1.4046;5.0175;318.5936;6.4620
DMENIIS;1.0000;0.0000;1.4592;5.7587;747.8913;7.0317
DMKTIVP;1.0000;0.0000;1.4570;5.6242;640.6323;6.9283
DMKVVVP;1.0000;0.0000;1.4323;5.3623;473.8701;6.7270
DMTPKAA;1.0000;0.0000;1.4411;5.1632;376.7946;6.5740
DMYNIIR;2.0000;7.4230;1.4458;6.5689;2688.0512;7.4230
DNAKDRM;1.0000;0.0000;1.4176;5.3446;464.2704;6.7133
DNDEVLN;1.0000;0.0000;1.3898;5.2441;413.5513;6.6361
DNDKTPE;1.0000;0.0000;1.4080;5.0501;330.7665;6.4870
DNDRINP;1.0000;0.0000;1.4265;5.3069;444.5626;6.6844
DNLTNAR;1.0000;0.0000;1.3986;5.3275;455.2252;6.7002
DNSIVRY;1.0000;0.0000;1.4470;5.7048;702.8857;6.9902
DPEPQPT;1.0000;0.0000;1.4362;4.8887;274.6983;6.3630
DPNSDDM;1.0000;0.0000;1.4332;5.1343;364.4489;6.5517
DPSNLMP;2.0000;6.4985;1.4457;5.3661;673.0811;6.4985
DPSSIPK;1.0000;0.0000;1.4310;4.8182;253.2786;6.3088
DPSSKLF;1.0000;0.0000;1.4399;5.0755;340.6076;6.5066
DQGLWEY;1.0000;0.0000;1.4399;5.8388;820.1488;7.0932
DQKQEAY;1.0000;0.0000;1.4467;5.6181;636.1336;6.9236
DQKTTGK;1.0000;0.0000;1.4039;5.4979;553.9068;6.8312
DQPFALP;1.0000;0.0000;1.4620;5.2206;402.5375;6.6181
DQPFALS;1.0000;0.0000;1.4546;5.2713;426.7111;6.6570
DQPFTLS;1.0000;0.0000;1.4593;5.4801;542.6783;6.8175
DQQGKCP;1.0000;0.0000;1.5091;5.8672;847.4395;7.1151
DQQSSSW;1.0000;0.0000;1.4486;5.3491;466.6795;6.7168
DQVVGLE;1.0000;0.0000;1.3977;5.3881;488.1345;6.7468
DQYTQQT;1.0000;0.0000;1.4169;6.1716;1203.0537;7.3490
DRAYDYV;1.0000;0.0000;1.4591;5.7455;736.6582;7.0215
DRCGKTV;1.0000;0.0000;1.4689;5.9046;884.7048;7.1438
DRCGTKQ;1.0000;0.0000;1.4744;6.0170;1006.8698;7.2302
DRFTHWA;1.0000;0.0000;1.4749;6.0909;1096.3626;7.2870
DRHDWII;2.0000;7.3884;1.4608;6.5239;2552.4420;7.3884
DRHDWIV;2.0000;7.2431;1.4529;6.3348;2053.1831;7.2431
DRHDWLV;1.0000;0.0000;1.4413;5.8448;825.7891;7.0978
DRHDWQI;1.0000;0.0000;1.4541;6.1462;1168.3484;7.3295
DRHDWTV;1.0000;0.0000;1.4425;5.9176;898.0278;7.1538
DRHDWYV;2.0000;7.3101;1.4653;6.4220;2269.8796;7.3101
DRINPLN;1.0000;0.0000;1.4273;5.3747;480.6869;6.7365
DRMISGP;1.0000;0.0000;1.4587;5.4040;497.1633;6.7590
DRMKVAW;2.0000;6.9021;1.4338;5.8911;1231.8877;6.9021
DRMTRFL;1.0000;0.0000;1.4272;5.9153;895.6557;7.1520
DRMVVAY;1.0000;0.0000;1.4475;5.7569;746.3705;7.0303
DRNWIYP;1.0000;0.0000;1.4765;5.8286;810.5995;7.0854
DRTISSI;1.0000;0.0000;1.4497;5.5394;581.0175;6.8631
DSADGKP;1.0000;0.0000;1.3965;4.7420;231.9888;6.2502
DSEKKWV;2.0000;6.6086;1.4137;5.5093;793.7258;6.6086
DSFESVA;1.0000;0.0000;1.4318;5.1152;356.5428;6.5371
DSFSAVW;1.0000;0.0000;1.4553;5.3841;485.8876;6.7437
DSGENVP;1.0000;0.0000;1.4042;4.9134;282.6052;6.3819
DSGKEEK;1.0000;0.0000;1.3887;4.8969;277.2920;6.3693
DSKKLTP;1.0000;0.0000;1.4115;4.9961;310.8310;6.4455
DSKQQSY;1.0000;0.0000;1.4581;5.5399;581.3615;6.8635
DSLDNAK;1.0000;0.0000;1.3957;4.9863;307.3368;6.4379
DSLSAVW;1.0000;0.0000;1.4236;5.1426;367.9699;6.5581
DSLSKSD;1.0000;0.0000;1.3958;4.8169;252.8875;6.3078
DSNEFWE;1.0000;0.0000;1.4452;5.4824;544.1467;6.8193
DTDITAV;1.0000;0.0000;1.4218;5.5436;583.8058;6.8663
DTHDHPL;1.0000;0.0000;1.5044;5.8950;874.9755;7.1364
DTLAAAA;1.0000;0.0000;1.4047;4.9416;291.9335;6.4036
DTPHPTM;1.0000;0.0000;1.5102;5.7094;706.6028;6.9937
DTRPALD;1.0000;0.0000;1.4120;5.0611;334.9795;6.4954
DTVKATS;1.0000;0.0000;1.4111;5.2030;394.4368;6.6045
DVAMLHK;1.0000;0.0000;1.4611;5.7724;759.8116;7.0422
DVASEPD;1.0000;0.0000;1.3990;4.7553;235.5747;6.2604
DVRPAFD;1.0000;0.0000;1.4372;5.2297;406.7440;6.6250
DVRPALD;2.0000;6.4394;1.4049;5.2892;616.0689;6.4394
DVRPAVD;1.0000;0.0000;1.4049;4.9882;308.0328;6.4394
DVRPAVN;1.0000;0.0000;1.4076;5.0529;331.8455;6.4892
DVRPAVT;1.0000;0.0000;1.4146;5.1289;362.1996;6.5476
DVRPKLN;1.0000;0.0000;1.4049;5.1237;360.0514;6.5436
DVRPKLS;1.0000;0.0000;1.4064;4.9727;302.5676;6.4275
DVVPEDA;1.0000;0.0000;1.4023;4.9095;281.3600;6.3790
DVWWKAS;1.0000;0.0000;1.4375;5.4063;498.4652;6.7608
DWIINRC;2.0000;7.5929;1.4875;6.7899;3467.0313;7.5929
DWIVDRC;1.0000;0.0000;1.4897;6.2351;1294.3782;7.3979
DWIVLRG;1.0000;0.0000;1.4152;5.7180;713.6354;7.0003
DWLVNRC;1.0000;0.0000;1.4730;6.1108;1121.6859;7.3023
DWQIDRC;1.0000;0.0000;1.4909;6.3475;1473.1129;7.4842
DWTVLRS;1.0000;0.0000;1.4180;5.4900;548.9249;6.8252
DWYVQRK;1.0000;0.0000;1.4339;5.8949;874.8702;7.1363
DWYVSRD;1.0000;0.0000;1.4468;5.6255;641.6038;6.9293
DYQFTIL;1.0000;0.0000;1.4368;6.3045;1402.0555;7.4512
DYVECPV;1.0000;0.0000;1.5280;5.9321;913.1114;7.1649
DYVIDFY;1.0000;0.0000;1.4682;6.3277;1439.9386;7.4690
DYYDGGA;1.0000;0.0000;1.4598;5.6761;680.0700;6.9682
DYYDGGE;2.0000;7.0002;1.4538;6.0188;1426.9122;7.0002
DYYEAPD;1.0000;0.0000;1.4809;5.4620;531.4626;6.8036
DYYGAPD;1.0000;0.0000;1.4804;5.5138;564.1188;6.8434
EACGGIK;1.0000;0.0000;1.4961;5.8315;813.2761;7.0876
EAGENTE;1.0000;0.0000;1.3994;5.0886;345.7697;6.5166
EAGMPAF;1.0000;0.0000;1.4678;5.3279;455.4549;6.7005
EAHPGAT;1.0000;0.0000;1.4635;5.2807;431.3747;6.6643
EALHAAE;1.0000;0.0000;1.4466;5.2250;404.5832;6.6215
EALHAHE;1.0000;0.0000;1.4947;5.7022;700.7615;6.9882
EAMMKKN;1.0000;0.0000;1.4437;5.5562;592.3790;6.8760
EANPDAY;1.0000;0.0000;1.4429;5.1145;356.2205;6.5365
EAPDSAD;1.0000;0.0000;1.3925;4.6193;201.4367;6.1559
EAQENDP;1.0000;0.0000;1.4147;4.9922;309.4585;6.4425
EATPAVQ;1.0000;0.0000;1.4273;5.0945;348.1214;6.5211
EAWREVL;1.0000;0.0000;1.4139;5.3147;448.5568;6.6904
EAYEVDK;1.0000;0.0000;1.4290;5.2991;440.5789;6.6784
ECAEPKL;1.0000;0.0000;1.4900;5.4283;511.2444;6.7777
ECPCGPS;2.0000;7.1129;1.5959;6.1655;1689.4707;7.1129
ECPIRGT;1.0000;0.0000;1.5167;5.9274;908.2011;7.1613
ECPVMQG;1.0000;0.0000;1.5260;6.0132;1002.5613;7.2273
ECPVTGA;1.0000;0.0000;1.5003;5.6180;636.0723;6.9235
ECSANPQ;1.0000;0.0000;1.5096;5.5426;583.1959;6.8656
EDAVESM;2.0000;6.5664;1.4246;5.4545;745.1460;6.5664
EDISQKD;1.0000;0.0000;1.4264;5.3325;457.8508;6.7040
EDKQGGE;1.0000;0.0000;1.3981;5.1861;386.8381;6.5915
EDMKTIV;1.0000;0.0000;1.4320;5.7348;727.6022;7.0133
EDQGLWE;1.0000;0.0000;1.4164;5.4682;535.3215;6.8084
EDQYTQQ;1.0000;0.0000;1.4342;6.0044;992.4084;7.2205
EEAGMPA;1.0000;0.0000;1.4298;4.9921;309.4190;6.4424
EEAWREV;1.0000;0.0000;1.4139;5.2203;402.3861;6.6178
EEESKCP;1.0000;0.0000;1.4869;5.3156;449.0656;6.6911
EEKWIYP;1.0000;0.0000;1.4832;5.6615;668.7429;6.9570
EENAPMM;1.0000;0.0000;1.4635;5.3872;487.6234;6.7461
EESKCPV;1.0000;0.0000;1.4914;5.4100;500.5922;6.7636
EESSIPR;2.0000;6.4114;1.4284;5.2528;590.7338;6.4114
EETKKLW;1.0000;0.0000;1.4131;5.4089;499.9739;6.7628
EFWEYPS;1.0000;0.0000;1.5002;5.6248;641.0336;6.9287
EGAWNEI;1.0000;0.0000;1.4333;5.4737;538.6657;6.8126
EGAWQQI;1.0000;0.0000;1.4433;5.7959;780.6105;7.0602
EGAWSEI;1.0000;0.0000;1.4404;5.3226;452.6662;6.6964
EGCPVAT;1.0000;0.0000;1.5003;5.6180;636.0723;6.9235
EGCWQEV;1.0000;0.0000;1.4916;6.0786;1080.8915;7.2775
EGFRLRF;1.0000;0.0000;1.4358;5.7951;779.9361;7.0597
EGKMKGC;1.0000;0.0000;1.4927;5.9330;914.1142;7.1656
EGNANKR;1.0000;0.0000;1.3928;5.1205;358.6942;6.5411
EGPFDRH;1.0000;0.0000;1.4828;5.6377;650.6724;6.9387
EHFSQNS;1.0000;0.0000;1.4905;5.7694;757.1606;7.0399
EHGNEAH;1.0000;0.0000;1.4872;5.7924;777.4821;7.0576
EHPNQKP;1.0000;0.0000;1.4782;5.3615;473.4246;6.7264
EIKAWER;1.0000;0.0000;1.4335;5.4386;517.3530;6.7856
EILKWEA;2.0000;6.7977;1.4340;5.7553;1053.5567;6.7977
EIMKRGE;1.0000;0.0000;1.4325;5.5772;606.8929;6.8922
EISTIPK;1.0000;0.0000;1.4614;5.4128;502.2241;6.7658
EIVEWER;1.0000;0.0000;1.4280;5.5453;585.0050;6.8677
EKCGGPK;1.0000;0.0000;1.4859;5.5084;560.6325;6.8393
EKKTYSV;1.0000;0.0000;1.4369;5.4507;524.6195;6.7949
EKKWVYP;2.0000;6.8341;1.4609;5.8027;1112.6950;6.8341
EKPHTDE;1.0000;0.0000;1.4583;5.3679;476.9174;6.7313
EKQFYEA;1.0000;0.0000;1.4672;5.7207;715.8980;7.0025
EKQNSEA;1.0000;0.0000;1.4079;5.0456;329.0792;6.4836
EKSTIPK;1.0000;0.0000;1.4357;5.1586;374.8081;6.5704
EKWIYPS;1.0000;0.0000;1.4902;5.6016;624.1680;6.9109
ELAASKQ;1.0000;0.0000;1.4099;5.0072;314.8312;6.4540
ELEHPNQ;1.0000;0.0000;1.4659;5.5372;579.5560;6.8614
ELPFDRH;3.0000;13.9428;1.4836;6.1574;2050.0315;6.9714
ENAPMML;1.0000;0.0000;1.4643;5.4815;543.5741;6.8186
ENASNAS;1.0000;0.0000;1.3979;4.7993;247.8256;6.2943
ENCGAGG;1.0000;0.0000;1.4752;5.6618;668.9623;6.9572
ENDPEPQ;1.0000;0.0000;1.4217;4.9233;285.8445;6.3895
ENGMPTF;1.0000;0.0000;1.4664;5.6695;674.9169;6.9631
ENGQKKE;1.0000;0.0000;1.3991;5.2282;406.0551;6.6239
ENHQPAA;1.0000;0.0000;1.4709;5.3596;472.3834;6.7249
ENIISIH;1.0000;0.0000;1.4894;6.1370;1156.1315;7.3224
ENKENLD;1.0000;0.0000;1.3903;5.1525;372.1559;6.5657
ENLDPSN;1.0000;0.0000;1.4068;4.9528;295.7099;6.4122
ENLLHPE;1.0000;0.0000;1.4554;5.4249;509.2373;6.7751
ENSTGFF;1.0000;0.0000;1.4559;5.7419;733.5631;7.0187
ENTEPKL;1.0000;0.0000;1.4109;5.0914;346.9015;6.5188
ENVPIMV;1.0000;0.0000;1.4539;5.5868;613.6372;6.8996
EPAPNQA;1.0000;0.0000;1.4213;4.8135;251.9169;6.3052
EPDVAML;1.0000;0.0000;1.4348;5.1971;391.7929;6.6000
EPKLKSF;1.0000;0.0000;1.4373;5.1382;366.0854;6.5547
EPKLLRF;1.0000;0.0000;1.4362;5.3419;462.8433;6.7113
EPPFDRH;1.0000;0.0000;1.4986;5.4754;539.7334;6.8139
EPQPTLI;1.0000;0.0000;1.4610;5.3506;467.4937;6.7180
EPRLKKF;1.0000;0.0000;1.4346;5.2768;429.4124;6.6612
EPSFFSK;1.0000;0.0000;1.4742;5.2905;436.2477;6.6718
EPSGPTC;1.0000;0.0000;1.5093;5.3948;491.9291;6.7520
EPTGEPV;1.0000;0.0000;1.4176;4.9123;282.2405;6.3811
EPTPAAA;1.0000;0.0000;1.4084;4.6412;206.5873;6.1728
EPVFYLD;1.0000;0.0000;1.4723;5.6310;645.6665;6.9335
EQAWKEI;2.0000;6.8840;1.4427;5.8677;1199.0379;6.8840
EQGWGSE;1.0000;0.0000;1.4249;5.3393;461.4617;6.7093
EQLNQEE;1.0000;0.0000;1.4105;5.4190;505.8027;6.7705
EQMFWNA;2.0000;7.2133;1.4615;6.2960;1963.5049;7.2133
EQQPPTF;1.0000;0.0000;1.4812;5.5153;565.1259;6.8446
EQRAAAS;1.0000;0.0000;1.4096;4.9206;284.9763;6.3875
ERAPGQR;1.0000;0.0000;1.4167;5.0837;343.8276;6.5128
ERAWQDI;1.0000;0.0000;1.4391;5.6425;654.2840;6.9424
ERAYEYV;1.0000;0.0000;1.4638;5.6926;693.0688;6.9808
ERDPSSI;1.0000;0.0000;1.4290;4.9782;304.5120;6.4318
EREAGEN;1.0000;0.0000;1.3918;5.0001;312.2665;6.4486
EREISTI;1.0000;0.0000;1.4432;5.5728;603.8124;6.8888
ERFDGNV;1.0000;0.0000;1.4151;5.4983;554.1870;6.8315
ERIRKAQ;1.0000;0.0000;1.4231;5.4551;527.2868;6.7983
ERKAEQQ;1.0000;0.0000;1.4145;5.2997;440.9193;6.6789
ERLLRWG;1.0000;0.0000;1.4035;5.4867;546.8431;6.8226
ERRFGKG;1.0000;0.0000;1.4148;5.4460;521.7960;6.7913
ERTISTI;1.0000;0.0000;1.4421;5.7400;731.9760;7.0173
ERVWNYI;1.0000;0.0000;1.4404;6.0071;995.4525;7.2225
ESDSGKE;1.0000;0.0000;1.3905;4.8078;250.2441;6.3007
ESEDQGL;1.0000;0.0000;1.4058;5.1395;366.6341;6.5557
ESHVQPK;1.0000;0.0000;1.4702;5.4154;503.6969;6.7678
ESKAHTV;1.0000;0.0000;1.4537;5.4448;521.0589;6.7904
ESKCPVP;1.0000;0.0000;1.4992;5.2994;440.7564;6.6786
ESLDPSN;1.0000;0.0000;1.4042;4.8017;248.4982;6.2961
ESMVAVH;1.0000;0.0000;1.4747;5.6568;665.1025;6.9533
ESMVEVH;1.0000;0.0000;1.4696;5.6984;697.7531;6.9853
ESMVQVH;1.0000;0.0000;1.4719;5.9051;885.2192;7.1442
ESSIPRA;2.0000;6.3794;1.4288;5.2111;563.0909;6.3794
ESSSSSP;1.0000;0.0000;1.3875;4.4099;158.2846;5.9950
ESVALRW;1.0000;0.0000;1.4201;5.2547;418.6582;6.6443
ETETWTY;1.0000;0.0000;1.4406;5.9610;944.0848;7.1872
ETFNTIP;1.0000;0.0000;1.4654;5.7542;744.0682;7.0282
ETKKLWL;1.0000;0.0000;1.4099;5.5033;557.3417;6.8353
ETLGFTP;1.0000;0.0000;1.4472;5.5258;572.0036;6.8527
ETTRTTS;1.0000;0.0000;1.4163;5.5076;560.1200;6.8386
ETTTDHP;1.0000;0.0000;1.4702;5.6731;677.6699;6.9658
ETWTYPS;1.0000;0.0000;1.4809;5.6234;639.9906;6.9276
EVAEDAV;1.0000;0.0000;1.3944;4.9520;295.4540;6.4116
EVDKSNM;1.0000;0.0000;1.4220;5.3155;448.9746;6.6910
EVHDTPH;1.0000;0.0000;1.5067;5.8685;848.6939;7.1161
EVHNFLN;1.0000;0.0000;1.4492;5.9624;945.5521;7.1882
EVLEWEK;1.0000;0.0000;1.4098;5.3068;444.5407;6.6843
EVLKWEN;1.0000;0.0000;1.4081;5.3980;493.7362;6.7544
EVLNPLN;1.0000;0.0000;1.4080;5.1749;381.8813;6.5829
EVLTGVD;1.0000;0.0000;1.3938;5.3486;466.4285;6.7164
EVNKDYQ;1.0000;0.0000;1.4291;5.6386;651.2831;6.9393
EVNKEYQ;1.0000;0.0000;1.4316;5.6121;631.7205;6.9190
EVRDAWL;1.0000;0.0000;1.4126;5.3411;462.4474;6.7107
EVRERER;1.0000;0.0000;1.3907;5.1504;371.2792;6.5641
EVRYVID;4.0000;21.1161;1.4356;6.3699;3023.3870;7.0387
EVRYVLD;1.0000;0.0000;1.4204;5.5788;608.0015;6.8934
EVSTIPR;1.0000;0.0000;1.4398;5.2732;427.6493;6.6585
EWEKPHT;1.0000;0.0000;1.4796;5.6103;630.4082;6.9176
EWERRFG;1.0000;0.0000;1.4322;5.6338;647.7560;6.9357
EYHTTVD;1.0000;0.0000;1.4609;6.0813;1084.3269;7.2796
EYPSPQQ;4.0000;20.0902;1.4827;5.9250;1811.4866;6.6967
EYQFTIL;1.0000;0.0000;1.4440;6.2781;1359.9421;7.4308
EYSPRAR;2.0000;6.5529;1.4458;5.4369;730.2070;6.5529
EYVECPI;1.0000;0.0000;1.5501;6.0946;1101.0506;7.2899
FALPTKR;1.0000;0.0000;1.4456;5.3731;479.7793;6.7353
FALSTVR;1.0000;0.0000;1.4353;5.4889;548.1866;6.8243
FARSNEA;1.0000;0.0000;1.4319;5.1825;385.2607;6.5888
FDAMKRK;1.0000;0.0000;1.4451;5.5919;617.2411;6.9035
FDGNVKK;1.0000;0.0000;1.4141;5.4781;541.4422;6.8160
FDRHDWI;4.0000;22.2861;1.4674;6.8773;5422.2556;7.4287
FDRHDWL;1.0000;0.0000;1.4600;6.0862;1090.4144;7.2834
FDRHDWQ;1.0000;0.0000;1.4608;6.1985;1240.9848;7.3697
FDRHDWT;1.0000;0.0000;1.4592;6.1590;1185.8019;7.3394
FDRHDWY;2.0000;7.4957;1.4788;6.6634;2997.2643;7.4957
FDSFSAV;1.0000;0.0000;1.4664;5.4510;524.8190;6.7952
FEGFRLR;1.0000;0.0000;1.4358;5.7951;779.9361;7.0597
FEGNANK;1.0000;0.0000;1.4224;5.3776;482.2677;6.7387
FESVALR;1.0000;0.0000;1.4308;5.3217;452.2029;6.6958
FETLGFT;1.0000;0.0000;1.4362;5.9722;956.2701;7.1957
FFDAMKR;1.0000;0.0000;1.4676;5.8985;878.4897;7.1391
FFSKLNP;1.0000;0.0000;1.4731;5.5359;578.6935;6.8604
FFSNLFG;1.0000;0.0000;1.4688;6.0048;992.9179;7.2208
FGGKAKE;1.0000;0.0000;1.4207;5.2763;429.1747;6.6609
FGGKARE;1.0000;0.0000;1.4212;5.3257;454.3111;6.6989
FGKGLMR;1.0000;0.0000;1.4302;5.7758;762.7428;7.0448
FGNNDDQ;1.0000;0.0000;1.4192;5.6497;659.6683;6.9479
FGREKQN;1.0000;0.0000;1.4219;5.6134;632.7054;6.9200
FHVDVRP;1.0000;0.0000;1.4811;5.7746;761.7505;7.0439
FKEVRYV;1.0000;0.0000;1.4429;5.8230;805.3735;7.0811
FKFETLG;1.0000;0.0000;1.4406;5.8342;815.8320;7.0897
FKGDAKN;1.0000;0.0000;1.4207;5.3421;462.9825;6.7115
FKGDSKK;1.0000;0.0000;1.4221;5.2619;422.1351;6.6498
FLDRMIS;1.0000;0.0000;1.4609;5.8929;872.8856;7.1348
FLGYDLP;1.0000;0.0000;1.4696;5.6828;685.3400;6.9733
FLNEGAW;3.0000;13.8507;1.4385;6.0975;1913.4170;6.9253
FLNEGCW;1.0000;0.0000;1.4976;6.2988;1392.8767;7.4468
FMGKPGV;1.0000;0.0000;1.4597;5.5865;613.4215;6.8993
FMLDTRP;1.0000;0.0000;1.4639;5.7261;720.3144;7.0066
FNTIPPF;1.0000;0.0000;1.5114;5.8123;795.4806;7.0728
FNWFGNN;1.0000;0.0000;1.4322;6.0858;1089.9078;7.2831
FPETFNT;1.0000;0.0000;1.4735;5.8066;790.3271;7.0685
FPSHFSQ;1.0000;0.0000;1.5407;5.9034;883.5198;7.1429
FQGRPKD;1.0000;0.0000;1.4442;5.4382;517.1039;6.7853
FRLRFWK;1.0000;0.0000;1.4375;6.0414;1035.6168;7.2490
FRNLFLG;1.0000;0.0000;1.4264;5.9020;882.0280;7.1418
FRSRILH;1.0000;0.0000;1.4766;6.0665;1066.0010;7.2683
FSAVWDR;1.0000;0.0000;1.4480;5.5227;569.9381;6.8502
FSKLNPL;1.0000;0.0000;1.4422;5.2945;438.2536;6.6748
FSLDVRP;1.0000;0.0000;1.4415;5.2792;430.6318;6.6631
FSNLFGR;1.0000;0.0000;1.4476;5.7477;738.5004;7.0232
FSQELPF;1.0000;0.0000;1.4848;5.6222;639.1454;6.9268
FSSISQE;1.0000;0.0000;1.4718;5.4662;534.0737;6.8068
FTGRPHD;1.0000;0.0000;1.4853;5.8049;788.7823;7.0672
FTHWAYP;1.0000;0.0000;1.5387;6.2457;1310.2915;7.4060
FTILDVR;3.0000;14.2810;1.4224;6.3774;2641.0000;7.1405
FTLSTSR;1.0000;0.0000;1.4431;5.5434;583.7202;6.8662
FTPSLPI;1.0000;0.0000;1.4862;5.4197;506.2509;6.7711
FTTPSAC;1.0000;0.0000;1.5465;5.9150;895.2995;7.1518
FWADGNA;1.0000;0.0000;1.4447;5.5109;562.2703;6.8412
FWADKPS;1.0000;0.0000;1.4611;5.2683;425.2544;6.6547
FWADQKT;1.0000;0.0000;1.4463;5.8127;795.8589;7.0732
FWEYPSP;1.0000;0.0000;1.5141;5.5142;564.4112;6.8437
FWNAMLK;2.0000;7.1494;1.4534;6.2129;1784.3168;7.1494
FWNAMLR;1.0000;0.0000;1.4492;5.9613;944.4103;7.1874
FYEAMMK;1.0000;0.0000;1.4939;6.1422;1162.9896;7.3264
FYGGPDD;1.0000;0.0000;1.4693;5.5724;603.5323;6.8885
FYLDVRP;1.0000;0.0000;1.4694;5.7097;706.8743;6.9940
FYNGPTV;1.0000;0.0000;1.4717;5.8203;802.9068;7.0790
FYSAPPE;1.0000;0.0000;1.4869;5.2037;394.7830;6.6051
FYSTDLN;1.0000;0.0000;1.4575;5.8457;826.6842;7.0985
GAAVSSM;1.0000;0.0000;1.4304;5.0772;341.2648;6.5078
GACERLL;1.0000;0.0000;1.4761;5.7344;727.2854;7.0130
GACPVGA;1.0000;0.0000;1.4933;5.4610;530.8798;6.8028
GADKASI;1.0000;0.0000;1.4190;5.0678;337.5983;6.5006
GAGGACP;1.0000;0.0000;1.4906;5.4185;505.4984;6.7701
GAKDTLA;1.0000;0.0000;1.4012;5.1059;352.7154;6.5299
GAPDDEE;1.0000;0.0000;1.3946;4.7726;240.3312;6.2738
GARAKDK;1.0000;0.0000;1.3910;4.9522;295.5311;6.4118
GASASSP;1.0000;0.0000;1.3915;4.4983;175.2380;6.0629
GATAPGN;1.0000;0.0000;1.4127;4.9882;308.0248;6.4394
GAVDPSS;1.0000;0.0000;1.4011;4.7207;226.3723;6.2338
GAVPPPS;1.0000;0.0000;1.4049;4.5330;182.3735;6.0895
GAWMRVY;1.0000;0.0000;1.4571;5.9567;939.4127;7.1839
GAWNEIV;1.0000;0.0000;1.4305;5.5680;600.4730;6.8851
GAWQQIL;1.0000;0.0000;1.4348;5.8902;870.1787;7.1328
GAWSEIK;1.0000;0.0000;1.4395;5.3518;468.1586;6.7189
GCPMHEG;1.0000;0.0000;1.5639;6.1995;1242.3206;7.3705
GCPMHKA;1.0000;0.0000;1.5709;6.1353;1153.8188;7.3211
GCPMHKG;1.0000;0.0000;1.5611;6.2287;1284.8384;7.3929
GCPVATP;1.0000;0.0000;1.5126;5.5075;560.0428;6.8385
GCPVMHE;1.0000;0.0000;1.5634;6.2420;1304.6977;7.4032
GCPVNTE;1.0000;0.0000;1.4967;5.7508;741.1446;7.0256
GCPVTAA;1.0000;0.0000;1.5031;5.5764;606.3079;6.8915
GCWQEVL;1.0000;0.0000;1.4824;6.1729;1204.9141;7.3500
GDAKNLS;1.0000;0.0000;1.3962;5.0116;316.4228;6.4574
GDGNWEY;1.0000;0.0000;1.4359;5.6807;683.6764;6.9717
GDNDRIN;1.0000;0.0000;1.4049;5.4692;535.9400;6.8092
GDSKKLT;1.0000;0.0000;1.3997;5.1584;374.7212;6.5703
GDVVPED;1.0000;0.0000;1.4018;5.0030;313.3100;6.4508
GDVWWKA;1.0000;0.0000;1.4275;5.5180;566.8792;6.8466
GEACGGI;1.0000;0.0000;1.4953;5.8541;834.6818;7.1050
GEENAPM;1.0000;0.0000;1.4324;5.1249;360.5324;6.5445
GEGPFDR;1.0000;0.0000;1.4330;5.2540;418.3224;6.6438
GENCGAG;1.0000;0.0000;1.4752;5.6618;668.9623;6.9572
GENTEPK;1.0000;0.0000;1.4087;5.0489;330.3160;6.4861
GENVPIM;1.0000;0.0000;1.4534;5.5443;584.2994;6.8669
GEPVFYL;1.0000;0.0000;1.4715;5.6563;664.7544;6.9530
GERKAEQ;1.0000;0.0000;1.4029;5.1448;368.8987;6.5598
GESEDQG;1.0000;0.0000;1.4039;5.0969;349.1052;6.5230
GEVAEDA;1.0000;0.0000;1.3919;4.9095;281.3281;6.3789
GEVNKDY;1.0000;0.0000;1.4220;5.4837;544.9020;6.8203
GEVNKEY;1.0000;0.0000;1.4238;5.4572;528.5347;6.7999
GEVRERE;1.0000;0.0000;1.3900;5.1235;359.9683;6.5435
GFFSNLF;1.0000;0.0000;1.4688;6.0048;992.9179;7.2208
GFRLRFW;1.0000;0.0000;1.4341;6.0640;1062.8746;7.2663
GFTPSLP;1.0000;0.0000;1.4588;5.1881;387.7576;6.5931
GGAAVSS;1.0000;0.0000;1.3972;4.8149;252.3189;6.3063
GGACPVG;1.0000;0.0000;1.4913;5.5544;591.1631;6.8747
GGAVDPS;1.0000;0.0000;1.4023;4.8324;257.4427;6.3197
GGDVWWK;1.0000;0.0000;1.4175;5.6114;631.2503;6.9185
GGEACGG;1.0000;0.0000;1.4743;5.6224;639.3169;6.9269
GGEVNKD;1.0000;0.0000;1.3880;5.1649;377.5178;6.5752
GGEVNKE;1.0000;0.0000;1.3890;5.1384;366.1782;6.5549
GGEVRER;1.0000;0.0000;1.3890;5.1753;382.0871;6.5833
GGGSQCP;1.0000;0.0000;1.5053;5.6485;658.7763;6.9469
GGIKLTN;1.0000;0.0000;1.4063;5.5890;615.1641;6.9012
GGKAKEY;1.0000;0.0000;1.4266;5.3110;446.6993;6.6876
GGKAREY;1.0000;0.0000;1.4271;5.3605;472.8621;6.7256
GGKKPSE;1.0000;0.0000;1.3976;4.8116;251.3647;6.3037
GGPDDEN;1.0000;0.0000;1.3991;4.9572;297.2396;6.4156
GGPKLER;1.0000;0.0000;1.4014;5.0153;317.8024;6.4603
GGSGEVA;1.0000;0.0000;1.3948;4.9683;301.0371;6.4241
GGSQCPL;1.0000;0.0000;1.5070;5.6910;691.8536;6.9797
GIKKDQQ;1.0000;0.0000;1.4198;5.6536;662.6726;6.9509
GIKLTNF;1.0000;0.0000;1.4244;5.8730;853.0802;7.1195
GKAKEYS;1.0000;0.0000;1.4319;5.1993;392.7891;6.6017
GKAREYS;1.0000;0.0000;1.4334;5.2488;415.7945;6.6397
GKCPIDH;1.0000;0.0000;1.5576;6.1727;1204.6507;7.3499
GKCPVDE;1.0000;0.0000;1.4880;5.5482;586.9276;6.8699
GKDIGGA;1.0000;0.0000;1.4112;5.2730;427.5311;6.6583
GKEEKWI;1.0000;0.0000;1.4269;5.4826;544.2256;6.8194
GKGDVVP;1.0000;0.0000;1.4021;5.0575;333.6126;6.4927
GKGLMRG;1.0000;0.0000;1.4084;5.4918;550.0208;6.8265
GKIGGSG;1.0000;0.0000;1.4135;5.2800;430.9990;6.6637
GKKPSEV;1.0000;0.0000;1.4007;4.8542;263.9861;6.3364
GKMKGCP;1.0000;0.0000;1.5147;5.8224;804.8509;7.0807
GKNWEYP;1.0000;0.0000;1.4605;5.5211;568.9021;6.8490
GKPGVLS;1.0000;0.0000;1.4057;4.9711;302.0225;6.4263
GKPVFSL;1.0000;0.0000;1.4405;5.2551;418.8321;6.6446
GKTVDYV;1.0000;0.0000;1.4212;5.6540;662.9856;6.9512
GLETTRT;1.0000;0.0000;1.3988;5.5464;585.7548;6.8685
GLLFPSH;1.0000;0.0000;1.4910;5.6614;668.6120;6.9568
GLMRGWE;1.0000;0.0000;1.4243;5.6796;682.7941;6.9709
GLSPSAP;1.0000;0.0000;1.4027;4.5836;193.3261;6.1285
GLWEYPS;1.0000;0.0000;1.4678;5.4351;515.2948;6.7830
GMPAFML;1.0000;0.0000;1.4913;5.7780;764.6632;7.0465
GMPTFHV;1.0000;0.0000;1.5025;6.1082;1118.3796;7.3003
GNANKRT;1.0000;0.0000;1.3979;5.2877;434.8304;6.6696
GNASAAA;1.0000;0.0000;1.3944;4.7366;230.5638;6.2461
GNEAHPG;1.0000;0.0000;1.4545;5.2981;440.1029;6.6777
GNIWDRM;1.0000;0.0000;1.4307;5.9345;915.6899;7.1668
GNNDDQK;1.0000;0.0000;1.3963;5.3431;463.4932;6.7122
GNQLECS;1.0000;0.0000;1.4884;5.8410;822.2137;7.0949
GNVKKLT;1.0000;0.0000;1.3915;5.3774;482.1467;6.7386
GNWEYPS;1.0000;0.0000;1.4676;5.4319;513.4107;6.7805
GPDDENG;1.0000;0.0000;1.3991;4.9572;297.2396;6.4156
GPFDRHD;1.0000;0.0000;1.4813;5.6642;670.8219;6.9590
GPKLERF;1.0000;0.0000;1.4347;5.2993;440.7148;6.6786
GPSLIRF;1.0000;0.0000;1.4637;5.4936;551.1732;6.8279
GPSLVRF;1.0000;0.0000;1.4417;5.3045;443.3627;6.6826
GPSSSSS;1.0000;0.0000;1.3914;4.4617;168.0112;6.0348
GPTCEKK;1.0000;0.0000;1.4946;5.6238;640.2879;6.9279
GPTVNGT;1.0000;0.0000;1.4170;5.3330;458.1237;6.7044
GQKKEVR;1.0000;0.0000;1.3977;5.3100;446.1799;6.6868
GQKMDLP;1.0000;0.0000;1.4411;5.4321;513.5211;6.7807
GQLFPET;1.0000;0.0000;1.4514;5.5653;598.6226;6.8830
GQPASPP;1.0000;0.0000;1.4207;4.6453;207.5580;6.1759
GQRIKLS;1.0000;0.0000;1.4238;5.5043;558.0081;6.8361
GQRKGCP;1.0000;0.0000;1.4984;5.7645;752.9161;7.0361
GREKQNS;1.0000;0.0000;1.4056;5.2177;401.1865;6.6158
GRINPNR;1.0000;0.0000;1.4263;5.3844;486.0435;6.7439
GRINSKY;1.0000;0.0000;1.4474;5.6650;671.3956;6.9596
GRKVAYV;1.0000;0.0000;1.4262;5.4974;553.5860;6.8308
GRNQGWK;1.0000;0.0000;1.4077;5.5983;621.7643;6.9083
GRPHDLS;1.0000;0.0000;1.4574;5.3364;459.9194;6.7071
GRPKDMT;1.0000;0.0000;1.4361;5.3769;481.9075;6.7382
GSEKCGG;1.0000;0.0000;1.4769;5.5816;609.9424;6.8955
GSGEGPF;1.0000;0.0000;1.4361;5.1408;367.1741;6.5567
GSGEVAE;1.0000;0.0000;1.3940;4.9165;283.6101;6.3843
GSQCPLT;1.0000;0.0000;1.5142;5.8064;790.1529;7.0683
GSSQSTP;1.0000;0.0000;1.4293;4.9554;296.6244;6.4143
GTAAENK;1.0000;0.0000;1.4014;5.0762;340.8698;6.5071
GTETETW;1.0000;0.0000;1.4174;5.6423;654.0804;6.9422
GTEVRYV;2.0000;6.9688;1.4216;5.9780;1361.4723;6.9688
GTGDGNW;1.0000;0.0000;1.4055;5.5291;574.2027;6.8552
GTKQVQY;1.0000;0.0000;1.4240;5.9466;928.5030;7.1761
GTPSIYL;1.0000;0.0000;1.4759;5.6169;635.2287;6.9226
GVDSKQQ;1.0000;0.0000;1.4146;5.3754;481.0583;6.7371
GVLSPRA;1.0000;0.0000;1.4082;4.9271;287.1091;6.3925
GVSEVLT;1.0000;0.0000;1.4028;5.2622;422.2623;6.6500
GWEIMKR;1.0000;0.0000;1.4399;5.8461;827.0566;7.0988
GWFNWFG;1.0000;0.0000;1.4399;6.2241;1278.0390;7.3894
GWFWADG;1.0000;0.0000;1.4508;5.7820;768.2387;7.0496
GWFWADK;1.0000;0.0000;1.4524;5.7594;748.5369;7.0322
GWFWADQ;1.0000;0.0000;1.4538;5.9369;918.2214;7.1686
GWGSEKC;1.0000;0.0000;1.4971;5.7986;783.0945;7.0624
GWKEVRY;1.0000;0.0000;1.4348;5.7135;709.9824;6.9969
GWKWKDD;1.0000;0.0000;1.4208;5.5210;568.8390;6.8490
GWKWKDE;1.0000;0.0000;1.4229;5.4945;551.7527;6.8286
GWRWQDD;1.0000;0.0000;1.4220;5.7479;738.6569;7.0234
GYDLPFD;1.0000;0.0000;1.4701;5.6150;633.8359;6.9212
GYELPFD;2.0000;6.9008;1.4715;5.8895;1229.5963;6.9008
GYNKPFD;1.0000;0.0000;1.4698;5.6145;633.5137;6.9208
GYRDSGE;1.0000;0.0000;1.4296;5.3395;461.5514;6.7094
GYTDTDI;1.0000;0.0000;1.4361;5.9132;893.4766;7.1504
HAAECPC;1.0000;0.0000;1.6432;6.3354;1452.7360;7.4749
HAHECPC;1.0000;0.0000;1.6865;6.8125;2516.2134;7.8416
HDHPLAN;1.0000;0.0000;1.5066;5.7509;741.1846;7.0256
HDLSPKA;1.0000;0.0000;1.4566;5.1935;390.1675;6.5972
HDTPHPT;1.0000;0.0000;1.5325;5.8308;812.6184;7.0871
HDWIINR;2.0000;7.4381;1.4511;6.5886;2749.7561;7.4381
HDWIVDR;1.0000;0.0000;1.4529;6.0338;1026.5911;7.2431
HDWIVLR;1.0000;0.0000;1.4457;6.1017;1110.0094;7.2953
HDWLVNR;1.0000;0.0000;1.4365;5.9094;889.6261;7.1475
HDWQIDR;1.0000;0.0000;1.4541;6.1462;1168.3484;7.3295
HDWTVLR;1.0000;0.0000;1.4366;5.9855;970.9994;7.2059
HDWYVQR;1.0000;0.0000;1.4561;6.3012;1396.6149;7.4486
HDWYVSR;1.0000;0.0000;1.4848;6.0346;1027.4727;7.2437
HECPCGP;1.0000;0.0000;1.6521;6.3599;1494.2587;7.4937
HEGKMKG;1.0000;0.0000;1.4556;5.7317;724.9977;7.0109
HESSSSS;1.0000;0.0000;1.4484;4.9560;296.8134;6.4147
HFSQELP;1.0000;0.0000;1.5029;5.7219;716.8881;7.0034
HGAKDTL;1.0000;0.0000;1.4429;5.5830;610.9242;6.8966
HGAWMRV;1.0000;0.0000;1.4681;6.0217;1012.3412;7.2338
HGGKKPS;1.0000;0.0000;1.4534;5.2471;415.0076;6.6385
HGNEAHP;1.0000;0.0000;1.5067;5.6818;684.5502;6.9726
HKASNEN;1.0000;0.0000;1.4473;5.3656;475.6465;6.7295
HKDLAAS;1.0000;0.0000;1.4480;5.2625;422.3994;6.6502
HKGQRKG;1.0000;0.0000;1.4366;5.7030;701.4272;6.9888
HKKPSTV;1.0000;0.0000;1.4647;5.4051;497.7712;6.7599
HKPVTPA;1.0000;0.0000;1.4748;5.2836;432.7867;6.6665
HLAKPFD;1.0000;0.0000;1.4876;5.5892;615.3275;6.9014
HLCGLLF;1.0000;0.0000;1.5066;6.5630;1888.0016;7.6499
HNANNEE;1.0000;0.0000;1.4419;5.4874;547.2813;6.8232
HNAVNER;1.0000;0.0000;1.4396;5.5693;601.3613;6.8861
HNFLNEG;4.0000;21.4665;1.4516;6.5219;3601.3856;7.1555
HNKTMDA;1.0000;0.0000;1.4641;5.8421;823.2575;7.0957
HNQNNEQ;2.0000;7.1729;1.4371;6.2435;1848.2142;7.1729
HNSINER;1.0000;0.0000;1.4610;5.7401;732.0143;7.0173
HPECAEP;1.0000;0.0000;1.5541;5.6296;644.6189;6.9324
HPEDMKT;1.0000;0.0000;1.4854;5.6820;684.6689;6.9727
HPGATAP;1.0000;0.0000;1.4723;5.1702;379.8123;6.5793
HPLANPP;1.0000;0.0000;1.4723;5.0677;337.5680;6.5006
HPNQKPA;1.0000;0.0000;1.4800;5.3199;451.2711;6.6944
HPRTGKC;1.0000;0.0000;1.5411;6.1087;1119.0320;7.3007
HPTMLPT;1.0000;0.0000;1.5106;5.7772;764.0198;7.0459
HQDRAYD;1.0000;0.0000;1.4770;5.9228;903.4653;7.1578
HQERAYE;1.0000;0.0000;1.4829;5.8699;850.0057;7.1171
HQPAAAS;1.0000;0.0000;1.4713;5.1669;378.3902;6.5768
HSKFARS;1.0000;0.0000;1.4836;5.5378;579.9508;6.8619
HSKLASS;1.0000;0.0000;1.4525;5.1578;374.4345;6.5698
HSMAAAG;1.0000;0.0000;1.4802;5.4366;516.1924;6.7841
HTDESHV;1.0000;0.0000;1.4922;5.9192;899.6602;7.1550
HTTVDLS;1.0000;0.0000;1.4484;5.7452;736.3751;7.0213
HTVPAHQ;1.0000;0.0000;1.5192;6.0071;995.5018;7.2226
HVDVRPA;1.0000;0.0000;1.4572;5.3972;493.2903;6.7538
HVQPKLL;1.0000;0.0000;1.4626;5.6640;670.6181;6.9588
HWAYPLW;1.0000;0.0000;1.5265;6.1060;1115.5111;7.2986
HWRAMRQ;1.0000;0.0000;1.4681;6.1609;1188.3323;7.3408
IALPTER;1.0000;0.0000;1.4378;5.2915;436.7494;6.6725
IDFYNGP;1.0000;0.0000;1.4875;5.8687;848.8749;7.1162
IDFYSAP;1.0000;0.0000;1.5051;5.6242;640.6072;6.9283
IDFYSTD;1.0000;0.0000;1.4754;5.9701;953.9588;7.1941
IDHSKFA;1.0000;0.0000;1.4963;5.8289;810.8907;7.0856
IDHSKLA;1.0000;0.0000;1.4680;5.5875;614.1008;6.9001
IDRCGKT;1.0000;0.0000;1.4832;6.0937;1099.8329;7.2891
IDYYDGG;3.0000;14.4360;1.4614;6.4783;2966.1342;7.2180
IDYYEAP;1.0000;0.0000;1.5049;5.7189;714.3821;7.0010
IDYYGAP;1.0000;0.0000;1.5028;5.7707;758.2779;7.0409
IGGAAVS;1.0000;0.0000;1.4224;5.1582;374.6390;6.5701
IGGSGEV;1.0000;0.0000;1.4158;5.2933;437.6609;6.6739
IGNIWDR;1.0000;0.0000;1.4268;5.9038;883.9220;7.1432
IHNANNE;1.0000;0.0000;1.4570;5.7708;758.4262;7.0410
IHNAVNE;1.0000;0.0000;1.4570;5.7740;761.2094;7.0434
IHNQNNE;2.0000;7.2319;1.4447;6.3202;2018.8575;7.2319
IINRCGT;2.0000;7.5342;1.4772;6.7135;3175.2831;7.5342
IIRIHNQ;2.0000;7.5878;1.4335;6.7833;3440.9431;7.5878
IISIHNA;1.0000;0.0000;1.4989;6.0954;1102.0317;7.2905
IKAWERE;1.0000;0.0000;1.4335;5.4386;517.3530;6.7856
IKKDQQS;1.0000;0.0000;1.4339;5.5419;582.6979;6.8650
IKLSTER;1.0000;0.0000;1.4224;5.4130;502.3289;6.7659
IKLTNFK;1.0000;0.0000;1.4269;5.8504;831.2026;7.1022
IKSWEDK;1.0000;0.0000;1.4349;5.3974;493.3649;6.7539
ILDVRPA;3.0000;13.2738;1.4308;5.7223;1242.1649;6.6369
ILHLAKP;1.0000;0.0000;1.4798;5.6047;626.3851;6.9133
ILKWEAL;2.0000;6.8702;1.4316;5.8496;1174.4431;6.8702
ILNLLGY;1.0000;0.0000;1.4238;5.9000;880.0543;7.1403
ILQWEQG;1.0000;0.0000;1.4249;5.9319;912.8967;7.1648
ILTWEDQ;1.0000;0.0000;1.4258;5.8670;847.2554;7.1149
IMKRGEE;1.0000;0.0000;1.4325;5.5772;606.8929;6.8922
IMVQVHN;1.0000;0.0000;1.4368;6.3396;1459.8013;7.4782
INERVWN;1.0000;0.0000;1.4169;5.7277;721.6492;7.0078
INGIKKD;1.0000;0.0000;1.4229;5.6148;633.7042;6.9210
INPLNNE;1.0000;0.0000;1.4290;5.3608;473.0061;6.7258
INPLNNM;1.0000;0.0000;1.4504;5.6748;679.0538;6.9672
INPNRWG;1.0000;0.0000;1.4437;5.5745;605.0130;6.8901
INRCGTE;2.0000;7.3164;1.4825;6.4301;2291.2916;7.3164
INSKYAT;1.0000;0.0000;1.4608;5.6601;667.6184;6.9558
IPKAGTE;1.0000;0.0000;1.4345;5.1995;392.8589;6.6018
IPKGTGD;1.0000;0.0000;1.4306;5.3194;451.0170;6.6940
IPKSPDS;1.0000;0.0000;1.4310;4.8182;253.2786;6.3088
IPKVDGK;1.0000;0.0000;1.4244;5.2240;404.1001;6.6207
IPKVVTE;1.0000;0.0000;1.4341;5.3780;482.5038;6.7391
IPPFDRH;1.0000;0.0000;1.5236;5.7588;747.9663;7.0317
IPPTEGH;1.0000;0.0000;1.4980;5.5368;579.2940;6.8611
IPQTAVD;1.0000;0.0000;1.4481;5.4460;521.7863;6.7913
IPRADSE;2.0000;6.4458;1.4280;5.2976;621.9869;6.4458
IPRGESE;1.0000;0.0000;1.4278;5.0635;335.9044;6.4973
IPRTNSD;1.0000;0.0000;1.4390;5.2965;439.2805;6.6764
IRFGGKA;1.0000;0.0000;1.4384;5.6091;629.5879;6.9167
IRFQGRP;1.0000;0.0000;1.4615;5.7445;735.7916;7.0208
IRGTAAE;1.0000;0.0000;1.4244;5.3179;450.2234;6.6928
IRIHNQN;2.0000;7.4401;1.4362;6.5911;2757.7729;7.4401
IRKAQHS;1.0000;0.0000;1.4762;5.7520;742.1708;7.0265
IRSWMGY;2.0000;7.3151;1.4735;6.4285;2287.0227;7.3151
ISGPSSS;1.0000;0.0000;1.4278;4.8050;249.4631;6.2987
ISIHNAN;1.0000;0.0000;1.4843;5.9032;883.2323;7.1427
ISQEPAP;1.0000;0.0000;1.4493;4.9875;307.7756;6.4389
ISQKDMY;2.0000;7.2099;1.4748;6.2916;1953.5501;7.2099
ISSERAP;1.0000;0.0000;1.4288;4.9101;281.5437;6.3794
ISSIPKS;1.0000;0.0000;1.4583;5.1258;360.8997;6.5452
ISTIPKV;1.0000;0.0000;1.4616;5.5072;559.8502;6.8383
ISTIPRG;1.0000;0.0000;1.4607;5.5140;564.3060;6.8436
ITAVESM;1.0000;0.0000;1.4535;5.5775;607.1044;6.8924
IVDRCGT;1.0000;0.0000;1.4780;6.1588;1185.4571;7.3392
IVEWERR;1.0000;0.0000;1.4236;5.6240;640.4623;6.9281
IVLRGER;1.0000;0.0000;1.4055;5.5013;556.0863;6.8338
IVPIHNA;1.0000;0.0000;1.4993;5.8557;836.2542;7.1062
IVRYVID;1.0000;0.0000;1.4368;6.0513;1047.4555;7.2565
IWDRMVV;1.0000;0.0000;1.4271;5.9802;965.1959;7.2019
IYLDVRP;2.0000;6.9537;1.4611;5.9583;1331.0015;6.9537
IYPSEKQ;1.0000;0.0000;1.4812;5.5395;581.0686;6.8632
IYPSQQM;1.0000;0.0000;1.5105;6.0310;1023.2896;7.2410
KAALLQV;1.0000;0.0000;1.4087;5.2558;419.1649;6.6451
KAEQQPP;1.0000;0.0000;1.4364;4.9999;312.2147;6.4484
KAGTETE;1.0000;0.0000;1.4050;5.1938;390.3138;6.5975
KAHTVPA;1.0000;0.0000;1.4658;5.3525;468.5393;6.7195
KAKEYSP;1.0000;0.0000;1.4404;5.0370;325.8184;6.4769
KAMGEVR;1.0000;0.0000;1.4186;5.3466;465.3396;6.7149
KAQHSMA;1.0000;0.0000;1.4887;5.6624;669.4084;6.9576
KAREYSP;1.0000;0.0000;1.4432;5.0864;344.9014;6.5149
KARILNL;1.0000;0.0000;1.4124;5.4496;523.9565;6.7941
KARMYLW;1.0000;0.0000;1.4594;5.9342;915.3211;7.1665
KASGGEV;1.0000;0.0000;1.3942;4.9457;293.3168;6.4068
KASINPL;1.0000;0.0000;1.4330;5.1061;352.8119;6.5301
KASNENS;1.0000;0.0000;1.3979;4.8702;268.8904;6.3487
KATSSFT;1.0000;0.0000;1.4478;5.3580;471.5178;6.7237
KAWEREA;1.0000;0.0000;1.4145;5.1136;355.8525;6.5358
KCGGPKL;1.0000;0.0000;1.4874;5.6027;624.9603;6.9118
KCPIDHS;1.0000;0.0000;1.5695;6.0610;1059.2679;7.2640
KCPVDEE;1.0000;0.0000;1.4880;5.4964;552.9510;6.8300
KCPVNHG;1.0000;0.0000;1.5371;6.0484;1043.9296;7.2543
KCPVPPE;1.0000;0.0000;1.5037;5.2488;415.7871;6.6397
KDDDISQ;1.0000;0.0000;1.4253;5.3590;472.0292;6.7244
KDEDISQ;1.0000;0.0000;1.4264;5.3325;457.8508;6.7040
KDIGGAA;1.0000;0.0000;1.4153;5.1795;383.9338;6.5865
KDKESLD;1.0000;0.0000;1.3911;4.9659;300.2335;6.4223
KDLAASG;1.0000;0.0000;1.3947;4.8788;271.5626;6.3553
KDMTPKA;1.0000;0.0000;1.4388;5.2341;408.8209;6.6284
KDMYNII;2.0000;7.3850;1.4538;6.5194;2539.3264;7.3850
KDNSIVR;1.0000;0.0000;1.4159;5.3635;474.4838;6.7279
KDQQSSS;1.0000;0.0000;1.4253;5.1094;354.1681;6.5326
KDRMTRF;1.0000;0.0000;1.4325;5.8502;830.9634;7.1020
KDTLAAA;1.0000;0.0000;1.4033;5.0124;316.7471;6.4581
KDYQFTI;1.0000;0.0000;1.4475;6.2394;1300.7867;7.4012
KEEKWIY;1.0000;0.0000;1.4574;5.8013;785.5234;7.0644
KEILKWE;2.0000;6.8521;1.4270;5.8262;1143.1046;6.8521
KENLDPS;1.0000;0.0000;1.4033;4.8908;275.3575;6.3646
KESLDPS;1.0000;0.0000;1.3998;4.7397;231.3950;6.2485
KEVRYVI;2.0000;7.0408;1.4354;6.0717;1516.4692;7.0408
KEVRYVL;1.0000;0.0000;1.4202;5.5816;609.9225;6.8955
KEYQFTI;1.0000;0.0000;1.4538;6.2129;1261.7151;7.3808
KEYSPRA;1.0000;0.0000;1.4432;5.0864;344.9014;6.5149
KFARSNE;1.0000;0.0000;1.4290;5.2534;418.0065;6.6433
KFETLGF;1.0000;0.0000;1.4406;5.8342;815.8320;7.0897
KFMGKPG;1.0000;0.0000;1.4594;5.5214;569.1146;6.8493
KFTGRPH;1.0000;0.0000;1.4851;5.8077;791.2745;7.0693
KGCPVNT;1.0000;0.0000;1.4950;5.7801;766.5099;7.0481
KGCPVTA;1.0000;0.0000;1.4996;5.6473;657.8416;6.9460
KGDAKNL;1.0000;0.0000;1.3913;5.1007;350.6234;6.5259
KGDSKKL;1.0000;0.0000;1.3914;5.0205;319.6889;6.4642
KGDVVPE;1.0000;0.0000;1.4018;5.0057;314.2999;6.4529
KGKGDVV;1.0000;0.0000;1.3869;5.1973;391.8711;6.6002
KGKIGGS;1.0000;0.0000;1.4136;5.2574;419.9458;6.6464
KGLMRGW;1.0000;0.0000;1.4208;5.7088;706.1624;6.9933
KGQRKGC;1.0000;0.0000;1.4732;5.9043;884.3955;7.1436
KGTGDGN;1.0000;0.0000;1.3913;5.2895;435.7691;6.6710
KGWKWKD;2.0000;6.8511;1.4206;5.8248;1141.2743;6.8511
KGWRWQD;1.0000;0.0000;1.4217;5.7506;740.9907;7.0255
KGYRDSG;1.0000;0.0000;1.4285;5.3687;477.3478;6.7319
KGYTDTD;1.0000;0.0000;1.4267;5.6590;666.7999;6.9550
KHWRAMR;1.0000;0.0000;1.4710;5.9834;968.7325;7.2044
KIGGSGE;1.0000;0.0000;1.4145;5.2282;406.0489;6.6239
KKAMGEV;1.0000;0.0000;1.4184;5.2971;439.5930;6.6769
KKDQQSS;1.0000;0.0000;1.4209;5.1986;392.4483;6.6011
KKEVRYV;1.0000;0.0000;1.4217;5.5164;565.8683;6.8455
KKFTGRP;1.0000;0.0000;1.4396;5.4014;495.6709;6.7570
KKGWKWK;1.0000;0.0000;1.4204;5.5265;572.4392;6.8532
KKGWRWQ;1.0000;0.0000;1.4214;5.7534;743.3320;7.0276
KKLTPKA;1.0000;0.0000;1.4102;5.0171;318.4483;6.4616
KKLTPRA;1.0000;0.0000;1.4121;5.0665;337.0997;6.4996
KKLWLRE;1.0000;0.0000;1.4059;5.4147;503.3390;6.7673
KKNWDPN;1.0000;0.0000;1.4235;5.2456;414.2898;6.6373
KKPSEVH;1.0000;0.0000;1.4552;5.2379;410.6147;6.6313
KKPSTVD;1.0000;0.0000;1.4115;4.9961;310.8310;6.4455
KKTYSVP;1.0000;0.0000;1.4529;5.3401;461.9118;6.7099
KKWVYPS;2.0000;6.7881;1.4669;5.7428;1038.5287;6.7881
KLASSSP;1.0000;0.0000;1.3983;4.6117;199.6805;6.1501
KLERFDG;1.0000;0.0000;1.4160;5.4364;516.0454;6.7839
KLFTILD;1.0000;0.0000;1.4272;5.8509;831.6253;7.1025
KLKSFKG;1.0000;0.0000;1.4233;5.3298;456.4371;6.7020
KLLKFMG;1.0000;0.0000;1.4318;5.7689;756.7202;7.0395
KLLRFEG;1.0000;0.0000;1.4150;5.5043;557.9782;6.8361
KLNNDND;1.0000;0.0000;1.3881;5.2701;426.1412;6.6561
KLNPLNY;1.0000;0.0000;1.4420;5.4803;542.8101;6.8177
KLNSFEG;1.0000;0.0000;1.4253;5.3625;473.9522;6.7271
KLSTERT;1.0000;0.0000;1.4078;5.2968;439.4202;6.6766
KLSVHGA;1.0000;0.0000;1.4467;5.4237;508.5855;6.7742
KLTNFKG;1.0000;0.0000;1.4154;5.6188;636.6521;6.9241
KLTPKAR;1.0000;0.0000;1.4121;5.0665;337.0997;6.4996
KLTPRAW;1.0000;0.0000;1.4347;5.3062;444.1890;6.6838
KLWLREH;1.0000;0.0000;1.4445;5.8210;803.5156;7.0795
KMDLPVD;1.0000;0.0000;1.4310;5.2945;438.2580;6.6748
KMKGCPV;1.0000;0.0000;1.5155;5.8650;845.2626;7.1134
KNIPQTA;1.0000;0.0000;1.4479;5.4456;521.5211;6.7910
KNLSPRA;1.0000;0.0000;1.4070;4.9014;278.7231;6.3727
KNWDPNS;1.0000;0.0000;1.4285;5.1565;373.8792;6.5688
KNWEYPS;1.0000;0.0000;1.4674;5.4094;500.2441;6.7632
KNWNPHP;1.0000;0.0000;1.4897;5.5148;564.8178;6.8442
KPAGVSE;1.0000;0.0000;1.4005;4.7833;243.3055;6.2820
KPAPDQP;1.0000;0.0000;1.4212;4.7092;223.3882;6.2250
KPFDRHD;2.0000;6.9417;1.4818;5.9427;1307.2384;6.9417
KPGVLSP;1.0000;0.0000;1.4114;4.8087;250.5270;6.3015
KPHTDES;1.0000;0.0000;1.4625;5.3080;445.1285;6.6852
KPSEVHD;1.0000;0.0000;1.4551;5.2351;409.3214;6.6292
KPSQDTV;1.0000;0.0000;1.4267;5.1735;381.2937;6.5819
KPSTVDT;1.0000;0.0000;1.4217;5.1340;364.3386;6.5515
KPVFSLD;1.0000;0.0000;1.4401;5.2298;406.8055;6.6251
KPVTPAP;1.0000;0.0000;1.4212;4.7375;230.7999;6.2467
KQEAYEV;1.0000;0.0000;1.4399;5.4793;542.1611;6.8169
KQFYEAM;1.0000;0.0000;1.4812;6.0348;1027.7512;7.2439
KQGGEAC;1.0000;0.0000;1.4854;5.7548;744.5340;7.0286
KQNSEAT;1.0000;0.0000;1.4164;5.2128;398.9294;6.6121
KQPGQKM;1.0000;0.0000;1.4504;5.5472;586.2778;6.8691
KQPQPEN;1.0000;0.0000;1.4392;5.1327;363.7899;6.5505
KQQSYVP;1.0000;0.0000;1.4698;5.5571;592.9909;6.8767
KQVQYVI;1.0000;0.0000;1.4282;6.1053;1114.7237;7.2981
KREKSTI;1.0000;0.0000;1.4221;5.3479;466.0460;6.7159
KRGEENA;1.0000;0.0000;1.3916;5.0293;322.9539;6.4710
KRGWFNW;1.0000;0.0000;1.4317;5.9444;926.1870;7.1744
KRKNWNP;1.0000;0.0000;1.4241;5.2978;439.9401;6.6774
KRTPRAL;1.0000;0.0000;1.4137;5.1160;356.8435;6.5376
KSDMENI;1.0000;0.0000;1.4422;5.5045;558.1496;6.8363
KSFKGDA;1.0000;0.0000;1.4255;5.1911;389.0659;6.5954
KSHGGKK;1.0000;0.0000;1.4396;5.3869;487.4796;6.7459
KSNMMYK;1.0000;0.0000;1.4740;5.9085;888.6547;7.1468
KSPDSNE;1.0000;0.0000;1.3995;4.7366;230.5489;6.2460
KSTIPKA;1.0000;0.0000;1.4374;5.1170;357.2692;6.5384
KSWEDKQ;1.0000;0.0000;1.4242;5.3206;451.6631;6.6950
KTIVPIH;1.0000;0.0000;1.4923;6.0026;990.3251;7.2191
KTMDALS;1.0000;0.0000;1.4315;5.3499;467.1111;6.7174
KTPEYHT;1.0000;0.0000;1.4988;5.8792;859.1545;7.1242
KTTGKDI;1.0000;0.0000;1.4132;5.5746;605.0486;6.8902
KTVDYVI;1.0000;0.0000;1.4325;5.8856;865.5832;7.1292
KTYSVPA;1.0000;0.0000;1.4557;5.2693;425.7266;6.6555
KVAWWRW;2.0000;7.0536;1.4382;6.0883;1545.7364;7.0536
KVAYVID;1.0000;0.0000;1.4451;5.6768;680.6140;6.9687
KVDGKNW;1.0000;0.0000;1.4041;5.4112;501.2778;6.7645
KVEPRLK;1.0000;0.0000;1.4031;5.0353;325.2001;6.4757
KVQDANA;1.0000;0.0000;1.4074;5.1847;386.2465;6.5905
KVVTESD;1.0000;0.0000;1.4020;5.1718;380.5132;6.5805
KVVVPLH;1.0000;0.0000;1.4538;5.5516;589.2508;6.8725
KWEALHA;2.0000;6.8826;1.4644;5.8658;1196.4387;6.8826
KWENLLH;1.0000;0.0000;1.4442;5.8335;815.1614;7.0892
KWIYPSQ;1.0000;0.0000;1.4983;5.8083;791.8641;7.0698
KWKDDDI;1.0000;0.0000;1.4240;5.5102;561.8440;6.8407
KWKDEDI;1.0000;0.0000;1.4259;5.4838;544.9678;6.8203
KWVYPSE;2.0000;6.7656;1.4676;5.7136;1004.1617;6.7656
KYATEPP;1.0000;0.0000;1.4585;5.1243;360.2704;6.5440
LAAAAAA;1.0000;0.0000;1.3916;4.6647;212.2335;6.1908
LAASGAV;1.0000;0.0000;1.3992;4.8758;270.6270;6.3530
LAASKQP;1.0000;0.0000;1.4180;4.8966;277.1989;6.3690
LAKPFDR;1.0000;0.0000;1.4373;5.2324;408.0291;6.6271
LANPPPG;1.0000;0.0000;1.4133;4.6840;217.0232;6.2057
LASSSPT;1.0000;0.0000;1.4128;4.7497;234.0552;6.2561
LCGLLFP;1.0000;0.0000;1.5176;6.0170;1006.8613;7.2302
LDFYGGP;1.0000;0.0000;1.4694;5.6403;652.5741;6.9406
LDNAKDR;1.0000;0.0000;1.3921;5.1248;360.5015;6.5445
LDNLTNA;1.0000;0.0000;1.3989;5.3432;463.5178;6.7123
LDPSNLM;2.0000;6.6560;1.4385;5.5710;852.1713;6.6560
LDRMISG;1.0000;0.0000;1.4384;5.6089;629.4460;6.9165
LDSLDNA;1.0000;0.0000;1.3983;5.0514;331.2640;6.4880
LDSLSAV;1.0000;0.0000;1.4022;4.9681;300.9969;6.4240
LDTRPAL;1.0000;0.0000;1.4146;5.1289;362.1996;6.5476
LDVRPAF;1.0000;0.0000;1.4394;5.2975;439.7953;6.6772
LDVRPAL;1.0000;0.0000;1.4079;5.0561;333.0633;6.4916
LDVRPAV;3.0000;12.9832;1.4079;5.5332;999.1959;6.4916
LDVRPKL;2.0000;6.5461;1.4051;5.4280;722.7481;6.5461
LEAQEND;1.0000;0.0000;1.4050;5.1971;391.7987;6.6000
LECSANP;1.0000;0.0000;1.4963;5.4303;512.4356;6.7792
LEHPNQK;1.0000;0.0000;1.4645;5.5664;599.3912;6.8839
LERFDGN;1.0000;0.0000;1.4151;5.4983;554.1870;6.8315
LETTRTT;1.0000;0.0000;1.3993;5.6618;668.9796;6.9572
LEWEKPH;1.0000;0.0000;1.4739;5.5374;579.6971;6.8616
LFGREKQ;1.0000;0.0000;1.4219;5.6166;635.0272;6.9224
LFLGYDL;1.0000;0.0000;1.4365;5.8877;867.6913;7.1308
LFPETFN;1.0000;0.0000;1.4699;5.7338;726.7520;7.0125
LFPSHFS;1.0000;0.0000;1.5302;5.7911;776.3210;7.0566
LFTILDV;1.0000;0.0000;1.4215;5.9160;896.3691;7.1526
LGFTPSL;1.0000;0.0000;1.4487;5.3931;490.9308;6.7506
LGQLFPE;1.0000;0.0000;1.4466;5.4925;550.4684;6.8270
LGRINPN;1.0000;0.0000;1.4268;5.4000;494.8976;6.7560
LGRINSK;1.0000;0.0000;1.4153;5.3888;488.5111;6.7473
LGYDLPF;1.0000;0.0000;1.4696;5.6828;685.3400;6.9733
LGYNKPF;1.0000;0.0000;1.4694;5.6824;684.9917;6.9730
LHAAECP;1.0000;0.0000;1.5487;5.7929;777.9453;7.0580
LHAHECP;1.0000;0.0000;1.5963;6.2700;1347.4422;7.4247
LHKKPST;1.0000;0.0000;1.4647;5.4051;497.7712;6.7599
LHLAKPF;1.0000;0.0000;1.4885;5.6571;665.3277;6.9536
LHNSINE;1.0000;0.0000;1.4610;5.7557;745.3491;7.0294
LHPECAE;1.0000;0.0000;1.5458;5.8345;816.1354;7.0899
LIRFGGK;1.0000;0.0000;1.4260;5.7451;736.2811;7.0212
LIRFQGR;1.0000;0.0000;1.4221;5.9494;931.5666;7.1783
LIYLDVR;1.0000;0.0000;1.4274;5.8622;842.5724;7.1112
LKFMGKP;1.0000;0.0000;1.4602;5.5640;597.6901;6.8820
LKKFTGR;1.0000;0.0000;1.4156;5.6063;627.5565;6.9145
LKKGWKW;1.0000;0.0000;1.4187;5.5916;617.0050;6.9032
LKKGWRW;1.0000;0.0000;1.4164;5.6410;653.1422;6.9412
LKSFKGD;1.0000;0.0000;1.4234;5.3270;454.9995;6.6999
LKSHGGK;1.0000;0.0000;1.4405;5.4520;525.4312;6.7960
LKWEALH;2.0000;6.9871;1.4569;6.0017;1399.1931;6.9871
LKWENLL;1.0000;0.0000;1.4048;5.4924;550.3884;6.8269
LLFPSHF;1.0000;0.0000;1.5201;5.9454;927.1990;7.1751
LLGYNKP;1.0000;0.0000;1.4413;5.4409;518.7552;6.7874
LLHPECA;1.0000;0.0000;1.5464;5.9289;909.7797;7.1625
LLKFMGK;1.0000;0.0000;1.4318;5.7689;756.7202;7.0395
LLQVLGR;1.0000;0.0000;1.3911;5.5346;577.8338;6.8594
LLRFEGN;1.0000;0.0000;1.4133;5.5662;599.2191;6.8837
LLRKGYT;1.0000;0.0000;1.4181;5.7062;704.0333;6.9913
LLRWGGD;1.0000;0.0000;1.4017;5.4864;546.6023;6.8223
LMPPPNQ;2.0000;6.5981;1.4695;5.4957;781.3479;6.5981
LMRGWEI;1.0000;0.0000;1.4350;5.9112;891.4447;7.1489
LNAMLSK;1.0000;0.0000;1.4267;5.3417;462.7409;6.7111
LNDANSQ;1.0000;0.0000;1.4109;5.2284;406.1521;6.6241
LNEGAWN;1.0000;0.0000;1.4122;5.3758;481.2535;6.7373
LNEGAWQ;1.0000;0.0000;1.4207;5.4913;549.7180;6.8261
LNEGAWS;1.0000;0.0000;1.4191;5.2247;404.4199;6.6212
LNEGCWQ;1.0000;0.0000;1.4825;6.1697;1200.5085;7.3476
LNLLGYN;1.0000;0.0000;1.4124;5.7078;705.3265;6.9925
LNNDNDE;1.0000;0.0000;1.3897;5.2409;412.0392;6.6337
LNNELEH;1.0000;0.0000;1.4340;5.6266;642.3753;6.9301
LNNMPEL;1.0000;0.0000;1.4340;5.3946;491.8041;6.7518
LNNMPMA;1.0000;0.0000;1.4635;5.5727;603.7291;6.8887
LNPLNNM;1.0000;0.0000;1.4324;5.4858;546.2300;6.8219
LNPLNYM;1.0000;0.0000;1.4643;5.7652;753.4774;7.0366
LNQEEES;1.0000;0.0000;1.4079;5.1524;372.1118;6.5656
LNSFEGF;1.0000;0.0000;1.4524;5.6690;674.5541;6.9627
LNYMFSS;1.0000;0.0000;1.4897;5.9062;886.2973;7.1450
LPFDRHD;4.0000;20.9753;1.4819;6.3088;2818.0205;6.9918
LPIPPTE;1.0000;0.0000;1.4538;5.0333;324.4442;6.4741
LPTERDP;1.0000;0.0000;1.4199;4.9656;300.1240;6.4221
LPTEREI;1.0000;0.0000;1.4345;5.3331;458.1900;6.7045
LPTKREK;1.0000;0.0000;1.4099;5.1082;353.6485;6.5316
LPVDRTI;1.0000;0.0000;1.4326;5.4539;526.5806;6.7974
LQVLGRI;1.0000;0.0000;1.4042;5.7237;718.3425;7.0047
LQWEQGW;1.0000;0.0000;1.4232;5.9173;897.7228;7.1536
LREHGNE;1.0000;0.0000;1.4342;5.5715;602.9249;6.8878
LRFEGNA;1.0000;0.0000;1.4222;5.4302;512.3871;6.7792
LRFWKSL;1.0000;0.0000;1.4391;5.6614;668.6288;6.9569
LRGERKA;1.0000;0.0000;1.3924;5.1112;354.8672;6.5339
LRKGWKW;1.0000;0.0000;1.4164;5.6410;653.1422;6.9412
LRKGYTD;1.0000;0.0000;1.4214;5.6383;651.1244;6.9391
LRRLEAQ;1.0000;0.0000;1.4041;5.3312;457.1696;6.7031
LRSCGRN;1.0000;0.0000;1.4764;5.7916;776.7899;7.0570
LRWGGDV;1.0000;0.0000;1.4017;5.4864;546.6023;6.8223
LRWKHWR;1.0000;0.0000;1.4447;6.0742;1075.4177;7.2741
LSAHKPV;1.0000;0.0000;1.4602;5.2614;421.8719;6.6494
LSAVWDR;1.0000;0.0000;1.4191;5.2812;431.6229;6.6647
LSKGKGD;1.0000;0.0000;1.3918;5.0430;328.1033;6.4816
LSKSDME;1.0000;0.0000;1.4261;5.1644;377.2943;6.5749
LSPKARM;1.0000;0.0000;1.4373;5.1243;360.2703;6.5440
LSPRARF;1.0000;0.0000;1.4431;5.1954;391.0278;6.5987
LSPRARW;1.0000;0.0000;1.4319;5.1285;362.0210;6.5473
LSPSAPA;1.0000;0.0000;1.3978;4.4902;173.6109;6.0567
LSQSREV;1.0000;0.0000;1.4135;5.1743;381.6284;6.5825
LSTERTI;1.0000;0.0000;1.4260;5.5510;588.8006;6.8720
LSTSREE;1.0000;0.0000;1.4065;5.0404;327.1233;6.4796
LSTVREE;1.0000;0.0000;1.4035;5.1947;390.7006;6.5982
LSVHGAW;1.0000;0.0000;1.4651;5.6634;670.1508;6.9584
LTGVDSK;1.0000;0.0000;1.4009;5.2236;403.8944;6.6203
LTNARDR;1.0000;0.0000;1.3983;5.3150;448.7216;6.6906
LTNFKGD;1.0000;0.0000;1.4157;5.6161;634.6469;6.9220
LTPEQRA;1.0000;0.0000;1.4265;5.2148;399.8329;6.6136
LTPKARI;1.0000;0.0000;1.4370;5.3207;451.6970;6.6950
LTPRAWF;1.0000;0.0000;1.4647;5.6127;632.1937;6.9195
LTSESKA;1.0000;0.0000;1.4061;4.9494;294.5632;6.4096
LTWEDQY;1.0000;0.0000;1.4382;5.9542;936.6763;7.1819
LVNRCGR;1.0000;0.0000;1.4602;5.9459;927.7590;7.1755
LVRFGGK;1.0000;0.0000;1.4112;5.5560;592.2637;6.8759
LWEYPSP;1.0000;0.0000;1.4792;5.2728;427.4373;6.6582
LWKKAMG;1.0000;0.0000;1.4340;5.5660;599.0657;6.8835
LWLGQLF;1.0000;0.0000;1.4183;5.9662;949.7620;7.1912
LWLREHG;1.0000;0.0000;1.4425;5.8436;824.6645;7.0969
LWSRNTD;1.0000;0.0000;1.4179;5.4869;546.9179;6.8227
LWYMMLG;1.0000;0.0000;1.4400;6.3281;1440.6098;7.4693
MAAAGGG;1.0000;0.0000;1.4235;5.1647;377.4119;6.5751
MAISSER;1.0000;0.0000;1.4537;5.3348;459.0611;6.7058
MDALSAH;1.0000;0.0000;1.4783;5.5473;586.3353;6.8692
MDLPVDR;1.0000;0.0000;1.4317;5.3439;463.9264;6.7128
MENIISI;1.0000;0.0000;1.4696;6.0156;1005.3008;7.2291
MFFDAMK;1.0000;0.0000;1.4839;6.1339;1151.9657;7.3200
MFSSISQ;1.0000;0.0000;1.4972;5.7803;766.7228;7.0483
MFWNAML;3.0000;14.7367;1.4608;6.6739;3715.2241;7.3683
MGASASS;1.0000;0.0000;1.4276;4.9229;285.7317;6.3893
MGKPGVL;1.0000;0.0000;1.4309;5.3451;464.5538;6.7137
MGLSPSA;1.0000;0.0000;1.4375;5.0083;315.2239;6.4549
MGSSQST;1.0000;0.0000;1.4512;5.3801;483.6502;6.7406
MGWFWAD;3.0000;14.5023;1.4661;6.5214;3117.1432;7.2512
MGYELPF;2.0000;7.1219;1.4949;6.1771;1712.1998;7.1219
MHEGKMK;1.0000;0.0000;1.4740;5.9940;980.5634;7.2125
MHESSSS;1.0000;0.0000;1.4845;5.3300;456.5415;6.7021
MHKASNE;1.0000;0.0000;1.4742;5.5885;614.8065;6.9008
MHKGQRK;1.0000;0.0000;1.4529;5.9653;948.6843;7.1904
MHLCGLL;1.0000;0.0000;1.5038;6.5413;1841.3770;7.6332
MHNKTMD;1.0000;0.0000;1.4601;6.1978;1239.8970;7.3691
MISGPSS;1.0000;0.0000;1.4646;5.1790;383.7110;6.5861
MKGCPVN;1.0000;0.0000;1.5151;5.9269;907.7369;7.1610
MKKNWDP;1.0000;0.0000;1.4499;5.4685;535.4989;6.8086
MKRGEEN;1.0000;0.0000;1.4141;5.3850;486.3987;6.7444
MKRKNWN;1.0000;0.0000;1.4212;5.7224;717.3254;7.0038
MKTIVPI;1.0000;0.0000;1.4718;5.8811;861.1257;7.1258
MKVAWWR;2.0000;7.0883;1.4444;6.1335;1628.3555;7.0883
MKVVVPL;1.0000;0.0000;1.4328;5.4302;512.3759;6.7792
MLDTRPA;1.0000;0.0000;1.4420;5.3486;466.4572;6.7165
MLGRINP;1.0000;0.0000;1.4506;5.6230;639.6898;6.9273
MLHKKPS;1.0000;0.0000;1.4863;5.5520;589.4843;6.8728
MLKKGWK;1.0000;0.0000;1.4252;5.6368;649.9838;6.9380
MLKKGWR;1.0000;0.0000;1.4226;5.6863;688.0526;6.9760
MLNAMLS;1.0000;0.0000;1.4510;5.6265;642.3334;6.9301
MLPTERE;1.0000;0.0000;1.4395;5.3638;474.6573;6.7281
MLRKGWK;1.0000;0.0000;1.4226;5.6863;688.0526;6.9760
MLRRLEA;1.0000;0.0000;1.4189;5.4385;517.3274;6.7856
MLSKGKG;1.0000;0.0000;1.4196;5.3306;456.8822;6.7026
MMKKNWD;1.0000;0.0000;1.4420;5.8932;873.1339;7.1350
MMLGRIN;1.0000;0.0000;1.4289;6.0476;1043.0170;7.2537
MMLRRLE;1.0000;0.0000;1.4275;5.7942;779.1408;7.0590
MMSSDQQ;1.0000;0.0000;1.4716;5.7683;756.1844;7.0390
MMYKNIP;1.0000;0.0000;1.5018;6.1120;1123.2930;7.3032
MPAFMLD;1.0000;0.0000;1.4923;5.7526;742.7065;7.0270
MPELAAS;1.0000;0.0000;1.4347;4.9748;303.2951;6.4291
MPMAISS;1.0000;0.0000;1.4965;5.4596;530.0157;6.8018
MPPPNQT;2.0000;6.6541;1.4774;5.5685;849.6991;6.6541
MPTFHVD;1.0000;0.0000;1.5050;6.0829;1086.2663;7.2808
MQGDNDR;1.0000;0.0000;1.4161;5.6154;634.1860;6.9216
MQPEQLN;1.0000;0.0000;1.4520;5.6225;639.3421;6.9270
MRGWEIM;1.0000;0.0000;1.4476;6.1309;1148.0404;7.3178
MRVYRWT;1.0000;0.0000;1.4288;6.1924;1232.2541;7.3650
MSGCPVM;1.0000;0.0000;1.5513;6.0607;1058.8664;7.2638
MSNSNQK;1.0000;0.0000;1.4390;5.4326;513.7808;6.7810
MSSDQQG;1.0000;0.0000;1.4481;5.5060;559.0986;6.8374
MTPKAAL;1.0000;0.0000;1.4440;5.2311;407.4124;6.6261
MTRFLDR;1.0000;0.0000;1.4272;5.9153;895.6557;7.1520
MTSSETT;1.0000;0.0000;1.4467;5.5159;565.4989;6.8450
MVAVHNF;1.0000;0.0000;1.4735;6.1437;1164.9998;7.3276
MVEVHNF;1.0000;0.0000;1.4623;6.1853;1222.1908;7.3595
MVQVHNF;2.0000;7.5184;1.4423;6.6930;3101.1152;7.5184
MVRKGKI;1.0000;0.0000;1.4245;5.7008;699.6825;6.9872
MVVAYWR;1.0000;0.0000;1.4544;5.9993;986.5808;7.2166
MWRKGYR;1.0000;0.0000;1.4433;6.0119;1001.0236;7.2263
MYKNIPQ;1.0000;0.0000;1.4885;6.0046;992.6708;7.2207
MYLWLGQ;1.0000;0.0000;1.4318;6.2207;1273.0885;7.3868
MYNALLR;1.0000;0.0000;1.4441;5.8216;804.0681;7.0800
MYNAMVR;1.0000;0.0000;1.4604;6.0413;1035.5132;7.2489
MYNAMWR;1.0000;0.0000;1.4672;6.2158;1265.9150;7.3830
MYNIIRI;2.0000;7.6205;1.4295;6.8258;3613.2234;7.6205
NADAERI;1.0000;0.0000;1.4183;5.2165;400.6482;6.6149
NAKDRMT;1.0000;0.0000;1.4221;5.4853;545.9102;6.8215
NALLRKG;1.0000;0.0000;1.3930;5.2180;401.3191;6.6161
NAMLKKG;2.0000;6.7469;1.4175;5.6893;976.4840;6.7469
NAMLRKG;1.0000;0.0000;1.4169;5.4377;516.8368;6.7849
NAMLSKG;1.0000;0.0000;1.4254;5.2991;440.6173;6.6784
NAMVRKG;1.0000;0.0000;1.4169;5.4377;516.8368;6.7849
NAMWRKG;1.0000;0.0000;1.4325;5.6122;631.8336;6.9191
NANKRTP;1.0000;0.0000;1.4142;5.1253;360.6918;6.5448
NANNEEA;1.0000;0.0000;1.3967;5.0103;315.9709;6.4564
NAPMMLR;1.0000;0.0000;1.4631;5.5602;595.1039;6.8791
NARDRFT;1.0000;0.0000;1.4242;5.5564;592.5159;6.8762
NASAAAP;1.0000;0.0000;1.3951;4.5742;191.2515;6.1213
NASASPP;1.0000;0.0000;1.3975;4.4870;172.9760;6.0542
NASDGQP;1.0000;0.0000;1.4184;4.9841;306.5791;6.4363
NASNASD;1.0000;0.0000;1.3986;4.8258;255.5003;6.3146
NAVNERA;1.0000;0.0000;1.3980;5.0922;347.1942;6.5193
NCGAGGA;1.0000;0.0000;1.4792;5.6202;637.6589;6.9252
NDANSQQ;1.0000;0.0000;1.4209;5.3407;462.2364;6.7104
NDDQKQE;1.0000;0.0000;1.4073;5.4068;498.7829;6.7612
NDEVLNP;1.0000;0.0000;1.4061;5.1070;353.1822;6.5308
NDIGNIW;1.0000;0.0000;1.4261;5.9163;896.7332;7.1528
NDKTPEY;1.0000;0.0000;1.4474;5.3941;491.5367;6.7514
NDNDEVL;1.0000;0.0000;1.3898;5.2441;413.5513;6.6361
NDPEPQP;1.0000;0.0000;1.4270;4.8127;251.6770;6.3046
NDRINPL;1.0000;0.0000;1.4273;5.3747;480.6869;6.7365
NEAHPGA;1.0000;0.0000;1.4556;5.2047;395.2236;6.6058
NEANPDA;1.0000;0.0000;1.4022;4.8351;258.2389;6.3217
NEEAWRE;1.0000;0.0000;1.4137;5.2171;400.9149;6.6154
NEFWEYP;1.0000;0.0000;1.4913;5.7759;762.8193;7.0448
NEGAWNE;1.0000;0.0000;1.4132;5.2814;431.7174;6.6648
NEGAWQQ;1.0000;0.0000;1.4281;5.6036;625.6264;6.9125
NEGAWSE;1.0000;0.0000;1.4175;5.1303;362.7922;6.5487
NEGCWQE;1.0000;0.0000;1.4917;6.0754;1076.9394;7.2751
NEHFSQN;1.0000;0.0000;1.4754;5.9205;901.0083;7.1560
NEIVEWE;1.0000;0.0000;1.4281;5.5578;593.4838;6.8773
NELEHPN;1.0000;0.0000;1.4552;5.4217;507.3754;6.7726
NENSTGF;1.0000;0.0000;1.4302;5.4973;553.5079;6.8307
NEQAWKE;2.0000;6.7363;1.4234;5.6754;960.9784;6.7363
NERAWQD;1.0000;0.0000;1.4214;5.4503;524.3808;6.7946
NERVWNY;1.0000;0.0000;1.4297;5.8148;797.8135;7.0748
NFKGDSK;1.0000;0.0000;1.4233;5.3239;453.3359;6.6974
NFLNEGA;3.0000;13.5776;1.4225;5.9198;1559.4442;6.7888
NFLNEGC;1.0000;0.0000;1.4885;6.1212;1135.2015;7.3103
NGIKKDQ;1.0000;0.0000;1.4135;5.5381;580.1403;6.8621
NGMPTFH;1.0000;0.0000;1.5026;6.1050;1114.2904;7.2978
NGPTVNG;1.0000;0.0000;1.4115;5.2570;419.7310;6.6460
NGQKKEV;1.0000;0.0000;1.3980;5.3225;452.6467;6.6964
NGTPSIY;1.0000;0.0000;1.4757;5.6137;632.9061;6.9202
NHGAKDT;1.0000;0.0000;1.4429;5.5798;608.6904;6.8942
NHQPAAA;1.0000;0.0000;1.4729;5.3180;450.2786;6.6929
NIIRIHN;2.0000;7.4990;1.4409;6.6678;3012.3944;7.4990
NIISIHN;1.0000;0.0000;1.4775;6.2282;1284.0749;7.3925
NIPQTAV;1.0000;0.0000;1.4483;5.5107;562.1228;6.8410
NIWDRMV;1.0000;0.0000;1.4273;5.9771;961.6668;7.1995
NKDYQFT;1.0000;0.0000;1.4418;6.0472;1042.5263;7.2534
NKENLDP;1.0000;0.0000;1.4036;5.0419;327.6719;6.4807
NKEYQFT;1.0000;0.0000;1.4467;6.0207;1011.2119;7.2330
NKPFDRH;1.0000;0.0000;1.4817;5.7063;704.1460;6.9914
NKRTPRA;1.0000;0.0000;1.4135;5.1128;355.5387;6.5352
NKTMDAL;1.0000;0.0000;1.4224;5.5009;555.8548;6.8335
NLDPSNL;1.0000;0.0000;1.4101;5.0471;329.6407;6.4847
NLFGREK;1.0000;0.0000;1.4149;5.5011;555.9380;6.8336
NLFLGYD;1.0000;0.0000;1.4366;5.8846;864.5187;7.1284
NLLGYNK;1.0000;0.0000;1.4157;5.6427;654.3815;6.9425
NLLHPEC;1.0000;0.0000;1.5394;6.0617;1060.0652;7.2645
NLMPPPN;2.0000;6.5093;1.4553;5.3801;684.0351;6.5093
NLSPRAR;1.0000;0.0000;1.4096;4.9508;295.0479;6.4107
NLTNARD;1.0000;0.0000;1.3986;5.3275;455.2252;6.7002
NMMYKNI;1.0000;0.0000;1.4469;6.3137;1416.9716;7.4583
NMPELAA;1.0000;0.0000;1.4366;5.1258;360.9170;6.5452
NMPMAIS;1.0000;0.0000;1.4924;5.6107;630.7101;6.9179
NNDDQKQ;1.0000;0.0000;1.4037;5.4980;553.9811;6.8313
NNDNDEV;1.0000;0.0000;1.3897;5.2409;412.0392;6.6337
NNEEAWR;1.0000;0.0000;1.4137;5.3083;445.2826;6.6855
NNELEHP;1.0000;0.0000;1.4552;5.4217;507.3754;6.7726
NNEQAWK;2.0000;6.8063;1.4215;5.7666;1067.3254;6.8063
NNMPELA;1.0000;0.0000;1.4368;5.2586;420.5372;6.6473
NNMPMAI;1.0000;0.0000;1.4828;5.7618;750.5345;7.0340
NPDAYIN;1.0000;0.0000;1.4678;5.5307;575.2004;6.8564
NPHPEDM;1.0000;0.0000;1.4955;5.4662;534.0340;6.8068
NPLNNEL;1.0000;0.0000;1.4078;5.1717;380.4850;6.5805
NPLNNMP;2.0000;6.6644;1.4489;5.5819;862.8733;6.6644
NPLNYMF;1.0000;0.0000;1.4875;6.0066;994.9305;7.2222
NPNRWGS;1.0000;0.0000;1.4304;5.2312;407.4776;6.6262
NPPPGCP;1.0000;0.0000;1.5083;5.1576;374.3498;6.5696
NPQDNDK;1.0000;0.0000;1.4147;5.1807;384.4677;6.5874
NQAIALP;1.0000;0.0000;1.4461;5.3019;442.0005;6.6805
NQEEESK;1.0000;0.0000;1.4058;5.0872;345.2342;6.5156
NQGWKEV;1.0000;0.0000;1.4121;5.5622;596.4418;6.8806
NQKPAGV;1.0000;0.0000;1.4183;5.1411;367.3207;6.5570
NQKPAPD;1.0000;0.0000;1.4229;4.9109;281.7938;6.3800
NQLECSA;1.0000;0.0000;1.4960;5.7476;738.3695;7.0231
NQNNEQA;2.0000;6.8062;1.4127;5.7664;1067.0657;6.8062
NQTPAPD;1.0000;0.0000;1.4352;5.0488;330.3030;6.4860
NQTPSPD;1.0000;0.0000;1.4364;5.0306;323.4208;6.4720
NRCGRKV;1.0000;0.0000;1.4634;5.8808;860.7480;7.1255
NRCGTEV;2.0000;7.1711;1.4691;6.2411;1843.1138;7.1711
NRWGSGE;1.0000;0.0000;1.4139;5.3024;442.2865;6.6810
NSDDMKV;1.0000;0.0000;1.4208;5.3420;462.8782;6.7113
NSDRNWI;1.0000;0.0000;1.4313;5.5999;622.9299;6.9096
NSEATPA;1.0000;0.0000;1.4113;4.8247;255.1706;6.3138
NSFEGFR;1.0000;0.0000;1.4522;5.6534;662.4859;6.9507
NSINERV;1.0000;0.0000;1.4174;5.3989;494.2481;6.7551
NSIVRYV;1.0000;0.0000;1.4443;5.7726;760.0006;7.0424
NSKYATE;1.0000;0.0000;1.4419;5.3767;481.7540;6.7380
NSLWSRN;1.0000;0.0000;1.4223;5.3244;453.6363;6.6979
NSNQKPA;1.0000;0.0000;1.4210;5.0262;321.8091;6.4687
NSQQQPL;1.0000;0.0000;1.4449;5.4552;527.3362;6.7984
NSTGFFS;1.0000;0.0000;1.4657;5.6820;684.6677;6.9727
NTDVASE;1.0000;0.0000;1.4053;5.0977;349.4222;6.5236
NTEPKLL;1.0000;0.0000;1.4126;5.1858;386.7059;6.5913
NTEPSGP;1.0000;0.0000;1.4186;4.8492;262.4642;6.3326
NTIPPFD;1.0000;0.0000;1.4806;5.5030;557.1570;6.8351
NVKKLTP;1.0000;0.0000;1.4118;5.2150;399.9408;6.6138
NVPIMVQ;1.0000;0.0000;1.4570;5.7935;778.5040;7.0584
NWDPNSD;1.0000;0.0000;1.4285;5.1537;372.7016;6.5667
NWEYPSP;2.0000;6.6557;1.4789;5.5706;851.7512;6.6557
NWFGNND;1.0000;0.0000;1.4223;5.7765;763.3753;7.0453
NWIYPSE;1.0000;0.0000;1.4909;5.6636;670.3011;6.9585
NWNPHPE;1.0000;0.0000;1.4903;5.4856;546.1268;6.8217
NYIKSWE;1.0000;0.0000;1.4662;5.8034;787.3537;7.0660
NYMFSSI;1.0000;0.0000;1.5047;6.0952;1101.8126;7.2903
PAAAAPS;1.0000;0.0000;1.3877;4.3725;151.6107;5.9662
PAAASEP;1.0000;0.0000;1.3895;4.4141;159.0540;5.9982
PAFDSFS;1.0000;0.0000;1.4754;5.2461;414.5241;6.6377
PAFMLDT;1.0000;0.0000;1.4723;5.6058;627.1550;6.9141
PAGVSEV;1.0000;0.0000;1.4049;4.8484;262.2480;6.3320
PAHQDRA;1.0000;0.0000;1.4699;5.3736;480.0541;6.7357
PAHQERA;1.0000;0.0000;1.4701;5.3471;465.6347;6.7153
PALDNLT;1.0000;0.0000;1.4153;5.1414;367.4492;6.5572
PALDSLD;1.0000;0.0000;1.4043;4.8496;262.6056;6.3329
PALDSLS;1.0000;0.0000;1.4047;4.7632;237.7389;6.2665
PAPDQPF;2.0000;6.4606;1.4639;5.3167;635.8842;6.4606
PAPEPTP;1.0000;0.0000;1.4124;4.5034;176.2610;6.0668
PAPNQAI;1.0000;0.0000;1.4534;5.0969;349.1103;6.5230
PASPPSG;1.0000;0.0000;1.3943;4.3787;152.6950;5.9710
PATAENA;1.0000;0.0000;1.4105;4.8430;260.6005;6.3278
PATCPMS;1.0000;0.0000;1.5464;5.6155;634.2038;6.9216
PAVAVQA;1.0000;0.0000;1.4211;4.9800;305.1378;6.4331
PAVDSFE;1.0000;0.0000;1.4382;5.0646;336.3441;6.4981
PAVNDIG;1.0000;0.0000;1.4296;5.2151;399.9717;6.6138
PAVQPPA;1.0000;0.0000;1.4248;4.7062;222.6186;6.2226
PAVTVTG;1.0000;0.0000;1.4220;5.2427;412.9165;6.6351
PCGPSLI;1.0000;0.0000;1.5323;5.6054;626.8804;6.9138
PCGPSLV;1.0000;0.0000;1.5057;5.4163;504.2617;6.7685
PDAYING;1.0000;0.0000;1.4667;5.4913;549.7101;6.8261
PDDEEAG;1.0000;0.0000;1.3946;4.7726;240.3312;6.2738
PDDENGM;1.0000;0.0000;1.4298;5.2195;402.0200;6.6172
PDQPFAL;2.0000;6.6181;1.4620;5.5217;805.0774;6.6181
PDQPFTL;1.0000;0.0000;1.4693;5.4294;511.9351;6.7786
PDSADGK;1.0000;0.0000;1.3965;4.7420;231.9888;6.2502
PDSNEFW;1.0000;0.0000;1.4613;5.3719;479.1050;6.7343
PDVAMLH;1.0000;0.0000;1.4849;5.6326;646.8535;6.9348
PECAEPK;1.0000;0.0000;1.4923;5.2234;403.8022;6.6202
PEDAVES;1.0000;0.0000;1.3981;4.7288;228.4985;6.2401
PEDMKTI;1.0000;0.0000;1.4590;5.5299;574.6914;6.8558
PEGCPVA;1.0000;0.0000;1.4996;5.3403;461.9832;6.7100
PELAASK;1.0000;0.0000;1.3981;4.6899;218.4939;6.2102
PENHQPA;1.0000;0.0000;1.4798;5.2907;436.3375;6.6719
PEPQPTL;1.0000;0.0000;1.4413;4.9566;297.0201;6.4151
PEPTGEP;1.0000;0.0000;1.4164;4.7073;222.9242;6.2236
PEPTPAA;1.0000;0.0000;1.4109;4.5723;190.8227;6.1198
PEQLNQE;1.0000;0.0000;1.4287;5.3084;445.3441;6.6856
PEQRAAA;1.0000;0.0000;1.4150;4.8700;268.8318;6.3486
PETFNTI;1.0000;0.0000;1.4654;5.7542;744.0682;7.0282
PEVRDAW;1.0000;0.0000;1.4264;5.1362;365.2602;6.5532
PEYHTTV;1.0000;0.0000;1.4968;5.9443;926.0414;7.1743
PFALPTK;1.0000;0.0000;1.4566;5.1839;385.8529;6.5898
PFALSTV;1.0000;0.0000;1.4522;5.2996;440.8684;6.6788
PFDRHDW;9.0000;57.0070;1.4985;6.8355;7751.3185;7.1259
PFTLSTS;1.0000;0.0000;1.4609;5.3542;469.4457;6.7207
PGATAPG;1.0000;0.0000;1.4147;4.7865;244.1828;6.2844
PGCPMHK;1.0000;0.0000;1.5863;6.0663;1065.7756;7.2681
PGNQLEC;1.0000;0.0000;1.5012;5.7903;775.6348;7.0560
PGQKMDL;1.0000;0.0000;1.4411;5.4321;513.5211;6.7807
PGQRIKL;1.0000;0.0000;1.4361;5.4536;526.3964;6.7972
PGVLSPR;1.0000;0.0000;1.4146;4.8582;265.2005;6.3395
PHDLSPK;1.0000;0.0000;1.4637;5.1246;360.3950;6.5443
PHPEDMK;1.0000;0.0000;1.4927;5.4042;497.2794;6.7592
PHPTMLP;1.0000;0.0000;1.5180;5.4995;554.9126;6.8324
PHTDESH;1.0000;0.0000;1.5157;5.7143;710.5905;6.9975
PIDHSKF;1.0000;0.0000;1.5122;5.7600;749.0149;7.0327
PIDHSKL;1.0000;0.0000;1.4812;5.5186;567.2411;6.8471
PIHNAVN;1.0000;0.0000;1.4800;5.6635;670.2225;6.9584
PIMVQVH;1.0000;0.0000;1.4951;6.1379;1157.2460;7.3231
PIPPTEG;1.0000;0.0000;1.4503;4.9907;308.9323;6.4414
PIRGTAA;1.0000;0.0000;1.4384;5.2073;396.4081;6.6078
PKAALLQ;1.0000;0.0000;1.4201;5.0509;331.0737;6.4876
PKAGTET;1.0000;0.0000;1.4179;5.0833;343.6593;6.5125
PKARILN;1.0000;0.0000;1.4306;5.2447;413.8429;6.6366
PKARMYL;1.0000;0.0000;1.4724;5.5547;591.3781;6.8749
PKDMTPK;1.0000;0.0000;1.4480;5.1651;377.6251;6.5754
PKGTGDG;1.0000;0.0000;1.4068;5.0878;345.4515;6.5160
PKLERFD;1.0000;0.0000;1.4346;5.2740;428.0599;6.6591
PKLKSFK;1.0000;0.0000;1.4373;5.1674;378.6146;6.5772
PKLLKFM;1.0000;0.0000;1.4607;5.6065;627.7003;6.9147
PKLLRFE;1.0000;0.0000;1.4362;5.3419;462.8433;6.7113
PKLNSFE;1.0000;0.0000;1.4401;5.2001;393.1435;6.6023
PKLSVHG;1.0000;0.0000;1.4583;5.3548;469.7772;6.7212
PKQPQPE;1.0000;0.0000;1.4422;4.9310;288.3904;6.3955
PKRGWFN;1.0000;0.0000;1.4526;5.5650;598.3984;6.8828
PKSPDSN;1.0000;0.0000;1.4030;4.6260;202.9905;6.1610
PKVDGKN;1.0000;0.0000;1.4015;5.0318;323.8683;6.4729
PKVQDAN;1.0000;0.0000;1.4178;5.1158;356.7733;6.5375
PKVVTES;1.0000;0.0000;1.4147;5.0347;324.9668;6.4752
PLANPPP;1.0000;0.0000;1.4109;4.5217;180.0194;6.0809
PLHNSIN;1.0000;0.0000;1.4829;5.6452;656.2580;6.9444
PLIYLDV;1.0000;0.0000;1.4614;5.6730;677.6231;6.9658
PLNNELE;1.0000;0.0000;1.4065;5.0805;342.5735;6.5104
PLNNMPE;1.0000;0.0000;1.4465;5.1897;388.4474;6.5943
PLNNMPM;1.0000;0.0000;1.4770;5.5038;557.6608;6.8357
PLNYMFS;1.0000;0.0000;1.5045;5.8555;836.0879;7.1061
PLTPEQR;1.0000;0.0000;1.4363;5.1458;369.3230;6.5606
PLWKKAM;1.0000;0.0000;1.4548;5.4036;496.9255;6.7587
PMAISSE;1.0000;0.0000;1.4619;5.1455;369.1906;6.5604
PMHEGKM;1.0000;0.0000;1.5044;5.8542;834.7873;7.1050
PMHKASN;1.0000;0.0000;1.4896;5.4779;541.3190;6.8158
PMHKGQR;1.0000;0.0000;1.4854;5.8255;807.6475;7.0830
PMHNKTM;1.0000;0.0000;1.5013;6.0607;1058.9022;7.2638
PMMLRRL;1.0000;0.0000;1.4549;5.6837;686.0107;6.9740
PMSNSNQ;1.0000;0.0000;1.4549;5.2928;437.3987;6.6735
PNQAIAL;1.0000;0.0000;1.4461;5.3019;442.0005;6.6805
PNQKPAP;1.0000;0.0000;1.4267;4.7738;240.6577;6.2747
PNQTPAP;1.0000;0.0000;1.4411;4.9118;282.0859;6.3807
PNQTPSP;1.0000;0.0000;1.4417;4.8935;276.2083;6.3666
PNRWGSG;1.0000;0.0000;1.4286;5.1919;389.4199;6.5960
PNSDDMK;1.0000;0.0000;1.4333;5.1370;365.6004;6.5538
PPATCPM;1.0000;0.0000;1.5525;5.5648;598.2757;6.8826
PPEPTGE;1.0000;0.0000;1.4164;4.7073;222.9242;6.2236
PPEVRDA;1.0000;0.0000;1.4068;4.7568;235.9882;6.2616
PPFDRHD;2.0000;6.8342;1.4983;5.8029;1112.8968;6.8342
PPGCPMH;1.0000;0.0000;1.6016;5.9265;907.3314;7.1607
PPNQTPA;1.0000;0.0000;1.4411;4.9118;282.0859;6.3807
PPNQTPS;1.0000;0.0000;1.4417;4.8935;276.2083;6.3666
PPPGCPM;1.0000;0.0000;1.5444;5.3805;483.8739;6.7410
PPPNQTP;2.0000;6.3277;1.4453;5.1439;521.1250;6.3277
PPPSCPM;1.0000;0.0000;1.5401;5.2688;425.4773;6.6551
PPSCPMH;1.0000;0.0000;1.6030;5.8148;797.8303;7.0748
PPSGCPM;2.0000;6.7799;1.5403;5.7322;1025.8660;6.7799
PPSHKDL;1.0000;0.0000;1.4637;5.1246;360.3950;6.5443
PPSSECP;1.0000;0.0000;1.4926;5.0054;314.1705;6.4526
PPTEGHN;1.0000;0.0000;1.4735;5.3446;464.2794;6.7134
PPTFKEV;1.0000;0.0000;1.4550;5.2255;404.7951;6.6218
PQDNDKT;1.0000;0.0000;1.4210;5.2568;419.6350;6.6459
PQMFWNA;1.0000;0.0000;1.4917;5.8844;864.4040;7.1283
PQPENHQ;1.0000;0.0000;1.4929;5.5390;580.7448;6.8628
PQPTLIR;1.0000;0.0000;1.4613;5.4292;511.8113;6.7784
PQQMLNA;1.0000;0.0000;1.4573;5.5809;609.4247;6.8950
PQQMYNA;3.0000;14.2145;1.4899;6.3342;2512.7280;7.1073
PQTAVDD;1.0000;0.0000;1.4247;5.1891;388.1809;6.5938
PRADSEK;2.0000;6.2505;1.3977;5.0434;464.1863;6.2505
PRALWYM;1.0000;0.0000;1.4901;5.7944;779.2442;7.0591
PRARFRN;1.0000;0.0000;1.4394;5.3308;456.9923;6.7028
PRARIRS;2.0000;6.5464;1.4332;5.4284;723.1105;6.5464
PRARWMH;1.0000;0.0000;1.5017;5.8436;824.7152;7.0969
PRAWFRS;1.0000;0.0000;1.4646;5.3699;478.0324;6.7328
PRGESED;1.0000;0.0000;1.3986;4.8065;249.8937;6.2998
PRLKKFT;1.0000;0.0000;1.4406;5.4440;520.5587;6.7897
PRTGKCP;1.0000;0.0000;1.5096;5.5626;596.7731;6.8810
PRTNSDR;1.0000;0.0000;1.4153;5.0918;347.0342;6.5190
PSACPID;1.0000;0.0000;1.5274;5.4441;520.6481;6.7899
PSAPAVA;1.0000;0.0000;1.3979;4.5085;177.3054;6.0707
PSCPMHN;1.0000;0.0000;1.5948;6.0166;1006.4189;7.2299
PSEKQFY;1.0000;0.0000;1.4900;5.5919;617.1938;6.9034
PSEQMFW;2.0000;7.0442;1.4993;6.0760;1524.1212;7.0442
PSEVHDT;1.0000;0.0000;1.4652;5.3731;479.7829;6.7353
PSFFSKL;1.0000;0.0000;1.4773;5.3848;486.3036;6.7443
PSGCPMH;2.0000;7.1996;1.5929;6.2782;1923.6392;7.1996
PSGPTCE;1.0000;0.0000;1.5093;5.3948;491.9291;6.7520
PSHFSQE;1.0000;0.0000;1.5083;5.5677;600.2326;6.8848
PSHKDLA;1.0000;0.0000;1.4566;5.1935;390.1675;6.5972
PSIYLDV;1.0000;0.0000;1.4707;5.5187;567.3570;6.8472
PSKCPVN;1.0000;0.0000;1.5044;5.3906;489.5332;6.7487
PSLIRFG;1.0000;0.0000;1.4637;5.4936;551.1732;6.8279
PSLPIPP;1.0000;0.0000;1.4402;4.6956;219.9370;6.2146
PSLVRFG;1.0000;0.0000;1.4417;5.3045;443.3627;6.6826
PSNLMPP;2.0000;6.3932;1.4507;5.2291;574.8268;6.3932
PSPDQPF;1.0000;0.0000;1.4645;4.9974;311.3159;6.4465
PSPQMFW;1.0000;0.0000;1.5180;5.6644;670.9714;6.9592
PSPQQML;1.0000;0.0000;1.4757;5.3608;473.0499;6.7258
PSPQQMY;3.0000;13.8763;1.5149;6.1142;1950.4418;6.9381
PSQDTVK;1.0000;0.0000;1.4267;5.1735;381.2937;6.5819
PSQQMFF;1.0000;0.0000;1.5127;6.0486;1044.2670;7.2545
PSSECPV;1.0000;0.0000;1.4987;5.2103;397.7643;6.6101
PSSIPKG;1.0000;0.0000;1.4326;4.8435;260.7665;6.3282
PSSKLFT;1.0000;0.0000;1.4511;5.2162;400.5023;6.6147
PSSSSSA;1.0000;0.0000;1.3857;4.3683;150.8773;5.9630
PSTVDTH;1.0000;0.0000;1.4725;5.5403;581.6206;6.8638
PTCEKKT;1.0000;0.0000;1.5021;5.7392;731.2608;7.0166
PTCPVKL;1.0000;0.0000;1.5129;5.6209;638.1543;6.9257
PTEGHNV;1.0000;0.0000;1.4596;5.5495;587.8126;6.8709
PTERDPS;1.0000;0.0000;1.4161;4.8114;251.2854;6.3035
PTEREIS;1.0000;0.0000;1.4377;5.1788;383.6307;6.5860
PTFHVDV;1.0000;0.0000;1.4849;5.8632;843.4775;7.1119
PTFKEVR;1.0000;0.0000;1.4419;5.4147;503.3323;6.7673
PTGEPVF;1.0000;0.0000;1.4556;5.2481;415.4495;6.6392
PTKREKS;1.0000;0.0000;1.4102;4.9539;296.1004;6.4131
PTLIRFQ;1.0000;0.0000;1.4629;5.8756;855.6415;7.1215
PTMLPTE;1.0000;0.0000;1.4611;5.3417;462.7600;6.7112
PTPAAAA;1.0000;0.0000;1.4074;4.5996;196.9198;6.1408
PTVNGTP;1.0000;0.0000;1.4324;5.1706;380.0137;6.5796
PVATPKR;1.0000;0.0000;1.4208;4.9267;286.9837;6.3922
PVDEETK;1.0000;0.0000;1.4083;5.0268;322.0085;6.4691
PVDRTIS;1.0000;0.0000;1.4392;5.2997;440.8925;6.6788
PVFSLDV;1.0000;0.0000;1.4424;5.2949;438.4765;6.6752
PVFYLDV;1.0000;0.0000;1.4696;5.7254;719.7511;7.0060
PVGADKA;1.0000;0.0000;1.4003;4.8281;256.1780;6.3164
PVKLNND;1.0000;0.0000;1.4055;5.1362;365.2699;6.5532
PVMHESS;1.0000;0.0000;1.4919;5.4336;514.3808;6.7818
PVMQGDN;1.0000;0.0000;1.4413;5.4941;551.4761;6.8283
PVNHGAK;1.0000;0.0000;1.4561;5.3699;478.0194;6.7328
PVNTEPS;1.0000;0.0000;1.4220;4.8917;275.6429;6.3653
PVPPEVR;1.0000;0.0000;1.4165;4.7557;235.6935;6.2607
PVTAATS;1.0000;0.0000;1.4248;4.9951;310.4689;6.4447
PVTGARA;1.0000;0.0000;1.4145;5.0182;318.8694;6.4625
PVTPAPE;1.0000;0.0000;1.4197;4.7083;223.1620;6.2243
PVVPPSH;1.0000;0.0000;1.4733;5.0526;331.7475;6.4890
QAIALPT;1.0000;0.0000;1.4527;5.3779;482.4302;6.7390
QASNASA;1.0000;0.0000;1.4124;4.8732;269.8360;6.3511
QAWKEIL;2.0000;6.9565;1.4389;5.9620;1336.6168;6.9565
QCPLTPE;1.0000;0.0000;1.5256;5.7040;702.2405;6.9896
QDANADA;1.0000;0.0000;1.4081;5.0460;329.2353;6.4839
QDDSLSK;1.0000;0.0000;1.4094;5.0835;343.7453;6.5127
QDILQWE;1.0000;0.0000;1.4282;5.9066;886.6836;7.1453
QDNDKTP;1.0000;0.0000;1.4210;5.2568;419.6350;6.6459
QDRAYDY;1.0000;0.0000;1.4656;5.8579;838.3802;7.1079
QDTVKAT;1.0000;0.0000;1.4120;5.4696;536.1482;6.8094
QEAYEVD;1.0000;0.0000;1.4400;5.4765;540.4535;6.8148
QEEESKC;1.0000;0.0000;1.4913;5.6329;647.0599;6.9350
QELPFDR;1.0000;0.0000;1.4465;5.4515;525.0966;6.7955
QENDPEP;1.0000;0.0000;1.4217;4.9233;285.8445;6.3895
QEPAPNQ;1.0000;0.0000;1.4403;5.0619;335.2912;6.4961
QERAYEY;1.0000;0.0000;1.4713;5.8049;788.7717;7.0672
QEVLEWE;1.0000;0.0000;1.4184;5.4843;545.3134;6.8208
QFTILDV;2.0000;7.2389;1.4224;6.3294;2040.2906;7.2389
QFYEAMM;1.0000;0.0000;1.4883;6.3196;1426.6250;7.4628
QGDNDRI;1.0000;0.0000;1.4117;5.5848;612.1843;6.8980
QGGEACG;1.0000;0.0000;1.4847;5.7773;764.1304;7.0460
QGKCPVD;1.0000;0.0000;1.4995;5.7549;744.6184;7.0287
QGLWEYP;1.0000;0.0000;1.4695;5.7017;700.4268;6.9879
QGRPKDM;1.0000;0.0000;1.4406;5.4165;504.3338;6.7686
QGWGSEK;1.0000;0.0000;1.4236;5.3685;477.2552;6.7318
QGWKEVR;1.0000;0.0000;1.4122;5.5497;587.9207;6.8710
QHSMAAA;1.0000;0.0000;1.4937;5.5915;616.9686;6.9032
QIDRCGK;1.0000;0.0000;1.4859;6.1332;1151.0150;7.3195
QILTWED;1.0000;0.0000;1.4258;5.8670;847.2554;7.1149
QKDMYNI;2.0000;7.3260;1.4474;6.4427;2324.6908;7.3260
QKKEVRY;1.0000;0.0000;1.4289;5.6288;644.0069;6.9318
QKMDLPV;1.0000;0.0000;1.4420;5.4747;539.3052;6.8134
QKPAGVS;1.0000;0.0000;1.4187;4.9900;308.6764;6.4408
QKPAPDQ;1.0000;0.0000;1.4370;5.0264;321.8832;6.4688
QKQEAYE;1.0000;0.0000;1.4487;5.5916;617.0261;6.9032
QKTTGKD;1.0000;0.0000;1.4039;5.4979;553.9068;6.8312
QLECSAN;1.0000;0.0000;1.4960;5.7476;738.3695;7.0231
QLFPETF;1.0000;0.0000;1.4771;5.8493;830.1414;7.1013
QLNQEEE;1.0000;0.0000;1.4105;5.4190;505.8027;6.7705
QMFFDAM;1.0000;0.0000;1.4771;6.3114;1413.1021;7.4564
QMFWNAM;3.0000;14.9094;1.4592;6.7862;4228.2420;7.4547
QMLNAML;1.0000;0.0000;1.4391;5.8931;873.1064;7.1350
QMYNALL;1.0000;0.0000;1.4476;5.9496;931.7683;7.1784
QMYNAMV;1.0000;0.0000;1.4607;6.1694;1199.9707;7.3473
QMYNAMW;1.0000;0.0000;1.4640;6.3439;1466.9642;7.4814
QNNEQAW;2.0000;6.9427;1.4273;5.9440;1309.2754;6.9427
QNSEATP;1.0000;0.0000;1.4285;5.0730;339.6216;6.5046
QPAAASE;1.0000;0.0000;1.4111;4.7314;229.1855;6.2421
QPASPPS;1.0000;0.0000;1.4153;4.5336;182.5077;6.0900
QPENHQP;1.0000;0.0000;1.4929;5.5390;580.7448;6.8628
QPEQLNQ;1.0000;0.0000;1.4371;5.5151;564.9959;6.8444
QPFALPT;1.0000;0.0000;1.4725;5.3613;473.3220;6.7262
QPFALST;1.0000;0.0000;1.4637;5.4120;501.7464;6.7652
QPFTLST;1.0000;0.0000;1.4646;5.6208;638.1055;6.9257
QPGQKMD;1.0000;0.0000;1.4505;5.5445;584.4313;6.8670
QPKLLKF;1.0000;0.0000;1.4454;5.4991;554.7078;6.8322
QPLIYLD;1.0000;0.0000;1.4689;5.7853;771.1933;7.0521
QPPATCP;1.0000;0.0000;1.5336;5.4574;528.7048;6.8001
QPPTFKE;1.0000;0.0000;1.4675;5.3378;460.6919;6.7082
QPQPENH;1.0000;0.0000;1.4929;5.5390;580.7448;6.8628
QPTLIRF;1.0000;0.0000;1.4629;5.8756;855.6415;7.1215
QQGKCPV;1.0000;0.0000;1.5082;5.9351;916.3005;7.1672
QQILTWE;1.0000;0.0000;1.4196;6.0473;1042.6018;7.2534
QQMFFDA;1.0000;0.0000;1.4668;6.2040;1248.7795;7.3739
QQMLNAM;1.0000;0.0000;1.4416;6.0055;993.6698;7.2214
QQMYNAL;1.0000;0.0000;1.4498;6.0620;1060.4320;7.2648
QQMYNAM;2.0000;7.4337;1.4598;6.5827;2731.3392;7.4337
QQPLIYL;1.0000;0.0000;1.4711;5.9655;949.0026;7.1906
QQPPTFK;1.0000;0.0000;1.4802;5.5445;584.4671;6.8670
QQQPLIY;1.0000;0.0000;1.4746;6.0779;1080.0461;7.2770
QQSSSWW;1.0000;0.0000;1.4686;5.5914;616.8754;6.9031
QQSYVPE;1.0000;0.0000;1.4711;5.5279;573.3676;6.8542
QQTKVEP;1.0000;0.0000;1.4331;5.4137;502.7156;6.7665
QRAAASG;1.0000;0.0000;1.4109;4.9724;302.4872;6.4273
QRIKLST;1.0000;0.0000;1.4270;5.6197;637.2906;6.9248
QRKDNSI;1.0000;0.0000;1.4247;5.4758;540.0036;6.8142
QRKGCPV;1.0000;0.0000;1.4991;5.8071;790.7202;7.0688
QSREVST;1.0000;0.0000;1.4196;5.2471;415.0130;6.6385
QSSSWWN;1.0000;0.0000;1.4586;5.4759;540.0469;6.8143
QSTPKVQ;1.0000;0.0000;1.4396;5.3537;469.2071;6.7204
QSYVPEG;1.0000;0.0000;1.4587;5.3730;479.7131;6.7352
QTAVDDQ;1.0000;0.0000;1.4159;5.5064;559.3315;6.8377
QTKVEPR;1.0000;0.0000;1.4226;5.2856;433.8173;6.6680
QTPAPDQ;1.0000;0.0000;1.4485;5.1644;377.2933;6.5748
QTPSPDQ;1.0000;0.0000;1.4499;5.1461;369.4321;6.5608
QVHNFLN;2.0000;7.3471;1.4376;6.4701;2399.1891;7.3471
QVLGRIN;1.0000;0.0000;1.4043;5.7205;715.7160;7.0023
QVQYVID;1.0000;0.0000;1.4287;6.1026;1111.2127;7.2960
QVVGLET;1.0000;0.0000;1.3993;5.5288;573.9706;6.8549
QWEQGWG;1.0000;0.0000;1.4263;5.8747;854.8030;7.1209
QYTQQTK;1.0000;0.0000;1.4163;6.1743;1206.8548;7.3511
QYVIDYY;1.0000;0.0000;1.4548;6.5427;1844.2893;7.6342
RAAASGE;1.0000;0.0000;1.3930;4.7657;238.4270;6.2684
RADSEKK;2.0000;6.3579;1.3915;5.1832;545.2468;6.3579
RAKDKES;1.0000;0.0000;1.3915;4.8821;272.6215;6.3579
RALWYMM;1.0000;0.0000;1.4670;6.2190;1270.5605;7.3855
RAMRQMQ;1.0000;0.0000;1.4433;5.9773;961.9505;7.1997
RAPGQRI;1.0000;0.0000;1.4409;5.3671;476.4799;6.7307
RARFRNL;1.0000;0.0000;1.4189;5.5358;578.5867;6.8603
RARIRSW;2.0000;6.8380;1.4386;5.8078;1119.2141;6.8380
RARWMHL;1.0000;0.0000;1.4661;6.0485;1044.1503;7.2544
RAWFRSR;1.0000;0.0000;1.4469;5.5592;594.3971;6.8783
RAWQDIL;1.0000;0.0000;1.4335;5.7369;729.3574;7.0149
RAYDYVE;1.0000;0.0000;1.4615;5.7191;714.5311;7.0012
RAYEYVE;1.0000;0.0000;1.4638;5.6926;693.0688;6.9808
RCGKTVD;1.0000;0.0000;1.4689;5.9046;884.7048;7.1438
RCGRKVA;1.0000;0.0000;1.4738;5.7480;738.7196;7.0234
RCGTEVR;2.0000;7.1614;1.4693;6.2286;1816.7822;7.1614
RCGTKQV;1.0000;0.0000;1.4695;6.0848;1088.6856;7.2823
RDAWLKS;1.0000;0.0000;1.4177;5.2161;400.4470;6.6146
RDENGQK;1.0000;0.0000;1.3977;5.3041;443.1483;6.6823
RDPSSIP;1.0000;0.0000;1.4348;4.8677;268.1132;6.3468
RDRFTHW;1.0000;0.0000;1.4518;6.2112;1259.2188;7.3795
RDSGENV;1.0000;0.0000;1.3951;5.1026;351.3991;6.5274
REAGENT;1.0000;0.0000;1.3997;5.1673;378.5483;6.5771
REESSIP;2.0000;6.4114;1.4284;5.2528;590.7338;6.4114
REHGNEA;1.0000;0.0000;1.4407;5.4356;515.5559;6.7833
REISTIP;1.0000;0.0000;1.4621;5.4622;531.6389;6.8038
REKQNSE;1.0000;0.0000;1.4064;5.1659;377.9621;6.5760
REKSTIP;1.0000;0.0000;1.4375;5.2081;396.7604;6.6084
REVLKWE;1.0000;0.0000;1.4079;5.3855;486.6824;6.7448
REVSTIP;1.0000;0.0000;1.4398;5.2732;427.6493;6.6585
REYSPRA;1.0000;0.0000;1.4458;5.1358;365.1021;6.5529
RFDGNVK;1.0000;0.0000;1.4126;5.5276;573.1539;6.8540
RFEGNAN;1.0000;0.0000;1.4221;5.4270;510.5137;6.7767
RFGGKAK;1.0000;0.0000;1.4199;5.3550;469.8598;6.7213
RFGGKAR;1.0000;0.0000;1.4197;5.4044;497.3790;6.7593
RFGKGLM;1.0000;0.0000;1.4302;5.7758;762.7428;7.0448
RFKFETL;1.0000;0.0000;1.4390;5.8611;841.4666;7.1104
RFLDRMI;1.0000;0.0000;1.4366;6.0315;1023.8794;7.2413
RFQGRPK;1.0000;0.0000;1.4440;5.4903;549.1197;6.8254
RFRNLFL;1.0000;0.0000;1.4241;5.9289;909.7425;7.1624
RFTHWAY;1.0000;0.0000;1.4854;6.4350;1629.2462;7.5515
RFWKSLG;1.0000;0.0000;1.4396;5.6188;636.6618;6.9242
RGEENAP;1.0000;0.0000;1.4015;4.8895;274.9409;6.3636
RGERKAE;1.0000;0.0000;1.3908;5.0168;318.3400;6.4614
RGESEDQ;1.0000;0.0000;1.4049;5.1238;360.0747;6.5437
RGTAAEN;1.0000;0.0000;1.4027;5.1256;360.8344;6.5451
RGWEIMK;1.0000;0.0000;1.4399;5.8461;827.0566;7.0988
RGWFNWF;1.0000;0.0000;1.4358;6.2510;1318.1966;7.4100
RHDWIIN;2.0000;7.4381;1.4511;6.5886;2749.7561;7.4381
RHDWIVD;1.0000;0.0000;1.4529;6.0338;1026.5911;7.2431
RHDWIVL;1.0000;0.0000;1.4457;6.1017;1110.0094;7.2953
RHDWLVN;1.0000;0.0000;1.4365;5.9094;889.6261;7.1475
RHDWQID;1.0000;0.0000;1.4541;6.1462;1168.3484;7.3295
RHDWTVL;1.0000;0.0000;1.4366;5.9855;970.9994;7.2059
RHDWYVQ;1.0000;0.0000;1.4561;6.3012;1396.6149;7.4486
RHDWYVS;1.0000;0.0000;1.4848;6.0346;1027.4727;7.2437
RIHNQNN;2.0000;7.2923;1.4329;6.3989;2210.2403;7.2923
RIKLSTE;1.0000;0.0000;1.4224;5.4130;502.3289;6.7659
RILHLAK;1.0000;0.0000;1.4540;5.7939;778.8620;7.0587
RILNLLG;1.0000;0.0000;1.3999;5.6081;628.8769;6.9159
RINPLNN;1.0000;0.0000;1.4273;5.4394;517.8463;6.7863
RINPNRW;1.0000;0.0000;1.4435;5.6014;624.0233;6.9108
RINSKYA;1.0000;0.0000;1.4559;5.5716;602.9307;6.8878
RIRKAQH;1.0000;0.0000;1.4598;5.8906;870.5533;7.1330
RIRSWMG;2.0000;7.0908;1.4495;6.1366;1634.2821;7.0908
RKAEQQP;1.0000;0.0000;1.4292;5.1892;388.2161;6.5939
RKAQHSM;1.0000;0.0000;1.4809;5.7827;768.8442;7.0501
RKDNSIV;1.0000;0.0000;1.4159;5.3635;474.4838;6.7279
RKGCPVT;1.0000;0.0000;1.4947;5.7676;755.5592;7.0385
RKGKIGG;1.0000;0.0000;1.4049;5.3960;492.5896;6.7529
RKGWKWK;1.0000;0.0000;1.4188;5.5759;605.9664;6.8912
RKGYRDS;1.0000;0.0000;1.4289;5.3956;492.3468;6.7525
RKGYTDT;1.0000;0.0000;1.4238;5.7112;708.0838;6.9951
RKNWNPH;1.0000;0.0000;1.4703;5.7041;702.3079;6.9897
RKVAYVI;1.0000;0.0000;1.4428;5.7290;722.7532;7.0088
RLEAQEN;1.0000;0.0000;1.4054;5.2493;416.0565;6.6401
RLKKFTG;1.0000;0.0000;1.4156;5.6063;627.5565;6.9145
RLLRWGG;1.0000;0.0000;1.3994;5.5385;580.4444;6.8624
RLRFWKS;1.0000;0.0000;1.4391;5.6457;656.6666;6.9448
RMISGPS;1.0000;0.0000;1.4639;5.3176;450.0869;6.6926
RMKVAWW;2.0000;7.0883;1.4444;6.1335;1628.3555;7.0883
RMTRFLD;1.0000;0.0000;1.4272;5.9153;895.6557;7.1520
RMVVAYW;1.0000;0.0000;1.4544;5.9993;986.5808;7.2166
RMYLWLG;1.0000;0.0000;1.4350;6.0927;1098.6101;7.2884
RNLFLGY;1.0000;0.0000;1.4316;5.9367;918.0439;7.1685
RNQGWKE;1.0000;0.0000;1.4122;5.5465;585.7711;6.8685
RNTDVAS;1.0000;0.0000;1.4058;5.1764;382.5470;6.5841
RNWIYPS;1.0000;0.0000;1.4886;5.7422;733.8442;7.0190
RPAFDSF;1.0000;0.0000;1.4744;5.3847;486.2300;6.7442
RPALDNL;1.0000;0.0000;1.4076;5.0529;331.8455;6.4892
RPALDSL;2.0000;6.3730;1.4072;5.2028;557.7332;6.3730
RPAVDSF;1.0000;0.0000;1.4410;5.1433;368.2292;6.5586
RPAVNDI;1.0000;0.0000;1.4306;5.2419;412.5394;6.6345
RPAVTVT;1.0000;0.0000;1.4228;5.2696;425.8910;6.6557
RPHDLSP;1.0000;0.0000;1.4667;5.1740;381.5032;6.5823
RPKDMTP;1.0000;0.0000;1.4501;5.2146;399.7424;6.6134
RPKLNSF;1.0000;0.0000;1.4413;5.2788;430.4129;6.6628
RPKLSVH;1.0000;0.0000;1.4593;5.3817;484.5383;6.7419
RRFGKGL;1.0000;0.0000;1.4112;5.5404;581.6677;6.8638
RRLEAQE;1.0000;0.0000;1.4049;5.2368;410.1124;6.6305
RSCGRNQ;1.0000;0.0000;1.4841;5.9040;884.0534;7.1433
RSNEANP;1.0000;0.0000;1.4062;4.8690;268.5139;6.3478
RSRILHL;1.0000;0.0000;1.4557;5.8251;807.3004;7.0827
RSWMGYE;2.0000;7.0973;1.4693;6.1451;1650.3206;7.0973
RTGKCPI;1.0000;0.0000;1.5144;5.9566;939.2839;7.1838
RTISSIP;1.0000;0.0000;1.4677;5.4023;496.2026;6.7577
RTISTIP;1.0000;0.0000;1.4663;5.6294;644.4833;6.9323
RTNSDRN;1.0000;0.0000;1.4010;5.2935;437.7656;6.6741
RTPRALW;1.0000;0.0000;1.4353;5.3556;470.2048;6.7218
RTTSSIP;1.0000;0.0000;1.4511;5.2861;434.0611;6.6684
RVWNYIK;1.0000;0.0000;1.4349;6.0363;1029.5214;7.2450
RVYRWTN;1.0000;0.0000;1.4201;5.9695;953.3376;7.1937
RWGGDVW;1.0000;0.0000;1.4149;5.6609;668.2219;6.9565
RWGSGEG;1.0000;0.0000;1.4129;5.2631;422.6863;6.6507
RWKHWRA;1.0000;0.0000;1.4648;5.9382;919.5811;7.1696
RWMHLCG;1.0000;0.0000;1.5053;6.7001;2210.8100;7.7553
RWQDDSL;1.0000;0.0000;1.4228;5.4617;531.2978;6.8034
RWTNEHF;1.0000;0.0000;1.4566;6.1972;1239.0980;7.3687
RYVIDFY;1.0000;0.0000;1.4588;6.3799;1529.0899;7.5091
RYVIDYY;4.0000;22.6075;1.4634;7.0167;6366.1110;7.5358
RYVLDFY;1.0000;0.0000;1.4552;6.1908;1229.9991;7.3638
SAAAPVV;1.0000;0.0000;1.4030;4.7134;224.4842;6.2282
SACPIDH;1.0000;0.0000;1.5749;5.9902;976.2877;7.2096
SADGKPV;1.0000;0.0000;1.4012;4.8098;250.8403;6.3023
SAHKPVT;1.0000;0.0000;1.4675;5.3342;458.7769;6.7054
SANPQDN;1.0000;0.0000;1.4209;5.0235;320.7955;6.4666
SAPAVAV;1.0000;0.0000;1.4030;4.7134;224.4842;6.2282
SAPPEPT;1.0000;0.0000;1.4109;4.5540;186.8466;6.1057
SASPPSG;1.0000;0.0000;1.3931;4.4294;161.8654;6.0099
SASSPAT;1.0000;0.0000;1.4051;4.6137;200.1375;6.1516
SAVWDRM;2.0000;6.8335;1.4444;5.8020;1111.7283;6.8335
SCGRNQG;1.0000;0.0000;1.4847;5.8771;857.1215;7.1227
SCPMHNK;1.0000;0.0000;1.5746;6.1564;1182.1663;7.3373
SDDMKVV;1.0000;0.0000;1.4210;5.3451;464.5768;6.7138
SDGQPAS;1.0000;0.0000;1.4153;4.8330;257.6322;6.3202
SDLTSES;1.0000;0.0000;1.4072;4.9284;287.5172;6.3934
SDMENII;1.0000;0.0000;1.4592;5.7587;747.8913;7.0317
SDQQGKC;1.0000;0.0000;1.4954;5.9179;898.3306;7.1540
SDRNWIY;1.0000;0.0000;1.4603;5.8793;859.2782;7.1243
SDSGKEE;1.0000;0.0000;1.3905;4.8078;250.2441;6.3007
SEATPAV;1.0000;0.0000;1.4116;4.8279;256.1070;6.3162
SECPVMQ;1.0000;0.0000;1.5373;5.9015;881.5675;7.1414
SEDQGLW;1.0000;0.0000;1.4244;5.4083;499.6397;6.7624
SEIKAWE;1.0000;0.0000;1.4402;5.3000;441.0573;6.6791
SEKCGGP;1.0000;0.0000;1.4897;5.4192;505.9477;6.7707
SEKKWVY;2.0000;6.8731;1.4495;5.8534;1179.5153;6.8731
SEKQFYE;1.0000;0.0000;1.4707;5.7024;700.9818;6.9884
SEPDVAM;1.0000;0.0000;1.4345;5.0429;328.0379;6.4815
SEPSFFS;1.0000;0.0000;1.4761;5.2013;393.6954;6.6033
SEQMFWN;2.0000;7.1992;1.4668;6.2778;1922.5941;7.1992
SERAPGQ;1.0000;0.0000;1.4170;4.9451;293.1218;6.4063
SESKAHT;1.0000;0.0000;1.4570;5.2905;436.2694;6.6718
SETTTDH;1.0000;0.0000;1.4565;5.7237;718.3659;7.0048
SEVHDTP;1.0000;0.0000;1.4652;5.3731;479.7829;6.7353
SEVLTGV;1.0000;0.0000;1.4028;5.2622;422.2623;6.6500
SFEGFRL;1.0000;0.0000;1.4523;5.6565;664.9170;6.9531
SFESVAL;1.0000;0.0000;1.4349;5.1831;385.5150;6.5892
SFFSKLN;1.0000;0.0000;1.4618;5.5866;613.4457;6.8994
SFKGDAK;1.0000;0.0000;1.4255;5.1911;389.0659;6.5954
SFSAVWD;1.0000;0.0000;1.4553;5.3841;485.8876;6.7437
SFTTPSA;1.0000;0.0000;1.4602;5.2182;401.4187;6.6162
SGAVPPP;1.0000;0.0000;1.4049;4.5330;182.3735;6.0895
SGCPMHE;1.0000;0.0000;1.5759;6.0878;1092.3917;7.2846
SGCPMHK;1.0000;0.0000;1.5742;6.1170;1129.7783;7.3071
SGCPVMH;1.0000;0.0000;1.5739;6.1821;1217.7338;7.3571
SGEGPFD;1.0000;0.0000;1.4353;5.1155;356.6309;6.5372
SGENCGA;1.0000;0.0000;1.4824;5.5501;588.2286;6.8713
SGENVPI;1.0000;0.0000;1.4318;5.1703;379.8741;6.5794
SGEVAED;1.0000;0.0000;1.3932;4.8912;275.4663;6.3648
SGGEVRE;1.0000;0.0000;1.3939;5.0368;325.7392;6.4768
SGKEEKW;1.0000;0.0000;1.4125;5.1393;366.5369;6.5555
SGPSSSS;1.0000;0.0000;1.3914;4.4617;168.0112;6.0348
SGPTCEK;1.0000;0.0000;1.4999;5.5346;577.8335;6.8594
SHFSQEL;1.0000;0.0000;1.4906;5.7726;759.9392;7.0423
SHGGKKP;1.0000;0.0000;1.4534;5.2471;415.0076;6.6385
SHKDLAA;1.0000;0.0000;1.4480;5.2625;422.3994;6.6502
SHVQPKL;1.0000;0.0000;1.4713;5.5097;561.4919;6.8403
SIHNANN;1.0000;0.0000;1.4671;5.7109;707.8735;6.9949
SINERVW;1.0000;0.0000;1.4337;5.5766;606.4363;6.8917
SINPLNN;1.0000;0.0000;1.4350;5.3008;441.4779;6.6797
SIPKGTG;1.0000;0.0000;1.4364;5.2330;408.3101;6.6276
SIPKSPD;1.0000;0.0000;1.4310;4.8182;253.2786;6.3088
SIPKVDG;1.0000;0.0000;1.4290;5.1349;364.6834;6.5522
SIPRADS;2.0000;6.3998;1.4296;5.2376;580.5283;6.3998
SISQEPA;1.0000;0.0000;1.4443;5.0381;326.2587;6.4778
SIVRYVI;1.0000;0.0000;1.4575;5.9649;948.2725;7.1901
SIYLDVR;1.0000;0.0000;1.4471;5.7080;705.4651;6.9927
SKAHTVP;1.0000;0.0000;1.4675;5.3342;458.7769;6.7054
SKCPVNH;1.0000;0.0000;1.5477;5.9366;917.9433;7.1684
SKCPVPP;1.0000;0.0000;1.5037;5.1888;388.0727;6.5937
SKFARSN;1.0000;0.0000;1.4335;5.1935;390.1442;6.5972
SKGKGDV;1.0000;0.0000;1.3918;5.0430;328.1033;6.4816
SKKLTPR;1.0000;0.0000;1.4137;5.0482;330.0759;6.4856
SKLASSS;1.0000;0.0000;1.3951;4.6624;211.6724;6.1890
SKLFTIL;1.0000;0.0000;1.4439;5.7645;752.8791;7.0361
SKLNPLN;1.0000;0.0000;1.4101;5.0498;330.6822;6.4868
SKQPGQK;1.0000;0.0000;1.4295;5.1732;381.1604;6.5817
SKQQSYV;1.0000;0.0000;1.4580;5.6078;628.6017;6.9156
SKSDMEN;1.0000;0.0000;1.4259;5.1612;375.9148;6.5724
SKYATEP;1.0000;0.0000;1.4524;5.1749;381.9058;6.5830
SLDNAKD;1.0000;0.0000;1.3957;4.9863;307.3368;6.4379
SLDPSNL;1.0000;0.0000;1.4093;4.8960;277.0120;6.3686
SLDVRPA;1.0000;0.0000;1.4072;4.9018;278.8648;6.3730
SLIRFGG;1.0000;0.0000;1.4405;5.6560;664.4635;6.9527
SLPIPPT;1.0000;0.0000;1.4547;4.9734;302.8181;6.4280
SLSAVWD;1.0000;0.0000;1.4236;5.1426;367.9699;6.5581
SLSKSDM;1.0000;0.0000;1.4297;5.1045;352.1456;6.5288
SLVRFGG;1.0000;0.0000;1.4229;5.4669;534.4936;6.8074
SLWSRNT;1.0000;0.0000;1.4277;5.4005;495.1303;6.7563
SMAAAGG;1.0000;0.0000;1.4263;5.0529;331.8635;6.4892
SMSGCPV;1.0000;0.0000;1.5298;5.6867;688.4093;6.9763
SMVAVHN;1.0000;0.0000;1.4719;5.7480;738.7063;7.0234
SMVEVHN;1.0000;0.0000;1.4656;5.7896;774.9702;7.0554
SMVQVHN;1.0000;0.0000;1.4639;5.9963;983.1821;7.2143
SNASASP;1.0000;0.0000;1.3954;4.5377;183.3644;6.0931
SNASDGQ;1.0000;0.0000;1.4118;5.0348;324.9904;6.4752
SNEANPD;1.0000;0.0000;1.4031;4.8168;252.8582;6.3077
SNEFWEY;1.0000;0.0000;1.4772;5.8265;808.6287;7.0838
SNENSTG;1.0000;0.0000;1.4073;5.1016;350.9685;6.5266
SNLFGRE;1.0000;0.0000;1.4252;5.4119;501.7111;6.7651
SNLMPPP;2.0000;6.3932;1.4507;5.2291;574.8268;6.3932
SNMMYKN;1.0000;0.0000;1.4703;5.9704;954.3361;7.1944
SNQKPAG;1.0000;0.0000;1.4185;4.9868;307.5478;6.4384
SNSNQKP;1.0000;0.0000;1.4223;5.0079;315.1039;6.4546
SPATAEN;1.0000;0.0000;1.4113;4.8247;255.1706;6.3138
SPDQPFT;1.0000;0.0000;1.4711;5.2752;428.6302;6.6600
SPDSNEF;1.0000;0.0000;1.4391;5.0431;328.1319;6.4816
SPKARMY;1.0000;0.0000;1.4768;5.4005;495.1460;6.7563
SPPSGCP;2.0000;6.4924;1.4967;5.3582;666.9535;6.4924
SPPSSEC;1.0000;0.0000;1.4904;5.0560;333.0376;6.4916
SPQMFWN;1.0000;0.0000;1.4958;5.8662;846.3935;7.1143
SPQQMLN;1.0000;0.0000;1.4604;5.5626;596.7269;6.8809
SPQQMYN;3.0000;14.1864;1.4937;6.3159;2460.3737;7.0932
SPRARFR;1.0000;0.0000;1.4420;5.1798;384.0320;6.5867
SPRARIR;2.0000;6.5464;1.4332;5.4284;723.1105;6.5464
SPRARWM;1.0000;0.0000;1.4608;5.3482;466.2272;6.7161
SPSAPAV;1.0000;0.0000;1.3978;4.4902;173.6109;6.0567
SPTCPVK;1.0000;0.0000;1.5131;5.4666;534.3106;6.8071
SQCPLTP;1.0000;0.0000;1.5302;5.6441;655.4329;6.9436
SQDTVKA;1.0000;0.0000;1.4157;5.2425;412.7926;6.6349
SQELPFD;1.0000;0.0000;1.4523;5.3129;447.6590;6.6890
SQEPAPN;1.0000;0.0000;1.4218;4.7953;246.6679;6.2911
SQKDMYN;2.0000;7.0621;1.4604;6.0994;1565.6889;7.0621
SQQMFFD;1.0000;0.0000;1.4734;6.1857;1222.7604;7.3599
SQQQPLI;1.0000;0.0000;1.4645;5.6474;657.9715;6.9461
SQSREVS;1.0000;0.0000;1.4149;5.0200;319.5274;6.4639
SQSTPKV;1.0000;0.0000;1.4304;5.0871;345.1888;6.5155
SRDENGQ;1.0000;0.0000;1.4056;5.2150;399.9229;6.6137
SREESSI;1.0000;0.0000;1.4229;5.0024;313.1030;6.4503
SREVSTI;1.0000;0.0000;1.4305;5.3238;453.3310;6.6974
SRILHLA;1.0000;0.0000;1.4670;5.7048;702.8911;6.9902
SRNTDVA;1.0000;0.0000;1.4058;5.1764;382.5470;6.5841
SSDQQGK;1.0000;0.0000;1.4211;5.2211;402.7777;6.6185
SSECPVM;1.0000;0.0000;1.5294;5.6349;648.5581;6.9365
SSERAPG;1.0000;0.0000;1.3985;4.6785;215.6441;6.2014
SSETTTD;1.0000;0.0000;1.4202;5.2283;406.1055;6.6240
SSFTTPS;1.0000;0.0000;1.4616;5.1999;393.0548;6.6022
SSIPKGT;1.0000;0.0000;1.4396;5.1213;359.0328;6.5417
SSIPKSP;1.0000;0.0000;1.4293;4.7318;229.2951;6.2424
SSIPKVD;1.0000;0.0000;1.4309;5.0231;320.6711;6.4663
SSIPRAD;2.0000;6.3998;1.4296;5.2376;580.5283;6.3998
SSISQEP;1.0000;0.0000;1.4452;5.0199;319.4607;6.4638
SSKLFTI;1.0000;0.0000;1.4583;5.6102;630.3671;6.9175
SSMSGCP;1.0000;0.0000;1.5295;5.5324;576.3880;6.8578
SSPATAE;1.0000;0.0000;1.4057;4.6736;214.4309;6.1976
SSPPSSE;1.0000;0.0000;1.3887;4.3593;149.3170;5.9560
SSPTCPV;1.0000;0.0000;1.5143;5.3775;482.1933;6.7386
SSQSTPK;1.0000;0.0000;1.4281;4.9329;289.0172;6.3969
SSSPPSS;1.0000;0.0000;1.3862;4.2994;139.3634;5.9100
SSSPTCP;1.0000;0.0000;1.5082;5.2232;403.7281;6.6201
SSSSPPS;1.0000;0.0000;1.3862;4.2994;139.3634;5.9100
SSSSSPP;1.0000;0.0000;1.3862;4.2994;139.3634;5.9100
SSSWWNS;1.0000;0.0000;1.4504;5.2093;397.3050;6.6094
SSWWNSL;1.0000;0.0000;1.4480;5.3635;474.5219;6.7279
STDLNDA;1.0000;0.0000;1.4048;5.1242;360.2429;6.5440
STERTIS;1.0000;0.0000;1.4362;5.3967;492.9880;6.7534
STGFFSN;1.0000;0.0000;1.4657;5.6820;684.6677;6.9727
STIPKAG;1.0000;0.0000;1.4381;5.1396;366.6728;6.5558
STIPKVV;1.0000;0.0000;1.4400;5.3181;450.3425;6.6930
STIPRGE;1.0000;0.0000;1.4379;5.2306;407.2034;6.6258
STIPRTN;1.0000;0.0000;1.4462;5.4372;516.5260;6.7845
STPKVQD;1.0000;0.0000;1.4267;5.1735;381.2937;6.5819
STSREES;1.0000;0.0000;1.4056;4.8862;273.8914;6.3610
STVDTHD;1.0000;0.0000;1.4505;5.6774;681.0356;6.9691
STVREES;1.0000;0.0000;1.4065;5.0404;327.1233;6.4796
SVALRWK;1.0000;0.0000;1.4191;5.2840;432.9867;6.6668
SVHGAWM;1.0000;0.0000;1.4877;5.8831;863.0490;7.1273
SVPAHQE;1.0000;0.0000;1.4729;5.3445;464.2383;6.7133
SWEDKQG;1.0000;0.0000;1.4240;5.3432;463.5511;6.7123
SWMGYEL;2.0000;7.1093;1.4692;6.1608;1680.3836;7.1093
SWWNSLW;1.0000;0.0000;1.4567;5.6923;692.8472;6.9806
SYVPEGC;1.0000;0.0000;1.5351;5.8031;787.1275;7.0658
TAAENKE;1.0000;0.0000;1.4013;5.0244;321.1370;6.4673
TAATSDL;1.0000;0.0000;1.4145;5.1321;363.5373;6.5501
TAENASN;1.0000;0.0000;1.4074;5.0264;321.8852;6.4688
TAPGNQL;1.0000;0.0000;1.4265;5.2791;430.5523;6.6630
TAVDDQV;1.0000;0.0000;1.4080;5.3940;491.4666;6.7513
TAVESMV;1.0000;0.0000;1.4335;5.3885;488.3539;6.7471
TCEKKTY;1.0000;0.0000;1.5034;6.2203;1272.4327;7.3864
TCPMSNS;1.0000;0.0000;1.5386;5.7989;783.3445;7.0626
TCPVKLN;1.0000;0.0000;1.4955;5.8226;804.9966;7.0808
TDESHVQ;1.0000;0.0000;1.4566;5.6904;691.3204;6.9791
TDHPRTG;1.0000;0.0000;1.4626;5.6363;649.6137;6.9376
TDITAVE;1.0000;0.0000;1.4241;5.5171;566.2700;6.8459
TDLNDAN;1.0000;0.0000;1.3990;5.2753;428.6837;6.6601
TDTDITA;1.0000;0.0000;1.4251;5.6164;634.8763;6.9223
TDVASEP;1.0000;0.0000;1.4118;4.8960;277.0004;6.3686
TEGHNVN;1.0000;0.0000;1.4324;5.7512;741.4935;7.0259
TEPKLLR;1.0000;0.0000;1.4120;5.1733;381.1811;6.5817
TEPPFDR;1.0000;0.0000;1.4539;5.2071;396.3008;6.6077
TEPSGPT;1.0000;0.0000;1.4274;4.9252;286.4722;6.3910
TERDPSS;1.0000;0.0000;1.4114;4.8620;266.3762;6.3424
TEREIST;1.0000;0.0000;1.4289;5.4566;528.1947;6.7995
TERTIST;1.0000;0.0000;1.4294;5.6238;640.3081;6.9280
TESDSGK;1.0000;0.0000;1.4021;4.9749;303.3615;6.4292
TETETWT;1.0000;0.0000;1.4175;5.7577;747.0128;7.0309
TETWTYP;1.0000;0.0000;1.4722;5.8505;831.2391;7.1022
TEVRYVI;2.0000;7.1469;1.4321;6.2096;1777.5151;7.1469
TFHVDVR;1.0000;0.0000;1.4452;6.0524;1048.7994;7.2574
TFKEVRY;1.0000;0.0000;1.4444;5.8959;875.8263;7.1371
TFNTIPP;1.0000;0.0000;1.4874;5.6437;655.1302;6.9432
TGACERL;1.0000;0.0000;1.4806;5.8073;790.9072;7.0690
TGARAKD;1.0000;0.0000;1.4003;5.0902;346.4050;6.5178
TGDGNWE;1.0000;0.0000;1.4093;5.4774;540.9627;6.8154
TGEPVFY;1.0000;0.0000;1.4760;5.7292;722.9062;7.0090
TGFFSNL;1.0000;0.0000;1.4498;5.8362;817.7330;7.0913
TGKCPID;1.0000;0.0000;1.5156;5.9044;884.5203;7.1437
TGKDIGG;1.0000;0.0000;1.4092;5.4818;543.7211;6.8188
TGRPHDL;1.0000;0.0000;1.4578;5.5635;597.3577;6.8816
TGVDSKQ;1.0000;0.0000;1.4104;5.3359;459.6669;6.7067
THDHPLA;1.0000;0.0000;1.5120;5.8269;808.9802;7.0841
THWAYPL;1.0000;0.0000;1.5152;6.0043;992.3059;7.2204
TILDVRP;3.0000;13.5948;1.4326;5.9311;1579.7455;6.7974
TIPKAGT;1.0000;0.0000;1.4423;5.3667;476.2466;6.7303
TIPKVVT;1.0000;0.0000;1.4373;5.5452;584.9191;6.8676
TIPPFDR;1.0000;0.0000;1.4799;5.4905;549.1972;6.8255
TIPRGES;1.0000;0.0000;1.4379;5.2306;407.2034;6.6258
TIPRTNS;1.0000;0.0000;1.4462;5.4372;516.5260;6.7845
TISSIPK;1.0000;0.0000;1.4663;5.3529;468.7484;6.7197
TISTIPR;1.0000;0.0000;1.4663;5.6294;644.4833;6.9323
TIVPIHN;1.0000;0.0000;1.4882;6.0645;1063.5211;7.2667
TKKLWLR;1.0000;0.0000;1.4049;5.5819;610.1766;6.8958
TKQVQYV;1.0000;0.0000;1.4202;5.9891;975.1233;7.2088
TKREKST;1.0000;0.0000;1.4070;5.2317;407.6811;6.6266
TKVEPRL;1.0000;0.0000;1.4120;5.1733;381.1811;6.5817
TLAAAAA;1.0000;0.0000;1.4053;4.8735;269.9139;6.3513
TLGFTPS;1.0000;0.0000;1.4545;5.4659;533.8768;6.8066
TLIRFQG;1.0000;0.0000;1.4196;6.0380;1031.5129;7.2463
TLSTSRE;1.0000;0.0000;1.4149;5.2076;396.5585;6.6081
TMDALSA;1.0000;0.0000;1.4356;5.2790;430.5186;6.6630
TMLPTER;1.0000;0.0000;1.4437;5.5310;575.4071;6.8566
TNARDRF;1.0000;0.0000;1.4242;5.5564;592.5159;6.8762
TNEHFSQ;1.0000;0.0000;1.4773;5.9965;983.4227;7.2144
TNFKGDS;1.0000;0.0000;1.4288;5.4618;531.3740;6.8035
TNSDRNW;1.0000;0.0000;1.4178;5.4837;544.9182;6.8203
TPAAAAP;1.0000;0.0000;1.4074;4.5996;196.9198;6.1408
TPAPDQP;1.0000;0.0000;1.4360;4.8471;261.8438;6.3310
TPAPEPT;1.0000;0.0000;1.4290;4.7811;242.6846;6.2803
TPAVQPP;1.0000;0.0000;1.4414;4.9150;283.1211;6.3831
TPEQRAA;1.0000;0.0000;1.4262;5.0788;341.8932;6.5091
TPEYHTT;1.0000;0.0000;1.4994;6.0171;1007.0500;7.2303
TPHPTML;1.0000;0.0000;1.5106;5.7772;764.0198;7.0459
TPKAALL;1.0000;0.0000;1.4149;5.0114;316.3516;6.4572
TPKARIL;1.0000;0.0000;1.4370;5.3207;451.6970;6.6950
TPKRGWF;1.0000;0.0000;1.4572;5.6410;653.1336;6.9412
TPKVQDA;1.0000;0.0000;1.4247;5.1918;389.4074;6.5959
TPRALWY;1.0000;0.0000;1.4707;5.6475;658.0082;6.9462
TPRAWFR;1.0000;0.0000;1.4643;5.5970;620.8834;6.9074
TPSACPI;1.0000;0.0000;1.5408;5.5848;612.2015;6.8980
TPSIYLD;1.0000;0.0000;1.4763;5.5916;616.9886;6.9032
TPSLPIP;1.0000;0.0000;1.4547;4.9734;302.8181;6.4280
TPSPDQP;1.0000;0.0000;1.4365;4.8288;256.3879;6.3169
TQQTKVE;1.0000;0.0000;1.4085;5.6914;692.1537;6.9799
TRFLDRM;1.0000;0.0000;1.4272;5.9153;895.6557;7.1520
TRPALDN;1.0000;0.0000;1.4144;5.1257;360.8752;6.5451
TRTTSSI;1.0000;0.0000;1.4392;5.5639;597.6285;6.8819
TSDLTSE;1.0000;0.0000;1.4139;5.1555;373.4374;6.5680
TSESKAH;1.0000;0.0000;1.4570;5.2905;436.2694;6.6718
TSREESS;1.0000;0.0000;1.4056;4.8862;273.8914;6.3610
TSSETTT;1.0000;0.0000;1.4270;5.3690;477.5174;6.7321
TSSFTTP;1.0000;0.0000;1.4675;5.4270;510.5123;6.7767
TSSIPKV;1.0000;0.0000;1.4422;5.1638;377.0601;6.5744
TTDHPRT;1.0000;0.0000;1.4666;5.7517;741.9116;7.0263
TTGKDIG;1.0000;0.0000;1.4118;5.5972;620.9738;6.9075
TTPSACP;1.0000;0.0000;1.5220;5.4686;535.5332;6.8087
TTRTTSS;1.0000;0.0000;1.4251;5.4477;522.7853;6.7926
TTSSIPK;1.0000;0.0000;1.4495;5.2367;410.0451;6.6304
TTTDHPR;1.0000;0.0000;1.4666;5.7517;741.9116;7.0263
TTVDLSQ;1.0000;0.0000;1.4142;5.5164;565.8479;6.8454
TVDLSQS;1.0000;0.0000;1.4193;5.2893;435.6592;6.6709
TVDTHDH;1.0000;0.0000;1.4667;6.1728;1204.6905;7.3499
TVDYVID;1.0000;0.0000;1.4328;5.8829;862.8569;7.1271
TVKATSS;1.0000;0.0000;1.4163;5.1166;357.0873;6.5381
TVLRSCG;1.0000;0.0000;1.4804;5.8833;863.2869;7.1274
TVNGTPS;1.0000;0.0000;1.4240;5.2213;402.8347;6.6186
TVPAHQD;1.0000;0.0000;1.4744;5.5981;621.6395;6.9082
TVREESS;1.0000;0.0000;1.4065;5.0404;327.1233;6.4796
TVTGACE;1.0000;0.0000;1.4847;5.8958;875.7624;7.1370
TWEDQYT;1.0000;0.0000;1.4378;6.0270;1018.6152;7.2379
TWTYPSP;1.0000;0.0000;1.4971;5.5128;563.4928;6.8426
TYPSPQM;1.0000;0.0000;1.5099;5.5975;621.2361;6.9078
TYSVPAH;1.0000;0.0000;1.5085;5.6755;679.6181;6.9677
VAEDAVE;1.0000;0.0000;1.3944;4.9520;295.4540;6.4116
VALRWKH;1.0000;0.0000;1.4520;5.7794;765.9160;7.0476
VAMLHKK;1.0000;0.0000;1.4609;5.7752;762.2123;7.0443
VAPKQPQ;1.0000;0.0000;1.4409;5.0943;348.0391;6.5210
VASEPDV;1.0000;0.0000;1.4037;4.8231;254.7175;6.3126
VATPKRG;1.0000;0.0000;1.4126;5.0891;345.9724;6.5170
VAVHNFL;1.0000;0.0000;1.4581;5.9239;904.6136;7.1587
VAVQASN;1.0000;0.0000;1.4148;5.1635;376.8957;6.5741
VAWWRWT;2.0000;7.1596;1.4346;6.2262;1811.8204;7.1596
VAYVIDF;1.0000;0.0000;1.4643;5.9834;968.6851;7.2044
VAYWRFK;1.0000;0.0000;1.4626;5.9559;938.4976;7.1832
VDDQVVG;1.0000;0.0000;1.3956;5.4146;503.2507;6.7672
VDEETKK;1.0000;0.0000;1.3950;5.1666;378.2406;6.5765
VDGKNWE;1.0000;0.0000;1.4061;5.3819;484.6894;6.7421
VDKSNMM;1.0000;0.0000;1.4442;5.6295;644.5540;6.9324
VDLSQSR;1.0000;0.0000;1.4128;5.2008;393.4465;6.6028
VDPSSKL;1.0000;0.0000;1.4053;4.8341;257.9464;6.3210
VDRCGTK;1.0000;0.0000;1.4689;5.9046;884.7048;7.1438
VDRTISS;1.0000;0.0000;1.4295;5.3503;467.3695;6.7178
VDSFESV;1.0000;0.0000;1.4321;5.2512;416.9650;6.6416
VDSKQQS;1.0000;0.0000;1.4226;5.2637;423.0015;6.6512
VDTHDHP;1.0000;0.0000;1.5044;5.8950;874.9755;7.1364
VDVRPAL;1.0000;0.0000;1.4079;5.0561;333.0633;6.4916
VDYVIDF;1.0000;0.0000;1.4500;6.0515;1047.7088;7.2567
VECPIRG;1.0000;0.0000;1.5118;5.8545;835.1441;7.1053
VECPVTG;1.0000;0.0000;1.4968;5.7540;743.8644;7.0280
VEPRLKK;1.0000;0.0000;1.4031;5.0353;325.2001;6.4757
VESMVAV;1.0000;0.0000;1.4279;5.3156;449.0697;6.6911
VESMVEV;1.0000;0.0000;1.4241;5.3573;471.1152;6.7231
VESMVQV;1.0000;0.0000;1.4308;5.5640;597.6908;6.8820
VEVHNFL;1.0000;0.0000;1.4491;5.9656;949.0220;7.1907
VEWERRF;1.0000;0.0000;1.4314;5.6764;680.2800;6.9684
VFSLDVR;1.0000;0.0000;1.4240;5.4841;545.2125;6.8206
VFYLDVR;1.0000;0.0000;1.4346;5.9146;894.9553;7.1515
VGADKAS;1.0000;0.0000;1.3947;4.8788;271.5626;6.3553
VGLETTR;1.0000;0.0000;1.3960;5.4736;538.6357;6.8125
VHDTPHP;1.0000;0.0000;1.5265;5.7579;747.2502;7.0311
VHGAWMR;1.0000;0.0000;1.4681;6.0217;1012.3412;7.2338
VHNFLNE;4.0000;21.5646;1.4492;6.5644;3782.2115;7.1882
VIDFYNG;1.0000;0.0000;1.4466;6.0736;1074.7383;7.2737
VIDFYSA;1.0000;0.0000;1.4832;5.8291;811.0563;7.0858
VIDFYST;1.0000;0.0000;1.4705;6.0379;1031.4753;7.2463
VIDYYDG;3.0000;14.5014;1.4586;6.5208;3115.0641;7.2507
VIDYYEA;1.0000;0.0000;1.4778;5.9238;904.4607;7.1586
VIDYYGA;1.0000;0.0000;1.4721;5.9756;960.0359;7.1984
VKATSSF;1.0000;0.0000;1.4414;5.2852;433.5879;6.6677
VKKLTPK;1.0000;0.0000;1.4103;5.1531;372.4149;6.5662
VKLNNDN;1.0000;0.0000;1.3875;5.3380;460.7687;6.7083
VLDFYGG;1.0000;0.0000;1.4388;5.8452;826.2072;7.0981
VLEWEKP;1.0000;0.0000;1.4251;5.1963;391.4046;6.5994
VLGRINS;1.0000;0.0000;1.4149;5.4539;526.5429;6.7974
VLKWENL;1.0000;0.0000;1.4048;5.4924;550.3884;6.8269
VLNPLNN;1.0000;0.0000;1.4081;5.2660;424.1427;6.6530
VLRGERK;1.0000;0.0000;1.3885;5.2471;415.0055;6.6385
VLRSCGR;1.0000;0.0000;1.4765;5.7948;779.6405;7.0594
VLSPRAR;1.0000;0.0000;1.4098;4.9540;296.1306;6.4131
VLTGVDS;1.0000;0.0000;1.4015;5.2887;435.3387;6.6704
VMHESSS;1.0000;0.0000;1.4836;5.4842;545.2708;6.8207
VMQGDND;1.0000;0.0000;1.4159;5.6311;645.7387;6.9336
VNDIGNI;1.0000;0.0000;1.4167;5.7418;733.5238;7.0187
VNERAWQ;1.0000;0.0000;1.4204;5.5182;566.9909;6.8468
VNGTPSI;1.0000;0.0000;1.4399;5.3375;460.5058;6.7079
VNHGAKD;1.0000;0.0000;1.4383;5.5070;559.7263;6.8382
VNKDYQF;1.0000;0.0000;1.4421;5.9743;958.6639;7.1974
VNKEYQF;1.0000;0.0000;1.4465;5.9479;929.8686;7.1770
VNRCGRK;1.0000;0.0000;1.4634;5.8808;860.7480;7.1255
VNTEPSG;1.0000;0.0000;1.4151;5.0541;332.3007;6.4901
VPAHQDR;1.0000;0.0000;1.4681;5.5096;561.4069;6.8402
VPAHQER;1.0000;0.0000;1.4691;5.4831;544.5439;6.8198
VPEDAVE;1.0000;0.0000;1.4020;4.8831;272.9086;6.3586
VPEGCPV;1.0000;0.0000;1.5030;5.4762;540.2736;6.8146
VPIHNAV;1.0000;0.0000;1.4801;5.6666;672.6821;6.9609
VPIMVQV;1.0000;0.0000;1.4570;5.7967;781.3609;7.0609
VPLHNSI;1.0000;0.0000;1.4831;5.6483;658.6663;6.9468
VPPEVRD;1.0000;0.0000;1.4119;4.8928;275.9811;6.3661
VPPPSCP;1.0000;0.0000;1.5035;5.0490;330.3789;6.4862
VPPSHKD;1.0000;0.0000;1.4637;5.1246;360.3950;6.5443
VQASNAS;1.0000;0.0000;1.4159;5.0092;315.5648;6.4556
VQDANAD;1.0000;0.0000;1.4074;5.1820;385.0300;6.5884
VQPKLLK;1.0000;0.0000;1.4165;5.2577;420.0888;6.6466
VQPPATC;1.0000;0.0000;1.5283;5.6624;669.3799;6.9576
VQRKDNS;1.0000;0.0000;1.4055;5.2868;434.3779;6.6689
VQVHNFL;2.0000;7.3495;1.4374;6.4733;2407.9935;7.3495
VQYVIDY;1.0000;0.0000;1.4456;6.2665;1341.9172;7.4219
VRDAWLK;1.0000;0.0000;1.4110;5.3704;478.2746;6.7332
VREESSI;1.0000;0.0000;1.4229;5.1567;373.9556;6.5689
VRERERS;1.0000;0.0000;1.3959;5.0905;346.5314;6.5181
VRFGGKA;1.0000;0.0000;1.4201;5.4201;506.4396;6.7714
VRKGKIG;1.0000;0.0000;1.4049;5.4385;517.3228;6.7856
VRPAFDS;1.0000;0.0000;1.4410;5.1433;368.2292;6.5586
VRPALDS;2.0000;6.3730;1.4072;5.2028;557.7332;6.3730
VRPAVDS;1.0000;0.0000;1.4072;4.9018;278.8648;6.3730
VRPAVND;1.0000;0.0000;1.4076;5.0529;331.8455;6.4892
VRPAVTV;1.0000;0.0000;1.4167;5.1968;391.6314;6.5997
VRPKLNS;1.0000;0.0000;1.4093;5.0373;325.9578;6.4772
VRPKLSV;1.0000;0.0000;1.4095;5.0405;327.1540;6.4797
VRYVIDF;1.0000;0.0000;1.4435;6.1037;1112.5759;7.2968
VRYVIDY;4.0000;21.9706;1.4486;6.7405;4632.0257;7.3235
VRYVLDF;1.0000;0.0000;1.4346;5.9146;894.9553;7.1515
VSEVLTG;1.0000;0.0000;1.4028;5.2622;422.2623;6.6500
VSRDENG;1.0000;0.0000;1.3951;5.1026;351.3991;6.5274
VSSMSGC;1.0000;0.0000;1.5206;5.7374;729.7501;7.0153
VSTIPRT;1.0000;0.0000;1.4463;5.4404;518.4215;6.7870
VTAATSD;1.0000;0.0000;1.4145;5.1321;363.5373;6.5501
VTESDSG;1.0000;0.0000;1.4051;5.0401;326.9793;6.4793
VTGACER;1.0000;0.0000;1.4806;5.8073;790.9072;7.0690
VTGARAK;1.0000;0.0000;1.4022;5.1580;374.5534;6.5700
VTPAPEP;1.0000;0.0000;1.4197;4.7083;223.1620;6.2243
VTVTGAC;1.0000;0.0000;1.4789;5.9901;976.2483;7.2095
VVAYWRF;1.0000;0.0000;1.4576;6.0210;1011.5615;7.2333
VVGLETT;1.0000;0.0000;1.3959;5.4893;548.4478;6.8246
VVPEDAV;1.0000;0.0000;1.4059;4.9774;304.2231;6.4311
VVPLHNS;1.0000;0.0000;1.4617;5.4593;529.8303;6.8015
VVPPSHK;1.0000;0.0000;1.4681;5.1924;389.6803;6.5964
VVTESDS;1.0000;0.0000;1.4073;5.0826;343.3972;6.5120
VVVPLHN;1.0000;0.0000;1.4534;5.6136;632.8032;6.9201
VWDRMKV;2.0000;7.0066;1.4214;6.0271;1440.6494;7.0066
VWNYIKS;1.0000;0.0000;1.4596;5.8977;877.6956;7.1385
VWWKASG;1.0000;0.0000;1.4371;5.4316;513.2015;6.7802
VYPSEQM;2.0000;6.9368;1.4872;5.9363;1297.6323;6.9368
VYRWTNE;1.0000;0.0000;1.4305;5.8908;870.7888;7.1332
WADGNAS;1.0000;0.0000;1.4194;5.1152;356.5246;6.5370
WADKPSQ;1.0000;0.0000;1.4403;5.1392;366.5225;6.5555
WADQKTT;1.0000;0.0000;1.4264;5.6441;655.4418;6.9436
WAYPLWK;1.0000;0.0000;1.4840;5.6997;698.7803;6.9863
WDPNSDD;1.0000;0.0000;1.4257;5.0891;345.9573;6.5170
WDRMKVA;2.0000;6.9021;1.4338;5.8911;1231.8877;6.9021
WDRMVVA;1.0000;0.0000;1.4320;5.6552;663.8956;6.9521
WEALHAA;1.0000;0.0000;1.4694;5.4939;551.3555;6.8281
WEALHAH;1.0000;0.0000;1.5091;5.9710;954.9778;7.1948
WEDKQGG;1.0000;0.0000;1.4142;5.4549;527.1732;6.7982
WEDQYTQ;1.0000;0.0000;1.4396;6.0665;1066.0178;7.2683
WEIMKRG;1.0000;0.0000;1.4399;5.8461;827.0566;7.0988
WEKPHTD;1.0000;0.0000;1.4782;5.6367;649.9302;6.9379
WENLLHP;1.0000;0.0000;1.4728;5.6937;693.9748;6.9817
WEQGWGS;1.0000;0.0000;1.4399;5.6081;628.8677;6.9159
WEREAGE;1.0000;0.0000;1.4123;5.1778;383.1480;6.5851
WERRFGK;1.0000;0.0000;1.4293;5.6631;669.9252;6.9582
WEYPSPQ;4.0000;20.2335;1.4925;5.9872;1945.8490;6.7445
WFGNNDD;1.0000;0.0000;1.4262;5.7118;708.5977;6.9956
WFNWFGN;1.0000;0.0000;1.4343;6.2635;1337.3019;7.4196
WFRSRIL;1.0000;0.0000;1.4508;5.8999;879.8985;7.1402
WFWADGN;1.0000;0.0000;1.4494;5.8214;803.8622;7.0798
WFWADKP;1.0000;0.0000;1.4778;5.5971;620.9123;6.9074
WFWADQK;1.0000;0.0000;1.4561;5.9143;894.6732;7.1513
WGGDVWW;1.0000;0.0000;1.4252;5.8510;831.7828;7.1026
WGSEKCG;1.0000;0.0000;1.4971;5.7986;783.0945;7.0624
WGSGEGP;1.0000;0.0000;1.4249;5.0738;339.9367;6.5052
WIINRCG;2.0000;7.6123;1.4820;6.8152;3569.5272;7.6123
WIVDRCG;1.0000;0.0000;1.4862;6.2604;1332.6439;7.4173
WIVLRGE;1.0000;0.0000;1.4186;5.6915;692.1999;6.9800
WIYPSEK;1.0000;0.0000;1.4902;5.6016;624.1680;6.9109
WIYPSQQ;1.0000;0.0000;1.5038;5.9858;971.3702;7.2062
WKASGGE;1.0000;0.0000;1.4153;5.1202;358.5811;6.5409
WKDDDIS;1.0000;0.0000;1.4337;5.4211;507.0410;6.7722
WKDEDIS;1.0000;0.0000;1.4350;5.3946;491.8110;6.7518
WKEILKW;2.0000;7.0588;1.4354;6.0950;1557.7901;7.0588
WKEVRYV;1.0000;0.0000;1.4334;5.7561;745.6308;7.0296
WKHWRAM;1.0000;0.0000;1.4797;6.1736;1205.8489;7.3506
WKKAMGE;1.0000;0.0000;1.4365;5.4716;537.4032;6.8110
WKWKDDD;1.0000;0.0000;1.4219;5.4957;552.5051;6.8295
WKWKDED;1.0000;0.0000;1.4238;5.4692;535.9095;6.8091
WLGQLFP;1.0000;0.0000;1.4594;5.7613;750.1631;7.0337
WLKSHGG;1.0000;0.0000;1.4572;5.6917;692.3478;6.9801
WLREHGN;1.0000;0.0000;1.4426;5.8404;821.6492;7.0944
WLVNRCG;1.0000;0.0000;1.4699;6.1361;1154.8464;7.3217
WMGYELP;2.0000;7.0704;1.4844;6.1101;1585.1888;7.0704
WMHLCGL;1.0000;0.0000;1.5028;6.7158;2251.0830;7.7673
WMRVYRW;1.0000;0.0000;1.4331;6.2941;1385.2512;7.4432
WNAMLKK;2.0000;6.9138;1.4337;5.9064;1253.6908;6.9138
WNAMLRK;1.0000;0.0000;1.4318;5.6548;663.5582;6.9518
WNEIVEW;1.0000;0.0000;1.4354;5.8267;808.7831;7.0839
WNPHPED;1.0000;0.0000;1.4878;5.4209;506.9382;6.7720
WNSLWSR;1.0000;0.0000;1.4402;5.5021;556.6063;6.8344
WNYIKSW;1.0000;0.0000;1.4698;6.0722;1072.9831;7.2726
WQDDSLS;1.0000;0.0000;1.4314;5.3231;452.9457;6.6969
WQDILQW;1.0000;0.0000;1.4186;6.1754;1208.3467;7.3519
WQEVLEW;1.0000;0.0000;1.4268;5.7532;743.1380;7.0274
WQIDRCG;1.0000;0.0000;1.4866;6.3728;1516.6626;7.5037
WQQILTW;1.0000;0.0000;1.4000;6.3161;1420.8273;7.4601
WRAMRQM;1.0000;0.0000;1.4491;6.0395;1033.3007;7.2475
WREVLKW;1.0000;0.0000;1.4184;5.6544;663.2376;6.9515
WRFKFET;1.0000;0.0000;1.4480;6.0356;1028.6931;7.2445
WRKGYRD;1.0000;0.0000;1.4319;5.7243;718.8732;7.0052
WRWQDDS;1.0000;0.0000;1.4384;5.6362;649.5122;6.9375
WSEIKAW;1.0000;0.0000;1.4591;5.5689;601.0613;6.8857
WSRNTDV;1.0000;0.0000;1.4179;5.4869;546.9179;6.8227
WTNEHFS;1.0000;0.0000;1.4840;6.0586;1056.3656;7.2622
WTVLRSC;1.0000;0.0000;1.4925;6.1004;1108.3586;7.2943
WTYPSPQ;1.0000;0.0000;1.5022;5.5523;589.7158;6.8730
WVYPSEQ;2.0000;6.9020;1.4799;5.8911;1231.7933;6.9020
WWKASGG;1.0000;0.0000;1.4361;5.3890;488.6654;6.7475
WWNSLWS;1.0000;0.0000;1.4567;5.6923;692.8472;6.9806
WYMMLGR;1.0000;0.0000;1.4421;6.3124;1414.8365;7.4573
WYVQRKD;1.0000;0.0000;1.4339;5.8949;874.8702;7.1363
WYVSRDE;1.0000;0.0000;1.4489;5.5991;622.3319;6.9090
YATEPPF;1.0000;0.0000;1.4972;5.4308;512.7569;6.7797
YDGGAVD;1.0000;0.0000;1.4264;5.3999;494.8227;6.7559
YDGGEVN;2.0000;6.8376;1.4211;5.8072;1118.4899;6.8376
YDLPFDR;1.0000;0.0000;1.4702;5.6418;653.7519;6.9418
YDYVECP;1.0000;0.0000;1.5626;6.2083;1254.9523;7.3772
YEAMMKK;1.0000;0.0000;1.4756;5.8356;817.1358;7.0908
YEAPDSA;1.0000;0.0000;1.4399;4.9634;299.3483;6.4204
YELPFDR;2.0000;6.9215;1.4718;5.9164;1268.2318;6.9215
YEVDKSN;1.0000;0.0000;1.4315;5.3719;479.1403;6.7344
YEYVECP;1.0000;0.0000;1.5652;6.1818;1217.2574;7.3568
YGAPDDE;1.0000;0.0000;1.4392;5.1432;368.2067;6.5586
YGGPDDE;1.0000;0.0000;1.4377;5.2366;410.0182;6.6304
YHTTVDL;1.0000;0.0000;1.4478;6.1757;1208.7437;7.3522
YIKSWED;1.0000;0.0000;1.4682;5.7387;730.8555;7.0163
YINGIKK;1.0000;0.0000;1.4454;5.9589;941.7150;7.1855
YKNIPQT;1.0000;0.0000;1.4716;5.8577;838.2297;7.1078
YLDVRPA;1.0000;0.0000;1.4455;5.3323;457.7537;6.7039
YLDVRPK;2.0000;6.7584;1.4412;5.7042;993.3241;6.7584
YLWLGQL;1.0000;0.0000;1.4234;6.0010;988.5437;7.2179
YMFSSIS;1.0000;0.0000;1.5224;5.9441;925.9062;7.1742
YMMLGRI;1.0000;0.0000;1.4434;6.3270;1438.7510;7.4685
YNALLRK;1.0000;0.0000;1.4262;5.5368;579.2561;6.8611
YNAMVRK;1.0000;0.0000;1.4472;5.7565;745.9911;7.0300
YNAMWRK;1.0000;0.0000;1.4595;5.9310;911.9744;7.1641
YNGPTVN;1.0000;0.0000;1.4460;5.5757;605.8312;6.8910
YNIIRIH;2.0000;7.7138;1.4442;6.9472;4155.3338;7.7138
YNKPFDR;1.0000;0.0000;1.4699;5.6414;653.4196;6.9415
YPLWKKA;1.0000;0.0000;1.4646;5.4601;530.3129;6.8021
YPSEKQF;1.0000;0.0000;1.4900;5.5919;617.1938;6.9034
YPSEQMF;2.0000;7.1224;1.5163;6.1777;1713.4602;7.1224
YPSPQMF;1.0000;0.0000;1.5359;5.7661;754.3253;7.0374
YPSPQQM;4.0000;20.8144;1.5149;6.2391;2600.5895;6.9381
YPSQQMF;1.0000;0.0000;1.5186;6.0834;1086.9077;7.2812
YQFTILD;2.0000;7.4512;1.4368;6.6056;2804.1118;7.4512
YRDSGEN;1.0000;0.0000;1.4307;5.3788;482.9538;6.7397
YRWTNEH;1.0000;0.0000;1.4616;6.2320;1289.6942;7.3954
YSAPPEP;1.0000;0.0000;1.4454;4.7574;236.1416;6.2620
YSPRARI;2.0000;6.7708;1.4731;5.7203;1011.9261;6.7708
YSTDLND;1.0000;0.0000;1.4351;5.5364;579.0122;6.8608
YSVPAHQ;1.0000;0.0000;1.5133;5.7151;711.2451;6.9981
YTDTDIT;1.0000;0.0000;1.4325;6.0286;1020.4225;7.2391
YTQQTKV;1.0000;0.0000;1.4185;6.0620;1060.4254;7.2648
YVECPIR;1.0000;0.0000;1.5456;6.1733;1205.4276;7.3503
YVECPVT;1.0000;0.0000;1.5315;6.0728;1073.6768;7.2731
YVIDFYN;1.0000;0.0000;1.4571;6.3924;1551.2518;7.5187
YVIDFYS;2.0000;7.4026;1.4934;6.5423;2607.1845;7.4026
YVIDYYD;3.0000;14.9914;1.4731;6.8396;4496.2085;7.4957
YVIDYYE;1.0000;0.0000;1.4796;6.3360;1453.7183;7.4754
YVIDYYG;1.0000;0.0000;1.4679;6.3878;1543.0429;7.5152
YVLDFYG;1.0000;0.0000;1.4583;6.1640;1192.5283;7.3431
YVPEGCP;1.0000;0.0000;1.5445;5.7524;742.5362;7.0269
YVQRKDN;1.0000;0.0000;1.4233;5.7172;713.0234;6.9998
YVSRDEN;1.0000;0.0000;1.4316;5.4214;507.2031;6.7724
YWRFKFE;1.0000;0.0000;1.4689;6.2390;1300.0757;7.4008
YYDGGAV;1.0000;0.0000;1.4582;5.7440;735.3310;7.0203
YYDGGEV;2.0000;7.0523;1.4514;6.0866;1542.8596;7.0523
YYEAPDS;1.0000;0.0000;1.4852;5.3756;481.1384;6.7372
YYGAPDD;1.0000;0.0000;1.4804;5.5138;564.1188;6.8434
