# Supplementary material for: Evaluating deterministic motif significance measures in protein databases
Source: Algorithms Mol Biol. 2007 Dec 24;2:16. doi: 10.1186/1748-7188-2-16 (PMC2254621; doi:10.1186/1748-7188-2-16)
Supplement: Additional File 2 — Scripts and Datasets. This file contains the sequence datasets (synthetic and real) and the evaluated motifs. This data is separated according to the tables where it is presented and discussed. It also contains script programs (in perl language) developed for this work. [file 1748-7188-2-16-S2.zip › Scripts_and_Datasets/datasets/Table 3/Motifs/score_PS00861.fasta]

Motif;Supp;IG;Pratt;LogOdds;Zscore;Info
AAALSASAGLWSP;1.0000;0.0000;0.6002;10.8472;243300.8088;10.6766
AAALSATLGLGSP;1.0000;0.0000;0.5712;10.1183;105128.5617;10.1164
AALSASAGLWSPA;1.0000;0.0000;0.6002;10.8472;243300.8088;10.6766
AALSATLGLGSPV;1.0000;0.0000;0.6052;10.5305;168970.5224;10.4332
AALSETFGLVLSA;1.0000;0.0000;0.6528;11.1086;328753.9819;10.8775
ACSKHLVLFLTIL;1.0000;0.0000;0.8674;13.2958;4078029.2779;12.5586
ADENIVRTVVEFL;1.0000;0.0000;0.6993;13.9116;8286268.6083;13.0320
AEGGGKGKTALGI;1.0000;0.0000;0.6115;11.4407;481816.9666;11.1327
AENNVVRTIIEFL;1.0000;0.0000;0.7128;14.0675;9915233.4466;13.1518
AETPASAPAHRGR;1.0000;0.0000;0.5522;11.9852;901926.6364;11.5513
AETPDSAPAHRGR;1.0000;0.0000;0.5567;12.2793;1265353.2384;11.7774
AFLHLKEAGALGR;1.0000;0.0000;0.6573;11.1414;341398.4665;10.9027
AGALDNLPSPEET;1.0000;0.0000;0.6343;11.5990;578191.2568;11.2545
AGALDRLLDLPAA;1.0000;0.0000;0.6131;10.3284;133888.8786;10.2778
AGALDSLPGIPLA;2.0000;10.5347;0.6144;10.9636;393413.1842;10.5347
AGALERLPSLPTA;1.0000;0.0000;0.6083;10.7058;206757.8423;10.5679
AGALGRLPGLPSA;1.0000;0.0000;0.5699;10.1117;104324.7165;10.1112
AGFLFLSLILCAA;1.0000;0.0000;0.7859;12.3718;1407438.0987;11.8484
AGKRELEPEDEAR;2.0000;11.5680;0.5935;12.3080;1849475.7443;11.5680
AGLWSPAKEKRGW;1.0000;0.0000;0.6938;12.7221;2106642.8245;12.1177
AGNIGRPLADENI;1.0000;0.0000;0.6665;12.5922;1814053.5434;12.0178
AGYLLGPHAIDNH;7.0000;72.1079;0.7411;13.4375;12701144.6456;12.0180
AGYLLGPHALDSH;1.0000;0.0000;0.6942;11.5477;545016.4674;11.2150
AGYLLGPHAVDNH;3.0000;23.9779;0.7369;13.0317;5211608.6500;11.9889
AGYLLGPHAVGNH;1.0000;0.0000;0.7192;12.2236;1186735.4944;11.7345
AGYLLGPHGIDGH;1.0000;0.0000;0.7111;12.1064;1036913.4665;11.6444
AGYLLGPVLHLPQ;1.0000;0.0000;0.7851;12.1474;1087028.3285;11.6759
AGYLLGPVLHLSS;1.0000;0.0000;0.6891;11.1142;330846.0116;10.8818
AGYLLGPVLHPPS;1.0000;0.0000;0.6976;11.6454;609859.7418;11.2901
AHRGRGGWTLNSA;2.0000;11.8000;0.6695;12.6099;2618225.8664;11.8000
AIDGLPYPQSQLA;1.0000;0.0000;0.8346;13.5920;5734982.5565;12.7863
AIDGLPYSHPPQP;1.0000;0.0000;0.7397;13.5892;5716945.8358;12.7842
AIDGLPYSRSPRM;1.0000;0.0000;0.7091;13.1602;3488577.1603;12.4544
AIDNHRSFHDKHG;1.0000;0.0000;0.6135;13.9010;8185442.6634;13.0238
AIDNHRSFHDKYG;1.0000;0.0000;0.6524;14.3030;13003805.2939;13.3328
AIDNHRSFHEKPG;1.0000;0.0000;0.6038;13.6024;5804520.3830;12.7943
AIDNHRSFNDKHG;1.0000;0.0000;0.6168;13.9440;8601208.7263;13.0569
AIDNHRSFNEKHG;1.0000;0.0000;0.6146;13.8403;7632815.5584;12.9771
AIDNHRSFSDKHG;2.0000;12.7740;0.6148;13.8771;11261625.7304;12.7740
AIRTIMEFLAFLH;1.0000;0.0000;0.8106;13.6278;5976455.7947;12.8138
AKEKRGWTLNSAG;3.0000;23.9538;0.6716;13.0160;5118325.8875;11.9769
AKPDSGVTFVGVP;1.0000;0.0000;0.6189;13.2855;4030081.3002;12.5507
AKPEIGDLGMLSM;1.0000;0.0000;0.7467;12.6697;1983280.3756;12.0774
ALDNLPSPEETNE;1.0000;0.0000;0.6658;12.2385;1207212.2529;11.7459
ALDRLLDLPAAAS;1.0000;0.0000;0.6163;10.4095;146994.9372;10.3402
ALDSHRSFQDKHG;1.0000;0.0000;0.7245;13.4345;4783886.7532;12.6652
ALDSLPGIPLATS;2.0000;10.8506;0.6416;11.3747;631544.0223;10.8506
ALEILDLWKAIDG;2.0000;11.7878;0.7550;12.5940;2570780.2159;11.7878
ALERLPSLPTAES;1.0000;0.0000;0.6209;10.9773;282608.8210;10.7766
ALGILDLWKAIDG;1.0000;0.0000;0.7436;12.0657;989493.7665;11.6132
ALGRLPGLPSAAS;1.0000;0.0000;0.5725;10.1928;114536.8107;10.1736
ALLLASLLLAAAL;1.0000;0.0000;0.5402;8.7367;21424.6201;9.0544
ALLLASLLLASAL;1.0000;0.0000;0.5433;8.7809;22543.1687;9.0884
ALSASAGLWSPAK;1.0000;0.0000;0.6212;11.1482;344079.3036;10.9080
ALSATLGLGSPVK;2.0000;10.6646;0.6278;11.1326;477920.8089;10.6646
ALSETFGLVLSAK;1.0000;0.0000;0.6752;11.4097;464928.3398;11.1089
ALTVPLIVLAVLL;1.0000;0.0000;0.7364;11.3368;427523.2312;11.0529
ANQGRKTDSALEI;1.0000;0.0000;0.7115;13.2151;3716380.0337;12.4966
APAHRGRGGWTLN;2.0000;11.9001;0.6742;12.7400;3041424.7395;11.9001
APPSVPLVLLLVL;1.0000;0.0000;0.6930;10.9498;273793.9156;10.7554
APVHRGRGGWTLN;1.0000;0.0000;0.6980;12.8512;2444203.1670;12.2169
ARGSALLLASLLL;1.0000;0.0000;0.5625;9.2008;36557.0071;9.4112
ARGSVILLAWLLL;1.0000;0.0000;0.7072;10.9965;288938.4463;10.7914
ARGSVILLGWLLL;1.0000;0.0000;0.7056;10.9596;276916.7918;10.7630
ARPGGFDRLQSED;1.0000;0.0000;0.6926;12.9088;2611856.1968;12.2612
ARPGSFDRPLAEN;1.0000;0.0000;0.6297;12.2909;1282271.3277;11.7862
ASAGLWSPAKEKR;1.0000;0.0000;0.6318;12.0522;974202.5885;11.6028
ASALSATLGLGSP;1.0000;0.0000;0.5731;10.1625;110617.1727;10.1504
ASAPAHRGRGGWT;1.0000;0.0000;0.6091;12.2977;1292471.5330;11.7915
ASAPVHRGRGGWT;1.0000;0.0000;0.6276;12.7099;2077357.3471;12.1083
ASKRSLGETFAKP;1.0000;0.0000;0.6250;12.1564;1098390.0835;11.6829
ASLLLAAALSASA;1.0000;0.0000;0.5447;9.5053;51904.3426;9.6452
ASLLLAAALSATL;1.0000;0.0000;0.5733;9.5644;55556.6958;9.6906
ASLLLASALSATL;1.0000;0.0000;0.5760;9.6086;58457.2310;9.7246
ATLGLGMPAKEKR;1.0000;0.0000;0.6821;12.0108;928905.5180;11.5710
ATLGLGMPTKEKR;1.0000;0.0000;0.7026;12.3408;1358214.5811;11.8246
ATLGLGSPVKEKR;2.0000;11.3594;0.6500;12.0366;1353152.2654;11.3594
ATLSATLGLGMPT;1.0000;0.0000;0.6861;11.4658;495974.6822;11.1521
AVDNHRSFNDKHG;2.0000;13.0278;0.6135;14.2073;16470060.7881;13.0278
AVDNHRSLNDKHG;1.0000;0.0000;0.6780;13.1543;3464917.7147;12.4499
AVGNHRSFSDKNG;1.0000;0.0000;0.6278;13.2503;3869880.1964;12.5237
AVLLSLMESPASA;1.0000;0.0000;0.6592;11.2406;382684.4269;10.9790
AVPLPESNIVRTI;1.0000;0.0000;0.6734;13.3327;4254830.9953;12.5870
AWLLLVATLSATL;1.0000;0.0000;0.7066;11.0133;294592.1361;10.8043
CAALSETFGLVLS;1.0000;0.0000;0.7641;12.6000;1830424.7044;12.0238
CAGFLFLSLILCA;1.0000;0.0000;0.9082;13.8631;7836283.6891;12.9947
CALLLASLLLASA;1.0000;0.0000;0.6467;10.4990;162951.4051;10.4090
CSKHLVLFLTILL;1.0000;0.0000;0.8799;13.0691;3141145.3936;12.3844
DAGALERLPSLPT;1.0000;0.0000;0.6292;10.9999;290069.8292;10.7940
DDMKPGSFDRSIP;1.0000;0.0000;0.6186;13.8000;7287291.4634;12.9462
DEARPGGFDRLQS;1.0000;0.0000;0.6926;12.9088;2611856.1968;12.2612
DEARPGSFDRPLA;1.0000;0.0000;0.6185;12.1728;1119258.1753;11.6954
DEGRSGGFAGPLS;1.0000;0.0000;0.5982;11.4077;463876.3217;11.1074
DENIVRTVVEFLT;1.0000;0.0000;0.6911;14.2416;12115904.8246;13.2856
DGKRETALEILDL;1.0000;0.0000;0.6976;11.8424;765179.0207;11.4415
DGLPYPQSQLASK;1.0000;0.0000;0.8176;13.4872;5083518.7065;12.7058
DGLPYSHPPQPSK;1.0000;0.0000;0.7221;13.4845;5067530.8625;12.7037
DGLPYSRSPRMTK;1.0000;0.0000;0.7049;13.3413;4297102.0971;12.5936
DIKAGNIGRPLAD;1.0000;0.0000;0.6635;12.5848;1798662.1437;12.0121
DKAIRTIMEFLAF;1.0000;0.0000;0.7492;14.0805;10064418.0962;13.1618
DKHGFTGKREIQP;1.0000;0.0000;0.6552;14.3183;13234392.3097;13.3446
DKHGLAGKRELEP;1.0000;0.0000;0.6492;11.8027;730982.6972;11.4110
DKHGLTGKRELPL;1.0000;0.0000;0.6886;11.7157;661265.3909;11.3441
DKHGLTGKRELQL;1.0000;0.0000;0.7641;12.4886;1610092.4802;11.9382
DKNGLTSKRELRP;1.0000;0.0000;0.6726;12.2966;1290811.1119;11.7907
DKYGLAGKRELEP;1.0000;0.0000;0.6898;12.2048;1161275.8233;11.7200
DLGMLSMKIPKEE;1.0000;0.0000;0.7684;13.1979;3643518.7028;12.4834
DLPAAASSEDIER;1.0000;0.0000;0.6028;11.9645;880658.0558;11.5354
DLRIVDKNVPDEE;1.0000;0.0000;0.6548;13.7078;6552844.8742;12.8753
DLWKAIDGLPYPQ;1.0000;0.0000;0.8523;13.9466;8626577.1990;13.0588
DLWKAIDGLPYSH;1.0000;0.0000;0.7855;13.2383;3816758.0571;12.5144
DLWKAIDGLPYSR;1.0000;0.0000;0.7713;13.0992;3252154.2481;12.4076
DMKPGSFDRSIPE;1.0000;0.0000;0.6154;13.6963;6466829.6550;12.8665
DNHRSFHDKYGLA;1.0000;0.0000;0.7280;13.6263;5966555.0692;12.8127
DNHRSFHEKPGLT;1.0000;0.0000;0.6709;13.2557;3894183.2245;12.5278
DNHRSFNDKHGFT;1.0000;0.0000;0.6027;14.3493;13714557.7907;13.3684
DNHRSFSDKHGLT;2.0000;12.5076;0.6785;13.5304;7555289.8615;12.5076
DQDGKRETALEIL;1.0000;0.0000;0.7485;13.0164;2956461.1707;12.3439
DRLLDLPAAASSE;1.0000;0.0000;0.6175;10.8708;249995.5958;10.6947
DRLQSEDKAIRTI;1.0000;0.0000;0.7156;13.8140;7405602.8974;12.9570
DRPLAENNVVRTI;1.0000;0.0000;0.6742;13.6005;5791677.7094;12.7928
DRSIPENNIMRTI;1.0000;0.0000;0.5858;14.6787;20040290.0888;13.6216
DSALEILDLWKAI;1.0000;0.0000;0.7557;12.3741;1411213.8376;11.8502
DSAPAHRGRGGWT;1.0000;0.0000;0.6168;12.5918;1813266.1502;12.0175
DSGVTFVGVPDVV;1.0000;0.0000;0.6307;13.9286;8449831.1136;13.0450
DSHRSFQDKHGLA;1.0000;0.0000;0.7245;13.4345;4783886.7532;12.6652
DSLPGIPLATSSE;2.0000;11.2052;0.6309;11.8359;1074072.5306;11.2052
DVPLPESNIVRTI;1.0000;0.0000;0.6710;13.6267;5969292.8020;12.8130
DVVPWKRIRPGTT;1.0000;0.0000;0.5979;14.3320;13444587.7713;13.3551
EAGALDNLPSPEE;1.0000;0.0000;0.6218;11.4594;492312.1152;11.1471
EAGALDRLLDLPA;1.0000;0.0000;0.6264;10.5187;166690.3096;10.4241
EAGALDSLPGIPL;2.0000;10.6809;0.6263;11.1539;489795.4644;10.6809
EAGALGRLPGLPS;1.0000;0.0000;0.5821;10.3020;129883.2246;10.2575
EARPGGFDRLQSE;1.0000;0.0000;0.6845;12.8051;2317792.4463;12.1814
EARPGSFDRPLAE;1.0000;0.0000;0.6108;12.0690;993243.0995;11.6157
EDDMKPGSFDRSI;1.0000;0.0000;0.6185;13.8160;7422670.6788;12.9585
EDEARPGGFDRLQ;1.0000;0.0000;0.6963;13.0549;3090389.9285;12.3735
EDEARPGSFDRPL;1.0000;0.0000;0.6199;12.3631;1393465.1907;11.8417
EDEGRSGGFAGPL;1.0000;0.0000;0.6050;11.5538;548865.8657;11.2197
EDIKAGNIGRPLA;1.0000;0.0000;0.6557;12.4811;1596154.3118;11.9324
EDKAIRTIMEFLA;1.0000;0.0000;0.7203;13.7456;6844544.2962;12.9044
EEDIKAGNIGRPL;1.0000;0.0000;0.6570;12.6714;1987196.0924;12.0787
EEGRLGSVAVPLP;1.0000;0.0000;0.6376;11.5803;565871.3435;11.2401
EERRPGSVDVPLP;1.0000;0.0000;0.6180;12.5425;1713159.5837;11.9796
EFLAFLHLKEAGA;1.0000;0.0000;0.7001;11.6638;622936.8533;11.3042
EFLSFLHLKEAGA;3.0000;22.6764;0.7013;12.1851;1966378.4713;11.3382
EFLTFLHLKDAGA;1.0000;0.0000;0.7352;12.0975;1026397.5089;11.6376
EFLTYLHLKEAGA;1.0000;0.0000;0.7496;12.2398;1209016.1028;11.7469
EGGGKGKTALGIL;1.0000;0.0000;0.6345;11.2139;371124.6394;10.9585
EGRLGSVAVPLPE;1.0000;0.0000;0.6376;11.5803;565871.3435;11.2401
EGRSGGFAGPLSL;1.0000;0.0000;0.6027;10.8869;254682.6361;10.7071
EIGDLGMLSMKIP;1.0000;0.0000;0.7810;13.1196;3329420.2675;12.4232
EILDLWKAIDGLP;2.0000;11.9218;0.7640;12.7683;3142221.1350;11.9218
EIQPEEDIKAGNI;1.0000;0.0000;0.6490;14.2925;12847151.1075;13.3247
EKPGLTGKRELPP;1.0000;0.0000;0.6407;11.8182;744104.7212;11.4229
EKRGWTLNSAGYL;6.0000;60.8200;0.7566;13.5605;13548207.1040;12.1640
ELEPEDEARPGGF;1.0000;0.0000;0.6145;12.1385;1075919.9719;11.6691
ELEPEDEARPGSF;1.0000;0.0000;0.6102;12.2196;1181239.1764;11.7314
ELPLEVEEGRLGS;1.0000;0.0000;0.6399;11.1478;343894.3801;10.9076
ELPPEDEGRSGGF;1.0000;0.0000;0.6126;11.9554;871484.9865;11.5284
ELQLEVEERRPGS;1.0000;0.0000;0.7054;12.5888;1806923.0501;12.0152
ELRPEDDMKPGSF;1.0000;0.0000;0.6748;13.1657;3510820.5699;12.4587
ENIVRTVVEFLTY;1.0000;0.0000;0.7376;14.7187;20985362.7358;13.6523
ENNIMRTIIEFLS;1.0000;0.0000;0.7444;14.4690;15741849.5058;13.4604
ENNVVRTIIEFLT;1.0000;0.0000;0.7032;14.3975;14497722.7304;13.4054
EPEDEARPGGFDR;1.0000;0.0000;0.5672;12.6990;2051475.8130;12.0999
EPEDEARPGSFDR;1.0000;0.0000;0.5572;12.7802;2252289.8201;12.1623
ERLPSLPTAESAE;1.0000;0.0000;0.6071;11.3943;456787.1339;11.0971
ERRPGSVDVPLPE;1.0000;0.0000;0.6180;12.5425;1713159.5837;11.9796
ESNIVRTIMEFLS;2.0000;13.1485;0.7315;14.3643;19733452.6864;13.1485
ESPASAPVHRGRG;1.0000;0.0000;0.5606;12.0747;999793.6653;11.6201
ETALEILDLWKAI;1.0000;0.0000;0.7688;12.5561;1740255.9290;11.9901
ETFAKPDSGVTFV;1.0000;0.0000;0.6162;13.7815;7133135.9979;12.9319
ETFAKPEIGDLGM;1.0000;0.0000;0.7067;13.1660;3512127.9938;12.4589
ETFGLVLSAKEKR;1.0000;0.0000;0.6896;12.3137;1316366.2779;11.8037
ETFVKPRTGDLRI;1.0000;0.0000;0.6749;13.4833;5060570.7089;12.7028
ETPASAPAHRGRG;1.0000;0.0000;0.5554;11.9483;864400.8224;11.5229
ETPDSAPAHRGRG;1.0000;0.0000;0.5607;12.2424;1212706.5946;11.7490
EVEEGRLGSVAVP;1.0000;0.0000;0.6301;12.2352;1202719.2948;11.7435
EVEERRPGSVDVP;1.0000;0.0000;0.5569;13.1974;3641198.8524;12.4830
FAKPDSGVTFVGV;1.0000;0.0000;0.6441;13.6364;6036038.3659;12.8204
FAKPEIGDLGMLS;1.0000;0.0000;0.7253;12.4632;1563677.4406;11.9187
FDRLQSEDKAIRT;1.0000;0.0000;0.7237;13.8893;8075806.3577;13.0148
FDRPLAENNVVRT;1.0000;0.0000;0.6820;13.6758;6315821.7251;12.8507
FDRSIPENNIMRT;1.0000;0.0000;0.5919;14.7540;21853926.5945;13.6794
FGLVLSAKEKRGW;1.0000;0.0000;0.7283;12.5074;1645347.0384;11.9527
FHDKYGLAGKREL;1.0000;0.0000;0.7422;12.7345;2136882.4259;12.1272
FHEKPGLTGKREL;1.0000;0.0000;0.6917;12.3638;1394676.0902;11.8423
FLAFLHLKEAGAL;1.0000;0.0000;0.7017;11.2467;385403.6960;10.9837
FLFLSLILCAALS;1.0000;0.0000;0.7962;12.2262;1190213.5096;11.7365
FLHLKDAGALERL;1.0000;0.0000;0.6943;11.2457;384942.5111;10.9829
FLHLKEAGALDRL;1.0000;0.0000;0.6943;11.2457;384942.5111;10.9829
FLHLKEAGALDSL;2.0000;10.8400;0.6791;11.3608;621553.1753;10.8400
FLHLKEAGALGRL;1.0000;0.0000;0.6695;10.9147;262965.7973;10.7285
FLSFLHLKEAGAL;3.0000;22.0353;0.7038;11.7681;1216575.2059;11.0177
FLSLILCAALSET;1.0000;0.0000;0.7826;12.4480;1536525.9179;11.9070
FLTFLHLKDAGAL;1.0000;0.0000;0.7406;11.6805;635020.0528;11.3171
FLTILLSLAETPD;1.0000;0.0000;0.7305;11.7108;657606.9919;11.3404
FLTYLHLKEAGAL;1.0000;0.0000;0.7538;11.8227;748004.0265;11.4264
FNDKHGFTGKREI;1.0000;0.0000;0.6224;14.1341;10704973.2816;13.2030
FQDKHGLAGKREL;1.0000;0.0000;0.7574;12.9106;2617135.7919;12.2625
FSDKHGLTGKREL;2.0000;11.8220;0.6955;12.6385;2705877.3346;11.8220
FSDKNGLTSKREL;1.0000;0.0000;0.6978;12.4616;1560821.7138;11.9175
FTGKREIQPEEDI;1.0000;0.0000;0.6281;14.5157;16610715.6155;13.4963
FVGVPDVVPWKRI;1.0000;0.0000;0.6222;14.7915;22818905.7692;13.7083
FVKPRTGDLRIVD;1.0000;0.0000;0.6876;13.6692;6268557.2170;12.8457
GALDNLPSPEETN;1.0000;0.0000;0.6620;12.0112;929312.4256;11.5713
GALDRLLDLPAAA;1.0000;0.0000;0.6131;10.3284;133888.8786;10.2778
GALDSLPGIPLAT;2.0000;10.7883;0.6398;11.2936;575235.6003;10.7883
GALERLPSLPTAE;1.0000;0.0000;0.6195;10.8962;257411.4378;10.7142
GALGRLPGLPSAA;1.0000;0.0000;0.5699;10.1117;104324.7165;10.1112
GCALLLASLLLAS;1.0000;0.0000;0.6445;10.4621;156171.6029;10.3806
GDLGMLSMKIPKE;1.0000;0.0000;0.7645;12.9707;2804782.0052;12.3088
GDLRIVDKNVPDE;1.0000;0.0000;0.6718;13.4805;5044382.3361;12.7006
GDQDGKRETALEI;1.0000;0.0000;0.7058;13.2063;3678565.0329;12.4898
GETFAKPDSGVTF;1.0000;0.0000;0.6233;13.3324;4253380.5291;12.5867
GETFVKPRTGDLR;1.0000;0.0000;0.6645;12.9964;2889075.8994;12.3285
GFAGPLSLSENAA;1.0000;0.0000;0.6207;11.1428;341941.8296;10.9038
GFDRLQSEDKAIR;1.0000;0.0000;0.7225;13.5224;5293379.2350;12.7328
GFLFLSLILCAAL;1.0000;0.0000;0.7914;12.1450;1084094.1541;11.6741
GFTGKREIQPEED;1.0000;0.0000;0.6444;14.0288;9483044.6835;13.1220
GGFAGPLSLSENA;1.0000;0.0000;0.6207;11.1059;327714.9014;10.8754
GGFDRLQSEDKAI;1.0000;0.0000;0.7235;13.2554;3892490.4453;12.5276
GGGKGKTALGILD;1.0000;0.0000;0.6441;11.3177;418210.0907;11.0382
GGKGKTALGILDL;1.0000;0.0000;0.6615;11.1279;336115.2741;10.8923
GGWTLNSAGYLLG;3.0000;22.7569;0.7288;12.2375;2088561.1146;11.3785
GIDGHRTLSDKHG;1.0000;0.0000;0.6638;12.6239;1881444.9711;12.0422
GILDLWKAIDGLP;1.0000;0.0000;0.7536;12.2401;1209441.4788;11.7472
GIPLATSSEDLEK;1.0000;0.0000;0.6491;11.8077;735209.0312;11.4149
GIPLATSSEDLEQ;1.0000;0.0000;0.7113;12.4540;1547186.4745;11.9116
GKGKTALGILDLW;1.0000;0.0000;0.7307;11.9158;832614.1597;11.4979
GKREIQPEEDIKA;1.0000;0.0000;0.6272;13.9615;8775997.9763;13.0703
GKRELEPEDEARP;2.0000;11.7020;0.5935;12.4823;2260582.8910;11.7020
GKRELPLEVEEGR;1.0000;0.0000;0.6449;11.8614;782077.8000;11.4561
GKRELPPEDEGRS;1.0000;0.0000;0.5937;11.9982;915525.3652;11.5613
GKRELQLEVEERR;1.0000;0.0000;0.7250;12.9014;2589586.6097;12.2555
GKRETALEILDLW;1.0000;0.0000;0.7454;12.2993;1294857.5356;11.7927
GKTALGILDLWKA;1.0000;0.0000;0.7310;11.9527;868760.0348;11.5263
GLAGKRELEPEDE;2.0000;11.1885;0.6233;11.8142;1047564.7719;11.1885
GLGMPAKEKRGWT;1.0000;0.0000;0.7111;12.9517;2743957.0150;12.2941
GLGMPTKEKRGWT;1.0000;0.0000;0.7247;13.2817;4012122.1756;12.5478
GLGSPVKEKRGWT;2.0000;12.0825;0.6761;12.9774;3997168.2578;12.0825
GLPSAASSEDAGQ;1.0000;0.0000;0.6227;11.7177;662832.1282;11.3457
GLPYPQSQLASKR;1.0000;0.0000;0.8110;13.4232;4722514.1808;12.6566
GLPYSHPPQPSKR;1.0000;0.0000;0.7170;13.4205;4707661.7086;12.6545
GLPYSRSPRMTKR;1.0000;0.0000;0.7000;13.2773;3991944.7063;12.5444
GLTGKRELPLEVE;1.0000;0.0000;0.6729;11.5442;542836.7503;11.2123
GLTGKRELPPEDE;1.0000;0.0000;0.6411;11.8272;751888.9161;11.4298
GLTGKRELQLEVE;1.0000;0.0000;0.7476;12.3172;1321734.6343;11.8065
GLTSKRELRPEDD;1.0000;0.0000;0.6517;12.0678;991890.8650;11.6148
GLVLSAKEKRGWT;1.0000;0.0000;0.7071;12.3122;1314148.3045;11.8026
GLWSPAKEKRGWT;1.0000;0.0000;0.7088;13.0521;3080262.6813;12.3713
GMLSMKIPKEEDV;1.0000;0.0000;0.7350;13.8368;7602799.3260;12.9745
GMPAKEKRGWTLN;1.0000;0.0000;0.7297;13.4007;4601755.8096;12.6393
GMPTKEKRGWTLN;1.0000;0.0000;0.7386;13.7307;6728533.4389;12.8929
GNHRSFSDKNGLT;1.0000;0.0000;0.6821;12.9414;2711701.2530;12.2862
GNIGRPLADENIV;1.0000;0.0000;0.6862;13.0044;2915683.1390;12.3346
GPHAIDNHRSFHD;2.0000;12.9264;0.6110;14.0753;14149104.8530;12.9264
GPHAIDNHRSFHE;1.0000;0.0000;0.6083;13.6706;6278042.4877;12.8467
GPHAIDNHRSFND;1.0000;0.0000;0.6144;13.8173;7433892.6516;12.9595
GPHAIDNHRSFNE;1.0000;0.0000;0.6118;13.7136;6596925.3039;12.8798
GPHAIDNHRSFSD;2.0000;12.6767;0.6106;13.7504;9733250.2240;12.6767
GPHALDSHRSFQD;1.0000;0.0000;0.7154;13.3078;4134639.8759;12.5678
GPHAVDNHRSFND;2.0000;12.9305;0.6111;14.0806;14234820.6816;12.9305
GPHAVDNHRSLND;1.0000;0.0000;0.6701;13.0276;2994675.1855;12.3525
GPHAVGNHRSFSD;1.0000;0.0000;0.6177;13.0806;3183002.6692;12.3932
GPHGIDGHRTLSD;1.0000;0.0000;0.6546;12.4972;1626104.0036;11.9448
GPVLHLPQMGDQD;1.0000;0.0000;0.8720;14.0968;10255082.3677;13.1743
GPVLHLSSKANQG;1.0000;0.0000;0.7269;12.4569;1552391.8560;11.9138
GPVLHPPSRAEGG;1.0000;0.0000;0.6028;11.7111;657828.3578;11.3406
GRGGWTLNSAGYL;3.0000;23.4592;0.7281;12.6943;3533937.7968;11.7296
GRKTDSALEILDL;1.0000;0.0000;0.6886;11.6963;646694.3050;11.3292
GRLGSVAVPLPES;1.0000;0.0000;0.6298;11.4342;478248.5736;11.1278
GRLPGLPSAASSE;1.0000;0.0000;0.5704;10.6541;194793.7717;10.5281
GRPLADENIVRTV;1.0000;0.0000;0.6701;13.1514;3453489.3499;12.4477
GRSGGFAGPLSLS;1.0000;0.0000;0.5933;10.7408;215246.1135;10.5948
GSALLLASLLLAA;1.0000;0.0000;0.5434;8.9707;28049.2479;9.2343
GSFDRPLAENNVV;1.0000;0.0000;0.6836;13.1230;3342176.5989;12.4258
GSFDRSIPENNIM;1.0000;0.0000;0.6460;14.2012;11564557.2718;13.2545
GSPVKEKRGWTLN;2.0000;12.4277;0.6931;13.4265;6703454.9565;12.4277
GSVAVPLPESNIV;1.0000;0.0000;0.6637;12.7421;2155696.2444;12.1330
GSVDVPLPESNIV;1.0000;0.0000;0.6698;13.0362;3024322.7262;12.3591
GSVILLAWLLLVA;1.0000;0.0000;0.7271;11.1786;356324.8775;10.9313
GSVILLGWLLLVV;1.0000;0.0000;0.7657;11.5539;548883.6909;11.2197
GSVLLLASLLLAA;1.0000;0.0000;0.5805;9.3829;45082.8585;9.5511
GVPDVVPWKRIRP;1.0000;0.0000;0.6023;14.2585;12354233.8980;13.2986
GVTFVGVPDVVPW;1.0000;0.0000;0.6610;14.5157;16610279.0379;13.4962
GWLLLVVTLSATL;1.0000;0.0000;0.7445;11.3886;453790.4289;11.0927
GWTLNSAGYLLGP;15.0000;161.5717;0.7412;13.1477;13318184.6027;11.5408
GYLLGPHAIDNHR;7.0000;73.1690;0.7518;13.6676;16553593.0538;12.1948
GYLLGPHALDSHR;1.0000;0.0000;0.7097;11.7778;710328.1682;11.3919
GYLLGPHAVDNHR;3.0000;24.3316;0.7475;13.2618;6792368.0231;12.1658
GYLLGPHAVGNHR;1.0000;0.0000;0.7316;12.4537;1546690.2381;11.9114
GYLLGPHGIDGHR;1.0000;0.0000;0.7239;12.3365;1351424.9333;11.8213
GYLLGPVLHLPQM;1.0000;0.0000;0.8600;12.8791;2523990.9115;12.2383
GYLLGPVLHLSSK;1.0000;0.0000;0.7145;11.4152;467886.9167;11.1132
GYLLGPVLHPPSR;1.0000;0.0000;0.7127;11.8755;794839.3839;11.4669
HAIDNHRSFHDKH;1.0000;0.0000;0.5836;14.3070;13063848.0457;13.3359
HAIDNHRSFHDKY;1.0000;0.0000;0.6199;14.7091;20753885.0814;13.6449
HAIDNHRSFHEKP;1.0000;0.0000;0.5816;14.0085;9263930.5386;13.1064
HAIDNHRSFNDKH;1.0000;0.0000;0.5863;14.3501;13727404.6659;13.3690
HAIDNHRSFNEKH;1.0000;0.0000;0.5872;14.2463;12181863.1828;13.2892
HAIDNHRSFSDKH;2.0000;13.0861;0.5956;14.2831;17973391.7077;13.0861
HALDSHRSFQDKH;1.0000;0.0000;0.7315;13.8405;7635014.0343;12.9773
HAVDNHRSFNDKH;2.0000;13.3399;0.5835;14.6133;26285978.6926;13.3399
HAVDNHRSLNDKH;1.0000;0.0000;0.6793;13.5603;5529958.5346;12.7620
HAVGNHRSFSDKN;1.0000;0.0000;0.6200;13.6564;6176272.7955;12.8358
HDKYGLAGKRELE;1.0000;0.0000;0.7079;12.3996;1453237.1648;11.8698
HEKPGLTGKRELP;1.0000;0.0000;0.6579;12.0130;931183.2845;11.5726
HGFTGKREIQPEE;1.0000;0.0000;0.6494;14.1039;10339038.1268;13.1797
HGIDGHRTLSDKH;1.0000;0.0000;0.6740;13.0299;3002758.9491;12.3543
HGLAGKRELEPED;1.0000;0.0000;0.6396;11.6920;643513.9240;11.3259
HGLTGKRELPLEV;1.0000;0.0000;0.6906;11.7231;666923.9299;11.3498
HGLTGKRELQLEV;1.0000;0.0000;0.7662;12.4960;1623870.2632;11.9439
HLKDAGALERLPS;1.0000;0.0000;0.6449;11.1657;351092.7186;10.9214
HLKEAGALDNLPS;1.0000;0.0000;0.6634;11.3478;432974.8137;11.0614
HLKEAGALDRLLD;1.0000;0.0000;0.6698;11.0146;295003.0203;10.8052
HLKEAGALDSLPG;2.0000;10.7162;0.6299;11.1998;516352.5951;10.7162
HLKEAGALGRLPG;1.0000;0.0000;0.6216;10.7536;218457.6916;10.6047
HLPQMGDQDGKRE;1.0000;0.0000;0.8143;14.4584;15551407.1789;13.4523
HLSSKANQGRKTD;1.0000;0.0000;0.7090;13.2892;4047245.0595;12.5536
HLVLFLTILLSLA;1.0000;0.0000;0.7379;11.0500;307276.8865;10.8324
HPPQPSKRNVMET;1.0000;0.0000;0.6260;14.7708;22281213.1632;13.6923
HPPSRAEGGGKGK;1.0000;0.0000;0.5641;11.9165;833272.0704;11.4985
HRGRGGWTLNSAG;3.0000;23.5434;0.6711;12.7491;3763936.8337;11.7717
HRSFHDKYGLAGK;1.0000;0.0000;0.7150;13.1842;3586342.9536;12.4729
HRSFHEKPGLTGK;1.0000;0.0000;0.6611;12.8136;2340693.4831;12.1880
HRSFNDKHGFTGK;1.0000;0.0000;0.6271;13.9071;8243468.3204;13.0285
HRSFQDKHGLAGK;1.0000;0.0000;0.7308;13.3603;4392355.1395;12.6082
HRSFSDKHGLTGK;2.0000;12.1677;0.6671;13.0882;4541290.6179;12.1677
HRSFSDKNGLTSK;1.0000;0.0000;0.6653;12.9114;2619536.7078;12.2631
IDGHRTLSDKHGL;1.0000;0.0000;0.7032;12.4341;1512116.5325;11.8963
IDGLPYPQSQLAS;1.0000;0.0000;0.8348;13.6362;6034397.7467;12.8203
IDGLPYSHPPQPS;1.0000;0.0000;0.7372;13.6334;6015419.3548;12.8181
IDGLPYSRSPRMT;1.0000;0.0000;0.7197;13.4902;5100880.8482;12.7081
IDNHRSFHDKHGL;1.0000;0.0000;0.7007;13.6743;6304924.2083;12.8495
IDNHRSFHDKYGL;1.0000;0.0000;0.7433;14.0763;10016319.2351;13.1586
IDNHRSFHEKPGL;1.0000;0.0000;0.6823;13.3757;4470993.5168;12.6201
IDNHRSFNDKHGL;1.0000;0.0000;0.7048;13.7173;6625172.4371;12.8826
IDNHRSFNEKHGI;1.0000;0.0000;0.6042;14.2902;12813544.2326;13.3230
IDNHRSFSDKHGL;2.0000;12.5998;0.6902;13.6504;8674386.9100;12.5998
IEFLSFLHLKEAG;1.0000;0.0000;0.7392;12.1580;1100348.7650;11.6841
IEFLTFLHLKDAG;1.0000;0.0000;0.7727;12.5475;1723058.7822;11.9835
IGDLGMLSMKIPK;1.0000;0.0000;0.7912;13.2303;3781967.2842;12.5083
IGRPLADENIVRT;1.0000;0.0000;0.6740;13.1892;3607051.9854;12.4767
IIEFLSFLHLKEA;1.0000;0.0000;0.7760;12.6448;1927395.7915;12.0583
IIEFLTFLHLKDA;1.0000;0.0000;0.8083;13.0344;3018148.7461;12.3577
IKAGNIGRPLADE;1.0000;0.0000;0.6557;12.4811;1596154.3118;11.9324
ILCAALSETFGLV;1.0000;0.0000;0.8039;13.0058;2920347.5627;12.3357
ILDLWKAIDGLPY;3.0000;24.7366;0.8267;13.5253;9199481.5047;12.3683
ILLAWLLLVATLS;1.0000;0.0000;0.7228;10.9066;260523.2622;10.7222
ILLGWLLLVVTLS;1.0000;0.0000;0.7621;11.2819;401310.6542;11.0107
ILLSLAETPDSAP;1.0000;0.0000;0.6527;11.3009;410199.8752;11.0253
IMEFLAFLHLKEA;1.0000;0.0000;0.8062;12.8824;2533561.7594;12.2409
IMEFLSFLHLKEA;2.0000;12.2748;0.8068;13.2276;5331670.7493;12.2748
IMRTIIEFLSFLH;1.0000;0.0000;0.8354;14.1220;10556745.3871;13.1936
IPENNIMRTIIEF;1.0000;0.0000;0.5723;15.2758;39854055.9467;14.0805
IQPEEDIKAGNIG;1.0000;0.0000;0.6729;14.0653;9889741.5336;13.1501
IRTIMEFLAFLHL;1.0000;0.0000;0.8508;13.4011;4603428.5951;12.6395
IVDKNVPDEEATL;1.0000;0.0000;0.6671;13.5136;5240065.9440;12.7260
IVLAVLLSLMESP;1.0000;0.0000;0.7476;11.8318;755877.4439;11.4334
IVRTIMEFLSFLH;2.0000;13.1646;0.8310;14.3852;20214628.4066;13.1646
IVRTVVEFLTYLH;1.0000;0.0000;0.8301;14.2586;12355804.1230;13.2987
KAGNIGRPLADEN;1.0000;0.0000;0.6518;12.4433;1528201.4063;11.9034
KAIDGLPYPQSQL;1.0000;0.0000;0.8539;13.8930;8110490.1114;13.0177
KAIDGLPYSHPPQ;1.0000;0.0000;0.7489;13.7159;6614656.2394;12.8815
KAIDGLPYSRSPR;1.0000;0.0000;0.6647;12.7295;2124791.9210;12.1234
KAIRTIMEFLAFL;1.0000;0.0000;0.8034;13.5597;5525680.9023;12.7615
KANQGRKTDSALE;1.0000;0.0000;0.6964;13.0662;3130766.0209;12.3822
KDAGALERLPSLP;1.0000;0.0000;0.6262;10.9709;280556.7430;10.7717
KEAGALDNLPSPE;1.0000;0.0000;0.6314;11.5701;559228.9840;11.2322
KEAGALDRLLDLP;1.0000;0.0000;0.6502;10.8198;235735.6965;10.6555
KEAGALDSLPGIP;2.0000;11.0866;0.6279;11.6817;899274.0421;11.0866
KEAGALGRLPGLP;1.0000;0.0000;0.6028;10.5588;174568.6401;10.4549
KEKRGWTLNSAGY;6.0000;62.8482;0.7317;14.0883;24874772.9406;12.5696
KGKTALGILDLWK;1.0000;0.0000;0.7535;12.2537;1228612.2237;11.7577
KHGFTGKREIQPE;1.0000;0.0000;0.6527;14.2146;11744358.1177;13.2648
KHGLAGKRELEPE;1.0000;0.0000;0.6402;11.6990;648682.7935;11.3313
KHGLTGKRELPLE;1.0000;0.0000;0.6788;11.6119;586814.8215;11.2644
KHGLTGKRELQLE;1.0000;0.0000;0.7538;12.3849;1428815.3356;11.8585
KHLVLFLTILLSL;1.0000;0.0000;0.7664;11.3510;434555.1404;11.0638
KNGLTSKRELRPE;1.0000;0.0000;0.6641;12.1929;1145481.2284;11.7109
KPDSGVTFVGVPD;1.0000;0.0000;0.6114;13.5796;5653981.3974;12.7768
KPEIGDLGMLSMK;1.0000;0.0000;0.7645;12.9707;2804782.0052;12.3088
KPGLTGKRELPPE;1.0000;0.0000;0.6407;11.8182;744104.7212;11.4229
KPGSFDRSIPENN;1.0000;0.0000;0.5926;13.4949;5128429.3449;12.7116
KPRTGDLRIVDKN;1.0000;0.0000;0.6665;13.4450;4842533.2522;12.6734
KREIQPEEDIKAG;1.0000;0.0000;0.6272;13.9615;8775997.9763;13.0703
KRELEPEDEARPG;2.0000;11.7020;0.5935;12.4823;2260582.8910;11.7020
KRELPLEVEEGRL;1.0000;0.0000;0.6724;11.6716;628555.5991;11.3102
KRELPPEDEGRSG;1.0000;0.0000;0.5937;11.9982;915525.3652;11.5613
KRELQLEVEERRP;1.0000;0.0000;0.7248;13.1126;3302617.5074;12.4178
KRELRPEDDMKPG;1.0000;0.0000;0.6548;13.1274;3359396.2477;12.4292
KRETALEILDLWK;1.0000;0.0000;0.7649;12.6373;1910702.3074;12.0525
KRGWTLNSAGYLL;6.0000;59.2172;0.7710;13.1435;8382116.2036;11.8434
KRNVMETFAKPEI;1.0000;0.0000;0.5986;14.5280;16848025.4075;13.5057
KRSLGETFAKPDS;1.0000;0.0000;0.6346;12.4505;1540980.5998;11.9089
KRSMGETFVKPRT;1.0000;0.0000;0.6093;14.0429;9638300.8746;13.1329
KTALGILDLWKAI;1.0000;0.0000;0.7700;12.4396;1521739.7321;11.9005
KTDSALEILDLWK;1.0000;0.0000;0.7628;12.5551;1738281.7299;11.9894
KYGLAGKRELEPE;1.0000;0.0000;0.6806;12.1010;1030530.0631;11.6403
LAAALSASAGLWS;1.0000;0.0000;0.6018;10.4461;153323.7581;10.3683
LAAALSATLGLGS;1.0000;0.0000;0.5667;9.7173;66250.1134;9.8081
LADENIVRTVVEF;1.0000;0.0000;0.6993;13.9116;8286268.6083;13.0320
LAENNVVRTIIEF;1.0000;0.0000;0.7128;14.0675;9915233.4466;13.1518
LAETPASAPAHRG;1.0000;0.0000;0.5876;11.5284;533039.6315;11.2002
LAETPDSAPAHRG;1.0000;0.0000;0.6003;11.8225;747825.1520;11.4262
LAFLHLKEAGALG;1.0000;0.0000;0.6519;10.6846;201766.8682;10.5516
LAGKRELEPEDEA;2.0000;11.2169;0.6223;11.8511;1093042.1938;11.2169
LASALSATLGLGS;1.0000;0.0000;0.5690;9.7615;69708.9365;9.8421
LASKRSLGETFAK;1.0000;0.0000;0.6546;11.7553;692185.5145;11.3746
LASLLLAAALSAS;1.0000;0.0000;0.5479;9.2786;39979.8715;9.4709
LASLLLAAALSAT;1.0000;0.0000;0.5733;9.5644;55556.6958;9.6906
LASLLLASALSAT;1.0000;0.0000;0.5760;9.6086;58457.2310;9.7246
LAVLLSLMESPAS;1.0000;0.0000;0.6716;11.0139;294766.7471;10.8047
LAWLLLVATLSAT;1.0000;0.0000;0.7066;11.0133;294592.1361;10.8043
LCAALSETFGLVL;1.0000;0.0000;0.7748;12.3291;1339947.3585;11.8156
LDLPAAASSEDIE;1.0000;0.0000;0.6276;11.5077;520469.8770;11.1843
LDLWKAIDGLPYP;1.0000;0.0000;0.7967;12.7726;2232694.9390;12.1565
LDLWKAIDGLPYS;2.0000;12.0564;0.7883;12.9435;3844053.4565;12.0564
LDRLLDLPAAASS;1.0000;0.0000;0.6183;10.4537;154669.3314;10.3741
LDSHRSFQDKHGL;1.0000;0.0000;0.7714;13.2077;3684839.6159;12.4910
LDSLPGIPLATSS;2.0000;10.8846;0.6430;11.4189;664516.0273;10.8846
LEILDLWKAIDGL;2.0000;11.6136;0.7733;12.3673;1980170.7842;11.6136
LEPEDEARPGGFD;1.0000;0.0000;0.6222;12.2422;1212424.4560;11.7488
LEPEDEARPGSFD;1.0000;0.0000;0.6175;12.3233;1331105.7544;11.8112
LERLPSLPTAESA;1.0000;0.0000;0.6209;10.9773;282608.8210;10.7766
LEVEEGRLGSVAV;1.0000;0.0000;0.6612;11.8342;757931.8917;11.4352
LEVEERRPGSVDV;1.0000;0.0000;0.6365;12.7963;2294617.4941;12.1747
LFLSLILCAALSE;1.0000;0.0000;0.7588;11.8913;809432.6975;11.4791
LFLTILLSLAETP;1.0000;0.0000;0.7179;11.1900;361046.8446;10.9401
LGETFAKPDSGVT;1.0000;0.0000;0.6583;12.5804;1789624.6689;12.0088
LGILDLWKAIDGL;1.0000;0.0000;0.7589;11.8390;762168.0902;11.4389
LGLGMPAKEKRGW;1.0000;0.0000;0.7265;12.3949;1445500.2045;11.8662
LGLGMPTKEKRGW;1.0000;0.0000;0.7483;12.7249;2113562.0542;12.1199
LGLGSPVKEKRGW;2.0000;11.6546;0.6936;12.4207;2105684.4194;11.6546
LGMLSMKIPKEED;1.0000;0.0000;0.7684;13.1979;3643518.7028;12.4834
LGMPAKEKRGWTL;1.0000;0.0000;0.7471;12.7618;2205317.0995;12.1482
LGMPTKEKRGWTL;1.0000;0.0000;0.7667;13.0918;3224540.9061;12.4019
LGPHAIDNHRSFH;3.0000;25.0522;0.6926;13.7306;11652452.8876;12.5261
LGPHAIDNHRSFN;2.0000;12.5592;0.6968;13.5976;8162880.0120;12.5592
LGPHAIDNHRSFS;2.0000;12.2764;0.6776;13.2296;5343859.3634;12.2764
LGPHALDSHRSFQ;1.0000;0.0000;0.7445;12.7870;2270046.8504;12.1675
LGPHAVDNHRSFN;2.0000;12.5302;0.6929;13.5598;7815362.6008;12.5302
LGPHAVDNHRSLN;1.0000;0.0000;0.7076;12.5068;1644170.5147;11.9522
LGPHAVGNHRSFS;1.0000;0.0000;0.6679;12.5598;1747568.2044;11.9929
LGPHGIDGHRTLS;1.0000;0.0000;0.6779;11.9764;892782.0518;11.5445
LGPVLHLPQMGDQ;1.0000;0.0000;0.8831;13.5760;5630361.5618;12.7740
LGPVLHLSSKANQ;1.0000;0.0000;0.7503;12.2671;1247656.6822;11.7679
LGPVLHPPSRAEG;1.0000;0.0000;0.6320;11.5213;528696.3747;11.1947
LGRLPGLPSAASS;1.0000;0.0000;0.5743;10.2370;120516.6129;10.2076
LGSPVKEKRGWTL;2.0000;11.9366;0.7130;12.7876;3212522.4486;11.9366
LGSVAVPLPESNI;1.0000;0.0000;0.6798;12.1032;1033082.5854;11.6420
LGWLLLVVTLSAT;1.0000;0.0000;0.7445;11.3886;453790.4289;11.0927
LHLKDAGALERLP;1.0000;0.0000;0.6581;10.8948;257014.5386;10.7132
LHLKEAGALDNLP;1.0000;0.0000;0.6770;11.0769;316955.6532;10.8531
LHLKEAGALDRLL;1.0000;0.0000;0.6543;10.4937;161965.9020;10.4049
LHLKEAGALDSLP;2.0000;10.5703;0.6432;11.0100;414992.3637;10.5703
LHLKEAGALGRLP;1.0000;0.0000;0.6338;10.5638;175574.3549;10.4588
LHLPQMGDQDGKR;1.0000;0.0000;0.8639;14.0414;9621472.5021;13.1317
LHLSSKANQGRKT;1.0000;0.0000;0.7398;12.7684;2222064.3577;12.1533
LHPPSRAEGGGKG;1.0000;0.0000;0.5888;11.3887;453847.0607;11.0928
LILCAALSETFGL;1.0000;0.0000;0.7791;12.3669;1399529.3717;11.8446
LIVLAVLLSLMES;1.0000;0.0000;0.7451;11.4307;476340.2595;11.1251
LKDAGALERLPSL;1.0000;0.0000;0.6291;10.5699;176801.7724;10.4634
LKEAGALDNLPSP;1.0000;0.0000;0.6445;11.1530;345988.3874;10.9117
LKEAGALDRLLDL;1.0000;0.0000;0.6465;10.4187;148556.3615;10.3472
LKEAGALDSLPGI;2.0000;10.7783;0.6382;11.2806;566706.1956;10.7783
LKEAGALGRLPGL;1.0000;0.0000;0.6014;10.1578;110009.9917;10.1467
LLAAALSASAGLW;1.0000;0.0000;0.6065;10.1752;112239.3968;10.1601
LLAAALSATLGLG;1.0000;0.0000;0.5673;9.4463;48497.8509;9.5999
LLASALSATLGLG;1.0000;0.0000;0.5700;9.4906;51029.8540;9.6338
LLASLLLAAALSA;2.0000;9.2627;0.5454;9.3087;58533.8726;9.2627
LLASLLLASALSA;1.0000;0.0000;0.5483;9.0519;30794.9209;9.2967
LLAWLLLVATLSA;1.0000;0.0000;0.6786;10.4566;155189.3818;10.3764
LLDLPAAASSEDI;1.0000;0.0000;0.6396;11.0906;322008.5843;10.8637
LLGPHAIDNHRSF;7.0000;72.4087;0.7241;13.5027;13691749.1190;12.0681
LLGPHALDSHRSF;1.0000;0.0000;0.6873;11.6130;587524.1127;11.2652
LLGPHAVDNHRSF;2.0000;12.0391;0.7199;12.9209;3745386.2169;12.0391
LLGPHAVDNHRSL;1.0000;0.0000;0.7071;11.8679;787942.1466;11.4611
LLGPHAVGNHRSF;1.0000;0.0000;0.7059;12.2888;1279292.9388;11.7847
LLGPHGIDGHRTL;1.0000;0.0000;0.7015;11.7055;653553.7622;11.3363
LLGPVLHLPQMGD;1.0000;0.0000;0.8074;12.4020;1457226.8322;11.8716
LLGPVLHLSSKAN;1.0000;0.0000;0.6804;11.0931;322913.3288;10.8656
LLGPVLHPPSRAE;1.0000;0.0000;0.6546;11.3315;424913.0541;11.0488
LLGWLLLVVTLSA;1.0000;0.0000;0.7168;10.8319;239054.0938;10.6648
LLLAAALSASAGL;1.0000;0.0000;0.5435;9.1975;36415.2689;9.4086
LLLAAALSATLGL;1.0000;0.0000;0.5695;9.2565;38977.7024;9.4540
LLLASALSATLGL;1.0000;0.0000;0.5724;9.3007;41012.6722;9.4879
LLLASLLLAAALS;2.0000;9.0884;0.5433;9.0820;45086.3375;9.0884
LLLASLLLASALS;1.0000;0.0000;0.5464;8.8251;23720.1151;9.1224
LLLSLAETPASAP;1.0000;0.0000;0.6068;10.3301;134155.3978;10.2791
LLLVATLSATLGL;1.0000;0.0000;0.6370;9.9987;91601.6518;10.0244
LLLVLLLSLAETP;1.0000;0.0000;0.6389;9.8436;76619.2411;9.9052
LLLVVTLSATLGL;1.0000;0.0000;0.6760;10.4109;147229.0565;10.3412
LLSLAETPASAPA;1.0000;0.0000;0.5953;10.5568;174168.8369;10.4534
LLSLAETPDSAPA;1.0000;0.0000;0.6162;10.8509;244349.2552;10.6795
LLSLMESPASAPV;1.0000;0.0000;0.6694;11.4149;467748.6962;11.1130
LLVATLSATLGLG;1.0000;0.0000;0.6331;10.1885;113974.9903;10.1703
LLVLLLSLAETPA;1.0000;0.0000;0.6387;10.0703;99471.8389;10.0794
LLVVTLSATLGLG;1.0000;0.0000;0.6711;10.6007;183189.1670;10.4871
LMESPASAPVHRG;1.0000;0.0000;0.6506;12.3865;1431533.8902;11.8597
LNSAGYLLGPHAI;7.0000;68.2075;0.7157;12.5917;4796991.1486;11.3679
LNSAGYLLGPHAL;1.0000;0.0000;0.6868;11.0700;314430.0699;10.8478
LNSAGYLLGPHAV;4.0000;34.0166;0.7116;12.3109;2624439.6350;11.3389
LNSAGYLLGPHGI;1.0000;0.0000;0.7152;11.7097;656772.3117;11.3395
LNSAGYLLGPVLH;3.0000;22.3292;0.7245;11.9593;1516126.8915;11.1646
LPESNIVRTIMEF;2.0000;13.2485;0.7264;14.4944;22923083.8964;13.2485
LPGIPLATSSEDL;2.0000;10.9969;0.6527;11.5650;786265.9670;10.9969
LPGLPSAASSEDA;1.0000;0.0000;0.5761;10.7549;218787.3781;10.6057
LPLEVEEGRLGSV;1.0000;0.0000;0.6618;11.3696;443965.7356;11.0781
LPPEDEGRSGGFA;1.0000;0.0000;0.6082;11.7651;699993.5860;11.3821
LPQMGDQDGKRET;1.0000;0.0000;0.8103;14.4193;14865982.9569;13.4222
LPSLPTAESAEDA;1.0000;0.0000;0.6052;11.2680;394947.3181;11.0000
LPYPQSQLASKRS;1.0000;0.0000;0.8100;13.5044;5184789.6752;12.7189
LPYSHPPQPSKRN;1.0000;0.0000;0.7291;13.8696;7894988.6966;12.9997
LPYSRSPRMTKRS;1.0000;0.0000;0.6931;13.3584;4382706.5213;12.6067
LQLEVEERRPGSV;1.0000;0.0000;0.7267;12.8106;2332727.6270;12.1857
LQSEDKAIRTIME;1.0000;0.0000;0.7595;14.2119;11708013.4836;13.2627
LRIVDKNVPDEEA;1.0000;0.0000;0.6607;13.4137;4670779.0023;12.6492
LRPEDDMKPGSFD;1.0000;0.0000;0.6814;13.2695;3956246.5897;12.5384
LSAKEKRGWTLNS;1.0000;0.0000;0.7059;12.3933;1442787.1045;11.8650
LSASAGLWSPAKE;1.0000;0.0000;0.6314;11.3386;428375.2783;11.0543
LSATLGLGMPAKE;1.0000;0.0000;0.6692;11.2972;408457.3009;11.0225
LSATLGLGMPTKE;1.0000;0.0000;0.6948;11.6272;597232.6045;11.2761
LSATLGLGSPVKE;2.0000;10.8109;0.6394;11.3229;595006.6086;10.8109
LSETFGLVLSAKE;1.0000;0.0000;0.6862;11.6000;578831.1151;11.2552
LSFLHLKEAGALD;3.0000;21.6800;0.6791;11.5369;932329.7629;10.8400
LSLAETPASAPAH;1.0000;0.0000;0.6042;11.1527;345864.2390;10.9114
LSLAETPDSAPAH;1.0000;0.0000;0.6216;11.4468;485228.4179;11.1375
LSLILCAALSETF;1.0000;0.0000;0.7826;12.4480;1536525.9179;11.9070
LSLMESPASAPVH;1.0000;0.0000;0.6742;12.0108;928854.7234;11.5710
LSMKIPKEEDVLK;1.0000;0.0000;0.7433;13.2164;3721648.4079;12.4976
LSSKANQGRKTDS;1.0000;0.0000;0.6912;12.9643;2784123.0446;12.3038
LTFLHLKDAGALE;1.0000;0.0000;0.7048;11.3456;431860.3261;11.0597
LTGKRELPLEVEE;1.0000;0.0000;0.6821;11.7715;705165.6238;11.3870
LTGKRELPPEDEG;1.0000;0.0000;0.6411;11.8272;751888.9161;11.4298
LTGKRELQLEVEE;1.0000;0.0000;0.7574;12.5444;1716983.6556;11.9811
LTILLSLAETPDS;1.0000;0.0000;0.6843;11.2298;377970.8200;10.9707
LTSKRELRPEDDM;1.0000;0.0000;0.7066;12.8364;2403072.4074;12.2056
LTVPLIVLAVLLS;1.0000;0.0000;0.7388;11.3810;449843.6041;11.0869
LTYLHLKEAGALD;1.0000;0.0000;0.7283;11.5916;573237.4072;11.2487
LVATLSATLGLGM;1.0000;0.0000;0.6953;11.1469;343572.8117;10.9070
LVLFLTILLSLAE;1.0000;0.0000;0.7184;10.8711;250105.2655;10.6950
LVLLLSLAETPAS;1.0000;0.0000;0.6378;10.3412;135882.7346;10.2877
LVLLLVLLLSLAE;1.0000;0.0000;0.6296;9.5247;53075.8707;9.6601
LVLSAKEKRGWTL;1.0000;0.0000;0.7326;12.1224;1056180.4400;11.6567
LVVTLSATLGLGM;1.0000;0.0000;0.7331;11.5591;552216.0345;11.2238
LWKAIDGLPYPQS;1.0000;0.0000;0.8355;13.6967;6469932.8992;12.8668
LWKAIDGLPYSHP;1.0000;0.0000;0.7748;13.1186;3325261.9250;12.4224
LWKAIDGLPYSRS;1.0000;0.0000;0.7547;12.8494;2439115.6861;12.2155
LWSPAKEKRGWTL;1.0000;0.0000;0.7474;12.8623;2475605.8222;12.2254
MACSKHLVLFLTI;1.0000;0.0000;0.9210;14.2542;12293047.6347;13.2953
MALTVPLIVLAVL;1.0000;0.0000;0.7965;12.2952;1288750.7881;11.7896
MAPPSVPLVLLLV;1.0000;0.0000;0.7516;11.9082;825340.2359;11.4921
MARGSALLLASLL;1.0000;0.0000;0.6274;10.1593;110199.5595;10.1478
MARGSVILLAWLL;1.0000;0.0000;0.7713;11.9549;870992.7864;11.5280
MARGSVILLGWLL;1.0000;0.0000;0.7702;11.9180;834754.0148;11.4996
MEFLAFLHLKEAG;1.0000;0.0000;0.7679;12.3955;1446408.4468;11.8666
MEFLSFLHLKEAG;2.0000;11.9006;0.7689;12.7407;3043846.7026;11.9006
MESPASAPVHRGR;1.0000;0.0000;0.6018;12.8433;2422218.6683;12.2109
METFAKPEIGDLG;1.0000;0.0000;0.7067;13.1660;3512127.9938;12.4589
MGDQDGKRETALE;1.0000;0.0000;0.7361;13.4880;5087926.8472;12.7064
MGETFVKPRTGDL;1.0000;0.0000;0.7137;13.4980;5147027.2017;12.7141
MKPGSFDRSIPEN;1.0000;0.0000;0.6240;13.8144;7408684.1001;12.9572
MLSMKIPKEEDVL;1.0000;0.0000;0.7903;13.6470;6110366.6226;12.8286
MPAKEKRGWTLNS;1.0000;0.0000;0.7233;13.4819;5052210.5591;12.7016
MPRGCALLLASLL;1.0000;0.0000;0.7476;11.7808;712739.2416;11.3941
MPRGSVLLLASLL;1.0000;0.0000;0.6791;10.7458;216492.0131;10.5986
MPTKEKRGWTLNS;1.0000;0.0000;0.7300;13.8119;7387173.3081;12.9553
MQRCAGFLFLSLI;1.0000;0.0000;0.9641;14.5076;16456397.3576;13.4900
MRTIIEFLSFLHL;1.0000;0.0000;0.8508;13.4453;4843766.9805;12.6735
MTKRSMGETFVKP;1.0000;0.0000;0.6493;14.5445;17171095.0168;13.5184
NDKHGFTGKREIQ;1.0000;0.0000;0.6645;14.5561;17402932.3463;13.5274
NGLTSKRELRPED;1.0000;0.0000;0.6635;12.1859;1136353.7425;11.7056
NHRSFHDKYGLAG;1.0000;0.0000;0.7261;13.2954;4075933.0691;12.5583
NHRSFHEKPGLTG;1.0000;0.0000;0.6716;12.9247;2660233.5850;12.2734
NHRSFNDKHGFTG;1.0000;0.0000;0.6348;14.0183;9368826.5639;13.1139
NHRSFSDKHGLTG;2.0000;12.2531;0.6778;13.1994;5161245.5489;12.2531
NHRSFSDKNGLTS;1.0000;0.0000;0.6758;13.0225;2977143.1320;12.3486
NIGRPLADENIVR;1.0000;0.0000;0.6817;13.2714;3965023.6271;12.5399
NIMRTIIEFLSFL;1.0000;0.0000;0.8402;14.1650;11092957.8618;13.2267
NIVRTIMEFLSFL;2.0000;13.1977;0.8358;14.4282;21241397.1241;13.1977
NIVRTVVEFLTYL;1.0000;0.0000;0.8348;14.3017;12983396.8197;13.3318
NNIMRTIIEFLSF;1.0000;0.0000;0.7692;14.8039;23147275.8709;13.7178
NNVVRTIIEFLTF;1.0000;0.0000;0.7245;14.7324;21317875.4770;13.6628
NQGRKTDSALEIL;1.0000;0.0000;0.7549;12.9884;2862581.2195;12.3224
NSAGYLLGPHAID;7.0000;70.6093;0.7154;13.1125;8737190.1086;11.7682
NSAGYLLGPHALD;1.0000;0.0000;0.6988;11.5908;572699.6802;11.2481
NSAGYLLGPHAVD;3.0000;23.4784;0.7113;12.7068;3585095.4238;11.7392
NSAGYLLGPHAVG;1.0000;0.0000;0.6925;11.8987;816362.1400;11.4848
NSAGYLLGPHGID;1.0000;0.0000;0.7160;12.2305;1196238.3017;11.7399
NSAGYLLGPVLHL;2.0000;11.1646;0.7245;11.7832;1010751.2610;11.1646
NSAGYLLGPVLHP;1.0000;0.0000;0.7221;11.8832;801952.0336;11.4729
NVMETFAKPEIGD;1.0000;0.0000;0.6358;14.2540;12290487.9293;13.2952
NVVRTIIEFLTFL;1.0000;0.0000;0.8109;14.0935;10216247.2892;13.1718
PAHRGRGGWTLNS;2.0000;11.9341;0.6733;12.7842;3200213.1504;11.9341
PAKEKRGWTLNSA;2.0000;12.1393;0.6706;13.0512;4351755.7645;12.1393
PASAPAHRGRGGW;1.0000;0.0000;0.5976;12.1421;1080428.2645;11.6719
PASAPVHRGRGGW;1.0000;0.0000;0.6168;12.5543;1736545.4759;11.9887
PDSAPAHRGRGGW;1.0000;0.0000;0.6060;12.4362;1515781.1602;11.8979
PDSGVTFVGVPDV;1.0000;0.0000;0.6196;13.6908;6425835.4674;12.8622
PDVVPWKRIRPGT;1.0000;0.0000;0.5971;14.1763;11238864.6576;13.2354
PEDDMKPGSFDRS;1.0000;0.0000;0.6034;13.5404;5404399.9926;12.7466
PEDEARPGGFDRL;1.0000;0.0000;0.6247;12.2820;1269223.9292;11.7794
PEDEARPGSFDRP;1.0000;0.0000;0.5569;12.7642;2211211.1784;12.1500
PEDEGRSGGFAGP;1.0000;0.0000;0.5710;11.9549;870964.2306;11.5280
PEEDIKAGNIGRP;1.0000;0.0000;0.5909;13.0725;3153369.1998;12.3870
PEIGDLGMLSMKI;1.0000;0.0000;0.7810;13.1196;3329420.2675;12.4232
PENNIMRTIIEFL;1.0000;0.0000;0.7357;14.5992;18286294.9855;13.5604
PESNIVRTIMEFL;2.0000;13.2485;0.7264;14.4944;22923083.8964;13.2485
PGGFDRLQSEDKA;1.0000;0.0000;0.6986;12.9797;2834097.8933;12.3157
PGIPLATSSEDLE;2.0000;11.3175;0.6383;11.9821;1270859.7567;11.3175
PGLPSAASSEDAG;1.0000;0.0000;0.5540;10.9448;272225.3235;10.7516
PGLTGKRELPPED;1.0000;0.0000;0.6400;11.8112;738175.5054;11.4176
PGSFDRPLAENNV;1.0000;0.0000;0.6649;12.8851;2541622.0323;12.2430
PGSFDRSIPENNI;1.0000;0.0000;0.6038;13.6438;6087708.9806;12.8261
PGSVDVPLPESNI;1.0000;0.0000;0.6513;12.7983;2299903.9836;12.1763
PHAIDNHRSFHDK;2.0000;13.1862;0.5818;14.4133;20878534.1606;13.1862
PHAIDNHRSFHEK;1.0000;0.0000;0.5816;14.0085;9263930.5386;13.1064
PHAIDNHRSFNDK;1.0000;0.0000;0.5846;14.1553;10969512.4381;13.2192
PHAIDNHRSFNEK;1.0000;0.0000;0.5846;14.0515;9734476.6148;13.1395
PHAIDNHRSFSDK;2.0000;12.9364;0.5904;14.0883;14362463.1669;12.9364
PHALDSHRSFQDK;1.0000;0.0000;0.7176;13.6457;6101108.2177;12.8276
PHAVDNHRSFNDK;2.0000;13.1902;0.5818;14.4185;21005017.1342;13.1902
PHAVDNHRSLNDK;1.0000;0.0000;0.6674;13.3655;4418967.0519;12.6122
PHAVGNHRSFSDK;1.0000;0.0000;0.6076;13.4185;4696864.6181;12.6530
PHGIDGHRTLSDK;1.0000;0.0000;0.6597;12.8351;2399492.2887;12.2046
PLADENIVRTVVE;1.0000;0.0000;0.6729;13.5607;5532492.3637;12.7623
PLAENNVVRTIIE;1.0000;0.0000;0.6865;13.7166;6620103.1998;12.8821
PLEVEEGRLGSVA;1.0000;0.0000;0.6388;11.5963;576383.7841;11.2524
PLIVLAVLLSLME;1.0000;0.0000;0.7562;11.5609;553333.8694;11.2251
PLPESNIVRTIME;2.0000;12.9789;0.6996;14.1435;15305053.7708;12.9789
PLVLLLVLLLSLA;1.0000;0.0000;0.6280;9.5087;52107.8404;9.6478
PPEDEGRSGGFAG;1.0000;0.0000;0.5710;11.9549;870964.2306;11.5280
PPQPSKRNVMETF;1.0000;0.0000;0.6382;14.9269;26667107.1715;13.8123
PPSRAEGGGKGKT;1.0000;0.0000;0.5606;11.8773;796545.8209;11.4684
PPSVPLVLLLVLL;1.0000;0.0000;0.6987;10.7230;210892.6734;10.5811
PQMGDQDGKRETA;1.0000;0.0000;0.7348;14.6460;19299938.7636;13.5964
PQPSKRNVMETFA;1.0000;0.0000;0.6649;14.7525;21817456.0561;13.6783
PQSQLASKRSLGE;1.0000;0.0000;0.7419;12.7122;2082897.7911;12.1101
PRGCALLLASLLL;1.0000;0.0000;0.6771;10.8223;236440.2694;10.6575
PRGSVLLLASLLL;1.0000;0.0000;0.6139;9.7874;71817.8920;9.8620
PRMTKRSMGETFV;1.0000;0.0000;0.6476;14.4736;15824587.7926;13.4639
PRTGDLRIVDKNV;1.0000;0.0000;0.6760;13.5562;5503612.3640;12.7588
PSKRNVMETFAKP;1.0000;0.0000;0.6058;14.1062;10367457.9603;13.1816
PSLPTAESAEDAE;1.0000;0.0000;0.5798;11.6850;638362.4292;11.3206
PSRAEGGGKGKTA;1.0000;0.0000;0.5598;11.7030;651686.8640;11.3344
PSVPLVLLLVLLL;1.0000;0.0000;0.6856;10.3220;132900.7388;10.2729
PTKEKRGWTLNSA;1.0000;0.0000;0.6813;13.0802;3181495.8672;12.3929
PVHRGRGGWTLNS;1.0000;0.0000;0.6964;12.8954;2571811.4986;12.2509
PVKEKRGWTLNSA;2.0000;12.4561;0.6893;13.4634;6994468.7984;12.4561
PVLHLPQMGDQDG;1.0000;0.0000;0.8720;14.0968;10255082.3677;13.1743
PVLHLSSKANQGR;1.0000;0.0000;0.7374;12.7239;2111090.2983;12.1191
PVLHPPSRAEGGG;1.0000;0.0000;0.6028;11.7111;657828.3578;11.3406
PWKRIRPGTTRFQ;1.0000;0.0000;0.6586;14.9162;26341026.3571;13.8041
PYPQSQLASKRSL;1.0000;0.0000;0.8100;13.5044;5184789.6752;12.7189
PYSHPPQPSKRNV;1.0000;0.0000;0.6443;14.5085;16474188.7271;13.4908
PYSRSPRMTKRSM;1.0000;0.0000;0.6539;14.3168;13211484.3626;13.3434
QDGKRETALEILD;1.0000;0.0000;0.7485;13.0164;2956461.1707;12.3439
QDKHGLAGKRELE;1.0000;0.0000;0.7227;12.5757;1779844.7645;12.0051
QGRKTDSALEILD;1.0000;0.0000;0.7423;12.8703;2498665.7374;12.2316
QLASKRSLGETFA;1.0000;0.0000;0.7168;12.4016;1456647.0491;11.8713
QLEVEERRPGSVD;1.0000;0.0000;0.6890;13.3314;4248805.9947;12.5860
QMGDQDGKRETAL;1.0000;0.0000;0.8124;14.2449;12162471.4600;13.2882
QPEEDIKAGNIGR;1.0000;0.0000;0.6568;13.8454;7678030.7964;12.9811
QPSKRNVMETFAK;1.0000;0.0000;0.6650;14.8792;25243368.7451;13.7757
QRCAGFLFLSLIL;1.0000;0.0000;0.9007;13.5492;5459156.4458;12.7534
QSEDKAIRTIMEF;1.0000;0.0000;0.6702;14.9638;27826302.0454;13.8407
QSQLASKRSLGET;1.0000;0.0000;0.7570;12.8679;2491684.2604;12.2297
RAEGGGKGKTALG;1.0000;0.0000;0.5904;11.2208;374064.9333;10.9637
RCAGFLFLSLILC;1.0000;0.0000;0.9297;14.0932;10213146.5204;13.1716
REIQPEEDIKAGN;1.0000;0.0000;0.6352;14.0726;9974054.5811;13.1557
RELEPEDEARPGG;1.0000;0.0000;0.5871;11.8433;765983.4763;11.4422
RELEPEDEARPGS;1.0000;0.0000;0.5831;11.9245;840963.7467;11.5046
RELPLEVEEGRLG;1.0000;0.0000;0.6527;11.3336;425963.7678;11.0505
RELPPEDEGRSGG;1.0000;0.0000;0.5848;11.6603;620439.3607;11.3016
RELQLEVEERRPG;1.0000;0.0000;0.7145;12.7747;2238139.9500;12.1581
RELRPEDDMKPGS;1.0000;0.0000;0.6477;12.8706;2499470.7926;12.2318
RETALEILDLWKA;1.0000;0.0000;0.7450;12.3363;1351070.5584;11.8211
RGCALLLASLLLA;1.0000;0.0000;0.6621;10.6480;193441.4991;10.5235
RGGWTLNSAGYLL;3.0000;23.1674;0.7467;12.5045;2840224.3219;11.5837
RGRGGWTLNSAGY;3.0000;24.1614;0.7125;13.1511;5979579.0816;12.0807
RGSALLLASLLLA;1.0000;0.0000;0.5625;9.2008;36557.0071;9.4112
RGSVILLAWLLLV;1.0000;0.0000;0.7469;11.4087;464403.5779;11.1082
RGSVILLGWLLLV;1.0000;0.0000;0.7453;11.3718;445081.4716;11.0798
RGSVLLLASLLLA;1.0000;0.0000;0.5999;9.6130;58757.1683;9.7280
RGWTLNSAGYLLG;6.0000;57.9184;0.7467;12.8055;5680448.6437;11.5837
RIVDKNVPDEEAT;1.0000;0.0000;0.5542;13.9704;8866423.3800;13.0771
RKTDSALEILDLW;1.0000;0.0000;0.7557;12.4842;1601970.7431;11.9348
RLGSVAVPLPESN;1.0000;0.0000;0.6579;11.8833;802047.2405;11.4730
RLLDLPAAASSED;1.0000;0.0000;0.6175;10.8708;249995.5958;10.6947
RLPGLPSAASSED;1.0000;0.0000;0.5886;10.9850;285148.8841;10.7825
RLPSLPTAESAED;1.0000;0.0000;0.6159;11.4981;514740.7863;11.1769
RLQSEDKAIRTIM;1.0000;0.0000;0.7613;14.2516;12256508.6867;13.2933
RMTKRSMGETFVK;1.0000;0.0000;0.6482;14.6003;18309463.0217;13.5613
RNVMETFAKPEIG;1.0000;0.0000;0.6341;14.1901;11417682.6890;13.2460
RPEDDMKPGSFDR;1.0000;0.0000;0.5957;13.7263;6694144.2406;12.8895
RPGGFDRLQSEDK;1.0000;0.0000;0.7025;13.2098;3693722.4565;12.4926
RPGSFDRPLAENN;1.0000;0.0000;0.6491;12.7030;2060962.8108;12.1030
RPGSVDVPLPESN;1.0000;0.0000;0.6319;12.5785;1785560.6797;12.0073
RPLADENIVRTVV;1.0000;0.0000;0.6742;13.6005;5791677.7094;12.7928
RPLAENNVVRTII;1.0000;0.0000;0.6878;13.7564;6930240.7695;12.9127
RRPGSVDVPLPES;1.0000;0.0000;0.6164;12.3964;1447884.1112;11.8673
RSFHDKYGLAGKR;1.0000;0.0000;0.7026;13.0452;3055823.8949;12.3660
RSFHEKPGLTGKR;1.0000;0.0000;0.6495;12.6745;1994440.3446;12.0811
RSFNDKHGFTGKR;1.0000;0.0000;0.6199;13.7681;7024031.9445;12.9216
RSFQDKHGLAGKR;1.0000;0.0000;0.7182;13.2213;3742604.6432;12.5013
RSFSDKHGLTGKR;2.0000;12.0608;0.6553;12.9492;3869508.4557;12.0608
RSFSDKNGLTSKR;1.0000;0.0000;0.6538;12.7723;2232034.9640;12.1563
RSGGFAGPLSLSE;1.0000;0.0000;0.6039;10.9680;279612.9035;10.7695
RSIPENNIMRTII;1.0000;0.0000;0.5925;14.8346;23979931.6149;13.7414
RSLGETFAKPDSG;1.0000;0.0000;0.6267;12.1126;1044302.0528;11.6492
RSMGETFVKPRTG;1.0000;0.0000;0.6312;13.7050;6531748.2842;12.8731
RSPRMTKRSMGET;1.0000;0.0000;0.6268;13.8105;7375363.7672;12.9542
RTGDLRIVDKNVP;1.0000;0.0000;0.6760;13.5562;5503612.3640;12.7588
RTIIEFLSFLHLK;1.0000;0.0000;0.8018;13.0146;2950199.0281;12.3425
RTIIEFLTFLHLK;1.0000;0.0000;0.8227;13.3004;4099645.7420;12.5622
RTIMEFLAFLHLK;1.0000;0.0000;0.8334;13.2521;3878036.6094;12.5251
RTIMEFLSFLHLK;2.0000;12.5590;0.8334;13.5974;8161006.6453;12.5590
RTVVEFLTYLHLK;1.0000;0.0000;0.8410;13.4708;4988258.8751;12.6931
SAGLWSPAKEKRG;1.0000;0.0000;0.6334;12.0153;933669.6408;11.5744
SAGYLLGPHAIDN;7.0000;70.6093;0.7154;13.1125;8737190.1086;11.7682
SAGYLLGPHALDS;1.0000;0.0000;0.6654;11.2228;374919.9479;10.9653
SAGYLLGPHAVDN;3.0000;23.4784;0.7113;12.7068;3585095.4238;11.7392
SAGYLLGPHAVGN;1.0000;0.0000;0.6925;11.8987;816362.1400;11.4848
SAGYLLGPHGIDG;1.0000;0.0000;0.6842;11.7814;713298.7093;11.3947
SAGYLLGPVLHLP;1.0000;0.0000;0.6994;11.2443;384322.5512;10.9818
SAGYLLGPVLHLS;1.0000;0.0000;0.6891;11.1142;330846.0116;10.8818
SAGYLLGPVLHPP;1.0000;0.0000;0.6976;11.6454;609859.7418;11.2901
SAKEKRGWTLNSA;1.0000;0.0000;0.6679;12.6200;1873115.4776;12.0392
SALEILDLWKAID;1.0000;0.0000;0.7557;12.3741;1411213.8376;11.8502
SALLLASLLLAAA;1.0000;0.0000;0.5454;9.0077;29266.9363;9.2627
SALSATLGLGSPV;1.0000;0.0000;0.6069;10.5747;177792.2303;10.4672
SAPAHRGRGGWTL;2.0000;11.6172;0.6478;12.3720;1991079.8699;11.6172
SAPVHRGRGGWTL;1.0000;0.0000;0.6733;12.4832;1600106.5752;11.9341
SASAGLWSPAKEK;1.0000;0.0000;0.6229;11.8663;786505.3803;11.4599
SATLGLGMPAKEK;1.0000;0.0000;0.6706;11.8250;749935.5846;11.4281
SATLGLGMPTKEK;1.0000;0.0000;0.6920;12.1549;1096530.7302;11.6817
SATLGLGSPVKEK;2.0000;11.2165;0.6391;11.8507;1092443.7584;11.2165
SDKHGLTGKRELP;1.0000;0.0000;0.6614;11.9866;903316.4624;11.5523
SDKHGLTGKRELQ;1.0000;0.0000;0.7356;12.7595;2199454.3542;12.1464
SDKNGLTSKRELR;1.0000;0.0000;0.6681;12.1665;1111201.2728;11.6906
SEDKAIRTIMEFL;1.0000;0.0000;0.7159;13.7898;7201888.1088;12.9383
SETFGLVLSAKEK;1.0000;0.0000;0.6799;12.1278;1062745.2363;11.6609
SFDRPLAENNVVR;1.0000;0.0000;0.6769;13.3900;4545010.0539;12.6310
SFDRSIPENNIMR;1.0000;0.0000;0.6122;14.4682;15726586.4067;13.4597
SFHDKYGLAGKRE;1.0000;0.0000;0.7000;13.0054;2919071.6769;12.3354
SFHEKPGLTGKRE;1.0000;0.0000;0.6471;12.6348;1905186.4641;12.0506
SFLHLKEAGALDR;1.0000;0.0000;0.6803;11.5166;525847.7340;11.1911
SFLHLKEAGALDS;2.0000;11.0482;0.6669;11.6318;849067.8980;11.0482
SFNDKHGFTGKRE;1.0000;0.0000;0.6195;13.7283;6709697.0938;12.8911
SFQDKHGLAGKRE;1.0000;0.0000;0.7156;13.1815;3575118.0655;12.4708
SFSDKHGLTGKRE;2.0000;12.0303;0.6528;12.9094;3696342.7622;12.0303
SFSDKNGLTSKRE;1.0000;0.0000;0.6515;12.7325;2132148.4056;12.1257
SGGFAGPLSLSEN;1.0000;0.0000;0.6217;11.1501;344824.4250;10.9094
SGVTFVGVPDVVP;1.0000;0.0000;0.6281;13.8089;7361719.3582;12.9530
SHPPQPSKRNVME;1.0000;0.0000;0.6398;14.4850;16034071.6136;13.4727
SHRSFQDKHGLAG;1.0000;0.0000;0.7184;13.1035;3268016.8020;12.4108
SIPENNIMRTIIE;1.0000;0.0000;0.5948;14.7948;22906797.5115;13.7108
SKANQGRKTDSAL;1.0000;0.0000;0.6929;12.9201;2645980.2231;12.2698
SKHLVLFLTILLS;1.0000;0.0000;0.7622;11.6219;593620.6817;11.2721
SKRELRPEDDMKP;1.0000;0.0000;0.6459;13.2085;3688239.4235;12.4916
SKRNVMETFAKPE;1.0000;0.0000;0.6054;14.1222;10560058.7820;13.1939
SKRSLGETFAKPD;1.0000;0.0000;0.6346;12.4505;1540980.5998;11.9089
SLAETPASAPAHR;1.0000;0.0000;0.5854;11.6095;585217.5922;11.2625
SLAETPDSAPAHR;1.0000;0.0000;0.5971;11.9036;821027.9479;11.4886
SLGETFAKPDSGV;1.0000;0.0000;0.6434;12.2946;1287854.9248;11.7891
SLILCAALSETFG;1.0000;0.0000;0.7684;12.6378;1911816.2517;12.0529
SLLLAAALSASAG;1.0000;0.0000;0.5433;9.4684;49744.7959;9.6168
SLLLAAALSATLG;1.0000;0.0000;0.5717;9.5275;53245.1883;9.6622
SLLLASALSATLG;1.0000;0.0000;0.5743;9.5717;56025.0430;9.6962
SLMESPASAPVHR;1.0000;0.0000;0.6468;12.4676;1571663.2813;11.9221
SLPGIPLATSSED;2.0000;11.2052;0.6309;11.8359;1074072.5306;11.2052
SLPTAESAEDAER;1.0000;0.0000;0.5834;11.7408;680683.0479;11.3634
SMGETFVKPRTGD;1.0000;0.0000;0.6340;13.7689;7031056.6190;12.9223
SNIVRTIMEFLSF;2.0000;13.4059;0.7589;14.6992;29016645.9189;13.4059
SPAKEKRGWTLNS;1.0000;0.0000;0.6686;12.7944;2289477.3368;12.1732
SPASAPVHRGRGG;1.0000;0.0000;0.5632;11.8475;769641.5224;11.4454
SPRMTKRSMGETF;1.0000;0.0000;0.6488;14.1056;10359624.4858;13.1811
SPVKEKRGWTLNS;2.0000;12.4900;0.6864;13.5076;7359639.9536;12.4900
SQLASKRSLGETF;1.0000;0.0000;0.7171;12.4458;1532696.4963;11.9053
SRAEGGGKGKTAL;1.0000;0.0000;0.5897;11.3019;410681.2452;11.0261
SRSPRMTKRSMGE;1.0000;0.0000;0.6265;13.5247;5307480.7891;12.7346
SSKANQGRKTDSA;1.0000;0.0000;0.6365;13.1910;3614520.7772;12.4781
SVAVPLPESNIVR;1.0000;0.0000;0.6610;13.0091;2931521.0654;12.3383
SVDVPLPESNIVR;1.0000;0.0000;0.6627;13.3032;4112762.0848;12.5643
SVILLAWLLLVAT;1.0000;0.0000;0.7594;11.5455;543624.5134;11.2133
SVILLGWLLLVVT;1.0000;0.0000;0.7985;11.9208;837400.4967;11.5018
SVLLLASLLLAAA;1.0000;0.0000;0.5825;9.4198;47040.0188;9.5795
SVPLVLLLVLLLS;1.0000;0.0000;0.6737;10.1918;114408.2731;10.1728
TALEILDLWKAID;1.0000;0.0000;0.7790;12.6599;1961046.2703;12.0699
TALGILDLWKAID;1.0000;0.0000;0.7693;12.4326;1509614.1227;11.8952
TDSALEILDLWKA;1.0000;0.0000;0.7423;12.2541;1229150.7988;11.7580
TFAKPDSGVTFVG;1.0000;0.0000;0.6372;13.5542;5491090.6514;12.7573
TFAKPEIGDLGML;1.0000;0.0000;0.7459;12.7490;2172912.2341;12.1383
TFGLVLSAKEKRG;1.0000;0.0000;0.6844;12.0864;1013339.2332;11.6291
TFLHLKDAGALER;1.0000;0.0000;0.7036;11.8024;730726.7757;11.4108
TFVGVPDVVPWKR;1.0000;0.0000;0.6152;14.6715;19875000.8728;13.6160
TFVKPRTGDLRIV;1.0000;0.0000;0.6902;13.7052;6533168.6927;12.8733
TGDLRIVDKNVPD;1.0000;0.0000;0.6797;13.6202;5924326.6055;12.8080
TGKREIQPEEDIK;1.0000;0.0000;0.6116;14.2915;12831970.7275;13.3239
TGKRELPLEVEEG;1.0000;0.0000;0.6540;11.9613;877399.5180;11.5329
TGKRELPPEDEGR;1.0000;0.0000;0.6068;12.2840;1272229.3070;11.7810
TGKRELQLEVEER;1.0000;0.0000;0.7342;13.0013;2905212.2988;12.3322
TIIEFLSFLHLKE;1.0000;0.0000;0.7983;12.9748;2818173.6645;12.3119
TIIEFLTFLHLKD;1.0000;0.0000;0.8290;13.3644;4413036.1544;12.6113
TILLSLAETPDSA;1.0000;0.0000;0.6675;11.4565;490705.1018;11.1449
TIMEFLAFLHLKE;1.0000;0.0000;0.8298;13.2124;3704489.2696;12.4945
TIMEFLSFLHLKE;2.0000;12.5285;0.8298;13.5576;7795790.6518;12.5285
TKEKRGWTLNSAG;1.0000;0.0000;0.6854;12.8689;2494614.9767;12.2305
TKRSMGETFVKPR;1.0000;0.0000;0.6093;14.0429;9638300.8746;13.1329
TLGLGMPAKEKRG;1.0000;0.0000;0.6828;11.9739;890257.2130;11.5426
TLGLGMPTKEKRG;1.0000;0.0000;0.7038;12.3039;1301704.3221;11.7963
TLGLGSPVKEKRG;2.0000;11.3310;0.6508;11.9997;1296852.6306;11.3310
TLNSAGYLLGPHA;11.0000;112.7571;0.7026;12.6681;6565622.4243;11.2757
TLNSAGYLLGPHG;1.0000;0.0000;0.7021;11.5898;572041.0260;11.2473
TLNSAGYLLGPVL;3.0000;22.2690;0.7202;11.9201;1449303.9936;11.1345
TLSATLGLGMPAK;1.0000;0.0000;0.6831;11.4369;479708.7718;11.1298
TLSATLGLGMPTK;1.0000;0.0000;0.7088;11.7669;701414.1222;11.3835
TPASAPAHRGRGG;1.0000;0.0000;0.5571;11.7211;665416.0633;11.3483
TPDSAPAHRGRGG;1.0000;0.0000;0.5653;12.0152;933541.9718;11.5743
TSKRELRPEDDMK;1.0000;0.0000;0.6547;13.3642;4412087.8898;12.6112
TVPLIVLAVLLSL;1.0000;0.0000;0.7388;11.3810;449843.6041;11.0869
TVVEFLTYLHLKE;1.0000;0.0000;0.8376;13.4310;4765027.5999;12.6626
TYLHLKEAGALDN;1.0000;0.0000;0.7474;12.2305;1196153.8635;11.7398
VATLSATLGLGMP;1.0000;0.0000;0.6950;11.5480;545196.2826;11.2152
VAVPLPESNIVRT;1.0000;0.0000;0.6697;13.2949;4073690.5338;12.5579
VDKNVPDEEATLN;1.0000;0.0000;0.6634;13.4758;5016981.1812;12.6970
VDNHRSFNDKHGF;2.0000;13.4315;0.6075;14.7325;30151240.3460;13.4315
VDNHRSLNDKHGL;1.0000;0.0000;0.7308;12.9276;2668889.6957;12.2756
VDVPLPESNIVRT;1.0000;0.0000;0.6674;13.5890;5715162.7428;12.7840
VEEGRLGSVAVPL;1.0000;0.0000;0.6600;11.8182;744108.2656;11.4229
VEERRPGSVDVPL;1.0000;0.0000;0.6359;12.7803;2252766.8544;12.1624
VEFLTYLHLKEAG;1.0000;0.0000;0.7837;12.6519;1943221.5100;12.0638
VGNHRSFSDKNGL;1.0000;0.0000;0.6902;13.0236;2980816.3513;12.3494
VGVPDVVPWKRIR;1.0000;0.0000;0.6074;14.4964;16245543.5570;13.4814
VHRGRGGWTLNSA;1.0000;0.0000;0.6946;12.7210;2104104.6558;12.1169
VILLAWLLLVATL;1.0000;0.0000;0.7610;11.2746;397955.8564;11.0051
VILLGWLLLVVTL;1.0000;0.0000;0.8011;11.6498;613012.1501;11.2935
VKEKRGWTLNSAG;2.0000;12.2937;0.6937;13.2521;5484371.9267;12.2937
VKPRTGDLRIVDK;1.0000;0.0000;0.6665;13.4450;4842533.2522;12.6734
VLAVLLSLMESPA;1.0000;0.0000;0.7063;11.3818;450263.6436;11.0875
VLFLTILLSLAET;1.0000;0.0000;0.7435;11.4279;474768.5926;11.1229
VLHLPQMGDQDGK;1.0000;0.0000;0.8841;14.2235;11865399.2039;13.2717
VLHLSSKANQGRK;1.0000;0.0000;0.7487;12.8506;2442586.8313;12.2164
VLHPPSRAEGGGK;1.0000;0.0000;0.6127;11.8378;761124.6593;11.4380
VLLLASLLLAAAL;1.0000;0.0000;0.5777;9.1489;34435.2590;9.3712
VLLLSLAETPASA;1.0000;0.0000;0.6303;10.5680;176411.3725;10.4620
VLLLVLLLSLAET;1.0000;0.0000;0.6635;10.0814;100752.6026;10.0880
VLLSLMESPASAP;1.0000;0.0000;0.6694;11.4149;467748.6962;11.1130
VLSAKEKRGWTLN;1.0000;0.0000;0.7341;12.7613;2203893.7061;12.1478
VMETFAKPEIGDL;1.0000;0.0000;0.7189;13.6151;5890017.7049;12.8041
VPDVVPWKRIRPG;1.0000;0.0000;0.6023;14.2585;12354233.8980;13.2986
VPLIVLAVLLSLM;1.0000;0.0000;0.7809;11.7827;714350.9536;11.3957
VPLPESNIVRTIM;2.0000;13.1494;0.7145;14.3654;19758739.4557;13.1494
VPLVLLLVLLLSL;1.0000;0.0000;0.6681;9.9209;83751.6358;9.9646
VPWKRIRPGTTRF;1.0000;0.0000;0.6068;14.3811;14225780.1292;13.3928
VRTIIEFLTFLHL;1.0000;0.0000;0.8353;13.4115;4659309.4602;12.6476
VRTIMEFLSFLHL;2.0000;12.6445;0.8463;13.7085;9275107.6216;12.6445
VRTVVEFLTYLHL;1.0000;0.0000;0.8538;13.5820;5669231.7409;12.7786
VTFVGVPDVVPWK;1.0000;0.0000;0.6200;14.8536;24510262.7985;13.7560
VTLSATLGLGMPA;1.0000;0.0000;0.6950;11.5480;545196.2826;11.2152
VVEFLTYLHLKEA;1.0000;0.0000;0.8159;13.1010;3258881.5437;12.4089
VVPWKRIRPGTTR;1.0000;0.0000;0.5972;14.2680;12489824.4838;13.3059
VVRTIIEFLTFLH;1.0000;0.0000;0.8062;14.0505;9722413.3353;13.1387
VVTLSATLGLGMP;1.0000;0.0000;0.7299;11.9602;876280.4242;11.5321
WKAIDGLPYPQSQ;1.0000;0.0000;0.8709;14.8707;24998209.4067;13.7692
WKAIDGLPYSHPP;1.0000;0.0000;0.7307;13.5196;5276670.2669;12.7307
WKAIDGLPYSRSP;1.0000;0.0000;0.7169;13.2504;3870494.8689;12.5238
WLLLVATLSATLG;1.0000;0.0000;0.7050;10.9764;282335.2526;10.7759
WLLLVVTLSATLG;1.0000;0.0000;0.7445;11.3886;453790.4289;11.0927
WSPAKEKRGWTLN;1.0000;0.0000;0.7253;13.5012;5165757.5580;12.7165
WTLNSAGYLLGPH;12.0000;130.3823;0.7733;13.4568;17004503.9272;11.8529
WTLNSAGYLLGPV;3.0000;23.7720;0.7782;12.8978;4467054.9163;11.8860
YGLAGKRELEPED;1.0000;0.0000;0.6799;12.0941;1022318.5373;11.6350
YLHLKEAGALDNL;1.0000;0.0000;0.7374;11.6738;630126.7275;11.3119
YLLGPHAIDNHRS;7.0000;73.5431;0.7497;13.7487;18173984.2523;12.2572
YLLGPHALDSHRS;1.0000;0.0000;0.7112;11.8589;779860.4750;11.4542
YLLGPHAVDNHRS;3.0000;24.4563;0.7455;13.3429;7457256.5053;12.2281
YLLGPHAVGNHRS;1.0000;0.0000;0.7308;12.5348;1698092.0058;11.9737
YLLGPHGIDGHRT;1.0000;0.0000;0.7442;12.7034;2061791.8316;12.1033
YLLGPVLHLPQMG;1.0000;0.0000;0.8600;12.8791;2523990.9115;12.2383
YLLGPVLHLSSKA;1.0000;0.0000;0.7155;11.4521;488199.0647;11.1415
YLLGPVLHPPSRA;1.0000;0.0000;0.7127;11.9124;829345.3610;11.4953
YPQSQLASKRSLG;1.0000;0.0000;0.8037;13.2931;4065400.2127;12.5566
YSHPPQPSKRNVM;1.0000;0.0000;0.6835;15.0659;31295303.3148;13.9191
YSRSPRMTKRSMG;1.0000;0.0000;0.6769;14.1056;10359141.7785;13.1810
