# Supplementary material for: Evaluating deterministic motif significance measures in protein databases
Source: Algorithms Mol Biol. 2007 Dec 24;2:16. doi: 10.1186/1748-7188-2-16 (PMC2254621; doi:10.1186/1748-7188-2-16)
Supplement: Additional File 2 — Scripts and Datasets. This file contains the sequence datasets (synthetic and real) and the evaluated motifs. This data is separated according to the tables where it is presented and discussed. It also contains script programs (in perl language) developed for this work. [file 1748-7188-2-16-S2.zip › Scripts_and_Datasets/datasets/Table 3/Motifs/score_PS00984.fasta]

Motif;Supp;IG;Pratt;LogOdds;Zscore;Info
AAGFGY;1.0000;0.0000;1.6593;4.5237;176.2131;5.9203
AAPECF;1.0000;0.0000;1.6357;4.2975;135.8072;5.7464
AAQEKL;1.0000;0.0000;1.7633;3.9216;88.0907;5.4574
AAVAGY;1.0000;0.0000;1.6645;4.5958;191.4624;5.9757
AAVVEY;1.0000;0.0000;1.6764;4.6789;210.6919;6.0395
ACFWKY;3.0000;13.0594;1.7309;5.7938;1317.1761;6.5297
ADAGMD;1.0000;0.0000;1.6836;4.8133;245.9339;6.1428
ADCFWK;4.0000;18.9978;1.6970;5.6623;1307.2492;6.3326
ADMTYS;2.0000;6.3877;1.7632;5.4329;709.8605;6.3877
ADPSAE;1.0000;0.0000;1.6297;3.9950;95.8626;5.5139
ADSSTN;2.0000;5.8555;1.7020;4.7405;319.8509;5.8555
AEAGED;1.0000;0.0000;1.6216;4.0647;103.8657;5.5674
AEDIFS;1.0000;0.0000;1.6941;4.4765;166.8792;5.8839
AEEHTT;1.0000;0.0000;1.7225;4.8253;249.3725;6.1521
AEGSLG;1.0000;0.0000;1.6951;3.4865;53.3692;5.1230
AEMPYP;1.0000;0.0000;1.7365;4.8622;260.1880;6.1804
AEMSFG;1.0000;0.0000;1.7027;4.4249;157.2637;5.8443
AEPSNA;1.0000;0.0000;1.6618;4.1741;117.8103;5.6515
AERDAE;1.0000;0.0000;1.6218;4.0777;105.4438;5.5775
AERGDI;1.0000;0.0000;1.6727;4.5439;180.3473;5.9357
AERGDS;1.0000;0.0000;1.6303;4.0124;97.7999;5.5272
AETPTP;1.0000;0.0000;1.6417;4.3677;147.2343;5.8003
AFAGQN;1.0000;0.0000;1.6664;4.7346;224.6448;6.0824
AFSGQD;1.0000;0.0000;1.6657;4.4264;157.5292;5.8454
AGEDLR;1.0000;0.0000;1.7298;3.7639;73.4622;5.3362
AGESPG;1.0000;0.0000;1.6164;3.8599;82.0516;5.4100
AGFGYP;1.0000;0.0000;1.6596;4.5195;175.3471;5.9170
AGFVPS;1.0000;0.0000;1.6340;4.1457;114.0240;5.6297
AGGDLP;1.0000;0.0000;1.7337;3.8104;77.5028;5.3720
AGGVNP;1.0000;0.0000;1.6495;4.5141;174.2752;5.9129
AGGVSP;1.0000;0.0000;1.6302;4.0708;104.6017;5.5721
AGLRYA;1.0000;0.0000;1.7924;4.0842;106.2337;5.5824
AGMDIF;1.0000;0.0000;1.7170;5.1554;364.6359;6.4057
AGNLSE;1.0000;0.0000;1.7575;3.8006;76.6359;5.3645
AGPSTE;1.0000;0.0000;1.6386;4.0513;102.2856;5.5572
AGQNSN;1.0000;0.0000;1.7270;4.8446;254.9770;6.1669
AGSFCS;1.0000;0.0000;1.6589;4.1072;109.0848;5.6001
AGTADC;1.0000;0.0000;1.6409;4.6173;196.2476;5.9921
AGTTEC;1.0000;0.0000;1.6571;4.6097;194.5500;5.9863
AGVDLP;1.0000;0.0000;1.7579;3.9574;91.7979;5.4850
AGYSPL;1.0000;0.0000;1.7817;3.9376;89.7328;5.4698
AHAGVD;1.0000;0.0000;1.6903;4.8523;257.2437;6.1728
AHPVTD;2.0000;6.3166;1.6901;5.3405;638.1808;6.3166
AKEHAA;1.0000;0.0000;1.6903;4.5239;176.2547;5.9204
AKNTGL;1.0000;0.0000;1.8089;4.2027;121.7577;5.6735
AKSAEP;1.0000;0.0000;1.6174;3.8775;83.7268;5.4235
ALDFGD;1.0000;0.0000;1.7666;4.0247;99.1930;5.5367
ALDKLS;1.0000;0.0000;1.7535;3.3253;44.3227;4.9991
ALDNLS;1.0000;0.0000;1.8194;3.6219;62.3769;5.2271
ALEELE;2.0000;4.8339;1.7096;3.4113;69.2132;4.8339
ALLEKP;1.0000;0.0000;1.7332;3.2513;40.6984;4.9422
ALLLTV;1.0000;0.0000;1.8057;3.2626;41.2318;4.9509
ALLNKN;1.0000;0.0000;1.8847;3.9477;90.7787;5.4775
ALLQTL;2.0000;5.0595;1.8388;3.7050;97.0710;5.0595
ALLSVT;1.0000;0.0000;1.7936;3.5111;54.9012;5.1419
ALNPEE;1.0000;0.0000;1.7598;3.8617;82.2203;5.4114
ALPNKL;1.0000;0.0000;1.8122;3.6293;62.9108;5.2328
ALPVPD;1.0000;0.0000;1.7574;3.9531;91.3467;5.4817
ALRALE;2.0000;4.9421;1.7331;3.5522;81.4050;4.9421
ALRELL;2.0000;4.6518;1.7216;3.1745;52.6771;4.6518
ALTGQD;1.0000;0.0000;1.8222;4.2944;135.3220;5.7440
APECFW;2.0000;6.1629;1.7159;5.1405;506.9145;6.1629
APEDVR;1.0000;0.0000;1.6280;4.2843;133.7591;5.7362
APHEDA;2.0000;6.0075;1.6972;4.9382;401.6149;6.0075
APLTSE;1.0000;0.0000;1.7297;3.6736;66.2078;5.2669
AQEKLT;1.0000;0.0000;1.7976;4.1130;109.8130;5.6046
ARIKKP;1.0000;0.0000;1.6600;4.5035;172.1496;5.9047
ARIRKP;1.0000;0.0000;1.6601;4.4990;171.2690;5.9013
ARIWKP;1.0000;0.0000;1.7381;5.0278;314.8497;6.3077
ARLTPE;1.0000;0.0000;1.7408;3.8160;77.9997;5.3762
ARTRKQ;2.0000;5.9641;1.6464;4.8818;376.3476;5.9641
ASCCLL;2.0000;5.2407;1.8236;3.9407;127.3426;5.2407
ASLEER;1.0000;0.0000;1.6893;3.4357;50.3370;5.0840
ASLLQI;2.0000;5.4126;1.8765;4.1643;164.7462;5.4126
ASLLQM;1.0000;0.0000;1.8953;3.9468;90.6855;5.4768
ATLEVL;1.0000;0.0000;1.8014;3.5764;59.1942;5.1921
AVAGYS;1.0000;0.0000;1.6866;4.4666;164.9950;5.8763
AVDGLF;1.0000;0.0000;1.7689;4.0366;100.5615;5.5458
AVKEAL;1.0000;0.0000;1.7328;3.7803;74.8590;5.3488
AVSDLN;1.0000;0.0000;1.8137;4.1466;114.1417;5.6304
AVVEYS;1.0000;0.0000;1.7005;4.5497;181.5665;5.9402
AWDELE;1.0000;0.0000;1.8351;4.2289;125.4870;5.6936
AYLSHD;1.0000;0.0000;1.9191;4.5900;190.1766;5.9712
AYNMDD;1.0000;0.0000;1.7081;5.5189;554.1860;6.6852
CCLILA;1.0000;0.0000;1.9369;4.1711;117.4100;5.6492
CCLLFI;3.0000;11.4136;1.9529;4.7231;383.9726;5.7068
CCLLFV;1.0000;0.0000;1.8892;3.9907;95.3902;5.5106
CFGLLA;1.0000;0.0000;1.8058;3.6103;61.5471;5.2181
CFGLLT;1.0000;0.0000;1.8473;3.8017;76.7278;5.3653
CFWKYC;19.0000;120.7651;1.7133;6.8289;10914.6940;6.7092
CGLLTL;1.0000;0.0000;1.8260;3.3491;45.5531;5.0174
CLGLLF;1.0000;0.0000;1.7988;3.2326;39.8292;4.9278
CLILAG;1.0000;0.0000;1.8825;3.9376;89.7321;5.4698
CLLFIG;3.0000;11.0547;1.8982;4.4897;293.4670;5.5273
CLLFVG;1.0000;0.0000;1.8368;3.7573;72.9013;5.3311
CLLLLG;1.0000;0.0000;1.7507;2.7800;23.6265;4.5800
CNLLLS;2.0000;5.0124;1.8306;3.6436;90.4485;5.0124
CSFRSL;1.0000;0.0000;1.7503;3.7426;71.6830;5.3199
CSHLLA;1.0000;0.0000;1.8876;3.9191;87.8387;5.4555
CSVLLL;1.0000;0.0000;1.7920;3.1754;37.2904;4.8839
CTHLVA;1.0000;0.0000;1.9212;4.7644;232.4820;6.1052
DAAGFG;1.0000;0.0000;1.6162;4.2673;131.1605;5.7231
DAEDIF;1.0000;0.0000;1.6735;4.7408;226.2367;6.0871
DAGMDI;1.0000;0.0000;1.7159;5.2155;390.7990;6.4520
DALRAL;1.0000;0.0000;1.7710;3.4501;51.1756;5.0950
DAPLTS;1.0000;0.0000;1.7600;3.8726;83.2573;5.4198
DARLTP;1.0000;0.0000;1.7686;4.0149;98.0836;5.5292
DAYNMD;1.0000;0.0000;1.7081;5.5189;554.1860;6.6852
DCFWKY;7.0000;39.8013;1.7122;6.2969;3590.5914;6.6336
DDETRL;1.0000;0.0000;1.7855;4.0904;106.9930;5.5872
DDFAVS;1.0000;0.0000;1.6488;4.4201;156.4015;5.8406
DDFSVS;1.0000;0.0000;1.6669;4.2909;134.7802;5.7413
DDKEEL;1.0000;0.0000;1.7467;3.8396;80.1524;5.3944
DDLSLS;1.0000;0.0000;1.7590;3.3136;43.7302;4.9902
DELERA;1.0000;0.0000;1.7233;3.7001;68.2526;5.2872
DETRLL;1.0000;0.0000;1.8012;3.5776;59.2758;5.1931
DFAVSD;1.0000;0.0000;1.6488;4.4201;156.4015;5.8406
DFGDLK;1.0000;0.0000;1.7686;4.0422;101.2180;5.5502
DFQRPF;1.0000;0.0000;1.6372;4.6393;201.2964;6.0091
DFSGQD;2.0000;5.9493;1.6705;4.8625;368.0840;5.9493
DFSVSD;1.0000;0.0000;1.6669;4.2909;134.7802;5.7413
DGLFSS;1.0000;0.0000;1.7273;3.6312;63.0454;5.2342
DGLRTA;1.0000;0.0000;1.7691;4.0192;98.5680;5.5324
DIFSKE;1.0000;0.0000;1.6939;4.4940;170.2855;5.8974
DIFYPR;1.0000;0.0000;1.6957;5.0699;330.4699;6.3400
DILLSH;1.0000;0.0000;1.9605;4.2230;124.6393;5.6891
DILRKA;1.0000;0.0000;1.8193;4.2476;128.2200;5.7080
DISSDG;1.0000;0.0000;1.7123;4.4713;165.8896;5.8799
DKEAER;1.0000;0.0000;1.6221;4.0953;107.5963;5.5909
DKEELF;1.0000;0.0000;1.7354;3.7794;74.7848;5.3481
DKHPRI;1.0000;0.0000;1.7271;5.1340;355.7682;6.3893
DKKYTN;1.0000;0.0000;1.6753;5.1246;351.9318;6.3821
DKLSSS;1.0000;0.0000;1.7052;3.4446;50.8522;5.0908
DLALPN;1.0000;0.0000;1.8374;3.7468;72.0312;5.3231
DLKSWD;1.0000;0.0000;1.8665;4.3800;149.3421;5.8098
DLLQRA;1.0000;0.0000;1.8345;3.7384;71.3350;5.3166
DLNDLL;1.0000;0.0000;1.8625;3.5085;54.7389;5.1399
DLNEHL;1.0000;0.0000;1.9471;4.2002;121.4121;5.6716
DLPSKL;1.0000;0.0000;1.7527;3.3210;44.1047;4.9958
DLPSKV;1.0000;0.0000;1.7530;3.8457;80.7205;5.3991
DLREAD;1.0000;0.0000;1.7521;3.8990;85.8283;5.4401
DLSLSE;1.0000;0.0000;1.7202;3.1147;34.7674;4.8372
DMTYSG;2.0000;6.3877;1.7632;5.4329;709.8605;6.3877
DNLSSS;1.0000;0.0000;1.7665;3.7412;71.5617;5.3187
DPDILL;1.0000;0.0000;1.8872;3.9701;93.1467;5.4947
DPNIFL;1.0000;0.0000;1.8879;4.6017;192.7625;5.9802
DPNILL;1.0000;0.0000;1.9318;4.1491;114.4728;5.6323
DPSAET;1.0000;0.0000;1.6500;4.1864;119.5006;5.6610
DRKQFK;1.0000;0.0000;1.6373;4.6038;193.2293;5.9818
DRVPFC;2.0000;6.0223;1.6313;4.9576;410.6676;6.0223
DSETSY;1.0000;0.0000;1.7215;4.4530;162.4365;5.8659
DSGEVS;1.0000;0.0000;1.6519;4.0171;98.3279;5.5308
DSLRKA;1.0000;0.0000;1.7300;3.7161;69.5269;5.2995
DSNTVL;1.0000;0.0000;1.8484;4.3380;142.2853;5.7775
DSREIS;1.0000;0.0000;1.7028;4.2854;133.9311;5.7371
DSRKEP;1.0000;0.0000;1.6309;4.0257;99.3059;5.5374
DSSTNI;2.0000;6.1647;1.7592;5.1428;508.2571;6.1647
DSVEEA;2.0000;5.5811;1.6449;4.3835;212.0356;5.5811
DTADMT;2.0000;6.4370;1.6721;5.4971;764.2969;6.4370
DTGEMS;1.0000;0.0000;1.7260;4.6765;210.1038;6.0377
DTGERT;1.0000;0.0000;1.6441;4.5244;176.3545;5.9208
DVRSAW;1.0000;0.0000;1.7251;4.7652;232.6826;6.1058
DWIMEA;1.0000;0.0000;1.8030;5.5585;580.0155;6.7156
EADAGM;1.0000;0.0000;1.6911;4.6143;195.5857;5.9899
EAEGSL;1.0000;0.0000;1.6874;3.4227;49.5832;5.0739
EAERDA;1.0000;0.0000;1.6218;4.0777;105.4438;5.5775
EAGEDL;1.0000;0.0000;1.7216;3.6870;67.2309;5.2771
EAGESP;1.0000;0.0000;1.6155;3.7961;76.2333;5.3610
EAGGVN;1.0000;0.0000;1.6566;4.4545;162.7199;5.8671
EAGGVS;1.0000;0.0000;1.6316;4.0112;97.6653;5.5263
EAGPST;1.0000;0.0000;1.6386;4.0513;102.2856;5.5572
EAKNTG;1.0000;0.0000;1.6616;4.5165;174.7540;5.9147
EAKSAE;1.0000;0.0000;1.6169;3.8179;78.1741;5.3777
EALLEK;1.0000;0.0000;1.7234;3.1917;37.9967;4.8964
EALREL;2.0000;4.8930;1.7226;3.4883;75.6307;4.8930
ECFWKY;9.0000;51.8451;1.7501;6.2071;3671.4137;6.4806
EDALRA;1.0000;0.0000;1.7298;3.7639;73.4622;5.3362
EDAPLT;1.0000;0.0000;1.7615;3.9380;89.7651;5.4700
EDARLT;1.0000;0.0000;1.7637;3.9553;91.5792;5.4834
EDIFSK;1.0000;0.0000;1.6939;4.4940;170.2855;5.8974
EDLREA;1.0000;0.0000;1.7233;3.7001;68.2526;5.2872
EDVRSA;1.0000;0.0000;1.6434;4.1594;115.8366;5.6402
EEAGGV;2.0000;5.5765;1.6232;4.3776;210.6069;5.5765
EEDALR;1.0000;0.0000;1.7233;3.7001;68.2526;5.2872
EEEQAL;1.0000;0.0000;1.7476;3.7763;74.5192;5.3458
EEHTTQ;1.0000;0.0000;1.7421;5.1137;347.5449;6.3737
EEKDSE;1.0000;0.0000;1.6306;3.8891;84.8567;5.4325
EELERA;2.0000;5.1342;1.6932;3.8021;108.5654;5.1342
EELERM;1.0000;0.0000;1.7935;3.9869;94.9710;5.5076
EELERT;1.0000;0.0000;1.7281;3.6925;67.6619;5.2814
EELFDK;1.0000;0.0000;1.7354;3.7794;74.7848;5.3481
EELLLA;1.0000;0.0000;1.7069;2.7965;24.0812;4.5926
EELNQL;1.0000;0.0000;1.8530;3.7766;74.5445;5.3460
EELRQL;1.0000;0.0000;1.7847;3.4756;52.7014;5.1146
EELRQV;1.0000;0.0000;1.7817;4.0003;96.4438;5.5179
EELSFS;1.0000;0.0000;1.6873;3.3683;46.5751;5.0322
EENALR;1.0000;0.0000;1.7621;3.8791;83.8819;5.4248
EEQALN;1.0000;0.0000;1.8176;4.1543;115.1619;5.6363
EERGVG;1.0000;0.0000;1.6234;4.0896;106.8985;5.5866
EGFGLD;1.0000;0.0000;1.7393;3.8257;78.8821;5.3837
EGSLGQ;1.0000;0.0000;1.7517;3.7748;74.3916;5.3446
EHAAQE;1.0000;0.0000;1.7280;4.7308;223.6649;6.0794
EHLQRA;1.0000;0.0000;1.8720;4.4301;158.2054;5.8483
EHTTQE;1.0000;0.0000;1.7421;5.1137;347.5449;6.3737
EIFPDK;1.0000;0.0000;1.6720;4.6190;196.6305;5.9934
EISFQL;1.0000;0.0000;1.8488;4.2520;128.8719;5.7114
EKDSET;1.0000;0.0000;1.6525;4.1444;113.8542;5.6287
EKLKEQ;1.0000;0.0000;1.7593;3.8753;83.5153;5.4218
EKLPLG;1.0000;0.0000;1.7332;3.2513;40.6984;4.9422
EKLTRN;1.0000;0.0000;1.8052;4.1519;114.8440;5.6345
EKPLWS;1.0000;0.0000;1.8098;4.0417;101.1575;5.5498
EKPYRL;2.0000;5.5436;1.7881;4.3347;200.4529;5.5436
EKQSLL;1.0000;0.0000;1.7773;3.4147;49.1303;5.0678
ELERAS;3.0000;10.1680;1.6893;3.9129;151.0508;5.0840
ELERMA;1.0000;0.0000;1.8007;4.0508;102.2185;5.5567
ELERTA;1.0000;0.0000;1.7349;3.7564;72.8265;5.3304
ELFDKH;1.0000;0.0000;1.8489;4.3562;145.3056;5.7915
ELFPAE;1.0000;0.0000;1.7097;3.6225;62.4195;5.2275
ELFPAK;1.0000;0.0000;1.7187;3.7039;68.5561;5.2901
ELLLAL;1.0000;0.0000;1.6870;2.4826;16.7482;4.3514
ELLLEK;2.0000;4.6061;1.7104;3.1151;49.1893;4.6061
ELNQLE;1.0000;0.0000;1.8530;3.7766;74.5445;5.3460
ELRQLK;1.0000;0.0000;1.7988;3.5570;57.8837;5.1772
ELRQVK;1.0000;0.0000;1.7899;4.0817;105.9228;5.5805
ELSFSE;1.0000;0.0000;1.6873;3.3683;46.5751;5.0322
EMLGAE;1.0000;0.0000;1.7988;4.0377;100.6887;5.5467
EMLLGA;1.0000;0.0000;1.8368;3.7238;70.1487;5.3054
EMPYPG;1.0000;0.0000;1.7365;4.8622;260.1880;6.1804
EMRKAF;1.0000;0.0000;1.6851;4.5848;189.0450;5.9672
EMSFGR;1.0000;0.0000;1.7028;4.4380;159.6529;5.8544
EMSLQL;1.0000;0.0000;1.8835;3.8829;84.2553;5.4277
ENALRA;1.0000;0.0000;1.7686;3.9430;90.2837;5.4739
ENIKVP;2.0000;6.1865;1.7021;5.1711;525.1096;6.1865
EPLLGH;1.0000;0.0000;1.8417;3.7467;72.0213;5.3230
EPLPFS;1.0000;0.0000;1.7060;3.5529;57.6083;5.1740
EPSNAL;1.0000;0.0000;1.7569;3.7964;76.2591;5.3612
EQALNP;1.0000;0.0000;1.8230;4.2139;123.3405;5.6821
EQAYLS;1.0000;0.0000;1.8340;4.1664;116.7721;5.6456
EQLVEE;1.0000;0.0000;1.7736;3.9233;88.2644;5.4588
EQNYPP;1.0000;0.0000;1.7215;4.9789;297.5820;6.2701
ERASLL;3.0000;9.6856;1.7144;3.5990;105.2318;4.8428
ERDAED;1.0000;0.0000;1.6311;4.2128;123.1903;5.6813
ERGDIL;1.0000;0.0000;1.8117;4.1662;116.7464;5.6454
ERGDSL;1.0000;0.0000;1.7205;3.6347;63.3035;5.2369
ERGVGS;1.0000;0.0000;1.6320;4.0243;99.1492;5.5364
ERMALL;1.0000;0.0000;1.8394;3.7369;71.2148;5.3155
ERTALL;1.0000;0.0000;1.7732;3.4425;50.7326;5.0892
ERTLQL;1.0000;0.0000;1.8371;3.7309;70.7177;5.3108
ESAEMP;1.0000;0.0000;1.6993;4.2819;133.3825;5.7344
ESALDF;1.0000;0.0000;1.7306;3.6965;67.9744;5.2844
ESPGEA;1.0000;0.0000;1.6155;3.7961;76.2333;5.3610
ETPDCF;2.0000;5.9973;1.6487;4.9250;395.5667;5.9973
ETPGAE;1.0000;0.0000;1.6299;4.1167;110.2800;5.6074
ETPTPR;2.0000;5.8104;1.6412;4.6818;298.9490;5.8104
ETRLLR;1.0000;0.0000;1.7756;3.4556;51.5039;5.0993
ETSYAV;1.0000;0.0000;1.7068;4.5941;191.0938;5.9744
EVLLEK;1.0000;0.0000;1.7535;3.3387;45.0119;5.0094
EVSLQL;1.0000;0.0000;1.8052;3.5441;57.0316;5.1673
EWFMEA;1.0000;0.0000;1.7771;5.0322;316.4317;6.3111
EYSPLL;1.0000;0.0000;1.7961;3.4961;53.9605;5.1304
FAGQNS;1.0000;0.0000;1.6947;4.6054;193.5908;5.9830
FAGTTE;1.0000;0.0000;1.6411;4.4511;162.0849;5.8645
FALLLT;1.0000;0.0000;1.7891;3.1905;37.9440;4.8955
FALPVP;1.0000;0.0000;1.7465;3.8929;85.2298;5.4354
FAVSDL;1.0000;0.0000;1.7626;3.9074;86.6579;5.4465
FCCLIL;1.0000;0.0000;1.9529;4.2460;127.9857;5.7068
FCCLLF;2.0000;5.4552;1.8726;4.2197;175.5942;5.4552
FCSFRS;1.0000;0.0000;1.6641;4.1952;120.7173;5.6678
FDFQRP;1.0000;0.0000;1.6372;4.6393;201.2964;6.0091
FDKHPR;1.0000;0.0000;1.6845;4.8066;244.0528;6.1377
FFCCLI;1.0000;0.0000;1.8997;4.6986;215.5150;6.0547
FFSTSL;1.0000;0.0000;1.7514;3.7624;73.3318;5.3351
FGDLKS;1.0000;0.0000;1.7398;3.7779;74.6567;5.3470
FGIRKQ;1.0000;0.0000;1.6800;4.8534;257.5663;6.1737
FGLDAY;1.0000;0.0000;1.8238;4.2811;133.2676;5.7338
FGLLAL;1.0000;0.0000;1.7468;2.9991;30.4279;4.7484
FGLLTL;1.0000;0.0000;1.7891;3.1905;37.9440;4.8955
FGRPVV;1.0000;0.0000;1.6220;4.4350;159.0975;5.8520
FGYPSL;1.0000;0.0000;1.7937;4.0125;97.8162;5.5273
FHAGGD;1.0000;0.0000;1.6869;4.7802;236.7556;6.1174
FIGFLN;2.0000;5.9372;1.8772;4.8468;361.4960;5.9372
FIGLLN;1.0000;0.0000;1.9184;4.0932;107.3355;5.5893
FKKRAG;1.0000;0.0000;1.6089;4.1804;118.6724;5.6563
FKSVRG;1.0000;0.0000;1.6343;4.1806;118.7027;5.6565
FLGSRK;1.0000;0.0000;1.7186;3.6559;64.8703;5.2532
FLNPLF;1.0000;0.0000;1.8390;3.7616;73.2624;5.3344
FLNPLL;1.0000;0.0000;1.8164;3.3090;43.4944;4.9865
FLQSVH;1.0000;0.0000;1.9077;4.5735;186.6155;5.9585
FLSHLL;1.0000;0.0000;1.8348;3.3829;47.3606;5.0433
FMEAKS;1.0000;0.0000;1.7029;4.4425;160.4738;5.8578
FNPRGN;2.0000;6.1090;1.6701;5.0703;467.5661;6.1090
FNTDLA;1.0000;0.0000;1.8382;4.3951;151.9596;5.8214
FPAEEH;1.0000;0.0000;1.6972;4.5131;174.0785;5.9121
FPAKEH;1.0000;0.0000;1.6916;4.5946;191.1853;5.9747
FPDKKY;1.0000;0.0000;1.6585;4.6896;213.3034;6.0478
FPVTDT;1.0000;0.0000;1.6261;4.7928;240.2060;6.1271
FQDFSG;2.0000;5.9030;1.6661;4.8023;343.4412;5.9030
FQLSAP;1.0000;0.0000;1.7701;3.9093;86.8538;5.4480
FQRPAH;1.0000;0.0000;1.7063;4.9423;285.3154;6.2420
FQRPFN;1.0000;0.0000;1.6600;4.8184;247.3759;6.1467
FRKRGG;2.0000;5.6529;1.6089;4.4770;236.1391;5.6529
FRSLPI;1.0000;0.0000;1.7980;4.0364;100.5363;5.5456
FSAPED;1.0000;0.0000;1.6345;4.0699;104.4980;5.5714
FSDCFW;1.0000;0.0000;1.7334;4.9884;300.8585;6.2774
FSEQAY;1.0000;0.0000;1.7172;4.6190;196.6341;5.9935
FSGQDP;3.0000;11.6843;1.6658;4.8992;470.2778;5.8421
FSKEGF;1.0000;0.0000;1.6280;4.0316;99.9827;5.5420
FSLPLL;1.0000;0.0000;1.7233;2.8656;26.0828;4.6458
FSQENI;1.0000;0.0000;1.7531;4.9438;285.8179;6.2431
FSRVFG;1.0000;0.0000;1.6368;4.2380;126.8063;5.7006
FSSHPS;1.0000;0.0000;1.7236;4.2532;129.0540;5.7123
FSTSLC;1.0000;0.0000;1.7845;3.9209;88.0239;5.4569
FSTSLW;1.0000;0.0000;1.8550;4.2294;125.5614;5.6940
FSVLLL;1.0000;0.0000;1.7559;3.0169;31.0582;4.7620
FSVSDL;1.0000;0.0000;1.7536;3.7781;74.6757;5.3472
FVDKEA;1.0000;0.0000;1.6281;4.3680;147.2805;5.8005
FVGLLN;1.0000;0.0000;1.8561;3.8379;79.9976;5.3931
FVPSQA;1.0000;0.0000;1.6672;4.4340;158.9174;5.8513
FYPRGE;1.0000;0.0000;1.6658;4.4687;165.3912;5.8779
GAAPEC;1.0000;0.0000;1.6338;4.2226;124.5854;5.6888
GADCFW;3.0000;12.6382;1.6999;5.5198;960.8253;6.3191
GAEAGE;1.0000;0.0000;1.6101;3.9296;88.9023;5.4636
GAERGD;2.0000;5.6265;1.6189;4.4426;226.9894;5.6265
GAGLRY;1.0000;0.0000;1.7924;4.0842;106.2337;5.5824
GCLGLL;1.0000;0.0000;1.7826;3.1577;36.5341;4.8703
GDILRK;1.0000;0.0000;1.8193;4.2476;128.2200;5.7080
GDISSD;1.0000;0.0000;1.7123;4.4713;165.8896;5.8799
GDLKSW;1.0000;0.0000;1.8423;4.2449;127.8293;5.7060
GDLPSK;1.0000;0.0000;1.7276;3.6987;68.1495;5.2861
GDSLRK;1.0000;0.0000;1.7300;3.7161;69.5269;5.2995
GEAGPS;1.0000;0.0000;1.6164;3.8599;82.0516;5.4100
GEDLRE;1.0000;0.0000;1.7233;3.7001;68.2526;5.2872
GEMRKA;1.0000;0.0000;1.6842;4.5099;173.4250;5.9096
GEMSLQ;1.0000;0.0000;1.8558;4.2606;130.1609;5.7180
GERTLQ;1.0000;0.0000;1.7970;4.1086;109.2512;5.6011
GESPGE;1.0000;0.0000;1.6155;3.7961;76.2333;5.3610
GEVSLQ;1.0000;0.0000;1.7780;3.9218;88.1132;5.4576
GFGLDA;1.0000;0.0000;1.7451;3.8896;84.9024;5.4328
GFGYPS;1.0000;0.0000;1.6792;4.3902;151.1071;5.8176
GFLNPL;2.0000;5.2769;1.8239;3.9877;134.4290;5.2769
GFQRPA;1.0000;0.0000;1.6387;4.4293;158.0641;5.8477
GFVPSQ;1.0000;0.0000;1.6672;4.4340;158.9174;5.8513
GGADCF;2.0000;5.9026;1.6324;4.8018;343.2302;5.9026
GGDLPS;1.0000;0.0000;1.7251;3.6812;66.7857;5.2727
GGGADC;2.0000;5.8450;1.6339;4.7269;314.8712;5.8450
GGNTEC;1.0000;0.0000;1.6767;4.7324;224.0746;6.0807
GGVNPD;1.0000;0.0000;1.6502;4.6492;203.6030;6.0167
GGVSPD;1.0000;0.0000;1.6404;4.2059;122.2065;5.6759
GHELFP;2.0000;5.6709;1.8229;4.5003;242.5822;5.6709
GHPVVQ;1.0000;0.0000;1.7027;5.1483;361.6739;6.4003
GIRKQF;1.0000;0.0000;1.6800;4.8534;257.5663;6.1737
GLDAYN;1.0000;0.0000;1.8755;4.5204;175.5280;5.9176
GLFSSH;1.0000;0.0000;1.8108;4.0090;97.4209;5.5246
GLLALL;1.0000;0.0000;1.6997;2.5465;18.0348;4.4005
GLLFAL;1.0000;0.0000;1.7468;2.9991;30.4279;4.7484
GLLIRN;1.0000;0.0000;1.9050;4.0314;99.9618;5.5418
GLLNPL;2.0000;4.9290;1.7999;3.5351;79.8189;4.9290
GLLTLL;2.0000;4.5476;1.7414;3.0389;45.0555;4.5476
GLQRPF;1.0000;0.0000;1.7791;4.0516;102.3202;5.5574
GLRTAG;1.0000;0.0000;1.7473;3.8841;84.3675;5.4286
GLRYAT;1.0000;0.0000;1.8266;4.2756;132.4281;5.7296
GLSNAL;1.0000;0.0000;1.7908;3.4868;53.3873;5.1232
GLWGSR;2.0000;5.5987;1.8172;4.4064;217.7191;5.5987
GMDIFY;1.0000;0.0000;1.7296;5.5469;572.3083;6.7067
GNEIFP;1.0000;0.0000;1.7000;4.7804;236.8085;6.1176
GNLRKF;2.0000;5.5940;1.7877;4.4003;216.1883;5.5940
GNLSEC;1.0000;0.0000;1.8030;4.0341;100.2761;5.5439
GNTECF;1.0000;0.0000;1.6722;4.8073;244.2560;6.1382
GPASLE;1.0000;0.0000;1.6945;3.4822;53.1068;5.1197
GPDSVE;2.0000;5.6268;1.6431;4.4430;227.0932;5.6268
GPPSEC;1.0000;0.0000;1.6460;4.0891;106.8339;5.5862
GPSTET;1.0000;0.0000;1.6584;4.2427;127.5067;5.7043
GQADPS;1.0000;0.0000;1.6641;4.3472;143.8026;5.7846
GQDPDI;1.0000;0.0000;1.6788;5.0138;309.7902;6.2969
GQDPNI;2.0000;6.4345;1.6970;5.4938;761.4098;6.4345
GQDSNT;1.0000;0.0000;1.7064;4.8570;258.6351;6.1764
GQIPKE;2.0000;6.0536;1.6958;4.9983;430.3783;6.0536
GQNSNT;1.0000;0.0000;1.7308;5.0361;317.8392;6.3140
GRPHLS;2.0000;5.5732;1.8104;4.3732;209.5434;5.5732
GRPVVV;1.0000;0.0000;1.6262;4.5071;172.8659;5.9074
GRPYLT;1.0000;0.0000;1.8261;4.2714;131.7772;5.7263
GSFCSF;1.0000;0.0000;1.6638;4.1821;118.9107;5.6577
GSGADC;1.0000;0.0000;1.6538;4.2966;135.6686;5.7457
GSLDDL;1.0000;0.0000;1.7781;3.4429;50.7515;5.0895
GSLGQA;1.0000;0.0000;1.7588;3.8387;80.0695;5.3937
GSLRKA;1.0000;0.0000;1.7068;3.5810;59.5080;5.1957
GSLRLS;1.0000;0.0000;1.7060;3.0566;32.5130;4.7926
GSMRKA;1.0000;0.0000;1.6966;4.4445;160.8544;5.8594
GSNTEC;2.0000;5.9813;1.7037;4.9042;386.2039;5.9813
GSRKQY;1.0000;0.0000;1.7094;4.6386;201.1235;6.0085
GSRRQF;2.0000;5.7617;1.6579;4.6185;277.9379;5.7617
GSTSEC;1.0000;0.0000;1.6764;4.1599;115.9014;5.6406
GTADCF;1.0000;0.0000;1.6362;4.6922;213.9230;6.0497
GTAPEC;1.0000;0.0000;1.6480;4.4140;155.3035;5.8359
GTEAEG;1.0000;0.0000;1.6299;4.1210;110.8246;5.6107
GTEAGE;1.0000;0.0000;1.6299;4.1210;110.8246;5.6107
GTTECF;1.0000;0.0000;1.6536;4.6846;212.0724;6.0439
GVDLPS;1.0000;0.0000;1.7506;3.8282;79.1054;5.3856
GVGSLD;1.0000;0.0000;1.7512;3.8325;79.4962;5.3889
GVNPDD;1.0000;0.0000;1.6466;4.7843;237.8657;6.1205
GVSPDD;1.0000;0.0000;1.6483;4.3410;142.7732;5.7798
GYPSLI;1.0000;0.0000;1.8676;4.3399;142.5983;5.7790
GYSPLF;1.0000;0.0000;1.7937;4.0125;97.8162;5.5273
HAAQEK;1.0000;0.0000;1.7196;4.8123;245.6441;6.1420
HAGGDL;1.0000;0.0000;1.8410;4.3276;140.6006;5.7695
HAGVDL;1.0000;0.0000;1.8658;4.4746;166.5282;5.8825
HDAAGF;1.0000;0.0000;1.6869;4.7802;236.7556;6.1174
HEDAPL;1.0000;0.0000;1.8346;4.2595;129.9905;5.7172
HEDARL;1.0000;0.0000;1.8369;4.2769;132.6172;5.7305
HELFPA;2.0000;5.6709;1.8229;4.5003;242.5822;5.6709
HGAAPE;1.0000;0.0000;1.6906;4.5021;171.8801;5.9036
HGRPYL;1.0000;0.0000;1.9026;4.5929;190.8224;5.9734
HGTAPE;1.0000;0.0000;1.7044;4.6935;214.2570;6.0508
HKQHGA;1.0000;0.0000;1.7696;5.3891;477.2257;6.5854
HKRGSN;1.0000;0.0000;1.7413;4.7858;238.2762;6.1217
HLLAHP;1.0000;0.0000;1.9748;4.3235;139.9377;5.7664
HLLARI;3.0000;11.3893;1.9523;4.7073;377.0568;5.6946
HLQRAA;1.0000;0.0000;1.8776;4.4940;170.2770;5.8974
HLSSGH;2.0000;5.8613;1.9126;4.7481;322.6622;5.8613
HLVAHP;1.0000;0.0000;1.9568;4.8482;256.0309;6.1697
HPIKRA;1.0000;0.0000;1.7316;4.9989;304.5237;6.2855
HPITES;1.0000;0.0000;1.7819;4.9666;293.4008;6.2606
HPRISL;1.0000;0.0000;1.8982;4.4744;166.4864;5.8823
HPSKRA;1.0000;0.0000;1.7024;4.4674;165.1469;5.8770
HPVTDT;2.0000;6.4638;1.6789;5.5319;795.5153;6.4638
HPVVQS;1.0000;0.0000;1.7454;5.0191;311.6788;6.3010
HSVRGR;1.0000;0.0000;1.7125;4.6142;195.5607;5.9898
HTKKRA;1.0000;0.0000;1.6916;4.8099;244.9662;6.1402
HTTQEK;1.0000;0.0000;1.7226;5.1951;381.6969;6.4363
IFLQSV;1.0000;0.0000;1.8811;4.4629;164.2838;5.8735
IFLSHL;1.0000;0.0000;1.9457;4.1628;116.2940;5.6428
IFNPRG;2.0000;6.1767;1.6873;5.1584;517.5017;6.1767
IFPDKK;1.0000;0.0000;1.6607;4.7004;215.9533;6.0560
IFSKEG;1.0000;0.0000;1.6849;4.3589;145.7563;5.7936
IFYPRG;1.0000;0.0000;1.7025;4.9348;282.8692;6.2362
IGFLNP;2.0000;5.8763;1.8664;4.7676;329.9982;5.8763
IGLLNP;1.0000;0.0000;1.9016;4.0140;97.9818;5.5285
IIVPSK;1.0000;0.0000;1.7415;4.8929;269.5310;6.2040
IKKPYK;1.0000;0.0000;1.7030;4.8995;271.5881;6.2090
IKRACF;1.0000;0.0000;1.6714;4.7986;241.8042;6.1315
IKVPGQ;2.0000;6.2157;1.6844;5.2092;548.6291;6.2157
ILAGSF;1.0000;0.0000;1.7967;4.0275;99.5208;5.5389
ILLSHL;2.0000;5.2950;1.9125;4.0112;138.1258;5.2950
ILPEML;2.0000;5.6113;1.9309;4.4229;221.8767;5.6113
ILRKAD;1.0000;0.0000;1.8193;4.2476;128.2200;5.7080
ILSSTV;1.0000;0.0000;1.8384;4.1618;116.1619;5.6421
IMEAKN;1.0000;0.0000;1.7609;5.2132;389.7346;6.4502
IPKEAL;2.0000;5.5417;1.7888;4.3323;199.9063;5.5417
IPPRGL;1.0000;0.0000;1.7938;4.0864;106.4990;5.5841
IPPSGL;1.0000;0.0000;1.7835;3.9441;90.4012;5.4747
IRKPYK;1.0000;0.0000;1.7034;4.8950;270.1989;6.2056
IRKQFA;1.0000;0.0000;1.6800;4.8534;257.5663;6.1737
IRNPGF;1.0000;0.0000;1.6873;4.8574;258.7489;6.1767
ISFQLS;1.0000;0.0000;1.8464;4.1866;119.5301;5.6612
ISGDIS;1.0000;0.0000;1.7637;4.7385;225.6380;6.0853
ISLLSR;1.0000;0.0000;1.7930;3.4588;51.6934;5.1017
ISSDGL;1.0000;0.0000;1.7986;3.9585;91.9160;5.4858
ITESAE;1.0000;0.0000;1.7028;4.3940;151.7661;5.8205
IVPSKG;1.0000;0.0000;1.6888;4.4906;169.6168;5.8948
IWKPYK;1.0000;0.0000;1.7685;5.4238;496.7087;6.6121
KADSST;2.0000;5.6275;1.6595;4.4439;227.3272;5.6275
KAFAGQ;1.0000;0.0000;1.6383;4.4381;159.6615;5.8544
KAFSGQ;1.0000;0.0000;1.6580;4.3088;137.5896;5.7551
KALTGQ;1.0000;0.0000;1.8029;4.1769;118.1928;5.6536
KDRKQF;1.0000;0.0000;1.6373;4.6038;193.2293;5.9818
KDSETS;1.0000;0.0000;1.6602;4.0790;105.6008;5.5784
KEAERD;1.0000;0.0000;1.6221;4.0953;107.5963;5.5909
KEALLE;1.0000;0.0000;1.7234;3.1917;37.9967;4.8964
KEALRE;2.0000;5.1968;1.7028;3.8835;119.2371;5.1968
KEELFD;1.0000;0.0000;1.7354;3.7794;74.7848;5.3481
KEGFGL;1.0000;0.0000;1.7193;3.7082;68.8948;5.2934
KEHAAQ;1.0000;0.0000;1.7196;4.8123;245.6441;6.1420
KEPLPF;1.0000;0.0000;1.7182;3.6996;68.2191;5.2868
KEQLVE;1.0000;0.0000;1.7824;4.0047;96.9398;5.5213
KFFSTS;1.0000;0.0000;1.6568;4.1576;115.6015;5.6388
KFQDFS;2.0000;5.9165;1.6654;4.8199;350.4511;5.9165
KGSLRL;1.0000;0.0000;1.7283;3.2033;38.5086;4.9054
KHPRIS;1.0000;0.0000;1.7606;4.8697;262.4283;6.1861
KILSST;1.0000;0.0000;1.8136;4.0324;100.0767;5.5426
KKLRDW;1.0000;0.0000;1.8535;4.4048;153.6632;5.8288
KKLREW;1.0000;0.0000;1.8245;4.2059;122.2030;5.6759
KKPYKK;1.0000;0.0000;1.6568;4.5148;174.4000;5.9133
KKRACF;1.0000;0.0000;1.6273;4.4139;155.2735;5.8358
KKRAGN;1.0000;0.0000;1.6421;4.4196;156.3055;5.8402
KKRETP;2.0000;5.6935;1.6266;4.5298;250.9447;5.6935
KKRGPP;1.0000;0.0000;1.6069;4.0969;107.7986;5.5922
KKYTNR;1.0000;0.0000;1.6846;5.0026;305.8160;6.2883
KLASCC;2.0000;5.5445;1.7934;4.3359;200.7374;5.5445
KLEELN;1.0000;0.0000;1.7915;3.5058;54.5712;5.1379
KLEELR;1.0000;0.0000;1.7258;3.2048;38.5747;4.9065
KLFFCC;1.0000;0.0000;1.8199;4.3139;138.3911;5.7590
KLKEQL;1.0000;0.0000;1.7996;3.5615;58.1815;5.1806
KLLLLF;1.0000;0.0000;1.7193;2.6390;20.0721;4.4716
KLPLGL;1.0000;0.0000;1.7337;2.9375;28.3390;4.7010
KLRDWI;1.0000;0.0000;1.9376;4.7895;239.2965;6.1245
KLREWF;1.0000;0.0000;1.8339;4.2632;130.5455;5.7200
KLSSSH;1.0000;0.0000;1.7872;3.8225;78.5855;5.3812
KLTRNP;1.0000;0.0000;1.8100;4.2115;123.0001;5.6803
KLVPCL;1.0000;0.0000;1.8243;3.6956;67.9058;5.2838
KNFDFQ;1.0000;0.0000;1.6498;4.9622;291.9247;6.2573
KNTGLS;1.0000;0.0000;1.8025;4.0735;104.9247;5.5742
KPLWSR;1.0000;0.0000;1.8192;4.1187;110.5312;5.6089
KPYKKR;3.0000;11.8198;1.6570;4.9874;520.5352;5.9099
KPYRLI;2.0000;5.9018;1.8782;4.8008;342.8384;5.9018
KQFAGT;1.0000;0.0000;1.6456;4.6295;199.0262;6.0015
KQFKKR;1.0000;0.0000;1.6355;4.4863;168.7716;5.8914
KQHGAA;1.0000;0.0000;1.7096;4.8761;264.3867;6.1911
KQHGTA;1.0000;0.0000;1.7109;5.0675;329.5686;6.3382
KQHKQH;1.0000;0.0000;1.7563;5.6949;678.6699;6.8205
KQRKQH;1.0000;0.0000;1.7182;5.1951;381.7019;6.4363
KQSLLN;1.0000;0.0000;1.8593;3.7927;75.9362;5.3583
KQYHKR;1.0000;0.0000;1.7369;5.2983;429.8676;6.5156
KRACFW;3.0000;12.4777;1.7011;5.4154;851.9649;6.2388
KRAGNL;1.0000;0.0000;1.7768;4.0244;99.1574;5.5364
KRETPD;2.0000;5.7839;1.6334;4.6473;287.3104;5.7839
KRGGGA;2.0000;5.5853;1.6067;4.3890;213.3858;5.5853
KRGPPS;1.0000;0.0000;1.6176;3.9502;91.0363;5.4794
KRGSNT;1.0000;0.0000;1.6764;4.4643;164.5495;5.8745
KSAEPS;1.0000;0.0000;1.6207;3.7483;72.1497;5.3242
KSVRGR;1.0000;0.0000;1.6311;4.1188;110.5484;5.6090
KSWDDE;1.0000;0.0000;1.7301;4.6939;214.3423;6.0510
KVEELR;1.0000;0.0000;1.7281;3.7295;70.6073;5.3098
KVFSTS;1.0000;0.0000;1.6655;4.2297;125.6064;5.6943
KVPGQI;2.0000;6.2157;1.6844;5.2092;548.6291;6.2157
KYTNRE;1.0000;0.0000;1.7022;4.9211;278.4532;6.2257
LAGSFC;1.0000;0.0000;1.7583;3.8588;81.9402;5.4091
LAHPVT;1.0000;0.0000;1.8775;4.5267;176.8110;5.9225
LALLNK;1.0000;0.0000;1.8045;3.2559;40.9135;4.9458
LALLSV;1.0000;0.0000;1.7400;2.9420;28.4866;4.7045
LALPNK;1.0000;0.0000;1.8122;3.6293;62.9108;5.2328
LARIKK;1.0000;0.0000;1.7993;4.1301;111.9896;5.6177
LARIRK;1.0000;0.0000;1.7987;4.1256;111.4167;5.6142
LARIWK;1.0000;0.0000;1.9148;4.6544;204.8278;6.0207
LARTRK;2.0000;5.4522;1.7512;4.2158;174.8075;5.4522
LASCCL;2.0000;5.2407;1.8236;3.9407;127.3426;5.2407
LCFGLL;1.0000;0.0000;1.7988;3.2326;39.8292;4.9278
LDAYNM;1.0000;0.0000;1.9824;5.0062;307.0858;6.2911
LDDLSL;1.0000;0.0000;1.7667;3.0652;32.8373;4.7992
LDFGDL;1.0000;0.0000;1.8111;3.6470;64.2055;5.2464
LDKLSS;1.0000;0.0000;1.7344;3.1961;38.1893;4.8998
LDNLSS;1.0000;0.0000;1.7998;3.4927;53.7497;5.1278
LDSGEV;1.0000;0.0000;1.7445;3.7686;73.8589;5.3398
LDSREI;1.0000;0.0000;1.8035;4.0370;100.6059;5.5461
LEEDAL;1.0000;0.0000;1.7476;3.3093;43.5099;4.9868
LEELER;2.0000;4.8439;1.7121;3.4244;70.2654;4.8439
LEELNQ;1.0000;0.0000;1.8530;3.7766;74.5445;5.3460
LEELRQ;1.0000;0.0000;1.7847;3.4756;52.7014;5.1146
LEENAL;1.0000;0.0000;1.7881;3.4883;53.4790;5.1244
LEERGV;1.0000;0.0000;1.7257;3.7120;69.1945;5.2963
LEKLKE;1.0000;0.0000;1.7267;3.2093;38.7733;4.9099
LEKPLW;1.0000;0.0000;1.8510;3.7932;75.9847;5.3588
LEKPYR;2.0000;5.5436;1.7881;4.3347;200.4529;5.5436
LEKQSL;1.0000;0.0000;1.7773;3.4147;49.1303;5.0678
LEPLLG;1.0000;0.0000;1.7181;2.8561;25.7968;4.6384
LERASL;3.0000;9.6856;1.7144;3.5990;105.2318;4.8428
LERMAL;1.0000;0.0000;1.8394;3.7369;71.2148;5.3155
LERTAL;1.0000;0.0000;1.7732;3.4425;50.7326;5.0892
LEVLLE;1.0000;0.0000;1.7383;2.9435;28.5356;4.7056
LFALLL;1.0000;0.0000;1.7156;2.6214;19.6686;4.4581
LFALPV;1.0000;0.0000;1.7851;3.5195;55.4372;5.1484
LFDKHP;1.0000;0.0000;1.8537;4.4158;155.6244;5.8373
LFFCCL;1.0000;0.0000;1.8726;3.9186;87.7914;5.4552
LFIGFL;2.0000;5.4055;1.8604;4.1550;162.9923;5.4055
LFIGLL;1.0000;0.0000;1.8367;3.4014;48.3822;5.0576
LFKSVR;1.0000;0.0000;1.7440;3.8029;76.8370;5.3662
LFPAEE;1.0000;0.0000;1.7097;3.6225;62.4195;5.2275
LFPAKE;1.0000;0.0000;1.7187;3.7039;68.5561;5.2901
LFSLPL;1.0000;0.0000;1.7233;2.8656;26.0828;4.6458
LFSQEN;1.0000;0.0000;1.8278;4.1639;116.4352;5.6436
LFSSHP;1.0000;0.0000;1.8101;4.0047;96.9421;5.5213
LFVGLL;1.0000;0.0000;1.7789;3.1461;36.0496;4.8614
LGAERG;2.0000;5.2324;1.7072;3.9299;125.7694;5.2324
LGCLGL;1.0000;0.0000;1.7826;3.1577;36.5341;4.8703
LGHPVV;1.0000;0.0000;1.8678;4.4823;167.9957;5.8884
LGLLFA;1.0000;0.0000;1.7468;2.9991;30.4279;4.7484
LGLLIR;1.0000;0.0000;1.8228;3.3396;45.0561;5.0101
LGQADP;1.0000;0.0000;1.7886;4.0987;108.0218;5.5936
LGSRKQ;1.0000;0.0000;1.7631;3.8693;82.9457;5.4173
LHSVRG;1.0000;0.0000;1.8379;4.2234;124.7009;5.6894
LIFLQS;1.0000;0.0000;1.8925;3.9382;89.7873;5.4702
LILAGS;1.0000;0.0000;1.8105;3.5749;59.0927;5.1910
LIPPRG;1.0000;0.0000;1.7938;4.0864;106.4990;5.5841
LIPPSG;1.0000;0.0000;1.7835;3.9441;90.4012;5.4747
LIRNPG;1.0000;0.0000;1.8572;4.4048;153.6624;5.8288
LISGDI;1.0000;0.0000;1.8951;4.4900;169.4988;5.8943
LKEQLV;1.0000;0.0000;1.8275;3.6909;67.5363;5.2801
LKKLRE;1.0000;0.0000;1.7395;3.2862;42.3701;4.9691
LKSWDD;1.0000;0.0000;1.8665;4.3800;149.3421;5.8098
LLAHPV;1.0000;0.0000;1.8853;3.9576;91.8163;5.4851
LLALLN;1.0000;0.0000;1.7680;2.8606;25.9334;4.6420
LLALLS;1.0000;0.0000;1.6754;2.4173;15.5254;4.3012
LLARIK;1.0000;0.0000;1.8356;3.7348;71.0401;5.3139
LLARIR;1.0000;0.0000;1.8347;3.7304;70.6766;5.3104
LLARIW;1.0000;0.0000;1.9587;4.2592;129.9424;5.7169
LLARTR;2.0000;5.1484;1.7861;3.8205;110.8907;5.1484
LLDSGE;1.0000;0.0000;1.7395;3.2439;40.3528;4.9365
LLDSRE;1.0000;0.0000;1.7419;3.2570;40.9666;4.9466
LLEKPL;1.0000;0.0000;1.7217;2.8736;26.3249;4.6519
LLEKPY;2.0000;5.2432;1.8190;3.9439;127.8160;5.2432
LLEKQS;1.0000;0.0000;1.7773;3.4147;49.1303;5.0678
LLFALL;1.0000;0.0000;1.7156;2.6214;19.6686;4.4581
LLFALP;1.0000;0.0000;1.7459;2.9948;30.2780;4.7451
LLFIGF;2.0000;5.4055;1.8604;4.1550;162.9923;5.4055
LLFIGL;1.0000;0.0000;1.8367;3.4014;48.3822;5.0576
LLFVGL;1.0000;0.0000;1.7789;3.1461;36.0496;4.8614
LLGAER;1.0000;0.0000;1.7331;3.2511;40.6902;4.9421
LLGCLG;1.0000;0.0000;1.7826;3.1577;36.5341;4.8703
LLGHPV;1.0000;0.0000;1.8853;3.9576;91.8163;5.4851
LLHSVR;1.0000;0.0000;1.8690;3.8457;80.7204;5.3991
LLIRNP;1.0000;0.0000;1.9042;4.0271;99.4705;5.5385
LLLALL;1.0000;0.0000;1.6564;2.1688;11.6256;4.1102
LLLEKP;2.0000;4.6519;1.7217;3.1746;52.6877;4.6519
LLLFAL;1.0000;0.0000;1.7156;2.6214;19.6686;4.4581
LLLGCL;1.0000;0.0000;1.7507;2.7800;23.6265;4.5800
LLLLFA;1.0000;0.0000;1.7156;2.6214;19.6686;4.4581
LLLLGC;1.0000;0.0000;1.7507;2.7800;23.6265;4.5800
LLLSCS;1.0000;0.0000;1.7361;2.8992;27.1154;4.6716
LLLSCT;1.0000;0.0000;1.8023;3.2199;39.2498;4.9181
LLLSFS;1.0000;0.0000;1.7014;2.7407;22.5774;4.5498
LLLTVL;1.0000;0.0000;1.7742;2.8849;26.6704;4.6606
LLNKNF;1.0000;0.0000;1.9003;4.0226;98.9563;5.5351
LLNPFS;1.0000;0.0000;1.8052;3.5574;57.9126;5.1775
LLNPLL;2.0000;4.6387;1.7671;3.1574;51.6498;4.6387
LLQILP;2.0000;5.2183;1.8872;3.9115;123.1436;5.2183
LLQMLP;1.0000;0.0000;1.9052;3.6941;67.7825;5.2825
LLQRAA;1.0000;0.0000;1.8061;3.6033;61.0558;5.2128
LLQTLR;2.0000;5.0696;1.8417;3.7181;98.5462;5.0696
LLRNLP;1.0000;0.0000;1.8027;3.2471;40.5037;4.9390
LLSCSH;1.0000;0.0000;1.8667;3.7899;75.6934;5.3562
LLSCSV;1.0000;0.0000;1.7840;3.4239;49.6560;5.0749
LLSCTH;1.0000;0.0000;1.9323;4.1105;109.4990;5.6026
LLSFPV;1.0000;0.0000;1.7669;3.3903;47.7687;5.0491
LLSFSV;1.0000;0.0000;1.7486;3.2654;41.3629;4.9530
LLSHLL;2.0000;4.6955;1.7807;3.2313;56.2429;4.6955
LLSLPL;1.0000;0.0000;1.6745;2.4130;15.4484;4.2979
LLSLPV;1.0000;0.0000;1.7391;2.9377;28.3463;4.7012
LLSREN;1.0000;0.0000;1.7823;3.4360;50.3541;5.0842
LLSRLQ;1.0000;0.0000;1.7743;3.0964;34.0418;4.8232
LLSVLI;1.0000;0.0000;1.8295;3.3442;45.2995;5.0137
LLSVMN;1.0000;0.0000;1.9355;4.1196;110.6504;5.6096
LLSVTT;1.0000;0.0000;1.8353;3.7025;68.4443;5.2890
LLTLLS;2.0000;4.4483;1.7164;2.9097;38.8142;4.4483
LLTVLE;1.0000;0.0000;1.7931;3.1987;38.3053;4.9018
LNDLLQ;1.0000;0.0000;1.8999;3.6617;65.3060;5.2577
LNEHLQ;1.0000;0.0000;1.9869;4.3534;144.8389;5.7894
LNKNFD;1.0000;0.0000;1.8684;4.5354;178.5940;5.9292
LNPEEL;1.0000;0.0000;1.7873;3.4840;53.2160;5.1211
LNPFSR;1.0000;0.0000;1.7778;3.9482;90.8333;5.4779
LNPLFS;1.0000;0.0000;1.8052;3.5574;57.9126;5.1775
LNPLLS;3.0000;9.6593;1.7763;3.5820;103.1816;4.8297
LNQLEK;1.0000;0.0000;1.8675;3.8580;81.8721;5.4086
LPEMLG;1.0000;0.0000;1.8360;3.7196;69.8039;5.3021
LPEMLL;1.0000;0.0000;1.8232;3.3419;45.1760;5.0118
LPETPG;1.0000;0.0000;1.7386;3.7986;76.4545;5.3629
LPFSAP;1.0000;0.0000;1.7132;3.6167;62.0062;5.2231
LPIIVP;1.0000;0.0000;1.9015;4.6226;197.4469;5.9962
LPLGLL;1.0000;0.0000;1.6988;2.5422;17.9457;4.3972
LPLLDS;2.0000;4.6920;1.7365;3.2268;55.9549;4.6920
LPMFVD;1.0000;0.0000;1.8695;4.5181;175.0753;5.9159
LPNKLE;1.0000;0.0000;1.8015;3.5654;58.4488;5.1837
LPSKLE;1.0000;0.0000;1.7145;3.1221;35.0654;4.8429
LPSKVE;1.0000;0.0000;1.7230;3.6468;64.1901;5.2462
LPVLEE;2.0000;4.9926;1.7495;3.6179;87.8101;4.9926
LPVPDS;1.0000;0.0000;1.7501;3.8239;78.7165;5.3823
LPVTDT;1.0000;0.0000;1.8228;4.3402;142.6497;5.7792
LQILPE;2.0000;5.4595;1.8841;4.2254;176.7489;5.4595
LQLPVL;2.0000;5.0221;1.8273;3.6563;91.7761;5.0221
LQLSAP;1.0000;0.0000;1.7841;3.4567;51.5685;5.1001
LQMLPE;1.0000;0.0000;1.9030;4.0079;97.2930;5.5238
LQRAAV;2.0000;5.6161;1.7930;4.4290;223.4591;5.6161
LQRPFH;1.0000;0.0000;1.8881;4.5646;184.7013;5.9517
LQSKDR;1.0000;0.0000;1.7863;4.0044;96.9071;5.5211
LQSVHG;1.0000;0.0000;1.8959;4.4986;171.1962;5.9010
LQTLRQ;2.0000;5.5815;1.9144;4.3841;212.1861;5.5815
LRALEE;2.0000;4.8930;1.7226;3.4883;75.6307;4.8930
LRDWIM;1.0000;0.0000;2.0471;5.2578;410.2705;6.4845
LREADA;1.0000;0.0000;1.7298;3.7639;73.4622;5.3362
LRELLL;2.0000;4.3615;1.6897;2.7968;34.0675;4.3615
LREWFM;1.0000;0.0000;1.9393;4.7315;223.8245;6.0799
LRKADS;2.0000;5.2995;1.7300;4.0171;139.0683;5.2995
LRKALT;1.0000;0.0000;1.7869;3.5240;55.7216;5.1518
LRKFQD;2.0000;5.6780;1.8031;4.5096;245.1757;5.6780
LRLSES;1.0000;0.0000;1.6952;2.9927;30.2036;4.7435
LRNLPM;1.0000;0.0000;1.9235;4.1107;109.5153;5.6027
LRQLKK;1.0000;0.0000;1.8127;3.6384;63.5749;5.2398
LRQTMG;1.0000;0.0000;1.9057;4.6582;205.7257;6.0236
LRQTVG;1.0000;0.0000;1.8260;4.3194;139.2730;5.7632
LRQVKK;1.0000;0.0000;1.7972;4.1631;116.3330;5.6431
LRTAGF;1.0000;0.0000;1.7582;3.9590;91.9678;5.4862
LRYATL;1.0000;0.0000;1.8722;3.8979;85.7231;5.4393
LSAPHE;2.0000;5.5140;1.8010;4.2962;191.7742;5.5140
LSCSHL;1.0000;0.0000;1.8667;3.7899;75.6934;5.3562
LSCSVL;1.0000;0.0000;1.7840;3.4239;49.6560;5.0749
LSCTHL;1.0000;0.0000;1.9323;4.1105;109.4990;5.6026
LSECFW;1.0000;0.0000;1.8677;4.3368;142.0919;5.7766
LSEQNY;1.0000;0.0000;1.9005;4.4805;167.6557;5.8870
LSESAL;1.0000;0.0000;1.6927;2.9796;29.7507;4.7334
LSFPVT;1.0000;0.0000;1.7739;3.9594;92.0099;5.4865
LSFSEQ;1.0000;0.0000;1.7529;3.7205;69.8805;5.3029
LSFSVL;1.0000;0.0000;1.7486;3.2654;41.3629;4.9530
LSHDAA;1.0000;0.0000;1.8335;4.1984;121.1632;5.6702
LSHLLA;3.0000;9.9715;1.8179;3.7851;130.3780;4.9858
LSLPLL;1.0000;0.0000;1.6745;2.4130;15.4484;4.2979
LSLPVT;1.0000;0.0000;1.7928;3.5068;54.6313;5.1386
LSLSEQ;1.0000;0.0000;1.7542;3.2679;41.4852;4.9550
LSNALD;1.0000;0.0000;1.8194;3.6219;62.3769;5.2271
LSRENI;1.0000;0.0000;1.8446;4.2160;123.6391;5.6837
LSRLLA;2.0000;4.6016;1.7111;3.1091;48.8533;4.6016
LSRLQS;1.0000;0.0000;1.7679;3.3449;45.3330;5.0142
LSSGHE;2.0000;5.4180;1.7894;4.1713;166.0783;5.4180
LSSSHP;1.0000;0.0000;1.7836;3.8006;76.6345;5.3645
LSSSHT;1.0000;0.0000;1.8232;3.9963;96.0052;5.5149
LSSTVC;1.0000;0.0000;1.7988;3.9930;95.6428;5.5123
LSVLIF;1.0000;0.0000;1.8580;3.7968;76.3009;5.3615
LSVMNL;1.0000;0.0000;1.9355;4.1196;110.6504;5.6096
LSVTTL;1.0000;0.0000;1.8353;3.7025;68.4443;5.2890
LTGQDS;1.0000;0.0000;1.8172;4.1652;116.6142;5.6447
LTLLSV;2.0000;4.8516;1.7823;3.4344;71.0782;4.8516
LTPEEL;1.0000;0.0000;1.7594;3.3613;46.1991;5.0268
LTQGNE;1.0000;0.0000;1.8579;4.4096;154.5111;5.8325
LTRNPG;1.0000;0.0000;1.8079;4.1939;120.5395;5.6668
LTSEEL;1.0000;0.0000;1.7412;3.2364;40.0033;4.9307
LTVLEP;1.0000;0.0000;1.8006;3.5722;58.9031;5.1888
LVAHPV;1.0000;0.0000;1.8678;4.4823;167.9957;5.8884
LVEEKD;1.0000;0.0000;1.7491;3.8515;81.2584;5.4036
LVPCLL;1.0000;0.0000;1.8146;3.3004;43.0670;4.9800
LWCGLL;1.0000;0.0000;1.9041;3.6996;68.2169;5.2868
LWGSRR;2.0000;5.6088;1.8191;4.4195;221.0267;5.6088
LWSRFL;1.0000;0.0000;1.8582;3.8026;76.8095;5.3660
MALLQT;1.0000;0.0000;1.9601;4.2674;131.1831;5.7233
MCNLLL;2.0000;5.4851;1.9710;4.2586;183.6513;5.4851
MDDKEE;1.0000;0.0000;1.7019;4.7031;216.6340;6.0581
MDIFYP;1.0000;0.0000;1.7311;5.5426;569.4960;6.7034
MDRVPF;2.0000;6.2163;1.6780;5.2099;549.1130;6.2163
MEAKNT;1.0000;0.0000;1.7240;5.0023;305.7317;6.2881
MEAKSA;1.0000;0.0000;1.6989;4.3676;147.2142;5.8002
MFVDKE;1.0000;0.0000;1.6903;4.8538;257.6691;6.1739
MGTEAG;1.0000;0.0000;1.6982;4.6706;208.6881;6.0332
MKFFST;1.0000;0.0000;1.7131;4.7726;234.6932;6.1116
MKVFST;1.0000;0.0000;1.7178;4.8447;255.0028;6.1670
MLGAER;1.0000;0.0000;1.8074;4.1146;110.0190;5.6058
MLLGAE;1.0000;0.0000;1.8368;3.7238;70.1487;5.3054
MLPETP;1.0000;0.0000;1.8402;4.2844;133.7694;5.7363
MMCNLL;2.0000;6.1488;2.1040;5.1221;496.3268;6.1488
MMWKLL;1.0000;0.0000;2.1065;4.8330;251.5785;6.1580
MNKILS;1.0000;0.0000;1.9615;4.7701;234.0128;6.1096
MNLFKS;1.0000;0.0000;1.8837;4.4428;160.5281;5.8580
MPYPGP;1.0000;0.0000;1.7273;4.9218;278.6640;6.2262
MRKAFA;1.0000;0.0000;1.6775;4.6486;203.4694;6.0163
MRKAFS;1.0000;0.0000;1.6992;4.5194;175.3423;5.9169
MSFGRP;1.0000;0.0000;1.6994;4.4976;170.9904;5.9002
MSKLFF;1.0000;0.0000;1.8301;4.2035;121.8786;5.6741
MSKLVP;1.0000;0.0000;1.8319;4.1964;120.8870;5.6687
MSLQLP;1.0000;0.0000;1.8944;3.9425;90.2397;5.4735
MTYSGP;2.0000;6.2806;1.7646;5.2936;604.6278;6.2806
MWKLLL;1.0000;0.0000;1.9676;3.9695;93.0848;5.4942
MYKLAS;2.0000;5.8599;1.8906;4.7463;321.9916;5.8599
NALDKL;1.0000;0.0000;1.8415;3.7687;73.8651;5.3399
NALDNL;1.0000;0.0000;1.9109;4.0652;103.9361;5.5678
NALRAL;1.0000;0.0000;1.8121;3.6291;62.8980;5.2326
NDLLQR;1.0000;0.0000;1.9071;4.0525;102.4258;5.5581
NEHLQR;1.0000;0.0000;1.9378;4.7442;227.1396;6.0897
NEIFPD;1.0000;0.0000;1.6983;4.9155;276.6586;6.2214
NFDFQR;1.0000;0.0000;1.6506;4.9577;290.4314;6.2538
NFSDCF;1.0000;0.0000;1.6853;4.7606;231.4515;6.1023
NIFLSH;1.0000;0.0000;1.9779;4.8546;257.9250;6.1746
NIFNPR;2.0000;6.4182;1.7004;5.4726;742.9782;6.4182
NIKVPG;2.0000;6.2355;1.6888;5.2350;565.1746;6.2355
NILLSH;1.0000;0.0000;2.0075;4.4020;153.1731;5.8267
NKILSS;1.0000;0.0000;1.8425;4.1551;115.2663;5.6369
NKLEEL;1.0000;0.0000;1.7915;3.5058;54.5712;5.1379
NKNFDF;1.0000;0.0000;1.6538;4.9880;300.7286;6.2771
NLFKSV;1.0000;0.0000;1.8045;4.1039;108.6731;5.5976
NLLLSC;1.0000;0.0000;1.8306;3.3426;45.2132;5.0124
NLLLSF;1.0000;0.0000;1.7936;3.1840;37.6607;4.8905
NLPMFV;1.0000;0.0000;1.9108;4.6971;215.1531;6.0535
NLRKFQ;2.0000;5.8156;1.8429;4.6886;301.3007;5.8156
NLSECF;1.0000;0.0000;1.8150;4.1090;109.3089;5.6015
NLSSSH;1.0000;0.0000;1.8524;4.1190;110.5771;5.6092
NMDDKE;1.0000;0.0000;1.7138;5.0811;334.7549;6.3486
NNFSDC;1.0000;0.0000;1.7109;4.9998;304.8420;6.2862
NPDDFS;1.0000;0.0000;1.6757;4.5830;188.6580;5.9658
NPEELS;1.0000;0.0000;1.7494;3.7325;70.8513;5.3121
NPFSRV;1.0000;0.0000;1.6719;4.4729;166.1974;5.8812
NPGFQR;1.0000;0.0000;1.6655;4.7435;226.9368;6.0891
NPGLQR;1.0000;0.0000;1.8299;4.2909;134.7691;5.7413
NPLFSL;1.0000;0.0000;1.8052;3.5574;57.9126;5.1775
NPLLSF;1.0000;0.0000;1.8052;3.5574;57.9126;5.1775
NPLLSL;2.0000;4.8297;1.7763;3.4059;68.7780;4.8297
NPRGNL;2.0000;5.7611;1.8361;4.6177;277.6749;5.7611
NQLEKL;1.0000;0.0000;1.8675;3.8580;81.8721;5.4086
NREELL;1.0000;0.0000;1.7906;3.5014;54.2919;5.1345
NSNTVL;1.0000;0.0000;1.8897;4.5170;174.8578;5.9151
NTDLAL;1.0000;0.0000;1.8805;3.9425;90.2391;5.4735
NTECFW;3.0000;13.1095;1.7292;5.8264;1367.5233;6.5548
NTGLSN;1.0000;0.0000;1.8643;4.3700;147.6335;5.8021
NTVLSR;2.0000;5.6837;1.8275;4.5170;247.2863;5.6837
NYPPQR;1.0000;0.0000;1.7048;5.0558;325.1527;6.3292
PAEEHT;1.0000;0.0000;1.7109;4.6297;199.0679;6.0017
PAHAGV;1.0000;0.0000;1.6907;4.7130;219.1079;6.0657
PAKEHA;1.0000;0.0000;1.6904;4.5197;175.3885;5.9171
PASLEE;1.0000;0.0000;1.6868;3.4184;49.3394;5.0706
PCLLLL;1.0000;0.0000;1.7497;2.7757;23.5100;4.5767
PDCFWK;2.0000;6.3293;1.6979;5.3570;650.4111;6.3293
PDDFAV;1.0000;0.0000;1.6223;4.5451;180.5988;5.9367
PDDFSV;1.0000;0.0000;1.6491;4.4159;155.6329;5.8373
PDILLS;1.0000;0.0000;1.8388;3.7058;68.7024;5.2915
PDKKYT;1.0000;0.0000;1.6656;4.8061;243.9230;6.1373
PDSRKE;1.0000;0.0000;1.6309;4.0257;99.3059;5.5374
PDSVEE;2.0000;5.5778;1.6448;4.3792;210.9936;5.5778
PECFWK;2.0000;6.1764;1.7146;5.1580;517.2610;6.1764
PEDVRS;1.0000;0.0000;1.6434;4.1551;115.2673;5.6369
PEELER;1.0000;0.0000;1.6926;3.4968;54.0066;5.1309
PEELSF;1.0000;0.0000;1.6991;3.4933;53.7865;5.1282
PEMLGA;1.0000;0.0000;1.8051;4.0973;107.8398;5.5925
PEMLLG;1.0000;0.0000;1.8360;3.7196;69.8039;5.3021
PETPGA;1.0000;0.0000;1.6269;4.1763;118.1120;5.6532
PFCCLL;2.0000;5.3943;1.8566;4.1405;160.2928;5.3943
PFHAGG;1.0000;0.0000;1.6854;4.6409;201.6569;6.0103
PFNTDL;1.0000;0.0000;1.8378;4.3908;151.2128;5.8181
PFSAPE;1.0000;0.0000;1.6220;3.9306;89.0039;5.4643
PFSRVF;1.0000;0.0000;1.6369;4.2337;126.1831;5.6973
PGAEAG;1.0000;0.0000;1.6088;3.9892;95.2166;5.5094
PGEAGP;1.0000;0.0000;1.6087;3.9849;94.7486;5.5061
PGFQRP;1.0000;0.0000;1.6390;4.4251;157.2873;5.8444
PGLQRP;1.0000;0.0000;1.7677;3.9725;93.4034;5.4965
PGPASL;1.0000;0.0000;1.7013;3.5418;56.8804;5.1655
PGQIPK;2.0000;6.0994;1.6867;5.0579;460.9394;6.0994
PHEDAP;1.0000;0.0000;1.6974;4.6329;199.8181;6.0042
PHEDAR;1.0000;0.0000;1.6966;4.6503;203.8555;6.0175
PHLSSG;2.0000;5.4638;1.7971;4.2309;177.8729;5.4638
PIIVPS;1.0000;0.0000;1.7430;4.8710;262.8416;6.1872
PIKRAC;1.0000;0.0000;1.6760;4.7194;220.7353;6.0706
PITESA;1.0000;0.0000;1.6998;4.4536;162.5437;5.8663
PKEALR;2.0000;5.2426;1.7091;3.9431;127.7062;5.2426
PLFSLP;1.0000;0.0000;1.7358;3.2390;40.1265;4.9328
PLFSQE;1.0000;0.0000;1.7632;3.8455;80.6952;5.3989
PLGLLI;1.0000;0.0000;1.8191;3.3222;44.1629;4.9967
PLLDSG;1.0000;0.0000;1.7494;3.3035;43.2216;4.9823
PLLDSR;1.0000;0.0000;1.7519;3.3166;43.8789;4.9924
PLLGHP;1.0000;0.0000;1.8520;3.8063;77.1373;5.3688
PLLSFP;1.0000;0.0000;1.7358;3.2390;40.1265;4.9328
PLLSLP;2.0000;4.5849;1.7068;3.0875;47.6485;4.5849
PLLSRE;1.0000;0.0000;1.7137;3.1176;34.8857;4.8395
PLPFSA;1.0000;0.0000;1.7132;3.6167;62.0062;5.2231
PLTSEE;1.0000;0.0000;1.7223;3.6098;61.5122;5.2178
PLWSRF;1.0000;0.0000;1.8290;4.1760;118.0771;5.6530
PMFVDK;1.0000;0.0000;1.6774;4.9134;275.9663;6.2197
PNIFLS;1.0000;0.0000;1.8609;4.3374;142.1868;5.7770
PNILLS;1.0000;0.0000;1.8819;3.8848;84.4347;5.4291
PNKLEE;1.0000;0.0000;1.7622;3.8793;83.8989;5.4249
PPQRGA;1.0000;0.0000;1.6387;4.3501;144.2910;5.7868
PPRGLW;1.0000;0.0000;1.8249;4.2261;125.0798;5.6915
PPSECF;1.0000;0.0000;1.6504;4.1640;116.4572;5.6438
PPSGLW;1.0000;0.0000;1.8140;4.0837;106.1744;5.5821
PQRGAG;1.0000;0.0000;1.6386;4.3544;145.0036;5.7901
PRGEMR;1.0000;0.0000;1.6844;4.5011;171.6899;5.9029
PRGLWG;1.0000;0.0000;1.8255;4.2303;125.6975;5.6947
PRGNLR;2.0000;5.5297;1.7757;4.3167;196.3407;5.5297
PRGSLR;1.0000;0.0000;1.7056;3.5723;58.9124;5.1890
PRGSMR;1.0000;0.0000;1.6965;4.4358;159.2450;5.8527
PRISLL;1.0000;0.0000;1.8122;3.5838;59.6960;5.1978
PSAETP;1.0000;0.0000;1.6385;4.0471;101.7828;5.5539
PSECFW;1.0000;0.0000;1.7400;4.7102;218.4189;6.0636
PSGLWG;1.0000;0.0000;1.8147;4.0880;106.6988;5.5854
PSKGSL;1.0000;0.0000;1.6930;3.4344;50.2609;5.0830
PSKLEE;1.0000;0.0000;1.6894;3.4359;50.3472;5.0841
PSKRAC;1.0000;0.0000;1.6448;4.1879;119.7046;5.6621
PSKVEE;1.0000;0.0000;1.6326;3.9606;92.1378;5.4874
PSLISG;1.0000;0.0000;1.7731;3.8191;78.2866;5.3787
PSNALD;1.0000;0.0000;1.7876;3.9953;95.8951;5.5141
PSQAVK;1.0000;0.0000;1.6655;4.3767;148.7622;5.8072
PSTETP;1.0000;0.0000;1.6584;4.2385;126.8801;5.7010
PTPRGS;2.0000;5.6130;1.6373;4.4251;222.4379;5.6130
PVLEED;1.0000;0.0000;1.7462;3.8297;79.2411;5.3868
PVLEEN;1.0000;0.0000;1.7854;4.0087;97.3849;5.5244
PVPDSR;1.0000;0.0000;1.6405;4.2147;123.4534;5.6827
PVTDTA;2.0000;6.0695;1.6336;5.0189;440.7229;6.0695
PVTDTG;2.0000;6.0695;1.6336;5.0189;440.7229;6.0695
PVVQSA;1.0000;0.0000;1.6736;4.5061;172.6702;5.9067
PVVVEE;1.0000;0.0000;1.6427;4.3663;146.9913;5.7992
PYKKRE;2.0000;5.8473;1.6640;4.7299;315.9715;5.8473
PYKKRG;1.0000;0.0000;1.6578;4.4927;170.0371;5.8964
PYLTQG;1.0000;0.0000;1.8808;4.5466;180.9104;5.9378
PYPGPA;1.0000;0.0000;1.6598;4.4360;159.2816;5.8528
PYRLIP;2.0000;5.8850;1.8756;4.7790;334.3296;5.8850
QADPSA;1.0000;0.0000;1.6641;4.3472;143.8026;5.7846
QALNPE;1.0000;0.0000;1.8230;4.2139;123.3405;5.6821
QAVKEA;1.0000;0.0000;1.6511;4.4463;161.1801;5.8607
QAYLSH;1.0000;0.0000;1.9563;4.7432;226.8688;6.0889
QDFSGQ;2.0000;6.0670;1.6928;5.0157;439.0995;6.0670
QDPDIL;1.0000;0.0000;1.8925;4.6361;200.5458;6.0066
QDPNIF;1.0000;0.0000;1.6830;5.2677;414.9910;6.4921
QDPNIL;1.0000;0.0000;1.9339;4.8151;246.4535;6.1442
QDSNTV;1.0000;0.0000;1.7025;5.0040;306.3259;6.2894
QEKLPL;1.0000;0.0000;1.7955;3.5396;56.7367;5.1638
QEKLTR;1.0000;0.0000;1.7992;4.1261;111.4815;5.6146
QENIKV;1.0000;0.0000;1.7126;5.1627;367.7209;6.4114
QFAGTT;1.0000;0.0000;1.6487;4.8033;243.1325;6.1352
QFKKRA;1.0000;0.0000;1.6366;4.4687;165.3956;5.8780
QFRKRG;2.0000;5.8745;1.6368;4.7653;329.1050;5.8745
QGNEIF;1.0000;0.0000;1.7158;5.0730;331.6649;6.3425
QHGAAP;1.0000;0.0000;1.7116;4.8543;257.8250;6.1743
QHGTAP;1.0000;0.0000;1.7142;5.0457;321.3893;6.3214
QHKQHG;1.0000;0.0000;1.7625;5.6774;665.0951;6.8070
QILPEM;2.0000;6.1232;1.9517;5.0889;477.6748;6.1232
QIPKEA;2.0000;6.0536;1.6958;4.9983;430.3783;6.0536
QLEKLK;1.0000;0.0000;1.7996;3.5615;58.1815;5.1806
QLKKLR;1.0000;0.0000;1.8127;3.6384;63.5749;5.2398
QLPVLE;2.0000;5.2633;1.8234;3.9701;131.7341;5.2633
QLSAPH;2.0000;5.7847;1.8684;4.6484;287.6700;5.7847
QLVEEK;1.0000;0.0000;1.7824;4.0047;96.9398;5.5213
QMLPET;1.0000;0.0000;1.8991;4.5770;187.3558;5.9612
QNSNTV;1.0000;0.0000;1.7229;5.1830;376.4464;6.4270
QNYPPQ;1.0000;0.0000;1.7076;5.3310;446.3758;6.5408
QRAAVA;1.0000;0.0000;1.6436;4.5057;172.5912;5.9064
QRAAVV;1.0000;0.0000;1.6447;4.6527;204.4172;6.0194
QRGAGL;1.0000;0.0000;1.7687;3.9810;94.3283;5.5031
QRKQHG;1.0000;0.0000;1.7215;5.1775;374.0670;6.4228
QRPAHA;1.0000;0.0000;1.7105;4.8674;261.7417;6.1844
QRPFHA;1.0000;0.0000;1.7063;4.9423;285.3154;6.2420
QRPFNT;1.0000;0.0000;1.6641;4.9349;282.8863;6.2363
QSAEMS;1.0000;0.0000;1.7493;4.5091;173.2729;5.9090
QSKDRK;1.0000;0.0000;1.6634;4.3997;152.7587;5.8249
QSLLNP;1.0000;0.0000;1.8550;3.7708;74.0510;5.3416
QSVHGR;1.0000;0.0000;1.7423;4.8894;268.4716;6.2013
QTLRQT;2.0000;6.0190;1.8895;4.9532;408.5854;6.0190
QTMGTE;1.0000;0.0000;1.7199;5.1504;362.5496;6.4019
QTVGTE;1.0000;0.0000;1.6645;4.8116;245.4450;6.1415
QVKKLR;1.0000;0.0000;1.7972;4.1631;116.3330;5.6431
QYHKRG;1.0000;0.0000;1.7405;5.2808;421.2693;6.5021
RAAVAG;1.0000;0.0000;1.6161;4.2174;123.8357;5.6848
RAAVVE;1.0000;0.0000;1.6292;4.3005;136.2740;5.7487
RACFWK;3.0000;12.4777;1.7011;5.4154;851.9649;6.2388
RAGNLS;1.0000;0.0000;1.7665;3.8776;83.7383;5.4236
RALEEL;2.0000;4.8930;1.7226;3.4883;75.6307;4.8930
RASLLQ;3.0000;10.2270;1.7874;3.9512;157.8714;5.1135
RDAEDI;1.0000;0.0000;1.6754;4.6790;210.6969;6.0396
RDWIME;1.0000;0.0000;1.7999;5.5716;588.8264;6.7257
READAG;1.0000;0.0000;1.6189;4.1416;113.4903;5.6265
REELLL;1.0000;0.0000;1.7095;2.8096;24.4482;4.6027
REISFQ;1.0000;0.0000;1.7192;4.6428;202.1013;6.0118
RELLLE;2.0000;4.6027;1.7095;3.1106;48.9373;4.6027
RENIKV;1.0000;0.0000;1.7001;4.8874;267.8577;6.1998
RETPDC;2.0000;5.9498;1.6504;4.8632;368.3963;5.9498
REWFME;1.0000;0.0000;1.7762;5.0453;321.2386;6.3211
RFLGSR;1.0000;0.0000;1.7180;3.6515;64.5384;5.2498
RGAGLR;1.0000;0.0000;1.7154;3.7058;68.7049;5.2916
RGDILR;1.0000;0.0000;1.8188;4.2431;127.5641;5.7046
RGDSLR;1.0000;0.0000;1.7293;3.7117;69.1711;5.2961
RGEMRK;1.0000;0.0000;1.6839;4.5230;176.0596;5.9197
RGGGAD;2.0000;5.6756;1.6147;4.5065;244.3094;5.6756
RGLWGS;1.0000;0.0000;1.8172;4.1054;108.8550;5.5987
RGNLRK;2.0000;5.5465;1.7784;4.3385;201.3380;5.5465
RGPPSE;1.0000;0.0000;1.6169;3.8687;82.8890;5.4168
RGRPHL;2.0000;5.6825;1.8209;4.5155;246.8515;5.6825
RGSLRK;1.0000;0.0000;1.7086;3.5941;60.4125;5.2057
RGSMRK;1.0000;0.0000;1.6966;4.4576;163.2980;5.8694
RGSNTE;1.0000;0.0000;1.6812;4.3828;149.8256;5.8120
RGVGSL;1.0000;0.0000;1.7299;3.7105;69.0759;5.2952
RIKKPY;1.0000;0.0000;1.7034;4.8950;270.1989;6.2056
RIRKPY;1.0000;0.0000;1.7038;4.8906;268.8168;6.2022
RISLLS;1.0000;0.0000;1.7930;3.4588;51.6934;5.1017
RIWKPY;1.0000;0.0000;1.7694;5.4194;494.1680;6.6087
RKADSS;2.0000;5.4905;1.6380;4.2656;185.1342;5.4905
RKAFAG;1.0000;0.0000;1.6091;4.1628;116.2984;5.6429
RKAFSG;1.0000;0.0000;1.6224;4.0336;100.2199;5.5435
RKALTG;1.0000;0.0000;1.7496;3.9017;86.0899;5.4421
RKEPLP;1.0000;0.0000;1.7085;3.6378;63.5314;5.2393
RKFQDF;2.0000;6.0259;1.6347;4.9622;412.8439;6.0259
RKPYKK;1.0000;0.0000;1.6570;4.5103;173.5079;5.9099
RKQFAG;1.0000;0.0000;1.6376;4.4512;162.0871;5.8645
RKQFKK;1.0000;0.0000;1.6355;4.4863;168.7716;5.8914
RKQHGT;1.0000;0.0000;1.7087;5.0806;334.5751;6.3483
RKQHKQ;1.0000;0.0000;1.7182;5.1951;381.7019;6.4363
RKQRKQ;1.0000;0.0000;1.6596;4.6952;214.6771;6.0521
RKQYHK;1.0000;0.0000;1.7369;5.2983;429.8676;6.5156
RKRGGG;2.0000;5.5954;1.6067;4.4021;216.6276;5.5954
RLIPPR;1.0000;0.0000;1.7955;4.0995;108.1171;5.5942
RLIPPS;1.0000;0.0000;1.7854;3.9572;91.7748;5.4848
RLLART;2.0000;5.1484;1.7861;3.8205;110.8907;5.1484
RLLRNL;1.0000;0.0000;1.8063;3.2645;41.3231;4.9524
RLQSKD;1.0000;0.0000;1.7863;4.0044;96.9071;5.5211
RLSESA;1.0000;0.0000;1.6849;3.3704;46.6856;5.0338
RLTPEE;1.0000;0.0000;1.7344;3.7521;72.4685;5.3272
RMALLQ;1.0000;0.0000;1.9179;4.0891;106.8338;5.5862
RNLPMF;1.0000;0.0000;1.8880;4.5632;184.4155;5.9506
RNPGFQ;1.0000;0.0000;1.6655;4.7435;226.9368;6.0891
RNPGLQ;1.0000;0.0000;1.8299;4.2909;134.7691;5.7413
RPAHAG;1.0000;0.0000;1.6848;4.5791;187.8053;5.9628
RPFHAG;1.0000;0.0000;1.6847;4.6540;204.7204;6.0204
RPFNTD;1.0000;0.0000;1.6477;4.7816;237.1349;6.1185
RPHLSS;2.0000;5.4738;1.7991;4.2440;180.5753;5.4738
RPVVVE;1.0000;0.0000;1.6351;4.4432;160.6108;5.8584
RPYLTQ;1.0000;0.0000;1.8822;4.5597;183.6587;5.9479
RQFRKR;2.0000;5.8846;1.6360;4.7784;334.1046;5.8846
RQLKKL;1.0000;0.0000;1.8127;3.6384;63.5749;5.2398
RQTMGT;1.0000;0.0000;1.6973;5.2273;396.1392;6.4610
RQTVGT;1.0000;0.0000;1.6469;4.8885;268.1855;6.2006
RQVKKL;1.0000;0.0000;1.7972;4.1631;116.3330;5.6431
RRQFRK;2.0000;5.8846;1.6360;4.7784;334.1046;5.8846
RSAWDE;1.0000;0.0000;1.7217;4.5543;182.5292;5.9438
RSLPII;1.0000;0.0000;1.8721;4.3637;146.5632;5.7973
RTAGFV;1.0000;0.0000;1.6266;4.4837;168.2729;5.8895
RTALLQ;1.0000;0.0000;1.8478;3.7947;76.1154;5.3599
RTLQLP;1.0000;0.0000;1.8470;3.7904;75.7412;5.3566
RTRKQH;1.0000;0.0000;1.7065;5.0937;339.6576;6.3584
RTRKQR;1.0000;0.0000;1.6453;4.5939;191.0298;5.9741
RVFGIR;1.0000;0.0000;1.6619;4.7076;217.7683;6.0616
RVPFCC;2.0000;6.0980;1.6408;5.0560;459.9190;6.0980
RYATLE;1.0000;0.0000;1.8212;4.2118;123.0393;5.6805
SAEMPY;1.0000;0.0000;1.7585;4.7373;225.3283;6.0844
SAEMSF;1.0000;0.0000;1.7123;4.2957;135.5232;5.7450
SAEPSN;1.0000;0.0000;1.6689;4.0448;101.5228;5.5522
SAETPT;1.0000;0.0000;1.6584;4.2427;127.5067;5.7043
SALDFG;1.0000;0.0000;1.7374;3.7604;73.1628;5.3335
SAPEDV;1.0000;0.0000;1.6431;4.1420;113.5422;5.6268
SAPHED;2.0000;5.9081;1.7154;4.8090;346.0981;5.9081
SAWDEL;1.0000;0.0000;1.8327;4.1635;116.3906;5.6434
SCCLLF;2.0000;5.2983;1.8390;4.0156;138.8140;5.2983
SCSHLL;1.0000;0.0000;1.8667;3.7899;75.6934;5.3562
SCSVLL;1.0000;0.0000;1.7840;3.4239;49.6560;5.0749
SCTHLV;1.0000;0.0000;1.9187;4.6352;200.3446;6.0059
SDCFWK;1.0000;0.0000;1.7353;4.9310;281.6341;6.2333
SDGLRT;1.0000;0.0000;1.7623;3.8900;84.9399;5.4331
SDLNDL;1.0000;0.0000;1.8485;3.7570;72.8783;5.3309
SDLNEH;1.0000;0.0000;1.8932;4.4487;161.6270;5.8626
SECFWK;3.0000;12.1607;1.7396;5.2092;671.9423;6.0804
SEELER;1.0000;0.0000;1.6815;3.3719;46.7658;5.0349
SEQAYL;1.0000;0.0000;1.8340;4.1664;116.7721;5.6456
SEQNYP;1.0000;0.0000;1.7525;4.8539;257.7126;6.1740
SESALD;1.0000;0.0000;1.7071;3.4924;53.7315;5.1275
SETSYA;1.0000;0.0000;1.7093;4.3179;139.0377;5.7621
SFCSFR;1.0000;0.0000;1.6641;4.1952;120.7173;5.6678
SFGRPV;1.0000;0.0000;1.6341;4.1588;115.7564;5.6397
SFPVTD;1.0000;0.0000;1.6560;4.4722;166.0591;5.8806
SFQLSA;1.0000;0.0000;1.7607;3.7844;75.2143;5.3520
SFRSLP;1.0000;0.0000;1.7047;3.5049;54.5105;5.1371
SFSEQA;1.0000;0.0000;1.6700;4.0982;107.9581;5.5932
SFSVLL;1.0000;0.0000;1.7486;3.2654;41.3629;4.9530
SGADCF;1.0000;0.0000;1.6557;4.3715;147.8885;5.8033
SGDISS;1.0000;0.0000;1.7086;4.2070;122.3636;5.6768
SGEVSL;1.0000;0.0000;1.7095;3.5043;54.4732;5.1367
SGHELF;2.0000;5.5749;1.8143;4.3754;210.0800;5.5749
SGLWGS;1.0000;0.0000;1.8037;3.9631;92.4012;5.4893
SGPDSV;2.0000;5.5766;1.6515;4.3777;210.6323;5.5766
SGQDPD;1.0000;0.0000;1.6709;4.4823;168.0031;5.8884
SGQDPN;2.0000;6.0260;1.6995;4.9624;412.9290;6.0260
SHDAAG;1.0000;0.0000;1.7114;4.5761;187.1698;5.9605
SHLLAH;1.0000;0.0000;1.9543;4.1986;121.1875;5.6703
SHLLAR;3.0000;10.5723;1.8365;4.1759;204.4774;5.2861
SHPIKR;1.0000;0.0000;1.7606;4.8697;262.4283;6.1861
SHPSKR;1.0000;0.0000;1.7133;4.3382;142.3168;5.7776
SHTKKR;1.0000;0.0000;1.7183;4.6806;211.1032;6.0409
SKDRKQ;1.0000;0.0000;1.6634;4.3997;152.7587;5.8249
SKEGFG;1.0000;0.0000;1.6231;3.9567;91.7203;5.4844
SKGSLR;1.0000;0.0000;1.6955;3.4518;51.2772;5.0963
SKLEEL;1.0000;0.0000;1.7046;3.0625;32.7366;4.7971
SKLFFC;1.0000;0.0000;1.7722;3.9512;91.1455;5.4802
SKLVPC;1.0000;0.0000;1.7740;3.9441;90.4039;5.4747
SKRACF;1.0000;0.0000;1.6478;4.2671;131.1314;5.7230
SKVEEL;1.0000;0.0000;1.7162;3.5872;59.9321;5.2004
SLCFGL;1.0000;0.0000;1.7874;3.4811;53.0346;5.1188
SLDDLS;1.0000;0.0000;1.7590;3.3136;43.7302;4.9902
SLEERG;1.0000;0.0000;1.6893;3.4357;50.3370;5.0840
SLGQAD;1.0000;0.0000;1.7822;3.9738;93.5470;5.4975
SLISGD;1.0000;0.0000;1.7986;3.9585;91.9160;5.4858
SLLNPF;1.0000;0.0000;1.8052;3.5574;57.9126;5.1775
SLLQIL;2.0000;5.1223;1.8631;3.7866;106.6408;5.1223
SLLQML;1.0000;0.0000;1.8807;3.5691;58.6971;5.1865
SLLSRL;1.0000;0.0000;1.6885;2.6789;21.0203;4.5022
SLPIIV;1.0000;0.0000;1.8971;4.4976;170.9925;5.9002
SLPLLD;2.0000;4.6920;1.7365;3.2268;55.9549;4.6920
SLPVTD;1.0000;0.0000;1.7852;4.0196;98.6131;5.5328
SLQLPV;1.0000;0.0000;1.8154;3.6037;61.0837;5.2131
SLQLSA;1.0000;0.0000;1.7653;3.3318;44.6540;5.0041
SLRKAD;1.0000;0.0000;1.7300;3.7161;69.5269;5.2995
SLRKAL;1.0000;0.0000;1.7283;3.2033;38.5086;4.9054
SLRLSE;1.0000;0.0000;1.6952;2.9927;30.2036;4.7435
SLSEQN;1.0000;0.0000;1.8052;3.9597;92.0460;5.4868
SLWCGL;1.0000;0.0000;1.8936;3.9481;90.8179;5.4778
SMRKAF;1.0000;0.0000;1.6992;4.5194;175.3423;5.9169
SNALDK;1.0000;0.0000;1.7905;4.0171;98.3361;5.5309
SNALDN;1.0000;0.0000;1.8520;4.3137;138.3640;5.7588
SNTECF;2.0000;6.0389;1.7035;4.9791;420.9871;6.0389
SNTVLS;2.0000;5.5743;1.8176;4.3747;209.9125;5.5743
SPDDFA;1.0000;0.0000;1.6413;4.2689;131.4013;5.7244
SPGEAG;1.0000;0.0000;1.6164;3.8599;82.0516;5.4100
SPLFSQ;1.0000;0.0000;1.7601;3.7801;74.8445;5.3487
SPLLSR;1.0000;0.0000;1.7052;3.0523;32.3529;4.7893
SQAVKE;1.0000;0.0000;1.6694;4.3171;138.8983;5.7614
SQENIK;1.0000;0.0000;1.7536;4.8865;267.5545;6.1991
SREISF;1.0000;0.0000;1.6948;4.2253;124.9638;5.6908
SRENIK;1.0000;0.0000;1.7226;4.6112;194.8927;5.9875
SRFLGS;1.0000;0.0000;1.7053;3.5092;54.7799;5.1404
SRKEPL;1.0000;0.0000;1.6989;3.5129;55.0152;5.1433
SRKQYH;1.0000;0.0000;1.7837;5.1515;363.0364;6.4028
SRLLAR;2.0000;4.9019;1.7275;3.4999;76.6488;4.9019
SRLQSK;1.0000;0.0000;1.7528;3.7401;71.4765;5.3180
SRRQFR;2.0000;5.7718;1.6578;4.6316;282.1602;5.7718
SRVFGI;1.0000;0.0000;1.6898;4.5653;184.8565;5.9522
SSDGLR;1.0000;0.0000;1.7169;3.5693;58.7129;5.1867
SSGHEL;2.0000;5.4180;1.7894;4.1713;166.0783;5.4180
SSHPIK;1.0000;0.0000;1.7791;4.7274;222.7675;6.0768
SSHPSK;1.0000;0.0000;1.7174;4.1959;120.8068;5.6682
SSHTKK;1.0000;0.0000;1.7354;4.5383;179.1986;5.9315
SSSHPI;1.0000;0.0000;1.7883;4.5806;188.1329;5.9639
SSSHTK;1.0000;0.0000;1.7438;4.3916;151.3372;5.8187
SSTNIF;2.0000;6.1184;1.7541;5.0826;474.2304;6.1184
SSTVCF;1.0000;0.0000;1.6904;4.4456;161.0580;5.8602
STETPT;1.0000;0.0000;1.6749;4.4342;158.9449;5.8514
STNIFN;2.0000;6.4592;1.7449;5.5259;790.0657;6.4592
STSECF;1.0000;0.0000;1.6815;4.2348;126.3412;5.6981
STSLCF;1.0000;0.0000;1.7845;3.9209;88.0239;5.4569
STSLWC;1.0000;0.0000;1.8905;4.3880;150.7121;5.8159
STVCFG;1.0000;0.0000;1.6688;4.5748;186.8940;5.9595
SVEEAG;2.0000;5.4772;1.6319;4.2484;181.4918;5.4772
SVHGRP;1.0000;0.0000;1.7129;4.5968;191.6876;5.9764
SVLIFL;1.0000;0.0000;1.8580;3.7968;76.3009;5.3615
SVLLLS;2.0000;4.6052;1.7170;3.1138;49.1175;4.6052
SVMNLF;1.0000;0.0000;1.9077;4.5722;186.3267;5.9575
SVRGRP;2.0000;5.5922;1.6308;4.3980;215.6180;5.5922
SVSDLN;1.0000;0.0000;1.8053;4.0174;98.3612;5.5310
SVTTLL;1.0000;0.0000;1.8353;3.7025;68.4443;5.2890
SWDDET;1.0000;0.0000;1.7434;4.8677;261.8425;6.1846
SYAVDG;1.0000;0.0000;1.6929;4.6017;192.7613;5.9802
TADCFW;1.0000;0.0000;1.6908;5.2341;399.2325;6.4662
TADMTY;2.0000;6.6342;1.6967;5.7536;1026.8019;6.6342
TAGFVP;1.0000;0.0000;1.6279;4.4663;164.9402;5.8761
TALLQT;1.0000;0.0000;1.8878;3.9730;93.4660;5.4970
TAPECF;1.0000;0.0000;1.6476;4.4889;169.2916;5.8935
TDLALP;1.0000;0.0000;1.8084;3.6241;62.5367;5.2288
TDTADM;2.0000;6.4370;1.6721;5.4971;764.2969;6.4370
TDTGEM;1.0000;0.0000;1.7028;4.9971;303.9148;6.2841
TDTGER;1.0000;0.0000;1.6441;4.5244;176.3545;5.9208
TEAEGS;1.0000;0.0000;1.6393;3.9918;95.5026;5.5114
TEAGES;1.0000;0.0000;1.6393;3.9918;95.5026;5.5114
TECFWK;4.0000;18.9804;1.7170;5.6547;1295.9413;6.3268
TESAEM;1.0000;0.0000;1.7210;4.4776;167.0902;5.8848
TETPTP;1.0000;0.0000;1.6519;4.5591;183.5356;5.9474
TGEMSL;1.0000;0.0000;1.8329;4.1637;116.4177;5.6435
TGERTL;1.0000;0.0000;1.7753;4.0116;97.7152;5.5266
TGLSNA;1.0000;0.0000;1.8001;4.0559;102.8256;5.5607
TGQDSN;1.0000;0.0000;1.7064;4.8570;258.6351;6.1764
THLVAH;1.0000;0.0000;1.9925;5.0439;320.7290;6.3201
TKKRAC;1.0000;0.0000;1.6371;4.5304;177.5638;5.9253
TLEVLL;1.0000;0.0000;1.7931;3.1987;38.3053;4.9018
TLLHSV;1.0000;0.0000;1.9105;4.0240;99.1201;5.5362
TLLSVL;1.0000;0.0000;1.7823;3.1334;35.5251;4.8516
TLLSVM;1.0000;0.0000;1.9046;3.9969;96.0689;5.5153
TLQLPV;1.0000;0.0000;1.8762;3.9243;88.3688;5.4595
TLRQTM;1.0000;0.0000;1.9388;4.8496;256.4461;6.1707
TLRQTV;1.0000;0.0000;1.8579;4.5108;173.6117;5.9103
TMGTEA;1.0000;0.0000;1.7063;4.8621;260.1389;6.1803
TNIFNP;2.0000;6.5552;1.6866;5.6509;912.2901;6.5552
TNREEL;1.0000;0.0000;1.7972;4.0705;104.5670;5.5719
TPDCFW;2.0000;6.4630;1.6920;5.5308;794.5438;6.4630
TPEELE;1.0000;0.0000;1.7257;3.6751;66.3214;5.2680
TPGAEA;1.0000;0.0000;1.6268;4.1806;118.6954;5.6565
TPRGSL;1.0000;0.0000;1.7386;3.7506;72.3444;5.3260
TPRGSM;1.0000;0.0000;1.7134;4.6141;195.5366;5.9897
TPTPRG;2.0000;5.8595;1.6341;4.7457;321.7590;5.8595
TQEKLP;1.0000;0.0000;1.7971;4.1087;109.2733;5.6013
TQGNEI;1.0000;0.0000;1.7187;5.1895;379.2742;6.4320
TRKQHK;1.0000;0.0000;1.7058;5.0982;341.4040;6.3618
TRKQRK;1.0000;0.0000;1.6450;4.5983;192.0120;5.9776
TRLLRN;1.0000;0.0000;1.8564;3.8336;79.6031;5.3898
TRNPGL;1.0000;0.0000;1.8079;4.1939;120.5395;5.6668
TSECFW;1.0000;0.0000;1.7528;4.9059;273.6132;6.2140
TSEELE;1.0000;0.0000;1.7152;3.5502;57.4316;5.1720
TSLCFG;1.0000;0.0000;1.7931;4.0502;102.1466;5.5563
TSLWCG;1.0000;0.0000;1.8992;4.5172;174.8887;5.9152
TSYAVD;1.0000;0.0000;1.7020;4.7931;240.2857;6.1273
TTECFW;1.0000;0.0000;1.7141;5.2265;395.7790;6.4604
TTLLHS;1.0000;0.0000;1.9216;4.0685;104.3220;5.5703
TTQEKL;1.0000;0.0000;1.8314;4.3044;136.8897;5.7517
TVCFGL;1.0000;0.0000;1.8218;4.3264;140.3934;5.7685
TVGTEA;1.0000;0.0000;1.6461;4.5232;176.1118;5.9199
TVLEPL;1.0000;0.0000;1.8006;3.5722;58.9031;5.1888
TVLSRL;2.0000;5.1520;1.7961;3.8252;111.4895;5.1520
TYSGPD;2.0000;6.0110;1.6990;4.9429;403.7628;6.0110
VAGYSP;1.0000;0.0000;1.6868;4.4623;164.1841;5.8730
VAHPVT;1.0000;0.0000;1.6906;5.0514;323.4904;6.3258
VCFGLL;1.0000;0.0000;1.8368;3.7573;72.9013;5.3311
VDGLFS;1.0000;0.0000;1.7626;3.9074;86.6579;5.4465
VDKEAE;1.0000;0.0000;1.6326;4.2292;125.5319;5.6939
VDLPSK;1.0000;0.0000;1.7530;3.8457;80.7205;5.3991
VEEAGG;2.0000;5.5765;1.6232;4.3776;210.6069;5.5765
VEEEQA;1.0000;0.0000;1.6616;4.3010;136.3533;5.7491
VEEKDS;1.0000;0.0000;1.6454;4.1000;108.1772;5.5945
VEELRQ;1.0000;0.0000;1.7817;4.0003;96.4438;5.5179
VEYSPL;1.0000;0.0000;1.8011;4.0208;98.7467;5.5337
VFGIRK;1.0000;0.0000;1.6615;4.7121;218.8880;6.0650
VFSTSL;1.0000;0.0000;1.7655;3.8345;79.6798;5.3905
VGLLNP;1.0000;0.0000;1.8401;3.7587;73.0252;5.3323
VGSLDD;1.0000;0.0000;1.7740;3.9675;92.8772;5.4928
VGTEAE;1.0000;0.0000;1.6405;4.2680;131.2626;5.7237
VHGRPY;1.0000;0.0000;1.7282;5.1176;349.1242;6.3767
VKEALL;1.0000;0.0000;1.7640;3.4026;48.4494;5.0585
VKKLRD;1.0000;0.0000;1.7642;4.0099;97.5159;5.5253
VLEEDA;1.0000;0.0000;1.7467;3.8339;79.6326;5.3901
VLEENA;1.0000;0.0000;1.7859;4.0130;97.8660;5.5277
VLEPLL;1.0000;0.0000;1.7497;3.0031;30.5666;4.7514
VLIFLQ;1.0000;0.0000;1.9450;4.2144;123.4080;5.6825
VLLEKQ;1.0000;0.0000;1.8275;3.6909;67.5363;5.2801
VLLLSC;2.0000;4.8839;1.7920;3.4765;74.6076;4.8839
VLSRLL;2.0000;4.7145;1.7427;3.2561;57.8753;4.7145
VMNLFK;1.0000;0.0000;1.9130;4.7190;220.6288;6.0703
VNPDDF;1.0000;0.0000;1.6387;4.8592;259.2891;6.1781
VPCLLL;1.0000;0.0000;1.8146;3.3004;43.0670;4.9800
VPDSRK;1.0000;0.0000;1.6404;4.2365;126.5956;5.6995
VPFCCL;2.0000;5.7976;1.8307;4.6652;293.2783;5.7976
VPGQIP;2.0000;6.1989;1.6873;5.1873;535.0132;6.1989
VPSKGS;1.0000;0.0000;1.6390;3.9591;91.9800;5.4863
VPSQAV;1.0000;0.0000;1.6736;4.5061;172.6702;5.9067
VQSAEM;1.0000;0.0000;1.7449;4.7853;238.1446;6.1213
VRGRPH;2.0000;6.0858;1.6888;5.0402;451.6355;6.0858
VRSAWD;1.0000;0.0000;1.7251;4.7652;232.6826;6.1058
VSDLND;1.0000;0.0000;1.8364;4.2817;133.3515;5.7342
VSDLNE;1.0000;0.0000;1.8075;4.0827;106.0490;5.5813
VSLQLS;1.0000;0.0000;1.7966;3.4788;52.8953;5.1171
VSPDDF;1.0000;0.0000;1.6491;4.4159;155.6329;5.8373
VTDTAD;2.0000;6.1766;1.6242;5.1583;517.4293;6.1766
VTDTGE;2.0000;6.0237;1.6459;4.9594;411.5021;6.0237
VTTLLH;1.0000;0.0000;1.9751;4.3447;143.3830;5.7826
VVEEEQ;1.0000;0.0000;1.6709;4.4480;161.4978;5.8620
VVEYSP;1.0000;0.0000;1.7007;4.5454;180.6742;5.9369
VVQSAE;1.0000;0.0000;1.6793;4.4465;161.2213;5.8609
VVVEEE;1.0000;0.0000;1.6478;4.3067;137.2447;5.7534
WCGLLT;1.0000;0.0000;1.9586;4.2687;131.3747;5.7242
WDDETR;1.0000;0.0000;1.7086;5.0100;308.4597;6.2940
WDELER;1.0000;0.0000;1.8369;4.2420;127.3935;5.7037
WFMEAK;1.0000;0.0000;1.7654;5.1136;347.5264;6.3736
WGSRRQ;2.0000;6.1207;1.7426;5.0855;475.8451;6.1207
WIMEAK;1.0000;0.0000;1.8107;5.4410;506.6046;6.6253
WKLLLL;1.0000;0.0000;1.8162;3.1060;34.4200;4.8305
WKPYKK;1.0000;0.0000;1.7334;5.0391;318.9653;6.3164
WSRFLG;1.0000;0.0000;1.8296;4.1803;118.6603;5.6563
YATLEV;1.0000;0.0000;1.8444;4.3457;143.5484;5.7834
YAVDGL;1.0000;0.0000;1.8373;4.3532;144.8010;5.7892
YHKRGS;1.0000;0.0000;1.7580;4.8632;260.4882;6.1812
YKKRET;2.0000;5.9978;1.6754;4.9256;395.8170;5.9978
YKKRGP;1.0000;0.0000;1.6578;4.4927;170.0371;5.8964
YKLASC;2.0000;5.6660;1.8302;4.4940;240.8069;5.6660
YLSHDA;1.0000;0.0000;1.9191;4.5900;190.1766;5.9712
YLTQGN;1.0000;0.0000;1.9436;4.8650;261.0192;6.1825
YNMDDK;1.0000;0.0000;1.7017;5.5365;565.4971;6.6987
YPGPAS;1.0000;0.0000;1.6760;4.3111;137.9401;5.7568
YPPQRG;1.0000;0.0000;1.6848;4.7417;226.4750;6.0878
YPRGEM;1.0000;0.0000;1.7353;4.8796;265.4450;6.1938
YPSLIS;1.0000;0.0000;1.8576;4.2107;122.8848;5.6796
YRLIPP;2.0000;5.8850;1.8756;4.7790;334.3296;5.8850
YSGPDS;2.0000;5.7646;1.6988;4.6222;279.1308;5.7646
YSPLFS;1.0000;0.0000;1.7835;3.8833;84.2920;5.4280
YSPLLS;1.0000;0.0000;1.7873;3.4307;50.0467;5.0801
YTNREE;1.0000;0.0000;1.7158;4.8397;253.5385;6.1631
