# Supplementary material for: Evaluating deterministic motif significance measures in protein databases
Source: Algorithms Mol Biol. 2007 Dec 24;2:16. doi: 10.1186/1748-7188-2-16 (PMC2254621; doi:10.1186/1748-7188-2-16)
Supplement: Additional File 2 — Scripts and Datasets. This file contains the sequence datasets (synthetic and real) and the evaluated motifs. This data is separated according to the tables where it is presented and discussed. It also contains script programs (in perl language) developed for this work. [file 1748-7188-2-16-S2.zip › Scripts_and_Datasets/datasets/Table 3/Motifs/score_PS01024.fasta]

Motif;Supp;IG;Pratt;LogOdds;Zscore;Info
AAALCDKHSKLFEEP;5.0000;58.1000;0.3655;15.4679;119205962.1815;14.5250
AAANSLYMYYARRCL;1.0000;0.0000;0.3970;15.6785;67939775.1308;15.2241
AACLHMQPEIWCRML;1.0000;0.0000;0.4835;17.4434;518241609.8800;16.5806
AAEFHPHHCNTFVYS;7.0000;93.0097;0.3888;16.8847;720674544.9990;15.5016
AAEFHPHHCNVFVYS;1.0000;0.0000;0.3887;16.0447;103561305.4495;15.5056
AAEFHPHQCNVFVYS;3.0000;31.2052;0.3989;16.6481;359296689.4518;15.6026
AAEFHPNSCNTFVYS;6.0000;74.4603;0.3863;16.0247;247893010.5413;14.8921
AAEFHPTECNVFVYS;1.0000;0.0000;0.3727;15.4279;50907646.3955;15.0314
AAFRARKSAANNVPK;1.0000;0.0000;0.3115;14.4162;15883400.5434;14.2538
AAGAGSSSAQQGHPT;1.0000;0.0000;0.4161;15.6634;66768672.5463;15.2125
AAGEDVQEVDIISAI;2.0000;14.2002;0.3375;14.6474;29314774.4211;14.2002
AAHFLLSTNDKTIKL;4.0000;42.0389;0.3195;14.7049;44290197.1425;14.0130
AAHSLLSTNDKTIKL;5.0000;55.1886;0.3239;14.5210;40070015.1111;13.7971
AALCDKHSKLFEEPE;5.0000;57.6926;0.3660;15.3354;102340099.2015;14.4231
AALCDRHSKQFEEPE;1.0000;0.0000;0.3912;15.1256;35943985.6499;14.7991
AAMGSASVGLDPDNL;1.0000;0.0000;0.3671;14.6274;20254735.9563;14.4162
AANNVPKLNAVKNND;1.0000;0.0000;0.3009;14.2310;12833407.1289;14.1115
AANPRRGEYNVYSTF;1.0000;0.0000;0.3410;14.9566;29591390.5924;14.6692
AANSLYMYYARRCLR;1.0000;0.0000;0.3974;15.6189;63431024.2631;15.1783
AAQFLLSTNDKTIKL;6.0000;70.5501;0.3299;15.0072;76830439.4166;14.1100
AARRPQPQPQPREWR;1.0000;0.0000;0.4102;16.8362;257610574.0116;16.1139
AASADPSLPLEWRFS;1.0000;0.0000;0.3873;14.5493;18513979.4567;14.3562
AATGSYSNLFRVFGV;1.0000;0.0000;0.3422;14.6658;21171760.5684;14.4457
AATLEASKNPMRRQI;1.0000;0.0000;0.3642;14.9487;29322565.9552;14.6632
AATNNLYIFQDKVNS;5.0000;57.5456;0.3414;15.2876;96859540.1888;14.3864
AATPKRIYSNAHTYH;1.0000;0.0000;0.3549;15.3829;48340225.8482;14.9969
AATSGPPPSLEWRFS;1.0000;0.0000;0.4058;15.0916;34566732.9803;14.7730
AAYFLLSTNDKTVKL;7.0000;84.2940;0.3184;14.9948;81806067.4253;14.0490
AAYPRRVYANAHAYH;1.0000;0.0000;0.3340;15.9259;90319103.2294;15.4142
ACAAANSLYMYYARR;1.0000;0.0000;0.3932;15.7990;78045878.3289;15.3167
ACLHMQPEIWCRMLS;1.0000;0.0000;0.5147;17.2068;394681051.4864;16.3988
ACVTGTPNFLKEPED;1.0000;0.0000;0.3512;15.1506;36994985.2299;14.8183
ADDEFDEEVPATKNS;1.0000;0.0000;0.3168;13.8819;8585732.5989;13.8431
ADDLRINLWHLAITD;4.0000;43.2383;0.3529;15.2250;80608706.0577;14.4128
ADDLRINLWHLAVTD;1.0000;0.0000;0.3537;14.6969;21942068.0627;14.4696
ADDLRINLWHLEITD;10.0000;128.7983;0.3529;15.4904;173009445.6579;14.3109
ADDLRINLWHLEVVN;1.0000;0.0000;0.3531;14.6196;20073631.8741;14.4102
ADDLRINLWNFEITN;7.0000;85.3867;0.3382;15.2317;107460863.7815;14.2311
ADDLRINLWNLDIPD;1.0000;0.0000;0.3463;14.3502;14721397.8314;14.2031
ADDLRINLWNLEINN;1.0000;0.0000;0.3343;14.1498;11687847.8218;14.0491
ADDLRINLWNLEISN;2.0000;13.9293;0.3411;14.2949;19536006.5464;13.9293
ADDLRINLWNLGIAD;1.0000;0.0000;0.3442;14.4444;16408083.2635;14.2755
ADDLRINLWNLSISD;1.0000;0.0000;0.3464;13.8398;8179519.0729;13.8108
ADDLRVNLWNLEISN;1.0000;0.0000;0.3431;14.0678;10635585.3178;13.9861
ADIISAVEFDHTGDY;1.0000;0.0000;0.3415;14.5492;18511089.8846;14.3561
ADIISAVEFNHTGEL;1.0000;0.0000;0.3282;14.2662;13365120.6143;14.1386
ADIISCVEFNHDGEL;1.0000;0.0000;0.3625;14.6114;19886944.9520;14.4039
ADIISTVEFDHTGDF;1.0000;0.0000;0.3308;14.3740;15130034.8020;14.2214
ADIISTVEFNHSGEL;6.0000;69.7838;0.3355;14.8078;61071435.6785;13.9568
ADIISTVEFNHTGEL;8.0000;98.9242;0.3280;15.1608;105873037.3230;14.1320
ADIISTVEFNYSGDL;4.0000;41.8119;0.3333;14.6064;39544114.0256;13.9373
ADIKPANMEELTEVI;1.0000;0.0000;0.3329;14.4638;16778468.2742;14.2904
ADIVVTEADLITAVE;1.0000;0.0000;0.2977;14.0237;10108398.4829;13.9521
ADKAAFRARKSAANN;1.0000;0.0000;0.3043;14.1207;11303488.5742;14.0267
ADKGHDYLSKDFSFP;1.0000;0.0000;0.3617;14.5754;19078624.0785;14.3762
ADKSAFKSKKSGQHP;1.0000;0.0000;0.3798;14.7017;22064177.3513;14.4733
ADKTAFRNKRYGSLA;1.0000;0.0000;0.3229;14.4148;15858099.7235;14.2528
ADLITAVEFDYTGNY;1.0000;0.0000;0.3260;14.7571;23519049.8758;14.5159
ADPSLPLEWRFSQVF;1.0000;0.0000;0.4078;15.1908;38748388.6755;14.8492
ADQSFNIVDIKPANM;1.0000;0.0000;0.3666;14.9506;29387079.2048;14.6646
ADVISTVEFNHTGEL;2.0000;14.1888;0.3288;14.6326;28819137.5915;14.1888
ADYPLRHPEFRYKTE;1.0000;0.0000;0.3471;15.1846;38474463.7268;14.8445
AEAARRPQPQPQPRE;1.0000;0.0000;0.3806;16.1738;120157010.4049;15.6048
AEADIISTVEFNHSG;6.0000;70.2467;0.3367;14.9283;70155867.1509;14.0493
AEADIISTVEFNYSG;4.0000;42.0857;0.3346;14.7252;45337439.8424;14.0286
AEATTLEASRNPMRR;1.0000;0.0000;0.3413;14.5253;18010254.2246;14.3377
AEFDYLKSLEIEEKI;2.0000;13.6931;0.3152;13.9877;13715596.0723;13.6931
AEFHPHHCNTFVYSS;7.0000;91.9187;0.4112;16.6481;548849381.7884;15.3198
AEFHPHHCNVFVYSS;1.0000;0.0000;0.4112;15.8081;78869940.4850;15.3237
AEFHPHQCNVFVYSS;3.0000;30.8415;0.4219;16.4115;273632206.4553;15.4208
AEFHPIHCNMLAYSS;1.0000;0.0000;0.4283;15.7382;72773651.2422;15.2700
AEFHPINCNHLMYSS;1.0000;0.0000;0.4286;15.6575;66315784.8400;15.2080
AEFHPLQCNLFMYSS;1.0000;0.0000;0.4424;15.8656;84269726.0020;15.3679
AEFHPNSCNTFVYSS;6.0000;73.5511;0.3984;15.7881;188789692.2812;14.7102
AEFHPQECNLFMYSS;1.0000;0.0000;0.4431;15.8536;83108473.4817;15.3587
AEFHPTECNVFVYSS;1.0000;0.0000;0.3884;15.1913;38770108.4302;14.8496
AEFHPTHCNMLAYSS;1.0000;0.0000;0.4277;15.8070;78772275.4256;15.3229
AEFHPTHCNTLAYSS;2.0000;15.0064;0.4000;15.6964;98072748.9318;15.0064
AEGYNLKDEDGRLRD;4.0000;42.1807;0.3215;14.7664;47539832.1944;14.0602
AENIIAIAATNNLYI;5.0000;56.5065;0.3042;14.9496;65637146.2143;14.1266
AENNLSDSFHSPMQG;1.0000;0.0000;0.4113;14.9470;29265297.2818;14.6618
AETYISADDLRINLW;1.0000;0.0000;0.3596;14.4781;17056713.4031;14.3014
AFKNSSKRSKKNGFS;1.0000;0.0000;0.3308;13.6489;6566113.6493;13.6641
AFKSKKSGQHPMRRR;1.0000;0.0000;0.3941;15.3574;46941353.0721;14.9773
AFRARKSAANNVPKL;1.0000;0.0000;0.3123;14.2957;13826670.7267;14.1613
AFRNKRYGSLAQRSA;1.0000;0.0000;0.3574;14.6862;21675473.4741;14.4614
AGAGGGGCPAGGNDF;2.0000;15.6570;0.3415;16.5428;259864484.8251;15.6570
AGAGGGGCPTGGNDF;1.0000;0.0000;0.3418;16.2332;128658782.3205;15.6504
AGAGGGNDIQWCFSQ;5.0000;63.9848;0.4412;17.3820;1079786385.9711;15.9962
AGAGSSSAQQGHPTM;1.0000;0.0000;0.4431;16.0666;106206300.8870;15.5224
AGEDVQEVDIISAIE;2.0000;14.0984;0.3373;14.5149;25167171.7372;14.0984
AGEEVQEVDIISAIE;2.0000;14.0971;0.3373;14.5132;25117920.8647;14.0971
AGGEGANSEDSGTEM;1.0000;0.0000;0.3721;14.6914;21803810.1909;14.4654
AGGGGCPAGGNDFQW;2.0000;16.2890;0.3886;17.3650;669654104.1940;16.2890
AGGGGCPTGGNDFQW;1.0000;0.0000;0.3891;17.0554;331545427.1464;16.2824
AGGGGNGNDFQWCFS;1.0000;0.0000;0.4243;16.4913;173173180.7364;15.8488
AGGGNDIQWCFSQVK;5.0000;63.3727;0.4400;17.1829;858595495.3642;15.8432
AGGISSLRLPVVVTS;1.0000;0.0000;0.3448;14.1775;12067138.1469;14.0704
AGGNDFQWCFSQVKG;2.0000;15.9366;0.4376;16.9065;395036692.5595;15.9366
AGPKSFFTEIIASVS;1.0000;0.0000;0.3415;14.1679;11934051.1654;14.0630
AGPVATFQVHEYLKP;1.0000;0.0000;0.3479;15.8452;82307027.7672;15.3522
AGSSSAQQGHPTMEW;1.0000;0.0000;0.4867;16.3921;154498714.9603;15.7726
AGVAGGGGNGNDFQW;1.0000;0.0000;0.3695;16.3442;146208412.2727;15.7358
AHAHDYHINSISNNS;1.0000;0.0000;0.3772;14.5400;18317090.6924;14.3490
AHAHDYHINSISNSS;1.0000;0.0000;0.3849;14.3842;15308327.4669;14.2292
AHAHDYHINSISTNS;1.0000;0.0000;0.3784;14.6122;19903811.5026;14.4045
AHAYHINSISVNSDA;1.0000;0.0000;0.3631;14.3794;15224750.8963;14.2256
AHAYHINSISVNSDQ;1.0000;0.0000;0.3894;14.7436;23154055.4193;14.5055
AHDYHINSISNNSDG;2.0000;14.1667;0.3679;14.6039;27880510.3595;14.1667
AHDYHINSISNSSDG;1.0000;0.0000;0.3744;14.1470;11650430.4557;14.0469
AHDYHINSISTNSDG;1.0000;0.0000;0.3693;14.3750;15147831.9376;14.2222
AHFLLSTNDKTIKLW;5.0000;57.8645;0.3631;15.3913;109144645.4387;14.4661
AHKMAFVAVTASLLI;1.0000;0.0000;0.3467;14.9037;27842933.7958;14.6286
AHSLLSTNDKTIKLW;5.0000;57.0012;0.3686;15.1105;78995856.8565;14.2503
AHSRGEYNVYSTFQS;2.0000;14.7470;0.3975;15.3588;66492338.1146;14.7470
AHTYHINSISINSDY;6.0000;71.6213;0.3747;15.2859;105899773.7520;14.3243
AHTYHINSISLNSDQ;1.0000;0.0000;0.3882;14.6180;20037559.6049;14.4090
AHTYHINSISVNSDH;4.0000;43.2055;0.3782;15.2108;79300352.5708;14.4018
AHTYHINSISVNSDQ;1.0000;0.0000;0.3891;14.7350;22927123.5585;14.4989
AHTYHINSISVNSDY;7.0000;86.2864;0.3760;15.4268;134523271.7402;14.3811
AIAATNNLYIFQDKV;5.0000;58.2833;0.3283;15.5275;127675902.0876;14.5708
AIDEDVAEADIISTV;1.0000;0.0000;0.3043;13.7114;7055742.0755;13.7121
AIEFDKSGDHLATGD;3.0000;28.4306;0.3360;14.8432;44976594.8295;14.2153
AIEFDNSGNHLATGD;1.0000;0.0000;0.3348;14.3995;15581966.8855;14.2411
AIFDKFEVNFSGDSS;1.0000;0.0000;0.3310;13.7876;7702708.2742;13.7707
AIFDKFEVQFGGDNK;1.0000;0.0000;0.3332;14.9288;28659351.8683;14.6479
AILKPRKVCTGGKRK;1.0000;0.0000;0.3385;15.1658;37648438.2318;14.8300
AILKPRKVCVGGKRR;7.0000;89.0244;0.3384;16.0205;266470441.4816;14.8374
AILPNGGCSEKLYNF;1.0000;0.0000;0.3723;15.0936;34646610.9544;14.7745
AIMTGSYNNFFRMFD;4.0000;45.1681;0.3777;16.0619;211273395.7942;15.0560
AININGAKKPASNGE;1.0000;0.0000;0.3234;14.3898;15408152.4274;14.2336
AITDRSFNIVDIKPA;4.0000;42.0750;0.3132;14.7205;45096480.7921;14.0250
AKEGRYLLSRDYMTL;1.0000;0.0000;0.3644;14.7560;23489115.6980;14.5151
AKFFEEPEDPSSRSF;2.0000;13.9032;0.3448;14.2610;18786531.4032;13.9032
AKIFEEYLDPSSHNF;1.0000;0.0000;0.3537;14.3465;14659649.7861;14.2003
AKKGKPDNHNSRGGS;1.0000;0.0000;0.3547;14.6360;20456628.7532;14.4228
AKKPASNGEASWCFS;1.0000;0.0000;0.4202;15.2025;39273939.6396;14.8582
AKLCSLYENDCIFDK;1.0000;0.0000;0.3866;14.8849;27245664.0536;14.6141
AKLFEEHEAPGSRSF;1.0000;0.0000;0.3493;14.3639;14956013.7655;14.2137
AKMEDLSEVITSAEF;1.0000;0.0000;0.3426;14.0249;10122218.3881;13.9531
AKVWDLNMENRPVET;1.0000;0.0000;0.3742;15.1968;39015929.0413;14.8538
ALCDKHSKLFEEPED;5.0000;57.2904;0.3657;15.2046;88032779.5585;14.3226
ALCDNHAKLFEEHEA;1.0000;0.0000;0.3609;14.9262;28573692.0861;14.6459
ALCDNHSKIFEEHEA;1.0000;0.0000;0.3707;14.7328;22868069.4278;14.4972
ALCDNPCKLFEDQED;1.0000;0.0000;0.4013;15.3211;45017097.0847;14.9493
ALCDRHAKFFEEPED;2.0000;14.6345;0.3572;15.2124;56179265.4029;14.6345
ALCDRHSKFFEEPED;2.0000;14.4526;0.3681;14.9758;42784853.8563;14.4526
ALCDRHSKLFEEPED;6.0000;71.6303;0.3657;15.2883;106187482.1420;14.3261
ALCDRHSKQFEEPEN;1.0000;0.0000;0.3906;15.0448;32754349.6577;14.7370
ALCDRHTKFFEEPED;6.0000;73.1395;0.3571;15.6810;166885964.8120;14.6279
ALCDSHSKLFEEPEQ;1.0000;0.0000;0.4015;14.8282;25523295.1311;14.5705
ALCDSHTKLFEEPEA;1.0000;0.0000;0.3668;14.6920;21820684.7866;14.4659
ALDDDVTDADIISCV;1.0000;0.0000;0.3388;14.1391;11545536.3448;14.0409
ALDYTTKLLHLAWHP;1.0000;0.0000;0.3832;15.6033;62302327.2289;15.1663
ALFLLSTNDKTIKFW;1.0000;0.0000;0.3500;14.4987;17466348.3988;14.3173
ALFLLSTNDKTIKYW;2.0000;14.4453;0.3609;14.9664;42320099.4955;14.4453
ALRVPILKPMDLMVE;4.0000;44.4829;0.3675;15.7648;150058657.0932;14.8276
ALRVPSVKQIPLLVE;1.0000;0.0000;0.3476;14.6113;19884613.2253;14.4038
ALSSITRVVSRGSES;1.0000;0.0000;0.3306;13.3365;4582431.4437;13.4240
AMENKPIKTIDVHEH;1.0000;0.0000;0.3560;15.1284;36061611.9417;14.8013
AMGSASVGLDPDNLD;1.0000;0.0000;0.3669;14.4966;17423089.4769;14.3156
ANAHAYHINSISVNS;2.0000;14.2641;0.3623;14.7305;32257028.5760;14.2641
ANAHTYHINSISINS;6.0000;71.0034;0.3607;15.1252;88006047.6660;14.2007
ANAHTYHINSISVNS;12.0000;156.8325;0.3620;15.5001;191645273.2969;14.2575
ANDSLCLLSTNDKTI;1.0000;0.0000;0.3409;13.9042;8809222.0631;13.8603
ANGALFLLSTNDKTI;2.0000;13.9185;0.3116;14.2809;19222331.2436;13.9185
ANGHTYHINSISVNS;5.0000;57.4343;0.3691;15.2514;92906253.2337;14.3586
ANGNAYDFTTKLLHM;1.0000;0.0000;0.3498;15.2661;42258230.3615;14.9071
ANGNSFDFSTKLLHL;1.0000;0.0000;0.3371;14.1113;11181467.9362;14.0195
ANGNSYDLSTKLLHL;1.0000;0.0000;0.3451;14.1133;11206639.5628;14.0210
ANMEDLTEVITASEF;5.0000;56.4623;0.3361;14.9353;64560517.9102;14.1156
ANMEDLTEVITCAEF;1.0000;0.0000;0.3597;14.9403;29040368.0254;14.6567
ANMEELTEVITAAEF;17.0000;228.7377;0.3269;15.7016;287661142.5549;14.2961
ANMEELTEVITSAEF;1.0000;0.0000;0.3361;14.2346;12886835.2534;14.1143
ANNALFLLSTNDKTI;1.0000;0.0000;0.3033;13.7676;7527672.8146;13.7553
ANNSLSLLSTNDKTI;1.0000;0.0000;0.3080;13.2503;4149316.9590;13.3577
ANNVPKLNAVKNNDW;1.0000;0.0000;0.3429;14.8206;25300364.6175;14.5647
ANPRRGEYNVYSTFQ;1.0000;0.0000;0.3634;15.3208;45003080.9949;14.9491
ANPTRPARTLTSLTR;1.0000;0.0000;0.3204;14.4177;15911694.1088;14.2550
ANSEDSGTEMNEIVL;1.0000;0.0000;0.3459;14.0149;10006384.8524;13.9454
ANSLYMYYARRCLRK;1.0000;0.0000;0.3977;15.5548;58915786.6651;15.1290
APGSRSFFTEIIASI;2.0000;14.0096;0.3401;14.3995;22034842.6910;14.0096
APGSRSFFTEIIASV;1.0000;0.0000;0.3415;14.1724;11995975.1675;14.0664
APGSTETATLEASRN;1.0000;0.0000;0.3302;14.1279;11396766.2010;14.0322
APHSQGDYDVYSTFQ;1.0000;0.0000;0.4175;15.8379;81617655.5159;15.3466
APHSQGEYDVYSTFQ;4.0000;46.0358;0.4177;16.4382;325831735.6939;15.3453
APITRHPEFRYKSEF;1.0000;0.0000;0.3490;14.9553;29547624.4307;14.6683
APNSNSNKNIHNSIQ;1.0000;0.0000;0.3650;14.2909;13749578.8160;14.1575
APVKTIPLHDVLRSK;1.0000;0.0000;0.3357;14.5380;18273968.7758;14.3474
AQCFGDKGDVEDITE;1.0000;0.0000;0.3681;15.1808;38305177.2821;14.8416
AQFLLSTNDKTIKLW;6.0000;72.8159;0.3738;15.5968;151467035.3269;14.5632
AQNNFDFKFSQCFGD;1.0000;0.0000;0.3966;15.6333;64490117.6039;15.1893
AQPKKIYANAHAYHI;1.0000;0.0000;0.3531;15.9189;89598793.1623;15.4089
AQQGHPTMEWRFAQV;1.0000;0.0000;0.4169;17.3156;447373537.5701;16.4824
AQRSARNKDWGDDID;1.0000;0.0000;0.3795;14.8368;25779022.9912;14.5772
AQVFGERAAGEDVQE;2.0000;14.9282;0.3553;15.5946;87232172.1872;14.9282
ARCRRVYAHAHDYHI;3.0000;31.0425;0.3696;16.5423;318083956.6582;15.5213
ARDGRHILSRDYMTL;1.0000;0.0000;0.3654;14.8324;25646608.6630;14.5737
ARDNASRREMERQDA;1.0000;0.0000;0.3573;14.5377;18268448.5350;14.3472
ARGVRRGGENQGVDA;1.0000;0.0000;0.3351;15.2133;39762723.8592;14.8665
ARHPEFRYKTEFQSH;1.0000;0.0000;0.3761;15.4666;53231401.6115;15.0612
ARKSAANNVPKLNAV;1.0000;0.0000;0.3109;14.2270;12774664.6970;14.1084
ARNKDWGDDIDFKKN;1.0000;0.0000;0.3445;14.6041;19720264.8715;14.3983
ARPIETYQVHDYLRS;5.0000;59.4736;0.3750;15.9147;199386147.1375;14.8684
ARPSRSIGSMTRVVR;1.0000;0.0000;0.3648;14.5146;17788096.0521;14.3295
ARRCLRKFIVFGSLL;1.0000;0.0000;0.3457;14.6185;20048871.8308;14.4093
ARRPQPQPQPREWRF;1.0000;0.0000;0.4094;16.8805;271066471.3395;16.1479
ARTLTSLTRAVRRGG;1.0000;0.0000;0.3154;14.3707;15073788.9817;14.2189
ASACVTGTPNFLKEP;1.0000;0.0000;0.3609;15.1773;38151394.6086;14.8389
ASADPSLPLEWRFSQ;1.0000;0.0000;0.4145;14.9135;28156369.1447;14.6361
ASALCDRHSKLFEEP;6.0000;71.7331;0.3741;15.3150;109506748.2396;14.3466
ASALCDRHTKFFEEP;6.0000;73.2422;0.3662;15.7077;172102577.1093;14.6484
ASEFHPHHCNLFVYS;5.0000;60.9351;0.4145;16.3901;344648801.9908;15.2338
ASGKRKKDEISVDSL;6.0000;67.4687;0.3180;14.2054;30523003.4554;13.4937
ASISDIKFSKDGRYI;1.0000;0.0000;0.3367;13.8482;8259058.6074;13.8173
ASISDIKFSRDGRYI;1.0000;0.0000;0.3368;13.8527;8301913.6241;13.8207
ASKAANPRRGEYNVY;1.0000;0.0000;0.3401;14.8568;26379144.7575;14.5925
ASKNPMRRQIQTPAR;1.0000;0.0000;0.3897;15.6743;67605988.5811;15.2208
ASKTPADIISTVEFN;1.0000;0.0000;0.3233;14.0086;9934992.3953;13.9406
ASLKPRKVCSGGKRK;1.0000;0.0000;0.3669;14.7786;24106223.4661;14.5324
ASLKPRKVCTGGKRK;1.0000;0.0000;0.3542;15.0066;31342792.2774;14.7076
ASLKPRKVCTGGKRR;1.0000;0.0000;0.3541;15.0111;31505425.3269;14.7111
ASNGEASWCFSQIKG;1.0000;0.0000;0.4442;15.5169;56400381.9318;15.0999
ASPRRIFANAHTYHI;10.0000;133.3746;0.3472;16.1520;370546355.7651;14.8194
ASPRRTFANAHTYHI;1.0000;0.0000;0.3461;15.2208;40108994.2528;14.8723
ASQDVNLVARCRRVY;1.0000;0.0000;0.3728;15.1375;36442550.9585;14.8083
ASQGSTEAATLEASK;1.0000;0.0000;0.3545;14.1721;11992477.2141;14.0663
ASRDIIKPKTVLKPR;1.0000;0.0000;0.3191;14.2228;12713592.7032;14.1052
ASRDYLTVKIWDVNM;1.0000;0.0000;0.3882;15.1405;36569189.6930;14.8106
ASRDYMTVKIWDLAM;1.0000;0.0000;0.4167;15.6278;64087193.3928;15.1852
ASRENNKPRTVLKPR;6.0000;70.5111;0.3193;14.9971;75937347.7758;14.1022
ASRENSKPRAILKPR;7.0000;83.5931;0.3273;14.8428;68674476.9005;13.9322
ASRENSKPRASLKPR;2.0000;13.8098;0.3343;14.1395;16334958.4839;13.8098
ASRESSKPRAILKPR;1.0000;0.0000;0.3343;13.8418;8199145.0238;13.8124
ASRESSKPRASLKPR;1.0000;0.0000;0.3397;13.6826;6825890.0343;13.6900
ASRESSKPRAVLKPR;5.0000;55.4768;0.3362;14.6147;44636915.0348;13.8692
ASRNPMRRHVPIPSR;1.0000;0.0000;0.3798;15.1250;35920516.7522;14.7986
ASRNPMRRQIVNPTR;1.0000;0.0000;0.3678;15.2305;40558098.2441;14.8797
ASRNPMRRQVANPTR;1.0000;0.0000;0.3672;15.3078;44335775.1014;14.9392
ASRREMERQDAPITR;1.0000;0.0000;0.3658;14.8314;25618683.5613;14.5730
ASRSELERQDYPIAR;1.0000;0.0000;0.3594;14.3503;14722920.2027;14.2032
ASSSNSNITNSCLVN;1.0000;0.0000;0.3548;13.6048;6240882.9266;13.6302
ASTSSSRGLLPNGGC;1.0000;0.0000;0.3940;14.5469;18461981.3916;14.3543
ASVGLDPDNLDYNKK;1.0000;0.0000;0.3322;14.2003;12388105.5927;14.0879
ASVSDIKFAKEGRYL;1.0000;0.0000;0.3333;14.1138;11214302.8610;14.0215
ASVSDIKFARDGRHI;1.0000;0.0000;0.3349;14.1902;12244345.0236;14.0801
ASWCFSQIKGALDDD;1.0000;0.0000;0.4287;15.3223;45080553.8879;14.9503
ASWHPFEDSVAIAAT;1.0000;0.0000;0.3852;15.0669;33595127.1793;14.7540
ASYQVHEHLRPRLCD;1.0000;0.0000;0.4118;15.6757;67715515.0294;15.2219
ATEADIISAVEFNHT;1.0000;0.0000;0.3216;14.2466;13066617.4818;14.1235
ATEADIISTVEFNHT;5.0000;56.4678;0.3214;14.9370;64692760.7437;14.1169
ATFQVHEYLKPKLCD;1.0000;0.0000;0.3820;15.7010;69722195.7345;15.2414
ATFQVHEYLRPKLCD;1.0000;0.0000;0.3819;15.7055;70083973.7538;15.2449
ATGDKGGRVVIFQQE;6.0000;75.5884;0.3516;16.3182;347565004.6499;15.1177
ATGDKGGRVVIFQRD;1.0000;0.0000;0.3314;15.1180;35631677.0006;14.7933
ATGDKGGRVVIFQRE;16.0000;221.8792;0.3315;16.3204;568991161.9931;14.7919
ATGDKGGRVVLFERN;2.0000;14.4169;0.3125;14.9293;40553866.2556;14.4169
ATGDKGGRVVLFERS;1.0000;0.0000;0.3256;14.4724;16946246.4076;14.2971
ATGDRGGRVVLFERT;4.0000;43.4274;0.3118;15.3070;88591014.9331;14.4758
ATGSYGNLFRVFGCT;1.0000;0.0000;0.3627;15.4962;55076177.3821;15.0840
ATGSYSNLFRVFGAS;1.0000;0.0000;0.3527;14.4327;16187958.9303;14.2665
ATGSYSNLFRVFGCT;1.0000;0.0000;0.3749;15.1281;36051198.8542;14.8011
ATGSYSNLFRVFGVA;1.0000;0.0000;0.3422;14.6658;21171760.5684;14.4457
ATITTLRVPVLRPMD;7.0000;88.1755;0.3354;15.8364;215583116.7571;14.6959
ATKNSPGSQLEDDDE;1.0000;0.0000;0.3535;14.1122;11193388.7207;14.0202
ATLEASKNPMRRQIQ;1.0000;0.0000;0.3883;15.3129;44594247.9971;14.9430
ATLEASRNPMRRHVP;1.0000;0.0000;0.3617;15.0689;33676076.0491;14.7556
ATNNLYIFQDKVNSD;5.0000;57.1435;0.3421;15.1568;83318412.0018;14.2859
ATPKRIYSNAHTYHI;1.0000;0.0000;0.3562;15.3056;44221345.5074;14.9374
ATPRRVFANAHTYHI;7.0000;90.3088;0.3245;16.2990;367201707.5338;15.0515
ATSGPPPSLEWRFSQ;1.0000;0.0000;0.4318;15.4558;52569664.7875;15.0529
ATTLEASRNPMRRQI;1.0000;0.0000;0.3639;14.9446;29185835.9775;14.6600
ATTLEASRNPMRRQV;1.0000;0.0000;0.3640;15.0186;31778086.0557;14.7168
AVAATNNLYIFQDKI;4.0000;43.7125;0.3283;15.4306;102140721.6701;14.5708
AVAATNNLYIFQDKV;7.0000;87.7658;0.3278;15.7476;194622286.2922;14.6276
AVATTNNLYIFQDKV;6.0000;73.1053;0.3277;15.6721;165184115.9791;14.6211
AVDAHKMAFVAVTAS;1.0000;0.0000;0.3446;15.0877;34412871.2699;14.7700
AVDDDVAEADIISTV;5.0000;55.0810;0.3058;14.4860;38487440.0297;13.7702
AVDEDVAEADIISTV;3.0000;27.5379;0.3058;14.2624;23047273.2425;13.7689
AVEFDHTGDYLATGD;1.0000;0.0000;0.3351;14.9430;29129038.4571;14.6587
AVEFDYTGNYLATGD;1.0000;0.0000;0.3305;14.9660;29912628.0671;14.6765
AVEFNHTGELLATGD;1.0000;0.0000;0.3245;14.6600;21031344.7119;14.4413
AVKNNDWRSQPQAAM;1.0000;0.0000;0.4287;16.0860;108602161.9243;15.5373
AVLKPRRVCVGGKRR;5.0000;59.5906;0.3370;15.9528;208316786.6000;14.8977
AVLSLQSLKLPQLSQ;1.0000;0.0000;0.4079;14.7339;22897599.4365;14.4980
AVNTGNDDKPKFKSA;1.0000;0.0000;0.3204;14.3327;14427661.5670;14.1897
AVRRGGENPGVDANG;1.0000;0.0000;0.3211;14.9961;30968136.7556;14.6996
AVTDRSFNIVDIKPA;1.0000;0.0000;0.3141;14.1924;12275473.6966;14.0818
AWHPAENIIAIAATN;5.0000;59.7753;0.3531;16.0129;223234224.4325;14.9438
AWHPEENIIAVAATN;1.0000;0.0000;0.3561;15.2553;41734405.2587;14.8988
AWHPKENIIAVATTN;6.0000;74.7238;0.3526;16.0932;268256394.3241;14.9448
AWHPMENIIAVAATN;1.0000;0.0000;0.3766;15.7909;77325709.5323;15.3105
AWHPMESIIAVAATN;2.0000;15.1907;0.3949;15.9361;129248394.6283;15.1907
AWHPNENSIACAAAN;1.0000;0.0000;0.4016;15.6273;64046820.1332;15.1847
AWHPSENIIAVAATN;7.0000;88.9129;0.3686;15.9963;259154294.2683;14.8188
AWHPTENSIACAAAN;3.0000;30.4804;0.4007;16.1766;208784657.4563;15.2402
AWHPVDNVIAVAATN;1.0000;0.0000;0.3504;15.4600;52824035.2206;15.0561
AWNGSDSVIMTGAYN;5.0000;60.2392;0.4114;16.1637;265582265.7410;15.0598
AYDFTTKLLHMAWHP;1.0000;0.0000;0.3981;16.2916;137608627.1886;15.6953
AYFLLSTNDKTVKLW;7.0000;87.0129;0.3618;15.5843;161276215.5044;14.5022
AYHINSISVNSDAET;1.0000;0.0000;0.3459;14.0005;9841881.3798;13.9343
AYHINSISVNSDQET;1.0000;0.0000;0.3725;14.3646;14967697.5636;14.2142
AYNNFFRMFDRNTKR;5.0000;58.7334;0.3311;15.6739;151115801.5265;14.6833
AYPRRVYANAHAYHI;1.0000;0.0000;0.3378;15.8485;82623368.0075;15.3548
AYSSSKGSIRLIDLR;3.0000;27.1594;0.3367;14.0162;17359121.8561;13.5797
AYSSSKGSIRLIDMR;1.0000;0.0000;0.3704;14.0627;10573284.1906;13.9822
CAAANSLYMYYARRC;1.0000;0.0000;0.4239;16.2664;133680814.7488;15.6760
CAEFHPTHCNTLAYS;2.0000;15.5476;0.4135;16.4004;220573565.2709;15.5476
CASGKRKKDEISVDS;6.0000;69.7280;0.3562;14.7933;60058190.6939;13.9456
CAWNGSDSVIMTGAY;5.0000;61.9245;0.4451;16.7119;499200985.7300;15.4811
CCISGNGLRAATGSY;1.0000;0.0000;0.4116;15.5733;60185872.6278;15.1432
CCLSGDGLHVATGSY;1.0000;0.0000;0.4293;15.7742;75848139.9603;15.2976
CCLSGDGLRVATGSY;2.0000;15.0690;0.4154;15.7777;107698615.7940;15.0690
CCWNGKDSSIMTGSY;1.0000;0.0000;0.4951;16.1831;121447790.4120;15.6119
CCWNGSDGAIMTGSY;1.0000;0.0000;0.4837;16.6153;199757796.9590;15.9441
CCWNGSDSAIMTGSY;3.0000;31.3224;0.4956;16.7243;392266224.8802;15.6612
CCWNGSDSVVMTGSY;6.0000;78.5769;0.4956;17.0958;850835080.1772;15.7154
CDKHSKLFEEPEDPS;5.0000;57.4503;0.3836;15.2566;93461978.6784;14.3626
CDLYENDCIFDKFEC;1.0000;0.0000;0.4136;15.5544;58892091.2928;15.1287
CDLYENDSIFDKFEC;4.0000;43.7628;0.3899;15.4525;104739827.3013;14.5876
CDMNSDPSRTVGNGT;1.0000;0.0000;0.3990;15.1782;38191156.1742;14.8396
CDMPAAALCDKHSKL;1.0000;0.0000;0.4244;15.7295;72046912.9770;15.2633
CDMRAAALCDKHSKL;4.0000;45.2648;0.4157;16.1038;221718685.5555;15.0883
CDMRASACVTGTPNF;1.0000;0.0000;0.4074;16.0065;99101592.3297;15.4762
CDMRASALCDRHSKL;6.0000;74.5494;0.4269;16.0479;254598132.4551;14.9099
CDMRASALCDRHTKF;6.0000;76.0586;0.4150;16.4406;400130543.7988;15.2117
CDMRQNSLCDNKTKT;1.0000;0.0000;0.4247;15.5700;59956064.6699;15.1407
CDMRSAALCDRHSKQ;1.0000;0.0000;0.4531;15.7543;74132168.3998;15.2824
CDMRSSALCDRHAKF;2.0000;15.0365;0.4286;15.7354;102582184.5423;15.0365
CDMRSSALCDRHSKF;2.0000;14.8546;0.4378;15.4988;78124264.2178;14.8546
CDNHAKLFEEHEAPG;1.0000;0.0000;0.3724;15.3463;46344798.2208;14.9688
CDNHSKIFEEHEAPG;1.0000;0.0000;0.3855;15.1528;37090623.7857;14.8200
CDNKTKTFEEYLDPI;1.0000;0.0000;0.3512;14.7930;24509458.2213;14.5434
CDNPCKLFEDQEDQD;1.0000;0.0000;0.4269;15.6749;67651714.5095;15.2213
CDRHAKFFEEPEDPS;2.0000;14.6744;0.3770;15.2644;59643979.5675;14.6744
CDRHSKFFEEPEDPS;2.0000;14.4926;0.3866;15.0278;45423501.5517;14.4926
CDRHSKLFEEPEDPS;6.0000;71.8301;0.3836;15.3403;112736326.6460;14.3660
CDRHSKQFEEPENPT;1.0000;0.0000;0.3983;15.3248;45213491.3071;14.9523
CDRHTKFFEEPEDPS;6.0000;73.3393;0.3768;15.7330;177178234.7803;14.6679
CDSHAKIFEEYLDPS;1.0000;0.0000;0.3877;14.7197;22526121.4782;14.4871
CDSHSKLFEEPEQAG;1.0000;0.0000;0.4093;15.0801;34113060.5508;14.7642
CDSHTKLFEEPEAPG;1.0000;0.0000;0.3816;15.1121;35391829.3243;14.7887
CDTYENDAIFDKFEV;1.0000;0.0000;0.3453;14.7280;22742908.3575;14.4935
CETYMSADDLRINLW;5.0000;60.1202;0.4254;16.1250;254002932.8886;15.0300
CEYKFFTEFQSHDAE;1.0000;0.0000;0.3959;15.4283;50932759.6246;15.0318
CEYKFFTEFQSHEPE;1.0000;0.0000;0.4038;15.5947;61687500.7410;15.1597
CEYKFLTEFQSHDAE;1.0000;0.0000;0.3962;15.2636;42136574.1659;14.9052
CFGDKADIVVTEADL;1.0000;0.0000;0.3380;14.6938;21863902.4847;14.4672
CFGDKGDIENITEAD;1.0000;0.0000;0.3440;14.6620;21079861.4980;14.4428
CFGDKGDVEDITEAD;1.0000;0.0000;0.3460;14.6859;21666022.2440;14.4611
CFSQIKGALDDDVTD;1.0000;0.0000;0.3737;14.8265;25473604.3654;14.5692
CFSQVKGAIDEDVAE;1.0000;0.0000;0.3736;14.9486;29320487.7736;14.6631
CFSQVKGAVDDDVAE;5.0000;58.8849;0.3739;15.7232;159936474.8249;14.7212
CFSQVKGAVDEDVAE;2.0000;14.7199;0.3739;15.3236;63849394.9178;14.7199
CFSQVQGAVDEDVAE;1.0000;0.0000;0.3985;15.4508;52272552.3893;15.0491
CIFDKFECAWNGSDS;5.0000;60.3716;0.4389;16.2068;279081786.4850;15.0929
CIFDKFECCWNGKDS;1.0000;0.0000;0.4605;16.1477;116599465.9138;15.5847
CIFDKFECCWNGSDG;1.0000;0.0000;0.4659;16.3433;146057774.8043;15.7351
CIFDKFECCWNGSDS;9.0000;123.6175;0.4750;16.9295;860444991.0208;15.4522
CIFDKFECTFSGDDK;1.0000;0.0000;0.3848;15.0763;33961205.2212;14.7612
CIFDKFECVWNGSDS;7.0000;90.5415;0.4388;16.3495;389169150.9189;15.0903
CISGNGLRAATGSYS;1.0000;0.0000;0.3896;14.8693;26760205.6857;14.6021
CKLFEDQEDQDSKSF;1.0000;0.0000;0.4029;14.7578;23536275.6266;14.5164
CKRTNRAHFLLSTND;1.0000;0.0000;0.3523;14.6322;20367482.5922;14.4199
CLDFNKKILHTAWHP;1.0000;0.0000;0.4014;15.9314;90893751.7201;15.4184
CLHMQPEIWCRMLSS;1.0000;0.0000;0.5379;16.9702;300580133.7304;16.2169
CLLSTNDKTIKLWKI;1.0000;0.0000;0.3785;14.7362;22958855.2584;14.4998
CLRKFIVFGSLLEAA;1.0000;0.0000;0.3482;14.6053;19746155.7007;14.3992
CLSGDGLHVATGSYG;1.0000;0.0000;0.4015;15.4383;51520954.3434;15.0394
CLSGDGLRVATGSYS;2.0000;14.5278;0.3913;15.0737;47885608.1149;14.5278
CLVNGGVSEVNNSLC;1.0000;0.0000;0.3955;14.9518;29425951.8760;14.6655
CNDFSLPAGGISSLR;1.0000;0.0000;0.3799;14.4965;17422790.2832;14.3156
CNHLMYSSSKGNIKL;1.0000;0.0000;0.4178;14.9860;30610465.7737;14.6918
CNLFMYSSSKGTIKL;2.0000;14.5985;0.4051;15.1656;53229131.0675;14.5985
CNLFVYSSSKGSLRL;5.0000;56.3240;0.3797;14.8903;61302859.4726;14.0810
CNMLAYSSSKGSIRL;2.0000;14.3927;0.4090;14.8978;39108973.4007;14.3927
CNTFVYSSSKGTIRL;13.0000;172.5048;0.3757;15.6883;247719447.2313;14.3754
CNTLAYSSSKGSIRL;2.0000;14.0762;0.3774;14.4861;24345650.2214;14.0762
CNVFVYSSSKGTIRL;5.0000;57.5173;0.3759;15.2784;95839188.5607;14.3793
CPAGGNDFQWCFSQV;2.0000;16.3733;0.4655;17.4747;759834849.1880;16.3733
CPTGGNDFQWCFSQV;1.0000;0.0000;0.4657;17.1651;376193870.9208;16.3667
CQPANGALFLLSTND;1.0000;0.0000;0.3808;15.1296;36111622.4105;14.8022
CQTANGALFLLSTND;1.0000;0.0000;0.3720;14.9529;29465838.9815;14.6664
CQTANNALFLLSTND;1.0000;0.0000;0.3649;14.7407;23078282.4674;14.5033
CQTANNSLSLLSTND;1.0000;0.0000;0.3757;14.2233;12720944.5981;14.1056
CRMLSSIPPLGPKEA;1.0000;0.0000;0.4111;15.3116;44529613.8302;14.9421
CRRVYAHAHDYHINS;3.0000;30.6465;0.3952;16.2846;236439967.6246;15.3232
CRRVYSHAHDYHINS;1.0000;0.0000;0.4134;15.5709;60022438.2196;15.1414
CSDKSSFLNSDILFP;1.0000;0.0000;0.3673;13.9059;8826298.0847;13.8616
CSEKLYNFPNNDLLF;1.0000;0.0000;0.3629;14.6202;20088564.8064;14.4107
CSGGKRKKDEISVDS;1.0000;0.0000;0.3641;14.1467;11646061.2409;14.0467
CSLYENDCIFDKFEC;21.0000;300.9483;0.4247;16.7709;1094943443.1054;15.0474
CSLYESDCIFDKFEC;2.0000;14.9276;0.4356;15.5938;87151253.1590;14.9276
CTFSGDDKHVLSGSY;1.0000;0.0000;0.4018;14.9084;27992924.1313;14.6322
CTGGKRKKDEINVDS;1.0000;0.0000;0.3493;14.5305;18118253.3292;14.3417
CTGGKRKKDEISVDC;1.0000;0.0000;0.3839;15.0787;34055925.7464;14.7631
CTGGKRKKDEISVDS;1.0000;0.0000;0.3585;14.3747;15142151.1062;14.2219
CTGGKRRKDEISVDS;1.0000;0.0000;0.3586;14.3792;15220721.4578;14.2254
CTPGSAEATTLEASR;1.0000;0.0000;0.3655;14.6760;21421900.6897;14.4536
CTPGSTEATTLEASR;1.0000;0.0000;0.3653;14.6675;21211945.5999;14.4470
CTSLRLPVVVTGQDL;1.0000;0.0000;0.3788;15.1683;37756014.0465;14.8319
CVEFNHDGELLATGD;1.0000;0.0000;0.3590;15.0052;31294083.0557;14.7066
CVGGKRRKDEISVDS;7.0000;85.3760;0.3588;15.2294;107174052.3579;14.2293
CVGGKRRRDDISVDS;5.0000;56.9364;0.3587;15.0894;77100998.7579;14.2341
CVTGTPNFLKEPEDP;1.0000;0.0000;0.3583;15.3187;44894542.5512;14.9475
CVWNGSDSVIMTGSY;7.0000;91.7799;0.4594;16.6180;530147043.1311;15.2966
CWNGKDSSIMTGSYN;1.0000;0.0000;0.4580;15.6349;64612010.5306;15.1906
CWNGSDGAIMTGSYN;1.0000;0.0000;0.4513;16.0672;106274085.6535;15.5228
CWNGSDSAIMTGSYN;3.0000;30.4798;0.4589;16.1762;208691400.3686;15.2399
CWNGSDSVVMTGSYN;6.0000;76.4703;0.4595;16.5477;452656775.1763;15.2941
DAATSGPPPSLEWRF;1.0000;0.0000;0.3956;15.1974;39042976.4669;14.8543
DADIISCVEFNHDGE;1.0000;0.0000;0.3628;14.6011;19651355.8484;14.3960
DAEFDYLKSLEIEEK;2.0000;13.6520;0.3154;13.9342;12897038.3144;13.6520
DAETYISADDLRINL;1.0000;0.0000;0.3143;13.7577;7442333.4627;13.7477
DAGPVATFQVHEYLK;1.0000;0.0000;0.3502;15.5463;58342469.4429;15.1225
DAHKMAFVAVTASLL;1.0000;0.0000;0.3489;14.8503;26181245.2086;14.5875
DAIFDKFEVNFSGDS;1.0000;0.0000;0.3247;13.8934;8700175.9192;13.8520
DAIFDKFEVQFGGDN;1.0000;0.0000;0.3361;14.8622;26542082.1434;14.5966
DANGNSFDFSTKLLH;1.0000;0.0000;0.3374;14.1009;11049007.5701;14.0115
DANGNSYDLSTKLLH;1.0000;0.0000;0.3453;14.1029;11073881.0031;14.0130
DAPITRHPEFRYKSE;1.0000;0.0000;0.3499;14.7803;24155110.8128;14.5337
DARDNASRREMERQD;1.0000;0.0000;0.3569;14.4069;15714488.4098;14.2467
DCETYMSADDLRINL;5.0000;57.9054;0.3800;15.4046;110828767.6759;14.4763
DCIFDKFECAWNGSD;5.0000;60.6968;0.4284;16.3126;315221679.4188;15.1742
DCIFDKFECCWNGKD;1.0000;0.0000;0.4465;16.2535;131698596.0553;15.6660
DCIFDKFECCWNGSD;10.0000;139.8013;0.4633;17.0810;1079854358.3195;15.5335
DCIFDKFECTFSGDD;1.0000;0.0000;0.3865;15.0096;31452249.9606;14.7100
DCIFDKFECVWNGSD;7.0000;91.0293;0.4283;16.4552;439564884.8165;15.1716
DCLDFNKKILHTAWH;1.0000;0.0000;0.3985;15.6325;64429078.2469;15.1887
DDAATSGPPPSLEWR;1.0000;0.0000;0.3950;15.0224;31917537.9134;14.7198
DDDDDDDDDDDDEEA;1.0000;0.0000;0.2880;13.0182;3176624.1942;13.1793
DDDDDDDDDDDEEAD;1.0000;0.0000;0.2880;13.0182;3176624.1942;13.1793
DDDDDDDDDDEEADD;1.0000;0.0000;0.2880;13.0182;3176624.1942;13.1793
DDDDDDDDDEEADDE;1.0000;0.0000;0.2880;13.0165;3170407.7026;13.1780
DDDDDDDDEEADDEF;1.0000;0.0000;0.2934;13.1916;3878186.1451;13.3126
DDDDDDDEEADDEFD;1.0000;0.0000;0.2934;13.1916;3878186.1451;13.3126
DDDDDDEEADDEFDE;1.0000;0.0000;0.2934;13.1899;3870596.7325;13.3113
DDDDDEEADDEFDEE;1.0000;0.0000;0.2935;13.1882;3863022.1719;13.3100
DDDDEEADDEFDEEV;1.0000;0.0000;0.2960;13.3155;4473088.5607;13.4078
DDDDLRPEAEAARRP;1.0000;0.0000;0.3157;14.1015;11055682.7264;14.0119
DDDEEADDEFDEEVP;1.0000;0.0000;0.3085;13.6144;6310439.5115;13.6376
DDDEQEEIILQADKS;1.0000;0.0000;0.3525;14.0846;10842849.6206;13.9990
DDDLRPEAEAARRPQ;1.0000;0.0000;0.3397;14.5964;19546268.4400;14.3924
DDDVAEADIISTVEF;6.0000;68.5252;0.3067;14.4803;41887203.5798;13.7050
DDDVTDADIISCVEF;1.0000;0.0000;0.3410;14.1713;11981189.9422;14.0656
DDEEADDEFDEEVPA;1.0000;0.0000;0.3101;13.7452;7336028.7935;13.7381
DDEFDEEVPATKNSP;1.0000;0.0000;0.3265;14.0500;10419048.2872;13.9724
DDEQEEIILQADKSA;1.0000;0.0000;0.3541;14.2154;12605058.1541;14.0995
DDIDFKKNILHFSWH;1.0000;0.0000;0.3799;14.8935;27517827.4720;14.6207
DDIEDSLDQWKFAQC;1.0000;0.0000;0.4391;15.5282;57140032.2551;15.1086
DDISVDSLDFTKKIL;5.0000;53.7831;0.3062;14.0638;23672695.2717;13.4458
DDKHVLSGSYSNNFG;1.0000;0.0000;0.3637;14.2881;13705413.7258;14.1554
DDKPKFKSAFKNSSK;1.0000;0.0000;0.3280;13.7367;7264299.9169;13.7316
DDLRINLWHLAITDR;4.0000;43.1008;0.3519;15.1654;75259195.0728;14.3669
DDLRINLWHLAVTDR;1.0000;0.0000;0.3528;14.6372;20485906.0689;14.4237
DDLRINLWHLEITDR;10.0000;128.3857;0.3516;15.4308;161527857.9323;14.2651
DDLRINLWHLEVVNQ;1.0000;0.0000;0.3783;14.9837;30528314.5876;14.6901
DDLRINLWNFEITNQ;7.0000;87.0660;0.3635;15.5959;163428276.2560;14.5110
DDLRINLWNLDIPDQ;1.0000;0.0000;0.3722;14.7144;22388547.6721;14.4830
DDLRINLWNLEINNQ;1.0000;0.0000;0.3603;14.5139;17775074.1567;14.3290
DDLRINLWNLEISNQ;2.0000;14.2092;0.3679;14.6591;29710685.0109;14.2092
DDLRINLWNLGIADQ;1.0000;0.0000;0.3696;14.8086;24953687.0453;14.5554
DDLRINLWNLSISDH;1.0000;0.0000;0.3631;14.0776;10756480.5863;13.9936
DDLRPEAEAARRPQP;1.0000;0.0000;0.3463;14.8953;27575028.5272;14.6221
DDLRVNLWNLEISNQ;1.0000;0.0000;0.3697;14.4320;16174775.7676;14.2660
DDVAEADIISTVEFN;6.0000;68.7176;0.3062;14.5304;44373689.0032;13.7435
DDVDFKKSILHLSWH;1.0000;0.0000;0.3878;14.6469;20715861.8666;14.4312
DDVTDADIISCVEFN;1.0000;0.0000;0.3403;14.2214;12692410.8307;14.1041
DEDGRLRDPFKITAL;1.0000;0.0000;0.3130;14.1616;11847613.5632;14.0581
DEDGRLRDPFRITAL;3.0000;28.1232;0.3130;14.6432;35727267.1606;14.0616
DEDVAEADIISTVEF;4.0000;41.1112;0.3068;14.3025;27870154.9714;13.7037
DEEADDEFDEEVPAT;1.0000;0.0000;0.3110;13.8675;8444714.0698;13.8321
DEEGKLKDLSTVTSL;5.0000;54.1200;0.3137;14.1734;26856059.9079;13.5300
DEEGRLRDPATITTL;7.0000;84.3539;0.3119;15.0078;83038812.1130;14.0590
DEEVPATKNSPGSQL;1.0000;0.0000;0.3654;14.5385;18284959.1088;14.3479
DEFDEEVPATKNSPG;1.0000;0.0000;0.3336;14.3123;14092483.8306;14.1740
DEHNAPNSNSNKNIH;1.0000;0.0000;0.3478;14.2152;12602714.9382;14.0994
DEINVDSLDFNKKIL;1.0000;0.0000;0.2992;13.4469;5203265.3728;13.5088
DEISVDCLDFNKKIL;1.0000;0.0000;0.3359;13.9950;9780303.6503;13.9301
DEISVDSLDFNKKIL;9.0000;107.1120;0.3041;14.2452;39137198.3709;13.3890
DEISVDSLDFSKKIL;7.0000;79.6152;0.3077;13.9802;25439965.1609;13.2692
DEQEEIILQADKSAF;1.0000;0.0000;0.3572;14.3904;15419077.4429;14.2340
DEVVAASADPSLPLE;1.0000;0.0000;0.3334;13.9415;9196348.6367;13.8890
DFKFSQCFGDKADIV;1.0000;0.0000;0.3742;15.1106;35330466.6320;14.7876
DFKKNILHFSWHPRE;1.0000;0.0000;0.3877;15.2084;39543023.4099;14.8628
DFKKSILHLSWHPRE;1.0000;0.0000;0.3974;14.8879;27340291.1776;14.6164
DFLATGDKGGRVVLF;1.0000;0.0000;0.3152;14.6941;21873529.9637;14.4675
DFNKKILHTAWHPEE;1.0000;0.0000;0.3747;15.3194;44930008.2159;14.9481
DFNKKILHTAWHPKE;6.0000;75.0030;0.3715;16.1659;291655283.9058;15.0006
DFNKKILHTAWHPME;3.0000;30.7196;0.3968;16.3322;249739614.8131;15.3598
DFNKKILHTAWHPVD;1.0000;0.0000;0.3710;15.4501;52229785.6587;15.0486
DFQWCFSQVKGAIDE;1.0000;0.0000;0.4408;16.0825;108172845.9660;15.5346
DFQWCFSQVKGAVDE;2.0000;15.5914;0.4398;16.4575;235561250.3715;15.5914
DFQWCFSQVQGAVDE;1.0000;0.0000;0.4616;16.5847;192850501.0391;15.9206
DFSFPPGGIPSLRLP;1.0000;0.0000;0.3672;14.8949;27561702.8827;14.6218
DFSKKILHTAWHPSE;7.0000;88.4896;0.3986;15.9045;233169599.5459;14.7483
DFSLPAGGISSLRLP;1.0000;0.0000;0.3550;14.1575;11791815.4660;14.0550
DFSQCFGDKGDIENI;1.0000;0.0000;0.3805;14.9749;30220411.9846;14.6833
DFSTKLLHLAWHPTE;1.0000;0.0000;0.3896;15.1881;38625794.3698;14.8471
DFTKKILHTAWHPAE;5.0000;60.4215;0.3699;16.2230;284340289.0856;15.1054
DFTTKLLHMAWHPTE;1.0000;0.0000;0.3968;15.9397;91767592.6001;15.4248
DGAIMTGSYNNFFRM;1.0000;0.0000;0.3816;15.5472;58402411.4783;15.1231
DGDRLEAAGAGSSSA;1.0000;0.0000;0.3423;13.9635;9431920.7293;13.9059
DGELLATGDKGGRVV;1.0000;0.0000;0.3208;14.6047;19733338.8254;14.3987
DGETFISADDLRINL;1.0000;0.0000;0.3104;13.7226;7147474.8337;13.7207
DGETFISADDLRVNL;1.0000;0.0000;0.3120;13.7965;7782304.7632;13.7776
DGETYISADDLRINL;2.0000;13.8488;0.3216;14.1903;17317978.5034;13.8488
DGGDGDRLEAAGAGS;1.0000;0.0000;0.3403;14.5689;18935940.4929;14.3712
DGLHVATGSYGNLFR;1.0000;0.0000;0.3498;14.9798;30389615.1659;14.6870
DGLRVATGSYSNLFR;2.0000;14.1754;0.3409;14.6152;28245307.5868;14.1754
DGNTNALDYTTKLLH;1.0000;0.0000;0.3275;14.5589;18720475.0377;14.3636
DGRHILSRDYMTLKL;1.0000;0.0000;0.3657;14.7074;22210401.7862;14.4777
DGRLRDPFKITALRV;1.0000;0.0000;0.3104;14.3618;14919042.0912;14.2120
DGRLRDPFRITALRV;3.0000;28.4310;0.3103;14.8434;44989364.2908;14.2155
DGRYIASRDYMTVKI;1.0000;0.0000;0.3608;14.9609;29738593.5957;14.6726
DGRYILSRDYMTLKL;2.0000;14.4569;0.3635;14.9814;43059666.8141;14.4569
DGRYRDPTTVTTLRV;6.0000;72.5953;0.3179;15.5394;141783526.6499;14.5191
DHETYLSADDLRINL;4.0000;41.6924;0.3300;14.5546;37253098.4343;13.8975
DHGGSRKDLEQTDYP;1.0000;0.0000;0.3798;15.0826;34210686.5677;14.7661
DHLATGDRGGRVVLF;3.0000;29.2396;0.3262;15.3694;82436226.5382;14.6198
DHSFNIVDIKPENME;1.0000;0.0000;0.3577;14.5593;18729133.7486;14.3639
DHSYATEADIISAVE;1.0000;0.0000;0.3414;14.1351;11492779.3626;14.0378
DHSYATEADIISTVE;5.0000;56.1250;0.3411;14.8256;56900695.7323;14.0313
DHSYVTEADIISTVE;2.0000;14.0286;0.3410;14.4242;22670257.0636;14.0286
DHSYVTEADVISTVE;2.0000;14.0854;0.3425;14.4981;24683801.4312;14.0854
DHTGDFLATGDKGGR;1.0000;0.0000;0.3317;15.0073;31368695.6015;14.7082
DHTGDYLATGDKGGR;1.0000;0.0000;0.3405;15.1739;38002400.0605;14.8363
DIDFKKNILHFSWHP;1.0000;0.0000;0.3878;15.1924;38820958.5823;14.8505
DIDTRKINNSFLRDH;6.0000;69.1987;0.3162;14.6556;51252679.3523;13.8397
DIEDSLDQWKFAQCF;1.0000;0.0000;0.4397;15.7032;69896272.7233;15.2431
DIENITEADIISTVE;1.0000;0.0000;0.3004;13.5465;5835816.4541;13.5854
DIIKPKTVLKPRKVC;1.0000;0.0000;0.3396;14.9189;28333786.8731;14.6403
DIISAIEFDKSGDHL;3.0000;27.6401;0.3327;14.3289;24880926.3265;13.8200
DIISAIEFDNSGNHL;1.0000;0.0000;0.3322;13.8853;8619900.4520;13.8458
DIISAVEFDHTGDYL;1.0000;0.0000;0.3417;14.4287;16114102.5140;14.2635
DIISAVEFNHTGELL;1.0000;0.0000;0.3278;14.1458;11634481.0075;14.0460
DIISCVEFNHDGELL;1.0000;0.0000;0.3619;14.4910;17311799.1239;14.3113
DIISTVEFDHTGDFL;1.0000;0.0000;0.3307;14.2535;13170857.7593;14.1288
DIISTVEFNHSGELL;6.0000;69.3209;0.3339;14.6874;53163340.5345;13.8642
DIISTVEFNHTGELL;8.0000;98.2761;0.3275;15.0403;92163615.8391;14.0394
DIISTVEFNYSGDLL;4.0000;41.5341;0.3317;14.4860;34423575.8783;13.8447
DIKFAKEGRYLLSRD;1.0000;0.0000;0.3235;14.0430;10335458.3190;13.9670
DIKFARDGRHILSRD;1.0000;0.0000;0.3250;14.1193;11284777.9486;14.0256
DIKFSKDGRYILSRD;1.0000;0.0000;0.3289;13.8512;8287882.9026;13.8196
DIKFSPNGRYIASRD;1.0000;0.0000;0.3411;14.2540;13177541.0389;14.1292
DIKFSRDGRYILSRD;1.0000;0.0000;0.3290;13.8557;8330887.4842;13.8230
DIKPANMEDLTEVIT;5.0000;57.1407;0.3326;15.1559;83232999.0258;14.2852
DIKPANMEELTEVIT;18.0000;242.8258;0.3326;15.7105;299052418.6383;14.2839
DIKPENMEELTEVIT;1.0000;0.0000;0.3331;14.3227;14263387.1428;14.1820
DIKPTNMEELTEVIT;2.0000;14.2773;0.3324;14.7477;32902379.9188;14.2773
DILFPPGGYPSLRLP;1.0000;0.0000;0.3645;15.1777;38166360.5030;14.8391
DIMTRDYLTVKVWDL;1.0000;0.0000;0.3784;15.1980;39070935.3562;14.8548
DINMDAGPVATFQVH;1.0000;0.0000;0.3630;15.7668;75205279.1188;15.2920
DINMDSGPVASYQVH;1.0000;0.0000;0.4104;15.4688;53366458.5624;15.0629
DINMDSGPVATFQVH;1.0000;0.0000;0.3842;15.5302;57274634.2132;15.1101
DIPDQSFNIVDIKPT;1.0000;0.0000;0.3483;14.5796;19170400.5753;14.3794
DIQWCFSQVKGAVDD;5.0000;61.9972;0.4396;16.7355;512986274.0896;15.4993
DISVDSLDFTKKILH;5.0000;54.9166;0.3246;14.4325;36190247.6522;13.7292
DITEADIISAVEFDH;1.0000;0.0000;0.3214;13.9969;9802082.7637;13.9316
DITLEASRENNKPRT;6.0000;69.0119;0.3103;14.6070;48463022.5859;13.8024
DITLEASRESSKPRA;1.0000;0.0000;0.3229;13.5257;5697433.1732;13.5694
DIVVTEADLITAVEF;1.0000;0.0000;0.2992;14.0679;10636395.3350;13.9861
DKAAFRARKSAANNV;1.0000;0.0000;0.3042;14.1173;11258781.1271;14.0241
DKADIVVTEADLITA;1.0000;0.0000;0.2967;13.9647;9444612.8149;13.9068
DKFECAWNGSDSVIM;5.0000;60.0274;0.4313;16.0948;245333403.4878;15.0069
DKFECCISGNGLRAA;1.0000;0.0000;0.3859;15.1928;38838443.3030;14.8508
DKFECCLSGDGLHVA;1.0000;0.0000;0.4036;15.3937;48945434.4494;15.0052
DKFECCLSGDGLRVA;2.0000;14.7765;0.3889;15.3972;69498810.9451;14.7765
DKFECCWNGKDSSIM;1.0000;0.0000;0.4665;15.8026;78371267.4794;15.3195
DKFECCWNGSDGAIM;1.0000;0.0000;0.4589;16.2348;128905364.8769;15.6517
DKFECCWNGSDSAIM;3.0000;30.7376;0.4674;16.3439;253132651.7256;15.3688
DKFECCWNGSDSVVM;6.0000;77.1147;0.4678;16.7154;549050941.3400;15.4229
DKFECTFSGDDKHVL;1.0000;0.0000;0.3646;14.7559;23486809.5467;14.5150
DKFECVWNGSDSVIM;7.0000;90.0253;0.4312;16.2375;342108288.5054;15.0042
DKFEVNFSGDSSSVM;1.0000;0.0000;0.3644;13.9839;9655582.3041;13.9215
DKFEVQFGGDNKSVM;1.0000;0.0000;0.3733;15.1251;35925381.1641;14.7987
DKGDIENITEADIIS;1.0000;0.0000;0.3065;13.6276;6406768.0506;13.6477
DKGDVEDITEADIIS;1.0000;0.0000;0.3086;13.6514;6584918.9336;13.6660
DKGGRVVIFQQEQEN;6.0000;75.6959;0.3759;16.3462;358940894.9859;15.1392
DKGGRVVIFQRDPAS;1.0000;0.0000;0.3502;14.9265;28583826.9346;14.6461
DKGGRVVIFQREPES;5.0000;58.1719;0.3524;15.4913;122458097.8589;14.5430
DKGGRVVIFQREQEN;4.0000;44.4403;0.3539;15.7463;146903596.5881;14.8134
DKGGRVVIFQREQES;7.0000;88.1619;0.3682;15.8335;214853150.0273;14.6937
DKGGRVVLFERNHSK;1.0000;0.0000;0.3323;14.4425;16372238.8645;14.2741
DKGGRVVLFERNQSK;1.0000;0.0000;0.3427;14.5688;18934006.2790;14.3711
DKGGRVVLFERSNSR;1.0000;0.0000;0.3259;13.9726;9530754.9487;13.9129
DKGHDYLSKDFSFPP;1.0000;0.0000;0.3710;14.7435;23152492.0253;14.5054
DKHSKLFEEPEDPSN;5.0000;55.7650;0.3462;14.7084;49723147.1243;13.9412
DKHVLSGSYSNNFGI;1.0000;0.0000;0.3631;14.3415;14575277.9889;14.1965
DKIIAATPKRIYSNA;1.0000;0.0000;0.3223;14.3552;14806408.4364;14.2070
DKKIKKICDMNSDPS;1.0000;0.0000;0.3807;14.5340;18191452.0897;14.3444
DKLISAQPKKIYANA;1.0000;0.0000;0.3480;14.6803;21528178.5974;14.4569
DKPKFKSAFKNSSKR;1.0000;0.0000;0.3281;13.8078;7884475.4386;13.7863
DKRAEGYNLKDEDGR;4.0000;42.3106;0.3207;14.8227;50723997.0340;14.1035
DKRPEGYNLKDEEGK;5.0000;56.9119;0.3297;15.0815;76396908.8268;14.2280
DKRPEGYNLKDEEGR;7.0000;85.3885;0.3297;15.2321;107510649.3041;14.2314
DKRPEGYNLKEEDGR;6.0000;71.1571;0.3297;15.1652;92151985.1178;14.2314
DKSAFKSKKSGQHPM;1.0000;0.0000;0.4092;15.1048;35096618.9566;14.7832
DKSFGGYNTKEENGL;1.0000;0.0000;0.3382;14.4514;16540571.7568;14.2809
DKSGDHLATGDRGGR;3.0000;28.9062;0.3452;15.1525;64220652.0226;14.4531
DKSSFLNSDILFPPG;1.0000;0.0000;0.3476;13.9746;9553318.3509;13.9144
DKTAFRNKRYGSLAQ;1.0000;0.0000;0.3469;14.7790;24117262.8928;14.5327
DKTIKFWKVQDKKIK;1.0000;0.0000;0.3590;15.0377;32485218.3410;14.7315
DKTIKLWKIQERQIK;1.0000;0.0000;0.3835;15.2302;40544883.8255;14.8795
DKTIKLWKISERDKR;10.0000;126.4585;0.3415;15.1522;117205835.2157;14.0509
DKTIKLWKITERDKR;5.0000;56.9048;0.3343;15.0792;76195223.0310;14.2262
DKTIKLWKLYEKNLK;1.0000;0.0000;0.3475;14.5413;18344496.3872;14.3500
DKTIKLWKVYEKNIK;1.0000;0.0000;0.3463;14.7014;22057672.4178;14.4731
DKTIKYWKVQEKKIK;1.0000;0.0000;0.3690;15.2026;39278023.9793;14.8583
DKTIKYWKVQEKKVK;1.0000;0.0000;0.3687;15.2765;42766649.7912;14.9151
DKTIKYWKVQERKVK;1.0000;0.0000;0.3686;15.2810;42988559.5243;14.9186
DKTVKLWKVSERDKR;7.0000;84.9874;0.3446;15.1451;97265421.4086;14.1646
DKTVKLWKVSERDKS;1.0000;0.0000;0.3517;14.1231;11334354.9837;14.0286
DLAMENKPIKTIDVH;1.0000;0.0000;0.3446;14.7718;23918148.8743;14.5271
DLEQTDYPVRHPEFR;1.0000;0.0000;0.3628;15.2678;42341892.6279;14.9084
DLHMETKPIETYPVH;1.0000;0.0000;0.3734;15.6005;62104513.4345;15.1642
DLITAVEFDYTGNYL;1.0000;0.0000;0.3278;14.6367;20473585.4611;14.4233
DLLATGDKGGRVVIF;4.0000;43.1221;0.3143;15.1746;76065903.3381;14.3740
DLLFPPGGCTSLRLP;1.0000;0.0000;0.3800;15.2145;39819503.6691;14.8674
DLMVEASPRRIFANA;10.0000;129.3294;0.3432;15.5672;189000178.3376;14.3699
DLMVEATPRRVFANA;7.0000;87.6120;0.3302;15.7143;187294213.3420;14.6020
DLMVEVSPRRIFANG;4.0000;43.4051;0.3493;15.2974;87611104.9001;14.4684
DLMVEVSPRRTFANG;1.0000;0.0000;0.3495;14.7641;23708189.5979;14.5213
DLNLVPRCRRVYSHA;1.0000;0.0000;0.3719;15.0623;33421064.0990;14.7505
DLNMDSGPVSTFQVH;1.0000;0.0000;0.4014;15.2506;41507557.3021;14.8952
DLNMEARPIETYQVH;5.0000;60.3200;0.3783;16.1900;273744138.2616;15.0800
DLNMEGRPVETHHVH;1.0000;0.0000;0.3732;15.5972;61868530.3472;15.1616
DLNMEGRPVETHQVH;1.0000;0.0000;0.3835;15.7235;71549111.3806;15.2587
DLNMENRPIETYQVH;6.0000;75.0899;0.3793;16.1885;299342804.3963;15.0180
DLNMENRPVETYQVH;8.0000;105.5235;0.3784;16.3873;434573419.1337;15.0748
DLNMESRPVETHQVH;1.0000;0.0000;0.3961;15.3554;46833882.9023;14.9758
DLRINLWHLAITDRS;4.0000;42.8569;0.3600;15.0596;66630793.4437;14.2856
DLRINLWHLAVTDRS;1.0000;0.0000;0.3614;14.5314;18137214.6548;14.3424
DLRINLWHLEITDRS;10.0000;127.6540;0.3590;15.3250;143008828.7137;14.1838
DLRINLWHLEVVNQS;1.0000;0.0000;0.3876;14.8779;27028269.7218;14.6088
DLRINLWNFEITNQS;7.0000;86.5783;0.3721;15.4901;144691365.7201;14.4297
DLRINLWNLDIPDQS;1.0000;0.0000;0.3801;14.6086;19821720.0437;14.4017
DLRINLWNLEINNQS;1.0000;0.0000;0.3675;14.4082;15737177.2770;14.2477
DLRINLWNLEISNQS;2.0000;14.1279;0.3739;14.5533;26304380.6689;14.1279
DLRINLWNLGIADQS;1.0000;0.0000;0.3782;14.7028;22092768.4062;14.4741
DLRINLWNLSISDHS;1.0000;0.0000;0.3679;13.9719;9523259.3896;13.9123
DLRPEAEAARRPQPQ;1.0000;0.0000;0.3659;15.3903;48752204.9225;15.0026
DLRQSALCDNHAKLF;1.0000;0.0000;0.3803;14.9025;27804914.6463;14.6277
DLRQSALCDNHSKIF;1.0000;0.0000;0.3882;14.7091;22252802.2158;14.4790
DLRQSALCDNPCKLF;1.0000;0.0000;0.4094;15.3002;43948994.3252;14.9333
DLRQSALCDSHSKLF;1.0000;0.0000;0.3960;14.5101;17697291.7742;14.3260
DLRVNLWNLEISNQS;1.0000;0.0000;0.3761;14.3262;14320351.7142;14.1847
DLSEVITSAEFHPTH;1.0000;0.0000;0.3560;14.4537;16583584.2519;14.2826
DLSTKLLHLAWHPTE;1.0000;0.0000;0.3887;15.0234;31955045.4595;14.7205
DLSTVTSLQVPVLKP;5.0000;57.2619;0.3584;15.1953;87095553.4736;14.3155
DLTEVITASEFHPHH;5.0000;58.5893;0.3595;15.6271;143178179.9224;14.6473
DLTEVITCAEFHPTH;2.0000;14.9990;0.3627;15.6867;96988896.4533;14.9990
DLTEVITSAEFHPIH;1.0000;0.0000;0.3455;14.6129;19919924.2315;14.4050
DLYENDCIFDKFECT;1.0000;0.0000;0.3796;15.0784;34045551.0886;14.7629
DLYENDSIFDKFECC;4.0000;43.7628;0.3899;15.4525;104739827.3013;14.5876
DMIIAAYPRRVYANA;1.0000;0.0000;0.3434;15.3569;46912735.1499;14.9769
DMNSDPSRTVGNGTV;1.0000;0.0000;0.3648;14.7073;22208671.0588;14.4776
DMPAAALCDKHSKLF;1.0000;0.0000;0.3921;15.3063;44259691.5404;14.9380
DMRAAALCDKHSKLF;4.0000;44.2889;0.3831;15.6806;136205705.7817;14.7630
DMRASACVTGTPNFL;1.0000;0.0000;0.3795;15.4186;50365790.4138;15.0243
DMRASALCDRHSKLF;6.0000;72.9230;0.3931;15.6246;156404130.9143;14.5846
DMRASALCDRHTKFF;6.0000;74.4321;0.3830;16.0173;245807262.4163;14.8864
DMRQNSLCDNKTKTF;1.0000;0.0000;0.3918;15.1468;36832069.8087;14.8154
DMRQSALCDSHTKLF;1.0000;0.0000;0.4203;15.2617;42045422.9655;14.9038
DMRSAALCDRHSKQF;1.0000;0.0000;0.4194;15.3311;45540700.7881;14.9571
DMRSNSLCDSHAKIF;1.0000;0.0000;0.3992;14.6320;20362225.3794;14.4197
DMRSSALCDRHAKFF;2.0000;14.7112;0.3952;15.3122;63018048.3490;14.7112
DMRSSALCDRHSKFF;2.0000;14.5293;0.4033;15.0756;47993115.7801;14.5293
DNASRREMERQDAPI;1.0000;0.0000;0.3667;14.6881;21721910.3395;14.4628
DNDNGIVKTFDEHNA;1.0000;0.0000;0.3172;14.3460;14649615.8111;14.1999
DNGIVKTFDEHNAPN;1.0000;0.0000;0.3238;14.6449;20667043.1824;14.4296
DNHAKLFEEHEAPGS;1.0000;0.0000;0.3532;14.6423;20606103.7034;14.4276
DNHNSRGGSVRAVLS;1.0000;0.0000;0.3477;14.1052;11103475.2321;14.0148
DNHSKIFEEHEAPGS;1.0000;0.0000;0.3615;14.4488;16491456.8515;14.2789
DNKPLKTINIHEQLK;1.0000;0.0000;0.3400;14.6017;19665105.3285;14.3964
DNKSVMTGSYNNQFV;1.0000;0.0000;0.3869;15.0811;34151004.2006;14.7649
DNKTKTFEEYLDPIN;1.0000;0.0000;0.3177;14.2448;13039392.2139;14.1221
DNLDYNKKILHASWH;1.0000;0.0000;0.3887;15.0229;31938286.6926;14.7202
DNPCKLFEDQEDQDS;1.0000;0.0000;0.4030;14.9708;30079713.3317;14.6802
DNSGNHLATGDRGGR;1.0000;0.0000;0.3437;14.7089;22248995.8828;14.4788
DNVIAVAATNNLYIF;1.0000;0.0000;0.3058;14.4444;16407927.4337;14.2755
DPASKAANPRRGEYN;1.0000;0.0000;0.3393;14.6867;21687246.9641;14.4618
DPATITTLRVPVLRP;7.0000;87.0915;0.3170;15.6014;164470456.5318;14.5153
DPDNLDYNKKILHAS;1.0000;0.0000;0.3390;14.2328;12859783.3517;14.1129
DPEFDYLKSLEIEEK;1.0000;0.0000;0.3257;13.8013;7825474.6122;13.7812
DPFKITALRVPILKP;1.0000;0.0000;0.3189;14.6751;21398516.3791;14.4528
DPFRITALRVPILKP;3.0000;28.9126;0.3189;15.1567;64528650.2162;14.4563
DPINHNFFTEITSSI;1.0000;0.0000;0.3388;14.2003;12387374.7695;14.0879
DPQMQTTPPPPTLPP;1.0000;0.0000;0.3799;16.8841;272215914.9522;16.1508
DPQNVTALRVPSVKQ;1.0000;0.0000;0.3687;15.2062;39440140.6334;14.8611
DPSESSNIPPQLVTN;1.0000;0.0000;0.3741;14.3771;15184091.8001;14.2238
DPSLPLEWRFSQVFG;1.0000;0.0000;0.4144;15.3223;45082887.3419;14.9503
DPSNRSFFSEIISSI;12.0000;147.2777;0.3325;14.3700;52173497.3213;13.3889
DPSNRSFFSEIISSV;5.0000;53.7828;0.3354;14.0637;23669784.6771;13.4457
DPSNRSFSLKLSSSI;1.0000;0.0000;0.3279;12.9922;3082864.1970;13.1593
DPSRTVGNGTVASSS;1.0000;0.0000;0.3519;14.0426;10330746.2603;13.9667
DPSSHNFFTEITSSI;1.0000;0.0000;0.3526;13.8852;8618689.6886;13.8457
DPSSKSPDDDDLRPE;1.0000;0.0000;0.3412;13.6167;6327085.3472;13.6393
DPSSRSFFSEIISSI;4.0000;39.8073;0.3345;13.7370;14534494.8696;13.2691
DPTTVTTLRVPVFRP;6.0000;73.4603;0.3137;15.7645;183720320.8048;14.6921
DQDSKSFFSEIISSI;1.0000;0.0000;0.3480;13.4323;5116854.3332;13.4976
DQEDQDSKSFFSEII;1.0000;0.0000;0.3706;14.0837;10831163.0220;13.9983
DQETFLSADDLRINL;2.0000;13.8664;0.3291;14.2132;17780840.3772;13.8664
DQETYLSADDLRINL;1.0000;0.0000;0.3405;14.0788;10770524.5065;13.9945
DQSFNIVDIKPANME;1.0000;0.0000;0.3679;14.8181;25229246.4741;14.5628
DQSFNIVDIKPTNME;1.0000;0.0000;0.3677;14.8096;24981975.7587;14.5562
DQWKFAQCFGDKGDV;1.0000;0.0000;0.4219;16.4655;168120138.2593;15.8290
DRDTRRDVTLEASRE;1.0000;0.0000;0.3014;13.5793;6060397.3545;13.6106
DRGGRVVLFERTDAR;1.0000;0.0000;0.3088;14.3916;15439218.2895;14.2349
DRGGRVVLFERTDSR;1.0000;0.0000;0.3192;14.1550;11758158.3425;14.0531
DRGGRVVLFERTDTK;1.0000;0.0000;0.3086;14.3785;15208982.0746;14.2249
DRGGRVVLFERTDTN;1.0000;0.0000;0.3089;14.3619;14921515.6959;14.2121
DRGQIVLQADKAAFR;1.0000;0.0000;0.3473;15.1106;35332123.3362;14.7876
DRHAKFFEEPEDPSS;2.0000;14.1333;0.3516;14.5604;26519265.9249;14.1333
DRHSKFFEEPEDPSS;2.0000;13.9515;0.3568;14.3238;20196471.2218;13.9515
DRHSKLFEEPEDPSN;6.0000;69.7235;0.3463;14.7921;59977383.6948;13.9447
DRHSKQFEEPENPTN;1.0000;0.0000;0.3643;14.7767;24054242.2925;14.5309
DRHTKFFEEPEDPSN;6.0000;71.2326;0.3423;15.1848;94261426.5157;14.2465
DRLEAAGAGSSSAQQ;1.0000;0.0000;0.3890;14.6911;21797025.4658;14.4651
DRNSKKDVTLEASRD;1.0000;0.0000;0.3049;13.3941;4896572.1836;13.4682
DRNTKRDITLEASRE;6.0000;67.9442;0.2993;14.3291;35195995.7133;13.5888
DRNTKRDVTLEASRE;12.0000;150.1021;0.3010;14.7041;76644121.5838;13.6456
DRNTRRDITLEASRE;1.0000;0.0000;0.2993;13.5555;5896437.0763;13.5923
DRNTRRDVTLEASRE;2.0000;13.6491;0.3011;13.9304;12840302.7397;13.6491
DRSFNIVDIKPANME;15.0000;199.3185;0.3418;15.5704;232325181.4037;14.2370
DRYMLTRDYLTVKVW;1.0000;0.0000;0.3862;15.5574;59093029.0182;15.1310
DSAIMTGSYNNFFRM;3.0000;29.6804;0.3918;15.6562;114685353.0788;14.8402
DSASRSELERQDYPI;1.0000;0.0000;0.3642;14.0426;10330680.1802;13.9667
DSFHSPMQGPLTTPS;1.0000;0.0000;0.4304;15.5600;59274237.7312;15.1330
DSGPVASYQVHEHLR;1.0000;0.0000;0.3975;15.2798;42930729.8525;14.9177
DSGPVATFQVHEYLR;1.0000;0.0000;0.3700;15.3142;44662853.5187;14.9441
DSGPVSTFQVHEHLR;1.0000;0.0000;0.3870;15.1047;35089421.5734;14.7830
DSGTEMNEIVLQADK;1.0000;0.0000;0.3657;14.6339;20406945.8016;14.4212
DSHAKIFEEYLDPSS;1.0000;0.0000;0.3575;14.0157;10015699.9930;13.9460
DSHSKLFEEPEQAGP;1.0000;0.0000;0.3838;14.7808;24168642.9778;14.5341
DSHTKLFEEPEAPGS;1.0000;0.0000;0.3577;14.4081;15736128.6122;14.2476
DSIFDKFECCISGNG;1.0000;0.0000;0.3990;14.9724;30134086.7963;14.6814
DSIFDKFECCLSGDG;3.0000;29.2195;0.4007;15.3564;81205599.5125;14.6098
DSKSFFSEIISSISD;1.0000;0.0000;0.3179;12.8316;2562360.1853;13.0359
DSLCLLSTNDKTIKL;1.0000;0.0000;0.3387;13.8003;7816258.2186;13.7805
DSLDFNKKILHTAWH;10.0000;131.8283;0.3784;15.9285;286468453.5998;14.6476
DSLDFSKKILHTAWH;7.0000;87.1667;0.3885;15.6177;167589224.6858;14.5278
DSLDFTKKILHTAWH;5.0000;58.8122;0.3788;15.6996;155641913.8180;14.7031
DSLDQWKFAQCFGDK;1.0000;0.0000;0.4431;15.9804;96176931.2309;15.4562
DSRDSASRSELERQD;1.0000;0.0000;0.3362;13.3139;4464969.1353;13.4066
DSRSVGTGTSSSAST;1.0000;0.0000;0.3475;13.4769;5386539.8035;13.5319
DSSIMTGSYNNFFRV;1.0000;0.0000;0.3726;14.5359;18230644.9862;14.3459
DSSLPGDRGQIVLQA;1.0000;0.0000;0.3883;14.8962;27603295.7691;14.6228
DSSSSGNSHKRRSNG;1.0000;0.0000;0.3546;13.4587;5274714.8770;13.5179
DSSSVMTGSYNNNFM;1.0000;0.0000;0.4089;14.7145;22393568.5564;14.4832
DSVAIAATNNLFVFS;1.0000;0.0000;0.3167;13.9627;9423259.0099;13.9053
DSVIMTGAYNNFFRM;5.0000;60.0776;0.3768;16.1112;249989395.0533;15.0194
DSVIMTGSYNNFFRM;7.0000;89.0254;0.3917;16.0207;266540751.6237;14.8376
DSVVMTGSYNNFFRM;6.0000;74.4719;0.3918;16.0277;248755348.7730;14.8944
DTDTRKINHSFLRDH;4.0000;42.4125;0.3336;14.8669;53373320.2467;14.1375
DTKDHGGSRKDLEQT;1.0000;0.0000;0.3581;14.6310;20339340.8611;14.4189
DTNNSSGTRRELEEA;1.0000;0.0000;0.3143;13.5647;5959025.5626;13.5993
DTRKINHSFLRDHSY;4.0000;42.6746;0.3549;14.9805;60833641.7249;14.2249
DTRKINNSFLRDHSY;6.0000;69.8999;0.3380;14.8380;63231778.1919;13.9800
DTRRDVTLEASRESS;1.0000;0.0000;0.3113;13.2966;4376761.6193;13.3933
DTYENDAIFDKFEVN;1.0000;0.0000;0.3119;14.1798;12099561.7072;14.0722
DTYENDAIFDKFEVQ;1.0000;0.0000;0.3366;14.6247;20193135.6635;14.4141
DVAEADIISTVEFNH;6.0000;70.1346;0.3218;14.8991;67837429.4028;14.0269
DVAEADIISTVEFNY;4.0000;42.0184;0.3197;14.6960;43839175.5317;14.0061
DVDFKKSILHLSWHP;1.0000;0.0000;0.3985;14.9458;29225040.2520;14.6609
DVEDITEADIISAVE;1.0000;0.0000;0.3029;13.5789;6057459.9687;13.6103
DVHEHLRERLCDTYE;1.0000;0.0000;0.3721;14.9756;30245684.6631;14.6838
DVISTVEFNHTGELL;2.0000;14.0963;0.3286;14.5122;25087368.7291;14.0963
DVKFSHDGRYIASRD;1.0000;0.0000;0.3486;14.3476;14677008.4706;14.2011
DVKFSHSDRYMLTRD;1.0000;0.0000;0.3710;14.5676;18907337.1542;14.3702
DVKFSHSGRYIMTRD;6.0000;73.0247;0.3769;15.6511;161246485.7432;14.6049
DVKFSHSGRYMLTRD;4.0000;43.7155;0.3779;15.4319;102293927.7297;14.5718
DVKFSHSGRYMMTRD;10.0000;134.7685;0.4057;16.3535;467297299.5788;14.9743
DVKFSQNGRYILSRD;1.0000;0.0000;0.3576;14.4035;15652737.0565;14.2441
DVKFSQQWEDIMTRD;1.0000;0.0000;0.4305;15.6435;65253708.1730;15.1972
DVKLSNSGRYMISRD;1.0000;0.0000;0.3646;14.1617;11849303.8885;14.0582
DVKPAKMEDLSEVIT;1.0000;0.0000;0.3426;14.3194;14208879.7877;14.1795
DVKPANMEDLTEVIT;1.0000;0.0000;0.3331;14.5309;18125130.3389;14.3420
DVKPPNMEDLTEVIT;1.0000;0.0000;0.3416;14.6990;21995398.3003;14.4712
DVKPTNMEDLTEVIT;1.0000;0.0000;0.3329;14.5223;17947486.7478;14.3354
DVLRSKLCDLYENDC;1.0000;0.0000;0.3848;14.6678;21220775.7405;14.4473
DVNLVARCRRVYAHA;1.0000;0.0000;0.3462;15.2478;41377126.6189;14.8931
DVNMDNKPLKTINIH;1.0000;0.0000;0.3425;14.7428;23134771.0551;14.5049
DVNMEKAPVKTIPLH;1.0000;0.0000;0.3495;15.1446;36739672.0735;14.8137
DVQEVDIISAIEFDK;2.0000;13.9833;0.3306;14.3652;21182105.9404;13.9833
DVTDADIISCVEFNH;1.0000;0.0000;0.3555;14.5901;19403852.6663;14.3875
DVTLEASRDIIKPKT;1.0000;0.0000;0.3116;13.9067;8834438.7869;13.8622
DVTLEASRENSKPRA;9.0000;109.9678;0.3193;14.7097;66804558.8747;13.7460
DVTLEASRESSKPRA;6.0000;68.1309;0.3251;14.3777;37220833.1081;13.6262
DVYSTFQSHEPEFDY;5.0000;59.1836;0.3948;15.8204;178865672.8716;14.7959
DWGDDIDFKKNILHF;1.0000;0.0000;0.3621;14.8929;27498840.0331;14.6203
DWRSQPQAAMGSASV;1.0000;0.0000;0.4666;15.9699;95018700.3045;15.4481
DYDVYSTFQSHEPEF;1.0000;0.0000;0.3948;15.1214;35773134.5743;14.7959
DYETYLSADDLRINL;6.0000;69.3834;0.3278;14.7036;54167390.4128;13.8767
DYETYMSADDLRINL;7.0000;85.6748;0.3582;15.2942;115475037.3350;14.2791
DYHINSISNNSDGET;2.0000;13.8755;0.3496;14.2249;18023065.0494;13.8755
DYHINSISNSSDGET;1.0000;0.0000;0.3546;13.7680;7531299.2212;13.7557
DYHINSISTNSDGET;1.0000;0.0000;0.3515;13.9961;9792157.9214;13.9309
DYLATGDKGGRVVLF;1.0000;0.0000;0.3243;14.8608;26499241.3767;14.5956
DYLKSLEIEEKINEI;1.0000;0.0000;0.3087;13.4844;5432986.1764;13.5376
DYLKSLEIEEKINKI;29.0000;380.5252;0.3089;15.0151;170458514.1473;13.5902
DYLRSKLCSLYENDC;9.0000;116.2454;0.4060;15.7306;216404848.5698;14.5307
DYLRSKLCSLYESDC;2.0000;14.4109;0.4128;14.9215;40190713.9676;14.4109
DYLSIKVWDLHMETK;1.0000;0.0000;0.4050;15.2051;39392220.8546;14.8602
DYLSKDFSFPPGGIP;1.0000;0.0000;0.3710;14.9228;28461568.0123;14.6433
DYLSVKIWDLNMENR;5.0000;58.2534;0.3879;15.5178;126255032.8088;14.5633
DYLSVKVWDLNMEGR;2.0000;14.7833;0.3970;15.4060;70206870.7953;14.7833
DYLSVKVWDLNMENR;2.0000;14.6202;0.3891;15.1938;54987539.8554;14.6202
DYLSVKVWDLNMESR;1.0000;0.0000;0.3978;14.7369;22977646.4188;14.5004
DYLTAKVWDLNMENR;1.0000;0.0000;0.3786;15.1242;35889212.0570;14.7981
DYLTLKIWDVNMEKA;1.0000;0.0000;0.3786;15.1231;35842375.8607;14.7972
DYLTVKIWDVNMDNK;1.0000;0.0000;0.3771;15.1611;37445101.1006;14.8264
DYLTVKVWDLNMEAR;5.0000;59.4298;0.3787;15.9005;196141754.6099;14.8575
DYLTVKVWDLNMENR;6.0000;73.9771;0.3785;15.8989;214483580.3864;14.7954
DYMTLKLWDINMDAG;1.0000;0.0000;0.4122;15.7270;71841319.0152;15.2614
DYMTLKLWDINMDSG;2.0000;15.0796;0.4262;15.7915;109425437.0491;15.0796
DYMTLKLWDLNMDSG;1.0000;0.0000;0.4274;15.4474;52064193.9778;15.0464
DYMTVKIWDLAMENK;1.0000;0.0000;0.4046;15.6467;65493801.3308;15.1996
DYNKKILHASWHPFE;1.0000;0.0000;0.3982;15.4347;51310567.5369;15.0367
DYPIARHPEFRYKTE;1.0000;0.0000;0.3448;15.2277;40431673.7366;14.8776
DYPLRHPEFRYKTEF;1.0000;0.0000;0.3479;15.2289;40484118.9424;14.8785
DYPVRHPEFRYKTEF;1.0000;0.0000;0.3440;15.3459;46322227.6290;14.9684
DYTGNYLATGDKGGR;1.0000;0.0000;0.3354;15.1970;39024688.7257;14.8540
DYTTKLLHLAWHPNE;1.0000;0.0000;0.3851;15.5105;55991324.5846;15.0950
EAACLHMQPEIWCRM;1.0000;0.0000;0.4853;17.4313;511100143.9690;16.5713
EAAGAGSSSAQQGHP;1.0000;0.0000;0.4193;15.5395;57889272.9275;15.1172
EAARRPQPQPQPREW;1.0000;0.0000;0.4183;16.7634;236883015.0909;16.0579
EAATLEASKNPMRRQ;1.0000;0.0000;0.3661;14.8936;27518613.6179;14.6208
EADDEFDEEVPATKN;1.0000;0.0000;0.3094;13.9859;9678570.4947;13.9231
EADIISAVEFDHTGD;1.0000;0.0000;0.3297;14.2058;12466747.4895;14.0921
EADIISAVEFNHTGE;1.0000;0.0000;0.3287;14.2542;13180946.7629;14.1293
EADIISTVEFDHTGD;1.0000;0.0000;0.3294;14.1973;12344561.4554;14.0856
EADIISTVEFNHSGE;6.0000;69.7375;0.3358;14.7958;60229859.9198;13.9475
EADIISTVEFNHTGE;7.0000;84.7366;0.3284;15.0907;91362326.2553;14.1228
EADIISTVEFNYSGD;4.0000;41.7841;0.3336;14.5944;38999188.7689;13.9280
EADLITAVEFDYTGN;1.0000;0.0000;0.3172;14.4138;15839480.9717;14.2520
EADVISTVEFNHTGE;2.0000;14.1796;0.3293;14.6206;28422004.5076;14.1796
EADYPLRHPEFRYKT;1.0000;0.0000;0.3471;15.1846;38474463.7268;14.8445
EAEAARRPQPQPQPR;1.0000;0.0000;0.3806;16.1738;120157010.4049;15.6048
EANGNAYDFTTKLLH;1.0000;0.0000;0.3275;14.7305;22807706.8040;14.4954
EAPGSRSFFTEIIAS;3.0000;27.9345;0.3407;14.5204;31018857.1017;13.9672
EARPIETYQVHDYLR;5.0000;59.7936;0.3619;16.0188;224765080.7322;14.9484
EASKNPMRRQIQTPA;1.0000;0.0000;0.3936;15.6014;62166355.0680;15.1648
EASPRRIFANAHTYH;10.0000;132.9931;0.3502;16.0968;347749989.1187;14.7770
EASPRRTFANAHTYH;1.0000;0.0000;0.3493;15.1656;37641450.5175;14.8299
EASRDIIKPKTVLKP;1.0000;0.0000;0.3204;14.1500;11690646.5650;14.0492
EASRENNKPRTVLKP;6.0000;70.2311;0.3205;14.9242;69827366.2413;14.0462
EASRENSKPRAILKP;7.0000;83.2571;0.3278;14.7699;63148871.9374;13.8762
EASRENSKPRASLKP;2.0000;13.7538;0.3342;14.0666;15020634.2729;13.7538
EASRESSKPRAILKP;1.0000;0.0000;0.3342;13.7690;7539435.0634;13.7564
EASRESSKPRASLKP;1.0000;0.0000;0.3391;13.6098;6276673.3012;13.6340
EASRESSKPRAVLKP;5.0000;55.2528;0.3362;14.5419;41045392.0937;13.8132
EASRNPMRRHVPIPS;1.0000;0.0000;0.3821;15.0521;33030322.3947;14.7426
EASRNPMRRQIVNPT;1.0000;0.0000;0.3708;15.1576;37294760.2608;14.8237
EASRNPMRRQVANPT;1.0000;0.0000;0.3705;15.2349;40768482.1273;14.8832
EASWCFSQIKGALDD;1.0000;0.0000;0.4288;15.3206;44992333.5414;14.9490
EATPRRVFANAHTYH;7.0000;90.0545;0.3289;16.2439;344611106.8494;15.0091
EATTLEASRNPMRRQ;2.0000;14.6176;0.3659;15.1905;54780590.7989;14.6176
EAVDAHKMAFVAVTA;1.0000;0.0000;0.3306;15.1918;38793125.3010;14.8500
ECAWNGSDSVIMTGA;5.0000;60.8688;0.4359;16.3685;336199147.3426;15.2172
ECCISGNGLRAATGS;1.0000;0.0000;0.4019;15.2299;40533652.0519;14.8793
ECCLSGDGLHVATGS;1.0000;0.0000;0.4199;15.4308;51081790.1228;15.0337
ECCLSGDGLRVATGS;2.0000;14.8050;0.4045;15.4343;72532274.2441;14.8050
ECCWNGKDSSIMTGS;1.0000;0.0000;0.4826;15.8397;81791993.1057;15.3480
ECCWNGSDGAIMTGS;1.0000;0.0000;0.4769;16.2719;134531787.6615;15.6802
ECCWNGSDSAIMTGS;3.0000;30.7946;0.4838;16.3810;264181309.9451;15.3973
ECCWNGSDSVVMTGS;6.0000;77.2574;0.4845;16.7525;573015752.4958;15.4515
ECNLFMYSSSKGTIK;1.0000;0.0000;0.4054;14.8525;26247811.8635;14.5892
ECNVFVYSSSKGTIR;1.0000;0.0000;0.3762;14.5674;18903701.3383;14.3701
ECTFSGDDKHVLSGS;1.0000;0.0000;0.3876;14.5650;18852521.3163;14.3683
ECVWNGSDSVIMTGS;7.0000;90.1964;0.4467;16.2746;357040528.6885;15.0327
EDDDEQEEIILQADK;1.0000;0.0000;0.3460;14.1887;12222985.4247;14.0790
EDGRLRDPFKITALR;1.0000;0.0000;0.3116;14.2327;12859080.6016;14.1128
EDGRLRDPFRITALR;3.0000;28.2326;0.3116;14.7143;38777413.3281;14.1163
EDGRYRDPTTVTTLR;6.0000;72.0993;0.3207;15.4103;122206626.0035;14.4199
EDIDTRKINNSFLRD;6.0000;67.7753;0.2994;14.2852;33459696.8483;13.5551
EDIMTRDYLTVKVWD;1.0000;0.0000;0.3790;15.1860;38532530.5897;14.8455
EDITEADIISAVEFD;1.0000;0.0000;0.3050;13.6265;6399172.1389;13.6469
EDLSEVITSAEFHPT;1.0000;0.0000;0.3402;14.0833;10826394.0293;13.9980
EDLTEVITASEFHPH;5.0000;57.4505;0.3471;15.2567;93472157.0860;14.3626
EDLTEVITCAEFHPT;2.0000;14.7143;0.3538;15.3163;63318037.4956;14.7143
EDLTEVITSAEFHPI;1.0000;0.0000;0.3317;14.2425;13004483.5597;14.1203
EDPSNRSFFSEIISS;17.0000;213.5438;0.3317;14.4661;69365289.5558;13.3465
EDPSNRSFSLKLSSS;1.0000;0.0000;0.3267;12.9371;2893203.4394;13.1170
EDPSSRSFFSEIISS;4.0000;39.6801;0.3334;13.6819;13640318.8268;13.2267
EDQDSKSFFSEIISS;1.0000;0.0000;0.3471;13.3772;4802060.5546;13.4552
EDQEDQDSKSFFSEI;1.0000;0.0000;0.3704;14.0285;10164819.5008;13.9559
EDSGTEMNEIVLQAD;1.0000;0.0000;0.3668;14.5655;18862354.8372;14.3686
EDSLDQWKFAQCFGD;1.0000;0.0000;0.4460;15.9121;88897350.0330;15.4036
EDSVAIAATNNLFVF;1.0000;0.0000;0.3087;14.0668;10622701.7400;13.9853
EDTDTRKINHSFLRD;4.0000;41.5585;0.3181;14.4965;34844131.8154;13.8528
EDVAEADIISTVEFN;4.0000;41.2267;0.3063;14.3526;29524567.9702;13.7422
EDVQEVDIISAIEFD;2.0000;13.9307;0.3311;14.2968;19578843.5139;13.9307
EEADDEFDEEVPATK;1.0000;0.0000;0.3103;13.9341;9118351.4031;13.8833
EEADYPLRHPEFRYK;1.0000;0.0000;0.3509;15.0607;33357840.5333;14.7492
EEDGRYRDPTTVTTL;6.0000;71.8193;0.3232;15.3375;112373780.2412;14.3639
EEDIDTRKINNSFLR;6.0000;67.7688;0.2994;14.2835;33394217.9267;13.5538
EEGKLKDLSTVTSLQ;5.0000;55.6418;0.3425;14.6684;47481080.0195;13.9104
EEGRLRDPATITTLR;7.0000;84.6821;0.3105;15.0789;90128089.7055;14.1137
EEHEAPGSRSFFTEI;2.0000;14.1877;0.3494;14.6311;28769704.3721;14.1877
EEIILQADKSAFKSK;1.0000;0.0000;0.3358;13.9247;9020050.9321;13.8761
EEKINEIKWLRPTQR;1.0000;0.0000;0.3697;14.9652;29884375.7480;14.6758
EEKINKIKWCQTANN;1.0000;0.0000;0.3919;15.4112;49940264.0266;15.0186
EEKINKIKWLKSAND;1.0000;0.0000;0.3414;14.1169;11253983.2669;14.0238
EEKINKIKWLPQQNA;5.0000;60.1780;0.3928;16.1438;259560243.7563;15.0445
EEKINKIRWCKRTNR;1.0000;0.0000;0.3661;14.9488;29326758.9886;14.6632
EEKINKIRWCQPANG;1.0000;0.0000;0.4045;15.8046;78549244.5838;15.3210
EEKINKIRWCQTANG;1.0000;0.0000;0.3970;15.6279;64093475.6883;15.1852
EEKINKIRWCQTANN;1.0000;0.0000;0.3919;15.4157;50199396.5684;15.0221
EEKINKIRWLPQKNA;6.0000;73.5937;0.3682;15.7992;191214210.9442;14.7187
EEKINKIRWLPQQNA;11.0000;150.4794;0.3927;16.4907;573995538.4717;15.0479
EEKINKIRWLQQKNP;1.0000;0.0000;0.3926;15.3852;48466960.8863;14.9986
EELTEVITAAEFHPH;11.0000;145.4316;0.3350;15.8340;269488492.0953;14.5432
EELTEVITAAEFHPN;6.0000;71.4914;0.3218;15.2521;101858930.0518;14.2983
EELTEVITAAEFHPT;1.0000;0.0000;0.3218;14.5462;18447079.2665;14.3537
EELTEVITSAEFHPI;1.0000;0.0000;0.3318;14.2408;12979034.4481;14.1190
EELTEVITSAEFHPL;1.0000;0.0000;0.3324;14.1977;12350747.4198;14.0859
EELTEVITSAEFHPQ;1.0000;0.0000;0.3577;14.6823;21577244.3913;14.4584
EENGLIRDPQNVTAL;1.0000;0.0000;0.3353;14.5695;18949734.4630;14.3717
EENIIAVAATNNLFI;1.0000;0.0000;0.2955;14.0254;10129046.7561;13.9535
EEPEAPGSRSFFTEI;1.0000;0.0000;0.3439;14.2603;13274362.3297;14.1341
EEPEDPSNRSFFSEI;17.0000;219.1221;0.3379;14.9197;116933066.0071;13.6951
EEPEDPSSRSFFSEI;4.0000;40.7260;0.3420;14.1355;22994271.5146;13.5753
EEPENPTNRSFFSEI;1.0000;0.0000;0.3335;13.9674;9474168.1784;13.9089
EEPEQAGPKSFFTEI;1.0000;0.0000;0.3590;14.8566;26371138.5984;14.5923
EEVPATKNSPGSQLE;1.0000;0.0000;0.3655;14.5368;18249176.3757;14.3465
EEVQEVDIISAIEFD;2.0000;13.9294;0.3311;14.2951;19540528.7149;13.9294
EEYLDPINHNFFTEI;1.0000;0.0000;0.3341;14.5847;19284217.9104;14.3834
EEYLDPSSHNFFTEI;1.0000;0.0000;0.3542;14.2696;13417265.0097;14.1412
EFDDVDFKKSILHLS;1.0000;0.0000;0.3272;13.7312;7218313.5532;13.7273
EFDEEVPATKNSPGS;1.0000;0.0000;0.3419;14.2065;12476792.7470;14.0927
EFDHTGDFLATGDKG;1.0000;0.0000;0.3311;14.8471;26086795.7835;14.5851
EFDHTGDYLATGDKG;1.0000;0.0000;0.3404;15.0138;31603508.8694;14.7132
EFDKSGDHLATGDRG;3.0000;28.6600;0.3424;14.9924;53407099.0927;14.3300
EFDNSGNHLATGDRG;1.0000;0.0000;0.3410;14.5488;18502682.3989;14.3558
EFDYLKSLEIEEKIN;30.0000;395.3015;0.3131;15.0831;187477301.7201;13.6311
EFDYTGNYLATGDKG;1.0000;0.0000;0.3356;15.0368;32453663.3029;14.7309
EFHPHHCNLFVYSSS;5.0000;60.2078;0.4292;16.1535;262476707.7170;15.0519
EFHPHHCNTFVYSSS;7.0000;90.8277;0.4278;16.4115;417991236.0994;15.1380
EFHPHHCNVFVYSSS;1.0000;0.0000;0.4279;15.5716;60065557.1607;15.1419
EFHPHQCNVFVYSSS;3.0000;30.4779;0.4390;16.1749;208392079.8820;15.2389
EFHPIHCNMLAYSSS;1.0000;0.0000;0.4418;15.5017;55422761.5946;15.0882
EFHPINCNHLMYSSS;1.0000;0.0000;0.4410;15.4210;50504597.0679;15.0261
EFHPLQCNLFMYSSS;1.0000;0.0000;0.4559;15.6291;64177911.2924;15.1861
EFHPNSCNTFVYSSS;6.0000;72.6420;0.4067;15.5515;143777946.1139;14.5284
EFHPQECNLFMYSSS;1.0000;0.0000;0.4564;15.6170;63293527.7211;15.1768
EFHPTECNVFVYSSS;1.0000;0.0000;0.3997;14.9547;29526434.9094;14.6678
EFHPTHCNMLAYSSS;1.0000;0.0000;0.4422;15.5705;59991177.6674;15.1411
EFHPTHCNTLAYSSS;2.0000;14.8246;0.4125;15.4598;74689980.3733;14.8246
EFNHDGELLATGDKG;1.0000;0.0000;0.3321;14.6086;19822219.2174;14.4017
EFNHSGELLATGDKG;6.0000;71.6022;0.3422;15.2810;105297713.5611;14.3204
EFNHTGELLATGDKG;12.0000;159.4528;0.3299;15.8100;273815130.6092;14.4957
EFNYSGDLLATGDKG;4.0000;42.9029;0.3400;15.0796;68180889.2395;14.3010
EFQSHDAEFDYLKSL;2.0000;14.2794;0.3712;14.7504;33005510.8310;14.2794
EFQSHDPEFDYLKSL;1.0000;0.0000;0.3812;14.6175;20026596.8646;14.4086
EFQSHEPEFDYLKSL;4.0000;43.2219;0.3813;15.2179;79949623.3407;14.4073
EFRYKSEFQSHEPEF;1.0000;0.0000;0.3829;14.8396;25861110.9144;14.5793
EFRYKTEFQSHDPEF;1.0000;0.0000;0.3708;15.0693;33690418.6728;14.7559
EFRYKTEFQSHEPEF;2.0000;14.7545;0.3709;15.3686;67248976.4807;14.7545
EGANSEDSGTEMNEI;1.0000;0.0000;0.3539;14.1378;11527367.1080;14.0398
EGKLKDLSTVTSLQV;5.0000;56.0386;0.3439;14.7974;55087315.5938;14.0096
EGQPWASKTPADIIS;1.0000;0.0000;0.4087;15.3105;44471496.3119;14.9412
EGRLRDPATITTLRV;7.0000;85.2773;0.3092;15.2080;104566166.5538;14.2129
EGRPVETHHVHEYLR;1.0000;0.0000;0.3570;15.4243;50699431.2196;15.0287
EGRPVETHQVHEYLR;1.0000;0.0000;0.3672;15.5506;58632381.1300;15.1258
EGRYLLSRDYMTLKL;1.0000;0.0000;0.3645;14.6356;20447527.4378;14.4225
EGVTFAKKGKPDNHN;1.0000;0.0000;0.3252;14.9370;28928887.2239;14.6541
EGYNLKDEDGRLRDP;4.0000;42.5683;0.3306;14.9345;57691035.8543;14.1894
EGYNLKDEEGKLKDL;5.0000;55.8378;0.3209;14.7321;51097039.6885;13.9594
EGYNLKDEEGRLRDP;7.0000;85.1288;0.3307;15.1758;100761740.5150;14.1881
EGYNLKEEDGRYRDP;6.0000;72.2139;0.3422;15.4402;126474048.6162;14.4428
EHEAPGSRSFFTEII;2.0000;14.2301;0.3483;14.6863;30655670.5826;14.2301
EHLRERLCDTYENDA;1.0000;0.0000;0.3573;14.6605;21041895.6984;14.4416
EHLRPKLCDLYENDS;1.0000;0.0000;0.3752;14.6081;19810966.5016;14.4014
EHLRPRLCDLYENDS;1.0000;0.0000;0.3752;14.6126;19913762.6362;14.4048
EHNAPNSNSNKNIHN;1.0000;0.0000;0.3471;14.2653;13350830.4559;14.1379
EIEEKINEIKWLRPT;1.0000;0.0000;0.3452;14.4508;16529542.3588;14.2805
EIEEKINKIKWCQTA;1.0000;0.0000;0.3940;15.3628;47232014.6210;14.9814
EIEEKINKIKWLKSA;1.0000;0.0000;0.3415;14.1186;11275506.7426;14.0251
EIEEKINKIKWLPQQ;5.0000;59.7809;0.3949;16.0147;223700295.7080;14.9452
EIEEKINKIRWCKRT;1.0000;0.0000;0.3678;14.8793;27071656.8068;14.6098
EIEEKINKIRWCQPA;1.0000;0.0000;0.4025;15.5439;58185171.9701;15.1207
EIEEKINKIRWCQTA;2.0000;14.9849;0.3940;15.6683;94954188.9254;14.9849
EIEEKINKIRWLPQK;6.0000;73.0974;0.3693;15.6700;164796715.0622;14.6195
EIEEKINKIRWLPQQ;11.0000;149.4868;0.3949;16.3616;494694294.5999;14.9487
EIEEKINKIRWLQQK;1.0000;0.0000;0.3855;15.0879;34420999.7856;14.7702
EIIASISDIKFSKDG;1.0000;0.0000;0.3201;13.4871;5450011.0096;13.5397
EIIASISDIKFSRDG;1.0000;0.0000;0.3202;13.4916;5478290.2996;13.5432
EIIASVSDIKFAKEG;1.0000;0.0000;0.3186;13.7959;7776573.0746;13.7771
EIIASVSDIKFARDG;1.0000;0.0000;0.3187;13.8021;7832251.8640;13.7818
EIILQADKSAFKSKK;1.0000;0.0000;0.3356;13.9931;9758680.2967;13.9286
EIISSISDVKFSHSG;16.0000;203.4832;0.3471;14.7248;90638945.8442;13.5655
EIISSISDVKFSQNG;1.0000;0.0000;0.3541;13.8028;7838952.9856;13.7824
EIISSISDVKLSNSG;1.0000;0.0000;0.3202;13.0374;3247560.1169;13.1941
EIISSVSDVKFSHSD;1.0000;0.0000;0.3376;13.3323;4560274.3208;13.4207
EIISSVSDVKFSHSG;4.0000;40.8671;0.3499;14.1967;24672346.4017;13.6224
EIKWLRPTQRSHFLL;1.0000;0.0000;0.3976;15.2570;41818581.8174;14.9001
EINNQSFNIVDVKPP;1.0000;0.0000;0.3470;14.6297;20309558.1761;14.4180
EINVDSLDFNKKILH;1.0000;0.0000;0.3164;13.8155;7954627.0620;13.7922
EISNQSFNIVDVKPA;2.0000;14.1690;0.3478;14.6068;27973771.7511;14.1690
EISNQSFNIVDVKPT;1.0000;0.0000;0.3476;14.2972;13849801.0331;14.1624
EISVDCLDFNKKILH;1.0000;0.0000;0.3526;14.3637;14951893.1899;14.2135
EISVDSLDFNKKILH;9.0000;109.3791;0.3227;14.6139;59832008.3624;13.6724
EISVDSLDFSKKILH;7.0000;81.3155;0.3276;14.3489;38892007.3895;13.5526
EITDRSFNIVDIKPA;10.0000;125.3085;0.3132;14.9860;96790005.9999;13.9232
EITNQSFNIADIKPA;1.0000;0.0000;0.3381;14.4633;16768532.6733;14.2901
EITNQSFNIVDIKPA;6.0000;71.4370;0.3380;15.2380;100213259.6245;14.2874
EITSSISDIKFSPNG;1.0000;0.0000;0.3375;13.6017;6218354.9093;13.6278
EITSSISDVKFSHDG;1.0000;0.0000;0.3453;13.6953;6925939.1724;13.6997
EIVLQADKTAFRNKR;1.0000;0.0000;0.3187;14.4599;16702415.1055;14.2874
EIWCRMLSSIPPLGP;1.0000;0.0000;0.4567;15.8880;86462354.4611;15.3851
EKAPVKTIPLHDVLR;1.0000;0.0000;0.3251;14.6420;20599977.1105;14.4274
EKINEIKWLRPTQRS;1.0000;0.0000;0.3793;14.8611;26510036.7041;14.5958
EKINKIKWCQTANNA;1.0000;0.0000;0.3891;15.5437;58170524.2747;15.1205
EKINKIKWLKSANDS;1.0000;0.0000;0.3475;14.0128;9983260.5502;13.9438
EKINKIKWLPQQNAA;5.0000;60.5853;0.3897;16.2763;302336316.2868;15.1463
EKINKIRWCKRTNRA;1.0000;0.0000;0.3645;15.0813;34159870.3752;14.7651
EKINKIRWCQPANGA;1.0000;0.0000;0.3998;15.9371;91494324.8277;15.4228
EKINKIRWCQTANGA;1.0000;0.0000;0.3931;15.7604;74656214.9009;15.2871
EKINKIRWCQTANNS;1.0000;0.0000;0.4030;15.3116;44531224.5024;14.9421
EKINKIRWLPQKNAA;6.0000;74.1030;0.3662;15.9317;222726713.9295;14.8206
EKINKIRWLPQQNAA;11.0000;151.4979;0.3896;16.6232;668591207.0170;15.1498
EKINKIRWLQQKNPV;1.0000;0.0000;0.3897;15.5143;56231129.7284;15.0978
EKKIKKISEMNIDPS;1.0000;0.0000;0.3433;13.9858;9677653.8328;13.9231
EKKVKQVSVMNLDSR;1.0000;0.0000;0.3645;14.4202;15956476.6497;14.2569
EKLYNFPNNDLLFPP;1.0000;0.0000;0.3360;14.7255;22678649.4086;14.4916
EKNIKLVSQNNLTEG;1.0000;0.0000;0.3329;14.1463;11641069.8413;14.0464
EKNLKVVAENNLSDS;1.0000;0.0000;0.3043;13.3657;4739184.5454;13.4464
ELEEADYPLRHPEFR;1.0000;0.0000;0.3440;14.6610;21055389.3938;14.4420
ELERQDYPIARHPEF;1.0000;0.0000;0.3637;15.2008;39195972.0478;14.8569
ELLATGDKGGRVVIF;19.0000;258.7092;0.3144;15.8496;360605969.6484;14.3727
ELTEVITAAEFHPHH;8.0000;103.7950;0.3439;16.0661;300214800.0674;14.8279
ELTEVITAAEFHPHQ;3.0000;29.8498;0.3541;15.7664;130196050.6876;14.9249
ELTEVITAAEFHPNS;6.0000;71.0915;0.3315;15.1481;90357717.2593;14.2183
ELTEVITAAEFHPTE;1.0000;0.0000;0.3218;14.5462;18447079.2665;14.3537
ELTEVITSAEFHPIN;1.0000;0.0000;0.3306;14.2926;13776448.6480;14.1588
ELTEVITSAEFHPLQ;1.0000;0.0000;0.3572;14.6943;21878737.4687;14.4676
ELTEVITSAEFHPQE;1.0000;0.0000;0.3577;14.6823;21577244.3913;14.4584
EMERQDAPITRHPEF;1.0000;0.0000;0.3765;15.5050;55634048.9118;15.0907
EMNEIVLQADKTAFR;1.0000;0.0000;0.3484;14.8543;26302503.9302;14.5906
EMNIDPSESSNIPPQ;1.0000;0.0000;0.4034;14.7028;22093370.8643;14.4742
ENDAIFDKFEVNFSG;1.0000;0.0000;0.3166;14.0475;10389773.0537;13.9705
ENDAIFDKFEVQFGG;1.0000;0.0000;0.3362;14.8605;26490140.6413;14.5953
ENDCIFDKFECAWNG;3.0000;30.5854;0.4141;16.2449;225863137.1040;15.2927
ENDCIFDKFECCWNG;11.0000;156.5197;0.4472;17.2766;1418521418.4223;15.6520
ENDCIFDKFECTFSG;1.0000;0.0000;0.3850;15.0580;33254097.1614;14.7472
ENDCIFDKFECVWNG;7.0000;91.7402;0.4140;16.6094;524929546.0285;15.2900
ENDSIFDKFECCISG;1.0000;0.0000;0.3913;14.7084;22235546.8931;14.4784
ENDSIFDKFECCLSG;3.0000;28.8906;0.3917;15.1424;63477516.2630;14.4453
ENGLIRDPQNVTALR;1.0000;0.0000;0.3332;14.6424;20607859.8353;14.4277
ENIIAIAATNNLYIF;5.0000;56.6424;0.3056;14.9939;69065602.9217;14.1606
ENIIAVAATNNLFIF;1.0000;0.0000;0.2960;14.2022;12414603.0205;14.0893
ENIIAVAATNNLYIF;8.0000;99.5219;0.3058;15.2719;120319879.8117;14.2174
ENIIAVATTNNLYIF;6.0000;71.0542;0.3057;15.1384;89355472.5414;14.2108
ENITEADIISTVEFD;1.0000;0.0000;0.3044;13.6681;6712595.2875;13.6788
ENKGRAHSRGEYNVY;2.0000;14.6454;0.3532;15.2266;57106872.1967;14.6454
ENKIQSHSRGEYNVY;6.0000;73.1439;0.3840;15.6821;167104475.4017;14.6288
ENKPIKTIDVHEHLR;1.0000;0.0000;0.3305;14.5451;18425502.7434;14.3530
ENKSRPHSRGEYNVY;2.0000;14.4917;0.3678;15.0267;45362291.8008;14.4917
ENMEELTEVITSAEF;1.0000;0.0000;0.3354;14.1021;11063540.5653;14.0124
ENNKPRTVLKPRKVC;6.0000;73.1862;0.3398;15.6931;169235610.8788;14.6372
ENNLNGLNHLPSSNI;1.0000;0.0000;0.3380;13.9424;9206056.1665;13.8897
ENNLSDSFHSPMQGP;1.0000;0.0000;0.4212;15.1151;35514330.5485;14.7911
ENPGVDANGNSYDLS;1.0000;0.0000;0.3488;14.2616;13293365.5872;14.1350
ENPTNRSFFSEIISS;1.0000;0.0000;0.3317;13.5138;5620124.7554;13.5602
ENQGVDANGNSFDFS;1.0000;0.0000;0.3564;14.4557;16622048.6027;14.2842
ENRPIETYQVHDYLR;5.0000;59.5454;0.3628;15.9381;204819635.6642;14.8864
ENRPIETYQVHNYLR;1.0000;0.0000;0.3601;15.2892;43395605.5214;14.9249
ENRPVETYQVHDYLR;1.0000;0.0000;0.3620;15.3130;44602292.7906;14.9432
ENRPVETYQVHEYLR;7.0000;89.6512;0.3621;16.1564;311605058.6365;14.9419
ENSIACAAANSLYMY;4.0000;44.5235;0.4020;15.7824;153128462.4321;14.8412
ENSIAVAATNNLFIF;1.0000;0.0000;0.3067;14.0429;10335311.1564;13.9670
ENSKPRAILKPRKVC;7.0000;86.8032;0.3527;15.5389;153049420.2187;14.4672
ENSKPRASLKPRKVC;2.0000;14.3448;0.3630;14.8356;36404440.7485;14.3448
ENSVAIAATNNLYIF;1.0000;0.0000;0.3172;14.2096;12520974.2319;14.0950
EPEAPGSRSFFTEII;1.0000;0.0000;0.3429;14.3155;14144548.4983;14.1764
EPEDPSNRSFFSEII;17.0000;219.8003;0.3380;14.9749;124598484.0637;13.7375
EPEDPSNRSFSLKLS;1.0000;0.0000;0.3369;13.4458;5196961.8371;13.5080
EPEDPSSRSFFSEII;4.0000;40.8532;0.3425;14.1906;24501635.5998;13.6177
EPEFDYLKSLEIEEK;27.0000;358.2785;0.3257;15.2310;210874335.0436;13.7799
EPENPTNRSFFSEII;1.0000;0.0000;0.3330;14.0225;10095236.8145;13.9513
EPEQAGPKSFFTEII;1.0000;0.0000;0.3569;14.9117;28099869.4774;14.6347
EPESKNAPHSQGDYD;1.0000;0.0000;0.3938;14.9889;30710449.4870;14.6940
EPESKNAPHSQGEYD;4.0000;44.0782;0.3939;15.5892;122601402.8096;14.6927
EPPDPQMQTTPPPPT;1.0000;0.0000;0.3820;16.8721;268464728.9417;16.1415
EQAGPKSFFTEIIAS;1.0000;0.0000;0.3586;14.6395;20540913.3656;14.4255
EQEEIILQADKSAFK;1.0000;0.0000;0.3564;14.4571;16649061.8005;14.2853
EQENKGRAHSRGEYN;2.0000;14.6640;0.3680;15.2509;58722906.5896;14.6640
EQENKIQSHSRGEYN;6.0000;73.2370;0.3976;15.7064;171833268.4358;14.6474
EQENKSRPHSRGEYN;2.0000;14.5103;0.3812;15.0509;46645973.0963;14.5103
EQESKNQVHRRGEYN;7.0000;89.0412;0.3863;16.0241;267592084.2703;14.8402
EQLKERLSDTYENDA;1.0000;0.0000;0.3409;14.0782;10763822.5896;13.9941
EQTDYPVRHPEFRYK;1.0000;0.0000;0.3642;15.6658;66950556.6599;15.2143
ERAAGEDVQEVDIIS;2.0000;14.1120;0.3374;14.5326;25685543.1879;14.1120
ERDKRAEGYNLKDED;4.0000;41.7018;0.3138;14.5586;37428571.2482;13.9006
ERDKRPEGYNLKDEE;12.0000;154.3134;0.3233;15.2022;135995479.1550;14.0285
ERDKRPEGYNLKEED;6.0000;70.1424;0.3233;14.9011;67997739.5775;14.0285
ERDKSFGGYNTKEEN;1.0000;0.0000;0.3311;14.2482;13090124.7392;14.1247
ERKVKRISVMNLNTS;1.0000;0.0000;0.3359;14.0281;10160588.4806;13.9556
ERLCDTYENDAIFDK;1.0000;0.0000;0.3435;14.5071;17636270.8280;14.3237
ERLSDTYENDAIFDK;1.0000;0.0000;0.3167;13.8031;7841545.1048;13.7826
ERNHSKKGCEYKFFT;1.0000;0.0000;0.3711;15.1461;36804433.4849;14.8149
ERNQSKKKQSCEYKF;1.0000;0.0000;0.4110;15.1686;37771367.8605;14.8322
ERQDAPITRHPEFRY;1.0000;0.0000;0.3568;15.3855;48486359.0155;14.9989
ERQDYPIARHPEFRY;1.0000;0.0000;0.3659;15.6049;62419998.3002;15.1676
ERQIKLVSENNLNGL;1.0000;0.0000;0.3321;14.0389;10287081.6506;13.9638
ERSAGEEVQEVDIIS;1.0000;0.0000;0.3433;13.9933;9761622.9954;13.9288
ERSNSRHCEYKFLTE;1.0000;0.0000;0.3754;14.5495;18517554.7025;14.3563
ERTAGEEVQEVDIIS;1.0000;0.0000;0.3371;14.2214;12692013.8388;14.1041
ERTDARDNASRREME;1.0000;0.0000;0.3307;14.0325;10211631.9217;13.9589
ERTDSRDSASRSELE;1.0000;0.0000;0.3080;12.9395;2901438.4791;13.1189
ERTDTKDHGGSRKDL;1.0000;0.0000;0.3318;14.2072;12486410.8540;14.0932
ERTDTNNSSGTRREL;1.0000;0.0000;0.3142;13.6290;6416933.1448;13.6488
ESDCIFDKFECAWNG;2.0000;15.1729;0.4285;15.9129;125841922.6626;15.1729
ESIIAVAATNNLYIF;2.0000;14.0976;0.3171;14.5140;25139037.5232;14.0976
ESKNAPHSQGDYDVY;1.0000;0.0000;0.3958;15.1607;37427703.8026;14.8261
ESKNAPHSQGEYDVY;4.0000;44.4743;0.3959;15.7610;149417838.7745;14.8248
ESKNQVHRRGEYNVY;7.0000;88.9294;0.3712;15.9999;260228041.2325;14.8216
ESLKLPQLQLHDKLI;1.0000;0.0000;0.3786;14.6794;21505438.8702;14.4562
ESPGTEANGNAYDFT;1.0000;0.0000;0.3409;14.7282;22747390.9667;14.4936
ESPGVDGNTNALDYT;1.0000;0.0000;0.3403;14.5617;18781194.4551;14.3657
ESRPVETHQVHEYLR;1.0000;0.0000;0.3796;15.1825;38378982.2003;14.8428
ESSKPRAILKPRKVC;1.0000;0.0000;0.3630;14.5379;18272791.4185;14.3474
ESSKPRASLKPRKVC;1.0000;0.0000;0.3714;14.3787;15212325.7340;14.2250
ESSKPRAVLKPRRVC;5.0000;57.6307;0.3641;15.3153;99994971.9958;14.4077
ESSNIPPQLVTNGLP;1.0000;0.0000;0.3733;14.7555;23475154.0527;14.5147
ESSPVARCRRVYAHA;1.0000;0.0000;0.3827;15.1457;36786844.0718;14.8146
ETATLEASRNPMRRH;1.0000;0.0000;0.3553;14.7632;23684393.6904;14.5206
ETFISADDLRINLWN;1.0000;0.0000;0.3466;14.2307;12829907.7953;14.1113
ETFISADDLRVNLWN;1.0000;0.0000;0.3482;14.3047;13969444.4361;14.1681
ETFLSADDLRINLWH;1.0000;0.0000;0.3642;14.5062;17618708.4890;14.3231
ETFLSADDLRINLWN;1.0000;0.0000;0.3469;14.1876;12208839.6663;14.0782
ETHHVHEYLRSKLCS;1.0000;0.0000;0.4059;15.1300;36127770.4896;14.8025
ETHQVHEYLRSKLCS;2.0000;14.8995;0.4169;15.5573;83561379.5962;14.8995
ETKPIETYPVHEYLR;1.0000;0.0000;0.3468;15.1090;35266046.1421;14.7864
ETNLVARCRRVYAHA;1.0000;0.0000;0.3463;15.2410;41053787.4742;14.8878
ETYISADDLRINLWN;3.0000;28.4788;0.3580;14.8745;46629349.3653;14.2394
ETYLSADDLRINLWH;10.0000;130.0603;0.3755;15.6729;213446302.3437;14.4511
ETYLSADDLRINLWN;1.0000;0.0000;0.3584;14.3543;14790707.7542;14.2063
ETYMSADDLRINLWH;5.0000;59.4144;0.4052;15.8955;195012319.7026;14.8536
ETYMSADDLRINLWN;7.0000;87.6523;0.3891;15.7230;189186613.9885;14.6087
ETYPVHEYLRAKLCS;1.0000;0.0000;0.3859;15.2697;42434558.0105;14.9099
ETYQVHDYLRSKLCS;11.0000;148.8007;0.4146;16.2723;446378501.8469;14.8801
ETYQVHEYLRSKLCS;7.0000;89.2726;0.4147;16.0743;283503157.5518;14.8788
ETYQVHNYLRSKLCS;1.0000;0.0000;0.4131;15.2810;42988743.6342;14.9186
EVDIISAIEFDKSGD;3.0000;27.2506;0.3169;14.0755;18585605.6177;13.6253
EVDIISAIEFDNSGN;1.0000;0.0000;0.3165;13.6319;6438911.0021;13.6510
EVITAAEFHPHHCNT;7.0000;91.9171;0.3655;16.6478;548630594.8233;15.3195
EVITAAEFHPHHCNV;1.0000;0.0000;0.3654;15.8078;78838500.6848;15.3235
EVITAAEFHPHQCNV;3.0000;30.8410;0.3755;16.4112;273523128.8796;15.4205
EVITAAEFHPNSCNT;6.0000;73.5498;0.3619;15.7878;188714435.3433;14.7100
EVITAAEFHPTECNV;1.0000;0.0000;0.3489;15.1909;38754653.5629;14.8493
EVITASEFHPHHCNL;5.0000;60.2067;0.3899;16.1532;262372077.0401;15.0517
EVITCAEFHPTHCNT;2.0000;15.4894;0.3846;16.3247;202167417.9444;15.4894
EVITSAEFHPIHCNM;1.0000;0.0000;0.4018;15.6626;66700926.5048;15.2118
EVITSAEFHPINCNH;1.0000;0.0000;0.3754;15.1787;38211762.8951;14.8399
EVITSAEFHPLQCNL;1.0000;0.0000;0.3892;15.2221;40171103.1223;14.8733
EVITSAEFHPQECNL;1.0000;0.0000;0.3898;15.2101;39617537.8391;14.8640
EVITSAEFHPTHCNM;1.0000;0.0000;0.4008;15.7314;72198984.9909;15.2647
EVNFSGDSSSVMTGS;1.0000;0.0000;0.3772;14.0210;10077026.2706;13.9501
EVNNSLCNDFSLPAG;1.0000;0.0000;0.3648;14.4412;16347711.7158;14.2731
EVPATKNSPGSQLED;1.0000;0.0000;0.3654;14.5385;18284959.1088;14.3479
EVQEVDIISAIEFDK;1.0000;0.0000;0.3306;14.0625;10570326.8193;13.9820
EVQEVDIISAIEFDN;1.0000;0.0000;0.3305;14.0459;10370536.0931;13.9692
EVQFGGDNKSVMTGS;1.0000;0.0000;0.3895;15.1622;37493441.4486;14.8273
EVSPRRIFANGHTYH;4.0000;44.6263;0.3550;15.8270;161199640.3584;14.8754
EVSPRRTFANGHTYH;1.0000;0.0000;0.3539;15.2937;43621771.9328;14.9283
EVVAASADPSLPLEW;1.0000;0.0000;0.3792;14.6619;21076653.4230;14.4427
EVVNQSYNIVDIKPT;1.0000;0.0000;0.3489;14.6969;21944363.0688;14.4696
EWRFAQVFGERAAGE;2.0000;15.1928;0.3712;15.9389;129657278.2172;15.1928
EWRFSQVFGERSAGE;1.0000;0.0000;0.4020;15.1647;37600610.6830;14.8292
EWRFSQVFGERTAGE;1.0000;0.0000;0.3889;15.3927;48888127.6571;15.0044
EYDVYSTFQSHEPEF;4.0000;44.3838;0.3949;15.7218;142812513.4921;14.7946
EYKFFTEFQSHDAEF;1.0000;0.0000;0.3643;15.0051;31288894.0989;14.7065
EYKFFTEFQSHEPEF;1.0000;0.0000;0.3724;15.1715;37895721.5775;14.8344
EYKFLTEFQSHDAEF;1.0000;0.0000;0.3641;14.8404;25885241.9638;14.5799
EYLDPINHNFFTEIT;1.0000;0.0000;0.3321;14.7087;22242145.4936;14.4786
EYLDPSSHNFFTEIT;1.0000;0.0000;0.3545;14.3936;15475284.6010;14.2365
EYLKPKLCDLYENDS;1.0000;0.0000;0.3729;14.5766;19104789.4333;14.3771
EYLRAKLCSLYENDC;1.0000;0.0000;0.3986;15.0112;31510823.6999;14.7112
EYLRPKLCDLYENDS;1.0000;0.0000;0.3730;14.5811;19203921.3211;14.3806
EYLRSKLCSLYENDC;10.0000;130.7643;0.4061;15.7746;239979283.6774;14.5294
EYNVYSTFQSHEPEF;18.0000;252.1626;0.3931;16.4251;680805325.5044;14.8331
FAKEGRYLLSRDYMT;1.0000;0.0000;0.3652;14.9207;28392566.4893;14.6416
FAKKGKPDNHNSRGG;1.0000;0.0000;0.3432;14.9168;28263906.2476;14.6386
FANAHTYHINSISIN;6.0000;72.0826;0.3539;15.4060;121593577.8306;14.4165
FANAHTYHINSISVN;12.0000;159.2065;0.3545;15.7809;264786739.9173;14.4733
FANGHTYHINSISVN;5.0000;58.2976;0.3606;15.5322;128363948.0822;14.5744
FAQCFGDKGDVEDIT;1.0000;0.0000;0.3658;15.3575;46948501.7732;14.9774
FAQVFGERAAGEDVQ;2.0000;15.0641;0.3511;15.7714;106915568.1084;15.0641
FARDGRHILSRDYMT;1.0000;0.0000;0.3658;14.9970;31000445.1021;14.7003
FDDVDFKKSILHLSW;1.0000;0.0000;0.3739;14.4532;16575731.1909;14.2823
FDEEVPATKNSPGSQ;1.0000;0.0000;0.3674;14.7032;22102020.5242;14.4744
FDEHNAPNSNSNKNI;1.0000;0.0000;0.3344;14.0216;10084022.3997;13.9505
FDFKFSQCFGDKADI;1.0000;0.0000;0.3756;15.1583;37323521.5575;14.8242
FDFSTKLLHLAWHPT;1.0000;0.0000;0.3888;15.3648;47341464.1083;14.9830
FDHTGDFLATGDKGG;1.0000;0.0000;0.3320;15.1112;35353381.3293;14.7880
FDHTGDYLATGDKGG;1.0000;0.0000;0.3405;15.2778;42829748.4166;14.9161
FDKFECAWNGSDSVI;5.0000;58.9239;0.4032;15.7359;162289813.0204;14.7310
FDKFECCISGNGLRA;1.0000;0.0000;0.3873;15.2370;40867110.4393;14.8848
FDKFECCLSGDGLHV;1.0000;0.0000;0.4049;15.4379;51502024.9277;15.0392
FDKFECCLSGDGLRV;2.0000;14.8105;0.3904;15.4414;73128975.8484;14.8105
FDKFECCWNGKDSSI;1.0000;0.0000;0.4379;15.4437;51843157.7787;15.0436
FDKFECCWNGSDGAI;1.0000;0.0000;0.4321;15.8759;85271827.0965;15.3758
FDKFECCWNGSDSAI;3.0000;30.1858;0.4389;15.9849;167449071.8910;15.0929
FDKFECCWNGSDSVV;6.0000;75.7353;0.4395;16.3564;363201151.3392;15.1471
FDKFECTFSGDDKHV;1.0000;0.0000;0.3655;14.9206;28389778.9194;14.6416
FDKFECVWNGSDSVI;7.0000;88.3700;0.4031;15.8786;226307096.3226;14.7283
FDKFEVNFSGDSSSV;1.0000;0.0000;0.3361;13.6249;6387237.2227;13.6457
FDKFEVQFGGDNKSV;1.0000;0.0000;0.3473;14.7662;23764898.3340;14.5229
FDKSGDHLATGDRGG;3.0000;29.0659;0.3471;15.2564;72378438.3328;14.5329
FDNSGNHLATGDRGG;1.0000;0.0000;0.3454;14.8128;25075229.3188;14.5587
FDRDTRRDVTLEASR;1.0000;0.0000;0.3047;13.7560;7427888.2420;13.7464
FDRNSKKDVTLEASR;1.0000;0.0000;0.3093;13.5691;5989708.6377;13.6028
FDRNTKRDITLEASR;6.0000;68.6234;0.3026;14.5059;43137752.7634;13.7247
FDRNTKRDVTLEASR;12.0000;151.5963;0.3041;14.8808;93938389.8835;13.7815
FDRNTRRDITLEASR;1.0000;0.0000;0.3027;13.7322;7226931.3490;13.7281
FDRNTRRDVTLEASR;2.0000;13.7849;0.3041;14.1071;15737637.0172;13.7849
FDYLKSLEIEEKINE;1.0000;0.0000;0.3131;13.6060;6249243.3907;13.6311
FDYLKSLEIEEKINK;29.0000;383.1417;0.3131;15.1367;196068369.8287;13.6836
FDYTGNYLATGDKGG;1.0000;0.0000;0.3351;15.3008;43981895.8144;14.9338
FECAWNGSDSVIMTG;5.0000;61.0048;0.4374;16.4127;353759999.5154;15.2512
FECCISGNGLRAATG;1.0000;0.0000;0.3888;15.5107;56003330.5238;15.0951
FECCLSGDGLHVATG;1.0000;0.0000;0.4060;15.7116;70577168.1351;15.2496
FECCLSGDGLRVATG;2.0000;15.0209;0.3933;15.7151;100214234.9013;15.0209
FECCWNGKDSSIMTG;1.0000;0.0000;0.4721;16.1205;113007927.7887;15.5638
FECCWNGSDGAIMTG;1.0000;0.0000;0.4580;16.5527;185875878.1645;15.8961
FECCWNGSDSAIMTG;3.0000;31.2263;0.4723;16.6618;365006173.1451;15.6131
FECCWNGSDSVVMTG;6.0000;78.3365;0.4719;17.0333;791707358.1543;15.6673
FECTFSGDDKHVLSG;1.0000;0.0000;0.3817;14.8458;26047590.8050;14.5841
FECVWNGSDSVIMTG;7.0000;91.4913;0.4373;16.5554;493305136.0121;15.2486
FEDQEDQDSKSFFSE;1.0000;0.0000;0.3753;14.1501;11691992.0316;14.0493
FEDSVAIAATNNLFV;1.0000;0.0000;0.3087;14.0668;10622701.7400;13.9853
FEEHEAPGSRSFFTE;2.0000;14.2811;0.3524;14.7527;33092093.1989;14.2811
FEEPEAPGSRSFFTE;1.0000;0.0000;0.3470;14.3819;15268715.6492;14.2275
FEEPEDPSNRSFFSE;17.0000;220.6172;0.3425;15.0413;134501205.4445;13.7886
FEEPEDPSSRSFFSE;4.0000;41.0063;0.3472;14.2571;26448953.5992;13.6688
FEEPENPTNRSFFSE;1.0000;0.0000;0.3372;14.0890;10897576.5717;14.0023
FEEPEQAGPKSFFTE;1.0000;0.0000;0.3605;14.9781;30333164.5320;14.6858
FEEYLDPINHNFFTE;1.0000;0.0000;0.3357;14.7063;22181497.8737;14.4768
FEEYLDPSSHNFFTE;1.0000;0.0000;0.3576;14.3912;15433088.1691;14.2346
FEITNQSFNIADIKP;1.0000;0.0000;0.3397;14.5075;17644411.5259;14.3240
FEITNQSFNIVDIKP;6.0000;71.6070;0.3396;15.2822;105447747.1356;14.3214
FERNHSKKGCEYKFF;1.0000;0.0000;0.3725;15.1989;39110174.2730;14.8554
FERNQSKKKQSCEYK;1.0000;0.0000;0.4110;15.1686;37771367.8605;14.8322
FERSNSRHCEYKFLT;1.0000;0.0000;0.3776;14.7262;22695925.4981;14.4921
FERTDARDNASRREM;1.0000;0.0000;0.3334;14.2092;12515823.0140;14.0948
FERTDSRDSASRSEL;1.0000;0.0000;0.3146;13.1163;3556129.9868;13.2547
FERTDTKDHGGSRKD;1.0000;0.0000;0.3338;14.3719;15093001.1561;14.2198
FERTDTNNSSGTRRE;1.0000;0.0000;0.3181;13.7936;7756494.6810;13.7753
FEVNFSGDSSSVMTG;1.0000;0.0000;0.3763;14.3018;13922925.8742;14.1659
FEVQFGGDNKSVMTG;1.0000;0.0000;0.3752;15.4430;51802822.7813;15.0431
FFEEPEDPSNRSFFS;6.0000;69.6221;0.3467;14.7657;58182552.0298;13.9244
FFEEPEDPSSRSFFS;4.0000;41.4139;0.3524;14.4338;32416995.1180;13.8046
FFRMFDRDTRRDVTL;1.0000;0.0000;0.3264;14.6167;20008073.9017;14.4080
FFRMFDRNTKRDITL;6.0000;71.9310;0.3245;15.3665;116197675.1835;14.3862
FFRMFDRNTKRDVTL;12.0000;158.8732;0.3245;15.7415;253036419.7414;14.4430
FFRMFDRNTRRDITL;1.0000;0.0000;0.3244;14.5929;19466767.9161;14.3897
FFRMFDRNTRRDVTL;2.0000;14.4465;0.3244;14.9678;42391564.6304;14.4465
FFRVFDRNSKKDVTL;1.0000;0.0000;0.3082;14.0232;10102920.9540;13.9518
FFSEIISSISDVKFS;17.0000;213.5936;0.3264;14.4702;69689526.6927;13.3496
FFSEIISSISDVKLS;1.0000;0.0000;0.3200;13.0751;3391412.4423;13.2230
FFSEIISSVSDVKFS;5.0000;53.6256;0.3293;14.0126;22317430.8223;13.4064
FFSKHLPIQEGQPWA;1.0000;0.0000;0.4280;16.3338;144457818.3546;15.7278
FFTEFQSHDAEFDYL;1.0000;0.0000;0.3659;14.9505;29382254.3647;14.6645
FFTEFQSHEPEFDYL;1.0000;0.0000;0.3742;15.1169;35586484.0479;14.7924
FFTEIIASISDIKFS;2.0000;13.6499;0.3209;13.9314;12855456.3880;13.6499
FFTEIIASVSDIKFA;2.0000;13.8885;0.3176;14.2419;18379305.7235;13.8885
FFTEITSSISDIKFS;1.0000;0.0000;0.3253;13.4626;5298717.0150;13.5209
FFTEITSSISDVKFS;1.0000;0.0000;0.3277;13.5366;5769342.5475;13.5777
FGASQGSTEAATLEA;1.0000;0.0000;0.3569;14.6486;20755592.7585;14.4325
FGCTPGSAEATTLEA;1.0000;0.0000;0.3609;15.1480;36883878.0951;14.8163
FGCTPGSTEATTLEA;1.0000;0.0000;0.3608;15.1394;36522380.8568;14.8097
FGDKADIVVTEADLI;1.0000;0.0000;0.3049;14.1490;11677015.2628;14.0485
FGDKGDIENITEADI;1.0000;0.0000;0.3102;14.1172;11258276.7245;14.0241
FGDKGDVEDITEADI;1.0000;0.0000;0.3122;14.1411;11571331.9068;14.0424
FGERAAGEDVQEVDI;2.0000;14.4884;0.3359;15.0223;45135854.8873;14.4884
FGERSAGEEVQEVDI;1.0000;0.0000;0.3471;14.4830;17153586.9715;14.3052
FGERTAGEEVQEVDI;1.0000;0.0000;0.3359;14.7110;22303008.7652;14.4805
FGGDNKSVMTGSYNN;1.0000;0.0000;0.3745;14.9834;30518548.8740;14.6898
FGGYNTKEENGLIRD;1.0000;0.0000;0.3263;14.6151;19971351.7547;14.4067
FGIYPTDSSLPGDRG;1.0000;0.0000;0.3668;14.8379;25812154.3978;14.5780
FGSLLEAACLHMQPE;1.0000;0.0000;0.4242;15.8064;78714746.4257;15.3224
FGVAPGSTETATLEA;1.0000;0.0000;0.3290;14.6771;21448471.2704;14.4544
FHPHHCNLFVYSSSK;5.0000;60.4180;0.4270;16.2219;283970267.4877;15.1045
FHPHHCNTFVYSSSK;7.0000;91.1430;0.4251;16.4799;452219490.8459;15.1905
FHPHHCNVFVYSSSK;1.0000;0.0000;0.4252;15.6399;64984175.0991;15.1944
FHPHQCNVFVYSSSK;3.0000;30.5830;0.4362;16.2433;225456785.0273;15.2915
FHPIHCNMLAYSSSK;1.0000;0.0000;0.4399;15.5700;59961192.6400;15.1407
FHPINCNHLMYSSSK;1.0000;0.0000;0.4393;15.4893;54640291.9462;15.0787
FHPLQCNLFMYSSSK;1.0000;0.0000;0.4540;15.6974;69433279.6042;15.2386
FHPNSCNTFVYSSSK;6.0000;72.9047;0.4060;15.6199;155551561.7822;14.5809
FHPQECNLFMYSSSK;1.0000;0.0000;0.4546;15.6854;68476476.0788;15.2294
FHPTECNVFVYSSSK;1.0000;0.0000;0.3982;15.0231;31944280.6644;14.7203
FHPTHCNMLAYSSSK;1.0000;0.0000;0.4400;15.6388;64903704.8555;15.1936
FHPTHCNTLAYSSSK;2.0000;14.8772;0.4108;15.5282;80806155.6766;14.8772
FHSPMQGPLTTPSQL;1.0000;0.0000;0.4358;16.1711;119785542.8562;15.6027
FISADDLRINLWNLE;1.0000;0.0000;0.3453;14.1189;11279118.6385;14.0253
FISADDLRVNLWNLE;1.0000;0.0000;0.3471;14.1928;12280916.0924;14.0821
FIVFGSLLEAACLHM;1.0000;0.0000;0.3908;15.3701;47631575.9068;14.9870
FKFSQCFGDKADIVV;1.0000;0.0000;0.3717;15.2380;40910017.8828;14.8855
FKITALRVPILKPMD;1.0000;0.0000;0.3374;14.9101;28048556.2713;14.6335
FKKNILHFSWHPREN;1.0000;0.0000;0.3857;15.2585;41890354.8836;14.9013
FKKSILHLSWHPREN;1.0000;0.0000;0.3964;14.9380;28963250.6897;14.6549
FKNSSKRSKKNGFST;1.0000;0.0000;0.3304;13.6404;6501759.4633;13.6575
FKSAFKNSSKRSKKN;1.0000;0.0000;0.3206;13.4533;5241797.9506;13.5137
FKSKKSGQHPMRRRM;1.0000;0.0000;0.4215;15.7606;74667763.7624;15.2872
FLATGDKGGRVVLFE;1.0000;0.0000;0.3153;14.6924;21830724.5803;14.4662
FLKEPEDPSNRSFSL;1.0000;0.0000;0.3379;13.7266;7180383.6257;13.7238
FLLSTNDKTIKFWKV;1.0000;0.0000;0.3492;14.5516;18562515.0840;14.3579
FLLSTNDKTIKLWKI;10.0000;127.5707;0.3455;15.3130;141040304.1395;14.1745
FLLSTNDKTIKLWKL;1.0000;0.0000;0.3460;14.2699;13421284.7605;14.1414
FLLSTNDKTIKLWKV;1.0000;0.0000;0.3469;14.3869;15356733.0596;14.2313
FLLSTNDKTIKYWKV;2.0000;14.4860;0.3599;15.0192;44976057.2331;14.4860
FLLSTNDKTVKLWKV;8.0000;100.0170;0.3481;15.3639;133765593.7155;14.2881
FLNSDILFPPGGYPS;1.0000;0.0000;0.3707;14.9166;28258373.8462;14.6385
FLRDHSYATEADIIS;6.0000;70.1895;0.3417;14.9134;68962572.8094;14.0379
FLRDHSYVTEADIIS;2.0000;14.0352;0.3416;14.4328;22896604.2394;14.0352
FLRDHSYVTEADVIS;2.0000;14.0921;0.3430;14.5067;24930252.4850;14.0921
FLSADDLRINLWHLE;1.0000;0.0000;0.3632;14.3944;15489082.7334;14.2371
FLSADDLRINLWNLD;1.0000;0.0000;0.3454;14.0775;10754166.2187;13.9935
FLTEFQSHDAEFDYL;1.0000;0.0000;0.3653;14.7858;24307882.5755;14.5379
FMIYPNVVTSGDNDN;1.0000;0.0000;0.3600;14.9776;30314834.6001;14.6854
FMRQSSITKIGNMLN;1.0000;0.0000;0.4017;15.1570;37269499.4700;14.8233
FMYSSSKGTIKLCDM;1.0000;0.0000;0.4371;15.3381;45906969.2198;14.9624
FMYSSSKGTIKLSDM;1.0000;0.0000;0.4075;14.6340;20411433.5323;14.4213
FNHDGELLATGDKGG;1.0000;0.0000;0.3352;14.8726;26863493.7230;14.6047
FNHSGELLATGDKGG;6.0000;72.6169;0.3469;15.5450;142701704.3995;14.5234
FNHTGELLATGDKGG;12.0000;161.6850;0.3318;16.0741;371080097.6286;14.6986
FNIADIKPANMEELT;1.0000;0.0000;0.3328;14.5633;18813969.8551;14.3669
FNIVDIKPANMEDLT;5.0000;57.4622;0.3327;15.2605;93881506.4547;14.3656
FNIVDIKPANMEELT;17.0000;229.8279;0.3328;15.7903;318572469.4451;14.3642
FNIVDIKPENMEELT;1.0000;0.0000;0.3337;14.4273;16088189.6338;14.2624
FNIVDIKPTNMEELT;1.0000;0.0000;0.3326;14.5513;18555891.4666;14.3577
FNIVDVKPAKMEDLS;1.0000;0.0000;0.3435;14.4240;16026708.8188;14.2598
FNIVDVKPANMEDLT;1.0000;0.0000;0.3330;14.6354;20443989.2930;14.4224
FNIVDVKPPNMEDLT;1.0000;0.0000;0.3411;14.8035;24809404.3429;14.5516
FNIVDVKPTNMEDLT;1.0000;0.0000;0.3328;14.6269;20243618.6690;14.4158
FNKKILHTAWHPEEN;1.0000;0.0000;0.3722;15.3695;47597118.9552;14.9866
FNKKILHTAWHPKEN;6.0000;75.1955;0.3687;16.2160;308968366.4256;15.0391
FNKKILHTAWHPMEN;1.0000;0.0000;0.3933;15.9051;88188174.0517;15.3983
FNKKILHTAWHPMES;2.0000;15.2785;0.4114;16.0503;147404789.3039;15.2785
FNKKILHTAWHPVDN;1.0000;0.0000;0.3680;15.5002;55330221.8208;15.0871
FNYSGDLLATGDKGG;4.0000;43.5117;0.3448;15.3436;92400193.4411;14.5039
FPNNDLLFPPGGCTS;1.0000;0.0000;0.3775;15.3978;49177627.4349;15.0084
FPPGGCTSLRLPVVV;1.0000;0.0000;0.3702;15.5759;60365058.6302;15.1452
FPPGGIPSLRLPVVV;1.0000;0.0000;0.3476;15.2077;39510996.4350;14.8622
FPPGGYPSLRLPVVV;1.0000;0.0000;0.3552;15.4959;55058121.2141;15.0838
FQQEQENKIQSHSRG;6.0000;76.2150;0.4376;16.4813;419329895.8488;15.2430
FQRDPASKAANPRRG;1.0000;0.0000;0.3500;15.0378;32490301.8907;14.7316
FQREPESKNAPHSQG;5.0000;60.0043;0.4049;16.0873;243219808.3039;15.0011
FQREQENKGRAHSRG;2.0000;14.9339;0.3791;15.6020;87974511.7560;14.9339
FQREQENKSRPHSRG;2.0000;14.7802;0.3952;15.4020;69881702.8458;14.7802
FQREQESKNQVHRRG;7.0000;90.6604;0.3973;16.3752;400887563.8254;15.1101
FQSHDAEFDYLKSLE;2.0000;14.2794;0.3712;14.7504;33005510.8310;14.2794
FQSHDPEFDYLKSLE;1.0000;0.0000;0.3812;14.6175;20026596.8646;14.4086
FQSHEPEFDYLKSLE;27.0000;374.5894;0.3813;16.0472;539659957.5494;14.4073
FQVHEHLRPKLCDLY;1.0000;0.0000;0.3974;15.8315;81023831.4338;15.3417
FQVHEYLKPKLCDLY;1.0000;0.0000;0.3956;15.8000;78135674.9303;15.3175
FQVHEYLRPKLCDLY;1.0000;0.0000;0.3954;15.8045;78541109.2316;15.3209
FQWCFSQVKGAIDED;1.0000;0.0000;0.4408;16.0825;108172845.9660;15.5346
FQWCFSQVKGAVDED;2.0000;15.5914;0.4398;16.4575;235561250.3715;15.5914
FQWCFSQVQGAVDED;1.0000;0.0000;0.4616;16.5847;192850501.0391;15.9206
FRARKSAANNVPKLN;1.0000;0.0000;0.3117;14.2150;12599704.7739;14.0992
FRITALRVPILKPMD;3.0000;29.2739;0.3373;15.3917;84582288.0722;14.6370
FRMFDRDTRRDVTLE;1.0000;0.0000;0.3264;14.4400;16324542.6144;14.2721
FRMFDRNTKRDITLE;6.0000;71.2519;0.3244;15.1898;94805422.5282;14.2504
FRMFDRNTKRDVTLE;12.0000;157.3790;0.3249;15.5648;206451847.2571;14.3072
FRMFDRNTRRDITLE;1.0000;0.0000;0.3244;14.4162;15882892.2750;14.2538
FRMFDRNTRRDVTLE;2.0000;14.3106;0.3249;14.7911;34587182.4894;14.3106
FRNKRYGSLAQRSAR;1.0000;0.0000;0.3566;14.6266;20237003.7464;14.4156
FRPMDLMVEASPRRI;6.0000;74.1261;0.3792;15.9377;224272780.9227;14.8252
FRVFDRNSKKDVTLE;1.0000;0.0000;0.3060;13.8465;8242950.5436;13.8159
FRVFGASQGSTEAAT;1.0000;0.0000;0.3554;14.8827;27175764.1788;14.6124
FRVFGCTPGSAEATT;1.0000;0.0000;0.3551;15.3821;48292890.7295;14.9962
FRVFGCTPGSTEATT;1.0000;0.0000;0.3550;15.3735;47819574.2691;14.9897
FRVFGVAPGSTETAT;1.0000;0.0000;0.3247;14.9112;28082965.5902;14.6343
FRYKSEFQSHEPEFD;1.0000;0.0000;0.3828;14.8413;25911819.0238;14.5806
FRYKTEFQSHDPEFD;1.0000;0.0000;0.3707;15.0710;33756478.3806;14.7572
FRYKTEFQSHEPEFD;2.0000;14.7559;0.3708;15.3703;67380837.3455;14.7559
FSEIISSISDVKFSH;16.0000;202.4768;0.3410;14.6375;81972633.4709;13.4985
FSEIISSISDVKFSQ;1.0000;0.0000;0.3517;13.5597;5924931.7156;13.5955
FSEIISSISDVKLSN;1.0000;0.0000;0.3140;12.9501;2937049.3297;13.1270
FSEIISSVSDVKFSH;5.0000;54.2211;0.3438;14.2063;27891669.3814;13.5553
FSFPPGGIPSLRLPV;1.0000;0.0000;0.3652;15.0223;31914374.9092;14.7197
FSGDDKHVLSGSYSN;1.0000;0.0000;0.3704;14.1322;11454164.0322;14.0356
FSGDSSSVMTGSYNN;1.0000;0.0000;0.3922;14.2871;13689106.0883;14.1546
FSHDGRYIASRDYMT;1.0000;0.0000;0.3896;15.1514;37030268.1646;14.8190
FSHSDRYMLTRDYLT;1.0000;0.0000;0.3846;14.8478;26106356.9919;14.5856
FSHSGRYIMTRDYLT;6.0000;74.1017;0.3889;15.9314;222641521.9754;14.8203
FSHSGRYMLTRDYLT;4.0000;44.3616;0.3903;15.7122;141242617.8072;14.7872
FSHSGRYMMTRDYLS;10.0000;135.1297;0.4305;16.4057;496250170.4996;15.0144
FSKDGRYILSRDYMT;1.0000;0.0000;0.3749;14.7289;22767666.3293;14.4942
FSKHLPIQEGQPWAS;1.0000;0.0000;0.4482;16.0530;104554548.6420;15.5119
FSKKILHTAWHPSEN;7.0000;88.7206;0.3972;15.9546;247010886.6434;14.7868
FSLKLSSSISDVKFS;1.0000;0.0000;0.3220;12.9411;2906727.2639;13.1201
FSLPAGGISSLRLPV;1.0000;0.0000;0.3560;14.2848;13654033.6874;14.1529
FSPNGRYIASRDYLT;1.0000;0.0000;0.3551;14.6081;19810976.4025;14.4014
FSQCFGDKADIVVTE;1.0000;0.0000;0.3731;15.1168;35584261.3161;14.7924
FSQCFGDKGDIENIT;1.0000;0.0000;0.3789;15.0971;34787586.7812;14.7772
FSQIKGALDDDVTDA;1.0000;0.0000;0.3397;14.3590;14872065.4541;14.2099
FSQNGRYILSRDYLT;1.0000;0.0000;0.3712;14.6837;21612559.0911;14.4595
FSQQWEDIMTRDYLT;1.0000;0.0000;0.4419;15.9237;90099234.3196;15.4126
FSQVFGERSAGEEVQ;1.0000;0.0000;0.3834;14.9955;30944838.5392;14.6991
FSQVFGERTAGEEVQ;1.0000;0.0000;0.3697;15.2235;40234325.7025;14.8744
FSQVKGAIDEDVAEA;1.0000;0.0000;0.3400;14.4812;17117962.8552;14.3038
FSQVKGAVDDDVAEA;5.0000;57.4478;0.3406;15.2558;93374525.5668;14.3619
FSQVKGAVDEDVAEA;2.0000;14.3606;0.3407;14.8561;37276718.5515;14.3606
FSQVQGAVDEDVAEA;1.0000;0.0000;0.3655;14.9834;30517896.4639;14.6898
FSRDGRYILSRDYMT;1.0000;0.0000;0.3749;14.7334;22885804.3360;14.4977
FSTKLLHLAWHPTEN;1.0000;0.0000;0.3877;15.2381;40918677.7915;14.8856
FSTRTTDDDDDDDDD;1.0000;0.0000;0.3029;13.3980;4918646.6723;13.4712
FSWHPRENSIAVAAT;1.0000;0.0000;0.3829;15.0573;33227531.3522;14.7466
FTEFQSHDAEFDYLK;1.0000;0.0000;0.3640;14.8421;25935997.3889;14.5812
FTEFQSHEPEFDYLK;1.0000;0.0000;0.3726;15.0085;31412530.3624;14.7091
FTEIIASISDIKFSK;1.0000;0.0000;0.3166;13.5221;5673817.2499;13.5666
FTEIIASISDIKFSR;1.0000;0.0000;0.3167;13.5265;5703257.8369;13.5700
FTEIIASVSDIKFAK;1.0000;0.0000;0.3143;13.8325;8111794.6114;13.8052
FTEIIASVSDIKFAR;1.0000;0.0000;0.3143;13.8370;8153885.4973;13.8087
FTEITSSISDIKFSP;1.0000;0.0000;0.3339;13.5865;6110958.0375;13.6161
FTEITSSISDVKFSH;1.0000;0.0000;0.3419;13.7302;7210354.8192;13.7266
FTKKILHTAWHPAEN;5.0000;60.5755;0.3667;16.2731;301219142.8568;15.1439
FTTKLLHMAWHPTEN;1.0000;0.0000;0.3930;15.9898;97215050.5787;15.4633
FVIYPNAVNTGNDDK;1.0000;0.0000;0.3190;14.7469;23243077.0549;14.5080
FVYSSSKGSLRLCDM;5.0000;57.7799;0.4135;15.3638;105740162.4432;14.4450
FVYSSSKGTIRLCDM;18.0000;249.1070;0.4068;16.1912;520115893.7120;14.6534
FWKVQDKKIKKICDM;1.0000;0.0000;0.4185;15.9810;96234320.1609;15.4566
GAGGGGCPAGGNDFQ;2.0000;15.9369;0.3556;16.9069;395206248.3088;15.9369
GAGGGGCPTGGNDFQ;1.0000;0.0000;0.3560;16.5973;195666424.7794;15.9303
GAGGGNDIQWCFSQV;5.0000;63.9742;0.4412;17.3786;1075515625.4546;15.9936
GAGSSSAQQGHPTME;1.0000;0.0000;0.4471;15.9341;91179695.7946;15.4205
GAIDEDVAEADIIST;1.0000;0.0000;0.3116;13.8463;8241796.6548;13.8159
GAIMTGSYNNFFRMF;1.0000;0.0000;0.3773;15.7222;71440472.1047;15.2577
GAKKPASNGEASWCF;1.0000;0.0000;0.4150;15.5706;59999626.4988;15.1412
GALDDDVTDADIISC;1.0000;0.0000;0.3461;14.2741;13486315.3736;14.1446
GALFLLSTNDKTIKF;1.0000;0.0000;0.3134;14.0407;10308023.1707;13.9652
GALFLLSTNDKTIKY;1.0000;0.0000;0.3240;14.2073;12487915.5111;14.0933
GANSEDSGTEMNEIV;1.0000;0.0000;0.3551;14.2668;13373994.6434;14.1390
GASQGSTEAATLEAS;1.0000;0.0000;0.3635;14.3678;15022320.4073;14.2166
GAVDDDVAEADIIST;5.0000;55.4959;0.3129;14.6209;44957093.2575;13.8740
GAVDEDVAEADIIST;3.0000;27.7453;0.3130;14.3974;26921468.7102;13.8727
GAYNNFFRMFDRNTK;5.0000;59.3211;0.3352;15.8651;188317350.4347;14.8303
GCEYKFFTEFQSHEP;1.0000;0.0000;0.4044;15.8587;83600215.0302;15.3626
GCPAGGNDFQWCFSQ;2.0000;16.4770;0.4666;17.6097;887561400.5219;16.4770
GCPTGGNDFQWCFSQ;1.0000;0.0000;0.4669;17.3001;439431225.4815;16.4705
GCSDKSSFLNSDILF;1.0000;0.0000;0.3645;13.8693;8462252.3745;13.8335
GCSEKLYNFPNNDLL;1.0000;0.0000;0.3679;14.7075;22212368.4513;14.4777
GCTPGSAEATTLEAS;1.0000;0.0000;0.3729;14.8672;26695524.4813;14.6005
GCTPGSTEATTLEAS;1.0000;0.0000;0.3727;14.8586;26433882.8407;14.5939
GCTSLRLPVVVTGQD;1.0000;0.0000;0.3821;15.4202;50462653.3020;15.0256
GDDAATSGPPPSLEW;1.0000;0.0000;0.4024;15.2135;39774968.0148;14.8667
GDDIDFKKNILHFSW;1.0000;0.0000;0.3718;14.7872;24346121.8050;14.5390
GDDKHVLSGSYSNNF;1.0000;0.0000;0.3637;14.2881;13705413.7258;14.1554
GDEVVAASADPSLPL;1.0000;0.0000;0.3417;14.2056;12463087.5670;14.0919
GDFLATGDKGGRVVL;1.0000;0.0000;0.3191;14.7814;24186043.7301;14.5346
GDGDRLEAAGAGSSS;1.0000;0.0000;0.3499;14.0950;10973829.7305;14.0070
GDGLHVATGSYGNLF;1.0000;0.0000;0.3547;15.1709;37870902.6519;14.8339
GDGLRVATGSYSNLF;2.0000;14.3223;0.3486;14.8063;35198711.4069;14.3223
GDHLATGDRGGRVVL;3.0000;29.3738;0.3300;15.4567;91151550.9069;14.6869
GDIENITEADIISTV;1.0000;0.0000;0.3091;13.8105;7908822.7693;13.7883
GDKADIVVTEADLIT;1.0000;0.0000;0.3031;14.0962;10988596.6895;14.0079
GDKGDIENITEADII;1.0000;0.0000;0.3075;13.9957;9787754.7714;13.9306
GDKGDVEDITEADII;1.0000;0.0000;0.3095;14.0195;10059919.6355;13.9489
GDKGGRVVIFQQEQE;6.0000;76.5116;0.3783;16.5584;458287770.3515;15.3023
GDKGGRVVIFQRDPA;1.0000;0.0000;0.3377;15.2946;43668115.6950;14.9290
GDKGGRVVIFQREPE;5.0000;59.3035;0.3426;15.8594;187081820.6860;14.8259
GDKGGRVVIFQREQE;11.0000;149.7657;0.3577;16.3979;515798944.5140;14.9766
GDKGGRVVLFERNHS;1.0000;0.0000;0.3390;14.6382;20508608.3231;14.4245
GDKGGRVVLFERNQS;1.0000;0.0000;0.3494;14.7644;23717594.2752;14.5215
GDKGGRVVLFERSNS;1.0000;0.0000;0.3344;14.1637;11877027.4283;14.0598
GDLLATGDKGGRVVI;4.0000;43.3234;0.3185;15.2619;84107744.2717;14.4411
GDNDNGIVKTFDEHN;1.0000;0.0000;0.3232;14.4775;17044501.7662;14.3009
GDNKSVMTGSYNNQF;1.0000;0.0000;0.3931;15.2161;39891712.1924;14.8687
GDRGGRVVLFERTDA;1.0000;0.0000;0.3146;14.5827;19240030.8352;14.3818
GDRGGRVVLFERTDS;1.0000;0.0000;0.3266;14.3461;14652770.9391;14.2000
GDRGGRVVLFERTDT;2.0000;14.3753;0.3145;14.8752;38102920.3084;14.3753
GDRGQIVLQADKAAF;1.0000;0.0000;0.3516;15.3018;44030152.9336;14.9345
GDRLEAAGAGSSSAQ;1.0000;0.0000;0.3699;14.4585;16675483.4633;14.2863
GDSSSVMTGSYNNNF;1.0000;0.0000;0.3859;14.4429;16379620.7170;14.2744
GDVEDITEADIISAV;1.0000;0.0000;0.3115;13.8429;8209198.7816;13.8132
GDYDVYSTFQSHEPE;1.0000;0.0000;0.3996;15.2087;39555142.6136;14.8630
GDYLATGDKGGRVVL;1.0000;0.0000;0.3282;14.9481;29300794.6964;14.6627
GEASWCFSQIKGALD;1.0000;0.0000;0.4349;15.5829;60855244.6881;15.1506
GEDTDTRKINHSFLR;4.0000;42.1633;0.3258;14.7588;47129099.5747;14.0544
GEDVQEVDIISAIEF;2.0000;14.1324;0.3391;14.5592;26481740.7538;14.1324
GEEVQEVDIISAIEF;2.0000;14.1311;0.3392;14.5575;26429917.3367;14.1311
GEGANSEDSGTEMNE;1.0000;0.0000;0.3632;14.3466;14661044.8430;14.2004
GELLATGDKGGRVVI;19.0000;259.9169;0.3186;15.9369;398729961.0869;14.4398
GENPGVDANGNSYDL;1.0000;0.0000;0.3464;14.6297;20308555.1759;14.4179
GENQGVDANGNSFDF;1.0000;0.0000;0.3524;14.8238;25393854.4734;14.5671
GERAAGEDVQEVDII;2.0000;14.3949;0.3343;14.9007;39240346.4443;14.3949
GERSAGEEVQEVDII;1.0000;0.0000;0.3443;14.3614;14913037.4777;14.2118
GERTAGEEVQEVDII;1.0000;0.0000;0.3342;14.5894;19389857.4178;14.3870
GETFISADDLRINLW;1.0000;0.0000;0.3555;14.4430;16380941.5965;14.2744
GETFISADDLRVNLW;1.0000;0.0000;0.3567;14.5169;17835876.6947;14.3312
GETYISADDLRINLW;2.0000;14.4025;0.3667;14.9106;39690212.4223;14.4025
GEYDVYSTFQSHEPE;4.0000;44.5851;0.3997;15.8091;157910940.8614;14.8617
GEYNVYSTFQSHEPE;18.0000;253.3032;0.3977;16.5124;752781439.5607;14.9002
GFSTRTTDDDDDDDD;1.0000;0.0000;0.3126;13.6603;6652810.0059;13.6729
GGCPAGGNDFQWCFS;2.0000;16.2982;0.4504;17.3770;679015376.6751;16.2982
GGCPTGGNDFQWCFS;1.0000;0.0000;0.4506;17.0674;336180188.6807;16.2917
GGCSDKSSFLNSDIL;1.0000;0.0000;0.3705;13.9566;9356898.7870;13.9006
GGCSEKLYNFPNNDL;1.0000;0.0000;0.3741;14.9595;29687854.4115;14.6714
GGCTSLRLPVVVTGQ;1.0000;0.0000;0.3826;15.6826;68254230.7231;15.2272
GGDDAATSGPPPSLE;1.0000;0.0000;0.3646;14.7555;23473784.1332;14.5146
GGDEVVAASADPSLP;1.0000;0.0000;0.3491;14.4575;16657491.0739;14.2856
GGDGDRLEAAGAGSS;1.0000;0.0000;0.3498;14.4631;16764951.2916;14.2899
GGDNKSVMTGSYNNQ;1.0000;0.0000;0.3977;15.3034;44109144.5759;14.9357
GGEGANSEDSGTEMN;1.0000;0.0000;0.3710;14.6107;19868960.2710;14.4033
GGENPGVDANGNSYD;1.0000;0.0000;0.3512;14.8816;27143320.2044;14.6116
GGENQGVDANGNSFD;1.0000;0.0000;0.3569;14.9110;28078544.0571;14.6342
GGGCPAGGNDFQWCF;2.0000;16.5812;0.4091;17.7451;1037346122.1698;16.5812
GGGCPTGGNDFQWCF;1.0000;0.0000;0.4096;17.4355;513589569.6292;16.5746
GGGGCPAGGNDFQWC;2.0000;16.6483;0.4086;17.8324;1147016449.3662;16.6483
GGGGCPTGGNDFQWC;1.0000;0.0000;0.4092;17.5228;567887296.2435;16.6417
GGGGNGNDFQWCFSQ;1.0000;0.0000;0.4437;16.8554;263364665.2893;16.1287
GGGNDIQWCFSQVKG;5.0000;63.7770;0.4433;17.3144;998956738.9211;15.9443
GGGNGNDFQWCFSQV;1.0000;0.0000;0.4414;16.7205;225464571.3682;16.0250
GGIPSLRLPVVVTSQ;1.0000;0.0000;0.3698;14.9463;29242725.8797;14.6613
GGISSLRLPVVVTSH;1.0000;0.0000;0.3600;14.4154;15868895.9647;14.2532
GGKRKKDEINVDSLD;1.0000;0.0000;0.3143;13.8204;7999216.0517;13.7959
GGKRKKDEISVDCLD;1.0000;0.0000;0.3501;14.3685;15035704.7634;14.2172
GGKRKKDEISVDSLD;2.0000;13.6761;0.3208;13.9656;13370531.4729;13.6761
GGKRRKDEISVDSLD;8.0000;95.7570;0.3209;14.5721;53759636.6237;13.6796
GGKRRRDDISVDSLD;5.0000;54.7373;0.3209;14.3742;33840340.8958;13.6843
GGNDFQWCFSQVKGA;3.0000;31.8732;0.4376;17.0826;592555038.8392;15.9366
GGNDIQWCFSQVKGA;5.0000;63.3727;0.4400;17.1829;858595495.3642;15.8432
GGNGNDFQWCFSQVQ;1.0000;0.0000;0.4585;16.9531;294711515.5351;16.2038
GGRVVIFQQEQENKI;6.0000;75.9014;0.3725;16.3996;381722393.1132;15.1803
GGRVVIFQRDPASKA;1.0000;0.0000;0.3474;15.0573;33229345.9177;14.7467
GGRVVIFQREPESKN;5.0000;58.3258;0.3505;15.5414;129727388.9379;14.5815
GGRVVIFQREQENKG;2.0000;15.0151;0.3545;15.7076;99348640.2268;15.0151
GGRVVIFQREQENKS;2.0000;14.7322;0.3662;15.3395;65030613.1426;14.7322
GGRVVIFQREQESKN;7.0000;88.3929;0.3662;15.8836;227607145.9990;14.7322
GGRVVLFERNHSKKG;1.0000;0.0000;0.3369;14.7048;22144586.0610;14.4757
GGRVVLFERNQSKKK;1.0000;0.0000;0.3410;14.6354;20444377.5471;14.4224
GGRVVLFERSNSRHC;1.0000;0.0000;0.3764;14.8728;26869544.5666;14.6048
GGRVVLFERTDARDN;1.0000;0.0000;0.3090;14.3705;15069208.3323;14.2187
GGRVVLFERTDSRDS;1.0000;0.0000;0.3277;13.9781;9591260.3960;13.9171
GGRVVLFERTDTKDH;1.0000;0.0000;0.3219;14.6760;21422243.7781;14.4536
GGRVVLFERTDTNNS;1.0000;0.0000;0.3188;14.2351;12894172.7805;14.1146
GGSRKDLEQTDYPVR;1.0000;0.0000;0.3638;14.9125;28124012.1451;14.6353
GGSVRAVLSLQSLKL;1.0000;0.0000;0.3586;14.1579;11797338.1958;14.0553
GGVSEVNNSLCNDFS;1.0000;0.0000;0.3693;14.2851;13657873.7674;14.1531
GGYNTKEENGLIRDP;1.0000;0.0000;0.3330;14.7390;23032762.8705;14.5020
GGYPSLRLPVVVASQ;1.0000;0.0000;0.3813;15.2431;41152739.9073;14.8894
GHDYLSKDFSFPPGG;1.0000;0.0000;0.3821;15.2015;39227023.5723;14.8574
GHPTMEWRFAQVFGE;1.0000;0.0000;0.3989;16.6306;203298696.6255;15.9559
GHTYHINSISVNSDC;5.0000;58.7175;0.4052;15.6688;150217278.4877;14.6794
GIADQSFNIVDIKPA;1.0000;0.0000;0.3450;14.6823;21578312.9172;14.4584
GIESLKLPQLQLHDK;1.0000;0.0000;0.3858;14.9314;28743010.4374;14.6498
GIPSLRLPVVVTSQE;1.0000;0.0000;0.3647;14.6823;21577823.3791;14.4584
GISSLRLPVVVTSHE;1.0000;0.0000;0.3519;14.1514;11709449.9246;14.0503
GIVKTFDEHNAPNSN;1.0000;0.0000;0.3346;14.5391;18297584.5549;14.3483
GIYPTDSSLPGDRGQ;1.0000;0.0000;0.3900;15.1579;37306886.8657;14.8239
GKDSSIMTGSYNNFF;1.0000;0.0000;0.3799;14.6664;21185248.8571;14.4461
GKLKDLSTVTSLQVP;5.0000;56.9628;0.3547;15.0980;77867179.8734;14.2407
GKPDNHNSRGGSVRA;1.0000;0.0000;0.3553;14.7012;22051119.6841;14.4729
GKRKKDEINVDSLDF;1.0000;0.0000;0.3090;13.7331;7234382.5202;13.7288
GKRKKDEISVDCLDF;1.0000;0.0000;0.3449;14.2813;13598087.4895;14.1501
GKRKKDEISVDSLDF;8.0000;95.2631;0.3152;14.4803;48368509.3878;13.6090
GKRRKDEISVDSLDF;8.0000;95.2873;0.3153;14.4848;48619486.3305;13.6125
GKRRRDDISVDSLDF;5.0000;54.4689;0.3154;14.2869;30604745.3989;13.6172
GLDPDNLDYNKKILH;1.0000;0.0000;0.3366;14.4804;17102195.3648;14.3032
GLHVATGSYGNLFRV;1.0000;0.0000;0.3465;15.1071;35188884.2239;14.7849
GLIRDPQNVTALRVP;1.0000;0.0000;0.3379;15.0202;31839911.8215;14.7181
GLLPNGGCSDKSSFL;1.0000;0.0000;0.3877;14.5805;19190176.8457;14.3801
GLNHLPSSNIGIESL;1.0000;0.0000;0.3542;14.0022;9861448.7893;13.9356
GLPADKGHDYLSKDF;1.0000;0.0000;0.3564;14.7788;24113105.4281;14.5326
GLRAATGSYSNLFRV;1.0000;0.0000;0.3407;14.4449;16417904.7561;14.2759
GLRVATGSYSNLFRV;2.0000;14.2733;0.3406;14.7425;32705937.6407;14.2733
GLSFFSKHLPIQEGQ;1.0000;0.0000;0.4048;15.3506;46574881.2216;14.9721
GMVGSSNSSRSSIAG;1.0000;0.0000;0.3864;14.0100;9950511.9526;13.9416
GNAYDFTTKLLHMAW;1.0000;0.0000;0.3888;15.9364;91422557.3413;15.4223
GNDDKPKFKSAFKNS;1.0000;0.0000;0.3300;14.0882;10888063.2976;14.0018
GNDFQWCFSQVKGAI;1.0000;0.0000;0.4367;16.3966;155300424.5267;15.7761
GNDFQWCFSQVKGAV;2.0000;15.8329;0.4344;16.7716;338188034.6962;15.8329
GNDFQWCFSQVQGAV;1.0000;0.0000;0.4524;16.8989;276869526.8586;16.1621
GNDIQWCFSQVKGAV;5.0000;62.9577;0.4362;17.0479;735037348.7963;15.7394
GNGLRAATGSYSNLF;1.0000;0.0000;0.3473;14.5588;18718112.7918;14.3635
GNGNDFQWCFSQVQG;1.0000;0.0000;0.4585;16.9531;294711515.5351;16.2038
GNGTTSSSSSSSSRA;1.0000;0.0000;0.3454;13.0659;3355680.8914;13.2160
GNGTVASSSNSNITN;1.0000;0.0000;0.3367;13.7489;7366775.7327;13.7409
GNHLATGDRGGRVVL;1.0000;0.0000;0.3271;15.0297;32187479.9177;14.7254
GNIKLLDLRQSALCD;1.0000;0.0000;0.3689;14.5541;18617549.0332;14.3599
GNLFRVFGCTPGSTE;1.0000;0.0000;0.3644;15.3210;45012761.3390;14.9493
GNMLNTAININGAKK;1.0000;0.0000;0.3286;14.7842;24263583.6990;14.5367
GNSFDFSTKLLHLAW;1.0000;0.0000;0.3831;14.7816;24190279.2619;14.5347
GNSHKRRSNGRNTGM;1.0000;0.0000;0.3721;14.9215;28419923.7282;14.6423
GNSYDLSTKLLHLAW;1.0000;0.0000;0.3918;14.7835;24244736.2152;14.5362
GNTNALDYTTKLLHL;1.0000;0.0000;0.3270;14.5693;18944904.3325;14.3715
GNYLATGDKGGRVVL;1.0000;0.0000;0.3253;14.9981;31040132.5533;14.7012
GPKEAVDAHKMAFVA;1.0000;0.0000;0.3415;15.4393;51581279.8498;15.0402
GPKSFFTEIIASVSD;1.0000;0.0000;0.3405;14.0371;10265650.5484;13.9625
GPLTTPSQLRLPRLN;1.0000;0.0000;0.3615;14.9174;28283145.1106;14.6391
GPPPSLEWRFSQVFG;1.0000;0.0000;0.4244;15.8732;85005646.9607;15.3737
GPVASYQVHEHLRPR;1.0000;0.0000;0.3835;15.7557;74247871.1160;15.2834
GPVATFQVHEYLKPK;1.0000;0.0000;0.3502;15.7810;76448131.5776;15.3029
GPVATFQVHEYLRPK;1.0000;0.0000;0.3499;15.7855;76844809.4695;15.3064
GPVSTFQVHEHLRPK;1.0000;0.0000;0.3752;15.5760;60373211.8028;15.1453
GQDLNLVPRCRRVYS;1.0000;0.0000;0.3884;15.3201;44968954.7787;14.9486
GQHPMRRRMTSGVGS;1.0000;0.0000;0.4279;16.1598;118235716.7583;15.5940
GQIVLQADKAAFRAR;1.0000;0.0000;0.3434;15.2414;41074393.2585;14.8882
GQPWASKTPADIIST;1.0000;0.0000;0.4068;15.4344;51292797.8662;15.0365
GRAHSRGEYNVYSTF;2.0000;14.7042;0.3660;15.3031;62361482.2830;14.7042
GREFDDVDFKKSILH;1.0000;0.0000;0.3289;14.1601;11827237.2442;14.0570
GRHILSRDYMTLKLW;1.0000;0.0000;0.4089;15.4278;50902913.6806;15.0314
GRLRDPATITTLRVP;7.0000;86.6636;0.3149;15.5086;147806666.7789;14.4439
GRLRDPFKITALRVP;1.0000;0.0000;0.3162;14.6607;21047138.1034;14.4418
GRLRDPFRITALRVP;3.0000;28.8905;0.3161;15.1423;63469045.6415;14.4452
GRNTGMVGSSNSSRS;1.0000;0.0000;0.3819;14.1750;12032365.6842;14.0685
GRPVETHHVHEYLRS;1.0000;0.0000;0.3713;15.3202;44974798.6654;14.9487
GRPVETHQVHEYLRS;1.0000;0.0000;0.3818;15.4465;52012014.2013;15.0458
GRQSPVLEPPDPQMQ;1.0000;0.0000;0.4367;16.4690;168790198.1653;15.8317
GRVVIFQQEQENKIQ;6.0000;76.7954;0.3898;16.6323;498960809.2546;15.3591
GRVVIFQRDPASKAA;1.0000;0.0000;0.3422;14.9258;28560362.6336;14.6456
GRVVIFQREPESKNA;5.0000;57.9215;0.3447;15.4099;111499675.0387;14.4804
GRVVIFQREQENKGR;2.0000;14.8681;0.3506;15.5164;79722603.1685;14.8681
GRVVIFQREQENKSR;2.0000;14.5852;0.3599;15.1483;52184003.2590;14.5852
GRVVIFQREQESKNQ;7.0000;89.4658;0.3845;16.1162;297512139.2109;14.9110
GRVVLFERNHSKKGC;1.0000;0.0000;0.3636;15.0408;32600825.9032;14.7339
GRVVLFERNQSKKKQ;1.0000;0.0000;0.3591;14.8681;26723460.1628;14.6012
GRVVLFERSNSRHCE;1.0000;0.0000;0.3699;14.6088;19826684.0553;14.4019
GRVVLFERTDARDNA;1.0000;0.0000;0.3032;14.2390;12951866.5711;14.1176
GRVVLFERTDSRDSA;1.0000;0.0000;0.3205;13.8465;8243613.2117;13.8160
GRVVLFERTDTKDHG;1.0000;0.0000;0.3219;14.6760;21422243.7781;14.4536
GRVVLFERTDTNNSS;1.0000;0.0000;0.3195;13.8670;8440135.2647;13.8317
GRWGRQSPVLEPPDP;1.0000;0.0000;0.4153;15.9990;98250877.7344;15.4704
GRYIASRDYLTVKIW;1.0000;0.0000;0.3759;15.1577;37299520.1396;14.8238
GRYIASRDYMTVKIW;1.0000;0.0000;0.4008;15.6813;68156401.5524;15.2263
GRYILSRDYLTLKIW;1.0000;0.0000;0.3777;14.9202;28377402.0272;14.6413
GRYILSRDYMTLKLW;2.0000;15.0106;0.4068;15.7018;98686305.8151;15.0106
GRYIMTRDYLTAKVW;1.0000;0.0000;0.3835;15.8662;84326876.5263;15.3684
GRYIMTRDYLTVKVW;5.0000;61.4630;0.3835;16.5618;419966738.4594;15.3657
GRYLLSRDYMTLKLW;1.0000;0.0000;0.4081;15.3577;46954557.4362;14.9775
GRYMISRDYLSIKVW;1.0000;0.0000;0.4169;15.3328;45632291.6197;14.9584
GRYMLTRDYLTVKVW;4.0000;45.9978;0.3863;16.4218;319709644.4848;15.3326
GRYMMTRDYLSVKIW;5.0000;62.0120;0.4298;16.7403;515828167.0418;15.5030
GRYMMTRDYLSVKVW;5.0000;62.2392;0.4286;16.8143;561643390.8163;15.5598
GRYRDPTTVTTLRVP;6.0000;73.7441;0.3207;15.8383;200022055.5683;14.7488
GSAEATTLEASRNPM;1.0000;0.0000;0.3593;14.5396;18307821.8143;14.3487
GSASVGLDPDNLDYN;1.0000;0.0000;0.3492;14.2235;12723806.5450;14.1058
GSDGAIMTGSYNNFF;1.0000;0.0000;0.3763;15.0986;34845579.5314;14.7784
GSDSAIMTGSYNNFF;3.0000;28.9909;0.3811;15.2076;68426585.3181;14.4954
GSDSVIMTGAYNNFF;5.0000;58.6985;0.3703;15.6626;149155233.9510;14.6746
GSDSVIMTGSYNNFF;7.0000;86.9568;0.3810;15.5722;159030538.7052;14.4928
GSDSVVMTGSYNNFF;6.0000;72.7480;0.3819;15.5791;148418944.8713;14.5496
GSESPGTEANGNAYD;1.0000;0.0000;0.3572;14.5874;19345013.8129;14.3855
GSESPGVDGNTNALD;1.0000;0.0000;0.3440;14.2544;13183966.6481;14.1295
GSIRLIDLRQSALCD;3.0000;28.5533;0.3765;14.9230;49307367.5307;14.2767
GSIRLIDMRQSALCD;1.0000;0.0000;0.4080;14.9695;30032671.8087;14.6791
GSLAQRSARNKDWGD;1.0000;0.0000;0.3961;14.9503;29375970.2180;14.6644
GSLLEAACLHMQPEI;1.0000;0.0000;0.4235;15.6848;68433265.0337;15.2290
GSLRLCDMPAAALCD;1.0000;0.0000;0.4184;15.5713;60051362.1150;15.1417
GSLRLCDMRAAALCD;4.0000;44.9000;0.4092;15.9457;184803324.9976;14.9667
GSMTRVVRRGSESPG;1.0000;0.0000;0.3809;14.7821;24204302.7231;14.5351
GSNLGREFDDVDFKK;1.0000;0.0000;0.3210;14.0503;10423616.5498;13.9726
GSQLEDDDEQEEIIL;1.0000;0.0000;0.3601;14.1581;11800351.9644;14.0555
GSRKDLEQTDYPVRH;1.0000;0.0000;0.3715;15.0188;31787884.7493;14.7170
GSRSFFTEIIASISD;2.0000;13.5981;0.3316;13.8640;11895202.4980;13.5981
GSRSFFTEIIASVSD;1.0000;0.0000;0.3340;13.6369;6475859.8815;13.6549
GSSNSSRSSIAGGEG;1.0000;0.0000;0.3601;13.6093;6273283.8610;13.6336
GSSSAQQGHPTMEWR;1.0000;0.0000;0.4868;16.3325;144245572.1763;15.7268
GSTEAATLEASKNPM;1.0000;0.0000;0.3592;14.5351;18213315.6504;14.3452
GSTEATTLEASRNPM;1.0000;0.0000;0.3590;14.5310;18128387.6722;14.3421
GSTETATLEASRNPM;1.0000;0.0000;0.3590;14.5310;18128387.6722;14.3421
GSVRAVLSLQSLKLP;1.0000;0.0000;0.3613;14.1945;12304859.1455;14.0834
GSYGNLFRVFGCTPG;1.0000;0.0000;0.3723;15.8044;78532614.2399;15.3209
GSYNNFFRMFDRDTR;1.0000;0.0000;0.3536;14.8840;27216847.6602;14.6134
GSYNNFFRMFDRNTK;13.0000;175.7813;0.3516;16.0435;372887375.3300;14.6484
GSYNNFFRMFDRNTR;3.0000;29.3038;0.3515;15.4112;86497438.1558;14.6519
GSYNNFFRVFDRNSK;1.0000;0.0000;0.3353;14.2950;13814245.1005;14.1607
GSYNNNFMIYPNVVT;1.0000;0.0000;0.3649;15.3694;47591289.5229;14.9865
GSYNNQFVIYPNAVN;1.0000;0.0000;0.3616;15.3389;45951987.6466;14.9631
GSYSNLFRVFGASQG;1.0000;0.0000;0.3849;14.9369;28927076.1663;14.6541
GSYSNLFRVFGCTPG;1.0000;0.0000;0.3883;15.4363;51405072.5209;15.0379
GSYSNLFRVFGVAPG;1.0000;0.0000;0.3561;14.9740;30188618.4649;14.6826
GSYSNNFGIYPTDSS;1.0000;0.0000;0.3799;14.4255;16054815.8040;14.2610
GTEANGNAYDFTTKL;1.0000;0.0000;0.3181;14.7360;22953326.7425;14.4997
GTEMNEIVLQADKTA;1.0000;0.0000;0.3529;14.9927;30845224.5613;14.6969
GTGTSSSASTSSSRG;1.0000;0.0000;0.3597;13.5061;5570632.2334;13.5543
GTIKLCDMRQNSLCD;1.0000;0.0000;0.4327;15.6571;66281663.0170;15.2076
GTIKLSDMRSNSLCD;1.0000;0.0000;0.3860;14.3524;14757928.6315;14.2048
GTIRLCDMRASACVT;1.0000;0.0000;0.4034;15.6174;63321341.0145;15.1771
GTIRLCDMRASALCD;12.0000;164.9255;0.4077;16.4573;576902848.6748;14.9932
GTIRLCDMRSAALCD;1.0000;0.0000;0.4077;15.3781;48075237.3896;14.9932
GTIRLCDMRSSALCD;4.0000;44.4342;0.4182;15.7436;146452039.9878;14.8114
GTPNFLKEPEDPSNR;1.0000;0.0000;0.3401;14.4863;17218980.1062;14.3077
GTRRELEEADYPLRH;1.0000;0.0000;0.3379;14.6445;20659072.0204;14.4294
GTSSSASTSSSRGLL;1.0000;0.0000;0.3427;13.1422;3664140.9756;13.2747
GTTSSSSSSSSRAIL;1.0000;0.0000;0.3313;12.8173;2520445.0926;13.0249
GTVASSSNSNITNSC;1.0000;0.0000;0.3694;13.9289;9063787.8728;13.8793
GVAGGGGNGNDFQWC;1.0000;0.0000;0.3943;16.8117;250432951.6719;16.0951
GVAPGSTETATLEAS;1.0000;0.0000;0.3391;14.3963;15523806.5913;14.2386
GVDANGNSFDFSTKL;1.0000;0.0000;0.3302;14.1116;11185197.6405;14.0197
GVDANGNSYDLSTKL;1.0000;0.0000;0.3384;14.1135;11210377.6634;14.0212
GVDGNTNALDYTTKL;1.0000;0.0000;0.3187;14.5696;18951223.6182;14.3717
GVGSNLGREFDDVDF;1.0000;0.0000;0.3299;14.3067;14002173.8544;14.1697
GVRRGGENQGVDANG;1.0000;0.0000;0.3400;15.3237;45154322.6561;14.9514
GVSEVNNSLCNDFSL;1.0000;0.0000;0.3592;14.0331;10218782.4077;13.9594
GVTFAKKGKPDNHNS;1.0000;0.0000;0.3378;14.8329;25662435.4003;14.5741
GYNLKDEDGRLRDPF;4.0000;42.9758;0.3314;15.1112;70708658.4968;14.3253
GYNLKDEEGKLKDLS;5.0000;55.5178;0.3280;14.6281;45327511.9090;13.8794
GYNLKDEEGRLRDPA;7.0000;85.7399;0.3300;15.3083;117367486.6732;14.2900
GYNLKEEDGRYRDPT;6.0000;72.6903;0.3402;15.5641;145873387.4277;14.5381
GYNTKEENGLIRDPQ;1.0000;0.0000;0.3507;14.9716;30106816.3895;14.6808
GYPSLRLPVVVASQD;1.0000;0.0000;0.3775;14.9808;30425607.6783;14.6878
HAHDYHINSISNNSD;2.0000;14.2485;0.3762;14.7102;31512660.6220;14.2485
HAHDYHINSISNSSD;1.0000;0.0000;0.3829;14.2534;13168197.2933;14.1287
HAHDYHINSISTNSD;1.0000;0.0000;0.3776;14.4814;17121224.8576;14.3039
HAKFFEEPEDPSSRS;2.0000;14.0520;0.3586;14.4546;23478855.0211;14.0520
HAKIFEEYLDPSSHN;1.0000;0.0000;0.3671;14.5402;18321199.6191;14.3492
HAKLFEEHEAPGSRS;1.0000;0.0000;0.3624;14.5576;18691586.6137;14.3625
HASWHPFEDSVAIAA;1.0000;0.0000;0.3995;15.3133;44616573.5878;14.9434
HAYHINSISVNSDAE;1.0000;0.0000;0.3621;14.2469;13070676.0679;14.1237
HAYHINSISVNSDQE;1.0000;0.0000;0.3888;14.6110;19878102.4469;14.4036
HCEYKFLTEFQSHDA;1.0000;0.0000;0.4070;15.6340;64543690.7131;15.1899
HCNLFVYSSSKGSLR;5.0000;57.4257;0.3987;15.2486;92608111.5869;14.3564
HCNMLAYSSSKGSIR;2.0000;14.6681;0.4275;15.2562;59080574.7710;14.6681
HCNTFVYSSSKGTIR;7.0000;87.9050;0.3914;15.7778;201503728.1379;14.6508
HCNTLAYSSSKGSIR;2.0000;14.3516;0.3962;14.8444;36778132.5660;14.3516
HCNVFVYSSSKGTIR;1.0000;0.0000;0.3915;14.9378;28956190.1190;14.6548
HDAEFDYLKSLEIEE;2.0000;13.8842;0.3330;14.2363;18260070.9943;13.8842
HDGELLATGDKGGRV;1.0000;0.0000;0.3336;14.8460;26053383.0284;14.5842
HDGRYIASRDYMTVK;1.0000;0.0000;0.3737;15.2762;42750340.3627;14.9149
HDKIIAATPKRIYSN;1.0000;0.0000;0.3361;14.5931;19471174.7083;14.3898
HDKLISAQPKKIYAN;1.0000;0.0000;0.3617;14.9182;28310641.8699;14.6397
HDMIIAAYPRRVYAN;1.0000;0.0000;0.3539;15.5948;61692615.4695;15.1597
HDPEFDYLKSLEIEE;1.0000;0.0000;0.3431;14.1033;11079576.4500;14.0134
HDVLRSKLCDLYEND;1.0000;0.0000;0.3651;14.4383;16292381.5721;14.2708
HDYHINSISNNSDGE;2.0000;14.0649;0.3663;14.4714;23935834.6157;14.0649
HDYHINSISNSSDGE;1.0000;0.0000;0.3719;14.0145;10002068.5774;13.9451
HDYHINSISTNSDGE;1.0000;0.0000;0.3680;14.2425;13004639.9930;14.1203
HDYLRSKLCSLYEND;9.0000;114.8339;0.3861;15.5010;166146158.3714;14.3542
HDYLRSKLCSLYESD;2.0000;14.2344;0.3928;14.6920;30856668.7487;14.2344
HDYLSKDFSFPPGGI;1.0000;0.0000;0.3763;14.9926;30842569.9609;14.6969
HEAPGSRSFFTEIIA;2.0000;14.3319;0.3481;14.8188;35707789.3869;14.3319
HEHLRERLCDTYEND;1.0000;0.0000;0.3717;14.8984;27671155.3040;14.6245
HEHLRPKLCDLYEND;1.0000;0.0000;0.3801;15.0826;34208505.0267;14.7660
HEHLRPRLCDLYEND;1.0000;0.0000;0.3801;15.0871;34386007.8299;14.7695
HEPEFDYLKSLEIEE;27.0000;364.3142;0.3431;15.5330;298563145.6552;14.0121
HEQLKERLSDTYEND;1.0000;0.0000;0.3565;14.3161;14154970.1990;14.1769
HESSPVARCRRVYAH;1.0000;0.0000;0.3962;15.3836;48376557.4189;14.9974
HETYLSADDLRINLW;4.0000;43.3534;0.3755;15.2749;85378520.9375;14.4511
HEYLKPKLCDLYEND;1.0000;0.0000;0.3780;15.0510;32989116.6749;14.7418
HEYLRAKLCSLYEND;1.0000;0.0000;0.3788;14.7817;24192629.4141;14.5348
HEYLRPKLCDLYEND;1.0000;0.0000;0.3780;15.0555;33160292.2548;14.7453
HEYLRSKLCSLYEND;10.0000;129.1764;0.3861;15.5451;184245576.4518;14.3529
HFLLSTNDKTIKLWK;6.0000;72.0841;0.3620;15.4064;121650426.8253;14.4168
HFLLSTNDKTVKLWK;1.0000;0.0000;0.3630;14.7021;22075878.0352;14.4736
HFSWHPRENSIAVAA;1.0000;0.0000;0.3971;15.3037;44128381.7681;14.9360
HGGSRKDLEQTDYPV;1.0000;0.0000;0.3775;15.2100;39613396.9541;14.8640
HHCNLFVYSSSKGSL;5.0000;58.3405;0.4168;15.5462;130440915.2767;14.5851
HHCNTFVYSSSKGTI;7.0000;89.2771;0.4069;16.0753;283823201.6568;14.8795
HHCNVFVYSSSKGTI;1.0000;0.0000;0.4070;15.2353;40785541.1078;14.8834
HHDMIIAAYPRRVYA;1.0000;0.0000;0.3607;15.9134;89029280.2257;15.4046
HHVHEYLRSKLCSLY;1.0000;0.0000;0.4180;15.3614;47159763.3807;14.9804
HILSRDYMTLKLWDI;1.0000;0.0000;0.4037;15.1478;36874726.3334;14.8161
HINSISINSDYETYL;6.0000;69.7349;0.3557;14.7951;60183105.3137;13.9470
HINSISLNSDQETFL;1.0000;0.0000;0.3566;13.9605;9399609.7247;13.9036
HINSISNNSDGETFI;1.0000;0.0000;0.3378;13.8107;7910588.3499;13.7885
HINSISNNSDGETYI;1.0000;0.0000;0.3495;13.9773;9583482.4312;13.9165
HINSISNSSDGETFI;1.0000;0.0000;0.3428;13.6549;6611196.0109;13.6687
HINSISTNSDGETYI;1.0000;0.0000;0.3513;14.0495;10413653.0770;13.9720
HINSISVNSDAETYI;1.0000;0.0000;0.3438;13.9231;9003293.4125;13.8749
HINSISVNSDCETYM;5.0000;58.4139;0.4119;15.5700;134074066.8132;14.6035
HINSISVNSDHETYL;4.0000;42.0737;0.3599;14.7199;45066587.9736;14.0246
HINSISVNSDQETFL;1.0000;0.0000;0.3589;14.0775;10755102.8073;13.9935
HINSISVNSDQETYL;1.0000;0.0000;0.3707;14.2442;13029541.4501;14.1216
HINSISVNSDYETYM;7.0000;86.4375;0.3896;15.4596;139694848.1479;14.4062
HKRRSNGRNTGMVGS;1.0000;0.0000;0.3723;14.9988;31064118.6386;14.7017
HLAITDRSFNIVDIK;4.0000;41.9582;0.3181;14.6699;42541080.9018;13.9861
HLATGDRGGRVVLFE;4.0000;43.8555;0.3263;15.4927;109699870.7254;14.6185
HLAVTDRSFNIVDIK;1.0000;0.0000;0.3192;14.1417;11579881.8547;14.0429
HLAWHPNENSIACAA;1.0000;0.0000;0.4164;15.8254;80458398.6211;15.3370
HLAWHPTENSIACAA;2.0000;15.3925;0.4153;16.1986;174856239.6557;15.3925
HLEITDRSFNIVDIK;10.0000;124.9580;0.3176;14.9353;91305383.5554;13.8842
HLEVVNQSYNIVDIK;1.0000;0.0000;0.3549;14.6548;20905778.5365;14.4373
HLMYSSSKGNIKLLD;1.0000;0.0000;0.3806;14.3481;14685231.3073;14.2015
HLPIQEGQPWASKTP;1.0000;0.0000;0.4330;16.4049;156779766.4846;15.7824
HLPSSNIGIESLKLP;1.0000;0.0000;0.3572;14.0553;10483843.9711;13.9765
HLRERLCDTYENDAI;1.0000;0.0000;0.3558;14.7156;22421273.9422;14.4840
HLRPKLCDLYENDSI;1.0000;0.0000;0.3742;14.6633;21109652.5408;14.4438
HLRPRLCDLYENDSI;1.0000;0.0000;0.3742;14.6678;21219187.3625;14.4472
HLSWHPRENSVAIAA;1.0000;0.0000;0.3965;15.1391;36507325.4404;14.8095
HMAWHPTENSIACAA;1.0000;0.0000;0.4367;16.4212;159755032.2274;15.7950
HMETKPIETYPVHEY;1.0000;0.0000;0.3770;15.9301;90766374.5340;15.4175
HMQPEIWCRMLSSIP;1.0000;0.0000;0.5084;16.7140;223790166.4975;16.0200
HNAPNSNSNKNIHNS;1.0000;0.0000;0.3543;14.1612;11843346.1150;14.0579
HNFFTEITSSISDIK;1.0000;0.0000;0.3343;13.8122;7923732.2019;13.7896
HNFFTEITSSISDVK;1.0000;0.0000;0.3362;13.8861;8627508.3568;13.8464
HNSIQNKDSSSSGNS;1.0000;0.0000;0.3730;13.6526;6593690.7461;13.6669
HNSRGGSVRAVLSLQ;1.0000;0.0000;0.3754;14.5604;18752907.1790;14.3647
HNYLRSKLCSLYEND;1.0000;0.0000;0.3855;14.5969;19556537.3739;14.3927
HPAENIIAIAATNNL;5.0000;57.3442;0.3146;15.2221;89824095.1686;14.3361
HPEENIIAVAATNNL;1.0000;0.0000;0.3166;14.4646;16792923.2146;14.2910
HPEFRYKSEFQSHEP;1.0000;0.0000;0.4033;15.3339;45685704.3138;14.9592
HPEFRYKTEFQSHDP;1.0000;0.0000;0.3868;15.5636;59516797.6652;15.1358
HPEFRYKTEFQSHEP;2.0000;15.1345;0.3869;15.8629;118800652.6505;15.1345
HPFEDSVAIAATNNL;1.0000;0.0000;0.3302;14.4320;16174732.7867;14.2660
HPHHCNLFVYSSSKG;5.0000;60.6864;0.4317;16.3092;313992177.7102;15.1716
HPHHCNTFVYSSSKG;7.0000;91.5456;0.4296;16.5672;500029048.7801;15.2576
HPHHCNVFVYSSSKG;1.0000;0.0000;0.4296;15.7272;71854433.3412;15.2615
HPHQCNVFVYSSSKG;3.0000;30.7172;0.4406;16.3306;249292531.7026;15.3586
HPIHCNMLAYSSSKG;1.0000;0.0000;0.4448;15.6573;66300411.0314;15.2078
HPINCNHLMYSSSKG;1.0000;0.0000;0.4444;15.5766;60416973.9695;15.1458
HPKENIIAVATTNNL;6.0000;71.6850;0.3142;15.3025;107939935.9780;14.3370
HPLQCNLFMYSSSKG;1.0000;0.0000;0.4589;15.7847;76773906.1606;15.3057
HPMENIIAVAATNNL;1.0000;0.0000;0.3405;15.0002;31114010.0030;14.7027
HPMESIIAVAATNNL;2.0000;14.5829;0.3545;15.1454;52006452.5455;14.5829
HPMRRRMTSGVGSNL;1.0000;0.0000;0.4043;15.4630;53006682.1725;15.0584
HPNENSIACAAANSL;1.0000;0.0000;0.3710;14.6807;21537777.8755;14.4572
HPNSCNTFVYSSSKG;6.0000;73.2402;0.4114;15.7072;171996787.0662;14.6480
HPQECNLFMYSSSKG;1.0000;0.0000;0.4596;15.7727;75715947.4339;15.2965
HPRENSIAVAATNNL;1.0000;0.0000;0.3264;14.3782;15203612.2406;14.2246
HPRENSVAIAATNNL;1.0000;0.0000;0.3264;14.3782;15203612.2406;14.2246
HPSENIIAVAATNNL;7.0000;85.2662;0.3265;15.2056;104277469.3301;14.2110
HPTECNVFVYSSSKG;1.0000;0.0000;0.4032;15.1104;35321494.5351;14.7874
HPTENSIACAAANSL;3.0000;29.0252;0.3718;15.2300;70210473.6309;14.5126
HPTHCNMLAYSSSKG;1.0000;0.0000;0.4448;15.7261;71765455.6209;15.2607
HPTHCNTLAYSSSKG;2.0000;14.9442;0.4157;15.6155;89349145.6615;14.9442
HPTMEWRFAQVFGER;1.0000;0.0000;0.3997;16.4394;163137626.0284;15.8089
HPVDNVIAVAATNNL;1.0000;0.0000;0.3141;14.6692;21255124.2038;14.4483
HQCNVFVYSSSKGTI;3.0000;29.9610;0.4179;15.8387;141501788.0853;14.9805
HQVHEYLRSKLCSLY;2.0000;15.0774;0.4291;15.7887;109077721.5451;15.0774
HRRGEYNVYSTFQSH;7.0000;90.3950;0.3973;16.3177;375185201.1481;15.0658
HSDRYMLTRDYLTVK;1.0000;0.0000;0.3712;14.9726;30139010.6621;14.6815
HSFLRDHSYVTEADI;2.0000;14.2775;0.3583;14.7481;32914724.8083;14.2775
HSFLRDHSYVTEADV;2.0000;14.3344;0.3594;14.8220;35838170.2091;14.3344
HSFNIVDIKPENMEE;1.0000;0.0000;0.3578;14.5576;18692481.7883;14.3626
HSGELLATGDKGGRV;6.0000;72.5147;0.3452;15.5184;138398311.1749;14.5029
HSGRYIMTRDYLTAK;1.0000;0.0000;0.3729;15.2814;43008941.5445;14.9189
HSGRYIMTRDYLTVK;5.0000;59.6649;0.3729;15.9769;214194165.0050;14.9162
HSGRYMLTRDYLTVK;4.0000;44.6493;0.3748;15.8369;163060390.4388;14.8831
HSGRYMMTRDYLSVK;10.0000;135.9928;0.4155;16.5305;572906023.7856;15.1103
HSKFFEEPEDPSSRS;2.0000;13.8702;0.3622;14.2181;17880963.2626;13.8702
HSKIFEEHEAPGSRS;1.0000;0.0000;0.3693;14.3641;14959232.3985;14.2138
HSKKGCEYKFFTEFQ;1.0000;0.0000;0.3944;15.6948;69225923.6755;15.2366
HSKLFEEPEDPSNRS;11.0000;138.6340;0.3521;14.9496;97351885.6276;13.8634
HSKLFEEPEQAGPKS;1.0000;0.0000;0.3825;14.8475;26096582.7601;14.5853
HSKQFEEPENPTNRS;1.0000;0.0000;0.3736;14.6709;21296444.2164;14.4496
HSLLSTNDKTIKLWK;5.0000;56.8040;0.3668;15.0464;73372661.1552;14.2010
HSPMQGPLTTPSQLR;1.0000;0.0000;0.4359;16.0672;106284493.5910;15.5229
HSQGDYDVYSTFQSH;1.0000;0.0000;0.4396;15.6711;67358103.0595;15.2184
HSQGEYDVYSTFQSH;4.0000;45.6512;0.4397;16.2714;268905146.7382;15.2171
HSRGEYNVYSTFQSH;10.0000;134.3685;0.4120;16.2957;437203909.9681;14.9298
HSYATEADIISAVEF;1.0000;0.0000;0.3440;14.3102;14058487.7007;14.1724
HSYATEADIISTVEF;5.0000;56.6632;0.3437;15.0006;69603505.4599;14.1658
HSYVTEADIISTVEF;2.0000;14.1631;0.3436;14.5992;27731284.1433;14.1631
HSYVTEADVISTVEF;2.0000;14.2200;0.3447;14.6731;30194342.7154;14.2200
HTAWHPAENIIAIAA;5.0000;60.7549;0.3629;16.3315;322151722.2395;15.1887
HTAWHPEENIIAVAA;1.0000;0.0000;0.3666;15.5739;60227371.3402;15.1437
HTAWHPKENIIAVAT;6.0000;75.9483;0.3623;16.4118;387123702.2592;15.1897
HTAWHPMENIIAVAA;1.0000;0.0000;0.3843;16.1095;111589567.2474;15.5554
HTAWHPMESIIAVAA;2.0000;15.4356;0.4056;16.2547;186519755.3468;15.4356
HTAWHPSENIIAVAA;7.0000;90.3822;0.3809;16.3149;373988363.2831;15.0637
HTAWHPVDNVIAVAA;1.0000;0.0000;0.3586;15.7786;76230936.2071;15.3010
HTGDFLATGDKGGRV;1.0000;0.0000;0.3274;15.1347;36322585.5855;14.8061
HTGDYLATGDKGGRV;1.0000;0.0000;0.3356;15.3013;44003915.4382;14.9342
HTGELLATGDKGGRV;12.0000;161.4601;0.3302;16.0475;359889596.5435;14.6782
HTKFFEEPEDPSNRS;6.0000;70.8262;0.3506;15.0790;83454435.4853;14.1652
HTKLFEEPEAPGSRS;1.0000;0.0000;0.3567;14.4793;17079570.0840;14.3023
HTYHINSISINSDYE;6.0000;71.1120;0.3737;15.1534;90916537.6703;14.2224
HTYHINSISLNSDQE;1.0000;0.0000;0.3871;14.4855;17202544.2369;14.3071
HTYHINSISVNSDCE;5.0000;57.9057;0.3974;15.4047;110843356.9780;14.4764
HTYHINSISVNSDHE;4.0000;42.9000;0.3776;15.0783;68080537.2508;14.3000
HTYHINSISVNSDQE;1.0000;0.0000;0.3884;14.6025;19683278.0546;14.3970
HTYHINSISVNSDYE;7.0000;85.6753;0.3753;15.2943;115490238.2638;14.2792
HVATGSYGNLFRVFG;1.0000;0.0000;0.3438;15.2718;42534710.4531;14.9115
HVHEYLRSKLCSLYE;1.0000;0.0000;0.4039;14.9911;30787685.7580;14.6957
HVLSGSYSNNFGIYP;1.0000;0.0000;0.3869;14.9154;28220563.6841;14.6376
HVPIPSRPSRALSSI;1.0000;0.0000;0.3703;14.2509;13130838.2442;14.1268
IAATNNLYIFQDKVN;5.0000;58.0351;0.3287;15.4468;116346060.8004;14.5088
IAATPKRIYSNAHTY;1.0000;0.0000;0.3443;15.0677;33627108.4306;14.7546
IAAYPRRVYANAHAY;1.0000;0.0000;0.3295;15.6106;62829046.0865;15.1719
IACAAANSLYMYYAR;1.0000;0.0000;0.3939;15.7813;76470799.5047;15.3031
IADIKPANMEELTEV;1.0000;0.0000;0.3329;14.4638;16778468.2742;14.2904
IADQSFNIVDIKPAN;1.0000;0.0000;0.3382;14.4701;16900601.4383;14.2953
IAGGEGANSEDSGTE;1.0000;0.0000;0.3419;14.2109;12539439.6396;14.0960
IAIAATNNLYIFQDK;5.0000;58.0560;0.3286;15.4536;117260930.3806;14.5140
IARHPEFRYKTEFQS;1.0000;0.0000;0.3645;15.1514;37029576.9722;14.8189
IASISDIKFSKDGRY;1.0000;0.0000;0.3367;13.8482;8259058.6074;13.8173
IASISDIKFSRDGRY;1.0000;0.0000;0.3368;13.8527;8301913.6241;13.8207
IASRDYLTVKIWDVN;1.0000;0.0000;0.3588;14.6600;21031055.7105;14.4413
IASRDYMTVKIWDLA;1.0000;0.0000;0.3882;15.1473;36856745.9626;14.8158
IASVSDIKFAKEGRY;1.0000;0.0000;0.3328;14.1569;11784778.5398;14.0546
IASVSDIKFARDGRH;1.0000;0.0000;0.3349;14.1902;12244345.0236;14.0801
IAVAATNNLFIFQDK;1.0000;0.0000;0.3189;14.6619;21077755.6252;14.4427
IAVAATNNLYIFQDK;11.0000;145.7082;0.3283;15.8700;280886984.5927;14.5708
IAVATTNNLYIFQDK;6.0000;72.8212;0.3282;15.5982;151709467.5432;14.5642
ICDMNSDPSRTVGNG;1.0000;0.0000;0.3986;15.1094;35282843.6775;14.7867
IDEDVAEADIISTVE;1.0000;0.0000;0.3029;13.5789;6057459.9687;13.6103
IDFKKNILHFSWHPR;1.0000;0.0000;0.3855;15.2636;42135222.6570;14.9052
IDLRQSALCDNHAKL;1.0000;0.0000;0.3776;14.7810;24173121.0431;14.5342
IDLRQSALCDNHSKI;1.0000;0.0000;0.3846;14.5875;19346208.6956;14.3855
IDLRQSALCDSHSKL;1.0000;0.0000;0.3915;14.3885;15385725.2085;14.2326
IDMRQSALCDSHTKL;1.0000;0.0000;0.4174;15.1402;36553577.3652;14.8103
IDPSESSNIPPQLVT;1.0000;0.0000;0.3741;14.3804;15242961.3882;14.2264
IDTRKINNSFLRDHS;6.0000;68.7923;0.3227;14.5498;45376603.9891;13.7585
IDVHEHLRERLCDTY;1.0000;0.0000;0.3701;15.0308;32228407.1322;14.7262
IEDSLDQWKFAQCFG;1.0000;0.0000;0.4435;15.9655;94539545.8418;15.4447
IEEKINEIKWLRPTQ;1.0000;0.0000;0.3699;14.9475;29281265.7770;14.6622
IEEKINKIKWCQTAN;1.0000;0.0000;0.3919;15.4146;50133885.2724;15.0212
IEEKINKIKWLKSAN;1.0000;0.0000;0.3410;14.1704;11968258.5203;14.0649
IEEKINKIKWLPQQN;5.0000;59.9401;0.3929;16.0665;237444137.2112;14.9850
IEEKINKIRWCKRTN;1.0000;0.0000;0.3662;14.9311;28734902.5312;14.6496
IEEKINKIRWCQPAN;1.0000;0.0000;0.4000;15.5957;61759989.6915;15.1605
IEEKINKIRWCQTAN;2.0000;15.0247;0.3918;15.7201;100788044.9716;15.0247
IEEKINKIRWLPQKN;6.0000;73.2965;0.3677;15.7218;174921600.7934;14.6593
IEEKINKIRWLPQQN;11.0000;149.8849;0.3928;16.4134;525087638.3190;14.9885
IEEKINKIRWLQQKN;1.0000;0.0000;0.3838;15.1397;36535779.1333;14.8100
IEFDKSGDHLATGDR;3.0000;28.3389;0.3350;14.7835;41991770.9826;14.1695
IEFDNSGNHLATGDR;1.0000;0.0000;0.3339;14.3399;14547886.2372;14.1952
IENITEADIISTVEF;1.0000;0.0000;0.3039;13.7215;7138634.7249;13.7199
IESLKLPQLQLHDKL;1.0000;0.0000;0.3786;14.6794;21505438.8702;14.4562
IETYPVHEYLRAKLC;1.0000;0.0000;0.3701;15.4290;50971681.8467;15.0323
IETYQVHDYLRSKLC;10.0000;135.0220;0.4019;16.3901;487438541.6491;15.0024
IETYQVHNYLRSKLC;1.0000;0.0000;0.3997;15.4402;51637360.3555;15.0409
IFANAHTYHINSISI;6.0000;72.0955;0.3539;15.4093;122065003.0519;14.4191
IFANAHTYHINSISV;4.0000;43.4277;0.3544;15.3072;88604444.3925;14.4759
IFANGHTYHINSISV;4.0000;43.7310;0.3605;15.4387;103089297.9315;14.5770
IFDKFECAWNGSDSV;5.0000;58.9239;0.4032;15.7359;162289813.0204;14.7310
IFDKFECCISGNGLR;1.0000;0.0000;0.3870;15.1597;37384984.8426;14.8253
IFDKFECCLSGDGLH;1.0000;0.0000;0.4049;15.3640;47300823.8890;14.9824
IFDKFECCLSGDGLR;2.0000;14.7537;0.3899;15.3675;67163588.4732;14.7537
IFDKFECCWNGKDSS;1.0000;0.0000;0.4379;15.4437;51843157.7787;15.0436
IFDKFECCWNGSDGA;1.0000;0.0000;0.4321;15.8759;85271827.0965;15.3758
IFDKFECCWNGSDSA;3.0000;30.1858;0.4389;15.9849;167449071.8910;15.0929
IFDKFECCWNGSDSV;6.0000;75.4513;0.4388;16.2825;333573557.9305;15.0903
IFDKFECTFSGDDKH;1.0000;0.0000;0.3652;14.8467;26073924.9534;14.5848
IFDKFECVWNGSDSV;7.0000;88.3700;0.4031;15.8786;226307096.3226;14.7283
IFDKFEVNFSGDSSS;1.0000;0.0000;0.3337;13.5510;5866207.8517;13.5889
IFDKFEVQFGGDNKS;1.0000;0.0000;0.3471;14.6923;21826312.1190;14.4660
IFEEHEAPGSRSFFT;1.0000;0.0000;0.3511;14.5068;17630704.4186;14.3235
IFEEYLDPSSHNFFT;1.0000;0.0000;0.3566;14.4464;16444787.2270;14.2770
IFQQEQENKIQSHSR;6.0000;75.4123;0.4310;16.2724;329701579.9728;15.0825
IFQRDPASKAANPRR;1.0000;0.0000;0.3448;14.8289;25545767.1232;14.5711
IFQREPESKNAPHSQ;5.0000;59.3621;0.3986;15.8785;191233574.9784;14.8405
IFQREQENKGRAHSR;2.0000;14.7734;0.3737;15.3931;69170683.5368;14.7734
IFQREQENKSRPHSR;2.0000;14.6196;0.3878;15.1931;54945063.7017;14.6196
IFQREQESKNQVHRR;7.0000;89.6971;0.3920;16.1664;315201144.7149;14.9495
IGIESLKLPQLQLHD;1.0000;0.0000;0.3858;14.9182;28309068.1171;14.6397
IGNMLNTAININGAK;1.0000;0.0000;0.3289;14.7710;23897268.7010;14.5266
IGSMTRVVRRGSESP;1.0000;0.0000;0.3728;14.5732;19030832.1180;14.3745
IHCNMLAYSSSKGSI;1.0000;0.0000;0.4274;14.9374;28944121.6158;14.6545
IHEQLKERLSDTYEN;1.0000;0.0000;0.3558;14.3696;15053367.2097;14.2180
IHNSIQNKDSSSSGN;1.0000;0.0000;0.3702;13.8118;7920231.1197;13.7893
IIAATPKRIYSNAHT;1.0000;0.0000;0.3344;14.7795;24131600.0623;14.5331
IIAAYPRRVYANAHA;1.0000;0.0000;0.3245;15.3224;45087594.0042;14.9504
IIAIAATNNLYIFQD;5.0000;58.0154;0.3289;15.4404;115490605.0237;14.5039
IIASISDIKFSKDGR;1.0000;0.0000;0.3206;13.5600;5926893.7624;13.5957
IIASISDIKFSRDGR;1.0000;0.0000;0.3207;13.5644;5957647.5254;13.5992
IIASVSDIKFAKEGR;1.0000;0.0000;0.3183;13.8687;8457032.9064;13.8331
IIASVSDIKFARDGR;1.0000;0.0000;0.3183;13.8749;8517583.6592;13.8378
IIAVAATNNLFIFQD;1.0000;0.0000;0.3192;14.6487;20759538.0814;14.4326
IIAVAATNNLYIFQD;10.0000;131.0460;0.3286;15.8154;251496677.2169;14.5607
IIAVATTNNLYIFQD;6.0000;72.7704;0.3285;15.5850;149419061.7243;14.5541
IIKPKTVLKPRKVCT;1.0000;0.0000;0.3364;15.0412;32615838.2682;14.7342
IILQADKSAFKSKKS;1.0000;0.0000;0.3417;13.8890;8656796.9507;13.8487
IISAIEFDKSGDHLA;3.0000;27.8412;0.3343;14.4597;28924640.1312;13.9206
IISAIEFDNSGNHLA;1.0000;0.0000;0.3337;14.0161;10020829.4205;13.9463
IISAVEFDHTGDYLA;1.0000;0.0000;0.3410;14.5595;18733008.9780;14.3640
IISAVEFNHTGELLA;1.0000;0.0000;0.3279;14.2766;13525347.5630;14.1466
IISCVEFNHDGELLA;1.0000;0.0000;0.3621;14.6218;20125358.4015;14.4119
IISSISDVKFSHSGR;16.0000;204.3233;0.3482;14.7977;98569966.5203;13.6216
IISSISDVKFSQNGR;1.0000;0.0000;0.3546;13.8757;8524871.1373;13.8384
IISSISDVKLSNSGR;1.0000;0.0000;0.3217;13.1103;3531725.6728;13.2501
IISSVSDVKFSHSDR;1.0000;0.0000;0.3389;13.4051;4959304.0049;13.4767
IISSVSDVKFSHSGR;4.0000;41.0351;0.3508;14.2695;26831207.4477;13.6784
IISTVEFDHTGDFLA;1.0000;0.0000;0.3304;14.3843;15311420.3188;14.2294
IISTVEFNHSGELLA;6.0000;69.8236;0.3353;14.8182;61803586.9306;13.9647
IISTVEFNHTGELLA;8.0000;98.9799;0.3276;15.1711;107142289.8953;14.1400
IISTVEFNYSGDLLA;4.0000;41.8358;0.3331;14.6168;40018186.2702;13.9453
IKFAKEGRYLLSRDY;1.0000;0.0000;0.3362;14.3846;15316440.2698;14.2296
IKFARDGRHILSRDY;1.0000;0.0000;0.3373;14.4609;16723266.8425;14.2882
IKFSKDGRYILSRDY;1.0000;0.0000;0.3435;14.1928;12282073.9558;14.0822
IKFSPNGRYIASRDY;1.0000;0.0000;0.3535;14.5956;19528211.9086;14.3918
IKFSRDGRYILSRDY;1.0000;0.0000;0.3435;14.1973;12345803.7959;14.0856
IKFWKVQDKKIKKIC;1.0000;0.0000;0.3893;15.5671;59759519.2259;15.1385
IKGALDDDVTDADII;1.0000;0.0000;0.3024;13.9017;8784426.9837;13.8584
IKKICDMNSDPSRTV;1.0000;0.0000;0.3826;14.7215;22572926.7273;14.4885
IKKISEMNIDPSESS;1.0000;0.0000;0.3523;13.6410;6506361.1153;13.6580
IKLCDMRQNSLCDNK;1.0000;0.0000;0.4252;15.3893;48695129.2951;15.0018
IKLLDLRQSALCDNP;1.0000;0.0000;0.3715;14.5907;19418475.1412;14.3880
IKLSDMRSNSLCDSH;1.0000;0.0000;0.3975;14.2307;12829249.5362;14.1113
IKLVSENNLNGLNHL;1.0000;0.0000;0.3212;13.9036;8803373.9107;13.8599
IKLVSQNNLTEGVTF;1.0000;0.0000;0.3366;14.4559;16625925.5052;14.2843
IKLWKIQERQIKLVS;1.0000;0.0000;0.3953;15.0732;33841688.6778;14.7588
IKLWKISERDKRAEG;4.0000;42.6198;0.3508;14.9568;59192150.1812;14.2066
IKLWKISERDKRPEG;6.0000;71.6790;0.3606;15.3010;107747218.5145;14.3358
IKLWKITERDKRPEG;5.0000;58.0442;0.3511;15.4498;116743666.2542;14.5111
IKLWKLYEKNLKVVA;1.0000;0.0000;0.3478;14.7379;23004484.5422;14.5011
IKLWKVYEKNIKLVS;1.0000;0.0000;0.3565;14.5445;18410926.6691;14.3524
IKPANMEDLTEVITA;5.0000;57.5429;0.3315;15.2867;96760245.6705;14.3857
IKPANMEELTEVITA;17.0000;230.1506;0.3316;15.8165;328341028.7230;14.3844
IKPANMEELTEVITS;1.0000;0.0000;0.3415;14.3495;14709239.8594;14.2026
IKPENMEELTEVITS;1.0000;0.0000;0.3411;14.2170;12628102.1422;14.1007
IKPKTVLKPRKVCTG;1.0000;0.0000;0.3400;15.2500;41482349.1751;14.8948
IKPTNMEELTEVITA;1.0000;0.0000;0.3314;14.5775;19124880.7645;14.3778
IKPTNMEELTEVITS;1.0000;0.0000;0.3413;14.3409;14565075.2579;14.1960
IKTIDVHEHLRERLC;1.0000;0.0000;0.3561;14.8092;24972775.4326;14.5560
IKVWDLHMETKPIET;1.0000;0.0000;0.3873;15.4318;51137724.8670;15.0345
IKWCQTANNALFLLS;1.0000;0.0000;0.4077;15.4089;49805544.6847;15.0168
IKWLKSANDSLCLLS;1.0000;0.0000;0.3905;14.3012;13914067.8272;14.1655
IKWLPQQNAAHSLLS;5.0000;60.4091;0.4333;16.2190;283031784.0001;15.1023
IKWLRPTQRSHFLLS;1.0000;0.0000;0.4077;15.1530;37096713.9565;14.8202
IKYWKVQEKKIKKIS;1.0000;0.0000;0.3800;15.0280;32126678.0551;14.7241
IKYWKVQEKKVKQVS;1.0000;0.0000;0.4051;15.6041;62362560.1995;15.1669
IKYWKVQERKVKRIS;1.0000;0.0000;0.3804;15.1109;35344085.2230;14.7878
ILFPPGGYPSLRLPV;1.0000;0.0000;0.3608;15.3050;44193769.2747;14.9370
ILHASWHPFEDSVAI;1.0000;0.0000;0.3998;15.1155;35529870.5182;14.7913
ILHFSWHPRENSIAV;1.0000;0.0000;0.3974;15.1059;35141104.8478;14.7840
ILHLSWHPRENSVAI;1.0000;0.0000;0.3957;14.9413;29072168.5140;14.6574
ILHTAWHPAENIIAI;5.0000;60.1467;0.3681;16.1336;256541640.4253;15.0367
ILHTAWHPEENIIAV;1.0000;0.0000;0.3711;15.3761;47961341.1181;14.9916
ILHTAWHPKENIIAV;6.0000;75.2210;0.3676;16.2226;311332650.8440;15.0442
ILHTAWHPMENIIAV;1.0000;0.0000;0.3920;15.9117;88863006.6510;15.4034
ILHTAWHPMESIIAV;2.0000;15.2836;0.4103;16.0569;148532758.6510;15.2836
ILHTAWHPSENIIAV;7.0000;89.4699;0.3836;16.1171;297821124.6230;14.9117
ILHTAWHPVDNVIAV;1.0000;0.0000;0.3655;15.5808;60705587.0748;15.1490
ILKPMDLMVEASPRR;4.0000;44.0856;0.3789;15.5924;123055112.6045;14.6952
ILKPRKVCTGGKRKK;1.0000;0.0000;0.3390;15.1017;34968493.4291;14.7807
ILKPRKVCVGGKRRK;7.0000;88.7286;0.3389;15.9564;247502162.6290;14.7881
ILPNGGCSEKLYNFP;1.0000;0.0000;0.3804;15.2617;42044718.7661;14.9037
ILQADKSAFKSKKSG;1.0000;0.0000;0.3515;14.0979;11010119.4056;14.0092
ILSRDYLTLKIWDVN;1.0000;0.0000;0.3577;14.4226;16000386.0833;14.2587
ILSRDYMTLKLWDIN;2.0000;14.5713;0.3874;15.1302;51104497.4522;14.5713
ILSRDYMTLKLWDLN;1.0000;0.0000;0.3879;14.7861;24315319.5476;14.5381
IMTGAYNNFFRMFDR;5.0000;60.7681;0.3583;16.3358;323756464.0526;15.1920
IMTGSYNNFFRMFDR;11.0000;150.1020;0.3780;16.4416;542444269.7918;15.0102
IMTGSYNNFFRVFDR;1.0000;0.0000;0.3516;14.9936;30879039.0386;14.6977
IMTRDYLTAKVWDLN;1.0000;0.0000;0.3763;15.2515;41554599.3388;14.8959
IMTRDYLTVKVWDLN;6.0000;74.4664;0.3763;16.0262;248341457.9721;14.8933
INCNHLMYSSSKGNI;1.0000;0.0000;0.4172;15.0126;31559627.9589;14.7122
INEIKWLRPTQRSHF;1.0000;0.0000;0.3948;15.3399;46003096.1067;14.9638
INGAKKPASNGEASW;1.0000;0.0000;0.3787;14.9009;27751300.7953;14.6264
INHNFFTEITSSISD;1.0000;0.0000;0.3341;13.7956;7773965.0057;13.7768
INHSFLRDHSYVTEA;4.0000;42.9481;0.3573;15.0992;69737181.6424;14.3160
INIHEQLKERLSDTY;1.0000;0.0000;0.3549;14.4247;16040174.0793;14.2604
ININGAKKPASNGEA;1.0000;0.0000;0.3234;14.3898;15408152.4274;14.2336
INKIKWCQTANNALF;1.0000;0.0000;0.3889;15.6641;66820760.6101;15.2130
INKIKWLKSANDSLC;1.0000;0.0000;0.3850;14.5565;18667572.0801;14.3617
INKIKWLPQQNAAHS;5.0000;61.1940;0.4156;16.4743;379724771.6782;15.2985
INKIRWCKRTNRAHF;1.0000;0.0000;0.3753;15.5601;59277918.6767;15.1331
INKIRWCQPANGALF;1.0000;0.0000;0.3981;16.0575;105099970.3496;15.5154
INKIRWCQTANGALF;1.0000;0.0000;0.3920;15.8808;85757952.6083;15.3796
INKIRWCQTANNSLS;1.0000;0.0000;0.4137;15.1512;37023285.3257;14.8188
INKIRWLPQKNAAQF;6.0000;76.4281;0.3861;16.5367;446975261.1482;15.2856
INKIRWLPQQNAAHF;4.0000;46.5533;0.3960;16.6626;421895311.7928;15.5178
INKIRWLPQQNAAYF;7.0000;92.9820;0.3940;16.8787;715693383.8793;15.4970
INKIRWLQQKNPVHF;1.0000;0.0000;0.3973;15.9930;97578366.0339;15.4658
INLWHLAITDRSFNI;4.0000;43.3113;0.3616;15.2566;83599329.7058;14.4371
INLWHLAVTDRSFNI;1.0000;0.0000;0.3624;14.7285;22756129.8539;14.4939
INLWHLEITDRSFNI;10.0000;129.0172;0.3614;15.5221;179428183.3456;14.3352
INLWHLEVVNQSYNI;1.0000;0.0000;0.3988;15.2416;41082855.3385;14.8883
INLWNFEITNQSFNI;7.0000;87.4870;0.3733;15.6871;181539203.7713;14.5812
INLWNLDIPDQSFNI;1.0000;0.0000;0.3820;14.8056;24869619.9404;14.5532
INLWNLEINNQSFNI;1.0000;0.0000;0.3700;14.6052;19744886.7682;14.3991
INLWNLEISNQSFNI;2.0000;14.2793;0.3778;14.7504;33003187.8445;14.2793
INLWNLGIADQSFNI;1.0000;0.0000;0.3793;14.8999;27719025.0130;14.6256
INLWNLSISDHSFNI;1.0000;0.0000;0.3730;14.1689;11948500.9923;14.0638
INMDAGPVATFQVHE;1.0000;0.0000;0.3632;15.7651;75058106.2202;15.2906
INMDSGPVASYQVHE;1.0000;0.0000;0.4105;15.4671;53262023.1227;15.0616
INMDSGPVATFQVHE;1.0000;0.0000;0.3843;15.5285;57162550.6729;15.1088
INNQSFNIVDVKPPN;1.0000;0.0000;0.3453;14.6815;21557349.7702;14.4578
INNSFLRDHSYATEA;6.0000;70.3690;0.3410;14.9601;72774142.1016;14.0738
INSDYETYLSADDLR;6.0000;68.9371;0.3342;14.5875;47389025.4515;13.7874
INSISINSDYETYLS;6.0000;67.9115;0.3412;14.3206;34853481.0978;13.5823
INSISLNSDQETFLS;1.0000;0.0000;0.3412;13.4861;5443539.6472;13.5389
INSISNNSDGETFIS;1.0000;0.0000;0.3232;13.3363;4581211.6223;13.4238
INSISNNSDGETYIS;1.0000;0.0000;0.3354;13.5029;5550024.7458;13.5519
INSISNSSDGETFIS;1.0000;0.0000;0.3261;13.1804;3828702.3243;13.3040
INSISTNSDGETYIS;1.0000;0.0000;0.3378;13.5750;6030796.4965;13.6073
INSISVNSDAETYIS;1.0000;0.0000;0.3297;13.4486;5214023.3565;13.5102
INSISVNSDCETYMS;5.0000;56.9551;0.3999;15.0956;77645510.7962;14.2388
INSISVNSDHETYLS;4.0000;40.9797;0.3461;14.2455;26099143.0052;13.6599
INSISVNSDQETFLS;1.0000;0.0000;0.3445;13.6031;6228538.2326;13.6289
INSISVNSDQETYLS;1.0000;0.0000;0.3568;13.7697;7545720.2529;13.7569
INSISVNSDYETYMS;7.0000;84.2494;0.3777;14.9851;80900640.2047;14.0416
INVDSLDFNKKILHT;1.0000;0.0000;0.3172;13.9395;9174754.8842;13.8874
IPDQSFNIVDIKPTN;1.0000;0.0000;0.3468;14.6297;20308383.4798;14.4179
IPLHDVLRSKLCDLY;1.0000;0.0000;0.3748;14.7526;23396101.1116;14.5124
IPLLVEASPRRTFAN;1.0000;0.0000;0.3236;14.3340;14448854.5810;14.1907
IPPLGPKEAVDAHKM;1.0000;0.0000;0.3592;15.5369;57716490.4102;15.1153
IPPQLVTNGLPADKG;1.0000;0.0000;0.3487;15.3785;48092401.6514;14.9935
IPSLRLPVVVTSQET;1.0000;0.0000;0.3577;14.5422;18364202.0177;14.3507
IPSRPSRALSSITRV;1.0000;0.0000;0.3413;13.7767;7606755.4247;13.7623
IQEGQPWASKTPADI;1.0000;0.0000;0.4178;15.9112;88806472.2169;15.4029
IQERQIKLVSENNLN;1.0000;0.0000;0.3504;14.3146;14130584.5947;14.1758
IQNKDSSSSGNSHKR;1.0000;0.0000;0.3711;13.8461;8239092.9913;13.8156
IQSHSRGEYNVYSTF;6.0000;73.4377;0.3968;15.7586;182480363.2438;14.6875
IQTPARPSRSIGSMT;1.0000;0.0000;0.4010;15.0871;34386646.1574;14.7695
IQWCFSQVKGAVDDD;5.0000;61.9972;0.4396;16.7355;512986274.0896;15.4993
IRDPQNVTALRVPSV;1.0000;0.0000;0.3452;14.7692;23846932.4765;14.5252
IRLCDMRASACVTGT;1.0000;0.0000;0.4034;15.6174;63321341.0145;15.1771
IRLCDMRASALCDRH;12.0000;165.3929;0.4153;16.5126;614811740.9863;15.0357
IRLCDMRSAALCDRH;1.0000;0.0000;0.4153;15.4334;51234311.7489;15.0357
IRLCDMRSSALCDRH;4.0000;44.5616;0.4257;15.7989;156075557.4058;14.8539
IRLIDLRQSALCDNH;2.0000;14.4782;0.3765;15.0091;44456335.6140;14.4782
IRLIDLRQSALCDSH;1.0000;0.0000;0.3850;14.5522;18576971.5012;14.3584
IRLIDMRQSALCDSH;1.0000;0.0000;0.4164;15.0759;33945196.1990;14.7609
IRWCKRTNRAHFLLS;1.0000;0.0000;0.3944;15.3048;44183409.4751;14.9369
IRWCQPANGALFLLS;1.0000;0.0000;0.4219;15.8022;78337349.3779;15.3192
IRWCQTANGALFLLS;1.0000;0.0000;0.4137;15.6256;63920576.5050;15.1834
IRWCQTANNSLSLLS;1.0000;0.0000;0.4229;14.8960;27595688.4482;14.6226
IRWLPQKNAAQFLLS;6.0000;75.4471;0.4070;16.2814;333157631.5329;15.0894
IRWLPQQNAAHFLLS;4.0000;45.9647;0.4204;16.4074;314464032.0152;15.3216
IRWLPQQNAAYFLLS;7.0000;91.8047;0.4182;16.6234;533449462.2017;15.3008
IRWLQQKNPVHFLLS;1.0000;0.0000;0.4205;15.7377;72731043.8461;15.2696
ISADDLRINLWNLEI;3.0000;27.8637;0.3412;14.4744;29417623.1335;13.9319
ISADDLRINLWNLSI;1.0000;0.0000;0.3466;13.8932;8698662.1994;13.8519
ISADDLRVNLWNLEI;1.0000;0.0000;0.3431;14.0712;10676820.0873;13.9887
ISAIEFDKSGDHLAT;3.0000;27.9469;0.3357;14.5285;31308855.3358;13.9735
ISAIEFDNSGNHLAT;1.0000;0.0000;0.3350;14.0849;10846831.5335;13.9992
ISAQPKKIYANAHAY;1.0000;0.0000;0.3666;15.4444;51888812.1108;15.0442
ISAVEFDHTGDYLAT;1.0000;0.0000;0.3413;14.6283;20277143.1359;14.4169
ISAVEFNHTGELLAT;1.0000;0.0000;0.3285;14.3454;14640221.9110;14.1994
ISCVEFNHDGELLAT;1.0000;0.0000;0.3628;14.6906;21784261.8583;14.4648
ISDHSFNIVDIKPEN;1.0000;0.0000;0.3348;13.9748;9554975.2907;13.9146
ISDIKFSKDGRYILS;1.0000;0.0000;0.3344;13.7277;7189599.2023;13.7247
ISDIKFSPNGRYIAS;1.0000;0.0000;0.3484;14.1305;11431295.5016;14.0343
ISDIKFSRDGRYILS;1.0000;0.0000;0.3345;13.7322;7226904.9546;13.7281
ISDVKFSHDGRYIAS;1.0000;0.0000;0.3561;14.2241;12732058.3113;14.1062
ISDVKFSHSGRYIMT;6.0000;72.5502;0.3861;15.5277;139878617.8457;14.5100
ISDVKFSHSGRYMMT;10.0000;133.9143;0.4167;16.2300;405372557.9619;14.8794
ISDVKFSQNGRYILS;1.0000;0.0000;0.3648;14.2800;13578486.4698;14.1492
ISDVKFSQQWEDIMT;1.0000;0.0000;0.4413;15.5200;56606495.7415;15.1023
ISDVKLSNSGRYMIS;1.0000;0.0000;0.3699;14.0382;10279072.0847;13.9633
ISEMNIDPSESSNIP;1.0000;0.0000;0.3658;13.8566;8340108.3285;13.8238
ISERDKRAEGYNLKD;4.0000;41.5850;0.3203;14.5080;35309704.7745;13.8617
ISERDKRPEGYNLKE;6.0000;69.9479;0.3302;14.8505;64148323.8538;13.9896
ISGNGLRAATGSYSN;1.0000;0.0000;0.3536;14.3211;14236822.9648;14.1808
ISINSDYETYLSADD;6.0000;68.4228;0.3392;14.4537;40622186.9055;13.6846
ISLNSDQETFLSADD;1.0000;0.0000;0.3396;13.6191;6344516.4733;13.6412
ISNNSDGETFISADD;1.0000;0.0000;0.3213;13.4693;5339461.9106;13.5260
ISNNSDGETYISADD;1.0000;0.0000;0.3332;13.6359;6468626.2448;13.6541
ISNQSFNIVDVKPAK;1.0000;0.0000;0.3469;14.3741;15132236.9057;14.2215
ISNQSFNIVDVKPAN;1.0000;0.0000;0.3469;14.3575;14846221.0945;14.2088
ISNQSFNIVDVKPTN;1.0000;0.0000;0.3466;14.3490;14700713.9461;14.2022
ISNSSDGETFISADD;1.0000;0.0000;0.3251;13.3134;4462402.5069;13.4063
ISRDYLSIKVWDLHM;1.0000;0.0000;0.4132;15.0367;32450772.8054;14.7308
ISSISDVKFSHSGRY;16.0000;207.6461;0.3657;15.0859;137356119.9266;13.8431
ISSISDVKFSQNGRY;1.0000;0.0000;0.3713;14.1639;11879310.3380;14.0599
ISSISDVKLSNSGRY;1.0000;0.0000;0.3398;13.3985;4921419.2942;13.4716
ISSLRLPVVVTSHES;1.0000;0.0000;0.3480;13.7833;7664651.5385;13.7674
ISSVSDVKFSHSDRY;1.0000;0.0000;0.3567;13.6933;6910733.3572;13.6983
ISSVSDVKFSHSGRY;4.0000;41.6996;0.3681;14.5577;37388980.4174;13.8999
ISTNSDGETYISADD;1.0000;0.0000;0.3354;13.7081;7028971.9923;13.7096
ISTVEFDHTGDFLAT;1.0000;0.0000;0.3309;14.4531;16573517.9962;14.2822
ISTVEFNHSGELLAT;6.0000;70.0880;0.3366;14.8870;66897964.9761;14.0176
ISTVEFNHTGELLAT;10.0000;127.7357;0.3283;15.3368;144967337.5132;14.1929
ISTVEFNYSGDLLAT;4.0000;41.9944;0.3344;14.6856;43316826.0366;13.9981
ISVDCLDFNKKILHT;1.0000;0.0000;0.3526;14.4876;17245303.1427;14.3088
ISVDSLDFNKKILHT;9.0000;110.1412;0.3244;14.7379;69009396.2510;13.7677
ISVDSLDFSKKILHT;7.0000;81.8871;0.3300;14.4729;44857493.8799;13.6479
ISVDSLDFTKKILHT;5.0000;55.2925;0.3260;14.5548;41659636.5885;13.8231
ISVMNLNTSQSSGNG;1.0000;0.0000;0.3948;14.4850;17192567.7115;14.3067
ISVNSDAETYISADD;1.0000;0.0000;0.3276;13.5817;6077012.2422;13.6124
ISVNSDCETYMSADD;5.0000;57.3642;0.3964;15.2286;90496855.7684;14.3410
ISVNSDHETYLSADD;4.0000;41.2864;0.3437;14.3785;30418891.6527;13.7621
ISVNSDQETFLSADD;1.0000;0.0000;0.3424;13.7361;7259442.5653;13.7311
ISVNSDQETYLSADD;1.0000;0.0000;0.3544;13.9027;8794635.3935;13.8592
ISVNSDYETYMSADD;7.0000;84.8629;0.3744;15.1181;94290751.5594;14.1438
ITAAEFHPHHCNTFV;7.0000;92.7322;0.3578;16.8245;672425668.8380;15.4554
ITAAEFHPHHCNVFV;1.0000;0.0000;0.3577;15.9845;96627916.9506;15.4593
ITAAEFHPHQCNVFV;3.0000;31.1127;0.3675;16.5879;335241917.9954;15.5563
ITAAEFHPNSCNTFV;6.0000;74.2290;0.3603;15.9645;231296671.3896;14.8458
ITAAEFHPTECNVFV;1.0000;0.0000;0.3451;15.3677;47499399.5751;14.9852
ITALRVPILKPMDLM;4.0000;44.5983;0.3648;15.8148;158957163.0282;14.8661
ITASEFHPHHCNLFV;5.0000;60.7501;0.3868;16.3299;321574700.8148;15.1875
ITAVEFDYTGNYLAT;1.0000;0.0000;0.3228;14.8794;27073455.8146;14.6099
ITCAEFHPTHCNTLA;2.0000;15.5013;0.3833;16.3402;205806252.1904;15.5013
ITDRSFNIVDIKPAN;14.0000;181.5187;0.3122;15.1839;143831313.0057;13.9630
ITEADIISAVEFDHT;1.0000;0.0000;0.3216;14.1192;11283459.8334;14.0256
ITEADIISTVEFDHT;1.0000;0.0000;0.3214;14.1106;11172871.1487;14.0190
ITERDKRPEGYNLKD;5.0000;56.6646;0.3217;15.0011;69640727.3112;14.1661
ITKIGNMLNTAININ;1.0000;0.0000;0.3231;14.5536;18605269.7880;14.3594
ITLEASRENNKPRTV;6.0000;69.5014;0.3109;14.7343;56116528.0181;13.9003
ITLEASRESSKPRAI;1.0000;0.0000;0.3230;13.5791;6059041.6301;13.6105
ITNQSFNIADIKPAN;1.0000;0.0000;0.3366;14.5151;17798768.4831;14.3299
ITNQSFNIVDIKPAN;6.0000;71.6361;0.3365;15.2898;106370225.8119;14.3272
ITNSCLVNGGVSEVN;1.0000;0.0000;0.3597;14.5189;17876523.2068;14.3328
ITRHPEFRYKSEFQS;1.0000;0.0000;0.3778;14.9148;28200885.6427;14.6371
ITRVVSRGSESPGVD;1.0000;0.0000;0.3438;14.0955;10979437.1179;14.0073
ITSAEFHPIHCNMLA;1.0000;0.0000;0.4010;15.6781;67901484.0332;15.2237
ITSAEFHPINCNHLM;1.0000;0.0000;0.4018;15.5973;61875969.2361;15.1617
ITSAEFHPLQCNLFM;1.0000;0.0000;0.4148;15.8055;78627901.1280;15.3217
ITSAEFHPQECNLFM;1.0000;0.0000;0.4157;15.7934;77544394.0054;15.3124
ITSAEFHPTHCNMLA;1.0000;0.0000;0.3999;15.7469;73498502.6965;15.2766
ITSSISDIKFSPNGR;1.0000;0.0000;0.3381;13.6745;6762468.7105;13.6838
ITSSISDVKFSHDGR;1.0000;0.0000;0.3459;13.7681;7531967.4780;13.7557
ITTLRVPVLRPMDLM;7.0000;89.5187;0.3640;16.1277;301469872.1731;14.9198
IVDIKPANMEDLTEV;5.0000;57.1564;0.3327;15.1610;83724375.5421;14.2891
IVDIKPANMEELTEV;17.0000;228.6048;0.3328;15.6908;284105806.1000;14.2878
IVDIKPENMEELTEV;1.0000;0.0000;0.3332;14.3279;14347592.8493;14.1860
IVDIKPTNMEELTEV;2.0000;14.2812;0.3325;14.7528;33096623.2719;14.2812
IVDVKPAKMEDLSEV;1.0000;0.0000;0.3428;14.3245;14292763.7032;14.1834
IVDVKPANMEDLTEV;1.0000;0.0000;0.3332;14.5360;18232134.3338;14.3459
IVDVKPPNMEDLTEV;1.0000;0.0000;0.3417;14.7041;22125250.9107;14.4751
IVDVKPTNMEDLTEV;1.0000;0.0000;0.3330;14.5274;18053442.0013;14.3393
IVFGSLLEAACLHMQ;1.0000;0.0000;0.4135;15.6900;68842987.1527;15.2329
IVKTFDEHNAPNSNS;1.0000;0.0000;0.3371;14.1710;11977045.0800;14.0654
IVLQADKAAFRARKS;1.0000;0.0000;0.3293;14.4451;16420265.0100;14.2760
IVLQADKTAFRNKRY;1.0000;0.0000;0.3275;14.8032;24800366.5406;14.5513
IVNPTRPTRTLTSLA;1.0000;0.0000;0.3205;14.3966;15528909.4021;14.2388
IVVTEADLITAVEFD;1.0000;0.0000;0.2992;14.0679;10636395.3350;13.9861
IWCRMLSSIPPLGPK;1.0000;0.0000;0.4541;15.9563;93542539.9743;15.4376
IWDLAMENKPIKTID;1.0000;0.0000;0.3738;15.0495;32931714.7585;14.7406
IWDLNMENRPVETYQ;5.0000;61.1531;0.4093;16.4610;373964137.9581;15.2883
IWDVNMDNKPLKTIN;1.0000;0.0000;0.3718;15.0945;34682275.6549;14.7752
IWDVNMEKAPVKTIP;1.0000;0.0000;0.3767;15.5394;57879770.4658;15.1171
IYANAHAYHINSISV;1.0000;0.0000;0.3649;14.8803;27101141.1373;14.6106
IYPNAVNTGNDDKPK;1.0000;0.0000;0.3255;14.8101;24996734.4911;14.5566
IYPNVVTSGDNDNGI;1.0000;0.0000;0.3371;14.5844;19277330.7116;14.3831
IYPTDSSLPGDRGQI;1.0000;0.0000;0.3834;14.9490;29332846.6805;14.6634
IYSNAHTYHINSISL;1.0000;0.0000;0.3744;14.5181;17861557.8087;14.3322
KAAFRARKSAANNVP;1.0000;0.0000;0.3115;14.4162;15883400.5434;14.2538
KAANPRRGEYNVYST;1.0000;0.0000;0.3399;14.8483;26120603.9405;14.5860
KADIVVTEADLITAV;1.0000;0.0000;0.2962;14.0920;10936149.9008;14.0047
KAPVKTIPLHDVLRS;1.0000;0.0000;0.3357;14.5380;18273968.7758;14.3474
KDEDGRLRDPFKITA;1.0000;0.0000;0.3120;14.2179;12641153.4812;14.1014
KDEDGRLRDPFRITA;3.0000;28.2097;0.3120;14.6995;38120239.5936;14.1049
KDEEGKLKDLSTVTS;5.0000;54.2931;0.3142;14.2297;28654848.7918;13.5733
KDEEGRLRDPATITT;7.0000;84.6136;0.3109;15.0641;88600658.9613;14.1023
KDEINVDSLDFNKKI;1.0000;0.0000;0.2994;13.5032;5551774.2733;13.5521
KDEISVDCLDFNKKI;1.0000;0.0000;0.3358;14.0513;10435377.4604;13.9734
KDEISVDSLDFNKKI;9.0000;107.4583;0.3047;14.3015;41758564.1862;13.4323
KDEISVDSLDFSKKI;7.0000;79.8749;0.3086;14.0365;27143905.6010;13.3125
KDFSFPPGGIPSLRL;1.0000;0.0000;0.3579;14.6627;21095280.8090;14.4433
KDGRYILSRDYMTLK;1.0000;0.0000;0.3625;14.7367;22971877.5913;14.5002
KDHGGSRKDLEQTDY;1.0000;0.0000;0.3705;14.8504;26184305.1892;14.5876
KDLEQTDYPVRHPEF;1.0000;0.0000;0.3629;15.2633;42123321.0312;14.9050
KDLSTVTSLQVPVLK;5.0000;56.5478;0.3474;14.9631;66661525.4348;14.1370
KDSSIMTGSYNNFFR;1.0000;0.0000;0.3713;14.4752;17000164.1070;14.2992
KDSSSSGNSHKRRSN;1.0000;0.0000;0.3428;13.2630;4210860.6566;13.3675
KDVTLEASRDIIKPK;1.0000;0.0000;0.3105;13.8511;8286791.6445;13.8195
KDWGDDIDFKKNILH;1.0000;0.0000;0.3598;14.7846;24273489.5166;14.5370
KEAVDAHKMAFVAVT;1.0000;0.0000;0.3314;15.1277;36031697.7514;14.8007
KEEDGRYRDPTTVTT;6.0000;72.0358;0.3215;15.3938;119900450.4760;14.4072
KEENGLIRDPQNVTA;1.0000;0.0000;0.3339;14.6258;20218966.5030;14.4150
KEGRYLLSRDYMTLK;1.0000;0.0000;0.3635;14.6919;21817079.9777;14.4658
KENIIAVATTNNLYI;6.0000;70.6378;0.3038;15.0300;78874931.5744;14.1276
KEPEDPSNRSFSLKL;1.0000;0.0000;0.3334;13.6182;6338193.4094;13.6405
KERLSDTYENDAIFD;1.0000;0.0000;0.3167;13.8031;7841545.1048;13.7826
KFAKEGRYLLSRDYM;1.0000;0.0000;0.3649;14.8651;26632510.3865;14.5989
KFAQCFGDKGDVEDI;1.0000;0.0000;0.3662;15.3020;44038162.6500;14.9347
KFARDGRHILSRDYM;1.0000;0.0000;0.3656;14.9415;29078726.5208;14.6576
KFECAWNGSDSVIMT;5.0000;60.4033;0.4304;16.2171;282410347.9627;15.1008
KFECCISGNGLRAAT;1.0000;0.0000;0.3836;15.3151;44708050.8875;14.9447
KFECCLSGDGLHVAT;1.0000;0.0000;0.4010;15.5160;56342499.5436;15.0992
KFECCLSGDGLRVAT;2.0000;14.8705;0.3873;15.5195;80002083.2995;14.8705
KFECCWNGKDSSIMT;1.0000;0.0000;0.4653;15.9249;90215423.6010;15.4134
KFECCWNGSDGAIMT;1.0000;0.0000;0.4546;16.3571;148386678.8281;15.7457
KFECCWNGSDSAIMT;3.0000;30.9255;0.4658;16.4661;291388287.2785;15.4627
KFECCWNGSDSVVMT;6.0000;77.5846;0.4659;16.8376;632028354.8373;15.5169
KFECTFSGDDKHVLS;1.0000;0.0000;0.3737;14.6502;20794067.1442;14.4337
KFECVWNGSDSVIMT;7.0000;90.5890;0.4303;16.3598;393810705.8565;15.0982
KFEVNFSGDSSSVMT;1.0000;0.0000;0.3665;14.1061;11114818.9342;14.0155
KFEVQFGGDNKSVMT;1.0000;0.0000;0.3705;15.2474;41354741.1441;14.8927
KFFEEPEDPSNRSFF;6.0000;70.2847;0.3394;14.9382;70959202.5832;14.0569
KFFEEPEDPSSRSFF;4.0000;41.8115;0.3469;14.6062;39535634.7130;13.9372
KFFTEFQSHDAEFDY;1.0000;0.0000;0.3642;15.0068;31350244.9305;14.7078
KFFTEFQSHEPEFDY;1.0000;0.0000;0.3722;15.1732;37970026.9853;14.8357
KFIVFGSLLEAACLH;1.0000;0.0000;0.3629;14.9028;27812969.9295;14.6279
KFKSAFKNSSKRSKK;1.0000;0.0000;0.3209;13.4698;5342782.3750;13.5265
KFLTEFQSHDAEFDY;1.0000;0.0000;0.3640;14.8421;25935997.3889;14.5812
KFSHDGRYIASRDYM;1.0000;0.0000;0.3893;15.0958;34734760.6593;14.7762
KFSHSDRYMLTRDYL;1.0000;0.0000;0.3838;14.7922;24488023.0888;14.5429
KFSHSGRYIMTRDYL;6.0000;73.8881;0.3886;15.8758;208839966.9228;14.7776
KFSHSGRYMLTRDYL;4.0000;44.2335;0.3898;15.6566;132486983.4217;14.7445
KFSHSGRYMMTRDYL;10.0000;136.3225;0.4168;16.5781;605224679.0826;15.1469
KFSKDGRYILSRDYM;1.0000;0.0000;0.3740;14.6734;21356297.9670;14.4515
KFSPNGRYIASRDYL;1.0000;0.0000;0.3544;14.5525;18582893.3430;14.3586
KFSQCFGDKADIVVT;1.0000;0.0000;0.3705;15.1852;38498167.2933;14.8449
KFSQNGRYILSRDYL;1.0000;0.0000;0.3703;14.6281;20272795.8633;14.4167
KFSQQWEDIMTRDYL;1.0000;0.0000;0.4419;15.8682;84513979.9087;15.3699
KFSRDGRYILSRDYM;1.0000;0.0000;0.3740;14.6778;21467112.5949;14.4550
KFWKVQDKKIKKICD;1.0000;0.0000;0.3919;15.5137;56193023.2594;15.0974
KGAIDEDVAEADIIS;1.0000;0.0000;0.3103;13.7908;7730887.4171;13.7731
KGALDDDVTDADIIS;1.0000;0.0000;0.3102;13.7425;7313144.5328;13.7360
KGAVDDDVAEADIIS;5.0000;55.3250;0.3118;14.5653;42170201.6117;13.8312
KGAVDEDVAEADIIS;2.0000;13.8299;0.3118;14.1657;16835070.6705;13.8299
KGCEYKFFTEFQSHE;1.0000;0.0000;0.3981;15.6265;63986250.0245;15.1841
KGDIENITEADIIST;1.0000;0.0000;0.3076;13.7498;7375015.2599;13.7417
KGDVEDITEADIISA;1.0000;0.0000;0.3100;13.7822;7655117.3356;13.7666
KGGRVVIFQQEQENK;6.0000;75.9521;0.3719;16.4129;387573716.0991;15.1904
KGGRVVIFQRDPASK;1.0000;0.0000;0.3476;14.9932;30863967.2440;14.6974
KGGRVVIFQREPESK;5.0000;58.3768;0.3502;15.5580;132226616.4613;14.5942
KGGRVVIFQREQENK;4.0000;44.5941;0.3507;15.8130;158622139.8378;14.8647
KGGRVVIFQREQESK;7.0000;88.4693;0.3659;15.9001;231992049.2062;14.7449
KGGRVVLFERNHSKK;1.0000;0.0000;0.3306;14.5092;17678257.1900;14.3253
KGGRVVLFERNQSKK;1.0000;0.0000;0.3410;14.6354;20444377.5471;14.4224
KGGRVVLFERSNSRH;1.0000;0.0000;0.3414;14.3412;14570389.1318;14.1962
KGHDYLSKDFSFPPG;1.0000;0.0000;0.3761;15.0058;31315347.6701;14.7070
KGKPDNHNSRGGSVR;1.0000;0.0000;0.3546;14.6370;20481445.4461;14.4236
KGNIKLLDLRQSALC;1.0000;0.0000;0.3680;14.6208;20102676.4135;14.4111
KGRAHSRGEYNVYST;2.0000;14.6209;0.3643;15.1947;55047077.7901;14.6209
KGSIRLIDLRQSALC;3.0000;28.6558;0.3761;14.9897;53240630.7888;14.3279
KGSIRLIDMRQSALC;1.0000;0.0000;0.4070;15.0362;32428386.9012;14.7304
KGSLRLCDMPAAALC;1.0000;0.0000;0.4158;15.6380;64841676.9915;15.1930
KGSLRLCDMRAAALC;4.0000;45.0537;0.4071;16.0123;199545140.7664;15.0179
KGTIKLCDMRQNSLC;1.0000;0.0000;0.4303;15.7237;71568970.8350;15.2589
KGTIKLSDMRSNSLC;1.0000;0.0000;0.3861;14.4190;15935172.9534;14.2560
KGTIRLCDMRASACV;1.0000;0.0000;0.4036;15.5618;59396049.0642;15.1344
KGTIRLCDMRASALC;12.0000;165.4891;0.4054;16.5240;622922559.1523;15.0445
KGTIRLCDMRSAALC;1.0000;0.0000;0.4054;15.4448;51910213.2627;15.0445
KGTIRLCDMRSSALC;4.0000;44.5879;0.4170;15.8103;158134562.4343;14.8626
KHLPIQEGQPWASKT;1.0000;0.0000;0.4283;16.1726;119996692.9924;15.6039
KHSKLFEEPEDPSNR;5.0000;55.9837;0.3461;14.7796;53968164.4091;13.9959
KHVLSGSYSNNFGIY;1.0000;0.0000;0.3766;14.6832;21599562.1910;14.4591
KICDMNSDPSRTVGN;1.0000;0.0000;0.3909;14.9138;28166667.1577;14.6363
KIFEEHEAPGSRSFF;1.0000;0.0000;0.3503;14.4513;16537776.4891;14.2808
KIFEEYLDPSSHNFF;1.0000;0.0000;0.3556;14.3908;15425374.3420;14.2343
KIGNMLNTAININGA;1.0000;0.0000;0.3289;14.7710;23897268.7010;14.5266
KIIAATPKRIYSNAH;1.0000;0.0000;0.3343;14.7239;22635681.4043;14.4904
KIKKICDMNSDPSRT;1.0000;0.0000;0.3814;14.6608;21049362.7092;14.4418
KIKKISEMNIDPSES;1.0000;0.0000;0.3486;13.8134;7935131.4157;13.7905
KIKWCQTANNALFLL;1.0000;0.0000;0.3931;15.5813;60742638.6736;15.1494
KIKWLKSANDSLCLL;1.0000;0.0000;0.3853;14.4736;16969540.2360;14.2980
KIKWLPQQNAAHSLL;5.0000;60.9393;0.4194;16.3914;345184406.6253;15.2348
KILHASWHPFEDSVA;1.0000;0.0000;0.3997;15.1287;36074498.6348;14.8015
KILHTAWHPAENIIA;5.0000;60.1873;0.3676;16.1469;260474100.3085;15.0468
KILHTAWHPEENIIA;1.0000;0.0000;0.3713;15.3154;44724181.2023;14.9450
KILHTAWHPKENIIA;6.0000;74.9877;0.3681;16.1619;290319193.8742;14.9975
KILHTAWHPMENIIA;1.0000;0.0000;0.3931;15.8510;82865180.9767;15.3567
KILHTAWHPMESIIA;2.0000;15.2369;0.4106;15.9962;138507511.6232;15.2369
KILHTAWHPSENIIA;7.0000;89.1900;0.3834;16.0564;277719630.7065;14.8650
KILHTAWHPVDNVIA;1.0000;0.0000;0.3663;15.5201;56608251.8343;15.1023
KINEIKWLRPTQRSH;1.0000;0.0000;0.3930;15.2315;40607373.6105;14.8805
KINHSFLRDHSYVTE;4.0000;42.8002;0.3561;15.0350;64773050.1597;14.2667
KINKIKWCQTANNAL;1.0000;0.0000;0.3883;15.5558;58983325.4861;15.1297
KINKIKWLKSANDSL;1.0000;0.0000;0.3474;14.0249;10122753.9856;13.9531
KINKIKWLPQQNAAH;5.0000;61.7241;0.3970;16.6467;463110779.0800;15.4310
KINKIRWCKRTNRAH;1.0000;0.0000;0.3748;15.4517;52325186.6564;15.0498
KINKIRWCQPANGAL;1.0000;0.0000;0.3988;15.9491;92772750.6108;15.4321
KINKIRWCQTANGAL;1.0000;0.0000;0.3921;15.7725;75699366.2678;15.2963
KINKIRWCQTANNSL;1.0000;0.0000;0.4024;15.3237;45153447.4181;14.9514
KINKIRWLPQKNAAQ;6.0000;76.0117;0.3860;16.4284;394549344.7218;15.2023
KINKIRWLPQQNAAH;4.0000;46.3034;0.3968;16.5543;372411033.1777;15.4345
KINKIRWLPQQNAAY;7.0000;92.4822;0.3948;16.7703;631749405.7858;15.4137
KINKIRWLQQKNPVH;1.0000;0.0000;0.3978;15.8846;86133358.4297;15.3825
KINNSFLRDHSYATE;6.0000;70.1225;0.3395;14.8960;67593829.3698;14.0245
KIQERQIKLVSENNL;1.0000;0.0000;0.3505;14.3312;14402813.5067;14.1885
KIQSHSRGEYNVYST;6.0000;73.0212;0.3940;15.6502;161077164.6679;14.6042
KIRWCKRTNRAHFLL;1.0000;0.0000;0.3796;15.4773;53885905.5573;15.0694
KIRWCQPANGALFLL;1.0000;0.0000;0.4037;15.9747;95539911.0285;15.4517
KIRWCQTANGALFLL;1.0000;0.0000;0.3970;15.7980;77957273.7740;15.3159
KIRWCQTANNSLSLL;1.0000;0.0000;0.4150;15.0684;33655588.8098;14.7552
KIRWLPQKNAAQFLL;6.0000;76.1098;0.3909;16.4539;406317685.3429;15.2220
KIRWLPQQNAAHFLL;4.0000;46.3623;0.4018;16.5798;383519047.7977;15.4541
KIRWLPQQNAAYFLL;7.0000;92.5999;0.3998;16.7958;650592783.1577;15.4333
KIRWLQQKNPVHFLL;1.0000;0.0000;0.4028;15.9102;88702483.7226;15.4022
KISEMNIDPSESSNI;1.0000;0.0000;0.3518;13.6244;6383383.7813;13.6453
KISERDKRAEGYNLK;4.0000;41.7388;0.3198;14.5747;38126370.3440;13.9129
KISERDKRPEGYNLK;6.0000;70.2106;0.3294;14.9189;69401269.3244;14.0421
KITALRVPILKPMDL;1.0000;0.0000;0.3380;14.7454;23204516.7056;14.5069
KITERDKRPEGYNLK;5.0000;56.8695;0.3201;15.0677;75195988.6791;14.2174
KIWDLAMENKPIKTI;1.0000;0.0000;0.3717;15.1162;35558687.3627;14.7919
KIWDLNMENRPVETY;5.0000;59.8364;0.3856;16.0327;228393132.1331;14.9591
KIWDVNMDNKPLKTI;1.0000;0.0000;0.3716;15.1111;35350437.5489;14.7880
KIWDVNMEKAPVKTI;1.0000;0.0000;0.3697;15.3071;44300238.4988;14.9386
KIYANAHAYHINSIS;1.0000;0.0000;0.3644;14.8196;25271944.4193;14.5639
KKDEINVDSLDFNKK;1.0000;0.0000;0.2996;13.5164;5636875.9729;13.5622
KKDEISVDCLDFNKK;1.0000;0.0000;0.3359;14.0645;10595338.6393;13.9836
KKDEISVDSLDFNKK;8.0000;94.0971;0.3049;14.2636;37687706.9540;13.4424
KKDVTLEASRDIIKP;1.0000;0.0000;0.3105;13.8511;8286791.6445;13.8195
KKGCEYKFFTEFQSH;1.0000;0.0000;0.3944;15.6948;69225923.6755;15.2366
KKGKPDNHNSRGGSV;1.0000;0.0000;0.3546;14.6325;20375718.8959;14.4201
KKICDMNSDPSRTVG;1.0000;0.0000;0.3908;14.9303;28709304.3786;14.6490
KKIKKICDMNSDPSR;1.0000;0.0000;0.3802;14.6052;19744512.0431;14.3991
KKIKKISEMNIDPSE;1.0000;0.0000;0.3433;13.9858;9677653.8328;13.9231
KKILHASWHPFEDSV;1.0000;0.0000;0.3988;15.0646;33506592.2443;14.7522
KKILHTAWHPAENII;5.0000;59.9901;0.3681;16.0827;241932661.5618;14.9975
KKILHTAWHPEENII;1.0000;0.0000;0.3714;15.2512;41540560.7760;14.8957
KKILHTAWHPKENII;6.0000;74.7412;0.3684;16.0978;269653279.1294;14.9482
KKILHTAWHPMENII;1.0000;0.0000;0.3940;15.7869;76966553.5297;15.3074
KKILHTAWHPMESII;2.0000;15.1876;0.4107;15.9321;128648072.4710;15.1876
KKILHTAWHPSENII;7.0000;88.8942;0.3830;15.9923;257950596.0294;14.8157
KKILHTAWHPVDNVI;1.0000;0.0000;0.3670;15.4559;52578682.5501;15.0530
KKISEMNIDPSESSN;1.0000;0.0000;0.3522;13.6376;6481233.0061;13.6554
KKIYANAHAYHINSI;1.0000;0.0000;0.3508;14.9920;30821560.0925;14.6964
KKKQSCEYKFFTEFQ;1.0000;0.0000;0.4006;15.6255;63910922.3253;15.1833
KKNGFSTRTTDDDDD;1.0000;0.0000;0.3116;13.8437;8216976.4060;13.8138
KKNILHFSWHPRENS;1.0000;0.0000;0.3956;14.9777;30319073.0498;14.6855
KKPASNGEASWCFSQ;1.0000;0.0000;0.4468;15.5667;59728463.2862;15.1381
KKQSCEYKFFTEFQS;1.0000;0.0000;0.4159;15.4530;52403358.9456;15.0508
KKSGQHPMRRRMTSG;1.0000;0.0000;0.4252;15.9034;88018031.1140;15.3970
KKSILHLSWHPRENS;1.0000;0.0000;0.4012;14.6572;20962794.7976;14.4391
KKVKQVSVMNLDSRS;1.0000;0.0000;0.3715;14.3161;14154780.5856;14.1769
KLCDLYENDCIFDKF;1.0000;0.0000;0.3786;15.0349;32381286.4487;14.7294
KLCDLYENDSIFDKF;3.0000;28.3766;0.3531;14.8080;43192688.6443;14.1883
KLCDMRQNSLCDNKT;1.0000;0.0000;0.4257;15.4581;52708996.6113;15.0547
KLCSLYENDCIFDKF;21.0000;292.9620;0.3883;16.2513;602044799.1911;14.6481
KLCSLYESDCIFDKF;2.0000;14.5283;0.3976;15.0743;47919332.3068;14.5283
KLFEDQEDQDSKSFF;1.0000;0.0000;0.3690;14.3346;14458749.9478;14.1911
KLFEEHEAPGSRSFF;1.0000;0.0000;0.3510;14.4082;15737218.4440;14.2477
KLFEEPEAPGSRSFF;1.0000;0.0000;0.3456;14.3384;14522327.8616;14.1940
KLFEEPEDPSNRSFF;11.0000;139.3037;0.3362;15.0367;107624755.2290;13.9304
KLFEEPEQAGPKSFF;1.0000;0.0000;0.3597;14.9346;28850374.2251;14.6523
KLISAQPKKIYANAH;1.0000;0.0000;0.3596;15.0490;32911762.0954;14.7402
KLKDLSTVTSLQVPV;5.0000;56.5478;0.3474;14.9631;66661525.4348;14.1370
KLLDLRQSALCDNPC;1.0000;0.0000;0.4079;15.1355;36358918.5536;14.8067
KLLHLAWHPNENSIA;1.0000;0.0000;0.3859;15.0530;33062104.5543;14.7433
KLLHLAWHPTENSIA;2.0000;14.7987;0.3862;15.4262;71852228.9351;14.7987
KLLHMAWHPTENSIA;1.0000;0.0000;0.4127;15.6487;65646814.6161;15.2012
KLNAVKNNDWRSQPQ;1.0000;0.0000;0.4044;15.4175;50304607.8405;15.0235
KLPQLQLHDKLISAQ;1.0000;0.0000;0.4035;15.2965;43762607.8500;14.9305
KLPQLSQHDKIIAAT;1.0000;0.0000;0.3760;15.0873;34397259.0009;14.7697
KLSDMRSNSLCDSHA;1.0000;0.0000;0.4002;14.3081;14024196.0738;14.1707
KLSNSGRYMISRDYL;1.0000;0.0000;0.3785;14.3863;15346742.1056;14.2309
KLSSSISDVKFSQQW;1.0000;0.0000;0.4281;14.5718;18999518.3566;14.3734
KLVSENNLNGLNHLP;1.0000;0.0000;0.3325;14.1491;11678217.6025;14.0485
KLVSQNNLTEGVTFA;1.0000;0.0000;0.3373;14.5332;18174503.3905;14.3438
KLWDINMDAGPVATF;1.0000;0.0000;0.3769;15.5732;60178179.6666;15.1431
KLWDINMDSGPVASY;1.0000;0.0000;0.4161;15.2752;42703070.4383;14.9141
KLWDINMDSGPVATF;1.0000;0.0000;0.3931;15.3366;45830336.2265;14.9613
KLWDLNMDSGPVSTF;1.0000;0.0000;0.4056;15.0569;33213748.6905;14.7463
KLWKIQERQIKLVSE;1.0000;0.0000;0.3966;15.0181;31759715.5831;14.7165
KLWKISERDKRAEGY;4.0000;43.2843;0.3651;15.2450;82483583.6516;14.4281
KLWKISERDKRPEGY;6.0000;72.7866;0.3746;15.5892;150144515.5203;14.5573
KLWKITERDKRPEGY;5.0000;58.9303;0.3631;15.7380;162680962.4552;14.7326
KLWKLYEKNLKVVAE;1.0000;0.0000;0.3494;14.6828;21589226.6238;14.4588
KLWKVSERDKRPEGY;7.0000;87.6848;0.3754;15.7300;190726861.3146;14.6141
KLWKVSERDKSFGGY;1.0000;0.0000;0.3847;14.8481;26116913.0549;14.5859
KLWKVYEKNIKLVSQ;1.0000;0.0000;0.3831;14.9860;30607597.6451;14.6918
KLYEKNLKVVAENNL;1.0000;0.0000;0.3056;13.9959;9790566.4175;13.9308
KLYNFPNNDLLFPPG;1.0000;0.0000;0.3385;14.9896;30734588.7640;14.6946
KMEDLSEVITSAEFH;1.0000;0.0000;0.3583;14.2627;13311228.2778;14.1359
KNAAQFLLSTNDKTI;6.0000;70.7028;0.3292;15.0470;80427011.8045;14.1406
KNAPHSQGDYDVYST;1.0000;0.0000;0.3937;15.2846;43168586.7343;14.9214
KNAPHSQGEYDVYST;4.0000;44.7601;0.3938;15.8850;172336432.0399;14.9200
KNGFSTRTTDDDDDD;1.0000;0.0000;0.3121;13.7771;7609930.0410;13.7626
KNIHNSIQNKDSSSS;1.0000;0.0000;0.3589;13.6161;6322804.2445;13.6389
KNIKLVSQNNLTEGV;1.0000;0.0000;0.3332;14.2753;13505911.9955;14.1456
KNILHFSWHPRENSI;1.0000;0.0000;0.3956;14.9645;29861336.4137;14.6753
KNLKVVAENNLSDSF;1.0000;0.0000;0.3088;13.5424;5808551.9979;13.5823
KNNDWRSQPQAAMGS;1.0000;0.0000;0.4518;15.9844;96612132.0082;15.4592
KNPMRRQIQTPARPS;1.0000;0.0000;0.3963;15.8424;82041928.4453;15.3500
KNPVHFLLSTNDKTV;1.0000;0.0000;0.3285;14.3811;15254620.4619;14.2269
KNQVHRRGEYNVYST;7.0000;89.5010;0.3679;16.1239;300143359.7928;14.9168
KNSPGSQLEDDDEQE;1.0000;0.0000;0.3791;14.3524;14759233.7860;14.2048
KNSSKRSKKNGFSTR;1.0000;0.0000;0.3261;13.5365;5768945.0290;13.5777
KPAKMEDLSEVITSA;1.0000;0.0000;0.3503;14.2171;12629797.2584;14.1008
KPANMEDLTEVITAS;5.0000;57.0534;0.3426;15.1275;80554105.9124;14.2633
KPANMEDLTEVITCA;1.0000;0.0000;0.3641;15.1325;36234543.2994;14.8045
KPANMEELTEVITAA;17.0000;231.1018;0.3319;15.8939;358923485.9681;14.4439
KPANMEELTEVITSA;1.0000;0.0000;0.3426;14.4268;16079293.1265;14.2620
KPASNGEASWCFSQI;1.0000;0.0000;0.4469;15.5534;58826723.7832;15.1280
KPDNHNSRGGSVRAV;1.0000;0.0000;0.3489;14.5662;18877802.9213;14.3692
KPENMEELTEVITSA;1.0000;0.0000;0.3425;14.2943;13804313.3375;14.1602
KPIETYPVHEYLRAK;1.0000;0.0000;0.3433;15.1859;38531540.1768;14.8455
KPIKTIDVHEHLRER;1.0000;0.0000;0.3303;14.5662;18877923.2908;14.3692
KPKFKSAFKNSSKRS;1.0000;0.0000;0.3338;13.7021;6980527.1483;13.7050
KPKLCDLYENDSIFD;1.0000;0.0000;0.3611;14.4548;16604567.1737;14.2835
KPKTVLKPRKVCTGG;1.0000;0.0000;0.3424;15.4589;52759192.6026;15.0553
KPLKTINIHEQLKER;1.0000;0.0000;0.3399;14.6211;20108534.5913;14.4113
KPMDLMVEASPRRIF;4.0000;44.4653;0.3793;15.7571;148743380.1852;14.8218
KPMDLMVEVSPRRIF;4.0000;44.4573;0.3792;15.7537;148155071.8277;14.8191
KPMDLMVEVSPRRTF;1.0000;0.0000;0.3791;15.2204;40091818.6888;14.8720
KPPNMEDLTEVITCA;1.0000;0.0000;0.3719;15.3006;43971723.0827;14.9337
KPRAILKPRKVCTGG;1.0000;0.0000;0.3440;15.3980;49188966.8566;15.0085
KPRAILKPRKVCVGG;7.0000;90.0747;0.3440;16.2482;346355520.9209;15.0124
KPRASLKPRKVCSGG;1.0000;0.0000;0.3763;15.0108;31495602.0170;14.7109
KPRASLKPRKVCTGG;2.0000;14.8861;0.3617;15.5398;81900851.2933;14.8861
KPRAVLKPRRVCVGG;5.0000;60.2908;0.3420;16.1805;270768002.4029;15.0727
KPRKVCASGKRKKDE;6.0000;72.2701;0.3504;15.4548;128620625.5631;14.4540
KPRKVCSGGKRKKDE;1.0000;0.0000;0.3566;14.8081;24941205.6015;14.5551
KPRKVCTGGKRKKDE;3.0000;29.4607;0.3426;15.5133;97285295.7349;14.7304
KPRKVCTGGKRRKDE;1.0000;0.0000;0.3425;15.0406;32596698.1824;14.7338
KPRKVCVGGKRRKDE;7.0000;88.4265;0.3426;15.8909;229523958.3335;14.7378
KPRRVCVGGKRRRDD;5.0000;58.9839;0.3423;15.7554;165976284.9044;14.7460
KPRTVLKPRKVCASG;6.0000;73.9120;0.3565;15.8820;210344166.4574;14.7824
KPTNMEDLTEVITSA;1.0000;0.0000;0.3423;14.4200;15952919.7452;14.2568
KPTNMEELTEVITAA;1.0000;0.0000;0.3317;14.6549;20906217.2322;14.4373
KPTNMEELTEVITSA;1.0000;0.0000;0.3424;14.4183;15921700.6942;14.2555
KQFEEPENPTNRSFF;1.0000;0.0000;0.3521;14.7580;23543710.3376;14.5166
KQIPLLVEASPRRTF;1.0000;0.0000;0.3477;14.7147;22397394.5746;14.4833
KQSCEYKFFTEFQSH;1.0000;0.0000;0.4299;15.7550;74194480.2646;15.2829
KQVSVMNLDSRSVGT;1.0000;0.0000;0.3821;14.5673;18902698.4791;14.3700
KRAEGYNLKDEDGRL;4.0000;42.3344;0.3203;14.8330;51332098.6371;14.1115
KRDITLEASRENNKP;6.0000;68.7983;0.3090;14.5514;45458798.2692;13.7597
KRDVTLEASRENSKP;7.0000;82.1800;0.3175;14.5364;48260474.5207;13.6967
KRDVTLEASRESSKP;5.0000;54.3075;0.3230;14.2344;28809438.9190;13.5769
KRISVMNLNTSQSSG;1.0000;0.0000;0.3851;14.3104;14062013.0050;14.1725
KRIYSNAHTYHINSI;1.0000;0.0000;0.3635;14.7514;23363547.1589;14.5115
KRKKDEINVDSLDFN;1.0000;0.0000;0.2997;13.5209;5666124.8771;13.5657
KRKKDEISVDCLDFN;1.0000;0.0000;0.3360;14.0690;10650316.2627;13.9870
KRKKDEISVDSLDFN;8.0000;94.1213;0.3050;14.2681;37883262.8143;13.4459
KRPEGYNLKDEEGKL;5.0000;56.9437;0.3293;15.0918;77312788.5966;14.2359
KRPEGYNLKDEEGRL;7.0000;85.4363;0.3293;15.2425;108799534.2897;14.2394
KRPEGYNLKEEDGRY;6.0000;72.4701;0.3401;15.5068;136562920.7957;14.4940
KRRKDEISVDSLDFN;1.0000;0.0000;0.3051;13.3695;4759979.1731;13.4493
KRRKDEISVDSLDFS;7.0000;79.9773;0.3092;14.0588;27846738.7635;13.3296
KRRRDDISVDSLDFT;5.0000;54.0383;0.3073;14.1468;26046729.4283;13.5096
KRRSNGRNTGMVGSS;1.0000;0.0000;0.3680;14.5244;17989976.8573;14.3370
KRSKKNGFSTRTTDD;1.0000;0.0000;0.3177;13.8758;8525853.5762;13.8385
KRTNRAHFLLSTNDK;1.0000;0.0000;0.3177;14.1006;11044554.4124;14.0113
KRYGSLAQRSARNKD;1.0000;0.0000;0.3550;14.4471;16458301.4826;14.2776
KSAANNVPKLNAVKN;1.0000;0.0000;0.3102;14.1418;11580960.9150;14.0429
KSAFKNSSKRSKKNG;1.0000;0.0000;0.3264;13.5406;5795971.4169;13.5808
KSAFKSKKSGQHPMR;1.0000;0.0000;0.4076;15.1760;38092924.7563;14.8378
KSANDSLCLLSTNDK;1.0000;0.0000;0.3439;13.6894;6879165.0700;13.6952
KSEFQSHEPEFDYLK;1.0000;0.0000;0.3807;14.6721;21326139.9442;14.4506
KSFFSEIISSISDVK;1.0000;0.0000;0.3212;13.1314;3618565.4581;13.2663
KSFFTEIIASVSDIK;1.0000;0.0000;0.3187;13.5960;6177758.7242;13.6234
KSFGGYNTKEENGLI;1.0000;0.0000;0.3368;14.5049;17590379.7050;14.3220
KSGDHLATGDRGGRV;3.0000;29.1020;0.3434;15.2799;74362675.4228;14.5510
KSGQHPMRRRMTSGV;1.0000;0.0000;0.4245;15.9641;94388822.8095;15.4436
KSILHLSWHPRENSV;1.0000;0.0000;0.4029;14.7179;22480092.9843;14.4857
KSKKSGQHPMRRRMT;1.0000;0.0000;0.4203;15.7078;70265724.8641;15.2466
KSLEIEEKINEIKWL;1.0000;0.0000;0.3396;13.9298;9072523.4838;13.8800
KSLEIEEKINKIKWC;1.0000;0.0000;0.3767;14.5860;19313241.9075;14.3844
KSLEIEEKINKIKWL;6.0000;69.6626;0.3396;14.7763;58892698.1650;13.9325
KSLEIEEKINKIRWC;4.0000;43.1635;0.3768;15.1926;77653821.6955;14.3878
KSLEIEEKINKIRWL;18.0000;236.9114;0.3397;15.2579;177594850.6356;13.9360
KSPDDDDLRPEAEAA;1.0000;0.0000;0.3239;13.9200;8971690.4747;13.8725
KSRPHSRGEYNVYST;2.0000;14.4672;0.3776;14.9948;43726114.0286;14.4672
KSSFLNSDILFPPGG;1.0000;0.0000;0.3566;14.2369;12921524.1813;14.1161
KSVMTGSYNNQFVIY;1.0000;0.0000;0.3962;15.4261;50805661.3443;15.0301
KTAFRNKRYGSLAQR;1.0000;0.0000;0.3445;14.8501;26176227.4548;14.5874
KTEFQSHDPEFDYLK;1.0000;0.0000;0.3706;14.9018;27782510.4177;14.6271
KTEFQSHEPEFDYLK;2.0000;14.6258;0.3707;15.2012;55456282.9213;14.6258
KTFDEHNAPNSNSNK;1.0000;0.0000;0.3358;14.1069;11125517.8597;14.0162
KTFEEYLDPINHNFF;1.0000;0.0000;0.3332;14.7746;23997885.1429;14.5294
KTIDVHEHLRERLCD;1.0000;0.0000;0.3577;14.7558;23482380.1951;14.5149
KTIKFWKVQDKKIKK;1.0000;0.0000;0.3566;15.1043;35076573.7942;14.7828
KTIKLWKIQERQIKL;1.0000;0.0000;0.3830;15.2405;41030953.7390;14.8875
KTIKLWKISERDKRA;4.0000;42.4544;0.3426;14.8851;54501774.7395;14.1515
KTIKLWKISERDKRP;6.0000;71.4034;0.3523;15.2293;99209348.1029;14.2807
KTIKLWKITERDKRP;5.0000;57.8238;0.3428;15.3781;107492918.9254;14.4559
KTIKLWKLYEKNLKV;1.0000;0.0000;0.3469;14.6687;21241544.3891;14.4479
KTIKLWKVYEKNIKL;1.0000;0.0000;0.3458;14.7118;22322109.5036;14.4810
KTIKYWKVQEKKIKK;1.0000;0.0000;0.3663;15.2693;42411243.5427;14.9095
KTIKYWKVQEKKVKQ;1.0000;0.0000;0.3876;15.7715;75610745.8749;15.2955
KTIKYWKVQERKVKR;1.0000;0.0000;0.3655;15.3522;46658624.4495;14.9733
KTINIHEQLKERLSD;1.0000;0.0000;0.3404;14.1497;11687250.4614;14.0490
KTIPLHDVLRSKLCD;1.0000;0.0000;0.3610;14.5895;19390773.5247;14.3871
KTKTFEEYLDPINHN;1.0000;0.0000;0.3303;14.6135;19934309.4666;14.4055
KTPADIISTVEFNHT;1.0000;0.0000;0.3285;14.4745;16987069.8884;14.2987
KTVKLWKVSERDKRP;7.0000;86.3658;0.3545;15.4440;137217841.7730;14.3943
KTVKLWKVSERDKSF;1.0000;0.0000;0.3553;14.2981;13864695.8327;14.1631
KTVLKPRKVCTGGKR;1.0000;0.0000;0.3372;15.2311;40590562.2860;14.8802
KVCASGKRKKDEISV;6.0000;70.8801;0.3508;15.0931;84814186.3774;14.1760
KVCSGGKRKKDEISV;1.0000;0.0000;0.3580;14.4465;16446569.5226;14.2771
KVCTGGKRKKDEINV;1.0000;0.0000;0.3358;14.8303;25586600.2113;14.5722
KVCTGGKRKKDEISV;2.0000;14.4524;0.3485;14.9755;42767496.3644;14.4524
KVCTGGKRRKDEISV;1.0000;0.0000;0.3484;14.6790;21494705.2452;14.4558
KVCVGGKRRKDEISV;7.0000;86.7585;0.3486;15.5292;151351213.6561;14.4598
KVKQVSVMNLDSRSV;1.0000;0.0000;0.3731;14.3768;15179311.0991;14.2236
KVKRISVMNLNTSQS;1.0000;0.0000;0.3707;14.3479;14681967.4374;14.2013
KVQDKKIKKICDMNS;1.0000;0.0000;0.3879;15.0299;32195101.8351;14.7255
KVQEKKIKKISEMNI;1.0000;0.0000;0.3527;14.4817;17127442.5558;14.3042
KVQEKKVKQVSVMNL;1.0000;0.0000;0.3798;15.1438;36705615.4542;14.8131
KVQERKVKRISVMNL;1.0000;0.0000;0.3540;14.6506;20802968.9067;14.4340
KVSERDKRPEGYNLK;7.0000;84.5936;0.3305;15.0597;88159638.8893;14.0989
KVSERDKSFGGYNTK;1.0000;0.0000;0.3394;14.2898;13731821.6594;14.1567
KVVAENNLSDSFHSP;1.0000;0.0000;0.3451;13.9772;9581382.1275;13.9164
KVWDLHMETKPIETY;1.0000;0.0000;0.3972;15.7200;71259834.1825;15.2560
KVWDLNMEARPIETY;5.0000;60.0845;0.3853;16.1134;250634176.8264;15.0211
KVWDLNMEGRPVETH;2.0000;15.1998;0.3919;15.9479;131017619.2077;15.1998
KVWDLNMENRPIETY;6.0000;74.7954;0.3856;16.1119;274071758.5598;14.9591
KVWDLNMENRPVETY;3.0000;30.0318;0.3853;15.8848;149207237.6420;15.0159
KVWDLNMESRPVETH;1.0000;0.0000;0.4012;15.2788;42880084.1667;14.9169
KVYEKNIKLVSQNNL;1.0000;0.0000;0.3380;14.2991;13880335.9122;14.1639
KWCQTANNALFLLST;1.0000;0.0000;0.4078;15.4777;53910941.8953;15.0697
KWLKSANDSLCLLST;1.0000;0.0000;0.3927;14.3700;15060983.8102;14.2184
KWLPQQNAAHSLLST;5.0000;60.6207;0.4336;16.2878;306361674.3542;15.1552
KWLRPTQRSHFLLST;1.0000;0.0000;0.4083;15.2218;40154541.0912;14.8730
KYWKVQEKKIKKISE;1.0000;0.0000;0.3817;14.9729;30150214.0563;14.6817
KYWKVQEKKVKQVSV;1.0000;0.0000;0.4046;15.6781;67901526.1444;15.2237
KYWKVQERKVKRISV;1.0000;0.0000;0.3806;15.1848;38483303.4298;14.8447
LAITDRSFNIVDIKP;4.0000;41.7973;0.3128;14.6001;39256970.7691;13.9324
LAMENKPIKTIDVHE;1.0000;0.0000;0.3447;14.7701;23871342.2759;14.5258
LAQRSARNKDWGDDI;1.0000;0.0000;0.3791;14.8472;26088073.2657;14.5851
LARGVRRGGENQGVD;1.0000;0.0000;0.3387;15.0928;34613878.0858;14.7739
LATGDKGGRVVIFQQ;6.0000;75.6348;0.3505;16.3303;352421437.7028;15.1270
LATGDKGGRVVIFQR;17.0000;236.8194;0.3306;16.3588;613000368.8772;14.8012
LATGDKGGRVVLFER;3.0000;28.7727;0.3141;15.0657;58110539.5045;14.3863
LATGDRGGRVVLFER;4.0000;43.1694;0.3140;15.1951;77882755.1742;14.3898
LAVTDRSFNIVDIKP;1.0000;0.0000;0.3139;14.0719;10685931.6652;13.9892
LAWHPNENSIACAAA;1.0000;0.0000;0.4034;15.5876;61182744.7479;15.1542
LAWHPTENSIACAAA;2.0000;15.2097;0.4027;15.9607;132965418.9218;15.2097
LAYSSSKGSIRLIDL;3.0000;27.0659;0.3357;13.9554;16185430.8688;13.5330
LAYSSSKGSIRLIDM;1.0000;0.0000;0.3698;14.0019;9858399.6208;13.9354
LCDKHSKLFEEPEDP;5.0000;57.8073;0.3754;15.3727;106830462.1079;14.4518
LCDLYENDCIFDKFE;1.0000;0.0000;0.3803;14.9665;29930363.9564;14.6768
LCDLYENDSIFDKFE;4.0000;42.4072;0.3537;14.8646;53231275.7628;14.1357
LCDMPAAALCDKHSK;1.0000;0.0000;0.4244;15.7295;72046912.9770;15.2633
LCDMRAAALCDKHSK;4.0000;45.2648;0.4157;16.1038;221718685.5555;15.0883
LCDMRASACVTGTPN;1.0000;0.0000;0.4106;15.8418;81986556.9025;15.3496
LCDMRASALCDRHSK;6.0000;74.5494;0.4269;16.0479;254598132.4551;14.9099
LCDMRASALCDRHTK;6.0000;75.4257;0.4155;16.2759;331027230.0008;15.0851
LCDMRQNSLCDNKTK;1.0000;0.0000;0.4257;15.4581;52708996.6113;15.0547
LCDMRSAALCDRHSK;1.0000;0.0000;0.4269;15.2697;42433022.0759;14.9099
LCDMRSSALCDRHAK;2.0000;14.9099;0.4269;15.5707;84866044.1517;14.9099
LCDMRSSALCDRHSK;2.0000;14.7280;0.4343;15.3342;64632053.6652;14.7280
LCDNHAKLFEEHEAP;1.0000;0.0000;0.3691;15.0943;34675046.5565;14.7751
LCDNHSKIFEEHEAP;1.0000;0.0000;0.3799;14.9009;27751099.4966;14.6264
LCDNKTKTFEEYLDP;1.0000;0.0000;0.3525;14.7499;23323008.2792;14.5103
LCDNPCKLFEDQEDQ;1.0000;0.0000;0.4263;15.6852;68462753.0405;15.2292
LCDRHAKFFEEPEDP;2.0000;14.7637;0.3654;15.3805;68175251.4686;14.7637
LCDRHSKFFEEPEDP;2.0000;14.5818;0.3774;15.1440;51920724.6620;14.5818
LCDRHSKLFEEPEDP;6.0000;72.2764;0.3754;15.4564;128861747.2287;14.4553
LCDRHSKQFEEPENP;1.0000;0.0000;0.3996;15.2129;39748401.9875;14.8662
LCDRHTKFFEEPEDP;6.0000;73.7855;0.3653;15.8491;202521206.6414;14.7571
LCDSHAKIFEEYLDP;1.0000;0.0000;0.3786;14.8358;25748181.2502;14.5764
LCDSHSKLFEEPEQA;1.0000;0.0000;0.4015;14.8282;25523295.1311;14.5705
LCDSHTKLFEEPEAP;1.0000;0.0000;0.3760;14.8601;26480066.2998;14.5951
LCDTYENDAIFDKFE;1.0000;0.0000;0.3460;14.6110;19876561.5163;14.4036
LCLLSTNDKTIKLWK;1.0000;0.0000;0.3790;14.6931;21847466.6571;14.4667
LCNDFSLPAGGISSL;1.0000;0.0000;0.3800;14.4357;16244794.5241;14.2689
LCSLYENDCIFDKFE;21.0000;291.9110;0.3895;16.1830;556476345.8789;14.5956
LCSLYESDCIFDKFE;2.0000;14.4758;0.3982;15.0059;44292343.3188;14.4758
LDDDVTDADIISCVE;1.0000;0.0000;0.3375;14.0066;9912015.4164;13.9390
LDFNKKILHTAWHPE;1.0000;0.0000;0.3739;15.3314;45557803.2300;14.9573
LDFNKKILHTAWHPK;6.0000;75.0493;0.3707;16.1779;295730505.3518;15.0099
LDFNKKILHTAWHPM;3.0000;30.7381;0.3958;16.3442;253229159.8012;15.3690
LDFNKKILHTAWHPV;1.0000;0.0000;0.3702;15.4605;52855939.3186;15.0565
LDFSKKILHTAWHPS;7.0000;88.5452;0.3981;15.9166;236427616.1328;14.7575
LDFSQCFGDKGDIEN;1.0000;0.0000;0.3815;14.9318;28757507.1041;14.6502
LDFTKKILHTAWHPA;5.0000;60.4585;0.3689;16.2351;288313300.0612;15.1146
LDIPDQSFNIVDIKP;1.0000;0.0000;0.3485;14.4677;16853217.1770;14.2934
LDLRQSALCDNPCKL;1.0000;0.0000;0.4079;15.1355;36358918.5536;14.8067
LDPDNLDYNKKILHA;1.0000;0.0000;0.3302;14.3489;14699203.0074;14.2021
LDPINHNFFTEITSS;1.0000;0.0000;0.3392;14.1572;11787728.7085;14.0548
LDPSSHNFFTEITSS;1.0000;0.0000;0.3524;13.8421;8201477.5336;13.8126
LDQWKFAQCFGDKGD;1.0000;0.0000;0.4278;16.3485;146931527.7412;15.7391
LDSRSVGTGTSSSAS;1.0000;0.0000;0.3441;13.3650;4735452.6988;13.4459
LDYNKKILHASWHPF;1.0000;0.0000;0.3975;15.4468;52027516.4035;15.0460
LDYTTKLLHLAWHPN;1.0000;0.0000;0.3843;15.5226;56773676.4202;15.1043
LEAACLHMQPEIWCR;1.0000;0.0000;0.4702;16.9077;279706523.2183;16.1689
LEAAGAGSSSAQQGH;1.0000;0.0000;0.4119;15.2509;41526137.2566;14.8955
LEASKNPMRRQIQTP;1.0000;0.0000;0.3963;15.4810;54116479.6201;15.0723
LEASRDIIKPKTVLK;1.0000;0.0000;0.3102;13.8614;8386137.3503;13.8274
LEASRENNKPRTVLK;6.0000;69.1221;0.3103;14.6356;50089777.4003;13.8244
LEASRENSKPRAILK;7.0000;81.9264;0.3158;14.4814;45299044.0380;13.6544
LEASRENSKPRASLK;2.0000;13.5320;0.3209;13.7781;10774861.8864;13.5320
LEASRESSKPRAILK;1.0000;0.0000;0.3209;13.4804;5408318.3196;13.5346
LEASRESSKPRASLK;1.0000;0.0000;0.3247;13.3212;4502492.1516;13.4122
LEASRESSKPRAVLK;5.0000;54.3656;0.3233;14.2533;29443392.5258;13.5914
LEASRNPMRRHVPIP;1.0000;0.0000;0.3699;15.1682;37754867.3257;14.8319
LEASRNPMRRQIVNP;1.0000;0.0000;0.3725;15.0457;32786831.5412;14.7377
LEASRNPMRRQVANP;1.0000;0.0000;0.3726;15.1231;35840674.3026;14.7972
LEDDDEQEEIILQAD;1.0000;0.0000;0.3461;14.1323;11455695.7255;14.0357
LEEADYPLRHPEFRY;1.0000;0.0000;0.3531;15.0044;31263824.5022;14.7059
LEIEEKINEIKWLRP;1.0000;0.0000;0.3447;14.3389;14531567.3564;14.1945
LEIEEKINKIKWCQT;1.0000;0.0000;0.3950;15.2423;41115975.8982;14.8888
LEIEEKINKIKWLKS;1.0000;0.0000;0.3396;13.9981;9815449.6942;13.9325
LEIEEKINKIKWLPQ;5.0000;58.2910;0.3704;15.5301;128045351.8500;14.5727
LEIEEKINKIRWCKR;1.0000;0.0000;0.3680;14.7674;23799425.0415;14.5238
LEIEEKINKIRWCQP;1.0000;0.0000;0.4040;15.4235;50650816.9840;15.0281
LEIEEKINKIRWCQT;2.0000;14.8923;0.3950;15.5478;82658641.0640;14.8923
LEIEEKINKIRWLPQ;17.0000;233.2193;0.3704;16.0660;437613183.9360;14.5762
LEIEEKINKIRWLQQ;1.0000;0.0000;0.3866;15.0316;32260244.6466;14.7269
LEINNQSFNIVDVKP;1.0000;0.0000;0.3381;14.3411;14568804.5089;14.1962
LEISNQSFNIVDVKP;3.0000;28.1528;0.3467;14.6624;36527203.0315;14.0764
LEITDRSFNIVDIKP;10.0000;124.4753;0.3122;14.8655;84256739.5401;13.8306
LEPPDPQMQTTPPPP;1.0000;0.0000;0.3933;16.7602;236014597.7883;16.0555
LEQTDYPVRHPEFRY;1.0000;0.0000;0.3678;15.6095;62747780.4400;15.1711
LERQDYPIARHPEFR;1.0000;0.0000;0.3603;15.2736;42625668.4309;14.9129
LEVVNQSYNIVDIKP;1.0000;0.0000;0.3496;14.5850;19291882.5643;14.3836
LEWRFSQVFGERSAG;1.0000;0.0000;0.4014;15.1767;38125993.9813;14.8384
LEWRFSQVFGERTAG;1.0000;0.0000;0.3881;15.4048;49571228.4178;15.0137
LFEDQEDQDSKSFFS;1.0000;0.0000;0.3751;14.1621;11855361.1159;14.0586
LFEEHEAPGSRSFFT;1.0000;0.0000;0.3519;14.4637;16777240.0928;14.2904
LFEEPEAPGSRSFFT;1.0000;0.0000;0.3465;14.3940;15482061.3381;14.2368
LFEEPEDPSNRSFFS;11.0000;137.9784;0.3424;14.8643;88246241.4013;13.7978
LFEEPEQAGPKSFFT;1.0000;0.0000;0.3598;14.9902;30757001.7448;14.6950
LFERNHSKKGCEYKF;1.0000;0.0000;0.3728;15.0342;32355772.0226;14.7289
LFERNQSKKKQSCEY;1.0000;0.0000;0.4119;15.1123;35400295.6162;14.7889
LFERSNSRHCEYKFL;1.0000;0.0000;0.3772;14.6143;19952601.4049;14.4061
LFERTDARDNASRRE;1.0000;0.0000;0.3035;13.6856;6849454.8119;13.6923
LFERTDSRDSASRSE;1.0000;0.0000;0.3146;13.1163;3556129.9868;13.2547
LFERTDTKDHGGSRK;1.0000;0.0000;0.3334;14.3822;15273942.6972;14.2277
LFERTDTNNSSGTRR;1.0000;0.0000;0.3179;13.8057;7864874.1111;13.7846
LFLLSTNDKTIKFWK;1.0000;0.0000;0.3488;14.4346;16223033.8866;14.2680
LFLLSTNDKTIKYWK;2.0000;14.3960;0.3598;14.9022;39307609.8406;14.3960
LFMYSSSKGTIKLCD;1.0000;0.0000;0.4058;14.8145;25123214.8992;14.5600
LFMYSSSKGTIKLSD;1.0000;0.0000;0.3741;14.1104;11170435.3337;14.0188
LFPPGGCTSLRLPVV;1.0000;0.0000;0.3740;15.4589;52757096.0776;15.0553
LFPPGGYPSLRLPVV;1.0000;0.0000;0.3596;15.3789;48119005.5416;14.9938
LFRVFGASQGSTEAA;1.0000;0.0000;0.3567;14.7708;23890948.6454;14.5264
LFRVFGCTPGSAEAT;1.0000;0.0000;0.3586;15.2702;42455585.2327;14.9102
LFRVFGCTPGSTEAT;1.0000;0.0000;0.3585;15.2616;42039479.9422;14.9037
LFRVFGVAPGSTETA;1.0000;0.0000;0.3274;14.7993;24688493.9210;14.5483
LFVYSSSKGSLRLCD;5.0000;56.1700;0.3797;14.8402;57867745.7843;14.0425
LGIADQSFNIVDIKP;1.0000;0.0000;0.3455;14.5619;18784153.0992;14.3658
LGPKEAVDAHKMAFV;1.0000;0.0000;0.3459;15.3188;44902057.9816;14.9476
LGREFDDVDFKKSIL;1.0000;0.0000;0.3128;13.8017;7829157.1905;13.7816
LHASWHPFEDSVAIA;1.0000;0.0000;0.4004;15.1928;38839206.3945;14.8508
LHDKLISAQPKKIYA;1.0000;0.0000;0.3630;14.8785;27044633.4662;14.6092
LHDVLRSKLCDLYEN;1.0000;0.0000;0.3648;14.4486;16487701.8136;14.2788
LHFSWHPRENSIAVA;1.0000;0.0000;0.3981;15.1833;38414230.1734;14.8435
LHLAWHPNENSIACA;1.0000;0.0000;0.4189;15.7050;70039899.9504;15.2445
LHLAWHPTENSIACA;2.0000;15.2999;0.4183;16.0782;152214234.2016;15.2999
LHLSWHPRENSVAIA;1.0000;0.0000;0.3967;15.0186;31780018.8063;14.7169
LHMAWHPTENSIACA;1.0000;0.0000;0.4416;16.3008;139068470.9806;15.7024
LHMETKPIETYPVHE;1.0000;0.0000;0.3735;15.5988;61982978.0667;15.1629
LHMQPEIWCRMLSSI;1.0000;0.0000;0.5027;16.4254;160533043.5277;15.7982
LHTAWHPAENIIAIA;5.0000;60.3845;0.3670;16.2110;280436533.4284;15.0961
LHTAWHPEENIIAVA;1.0000;0.0000;0.3703;15.4534;52428573.4645;15.0511
LHTAWHPKENIIAVA;6.0000;75.5182;0.3665;16.3000;340330907.6883;15.1036
LHTAWHPMENIIAVA;1.0000;0.0000;0.3901;15.9891;97139916.5216;15.4628
LHTAWHPMESIIAVA;2.0000;15.3430;0.4094;16.1343;162367449.8518;15.3430
LHTAWHPSENIIAVA;7.0000;89.8267;0.3834;16.1945;325560886.0713;14.9711
LHTAWHPVDNVIAVA;1.0000;0.0000;0.3638;15.6581;66359848.5251;15.2084
LHVATGSYGNLFRVF;1.0000;0.0000;0.3426;15.0198;31824349.6972;14.7178
LIDLRQSALCDNHAK;1.0000;0.0000;0.3776;14.7810;24173121.0431;14.5342
LIDLRQSALCDNHSK;1.0000;0.0000;0.3849;14.5444;18409700.5125;14.3524
LIDLRQSALCDSHSK;1.0000;0.0000;0.3915;14.3885;15385725.2085;14.2326
LIDMRQSALCDSHTK;1.0000;0.0000;0.4174;15.1402;36553577.3652;14.8103
LIRDPQNVTALRVPS;1.0000;0.0000;0.3462;14.6522;20841442.6552;14.4352
LISAQPKKIYANAHA;1.0000;0.0000;0.3595;15.1131;35434081.3928;14.7895
LITAVEFDYTGNYLA;1.0000;0.0000;0.3254;14.7675;23801006.5978;14.5239
LKDEDGRLRDPFKIT;1.0000;0.0000;0.3120;14.0974;11004259.8443;14.0088
LKDEDGRLRDPFRIT;3.0000;28.0246;0.3120;14.5790;33184077.8959;14.0123
LKDEEGKLKDLSTVT;5.0000;54.6502;0.3083;14.3458;32753540.8660;13.6625
LKDEEGRLRDPATIT;7.0000;84.0976;0.3112;14.9522;77891233.5001;14.0163
LKDLSTVTSLQVPVL;5.0000;56.3747;0.3478;14.9068;62476892.9559;14.0937
LKEEDGRYRDPTTVT;6.0000;71.6057;0.3229;15.2819;105407726.0178;14.3211
LKEPEDPSNRSFSLK;1.0000;0.0000;0.3334;13.6182;6338193.4094;13.6405
LKERLSDTYENDAIF;1.0000;0.0000;0.3165;13.8135;7935552.9991;13.7906
LKIWDVNMEKAPVKT;1.0000;0.0000;0.3715;15.2640;42155759.6234;14.9055
LKLPQLQLHDKLISA;1.0000;0.0000;0.3786;14.8119;25049580.2980;14.5580
LKLPQLSQHDKIIAA;1.0000;0.0000;0.3772;14.9755;30239559.8860;14.6837
LKLSSSISDVKFSQQ;1.0000;0.0000;0.3772;13.8618;8389419.5971;13.8277
LKLWDINMDAGPVAT;1.0000;0.0000;0.3789;15.4085;49785292.4009;15.0166
LKLWDINMDSGPVAS;1.0000;0.0000;0.4027;14.9439;29161277.9726;14.6595
LKLWDINMDSGPVAT;1.0000;0.0000;0.3927;15.1719;37915349.0934;14.8347
LKLWDLNMDSGPVST;1.0000;0.0000;0.4030;14.8923;27477670.4687;14.6198
LKPKLCDLYENDSIF;1.0000;0.0000;0.3608;14.4651;16803630.0337;14.2914
LKPMDLMVEASPRRI;4.0000;44.0856;0.3789;15.5924;123055112.6045;14.6952
LKPMDLMVEVSPRRI;4.0000;44.0776;0.3789;15.5890;122568406.2308;14.6925
LKPMDLMVEVSPRRT;1.0000;0.0000;0.3791;15.0557;33167884.5615;14.7454
LKPRKVCASGKRKKD;6.0000;72.3164;0.3499;15.4668;130417807.2382;14.4633
LKPRKVCSGGKRKKD;1.0000;0.0000;0.3560;14.8202;25289702.4112;14.5644
LKPRKVCTGGKRKKD;3.0000;29.4793;0.3418;15.5253;98644637.2090;14.7396
LKPRKVCTGGKRRKD;1.0000;0.0000;0.3417;15.0527;33052163.1468;14.7431
LKPRKVCVGGKRRKD;7.0000;88.4821;0.3417;15.9029;232731035.3487;14.7470
LKPRRVCVGGKRRRD;5.0000;59.0157;0.3416;15.7658;167966081.6637;14.7539
LKSANDSLCLLSTND;1.0000;0.0000;0.3432;13.6331;6447330.1039;13.6519
LKSLEIEEKINEIKW;1.0000;0.0000;0.3396;13.9298;9072523.4838;13.8800
LKSLEIEEKINKIKW;7.0000;83.5951;0.3396;14.8432;68708147.8592;13.9325
LKSLEIEEKINKIRW;22.0000;292.6553;0.3397;15.3450;217060372.9991;13.9360
LKTINIHEQLKERLS;1.0000;0.0000;0.3401;14.1601;11827362.3642;14.0570
LKVVAENNLSDSFHS;1.0000;0.0000;0.3323;13.6886;6873083.2020;13.6946
LLATGDKGGRVVIFQ;23.0000;324.5984;0.3335;16.4292;773278906.8582;14.7545
LLDLRQSALCDNPCK;1.0000;0.0000;0.4079;15.1355;36358918.5536;14.8067
LLEAACLHMQPEIWC;1.0000;0.0000;0.4748;16.8469;260794908.4425;16.1221
LLFPPGGCTSLRLPV;1.0000;0.0000;0.3771;15.3419;46107984.4814;14.9653
LLHLAWHPNENSIAC;1.0000;0.0000;0.4207;15.5845;60970484.9852;15.1519
LLHLAWHPTENSIAC;2.0000;15.2073;0.4205;15.9577;132504125.3271;15.2073
LLHMAWHPTENSIAC;1.0000;0.0000;0.4455;16.1803;121060597.2859;15.6098
LLPNGGCSDKSSFLN;1.0000;0.0000;0.3781;14.3682;15030161.6093;14.2170
LLSRDYMTLKLWDIN;1.0000;0.0000;0.3879;14.7861;24315319.5476;14.5381
LLSTNDKTIKFWKVQ;1.0000;0.0000;0.3727;14.8715;26828820.2336;14.6038
LLSTNDKTIKLWKIQ;1.0000;0.0000;0.3696;14.6329;20384872.1379;14.4204
LLSTNDKTIKLWKIS;10.0000;125.6283;0.3486;15.0322;102081046.9630;13.9587
LLSTNDKTIKLWKIT;5.0000;56.5358;0.3433;14.9592;66362635.6680;14.1340
LLSTNDKTIKLWKLY;1.0000;0.0000;0.3572;14.4365;16259555.0441;14.2695
LLSTNDKTIKLWKVY;1.0000;0.0000;0.3579;14.5535;18604302.8619;14.3594
LLSTNDKTIKYWKVQ;3.0000;29.4638;0.3835;15.5153;97507359.4983;14.7319
LLSTNDKTVKLWKVS;8.0000;98.5062;0.3525;15.0831;96815814.0144;14.0723
LLVEASPRRTFANAH;1.0000;0.0000;0.3294;14.4811;17115984.2663;14.3037
LMVEASPRRIFANAH;10.0000;131.8799;0.3554;15.9359;288938930.7738;14.6533
LMVEATPRRVFANAH;7.0000;89.3123;0.3382;16.0829;286330892.4845;14.8854
LMVEVSPRRIFANGH;4.0000;44.2553;0.3609;15.6660;133937751.7863;14.7518
LMVEVSPRRTFANGH;1.0000;0.0000;0.3605;15.1328;36244510.5251;14.8046
LMYSSSKGNIKLLDL;1.0000;0.0000;0.3617;13.9897;9721034.7531;13.9261
LNAVKNNDWRSQPQA;1.0000;0.0000;0.4047;15.4817;54159894.6750;15.0728
LNGLNHLPSSNIGIE;1.0000;0.0000;0.3474;14.1580;11799659.5137;14.0554
LNHHDMIIAAYPRRV;1.0000;0.0000;0.3605;15.5013;55401696.1197;15.0879
LNHLPSSNIGIESLK;1.0000;0.0000;0.3442;13.8065;7872498.8349;13.7852
LNLVPRCRRVYSHAH;1.0000;0.0000;0.3823;15.4310;51093319.6519;15.0339
LNMDSGPVSTFQVHE;1.0000;0.0000;0.4015;15.2489;41426329.1278;14.8939
LNMEARPIETYQVHD;5.0000;60.3200;0.3783;16.1900;273744138.2616;15.0800
LNMEGRPVETHHVHE;1.0000;0.0000;0.3734;15.5955;61747456.7862;15.1603
LNMEGRPVETHQVHE;1.0000;0.0000;0.3837;15.7218;71409093.4159;15.2574
LNMENRPIETYQVHD;5.0000;60.0719;0.3793;16.1093;249452336.9969;15.0180
LNMENRPIETYQVHN;1.0000;0.0000;0.3765;15.4604;52852038.2219;15.0565
LNMENRPVETYQVHD;1.0000;0.0000;0.3784;15.4842;54321677.3917;15.0748
LNMENRPVETYQVHE;7.0000;90.4408;0.3786;16.3276;379507608.4618;15.0735
LNMESRPVETHQVHE;1.0000;0.0000;0.3962;15.3537;46742231.3802;14.9745
LNSDILFPPGGYPSL;1.0000;0.0000;0.3698;14.7519;23378098.3822;14.5119
LNSDQETFLSADDLR;1.0000;0.0000;0.3351;13.7529;7401385.1920;13.7441
LNTAININGAKKPAS;1.0000;0.0000;0.3165;14.2618;13296620.3958;14.1352
LNTSQSSGNGTTSSS;1.0000;0.0000;0.3721;13.7531;7402719.5961;13.7442
LPADKGHDYLSKDFS;1.0000;0.0000;0.3594;14.4107;15783709.0390;14.2496
LPAGGISSLRLPVVV;1.0000;0.0000;0.3459;14.4703;16904121.6655;14.2954
LPGDRGQIVLQADKA;1.0000;0.0000;0.3610;15.3052;44204135.5478;14.9372
LPIQEGQPWASKTPA;1.0000;0.0000;0.4222;16.1670;119219579.2963;15.5996
LPLEWRFSQVFGERS;1.0000;0.0000;0.4042;15.0929;34616880.1637;14.7740
LPNGGCSDKSSFLNS;1.0000;0.0000;0.3843;14.2521;13149326.6634;14.1277
LPNGGCSEKLYNFPN;1.0000;0.0000;0.3805;15.2584;41882338.5559;14.9012
LPPRTFMRQSSITKI;1.0000;0.0000;0.3846;15.0518;33016722.0571;14.7424
LPQKNAAQFLLSTND;6.0000;72.8621;0.3652;15.6088;153577606.1946;14.5724
LPQLQLHDKLISAQP;1.0000;0.0000;0.4123;15.5287;57177337.7114;15.1090
LPQLSQHDKIIAATP;1.0000;0.0000;0.3843;15.3196;44941190.4561;14.9482
LPQQNAAHFLLSTND;4.0000;44.4137;0.3796;15.7347;144960309.1755;14.8046
LPQQNAAHSLLSTND;5.0000;58.3549;0.3892;15.5509;131147796.8922;14.5887
LPQQNAAYFLLSTND;7.0000;88.7027;0.3774;15.9507;245907293.3547;14.7838
LPRLNHHDMIIAAYP;1.0000;0.0000;0.3701;15.6121;62934877.3037;15.1730
LPSSNIGIESLKLPQ;1.0000;0.0000;0.3679;14.1816;12124253.0859;14.0735
LPVVVASQDVNLVAR;1.0000;0.0000;0.3387;14.6193;20067363.4287;14.4099
LPVVVTGQDLNLVPR;1.0000;0.0000;0.3397;15.0299;32196068.7299;14.7256
LPVVVTSHESSPVAR;1.0000;0.0000;0.3572;14.3823;15276032.6370;14.2278
LPVVVTSQETNLVAR;1.0000;0.0000;0.3385;14.6039;19715405.7950;14.3981
LQADKAAFRARKSAA;1.0000;0.0000;0.3299;14.5259;18020963.5302;14.3381
LQADKSAFKSKKSGQ;1.0000;0.0000;0.3799;14.5394;18303983.8704;14.3485
LQADKTAFRNKRYGS;1.0000;0.0000;0.3469;14.7790;24117262.8928;14.5327
LQCNLFMYSSSKGTI;1.0000;0.0000;0.4332;15.2928;43577899.9307;14.9277
LQLHDKLISAQPKKI;1.0000;0.0000;0.3765;14.9113;28087004.4239;14.6344
LQQKNPVHFLLSTND;1.0000;0.0000;0.3791;15.0651;33527251.2250;14.7526
LQSLKLPQLSQHDKI;1.0000;0.0000;0.4141;15.0599;33328609.1906;14.7486
LQVPVLKPMDLMVEV;5.0000;60.8302;0.3896;16.3559;331363598.8949;15.2075
LRAATGSYSNLFRVF;1.0000;0.0000;0.3358;14.3576;14848130.4190;14.2088
LRAKLCSLYENDCIF;1.0000;0.0000;0.3862;14.8997;27715365.5818;14.6255
LRDHSYATEADIISA;1.0000;0.0000;0.3398;14.0910;10923205.0961;14.0039
LRDHSYATEADIIST;5.0000;55.9893;0.3395;14.7814;54080736.2596;13.9973
LRDHSYVTEADIIST;2.0000;13.9947;0.3393;14.3800;21546734.6649;13.9947
LRDHSYVTEADVIST;2.0000;14.0515;0.3408;14.4539;23460489.1540;14.0515
LRDPATITTLRVPVL;7.0000;85.7608;0.3113;15.3128;117980800.3661;14.2935
LRDPFKITALRVPIL;1.0000;0.0000;0.3124;14.3910;15429603.5077;14.2345
LRDPFRITALRVPIL;3.0000;28.4759;0.3124;14.8726;46528996.2202;14.2380
LRERLCDTYENDAIF;1.0000;0.0000;0.3431;14.5220;17940311.2561;14.3351
LRHPEFRYKTEFQSH;1.0000;0.0000;0.3791;15.3462;46338506.6940;14.9687
LRINLWHLAITDRSF;4.0000;43.2605;0.3623;15.2346;81505801.2133;14.4202
LRINLWHLAVTDRSF;1.0000;0.0000;0.3633;14.7065;22186261.5739;14.4770
LRINLWHLEITDRSF;10.0000;128.8648;0.3620;15.5001;174934869.6371;14.3183
LRINLWHLEVVNQSY;1.0000;0.0000;0.3998;15.2196;40054041.7283;14.8714
LRINLWNFEITNQSF;7.0000;87.3854;0.3741;15.6651;176993025.0288;14.5642
LRINLWNLDIPDQSF;1.0000;0.0000;0.3827;14.7836;24246824.7801;14.5363
LRINLWNLEINNQSF;1.0000;0.0000;0.3706;14.5832;19250427.2650;14.3822
LRINLWNLEISNQSF;2.0000;14.2624;0.3782;14.7284;32176708.5612;14.2624
LRINLWNLGIADQSF;1.0000;0.0000;0.3801;14.8778;27024873.8894;14.6087
LRINLWNLSISDHSF;1.0000;0.0000;0.3732;14.1469;11649281.7599;14.0469
LRKFIVFGSLLEAAC;1.0000;0.0000;0.3482;14.6053;19746155.7007;14.3992
LRLCDMPAAALCDKH;1.0000;0.0000;0.4099;15.8501;82779571.7925;15.3560
LRLCDMRAAALCDKH;4.0000;45.5429;0.4027;16.2245;254747595.5637;15.1810
LRLPRLNHHDMIIAA;1.0000;0.0000;0.3567;15.0530;33064789.8273;14.7433
LRLPVVVASQDVNLV;1.0000;0.0000;0.3393;14.4988;17468855.3452;14.3174
LRLPVVVTGQDLNLV;1.0000;0.0000;0.3343;14.7414;23095442.4125;14.5038
LRLPVVVTSHESSPV;1.0000;0.0000;0.3562;14.2619;13297950.4424;14.1352
LRLPVVVTSQETNLV;1.0000;0.0000;0.3390;14.4835;17162472.4458;14.3056
LRPEAEAARRPQPQP;1.0000;0.0000;0.3671;15.6892;68777498.1515;15.2323
LRPKLCDLYENDSIF;2.0000;14.2949;0.3608;14.7706;33781643.1006;14.2949
LRPMDLMVEATPRRV;7.0000;89.5842;0.3645;16.1419;306442840.3316;14.9307
LRPRLCDLYENDSIF;1.0000;0.0000;0.3609;14.4741;16978465.4907;14.2984
LRPTQRSHFLLSTND;1.0000;0.0000;0.3635;14.4848;17189420.3491;14.3066
LRQSALCDNHAKLFE;1.0000;0.0000;0.3804;14.9008;27750501.8453;14.6264
LRQSALCDNHSKIFE;1.0000;0.0000;0.3882;14.7074;22209254.6159;14.4777
LRQSALCDNPCKLFE;1.0000;0.0000;0.4095;15.2985;43862988.3830;14.9320
LRQSALCDSHSKLFE;1.0000;0.0000;0.3960;14.5084;17662659.0761;14.3247
LRSKLCDLYENDCIF;1.0000;0.0000;0.3860;14.7689;23840710.4125;14.5250
LRSKLCSLYENDCIF;20.0000;274.4300;0.3937;15.9642;422147871.6348;14.4437
LRSKLCSLYESDCIF;2.0000;14.3239;0.4005;14.8083;35280591.0444;14.3239
LRVATGSYSNLFRVF;2.0000;14.2062;0.3357;14.6552;29578806.4785;14.2062
LRVNLWNLEISNQSF;1.0000;0.0000;0.3801;14.5012;17517302.1331;14.3192
LRVPILKPMDLMVEA;4.0000;44.4829;0.3675;15.7648;150058657.0932;14.8276
LRVPSVKQIPLLVEA;1.0000;0.0000;0.3476;14.6113;19884613.2253;14.4038
LRVPVFRPMDLMVEA;6.0000;75.0724;0.3650;16.1839;297778652.9227;15.0145
LRVPVLRPMDLMVEA;7.0000;89.3274;0.3670;16.0862;287410325.2494;14.8879
LSADDLRINLWHLEI;10.0000;127.2926;0.3593;15.2728;134659457.3387;14.1436
LSADDLRINLWHLEV;1.0000;0.0000;0.3611;14.3467;14661974.4825;14.2004
LSADDLRINLWNLDI;1.0000;0.0000;0.3411;13.9559;9349489.6506;13.9000
LSADDLRINLWNLGI;1.0000;0.0000;0.3506;14.2182;12645831.7588;14.1017
LSDMRSNSLCDSHAK;1.0000;0.0000;0.4002;14.3081;14024196.0738;14.1707
LSDSFHSPMQGPLTT;1.0000;0.0000;0.4222;15.2715;42519624.2297;14.9112
LSDTYENDAIFDKFE;1.0000;0.0000;0.3202;13.9070;8837636.6625;13.8625
LSEVITSAEFHPTHC;1.0000;0.0000;0.3899;15.0519;33021662.3102;14.7425
LSFFSKHLPIQEGQP;1.0000;0.0000;0.4073;15.3872;48578530.4818;15.0002
LSGDGLHVATGSYGN;1.0000;0.0000;0.3683;14.8901;27409905.3864;14.6181
LSGDGLRVATGSYSN;2.0000;14.1065;0.3546;14.5255;25475847.7308;14.1065
LSGSYSNNFGIYPTD;1.0000;0.0000;0.3720;14.5416;18351242.0307;14.3503
LSIKVWDLHMETKPI;1.0000;0.0000;0.4001;15.2158;39880369.4053;14.8685
LSISDHSFNIVDIKP;1.0000;0.0000;0.3409;13.8310;8097055.0675;13.8040
LSKDFSFPPGGIPSL;1.0000;0.0000;0.3681;14.4857;17207654.9297;14.3073
LSLLSTNDKTIKYWK;1.0000;0.0000;0.3646;14.3204;14224877.0329;14.1802
LSLQSLKLPQLSQHD;1.0000;0.0000;0.4230;14.8444;26004714.2612;14.5830
LSNSGRYMISRDYLS;1.0000;0.0000;0.3844;14.2139;12583464.7028;14.0984
LSQHDKIIAATPKRI;1.0000;0.0000;0.3498;14.7066;22190839.2649;14.4771
LSRDYLTLKIWDVNM;1.0000;0.0000;0.3885;14.9031;27821768.0508;14.6281
LSRDYMTLKLWDINM;3.0000;29.8812;0.4182;15.7868;133292171.8640;14.9406
LSRDYMTLKLWDLNM;1.0000;0.0000;0.4191;15.2666;42279928.5601;14.9075
LSSIPPLGPKEAVDA;1.0000;0.0000;0.3492;14.3664;14998648.0806;14.2156
LSSITRVVSRGSESP;1.0000;0.0000;0.3419;13.5046;5560920.2750;13.5532
LSSSISDVKFSQQWE;1.0000;0.0000;0.4273;14.5034;17561454.8331;14.3209
LSTKLLHLAWHPTEN;1.0000;0.0000;0.3872;15.0735;33851943.5083;14.7590
LSTNDKTIKFWKVQD;1.0000;0.0000;0.3731;14.8612;26510994.7594;14.5959
LSTNDKTIKLWKIQE;1.0000;0.0000;0.3700;14.6209;20103964.8030;14.4112
LSTNDKTIKLWKISE;10.0000;125.5449;0.3488;15.0201;100674351.1224;13.9494
LSTNDKTIKLWKITE;5.0000;56.4988;0.3436;14.9471;65448146.1879;14.1247
LSTNDKTIKLWKLYE;1.0000;0.0000;0.3576;14.4245;16035495.3471;14.2602
LSTNDKTIKLWKVYE;1.0000;0.0000;0.3583;14.5415;18347932.1032;14.3501
LSTNDKTIKYWKVQE;3.0000;29.4452;0.3840;15.5032;96163689.9229;14.7226
LSTNDKTVKLWKVSE;8.0000;98.4414;0.3528;15.0710;95481674.0646;14.0631
LSTVTSLQVPVLKPM;5.0000;58.9035;0.3867;15.7293;161055271.1429;14.7259
LSVKIWDLNMENRPV;5.0000;58.5135;0.3846;15.6024;139172364.1462;14.6284
LSVKVWDLNMEGRPV;2.0000;14.8483;0.3927;15.4906;77389835.2448;14.8483
LSVKVWDLNMENRPV;2.0000;14.6852;0.3855;15.2784;60613392.9873;14.6852
LSVKVWDLNMESRPV;1.0000;0.0000;0.3953;14.8215;25328521.9882;14.5654
LSWHPRENSVAIAAT;1.0000;0.0000;0.3816;14.8926;27489072.8383;14.6200
LTAKVWDLNMENRPV;1.0000;0.0000;0.3735;15.2088;39561088.2054;14.8631
LTEFQSHDAEFDYLK;1.0000;0.0000;0.3628;14.6774;21456800.8017;14.4546
LTEGVTFAKKGKPDN;1.0000;0.0000;0.3148;14.6508;20808615.5786;14.4342
LTEVITAAEFHPHHC;8.0000;107.0229;0.3685;16.6660;598967631.5661;15.2890
LTEVITAAEFHPHQC;3.0000;30.7721;0.3787;16.3663;259758080.2217;15.3860
LTEVITAAEFHPNSC;6.0000;73.3971;0.3634;15.7480;180275415.7637;14.6794
LTEVITAAEFHPTEC;1.0000;0.0000;0.3509;15.1461;36804326.0195;14.8149
LTEVITASEFHPHHC;5.0000;60.4286;0.3890;16.2253;285100098.7352;15.1071
LTEVITCAEFHPTHC;2.0000;15.4588;0.3877;16.2850;193126801.6540;15.4588
LTEVITSAEFHPIHC;1.0000;0.0000;0.3767;15.2111;39665068.8553;14.8648
LTEVITSAEFHPINC;1.0000;0.0000;0.3631;14.8925;27485809.5478;14.6200
LTEVITSAEFHPLQC;1.0000;0.0000;0.3890;15.2943;43650931.1344;14.9288
LTEVITSAEFHPQEC;1.0000;0.0000;0.3897;15.2822;43049413.1730;14.9195
LTLKIWDVNMEKAPV;1.0000;0.0000;0.3735;15.2077;39509460.1314;14.8622
LTRAVRRGGENPGVD;1.0000;0.0000;0.3187;14.7567;23506529.0803;14.5156
LTRDYLTVKVWDLNM;5.0000;59.4406;0.3779;15.9040;196933153.5893;14.8601
LTSLARGVRRGGENQ;1.0000;0.0000;0.3474;14.7300;22794252.7211;14.4950
LTSLTRAVRRGGENP;1.0000;0.0000;0.3255;14.3938;15479738.0150;14.2367
LTTPSQLRLPRLNHH;1.0000;0.0000;0.3745;15.0935;34642066.4600;14.7745
LTVKIWDVNMDNKPL;1.0000;0.0000;0.3734;15.1287;36074022.2595;14.8015
LTVKVWDLNMEARPI;5.0000;59.4627;0.3734;15.9112;198572343.9793;14.8657
LTVKVWDLNMENRPI;6.0000;74.0182;0.3734;15.9096;217141461.7306;14.8036
LVARCRRVYAHAHDY;2.0000;15.3027;0.3640;16.0817;152840274.6775;15.3027
LVEASPRRTFANAHT;1.0000;0.0000;0.3283;14.5930;19469296.0506;14.3898
LVNGGVSEVNNSLCN;1.0000;0.0000;0.3592;14.4036;15655039.1410;14.2442
LVPRCRRVYSHAHDY;1.0000;0.0000;0.3920;15.7122;70627283.5883;15.2500
LVSENNLNGLNHLPS;1.0000;0.0000;0.3400;13.9766;9575481.1009;13.9160
LVSQNNLTEGVTFAK;1.0000;0.0000;0.3373;14.5332;18174503.3905;14.3438
LVTNGLPADKGHDYL;1.0000;0.0000;0.3409;14.9529;29465699.4505;14.6664
LWDINMDAGPVATFQ;1.0000;0.0000;0.3978;16.0015;98533965.8541;15.4723
LWDINMDSGPVASYQ;1.0000;0.0000;0.4427;15.7035;69920740.5033;15.2433
LWDINMDSGPVATFQ;1.0000;0.0000;0.4173;15.7649;75041232.7166;15.2905
LWDLNMDSGPVSTFQ;1.0000;0.0000;0.4328;15.4852;54383206.6288;15.0755
LWHLAITDRSFNIVD;4.0000;43.3662;0.3637;15.2805;85923948.6541;14.4554
LWHLAVTDRSFNIVD;1.0000;0.0000;0.3645;14.7523;23388902.0404;14.5122
LWHLEITDRSFNIVD;10.0000;129.1820;0.3635;15.5459;184417483.5749;14.3536
LWHLEVVNQSYNIVD;1.0000;0.0000;0.4009;15.2654;42225232.7273;14.9066
LWKIQERQIKLVSEN;1.0000;0.0000;0.3967;15.0015;31159422.2575;14.7037
LWKISERDKRAEGYN;4.0000;43.2461;0.3651;15.2284;80924553.7981;14.4154
LWKISERDKRPEGYN;6.0000;72.7229;0.3746;15.5726;147306620.1274;14.5446
LWKITERDKRPEGYN;5.0000;58.8794;0.3634;15.7214;159606114.5177;14.7198
LWKLYEKNLKVVAEN;1.0000;0.0000;0.3496;14.6662;21181166.6520;14.4460
LWKVSERDKRPEGYN;7.0000;87.6084;0.3755;15.7135;187121915.2454;14.6014
LWKVSERDKSFGGYN;1.0000;0.0000;0.3847;14.8316;25623274.8625;14.5731
LWKVYEKNIKLVSQN;1.0000;0.0000;0.3832;14.9694;30029080.6074;14.6790
LWNFEITNQSFNIAD;1.0000;0.0000;0.3755;14.8693;26761160.4002;14.6021
LWNFEITNQSFNIVD;6.0000;72.9974;0.3754;15.6440;159931889.5272;14.5995
LWNLDIPDQSFNIVD;1.0000;0.0000;0.3842;14.8295;25561161.2476;14.5715
LWNLEINNQSFNIVD;1.0000;0.0000;0.3722;14.6290;20293926.3128;14.4174
LWNLEISNQSFNIVD;3.0000;28.5953;0.3801;14.9503;50881344.8819;14.2976
LWNLGIADQSFNIVD;1.0000;0.0000;0.3815;14.9237;28489798.7859;14.6439
LWNLSISDHSFNIVD;1.0000;0.0000;0.3752;14.1927;12280749.0129;14.0821
LYEKNLKVVAENNLS;1.0000;0.0000;0.3138;13.8235;8027713.3796;13.7983
LYENDCIFDKFECAW;3.0000;30.6462;0.4215;16.2845;236398843.2584;15.3231
LYENDCIFDKFECCW;11.0000;156.8241;0.4550;17.3162;1484690360.5079;15.6824
LYENDCIFDKFECTF;1.0000;0.0000;0.3791;15.2534;41646058.4636;14.8974
LYENDCIFDKFECVW;7.0000;91.9229;0.4215;16.6490;549415628.7052;15.3205
LYENDSIFDKFECCI;1.0000;0.0000;0.3888;14.9039;27846880.9839;14.6287
LYENDSIFDKFECCL;3.0000;29.1911;0.3895;15.3379;79496620.8398;14.5956
LYESDCIFDKFECAW;2.0000;15.2033;0.4357;15.9525;131711997.5057;15.2033
LYMYYARRCLRKFIV;1.0000;0.0000;0.3786;15.8355;81393403.0515;15.3447
LYNFPNNDLLFPPGG;1.0000;0.0000;0.3426;15.1852;38499538.6489;14.8449
MAGAGGGGCPAGGND;2.0000;15.9329;0.3601;16.9017;392836970.6098;15.9329
MAGAGGGGCPTGGND;1.0000;0.0000;0.3605;16.5921;194493396.5222;15.9263
MAGAGGGNDIQWCFS;5.0000;64.1047;0.4447;17.4210;1129375898.8380;16.0262
MAGVAGGGGNGNDFQ;1.0000;0.0000;0.3536;16.1578;117968238.3165;15.5925
MAQNNFDFKFSQCFG;1.0000;0.0000;0.4174;16.1672;119253773.1548;15.5997
MAWHPTENSIACAAA;1.0000;0.0000;0.4255;16.1833;121482051.9234;15.6121
MDAGPVATFQVHEYL;1.0000;0.0000;0.3713;16.0136;99915390.8737;15.4816
MDDIEDSLDQWKFAQ;1.0000;0.0000;0.4333;15.4639;53063868.8401;15.0591
MDLMVEASPRRIFAN;10.0000;132.1183;0.3711;15.9704;300635148.8311;14.6798
MDLMVEATPRRVFAN;7.0000;89.4713;0.3559;16.1174;297921537.4214;14.9119
MDLMVEVSPRRIFAN;4.0000;44.0315;0.3710;15.5690;119778431.8564;14.6772
MDLMVEVSPRRTFAN;1.0000;0.0000;0.3711;15.0357;32412897.6050;14.7300
MDNKPLKTINIHEQL;1.0000;0.0000;0.3680;15.0690;33677811.4507;14.7556
MDPSSKSPDDDDLRP;1.0000;0.0000;0.3748;14.1524;11722854.5779;14.0511
MDSGPVASYQVHEHL;1.0000;0.0000;0.4254;15.7426;73142229.3832;15.2734
MDSGPVATFQVHEYL;1.0000;0.0000;0.3952;15.7770;76093294.6678;15.2998
MDSGPVSTFQVHEHL;1.0000;0.0000;0.4153;15.5675;59782783.3456;15.1387
MEARPIETYQVHDYL;5.0000;61.2165;0.3864;16.4816;382938262.3757;15.3041
MEDLSEVITSAEFHP;1.0000;0.0000;0.3700;14.4950;17391573.1257;14.3144
MEDLTEVITASEFHP;5.0000;57.9587;0.3610;15.4220;113062185.9171;14.4897
MEDLTEVITCAEFHP;2.0000;15.0308;0.3805;15.7280;101714409.8302;15.0308
MEDLTEVITSAEFHP;1.0000;0.0000;0.3610;14.7230;22612437.1834;14.4897
MEEDIDTRKINNSFL;6.0000;69.5473;0.3303;14.7463;56894619.6829;13.9095
MEELTEVITAAEFHP;18.0000;249.3933;0.3486;16.2131;533402635.1432;14.6702
MEELTEVITSAEFHP;3.0000;28.9767;0.3611;15.1984;67704557.3887;14.4884
MEGRPVETHHVHEYL;1.0000;0.0000;0.3800;15.8871;86377973.0883;15.3844
MEGRPVETHQVHEYL;1.0000;0.0000;0.3902;16.0134;99893551.4170;15.4815
MEKAPVKTIPLHDVL;1.0000;0.0000;0.3514;15.1048;35096730.3906;14.7832
MENIIAVAATNNLYI;1.0000;0.0000;0.3311;14.7277;22735935.3863;14.4933
MENKPIKTIDVHEHL;1.0000;0.0000;0.3580;15.0079;31392020.4197;14.7087
MENRPIETYQVHDYL;5.0000;60.9683;0.3881;16.4009;348956675.6819;15.2421
MENRPIETYQVHNYL;1.0000;0.0000;0.3847;15.7520;73934250.4582;15.2806
MENRPVETYQVHDYL;1.0000;0.0000;0.3866;15.7758;75990115.7403;15.2989
MENRPVETYQVHEYL;7.0000;91.7855;0.3868;16.6192;530889848.6946;15.2976
MERQDAPITRHPEFR;1.0000;0.0000;0.3724;15.5778;60502097.4984;15.1467
MESIIAVAATNNLYI;2.0000;14.3735;0.3433;14.8729;38002666.4717;14.3735
MESRPVETHQVHEYL;1.0000;0.0000;0.4068;15.6453;65387295.5161;15.1986
METKPIETYPVHEYL;1.0000;0.0000;0.3715;15.5718;60083703.3338;15.1421
MEWRFAQVFGERAAG;1.0000;0.0000;0.3887;16.1735;120114818.6013;15.6046
MFDRDTRRDVTLEAS;1.0000;0.0000;0.3348;14.2188;12655091.2947;14.1022
MFDRNTKRDITLEAS;6.0000;70.4019;0.3327;14.9687;73494939.8376;14.0804
MFDRNTKRDVTLEAS;12.0000;155.5092;0.3338;15.3436;160045340.1176;14.1372
MFDRNTRRDITLEAS;1.0000;0.0000;0.3327;14.1950;12312715.6767;14.0838
MFDRNTRRDVTLEAS;2.0000;14.1407;0.3339;14.5699;26812631.8983;14.1407
MGEDTDTRKINHSFL;4.0000;43.2305;0.3552;15.2216;80295103.8465;14.4102
MGLSFFSKHLPIQEG;1.0000;0.0000;0.4083;15.3896;48713846.5778;15.0020
MGRWGRQSPVLEPPD;1.0000;0.0000;0.4345;16.2340;128784408.4145;15.6511
MGSASVGLDPDNLDY;1.0000;0.0000;0.3799;14.7074;22210168.3074;14.4777
MIIAAYPRRVYANAH;1.0000;0.0000;0.3472;15.7256;71719062.1359;15.2603
MISRDYLSIKVWDLH;1.0000;0.0000;0.4132;15.0367;32450772.8054;14.7308
MIYPNVVTSGDNDNG;1.0000;0.0000;0.3644;15.0649;33519780.1418;14.7525
MLAYSSSKGSIRLID;2.0000;13.9354;0.3698;14.3029;19716799.2415;13.9354
MLNTAININGAKKPA;1.0000;0.0000;0.3304;14.9015;27771850.2244;14.6269
MLSSIPPLGPKEAVD;1.0000;0.0000;0.3781;14.7696;23857759.4880;14.5255
MLTRDYLTVKVWDLN;5.0000;59.4406;0.3779;15.9040;196933153.5893;14.8601
MMNPDGGDGDRLEAA;1.0000;0.0000;0.3769;15.4361;51393152.1534;15.0378
MMTRDYLSVKIWDLN;5.0000;60.1221;0.4177;16.1256;254189811.0315;15.0305
MMTRDYLSVKVWDLN;5.0000;60.3494;0.4181;16.1996;276766637.6139;15.0873
MNEIVLQADKTAFRN;1.0000;0.0000;0.3463;14.9061;27918493.9494;14.6304
MNGGDDAATSGPPPS;1.0000;0.0000;0.3889;15.3309;45528297.1777;14.9569
MNGGDEVVAASADPS;1.0000;0.0000;0.3676;14.7323;22856254.0049;14.4968
MNIDPSESSNIPPQL;1.0000;0.0000;0.4031;14.7149;22402075.6392;14.4834
MNLDFSQCFGDKGDI;1.0000;0.0000;0.4085;15.4675;53282049.3648;15.0619
MNLDSRSVGTGTSSS;1.0000;0.0000;0.3722;13.9240;9012967.3063;13.8756
MNLNTSQSSGNGTTS;1.0000;0.0000;0.3963;14.5487;18500505.5100;14.3557
MNPDGGDGDRLEAAG;1.0000;0.0000;0.3558;15.1645;37591165.4100;14.8290
MNSDPSRTVGNGTVA;1.0000;0.0000;0.3638;14.8381;25818082.8856;14.5782
MPAAALCDKHSKLFE;1.0000;0.0000;0.3922;15.3046;44173077.5796;14.9367
MQGPLTTPSQLRLPR;1.0000;0.0000;0.4083;15.8858;86251217.5243;15.3834
MQPEIWCRMLSSIPP;1.0000;0.0000;0.5028;16.6442;206513888.1847;15.9663
MQTTPPPPTLPPRTF;1.0000;0.0000;0.3553;16.4587;166801366.9261;15.8238
MRAAALCDKHSKLFE;4.0000;44.2850;0.3832;15.6789;135939158.1569;14.7617
MRASACVTGTPNFLK;1.0000;0.0000;0.3762;15.4852;54383484.3776;15.0755
MRASALCDRHSKLFE;6.0000;72.9164;0.3931;15.6229;156098056.0007;14.5833
MRASALCDRHTKFFE;6.0000;74.4256;0.3831;16.0156;245326230.1306;14.8851
MRQNSLCDNKTKTFE;1.0000;0.0000;0.3919;15.1451;36759991.3251;14.8141
MRQSALCDSHTKLFE;1.0000;0.0000;0.4203;15.2600;41963142.2155;14.9024
MRQSSITKIGNMLNT;1.0000;0.0000;0.3998;15.1042;35072275.6867;14.7827
MRRHVPIPSRPSRAL;1.0000;0.0000;0.3812;15.0852;34314206.4367;14.7681
MRRQIQTPARPSRSI;1.0000;0.0000;0.4064;15.4456;51955000.8020;15.0450
MRRQIVNPTRPTRTL;1.0000;0.0000;0.3518;15.4102;49881554.1276;15.0179
MRRQVANPTRPARTL;1.0000;0.0000;0.3502;15.4961;55067352.2942;15.0839
MRRRMTSGVGSNLGR;1.0000;0.0000;0.3877;15.1288;36080553.8287;14.8016
MRSAALCDRHSKQFE;1.0000;0.0000;0.4194;15.3294;45451579.9575;14.9558
MRSNSLCDSHAKIFE;1.0000;0.0000;0.3992;14.6302;20322377.5420;14.4184
MRSSALCDRHAKFFE;2.0000;14.7099;0.3952;15.3105;62894725.2399;14.7099
MRSSALCDRHSKFFE;2.0000;14.5280;0.4034;15.0739;47899195.6983;14.5280
MSADDLRINLWHLAI;4.0000;43.9438;0.3911;15.5309;114644283.2770;14.6479
MSADDLRINLWHLAV;1.0000;0.0000;0.3921;15.0028;31206711.9011;14.7047
MSADDLRINLWNFEI;7.0000;86.5666;0.3766;15.4876;144270193.1134;14.4278
MTGAYNNFFRMFDRN;5.0000;60.7578;0.3584;16.3324;322506089.5888;15.1895
MTGSYNNFFRMFDRD;1.0000;0.0000;0.3808;15.3468;46370069.2135;14.9691
MTGSYNNFFRMFDRN;16.0000;225.1143;0.3781;16.6010;785962625.1417;15.0076
MTGSYNNFFRVFDRN;1.0000;0.0000;0.3516;14.9903;30759781.6147;14.6951
MTGSYNNNFMIYPNV;1.0000;0.0000;0.3902;15.7760;76002195.2444;15.2990
MTGSYNNQFVIYPNA;1.0000;0.0000;0.3849;15.8177;79741191.3704;15.3311
MTLKLWDINMDAGPV;1.0000;0.0000;0.4055;15.8117;79191506.1784;15.3264
MTLKLWDINMDSGPV;2.0000;15.1446;0.4214;15.8761;120620908.5932;15.1446
MTLKLWDLNMDSGPV;1.0000;0.0000;0.4228;15.5320;57390955.4499;15.1115
MTRDYLSVKIWDLNM;5.0000;60.1221;0.4177;16.1256;254189811.0315;15.0305
MTRDYLSVKVWDLNM;5.0000;60.3494;0.4181;16.1996;276766637.6139;15.0873
MTRDYLTAKVWDLNM;1.0000;0.0000;0.4030;15.7320;72255907.9658;15.2652
MTRDYLTVKVWDLNM;6.0000;76.3130;0.4029;16.5068;431820732.6464;15.2626
MTRVVRRGSESPGTE;1.0000;0.0000;0.3647;14.7461;23221531.7235;14.5074
MTSGVGSNLGREFDD;1.0000;0.0000;0.3653;14.5547;18630303.5757;14.3603
MTVKIWDLAMENKPI;1.0000;0.0000;0.3988;15.6574;66305400.7661;15.2079
MVEASPRRIFANAHT;10.0000;132.6539;0.3534;16.0478;328665737.0255;14.7393
MVEATPRRVFANAHT;7.0000;89.8284;0.3339;16.1948;325699114.2024;14.9714
MVEVSPRRIFANGHT;4.0000;44.5133;0.3585;15.7779;152353128.0071;14.8378
MVEVSPRRTFANGHT;1.0000;0.0000;0.3577;15.2447;41227842.6204;14.8906
MVGSSNSSRSSIAGG;1.0000;0.0000;0.3864;14.0100;9950511.9526;13.9416
MYSSSKGNIKLLDLR;1.0000;0.0000;0.3622;14.0505;10425958.2716;13.9728
MYSSSKGTIKLCDMR;1.0000;0.0000;0.4340;15.2342;40732786.7745;14.8826
MYSSSKGTIKLSDMR;1.0000;0.0000;0.4034;14.5302;18110857.3265;14.3415
MYYARRCLRKFIVFG;1.0000;0.0000;0.3685;15.9208;89796329.2734;15.4103
NAAHFLLSTNDKTIK;4.0000;42.1305;0.3188;14.7446;46363501.6987;14.0435
NAAHSLLSTNDKTIK;5.0000;55.3107;0.3237;14.5607;41945765.2828;13.8277
NAAQFLLSTNDKTIK;6.0000;70.7028;0.3292;15.0470;80427011.8045;14.1406
NAAYFLLSTNDKTVK;7.0000;84.4773;0.3176;15.0345;85635557.9957;14.0795
NAHAYHINSISVNSD;2.0000;14.1635;0.3615;14.5997;27747441.2083;14.1635
NAHTYHINSISINSD;6.0000;70.5007;0.3595;14.9944;75702652.7670;14.1001
NAHTYHINSISLNSD;1.0000;0.0000;0.3597;14.1731;12006341.8055;14.0670
NAHTYHINSISVNSD;12.0000;155.7265;0.3612;15.3693;164852938.6741;14.1570
NALDYTTKLLHLAWH;1.0000;0.0000;0.3768;15.3545;46783889.5612;14.9750
NALFLLSTNDKTIKY;1.0000;0.0000;0.3161;13.9950;9780805.5550;13.9302
NAPHSQGDYDVYSTF;1.0000;0.0000;0.3950;15.3930;48904631.5425;15.0046
NAPHSQGEYDVYSTF;4.0000;45.0100;0.3951;15.9934;195235710.6833;15.0033
NAPNSNSNKNIHNSI;1.0000;0.0000;0.3364;13.8460;8238635.1533;13.8156
NASRREMERQDAPIT;1.0000;0.0000;0.3660;14.8103;25004716.7250;14.5568
NAVKNNDWRSQPQAA;1.0000;0.0000;0.4027;15.6021;62216228.1517;15.1654
NAVNTGNDDKPKFKS;1.0000;0.0000;0.3197;14.2520;13147364.2437;14.1276
NAYDFTTKLLHMAWH;1.0000;0.0000;0.3957;16.0428;103332686.0071;15.5041
NCNHLMYSSSKGNIK;1.0000;0.0000;0.4172;15.0258;32043397.2631;14.7224
NDAIFDKFEVNFSGD;1.0000;0.0000;0.3166;14.0492;10410145.1773;13.9718
NDAIFDKFEVQFGGD;1.0000;0.0000;0.3361;14.8622;26542082.1434;14.5966
NDCIFDKFECAWNGS;3.0000;30.4254;0.4264;16.1408;200360218.5039;15.2127
NDCIFDKFECCWNGK;1.0000;0.0000;0.4433;16.3036;139516416.5683;15.7045
NDCIFDKFECCWNGS;10.0000;140.1478;0.4610;17.1311;1143956086.1009;15.5720
NDCIFDKFECTFSGD;1.0000;0.0000;0.3850;15.0597;33319301.3361;14.7485
NDCIFDKFECVWNGS;7.0000;91.2603;0.4264;16.5053;465658096.7128;15.2101
NDDKPKFKSAFKNSS;1.0000;0.0000;0.3278;13.7201;7126996.7114;13.7188
NDFQWCFSQVKGAID;1.0000;0.0000;0.4376;16.1343;114818838.2979;15.5744
NDFQWCFSQVKGAVD;2.0000;15.6313;0.4363;16.5093;250033812.7754;15.6313
NDFQWCFSQVQGAVD;1.0000;0.0000;0.4573;16.6365;204698973.1732;15.9605
NDFSLPAGGISSLRL;1.0000;0.0000;0.3426;13.9086;8854677.1368;13.8637
NDIQWCFSQVKGAVD;5.0000;62.1512;0.4367;16.7856;543437886.6094;15.5378
NDKTIKFWKVQDKKI;1.0000;0.0000;0.3593;15.0211;31871212.2207;14.7188
NDKTIKLWKIQERQI;1.0000;0.0000;0.3838;15.2136;39778541.2214;14.8668
NDKTIKLWKISERDK;10.0000;126.3127;0.3413;15.1311;114396928.3615;14.0347
NDKTIKLWKITERDK;5.0000;56.8400;0.3343;15.0581;74369159.6457;14.2100
NDKTIKLWKLYEKNL;1.0000;0.0000;0.3475;14.5247;17997765.3621;14.3373
NDKTIKLWKVYEKNI;1.0000;0.0000;0.3465;14.6848;21640758.3086;14.4603
NDKTIKYWKVQEKKI;1.0000;0.0000;0.3694;15.1860;38535626.4105;14.8456
NDKTIKYWKVQEKKV;1.0000;0.0000;0.3691;15.2599;41958313.3828;14.9024
NDKTIKYWKVQERKV;1.0000;0.0000;0.3691;15.2644;42176028.7795;14.9058
NDKTVKLWKVSERDK;8.0000;99.0386;0.3445;15.1820;108496455.2145;14.1484
NDLLFPPGGCTSLRL;1.0000;0.0000;0.3716;14.9657;29901150.4850;14.6762
NDNGIVKTFDEHNAP;1.0000;0.0000;0.3238;14.6449;20667043.1824;14.4296
NDSIFDKFECCISGN;1.0000;0.0000;0.3905;14.7602;23601668.6109;14.5183
NDSIFDKFECCLSGD;3.0000;28.8933;0.3916;15.1441;63601982.1007;14.4466
NDSLCLLSTNDKTIK;1.0000;0.0000;0.3389;13.8400;8182151.4596;13.8110
NDWRSQPQAAMGSAS;1.0000;0.0000;0.4664;15.8926;86930656.1317;15.3887
NEIKWLRPTQRSHFL;1.0000;0.0000;0.3963;15.2968;43776185.5720;14.9307
NEIVLQADKTAFRNK;1.0000;0.0000;0.3190;14.4388;16302131.8927;14.2712
NENSIACAAANSLYM;1.0000;0.0000;0.3885;14.8887;27366042.4606;14.6170
NFDFKFSQCFGDKAD;1.0000;0.0000;0.3757;15.1549;37179375.0047;14.8216
NFEITNQSFNIADIK;1.0000;0.0000;0.3297;14.2587;13249492.2247;14.1328
NFEITNQSFNIVDIK;6.0000;70.6508;0.3296;15.0334;79182527.7785;14.1302
NFFRMFDRDTRRDVT;1.0000;0.0000;0.3250;14.6564;20944688.1744;14.4385
NFFRMFDRNTKRDIT;6.0000;72.0838;0.3231;15.4063;121637099.3658;14.4168
NFFRMFDRNTKRDVT;12.0000;159.2092;0.3230;15.7812;264881514.0463;14.4736
NFFRMFDRNTRRDIT;1.0000;0.0000;0.3230;14.6326;20378042.6726;14.4202
NFFRMFDRNTRRDVT;2.0000;14.4770;0.3229;15.0076;44375990.7509;14.4770
NFFRVFDRNSKKDVT;1.0000;0.0000;0.3074;14.0629;10575857.0301;13.9823
NFFTEITSSISDIKF;1.0000;0.0000;0.3205;13.6185;6340149.1984;13.6407
NFFTEITSSISDVKF;1.0000;0.0000;0.3225;13.6924;6903273.4573;13.6975
NFGIYPTDSSLPGDR;1.0000;0.0000;0.3599;14.6257;20216637.6684;14.4149
NFLKEPEDPSNRSFS;1.0000;0.0000;0.3380;13.7663;7516510.4223;13.7544
NFMIYPNVVTSGDND;1.0000;0.0000;0.3600;14.9776;30314834.6001;14.6854
NFPNNDLLFPPGGCT;1.0000;0.0000;0.3595;15.5537;58843205.6809;15.1282
NFSGDSSSVMTGSYN;1.0000;0.0000;0.3922;14.2871;13689106.0883;14.1546
NGAKKPASNGEASWC;1.0000;0.0000;0.4136;15.4457;51961200.7656;15.0451
NGALFLLSTNDKTIK;2.0000;13.8692;0.3103;14.2167;17854019.8572;13.8692
NGEASWCFSQIKGAL;1.0000;0.0000;0.4331;15.6330;64467700.6634;15.1891
NGFSTRTTDDDDDDD;1.0000;0.0000;0.3123;13.7104;7047730.4993;13.7114
NGGCSDKSSFLNSDI;1.0000;0.0000;0.3708;13.9963;9794912.2107;13.9311
NGGCSEKLYNFPNND;1.0000;0.0000;0.3728;14.9992;31077596.7876;14.7020
NGGDDAATSGPPPSL;1.0000;0.0000;0.3629;14.8073;24915981.4606;14.5544
NGGDEVVAASADPSL;1.0000;0.0000;0.3385;14.2087;12508396.6752;14.0944
NGGVSEVNNSLCNDF;1.0000;0.0000;0.3615;14.4409;16342249.8640;14.2729
NGHTYHINSISVNSD;5.0000;57.0322;0.3685;15.1206;79917801.2757;14.2580
NGIVKTFDEHNAPNS;1.0000;0.0000;0.3346;14.5391;18297584.5549;14.3483
NGKDSSIMTGSYNNF;1.0000;0.0000;0.3766;14.5414;18346963.6957;14.3501
NGLIRDPQNVTALRV;1.0000;0.0000;0.3310;14.7714;23909137.6607;14.5269
NGLNHLPSSNIGIES;1.0000;0.0000;0.3541;14.0419;10323081.1149;13.9662
NGLPADKGHDYLSKD;1.0000;0.0000;0.3544;14.6539;20882561.8649;14.4365
NGLRAATGSYSNLFR;1.0000;0.0000;0.3399;14.3677;15020403.6488;14.2166
NGNAYDFTTKLLHMA;1.0000;0.0000;0.3498;15.2661;42258230.3615;14.9071
NGNDFQWCFSQVQGA;1.0000;0.0000;0.4559;16.8216;253302240.0387;16.1027
NGNSFDFSTKLLHLA;1.0000;0.0000;0.3371;14.1113;11181467.9362;14.0195
NGNSYDLSTKLLHLA;1.0000;0.0000;0.3451;14.1133;11206639.5628;14.0210
NGRNTGMVGSSNSSR;1.0000;0.0000;0.3757;14.3309;14397257.5684;14.1883
NGRYIASRDYLTVKI;1.0000;0.0000;0.3327;14.4874;17240949.7204;14.3086
NGRYILSRDYLTLKI;1.0000;0.0000;0.3328;14.2500;13116880.8530;14.1261
NGSDGAIMTGSYNNF;1.0000;0.0000;0.3748;14.9737;30177157.0838;14.6823
NGSDSAIMTGSYNNF;3.0000;28.7988;0.3780;15.0827;59259161.1797;14.3994
NGSDSVIMTGAYNNF;5.0000;58.3144;0.3685;15.5377;129172221.7090;14.5786
NGSDSVIMTGSYNNF;7.0000;86.3806;0.3779;15.4472;137724486.4963;14.3968
NGSDSVVMTGSYNNF;6.0000;72.2679;0.3791;15.4542;128534576.6614;14.4536
NGTTSSSSSSSSRAI;1.0000;0.0000;0.3324;12.8570;2638431.7043;13.0554
NGTVASSSNSNITNS;1.0000;0.0000;0.3302;13.3808;4822068.4419;13.4580
NHAKLFEEHEAPGSR;1.0000;0.0000;0.3514;14.7134;22365309.8570;14.4823
NHDGELLATGDKGGR;1.0000;0.0000;0.3340;14.7688;23835704.6966;14.5248
NHHDMIIAAYPRRVY;1.0000;0.0000;0.3638;15.8327;81128904.3648;15.3426
NHLATGDRGGRVVLF;1.0000;0.0000;0.3234;14.9424;29109920.3447;14.6583
NHLMYSSSKGNIKLL;1.0000;0.0000;0.3802;14.3981;15556968.0303;14.2400
NHLPSSNIGIESLKL;1.0000;0.0000;0.3442;13.8065;7872498.8349;13.7852
NHNFFTEITSSISDI;1.0000;0.0000;0.3341;13.7956;7773965.0057;13.7768
NHNSRGGSVRAVLSL;1.0000;0.0000;0.3475;14.1156;11236588.5805;14.0228
NHSFLRDHSYVTEAD;4.0000;42.8249;0.3583;15.0457;65575210.7923;14.2750
NHSGELLATGDKGGR;6.0000;72.2177;0.3451;15.4411;126617770.6009;14.4435
NHSKIFEEHEAPGSR;1.0000;0.0000;0.3605;14.5200;17899383.0074;14.3336
NHSKKGCEYKFFTEF;1.0000;0.0000;0.3724;15.2500;41479607.1896;14.8947
NHTGELLATGDKGGR;12.0000;160.8068;0.3311;15.9702;329255595.6064;14.6188
NIADIKPANMEELTE;1.0000;0.0000;0.3322;14.3865;15350275.8014;14.2311
NIDPSESSNIPPQLV;1.0000;0.0000;0.3725;14.3083;14027800.9633;14.1709
NIGIESLKLPQLQLH;1.0000;0.0000;0.3844;14.9682;29989535.6396;14.6782
NIHEQLKERLSDTYE;1.0000;0.0000;0.3558;14.3696;15053367.2097;14.2180
NIHNSIQNKDSSSSG;1.0000;0.0000;0.3702;13.8118;7920231.1197;13.7893
NIIAIAATNNLYIFQ;5.0000;58.1694;0.3267;15.4905;122346295.5782;14.5424
NIIAVAATNNLFIFQ;1.0000;0.0000;0.3169;14.6988;21991854.5032;14.4711
NIIAVAATNNLYIFQ;8.0000;102.1941;0.3262;15.7685;213140709.0742;14.5992
NIIAVATTNNLYIFQ;6.0000;72.9629;0.3261;15.6350;158288794.8937;14.5926
NIKLLDLRQSALCDN;1.0000;0.0000;0.3599;14.3419;14581667.1200;14.1968
NIKLVSQNNLTEGVT;1.0000;0.0000;0.3340;14.3309;14398473.8489;14.1883
NILHFSWHPRENSIA;1.0000;0.0000;0.3967;15.0287;32149874.6228;14.7246
NINGAKKPASNGEAS;1.0000;0.0000;0.3338;14.2306;12827478.2061;14.1112
NIPPQLVTNGLPADK;1.0000;0.0000;0.3457;15.1662;37667009.2626;14.8303
NITEADIISTVEFDH;1.0000;0.0000;0.3204;14.0385;10282176.0595;13.9635
NITNSCLVNGGVSEV;1.0000;0.0000;0.3597;14.5189;17876523.2068;14.3328
NIVDIKPANMEDLTE;5.0000;56.9189;0.3320;15.0838;76597710.5219;14.2297
NIVDIKPANMEELTE;17.0000;227.6545;0.3321;15.6135;259922563.2003;14.2284
NIVDIKPENMEELTE;1.0000;0.0000;0.3322;14.2506;13126317.8333;14.1266
NIVDIKPTNMEELTE;2.0000;14.2218;0.3318;14.6756;30279420.4462;14.2218
NIVDVKPAKMEDLSE;1.0000;0.0000;0.3415;14.2473;13076155.7743;14.1240
NIVDVKPANMEDLTE;1.0000;0.0000;0.3327;14.4587;16680205.0043;14.2865
NIVDVKPPNMEDLTE;1.0000;0.0000;0.3414;14.6268;20241937.3511;14.4157
NIVDVKPTNMEDLTE;1.0000;0.0000;0.3325;14.4501;16516723.0617;14.2800
NKDSSSSGNSHKRRS;1.0000;0.0000;0.3428;13.2630;4210860.6566;13.3675
NKDWGDDIDFKKNIL;1.0000;0.0000;0.3444;14.4660;16820253.4162;14.2921
NKGRAHSRGEYNVYS;2.0000;14.5654;0.3642;15.1226;50658755.2892;14.5654
NKIKWCQTANNALFL;1.0000;0.0000;0.3911;15.6210;63586111.8943;15.1799
NKIKWLKSANDSLCL;1.0000;0.0000;0.3852;14.5134;17763915.2300;14.3286
NKIKWLPQQNAAHSL;5.0000;61.0615;0.4176;16.4312;361343115.5307;15.2654
NKIQSHSRGEYNVYS;6.0000;72.7439;0.3931;15.5781;148236182.4676;14.5488
NKIRWCKRTNRAHFL;1.0000;0.0000;0.3776;15.5170;56408402.6495;15.0999
NKIRWCQPANGALFL;1.0000;0.0000;0.4011;16.0144;100012307.7577;15.4823
NKIRWCQTANGALFL;1.0000;0.0000;0.3946;15.8378;81606595.3244;15.3465
NKIRWCQTANNSLSL;1.0000;0.0000;0.4144;15.1082;35231068.0382;14.7857
NKIRWLPQKNAAQFL;6.0000;76.2625;0.3886;16.4936;425338154.0388;15.2525
NKIRWLPQQNAAHFL;4.0000;46.4539;0.3990;16.6196;401472270.8693;15.4846
NKIRWLPQQNAAYFL;7.0000;92.7832;0.3970;16.8356;681048212.7691;15.4639
NKIRWLQQKNPVHFL;1.0000;0.0000;0.4002;15.9499;92854808.0633;15.4327
NKKILHASWHPFEDS;1.0000;0.0000;0.3979;14.9873;30654492.6335;14.6928
NKKILHTAWHPEENI;1.0000;0.0000;0.3715;15.2479;41380127.6661;14.8931
NKKILHTAWHPKENI;6.0000;74.7283;0.3685;16.0944;268611855.6778;14.9457
NKKILHTAWHPMENI;1.0000;0.0000;0.3941;15.7835;76669302.2814;15.3048
NKKILHTAWHPMESI;2.0000;15.1850;0.4108;15.9287;128151222.8866;15.1850
NKKILHTAWHPVDNV;1.0000;0.0000;0.3672;15.4526;52375619.2933;15.0504
NKNIHNSIQNKDSSS;1.0000;0.0000;0.3555;13.7720;7565514.8498;13.7587
NKPIKTIDVHEHLRE;1.0000;0.0000;0.3305;14.5451;18425502.7434;14.3530
NKPLKTINIHEQLKE;1.0000;0.0000;0.3401;14.6000;19626621.7195;14.3951
NKPRTVLKPRKVCAS;6.0000;73.0964;0.3513;15.6698;164746101.1351;14.6193
NKRYGSLAQRSARNK;1.0000;0.0000;0.3540;14.4972;17435290.2341;14.3161
NKSRPHSRGEYNVYS;2.0000;14.4117;0.3767;14.9226;40240292.4779;14.4117
NKSVMTGSYNNQFVI;1.0000;0.0000;0.3850;15.1346;36318522.7228;14.8060
NKTKTFEEYLDPINH;1.0000;0.0000;0.3303;14.6135;19934309.4666;14.4055
NLDFSQCFGDKGDIE;1.0000;0.0000;0.3815;14.9318;28757507.1041;14.6502
NLDIPDQSFNIVDIK;1.0000;0.0000;0.3378;14.2188;12655370.7739;14.1022
NLDSRSVGTGTSSSA;1.0000;0.0000;0.3411;13.5209;5666178.5385;13.5657
NLDYNKKILHASWHP;1.0000;0.0000;0.3963;15.3218;45057150.9012;14.9499
NLEINNQSFNIVDVK;1.0000;0.0000;0.3273;14.0923;10939965.9932;14.0049
NLEISNQSFNIVDVK;3.0000;27.7703;0.3348;14.4136;27428905.2852;13.8851
NLFMYSSSKGTIKLC;1.0000;0.0000;0.4051;14.8645;26614565.5338;14.5985
NLFMYSSSKGTIKLS;1.0000;0.0000;0.3741;14.1605;11833528.6475;14.0573
NLFRVFGASQGSTEA;1.0000;0.0000;0.3562;14.6901;21770887.9924;14.4643
NLFRVFGCTPGSAEA;1.0000;0.0000;0.3596;15.1980;39071049.5327;14.8548
NLFRVFGCTPGSTEA;1.0000;0.0000;0.3595;15.1895;38688115.9251;14.8482
NLFRVFGVAPGSTET;1.0000;0.0000;0.3278;14.7186;22497659.8390;14.4863
NLFVYSSSKGSLRLC;5.0000;56.3240;0.3797;14.8903;61302859.4726;14.0810
NLGIADQSFNIVDIK;1.0000;0.0000;0.3355;14.3131;14105343.7838;14.1746
NLGREFDDVDFKKSI;1.0000;0.0000;0.3125;13.8415;8195654.2558;13.8121
NLKDEDGRLRDPFKI;1.0000;0.0000;0.3111;14.0253;10127006.3548;13.9534
NLKDEDGRLRDPFRI;3.0000;27.9137;0.3111;14.5069;30538661.6168;13.9568
NLKDEEGKLKDLSTV;5.0000;54.4283;0.3066;14.2737;30142446.7601;13.6071
NLKDEEGRLRDPATI;7.0000;83.7648;0.3104;14.8800;71681787.5802;13.9608
NLKEEDGRYRDPTTV;6.0000;71.3284;0.3228;15.2097;97004680.5808;14.2657
NLKVVAENNLSDSFH;1.0000;0.0000;0.3263;13.8445;8223947.9538;13.8144
NLNGLNHLPSSNIGI;1.0000;0.0000;0.3467;14.2098;12524614.5238;14.0952
NLNTSQSSGNGTTSS;1.0000;0.0000;0.3685;13.9089;8857681.3179;13.8640
NLSDSFHSPMQGPLT;1.0000;0.0000;0.4216;15.1993;39129983.3764;14.8558
NLSISDHSFNIVDIK;1.0000;0.0000;0.3278;13.5821;6080217.9773;13.6128
NLTEGVTFAKKGKPD;1.0000;0.0000;0.3148;14.6508;20808615.5786;14.4342
NLVARCRRVYAHAHD;2.0000;15.0785;0.3576;15.7902;109258158.2830;15.0785
NLVPRCRRVYSHAHD;1.0000;0.0000;0.3830;15.4207;50488046.7250;15.0259
NLWHLAITDRSFNIV;4.0000;43.4817;0.3624;15.3306;91024519.4155;14.4939
NLWHLAVTDRSFNIV;1.0000;0.0000;0.3632;14.8024;24777301.3371;14.5507
NLWHLEITDRSFNIV;10.0000;129.5284;0.3626;15.5960;195364774.0490;14.3920
NLWHLEVVNQSYNIV;1.0000;0.0000;0.3991;15.3155;44731784.0534;14.9451
NLWNFEITNQSFNIA;1.0000;0.0000;0.3741;14.9194;28349741.8657;14.6406
NLWNFEITNQSFNIV;6.0000;73.1899;0.3740;15.6941;169425679.4694;14.6380
NLWNLDIPDQSFNIV;1.0000;0.0000;0.3831;14.8795;27078509.0154;14.6100
NLWNLEINNQSFNIV;1.0000;0.0000;0.3713;14.6791;21498603.3418;14.4559
NLWNLEISNQSFNIV;3.0000;28.6723;0.3796;15.0004;53901735.6352;14.3361
NLWNLGIADQSFNIV;1.0000;0.0000;0.3801;14.9738;30180994.7442;14.6824
NLWNLSISDHSFNIV;1.0000;0.0000;0.3752;14.2428;13009752.1642;14.1206
NMDAGPVATFQVHEY;1.0000;0.0000;0.3677;16.0533;104592611.7600;15.5122
NMDNKPLKTINIHEQ;1.0000;0.0000;0.3665;15.1087;35254330.9613;14.7861
NMDSGPVASYQVHEH;1.0000;0.0000;0.4234;15.7824;76566149.9619;15.3039
NMDSGPVATFQVHEY;1.0000;0.0000;0.3926;15.8167;79655359.9714;15.3303
NMDSGPVSTFQVHEH;1.0000;0.0000;0.4135;15.6072;62581323.9955;15.1693
NMEARPIETYQVHDY;5.0000;61.3386;0.3837;16.5213;400864297.8271;15.3347
NMEDLTEVITASEFH;5.0000;57.1937;0.3509;15.1731;84900340.8823;14.2984
NMEDLTEVITCAEFH;2.0000;14.8395;0.3732;15.4792;76379100.5558;14.8395
NMEDLTEVITSAEFH;1.0000;0.0000;0.3509;14.4742;16980068.1765;14.2984
NMEELTEVITAAEFH;18.0000;246.1421;0.3406;15.9643;400541217.0641;14.4789
NMEELTEVITSAEFH;3.0000;28.5942;0.3510;14.9496;50840517.1451;14.2971
NMEGRPVETHHVHEY;1.0000;0.0000;0.3768;15.9268;90421482.8650;15.4150
NMEGRPVETHQVHEY;1.0000;0.0000;0.3870;16.0531;104569749.9586;15.5120
NMEKAPVKTIPLHDV;1.0000;0.0000;0.3495;15.1446;36739672.0735;14.8137
NMENRPIETYQVHDY;5.0000;61.0905;0.3856;16.4406;365291971.3519;15.2726
NMENRPIETYQVHNY;1.0000;0.0000;0.3820;15.7917;77395246.9817;15.3111
NMENRPVETYQVHDY;1.0000;0.0000;0.3839;15.8156;79547351.0509;15.3294
NMENRPVETYQVHEY;7.0000;91.9687;0.3841;16.6589;555741766.5716;15.3281
NMESRPVETHQVHEY;1.0000;0.0000;0.4047;15.6850;68448193.5581;15.2291
NMLAYSSSKGSIRLI;2.0000;13.9739;0.3699;14.3530;20887217.1668;13.9739
NMLNTAININGAKKP;1.0000;0.0000;0.3309;14.8208;25307401.9601;14.5648
NNALFLLSTNDKTIK;1.0000;0.0000;0.3017;13.7035;6991827.2767;13.7060
NNDLLFPPGGCTSLR;1.0000;0.0000;0.3703;15.0054;31300877.6376;14.7067
NNDWRSQPQAAMGSA;1.0000;0.0000;0.4517;16.0485;104016373.8176;15.5085
NNFDFKFSQCFGDKA;1.0000;0.0000;0.3735;15.2050;39386396.8658;14.8601
NNFFRMFDRDTRRDV;1.0000;0.0000;0.3251;14.5843;19274989.2534;14.3831
NNFFRMFDRNTKRDI;6.0000;71.8064;0.3232;15.3341;111940257.2897;14.3613
NNFFRMFDRNTKRDV;12.0000;158.5991;0.3232;15.7091;243765306.7052;14.4181
NNFFRMFDRNTRRDI;1.0000;0.0000;0.3231;14.5605;18753516.4167;14.3647
NNFFRMFDRNTRRDV;2.0000;14.4216;0.3232;14.9354;40838361.3884;14.4216
NNFFRVFDRNSKKDV;1.0000;0.0000;0.3066;13.9908;9732755.5752;13.9269
NNFGIYPTDSSLPGD;1.0000;0.0000;0.3600;14.6046;19732134.0427;14.3987
NNFMIYPNVVTSGDN;1.0000;0.0000;0.3578;15.0277;32114367.3429;14.7239
NNKPRTVLKPRKVCA;6.0000;73.6954;0.3366;15.8256;197125994.4789;14.7391
NNLNGLNHLPSSNIG;1.0000;0.0000;0.3467;14.2065;12476243.4181;14.0927
NNLSDSFHSPMQGPL;1.0000;0.0000;0.4208;15.1272;36010562.8113;14.8003
NNLTEGVTFAKKGKP;1.0000;0.0000;0.3125;14.7009;22043845.3122;14.4727
NNNFMIYPNVVTSGD;1.0000;0.0000;0.3578;15.0277;32114367.3429;14.7239
NNQFVIYPNAVNTGN;1.0000;0.0000;0.3342;15.2754;42709931.3875;14.9142
NNQSFNIVDVKPPNM;1.0000;0.0000;0.3728;15.1620;37484319.5643;14.8271
NNSDGETFISADDLR;1.0000;0.0000;0.3165;13.6031;6228908.7726;13.6289
NNSDGETYISADDLR;1.0000;0.0000;0.3281;13.7698;7546169.1530;13.7570
NNSFLRDHSYATEAD;6.0000;70.1636;0.3417;14.9067;68430923.0190;14.0327
NNSLCNDFSLPAGGI;1.0000;0.0000;0.3711;14.6313;20347524.9859;14.4192
NNSLSLLSTNDKTIK;1.0000;0.0000;0.3056;13.1861;3853954.3639;13.3084
NNSSGTRRELEEADY;1.0000;0.0000;0.3284;13.7841;7671484.7854;13.7680
NNVPKLNAVKNNDWR;1.0000;0.0000;0.3424;14.7609;23621332.8471;14.5188
NPCKLFEDQEDQDSK;1.0000;0.0000;0.4019;15.0375;32479180.9404;14.7314
NPDGGDGDRLEAAGA;1.0000;0.0000;0.3298;14.7613;23632422.8688;14.5191
NPGVDANGNSYDLST;1.0000;0.0000;0.3489;14.3855;15332380.7512;14.2303
NPMRRHVPIPSRPSR;1.0000;0.0000;0.3879;15.2931;43590642.2930;14.9279
NPMRRQIQTPARPSR;1.0000;0.0000;0.3961;15.8469;82467631.7103;15.3535
NPMRRQIVNPTRPTR;1.0000;0.0000;0.3551;15.6266;63993635.2482;15.1842
NPMRRQVANPTRPAR;1.0000;0.0000;0.3527;15.7125;70646556.9975;15.2502
NPRRGEYNVYSTFQS;1.0000;0.0000;0.3790;15.0842;34273325.3922;14.7673
NPTNRSFFSEIISSI;1.0000;0.0000;0.3320;13.5689;5988545.8295;13.6026
NPTRPARTLTSLTRA;1.0000;0.0000;0.3204;14.4177;15911694.1088;14.2550
NPTRPTRTLTSLARG;1.0000;0.0000;0.3263;14.5492;18512901.7605;14.3561
NPVHFLLSTNDKTVK;1.0000;0.0000;0.3285;14.3811;15254620.4619;14.2269
NQFVIYPNAVNTGND;1.0000;0.0000;0.3375;15.2253;40316674.8380;14.8757
NQGVDANGNSFDFST;1.0000;0.0000;0.3560;14.5796;19171636.8867;14.3795
NQSFNIADIKPANME;1.0000;0.0000;0.3664;14.8716;26833020.9987;14.6039
NQSFNIVDIKPANME;6.0000;73.0064;0.3663;15.6463;160361347.7844;14.6013
NQSFNIVDVKPAKME;1.0000;0.0000;0.3664;14.9587;29661373.2951;14.6708
NQSFNIVDVKPANME;1.0000;0.0000;0.3667;14.9421;29100740.9315;14.6581
NQSFNIVDVKPPNME;1.0000;0.0000;0.3751;15.1102;35314636.4001;14.7873
NQSFNIVDVKPTNME;1.0000;0.0000;0.3665;14.9336;28815525.8722;14.6515
NQSKKKQSCEYKFFT;1.0000;0.0000;0.4120;15.3964;49098910.7487;15.0073
NQSYNIVDIKPTNME;1.0000;0.0000;0.3765;15.0263;32061623.9534;14.7228
NQVHRRGEYNVYSTF;7.0000;90.0008;0.3684;16.2322;340025039.7573;15.0001
NRAHFLLSTNDKTIK;1.0000;0.0000;0.3177;14.0829;10821659.3134;13.9977
NRPIETYQVHDYLRS;5.0000;59.2255;0.3753;15.8340;181692805.1286;14.8064
NRPIETYQVHNYLRS;1.0000;0.0000;0.3730;15.1851;38495670.9442;14.8449
NRPVETYQVHDYLRS;1.0000;0.0000;0.3750;15.2089;39566107.3511;14.8632
NRPVETYQVHEYLRS;7.0000;89.1712;0.3752;16.0523;276420749.4674;14.8619
NRSFFSEIISSISDV;13.0000;159.0843;0.3209;14.2332;46391694.9636;13.2570
NRSFFSEIISSVSDV;5.0000;53.2553;0.3238;13.8922;19427749.3418;13.3138
NRSFSLKLSSSISDV;1.0000;0.0000;0.3158;12.8207;2530361.5429;13.0275
NSCLVNGGVSEVNNS;1.0000;0.0000;0.3667;14.2875;13696008.6620;14.1549
NSCNTFVYSSSKGTI;6.0000;71.3498;0.3831;15.2153;97627685.6293;14.2700
NSDAETYISADDLRI;1.0000;0.0000;0.3204;13.6416;6511019.4011;13.6585
NSDCETYMSADDLRI;5.0000;57.5484;0.3879;15.2885;96959946.7894;14.3871
NSDGETFISADDLRI;1.0000;0.0000;0.3166;13.6065;6253058.6064;13.6315
NSDGETYISADDLRI;2.0000;13.7596;0.3281;14.0741;15150852.1605;13.7596
NSDHETYLSADDLRI;4.0000;41.4246;0.3363;14.4384;32591343.5444;13.8082
NSDILFPPGGYPSLR;1.0000;0.0000;0.3686;14.8127;25073367.6397;14.5586
NSDPSRTVGNGTVAS;1.0000;0.0000;0.3444;14.1984;12361194.6883;14.0865
NSDQETFLSADDLRI;2.0000;13.7772;0.3352;14.0971;15555792.7152;13.7772
NSDQETYLSADDLRI;1.0000;0.0000;0.3470;13.9627;9422729.3594;13.9053
NSDYETYLSADDLRI;6.0000;68.9371;0.3342;14.5875;47389025.4515;13.7874
NSDYETYMSADDLRI;7.0000;85.1393;0.3660;15.1781;101024794.4672;14.1899
NSEDSGTEMNEIVLQ;1.0000;0.0000;0.3726;14.3790;15217877.1921;14.2253
NSFDFSTKLLHLAWH;1.0000;0.0000;0.3913;14.8880;27341682.4479;14.6165
NSFLRDHSYATEADI;6.0000;70.1766;0.3417;14.9100;68696233.6021;14.0353
NSGNHLATGDRGGRV;1.0000;0.0000;0.3416;14.8363;25762660.5649;14.5767
NSGRYMISRDYLSIK;1.0000;0.0000;0.3783;14.4294;16127436.4768;14.2640
NSHKRRSNGRNTGMV;1.0000;0.0000;0.3658;14.7866;24330089.6674;14.5385
NSIACAAANSLYMYY;4.0000;45.3152;0.4121;16.1257;227370830.6331;15.1051
NSIAVAATNNLFIFS;1.0000;0.0000;0.3147;13.9389;9168318.6028;13.8870
NSIQNKDSSSSGNSH;1.0000;0.0000;0.3730;13.6526;6593690.7461;13.6669
NSISINSDYETYLSA;6.0000;68.2088;0.3440;14.3980;38099816.4695;13.6418
NSISLNSDQETFLSA;1.0000;0.0000;0.3441;13.5634;5950563.7592;13.5984
NSISNNSDGETFISA;1.0000;0.0000;0.3260;13.4136;5007916.4697;13.4832
NSISNNSDGETYISA;1.0000;0.0000;0.3381;13.5802;6066967.1308;13.6113
NSISNSSDGETFISA;1.0000;0.0000;0.3292;13.2578;4185316.6822;13.3635
NSISTNSDGETYISA;1.0000;0.0000;0.3404;13.6524;6592519.0955;13.6668
NSISVNSDAETYISA;1.0000;0.0000;0.3324;13.5260;5699669.7802;13.5696
NSISVNSDCETYMSA;5.0000;57.1930;0.4023;15.1729;84877596.6656;14.2982
NSISVNSDHETYLSA;4.0000;41.1580;0.3488;14.3228;28530078.6949;13.7193
NSISVNSDQETFLSA;1.0000;0.0000;0.3473;13.6804;6808678.9629;13.6883
NSISVNSDQETYLSA;1.0000;0.0000;0.3595;13.8471;8248546.4209;13.8164
NSISVNSDYETYMSA;7.0000;84.6062;0.3801;15.0625;88435916.4990;14.1010
NSKKDVTLEASRDII;1.0000;0.0000;0.3047;13.4298;5102259.1816;13.4957
NSKPRAILKPRKVCV;7.0000;87.3984;0.3513;15.6679;177567184.8571;14.5664
NSKPRASLKPRKVCS;1.0000;0.0000;0.3708;14.4305;16146950.3089;14.2648
NSKPRASLKPRKVCT;1.0000;0.0000;0.3627;14.6585;20994184.7655;14.4401
NSLCDNKTKTFEEYL;1.0000;0.0000;0.3514;14.3953;15505723.6148;14.2378
NSLCDSHAKIFEEYL;1.0000;0.0000;0.3757;14.4812;17118039.7172;14.3038
NSLCNDFSLPAGGIS;1.0000;0.0000;0.3797;14.4755;17005242.8552;14.2994
NSLSLLSTNDKTIKY;1.0000;0.0000;0.3226;13.4777;5391262.7929;13.5325
NSLYMYYARRCLRKF;1.0000;0.0000;0.3987;15.5990;61993163.3582;15.1630
NSNITNSCLVNGGVS;1.0000;0.0000;0.3660;14.3375;14508184.4920;14.1934
NSNKNIHNSIQNKDS;1.0000;0.0000;0.3507;13.9278;9052473.0373;13.8785
NSNSNKNIHNSIQNK;1.0000;0.0000;0.3506;13.9779;9589841.0239;13.9170
NSPGSQLEDDDEQEE;1.0000;0.0000;0.3791;14.2841;13642115.1653;14.1523
NSRGGSVRAVLSLQS;1.0000;0.0000;0.3648;14.0860;10860258.7468;14.0000
NSRHCEYKFLTEFQS;1.0000;0.0000;0.4044;15.1500;36969804.2345;14.8179
NSSDGETFISADDLR;1.0000;0.0000;0.3214;13.4473;5205748.9289;13.5091
NSSGTRRELEEADYP;1.0000;0.0000;0.3406;14.0329;10216152.6097;13.9592
NSSKRSKKNGFSTRT;1.0000;0.0000;0.3279;13.5921;6150195.8671;13.6204
NSSRSSIAGGEGANS;1.0000;0.0000;0.3481;13.6336;6451573.0043;13.6524
NSVAIAATNNLYIFS;1.0000;0.0000;0.3256;14.1055;11107191.5725;14.0151
NSYDLSTKLLHLAWH;1.0000;0.0000;0.4001;14.8899;27403233.8135;14.6180
NTAININGAKKPASN;1.0000;0.0000;0.3155;14.3015;13919059.3423;14.1657
NTFVYSSSKGTIRLC;13.0000;172.5048;0.3757;15.6883;247719447.2313;14.3754
NTGMVGSSNSSRSSI;1.0000;0.0000;0.3743;13.7892;7717072.8859;13.7719
NTGNDDKPKFKSAFK;1.0000;0.0000;0.3212;14.3162;14156605.9371;14.1770
NTKEENGLIRDPQNV;1.0000;0.0000;0.3335;14.5451;18424754.1440;14.3529
NTKRDITLEASRENN;6.0000;68.0557;0.2987;14.3582;36391717.5699;13.6111
NTKRDVTLEASRENS;7.0000;81.2889;0.3067;14.3432;38634579.5625;13.5482
NTKRDVTLEASRESS;5.0000;53.7134;0.3115;14.0412;23063191.3822;13.4284
NTLAYSSSKGSIRLI;2.0000;13.6575;0.3388;13.9413;13002460.5359;13.6575
NTNALDYTTKLLHLA;1.0000;0.0000;0.3211;14.4378;16282996.9369;14.2704
NTRRDITLEASRESS;1.0000;0.0000;0.3091;13.2728;4258351.0579;13.3750
NTRRDVTLEASRENS;2.0000;13.5516;0.3067;13.8036;11095728.1722;13.5516
NTSQSSGNGTTSSSS;1.0000;0.0000;0.3753;13.6370;6476362.7097;13.6549
NVDSLDFNKKILHTA;1.0000;0.0000;0.3187;14.0168;10029313.1770;13.9469
NVFVYSSSKGTIRLC;5.0000;57.5173;0.3759;15.2784;95839188.5607;14.3793
NVIAVAATNNLYIFQ;1.0000;0.0000;0.3255;14.9394;29008950.6095;14.6560
NVPKLNAVKNNDWRS;1.0000;0.0000;0.3536;14.6051;19741295.4109;14.3990
NVTALRVPSVKQIPL;1.0000;0.0000;0.3447;14.7750;24008244.8170;14.5297
NVVTSGDNDNGIVKT;1.0000;0.0000;0.3162;14.2067;12478936.7031;14.0928
NVYSTFQSHEPEFDY;18.0000;252.1848;0.3930;16.4268;682140239.1891;14.8344
NYLATGDKGGRVVLF;1.0000;0.0000;0.3216;14.9109;28072274.9474;14.6341
NYLRSKLCSLYENDC;1.0000;0.0000;0.4054;14.8264;25472328.4031;14.5692
NYSGDLLATGDKGGR;4.0000;43.2722;0.3429;15.2397;81985751.6477;14.4241
PAAALCDKHSKLFEE;1.0000;0.0000;0.3655;14.7690;23841192.4363;14.5250
PADIISTVEFNHTGE;1.0000;0.0000;0.3366;14.5462;18448962.3829;14.3538
PADKGHDYLSKDFSF;1.0000;0.0000;0.3617;14.5754;19078624.0785;14.3762
PAENIIAIAATNNLY;5.0000;57.2611;0.3126;15.1951;87071716.3756;14.3153
PAGGISSLRLPVVVT;1.0000;0.0000;0.3454;14.5822;19228304.0264;14.3814
PAGGNDFQWCFSQVK;2.0000;15.9647;0.4396;16.9431;412031153.0073;15.9647
PAKMEDLSEVITSAE;1.0000;0.0000;0.3508;14.1487;11673854.5653;14.0483
PANGALFLLSTNDKT;1.0000;0.0000;0.3219;14.2253;12749803.0510;14.1071
PANMEDLTEVITASE;5.0000;56.8432;0.3437;15.0591;74457008.1228;14.2108
PANMEDLTEVITCAE;1.0000;0.0000;0.3667;15.0642;33491969.8284;14.7519
PANMEELTEVITAAE;17.0000;230.2611;0.3340;15.8255;331756756.6234;14.3913
PANMEELTEVITSAE;1.0000;0.0000;0.3438;14.3585;14862259.9105;14.2095
PARPSRSIGSMTRVV;1.0000;0.0000;0.3754;14.7423;23120783.0785;14.5045
PARTLTSLTRAVRRG;1.0000;0.0000;0.3178;14.4073;15722262.6943;14.2470
PASKAANPRRGEYNV;1.0000;0.0000;0.3370;14.8141;25112197.6500;14.5597
PASNGEASWCFSQIK;1.0000;0.0000;0.4469;15.5534;58826723.7832;15.1280
PATITTLRVPVLRPM;7.0000;89.5540;0.3378;16.1353;304135319.3735;14.9257
PATKNSPGSQLEDDD;1.0000;0.0000;0.3649;14.4128;15822110.8346;14.2513
PCKLFEDQEDQDSKS;1.0000;0.0000;0.4112;14.8817;27144154.3878;14.6116
PDDDDLRPEAEAARR;1.0000;0.0000;0.3157;14.1015;11055682.7264;14.0119
PDGGDGDRLEAAGAG;1.0000;0.0000;0.3342;14.9735;30173353.1504;14.6822
PDNHNSRGGSVRAVL;1.0000;0.0000;0.3499;14.5099;17692761.5242;14.3259
PDNLDYNKKILHASW;1.0000;0.0000;0.3832;14.9531;29472696.9914;14.6666
PDPQMQTTPPPPTLP;1.0000;0.0000;0.3799;16.8841;272215914.9522;16.1508
PDQSFNIVDIKPTNM;1.0000;0.0000;0.3748;15.1102;35312593.8164;14.7872
PEAEAARRPQPQPQP;1.0000;0.0000;0.3817;16.4015;156178838.0718;15.7798
PEAPGSRSFFTEIIA;1.0000;0.0000;0.3427;14.4480;16475599.7553;14.2783
PEDPSNRSFFSEIIS;17.0000;218.5205;0.3428;14.8708;110529676.5659;13.6575
PEDPSNRSFSLKLSS;1.0000;0.0000;0.3404;13.3417;4610156.4983;13.4280
PEDPSSRSFFSEIIS;4.0000;40.6132;0.3464;14.0866;21735078.7092;13.5377
PEENIIAVAATNNLF;1.0000;0.0000;0.3047;14.2709;13436804.2666;14.1422
PEFDYLKSLEIEEKI;28.0000;373.2029;0.3254;15.3019;233020116.2984;13.8223
PEFRYKSEFQSHEPE;1.0000;0.0000;0.3905;14.9635;29825363.9802;14.6745
PEFRYKTEFQSHDPE;1.0000;0.0000;0.3777;15.1932;38854827.3461;14.8511
PEFRYKTEFQSHEPE;2.0000;14.8498;0.3778;15.4925;77557580.8582;14.8498
PEGYNLKDEEGKLKD;5.0000;56.7249;0.3307;15.0207;71231534.4438;14.1812
PEGYNLKDEEGRLRD;7.0000;85.1288;0.3307;15.1758;100761740.5150;14.1881
PEGYNLKEEDGRYRD;6.0000;72.2139;0.3422;15.4402;126474048.6162;14.4428
PEIWCRMLSSIPPLG;1.0000;0.0000;0.4567;15.8880;86462354.4611;15.3851
PENMEELTEVITSAE;1.0000;0.0000;0.3433;14.2260;12759472.1419;14.1076
PENPTNRSFFSEIIS;1.0000;0.0000;0.3396;13.9185;8955351.8114;13.8713
PEQAGPKSFFTEIIA;1.0000;0.0000;0.3544;15.0442;32730786.8994;14.7366
PESKNAPHSQGDYDV;1.0000;0.0000;0.3926;15.1179;35630112.5042;14.7932
PESKNAPHSQGEYDV;4.0000;44.3758;0.3927;15.7183;142241544.7594;14.7919
PFEDSVAIAATNNLF;1.0000;0.0000;0.3177;14.2383;12942161.1557;14.1171
PFKITALRVPILKPM;1.0000;0.0000;0.3409;15.2090;39569687.7745;14.8632
PFRITALRVPILKPM;3.0000;29.7334;0.3408;15.6906;119325026.8533;14.8667
PGDRGQIVLQADKAA;1.0000;0.0000;0.3574;15.4257;50779540.8206;15.0298
PGGCTSLRLPVVVTG;1.0000;0.0000;0.3674;15.4865;54463230.2098;15.0765
PGGIPSLRLPVVVTS;1.0000;0.0000;0.3540;14.7503;23334133.2057;14.5106
PGGYPSLRLPVVVAS;1.0000;0.0000;0.3656;15.0470;32837688.2076;14.7387
PGSAEATTLEASRNP;1.0000;0.0000;0.3400;14.3045;13967215.3237;14.1680
PGSQLEDDDEQEEII;1.0000;0.0000;0.3723;14.4466;16450212.8211;14.2773
PGSRSFFTEIIASIS;2.0000;13.8278;0.3449;14.1629;16781236.2358;13.8278
PGSRSFFTEIIASVS;1.0000;0.0000;0.3469;13.9358;9135862.5059;13.8846
PGSTEATTLEASRNP;1.0000;0.0000;0.3397;14.2960;13830323.2715;14.1614
PGSTETATLEASRNP;1.0000;0.0000;0.3397;14.2960;13830323.2715;14.1614
PGTEANGNAYDFTTK;1.0000;0.0000;0.3219;15.0245;31997953.1970;14.7214
PGVDANGNSYDLSTK;1.0000;0.0000;0.3489;14.4021;15627762.5382;14.2430
PGVDGNTNALDYTTK;1.0000;0.0000;0.3241;14.8581;26418844.3429;14.5935
PHHCNLFVYSSSKGS;5.0000;59.2276;0.4280;15.8347;181840408.0953;14.8069
PHHCNTFVYSSSKGT;7.0000;90.4091;0.4158;16.3208;376508954.7736;15.0682
PHHCNVFVYSSSKGT;1.0000;0.0000;0.4159;15.4808;54104531.8450;15.0721
PHQCNVFVYSSSKGT;3.0000;30.3383;0.4269;16.0842;187710835.5469;15.1692
PHSQGDYDVYSTFQS;1.0000;0.0000;0.4341;15.6013;62158154.5842;15.1647
PHSQGEYDVYSTFQS;4.0000;45.4903;0.4342;16.2017;248146056.9735;15.1634
PHSRGEYNVYSTFQS;2.0000;14.8762;0.4065;15.5269;80690479.6490;14.8762
PIARHPEFRYKTEFQ;1.0000;0.0000;0.3522;15.5561;59004542.3630;15.1300
PIETYPVHEYLRAKL;1.0000;0.0000;0.3460;15.1296;36112748.6260;14.8022
PIETYQVHDYLRSKL;10.0000;132.9513;0.3768;16.0908;345343627.8234;14.7724
PIETYQVHNYLRSKL;1.0000;0.0000;0.3747;15.1409;36584372.8648;14.8109
PIHCNMLAYSSSKGS;1.0000;0.0000;0.4396;15.1829;38396159.6966;14.8431
PIKTIDVHEHLRERL;1.0000;0.0000;0.3317;14.5099;17692874.3376;14.3259
PILKPMDLMVEASPR;4.0000;44.6107;0.3881;15.8202;159945761.3052;14.8702
PINCNHLMYSSSKGN;1.0000;0.0000;0.4284;15.2580;41865789.9231;14.9009
PINHNFFTEITSSIS;1.0000;0.0000;0.3461;14.0945;10967172.9651;14.0066
PIPSRPSRALSSITR;1.0000;0.0000;0.3521;13.9482;9267685.0945;13.8942
PIQEGQPWASKTPAD;1.0000;0.0000;0.4231;16.1566;117807254.0804;15.5916
PITRHPEFRYKSEFQ;1.0000;0.0000;0.3719;15.3195;44936520.6852;14.9482
PKEAVDAHKMAFVAV;1.0000;0.0000;0.3377;15.3043;44158357.9148;14.9365
PKENIIAVATTNNLY;6.0000;71.5811;0.3122;15.2755;104632453.8359;14.3162
PKFKSAFKNSSKRSK;1.0000;0.0000;0.3338;13.7021;6980527.1483;13.7050
PKKIYANAHAYHINS;1.0000;0.0000;0.3575;15.2375;40886697.4482;14.8851
PKLCDLYENDSIFDK;3.0000;28.5670;0.3611;14.9319;49813701.5212;14.2835
PKLNAVKNNDWRSQP;1.0000;0.0000;0.3883;15.2215;40140389.9569;14.8728
PKRIYSNAHTYHINS;1.0000;0.0000;0.3726;14.9968;30993184.0288;14.7001
PKSFFTEIIASVSDI;1.0000;0.0000;0.3311;13.8282;8071452.1878;13.8019
PKTVLKPRKVCTGGK;1.0000;0.0000;0.3424;15.4589;52759192.6026;15.0553
PLEWRFSQVFGERSA;1.0000;0.0000;0.4040;15.2133;39766172.4988;14.8665
PLGPKEAVDAHKMAF;1.0000;0.0000;0.3520;15.4904;54706390.6007;15.0795
PLHDVLRSKLCDLYE;1.0000;0.0000;0.3760;14.6974;21956750.5668;14.4700
PLKTINIHEQLKERL;1.0000;0.0000;0.3412;14.5647;18846234.8404;14.3680
PLLVEASPRRTFANA;1.0000;0.0000;0.3242;14.4113;15794654.9496;14.2501
PLQCNLFMYSSSKGT;1.0000;0.0000;0.4438;15.5383;57808767.7765;15.1163
PLRHPEFRYKTEFQS;1.0000;0.0000;0.3740;15.2764;42761240.7632;14.9150
PLTTPSQLRLPRLNH;1.0000;0.0000;0.3692;15.0237;31967748.8576;14.7208
PMDLMVEASPRRIFA;10.0000;133.8395;0.3795;16.2192;400357251.0679;14.8711
PMDLMVEATPRRVFA;7.0000;90.6188;0.3612;16.3662;396743521.9059;15.1031
PMDLMVEVSPRRIFA;4.0000;44.6052;0.3795;15.8178;159509504.7991;14.8684
PMDLMVEVSPRRTFA;1.0000;0.0000;0.3791;15.2846;43164409.2008;14.9213
PMENIIAVAATNNLY;1.0000;0.0000;0.3385;14.9732;30160618.3642;14.6820
PMESIIAVAATNNLY;2.0000;14.5622;0.3524;15.1184;50412877.2713;14.5622
PMQGPLTTPSQLRLP;1.0000;0.0000;0.4135;16.1136;112108439.5311;15.5585
PMRRHVPIPSRPSRA;1.0000;0.0000;0.3875;15.3738;47835522.2261;14.9899
PMRRQIQTPARPSRS;1.0000;0.0000;0.4140;15.6910;68921507.9423;15.2337
PMRRQIVNPTRPTRT;1.0000;0.0000;0.3527;15.6987;69537093.7849;15.2396
PMRRQVANPTRPART;1.0000;0.0000;0.3500;15.7846;76766325.9083;15.3057
PMRRRMTSGVGSNLG;1.0000;0.0000;0.3965;15.3566;46897130.3044;14.9767
PNAVNTGNDDKPKFK;1.0000;0.0000;0.3159;14.6567;20949583.3846;14.4387
PNENSIACAAANSLY;1.0000;0.0000;0.3688;14.6537;20877819.9548;14.4364
PNFLKEPEDPSNRSF;1.0000;0.0000;0.3436;14.1710;11977135.4117;14.0654
PNGGCSDKSSFLNSD;1.0000;0.0000;0.3844;14.2418;12993554.2162;14.1198
PNGGCSEKLYNFPNN;1.0000;0.0000;0.3787;15.2981;43842926.8791;14.9317
PNGRYIASRDYLTVK;1.0000;0.0000;0.3414;14.7329;22871181.4983;14.4973
PNMEDLTEVITCAEF;1.0000;0.0000;0.3680;15.1084;35241372.0377;14.7859
PNNDLLFPPGGCTSL;1.0000;0.0000;0.3788;15.2332;40684556.6780;14.8818
PNSCNTFVYSSSKGT;6.0000;72.2931;0.3953;15.4607;129509136.8805;14.4586
PNSNSNKNIHNSIQN;1.0000;0.0000;0.3631;14.2102;12529453.9279;14.0955
PNVVTSGDNDNGIVK;1.0000;0.0000;0.3252;14.3833;15293460.6950;14.2286
PPDPQMQTTPPPPTL;1.0000;0.0000;0.3799;16.8841;272215914.9522;16.1508
PPGGCTSLRLPVVVT;1.0000;0.0000;0.3695;15.5231;56806235.8827;15.1046
PPGGIPSLRLPVVVT;1.0000;0.0000;0.3468;15.1550;37181625.1715;14.8217
PPGGYPSLRLPVVVA;1.0000;0.0000;0.3547;15.4517;52325004.0475;15.0498
PPLGPKEAVDAHKMA;1.0000;0.0000;0.3573;15.6143;63092340.3525;15.1747
PPNMEDLTEVITCAE;1.0000;0.0000;0.3748;15.2323;40643526.5547;14.8811
PPPPTLPPRTFMRQS;1.0000;0.0000;0.3901;16.1796;120961235.8275;15.6092
PPPSLEWRFSQVFGE;1.0000;0.0000;0.4221;15.6092;62724550.5049;15.1708
PPPTLPPRTFMRQSS;1.0000;0.0000;0.4079;15.7749;75911840.2305;15.2982
PPQLVTNGLPADKGH;1.0000;0.0000;0.3571;15.6937;69134625.7800;15.2358
PPRTFMRQSSITKIG;1.0000;0.0000;0.3893;15.3037;44128371.0796;14.9360
PPSLEWRFSQVFGER;1.0000;0.0000;0.4130;15.3814;48257462.7953;14.9958
PPTLPPRTFMRQSSI;1.0000;0.0000;0.4014;15.5295;57224512.8959;15.1095
PQAAMGSASVGLDPD;1.0000;0.0000;0.4010;15.3608;47123470.7951;14.9799
PQECNLFMYSSSKGT;1.0000;0.0000;0.4444;15.5262;57012152.1891;15.1071
PQKNAAQFLLSTNDK;6.0000;73.0785;0.3638;15.6651;163864062.6508;14.6157
PQLQLHDKLISAQPK;1.0000;0.0000;0.4102;15.5851;61007011.9017;15.1523
PQLSQHDKIIAATPK;1.0000;0.0000;0.3821;15.3759;47951301.1758;14.9915
PQLVTNGLPADKGHD;1.0000;0.0000;0.3570;15.3948;49005351.0792;15.0060
PQMQTTPPPPTLPPR;1.0000;0.0000;0.3694;16.9553;295455820.9319;16.2055
PQNVTALRVPSVKQI;1.0000;0.0000;0.3661;15.2596;41943353.5649;14.9021
PQPQPQPREWRFAQV;1.0000;0.0000;0.4152;17.3605;471060093.1139;16.5169
PQPQPREWRFAQVFG;1.0000;0.0000;0.3994;17.0039;312477636.1425;16.2428
PQPREWRFAQVFGER;1.0000;0.0000;0.3938;16.2795;135711562.4301;15.6861
PQQNAAHFLLSTNDK;4.0000;44.5435;0.3777;15.7910;154669588.7063;14.8478
PQQNAAHSLLSTNDK;5.0000;58.5281;0.3883;15.6072;139931929.7843;14.6320
PQQNAAYFLLSTNDK;7.0000;88.9624;0.3756;16.0071;262377889.0882;14.8271
PRAILKPRKVCTGGK;1.0000;0.0000;0.3440;15.3980;49188966.8566;15.0085
PRAILKPRKVCVGGK;7.0000;90.0747;0.3440;16.2482;346355520.9209;15.0124
PRASLKPRKVCSGGK;1.0000;0.0000;0.3763;15.0108;31495602.0170;14.7109
PRASLKPRKVCTGGK;2.0000;14.8861;0.3617;15.5398;81900851.2933;14.8861
PRAVLKPRRVCVGGK;5.0000;60.2908;0.3420;16.1805;270768002.4029;15.0727
PRCRRVYSHAHDYHI;1.0000;0.0000;0.4003;15.9967;97990776.5768;15.4686
PRENSIAVAATNNLF;1.0000;0.0000;0.3140;14.1845;12165122.1298;14.0758
PRENSVAIAATNNLY;1.0000;0.0000;0.3243;14.3512;14737745.0384;14.2039
PREWRFAQVFGERAA;1.0000;0.0000;0.3687;15.7473;73534185.3011;15.2770
PRKVCASGKRKKDEI;6.0000;72.2193;0.3505;15.4416;126678799.2948;14.4439
PRKVCSGGKRKKDEI;1.0000;0.0000;0.3568;14.7949;24564660.3314;14.5450
PRKVCTGGKRKKDEI;3.0000;29.4404;0.3429;15.5001;95816548.8527;14.7202
PRKVCTGGKRRKDEI;1.0000;0.0000;0.3429;15.0274;32104575.5192;14.7237
PRKVCVGGKRRKDEI;7.0000;88.3656;0.3429;15.8776;226058762.5335;14.7276
PRLCDLYENDSIFDK;1.0000;0.0000;0.3611;14.4593;16690725.7830;14.2869
PRLNHHDMIIAAYPR;1.0000;0.0000;0.3665;15.6729;67498617.3040;15.2198
PRRGEYNVYSTFQSH;1.0000;0.0000;0.3921;15.4028;49460206.3372;15.0122
PRRIFANAHTYHINS;10.0000;132.8162;0.3481;16.0713;337664415.3855;14.7574
PRRIFANGHTYHINS;4.0000;44.5753;0.3529;15.8048;157146011.1610;14.8584
PRRTFANAHTYHINS;1.0000;0.0000;0.3472;15.1401;36549759.2551;14.8102
PRRTFANGHTYHINS;1.0000;0.0000;0.3518;15.2716;42524830.9721;14.9113
PRRVCVGGKRRRDDI;5.0000;58.9433;0.3426;15.7422;163470488.4310;14.7358
PRRVFANAHTYHINS;7.0000;88.8850;0.3473;15.9903;257358747.6076;14.8142
PRRVYANAHAYHINS;1.0000;0.0000;0.3562;15.3204;44981398.8430;14.9488
PRTFMRQSSITKIGN;1.0000;0.0000;0.3809;15.0549;33136753.1669;14.7448
PRTVLKPRKVCASGK;6.0000;73.9120;0.3565;15.8820;210344166.4574;14.7824
PSENIIAVAATNNLY;7.0000;85.1415;0.3244;15.1786;101082212.0372;14.1903
PSESSNIPPQLVTNG;1.0000;0.0000;0.3824;14.6394;20537534.9339;14.4254
PSLEWRFSQVFGERT;1.0000;0.0000;0.4038;15.2048;39376426.0221;14.8600
PSLPLEWRFSQVFGE;1.0000;0.0000;0.4145;15.3206;44994662.4289;14.9490
PSLRLPVVVASQDVN;1.0000;0.0000;0.3581;14.5543;18619847.8744;14.3600
PSLRLPVVVTSQETN;1.0000;0.0000;0.3578;14.5389;18293277.9381;14.3482
PSNRSFFSEIISSIS;12.0000;146.3834;0.3355;14.2642;46191850.9743;13.3076
PSNRSFFSEIISSVS;5.0000;53.4576;0.3386;13.9579;20956064.3341;13.3644
PSNRSFSLKLSSSIS;1.0000;0.0000;0.3297;12.8864;2729416.4830;13.0781
PSQLRLPRLNHHDMI;1.0000;0.0000;0.4030;15.4261;50802379.1243;15.0301
PSRALSSITRVVSRG;1.0000;0.0000;0.3407;13.8140;7940766.6727;13.7910
PSRPSRALSSITRVV;1.0000;0.0000;0.3434;13.8506;8282378.0918;13.8191
PSRSIGSMTRVVRRG;1.0000;0.0000;0.3717;14.6461;20696053.6362;14.4305
PSRTVGNGTVASSSN;1.0000;0.0000;0.3515;14.0927;10943994.4076;14.0052
PSSHNFFTEITSSIS;1.0000;0.0000;0.3575;13.7794;7630564.3694;13.7644
PSSKSPDDDDLRPEA;1.0000;0.0000;0.3441;13.7475;7355379.9543;13.7399
PSSNIGIESLKLPQL;1.0000;0.0000;0.3679;14.1816;12124253.0859;14.0735
PSSRSFFSEIISSIS;4.0000;39.5634;0.3367;13.6313;12868127.6026;13.1878
PSVKQIPLLVEASPR;1.0000;0.0000;0.3666;14.6668;21194775.8442;14.4464
PTDSSLPGDRGQIVL;1.0000;0.0000;0.3718;14.6916;21810080.1458;14.4655
PTECNVFVYSSSKGT;1.0000;0.0000;0.3881;14.8639;26596172.8042;14.5980
PTENSIACAAANSLY;3.0000;28.9837;0.3696;15.2030;68059092.9986;14.4918
PTGGNDFQWCFSQVK;1.0000;0.0000;0.4397;16.6335;203996427.0597;15.9582
PTHCNMLAYSSSKGS;1.0000;0.0000;0.4407;15.2517;41561098.2172;14.8960
PTHCNTLAYSSSKGS;2.0000;14.5796;0.4098;15.1410;51744235.2499;14.5796
PTLPPRTFMRQSSIT;1.0000;0.0000;0.3934;15.3528;46693229.7758;14.9738
PTMEWRFAQVFGERA;1.0000;0.0000;0.3908;16.2015;124054267.8344;15.6261
PTNMEDLTEVITSAE;1.0000;0.0000;0.3435;14.3516;14745451.6638;14.2042
PTNMEELTEVITAAE;1.0000;0.0000;0.3338;14.5865;19323836.6765;14.3847
PTNMEELTEVITSAE;1.0000;0.0000;0.3435;14.3499;14716595.5663;14.2029
PTNRSFFSEIISSIS;1.0000;0.0000;0.3358;13.4131;5004867.9754;13.4828
PTQRSHFLLSTNDKT;1.0000;0.0000;0.3638;14.5922;19451896.0393;14.3892
PTRPARTLTSLTRAV;1.0000;0.0000;0.3206;14.4950;17392121.0438;14.3144
PTRPTRTLTSLARGV;1.0000;0.0000;0.3262;14.6265;20235345.5320;14.4155
PTRTLTSLARGVRRG;1.0000;0.0000;0.3237;14.5388;18292502.5281;14.3481
PTTVTTLRVPVFRPM;6.0000;75.5123;0.3313;16.2984;339731764.7291;15.1025
PVARCRRVYAHAHDY;1.0000;0.0000;0.3619;16.0693;106533053.1521;15.5244
PVASYQVHEHLRPRL;1.0000;0.0000;0.3832;15.5037;55552046.5403;15.0897
PVATFQVHEYLKPKL;1.0000;0.0000;0.3527;15.5291;57198275.1760;15.1092
PVATFQVHEYLRPKL;1.0000;0.0000;0.3525;15.5336;57495068.4494;15.1127
PVDNVIAVAATNNLY;1.0000;0.0000;0.3121;14.6422;20603827.3219;14.4276
PVETHHVHEYLRSKL;1.0000;0.0000;0.3684;15.0638;33476313.2059;14.7516
PVETHQVHEYLRSKL;2.0000;14.8487;0.3790;15.4911;77428716.9500;14.8487
PVETYQVHDYLRSKL;1.0000;0.0000;0.3768;15.1647;37601662.4373;14.8292
PVETYQVHEYLRSKL;7.0000;88.9672;0.3769;16.0081;262696545.3012;14.8279
PVFRPMDLMVEASPR;6.0000;75.2854;0.3869;16.2394;317398771.0190;15.0571
PVHEYLRAKLCSLYE;1.0000;0.0000;0.3875;15.1578;37305366.6329;14.8239
PVHFLLSTNDKTVKL;1.0000;0.0000;0.3294;14.3414;14572457.2743;14.1963
PVKTIPLHDVLRSKL;1.0000;0.0000;0.3360;14.4175;15907686.0426;14.2549
PVLEPPDPQMQTTPP;1.0000;0.0000;0.3914;16.5886;193716694.4855;15.9236
PVLKPMDLMVEVSPR;5.0000;59.6976;0.3880;15.9876;216828928.9462;14.9244
PVLRPMDLMVEATPR;7.0000;90.6346;0.3710;16.3696;398311231.0896;15.1058
PVRHPEFRYKTEFQS;1.0000;0.0000;0.3711;15.3934;48927727.2194;15.0050
PVSTFQVHEHLRPKL;1.0000;0.0000;0.3740;15.3240;45171065.8023;14.9516
PVVVASQDVNLVARC;1.0000;0.0000;0.3699;15.2072;39485286.6063;14.8618
PVVVTGQDLNLVPRC;1.0000;0.0000;0.3667;15.6178;63350175.8172;15.1774
PVVVTSHESSPVARC;1.0000;0.0000;0.3922;14.9702;30057686.9016;14.6797
PVVVTSQETNLVARC;1.0000;0.0000;0.3698;15.1918;38792761.7469;14.8500
PWASKTPADIISTVE;1.0000;0.0000;0.3763;14.8028;24788381.6335;14.5510
QAAMGSASVGLDPDN;1.0000;0.0000;0.3922;15.1120;35385825.0803;14.7886
QADKAAFRARKSAAN;1.0000;0.0000;0.3287;14.5656;18864557.5578;14.3687
QADKSAFKSKKSGQH;1.0000;0.0000;0.3962;14.8977;27651195.9692;14.6240
QADKTAFRNKRYGSL;1.0000;0.0000;0.3469;14.7790;24117262.8928;14.5327
QAGPKSFFTEIIASV;1.0000;0.0000;0.3575;14.7686;23831466.6956;14.5247
QCFGDKADIVVTEAD;1.0000;0.0000;0.3597;15.1784;38197102.6709;14.8397
QCFGDKGDIENITEA;1.0000;0.0000;0.3661;15.1570;37268854.5534;14.8232
QCFGDKGDVEDITEA;1.0000;0.0000;0.3681;15.1808;38305177.2821;14.8416
QCNLFMYSSSKGTIK;1.0000;0.0000;0.4323;15.3491;46496698.9744;14.9709
QCNVFVYSSSKGTIR;3.0000;29.5036;0.4024;15.5412;100460912.5361;14.7518
QDAPITRHPEFRYKS;1.0000;0.0000;0.3708;15.2770;42789582.6896;14.9155
QDKKIKKICDMNSDP;1.0000;0.0000;0.3988;15.1348;36327059.3204;14.8062
QDLNLVPRCRRVYSH;1.0000;0.0000;0.3960;15.4265;50827312.4199;15.0304
QDSKSFFSEIISSIS;1.0000;0.0000;0.3508;13.3265;4530211.4090;13.4163
QDVNLVARCRRVYAH;1.0000;0.0000;0.3678;15.6120;62927025.1680;15.1730
QDYPIARHPEFRYKT;1.0000;0.0000;0.3598;15.7244;71622707.9247;15.2594
QECNLFMYSSSKGTI;1.0000;0.0000;0.4337;15.2808;42977388.3529;14.9184
QEDQDSKSFFSEIIS;1.0000;0.0000;0.3754;13.9779;9589379.5486;13.9170
QEEIILQADKSAFKS;1.0000;0.0000;0.3640;14.3530;14769163.7644;14.2053
QEGQPWASKTPADII;1.0000;0.0000;0.4178;15.9112;88806472.2169;15.4029
QEKKIKKISEMNIDP;1.0000;0.0000;0.3633;14.5866;19325598.8106;14.3848
QEKKVKQVSVMNLDS;1.0000;0.0000;0.3922;14.8440;25991793.9043;14.5827
QENKGRAHSRGEYNV;2.0000;14.7632;0.3658;15.3799;68130027.5090;14.7632
QENKIQSHSRGEYNV;6.0000;73.7330;0.3971;15.8354;199360113.2062;14.7466
QENKSRPHSRGEYNV;2.0000;14.6095;0.3807;15.1800;54118428.6474;14.6095
QEQENKIQSHSRGEY;6.0000;74.9467;0.4245;16.1512;286775057.2293;14.9893
QERKVKRISVMNLNT;1.0000;0.0000;0.3540;14.6289;20289985.5738;14.4173
QERQIKLVSENNLNG;1.0000;0.0000;0.3589;14.5235;17971938.6449;14.3363
QESKNQVHRRGEYNV;7.0000;89.6364;0.3838;16.1532;310459020.5310;14.9394
QETFLSADDLRINLW;2.0000;14.4201;0.3749;14.9335;40751022.4985;14.4201
QETNLVARCRRVYAH;1.0000;0.0000;0.3679;15.6052;62435285.5969;15.1677
QETYLSADDLRINLW;1.0000;0.0000;0.3863;14.7991;24684428.6982;14.5482
QEVDIISAIEFDKSG;3.0000;28.0114;0.3450;14.5705;32859050.4552;14.0057
QEVDIISAIEFDNSG;1.0000;0.0000;0.3449;14.0768;10745992.8332;13.9930
QFEEPENPTNRSFFS;1.0000;0.0000;0.3633;14.5856;19304517.2694;14.3841
QFGGDNKSVMTGSYN;1.0000;0.0000;0.3988;15.4283;50932852.9892;15.0318
QFLLSTNDKTIKLWK;6.0000;72.5694;0.3727;15.5326;140685092.8830;14.5139
QFVIYPNAVNTGNDD;1.0000;0.0000;0.3406;15.1752;38057524.7300;14.8372
QGAVDEDVAEADIIS;1.0000;0.0000;0.3385;14.2930;13782622.6033;14.1591
QGDYDVYSTFQSHEP;1.0000;0.0000;0.4215;15.7054;70069976.4445;15.2447
QGEYDVYSTFQSHEP;4.0000;45.7303;0.4216;16.3057;279731412.2859;15.2434
QGHPTMEWRFAQVFG;1.0000;0.0000;0.4012;17.1272;360133574.1065;16.3376
QGPLTTPSQLRLPRL;1.0000;0.0000;0.3851;15.3622;47202154.9235;14.9810
QGSTEAATLEASKNP;1.0000;0.0000;0.3559;14.4961;17413591.2613;14.3153
QGVDANGNSFDFSTK;1.0000;0.0000;0.3559;14.5962;19540982.8126;14.3922
QHDKIIAATPKRIYS;1.0000;0.0000;0.3599;15.0380;32495728.5171;14.7317
QHPMRRRMTSGVGSN;1.0000;0.0000;0.4251;15.9476;92604770.9281;15.4309
QIKGALDDDVTDADI;1.0000;0.0000;0.3282;14.3432;14603838.8774;14.1978
QIKLVSENNLNGLNH;1.0000;0.0000;0.3478;14.3882;15379842.5214;14.2323
QIPLLVEASPRRTFA;1.0000;0.0000;0.3481;14.7788;24113904.9329;14.5326
QIQTPARPSRSIGSM;1.0000;0.0000;0.4268;15.4598;52813407.5836;15.0560
QIVLQADKAAFRARK;1.0000;0.0000;0.3392;15.0458;32790122.4231;14.7378
QIVNPTRPTRTLTSL;1.0000;0.0000;0.3443;14.7607;23616624.7546;14.5187
QKNAAQFLLSTNDKT;6.0000;72.3996;0.3549;15.4885;133707426.1036;14.4799
QKNPVHFLLSTNDKT;1.0000;0.0000;0.3530;14.7487;23291604.2782;14.5094
QLEDDDEQEEIILQA;1.0000;0.0000;0.3734;14.6273;20253484.9597;14.4161
QLHDKLISAQPKKIY;1.0000;0.0000;0.3874;15.2426;41129930.2259;14.8891
QLKERLSDTYENDAI;1.0000;0.0000;0.3404;14.1334;11469433.0970;14.0365
QLQLHDKLISAQPKK;1.0000;0.0000;0.4018;15.3528;46693778.4237;14.9738
QLRLPRLNHHDMIIA;1.0000;0.0000;0.3799;15.4172;50285484.5578;15.0232
QLSQHDKIIAATPKR;1.0000;0.0000;0.3742;15.1482;36891585.7324;14.8165
QLVTNGLPADKGHDY;1.0000;0.0000;0.3599;15.4375;51477742.7300;15.0389
QMQTTPPPPTLPPRT;1.0000;0.0000;0.3702;16.7786;241081764.3910;16.0697
QNAAHFLLSTNDKTI;4.0000;43.1181;0.3445;15.1729;75914222.0414;14.3727
QNAAHSLLSTNDKTI;5.0000;56.6275;0.3512;14.9890;68680751.5115;14.1569
QNAAYFLLSTNDKTV;7.0000;86.4524;0.3429;15.4628;140217121.7904;14.4087
QNGRYILSRDYLTLK;1.0000;0.0000;0.3588;14.6915;21806409.7872;14.4654
QNKDSSSSGNSHKRR;1.0000;0.0000;0.3716;13.8638;8408794.6420;13.8292
QNNFDFKFSQCFGDK;1.0000;0.0000;0.3970;15.5691;59899490.1139;15.1400
QNNLTEGVTFAKKGK;1.0000;0.0000;0.3275;14.8969;27625715.5179;14.6234
QNSLCDNKTKTFEEY;1.0000;0.0000;0.3773;14.8799;27089112.6283;14.6103
QNVTALRVPSVKQIP;1.0000;0.0000;0.3661;15.2596;41943353.5649;14.9021
QPANGALFLLSTNDK;1.0000;0.0000;0.3468;14.5980;19582036.0630;14.3936
QPEIWCRMLSSIPPL;1.0000;0.0000;0.4763;16.1206;113017541.3606;15.5639
QPKKIYANAHAYHIN;1.0000;0.0000;0.3564;15.8382;81647879.2509;15.3468
QPQAAMGSASVGLDP;1.0000;0.0000;0.4217;15.8557;83313535.0193;15.3603
QPQPQPREWRFAQVF;1.0000;0.0000;0.4138;17.2366;408448906.8929;16.4217
QPQPREWRFAQVFGE;1.0000;0.0000;0.4097;16.7033;221063022.7803;16.0118
QPREWRFAQVFGERA;1.0000;0.0000;0.3890;16.1114;111832017.0410;15.5568
QPWASKTPADIISTV;1.0000;0.0000;0.4006;15.2995;43911390.5902;14.9327
QQEQENKIQSHSRGE;6.0000;75.5358;0.4379;16.3045;342130321.3845;15.1072
QQGHPTMEWRFAQVF;1.0000;0.0000;0.4151;17.3599;470741415.2741;16.5164
QQKNPVHFLLSTNDK;1.0000;0.0000;0.3774;15.1214;35772869.0489;14.7959
QQNAAHFLLSTNDKT;4.0000;44.1362;0.3694;15.6144;126205052.3335;14.7121
QQNAAHSLLSTNDKT;5.0000;57.9849;0.3785;15.4305;114179630.7165;14.4962
QQNAAYFLLSTNDKT;7.0000;88.1477;0.3672;15.8304;214091312.3291;14.6913
QQWEDIMTRDYLTVK;1.0000;0.0000;0.4234;16.0485;104016879.2853;15.5085
QRDPASKAANPRRGE;1.0000;0.0000;0.3514;14.8611;26508764.4306;14.5958
QREPESKNAPHSQGD;1.0000;0.0000;0.4052;15.2133;39766319.8625;14.8665
QREPESKNAPHSQGE;4.0000;44.5957;0.4053;15.8137;158753996.8046;14.8652
QREQENKGRAHSRGE;2.0000;14.7981;0.3804;15.4253;71778206.7977;14.7981
QREQENKSRPHSRGE;2.0000;14.6443;0.3942;15.2253;57016324.5936;14.6443
QREQESKNQVHRRGE;7.0000;89.8454;0.3989;16.1985;327083264.0563;14.9742
QRSARNKDWGDDIDF;1.0000;0.0000;0.3812;14.8811;27125551.1293;14.6112
QRSHFLLSTNDKTIK;1.0000;0.0000;0.3518;14.2912;13754410.3952;14.1578
QSALCDNHAKLFEEH;1.0000;0.0000;0.3962;15.1863;38548667.8095;14.8458
QSALCDNHSKIFEEH;1.0000;0.0000;0.4055;14.9928;30851232.2860;14.6971
QSALCDNPCKLFEDQ;1.0000;0.0000;0.4360;15.7119;70602799.0283;15.2498
QSALCDSHSKLFEEP;1.0000;0.0000;0.4088;14.7241;22641379.4432;14.4905
QSALCDSHTKLFEEP;1.0000;0.0000;0.4016;14.9521;29438209.3388;14.6658
QSCEYKFFTEFQSHD;1.0000;0.0000;0.4327;15.6884;68713207.4312;15.2317
QSFNIADIKPANMEE;1.0000;0.0000;0.3680;14.8198;25279860.7818;14.5641
QSFNIVDIKPANMEE;7.0000;87.3688;0.3680;15.6615;176259118.8717;14.5615
QSFNIVDIKPTNMEE;1.0000;0.0000;0.3677;14.8079;24933087.3053;14.5549
QSFNIVDVKPAKMED;1.0000;0.0000;0.3682;14.9086;27999294.3922;14.6323
QSFNIVDVKPANMED;1.0000;0.0000;0.3684;14.8920;27470077.1358;14.6196
QSFNIVDVKPPNMED;1.0000;0.0000;0.3770;15.0601;33335776.1652;14.7488
QSFNIVDVKPTNMED;1.0000;0.0000;0.3682;14.8835;27200844.1394;14.6130
QSHDAEFDYLKSLEI;2.0000;14.1859;0.3675;14.6289;28694431.1305;14.1859
QSHDPEFDYLKSLEI;1.0000;0.0000;0.3777;14.4959;17410783.5341;14.3151
QSHEPEFDYLKSLEI;27.0000;372.1598;0.3777;15.9256;469171210.9863;14.3138
QSHSRGEYNVYSTFQ;6.0000;75.1344;0.4230;16.2001;303367974.7183;15.0269
QSKKKQSCEYKFFTE;1.0000;0.0000;0.4139;15.3447;46256946.9284;14.9675
QSLKLPQLSQHDKII;1.0000;0.0000;0.4133;15.1030;35024047.7024;14.7818
QSPVLEPPDPQMQTT;1.0000;0.0000;0.4319;16.3800;152354937.9305;15.7633
QSSGNGTTSSSSSSS;1.0000;0.0000;0.3738;13.2531;4162880.1278;13.3599
QSSITKIGNMLNTAI;1.0000;0.0000;0.3708;14.6834;21603895.2871;14.4592
QSYNIVDIKPTNMEE;1.0000;0.0000;0.3783;14.9745;30205819.5392;14.6830
QTANGALFLLSTNDK;1.0000;0.0000;0.3376;14.4214;15978266.3599;14.2578
QTANNALFLLSTNDK;1.0000;0.0000;0.3299;14.2091;12514523.8398;14.0947
QTANNSLSLLSTNDK;1.0000;0.0000;0.3376;13.6918;6898111.4458;13.6970
QTDYPVRHPEFRYKT;1.0000;0.0000;0.3574;15.7898;77219829.6568;15.3096
QTPARPSRSIGSMTR;1.0000;0.0000;0.4009;15.1048;35094912.3002;14.7831
QTTPPPPTLPPRTFM;1.0000;0.0000;0.3553;16.4587;166801366.9261;15.8238
QVANPTRPARTLTSL;1.0000;0.0000;0.3445;14.8466;26071861.9960;14.5847
QVFGERAAGEDVQEV;2.0000;14.9256;0.3553;15.5912;86887152.3559;14.9256
QVFGERSAGEEVQEV;1.0000;0.0000;0.3711;15.0519;33020894.9928;14.7425
QVFGERTAGEEVQEV;1.0000;0.0000;0.3554;15.2799;42933604.0143;14.9177
QVHDYLRSKLCSLYE;11.0000;147.9406;0.4148;16.1604;392423403.2159;14.7941
QVHEHLRPKLCDLYE;1.0000;0.0000;0.4012;15.6548;66107162.3146;15.2059
QVHEHLRPRLCDLYE;1.0000;0.0000;0.4010;15.6593;66450182.4675;15.2093
QVHEYLKPKLCDLYE;1.0000;0.0000;0.3992;15.6233;63750721.9021;15.1816
QVHEYLRPKLCDLYE;1.0000;0.0000;0.3991;15.6278;64081514.8391;15.1851
QVHEYLRSKLCSLYE;9.0000;118.3420;0.4149;16.0716;320445368.6846;14.7928
QVHNYLRSKLCSLYE;1.0000;0.0000;0.4136;15.1691;37792566.1901;14.8326
QVHRRGEYNVYSTFQ;7.0000;92.0524;0.3885;16.6771;567472766.6152;15.3421
QVKGAIDEDVAEADI;1.0000;0.0000;0.3282;14.4654;16809230.1784;14.2917
QVKGAVDDDVAEADI;5.0000;57.3992;0.3285;15.2400;91690460.2682;14.3498
QVKGAVDEDVAEADI;2.0000;14.3485;0.3286;14.8403;36604410.6841;14.3485
QVPVLKPMDLMVEVS;5.0000;60.4731;0.4041;16.2398;289897628.4818;15.1183
QVQGAVDEDVAEADI;1.0000;0.0000;0.3527;14.9676;29967487.9868;14.6777
QVSVMNLDSRSVGTG;1.0000;0.0000;0.3909;14.7630;23678376.7062;14.5204
QWCFSQVKGAIDEDV;1.0000;0.0000;0.4397;16.0349;102396477.2188;15.4980
QWCFSQVKGAVDDDV;5.0000;62.2245;0.4387;16.8095;558549084.4253;15.5561
QWCFSQVKGAVDEDV;2.0000;15.5548;0.4389;16.4098;222982412.9328;15.5548
QWCFSQVQGAVDEDV;1.0000;0.0000;0.4610;16.5371;182552393.4398;15.8840
QWEDIMTRDYLTVKV;1.0000;0.0000;0.4003;15.6809;68124891.5350;15.2259
QWKFAQCFGDKGDVE;1.0000;0.0000;0.4221;16.4638;167791135.7165;15.8277
RAAALCDKHSKLFEE;4.0000;43.0498;0.3554;15.1433;73369387.1206;14.3499
RAAGEDVQEVDIISA;2.0000;14.2138;0.3375;14.6652;29918574.5739;14.2138
RAATGSYSNLFRVFG;1.0000;0.0000;0.3417;14.6096;19845210.7945;14.4025
RAEGYNLKDEDGRLR;4.0000;42.3448;0.3203;14.8375;51598453.2000;14.1149
RAHFLLSTNDKTIKL;1.0000;0.0000;0.3183;14.0432;10337731.3369;13.9671
RAHSRGEYNVYSTFQ;2.0000;14.8830;0.3842;15.5357;81514567.2028;14.8830
RAILKPRKVCTGGKR;1.0000;0.0000;0.3383;15.1703;37843790.3327;14.8335
RAILKPRKVCVGGKR;7.0000;89.0244;0.3384;16.0205;266470441.4816;14.8374
RAILPNGGCSEKLYN;1.0000;0.0000;0.3705;14.9898;30741585.4379;14.6947
RAKLCSLYENDCIFD;1.0000;0.0000;0.3866;14.8894;27387037.7190;14.6176
RALSSITRVVSRGSE;1.0000;0.0000;0.3274;13.5134;5617713.6564;13.5600
RARKSAANNVPKLNA;1.0000;0.0000;0.3102;14.1708;11974248.0991;14.0652
RASACVTGTPNFLKE;1.0000;0.0000;0.3531;14.9496;29351976.0779;14.6638
RASALCDRHSKLFEE;6.0000;70.8578;0.3625;15.0873;84249592.6470;14.1716
RASALCDRHTKFFEE;6.0000;72.3670;0.3568;15.4800;132408022.7753;14.4734
RASLKPRKVCSGGKR;1.0000;0.0000;0.3668;14.7831;24231307.0451;14.5358
RASLKPRKVCTGGKR;2.0000;14.7111;0.3541;15.3121;63010850.6538;14.7111
RAVLKPRRVCVGGKR;5.0000;59.5906;0.3370;15.9528;208316786.6000;14.8977
RAVLSLQSLKLPQLS;1.0000;0.0000;0.3787;14.3101;14056937.0505;14.1723
RAVRRGGENPGVDAN;1.0000;0.0000;0.3169;14.8050;24850470.7442;14.5527
RCLRKFIVFGSLLEA;1.0000;0.0000;0.3473;14.5456;18435723.0936;14.3533
RCRRVYAHAHDYHIN;3.0000;30.9185;0.3729;16.4615;289857480.9803;15.4592
RCRRVYSHAHDYHIN;1.0000;0.0000;0.3959;15.7479;73582960.2728;15.2774
RDDISVDSLDFTKKI;5.0000;53.9700;0.3068;14.1246;25389327.3040;13.4925
RDGRHILSRDYMTLK;1.0000;0.0000;0.3646;14.7682;23820995.2027;14.5244
RDGRYILSRDYMTLK;1.0000;0.0000;0.3625;14.7412;23091075.2197;14.5037
RDHSYATEADIISAV;1.0000;0.0000;0.3408;14.2080;12498411.8741;14.0938
RDHSYATEADIISTV;5.0000;56.3490;0.3405;14.8984;61879577.4937;14.0873
RDHSYVTEADIISTV;2.0000;14.0846;0.3404;14.4970;24653932.7984;14.0846
RDHSYVTEADVISTV;2.0000;14.1414;0.3417;14.5710;26843664.8066;14.1414
RDIIKPKTVLKPRKV;1.0000;0.0000;0.3076;14.3918;15444118.6963;14.2351
RDITLEASRENNKPR;6.0000;68.8156;0.3091;14.5559;45694677.1571;13.7631
RDITLEASRESSKPR;1.0000;0.0000;0.3207;13.4660;5319329.0844;13.5235
RDKRAEGYNLKDEDG;4.0000;42.3106;0.3207;14.8227;50723997.0340;14.1035
RDKRPEGYNLKDEEG;12.0000;156.5456;0.3297;15.4662;184303970.2356;14.2314
RDKRPEGYNLKEEDG;6.0000;71.1571;0.3297;15.1652;92151985.1178;14.2314
RDKSFGGYNTKEENG;1.0000;0.0000;0.3371;14.5122;17740015.8836;14.3277
RDNASRREMERQDAP;1.0000;0.0000;0.3667;14.7058;22169319.3010;14.4765
RDPASKAANPRRGEY;1.0000;0.0000;0.3389;14.7078;22219756.5123;14.4780
RDPATITTLRVPVLR;7.0000;86.0412;0.3095;15.3736;126536210.6722;14.3402
RDPFKITALRVPILK;1.0000;0.0000;0.3109;14.4473;16463061.1097;14.2778
RDPFRITALRVPILK;3.0000;28.5625;0.3109;14.9289;49645456.3958;14.2812
RDPQNVTALRVPSVK;1.0000;0.0000;0.3450;14.7824;24212475.8836;14.5353
RDPTTVTTLRVPVFR;6.0000;72.5850;0.3077;15.5367;141346194.9844;14.5170
RDSASRSELERQDYP;1.0000;0.0000;0.3645;14.0603;10543462.5193;13.9803
RDTRRDVTLEASRES;1.0000;0.0000;0.3071;13.4735;5365578.0390;13.5293
RDVTLEASRENSKPR;9.0000;109.6010;0.3176;14.6500;62371145.4257;13.7001
RDVTLEASRESSKPR;6.0000;67.9017;0.3231;14.3181;34750712.1333;13.5803
RDYLSIKVWDLHMET;1.0000;0.0000;0.4050;15.2096;39596621.1820;14.8637
RDYLSVKIWDLNMEN;5.0000;58.2534;0.3879;15.5178;126255032.8088;14.5633
RDYLSVKVWDLNMEG;2.0000;14.7833;0.3970;15.4060;70206870.7953;14.7833
RDYLSVKVWDLNMEN;2.0000;14.6202;0.3891;15.1938;54987539.8554;14.6202
RDYLSVKVWDLNMES;1.0000;0.0000;0.3978;14.7369;22977646.4188;14.5004
RDYLTAKVWDLNMEN;1.0000;0.0000;0.3786;15.1242;35889212.0570;14.7981
RDYLTLKIWDVNMEK;1.0000;0.0000;0.3780;15.0634;33463734.7341;14.7513
RDYLTVKIWDVNMDN;1.0000;0.0000;0.3770;15.1656;37639398.1155;14.8299
RDYLTVKVWDLNMEA;5.0000;59.4298;0.3787;15.9005;196141754.6099;14.8575
RDYLTVKVWDLNMEN;6.0000;73.9771;0.3785;15.8989;214483580.3864;14.7954
RDYMTLKLWDINMDA;1.0000;0.0000;0.4065;15.5359;57649273.8489;15.1145
RDYMTLKLWDINMDS;2.0000;14.9326;0.4186;15.6003;87808757.8702;14.9326
RDYMTLKLWDLNMDS;1.0000;0.0000;0.4195;15.2562;41779062.7663;14.8995
RDYMTVKIWDLAMEN;1.0000;0.0000;0.4045;15.6512;65833638.8456;15.2031
REFDDVDFKKSILHL;1.0000;0.0000;0.3208;13.9081;8849105.3542;13.8633
RELEEADYPLRHPEF;1.0000;0.0000;0.3440;14.6610;21055389.3938;14.4420
REMERQDAPITRHPE;1.0000;0.0000;0.3759;15.4011;49363525.6310;15.0109
RENNKPRTVLKPRKV;6.0000;71.1605;0.3078;15.1660;92246577.3371;14.2321
RENSIAVAATNNLFI;1.0000;0.0000;0.3039;13.9391;9170416.4473;13.8871
RENSKPRAILKPRKV;7.0000;84.3724;0.3185;15.0118;83423843.8665;14.0621
RENSKPRASLKPRKV;2.0000;13.9397;0.3273;14.3085;19843253.0924;13.9397
RENSVAIAATNNLYI;1.0000;0.0000;0.3145;14.1057;11109733.0594;14.0152
REPESKNAPHSQGDY;1.0000;0.0000;0.3921;15.0600;33332294.5719;14.7487
REPESKNAPHSQGEY;4.0000;44.2422;0.3922;15.6604;133068259.8806;14.7474
REQENKGRAHSRGEY;2.0000;14.6802;0.3677;15.2720;60164791.2378;14.6802
REQENKSRPHSRGEY;2.0000;14.5265;0.3812;15.0720;47791320.2261;14.5265
REQESKNQVHRRGEY;7.0000;89.1384;0.3860;16.0452;274162551.2434;14.8564
RERLCDTYENDAIFD;1.0000;0.0000;0.3435;14.5116;17727782.7929;14.3272
RESSKPRAILKPRKV;1.0000;0.0000;0.3273;14.0108;9960093.2570;13.9423
RESSKPRASLKPRKV;1.0000;0.0000;0.3344;13.8516;8291901.3027;13.8199
RESSKPRAVLKPRRV;5.0000;56.0102;0.3287;14.7882;54505041.0468;14.0025
REWRFAQVFGERAAG;1.0000;0.0000;0.3666;15.7107;70501225.7918;15.2488
RFAQVFGERAAGEDV;2.0000;14.7383;0.3305;15.3476;65635937.7231;14.7383
RFSQVFGERSAGEEV;1.0000;0.0000;0.3575;14.5717;18997172.5460;14.3734
RFSQVFGERTAGEEV;1.0000;0.0000;0.3460;14.7997;24700029.5922;14.5486
RGEYNVYSTFQSHEP;18.0000;254.2552;0.3951;16.5852;818650753.3100;14.9562
RGGENPGVDANGNSY;1.0000;0.0000;0.3485;14.9528;29460628.5426;14.6663
RGGENQGVDANGNSF;1.0000;0.0000;0.3544;14.9822;30475695.3186;14.6889
RGGRVVLFERTDARD;1.0000;0.0000;0.3088;14.3916;15439218.2895;14.2349
RGGRVVLFERTDSRD;1.0000;0.0000;0.3192;14.1550;11758158.3425;14.0531
RGGRVVLFERTDTKD;1.0000;0.0000;0.3086;14.3785;15208982.0746;14.2249
RGGRVVLFERTDTNN;1.0000;0.0000;0.3070;14.4120;15807278.6044;14.2506
RGGSVRAVLSLQSLK;1.0000;0.0000;0.3586;14.2187;12652825.4316;14.1020
RGLLPNGGCSDKSSF;1.0000;0.0000;0.3874;14.6413;20581757.8170;14.4268
RGQIVLQADKAAFRA;1.0000;0.0000;0.3434;15.2414;41074393.2585;14.8882
RGSESPGTEANGNAY;1.0000;0.0000;0.3557;14.6586;20996556.8619;14.4402
RGSESPGVDGNTNAL;1.0000;0.0000;0.3431;14.3256;14309522.2403;14.1842
RGVRRGGENQGVDAN;1.0000;0.0000;0.3365;15.1325;36234216.5754;14.8045
RHAKFFEEPEDPSSR;2.0000;14.1880;0.3509;14.6316;28783296.8389;14.1880
RHCEYKFLTEFQSHD;1.0000;0.0000;0.4071;15.5744;60260317.3733;15.1440
RHILSRDYMTLKLWD;1.0000;0.0000;0.4036;15.1655;37634239.7813;14.8298
RHPEFRYKSEFQSHE;1.0000;0.0000;0.3941;15.1061;35148536.8720;14.7841
RHPEFRYKTEFQSHD;1.0000;0.0000;0.3798;15.3358;45789561.2787;14.9607
RHPEFRYKTEFQSHE;2.0000;14.9594;0.3799;15.6352;91399906.8816;14.9594
RHSKFFEEPEDPSSR;2.0000;14.0062;0.3569;14.3950;21920705.7964;14.0062
RHSKLFEEPEDPSNR;6.0000;69.9970;0.3462;14.8633;65097836.5465;13.9994
RHSKQFEEPENPTNR;1.0000;0.0000;0.3625;14.8478;26107826.5930;14.5856
RHTKFFEEPEDPSNR;6.0000;71.5061;0.3409;15.2560;102308813.0548;14.3012
RHVPIPSRPSRALSS;1.0000;0.0000;0.3705;14.2686;13401295.7966;14.1404
RIFANAHTYHINSIS;10.0000;129.8944;0.3538;15.6489;207631985.8499;14.4327
RIFANGHTYHINSIS;4.0000;43.6014;0.3600;15.3825;96630076.7242;14.5338
RINLWHLAITDRSFN;4.0000;43.3521;0.3615;15.2744;85321235.7770;14.4507
RINLWHLAVTDRSFN;1.0000;0.0000;0.3624;14.7462;23224840.7669;14.5075
RINLWHLEITDRSFN;10.0000;129.1397;0.3614;15.5398;183123888.5545;14.3489
RINLWHLEVVNQSYN;1.0000;0.0000;0.3986;15.2593;41929044.1570;14.9019
RINLWNFEITNQSFN;7.0000;87.5687;0.3732;15.7049;185278389.9376;14.5948
RINLWNLDIPDQSFN;1.0000;0.0000;0.3821;14.8233;25381862.6786;14.5668
RINLWNLEINNQSFN;1.0000;0.0000;0.3701;14.6229;20151574.7227;14.4127
RINLWNLEISNQSFN;2.0000;14.2929;0.3781;14.7681;33682958.7197;14.2929
RINLWNLGIADQSFN;1.0000;0.0000;0.3793;14.9176;28289957.3114;14.6392
RINLWNLSISDHSFN;1.0000;0.0000;0.3733;14.1866;12194605.7933;14.0774
RISVMNLNTSQSSGN;1.0000;0.0000;0.3848;14.2938;13796225.5949;14.1598
RITALRVPILKPMDL;3.0000;29.0208;0.3379;15.2271;69974764.3902;14.5104
RIYSNAHTYHINSIS;1.0000;0.0000;0.3739;14.5789;19156793.6038;14.3789
RKDEISVDSLDFNKK;1.0000;0.0000;0.3050;13.3650;4735407.8518;13.4459
RKDEISVDSLDFSKK;7.0000;79.9566;0.3091;14.0543;27702992.0914;13.3261
RKDLEQTDYPVRHPE;1.0000;0.0000;0.3620;15.1595;37375594.2280;14.8252
RKFIVFGSLLEAACL;1.0000;0.0000;0.3482;14.6053;19746155.7007;14.3992
RKINHSFLRDHSYVT;4.0000;42.9682;0.3549;15.1079;70440772.7405;14.3227
RKINNSFLRDHSYAT;6.0000;70.4026;0.3389;14.9688;73508373.6456;14.0805
RKKDEINVDSLDFNK;1.0000;0.0000;0.2997;13.5209;5666124.8771;13.5657
RKKDEISVDCLDFNK;1.0000;0.0000;0.3360;14.0690;10650316.2627;13.9870
RKKDEISVDSLDFNK;8.0000;94.1213;0.3050;14.2681;37883262.8143;13.4459
RKSAANNVPKLNAVK;1.0000;0.0000;0.3101;14.1629;11865320.3026;14.0591
RKVCASGKRKKDEIS;6.0000;70.6641;0.3495;15.0369;79500020.8692;14.1328
RKVCSGGKRKKDEIS;1.0000;0.0000;0.3567;14.3902;15416083.9845;14.2339
RKVCTGGKRKKDEIN;1.0000;0.0000;0.3356;14.7741;23983431.7542;14.5290
RKVCTGGKRKKDEIS;2.0000;14.4092;0.3478;14.9193;40087831.9857;14.4092
RKVCTGGKRRKDEIS;1.0000;0.0000;0.3478;14.6228;20147920.8675;14.4126
RKVCVGGKRRKDEIS;7.0000;86.4993;0.3479;15.4730;141868066.6310;14.4166
RKVKRISVMNLNTSQ;1.0000;0.0000;0.3627;14.5248;17998979.3604;14.3373
RLCDLYENDSIFDKF;1.0000;0.0000;0.3532;14.3354;14472269.6764;14.1917
RLCDMPAAALCDKHS;1.0000;0.0000;0.4243;15.7340;72420753.6054;15.2668
RLCDMRAAALCDKHS;4.0000;45.2751;0.4156;16.1083;222869150.5695;15.0917
RLCDMRASACVTGTP;1.0000;0.0000;0.4099;15.8629;83999658.1713;15.3658
RLCDMRASALCDRHS;6.0000;74.5667;0.4269;16.0524;255919203.9890;14.9133
RLCDMRASALCDRHT;6.0000;75.4430;0.4154;16.2804;332744880.6618;15.0886
RLCDMRSAALCDRHS;1.0000;0.0000;0.4269;15.2742;42653200.6648;14.9133
RLCDMRSSALCDRHA;2.0000;14.9133;0.4269;15.5752;85306401.3297;14.9133
RLCDMRSSALCDRHS;2.0000;14.7315;0.4343;15.3387;64967419.7005;14.7315
RLCDTYENDAIFDKF;1.0000;0.0000;0.3442;14.6838;21615785.4105;14.4596
RLEAAGAGSSSAQQG;1.0000;0.0000;0.3963;14.9534;29481985.3470;14.6668
RLIDLRQSALCDNHA;1.0000;0.0000;0.3777;14.7855;24298551.7436;14.5377
RLIDLRQSALCDNHS;1.0000;0.0000;0.3849;14.5489;18505225.6880;14.3558
RLIDLRQSALCDSHS;1.0000;0.0000;0.3916;14.3930;15465559.4296;14.2360
RLIDMRQSALCDSHT;1.0000;0.0000;0.4174;15.1447;36743248.3971;14.8138
RLNHHDMIIAAYPRR;1.0000;0.0000;0.3613;15.4451;51930416.1937;15.0447
RLPRLNHHDMIIAAY;1.0000;0.0000;0.3643;15.3843;48419278.8241;14.9980
RLPVVVASQDVNLVA;1.0000;0.0000;0.3387;14.6193;20067363.4287;14.4099
RLPVVVTGQDLNLVP;1.0000;0.0000;0.3397;15.0299;32196068.7299;14.7256
RLPVVVTSHESSPVA;1.0000;0.0000;0.3572;14.3823;15276032.6370;14.2278
RLPVVVTSQETNLVA;1.0000;0.0000;0.3385;14.6039;19715405.7950;14.3981
RLRDPATITTLRVPV;7.0000;86.0412;0.3095;15.3736;126536210.6722;14.3402
RLRDPFKITALRVPI;1.0000;0.0000;0.3109;14.4518;16548485.4653;14.2812
RLRDPFRITALRVPI;3.0000;28.5694;0.3108;14.9334;49903059.2250;14.2847
RLSDTYENDAIFDKF;1.0000;0.0000;0.3196;13.9798;9610940.8801;13.9185
RMFDRDTRRDVTLEA;1.0000;0.0000;0.3249;14.3958;15514182.8224;14.2381
RMFDRNTKRDITLEA;6.0000;71.0819;0.3229;15.1456;90099226.2017;14.2164
RMFDRNTKRDVTLEA;12.0000;157.0051;0.3234;15.5205;196203457.4577;14.2732
RMFDRNTRRDITLEA;1.0000;0.0000;0.3229;14.3719;15094456.2628;14.2198
RMFDRNTRRDVTLEA;2.0000;14.2766;0.3234;14.7469;32870254.6298;14.2766
RMLSSIPPLGPKEAV;1.0000;0.0000;0.3767;14.8407;25894569.4500;14.5802
RMTSGVGSNLGREFD;1.0000;0.0000;0.3642;14.6259;20220829.6239;14.4150
RNHSKKGCEYKFFTE;1.0000;0.0000;0.3711;15.1461;36804433.4849;14.8149
RNKDWGDDIDFKKNI;1.0000;0.0000;0.3436;14.5268;18039978.7357;14.3388
RNKRYGSLAQRSARN;1.0000;0.0000;0.3540;14.5017;17525759.3408;14.3195
RNPMRRHVPIPSRPS;1.0000;0.0000;0.3879;15.2931;43590642.2930;14.9279
RNPMRRQIVNPTRPT;1.0000;0.0000;0.3551;15.6266;63993635.2482;15.1842
RNPMRRQVANPTRPA;1.0000;0.0000;0.3527;15.7125;70646556.9975;15.2502
RNQSKKKQSCEYKFF;1.0000;0.0000;0.4116;15.3454;46294241.5829;14.9680
RNSKKDVTLEASRDI;1.0000;0.0000;0.3050;13.4475;5207351.0656;13.5093
RNTGMVGSSNSSRSS;1.0000;0.0000;0.3748;13.8069;7876022.4218;13.7855
RNTKRDITLEASREN;6.0000;68.1367;0.2989;14.3792;37285281.2904;13.6273
RNTKRDVTLEASREN;7.0000;82.1049;0.3006;14.5201;47363066.5036;13.6841
RNTKRDVTLEASRES;5.0000;54.2574;0.3070;14.2181;28273724.7200;13.5643
RNTRRDITLEASRES;1.0000;0.0000;0.3050;13.4497;5220415.6649;13.5110
RNTRRDVTLEASREN;2.0000;13.6876;0.3006;13.9805;13602521.8154;13.6876
RPARTLTSLTRAVRR;1.0000;0.0000;0.3111;14.2162;12616375.0891;14.1001
RPEAEAARRPQPQPQ;1.0000;0.0000;0.3806;16.1738;120157010.4049;15.6048
RPEGYNLKDEEGKLK;5.0000;56.9437;0.3293;15.0918;77312788.5966;14.2359
RPEGYNLKDEEGRLR;7.0000;85.4570;0.3293;15.2470;109364078.7594;14.2428
RPEGYNLKEEDGRYR;6.0000;72.4874;0.3401;15.5113;137271525.3149;14.4975
RPHSRGEYNVYSTFQ;2.0000;15.0122;0.3921;15.7038;98920412.6744;15.0122
RPIETYQVHDYLRSK;10.0000;133.3720;0.3749;16.1516;370386316.3240;14.8191
RPIETYQVHNYLRSK;1.0000;0.0000;0.3726;15.2017;39237298.7619;14.8576
RPKLCDLYENDSIFD;2.0000;14.2869;0.3611;14.7603;33381451.5661;14.2869
RPMDLMVEASPRRIF;6.0000;74.1261;0.3792;15.9377;224272780.9227;14.8252
RPMDLMVEATPRRVF;7.0000;90.3437;0.3620;16.3066;370414060.3323;15.0573
RPQPQPQPREWRFAQ;1.0000;0.0000;0.4199;17.3042;441545086.1792;16.4737
RPRLCDLYENDSIFD;1.0000;0.0000;0.3612;14.4637;16777331.4565;14.2904
RPSRALSSITRVVSR;1.0000;0.0000;0.3307;13.6229;6372091.1414;13.6441
RPSRSIGSMTRVVRR;1.0000;0.0000;0.3635;14.4549;16607607.9897;14.2836
RPTQRSHFLLSTNDK;1.0000;0.0000;0.3629;14.5411;18340748.5167;14.3499
RPTRTLTSLARGVRR;1.0000;0.0000;0.3172;14.3477;14678871.4640;14.2012
RPVETHHVHEYLRSK;1.0000;0.0000;0.3663;15.1246;35903857.2988;14.7983
RPVETHQVHEYLRSK;2.0000;14.8954;0.3768;15.5519;83043481.7331;14.8954
RPVETYQVHDYLRSK;1.0000;0.0000;0.3746;15.2255;40328357.3685;14.8759
RPVETYQVHEYLRSK;7.0000;89.2477;0.3748;16.0689;281746057.7987;14.8746
RQDAPITRHPEFRYK;1.0000;0.0000;0.3526;15.4539;52456785.4378;15.0515
RQDYPIARHPEFRYK;1.0000;0.0000;0.3611;15.6733;67531415.5228;15.2201
RQIKLVSENNLNGLN;1.0000;0.0000;0.3314;14.0907;10919105.9369;14.0037
RQIQTPARPSRSIGS;1.0000;0.0000;0.3969;14.9970;30998756.1588;14.7003
RQIVNPTRPTRTLTS;1.0000;0.0000;0.3425;14.8215;25329190.8178;14.5654
RQNSLCDNKTKTFEE;1.0000;0.0000;0.3636;14.6094;19840184.9081;14.4023
RQSALCDNHAKLFEE;1.0000;0.0000;0.3809;14.8888;27368094.7611;14.6171
RQSALCDNHSKIFEE;1.0000;0.0000;0.3886;14.6953;21903206.9506;14.4684
RQSALCDNPCKLFED;1.0000;0.0000;0.4099;15.2881;43343368.9975;14.9241
RQSALCDSHSKLFEE;1.0000;0.0000;0.3962;14.4964;17419264.3442;14.3155
RQSALCDSHTKLFEE;1.0000;0.0000;0.3903;14.7244;22648441.1685;14.4907
RQSPVLEPPDPQMQT;1.0000;0.0000;0.4333;16.3289;143651991.3649;15.7240
RQSSITKIGNMLNTA;1.0000;0.0000;0.3708;14.7011;22048873.4776;14.4728
RQVANPTRPARTLTS;1.0000;0.0000;0.3425;14.9075;27962470.2655;14.6314
RRCLRKFIVFGSLLE;1.0000;0.0000;0.3463;14.4860;17212255.9518;14.3075
RRDDISVDSLDFTKK;5.0000;54.0245;0.3072;14.1423;25912274.5212;13.5061
RRDITLEASRESSKP;1.0000;0.0000;0.3207;13.4660;5319329.0844;13.5235
RRDVTLEASRENSKP;2.0000;13.7001;0.3176;13.9968;13860254.5390;13.7001
RRDVTLEASRESSKP;1.0000;0.0000;0.3231;13.5399;5791785.3556;13.5803
RRELEEADYPLRHPE;1.0000;0.0000;0.3418;14.5572;18682232.8114;14.3622
RREMERQDAPITRHP;1.0000;0.0000;0.3723;15.4740;53682895.6190;15.0669
RRGEYNVYSTFQSHE;8.0000;103.4680;0.3864;16.0053;279925894.3512;14.7811
RRGGENPGVDANGNS;1.0000;0.0000;0.3373;14.6823;21577093.5658;14.4584
RRGGENQGVDANGNS;1.0000;0.0000;0.3529;14.8783;27040774.4252;14.6091
RRGSESPGTEANGNA;1.0000;0.0000;0.3425;14.3881;15377970.3414;14.2323
RRHVPIPSRPSRALS;1.0000;0.0000;0.3627;14.4455;16428972.9883;14.2764
RRIFANAHTYHINSI;10.0000;131.1183;0.3409;15.8258;254541078.6256;14.5687
RRIFANGHTYHINSI;4.0000;44.0093;0.3463;15.5594;118461150.6574;14.6698
RRKDEISVDSLDFNK;1.0000;0.0000;0.3051;13.3695;4759979.1731;13.4493
RRKDEISVDSLDFSK;7.0000;79.9773;0.3092;14.0588;27846738.7635;13.3296
RRMTSGVGSNLGREF;1.0000;0.0000;0.3628;14.6971;21947143.7499;14.4697
RRPQPQPQPREWRFA;1.0000;0.0000;0.4094;16.8805;271066471.3395;16.1479
RRQIQTPARPSRSIG;1.0000;0.0000;0.3844;15.1739;38002125.7150;14.8363
RRQIVNPTRPTRTLT;1.0000;0.0000;0.3270;14.9985;31051668.2923;14.7014
RRQVANPTRPARTLT;1.0000;0.0000;0.3260;15.0844;34279869.3240;14.7674
RRRDDISVDSLDFTK;5.0000;54.0383;0.3073;14.1468;26046729.4283;13.5096
RRRMTSGVGSNLGRE;1.0000;0.0000;0.3602;14.5932;19473477.3797;14.3899
RRSNGRNTGMVGSSN;1.0000;0.0000;0.3679;14.5078;17649946.6386;14.3243
RRTFANAHTYHINSI;1.0000;0.0000;0.3406;14.8946;27552252.2374;14.6216
RRTFANGHTYHINSI;1.0000;0.0000;0.3457;15.0261;32056431.9212;14.7227
RRVCVGGKRRRDDIS;5.0000;57.6991;0.3478;15.3375;102589441.2808;14.4248
RRVFANAHTYHINSI;7.0000;87.7530;0.3406;15.7448;194004373.0548;14.6255
RRVYAHAHDYHINSI;3.0000;29.8090;0.3651;15.7398;126277233.1068;14.9045
RRVYANAHAYHINSI;1.0000;0.0000;0.3501;15.0749;33908262.9317;14.7602
RRVYSHAHDYHINSI;1.0000;0.0000;0.3799;15.0261;32056625.1926;14.7227
RSAALCDRHSKQFEE;1.0000;0.0000;0.3901;14.7937;24531228.6052;14.5440
RSAGEEVQEVDIISA;1.0000;0.0000;0.3448;14.1258;11370358.9374;14.0307
RSARNKDWGDDIDFK;1.0000;0.0000;0.3542;14.4528;16566533.9385;14.2820
RSELERQDYPIARHP;1.0000;0.0000;0.3740;14.9928;30851272.5314;14.6971
RSFFSEIISSISDVK;17.0000;212.3163;0.3213;14.3663;61834808.0789;13.2698
RSFFSEIISSVSDVK;5.0000;53.3063;0.3243;13.9087;19802029.3321;13.3266
RSFFTEIIASISDIK;2.0000;13.5700;0.3167;13.8276;11406515.6738;13.5700
RSFFTEIIASVSDIK;1.0000;0.0000;0.3188;13.6005;6209814.1879;13.6269
RSFNIVDIKPANMED;5.0000;56.9481;0.3418;15.0933;77441727.1346;14.2370
RSFNIVDIKPANMEE;10.0000;128.1215;0.3419;15.3926;154580355.2423;14.2357
RSFSLKLSSSISDVK;1.0000;0.0000;0.3164;12.8372;2579109.5310;13.0402
RSHFLLSTNDKTIKL;1.0000;0.0000;0.3242;13.8066;7872981.6291;13.7853
RSIGSMTRVVRRGSE;1.0000;0.0000;0.3615;14.3455;14641470.7719;14.1995
RSKKNGFSTRTTDDD;1.0000;0.0000;0.3181;13.8091;7895988.2624;13.7872
RSKLCDLYENDCIFD;1.0000;0.0000;0.3863;14.7586;23558283.3424;14.5170
RSKLCSLYENDCIFD;20.0000;274.2788;0.3939;15.9538;417146930.6196;14.4357
RSKLCSLYESDCIFD;2.0000;14.3159;0.4006;14.7980;34862642.3429;14.3159
RSNGRNTGMVGSSNS;1.0000;0.0000;0.3757;14.3309;14397257.5684;14.1883
RSNSLCDSHAKIFEE;1.0000;0.0000;0.3665;14.0946;10968439.1555;14.0067
RSNSRHCEYKFLTEF;1.0000;0.0000;0.3776;14.7262;22695925.4981;14.4921
RSQPQAAMGSASVGL;1.0000;0.0000;0.4267;15.5222;56748959.7127;15.1040
RSSALCDRHAKFFEE;2.0000;14.2981;0.3658;14.7748;33945682.0723;14.2981
RSSALCDRHSKFFEE;2.0000;14.1163;0.3713;14.5383;25852261.2587;14.1163
RSSIAGGEGANSEDS;1.0000;0.0000;0.3434;13.6876;6865233.4135;13.6938
RSVGTGTSSSASTSS;1.0000;0.0000;0.3507;13.3712;4768977.6735;13.4506
RTAGEEVQEVDIISA;1.0000;0.0000;0.3373;14.3539;14783684.3377;14.2059
RTDARDNASRREMER;1.0000;0.0000;0.3302;14.1053;11105162.4361;14.0149
RTDSRDSASRSELER;1.0000;0.0000;0.3095;13.0124;3155317.9605;13.1749
RTDTKDHGGSRKDLE;1.0000;0.0000;0.3318;14.2072;12486410.8540;14.0932
RTDTNNSSGTRRELE;1.0000;0.0000;0.3142;13.6290;6416933.1448;13.6488
RTFANAHTYHINSIS;1.0000;0.0000;0.3541;14.7177;22474678.2624;14.4856
RTFANGHTYHINSIS;1.0000;0.0000;0.3602;14.8492;26148787.6731;14.5867
RTFMRQSSITKIGNM;1.0000;0.0000;0.4004;15.2900;43434697.4986;14.9255
RTLTSLARGVRRGGE;1.0000;0.0000;0.3229;14.3783;15205680.4570;14.2247
RTLTSLTRAVRRGGE;1.0000;0.0000;0.3164;14.2382;12941073.0093;14.1171
RTNRAHFLLSTNDKT;1.0000;0.0000;0.3186;14.1562;11774453.1382;14.0540
RTTDDDDDDDDDDDD;1.0000;0.0000;0.2910;13.2065;3945415.5545;13.3240
RTVGNGTVASSSNSN;1.0000;0.0000;0.3391;13.8438;8218033.7155;13.8139
RTVLKPRKVCASGKR;6.0000;73.0368;0.3485;15.6543;161829390.6503;14.6074
RVATGSYSNLFRVFG;2.0000;14.3999;0.3417;14.9072;39533438.4231;14.3999
RVCVGGKRRRDDISV;5.0000;57.8719;0.3484;15.3937;109447015.2083;14.4680
RVFANAHTYHINSIS;7.0000;86.9371;0.3543;15.5679;158251522.5378;14.4895
RVFDRNSKKDVTLEA;1.0000;0.0000;0.3042;13.8022;7833765.6833;13.7820
RVFGASQGSTEAATL;1.0000;0.0000;0.3551;14.7180;22482457.4847;14.4858
RVFGCTPGSAEATTL;1.0000;0.0000;0.3576;15.2174;39952615.7018;14.8697
RVFGCTPGSTEATTL;1.0000;0.0000;0.3575;15.2088;39561041.9036;14.8631
RVFGVAPGSTETATL;1.0000;0.0000;0.3262;14.7465;23232983.4690;14.5077
RVNLWNLEISNQSFN;1.0000;0.0000;0.3798;14.5410;18337318.8561;14.3498
RVPILKPMDLMVEAS;4.0000;44.2151;0.3795;15.6486;131280710.8855;14.7384
RVPSVKQIPLLVEAS;1.0000;0.0000;0.3571;14.4952;17396304.9548;14.3146
RVPVFRPMDLMVEAS;6.0000;74.6261;0.3792;16.0678;260515414.4351;14.9252
RVPVLRPMDLMVEAT;7.0000;89.8434;0.3641;16.1981;326926960.3922;14.9739
RVVIFQQEQENKIQS;6.0000;75.3808;0.4033;16.2642;326604644.8735;15.0762
RVVIFQRDPASKAAN;1.0000;0.0000;0.3369;14.7136;22369093.8053;14.4824
RVVIFQREPESKNAP;5.0000;58.0340;0.3471;15.4465;116296385.9597;14.5085
RVVIFQREQENKGRA;2.0000;14.7671;0.3458;15.3849;68520953.2028;14.7671
RVVIFQREQENKSRP;2.0000;14.6133;0.3623;15.1849;54428956.6927;14.6133
RVVIFQREQESKNQV;7.0000;88.8434;0.3786;15.9813;254697975.0313;14.8072
RVVLFERNHSKKGCE;1.0000;0.0000;0.3594;14.7767;24055721.2842;14.5310
RVVLFERNQSKKKQS;1.0000;0.0000;0.3625;14.5000;17492368.2469;14.3183
RVVLFERSNSRHCEY;1.0000;0.0000;0.3759;14.6881;21722944.5355;14.4629
RVVLFERTDARDNAS;1.0000;0.0000;0.3056;13.8709;8477899.8740;13.8347
RVVLFERTDSRDSAS;1.0000;0.0000;0.3167;13.4784;5396019.7185;13.5331
RVVLFERTDTKDHGG;1.0000;0.0000;0.3219;14.6760;21422243.7781;14.4536
RVVLFERTDTNNSSG;1.0000;0.0000;0.3195;13.8670;8440135.2647;13.8317
RVVRRGSESPGTEAN;1.0000;0.0000;0.3356;14.2708;13434873.0724;14.1421
RVVSRGSESPGVDGN;1.0000;0.0000;0.3514;14.2322;12850946.6097;14.1124
RVYAHAHDYHINSIS;3.0000;29.5370;0.3803;15.5629;103005742.0168;14.7685
RVYANAHAYHINSIS;1.0000;0.0000;0.3647;14.8980;27659346.8027;14.6242
RVYSHAHDYHINSIS;1.0000;0.0000;0.3915;14.8492;26148945.3267;14.5867
RWCKRTNRAHFLLST;1.0000;0.0000;0.3944;15.3736;47825382.4152;14.9897
RWCQPANGALFLLST;1.0000;0.0000;0.4212;15.8710;84794580.9502;15.3721
RWCQTANGALFLLST;1.0000;0.0000;0.4133;15.6944;69189454.8627;15.2363
RWCQTANNSLSLLST;1.0000;0.0000;0.4246;14.9648;29870360.1357;14.6755
RWGRQSPVLEPPDPQ;1.0000;0.0000;0.4332;16.2316;128426674.3287;15.6492
RWLPQKNAAQFLLST;6.0000;75.7115;0.4067;16.3502;360619321.1865;15.1423
RWLPQQNAAHFLLST;4.0000;46.1233;0.4196;16.4762;340384835.9742;15.3744
RWLPQQNAAYFLLST;7.0000;92.1220;0.4174;16.6922;577420910.5202;15.3537
RWLQQKNPVHFLLST;1.0000;0.0000;0.4199;15.8065;78726155.9649;15.3225
RYGSLAQRSARNKDW;1.0000;0.0000;0.4008;15.1008;34933320.2121;14.7800
RYIASRDYLTVKIWD;1.0000;0.0000;0.3712;14.8954;27576792.4302;14.6222
RYIASRDYMTVKIWD;1.0000;0.0000;0.3983;15.4190;50390324.8987;15.0246
RYILSRDYLTLKIWD;1.0000;0.0000;0.3710;14.6579;20980369.7872;14.4397
RYILSRDYMTLKLWD;2.0000;14.8090;0.4014;15.4395;72962112.1393;14.8090
RYIMTRDYLTAKVWD;1.0000;0.0000;0.3840;15.6039;62345702.0774;15.1668
RYIMTRDYLTVKVWD;5.0000;60.6565;0.3840;16.2994;310495564.8422;15.1641
RYKSEFQSHEPEFDY;1.0000;0.0000;0.3937;15.0079;31391528.8460;14.7087
RYKTEFQSHDPEFDY;1.0000;0.0000;0.3807;15.2376;40895139.9303;14.8852
RYKTEFQSHEPEFDY;2.0000;14.8839;0.3808;15.5370;81630220.4512;14.8839
RYLLSRDYMTLKLWD;1.0000;0.0000;0.4023;15.0953;34715086.9294;14.7759
RYMISRDYLSIKVWD;1.0000;0.0000;0.4103;15.0705;33737491.2439;14.7568
RYMLTRDYLTVKVWD;5.0000;60.5239;0.3862;16.2563;295465145.0909;15.1310
RYMMTRDYLSVKIWD;5.0000;61.2055;0.4280;16.4780;381369150.0300;15.3014
RYMMTRDYLSVKVWD;5.0000;61.4327;0.4276;16.5519;415241889.1818;15.3582
RYRDPTTVTTLRVPV;6.0000;73.2254;0.3164;15.7033;171237424.6307;14.6451
SAALCDRHSKQFEEP;1.0000;0.0000;0.4010;15.0215;31885436.9556;14.7191
SAANNVPKLNAVKNN;1.0000;0.0000;0.3103;14.1252;11362068.1003;14.0302
SACVTGTPNFLKEPE;1.0000;0.0000;0.3637;15.0448;32753542.1675;14.7370
SADDLRINLWHLAIT;4.0000;42.9944;0.3614;15.1192;71366987.6206;14.3315
SADDLRINLWHLAVT;1.0000;0.0000;0.3626;14.5911;19426428.9354;14.3883
SADDLRINLWHLEIT;10.0000;128.0666;0.3606;15.3847;153174062.3361;14.2296
SADDLRINLWHLEVV;1.0000;0.0000;0.3623;14.4637;16776339.3946;14.2904
SADDLRINLWNFEIT;7.0000;84.6679;0.3466;15.0758;89809354.5674;14.1113
SADDLRINLWNLDIP;1.0000;0.0000;0.3535;14.2444;13033602.3014;14.1218
SADDLRINLWNLEIN;1.0000;0.0000;0.3411;13.9939;9768003.2732;13.9293
SADDLRINLWNLEIS;2.0000;13.8095;0.3464;14.1391;16327024.3419;13.8095
SADDLRINLWNLGIA;1.0000;0.0000;0.3520;14.3386;14526910.7075;14.1942
SADDLRINLWNLSIS;1.0000;0.0000;0.3508;13.7340;7241744.2851;13.7295
SADDLRVNLWNLEIS;1.0000;0.0000;0.3488;13.9120;8888585.2879;13.8663
SADPSLPLEWRFSQV;1.0000;0.0000;0.4144;14.9100;28045005.3498;14.6334
SAEATTLEASRNPMR;1.0000;0.0000;0.3511;14.3484;14691164.4694;14.2018
SAEFHPIHCNMLAYS;1.0000;0.0000;0.4283;15.7382;72773651.2422;15.2700
SAEFHPINCNHLMYS;1.0000;0.0000;0.4286;15.6575;66315784.8400;15.2080
SAEFHPLQCNLFMYS;1.0000;0.0000;0.4424;15.8656;84269726.0020;15.3679
SAEFHPQECNLFMYS;1.0000;0.0000;0.4431;15.8536;83108473.4817;15.3587
SAEFHPTHCNMLAYS;1.0000;0.0000;0.4277;15.8070;78772275.4256;15.3229
SAFKNSSKRSKKNGF;1.0000;0.0000;0.3308;13.6489;6566113.6493;13.6641
SAFKSKKSGQHPMRR;1.0000;0.0000;0.4076;15.1805;38290583.2311;14.8413
SAGEEVQEVDIISAI;1.0000;0.0000;0.3446;14.1081;11140888.6314;14.0171
SAIEFDKSGDHLATG;3.0000;28.2680;0.3444;14.7374;39820067.1291;14.1340
SAIEFDNSGNHLATG;1.0000;0.0000;0.3435;14.2938;13795507.8578;14.1598
SAIMTGSYNNFFRMF;3.0000;29.9495;0.3910;15.8312;140288312.7607;14.9747
SALCDNHAKLFEEHE;1.0000;0.0000;0.3715;14.6897;21761075.5725;14.4640
SALCDNHSKIFEEHE;1.0000;0.0000;0.3783;14.4962;17415802.8132;14.3153
SALCDNPCKLFEDQE;1.0000;0.0000;0.4116;15.2153;39855925.8358;14.8681
SALCDRHAKFFEEPE;2.0000;14.5532;0.3676;15.1067;49738361.2097;14.5532
SALCDRHSKFFEEPE;2.0000;14.3713;0.3764;14.8701;37879607.3631;14.3713
SALCDRHSKLFEEPE;6.0000;71.2238;0.3731;15.1825;94013179.1480;14.2448
SALCDRHTKFFEEPE;6.0000;72.7330;0.3674;15.5752;147752633.2734;14.5466
SALCDSHSKLFEEPE;1.0000;0.0000;0.3793;14.2274;12781265.7902;14.1088
SALCDSHTKLFEEPE;1.0000;0.0000;0.3744;14.4555;16618138.4349;14.2840
SANDSLCLLSTNDKT;1.0000;0.0000;0.3459;13.7450;7333786.7444;13.7379
SAQPKKIYANAHAYH;1.0000;0.0000;0.3760;15.7597;74592107.7814;15.2865
SAQQGHPTMEWRFAQ;1.0000;0.0000;0.4556;17.0825;342062457.6455;16.3032
SARNKDWGDDIDFKK;1.0000;0.0000;0.3542;14.4483;16481016.4155;14.2785
SASRSELERQDYPIA;1.0000;0.0000;0.3664;14.1734;12009649.5846;14.0672
SASTSSSRGLLPNGG;1.0000;0.0000;0.3612;13.8428;8208677.5157;13.8132
SASVGLDPDNLDYNK;1.0000;0.0000;0.3402;14.0279;10157549.2953;13.9554
SAVEFDHTGDYLATG;1.0000;0.0000;0.3473;14.8372;25789419.3895;14.5774
SAVEFNHTGELLATG;1.0000;0.0000;0.3354;14.5543;18620119.2291;14.3600
SCEYKFFTEFQSHDA;1.0000;0.0000;0.4076;15.3242;45181781.2249;14.9518
SCLVNGGVSEVNNSL;1.0000;0.0000;0.3668;14.2478;13083544.1993;14.1244
SCNTFVYSSSKGTIR;6.0000;71.4307;0.3833;15.2364;100024839.8121;14.2861
SCVEFNHDGELLATG;1.0000;0.0000;0.3700;14.8995;27706243.4973;14.6253
SDAETYISADDLRIN;1.0000;0.0000;0.3204;13.6416;6511019.4011;13.6585
SDCETYMSADDLRIN;5.0000;57.5484;0.3879;15.2885;96959946.7894;14.3871
SDCIFDKFECAWNGS;2.0000;15.0929;0.4389;15.8089;111632714.5940;15.0929
SDGAIMTGSYNNFFR;1.0000;0.0000;0.3698;14.9074;27961935.8938;14.6314
SDGETFISADDLRIN;1.0000;0.0000;0.3166;13.6065;6253058.6064;13.6315
SDGETFISADDLRVN;1.0000;0.0000;0.3185;13.6804;6808447.5860;13.6883
SDGETYISADDLRIN;2.0000;13.7596;0.3281;14.0741;15150852.1605;13.7596
SDHETYLSADDLRIN;4.0000;41.4246;0.3363;14.4384;32591343.5444;13.8082
SDHSFNIVDIKPENM;1.0000;0.0000;0.3659;14.4553;16614368.2337;14.2839
SDIKFAKEGRYLLSR;1.0000;0.0000;0.3306;13.9372;9150506.9611;13.8857
SDIKFARDGRHILSR;1.0000;0.0000;0.3325;14.0135;9990987.9161;13.9443
SDIKFSKDGRYILSR;1.0000;0.0000;0.3347;13.7454;7337684.2954;13.7383
SDIKFSPNGRYIASR;1.0000;0.0000;0.3486;14.1482;11666747.3551;14.0479
SDIKFSRDGRYILSR;1.0000;0.0000;0.3348;13.7499;7375758.4389;13.7417
SDILFPPGGYPSLRL;1.0000;0.0000;0.3697;14.7730;23952125.1653;14.5281
SDKSSFLNSDILFPP;1.0000;0.0000;0.3422;13.6065;6253313.0648;13.6315
SDMRSNSLCDSHAKI;1.0000;0.0000;0.4006;14.3512;14737612.0457;14.2039
SDPSRTVGNGTVASS;1.0000;0.0000;0.3519;14.0426;10330746.2603;13.9667
SDQETFLSADDLRIN;2.0000;13.7772;0.3352;14.0971;15555792.7152;13.7772
SDQETYLSADDLRIN;1.0000;0.0000;0.3470;13.9627;9422729.3594;13.9053
SDRYMLTRDYLTVKV;1.0000;0.0000;0.3572;14.7312;22827872.6263;14.4960
SDSAIMTGSYNNFFR;3.0000;28.6970;0.3728;15.0165;54909110.9353;14.3485
SDSFHSPMQGPLTTP;1.0000;0.0000;0.4304;15.5600;59274237.7312;15.1330
SDSVIMTGAYNNFFR;5.0000;58.1108;0.3635;15.4714;119690048.0936;14.5277
SDSVIMTGSYNNFFR;7.0000;86.0752;0.3726;15.3810;127614514.9035;14.3459
SDSVVMTGSYNNFFR;6.0000;72.0134;0.3739;15.3880;119099210.7959;14.4027
SDTYENDAIFDKFEV;1.0000;0.0000;0.3212;14.0240;10112089.0828;13.9524
SDVKFSHDGRYIASR;1.0000;0.0000;0.3563;14.2418;12994302.1424;14.1198
SDVKFSHSDRYMLTR;1.0000;0.0000;0.3787;14.4618;16739627.3010;14.2889
SDVKFSHSGRYIMTR;6.0000;72.6183;0.3862;15.5454;142759715.6027;14.5237
SDVKFSHSGRYMLTR;4.0000;43.4716;0.3868;15.3262;90566017.3818;14.4905
SDVKFSHSGRYMMTR;10.0000;134.0368;0.4166;16.2477;413722068.3124;14.8930
SDVKFSQNGRYILSR;1.0000;0.0000;0.3650;14.2977;13858164.2899;14.1628
SDVKFSQQWEDIMTR;1.0000;0.0000;0.4413;15.5377;57772426.9640;15.1159
SDVKLSNSGRYMISR;1.0000;0.0000;0.3702;14.0559;10490791.4452;13.9769
SDYETYLSADDLRIN;6.0000;68.9371;0.3342;14.5875;47389025.4515;13.7874
SDYETYMSADDLRIN;7.0000;85.1393;0.3660;15.1781;101024794.4672;14.1899
SEDSGTEMNEIVLQA;1.0000;0.0000;0.3745;14.4597;16699802.1677;14.2873
SEFHPHHCNLFVYSS;5.0000;60.2078;0.4292;16.1535;262476707.7170;15.0519
SEFQSHEPEFDYLKS;1.0000;0.0000;0.3889;14.4997;17486234.3675;14.3180
SEIISSISDVKFSHS;16.0000;199.2394;0.3373;14.3567;59329510.7954;13.2826
SEIISSISDVKFSQN;1.0000;0.0000;0.3460;13.4347;5131141.3814;13.4995
SEIISSISDVKLSNS;1.0000;0.0000;0.3087;12.6693;2125754.5663;12.9112
SEIISSVSDVKFSHS;5.0000;53.3578;0.3405;13.9255;20187214.0688;13.3394
SEKLYNFPNNDLLFP;1.0000;0.0000;0.3381;14.3209;14232477.0309;14.1806
SELERQDYPIARHPE;1.0000;0.0000;0.3761;14.9200;28368953.7383;14.6411
SEMNIDPSESSNIPP;1.0000;0.0000;0.3797;14.1021;11063667.2799;14.0124
SENIIAVAATNNLYI;7.0000;84.0096;0.3145;14.9331;76198657.9262;14.0016
SENNLNGLNHLPSSN;1.0000;0.0000;0.3438;13.7832;7664156.0625;13.7673
SERDKRAEGYNLKDE;4.0000;41.4579;0.3209;14.4529;33137417.9238;13.8193
SERDKRPEGYNLKDE;7.0000;83.6910;0.3308;14.8640;70373217.2644;13.9485
SERDKRPEGYNLKEE;6.0000;69.7360;0.3309;14.7954;60201857.5411;13.9472
SERDKSFGGYNTKEE;1.0000;0.0000;0.3397;14.0923;10939942.3442;14.0049
SESPGTEANGNAYDF;1.0000;0.0000;0.3523;14.5001;17495368.1555;14.3184
SESPGVDGNTNALDY;1.0000;0.0000;0.3499;14.3337;14444905.4343;14.1905
SESSNIPPQLVTNGL;1.0000;0.0000;0.3711;14.3508;14732340.7507;14.2036
SEVITSAEFHPTHCN;1.0000;0.0000;0.3887;15.0916;34567466.2881;14.7730
SEVNNSLCNDFSLPA;1.0000;0.0000;0.3622;14.0731;10700717.3317;13.9902
SFDFSTKLLHLAWHP;1.0000;0.0000;0.4017;15.1368;36411047.9661;14.8077
SFFSEIISSISDVKF;17.0000;213.5936;0.3264;14.4702;69689526.6927;13.3496
SFFSEIISSISDVKL;1.0000;0.0000;0.3200;13.0751;3391412.4423;13.2230
SFFSEIISSVSDVKF;5.0000;53.6256;0.3293;14.0126;22317430.8223;13.4064
SFFSKHLPIQEGQPW;1.0000;0.0000;0.4492;16.0972;110015796.7957;15.5459
SFFTEIIASISDIKF;2.0000;13.6499;0.3209;13.9314;12855456.3880;13.6499
SFFTEIIASVSDIKF;2.0000;13.7067;0.3229;14.0054;13997262.2233;13.7067
SFGGYNTKEENGLIR;1.0000;0.0000;0.3367;14.5093;17681653.5477;14.3255
SFHSPMQGPLTTPSQ;1.0000;0.0000;0.4521;16.0550;104795894.6494;15.5135
SFLNSDILFPPGGYP;1.0000;0.0000;0.3707;14.9166;28258373.8462;14.6385
SFLRDHSYATEADII;6.0000;70.1895;0.3417;14.9134;68962572.8094;14.0379
SFLRDHSYVTEADII;2.0000;14.0352;0.3416;14.4328;22896604.2394;14.0352
SFLRDHSYVTEADVI;2.0000;14.0921;0.3430;14.5067;24930252.4850;14.0921
SFNIADIKPANMEEL;1.0000;0.0000;0.3427;14.3352;14470113.4984;14.1916
SFNIVDIKPANMEDL;5.0000;56.7612;0.3425;15.0325;72205710.1326;14.1903
SFNIVDIKPANMEEL;17.0000;227.0238;0.3426;15.5623;245018984.6079;14.1890
SFNIVDIKPENMEEL;1.0000;0.0000;0.3420;14.1993;12373674.0187;14.0871
SFNIVDIKPTNMEEL;1.0000;0.0000;0.3423;14.3232;14271621.4416;14.1824
SFNIVDVKPAKMEDL;1.0000;0.0000;0.3435;14.4240;16026708.8188;14.2598
SFNIVDVKPANMEDL;1.0000;0.0000;0.3436;14.4074;15723786.5112;14.2471
SFNIVDVKPPNMEDL;1.0000;0.0000;0.3528;14.5755;19081294.3486;14.3763
SFNIVDVKPTNMEDL;1.0000;0.0000;0.3433;14.3989;15569678.3834;14.2405
SFPPGGIPSLRLPVV;1.0000;0.0000;0.3639;14.9746;30210165.3531;14.6831
SFSLKLSSSISDVKF;1.0000;0.0000;0.3220;12.9411;2906727.2639;13.1201
SGDDKHVLSGSYSNN;1.0000;0.0000;0.3658;14.0073;9919597.0310;13.9396
SGDGLHVATGSYGNL;1.0000;0.0000;0.3683;14.8901;27409905.3864;14.6181
SGDGLRVATGSYSNL;2.0000;14.1065;0.3546;14.5255;25475847.7308;14.1065
SGDHLATGDRGGRVV;3.0000;29.1953;0.3434;15.3406;79745085.2432;14.5976
SGDLLATGDKGGRVV;4.0000;42.9563;0.3315;15.1027;70020741.4023;14.3188
SGDNDNGIVKTFDEH;1.0000;0.0000;0.3341;14.3216;14244773.8523;14.1812
SGDSSSVMTGSYNNN;1.0000;0.0000;0.3873;14.1621;11855113.6276;14.0586
SGELLATGDKGGRVV;6.0000;71.5872;0.3316;15.2771;104825571.5696;14.3174
SGGKRKKDEISVDSL;1.0000;0.0000;0.3260;13.5588;5918805.8014;13.5948
SGKRKKDEISVDSLD;6.0000;66.9660;0.3149;14.0746;26255835.7440;13.3932
SGNGLRAATGSYSNL;1.0000;0.0000;0.3541;14.2780;13547649.1108;14.1477
SGNGTTSSSSSSSSR;1.0000;0.0000;0.3414;12.8293;2555610.4284;13.0341
SGNHLATGDRGGRVV;1.0000;0.0000;0.3411;14.9136;28159623.2238;14.6361
SGNSHKRRSNGRNTG;1.0000;0.0000;0.3526;14.2818;13606905.3534;14.1506
SGPPPSLEWRFSQVF;1.0000;0.0000;0.4335;15.5051;55642123.8360;15.0908
SGPVASYQVHEHLRP;1.0000;0.0000;0.4026;15.5787;60564813.3817;15.1474
SGPVATFQVHEYLRP;1.0000;0.0000;0.3722;15.6131;63008418.3927;15.1738
SGPVSTFQVHEHLRP;1.0000;0.0000;0.3929;15.4036;49502635.4447;15.0128
SGQHPMRRRMTSGVG;1.0000;0.0000;0.4279;16.1598;118235716.7583;15.5940
SGRYIMTRDYLTAKV;1.0000;0.0000;0.3601;15.0401;32575808.4888;14.7334
SGRYIMTRDYLTVKV;5.0000;58.9230;0.3600;15.7356;162234824.8539;14.7307
SGRYMISRDYLSIKV;1.0000;0.0000;0.3799;14.5067;17627936.1212;14.3234
SGRYMLTRDYLTVKV;4.0000;44.0929;0.3616;15.5956;123505109.8746;14.6976
SGRYMMTRDYLSVKI;5.0000;59.4720;0.4013;15.9142;199266476.7731;14.8680
SGRYMMTRDYLSVKV;5.0000;59.6993;0.4015;15.9881;216965080.3149;14.9248
SGSYSNNFGIYPTDS;1.0000;0.0000;0.3799;14.4255;16054815.8040;14.2610
SGTEMNEIVLQADKT;1.0000;0.0000;0.3651;14.7561;23491023.1658;14.5151
SGTRRELEEADYPLR;1.0000;0.0000;0.3332;14.1701;11964164.5676;14.0647
SGVGSNLGREFDDVD;1.0000;0.0000;0.3356;14.0259;10134383.7532;13.9539
SHAHDYHINSISNNS;1.0000;0.0000;0.3828;14.3034;13949880.6673;14.1672
SHAKIFEEYLDPSSH;1.0000;0.0000;0.3755;14.3844;15311761.4617;14.2294
SHDAEFDYLKSLEIE;2.0000;13.8042;0.3390;14.1322;16198268.8332;13.8042
SHDGRYIASRDYMTV;1.0000;0.0000;0.3881;15.1037;35052872.8043;14.7823
SHDPEFDYLKSLEIE;1.0000;0.0000;0.3495;13.9993;9828546.5566;13.9334
SHEPEFDYLKSLEIE;27.0000;362.2345;0.3495;15.4289;264851439.9813;13.9321
SHESSPVARCRRVYA;1.0000;0.0000;0.3940;14.9091;28016025.7731;14.6327
SHFLLSTNDKTIKLW;1.0000;0.0000;0.3706;14.4558;16624417.1076;14.2843
SHKRRSNGRNTGMVG;1.0000;0.0000;0.3723;14.9988;31064118.6386;14.7017
SHNFFTEITSSISDV;1.0000;0.0000;0.3416;13.7136;7074071.2350;13.7139
SHSDRYMLTRDYLTV;1.0000;0.0000;0.3828;14.8001;24712292.3051;14.5490
SHSGRYIMTRDYLTA;1.0000;0.0000;0.3875;15.1090;35264911.2175;14.7863
SHSGRYIMTRDYLTV;5.0000;59.1348;0.3874;15.8045;175627158.9336;14.7837
SHSGRYMLTRDYLTV;4.0000;44.2517;0.3887;15.6645;133700341.9616;14.7506
SHSGRYMMTRDYLSV;10.0000;134.7999;0.4288;16.3580;469750692.2797;14.9778
SHSKLFEEPEQAGPK;1.0000;0.0000;0.3825;14.8475;26096582.7601;14.5853
SHSRGEYNVYSTFQS;6.0000;72.8258;0.4067;15.5994;151917168.1076;14.5652
SHTKLFEEPEAPGSR;1.0000;0.0000;0.3567;14.4793;17079570.0840;14.3023
SIACAAANSLYMYYA;1.0000;0.0000;0.4117;15.6044;62378080.7656;15.1671
SIAGGEGANSEDSGT;1.0000;0.0000;0.3491;14.1068;11123571.9928;14.0160
SIAVAATNNLFIFSA;1.0000;0.0000;0.3160;14.0196;10061134.3451;13.9490
SIFDKFECCISGNGL;1.0000;0.0000;0.3986;14.9828;30495347.4926;14.6893
SIFDKFECCLSGDGL;3.0000;29.2354;0.4003;15.3667;82179127.9828;14.6177
SIGSMTRVVRRGSES;1.0000;0.0000;0.3684;14.1685;11943210.3790;14.0635
SIIAVAATNNLYIFQ;2.0000;14.4794;0.3401;15.0106;44532560.1349;14.4794
SIKVWDLHMETKPIE;1.0000;0.0000;0.4007;15.2038;39330810.4868;14.8592
SILHLSWHPRENSVA;1.0000;0.0000;0.4046;14.7820;24202941.2529;14.5350
SIMTGSYNNFFRVFD;1.0000;0.0000;0.3650;14.8167;25188375.2177;14.5617
SINSDYETYLSADDL;6.0000;68.2572;0.3388;14.4106;38655754.5647;13.6514
SIPPLGPKEAVDAHK;1.0000;0.0000;0.3511;14.8972;27633530.2604;14.6235
SIQNKDSSSSGNSHK;1.0000;0.0000;0.3735;13.6691;6720719.6914;13.6796
SIRLIDLRQSALCDN;2.0000;14.1135;0.3668;14.5347;25745731.2135;14.1135
SIRLIDLRQSALCDS;1.0000;0.0000;0.3723;14.0778;10758370.1721;13.9938
SIRLIDMRQSALCDS;1.0000;0.0000;0.4061;14.6014;19658478.0382;14.3962
SISDHSFNIVDIKPE;1.0000;0.0000;0.3411;13.8189;7985476.1405;13.7948
SISDIKFSKDGRYIL;1.0000;0.0000;0.3344;13.7277;7189599.2023;13.7247
SISDIKFSPNGRYIA;1.0000;0.0000;0.3484;14.1305;11431295.5016;14.0343
SISDIKFSRDGRYIL;1.0000;0.0000;0.3345;13.7322;7226904.9546;13.7281
SISDVKFSHDGRYIA;1.0000;0.0000;0.3561;14.2241;12732058.3113;14.1062
SISDVKFSHSGRYIM;6.0000;71.6739;0.3932;15.2996;107582795.7532;14.3348
SISDVKFSHSGRYMM;10.0000;132.3370;0.4258;16.0020;311778267.3209;14.7041
SISDVKFSQNGRYIL;1.0000;0.0000;0.3648;14.2800;13578486.4698;14.1492
SISDVKFSQQWEDIM;1.0000;0.0000;0.4502;15.2920;43536926.2540;14.9270
SISDVKLSNSGRYMI;1.0000;0.0000;0.3699;14.0382;10279072.0847;13.9633
SISINSDYETYLSAD;6.0000;68.0163;0.3436;14.3479;35964888.3079;13.6033
SISLNSDQETFLSAD;1.0000;0.0000;0.3436;13.5133;5617123.1465;13.5599
SISNNSDGETFISAD;1.0000;0.0000;0.3256;13.3635;4727297.2202;13.4447
SISNNSDGETYISAD;1.0000;0.0000;0.3378;13.5302;5727003.8401;13.5728
SISNSSDGETFISAD;1.0000;0.0000;0.3285;13.2077;3950791.9186;13.3250
SISTNSDGETYISAD;1.0000;0.0000;0.3402;13.6023;6223106.4322;13.6283
SISVNSDAETYISAD;1.0000;0.0000;0.3321;13.4759;5380288.0442;13.5311
SISVNSDCETYMSAD;5.0000;57.0390;0.4023;15.1228;80121469.5185;14.2597
SISVNSDHETYLSAD;4.0000;41.0425;0.3485;14.2728;26931392.0317;13.6808
SISVNSDQETFLSAD;1.0000;0.0000;0.3469;13.6303;6427153.7534;13.6498
SISVNSDQETYLSAD;1.0000;0.0000;0.3592;13.7970;7786338.0514;13.7779
SISVNSDYETYMSAD;7.0000;84.3752;0.3801;15.0124;83480398.4381;14.0625
SITKIGNMLNTAINI;1.0000;0.0000;0.3344;14.3977;15549170.2971;14.2396
SITRVVSRGSESPGV;1.0000;0.0000;0.3504;13.9897;9720654.1476;13.9260
SKAANPRRGEYNVYS;1.0000;0.0000;0.3526;14.6202;20089758.1200;14.4107
SKDFSFPPGGIPSLR;1.0000;0.0000;0.3675;14.5466;18455472.7770;14.3540
SKDGRYILSRDYMTL;1.0000;0.0000;0.3725;14.5643;18835646.6043;14.3677
SKFFEEPEDPSSRSF;2.0000;13.7213;0.3478;14.0244;14307396.0613;13.7213
SKGNIKLLDLRQSAL;1.0000;0.0000;0.3390;13.9168;8938173.2318;13.8700
SKGSIRLIDLRQSAL;3.0000;27.5736;0.3448;14.2857;23672170.3705;13.7868
SKGSIRLIDMRQSAL;1.0000;0.0000;0.3777;14.3321;14418504.9687;14.1892
SKGSLRLCDMPAAAL;1.0000;0.0000;0.3936;14.9340;28830297.5023;14.6518
SKGSLRLCDMRAAAL;4.0000;43.4304;0.3826;15.3083;88722964.0003;14.4768
SKGTIKLCDMRQNSL;1.0000;0.0000;0.4068;15.0197;31821427.4652;14.7178
SKGTIKLSDMRSNSL;1.0000;0.0000;0.3523;13.7150;7085192.7080;13.7149
SKGTIRLCDMRASAC;1.0000;0.0000;0.4169;15.3287;45414305.5213;14.9552
SKGTIRLCDMRASAL;12.0000;159.5368;0.3817;15.8200;276967585.2710;14.5033
SKGTIRLCDMRSAAL;1.0000;0.0000;0.3817;14.7408;23080632.1059;14.5033
SKGTIRLCDMRSSAL;4.0000;42.9645;0.3882;15.1063;70310742.9034;14.3215
SKHLPIQEGQPWASK;1.0000;0.0000;0.4472;15.9446;92291301.6448;15.4286
SKIFEEHEAPGSRSF;1.0000;0.0000;0.3555;14.1705;11969582.3739;14.0650
SKKDVTLEASRDIIK;1.0000;0.0000;0.3050;13.4464;5200555.3601;13.5084
SKKGCEYKFFTEFQS;1.0000;0.0000;0.3971;15.2204;40090394.3013;14.8720
SKKILHTAWHPSENI;7.0000;88.1599;0.3947;15.8331;214747073.9529;14.6933
SKKKQSCEYKFFTEF;1.0000;0.0000;0.3900;15.0247;32004585.6516;14.7216
SKKNGFSTRTTDDDD;1.0000;0.0000;0.3183;13.7380;7274907.1673;13.7325
SKKSGQHPMRRRMTS;1.0000;0.0000;0.4350;15.5354;57613939.3340;15.1141
SKLCDLYENDCIFDK;1.0000;0.0000;0.3863;14.7541;23436673.9554;14.5136
SKLCSLYENDCIFDK;20.0000;274.2132;0.3938;15.9494;414993591.1011;14.4323
SKLCSLYESDCIFDK;2.0000;14.3125;0.4005;14.7935;34682679.1214;14.3125
SKLFEEPEDPSNRSF;11.0000;137.1455;0.3380;14.7559;77895802.6214;13.7145
SKLFEEPEQAGPKSF;1.0000;0.0000;0.3694;14.6538;20881097.9538;14.4365
SKNAPHSQGDYDVYS;1.0000;0.0000;0.4060;15.0566;33201623.8158;14.7461
SKNAPHSQGEYDVYS;4.0000;44.2344;0.4061;15.6570;132546599.7200;14.7448
SKNPMRRQIQTPARP;1.0000;0.0000;0.3963;15.8424;82041928.4453;15.3500
SKNQVHRRGEYNVYS;7.0000;88.4495;0.3826;15.8958;230844873.0090;14.7416
SKPRAILKPRKVCTG;1.0000;0.0000;0.3569;15.0299;32197609.0184;14.7256
SKPRAILKPRKVCVG;7.0000;88.3772;0.3569;15.8802;226713841.6729;14.7295
SKPRASLKPRKVCSG;1.0000;0.0000;0.3796;14.6427;20616067.8775;14.4280
SKPRASLKPRKVCTG;2.0000;14.6032;0.3699;15.1718;53609818.5576;14.6032
SKPRAVLKPRRVCVG;5.0000;59.1592;0.3565;15.8124;177236539.6794;14.7898
SKQFEEPENPTNRSF;1.0000;0.0000;0.3604;14.4773;17040282.3173;14.3008
SKRSKKNGFSTRTTD;1.0000;0.0000;0.3243;13.7700;7548371.8370;13.7572
SKSFFSEIISSISDV;1.0000;0.0000;0.3224;12.9589;2967019.9971;13.1338
SKSPDDDDLRPEAEA;1.0000;0.0000;0.3282;13.6835;6832635.9031;13.6907
SKTPADIISTVEFNH;1.0000;0.0000;0.3382;14.2465;13065016.6437;14.1234
SLAQRSARNKDWGDD;1.0000;0.0000;0.3883;14.6880;21718644.9076;14.4627
SLARGVRRGGENQGV;1.0000;0.0000;0.3517;14.9870;30645426.8982;14.6926
SLCDNKTKTFEEYLD;1.0000;0.0000;0.3522;14.3452;14636858.3792;14.1993
SLCDSHAKIFEEYLD;1.0000;0.0000;0.3763;14.4311;16158828.1396;14.2653
SLCLLSTNDKTIKLW;1.0000;0.0000;0.3865;14.5207;17913692.9280;14.3342
SLCNDFSLPAGGISS;1.0000;0.0000;0.3865;14.3196;14211963.6056;14.1796
SLDFNKKILHTAWHP;10.0000;133.8960;0.3859;16.2274;404137280.9550;14.8773
SLDFSKKILHTAWHP;7.0000;88.5452;0.3981;15.9166;236427616.1328;14.7575
SLDFTKKILHTAWHP;5.0000;59.7312;0.3857;15.9985;219572867.6669;14.9328
SLDQWKFAQCFGDKG;1.0000;0.0000;0.4443;16.2428;130085955.1557;15.6578
SLEIEEKINEIKWLR;1.0000;0.0000;0.3396;13.9343;9119599.4478;13.8834
SLEIEEKINKIKWCQ;1.0000;0.0000;0.4049;15.0143;31622929.2609;14.7136
SLEIEEKINKIKWLK;1.0000;0.0000;0.3396;13.9981;9815449.6942;13.9325
SLEIEEKINKIKWLP;5.0000;56.4441;0.3518;14.9293;64121096.6994;14.1110
SLEIEEKINKIRWCK;1.0000;0.0000;0.3768;14.5905;19413455.4239;14.3878
SLEIEEKINKIRWCQ;3.0000;29.4341;0.4050;15.4959;95361047.6975;14.7170
SLEIEEKINKIRWLP;17.0000;225.8316;0.3518;15.4653;219142958.9490;14.1145
SLEIEEKINKIRWLQ;1.0000;0.0000;0.3681;14.4309;16154918.8365;14.2652
SLEWRFSQVFGERTA;1.0000;0.0000;0.3946;15.0367;32447825.8673;14.7308
SLKLPQLQLHDKLIS;1.0000;0.0000;0.3863;14.5753;19077191.9947;14.3762
SLKLPQLSQHDKIIA;1.0000;0.0000;0.3869;14.7389;23029762.6913;14.5019
SLKLSSSISDVKFSQ;1.0000;0.0000;0.3475;13.2610;4201158.2417;13.3660
SLKPRKVCSGGKRKK;1.0000;0.0000;0.3660;14.7144;22390259.9009;14.4831
SLKPRKVCTGGKRKK;1.0000;0.0000;0.3541;14.9424;29111704.9544;14.6583
SLKPRKVCTGGKRRK;1.0000;0.0000;0.3540;14.9469;29262761.2263;14.6618
SLLEAACLHMQPEIW;1.0000;0.0000;0.4625;16.1429;115956205.1190;15.5810
SLLSTNDKTIKLWKI;5.0000;55.8348;0.3486;14.7312;51040523.4815;13.9587
SLLSTNDKTIKYWKV;1.0000;0.0000;0.3660;14.4374;16276209.2674;14.2702
SLNSDQETFLSADDL;1.0000;0.0000;0.3391;13.5760;6037392.1323;13.6081
SLPAGGISSLRLPVV;1.0000;0.0000;0.3539;14.2372;12924916.0168;14.1162
SLPGDRGQIVLQADK;1.0000;0.0000;0.3763;15.0687;33664866.6673;14.7553
SLPLEWRFSQVFGER;1.0000;0.0000;0.4042;15.0929;34616880.1637;14.7740
SLQSLKLPQLSQHDK;1.0000;0.0000;0.4229;14.9007;27746480.9649;14.6263
SLQVPVLKPMDLMVE;5.0000;60.1134;0.4060;16.1228;253361089.7683;15.0284
SLRLCDMPAAALCDK;1.0000;0.0000;0.4118;15.3757;47939637.3071;14.9913
SLRLCDMRAAALCDK;4.0000;44.4489;0.4018;15.7500;147530448.2947;14.8163
SLRLPVVVASQDVNL;1.0000;0.0000;0.3479;14.2657;13356712.2098;14.1382
SLRLPVVVTGQDLNL;1.0000;0.0000;0.3459;14.5082;17658808.8668;14.3246
SLRLPVVVTSHESSP;1.0000;0.0000;0.3612;14.0287;10167632.2535;13.9560
SLRLPVVVTSQETNL;1.0000;0.0000;0.3475;14.2503;13122451.3993;14.1264
SLSLLSTNDKTIKYW;1.0000;0.0000;0.3705;14.1480;11663598.4898;14.0477
SLTRAVRRGGENPGV;1.0000;0.0000;0.3306;14.6509;20811525.8503;14.4343
SLYENDCIFDKFECA;3.0000;29.3763;0.3898;15.4583;91321815.3237;14.6881
SLYENDCIFDKFECC;11.0000;150.4742;0.4247;16.4900;573541803.5314;15.0474
SLYENDCIFDKFECV;7.0000;88.1129;0.3897;15.8229;212241447.0773;14.6855
SLYESDCIFDKFECA;2.0000;14.5683;0.3995;15.1264;50880869.5776;14.5683
SLYMYYARRCLRKFI;1.0000;0.0000;0.3986;15.6023;62233514.3807;15.1656
SMTRVVRRGSESPGT;1.0000;0.0000;0.3738;14.6420;20599515.3958;14.4274
SNAHTYHINSISLNS;1.0000;0.0000;0.3658;14.0674;10629825.1009;13.9857
SNGEASWCFSQIKGA;1.0000;0.0000;0.4442;15.5169;56400381.9318;15.0999
SNGRNTGMVGSSNSS;1.0000;0.0000;0.3815;14.1539;11744002.9557;14.0523
SNIGIESLKLPQLQL;1.0000;0.0000;0.3776;14.4938;17367660.0451;14.3135
SNIPPQLVTNGLPAD;1.0000;0.0000;0.3614;14.9938;30884827.4283;14.6978
SNITNSCLVNGGVSE;1.0000;0.0000;0.3665;14.2857;13668415.6499;14.1536
SNKNIHNSIQNKDSS;1.0000;0.0000;0.3555;13.7720;7565514.8498;13.7587
SNLFRVFGASQGSTE;1.0000;0.0000;0.3653;14.4535;16580214.3264;14.2825
SNLFRVFGCTPGSAE;1.0000;0.0000;0.3738;14.9614;29755624.8249;14.6729
SNLFRVFGVAPGSTE;1.0000;0.0000;0.3404;14.4906;17303296.1053;14.3110
SNLGREFDDVDFKKS;1.0000;0.0000;0.3193;13.6822;6822983.9266;13.6897
SNNFGIYPTDSSLPG;1.0000;0.0000;0.3687;14.4989;17469861.9396;14.3174
SNNSDGETFISADDL;1.0000;0.0000;0.3210;13.4262;5080990.0905;13.4929
SNNSDGETYISADDL;1.0000;0.0000;0.3329;13.5928;6155494.0179;13.6210
SNQSFNIVDVKPAKM;1.0000;0.0000;0.3766;14.8546;26312214.1609;14.5908
SNQSFNIVDVKPANM;1.0000;0.0000;0.3767;14.8380;25814884.5643;14.5781
SNQSFNIVDVKPTNM;1.0000;0.0000;0.3765;14.8295;25561874.0361;14.5715
SNRSFFSEIISSISD;12.0000;143.8562;0.3192;13.9653;32742606.8841;13.0778
SNRSFFSEIISSVSD;5.0000;52.5386;0.3224;13.6590;14854485.4094;13.1346
SNRSFSLKLSSSISD;1.0000;0.0000;0.3124;12.5875;1934718.1167;12.8483
SNSGRYMISRDYLSI;1.0000;0.0000;0.3846;14.2570;13223590.1442;14.1315
SNSLCDSHAKIFEEY;1.0000;0.0000;0.3827;14.3651;14975933.1889;14.2146
SNSNITNSCLVNGGV;1.0000;0.0000;0.3660;14.3375;14508184.4920;14.1934
SNSNKNIHNSIQNKD;1.0000;0.0000;0.3507;13.9278;9052473.0373;13.8785
SNSRHCEYKFLTEFQ;1.0000;0.0000;0.4044;15.1500;36969804.2345;14.8179
SNSSDGETFISADDL;1.0000;0.0000;0.3245;13.2703;4246387.2385;13.3731
SNSSRSSIAGGEGAN;1.0000;0.0000;0.3481;13.6336;6451573.0043;13.6524
SPDDDDLRPEAEAAR;1.0000;0.0000;0.3240;13.9245;9018243.2313;13.8760
SPGSQLEDDDEQEEI;1.0000;0.0000;0.3792;14.2874;13695006.4222;14.1549
SPGTEANGNAYDFTT;1.0000;0.0000;0.3384;14.8521;26236520.5492;14.5889
SPGVDGNTNALDYTT;1.0000;0.0000;0.3387;14.6857;21661965.3208;14.4610
SPMQGPLTTPSQLRL;1.0000;0.0000;0.4262;15.7089;70356076.4071;15.2475
SPNGRYIASRDYLTV;1.0000;0.0000;0.3534;14.5604;18753081.4759;14.3647
SPRRIFANAHTYHIN;10.0000;132.8162;0.3481;16.0713;337664415.3855;14.7574
SPRRIFANGHTYHIN;4.0000;44.5753;0.3529;15.8048;157146011.1610;14.8584
SPRRTFANAHTYHIN;1.0000;0.0000;0.3472;15.1401;36549759.2551;14.8102
SPRRTFANGHTYHIN;1.0000;0.0000;0.3518;15.2716;42524830.9721;14.9113
SPVARCRRVYAHAHD;1.0000;0.0000;0.3785;15.6218;63646084.0299;15.1805
SPVLEPPDPQMQTTP;1.0000;0.0000;0.4166;16.1840;121571102.1896;15.6126
SQCFGDKADIVVTEA;1.0000;0.0000;0.3718;15.0726;33817837.8835;14.7584
SQCFGDKGDIENITE;1.0000;0.0000;0.3787;14.9204;28383114.0194;14.6414
SQDVNLVARCRRVYA;1.0000;0.0000;0.3728;15.1375;36442550.9585;14.8083
SQETNLVARCRRVYA;1.0000;0.0000;0.3728;15.1307;36157772.7677;14.8030
SQGDYDVYSTFQSHE;1.0000;0.0000;0.4265;15.3007;43973929.5024;14.9337
SQGEYDVYSTFQSHE;4.0000;44.7972;0.4266;15.9010;175551499.0536;14.9324
SQGSTEAATLEASKN;1.0000;0.0000;0.3526;14.0914;10928275.8945;14.0042
SQHDKIIAATPKRIY;1.0000;0.0000;0.3599;15.0380;32495728.5171;14.7317
SQIKGALDDDVTDAD;1.0000;0.0000;0.3375;14.1840;12157877.1891;14.0754
SQLEDDDEQEEIILQ;1.0000;0.0000;0.3794;14.3907;15424594.6056;14.2343
SQLRLPRLNHHDMII;1.0000;0.0000;0.3943;15.1806;38296284.0910;14.8414
SQNGRYILSRDYLTL;1.0000;0.0000;0.3688;14.5190;17880028.6057;14.3329
SQNNLTEGVTFAKKG;1.0000;0.0000;0.3420;14.7245;22651531.7530;14.4908
SQPQAAMGSASVGLD;1.0000;0.0000;0.4288;15.4511;52285211.1766;15.0493
SQQWEDIMTRDYLTV;1.0000;0.0000;0.4406;15.8761;85287986.2044;15.3759
SQSSGNGTTSSSSSS;1.0000;0.0000;0.3738;13.2531;4162880.1278;13.3599
SQVFGERSAGEEVQE;1.0000;0.0000;0.3826;14.8187;25247824.3488;14.5633
SQVFGERTAGEEVQE;1.0000;0.0000;0.3711;15.0468;32827096.0872;14.7385
SQVKGAIDEDVAEAD;1.0000;0.0000;0.3386;14.3062;13993892.8298;14.1693
SQVKGAVDDDVAEAD;5.0000;56.9096;0.3395;15.0808;76333446.6176;14.2274
SQVKGAVDEDVAEAD;2.0000;14.2261;0.3396;14.6811;30473626.3811;14.2261
SQVQGAVDEDVAEAD;1.0000;0.0000;0.3655;14.8084;24948305.8304;14.5553
SRAILPNGGCSEKLY;1.0000;0.0000;0.3822;14.8339;25691976.1241;14.5749
SRALSSITRVVSRGS;1.0000;0.0000;0.3316;13.4094;4983399.9037;13.4800
SRDGRYILSRDYMTL;1.0000;0.0000;0.3726;14.5688;18933381.9502;14.3711
SRDIIKPKTVLKPRK;1.0000;0.0000;0.3181;14.1587;11808595.6226;14.0559
SRDSASRSELERQDY;1.0000;0.0000;0.3550;13.6556;6616777.9848;13.6692
SRDYLSIKVWDLHME;1.0000;0.0000;0.4141;14.9816;30454370.1871;14.6884
SRDYLTLKIWDVNME;1.0000;0.0000;0.3889;14.8910;27438378.9050;14.6188
SRDYLTVKIWDVNMD;1.0000;0.0000;0.3890;15.0097;31456754.8790;14.7101
SRDYMTLKLWDINMD;3.0000;29.8653;0.4186;15.7764;131713136.8053;14.9326
SRDYMTLKLWDLNMD;1.0000;0.0000;0.4195;15.2562;41779062.7663;14.8995
SRDYMTVKIWDLAME;1.0000;0.0000;0.4188;15.4953;55019812.8461;15.0833
SRENNKPRTVLKPRK;6.0000;70.2646;0.3182;14.9329;70531867.2282;14.0529
SRENSKPRAILKPRK;7.0000;83.2973;0.3258;14.7787;63785992.3817;13.8829
SRENSKPRASLKPRK;2.0000;13.7605;0.3324;14.0754;15172180.1816;13.7605
SRESSKPRAILKPRK;1.0000;0.0000;0.3324;13.7777;7615501.7938;13.7631
SRESSKPRASLKPRK;1.0000;0.0000;0.3375;13.6185;6339999.7987;13.6407
SRESSKPRAVLKPRR;5.0000;55.2934;0.3344;14.5551;41674633.6760;13.8234
SRGEYNVYSTFQSHE;10.0000;131.8063;0.3982;15.9253;285423327.5860;14.6451
SRGGSVRAVLSLQSL;1.0000;0.0000;0.3648;14.0462;10374604.6629;13.9695
SRGLLPNGGCSDKSS;1.0000;0.0000;0.3905;14.3605;14896503.5145;14.2110
SRGSESPGVDGNTNA;1.0000;0.0000;0.3513;14.2094;12518866.2122;14.0949
SRHCEYKFLTEFQSH;1.0000;0.0000;0.4193;15.4686;53351524.1011;15.0628
SRKDLEQTDYPVRHP;1.0000;0.0000;0.3740;15.0554;33155398.0975;14.7452
SRNPMRRHVPIPSRP;1.0000;0.0000;0.3879;15.2931;43590642.2930;14.9279
SRNPMRRQIVNPTRP;1.0000;0.0000;0.3752;15.3986;49218488.8330;15.0089
SRNPMRRQVANPTRP;1.0000;0.0000;0.3743;15.4759;53802814.8804;15.0684
SRPHSRGEYNVYSTF;2.0000;14.5505;0.3804;15.1031;49536240.5194;14.5505
SRPSRALSSITRVVS;1.0000;0.0000;0.3344;13.4459;5197785.5396;13.5081
SRPVETHQVHEYLRS;1.0000;0.0000;0.3908;15.0784;34045490.3718;14.7629
SRREMERQDAPITRH;1.0000;0.0000;0.3799;15.0693;33689862.4378;14.7558
SRSELERQDYPIARH;1.0000;0.0000;0.3748;14.5882;19361383.4655;14.3860
SRSFFSEIISSISDV;4.0000;39.4117;0.3226;13.5655;11929661.6758;13.1372
SRSFFTEIIASISDI;2.0000;13.4375;0.3208;13.6551;9352700.8127;13.4375
SRSFFTEIIASVSDI;1.0000;0.0000;0.3233;13.4280;5091698.1016;13.4943
SRSIGSMTRVVRRGS;1.0000;0.0000;0.3684;14.2414;12988256.1656;14.1195
SRSSIAGGEGANSED;1.0000;0.0000;0.3434;13.6876;6865233.4135;13.6938
SRSVGTGTSSSASTS;1.0000;0.0000;0.3507;13.3712;4768977.6735;13.4506
SRTVGNGTVASSSNS;1.0000;0.0000;0.3444;13.6880;6868140.4358;13.6941
SSALCDRHAKFFEEP;2.0000;14.4732;0.3768;15.0026;44122246.0990;14.4732
SSALCDRHSKFFEEP;2.0000;14.2914;0.3837;14.7660;33602501.5211;14.2914
SSAQQGHPTMEWRFA;1.0000;0.0000;0.4630;16.4818;171294151.6972;15.8415
SSASTSSSRGLLPNG;1.0000;0.0000;0.3532;13.4748;5373151.8692;13.5302
SSDGETFISADDLRV;1.0000;0.0000;0.3239;13.5245;5690092.7630;13.5685
SSFLNSDILFPPGGY;1.0000;0.0000;0.3714;14.5119;17734153.8048;14.3274
SSGNGTTSSSSSSSS;1.0000;0.0000;0.3394;12.6524;2084639.8199;12.8981
SSGNSHKRRSNGRNT;1.0000;0.0000;0.3501;13.9137;8906668.4364;13.8676
SSGTRRELEEADYPL;1.0000;0.0000;0.3409;13.9931;9759301.9626;13.9287
SSHNFFTEITSSISD;1.0000;0.0000;0.3429;13.4805;5408845.1574;13.5347
SSIAGGEGANSEDSG;1.0000;0.0000;0.3536;13.8788;8555310.2553;13.8408
SSIMTGSYNNFFRVF;1.0000;0.0000;0.3747;14.7109;22300549.7825;14.4804
SSIPPLGPKEAVDAH;1.0000;0.0000;0.3639;14.7247;22657939.4020;14.4910
SSISDIKFSPNGRYI;1.0000;0.0000;0.3527;13.8939;8705815.2847;13.8524
SSISDVKFSHDGRYI;1.0000;0.0000;0.3606;13.9875;9696446.7269;13.9244
SSISDVKFSHSGRYI;6.0000;69.2154;0.3657;14.6599;51508544.9725;13.8431
SSISDVKFSHSGRYM;10.0000;127.9116;0.3995;15.3623;149273355.3847;14.2124
SSISDVKFSQNGRYI;1.0000;0.0000;0.3713;14.1639;11879310.3380;14.0599
SSISDVKFSQQWEDI;1.0000;0.0000;0.4229;14.6523;20844631.4136;14.4353
SSISDVKLSNSGRYM;1.0000;0.0000;0.3741;13.8790;8557455.1372;13.8409
SSITKIGNMLNTAIN;1.0000;0.0000;0.3437;14.2385;12944877.3335;14.1173
SSITRVVSRGSESPG;1.0000;0.0000;0.3535;13.7566;7432426.3025;13.7468
SSKGNIKLLDLRQSA;1.0000;0.0000;0.3446;13.8007;7819673.7104;13.7808
SSKGSIRLIDLRQSA;3.0000;27.3951;0.3496;14.1695;20709897.1472;13.6975
SSKGSIRLIDMRQSA;1.0000;0.0000;0.3836;14.2160;12614211.1283;14.1000
SSKGSLRLCDMPAAA;1.0000;0.0000;0.4024;14.8179;25222549.7979;14.5626
SSKGSLRLCDMRAAA;4.0000;43.1626;0.3905;15.1922;77620405.3231;14.3875
SSKGTIKLCDMRQNS;1.0000;0.0000;0.4152;14.9036;27839377.6137;14.6285
SSKGTIKLSDMRSNS;1.0000;0.0000;0.3561;13.5989;6198570.3024;13.6256
SSKGTIRLCDMRASA;13.0000;172.9692;0.3899;15.7386;262500971.5547;14.4141
SSKGTIRLCDMRSAA;1.0000;0.0000;0.3899;14.6247;20192382.4273;14.4141
SSKGTIRLCDMRSSA;4.0000;42.6968;0.3945;14.9902;61512241.2132;14.2323
SSKPRAILKPRKVCT;1.0000;0.0000;0.3627;14.6619;21075580.4147;14.4427
SSKPRASLKPRKVCT;1.0000;0.0000;0.3721;14.5026;17545682.3732;14.3203
SSKPRAVLKPRRVCV;5.0000;58.0275;0.3636;15.4443;116013674.8757;14.5069
SSKRSKKNGFSTRTT;1.0000;0.0000;0.3300;13.6642;6682957.5339;13.6759
SSKSPDDDDLRPEAE;1.0000;0.0000;0.3301;13.4469;5203580.4753;13.5088
SSLPGDRGQIVLQAD;1.0000;0.0000;0.3883;14.8962;27603295.7691;14.6228
SSLRLPVVVTSHESS;1.0000;0.0000;0.3521;13.6241;6380917.5714;13.6450
SSNIGIESLKLPQLQ;1.0000;0.0000;0.3845;14.3777;15194316.6846;14.2242
SSNIPPQLVTNGLPA;1.0000;0.0000;0.3724;14.8880;27343908.6736;14.6165
SSNSNITNSCLVNGG;1.0000;0.0000;0.3704;14.1044;11092978.9684;14.0142
SSNSSRSSIAGGEGA;1.0000;0.0000;0.3514;13.4778;5391838.3593;13.5326
SSPVARCRRVYAHAH;1.0000;0.0000;0.3930;15.5161;56349115.5386;15.0992
SSRAILPNGGCSEKL;1.0000;0.0000;0.3761;14.3865;15349167.4453;14.2310
SSRGLLPNGGCSDKS;1.0000;0.0000;0.3905;14.3605;14896503.5145;14.2110
SSRSFFSEIISSISD;4.0000;38.8741;0.3196;13.3324;9121436.6720;12.9580
SSRSSIAGGEGANSE;1.0000;0.0000;0.3477;13.5818;6078140.3398;13.6126
SSSAQQGHPTMEWRF;1.0000;0.0000;0.4822;16.2452;130453739.3687;15.6597
SSSASTSSSRGLLPN;1.0000;0.0000;0.3424;13.1067;3517102.5971;13.2473
SSSGNSHKRRSNGRN;1.0000;0.0000;0.3527;13.6857;6850255.6430;13.6924
SSSISDVKFSQQWED;1.0000;0.0000;0.4274;14.4931;17353414.4623;14.3129
SSSKGNIKLLDLRQS;1.0000;0.0000;0.3460;13.5641;5955286.0740;13.5989
SSSKGSIRLIDLRQS;3.0000;27.0314;0.3497;13.9330;15772187.7718;13.5157
SSSKGSIRLIDMRQS;1.0000;0.0000;0.3851;13.9794;9606696.9862;13.9182
SSSKGSLRLCDMPAA;1.0000;0.0000;0.4079;14.5813;19208921.6412;14.3808
SSSKGSLRLCDMRAA;4.0000;42.6171;0.3947;14.9556;59113939.5326;14.2057
SSSKGTIKLCDMRQN;1.0000;0.0000;0.4152;14.9036;27839377.6137;14.6285
SSSKGTIKLSDMRSN;1.0000;0.0000;0.3561;13.5989;6198570.3024;13.6256
SSSKGTIRLCDMRAS;13.0000;170.7871;0.3945;15.5020;199914783.9430;14.2323
SSSKGTIRLCDMRSA;1.0000;0.0000;0.3945;14.3881;15378060.3033;14.2323
SSSKGTIRLCDMRSS;4.0000;42.1513;0.3965;14.7536;46846327.2313;14.0504
SSSNSNITNSCLVNG;1.0000;0.0000;0.3635;13.7363;7261128.3078;13.7313
SSSRAILPNGGCSEK;1.0000;0.0000;0.3826;14.2703;13428412.9470;14.1418
SSSRGLLPNGGCSDK;1.0000;0.0000;0.3905;14.3605;14896503.5145;14.2110
SSSSGNSHKRRSNGR;1.0000;0.0000;0.3560;13.5299;5725033.4333;13.5726
SSSSRAILPNGGCSE;1.0000;0.0000;0.3873;14.0979;11010542.7700;14.0092
SSSSSRAILPNGGCS;1.0000;0.0000;0.3914;13.9938;9767307.6870;13.9292
SSSSSSRAILPNGGC;1.0000;0.0000;0.3914;13.9938;9767307.6870;13.9292
SSSSSSSRAILPNGG;1.0000;0.0000;0.3530;13.2898;4342799.2532;13.3881
SSSSSSSSRAILPNG;1.0000;0.0000;0.3406;12.9218;2842664.9579;13.1052
SSSVMTGSYNNNFMI;1.0000;0.0000;0.4084;14.7680;23814858.3767;14.5243
SSVMTGSYNNNFMIY;1.0000;0.0000;0.4132;15.2154;39862147.2463;14.8682
SSVSDVKFSHSDRYM;1.0000;0.0000;0.3908;14.1739;12016511.3220;14.0676
SSVSDVKFSHSGRYM;4.0000;42.8076;0.4017;15.0382;65012652.5332;14.2692
STEAATLEASKNPMR;1.0000;0.0000;0.3511;14.3439;14615327.7253;14.1983
STEATTLEASRNPMR;1.0000;0.0000;0.3508;14.3399;14547177.0240;14.1952
STETATLEASRNPMR;1.0000;0.0000;0.3508;14.3399;14547177.0240;14.1952
STFQSHEPEFDYLKS;23.0000;317.0926;0.3898;15.9854;463872661.4212;14.4133
STFQVHEHLRPKLCD;1.0000;0.0000;0.4020;15.4960;55061553.5471;15.0838
STKLLHLAWHPTENS;2.0000;14.6698;0.3972;15.2584;59231600.4249;14.6698
STNDKTIKFWKVQDK;1.0000;0.0000;0.3720;14.9175;28286671.5651;14.6391
STNDKTIKLWKIQER;1.0000;0.0000;0.3694;14.6817;21561809.3602;14.4579
STNDKTIKLWKISER;10.0000;125.9656;0.3491;15.0809;107974779.4843;13.9962
STNDKTIKLWKITER;5.0000;56.6857;0.3433;15.0079;70194136.5751;14.1714
STNDKTIKLWKLYEK;1.0000;0.0000;0.3571;14.4808;17109534.9075;14.3035
STNDKTIKLWKVYEK;1.0000;0.0000;0.3576;14.5978;19576856.0936;14.3934
STNDKTIKYWKVQEK;2.0000;14.7659;0.3827;15.3834;68403084.2808;14.7659
STNDKTIKYWKVQER;1.0000;0.0000;0.3827;15.0869;34379008.8142;14.7694
STNDKTVKLWKVSER;8.0000;98.7685;0.3528;15.1319;102405554.0162;14.1098
STNSDGETYISADDL;1.0000;0.0000;0.3351;13.6650;6688714.6379;13.6765
STRTTDDDDDDDDDD;1.0000;0.0000;0.2980;13.2230;4020981.6426;13.3367
STSSSRGLLPNGGCS;1.0000;0.0000;0.3979;14.3103;14060226.1363;14.1724
STVEFDHTGDFLATG;1.0000;0.0000;0.3373;14.6620;21078975.6475;14.4428
STVEFNHSGELLATG;6.0000;70.8907;0.3451;15.0958;85083961.9519;14.1781
STVEFNHTGELLATG;10.0000;129.1806;0.3352;15.5457;184376242.7402;14.3534
STVEFNYSGDLLATG;4.0000;42.4760;0.3429;14.8944;55092366.1086;14.1587
STVTSLQVPVLKPMD;5.0000;58.8717;0.3872;15.7189;159147342.7479;14.7179
SVAIAATNNLFVFSK;1.0000;0.0000;0.3159;14.0294;10174955.1618;13.9565
SVAIAATNNLYIFST;1.0000;0.0000;0.3265;14.1777;12069353.7579;14.0705
SVDCLDFNKKILHTA;1.0000;0.0000;0.3537;14.5650;18851571.3209;14.3682
SVDSLDFNKKILHTA;9.0000;110.6169;0.3263;14.8152;75437094.0582;13.8271
SVDSLDFSKKILHTA;7.0000;82.2439;0.3324;14.5502;49035626.5795;13.7073
SVDSLDFTKKILHTA;5.0000;55.5303;0.3278;14.6321;45539913.3232;13.8826
SVGLDPDNLDYNKKI;1.0000;0.0000;0.3309;14.1230;11332563.8841;14.0285
SVGTGTSSSASTSSS;1.0000;0.0000;0.3515;13.1942;3890108.0728;13.3146
SVIMTGAYNNFFRMF;5.0000;60.6157;0.3733;16.2862;305798338.6595;15.1539
SVIMTGSYNNFFRMF;7.0000;89.8326;0.3909;16.1958;326044706.8734;14.9721
SVKIWDLNMENRPVE;5.0000;58.4765;0.3851;15.5904;137254543.0463;14.6191
SVKQIPLLVEASPRR;1.0000;0.0000;0.3560;14.4390;16306312.2577;14.2714
SVKVWDLNMEGRPVE;2.0000;14.8391;0.3933;15.4786;76323388.9006;14.8391
SVKVWDLNMENRPVE;2.0000;14.6759;0.3860;15.2664;59778129.1421;14.6759
SVKVWDLNMESRPVE;1.0000;0.0000;0.3956;14.8095;24979490.2376;14.5561
SVMNLDSRSVGTGTS;1.0000;0.0000;0.3696;14.1572;11787797.7477;14.0548
SVMNLNTSQSSGNGT;1.0000;0.0000;0.3965;14.5538;18609725.5796;14.3596
SVMTGSYNNNFMIYP;1.0000;0.0000;0.4079;15.6201;63518083.3320;15.1792
SVMTGSYNNQFVIYP;1.0000;0.0000;0.4036;15.6584;66379326.9884;15.2086
SVNSDAETYISADDL;1.0000;0.0000;0.3273;13.5386;5782837.2034;13.5793
SVNSDCETYMSADDL;5.0000;57.2317;0.3965;15.1855;86116098.4167;14.3079
SVNSDHETYLSADDL;4.0000;41.1871;0.3435;14.3354;28946378.8001;13.7290
SVNSDQETFLSADDL;1.0000;0.0000;0.3421;13.6930;6908028.6282;13.6980
SVNSDQETYLSADDL;1.0000;0.0000;0.3542;13.8596;8368906.0869;13.8261
SVNSDYETYMSADDL;7.0000;84.6642;0.3744;15.0750;89726339.9057;14.1107
SVRAVLSLQSLKLPQ;1.0000;0.0000;0.3805;14.4271;16084051.1003;14.2622
SVSDIKFAKEGRYLL;1.0000;0.0000;0.3321;13.9934;9762171.0581;13.9289
SVSDIKFARDGRHIL;1.0000;0.0000;0.3339;14.0697;10658833.8210;13.9875
SVSDVKFSHSDRYML;1.0000;0.0000;0.3854;14.2900;13735312.2158;14.1568
SVSDVKFSHSGRYML;4.0000;43.0754;0.3952;15.1544;74311841.1486;14.3585
SVVMTGSYNNFFRMF;6.0000;75.1446;0.3905;16.2027;304288797.4158;15.0289
SWCFSQIKGALDDDV;1.0000;0.0000;0.4286;15.3188;44902251.7236;14.9476
SWHPFEDSVAIAATN;1.0000;0.0000;0.3846;14.9861;30613926.7120;14.6919
SWHPRENSIAVAATN;1.0000;0.0000;0.3807;14.9324;28775886.2561;14.6506
SWHPRENSVAIAATN;1.0000;0.0000;0.3807;14.9324;28775886.2561;14.6506
SYATEADIISAVEFN;1.0000;0.0000;0.3275;13.9916;9741793.6391;13.9275
SYATEADIISTVEFN;5.0000;55.6836;0.3272;14.6820;48231573.7787;13.9209
SYDLSTKLLHLAWHP;1.0000;0.0000;0.4112;15.1387;36493016.2112;14.8092
SYGNLFRVFGCTPGS;1.0000;0.0000;0.3883;15.4363;51405072.5209;15.0379
SYNIVDIKPTNMEEL;1.0000;0.0000;0.3532;14.4899;17289716.9339;14.3105
SYNNFFRMFDRDTRR;1.0000;0.0000;0.3472;14.6928;21840237.9797;14.4665
SYNNFFRMFDRNTKR;13.0000;174.0182;0.3455;15.8524;299224550.8556;14.5015
SYNNFFRMFDRNTRR;3.0000;29.0099;0.3454;15.2200;69410118.9653;14.5050
SYNNFFRVFDRNSKK;1.0000;0.0000;0.3273;14.0993;11028057.9235;14.0103
SYNNNFMIYPNVVTS;1.0000;0.0000;0.3749;15.0013;31151817.7889;14.7036
SYNNQFVIYPNAVNT;1.0000;0.0000;0.3568;15.1988;39108281.1938;14.8554
SYQVHEHLRPRLCDL;1.0000;0.0000;0.4141;15.5552;58947082.9526;15.1293
SYSNLFRVFGASQGS;1.0000;0.0000;0.3867;14.5688;18934788.5912;14.3712
SYSNLFRVFGCTPGS;1.0000;0.0000;0.3963;15.0682;33648204.7166;14.7550
SYSNLFRVFGVAPGS;1.0000;0.0000;0.3621;14.6059;19760555.9998;14.3997
SYSNNFGIYPTDSSL;1.0000;0.0000;0.3704;14.1735;12012167.6397;14.0673
SYVTEADIISTVEFN;2.0000;13.9183;0.3270;14.2806;19216323.4926;13.9183
SYVTEADVISTVEFN;2.0000;13.9751;0.3285;14.3545;20923093.7257;13.9751
TAAEFHPHHCNTFVY;7.0000;94.0613;0.3598;17.1127;937017471.6625;15.6769
TAAEFHPHHCNVFVY;1.0000;0.0000;0.3596;16.2727;134649896.0838;15.6808
TAAEFHPHQCNVFVY;3.0000;31.5557;0.3691;16.8761;467155774.9098;15.7779
TAAEFHPNSCNTFVY;6.0000;75.3366;0.3695;16.2527;322309263.7198;15.0673
TAAEFHPTECNVFVY;1.0000;0.0000;0.3517;15.6559;66189869.5394;15.2067
TAFRNKRYGSLAQRS;1.0000;0.0000;0.3572;14.6777;21463033.1288;14.4548
TAGEEVQEVDIISAI;1.0000;0.0000;0.3373;14.3362;14485328.1830;14.1923
TAININGAKKPASNG;1.0000;0.0000;0.3218;14.5138;17771546.1249;14.3288
TAKVWDLNMENRPVE;1.0000;0.0000;0.3742;15.1968;39015929.0413;14.8538
TALRVPILKPMDLMV;4.0000;44.7687;0.3642;15.8887;173075542.8686;14.9229
TALRVPSVKQIPLLV;1.0000;0.0000;0.3461;14.7353;22934632.9986;14.4991
TANGALFLLSTNDKT;1.0000;0.0000;0.3126;14.0487;10403399.7552;13.9714
TANNALFLLSTNDKT;1.0000;0.0000;0.3045;13.8364;8148167.7248;13.8082
TANNSLSLLSTNDKT;1.0000;0.0000;0.3102;13.3191;4491339.0045;13.4106
TASEFHPHHCNLFVY;5.0000;61.6362;0.3944;16.6181;448110664.2297;15.4090
TATLEASRNPMRRHV;1.0000;0.0000;0.3535;14.8923;27478517.1133;14.6198
TAVEFDYTGNYLATG;1.0000;0.0000;0.3263;15.0883;34433287.8476;14.7704
TAWHPAENIIAIAAT;5.0000;59.9972;0.3518;16.0850;242571923.6009;14.9993
TAWHPEENIIAVAAT;1.0000;0.0000;0.3551;15.3274;45349654.5599;14.9543
TAWHPKENIIAVATT;6.0000;75.0012;0.3512;16.1654;291494145.9127;15.0002
TAWHPMENIIAVAAT;1.0000;0.0000;0.3745;15.8631;84024061.0630;15.3660
TAWHPMESIIAVAAT;2.0000;15.2462;0.3938;16.0083;140444556.7745;15.2462
TAWHPSENIIAVAAT;7.0000;89.2456;0.3682;16.0685;281603575.0338;14.8743
TAWHPVDNVIAVAAT;1.0000;0.0000;0.3485;15.5321;57399925.4299;15.1116
TCAEFHPTHCNTLAY;2.0000;15.7228;0.3873;16.6284;286788656.3775;15.7228
TDADIISCVEFNHDG;1.0000;0.0000;0.3622;14.7250;22665597.2235;14.4912
TDARDNASRREMERQ;1.0000;0.0000;0.3571;14.5291;18089400.2886;14.3407
TDDDDDDDDDDDDEE;1.0000;0.0000;0.2876;13.0097;3145490.2427;13.1728
TDRSFNIVDIKPANM;15.0000;200.6522;0.3412;15.6944;267960594.0264;14.3323
TDSRDSASRSELERQ;1.0000;0.0000;0.3397;13.4362;5139754.5920;13.5006
TDSSLPGDRGQIVLQ;1.0000;0.0000;0.3881;14.8877;27332757.1028;14.6162
TDTKDHGGSRKDLEQ;1.0000;0.0000;0.3581;14.6310;20339340.8611;14.4189
TDTNNSSGTRRELEE;1.0000;0.0000;0.3140;13.5561;5900621.4198;13.5928
TDTRKINHSFLRDHS;4.0000;42.1686;0.3415;14.7611;47254115.2390;14.0562
TDYPVRHPEFRYKTE;1.0000;0.0000;0.3434;15.2931;43591300.1497;14.9279
TEAATLEASKNPMRR;1.0000;0.0000;0.3413;14.5208;17917284.1238;14.3343
TEADIISAVEFDHTG;1.0000;0.0000;0.3293;14.3281;14350832.1591;14.1861
TEADIISAVEFNHTG;1.0000;0.0000;0.3280;14.3781;15202718.4615;14.2246
TEADIISTVEFDHTG;1.0000;0.0000;0.3291;14.3195;14210180.2954;14.1795
TEADIISTVEFNHTG;7.0000;85.3082;0.3278;15.2147;105376021.0886;14.2180
TEADLITAVEFDYTG;1.0000;0.0000;0.3172;14.4859;17211578.4572;14.3075
TEADVISTVEFNHTG;2.0000;14.2748;0.3283;14.7445;32781539.9315;14.2748
TEANGNAYDFTTKLL;1.0000;0.0000;0.3145;14.4840;17173613.9540;14.3060
TEATTLEASRNPMRR;1.0000;0.0000;0.3410;14.5168;17833736.5291;14.3312
TECNVFVYSSSKGTI;1.0000;0.0000;0.3773;14.6185;20048954.5372;14.4093
TEFQSHDAEFDYLKS;2.0000;14.3654;0.3719;14.8623;37543506.2147;14.3654
TEFQSHDPEFDYLKS;1.0000;0.0000;0.3816;14.7294;22780094.7453;14.4946
TEFQSHEPEFDYLKS;3.0000;28.9866;0.3817;15.2048;68206545.7824;14.4933
TEGVTFAKKGKPDNH;1.0000;0.0000;0.3240;15.0091;31434856.5475;14.7096
TEIIASISDIKFSKD;1.0000;0.0000;0.3117;13.3470;4638331.7456;13.4321
TEIIASISDIKFSRD;1.0000;0.0000;0.3118;13.3515;4662399.3535;13.4355
TEIIASVSDIKFAKE;1.0000;0.0000;0.3109;13.6558;6618395.0271;13.6694
TEIIASVSDIKFARD;1.0000;0.0000;0.3109;13.6620;6665781.4812;13.6742
TEITSSISDIKFSPN;1.0000;0.0000;0.3288;13.4616;5292244.9019;13.5201
TEITSSISDVKFSHD;1.0000;0.0000;0.3367;13.5552;5894447.4561;13.5921
TEMNEIVLQADKTAF;1.0000;0.0000;0.3486;14.9054;27896002.8026;14.6299
TENSIACAAANSLYM;3.0000;29.3450;0.3892;15.4380;89209890.3456;14.6725
TERDKRPEGYNLKDE;5.0000;56.4950;0.3231;14.9459;65356363.0782;14.1238
TETATLEASRNPMRR;1.0000;0.0000;0.3410;14.5168;17833736.5291;14.3312
TEVITAAEFHPHHCN;8.0000;107.2367;0.3655;16.7058;627006394.0838;15.3195
TEVITAAEFHPHQCN;3.0000;30.8332;0.3756;16.4061;271917827.6597;15.4166
TEVITAAEFHPNSCN;6.0000;73.5498;0.3619;15.7878;188714435.3433;14.7100
TEVITAAEFHPTECN;1.0000;0.0000;0.3489;15.1858;38527203.3546;14.8454
TEVITASEFHPHHCN;5.0000;60.5508;0.3868;16.2651;298446152.0792;15.1377
TEVITCAEFHPTHCN;2.0000;15.4894;0.3846;16.3247;202167417.9444;15.4894
TEVITSAEFHPIHCN;1.0000;0.0000;0.3750;15.2509;41521862.7574;14.8954
TEVITSAEFHPINCN;1.0000;0.0000;0.3618;14.9323;28772470.2051;14.6505
TEVITSAEFHPLQCN;1.0000;0.0000;0.3874;15.3340;45694310.4879;14.9593
TEVITSAEFHPQECN;1.0000;0.0000;0.3881;15.3220;45064634.3784;14.9501
TFAKKGKPDNHNSRG;1.0000;0.0000;0.3377;14.7767;24054515.3709;14.5309
TFANAHTYHINSISV;1.0000;0.0000;0.3547;14.7739;23976994.3464;14.5288
TFANGHTYHINSISV;1.0000;0.0000;0.3606;14.9054;27896698.9819;14.6299
TFDEHNAPNSNSNKN;1.0000;0.0000;0.3357;14.0904;10915233.4163;14.0034
TFEEYLDPINHNFFT;1.0000;0.0000;0.3331;14.8302;25583827.4212;14.5721
TFISADDLRINLWNL;1.0000;0.0000;0.3464;14.2428;13009176.6730;14.1206
TFISADDLRVNLWNL;1.0000;0.0000;0.3479;14.3167;14164635.7550;14.1774
TFLSADDLRINLWHL;1.0000;0.0000;0.3638;14.5183;17864890.0007;14.3323
TFLSADDLRINLWNL;1.0000;0.0000;0.3466;14.1997;12379430.5247;14.0875
TFMRQSSITKIGNML;1.0000;0.0000;0.4020;15.2292;40497975.6176;14.8787
TFQSHEPEFDYLKSL;23.0000;319.0562;0.3813;16.1015;530223428.6028;14.5026
TFQVHEHLRPKLCDL;1.0000;0.0000;0.3877;15.6121;62937370.8217;15.1731
TFQVHEYLKPKLCDL;1.0000;0.0000;0.3858;15.5806;60693920.0538;15.1488
TFQVHEYLRPKLCDL;1.0000;0.0000;0.3856;15.5851;61008851.7043;15.1523
TFSGDDKHVLSGSYS;1.0000;0.0000;0.3723;14.2044;12446382.7604;14.0911
TFVYSSSKGTIRLCD;13.0000;172.0428;0.3765;15.6382;233838455.8493;14.3369
TGAYNNFFRMFDRNT;5.0000;59.4920;0.3344;15.9207;200762632.4259;14.8730
TGDFLATGDKGGRVV;1.0000;0.0000;0.3162;14.8933;27511432.4920;14.6206
TGDKGGRVVIFQQEQ;6.0000;76.9879;0.3717;16.6824;528582663.4738;15.3976
TGDKGGRVVIFQRDP;1.0000;0.0000;0.3377;15.2861;43240126.4477;14.9225
TGDKGGRVVIFQREP;5.0000;59.6846;0.3378;15.9833;215777538.6193;14.9212
TGDKGGRVVIFQREQ;11.0000;150.7184;0.3527;16.5218;594915242.2267;15.0718
TGDKGGRVVLFERNH;1.0000;0.0000;0.3247;14.8662;26665190.8988;14.5997
TGDKGGRVVLFERNQ;1.0000;0.0000;0.3348;14.9925;30837498.5295;14.6968
TGDKGGRVVLFERSN;1.0000;0.0000;0.3251;14.3917;15442452.1984;14.2351
TGDRGGRVVLFERTD;4.0000;43.1258;0.3145;15.1762;76205840.6168;14.3753
TGDYLATGDKGGRVV;1.0000;0.0000;0.3248;15.0600;33329421.0598;14.7487
TGELLATGDKGGRVV;12.0000;159.4198;0.3181;15.8061;272587377.2547;14.4927
TGGKRKKDEINVDSL;1.0000;0.0000;0.3149;13.9426;9208128.0269;13.8899
TGGKRKKDEISVDCL;1.0000;0.0000;0.3501;14.4908;17308032.8799;14.3112
TGGKRKKDEISVDSL;1.0000;0.0000;0.3223;13.7868;7695601.9687;13.7701
TGGKRRKDEISVDSL;1.0000;0.0000;0.3224;13.7913;7735533.2934;13.7735
TGGNDFQWCFSQVKG;1.0000;0.0000;0.4377;16.5970;195582477.8089;15.9300
TGMVGSSNSSRSSIA;1.0000;0.0000;0.3774;13.8699;8468565.5484;13.8340
TGNDDKPKFKSAFKN;1.0000;0.0000;0.3212;14.3162;14156605.9371;14.1770
TGNYLATGDKGGRVV;1.0000;0.0000;0.3216;15.1100;35307904.0463;14.7872
TGQDLNLVPRCRRVY;1.0000;0.0000;0.3712;15.5481;58468412.1320;15.1239
TGSYGNLFRVFGCTP;1.0000;0.0000;0.3688;15.6643;66836620.5222;15.2132
TGSYNNFFRMFDRDT;1.0000;0.0000;0.3538;14.9351;28865740.7150;14.6527
TGSYNNFFRMFDRNT;16.0000;220.3675;0.3516;16.1893;489268050.1412;14.6912
TGSYNNFFRVFDRNS;1.0000;0.0000;0.3361;14.3505;14727183.6873;14.2034
TGSYNNNFMIYPNVV;1.0000;0.0000;0.3649;15.3694;47591289.5229;14.9865
TGSYNNQFVIYPNAV;1.0000;0.0000;0.3602;15.4111;49932585.6735;15.0185
TGSYSNLFRVFGASQ;1.0000;0.0000;0.3781;14.7968;24618918.2833;14.5464
TGSYSNLFRVFGCTP;1.0000;0.0000;0.3829;15.2962;43749229.0082;14.9303
TGSYSNLFRVFGVAP;1.0000;0.0000;0.3504;14.8339;25692576.9753;14.5749
TGTPNFLKEPEDPSN;1.0000;0.0000;0.3406;14.5374;18262166.9243;14.3470
TGTSSSASTSSSRGL;1.0000;0.0000;0.3466;13.2541;4167931.2341;13.3607
THCNMLAYSSSKGSI;1.0000;0.0000;0.4288;15.0062;31329942.6503;14.7074
THCNTLAYSSSKGSI;2.0000;14.3909;0.3976;14.8955;39006282.1341;14.3909
THHVHEYLRSKLCSL;1.0000;0.0000;0.4054;15.1420;36632574.1850;14.8117
THQVHEYLRSKLCSL;2.0000;14.9088;0.4164;15.5693;84728960.4527;14.9088
TIDVHEHLRERLCDT;1.0000;0.0000;0.3582;14.8114;25034254.4259;14.5576
TIKFWKVQDKKIKKI;1.0000;0.0000;0.3568;15.0911;34547011.6645;14.7726
TIKLCDMRQNSLCDN;1.0000;0.0000;0.4258;15.4449;51913232.2170;15.0445
TIKLSDMRSNSLCDS;1.0000;0.0000;0.3796;13.9843;9660093.4389;13.9219
TIKLWKIQERQIKLV;1.0000;0.0000;0.3832;15.3012;44000795.8956;14.9341
TIKLWKISERDKRAE;4.0000;42.2968;0.3432;14.8167;50376564.1555;14.0989
TIKLWKISERDKRPE;6.0000;71.1407;0.3531;15.1609;91700244.8713;14.2281
TIKLWKITERDKRPE;5.0000;57.6136;0.3445;15.3097;99356836.5873;14.4034
TIKLWKLYEKNLKVV;1.0000;0.0000;0.3476;14.7294;22779018.6189;14.4946
TIKLWKVYEKNIKLV;1.0000;0.0000;0.3464;14.7725;23937795.6085;14.5277
TIKYWKVQEKKIKKI;1.0000;0.0000;0.3666;15.2560;41770947.5838;14.8994
TIKYWKVQEKKVKQV;1.0000;0.0000;0.3866;15.8322;81083491.6954;15.3422
TIKYWKVQERKVKRI;1.0000;0.0000;0.3659;15.3390;45954204.4376;14.9631
TINIHEQLKERLSDT;1.0000;0.0000;0.3416;14.2053;12459622.8815;14.0918
TIPLHDVLRSKLCDL;1.0000;0.0000;0.3617;14.5332;18173530.7426;14.3438
TIRLCDMRASACVTG;1.0000;0.0000;0.4034;15.6174;63321341.0145;15.1771
TIRLCDMRASALCDR;12.0000;163.3093;0.4005;16.2662;462937356.4317;14.8463
TIRLCDMRSAALCDR;1.0000;0.0000;0.4005;15.1870;38578113.0360;14.8463
TIRLCDMRSSALCDR;4.0000;43.9934;0.4095;15.5525;117520862.2937;14.6645
TITTLRVPVLRPMDL;7.0000;87.6200;0.3377;15.7160;187667418.0377;14.6033
TKDHGGSRKDLEQTD;1.0000;0.0000;0.3581;14.6310;20339340.8611;14.4189
TKEENGLIRDPQNVT;1.0000;0.0000;0.3337;14.6173;20020801.3173;14.4084
TKFFEEPEDPSNRSF;6.0000;70.0819;0.3373;14.8854;66775801.9532;14.0164
TKIGNMLNTAINING;1.0000;0.0000;0.3287;14.7624;23663052.6401;14.5200
TKKILHTAWHPAENI;5.0000;60.2017;0.3672;16.1515;261874812.1838;15.0504
TKLFEEPEAPGSRSF;1.0000;0.0000;0.3436;14.2856;13666163.8503;14.1535
TKLLHLAWHPNENSI;1.0000;0.0000;0.3857;15.0444;32738064.3475;14.7367
TKLLHLAWHPTENSI;2.0000;14.7922;0.3860;15.4176;71148008.4555;14.7922
TKLLHMAWHPTENSI;1.0000;0.0000;0.4126;15.6402;65003413.1244;15.1946
TKNSPGSQLEDDDEQ;1.0000;0.0000;0.3803;14.4764;17023092.4981;14.3001
TKPIETYPVHEYLRA;1.0000;0.0000;0.3425;15.2415;41077964.5076;14.8882
TKRDITLEASRENNK;6.0000;68.1194;0.2989;14.3747;37092812.2494;13.6239
TKRDVTLEASRENSK;7.0000;81.3653;0.3069;14.3597;39378883.4862;13.5609
TKRDVTLEASRESSK;5.0000;53.7644;0.3118;14.0577;23507508.9867;13.4411
TKTFEEYLDPINHNF;1.0000;0.0000;0.3319;14.7219;22583089.5396;14.4888
TLAYSSSKGSIRLID;2.0000;13.6190;0.3386;13.8912;12273865.9719;13.6190
TLEASKNPMRRQIQT;1.0000;0.0000;0.3882;15.3043;44157181.7685;14.9365
TLEASRDIIKPKTVL;1.0000;0.0000;0.3114;13.9170;8940349.9276;13.8702
TLEASRENNKPRTVL;6.0000;69.3357;0.3114;14.6912;53400048.0853;13.8671
TLEASRENSKPRAIL;7.0000;82.1827;0.3173;14.5370;48292710.7166;13.6971
TLEASRENSKPRASL;2.0000;13.5747;0.3227;13.8337;11486937.5092;13.5747
TLEASRESSKPRAIL;1.0000;0.0000;0.3228;13.5360;5765736.5098;13.5773
TLEASRESSKPRASL;1.0000;0.0000;0.3268;13.3768;4800047.2328;13.4549
TLEASRESSKPRAVL;5.0000;54.5365;0.3250;14.3089;31389210.6987;13.6341
TLEASRNPMRRHVPI;1.0000;0.0000;0.3618;14.9916;30806670.1835;14.6961
TLEASRNPMRRQIVN;1.0000;0.0000;0.3638;14.8690;26752924.2505;14.6019
TLEASRNPMRRQVAN;1.0000;0.0000;0.3641;14.9464;29244754.6661;14.6614
TLKIWDVNMEKAPVK;1.0000;0.0000;0.3715;15.2640;42155759.6234;14.9055
TLKLWDINMDAGPVA;1.0000;0.0000;0.3789;15.4085;49785292.4009;15.0166
TLKLWDINMDSGPVA;2.0000;14.8347;0.3927;15.4730;75830698.1868;14.8347
TLKLWDLNMDSGPVS;1.0000;0.0000;0.4030;14.8923;27477670.4687;14.6198
TLPPRTFMRQSSITK;1.0000;0.0000;0.3848;15.1206;35738241.5082;14.7952
TLRVPVFRPMDLMVE;6.0000;75.0395;0.3650;16.1754;294860137.6741;15.0079
TLRVPVLRPMDLMVE;7.0000;89.2879;0.3669;16.0777;284593429.5162;14.8813
TLTSLARGVRRGGEN;1.0000;0.0000;0.3231;14.3572;14841267.3714;14.2085
TLTSLTRAVRRGGEN;1.0000;0.0000;0.3166;14.2172;12630932.5746;14.1009
TMEWRFAQVFGERAA;1.0000;0.0000;0.3857;16.0334;102225917.5714;15.4969
TNALDYTTKLLHLAW;1.0000;0.0000;0.3636;15.1081;35227060.1116;14.7856
TNDKTIKFWKVQDKK;1.0000;0.0000;0.3592;15.0899;34498308.9942;14.7717
TNDKTIKLWKIQERQ;1.0000;0.0000;0.3838;15.2824;43057427.4017;14.9196
TNDKTIKLWKISERD;10.0000;126.6972;0.3427;15.1867;121957049.7688;14.0775
TNDKTIKLWKITERD;5.0000;57.0109;0.3352;15.1137;79283975.8382;14.2527
TNDKTIKLWKLYEKN;1.0000;0.0000;0.3474;14.6366;20472315.0380;14.4233
TNDKTIKLWKVYEKN;1.0000;0.0000;0.3468;14.7536;23424573.9331;14.5132
TNDKTIKYWKVQEKK;2.0000;14.8984;0.3691;15.5559;83424121.9311;14.8984
TNDKTIKYWKVQERK;1.0000;0.0000;0.3690;15.2593;41928498.5954;14.9019
TNDKTVKLWKVSERD;8.0000;99.3376;0.3456;15.2376;115666633.5176;14.1911
TNGLPADKGHDYLSK;1.0000;0.0000;0.3530;14.7761;24038518.5171;14.5305
TNLVARCRRVYAHAH;1.0000;0.0000;0.3519;15.6114;62885106.6748;15.1725
TNMEDLTEVITSAEF;1.0000;0.0000;0.3358;14.2277;12785552.6328;14.1090
TNMEELTEVITAAEF;1.0000;0.0000;0.3267;14.4626;16755399.3278;14.2895
TNMEELTEVITSAEF;1.0000;0.0000;0.3358;14.2260;12760531.9579;14.1077
TNNLYIFQDKVNSDM;4.0000;43.7872;0.3704;15.4631;106025056.3268;14.5957
TNNLYIFQDKVNSDV;1.0000;0.0000;0.3420;14.4544;16597774.3673;14.2832
TNNSSGTRRELEEAD;1.0000;0.0000;0.3143;13.5647;5959025.5626;13.5993
TNQSFNIADIKPANM;1.0000;0.0000;0.3646;14.9956;30948828.7188;14.6992
TNQSFNIVDIKPANM;6.0000;73.4827;0.3645;15.7703;184958521.2914;14.6965
TNRAHFLLSTNDKTI;1.0000;0.0000;0.3186;14.1385;11536827.6261;14.0404
TNRSFFSEIISSISD;1.0000;0.0000;0.3206;13.1142;3547647.9329;13.2531
TNSCLVNGGVSEVNN;1.0000;0.0000;0.3598;14.5155;17807482.5834;14.3302
TNSDGETYISADDLR;1.0000;0.0000;0.3298;13.8419;8199857.2213;13.8124
TPADIISTVEFNHTG;1.0000;0.0000;0.3349;14.6702;21278773.5253;14.4491
TPARPSRSIGSMTRV;1.0000;0.0000;0.3753;14.7372;22985087.7118;14.5006
TPGSAEATTLEASRN;1.0000;0.0000;0.3302;14.1279;11396766.2010;14.0322
TPGSTEATTLEASRN;1.0000;0.0000;0.3300;14.1193;11285067.0055;14.0257
TPKRIYSNAHTYHIN;1.0000;0.0000;0.3573;15.2248;40297184.2686;14.8754
TPNFLKEPEDPSNRS;1.0000;0.0000;0.3413;14.1182;11271023.2515;14.0248
TPPPPTLPPRTFMRQ;1.0000;0.0000;0.3585;16.4076;157273199.3252;15.7845
TPRRVFANAHTYHIN;7.0000;89.9366;0.3270;16.2183;334616568.1401;14.9894
TPSQLRLPRLNHHDM;1.0000;0.0000;0.4027;15.4949;54989943.9198;15.0829
TQRSHFLLSTNDKTI;1.0000;0.0000;0.3529;14.3468;14663394.7006;14.2005
TRAVRRGGENPGVDA;1.0000;0.0000;0.3159;14.8771;27003146.6104;14.6081
TRDYLSVKIWDLNME;5.0000;58.4752;0.3889;15.5900;137191894.5251;14.6188
TRDYLSVKVWDLNME;5.0000;58.7025;0.3900;15.6639;149377109.9695;14.6756
TRDYLTAKVWDLNME;1.0000;0.0000;0.3786;15.1964;38998120.5943;14.8535
TRDYLTVKVWDLNME;11.0000;148.5088;0.3785;16.2343;427282631.7152;14.8509
TRHPEFRYKSEFQSH;1.0000;0.0000;0.3922;15.2301;40539827.6780;14.8794
TRKINHSFLRDHSYV;4.0000;42.9682;0.3549;15.1079;70440772.7405;14.3227
TRKINNSFLRDHSYA;6.0000;70.4026;0.3389;14.9688;73508373.6456;14.0805
TRPARTLTSLTRAVR;1.0000;0.0000;0.3116;14.2673;13380719.7891;14.1394
TRPTRTLTSLARGVR;1.0000;0.0000;0.3177;14.3988;15568169.5014;14.2405
TRRDITLEASRESSK;1.0000;0.0000;0.3095;13.2894;4340389.1553;13.3877
TRRDVTLEASRENSK;2.0000;13.5643;0.3070;13.8202;11309489.8880;13.5643
TRRDVTLEASRESSK;1.0000;0.0000;0.3119;13.3633;4725897.1852;13.4446
TRRELEEADYPLRHP;1.0000;0.0000;0.3403;14.6811;21547824.3539;14.4575
TRTLTSLARGVRRGG;1.0000;0.0000;0.3213;14.5023;17538017.8042;14.3200
TRTTDDDDDDDDDDD;1.0000;0.0000;0.2932;13.3287;4541681.4986;13.4180
TRVVRRGSESPGTEA;1.0000;0.0000;0.3364;14.3429;14598671.0273;14.1975
TRVVSRGSESPGVDG;1.0000;0.0000;0.3527;14.3043;13964161.8445;14.1679
TSAEFHPIHCNMLAY;1.0000;0.0000;0.4096;15.9663;94619940.6707;15.4453
TSAEFHPINCNHLMY;1.0000;0.0000;0.4112;15.8856;86223454.7804;15.3832
TSAEFHPLQCNLFMY;1.0000;0.0000;0.4236;16.0937;109567080.0974;15.5432
TSAEFHPQECNLFMY;1.0000;0.0000;0.4247;16.0816;108057225.3258;15.5339
TSAEFHPTHCNMLAY;1.0000;0.0000;0.4078;16.0351;102419322.1039;15.4982
TSGDNDNGIVKTFDE;1.0000;0.0000;0.3193;14.0752;10725946.6769;13.9917
TSGPPPSLEWRFSQV;1.0000;0.0000;0.4317;15.4523;52361741.7653;15.0502
TSGVGSNLGREFDDV;1.0000;0.0000;0.3362;14.1481;11665981.0749;14.0478
TSHESSPVARCRRVY;1.0000;0.0000;0.3937;14.9006;27741441.9585;14.6261
TSLARGVRRGGENQG;1.0000;0.0000;0.3516;14.9819;30465569.5626;14.6887
TSLQVPVLKPMDLMV;5.0000;60.4945;0.4032;16.2468;292223114.6331;15.1236
TSLRLPVVVTGQDLN;1.0000;0.0000;0.3453;14.6201;20086754.7190;14.4106
TSLTRAVRRGGENPG;1.0000;0.0000;0.3305;14.6458;20689383.4634;14.4303
TSQETNLVARCRRVY;1.0000;0.0000;0.3726;15.1221;35803392.0553;14.7965
TSQSSGNGTTSSSSS;1.0000;0.0000;0.3769;13.4811;5412556.1105;13.5351
TSSISDIKFSPNGRY;1.0000;0.0000;0.3546;13.9627;9423422.7320;13.9053
TSSISDVKFSHDGRY;1.0000;0.0000;0.3625;14.0563;10495710.4554;13.9772
TSSSASTSSSRGLLP;1.0000;0.0000;0.3456;13.1788;3821772.1528;13.3028
TSSSRGLLPNGGCSD;1.0000;0.0000;0.3922;14.4161;15880965.0444;14.2537
TSSSSSSSSRAILPN;1.0000;0.0000;0.3308;12.7817;2419302.1065;12.9975
TTDDDDDDDDDDDDE;1.0000;0.0000;0.2904;13.1336;3627964.1701;13.2680
TTKLLHLAWHPNENS;1.0000;0.0000;0.3860;15.1132;35436614.4567;14.7896
TTKLLHMAWHPTENS;1.0000;0.0000;0.4120;15.7090;70361548.0992;15.2475
TTLEASRNPMRRQIV;1.0000;0.0000;0.3639;14.9412;29070400.4455;14.6574
TTLEASRNPMRRQVA;1.0000;0.0000;0.3640;15.0186;31778086.0557;14.7168
TTLRVPVFRPMDLMV;6.0000;75.5158;0.3602;16.2993;340087532.3479;15.1032
TTLRVPVLRPMDLMV;7.0000;89.8596;0.3632;16.2016;328246055.6725;14.9766
TTPPPPTLPPRTFMR;1.0000;0.0000;0.3430;16.0349;102400093.1332;15.4980
TTPSQLRLPRLNHHD;1.0000;0.0000;0.3750;15.0832;34231681.9889;14.7665
TTSSSSSSSSRAILP;1.0000;0.0000;0.3342;12.8538;2628874.5252;13.0530
TTVTTLRVPVFRPMD;6.0000;74.3636;0.3316;15.9995;240815282.0020;14.8727
TVASSSNSNITNSCL;1.0000;0.0000;0.3575;13.6770;6781500.3740;13.6857
TVEFDHTGDFLATGD;1.0000;0.0000;0.3257;14.7678;23808612.4778;14.5241
TVEFNHSGELLATGD;6.0000;71.2972;0.3363;15.2016;96101969.6624;14.2594
TVEFNHTGELLATGD;10.0000;129.9123;0.3244;15.6515;208252174.4378;14.4347
TVEFNYSGDLLATGD;4.0000;42.7199;0.3341;15.0002;62226590.9454;14.2400
TVGNGTVASSSNSNI;1.0000;0.0000;0.3389;13.8261;8052181.8966;13.8003
TVKIWDLAMENKPIK;1.0000;0.0000;0.3717;15.1901;38716966.2678;14.8487
TVKIWDVNMDNKPLK;1.0000;0.0000;0.3716;15.1850;38490219.9615;14.8448
TVKLWKVSERDKRPE;7.0000;86.0505;0.3557;15.3757;126831895.7025;14.3418
TVKLWKVSERDKSFG;1.0000;0.0000;0.3642;14.4938;17367546.2901;14.3135
TVKVWDLNMEARPIE;5.0000;59.4257;0.3741;15.8991;195835980.0935;14.8564
TVKVWDLNMENRPIE;6.0000;73.9719;0.3741;15.8976;214149211.9435;14.7944
TVLKPRKVCASGKRK;6.0000;73.0195;0.3486;15.6498;160994016.8370;14.6039
TVLKPRKVCTGGKRK;1.0000;0.0000;0.3372;15.2311;40590562.2860;14.8802
TVTSLQVPVLKPMDL;5.0000;59.2287;0.3757;15.8350;181911237.1621;14.8072
TVTTLRVPVFRPMDL;6.0000;73.9336;0.3354;15.8876;211707221.8277;14.7867
TYENDAIFDKFEVNF;1.0000;0.0000;0.3125;14.3549;14800731.3181;14.2067
TYENDAIFDKFEVQF;1.0000;0.0000;0.3360;14.7997;24701157.1707;14.5487
TYHINSISINSDYET;6.0000;70.1649;0.3574;14.9070;68457803.9084;14.0330
TYHINSISLNSDQET;1.0000;0.0000;0.3705;14.2390;12953071.3583;14.1177
TYHINSISVNSDCET;5.0000;57.1481;0.3811;15.1583;83462184.0095;14.2870
TYHINSISVNSDHET;4.0000;42.3317;0.3614;14.8318;51262885.5929;14.1106
TYHINSISVNSDQET;1.0000;0.0000;0.3722;14.3561;14820999.8298;14.2076
TYHINSISVNSDYET;7.0000;84.5388;0.3592;15.0479;86961165.5590;14.0898
TYISADDLRINLWNL;3.0000;28.4973;0.3577;14.8865;47280888.8197;14.2487
TYLSADDLRINLWHL;10.0000;130.1437;0.3751;15.6849;216428730.5625;14.4604
TYLSADDLRINLWNL;1.0000;0.0000;0.3581;14.3663;14997374.3664;14.2155
TYMSADDLRINLWHL;5.0000;59.4515;0.4047;15.9075;197737174.8016;14.8629
TYMSADDLRINLWNF;7.0000;88.4673;0.3905;15.8997;231875394.2029;14.7446
TYPVHEYLRAKLCSL;1.0000;0.0000;0.3852;15.2818;43027484.7648;14.9192
TYQVHDYLRSKLCSL;11.0000;148.8933;0.4141;16.2844;452615629.5252;14.8893
TYQVHEYLRSKLCSL;7.0000;89.3282;0.4141;16.0864;287464471.5119;14.8880
TYQVHNYLRSKLCSL;1.0000;0.0000;0.4125;15.2931;43589413.8763;14.9278
VAASADPSLPLEWRF;1.0000;0.0000;0.3802;14.7824;24213895.1496;14.5353
VAEADIISTVEFNHS;6.0000;69.7281;0.3295;14.7933;60059926.7892;13.9456
VAEADIISTVEFNYS;4.0000;41.7745;0.3273;14.5902;38813051.9702;13.9248
VAENNLSDSFHSPMQ;1.0000;0.0000;0.4038;14.8120;25053807.8081;14.5581
VAGGGGNGNDFQWCF;1.0000;0.0000;0.3930;16.7244;226488165.3824;16.0280
VANPTRPARTLTSLT;1.0000;0.0000;0.3209;14.4739;16975308.6222;14.2982
VAPGSTETATLEASR;1.0000;0.0000;0.3314;14.2051;12457123.4163;14.0916
VARCRRVYAHAHDYH;3.0000;31.1562;0.3662;16.6162;346335782.7207;15.5781
VASQDVNLVARCRRV;1.0000;0.0000;0.3612;14.9232;28474818.4562;14.6436
VASSSNSNITNSCLV;1.0000;0.0000;0.3577;13.6821;6821535.8175;13.6896
VASYQVHEHLRPRLC;1.0000;0.0000;0.4079;15.8030;78409463.4145;15.3198
VATFQVHEYLKPKLC;1.0000;0.0000;0.3764;15.8284;80733048.4490;15.3393
VATFQVHEYLRPKLC;1.0000;0.0000;0.3762;15.8329;81151960.1320;15.3428
VATGSYGNLFRVFGC;1.0000;0.0000;0.3627;15.5013;55401326.5476;15.0879
VATGSYSNLFRVFGA;1.0000;0.0000;0.3422;14.6658;21171760.5684;14.4457
VATGSYSNLFRVFGC;1.0000;0.0000;0.3750;15.1333;36264031.6574;14.8050
VCASGKRKKDEISVD;6.0000;70.6239;0.3514;15.0264;78548360.4828;14.1248
VCSGGKRKKDEISVD;1.0000;0.0000;0.3587;14.3798;15231544.7067;14.2259
VCTGGKRKKDEINVD;1.0000;0.0000;0.3381;14.7637;23696336.4593;14.5209
VCTGGKRKKDEISVD;2.0000;14.4011;0.3501;14.9088;39607957.8767;14.4011
VCTGGKRRKDEISVD;1.0000;0.0000;0.3501;14.6123;19906738.8156;14.4046
VCVGGKRRKDEISVD;7.0000;86.4511;0.3502;15.4625;140169825.3269;14.4085
VCVGGKRRRDDISVD;5.0000;57.6531;0.3501;15.3226;100838153.3650;14.4133
VDAHKMAFVAVTASL;1.0000;0.0000;0.3470;14.9673;29956773.9609;14.6774
VDANGNSFDFSTKLL;1.0000;0.0000;0.3219;13.8596;8368733.1441;13.8261
VDANGNSYDLSTKLL;1.0000;0.0000;0.3295;13.8616;8387572.7658;13.8276
VDCLDFNKKILHTAW;1.0000;0.0000;0.3855;15.3911;48799836.4691;15.0032
VDDDVAEADIISTVE;5.0000;54.6736;0.3046;14.3535;33042042.1812;13.6684
VDEDVAEADIISTVE;3.0000;27.3342;0.3046;14.1299;19786428.3531;13.6671
VDFKKSILHLSWHPR;1.0000;0.0000;0.3973;15.0170;31720071.4034;14.7156
VDGNTNALDYTTKLL;1.0000;0.0000;0.3139;14.3176;14179251.7497;14.1781
VDIISAIEFDKSGDH;3.0000;27.8200;0.3344;14.4459;28468939.5008;13.9100
VDIISAIEFDNSGNH;1.0000;0.0000;0.3338;14.0023;9862953.7040;13.9357
VDIKPANMEDLTEVI;5.0000;57.1564;0.3327;15.1610;83724375.5421;14.2891
VDIKPANMEELTEVI;17.0000;228.6048;0.3328;15.6908;284105806.1000;14.2878
VDIKPENMEELTEVI;1.0000;0.0000;0.3332;14.3279;14347592.8493;14.1860
VDIKPTNMEELTEVI;2.0000;14.2812;0.3325;14.7528;33096623.2719;14.2812
VDNVIAVAATNNLYI;1.0000;0.0000;0.3045;14.3967;15531753.3959;14.2389
VDSLDFNKKILHTAW;10.0000;130.1589;0.3636;15.6871;216976776.1640;14.4621
VDSLDFSKKILHTAW;7.0000;86.0538;0.3727;15.3764;126935336.9811;14.3423
VDSLDFTKKILHTAW;5.0000;58.0702;0.3643;15.4583;117886211.4548;14.5176
VDVKPAKMEDLSEVI;1.0000;0.0000;0.3428;14.3245;14292763.7032;14.1834
VDVKPANMEDLTEVI;1.0000;0.0000;0.3332;14.5360;18232134.3338;14.3459
VDVKPPNMEDLTEVI;1.0000;0.0000;0.3417;14.7041;22125250.9107;14.4751
VDVKPTNMEDLTEVI;1.0000;0.0000;0.3330;14.5274;18053442.0013;14.3393
VEASPRRIFANAHTY;10.0000;131.3237;0.3377;15.8555;263392602.5776;14.5915
VEASPRRTFANAHTY;1.0000;0.0000;0.3372;14.9243;28510366.4323;14.6444
VEATPRRVFANAHTY;7.0000;88.9415;0.3188;16.0025;261015152.1219;14.8236
VEDITEADIISAVEF;1.0000;0.0000;0.3063;13.7539;7409759.1001;13.7448
VEFDHTGDFLATGDK;1.0000;0.0000;0.3259;14.7122;22332715.8305;14.4814
VEFDHTGDYLATGDK;1.0000;0.0000;0.3353;14.8788;27055533.7146;14.6094
VEFDYTGNYLATGDK;1.0000;0.0000;0.3308;14.9019;27783344.7319;14.6272
VEFNHDGELLATGDK;1.0000;0.0000;0.3260;14.4736;16969657.4690;14.2980
VEFNHSGELLATGDK;6.0000;71.0836;0.3356;15.1460;90144605.4960;14.2167
VEFNHTGELLATGDK;11.0000;143.9197;0.3243;15.6373;214876877.0481;14.3920
VEFNYSGDLLATGDK;4.0000;42.5917;0.3334;14.9446;58369162.5868;14.1972
VETHHVHEYLRSKLC;1.0000;0.0000;0.3932;15.3631;47250460.0468;14.9817
VETHQVHEYLRSKLC;2.0000;15.0787;0.4040;15.7904;109287497.5274;15.0787
VETYQVHDYLRSKLC;1.0000;0.0000;0.4017;15.4641;53073223.3791;15.0593
VETYQVHEYLRSKLC;7.0000;90.3477;0.4018;16.3074;370785532.4997;15.0580
VEVSPRRIFANGHTY;4.0000;44.0699;0.3428;15.5856;122095741.5878;14.6900
VEVSPRRTFANGHTY;1.0000;0.0000;0.3421;15.0524;33039978.1393;14.7428
VFANAHTYHINSISV;7.0000;87.1963;0.3548;15.6241;168829818.9142;14.5327
VFDRNSKKDVTLEAS;1.0000;0.0000;0.3110;13.6253;6390089.7030;13.6460
VFGASQGSTEAATLE;1.0000;0.0000;0.3568;14.6451;20673500.4417;14.4298
VFGCTPGSAEATTLE;1.0000;0.0000;0.3609;15.1445;36737995.3424;14.8137
VFGCTPGSTEATTLE;1.0000;0.0000;0.3608;15.1360;36377927.8945;14.8071
VFGERAAGEDVQEVD;2.0000;14.5452;0.3358;15.0962;49144766.0403;14.5452
VFGERSAGEEVQEVD;1.0000;0.0000;0.3479;14.5569;18677147.4822;14.3620
VFGERTAGEEVQEVD;1.0000;0.0000;0.3358;14.7849;24283934.5903;14.5373
VFGSLLEAACLHMQP;1.0000;0.0000;0.4201;15.9355;91324461.7954;15.4216
VFGVAPGSTETATLE;1.0000;0.0000;0.3290;14.6737;21363638.4873;14.4517
VFRPMDLMVEASPRR;6.0000;74.4101;0.3791;16.0116;244192413.6629;14.8820
VFVYSSSKGTIRLCD;5.0000;57.3633;0.3766;15.2283;90468827.1888;14.3408
VGGKRRKDEISVDSL;7.0000;82.6648;0.3226;14.6415;54468406.9343;13.7775
VGGKRRRDDISVDSL;5.0000;55.1289;0.3226;14.5016;39184564.5750;13.7822
VGLDPDNLDYNKKIL;1.0000;0.0000;0.3223;14.2391;12953535.2635;14.1177
VGNGTVASSSNSNIT;1.0000;0.0000;0.3389;13.8261;8052181.8966;13.8003
VGSNLGREFDDVDFK;1.0000;0.0000;0.3221;14.1110;11178083.4347;14.0193
VGSSNSSRSSIAGGE;1.0000;0.0000;0.3512;13.4743;5370512.6131;13.5299
VGTGTSSSASTSSSR;1.0000;0.0000;0.3507;13.3712;4768977.6735;13.4506
VHDYLRSKLCSLYEN;9.0000;115.6170;0.3870;15.6284;192384730.7462;14.4521
VHDYLRSKLCSLYES;2.0000;14.3323;0.3947;14.8193;35729697.0759;14.3323
VHEHLRERLCDTYEN;1.0000;0.0000;0.3703;15.0257;32041112.5649;14.7223
VHEHLRPKLCDLYEN;1.0000;0.0000;0.3781;15.2099;39610870.8940;14.8639
VHEHLRPRLCDLYEN;1.0000;0.0000;0.3780;15.2144;39816405.7637;14.8674
VHEYLKPKLCDLYEN;1.0000;0.0000;0.3760;15.1784;38198911.0749;14.8397
VHEYLRAKLCSLYEN;1.0000;0.0000;0.3782;14.9090;28013241.7234;14.6327
VHEYLRPKLCDLYEN;1.0000;0.0000;0.3760;15.1829;38397119.4967;14.8432
VHEYLRSKLCSLYEN;10.0000;130.0574;0.3870;15.6725;213342492.9250;14.4508
VHFLLSTNDKTVKLW;1.0000;0.0000;0.3638;14.7628;23673741.7760;14.5203
VHNYLRSKLCSLYEN;1.0000;0.0000;0.3861;14.7242;22644996.5132;14.4906
VHRRGEYNVYSTFQS;7.0000;89.2820;0.3842;16.0764;284172565.5533;14.8803
VIAVAATNNLYIFQD;1.0000;0.0000;0.3281;14.8893;27383430.2964;14.6175
VIFQQEQENKIQSHS;6.0000;75.6283;0.4316;16.3286;351740426.5683;15.1257
VIFQRDPASKAANPR;1.0000;0.0000;0.3450;14.8851;27253369.6250;14.6143
VIFQREPESKNAPHS;5.0000;58.2320;0.3733;15.5109;125246658.4536;14.5580
VIFQREQENKGRAHS;2.0000;14.8166;0.3739;15.4493;73794386.2303;14.8166
VIFQREQENKSRPHS;2.0000;14.6628;0.3886;15.2493;58617857.2327;14.6628
VIFQREQESKNQVHR;7.0000;89.9563;0.3922;16.2226;336270712.1572;14.9927
VIMTGAYNNFFRMFD;5.0000;60.9409;0.3570;16.3920;345397910.3754;15.2352
VIMTGSYNNFFRMFD;7.0000;90.3204;0.3777;16.3015;368266096.3322;15.0534
VISTVEFNHTGELLA;2.0000;14.1968;0.3284;14.6430;29164634.0979;14.1968
VITAAEFHPHHCNTF;7.0000;92.7322;0.3578;16.8245;672425668.8380;15.4554
VITAAEFHPHHCNVF;1.0000;0.0000;0.3577;15.9845;96627916.9506;15.4593
VITAAEFHPHQCNVF;3.0000;31.1127;0.3675;16.5879;335241917.9954;15.5563
VITAAEFHPNSCNTF;6.0000;74.2290;0.3603;15.9645;231296671.3896;14.8458
VITAAEFHPTECNVF;1.0000;0.0000;0.3451;15.3677;47499399.5751;14.9852
VITASEFHPHHCNLF;5.0000;60.7501;0.3868;16.3299;321574700.8148;15.1875
VITCAEFHPTHCNTL;2.0000;15.4987;0.3833;16.3367;204992249.3216;15.4987
VITSAEFHPIHCNML;1.0000;0.0000;0.4009;15.6746;67632920.7499;15.2211
VITSAEFHPINCNHL;1.0000;0.0000;0.3747;15.1907;38745685.6602;14.8492
VITSAEFHPLQCNLF;1.0000;0.0000;0.3879;15.3989;49235462.1486;15.0091
VITSAEFHPQECNLF;1.0000;0.0000;0.3887;15.3868;48556988.3097;14.9999
VITSAEFHPTHCNML;1.0000;0.0000;0.3999;15.7434;73207802.1400;15.2740
VIYPNAVNTGNDDKP;1.0000;0.0000;0.3252;14.8708;26806011.3687;14.6032
VKFSHDGRYIASRDY;1.0000;0.0000;0.3609;14.6892;21750319.7866;14.4637
VKFSHSDRYMLTRDY;1.0000;0.0000;0.3837;14.9092;28019376.7171;14.6328
VKFSHSGRYIMTRDY;6.0000;74.3378;0.3872;15.9928;238956231.1976;14.8676
VKFSHSGRYMLTRDY;4.0000;44.5033;0.3888;15.7736;151592584.0617;14.8344
VKFSHSGRYMMTRDY;10.0000;137.1319;0.4143;16.6951;692502543.8010;15.2369
VKFSQNGRYILSRDY;1.0000;0.0000;0.3704;14.7451;23196282.6211;14.5067
VKFSQQWEDIMTRDY;1.0000;0.0000;0.4396;15.9852;96701519.4460;15.4598
VKGAIDEDVAEADII;1.0000;0.0000;0.3031;14.0239;10111002.7571;13.9523
VKGAVDDDVAEADII;5.0000;56.0417;0.3039;14.7985;55153179.9336;14.0104
VKGAVDEDVAEADII;2.0000;14.0091;0.3039;14.3988;22018099.1885;14.0091
VKIWDLAMENKPIKT;1.0000;0.0000;0.3717;15.1901;38716966.2678;14.8487
VKIWDLNMENRPVET;5.0000;59.1775;0.3741;15.8184;178457676.6196;14.7944
VKIWDVNMDNKPLKT;1.0000;0.0000;0.3716;15.1850;38490219.9615;14.8448
VKLSNSGRYMISRDY;1.0000;0.0000;0.3799;14.5033;17559855.5618;14.3208
VKLWKVSERDKRPEG;7.0000;86.6965;0.3628;15.5157;149026690.1691;14.4494
VKLWKVSERDKSFGG;1.0000;0.0000;0.3716;14.6338;20406759.0856;14.4211
VKNNDWRSQPQAAMG;1.0000;0.0000;0.4332;16.2175;126356196.9536;15.6384
VKPAKMEDLSEVITS;1.0000;0.0000;0.3502;14.2137;12579844.0083;14.0982
VKPANMEDLTEVITC;1.0000;0.0000;0.3641;15.1291;36091228.7894;14.8018
VKPPNMEDLTEVITC;1.0000;0.0000;0.3718;15.2972;43797806.5551;14.9310
VKPTNMEDLTEVITS;1.0000;0.0000;0.3422;14.4165;15889822.9136;14.2541
VKQIPLLVEASPRRT;1.0000;0.0000;0.3461;14.6670;21201386.3815;14.4466
VKQVSVMNLDSRSVG;1.0000;0.0000;0.3823;14.5725;19014292.9456;14.3740
VKRISVMNLNTSQSS;1.0000;0.0000;0.3768;14.1754;12038386.8932;14.0688
VKTFDEHNAPNSNSN;1.0000;0.0000;0.3371;14.1676;11930788.7331;14.0628
VKTIPLHDVLRSKLC;1.0000;0.0000;0.3606;14.7169;22453054.4677;14.4849
VKVWDLNMEARPIET;5.0000;59.4257;0.3741;15.8991;195835980.0935;14.8564
VKVWDLNMEGRPVET;2.0000;15.0143;0.3793;15.7066;99235291.9811;15.0143
VKVWDLNMENRPIET;6.0000;73.9719;0.3741;15.8976;214149211.9435;14.7944
VKVWDLNMENRPVET;2.0000;14.8512;0.3741;15.4944;77723227.2434;14.8512
VKVWDLNMESRPVET;1.0000;0.0000;0.3866;15.0375;32478209.4057;14.7314
VLEPPDPQMQTTPPP;1.0000;0.0000;0.3914;16.5886;193716694.4855;15.9236
VLFERNHSKKGCEYK;1.0000;0.0000;0.3713;14.9865;30627992.1105;14.6922
VLFERNQSKKKQSCE;1.0000;0.0000;0.3986;14.8980;27660439.9104;14.6242
VLFERSNSRHCEYKF;1.0000;0.0000;0.3778;14.7313;22829913.7592;14.4961
VLFERTDARDNASRR;1.0000;0.0000;0.3044;13.8147;7946703.7968;13.7915
VLFERTDSRDSASRS;1.0000;0.0000;0.3180;13.2453;4125804.5266;13.3539
VLFERTDTKDHGGSR;1.0000;0.0000;0.3342;14.4429;16379478.7569;14.2744
VLFERTDTNNSSGTR;1.0000;0.0000;0.3193;13.8619;8390600.2967;13.8278
VLKPMDLMVEVSPRR;5.0000;58.9974;0.3792;15.7598;166818476.7740;14.7493
VLKPRKVCASGKRKK;6.0000;72.8059;0.3484;15.5942;151013992.5953;14.5612
VLKPRKVCTGGKRKK;1.0000;0.0000;0.3380;15.1756;38074352.0345;14.8375
VLKPRRVCVGGKRRR;5.0000;59.4073;0.3376;15.8931;194492064.7707;14.8518
VLQADKAAFRARKSA;1.0000;0.0000;0.3298;14.5224;17949687.1921;14.3355
VLQADKTAFRNKRYG;1.0000;0.0000;0.3319;15.0121;31542266.5530;14.7119
VLRPMDLMVEATPRR;7.0000;89.5842;0.3645;16.1419;306442840.3316;14.9307
VLRSKLCDLYENDCI;1.0000;0.0000;0.3840;14.7213;22567629.9707;14.4883
VLSGSYSNNFGIYPT;1.0000;0.0000;0.3720;14.6690;21249355.3359;14.4482
VLSLQSLKLPQLSQH;1.0000;0.0000;0.4242;14.9718;30111499.4190;14.6809
VMNLDSRSVGTGTSS;1.0000;0.0000;0.3696;14.1572;11787797.7477;14.0548
VMNLNTSQSSGNGTT;1.0000;0.0000;0.3895;14.7818;24196272.9667;14.5349
VMTGSYNNFFRMFDR;6.0000;75.3351;0.3772;16.2523;322158274.4170;15.0670
VMTGSYNNNFMIYPN;1.0000;0.0000;0.3902;15.7760;76002195.2444;15.2990
VMTGSYNNQFVIYPN;1.0000;0.0000;0.3849;15.8142;79425799.7929;15.3284
VNFSGDSSSVMTGSY;1.0000;0.0000;0.3945;14.3643;14962743.0267;14.2140
VNGGVSEVNNSLCND;1.0000;0.0000;0.3595;14.3933;15469582.9712;14.2362
VNLVARCRRVYAHAH;1.0000;0.0000;0.3519;15.6165;63256356.8401;15.1764
VNLWNLEISNQSFNI;1.0000;0.0000;0.3796;14.5233;17967245.2117;14.3361
VNMDNKPLKTINIHE;1.0000;0.0000;0.3426;14.7411;23089497.4872;14.5036
VNMEKAPVKTIPLHD;1.0000;0.0000;0.3495;15.1446;36739672.0735;14.8137
VNNSLCNDFSLPAGG;1.0000;0.0000;0.3721;14.7052;22154767.1453;14.4760
VNPTRPTRTLTSLAR;1.0000;0.0000;0.3203;14.4143;15848760.3325;14.2524
VNQSYNIVDIKPTNM;1.0000;0.0000;0.3745;15.1553;37197738.4770;14.8220
VNSDAETYISADDLR;1.0000;0.0000;0.3224;13.7155;7089320.1414;13.7153
VNSDCETYMSADDLR;5.0000;57.7756;0.3895;15.3624;105571810.0865;14.4439
VNSDHETYLSADDLR;4.0000;41.5950;0.3383;14.5124;35486066.6189;13.8650
VNSDQETFLSADDLR;1.0000;0.0000;0.3373;13.8699;8468719.5520;13.8340
VNSDQETYLSADDLR;1.0000;0.0000;0.3490;14.0366;10259644.5993;13.9621
VNSDYETYMSADDLR;7.0000;85.4801;0.3676;15.2520;109997692.5387;14.2467
VNTGNDDKPKFKSAF;1.0000;0.0000;0.3219;14.3769;15181268.5704;14.2237
VPATKNSPGSQLEDD;1.0000;0.0000;0.3654;14.5402;18320812.0042;14.3492
VPILKPMDLMVEASP;4.0000;44.7403;0.3884;15.8764;170637308.7866;14.9134
VPIPSRPSRALSSIT;1.0000;0.0000;0.3538;14.0044;9887181.9441;13.9374
VPKLNAVKNNDWRSQ;1.0000;0.0000;0.3795;15.0499;32946536.9120;14.7409
VPRCRRVYSHAHDYH;1.0000;0.0000;0.3981;16.0706;106694196.9085;15.5255
VPSVKQIPLLVEASP;1.0000;0.0000;0.3674;14.7230;22611537.0666;14.4896
VPVFRPMDLMVEASP;6.0000;75.5014;0.3866;16.2956;338615238.4215;15.1003
VPVLKPMDLMVEVSP;5.0000;59.8704;0.3881;16.0438;231322822.1902;14.9676
VPVLRPMDLMVEATP;7.0000;90.8937;0.3702;16.4258;424936278.2608;15.1490
VQDKKIKKICDMNSD;1.0000;0.0000;0.3893;14.9632;29816621.1661;14.6743
VQEKKIKKISEMNID;1.0000;0.0000;0.3536;14.4150;15862116.8166;14.2530
VQEKKVKQVSVMNLD;1.0000;0.0000;0.3819;15.0771;33993911.1319;14.7618
VQERKVKRISVMNLN;1.0000;0.0000;0.3542;14.6340;20409770.0648;14.4212
VQEVDIISAIEFDKS;3.0000;27.8040;0.3374;14.4355;28130393.7197;13.9020
VQEVDIISAIEFDNS;1.0000;0.0000;0.3372;13.9418;9199566.1809;13.8892
VQFGGDNKSVMTGSY;1.0000;0.0000;0.3982;15.5056;55671654.9626;15.0912
VQGAVDEDVAEADII;1.0000;0.0000;0.3288;14.5261;18025891.1588;14.3383
VRAVLSLQSLKLPQL;1.0000;0.0000;0.3730;14.5432;18384659.0444;14.3515
VRHPEFRYKTEFQSH;1.0000;0.0000;0.3761;15.4632;53020861.2943;15.0586
VRRGGENPGVDANGN;1.0000;0.0000;0.3222;14.9154;28220052.9852;14.6376
VRRGGENQGVDANGN;1.0000;0.0000;0.3372;15.1115;35365842.2398;14.7883
VRRGSESPGTEANGN;1.0000;0.0000;0.3424;14.3847;15317147.5441;14.2296
VSDIKFAKEGRYLLS;1.0000;0.0000;0.3321;13.9934;9762171.0581;13.9289
VSDIKFARDGRHILS;1.0000;0.0000;0.3339;14.0697;10658833.8210;13.9875
VSDVKFSHSDRYMLT;1.0000;0.0000;0.3801;14.5180;17858584.8692;14.3321
VSDVKFSHSGRYMLT;4.0000;43.6012;0.3880;15.3824;96619887.5634;14.5337
VSENNLNGLNHLPSS;1.0000;0.0000;0.3460;13.8605;8377230.5467;13.8267
VSERDKRPEGYNLKD;7.0000;84.2862;0.3314;14.9931;81646660.6742;14.0477
VSERDKSFGGYNTKE;1.0000;0.0000;0.3404;14.2214;12692467.3206;14.1041
VSEVNNSLCNDFSLP;1.0000;0.0000;0.3620;14.0697;10658393.9596;13.9875
VSPRRIFANGHTYHI;4.0000;44.7535;0.3517;15.8821;171766904.8297;14.9178
VSPRRTFANGHTYHI;1.0000;0.0000;0.3504;15.3489;46481349.0366;14.9707
VSQNNLTEGVTFAKK;1.0000;0.0000;0.3359;14.5895;19391811.3195;14.3871
VSRGSESPGVDGNTN;1.0000;0.0000;0.3511;14.2060;12469351.7154;14.0923
VSTFQVHEHLRPKLC;1.0000;0.0000;0.3986;15.6234;63757129.6108;15.1817
VSVMNLDSRSVGTGT;1.0000;0.0000;0.3643;14.3903;15416917.7607;14.2339
VTALRVPSVKQIPLL;1.0000;0.0000;0.3461;14.7353;22934632.9986;14.4991
VTDADIISCVEFNHD;1.0000;0.0000;0.3555;14.5901;19403852.6663;14.3875
VTDRSFNIVDIKPAN;1.0000;0.0000;0.3132;14.1117;11186159.5313;14.0198
VTEADIISTVEFNHT;2.0000;14.1143;0.3213;14.5357;25774755.4285;14.1143
VTEADLITAVEFDYT;1.0000;0.0000;0.3113;14.3510;14734706.9325;14.2037
VTEADVISTVEFNHT;2.0000;14.1711;0.3220;14.6096;28064037.5250;14.1711
VTFAKKGKPDNHNSR;1.0000;0.0000;0.3320;14.6417;20592895.3742;14.4272
VTGQDLNLVPRCRRV;1.0000;0.0000;0.3614;15.3338;45684985.7404;14.9592
VTGTPNFLKEPEDPS;1.0000;0.0000;0.3410;14.6147;19961282.2807;14.4064
VTLEASRDIIKPKTV;1.0000;0.0000;0.3120;14.0340;10229614.3586;13.9601
VTLEASRENSKPRAI;7.0000;82.7223;0.3190;14.6540;55256875.9571;13.7871
VTLEASRENSKPRAS;2.0000;13.6647;0.3251;13.9507;13143438.6609;13.6647
VTLEASRESSKPRAS;1.0000;0.0000;0.3299;13.4938;5492249.4636;13.5449
VTLEASRESSKPRAV;5.0000;54.8963;0.3273;14.4259;35915766.5046;13.7241
VTNGLPADKGHDYLS;1.0000;0.0000;0.3534;14.8368;25778439.2152;14.5771
VTSGDNDNGIVKTFD;1.0000;0.0000;0.3191;14.2042;12444190.5995;14.0909
VTSHESSPVARCRRV;1.0000;0.0000;0.3806;14.6863;21676103.9693;14.4614
VTSLQVPVLKPMDLM;5.0000;60.4945;0.4032;16.2468;292223114.6331;15.1236
VTSQETNLVARCRRV;1.0000;0.0000;0.3610;14.9079;27975404.0833;14.6318
VTTLRVPVFRPMDLM;6.0000;75.5158;0.3602;16.2993;340087532.3479;15.1032
VVAASADPSLPLEWR;1.0000;0.0000;0.3783;14.7348;22920886.8540;14.4987
VVAENNLSDSFHSPM;1.0000;0.0000;0.3768;14.4445;16408759.3398;14.2756
VVASQDVNLVARCRR;1.0000;0.0000;0.3612;14.9232;28474818.4562;14.6436
VVIFQQEQENKIQSH;6.0000;76.5242;0.4163;16.5617;460031071.5867;15.3048
VVIFQRDPASKAANP;1.0000;0.0000;0.3450;14.9413;29075116.5284;14.6575
VVIFQREPESKNAPH;5.0000;58.9487;0.3607;15.7440;163806461.0974;14.7372
VVIFQREQENKGRAH;2.0000;14.9957;0.3573;15.6824;96513531.0314;14.9957
VVIFQREQENKSRPH;2.0000;14.8420;0.3763;15.4825;76664590.2491;14.8420
VVIFQREQESKNQVH;7.0000;90.2155;0.3922;16.2788;358748671.2873;15.0359
VVLFERNHSKKGCEY;1.0000;0.0000;0.3717;15.0472;32844862.3962;14.7389
VVLFERNQSKKKQSC;1.0000;0.0000;0.3985;15.0271;32091506.3891;14.7234
VVLFERSNSRHCEYK;1.0000;0.0000;0.3759;14.6836;21610809.2865;14.4594
VVLFERTDARDNASR;1.0000;0.0000;0.3056;13.8709;8477899.8740;13.8347
VVLFERTDSRDSASR;1.0000;0.0000;0.3167;13.4784;5396019.7185;13.5331
VVLFERTDTKDHGGS;1.0000;0.0000;0.3349;14.4991;17474362.2563;14.3176
VVLFERTDTNNSSGT;1.0000;0.0000;0.3207;13.9181;8951468.5607;13.8710
VVMTGSYNNFFRMFD;6.0000;75.5510;0.3766;16.3085;343692890.0228;15.1102
VVNQSYNIVDIKPTN;1.0000;0.0000;0.3471;14.7487;23292594.8489;14.5095
VVRRGSESPGTEANG;1.0000;0.0000;0.3432;14.4619;16742257.7578;14.2890
VVSRGSESPGVDGNT;1.0000;0.0000;0.3526;14.2833;13629502.4835;14.1517
VVTEADLITAVEFDY;1.0000;0.0000;0.3114;14.3561;14821695.1349;14.2077
VVTGQDLNLVPRCRR;1.0000;0.0000;0.3614;15.3338;45684985.7404;14.9592
VVTSGDNDNGIVKTF;1.0000;0.0000;0.3184;14.3316;14409434.9295;14.1888
VVTSHESSPVARCRR;1.0000;0.0000;0.3806;14.6863;21676103.9693;14.4614
VVTSQETNLVARCRR;1.0000;0.0000;0.3610;14.9079;27975404.0833;14.6318
VVVASQDVNLVARCR;1.0000;0.0000;0.3616;14.9794;30378212.9011;14.6868
VVVTGQDLNLVPRCR;1.0000;0.0000;0.3610;15.3900;48738790.9194;15.0024
VVVTSHESSPVARCR;1.0000;0.0000;0.3817;14.7425;23125039.4892;14.5046
VVVTSQETNLVARCR;1.0000;0.0000;0.3615;14.9641;29845415.2586;14.6750
VWDLHMETKPIETYP;1.0000;0.0000;0.4032;15.9522;93103400.4710;15.4345
VWDLNMEARPIETYQ;5.0000;61.4013;0.4084;16.5417;410380964.6304;15.3503
VWDLNMEGRPVETHH;1.0000;0.0000;0.4031;15.9489;92749628.6327;15.4319
VWDLNMEGRPVETHQ;1.0000;0.0000;0.4136;16.0752;107262181.1495;15.5290
VWDLNMENRPIETYQ;6.0000;76.4414;0.4093;16.5402;448756965.5498;15.2883
VWDLNMENRPVETYQ;3.0000;30.6902;0.4085;16.3131;244307503.8237;15.3451
VWDLNMESRPVETHQ;1.0000;0.0000;0.4266;15.7071;70210577.5302;15.2461
VWNGSDSVIMTGSYN;7.0000;89.2519;0.4228;16.0698;282046023.3763;14.8753
VYAHAHDYHINSISN;2.0000;14.7523;0.3806;15.3657;67024765.8383;14.7523
VYAHAHDYHINSIST;1.0000;0.0000;0.3805;15.1369;36415398.2653;14.8078
VYANAHAYHINSISV;1.0000;0.0000;0.3651;14.9542;29508231.1822;14.6674
VYEKNIKLVSQNNLT;1.0000;0.0000;0.3390;14.3547;14797642.2260;14.2066
VYSHAHDYHINSISN;1.0000;0.0000;0.3916;14.8281;25522270.4549;14.5705
VYSSSKGSLRLCDMP;1.0000;0.0000;0.4222;14.7887;24389817.1476;14.5402
VYSSSKGSLRLCDMR;4.0000;43.0954;0.4092;15.1630;75057736.3480;14.3651
VYSSSKGTIRLCDMR;18.0000;247.7498;0.4034;16.0874;461493541.3213;14.5735
VYSTFQSHEPEFDYL;23.0000;325.6848;0.3943;16.4935;832645969.1214;14.8039
WASKTPADIISTVEF;1.0000;0.0000;0.3686;14.6789;21493621.5779;14.4558
WCFSQIKGALDDDVT;1.0000;0.0000;0.4170;15.5469;58381685.1504;15.1229
WCFSQVKGAIDEDVA;1.0000;0.0000;0.4155;15.6707;67329926.8780;15.2181
WCFSQVKGAVDDDVA;5.0000;61.1049;0.4150;16.4453;367269168.1744;15.2762
WCFSQVKGAVDEDVA;2.0000;15.2749;0.4151;16.0457;146620176.4516;15.2749
WCFSQVQGAVDEDVA;1.0000;0.0000;0.4382;16.1729;120035763.2953;15.6041
WCKRTNRAHFLLSTN;1.0000;0.0000;0.3948;15.3525;46679218.9650;14.9736
WCQPANGALFLLSTN;1.0000;0.0000;0.4218;15.8500;82762428.8889;15.3559
WCQTANGALFLLSTN;1.0000;0.0000;0.4138;15.6733;67531288.8367;15.2201
WCQTANNALFLLSTN;1.0000;0.0000;0.4081;15.4611;52891966.1897;15.0570
WCQTANNSLSLLSTN;1.0000;0.0000;0.4243;14.9437;29154499.3668;14.6593
WCRMLSSIPPLGPKE;1.0000;0.0000;0.4565;15.9012;87787713.3376;15.3952
WDINMDAGPVATFQV;1.0000;0.0000;0.3925;16.1185;112743290.8192;15.5623
WDINMDSGPVASYQV;1.0000;0.0000;0.4412;15.8205;80003827.2338;15.3332
WDINMDSGPVATFQV;1.0000;0.0000;0.4143;15.8819;85862732.2088;15.3804
WDLAMENKPIKTIDV;1.0000;0.0000;0.3740;15.1234;35856669.1859;14.7975
WDLHMETKPIETYPV;1.0000;0.0000;0.4032;15.9522;93103400.4710;15.4345
WDLNMDSGPVSTFQV;1.0000;0.0000;0.4320;15.6022;62225666.3221;15.1655
WDLNMEARPIETYQV;5.0000;61.4013;0.4084;16.5417;410380964.6304;15.3503
WDLNMEGRPVETHHV;1.0000;0.0000;0.4031;15.9489;92749628.6327;15.4319
WDLNMEGRPVETHQV;1.0000;0.0000;0.4136;16.0752;107262181.1495;15.5290
WDLNMENRPIETYQV;6.0000;76.4414;0.4093;16.5402;448756965.5498;15.2883
WDLNMENRPVETYQV;8.0000;107.4157;0.4085;16.7390;651486676.8631;15.3451
WDLNMESRPVETHQV;1.0000;0.0000;0.4266;15.7071;70210577.5302;15.2461
WDVNMDNKPLKTINI;1.0000;0.0000;0.3718;15.0945;34682275.6549;14.7752
WDVNMEKAPVKTIPL;1.0000;0.0000;0.3789;15.4963;55077935.7741;15.0840
WEDIMTRDYLTVKVW;1.0000;0.0000;0.4199;15.9063;88310787.7734;15.3992
WGDDIDFKKNILHFS;1.0000;0.0000;0.3718;14.7872;24346121.8050;14.5390
WGRQSPVLEPPDPQM;1.0000;0.0000;0.4570;16.6944;218803950.1062;16.0049
WHLAITDRSFNIVDI;4.0000;43.4656;0.3628;15.3236;90294931.2774;14.4885
WHLAVTDRSFNIVDI;1.0000;0.0000;0.3636;14.7954;24578704.0222;14.5453
WHLEITDRSFNIVDI;10.0000;129.4801;0.3629;15.5890;193798868.2616;14.3867
WHLEVVNQSYNIVDI;1.0000;0.0000;0.3996;15.3085;44373245.7249;14.9397
WHPAENIIAIAATNN;5.0000;59.5272;0.3540;15.9321;203424626.1345;14.8818
WHPEENIIAVAATNN;1.0000;0.0000;0.3568;15.1746;38030932.7940;14.8368
WHPFEDSVAIAATNN;1.0000;0.0000;0.3721;15.1420;36630916.9470;14.8117
WHPKENIIAVATTNN;6.0000;74.4137;0.3535;16.0125;244451570.3733;14.8827
WHPMENIIAVAATNN;1.0000;0.0000;0.3784;15.7102;70463897.6939;15.2485
WHPMESIIAVAATNN;2.0000;15.1287;0.3957;15.8554;117779011.8096;15.1287
WHPNENSIACAAANS;1.0000;0.0000;0.4157;15.3907;48776605.0286;15.0029
WHPRENSIAVAATNN;1.0000;0.0000;0.3684;15.0882;34431620.2700;14.7704
WHPRENSVAIAATNN;1.0000;0.0000;0.3684;15.0882;34431620.2700;14.7704
WHPSENIIAVAATNN;7.0000;88.5406;0.3687;15.9156;236157182.2452;14.7568
WHPTENSIACAAANS;3.0000;30.1167;0.4159;15.9400;159005657.9173;15.0584
WHPVDNVIAVAATNN;1.0000;0.0000;0.3519;15.3792;48136479.2651;14.9941
WKFAQCFGDKGDVED;1.0000;0.0000;0.4071;15.9689;94905355.7959;15.4473
WKIQERQIKLVSENN;1.0000;0.0000;0.3959;15.0412;32618051.3968;14.7343
WKISERDKRAEGYNL;4.0000;43.2461;0.3651;15.2284;80924553.7981;14.4154
WKISERDKRPEGYNL;6.0000;72.7229;0.3746;15.5726;147306620.1274;14.5446
WKITERDKRPEGYNL;5.0000;58.8794;0.3634;15.7214;159606114.5177;14.7198
WKLYEKNLKVVAENN;1.0000;0.0000;0.3486;14.7059;22172695.5265;14.4766
WKVQDKKIKKICDMN;1.0000;0.0000;0.4185;15.8560;83341365.9752;15.3605
WKVQEKKIKKISEMN;1.0000;0.0000;0.3982;15.1486;36910850.3130;14.8168
WKVQEKKVKQVSVMN;1.0000;0.0000;0.4214;15.8538;83127206.4226;15.3588
WKVQERKVKRISVMN;1.0000;0.0000;0.3972;15.3606;47112483.1750;14.9797
WKVSERDKRPEGYNL;7.0000;87.6084;0.3755;15.7135;187121915.2454;14.6014
WKVSERDKSFGGYNT;1.0000;0.0000;0.3846;14.9435;29146271.4807;14.6591
WKVYEKNIKLVSQNN;1.0000;0.0000;0.3822;15.0091;31434796.4013;14.7096
WLKSANDSLCLLSTN;1.0000;0.0000;0.3924;14.3534;14776314.7604;14.2056
WLPQKNAAQFLLSTN;6.0000;75.6305;0.4072;16.3292;351976866.8141;15.1261
WLPQQNAAHFLLSTN;4.0000;46.0748;0.4202;16.4551;332227312.9545;15.3583
WLPQQNAAHSLLSTN;5.0000;60.5697;0.4338;16.2712;300571103.9747;15.1424
WLPQQNAAYFLLSTN;7.0000;92.0249;0.4181;16.6711;563582678.4022;15.3375
WLQQKNPVHFLLSTN;1.0000;0.0000;0.4204;15.7855;76839437.2816;15.3063
WLRPTQRSHFLLSTN;1.0000;0.0000;0.4084;15.2052;39395576.3913;14.8603
WNFEITNQSFNIADI;1.0000;0.0000;0.3745;14.9124;28122510.3953;14.6353
WNFEITNQSFNIVDI;6.0000;73.1630;0.3744;15.6871;168067683.1094;14.6326
WNGKDSSIMTGSYNN;1.0000;0.0000;0.4205;15.0868;34374539.7972;14.7693
WNGSDGAIMTGSYNN;1.0000;0.0000;0.4175;15.5190;56539376.4520;15.1015
WNGSDSAIMTGSYNN;3.0000;29.6371;0.4218;15.6280;111026894.0465;14.8186
WNGSDSVIMTGAYNN;5.0000;59.9911;0.4112;16.0830;242014741.4836;14.9978
WNGSDSVIMTGSYNN;7.0000;88.8956;0.4217;15.9926;258038110.3179;14.8159
WNGSDSVVMTGSYNN;6.0000;74.3637;0.4228;15.9995;240820061.2396;14.8727
WNLDIPDQSFNIVDI;1.0000;0.0000;0.3834;14.8726;26861466.8480;14.6046
WNLEINNQSFNIVDV;1.0000;0.0000;0.3728;14.7460;23220460.2374;14.5074
WNLEISNQSFNIVDV;3.0000;28.7752;0.3815;15.0673;58218810.2708;14.3876
WNLGIADQSFNIVDI;1.0000;0.0000;0.3805;14.9668;29939085.2466;14.6770
WNLSISDHSFNIVDI;1.0000;0.0000;0.3754;14.2358;12905475.1966;14.1152
WRFAQVFGERAAGED;2.0000;15.1941;0.3711;15.9406;129911508.4186;15.1941
WRFSQVFGERSAGEE;1.0000;0.0000;0.4020;15.1647;37600610.6830;14.8292
WRFSQVFGERTAGEE;1.0000;0.0000;0.3889;15.3927;48888127.6571;15.0044
WRSQPQAAMGSASVG;1.0000;0.0000;0.4697;16.2322;128519367.6754;15.6497
YAHAHDYHINSISNN;1.0000;0.0000;0.3805;14.9874;30659790.4030;14.6929
YAHAHDYHINSISNS;1.0000;0.0000;0.3917;14.8316;25623616.7323;14.5731
YAHAHDYHINSISTN;1.0000;0.0000;0.3805;15.0596;33315699.4818;14.7484
YANAHAYHINSISVN;2.0000;14.6080;0.3650;15.1779;53992948.5403;14.6080
YARRCLRKFIVFGSL;1.0000;0.0000;0.3564;14.9498;29359083.1925;14.6640
YATEADIISAVEFNH;1.0000;0.0000;0.3338;14.4660;16821602.1488;14.2922
YATEADIISTVEFNH;5.0000;57.1423;0.3336;15.1564;83283671.8955;14.2856
YDFTTKLLHMAWHPT;1.0000;0.0000;0.3982;16.2830;136259931.1929;15.6887
YDLSTKLLHLAWHPT;1.0000;0.0000;0.3993;15.3667;47448038.8142;14.9845
YDVYSTFQSHEPEFD;5.0000;59.1836;0.3948;15.8204;178865672.8716;14.7959
YEKNIKLVSQNNLTE;1.0000;0.0000;0.3388;14.2256;12754443.1429;14.1074
YEKNLKVVAENNLSD;1.0000;0.0000;0.3140;13.8131;7932613.7148;13.7903
YENDAIFDKFEVNFS;1.0000;0.0000;0.3224;14.1268;11383470.0322;14.0315
YENDAIFDKFEVQFG;1.0000;0.0000;0.3415;14.9398;29023706.3485;14.6563
YENDCIFDKFECAWN;3.0000;30.7073;0.4197;16.3242;247465102.3954;15.3537
YENDCIFDKFECCWN;11.0000;157.1295;0.4527;17.3559;1554191412.3791;15.7130
YENDCIFDKFECTFS;1.0000;0.0000;0.3908;15.1373;36434580.0941;14.8081
YENDCIFDKFECVWN;7.0000;92.1061;0.4196;16.6887;575134771.9860;15.3510
YENDSIFDKFECCIS;1.0000;0.0000;0.3975;14.7877;24362195.4396;14.5394
YENDSIFDKFECCLS;3.0000;29.0126;0.3979;15.2218;69548622.5121;14.5063
YESDCIFDKFECAWN;2.0000;15.2339;0.4344;15.9923;137877675.2889;15.2339
YETYLSADDLRINLW;6.0000;72.1518;0.3732;15.4240;124143544.3188;14.4304
YETYMSADDLRINLW;7.0000;88.9969;0.4030;16.0146;264651486.9161;14.8328
YFLLSTNDKTVKLWK;7.0000;86.7171;0.3608;15.5202;149796022.0129;14.4529
YGNLFRVFGCTPGST;1.0000;0.0000;0.3688;15.6643;66836620.5222;15.2132
YGSLAQRSARNKDWG;1.0000;0.0000;0.4083;15.2919;43533172.8236;14.9270
YHINSISINSDYETY;6.0000;71.0082;0.3715;15.1264;88130684.3896;14.2016
YHINSISLNSDQETF;1.0000;0.0000;0.3730;14.2918;13764561.2288;14.1583
YHINSISNNSDGETF;1.0000;0.0000;0.3537;14.0989;11023314.3060;14.0100
YHINSISNNSDGETY;1.0000;0.0000;0.3654;14.2656;13354473.0572;14.1381
YHINSISNSSDGETF;1.0000;0.0000;0.3597;13.9431;9212625.9568;13.8902
YHINSISTNSDGETY;1.0000;0.0000;0.3668;14.3377;14511306.3483;14.1935
YHINSISVNSDAETY;1.0000;0.0000;0.3595;14.2113;12545986.3015;14.0964
YHINSISVNSDCETY;5.0000;57.8226;0.3951;15.3777;107446908.5694;14.4557
YHINSISVNSDHETY;4.0000;42.8377;0.3753;15.0513;65994421.8650;14.2792
YHINSISVNSDQETF;1.0000;0.0000;0.3746;14.4088;15749512.5277;14.2482
YHINSISVNSDQETY;1.0000;0.0000;0.3862;14.5755;19080145.4876;14.3763
YHINSISVNSDYETY;7.0000;85.5506;0.3731;15.2673;111951400.6947;14.2584
YIASRDYLTVKIWDV;1.0000;0.0000;0.3719;14.9516;29420158.4766;14.6654
YIASRDYMTVKIWDL;1.0000;0.0000;0.4002;15.3582;46983316.7176;14.9779
YILSRDYLTLKIWDV;1.0000;0.0000;0.3721;14.7141;22382799.0728;14.4829
YILSRDYMTLKLWDI;1.0000;0.0000;0.4015;15.1207;35744815.5387;14.7954
YILSRDYMTLKLWDL;1.0000;0.0000;0.4024;15.0776;34014486.2126;14.7622
YIMTRDYLTAKVWDL;1.0000;0.0000;0.3867;15.5431;58130362.7745;15.1200
YIMTRDYLTVKVWDL;5.0000;60.4695;0.3867;16.2386;289502230.6706;15.1174
YISADDLRINLWNLE;2.0000;14.1534;0.3569;14.5865;27328747.3776;14.1534
YISADDLRINLWNLS;1.0000;0.0000;0.3631;14.1814;12121486.1934;14.0734
YKFFTEFQSHDAEFD;1.0000;0.0000;0.3642;15.0068;31350244.9305;14.7078
YKFFTEFQSHEPEFD;1.0000;0.0000;0.3722;15.1732;37970026.9853;14.8357
YKFLTEFQSHDAEFD;1.0000;0.0000;0.3640;14.8421;25935997.3889;14.5812
YKSEFQSHEPEFDYL;1.0000;0.0000;0.3948;14.9471;29269073.8745;14.6619
YKTEFQSHDPEFDYL;1.0000;0.0000;0.3827;15.1768;38130123.4993;14.8385
YKTEFQSHEPEFDYL;2.0000;14.8372;0.3828;15.4762;76111009.5816;14.8372
YLATGDKGGRVVLFE;2.0000;14.5943;0.3244;15.1601;52894767.4235;14.5943
YLDPINHNFFTEITS;1.0000;0.0000;0.3428;14.6046;19730714.7515;14.3987
YLDPSSHNFFTEITS;1.0000;0.0000;0.3621;14.2895;13727921.4476;14.1565
YLKPKLCDLYENDSI;1.0000;0.0000;0.3720;14.6317;20357182.8144;14.4195
YLKSLEIEEKINEIK;1.0000;0.0000;0.3089;13.5510;5866377.0870;13.5889
YLKSLEIEEKINKIK;7.0000;81.8485;0.3090;14.4645;44427320.0293;13.6414
YLKSLEIEEKINKIR;22.0000;286.5424;0.3091;14.9663;140353232.5843;13.6449
YLLSRDYMTLKLWDI;1.0000;0.0000;0.4024;15.0776;34014486.2126;14.7622
YLRAKLCSLYENDCI;1.0000;0.0000;0.3972;15.0664;33576480.9619;14.7536
YLRPKLCDLYENDSI;1.0000;0.0000;0.3720;14.6362;20462813.1836;14.4230
YLRSKLCSLYENDCI;20.0000;276.8634;0.4054;16.1308;511421721.3989;14.5718
YLRSKLCSLYESDCI;2.0000;14.4520;0.4127;14.9750;42741564.7840;14.4520
YLSADDLRINLWHLE;10.0000;129.2862;0.3747;15.5610;187646412.2331;14.3651
YLSADDLRINLWNLG;1.0000;0.0000;0.3657;14.5064;17621821.7876;14.3232
YLSIKVWDLHMETKP;1.0000;0.0000;0.4125;15.5040;55572838.2197;15.0900
YLSKDFSFPPGGIPS;1.0000;0.0000;0.3812;14.8170;25198473.8539;14.5620
YLSVKIWDLNMENRP;5.0000;59.1724;0.3975;15.8167;178115129.3451;14.7931
YLSVKVWDLNMEGRP;2.0000;15.0130;0.4047;15.7049;99044811.0814;15.0130
YLSVKVWDLNMENRP;2.0000;14.8499;0.3981;15.4927;77574038.4825;14.8499
YLSVKVWDLNMESRP;1.0000;0.0000;0.4088;15.0358;32415867.8896;14.7301
YLTAKVWDLNMENRP;1.0000;0.0000;0.3846;15.4231;50630945.2021;15.0278
YLTLKIWDVNMEKAP;1.0000;0.0000;0.3846;15.4220;50564870.7259;15.0269
YLTVKIWDVNMDNKP;1.0000;0.0000;0.3826;15.4600;52825926.0442;15.0561
YLTVKVWDLNMEARP;5.0000;60.3488;0.3840;16.1994;276708288.0983;15.0872
YLTVKVWDLNMENRP;6.0000;75.1258;0.3846;16.1978;302584141.1073;15.0252
YMISRDYLSIKVWDL;1.0000;0.0000;0.4109;15.0097;31456420.2464;14.7100
YMLTRDYLTVKVWDL;5.0000;60.3370;0.3887;16.1955;275488052.8897;15.0842
YMMTRDYLSVKIWDL;5.0000;61.0185;0.4301;16.4172;355583886.3553;15.2546
YMMTRDYLSVKVWDL;5.0000;61.2458;0.4299;16.4911;387166410.0810;15.3114
YMSADDLRINLWHLA;5.0000;59.4778;0.4049;15.9161;199694370.3874;14.8694
YMSADDLRINLWNFE;7.0000;87.8957;0.3911;15.7758;201038862.5125;14.6493
YMTLKLWDINMDAGP;1.0000;0.0000;0.4155;16.0260;101350619.8053;15.4911
YMTLKLWDINMDSGP;2.0000;15.3093;0.4332;16.0904;154372664.9152;15.3093
YMTLKLWDLNMDSGP;1.0000;0.0000;0.4349;15.7463;73449908.7941;15.2762
YMTVKIWDLAMENKP;1.0000;0.0000;0.4080;15.9456;92395816.9098;15.4294
YMYYARRCLRKFIVF;1.0000;0.0000;0.3731;16.0002;98384615.1404;15.4713
YNFPNNDLLFPPGGC;1.0000;0.0000;0.3679;15.7731;75753116.4054;15.2968
YNIVDIKPTNMEELT;1.0000;0.0000;0.3427;14.7179;22480004.2676;14.4857
YNKKILHASWHPFED;1.0000;0.0000;0.3982;15.4347;51310567.5369;15.0367
YNLKDEDGRLRDPFK;1.0000;0.0000;0.3244;14.3135;14111867.4224;14.1749
YNLKDEDGRLRDPFR;3.0000;28.3567;0.3244;14.7951;42555275.3594;14.1784
YNLKDEEGKLKDLST;5.0000;55.0872;0.3202;14.4880;38576809.6733;13.7718
YNLKDEEGRLRDPAT;7.0000;85.0939;0.3235;15.1682;99887750.3869;14.1823
YNLKEEDGRYRDPTT;6.0000;72.1520;0.3343;15.4240;124148219.6176;14.4304
YNNFFRMFDRDTRRD;1.0000;0.0000;0.3362;14.7986;24668455.0130;14.5478
YNNFFRMFDRNTKRD;18.0000;247.9078;0.3341;16.0994;467962401.1563;14.5828
YNNFFRMFDRNTRRD;3.0000;29.1725;0.3340;15.3258;78398431.3147;14.5863
YNNFFRVFDRNSKKD;1.0000;0.0000;0.3189;14.2051;12456144.0686;14.0916
YNNNFMIYPNVVTSG;1.0000;0.0000;0.3649;15.3694;47591289.5229;14.9865
YNNQFVIYPNAVNTG;1.0000;0.0000;0.3403;15.5669;59746546.5949;15.1383
YNTKEENGLIRDPQN;1.0000;0.0000;0.3451;14.7594;23580309.8384;14.5176
YNVYSTFQSHEPEFD;18.0000;252.1848;0.3930;16.4268;682140239.1891;14.8344
YPIARHPEFRYKTEF;1.0000;0.0000;0.3403;15.4028;49457852.6231;15.0122
YPLRHPEFRYKTEFQ;1.0000;0.0000;0.3635;15.7238;71575268.2119;15.2589
YPNAVNTGNDDKPKF;1.0000;0.0000;0.3258;14.9316;28752268.5929;14.6500
YPNVVTSGDNDNGIV;1.0000;0.0000;0.3373;14.6583;20989519.5309;14.4399
YPRRVYANAHAYHIN;1.0000;0.0000;0.3414;15.7678;75291446.8632;15.2927
YPSLRLPVVVASQDV;1.0000;0.0000;0.3712;14.8458;26047141.0858;14.5841
YPTDSSLPGDRGQIV;1.0000;0.0000;0.3838;15.0229;31938154.0687;14.7202
YPVHEYLRAKLCSLY;1.0000;0.0000;0.3963;15.5012;55392394.4881;15.0878
YPVRHPEFRYKTEFQ;1.0000;0.0000;0.3576;15.8408;81896950.0468;15.3489
YQVHDYLRSKLCSLY;11.0000;150.5798;0.4268;16.5038;582684849.9092;15.0580
YQVHEHLRPRLCDLY;1.0000;0.0000;0.4059;16.0026;98667699.9389;15.4732
YQVHEYLRSKLCSLY;7.0000;90.3400;0.4269;16.3058;370073814.3154;15.0567
YQVHNYLRSKLCSLY;1.0000;0.0000;0.4249;15.5125;56115806.4930;15.0965
YRDPTTVTTLRVPVF;6.0000;73.6246;0.3165;15.8072;192989279.7497;14.7249
YSGDLLATGDKGGRV;4.0000;43.4504;0.3430;15.3170;89613721.0014;14.4835
YSHAHDYHINSISNN;1.0000;0.0000;0.3905;14.7509;23349800.7182;14.5111
YSNAHTYHINSISLN;1.0000;0.0000;0.3744;14.5148;17792574.9829;14.3296
YSNLFRVFGASQGST;1.0000;0.0000;0.3781;14.7968;24618918.2833;14.5464
YSNLFRVFGCTPGSA;1.0000;0.0000;0.3830;15.3048;44182257.3347;14.9369
YSNLFRVFGVAPGST;1.0000;0.0000;0.3504;14.8339;25692576.9753;14.5749
YSNNFGIYPTDSSLP;1.0000;0.0000;0.3746;14.5782;19140711.6236;14.3784
YSSSKGNIKLLDLRQ;1.0000;0.0000;0.3589;14.0115;9968167.2098;13.9428
YSSSKGSIRLIDLRQ;3.0000;27.7192;0.3642;14.3804;26400042.4195;13.8596
YSSSKGSIRLIDMRQ;1.0000;0.0000;0.3982;14.4269;16080027.1729;14.2621
YSSSKGSLRLCDMPA;1.0000;0.0000;0.4223;14.7922;24486666.5709;14.5428
YSSSKGSLRLCDMRA;4.0000;43.1033;0.4094;15.1665;75355782.8006;14.3678
YSSSKGTIKLCDMRQ;1.0000;0.0000;0.4305;15.1952;38944259.9820;14.8526
YSSSKGTIKLSDMRS;1.0000;0.0000;0.3743;13.8905;8671125.3650;13.8498
YSSSKGTIRLCDMRA;13.0000;174.9139;0.4036;15.9495;334624394.0736;14.5762
YSSSKGTIRLCDMRS;5.0000;57.5773;0.4091;15.2979;98016286.9597;14.3943
YSTFQSHEPEFDYLK;23.0000;324.6585;0.3937;16.4328;776446369.7676;14.7572
YTGNYLATGDKGGRV;1.0000;0.0000;0.3301;15.3243;45187648.6736;14.9519
YTTKLLHLAWHPNEN;1.0000;0.0000;0.3823;15.5606;59315051.1769;15.1335
YVTEADIISTVEFNH;2.0000;14.2829;0.3335;14.7551;33181707.6535;14.2829
YVTEADVISTVEFNH;2.0000;14.3397;0.3340;14.8290;36128866.1425;14.3397
YWKVQEKKIKKISEM;1.0000;0.0000;0.4111;15.4402;51634263.1898;15.0409
YWKVQEKKVKQVSVM;1.0000;0.0000;0.4306;16.1454;116285916.4246;15.5829
YWKVQERKVKRISVM;1.0000;0.0000;0.4084;15.6521;65905237.4886;15.2038
YYARRCLRKFIVFGS;1.0000;0.0000;0.3650;15.2811;42992731.6200;14.9186
