# Supplementary material for: Evaluating deterministic motif significance measures in protein databases
Source: Algorithms Mol Biol. 2007 Dec 24;2:16. doi: 10.1186/1748-7188-2-16 (PMC2254621; doi:10.1186/1748-7188-2-16)
Supplement: Additional File 2 — Scripts and Datasets. This file contains the sequence datasets (synthetic and real) and the evaluated motifs. This data is separated according to the tables where it is presented and discussed. It also contains script programs (in perl language) developed for this work. [file 1748-7188-2-16-S2.zip › Scripts_and_Datasets/datasets/Table 4/10%/Datasets/SSN_s10_mlen_3_planted_syn0_len300_num50.txt]

>randomseq1
MIQNKIEDLRSYPLDRYGDNNLSNGSNDARIVPKRINADLDNPDCFNTARNANARHGFID
DSEDYVAKIGTSKNVETSLAPHENNKKGQNTVLIDNSANHMASIDHAGFETMVVYHTYAA
PILFKPKKEPSIPEMIHKKWRFRNQSPNKAHLGLRAIVVDDEDYYFLEKPLIHPSDPADQ
NFFESASNNKVQPESRRFWNFDMLGALYLEENRPKRSPVQLFPIMTLRLRNPSAEEQMIK
QPSPPKASSETYRMYGFAISYIFNATAQYCSNTGAYKEAVFSKLLESRGKDISYNIRNVT
A
>randomseq2
MSSLACFPQTSEYEQHSGATCQYQSEGPESDAFENSFIKIFSGSLLSCTKNNNWRTERMS
LIYTENPWTYKKDSTPSKGIIEPSNINDTMNIHKRLLSSHIGKSNSPSKSNFNIWSLHAK
LAKVTGISVEPQHPIPKPFNNSENESQKRLHESQYRPFVNDMSLEAQRSSYQKLQFIYKA
SRSANGGGSNENTCRNLIDKRHIPNHLSSYHEDTNSNVSSTLRRTNPNNHNRGMEMYTSL
TENMFRNLLKDKETQADAMPFNKLGHLDPTKEMGESPSGSKLKNDTKSDYESSQAACSPT
K
>randomseq3
MIKTLQDTPGHSSPPDLMIAIDMTFKKNSHTGLSNWLNLRPNEVAPMRDTDNKRYGLLKG
DLVFPIEEEEGQELVLNTRLRRVSSFELSQDTIDKIIRDKMLEKSLLKKNMLETSMPNRK
LEIRTDFVINLGFESDTRQGIADLVNVVEYQTEDENDSANLGDDPLSSAHTAPDPRIDLE
QVNIADKKINLEDHADNSQVLSYEPMKKVERKNQSTNSSPILNSIVDDLIKPSEVGMPNS
QKVEGDYPTEKFTYQNSKTKRPISSDLGSKTHANFMILKKTTREELTSASALGSLEKNFK
A
>randomseq4
MKSFINLPSLPYTMSIIIASNAERLVELKSDAQNGTMVNCKGSHEGRPTQLSTGLIVMDI
LSFSPKESTGKSIAFNNLVRTDDLAVSETFAGSLRITYTSKEAVAPPFAKNFNAQNLLSL
NLSSKECTAEPVRKSANGSIPKETNLRTLQKTRGVPEESTAAINTKFNLLHQINKSKNPR
LSSWSRWPGLRTEPKANQSSDISEIQGVKYSDKTTQKNNQWNQFFNPEAFKSNEESVKLP
ISEIYAIFANKGVSNGNSVQTLQTDCSGDKALVSLNALEASDESNLCLNRQKEPPDKHKP
I
>randomseq5
MEEDKYTYVVSVLLILDINILNISIKNGDANCSAMTKSNDEIEDDDESFNFAFQEKATGD
DNDNSSASRLKKGSLENRVSQYVIPYRGRLEKSGQPPTIPNVLGQNECAINITFGTGAIQ
LPECYTGSDFFLQHYSLIKRGVYLNRFNMKAPALPVNSGRNRFRNCLDFVCNGTVGRSNI
VQSEQNFILLTRSNVEDNNNENDGDDPITNSLSSSFAKNKELNISRKDLPTFADYMRSKS
SALLDNEEVHVLESQKDECWPKKSAITEESPLNAHRTILVTILSSQSKLNKEPHVPSNNA
C
>randomseq6
MGMSATQAPDDPKPSKPRIEKRTEFIVTIGGNVFSTPLLQSIKAPKCSSVKIQVNYMKLL
HSITSELPGSIKPLNADRTVGPAQNTKFPMTCFKPKMMIPASNRQEQENQAQLKTANLPN
FIYLMCSNYNMDLNKRTSKQNQLFTDPQSLSSRFLKANEKGSFNIQPNSANVKNWLENDH
TIFVTNLSGSTPHIVNDEFNFVNLPLEAPKNLARAVHSHSYHYSDKNYQLMTHTTTMEIF
YHKWTSFKPYQPSSESSTGPPIKNSAIERPNSSPKVSVKHPHNQQQTNLTIQTYKTLKTF
N
>randomseq7
MSKNVNNMGANDPEPENNGHGKIAETGYVAESASDCLHYHTKSQAVDHLDVIQNTDSDHI
NKITDSTTLCSVSNYIHRCPSLLSTTDQISNEASGNFKISYSQVTGASDPLKNITYLALV
PSEKAQLGKHKMERHDTEITCVNEVWMDTRVNWPTTDKRSDLASSENTRNAQSKSEQQSL
NANRALENRPASHKRLVTRIQRTAQQLCSLDIRKLESKELKNLEENNIFTVSPNKTDGKE
TYLDPIADSGNLKLHLNDLGGLPIHRKSNGIKIHSTKDKSQKVNSPSASPLSREPFINKS
D
>randomseq8
MLVIPSLESVEDGLTAWTCQILPNVSSSMSDMPQVLEPRSPIPAPDISNPSNQKTPPGPV
SINSSSRYELQTCHFMTSRQNTQKHPTLEESRQQDPSVSLNRYQNNSNTIYNDPLDITSA
MQIKREKKSQGLTLAYSTRNFKNFINETNIGESATFEISEYSYPYVDLEQQSQKRTKGAE
DLAFDETSSSMDLNLTPYLVEIIMNATAPSNHSKSIMGLTSQSIKVPLSPFPYKTPLSSK
AKDEEEAESTEELSAIKIPTPRTMFEPKSFEDQDKFIKLSVNGPVDSNVHSNHQPNETDT
L
>randomseq9
MTYTSNRSTNIQIYTPPDRKEPQKAAFWLDIISQNAIFTETFLNRPNFRFSSVIKRLFFN
HKNRPRKTRNSNQSYRELANSAEDFKPNSSQPNRLIDRSLDAKDPGLLPQPVNDSTGDMF
GGHQATVSTSFAVDPLKDPNRRPTNLYPVDSKQAYVHSQMTTQEPIIKPLQQSTEDTLIN
VSFCPPFLKIGQYENSVEDLLNIPGGSQIPNITQLSLNMRRAAKEEKLQYNDPSLVGLGK
ATRNIRLNDHTSSKSSSSKDGIPSLLHSFKLNFNSIIKIRPEQNARPSPALARGDSYSEN
T
>randomseq10
MKPPKLGHSLVLGSNLILDSGEQGYLSNEPSNANFYPDMTINSSVGQLENTLKGTFPVKL
DKPSQGRSSSSHRGATTKKVSWHNLRHKTKKRIGSSSISRNNKVRQKSDPQEAMGGSPRV
LFKNVESSHIECAKCSSQMQRMDQTLYGIFTQPQHSKKESSLAFLDLQDIHSGGISRPNT
QKSSRLNPSIFDKASNADLVKACDKLNIDLVNLGMATSDLRYLSFDNGTFTSFEAKSTRE
LANQPLVNNPCIWLFHDFDNSLVTMISEIKWLIPTIKNTIICTYLFADVQFKLQCKRLQN
T
>randomseq11
MAQVVEDYTMFLSSVASRGGNKSTENSTFSSTILESGDDHKSSCLNYAHQQISVAIDDPN
QIHLSTILSVNADFKGLAYFRKEDDNSSTTREFEYTHHYLIIEYSMSVNPRAREIQLEAA
DSRLIVNSIPLNPLHLVEDKNPNSIALCLIFNSRADSSTNKWPTTIPNKPFAETATHDKI
SEFSRRAKLHLDLLNQLGIEPITQISIDTLGYIILIIQCPKNDIKEENRDTTYSVKFIVF
IFRSDVNTPRGMQKTSKFELHKIIKNYLASSRENPQIRQNLSRAKSTDNSILTVSNKFNL
G
>randomseq12
MFVSRPAIWLSDDLLFRDHPIFVNLHNEIEHLLTVHTFKNKSDQPKGNKTISSISHSRIP
MAEIAVPEKTQRIYPSPHGPMSYFFASDYGPSIHLNNSRVPSLYANNTIYETNLMASKTS
STALSITTDTQSKILSSELNTDNSNDGIEQHRQSPADPLATSLVYERNSLTQYSYQVTDP
ACVAQPNKYPADGYIANPPIVTKFSNRSNGWLLDKPSFLNFNGSQTSGSSPANSSLLIDN
RSKPTEWNLNPIGDAEDFKEIDDPESPITNLHSFILVCFQKSSLISFQNRNSKVPTNQTT
P
>randomseq13
MDASSNMIPRLNRNLINNTPDNLRLEEQNVHESFSLTNQKEKNPKERSKQYGSSNSTLIS
GQPNFSGWSLVDPNHSESLSDKNVKIIVLCQMLLCNKKLDRERPSSETNKIEIASRAGFE
PKDMPFSLESHIKPNPEPLLASIGERIPCESTKNDKDFMSSLIDMVDGFYTASQNTVMNQ
NVTAGSTSDVSTTTSDPPEFFTEKALGSNAQVPQLAVSILSGLLNDNSHLSRPAKHTGSR
ISILESLYRDTEHENQGAHTSLFPKSIKKETKSGSLATEKGDSNLDGLRKAVQSPFSNNL
K
>randomseq14
MFRCIGAAVCGNYFSMNFRSYINRRVINHQHFLFSMLNSHKSGPHVQLSITQHQSTTSRN
FERAAFKDNHNHRAGNNLSSKLTNPTGQFKFNTQPNFKSTSISFKARRQGTRCEEDALNT
LLFKSIGTSRSKKMFSMISEAWINSYNKSFLAITLESKSRSSEDTSNGNDTCERVNLKVK
ELFHSNTENPENDWFPSTSNSPNQKYQHDNSKKVYKPVSSWHENRLITPNDLPAQPNPFG
QRSSQRSRRSTNPTGHSIHSTARDNINKSTSNKARDNIGNDLTHNLQGGSELKESLSKNT
H
>randomseq15
MSSDNSEDQTNQITRLKNLFRFGKYIEACNAENYNAELQADAFKPKYLLQPSDDNTDSLR
DPTKPFRIPMSLIQMIRVHGSREHPQVKKSEKEVSLNTADSTQELQFLNQTYGDAQDEIS
GLTMRHGGNLSPKVPIDQRVERKLNATHYTLNISTSIKQKNSEDRGFPEDDTLQKVKKFI
TPLRSQYSGNIKFAPRLQVNYAALIIQGLYSDGLNVKPRISEQGEPNTTKRSKMSRIRHQ
VKMTHNGHSYKTETHPGATTISNRLGIKFYFIIDPSLDIPTIPVPKKTRQEMKATNLISS
V
>randomseq16
MLRAWLLQAKKIFNKCKLKMNRYGSQSSTMLGLMTTEVESDNAIPEQQYSSGVCTAHKLS
QTLSKLERYLFVNDSTYTTSHSKPLDYQTLPVSLNNHDAKNNAQELLDTIQRLHAGALNQ
EQRDVEDWVQKNLDETDLRASRIVPNPREAVIGAGSITPPRAPKPAQPLLDHTSNGNICN
LDVLYWSTGSKNVRESLQEKVEDLSASSTAHFTSTGDSSRLASELELQNKRCFHHYFGTK
ARGWSSQIALASSTAHEDASSQAVNVKIIKFSDHVDRNSPVIALQCTENGKTNIHSDATR
L
>randomseq17
MSQDALRLTAPYQMSMDLKWSANAAENRDQLKDYRQYSTDRWETLEGDTMANNNFETSYF
IILTKTHLTFNDDPKGYQPPKINFEQITAGTVLPSKTVVNFQPDIMTKNTVISPSNSVEN
SNSNNHDKNFLISGSKSAQQTNVNEVLSAEKDVRPQSDIKKGTNGGNMRDSSPNQNVKQS
TFHSTIEVSKVLYNISGHQIDTKTDDSPASGTNRSRVLFIYNLLDLTPAQFDHFIRLRER
VSSAINPSDNQEKEVIFNVKIQSARANLLRESIYLQHFKQDLPLKHFYSTANEIQNRSHS
A
>randomseq18
MTSKNDSNEEHSALPQSPLENSQAIVTLESDSRFNNSCVWLRLSNKSMNIPNYYITEEND
ARCNFLIVKSENENDRPANLAANFARTAFNSNNPANTPYSERVTSSDVEGTLLDKEQCFE
PEHSGGSNVNQAGQNSCELVERLVTQEKIIPLFNHTESSQKPLPEMLQDAFTDPKRFKVS
LTDIQTKALSCKVSMLQFYGCNGDQDKWAPYDALASLFDIKCSNDSWESTESSPQLRNSM
QKSLKCERKESWAEGSGNFADLSEDKQCQISIVSPNLHKPRERLSATSQDHLATHGPKKL
H
>randomseq19
MDFNSNDIGIFAYVLTFNNIIGQDTDSRDALNGNVGIKIIKYRSFENEAPANQQDNTLSG
GNFSTKPKINPSYRNISPVEQSHQFAQSEQENYRCVSGVSGSPKNDIDIAAMLQFHNGGN
AESNTLTYAASLETGASMLVNESRNLNEEKMFLVVDIKVRDLDKSPPIILNKHLEYMIQD
NSERTQNMTLNAYSASQMPTCLLSKYSSYYKWPSSRTRPKGTLSKLSDQLNHDTAAAPSI
NKITYAKLSPSNCWVNNSREPADPAKATPQKQHKEIRSIDMTADGDNTLESYPGHVAGEQ
P
>randomseq20
MKQVTISYAINNAQLTKHVQVTYTRPCDFVWPNETASINAAPKEPLIEKNQNRARSNYNP
STNERLPESNFLSIPSFEIPNLKITTTTDSLRPYQKNANNLIYVTMHTEFRPNITPFKYG
KRNLNVLQIMEQTRGVSITKGLNRRKEFTFNPVKNLGDSANDAKSSAMPPATIQKAVLAD
DGHNNQRDINNLEFDYQKLNSPPSVLCNGQPRQAPKISSIHEIALLTDSQNYTNHQLYIK
YDSWKSINLFFNKLVQSMMRKSQNTQYNDYVFSYVDPLAEPFPLPLGEAINKDLTVDPKT
P
>randomseq21
MSVRTSRQKLKPLMETEAGITDYQVLQVDPNTEPGTKTYNSKFRSRGRTENTLSRNHNIH
YKSKFLPSGAKDNLPGERQNSNPLHTKSDNFEHSGGPEQEKQQSFPLVPLSLQETTWDTN
RRPTDQVPLPREWTIFSPMTKLLLTVSLEPVMDMSFSGLINTDAEFTIDLKGTQQFPTLL
QIIETETYAGNVGYAKLNNDPSNPSREGNDDSLLITKESLFANVPTPFHNSGLRQTQQTS
AMSNRSRSLVPYGMHLLSTNLKNIKEYFMEFEFHNVQVNSSYAMAWPKDQRCRPELMTSD
S
>randomseq22
MHIVTRMEPSNNMNSSVRKGMNRCIHLIASNKPESIRVKNLRGKKPSNQPFVKNENKFPE
NDNRLNSTDVAHNFSNPPSTKDKDGKDTNSIGRDISNVGSFKRAKDYRKSGGSSLLGESP
LRINASSRNYEIYNRIRNPEGYRYEIKCELNGVLTKPAECEMMIFMGLNQIITQVKVQSN
RNPAESRIHNLYPQMLNEKSPTFAFEREPMTTTSIPIINTREFSKDYTFISSGSEATESE
NNYEFDEDDIRRGSMCRVFHSVRNKIIKMWCFIMNTSKFKFASNSNNESPETKNSNNLSY
S
>randomseq23
MFMSFENPPGIENATNQNAPSELAKISTADFASTKRSSLPSQLSNKQTGSAKKSSINPFI
ANKQDQNSPGVDLSVIKKHIKNSNKIPSFTGIDKSSDIRQDTKDNIISPNAIHLNPDADP
LDDTLDANIQSYTQEFGALDYPNKTNKSDKGYNSHSYHQMIETKNPRLSHNYNALELLQW
QSSPTFPRINHMYMRHFPLDQTETILANKKFAQSQKVTLTNLEPGFGSLSNQNLIDSMQT
FSGLSWMLLDLLPQNGFETTSYFCAQKMDSQQNDLPDSTKENRKDVSCDTNKILKIFGFA
D
>randomseq24
MEQHVSQPSISFKSIAWVYIKLQQEDSDCAEKFDAKPSMTQFSPLRRKLVHMEGDIHEIT
QLIASNCYVISAASPSDQTNFSKKHVREYKRAFNPVNKLLFNVVNLAIDLSQAFESIDHE
TVMLGDFRCMNIAGHFGEAGRNSFIPRYPRLLSAYSKQSSHTLAEVNKSSDEWLELASHS
ENILILREYSRERTGEGIVNGSNDETPEHLLAKLAQESAQDKDISVSEAIVNILFAYCDR
HEHIGYLGHIFSDNQLKEALPAMQIDTPMDATTLQTTTRNLENRPRSTLIYIKREQLLLN
V
>randomseq25
MNSVLPASTQQESNNNKDPMRQYSSTPPTSKTSFDSSGTRAPNGGLFEEYVANENVRKDN
PVNFPASVYNPSLKSNKTQTSILEMLDTIQVQKQLWYQEIYNEEKINESESNILKSVQLD
LLLINDLPTHEQNLINIKRIFTIDSKESTANKATLNHGNSMMSSALTTSAHNKPSTNLPP
DNDQKPCGGDCNENTDLPRFRELWTSVNVPFNTPRIRYSTSRSEKGKQNGHYTIDQAEAA
PNNRGKYTPQNCEKSYSSPNNNDYKNILPGNLGETTSAKHRYSSSANGGVIANLLSNGLK
P
>randomseq26
MFSQFRAQSYTGNSSEEHYNESHKTAKDVMTDHTKPDEHTTQKTITLVSLKQVKKRGLNS
SASASQSLDQNSHNSLDYSPKCNRWKSPNSRTLSEFKTTGNRYHWTMYYLHHALPDFHKN
SNHKHNRSPSIRASIKSNVNGSTFYNYDSNQLNCQFNKQLEGTSKNRRGINCKLRPCFDA
VDIDPLGGIGVLSDENNERSAIQISHGETNTFTENSSKDQSGMDKEPYDKLMLLFLITYV
SSYWHKLNEEFPNSLRELMGMYKTTWQKMNWSATLYKQNSKKGVHPKCNGISQLKFPCTF
Y
>randomseq27
MTYAKKMSAHSNTSGKDYSLALQNASVPIETKARSAYLLTDPDKDIQPPMAHYKWDQHYD
QFRSVIPQSRYIKIQSKVNSDNMGQSLEHRMEEKRSNLSIPGAHMNIGMALFDATTEPGL
KANDKNDYQLPKGKELRELQLSIGSNVKSSQKSIEIKTDTQEHAMKSQQSPFLECKDAPV
ERKIWQDKKRKVSHPNPASSLECDSHASKESDANLISIGKSITHSNPQTQKDVSYTSDTP
TRLNHVGGAKFLEDESETAISEITQLNNKTTQKQFNTTRQYANFEKYECDLPTTPISVRG
D
>randomseq28
MNLISQHEDFDQQSIRQPTHANDDSSYEYNITRSLSALLKSGQSNHVSGSIGQSNEKRPG
KRNYECRRITTDPALNTILPSLLAYDQLCINQNEYESNLAIINLTTTACYEFKMQECLTD
TRSKWQPLPALTSSSKTQKDERPTSTNSSSLSRSGTRKHCKVVHTTDRQLIPYASNSLSN
EKQNLELSPGSNWDTDQVLRHFQIQSAATAHHEQQPELLVDCDKMGVSKCAFVKSGFRSE
TMKVSFMSKNARLHGQKMGHQTTEKKNVDWSPSAWDVTKTTLHSRVHRIALNKTEIKRKK
T
>randomseq29
MIEVTNPVNKQPLTKSSENGGSKRYDKEIHTSSDGVLDTFMRTYSEHDIFIDGLNCQAVT
WEYRFSDNKPIANRRQVLWRLKLCNLPLVGASNDSSLQKNTIHNSLSNKAQAINSIMAIS
AAGDPVAYHDANCIECFVHNNRQSFRYVQINMDAHDLAALNIIKCKASNRTYSAANKNSH
QPNKSNKDGVKSQNAPVNDHKTKIEQRAKNALERMSGPNLELQELPRFRFRSHNCHDIDP
EDTRLLTQTEKQGSTGAINSISLTLKSARDNLDGNLTDINNSDELIAGYDGFLHTVNVGI
S
>randomseq30
MSSASLYSDLKLDRINSEYKEKISQVPMNPETKKTEPVQIGIQLDSQLAQQNPWCENNHP
LTDPDKDDTCSMPTNKTNSPLAEKHTHTLTQSKNQQHQPSYIAINLNVIVESNTSARNVL
LGFEAVLNPQAQSAPPQKRVSLLLCYLEKYADTARIVSDQDPLQGEDFTFSQTIGSFIMQ
KAMFETPGISEKTDNTSEASKNATNKEKIYTFPALSEPVKEAITPQNARIVTPIYPQEVE
AHELVATAAEDNGKKLAKGDGNLDKMYLCTIKINGQSSYVNNDMDAFKTAGCSPFLDRQH
S
>randomseq31
MEIYYLKPNNRSTDVLIKDSNNTCKIDNFSTRNEARTSMNEESNETSINTMSAQGKPDKN
PITNSEEKYISKVNQLGSSFERVRDMNNDQTSGETRKTLSTYKLSISNSKLITNPLLHKA
SERTYLQDQDKSKEKGTTAKEHSHESHTSLNQGKRSSQEERAAHSLEDDLDYSQPINTKT
LSVAISLFPNLSSTHGSSFPKDISDTIDDSAMVLRYITTVDYSNSNLNNMGDFLQEENDV
HGWPNPEEVSVICAVINKTTQKLSAKNDSLDPNQAVPHLANMHLAAQELVNIRPNRNPQK
S
>randomseq32
MWIENNIDNRNLPSNIFSGAHTDVKADASKKTLPDSKPLALNIQQPPLKQSGWFIKQSIQ
KQVLAYQNPKLSDQSCISTVMPEDFKSSQRYVAFSSKREKGESNRDSNPHLTPSASQLHN
NQWLISLTAMTNNYIVKLILIAETTGKSNHAGADNHLVGSAGNSLNPEDIKKNARRNMGA
MLPQIPSETKGDNAMGQTVKIPSMHRNGDQTATLEGDAMSWSKPTENASLNGADDGFIDV
YDTDINTPDSAQRLFEMEILHTYYELLYNNEPEENTVTHGTNQCLPSLSGNSSMLSSHEY
Q
>randomseq33
MELKTYDDLDNRNSFQYSCYFVVLKLQDQPLLSVVDVLGMPRSSSPFIFLQTNGALSEIT
TGLPKVDRPFQYRFKVTSDLDILFNGTLLKTVTKVQIEKIVNTSLTASENTLQQCLSRKH
TIVTINTDMSTAMRNTYNNTESMLKDEGLTVPDAAPMAKHDRANQPQNFVSPKHLVKKSK
ANASSFRRTLAVFPKKNLKSNYMESDIPLMDSNGTASLHKVASESGMLAKEHDDQEVCVY
GYRTKNTLQRTTSLSNPHNLQLIIPSSPPSTQGQLNWYETSIAFDHFNTPSNGKSLVEIK
G
>randomseq34
MLHSRFELNLLFSIRSNIAYNAKTSEDSGWKKPKLGLDPGIDEFCNLKMKNFPQELAPVP
NPNHSGSQLLNEVIASDNRPSGSPPQNREDNDQVAHVKSFHISNSLYPETINQRALLKNA
VKDELNDCLNDDKDRDTRQNQLLPSKNEKKVTCDNTKGRILITLAVPSAEEDSDKIENPE
KMINGGTIVLGLNGHKVRKLQEHVRPKDLQATEMPLKLNSTKNGKMDRADAEANNKPNTQ
PQNNQDDFSSKPYTRIPRSTERTERQNLSKSTMSNVSSFPLSINVCKPSSYYFEPRVELS
L
>randomseq35
MGSGNNLLGRQTHSDPQCKVYNNQSDSEKLEFRWFLPNGKENRSKVNKKSLSRLKSSSDP
SLENFQQDPQFVTDNNYFKAEKEAEKTEDKFPTQYYTADEHLISCDTSVRSSVFFEEGEE
KSISNNAVAILRGETMQPYKRDIKSGFALEEEVENGTSVLNANKIPNCMRSLEKTHNLLS
WSHGALSGIYTLAQLSLINMTNGLAHSRPSFTRGKEFVCKDSLNSRPESEHNTEEFKTSS
YKRYTEPPTQAPYSLGQRTQNLPQGSGPKYDKLFDCSSPYETLDQAISGHSAGIYIGNGE
L
>randomseq36
MEYKIGICVLMNSSEDSQDSTQSLDKGAKTSQGVATESSEIFSLDNPSQIHSAAIWVQFT
STRVSPASVNTPTDGLNDPRNNYHEQDVEDSEINPNAHPLLSSKDQNSKSFTEHAVSSYS
KPFQGSLDISFEGQNVKENDSVPPWTYGEGQMRLVTSIRKKLNKASNYHRSIENGVTGDT
DNAEKAGLAKQVEKGGYNCTSSAAEHNVDAYFITQNASSPPTDIWADAHSIYEESYLHTN
TKTPIANNLNSVENLKKYQNRKPNSKENMNSQCLNHILKTSVAKYNETGDACAKLRPKNK
N
>randomseq37
MQYNLKLLGFELASGFSSPPENDNSENPIDLPSEGPYVALFSSGATKRSVETGNQPKECD
KILLYSTSPSFVSFHCEQAFTDASNKHDHSDRTKDPQDNTSFSQNIEIVESDRDVTQKNK
QTLSKLKSRMDRLAPDFSTFAESLLQLALQQEDLKNQIPADFEKCNAVMGNSPSRSRTNA
NINTEEKNNVLNKNIQLGQRILDKSGNMGPHRFEFKYEKMNASQTLSKRTVKTSISNTLP
HKVSKELSVISVVNSFSELFTSLLVSNIRKLSLNSAASNAVIYNFTVKGAQVWNSDLLSD
D
>randomseq38
MEVSIQFDQRIGPQWLPNDADQLQRDSSLSIGWAIFAYEHQNPLLLVTPHRKEILRNHRD
PSESSRKHYTRIEMIRVMFMATEQSVVSKLNLIVTKDFKLDGSSLLGLSNLFHKSAKRSL
SDLNQSTERLAYFKHEKITPQFPTDSNSDLTDRPDMSQKNENDAHLESAEILTNLGLLDP
TNGDKSSSINRSAWRVEHLEQHYRNITYRQISNASREKILTDITGDSQNEAHAATLRCQQ
KDSSIFARQDVKANRMNTYPPMRFDKTVREASTRIKNSTASIQSQAASTSSKADVEPKMS
N
>randomseq39
MYLLNNLKAATLKQFQTPLSKKGLNDKRKILVRTFILQIGKPEPDPSWQGSSISKQLYTP
AASENRINPGFTVKDLIKIVKHSLKKYHPDLLFQHSNLLDDFKPLPSESYLPGVTGVSNF
KSIILPAHGNYFTTLDSNSYYADLDIISPSQTLANNLKNGLNASVSYNNHPEMFLNAEAS
QQDNARTKNTPVQNFHARDNTKEVDNTLNKPAMSLTNNNNNEEGVIPNVNTSYISLDPYE
YATHTQCDIDDVLDNSNQLGFAFINSHTQPMSEGEADVNILSSCKPTLLVSGQSLASSSQ
T
>randomseq40
MLKSCEHPNATKVQTNEIDYLMSQHYSFDTRKVSSSGEPNDHLNAQISCSVPHDAFPITI
GLRKELPEYRPSNDQSLLQVSSMFPTSISTHNSVFPDSGLNAASMQQHTRSAMDSIVNEK
RANTIVNGAISKNQQTILKIKLMPSERTANRSINSLLKHINDKVSQRRSTNSVEKFLSAN
ITSRQENFPNWIMALSTPNNSKEENAPSGEGSKSMFTVHTKRSEKRPIPHVVKVFQKNKE
MDAEHQTYQYKLQMKFNINTEPLVVMPNDLSFNGASFYTKQSIMQNTAERVSSSSCKIND
L
>randomseq41
MAKIRSCRLSIEPSKAISRDSALKKIVRAKNTENGLLRLHDNTNSGIKKVAEEYQPPNPD
FLSTSSFAPHSWTTIILSLNDAPTTLGLLSIKEVNQSVLLPIDRNDTTVQGDDKSPKNPN
VLSRVTSIDSKPLDDKSQTPPENNPNDEINASSLSRDEFDFRNHMKGQKRSKDNSSSLAT
TDEDTRPMKKDEREQLQAQNEKGMNTILSHLQPSNFQRKQFVNSETPTFLFSNDVVIVSK
HLKYNEGASDHLEDEITDKSRTGLEQTFKKSHGPRSTGDNPPVNKSGAGYDSKLVIIFEE
A
>randomseq42
MLALTTNNVLSPPAHISSGKIFGNVYMKYYLVLLMNLFHQCMQVNKITRKKLVDSEYSYL
PSCGGKNATHNSDTFSEVCLSKSLELALYNSSDDNKNIFLDSMVHDMILFVFIPDNAIIC
NFDTAKMPDKSVIEEQQMRDPKRLLPNQLSHTTLHFSDIHILKSTKLTHHGPQTQDLWTV
PSAASRGMESHAILHSYKQRVLMATPDLPNNFDSVSVTNNKFLDTLITPGTLVQTKKKGG
DRPDLLPNEKMNNAASGTFIVVFNVVNKKPLLFGHREDVTYSEQDSSQDTHEAKGSHQNG
D
>randomseq43
MNDDGGDAGDNLGKNDVKISSQDVKSSRRPATQLKIIDQNYMLEKSKVTDNGFLNAQTSP
KHLAHNRTKEPNPTGSQFCTITSIKPLKLITARSESQSTHRNSPSRFIKEQSSKASTYYS
LEMSTSFISRPNYKLLSSQDSIVPIQNLIQTGASADSLVRICNPLDLENNAQRFDYPIIN
EPNQANRFYEHPNIPRYTILESTDPFNNLRISWKQVERVNGALNLTQPTNEKSLEKKYLN
AKISMVMSPRSALNDPNKLILIKESHIVATEEGRATQTQPMTIPRQIVEGQAECQLTISN
P
>randomseq44
MIGPKDIMFENIQLQFEQFEATIPDKALKIENSFNLVYSGNKSKNFSIAYAAKNWPHCFP
NTYEALLQVEKFEFTNWGVPLLVNRATAEECRDESVPESAEQAWFYNSMLMHHRDELDGP
EIKTRLFNVIEISSVPSGASYIPTHNESEPCNRIPHSNRSYMLFDRIIYSHKLYAPPALE
LSDWSNSGSENNESSSQETDTPNSSDGSLLPVSPDSMRPKAQSSEMQTTDLSSTSDPRVT
AVEQNKTVLLYRNENETVFKSLSNLYEKNSSYVERAQKEHLPNSIFDLPQTSMPRTQHNK
Q
>randomseq45
MNGCNSDYHTLLKKLSGPDSLYTNSENSKKFEDTQNDGNDPSGTSEVPTFSLRKEDAMSS
FEDPHQHPGSNLFKNYCKGDASSRPIQKSPASHQLPNTSNSQELLYRGKTITQKKTFVIP
GTNAEIILFFALCYCRFTQNPMNSMDSFNYIDTGEKFLEPARNGRERHLSMVVSVPKNSE
SIFNPGGYNRGEEKTSIPRPTESLNLKQNANAAEPIRHTSKYEPATGDIKRVNIFCNMTS
RPYKDYKGSNSYQLPENRFYDLPSPINVSKVKEGSNTNLREVLNLNNKEGINYFMIEAPF
K
>randomseq46
MTGGNEFDTSQCHSRKWSMLKNSDLMGECSYTVKTYYYSKKVNNAMPKSSEPDSSNAYSK
SCLESEKRSTSGPDITNVLVLSQGVKNKHLNRMETRLDAEVYAELVLSSSSNLSIERGIG
HMQNARDKLDQHYLIHVNDFDNSSTGIQQVLFAPDDSEIQNQMYSFKEINYRQLEFARQD
IEHNANNDLIRSISENNKNVRNSPKPEHGMRLCANKMVNPQRPVGRHNTHYKVKQDTIEQ
SSHRRDSGPHNYTNEENNQQYRNYSESLHIDRHPGISLHNSVPPCFEVSILSLTVVVSTF
H
>randomseq47
MRKTYVPFKEIDKYEPNGQKYDTPLQDHAPDDHPEFSTGLPGDDSDIPTVIRKGDDHYSP
NFTNSDKPVTTMNGGAIRYNSLIKITSISVGTADQTQHTSAFLVPNPIAYHSSNNRYSKI
LYTKGAVYLTRAKDQDASVKYKVFKTLNGNGARLRSESRSPAEDYELGSSTRLQTWPALN
PIHSIQVQELRVPCNSPPSQFDIKCRPGQMTDIPTTHANGTRESALTNSEAPQEKVIATE
DMLGFELNPKVITSDIPEPIQKINVKSQLDIESRGTSPALRIAPDSRNKQNSFVVISLNR
K
>randomseq48
MIDSLSSHRSNTRASIPTSIWSPSQSASSNNDAPDITFKYKLFSCRFNDTNLWQPFGQHC
VPNKFLFPYITFVTSTNVSSMSSHSTPPQQNLSYSNRPQLSQSELRLTRMDAVSKVPLQP
TEKRNTFITREALSLASQSNRKHHAFPATETVPKNPKVASRTLHSQSKMHVNTSVRFASD
LSTTKDVRQWGKAVGEMAFAYNPISAHEPTELKKTEKQNMKSIAIKKMFCQNLLSKLRAN
KEYLADPRPIHKKQGAAKQDTYQNRFLDTLLLDRQGAHKDDQDPERNAIPDNSGHGPAPP
S
>randomseq49
MISIGPVILTGHHALHKFFDQKMQKYGPNIGSNTTLAGPCEMINDEANETACPNKEETNA
INYTADKPYTFSICDGVLKISQKRENMLKQMSGLSNSILPRELFSYPSSNDEKTFEQLSK
GYDLVWDENFIKNELLELSELDQKSDKNNDNARKNSDAISETDSQQDLTRLAMNKENVMP
GQFNDQADMLSNFPCLFKGNIRINASMSGRTNGSDCIDCYGIFPIAAVSKDKRKTISDDN
KADALSIPHEISRRYIVPAGQKMQPRVITCSQKRRLISMLSQNHSKDSPNKVKTAYGKKD
T
>randomseq50
MTLQTNPMVCQQRTSQSENNELDSLSDQTGSRRKENDQTHSYNLRHGAKLSCSRKLASQD
LQYSAVEDWAFEAYGQIDVSEATFNWVAPILLHETRKSTNMATDTKASLRVQVKIDKYLQ
VQIPTDGSMVSSVAYNLCIEHSPIMTLNSSECLNYLHFENAWGRTQTHNSIAKDVDGLSP
LPSEINKNLINTFDREFQRLYSLMLMNNKNSTIRPIRSINTLNIFHSTVTWSAADQPDKY
TNADQNLKLTQDIQAMTCALMLREWSSNQNGADRPKASDSRPALNLRKKQVQVINNNASI
Q
