# Supplementary material for: Evaluating deterministic motif significance measures in protein databases
Source: Algorithms Mol Biol. 2007 Dec 24;2:16. doi: 10.1186/1748-7188-2-16 (PMC2254621; doi:10.1186/1748-7188-2-16)
Supplement: Additional File 2 — Scripts and Datasets. This file contains the sequence datasets (synthetic and real) and the evaluated motifs. This data is separated according to the tables where it is presented and discussed. It also contains script programs (in perl language) developed for this work. [file 1748-7188-2-16-S2.zip › Scripts_and_Datasets/datasets/Table 4/10%/Motifs/score_DRTGMHSIFFLP_s10_mlen_12_planted_syn_len300_num50.txt]

Motif	Supp	IG	Pratt	LogOdds	Zscore	Info
AAADPQSNILPH	1.0000	0.0000	0.6892	10.6696	212310.5119	11.4096
AAAQEYFTSQSF	1.0000	0.0000	0.7373	11.1917	387246.4699	11.8109
AADETKHLSIVS	1.0000	0.0000	0.7042	10.4683	168392.1766	11.2549
AADLLNTNMLTE	1.0000	0.0000	0.6723	10.2085	124856.8442	11.0552
AADPQSNILPHG	1.0000	0.0000	0.6962	10.7661	237256.7669	11.4838
AAESELLKTSPL	1.0000	0.0000	0.6643	9.7352	72403.1554	10.6914
AAFPLEQLKIVE	1.0000	0.0000	0.6493	10.9802	303563.1335	11.6483
AAHALWMTSIKQ	1.0000	0.0000	0.7955	12.0398	1028153.5263	12.4628
AAHDSRVSQTCN	1.0000	0.0000	0.7799	11.2476	413024.6154	11.8539
AAHSKPTWPIKG	1.0000	0.0000	0.7622	11.8261	803882.2643	12.2985
AAIDNFYDSSEF	1.0000	0.0000	0.7361	10.8411	258658.0511	11.5415
AAIQVNWLIYVR	1.0000	0.0000	0.7564	12.2610	1326408.5126	12.6328
AAKDSLAKVATS	1.0000	0.0000	0.6790	10.1618	118325.3507	11.0193
AAKGRDVSETYK	1.0000	0.0000	0.6893	11.1031	349725.0016	11.7428
AAKIYWEDLYED	1.0000	0.0000	0.7442	12.2687	1338113.3729	12.6387
AAKKHDVDQTNE	1.0000	0.0000	0.6573	10.9839	304846.5902	11.6511
AAKPPVLTLSLN	1.0000	0.0000	0.6629	9.9256	90146.8001	10.8377
AALHSECTTPEK	1.0000	0.0000	0.7315	11.2028	392220.6002	11.8194
AALSAVSHRNLH	1.0000	0.0000	0.7479	10.6745	213504.2390	11.4134
AALSSFDKKSPM	1.0000	0.0000	0.7285	10.2791	135424.0528	11.1094
AANETNDQVLAV	1.0000	0.0000	0.6635	10.6538	208471.5087	11.3975
AAPIYLRAAKIY	1.0000	0.0000	0.6643	11.5211	565822.0491	12.0641
AAPSYPDNDKPG	1.0000	0.0000	0.6890	10.7900	243866.3895	11.5021
AAPYSGWGNLDE	1.0000	0.0000	0.7917	11.8103	789451.2520	12.2864
AAQDKPGISIDN	1.0000	0.0000	0.6664	10.5391	182681.8752	11.3093
AAQEYFTSQSFM	1.0000	0.0000	0.7657	11.4988	551537.0554	12.0470
AARLQHSPNSIS	1.0000	0.0000	0.7237	10.1448	116022.3211	11.0062
AASFTSAFYATS	1.0000	0.0000	0.7517	10.7157	223865.2160	11.4450
AASNIDKNKHPP	1.0000	0.0000	0.6837	10.3717	150656.4006	11.1806
AASRGQSKYRLP	1.0000	0.0000	0.7244	10.8203	252533.3871	11.5255
AATERLWWGESY	1.0000	0.0000	0.8674	12.8782	2699459.8276	13.1072
AATLYNISLYLP	1.0000	0.0000	0.7127	10.4892	172479.8519	11.2709
AATQFPDREEAS	1.0000	0.0000	0.6676	10.9974	309641.6447	11.6616
AAVAGPHTKTKH	1.0000	0.0000	0.6616	11.5687	597760.2300	12.1007
AAVPTDELTNCA	1.0000	0.0000	0.6968	11.2018	391786.9722	11.8187
AAYWDEGKDGSN	1.0000	0.0000	0.7848	11.8788	854189.2944	12.3390
ACANDTLNGQLP	1.0000	0.0000	0.7135	10.9062	278768.3676	11.5914
ACATTTNSDNNH	1.0000	0.0000	0.7423	10.6760	213880.8893	11.4146
ACIPDDSEMKVE	1.0000	0.0000	0.7353	11.6273	639411.5399	12.1457
ACISYQKEEFGN	1.0000	0.0000	0.7630	11.6924	689208.8179	12.1957
ACLFLKNGVEGY	1.0000	0.0000	0.7529	11.8372	814249.9355	12.3071
ACLSRTLAKNQL	1.0000	0.0000	0.7223	10.5470	184353.6543	11.3154
ACNPIQDHQGSS	1.0000	0.0000	0.7781	11.2664	422031.5734	11.8683
ACNSDRTGMHSI	1.0000	0.0000	0.8076	11.4978	550878.1883	12.0462
ACQDPSPPNVQI	1.0000	0.0000	0.7254	11.2681	422866.2296	11.8696
ACQFMIFGLSKH	1.0000	0.0000	0.7935	12.2386	1292557.1645	12.6156
ACQTISKSNGGK	1.0000	0.0000	0.7508	10.8354	256955.5170	11.5370
ACRTMKDELRSL	1.0000	0.0000	0.7492	11.2570	417475.1478	11.8611
ACTSSDSILCDT	1.0000	0.0000	0.7947	10.8709	267684.9826	11.5644
ADAMANEDPRYE	1.0000	0.0000	0.6747	11.5311	572395.0652	12.0718
ADANATIIPKLT	1.0000	0.0000	0.6335	10.3728	150857.7753	11.1815
ADAPLNISDNSP	1.0000	0.0000	0.6710	9.7328	72199.2390	10.6895
ADDCDRGTSYLL	1.0000	0.0000	0.7479	11.2788	428105.2244	11.8778
ADEGGGVVNTIA	1.0000	0.0000	0.6546	11.3497	464546.7726	11.9324
ADEKGNNASTGP	1.0000	0.0000	0.6782	10.3599	148621.5716	11.1715
ADEKNSDSKMIS	1.0000	0.0000	0.7083	9.9845	96468.3977	10.8830
ADEMLVSKASQL	1.0000	0.0000	0.7160	10.4882	172288.6294	11.2702
ADETKHLSIVSP	1.0000	0.0000	0.7018	10.4296	161051.9209	11.2252
ADEYGRSQLHVT	1.0000	0.0000	0.7196	11.4019	493265.4258	11.9724
ADFFYHRQVNEN	1.0000	0.0000	0.7159	11.7888	770075.8979	12.2698
ADFKRTIRNSTK	1.0000	0.0000	0.6737	10.4656	167863.5988	11.2528
ADFLSLARHSNS	1.0000	0.0000	0.7305	10.0819	107914.9274	10.9579
ADGFAKTTEELI	1.0000	0.0000	0.6403	10.9098	279944.7665	11.5943
ADGQSRDQFILL	1.0000	0.0000	0.6867	10.7928	244661.7891	11.5043
ADHFKNQVYHKH	1.0000	0.0000	0.7206	12.1362	1148765.0271	12.5368
ADKIKTKELDSI	1.0000	0.0000	0.6432	10.1185	112570.7759	10.9861
ADKLAPSRNHFY	1.0000	0.0000	0.7289	11.0871	343312.0492	11.7305
ADKNIDMDLNPK	1.0000	0.0000	0.6662	10.4553	165876.5442	11.2449
ADKPLNPFPADT	1.0000	0.0000	0.6455	10.5893	193557.8392	11.3479
ADLDPDGQTKKN	1.0000	0.0000	0.6398	10.4410	163181.3443	11.2339
ADLRYLKRDPVA	1.0000	0.0000	0.6636	11.1261	359097.8367	11.7605
ADLSLCASRINA	1.0000	0.0000	0.7403	10.5312	181032.5151	11.3032
ADLTQLYEKAQY	1.0000	0.0000	0.6785	11.2085	394812.5296	11.8238
ADMEGHFKVPPL	1.0000	0.0000	0.6809	11.7930	773810.2922	12.2730
ADNDLKRQIEEI	1.0000	0.0000	0.6388	10.6027	196561.3556	11.3582
ADNDQAGVQVTT	1.0000	0.0000	0.6494	11.0804	340691.8092	11.7254
ADNLPSQDSEEQ	1.0000	0.0000	0.6801	10.0567	104836.9591	10.9385
ADNNQSGIGLSA	1.0000	0.0000	0.6997	10.0910	109058.1501	10.9649
ADNNSDKSSKVQ	1.0000	0.0000	0.6850	9.6026	62153.7231	10.5895
ADNQNVRQRSME	1.0000	0.0000	0.7182	10.9827	304438.5396	11.6503
ADNSSPPVESVP	1.0000	0.0000	0.7065	10.0866	108503.3776	10.9615
ADPQSNILPHGK	1.0000	0.0000	0.6928	10.6483	207163.9901	11.3933
ADPTYGDIANIS	1.0000	0.0000	0.6889	10.7848	242425.2893	11.4982
ADQETENLADDC	1.0000	0.0000	0.6901	11.1315	361341.2926	11.7647
ADQISTFQLFWE	1.0000	0.0000	0.7689	11.8437	820364.2547	12.3120
ADQSGSLNRNNK	1.0000	0.0000	0.6855	9.7111	70418.7108	10.6729
ADRLYNTVLSEA	1.0000	0.0000	0.7001	10.5602	187169.3432	11.3255
ADRMANNDSALT	1.0000	0.0000	0.6986	10.4256	160301.5125	11.2220
ADSLGRVETSRF	1.0000	0.0000	0.7158	10.7247	226202.6925	11.4519
ADSLQIQANNNG	1.0000	0.0000	0.6820	10.1008	110297.2711	10.9724
ADSQERDLNKNP	1.0000	0.0000	0.6665	10.0770	107317.6068	10.9541
ADSRFKTEKLGM	1.0000	0.0000	0.7044	10.9951	308834.1933	11.6598
ADSTVNSEFSVS	1.0000	0.0000	0.7256	9.9033	87865.0898	10.8206
ADTADEMLVSKA	1.0000	0.0000	0.6887	10.8335	256382.9992	11.5356
ADTGTSYEDDNF	1.0000	0.0000	0.7003	10.8513	261691.8970	11.5492
ADTHKLLVTDHS	1.0000	0.0000	0.7053	10.7295	227458.7408	11.4556
ADTIDCGGNNDK	1.0000	0.0000	0.7065	11.1568	372030.1258	11.7841
ADTPGSNNALEN	1.0000	0.0000	0.6709	9.9128	88834.0020	10.8280
ADVKTSLLYSPL	1.0000	0.0000	0.6982	10.0828	108038.5147	10.9586
ADVNKRRTMLRR	1.0000	0.0000	0.6814	11.2054	393427.7548	11.8215
ADYNGLPQDLDG	1.0000	0.0000	0.6788	10.9488	292773.2647	11.6242
AEAFSIRKSSSS	1.0000	0.0000	0.7213	9.7121	70498.5479	10.6736
AECCEERQSDTP	1.0000	0.0000	0.7633	11.9420	918712.2438	12.3876
AECENQGPTIAE	1.0000	0.0000	0.6875	11.5352	575116.0904	12.0749
AEDEQSLSLIYC	1.0000	0.0000	0.7632	10.9754	301906.1121	11.6447
AEDSNKEGPLAD	1.0000	0.0000	0.6665	10.3314	143836.4216	11.1497
AEDSSAQKSFNS	1.0000	0.0000	0.7102	9.7437	73114.1145	10.6979
AEDYRLFKPERW	1.0000	0.0000	0.7362	12.3240	1426179.7818	12.6812
AEENKEPDEPHP	1.0000	0.0000	0.6473	10.9793	303257.7030	11.6477
AEFSDLLPAECC	1.0000	0.0000	0.7870	11.7502	736679.3877	12.2402
AEGHVPKEQLAS	1.0000	0.0000	0.6941	11.0870	343275.9385	11.7304
AEIISVNDGTDC	1.0000	0.0000	0.7272	11.1848	384185.2084	11.8056
AEKMSPKEFITK	1.0000	0.0000	0.6869	10.9069	278997.1735	11.5920
AEKNACRTMKDE	1.0000	0.0000	0.7118	11.5764	603048.1887	12.1066
AEKSMDRSGNST	1.0000	0.0000	0.7290	10.2340	128570.5936	11.0748
AEKSPSKRANRS	1.0000	0.0000	0.6949	9.9086	88400.4212	10.8247
AEKSSSKVDWRS	1.0000	0.0000	0.7914	10.7419	230735.8225	11.4652
AELFGTDPLWTK	1.0000	0.0000	0.7303	11.6265	638832.4876	12.1451
AELLYMEILFST	1.0000	0.0000	0.7279	10.9271	285579.8813	11.6076
AELSETLEIVQP	1.0000	0.0000	0.6659	10.4527	165392.2694	11.2429
AEMLLHHHIYET	1.0000	0.0000	0.7348	12.0862	1084590.9758	12.4985
AENALKTINKNI	1.0000	0.0000	0.6434	9.9445	92125.9008	10.8522
AENKDLPIQLIS	1.0000	0.0000	0.6586	10.0549	104615.6695	10.9371
AENLTNLSLKSE	1.0000	0.0000	0.6527	9.2649	42129.0009	10.3299
AENNSMMIKYKY	1.0000	0.0000	0.7758	11.3870	484901.1534	11.9610
AEPEQRNQWQFT	1.0000	0.0000	0.7262	12.0941	1094460.8794	12.5045
AEPKLTSTQKYD	1.0000	0.0000	0.6741	10.5155	177789.2709	11.2912
AEPYNNAWATDR	1.0000	0.0000	0.7533	11.8446	821199.5077	12.3127
AEQKLPGQNRVD	1.0000	0.0000	0.6548	10.9468	292117.0907	11.6227
AERKTFAKYNRH	1.0000	0.0000	0.6879	11.5296	571426.2857	12.0706
AESELLKTSPLE	1.0000	0.0000	0.6623	9.7088	70238.7399	10.6711
AESGETVLSTPF	1.0000	0.0000	0.7039	10.5086	176382.2324	11.2859
AESGLKIIGNLL	1.0000	0.0000	0.6752	10.1174	112426.0806	10.9852
AESQNRNGDLRS	1.0000	0.0000	0.7002	10.1057	110919.9479	10.9762
AETLSMRQRFPI	1.0000	0.0000	0.7043	11.1918	387316.8497	11.8110
AETNKQFIACTS	1.0000	0.0000	0.7292	11.1129	353693.2148	11.7504
AETTAKHNPKPS	1.0000	0.0000	0.6765	10.4665	168030.1739	11.2535
AETTRPTTAGNT	1.0000	0.0000	0.6392	10.6102	198259.9307	11.3639
AEVFMTPRINSV	1.0000	0.0000	0.7185	11.2642	420951.2519	11.8666
AFANCAILISYL	1.0000	0.0000	0.7649	11.2770	427232.0317	11.8765
AFEMSNKSIQSP	1.0000	0.0000	0.7389	10.3774	151652.8105	11.1850
AFFVEAYKKMRD	1.0000	0.0000	0.6692	12.0925	1092459.6776	12.5033
AFHIFGKDYDAV	1.0000	0.0000	0.6610	12.1261	1135592.6516	12.5291
AFHSSIKVSRMS	1.0000	0.0000	0.7918	10.7318	228054.0879	11.4574
AFIESISKKDNN	1.0000	0.0000	0.6845	9.9478	92476.4007	10.8548
AFKAPEESANSH	1.0000	0.0000	0.7213	10.6570	209241.9870	11.3999
AFKESTYFGHLL	1.0000	0.0000	0.7403	11.2941	435703.2576	11.8896
AFKSSTPYAYNS	1.0000	0.0000	0.7586	10.5342	181667.6807	11.3056
AFMVDKACNPIQ	1.0000	0.0000	0.7206	12.0123	996078.4890	12.4416
AFNLLDEPGPEH	1.0000	0.0000	0.6820	11.0172	316792.3811	11.6768
AFPLEQLKIVET	1.0000	0.0000	0.6492	10.8603	264417.4177	11.5562
AFPVFDIDEAVT	1.0000	0.0000	0.6341	11.5294	571273.6847	12.0705
AFQNHPPSGHAN	1.0000	0.0000	0.7412	11.2469	412663.3064	11.8533
AFSIRKSSSSSN	1.0000	0.0000	0.7032	9.1446	36684.0783	10.2375
AFSPSMGEERIC	1.0000	0.0000	0.7909	11.7515	737776.2494	12.2412
AFTTSNSGAWNQ	1.0000	0.0000	0.7923	11.1372	363720.7558	11.7690
AFVNLLTVPNDI	1.0000	0.0000	0.6742	10.5256	179862.4888	11.2989
AFYANTSAIVML	1.0000	0.0000	0.7405	11.2446	411572.7617	11.8516
AFYDNSIQKKKR	1.0000	0.0000	0.6994	10.8301	255376.4473	11.5329
AGESHQNFQESL	1.0000	0.0000	0.7372	10.7394	230074.2917	11.4633
AGGVKSILHICE	1.0000	0.0000	0.7533	11.7119	704829.6904	12.2107
AGIALPFSTYSL	1.0000	0.0000	0.7256	10.6050	197092.2572	11.3600
AGKKWIKMTSTI	1.0000	0.0000	0.7657	11.6774	677448.7045	12.1843
AGKSEKRSAIIL	1.0000	0.0000	0.6855	10.2947	137874.4654	11.1214
AGLGEYACQFMI	1.0000	0.0000	0.7200	12.6202	2005672.1565	12.9089
AGLIGDNALGYE	1.0000	0.0000	0.6861	11.1282	359971.7141	11.7621
AGLKRNTYKNPM	1.0000	0.0000	0.7074	10.9889	306626.8146	11.6550
AGNNVSRKYLVV	1.0000	0.0000	0.7308	10.8940	274874.0836	11.5821
AGNRDHNAQPND	1.0000	0.0000	0.6873	10.8715	267845.3776	11.5648
AGNTKGSRSHEA	1.0000	0.0000	0.7257	10.6840	215859.6636	11.4207
AGPHTKTKHRNY	1.0000	0.0000	0.7015	11.5407	578757.0465	12.0791
AGPPMPMPSYRL	1.0000	0.0000	0.7430	11.7053	699539.3779	12.2057
AGPRATTLQSSN	1.0000	0.0000	0.6903	10.1256	113492.5483	10.9915
AGQLNPQLDINF	1.0000	0.0000	0.6740	10.6018	196372.0446	11.3575
AGRNSNEKSTRD	1.0000	0.0000	0.6917	10.0602	105253.6797	10.9412
AGSTCNNPGLFS	1.0000	0.0000	0.7695	10.7424	230858.0215	11.4655
AGSTSVNKVGVV	1.0000	0.0000	0.7288	10.7731	239182.3743	11.4892
AGTYSIMYALGK	1.0000	0.0000	0.7453	11.5923	614221.5031	12.1188
AGVQVTTISALS	1.0000	0.0000	0.7019	10.5133	177343.1665	11.2895
AGVSANDETPSQ	1.0000	0.0000	0.6980	10.4097	157408.0974	11.2099
AGYLITLSNNND	1.0000	0.0000	0.6927	9.9934	97464.5001	10.8899
AHAERKTFAKYN	1.0000	0.0000	0.6861	11.4809	540291.7711	12.0332
AHAHYHANNAHD	1.0000	0.0000	0.7463	12.0995	1101259.6763	12.5086
AHALWMTSIKQA	1.0000	0.0000	0.7955	12.0398	1028153.5263	12.4628
AHDLCSRLIFNL	1.0000	0.0000	0.7648	11.0717	337285.4182	11.7187
AHDSRVSQTCNP	1.0000	0.0000	0.7776	11.2089	395020.7726	11.8241
AHEIHNPQEVMR	1.0000	0.0000	0.6919	11.9777	957160.8463	12.4150
AHEMYKHSQIDI	1.0000	0.0000	0.7404	11.8629	838698.4535	12.3268
AHFSMISIRHNT	1.0000	0.0000	0.7803	11.2770	427204.3977	11.8764
AHGNTSKNFKKE	1.0000	0.0000	0.7045	10.5477	184508.3763	11.3159
AHGVFFNIQIQG	1.0000	0.0000	0.6745	11.9519	929160.8205	12.3952
AHHGRGFETVRR	1.0000	0.0000	0.6467	12.3389	1450754.1351	12.6927
AHHLFILSLRRQ	1.0000	0.0000	0.7344	11.1526	370220.1484	11.7809
AHILVANPVRQL	1.0000	0.0000	0.6827	11.1320	361552.9359	11.7650
AHITSTAETTRP	1.0000	0.0000	0.6735	10.7639	236655.3638	11.4821
AHKSPHIKNREE	1.0000	0.0000	0.7075	10.9824	304321.6457	11.6500
AHLDFLKAMANI	1.0000	0.0000	0.7045	11.2000	390992.4501	11.8173
AHMLSLDDDVQT	1.0000	0.0000	0.7164	10.9745	301580.4061	11.6440
AHQDQMGAHLDF	1.0000	0.0000	0.6881	12.1551	1174141.8799	12.5514
AHQVDSGPEANQ	1.0000	0.0000	0.7018	11.1458	367317.9981	11.7756
AHRIGSENQMDA	1.0000	0.0000	0.7243	11.3868	484799.9899	11.9609
AHSKPTWPIKGS	1.0000	0.0000	0.7885	11.4868	543970.4058	12.0378
AHSMTIMTFVVS	1.0000	0.0000	0.7881	11.6384	647664.7118	12.1542
AHSQGFVISKFG	1.0000	0.0000	0.7536	11.4288	508781.5144	11.9931
AHSRQKFIAHGV	1.0000	0.0000	0.7169	11.8157	794306.7680	12.2905
AHSYVNKSDDAE	1.0000	0.0000	0.7374	10.7910	244144.7502	11.5029
AHWTWGKEAVTD	1.0000	0.0000	0.8044	13.1825	3831682.1247	13.3411
AHYHANNAHDLC	1.0000	0.0000	0.7949	12.1958	1230412.9129	12.5827
AIAMSVQQNTDG	1.0000	0.0000	0.7070	11.1026	349506.5344	11.7424
AIAPNPSTHGSN	1.0000	0.0000	0.7130	10.3109	140470.0626	11.1339
AICNRDEMRPPN	1.0000	0.0000	0.7281	11.6348	644968.4022	12.1515
AICQANTDLRPT	1.0000	0.0000	0.6944	11.1665	376195.3521	11.7915
AICQEPISFTRL	1.0000	0.0000	0.7279	11.3611	470676.6779	11.9411
AIDNFYDSSEFD	1.0000	0.0000	0.7327	10.7749	239667.6750	11.4906
AIEATIKCSTVV	1.0000	0.0000	0.7169	11.3292	453696.8009	11.9166
AIENCSIVFTGE	1.0000	0.0000	0.7429	11.4506	521764.0733	12.0099
AIENGRHPEFDP	1.0000	0.0000	0.6628	11.4532	523333.1626	12.0119
AIESVEQNDSAK	1.0000	0.0000	0.6884	10.2875	136739.5368	11.1159
AIFPRNIYSGSS	1.0000	0.0000	0.7513	10.5672	188689.9272	11.3309
AIFYLQESWFWE	1.0000	0.0000	0.8825	13.1539	3707715.3429	13.3191
AIGRGHNNLEDQ	1.0000	0.0000	0.6887	11.0471	327853.4867	11.6997
AIGTELQIMTND	1.0000	0.0000	0.6698	10.9283	285946.2087	11.6084
AIGTKTIRLTSW	1.0000	0.0000	0.7447	11.3208	449342.0673	11.9102
AIILLTYNNFYM	1.0000	0.0000	0.7407	11.2531	415615.5880	11.8581
AIKKKILIGPSM	1.0000	0.0000	0.6855	10.7220	225507.5687	11.4499
AIKKTQIRDLVR	1.0000	0.0000	0.6354	10.8788	270114.0742	11.5704
AIKLTSYLLHLS	1.0000	0.0000	0.7128	10.0974	109860.5478	10.9698
AIKSQTPRKTIH	1.0000	0.0000	0.6741	10.7759	239934.9047	11.4913
AILFADVKTSLL	1.0000	0.0000	0.6761	10.3108	140468.0276	11.1339
AILFATKTDTRV	1.0000	0.0000	0.6438	10.8865	272518.4762	11.5763
AILISYLPEKAS	1.0000	0.0000	0.6988	10.2843	136238.3448	11.1134
AILSVAPHRIPV	1.0000	0.0000	0.6942	11.1606	373628.6089	11.7870
AILVLSISTTKS	1.0000	0.0000	0.6764	9.5925	61432.3956	10.5817
AIMRPDKSTMRS	1.0000	0.0000	0.7399	11.0345	323151.4061	11.6901
AIPGADGQSRDQ	1.0000	0.0000	0.6680	11.1184	355929.0099	11.7546
AIPGHDNNNEGF	1.0000	0.0000	0.7012	11.0571	331663.7094	11.7074
AIPNNFNNSTLF	1.0000	0.0000	0.6911	9.9337	90993.4318	10.8440
AIPQFVASNRSN	1.0000	0.0000	0.7162	10.4394	162879.8937	11.2327
AIQNPIARSQVL	1.0000	0.0000	0.6803	10.6410	205429.5625	11.3876
AIQNVIGKQNTT	1.0000	0.0000	0.6574	10.6684	212010.1271	11.4087
AIQVNWLIYVRF	1.0000	0.0000	0.7659	12.4208	1594257.7549	12.7556
AIRGNASHFNMA	1.0000	0.0000	0.7503	11.3630	471706.9204	11.9426
AIRVNSDTLPIT	1.0000	0.0000	0.6671	10.2917	137411.4678	11.1192
AISKLAQNVFKC	1.0000	0.0000	0.7420	11.1392	364555.5155	11.7706
AISSVLGKDNKT	1.0000	0.0000	0.6821	9.9636	94176.6076	10.8669
AITIPPTDFYAS	1.0000	0.0000	0.6834	11.0103	314253.2563	11.6714
AITSGPSSTLSS	1.0000	0.0000	0.6882	9.2520	41507.9883	10.3200
AIVIVVLEVNTG	1.0000	0.0000	0.6659	11.1523	370096.4195	11.7806
AIVKSLVPWSNE	1.0000	0.0000	0.7790	11.1002	348532.3463	11.7406
AIVMLIKNKRIR	1.0000	0.0000	0.6746	11.0557	331150.4387	11.7064
AIWENGDLNPLT	1.0000	0.0000	0.7364	11.1551	371296.6478	11.7828
AIYFNLAQPSAI	1.0000	0.0000	0.7061	10.9083	279455.8172	11.5931
AKAHWTWGKEAV	1.0000	0.0000	0.8025	13.2508	4145344.5896	13.3936
AKANLTPKNTDQ	1.0000	0.0000	0.6397	10.1026	110517.5724	10.9738
AKATLQRPLQTG	1.0000	0.0000	0.6443	10.7486	232526.5690	11.4704
AKDSLAKVATSD	1.0000	0.0000	0.6752	10.0956	109638.0397	10.9684
AKEHPDKTKPNQ	1.0000	0.0000	0.6503	10.7632	236453.2482	11.4815
AKELTENNIQCN	1.0000	0.0000	0.7060	10.6631	210724.4025	11.4046
AKEMDDQSPHSI	1.0000	0.0000	0.7280	10.9342	287909.3333	11.6130
AKETSTNPQISF	1.0000	0.0000	0.6873	10.1696	119388.4939	11.0253
AKFEITYFPKGL	1.0000	0.0000	0.6707	11.3951	489428.6288	11.9672
AKGPNSVEGNNK	1.0000	0.0000	0.6898	10.2653	133297.8359	11.0989
AKGRDVSETYKP	1.0000	0.0000	0.6880	11.0644	334480.4043	11.7131
AKGSNITKKRIK	1.0000	0.0000	0.6614	10.2640	133088.8477	11.0978
AKGSQTVSPAAH	1.0000	0.0000	0.7189	10.8943	274993.5259	11.5823
AKHNPKPSPGES	1.0000	0.0000	0.7070	10.4248	160169.2519	11.2215
AKINNNVTIPNV	1.0000	0.0000	0.6654	10.1925	122577.5367	11.0429
AKITEDRLSSAI	1.0000	0.0000	0.6739	10.1298	114042.1946	10.9947
AKIYWEDLYEDP	1.0000	0.0000	0.7438	12.2300	1279784.6878	12.6089
AKKANDLAAYWD	1.0000	0.0000	0.7435	11.7198	711311.5072	12.2168
AKKHDVDQTNEP	1.0000	0.0000	0.6562	10.9451	291558.2537	11.6214
AKKSKRRKPVEK	1.0000	0.0000	0.6600	10.5798	191460.0113	11.3406
AKKTYRRRRKEN	1.0000	0.0000	0.6641	11.0941	346100.4031	11.7359
AKKYSYPMLLTG	1.0000	0.0000	0.7418	11.1658	375871.6590	11.7910
AKLAPSQTDKGE	1.0000	0.0000	0.6606	10.4624	167252.1827	11.2504
AKLSRKSQKEIL	1.0000	0.0000	0.6717	9.9284	90439.2916	10.8399
AKMIKLTGFNQF	1.0000	0.0000	0.6949	11.2649	421318.1082	11.8672
AKNEVRYKYHFA	1.0000	0.0000	0.7056	11.9620	940076.9536	12.4030
AKNQLRRLKSRG	1.0000	0.0000	0.6843	10.3913	154106.0947	11.1957
AKNSSSPPLDST	1.0000	0.0000	0.6687	9.1776	38100.7364	10.2628
AKPDYQTDYNGL	1.0000	0.0000	0.6885	11.1640	375120.7185	11.7896
AKPPVLTLSLNS	1.0000	0.0000	0.6675	9.5864	61000.4644	10.5770
AKQEDRTGMHSI	1.0000	0.0000	0.7086	11.4036	494271.3770	11.9738
AKQKAYSGSLNE	1.0000	0.0000	0.7136	10.3630	149162.5477	11.1740
AKSSIIIEANLI	1.0000	0.0000	0.6727	9.9323	90847.2198	10.8429
AKSVGTVEIPRS	1.0000	0.0000	0.7011	10.6912	217648.2113	11.4262
AKSVSGNNLQPP	1.0000	0.0000	0.6944	9.9974	97918.1420	10.8930
AKSVWSKDKNEF	1.0000	0.0000	0.7800	11.1591	373016.6711	11.7859
AKTERIDFKVKP	1.0000	0.0000	0.6324	11.0394	324984.0945	11.6939
AKTTEELISFHL	1.0000	0.0000	0.6896	10.5818	191896.5536	11.3421
AKVATSDEFDKR	1.0000	0.0000	0.6705	10.8307	255566.8010	11.5334
AKVNNLANIAQG	1.0000	0.0000	0.6721	10.4585	166505.1406	11.2474
AKYNRHLKAKMI	1.0000	0.0000	0.7110	11.4028	493810.5546	11.9732
ALACNSDRTGMH	1.0000	0.0000	0.7862	11.6635	666645.2183	12.1735
ALAGLKRNTYKN	1.0000	0.0000	0.6819	10.5067	175988.8770	11.2844
ALANSDRLTQKK	1.0000	0.0000	0.6607	10.0114	99502.3817	10.9037
ALDAVPPDFHTL	1.0000	0.0000	0.6673	11.1335	362173.0211	11.7662
ALDGPHIKLPVK	1.0000	0.0000	0.6621	10.9806	303691.8184	11.6486
ALDTLCASNGVY	1.0000	0.0000	0.7631	11.1997	390860.5397	11.8171
ALEAVNKASTIL	1.0000	0.0000	0.6677	10.1502	116750.7069	11.0104
ALEHSEDGLKSI	1.0000	0.0000	0.7048	10.3529	147440.6615	11.1662
ALEITTEQVCFN	1.0000	0.0000	0.7098	11.4215	504556.7604	11.9875
ALENHATHVTSS	1.0000	0.0000	0.7349	10.5734	190050.7586	11.3357
ALFDMSPEQPSA	1.0000	0.0000	0.7250	10.8105	249682.2238	11.5179
ALGKINMESTPA	1.0000	0.0000	0.6968	10.6373	204548.0240	11.3848
ALGNDLGQTSFK	1.0000	0.0000	0.6916	10.4333	161726.5846	11.2279
ALGQKFSTLALV	1.0000	0.0000	0.6907	10.5354	181911.2586	11.3065
ALGRNLNFAPTM	1.0000	0.0000	0.7040	10.9010	277119.1471	11.5875
ALGYEVHTAEAF	1.0000	0.0000	0.6754	11.8705	846019.2366	12.3326
ALHAICNRDEMR	1.0000	0.0000	0.7410	12.0082	991423.4284	12.4385
ALHDKITSPLQF	1.0000	0.0000	0.6926	10.6711	212675.7201	11.4108
ALHQVVSSIKNK	1.0000	0.0000	0.7185	10.4218	159605.0713	11.2191
ALHSECTTPEKD	1.0000	0.0000	0.7289	11.1365	363424.2156	11.7685
ALHTNQDARKGN	1.0000	0.0000	0.6812	10.7794	240916.1258	11.4940
ALIFFTNQNKKT	1.0000	0.0000	0.6688	10.4868	172008.7940	11.2691
ALIHSKPMNMDC	1.0000	0.0000	0.8019	11.7487	735336.2061	12.2390
ALIIWKIFQLKI	1.0000	0.0000	0.7248	11.6440	651848.6050	12.1585
ALIYQKYECLQN	1.0000	0.0000	0.7479	11.6652	667998.7400	12.1749
ALKDILTSFSGQ	1.0000	0.0000	0.6941	10.2118	125333.6239	11.0578
ALKTINKNILMP	1.0000	0.0000	0.6683	10.2800	135570.8256	11.1102
ALMKPKCHNMQP	1.0000	0.0000	0.7666	12.0594	1051665.8359	12.4779
ALNAHSYVNKSD	1.0000	0.0000	0.7377	10.4153	158410.8261	11.2141
ALNEFLVAVPEP	1.0000	0.0000	0.6682	10.9151	281630.9676	11.5983
ALNGANEGNERV	1.0000	0.0000	0.6837	10.6874	216701.7162	11.4233
ALNGRTNQNNPN	1.0000	0.0000	0.6685	9.9059	88124.3634	10.8226
ALNLLKLTVLTL	1.0000	0.0000	0.6376	9.5810	60623.2860	10.5729
ALNPRKNRTDSG	1.0000	0.0000	0.6766	10.1733	119890.7174	11.0281
ALNTLAFANCAI	1.0000	0.0000	0.7210	11.0126	315087.8908	11.6732
ALPDLVQKGPLF	1.0000	0.0000	0.6625	10.8509	261581.5926	11.5490
ALPFSTYSLSEH	1.0000	0.0000	0.7527	10.4384	162695.8405	11.2319
ALQALDLEAPNS	1.0000	0.0000	0.6651	10.0394	102763.4787	10.9252
ALQPSQIAGPRA	1.0000	0.0000	0.6717	10.9019	277395.6632	11.5882
ALQTSNKATAQA	1.0000	0.0000	0.6650	10.2622	132818.9233	11.0965
ALRETYSDNLGE	1.0000	0.0000	0.6990	10.5386	182584.8726	11.3089
ALRHSLGRSVAK	1.0000	0.0000	0.7295	10.7011	220146.1263	11.4338
ALRIVKLQNQLN	1.0000	0.0000	0.6647	10.2593	132371.3327	11.0942
ALRKNKSNSSMN	1.0000	0.0000	0.7004	9.5093	55823.9375	10.5178
ALRSGNESSQQS	1.0000	0.0000	0.7130	9.7209	71224.4162	10.6805
ALSACANDTLNG	1.0000	0.0000	0.7297	10.5840	192388.7064	11.3439
ALSAVSHRNLHT	1.0000	0.0000	0.7419	10.5546	185971.9884	11.3212
ALSNMLALMKPK	1.0000	0.0000	0.7180	10.4891	172464.2757	11.2709
ALSPKSLNNIDK	1.0000	0.0000	0.6556	9.3883	48562.6966	10.4248
ALSSFDKKSPML	1.0000	0.0000	0.7208	10.0653	105877.1208	10.9451
ALSVKSGMNDST	1.0000	0.0000	0.7273	10.0896	108876.2461	10.9638
ALSYDLLETYDN	1.0000	0.0000	0.7082	10.4093	157324.4472	11.2095
ALTEAQYTNKLF	1.0000	0.0000	0.6789	10.7689	238024.1317	11.4860
ALTEFQMLNRQI	1.0000	0.0000	0.6890	11.0744	338337.8603	11.7207
ALTELIRSRSAK	1.0000	0.0000	0.6798	10.0712	106594.7909	10.9496
ALTNGTAAIDNF	1.0000	0.0000	0.6656	10.5713	189585.8511	11.3341
ALVDKVIECVHD	1.0000	0.0000	0.7042	11.9492	926322.6254	12.3931
ALVKLKHFNPKH	1.0000	0.0000	0.7037	11.0719	337381.4524	11.7188
ALVQTMSSTFVE	1.0000	0.0000	0.7385	10.8976	276039.1830	11.5849
ALVTTNYIRTAH	1.0000	0.0000	0.6906	11.1810	382512.3936	11.8027
ALWMTSIKQAIE	1.0000	0.0000	0.7697	11.7179	709782.4124	12.2154
ALYYKILEDDEH	1.0000	0.0000	0.6934	11.4076	496555.3169	11.9769
AMAENKDLPIQL	1.0000	0.0000	0.6698	10.7415	230630.5541	11.4649
AMANEDPRYEST	1.0000	0.0000	0.7163	11.1382	364113.0774	11.7698
AMANIRLAYSSK	1.0000	0.0000	0.7432	10.7047	221054.0361	11.4366
AMDPMYNLRCYC	1.0000	0.0000	0.8368	13.1437	3664287.3210	13.3112
AMDQGDAGQLNP	1.0000	0.0000	0.6772	11.2881	432704.8646	11.8850
AMELLVESNITD	1.0000	0.0000	0.6968	10.4826	171180.2940	11.2659
AMESKRIHSKEQ	1.0000	0.0000	0.7343	11.0099	314117.0857	11.6711
AMFEEAFIESIS	1.0000	0.0000	0.7355	11.1729	378961.7483	11.7964
AMILKFGMNDNE	1.0000	0.0000	0.7215	11.2813	429351.7053	11.8798
AMLRTATSISKW	1.0000	0.0000	0.7925	11.3524	465987.9554	11.9345
AMNPFKDVTYYV	1.0000	0.0000	0.7142	11.9762	955591.7440	12.4139
AMPPNHLDVVIF	1.0000	0.0000	0.7028	11.6375	647033.6950	12.1536
AMSAGESHQNFQ	1.0000	0.0000	0.7694	11.2868	432045.8007	11.8840
AMSIRTSVRSLY	1.0000	0.0000	0.7679	10.7582	235104.4929	11.4777
AMSSSVVQEMLI	1.0000	0.0000	0.7781	10.9054	278523.4618	11.5909
AMSVQQNTDGLS	1.0000	0.0000	0.7306	10.5898	193669.0145	11.3483
AMTMLLTYDNQY	1.0000	0.0000	0.7458	11.5709	599270.1242	12.1024
AMTRSKSQWVIG	1.0000	0.0000	0.8152	11.8959	871191.1405	12.3522
ANAADETKHLSI	1.0000	0.0000	0.6827	10.4614	167046.2247	11.2496
ANADTGTSYEDD	1.0000	0.0000	0.6875	10.6915	217725.3702	11.4264
ANANDENSPRSF	1.0000	0.0000	0.7003	10.0193	100410.8615	10.9097
ANASNQGTIQFG	1.0000	0.0000	0.7027	10.7717	238786.9222	11.4881
ANATIIPKLTLC	1.0000	0.0000	0.6916	10.7907	244051.5849	11.5027
ANATNHDQAIKK	1.0000	0.0000	0.6645	10.6900	217350.4488	11.4253
ANCAILISYLPE	1.0000	0.0000	0.7474	11.0522	329796.3048	11.7037
ANDENSPRSFNV	1.0000	0.0000	0.7084	10.1109	111587.8591	10.9802
ANDETPSQQHPE	1.0000	0.0000	0.6849	10.7726	239035.8801	11.4888
ANDFSPIIFLIG	1.0000	0.0000	0.6959	10.7670	237501.6799	11.4845
ANDLAAYWDEGK	1.0000	0.0000	0.7494	11.9078	883141.9280	12.3613
ANDMRTERLADT	1.0000	0.0000	0.6689	10.9217	283800.4457	11.6034
ANDTLNGQLPPE	1.0000	0.0000	0.6548	10.2757	134901.1430	11.1069
ANEDPRYESTDY	1.0000	0.0000	0.7099	11.0342	323051.9327	11.6899
ANEEDIDNQYDL	1.0000	0.0000	0.6692	10.6608	210156.7998	11.4028
ANEFQLKKSEKF	1.0000	0.0000	0.6874	10.5116	176997.5992	11.2882
ANEGNERVKDEV	1.0000	0.0000	0.6642	10.9405	290007.8027	11.6178
ANETNDQVLAVS	1.0000	0.0000	0.6836	10.3145	141068.3333	11.1367
ANFLVNVNASPI	1.0000	0.0000	0.7018	10.3317	143888.6196	11.1499
ANFPNKASSALQ	1.0000	0.0000	0.6955	10.0077	99087.0823	10.9009
ANFVKHSQMLES	1.0000	0.0000	0.7625	10.9287	286100.1995	11.6088
ANGDNTVNIQDL	1.0000	0.0000	0.6659	10.3240	142606.7043	11.1439
ANGFLKIIVSKM	1.0000	0.0000	0.7182	10.9157	281830.8223	11.5987
ANHHPIGDSSTN	1.0000	0.0000	0.7367	10.5386	182582.6439	11.3089
ANHLLNEFKPAT	1.0000	0.0000	0.6834	10.5598	187090.3826	11.3252
ANHTDNSSRTPR	1.0000	0.0000	0.7075	10.2045	124278.6662	11.0521
ANIAQGDDMSII	1.0000	0.0000	0.6965	10.9625	297459.1487	11.6348
ANIGPEGSQSNC	1.0000	0.0000	0.7628	10.8713	267807.4441	11.5647
ANIPNMHAQIYT	1.0000	0.0000	0.7148	11.4896	545683.8750	12.0399
ANIRLAYSSKNA	1.0000	0.0000	0.7096	10.1430	115783.0678	11.0048
ANISCQTLQSKI	1.0000	0.0000	0.7342	10.5278	180327.2776	11.3006
ANISHILATNAI	1.0000	0.0000	0.6893	10.3368	144724.0663	11.1538
ANISVLEPNFMN	1.0000	0.0000	0.7227	10.5209	178894.3567	11.2953
ANKSGPNELRRA	1.0000	0.0000	0.6837	10.3331	144105.4091	11.1509
ANKTTDKGDKTD	1.0000	0.0000	0.6300	10.3143	141024.6956	11.1365
ANLIILFHMSEL	1.0000	0.0000	0.7330	10.7645	236800.1152	11.4825
ANLLGNKQLIFE	1.0000	0.0000	0.6721	10.3272	143143.1763	11.1465
ANLSNSNINQSQ	1.0000	0.0000	0.6706	9.1376	36385.9467	10.2320
ANLTPKNTDQAS	1.0000	0.0000	0.6571	9.8811	85648.2519	10.8036
ANLVSLGGSPND	1.0000	0.0000	0.6993	9.9488	92588.6283	10.8556
ANMDSLISQGEK	1.0000	0.0000	0.7169	10.4120	157826.2689	11.2116
ANNAHDLCSRLI	1.0000	0.0000	0.7537	10.8712	267758.8562	11.5645
ANNDSALTEFQM	1.0000	0.0000	0.7125	10.5981	195535.4465	11.3547
ANNLHYRKDKFG	1.0000	0.0000	0.7156	11.1892	386134.6933	11.8090
ANNMTNKELNVF	1.0000	0.0000	0.7040	10.4468	164269.1618	11.2384
ANNNGHGNKSYN	1.0000	0.0000	0.7387	10.3722	150754.9986	11.1810
ANNNSLLEESRT	1.0000	0.0000	0.6659	9.3906	48690.5721	10.4265
ANNPFLQVIKSS	1.0000	0.0000	0.7007	10.0592	105132.6452	10.9404
ANNQPTKLATSP	1.0000	0.0000	0.6586	9.9086	88405.4502	10.8247
ANNSGTESNIQQ	1.0000	0.0000	0.6907	9.8953	87059.8802	10.8145
ANNTTDYFTNID	1.0000	0.0000	0.6807	10.5174	178176.5951	11.2926
ANPSDKSSLFMH	1.0000	0.0000	0.7563	10.3976	155228.0609	11.2006
ANQDKGPTNTQQ	1.0000	0.0000	0.6519	10.5739	190143.7091	11.3360
ANQDLKTGGSSP	1.0000	0.0000	0.6906	10.1093	111383.4552	10.9790
ANQETRRTEATA	1.0000	0.0000	0.6390	10.8361	257167.2137	11.5376
ANQHTDNIAAVP	1.0000	0.0000	0.6722	10.9786	303004.7757	11.6471
ANQRSNVRLCGK	1.0000	0.0000	0.7533	11.0768	339271.3150	11.7226
ANQRVLLHAGPP	1.0000	0.0000	0.6831	11.1384	364202.1041	11.7699
ANRQRNNSFYQP	1.0000	0.0000	0.7281	10.8124	250249.0118	11.5194
ANRSTNLDPTSD	1.0000	0.0000	0.6667	9.6205	63448.0455	10.6033
ANSANASNQGTI	1.0000	0.0000	0.6909	9.9001	87537.8958	10.8181
ANSAQPSKREVT	1.0000	0.0000	0.6924	10.3103	140386.0703	11.1335
ANSDGDQGVLDL	1.0000	0.0000	0.6874	10.4704	168797.7532	11.2565
ANSDNCKPHAEP	1.0000	0.0000	0.7455	11.0687	336138.2435	11.7164
ANSDRLTQKKIK	1.0000	0.0000	0.6566	10.0671	106097.9808	10.9465
ANSHEEDYSKWA	1.0000	0.0000	0.8197	11.6417	650151.7521	12.1568
ANSLSWRIFSIR	1.0000	0.0000	0.8019	10.9773	302568.5575	11.6461
ANSNLSGNTIEL	1.0000	0.0000	0.6695	9.4245	50632.0147	10.4526
ANSNSKQRHDYV	1.0000	0.0000	0.7487	10.6993	219691.4465	11.4324
ANSNSYPIDNVH	1.0000	0.0000	0.7410	10.4134	158068.3841	11.2127
ANTDLRPTKSVN	1.0000	0.0000	0.6669	9.9999	98193.7558	10.8948
ANTNFLSCRMMK	1.0000	0.0000	0.8041	11.4725	535088.8499	12.0268
ANTSAIVMLIKN	1.0000	0.0000	0.6997	10.4028	156149.0494	11.2045
ANTSGNCSNSNE	1.0000	0.0000	0.7379	9.8640	83972.2934	10.7904
ANTTGRIKMTPL	1.0000	0.0000	0.6713	10.8117	250038.6645	11.5188
ANVISNISVSNI	1.0000	0.0000	0.6993	9.6655	66823.4884	10.6379
ANYLLRLQDSDF	1.0000	0.0000	0.7089	10.5161	177914.7581	11.2916
APDDINLSKSHN	1.0000	0.0000	0.6920	9.9089	88434.2574	10.8249
APEESANSHEED	1.0000	0.0000	0.7053	10.4961	173857.6625	11.2762
APEHLPSLVVRV	1.0000	0.0000	0.7077	11.0926	345488.2732	11.7347
APHNSIDRNLLE	1.0000	0.0000	0.6918	10.2407	129573.4378	11.0800
APHRIPVYTTMP	1.0000	0.0000	0.6727	11.9603	938174.3500	12.4016
APIGLEGGVSNK	1.0000	0.0000	0.6929	10.7347	228821.8543	11.4596
APIYLRAAKIYW	1.0000	0.0000	0.7448	12.4236	1599365.4511	12.7578
APLDAPSNKKIQ	1.0000	0.0000	0.6582	10.1787	120649.7881	11.0323
APLIVNKIDDNK	1.0000	0.0000	0.6459	10.2658	133362.8413	11.0992
APLNISDNSPRS	1.0000	0.0000	0.6806	9.5084	55765.2746	10.5171
APLPFQRVKEKN	1.0000	0.0000	0.6588	10.8982	276213.2738	11.5853
APLTNNVLFVNS	1.0000	0.0000	0.6931	10.0383	102633.5842	10.9244
APNPSTHGSNKK	1.0000	0.0000	0.7031	10.1155	112173.6355	10.9837
APPSSPTKNQYV	1.0000	0.0000	0.7114	10.4801	170687.1273	11.2639
APQKLGMVIFFK	1.0000	0.0000	0.6760	11.6923	689152.7787	12.1957
APQREIDSLTLL	1.0000	0.0000	0.6612	10.1824	121160.8070	11.0351
APSEASSQLLSQ	1.0000	0.0000	0.6952	9.5778	60404.0988	10.5704
APSLDTMPISKK	1.0000	0.0000	0.6938	10.2597	132434.4808	11.0945
APSNKKIQNAMT	1.0000	0.0000	0.6917	10.4302	161159.1173	11.2256
APSPSKKKTSCG	1.0000	0.0000	0.7436	10.4776	170198.7799	11.2620
APSQTDKGEVFN	1.0000	0.0000	0.6873	10.7909	244129.9942	11.5029
APSRDIGIANNS	1.0000	0.0000	0.6939	10.1564	117587.7592	11.0152
APSRNHFYLNLN	1.0000	0.0000	0.7396	10.5483	184622.1932	11.3163
APSYPDNDKPGI	1.0000	0.0000	0.6872	10.7498	232828.5576	11.4712
APTKELASELLL	1.0000	0.0000	0.6517	9.8607	83652.8967	10.7878
APTKPNNIENQN	1.0000	0.0000	0.6508	10.0059	98882.6388	10.8995
APTMNPDNMLNK	1.0000	0.0000	0.7047	10.6398	205137.0893	11.3867
APTSIQSPITNM	1.0000	0.0000	0.7053	10.3823	152504.2284	11.1887
APYKQSNTTCAQ	1.0000	0.0000	0.7435	11.2721	424843.0814	11.8727
APYSGWGNLDEQ	1.0000	0.0000	0.7930	11.8319	809334.5164	12.3030
AQAMNPFKDVTY	1.0000	0.0000	0.6923	11.6367	646396.5776	12.1529
AQDGDKKQNPID	1.0000	0.0000	0.6364	10.7561	234536.3714	11.4761
AQDKPGISIDNR	1.0000	0.0000	0.6695	10.5877	193208.9863	11.3467
AQDKVLTRKPSL	1.0000	0.0000	0.6648	10.3189	141768.5492	11.1400
AQEPLGDECLCP	1.0000	0.0000	0.7424	12.0091	992449.2521	12.4392
AQEYFTSQSFME	1.0000	0.0000	0.7645	11.4725	535049.4402	12.0267
AQGDDMSIILTV	1.0000	0.0000	0.6965	11.0153	316076.9311	11.6753
AQGPNNPTATNA	1.0000	0.0000	0.6597	10.4214	159542.0551	11.2189
AQINRMQHASFC	1.0000	0.0000	0.7878	12.1297	1140217.9496	12.5318
AQITITPAETLS	1.0000	0.0000	0.6526	10.3475	146521.2335	11.1620
AQIVKDCKILAV	1.0000	0.0000	0.6858	11.5584	590703.8350	12.0928
AQIYTSPTVRKS	1.0000	0.0000	0.7107	10.7006	220006.8140	11.4334
AQKCISQREPSE	1.0000	0.0000	0.7414	11.1135	353924.1858	11.7508
AQKDTSKALIIW	1.0000	0.0000	0.7360	11.2531	415621.4071	11.8581
AQKSFNSNNKIE	1.0000	0.0000	0.6884	9.8213	79946.5513	10.7576
AQLDNFSQERTD	1.0000	0.0000	0.6820	10.5495	184893.8663	11.3173
AQLKRRSTFTNN	1.0000	0.0000	0.6852	10.2432	129937.9476	11.0818
AQLPESHLTTKE	1.0000	0.0000	0.6778	10.4452	163963.9535	11.2371
AQLTGPNDLVVT	1.0000	0.0000	0.6620	10.6588	209667.9828	11.4013
AQNEESSVPFRS	1.0000	0.0000	0.7272	10.3422	145636.6255	11.1580
AQNEYPYLPPFP	1.0000	0.0000	0.6916	11.4550	524388.0393	12.0133
AQNFEVNPEFNE	1.0000	0.0000	0.6874	10.9356	288375.5190	11.6141
AQNQSYESIRQI	1.0000	0.0000	0.7208	10.7273	226892.9469	11.4540
AQNVFKCNKRFM	1.0000	0.0000	0.7584	11.9935	974819.9127	12.4272
AQPGLHQKHYVN	1.0000	0.0000	0.7125	11.7708	754283.7720	12.2560
AQPNDISKQSAR	1.0000	0.0000	0.6872	10.2801	135580.7465	11.1102
AQPSAIRVNSDT	1.0000	0.0000	0.6930	10.3480	146614.4925	11.1625
AQPSKREVTHNH	1.0000	0.0000	0.7177	11.1601	373433.8626	11.7866
AQRACLSRTLAK	1.0000	0.0000	0.7257	11.0640	334305.4551	11.7127
AQSLRPNRQSPV	1.0000	0.0000	0.7041	10.3922	154259.8940	11.1964
AQSPFRSANFVK	1.0000	0.0000	0.7266	10.7761	240008.2900	11.4915
AQSPTGGQIKQY	1.0000	0.0000	0.6904	11.2556	416815.5101	11.8600
AQTPLNTLPLFT	1.0000	0.0000	0.6532	10.2325	128351.7000	11.0736
AQTTMGSALNTL	1.0000	0.0000	0.6981	10.4284	160821.1781	11.2242
AQTTPFNCFGNP	1.0000	0.0000	0.7289	11.5609	592372.5213	12.0947
AQTVLVSIYNSL	1.0000	0.0000	0.7210	10.3379	144912.6496	11.1547
AQYELIPHSRSA	1.0000	0.0000	0.7374	10.9817	304077.2594	11.6495
AQYSLSDNNFFS	1.0000	0.0000	0.7470	10.1880	121945.2086	11.0395
AQYTNKLFCSST	1.0000	0.0000	0.7744	10.8960	275519.4016	11.5836
AQYVSTITRPSN	1.0000	0.0000	0.7174	10.5638	187963.8383	11.3283
ARAQSPFRSANF	1.0000	0.0000	0.7271	10.8509	261593.0446	11.5490
ARDAYKQLQIEA	1.0000	0.0000	0.6471	11.2811	429259.4900	11.8796
ARDYDDLDELRP	1.0000	0.0000	0.6557	10.9934	308224.4023	11.6585
AREKRVVANIGP	1.0000	0.0000	0.6489	11.2837	430540.5999	11.8816
ARGLAGLGEYAC	1.0000	0.0000	0.7200	12.1033	1106088.1080	12.5116
ARGPAEDYRLFK	1.0000	0.0000	0.6599	11.5444	581211.6688	12.0820
ARHIMGSEASFQ	1.0000	0.0000	0.7600	11.5281	570439.2123	12.0695
ARHSNSATDQKK	1.0000	0.0000	0.7042	10.3550	147788.2554	11.1678
ARIGVDLAEKSP	1.0000	0.0000	0.6721	10.7787	240704.8107	11.4934
ARISSVALNGRT	1.0000	0.0000	0.7059	10.3628	149118.6571	11.1738
ARKGNLPPVNQT	1.0000	0.0000	0.6646	10.6046	197001.8959	11.3597
ARLGGRSIDITE	1.0000	0.0000	0.6753	10.8285	254925.4316	11.5318
ARLQHSPNSISM	1.0000	0.0000	0.7556	10.4519	165245.1715	11.2423
ARLTNRYSSGDA	1.0000	0.0000	0.7232	10.5146	177596.6329	11.2904
ARMLSNGGSHSS	1.0000	0.0000	0.7804	10.3630	149167.6964	11.1740
ARMTQLPEEALQ	1.0000	0.0000	0.6628	11.1443	366702.9855	11.7745
ARNDDSRNPPAM	1.0000	0.0000	0.7036	10.7305	227724.6954	11.4564
ARNREANPSDKS	1.0000	0.0000	0.6870	10.0449	103417.2877	10.9294
ARPLAWAPPSSP	1.0000	0.0000	0.7695	11.2883	432814.1337	11.8851
ARPPANGDNTVN	1.0000	0.0000	0.6686	10.5939	194573.1814	11.3514
ARPWRVLLGAEN	1.0000	0.0000	0.7475	11.8250	802931.2792	12.2977
ARQQDSDSNPST	1.0000	0.0000	0.6940	9.9127	88822.9888	10.8279
ARQYLSIVQSHI	1.0000	0.0000	0.7471	11.1198	356487.2665	11.7556
ARRYRVEQLFSG	1.0000	0.0000	0.7150	11.5898	612441.8910	12.1169
ARSAPLTNNVLF	1.0000	0.0000	0.6920	10.2498	130933.6493	11.0869
ARSDPIIDNINT	1.0000	0.0000	0.6625	10.1728	119823.2159	11.0277
ARSENTSSYSYP	1.0000	0.0000	0.7550	10.1754	120180.6862	11.0297
ARSGCTLNSSTN	1.0000	0.0000	0.7460	10.1143	112028.4537	10.9828
ARSMISPLIFVL	1.0000	0.0000	0.7356	10.7663	237290.9790	11.4839
ARSPYKEAKSSI	1.0000	0.0000	0.7190	10.3437	145885.7167	11.1591
ARSQVLSLSLCF	1.0000	0.0000	0.7771	10.6122	198730.4282	11.3655
ARVATKLRKIPS	1.0000	0.0000	0.6672	10.5857	192754.0591	11.3451
ASAESQNRNGDL	1.0000	0.0000	0.6962	10.0570	104876.4060	10.9388
ASAIFYLQESWF	1.0000	0.0000	0.8275	11.9385	914960.0859	12.3849
ASASLLPDGSSS	1.0000	0.0000	0.6919	9.2520	41510.2262	10.3200
ASCIEGNLNNDT	1.0000	0.0000	0.7278	10.4767	170024.1482	11.2613
ASCQVRKPSNSE	1.0000	0.0000	0.7661	10.6564	209101.3758	11.3995
ASDIVGKTDPTS	1.0000	0.0000	0.6815	10.3248	142749.8720	11.1446
ASDRLNKDARGP	1.0000	0.0000	0.6761	10.4815	170959.8611	11.2650
ASEEVLLYTVVS	1.0000	0.0000	0.7274	10.6500	207567.8606	11.3946
ASEIHRMGNGEL	1.0000	0.0000	0.7363	11.2878	432562.6730	11.8848
ASELLLDARNRE	1.0000	0.0000	0.6717	10.1274	113729.9881	10.9929
ASFCSSTSQRSQ	1.0000	0.0000	0.7907	10.3851	153009.5707	11.1910
ASFQPAQNEYPY	1.0000	0.0000	0.7260	11.4286	508679.2641	11.9930
ASFQTSPLRTPY	1.0000	0.0000	0.7205	10.6742	213428.0390	11.4131
ASFSLQISPIQG	1.0000	0.0000	0.7210	10.3330	144097.0188	11.1509
ASFTDIQTKIKN	1.0000	0.0000	0.6663	10.3497	146885.8130	11.1637
ASFTEVDNHLSA	1.0000	0.0000	0.7262	10.5316	181116.0851	11.3035
ASFTSAFYATSK	1.0000	0.0000	0.7459	10.5979	195470.9743	11.3545
ASGAEPKLTSTQ	1.0000	0.0000	0.6807	10.1873	121847.4743	11.0389
ASGDTIAPLIVN	1.0000	0.0000	0.6752	10.4595	166685.2596	11.2481
ASGGDPYVQGSG	1.0000	0.0000	0.7433	11.3695	475241.2747	11.9476
ASHADRMANNDS	1.0000	0.0000	0.7451	10.6753	213702.3755	11.4140
ASHFNMASVAIT	1.0000	0.0000	0.7618	11.1049	350444.7467	11.7442
ASHQFLPHISDE	1.0000	0.0000	0.7430	11.0123	315001.9197	11.6730
ASHSNRQATQGY	1.0000	0.0000	0.7527	11.0444	326854.7725	11.6977
ASISNTNIDQEK	1.0000	0.0000	0.6714	9.8075	78686.0597	10.7470
ASISQVPESPDD	1.0000	0.0000	0.6993	10.2033	124107.9722	11.0512
ASKITLQVPRFD	1.0000	0.0000	0.6779	10.7700	238310.6528	11.4868
ASKPSKILSTVS	1.0000	0.0000	0.6847	9.4707	53393.4874	10.4881
ASKSMSIDDTPS	1.0000	0.0000	0.7156	9.8853	86060.5689	10.8068
ASLAELSETLEI	1.0000	0.0000	0.6688	9.8251	80301.0738	10.7605
ASLGPDNLSPNM	1.0000	0.0000	0.7105	10.0291	101555.9831	10.9173
ASLKKAKLSRKS	1.0000	0.0000	0.6710	9.5163	56276.7975	10.5232
ASLLPDGSSSTN	1.0000	0.0000	0.6781	9.2168	39860.9035	10.2929
ASLLSFKWTVPF	1.0000	0.0000	0.7969	11.3154	446559.4792	11.9060
ASLPSSIKRHIS	1.0000	0.0000	0.7196	9.8804	85579.1082	10.8030
ASMSKSCYKSIH	1.0000	0.0000	0.8457	11.1487	368565.8412	11.7779
ASMTNLNILFNR	1.0000	0.0000	0.7118	10.2092	124961.5437	11.0558
ASNFSLHTPDAQ	1.0000	0.0000	0.7194	10.4492	164720.7442	11.2402
ASNGVYDEGTES	1.0000	0.0000	0.7306	10.7665	237348.4981	11.4841
ASNIDKNKHPPN	1.0000	0.0000	0.6832	10.1171	112388.3822	10.9850
ASNLVSNLVEMF	1.0000	0.0000	0.7423	10.3930	154404.4827	11.1970
ASNQGTIQFGYS	1.0000	0.0000	0.7444	10.9565	295392.4320	11.6301
ASNRSNVRELQE	1.0000	0.0000	0.7021	10.1408	115487.3868	11.0031
ASNSSLSATNKM	1.0000	0.0000	0.7007	9.3739	47762.0514	10.4137
ASPDKKSNTINI	1.0000	0.0000	0.6621	9.6557	66071.7019	10.6303
ASPITKFDHLAA	1.0000	0.0000	0.6895	10.8633	265343.7430	11.5585
ASPLLIIKYNGS	1.0000	0.0000	0.7062	10.1526	117074.1690	11.0122
ASPRDSADFLSL	1.0000	0.0000	0.7034	9.9762	95551.8057	10.8766
ASQEFKNRVETG	1.0000	0.0000	0.6930	10.9182	282647.2467	11.6007
ASQGRDISLANY	1.0000	0.0000	0.7239	10.5672	188689.9972	11.3309
ASQIRTETNVHS	1.0000	0.0000	0.7165	10.5620	187562.4701	11.3269
ASQLKDRSWSSQ	1.0000	0.0000	0.7867	10.6238	201407.5292	11.3744
ASQNPLNKNSNG	1.0000	0.0000	0.6746	9.4354	51268.4960	10.4610
ASRDQDEKIPCT	1.0000	0.0000	0.7067	11.2051	393290.4578	11.8212
ASRGQSKYRLPL	1.0000	0.0000	0.7228	10.6065	197435.4436	11.3611
ASRINAPSPSKK	1.0000	0.0000	0.6869	9.8074	78674.0583	10.7469
ASSALQPSQIAG	1.0000	0.0000	0.7089	10.2135	125571.0307	11.0590
ASSANKSGPNEL	1.0000	0.0000	0.6865	9.5573	58990.5183	10.5546
ASSIEKTWKHCE	1.0000	0.0000	0.8424	11.9804	960217.6399	12.4171
ASSQGSFTQLFL	1.0000	0.0000	0.7319	10.2782	135291.6474	11.1088
ASSQILRMASLL	1.0000	0.0000	0.7226	10.0623	105518.1886	10.9429
ASSQLLSQNKAL	1.0000	0.0000	0.6754	9.3960	48995.4978	10.4307
ASSSIDDQQWQA	1.0000	0.0000	0.7876	11.1611	373877.6851	11.7874
ASTDGNLQPLNA	1.0000	0.0000	0.6719	10.0016	98386.4382	10.8961
ASTDISSPSRIQ	1.0000	0.0000	0.6997	9.7922	77313.7552	10.7352
ASTEENAFQNHP	1.0000	0.0000	0.7073	10.7612	235910.8741	11.4800
ASTGPLKAASFT	1.0000	0.0000	0.6949	10.3518	147256.9518	11.1654
ASTILFKHNASF	1.0000	0.0000	0.7306	10.5342	181668.3562	11.3056
ASTLKDYSQRLL	1.0000	0.0000	0.6987	10.1002	110213.0345	10.9719
ASTNRRFSEYLH	1.0000	0.0000	0.7566	10.8730	268312.4738	11.5659
ASTQKFQKESFQ	1.0000	0.0000	0.7077	10.7082	221943.1254	11.4393
ASVAITIPPTDF	1.0000	0.0000	0.6667	10.8324	256080.3210	11.5348
ASVINNRTWQNP	1.0000	0.0000	0.7686	11.1470	367829.1313	11.7765
ASVMNNSVGHEK	1.0000	0.0000	0.7658	10.8948	275134.5036	11.5827
ASYNIESSLAST	1.0000	0.0000	0.7113	9.6419	65029.3783	10.6197
ATAEMLLHHHIY	1.0000	0.0000	0.7349	12.1126	1118012.7819	12.5187
ATAMELLVESNI	1.0000	0.0000	0.7002	10.5488	184743.9845	11.3168
ATAQAMNPFKDV	1.0000	0.0000	0.6727	11.3672	473979.1254	11.9458
ATDALAGLKRNT	1.0000	0.0000	0.6503	10.4234	159897.0273	11.2204
ATDQKKDKKLSL	1.0000	0.0000	0.6435	9.9154	89092.7908	10.8299
ATDREESYVNSV	1.0000	0.0000	0.7260	10.7138	223388.2778	11.4436
ATELNIAIPGHD	1.0000	0.0000	0.6631	10.9360	288491.8763	11.6143
ATERDNYFNSQY	1.0000	0.0000	0.7374	11.0924	345416.8186	11.7346
ATERLWWGESYH	1.0000	0.0000	0.8904	13.1335	3621705.4062	13.3034
ATFGLQLNFLDI	1.0000	0.0000	0.6793	10.6995	219749.3871	11.4326
ATGKFTVLELDT	1.0000	0.0000	0.6538	10.7344	228745.4354	11.4594
ATGKNSSICFRG	1.0000	0.0000	0.7728	11.1400	364898.9735	11.7712
ATGLDSSTTQKY	1.0000	0.0000	0.7014	10.3357	144549.8489	11.1530
ATHVTSSQEPAV	1.0000	0.0000	0.7171	10.8610	264652.6226	11.5568
ATIAILFADVKT	1.0000	0.0000	0.6405	10.9175	282427.7445	11.6002
ATICQGSESSNN	1.0000	0.0000	0.7560	10.3544	147691.4634	11.1673
ATIGSHRKLALH	1.0000	0.0000	0.7161	10.9951	308831.5728	11.6598
ATIIPKLTLCKN	1.0000	0.0000	0.6879	10.6728	213096.9784	11.4121
ATIKCSTVVPNS	1.0000	0.0000	0.7457	10.7633	236495.4866	11.4817
ATIRGNMVVRTL	1.0000	0.0000	0.6874	11.3202	448983.9801	11.9096
ATISSNERMNFS	1.0000	0.0000	0.7385	10.1865	121734.8112	11.0383
ATKLRKIPSVST	1.0000	0.0000	0.6761	10.0779	107422.5678	10.9548
ATKTDTRVNSET	1.0000	0.0000	0.6606	10.2407	129568.9703	11.0799
ATLPCFSLTTFT	1.0000	0.0000	0.7350	10.9839	304867.3451	11.6512
ATLQRPLQTGAS	1.0000	0.0000	0.6735	10.5272	180202.0595	11.3002
ATLYNISLYLPS	1.0000	0.0000	0.7205	10.1499	116713.5278	11.0102
ATMRPPLSTCLK	1.0000	0.0000	0.7427	11.1035	349884.8324	11.7431
ATMSKVENDNQK	1.0000	0.0000	0.6985	10.5082	176305.3593	11.2856
ATNAIYFNLAQP	1.0000	0.0000	0.6867	10.9133	281074.1423	11.5969
ATNAVLHFNNSL	1.0000	0.0000	0.7130	10.2406	129552.4103	11.0799
ATNHDQAIKKKI	1.0000	0.0000	0.6512	10.7865	242888.3403	11.4995
ATNHERQMIVSL	1.0000	0.0000	0.7293	11.1145	354336.2872	11.7516
ATNKMTSPETKL	1.0000	0.0000	0.6775	10.2234	127011.0782	11.0666
ATNKTALTNGTA	1.0000	0.0000	0.6467	10.1604	118123.0488	11.0182
ATNNLGSLLKQN	1.0000	0.0000	0.6604	9.5204	56538.4093	10.5263
ATNPLLFTNLII	1.0000	0.0000	0.6550	10.0345	102191.8544	10.9215
ATNQYSDTTEHY	1.0000	0.0000	0.7310	11.1539	370778.7757	11.7819
ATPSGLWISDEY	1.0000	0.0000	0.7951	11.4690	532908.3587	12.0240
ATQFPDREEAST	1.0000	0.0000	0.6668	10.8775	269712.0798	11.5694
ATQGYKIKVMAE	1.0000	0.0000	0.6640	11.7485	735195.4398	12.2389
ATRKPEAASNID	1.0000	0.0000	0.6614	10.4298	161090.5098	11.2253
ATSDGPSIQNED	1.0000	0.0000	0.6844	10.2116	125302.1661	11.0576
ATSEMFVLKQLS	1.0000	0.0000	0.7288	10.5943	194668.3843	11.3517
ATSFTIEIAPYK	1.0000	0.0000	0.6842	10.9710	300377.3649	11.6413
ATSISKWRYQLL	1.0000	0.0000	0.7916	11.2425	410577.6686	11.8499
ATSLQKNLSNPC	1.0000	0.0000	0.7224	10.0796	107640.1342	10.9562
ATSPIACQDPSP	1.0000	0.0000	0.7324	10.9502	293260.8119	11.6253
ATSPTRNKYKLR	1.0000	0.0000	0.6873	10.4293	160989.5472	11.2249
ATTAFSPFDHNS	1.0000	0.0000	0.7303	10.6812	215159.9848	11.4185
ATTIKLMVDVIC	1.0000	0.0000	0.7112	11.7220	713083.9804	12.2185
ATTKLSIWLPDL	1.0000	0.0000	0.7302	10.8033	247635.4802	11.5124
ATTLQSSNLSDE	1.0000	0.0000	0.6682	9.3736	47745.9126	10.4134
ATTPPLTLQHQS	1.0000	0.0000	0.6801	10.4787	170412.7411	11.2629
ATTTNSDNNHDS	1.0000	0.0000	0.6848	9.7052	69943.4724	10.6683
ATVMTKDRYPFK	1.0000	0.0000	0.6745	11.6806	679878.0562	12.1866
ATYVGCSTDIKN	1.0000	0.0000	0.7519	11.3494	464333.6799	11.9321
AVAGPHTKTKHR	1.0000	0.0000	0.6628	11.6174	632206.3859	12.1381
AVCMHNFFRTRS	1.0000	0.0000	0.8061	12.3069	1398261.7204	12.6680
AVDEERKCSLSS	1.0000	0.0000	0.7583	10.6217	200902.4859	11.3728
AVDNAYVKLLKL	1.0000	0.0000	0.6814	10.6393	205018.7900	11.3863
AVDSYTNNFECV	1.0000	0.0000	0.7789	11.5014	553136.8912	12.0489
AVEFKLCDGQAI	1.0000	0.0000	0.6921	11.8547	830808.9115	12.3205
AVEKVTAQLKRR	1.0000	0.0000	0.6417	11.0908	344786.7942	11.7333
AVFLTKSQITSL	1.0000	0.0000	0.6918	10.1533	117169.4278	11.0128
AVGKTVLTPNSH	1.0000	0.0000	0.7047	10.7154	223797.0368	11.4448
AVHSLEFYPPEL	1.0000	0.0000	0.7272	11.2634	420599.9671	11.8660
AVICLMQSFLQT	1.0000	0.0000	0.7696	11.6244	637346.8510	12.1435
AVINLTNDDCLL	1.0000	0.0000	0.7069	10.5982	195550.9667	11.3547
AVISAYLAKETS	1.0000	0.0000	0.7093	10.5488	184731.9562	11.3167
AVKSSTAEQKLP	1.0000	0.0000	0.6802	10.1846	121467.5577	11.0368
AVLHFNNSLLEE	1.0000	0.0000	0.7130	10.3485	146695.0247	11.1628
AVLMVKLKDGIF	1.0000	0.0000	0.6848	11.3613	470775.1827	11.9413
AVMYRVLVPSPN	1.0000	0.0000	0.7439	11.3996	491962.9741	11.9707
AVNFNTDIEKDY	1.0000	0.0000	0.6814	10.9593	296337.0052	11.6322
AVNKASTILFKH	1.0000	0.0000	0.7037	10.6876	216744.0251	11.4234
AVNTEQEESASP	1.0000	0.0000	0.6905	10.3268	143065.5053	11.1461
AVPEPRGTAKNS	1.0000	0.0000	0.6775	10.6857	216286.5715	11.4220
AVPPDFHTLRKR	1.0000	0.0000	0.6614	11.3931	488298.8473	11.9657
AVPTDELTNCAG	1.0000	0.0000	0.7028	11.2983	437821.5169	11.8928
AVQPLKLSRSYY	1.0000	0.0000	0.7448	10.8225	253175.8248	11.5272
AVRARLTNRYSS	1.0000	0.0000	0.7304	10.6246	201591.5241	11.3750
AVRIGRRNNNQL	1.0000	0.0000	0.6851	10.7223	225594.0132	11.4501
AVRRAQEPLGDE	1.0000	0.0000	0.6343	11.3198	448823.7288	11.9094
AVSFERYQVSIT	1.0000	0.0000	0.7375	11.2021	391915.2378	11.8189
AVSGTLDNKENT	1.0000	0.0000	0.6719	10.0600	105238.4252	10.9411
AVSHRNLHTNHR	1.0000	0.0000	0.7588	11.1570	372100.5726	11.7842
AVSKTMGGNPAW	1.0000	0.0000	0.7975	12.0084	991600.3268	12.4386
AVSMGFYMLGEV	1.0000	0.0000	0.7663	12.2247	1272109.1638	12.6049
AVSVQAQINRMQ	1.0000	0.0000	0.7129	11.3542	466932.9832	11.9358
AVTDTKSKLPPN	1.0000	0.0000	0.6564	10.0492	103934.0466	10.9328
AVTMGLNILPGN	1.0000	0.0000	0.6997	10.8405	258476.5193	11.5410
AVVYFTSQRDIM	1.0000	0.0000	0.7238	11.8086	787881.3061	12.2851
AWAPPSSPTKNQ	1.0000	0.0000	0.7624	11.0215	318340.9640	11.6801
AWATDREESYVN	1.0000	0.0000	0.7816	11.8639	839670.9828	12.3276
AWKKNRTVDLNT	1.0000	0.0000	0.7334	11.1625	374473.0343	11.7885
AWNQDVNSRKEA	1.0000	0.0000	0.7663	11.3900	486565.4843	11.9633
AWPCVISREGNF	1.0000	0.0000	0.8354	12.5496	1849155.0394	12.8546
AWRGNDRIKTTP	1.0000	0.0000	0.7230	11.7232	714094.6172	12.2194
AWYPRSFSENVS	1.0000	0.0000	0.8437	11.5190	564490.0889	12.0625
AYDESDPYKNVN	1.0000	0.0000	0.7214	10.8512	261665.2049	11.5492
AYDPKSRKVLVK	1.0000	0.0000	0.6933	10.8743	268720.9623	11.5669
AYKKMRDFDPSN	1.0000	0.0000	0.7265	11.1687	377148.8842	11.7932
AYKQLQIEAVSK	1.0000	0.0000	0.6899	10.9333	287620.1574	11.6123
AYLAKETSTNPQ	1.0000	0.0000	0.6847	10.4450	163930.6875	11.2370
AYLNKINLNIRS	1.0000	0.0000	0.6899	9.9737	95276.6929	10.8747
AYNSTQGGAREK	1.0000	0.0000	0.7057	11.0591	332426.0087	11.7090
AYPGRLVVPDPC	1.0000	0.0000	0.7013	12.1514	1169116.8771	12.5486
AYPQARPKLMLN	1.0000	0.0000	0.6986	11.1538	370719.6072	11.7818
AYPSSDDREHKS	1.0000	0.0000	0.7447	10.6246	201574.6857	11.3750
AYPTYNVTSKYQ	1.0000	0.0000	0.7408	11.3158	446735.6844	11.9063
AYREDQSSNSNS	1.0000	0.0000	0.7253	9.7654	74960.0477	10.7146
AYSGSLNEGSDQ	1.0000	0.0000	0.7380	10.2897	137082.4546	11.1176
AYSSKNANAADE	1.0000	0.0000	0.7082	10.2557	131833.3403	11.0915
AYTTLLFGRNDN	1.0000	0.0000	0.6958	10.7159	223923.4794	11.4452
AYVKLLKLLDPV	1.0000	0.0000	0.6748	10.6413	205499.2061	11.3879
AYWDEGKDGSNS	1.0000	0.0000	0.8085	11.5396	578012.1266	12.0783
AYYSSQFPGTSV	1.0000	0.0000	0.7844	11.1164	355086.6033	11.7530
CADKIKTKELDS	1.0000	0.0000	0.7004	10.7242	226064.5371	11.4515
CAGGVKSILHIC	1.0000	0.0000	0.8102	12.3036	1393015.8294	12.6655
CAGRNSNEKSTR	1.0000	0.0000	0.7539	10.6918	217793.4956	11.4267
CAIENCSIVFTG	1.0000	0.0000	0.8008	12.0424	1031207.4295	12.4648
CAILISYLPEKA	1.0000	0.0000	0.7387	11.1889	386018.0497	11.8088
CALVKLKHFNPK	1.0000	0.0000	0.7370	11.3820	482143.1826	11.9572
CAMTRSKSQWVI	1.0000	0.0000	0.8685	12.3648	1494711.6481	12.7126
CANDTLNGQLPP	1.0000	0.0000	0.7115	10.8675	266616.7872	11.5617
CAQDGDKKQNPI	1.0000	0.0000	0.6895	11.3877	485308.4120	11.9616
CARSENTSSYSY	1.0000	0.0000	0.8192	10.7795	240924.9403	11.4940
CASNGVYDEGTE	1.0000	0.0000	0.7618	11.6711	672503.7982	12.1794
CASRINAPSPSK	1.0000	0.0000	0.7520	10.4905	172753.5471	11.2720
CATTTNSDNNHD	1.0000	0.0000	0.7381	10.6098	198178.0008	11.3636
CAVKSSTAEQKL	1.0000	0.0000	0.7396	10.7887	243504.7180	11.5012
CCWYSADKLAPS	1.0000	0.0000	0.9159	12.5720	1897311.7230	12.8718
CDAGTYSIMYAL	1.0000	0.0000	0.7941	12.1128	1118296.0420	12.5189
CDGEAEDSSAQK	1.0000	0.0000	0.7421	11.0862	342974.1374	11.7298
CDGQAILVLSIS	1.0000	0.0000	0.7534	10.9066	278908.2099	11.5918
CDKLIMEIMDET	1.0000	0.0000	0.7236	11.8468	823258.5879	12.3144
CDRDLSISSNAS	1.0000	0.0000	0.7463	10.0003	98242.4948	10.8952
CDRGTSYLLIMN	1.0000	0.0000	0.7876	11.4237	505811.8087	11.9892
CDSHYTQRSDAD	1.0000	0.0000	0.7874	11.5475	583327.7107	12.0844
CDSRTDAFYDNS	1.0000	0.0000	0.7798	11.1759	380267.0370	11.7987
CDTYNRGMIYLK	1.0000	0.0000	0.7706	12.1284	1138505.9759	12.5308
CDWKLAIWENGD	1.0000	0.0000	0.8710	13.0660	3350687.2439	13.2515
CEAHSQGFVISK	1.0000	0.0000	0.7904	11.7115	704552.3575	12.2104
CEDTRRESDVMV	1.0000	0.0000	0.7468	11.8931	868355.4203	12.3500
CEGNALHTNQDA	1.0000	0.0000	0.7343	11.3876	485231.1215	11.9615
CELGIFNHSERE	1.0000	0.0000	0.7693	11.5829	607583.8702	12.1116
CELSTVSVTHPP	1.0000	0.0000	0.7708	11.1523	370096.3922	11.7806
CEMHISNAPHNS	1.0000	0.0000	0.8280	11.4745	536272.3589	12.0282
CENMPCINHYLA	1.0000	0.0000	0.8350	12.5187	1784517.1950	12.8309
CENQGPTIAEKS	1.0000	0.0000	0.7231	11.1045	350279.5519	11.7439
CEPEILQNSQET	1.0000	0.0000	0.7203	10.9073	279126.0015	11.5923
CEPVNNSQSTVP	1.0000	0.0000	0.7559	10.7433	231100.9122	11.4662
CESSFHFDVLGS	1.0000	0.0000	0.8287	11.3885	485718.2382	11.9621
CFDSSWKTGYLS	1.0000	0.0000	0.8871	11.8424	819135.6334	12.3110
CFFLIKNLNKNH	1.0000	0.0000	0.7584	11.0574	331767.1040	11.7076
CFGNPKKFNFID	1.0000	0.0000	0.7376	11.6355	645515.1115	12.1520
CFIKAMSAGESH	1.0000	0.0000	0.8120	11.9054	880767.9532	12.3595
CFNENEATICQG	1.0000	0.0000	0.7719	12.0709	1065610.4017	12.4867
CFNPIAICQEPI	1.0000	0.0000	0.7408	12.2173	1261286.8084	12.5992
CFNRILQNPYTN	1.0000	0.0000	0.7536	11.2728	425184.7376	11.8733
CFRGDQIQFLDK	1.0000	0.0000	0.6993	11.9532	930561.2879	12.3962
CFSDLLDHDKSS	1.0000	0.0000	0.7750	10.6028	196593.6527	11.3583
CFSLTTFTDDSC	1.0000	0.0000	0.8133	11.4500	521387.2304	12.0094
CGAVINLTNDDC	1.0000	0.0000	0.7708	11.6877	685465.3794	12.1921
CGGNNDKANSDN	1.0000	0.0000	0.7394	10.5349	181810.8537	11.3061
CGGTRHVFLANH	1.0000	0.0000	0.7582	12.3650	1495003.1404	12.7127
CGKSKTSSTDNG	1.0000	0.0000	0.7478	10.3286	143376.5820	11.1475
CGLEQQKDDPDF	1.0000	0.0000	0.6896	11.6537	659165.1863	12.1660
CGQRGCAMTRSK	1.0000	0.0000	0.8058	12.5571	1865105.3175	12.8604
CGRISNHTMCNE	1.0000	0.0000	0.8510	12.1878	1219083.4037	12.5765
CGSNVCLNESKA	1.0000	0.0000	0.8149	11.1576	372369.2401	11.7847
CHNMQPDDERNV	1.0000	0.0000	0.7526	11.9674	945882.0650	12.4071
CHSDDTELTRNQ	1.0000	0.0000	0.7431	11.0689	336207.1040	11.7165
CHWVADSLGRVE	1.0000	0.0000	0.8435	12.7903	2439451.7925	13.0396
CIAFKAPEESAN	1.0000	0.0000	0.7302	11.2661	421895.7355	11.8681
CIEGNLNNDTHP	1.0000	0.0000	0.7365	11.0325	322409.6507	11.6885
CIKDYPNNESLT	1.0000	0.0000	0.7397	10.7477	232278.5765	11.4696
CIKTSIRGLSDR	1.0000	0.0000	0.7442	10.8667	266389.0684	11.5611
CINEISAIKLTS	1.0000	0.0000	0.7260	10.4180	158913.0100	11.2162
CINHYLATSDGP	1.0000	0.0000	0.7751	11.4982	551117.0024	12.0465
CIPDDSEMKVES	1.0000	0.0000	0.7659	11.2880	432676.4880	11.8849
CISQREPSENDT	1.0000	0.0000	0.7392	10.7690	238051.0845	11.4860
CISYQKEEFGNL	1.0000	0.0000	0.7679	11.4786	538836.6674	12.0314
CITLKSGFADAP	1.0000	0.0000	0.7291	11.2699	423751.0512	11.8710
CIYCTISQKECS	1.0000	0.0000	0.8803	12.3484	1466762.3130	12.7000
CKDANLSNSNIN	1.0000	0.0000	0.7153	9.8149	79362.5409	10.7527
CKEKLYAYPGRL	1.0000	0.0000	0.7367	11.9054	880786.5053	12.3595
CKHFNIEFSDKN	1.0000	0.0000	0.7713	11.3076	442560.2082	11.9000
CKILAVSMGFYM	1.0000	0.0000	0.8146	12.4703	1687690.6260	12.7936
CKLGQTFPFVYM	1.0000	0.0000	0.7410	12.5653	1882814.3430	12.8667
CKLTKKAIMRPD	1.0000	0.0000	0.7043	11.4731	535439.0266	12.0272
CKNEFSKTQNDS	1.0000	0.0000	0.7430	10.4953	173698.9432	11.2756
CKNKYSMSGPSR	1.0000	0.0000	0.8212	11.1248	358565.5053	11.7595
CKPHAEPEQRNQ	1.0000	0.0000	0.7039	11.7942	774951.2346	12.2740
CKRAMPPNHLDV	1.0000	0.0000	0.7453	11.9226	898346.1444	12.3727
CKTENKFQSSQK	1.0000	0.0000	0.7458	10.7198	224946.0057	11.4482
CKVTKSNPTGYK	1.0000	0.0000	0.7483	11.1815	382734.6149	11.8031
CKYKYALNPRKN	1.0000	0.0000	0.7525	11.4222	504965.0626	11.9881
CLCPTHGQNGTS	1.0000	0.0000	0.8188	11.8987	874013.5837	12.3543
CLFDSSIKFRED	1.0000	0.0000	0.7632	11.1086	351946.9867	11.7471
CLFLKNGVEGYR	1.0000	0.0000	0.7551	11.8859	861171.3913	12.3445
CLFQDQNSTNQL	1.0000	0.0000	0.7412	10.7121	222957.4228	11.4423
CLISNLFLTMNA	1.0000	0.0000	0.7638	10.7667	237414.9614	11.4842
CLISNNSPSPNS	1.0000	0.0000	0.7210	9.4976	55075.2224	10.5088
CLKGAKLAPSQT	1.0000	0.0000	0.7207	10.9066	278911.5568	11.5918
CLKSRSNVDTFN	1.0000	0.0000	0.7557	10.5444	183803.5875	11.3134
CLLGCDKLIMEI	1.0000	0.0000	0.7793	11.9864	966843.4317	12.4217
CLMIRDLDQKQP	1.0000	0.0000	0.7136	11.5918	613865.0941	12.1185
CLMQSFLQTTDR	1.0000	0.0000	0.7632	11.4355	512757.0597	11.9983
CLNEKENSHEDS	1.0000	0.0000	0.7546	10.5404	182960.5708	11.3103
CLNESKARSPYK	1.0000	0.0000	0.7632	10.8202	252509.0083	11.5254
CLQNKFSYKEDN	1.0000	0.0000	0.7611	11.0101	314209.6126	11.6713
CLQNTNPNDIKS	1.0000	0.0000	0.7136	10.2717	134272.3784	11.1037
CLRINNINQCSG	1.0000	0.0000	0.8025	11.2846	430999.6124	11.8823
CLRQATIAILFA	1.0000	0.0000	0.6997	11.5517	586115.1581	12.0876
CLSKRGIHSIVD	1.0000	0.0000	0.7774	11.2849	431137.7097	11.8826
CLSRTLAKNQLR	1.0000	0.0000	0.7262	10.5957	194977.1023	11.3528
CLTSGSQNSWVF	1.0000	0.0000	0.8751	11.6157	630971.4277	12.1368
CLTTLPVSRIAA	1.0000	0.0000	0.7239	11.0043	312117.9751	11.6669
CMHNFFRTRSKT	1.0000	0.0000	0.8011	11.9775	956949.2532	12.4149
CNAHHGRGFETV	1.0000	0.0000	0.7356	12.5524	1855047.3809	12.8568
CNASSSIDDQQW	1.0000	0.0000	0.8438	11.4504	521616.9700	12.0097
CNEGHNTLLDAS	1.0000	0.0000	0.7533	10.8130	250400.4154	11.5198
CNETTNLTDLNP	1.0000	0.0000	0.6932	10.2673	133606.8582	11.1004
CNEYTDIKNQHT	1.0000	0.0000	0.7415	11.4964	549991.5849	12.0451
CNFNAVNTEQEE	1.0000	0.0000	0.7297	11.2600	418952.9612	11.8634
CNIDQCNAHHGR	1.0000	0.0000	0.8020	12.5767	1907768.0586	12.8755
CNKRFMETLRSA	1.0000	0.0000	0.7704	11.4422	516720.7706	12.0034
CNLGKNYLPEFN	1.0000	0.0000	0.7568	11.1013	348968.3447	11.7414
CNMSDTSSVNLQ	1.0000	0.0000	0.7792	10.4433	163613.0817	11.2357
CNNLHYVRSRTK	1.0000	0.0000	0.7905	11.3635	471970.0115	11.9430
CNNPGLFSEPDD	1.0000	0.0000	0.7427	10.9075	279192.7528	11.5925
CNPIQDHQGSSD	1.0000	0.0000	0.7747	11.2001	391046.5016	11.8174
CNPLSELSQFAQ	1.0000	0.0000	0.7575	10.7269	226781.1258	11.4537
CNPNNPNTSRSS	1.0000	0.0000	0.7284	9.7651	74935.8339	10.7144
CNPWNKSDANNQ	1.0000	0.0000	0.8125	11.2936	435468.4641	11.8892
CNQGLGYKYVSI	1.0000	0.0000	0.7956	11.8292	806790.2919	12.3009
CNQSKGYSASEE	1.0000	0.0000	0.7914	10.8944	275011.5540	11.5824
CNQVHKVKTSHN	1.0000	0.0000	0.7866	11.4612	528172.0826	12.0181
CNRDEMRPPNGL	1.0000	0.0000	0.7430	11.5577	590211.3626	12.0922
CNRIATTPPLTL	1.0000	0.0000	0.6949	10.8387	257939.9232	11.5396
CNSDRTGMHSIF	1.0000	0.0000	0.8220	11.6576	662120.1654	12.1690
CNVIVIHEYYLP	1.0000	0.0000	0.7607	12.3133	1408656.9201	12.6730
CPASASLLPDGS	1.0000	0.0000	0.7526	10.4571	166235.7881	11.2463
CPIQNGHNKKRD	1.0000	0.0000	0.7280	11.4818	540796.1093	12.0338
CPSAFSPSMGEE	1.0000	0.0000	0.8116	11.3652	472863.0015	11.9442
CPTHGQNGTSNI	1.0000	0.0000	0.7628	11.2524	415277.9943	11.8575
CPVDKRFDLWVN	1.0000	0.0000	0.8007	12.4866	1719669.6364	12.8062
CQANTDLRPTKS	1.0000	0.0000	0.7174	10.7497	232813.2060	11.4712
CQDPSPPNVQIK	1.0000	0.0000	0.7231	11.1503	369231.4304	11.7791
CQEPISFTRLLN	1.0000	0.0000	0.7384	10.9330	287526.9310	11.6121
CQETLTQGMPFY	1.0000	0.0000	0.7326	12.3070	1398483.4909	12.6682
CQFMIFGLSKHL	1.0000	0.0000	0.8037	12.0248	1010545.9722	12.4512
CQGSESSNNVCQ	1.0000	0.0000	0.8392	11.1932	387936.0489	11.8121
CQNKELTTREYI	1.0000	0.0000	0.7171	11.3704	475729.2921	11.9483
CQNVRSNHKMKR	1.0000	0.0000	0.7957	11.6387	647907.2741	12.1545
CQSFATNNLGSL	1.0000	0.0000	0.7580	10.4924	173126.2495	11.2734
CQTISKSNGGKT	1.0000	0.0000	0.7451	10.7155	223820.0452	11.4449
CQTLQSKIRCSI	1.0000	0.0000	0.7983	11.3964	490174.2965	11.9682
CQVRKPSNSEQK	1.0000	0.0000	0.7513	10.8994	276612.9245	11.5863
CQWLKIKQKSST	1.0000	0.0000	0.8146	11.4895	545635.2963	12.0398
CREWSTAVDSYT	1.0000	0.0000	0.8601	12.2510	1311206.3158	12.6251
CRMMKSSEAIGR	1.0000	0.0000	0.8111	11.8949	870151.6836	12.3514
CRTELIAKGSNI	1.0000	0.0000	0.7273	10.9426	290717.5838	11.6195
CRTMKDELRSLN	1.0000	0.0000	0.7531	11.0024	311432.8782	11.6654
CSDQPQFRKKNF	1.0000	0.0000	0.7476	11.4267	507551.4933	11.9915
CSFKPRHYVDHK	1.0000	0.0000	0.7875	12.3499	1469292.0909	12.7011
CSGCNFNAVNTE	1.0000	0.0000	0.8209	11.6138	629571.5579	12.1353
CSGTLCSLITHK	1.0000	0.0000	0.8192	11.3628	471584.5805	11.9424
CSIDLISKISSL	1.0000	0.0000	0.7307	9.8603	83622.0482	10.7876
CSIVFTGEEMCK	1.0000	0.0000	0.8099	12.5002	1746747.0067	12.8166
CSKKAYPSSDDR	1.0000	0.0000	0.7739	10.8432	259278.9501	11.5431
CSLITHKDKSAD	1.0000	0.0000	0.7467	10.7844	242290.6421	11.4978
CSLSDPCNEGHN	1.0000	0.0000	0.8328	11.3341	456252.8604	11.9204
CSLSSHKFYLNQ	1.0000	0.0000	0.8141	10.8381	257748.1260	11.5391
CSMPDMELDRAQ	1.0000	0.0000	0.7709	11.8836	858960.4987	12.3427
CSNSNEGARVAT	1.0000	0.0000	0.7640	10.8526	262091.9229	11.5503
CSNVAHGNTSKN	1.0000	0.0000	0.7780	10.7132	223238.0922	11.4431
CSPLIRQKGPKP	1.0000	0.0000	0.7198	11.1713	378288.6567	11.7953
CSPVPKGKETNF	1.0000	0.0000	0.7398	11.2444	411496.0508	11.8514
CSRLIFNLKPRE	1.0000	0.0000	0.7405	10.9622	297346.1174	11.6345
CSRLITRRGMST	1.0000	0.0000	0.7845	11.3269	452494.2876	11.9148
CSSGPNGEADNL	1.0000	0.0000	0.7542	10.6099	198209.9167	11.3638
CSSTMDIFNSAD	1.0000	0.0000	0.7924	10.8517	261810.9933	11.5495
CSSTSQRSQFVL	1.0000	0.0000	0.7909	10.6022	196461.8996	11.3578
CSTDIKNKKHTD	1.0000	0.0000	0.7254	10.8451	259847.1889	11.5445
CSTVVPNSLNRY	1.0000	0.0000	0.7851	10.8911	273976.7494	11.5799
CSVAQTPLNTLP	1.0000	0.0000	0.7249	10.7243	226090.9591	11.4516
CSYDSSSTKPSH	1.0000	0.0000	0.8044	10.4355	162143.3770	11.2297
CTASISNTNIDQ	1.0000	0.0000	0.7304	10.3971	155136.8727	11.2002
CTDDHIPVIIAE	1.0000	0.0000	0.6803	11.8584	834336.8426	12.3233
CTDGIKMEDRPN	1.0000	0.0000	0.7145	11.6719	673125.4494	12.1800
CTFIDNVHLQSS	1.0000	0.0000	0.7859	11.1047	350361.1373	11.7441
CTGGFASPRDSA	1.0000	0.0000	0.7684	11.4477	519979.6071	12.0076
CTGNGSMKNSSQ	1.0000	0.0000	0.7961	10.7069	221606.1839	11.4382
CTISQKECSGTL	1.0000	0.0000	0.7967	11.3166	447135.3338	11.9069
CTLDQVQHMKEF	1.0000	0.0000	0.7317	12.2626	1328730.7778	12.6340
CTLNSSTNSDDK	1.0000	0.0000	0.7126	9.7189	71057.8320	10.6789
CTMVQQKTLSPG	1.0000	0.0000	0.7552	11.5388	577473.1448	12.0777
CTNEIRSKGISK	1.0000	0.0000	0.7404	10.6994	219706.7852	11.4325
CTPLHEGENIEV	1.0000	0.0000	0.7219	11.6468	653930.5010	12.1607
CTSLRSTTEVHR	1.0000	0.0000	0.7705	11.1155	354727.9070	11.7523
CTSSDSILCDTY	1.0000	0.0000	0.8238	11.1404	365059.6563	11.7715
CTSTVQAIAPNP	1.0000	0.0000	0.7235	11.1116	353146.4648	11.7493
CTTNNHTTTQRT	1.0000	0.0000	0.7185	11.0465	327664.6303	11.6993
CTTPEKDAECEN	1.0000	0.0000	0.7358	11.7188	710448.4919	12.2160
CVHDRANGFLKI	1.0000	0.0000	0.7359	11.9089	884262.3409	12.3621
CVHRLMAMAENK	1.0000	0.0000	0.7704	12.3470	1464463.9844	12.6989
CVISREGNFDNN	1.0000	0.0000	0.7636	11.1105	352705.8070	11.7485
CVNITSNTTSNI	1.0000	0.0000	0.7284	10.1590	117934.2482	11.0171
CVPSISKNEYVI	1.0000	0.0000	0.7787	11.2061	393716.9773	11.8219
CVSLNLRFAGNN	1.0000	0.0000	0.7650	10.8158	251210.7751	11.5220
CVTKIDLACATT	1.0000	0.0000	0.7362	11.8088	788070.3930	12.2852
CVTSGEDNKSVK	1.0000	0.0000	0.7535	10.8483	260794.8291	11.5470
CWYSADKLAPSR	1.0000	0.0000	0.8561	12.0552	1046596.9670	12.4746
CYCNRIATTPPL	1.0000	0.0000	0.7713	12.0073	990380.6124	12.4378
CYERSLDAHSMT	1.0000	0.0000	0.8224	11.7254	715905.5054	12.2211
CYKSIHPSSSQQ	1.0000	0.0000	0.8201	10.9639	297907.6682	11.6358
CYQDEVCAVKSS	1.0000	0.0000	0.8370	12.1005	1102592.4106	12.5094
CYVVLQSPTEFH	1.0000	0.0000	0.7828	12.1010	1103242.0589	12.5098
DADSLQIQANNN	1.0000	0.0000	0.6698	9.9381	91453.6659	10.8474
DAECENQGPTIA	1.0000	0.0000	0.6875	11.4953	549312.8548	12.0443
DAELLYMEILFS	1.0000	0.0000	0.7285	10.9808	303787.5967	11.6488
DAFMVDKACNPI	1.0000	0.0000	0.7204	11.9244	900273.1100	12.3741
DAFYDNSIQKKK	1.0000	0.0000	0.6935	10.7152	223734.2342	11.4446
DAGQLNPQLDIN	1.0000	0.0000	0.6584	10.3759	151384.6656	11.1838
DAGSTSVNKVGV	1.0000	0.0000	0.7181	10.6152	199423.5222	11.3678
DAGTYSIMYALG	1.0000	0.0000	0.7442	11.6439	651797.6932	12.1585
DAGYLITLSNNN	1.0000	0.0000	0.6927	9.9934	97464.5001	10.8899
DAHFSMISIRHN	1.0000	0.0000	0.7810	11.3306	454441.6670	11.9177
DAHQDQMGAHLD	1.0000	0.0000	0.6838	11.9291	905154.6838	12.3777
DAHSMTIMTFVV	1.0000	0.0000	0.7465	11.9114	886851.4308	12.3641
DAIESVEQNDSA	1.0000	0.0000	0.6898	10.3391	145104.8428	11.1555
DAIPQFVASNRS	1.0000	0.0000	0.7117	10.6277	202309.8866	11.3774
DAKEMDDQSPHS	1.0000	0.0000	0.7271	10.9082	279418.3389	11.5930
DAKITEDRLSSA	1.0000	0.0000	0.6726	10.1038	110678.8731	10.9747
DAKTERIDFKVK	1.0000	0.0000	0.6325	11.0119	314848.4570	11.6727
DAKVNNLANIAQ	1.0000	0.0000	0.6618	10.2958	138058.7693	11.1223
DALAGLKRNTYK	1.0000	0.0000	0.6737	10.6950	218592.2950	11.4291
DALNGANEGNER	1.0000	0.0000	0.6744	10.5295	180679.7831	11.3019
DAMANEDPRYES	1.0000	0.0000	0.7159	11.1918	387327.8336	11.8110
DAMDPMYNLRCY	1.0000	0.0000	0.7853	12.5121	1770850.5163	12.8258
DAMSSSVVQEML	1.0000	0.0000	0.7767	10.8794	270309.2747	11.5709
DANATIIPKLTL	1.0000	0.0000	0.6343	10.1590	117943.5010	11.0172
DANLSNSNINQS	1.0000	0.0000	0.6631	9.0497	32886.2532	10.1645
DANNMTNKELNV	1.0000	0.0000	0.6858	10.2208	126636.3152	11.0647
DANNPFLQVIKS	1.0000	0.0000	0.6871	10.3322	143958.8032	11.1502
DANNQPTKLATS	1.0000	0.0000	0.6571	9.8811	85648.2519	10.8036
DANTNFLSCRMM	1.0000	0.0000	0.8051	11.5241	567823.9466	12.0664
DAPLNISDNSPR	1.0000	0.0000	0.6751	9.7814	76359.7471	10.7269
DAPSNKKIQNAM	1.0000	0.0000	0.6930	10.4839	171434.1386	11.2669
DAPTKPNNIENQ	1.0000	0.0000	0.6462	10.1942	122820.1651	11.0442
DAQSLRPNRQSP	1.0000	0.0000	0.6927	10.2343	128617.5517	11.0750
DARGPAEDYRLF	1.0000	0.0000	0.6568	11.5959	616768.4184	12.1216
DARKGNLPPVNQ	1.0000	0.0000	0.6647	10.6583	209562.1451	11.4009
DARLGGRSIDIT	1.0000	0.0000	0.6743	10.7886	243487.9130	11.5011
DARMLSNGGSHS	1.0000	0.0000	0.7731	10.6360	204256.2804	11.3838
DARNREANPSDK	1.0000	0.0000	0.6713	10.3179	141609.9533	11.1393
DASHADRMANND	1.0000	0.0000	0.7245	10.9483	292624.0292	11.6238
DASLKKAKLSRK	1.0000	0.0000	0.6641	9.7894	77060.1786	10.7330
DASVMNNSVGHE	1.0000	0.0000	0.7672	10.9464	291966.3897	11.6223
DATELNIAIPGH	1.0000	0.0000	0.6631	10.9360	288491.8763	11.6143
DATSFTIEIAPY	1.0000	0.0000	0.6838	11.0226	318753.5320	11.6809
DAVEKVTAQLKR	1.0000	0.0000	0.6391	10.9759	302066.2640	11.6450
DAVPPDFHTLRK	1.0000	0.0000	0.6596	11.2782	427796.5717	11.8774
DAYKQLQIEAVS	1.0000	0.0000	0.6896	10.9849	305215.8775	11.6520
DCDRGTSYLLIM	1.0000	0.0000	0.7778	11.6120	628258.8192	12.1339
DCFNPIAICQEP	1.0000	0.0000	0.7414	12.1913	1224089.0593	12.5792
DCGGNNDKANSD	1.0000	0.0000	0.7374	10.7232	225823.6568	11.4508
DCHWVADSLGRV	1.0000	0.0000	0.8435	12.7504	2330003.0212	13.0090
DCKILAVSMGFY	1.0000	0.0000	0.7878	12.0969	1097966.4539	12.5066
DCLLGCDKLIME	1.0000	0.0000	0.7790	11.9604	938329.3783	12.4017
DCSPLIRQKGPK	1.0000	0.0000	0.7191	11.1438	366490.5510	11.7741
DCTGNGSMKNSS	1.0000	0.0000	0.7890	10.6190	200291.5338	11.3707
DDAELLYMEILF	1.0000	0.0000	0.6969	11.2538	415978.2986	11.8587
DDAHQDQMGAHL	1.0000	0.0000	0.6838	11.9291	905154.6838	12.3777
DDAMSSSVVQEM	1.0000	0.0000	0.7763	11.0270	320359.8583	11.6843
DDARMLSNGGSH	1.0000	0.0000	0.7581	10.9090	279689.4307	11.5936
DDCDRGTSYLLI	1.0000	0.0000	0.7460	11.2386	408728.4110	11.8469
DDCLLGCDKLIM	1.0000	0.0000	0.7782	11.9205	896230.1666	12.3711
DDDESNGIFDAF	1.0000	0.0000	0.6899	10.8749	268916.4543	11.5674
DDDINSSNNPRL	1.0000	0.0000	0.6666	9.4994	55187.1259	10.5101
DDDNPPEENLRG	1.0000	0.0000	0.6526	10.4777	170209.3992	11.2621
DDDNYTSDYTRS	1.0000	0.0000	0.7241	10.5341	181627.1177	11.3054
DDDPSLCTFIDN	1.0000	0.0000	0.7227	10.8380	257722.4413	11.5390
DDDTSDDSSVAF	1.0000	0.0000	0.7035	10.1668	119008.5261	11.0232
DDDVQTEYHFNM	1.0000	0.0000	0.7073	11.8897	864931.6407	12.3474
DDEHSDNQLFTA	1.0000	0.0000	0.6974	10.6683	211986.2111	11.4086
DDERNVDLPMRA	1.0000	0.0000	0.6727	11.1483	368378.8782	11.7775
DDESNGIFDAFM	1.0000	0.0000	0.7192	11.2483	413353.0468	11.8544
DDETRNDSLPNL	1.0000	0.0000	0.6559	9.7733	75649.0339	10.7207
DDFRMLLEFPSQ	1.0000	0.0000	0.7178	11.1168	355274.2047	11.7533
DDGPSVGKQLRS	1.0000	0.0000	0.7038	10.5579	186679.8297	11.3237
DDHIPVIIAEEN	1.0000	0.0000	0.6510	11.1320	361545.0002	11.7650
DDIELFARIGVD	1.0000	0.0000	0.6415	11.2615	419657.2660	11.8645
DDINLSKSHNET	1.0000	0.0000	0.6857	9.8014	78133.4111	10.7423
DDINSSNNPRLI	1.0000	0.0000	0.6683	9.5254	56864.1581	10.5301
DDKAQNFEVNPE	1.0000	0.0000	0.6605	10.8065	248534.5005	11.5148
DDKKNQLSPPQA	1.0000	0.0000	0.6585	10.1743	120040.6866	11.0289
DDKVSQGTNAGV	1.0000	0.0000	0.6884	10.8182	251908.8998	11.5238
DDLDELRPHNFI	1.0000	0.0000	0.6757	10.8618	264878.9736	11.5573
DDMSIILTVANN	1.0000	0.0000	0.6974	10.3881	153536.1369	11.1932
DDNDISLLQDIE	1.0000	0.0000	0.6551	10.0127	99656.9213	10.9047
DDNFQLKNTKIF	1.0000	0.0000	0.6666	10.4742	169541.7034	11.2595
DDNKLGRKPSFY	1.0000	0.0000	0.7068	10.7442	231355.0722	11.4670
DDNLELSNRWSP	1.0000	0.0000	0.7544	10.5227	179279.0576	11.2967
DDNPPEENLRGD	1.0000	0.0000	0.6526	10.4777	170209.3992	11.2621
DDNYTSDYTRSS	1.0000	0.0000	0.7362	10.2611	132641.6926	11.0956
DDPDFPTELDNV	1.0000	0.0000	0.6495	10.6787	214532.7012	11.4166
DDPHGVIINPDL	1.0000	0.0000	0.6658	11.0027	311544.8041	11.6657
DDPMTENRPNSD	1.0000	0.0000	0.6913	10.4693	168586.1842	11.2557
DDPMTHETNASK	1.0000	0.0000	0.7048	10.7977	246037.7639	11.5081
DDPPKQESAELF	1.0000	0.0000	0.6665	10.6321	203336.7642	11.3808
DDPSLCTFIDNV	1.0000	0.0000	0.7331	10.9959	309104.2859	11.6604
DDQNLPGYGLTV	1.0000	0.0000	0.6851	10.9867	305861.7986	11.6534
DDQNMLMPTMNH	1.0000	0.0000	0.7529	11.5687	597696.0510	12.1006
DDQSPHSIGQDS	1.0000	0.0000	0.7266	10.4838	171423.2722	11.2668
DDQYVACQTISK	1.0000	0.0000	0.7357	11.6043	622726.2337	12.1280
DDREHKSRDESA	1.0000	0.0000	0.7039	10.6891	217122.0218	11.4246
DDRLTVQAVVYF	1.0000	0.0000	0.6660	11.6926	689338.4014	12.1959
DDSCALVKLKHF	1.0000	0.0000	0.7555	11.3214	449626.9037	11.9106
DDSEMKVESIKS	1.0000	0.0000	0.7195	10.3043	139414.1011	11.1288
DDSKIRTVLKKK	1.0000	0.0000	0.6529	10.2077	124734.3059	11.0546
DDSRKDLGTFQI	1.0000	0.0000	0.6752	10.6810	215118.2419	11.4184
DDSRNPPAMAIE	1.0000	0.0000	0.6906	10.8698	267330.1571	11.5635
DDSSELLLSSFK	1.0000	0.0000	0.6802	9.2690	42331.8314	10.3331
DDSSHSPLNVSG	1.0000	0.0000	0.7284	9.8312	80864.0999	10.7652
DDSSVAFKESTY	1.0000	0.0000	0.7349	10.4909	172815.3842	11.2722
DDTDESQAVQPL	1.0000	0.0000	0.6622	10.5824	192016.8255	11.3426
DDTELTRNQWAA	1.0000	0.0000	0.7230	11.4900	545964.7094	12.0402
DDTKCEPVNNSQ	1.0000	0.0000	0.7245	10.7793	240880.2349	11.4939
DDTLNQNNEPNV	1.0000	0.0000	0.6570	9.9481	92513.6003	10.8550
DDTLPLITMQNQ	1.0000	0.0000	0.6672	10.6012	196232.1836	11.3571
DDTSDDSSVAFK	1.0000	0.0000	0.7014	10.1153	112147.6749	10.9835
DDVQTEYHFNMT	1.0000	0.0000	0.7103	11.8360	813091.3767	12.3061
DEAVTMGLNILP	1.0000	0.0000	0.6811	10.9060	278703.7637	11.5913
DECLCPTHGQNG	1.0000	0.0000	0.7784	12.2653	1332898.2689	12.6361
DEDSDSSAAIQV	1.0000	0.0000	0.7003	10.2145	125717.3287	11.0598
DEEFPQDVLFDN	1.0000	0.0000	0.6643	11.0585	332221.8623	11.7086
DEEKFVALGRNL	1.0000	0.0000	0.6707	10.8619	264919.6975	11.5574
DEENGSRNTKYN	1.0000	0.0000	0.7007	10.3393	145149.4800	11.1557
DEEPPPMSNKTS	1.0000	0.0000	0.6989	10.2856	136436.6557	11.1144
DEERKCSLSSHK	1.0000	0.0000	0.7693	10.6675	211778.0622	11.4080
DEESLIKSPRAT	1.0000	0.0000	0.6723	10.1050	110826.7208	10.9756
DEFVDNKVTERL	1.0000	0.0000	0.6617	10.8847	271970.3562	11.5750
DEFYNSEIITTD	1.0000	0.0000	0.6909	10.7142	223484.5574	11.4439
DEGGGVVNTIAT	1.0000	0.0000	0.6568	11.2298	404641.5537	11.8402
DEGKDGSNSNLQ	1.0000	0.0000	0.6896	9.9208	89654.5152	10.8341
DEGPKKIDSYDS	1.0000	0.0000	0.6991	10.5321	181215.6006	11.3039
DEGSVLNQRNID	1.0000	0.0000	0.6866	10.3815	152369.8301	11.1882
DEGTESRNYLVP	1.0000	0.0000	0.7041	10.8054	248221.1180	11.5140
DEHSDNQLFTAD	1.0000	0.0000	0.6974	10.6683	211986.2111	11.4086
DEIHERLLLLEK	1.0000	0.0000	0.6627	10.5296	180704.1887	11.3020
DEITFKTLTEAS	1.0000	0.0000	0.6601	10.3542	147655.3204	11.1672
DEKGNNASTGPL	1.0000	0.0000	0.6754	10.1461	116195.1940	11.0072
DEKIPCTTNNHT	1.0000	0.0000	0.7124	11.0467	327716.6434	11.6994
DEKNSDSKMISP	1.0000	0.0000	0.7053	9.9457	92263.3170	10.8532
DELHHWSSNDNL	1.0000	0.0000	0.8075	11.0233	319026.0936	11.6815
DELLSHLGDPAF	1.0000	0.0000	0.7038	10.7176	224362.5065	11.4465
DELRPHNFICIY	1.0000	0.0000	0.7439	12.0027	985120.7264	12.4342
DELRSLNRLLSL	1.0000	0.0000	0.6635	9.3870	48489.8939	10.4238
DELSDTLEYDDN	1.0000	0.0000	0.6768	10.1948	122895.5639	11.0446
DELTNCAGGVKS	1.0000	0.0000	0.7395	11.0964	347006.5447	11.7376
DEMLVSKASQLK	1.0000	0.0000	0.7104	10.3704	150436.1725	11.1796
DEMRPPNGLPSG	1.0000	0.0000	0.7094	10.9167	282179.0251	11.5996
DENESKILSAIL	1.0000	0.0000	0.6656	9.7064	70040.9518	10.6693
DENLHPSNSKTF	1.0000	0.0000	0.7057	10.0289	101529.9706	10.9171
DENSPRSFNVLG	1.0000	0.0000	0.7147	10.2482	130688.2492	11.0857
DEPGPEHYQSKK	1.0000	0.0000	0.7003	11.2558	416930.5780	11.8602
DEPHPRLTTLSK	1.0000	0.0000	0.6760	10.3937	154520.3704	11.1975
DEQSLSLIYCDR	1.0000	0.0000	0.7650	10.9842	304977.6477	11.6514
DEQSSSLKNNSL	1.0000	0.0000	0.6593	8.9018	27737.4448	10.0509
DEQYLTKNKYAQ	1.0000	0.0000	0.6846	11.0499	328938.0414	11.7019
DERLESLMKDGT	1.0000	0.0000	0.6924	10.6468	206803.3060	11.3921
DERNVDLPMRAK	1.0000	0.0000	0.6738	11.0967	347141.8059	11.7379
DERSLYFRDSNN	1.0000	0.0000	0.7275	10.3506	147049.7649	11.1644
DERSRKEEATTA	1.0000	0.0000	0.6556	10.6393	205030.8230	11.3863
DESAENALKTIN	1.0000	0.0000	0.6577	9.9252	90105.9485	10.8374
DESDPYKNVNSN	1.0000	0.0000	0.7046	9.9879	96855.1685	10.8857
DESELVNRGLIS	1.0000	0.0000	0.6954	10.1013	110353.8030	10.9728
DESKKLNQVNYI	1.0000	0.0000	0.6942	10.3364	144666.4090	11.1535
DESNGIFDAFMV	1.0000	0.0000	0.7266	11.4062	495762.7970	11.9758
DESQAVQPLKLS	1.0000	0.0000	0.6850	10.1639	118608.5866	11.0209
DESTDLAFYANT	1.0000	0.0000	0.6967	10.6072	197590.4813	11.3617
DETKHLSIVSPK	1.0000	0.0000	0.6966	10.3118	140624.6869	11.1346
DETKLQNTKNSV	1.0000	0.0000	0.6596	9.8673	84299.6233	10.7930
DETPSQQHPELT	1.0000	0.0000	0.6772	10.6934	218210.9858	11.4279
DETRNDSLPNLY	1.0000	0.0000	0.6861	10.1090	111342.1895	10.9787
DEVCAVKSSTAE	1.0000	0.0000	0.7466	11.0978	347569.4463	11.7387
DEVPKTNIPSFP	1.0000	0.0000	0.6738	10.5552	186098.8040	11.3217
DEVRDELHHWSS	1.0000	0.0000	0.8262	11.8602	836064.0630	12.3247
DEYGRSQLHVTL	1.0000	0.0000	0.7257	11.1881	385644.3668	11.8081
DEYNLTGSESYL	1.0000	0.0000	0.7334	10.4202	159314.6049	11.2179
DFADVNKRRTML	1.0000	0.0000	0.6863	11.2016	391711.1844	11.8185
DFDPSNLIRLGI	1.0000	0.0000	0.6850	10.4161	158570.6433	11.2148
DFEDVPSELSAS	1.0000	0.0000	0.7104	10.1802	120858.0017	11.0335
DFFYHRQVNENF	1.0000	0.0000	0.7248	11.9485	925581.7197	12.3926
DFGAETNKQFIA	1.0000	0.0000	0.6583	11.1967	389514.4748	11.8148
DFHTLRKRIQEI	1.0000	0.0000	0.6576	11.2936	435463.7522	11.8892
DFKCELGIFNHS	1.0000	0.0000	0.7768	11.5627	593603.2882	12.0961
DFKRTIRNSTKL	1.0000	0.0000	0.6723	10.2518	131238.9799	11.0885
DFKVKPTTSVEY	1.0000	0.0000	0.6953	11.0508	329268.5341	11.7026
DFLKAMANIRLA	1.0000	0.0000	0.6860	10.9934	308222.2454	11.6585
DFLSLARHSNSA	1.0000	0.0000	0.7305	10.0819	107914.9274	10.9579
DFNDNRPQQAME	1.0000	0.0000	0.6859	11.2364	407715.6569	11.8453
DFNKNEDSNNPP	1.0000	0.0000	0.6725	9.8325	80988.4260	10.7662
DFPNMKTSLTVK	1.0000	0.0000	0.7018	10.5549	186029.7079	11.3214
DFPTELDNVQSN	1.0000	0.0000	0.6842	10.2777	135207.8732	11.1084
DFQEDEEPPPMS	1.0000	0.0000	0.6866	11.2058	393608.4180	11.8218
DFRMLLEFPSQK	1.0000	0.0000	0.7178	11.0652	334792.6179	11.7137
DFSFSANNNSLL	1.0000	0.0000	0.6964	9.4286	50870.0672	10.4558
DFSPIIFLIGVH	1.0000	0.0000	0.7129	11.3685	474684.8360	11.9468
DFSSGTNSSHSP	1.0000	0.0000	0.7388	9.7202	71159.8170	10.6798
DFVGALDGPHIK	1.0000	0.0000	0.6637	11.5409	578893.8398	12.0793
DFYASSANKSGP	1.0000	0.0000	0.7421	10.4149	158353.3949	11.2139
DGDKKQNPIDHT	1.0000	0.0000	0.6548	10.8699	267352.8031	11.5635
DGDQGVLDLKTP	1.0000	0.0000	0.6481	10.7878	243237.5911	11.5004
DGEAEDSSAQKS	1.0000	0.0000	0.6998	10.1816	121046.7460	11.0345
DGFAKTTEELIS	1.0000	0.0000	0.6706	10.5706	189432.8000	11.3335
DGIFKHFSGYNG	1.0000	0.0000	0.7514	11.6999	695206.3639	12.2015
DGIKMEDRPNYV	1.0000	0.0000	0.6854	11.5876	610857.6036	12.1152
DGIRQNGWLYSM	1.0000	0.0000	0.8269	12.2126	1254492.9782	12.5956
DGKTIHNFILPT	1.0000	0.0000	0.6730	10.8844	271851.8544	11.5747
DGLISFANSLSW	1.0000	0.0000	0.7913	10.7367	229357.3501	11.4612
DGLKSIARAQSP	1.0000	0.0000	0.6900	10.3957	154886.9653	11.1991
DGLSAKSVSGNN	1.0000	0.0000	0.7045	9.7443	73162.0423	10.6984
DGNLQPLNAVSV	1.0000	0.0000	0.6928	10.3048	139497.5918	11.1292
DGNLSFAKKTYR	1.0000	0.0000	0.7081	10.7293	227401.1188	11.4555
DGPADQISTFQL	1.0000	0.0000	0.6766	10.7993	246497.7737	11.5093
DGPHIKLPVKLT	1.0000	0.0000	0.6613	10.8606	264529.5081	11.5564
DGPSIQNEDSTP	1.0000	0.0000	0.6820	10.1729	119840.2144	11.0278
DGPSVGKQLRSK	1.0000	0.0000	0.7026	10.5063	175917.7223	11.2841
DGQAILVLSIST	1.0000	0.0000	0.6905	10.2213	126710.1052	11.0650
DGQSDKLWLFPH	1.0000	0.0000	0.7879	11.7641	748498.6065	12.2508
DGQSRDQFILLS	1.0000	0.0000	0.7066	10.4536	165557.5432	11.2436
DGQTKKNPAAKD	1.0000	0.0000	0.6362	10.6032	196687.3313	11.3586
DGSNSNLQPEDG	1.0000	0.0000	0.6935	9.9999	98202.0392	10.8949
DGSQLPTNDSLT	1.0000	0.0000	0.6713	9.7307	72029.2224	10.6880
DGSSSTNSERFL	1.0000	0.0000	0.7113	9.6513	65739.9154	10.6270
DGSTVGSIDHTK	1.0000	0.0000	0.7149	10.7153	223776.8169	11.4447
DGTDCHWVADSL	1.0000	0.0000	0.8338	12.4239	1599973.7789	12.7580
DGTGHDILHSYS	1.0000	0.0000	0.7651	11.1723	378725.5021	11.7960
DGTGSRKLNIQN	1.0000	0.0000	0.6823	10.2412	129641.4422	11.0803
DGTNSFTNWRNI	1.0000	0.0000	0.7751	11.1425	365945.1273	11.7731
DGVHNLLSADAN	1.0000	0.0000	0.7067	10.4193	159148.8223	11.2172
DGYRLMSDPAQY	1.0000	0.0000	0.7405	11.6729	673910.8416	12.1808
DGYVLENKSQDE	1.0000	0.0000	0.7013	10.7529	233670.3995	11.4736
DHAKPDYQTDYN	1.0000	0.0000	0.6926	11.4704	533749.3255	12.0251
DHANATNHDQAI	1.0000	0.0000	0.6869	11.1147	354396.1026	11.7517
DHDKSSVFCKVT	1.0000	0.0000	0.7806	11.3815	481836.5800	11.9568
DHDSKNNHYMFD	1.0000	0.0000	0.7799	11.4664	531289.3466	12.0220
DHEPLFRLELRV	1.0000	0.0000	0.6811	11.1892	386150.0335	11.8090
DHFKNQVYHKHD	1.0000	0.0000	0.7218	12.0699	1064424.0224	12.4859
DHIPVIIAEENK	1.0000	0.0000	0.6525	11.0804	340701.9015	11.7254
DHKQKDLIPIAN	1.0000	0.0000	0.6559	10.7055	221260.4301	11.4372
DHKQRKNKENND	1.0000	0.0000	0.6714	10.4339	161844.9833	11.2284
DHLAAPYSGWGN	1.0000	0.0000	0.8167	12.0920	1091798.1461	12.5029
DHLTIQQSEESN	1.0000	0.0000	0.7027	10.2568	131992.2824	11.0923
DHLVIEPTPDQQ	1.0000	0.0000	0.6471	11.1642	375178.1592	11.7897
DHNAQPNDISKQ	1.0000	0.0000	0.6899	10.5052	175685.8890	11.2832
DHQDNHYQEKKL	1.0000	0.0000	0.7029	11.3447	461837.5107	11.9285
DHQGSSDSKEKK	1.0000	0.0000	0.7143	10.2276	127632.5576	11.0699
DHQITNPPRYDN	1.0000	0.0000	0.6885	11.1001	348507.6986	11.7405
DHRKNNLPSSLN	1.0000	0.0000	0.6879	9.5957	61663.0187	10.5842
DHRSYTSYVGLP	1.0000	0.0000	0.7728	11.2981	437749.2099	11.8927
DHSNFSLNPASF	1.0000	0.0000	0.7404	10.1135	111918.6375	10.9822
DHSYDFPNMKTS	1.0000	0.0000	0.7693	11.0340	322957.5321	11.6897
DHTKIYAIQNPI	1.0000	0.0000	0.6711	11.2127	396719.4377	11.8270
DHTPRTASPDKK	1.0000	0.0000	0.6699	10.6636	210830.2925	11.4050
DHYDNDSGQYYN	1.0000	0.0000	0.7752	11.5190	564495.1966	12.0625
DIANISCQTLQS	1.0000	0.0000	0.7362	10.5794	191359.1481	11.3403
DICKRAMPPNHL	1.0000	0.0000	0.7396	11.7907	771776.8638	12.2713
DIDEAVTMGLNI	1.0000	0.0000	0.6735	11.0520	329731.3796	11.7035
DIDNQYDLFLVE	1.0000	0.0000	0.6829	10.9793	303259.3518	11.6477
DIEKDYKTTLVS	1.0000	0.0000	0.6765	10.5178	178263.6599	11.2929
DIELFARIGVDL	1.0000	0.0000	0.6541	11.1139	354093.2119	11.7511
DIEMFGTTLSYI	1.0000	0.0000	0.7239	11.2512	414716.8322	11.8566
DIEPPQNISNCK	1.0000	0.0000	0.7183	10.7546	234127.8174	11.4749
DIEQMSQESISF	1.0000	0.0000	0.7430	10.6772	214173.9748	11.4155
DIERQNGTITSK	1.0000	0.0000	0.6662	10.4265	160472.6942	11.2227
DIFNSADMEGHF	1.0000	0.0000	0.7421	11.5698	598513.4767	12.1016
DIGIANNSGTES	1.0000	0.0000	0.6929	10.0967	109772.5152	10.9692
DIGNTEHDAKIT	1.0000	0.0000	0.6545	10.8845	271896.3809	11.5748
DIKAEGHVPKEQ	1.0000	0.0000	0.6386	11.4157	501207.5927	11.9831
DIKNKKHTDKNR	1.0000	0.0000	0.6578	10.4152	158403.3777	11.2141
DIKNQHTSPADG	1.0000	0.0000	0.6876	10.7147	223608.5713	11.4442
DIKSIEKNADEY	1.0000	0.0000	0.6779	10.5586	186842.4421	11.3243
DIKSQNTLPDLD	1.0000	0.0000	0.6498	9.8691	84469.7439	10.7943
DILHSYSTRNPF	1.0000	0.0000	0.7456	10.7055	221259.3052	11.4372
DILQYEPKSCLK	1.0000	0.0000	0.7357	11.0667	335355.3034	11.7148
DILTSFSGQTKI	1.0000	0.0000	0.6901	10.2655	133317.3316	11.0990
DIMNKTKMPMYG	1.0000	0.0000	0.7321	11.9165	892031.8070	12.3680
DIMNYGNYLEST	1.0000	0.0000	0.7542	11.0120	314885.4481	11.6728
DINDNEDENESK	1.0000	0.0000	0.6564	9.8455	82210.2725	10.7762
DINFKQNSTEHD	1.0000	0.0000	0.6983	10.5358	181983.3374	11.3067
DINLSKSHNETT	1.0000	0.0000	0.6831	9.7477	73450.4322	10.7010
DINSSNNPRLIP	1.0000	0.0000	0.6702	9.5529	58694.7356	10.5513
DIPGTHQIRASS	1.0000	0.0000	0.7120	10.8224	253147.9876	11.5271
DIQQTNFQNKKQ	1.0000	0.0000	0.6586	10.6593	209803.9983	11.4017
DIQTKIKNVRIS	1.0000	0.0000	0.6652	10.4099	157438.1557	11.2100
DISIHQNDGLIS	1.0000	0.0000	0.7095	10.3576	148240.0308	11.1698
DISKQSARGLAG	1.0000	0.0000	0.6999	10.5309	180974.7488	11.3030
DISLANYLLRLQ	1.0000	0.0000	0.6918	10.1686	119244.3718	11.0245
DISLAVDEERKC	1.0000	0.0000	0.7184	11.1937	388139.1226	11.8124
DISLLQDIEQMS	1.0000	0.0000	0.7064	10.3892	153737.3920	11.1941
DISRIALQALDL	1.0000	0.0000	0.6639	10.2609	132625.0832	11.0955
DISRTILKEEGS	1.0000	0.0000	0.6801	10.2000	123632.2846	11.0486
DISSPSRIQGKF	1.0000	0.0000	0.7181	10.3898	153835.6239	11.1946
DISVNLGGIRSD	1.0000	0.0000	0.7054	10.3578	148271.4122	11.1700
DITFSFQIDNPA	1.0000	0.0000	0.6846	10.7600	235589.6456	11.4791
DITGPVVKDSWS	1.0000	0.0000	0.7784	11.4390	514800.2989	12.0010
DITITTPTPSNI	1.0000	0.0000	0.6450	10.0464	103599.7988	10.9306
DITTYVTAYDPK	1.0000	0.0000	0.6606	11.3259	451942.9997	11.9140
DIVGKTDPTSDI	1.0000	0.0000	0.6564	10.5576	186621.0646	11.3235
DIVIMYPQVMVC	1.0000	0.0000	0.7044	12.9446	2913846.6844	13.1582
DIVSRLALRSGN	1.0000	0.0000	0.7031	10.2027	124016.8595	11.0507
DKAATLYNISLY	1.0000	0.0000	0.7093	10.5576	186623.8639	11.3235
DKACNPIQDHQG	1.0000	0.0000	0.7073	11.7608	745690.1603	12.2483
DKANSDNCKPHA	1.0000	0.0000	0.7415	10.9498	293112.1566	11.6249
DKAQNFEVNPEF	1.0000	0.0000	0.6733	11.0325	322392.1511	11.6885
DKCSPVPKGKET	1.0000	0.0000	0.7135	11.1551	371304.0810	11.7828
DKDDNDISLLQD	1.0000	0.0000	0.6501	9.8953	87052.8653	10.8144
DKDNPVMEVNNT	1.0000	0.0000	0.6876	10.6759	213836.4960	11.4144
DKFGSSKIPELD	1.0000	0.0000	0.6885	10.2748	134759.6398	11.1062
DKFTTKSLTASD	1.0000	0.0000	0.6700	9.9239	89968.0510	10.8364
DKGDKTDSPFSS	1.0000	0.0000	0.6970	10.0298	101638.2850	10.9178
DKGEVFNKKDMN	1.0000	0.0000	0.6915	11.0180	317063.5958	11.6774
DKGPPSQQMFQV	1.0000	0.0000	0.7027	11.5034	554451.7710	12.0505
DKGPTNTQQNKK	1.0000	0.0000	0.6449	10.3166	141406.8784	11.1383
DKHNWNTSYTER	1.0000	0.0000	0.7998	11.5616	592871.3332	12.0952
DKIKTKELDSIK	1.0000	0.0000	0.6387	10.0007	98292.7122	10.8955
DKINCKDANLSN	1.0000	0.0000	0.7102	10.2246	127197.3394	11.0676
DKITSPLQFVPS	1.0000	0.0000	0.6926	10.3434	145827.1606	11.1589
DKKFPQNFELAP	1.0000	0.0000	0.6604	10.8514	261722.5432	11.5493
DKKLSLVSTAST	1.0000	0.0000	0.6701	9.4889	54526.5443	10.5021
DKKNQLSPPQAV	1.0000	0.0000	0.6688	10.3323	143973.0685	11.1503
DKKQNPIDHTPR	1.0000	0.0000	0.6519	10.8496	261174.0533	11.5479
DKKSNTINIYGF	1.0000	0.0000	0.7041	10.5594	187006.5639	11.3249
DKKSPMLHVNTS	1.0000	0.0000	0.7297	10.4310	161316.6195	11.2263
DKLAIAMSVQQN	1.0000	0.0000	0.7032	10.7944	245114.5728	11.5056
DKLAPSRNHFYL	1.0000	0.0000	0.7298	10.8733	268407.9421	11.5662
DKLIMEIMDETK	1.0000	0.0000	0.6720	11.1636	374921.9349	11.7893
DKLLLVCLISNN	1.0000	0.0000	0.7130	10.1135	111923.2401	10.9822
DKLWLFPHNNPF	1.0000	0.0000	0.7821	11.6634	666603.7527	12.1735
DKNEFAKSIKFR	1.0000	0.0000	0.6855	10.6724	212979.9491	11.4117
DKNGDISRTILK	1.0000	0.0000	0.6617	10.1533	117171.9308	11.0128
DKNIDMDLNPKA	1.0000	0.0000	0.6662	10.4553	165876.5442	11.2449
DKNKHPPNEFNK	1.0000	0.0000	0.6788	10.5122	177112.9879	11.2886
DKNRANQRSNVR	1.0000	0.0000	0.6922	10.3566	148064.7887	11.1690
DKNRSMYDGYRL	1.0000	0.0000	0.7556	11.3663	473496.8045	11.9451
DKNSSYNHQHGN	1.0000	0.0000	0.7684	10.6562	209055.8047	11.3993
DKPGIQQLIDPV	1.0000	0.0000	0.6333	10.9936	308296.1592	11.6587
DKPGISIDNREE	1.0000	0.0000	0.6656	10.5134	177362.9947	11.2896
DKPLNPFPADTA	1.0000	0.0000	0.6455	10.5893	193557.8392	11.3479
DKPMSIPKHLCG	1.0000	0.0000	0.7657	11.6360	645879.7337	12.1524
DKQNTLIKMIIH	1.0000	0.0000	0.6828	10.9575	295725.5526	11.6309
DKRFDLWVNAEP	1.0000	0.0000	0.7391	11.8032	782955.1943	12.2809
DKSADNNSDKSS	1.0000	0.0000	0.6648	9.0839	34205.3816	10.1908
DKSISSEKFLEG	1.0000	0.0000	0.7019	10.0142	99823.8751	10.9058
DKSSKVQLETNY	1.0000	0.0000	0.7028	10.1720	119721.8525	11.0272
DKSSLFMHHILT	1.0000	0.0000	0.7649	10.9114	280464.2273	11.5955
DKSSVFCKVTKS	1.0000	0.0000	0.7682	10.7354	229012.1575	11.4602
DKSTMRSQNMRK	1.0000	0.0000	0.7442	10.7627	236325.1751	11.4812
DKTDSPFSSRVS	1.0000	0.0000	0.7157	9.9185	89409.1643	10.8323
DKTKPNQQPGCS	1.0000	0.0000	0.7212	10.9963	309255.8439	11.6607
DKVIECVHDRAN	1.0000	0.0000	0.7115	11.8655	841173.1408	12.3288
DKVLTRKPSLGR	1.0000	0.0000	0.6741	10.4424	163439.1601	11.2350
DKVSQGTNAGVS	1.0000	0.0000	0.7122	10.5452	183968.2491	11.3140
DKWQEAESGETV	1.0000	0.0000	0.7477	11.7742	757300.6875	12.2586
DKYDMGVSNRPG	1.0000	0.0000	0.7350	11.4114	498731.0456	11.9798
DLAAYWDEGKDG	1.0000	0.0000	0.7338	12.1925	1225821.5273	12.5802
DLACATTTNSDN	1.0000	0.0000	0.7102	10.3953	154807.3849	11.1988
DLAEKSPSKRAN	1.0000	0.0000	0.6745	9.9191	89480.7109	10.8328
DLAFYANTSAIV	1.0000	0.0000	0.7095	10.8712	267758.2483	11.5645
DLAILFATKTDT	1.0000	0.0000	0.6390	10.4661	167964.5446	11.2532
DLCSRLIFNLKP	1.0000	0.0000	0.7319	10.6599	209942.7933	11.4021
DLDELRPHNFIC	1.0000	0.0000	0.7320	11.4934	548094.0687	12.0428
DLDGNLSFAKKT	1.0000	0.0000	0.6735	10.1311	114211.7224	10.9957
DLDNKIKSSTTL	1.0000	0.0000	0.6464	9.3755	47850.9418	10.4149
DLDPDGQTKKNP	1.0000	0.0000	0.6381	10.4023	156068.2301	11.2042
DLDQKQPESLVL	1.0000	0.0000	0.6652	10.2231	126976.4213	11.0664
DLDSEHPGELNK	1.0000	0.0000	0.6882	10.3729	150872.9696	11.1816
DLDSENNKDVLP	1.0000	0.0000	0.6598	9.8184	79682.3995	10.7554
DLDTPSSDDAHQ	1.0000	0.0000	0.6941	10.3453	146144.8821	11.1603
DLEEKADKNIDM	1.0000	0.0000	0.6589	10.6958	218799.1264	11.4297
DLELHVHLIGDP	1.0000	0.0000	0.6897	11.2038	392683.8346	11.8202
DLFATMRPPLST	1.0000	0.0000	0.7002	10.7495	232757.1749	11.4710
DLFLVEGSSLPC	1.0000	0.0000	0.7637	10.8464	260220.0320	11.5455
DLGNKSTPPISN	1.0000	0.0000	0.6700	9.6578	66226.6764	10.6319
DLGQQWHINKTP	1.0000	0.0000	0.7494	11.8305	807977.1204	12.3019
DLGQTSFKYNSC	1.0000	0.0000	0.7850	11.0462	327522.9422	11.6991
DLGTFQICLMIR	1.0000	0.0000	0.7287	11.8891	864372.1280	12.3469
DLIPIANSANAS	1.0000	0.0000	0.6754	9.7975	77783.8542	10.7393
DLISKISSLKDS	1.0000	0.0000	0.6628	9.1511	36959.3686	10.2425
DLISTRRLRPVP	1.0000	0.0000	0.6735	10.5512	185258.3756	11.3186
DLKARQYLSIVQ	1.0000	0.0000	0.6974	10.8461	260151.3485	11.5453
DLKNTGETNNTR	1.0000	0.0000	0.6507	9.9818	96174.9543	10.8810
DLKQLKTLRTLN	1.0000	0.0000	0.6364	9.8031	78289.6435	10.7436
DLKRQIEEIYLK	1.0000	0.0000	0.6553	10.8613	264741.8827	11.5570
DLKTGGSSPMNF	1.0000	0.0000	0.7343	10.5547	185988.6352	11.3213
DLKTPLLNNPGI	1.0000	0.0000	0.6454	9.9087	88405.6336	10.8247
DLLDHDKSSVFC	1.0000	0.0000	0.7756	11.0337	322866.4497	11.6895
DLLETYDNLFKI	1.0000	0.0000	0.6745	10.4808	170818.4401	11.2645
DLLHDELSDTLE	1.0000	0.0000	0.6721	10.0737	106912.3718	10.9516
DLLPAECCEERQ	1.0000	0.0000	0.7395	11.9736	952726.5727	12.4119
DLLSHNVSVSSD	1.0000	0.0000	0.7199	9.6513	65736.5967	10.6269
DLLSKSSDPYQP	1.0000	0.0000	0.7027	9.9023	87762.3079	10.8198
DLLVLTGILPNS	1.0000	0.0000	0.6673	9.8584	83431.8445	10.7861
DLLVNTKFFQNK	1.0000	0.0000	0.6782	10.4586	166514.2285	11.2474
DLNKNPNQCSVA	1.0000	0.0000	0.7311	10.5235	179431.0516	11.2973
DLNLTNNSDDDN	1.0000	0.0000	0.6393	9.2144	39752.0413	10.2911
DLNPDSIIFSKV	1.0000	0.0000	0.6914	10.1194	112681.4008	10.9867
DLNPGHSRKSRI	1.0000	0.0000	0.7165	10.4235	159924.1576	11.2205
DLNPKAGSTCNN	1.0000	0.0000	0.7233	10.3868	153301.6215	11.1922
DLNPLTIGMEED	1.0000	0.0000	0.6717	10.7217	225428.7284	11.4497
DLNQHGANMDSL	1.0000	0.0000	0.7310	10.6564	209101.5011	11.3995
DLNTVADNQNVR	1.0000	0.0000	0.6710	10.4080	157100.1670	11.2086
DLPIQLISKKNR	1.0000	0.0000	0.6587	10.0121	99587.5483	10.9042
DLPMRAKKANDL	1.0000	0.0000	0.6695	10.6511	207836.3768	11.3954
DLPMWIRRDDDP	1.0000	0.0000	0.7292	12.0949	1095430.9864	12.5051
DLPSHALSVKSG	1.0000	0.0000	0.7242	10.1596	118020.5441	11.0176
DLQMYTSNNTQH	1.0000	0.0000	0.7470	10.8912	273996.4301	11.5799
DLRPTKSVNERK	1.0000	0.0000	0.6691	10.2788	135380.3851	11.1092
DLRSATYVGCST	1.0000	0.0000	0.7792	11.2576	417770.1424	11.8615
DLRYLKRDPVAY	1.0000	0.0000	0.6842	11.3956	489725.3913	11.9676
DLSISSNASTEE	1.0000	0.0000	0.6759	9.2798	42862.0016	10.3414
DLSKNEIALNEF	1.0000	0.0000	0.6729	9.9911	97207.5470	10.8881
DLSLCASRINAP	1.0000	0.0000	0.7376	10.4925	173141.2641	11.2735
DLSRDAIESVEQ	1.0000	0.0000	0.6898	10.4285	160837.1066	11.2243
DLSSASHQFLPH	1.0000	0.0000	0.7573	10.5259	179928.0302	11.2991
DLSSCLNEKENS	1.0000	0.0000	0.7196	9.7585	74368.8692	10.7093
DLSSNQNKPEGM	1.0000	0.0000	0.7137	10.1590	117943.1769	11.0172
DLTGDKLAIAMS	1.0000	0.0000	0.6899	10.6106	198367.9383	11.3643
DLTQLYEKAQYV	1.0000	0.0000	0.6834	11.3001	438760.1526	11.8943
DLVLKAQIVKDC	1.0000	0.0000	0.6960	11.3186	448203.5266	11.9085
DLVQKGPLFLNS	1.0000	0.0000	0.6910	10.2959	138063.8053	11.1223
DLVRAFTTSNSG	1.0000	0.0000	0.7095	10.3279	143258.8814	11.1470
DLVVTVARHIMG	1.0000	0.0000	0.6798	11.9267	902568.3210	12.3758
DLWLHDDDINSS	1.0000	0.0000	0.7756	10.8763	269332.1055	11.5685
DLWVNAEPYNNA	1.0000	0.0000	0.7723	11.5392	577766.2745	12.0780
DLYEDPRRKIPP	1.0000	0.0000	0.6458	11.1042	350156.1310	11.7437
DMDLNPKAGSTC	1.0000	0.0000	0.7509	11.1368	363537.9673	11.7687
DMEGHFKVPPLL	1.0000	0.0000	0.6966	11.5792	604979.7219	12.1087
DMELDRAQKCIS	1.0000	0.0000	0.7424	11.4571	525680.5677	12.0149
DMGVSNRPGGGS	1.0000	0.0000	0.7583	11.1797	381965.8150	11.8017
DMLTLSTARPWR	1.0000	0.0000	0.7777	11.5796	605309.5767	12.1091
DMNANSAQPSKR	1.0000	0.0000	0.7172	10.3514	147174.3200	11.1650
DMNNQYPIPKSH	1.0000	0.0000	0.7440	11.0877	343575.1420	11.7310
DMQYNSSDLGNK	1.0000	0.0000	0.7413	10.4274	160632.3082	11.2234
DMRTERLADTID	1.0000	0.0000	0.6522	11.0698	336547.9906	11.7172
DMSIILTVANNL	1.0000	0.0000	0.6972	10.2406	129548.8206	11.0798
DMSPEQPSAAKK	1.0000	0.0000	0.7038	10.6289	202577.5844	11.3783
DMVEMEPSTSST	1.0000	0.0000	0.7550	10.6750	213629.3483	11.4138
DNAIQNVIGKQN	1.0000	0.0000	0.6679	10.5875	193148.7206	11.3465
DNALGYEVHTAE	1.0000	0.0000	0.6918	11.3899	486537.4722	11.9633
DNAYVKLLKLLD	1.0000	0.0000	0.6704	10.2676	133643.3003	11.1006
DNCKPHAEPEQR	1.0000	0.0000	0.7032	11.7064	700414.4410	12.2065
DNDAHFSMISIR	1.0000	0.0000	0.7535	11.0091	313852.3274	11.6706
DNDANNMTNKEL	1.0000	0.0000	0.6742	10.0629	105585.7903	10.9433
DNDISLLQDIEQ	1.0000	0.0000	0.6603	10.1005	110262.2243	10.9722
DNDKPGIQQLID	1.0000	0.0000	0.6420	10.6199	200495.7438	11.3714
DNDLKRQIEEIY	1.0000	0.0000	0.6609	10.8722	268063.6778	11.5653
DNDNSKVGDSIL	1.0000	0.0000	0.6819	9.8143	79306.1937	10.7522
DNDQAGVQVTTI	1.0000	0.0000	0.6486	11.0402	325271.4844	11.6944
DNDSGQYYNFPM	1.0000	0.0000	0.7699	11.4887	545146.4250	12.0392
DNDSVQEGDNEE	1.0000	0.0000	0.6804	10.4679	168305.5373	11.2546
DNDTDLISTRRL	1.0000	0.0000	0.6581	9.9814	96131.0154	10.8807
DNEDENESKILS	1.0000	0.0000	0.6637	9.6133	62921.3360	10.5977
DNEEDFGAETNK	1.0000	0.0000	0.6585	10.6821	215382.8154	11.4192
DNEQTEDNLLED	1.0000	0.0000	0.6422	10.0715	106631.5889	10.9499
DNESSDSLAEVF	1.0000	0.0000	0.7081	9.9644	94268.2061	10.8676
DNETLTINERAL	1.0000	0.0000	0.6457	10.0972	109838.3972	10.9696
DNEVNRPETSMM	1.0000	0.0000	0.7346	11.0130	315249.0288	11.6736
DNFQLKNTKIFI	1.0000	0.0000	0.6675	10.5002	174693.7548	11.2794
DNFSQERTDTPN	1.0000	0.0000	0.6783	10.3286	143361.4241	11.1475
DNFTSENESNLS	1.0000	0.0000	0.6787	9.3100	44376.6205	10.3646
DNFYDSSEFDHR	1.0000	0.0000	0.7628	11.1191	356199.4768	11.7551
DNGLPHLEYSME	1.0000	0.0000	0.7508	11.1336	362209.1185	11.7663
DNGNVLNRITIS	1.0000	0.0000	0.6817	10.0378	102577.6446	10.9240
DNGTGIAKNEVR	1.0000	0.0000	0.6642	10.8379	257695.8574	11.5390
DNHLSAHEIHNP	1.0000	0.0000	0.7396	10.9164	282065.7205	11.5993
DNHYQEKKLTHS	1.0000	0.0000	0.7308	10.9301	286567.4475	11.6099
DNIAAVPTDELT	1.0000	0.0000	0.6401	10.5299	180770.1308	11.3023
DNINTSRQNVVS	1.0000	0.0000	0.6982	9.9694	94806.2174	10.8714
DNIPSNGPSSVV	1.0000	0.0000	0.7115	9.9534	93077.6228	10.8591
DNISEQSLMKAF	1.0000	0.0000	0.7232	10.4753	169751.4204	11.2603
DNISTAPTKELA	1.0000	0.0000	0.6525	10.0475	103725.4776	10.9314
DNKDVDFVGALD	1.0000	0.0000	0.6644	10.9727	300970.7395	11.6426
DNKENTSESLKS	1.0000	0.0000	0.6567	9.1692	37733.7940	10.2563
DNKIGAKSVWSK	1.0000	0.0000	0.7725	11.0820	341318.0031	11.7266
DNKIKSSTTLLS	1.0000	0.0000	0.6489	9.1025	34945.3869	10.2051
DNKLGRKPSFYL	1.0000	0.0000	0.7091	10.5967	195209.9182	11.3536
DNKSVKLHTSNL	1.0000	0.0000	0.6879	9.6943	69069.7738	10.6599
DNKTLKRPPKSK	1.0000	0.0000	0.6475	9.8905	86577.2389	10.8108
DNKTRIHNRQLN	1.0000	0.0000	0.6805	10.4368	162393.5413	11.2307
DNKVTERLSHVD	1.0000	0.0000	0.6990	10.6674	211758.1786	11.4079
DNLELSNRWSPP	1.0000	0.0000	0.7563	10.5503	185050.4295	11.3179
DNLFKIDSFLMY	1.0000	0.0000	0.7425	10.9685	299515.6209	11.6394
DNLGENLQPLSQ	1.0000	0.0000	0.6724	9.9029	87825.8749	10.8203
DNLLEDDQNLPG	1.0000	0.0000	0.6530	10.0881	108693.5662	10.9627
DNLPSQDSEEQF	1.0000	0.0000	0.6945	10.2165	126007.2846	11.0613
DNLQQKFLREFN	1.0000	0.0000	0.6821	10.6486	207220.2672	11.3934
DNLSPNMFSVGE	1.0000	0.0000	0.7418	10.5067	175991.5870	11.2844
DNMHDEENGSRN	1.0000	0.0000	0.7360	10.8038	247768.3922	11.5127
DNMLNKPCDAGT	1.0000	0.0000	0.7336	11.2215	400775.1460	11.8338
DNNFFSENHSYS	1.0000	0.0000	0.7712	10.3546	147721.9333	11.1675
DNNHDSPVELIK	1.0000	0.0000	0.6903	10.3135	140894.2201	11.1359
DNNKDFNDNRPQ	1.0000	0.0000	0.6687	10.2409	129597.0106	11.0801
DNNLNQNYIDQN	1.0000	0.0000	0.6819	10.0377	102571.2836	10.9239
DNNMMRNTNDAR	1.0000	0.0000	0.7211	10.8254	254000.8865	11.5293
DNNNEGFDSNGD	1.0000	0.0000	0.6968	10.1545	117332.1382	11.0137
DNNQSGIGLSAR	1.0000	0.0000	0.7038	10.1397	115342.6667	11.0023
DNNSDKSSKVQL	1.0000	0.0000	0.6749	9.3888	48592.9723	10.4252
DNNSNDRMVADN	1.0000	0.0000	0.7096	10.2756	134889.3463	11.1068
DNNSVEKANQRV	1.0000	0.0000	0.6906	10.3246	142706.4291	11.1444
DNPARQQDSDSN	1.0000	0.0000	0.6861	10.0511	104164.2805	10.9342
DNPLMQPAVFLT	1.0000	0.0000	0.6889	11.0187	317336.6166	11.6780
DNPPEENLRGDL	1.0000	0.0000	0.6561	10.3301	143617.1794	11.1487
DNPVMEVNNTSG	1.0000	0.0000	0.7208	10.6172	199863.1117	11.3693
DNPYDIEMFGTT	1.0000	0.0000	0.6910	11.4850	542799.5941	12.0363
DNQKPSVNSPDL	1.0000	0.0000	0.6768	9.7685	75228.5995	10.7170
DNQLFTADNDLK	1.0000	0.0000	0.6557	10.1925	122575.9094	11.0429
DNQNVRQRSMEA	1.0000	0.0000	0.7182	10.9827	304438.5396	11.6503
DNQYDLFLVEGS	1.0000	0.0000	0.7201	10.8430	259224.6984	11.5429
DNQYNLSESSAL	1.0000	0.0000	0.7027	9.6283	64021.7881	10.6093
DNREEQKCNADY	1.0000	0.0000	0.7234	11.4773	538007.0529	12.0304
DNRPQQAMESKR	1.0000	0.0000	0.6991	10.9890	306668.5244	11.6551
DNSATISSNERM	1.0000	0.0000	0.7178	9.9605	93846.2689	10.8646
DNSEQPEPKPTT	1.0000	0.0000	0.6524	10.2193	126416.7986	11.0635
DNSKPLFNVQSQ	1.0000	0.0000	0.7009	10.0548	104601.8821	10.9370
DNSKVGDSILGV	1.0000	0.0000	0.7063	10.3232	142486.3217	11.1434
DNSLPMDYTGVY	1.0000	0.0000	0.7542	11.3198	448826.9788	11.9094
DNSLYYLNLFFK	1.0000	0.0000	0.7418	10.5690	189079.5105	11.3323
DNSNQADFFYHR	1.0000	0.0000	0.7503	11.3180	447862.1376	11.9080
DNSPRSITYTQQ	1.0000	0.0000	0.7077	10.4275	160666.1028	11.2236
DNSSCNPWNKSD	1.0000	0.0000	0.8136	10.7818	241584.5999	11.4959
DNSSPPVESVPR	1.0000	0.0000	0.7106	10.1352	114755.9251	10.9989
DNSSRTPRMTED	1.0000	0.0000	0.7094	10.4183	158970.4514	11.2165
DNTLPSQRPCDW	1.0000	0.0000	0.8077	11.7850	766771.9613	12.2669
DNTRHLSSSNKK	1.0000	0.0000	0.6915	9.5258	56893.1725	10.5305
DNTVNIQDLLHD	1.0000	0.0000	0.6745	10.4573	166258.9490	11.2464
DNVALGNDLGQT	1.0000	0.0000	0.6711	10.5014	174934.4076	11.2804
DNVHLQSSQSNS	1.0000	0.0000	0.7209	9.6283	64020.7131	10.6093
DNVHVPMTITFY	1.0000	0.0000	0.7130	11.9197	895361.6331	12.3705
DNVQSNGSSENT	1.0000	0.0000	0.6959	9.6002	61977.4297	10.5876
DNVSVGESGTNQ	1.0000	0.0000	0.7156	10.3821	152475.5702	11.1886
DNYFNSQYISNY	1.0000	0.0000	0.7821	10.8255	254034.1827	11.5294
DNYTSDYTRSSI	1.0000	0.0000	0.7378	10.2871	136672.4225	11.1156
DPAFHSSIKVSR	1.0000	0.0000	0.7437	10.6589	209698.4727	11.4014
DPAQYSLSDNNF	1.0000	0.0000	0.7202	10.2625	132870.3680	11.0967
DPCFSDLLDHDK	1.0000	0.0000	0.7444	11.1764	380479.5337	11.7991
DPCNEGHNTLLD	1.0000	0.0000	0.7311	11.0472	327928.8905	11.6999
DPDFPTELDNVQ	1.0000	0.0000	0.6525	10.7665	237362.8696	11.4841
DPDFQEDEEPPP	1.0000	0.0000	0.6174	11.1329	361927.6676	11.7657
DPDGQTKKNPAA	1.0000	0.0000	0.6362	10.6823	215439.1997	11.4194
DPDNTRHLSSSN	1.0000	0.0000	0.6997	9.6565	66129.6607	10.6309
DPDPESGDKWQE	1.0000	0.0000	0.7377	11.6189	633325.2013	12.1393
DPESGDKWQEAE	1.0000	0.0000	0.7399	11.6975	693295.7328	12.1997
DPFNKMFELRGT	1.0000	0.0000	0.6944	11.3187	448235.2033	11.9085
DPHGVIINPDLD	1.0000	0.0000	0.6658	11.0027	311544.8041	11.6657
DPIADNNQSGIG	1.0000	0.0000	0.6820	10.4989	174413.7600	11.2784
DPIIDNINTSRQ	1.0000	0.0000	0.6640	10.1944	122841.1054	11.0443
DPIIYGTFQLDY	1.0000	0.0000	0.6766	11.6157	630944.8445	12.1368
DPINPLSSINKG	1.0000	0.0000	0.6742	9.7374	72589.9049	10.6931
DPINSRILRNDN	1.0000	0.0000	0.6690	9.9133	88876.6444	10.8283
DPISMLTDSPNS	1.0000	0.0000	0.7032	9.8353	81247.4754	10.7684
DPKASGAEPKLT	1.0000	0.0000	0.6574	10.4021	156031.7747	11.2040
DPKSNQKKSALA	1.0000	0.0000	0.6677	9.8006	78068.6646	10.7417
DPKSRKVLVKRT	1.0000	0.0000	0.6698	10.5336	181524.2313	11.3050
DPLPGSRQIRTI	1.0000	0.0000	0.6682	10.7026	220514.7157	11.4349
DPLRSLTGAQTV	1.0000	0.0000	0.6759	10.5310	180999.2267	11.3031
DPLWTKYQNLMI	1.0000	0.0000	0.7770	11.8200	798263.6125	12.2938
DPLYSTIEQDMN	1.0000	0.0000	0.7134	10.8172	251629.7697	11.5231
DPMTENRPNSDD	1.0000	0.0000	0.6913	10.4693	168586.1842	11.2557
DPMTHETNASKI	1.0000	0.0000	0.7057	10.8237	253514.3857	11.5280
DPMYNLRCYCNR	1.0000	0.0000	0.8419	12.6306	2029868.8756	12.9169
DPNKHKWADPTY	1.0000	0.0000	0.7542	11.9915	972565.3679	12.4257
DPNPSKAVISAY	1.0000	0.0000	0.7112	10.5107	176799.3868	11.2874
DPPCQWLKIKQK	1.0000	0.0000	0.7605	12.1442	1159490.5985	12.5430
DPPKQESAELFG	1.0000	0.0000	0.6753	10.7948	245233.3647	11.5059
DPPPANLVSLGG	1.0000	0.0000	0.6860	10.4651	167775.6729	11.2525
DPPSDPTDSLSL	1.0000	0.0000	0.6659	9.5042	55493.0112	10.5138
DPQSHPSPRAHK	1.0000	0.0000	0.7280	10.9864	305729.7120	11.6531
DPQSNILPHGKT	1.0000	0.0000	0.6889	10.5284	180449.3407	11.3011
DPRIQEEDQDDT	1.0000	0.0000	0.6143	10.9596	296437.2197	11.6325
DPRRKIPPLKSE	1.0000	0.0000	0.6563	10.4439	163725.7260	11.2361
DPRYESTDYFTI	1.0000	0.0000	0.7082	11.3147	446196.1952	11.9055
DPSKTQTLQSPP	1.0000	0.0000	0.6672	9.9951	97661.7285	10.8912
DPSLCTFIDNVH	1.0000	0.0000	0.7599	11.3174	447566.7525	11.9075
DPSNLIRLGIES	1.0000	0.0000	0.6839	9.9570	93467.3936	10.8619
DPSPPNVQIKSQ	1.0000	0.0000	0.6862	10.2457	130313.8000	11.0838
DPTDSLSLPKNV	1.0000	0.0000	0.6663	9.6677	66987.4967	10.6395
DPTSDITTYVTA	1.0000	0.0000	0.6747	10.7150	223703.1140	11.4445
DPTSDQDNESSD	1.0000	0.0000	0.6768	9.6836	68230.2431	10.6518
DPTSFQQKHAQD	1.0000	0.0000	0.6871	11.1159	354903.2135	11.7527
DPTYGDIANISC	1.0000	0.0000	0.7445	11.3502	464803.0849	11.9328
DPVAYPQARPKL	1.0000	0.0000	0.6501	11.3017	439523.2888	11.8954
DPVDGYVLENKS	1.0000	0.0000	0.7061	10.8106	249724.9813	11.5180
DPVHPDPDFQED	1.0000	0.0000	0.6375	11.5051	555514.3935	12.0518
DPYKNVNSNFMY	1.0000	0.0000	0.7737	11.1562	371745.3929	11.7836
DPYQPRLEPFDN	1.0000	0.0000	0.6721	11.1404	365062.9259	11.7715
DPYVQGSGHWNP	1.0000	0.0000	0.8153	12.3803	1521664.9311	12.7245
DQAGVQVTTISA	1.0000	0.0000	0.6727	11.0217	318428.2010	11.6802
DQAIKKKILIGP	1.0000	0.0000	0.6290	10.7094	222268.1704	11.4402
DQASCQVRKPSN	1.0000	0.0000	0.7543	10.9774	302580.5814	11.6462
DQCNAHHGRGFE	1.0000	0.0000	0.7285	12.5360	1820387.8523	12.8442
DQCQSFATNNLG	1.0000	0.0000	0.7508	11.0008	310856.5233	11.6642
DQDDTDESQAVQ	1.0000	0.0000	0.6588	10.7902	243935.5951	11.5023
DQDEKIPCTTNN	1.0000	0.0000	0.6914	10.8667	266383.5606	11.5611
DQDLLVLTGILP	1.0000	0.0000	0.6514	10.4075	157000.6294	11.2081
DQDNESSDSLAE	1.0000	0.0000	0.6814	9.6684	67039.9929	10.6400
DQEIDGQSDKLW	1.0000	0.0000	0.7459	11.4903	546151.2280	12.0404
DQEKEGSKARDA	1.0000	0.0000	0.6609	10.7909	244126.5354	11.5029
DQELTQPNQHER	1.0000	0.0000	0.6642	11.0070	313095.7643	11.6690
DQESFLLVSETV	1.0000	0.0000	0.7059	10.4040	156369.2914	11.2055
DQETENLADDCD	1.0000	0.0000	0.6882	11.0653	334812.0312	11.7137
DQFILLSDRTGM	1.0000	0.0000	0.7108	10.9585	296068.1321	11.6316
DQGDAGQLNPQL	1.0000	0.0000	0.6604	10.7887	243508.2109	11.5012
DQGISFHYKMSL	1.0000	0.0000	0.7817	11.3775	479604.8464	11.9537
DQGQTAHQVDSG	1.0000	0.0000	0.6932	11.3973	490703.8997	11.9690
DQGVLDLKTPLL	1.0000	0.0000	0.6499	10.3299	143586.2170	11.1485
DQIDPLYSTIEQ	1.0000	0.0000	0.6783	10.7459	231807.7774	11.4683
DQIQFLDKLLLV	1.0000	0.0000	0.6602	10.5332	181446.6245	11.3048
DQISTFQLFWEN	1.0000	0.0000	0.7780	11.5892	611984.6951	12.1164
DQKKDKKLSLVS	1.0000	0.0000	0.6654	9.7877	76916.6939	10.7318
DQKQPESLVLKK	1.0000	0.0000	0.6614	10.2675	133636.3555	11.1006
DQMGAHLDFLKA	1.0000	0.0000	0.6942	11.5467	582751.7108	12.0837
DQNIVNSSTKFN	1.0000	0.0000	0.6940	9.8710	84653.6334	10.7958
DQNLPGYGLTVS	1.0000	0.0000	0.7126	10.7137	223369.8755	11.4435
DQNMLMPTMNHS	1.0000	0.0000	0.7827	11.2957	436495.4796	11.8908
DQNNASGGDPYV	1.0000	0.0000	0.7173	10.9405	289993.4786	11.6178
DQNNMALKDILT	1.0000	0.0000	0.6720	10.3659	149662.1405	11.1762
DQNQKKKFHDTY	1.0000	0.0000	0.6856	11.2516	414901.8262	11.8569
DQNSKPKKNPGN	1.0000	0.0000	0.6653	9.9024	87770.0574	10.8199
DQNSTNQLKHTG	1.0000	0.0000	0.6935	10.2932	137645.0546	11.1203
DQPNEPPQIVHE	1.0000	0.0000	0.6528	11.2445	411532.1666	11.8515
DQPQFRKKNFSK	1.0000	0.0000	0.6895	10.7435	231145.0992	11.4664
DQQIIIVDVCDG	1.0000	0.0000	0.6664	11.9532	930621.8261	12.3962
DQQLHGVQQKII	1.0000	0.0000	0.6530	11.4358	512906.7292	11.9985
DQRIVNNDLKQL	1.0000	0.0000	0.6594	10.3406	145363.2248	11.1567
DQSGSLNRNNKT	1.0000	0.0000	0.6778	9.5911	61337.9281	10.5807
DQSINLVDKFTT	1.0000	0.0000	0.6752	10.3193	141848.8840	11.1404
DQSPHSIGQDSL	1.0000	0.0000	0.7256	10.3363	144641.4062	11.1534
DQSPRVKDKNSS	1.0000	0.0000	0.6935	9.8671	84277.0210	10.7928
DQSRVSLLLRHK	1.0000	0.0000	0.7154	10.3462	146304.0876	11.1610
DQSSDLGQQWHI	1.0000	0.0000	0.8033	11.6384	647644.0778	12.1542
DQSSNSNSPETR	1.0000	0.0000	0.6852	9.3372	45790.4648	10.3855
DQTNEPGISNPN	1.0000	0.0000	0.6725	10.0693	106366.2760	10.9482
DQTVRLKSVTLD	1.0000	0.0000	0.6707	10.3809	152265.3143	11.1877
DQVLAVSFERYQ	1.0000	0.0000	0.7106	11.4430	517221.4348	12.0041
DQVNTNTSTAYP	1.0000	0.0000	0.6938	10.4540	165627.9573	11.2439
DQVQHMKEFYQS	1.0000	0.0000	0.7373	11.9827	962773.1511	12.4189
DQVVNNDYKSCI	1.0000	0.0000	0.7632	11.2852	431277.9966	11.8828
DQYVACQTISKS	1.0000	0.0000	0.7688	11.3313	454774.9404	11.9182
DRANGFLKIIVS	1.0000	0.0000	0.6934	10.7087	222085.8674	11.4397
DRAQKCISQREP	1.0000	0.0000	0.7126	11.4615	528352.2009	12.0183
DRCVSLNLRFAG	1.0000	0.0000	0.7618	11.3073	442370.2595	11.8997
DRDLSISSNAST	1.0000	0.0000	0.6796	9.3150	44632.3070	10.3684
DREEASTNRRFS	1.0000	0.0000	0.7068	10.5181	178317.1041	11.2931
DREESYVNSVNS	1.0000	0.0000	0.7394	10.2400	129460.1201	11.0794
DREHKSRDESAE	1.0000	0.0000	0.7055	10.7290	227321.0380	11.4552
DRFNKDKYDMGV	1.0000	0.0000	0.6979	11.6686	670583.4444	12.1775
DRGPAEKNACRT	1.0000	0.0000	0.6932	11.5198	565031.7887	12.0631
DRGTSYLLIMNK	1.0000	0.0000	0.7249	10.7405	230352.8257	11.4641
DRHQFIRQHHTR	1.0000	0.0000	0.6607	12.2726	1344168.2371	12.6417
DRIKTTPKVEAP	1.0000	0.0000	0.6222	10.8388	257970.6157	11.5397
DRISAKINNNVT	1.0000	0.0000	0.6727	10.0373	102516.7796	10.9236
DRLDINDNEDEN	1.0000	0.0000	0.6482	10.0976	109887.9380	10.9699
DRLFSTLLFSEI	1.0000	0.0000	0.7017	10.1798	120798.2702	11.0331
DRLNKDARGPAE	1.0000	0.0000	0.6486	10.7944	245092.7971	11.5055
DRLSEGLISNKK	1.0000	0.0000	0.6762	9.8003	78041.0588	10.7415
DRLSSAITSGPS	1.0000	0.0000	0.7007	9.6935	69011.7675	10.6594
DRLTQKKIKQVQ	1.0000	0.0000	0.6358	10.7958	245489.0933	11.5066
DRLTVQAVVYFT	1.0000	0.0000	0.6695	11.6389	648022.4372	12.1546
DRLYNTVLSEAD	1.0000	0.0000	0.6967	10.4939	173427.5857	11.2746
DRMANNDSALTE	1.0000	0.0000	0.6969	10.3992	155509.4688	11.2018
DRMVADNDQAGV	1.0000	0.0000	0.6688	11.5882	611335.2450	12.1157
DRNLLESAKAHW	1.0000	0.0000	0.7767	11.3589	469480.2788	11.9394
DRNPHGTMANIS	1.0000	0.0000	0.7301	10.9784	302942.0103	11.6470
DRNQSRAKLNRV	1.0000	0.0000	0.6887	10.3973	155175.9008	11.2003
DRPNYVYWNHKF	1.0000	0.0000	0.8134	12.6492	2073851.5463	12.9312
DRRSAAADPQSN	1.0000	0.0000	0.6931	10.3990	155464.2875	11.2016
DRSGNSTYFNHD	1.0000	0.0000	0.7583	10.7740	239403.9629	11.4898
DRSWSSQSRPYD	1.0000	0.0000	0.8283	11.1470	367849.4714	11.7766
DRTALANSDRLT	1.0000	0.0000	0.6643	10.0879	108666.5223	10.9625
DRTGMHSIFFLP	5.0000	48.4781	0.7383	12.2922	3074189.4963	12.1195
DRTHASAESQNR	1.0000	0.0000	0.7165	10.6129	198883.9253	11.3660
DRYPFKPRGYKH	1.0000	0.0000	0.6751	12.1527	1170912.7485	12.5496
DRYQPPTIYSQC	1.0000	0.0000	0.7536	11.9374	913779.6458	12.3840
DRYSCGLEQQKD	1.0000	0.0000	0.7471	11.5778	604004.3742	12.1076
DSADFLSLARHS	1.0000	0.0000	0.7320	10.2702	134038.9918	11.1026
DSADTHKLLVTD	1.0000	0.0000	0.6788	10.4080	157090.4703	11.2085
DSAKEHPDKTKP	1.0000	0.0000	0.6656	10.5906	193854.1019	11.3489
DSALTEFQMLNR	1.0000	0.0000	0.7122	10.6876	216735.3953	11.4234
DSASKPSKILST	1.0000	0.0000	0.6708	9.3128	44517.9849	10.3667
DSAVRIGRRNNN	1.0000	0.0000	0.7009	10.5091	176475.6528	11.2862
DSCALVKLKHFN	1.0000	0.0000	0.7634	11.1331	361995.0735	11.7659
DSCKLTKKAIMR	1.0000	0.0000	0.7373	11.1726	378833.9128	11.7962
DSCLISNLFLTM	1.0000	0.0000	0.7697	10.6158	199544.8571	11.3682
DSCTSTVQAIAP	1.0000	0.0000	0.7396	10.9994	310343.9759	11.6631
DSDFNKNEDSNN	1.0000	0.0000	0.6751	9.5045	55513.8374	10.5141
DSDLNLTNNSDD	1.0000	0.0000	0.6456	9.1297	36058.5641	10.2260
DSDLQMYTSNNT	1.0000	0.0000	0.7254	10.2088	124902.8060	11.0555
DSDNGTGIAKNE	1.0000	0.0000	0.6748	10.2921	137469.2653	11.1195
DSDPLPGSRQIR	1.0000	0.0000	0.6925	10.4572	166256.4615	11.2464
DSDPNKHKWADP	1.0000	0.0000	0.7608	11.4365	513338.9559	11.9991
DSDSNPSTDAGY	1.0000	0.0000	0.7175	10.1206	112838.7945	10.9876
DSDSSAAIQVNW	1.0000	0.0000	0.7888	10.9551	294913.1515	11.6290
DSEEQFLLPASN	1.0000	0.0000	0.6916	10.0473	103708.8366	10.9313
DSEHPGELNKRK	1.0000	0.0000	0.6921	10.5838	192330.9518	11.3437
DSEMKVESIKSS	1.0000	0.0000	0.7281	10.0313	101813.6640	10.9190
DSENNKDVLPFL	1.0000	0.0000	0.6784	10.0444	103361.8276	10.9291
DSFLMYMALGQK	1.0000	0.0000	0.7638	11.5950	616131.9504	12.1209
DSFVHRSLSADS	1.0000	0.0000	0.7517	10.2364	128927.0110	11.0766
DSGKAATERLWW	1.0000	0.0000	0.8394	12.4511	1650809.4220	12.7789
DSGLCTASISNT	1.0000	0.0000	0.7418	10.2138	125611.7914	11.0592
DSGPEANQDKGP	1.0000	0.0000	0.6738	10.6510	207796.0031	11.3953
DSGQYYNFPMNQ	1.0000	0.0000	0.7734	11.5766	603159.8870	12.1067
DSGTPKVIANNT	1.0000	0.0000	0.6723	10.2212	126700.1428	11.0650
DSHYTQRSDADS	1.0000	0.0000	0.7467	10.6429	205875.3518	11.3891
DSIIFSKVLSRG	1.0000	0.0000	0.7218	10.2848	136317.8545	11.1138
DSIKKTHKVLNT	1.0000	0.0000	0.6773	10.2239	127082.5878	11.0670
DSILCDTYNRGM	1.0000	0.0000	0.7834	11.5712	599468.1446	12.1026
DSILGVITDDQY	1.0000	0.0000	0.6903	10.9113	280432.8375	11.5954
DSISSATGKNSS	1.0000	0.0000	0.6862	9.1858	38463.8978	10.2691
DSKAIPGADGQS	1.0000	0.0000	0.6919	10.5911	193957.8074	11.3493
DSKDEGSVLNQR	1.0000	0.0000	0.6967	10.2192	126403.5691	11.0634
DSKEKKVCTSLR	1.0000	0.0000	0.7324	10.6317	203243.0098	11.3805
DSKIRTVLKKKR	1.0000	0.0000	0.6594	10.3226	142375.1891	11.1429
DSKMISPQQVVR	1.0000	0.0000	0.7271	11.0251	319686.2236	11.6829
DSKNNHYMFDTA	1.0000	0.0000	0.7556	11.1574	372265.1880	11.7845
DSLAEVFMTPRI	1.0000	0.0000	0.7046	11.1470	367833.6859	11.7765
DSLAKVATSDEF	1.0000	0.0000	0.6929	10.3468	146408.4215	11.1615
DSLDDDESNGIF	1.0000	0.0000	0.6931	10.1621	118365.5391	11.0196
DSLGRVETSRFW	1.0000	0.0000	0.8026	11.6272	639389.6666	12.1457
DSLISQGEKYVC	1.0000	0.0000	0.7776	11.2859	431643.6868	11.8833
DSLMTTNFISTD	1.0000	0.0000	0.7067	10.1719	119702.2611	11.0271
DSLNKSNLKILM	1.0000	0.0000	0.6799	9.5204	56539.5491	10.5263
DSLPNLYQPEPN	1.0000	0.0000	0.6887	10.1907	122319.0625	11.0415
DSLQIQANNNGH	1.0000	0.0000	0.7066	10.3561	147979.3175	11.1686
DSLSDPFNKMFE	1.0000	0.0000	0.7324	10.5488	184728.9967	11.3167
DSLSHIKGEKPW	1.0000	0.0000	0.7883	11.3391	458880.1142	11.9242
DSLSLPKNVARD	1.0000	0.0000	0.6801	9.8750	85043.3929	10.7988
DSLTLLSNSDNM	1.0000	0.0000	0.6813	9.2709	42421.3068	10.3345
DSLVSEPRHTTT	1.0000	0.0000	0.7028	10.3965	155024.3349	11.1997
DSNGDMLTLSTA	1.0000	0.0000	0.7031	10.0550	104628.3103	10.9372
DSNKEGPLADSR	1.0000	0.0000	0.6847	10.0672	106111.9606	10.9466
DSNNFGVMYGEL	1.0000	0.0000	0.7632	11.2506	414430.8025	11.8562
DSNNPPNGAFFV	1.0000	0.0000	0.7157	10.6454	206469.2536	11.3910
DSNPSTDAGYLI	1.0000	0.0000	0.7062	10.2721	134333.0160	11.1040
DSNTFNIAPFSP	1.0000	0.0000	0.7049	10.2124	125414.0954	11.0582
DSPFSSRVSTTK	1.0000	0.0000	0.7128	9.8648	84050.3655	10.7910
DSPIVIPATTIK	1.0000	0.0000	0.6513	10.5146	177613.0721	11.2905
DSPNSLNNEQRE	1.0000	0.0000	0.6770	9.6409	64957.2655	10.6190
DSPVELIKPVEY	1.0000	0.0000	0.6893	10.9296	286381.5928	11.6094
DSQERDLNKNPN	1.0000	0.0000	0.6641	9.8225	80058.0139	10.7585
DSQKATFGLQLN	1.0000	0.0000	0.6854	10.3584	148366.9091	11.1704
DSQMKHEYLISG	1.0000	0.0000	0.7665	11.1913	387098.5487	11.8106
DSQNGGYEHKKI	1.0000	0.0000	0.7210	11.1613	373957.0926	11.7876
DSRFKTEKLGMT	1.0000	0.0000	0.7018	10.8752	269008.7526	11.5677
DSRKDLGTFQIC	1.0000	0.0000	0.7326	11.3127	445127.9423	11.9039
DSRLSKTKINHA	1.0000	0.0000	0.6947	10.0793	107603.8457	10.9559
DSRNPPAMAIEQ	1.0000	0.0000	0.6940	10.9576	295778.9319	11.6310
DSRSSFKVPYQR	1.0000	0.0000	0.7533	10.7836	242074.5619	11.4972
DSRTDAFYDNSI	1.0000	0.0000	0.7190	10.5703	189357.2338	11.3332
DSRVSQTCNPLS	1.0000	0.0000	0.7556	10.4006	155766.0559	11.2029
DSSAAIQVNWLI	1.0000	0.0000	0.7762	11.1065	351090.0065	11.7454
DSSAQKSFNSNN	1.0000	0.0000	0.6906	9.2610	41942.0517	10.3269
DSSATGKFTVLE	1.0000	0.0000	0.6993	10.3896	153805.1011	11.1944
DSSDKDDNDISL	1.0000	0.0000	0.6633	9.4090	49732.4278	10.4407
DSSEFDHRKNNL	1.0000	0.0000	0.7152	10.1699	119433.0580	11.0256
DSSELLLSSFKF	1.0000	0.0000	0.7016	9.4950	54911.6930	10.5068
DSSHSPLNVSGD	1.0000	0.0000	0.7284	9.8312	80864.0999	10.7652
DSSIKFREDDIE	1.0000	0.0000	0.6863	10.4645	167643.0667	11.2519
DSSMDSDLQMYT	1.0000	0.0000	0.7749	10.7395	230100.2097	11.4634
DSSPKMTNNGCE	1.0000	0.0000	0.7704	10.7967	245751.3275	11.5073
DSSRTGKMKKHS	1.0000	0.0000	0.7477	10.5345	181725.6245	11.3058
DSSSTKPSHEEQ	1.0000	0.0000	0.7157	9.9087	88415.1435	10.8248
DSSTNSPKAISS	1.0000	0.0000	0.6733	9.0506	32919.2688	10.1652
DSSTTQKYINEI	1.0000	0.0000	0.6948	10.2116	125298.1998	11.0576
DSSVAFKESTYF	1.0000	0.0000	0.7539	10.7169	224171.3861	11.4459
DSSVLRTYEVMA	1.0000	0.0000	0.7532	11.0881	343716.8908	11.7313
DSSWKTGYLSIE	1.0000	0.0000	0.8021	11.0507	329220.6125	11.7025
DSTLERNLSLNE	1.0000	0.0000	0.6599	9.3651	47282.5427	10.4069
DSTLYSKISSDA	1.0000	0.0000	0.7047	9.6725	67362.6455	10.6432
DSTPPKMQGNFE	1.0000	0.0000	0.7071	10.9677	299237.5678	11.6388
DSTQETSSNDRL	1.0000	0.0000	0.6774	9.5698	59847.3887	10.5643
DSTQLSGNVTNR	1.0000	0.0000	0.6927	9.9352	91154.2443	10.8452
DSTTMNKNKSIQ	1.0000	0.0000	0.6933	9.9435	92027.6223	10.8515
DSTVNSEFSVSA	1.0000	0.0000	0.7256	9.9033	87865.0898	10.8206
DSVQEGDNEEDF	1.0000	0.0000	0.6866	10.8822	271172.6031	11.5730
DSWSEGVKNLDP	1.0000	0.0000	0.7736	11.0128	315163.9777	11.6734
DSYDSLSHIKGE	1.0000	0.0000	0.7437	10.4571	166225.5802	11.2463
DSYTNNFECVTS	1.0000	0.0000	0.7838	10.9505	293373.0599	11.6255
DSYVNHAFPVFD	1.0000	0.0000	0.7438	11.6469	654022.0845	12.1608
DTAASRGQSKYR	1.0000	0.0000	0.7193	10.8867	272579.3698	11.5765
DTADEMLVSKAS	1.0000	0.0000	0.7086	10.4942	173489.0422	11.2748
DTANSNSYPIDN	1.0000	0.0000	0.6952	9.8803	85565.1672	10.8029
DTCLTSGSQNSW	1.0000	0.0000	0.8350	11.1781	381256.0095	11.8005
DTDESQAVQPLK	1.0000	0.0000	0.6619	10.5308	180947.0399	11.3029
DTDLISTRRLRP	1.0000	0.0000	0.6621	10.3121	140676.6751	11.1349
DTDLPSHALSVK	1.0000	0.0000	0.6982	10.2162	125965.6611	11.0611
DTDQGISFHYKM	1.0000	0.0000	0.7382	11.7443	731676.1777	12.2357
DTEILSIIVTDN	1.0000	0.0000	0.6586	10.1490	116582.6969	11.0094
DTELTRNQWAAK	1.0000	0.0000	0.7233	11.4384	514489.7995	12.0006
DTESVQFHTGKN	1.0000	0.0000	0.7087	10.9650	298300.8062	11.6367
DTFKIRPLLDQS	1.0000	0.0000	0.6700	10.3983	155344.8937	11.2011
DTFNNLYAIKKT	1.0000	0.0000	0.6757	10.5087	176396.4999	11.2859
DTFNVVPQRDHL	1.0000	0.0000	0.6834	11.2934	435382.0010	11.8891
DTGQDNSLYYLN	1.0000	0.0000	0.7228	10.5130	177277.8059	11.2892
DTGTSYEDDNFQ	1.0000	0.0000	0.7015	10.8729	268282.9172	11.5658
DTHKLLVTDHSY	1.0000	0.0000	0.7303	10.9990	310200.4788	11.6628
DTHPFGGVLNNE	1.0000	0.0000	0.7011	11.1098	352422.3338	11.7480
DTHTLSTEGLIG	1.0000	0.0000	0.6894	10.5731	189972.0790	11.3354
DTHVVRVIEFRD	1.0000	0.0000	0.6445	11.8526	828810.4330	12.3189
DTIAPLIVNKID	1.0000	0.0000	0.6380	10.4780	170267.0766	11.2623
DTIDCGGNNDKA	1.0000	0.0000	0.7065	11.1568	372030.1258	11.7841
DTINDKKFPQNF	1.0000	0.0000	0.6632	10.6493	207402.6135	11.3940
DTKCEPVNNSQS	1.0000	0.0000	0.7398	10.5063	175914.0511	11.2841
DTKSKLPPNTTW	1.0000	0.0000	0.7261	10.7402	230266.3410	11.4638
DTLCASNGVYDE	1.0000	0.0000	0.7580	11.3209	449384.6057	11.9102
DTLEYDDNLELS	1.0000	0.0000	0.6763	10.0472	103695.2973	10.9312
DTLGIHLINEIS	1.0000	0.0000	0.6885	10.3814	152357.2168	11.1881
DTLNGQLPPEEQ	1.0000	0.0000	0.6494	10.5255	179847.2326	11.2988
DTLNQNNEPNVL	1.0000	0.0000	0.6558	9.8005	78059.9802	10.7416
DTLNSHRIDNTL	1.0000	0.0000	0.6801	9.9997	98178.9293	10.8947
DTLPITIMNTLA	1.0000	0.0000	0.6622	10.4641	167573.9924	11.2517
DTLPLITMQNQV	1.0000	0.0000	0.6760	10.7591	235354.7819	11.4784
DTMFELDSLDDD	1.0000	0.0000	0.6912	10.6069	197512.8027	11.3614
DTMPISKKNNSS	1.0000	0.0000	0.6967	9.6639	66696.2243	10.6366
DTPASISQVPES	1.0000	0.0000	0.6973	10.1496	116669.4768	11.0099
DTPGSNNALENH	1.0000	0.0000	0.6956	10.1681	119183.3204	11.0242
DTPNLNDNVALG	1.0000	0.0000	0.6621	10.0901	108943.9743	10.9642
DTPSSDDAHQDQ	1.0000	0.0000	0.6977	10.5807	191637.2983	11.3412
DTQNAQNEESSV	1.0000	0.0000	0.6911	10.0927	109267.6883	10.9662
DTRRESDVMVTI	1.0000	0.0000	0.6935	11.1939	388250.9739	11.8126
DTRVNSETSISQ	1.0000	0.0000	0.6959	9.9012	87654.8556	10.8190
DTSDDSSVAFKE	1.0000	0.0000	0.7038	10.1551	117415.6617	11.0142
DTSKALIIWKIF	1.0000	0.0000	0.7460	11.3510	465222.4891	11.9334
DTSNPMNSAQGP	1.0000	0.0000	0.7189	10.3584	148366.7759	11.1704
DTSSQPEAPQKL	1.0000	0.0000	0.6735	10.1274	113725.6934	10.9929
DTSSVNLQDLSK	1.0000	0.0000	0.6740	9.4275	50803.2296	10.4549
DTTEHYQSVMEK	1.0000	0.0000	0.7281	11.5136	560968.5660	12.0583
DTTYGLKERKCG	1.0000	0.0000	0.7119	11.6789	678567.6346	12.1854
DTVQEFNNDKPM	1.0000	0.0000	0.6865	11.0201	317830.6143	11.6790
DTYGSKTKEMTD	1.0000	0.0000	0.7023	10.9639	297928.0013	11.6358
DTYNRGMIYLKN	1.0000	0.0000	0.7311	11.3084	442973.8277	11.9006
DVCDGEAEDSSA	1.0000	0.0000	0.7482	11.2079	394532.4075	11.8233
DVDFVGALDGPH	1.0000	0.0000	0.6634	11.7244	715053.7420	12.2203
DVDPINSRILRN	1.0000	0.0000	0.6779	10.2595	132400.6353	11.0944
DVDQTNEPGISN	1.0000	0.0000	0.6781	10.3880	153513.2398	11.1931
DVFYTQHDVINT	1.0000	0.0000	0.6911	11.6066	624386.4357	12.1298
DVHKIKFHDTSN	1.0000	0.0000	0.7201	11.0242	319333.1422	11.6821
DVICTMVQQKTL	1.0000	0.0000	0.7130	11.8054	784985.9257	12.2826
DVINTSNGTVLC	1.0000	0.0000	0.7411	10.8210	252738.3198	11.5260
DVKTSLLYSPLT	1.0000	0.0000	0.6915	9.9629	94106.5035	10.8664
DVLFDNFTSENE	1.0000	0.0000	0.6973	10.4282	160788.7629	11.2241
DVLGSLKVVRIS	1.0000	0.0000	0.7103	10.4741	169505.2678	11.2593
DVLPFLNHAKKS	1.0000	0.0000	0.7036	10.5290	180574.1501	11.3015
DVMVTIGSGNNI	1.0000	0.0000	0.7243	10.9528	294138.1148	11.6273
DVNKRRTMLRRK	1.0000	0.0000	0.6811	11.0876	343526.8235	11.7309
DVNSRKEALRKN	1.0000	0.0000	0.6769	10.1829	121228.4484	11.0355
DVPSELSASEIH	1.0000	0.0000	0.7222	10.3018	139005.2686	11.1269
DVQTEYHFNMTR	1.0000	0.0000	0.7111	11.9509	928085.0016	12.3944
DVRTTYKVYEGF	1.0000	0.0000	0.6711	11.9612	939175.0597	12.4023
DVSETYKPTGVT	1.0000	0.0000	0.6899	10.9854	305394.6862	11.6523
DVSIKCTDDHIP	1.0000	0.0000	0.7280	11.4017	493173.6353	11.9723
DVTYYVDNKTLK	1.0000	0.0000	0.6918	11.0303	321578.0471	11.6868
DVVIFFSGPVDN	1.0000	0.0000	0.7108	11.2701	423822.4812	11.8711
DWKLAIWENGDL	1.0000	0.0000	0.8173	12.2868	1366309.6294	12.6526
DWLSNDESTDLA	1.0000	0.0000	0.7475	10.5812	191753.9694	11.3416
DWRSQIQNPLST	1.0000	0.0000	0.7677	10.9667	298894.2451	11.6380
DYAQLTGPNDLV	1.0000	0.0000	0.6788	10.8902	273702.0987	11.5792
DYCNNLHYVRSR	1.0000	0.0000	0.8216	11.8045	784153.3611	12.2819
DYDAVEKVTAQL	1.0000	0.0000	0.6553	11.2483	413331.0192	11.8544
DYDDLDELRPHN	1.0000	0.0000	0.6862	10.9455	291679.0541	11.6217
DYFTILLPADQE	1.0000	0.0000	0.6638	11.0498	328886.2275	11.7018
DYFTNIDGSQLP	1.0000	0.0000	0.7065	10.7927	244615.4715	11.5042
DYKSCINEISAI	1.0000	0.0000	0.7596	10.9550	294873.2662	11.6289
DYKTTLVSSMRA	1.0000	0.0000	0.7386	10.7851	242483.4465	11.4983
DYNGLLGPEMPS	1.0000	0.0000	0.7339	10.9625	297437.0179	11.6347
DYNGLPQDLDGN	1.0000	0.0000	0.6873	10.6942	218406.3434	11.4285
DYNPLSLIEAQY	1.0000	0.0000	0.7161	10.7519	233397.6325	11.4729
DYPNNESLTLYT	1.0000	0.0000	0.7065	10.2761	134966.2868	11.1072
DYPNNPDSPIVI	1.0000	0.0000	0.6934	10.5680	188863.4250	11.3315
DYQNTLVIDNNS	1.0000	0.0000	0.6960	10.1577	117764.7980	11.0162
DYQTDYNGLLGP	1.0000	0.0000	0.7020	11.1645	375343.4306	11.7900
DYRLFKPERWLN	1.0000	0.0000	0.7680	11.8821	857423.1518	12.3415
DYSKWATRKPEA	1.0000	0.0000	0.7601	11.7788	761298.8259	12.2622
DYSQRLLDSLVS	1.0000	0.0000	0.7204	10.0241	100971.5000	10.9135
DYTGVYIISPNY	1.0000	0.0000	0.7443	11.4817	540767.2462	12.0338
DYTRSSILHICS	1.0000	0.0000	0.8025	11.0249	319595.5177	11.6827
DYVSSPERRPNE	1.0000	0.0000	0.7223	10.7133	223255.9046	11.4432
EAASNIDKNKHP	1.0000	0.0000	0.6843	10.3840	152813.8813	11.1901
EADLRYLKRDPV	1.0000	0.0000	0.6629	11.0998	348362.9878	11.7402
EADNLPSQDSEE	1.0000	0.0000	0.6766	10.0088	99204.3894	10.9017
EAEDSSAQKSFN	1.0000	0.0000	0.7068	10.0566	104818.4218	10.9384
EAESGETVLSTP	1.0000	0.0000	0.6884	10.3225	142361.5852	11.1428
EAFIESISKKDN	1.0000	0.0000	0.6856	10.1759	120258.6443	11.0302
EAFSIRKSSSSS	1.0000	0.0000	0.7146	9.3728	47704.9008	10.4129
EAHEMYKHSQID	1.0000	0.0000	0.7404	11.8768	852198.4912	12.3375
EAHSQGFVISKF	1.0000	0.0000	0.7459	11.3059	441675.6236	11.8987
EAHSRQKFIAHG	1.0000	0.0000	0.7125	11.6976	693379.8694	12.1998
EAIENGRHPEFD	1.0000	0.0000	0.6627	11.4656	530827.5750	12.0214
EAIGRGHNNLED	1.0000	0.0000	0.6866	10.9991	310238.9200	11.6629
EAIVKSLVPWSN	1.0000	0.0000	0.7790	11.1002	348532.3463	11.7406
EAKSSIIIEANL	1.0000	0.0000	0.6735	9.9462	92309.5343	10.8536
EALDTLCASNGV	1.0000	0.0000	0.7355	10.9039	278036.1155	11.5897
EALQTSNKATAQ	1.0000	0.0000	0.6635	10.2358	128848.4424	11.0762
EALRKNKSNSSM	1.0000	0.0000	0.7085	9.7375	72594.8566	10.6932
EALSACANDTLN	1.0000	0.0000	0.7195	10.4612	167013.5402	11.2494
EAMLRTATSISK	1.0000	0.0000	0.7046	10.4235	159928.5744	11.2205
EANADTGTSYED	1.0000	0.0000	0.6889	10.7314	227952.7279	11.4571
EANHHPIGDSST	1.0000	0.0000	0.7351	10.7668	237435.0760	11.4843
EANLIILFHMSE	1.0000	0.0000	0.7325	10.9519	293829.1042	11.6266
EANPSDKSSLFM	1.0000	0.0000	0.7278	10.1160	112241.4317	10.9841
EANQDKGPTNTQ	1.0000	0.0000	0.6496	10.5259	179927.8683	11.2991
EANVISNISVSN	1.0000	0.0000	0.7003	9.6794	67899.1069	10.6485
EAPQKLGMVIFF	1.0000	0.0000	0.6716	11.7838	765665.4850	12.2660
EAPSEASSQLLS	1.0000	0.0000	0.6910	9.5299	57158.7710	10.5336
EAQLDNFSQERT	1.0000	0.0000	0.6836	10.5894	193579.0080	11.3480
EAQLPESHLTTK	1.0000	0.0000	0.6778	10.4452	163963.9535	11.2371
EAQNQSYESIRQ	1.0000	0.0000	0.7215	10.7412	230545.1098	11.4646
EAQYELIPHSRS	1.0000	0.0000	0.7360	10.9553	294987.1923	11.6292
EAQYTNKLFCSS	1.0000	0.0000	0.7787	10.9896	306852.9989	11.6555
EARMTQLPEEAL	1.0000	0.0000	0.6612	11.0964	347001.1539	11.7376
EARSGCTLNSST	1.0000	0.0000	0.7524	10.3425	145684.6273	11.1582
EASCIEGNLNND	1.0000	0.0000	0.7322	10.5703	189360.2390	11.3333
EASFQPAQNEYP	1.0000	0.0000	0.7025	11.1327	361845.7025	11.7656
EASQGRDISLAN	1.0000	0.0000	0.6960	10.2713	134223.4084	11.1035
EASSQLLSQNKA	1.0000	0.0000	0.6833	9.5834	60795.1698	10.5748
EASTNRRFSEYL	1.0000	0.0000	0.7299	10.5913	194009.8718	11.3495
EATAMELLVESN	1.0000	0.0000	0.7009	10.5627	187717.7002	11.3274
EATICQGSESSN	1.0000	0.0000	0.7602	10.5826	192061.7047	11.3427
EATIKCSTVVPN	1.0000	0.0000	0.7263	11.0762	339046.4871	11.7221
EATTAFSPFDHN	1.0000	0.0000	0.7077	10.9941	308459.3201	11.6590
EAVHSLEFYPPE	1.0000	0.0000	0.7193	11.4509	521893.7983	12.0101
EAVNKASTILFK	1.0000	0.0000	0.6789	10.4060	156722.0485	11.2070
EAVSKTMGGNPA	1.0000	0.0000	0.7103	11.0795	340320.4415	11.7246
EAVTDTKSKLPP	1.0000	0.0000	0.6533	10.2774	135158.4560	11.1081
EAVTMGLNILPG	1.0000	0.0000	0.6893	11.0687	336129.3861	11.7164
EAYKKMRDFDPS	1.0000	0.0000	0.7132	11.3969	490453.9231	11.9686
EAYYSSQFPGTS	1.0000	0.0000	0.7750	10.9983	309968.2799	11.6623
ECCEERQSDTPL	1.0000	0.0000	0.7707	11.7283	718266.8458	12.2233
ECEDTRRESDVM	1.0000	0.0000	0.7413	11.7751	758019.6874	12.2593
ECEMHISNAPHN	1.0000	0.0000	0.8042	11.7873	768814.9233	12.2687
ECENQGPTIAEK	1.0000	0.0000	0.6885	11.4174	502170.4781	11.9844
ECLCPTHGQNGT	1.0000	0.0000	0.7805	12.2116	1253010.1080	12.5948
ECLQNTNPNDIK	1.0000	0.0000	0.7018	10.5845	192496.6047	11.3442
ECNVIVIHEYYL	1.0000	0.0000	0.7606	12.3257	1428829.6451	12.6825
ECQNVRSNHKMK	1.0000	0.0000	0.7910	11.5637	594292.4497	12.0968
ECSGTLCSLITH	1.0000	0.0000	0.8233	11.4543	523941.9295	12.0127
ECTTPEKDAECE	1.0000	0.0000	0.7158	11.9469	923885.1409	12.3914
ECVHDRANGFLK	1.0000	0.0000	0.7359	11.9227	898495.7939	12.3728
ECVTSGEDNKSV	1.0000	0.0000	0.7571	10.9397	289749.3931	11.6172
EDAPTKPNNIEN	1.0000	0.0000	0.6433	10.1463	116221.4127	11.0074
EDDEHSDNQLFT	1.0000	0.0000	0.6959	10.6419	205649.1082	11.3884
EDDIELFARIGV	1.0000	0.0000	0.6410	11.3014	439370.1040	11.8952
EDDNFQLKNTKI	1.0000	0.0000	0.6522	10.2881	136840.4590	11.1164
EDDQNLPGYGLT	1.0000	0.0000	0.6781	10.8687	266998.1203	11.5626
EDDRLTVQAVVY	1.0000	0.0000	0.6582	11.5064	556378.6454	12.0528
EDDSKIRTVLKK	1.0000	0.0000	0.6555	10.2991	138582.8452	11.1248
EDDSRKDLGTFQ	1.0000	0.0000	0.6757	10.6949	218580.8743	11.4291
EDDTKCEPVNNS	1.0000	0.0000	0.7213	10.7313	227938.4755	11.4571
EDEEPPPMSNKT	1.0000	0.0000	0.6817	10.5984	195599.3727	11.3549
EDEFVDNKVTER	1.0000	0.0000	0.6529	11.0722	337469.4563	11.7190
EDEITFKTLTEA	1.0000	0.0000	0.6335	10.6671	211682.7615	11.4077
EDENESKILSAI	1.0000	0.0000	0.6702	9.8938	86909.0376	10.8133
EDEQSLSLIYCD	1.0000	0.0000	0.7594	10.9092	279740.5132	11.5938
EDFEDVPSELSA	1.0000	0.0000	0.6970	10.4931	173265.3824	11.2740
EDFGAETNKQFI	1.0000	0.0000	0.6578	11.1704	377870.3528	11.7945
EDGLKSIARAQS	1.0000	0.0000	0.6907	10.4081	157105.0299	11.2086
EDGTGHDILHSY	1.0000	0.0000	0.7348	11.4852	542951.3810	12.0365
EDIDNQYDLFLV	1.0000	0.0000	0.6829	10.9793	303259.3518	11.6477
EDIMNYGNYLES	1.0000	0.0000	0.7569	11.1056	350695.9710	11.7447
EDITGPVVKDSW	1.0000	0.0000	0.7501	11.7518	738031.9827	12.2414
EDLELHVHLIGD	1.0000	0.0000	0.6900	11.2161	398307.2784	11.8297
EDLKARQYLSIV	1.0000	0.0000	0.6948	10.7982	246174.2110	11.5084
EDLYEDPRRKIP	1.0000	0.0000	0.6459	11.1166	355170.5552	11.7532
EDNISTAPTKEL	1.0000	0.0000	0.6509	10.0211	100624.7145	10.9112
EDNKSVKLHTSN	1.0000	0.0000	0.6945	9.8817	85703.9691	10.8040
EDNLLEDDQNLP	1.0000	0.0000	0.6437	9.9652	94357.3956	10.8682
EDPIIYGTFQLD	1.0000	0.0000	0.6574	11.3198	448818.5319	11.9094
EDPPSDPTDSLS	1.0000	0.0000	0.6723	9.6916	68857.4909	10.6579
EDPRRKIPPLKS	1.0000	0.0000	0.6563	10.4439	163725.7260	11.2361
EDPRYESTDYFT	1.0000	0.0000	0.7085	11.3286	453378.3540	11.9161
EDQDDTDESQAV	1.0000	0.0000	0.6567	10.7423	230829.6805	11.4655
EDQNQKKKFHDT	1.0000	0.0000	0.6633	10.9557	295137.7290	11.6295
EDQSSNSNSPET	1.0000	0.0000	0.6784	9.2622	42001.2687	10.3279
EDRISAKINNNV	1.0000	0.0000	0.6766	10.1308	114175.5574	10.9955
EDRLDINDNEDE	1.0000	0.0000	0.6436	10.3258	142901.0466	11.1453
EDRLSSAITSGP	1.0000	0.0000	0.6968	10.0064	98937.1835	10.8999
EDRPNYVYWNHK	1.0000	0.0000	0.8024	12.4631	1673846.5633	12.7881
EDRTGMHSIFFL	1.0000	0.0000	0.7385	11.6056	623642.7088	12.1290
EDRYQPPTIYSQ	1.0000	0.0000	0.6994	11.3456	462348.6763	11.9292
EDSDSSAAIQVN	1.0000	0.0000	0.7012	10.0262	101215.1481	10.9151
EDSNKEGPLADS	1.0000	0.0000	0.6790	9.9922	97331.1144	10.8889
EDSNNPPNGAFF	1.0000	0.0000	0.7068	10.5274	180234.6774	11.3003
EDSRSSFKVPYQ	1.0000	0.0000	0.7477	10.7086	222042.7060	11.4396
EDSSAQKSFNSN	1.0000	0.0000	0.7001	9.4892	54542.5021	10.5023
EDSTPPKMQGNF	1.0000	0.0000	0.7071	10.9677	299237.5678	11.6388
EDTHTLSTEGLI	1.0000	0.0000	0.6805	10.4502	164915.6545	11.2410
EDTRRESDVMVT	1.0000	0.0000	0.6938	11.2078	394500.4224	11.8233
EDVPSELSASEI	1.0000	0.0000	0.6950	10.0201	100511.1464	10.9104
EDYRLFKPERWL	1.0000	0.0000	0.7509	12.1103	1115014.6962	12.5169
EDYSKWATRKPE	1.0000	0.0000	0.7590	11.7524	738540.6051	12.2419
EEAFIESISKKD	1.0000	0.0000	0.6836	10.4041	156387.3747	11.2055
EEALQTSNKATA	1.0000	0.0000	0.6605	10.1879	121925.8091	11.0393
EEASTNRRFSEY	1.0000	0.0000	0.7307	10.7788	240733.6111	11.4935
EEATTAFSPFDH	1.0000	0.0000	0.6950	11.2223	401128.2812	11.8344
EEDDSRKDLGTF	1.0000	0.0000	0.6732	10.6469	206837.1914	11.3922
EEDFGAETNKQF	1.0000	0.0000	0.6579	11.1842	383952.7105	11.8052
EEDIDNQYDLFL	1.0000	0.0000	0.6759	10.8613	264726.3479	11.5569
EEDQDDTDESQA	1.0000	0.0000	0.6499	10.6242	201499.7985	11.3747
EEDYSKWATRKP	1.0000	0.0000	0.7590	11.7524	738540.6051	12.2419
EEFFHLEDDSKI	1.0000	0.0000	0.6996	11.0364	323851.6942	11.6915
EEFGNLFDRTHA	1.0000	0.0000	0.6886	11.3970	490494.9561	11.9687
EEFPQDVLFDNF	1.0000	0.0000	0.6754	11.2845	430949.1062	11.8823
EEGSISAEDSNK	1.0000	0.0000	0.6936	9.9051	88044.9116	10.8220
EEHHTRITKIDS	1.0000	0.0000	0.6935	11.0471	327875.6612	11.6998
EEIYLKNLSNCL	1.0000	0.0000	0.7403	10.5186	178431.9053	11.2936
EEKADKNIDMDL	1.0000	0.0000	0.6589	10.6958	218799.1264	11.4297
EEKFVALGRNLN	1.0000	0.0000	0.6817	10.6736	213287.1156	11.4127
EELISFHLRFPK	1.0000	0.0000	0.7104	10.9914	307497.9378	11.6569
EEMCKNKYSMSG	1.0000	0.0000	0.8352	11.7086	702159.0313	12.2082
EENAFQNHPPSG	1.0000	0.0000	0.7159	10.9389	289466.3179	11.6166
EENGSRNTKYNE	1.0000	0.0000	0.7028	10.3792	151967.6824	11.1864
EENKEPDEPHPR	1.0000	0.0000	0.6494	11.0280	320733.0411	11.6851
EENLRGDLLSKS	1.0000	0.0000	0.6765	9.7182	71001.6969	10.6784
EENSRTYRDEVP	1.0000	0.0000	0.6966	10.9450	291498.5371	11.6213
EEPPPMSNKTSK	1.0000	0.0000	0.6972	10.2340	128571.0714	11.0748
EEQFLLPASNFS	1.0000	0.0000	0.7107	10.2733	134528.2642	11.1050
EEQKCNADYLQA	1.0000	0.0000	0.7162	11.5572	589858.5442	12.0918
EEQKVVTQEAQL	1.0000	0.0000	0.6370	11.1018	349168.5884	11.7418
EEQVASQEFKNR	1.0000	0.0000	0.6885	10.9368	288787.6248	11.6150
EERICLFQDQNS	1.0000	0.0000	0.7407	11.2345	406810.9236	11.8438
EERKCSLSSHKF	1.0000	0.0000	0.7897	10.8934	274712.7055	11.5817
EERNSNLRLMEG	1.0000	0.0000	0.7147	10.5302	180830.8840	11.3025
EESAAHDSRVSQ	1.0000	0.0000	0.7377	10.6648	211120.9119	11.4059
EESANSHEEDYS	1.0000	0.0000	0.7455	10.4650	167753.8501	11.2524
EESASPLLIIKY	1.0000	0.0000	0.6971	10.2579	132165.6440	11.0932
EESATVMTKDRY	1.0000	0.0000	0.7089	11.2854	431351.5768	11.8829
EESGTIQNNDKN	1.0000	0.0000	0.6700	10.0026	98498.7760	10.8969
EESLHKNSTQKD	1.0000	0.0000	0.6914	10.0398	102814.1320	10.9255
EESLIKSPRATE	1.0000	0.0000	0.6744	10.1449	116032.6576	11.0063
EESNDNEQTEDN	1.0000	0.0000	0.6628	9.9451	92198.8836	10.8528
EESRTSFIRNGL	1.0000	0.0000	0.7092	10.3781	151780.2995	11.1856
EESSVPFRSDES	1.0000	0.0000	0.7292	10.1433	115829.5945	11.0051
EESTMGAAFPLE	1.0000	0.0000	0.7035	11.1569	372049.8822	11.7842
EESYVNSVNSLA	1.0000	0.0000	0.7313	10.0437	103282.5612	10.9286
EETKKEPMICTL	1.0000	0.0000	0.7009	11.4095	497619.8849	11.9783
EEVKFRDNDANN	1.0000	0.0000	0.6726	10.6177	199988.7814	11.3697
EEVLLYTVVSQL	1.0000	0.0000	0.7096	10.7971	245859.1320	11.5076
EFDHRKNNLPSS	1.0000	0.0000	0.7168	10.1975	123277.8606	11.0467
EFDPQSHPSPRA	1.0000	0.0000	0.7198	10.9823	304302.9700	11.6500
EFFHLEDDSKIR	1.0000	0.0000	0.7034	11.1114	353068.3732	11.7492
EFGNLFDRTHAS	1.0000	0.0000	0.7248	11.0841	342135.5116	11.7282
EFHRTNDHAKPD	1.0000	0.0000	0.6818	11.4134	499850.3905	11.9813
EFITKKHKSPNH	1.0000	0.0000	0.7126	10.8821	271143.8100	11.5729
EFKLCDGQAILV	1.0000	0.0000	0.7067	11.6409	649542.3353	12.1562
EFKLVKNKGYEA	1.0000	0.0000	0.6837	11.1271	359520.5861	11.7613
EFKNRVETGHTC	1.0000	0.0000	0.7263	11.9365	912909.1353	12.3834
EFKPATMSKVEN	1.0000	0.0000	0.7057	10.9021	277453.3223	11.5883
EFLVAVPEPRGT	1.0000	0.0000	0.6469	11.4086	497118.8862	11.9776
EFNEDDTKCEPV	1.0000	0.0000	0.6968	11.4585	526503.7112	12.0160
EFNKLKASSIEK	1.0000	0.0000	0.6811	9.9508	92800.5431	10.8571
EFNNDKPMSIPK	1.0000	0.0000	0.7014	10.5570	186482.9021	11.3230
EFNNETGICSDQ	1.0000	0.0000	0.7448	11.1000	348476.6311	11.7405
EFNQDQVVNNDY	1.0000	0.0000	0.7051	11.1176	355582.5749	11.7539
EFNSSFIANFLV	1.0000	0.0000	0.7363	10.4872	172098.4197	11.2694
EFPQDVLFDNFT	1.0000	0.0000	0.6768	11.1910	386943.7166	11.8104
EFPSQKETLNSE	1.0000	0.0000	0.6872	10.0633	105628.6901	10.9436
[truncated: 12,894 more rows]
