# Supplementary material for: Evaluating deterministic motif significance measures in protein databases
Source: Algorithms Mol Biol. 2007 Dec 24;2:16. doi: 10.1186/1748-7188-2-16 (PMC2254621; doi:10.1186/1748-7188-2-16)
Supplement: Additional File 2 — Scripts and Datasets. This file contains the sequence datasets (synthetic and real) and the evaluated motifs. This data is separated according to the tables where it is presented and discussed. It also contains script programs (in perl language) developed for this work. [file 1748-7188-2-16-S2.zip › Scripts_and_Datasets/datasets/Table 4/10%/Motifs/score_IYKQ_s10_mlen_4_planted_syn_len300_num50.txt]

Motif	Supp	IG	Pratt	LogOdds	Zscore	Info
AAAD	1.0000	0.0000	2.1939	0.9247	2.5388	3.9195
AAAQ	1.0000	0.0000	2.1919	1.0066	2.8550	3.9824
AADE	1.0000	0.0000	2.1936	0.9083	2.4780	3.9068
AADL	1.0000	0.0000	2.2220	0.7173	1.8325	3.7601
AADP	1.0000	0.0000	2.1937	0.8971	2.4372	3.8982
AAES	1.0000	0.0000	2.2845	0.6333	1.5781	3.6955
AAFP	1.0000	0.0000	2.2123	1.1264	3.3645	4.0745
AAHA	1.0000	0.0000	2.2324	1.2505	3.9602	4.1699
AAHD	1.0000	0.0000	2.2402	1.1934	3.6770	4.1260
AAHS	1.0000	0.0000	2.3659	0.9184	2.5154	3.9146
AAID	1.0000	0.0000	2.1938	0.8872	2.4016	3.8907
AAIQ	1.0000	0.0000	2.1934	0.9691	2.7071	3.9536
AAKD	1.0000	0.0000	2.1995	0.8163	2.1542	3.8362
AAKG	1.0000	0.0000	2.2130	0.9772	2.7389	3.9599
AAKI	1.0000	0.0000	2.1994	0.8359	2.2210	3.8512
AAKP	1.0000	0.0000	2.1995	0.8458	2.2551	3.8588
AALS	2.0000	3.5487	2.2696	0.7434	2.7077	3.5487
AANE	1.0000	0.0000	2.2411	0.7169	1.8311	3.7597
AAPI	1.0000	0.0000	2.1926	0.9167	2.5089	3.9133
AAPS	1.0000	0.0000	2.2824	0.6221	1.5455	3.6869
AAPY	1.0000	0.0000	2.2352	1.2218	3.8159	4.1478
AAQD	1.0000	0.0000	2.1951	0.9495	2.6320	3.9385
AAQE	1.0000	0.0000	2.1923	0.9901	2.7894	3.9697
AARL	1.0000	0.0000	2.2366	0.8376	2.2267	3.8525
AASF	1.0000	0.0000	2.3339	0.8219	2.1732	3.8405
AASL	1.0000	0.0000	2.2696	0.4424	1.0519	3.5487
AASN	1.0000	0.0000	2.2732	0.4013	0.9462	3.5172
AASR	1.0000	0.0000	2.3024	0.7129	1.8186	3.7567
AASS	1.0000	0.0000	2.2897	0.3177	0.7372	3.4529
AASW	1.0000	0.0000	2.5661	1.5665	5.8749	4.4128
AATE	1.0000	0.0000	2.2003	0.8539	2.2834	3.8651
AATL	1.0000	0.0000	2.2214	0.6630	1.6662	3.7183
AATQ	1.0000	0.0000	2.2030	0.8951	2.4301	3.8967
AAVA	1.0000	0.0000	2.1981	1.0814	3.1663	4.0399
AAVP	1.0000	0.0000	2.1998	1.0538	3.0487	4.0187
ACAN	1.0000	0.0000	2.4124	1.3031	4.2363	4.2103
ACAT	1.0000	0.0000	2.3501	1.4401	5.0310	4.3156
ACIP	1.0000	0.0000	2.3347	1.4864	5.3268	4.3512
ACIS	1.0000	0.0000	2.4619	1.1820	3.6221	4.1172
ACLF	1.0000	0.0000	2.4228	1.5163	5.5262	4.3742
ACLS	1.0000	0.0000	2.4517	1.0121	2.8771	3.9866
ACNP	1.0000	0.0000	2.4092	1.2755	4.0893	4.1891
ACNS	1.0000	0.0000	2.4561	0.9710	2.7147	3.9551
ACQD	1.0000	0.0000	2.3348	1.5192	5.5457	4.3764
ACQF	1.0000	0.0000	2.3253	1.7485	7.3143	4.5526
ACQT	1.0000	0.0000	2.3504	1.4649	5.1874	4.3346
ACRT	1.0000	0.0000	2.3527	1.5032	5.4382	4.3641
ACTS	1.0000	0.0000	2.4522	1.1080	3.2826	4.0604
ADAM	1.0000	0.0000	2.2541	1.2417	3.9156	4.1631
ADAN	1.0000	0.0000	2.2368	0.6763	1.7063	3.7285
ADAP	1.0000	0.0000	2.1937	0.8971	2.4372	3.8982
ADDC	1.0000	0.0000	2.3418	1.4374	5.0141	4.3135
ADEG	1.0000	0.0000	2.2040	1.0121	2.8772	3.9866
ADEK	2.0000	3.8235	2.1984	1.1009	4.5979	3.8235
ADEM	1.0000	0.0000	2.2552	1.2253	3.8329	4.1505
ADET	1.0000	0.0000	2.1988	0.7968	2.0887	3.8212
ADEY	1.0000	0.0000	2.2409	1.1759	3.5934	4.1126
ADFF	1.0000	0.0000	2.2313	1.2691	4.0562	4.1842
ADFK	1.0000	0.0000	2.2287	0.9885	2.7832	3.9685
ADFL	1.0000	0.0000	2.2586	0.8895	2.4099	3.8924
ADGF	1.0000	0.0000	2.2211	1.2007	3.7125	4.1316
ADGQ	1.0000	0.0000	2.2039	1.0533	3.0468	4.0183
ADHF	1.0000	0.0000	2.2528	1.3656	4.5847	4.2584
ADKI	1.0000	0.0000	2.1974	0.7788	2.0292	3.8073
ADKL	1.0000	0.0000	2.2145	0.6089	1.5074	3.6768
ADKN	1.0000	0.0000	2.2262	0.5679	1.3906	3.6452
ADKP	1.0000	0.0000	2.1978	0.7887	2.0617	3.8149
ADLD	1.0000	0.0000	2.2162	0.6603	1.6580	3.7162
ADLE	1.0000	0.0000	2.2199	0.7009	1.7813	3.7474
ADLL	1.0000	0.0000	2.2224	0.5099	1.2311	3.6007
ADLR	1.0000	0.0000	2.2326	0.7805	2.0347	3.8086
ADLS	1.0000	0.0000	2.2571	0.3853	0.9055	3.5048
ADLT	1.0000	0.0000	2.2145	0.6059	1.4986	3.6744
ADME	1.0000	0.0000	2.2552	1.2253	3.8329	4.1505
ADND	2.0000	3.6847	2.2294	0.9202	3.5668	3.6847
ADNL	1.0000	0.0000	2.2306	0.4689	1.1215	3.5691
ADNN	2.0000	3.5376	2.2371	0.7289	2.6427	3.5376
ADNQ	1.0000	0.0000	2.2411	0.7011	1.7819	3.7476
ADNS	1.0000	0.0000	2.2600	0.3442	0.8028	3.4733
ADPQ	1.0000	0.0000	2.1951	0.9219	2.5281	3.9173
ADPT	1.0000	0.0000	2.1982	0.7857	2.0517	3.8126
ADQI	1.0000	0.0000	2.1954	0.9120	2.4916	3.9097
ADQS	1.0000	0.0000	2.2831	0.6174	1.5319	3.6833
ADRL	1.0000	0.0000	2.2326	0.7805	2.0347	3.8086
ADRM	1.0000	0.0000	2.2539	1.3049	4.2458	4.2117
ADSL	2.0000	3.5048	2.2571	0.6863	2.4560	3.5048
ADSQ	1.0000	0.0000	2.2831	0.6174	1.5319	3.6833
ADST	1.0000	0.0000	2.2600	0.4812	1.1541	3.5786
ADTA	1.0000	0.0000	2.1999	0.8133	2.1439	3.8338
ADTG	1.0000	0.0000	2.2144	0.9171	2.5106	3.9136
ADTH	1.0000	0.0000	2.2556	1.0820	3.1688	4.0404
ADTI	1.0000	0.0000	2.1978	0.7758	2.0193	3.8050
ADTP	1.0000	0.0000	2.1982	0.7857	2.0517	3.8126
ADVK	1.0000	0.0000	2.2130	0.9159	2.5061	3.9127
ADVN	1.0000	0.0000	2.2573	0.7759	2.0196	3.8051
ADYL	1.0000	0.0000	2.2870	0.9850	2.7693	3.9658
ADYN	1.0000	0.0000	2.3061	0.9439	2.6109	3.9343
AEAF	1.0000	0.0000	2.2112	1.1375	3.4151	4.0831
AECC	1.0000	0.0000	2.4521	2.1048	11.1368	4.8265
AECE	1.0000	0.0000	2.3304	1.5186	5.5415	4.3759
AEDE	1.0000	0.0000	2.1932	0.8918	2.4180	3.8942
AEDS	2.0000	3.6516	2.2742	0.8772	3.3456	3.6516
AEDY	1.0000	0.0000	2.2409	1.1759	3.5934	4.1126
AEET	1.0000	0.0000	2.1994	0.8374	2.2262	3.8524
AEFS	1.0000	0.0000	2.3308	0.8055	2.1176	3.8278
AEGH	1.0000	0.0000	2.2343	1.3379	4.4272	4.2370
AEII	1.0000	0.0000	2.1924	0.8903	2.4127	3.8930
AEKM	1.0000	0.0000	2.2670	1.1739	3.5840	4.1110
AEKN	1.0000	0.0000	2.2316	0.6085	1.5061	3.6764
AEKS	2.0000	3.6122	2.2679	0.8259	3.0925	3.6122
AELF	1.0000	0.0000	2.2604	0.9301	2.5590	3.9236
AELH	1.0000	0.0000	2.2887	1.0266	2.9363	3.9978
AELL	1.0000	0.0000	2.2285	0.5506	1.3423	3.6319
AELS	1.0000	0.0000	2.2657	0.4259	1.0092	3.5361
AEML	1.0000	0.0000	2.3041	1.0749	3.1385	4.0349
AENA	1.0000	0.0000	2.2411	0.7169	1.8311	3.7597
AENK	1.0000	0.0000	2.2316	0.6085	1.5061	3.6764
AENL	1.0000	0.0000	2.2375	0.5095	1.2299	3.6003
AENN	1.0000	0.0000	2.2447	0.4685	1.1203	3.5688
AEPE	1.0000	0.0000	2.1919	0.9212	2.5258	3.9168
AEPG	1.0000	0.0000	2.2011	1.0415	2.9976	4.0093
AEPK	1.0000	0.0000	2.1986	0.8293	2.1983	3.8461
AEPY	1.0000	0.0000	2.2366	1.2054	3.7348	4.1352
AEQK	1.0000	0.0000	2.2018	0.8817	2.3817	3.8864
AERK	1.0000	0.0000	2.2063	0.9201	2.5215	3.9159
AESE	1.0000	0.0000	2.2812	0.6168	1.5301	3.6828
AESG	2.0000	3.7753	2.3103	1.0381	4.2194	3.7753
AESQ	1.0000	0.0000	2.2899	0.6580	1.6514	3.7145
AETL	1.0000	0.0000	2.2190	0.6465	1.6171	3.7056
AETN	1.0000	0.0000	2.2316	0.6055	1.4973	3.6741
AETT	2.0000	3.7794	2.2017	1.0435	4.2509	3.7794
AEVF	1.0000	0.0000	2.2130	1.2371	3.8923	4.1596
AFAN	1.0000	0.0000	2.2819	0.9056	2.4681	3.9048
AFEM	1.0000	0.0000	2.2548	1.4545	5.1217	4.3267
AFFV	1.0000	0.0000	2.2117	1.4258	4.9425	4.3046
AFHI	1.0000	0.0000	2.2473	1.3852	4.6986	4.2734
AFHS	1.0000	0.0000	2.4124	1.0906	3.2062	4.0470
AFIE	1.0000	0.0000	2.2144	1.1000	3.2474	4.0542
AFKA	1.0000	0.0000	2.2270	1.0456	3.0146	4.0124
AFKE	1.0000	0.0000	2.2270	1.0291	2.9466	3.9997
AFKS	1.0000	0.0000	2.3192	0.7135	1.8206	3.7572
AFMV	1.0000	0.0000	2.2393	1.5706	5.9043	4.4159
AFNL	1.0000	0.0000	2.2860	0.6982	1.7730	3.7454
AFPL	1.0000	0.0000	2.2597	0.9190	2.5174	3.9151
AFPV	1.0000	0.0000	2.2148	1.2259	3.8363	4.1510
AFQN	1.0000	0.0000	2.2854	0.9303	2.5597	3.9238
AFSI	1.0000	0.0000	2.3273	0.7844	2.0476	3.8116
AFSP	2.0000	3.8192	2.3289	1.0953	4.5633	3.8192
AFTT	1.0000	0.0000	2.2358	0.9311	2.5627	3.9244
AFVN	1.0000	0.0000	2.2997	1.0051	2.8493	3.9813
AFYA	2.0000	4.3014	2.2385	1.7227	10.0301	4.3014
AFYD	1.0000	0.0000	2.2526	1.3646	4.5788	4.2576
AGES	1.0000	0.0000	2.3103	0.7371	1.8946	3.7753
AGGV	1.0000	0.0000	2.1996	1.2890	4.1610	4.1995
AGIA	1.0000	0.0000	2.2013	1.0481	3.0251	4.0143
AGIE	1.0000	0.0000	2.2019	1.0317	2.9569	4.0017
AGII	1.0000	0.0000	2.2032	1.0106	2.8713	3.9855
AGKK	2.0000	3.8765	2.2190	1.1699	5.0415	3.8765
AGKS	1.0000	0.0000	2.2983	0.6452	1.6131	3.7046
AGLG	1.0000	0.0000	2.2612	0.9821	2.7578	3.9636
AGLI	1.0000	0.0000	2.2420	0.8407	2.2376	3.8549
AGLK	1.0000	0.0000	2.2419	0.7698	1.9999	3.8004
AGNN	1.0000	0.0000	2.2747	0.5888	1.4496	3.6613
AGNR	1.0000	0.0000	2.2743	0.9003	2.4490	3.9007
AGNT	1.0000	0.0000	2.2570	0.7258	1.8588	3.7666
AGPH	1.0000	0.0000	2.2365	1.3267	4.3651	4.2284
AGPP	1.0000	0.0000	2.2017	1.0304	2.9515	4.0007
AGPR	1.0000	0.0000	2.2016	1.1211	3.3410	4.0704
AGQL	1.0000	0.0000	2.2477	0.9030	2.4587	3.9028
AGRN	1.0000	0.0000	2.2743	0.9003	2.4490	3.9007
AGSG	1.0000	0.0000	2.3386	0.8574	2.2956	3.8677
AGST	2.0000	3.7023	2.2981	0.9432	3.6882	3.7023
AGTY	1.0000	0.0000	2.2601	1.2418	3.9162	4.1632
AGVQ	1.0000	0.0000	2.1994	1.2100	3.7574	4.1387
AGVS	1.0000	0.0000	2.3374	0.8531	2.2807	3.8645
AGYL	1.0000	0.0000	2.3047	1.1459	3.4534	4.0895
AHAE	1.0000	0.0000	2.2341	1.2340	3.8768	4.1572
AHAL	1.0000	0.0000	2.2899	1.0431	3.0042	4.0105
AHDL	1.0000	0.0000	2.2873	0.9860	2.7734	3.9666
AHDS	1.0000	0.0000	2.3564	0.8613	2.3095	3.8708
AHEM	1.0000	0.0000	2.2738	1.5510	5.7654	4.4009
AHFS	1.0000	0.0000	2.4124	1.0906	3.2062	4.0470
AHGN	1.0000	0.0000	2.3299	1.1059	3.2731	4.0587
AHGV	1.0000	0.0000	2.2241	1.4539	5.1177	4.3262
AHHG	1.0000	0.0000	2.2427	1.6230	6.2916	4.4562
AHHL	1.0000	0.0000	2.3485	1.3118	4.2834	4.2170
AHIL	1.0000	0.0000	2.2877	1.0056	2.8511	3.9816
AHIT	1.0000	0.0000	2.2542	1.1016	3.2541	4.0554
AHKS	1.0000	0.0000	2.3512	0.8100	2.1329	3.8313
AHLD	1.0000	0.0000	2.2873	0.9860	2.7734	3.9666
AHML	1.0000	0.0000	2.3641	1.3601	4.5531	4.2541
AHQV	1.0000	0.0000	2.2280	1.3748	4.6381	4.2655
AHRI	1.0000	0.0000	2.2362	1.2761	4.0929	4.1896
AHSK	1.0000	0.0000	2.3512	0.8100	2.1329	3.8313
AHSM	1.0000	0.0000	2.4632	1.2354	3.8838	4.1583
AHSQ	1.0000	0.0000	2.3711	0.9432	2.6080	3.9337
AHSR	1.0000	0.0000	2.3803	0.9816	2.7559	3.9632
AHSY	1.0000	0.0000	2.4453	1.1861	3.6418	4.1204
AHWT	1.0000	0.0000	2.5039	2.0558	10.5162	4.7889
AHYH	1.0000	0.0000	2.2526	1.7868	7.6564	4.5821
AIAM	1.0000	0.0000	2.2507	1.2613	4.0157	4.1782
AIAP	1.0000	0.0000	2.1926	0.9167	2.5089	3.9133
AICN	1.0000	0.0000	2.4083	1.2656	4.0379	4.1815
AICQ	2.0000	4.3915	2.3306	1.8398	11.5309	4.3915
AIDN	1.0000	0.0000	2.2315	0.6388	1.5943	3.6997
AIEA	1.0000	0.0000	2.1924	0.9278	2.5504	3.9219
AIEN	1.0000	0.0000	2.2362	0.6794	1.7157	3.7309
AIEQ	1.0000	0.0000	2.1935	0.9526	2.6438	3.9409
AIES	1.0000	0.0000	2.2773	0.5958	1.4695	3.6666
AIFP	1.0000	0.0000	2.2152	1.0889	3.1986	4.0456
AIFY	1.0000	0.0000	2.2471	1.3841	4.6925	4.2726
AIGR	1.0000	0.0000	2.2029	1.1113	3.2970	4.0629
AIGT	2.0000	3.9287	2.2136	1.2377	5.5089	3.9287
AIIL	1.0000	0.0000	2.2192	0.6994	1.7768	3.7463
AIKK	2.0000	3.7679	2.1997	1.0285	4.1636	3.7679
AIKS	1.0000	0.0000	2.2638	0.5038	1.2146	3.5960
AILF	3.0000	7.8150	2.2592	1.3862	8.1489	3.9075
AILI	1.0000	0.0000	2.2192	0.6994	1.7768	3.7463
AILR	1.0000	0.0000	2.2335	0.8001	2.0995	3.8237
AILS	1.0000	0.0000	2.2610	0.4048	0.9552	3.5199
AILV	1.0000	0.0000	2.2411	0.8365	2.2230	3.8517
AIMR	1.0000	0.0000	2.2495	1.3244	4.3527	4.2267
AIPE	1.0000	0.0000	2.1922	0.9002	2.4485	3.9006
AIPG	2.0000	3.9931	2.2025	1.3215	6.1329	3.9931
AIPN	2.0000	3.7223	2.2347	0.9693	3.8295	3.7223
AIPQ	1.0000	0.0000	2.1937	0.9414	2.6014	3.9323
AIQN	2.0000	3.7626	2.2428	1.0217	4.1239	3.7626
AIQV	1.0000	0.0000	2.2007	1.0686	3.1116	4.0301
AIRG	1.0000	0.0000	2.2029	1.1113	3.2970	4.0629
AIRV	1.0000	0.0000	2.2023	1.1070	3.2782	4.0596
AISH	1.0000	0.0000	2.3592	0.8809	2.3789	3.8858
AISK	1.0000	0.0000	2.2638	0.5038	1.2146	3.5960
AISS	1.0000	0.0000	2.2798	0.2802	0.6459	3.4241
AITI	1.0000	0.0000	2.1980	0.7954	2.0838	3.8201
AITS	1.0000	0.0000	2.2635	0.5008	1.2064	3.5936
AIVI	1.0000	0.0000	2.2025	1.0064	2.8542	3.9822
AIVK	1.0000	0.0000	2.2122	0.9355	2.5790	3.9278
AIVM	1.0000	0.0000	2.2514	1.3609	4.5575	4.2547
AIWE	1.0000	0.0000	2.4368	1.8446	8.1997	4.6265
AIYF	1.0000	0.0000	2.2471	1.3841	4.6925	4.2726
AKAH	1.0000	0.0000	2.2522	1.1421	3.4360	4.0866
AKAN	1.0000	0.0000	2.2344	0.6250	1.5539	3.6891
AKAT	1.0000	0.0000	2.2030	0.7620	1.9744	3.7944
AKDS	1.0000	0.0000	2.2603	0.4843	1.1622	3.5809
AKEH	1.0000	0.0000	2.2525	1.1256	3.3612	4.0739
AKEL	1.0000	0.0000	2.2189	0.6496	1.6261	3.7080
AKEM	1.0000	0.0000	2.2670	1.1739	3.5840	4.1110
AKET	1.0000	0.0000	2.2014	0.7455	1.9214	3.7817
AKFE	1.0000	0.0000	2.2270	1.0291	2.9466	3.9997
AKGP	1.0000	0.0000	2.2128	0.9496	2.6324	3.9386
AKGR	1.0000	0.0000	2.2173	1.0404	2.9929	4.0084
AKGS	1.0000	0.0000	2.2983	0.6452	1.6131	3.7046
AKHN	1.0000	0.0000	2.3060	0.8937	2.4248	3.8956
AKIN	1.0000	0.0000	2.2286	0.5875	1.4459	3.6603
AKIT	1.0000	0.0000	2.1999	0.7245	1.8548	3.7656
AKIY	1.0000	0.0000	2.2531	1.1036	3.2629	4.0569
AKKA	1.0000	0.0000	2.2026	0.7650	1.9842	3.7967
AKKS	1.0000	0.0000	2.2531	0.4330	1.0275	3.5415
AKKT	1.0000	0.0000	2.1994	0.6536	1.6381	3.7111
AKKY	1.0000	0.0000	2.2616	1.0327	2.9611	4.0025
AKLA	1.0000	0.0000	2.2213	0.6660	1.6753	3.7206
AKLN	1.0000	0.0000	2.2243	0.4176	0.9879	3.5297
AKLS	1.0000	0.0000	2.2484	0.3340	0.7773	3.4654
AKMI	1.0000	0.0000	2.2680	1.1529	3.4857	4.0949
AKNE	1.0000	0.0000	2.2316	0.6085	1.5061	3.6764
AKNQ	1.0000	0.0000	2.2389	0.6497	1.6267	3.7081
AKNS	1.0000	0.0000	2.2506	0.2929	0.6768	3.4339
AKPD	1.0000	0.0000	2.1978	0.7887	2.0617	3.8149
AKPP	1.0000	0.0000	2.1981	0.8181	2.1603	3.8376
AKQE	1.0000	0.0000	2.2018	0.8817	2.3817	3.8864
AKQK	1.0000	0.0000	2.2055	0.7898	2.0653	3.8158
AKRK	1.0000	0.0000	2.2113	0.8282	2.1944	3.8453
AKSI	1.0000	0.0000	2.2638	0.5038	1.2146	3.5960
AKSS	1.0000	0.0000	2.2640	0.2093	0.4763	3.3696
AKSV	3.0000	7.4027	2.2971	1.1180	5.7629	3.7013
AKTE	1.0000	0.0000	2.2014	0.7455	1.9214	3.7817
AKTT	1.0000	0.0000	2.1995	0.6505	1.6291	3.7087
AKVA	1.0000	0.0000	2.2123	0.9730	2.7224	3.9566
AKVN	1.0000	0.0000	2.2559	0.7246	1.8551	3.7656
AKYN	1.0000	0.0000	2.3057	0.8926	2.4210	3.8948
ALAC	1.0000	0.0000	2.3897	1.3441	4.4625	4.2419
ALAG	1.0000	0.0000	2.2449	0.8782	2.3694	3.8838
ALAN	1.0000	0.0000	2.2407	0.5260	1.2747	3.6130
ALDA	1.0000	0.0000	2.2220	0.7173	1.8325	3.7601
ALDG	1.0000	0.0000	2.2413	0.8212	2.1706	3.8399
ALDL	1.0000	0.0000	2.2224	0.5099	1.2311	3.6007
ALDT	1.0000	0.0000	2.2145	0.6059	1.4986	3.6744
ALEA	1.0000	0.0000	2.2251	0.7580	1.9613	3.7913
ALEH	1.0000	0.0000	2.2887	1.0266	2.9363	3.9978
ALEI	1.0000	0.0000	2.2212	0.7204	1.8422	3.7625
ALEN	1.0000	0.0000	2.2375	0.5095	1.2299	3.6003
ALER	1.0000	0.0000	2.2350	0.8211	2.1703	3.8398
ALFD	1.0000	0.0000	2.2586	0.8895	2.4099	3.8924
ALGN	1.0000	0.0000	2.2660	0.6298	1.5679	3.6928
ALGQ	1.0000	0.0000	2.2477	0.9030	2.4587	3.9028
ALGR	1.0000	0.0000	2.2535	0.9414	2.6012	3.9323
ALGY	1.0000	0.0000	2.3047	1.1459	3.4534	4.0895
ALHA	1.0000	0.0000	2.2899	1.0431	3.0042	4.0105
ALHD	1.0000	0.0000	2.2873	0.9860	2.7734	3.9666
ALHN	1.0000	0.0000	2.3171	0.7947	2.0815	3.8195
ALHT	1.0000	0.0000	2.2893	0.9317	2.5647	3.9248
ALIF	1.0000	0.0000	2.2592	0.9091	2.4810	3.9075
ALIH	1.0000	0.0000	2.2877	1.0056	2.8511	3.9816
ALII	1.0000	0.0000	2.2192	0.6994	1.7768	3.7463
ALIY	2.0000	3.9808	2.2873	1.3056	6.0101	3.9808
ALKD	1.0000	0.0000	2.2145	0.6089	1.5074	3.6768
ALKT	1.0000	0.0000	2.2117	0.5546	1.3535	3.6350
ALMK	1.0000	0.0000	2.3047	0.9830	2.7615	3.9643
ALNA	1.0000	0.0000	2.2407	0.5260	1.2747	3.6130
ALNE	1.0000	0.0000	2.2375	0.5095	1.2299	3.6003
ALNG	2.0000	3.6928	2.2660	0.9308	3.6226	3.6928
ALNL	1.0000	0.0000	2.2218	0.3186	0.7395	3.4536
ALNP	1.0000	0.0000	2.2354	0.4983	1.1998	3.5918
ALNT	1.0000	0.0000	2.2241	0.4145	0.9801	3.5273
ALPD	1.0000	0.0000	2.2187	0.6897	1.7470	3.7388
ALPF	1.0000	0.0000	2.2597	0.9190	2.5174	3.9151
ALQA	1.0000	0.0000	2.2302	0.7992	2.0966	3.8230
ALQP	1.0000	0.0000	2.2275	0.7715	2.0054	3.8017
ALQT	1.0000	0.0000	2.2254	0.6877	1.7411	3.7373
ALRE	1.0000	0.0000	2.2350	0.8211	2.1703	3.8398
ALRH	1.0000	0.0000	2.2976	1.1062	3.2747	4.0590
ALRI	1.0000	0.0000	2.2335	0.8001	2.0995	3.8237
ALRK	1.0000	0.0000	2.2328	0.7292	1.8696	3.7692
ALRQ	1.0000	0.0000	2.2396	0.8623	2.3129	3.8715
ALRS	1.0000	0.0000	2.2861	0.5055	1.2191	3.5973
ALSA	2.0000	3.5487	2.2696	0.7434	2.7077	3.5487
ALSN	1.0000	0.0000	2.2406	0.1939	0.4400	3.3578
ALSS	1.0000	0.0000	2.2499	0.1103	0.2445	3.2935
ALSV	2.0000	3.6253	2.2968	0.8430	3.1754	3.6253
ALSY	1.0000	0.0000	2.3515	0.7100	1.8096	3.7544
ALTE	3.0000	7.4113	2.2190	1.1236	5.8062	3.7056
ALTN	1.0000	0.0000	2.2241	0.4145	0.9801	3.5273
ALVD	1.0000	0.0000	2.2403	0.8169	2.1562	3.8366
ALVK	1.0000	0.0000	2.2409	0.7656	1.9861	3.7972
ALVQ	1.0000	0.0000	2.2468	0.8988	2.4433	3.8995
ALWM	1.0000	0.0000	2.5795	2.0081	9.9444	4.7522
ALYY	1.0000	0.0000	2.3479	1.3097	4.2721	4.2154
AMAE	1.0000	0.0000	2.2477	1.2823	4.1255	4.1944
AMAI	1.0000	0.0000	2.2507	1.2613	4.0157	4.1782
AMAN	2.0000	4.0161	2.3272	1.3514	6.3689	4.0161
AMDP	1.0000	0.0000	2.2562	1.2141	3.7776	4.1419
AMDQ	1.0000	0.0000	2.2534	1.2665	4.0425	4.1822
AMEL	1.0000	0.0000	2.3041	1.0749	3.1385	4.0349
AMES	1.0000	0.0000	2.3795	0.9503	2.6349	3.9391
AMFE	1.0000	0.0000	2.2548	1.4545	5.1217	4.3267
AMIL	1.0000	0.0000	2.3031	1.0539	3.0493	4.0188
AMLR	1.0000	0.0000	2.3130	1.1546	3.4933	4.0961
AMNP	1.0000	0.0000	2.3243	1.0227	2.9203	3.9948
AMPP	1.0000	0.0000	2.2519	1.2435	3.9247	4.1645
AMSA	1.0000	0.0000	2.3826	0.9667	2.6981	3.9518
AMSI	1.0000	0.0000	2.3759	0.9292	2.5555	3.9229
AMSN	1.0000	0.0000	2.3734	0.7183	1.8354	3.7608
AMSS	1.0000	0.0000	2.3932	0.6347	1.5822	3.6965
AMSV	1.0000	0.0000	2.4071	1.0663	3.1017	4.0283
AMTM	1.0000	0.0000	2.3234	1.5044	5.4458	4.3650
AMTR	1.0000	0.0000	2.2701	1.2505	3.9603	4.1699
ANAA	1.0000	0.0000	2.2434	0.7334	1.8829	3.7724
ANAD	1.0000	0.0000	2.2368	0.6763	1.7063	3.7285
ANAN	1.0000	0.0000	2.2482	0.4849	1.1640	3.5815
ANAS	1.0000	0.0000	2.2732	0.4013	0.9462	3.5172
ANAT	2.0000	3.6868	2.2343	0.9230	3.5811	3.6868
ANCA	1.0000	0.0000	2.4124	1.3031	4.2363	4.2103
ANDE	2.0000	3.7159	2.2343	0.9609	3.7836	3.7159
ANDF	1.0000	0.0000	2.2767	0.8485	2.2645	3.8609
ANDG	1.0000	0.0000	2.2583	0.7801	2.0335	3.8083
ANDM	1.0000	0.0000	2.3224	0.9933	2.8020	3.9722
ANDT	1.0000	0.0000	2.2261	0.5649	1.3821	3.6429
ANED	1.0000	0.0000	2.2343	0.6598	1.6567	3.7159
ANEE	1.0000	0.0000	2.2388	0.7004	1.7800	3.7471
ANEF	1.0000	0.0000	2.2800	0.8891	2.4083	3.8921
ANET	1.0000	0.0000	2.2316	0.6055	1.4973	3.6741
ANFL	1.0000	0.0000	2.2860	0.6982	1.7730	3.7454
ANFP	1.0000	0.0000	2.2789	0.8779	2.3682	3.8835
ANFV	1.0000	0.0000	2.2997	1.0051	2.8493	3.9813
ANGD	1.0000	0.0000	2.2583	0.7801	2.0335	3.8083
ANGF	1.0000	0.0000	2.3006	1.0094	2.8664	3.9846
ANHH	1.0000	0.0000	2.3770	1.2707	4.0647	4.1854
ANHL	1.0000	0.0000	2.3171	0.7947	2.0815	3.8195
ANHT	1.0000	0.0000	2.3061	0.8906	2.4138	3.8933
ANIA	1.0000	0.0000	2.2386	0.6959	1.7660	3.7436
ANIG	1.0000	0.0000	2.2598	0.7997	2.0983	3.8234
ANIP	1.0000	0.0000	2.2347	0.6682	1.6819	3.7223
ANIR	1.0000	0.0000	2.2504	0.7590	1.9647	3.7921
ANIS	2.0000	3.4883	2.2642	0.6648	2.3642	3.4883
ANKS	1.0000	0.0000	2.2506	0.2929	0.6768	3.4339
ANKT	1.0000	0.0000	2.2219	0.5135	1.2408	3.6034
ANLI	1.0000	0.0000	2.2337	0.4885	1.1734	3.5842
ANLL	1.0000	0.0000	2.2218	0.3186	0.7395	3.4536
ANLS	1.0000	0.0000	2.2406	0.1939	0.4400	3.3578
ANLT	1.0000	0.0000	2.2241	0.4145	0.9801	3.5273
ANLV	1.0000	0.0000	2.2648	0.6256	1.5555	3.6895
ANMD	1.0000	0.0000	2.3224	0.9933	2.8020	3.9722
ANNA	1.0000	0.0000	2.2482	0.4849	1.1640	3.5815
ANND	1.0000	0.0000	2.2371	0.4279	1.0143	3.5376
ANNL	1.0000	0.0000	2.2251	0.2775	0.6395	3.4220
ANNM	1.0000	0.0000	2.3431	0.8019	2.1057	3.8251
ANNN	2.0000	3.3905	2.2272	0.5375	1.8474	3.3905
ANNP	1.0000	0.0000	2.2424	0.4573	1.0909	3.5602
ANNQ	1.0000	0.0000	2.2539	0.5097	1.2304	3.6005
ANNS	1.0000	0.0000	2.2402	0.1529	0.3437	3.3262
ANNT	1.0000	0.0000	2.2295	0.3735	0.8759	3.4958
ANPS	1.0000	0.0000	2.2665	0.3737	0.8763	3.4959
ANPV	1.0000	0.0000	2.2596	0.8053	2.1171	3.8277
ANQD	2.0000	3.7476	2.2411	1.0021	4.0122	3.7476
ANQE	1.0000	0.0000	2.2452	0.7417	1.9091	3.7788
ANQH	1.0000	0.0000	2.3147	1.0268	2.9371	3.9980
ANQR	2.0000	3.8400	2.2584	1.1223	4.7323	3.8400
ANRS	1.0000	0.0000	2.2903	0.4644	1.1097	3.5657
ANRT	1.0000	0.0000	2.2471	0.6851	1.7329	3.7353
ANSA	2.0000	3.5172	2.2732	0.7023	2.5256	3.5172
ANSD	3.0000	6.9466	2.2600	0.8213	3.7606	3.4733
ANSH	1.0000	0.0000	2.3569	0.6700	1.6872	3.7237
ANSL	1.0000	0.0000	2.2406	0.1939	0.4400	3.3578
ANSN	3.0000	6.6524	2.2402	0.6300	2.7167	3.3262
ANTD	1.0000	0.0000	2.2261	0.5649	1.3821	3.6429
ANTN	1.0000	0.0000	2.2295	0.3735	0.8759	3.4958
ANTS	2.0000	3.4315	2.2501	0.5909	2.0586	3.4315
ANTT	1.0000	0.0000	2.2217	0.5105	1.2326	3.6011
ANVI	1.0000	0.0000	2.2587	0.7954	2.0841	3.8201
ANYL	1.0000	0.0000	2.3167	0.7936	2.0781	3.8187
APDD	1.0000	0.0000	2.1936	0.8400	2.2351	3.8544
APEE	1.0000	0.0000	2.1919	0.9212	2.5258	3.9168
APEH	1.0000	0.0000	2.2368	1.2064	3.7399	4.1360
APFS	1.0000	0.0000	2.3289	0.7943	2.0803	3.8192
APHN	1.0000	0.0000	2.3084	0.9744	2.7279	3.9577
APHR	1.0000	0.0000	2.2343	1.2860	4.1449	4.1972
APIG	1.0000	0.0000	2.2025	1.0205	2.9112	3.9931
APIY	1.0000	0.0000	2.2389	1.1843	3.6333	4.1190
APLD	1.0000	0.0000	2.2187	0.6897	1.7470	3.7388
APLI	1.0000	0.0000	2.2201	0.7093	1.8073	3.7539
APLN	1.0000	0.0000	2.2354	0.4983	1.1998	3.5918
APLP	1.0000	0.0000	2.2209	0.7191	1.8381	3.7615
APLT	1.0000	0.0000	2.2176	0.6353	1.5842	3.6971
APNP	1.0000	0.0000	2.2359	0.6781	1.7117	3.7299
APNS	1.0000	0.0000	2.2665	0.3737	0.8763	3.4959
APPS	1.0000	0.0000	2.2770	0.5945	1.4658	3.6656
APQK	1.0000	0.0000	2.2016	0.8705	2.3419	3.8778
APQR	1.0000	0.0000	2.1957	1.0421	2.9999	4.0097
APSE	1.0000	0.0000	2.2791	0.6056	1.4978	3.6742
APSL	1.0000	0.0000	2.2632	0.4147	0.9805	3.5275
APSN	1.0000	0.0000	2.2665	0.3737	0.8763	3.4959
APSP	1.0000	0.0000	2.2770	0.5945	1.4658	3.6656
APSQ	1.0000	0.0000	2.2878	0.6469	1.6181	3.7059
APSR	2.0000	3.7354	2.2972	0.9863	3.9235	3.7354
APSY	1.0000	0.0000	2.3605	0.8897	2.4106	3.8926
APTK	2.0000	3.7731	2.2006	1.0354	4.2033	3.7731
APTM	1.0000	0.0000	2.2682	1.1597	3.5174	4.1001
APTS	1.0000	0.0000	2.2654	0.5107	1.2330	3.6012
APYK	1.0000	0.0000	2.2526	1.1134	3.3066	4.0645
APYS	1.0000	0.0000	2.3605	0.8897	2.4106	3.8926
AQAM	1.0000	0.0000	2.2440	1.3236	4.3479	4.2260
AQDG	1.0000	0.0000	2.2039	1.0533	3.0468	4.0183
AQDK	2.0000	3.8552	2.2019	1.1421	4.8594	3.8552
AQEP	1.0000	0.0000	2.1930	0.9625	2.6816	3.9485
AQEY	1.0000	0.0000	2.2324	1.2578	3.9974	4.1755
AQGD	1.0000	0.0000	2.2039	1.0533	3.0468	4.0183
AQGP	1.0000	0.0000	2.2002	1.0828	3.1721	4.0409
AQIL	1.0000	0.0000	2.2268	0.7617	1.9734	3.7942
AQIN	1.0000	0.0000	2.2428	0.7206	1.8427	3.7626
AQIT	1.0000	0.0000	2.2020	0.8576	2.2964	3.8679
AQIV	1.0000	0.0000	2.2007	1.0686	3.1116	4.0301
AQIY	1.0000	0.0000	2.2356	1.2367	3.8903	4.1593
AQKC	1.0000	0.0000	2.3494	1.4679	5.2069	4.3370
AQKD	1.0000	0.0000	2.2019	0.8411	2.2389	3.8552
AQKS	1.0000	0.0000	2.2772	0.5661	1.3856	3.6438
AQLD	1.0000	0.0000	2.2257	0.7421	1.9105	3.7791
AQLK	1.0000	0.0000	2.2253	0.6908	1.7504	3.7397
AQLP	1.0000	0.0000	2.2275	0.7715	2.0054	3.8017
AQLT	1.0000	0.0000	2.2254	0.6877	1.7411	3.7373
AQNE	2.0000	3.7788	2.2452	1.0427	4.2462	3.7788
AQNF	1.0000	0.0000	2.2854	0.9303	2.5597	3.9238
AQNQ	1.0000	0.0000	2.2512	0.7829	2.0426	3.8105
AQNV	1.0000	0.0000	2.2665	0.8577	2.2967	3.8680
AQPG	1.0000	0.0000	2.2002	1.0828	3.1721	4.0409
AQPN	1.0000	0.0000	2.2438	0.7305	1.8737	3.7702
AQPS	2.0000	3.7059	2.2878	0.9479	3.7135	3.7059
AQRA	1.0000	0.0000	2.1940	1.0697	3.1162	4.0309
AQRL	1.0000	0.0000	2.2396	0.8623	2.3129	3.8715
AQSL	1.0000	0.0000	2.2758	0.4671	1.1167	3.5677
AQSP	2.0000	3.7059	2.2878	0.9479	3.7135	3.7059
AQTP	1.0000	0.0000	2.2021	0.8675	2.3312	3.8755
AQTT	2.0000	3.8111	2.2062	1.0847	4.4982	3.8111
AQTV	1.0000	0.0000	2.2141	0.9947	2.8077	3.9733
AQYS	1.0000	0.0000	2.3708	0.9422	2.6041	3.9329
AQYT	1.0000	0.0000	2.2532	1.1628	3.5316	4.1025
AQYV	1.0000	0.0000	2.2277	1.3738	4.6321	4.2647
ARAQ	1.0000	0.0000	2.1940	1.0697	3.1162	4.0309
ARDA	1.0000	0.0000	2.1984	0.9879	2.7807	3.9680
ARDY	1.0000	0.0000	2.2401	1.2555	3.9859	4.1737
AREK	1.0000	0.0000	2.2063	0.9201	2.5215	3.9159
ARGL	1.0000	0.0000	2.2535	0.9414	2.6012	3.9323
ARGP	1.0000	0.0000	2.2016	1.1211	3.3410	4.0704
ARHI	1.0000	0.0000	2.2362	1.2761	4.0929	4.1896
ARIG	1.0000	0.0000	2.2029	1.1113	3.2970	4.0629
ARIS	1.0000	0.0000	2.2956	0.6754	1.7035	3.7278
ARKG	1.0000	0.0000	2.2173	1.0404	2.9929	4.0084
ARLG	1.0000	0.0000	2.2535	0.9414	2.6012	3.9323
ARLQ	1.0000	0.0000	2.2396	0.8623	2.3129	3.8715
ARLT	1.0000	0.0000	2.2329	0.7261	1.8600	3.7668
ARML	1.0000	0.0000	2.3130	1.1546	3.4933	4.0961
ARMT	1.0000	0.0000	2.2701	1.2505	3.9603	4.1699
ARND	1.0000	0.0000	2.2488	0.7394	1.9021	3.7771
ARNR	1.0000	0.0000	2.2655	0.8597	2.3035	3.8695
ARPK	1.0000	0.0000	2.2062	0.9089	2.4804	3.9073
ARPL	1.0000	0.0000	2.2341	0.8099	2.1325	3.8312
ARPP	1.0000	0.0000	2.1965	0.9897	2.7877	3.9694
ARPW	1.0000	0.0000	2.4337	1.9340	9.1142	4.6953
ARQQ	1.0000	0.0000	2.1934	1.0945	3.2230	4.0500
ARQY	1.0000	0.0000	2.2270	1.3374	4.4244	4.2366
ARRY	1.0000	0.0000	2.2247	1.3757	4.6434	4.2661
ARSA	1.0000	0.0000	2.3024	0.7129	1.8186	3.7567
ARSD	1.0000	0.0000	2.2926	0.6558	1.6447	3.7128
ARSE	1.0000	0.0000	2.2992	0.6964	1.7676	3.7440
ARSG	1.0000	0.0000	2.3277	0.8167	2.1554	3.8365
ARSM	1.0000	0.0000	2.3972	1.0299	2.9496	4.0003
ARSP	1.0000	0.0000	2.2972	0.6852	1.7334	3.7354
ARSQ	1.0000	0.0000	2.3077	0.7376	1.8964	3.7757
ARVA	1.0000	0.0000	2.1983	1.1445	3.4471	4.0884
ASAE	1.0000	0.0000	2.2845	0.6333	1.5781	3.6955
ASAI	1.0000	0.0000	2.2807	0.6122	1.5169	3.6793
ASAS	1.0000	0.0000	2.2897	0.3177	0.7372	3.4529
ASCI	1.0000	0.0000	2.4619	1.1820	3.6221	4.1172
ASCQ	1.0000	0.0000	2.4751	1.2442	3.9282	4.1651
ASDI	1.0000	0.0000	2.2702	0.5552	1.3551	3.6354
ASDR	1.0000	0.0000	2.2926	0.6558	1.6447	3.7128
ASEE	1.0000	0.0000	2.2812	0.6168	1.5301	3.6828
ASEI	1.0000	0.0000	2.2773	0.5958	1.4695	3.6666
ASEL	1.0000	0.0000	2.2657	0.4259	1.0092	3.5361
ASFC	1.0000	0.0000	2.5200	1.3917	4.7368	4.2784
ASFQ	2.0000	3.8595	2.3391	1.1477	4.8957	3.8595
ASFS	1.0000	0.0000	2.3435	0.4899	1.1771	3.5852
ASFT	2.0000	3.7548	2.3190	1.0115	4.0658	3.7548
ASGA	1.0000	0.0000	2.3134	0.7536	1.9472	3.7879
ASGD	1.0000	0.0000	2.3038	0.6965	1.7678	3.7441
ASGG	1.0000	0.0000	2.3386	0.8574	2.2956	3.8677
ASHA	1.0000	0.0000	2.3659	0.9184	2.5154	3.9146
ASHF	1.0000	0.0000	2.4124	1.0906	3.2062	4.0470
ASHQ	1.0000	0.0000	2.3711	0.9432	2.6080	3.9337
ASHS	1.0000	0.0000	2.3766	0.5864	1.4427	3.6594
ASIS	2.0000	3.4241	2.2798	0.5812	2.0196	3.4241
ASKD	1.0000	0.0000	2.2603	0.4843	1.1622	3.5809
ASKI	1.0000	0.0000	2.2638	0.5038	1.2146	3.5960
ASKP	1.0000	0.0000	2.2657	0.5137	1.2413	3.6036
ASKS	1.0000	0.0000	2.2640	0.2093	0.4763	3.3696
ASLA	1.0000	0.0000	2.2696	0.4424	1.0519	3.5487
ASLF	1.0000	0.0000	2.3195	0.6145	1.5235	3.6811
ASLG	1.0000	0.0000	2.2980	0.5462	1.3301	3.6285
ASLK	1.0000	0.0000	2.2484	0.3340	0.7773	3.4654
ASLL	2.0000	3.3893	2.2401	0.5360	1.8414	3.3893
ASLP	1.0000	0.0000	2.2632	0.4147	0.9805	3.5275
ASLS	1.0000	0.0000	2.2499	0.1103	0.2445	3.2935
ASMS	1.0000	0.0000	2.3932	0.6347	1.5822	3.6965
ASMT	1.0000	0.0000	2.3675	0.8553	2.2883	3.8661
ASNF	1.0000	0.0000	2.3243	0.5735	1.4064	3.6495
ASNG	1.0000	0.0000	2.3025	0.5051	1.2181	3.5970
ASNI	1.0000	0.0000	2.2642	0.3638	0.8515	3.4883
ASNQ	1.0000	0.0000	2.2796	0.4261	1.0097	3.5362
ASNR	1.0000	0.0000	2.2903	0.4644	1.1097	3.5657
ASNS	1.0000	0.0000	2.2476	0.0692	0.1496	3.2619
ASPD	1.0000	0.0000	2.2720	0.5650	1.3826	3.6430
ASPI	1.0000	0.0000	2.2752	0.5846	1.4377	3.6581
ASPL	1.0000	0.0000	2.2632	0.4147	0.9805	3.5275
ASPR	1.0000	0.0000	2.2972	0.6852	1.7334	3.7354
ASQE	1.0000	0.0000	2.2899	0.6580	1.6514	3.7145
ASQG	1.0000	0.0000	2.3186	0.7783	2.0276	3.8070
ASQI	1.0000	0.0000	2.2861	0.6370	1.5890	3.6983
ASQL	1.0000	0.0000	2.2758	0.4671	1.1167	3.5677
ASQN	1.0000	0.0000	2.2796	0.4261	1.0097	3.5362
ASRD	1.0000	0.0000	2.2926	0.6558	1.6447	3.7128
ASRG	1.0000	0.0000	2.3277	0.8167	2.1554	3.8365
ASRI	1.0000	0.0000	2.2956	0.6754	1.7035	3.7278
ASSA	2.0000	3.4529	2.2897	0.6187	2.1717	3.4529
ASSI	1.0000	0.0000	2.2798	0.2802	0.6459	3.4241
ASSQ	3.0000	6.9438	2.2967	0.8196	3.7501	3.4719
ASSS	2.0000	3.1977	2.2503	0.2866	0.9355	3.1977
ASTD	2.0000	3.5786	2.2600	0.7823	2.8857	3.5786
ASTE	1.0000	0.0000	2.2677	0.5218	1.2634	3.6098
ASTG	1.0000	0.0000	2.2981	0.6421	1.6042	3.7023
ASTI	1.0000	0.0000	2.2635	0.5008	1.2064	3.5936
ASTL	1.0000	0.0000	2.2479	0.3309	0.7698	3.4631
ASTN	1.0000	0.0000	2.2501	0.2899	0.6694	3.4315
ASTQ	1.0000	0.0000	2.2769	0.5631	1.3771	3.6415
ASTR	1.0000	0.0000	2.2867	0.6014	1.4858	3.6710
ASVA	1.0000	0.0000	2.3122	0.7493	1.9336	3.7847
ASVI	1.0000	0.0000	2.3055	0.7118	1.8152	3.7558
ASVM	1.0000	0.0000	2.4071	1.0663	3.1017	4.0283
ASVN	1.0000	0.0000	2.3012	0.5009	1.2067	3.5937
ASWQ	1.0000	0.0000	2.5727	1.5912	6.0542	4.4318
ASYN	1.0000	0.0000	2.3565	0.6690	1.6841	3.7229
ATAE	1.0000	0.0000	2.2003	0.8539	2.2834	3.8651
ATAM	1.0000	0.0000	2.2675	1.1874	3.6479	4.1214
ATAQ	1.0000	0.0000	2.2030	0.8951	2.4301	3.8967
ATDA	1.0000	0.0000	2.1999	0.8133	2.1439	3.8338
ATDR	1.0000	0.0000	2.2074	0.8764	2.3629	3.8824
ATEL	1.0000	0.0000	2.2190	0.6465	1.6171	3.7056
ATER	2.0000	3.9136	2.2069	1.2181	5.3702	3.9136
ATFG	1.0000	0.0000	2.2362	1.1464	3.4557	4.0899
ATGK	2.0000	3.8742	2.2194	1.1668	5.0213	3.8742
ATGL	1.0000	0.0000	2.2421	0.7668	1.9900	3.7981
ATHV	1.0000	0.0000	2.2598	1.2386	3.9000	4.1608
ATIA	1.0000	0.0000	2.1998	0.8329	2.2106	3.8489
ATIC	1.0000	0.0000	2.3514	1.4026	4.8019	4.2868
ATIG	1.0000	0.0000	2.2136	0.9367	2.5835	3.9287
ATII	1.0000	0.0000	2.1980	0.7954	2.0838	3.8201
ATIK	1.0000	0.0000	2.1999	0.7245	1.8548	3.7656
ATIS	1.0000	0.0000	2.2635	0.5008	1.2064	3.5936
ATKD	1.0000	0.0000	2.1991	0.7049	1.7938	3.7505
ATKT	1.0000	0.0000	2.1995	0.6505	1.6291	3.7087
ATLP	1.0000	0.0000	2.2176	0.6353	1.5842	3.6971
ATLQ	1.0000	0.0000	2.2254	0.6877	1.7411	3.7373
ATLY	1.0000	0.0000	2.2890	0.9306	2.5608	3.9240
ATMR	1.0000	0.0000	2.2701	1.2505	3.9603	4.1699
ATMS	1.0000	0.0000	2.3675	0.8553	2.2883	3.8661
ATNA	1.0000	0.0000	2.2343	0.6219	1.5450	3.6868
ATNH	2.0000	3.8933	2.3061	1.1917	5.1881	3.8933
ATNK	2.0000	3.6034	2.2219	0.8146	3.0381	3.6034
ATNN	1.0000	0.0000	2.2295	0.3735	0.8759	3.4958
ATNP	1.0000	0.0000	2.2299	0.5943	1.4653	3.6655
ATNQ	1.0000	0.0000	2.2389	0.6467	1.6177	3.7058
ATPS	1.0000	0.0000	2.2654	0.5107	1.2330	3.6012
ATQF	1.0000	0.0000	2.2285	1.0673	3.1060	4.0291
ATQG	1.0000	0.0000	2.2148	0.9990	2.8246	3.9765
ATRK	1.0000	0.0000	2.2117	0.8251	2.1840	3.8429
ATSD	2.0000	3.5786	2.2600	0.7823	2.8857	3.5786
ATSE	1.0000	0.0000	2.2677	0.5218	1.2634	3.6098
ATSF	1.0000	0.0000	2.3190	0.7105	1.8111	3.7548
ATSI	1.0000	0.0000	2.2635	0.5008	1.2064	3.5936
ATSK	1.0000	0.0000	2.2527	0.4299	1.0196	3.5392
ATSL	1.0000	0.0000	2.2479	0.3309	0.7698	3.4631
ATSP	2.0000	3.6012	2.2654	0.8117	3.0243	3.6012
ATTA	1.0000	0.0000	2.2033	0.7589	1.9645	3.7921
ATTI	1.0000	0.0000	2.2002	0.7214	1.8453	3.7632
ATTK	1.0000	0.0000	2.1995	0.6505	1.6291	3.7087
ATTL	1.0000	0.0000	2.2116	0.5515	1.3450	3.6327
ATTP	1.0000	0.0000	2.2008	0.7313	1.8763	3.7708
ATTT	1.0000	0.0000	2.1996	0.6475	1.6200	3.7064
ATVM	1.0000	0.0000	2.2739	1.2869	4.1499	4.1979
ATYV	1.0000	0.0000	2.2596	1.2376	3.8948	4.1600
AVAG	1.0000	0.0000	2.2013	1.1852	3.6376	4.1197
AVCM	1.0000	0.0000	2.3403	1.9681	9.4872	4.7214
AVDE	1.0000	0.0000	2.2034	1.0078	2.8601	3.9834
AVDN	1.0000	0.0000	2.2573	0.7759	2.0196	3.8051
AVDS	1.0000	0.0000	2.3025	0.6922	1.7548	3.7408
AVEF	1.0000	0.0000	2.2130	1.2371	3.8923	4.1596
AVEK	1.0000	0.0000	2.2120	0.9565	2.6588	3.9439
AVFL	1.0000	0.0000	2.2764	1.0462	3.0171	4.0128
AVGK	1.0000	0.0000	2.2219	1.0768	3.1466	4.0364
AVHS	1.0000	0.0000	2.3901	1.0180	2.9012	3.9912
AVIC	1.0000	0.0000	2.3321	1.6136	6.2205	4.4490
AVIN	1.0000	0.0000	2.2587	0.7954	2.0841	3.8201
AVIS	1.0000	0.0000	2.3055	0.7118	1.8152	3.7558
AVKS	1.0000	0.0000	2.2971	0.6409	1.6006	3.7013
AVLM	1.0000	0.0000	2.3195	1.1910	3.6653	4.1241
AVMY	1.0000	0.0000	2.2534	1.6660	6.6264	4.4893
AVNF	1.0000	0.0000	2.2997	1.0051	2.8493	3.9813
AVNK	1.0000	0.0000	2.2559	0.7246	1.8551	3.7656
AVNT	1.0000	0.0000	2.2559	0.7215	1.8455	3.7633
AVPE	1.0000	0.0000	2.2004	1.0373	2.9801	4.0060
AVPP	1.0000	0.0000	2.2011	1.0261	2.9342	3.9974
AVPT	1.0000	0.0000	2.2127	0.9423	2.6047	3.9330
AVQP	1.0000	0.0000	2.1996	1.0785	3.1539	4.0377
AVRA	1.0000	0.0000	2.1983	1.1445	3.4471	4.0884
AVRI	1.0000	0.0000	2.2023	1.1070	3.2782	4.0596
AVRR	1.0000	0.0000	2.1965	1.2077	3.7462	4.1370
AVSF	1.0000	0.0000	2.3579	0.9215	2.5268	3.9170
AVSG	1.0000	0.0000	2.3374	0.8531	2.2807	3.8645
AVSH	1.0000	0.0000	2.3901	1.0180	2.9012	3.9912
AVSK	1.0000	0.0000	2.2971	0.6409	1.6006	3.7013
AVSM	1.0000	0.0000	2.4071	1.0663	3.1017	4.0283
AVSV	1.0000	0.0000	2.3362	0.8489	2.2659	3.8612
AVTD	1.0000	0.0000	2.2136	0.9129	2.4949	3.9104
AVTM	1.0000	0.0000	2.2739	1.2869	4.1499	4.1979
AVVY	1.0000	0.0000	2.2238	1.4486	5.0844	4.3222
AWAP	1.0000	0.0000	2.4343	1.8709	8.4594	4.6467
AWAT	1.0000	0.0000	2.4523	1.7871	7.6589	4.5823
AWNQ	1.0000	0.0000	2.5160	1.6749	6.6972	4.4961
AWPC	1.0000	0.0000	2.5772	2.4406	16.4646	5.0846
AWRG	1.0000	0.0000	2.4236	2.0655	10.6365	4.7963
AWYP	1.0000	0.0000	2.4688	2.1386	11.5854	4.8525
AYDE	1.0000	0.0000	2.2409	1.1759	3.5934	4.1126
AYDP	1.0000	0.0000	2.2418	1.1647	3.5408	4.1040
AYKK	1.0000	0.0000	2.2616	1.0327	2.9611	4.0025
AYKQ	1.0000	0.0000	2.2523	1.1658	3.5459	4.1048
AYLA	1.0000	0.0000	2.2895	1.0421	2.9999	4.0097
AYLN	1.0000	0.0000	2.3167	0.7936	2.0781	3.8187
AYPQ	1.0000	0.0000	2.2340	1.2466	3.9402	4.1669
AYPS	1.0000	0.0000	2.3605	0.8897	2.4106	3.8926
AYPT	1.0000	0.0000	2.2534	1.1104	3.2931	4.0622
AYRE	1.0000	0.0000	2.2321	1.2961	4.1989	4.2050
AYSG	1.0000	0.0000	2.3910	1.0212	2.9142	3.9936
AYSM	1.0000	0.0000	2.4629	1.2344	3.8786	4.1575
AYSS	1.0000	0.0000	2.3762	0.5853	1.4398	3.6586
AYTT	1.0000	0.0000	2.2627	1.0266	2.9361	3.9978
AYVK	1.0000	0.0000	2.2585	1.2406	3.9101	4.1623
AYYS	1.0000	0.0000	2.4449	1.1850	3.6368	4.1196
CADK	1.0000	0.0000	2.3523	1.3861	4.7037	4.2741
CAGG	1.0000	0.0000	2.3134	1.7592	7.4082	4.5609
CAGR	1.0000	0.0000	2.3153	1.7185	7.0568	4.5296
CAIE	1.0000	0.0000	2.3334	1.4976	5.4005	4.3598
CAIL	1.0000	0.0000	2.3873	1.3066	4.2554	4.2130
CALV	1.0000	0.0000	2.4051	1.4437	5.0537	4.3184
CAMT	1.0000	0.0000	2.4086	1.7571	7.3898	4.5593
CAND	1.0000	0.0000	2.4069	1.2460	3.9373	4.1664
CAQD	1.0000	0.0000	2.3348	1.5192	5.5457	4.3764
CARS	1.0000	0.0000	2.4851	1.2826	4.1269	4.1946
CASN	1.0000	0.0000	2.4561	0.9710	2.7147	3.9551
CASR	1.0000	0.0000	2.4851	1.2826	4.1269	4.1946
CATT	1.0000	0.0000	2.3610	1.3287	4.3760	4.2300
CAVK	1.0000	0.0000	2.3555	1.5427	5.7073	4.3945
CCEE	1.0000	0.0000	2.4579	2.0883	10.9242	4.8138
CCWY	1.0000	0.0000	2.3714	3.3056	44.7127	5.7495
CDAG	1.0000	0.0000	2.3380	1.5983	6.1061	4.4372
CDGE	1.0000	0.0000	2.3403	1.5818	5.9853	4.4245
CDGQ	1.0000	0.0000	2.3354	1.6230	6.2917	4.4562
CDKL	1.0000	0.0000	2.3825	1.1787	3.6064	4.1147
CDRD	1.0000	0.0000	2.3439	1.5005	5.4201	4.3620
CDRG	1.0000	0.0000	2.3333	1.6614	6.5897	4.4857
CDSH	1.0000	0.0000	2.5465	1.4311	4.9750	4.3087
CDSR	1.0000	0.0000	2.4750	1.2255	3.8342	4.1507
CDTS	1.0000	0.0000	2.4401	1.0509	3.0369	4.0165
CDTY	1.0000	0.0000	2.4035	1.6507	6.5050	4.4775
CDWK	1.0000	0.0000	2.6275	2.3028	14.0293	4.9787
CEAG	1.0000	0.0000	2.3274	1.6389	6.4133	4.4684
CEAH	1.0000	0.0000	2.3542	1.8037	7.8119	4.5951
CEER	1.0000	0.0000	2.3285	1.5817	5.9848	4.4245
CEGM	1.0000	0.0000	2.3476	1.9559	9.3516	4.7120
CELG	1.0000	0.0000	2.4052	1.4315	4.9776	4.3090
CELS	1.0000	0.0000	2.4473	0.9956	2.8112	3.9740
CEMH	1.0000	0.0000	2.3531	2.1207	11.3466	4.8388
CENM	1.0000	0.0000	2.4998	1.6036	6.1457	4.4413
CENQ	1.0000	0.0000	2.4142	1.3114	4.2811	4.2167
CEPE	1.0000	0.0000	2.3333	1.4909	5.3568	4.3547
CEPV	1.0000	0.0000	2.3325	1.6070	6.1709	4.4439
CESS	1.0000	0.0000	2.4698	0.8709	2.3433	3.8781
CFDS	1.0000	0.0000	2.5104	1.3346	4.4089	4.2345
CFFL	1.0000	0.0000	2.4491	1.6885	6.8079	4.5066
CFGN	1.0000	0.0000	2.4682	1.5791	5.9658	4.4225
CFIK	1.0000	0.0000	2.3728	1.5778	5.9565	4.4215
CFNE	1.0000	0.0000	2.4501	1.4588	5.1489	4.3300
CFNP	1.0000	0.0000	2.4494	1.4476	5.0783	4.3214
CFNR	1.0000	0.0000	2.4601	1.5384	5.6775	4.3912
CFRG	1.0000	0.0000	2.2969	1.8907	8.6596	4.6619
CFSD	1.0000	0.0000	2.5104	1.3346	4.4089	4.2345
CFSL	1.0000	0.0000	2.5080	1.1843	3.6330	4.1190
CGAV	1.0000	0.0000	2.3134	1.7549	7.3708	4.5576
CGGN	1.0000	0.0000	2.4504	1.5107	5.4885	4.3699
CGGT	1.0000	0.0000	2.3592	1.6477	6.4821	4.4752
CGKS	1.0000	0.0000	2.4822	1.2149	3.7816	4.1425
CGLE	1.0000	0.0000	2.4052	1.4315	4.9776	4.3090
CGQR	1.0000	0.0000	2.3095	1.7433	7.2688	4.5486
CGRI	1.0000	0.0000	2.3264	1.6810	6.7466	4.5008
CGSN	1.0000	0.0000	2.4893	1.0748	3.1381	4.0349
CHNM	1.0000	0.0000	2.5654	1.8888	8.6400	4.6605
CHSD	1.0000	0.0000	2.5465	1.4311	4.9750	4.3087
CHWV	1.0000	0.0000	2.4646	2.8365	26.0290	5.3889
CIAF	1.0000	0.0000	2.3409	1.6862	6.7891	4.5048
CIEG	1.0000	0.0000	2.3352	1.6014	6.1291	4.4396
CIKD	1.0000	0.0000	2.3523	1.3485	4.4873	4.2452
CIKT	1.0000	0.0000	2.3589	1.2942	4.1885	4.2035
CINH	1.0000	0.0000	2.4813	1.5343	5.6488	4.3880
CIPD	1.0000	0.0000	2.3405	1.4293	4.9641	4.3073
CISL	1.0000	0.0000	2.4422	0.9746	2.7285	3.9578
CISQ	1.0000	0.0000	2.4678	1.2067	3.7415	4.1362
CISY	1.0000	0.0000	2.5489	1.4496	5.0906	4.3229
CITL	1.0000	0.0000	2.3842	1.1952	3.6855	4.1274
CIYC	1.0000	0.0000	2.4458	2.3514	14.8446	5.0160
CKDA	1.0000	0.0000	2.3523	1.3861	4.7037	4.2741
CKHF	1.0000	0.0000	2.3943	1.8840	8.5916	4.6568
CKIL	1.0000	0.0000	2.3841	1.1982	3.7002	4.1297
CKLG	1.0000	0.0000	2.4091	1.3396	4.4368	4.2383
CKLT	1.0000	0.0000	2.3811	1.1243	3.3552	4.0729
CKNE	1.0000	0.0000	2.4033	1.1782	3.6043	4.1143
CKPH	1.0000	0.0000	2.3965	1.6842	6.7725	4.5032
CKRA	1.0000	0.0000	2.3516	1.5063	5.4586	4.3665
CKVT	1.0000	0.0000	2.3735	1.4313	4.9763	4.3088
CKYK	1.0000	0.0000	2.4167	1.6024	6.1366	4.4404
CLCP	1.0000	0.0000	2.5648	1.8862	8.6139	4.6585
CLFD	1.0000	0.0000	2.4231	1.4592	5.1517	4.3303
CLFL	1.0000	0.0000	2.4512	1.3089	4.2679	4.2148
CLFQ	1.0000	0.0000	2.4243	1.5411	5.6960	4.3932
CLIS	2.0000	3.9578	2.4422	1.2756	5.7842	3.9578
CLKG	1.0000	0.0000	2.4091	1.3396	4.4368	4.2383
CLKS	1.0000	0.0000	2.4280	0.9037	2.4611	3.9033
CLLG	1.0000	0.0000	2.4300	1.2406	3.9097	4.1622
CLMI	1.0000	0.0000	2.4698	1.6236	6.2962	4.4567
CLMQ	1.0000	0.0000	2.4703	1.6859	6.7864	4.5045
CLNE	2.0000	4.0382	2.4132	1.3803	6.6040	4.0382
CLQN	2.0000	4.0699	2.4224	1.4215	6.9526	4.0699
CLRI	1.0000	0.0000	2.3965	1.3698	4.6087	4.2616
CLRQ	1.0000	0.0000	2.4002	1.4320	4.9810	4.3094
CLSK	1.0000	0.0000	2.4280	0.9037	2.4611	3.9033
CLSR	1.0000	0.0000	2.4703	1.0752	3.1397	4.0351
CLTS	1.0000	0.0000	2.4276	0.9006	2.4501	3.9010
CLTT	1.0000	0.0000	2.3812	1.1213	3.3416	4.0705
CMHN	1.0000	0.0000	2.5654	1.8888	8.6400	4.6605
CNAD	1.0000	0.0000	2.4069	1.2460	3.9373	4.1664
CNAH	1.0000	0.0000	2.4834	1.5718	5.9129	4.4168
CNAS	1.0000	0.0000	2.4561	0.9710	2.7147	3.9551
CNEG	1.0000	0.0000	2.4310	1.3904	4.7296	4.2774
CNET	1.0000	0.0000	2.4034	1.1752	3.5899	4.1120
CNEY	1.0000	0.0000	2.4818	1.5543	5.7883	4.4034
CNFK	1.0000	0.0000	2.4501	1.3669	4.5921	4.2593
CNFN	1.0000	0.0000	2.4787	1.2268	3.8408	4.1517
CNID	1.0000	0.0000	2.4020	1.2085	3.7502	4.1376
CNKR	1.0000	0.0000	2.4192	1.2578	3.9978	4.1755
CNLG	1.0000	0.0000	2.4442	1.1995	3.7065	4.1307
CNMS	1.0000	0.0000	2.5702	1.2880	4.1556	4.1987
CNNL	1.0000	0.0000	2.4017	0.8473	2.2602	3.8599
CNPI	1.0000	0.0000	2.4047	1.2379	3.8965	4.1602
CNPL	1.0000	0.0000	2.4110	1.0681	3.1091	4.0297
CNPN	1.0000	0.0000	2.4200	1.0270	2.9378	3.9981
CNPW	1.0000	0.0000	2.7120	2.1922	12.3338	4.8937
CNQG	1.0000	0.0000	2.4356	1.4317	4.9788	4.3091
CNQS	1.0000	0.0000	2.4634	0.9958	2.8119	3.9741
CNQV	1.0000	0.0000	2.4346	1.4274	4.9526	4.3059
CNRD	1.0000	0.0000	2.4189	1.3092	4.2690	4.2150
CNRI	1.0000	0.0000	2.4199	1.3287	4.3764	4.2300
CNST	1.0000	0.0000	2.4301	0.8596	2.3033	3.8694
CNVI	1.0000	0.0000	2.4285	1.3652	4.5821	4.2580
CPAS	1.0000	0.0000	2.4637	1.1918	3.6693	4.1248
CPIQ	1.0000	0.0000	2.3339	1.5111	5.4912	4.3702
CPSA	1.0000	0.0000	2.4637	1.1918	3.6693	4.1248
CPTH	1.0000	0.0000	2.3979	1.6811	6.7478	4.5009
CPVD	1.0000	0.0000	2.3417	1.5664	5.8743	4.4127
CQAN	1.0000	0.0000	2.4161	1.3279	4.3715	4.2293
CQDP	1.0000	0.0000	2.3376	1.4916	5.3609	4.3552
CQEP	1.0000	0.0000	2.3307	1.5322	5.6344	4.3864
CQET	1.0000	0.0000	2.3510	1.4484	5.0829	4.3220
CQFM	1.0000	0.0000	2.3228	2.0655	10.6360	4.7963
CQGS	1.0000	0.0000	2.5027	1.3480	4.4845	4.2449
CQNK	1.0000	0.0000	2.4107	1.2195	3.8041	4.1460
CQNV	1.0000	0.0000	2.4346	1.4274	4.9526	4.3059
CQSF	1.0000	0.0000	2.5254	1.4164	4.8853	4.2974
CQTI	1.0000	0.0000	2.3523	1.4273	4.9521	4.3058
CQTL	1.0000	0.0000	2.3926	1.2575	3.9959	4.1752
CQVR	1.0000	0.0000	2.3095	1.7390	7.2321	4.5454
CQWL	1.0000	0.0000	2.6846	2.2856	13.7521	4.9655
CREW	1.0000	0.0000	2.5564	2.5149	17.9456	5.1418
CRMM	1.0000	0.0000	2.3093	2.2487	13.1728	4.9371
CRTE	1.0000	0.0000	2.3536	1.4868	5.3293	4.3515
CRTM	1.0000	0.0000	2.4036	1.8202	7.9663	4.6078
CSAY	1.0000	0.0000	2.5556	1.4871	5.3316	4.3517
CSDQ	1.0000	0.0000	2.4646	1.1871	3.6468	4.1212
CSFK	1.0000	0.0000	2.5056	1.2833	4.1304	4.1951
CSGC	1.0000	0.0000	2.7053	1.8930	8.6832	4.6637
CSGT	1.0000	0.0000	2.4820	1.2118	3.7666	4.1402
CSID	1.0000	0.0000	2.4507	1.1249	3.3578	4.0733
CSKK	1.0000	0.0000	2.4326	1.0027	2.8394	3.9794
CSLI	1.0000	0.0000	2.4422	0.9746	2.7285	3.9578
CSLS	2.0000	3.7314	2.4288	0.9810	3.8943	3.7314
CSMP	1.0000	0.0000	2.5699	1.5088	5.4755	4.3684
CSNS	1.0000	0.0000	2.4257	0.6389	1.5948	3.6998
CSNV	1.0000	0.0000	2.4878	1.0706	3.1200	4.0316
CSPL	1.0000	0.0000	2.4445	0.9844	2.7670	3.9654
CSPV	1.0000	0.0000	2.4906	1.2914	4.1735	4.2013
CSRL	2.0000	4.0351	2.4703	1.3762	6.5708	4.0351
CSSK	1.0000	0.0000	2.4454	0.7790	2.0298	3.8075
CSST	2.0000	3.8051	2.4447	1.0770	4.4509	3.8051
CSTD	1.0000	0.0000	2.4401	1.0509	3.0369	4.0165
CSTV	1.0000	0.0000	2.4806	1.2076	3.7458	4.1369
CSVA	1.0000	0.0000	2.4959	1.3190	4.3230	4.2226
CSYD	1.0000	0.0000	2.5461	1.4300	4.9686	4.3079
CTAS	1.0000	0.0000	2.4522	1.1080	3.2826	4.0604
CTDD	1.0000	0.0000	2.3538	1.3259	4.3609	4.2279
CTDG	1.0000	0.0000	2.3636	1.4868	5.3298	4.3515
CTDP	1.0000	0.0000	2.3528	1.3554	4.5261	4.2505
CTFI	1.0000	0.0000	2.3740	1.5748	5.9345	4.4191
CTGG	1.0000	0.0000	2.3592	1.6477	6.4821	4.4752
CTGN	1.0000	0.0000	2.4298	1.2955	4.1953	4.2045
CTIS	1.0000	0.0000	2.4438	1.0705	3.1196	4.0315
CTLD	1.0000	0.0000	2.3826	1.1756	3.5920	4.1123
CTLN	1.0000	0.0000	2.3992	0.9843	2.7664	3.9652
CTMV	1.0000	0.0000	2.4037	1.8567	8.3180	4.6358
CTNE	1.0000	0.0000	2.4034	1.1752	3.5899	4.1120
CTSL	1.0000	0.0000	2.4276	0.9006	2.4501	3.9010
CTSS	1.0000	0.0000	2.4447	0.7759	2.0198	3.8051
CTST	1.0000	0.0000	2.4319	0.9966	2.8151	3.9747
CTTN	1.0000	0.0000	2.3944	1.0802	3.1612	4.0390
CTTP	1.0000	0.0000	2.3597	1.3010	4.2251	4.2087
CVHD	1.0000	0.0000	2.3574	1.8627	8.3778	4.6404
CVHR	1.0000	0.0000	2.3068	1.9829	9.6541	4.7328
CVIS	1.0000	0.0000	2.4889	1.2815	4.1213	4.1937
CVNI	1.0000	0.0000	2.4285	1.3652	4.5821	4.2580
CVPS	1.0000	0.0000	2.4906	1.2914	4.1735	4.2013
CVSL	1.0000	0.0000	2.4823	1.1116	3.2986	4.0632
CVTK	1.0000	0.0000	2.3735	1.4313	4.9763	4.3088
CVTS	1.0000	0.0000	2.4806	1.2076	3.7458	4.1369
CWYS	1.0000	0.0000	2.8976	2.4038	15.7768	5.0564
CYCN	1.0000	0.0000	2.6672	2.1405	11.6111	4.8539
CYER	1.0000	0.0000	2.3410	1.8658	8.4089	4.6429
CYKS	1.0000	0.0000	2.5415	1.3787	4.6607	4.2684
CYNS	1.0000	0.0000	2.5508	1.2387	3.9001	4.1608
CYST	1.0000	0.0000	2.5413	1.3757	4.6430	4.2661
CYVV	1.0000	0.0000	2.2971	2.0183	10.0641	4.7601
DADS	1.0000	0.0000	2.2669	0.5356	1.3010	3.6204
DAEC	1.0000	0.0000	2.3369	1.4780	5.2720	4.3447
DAEL	1.0000	0.0000	2.2199	0.7009	1.7813	3.7474
DAFM	1.0000	0.0000	2.2660	1.4139	4.8701	4.2955
DAFY	1.0000	0.0000	2.2526	1.3646	4.5788	4.2576
DAGQ	1.0000	0.0000	2.2039	1.0533	3.0468	4.0183
DAGS	1.0000	0.0000	2.3038	0.6965	1.7678	3.7441
DAGT	1.0000	0.0000	2.2144	0.9171	2.5106	3.9136
DAGY	1.0000	0.0000	2.2431	1.2962	4.1993	4.2050
DAHF	1.0000	0.0000	2.2528	1.3656	4.5847	4.2584
DAHS	1.0000	0.0000	2.3564	0.8613	2.3095	3.8708
DAIE	1.0000	0.0000	2.1933	0.8708	2.3427	3.8780
DAIP	1.0000	0.0000	2.1931	0.8596	2.3033	3.8694
DAKE	1.0000	0.0000	2.1984	0.7999	2.0988	3.8235
DAKI	1.0000	0.0000	2.1974	0.7788	2.0292	3.8073
DAKT	1.0000	0.0000	2.1991	0.7049	1.7938	3.7505
DAKV	1.0000	0.0000	2.2130	0.9159	2.5061	3.9127
DALA	1.0000	0.0000	2.2220	0.7173	1.8325	3.7601
DALN	1.0000	0.0000	2.2306	0.4689	1.1215	3.5691
DALS	1.0000	0.0000	2.2571	0.3853	0.9055	3.5048
DAMA	1.0000	0.0000	2.2541	1.2417	3.9156	4.1631
DAMD	1.0000	0.0000	2.2597	1.1846	3.6349	4.1193
DAMS	1.0000	0.0000	2.3730	0.9097	2.4831	3.9079
DANA	1.0000	0.0000	2.2368	0.6763	1.7063	3.7285
DANL	1.0000	0.0000	2.2306	0.4689	1.1215	3.5691
DANN	3.0000	7.0752	2.2371	0.9050	4.2711	3.5376
DANT	1.0000	0.0000	2.2261	0.5649	1.3821	3.6429
DAPL	1.0000	0.0000	2.2187	0.6897	1.7470	3.7388
DAPS	1.0000	0.0000	2.2720	0.5650	1.3826	3.6430
DAPT	1.0000	0.0000	2.1982	0.7857	2.0517	3.8126
DAQS	1.0000	0.0000	2.2831	0.6174	1.5319	3.6833
DARG	1.0000	0.0000	2.2059	1.0917	3.2109	4.0478
DARK	1.0000	0.0000	2.2069	0.8795	2.3738	3.8847
DARL	1.0000	0.0000	2.2326	0.7805	2.0347	3.8086
DARM	1.0000	0.0000	2.2539	1.3049	4.2458	4.2117
DARN	1.0000	0.0000	2.2488	0.7394	1.9021	3.7771
DASH	1.0000	0.0000	2.3564	0.8613	2.3095	3.8708
DASL	1.0000	0.0000	2.2571	0.3853	0.9055	3.5048
DASV	1.0000	0.0000	2.3025	0.6922	1.7548	3.7408
DATE	1.0000	0.0000	2.1988	0.7968	2.0887	3.8212
DATS	1.0000	0.0000	2.2600	0.4812	1.1541	3.5786
DAVE	1.0000	0.0000	2.2034	1.0078	2.8601	3.9834
DAVP	1.0000	0.0000	2.2038	0.9967	2.8155	3.9748
DAYK	1.0000	0.0000	2.2546	1.0840	3.1775	4.0419
DCDR	1.0000	0.0000	2.3439	1.5005	5.4201	4.3620
DCFN	1.0000	0.0000	2.4484	1.4182	4.8962	4.2988
DCGG	1.0000	0.0000	2.3337	1.7021	6.9196	4.5170
DCHW	1.0000	0.0000	2.5898	2.6799	21.7196	5.2685
DCKI	1.0000	0.0000	2.3523	1.3485	4.4873	4.2452
DCLL	1.0000	0.0000	2.3953	1.0797	3.1588	4.0386
DCSP	1.0000	0.0000	2.4527	1.1347	3.4024	4.0809
DCTG	1.0000	0.0000	2.3636	1.4868	5.3298	4.3515
DDAE	1.0000	0.0000	2.1939	0.8512	2.2739	3.8630
DDAM	1.0000	0.0000	2.2597	1.1846	3.6349	4.1193
DDAR	1.0000	0.0000	2.2005	0.9308	2.5614	3.9242
DDCD	1.0000	0.0000	2.3453	1.3803	4.6699	4.2696
DDCL	1.0000	0.0000	2.3824	1.2300	3.8565	4.1541
DDDE	1.0000	0.0000	2.1926	0.7941	2.0796	3.8191
DDDI	1.0000	0.0000	2.1918	0.7731	2.0104	3.8029
DDDN	2.0000	3.6408	2.2214	0.8632	3.2752	3.6408
DDDP	1.0000	0.0000	2.1921	0.7829	2.0427	3.8105
DDDV	1.0000	0.0000	2.2069	0.9102	2.4849	3.9083
DDEH	1.0000	0.0000	2.2458	1.1199	3.3353	4.0695
DDER	1.0000	0.0000	2.2001	0.9143	2.5002	3.9115
DDES	1.0000	0.0000	2.2634	0.5191	1.2559	3.6077
DDET	1.0000	0.0000	2.1959	0.7397	1.9030	3.7773
DDGP	1.0000	0.0000	2.2066	0.9438	2.6105	3.9342
DDHI	1.0000	0.0000	2.2468	1.0988	3.2421	4.0533
DDIE	1.0000	0.0000	2.1926	0.8137	2.1452	3.8341
DDIN	2.0000	3.6558	2.2237	0.8827	3.3735	3.6558
DDKA	1.0000	0.0000	2.1971	0.7593	1.9656	3.7923
DDKK	1.0000	0.0000	2.1940	0.6509	1.6300	3.7090
DDKV	1.0000	0.0000	2.2122	0.8588	2.3007	3.8688
DDLD	1.0000	0.0000	2.2095	0.6032	1.4908	3.6723
DDMS	1.0000	0.0000	2.3627	0.8526	2.2787	3.8640
DDND	1.0000	0.0000	2.2214	0.5621	1.3745	3.6408
DDNF	1.0000	0.0000	2.2706	0.7914	2.0707	3.8170
DDNK	1.0000	0.0000	2.2173	0.5108	1.2335	3.6013
DDNL	1.0000	0.0000	2.2200	0.4118	0.9731	3.5253
DDNP	1.0000	0.0000	2.2251	0.5916	1.4576	3.6634
DDNY	1.0000	0.0000	2.3002	0.8869	2.4002	3.8904
DDPD	1.0000	0.0000	2.1921	0.7829	2.0427	3.8105
DDPH	1.0000	0.0000	2.2462	1.1087	3.2856	4.0609
DDPM	2.0000	4.0980	2.2607	1.4580	7.2746	4.0980
DDPP	1.0000	0.0000	2.1923	0.8124	2.1408	3.8331
DDPS	1.0000	0.0000	2.2612	0.5079	1.2257	3.5991
DDQN	2.0000	3.7037	2.2339	0.9450	3.6980	3.7037
DDQQ	1.0000	0.0000	2.1979	0.9172	2.5107	3.9137
DDQS	1.0000	0.0000	2.2726	0.5603	1.3695	3.6394
DDQY	1.0000	0.0000	2.2454	1.1601	3.5189	4.1004
DDRE	1.0000	0.0000	2.2001	0.9143	2.5002	3.9115
DDRL	1.0000	0.0000	2.2275	0.7234	1.8514	3.7647
DDSC	1.0000	0.0000	2.4472	1.1053	3.2705	4.0583
DDSE	1.0000	0.0000	2.2634	0.5191	1.2559	3.6077
DDSK	1.0000	0.0000	2.2488	0.4272	1.0126	3.5371
DDSR	2.0000	3.6689	2.2823	0.8998	3.4604	3.6689
DDSS	3.0000	6.7303	2.2603	0.6806	2.9782	3.3651
DDTD	1.0000	0.0000	2.1937	0.6991	1.7760	3.7461
DDTE	1.0000	0.0000	2.1959	0.7397	1.9030	3.7773
DDTK	1.0000	0.0000	2.1942	0.6478	1.6210	3.7066
DDTL	2.0000	3.6306	2.2069	0.8499	3.2092	3.6306
DDTP	1.0000	0.0000	2.1951	0.7286	1.8677	3.7687
DDVQ	1.0000	0.0000	2.2069	0.9920	2.7969	3.9712
DEAV	1.0000	0.0000	2.2034	1.0078	2.8601	3.9834
DECL	1.0000	0.0000	2.3851	1.2706	4.0639	4.1853
DEDS	1.0000	0.0000	2.2634	0.5191	1.2559	3.6077
DEEF	1.0000	0.0000	2.2175	1.0640	3.0918	4.0265
DEEK	1.0000	0.0000	2.1971	0.7834	2.0442	3.8109
DEEN	1.0000	0.0000	2.2317	0.6434	1.6078	3.7032
DEEP	1.0000	0.0000	2.1926	0.8641	2.3193	3.8729
DEER	1.0000	0.0000	2.1984	0.9549	2.6527	3.9427
DEES	1.0000	0.0000	2.2708	0.5597	1.3678	3.6389
DEFD	1.0000	0.0000	2.2205	1.0234	2.9230	3.9953
DEFV	1.0000	0.0000	2.2221	1.1800	3.6129	4.1157
DEFY	1.0000	0.0000	2.2550	1.3481	4.4848	4.2449
DEGG	1.0000	0.0000	2.2112	1.1159	3.3176	4.0664
DEGP	1.0000	0.0000	2.2046	0.9844	2.7671	3.9654
DEGS	1.0000	0.0000	2.3005	0.6800	1.7175	3.7314
DEGT	1.0000	0.0000	2.2137	0.9006	2.4501	3.9010
DEHS	1.0000	0.0000	2.3531	0.8449	2.2520	3.8581
DEIH	1.0000	0.0000	2.2436	1.1394	3.4238	4.0845
DEIT	1.0000	0.0000	2.1964	0.7593	1.9657	3.7923
DEKG	1.0000	0.0000	2.2131	0.9037	2.4612	3.9033
DEKI	1.0000	0.0000	2.1961	0.7624	1.9756	3.7947
DEKN	1.0000	0.0000	2.2233	0.5514	1.3447	3.6326
DELH	1.0000	0.0000	2.2857	0.9696	2.7090	3.9539
DELL	1.0000	0.0000	2.2193	0.4935	1.1868	3.5880
DELR	2.0000	3.7960	2.2307	1.0650	4.3789	3.7960
DELT	1.0000	0.0000	2.2119	0.5894	1.4515	3.6618
DEML	1.0000	0.0000	2.3012	1.0179	2.9006	3.9911
DEMR	1.0000	0.0000	2.2556	1.2884	4.1576	4.1990
DENE	1.0000	0.0000	2.2317	0.6434	1.6078	3.7032
DENS	1.0000	0.0000	2.2559	0.3277	0.7620	3.4606
DEPG	1.0000	0.0000	2.2046	0.9844	2.7671	3.9654
DEQS	2.0000	3.6706	2.2797	0.9020	3.4719	3.6706
DEQY	1.0000	0.0000	2.2405	1.2007	3.7121	4.1316
DERD	1.0000	0.0000	2.2001	0.9143	2.5002	3.9115
DERL	1.0000	0.0000	2.2307	0.7640	1.9809	3.7960
DERN	1.0000	0.0000	2.2465	0.7230	1.8501	3.7644
DERS	2.0000	3.7001	2.2893	0.9404	3.6732	3.7001
DESA	2.0000	3.6516	2.2742	0.8772	3.3456	3.6516
DESD	1.0000	0.0000	2.2634	0.5191	1.2559	3.6077
DESE	1.0000	0.0000	2.2708	0.5597	1.3678	3.6389
DESN	1.0000	0.0000	2.2559	0.3277	0.7620	3.4606
DESQ	1.0000	0.0000	2.2797	0.6009	1.4844	3.6706
DEST	1.0000	0.0000	2.2564	0.4648	1.1105	3.5659
DETK	2.0000	3.7379	2.1973	0.9895	3.9413	3.7379
DETP	1.0000	0.0000	2.1969	0.7692	1.9977	3.7999
DETR	1.0000	0.0000	2.2065	0.8600	2.3046	3.8697
DEVP	1.0000	0.0000	2.2039	0.9802	2.7505	3.9621
DEVR	1.0000	0.0000	2.2062	1.0710	3.1216	4.0319
DEYG	1.0000	0.0000	2.2450	1.2797	4.1118	4.1924
DEYN	1.0000	0.0000	2.3040	0.9275	2.5490	3.9216
DFAA	1.0000	0.0000	2.2163	1.0969	3.2338	4.0518
DFAD	1.0000	0.0000	2.2204	1.0398	2.9907	4.0080
DFDP	1.0000	0.0000	2.2208	1.0122	2.8777	3.9867
DFED	1.0000	0.0000	2.2205	1.0234	2.9230	3.9953
DFFY	1.0000	0.0000	2.2527	1.5368	5.6661	4.3899
DFGA	1.0000	0.0000	2.2211	1.2007	3.7125	4.1316
DFHT	1.0000	0.0000	2.2790	1.2542	3.9790	4.1727
DFKC	1.0000	0.0000	2.3763	1.5582	5.8164	4.4064
DFKR	1.0000	0.0000	2.2339	1.0517	3.0399	4.0171
DFKV	1.0000	0.0000	2.2390	1.0881	3.1953	4.0451
DFLK	1.0000	0.0000	2.2544	0.7811	2.0368	3.8091
DFLS	1.0000	0.0000	2.3072	0.5575	1.3615	3.6372
DFND	1.0000	0.0000	2.2706	0.7914	2.0707	3.8170
DFNK	1.0000	0.0000	2.2687	0.7401	1.9041	3.7776
DFNN	1.0000	0.0000	2.2846	0.6000	1.4818	3.6699
DFPN	1.0000	0.0000	2.2733	0.8208	2.1695	3.8396
DFPT	1.0000	0.0000	2.2287	0.9578	2.6639	3.9449
DFQE	1.0000	0.0000	2.2170	1.1052	3.2702	4.0582
DFSF	1.0000	0.0000	2.3712	0.9370	2.5849	3.9290
DFSP	1.0000	0.0000	2.3191	0.7372	1.8950	3.7754
DFSS	1.0000	0.0000	2.3286	0.4328	1.0270	3.5414
DFVG	1.0000	0.0000	2.2208	1.3003	4.2214	4.2082
DFYA	1.0000	0.0000	2.2526	1.3646	4.5788	4.2576
DGDK	1.0000	0.0000	2.2131	0.8631	2.3156	3.8721
DGDQ	1.0000	0.0000	2.2076	0.9962	2.8137	3.9744
DGEA	1.0000	0.0000	2.2040	1.0121	2.8772	3.9866
DGFA	1.0000	0.0000	2.2211	1.2007	3.7125	4.1316
DGIF	1.0000	0.0000	2.2252	1.1632	3.5338	4.1028
DGIK	1.0000	0.0000	2.2128	0.8827	2.3851	3.8871
DGIR	1.0000	0.0000	2.2085	1.0542	3.0505	4.0190
DGKT	1.0000	0.0000	2.2169	0.8087	2.1285	3.8303
DGLI	1.0000	0.0000	2.2377	0.7837	2.0451	3.8111
DGLK	1.0000	0.0000	2.2361	0.7128	1.8182	3.7566
DGLS	1.0000	0.0000	2.2857	0.4891	1.1751	3.5846
DGNL	2.0000	3.6489	2.2563	0.8738	3.3282	3.6489
DGNS	1.0000	0.0000	2.2894	0.4480	1.0667	3.5531
DGPA	1.0000	0.0000	2.2045	1.0009	2.8324	3.9780
DGPH	1.0000	0.0000	2.2469	1.2696	4.0587	4.1846
DGPS	2.0000	3.7228	2.2984	0.9699	3.8329	3.7228
DGQA	1.0000	0.0000	2.2039	1.0533	3.0468	4.0183
DGQS	2.0000	3.7631	2.3091	1.0223	4.1274	3.7631
DGQT	1.0000	0.0000	2.2162	0.9419	2.6031	3.9327
DGSQ	1.0000	0.0000	2.3091	0.7212	1.8447	3.7631
DGSS	1.0000	0.0000	2.3062	0.3644	0.8531	3.4888
DGTD	1.0000	0.0000	2.2135	0.8600	2.3049	3.8698
DGTG	2.0000	3.9934	2.2265	1.3220	6.1364	3.9934
DGTN	1.0000	0.0000	2.2495	0.6687	1.6833	3.7227
DGVH	1.0000	0.0000	2.2409	1.3968	4.7674	4.2823
DGYR	1.0000	0.0000	2.2398	1.3593	4.5488	4.2535
DGYV	1.0000	0.0000	2.2407	1.3958	4.7613	4.2815
DHAK	1.0000	0.0000	2.2549	1.0850	3.1820	4.0427
DHAN	1.0000	0.0000	2.3065	0.9450	2.6148	3.9351
DHDK	1.0000	0.0000	2.2557	1.0279	2.9417	3.9988
DHDS	1.0000	0.0000	2.3462	0.8043	2.1136	3.8269
DHFK	1.0000	0.0000	2.2779	1.2572	3.9946	4.1750
DHFP	1.0000	0.0000	2.2572	1.3380	4.4278	4.2371
DHIP	1.0000	0.0000	2.2442	1.1283	3.3731	4.0759
DHKQ	1.0000	0.0000	2.2561	1.1098	3.2904	4.0617
DHLA	1.0000	0.0000	2.2873	0.9860	2.7734	3.9666
DHLT	1.0000	0.0000	2.2840	0.8746	2.3563	3.8809
DHLV	1.0000	0.0000	2.3034	1.0856	3.1845	4.0431
DHNA	1.0000	0.0000	2.3065	0.9450	2.6148	3.9351
DHNS	1.0000	0.0000	2.3434	0.6129	1.5188	3.6798
DHQD	1.0000	0.0000	2.2457	1.1611	3.5238	4.1012
DHQG	1.0000	0.0000	2.2413	1.3220	4.3393	4.2248
DHQI	1.0000	0.0000	2.2430	1.1807	3.6160	4.1162
DHRK	1.0000	0.0000	2.2594	1.1482	3.4638	4.0912
DHRS	1.0000	0.0000	2.3713	0.9245	2.5379	3.9193
DHSN	1.0000	0.0000	2.3434	0.6129	1.5188	3.6798
DHSY	1.0000	0.0000	2.4369	1.1290	3.3764	4.0765
DHTK	1.0000	0.0000	2.2612	0.9736	2.7247	3.9570
DHTP	1.0000	0.0000	2.2553	1.0543	3.0511	4.0191
DHYD	1.0000	0.0000	2.2860	1.4040	4.8103	4.2879
DIAN	1.0000	0.0000	2.2315	0.6388	1.5943	3.6997
DICK	1.0000	0.0000	2.3523	1.3485	4.4873	4.2452
DIDE	1.0000	0.0000	2.1926	0.8137	2.1452	3.8341
DIDN	1.0000	0.0000	2.2237	0.5817	1.4295	3.6558
DIEK	1.0000	0.0000	2.1961	0.7624	1.9756	3.7947
DIEL	1.0000	0.0000	2.2155	0.6634	1.6673	3.7186
DIEM	1.0000	0.0000	2.2578	1.1877	3.6497	4.1216
DIEP	1.0000	0.0000	2.1924	0.8431	2.2459	3.8568
DIEQ	1.0000	0.0000	2.1949	0.8955	2.4315	3.8970
DIER	1.0000	0.0000	2.1990	0.9339	2.5730	3.9265
DIFN	1.0000	0.0000	2.2723	0.8110	2.1361	3.8321
DIGI	1.0000	0.0000	2.2056	0.9535	2.6474	3.9416
DIGN	1.0000	0.0000	2.2536	0.7426	1.9122	3.7795
DIKA	1.0000	0.0000	2.1974	0.7788	2.0292	3.8073
DIKM	1.0000	0.0000	2.2697	1.0958	3.2289	4.0510
DIKN	2.0000	3.6164	2.2200	0.8314	3.1192	3.6164
DIKS	2.0000	3.5521	2.2524	0.7478	2.7276	3.5521
DILH	1.0000	0.0000	2.2842	0.9485	2.6283	3.9378
DILQ	1.0000	0.0000	2.2216	0.7046	1.7928	3.7503
DILT	1.0000	0.0000	2.2091	0.5684	1.3920	3.6456
DIMN	2.0000	3.9434	2.3180	1.2568	5.6463	3.9434
DIND	1.0000	0.0000	2.2237	0.5817	1.4295	3.6558
DINF	1.0000	0.0000	2.2723	0.8110	2.1361	3.8321
DINL	1.0000	0.0000	2.2233	0.4314	1.0234	3.5403
DINS	1.0000	0.0000	2.2510	0.3067	0.7104	3.4445
DIPG	1.0000	0.0000	2.2053	0.9634	2.6852	3.9492
DIQQ	1.0000	0.0000	2.1967	0.9367	2.5837	3.9287
DIQT	1.0000	0.0000	2.2005	0.8005	2.1011	3.8240
DISI	1.0000	0.0000	2.2627	0.5176	1.2520	3.6066
DISK	1.0000	0.0000	2.2524	0.4468	1.0634	3.5521
DISL	3.0000	6.9520	2.2484	0.8249	3.7815	3.4760
DISR	2.0000	3.6840	2.2854	0.9193	3.5620	3.6840
DISS	1.0000	0.0000	2.2651	0.2231	0.5090	3.3802
DISV	1.0000	0.0000	2.2955	0.6547	1.6415	3.7120
DITE	1.0000	0.0000	2.1964	0.7593	1.9657	3.7923
DITF	1.0000	0.0000	2.2288	0.9480	2.6262	3.9374
DITG	1.0000	0.0000	2.2133	0.8796	2.3742	3.8848
DITI	1.0000	0.0000	2.1952	0.7383	1.8984	3.7762
DITT	1.0000	0.0000	2.1956	0.6644	1.6703	3.7194
DIVG	1.0000	0.0000	2.2127	1.0906	3.2063	4.0470
DIVI	1.0000	0.0000	2.2049	0.9493	2.6312	3.9384
DIVS	1.0000	0.0000	2.2955	0.6547	1.6415	3.7120
DKAA	1.0000	0.0000	2.1995	0.8163	2.1542	3.8362
DKAC	1.0000	0.0000	2.3523	1.3861	4.7037	4.2741
DKAN	1.0000	0.0000	2.2262	0.5679	1.3906	3.6452
DKAQ	1.0000	0.0000	2.2019	0.8411	2.2389	3.8552
DKCS	1.0000	0.0000	2.4404	1.0540	3.0496	4.0188
DKDD	1.0000	0.0000	2.1935	0.7022	1.7854	3.7484
DKDN	1.0000	0.0000	2.2173	0.5108	1.2335	3.6013
DKEF	1.0000	0.0000	2.2283	0.9721	2.7187	3.9559
DKFG	1.0000	0.0000	2.2396	1.0924	3.2138	4.0483
DKFT	1.0000	0.0000	2.2335	0.8771	2.3652	3.8829
DKGE	1.0000	0.0000	2.2131	0.9037	2.4612	3.9033
DKGP	2.0000	3.8947	2.2129	1.1935	5.2009	3.8947
DKIK	1.0000	0.0000	2.1952	0.6704	1.6886	3.7240
DKIN	1.0000	0.0000	2.2200	0.5304	1.2867	3.6164
DKIT	1.0000	0.0000	2.1954	0.6674	1.6794	3.7217
DKKF	1.0000	0.0000	2.2331	0.8801	2.3761	3.8852
DKKN	1.0000	0.0000	2.2125	0.4595	1.0967	3.5619
DKKQ	1.0000	0.0000	2.2021	0.7327	1.8807	3.7719
DKKS	2.0000	3.4976	2.2411	0.6769	2.4156	3.4976
DKLA	2.0000	3.6768	2.2145	0.9100	3.5133	3.6768
DKLI	1.0000	0.0000	2.2091	0.5714	1.4006	3.6479
DKLK	1.0000	0.0000	2.2034	0.5005	1.2058	3.5935
DKLL	1.0000	0.0000	2.2071	0.4015	0.9468	3.5174
DKLW	1.0000	0.0000	2.4775	1.5257	5.5898	4.3814
DKNC	1.0000	0.0000	2.3981	1.1376	3.4155	4.0831
DKNE	1.0000	0.0000	2.2233	0.5514	1.3447	3.6326
DKNG	1.0000	0.0000	2.2495	0.6717	1.6925	3.7250
DKNI	1.0000	0.0000	2.2200	0.5304	1.2867	3.6164
DKNK	1.0000	0.0000	2.2125	0.4595	1.0967	3.5619
DKNR	2.0000	3.6938	2.2394	0.9321	3.6291	3.6938
DKNS	1.0000	0.0000	2.2371	0.2358	0.5394	3.3900
DKPG	2.0000	3.8947	2.2129	1.1935	5.2009	3.8947
DKPL	2.0000	3.6555	2.2104	0.8823	3.3715	3.6555
DKPN	1.0000	0.0000	2.2215	0.5403	1.3138	3.6240
DKQN	1.0000	0.0000	2.2309	0.5927	1.4607	3.6642
DKRD	1.0000	0.0000	2.2055	0.8224	2.1748	3.8408
DKRF	1.0000	0.0000	2.2339	1.0517	3.0399	4.0171
DKSA	1.0000	0.0000	2.2603	0.4843	1.1622	3.5809
DKSI	1.0000	0.0000	2.2524	0.4468	1.0634	3.5521
DKSL	1.0000	0.0000	2.2354	0.2769	0.6379	3.4215
DKSP	1.0000	0.0000	2.2544	0.4566	1.0891	3.5597
DKSS	3.0000	6.6514	2.2492	0.6293	2.7133	3.3257
DKST	1.0000	0.0000	2.2408	0.3728	0.8742	3.4953
DKTC	1.0000	0.0000	2.3590	1.2746	4.0849	4.1884
DKTK	1.0000	0.0000	2.1934	0.5965	1.4716	3.6672
DKVI	1.0000	0.0000	2.2120	0.8784	2.3699	3.8839
DKVL	1.0000	0.0000	2.2350	0.7085	1.8050	3.7533
DKVS	1.0000	0.0000	2.2862	0.5838	1.4356	3.6575
DKWQ	1.0000	0.0000	2.4548	1.7578	7.3964	4.5598
DKYD	1.0000	0.0000	2.2554	1.0269	2.9374	3.9980
DLAC	1.0000	0.0000	2.3868	1.2871	4.1505	4.1980
DLAE	1.0000	0.0000	2.2199	0.7009	1.7813	3.7474
DLAF	1.0000	0.0000	2.2586	0.8895	2.4099	3.8924
DLAI	1.0000	0.0000	2.2177	0.6798	1.7170	3.7313
DLCS	1.0000	0.0000	2.4377	0.9550	2.6529	3.9427
DLDE	1.0000	0.0000	2.2139	0.6438	1.6091	3.7035
DLDG	1.0000	0.0000	2.2366	0.7641	1.9812	3.7960
DLDN	1.0000	0.0000	2.2200	0.4118	0.9731	3.5253
DLDP	1.0000	0.0000	2.2125	0.6326	1.5762	3.6950
DLDQ	1.0000	0.0000	2.2201	0.6850	1.7328	3.7352
DLDS	2.0000	3.4610	2.2444	0.6292	2.2150	3.4610
DLEA	1.0000	0.0000	2.2199	0.7009	1.7813	3.7474
DLEE	1.0000	0.0000	2.2178	0.6844	1.7309	3.7348
DLEG	1.0000	0.0000	2.2395	0.8047	2.1150	3.8272
DLEL	1.0000	0.0000	2.2193	0.4935	1.1868	3.5880
DLFA	1.0000	0.0000	2.2586	0.8895	2.4099	3.8924
DLFL	1.0000	0.0000	2.2663	0.6821	1.7240	3.7330
DLGN	1.0000	0.0000	2.2563	0.5727	1.4042	3.6489
DLGQ	2.0000	3.8589	2.2446	1.1470	4.8907	3.8589
DLGT	1.0000	0.0000	2.2361	0.7097	1.8087	3.7542
DLIP	1.0000	0.0000	2.2142	0.6522	1.6340	3.7100
DLIS	2.0000	3.4760	2.2484	0.6488	2.2965	3.4760
DLIT	1.0000	0.0000	2.2091	0.5684	1.3920	3.6456
DLKA	1.0000	0.0000	2.2145	0.6089	1.5074	3.6768
DLKN	1.0000	0.0000	2.2133	0.3605	0.8433	3.4858
DLKQ	1.0000	0.0000	2.2188	0.6337	1.5794	3.6958
DLKR	1.0000	0.0000	2.2265	0.6721	1.6936	3.7253
DLKT	2.0000	3.5911	2.2033	0.7985	2.9620	3.5911
DLLD	1.0000	0.0000	2.2128	0.4529	1.0793	3.5568
DLLE	1.0000	0.0000	2.2193	0.4935	1.1868	3.5880
DLLN	1.0000	0.0000	2.2096	0.2615	0.6009	3.4097
DLLP	1.0000	0.0000	2.2173	0.4823	1.1570	3.5794
DLLS	2.0000	3.3454	2.2263	0.4789	1.6234	3.3454
DLLV	1.0000	0.0000	2.2456	0.6095	1.5090	3.6772
DLNK	1.0000	0.0000	2.2133	0.3605	0.8433	3.4858
DLNL	1.0000	0.0000	2.2096	0.2615	0.6009	3.4097
DLNP	4.0000	10.6436	2.2251	1.0433	6.0102	3.5479
DLNQ	1.0000	0.0000	2.2360	0.4937	1.1873	3.5882
DLNT	1.0000	0.0000	2.2130	0.3575	0.8357	3.4835
DLPI	1.0000	0.0000	2.2142	0.6522	1.6340	3.7100
DLPM	2.0000	3.9825	2.3004	1.3077	6.0264	3.9825
DLPS	1.0000	0.0000	2.2506	0.3576	0.8361	3.4836
DLQM	1.0000	0.0000	2.3058	1.0591	3.0711	4.0228
DLRP	1.0000	0.0000	2.2296	0.7528	1.9449	3.7874
DLRS	1.0000	0.0000	2.2738	0.4484	1.0677	3.5534
DLRY	1.0000	0.0000	2.2960	1.0481	3.0251	4.0143
DLSI	1.0000	0.0000	2.2484	0.3478	0.8115	3.4760
DLSK	1.0000	0.0000	2.2354	0.2769	0.6379	3.4215
DLSL	1.0000	0.0000	2.2263	0.1779	0.4023	3.3454
DLSR	1.0000	0.0000	2.2738	0.4484	1.0677	3.5534
DLSS	3.0000	6.4992	2.2347	0.5303	2.2284	3.2496
DLTG	1.0000	0.0000	2.2361	0.7097	1.8087	3.7542
DLTQ	1.0000	0.0000	2.2188	0.6307	1.5704	3.6935
DLVL	1.0000	0.0000	2.2456	0.6095	1.5090	3.6772
DLVQ	1.0000	0.0000	2.2436	0.8417	2.2409	3.8557
DLVR	1.0000	0.0000	2.2500	0.8801	2.3758	3.8852
DLVV	1.0000	0.0000	2.2573	0.9165	2.5082	3.9132
DLWL	1.0000	0.0000	2.4873	1.4267	4.9480	4.3053
DLWV	1.0000	0.0000	2.5056	1.7337	7.1859	4.5412
DLYE	1.0000	0.0000	2.2854	0.9685	2.7050	3.9531
DMDL	1.0000	0.0000	2.2989	0.9773	2.7390	3.9599
DMDR	1.0000	0.0000	2.2618	1.2478	3.9464	4.1678
DMEG	1.0000	0.0000	2.2588	1.3291	4.3783	4.2303
DMEL	1.0000	0.0000	2.3012	1.0179	2.9006	3.9911
DMGV	1.0000	0.0000	2.2535	1.4451	5.0625	4.3195
DMNA	1.0000	0.0000	2.3224	0.9933	2.8020	3.9722
DMNN	1.0000	0.0000	2.3321	0.7448	1.9193	3.7812
DMQY	1.0000	0.0000	2.2827	1.5341	5.6479	4.3879
DMRP	1.0000	0.0000	2.2570	1.2772	4.0986	4.1904
DMRT	1.0000	0.0000	2.2748	1.1934	3.6770	4.1260
DMSI	1.0000	0.0000	2.3658	0.8721	2.3476	3.8791
DMTT	1.0000	0.0000	2.2768	1.0188	2.9046	3.9918
DMVE	1.0000	0.0000	2.2584	1.3248	4.3548	4.2270
DNAI	1.0000	0.0000	2.2315	0.6388	1.5943	3.6997
DNAL	1.0000	0.0000	2.2306	0.4689	1.1215	3.5691
DNAY	1.0000	0.0000	2.3061	0.9439	2.6109	3.9343
DNCK	1.0000	0.0000	2.3981	1.1376	3.4155	4.0831
DNDA	2.0000	3.6847	2.2294	0.9202	3.5668	3.6847
DNDI	1.0000	0.0000	2.2237	0.5817	1.4295	3.6558
DNDK	1.0000	0.0000	2.2173	0.5108	1.2335	3.6013
DNDL	1.0000	0.0000	2.2200	0.4118	0.9731	3.5253
DNDN	1.0000	0.0000	2.2257	0.3708	0.8690	3.4937
DNDQ	1.0000	0.0000	2.2339	0.6440	1.6096	3.7037
DNDS	2.0000	3.4294	2.2467	0.5882	2.0476	3.4294
DNDT	1.0000	0.0000	2.2172	0.5078	1.2252	3.5990
DNED	1.0000	0.0000	2.2267	0.6027	1.4895	3.6720
DNEE	1.0000	0.0000	2.2317	0.6434	1.6078	3.7032
DNEQ	1.0000	0.0000	2.2386	0.6846	1.7314	3.7349
DNES	1.0000	0.0000	2.2559	0.3277	0.7620	3.4606
DNET	1.0000	0.0000	2.2232	0.5484	1.3363	3.6302
DNEV	1.0000	0.0000	2.2550	0.7594	1.9660	3.7924
DNFQ	1.0000	0.0000	2.2806	0.8732	2.3516	3.8799
DNFS	1.0000	0.0000	2.3112	0.5164	1.2486	3.6056
DNFT	1.0000	0.0000	2.2687	0.7370	1.8945	3.7752
DNFY	1.0000	0.0000	2.3444	1.1161	3.3186	4.0666
DNGL	1.0000	0.0000	2.2563	0.5727	1.4042	3.6489
DNGN	1.0000	0.0000	2.2639	0.5317	1.2902	3.6174
DNGT	1.0000	0.0000	2.2495	0.6687	1.6833	3.7227
DNHD	1.0000	0.0000	2.3005	0.8879	2.4040	3.8912
DNHY	1.0000	0.0000	2.3746	1.2126	3.7705	4.1408
DNIA	1.0000	0.0000	2.2315	0.6388	1.5943	3.6997
DNIN	1.0000	0.0000	2.2293	0.3903	0.9184	3.5087
DNIP	1.0000	0.0000	2.2273	0.6111	1.5137	3.6785
DNIS	2.0000	3.4445	2.2510	0.6077	2.1268	3.4445
DNIY	2.0000	3.9054	2.3018	1.2075	5.2965	3.9054
DNKD	1.0000	0.0000	2.2173	0.5108	1.2335	3.6013
DNKE	1.0000	0.0000	2.2233	0.5514	1.3447	3.6326
DNKI	2.0000	3.6164	2.2200	0.8314	3.1192	3.6164
DNKL	1.0000	0.0000	2.2133	0.3605	0.8433	3.4858
DNKS	1.0000	0.0000	2.2371	0.2358	0.5394	3.3900
DNKV	1.0000	0.0000	2.2484	0.6675	1.6797	3.7218
DNLE	1.0000	0.0000	2.2272	0.4524	1.0782	3.5565
DNLF	1.0000	0.0000	2.2764	0.6411	1.6011	3.7015
DNLG	1.0000	0.0000	2.2563	0.5727	1.4042	3.6489
DNLL	1.0000	0.0000	2.2096	0.2615	0.6009	3.4097
DNLP	1.0000	0.0000	2.2251	0.4413	1.0490	3.5479
DNLQ	1.0000	0.0000	2.2360	0.4937	1.1873	3.5882
DNLS	1.0000	0.0000	2.2264	0.1368	0.3063	3.3139
DNMH	1.0000	0.0000	2.3914	1.2620	4.0192	4.1787
DNML	1.0000	0.0000	2.3235	0.7859	2.0525	3.8128
DNNF	1.0000	0.0000	2.2846	0.6000	1.4818	3.6699
DNNH	1.0000	0.0000	2.3160	0.6965	1.7680	3.7441
DNNK	1.0000	0.0000	2.2181	0.3195	0.7416	3.4543
DNNL	1.0000	0.0000	2.2122	0.2205	0.5028	3.3782
DNNM	1.0000	0.0000	2.3321	0.7448	1.9193	3.7812
DNNQ	1.0000	0.0000	2.2429	0.4526	1.0786	3.5566
DNNS	3.0000	6.5647	2.2256	0.5729	2.4331	3.2823
DNPA	1.0000	0.0000	2.2328	0.6487	1.6235	3.7073
DNPL	1.0000	0.0000	2.2251	0.4413	1.0490	3.5479
DNPP	1.0000	0.0000	2.2286	0.6210	1.5423	3.6860
DNPV	1.0000	0.0000	2.2536	0.7482	1.9301	3.7838
DNPY	1.0000	0.0000	2.3027	0.9163	2.5075	3.9130
DNQK	1.0000	0.0000	2.2309	0.5927	1.4607	3.6642
DNQL	1.0000	0.0000	2.2360	0.4937	1.1873	3.5882
DNQN	1.0000	0.0000	2.2429	0.4526	1.0786	3.5566
DNQY	2.0000	3.9533	2.3099	1.2697	5.7409	3.9533
DNRE	1.0000	0.0000	2.2465	0.7230	1.8501	3.7644
DNRP	1.0000	0.0000	2.2450	0.7118	1.8152	3.7558
DNSA	1.0000	0.0000	2.2600	0.3442	0.8028	3.4733
DNSE	1.0000	0.0000	2.2559	0.3277	0.7620	3.4606
DNSI	1.0000	0.0000	2.2510	0.3067	0.7104	3.4445
DNSK	2.0000	3.3900	2.2371	0.5369	1.8448	3.3900
DNSL	2.0000	3.3139	2.2264	0.4379	1.4711	3.3139
DNSN	1.0000	0.0000	2.2256	0.0958	0.2110	3.2823
DNSP	1.0000	0.0000	2.2533	0.3166	0.7346	3.4521
DNSS	3.0000	6.4361	2.2321	0.4893	2.0361	3.2181
DNTL	1.0000	0.0000	2.2130	0.3575	0.8357	3.4835
DNTR	1.0000	0.0000	2.2394	0.6280	1.5627	3.6914
DNTV	1.0000	0.0000	2.2484	0.6644	1.6705	3.7194
DNVA	1.0000	0.0000	2.2573	0.7759	2.0196	3.8051
DNVH	2.0000	4.0116	2.3255	1.3456	6.3224	4.0116
DNVQ	1.0000	0.0000	2.2612	0.8006	2.1014	3.8241
DNVS	1.0000	0.0000	2.2881	0.4438	1.0556	3.5498
DNYF	1.0000	0.0000	2.3444	1.1161	3.3186	4.0666
DNYT	1.0000	0.0000	2.2986	0.8325	2.2093	3.8486
DPAF	1.0000	0.0000	2.2176	1.0693	3.1144	4.0306
DPAQ	1.0000	0.0000	2.1951	0.9219	2.5281	3.9173
DPAT	1.0000	0.0000	2.1982	0.7857	2.0517	3.8126
DPCF	1.0000	0.0000	2.3526	1.6390	6.4142	4.4685
DPCN	1.0000	0.0000	2.4032	1.2184	3.7988	4.1452
DPDF	2.0000	3.9867	2.2208	1.3132	6.0688	3.9867
DPDG	1.0000	0.0000	2.2066	0.9438	2.6105	3.9342
DPDN	1.0000	0.0000	2.2251	0.5916	1.4576	3.6634
DPDP	1.0000	0.0000	2.1923	0.8124	2.1408	3.8331
DPES	1.0000	0.0000	2.2686	0.5485	1.3367	3.6303
DPFN	1.0000	0.0000	2.2733	0.8208	2.1695	3.8396
DPHG	1.0000	0.0000	2.2469	1.2696	4.0587	4.1846
DPIA	1.0000	0.0000	2.1931	0.8596	2.3033	3.8694
DPII	2.0000	3.8406	2.1919	1.1231	4.7374	3.8406
DPIN	2.0000	3.6785	2.2273	0.9122	3.5247	3.6785
DPIS	1.0000	0.0000	2.2646	0.5275	1.2788	3.6142
DPKA	1.0000	0.0000	2.1978	0.7887	2.0617	3.8149
DPKS	2.0000	3.5597	2.2544	0.7577	2.7724	3.5597
DPLE	1.0000	0.0000	2.2165	0.6732	1.6970	3.7262
DPLP	1.0000	0.0000	2.2152	0.6621	1.6634	3.7176
DPLR	1.0000	0.0000	2.2296	0.7528	1.9449	3.7874
DPLY	1.0000	0.0000	2.2845	0.9573	2.6620	3.9446
DPMT	2.0000	4.0562	2.2701	1.4037	6.8001	4.0562
DPMY	1.0000	0.0000	2.2922	1.4817	5.2965	4.3476
DPNK	1.0000	0.0000	2.2215	0.5403	1.3138	3.6240
DPNP	1.0000	0.0000	2.2286	0.6210	1.5423	3.6860
DPPC	1.0000	0.0000	2.3396	1.4392	5.0253	4.3149
DPPK	1.0000	0.0000	2.1958	0.7611	1.9713	3.7937
DPPP	1.0000	0.0000	2.1921	0.8418	2.2413	3.8558
DPPS	1.0000	0.0000	2.2664	0.5374	1.3059	3.6218
DPQS	1.0000	0.0000	2.2776	0.5898	1.4525	3.6620
DPRI	1.0000	0.0000	2.1991	0.9227	2.5313	3.9179
DPRR	1.0000	0.0000	2.2026	1.0234	2.9230	3.9953
DPRY	1.0000	0.0000	2.2430	1.2279	3.8460	4.1525
DPSL	2.0000	3.4836	2.2506	0.6587	2.3380	3.4836
DPSN	1.0000	0.0000	2.2533	0.3166	0.7346	3.4521
DPSP	1.0000	0.0000	2.2664	0.5374	1.3059	3.6218
DPTD	1.0000	0.0000	2.1951	0.7286	1.8677	3.7687
DPTS	2.0000	3.5574	2.2541	0.7546	2.7585	3.5574
DPTY	1.0000	0.0000	2.2550	1.0533	3.0468	4.0183
DPVA	1.0000	0.0000	2.2038	0.9967	2.8155	3.9748
DPVD	1.0000	0.0000	2.2058	0.9396	2.5944	3.9309
DPVH	1.0000	0.0000	2.2464	1.2654	4.0367	4.1813
DPYK	1.0000	0.0000	2.2544	1.0563	3.0596	4.0206
DPYQ	1.0000	0.0000	2.2416	1.1895	3.6581	4.1230
DPYV	1.0000	0.0000	2.2461	1.2643	4.0313	4.1805
DQAG	1.0000	0.0000	2.2039	1.0533	3.0468	4.0183
DQAI	1.0000	0.0000	2.1954	0.9120	2.4916	3.9097
DQAS	1.0000	0.0000	2.2831	0.6174	1.5319	3.6833
DQAW	1.0000	0.0000	2.4388	1.8662	8.4127	4.6431
DQCN	1.0000	0.0000	2.4111	1.2708	4.0648	4.1855
DQCQ	1.0000	0.0000	2.3334	1.5440	5.7161	4.3954
DQDA	1.0000	0.0000	2.1963	0.8924	2.4203	3.8946
DQDD	1.0000	0.0000	2.1960	0.8353	2.2190	3.8508
DQDE	1.0000	0.0000	2.1958	0.8759	2.3611	3.8820
DQDN	1.0000	0.0000	2.2339	0.6440	1.6096	3.7037
DQEI	1.0000	0.0000	2.1949	0.8955	2.4315	3.8970
DQEK	1.0000	0.0000	2.2008	0.8246	2.1823	3.8425
DQEL	1.0000	0.0000	2.2237	0.7256	1.8584	3.7665
DQES	1.0000	0.0000	2.2797	0.6009	1.4844	3.6706
DQFI	1.0000	0.0000	2.2187	1.0842	3.1783	4.0420
DQGD	1.0000	0.0000	2.2076	0.9962	2.8137	3.9744
DQGI	1.0000	0.0000	2.2058	1.0158	2.8923	3.9895
DQGQ	1.0000	0.0000	2.2039	1.0781	3.1520	4.0374
DQGV	1.0000	0.0000	2.2087	1.1529	3.4856	4.0949
DQID	1.0000	0.0000	2.1956	0.8549	2.2869	3.8658
DQIQ	1.0000	0.0000	2.1967	0.9367	2.5837	3.9287
DQIS	1.0000	0.0000	2.2758	0.5799	1.4245	3.6545
DQKQ	1.0000	0.0000	2.2040	0.8659	2.3254	3.8742
DQMG	1.0000	0.0000	2.2545	1.3703	4.6118	4.2620
DQNI	1.0000	0.0000	2.2360	0.6635	1.6679	3.7187
DQNL	1.0000	0.0000	2.2360	0.4937	1.1873	3.5882
DQNM	1.0000	0.0000	2.3262	1.0180	2.9013	3.9912
DQNN	2.0000	3.5566	2.2429	0.7536	2.7541	3.5566
DQNQ	1.0000	0.0000	2.2452	0.7258	1.8590	3.7666
DQNS	2.0000	3.4923	2.2665	0.6700	2.3862	3.4923
DQPN	1.0000	0.0000	2.2372	0.6734	1.6976	3.7263
DQPQ	1.0000	0.0000	2.1963	0.9466	2.6210	3.9363
DQQI	1.0000	0.0000	2.1967	0.9367	2.5837	3.9287
DQQL	1.0000	0.0000	2.2292	0.7669	1.9902	3.7981
DQQS	1.0000	0.0000	2.2886	0.6422	1.6043	3.7023
DQQW	1.0000	0.0000	2.4380	1.8910	8.6627	4.6622
DQRI	1.0000	0.0000	2.2002	0.9751	2.7307	3.9582
DQSG	1.0000	0.0000	2.3091	0.7212	1.8447	3.7631
DQSI	1.0000	0.0000	2.2758	0.5799	1.4245	3.6545
DQSP	2.0000	3.6620	2.2776	0.8908	3.4146	3.6620
DQSR	1.0000	0.0000	2.2980	0.6806	1.7192	3.7318
DQSS	2.0000	3.4280	2.2820	0.5864	2.0404	3.4280
DQTV	1.0000	0.0000	2.2154	0.9376	2.5871	3.9294
DQVL	1.0000	0.0000	2.2436	0.8417	2.2409	3.8557
DQVN	1.0000	0.0000	2.2612	0.8006	2.1014	3.8241
DQVQ	1.0000	0.0000	2.2033	1.0738	3.1338	4.0341
DQVV	1.0000	0.0000	2.2082	1.1486	3.4660	4.0916
DQYV	1.0000	0.0000	2.2407	1.3167	4.3103	4.2208
DRAN	1.0000	0.0000	2.2488	0.7394	1.9021	3.7771
DRAQ	1.0000	0.0000	2.1989	1.0126	2.8794	3.9871
DRCV	1.0000	0.0000	2.3331	1.6572	6.5561	4.4825
DRDL	1.0000	0.0000	2.2275	0.7234	1.8514	3.7647
DREE	1.0000	0.0000	2.1984	0.9549	2.6527	3.9427
DREH	1.0000	0.0000	2.2419	1.2401	3.9073	4.1619
DRFN	1.0000	0.0000	2.2878	0.9116	2.4903	3.9094
DRGP	1.0000	0.0000	2.2076	1.0641	3.0921	4.0266
DRGT	1.0000	0.0000	2.2203	0.9803	2.7507	3.9622
DRHQ	1.0000	0.0000	2.2388	1.2813	4.1202	4.1936
DRIK	1.0000	0.0000	2.2055	0.8420	2.2419	3.8559
DRIS	1.0000	0.0000	2.2854	0.6183	1.5344	3.6840
DRLD	1.0000	0.0000	2.2275	0.7234	1.8514	3.7647
DRLF	1.0000	0.0000	2.2679	0.9527	2.6441	3.9410
DRLN	1.0000	0.0000	2.2454	0.5320	1.2912	3.6177
DRLS	2.0000	3.5534	2.2738	0.7494	2.7351	3.5534
DRLT	2.0000	3.7230	2.2266	0.9701	3.8340	3.7230
DRLY	1.0000	0.0000	2.2960	1.0481	3.0251	4.0143
DRMA	1.0000	0.0000	2.2539	1.3049	4.2458	4.2117
DRMV	1.0000	0.0000	2.2527	1.4044	4.8130	4.2882
DRNL	1.0000	0.0000	2.2454	0.5320	1.2912	3.6177
DRNP	1.0000	0.0000	2.2450	0.7118	1.8152	3.7558
DRNQ	1.0000	0.0000	2.2529	0.7642	1.9815	3.7961
DRPN	1.0000	0.0000	2.2450	0.7118	1.8152	3.7558
DRRS	1.0000	0.0000	2.3074	0.7189	1.8375	3.7613
DRSG	1.0000	0.0000	2.3185	0.7596	1.9667	3.7926
DRSW	1.0000	0.0000	2.5720	1.5725	5.9184	4.4174
DRTA	1.0000	0.0000	2.2074	0.8764	2.3629	3.8824
DRTH	1.0000	0.0000	2.2603	1.1451	3.4498	4.0889
DRYP	1.0000	0.0000	2.2430	1.2279	3.8460	4.1525
DRYQ	1.0000	0.0000	2.2386	1.2803	4.1147	4.1928
DRYS	1.0000	0.0000	2.3710	0.9235	2.5340	3.9185
DSAD	2.0000	3.6204	2.2669	0.8366	3.1444	3.6204
DSAK	1.0000	0.0000	2.2603	0.4843	1.1622	3.5809
DSAL	1.0000	0.0000	2.2571	0.3853	0.9055	3.5048
DSAS	1.0000	0.0000	2.2750	0.2606	0.5987	3.4090
DSAV	1.0000	0.0000	2.3025	0.6922	1.7548	3.7408
DSCA	1.0000	0.0000	2.4586	1.1624	3.5297	4.1022
DSCK	1.0000	0.0000	2.4404	1.0540	3.0496	4.0188
DSCL	1.0000	0.0000	2.4377	0.9550	2.6529	3.9427
DSCT	1.0000	0.0000	2.4401	1.0509	3.0369	4.0165
DSDF	1.0000	0.0000	2.3143	0.7078	1.8027	3.7527
DSDL	2.0000	3.4610	2.2444	0.6292	2.2150	3.4610
DSDN	1.0000	0.0000	2.2467	0.2871	0.6628	3.4294
DSDP	2.0000	3.5991	2.2612	0.8090	3.0114	3.5991
DSDS	2.0000	3.3651	2.2603	0.5045	1.7204	3.3651
DSEE	1.0000	0.0000	2.2708	0.5597	1.3678	3.6389
DSEH	1.0000	0.0000	2.3531	0.8449	2.2520	3.8581
DSEM	1.0000	0.0000	2.3697	0.8932	2.4230	3.8952
DSEN	1.0000	0.0000	2.2559	0.3277	0.7620	3.4606
DSFL	1.0000	0.0000	2.3072	0.5575	1.3615	3.6372
DSFV	1.0000	0.0000	2.3491	0.8644	2.3203	3.8731
DSGK	1.0000	0.0000	2.2875	0.5881	1.4476	3.6607
DSGL	1.0000	0.0000	2.2857	0.4891	1.1751	3.5846
DSGP	1.0000	0.0000	2.2984	0.6688	1.6838	3.7228
DSGQ	1.0000	0.0000	2.3091	0.7212	1.8447	3.7631
DSGT	1.0000	0.0000	2.2872	0.5850	1.4390	3.6584
DSHY	1.0000	0.0000	2.4369	1.1290	3.3764	4.0765
DSIE	1.0000	0.0000	2.2668	0.5387	1.3095	3.6228
DSII	1.0000	0.0000	2.2627	0.5176	1.2520	3.6066
DSIK	1.0000	0.0000	2.2524	0.4468	1.0634	3.5521
DSIL	2.0000	3.4760	2.2484	0.6488	2.2965	3.4760
DSIS	1.0000	0.0000	2.2651	0.2231	0.5090	3.3802
DSKA	1.0000	0.0000	2.2603	0.4843	1.1622	3.5809
DSKD	1.0000	0.0000	2.2488	0.4272	1.0126	3.5371
DSKE	1.0000	0.0000	2.2567	0.4678	1.1185	3.5683
DSKI	1.0000	0.0000	2.2524	0.4468	1.0634	3.5521
DSKM	1.0000	0.0000	2.3567	0.8013	2.1035	3.8246
DSKN	1.0000	0.0000	2.2371	0.2358	0.5394	3.3900
DSLA	2.0000	3.5048	2.2571	0.6863	2.4560	3.5048
DSLD	1.0000	0.0000	2.2444	0.3282	0.7631	3.4610
DSLG	1.0000	0.0000	2.2857	0.4891	1.1751	3.5846
DSLI	1.0000	0.0000	2.2484	0.3478	0.8115	3.4760
DSLM	1.0000	0.0000	2.3556	0.7023	1.7856	3.7485
DSLN	1.0000	0.0000	2.2264	0.1368	0.3063	3.3139
DSLP	1.0000	0.0000	2.2506	0.3576	0.8361	3.4836
DSLQ	1.0000	0.0000	2.2633	0.4100	0.9685	3.5239
DSLS	3.0000	6.4992	2.2347	0.5303	2.2284	3.2496
DSLT	2.0000	3.4192	2.2349	0.5749	1.9944	3.4192
DSLV	1.0000	0.0000	2.2844	0.4848	1.1637	3.5814
DSNN	3.0000	6.5647	2.2256	0.5729	2.4331	3.2823
DSNP	1.0000	0.0000	2.2533	0.3166	0.7346	3.4521
DSPI	1.0000	0.0000	2.2646	0.5275	1.2788	3.6142
DSPN	1.0000	0.0000	2.2533	0.3166	0.7346	3.4521
DSPV	1.0000	0.0000	2.2972	0.6646	1.6710	3.7195
DSQE	1.0000	0.0000	2.2797	0.6009	1.4844	3.6706
DSQK	1.0000	0.0000	2.2661	0.5090	1.2286	3.6000
DSQM	1.0000	0.0000	2.3785	0.9344	2.5750	3.9269
DSQN	1.0000	0.0000	2.2665	0.3690	0.8645	3.4923
DSRK	1.0000	0.0000	2.2760	0.5474	1.3336	3.6295
DSRL	1.0000	0.0000	2.2738	0.4484	1.0677	3.5534
DSRN	1.0000	0.0000	2.2772	0.4074	0.9617	3.5218
DSRS	1.0000	0.0000	2.2934	0.3237	0.7521	3.4575
DSRT	1.0000	0.0000	2.2757	0.5444	1.3251	3.6271
DSRV	1.0000	0.0000	2.3173	0.7554	1.9530	3.7893
DSSA	3.0000	6.8180	2.2750	0.7377	3.2850	3.4090
DSSD	1.0000	0.0000	2.2603	0.2035	0.4627	3.3651
DSSE	2.0000	3.3964	2.2706	0.5451	1.8771	3.3964
DSSH	1.0000	0.0000	2.3613	0.5293	1.2837	3.6155
DSSI	1.0000	0.0000	2.2651	0.2231	0.5090	3.3802
DSSM	1.0000	0.0000	2.3777	0.5776	1.4179	3.6527
DSSP	1.0000	0.0000	2.2677	0.2329	0.5325	3.3878
DSSR	1.0000	0.0000	2.2934	0.3237	0.7521	3.4575
DSSS	1.0000	0.0000	2.2341	-0.0715	-0.1748	3.1538
DSST	2.0000	3.3234	2.2486	0.4502	1.5165	3.3234
DSSV	2.0000	3.4856	2.3048	0.6612	2.3488	3.4856
DSSW	1.0000	0.0000	2.5422	1.1773	3.6001	4.1136
DSTL	2.0000	3.4192	2.2349	0.5749	1.9944	3.4192
DSTP	1.0000	0.0000	2.2541	0.4536	1.0812	3.5574
DSTQ	2.0000	3.5976	2.2658	0.8070	3.0021	3.5976
DSTT	1.0000	0.0000	2.2404	0.3698	0.8665	3.4929
DSTV	1.0000	0.0000	2.2860	0.5808	1.4270	3.6551
DSVQ	1.0000	0.0000	2.3079	0.7170	1.8314	3.7598
DSWS	1.0000	0.0000	2.5422	1.1773	3.6001	4.1136
DSYD	1.0000	0.0000	2.3458	0.8032	2.1101	3.8261
DSYT	1.0000	0.0000	2.3397	0.7489	1.9322	3.7843
DSYV	1.0000	0.0000	2.3810	0.9599	2.6717	3.9465
DTAA	1.0000	0.0000	2.1999	0.8133	2.1439	3.8338
DTAD	1.0000	0.0000	2.1974	0.7562	1.9557	3.7900
DTAN	1.0000	0.0000	2.2261	0.5649	1.3821	3.6429
DTCL	1.0000	0.0000	2.3826	1.1756	3.5920	4.1123
DTDE	1.0000	0.0000	2.1959	0.7397	1.9030	3.7773
DTDL	2.0000	3.6306	2.2069	0.8499	3.2092	3.6306
DTDQ	1.0000	0.0000	2.2002	0.7810	2.0363	3.8090
DTEI	1.0000	0.0000	2.1964	0.7593	1.9657	3.7923
DTEL	1.0000	0.0000	2.2119	0.5894	1.4515	3.6618
DTES	1.0000	0.0000	2.2564	0.4648	1.1105	3.5659
DTFK	1.0000	0.0000	2.2335	0.8771	2.3652	3.8829
DTFN	2.0000	3.7752	2.2687	1.0381	4.2191	3.7752
DTGQ	1.0000	0.0000	2.2162	0.9419	2.6031	3.9327
DTGT	1.0000	0.0000	2.2172	0.8057	2.1183	3.8280
DTHK	1.0000	0.0000	2.2612	0.9736	2.7247	3.9570
DTHP	1.0000	0.0000	2.2553	1.0543	3.0511	4.0191
DTHT	1.0000	0.0000	2.2616	0.9705	2.7129	3.9547
DTHV	1.0000	0.0000	2.2652	1.1816	3.6202	4.1169
DTIA	1.0000	0.0000	2.1978	0.7758	2.0193	3.8050
DTID	1.0000	0.0000	2.1945	0.7187	1.8367	3.7611
DTIN	1.0000	0.0000	2.2199	0.5273	1.2784	3.6141
DTKC	1.0000	0.0000	2.3590	1.2746	4.0849	4.1884
DTKS	1.0000	0.0000	2.2408	0.3728	0.8742	3.4953
DTLC	1.0000	0.0000	2.3826	1.1756	3.5920	4.1123
DTLG	1.0000	0.0000	2.2361	0.7097	1.8087	3.7542
DTLN	3.0000	6.9669	2.2130	0.8346	3.8390	3.4835
DTLP	2.0000	3.6532	2.2103	0.8793	3.3561	3.6532
DTMF	1.0000	0.0000	2.2934	1.3025	4.2330	4.2098
DTMP	1.0000	0.0000	2.2701	1.1026	3.2589	4.0562
DTPA	1.0000	0.0000	2.1982	0.7857	2.0517	3.8126
DTPG	1.0000	0.0000	2.2134	0.8895	2.4096	3.8924
DTPL	1.0000	0.0000	2.2103	0.5783	1.4198	3.6532
DTPN	1.0000	0.0000	2.2214	0.5372	1.3054	3.6216
DTPS	1.0000	0.0000	2.2541	0.4536	1.0812	3.5574
DTQN	1.0000	0.0000	2.2309	0.5896	1.4520	3.6619
DTRV	1.0000	0.0000	2.2196	0.9760	2.7341	3.9589
DTSD	1.0000	0.0000	2.2485	0.4241	1.0047	3.5347
DTSK	1.0000	0.0000	2.2408	0.3728	0.8742	3.4953
DTSS	2.0000	3.3234	2.2486	0.4502	1.5165	3.3234
DTTE	1.0000	0.0000	2.1975	0.6854	1.7339	3.7355
DTTY	1.0000	0.0000	2.2613	0.9695	2.7088	3.9539
DTVQ	1.0000	0.0000	2.2154	0.9376	2.5871	3.9294
DTYG	1.0000	0.0000	2.2655	1.1848	3.6355	4.1194
DTYN	1.0000	0.0000	2.2986	0.8325	2.2093	3.8486
DVCD	1.0000	0.0000	2.3476	1.5369	5.6673	4.3901
DVDF	1.0000	0.0000	2.2277	1.1394	3.4237	4.0845
DVDP	1.0000	0.0000	2.2058	0.9396	2.5944	3.9309
DVFY	1.0000	0.0000	2.2474	1.4642	5.1830	4.3341
DVHK	1.0000	0.0000	2.2642	1.1846	3.6347	4.1192
DVIC	1.0000	0.0000	2.3435	1.5565	5.8042	4.4051
DVKT	1.0000	0.0000	2.2160	0.8045	2.1143	3.8271
DVLG	1.0000	0.0000	2.2582	0.9207	2.5240	3.9164
DVLP	2.0000	3.8154	2.2375	1.0903	4.5324	3.8154
DVNK	1.0000	0.0000	2.2484	0.6675	1.6797	3.7218
DVNS	1.0000	0.0000	2.2881	0.4438	1.0556	3.5498
DVPS	1.0000	0.0000	2.2972	0.6646	1.6710	3.7195
DVQT	1.0000	0.0000	2.2154	0.9376	2.5871	3.9294
DVRT	1.0000	0.0000	2.2196	0.9760	2.7341	3.9589
DVSE	1.0000	0.0000	2.2993	0.6758	1.7047	3.7281
DVSI	1.0000	0.0000	2.2955	0.6547	1.6415	3.7120
DVTY	1.0000	0.0000	2.2649	1.1805	3.6152	4.1161
DVVI	1.0000	0.0000	2.2121	1.0864	3.1878	4.0437
DWKL	1.0000	0.0000	2.4775	1.5257	5.5898	4.3814
DWLK	1.0000	0.0000	2.4775	1.5257	5.5898	4.3814
DWLS	1.0000	0.0000	2.5259	1.3020	4.2304	4.2095
DWNT	1.0000	0.0000	2.4918	1.4816	5.2955	4.3475
DWRS	1.0000	0.0000	2.5720	1.5725	5.9184	4.4174
DYAL	1.0000	0.0000	2.2870	0.9850	2.7693	3.9658
DYAQ	1.0000	0.0000	2.2393	1.2171	3.7927	4.1442
DYCN	1.0000	0.0000	2.4806	1.5137	5.5082	4.3722
DYDA	1.0000	0.0000	2.2451	1.1353	3.4050	4.0813
DYDD	1.0000	0.0000	2.2481	1.0782	3.1526	4.0375
DYFT	2.0000	4.1719	2.2787	1.5542	8.1849	4.1719
DYKL	1.0000	0.0000	2.2835	0.8766	2.3635	3.8825
DYKS	1.0000	0.0000	2.3399	0.7519	1.9419	3.7867
DYKT	1.0000	0.0000	2.2609	0.9725	2.7206	3.9562
DYLQ	1.0000	0.0000	2.2899	1.0097	2.8678	3.9848
DYNG	2.0000	4.0141	2.3262	1.3488	6.3480	4.0141
DYNP	1.0000	0.0000	2.3027	0.9163	2.5075	3.9130
DYPN	2.0000	3.9130	2.3027	1.2173	5.3650	3.9130
DYQN	1.0000	0.0000	2.3099	0.9687	2.7057	3.9533
DYQT	1.0000	0.0000	2.2565	1.1057	3.2723	4.0586
DYRL	1.0000	0.0000	2.2960	1.0481	3.0251	4.0143
DYSK	1.0000	0.0000	2.3399	0.7519	1.9419	3.7867
DYSQ	1.0000	0.0000	2.3615	0.8851	2.3938	3.8890
DYTG	1.0000	0.0000	2.2655	1.1848	3.6355	4.1194
DYTR	1.0000	0.0000	2.2600	1.1441	3.4451	4.0881
DYVS	1.0000	0.0000	2.3810	0.9599	2.6717	3.9465
EAAS	1.0000	0.0000	2.2845	0.6333	1.5781	3.6955
EADL	1.0000	0.0000	2.2199	0.7009	1.7813	3.7474
EADN	1.0000	0.0000	2.2343	0.6598	1.6567	3.7159
EAED	1.0000	0.0000	2.1932	0.8918	2.4180	3.8942
EAEL	1.0000	0.0000	2.2232	0.7415	1.9086	3.7786
EAES	1.0000	0.0000	2.2812	0.6168	1.5301	3.6828
EAFI	1.0000	0.0000	2.2144	1.1000	3.2474	4.0542
EAFS	1.0000	0.0000	2.3308	0.8055	2.1176	3.8278
EAGS	1.0000	0.0000	2.3103	0.7371	1.8946	3.7753
EAHE	1.0000	0.0000	2.2356	1.2176	3.7948	4.1446
EAHS	2.0000	3.9020	2.3628	1.2030	5.2656	3.9020
EAIG	1.0000	0.0000	2.2019	1.0317	2.9569	4.0017
EAIV	1.0000	0.0000	2.2013	1.0274	2.9395	3.9984
EAKS	1.0000	0.0000	2.2679	0.5249	1.2716	3.6122
EALD	1.0000	0.0000	2.2199	0.7009	1.7813	3.7474
EALQ	1.0000	0.0000	2.2285	0.7827	2.0420	3.8103
EALR	1.0000	0.0000	2.2350	0.8211	2.1703	3.8398
EALS	1.0000	0.0000	2.2657	0.4259	1.0092	3.5361
EAML	1.0000	0.0000	2.3041	1.0749	3.1385	4.0349
EANA	1.0000	0.0000	2.2411	0.7169	1.8311	3.7597
EANH	1.0000	0.0000	2.3095	0.9856	2.7716	3.9663
EANL	1.0000	0.0000	2.2375	0.5095	1.2299	3.6003
EANP	1.0000	0.0000	2.2373	0.6893	1.7457	3.7385
EANQ	1.0000	0.0000	2.2452	0.7417	1.9091	3.7788
EANV	1.0000	0.0000	2.2608	0.8165	2.1547	3.8363
EAPN	1.0000	0.0000	2.2373	0.6893	1.7457	3.7385
EAPQ	1.0000	0.0000	2.1930	0.9625	2.6816	3.9485
EAPS	1.0000	0.0000	2.2791	0.6056	1.4978	3.6742
EAQL	2.0000	3.8103	2.2285	1.0837	4.4921	3.8103
EAQN	1.0000	0.0000	2.2452	0.7417	1.9091	3.7788
EAQY	1.0000	0.0000	2.2324	1.2578	3.9974	4.1755
EARM	1.0000	0.0000	2.2455	1.3455	4.4700	4.2429
EARS	1.0000	0.0000	2.2992	0.6964	1.7676	3.7440
EASC	1.0000	0.0000	2.4658	1.2030	3.7233	4.1334
EASF	1.0000	0.0000	2.3308	0.8055	2.1176	3.8278
EASQ	1.0000	0.0000	2.2899	0.6580	1.6514	3.7145
EASS	1.0000	0.0000	2.2852	0.3012	0.6969	3.4402
EAST	1.0000	0.0000	2.2677	0.5218	1.2634	3.6098
EATA	1.0000	0.0000	2.2003	0.8539	2.2834	3.8651
EATI	2.0000	3.8362	2.1988	1.1174	4.7014	3.8362
EATT	1.0000	0.0000	2.2017	0.7425	1.9117	3.7794
EAVH	1.0000	0.0000	2.2340	1.3336	4.4035	4.2338
EAVN	1.0000	0.0000	2.2608	0.8165	2.1547	3.8363
EAVS	1.0000	0.0000	2.3091	0.7328	1.8812	3.7720
EAVT	2.0000	3.9416	2.2127	1.2545	5.6296	3.9416
EAYK	1.0000	0.0000	2.2522	1.1246	3.3565	4.0731
EAYY	1.0000	0.0000	2.2610	1.5006	5.4210	4.3621
ECCE	1.0000	0.0000	2.4579	2.0883	10.9242	4.8138
ECEA	1.0000	0.0000	2.3304	1.5186	5.5415	4.3759
ECEM	1.0000	0.0000	2.3720	1.8356	8.1128	4.6196
ECEN	1.0000	0.0000	2.4083	1.2701	4.0616	4.1850
ECLC	1.0000	0.0000	2.5646	1.8974	8.7283	4.6671
ECLQ	1.0000	0.0000	2.3913	1.3524	4.5093	4.2482
ECNV	1.0000	0.0000	2.4299	1.3862	4.7046	4.2742
ECQN	1.0000	0.0000	2.4142	1.3114	4.2811	4.2167
ECSG	1.0000	0.0000	2.4939	1.3068	4.2563	4.2132
ECTT	1.0000	0.0000	2.3601	1.3122	4.2855	4.2173
ECVH	1.0000	0.0000	2.3370	1.9033	8.7898	4.6717
ECVT	1.0000	0.0000	2.3579	1.5232	5.5729	4.3795
ECYN	1.0000	0.0000	2.4818	1.5543	5.7883	4.4034
EDAP	1.0000	0.0000	2.1932	0.8806	2.3779	3.8856
EDDE	1.0000	0.0000	2.1931	0.8347	2.2169	3.8503
EDDI	1.0000	0.0000	2.1926	0.8137	2.1452	3.8341
EDDN	1.0000	0.0000	2.2267	0.6027	1.4895	3.6720
EDDQ	1.0000	0.0000	2.1958	0.8759	2.3611	3.8820
EDDR	1.0000	0.0000	2.2001	0.9143	2.5002	3.9115
EDDS	2.0000	3.6077	2.2634	0.8201	3.0647	3.6077
EDDT	1.0000	0.0000	2.1959	0.7397	1.9030	3.7773
EDEC	1.0000	0.0000	2.3379	1.4615	5.1660	4.3321
EDEE	1.0000	0.0000	2.1927	0.8753	2.3589	3.8815
EDEF	1.0000	0.0000	2.2175	1.0640	3.0918	4.0265
EDEI	1.0000	0.0000	2.1926	0.8543	2.2847	3.8653
EDEN	1.0000	0.0000	2.2317	0.6434	1.6078	3.7032
EDEQ	1.0000	0.0000	2.1947	0.9165	2.5084	3.9132
EDFE	1.0000	0.0000	2.2175	1.0640	3.0918	4.0265
EDFG	1.0000	0.0000	2.2226	1.1843	3.6331	4.1190
EDGL	1.0000	0.0000	2.2395	0.8047	2.1150	3.8272
EDGT	1.0000	0.0000	2.2137	0.9006	2.4501	3.9010
EDID	1.0000	0.0000	2.1926	0.8137	2.1452	3.8341
EDIM	1.0000	0.0000	2.2578	1.1877	3.6497	4.1216
EDIT	1.0000	0.0000	2.1964	0.7593	1.9657	3.7923
EDLE	1.0000	0.0000	2.2178	0.6844	1.7309	3.7348
EDLK	1.0000	0.0000	2.2119	0.5925	1.4601	3.6641
EDLY	1.0000	0.0000	2.2854	0.9685	2.7050	3.9531
EDNI	1.0000	0.0000	2.2289	0.6223	1.5461	3.6870
EDNK	1.0000	0.0000	2.2233	0.5514	1.3447	3.6326
EDNL	1.0000	0.0000	2.2272	0.4524	1.0782	3.5565
EDPI	1.0000	0.0000	2.1924	0.8431	2.2459	3.8568
EDPP	1.0000	0.0000	2.1924	0.8530	2.2802	3.8643
EDPR	2.0000	3.9341	2.1987	1.2448	5.5595	3.9341
EDQD	1.0000	0.0000	2.1958	0.8759	2.3611	3.8820
EDQN	1.0000	0.0000	2.2386	0.6846	1.7314	3.7349
EDQS	1.0000	0.0000	2.2797	0.6009	1.4844	3.6706
EDRI	1.0000	0.0000	2.1990	0.9339	2.5730	3.9265
EDRL	2.0000	3.7960	2.2307	1.0650	4.3789	3.7960
EDRP	1.0000	0.0000	2.1987	0.9438	2.6102	3.9341
EDRY	1.0000	0.0000	2.2417	1.2391	3.9021	4.1611
EDSD	1.0000	0.0000	2.2634	0.5191	1.2559	3.6077
EDSN	2.0000	3.4606	2.2559	0.6288	2.2132	3.4606
EDSR	1.0000	0.0000	2.2893	0.6393	1.5959	3.7001
EDSS	1.0000	0.0000	2.2706	0.2441	0.5592	3.3964
EDST	1.0000	0.0000	2.2564	0.4648	1.1105	3.5659
EDTH	1.0000	0.0000	2.2553	1.0655	3.0983	4.0277
EDVP	1.0000	0.0000	2.2039	0.9802	2.7505	3.9621
EDYR	1.0000	0.0000	2.2417	1.2391	3.9021	4.1611
EDYS	1.0000	0.0000	2.3527	0.8438	2.2484	3.8573
EEAF	1.0000	0.0000	2.2123	1.1211	3.3407	4.0704
EEAL	1.0000	0.0000	2.2232	0.7415	1.9086	3.7786
EEAS	1.0000	0.0000	2.2812	0.6168	1.5301	3.6828
EEAT	1.0000	0.0000	2.1994	0.8374	2.2262	3.8524
EEDD	1.0000	0.0000	2.1931	0.8347	2.2169	3.8503
EEDE	1.0000	0.0000	2.1927	0.8753	2.3589	3.8815
EEDF	1.0000	0.0000	2.2175	1.0640	3.0918	4.0265
EEDI	1.0000	0.0000	2.1926	0.8543	2.2847	3.8653
EEDQ	1.0000	0.0000	2.1947	0.9165	2.5084	3.9132
EEDY	1.0000	0.0000	2.2417	1.1594	3.5160	4.0999
EEFF	1.0000	0.0000	2.2247	1.2933	4.1835	4.2027
EEFG	1.0000	0.0000	2.2154	1.2249	3.8311	4.1502
EEFP	1.0000	0.0000	2.2141	1.0934	3.2184	4.0491
EEGS	1.0000	0.0000	2.3071	0.7206	1.8427	3.7626
EEHH	1.0000	0.0000	2.2653	1.4862	5.3259	4.3511
EEIY	1.0000	0.0000	2.2389	1.1790	3.6081	4.1149
EEKA	1.0000	0.0000	2.1990	0.8405	2.2367	3.8547
EEKF	1.0000	0.0000	2.2268	1.0127	2.8796	3.9871
EELI	1.0000	0.0000	2.2192	0.7040	1.7909	3.7498
EENA	1.0000	0.0000	2.2388	0.7004	1.7800	3.7471
EENG	1.0000	0.0000	2.2598	0.8043	2.1135	3.8269
EENL	1.0000	0.0000	2.2342	0.4930	1.1856	3.5877
EENS	1.0000	0.0000	2.2651	0.3684	0.8630	3.4918
EEPP	1.0000	0.0000	2.1916	0.8936	2.4245	3.8955
EEQF	1.0000	0.0000	2.2117	1.1458	3.4530	4.0894
EEQK	2.0000	3.8738	2.2011	1.1663	5.0175	3.8738
EEQV	1.0000	0.0000	2.1996	1.0732	3.1311	4.0336
EERI	1.0000	0.0000	2.1968	0.9745	2.7282	3.9577
EERK	1.0000	0.0000	2.2057	0.9036	2.4609	3.9033
EERN	1.0000	0.0000	2.2504	0.7636	1.9795	3.7956
EERQ	1.0000	0.0000	2.1956	1.0368	2.9780	4.0056
EESA	3.0000	7.3656	2.2812	1.0939	5.5783	3.6828
EESG	1.0000	0.0000	2.3071	0.7206	1.8427	3.7626
EESL	2.0000	3.5234	2.2618	0.7104	2.5611	3.5234
EESN	1.0000	0.0000	2.2651	0.3684	0.8630	3.4918
EESR	1.0000	0.0000	2.2960	0.6799	1.7173	3.7313
EESS	1.0000	0.0000	2.2808	0.2847	0.6569	3.4276
EEST	1.0000	0.0000	2.2641	0.5054	1.2187	3.5972
EESY	1.0000	0.0000	2.3593	0.8844	2.3916	3.8885
EETK	1.0000	0.0000	2.1998	0.7290	1.8692	3.7691
EETT	1.0000	0.0000	2.2001	0.7260	1.8596	3.7667
EEVK	1.0000	0.0000	2.2116	0.9401	2.5962	3.9313
EEVL	1.0000	0.0000	2.2409	0.8411	2.2387	3.8552
EFAK	1.0000	0.0000	2.2270	1.0291	2.9466	3.9997
EFDH	1.0000	0.0000	2.2553	1.3491	4.4907	4.2457
EFDK	1.0000	0.0000	2.2283	0.9721	2.7187	3.9559
EFFH	1.0000	0.0000	2.2359	1.5784	5.9608	4.4219
EFGN	1.0000	0.0000	2.2991	0.9929	2.8006	3.9719
EFHR	1.0000	0.0000	2.2345	1.4694	5.2164	4.3381
EFIT	1.0000	0.0000	2.2279	0.9886	2.7835	3.9686
EFKL	2.0000	3.8403	2.2579	1.1228	4.7353	3.8403
EFKN	1.0000	0.0000	2.2734	0.7807	2.0354	3.8088
EFKP	1.0000	0.0000	2.2270	1.0015	2.8347	3.9785
EFLV	1.0000	0.0000	2.2756	1.0297	2.9489	4.0002
EFNE	1.0000	0.0000	2.2780	0.8726	2.3493	3.8794
EFNK	1.0000	0.0000	2.2734	0.7807	2.0354	3.8088
EFNN	2.0000	3.7011	2.2919	0.9417	3.6803	3.7011
EFNQ	1.0000	0.0000	2.2836	0.9139	2.4985	3.9111
EFNS	1.0000	0.0000	2.3202	0.5570	1.3603	3.6369
EFPQ	1.0000	0.0000	2.2129	1.1347	3.4020	4.0808
EFPS	1.0000	0.0000	2.3257	0.7778	2.0259	3.8066
EFQL	1.0000	0.0000	2.2631	0.9549	2.6526	3.9427
EFQM	1.0000	0.0000	2.2507	1.4793	5.2805	4.3457
EFRD	1.0000	0.0000	2.2187	1.1436	3.4428	4.0877
EFRS	1.0000	0.0000	2.3452	0.8686	2.3351	3.8763
EFSA	1.0000	0.0000	2.3308	0.8055	2.1176	3.8278
EFSD	2.0000	3.7839	2.3212	1.0494	4.2858	3.7839
EFSK	1.0000	0.0000	2.3157	0.6971	1.7696	3.7445
EFSV	1.0000	0.0000	2.3550	0.9050	2.4662	3.9044
EFTP	1.0000	0.0000	2.2277	0.9985	2.8226	3.9762
EFVD	1.0000	0.0000	2.2221	1.1800	3.6129	4.1157
EFYN	1.0000	0.0000	2.3458	1.1567	3.5035	4.0978
EFYP	1.0000	0.0000	2.2475	1.3775	4.6539	4.2675
EFYQ	1.0000	0.0000	2.2382	1.4299	4.9681	4.3078
EGAP	1.0000	0.0000	2.2011	1.0415	2.9976	4.0093
EGAR	1.0000	0.0000	2.2003	1.1323	3.3914	4.0790
EGDL	1.0000	0.0000	2.2395	0.8047	2.1150	3.8272
EGDN	1.0000	0.0000	2.2560	0.7636	1.9797	3.7957
EGEN	1.0000	0.0000	2.2598	0.8043	2.1135	3.8269
EGFS	1.0000	0.0000	2.3562	0.9093	2.4817	3.9076
EGGG	1.0000	0.0000	2.2028	1.2768	4.0964	4.1901
EGGV	1.0000	0.0000	2.2025	1.2726	4.0742	4.1868
EGHF	1.0000	0.0000	2.2330	1.5100	5.4838	4.3694
EGHL	1.0000	0.0000	2.3043	1.1305	3.3830	4.0776
EGHN	1.0000	0.0000	2.3284	1.0894	3.2010	4.0461
EGHQ	1.0000	0.0000	2.2313	1.3626	4.5675	4.2561
EGHV	1.0000	0.0000	2.2283	1.4374	5.0144	4.3136
EGIE	1.0000	0.0000	2.2023	1.0152	2.8897	3.9890
EGLE	1.0000	0.0000	2.2419	0.8453	2.2534	3.8584
EGLI	2.0000	3.8423	2.2404	1.1253	4.7513	3.8423
EGMM	1.0000	0.0000	2.2705	1.7031	6.9283	4.5178
EGMN	1.0000	0.0000	2.3444	1.1377	3.4159	4.0832
EGNE	1.0000	0.0000	2.2598	0.8043	2.1135	3.8269
EGNF	1.0000	0.0000	2.2991	0.9929	2.8006	3.9719
EGNL	2.0000	3.6801	2.2629	0.9144	3.5361	3.6801
EGNN	1.0000	0.0000	2.2713	0.5723	1.4030	3.6486
EGNV	1.0000	0.0000	2.2804	0.9203	2.5223	3.9161
EGNW	1.0000	0.0000	2.5328	1.7375	7.2187	4.5442
EGNY	1.0000	0.0000	2.3281	1.0884	3.1965	4.0453
EGPK	1.0000	0.0000	2.2123	0.9331	2.5701	3.9259
EGSD	1.0000	0.0000	2.3005	0.6800	1.7175	3.7314
EGSI	1.0000	0.0000	2.3034	0.6996	1.7774	3.7464
EGSK	1.0000	0.0000	2.2948	0.6287	1.5647	3.6919
EGSQ	1.0000	0.0000	2.3155	0.7619	1.9739	3.7943
EGSS	1.0000	0.0000	2.3164	0.4050	0.9557	3.5200
EGSV	1.0000	0.0000	2.3344	0.8367	2.2236	3.8518
EGTE	1.0000	0.0000	2.2130	0.9413	2.6007	3.9322
EGVK	1.0000	0.0000	2.2223	1.0603	3.0764	4.0237
EGVM	1.0000	0.0000	2.2403	1.4857	5.3226	4.3507
EGVP	1.0000	0.0000	2.2061	1.1411	3.4314	4.0858
EGYA	1.0000	0.0000	2.2341	1.3368	4.4214	4.2362
EGYR	1.0000	0.0000	2.2285	1.4000	4.7861	4.2848
EHDA	1.0000	0.0000	2.2412	1.1770	3.5983	4.1133
EHDS	1.0000	0.0000	2.3531	0.8449	2.2520	3.8581
EHDT	1.0000	0.0000	2.2553	1.0655	3.0983	4.0277
EHHT	1.0000	0.0000	2.2973	1.3913	4.7345	4.2781
EHKK	1.0000	0.0000	2.2611	1.0172	2.8980	3.9906
EHKS	1.0000	0.0000	2.3477	0.7936	2.0779	3.8187
EHLP	1.0000	0.0000	2.2867	0.9990	2.8247	3.9766
EHPD	1.0000	0.0000	2.2427	1.1493	3.4691	4.0921
EHPG	1.0000	0.0000	2.2389	1.3102	4.2748	4.2158
EHPI	1.0000	0.0000	2.2401	1.1689	3.5602	4.1071
EHRY	1.0000	0.0000	2.2513	1.5648	5.8631	4.4115
EHSD	1.0000	0.0000	2.3531	0.8449	2.2520	3.8581
EHSE	2.0000	3.8893	2.3596	1.1865	5.1532	3.8893
EHTI	1.0000	0.0000	2.2541	1.0851	3.1822	4.0427
EHYG	1.0000	0.0000	2.2484	1.6055	6.1598	4.4427
EHYQ	2.0000	4.3820	2.2565	1.8275	11.3633	4.3820
EIAL	1.0000	0.0000	2.2212	0.7204	1.8422	3.7625
EIAP	1.0000	0.0000	2.1922	0.9002	2.4485	3.9006
EIDD	1.0000	0.0000	2.1926	0.8137	2.1452	3.8341
EIDG	1.0000	0.0000	2.2051	0.9746	2.7285	3.9578
EIDS	1.0000	0.0000	2.2668	0.5387	1.3095	3.6228
EIEL	1.0000	0.0000	2.2192	0.7040	1.7909	3.7498
EIEP	1.0000	0.0000	2.1918	0.8837	2.3890	3.8880
EIHE	1.0000	0.0000	2.2392	1.1800	3.6130	4.1157
EIHR	1.0000	0.0000	2.2380	1.2597	4.0072	4.1769
EIIS	1.0000	0.0000	2.2700	0.5583	1.3637	3.6378
EIIT	1.0000	0.0000	2.1967	0.7789	2.0294	3.8074
EIKN	1.0000	0.0000	2.2257	0.5710	1.3994	3.6476
EILD	1.0000	0.0000	2.2155	0.6634	1.6673	3.7186
EILF	1.0000	0.0000	2.2576	0.8926	2.4211	3.8948
EILI	1.0000	0.0000	2.2170	0.6829	1.7264	3.7336
EILQ	1.0000	0.0000	2.2249	0.7452	1.9204	3.7815
EILS	1.0000	0.0000	2.2571	0.3884	0.9134	3.5072
EIMD	1.0000	0.0000	2.2578	1.1877	3.6497	4.1216
EINA	1.0000	0.0000	2.2362	0.6794	1.7157	3.7309
EINS	2.0000	3.4757	2.2602	0.6484	2.2947	3.4757
EINV	1.0000	0.0000	2.2565	0.7790	2.0297	3.8075
EIPR	1.0000	0.0000	2.1972	0.9633	2.6850	3.9492
EIQV	1.0000	0.0000	2.2014	1.0522	3.0420	4.0174
EIRI	1.0000	0.0000	2.1976	0.9535	2.6471	3.9416
EIRS	1.0000	0.0000	2.2923	0.6589	1.6540	3.7152
EISH	1.0000	0.0000	2.3560	0.8644	2.3204	3.8732
EISK	1.0000	0.0000	2.2602	0.4874	1.1705	3.5833
EISN	1.0000	0.0000	2.2602	0.3473	0.8105	3.4757
EITF	1.0000	0.0000	2.2279	0.9886	2.7835	3.9686
EITL	1.0000	0.0000	2.2139	0.6090	1.5075	3.6768
EITQ	1.0000	0.0000	2.2011	0.8412	2.2391	3.8553
EITT	1.0000	0.0000	2.1985	0.7050	1.7940	3.7506
EITY	1.0000	0.0000	2.2538	1.0840	3.1777	4.0419
EIVN	1.0000	0.0000	2.2565	0.7790	2.0297	3.8075
EIVQ	1.0000	0.0000	2.2014	1.0522	3.0420	4.0174
EIWE	1.0000	0.0000	2.4377	1.8281	8.0411	4.6138
EIYH	1.0000	0.0000	2.2706	1.4642	5.1831	4.3341
EIYK	1.0000	0.0000	2.2530	1.0871	3.1909	4.0443
EIYL	1.0000	0.0000	2.2859	0.9881	2.7815	3.9682
EKAD	1.0000	0.0000	2.1984	0.7999	2.0988	3.8235
EKAN	1.0000	0.0000	2.2316	0.6085	1.5061	3.6764
EKAQ	1.0000	0.0000	2.2018	0.8817	2.3817	3.8864
EKAS	1.0000	0.0000	2.2679	0.5249	1.2716	3.6122
EKDA	1.0000	0.0000	2.1984	0.7999	2.0988	3.8235
EKDI	1.0000	0.0000	2.1961	0.7624	1.9756	3.7947
EKDP	1.0000	0.0000	2.1965	0.7722	2.0076	3.8023
EKDT	1.0000	0.0000	2.1973	0.6884	1.7432	3.7379
EKDV	1.0000	0.0000	2.2123	0.8994	2.4457	3.9001
EKDY	2.0000	4.0292	2.2543	1.3685	6.5077	4.0292
EKEG	1.0000	0.0000	2.2124	0.9443	2.6122	3.9345
EKEN	1.0000	0.0000	2.2289	0.5920	1.4589	3.6638
EKEQ	1.0000	0.0000	2.2011	0.8652	2.3232	3.8738
EKFL	1.0000	0.0000	2.2579	0.8217	2.1725	3.8403
EKFV	1.0000	0.0000	2.2353	1.1287	3.3751	4.0763
EKGN	1.0000	0.0000	2.2545	0.7123	1.8168	3.7562
EKGT	1.0000	0.0000	2.2182	0.8493	2.2674	3.8615
EKHP	1.0000	0.0000	2.2529	1.0980	3.2384	4.0527
EKHQ	1.0000	0.0000	2.2531	1.1504	3.4741	4.0929
EKIP	1.0000	0.0000	2.1967	0.7918	2.0720	3.8173
EKKL	1.0000	0.0000	2.2090	0.5412	1.3163	3.6247
EKKV	1.0000	0.0000	2.2169	0.8481	2.2633	3.8606
EKLG	1.0000	0.0000	2.2398	0.7534	1.9466	3.7878
EKLN	1.0000	0.0000	2.2208	0.4011	0.9457	3.5170
EKMS	1.0000	0.0000	2.3642	0.8419	2.2415	3.8558
EKNA	2.0000	3.6764	2.2316	0.9095	3.5110	3.6764
EKNQ	1.0000	0.0000	2.2363	0.6333	1.5781	3.6955
EKNS	1.0000	0.0000	2.2465	0.2764	0.6368	3.4212
EKNT	1.0000	0.0000	2.2188	0.4971	1.1964	3.5908
EKPW	1.0000	0.0000	2.4511	1.7460	7.2930	4.5508
EKRS	1.0000	0.0000	2.2835	0.5880	1.4474	3.6607
EKRV	1.0000	0.0000	2.2168	1.0197	2.9079	3.9925
EKSP	1.0000	0.0000	2.2621	0.4972	1.1968	3.5909
EKSS	1.0000	0.0000	2.2595	0.1928	0.4374	3.3569
EKST	1.0000	0.0000	2.2490	0.4134	0.9772	3.5265
EKTL	1.0000	0.0000	2.2089	0.5381	1.3079	3.6223
EKTW	1.0000	0.0000	2.4583	1.6622	6.5963	4.4864
EKVS	1.0000	0.0000	2.2936	0.6245	1.5523	3.6887
EKVT	1.0000	0.0000	2.2173	0.8451	2.2527	3.8583
EKYV	1.0000	0.0000	2.2595	1.2242	3.8275	4.1496
ELAK	1.0000	0.0000	2.2189	0.6496	1.6261	3.7080
ELAP	2.0000	3.7701	2.2221	1.0313	4.1798	3.7701
ELAS	1.0000	0.0000	2.2657	0.4259	1.0092	3.5361
ELDN	1.0000	0.0000	2.2272	0.4524	1.0782	3.5565
ELDR	1.0000	0.0000	2.2307	0.7640	1.9809	3.7960
ELDS	2.0000	3.4922	2.2531	0.6698	2.3854	3.4922
ELDT	1.0000	0.0000	2.2119	0.5894	1.4515	3.6618
ELEA	1.0000	0.0000	2.2232	0.7415	1.9086	3.7786
ELFA	1.0000	0.0000	2.2604	0.9301	2.5590	3.9236
ELFG	1.0000	0.0000	2.2764	1.0340	2.9664	4.0034
ELFK	1.0000	0.0000	2.2579	0.8217	2.1725	3.8403
ELGI	1.0000	0.0000	2.2404	0.8243	2.1811	3.8423
ELHH	1.0000	0.0000	2.3483	1.2953	4.1945	4.2043
ELHS	1.0000	0.0000	2.3479	0.6946	1.7619	3.7426
ELHV	1.0000	0.0000	2.3034	1.1262	3.3638	4.0744
ELIA	1.0000	0.0000	2.2212	0.7204	1.8422	3.7625
ELIF	1.0000	0.0000	2.2576	0.8926	2.4211	3.8948
ELIK	2.0000	3.6792	2.2139	0.9131	3.5294	3.6792
ELIR	1.0000	0.0000	2.2317	0.7836	2.0449	3.8110
ELIS	1.0000	0.0000	2.2571	0.3884	0.9134	3.5072
[truncated: 11,406 more rows]
