# Supplementary material for: Evaluating deterministic motif significance measures in protein databases
Source: Algorithms Mol Biol. 2007 Dec 24;2:16. doi: 10.1186/1748-7188-2-16 (PMC2254621; doi:10.1186/1748-7188-2-16)
Supplement: Additional File 2 — Scripts and Datasets. This file contains the sequence datasets (synthetic and real) and the evaluated motifs. This data is separated according to the tables where it is presented and discussed. It also contains script programs (in perl language) developed for this work. [file 1748-7188-2-16-S2.zip › Scripts_and_Datasets/datasets/Table 4/10%/Motifs/score_MRKMVTAG_s10_mlen_8_planted_syn_len300_num50.txt]

Motif	Supp	IG	Pratt	LogOdds	Zscore	Info
AAADPQSN	1.0000	0.0000	1.2628	5.4909	550.0658	7.4291
AAAQEYFT	1.0000	0.0000	1.2338	6.4787	1715.2661	8.1884
AADETKHL	1.0000	0.0000	1.2428	5.9055	886.5517	7.7478
AADLLNTN	1.0000	0.0000	1.2262	5.0691	338.4683	7.1049
AADPQSNI	1.0000	0.0000	1.2606	5.4638	533.1874	7.4083
AAEKVSRF	1.0000	0.0000	1.2870	5.9949	982.6890	7.8165
AAFPLEQL	1.0000	0.0000	1.2420	5.8706	851.6665	7.7210
AAHALWMT	1.0000	0.0000	1.4030	7.3013	4421.9017	8.8206
AAHDSRVS	1.0000	0.0000	1.3418	5.8383	820.5463	7.6961
AAHSKPTW	1.0000	0.0000	1.4158	6.7354	2304.9315	8.3857
AAIDNFYD	1.0000	0.0000	1.2690	6.1981	1241.7363	7.9727
AAIEPLFR	1.0000	0.0000	1.2294	6.0832	1087.8115	7.8844
AAIQVNWL	1.0000	0.0000	1.3702	6.6876	2181.6286	8.3490
AAKDSLAK	1.0000	0.0000	1.2444	5.3116	447.4620	7.2913
AAKGRDVS	1.0000	0.0000	1.2768	5.8918	872.7068	7.7373
AAKIYWED	1.0000	0.0000	1.3464	7.1181	3581.1327	8.6798
AAKPPVLT	1.0000	0.0000	1.2193	5.7435	735.7333	7.6233
AALLITSQ	1.0000	0.0000	1.2513	5.2759	429.4774	7.2639
AALSAVSH	1.0000	0.0000	1.3325	5.6188	637.3397	7.5274
AALSSFDK	1.0000	0.0000	1.2890	5.2616	422.4573	7.2529
AANETNDQ	1.0000	0.0000	1.2354	5.4859	546.9092	7.4253
AAPIYLRA	1.0000	0.0000	1.2454	6.2114	1260.8764	7.9829
AAPSYPDN	1.0000	0.0000	1.2976	5.7229	718.5043	7.6075
AAPYSGWG	1.0000	0.0000	1.4416	7.1712	3806.7333	8.7206
AAQDKPGI	1.0000	0.0000	1.2039	6.0328	1026.4969	7.8456
AAQEYFTS	1.0000	0.0000	1.3105	6.1486	1172.8838	7.9346
AARLQHSP	1.0000	0.0000	1.3034	5.9242	905.8990	7.7622
AASCSNME	1.0000	0.0000	1.4162	6.0539	1051.8207	7.8619
AASFTSAF	1.0000	0.0000	1.3257	5.6877	689.9410	7.5804
AASNIDKN	1.0000	0.0000	1.2503	5.1084	354.1369	7.1351
AASRGQSK	1.0000	0.0000	1.3035	5.5428	583.9805	7.4691
AATERLWW	1.0000	0.0000	1.4757	7.7024	7017.4873	9.1290
AATLYNIS	1.0000	0.0000	1.2934	5.4909	550.0689	7.4291
AATQFPDR	1.0000	0.0000	1.2126	6.1998	1244.0897	7.9740
AAVPTDEL	1.0000	0.0000	1.2184	5.8139	797.8229	7.6774
ACANDTLN	1.0000	0.0000	1.3147	5.8283	811.2214	7.6885
ACATTTNS	1.0000	0.0000	1.3302	5.7823	769.3761	7.6531
ACFSIANI	1.0000	0.0000	1.3673	6.2125	1262.4578	7.9838
ACIPDDSE	1.0000	0.0000	1.3281	6.1726	1205.7544	7.9531
ACISYQKE	1.0000	0.0000	1.3727	6.5043	1766.5482	8.2081
ACLFLKNG	1.0000	0.0000	1.3459	6.1923	1233.4180	7.9682
ACLSRTLA	1.0000	0.0000	1.3431	5.9011	882.0761	7.7444
ACNPIQDH	1.0000	0.0000	1.3288	6.6257	2031.6019	8.3014
ACNSTVQN	1.0000	0.0000	1.3599	5.8755	856.5316	7.7248
ACQDPSPP	1.0000	0.0000	1.3324	6.2422	1306.3792	8.0066
ACQFMIFG	1.0000	0.0000	1.2821	7.4208	5074.5459	8.9125
ACQTISKS	1.0000	0.0000	1.3573	5.7970	782.4387	7.6644
ACRTMKDE	1.0000	0.0000	1.3064	6.7631	2379.7795	8.4070
ACTSSDSI	1.0000	0.0000	1.3625	5.4962	553.4378	7.4332
ADAMANED	1.0000	0.0000	1.2560	6.0562	1054.5114	7.8636
ADANATII	1.0000	0.0000	1.2191	5.6583	666.9665	7.5578
ADAPLNDQ	1.0000	0.0000	1.2287	5.5710	603.2165	7.4907
ADDCDRGT	1.0000	0.0000	1.2768	6.5879	1945.0912	8.2723
ADEGGSTS	1.0000	0.0000	1.2996	5.4907	549.9336	7.4290
ADEKGNNA	1.0000	0.0000	1.2439	5.5569	593.5221	7.4799
ADEKNSDS	1.0000	0.0000	1.2600	4.9847	307.1277	7.0401
ADEMLVSK	1.0000	0.0000	1.3026	5.8071	791.6399	7.6722
ADETKHLS	1.0000	0.0000	1.2810	5.5753	606.2156	7.4940
ADEYGRSQ	1.0000	0.0000	1.3061	6.2049	1251.4206	7.9779
ADFFYHRQ	1.0000	0.0000	1.2421	7.0601	3349.8525	8.6353
ADFKRTIR	1.0000	0.0000	1.2202	6.1284	1146.0341	7.9192
ADFLSLAG	1.0000	0.0000	1.2882	5.6046	627.0275	7.5166
ADGFAKTT	1.0000	0.0000	1.2235	6.0187	1010.0583	7.8349
ADGQSRDQ	1.0000	0.0000	1.2717	5.9117	892.9181	7.7526
ADHFKNQV	1.0000	0.0000	1.2784	6.2801	1364.6618	8.0357
ADKIKTKE	1.0000	0.0000	1.1989	5.5889	615.7885	7.5045
ADKLAPSR	1.0000	0.0000	1.2560	5.4637	533.1302	7.4083
ADKNIDMD	1.0000	0.0000	1.2540	5.8845	865.3761	7.7316
ADKPLNPF	1.0000	0.0000	1.2435	5.6294	645.1872	7.5356
ADLAASCS	1.0000	0.0000	1.3606	5.7572	747.4297	7.6338
ADLDPDGQ	1.0000	0.0000	1.2185	5.8686	849.7616	7.7195
ADLLNTNM	1.0000	0.0000	1.2696	5.3718	479.5766	7.3376
ADLRYLKR	1.0000	0.0000	1.2670	5.9736	958.9521	7.8002
ADLSLCAS	1.0000	0.0000	1.3492	5.5568	593.4254	7.4798
ADLTQLYE	1.0000	0.0000	1.2570	5.8565	837.9987	7.7102
ADNDLKRQ	1.0000	0.0000	1.2332	5.5562	593.0361	7.4793
ADNDQAGV	1.0000	0.0000	1.2382	5.9991	987.4339	7.8197
ADNLPSQD	1.0000	0.0000	1.2541	5.2408	412.4730	7.2369
ADNNQSGI	1.0000	0.0000	1.2754	5.3511	468.3064	7.3217
ADNNSDKS	1.0000	0.0000	1.2491	4.7557	235.9451	6.8640
ADNQNVRQ	1.0000	0.0000	1.2584	5.7996	784.7913	7.6664
ADNSSPPV	1.0000	0.0000	1.2843	5.2041	395.4041	7.2087
ADNWVAAI	1.0000	0.0000	1.3539	6.8089	2508.6656	8.4422
ADPQSNIL	1.0000	0.0000	1.2560	5.2634	423.3263	7.2543
ADPTYGDI	1.0000	0.0000	1.2311	6.2445	1309.7980	8.0083
ADQETENL	1.0000	0.0000	1.2277	5.5145	565.2188	7.4473
ADQISTFQ	1.0000	0.0000	1.2732	5.8283	811.2013	7.6885
ADQREDDI	1.0000	0.0000	1.1973	6.0174	1008.5073	7.8338
ADQSGSLN	1.0000	0.0000	1.2829	5.0901	346.7592	7.1211
ADRLYNTV	1.0000	0.0000	1.2793	5.9650	949.4929	7.7936
ADRMANND	1.0000	0.0000	1.2812	5.8958	876.7755	7.7404
ADSLGRVE	1.0000	0.0000	1.2838	5.7864	772.9683	7.6563
ADSLQIQA	1.0000	0.0000	1.2596	5.5604	595.8707	7.4825
ADSQERDL	1.0000	0.0000	1.2615	5.5635	598.0632	7.4850
ADSTVNSE	1.0000	0.0000	1.2789	5.1365	365.7742	7.1567
ADTADEML	1.0000	0.0000	1.2458	5.9940	981.7453	7.8159
ADTGTSYE	1.0000	0.0000	1.2944	5.8983	879.3179	7.7423
ADTHKLLV	1.0000	0.0000	1.2605	5.8164	800.1567	7.6793
ADTIDCGG	1.0000	0.0000	1.2783	6.6466	2080.9898	8.3174
ADTPGSNN	1.0000	0.0000	1.2642	5.2195	402.4758	7.2206
ADVKTSLL	1.0000	0.0000	1.2505	5.2133	399.6044	7.2158
ADVNKRRT	1.0000	0.0000	1.2397	5.8392	821.4017	7.6968
ADYNGLPQ	1.0000	0.0000	1.2768	6.0119	1002.1332	7.8296
AEAFSIRK	1.0000	0.0000	1.2765	5.8699	851.0333	7.7205
AECCEERQ	1.0000	0.0000	1.3233	7.2841	4335.1675	8.8074
AECENQGP	1.0000	0.0000	1.3062	6.5073	1772.6930	8.2104
AEDEQSLS	1.0000	0.0000	1.2746	5.2009	393.9138	7.2062
AEDSNNEK	1.0000	0.0000	1.2503	5.1085	354.1814	7.1352
AEDSSAQK	1.0000	0.0000	1.2761	5.3063	444.7421	7.2872
AEDYRLFT	1.0000	0.0000	1.2632	6.2679	1345.6378	8.0264
AEETTLSK	1.0000	0.0000	1.2393	5.2343	409.3925	7.2319
AEFSDLLP	1.0000	0.0000	1.2723	5.4614	531.6802	7.4064
AEGHVPKE	1.0000	0.0000	1.2305	6.4239	1610.2761	8.1462
AEKMSPKE	1.0000	0.0000	1.2865	5.8123	796.3987	7.6762
AEKNACRT	1.0000	0.0000	1.3050	6.2676	1345.1409	8.0261
AEKSPSKR	1.0000	0.0000	1.2749	5.2616	422.4708	7.2529
AEKSSSKV	1.0000	0.0000	1.2851	4.9857	307.4778	7.0408
AEKVSRFL	1.0000	0.0000	1.2921	5.7945	780.2111	7.6625
AELFGTDP	1.0000	0.0000	1.2349	5.9925	980.0101	7.8147
AELHSECT	1.0000	0.0000	1.3740	6.2788	1362.5553	8.0347
AELLYMEI	1.0000	0.0000	1.2930	6.2430	1307.6379	8.0072
AELSETLE	1.0000	0.0000	1.2467	5.2331	408.8152	7.2310
AEMLLHHH	1.0000	0.0000	1.3514	6.8159	2528.8144	8.4476
AENALKTI	1.0000	0.0000	1.2231	5.4126	502.6563	7.3690
AENKDLPI	1.0000	0.0000	1.2226	5.4421	520.0530	7.3917
AENLTNNG	1.0000	0.0000	1.2459	5.1679	379.2663	7.1809
AENNSMMI	1.0000	0.0000	1.3519	5.8584	839.7725	7.7116
AEPEQRNQ	1.0000	0.0000	1.2293	5.9418	924.4763	7.7758
AEPGISNP	1.0000	0.0000	1.2702	5.5503	589.0016	7.4748
AEPKLTST	1.0000	0.0000	1.2382	5.2228	403.9957	7.2231
AEPYNNAW	1.0000	0.0000	1.4061	6.7933	2463.8456	8.4302
AEQKLPGQ	1.0000	0.0000	1.2235	5.9250	906.7554	7.7628
AERKTFAK	1.0000	0.0000	1.2207	6.0145	1005.1404	7.8316
AESGETVL	1.0000	0.0000	1.2747	5.6497	660.3888	7.5512
AESGLKII	1.0000	0.0000	1.2607	5.5068	560.2628	7.4414
AESQNRNG	1.0000	0.0000	1.2893	5.4830	545.1069	7.4231
AETLSMRQ	1.0000	0.0000	1.3050	5.8613	842.5984	7.7138
AETNKQFI	1.0000	0.0000	1.2400	5.8142	798.1221	7.6776
AETTAKHN	1.0000	0.0000	1.2526	5.8088	793.2010	7.6735
AETTRPTT	1.0000	0.0000	1.2051	5.7222	717.8784	7.6069
AEVFMTPD	1.0000	0.0000	1.2420	6.4887	1735.0612	8.1961
AFANCAIL	1.0000	0.0000	1.3293	6.3693	1512.2521	8.1043
AFCKILAV	1.0000	0.0000	1.3096	6.6012	1974.9983	8.2825
AFEMSNKS	1.0000	0.0000	1.3420	5.5584	594.5043	7.4810
AFFVEAYK	1.0000	0.0000	1.2439	6.7146	2250.4074	8.3697
AFHIFGKD	1.0000	0.0000	1.2470	6.6447	2076.4996	8.3160
AFHSSIKV	1.0000	0.0000	1.3519	5.8554	836.8915	7.7093
AFIESISK	1.0000	0.0000	1.2954	5.4440	521.1855	7.3931
AFKAPEES	1.0000	0.0000	1.2696	5.7898	776.0607	7.6589
AFKESTYF	1.0000	0.0000	1.3258	6.1824	1219.4281	7.9606
AFKSSTPY	1.0000	0.0000	1.3344	5.6690	675.2277	7.5660
AFMVDKAC	1.0000	0.0000	1.3062	7.0817	3434.2264	8.6519
AFNLLDEP	1.0000	0.0000	1.2502	5.5490	588.1419	7.4738
AFPLEQLK	1.0000	0.0000	1.2409	5.7621	751.6784	7.6376
AFPVFDID	1.0000	0.0000	1.2194	6.3987	1564.3268	8.1269
AFQNHPPS	1.0000	0.0000	1.3231	5.9602	944.1895	7.7898
AFSIRKSS	1.0000	0.0000	1.3157	5.2231	404.1401	7.2233
AFSPFDHN	1.0000	0.0000	1.3402	6.0778	1081.1515	7.8803
AFSPSMGE	1.0000	0.0000	1.3636	5.9891	976.1749	7.8121
AFTTSNSG	1.0000	0.0000	1.3019	5.2741	428.5469	7.2625
AFVNLLTV	1.0000	0.0000	1.2725	5.7287	723.2954	7.6119
AFYANTSA	1.0000	0.0000	1.3217	5.8901	871.0083	7.7360
AFYDNSIQ	1.0000	0.0000	1.3238	5.9470	930.0250	7.7797
AGESHQNF	1.0000	0.0000	1.3369	6.1015	1111.0099	7.8985
AGGVKSIL	1.0000	0.0000	1.2863	5.7500	741.3006	7.6283
AGIALPFS	1.0000	0.0000	1.2876	5.8026	787.5305	7.6687
AGISQNSL	1.0000	0.0000	1.2853	5.1127	355.8835	7.1384
AGKKLSLV	1.0000	0.0000	1.2679	5.3634	475.0007	7.3312
AGKKWIKM	1.0000	0.0000	1.3666	7.0852	3448.1497	8.6546
AGKLNKLK	1.0000	0.0000	1.2303	5.2448	414.3363	7.2400
AGKSEKRS	1.0000	0.0000	1.2910	5.3914	490.5609	7.3527
AGLGEYAC	1.0000	0.0000	1.3234	6.9497	2950.0391	8.5504
AGLIGDNA	1.0000	0.0000	1.2488	5.7987	783.9963	7.6657
AGLKRNTY	1.0000	0.0000	1.2803	5.9131	894.3891	7.7537
AGNLQPLS	1.0000	0.0000	1.2690	5.2445	414.2027	7.2397
AGNNVSRK	1.0000	0.0000	1.2920	5.4564	528.6784	7.4027
AGNRDHNA	1.0000	0.0000	1.2888	6.0205	1012.1007	7.8362
AGNTKGSR	1.0000	0.0000	1.2857	5.6017	624.8866	7.5143
AGPHTKTK	1.0000	0.0000	1.2399	6.0361	1030.4356	7.8482
AGPNSDDT	1.0000	0.0000	1.2620	5.4124	502.5410	7.3688
AGPPMPMP	1.0000	0.0000	1.2487	6.7188	2261.4325	8.3729
AGPRATTL	1.0000	0.0000	1.2258	5.8484	830.1706	7.7039
AGQLNPQL	1.0000	0.0000	1.2505	5.6041	626.6401	7.5161
AGRNSNEK	1.0000	0.0000	1.2783	5.3451	465.0679	7.3171
AGSGNNIS	1.0000	0.0000	1.2979	5.1459	369.7702	7.1640
AGSTCDTS	1.0000	0.0000	1.3661	5.8540	835.5635	7.7082
AGSTSVNK	1.0000	0.0000	1.2902	5.1959	391.6725	7.2024
AGTYSIMY	1.0000	0.0000	1.3736	6.6277	2036.3033	8.3029
AGVKNMHF	1.0000	0.0000	1.3153	6.7077	2232.7628	8.3644
AGVPSELR	1.0000	0.0000	1.2850	5.8110	795.1938	7.6752
AGVQVTTI	1.0000	0.0000	1.2170	6.2032	1249.0923	7.9767
AGVSANDE	1.0000	0.0000	1.2837	5.6756	680.4214	7.5711
AGVTQEAQ	1.0000	0.0000	1.2067	6.2526	1322.1343	8.0146
AGYLITLS	1.0000	0.0000	1.3018	5.6378	651.4054	7.5420
AHAERKTF	1.0000	0.0000	1.2417	6.3959	1559.3036	8.1248
AHALWMTS	1.0000	0.0000	1.4708	6.9711	3023.6584	8.5669
AHDLCSRL	1.0000	0.0000	1.3858	6.2286	1286.0331	7.9961
AHDSRVSQ	1.0000	0.0000	1.3449	5.8677	848.8493	7.7188
AHEMYKHS	1.0000	0.0000	1.3964	6.7916	2459.1727	8.4289
AHFSMISI	1.0000	0.0000	1.3896	6.1416	1163.5242	7.9293
AHGNTSKN	1.0000	0.0000	1.3031	5.4586	530.0140	7.4043
AHGVFFNI	1.0000	0.0000	1.2897	6.6582	2108.9834	8.3264
AHHGRGFE	1.0000	0.0000	1.2297	7.0911	3471.4695	8.6591
AHHLFILS	1.0000	0.0000	1.3544	6.0683	1069.3189	7.8729
AHILVANP	1.0000	0.0000	1.2724	5.9845	971.0498	7.8086
AHITSTAE	1.0000	0.0000	1.2824	5.8026	787.5073	7.6687
AHKFGMIK	1.0000	0.0000	1.2719	6.7168	2256.2174	8.3714
AHKSPHIK	1.0000	0.0000	1.3178	6.0554	1053.5887	7.8630
AHLDFLKA	1.0000	0.0000	1.2719	5.9945	982.2005	7.8162
AHMLSLDD	1.0000	0.0000	1.3316	5.8541	835.6391	7.7083
AHQVDSGP	1.0000	0.0000	1.3066	6.2090	1257.3452	7.9811
AHRCIAFK	1.0000	0.0000	1.2985	7.0453	3293.3999	8.6239
AHRIGSEN	1.0000	0.0000	1.3184	5.9419	924.5533	7.7758
AHSKPTWP	1.0000	0.0000	1.4140	6.7104	2239.5202	8.3664
AHSMTIMT	1.0000	0.0000	1.3646	6.4214	1605.7254	8.1443
AHSQGFVI	1.0000	0.0000	1.3242	6.4283	1618.4650	8.1496
AHSRQKFI	1.0000	0.0000	1.3135	6.1858	1224.2802	7.9633
AHSYVNKS	1.0000	0.0000	1.3714	5.7547	745.3106	7.6319
AHWTWGKE	1.0000	0.0000	1.4839	8.1034	11134.3480	9.4372
AHYHANNA	1.0000	0.0000	1.3451	6.4561	1671.1466	8.1710
AIAMSVQQ	1.0000	0.0000	1.3056	6.2109	1260.2125	7.9826
AIAPNPST	1.0000	0.0000	1.2531	5.3548	470.2941	7.3245
AICNRDEM	1.0000	0.0000	1.3362	6.7062	2228.8868	8.3633
AICQANTD	1.0000	0.0000	1.2997	6.2736	1354.5076	8.0308
AICQEPIS	1.0000	0.0000	1.3337	6.2742	1355.4402	8.0312
AIDNFYDS	1.0000	0.0000	1.3176	5.8680	849.0881	7.7190
AIEATIKC	1.0000	0.0000	1.2716	6.3873	1543.8366	8.1181
AIENCSAY	1.0000	0.0000	1.3874	6.3408	1463.4915	8.0824
AIEPLFRL	1.0000	0.0000	1.2441	5.8828	863.6737	7.7303
AIESVEQN	1.0000	0.0000	1.2750	5.6094	630.4524	7.5202
AIFPRNIY	1.0000	0.0000	1.2724	6.3140	1418.9353	8.0618
AIFYLQES	1.0000	0.0000	1.3182	6.0253	1017.6776	7.8399
AIGRGHNN	1.0000	0.0000	1.2989	6.1478	1171.9149	7.9341
AIGTELQI	1.0000	0.0000	1.2209	5.8707	851.8046	7.7211
AIGTKTIR	1.0000	0.0000	1.2122	5.9112	892.4166	7.7522
AIHLINEI	1.0000	0.0000	1.2614	5.8441	826.0386	7.7006
AIILLTYN	1.0000	0.0000	1.2652	5.5936	619.0923	7.5081
AIKKKILI	1.0000	0.0000	1.2075	5.5017	556.9374	7.4374
AIKKTQIR	1.0000	0.0000	1.2064	5.8316	814.2520	7.6910
AIKSQTPR	1.0000	0.0000	1.2552	5.6120	632.3404	7.5222
AILFADVK	1.0000	0.0000	1.2350	5.9927	980.2516	7.8149
AILFATKT	1.0000	0.0000	1.2283	5.7361	729.5069	7.6176
AILISYLP	1.0000	0.0000	1.2910	5.5851	613.0765	7.5015
AILSVAPH	1.0000	0.0000	1.3026	5.8969	877.8294	7.7412
AILVLSIS	1.0000	0.0000	1.2755	5.0913	347.2394	7.1220
AIMRPDKS	1.0000	0.0000	1.2936	5.9397	922.2347	7.7741
AIPGADGQ	1.0000	0.0000	1.2024	6.2460	1312.1626	8.0096
AIPGHYML	1.0000	0.0000	1.3027	6.8231	2549.9254	8.4531
AIPNNFNN	1.0000	0.0000	1.2636	5.2584	420.8943	7.2504
AIPQFVAS	1.0000	0.0000	1.2827	6.0255	1017.9842	7.8401
AIQNPIAR	1.0000	0.0000	1.2271	5.8852	866.1221	7.7322
AIQNVIGK	1.0000	0.0000	1.2397	5.9357	917.9731	7.7710
AIQVNWLI	1.0000	0.0000	1.3688	6.6605	2114.6874	8.3282
AIRGNASH	1.0000	0.0000	1.3195	5.9554	939.0139	7.7862
AIRVHTQS	1.0000	0.0000	1.3037	6.1162	1130.0384	7.9098
AISKLAQN	1.0000	0.0000	1.2551	5.2296	407.1506	7.2283
AISSVLGE	1.0000	0.0000	1.3012	5.4101	501.2123	7.3670
AITIPPTD	1.0000	0.0000	1.1967	5.7466	738.3282	7.6256
AITSGPSS	1.0000	0.0000	1.2929	5.0668	337.5637	7.1031
AIVIVVLE	1.0000	0.0000	1.2295	6.1343	1153.7670	7.9237
AIVKSLVP	1.0000	0.0000	1.2720	5.6133	633.3454	7.5233
AIVMLIKN	1.0000	0.0000	1.2754	5.9037	884.7981	7.7465
AIWENGDL	1.0000	0.0000	1.3657	6.6020	1976.7729	8.2831
AIYFNLAQ	1.0000	0.0000	1.2869	6.1264	1143.3565	7.9176
AKAHWTWG	1.0000	0.0000	1.4833	8.1169	11308.4960	9.4475
AKANLTPK	1.0000	0.0000	1.2193	5.3197	451.6532	7.2975
AKATLQRP	1.0000	0.0000	1.2192	5.7688	757.4579	7.6427
AKDSLAKV	1.0000	0.0000	1.2557	5.4094	500.8311	7.3665
AKEHPDKT	1.0000	0.0000	1.2297	5.9724	957.5634	7.7992
AKELTENN	1.0000	0.0000	1.2268	5.1837	386.2064	7.1930
AKEMDDQS	1.0000	0.0000	1.2894	5.8895	870.3821	7.7355
AKETSTNP	1.0000	0.0000	1.2422	5.1807	384.8888	7.1907
AKFEITYF	1.0000	0.0000	1.2531	6.4854	1728.6141	8.1936
AKGPNSVE	1.0000	0.0000	1.2799	5.5918	617.8054	7.5067
AKGRDVSE	1.0000	0.0000	1.2760	5.8783	859.2673	7.7269
AKGSNITK	1.0000	0.0000	1.2561	5.2926	437.8177	7.2768
AKGSQTVS	1.0000	0.0000	1.3000	5.4678	535.6695	7.4114
AKHNPKPS	1.0000	0.0000	1.2869	5.5420	583.4321	7.4684
AKITEDRL	1.0000	0.0000	1.2150	5.6741	679.2739	7.5700
AKIYWEDL	1.0000	0.0000	1.3699	6.9177	2843.2606	8.5258
AKKANDGN	1.0000	0.0000	1.2403	5.4619	532.0340	7.4069
AKKSKRRK	1.0000	0.0000	1.2537	5.4820	544.4836	7.4223
AKKTYRRR	1.0000	0.0000	1.2431	6.2801	1364.6780	8.0358
AKKYSYPM	1.0000	0.0000	1.3646	6.4123	1588.9144	8.1373
AKLAPSQT	1.0000	0.0000	1.2493	5.3699	478.5626	7.3362
AKLSRKSQ	1.0000	0.0000	1.2728	5.1292	362.7127	7.1511
AKNDCESH	1.0000	0.0000	1.3784	6.1962	1239.0674	7.9713
AKNEVRYK	1.0000	0.0000	1.2696	6.0888	1094.9364	7.8887
AKNQLRRL	1.0000	0.0000	1.2476	5.5237	571.2789	7.4544
AKNSSSPP	1.0000	0.0000	1.2629	4.7173	225.7363	6.8345
AKPDYQTD	1.0000	0.0000	1.2305	6.0877	1093.5445	7.8879
AKPPVLTL	1.0000	0.0000	1.2257	5.5431	584.1390	7.4693
AKQELAKE	1.0000	0.0000	1.2141	5.6938	694.8570	7.5851
AKQKAYSG	1.0000	0.0000	1.3006	5.9823	968.5914	7.8069
AKRKPTIE	1.0000	0.0000	1.2045	5.7907	776.8243	7.6596
AKSIKFRK	1.0000	0.0000	1.2705	5.6665	673.3048	7.5641
AKSREDPI	1.0000	0.0000	1.2527	5.6236	640.8595	7.5311
AKSSIIIE	1.0000	0.0000	1.2692	5.2452	414.5633	7.2403
AKSVGTVE	1.0000	0.0000	1.2792	5.8529	834.5288	7.7074
AKSVSGNN	1.0000	0.0000	1.2893	5.0576	334.0186	7.0961
AKSVWSKD	1.0000	0.0000	1.4100	6.2012	1246.2207	7.9751
AKTERIDF	1.0000	0.0000	1.2169	6.0463	1042.5938	7.8560
AKTTEELI	1.0000	0.0000	1.2087	5.5374	580.3405	7.4649
AKVATSDE	1.0000	0.0000	1.2556	5.6007	624.1648	7.5135
AKVMRLSK	1.0000	0.0000	1.3094	5.8304	813.1806	7.6901
AKVNNLAN	1.0000	0.0000	1.2462	5.1702	380.2620	7.1827
AKYNRHLK	1.0000	0.0000	1.3050	6.0770	1080.0824	7.8796
ALACNSTV	1.0000	0.0000	1.3520	5.8882	869.0749	7.7345
ALAGLKRN	1.0000	0.0000	1.2493	5.5304	575.6666	7.4595
ALAGPHTK	1.0000	0.0000	1.2521	6.0483	1045.0765	7.8576
ALANSDRL	1.0000	0.0000	1.2583	5.1543	373.3562	7.1704
ALDAVPPD	1.0000	0.0000	1.2165	5.8569	838.3454	7.7105
ALDGPHIK	1.0000	0.0000	1.2493	6.0758	1078.6806	7.8787
ALDLEAPN	1.0000	0.0000	1.2295	5.3773	482.6313	7.3418
ALDTLCAS	1.0000	0.0000	1.3304	5.7828	769.7493	7.6535
ALEAVNKA	1.0000	0.0000	1.2387	5.6417	654.3873	7.5451
ALEHSEDG	1.0000	0.0000	1.3021	5.8793	860.2233	7.7277
ALEITTEQ	1.0000	0.0000	1.2125	5.6753	680.2178	7.5709
ALENHATH	1.0000	0.0000	1.2977	6.0940	1101.4816	7.8927
ALFDMSPE	1.0000	0.0000	1.3156	5.9644	948.8408	7.7931
ALGNDLGQ	1.0000	0.0000	1.2576	5.6548	664.3121	7.5551
ALGQKFST	1.0000	0.0000	1.2850	5.6715	677.1756	7.5679
ALGRNLNF	1.0000	0.0000	1.2806	5.5681	601.2144	7.4885
ALGYEVHT	1.0000	0.0000	1.2846	6.5527	1867.7901	8.2453
ALHAICNR	1.0000	0.0000	1.3502	6.5392	1838.9375	8.2349
ALHDKITS	1.0000	0.0000	1.2799	5.5617	596.8051	7.4836
ALHNVHVL	1.0000	0.0000	1.3268	6.2070	1254.5177	7.9796
ALHTNQDA	1.0000	0.0000	1.2642	5.8144	798.2957	7.6778
ALIFFTNQ	1.0000	0.0000	1.2686	5.9075	888.6057	7.7493
ALIHSKPM	1.0000	0.0000	1.3298	5.9932	980.7905	7.8152
ALIIWKIF	1.0000	0.0000	1.3519	6.8119	2517.2308	8.4445
ALIYQKYE	1.0000	0.0000	1.2771	6.3617	1499.0916	8.0985
ALKDILTS	1.0000	0.0000	1.2357	5.0884	346.0668	7.1198
ALKTINKN	1.0000	0.0000	1.2195	5.0751	340.8214	7.1096
ALLITSQA	1.0000	0.0000	1.2513	5.2759	429.4774	7.2639
ALMKPKCH	1.0000	0.0000	1.3567	6.8008	2485.2198	8.4359
ALNAHSYV	1.0000	0.0000	1.3544	5.9929	980.4999	7.8150
ALNEFLVA	1.0000	0.0000	1.2653	5.7215	717.3558	7.6064
ALNGANEG	1.0000	0.0000	1.2639	5.6194	637.7897	7.5279
ALNGRTNQ	1.0000	0.0000	1.2581	5.5221	570.1653	7.4531
ALNLLKLT	1.0000	0.0000	1.2105	4.8519	263.5907	6.9380
ALNPRKNR	1.0000	0.0000	1.2486	5.4272	511.1825	7.3802
ALNTLAFA	1.0000	0.0000	1.2517	5.5329	577.3588	7.4615
ALPDLVQK	1.0000	0.0000	1.2300	5.6521	662.2568	7.5531
ALPFSTYS	1.0000	0.0000	1.3350	5.5770	607.4123	7.4953
ALQALDLE	1.0000	0.0000	1.2279	5.4738	539.3712	7.4160
ALQPSQIA	1.0000	0.0000	1.2611	5.5850	613.0041	7.5015
ALQTSNKA	1.0000	0.0000	1.2498	5.1524	372.5594	7.1690
ALRETYSD	1.0000	0.0000	1.2963	5.7660	755.0668	7.6406
ALRHSLGR	1.0000	0.0000	1.3230	5.8928	873.7484	7.7381
ALRIVKLQ	1.0000	0.0000	1.2378	5.7684	757.0971	7.6424
ALRKNIDQ	1.0000	0.0000	1.2343	5.5788	608.6405	7.4967
ALRSGNES	1.0000	0.0000	1.2923	5.1655	378.1966	7.1790
ALSACAND	1.0000	0.0000	1.3425	5.8449	826.8025	7.7012
ALSAVSHR	1.0000	0.0000	1.3411	5.6875	689.7844	7.5802
ALSNMLAL	1.0000	0.0000	1.2895	5.2375	410.8944	7.2344
ALSPKSLN	1.0000	0.0000	1.2416	4.6716	214.1767	6.7994
ALSSFDKK	1.0000	0.0000	1.2794	5.1531	372.8592	7.1695
ALSSTNNA	1.0000	0.0000	1.2455	4.6588	211.0461	6.7896
ALSVCNLG	1.0000	0.0000	1.3672	5.8967	877.6871	7.7411
ALSVKSGM	1.0000	0.0000	1.3428	5.6448	656.7467	7.5475
ALSYDLLE	1.0000	0.0000	1.2870	5.4007	495.8249	7.3598
ALTEAQYT	1.0000	0.0000	1.2476	6.0024	991.2149	7.8223
ALTEFQML	1.0000	0.0000	1.2793	6.0941	1101.5830	7.8928
ALTELIRS	1.0000	0.0000	1.2548	5.3017	442.4000	7.2837
ALTNGTAA	1.0000	0.0000	1.2370	5.5622	597.1487	7.4840
ALVDKVIE	1.0000	0.0000	1.2260	5.9054	886.4744	7.7477
ALVKLKHF	1.0000	0.0000	1.2814	6.0335	1027.3346	7.8462
ALVQTMSS	1.0000	0.0000	1.3325	5.5738	605.1685	7.4929
ALWMTSIK	1.0000	0.0000	1.4218	6.5626	1889.2713	8.2529
ALYYKILE	1.0000	0.0000	1.2912	6.1318	1150.5270	7.9218
AMAENKDL	1.0000	0.0000	1.2658	5.7969	782.3916	7.6643
AMANEDPR	1.0000	0.0000	1.2605	6.1495	1174.0993	7.9353
AMANIRLA	1.0000	0.0000	1.2752	6.0101	1000.0547	7.8282
AMDPMYNL	1.0000	0.0000	1.3414	6.4830	1723.7798	8.1917
AMDQGDAG	1.0000	0.0000	1.2281	6.5511	1864.4435	8.2441
AMELLVES	1.0000	0.0000	1.3097	5.7513	742.3955	7.6293
AMESKRIH	1.0000	0.0000	1.3312	6.2738	1354.8319	8.0309
AMFEEAFI	1.0000	0.0000	1.2348	6.7008	2215.0442	8.3591
AMILKFGM	1.0000	0.0000	1.2999	6.6546	2100.3232	8.3236
AMLRTATS	1.0000	0.0000	1.2984	5.7411	733.7352	7.6215
AMNPFKDV	1.0000	0.0000	1.2812	6.2554	1326.3743	8.0167
AMPPNHLD	1.0000	0.0000	1.3001	6.1418	1163.7569	7.9294
AMSAGESH	1.0000	0.0000	1.3828	6.1153	1128.8370	7.9091
AMSIRTSV	1.0000	0.0000	1.3417	5.7864	772.9664	7.6563
AMSSSVVQ	1.0000	0.0000	1.3740	5.6461	657.7067	7.5484
AMSVQQNT	1.0000	0.0000	1.3194	5.8913	872.2469	7.7369
AMTMLLTY	1.0000	0.0000	1.3330	6.3914	1551.1473	8.1213
AMTRSKSQ	1.0000	0.0000	1.3276	5.6366	650.5046	7.5411
ANAADETK	1.0000	0.0000	1.2192	5.5904	616.8730	7.5057
ANADTGTS	1.0000	0.0000	1.2617	5.3828	485.7301	7.3461
ANANDENS	1.0000	0.0000	1.2532	4.9880	308.2882	7.0426
ANASNQGT	1.0000	0.0000	1.2749	5.3236	453.7171	7.3006
ANATIIPK	1.0000	0.0000	1.2179	5.5744	605.5887	7.4933
ANATNHDQ	1.0000	0.0000	1.2720	5.7723	760.5406	7.6454
ANCAILIS	1.0000	0.0000	1.3417	5.8403	822.5207	7.6977
ANDENSPR	1.0000	0.0000	1.2660	5.2741	428.5913	7.2625
ANDETPSQ	1.0000	0.0000	1.2554	5.3732	480.3751	7.3387
ANDFSPII	1.0000	0.0000	1.2771	5.5790	608.8133	7.4969
ANDGNSNL	1.0000	0.0000	1.2563	4.9058	280.4690	6.9794
ANDMRTER	1.0000	0.0000	1.2669	6.1390	1159.9959	7.9273
ANDTLNGQ	1.0000	0.0000	1.2471	5.4037	497.5581	7.3622
ANEDPRYE	1.0000	0.0000	1.2576	6.1198	1134.6747	7.9125
ANEEDIDN	1.0000	0.0000	1.2311	5.4704	537.2698	7.4134
ANEFQLKK	1.0000	0.0000	1.2476	5.6366	650.5135	7.5411
ANEGNERV	1.0000	0.0000	1.2646	5.8681	849.2314	7.7191
ANETNDQV	1.0000	0.0000	1.2456	5.5838	612.1393	7.5005
ANFLVNVN	1.0000	0.0000	1.2886	5.5483	587.6553	7.4733
ANFPNKAS	1.0000	0.0000	1.2789	5.3318	458.0200	7.3069
ANFVKHSQ	1.0000	0.0000	1.3331	5.9996	988.0133	7.8201
ANGDNTVN	1.0000	0.0000	1.2605	5.4301	512.8731	7.3824
ANGFLKII	1.0000	0.0000	1.2563	5.7797	767.0607	7.6511
ANHHPIGD	1.0000	0.0000	1.2880	6.4152	1594.2466	8.1396
ANHLLNEF	1.0000	0.0000	1.2976	5.6541	663.7753	7.5546
ANHTDNSS	1.0000	0.0000	1.2970	5.0825	343.7473	7.1153
ANIAQGDD	1.0000	0.0000	1.2301	5.8741	855.1425	7.7237
ANIGPEGS	1.0000	0.0000	1.2840	5.6801	683.9311	7.5746
ANILVKLL	1.0000	0.0000	1.2359	5.2273	406.0984	7.2266
ANIPNMHA	1.0000	0.0000	1.3116	6.1473	1171.1261	7.9336
ANIRLAYS	1.0000	0.0000	1.3087	5.6638	671.2024	7.5620
ANISCQTL	1.0000	0.0000	1.3401	5.7927	778.6014	7.6611
ANISHILA	1.0000	0.0000	1.2960	5.5544	591.8315	7.4780
ANISVLEP	1.0000	0.0000	1.2678	5.3680	477.4823	7.3347
ANKSGPNK	1.0000	0.0000	1.2602	5.1564	374.2594	7.1720
ANKTTTRV	1.0000	0.0000	1.2321	5.6117	632.1787	7.5220
ANLIILFH	1.0000	0.0000	1.2883	5.8559	837.4083	7.7097
ANLLGNKQ	1.0000	0.0000	1.2466	5.2487	416.2076	7.2430
ANLSNSNI	1.0000	0.0000	1.2364	4.4935	174.4564	6.6625
ANLTPKNT	1.0000	0.0000	1.2199	5.0815	343.3224	7.1144
ANLVSLGG	1.0000	0.0000	1.2941	5.4427	520.3754	7.3921
ANMDSLIS	1.0000	0.0000	1.3079	5.2315	408.0490	7.2297
ANNAHDLC	1.0000	0.0000	1.3591	6.2055	1252.2755	7.9784
ANNDSALT	1.0000	0.0000	1.2430	4.9393	291.5037	7.0052
ANNLHYRK	1.0000	0.0000	1.3203	5.9429	925.6547	7.7766
ANNMTNKE	1.0000	0.0000	1.2754	5.4578	529.4899	7.4037
ANNNGHGN	1.0000	0.0000	1.3116	5.6212	639.1424	7.5293
ANNNSLLE	1.0000	0.0000	1.2311	4.6368	205.7586	6.7727
ANNPFLQV	1.0000	0.0000	1.2742	5.6974	697.6824	7.5878
ANNQPTKL	1.0000	0.0000	1.2302	5.2151	400.4278	7.2172
ANNSGASK	1.0000	0.0000	1.2755	4.9597	298.4248	7.0209
ANNTTDYF	1.0000	0.0000	1.2880	5.8239	807.1338	7.6851
ANPSDKSS	1.0000	0.0000	1.2599	4.6926	219.4268	6.8156
ANPVRQLA	1.0000	0.0000	1.2482	5.8368	819.1799	7.6950
ANQDKGPT	1.0000	0.0000	1.2304	5.7132	710.4821	7.6000
ANQDLKTG	1.0000	0.0000	1.2365	5.5378	580.5666	7.4652
ANQETRRT	1.0000	0.0000	1.2342	5.8112	795.3644	7.6753
ANQHTDNI	1.0000	0.0000	1.2701	5.7452	737.2041	7.6246
ANQRSNVR	1.0000	0.0000	1.2977	5.5583	594.4378	7.4809
ANQRVLLH	1.0000	0.0000	1.2906	5.9343	916.5268	7.7700
ANRQRNNS	1.0000	0.0000	1.2812	5.2179	401.7216	7.2193
ANRSTNLD	1.0000	0.0000	1.2519	5.0080	315.4911	7.0580
ANSANASN	1.0000	0.0000	1.2573	4.7209	226.6893	6.8373
ANSAQPSK	1.0000	0.0000	1.2732	5.1019	351.4902	7.1301
ANSDGDQG	1.0000	0.0000	1.2850	5.6758	680.5954	7.5713
ANSDNCKP	1.0000	0.0000	1.3355	5.6693	675.4914	7.5663
ANSDRLTQ	1.0000	0.0000	1.2615	5.2800	431.4810	7.2670
ANSHEEDY	1.0000	0.0000	1.3372	6.0189	1010.2344	7.8350
ANSLSWRI	1.0000	0.0000	1.4069	5.9687	953.4717	7.7964
ANSNLSGN	1.0000	0.0000	1.2552	4.6253	203.0569	6.7638
ANSNSKQR	1.0000	0.0000	1.2740	4.9531	296.1502	7.0158
ANSNSYPI	1.0000	0.0000	1.3095	5.1978	392.5443	7.2039
ANTDLRPT	1.0000	0.0000	1.2278	5.4515	525.6716	7.3988
ANTNFLSC	1.0000	0.0000	1.3590	5.7195	715.7200	7.6049
ANTSAIVM	1.0000	0.0000	1.3115	5.8054	790.0411	7.6708
ANTSGNCS	1.0000	0.0000	1.3630	5.5228	570.6853	7.4537
ANTTGRIK	1.0000	0.0000	1.2341	5.6958	696.3970	7.5866
ANVISNIS	1.0000	0.0000	1.2789	5.0072	315.1706	7.0573
ANYLLRLQ	1.0000	0.0000	1.2840	5.6496	660.3657	7.5511
APDDINLS	1.0000	0.0000	1.2482	5.1843	386.4853	7.1935
APEESANS	1.0000	0.0000	1.2762	5.1539	373.2014	7.1702
APEHLPSL	1.0000	0.0000	1.2902	5.5872	614.5576	7.5031
APHNSIDR	1.0000	0.0000	1.3026	5.7760	763.7687	7.6483
APHRIPVY	1.0000	0.0000	1.2398	6.7576	2364.6917	8.4028
APIGLEGG	1.0000	0.0000	1.2314	6.1571	1184.4676	7.9412
APIYLRAA	1.0000	0.0000	1.2454	6.2114	1260.8764	7.9829
APKKIPKK	1.0000	0.0000	1.1993	5.5977	622.0657	7.5113
APLDAPSN	1.0000	0.0000	1.2529	5.2360	410.1845	7.2332
APLIVNKI	1.0000	0.0000	1.2347	5.5761	606.7398	7.4946
APLNDQQS	1.0000	0.0000	1.2618	5.3199	451.7911	7.2977
APLPFQRV	1.0000	0.0000	1.2358	6.2260	1282.2940	7.9942
APLTNNVL	1.0000	0.0000	1.2402	5.1916	389.7310	7.1991
APNPSTHG	1.0000	0.0000	1.3057	5.7596	749.4874	7.6357
APPSSPTK	1.0000	0.0000	1.2628	5.1607	376.1243	7.1754
APQKLGMV	1.0000	0.0000	1.2619	6.3096	1411.8086	8.0584
APQREIDS	1.0000	0.0000	1.2582	5.7615	751.1521	7.6371
APSEASSQ	1.0000	0.0000	1.2941	5.1092	354.4698	7.1358
APSGQGSA	1.0000	0.0000	1.3132	5.6624	670.1673	7.5610
APSLDTMP	1.0000	0.0000	1.2888	5.6770	681.5069	7.5722
APSNKKIQ	1.0000	0.0000	1.2514	5.2965	439.7632	7.2797
APSPSKKK	1.0000	0.0000	1.2561	5.0730	339.9796	7.1079
APSQTDKG	1.0000	0.0000	1.2583	5.6255	642.2759	7.5326
APSRDIGI	1.0000	0.0000	1.2654	5.8232	806.4891	7.6846
APSRNHFY	1.0000	0.0000	1.3684	6.3109	1413.9106	8.0594
APSYPDND	1.0000	0.0000	1.2939	5.6733	678.6017	7.5693
APTKELAS	1.0000	0.0000	1.2450	5.3270	455.4818	7.3032
APTKPNNI	1.0000	0.0000	1.2262	5.3340	459.1594	7.3085
APTMNPDN	1.0000	0.0000	1.2707	5.7226	718.2247	7.6072
APTSIQSP	1.0000	0.0000	1.2746	5.2966	439.8103	7.2798
APYKQSNT	1.0000	0.0000	1.2946	5.6143	634.0784	7.5240
APYSGWGN	1.0000	0.0000	1.4627	6.9287	2879.4358	8.5342
AQAMNPFK	1.0000	0.0000	1.2763	6.2366	1297.9953	8.0023
AQDGDKKQ	1.0000	0.0000	1.2092	5.9562	939.8773	7.7868
AQDKPGIS	1.0000	0.0000	1.2604	5.7026	701.9091	7.5919
AQDKVLTR	1.0000	0.0000	1.2266	5.8420	824.1042	7.6990
AQEPLGDE	1.0000	0.0000	1.2192	5.9409	923.5186	7.7751
AQEYFTSQ	1.0000	0.0000	1.3125	6.1780	1213.3400	7.9573
AQGDDMSI	1.0000	0.0000	1.3011	6.0891	1095.3312	7.8890
AQGPNNPT	1.0000	0.0000	1.2470	5.6038	626.4067	7.5159
AQILASVN	1.0000	0.0000	1.2746	5.4359	516.3309	7.3869
AQINRMQH	1.0000	0.0000	1.2906	6.5423	1845.6493	8.2373
AQITITPA	1.0000	0.0000	1.1996	5.8506	832.3279	7.7056
AQIVKVYD	1.0000	0.0000	1.2335	6.4352	1631.4829	8.1550
AQIYTSPT	1.0000	0.0000	1.2864	5.8340	816.5775	7.6929
AQKCISQR	1.0000	0.0000	1.3438	6.3294	1444.4103	8.0737
AQKDTSKA	1.0000	0.0000	1.2440	5.4372	517.1235	7.3879
AQKSFNSN	1.0000	0.0000	1.2899	5.0561	333.4547	7.0950
AQLDNFSQ	1.0000	0.0000	1.2869	5.5167	566.6403	7.4490
AQLKRRST	1.0000	0.0000	1.2662	5.5323	576.9351	7.4610
AQLPESHL	1.0000	0.0000	1.2954	5.6416	654.3246	7.5450
AQLTGPND	1.0000	0.0000	1.2385	5.6212	639.1260	7.5293
AQNEESSV	1.0000	0.0000	1.2955	5.3063	444.7434	7.2872
AQNEYPYL	1.0000	0.0000	1.3036	6.2298	1287.8105	7.9970
AQNFEVNP	1.0000	0.0000	1.2691	5.8843	865.2104	7.7315
AQNQSYES	1.0000	0.0000	1.3309	5.5378	580.6145	7.4652
AQNVFKCN	1.0000	0.0000	1.3506	6.3731	1518.9464	8.1073
AQPGLHQK	1.0000	0.0000	1.2526	6.2114	1260.9471	7.9830
AQPNDISK	1.0000	0.0000	1.2542	5.3553	470.5894	7.3250
AQPSAIRV	1.0000	0.0000	1.2702	5.9225	904.1015	7.7609
AQPSKREV	1.0000	0.0000	1.2691	5.8276	810.5398	7.6879
AQRACLSR	1.0000	0.0000	1.3586	6.3038	1402.4052	8.0540
AQRLRHSS	1.0000	0.0000	1.3404	5.6877	689.9989	7.5804
AQSLRPNR	1.0000	0.0000	1.2788	5.4775	541.6387	7.4188
AQSPFRSA	1.0000	0.0000	1.3183	5.6933	694.3946	7.5847
AQSPTGGQ	1.0000	0.0000	1.2768	5.9178	899.2776	7.7573
AQTPLNTL	1.0000	0.0000	1.2256	5.2615	422.3859	7.2528
AQTTMGSA	1.0000	0.0000	1.3030	6.0071	996.6008	7.8259
AQTTPFNC	1.0000	0.0000	1.3186	6.3928	1553.8162	8.1224
AQTVLVSI	1.0000	0.0000	1.2766	5.6721	677.6648	7.5684
AQYSLSDN	1.0000	0.0000	1.3122	5.2718	427.4461	7.2608
AQYTNKLF	1.0000	0.0000	1.2855	5.9408	923.3900	7.7750
AQYVSTIT	1.0000	0.0000	1.2979	5.9569	940.6658	7.7873
ARAQSPFR	1.0000	0.0000	1.2860	6.0921	1099.0704	7.8912
ARDAYKQL	1.0000	0.0000	1.2505	6.1348	1154.4790	7.9241
ARDYDDLD	1.0000	0.0000	1.2453	6.0650	1065.2534	7.8704
AREKRVVA	1.0000	0.0000	1.2094	6.3199	1428.5771	8.0663
ARGELDSY	1.0000	0.0000	1.3119	5.9750	960.4436	7.8012
ARGLAGLG	1.0000	0.0000	1.2548	6.0909	1097.5882	7.8903
ARGPAEDY	1.0000	0.0000	1.2231	6.4805	1718.8945	8.1898
ARHIMGSE	1.0000	0.0000	1.3396	6.4871	1731.8704	8.1948
ARIGVDLA	1.0000	0.0000	1.2284	6.1029	1112.8685	7.8996
ARISSVAL	1.0000	0.0000	1.2976	5.3875	488.3278	7.3497
ARKGNLPP	1.0000	0.0000	1.2435	5.6808	684.4930	7.5751
ARLGGRSI	1.0000	0.0000	1.2931	5.8980	878.9854	7.7421
ARLQHSPN	1.0000	0.0000	1.3097	5.6817	685.2268	7.5758
ARLTNRYS	1.0000	0.0000	1.3123	5.6553	664.7169	7.5555
ARMLSNGG	1.0000	0.0000	1.3391	5.9166	897.9809	7.7563
ARMTQLPE	1.0000	0.0000	1.2522	6.1664	1197.2759	7.9484
ARNDDSRN	1.0000	0.0000	1.2735	5.3317	457.9465	7.3068
ARNREANP	1.0000	0.0000	1.2507	5.7226	718.2536	7.6072
ARPKLMLN	1.0000	0.0000	1.2772	5.7033	702.4475	7.5924
ARPLAWAP	1.0000	0.0000	1.3380	6.8485	2625.6354	8.4726
ARPPANGD	1.0000	0.0000	1.2334	5.9400	922.5633	7.7744
ARPWRVLL	1.0000	0.0000	1.3682	6.8397	2599.0267	8.4658
ARQQDSDS	1.0000	0.0000	1.2923	5.4767	541.1801	7.4183
ARQYLSIV	1.0000	0.0000	1.3154	6.0336	1027.4515	7.8463
ARRYRVHH	1.0000	0.0000	1.2327	7.2450	4144.4436	8.7774
ARSAPLTN	1.0000	0.0000	1.2603	5.2751	429.0870	7.2633
ARSDPIID	1.0000	0.0000	1.2525	5.6688	675.1361	7.5659
ARSENTSS	1.0000	0.0000	1.2776	4.8268	256.0679	6.9187
ARSGCTLN	1.0000	0.0000	1.3615	5.9638	948.1071	7.7926
ARSMISPL	1.0000	0.0000	1.3278	5.5673	600.6373	7.4879
ARSPYKEA	1.0000	0.0000	1.2942	5.9868	973.5472	7.8103
ARSQVLSL	1.0000	0.0000	1.2943	5.2436	413.7796	7.2391
ARVATKDQ	1.0000	0.0000	1.2105	6.0424	1037.9731	7.8531
ASAESQNR	1.0000	0.0000	1.2928	5.2906	436.7742	7.2752
ASAIFYLQ	1.0000	0.0000	1.3192	6.0388	1033.5947	7.8502
ASASLLPD	1.0000	0.0000	1.2601	4.9729	303.0017	7.0310
ASCIEGNL	1.0000	0.0000	1.3564	5.9587	942.6145	7.7887
ASCQVRKP	1.0000	0.0000	1.3510	6.3999	1566.4965	8.1278
ASCSNMEG	1.0000	0.0000	1.4312	6.1587	1186.6820	7.9424
ASDIVGKT	1.0000	0.0000	1.2658	5.6918	693.2621	7.5836
ASDRLNKD	1.0000	0.0000	1.2535	5.1966	391.9907	7.2029
ASEEVLLY	1.0000	0.0000	1.3071	5.7351	728.6885	7.6169
ASEIHRMG	1.0000	0.0000	1.3396	6.4871	1731.8704	8.1948
ASELLLDA	1.0000	0.0000	1.2454	5.1142	356.5184	7.1396
ASFCSSTS	1.0000	0.0000	1.3918	5.4145	503.7407	7.3704
ASFQPAQN	1.0000	0.0000	1.2905	5.7417	734.2146	7.6219
ASFQTSPL	1.0000	0.0000	1.2952	5.3200	451.8200	7.2978
ASFSLQIS	1.0000	0.0000	1.3069	5.0920	347.4960	7.1225
ASFTDIQT	1.0000	0.0000	1.2674	5.6947	695.5162	7.5858
ASFTEVDN	1.0000	0.0000	1.2879	5.6384	651.8649	7.5425
ASFTSAFY	1.0000	0.0000	1.3682	5.9742	959.5267	7.8006
ASGAEPKL	1.0000	0.0000	1.2631	5.5360	579.3728	7.4638
ASGDTIAP	1.0000	0.0000	1.2578	5.6774	681.8627	7.5725
ASGGDPYV	1.0000	0.0000	1.3158	6.2978	1392.8294	8.0494
ASHADRMA	1.0000	0.0000	1.3315	6.3732	1519.0888	8.1073
ASHFNMAS	1.0000	0.0000	1.3952	5.9533	936.6978	7.7845
ASHSNRQA	1.0000	0.0000	1.3355	5.5770	607.3857	7.4953
ASISNTNI	1.0000	0.0000	1.2545	4.8051	249.7553	6.9020
ASISQVPE	1.0000	0.0000	1.2955	5.5102	562.4161	7.4440
ASKCAHKF	1.0000	0.0000	1.3886	6.5651	1894.6244	8.2548
ASKDSADT	1.0000	0.0000	1.2608	5.1365	365.7731	7.1567
ASKITLQV	1.0000	0.0000	1.2603	5.4657	534.3703	7.4098
ASKPMLEN	1.0000	0.0000	1.2947	5.4914	550.3746	7.4295
ASKSMSID	1.0000	0.0000	1.3221	5.2358	410.0601	7.2330
ASLAELSE	1.0000	0.0000	1.2652	5.0206	320.0979	7.0677
ASLGPDNL	1.0000	0.0000	1.2607	5.1654	378.1557	7.1790
ASLKKAKL	1.0000	0.0000	1.2346	5.0523	331.9920	7.0920
ASLLPDGS	1.0000	0.0000	1.2744	5.0777	341.8524	7.1116
ASLLSFKW	1.0000	0.0000	1.4144	6.0324	1026.0539	7.8453
ASLPSSIK	1.0000	0.0000	1.2623	4.7573	236.3806	6.8653
ASMSKSCY	1.0000	0.0000	1.4708	6.1578	1185.3809	7.9417
ASMTNLNI	1.0000	0.0000	1.2906	5.2646	423.9010	7.2552
ASNFSLHT	1.0000	0.0000	1.3270	5.3460	465.5459	7.3178
ASNGVYDE	1.0000	0.0000	1.3231	5.9621	946.2874	7.7913
ASNIDKNK	1.0000	0.0000	1.2413	4.9999	312.5597	7.0518
ASNQGTIQ	1.0000	0.0000	1.2756	5.5685	601.4838	7.4888
ASNRSNVR	1.0000	0.0000	1.3040	5.1987	392.9172	7.2045
ASNSSLSA	1.0000	0.0000	1.2486	4.3452	147.0798	6.5485
ASPDKKSN	1.0000	0.0000	1.2539	4.9143	283.2254	6.9860
ASPITKFD	1.0000	0.0000	1.2630	5.6359	650.0293	7.5406
ASPLLIIK	1.0000	0.0000	1.2430	5.1901	389.0729	7.1980
ASPRDSAD	1.0000	0.0000	1.2834	5.3928	491.3415	7.3538
ASQEFKNR	1.0000	0.0000	1.2907	5.6840	687.0105	7.5776
ASQGRDIS	1.0000	0.0000	1.3039	5.5746	605.7408	7.4935
ASQIRTET	1.0000	0.0000	1.2559	5.6278	643.9581	7.5343
ASQLKDRS	1.0000	0.0000	1.2771	5.1880	388.1380	7.1964
ASQNPLNK	1.0000	0.0000	1.2489	4.9891	308.7022	7.0435
ASRDQDEK	1.0000	0.0000	1.2557	5.6555	664.8348	7.5556
ASRGQSKY	1.0000	0.0000	1.3457	5.8293	812.1638	7.6893
ASRINAPS	1.0000	0.0000	1.2851	5.2225	403.8606	7.2229
ASSALQPS	1.0000	0.0000	1.2813	4.9223	285.8339	6.9921
ASSANKSG	1.0000	0.0000	1.2845	4.8721	269.7755	6.9535
ASSIEKTW	1.0000	0.0000	1.3970	6.1167	1130.6896	7.9102
ASSQGSFT	1.0000	0.0000	1.3287	5.3200	451.8440	7.2978
ASSQILRM	1.0000	0.0000	1.3340	5.6217	639.5036	7.5297
ASSQLLSQ	1.0000	0.0000	1.2723	4.7763	241.6230	6.8799
ASSSIDDQ	1.0000	0.0000	1.2841	5.0214	320.3748	7.0683
ASTDGNLQ	1.0000	0.0000	1.2665	5.3161	449.7924	7.2948
ASTDISSP	1.0000	0.0000	1.2723	4.9124	282.5838	6.9845
ASTDPLER	1.0000	0.0000	1.2548	5.4545	527.5175	7.4012
ASTEENAF	1.0000	0.0000	1.2793	5.5766	607.1513	7.4951
ASTGPLKA	1.0000	0.0000	1.2585	5.4453	521.9203	7.3941
ASTILFKH	1.0000	0.0000	1.3057	5.7831	770.0399	7.6537
ASTNRRFS	1.0000	0.0000	1.3150	5.4108	501.6313	7.3676
ASTQKFQK	1.0000	0.0000	1.2708	5.6881	690.2441	7.5807
ASTTVCPD	1.0000	0.0000	1.3370	6.1522	1177.8642	7.9375
ASVAITIP	1.0000	0.0000	1.2580	5.6931	694.2546	7.5846
ASVINNRT	1.0000	0.0000	1.2761	5.3289	456.4650	7.3046
ASVMNNSV	1.0000	0.0000	1.3465	5.4618	531.9742	7.4068
ASYNIESS	1.0000	0.0000	1.3210	5.1217	359.6002	7.1454
ATAEMLLH	1.0000	0.0000	1.2926	6.1658	1196.4381	7.9479
ATAMELLV	1.0000	0.0000	1.2682	5.9908	978.0440	7.8134
ATAQAMNP	1.0000	0.0000	1.2601	6.0692	1070.4113	7.8736
ATDALAGL	1.0000	0.0000	1.2299	5.6589	667.4265	7.5582
ATDREESY	1.0000	0.0000	1.2923	5.9529	936.3739	7.7843
ATELNIAI	1.0000	0.0000	1.2255	5.4940	552.0445	7.4315
ATERDNYF	1.0000	0.0000	1.2758	6.2258	1281.9965	7.9940
ATERLWWG	1.0000	0.0000	1.4831	7.8072	7917.2472	9.2095
ATFGLQLN	1.0000	0.0000	1.2657	5.6672	673.8546	7.5646
ATGKFTVL	1.0000	0.0000	1.2464	5.9658	950.3677	7.7942
ATGKNSSI	1.0000	0.0000	1.2738	5.0710	339.1976	7.1064
ATGLDSST	1.0000	0.0000	1.2696	5.0948	348.6248	7.1247
ATHVTSSQ	1.0000	0.0000	1.3269	5.6403	653.3033	7.5440
ATIAILFA	1.0000	0.0000	1.2277	5.9217	903.2876	7.7603
ATICQGSE	1.0000	0.0000	1.3448	6.3269	1440.1806	8.0717
ATIGSHRK	1.0000	0.0000	1.3006	5.9852	971.8206	7.8091
ATIIPKLT	1.0000	0.0000	1.2074	5.5123	563.8002	7.4456
ATIKCSTV	1.0000	0.0000	1.3359	6.0913	1098.0967	7.8907
ATISSNER	1.0000	0.0000	1.2769	5.1299	362.9946	7.1516
ATKDQAWY	1.0000	0.0000	1.3530	7.0839	3442.9357	8.6536
ATKTDTRV	1.0000	0.0000	1.2131	5.8046	789.3524	7.6703
ATLPCFSL	1.0000	0.0000	1.3561	5.9791	964.9988	7.8044
ATLQRPLQ	1.0000	0.0000	1.2311	5.7063	704.8869	7.5947
ATLYNISL	1.0000	0.0000	1.2853	5.2905	436.7295	7.2751
ATMRPPLS	1.0000	0.0000	1.2996	5.7953	780.9568	7.6631
ATMSKVEN	1.0000	0.0000	1.3068	5.7105	708.2830	7.5979
ATNAIYFN	1.0000	0.0000	1.2925	5.9507	933.9402	7.7825
ATNHDQAI	1.0000	0.0000	1.2542	5.9877	974.6150	7.8110
ATNHERQM	1.0000	0.0000	1.2943	6.4223	1607.3947	8.1450
ATNKMTSP	1.0000	0.0000	1.2872	5.4969	553.8789	7.4337
ATNKTALT	1.0000	0.0000	1.2157	5.2448	414.3408	7.2400
ATNNLGSL	1.0000	0.0000	1.2501	4.8934	276.4691	6.9699
ATNPLLFT	1.0000	0.0000	1.2442	5.4038	497.5636	7.3622
ATNQYSDT	1.0000	0.0000	1.2928	5.5940	619.4058	7.5084
ATPSGLWI	1.0000	0.0000	1.3926	6.4482	1656.0866	8.1650
ATQFPDRE	1.0000	0.0000	1.2127	6.1863	1224.9310	7.9636
ATQGYKIK	1.0000	0.0000	1.2407	6.1812	1217.8360	7.9597
ATRKPEAA	1.0000	0.0000	1.2032	5.9262	908.0190	7.7638
ATSDEFDK	1.0000	0.0000	1.2626	5.6249	641.8244	7.5321
ATSDGPSI	1.0000	0.0000	1.2824	5.3473	466.2507	7.3188
ATSEMFVL	1.0000	0.0000	1.3269	6.0328	1026.4831	7.8456
ATSFTIEI	1.0000	0.0000	1.2650	5.6743	679.3902	7.5701
ATSISKWR	1.0000	0.0000	1.4080	6.1989	1242.8702	7.9733
ATSLQKNL	1.0000	0.0000	1.2400	4.9520	295.7944	7.0150
ATSPIACQ	1.0000	0.0000	1.3337	6.2106	1259.6832	7.9823
ATSPTRNK	1.0000	0.0000	1.2516	5.2629	423.0757	7.2539
ATTAFSPF	1.0000	0.0000	1.2878	5.8886	869.5447	7.7349
ATTIKLMV	1.0000	0.0000	1.2561	5.9649	949.3723	7.7935
ATTKLSIW	1.0000	0.0000	1.3678	6.1558	1182.6668	7.9402
ATTLQSSN	1.0000	0.0000	1.2531	4.8266	256.0114	6.9185
ATTPPLTL	1.0000	0.0000	1.2116	5.3453	465.1903	7.3172
ATTTNSDN	1.0000	0.0000	1.2356	4.9314	288.8420	6.9991
ATVMTKDR	1.0000	0.0000	1.2448	6.2115	1260.9652	7.9830
ATYVGCST	1.0000	0.0000	1.3905	6.6182	2013.9560	8.2956
AVCMHNFF	1.0000	0.0000	1.3790	7.4420	5199.5754	8.9288
AVCRTELI	1.0000	0.0000	1.2982	6.4889	1735.5877	8.1963
AVDEERKC	1.0000	0.0000	1.2740	6.6490	2086.8296	8.3193
AVDNACFS	1.0000	0.0000	1.3791	6.3149	1420.3869	8.0625
AVDSYTNN	1.0000	0.0000	1.3079	5.5241	571.5194	7.4547
AVEFKLCD	1.0000	0.0000	1.3099	6.5651	1894.7286	8.2548
AVEKVTAQ	1.0000	0.0000	1.2122	6.1078	1119.0587	7.9033
AVFLTKSQ	1.0000	0.0000	1.2841	5.6645	671.8054	7.5626
AVGKTVLT	1.0000	0.0000	1.2375	5.8920	872.8917	7.7374
AVHSLEFY	1.0000	0.0000	1.3630	6.3937	1555.3164	8.1230
AVICLMQS	1.0000	0.0000	1.3961	6.5399	1840.4637	8.2354
AVINLTND	1.0000	0.0000	1.2410	5.3403	462.5126	7.3134
AVISAYLA	1.0000	0.0000	1.3065	5.9354	917.6804	7.7708
AVKSSTAE	1.0000	0.0000	1.2817	5.3201	451.8936	7.2979
AVLMVKLK	1.0000	0.0000	1.2767	5.9894	976.4551	7.8123
AVMYRVLV	1.0000	0.0000	1.2825	6.8598	2659.8225	8.4813
AVNFNTDI	1.0000	0.0000	1.2622	5.7124	709.8956	7.5994
AVNKASTI	1.0000	0.0000	1.2624	5.3942	492.1225	7.3548
AVNTEQEE	1.0000	0.0000	1.2313	5.8489	830.6728	7.7043
AVPEPRGT	1.0000	0.0000	1.2088	6.2124	1262.2830	7.9837
AVPPDFHT	1.0000	0.0000	1.2381	6.4474	1654.5510	8.1643
AVPTDELT	1.0000	0.0000	1.2179	5.7097	707.6405	7.5973
AVQPLKLS	1.0000	0.0000	1.2632	5.3716	479.4722	7.3374
AVRARLTN	1.0000	0.0000	1.2514	5.7969	782.3541	7.6643
AVRIGRRN	1.0000	0.0000	1.2478	6.2479	1314.9264	8.0110
AVRRAQEP	1.0000	0.0000	1.1982	6.3349	1453.5524	8.0779
AVSFERYQ	1.0000	0.0000	1.3231	6.4193	1601.8647	8.1427
AVSGTLDN	1.0000	0.0000	1.2753	5.3845	486.6533	7.3474
AVSHRNLH	1.0000	0.0000	1.3598	6.0481	1044.7481	7.8574
AVSKTIVD	1.0000	0.0000	1.2649	5.6849	687.7643	7.5783
AVSMGFYM	1.0000	0.0000	1.3935	7.0448	3291.2807	8.6235
AVSVQAQI	1.0000	0.0000	1.2764	6.0061	995.4978	7.8252
AVTDTKSK	1.0000	0.0000	1.2465	5.4015	496.2582	7.3604
AVTMGLNI	1.0000	0.0000	1.2866	6.0399	1034.9400	7.8511
AVVNTIAT	1.0000	0.0000	1.2378	5.8265	809.5228	7.6871
AVVYFTSQ	1.0000	0.0000	1.3278	6.3578	1492.3293	8.0954
AWAPPSSP	1.0000	0.0000	1.4114	6.2949	1388.1616	8.0471
AWATDREE	1.0000	0.0000	1.3193	6.9182	2844.8291	8.5262
AWNQDVNS	1.0000	0.0000	1.4090	6.2928	1384.7883	8.0455
AWPCVISR	1.0000	0.0000	1.4851	7.3734	4804.8469	8.8761
AWRGNDRI	1.0000	0.0000	1.3631	6.9532	2962.0007	8.5531
AWYPRSFS	1.0000	0.0000	1.4970	6.8718	2697.1132	8.4906
AYDESDPY	1.0000	0.0000	1.3224	6.2138	1264.3529	7.9848
AYDPKSRK	1.0000	0.0000	1.2895	5.8421	824.2241	7.6991
AYKKMRDF	1.0000	0.0000	1.2735	6.6717	2142.0481	8.3367
AYKQLQIE	1.0000	0.0000	1.2474	6.1047	1115.0924	7.9009
AYLAKETS	1.0000	0.0000	1.2871	5.6385	651.9583	7.5426
AYLNKINL	1.0000	0.0000	1.2687	5.3739	480.7293	7.3392
AYLNLFFK	1.0000	0.0000	1.3109	5.9869	973.6741	7.8104
AYNSTQGG	1.0000	0.0000	1.3266	5.9574	941.1721	7.7877
AYPQARPK	1.0000	0.0000	1.2271	6.3348	1453.4432	8.0778
AYPSSDDR	1.0000	0.0000	1.3253	5.6793	683.3276	7.5740
AYPTYNVT	1.0000	0.0000	1.2975	6.3037	1402.2185	8.0539
AYREDQSS	1.0000	0.0000	1.3340	5.7699	758.4621	7.6436
AYSGSLNE	1.0000	0.0000	1.3272	5.3833	485.9831	7.3464
AYSMSGPS	1.0000	0.0000	1.4004	5.7872	773.6950	7.6569
AYSSKNAN	1.0000	0.0000	1.3048	5.1414	367.8652	7.1605
AYTTLLFG	1.0000	0.0000	1.2840	6.0625	1062.2709	7.8685
AYYSSQFP	1.0000	0.0000	1.3947	6.1976	1240.9493	7.9723
CADKIKTK	1.0000	0.0000	1.2758	6.1612	1190.1098	7.9444
CAGGVKSI	1.0000	0.0000	1.3627	6.5093	1776.6966	8.2119
CAGRNSNE	1.0000	0.0000	1.3724	6.0124	1002.6971	7.8300
CAHKFGMI	1.0000	0.0000	1.3181	7.3841	4864.4399	8.8843
CAIENCSA	1.0000	0.0000	1.4344	6.6132	2002.4431	8.2917
CAILISYL	1.0000	0.0000	1.3794	6.1689	1200.6961	7.9503
CAKVMRLS	1.0000	0.0000	1.3992	6.4977	1753.2318	8.2030
CALVKLKH	1.0000	0.0000	1.3435	6.4206	1604.2082	8.1437
CAMTRSKS	1.0000	0.0000	1.4132	6.1659	1196.5702	7.9480
CANDTLNG	1.0000	0.0000	1.3272	5.9331	915.2339	7.7690
CAQDGDKK	1.0000	0.0000	1.2804	6.4856	1728.8549	8.1937
CARSENTS	1.0000	0.0000	1.3671	5.7158	712.6098	7.6020
CASNGVYD	1.0000	0.0000	1.4101	6.5344	1828.8496	8.2312
CASRINAP	1.0000	0.0000	1.3527	6.1115	1123.8923	7.9062
CATTTNSD	1.0000	0.0000	1.3256	5.7327	726.6484	7.6150
CAVKSSTA	1.0000	0.0000	1.3698	5.8924	873.3581	7.7378
CCEERQSD	1.0000	0.0000	1.4246	6.9178	2843.5135	8.5259
CCWYSADK	1.0000	0.0000	1.6050	7.9461	9290.6879	9.3163
CDAGTYSI	1.0000	0.0000	1.3792	6.5478	1857.2056	8.2415
CDGEAEDS	1.0000	0.0000	1.3407	6.3159	1422.1622	8.0633
CDGQAILV	1.0000	0.0000	1.2983	6.6225	2024.1554	8.2989
CDKLIMEI	1.0000	0.0000	1.3220	6.5441	1849.3329	8.2386
CDRDLSIS	1.0000	0.0000	1.3614	5.7492	740.5658	7.6277
CDRGTSYL	1.0000	0.0000	1.3943	6.4431	1646.3915	8.1610
CDSHYTQR	1.0000	0.0000	1.4133	6.8411	2603.3842	8.4670
CDSRTDAF	1.0000	0.0000	1.3557	6.3744	1521.0772	8.1082
CDTSDDSS	1.0000	0.0000	1.3537	5.4240	509.3011	7.3777
CDTYNRGM	1.0000	0.0000	1.3780	7.0339	3250.1718	8.6151
CDWKLAIW	1.0000	0.0000	1.5595	8.1251	11415.6708	9.4538
CEAGSGNN	1.0000	0.0000	1.3776	6.0485	1045.2498	7.8577
CEAHSQGF	1.0000	0.0000	1.3969	6.9028	2794.9741	8.5144
CEERQSDT	1.0000	0.0000	1.3389	6.2547	1325.3998	8.0163
CEGNALHT	1.0000	0.0000	1.3544	6.4847	1727.1027	8.1930
CELSTVSV	1.0000	0.0000	1.3821	5.8849	865.8060	7.7320
CELVLNSI	1.0000	0.0000	1.3486	5.7514	742.4586	7.6294
CEMHISNA	1.0000	0.0000	1.4294	6.6300	2041.5034	8.3046
CENMPCIN	1.0000	0.0000	1.4437	6.9785	3049.4853	8.5725
CENQGPTI	1.0000	0.0000	1.3080	6.3895	1547.9083	8.1199
CEPEILQN	1.0000	0.0000	1.3099	6.1751	1209.2120	7.9550
CESHSSNN	1.0000	0.0000	1.3940	5.4515	525.7116	7.3989
CESSFHFD	1.0000	0.0000	1.4572	6.5605	1884.6600	8.2513
CFDSSWKT	1.0000	0.0000	1.5183	6.8382	2594.6846	8.4647
CFFLIKNL	1.0000	0.0000	1.3537	6.2321	1291.3652	7.9989
CFGFPNAP	1.0000	0.0000	1.3326	6.8233	2550.4400	8.4532
CFIKAMSA	1.0000	0.0000	1.3932	6.6762	2153.2649	8.3402
CFNENEAT	1.0000	0.0000	1.3366	6.2231	1278.0377	7.9920
CFNPIAIC	1.0000	0.0000	1.3900	7.0765	3413.5395	8.6478
CFNRILQN	1.0000	0.0000	1.3537	6.2249	1280.7042	7.9934
CFRGDQIQ	1.0000	0.0000	1.2689	6.9949	3107.7681	8.5852
CFSDLLDH	1.0000	0.0000	1.3972	6.2820	1367.6078	8.0372
CFSIANIL	1.0000	0.0000	1.3656	6.0121	1002.3352	7.8297
CFSLTTFT	1.0000	0.0000	1.3715	6.1679	1199.2572	7.9495
CFSQAHRC	1.0000	0.0000	1.4752	7.4390	5181.8174	8.9265
CGAVINLT	1.0000	0.0000	1.3281	6.2960	1389.9265	8.0480
CGGNNDKA	1.0000	0.0000	1.3373	6.2340	1294.1513	8.0003
CGGTRHVF	1.0000	0.0000	1.2871	7.3841	4864.5494	8.8843
CGKSKTSS	1.0000	0.0000	1.3641	5.4607	531.2948	7.4060
CGLEQQKD	1.0000	0.0000	1.2981	6.4592	1677.2346	8.1734
CGQRGCAM	1.0000	0.0000	1.3198	7.8367	8191.2326	9.2322
CGRISNHT	1.0000	0.0000	1.4011	6.4100	1584.8684	8.1356
CGSNVCLN	1.0000	0.0000	1.4634	6.4135	1591.1582	8.1383
CHNMQPDD	1.0000	0.0000	1.3633	6.9058	2804.7686	8.5167
CHSDDTEL	1.0000	0.0000	1.3681	6.1930	1234.4274	7.9688
CHWVADSL	1.0000	0.0000	1.5298	7.3797	4839.7549	8.8809
CIAFKAPE	1.0000	0.0000	1.2786	6.6652	2126.1438	8.3318
CIEGNLNN	1.0000	0.0000	1.3355	5.8039	788.7152	7.6697
CIKDYPNN	1.0000	0.0000	1.3509	6.2589	1331.7016	8.0194
CIKTSIRG	1.0000	0.0000	1.3456	6.2441	1309.1814	8.0080
CINHYLAT	1.0000	0.0000	1.3812	6.6528	2095.9249	8.3222
CIPDDSEM	1.0000	0.0000	1.3691	6.4752	1708.4295	8.1857
CISLHLSD	1.0000	0.0000	1.3896	5.8026	787.5869	7.6688
CISQREPS	1.0000	0.0000	1.3781	6.0398	1034.8580	7.8511
CISYQKEE	1.0000	0.0000	1.3719	6.4908	1739.3438	8.1977
CITLKSGF	1.0000	0.0000	1.3646	6.1738	1207.4089	7.9540
CIYCTISQ	1.0000	0.0000	1.4579	7.0538	3325.7468	8.6304
CKDANLSN	1.0000	0.0000	1.3277	5.4939	551.9741	7.4314
CKHFNIEF	1.0000	0.0000	1.3608	6.8924	2761.7418	8.5064
CKILAVSM	1.0000	0.0000	1.3903	6.4020	1570.2269	8.1294
CKLGQTFP	1.0000	0.0000	1.3148	6.5354	1831.0068	8.2320
CKLTKKAI	1.0000	0.0000	1.2863	6.0104	1000.4547	7.8285
CKNEFSKT	1.0000	0.0000	1.3523	5.9320	914.0660	7.7682
CKPHAEPE	1.0000	0.0000	1.2921	6.7550	2357.6787	8.4008
CKRAMPPN	1.0000	0.0000	1.3399	6.6379	2060.3148	8.3108
CKVKSENV	1.0000	0.0000	1.3599	6.0602	1059.4364	7.8667
CKVTKSNP	1.0000	0.0000	1.3399	5.8466	828.4823	7.7026
CKYKYALN	1.0000	0.0000	1.3842	6.5807	1928.8909	8.2668
CLCPTHGQ	1.0000	0.0000	1.3994	7.3039	4435.4974	8.8227
CLFDSSIK	1.0000	0.0000	1.3734	5.7934	779.2278	7.6616
CLFLKNGV	1.0000	0.0000	1.3564	6.2901	1380.5275	8.0435
CLFQDQNS	1.0000	0.0000	1.3729	6.0755	1078.2588	7.8785
CLISNLFL	1.0000	0.0000	1.3516	5.6383	651.8379	7.5425
CLISNNSP	1.0000	0.0000	1.3360	5.2698	426.4374	7.2592
CLKGAKLA	1.0000	0.0000	1.3094	6.1546	1181.0057	7.9392
CLKSRSNV	1.0000	0.0000	1.3699	5.6224	639.9986	7.5302
CLLGCDKL	1.0000	0.0000	1.3998	6.5718	1909.3521	8.2600
CLMIRDLD	1.0000	0.0000	1.3412	6.5118	1781.7686	8.2138
CLMQSFLQ	1.0000	0.0000	1.4160	6.4699	1697.9185	8.1816
CLNEKENS	1.0000	0.0000	1.3300	5.5166	566.5692	7.4489
CLNESKAR	1.0000	0.0000	1.3464	5.8412	823.3433	7.6984
CLQNKFSY	1.0000	0.0000	1.4106	6.2737	1354.6194	8.0308
CLQNTNPN	1.0000	0.0000	1.3188	5.6399	653.0294	7.5437
CLRINNIN	1.0000	0.0000	1.3291	5.7542	744.8610	7.6315
CLRQATIA	1.0000	0.0000	1.2933	6.4340	1629.2186	8.1540
CLSKRGIH	1.0000	0.0000	1.3931	6.4478	1655.3540	8.1647
CLSRTLAK	1.0000	0.0000	1.3356	5.7926	778.5179	7.6610
CLTSGSQN	1.0000	0.0000	1.3655	5.5944	619.6774	7.5087
CLTTLPVS	1.0000	0.0000	1.3373	5.8011	786.1432	7.6675
CMHNFFRT	1.0000	0.0000	1.3912	7.3086	4459.4544	8.8263
CNADYLQA	1.0000	0.0000	1.3486	6.4910	1739.6055	8.1978
CNAHHGRG	1.0000	0.0000	1.3627	7.2492	4164.4434	8.7806
CNASSSID	1.0000	0.0000	1.3587	5.3579	471.9727	7.3269
CNEGHNTL	1.0000	0.0000	1.3687	6.2422	1306.3905	8.0066
CNETTNLT	1.0000	0.0000	1.3037	5.6561	665.3129	7.5561
CNEYTDIA	1.0000	0.0000	1.3320	6.5172	1792.9107	8.2180
CNFKPKFP	1.0000	0.0000	1.3337	6.5015	1760.9534	8.2060
CNFNAVNT	1.0000	0.0000	1.3588	6.1055	1116.1265	7.9015
CNIDQCNA	1.0000	0.0000	1.4039	6.6941	2198.0865	8.3540
CNKRFMET	1.0000	0.0000	1.3588	6.7420	2322.5867	8.3908
CNLGKNYL	1.0000	0.0000	1.3704	6.0645	1064.7407	7.8701
CNMSDTSS	1.0000	0.0000	1.4004	5.5834	611.9229	7.5003
CNNLHYVR	1.0000	0.0000	1.4200	6.7081	2233.7574	8.3647
CNPIQDHQ	1.0000	0.0000	1.3300	6.6552	2101.6776	8.3240
CNPLSELS	1.0000	0.0000	1.3371	5.3254	454.6649	7.3020
CNPNNPNT	1.0000	0.0000	1.3159	5.5434	584.3333	7.4695
CNPWNKSD	1.0000	0.0000	1.4729	6.5908	1951.6209	8.2746
CNQGLGYK	1.0000	0.0000	1.3687	6.6417	2069.2499	8.3137
CNQSKGYS	1.0000	0.0000	1.4241	6.0770	1080.1179	7.8796
CNQVHKVK	1.0000	0.0000	1.3498	6.7062	2228.8738	8.3633
CNRDEMRP	1.0000	0.0000	1.3395	6.7770	2418.0310	8.4177
CNRIATTP	1.0000	0.0000	1.3031	6.2333	1293.0453	7.9998
CNSTVQNK	1.0000	0.0000	1.3512	5.7671	755.9724	7.6414
CNVIVIHE	1.0000	0.0000	1.3386	6.8261	2558.7230	8.4554
CPASASLL	1.0000	0.0000	1.3519	5.5814	610.4885	7.4987
CPAVCRTE	1.0000	0.0000	1.3385	7.2502	4169.6205	8.7814
CPDIPSKD	1.0000	0.0000	1.3238	6.0526	1050.1673	7.8609
CPIQNGHN	1.0000	0.0000	1.3660	6.5377	1835.6945	8.2337
CPSAFSPS	1.0000	0.0000	1.4038	5.7988	784.1009	7.6658
CPTHGQNG	1.0000	0.0000	1.3460	6.8078	2505.4112	8.4414
CPVDKRFD	1.0000	0.0000	1.2862	6.7731	2407.2199	8.4147
CQANTDLR	1.0000	0.0000	1.3160	6.1690	1200.7554	7.9503
CQDPSPPN	1.0000	0.0000	1.3424	5.9997	988.1527	7.8202
CQEPISFT	1.0000	0.0000	1.3527	6.3688	1511.4275	8.1039
CQETLTQG	1.0000	0.0000	1.3004	6.4090	1582.9166	8.1348
CQFMIFGL	1.0000	0.0000	1.3396	7.2204	4028.9646	8.7585
CQGSESSN	1.0000	0.0000	1.3874	5.5553	592.4430	7.4787
CQNKELTT	1.0000	0.0000	1.3040	5.9238	905.4309	7.7619
CQNVRSNH	1.0000	0.0000	1.4175	6.3213	1431.0213	8.0674
CQSFATNN	1.0000	0.0000	1.3715	5.9494	932.5555	7.7816
CQTISKSN	1.0000	0.0000	1.3494	5.5545	591.8406	7.4780
CQTLQSKI	1.0000	0.0000	1.3356	5.9562	939.8329	7.7867
CQVRKPSN	1.0000	0.0000	1.3639	6.1574	1184.9070	7.9414
CQWLKIKQ	1.0000	0.0000	1.4235	7.2036	3951.4691	8.7455
CREWSTAV	1.0000	0.0000	1.4867	7.3078	4455.3672	8.8257
CRMMKSSE	1.0000	0.0000	1.4678	6.5593	1882.0450	8.2503
CRTELIAK	1.0000	0.0000	1.2933	6.2826	1368.5934	8.0377
CRTMKDEL	1.0000	0.0000	1.3295	6.5627	1889.4393	8.2530
CSAYSMSG	1.0000	0.0000	1.4985	6.3710	1515.2626	8.1056
CSDQPQFR	1.0000	0.0000	1.3613	6.5621	1888.0401	8.2525
CSDTLPIT	1.0000	0.0000	1.3232	5.8269	809.8820	7.6874
CSFKPRHY	1.0000	0.0000	1.4296	7.0037	3139.3835	8.5919
CSGCNFNA	1.0000	0.0000	1.4819	6.6877	2181.9681	8.3491
CSGTLCSL	1.0000	0.0000	1.4520	6.1658	1196.4507	7.9479
CSHQFLPH	1.0000	0.0000	1.4384	6.8590	2657.5712	8.4807
CSIDLISK	1.0000	0.0000	1.3446	5.5946	619.8169	7.5088
CSKKAYPS	1.0000	0.0000	1.3985	6.0518	1049.1939	7.8602
CSLITHKD	1.0000	0.0000	1.3651	6.1205	1135.6589	7.9131
CSLSDPCN	1.0000	0.0000	1.4397	6.0485	1045.2909	7.8577
CSLSSHKF	1.0000	0.0000	1.4289	5.8129	796.8994	7.6766
CSMPDMEL	1.0000	0.0000	1.4230	6.6542	2099.3282	8.3233
CSNMEGHF	1.0000	0.0000	1.4636	6.9335	2895.6317	8.5380
CSNSNEGA	1.0000	0.0000	1.3725	5.6136	633.5057	7.5234
CSNVAHGN	1.0000	0.0000	1.4195	6.3280	1442.0122	8.0726
CSPLIRQK	1.0000	0.0000	1.3437	6.0746	1077.1003	7.8778
CSPVPKGK	1.0000	0.0000	1.3495	6.2731	1353.6670	8.0303
CSRLIFNL	1.0000	0.0000	1.3707	5.9074	888.5585	7.7493
CSRLITRR	1.0000	0.0000	1.3573	6.2118	1261.4207	7.9832
CSSGPNGE	1.0000	0.0000	1.3941	5.9358	918.0908	7.7711
CSSTMDIF	1.0000	0.0000	1.4299	6.3008	1397.4952	8.0516
CSSTSQRS	1.0000	0.0000	1.3787	5.3409	462.8183	7.3138
CSTDIKNK	1.0000	0.0000	1.3226	5.6971	697.4328	7.5876
CSTVVPNS	1.0000	0.0000	1.3841	5.8313	813.9846	7.6908
CSVAQTPL	1.0000	0.0000	1.3496	6.1351	1154.8536	7.9243
CSYDSSST	1.0000	0.0000	1.4049	5.4796	542.9648	7.4205
CTASISNT	1.0000	0.0000	1.3458	5.5293	574.9377	7.4587
CTDDHIPV	1.0000	0.0000	1.2983	6.7828	2434.3496	8.4221
CTDGIKME	1.0000	0.0000	1.3095	6.7722	2404.6529	8.4139
CTFIDNVH	1.0000	0.0000	1.3526	6.7867	2445.2385	8.4251
CTGGFASP	1.0000	0.0000	1.3723	6.5895	1948.5867	8.2735
CTGNGSMK	1.0000	0.0000	1.4084	6.3945	1556.7271	8.1237
CTISQKEC	1.0000	0.0000	1.4172	6.6725	2143.8863	8.3373
CTLDQVQH	1.0000	0.0000	1.3257	6.7430	2325.3384	8.3916
CTLNSSTN	1.0000	0.0000	1.3186	5.1135	356.2088	7.1390
CTMVQQKT	1.0000	0.0000	1.3145	6.8101	2512.1458	8.4431
CTNEIRSK	1.0000	0.0000	1.3416	5.9104	891.5722	7.7516
CTSLRSTT	1.0000	0.0000	1.3461	5.5629	597.6479	7.4845
CTSSDSIL	1.0000	0.0000	1.3461	5.2958	439.4042	7.2792
CTSTVQAI	1.0000	0.0000	1.3423	6.2293	1287.0797	7.9967
CTTNNHTT	1.0000	0.0000	1.3416	6.0387	1033.5775	7.8502
CTTPEKDA	1.0000	0.0000	1.2741	6.2626	1337.3945	8.0223
CVHDRANG	1.0000	0.0000	1.3420	6.9197	2849.8264	8.5273
CVHRLMAM	1.0000	0.0000	1.3650	7.5120	5635.8257	8.9826
CVHTDAHF	1.0000	0.0000	1.3162	7.3292	4566.3305	8.8421
CVISREGN	1.0000	0.0000	1.3764	6.3257	1438.1862	8.0708
CVNITSNT	1.0000	0.0000	1.3449	5.7148	711.8481	7.6013
CVPSISKN	1.0000	0.0000	1.3667	5.7021	701.4601	7.5914
CVSLNLRF	1.0000	0.0000	1.3867	6.0324	1026.0193	7.8453
CVTKIDLA	1.0000	0.0000	1.2956	6.2756	1357.6652	8.0323
CVTSGEDN	1.0000	0.0000	1.3630	6.1302	1148.4165	7.9206
CWYSADKL	1.0000	0.0000	1.5167	7.1869	3876.4089	8.7327
CYCNRIAT	1.0000	0.0000	1.4159	7.2078	3970.7259	8.7488
CYERSLDA	1.0000	0.0000	1.3853	6.4290	1619.9222	8.1502
CYKSIHPS	1.0000	0.0000	1.4469	6.4061	1577.7023	8.1326
CYSTPIIP	1.0000	0.0000	1.3667	6.4155	1594.9274	8.1398
CYVVLQSP	1.0000	0.0000	1.4033	6.6237	2026.7502	8.2998
DADNWVAA	1.0000	0.0000	1.3538	6.7864	2444.3485	8.4249
DADSLQIQ	1.0000	0.0000	1.2561	5.5107	562.7786	7.4444
DAECENQG	1.0000	0.0000	1.3064	6.4827	1723.1468	8.1915
DAELLYME	1.0000	0.0000	1.2927	6.2205	1274.1127	7.9899
DAFMVDKA	1.0000	0.0000	1.2438	6.4733	1704.5117	8.1842
DAFYDNSI	1.0000	0.0000	1.3176	5.8680	849.0881	7.7190
DAGQLNPQ	1.0000	0.0000	1.2435	5.7549	745.4318	7.6320
DAGSTSVN	1.0000	0.0000	1.2946	5.2547	419.1278	7.2476
DAGTYSIM	1.0000	0.0000	1.3362	6.2916	1382.8765	8.0446
DAGYLITL	1.0000	0.0000	1.2640	5.9183	899.7335	7.7576
DAHFSMIS	1.0000	0.0000	1.3880	6.1190	1133.6938	7.9119
DAHSMTIM	1.0000	0.0000	1.3637	6.4760	1709.8212	8.1863
DAIESVEQ	1.0000	0.0000	1.2621	5.8022	787.1970	7.6684
DAIPQFVA	1.0000	0.0000	1.2080	6.3061	1406.0581	8.0557
DAKEMDDQ	1.0000	0.0000	1.2297	6.1700	1202.1877	7.9511
DAKITEDR	1.0000	0.0000	1.2022	5.8249	808.0433	7.6859
DAKTERID	1.0000	0.0000	1.2022	5.8249	808.0433	7.6859
DAKVNNLA	1.0000	0.0000	1.2432	5.3631	474.8044	7.3309
DALAGLKR	1.0000	0.0000	1.2358	5.7233	718.7903	7.6077
DALNGANE	1.0000	0.0000	1.2488	5.4650	533.9126	7.4092
DALSVCNL	1.0000	0.0000	1.3480	5.7423	734.7382	7.6224
DAMANEDP	1.0000	0.0000	1.2552	6.0311	1024.5855	7.8444
DAMDPMYN	1.0000	0.0000	1.3218	6.6338	2050.5543	8.3076
DAMSSSVV	1.0000	0.0000	1.3645	5.5670	600.4686	7.4877
DANATIIP	1.0000	0.0000	1.2178	5.6333	648.0387	7.5386
DANLSNSN	1.0000	0.0000	1.2337	4.4709	169.9834	6.6451
DANNMTNK	1.0000	0.0000	1.2723	5.4216	507.9060	7.3759
DANNPFLQ	1.0000	0.0000	1.2602	5.5499	588.7194	7.4745
DANNQPTK	1.0000	0.0000	1.2296	5.3659	476.3372	7.3331
DANTNFLS	1.0000	0.0000	1.2672	5.1111	355.2317	7.1372
DAPLNDQQ	1.0000	0.0000	1.2311	5.6005	624.0232	7.5134
DAPSNKKI	1.0000	0.0000	1.2439	5.2174	401.4918	7.2189
DAPTKPNN	1.0000	0.0000	1.2247	5.3114	447.3873	7.2912
DAQSLRPN	1.0000	0.0000	1.2666	5.3592	472.6641	7.3279
DARGPAED	1.0000	0.0000	1.2010	6.1444	1167.3204	7.9315
DARKGNLP	1.0000	0.0000	1.2425	5.6562	665.3616	7.5562
DARLGGRS	1.0000	0.0000	1.2921	5.8755	856.4499	7.7247
DARMLSNG	1.0000	0.0000	1.3225	5.7622	751.7267	7.6377
DARNREAN	1.0000	0.0000	1.2497	5.6980	698.1785	7.5883
DASHADRM	1.0000	0.0000	1.3301	6.3236	1434.7256	8.0692
DASLKKAK	1.0000	0.0000	1.2373	5.2031	394.9283	7.2079
DASVMNNS	1.0000	0.0000	1.3267	5.3143	448.8910	7.2934
DATELNIA	1.0000	0.0000	1.2244	5.4714	537.8911	7.4142
DATSFTIE	1.0000	0.0000	1.2638	5.6517	661.9719	7.5528
DAVEKVTA	1.0000	0.0000	1.2117	6.0287	1021.6709	7.8425
DAVPPDFH	1.0000	0.0000	1.2317	6.5020	1761.8120	8.2063
DAYKQLQI	1.0000	0.0000	1.2472	6.0685	1069.6374	7.8731
DCDRGTSY	1.0000	0.0000	1.3844	6.5939	1958.4956	8.2769
DCESHSSN	1.0000	0.0000	1.4058	5.6444	656.4155	7.5471
DCFNPIAI	1.0000	0.0000	1.3122	6.4680	1694.2441	8.1802
DCGGNNDK	1.0000	0.0000	1.3346	6.1844	1222.2801	7.9622
DCHWVADS	1.0000	0.0000	1.5157	7.5305	5757.2199	8.9968
DCLLGCDK	1.0000	0.0000	1.3897	6.7226	2271.3052	8.3759
DCSPLIRQ	1.0000	0.0000	1.3450	6.1334	1152.6015	7.9230
DCTGNGSM	1.0000	0.0000	1.4098	6.4533	1665.8485	8.1689
DDAELLYM	1.0000	0.0000	1.2920	6.1843	1222.1756	7.9621
DDAMSSSV	1.0000	0.0000	1.3447	5.4195	506.6882	7.3743
DDARMLSN	1.0000	0.0000	1.3054	5.6078	629.2929	7.5190
DDCDRGTS	1.0000	0.0000	1.3439	6.2578	1330.0364	8.0186
DDCLLGCD	1.0000	0.0000	1.3881	6.7814	2430.5162	8.4211
DDDESNGI	1.0000	0.0000	1.2630	5.4514	525.6290	7.3988
DDDINSSN	1.0000	0.0000	1.2512	4.7875	244.7371	6.8885
DDDNPPEE	1.0000	0.0000	1.2155	5.6404	653.3594	7.5440
DDDNYTSD	1.0000	0.0000	1.2840	5.5198	568.7199	7.4514
DDDPSLCT	1.0000	0.0000	1.3239	5.8589	840.2752	7.7120
DDDVQTEY	1.0000	0.0000	1.2318	6.2560	1327.2640	8.0172
DDEHSDNQ	1.0000	0.0000	1.2939	5.6761	680.7944	7.5715
DDERNVDL	1.0000	0.0000	1.2401	5.6700	676.0388	7.5668
DDESNGIF	1.0000	0.0000	1.2885	5.6728	678.2038	7.5689
DDETRNDS	1.0000	0.0000	1.2541	5.3382	461.3914	7.3118
DDFENRPS	1.0000	0.0000	1.2840	5.6387	652.1409	7.5428
DDGPSVGK	1.0000	0.0000	1.2772	5.8533	834.8362	7.7077
DDHIPVII	1.0000	0.0000	1.2234	6.2740	1355.1665	8.0311
DDIELFAR	1.0000	0.0000	1.2293	6.0089	998.6839	7.8273
DDINLSKS	1.0000	0.0000	1.2449	4.7707	240.0589	6.8756
DDINSSNN	1.0000	0.0000	1.2416	4.5946	196.0040	6.7402
DDKAQNFE	1.0000	0.0000	1.2387	5.8462	828.0740	7.7022
DDKVSQGT	1.0000	0.0000	1.2672	5.6987	698.7878	7.5889
DDLDELRP	1.0000	0.0000	1.2214	5.5892	615.9918	7.5047
DDMSIILT	1.0000	0.0000	1.2847	5.6232	640.6085	7.5309
DDNDISLL	1.0000	0.0000	1.2369	4.9593	298.2745	7.0205
DDNEAFCK	1.0000	0.0000	1.3146	6.3756	1523.1989	8.1091
DDNFQLKN	1.0000	0.0000	1.2527	5.4168	505.0791	7.3722
DDNKLGRK	1.0000	0.0000	1.2376	5.5231	570.8327	7.4539
DDNLELSN	1.0000	0.0000	1.2334	4.7800	242.6484	6.8827
DDNPPEEN	1.0000	0.0000	1.2295	5.4475	523.2640	7.3958
DDNYTSDY	1.0000	0.0000	1.3292	5.8560	837.4485	7.7097
DDPDFPTE	1.0000	0.0000	1.2096	5.9639	948.2221	7.7927
DDPHGVII	1.0000	0.0000	1.2268	6.4059	1577.3204	8.1324
DDPMTENM	1.0000	0.0000	1.2918	6.2296	1287.6348	7.9970
DDPMTHET	1.0000	0.0000	1.2589	6.3382	1459.0578	8.0804
DDPPKQES	1.0000	0.0000	1.2456	5.5368	579.9160	7.4644
DDPSLCTF	1.0000	0.0000	1.3504	6.0803	1084.1816	7.8821
DDQNLPGY	1.0000	0.0000	1.2748	5.9623	946.4793	7.7915
DDQNMLMP	1.0000	0.0000	1.3063	6.1764	1211.0168	7.9560
DDQQWQAY	1.0000	0.0000	1.3369	7.3059	4445.2950	8.8242
DDQSPHSI	1.0000	0.0000	1.3155	5.5995	623.3057	7.5126
DDQYVACQ	1.0000	0.0000	1.2861	7.0115	3167.7256	8.5979
DDREHKSR	1.0000	0.0000	1.2948	5.9676	952.3475	7.7956
DDRLTVQA	1.0000	0.0000	1.2248	5.9009	881.8713	7.7443
DDSCALVK	1.0000	0.0000	1.3416	6.0271	1019.8357	7.8413
DDSEMKVE	1.0000	0.0000	1.2959	5.9444	927.2081	7.7777
DDSKIRTV	1.0000	0.0000	1.2583	5.6061	628.1056	7.5177
DDSRKDLG	1.0000	0.0000	1.2625	5.4943	552.2051	7.4317
DDSRNPPA	1.0000	0.0000	1.2614	5.4555	528.0949	7.4019
DDSSELLL	1.0000	0.0000	1.2420	4.7344	230.2431	6.8477
DDSSHSPL	1.0000	0.0000	1.3077	5.0665	337.4625	7.1029
DDSSVAFK	1.0000	0.0000	1.3054	5.5103	562.4813	7.4440
DDTDESQA	1.0000	0.0000	1.2460	5.5415	583.0430	7.4680
DDTELTRN	1.0000	0.0000	1.2254	5.4134	503.1101	7.3696
DDTKCAKV	1.0000	0.0000	1.2818	6.3450	1470.5490	8.0856
DDTLNQNN	1.0000	0.0000	1.2280	5.0068	315.0571	7.0571
DDTLPLIT	1.0000	0.0000	1.2097	5.3482	466.7284	7.3194
DDTPSVMC	1.0000	0.0000	1.3791	6.5095	1777.1039	8.2120
DDVQTEYH	1.0000	0.0000	1.2539	6.5785	1924.1465	8.2651
DEAVTMGL	1.0000	0.0000	1.2607	6.2463	1312.6248	8.0098
DECLCPTH	1.0000	0.0000	1.3953	7.1066	3534.0111	8.6710
DEDSDSSA	1.0000	0.0000	1.2761	4.9559	297.1053	7.0179
DEEFPQDV	1.0000	0.0000	1.2097	6.2565	1328.1388	8.0176
DEEKFVAL	1.0000	0.0000	1.2348	5.9928	980.3747	7.8149
DEENGSRN	1.0000	0.0000	1.2803	5.3905	490.0039	7.3519
DEEPPPMS	1.0000	0.0000	1.2869	5.9296	911.5592	7.7664
DEERKCSL	1.0000	0.0000	1.3391	6.0206	1012.2129	7.8363
DEESLIKS	1.0000	0.0000	1.2587	5.0359	325.7620	7.0794
DEFVDNKV	1.0000	0.0000	1.2527	6.0125	1002.7931	7.8300
DEFYNSEI	1.0000	0.0000	1.3189	5.8906	871.5392	7.7364
DEGGSTSG	1.0000	0.0000	1.3128	5.5955	620.4448	7.5095
DEGPKKID	1.0000	0.0000	1.2052	5.8317	814.4010	7.6911
DEGSVLNQ	1.0000	0.0000	1.2843	5.5047	558.8577	7.4397
DEGTESRN	1.0000	0.0000	1.2733	5.5288	574.5811	7.4582
DEHSDNQL	1.0000	0.0000	1.2943	5.5253	572.3031	7.4556
DEIHERLL	1.0000	0.0000	1.2577	5.9458	928.7502	7.7788
DEITFKTL	1.0000	0.0000	1.2255	5.6730	678.3830	7.5691
DEKGNNAS	1.0000	0.0000	1.2652	5.2268	405.8440	7.2261
DEKIPCTT	1.0000	0.0000	1.2734	6.2355	1296.3578	8.0015
DEKNSDSK	1.0000	0.0000	1.2497	4.8762	271.0694	6.9567
DELHHWSS	1.0000	0.0000	1.4940	6.6523	2094.7106	8.3218
DELLSHLG	1.0000	0.0000	1.2982	5.4919	550.7353	7.4299
DELRPHNF	1.0000	0.0000	1.2860	6.0910	1097.7296	7.8904
DELRSLNR	1.0000	0.0000	1.2654	5.2095	397.8560	7.2129
DELTNCAG	1.0000	0.0000	1.3171	6.1621	1191.3443	7.9451
DEMLVSKA	1.0000	0.0000	1.3026	5.8071	791.6399	7.6722
DEMRPPNG	1.0000	0.0000	1.2673	6.2292	1287.0470	7.9966
DENESKIL	1.0000	0.0000	1.2444	5.1235	360.3566	7.1468
DENSPRSF	1.0000	0.0000	1.3058	5.3582	472.1483	7.3272
DEPGPEHY	1.0000	0.0000	1.2443	6.6463	2080.3208	8.3172
DEQPLCVH	1.0000	0.0000	1.3194	6.7793	2424.4277	8.4194
DEQSLSLI	1.0000	0.0000	1.2620	4.9869	307.8939	7.0417
DEQSSSSK	1.0000	0.0000	1.2718	4.6460	207.9446	6.7797
DEQYLTKN	1.0000	0.0000	1.2621	5.7060	704.6354	7.5945
DERLESLM	1.0000	0.0000	1.3020	5.6725	677.9980	7.5687
DERNVDLP	1.0000	0.0000	1.2410	5.6946	695.4773	7.5857
DERSLYFR	1.0000	0.0000	1.3277	6.1106	1122.7619	7.9055
DERSRKEE	1.0000	0.0000	1.2606	5.7174	713.9418	7.6032
DESAENAL	1.0000	0.0000	1.2551	5.2591	421.2165	7.2510
DESDPYKN	1.0000	0.0000	1.2886	5.5763	606.9325	7.4948
DESELVNR	1.0000	0.0000	1.2750	5.4256	510.2501	7.3790
DESKKLNQ	1.0000	0.0000	1.2434	5.0851	344.7443	7.1172
DESNGIFD	1.0000	0.0000	1.2885	5.6728	678.2038	7.5689
DESQAVQP	1.0000	0.0000	1.2652	5.8472	829.0536	7.7030
DESTDLAF	1.0000	0.0000	1.2673	5.5330	577.3638	7.4615
DETKHLSI	1.0000	0.0000	1.2787	5.5482	587.6144	7.4732
DETKLQNT	1.0000	0.0000	1.2194	5.3153	449.3915	7.2942
DETPSQQH	1.0000	0.0000	1.2879	5.9181	899.5405	7.7575
DETRNDSL	1.0000	0.0000	1.2523	5.1874	387.8638	7.1959
DEVPKTNI	1.0000	0.0000	1.2253	5.6362	650.2689	7.5409
DEVRDELH	1.0000	0.0000	1.2495	6.2216	1275.7277	7.9908
DEYGRSQL	1.0000	0.0000	1.3144	6.0044	993.5721	7.8239
DEYNLTGS	1.0000	0.0000	1.3034	5.5596	595.3744	7.4820
DFADVNKR	1.0000	0.0000	1.2503	5.9968	984.8246	7.8180
DFDPSNLI	1.0000	0.0000	1.2712	5.3561	470.9773	7.3255
DFEDVPSE	1.0000	0.0000	1.2765	5.8969	877.8884	7.7412
DFENRPSD	1.0000	0.0000	1.2840	5.6387	652.1409	7.5428
DFFYHRQV	1.0000	0.0000	1.2368	7.1580	3749.3884	8.7105
DFGAETNK	1.0000	0.0000	1.2467	5.8670	848.1152	7.7182
DFHTLRKR	1.0000	0.0000	1.2684	6.2280	1285.2716	7.9957
DFKCELVL	1.0000	0.0000	1.3259	6.3647	1504.3303	8.1008
DFKRTIRN	1.0000	0.0000	1.2477	5.8860	866.8666	7.7328
DFKVKPTT	1.0000	0.0000	1.2240	5.8783	859.3065	7.7269
DFLKAMAN	1.0000	0.0000	1.2859	5.9821	968.3458	7.8067
DFLSLAGK	1.0000	0.0000	1.2816	5.4962	553.4126	7.4332
DFNDNRPQ	1.0000	0.0000	1.2619	5.7693	757.9500	7.6432
DFNKNEDS	1.0000	0.0000	1.2704	5.2441	414.0172	7.2394
DFPNMKTS	1.0000	0.0000	1.3126	5.7232	718.7217	7.6077
DFPTELDN	1.0000	0.0000	1.2413	5.5956	620.5517	7.5096
DFQEDEEP	1.0000	0.0000	1.2059	6.1452	1168.3383	7.9320
DFSFSANN	1.0000	0.0000	1.3167	5.2573	420.3391	7.2496
DFSPIIFL	1.0000	0.0000	1.2920	5.7928	778.7388	7.6612
DFSSGTNS	1.0000	0.0000	1.3048	4.9985	312.0322	7.0506
DFVGALDG	1.0000	0.0000	1.2448	6.2882	1377.4650	8.0420
DFYASSAN	1.0000	0.0000	1.3450	5.6145	634.1980	7.5241
DGDKKQNP	1.0000	0.0000	1.2284	5.6592	667.7211	7.5585
DGDQGVLD	1.0000	0.0000	1.2329	6.0963	1104.4033	7.8945
DGEAEDSS	1.0000	0.0000	1.2881	5.4270	511.0423	7.3800
DGFAKTTE	1.0000	0.0000	1.2232	6.0053	994.5036	7.8245
DGIFKHFS	1.0000	0.0000	1.3319	6.3146	1419.8923	8.0622
DGIKMEDR	1.0000	0.0000	1.2363	6.3366	1456.3286	8.0791
DGIRQNGW	1.0000	0.0000	1.3675	7.0188	3194.2063	8.6035
DGKTIHNF	1.0000	0.0000	1.2783	6.1263	1143.2125	7.9175
DGLISFAN	1.0000	0.0000	1.2909	5.5355	579.0426	7.4634
DGLKSIAR	1.0000	0.0000	1.2677	5.5664	600.0599	7.4872
DGLSAKSV	1.0000	0.0000	1.2917	5.2925	437.7683	7.2767
DGNLQPLN	1.0000	0.0000	1.2473	5.2825	432.7431	7.2690
DGNLSFAK	1.0000	0.0000	1.2861	5.4541	527.2391	7.4008
DGNSNLQP	1.0000	0.0000	1.2671	5.1528	372.6977	7.1693
DGPADQIS	1.0000	0.0000	1.2607	5.7615	751.1107	7.6371
DGPHIKLP	1.0000	0.0000	1.2486	6.0508	1048.0688	7.8595
DGPSIQNE	1.0000	0.0000	1.2714	5.5551	592.2877	7.4785
DGPSVGKQ	1.0000	0.0000	1.2817	5.9323	914.4146	7.7684
DGQAILVL	1.0000	0.0000	1.2407	5.8633	844.5494	7.7154
DGQSDKLW	1.0000	0.0000	1.3924	6.4262	1614.6412	8.1480
DGQSRDQF	1.0000	0.0000	1.2897	6.0834	1088.1224	7.8846
DGQTKKNP	1.0000	0.0000	1.2282	5.6047	627.0694	7.5166
DGSQLPTN	1.0000	0.0000	1.2640	5.2911	437.0277	7.2756
DGSSSTNS	1.0000	0.0000	1.2652	4.4966	175.0844	6.6649
DGTDCHWV	1.0000	0.0000	1.4199	7.8612	8425.3520	9.2510
DGTGHDIL	1.0000	0.0000	1.2564	6.1603	1188.8249	7.9437
DGTGSRKL	1.0000	0.0000	1.2763	5.5941	619.4813	7.5085
DGTNSFTN	1.0000	0.0000	1.2820	5.3121	447.7294	7.2917
DGVHNLLS	1.0000	0.0000	1.3161	5.5612	596.4536	7.4832
DGYRLMSD	1.0000	0.0000	1.3515	6.2415	1305.3769	8.0061
DGYVLENK	1.0000	0.0000	1.2827	5.9834	969.7469	7.8077
DHAKPDYQ	1.0000	0.0000	1.2518	6.4648	1688.0945	8.1777
DHANATNH	1.0000	0.0000	1.3051	6.0158	1006.6109	7.8326
DHDKSSVF	1.0000	0.0000	1.3457	5.7832	770.1496	7.6538
DHDSKNNH	1.0000	0.0000	1.3287	5.6317	646.8846	7.5374
DHFKNQVY	1.0000	0.0000	1.3091	6.5666	1897.8846	8.2559
DHIPVIIA	1.0000	0.0000	1.2219	6.3237	1434.8515	8.0692
DHKQKDLI	1.0000	0.0000	1.2428	5.8674	848.5531	7.7185
DHKQRKNK	1.0000	0.0000	1.2594	5.8622	843.5127	7.7146
DHLAAPYS	1.0000	0.0000	1.3300	6.0629	1062.7731	7.8688
DHLTIQQS	1.0000	0.0000	1.2915	5.7291	723.6443	7.6122
DHLVIEPT	1.0000	0.0000	1.2479	6.0597	1058.8601	7.8664
DHNAQPND	1.0000	0.0000	1.2710	5.8018	786.8624	7.6681
DHQDNHYQ	1.0000	0.0000	1.3139	6.6582	2109.0459	8.3264
DHQGSSDS	1.0000	0.0000	1.3447	5.4262	510.5691	7.3794
DHQITNPP	1.0000	0.0000	1.2522	5.9377	920.0829	7.7726
DHRKNNLP	1.0000	0.0000	1.2748	5.5818	610.7822	7.4990
DHRSYTSY	1.0000	0.0000	1.4090	6.2092	1257.6632	7.9812
DHSNFSLN	1.0000	0.0000	1.3189	5.1580	374.9694	7.1733
DHTKIYAI	1.0000	0.0000	1.2565	6.3517	1481.9161	8.0908
DHTPRTAS	1.0000	0.0000	1.2872	5.8372	819.5100	7.6953
DHVEIMYR	1.0000	0.0000	1.2595	7.0472	3300.3832	8.6253
DHYDNDSG	1.0000	0.0000	1.3446	6.0514	1048.7363	7.8599
DIAGKLNK	1.0000	0.0000	1.2321	5.4769	541.3101	7.4184
DIANISCQ	1.0000	0.0000	1.3442	6.0206	1012.1945	7.8363
DICKRAMP	1.0000	0.0000	1.2996	6.8287	2566.4498	8.4574
DIDEAVTM	1.0000	0.0000	1.2328	6.2653	1341.5377	8.0243
DIDNQYDL	1.0000	0.0000	1.2625	5.8058	790.4465	7.6712
DIEKDYKT	1.0000	0.0000	1.2308	5.9343	916.4312	7.7699
DIELFARI	1.0000	0.0000	1.2292	6.0315	1024.9619	7.8446
DIEMFGTT	1.0000	0.0000	1.2498	6.3893	1547.5594	8.1197
DIEPPQNS	1.0000	0.0000	1.2573	5.4253	510.0781	7.3787
DIEQMSQE	1.0000	0.0000	1.2940	6.0365	1030.8952	7.8485
DIERQNGT	1.0000	0.0000	1.2357	5.8748	855.7784	7.7242
DIFNSADL	1.0000	0.0000	1.2736	5.3811	484.7336	7.3447
DIGIANNS	1.0000	0.0000	1.2694	5.2946	438.8010	7.2783
DIGNTEHD	1.0000	0.0000	1.2592	5.9999	988.4253	7.8204
DIKAEGHV	1.0000	0.0000	1.2323	6.3856	1540.9712	8.1169
DIKMSPSG	1.0000	0.0000	1.3273	5.6457	657.3777	7.5481
DIKNKKHT	1.0000	0.0000	1.2464	5.6328	647.7287	7.5382
DIKSIEKN	1.0000	0.0000	1.2424	5.2019	394.3710	7.2070
DIKSQNTL	1.0000	0.0000	1.2422	5.0757	341.0720	7.1101
DILHSYST	1.0000	0.0000	1.3466	5.6265	643.0405	7.5334
DILQYEPK	1.0000	0.0000	1.2446	6.0006	989.1586	7.8209
DILTSFSG	1.0000	0.0000	1.3003	5.3436	464.2852	7.3159
DIMNKTKM	1.0000	0.0000	1.2933	6.0737	1076.0706	7.8771
DIMNYGNY	1.0000	0.0000	1.3590	6.5275	1814.2959	8.2259
DINDNEDE	1.0000	0.0000	1.2279	5.4208	507.4321	7.3753
DINFKQNS	1.0000	0.0000	1.2773	5.3096	446.4429	7.2898
DINLSKSH	1.0000	0.0000	1.2921	5.0933	348.0186	7.1235
DINSSNNP	1.0000	0.0000	1.2446	4.6192	201.6401	6.7592
DIPGTHQI	1.0000	0.0000	1.2289	6.2829	1369.0939	8.0379
DIPSKDYS	1.0000	0.0000	1.3063	5.4751	540.1498	7.4170
DIQQTNFQ	1.0000	0.0000	1.2430	5.9454	928.2983	7.7785
DIQTKIKN	1.0000	0.0000	1.2160	5.4708	537.4727	7.4137
DISIHQND	1.0000	0.0000	1.2943	5.6851	687.8616	7.5784
DISKQSAR	1.0000	0.0000	1.2831	5.3614	473.8667	7.3296
DISLANYL	1.0000	0.0000	1.2891	5.3450	465.0420	7.3170
DISLAVDE	1.0000	0.0000	1.2602	5.5362	579.5320	7.4640
DISLLQDI	1.0000	0.0000	1.2474	5.2538	418.6689	7.2469
DISRIALQ	1.0000	0.0000	1.2618	5.5725	604.2716	7.4919
DISRTILK	1.0000	0.0000	1.2473	5.3304	457.2702	7.3058
DISSPSRI	1.0000	0.0000	1.2891	5.0582	334.2336	7.0965
DISVNLGG	1.0000	0.0000	1.2928	5.5664	600.0286	7.4872
DITFSFQI	1.0000	0.0000	1.2886	5.9435	926.2594	7.7770
DITGPVVK	1.0000	0.0000	1.2176	6.0949	1102.5696	7.8934
DITITTPT	1.0000	0.0000	1.1966	5.5632	597.8122	7.4847
DITTYVTA	1.0000	0.0000	1.2380	6.1038	1113.9774	7.9002
DIVGKTDP	1.0000	0.0000	1.2118	5.9474	930.3725	7.7800
DIVIMYPQ	1.0000	0.0000	1.2478	6.6964	2203.8677	8.3557
DIVSRLAL	1.0000	0.0000	1.2704	5.4676	535.5130	7.4112
DKAATLYN	1.0000	0.0000	1.2606	5.6900	691.7944	7.5822
DKACNPIQ	1.0000	0.0000	1.2989	6.2443	1309.5882	8.0082
DKANSDNC	1.0000	0.0000	1.3331	5.6447	656.6116	7.5473
DKAQNFEV	1.0000	0.0000	1.2479	5.9937	981.3374	7.8156
DKCSPVPK	1.0000	0.0000	1.3353	6.1187	1133.1956	7.9117
DKDDNDIS	1.0000	0.0000	1.2407	5.2020	394.4337	7.2071
DKDNPVME	1.0000	0.0000	1.2634	6.0205	1012.1517	7.8362
DKFGSSKI	1.0000	0.0000	1.3001	5.4313	513.5799	7.3833
DKFTTKSL	1.0000	0.0000	1.2526	5.2749	428.9776	7.2631
DKGEVFNK	1.0000	0.0000	1.2551	5.9605	944.5960	7.7901
DKGPPSQQ	1.0000	0.0000	1.2629	5.7341	727.8468	7.6161
DKGPTNTQ	1.0000	0.0000	1.2281	5.6090	630.1722	7.5199
DKIKTKEL	1.0000	0.0000	1.2038	5.3885	488.9080	7.3504
DKINCKDA	1.0000	0.0000	1.2949	6.0818	1086.0720	7.8833
DKITSPLQ	1.0000	0.0000	1.2429	5.2932	438.1164	7.2772
DKKFPQNF	1.0000	0.0000	1.2568	5.9475	930.5704	7.7801
DKKQNPID	1.0000	0.0000	1.2168	5.5274	573.6772	7.4572
DKKSNTIN	1.0000	0.0000	1.2321	4.8957	277.2286	6.9717
DKKSPMLH	1.0000	0.0000	1.3233	5.8622	843.4496	7.7145
DKLAIAMS	1.0000	0.0000	1.2906	5.6956	696.3028	7.5865
DKLAPSRN	1.0000	0.0000	1.2556	5.2212	403.2618	7.2219
DKLIMEIM	1.0000	0.0000	1.2804	6.2879	1377.0144	8.0418
DKLLLVCL	1.0000	0.0000	1.3124	5.8057	790.3316	7.6711
DKLWLFPH	1.0000	0.0000	1.4007	6.8910	2757.2255	8.5053
DKNEFAKS	1.0000	0.0000	1.2700	5.4277	511.4949	7.3806
DKNGDISR	1.0000	0.0000	1.2694	5.4747	539.9316	7.4167
DKNIDMDL	1.0000	0.0000	1.2593	5.6841	687.0698	7.5776
DKNKHPPN	1.0000	0.0000	1.2613	5.5801	609.5474	7.4977
DKNRANQR	1.0000	0.0000	1.2497	5.6324	647.4356	7.5379
DKNSSYNH	1.0000	0.0000	1.3418	5.3647	475.7098	7.3322
DKPGIQQL	1.0000	0.0000	1.2222	5.8618	843.1041	7.7142
DKPGISID	1.0000	0.0000	1.2531	5.5965	621.1610	7.5103
DKPLNPFP	1.0000	0.0000	1.2419	5.6044	626.8774	7.5164
DKPMSIPK	1.0000	0.0000	1.2817	5.7376	730.7327	7.6187
DKQNTLIK	1.0000	0.0000	1.2184	5.2974	440.2370	7.2804
DKRFDLWV	1.0000	0.0000	1.3640	6.9604	2986.5884	8.5586
DKRKAKSR	1.0000	0.0000	1.2554	5.5409	582.6503	7.4676
DKSADNNS	1.0000	0.0000	1.2491	4.7557	235.9451	6.8640
DKSISSEK	1.0000	0.0000	1.2620	4.8111	251.4941	6.9067
DKSSKVQL	1.0000	0.0000	1.2717	5.1087	354.2752	7.1354
DKSSLFMH	1.0000	0.0000	1.3773	5.8372	819.5757	7.6953
DKSSVFCK	1.0000	0.0000	1.3896	6.0103	1000.2315	7.8283
DKSTMRSQ	1.0000	0.0000	1.3229	5.5869	614.3785	7.5030
DKTKPNQQ	1.0000	0.0000	1.2203	5.5294	574.9768	7.4587
DKVIECVH	1.0000	0.0000	1.2984	6.9376	2909.0512	8.5411
DKVLTRKP	1.0000	0.0000	1.2229	5.6791	683.1467	7.5738
DKVSQGTN	1.0000	0.0000	1.2762	5.5059	559.6469	7.4407
DKWQEAES	1.0000	0.0000	1.3804	6.5445	1850.2115	8.2390
DKYDMGVS	1.0000	0.0000	1.3446	6.3626	1500.7035	8.0992
DLAASCSN	1.0000	0.0000	1.3511	5.5147	565.3596	7.4474
DLACATTT	1.0000	0.0000	1.2873	6.1049	1115.4302	7.9011
DLAEKSPS	1.0000	0.0000	1.2604	5.0514	331.6441	7.0913
DLAFYANT	1.0000	0.0000	1.2831	5.9702	955.1701	7.7976
DLAILFAT	1.0000	0.0000	1.2371	5.6987	698.7829	7.5889
DLCSRLIF	1.0000	0.0000	1.3664	6.1003	1109.4736	7.8975
DLDELRPH	1.0000	0.0000	1.2567	5.9118	893.0098	7.7526
DLDGNLSF	1.0000	0.0000	1.2822	5.3125	447.9466	7.2920
DLDNKIKS	1.0000	0.0000	1.2337	4.9924	309.8560	7.0460
DLDPDGQT	1.0000	0.0000	1.2186	5.7645	753.7082	7.6394
DLDQKQPE	1.0000	0.0000	1.2129	5.7210	716.9167	7.6060
DLDSEHPG	1.0000	0.0000	1.2981	5.8181	801.7405	7.6807
DLDSENNK	1.0000	0.0000	1.2359	4.8720	269.7399	6.9534
DLEAPNSP	1.0000	0.0000	1.2516	5.2225	403.8677	7.2229
DLEEKADK	1.0000	0.0000	1.2081	5.5651	599.1548	7.4862
DLELHVHL	1.0000	0.0000	1.3053	6.0881	1094.0292	7.8882
DLFATMRP	1.0000	0.0000	1.2656	6.2726	1352.8778	8.0300
DLFLVEGS	1.0000	0.0000	1.2983	5.6890	691.0055	7.5814
DLGNKSTP	1.0000	0.0000	1.2524	5.1531	372.8579	7.1695
DLGQQWHI	1.0000	0.0000	1.3721	7.1898	3889.2274	8.7349
DLGQTSFK	1.0000	0.0000	1.2814	5.6218	639.5683	7.5298
DLGTFQIC	1.0000	0.0000	1.3111	6.5922	1954.7058	8.2756
DLIPIANS	1.0000	0.0000	1.2501	5.2069	396.6549	7.2108
DLISKISS	1.0000	0.0000	1.2560	4.7056	222.7229	6.8255
DLISTRRL	1.0000	0.0000	1.2597	5.3342	459.2861	7.3087
DLIWLENI	1.0000	0.0000	1.3545	6.2697	1348.4217	8.0277
DLKARQYL	1.0000	0.0000	1.2636	5.9344	916.6048	7.7700
DLKNTGET	1.0000	0.0000	1.2282	5.3906	490.1063	7.3521
DLKQLKTL	1.0000	0.0000	1.2126	5.1662	378.4931	7.1796
DLKRQIEE	1.0000	0.0000	1.2169	5.7943	780.0568	7.6623
DLKTGGSS	1.0000	0.0000	1.2835	5.1953	391.3884	7.2019
DLKTPLLN	1.0000	0.0000	1.2123	4.9777	304.6618	7.0347
DLLDHDKS	1.0000	0.0000	1.2760	5.3933	491.6182	7.3541
DLLETYDN	1.0000	0.0000	1.2612	5.5350	578.7032	7.4630
DLLNTNML	1.0000	0.0000	1.2612	5.1714	380.7616	7.1835
DLLPAECC	1.0000	0.0000	1.3800	6.7374	2310.4225	8.3873
DLLSHNVS	1.0000	0.0000	1.3060	5.1263	361.4978	7.1489
DLLSKSSD	1.0000	0.0000	1.2395	4.5097	177.7507	6.6750
DLLVNTKF	1.0000	0.0000	1.2535	5.4727	538.6774	7.4152
DLNKNPNQ	1.0000	0.0000	1.2300	5.0272	322.5204	7.0727
DLNLTNNS	1.0000	0.0000	1.2158	4.4965	175.0597	6.6648
DLNPDSII	1.0000	0.0000	1.2455	5.1573	374.6262	7.1727
DLNPGHSR	1.0000	0.0000	1.3153	5.7074	705.8058	7.5956
DLNPKAGS	1.0000	0.0000	1.2606	5.2573	420.3758	7.2496
DLNPLTIG	1.0000	0.0000	1.2346	5.3643	475.4664	7.3318
DLNQHGAN	1.0000	0.0000	1.2895	5.7809	768.0773	7.6520
DLNTVADN	1.0000	0.0000	1.2394	5.3177	450.6546	7.2961
DLPIQLIS	1.0000	0.0000	1.2493	5.2784	430.7071	7.2658
DLPMRAKK	1.0000	0.0000	1.2522	5.9881	975.0154	7.8113
DLPMWIRR	1.0000	0.0000	1.3757	7.1682	3793.7516	8.7183
DLPSHALS	1.0000	0.0000	1.3013	5.2459	414.8716	7.2408
DLQMYTSN	1.0000	0.0000	1.3398	5.8005	785.6041	7.6671
DLRPTKSV	1.0000	0.0000	1.2612	5.4574	529.2664	7.4034
DLRSATYV	1.0000	0.0000	1.3081	5.8774	858.3419	7.7262
DLRYLKRD	1.0000	0.0000	1.2651	5.9240	905.6963	7.7620
DLSISSNA	1.0000	0.0000	1.2544	4.5987	196.9198	6.7433
DLSKNEIA	1.0000	0.0000	1.2458	5.1370	365.9929	7.1571
DLSLCASR	1.0000	0.0000	1.3587	5.6255	642.2566	7.5326
DLSRDAIE	1.0000	0.0000	1.2566	5.5070	560.3828	7.4415
DLSSCLNE	1.0000	0.0000	1.3342	5.3008	441.9571	7.2830
DLSSNKDS	1.0000	0.0000	1.2391	4.4676	169.3435	6.6426
DLSSNQNK	1.0000	0.0000	1.2430	4.6344	205.1854	6.7708
DLTGDKLA	1.0000	0.0000	1.2242	5.5008	556.3543	7.4367
DLTQLYEK	1.0000	0.0000	1.2547	5.7481	739.6152	7.6268
DLVLKAQI	1.0000	0.0000	1.2299	5.6500	660.6856	7.5515
DLVQKGPL	1.0000	0.0000	1.2398	5.7569	747.1696	7.6336
DLVRAFTT	1.0000	0.0000	1.2409	5.9886	975.5834	7.8117
DLVVTVAR	1.0000	0.0000	1.2371	6.1168	1130.7373	7.9102
DLWLHDDD	1.0000	0.0000	1.3774	6.7039	2222.8173	8.3615
DLWVNAEP	1.0000	0.0000	1.3650	6.5971	1965.7602	8.2794
DLYEDPRR	1.0000	0.0000	1.2491	6.1944	1236.4619	7.9699
DMDLNPKA	1.0000	0.0000	1.2623	5.7357	729.2003	7.6173
DMDRSGNS	1.0000	0.0000	1.3409	5.5828	611.4666	7.4998
DMELDRAQ	1.0000	0.0000	1.2494	6.1964	1239.2599	7.9714
DMGVSNRP	1.0000	0.0000	1.3319	6.0354	1029.6646	7.8477
DMNANSAQ	1.0000	0.0000	1.3093	5.5761	606.7516	7.4946
DMNNPNMD	1.0000	0.0000	1.3230	5.8623	843.5990	7.7146
DMQYNSSD	1.0000	0.0000	1.3656	5.7253	720.4608	7.6093
DMRPLVPE	1.0000	0.0000	1.2536	6.2644	1340.2255	8.0237
DMRTERLA	1.0000	0.0000	1.2550	6.1810	1217.5808	7.9596
DMSIILTV	1.0000	0.0000	1.2995	5.7707	759.1752	7.6442
DMSPEQPA	1.0000	0.0000	1.2914	5.9976	985.7246	7.8186
DMVEMEPS	1.0000	0.0000	1.3373	6.3802	1531.3135	8.1127
DNACFSIA	1.0000	0.0000	1.3659	6.1899	1230.0909	7.9664
DNAIQNVI	1.0000	0.0000	1.2467	5.6473	658.5896	7.5493
DNALGYEV	1.0000	0.0000	1.2837	6.0918	1098.7421	7.8910
DNCKPHAE	1.0000	0.0000	1.3301	6.5014	1760.6310	8.2058
DNDANNMT	1.0000	0.0000	1.2753	5.4805	543.5087	7.4211
DNDISLLQ	1.0000	0.0000	1.2454	5.0384	326.7072	7.0813
DNDKPGIQ	1.0000	0.0000	1.2287	5.7406	733.3274	7.6211
DNDLKRQI	1.0000	0.0000	1.2314	5.5291	574.8393	7.4585
DNDNSKVG	1.0000	0.0000	1.2743	5.2885	435.7326	7.2736
DNDQAGVQ	1.0000	0.0000	1.2396	6.0285	1021.4933	7.8424
DNDSGQYY	1.0000	0.0000	1.3528	6.1440	1166.7731	7.9312
DNDSVQEG	1.0000	0.0000	1.2830	5.6554	664.8001	7.5556
DNDTDLIS	1.0000	0.0000	1.2379	5.0555	333.2170	7.0945
DNEAFCKI	1.0000	0.0000	1.3149	6.3981	1563.2783	8.1265
DNEDENES	1.0000	0.0000	1.2527	5.1539	373.1720	7.1701
DNEEDFGA	1.0000	0.0000	1.2444	6.0165	1007.4689	7.8331
DNEQTEDN	1.0000	0.0000	1.2311	5.4228	508.5816	7.3768
DNESSDSL	1.0000	0.0000	1.2498	4.5626	188.9160	6.7156
DNETLTIN	1.0000	0.0000	1.2215	5.1248	360.8725	7.1477
DNEVNRPE	1.0000	0.0000	1.2506	5.6887	690.7420	7.5812
DNFQLKNT	1.0000	0.0000	1.2503	5.3622	474.3291	7.3302
DNFSQERT	1.0000	0.0000	1.2871	5.6386	652.0675	7.5427
DNFTSENE	1.0000	0.0000	1.2740	5.2845	433.7470	7.2705
DNFYDSSE	1.0000	0.0000	1.3382	5.5514	589.7532	7.4756
DNGLPHLE	1.0000	0.0000	1.2771	5.7550	745.5480	7.6321
DNGNVLNR	1.0000	0.0000	1.2706	5.4025	496.8691	7.3612
DNGTGIAK	1.0000	0.0000	1.2377	5.7864	773.0129	7.6563
DNHDMRPL	1.0000	0.0000	1.3050	6.1858	1224.3154	7.9633
DNHYQEKK	1.0000	0.0000	1.2892	6.1750	1209.1817	7.9550
DNIAAVPT	1.0000	0.0000	1.2276	5.7582	748.2911	7.6346
DNINTSRQ	1.0000	0.0000	1.2624	5.2108	398.4605	7.2139
DNIPSNGP	1.0000	0.0000	1.2671	5.2716	427.3622	7.2606
DNISEQSL	1.0000	0.0000	1.2636	4.9448	293.3319	7.0094
DNISTAPT	1.0000	0.0000	1.2442	5.2260	405.4749	7.2255
DNKDVDFV	1.0000	0.0000	1.2520	5.9763	961.9158	7.8023
DNKENTSE	1.0000	0.0000	1.2415	5.0043	314.1457	7.0552
DNKIGAKS	1.0000	0.0000	1.2590	5.3472	466.2008	7.3187
DNKIKSST	1.0000	0.0000	1.2434	4.8081	250.6141	6.9043
DNKLGRKP	1.0000	0.0000	1.2389	5.5477	587.2461	7.4728
DNKSVKLH	1.0000	0.0000	1.2935	5.4399	518.6959	7.3899
DNKVTERL	1.0000	0.0000	1.2387	5.5566	593.2926	7.4796
DNLELSNR	1.0000	0.0000	1.2479	4.8983	278.0582	6.9737
DNLFKIDS	1.0000	0.0000	1.2657	5.2726	427.8241	7.2613
DNLGMRKM	1.0000	0.0000	1.3215	6.2865	1374.7940	8.0407
DNLLEDDQ	1.0000	0.0000	1.2271	5.3325	458.3712	7.3074
DNLPSQDS	1.0000	0.0000	1.2599	4.9107	282.0436	6.9832
DNLQQKFL	1.0000	0.0000	1.2537	5.5379	580.6880	7.4653
DNLSPNMF	1.0000	0.0000	1.3194	5.4929	551.3691	7.4307
DNMHDEEN	1.0000	0.0000	1.3084	6.0731	1075.3073	7.8766
DNMLNKPC	1.0000	0.0000	1.3567	6.1017	1111.2994	7.8986
DNNFFSEN	1.0000	0.0000	1.3020	5.3314	457.8164	7.3066
DNNHDSPV	1.0000	0.0000	1.3064	5.5401	582.1423	7.4670
DNNKDFND	1.0000	0.0000	1.2502	5.2956	439.3147	7.2790
DNNLNQNY	1.0000	0.0000	1.2766	5.2047	395.6385	7.2091
DNNMMRNT	1.0000	0.0000	1.3308	5.9015	882.4742	7.7447
DNNQSGIG	1.0000	0.0000	1.2886	5.4559	528.3516	7.4022
DNNSDKSS	1.0000	0.0000	1.2384	4.4255	161.3339	6.6103
DNNSNDRM	1.0000	0.0000	1.3040	5.3232	453.4877	7.3002
DNNSVEKA	1.0000	0.0000	1.2642	5.2199	402.6255	7.2208
DNPARQQD	1.0000	0.0000	1.2283	5.8695	850.6428	7.7202
DNPLMQPA	1.0000	0.0000	1.2685	5.8983	879.2717	7.7423
DNPPEENL	1.0000	0.0000	1.2316	5.2967	439.8765	7.2799
DNPVMEVN	1.0000	0.0000	1.2939	6.0340	1027.9854	7.8466
DNPYDIEM	1.0000	0.0000	1.2872	6.2906	1381.2059	8.0438
DNQKPSVN	1.0000	0.0000	1.2664	5.2378	411.0228	7.2346
DNQLFTAD	1.0000	0.0000	1.2463	5.6635	671.0405	7.5618
DNQNVRQR	1.0000	0.0000	1.2642	5.8682	849.3693	7.7192
DNQSIFKK	1.0000	0.0000	1.2719	5.4436	520.9239	7.3928
DNQYDLFL	1.0000	0.0000	1.2908	5.8538	835.3793	7.7081
DNQYNLSE	1.0000	0.0000	1.2971	5.3460	465.5571	7.3178
DNREEQKC	1.0000	0.0000	1.3048	6.3381	1458.9306	8.0803
DNRPQQAM	1.0000	0.0000	1.2634	6.2219	1276.1447	7.9910
DNRSMYDG	1.0000	0.0000	1.3599	6.1994	1243.6397	7.9737
DNSATISS	1.0000	0.0000	1.2600	4.6949	219.9894	6.8173
DNSEQPEP	1.0000	0.0000	1.2584	5.4389	518.1211	7.3892
DNSIQKKK	1.0000	0.0000	1.2418	5.1634	377.2850	7.1774
DNSKPLFN	1.0000	0.0000	1.2642	5.0818	343.4510	7.1147
DNSKVGDS	1.0000	0.0000	1.2891	5.2008	393.9020	7.2062
DNSLALSS	1.0000	0.0000	1.2393	4.4253	161.2927	6.6101
DNSLPMDY	1.0000	0.0000	1.3369	5.8006	785.6924	7.6672
DNSNQADF	1.0000	0.0000	1.2835	5.3955	492.8605	7.3558
DNSSCNPW	1.0000	0.0000	1.4868	6.3692	1512.0159	8.1042
DNSSPPVE	1.0000	0.0000	1.2828	5.1907	389.3149	7.1984
DNSSRTPR	1.0000	0.0000	1.2824	5.1645	377.7461	7.1782
DNTLPSQR	1.0000	0.0000	1.2591	5.2550	419.2359	7.2478
DNTRHLSS	1.0000	0.0000	1.3051	5.1933	390.5024	7.2004
DNTVNIQQ	1.0000	0.0000	1.2472	5.5996	623.4236	7.5127
DNVALGND	1.0000	0.0000	1.2572	5.5267	573.2326	7.4567
DNVHLQSS	1.0000	0.0000	1.3237	5.3561	471.0188	7.3256
DNVHVPMT	1.0000	0.0000	1.3018	6.4587	1676.2740	8.1730
DNVQSNGS	1.0000	0.0000	1.2983	5.1459	369.7617	7.1640
DNVSVGES	1.0000	0.0000	1.3154	5.4433	520.7577	7.3926
DNWVAAIE	1.0000	0.0000	1.3534	6.7955	2470.0328	8.4319
DNYFNSQY	1.0000	0.0000	1.3729	6.0181	1009.3202	7.8344
DNYTSDYT	1.0000	0.0000	1.3269	5.8014	786.4636	7.6678
DPAFHSSI	1.0000	0.0000	1.3401	5.7914	777.4175	7.6601
DPAQYSLS	1.0000	0.0000	1.3178	5.4893	549.0656	7.4279
DPCFSDLL	1.0000	0.0000	1.3544	5.9840	970.4918	7.8082
DPCNEGHN	1.0000	0.0000	1.3626	6.4722	1702.3670	8.1834
DPDFPTEL	1.0000	0.0000	1.2249	5.8131	797.1140	7.6768
DPDFQEDE	1.0000	0.0000	1.2068	6.1090	1120.7128	7.9043
DPDGQTKK	1.0000	0.0000	1.2087	5.7975	782.9729	7.6648
DPDNTRHL	1.0000	0.0000	1.2639	5.7790	766.4100	7.6506
DPDPESGD	1.0000	0.0000	1.2549	5.6710	676.7894	7.5675
DPESGDKW	1.0000	0.0000	1.3855	6.5587	1880.6552	8.2499
DPFNKMFE	1.0000	0.0000	1.2895	6.3158	1421.8615	8.0632
DPHGVIIN	1.0000	0.0000	1.2651	6.2130	1263.2494	7.9842
DPIADNNQ	1.0000	0.0000	1.2340	5.5018	557.0537	7.4376
DPIIDNIN	1.0000	0.0000	1.2274	5.4183	505.9412	7.3733
DPIIYGTF	1.0000	0.0000	1.2414	6.4388	1638.1363	8.1577
DPINPLSS	1.0000	0.0000	1.2555	4.8788	271.8723	6.9587
DPINSRIL	1.0000	0.0000	1.2582	5.2756	429.2947	7.2636
DPISMLTD	1.0000	0.0000	1.2849	5.6253	642.1319	7.5324
DPKASGAE	1.0000	0.0000	1.2587	5.6867	689.2042	7.5797
DPKSNQKK	1.0000	0.0000	1.2420	5.1655	378.1822	7.1790
DPKSRKVL	1.0000	0.0000	1.2611	5.4531	526.6605	7.4001
DPLELFGA	1.0000	0.0000	1.2474	5.8963	877.2439	7.7407
DPLERSKI	1.0000	0.0000	1.2525	5.4232	508.8133	7.3771
DPLPGSRQ	1.0000	0.0000	1.2735	5.6814	684.9963	7.5756
DPLRSLTG	1.0000	0.0000	1.2647	5.3724	479.9162	7.3381
DPLSSHSY	1.0000	0.0000	1.3597	5.4026	496.9201	7.3613
DPLYSTIE	1.0000	0.0000	1.2848	5.6453	657.0602	7.5478
DPMTENMR	1.0000	0.0000	1.2971	6.3479	1475.5343	8.0879
DPMTHETN	1.0000	0.0000	1.2885	6.1453	1168.5348	7.9322
DPMYNLRC	1.0000	0.0000	1.3896	6.8079	2505.5358	8.4414
DPNKHKWA	1.0000	0.0000	1.3803	6.7691	2396.2462	8.4116
DPNPSKAV	1.0000	0.0000	1.2628	5.4258	510.3655	7.3791
DPPCQWLK	1.0000	0.0000	1.4183	7.2100	3980.9126	8.7505
DPPKQESA	1.0000	0.0000	1.2487	5.5864	614.0158	7.5026
DPPSDPTD	1.0000	0.0000	1.2389	5.4505	525.0536	7.3981
DPQSNILP	1.0000	0.0000	1.2536	5.2384	411.3127	7.2351
DPRIQEED	1.0000	0.0000	1.1967	6.0286	1021.5279	7.8424
DPRRKIPP	1.0000	0.0000	1.2029	5.9859	972.5590	7.8096
DPRYESTD	1.0000	0.0000	1.2891	5.8918	872.7140	7.7373
DPSLCTFI	1.0000	0.0000	1.3519	6.1028	1112.7093	7.8995
DPSNLIRL	1.0000	0.0000	1.2528	5.1022	351.6294	7.1304
DPSPPNVQ	1.0000	0.0000	1.2698	5.5387	581.2238	7.4659
DPTDSLSL	1.0000	0.0000	1.2444	4.8191	253.8254	6.9128
DPTSDITT	1.0000	0.0000	1.2333	5.3147	449.0570	7.2937
DPTSDQDN	1.0000	0.0000	1.2484	5.2874	435.2026	7.2728
DPTSFQQK	1.0000	0.0000	1.2701	5.7219	717.6666	7.6067
DPTYGDIA	1.0000	0.0000	1.2311	6.2445	1309.7980	8.0083
DPVAYPQA	1.0000	0.0000	1.2223	6.4229	1608.4723	8.1455
DPVDGYVL	1.0000	0.0000	1.2599	6.3710	1515.2993	8.1056
DPVHPDPD	1.0000	0.0000	1.2242	6.2556	1326.7105	8.0169
DPYKNVNS	1.0000	0.0000	1.3052	5.4948	552.5661	7.4322
DPYQPRLE	1.0000	0.0000	1.2464	6.1798	1215.8422	7.9587
DPYVQGSG	1.0000	0.0000	1.3174	6.3273	1440.8721	8.0720
DQAGVQVT	1.0000	0.0000	1.2115	6.3143	1419.5023	8.0620
DQAIKKKI	1.0000	0.0000	1.2010	5.7090	707.0635	7.5968
DQASCQVR	1.0000	0.0000	1.3527	6.5132	1784.7731	8.2149
DQAWYPRS	1.0000	0.0000	1.4287	7.0101	3162.4433	8.5968
DQCNAHHG	1.0000	0.0000	1.3619	7.0555	3332.2327	8.6317
DQCQSFAT	1.0000	0.0000	1.3563	6.4142	1592.4957	8.1388
DQDALSVC	1.0000	0.0000	1.3494	6.1650	1195.3500	7.9473
DQDDTDES	1.0000	0.0000	1.2428	5.4918	550.6633	7.4299
DQDEKIPC	1.0000	0.0000	1.2692	6.4237	1609.9986	8.1461
DQDNESSD	1.0000	0.0000	1.2683	5.0730	339.9933	7.1079
DQEIDGQS	1.0000	0.0000	1.2636	5.8024	787.3984	7.6686
DQEKEGSK	1.0000	0.0000	1.2581	5.6193	637.6773	7.5278
DQELTQPN	1.0000	0.0000	1.2295	5.5324	577.0070	7.4611
DQESFLLV	1.0000	0.0000	1.2890	5.6137	633.6016	7.5235
DQETENLA	1.0000	0.0000	1.2277	5.5145	565.2188	7.4473
DQFILLSR	1.0000	0.0000	1.2841	5.5709	603.1552	7.4906
DQGDAGQL	1.0000	0.0000	1.2280	6.0775	1080.7735	7.8800
DQGISFHY	1.0000	0.0000	1.3500	6.5672	1899.3237	8.2565
DQGQTAHQ	1.0000	0.0000	1.2277	6.4210	1604.9466	8.1440
DQGVLDLK	1.0000	0.0000	1.2389	5.7323	726.2864	7.6147
DQIDPLYS	1.0000	0.0000	1.2905	5.7428	735.1099	7.6227
DQIQFLDK	1.0000	0.0000	1.2299	5.9041	885.2041	7.7468
DQISTFQL	1.0000	0.0000	1.2756	5.6279	644.0573	7.5344
DQKQPESL	1.0000	0.0000	1.2532	5.4405	519.0460	7.3904
DQMGAHLD	1.0000	0.0000	1.2794	6.5189	1796.4674	8.2193
DQNIVNSS	1.0000	0.0000	1.2803	5.0140	317.6827	7.0626
DQNLPGYG	1.0000	0.0000	1.2859	6.1167	1130.6238	7.9101
DQNMLMPT	1.0000	0.0000	1.3068	6.1218	1137.2888	7.9141
DQNNASGG	1.0000	0.0000	1.2912	5.4830	545.0769	7.4230
DQNNMALK	1.0000	0.0000	1.2772	5.5973	621.7937	7.5110
DQNQKKKF	1.0000	0.0000	1.2407	5.7218	717.5896	7.6066
DQNSKPKK	1.0000	0.0000	1.2420	5.1655	378.1822	7.1790
DQNSTNQL	1.0000	0.0000	1.2502	4.9983	311.9606	7.0505
DQPNEPPQ	1.0000	0.0000	1.2223	5.7870	773.5226	7.6567
DQPQFRKK	1.0000	0.0000	1.2194	6.1164	1130.3116	7.9100
DQQIIIVD	1.0000	0.0000	1.1997	6.0850	1090.1447	7.8858
DQQLHGVQ	1.0000	0.0000	1.2536	6.4226	1607.9971	8.1453
DQQSVSHN	1.0000	0.0000	1.3382	5.5860	613.7200	7.5022
DQQWQAYV	1.0000	0.0000	1.3327	7.4533	5268.0467	8.9375
DQREDDIE	1.0000	0.0000	1.1972	6.0039	992.9765	7.8235
DQRIVNND	1.0000	0.0000	1.2520	5.6934	694.5086	7.5848
DQSGSLNR	1.0000	0.0000	1.2921	5.1588	375.2933	7.1739
DQSINLVD	1.0000	0.0000	1.2660	5.3367	460.5737	7.3106
DQSPHSIG	1.0000	0.0000	1.3331	5.7539	744.5748	7.6313
DQSPRVKD	1.0000	0.0000	1.2648	5.7418	734.3206	7.6220
DQSRVSLL	1.0000	0.0000	1.2890	5.1940	390.8000	7.2009
DQSSDLGQ	1.0000	0.0000	1.2899	5.3124	447.9068	7.2920
DQSSNSNS	1.0000	0.0000	1.2447	4.2829	136.9058	6.5007
DQTVRLKS	1.0000	0.0000	1.2662	5.5119	563.5145	7.4453
DQVLAVSF	1.0000	0.0000	1.2999	5.9254	907.1839	7.7631
DQVNTNTS	1.0000	0.0000	1.2607	5.1629	377.0669	7.1770
DQVQHMKE	1.0000	0.0000	1.2538	6.6695	2136.6318	8.3351
DQVVNNDY	1.0000	0.0000	1.2934	6.0362	1030.5044	7.8482
DQYVACQT	1.0000	0.0000	1.2949	6.9570	2974.8712	8.5560
DRANGFLK	1.0000	0.0000	1.2629	5.8529	834.5015	7.7074
DRAQKCIS	1.0000	0.0000	1.3392	6.2503	1318.7083	8.0129
DRCVSLNL	1.0000	0.0000	1.3569	5.8110	795.1975	7.6752
DRDLSISS	1.0000	0.0000	1.2748	4.8602	266.1138	6.9444
DREEASTN	1.0000	0.0000	1.2610	5.4240	509.2821	7.3777
DREESYVN	1.0000	0.0000	1.3175	5.9125	893.7841	7.7532
DREHKSRD	1.0000	0.0000	1.2948	5.9676	952.3475	7.7956
DRFNKDKY	1.0000	0.0000	1.2766	6.0769	1080.0195	7.8796
DRGPAEKN	1.0000	0.0000	1.2343	5.8431	825.1288	7.6999
DRGTSYLL	1.0000	0.0000	1.3080	5.6839	686.9325	7.5775
DRHQFIRQ	1.0000	0.0000	1.2242	6.6730	2145.1127	8.3377
DRIKTTPK	1.0000	0.0000	1.2035	5.6504	660.9287	7.5517
DRISAKND	1.0000	0.0000	1.2570	5.3699	478.5703	7.3362
DRLDINDN	1.0000	0.0000	1.2357	5.3160	449.7758	7.2947
DRLFSTLL	1.0000	0.0000	1.2702	5.2639	423.5821	7.2547
DRLNKDAR	1.0000	0.0000	1.2372	5.5954	620.4346	7.5095
DRLSEGLI	1.0000	0.0000	1.2701	5.4610	531.4811	7.4062
DRLSSAIT	1.0000	0.0000	1.2708	5.1358	365.4831	7.1562
DRLTQKKI	1.0000	0.0000	1.2161	5.6086	629.9049	7.5196
DRLTVQAV	1.0000	0.0000	1.2321	6.0484	1045.0917	7.8576
DRLYNTVL	1.0000	0.0000	1.2837	5.7646	753.8548	7.6395
DRMANNDS	1.0000	0.0000	1.3098	5.5657	599.5307	7.4866
DRMVADND	1.0000	0.0000	1.2671	6.1866	1225.3330	7.9638
DRNLLESA	1.0000	0.0000	1.2569	5.1408	367.6065	7.1601
DRNPHGTM	1.0000	0.0000	1.3000	6.4365	1633.8431	8.1559
DRNQSRAK	1.0000	0.0000	1.2739	5.5448	585.2819	7.4706
DRPNYVYW	1.0000	0.0000	1.4216	7.4527	5263.8803	8.9370
DRRSAAAD	1.0000	0.0000	1.2634	5.8167	800.3984	7.6795
DRSGNSTY	1.0000	0.0000	1.3342	5.5121	563.6373	7.4454
DRSWSSQS	1.0000	0.0000	1.4270	5.7582	748.2581	7.6346
DRTALANS	1.0000	0.0000	1.2583	5.2505	417.0940	7.2444
DRTHASAE	1.0000	0.0000	1.2909	5.9529	936.2915	7.7842
DRYPFKPR	1.0000	0.0000	1.2402	6.4962	1750.1069	8.2018
DRYSCGLE	1.0000	0.0000	1.3965	6.5338	1827.6236	8.2308
DSADFLSL	1.0000	0.0000	1.2822	5.1201	358.9229	7.1441
DSADTHKL	1.0000	0.0000	1.2783	5.5392	581.5041	7.4662
DSAKEHPD	1.0000	0.0000	1.2805	5.8053	789.9647	7.6708
DSALTEFQ	1.0000	0.0000	1.2738	5.6120	632.3996	7.5223
DSASKPML	1.0000	0.0000	1.3076	5.3676	477.2571	7.3343
DSAVRIGR	1.0000	0.0000	1.2823	6.0419	1037.3216	7.8526
DSCALVKL	1.0000	0.0000	1.3427	5.8763	857.3153	7.7254
DSCKLTKK	1.0000	0.0000	1.3132	5.6577	666.5626	7.5574
DSCLISNL	1.0000	0.0000	1.3324	5.2872	435.0964	7.2726
DSCTSTVQ	1.0000	0.0000	1.3686	5.8765	857.5296	7.7256
DSDFNKNE	1.0000	0.0000	1.2704	5.2441	414.0172	7.2394
DSDLNLTN	1.0000	0.0000	1.2246	4.6893	218.5859	6.8130
DSDLQMYT	1.0000	0.0000	1.3321	5.9933	980.9225	7.8153
DSDNGTGI	1.0000	0.0000	1.2742	5.5151	565.6305	7.4478
DSDPLPGS	1.0000	0.0000	1.2775	5.2035	395.1172	7.2082
DSDPNKHK	1.0000	0.0000	1.2807	5.4678	535.6296	7.4114
DSDSNPST	1.0000	0.0000	1.2541	4.6473	208.2658	6.7807
DSDSSAAI	1.0000	0.0000	1.2803	4.9919	309.6924	7.0456
DSEEQFLL	1.0000	0.0000	1.2763	5.5023	557.3668	7.4379
DSEHPGEL	1.0000	0.0000	1.3003	5.8543	835.8110	7.7084
DSEMKVES	1.0000	0.0000	1.3287	5.6639	671.2970	7.5621
DSENNKDV	1.0000	0.0000	1.2594	5.1702	380.2653	7.1827
DSFLMYMA	1.0000	0.0000	1.3983	6.5921	1954.4273	8.2755
DSFSKCSH	1.0000	0.0000	1.4382	5.9636	947.9668	7.7925
DSFVHRSL	1.0000	0.0000	1.3606	5.8096	793.8990	7.6741
DSGKAATE	1.0000	0.0000	1.2565	5.6076	629.1542	7.5188
DSGLCTAS	1.0000	0.0000	1.3658	5.7578	747.9443	7.6343
DSGPEANQ	1.0000	0.0000	1.2736	5.5822	611.0369	7.4993
DSGQYYNF	1.0000	0.0000	1.3765	6.3654	1505.4516	8.1013
DSGTPKVI	1.0000	0.0000	1.2641	5.6668	673.5880	7.5644
DSHYTQRS	1.0000	0.0000	1.3687	5.9521	935.5068	7.7837
DSIIFSKV	1.0000	0.0000	1.3046	5.5058	559.5683	7.4406
DSIKKTHK	1.0000	0.0000	1.2703	5.5452	585.5468	7.4709
DSILCDTY	1.0000	0.0000	1.3693	6.1929	1234.3810	7.9688
DSILGVIT	1.0000	0.0000	1.2692	5.5728	604.4997	7.4921
DSISSATG	1.0000	0.0000	1.2902	5.0421	328.1287	7.0842
DSKAIPGA	1.0000	0.0000	1.2579	5.6732	678.5054	7.5692
DSKDEGSV	1.0000	0.0000	1.2938	5.4298	512.7366	7.3822
DSKEKKVC	1.0000	0.0000	1.3336	6.0467	1043.1183	7.8564
DSKEVPMS	1.0000	0.0000	1.3276	5.6524	662.4479	7.5532
DSKIRTVL	1.0000	0.0000	1.2610	5.4553	528.0107	7.4018
DSKMISPQ	1.0000	0.0000	1.3171	5.5704	602.7673	7.4902
DSKNNHYM	1.0000	0.0000	1.3822	5.9976	985.7300	7.8186
DSLAEVFM	1.0000	0.0000	1.3275	6.0873	1093.0279	7.8876
DSLAKVAT	1.0000	0.0000	1.2558	5.4137	503.3093	7.3698
DSLDDDES	1.0000	0.0000	1.2572	5.0360	325.8139	7.0795
DSLGRVET	1.0000	0.0000	1.2794	5.6822	685.5953	7.5762
DSLISQGE	1.0000	0.0000	1.2870	5.2921	437.5218	7.2763
DSLMTTNF	1.0000	0.0000	1.3099	5.5521	590.2056	7.4762
DSLNKSNL	1.0000	0.0000	1.2217	4.4045	157.4737	6.5941
DSLPNLYQ	1.0000	0.0000	1.2928	5.3766	482.2269	7.3413
DSLQIQAN	1.0000	0.0000	1.2616	5.3179	450.7192	7.2961
DSLSDPFN	1.0000	0.0000	1.2810	5.0530	332.2433	7.0925
DSLSHIKG	1.0000	0.0000	1.3167	5.4405	519.0892	7.3904
DSLSLPKN	1.0000	0.0000	1.2356	4.6220	202.2818	6.7613
DSLTLLSN	1.0000	0.0000	1.2223	4.4509	166.1096	6.6298
DSLVSEPR	1.0000	0.0000	1.2914	5.3264	455.1855	7.3027
DSNNEKLG	1.0000	0.0000	1.2552	5.0264	322.2210	7.0721
DSNNFGVM	1.0000	0.0000	1.3550	5.9210	902.5627	7.7597
DSNNPPNG	1.0000	0.0000	1.2632	5.0562	333.4910	7.0950
DSNPSTDA	1.0000	0.0000	1.2590	4.9775	304.5787	7.0345
DSNTFNIA	1.0000	0.0000	1.2741	5.2844	433.6925	7.2704
DSPIVIPA	1.0000	0.0000	1.2570	5.7226	718.2823	7.6073
DSPNSLNN	1.0000	0.0000	1.2304	4.4459	165.1591	6.6259
DSPPPANL	1.0000	0.0000	1.2505	5.2110	398.5438	7.2140
DSPVELIK	1.0000	0.0000	1.2562	5.4524	526.2003	7.3995
DSQERDLN	1.0000	0.0000	1.2633	5.3211	452.3777	7.2986
DSQKATFG	1.0000	0.0000	1.2801	5.8222	805.5473	7.6838
DSQMKHEY	1.0000	0.0000	1.3637	6.4985	1754.8329	8.2036
DSQNGGYE	1.0000	0.0000	1.3267	5.9985	986.7529	7.8193
DSQQEIIS	1.0000	0.0000	1.2820	5.3901	489.7835	7.3516
DSRKDLGT	1.0000	0.0000	1.2604	5.4397	518.5861	7.3898
DSRLSKTK	1.0000	0.0000	1.2541	4.9459	293.7146	7.0103
DSRNPPAM	1.0000	0.0000	1.3076	5.8078	792.2553	7.6727
DSRSSFKV	1.0000	0.0000	1.3272	5.2984	440.7450	7.2812
DSRTDAFY	1.0000	0.0000	1.3108	6.1020	1111.6837	7.8989
DSRVSQTC	1.0000	0.0000	1.3854	6.0494	1046.3700	7.8584
DSSAAIQV	1.0000	0.0000	1.2949	5.4990	555.2474	7.4354
DSSAQKSF	1.0000	0.0000	1.3077	5.1613	376.3891	7.1758
DSSATGKF	1.0000	0.0000	1.3031	5.4626	532.4592	7.4074
DSSDKDDN	1.0000	0.0000	1.2507	4.8989	278.2464	6.9741
DSSEFDHR	1.0000	0.0000	1.3475	5.8490	830.7684	7.7044
DSSELLLS	1.0000	0.0000	1.2382	4.4539	166.6929	6.6321
DSSHSPLN	1.0000	0.0000	1.2971	4.8736	270.2668	6.9547
DSSIKEHI	1.0000	0.0000	1.3072	5.4956	553.0682	7.4328
DSSMDSDL	1.0000	0.0000	1.3097	5.0716	339.4579	7.1069
DSSPKMTN	1.0000	0.0000	1.3002	5.2213	403.2893	7.2219
DSSRTGKM	1.0000	0.0000	1.3332	5.6623	670.0408	7.5609
DSSSTKPS	1.0000	0.0000	1.2536	4.5008	175.9380	6.6681
DSSTNSPK	1.0000	0.0000	1.2481	4.5885	194.6227	6.7355
DSSTTQKY	1.0000	0.0000	1.3030	5.3979	494.2038	7.3576
DSSVAFKE	1.0000	0.0000	1.3086	5.5464	586.3844	7.4718
DSSVLRTY	1.0000	0.0000	1.3300	5.5472	586.9260	7.4724
DSSWKTGY	1.0000	0.0000	1.4581	6.4989	1755.6633	8.2039
DSTLERNL	1.0000	0.0000	1.2480	5.0366	326.0533	7.0800
DSTLYSKI	1.0000	0.0000	1.2952	5.2451	414.5082	7.2402
DSTPPKMQ	1.0000	0.0000	1.2862	5.7984	783.7263	7.6655
DSTQETSS	1.0000	0.0000	1.2699	4.8762	271.0679	6.9567
DSTQLSGN	1.0000	0.0000	1.2726	4.9859	307.5625	7.0410
DSTTMNKN	1.0000	0.0000	1.2802	5.2298	407.2465	7.2284
DSTVNSEF	1.0000	0.0000	1.3035	5.3082	445.7384	7.2887
DSVQEGDN	1.0000	0.0000	1.2830	5.6554	664.8001	7.5556
DSWSEGVK	1.0000	0.0000	1.4324	6.4010	1568.5013	8.1287
DSYDSLSH	1.0000	0.0000	1.3567	5.3780	483.0312	7.3424
DSYTNNFE	1.0000	0.0000	1.3178	5.5845	612.6640	7.5011
DSYVNHAF	1.0000	0.0000	1.3709	6.3155	1421.3570	8.0629
DTAASRGQ	1.0000	0.0000	1.2697	5.8277	810.5963	7.6880
DTADEMLV	1.0000	0.0000	1.2530	6.0919	1098.8380	7.8911
DTANSNSY	1.0000	0.0000	1.2992	5.0961	349.1545	7.1257
DTCLTSGS	1.0000	0.0000	1.3561	5.6536	663.3998	7.5542
DTDESQAV	1.0000	0.0000	1.2591	5.6890	690.9553	7.5814
DTDLISTR	1.0000	0.0000	1.2457	5.3121	447.7512	7.2917
DTDLPSHA	1.0000	0.0000	1.2823	5.6226	640.1581	7.5304
DTDQGISF	1.0000	0.0000	1.2787	5.8540	835.5635	7.7082
DTEILSII	1.0000	0.0000	1.2427	5.3296	456.8706	7.3052
DTELTRNQ	1.0000	0.0000	1.2312	5.4925	551.0679	7.4303
DTESVQFH	1.0000	0.0000	1.3152	6.1832	1220.6671	7.9613
DTFKIRPL	1.0000	0.0000	1.2317	5.8343	816.8610	7.6931
DTFNNLYA	1.0000	0.0000	1.2934	5.7277	722.4958	7.6112
DTFNVVPQ	1.0000	0.0000	1.2545	6.0843	1089.2656	7.8853
DTGQDNSL	1.0000	0.0000	1.2619	5.2665	424.8128	7.2566
DTGTSYED	1.0000	0.0000	1.2916	5.8487	830.4846	7.7042
DTHKLLVT	1.0000	0.0000	1.2574	5.7122	709.7104	7.5993
DTHPFGGV	1.0000	0.0000	1.2416	6.6820	2167.5464	8.3446
DTHTLSTE	1.0000	0.0000	1.2746	5.4754	540.3520	7.4172
DTHVVRVI	1.0000	0.0000	1.2341	6.5630	1890.1551	8.2532
DTIAPLIV	1.0000	0.0000	1.2170	5.7732	761.3376	7.6461
DTIDCGGN	1.0000	0.0000	1.3141	6.4041	1574.0730	8.1311
DTINDKKF	1.0000	0.0000	1.2319	5.5905	616.9012	7.5057
DTKCAKVM	1.0000	0.0000	1.3152	6.6973	2206.1343	8.3564
DTKSKLPP	1.0000	0.0000	1.2327	5.1574	374.6756	7.1728
DTLCASNG	1.0000	0.0000	1.3484	5.8455	827.3718	7.7017
DTLGNRNE	1.0000	0.0000	1.2504	5.4295	512.5292	7.3819
DTLNGQLP	1.0000	0.0000	1.2396	5.4208	507.4370	7.3753
DTLNQNNE	1.0000	0.0000	1.2314	5.0430	328.4460	7.0849
DTLNSHRI	1.0000	0.0000	1.2949	5.4964	553.5627	7.4334
DTLPITIM	1.0000	0.0000	1.2445	5.8738	854.8443	7.7235
DTLPLITM	1.0000	0.0000	1.2524	5.7005	700.1928	7.5902
DTMFELDS	1.0000	0.0000	1.3097	5.8356	818.0658	7.6941
DTMPISKK	1.0000	0.0000	1.2787	5.6584	667.0644	7.5579
DTPASISQ	1.0000	0.0000	1.2724	5.2720	427.5177	7.2609
DTPGSNNA	1.0000	0.0000	1.2642	5.2195	402.4758	7.2206
DTPNLNDN	1.0000	0.0000	1.2220	4.9524	295.9090	7.0152
DTPSVMCT	1.0000	0.0000	1.3792	6.4549	1668.9119	8.1701
DTQNAQNE	1.0000	0.0000	1.2380	5.5153	565.7738	7.4479
DTRVNSET	1.0000	0.0000	1.2673	5.4311	513.4990	7.3832
DTSDDSSV	1.0000	0.0000	1.2808	4.9630	299.5654	7.0234
DTSKALII	1.0000	0.0000	1.2396	5.2617	422.5034	7.2530
DTSNPMNS	1.0000	0.0000	1.2988	5.0873	345.6272	7.1189
DTSSQPEA	1.0000	0.0000	1.2737	5.2856	434.2589	7.2713
DTSSVNLQ	1.0000	0.0000	1.2716	4.9790	305.1234	7.0357
DTTEHYQS	1.0000	0.0000	1.3219	6.0959	1103.9450	7.8942
DTTYGLKE	1.0000	0.0000	1.2532	5.9196	901.1171	7.7587
DTVQEFNN	1.0000	0.0000	1.2654	5.7555	745.9618	7.6325
DTYGSKTK	1.0000	0.0000	1.2868	5.6949	695.6824	7.5859
DTYNRGMI	1.0000	0.0000	1.3021	6.4480	1655.6061	8.1648
DVCDGEAE	1.0000	0.0000	1.2690	6.7440	2327.8786	8.3923
DVDFVGAL	1.0000	0.0000	1.2442	6.2813	1366.5412	8.0367
DVDPINSR	1.0000	0.0000	1.2724	5.5513	589.6786	7.4756
DVFYTQHD	1.0000	0.0000	1.2611	6.7637	2381.4650	8.4075
DVHKIKFH	1.0000	0.0000	1.2697	6.6305	2042.8533	8.3051
DVICTMVQ	1.0000	0.0000	1.3005	7.0145	3178.5875	8.6002
DVINTSNG	1.0000	0.0000	1.2765	5.3153	449.4107	7.2942
DVKTSLLY	1.0000	0.0000	1.2918	5.4998	555.7458	7.4360
DVLFDNFT	1.0000	0.0000	1.2725	5.9037	884.7537	7.7464
DVLGSLKV	1.0000	0.0000	1.2825	5.5202	568.9218	7.4516
DVLPFLNH	1.0000	0.0000	1.2974	5.9333	915.4277	7.7692
DVNKRRTM	1.0000	0.0000	1.2760	6.1418	1163.8418	7.9295
DVNSRKEA	1.0000	0.0000	1.2735	5.5310	576.0895	7.4600
DVPSELSA	1.0000	0.0000	1.2827	5.2577	420.5772	7.2499
DVQTEYHF	1.0000	0.0000	1.2579	6.7999	2482.6668	8.4353
DVRTTYKV	1.0000	0.0000	1.2477	6.2931	1385.3021	8.0458
DVSETYKP	1.0000	0.0000	1.2920	5.8621	843.4151	7.7145
DVSIKCTD	1.0000	0.0000	1.3338	6.0963	1104.3473	7.8944
DVTYYPKN	1.0000	0.0000	1.2968	6.2498	1317.8250	8.0124
DVVIFFSG	1.0000	0.0000	1.3143	6.3458	1471.9593	8.0863
DWKLAIWE	1.0000	0.0000	1.4701	7.5527	5906.7261	9.0139
DWLSNDES	1.0000	0.0000	1.3860	5.8143	798.2360	7.6777
DWNTSYTE	1.0000	0.0000	1.4216	6.4726	1703.2701	8.1837
DWRSQIQN	1.0000	0.0000	1.4044	6.5085	1775.1248	8.2113
DYAQLTGP	1.0000	0.0000	1.2530	6.1502	1175.1057	7.9359
DYCNNLHY	1.0000	0.0000	1.4411	6.7784	2422.0851	8.4188
DYDAVEKV	1.0000	0.0000	1.2348	6.3697	1512.9873	8.1046
DYDDLDEL	1.0000	0.0000	1.2503	5.7824	769.4254	7.6532
DYFTILLP	1.0000	0.0000	1.2714	5.9602	944.2442	7.7899
DYFTNIDG	1.0000	0.0000	1.2783	6.1987	1242.5912	7.9732
DYKLQDKS	1.0000	0.0000	1.2835	5.5779	608.0160	7.4960
DYKSCISL	1.0000	0.0000	1.3932	5.9081	889.2898	7.7498
DYKTTLVS	1.0000	0.0000	1.2897	5.5960	620.8498	7.5099
DYNGLLGP	1.0000	0.0000	1.2913	5.8868	867.7341	7.7335
DYNGLPQD	1.0000	0.0000	1.2748	5.9623	946.4793	7.7915
DYNPLSLI	1.0000	0.0000	1.2864	5.3200	451.8445	7.2978
DYPNNESL	1.0000	0.0000	1.2907	5.2915	437.2624	7.2759
DYPNNPDS	1.0000	0.0000	1.2936	5.4308	513.2976	7.3829
DYQNTLVI	1.0000	0.0000	1.2741	5.8987	879.7155	7.7426
DYQTDYNG	1.0000	0.0000	1.2971	6.3700	1513.4539	8.1048
DYRLFTNN	1.0000	0.0000	1.3007	5.7964	781.9477	7.6640
DYSKWATR	1.0000	0.0000	1.4240	6.7930	2463.0165	8.4300
DYSQRLLD	1.0000	0.0000	1.3008	5.6631	670.7001	7.5615
DYTGVYII	1.0000	0.0000	1.2577	6.6764	2153.6077	8.3403
DYTRSSIL	1.0000	0.0000	1.3139	5.4223	508.2923	7.3764
DYVSSPER	1.0000	0.0000	1.3405	5.8133	797.3301	7.6770
EAASNIDK	1.0000	0.0000	1.2521	5.3374	460.9752	7.3112
EADLRYLK	1.0000	0.0000	1.2608	5.8915	872.3977	7.7370
EADNLPSQ	1.0000	0.0000	1.2573	5.2770	430.0015	7.2647
EAEDSSAQ	1.0000	0.0000	1.2827	5.4013	496.1419	7.3603
EAELHSEC	1.0000	0.0000	1.3771	6.3695	1512.5432	8.1044
EAESGETV	1.0000	0.0000	1.2706	5.8366	818.9620	7.6948
EAFCKILA	1.0000	0.0000	1.3033	6.4898	1737.3684	8.1969
EAFIESIS	1.0000	0.0000	1.3018	5.5390	581.4199	7.4661
EAFSIRKS	1.0000	0.0000	1.3064	5.5398	581.9284	7.4667
EAGSGNNI	1.0000	0.0000	1.2885	5.4626	532.4389	7.4074
EAHEMYKH	1.0000	0.0000	1.2884	7.1083	3540.9952	8.6723
EAHSQGFV	1.0000	0.0000	1.3244	6.4418	1643.9851	8.1601
EAHSRQKF	1.0000	0.0000	1.3140	6.1994	1243.5848	7.9737
EAIGRGHN	1.0000	0.0000	1.2692	6.3769	1525.4612	8.1101
EAIVKSLV	1.0000	0.0000	1.2728	5.6249	641.8058	7.5321
EAKSSIII	1.0000	0.0000	1.2692	5.2452	414.5633	7.2403
EALDTLCA	1.0000	0.0000	1.2980	6.0994	1108.3731	7.8969
EALQTSNK	1.0000	0.0000	1.2484	5.1390	366.8220	7.1586
EALRKNID	1.0000	0.0000	1.2309	5.5358	579.2862	7.4637
EALSACAN	1.0000	0.0000	1.3456	5.8810	861.9381	7.7290
EAMLRTAT	1.0000	0.0000	1.2532	6.0578	1056.5159	7.8649
EANADTGT	1.0000	0.0000	1.2288	5.6995	699.4106	7.5895
EANHHPIG	1.0000	0.0000	1.2875	6.4513	1661.9951	8.1673
EANLIILF	1.0000	0.0000	1.2514	5.5695	602.1854	7.4896
EANPSDKS	1.0000	0.0000	1.2626	5.0093	315.9589	7.0590
EANQDKGP	1.0000	0.0000	1.2310	5.8039	788.6910	7.6697
EANVISNI	1.0000	0.0000	1.2717	5.3238	453.8206	7.3007
EAPQKLGM	1.0000	0.0000	1.2558	6.1983	1241.9410	7.9728
EAPSEASS	1.0000	0.0000	1.2886	5.0663	337.3737	7.1028
EAQLDNFS	1.0000	0.0000	1.2824	5.4737	539.3116	7.4160
EAQLPESH	1.0000	0.0000	1.2947	5.8286	811.4416	7.6887
EAQNQSYE	1.0000	0.0000	1.3085	5.8545	836.0357	7.7086
EAQYTNKL	1.0000	0.0000	1.2650	5.7556	746.0688	7.6326
EARMTQLP	1.0000	0.0000	1.2522	6.1664	1197.2759	7.9484
EARSGCTL	1.0000	0.0000	1.3557	6.1928	1234.1347	7.9686
EASCIEGN	1.0000	0.0000	1.3572	6.1456	1168.9554	7.9324
EASFQPAQ	1.0000	0.0000	1.2767	5.9707	955.7148	7.7979
EASQGRDI	1.0000	0.0000	1.2695	5.8913	872.2153	7.7369
EASSQLLS	1.0000	0.0000	1.2665	4.7334	229.9694	6.8469
EASTNRRF	1.0000	0.0000	1.2951	5.7275	722.3070	7.6110
EATAMELL	1.0000	0.0000	1.2588	5.8794	860.3665	7.7278
EATICQGS	1.0000	0.0000	1.3448	6.3269	1440.1806	8.0717
EATIKCST	1.0000	0.0000	1.3239	5.9800	965.9745	7.8051
EATNPLLF	1.0000	0.0000	1.2486	5.4945	552.3350	7.4319
EATTAFSP	1.0000	0.0000	1.2670	5.7034	702.5635	7.5925
EAVHSLEF	1.0000	0.0000	1.3243	6.0937	1101.1179	7.8925
EAVNKAST	1.0000	0.0000	1.2635	5.4078	499.8824	7.3653
EAVSKTIV	1.0000	0.0000	1.2669	5.7211	716.9913	7.6061
EAVTDTKS	1.0000	0.0000	1.2509	5.4965	553.6117	7.4334
EAVTMGLN	1.0000	0.0000	1.2872	6.0535	1051.2590	7.8615
EAYKKMRD	1.0000	0.0000	1.2635	6.4865	1730.7054	8.1944
EAYYSSQF	1.0000	0.0000	1.3957	6.2091	1257.5262	7.9812
ECCEERQS	1.0000	0.0000	1.4253	6.9539	2964.3503	8.5536
ECEAGSGN	1.0000	0.0000	1.3712	6.2775	1360.5836	8.0337
ECEMHISN	1.0000	0.0000	1.4284	6.6165	2010.0647	8.2943
ECENQGPT	1.0000	0.0000	1.3083	6.4031	1572.3159	8.1303
ECLCPTHG	1.0000	0.0000	1.3995	7.2610	4221.5776	8.7897
ECLQNTNP	1.0000	0.0000	1.3182	5.8689	850.0376	7.7197
ECNVIVIH	1.0000	0.0000	1.3386	6.8261	2558.7230	8.4554
ECQNVRSN	1.0000	0.0000	1.3747	6.0349	1029.0570	7.8473
ECSGTLCS	1.0000	0.0000	1.4621	6.3528	1483.7427	8.0916
ECTTPEKD	1.0000	0.0000	1.2737	6.2491	1316.7989	8.0119
ECVHDRAN	1.0000	0.0000	1.3370	6.8014	2487.0572	8.4364
ECVTSGED	1.0000	0.0000	1.3505	6.3593	1494.8737	8.0966
EDAPTKPN	1.0000	0.0000	1.2163	5.5404	582.3573	7.4672
EDDEHSDN	1.0000	0.0000	1.2897	5.6331	647.9602	7.5385
EDDFENRP	1.0000	0.0000	1.2402	5.9554	939.0273	7.7862
EDDIELFA	1.0000	0.0000	1.2248	5.9267	908.5433	7.7641
EDDNFQLK	1.0000	0.0000	1.2455	5.6458	657.4535	7.5482
EDDQNLPG	1.0000	0.0000	1.2381	5.6623	670.0789	7.5609
EDDRLTVQ	1.0000	0.0000	1.2243	5.8874	868.2907	7.7339
EDDSKIRT	1.0000	0.0000	1.2469	5.4948	552.5321	7.4321
EDDSRKDL	1.0000	0.0000	1.2492	5.3760	481.9116	7.3408
EDDTKCAK	1.0000	0.0000	1.2743	6.2337	1293.6138	8.0000
EDEEPPPM	1.0000	0.0000	1.2222	6.2463	1312.5669	8.0098
EDEFVDNK	1.0000	0.0000	1.2444	5.9011	882.1377	7.7445
EDEITFKT	1.0000	0.0000	1.2148	5.8599	841.2768	7.7128
EDENESKI	1.0000	0.0000	1.2496	5.3104	446.8866	7.2904
EDEQSLSL	1.0000	0.0000	1.2635	5.0005	312.7489	7.0522
EDFEDVPS	1.0000	0.0000	1.2765	5.8969	877.8884	7.7412
EDFGAETN	1.0000	0.0000	1.2462	5.9620	946.1330	7.7912
EDGLKSIA	1.0000	0.0000	1.2592	5.4843	545.8987	7.4241
EDGTGHDI	1.0000	0.0000	1.2338	6.3472	1474.2858	8.0873
EDIDNQYD	1.0000	0.0000	1.2531	5.9927	980.2490	7.8149
EDIMNYGN	1.0000	0.0000	1.3222	6.2275	1284.4679	7.9953
EDITGPVV	1.0000	0.0000	1.2121	6.1899	1229.9949	7.9664
EDKRKAKS	1.0000	0.0000	1.2472	5.4587	530.0605	7.4044
EDLELHVH	1.0000	0.0000	1.2934	6.2750	1356.7278	8.0318
EDLKARQY	1.0000	0.0000	1.2502	6.1213	1136.7003	7.9137
EDLYEDPR	1.0000	0.0000	1.2451	6.1122	1124.8597	7.9067
EDNISTAP	1.0000	0.0000	1.2500	5.3167	450.1094	7.2952
EDNKSVKL	1.0000	0.0000	1.2524	5.1535	372.9966	7.1698
EDNLLEDD	1.0000	0.0000	1.2231	5.2896	436.2641	7.2744
EDPIIYGT	1.0000	0.0000	1.2304	6.2535	1323.5609	8.0153
EDPPSDPT	1.0000	0.0000	1.2411	5.4866	547.3663	7.4258
EDPRRKIP	1.0000	0.0000	1.2029	5.9974	985.5507	7.8185
EDPRYEST	1.0000	0.0000	1.2908	5.9279	909.8006	7.7651
EDQDDTDE	1.0000	0.0000	1.1966	5.8085	792.9086	7.6733
EDQNQKKK	1.0000	0.0000	1.2210	5.5366	579.7886	7.4643
EDQSSNSN	1.0000	0.0000	1.2599	4.5996	197.1379	6.7441
EDRISAKN	1.0000	0.0000	1.2598	5.4061	498.9076	7.3640
EDRLDIND	1.0000	0.0000	1.2288	5.5451	585.4664	7.4708
EDRLSSAI	1.0000	0.0000	1.2784	5.2265	405.7154	7.2259
EDRPNYVY	1.0000	0.0000	1.2946	6.5176	1793.8703	8.2183
EDSDSSAA	1.0000	0.0000	1.2819	5.0055	314.5758	7.0561
EDSNNEKL	1.0000	0.0000	1.2397	4.9081	281.2030	6.9812
EDSNNPPN	1.0000	0.0000	1.2475	4.9380	291.0384	7.0041
EDSRSSFK	1.0000	0.0000	1.3116	5.1871	387.7144	7.1956
EDSSAQKS	1.0000	0.0000	1.2805	4.9761	304.1091	7.0335
EDSTPPKM	1.0000	0.0000	1.2826	5.7554	745.9278	7.6325
EDTHTLST	1.0000	0.0000	1.2746	5.4754	540.3520	7.4172
EDVPSELS	1.0000	0.0000	1.2812	5.2443	414.1004	7.2396
EDYRLFTN	1.0000	0.0000	1.2882	6.0254	1017.8481	7.8400
EDYSKWAT	1.0000	0.0000	1.4158	6.7108	2240.7066	8.3668
EEAFIESI	1.0000	0.0000	1.2695	5.8557	837.1954	7.7095
EEALQTSN	1.0000	0.0000	1.2552	5.2340	409.2166	7.2317
EEASTNRR	1.0000	0.0000	1.2724	5.5423	583.6001	7.4686
EEATTAFS	1.0000	0.0000	1.2677	5.7149	711.9485	7.6014
EEDDSRKD	1.0000	0.0000	1.2492	5.5629	597.6290	7.4845
EEDFGAET	1.0000	0.0000	1.2146	6.1910	1231.5651	7.9672
EEDIDNQY	1.0000	0.0000	1.2537	6.0289	1021.9053	7.8426
EEDQDDTD	1.0000	0.0000	1.1966	5.8085	792.9086	7.6733
EEDYSKWA	1.0000	0.0000	1.4184	6.8015	2487.3598	8.4365
EEFFHLED	1.0000	0.0000	1.2666	6.4346	1630.3740	8.1545
EEFGNLFD	1.0000	0.0000	1.2751	6.0375	1032.0677	7.8492
EEFPQDVL	1.0000	0.0000	1.2329	6.1058	1116.4877	7.9017
EEGSISAE	1.0000	0.0000	1.2930	5.4857	546.7778	7.4251
EEHHTRIT	1.0000	0.0000	1.2550	6.4609	1680.3513	8.1747
EEIYLKNL	1.0000	0.0000	1.2651	5.5894	616.1214	7.5048
EEKADKNI	1.0000	0.0000	1.2169	5.5456	585.8377	7.4712
EEKFVALG	1.0000	0.0000	1.2423	6.1472	1171.1137	7.9336
EELISFHL	1.0000	0.0000	1.3133	5.7684	757.1124	7.6424
EENAFQNH	1.0000	0.0000	1.2945	6.0709	1072.5476	7.8749
EENGSRNT	1.0000	0.0000	1.2771	5.3359	460.1717	7.3100
EENLRGDL	1.0000	0.0000	1.2486	5.5623	597.1920	7.4840
EENSRTYR	1.0000	0.0000	1.3123	5.8288	811.6348	7.6888
EEPPPMSN	1.0000	0.0000	1.2996	5.7368	730.0521	7.6181
EEQFLLPA	1.0000	0.0000	1.2413	5.8571	838.5510	7.7106
EEQKCNAD	1.0000	0.0000	1.2998	6.2694	1348.0076	8.0275
EEQKMRKM	1.0000	0.0000	1.2646	6.5683	1901.5961	8.2572
EEQVASQE	1.0000	0.0000	1.2670	5.8949	875.8302	7.7397
EERICLFQ	1.0000	0.0000	1.3022	6.6830	2169.9961	8.3454
EERKCSLS	1.0000	0.0000	1.3623	5.7401	732.8405	7.6207
EERNSNLR	1.0000	0.0000	1.2719	5.2036	395.1471	7.2083
EERQSDTP	1.0000	0.0000	1.2559	5.6709	676.7505	7.5675
EESAAHDS	1.0000	0.0000	1.3190	5.6447	656.6676	7.5474
EESANSHE	1.0000	0.0000	1.3184	5.4384	517.8145	7.3888
EESASPLL	1.0000	0.0000	1.2624	4.9956	311.0137	7.0485
EESATVMT	1.0000	0.0000	1.2980	5.9438	926.5220	7.7772
EESGTIQN	1.0000	0.0000	1.2703	5.5121	563.6587	7.4454
EESLHKNS	1.0000	0.0000	1.2978	5.1430	368.5290	7.1617
EESLIKSP	1.0000	0.0000	1.2611	5.0605	335.1289	7.0983
EESNDNEQ	1.0000	0.0000	1.2607	5.2330	408.7439	7.2309
EESRTSFI	1.0000	0.0000	1.3052	5.5306	575.8019	7.4597
EESSVPFR	1.0000	0.0000	1.3245	5.7347	728.3390	7.6166
EESTMGAA	1.0000	0.0000	1.3014	6.0549	1052.9491	7.8626
EESYVNSV	1.0000	0.0000	1.3486	5.6612	669.2103	7.5600
EETKKEPM	1.0000	0.0000	1.2341	6.0248	1017.1228	7.8395
EETTLSKW	1.0000	0.0000	1.3677	6.1559	1182.8153	7.9403
[truncated: 12,896 more rows]
