# Supplementary material for: Evaluating deterministic motif significance measures in protein databases
Source: Algorithms Mol Biol. 2007 Dec 24;2:16. doi: 10.1186/1748-7188-2-16 (PMC2254621; doi:10.1186/1748-7188-2-16)
Supplement: Additional File 2 — Scripts and Datasets. This file contains the sequence datasets (synthetic and real) and the evaluated motifs. This data is separated according to the tables where it is presented and discussed. It also contains script programs (in perl language) developed for this work. [file 1748-7188-2-16-S2.zip › Scripts_and_Datasets/datasets/Table 4/10%/Motifs/score_MTENKVGESICPAAPN_s10_mlen_16_planted_syn_len300_num50.txt]

Motif	Supp	IG	Pratt	LogOdds	Zscore	Info
AAADPQSNILPTATEF	1.0000	0.0000	0.2493	15.4744	53281707.3046	15.1027
AAAQEYFTSQSFMEAS	1.0000	0.0000	0.3373	16.3158	140364042.9540	15.7494
AADETKHLSIVSPKDY	1.0000	0.0000	0.2878	15.6935	68565884.4903	15.2711
AADPQSNILPTATEFK	1.0000	0.0000	0.2473	15.3612	46771339.8360	15.0157
AAEKSEKLTGFNQFPS	1.0000	0.0000	0.2822	15.4116	49562574.9005	15.0544
AAESELLKTSPLEAQL	1.0000	0.0000	0.2485	14.6925	21657235.1118	14.5017
AAFPLEQLKIVETTMN	1.0000	0.0000	0.2556	15.9563	92798157.2843	15.4731
AAHALWMTSIKQAIEA	1.0000	0.0000	0.3322	17.1203	354417986.0001	16.3677
AAHDSRVSQTCNPLSE	1.0000	0.0000	0.3403	15.8018	77672929.7239	15.3543
AAHSKPTWPIKGSKPA	1.0000	0.0000	0.3317	16.4817	169904402.6048	15.8769
AAIDNFYDSSEFDHRK	1.0000	0.0000	0.3152	16.1646	117936141.1265	15.6331
AAIQVNWLIYVRFSID	1.0000	0.0000	0.3442	17.1509	367123742.3254	16.3913
AAKDSLAKVATSDEFD	1.0000	0.0000	0.2617	15.3242	44818530.4265	14.9872
AAKGRDVSETYKPTGV	1.0000	0.0000	0.2642	16.3014	138068853.9966	15.7384
AAKIYWEDLYEDPRRK	1.0000	0.0000	0.2988	17.3942	485812628.6546	16.5783
AAKPPVLTLSLNSEGA	1.0000	0.0000	0.2617	14.8156	24956682.4049	14.5963
AALSAVSHRNLHTNHR	1.0000	0.0000	0.3302	15.7811	75846153.0303	15.3384
AALSSFDKKSPMLHVN	1.0000	0.0000	0.3197	15.3273	44980420.1420	14.9896
AANETNDQVLAVSFER	1.0000	0.0000	0.2715	15.6545	65558392.1793	15.2411
AAPIYLRAAKIYWEDL	1.0000	0.0000	0.3056	17.2900	430919063.5570	16.4982
AAPNMGAISKLAQNVF	1.0000	0.0000	0.2916	15.9564	92809817.3610	15.4732
AAPNSFSISERTFVND	1.0000	0.0000	0.3000	15.1973	38728986.6115	14.8897
AAPNSHEEQKVVTQEA	1.0000	0.0000	0.2651	16.0678	105509085.4038	15.5588
AAPNTVRLKSVTLDQI	1.0000	0.0000	0.2518	15.2811	42647995.9665	14.9541
AAPNVALIHSKPMNMD	1.0000	0.0000	0.3100	16.1256	112760832.5567	15.6032
AAPSYPDNDKPGIQQL	1.0000	0.0000	0.2647	15.7780	75575605.8389	15.3361
AAPYSGWGNLDEQSSS	1.0000	0.0000	0.3789	16.0006	97644480.9042	15.5071
AAQDKPGISIDNREEQ	1.0000	0.0000	0.2460	15.7497	73153407.7807	15.3143
AAQEYFTSQSFMEASC	1.0000	0.0000	0.3807	16.8817	269278284.7935	16.1843
AARLQHSPNSISMKLI	1.0000	0.0000	0.3114	15.2667	41947366.9153	14.9430
AASNIDKNKHPPNEFN	1.0000	0.0000	0.2754	15.1550	36885971.0664	14.8572
AASRGQSKYRLPLGVK	1.0000	0.0000	0.2982	15.8758	84580778.6742	15.4112
AATERLWWGESYHFES	1.0000	0.0000	0.4413	18.1003	1095258862.0473	17.1210
AATLYNISLYLPSNSL	1.0000	0.0000	0.2922	14.5354	18075065.5994	14.3810
AATQFPDREEASTNRR	1.0000	0.0000	0.2556	15.9015	87117655.5977	15.4309
AAVAGPHTKTKHRNYP	1.0000	0.0000	0.2686	16.7600	234086154.8619	16.0908
AAVPTDELTNCAGGVK	1.0000	0.0000	0.2739	16.5126	176065607.1746	15.9007
ACANDTLNGQLPPEEQ	1.0000	0.0000	0.2781	16.0130	99058455.0807	15.5167
ACATTTNSDNNHDSPV	1.0000	0.0000	0.3187	15.4732	53204212.8614	15.1017
ACIPDDSEMKVESIKS	1.0000	0.0000	0.3293	15.9500	92126479.6939	15.4683
ACISYQKEEFGNLFDR	1.0000	0.0000	0.3285	16.8266	252749148.3243	16.1420
ACLFLKNGVEGYRLFK	1.0000	0.0000	0.3209	16.9102	278278856.9706	16.2063
ACLSRTLAKNQLRRLK	1.0000	0.0000	0.2926	15.5029	55058884.4497	15.1246
ACNPIQDHQGSSDSKE	1.0000	0.0000	0.3386	15.9128	88259527.4094	15.4396
ACNSTVQNKPKNTTDH	1.0000	0.0000	0.3061	15.6702	66751660.0311	15.2532
ACQDPSPPNVQIKSQR	1.0000	0.0000	0.3093	16.0653	105195998.4716	15.5568
ACQFMIFGLSKHLTPS	1.0000	0.0000	0.3644	16.7263	225185365.7332	16.0649
ACQLSSSNSPQSKALN	1.0000	0.0000	0.3095	14.3814	15138503.5357	14.2626
ACRTMKDELRSLNRLL	1.0000	0.0000	0.3131	15.8112	78521530.8047	15.3616
ACTSSDSILCDTYNRG	1.0000	0.0000	0.3803	16.2204	125765923.9950	15.6761
ADAMANEDPRYESTDY	1.0000	0.0000	0.2935	16.4525	164286425.4221	15.8544
ADANATIIPKLTLCKN	1.0000	0.0000	0.2635	15.5054	55215590.1615	15.1265
ADAPLNDQQSVSHNNA	1.0000	0.0000	0.2887	15.1192	35397338.7804	14.8297
ADDCDRGTSYLLIMNK	1.0000	0.0000	0.3287	16.3680	149066619.9910	15.7895
ADDDSHDQAIKKKILI	1.0000	0.0000	0.2446	15.5677	59321966.5359	15.1744
ADEGGGVVNTIATNQY	1.0000	0.0000	0.2630	16.4416	162236556.4043	15.8461
ADEKGNNASTGPLKAA	1.0000	0.0000	0.2534	15.1843	38151667.4941	14.8797
ADEKNSDSKMISPQQV	1.0000	0.0000	0.2938	15.2572	41492789.8405	14.9357
ADEMLVSKASQLKDRS	1.0000	0.0000	0.2928	15.1922	38499920.9168	14.8858
ADETKHLSIVSPKDYP	1.0000	0.0000	0.2866	15.6598	65957855.3805	15.2452
ADEYGRSQLHVTLNSN	1.0000	0.0000	0.3142	15.5383	57346707.1977	15.1518
ADFFYHRQVNENFFLD	1.0000	0.0000	0.3016	17.0438	324546610.5623	16.3090
ADFKRTIRNSTKLKLH	1.0000	0.0000	0.2678	15.3714	47323335.8795	15.0235
ADFLSLAGKKLSLVST	1.0000	0.0000	0.2744	14.6250	20038193.0325	14.4498
ADGFAKTTEELISFHL	1.0000	0.0000	0.2753	15.9674	93992888.7570	15.4816
ADGQSRDQFILLSRDM	1.0000	0.0000	0.3007	15.9704	94313682.9171	15.4839
ADHFKNQVYHKHDDKV	1.0000	0.0000	0.2859	17.1718	376068930.0823	16.4073
ADKEHVNDLYEVVHDS	1.0000	0.0000	0.3040	16.4354	161084275.8908	15.8413
ADKEVSTQETLTQGMP	1.0000	0.0000	0.2621	15.9133	88315087.1315	15.4401
ADKIKTKELDSIKKTH	1.0000	0.0000	0.2387	15.1987	38789574.8530	14.8908
ADKINRNDFSLFERSK	1.0000	0.0000	0.2818	15.1611	37148770.1520	14.8619
ADKLAPSRNHFYLNLN	1.0000	0.0000	0.2991	15.3415	45722003.5537	15.0005
ADKNIDMDLNPKAGST	1.0000	0.0000	0.2642	15.2623	41739151.4681	14.9397
ADKPLNPFPADTADEM	1.0000	0.0000	0.2430	15.9658	93810304.8108	15.4804
ADLDDGKRMDKNFETP	1.0000	0.0000	0.2503	16.0323	101275607.2418	15.5315
ADLRYLKRDPVAYPQA	1.0000	0.0000	0.2511	16.5735	188859664.0367	15.9475
ADLSLCASRINAPSPS	1.0000	0.0000	0.3150	14.9448	28959567.1161	14.6957
ADLTQLYEKAQYVSTI	1.0000	0.0000	0.2780	15.9993	97503561.0234	15.5061
ADMEGHFKVPPLLFTN	1.0000	0.0000	0.2835	16.5459	182949559.7951	15.9263
ADNDLKRQIEEIYLKN	1.0000	0.0000	0.2486	15.4830	53809354.8363	15.1093
ADNDQAGVQVTTISAL	1.0000	0.0000	0.2567	15.6595	65932176.7920	15.2449
ADNLPSQDSEEQFLLP	1.0000	0.0000	0.2668	14.9554	29313073.9030	14.7038
ADNNQSGIGLSARSDP	1.0000	0.0000	0.2857	14.8920	27248963.1412	14.6550
ADNNSDKSSKVQLKSA	1.0000	0.0000	0.2640	14.0996	10944127.2504	14.0460
ADNQNVRQRSMEANVI	1.0000	0.0000	0.2927	15.9423	91307254.5255	15.4623
ADNSSPPVESVPRSLL	1.0000	0.0000	0.2825	14.5356	18078676.3974	14.3811
ADPQSNILPTATEFKI	1.0000	0.0000	0.2462	15.3295	45095975.2310	14.9913
ADPTYGDIANISCQTL	1.0000	0.0000	0.3037	16.2280	126870453.6788	15.6819
ADQETENLADDCDRGT	1.0000	0.0000	0.2632	16.2772	134267800.2839	15.7197
ADQISTFQLFWENAFE	1.0000	0.0000	0.3355	16.9130	279174690.3833	16.2084
ADQSGSLNRNNKTNNT	1.0000	0.0000	0.2561	14.1383	11442292.5229	14.0757
ADRLYNTVLSEADLRY	1.0000	0.0000	0.2917	15.7954	77107250.6642	15.3494
ADRMANNDSALTEFQM	1.0000	0.0000	0.3033	16.0571	104215290.9524	15.5506
ADSLGRVETSRFWKFR	1.0000	0.0000	0.3558	16.9079	277530126.4803	16.2045
ADSLQIQANNNGHGNK	1.0000	0.0000	0.2865	15.2701	42114703.2109	14.9457
ADSQERDLNKNPNQCS	1.0000	0.0000	0.3048	15.2534	41311540.2989	14.9328
ADSTVNSEFSVSAIFP	1.0000	0.0000	0.3104	15.1480	36590453.2185	14.8518
ADTADEMLVSKASQLK	1.0000	0.0000	0.2755	15.3492	46128637.2945	15.0064
ADTGTSYEDDNFQLKN	1.0000	0.0000	0.2765	15.4887	54163303.1065	15.1136
ADTHKLLVTDHSYDFP	1.0000	0.0000	0.2984	16.2568	131155232.9484	15.7041
ADTIDCGGNNDKANSD	1.0000	0.0000	0.2963	15.6700	66740216.1540	15.2530
ADTPGSNNALENHATH	1.0000	0.0000	0.2892	15.4695	52983064.2982	15.0989
ADVKTSLLYSPLTLPK	1.0000	0.0000	0.2632	14.7780	23899572.2467	14.5674
ADVNKSNFPLIRRNSP	1.0000	0.0000	0.2795	14.9503	29141791.5955	14.6998
ADYNGLPQDLDGNLSF	1.0000	0.0000	0.2896	15.5205	56185044.7287	15.1381
AEAFSIRKSSSSSNQN	1.0000	0.0000	0.2924	14.0674	10545753.8748	14.0212
AEAPSTTIEHRENLPL	1.0000	0.0000	0.2588	15.4027	49058577.7562	15.0476
AECENQGPTIAEKSSS	1.0000	0.0000	0.3161	15.5645	59106801.0460	15.1720
AEDEQSLSLIYCDRDL	1.0000	0.0000	0.3177	15.8888	85855973.7789	15.4212
AEDSNNEKLGMTIAAN	1.0000	0.0000	0.2730	15.2262	40036462.1744	14.9119
AEDSSAQKLEMYHCSD	1.0000	0.0000	0.3723	16.4538	164547065.0900	15.8555
AEDYRLFTNNDSSRTG	1.0000	0.0000	0.2988	15.4105	49502028.4654	15.0536
AEEITPSNGSDHEKKR	1.0000	0.0000	0.2766	15.4518	51911570.9933	15.0853
AEETTLSKWSVDEIHE	1.0000	0.0000	0.3319	16.3309	142833229.9633	15.7610
AEFSDLLPAECCEERQ	1.0000	0.0000	0.3303	16.9446	289508603.8101	16.2327
AEGHVPKEQLASMTNL	1.0000	0.0000	0.2921	15.9739	94692531.1267	15.4866
AEGSKARDAYKQLQIE	1.0000	0.0000	0.2598	16.0908	108340155.3877	15.5765
AEIISVNDGTDCHWVA	1.0000	0.0000	0.3699	17.5825	603433221.7321	16.7230
AEKMSPKEFITKKHKS	1.0000	0.0000	0.2908	15.7544	73548768.6233	15.3179
AEKNACRTMKDELRSL	1.0000	0.0000	0.3070	16.0230	100198401.3231	15.5243
AEKSEKLTGFNQFPSS	1.0000	0.0000	0.2921	15.0801	33839495.9333	14.7996
AEKSPSKRANRSTNLD	1.0000	0.0000	0.2623	14.4246	15910217.0549	14.2958
AEKSSSKVDWRSQIQN	1.0000	0.0000	0.3491	15.6646	66320506.7675	15.2488
AELFGTDPLELFGADE	1.0000	0.0000	0.2429	16.0852	107645115.4469	15.5722
AELHSECTTPEKDAEC	1.0000	0.0000	0.3276	16.8043	246340787.3878	16.1249
AELLYMEILFSTANSD	1.0000	0.0000	0.3060	15.4536	52017403.8242	15.0867
AELSETLEIVQPLSKQ	1.0000	0.0000	0.2569	14.9900	30506696.0591	14.7304
AEMLLHHHIYETEEFF	1.0000	0.0000	0.2992	17.5576	586345487.0914	16.7038
AENALKTINKNILMPS	1.0000	0.0000	0.2604	14.8136	24897495.8036	14.5948
AENKDLPIQLISKKNR	1.0000	0.0000	0.2417	14.7981	24457876.8013	14.5829
AENLTNLSLKSEYNGK	1.0000	0.0000	0.2692	14.4382	16161573.7392	14.3063
AENNSMMIKYKYQNNY	1.0000	0.0000	0.3584	16.3448	145129694.1068	15.7717
AEPEQRNQWQFTEFSA	1.0000	0.0000	0.3249	17.0723	335380559.6351	16.3309
AEPGISNPNHMISAKA	1.0000	0.0000	0.3053	15.7098	69866966.2178	15.2836
AEPKNIYIFLKCTLWL	1.0000	0.0000	0.3550	17.0573	329619350.2316	16.3193
AEQKLPGQNRVDQNNA	1.0000	0.0000	0.2527	15.6409	64536166.0033	15.2306
AERKTFAKYNRHLKAK	1.0000	0.0000	0.2653	16.2576	131278764.5663	15.7047
AESELLKTSPLEAQLD	1.0000	0.0000	0.2460	14.6364	20304199.1442	14.4586
AESGETVLSTPFLLST	1.0000	0.0000	0.2776	14.8050	24652656.6232	14.5882
AESGLKIIGNLLLSDD	1.0000	0.0000	0.2585	14.6370	20318465.9140	14.4591
AESQNRNGDLRSATYV	1.0000	0.0000	0.3004	15.5347	57109048.8722	15.1490
AETLSMRQRFPIRSCI	1.0000	0.0000	0.3360	16.6220	199692183.9536	15.9847
AETNKQFIACTSSDSI	1.0000	0.0000	0.3168	15.5031	55071659.1912	15.1248
AETTAKHNPKPSPGES	1.0000	0.0000	0.2721	15.3192	44565135.3504	14.9834
AETTRPTTAGNTKGSR	1.0000	0.0000	0.2494	15.4710	53073961.7722	15.1001
AEVFMTPDWNTSYTER	1.0000	0.0000	0.3534	17.2117	393746949.2199	16.4380
AFANCAILISYLPEKA	1.0000	0.0000	0.3128	16.2590	131478755.6913	15.7057
AFEMSNKSIQSPSHIR	1.0000	0.0000	0.3369	15.4925	54401631.9063	15.1166
AFENPVFSSNKEFYQS	1.0000	0.0000	0.3343	15.6971	68855401.6750	15.2739
AFFVEAYKKMRDFDPS	1.0000	0.0000	0.2919	16.9931	306140164.6528	16.2700
AFHIFGKDYDAVEKVT	1.0000	0.0000	0.2461	17.1365	361078532.3506	16.3802
AFHSSIKVSRMSPDIK	1.0000	0.0000	0.3357	15.6510	65292856.8544	15.2384
AFIESISKKDNNLNQN	1.0000	0.0000	0.2621	14.4250	15918123.5184	14.2961
AFKAPEESANSHEEDY	1.0000	0.0000	0.3028	15.9776	95102576.6032	15.4895
AFKESTYFGHLLRQNK	1.0000	0.0000	0.3088	16.2060	123697686.0436	15.6650
AFKSSTPYAYNSTQGG	1.0000	0.0000	0.3338	15.8295	80188657.8788	15.3756
AFMVDKACNPIQDHQG	1.0000	0.0000	0.2931	17.4998	548605788.4349	16.6594
AFNLLDEPGPEHYQSK	1.0000	0.0000	0.2948	16.0563	104121120.5286	15.5500
AFPLEQLKIVETTMNL	1.0000	0.0000	0.2589	15.7531	73437451.9618	15.3169
AFPVFDIDEAVTMGLN	1.0000	0.0000	0.2625	16.6316	201909344.6766	15.9921
AFQNHPPSGHANISVL	1.0000	0.0000	0.3244	15.9296	89980692.5914	15.4525
AFSIRKSSSSSNQNDN	1.0000	0.0000	0.2818	13.7809	7582648.8321	13.8010
AFSPSMGEERICLFQD	1.0000	0.0000	0.3461	16.8512	260009749.8983	16.1609
AFTTSNSGAWNQDVNS	1.0000	0.0000	0.3555	15.7275	71303986.8674	15.2972
AFVNLLTVPNDISRIA	1.0000	0.0000	0.2682	15.3614	46780378.2874	15.0158
AFYAISTPLNRAIKNQ	1.0000	0.0000	0.2789	15.6473	65018454.7022	15.2356
AFYANTSAIVMLIKNK	1.0000	0.0000	0.2992	15.8706	84077955.8543	15.4072
AGESHQNFQESLNKPN	1.0000	0.0000	0.3007	15.2656	41895456.0387	14.9422
AGGVKSILHICELSTV	1.0000	0.0000	0.3343	16.3061	138811579.8938	15.7420
AGIALPFSTYSLSEHR	1.0000	0.0000	0.3265	15.7478	72995310.7284	15.3129
AGKKLSLVSTASTLKD	1.0000	0.0000	0.2578	14.4282	15976950.3767	14.2986
AGKKWIKMTSTITANQ	1.0000	0.0000	0.3223	16.4793	169443260.0863	15.8751
AGKSEKRSAIILLTYN	1.0000	0.0000	0.2792	15.1637	37258206.4092	14.8639
AGLGEYACQFMIFGLS	1.0000	0.0000	0.3476	17.5316	569072615.3203	16.6839
AGLIGDNALGYEVHTA	1.0000	0.0000	0.2735	16.5424	182201102.2028	15.9235
AGLKRNTYKNPMATPS	1.0000	0.0000	0.2901	15.6581	65831655.8529	15.2439
AGNNVSRKYLVVLNHE	1.0000	0.0000	0.3150	15.8192	79248665.7409	15.3677
AGNRDHNAQPNDISKQ	1.0000	0.0000	0.2786	15.5873	60676676.4594	15.1895
AGNTKGSRSHEAVHSL	1.0000	0.0000	0.3282	15.6601	65980972.3319	15.2454
AGPHTKTKHRNYPGLG	1.0000	0.0000	0.2824	16.6834	214329772.2690	16.0320
AGPPMPMPSYRLFDQP	1.0000	0.0000	0.3018	16.9773	300615158.0834	16.2578
AGPRATTLQSSNLSDE	1.0000	0.0000	0.2708	14.6697	21095935.9946	14.4841
AGQLNPQLDINFKQNS	1.0000	0.0000	0.2699	15.1183	35359460.5796	14.8290
AGRNSNEKSTRDSQNG	1.0000	0.0000	0.2873	14.7754	23826759.2277	14.5654
AGSGNNISIDRNQSRA	1.0000	0.0000	0.2944	14.9612	29510301.6891	14.7082
AGSTCDTSDDIKDVML	1.0000	0.0000	0.3183	16.0673	105447413.7861	15.5584
AGSTSVNKVSSKSQSS	1.0000	0.0000	0.2904	13.8698	8399890.9225	13.8694
AGTYSIMYQSNLVSNL	1.0000	0.0000	0.3453	15.5186	56064120.0347	15.1367
AGVQVTTISALSPKSL	1.0000	0.0000	0.2780	14.9746	29968036.1040	14.7185
AGVSANDETPSQQHPE	1.0000	0.0000	0.2875	15.7997	77484442.5455	15.3527
AGYLITLSNNNDNGLP	1.0000	0.0000	0.2753	14.7741	23792050.7517	14.5644
AHAERKTFAKYNRHLK	1.0000	0.0000	0.2802	16.6377	203337312.2394	15.9968
AHAKNKNKTSKMLHKS	1.0000	0.0000	0.3043	15.2501	41154237.0485	14.9303
AHALWMTSIKQAIEAT	1.0000	0.0000	0.3320	17.0058	310667290.8107	16.2798
AHDLCSRLIFNLKPRE	1.0000	0.0000	0.3180	16.1341	113872907.6564	15.6097
AHDSRVSQTCNPLSEL	1.0000	0.0000	0.3370	15.5986	61467837.4254	15.1981
AHFSMISIRHNTSRRD	1.0000	0.0000	0.3515	16.1728	119062564.6310	15.6395
AHGNTSKNFKKELIFK	1.0000	0.0000	0.2833	15.5191	56092641.2036	15.1370
AHGVFFNIQIQGATLP	1.0000	0.0000	0.2615	16.7819	240048602.7978	16.1076
AHHGRGFETVRRLHVA	1.0000	0.0000	0.2557	17.6690	666588227.5951	16.7895
AHHLFILSLRRQLSPL	1.0000	0.0000	0.3113	15.5758	59881778.1681	15.1807
AHIMNGKTINDSFVHR	1.0000	0.0000	0.3218	16.5490	183594547.1660	15.9286
AHITSTAETTRPTTAG	1.0000	0.0000	0.2501	15.7886	76501317.5993	15.3442
AHKSPHIKNREENSRT	1.0000	0.0000	0.2975	15.4958	54610646.7895	15.1191
AHLANKTVEEKTGSKI	1.0000	0.0000	0.2623	15.4937	54479692.1172	15.1175
AHLDFLKAMANIRLAY	1.0000	0.0000	0.2928	16.4877	171081140.1119	15.8815
AHMLSLDDDVQTEYHF	1.0000	0.0000	0.3207	16.8412	257014151.1964	16.1532
AHQVDSGPEANQDKGP	1.0000	0.0000	0.2698	16.2063	123740289.2361	15.6652
AHSKPTWPIKGSKPAS	1.0000	0.0000	0.3462	16.1502	116004451.9990	15.6221
AHSMTIMTFVVSIIKK	1.0000	0.0000	0.3255	16.4818	169929854.7269	15.8770
AHSQGFVISKFGINIQ	1.0000	0.0000	0.3156	16.3254	141932683.5633	15.7568
AHSRQKFIAHGVFFNI	1.0000	0.0000	0.3079	17.0434	324408533.1085	16.3087
AHSYVNKSDDAELLYM	1.0000	0.0000	0.3414	16.1240	112552506.5950	15.6020
AHWTWGKEAVTDTKSK	1.0000	0.0000	0.3780	17.6272	635307283.4014	16.7574
AHYHANNAHDLCSRLI	1.0000	0.0000	0.3695	16.8392	256439380.6334	16.1517
AIAMSVQQNTDGLSAK	1.0000	0.0000	0.2918	15.6038	61841432.9964	15.2022
AIAPNPSTHGSNKKIF	1.0000	0.0000	0.2889	15.3674	47105918.3545	15.0204
AICNRDEMRPPNGLPS	1.0000	0.0000	0.3198	16.3122	139791534.2308	15.7466
AICQANTDLRPTKSVN	1.0000	0.0000	0.2920	15.7081	69727685.2906	15.2823
AICQEPISFTRLLNPQ	1.0000	0.0000	0.2986	16.0718	105989225.5422	15.5618
AIDNFYDSSEFDHRKN	1.0000	0.0000	0.3201	15.9125	88233435.2857	15.4394
AIEATIKCSTVVPNSL	1.0000	0.0000	0.3025	15.6256	63412119.6598	15.2189
AIENCSAYSMSGPSRI	1.0000	0.0000	0.3803	16.0890	108105103.9516	15.5750
AIESVEQNDSAKEHPD	1.0000	0.0000	0.2774	15.5810	60240885.2124	15.1846
AIFHGEDPADKINRND	1.0000	0.0000	0.2526	16.1620	117589587.6450	15.6312
AIFPRNIYSGSSRSFS	1.0000	0.0000	0.3470	15.3092	44051402.0925	14.9757
AIFYLQESWFWECEMH	1.0000	0.0000	0.4688	19.4289	5056349910.0189	18.1422
AIGRGHNNLEDQNQKK	1.0000	0.0000	0.2678	15.7789	75649124.2145	15.3367
AIGTELQIMTNDHRSY	1.0000	0.0000	0.3046	16.3657	148676633.1389	15.7878
AIGTKTIRLTSWIAGK	1.0000	0.0000	0.3041	16.4334	160721409.5033	15.8398
AIILLTYNNFYMIQQD	1.0000	0.0000	0.2989	16.4034	155264657.8276	15.8167
AIITTMPSHTIVGNYY	1.0000	0.0000	0.3176	16.7450	230088461.9640	16.0793
AIKKKILIGPSMIAIG	1.0000	0.0000	0.2596	15.9174	88728675.0629	15.4432
AIKKTQIRDLVRAFTT	1.0000	0.0000	0.2244	15.9844	95844023.6501	15.4947
AIKNQHTSPADGFAKT	1.0000	0.0000	0.2682	15.8817	85159079.5079	15.4158
AIKSQTPRKTIHTKFA	1.0000	0.0000	0.2553	15.8821	85194689.4063	15.4160
AILFADVKTSLLYSPL	1.0000	0.0000	0.2829	15.1800	37964359.6519	14.8764
AILFATKTDTRVNSET	1.0000	0.0000	0.2511	15.3139	44289700.6977	14.9793
AILISYLPEKASQNPL	1.0000	0.0000	0.2727	14.9883	30444898.2929	14.7290
AILSVAPHRIPVYTTM	1.0000	0.0000	0.2947	16.6639	209558429.6538	16.0169
AILVKASNKKTPDKLG	1.0000	0.0000	0.2425	14.9783	30095404.3406	14.7213
AIMRPDKSTMRSQNMR	1.0000	0.0000	0.3297	16.3363	143713098.3910	15.7651
AIPGADGQSRDQFILL	1.0000	0.0000	0.2606	16.0323	101276118.6082	15.5315
AIPGHYMLTLSTARPW	1.0000	0.0000	0.3620	17.3182	445129936.3414	16.5199
AIPNNFNNSTLFRTII	1.0000	0.0000	0.2707	14.9626	29558817.9931	14.7093
AIPQFVASNRSNVREL	1.0000	0.0000	0.2928	15.5097	55491345.2080	15.1298
AIQNPIARSQVLSLSL	1.0000	0.0000	0.2768	14.7272	22539771.4801	14.5283
AIQNVIGKQNTTEGHL	1.0000	0.0000	0.2605	15.9697	94232026.2754	15.4833
AIQVNWLIYVRFSIDP	1.0000	0.0000	0.3435	17.1172	353159517.7841	16.3654
AIRGNASHFNMASVAI	1.0000	0.0000	0.3302	16.2343	127803049.8533	15.6868
AIRVNSDTLPITIMNT	1.0000	0.0000	0.2676	15.3503	46185769.8537	15.0073
AISKLAQNVFKCNKRF	1.0000	0.0000	0.3168	16.1449	115303770.9456	15.6181
AISSVLGENRVESYRL	1.0000	0.0000	0.3148	15.4234	50242285.2355	15.0635
AISTPLNRAIKNQHTS	1.0000	0.0000	0.2753	15.0118	31281122.8357	14.7471
AITIPPTDFYASSANK	1.0000	0.0000	0.2796	15.4711	53076061.1173	15.1001
AITSGPSSTLSSIVEF	1.0000	0.0000	0.2973	14.6212	19950676.7506	14.4469
AIVIVVLEVNTGPVNA	1.0000	0.0000	0.2526	16.0769	106615387.4772	15.5658
AIVKSLVPWSNENFLS	1.0000	0.0000	0.3477	15.6036	61827137.5902	15.2020
AIVMLIKNKRIRSSGR	1.0000	0.0000	0.2972	15.7059	69550506.2672	15.2806
AIWENGDLNPLTIGME	1.0000	0.0000	0.3217	16.6604	208712044.9741	16.0142
AIYFNLAQPSAIRVNS	1.0000	0.0000	0.3040	15.6336	63998837.1681	15.2250
AKAHWTWGKEAVTDTK	1.0000	0.0000	0.3453	17.9587	930494499.1049	17.0122
AKANLTPKNTDQASCQ	1.0000	0.0000	0.2839	15.5124	55663266.3549	15.1319
AKATLQRPLQTGASTD	1.0000	0.0000	0.2441	15.4144	49727163.0967	15.0566
AKDSLAKVATSDEFDK	1.0000	0.0000	0.2589	15.2110	39342258.7895	14.9002
AKEHPDKTKPNQQPGC	1.0000	0.0000	0.2724	16.5867	191739115.8925	15.9576
AKELTENNIQCNMSDT	1.0000	0.0000	0.3073	15.6052	61938231.8716	15.2032
AKEMDDQSPHSIGQDS	1.0000	0.0000	0.3133	15.8515	82249381.4076	15.3925
AKETSTNPQISFEVLS	1.0000	0.0000	0.2774	14.8566	26160813.8060	14.6278
AKFEITYFPKGLMNSQ	1.0000	0.0000	0.3046	16.3257	141969950.3664	15.7570
AKGPNSVEGNNKTIET	1.0000	0.0000	0.2587	15.1140	35184317.7665	14.8256
AKGRDVSETYKPTGVT	1.0000	0.0000	0.2643	16.1870	121025113.0327	15.6504
AKGSNITKKRIKKITD	1.0000	0.0000	0.2353	15.0973	34517134.7504	14.8129
AKGSQTVSPAAHSKPT	1.0000	0.0000	0.2927	15.4426	51366661.8861	15.0783
AKHNPKPSPGESSKFR	1.0000	0.0000	0.3022	15.3574	46563799.0035	15.0127
AKINNNVTIPNVFANR	1.0000	0.0000	0.2639	15.2861	42895808.7507	14.9579
AKITEDRLSSAITSGP	1.0000	0.0000	0.2666	14.9124	27898851.9047	14.6707
AKIYWEDLYEDPRRKI	1.0000	0.0000	0.2987	17.3625	468410662.2888	16.5539
AKKANDGNSNLQPEDG	1.0000	0.0000	0.2582	15.0266	31817675.1713	14.7585
AKKSKRRKPVEKEQPS	1.0000	0.0000	0.2561	15.3650	46977985.2776	15.0186
AKKTYRRRRKENPPNL	1.0000	0.0000	0.2535	15.7323	71697124.7805	15.3009
AKKYSYPMLLTGIACI	1.0000	0.0000	0.3380	16.8337	254815128.6117	16.1475
AKLAPSQTDKGEVFNK	1.0000	0.0000	0.2578	15.5131	55708510.4027	15.1324
AKLSRKSQKEILIEGV	1.0000	0.0000	0.2640	15.2373	40554151.2733	14.9205
AKMKDSDCFSIVKAAE	1.0000	0.0000	0.3242	16.4275	159640021.3043	15.8353
AKNEVRYKYHFAAVAG	1.0000	0.0000	0.2723	17.3144	443175848.5528	16.5170
AKNKNKTSKMLHKSRL	1.0000	0.0000	0.2841	14.8400	25666549.6704	14.6151
AKNQLRRLKSRGPAVD	1.0000	0.0000	0.2622	15.5667	59254527.4631	15.1736
AKNSSSPPLDSTQLSG	1.0000	0.0000	0.2676	13.9358	9063468.1372	13.9201
AKPDYQTDYNGLLGPE	1.0000	0.0000	0.2669	16.1922	121747955.7180	15.6544
AKPPVLTLSLNSEGAP	1.0000	0.0000	0.2601	14.7819	24007409.2396	14.5704
AKQELAKELTENNIQC	1.0000	0.0000	0.2708	15.7484	73045128.3792	15.3133
AKQKAYSGSLNEGSDQ	1.0000	0.0000	0.3027	15.2775	42473761.4772	14.9513
AKRKPTIEAHSRQKFI	1.0000	0.0000	0.2579	16.1494	115898482.8433	15.6215
AKSSIISGPHQRLNPS	1.0000	0.0000	0.3031	14.9045	27645388.4182	14.6646
AKSVGTVEIPRSMKDM	1.0000	0.0000	0.3065	16.2775	134318423.9148	15.7200
AKSVSGNNLQPPGKNR	1.0000	0.0000	0.2801	14.9452	28970182.1155	14.6959
AKSVWSKDKNEFAKSI	1.0000	0.0000	0.3382	15.8101	78418574.8552	15.3607
AKTERIDFKVKPTTSV	1.0000	0.0000	0.2448	15.7136	70172527.2552	15.2865
AKTTEELISFHLRFLI	1.0000	0.0000	0.2751	15.7402	72353514.2134	15.3070
AKVNNLANIAQGDDMS	1.0000	0.0000	0.2830	15.4537	52025897.1426	15.0868
AKYNRHLKAKMKDSDC	1.0000	0.0000	0.3380	16.5923	192984828.2936	15.9619
ALACNSTVQNKPKNTT	1.0000	0.0000	0.2870	15.2561	41441282.6355	14.9349
ALAGLKRNTYKNPMAT	1.0000	0.0000	0.2753	15.8200	79320338.4749	15.3683
ALANSDRLTQKKIKQV	1.0000	0.0000	0.2473	15.1486	36616974.9442	14.8523
ALDAVPPDFHTLRKRI	1.0000	0.0000	0.2421	16.2624	132002613.1140	15.7084
ALDGPHIKLPVKLTIK	1.0000	0.0000	0.2390	15.6732	66982467.8179	15.2555
ALDTLCASNGVYDEGT	1.0000	0.0000	0.3170	16.2628	132056313.7192	15.7086
ALEAVNKASTILFKHN	1.0000	0.0000	0.2762	15.3516	46256426.0320	15.0083
ALEHSEDGLKSIARAQ	1.0000	0.0000	0.2818	15.6161	62724072.1648	15.2116
ALEITTEQVCFNENEA	1.0000	0.0000	0.2817	16.2686	132942678.5620	15.7131
ALENHATHVTSSQEPA	1.0000	0.0000	0.2989	15.6943	68628143.3356	15.2717
ALFDMSPEQPAEPGIS	1.0000	0.0000	0.2900	15.9856	95982976.6764	15.4956
ALGNDLGQTSFKYNSC	1.0000	0.0000	0.3451	15.8763	84628233.7898	15.4116
ALGQKFSTLALVDKVI	1.0000	0.0000	0.2622	15.5855	60549515.3478	15.1881
ALGRNLNFAPTMNPDN	1.0000	0.0000	0.2795	15.4553	52122188.0845	15.0880
ALGYEVHTAEAFSIRK	1.0000	0.0000	0.2861	16.6030	195385615.5874	15.9702
ALHAICNRDEMRPPNG	1.0000	0.0000	0.3118	16.9442	289385442.3364	16.2324
ALHDKITSPLQFVPSE	1.0000	0.0000	0.2840	15.5499	58121013.4369	15.1607
ALHTNQDARKGNLPPV	1.0000	0.0000	0.2601	15.7581	73858533.0920	15.3207
ALIFFTNQNKKTTING	1.0000	0.0000	0.2557	15.3550	46435677.3833	15.0109
ALIHSKPMNMDCFNPI	1.0000	0.0000	0.3572	16.7420	229288733.8737	16.0770
ALIIWKIFQLKILDDQ	1.0000	0.0000	0.2868	16.5254	178677226.3639	15.9105
ALIYQKYECLQNTNPN	1.0000	0.0000	0.3173	16.1873	121060840.1883	15.6506
ALKDILTSFSGQTKIE	1.0000	0.0000	0.2623	15.1094	35000340.6302	14.8221
ALKTINKNILMPSDQS	1.0000	0.0000	0.2688	14.7356	22759463.6289	14.5348
ALMKPKCHNMQPDDER	1.0000	0.0000	0.3119	17.1217	354991108.6937	16.3688
ALNAHSYVNKSDDAEL	1.0000	0.0000	0.2994	15.2792	42556020.4459	14.9526
ALNEFLVAVPEPRGTA	1.0000	0.0000	0.2465	16.0959	108969863.4742	15.5804
ALNGANEGNERVKDEV	1.0000	0.0000	0.2577	15.7221	70865395.3389	15.2931
ALNGRTNQNNPNADSQ	1.0000	0.0000	0.2634	14.6996	21836628.1303	14.5072
ALNLLKLTVLTLHRKN	1.0000	0.0000	0.2481	14.6965	21759159.5130	14.5048
ALNLSNISKSNGGKTG	1.0000	0.0000	0.2704	14.2541	13073643.9831	14.1647
ALNPRKNRTDSGLCTA	1.0000	0.0000	0.2950	15.5789	60089660.2381	15.1830
ALNTLAFANCAILISY	1.0000	0.0000	0.3195	15.8577	82835013.3597	15.3973
ALPDLVQKGPLFLNSD	1.0000	0.0000	0.2628	15.1760	37791021.8308	14.8734
ALPFSTYSLSEHRYSK	1.0000	0.0000	0.3467	15.5106	55549672.4873	15.1305
ALQPSQIAGPRATTLQ	1.0000	0.0000	0.2482	15.6687	66636374.3072	15.2520
ALQTSNKATAQAMNPF	1.0000	0.0000	0.2795	15.5967	61337560.2807	15.1967
ALRETYSDNLGENLQP	1.0000	0.0000	0.2746	15.2543	41355171.0305	14.9335
ALRHSLGRSVAKQELA	1.0000	0.0000	0.2939	15.6722	66910101.3990	15.2547
ALRIVKLQNQLNNQMG	1.0000	0.0000	0.2785	15.6226	63193213.9646	15.2166
ALRKNIDQSRVSLLLR	1.0000	0.0000	0.2684	14.8356	25536313.9698	14.6117
ALRSGNESSQQSNMIA	1.0000	0.0000	0.3144	14.9209	28172116.0738	14.6772
ALSACANDTLNGQLPP	1.0000	0.0000	0.2938	15.4855	53966297.4049	15.1112
ALSAVSHRNLHTNHRY	1.0000	0.0000	0.3511	16.0652	105194750.3746	15.5568
ALSNMLALMKPKCHNM	1.0000	0.0000	0.3732	16.5117	175887792.8734	15.9000
ALSPKSLNNIDKINCK	1.0000	0.0000	0.2830	14.7061	22000379.2202	14.5122
ALSSFDKKSPMLHVNT	1.0000	0.0000	0.3151	15.2129	39427867.1428	14.9017
ALSVCNLGKNYLPEFN	1.0000	0.0000	0.3333	15.8135	78727236.6895	15.3633
ALSVKSGMNDSTQETS	1.0000	0.0000	0.3018	14.8007	24530231.4088	14.5848
ALSYDLLETYDNLFKI	1.0000	0.0000	0.2865	15.4096	49448849.7219	15.0529
ALTEAQYTNKLFCSST	1.0000	0.0000	0.3246	15.7172	70462187.3004	15.2893
ALTEFQMLNRQISKSS	1.0000	0.0000	0.3036	15.1375	36149562.9867	14.8437
ALTELIRSRSAKGSQT	1.0000	0.0000	0.2745	14.9265	28355012.5243	14.6816
ALTNGTAAIDNFYDSS	1.0000	0.0000	0.2915	15.2804	42614482.8409	14.9535
ALVDKVIECVHDRANG	1.0000	0.0000	0.2868	16.9960	307170687.6458	16.2722
ALVKLKHFNPKHDGIR	1.0000	0.0000	0.2743	16.3034	138377059.5722	15.7399
ALVQTMSSTFVEMCLS	1.0000	0.0000	0.3785	16.3787	150914685.4102	15.7978
ALWMTSIKQAIEATIK	1.0000	0.0000	0.3132	16.5941	193388615.7027	15.9633
ALYYKILEDDEHSDNQ	1.0000	0.0000	0.2958	15.9834	95730550.7559	15.4939
AMAENKDLPIQLISKK	1.0000	0.0000	0.2581	15.2988	43526469.4012	14.9677
AMANEDPRYESTDYFT	1.0000	0.0000	0.3034	16.5664	187312379.8082	15.9420
AMANIRLAYSSKNANA	1.0000	0.0000	0.3080	15.3440	45854634.0850	15.0025
AMDPMYNLRCYCNRIA	1.0000	0.0000	0.3851	18.0670	1054063696.3240	17.0954
AMDQGDAGQLNPQLDI	1.0000	0.0000	0.2538	16.1996	122791084.1730	15.6601
AMELLVESNITDERSR	1.0000	0.0000	0.2874	15.3889	48285046.5785	15.0370
AMESKRIHSKEQGSNM	1.0000	0.0000	0.3439	15.9992	97497332.0041	15.5061
AMFEEAFIESISKKDN	1.0000	0.0000	0.2949	15.7863	76300725.4421	15.3424
AMILKFGMNDNEVNRP	1.0000	0.0000	0.2976	16.2910	136418151.9722	15.7303
AMLRTATSISKWRYQL	1.0000	0.0000	0.3646	16.6616	209023048.1959	16.0152
AMNPFKDVTYYPKNSI	1.0000	0.0000	0.3142	16.2663	132588596.6730	15.7113
AMPPNHLDVVIFFSGP	1.0000	0.0000	0.3092	16.6916	216361090.1260	16.0383
AMSAGESHQNFQESLN	1.0000	0.0000	0.3384	15.6417	64596721.6200	15.2313
AMSIRTSVRSLYVIGD	1.0000	0.0000	0.3325	16.0282	100807712.7303	15.5284
AMSSSVVQEMLILWGM	1.0000	0.0000	0.4243	17.1524	367782992.5198	16.3925
AMSVQQNTDGLSAKSV	1.0000	0.0000	0.3100	15.3941	48577869.9141	15.0410
AMTMLLTYDNQYNLSE	1.0000	0.0000	0.3288	15.9281	89833648.8921	15.4514
AMTRSKSQWVIGQKDM	1.0000	0.0000	0.3708	17.2123	394006175.3499	16.4384
ANAADETKHLSIVSPK	1.0000	0.0000	0.2729	15.2134	39450362.2179	14.9020
ANADTGTSYEDDNFQL	1.0000	0.0000	0.2791	15.6019	61702599.7735	15.2007
ANANDENSPRSFNVLG	1.0000	0.0000	0.2877	14.9037	27618429.4688	14.6640
ANASNQGTIQFGYSCA	1.0000	0.0000	0.3533	16.4563	165005260.8336	15.8574
ANATIIPKLTLCKNEF	1.0000	0.0000	0.2750	15.7122	70060391.3166	15.2855
ANATSLFRDCSLILMA	1.0000	0.0000	0.3341	15.8384	81017895.9523	15.3825
ANCAILISYLPEKASQ	1.0000	0.0000	0.3193	15.7911	76722597.9260	15.3461
ANDENSPRSFNVLGQD	1.0000	0.0000	0.2885	15.1356	36071244.4068	14.8423
ANDETPSQQHPELTVQ	1.0000	0.0000	0.2643	15.7410	72423645.5893	15.3076
ANDFELSNNNSETLMG	1.0000	0.0000	0.2922	14.7567	23318384.9441	14.5510
ANDFSPIIFLIGVAIF	1.0000	0.0000	0.2781	16.1707	118771705.6105	15.6379
ANDGNSNLQPEDGTGH	1.0000	0.0000	0.2862	15.5138	55751536.2014	15.1329
ANDMRTERLADTIDCG	1.0000	0.0000	0.2835	16.6558	207622540.9545	16.0107
ANDTLNGQLPPEEQVA	1.0000	0.0000	0.2422	15.5372	57278674.3089	15.1510
ANEDPRYESTDYFTIL	1.0000	0.0000	0.2864	16.0228	100180402.7419	15.5242
ANEEDIDNQYDLFLVE	1.0000	0.0000	0.2620	15.8659	83622068.8576	15.4036
ANEFQLKKSEKFDAGS	1.0000	0.0000	0.2815	15.3905	48372682.5767	15.0382
ANEGNERVKDEVRDEL	1.0000	0.0000	0.2445	15.8482	81934701.1566	15.3900
ANETNDQVLAVSFERY	1.0000	0.0000	0.2904	15.9386	90926150.1702	15.4595
ANFLVNVNASPITKFD	1.0000	0.0000	0.2778	15.3434	45823090.4571	15.0020
ANFPNKASSALQPSQI	1.0000	0.0000	0.2811	14.7887	24193766.2490	14.5756
ANFVKHSQMLESFNYI	1.0000	0.0000	0.3521	16.2521	130435641.6420	15.7004
ANGDNTVNIQQYDDNL	1.0000	0.0000	0.2699	15.4873	54075797.0646	15.1126
ANGFLKIIVSKMTNNP	1.0000	0.0000	0.2875	15.4092	49425839.2350	15.0525
ANHHPIGDSSTNSPKA	1.0000	0.0000	0.3083	15.2193	39721450.5936	14.9066
ANHLLNEFKPATMSKV	1.0000	0.0000	0.2980	15.6582	65840401.9387	15.2440
ANHTDNSSRTPRMTED	1.0000	0.0000	0.2988	15.4763	53396290.4124	15.1041
ANIAQGDDMSIILTVA	1.0000	0.0000	0.2706	15.8931	86286145.8540	15.4245
ANIGPEGSQSNCKLGQ	1.0000	0.0000	0.3254	15.8509	82194264.0753	15.3921
ANIPNMHAQIYTSPTV	1.0000	0.0000	0.3062	16.2489	129962833.1129	15.6980
ANIRLAYSSKNANAAD	1.0000	0.0000	0.2825	14.9794	30133262.6684	14.7222
ANISCQTLQSKIRCSI	1.0000	0.0000	0.3575	15.9497	92091183.4365	15.4680
ANISHILATNAIYFNL	1.0000	0.0000	0.2975	15.4782	53512933.4964	15.1056
ANISVLEPNFMNVVVL	1.0000	0.0000	0.3052	15.7188	70594346.5962	15.2905
ANKSGPNKVRTLDNSN	1.0000	0.0000	0.2626	14.4120	15681529.4990	14.2861
ANKTTTRVSTTKADKE	1.0000	0.0000	0.2343	15.0356	32150059.5910	14.7654
ANKTVEEKTGSKIDLM	1.0000	0.0000	0.2638	15.4795	53593626.9970	15.1066
ANLIILFHMSELRSSL	1.0000	0.0000	0.3177	15.1219	35508244.5961	14.8318
ANLLGNKQLIFESGGM	1.0000	0.0000	0.3005	15.6888	68194023.1108	15.2674
ANLSNSNINQSQCNAS	1.0000	0.0000	0.3042	14.2752	13396500.0360	14.1810
ANLTPKNTDQASCQVR	1.0000	0.0000	0.2951	15.7757	75372486.8227	15.3343
ANLVSLGGSPNDEEKF	1.0000	0.0000	0.2846	15.1181	35352563.0064	14.8288
ANMDSLISQGEKYVCV	1.0000	0.0000	0.3594	16.6009	194900457.7074	15.9685
ANNAHDLCSRLIFNLK	1.0000	0.0000	0.3215	15.6253	63388392.1342	15.2186
ANNDSALTEFQMLNRQ	1.0000	0.0000	0.2888	15.3852	48079368.5143	15.0341
ANNLHYRKDKFGSSKI	1.0000	0.0000	0.3129	15.5525	58296582.0493	15.1627
ANNMTNKELNVFENER	1.0000	0.0000	0.2806	15.3338	45317842.3551	14.9946
ANNNGHGNKSYNDQSP	1.0000	0.0000	0.3150	15.1361	36091689.1774	14.8426
ANNNSLLEESRTSFIR	1.0000	0.0000	0.2765	14.4046	15547037.2332	14.2804
ANNPFLQVIKSSQALT	1.0000	0.0000	0.2741	14.9262	28345224.9438	14.6813
ANNQPTKLATSPIACQ	1.0000	0.0000	0.2863	15.6163	62733652.1185	15.2117
ANNSGASKDSADTHKL	1.0000	0.0000	0.2818	14.6790	21324985.4785	14.4913
ANNTTDYFTNIDGSQL	1.0000	0.0000	0.2805	15.2813	42659800.2889	14.9543
ANPSDKSSLFMHHILT	1.0000	0.0000	0.3321	15.4711	53080741.7867	15.1002
ANQDKGPTNTQQNKKI	1.0000	0.0000	0.2362	15.2286	40148945.6866	14.9138
ANQDLKTGGSSPMNFA	1.0000	0.0000	0.3045	15.5045	55158116.5450	15.1258
ANQETRRTEATAMELL	1.0000	0.0000	0.2483	15.8565	82719905.9349	15.3964
ANQHTDNIAAVPTDEL	1.0000	0.0000	0.2474	15.7161	70375592.1799	15.2885
ANQRSNVRLCGKSKTS	1.0000	0.0000	0.3267	15.3362	45441702.4918	14.9964
ANQRVLLHAGPPMPMP	1.0000	0.0000	0.2863	16.8437	257754844.8412	16.1551
ANRQRNNSFYQPSLYS	1.0000	0.0000	0.3371	15.4034	49101030.7949	15.0481
ANRSTNLDPTSDQDNE	1.0000	0.0000	0.2530	14.4799	16955128.4475	14.3383
ANSANASNQGTIQFGY	1.0000	0.0000	0.3134	15.6383	64348525.8751	15.2287
ANSAQMVAVNPTFLLV	1.0000	0.0000	0.2976	15.8555	82622500.4755	15.3956
ANSAQPSKREVTHNHQ	1.0000	0.0000	0.3085	15.7642	74382521.4646	15.3254
ANSDGDQGVLDLKTPL	1.0000	0.0000	0.2556	15.1785	37899579.8431	14.8753
ANSDNCKPHAEPEQRN	1.0000	0.0000	0.3128	16.0198	99835093.7942	15.5219
ANSDRLTQKKIKQVQQ	1.0000	0.0000	0.2504	15.4237	50261489.1729	15.0637
ANSHEEDYSKWATRKP	1.0000	0.0000	0.3561	16.5785	189941835.1044	15.9513
ANSLSWRIFSIRDYNP	1.0000	0.0000	0.3718	16.0778	106728135.1553	15.5665
ANSNLSGNTIELKNGP	1.0000	0.0000	0.2594	14.2831	13517855.0822	14.1870
ANSNSKQRHDYVSSPE	1.0000	0.0000	0.3265	15.1410	36298166.2921	14.8464
ANSNSYPIDNVHVPMT	1.0000	0.0000	0.3320	15.8097	78379389.4244	15.3604
ANTDLRPTKSVNERKA	1.0000	0.0000	0.2494	15.0632	33186595.6395	14.7866
ANTNFLSCRMMKSSEA	1.0000	0.0000	0.3712	15.9230	89307382.6508	15.4475
ANTSAIVMLIKNKRIR	1.0000	0.0000	0.2740	15.5025	55031285.6702	15.1243
ANTSGNCSNSNEGARV	1.0000	0.0000	0.3352	15.2526	41275706.9787	14.9322
ANTTGRIKMTPLSNPM	1.0000	0.0000	0.2909	15.6497	65197398.6379	15.2374
ANYLLRLQDSDFNKNE	1.0000	0.0000	0.2800	15.0667	33320903.6254	14.7893
APDDINLSKSHNETTY	1.0000	0.0000	0.2858	15.0981	34547120.8887	14.8134
APEESANSHEEDYSKW	1.0000	0.0000	0.3706	16.3716	149679341.9075	15.7923
APEHLPSLVVRVLNAN	1.0000	0.0000	0.2852	15.5214	56240727.6898	15.1388
APHNSIDRNLLESAKA	1.0000	0.0000	0.2760	14.9556	29321498.1191	14.7039
APHRIPVYTTMPYVCN	1.0000	0.0000	0.3169	17.7946	770281704.2950	16.8860
APIYLRAAKIYWEDLY	1.0000	0.0000	0.3214	17.5742	597662788.5720	16.7166
APLDAPSNKKIQNAMT	1.0000	0.0000	0.2625	15.2683	42025629.0092	14.9443
APLIVNKIDDNKLGRK	1.0000	0.0000	0.2371	15.2576	41512106.1093	14.9361
APLNDQQSVSHNNALR	1.0000	0.0000	0.2914	15.0320	32015845.2142	14.7626
APLPFQRVKEKNQPEC	1.0000	0.0000	0.2725	16.5928	193086634.6804	15.9623
APLTNNVLFVNSTLEY	1.0000	0.0000	0.2849	15.1137	35171961.6883	14.8254
APNLKQVMYEPGWCTN	1.0000	0.0000	0.3797	17.7253	711271631.9547	16.8328
APNMGAISKLAQNVFK	1.0000	0.0000	0.2897	15.8432	81469602.3738	15.3862
APNPSTHGSNKKIFNT	1.0000	0.0000	0.2866	15.0326	32039339.5078	14.7631
APNSFSISERTFVNDL	1.0000	0.0000	0.2962	14.9941	30648863.9111	14.7335
APNSHEEQKVVTQEAQ	1.0000	0.0000	0.2664	16.1038	109965240.0655	15.5864
APNTVRLKSVTLDQID	1.0000	0.0000	0.2499	15.2250	39983562.0167	14.9110
APNVALIHSKPMNMDC	1.0000	0.0000	0.3525	16.6915	216323518.0731	16.0381
APPSSPTKNQYVFDTD	1.0000	0.0000	0.2856	15.5707	59530081.4577	15.1767
APQKLGMVIFFKQLSK	1.0000	0.0000	0.2871	16.2391	128509850.6726	15.6905
APQREIDSLTLLSNSD	1.0000	0.0000	0.2589	14.3848	15196738.6968	14.2652
APSEASSQLLSQNKAL	1.0000	0.0000	0.2663	14.1742	11925737.5393	14.1033
APSLDTMPISKKNNSS	1.0000	0.0000	0.2762	14.2380	12833902.2428	14.1523
APSNKKIQNAMTMLLT	1.0000	0.0000	0.2833	15.3490	46115920.1040	15.0063
APSPSKKKTSCGGTRH	1.0000	0.0000	0.3350	15.9377	90824436.1532	15.4588
APSQTDKGEVFNKKDM	1.0000	0.0000	0.2747	15.9690	94155583.5853	15.4828
APSRDIGIANNSGASK	1.0000	0.0000	0.2842	14.9704	29825172.4514	14.7153
APSRNHFYLNLNTLQQ	1.0000	0.0000	0.3055	15.4682	52899508.2275	15.0979
APSTTIEHRENLPLHE	1.0000	0.0000	0.2765	15.6695	66702057.4054	15.2527
APSYPDNDKPGIQQLI	1.0000	0.0000	0.2638	15.7463	72868463.0573	15.3117
APTKELASELLLDARN	1.0000	0.0000	0.2400	14.7615	23448210.0444	14.5547
APTKPNNIENQNSTFI	1.0000	0.0000	0.2557	14.8327	25452796.6214	14.6095
APTMNPDNMLNKPCDA	1.0000	0.0000	0.3129	16.2415	128858164.7864	15.6923
APTSIQSPITNMAQTT	1.0000	0.0000	0.2734	15.3355	45404237.3033	14.9959
APVPCLYFSCDGDKKQ	1.0000	0.0000	0.3487	17.3405	456689191.0017	16.5370
APYKQSNTTCASNDHT	1.0000	0.0000	0.3348	15.8980	86767638.9254	15.4282
APYSGWGNLDEQSSSL	1.0000	0.0000	0.3734	15.7973	77272675.2942	15.3509
AQAMNPFKDVTYYPKN	1.0000	0.0000	0.2904	16.6653	209915131.7497	16.0181
AQDKPGISIDNREEQK	1.0000	0.0000	0.2449	15.6365	64214963.6067	15.2273
AQDKVLTRKPSLGRLP	1.0000	0.0000	0.2519	15.4074	49323372.8541	15.0512
AQEPLGDECLCPTHGQ	1.0000	0.0000	0.3118	17.4582	522969594.2846	16.6275
AQEYFTSQSFMEASCI	1.0000	0.0000	0.3796	16.8500	259632649.0512	16.1600
AQGDDMSIILTVANNL	1.0000	0.0000	0.2782	15.4696	52984351.2249	15.0990
AQGPNNPTKLEESATV	1.0000	0.0000	0.2538	15.2015	38915065.7696	14.8929
AQINRMQHASFCSSTS	1.0000	0.0000	0.3886	16.1800	120049077.2434	15.6450
AQITITPAETLSMRQR	1.0000	0.0000	0.2588	15.9623	93433766.9082	15.4777
AQIVKDCKILAVSMGF	1.0000	0.0000	0.3143	16.9493	291070212.6553	16.2363
AQIYTSPTVRKSANTS	1.0000	0.0000	0.2915	15.1602	37110152.9518	14.8612
AQKDTSKALIIWKIFQ	1.0000	0.0000	0.3032	16.4605	165814826.8715	15.8606
AQKLEMYHCSDRTNGK	1.0000	0.0000	0.3470	16.8831	269709235.0788	16.1854
AQLDNFSQERTDTPNL	1.0000	0.0000	0.2584	15.1244	35610135.4323	14.8337
AQLKRRSTFTNNQQLA	1.0000	0.0000	0.2669	15.2744	42324308.5557	14.9490
AQLPESHLTTKEWASL	1.0000	0.0000	0.3301	15.9674	93987573.2241	15.4816
AQLTGPNDLVVTVARH	1.0000	0.0000	0.2590	16.2227	126103691.3530	15.6779
AQMVAVNPTFLLVSET	1.0000	0.0000	0.2889	15.9715	94431666.0453	15.4848
AQNEESSVPFRSDESE	1.0000	0.0000	0.3010	15.0630	33178540.0258	14.7864
AQNEYPYLPPFPQFPS	1.0000	0.0000	0.2983	16.4665	166958121.0636	15.8652
AQNFEVNPEFNEDDTK	1.0000	0.0000	0.2544	15.7350	71921233.9258	15.3030
AQNQSYESIRQIHNYS	1.0000	0.0000	0.3449	15.8779	84787612.4258	15.4128
AQNVFKCNKRFMETLR	1.0000	0.0000	0.3171	16.8539	260818456.9040	16.1630
AQPGLHQKHYVNSHVF	1.0000	0.0000	0.3349	17.1422	363475816.2143	16.3846
AQPNDISKQSARGLAG	1.0000	0.0000	0.2760	15.4542	52056872.9049	15.0872
AQPSAIRVNSDTLPIT	1.0000	0.0000	0.2610	15.1106	35047599.0077	14.8230
AQPSKREVTHNHQFNF	1.0000	0.0000	0.3099	16.4403	162008062.1487	15.8451
AQRACLSRTLAKNQLR	1.0000	0.0000	0.2982	15.8553	82606277.1468	15.3954
AQSLRPNRQSPVSNFH	1.0000	0.0000	0.3199	15.4105	49500878.4883	15.0536
AQSPFRSANFVKHSQM	1.0000	0.0000	0.3494	16.2072	123874085.1387	15.6659
AQSPTGGQIKQYRTSN	1.0000	0.0000	0.2938	15.8047	77929628.6849	15.3565
AQTPLNTLPLFTEIDD	1.0000	0.0000	0.2307	15.2289	40163100.5929	14.9140
AQTTMGSALNTLAFAN	1.0000	0.0000	0.2849	15.4984	54770477.9515	15.1211
AQTTPFNCFGNPKKFN	1.0000	0.0000	0.3071	16.4069	155886334.2689	15.8194
AQTVLVSIYNSLNCGS	1.0000	0.0000	0.3500	15.5819	60297166.8994	15.1853
AQYSLSDNNFFSENHS	1.0000	0.0000	0.3386	15.0272	31840435.9784	14.7590
AQYTNKLFCSSTMDIF	1.0000	0.0000	0.3611	16.4497	163757391.3140	15.8523
AQYVSTITRPTERNPN	1.0000	0.0000	0.2722	15.6891	68221382.4822	15.2677
ARAQSPFRSANFVKHS	1.0000	0.0000	0.3284	15.9226	89267614.3820	15.4472
ARDAYKQLQIEAVSKT	1.0000	0.0000	0.2589	15.9797	95324072.2338	15.4910
ARDYDDLDELRPHNFI	1.0000	0.0000	0.2665	16.3321	143032281.1208	15.7619
AREKRVVANIGPEGSQ	1.0000	0.0000	0.2621	16.2061	123715957.6529	15.6651
ARGLAGLGEYACQFMI	1.0000	0.0000	0.2965	17.7507	732366971.4608	16.8523
ARGPAEDYRLFTNNDS	1.0000	0.0000	0.2862	15.8227	79566753.4356	15.3704
ARHIMGSEASFQPAQN	1.0000	0.0000	0.3205	16.4446	162804159.1346	15.8484
ARIGVDLAEKSPSKRA	1.0000	0.0000	0.2669	15.5414	57550128.2605	15.1541
ARISSVALNGRTNQNN	1.0000	0.0000	0.2810	14.7924	24297761.8382	14.5785
ARKGNLPPVNQTADEK	1.0000	0.0000	0.2387	15.5597	58779467.6564	15.1683
ARLQHSPNSISMKLID	1.0000	0.0000	0.3087	15.2106	39326704.7721	14.8999
ARLTNRYSSGDANTNF	1.0000	0.0000	0.3023	15.2361	40494925.2483	14.9195
ARMLSNGGSHSSATSP	1.0000	0.0000	0.3402	15.0499	32684247.4296	14.7764
ARMTQLPEEALQTSNK	1.0000	0.0000	0.2663	15.4901	54250180.6970	15.1147
ARNDDSRNPPAMAIEQ	1.0000	0.0000	0.2717	15.8548	82558052.4402	15.3950
ARNREANPSDKSSLFM	1.0000	0.0000	0.3069	15.1332	35973480.1718	14.8404
ARPLAWAPPSSPTKNQ	1.0000	0.0000	0.3204	15.9715	94431921.4626	15.4848
ARPPANGDNTVNIQQY	1.0000	0.0000	0.2647	16.0472	103035896.1612	15.5430
ARPWRVLLGAENLTNL	1.0000	0.0000	0.3126	16.1879	121148089.2200	15.6511
ARQQDSDSNPSTDAGY	1.0000	0.0000	0.3003	15.4201	50052813.6196	15.0610
ARQYLSIVQSHIVVGN	1.0000	0.0000	0.3256	16.3383	144055807.9574	15.7667
ARRYRVHHPSNSKTFL	1.0000	0.0000	0.3387	16.3391	144189034.3480	15.7673
ARSAPLTNNVLFVNST	1.0000	0.0000	0.2791	14.7829	24032613.8247	14.5711
ARSDPIIDNINTSRQN	1.0000	0.0000	0.2637	14.8401	25668900.8527	14.6151
ARSENTSSYSYPIPSD	1.0000	0.0000	0.3222	14.8862	27069905.7114	14.6506
ARSGCTLNSSTNSDDK	1.0000	0.0000	0.3101	14.7054	21981484.4909	14.5116
ARSMISPLIFVLEPET	1.0000	0.0000	0.2911	15.7318	71657472.0223	15.3005
ARSPYKEAKSSIISGP	1.0000	0.0000	0.3032	15.2064	39134188.5495	14.8967
ARSQVLSLSLCFFLIK	1.0000	0.0000	0.3390	15.6027	61764992.7509	15.2013
ARVATKDQAWYPRSFS	1.0000	0.0000	0.3541	17.0783	337703879.6579	16.3355
ASAESQNRNGDLRSAT	1.0000	0.0000	0.2828	14.8290	25343557.1499	14.6066
ASAIFYLQESWFWECE	1.0000	0.0000	0.4715	18.5220	1779766141.5896	17.4451
ASASLLPDGSSSTNSE	1.0000	0.0000	0.2681	13.6938	6859059.3703	13.7341
ASCIEGNLNNDTHPFG	1.0000	0.0000	0.3324	16.1320	113603583.6576	15.6082
ASCQVRKPSNSEQKWP	1.0000	0.0000	0.3877	16.5823	190765281.1137	15.9542
ASDIVGKTDPTSDITT	1.0000	0.0000	0.2492	15.1578	37007130.3550	14.8594
ASDRLNKDARGPAEDY	1.0000	0.0000	0.2679	15.8476	81880830.7514	15.3895
ASEEVLLYTVVSQLKK	1.0000	0.0000	0.2860	15.3921	48466683.8153	15.0395
ASEIHRMGNGELIKTA	1.0000	0.0000	0.2908	16.1898	121414121.9814	15.6526
ASELLLDARNREANPS	1.0000	0.0000	0.2613	14.6689	21076828.2624	14.4835
ASFCSSTSQRSQFVLA	1.0000	0.0000	0.3675	15.6159	62709508.2581	15.2115
ASFQPAQNEYPYLPPF	1.0000	0.0000	0.2990	16.5002	173559785.6773	15.8911
ASFQTSPLRTPYNIPT	1.0000	0.0000	0.2857	15.4165	49846788.4220	15.0582
ASFSLQISPIQGSMKR	1.0000	0.0000	0.3249	15.4403	51227961.6198	15.0765
ASFTDIQTKIKNVRIS	1.0000	0.0000	0.2685	15.2954	43360306.5672	14.9651
ASFTEVDNHDMRPLVP	1.0000	0.0000	0.2972	16.3442	145042267.0119	15.7713
ASGAEPKNIYIFLKCT	1.0000	0.0000	0.3130	16.3430	144825985.4601	15.7703
ASGDTIAPLIVNKIDD	1.0000	0.0000	0.2444	15.3457	45940799.5845	15.0037
ASGGDPYVQGSGHWNP	1.0000	0.0000	0.3893	17.4283	505252624.2537	16.6045
ASHADRMANNDSALTE	1.0000	0.0000	0.3019	15.4756	53354661.8814	15.1036
ASHFNMASVAITIPPT	1.0000	0.0000	0.3090	16.0217	100056364.6263	15.5234
ASHQFLPHISDEEFPQ	1.0000	0.0000	0.3106	16.3443	145047464.8060	15.7713
ASHSNRQATQGYKIKV	1.0000	0.0000	0.3100	16.0522	103629629.4516	15.5468
ASISNTNIDQEPEKRI	1.0000	0.0000	0.2570	14.9318	28529390.2589	14.6857
ASISQVPESPDDSSEL	1.0000	0.0000	0.2827	14.4697	16757146.3702	14.3304
ASKDSADTHKLLVTDH	1.0000	0.0000	0.2844	15.3894	48313721.9522	15.0373
ASKELQDIEQMSQESI	1.0000	0.0000	0.2914	15.3800	47791420.0204	15.0301
ASKITLQVPRFDPRIQ	1.0000	0.0000	0.2517	15.9636	93574234.8752	15.4787
ASKPSKILSTVSSLNN	1.0000	0.0000	0.2535	13.5744	5978505.6652	13.6423
ASKSMSIDDTPSVMCT	1.0000	0.0000	0.3626	15.8863	85609645.7399	15.4193
ASKTFNLISIVVVKFT	1.0000	0.0000	0.2870	15.4365	51006656.0680	15.0736
ASLAELSETLEIVQPL	1.0000	0.0000	0.2562	14.8641	26387981.7902	14.6336
ASLGPDNLSPNMFSVG	1.0000	0.0000	0.3194	15.2179	39656646.9050	14.9055
ASLKKAKLSRKSQKEI	1.0000	0.0000	0.2555	14.5342	18050545.8904	14.3801
ASLLPDGSSSTNSERF	1.0000	0.0000	0.2887	14.2576	13126875.9222	14.1674
ASLLSFKWTVPFFHAP	1.0000	0.0000	0.3721	16.8657	264365123.0857	16.1720
ASLPSSIKRHISHIPQ	1.0000	0.0000	0.3166	15.2833	42759337.7897	14.9558
ASMSKSCYKSIHPSSS	1.0000	0.0000	0.3913	15.2719	42201431.0794	14.9470
ASMTNLNILFNRQAKA	1.0000	0.0000	0.2853	15.2819	42691770.7493	14.9548
ASNDHTPAPVPCLYFS	1.0000	0.0000	0.3522	16.4480	163438582.5874	15.8510
ASNFSLHTPDAQSLRP	1.0000	0.0000	0.2991	15.1028	34734104.3637	14.8170
ASNGVYDEGTESRNYL	1.0000	0.0000	0.3211	15.8097	78381653.0346	15.3604
ASNIDKNKHPPNEFNK	1.0000	0.0000	0.2717	15.0418	32378960.3449	14.7702
ASNKKTPDKLGPQSDS	1.0000	0.0000	0.2592	14.5196	17748527.4539	14.3688
ASNQGTIQFGYSCARS	1.0000	0.0000	0.3686	16.4368	161354285.7417	15.8424
ASNRSNVRELQERKEK	1.0000	0.0000	0.2739	15.1032	34749458.5888	14.8173
ASNSSLSATNKMTSPE	1.0000	0.0000	0.2797	14.0051	9815973.9334	13.9734
ASPDKKSNTINIYGFL	1.0000	0.0000	0.2871	15.1591	37060763.7709	14.8603
ASPITKFDHLAAPYSG	1.0000	0.0000	0.3031	16.0412	102321025.5662	15.5383
ASPLLIIKYNGSANDM	1.0000	0.0000	0.3030	15.3198	44592642.3744	14.9838
ASPRDSADFLSLAGKK	1.0000	0.0000	0.2806	15.0261	31799161.9576	14.7581
ASQEFKNRVETGHTCI	1.0000	0.0000	0.3168	16.7575	233416156.7696	16.0889
ASQGRDISLANYLLRL	1.0000	0.0000	0.2907	15.1912	38455539.0490	14.8850
ASQIRTETNVHSPNRI	1.0000	0.0000	0.2887	15.4568	52212448.3983	15.0892
ASQLKDRSWSSQSRPY	1.0000	0.0000	0.3771	15.7686	74764496.5417	15.3288
ASQNPLNKNSNGLNDD	1.0000	0.0000	0.2515	14.0142	9919141.1833	13.9803
ASRDQDEKIPCTTNNH	1.0000	0.0000	0.3023	16.0105	98767275.7819	15.5147
ASRGQSKYRLPLGVKA	1.0000	0.0000	0.2982	15.8758	84580778.6742	15.4112
ASRINAPSPSKKKTSC	1.0000	0.0000	0.3089	14.9533	29244050.8603	14.7022
ASSALQPSQIAGPRAT	1.0000	0.0000	0.2808	15.2875	42966286.0090	14.9590
ASSANKSGPNKVRTLD	1.0000	0.0000	0.2728	14.5846	19128719.2849	14.4188
ASSIEKTWKHCESSFH	1.0000	0.0000	0.4341	16.8866	270812821.5776	16.1881
ASSQGSFTQLFLGRND	1.0000	0.0000	0.3109	15.3283	45032264.4207	14.9904
ASSQILRMASLLSFKW	1.0000	0.0000	0.3746	15.8526	82349567.4890	15.3934
ASSQLLSQNKALFDMS	1.0000	0.0000	0.3027	14.6544	20728679.9785	14.4724
ASTDGNLQPLNAVSVQ	1.0000	0.0000	0.2779	15.0412	32357115.7433	14.7697
ASTDISSPSRIQGKFP	1.0000	0.0000	0.2947	15.0948	34416317.9396	14.8109
ASTEENAFQNHPPSGH	1.0000	0.0000	0.3163	15.9169	88674275.6213	15.4428
ASTGPLKAASFTSAFY	1.0000	0.0000	0.3127	15.6222	63162457.3865	15.2163
ASTILFKHNASFTDIQ	1.0000	0.0000	0.2929	15.5262	56553209.7508	15.1425
ASTLKDYSQRLLDSLV	1.0000	0.0000	0.2840	14.7815	23994361.4208	14.5701
ASTNRRFSEYLHQSDL	1.0000	0.0000	0.3262	15.4927	54415736.0568	15.1168
ASTQKFQKESFQMTEN	1.0000	0.0000	0.3003	15.8062	78065709.7197	15.3577
ASVAITIPPTDFYASS	1.0000	0.0000	0.2983	15.5949	61210739.6205	15.1953
ASVINNRTWQNPTLTA	1.0000	0.0000	0.3167	15.8427	81415808.4854	15.3857
ASVMNNSVGHEKLNTD	1.0000	0.0000	0.3151	15.3950	48625037.4118	15.0416
ASYNIESSLASTQKFQ	1.0000	0.0000	0.3072	14.9247	28296742.6418	14.6802
ATAEMLLHHHIYETEE	1.0000	0.0000	0.2896	17.0985	345618999.3028	16.3510
ATAMELLVESNITDER	1.0000	0.0000	0.2675	15.5459	57852674.6894	15.1576
ATAQAMNPFKDVTYYP	1.0000	0.0000	0.2741	16.9161	280178992.4425	16.2108
ATDALAGLKRNTYKNP	1.0000	0.0000	0.2529	15.4554	52125169.9398	15.0880
ATDREESYVNSVNSLA	1.0000	0.0000	0.3013	15.0674	33349966.8071	14.7899
ATEFKITKMLAHIMNG	1.0000	0.0000	0.2850	16.6278	201027726.3244	15.9892
ATELNIAIPGHYMLTL	1.0000	0.0000	0.2848	16.2171	125296876.7541	15.6736
ATERDNYFNSQYISNY	1.0000	0.0000	0.3395	15.9363	90683085.4744	15.4577
ATERLWWGESYHFESC	1.0000	0.0000	0.4869	18.6662	2101175069.9837	17.5560
ATFGLQLNFLDIERQN	1.0000	0.0000	0.2640	15.7058	69546347.1613	15.2805
ATGKFTVLELDTTYGL	1.0000	0.0000	0.2567	15.9634	93558211.6335	15.4786
ATGKNSSICFRGDQIQ	1.0000	0.0000	0.3257	16.2832	135204913.7349	15.7244
ATGLDSSTTQKYINEI	1.0000	0.0000	0.2741	15.1712	37579502.6746	14.8696
ATGLTRNSVAFKESTY	1.0000	0.0000	0.2970	15.5771	59965350.4439	15.1816
ATHVTSSQEPAVCMHN	1.0000	0.0000	0.3681	16.8837	269904700.9723	16.1859
ATIAILFADVKTSLLY	1.0000	0.0000	0.2679	15.6023	61731540.2161	15.2010
ATICQGSESSNNVIDG	1.0000	0.0000	0.3322	15.6132	62515451.4570	15.2094
ATIGSHRKLNTATDAL	1.0000	0.0000	0.2629	15.3594	46673742.6298	15.0143
ATIIPKLTLCKNEFSK	1.0000	0.0000	0.2833	15.5196	56125211.0038	15.1374
ATIKCSTVVPNSLNRY	1.0000	0.0000	0.3302	15.7709	74960803.2593	15.3306
ATISSNERMNFSEESL	1.0000	0.0000	0.3071	14.7555	23286269.5028	14.5501
ATKDQAWYPRSFSENV	1.0000	0.0000	0.3585	16.7448	230011301.6801	16.0791
ATKTDTRVNSETSISQ	1.0000	0.0000	0.2647	14.7178	22297811.3661	14.5211
ATLPCFSLTTFTDDSC	1.0000	0.0000	0.3506	16.2619	131926955.7370	15.7080
ATLQRPLQTGASTDGN	1.0000	0.0000	0.2570	15.3840	48013788.9301	15.0332
ATLYNISLYLPSNSLL	1.0000	0.0000	0.2853	14.3322	14304020.6886	14.2247
ATMRPPLSTCLKGAKL	1.0000	0.0000	0.3045	16.0375	101883458.3293	15.5355
ATMSKVENDNQKPSVN	1.0000	0.0000	0.2883	15.1120	35107137.1608	14.8242
ATNAIYFNLAQPSAIR	1.0000	0.0000	0.2810	15.7605	74068741.3487	15.3226
ATNKMTSPETKLIETE	1.0000	0.0000	0.2500	15.1661	37362666.2422	14.8657
ATNKTALTNGTAAIDN	1.0000	0.0000	0.2322	14.9488	29090651.0423	14.6987
ATNNLGSLLKQNVTTD	1.0000	0.0000	0.2477	14.4830	17015889.2457	14.3406
ATNPLLFTNLIIGIRL	1.0000	0.0000	0.2476	15.1245	35612220.4522	14.8337
ATNQYSDTTEHYQSVM	1.0000	0.0000	0.3408	16.4282	159766091.8403	15.8358
ATPSIFWSDQGDPDLR	1.0000	0.0000	0.3323	16.4850	170559570.7570	15.8795
ATQFPDREEASTNRRF	1.0000	0.0000	0.2647	16.0738	106236574.1374	15.5634
ATQGYKIKVMAEDEQS	1.0000	0.0000	0.2740	16.5184	177238806.7496	15.9051
ATRKPEAASNIDKNKH	1.0000	0.0000	0.2586	15.3527	46317250.5046	15.0092
ATSDGPSIQNEDSTPP	1.0000	0.0000	0.2674	14.8611	26296687.8642	14.6313
ATSEMFVLKQLSFDAM	1.0000	0.0000	0.3235	16.1717	118916406.4206	15.6387
ATSFTIEIAPYKQSNT	1.0000	0.0000	0.2810	15.4607	52447953.8625	15.0922
ATSISKWRYQLLPRSL	1.0000	0.0000	0.3521	15.8991	86876274.1582	15.4291
ATSLFRDCSLILMADD	1.0000	0.0000	0.3279	15.9784	95183219.7597	15.4901
ATSLQKNLSNPCFIKA	1.0000	0.0000	0.3049	15.2529	41287122.0202	14.9324
ATSPIACQDPSPPNVQ	1.0000	0.0000	0.3034	15.9344	90483882.8028	15.4562
ATSPTRNKYKLRNEVT	1.0000	0.0000	0.2680	15.2889	43034834.4756	14.9601
ATTIKLMVDVICTMVQ	1.0000	0.0000	0.2907	17.1686	374693891.3879	16.4049
ATTKLSIWLPDLFATM	1.0000	0.0000	0.3253	16.3180	140723731.8097	15.7511
ATTLQSSNLSDEFYNS	1.0000	0.0000	0.2925	14.4079	15607680.9264	14.2830
ATTPPLTLQHQSDTFK	1.0000	0.0000	0.2598	15.5371	57271346.5088	15.1509
ATTTNSDNNHDSPVEL	1.0000	0.0000	0.2705	14.6825	21409406.1970	14.4940
ATVMTKDRYPFKPRGY	1.0000	0.0000	0.2599	17.2474	410271201.6469	16.4654
ATYVGCSTDIKNKKHT	1.0000	0.0000	0.3192	16.4196	158187939.2442	15.8292
AVAGPHTKTKHRNYPG	1.0000	0.0000	0.2722	16.8684	265193836.9490	16.1741
AVCMHNFFRTRSKTHS	1.0000	0.0000	0.3888	17.1644	372862849.3673	16.4016
AVDEERKCSLSSHKFY	1.0000	0.0000	0.3668	16.3745	150188674.0933	15.7945
AVDNAYVKLLKLLDPV	1.0000	0.0000	0.2574	15.5756	59868027.8797	15.1805
AVDSYTNNFECVTSGE	1.0000	0.0000	0.3485	16.2743	133822453.0183	15.7175
AVEFKLCDGQAILVKA	1.0000	0.0000	0.2705	16.7790	239251077.3019	16.1054
AVEKVTAQLKRRSTFT	1.0000	0.0000	0.2560	15.8409	81247302.5604	15.3844
AVFLTKSQITSLFFTM	1.0000	0.0000	0.3092	15.8525	82337671.9270	15.3933
AVGKTVLTPNSHSLQR	1.0000	0.0000	0.2928	15.4125	49618062.6101	15.0551
AVHSLEFYPPELSTKN	1.0000	0.0000	0.3072	15.6123	62445246.5794	15.2086
AVICLMQSFLQTKNVL	1.0000	0.0000	0.3302	16.3048	138597588.8758	15.7409
AVINLTNDDCLLGCDK	1.0000	0.0000	0.3203	16.2474	129744164.7082	15.6969
AVISAYLAKETSTNPQ	1.0000	0.0000	0.2784	15.3214	44673300.6969	14.9850
AVKSSTAEQKLPGQNR	1.0000	0.0000	0.2714	15.2745	42325655.6176	14.9490
AVLMVKLKDGIFKHFS	1.0000	0.0000	0.3047	16.5019	173900503.4309	15.8924
AVMYRVLVPSPNQHKT	1.0000	0.0000	0.3132	16.6025	195258436.2485	15.9697
AVNFNTDIEKDYKTTL	1.0000	0.0000	0.2535	15.5626	58977355.5353	15.1705
AVNKASTILFKHNASF	1.0000	0.0000	0.3015	15.4173	49889127.9918	15.0588
AVNPTFLLVSETVADQ	1.0000	0.0000	0.2665	15.6068	62055542.5626	15.2045
AVNTEQEESASPLLII	1.0000	0.0000	0.2600	14.9868	30394424.7194	14.7279
AVPEPRGTAKNSSSPP	1.0000	0.0000	0.2792	15.0865	34090862.2488	14.8046
AVPPDFHTLRKRIQEI	1.0000	0.0000	0.2335	16.5044	174409759.8912	15.8944
AVPTDELTNCAGGVKS	1.0000	0.0000	0.2992	16.1811	120211094.9630	15.6459
AVQPLKLSRSYYGNVA	1.0000	0.0000	0.3206	15.9428	91364396.8929	15.4627
AVRARLTNRYSSGDAN	1.0000	0.0000	0.3028	15.5803	60188359.7431	15.1841
AVRIGRRNNNQLDNPY	1.0000	0.0000	0.2817	15.8242	79697962.0565	15.3715
AVRRAQEPLGDECLCP	1.0000	0.0000	0.2966	17.3716	473329878.4472	16.5609
AVSFERYQVSITDATS	1.0000	0.0000	0.3114	15.8584	82906768.5417	15.3979
AVSGTLDNKENTSESL	1.0000	0.0000	0.2629	14.3107	13955212.7817	14.2083
AVSHRNLHTNHRYEQG	1.0000	0.0000	0.3383	16.7227	224246089.6717	16.0622
AVSKTIVDLNTVADNQ	1.0000	0.0000	0.2567	15.2400	40679815.2225	14.9225
AVSMGFYMLGEVSIAD	1.0000	0.0000	0.3444	16.9536	292542776.1383	16.2397
AVSVQAQINRMQHASF	1.0000	0.0000	0.3265	16.6076	196405139.1873	15.9737
AVTDTKSKLPPNTTWP	1.0000	0.0000	0.2944	15.8183	79158318.2527	15.3670
AVTMGLNILPGNALEA	1.0000	0.0000	0.2693	15.7587	73916016.8355	15.3212
AVVENDPISMLTDSPN	1.0000	0.0000	0.2858	15.2299	40208487.0291	14.9147
AVVYFTSQRDIMNKTK	1.0000	0.0000	0.2961	16.3731	149945585.2977	15.7935
AWAPPSSPTKNQYVFD	1.0000	0.0000	0.3537	16.6389	203629775.2699	15.9978
AWATDREESYVNSVNS	1.0000	0.0000	0.3696	16.1684	118463509.2374	15.6361
AWNQDVNSRKEALRKN	1.0000	0.0000	0.3233	16.0074	98415609.1360	15.5123
AWPCVISREGNFDNNK	1.0000	0.0000	0.3804	17.0091	311843704.8157	16.2823
AWQDRNPHGTMANISH	1.0000	0.0000	0.3743	17.3314	451935883.6996	16.5300
AWRGNDRIKTTPKVEA	1.0000	0.0000	0.2848	16.8243	252081667.7180	16.1403
AWYPRSFSENVSIKGT	1.0000	0.0000	0.3793	16.5101	175556312.4246	15.8987
AYDESDPYKNVNSNFM	1.0000	0.0000	0.3393	15.8982	86790715.9513	15.4284
AYDPKSRKVLVKRTRQ	1.0000	0.0000	0.2662	16.0602	104582291.5295	15.5529
AYKKMRDFDPSNLIRL	1.0000	0.0000	0.2947	15.9497	92089809.8636	15.4680
AYKQLQIEAVSKTIVD	1.0000	0.0000	0.2597	15.9781	95149928.2901	15.4898
AYLAKETSTNPQISFE	1.0000	0.0000	0.2834	15.3820	47906546.4578	15.0317
AYLNKINLNIRSNTPT	1.0000	0.0000	0.2614	14.6173	19862493.6534	14.4439
AYNSTQGGAREKRVVA	1.0000	0.0000	0.2808	16.4627	166235500.8269	15.8623
AYPSSDDREHKSRDES	1.0000	0.0000	0.3195	15.4454	51533564.5906	15.0804
AYPTYNVTSKYQNMNS	1.0000	0.0000	0.3492	15.9507	92193330.1851	15.4687
AYREDQSSNSNSPETR	1.0000	0.0000	0.3027	14.8213	25119813.8940	14.6007
AYSGSLNEGSDQELTQ	1.0000	0.0000	0.3022	15.1647	37299345.0989	14.8646
AYSMSGPSRIQSDSLS	1.0000	0.0000	0.3424	14.9421	28866716.6838	14.6935
AYSSKNANAADETKHL	1.0000	0.0000	0.2914	15.2207	39786386.1038	14.9077
AYTTLLFGRNDNDAHF	1.0000	0.0000	0.2924	16.2709	133299514.5524	15.7149
AYVKLLKLLDPVHPDP	1.0000	0.0000	0.2607	15.9371	90761772.6754	15.4583
AYYSSQFPGTSVHCHS	1.0000	0.0000	0.4348	17.0590	330269467.7800	16.3206
CADKIKTKELDSIKKT	1.0000	0.0000	0.2617	15.4977	54731355.8310	15.1206
CAGGVKSILHICELST	1.0000	0.0000	0.3728	16.7819	240062480.8012	16.1077
CAGRNSNEKSTRDSQN	1.0000	0.0000	0.3234	15.2329	40348067.6845	14.9171
CAIENCSAYSMSGPSR	1.0000	0.0000	0.4281	16.6865	215096671.5323	16.0343
CAILISYLPEKASQNP	1.0000	0.0000	0.3178	15.7574	73804313.2679	15.3202
CALVKLKHFNPKHDGI	1.0000	0.0000	0.3120	16.8093	247748250.5947	16.1287
CAMTRSKSQWVIGQKD	1.0000	0.0000	0.3926	17.4695	529820263.4007	16.6362
CANDTLNGQLPPEEQV	1.0000	0.0000	0.2824	16.1031	109885002.2310	15.5859
CARSENTSSYSYPIPS	1.0000	0.0000	0.3701	15.5082	55392294.2823	15.1286
CASNDHTPAPVPCLYF	1.0000	0.0000	0.3725	17.3453	459229762.1882	16.5407
CASNGVYDEGTESRNY	1.0000	0.0000	0.3648	16.5788	190012264.7598	15.9516
CASRINAPSPSKKKTS	1.0000	0.0000	0.3089	14.9533	29244050.8603	14.7022
CATTTNSDNNHDSPVE	1.0000	0.0000	0.3176	15.4516	51900535.4079	15.0852
CAVKSSTAEQKLPGQN	1.0000	0.0000	0.3103	15.7804	75779230.7985	15.3378
CCWYSADKLAPSRNHF	1.0000	0.0000	0.4655	17.9501	921349903.5448	17.0056
CDAGTYSIMYQSNLVS	1.0000	0.0000	0.3914	16.4838	170313394.2333	15.8785
CDGDKKQNPIDHTPRT	1.0000	0.0000	0.2727	16.5210	177771294.3084	15.9071
CDGEAEDSSAQKLEMY	1.0000	0.0000	0.3410	16.6053	195888686.7606	15.9719
CDGQAILVKASNKKTP	1.0000	0.0000	0.2883	15.8965	86622614.5963	15.4271
CDKLIMEIMDETKLKS	1.0000	0.0000	0.3109	16.2311	127320106.0856	15.6843
CDRDLSISSNASTEEN	1.0000	0.0000	0.3091	14.7499	23136489.6943	14.5458
CDRGTSYLLIMNKLSS	1.0000	0.0000	0.3537	15.6139	62565222.5920	15.2099
CDSHYTQRSDADSLQI	1.0000	0.0000	0.3530	16.1953	122180539.2504	15.6568
CDSRTDAFYDNSIQKK	1.0000	0.0000	0.3268	16.1211	112181548.6526	15.5997
CDTSDDIKDVMLVKTA	1.0000	0.0000	0.2961	16.2673	132747624.7187	15.7121
CDWKLAIWENGDLNPL	1.0000	0.0000	0.4047	17.5022	550113115.5425	16.6613
CEAGSGNNISIDRNQS	1.0000	0.0000	0.3330	15.4456	51540183.8947	15.0805
CEAHSQGFVISKFGIN	1.0000	0.0000	0.3564	16.8655	264320077.4969	16.1719
CEGNALHTNQDARKGN	1.0000	0.0000	0.3083	16.3393	144212838.7603	15.7674
CELGIFNHSERENWMS	1.0000	0.0000	0.4352	17.3717	473374618.2696	16.5610
CELSTVSVTHPPISPR	1.0000	0.0000	0.3371	15.9505	92179956.1058	15.4686
CEMHISNAPHNSIDRN	1.0000	0.0000	0.3697	16.3330	143173254.4824	15.7626
CENMPCINHYLATSDG	1.0000	0.0000	0.3955	17.2620	417230531.2652	16.4767
CENQGPTIAEKSSSKV	1.0000	0.0000	0.3189	15.5630	59001110.9365	15.1708
CEPEILQNSQETNSRK	1.0000	0.0000	0.3029	15.4283	50525286.7971	15.0672
CEPVNNSQSTVPSTIR	1.0000	0.0000	0.3240	15.4525	51953360.9263	15.0858
CESSFHFDVLGSLKVV	1.0000	0.0000	0.3747	16.4228	158773413.0157	15.8317
CFDSSWKTGYLSIEIL	1.0000	0.0000	0.4074	16.7174	222878758.2711	16.0581
CFFLIKNLNKNHSTLS	1.0000	0.0000	0.3293	15.2346	40424743.7236	14.9183
CFGNPKKFNFIDPPCQ	1.0000	0.0000	0.3334	17.3323	452383699.8832	16.5307
CFIKAMSAGESHQNFQ	1.0000	0.0000	0.3700	17.0433	324356874.6208	16.3086
CFNENEATICQGSESS	1.0000	0.0000	0.3780	16.1976	122511525.9308	15.6586
CFNPIAICQEPISFTR	1.0000	0.0000	0.3395	17.1489	366278113.6771	16.3897
CFNRILQNPYTNSRQS	1.0000	0.0000	0.3465	15.8705	84070433.7837	15.4072
CFRGDQIQFLDKLLLV	1.0000	0.0000	0.2929	16.6294	201396210.9047	15.9904
CFSDLLDHDKSSVFCK	1.0000	0.0000	0.3944	16.4964	172815770.5875	15.8882
CFSIVKAAEKSEKLTG	1.0000	0.0000	0.3106	16.0001	97595025.5323	15.5068
CFSLTTFTDDSCALVK	1.0000	0.0000	0.3574	16.3869	152350495.2689	15.8041
CGAVINLTNDDCLLGC	1.0000	0.0000	0.3730	17.0909	342638740.6902	16.3452
CGGNNDKANSDNCKPH	1.0000	0.0000	0.3655	16.3621	148047231.4923	15.7850
CGGTRHVFLANHTDNS	1.0000	0.0000	0.3539	16.7735	237746106.9635	16.1012
CGKSKTSSTDNGNVLN	1.0000	0.0000	0.3120	14.8661	26450123.2370	14.6351
CGLEQQKDDPDFPTEL	1.0000	0.0000	0.2638	16.4642	166515345.6156	15.8634
CGQRGCAMTRSKSQWV	1.0000	0.0000	0.4463	18.4047	1554956298.0129	17.3550
CGRISNHTMCNEYTIW	1.0000	0.0000	0.4625	18.3666	1488197894.5148	17.3257
CGSNVCLNESKARSPY	1.0000	0.0000	0.3939	16.2627	132037969.6392	15.7086
CHNMQPDDERNVDLPM	1.0000	0.0000	0.3283	17.1301	358451264.8207	16.3753
CHSDDTELTRNQWAAK	1.0000	0.0000	0.3642	17.0224	316632920.8511	16.2925
CHWVADSLGRVETSRF	1.0000	0.0000	0.4097	17.7116	700097010.4734	16.8222
CIAFKAPEESANSHEE	1.0000	0.0000	0.3261	16.2838	135285844.3581	15.7248
CIEGNLNNDTHPFGGV	1.0000	0.0000	0.3230	16.6620	209101225.0535	16.0155
CIKDYPNNESLTLYTF	1.0000	0.0000	0.3316	16.0378	101926427.8586	15.5357
CIKTSIRGLSHNKTLN	1.0000	0.0000	0.3170	15.3674	47105477.5094	15.0204
CINHYLATSDGPSIQN	1.0000	0.0000	0.3474	16.0818	107220650.6622	15.5696
CIPDDSEMKVESIKSS	1.0000	0.0000	0.3392	15.6186	62900558.3590	15.2135
CISLHLSDSAVRIGRR	1.0000	0.0000	0.3523	16.1493	115886708.5107	15.6214
CISQREPSENDTESVQ	1.0000	0.0000	0.3216	15.6993	69030709.1147	15.2756
CISYQKEEFGNLFDRT	1.0000	0.0000	0.3280	16.7122	221548838.5643	16.0541
CITLKSGFADAPLNDQ	1.0000	0.0000	0.2976	15.9459	91687480.3694	15.4651
CIYCTISQKECSGTLC	1.0000	0.0000	0.4508	17.8572	827911619.0002	16.9342
CKDANLSNSNINQSQC	1.0000	0.0000	0.3487	15.2554	41406168.5501	14.9343
CKHFNIEFSDKNGDIS	1.0000	0.0000	0.3440	16.1538	116488666.6805	15.6249
CKILAVSMGFYMLGEV	1.0000	0.0000	0.3612	17.5906	609062541.8365	16.7292
CKLGQTFPFVYMTPGG	1.0000	0.0000	0.3010	17.8002	775283636.2526	16.8903
CKLTKKAIMRPDKSTM	1.0000	0.0000	0.3112	16.3638	148342348.8476	15.7863
CKNEFSKTQNDSDPLP	1.0000	0.0000	0.3021	15.3205	44630151.0236	14.9844
CKPHAEPEQRNQWQFT	1.0000	0.0000	0.3362	17.9389	909502776.5607	16.9969
CKRAMPPNHLDVVIFF	1.0000	0.0000	0.3118	17.4611	524697628.3868	16.6297
CKRFSRQSTTDGIKME	1.0000	0.0000	0.3324	16.5421	182146623.5088	15.9233
CKVTKSNPTGYKERSI	1.0000	0.0000	0.3236	15.9965	97194057.0057	15.5040
CKYKYALNPRKNRTDS	1.0000	0.0000	0.3268	16.1300	113338745.4814	15.6066
CLCPTHGQNGTSNIGP	1.0000	0.0000	0.3667	16.8514	260055570.6463	16.1611
CLFDSSIKFREDDIEL	1.0000	0.0000	0.3143	15.9718	94462970.7023	15.4850
CLFLKNGVEGYRLFKA	1.0000	0.0000	0.3209	16.9102	278278856.9706	16.2063
CLFQDQNSTNQLKHTG	1.0000	0.0000	0.3255	16.0395	102125038.6794	15.5370
CLISNLFLTMNAVRAR	1.0000	0.0000	0.3348	16.1240	112553808.1606	15.6020
CLISNNSPSPNSITHD	1.0000	0.0000	0.3194	14.7048	21965921.5624	14.5111
CLKGAKLAPSQTDKGE	1.0000	0.0000	0.2853	15.9737	94674262.8965	15.4865
CLKSRSNVDTFNNLYA	1.0000	0.0000	0.3370	15.5217	56260867.1168	15.1390
CLLGCDKLIMEIMDET	1.0000	0.0000	0.3384	17.2599	416231572.9643	16.4751
CLMIRDLDQKQPESLV	1.0000	0.0000	0.3082	16.3015	138077782.9008	15.7384
CLMQSFLQTKNVLTNT	1.0000	0.0000	0.3233	15.7655	74489774.6619	15.3264
CLNEKENSHEDSRSSF	1.0000	0.0000	0.3466	15.2565	41456870.4098	14.9352
CLNESKARSPYKEAKS	1.0000	0.0000	0.3271	15.5024	55025209.1853	15.1242
CLQNKFSYKEDNISTA	1.0000	0.0000	0.3274	15.6964	68793451.3067	15.2733
CLQNTNPNDIKSIEKN	1.0000	0.0000	0.2818	15.0019	30926989.8720	14.7395
CLRINNINQCSGCNFN	1.0000	0.0000	0.4112	16.6745	212138331.7081	16.0251
CLRQATIAILFADVKT	1.0000	0.0000	0.2663	16.5147	176485214.9795	15.9023
CLSKRGIHSIVDIGNT	1.0000	0.0000	0.3343	16.1611	117462929.5485	15.6305
CLSRTLAKNQLRRLKS	1.0000	0.0000	0.3010	15.1715	37592173.1300	14.8698
CLTSGSQNSWVFYFDT	1.0000	0.0000	0.4356	17.0506	327109654.1049	16.3142
CLTTLPTFQLHQLENV	1.0000	0.0000	0.3018	16.1619	117572441.7270	15.6311
CLYFSCDGDKKQNPID	1.0000	0.0000	0.3555	16.9443	289429316.1985	16.2325
CMHNFFRTRSKTHSVK	1.0000	0.0000	0.3874	17.0512	327303607.9769	16.3146
CNAHHGRGFETVRRLH	1.0000	0.0000	0.3188	17.8927	862467039.6028	16.9615
CNASSSIDDQQWQAYV	1.0000	0.0000	0.4130	17.0139	313548024.0223	16.2859
CNEGHNTLLDASHADR	1.0000	0.0000	0.3335	16.2363	128090849.5490	15.6883
CNETTNLTDLNPDSII	1.0000	0.0000	0.2748	14.9563	29342904.8847	14.7044
CNEYTIWLKAFYAIST	1.0000	0.0000	0.3925	17.4489	517376135.4070	16.6203
CNFNAVNTEQEESASP	1.0000	0.0000	0.3228	15.6909	68360838.2447	15.2691
CNIDQCNAHHGRGFET	1.0000	0.0000	0.3510	17.8811	851007356.6452	16.9525
CNKRFMETLRSALIYQ	1.0000	0.0000	0.3417	16.6745	212130136.9821	16.0251
CNLGKNYLPEFNSSFI	1.0000	0.0000	0.3497	15.7358	71993910.4911	15.3036
CNMSDTSSVNLQDLSK	1.0000	0.0000	0.3299	14.8829	26965047.6750	14.6480
CNNLHYVRSRTKGNAS	1.0000	0.0000	0.3623	16.0438	102633321.3329	15.5404
CNPIQDHQGSSDSKEK	1.0000	0.0000	0.3349	15.7996	77475301.7322	15.3526
CNPLSELSQFAQITIT	1.0000	0.0000	0.3087	15.5996	61539521.0128	15.1989
CNPNNPNTSRSSKTPL	1.0000	0.0000	0.2913	14.4354	16109478.0364	14.3041
CNPWNKSDANNQPTKL	1.0000	0.0000	0.3480	15.9509	92219289.1995	15.4689
CNQGLGYKYVSIHQTT	1.0000	0.0000	0.3541	17.0776	337415456.9736	16.3349
CNQSKGYSASEEVLLY	1.0000	0.0000	0.3669	16.0177	99595526.5046	15.5203
CNQVHKVKTSHNSANF	1.0000	0.0000	0.3651	16.1866	120967935.6980	15.6501
CNRDEMRPPNGLPSGP	1.0000	0.0000	0.3256	16.4186	158004349.2679	15.8284
CNRIATTPPLTLQHQS	1.0000	0.0000	0.3038	15.9906	96537018.8184	15.4995
CNSTVQNKPKNTTDHQ	1.0000	0.0000	0.3080	15.7061	69570902.7521	15.2808
CNVIVIHEYYLPSKYS	1.0000	0.0000	0.3877	16.9737	299377061.5574	16.2551
CPAAPNMGAISKLAQN	1.0000	0.0000	0.3173	16.2262	126614392.7336	15.6805
CPAAPNSFSISERTFV	1.0000	0.0000	0.3437	16.0376	101899232.3462	15.5356
CPAAPNSHEEQKVVTQ	1.0000	0.0000	0.3050	16.6216	199603406.8313	15.9844
CPAAPNTVRLKSVTLD	1.0000	0.0000	0.2913	15.8090	78321139.0443	15.3599
CPAAPNVALIHSKPMN	1.0000	0.0000	0.3313	16.4052	155582017.7770	15.8181
CPASASLLPDGSSSTN	1.0000	0.0000	0.3144	14.5790	19005208.0812	14.4145
CPIQNGHNKKRDTCLT	1.0000	0.0000	0.3323	16.7774	238807229.7519	16.1042
CPSAFSPSMGEERICL	1.0000	0.0000	0.3992	16.8998	274945911.3103	16.1982
CPTHGQNGTSNIGPQS	1.0000	0.0000	0.3418	16.1932	121892797.0475	15.6552
CPVDKRFDLWVNAEEI	1.0000	0.0000	0.3341	17.5455	578283093.4167	16.6946
CQANTDLRPTKSVNER	1.0000	0.0000	0.2956	15.7782	75591342.2157	15.3362
CQDPSPPNVQIKSQRD	1.0000	0.0000	0.3076	16.0092	98623877.4760	15.5138
CQEPISFTRLLNPQYG	1.0000	0.0000	0.3244	16.4960	172723708.9184	15.8879
CQFMIFGLSKHLTPSQ	1.0000	0.0000	0.3661	16.7623	234696023.6393	16.0926
CQGSESSNNVIDGRDS	1.0000	0.0000	0.3455	15.4319	50734275.7442	15.0700
CQLSSSNSPQSKALNL	1.0000	0.0000	0.3008	14.1782	11980120.7127	14.1064
CQNKELTTREYIHMLC	1.0000	0.0000	0.3604	17.4703	530323458.1312	16.6368
CQNVRSNHKMKRARSM	1.0000	0.0000	0.3846	16.8211	251131935.2930	16.1378
CQSFATNNLGSLLKQN	1.0000	0.0000	0.3152	15.1205	35449842.1895	14.8307
CQTLQSKIRCSIDLIS	1.0000	0.0000	0.3522	15.9424	91325672.6522	15.4624
CQVKMFHPAVVENDPI	1.0000	0.0000	0.2934	17.5365	572271695.3884	16.6876
CQVRKPSNSEQKWPNP	1.0000	0.0000	0.3757	16.6280	201082386.4724	15.9894
CQWLKIKQKSSTLQGK	1.0000	0.0000	0.3624	16.4699	167612100.2111	15.8678
CREWSTAVDSYTNNFE	1.0000	0.0000	0.4062	17.0336	320745680.4304	16.3011
CRMMKSSEAIGRGHNN	1.0000	0.0000	0.3875	16.9118	278771291.2970	16.2075
CRTMKDELRSLNRLLS	1.0000	0.0000	0.3227	15.4798	53611601.6505	15.1068
CSAYSMSGPSRIQSDS	1.0000	0.0000	0.3949	15.7112	69978496.2540	15.2847
CSDQPQFRKKNFSKDT	1.0000	0.0000	0.3187	15.9861	96031489.3499	15.4960
CSDRTNGKINHFNSNN	1.0000	0.0000	0.3392	15.3934	48538353.8459	15.0404
CSFKPRHYVDHKQKDL	1.0000	0.0000	0.3384	17.1804	379820431.5367	16.4140
CSGCNFNAVNTEQEES	1.0000	0.0000	0.3754	16.3988	154447932.3229	15.8132
CSGTLCSLITHKDKSA	1.0000	0.0000	0.3664	16.0215	100032302.3592	15.5232
CSIDLISKISSLKDSQ	1.0000	0.0000	0.3048	14.5629	18656393.2081	14.4021
CSKKAYPSSDDREHKS	1.0000	0.0000	0.3553	15.8025	77737643.3874	15.3549
CSLILMADDDSHDQAI	1.0000	0.0000	0.3339	16.2788	134513599.5983	15.7210
CSLITHKDKSADNNSD	1.0000	0.0000	0.3130	15.0488	32642794.7119	14.7756
CSLSDPCNEGHNTLLD	1.0000	0.0000	0.3618	15.9070	87669200.0043	15.4352
CSLSSHKFYLNQPNSK	1.0000	0.0000	0.3603	15.2871	42943921.0810	14.9587
CSMPDMELDRASKTFN	1.0000	0.0000	0.3531	16.3608	147827493.0774	15.7840
CSNSNEGARVATKDQA	1.0000	0.0000	0.3176	15.8465	81773831.6153	15.3887
CSNVAHGNTSKNFKKE	1.0000	0.0000	0.3395	15.7674	74653254.8457	15.3279
CSPLIRQKGPKPTKRL	1.0000	0.0000	0.2843	15.9639	93607005.7150	15.4789
CSPVPKGKETNFYCFD	1.0000	0.0000	0.3641	17.3482	460737762.6349	16.5429
CSRLIFNLKPREDRLD	1.0000	0.0000	0.3009	15.8712	84135242.6904	15.4077
CSRLITRRGMSTNAGI	1.0000	0.0000	0.3423	16.3192	140923951.2192	15.7520
CSSGPNGEADNLPSQD	1.0000	0.0000	0.3240	15.3743	47481318.1474	15.0257
CSSTMDIFNSADMEGH	1.0000	0.0000	0.3944	16.6630	209342713.6097	16.0162
CSSTSQRSQFVLAGNR	1.0000	0.0000	0.3587	15.6914	68401942.0168	15.2695
CSTDIKNKKHTDKNRS	1.0000	0.0000	0.3052	15.3587	46637827.0872	15.0138
CSTVVPNSLNRYTLFQ	1.0000	0.0000	0.3469	15.9208	89081244.2048	15.4458
CSVAQTPLNTLPLFTE	1.0000	0.0000	0.2966	15.6972	68859824.7909	15.2739
CSYDSSSTKMTENKVG	1.0000	0.0000	0.3662	15.7048	69464910.5835	15.2798
CTASISNTNIDQEPEK	1.0000	0.0000	0.2934	15.3550	46436640.5374	15.0109
CTDDHIPVIIAEETTL	1.0000	0.0000	0.2607	16.5508	183971667.4508	15.9300
CTFIDNVHLQSSQSNS	1.0000	0.0000	0.3556	15.3901	48354197.4660	15.0379
CTGGFASPRDSADFLS	1.0000	0.0000	0.3474	16.1879	121147620.0627	15.6511
CTGNGSMKNSSQIDRG	1.0000	0.0000	0.3594	15.9402	91088800.5661	15.4607
CTISQKECSGTLCSLI	1.0000	0.0000	0.3977	16.4725	168122669.1688	15.8699
CTLDQVQHQNNEVTAF	1.0000	0.0000	0.3056	16.7377	228146674.1732	16.0737
CTLNSSTNSDDKKNQL	1.0000	0.0000	0.2826	14.3359	14365875.5430	14.2276
CTLWLIISKTSTQKYD	1.0000	0.0000	0.3689	16.4835	170272323.8818	15.8783
CTMVQQKTLSPGSEYP	1.0000	0.0000	0.3464	16.5902	192522235.8516	15.9603
CTNEIRSKGISKPRKS	1.0000	0.0000	0.3139	15.4336	50836953.2547	15.0713
CTNYVKIKEARSGCTL	1.0000	0.0000	0.3530	16.8375	255937117.9505	16.1504
CTSLRSTTRLDTTSNY	1.0000	0.0000	0.3181	15.1473	36559945.6007	14.8512
CTSSDSILCDTYNRGM	1.0000	0.0000	0.4046	16.5290	179424983.0335	15.9133
CTSTVQAIAPNPSTHG	1.0000	0.0000	0.3257	16.1682	118434286.8640	15.6360
CTTNNHTTTQRTALNA	1.0000	0.0000	0.2906	15.7411	72429763.0329	15.3077
CTTPEKDAECENQGPT	1.0000	0.0000	0.2951	16.8379	256044660.6737	16.1507
CVHDRANGFLKIIVSK	1.0000	0.0000	0.3243	16.6795	213364313.6043	16.0289
CVHRLMAMAENKDLPI	1.0000	0.0000	0.3219	17.1438	364159817.5275	16.3859
CVISREGNFDNNKDFN	1.0000	0.0000	0.3298	16.0094	98638874.5756	15.5139
CVNITSNTTSNISASN	1.0000	0.0000	0.3012	14.3737	15005133.5197	14.2567
CVPSISKNEYVIWESY	1.0000	0.0000	0.4308	17.1707	375594101.4870	16.4065
CVSLNLRFAGNNVSRK	1.0000	0.0000	0.3396	15.6665	66468643.6790	15.2503
CVTKIDLACATTTNSD	1.0000	0.0000	0.3197	16.1788	119890250.3932	15.6441
CVTSGEDNKSVKLHTS	1.0000	0.0000	0.3366	15.5972	61371171.5720	15.1971
CWYSADKLAPSRNHFY	1.0000	0.0000	0.4405	17.6683	666100317.4766	16.7890
CYCNRIATTPPLTLQH	1.0000	0.0000	0.3403	17.1362	360964309.9490	16.3800
CYERSLDAHSMTIMTF	1.0000	0.0000	0.3868	17.2206	397785086.4124	16.4448
CYKSIHPSSSQQYKNH	1.0000	0.0000	0.4070	16.3285	142429311.4484	15.7591
CYVVLQSPTEFHRTND	1.0000	0.0000	0.3390	16.8968	274021521.0719	16.1960
DADKEVSTQETLTQGM	1.0000	0.0000	0.2618	15.8910	86071488.0635	15.4229
DADSLQIQANNNGHGN	1.0000	0.0000	0.2878	15.3273	44979530.6040	14.9896
DAECENQGPTIAEKSS	1.0000	0.0000	0.3016	15.8400	81161540.9563	15.3837
DAELLYMEILFSTANS	1.0000	0.0000	0.3060	15.4536	52017403.8242	15.0867
DAFMVDKACNPIQDHQ	1.0000	0.0000	0.2910	17.3354	453999672.5741	16.5331
DAGQLNPQLDINFKQN	1.0000	0.0000	0.2549	15.3937	48553267.2592	15.0406
DAGSTSVNKVSSKSQS	1.0000	0.0000	0.2914	14.1452	11534173.3789	14.0811
DAGTYSIMYQSNLVSN	1.0000	0.0000	0.3466	15.6658	66418584.4762	15.2498
DAGYLITLSNNNDNGL	1.0000	0.0000	0.2743	14.7518	23187626.0195	14.5473
DAHFSMISIRHNTSRR	1.0000	0.0000	0.3515	16.1728	119062564.6310	15.6395
DAHSMTIMTFVVSIIK	1.0000	0.0000	0.3253	16.5390	181489231.0397	15.9209
DAIESVEQNDSAKEHP	1.0000	0.0000	0.2774	15.5810	60240885.2124	15.1846
DAIPQFVASNRSNVRE	1.0000	0.0000	0.2912	15.6569	65740024.0495	15.2430
DAKEMDDQSPHSIGQD	1.0000	0.0000	0.2931	16.1269	112939398.1676	15.6042
DAKITEDRLSSAITSG	1.0000	0.0000	0.2657	14.8901	27190096.0153	14.6536
DAKTERIDFKVKPTTS	1.0000	0.0000	0.2393	15.5675	59306609.9748	15.1742
DAKVNNLANIAQGDDM	1.0000	0.0000	0.2651	15.7291	71438513.1153	15.2985
DALAGLKRNTYKNPMA	1.0000	0.0000	0.2754	15.8784	84837455.6207	15.4132
DALNGANEGNERVKDE	1.0000	0.0000	0.2518	15.5760	59892190.3837	15.1808
DALSVCNLGKNYLPEF	1.0000	0.0000	0.3295	16.0095	98655564.5790	15.5140
DAMANEDPRYESTDYF	1.0000	0.0000	0.3025	16.6248	200340871.1400	15.9869
DAMDPMYNLRCYCNRI	1.0000	0.0000	0.3852	18.0110	988211056.9662	17.0523
DAMSSSVVQEMLILWG	1.0000	0.0000	0.3983	16.7878	241687710.2979	16.1122
DANATIIPKLTLCKNE	1.0000	0.0000	0.2626	15.4838	53862627.3771	15.1099
DANLSNSNINQSQCNA	1.0000	0.0000	0.3040	14.5507	18395185.7841	14.3927
DANNMTNKELNVFENE	1.0000	0.0000	0.2750	15.2178	39650905.7638	14.9054
DANNPFLQVIKSSQAL	1.0000	0.0000	0.2756	14.9846	30316773.8498	14.7262
DANNQPTKLATSPIAC	1.0000	0.0000	0.2824	15.5243	56431014.2558	15.1410
DANTNFLSCRMMKSSE	1.0000	0.0000	0.3684	15.8670	83727903.0784	15.4044
DAPLNDQQSVSHNNAL	1.0000	0.0000	0.2851	14.9160	28012305.8726	14.6734
DAPSNKKIQNAMTMLL	1.0000	0.0000	0.2844	15.4074	49323507.6962	15.0512
DAPTKPNNIENQNSTF	1.0000	0.0000	0.2548	14.8084	24749155.7201	14.5908
DAQSLRPNRQSPVSNF	1.0000	0.0000	0.2976	15.0876	34132765.9828	14.8054
DARGPAEDYRLFTNND	1.0000	0.0000	0.2630	16.0981	109255791.2701	15.5821
DARKGNLPPVNQTADE	1.0000	0.0000	0.2386	15.6169	62777905.6424	15.2122
DARMLSNGGSHSSATS	1.0000	0.0000	0.3390	15.0276	31853921.0443	14.7592
DARNREANPSDKSSLF	1.0000	0.0000	0.2810	14.7685	23639886.1040	14.5601
DASHADRMANNDSALT	1.0000	0.0000	0.3006	15.4411	51277802.9803	15.0771
DASLKKAKLSRKSQKE	1.0000	0.0000	0.2545	14.5099	17551539.7274	14.3613
DASVMNNSVGHEKLNT	1.0000	0.0000	0.3151	15.3950	48625037.4118	15.0416
DATELNIAIPGHYMLT	1.0000	0.0000	0.2790	16.3643	148437916.9449	15.7867
DATSFTIEIAPYKQSN	1.0000	0.0000	0.2818	15.5191	56095965.3445	15.1371
DAVEKVTAQLKRRSTF	1.0000	0.0000	0.2557	15.8993	86898449.4746	15.4293
DAVPPDFHTLRKRIQE	1.0000	0.0000	0.2337	16.4800	169588213.4627	15.8756
DAYKQLQIEAVSKTIV	1.0000	0.0000	0.2597	15.9781	95149928.2901	15.4898
DCDRGTSYLLIMNKLS	1.0000	0.0000	0.3441	15.8894	85910416.1615	15.4216
DCFNPIAICQEPISFT	1.0000	0.0000	0.3365	17.0328	320475517.2358	16.3005
DCFSIVKAAEKSEKLT	1.0000	0.0000	0.3025	15.8357	80764932.7998	15.3804
DCGGNNDKANSDNCKP	1.0000	0.0000	0.3434	16.0392	102084279.3350	15.5368
DCHWVADSLGRVETSR	1.0000	0.0000	0.3982	17.4832	538236565.5439	16.6467
DCKILAVSMGFYMLGE	1.0000	0.0000	0.3576	17.4445	514751798.6289	16.6169
DCLLGCDKLIMEIMDE	1.0000	0.0000	0.3371	17.3183	445182512.8110	16.5200
DCSLILMADDDSHDQA	1.0000	0.0000	0.3333	16.2544	130794979.9171	15.7022
DCSPLIRQKGPKPTKR	1.0000	0.0000	0.2804	16.1111	110895253.7344	15.5921
DCTGNGSMKNSSQIDR	1.0000	0.0000	0.3496	15.7758	75380695.0345	15.3343
DDAELLYMEILFSTAN	1.0000	0.0000	0.2913	15.7290	71426850.6535	15.2984
DDAMSSSVVQEMLILW	1.0000	0.0000	0.3889	16.6234	200009084.2159	15.9858
DDARMLSNGGSHSSAT	1.0000	0.0000	0.3333	15.3030	43739692.7545	14.9709
DDCDRGTSYLLIMNKL	1.0000	0.0000	0.3294	16.1648	117966488.3986	15.6333
DDCLLGCDKLIMEIMD	1.0000	0.0000	0.3370	17.2838	427853544.1373	16.4935
DDDESNGIFDAFMVDK	1.0000	0.0000	0.2817	16.2801	134714189.5704	15.7219
DDDINSSNNPRLIPAR	1.0000	0.0000	0.2596	14.6573	20798092.2016	14.4746
DDDNPPEENLRGDLLS	1.0000	0.0000	0.2480	14.8469	25872057.5951	14.6204
DDDNYTSDYTRSSILH	1.0000	0.0000	0.3205	15.4191	49995953.0695	15.0602
DDDPSLCTFIDNVHLQ	1.0000	0.0000	0.3130	16.1956	122224287.3863	15.6570
DDDSHDQAIKKKILIG	1.0000	0.0000	0.2500	15.6761	67205255.8183	15.2577
DDDVQTEYHFNMTRQL	1.0000	0.0000	0.2834	16.8385	256221207.1731	16.1511
DDEHSDNQLFTADNDL	1.0000	0.0000	0.2698	15.2753	42368560.3773	14.9497
DDERNVDLPMRAKKAN	1.0000	0.0000	0.2539	15.8201	79326585.2849	15.3684
DDESNGIFDAFMVDKA	1.0000	0.0000	0.2826	16.3361	143691305.2175	15.7650
DDETRNDSLPNLYQPE	1.0000	0.0000	0.2639	15.2034	39002102.9475	14.8944
DDGKRMDKNFETPQVN	1.0000	0.0000	0.2620	16.1655	118070790.0815	15.6339
DDGPSVGKQLRSKSKK	1.0000	0.0000	0.2785	15.0650	33256232.2930	14.7880
DDHIPVIIAEETTLSK	1.0000	0.0000	0.2479	15.6547	65568825.9261	15.2412
DDIELFARIGVDLAEK	1.0000	0.0000	0.2283	16.0949	108853595.7408	15.5796
DDIKDVMLVKTATGLT	1.0000	0.0000	0.2418	15.8796	84952104.3735	15.4141
DDINLSKSHNETTYRL	1.0000	0.0000	0.2874	14.9885	30453038.2919	14.7292
DDINSSNNPRLIPARS	1.0000	0.0000	0.2662	14.3819	15146443.5423	14.2629
DDKAQNFEVNPEFNED	1.0000	0.0000	0.2543	15.7934	76923707.1939	15.3479
DDKKNQLSPPQAVMYR	1.0000	0.0000	0.2872	16.0805	107064369.8068	15.5686
DDKVSQGTNAGVSAND	1.0000	0.0000	0.2802	15.3285	45044770.6140	14.9906
DDLDELRPHNFICIYC	1.0000	0.0000	0.3439	17.4283	505243978.3610	16.6045
DDMSIILTVANNLHYR	1.0000	0.0000	0.3114	15.9362	90673024.8752	15.4576
DDNDISPSPETYHMNR	1.0000	0.0000	0.3173	15.8079	78219015.6115	15.3590
DDNFQLKNTKIFIHIL	1.0000	0.0000	0.2631	15.6473	65019624.9052	15.2356
DDNKLGRKPSFYLLKK	1.0000	0.0000	0.2722	15.2915	43162243.9591	14.9621
DDNLELSNRWSPPLIC	1.0000	0.0000	0.3593	15.9726	94556773.2296	15.4856
DDNLKVSNTKNSVTKP	1.0000	0.0000	0.2486	14.3021	13817410.4953	14.2016
DDNPPEENLRGDLLSK	1.0000	0.0000	0.2467	14.7898	24224219.6049	14.5765
DDNYTSDYTRSSILHI	1.0000	0.0000	0.3216	15.4435	51417383.2741	15.0789
DDPDFPTELDNVQSNG	1.0000	0.0000	0.2628	15.3989	48843838.6018	15.0446
DDPHGVIINPDLDNKI	1.0000	0.0000	0.2477	15.7167	70420741.9060	15.2889
DDPMTENRPNSDDTLN	1.0000	0.0000	0.2624	14.9943	30656792.6226	14.7337
DDPMTHETNASKITLQ	1.0000	0.0000	0.2726	15.6276	63556551.3928	15.2204
DDPPKQESAELFGTDP	1.0000	0.0000	0.2440	15.7004	69118364.2466	15.2764
DDPSLCTFIDNVHLQS	1.0000	0.0000	0.3303	15.9201	89011205.9530	15.4453
DDQNLPGYGLTVSVKS	1.0000	0.0000	0.2963	15.4806	53660003.8450	15.1074
DDQNMLMPTMNHSLHE	1.0000	0.0000	0.3478	16.4302	160128919.8780	15.8373
DDQSPHSIGQDSLMTT	1.0000	0.0000	0.3099	15.5541	58404047.7042	15.1640
DDQYVACQLSSSNSPQ	1.0000	0.0000	0.3523	15.5794	60129193.1320	15.1834
DDREHKSRDESAENAL	1.0000	0.0000	0.2772	15.3811	47854360.8894	15.0310
DDRLTVQAVVYFTSQR	1.0000	0.0000	0.2775	16.5013	173795551.5338	15.8920
DDSCALVKLKHFNPKH	1.0000	0.0000	0.3298	16.3451	145183680.7678	15.7719
DDSEMKVESIKSSAKR	1.0000	0.0000	0.2983	15.0648	33250123.6784	14.7879
DDSHDQAIKKKILIGP	1.0000	0.0000	0.2504	15.6984	68957074.5995	15.2749
DDSKIRTVLKKKRPNE	1.0000	0.0000	0.2405	15.1155	35248515.7660	14.8269
DDSRKDLGTFQICLMI	1.0000	0.0000	0.3128	16.5125	176045544.4524	15.9006
DDSSELLLSSFKFMTE	1.0000	0.0000	0.3045	14.7933	24324077.2666	14.5792
DDSSHSPLNVSGDSSD	1.0000	0.0000	0.3012	14.2219	12597965.8980	14.1400
DDTDESQAVQPLKLSR	1.0000	0.0000	0.2584	15.1600	37098371.6895	14.8610
DDTELTRNQWAAKGRD	1.0000	0.0000	0.2880	16.6334	202341898.3195	15.9935
DDTKCEPVNNSQSTVP	1.0000	0.0000	0.3044	15.5304	56826913.8866	15.1457
DDTLNQNNEPNVLPYK	1.0000	0.0000	0.2575	15.0253	31771042.5094	14.7575
DDTLPLITMQNQVPPF	1.0000	0.0000	0.2549	15.9691	94174690.9130	15.4829
DDVQTEYHFNMTRQLD	1.0000	0.0000	0.2834	16.8385	256221207.1731	16.1511
DEAVTMGLNILPGNAL	1.0000	0.0000	0.2677	15.7027	69298112.9874	15.2782
DECLCPTHGQNGTSNI	1.0000	0.0000	0.3593	16.6991	218237153.0743	16.0440
DEDSDSSAAIQVNWLI	1.0000	0.0000	0.3347	15.7795	75702783.3105	15.3372
DEEFPQDVLFDNFTSE	1.0000	0.0000	0.2726	15.9338	90423622.9958	15.4558
DEEKFVALGRNLNFAP	1.0000	0.0000	0.2619	15.9050	87470175.8963	15.4336
DEENGSRNTKYNENRP	1.0000	0.0000	0.2798	15.2493	41117672.1667	14.9297
DEEPPPMSNKTSKGGL	1.0000	0.0000	0.2816	15.3246	44839411.5287	14.9875
DEERKCSLSSHKFYLN	1.0000	0.0000	0.3591	15.8292	80159469.5537	15.3754
DEESLIKSPRATERDN	1.0000	0.0000	0.2550	14.9905	30521831.0118	14.7307
DEFVDNKVTERLSHVD	1.0000	0.0000	0.2802	16.0023	97839670.8030	15.5084
DEFYNSEIITTDSDPN	1.0000	0.0000	0.2798	15.2107	39331650.9130	14.9000
DEGGGVVNTIATNQYS	1.0000	0.0000	0.2901	16.1101	110769129.7657	15.5913
DEGPKKIDSYDSLSHI	1.0000	0.0000	0.3015	15.4070	49303753.5133	15.0509
DEGSVLNQRNIDTSSQ	1.0000	0.0000	0.2826	14.8073	24718486.2226	14.5899
DEGTESRNYLVPRENA	1.0000	0.0000	0.2807	15.7534	73464818.4314	15.3171
DEHSDNQLFTADNDLK	1.0000	0.0000	0.2687	15.2182	39670030.3850	14.9057
DEIHERLLLLEKDVFY	1.0000	0.0000	0.2689	16.1972	122456361.6075	15.6583
DEITFKTLTEASQGRD	1.0000	0.0000	0.2475	15.6570	65743339.2280	15.2430
DEKGNNASTGPLKAAS	1.0000	0.0000	0.2638	14.8528	26048549.7294	14.6249
DEKIPCTTNNHTTTQR	1.0000	0.0000	0.2793	16.0547	103920093.3590	15.5487
DEKNSDSKMISPQQVV	1.0000	0.0000	0.2993	15.3473	46027724.7457	15.0050
DELHHWSSNDNLQQKF	1.0000	0.0000	0.3729	16.3137	140037501.6176	15.7478
DELLSHLGDPAFHSSI	1.0000	0.0000	0.3180	15.4697	52993663.0964	15.0991
DELRPHNFICIYCTIS	1.0000	0.0000	0.3696	17.2660	419145652.4377	16.4797
DELRSLNRLLSLAFKS	1.0000	0.0000	0.2678	14.2973	13741394.1957	14.1980
DELTNCAGGVKSILHI	1.0000	0.0000	0.3150	16.2394	128551731.2918	15.6907
DEMLVSKASQLKDRSW	1.0000	0.0000	0.3568	16.0899	108224919.7474	15.5758
DEMRPPNGLPSGPEGN	1.0000	0.0000	0.2861	15.8795	84945060.1230	15.4141
DENESKILSAILSVAP	1.0000	0.0000	0.2638	14.5862	19163609.9592	14.4200
DENSPRSFNVLGQDES	1.0000	0.0000	0.2957	15.0346	32112246.6021	14.7646
DEPGPEHYQSKKYLGS	1.0000	0.0000	0.3188	16.2871	135808309.9305	15.7273
DEQSLSLIYCDRDLSI	1.0000	0.0000	0.3275	15.5472	57939227.3081	15.1586
DEQSSSLKNNSLSRQK	1.0000	0.0000	0.2617	13.7184	7056483.8516	13.7530
DEQYLTKNKYAQSPTG	1.0000	0.0000	0.2823	15.8536	82446359.3069	15.3941
DERLESLMKDGTNSFT	1.0000	0.0000	0.2898	15.2891	43043037.9750	14.9602
DERNVDLPMRAKKAND	1.0000	0.0000	0.2539	15.8201	79326585.2849	15.3684
DERSLYFRDSNNFGVM	1.0000	0.0000	0.3442	16.2105	124336351.2314	15.6684
DERSRKEEATTAFSPF	1.0000	0.0000	0.2731	15.7637	74339693.8159	15.3250
DESAENALKTINKNIL	1.0000	0.0000	0.2362	14.4610	16591511.9931	14.3238
DESDPYKNVNSNFMYR	1.0000	0.0000	0.3428	15.9582	92997705.9923	15.4745
DESELVNRGLISMLDL	1.0000	0.0000	0.2881	15.1107	35053803.2164	14.8232
DESKKLNQVNYISANL	1.0000	0.0000	0.2769	14.7074	22032580.9001	14.5131
DESNGIFDAFMVDKAC	1.0000	0.0000	0.3236	16.9580	294030985.8948	16.2430
DESQAVQPLKLSRSYY	1.0000	0.0000	0.3181	15.6233	63241244.5900	15.2171
DESTDLAFYANTSAIV	1.0000	0.0000	0.2879	15.4926	54407144.7560	15.1166
DETKHLSIVSPKDYPN	1.0000	0.0000	0.2893	15.4078	49346096.1900	15.0515
DETKLKSIEYGVTHDD	1.0000	0.0000	0.2715	15.9750	94810352.1585	15.4874
DETPSQQHPELTVQNS	1.0000	0.0000	0.2807	15.4096	49448190.8035	15.0528
DETRNDSLPNLYQPEP	1.0000	0.0000	0.2647	15.2258	40018758.7970	14.9116
DEVPKTNIPSFPRDPT	1.0000	0.0000	0.2478	15.5552	58476526.9498	15.1648
DEVRDELHHWSSNDNL	1.0000	0.0000	0.3662	16.2553	130917639.3658	15.7029
DEYGRSQLHVTLNSNN	1.0000	0.0000	0.3137	15.2862	42903701.3595	14.9581
DEYNLTGSESYLKSFQ	1.0000	0.0000	0.3220	15.3636	46900557.4778	15.0175
DFADVNKSNFPLIRRN	1.0000	0.0000	0.2800	15.4317	50726922.0031	15.0699
DFDPSNLIRLGIESLS	1.0000	0.0000	0.2791	14.7123	22157389.8879	14.5169
DFEDVPSELSASEIHR	1.0000	0.0000	0.3031	15.6080	62137379.9993	15.2053
DFELSNNNSETLMGDR	1.0000	0.0000	0.2962	15.0126	31310788.9244	14.7478
DFFYHRQVNENFFLDR	1.0000	0.0000	0.3032	17.1038	347757129.7697	16.3551
DFGAETNKQFIACTSS	1.0000	0.0000	0.3238	16.1470	115572828.2495	15.6196
DFHTLRKRIQEIKNKY	1.0000	0.0000	0.2644	16.2874	135849225.8974	15.7275
DFKCELGIFNHSEREN	1.0000	0.0000	0.3343	16.4999	173500204.1027	15.8909
DFKRTIRNSTKLKLHK	1.0000	0.0000	0.2649	15.2582	41541007.9098	14.9365
DFKVKPTTSVEYNYSR	1.0000	0.0000	0.3126	15.9577	92940500.7845	15.4741
DFLKAMANIRLAYSSK	1.0000	0.0000	0.3100	15.6479	65064086.8869	15.2361
DFLSLAGKKLSLVSTA	1.0000	0.0000	0.2744	14.6250	20038193.0325	14.4498
DFNDNRPQQAMESKRI	1.0000	0.0000	0.2826	15.9835	95749413.0621	15.4940
DFNHSNVKKQINWPND	1.0000	0.0000	0.3464	16.1779	119767694.4475	15.6434
DFNKNEDSNNPPNGAF	1.0000	0.0000	0.2774	15.0057	31060039.1480	14.7424
DFPNMKTSLTVKVSGF	1.0000	0.0000	0.3095	15.7371	72096297.2907	15.3046
DFPTELDNVQSNGSSE	1.0000	0.0000	0.2875	14.8602	26269481.5819	14.6306
DFSFSANNNSLLEESR	1.0000	0.0000	0.2889	14.2755	13400829.4428	14.1812
DFSLFERSKIENYLRY	1.0000	0.0000	0.3237	15.9259	89598082.6381	15.4497
DFSPIIFLIGVAIFHG	1.0000	0.0000	0.2846	16.7979	244533685.6220	16.1200
DFSSGTNSSHSPMAAR	1.0000	0.0000	0.3485	15.2611	41679574.2240	14.9387
DFVGALDGPHIKLPVK	1.0000	0.0000	0.2496	16.4505	163918801.3651	15.8529
DFYASSANKSGPNKVR	1.0000	0.0000	0.3147	15.3588	46639754.6038	15.0138
DGDKKQNPIDHTPRTA	1.0000	0.0000	0.2341	15.9551	92665094.0659	15.4722
DGDQGVLDLKTPLLNN	1.0000	0.0000	0.2445	15.0547	32864641.0632	14.7801
DGEAEDSSAQKLEMYH	1.0000	0.0000	0.3165	16.3062	138831548.4347	15.7420
DGFAKTTEELISFHLR	1.0000	0.0000	0.2779	16.0274	100714954.7988	15.5278
DGIFKHFSGYNGFCPV	1.0000	0.0000	0.3536	17.6894	682445783.9389	16.8052
DGIKMEDRPNYVYWNH	1.0000	0.0000	0.3613	17.9421	912883625.7111	16.9994
DGIRQNGWLYSMSNNR	1.0000	0.0000	0.3944	16.6116	197320302.5964	15.9768
DGKRMDKNFETPQVNM	1.0000	0.0000	0.2816	16.5302	179671645.0822	15.9142
DGKTIHNFILPTISQN	1.0000	0.0000	0.2749	15.4763	53396125.6628	15.1041
DGLISFANSLSWRIFS	1.0000	0.0000	0.3703	15.7654	74486673.0628	15.3264
DGLKSIARAQSPFRSA	1.0000	0.0000	0.2926	15.4628	52574530.2217	15.0938
DGLSAKSVSGNNLQPP	1.0000	0.0000	0.2812	14.6596	20854291.1152	14.4764
DGNLQPLNAVSVQAQI	1.0000	0.0000	0.2696	15.4913	54330479.9759	15.1157
DGNLSFAKKTYRRRRK	1.0000	0.0000	0.2834	15.9664	93881758.6393	15.4809
DGNRTAIITTMPSHTI	1.0000	0.0000	0.2781	15.9762	94948595.7335	15.4884
DGNSNLQPEDGTGHDI	1.0000	0.0000	0.2792	15.6781	67361444.0946	15.2592
DGPADQISTFQLFWEN	1.0000	0.0000	0.3296	16.7809	239779110.7825	16.1069
DGPHIKLPVKLTIKST	1.0000	0.0000	0.2546	15.4305	50656210.4812	15.0690
DGPSIQNEDSTPPKMQ	1.0000	0.0000	0.2803	15.5383	57350660.6600	15.1518
DGPSVGKQLRSKSKKQ	1.0000	0.0000	0.2829	15.1570	36970537.1232	14.8587
DGQAILVKASNKKTPD	1.0000	0.0000	0.2455	15.2746	42331989.3134	14.9491
DGQSDKLWLFPHNNPF	1.0000	0.0000	0.3551	16.5773	189684189.3753	15.9504
DGQSRDQFILLSRDMT	1.0000	0.0000	0.2986	15.8560	82671245.5790	15.3960
DGQTKKNPAAKDSLAK	1.0000	0.0000	0.2394	15.1030	34742855.7667	14.8172
DGRDSNSDADKEVSTQ	1.0000	0.0000	0.2778	15.0331	32055399.4257	14.7635
DGSSSTNSERFLSMVR	1.0000	0.0000	0.3324	14.9532	29240880.9796	14.7021
DGTDCHWVADSLGRVE	1.0000	0.0000	0.3699	17.8070	781402437.4206	16.8956
DGTGHDILHSYSTRNP	1.0000	0.0000	0.3243	16.0285	100831616.4819	15.5285
DGTGSRKLNIQNKSQA	1.0000	0.0000	0.2724	15.0082	31152102.4944	14.7444
DGTNSFTNWRNIKSEP	1.0000	0.0000	0.3361	15.7928	76873069.9086	15.3474
DGVHNLLSADANATII	1.0000	0.0000	0.2730	15.3918	48449176.6473	15.0392
DGYRLMSDPAQYSLSD	1.0000	0.0000	0.3401	15.9369	90747319.9514	15.4582
DGYVLENKSQDEESLI	1.0000	0.0000	0.2850	15.3339	45322444.7990	14.9947
DHAKPDYQTDYNGLLG	1.0000	0.0000	0.2830	16.4582	165380594.1552	15.8589
DHANATSLFRDCSLIL	1.0000	0.0000	0.3282	15.7406	72388264.0163	15.3073
DHDKSSVFCKVTKSNP	1.0000	0.0000	0.3419	15.7975	77286515.5651	15.3510
DHDSKNNHYMFDTANS	1.0000	0.0000	0.3485	15.9424	91325658.8240	15.4624
DHEKKREDYNNAWATD	1.0000	0.0000	0.3190	16.9110	278531372.1362	16.2069
DHEPLFRLELRVIKDL	1.0000	0.0000	0.2536	15.9610	93293725.2018	15.4767
DHFKNQVYHKHDDKVS	1.0000	0.0000	0.3220	16.8403	256765978.2751	16.1526
DHIPVIIAEETTLSKW	1.0000	0.0000	0.3109	16.6084	196599309.9809	15.9743
DHKQKDLIPIANSANA	1.0000	0.0000	0.2600	15.2869	42935959.8063	14.9586
DHKQRKNKENNDGPAD	1.0000	0.0000	0.2540	15.6105	62321836.9594	15.2073
DHLAAPYSGWGNLDEQ	1.0000	0.0000	0.3556	17.0025	309473171.0308	16.2772
DHLTIQQSEESNDNEQ	1.0000	0.0000	0.2785	15.1400	36254321.9992	14.8456
DHLVIEPTPDQQIIIV	1.0000	0.0000	0.2247	16.3319	142992920.0064	15.7618
DHNAQPNDISKQSARG	1.0000	0.0000	0.2896	15.5079	55373953.7801	15.1284
DHQDNHYQEKKLTHSP	1.0000	0.0000	0.3101	16.3201	141058473.3681	15.7527
DHQGSSDSKEKKVCTS	1.0000	0.0000	0.3425	15.6120	62430004.7873	15.2085
DHQITNPPRYDNKDVD	1.0000	0.0000	0.2607	16.1405	114715875.6976	15.6147
DHRKNNLPSSLNGFVR	1.0000	0.0000	0.3056	15.1876	38299231.1122	14.8823
DHSNFSLNPASFQTSP	1.0000	0.0000	0.3133	14.8349	25515440.4355	14.6111
DHSYDFPNMKTSLTVK	1.0000	0.0000	0.3235	15.8612	83172192.8814	15.4000
DHTKIYAIQNPIARSQ	1.0000	0.0000	0.2756	16.1453	115354598.8371	15.6184
DHTPAPVPCLYFSCDG	1.0000	0.0000	0.3619	17.6497	651950021.0836	16.7747
DHTPRTASPDKKSNTI	1.0000	0.0000	0.2634	15.0895	34205809.7520	14.8068
DHYDNDSGQYYNFPMN	1.0000	0.0000	0.3651	16.9136	279350715.1155	16.2088
DIANISCQTLQSKIRC	1.0000	0.0000	0.3443	16.2251	126453508.2922	15.6797
DICKRAMPPNHLDVVI	1.0000	0.0000	0.2972	17.0287	318943805.0861	16.2973
DIDEAVTMGLNILPGN	1.0000	0.0000	0.2631	15.8182	79156026.7430	15.3670
DIDNQYDLFLVEGSSL	1.0000	0.0000	0.2975	15.4032	49089543.8681	15.0480
DIEKDYKTTLVSSMRA	1.0000	0.0000	0.2931	15.7145	70246393.5768	15.2872
DIELFARIGVDLAEKS	1.0000	0.0000	0.2559	15.8195	79273850.0376	15.3679
DIEMFGTTLSYIMHAG	1.0000	0.0000	0.3217	17.1112	350725557.6012	16.3608
DIEPPQNSGRLVVPDP	1.0000	0.0000	0.2560	15.7561	73693782.2519	15.3192
DIFNSADMEGHFKVPP	1.0000	0.0000	0.2988	16.6477	205686575.0345	16.0045
DIGIANNSGASKDSAD	1.0000	0.0000	0.2771	14.8320	25432629.3137	14.6090
DIGLEGGVSNKEINSY	1.0000	0.0000	0.3012	15.5118	55626340.4210	15.1314
DIGNTEHDAKITEDRL	1.0000	0.0000	0.2379	15.8217	79473051.4143	15.3696
DIKAEGHVPKEQLASM	1.0000	0.0000	0.2772	16.3427	144781786.1457	15.7701
DIKDVMLVKTATGLTR	1.0000	0.0000	0.2450	15.9956	97093521.5620	15.5033
DIKEDEEPPPMSNKTS	1.0000	0.0000	0.2657	15.2018	38928968.8013	14.8932
DIKMSPSGCIKDYPNN	1.0000	0.0000	0.3434	16.0892	108142187.7599	15.5753
DIKNKKHTDKNRSMYD	1.0000	0.0000	0.2952	15.7755	75354003.9851	15.3341
DIKSIEKNADEYGRSQ	1.0000	0.0000	0.2814	15.5869	60651669.9201	15.1892
DIKSQNTLPDLDSENN	1.0000	0.0000	0.2426	14.1862	12090944.8665	14.1125
DILHSYSTRNPFLSTS	1.0000	0.0000	0.3176	14.9071	27726839.9715	14.6666
DILQYEPKSCLKSRSN	1.0000	0.0000	0.3263	15.3821	47909192.2632	15.0317
DILTSFSGQTKIESSL	1.0000	0.0000	0.2795	14.5597	18587057.4337	14.3996
DIMNKTKMPMYGPDRR	1.0000	0.0000	0.2888	17.0928	343386292.3930	16.3466
DIMNYGNYLESTTGVE	1.0000	0.0000	0.3200	16.2437	129182327.8242	15.6940
DINDNEDENESKILSA	1.0000	0.0000	0.2480	14.4268	15950996.0892	14.2975
DINFKQNSTEHDTLNS	1.0000	0.0000	0.2789	14.8039	24621393.4159	14.5873
DINLSKSHNETTYRLA	1.0000	0.0000	0.2900	15.0446	32482374.9744	14.7723
DINSSNNPRLIPARSA	1.0000	0.0000	0.2692	14.4379	16155775.7867	14.3060
DIPGTHQIRASSQGSF	1.0000	0.0000	0.3150	15.9843	95832275.9271	15.4946
DIQQTNFQNKKQFKRG	1.0000	0.0000	0.2537	16.0694	105693903.7103	15.5600
DIQTKIKNVRISHSMN	1.0000	0.0000	0.3032	15.5610	58867442.5619	15.1693
DISIHQNDGLISFANS	1.0000	0.0000	0.3050	15.1331	35967725.2775	14.8403
DISKQSARGLAGLGEY	1.0000	0.0000	0.2961	15.8717	84182159.2879	15.4081
DISLANYLLRLQDSDF	1.0000	0.0000	0.2870	15.0831	33955163.2909	14.8019
DISLAVDEERKCSLSS	1.0000	0.0000	0.3183	15.1420	36338913.5056	14.8472
DISPSPETYHMNRVIA	1.0000	0.0000	0.3203	16.2304	127222875.7398	15.6838
DISRIALQALDLEAPN	1.0000	0.0000	0.2458	15.1304	35858204.7576	14.8383
DISRTILKEEGSISAE	1.0000	0.0000	0.2684	14.9858	30356920.6175	14.7271
DISSPSRIQGKFPYNN	1.0000	0.0000	0.3104	15.3208	44642413.2280	14.9846
DISVNLGGIRSDPDPE	1.0000	0.0000	0.2727	15.3867	48161507.1739	15.0352
DITFSFQIDNPARQQD	1.0000	0.0000	0.2606	16.0078	98459472.8816	15.5126
DITGPVVKDSWSEGVK	1.0000	0.0000	0.3339	16.6404	203977199.3265	15.9989
DITITTPTPSNIISSS	1.0000	0.0000	0.2537	14.1726	11903760.1128	14.1021
DITTYVTAYDPKSRKV	1.0000	0.0000	0.2709	16.1882	121192464.6807	15.6513
DIVGKTDPTSDITTYV	1.0000	0.0000	0.2542	15.8635	83391688.2136	15.4018
DIVIMYPQVMVCYSTP	1.0000	0.0000	0.3422	17.8833	853188637.6179	16.9543
DIVSRLALRSGNESSQ	1.0000	0.0000	0.2939	14.7192	22333389.1964	14.5222
DKAATLYNISLYLPSN	1.0000	0.0000	0.2874	14.9009	27530629.5184	14.6619
DKACNPIQDHQGSSDS	1.0000	0.0000	0.3372	15.8783	84823977.8503	15.4131
DKANSDNCKPHAEPEQ	1.0000	0.0000	0.3006	16.0426	102490242.8754	15.5394
DKAQNFEVNPEFNEDD	1.0000	0.0000	0.2543	15.7934	76923707.1939	15.3479
DKCSPVPKGKETNFYC	1.0000	0.0000	0.3543	17.0626	331655810.2170	16.3234
DKDDNDISPSPETYHM	1.0000	0.0000	0.3059	15.8307	80299277.5668	15.3765
DKDNPVMEVNNTSGTP	1.0000	0.0000	0.2789	15.4250	50334634.2441	15.0647
DKEHVNDLYEVVHDSD	1.0000	0.0000	0.3028	16.3793	151020534.2370	15.7982
DKEVSTQETLTQGMPF	1.0000	0.0000	0.2715	16.0857	107696795.0655	15.5725
DKFGSSKIPELDSYVN	1.0000	0.0000	0.3033	15.2383	40599053.1820	14.9212
DKFTTKSLTASDIVGK	1.0000	0.0000	0.2608	15.1364	36104043.7526	14.8429
DKGEVFNKKDMNNPNM	1.0000	0.0000	0.2961	15.9315	90179840.4675	15.4540
DKGPPSQQMFQVFSTS	1.0000	0.0000	0.3255	16.0725	106082875.8397	15.5624
DKGPTNTQQNKKIGLR	1.0000	0.0000	0.2389	15.4098	49463769.9191	15.0531
DKIKTKELDSIKKTHK	1.0000	0.0000	0.2361	15.0855	34049967.2274	14.8038
DKINCKDANLSNSNIN	1.0000	0.0000	0.2836	14.4962	17276159.3067	14.3508
DKINRNDFSLFERSKI	1.0000	0.0000	0.2803	15.1295	35818089.1228	14.8376
DKITSPLQFVPSELRR	1.0000	0.0000	0.2721	15.4031	49080257.4048	15.0479
DKKFPQNFELAPLPFQ	1.0000	0.0000	0.2509	15.9837	95770543.9470	15.4942
DKKNQLSPPQAVMYRV	1.0000	0.0000	0.2927	16.2267	126680270.7409	15.6809
DKKQNPIDHTPRTASP	1.0000	0.0000	0.2521	15.5376	57302568.1714	15.1513
DKKSNTINIYGFLSKG	1.0000	0.0000	0.2916	15.1879	38312924.1262	14.8825
DKKSPMLHVNTSFSTL	1.0000	0.0000	0.3105	15.0984	34560742.2635	14.8137
DKLAIAMSVQQNTDGL	1.0000	0.0000	0.2744	15.6760	67200208.5419	15.2576
DKLAPSRNHFYLNLNT	1.0000	0.0000	0.2952	15.2271	40077906.6965	14.9126
DKLGPQSDSISTTKSH	1.0000	0.0000	0.2858	14.7078	22041846.7874	14.5134
DKLIMEIMDETKLKSI	1.0000	0.0000	0.2683	15.6335	63989615.4853	15.2250
DKLLLVCLISNNSPSP	1.0000	0.0000	0.2929	14.5347	18059860.6924	14.3804
DKLWLFPHNNPFYDPI	1.0000	0.0000	0.3450	16.9832	302680725.5584	16.2624
DKNFETPQVNMDGQTK	1.0000	0.0000	0.2616	16.0831	107375697.1439	15.5705
DKNGDISRTILKEEGS	1.0000	0.0000	0.2623	15.0576	32973299.5790	14.7823
DKNIDMDLNPKAGSTC	1.0000	0.0000	0.3061	15.8282	80073549.3189	15.3746
DKNKHPPNEFNKLKAS	1.0000	0.0000	0.2667	15.0091	31181613.1306	14.7450
DKNRANQRSNVRLCGK	1.0000	0.0000	0.3134	15.8655	83580095.1939	15.4033
DKNRSMYDGYRLMSDP	1.0000	0.0000	0.3499	16.4391	161780738.7122	15.8442
DKNSSYNHQHGNEYVE	1.0000	0.0000	0.3550	16.1634	117780069.0196	15.6323
DKPGIQQLIDPVDGYV	1.0000	0.0000	0.2331	16.5960	193815792.2895	15.9648
DKPGISIDNREEQKCN	1.0000	0.0000	0.2906	15.9145	88430567.2432	15.4409
DKPLNPFPADTADEML	1.0000	0.0000	0.2472	15.7625	74238432.6873	15.3241
DKPMSIPKHLCGAVIN	1.0000	0.0000	0.3265	16.5983	194332252.3670	15.9666
DKQNTLIKMIIHNLSN	1.0000	0.0000	0.2802	15.0839	33986158.4991	14.8025
DKRFDLWVNAEEITPS	1.0000	0.0000	0.3158	16.4437	162628989.0157	15.8477
DKSADNNSDKSSKVQL	1.0000	0.0000	0.2608	14.0436	10260392.7973	14.0029
DKSISSEKFLEGNWYV	1.0000	0.0000	0.3710	16.2042	123443395.6621	15.6636
DKSRIAAHALWMTSIK	1.0000	0.0000	0.3546	16.6652	209883302.9727	16.0180
DKSSKVQLKSAPNLKQ	1.0000	0.0000	0.2597	14.4250	15916439.3839	14.2961
DKSSLFMHHILTNAPL	1.0000	0.0000	0.3207	15.5993	61524091.0988	15.1987
DKSSVFCKVTKSNPTG	1.0000	0.0000	0.3276	15.5806	60209368.7850	15.1843
DKSTMRSQNMRKDHSN	1.0000	0.0000	0.3357	15.5471	57933017.7240	15.1586
DKTKPNQQPGCSSGPN	1.0000	0.0000	0.3107	15.6480	65068826.1819	15.2361
DKVIECVHDRANGFLK	1.0000	0.0000	0.2932	16.9651	296416554.8522	16.2484
DKVLTRKPSLGRLPLK	1.0000	0.0000	0.2474	15.0550	32875103.2057	14.7803
DKVNTKSKGSMPHQPI	1.0000	0.0000	0.3006	15.7442	72690934.0107	15.3101
DKVSQGTNAGVSANDE	1.0000	0.0000	0.2814	15.3630	46869178.5909	15.0171
DKWQEAESGETVLSTP	1.0000	0.0000	0.3222	16.2279	126862394.3274	15.6819
DKYDMGVSNRPGGGGE	1.0000	0.0000	0.3038	16.8791	268497205.4860	16.1824
DLACATTTNSDNNHDS	1.0000	0.0000	0.3077	15.1575	36991488.6115	14.8591
DLAEKSPSKRANRSTN	1.0000	0.0000	0.2623	14.4246	15910217.0549	14.2958
DLAFYANTSAIVMLIK	1.0000	0.0000	0.2953	15.9766	94985057.8111	15.4887
DLAILFATKTDTRVNS	1.0000	0.0000	0.2525	15.1906	38428926.5555	14.8845
DLCSRLIFNLKPREDR	1.0000	0.0000	0.3009	15.8712	84135242.6904	15.4077
DLDDGKRMDKNFETPQ	1.0000	0.0000	0.2515	16.0682	105552961.8184	15.5591
DLDELRPHNFICIYCT	1.0000	0.0000	0.3454	17.3699	472387144.1312	16.5596
DLDGNLSFAKKTYRRR	1.0000	0.0000	0.2826	15.7603	74052832.2694	15.3225
DLDNKIKSSTTLLSLN	1.0000	0.0000	0.2280	13.5480	5798948.6107	13.6220
DLDQKQPESLVLKKHT	1.0000	0.0000	0.2556	15.3247	44844469.1033	14.9876
DLDSEHPGELNKRKVK	1.0000	0.0000	0.2667	15.4653	52725229.7212	15.0957
DLDSENNKDVLPFLNH	1.0000	0.0000	0.2744	14.9539	29262011.1591	14.7026
DLEEKADKNIDMDLNP	1.0000	0.0000	0.2426	15.2975	43462914.7243	14.9667
DLFATMRPPLSTCLKG	1.0000	0.0000	0.3154	16.2670	132694441.3187	15.7119
DLFLVEGSSLPCTGGF	1.0000	0.0000	0.3411	16.2858	135606318.3653	15.7264
DLGNKSTPPISNEITL	1.0000	0.0000	0.2482	14.4429	16248997.9162	14.3099
DLGQQWHINKTPYLYN	1.0000	0.0000	0.3546	17.1119	351001031.7067	16.3613
DLGQTSFKYNSCREWS	1.0000	0.0000	0.4196	16.8279	253119320.3344	16.1430
DLGTFQICLMIRDLDQ	1.0000	0.0000	0.2917	16.7899	242268611.7796	16.1138
DLIPIANSANASNQGT	1.0000	0.0000	0.2640	14.7129	22173510.9193	14.5174
DLISKISSLKDSQMKH	1.0000	0.0000	0.3016	14.8225	25153597.6301	14.6016
DLISTRRLRPVPLDQR	1.0000	0.0000	0.2531	15.5577	58640878.2047	15.1667
DLKARQYLSIVQSHIV	1.0000	0.0000	0.3070	16.0194	99786710.6722	15.5216
DLKNTGETNNTRVDRT	1.0000	0.0000	0.2416	15.1130	35143817.7425	14.8249
DLKQLKTLRTLNLTSN	1.0000	0.0000	0.2274	14.0768	10660828.1753	14.0285
DLKRQIEEIYLKNLSN	1.0000	0.0000	0.2633	15.0043	31011530.7347	14.7414
DLKTGGSSPMNFAKFE	1.0000	0.0000	0.3076	15.7582	73867424.5127	15.3208
DLKTPLLNNPGITPPP	1.0000	0.0000	0.2270	14.8548	26106961.2285	14.6264
DLLDHDKSSVFCKVTK	1.0000	0.0000	0.3247	15.9521	92348178.3843	15.4699
DLLETYDNLFKIDSFL	1.0000	0.0000	0.2754	15.2418	40761148.7297	14.9239
DLLPAECCEERQSDTP	1.0000	0.0000	0.3187	16.5896	192392817.5415	15.9599
DLLSHNVSVSSDITFS	1.0000	0.0000	0.3084	14.5038	17428070.1973	14.3566
DLLSKSSDPYQPRLEP	1.0000	0.0000	0.2808	14.8865	27077305.6298	14.6508
DLLVNTKFFQNKQSSR	1.0000	0.0000	0.2859	15.0547	32863579.6088	14.7801
DLMYKHSQIDISIHQN	1.0000	0.0000	0.3356	16.2182	125450690.8093	15.6744
DLNKNPNQCSVAQTPL	1.0000	0.0000	0.2937	15.3412	45704300.7199	15.0003
DLNLTNNSDDDNPPEE	1.0000	0.0000	0.2346	14.2633	13213515.6848	14.1718
DLNPDSIIFSKVLSRG	1.0000	0.0000	0.2860	14.9140	27948794.8637	14.6719
DLNPGHSRKSRINPQI	1.0000	0.0000	0.2889	15.3194	44570831.9272	14.9835
DLNPKAGSTCDTSDDI	1.0000	0.0000	0.2916	15.3829	47952786.8645	15.0323
DLNPLTIGMEEDDSRK	1.0000	0.0000	0.2646	15.4412	51284308.7515	15.0772
DLNQHGANMDSLISQG	1.0000	0.0000	0.3169	15.6053	61945614.9809	15.2033
DLNTVADNQNVRQRSM	1.0000	0.0000	0.2912	15.6218	63133864.4963	15.2160
DLPIQLISKKNREIVN	1.0000	0.0000	0.2489	14.9697	29800387.9225	14.7148
DLPMRAKKANDGNSNL	1.0000	0.0000	0.2738	15.0692	33418465.2522	14.7913
DLPMWIRRDDDPSLCT	1.0000	0.0000	0.3614	17.1751	377494285.7407	16.4099
DLPSHALSVKSGMNDS	1.0000	0.0000	0.3208	14.9890	30471548.7140	14.7296
DLQMYTSNNTQHYEPD	1.0000	0.0000	0.3237	16.2390	128497227.8631	15.6904
DLRNQNVLWISDEYNL	1.0000	0.0000	0.3396	15.9637	93587854.7367	15.4788
DLRPTKSVNERKAENN	1.0000	0.0000	0.2530	14.9040	27630899.1363	14.6643
DLRSATYVGCSTDIKN	1.0000	0.0000	0.3269	15.9629	93496649.4366	15.4781
DLRYLKRDPVAYPQAR	1.0000	0.0000	0.2526	16.6335	202366293.6454	15.9936
DLSISSNASTEENAFQ	1.0000	0.0000	0.2799	14.3883	15258211.5609	14.2679
DLSKNEIALNEFLVAV	1.0000	0.0000	0.2647	15.1217	35497693.0516	14.8316
DLSLCASRINAPSPSK	1.0000	0.0000	0.3096	14.8316	25421065.1950	14.6086
DLSRDAIESVEQNDSA	1.0000	0.0000	0.2757	14.9519	29195184.2610	14.7011
DLSSASHQFLPHISDE	1.0000	0.0000	0.3238	15.2690	42062355.1953	14.9448
DLSSCLNEKENSHEDS	1.0000	0.0000	0.3193	14.7648	23539149.7638	14.5573
DLSSNQNKPEGMMKIN	1.0000	0.0000	0.3059	15.2284	40138925.6426	14.9136
DLTGDKLAIAMSVQQN	1.0000	0.0000	0.2744	15.6760	67200208.5419	15.2576
DLTQLYEKAQYVSTIT	1.0000	0.0000	0.2766	15.8849	85467353.0805	15.4182
DLVLKAQIVKDCKILA	1.0000	0.0000	0.2639	16.1156	111479050.4668	15.5956
DLVQKGPLFLNSDHKQ	1.0000	0.0000	0.2820	15.6025	61750924.9669	15.2012
DLVRAFTTSNSGAWNQ	1.0000	0.0000	0.3494	16.1677	118368113.6707	15.6356
DLVVTVARHIMGSEAS	1.0000	0.0000	0.3140	16.3827	151601414.4070	15.8008
DLWLHDDDINSSNNPR	1.0000	0.0000	0.3345	15.5680	59341829.3856	15.1746
DLWVNAEEITPSNGSD	1.0000	0.0000	0.3280	15.8494	82049027.7626	15.3909
DLYEDPRRKIPPLKSE	1.0000	0.0000	0.2540	15.6103	62302577.5064	15.2071
DLYEVVHDSDIGLEGG	1.0000	0.0000	0.2920	16.5338	180423608.7955	15.9170
DMDLNPKAGSTCDTSD	1.0000	0.0000	0.3157	15.7232	70953824.2382	15.2939
DMDRSGNSTYFNHDLL	1.0000	0.0000	0.3376	15.8027	77754179.5121	15.3550
DMEGHFKVPPLLFTNG	1.0000	0.0000	0.2879	16.6543	207261705.6691	16.0096
DMELDRASKTFNLISI	1.0000	0.0000	0.2849	15.2533	41307182.0766	14.9327
DMGVSNRPGGGGEFPS	1.0000	0.0000	0.3250	16.5714	188404414.3190	15.9459
DMNANSAQPSKREVTH	1.0000	0.0000	0.3081	15.7140	70207552.3931	15.2869
DMNNPNMDNDSVQEGD	1.0000	0.0000	0.3063	15.6911	68381377.9195	15.2693
DMQYNSSDLGNKSTPP	1.0000	0.0000	0.3100	15.0867	34097746.8095	14.8047
DMRPLVPEISHPRNSS	1.0000	0.0000	0.3204	15.5840	60446704.6654	15.1869
DMRTERLADTIDCGGN	1.0000	0.0000	0.2879	16.7642	235213476.4455	16.0940
DMSIILTVANNLHYRK	1.0000	0.0000	0.3107	15.8791	84897896.4560	15.4137
DMSPEQPAEPGISNPN	1.0000	0.0000	0.2870	15.4788	53552417.6945	15.1061
DMTENKVGESICPAAP	1.0000	0.0000	0.3051	16.5221	177997588.2966	15.9080
DMVEMEPSTSSTVSQT	1.0000	0.0000	0.3282	15.4898	54234867.0661	15.1145
DNAIQNVIGKQNTTEG	1.0000	0.0000	0.2478	15.5980	61427824.3954	15.1977
DNALGYEVHTAEAFSI	1.0000	0.0000	0.2952	16.3482	145700510.0087	15.7743
DNAYVKLLKLLDPVHP	1.0000	0.0000	0.2690	15.7187	70587987.6430	15.2905
DNCKPHAEPEQRNQWQ	1.0000	0.0000	0.3453	17.5729	596795449.0663	16.7156
DNDAHFSMISIRHNTS	1.0000	0.0000	0.3436	15.7448	72735500.4579	15.3105
DNDANNMTNKELNVFE	1.0000	0.0000	0.2737	15.1833	38107472.9378	14.8789
DNDISPSPETYHMNRV	1.0000	0.0000	0.3246	15.9540	92549987.3826	15.4713
DNDKPGIQQLIDPVDG	1.0000	0.0000	0.2300	15.9138	88359023.6726	15.4404
DNDLKRQIEEIYLKNL	1.0000	0.0000	0.2492	15.2797	42582978.2242	14.9531
DNDNSKVGDSILGVIT	1.0000	0.0000	0.2734	15.0260	31796037.6947	14.7580
DNDQAGVQVTTISALS	1.0000	0.0000	0.2731	15.3280	45016055.6207	14.9901
DNDSGQYYNFPMNQAL	1.0000	0.0000	0.3329	16.2513	130324469.0965	15.6998
DNDSVQEGDNEEDFGA	1.0000	0.0000	0.2698	15.8492	82030282.4543	15.3908
DNDTDLISTRRLRPVP	1.0000	0.0000	0.2489	15.2425	40794967.3467	14.9244
DNEDENESKILSAILS	1.0000	0.0000	0.2521	14.2002	12287596.8052	14.1233
DNEEDFGAETNKQFIA	1.0000	0.0000	0.2459	16.0073	98403650.9568	15.5123
DNEQTEDNLLEDDQNL	1.0000	0.0000	0.2314	14.7612	23441230.1223	14.5545
DNESSDSLAEVFMTPD	1.0000	0.0000	0.3003	15.2205	39775416.9694	14.9075
DNETLTINERALVQTM	1.0000	0.0000	0.2558	15.5684	59368930.0762	15.1749
DNEVNRPETSMMEPEL	1.0000	0.0000	0.2930	15.8630	83340547.9029	15.4013
DNFQLKNTKIFIHILN	1.0000	0.0000	0.2695	15.4514	51885724.0462	15.0850
DNFSQERTDTPNLNDN	1.0000	0.0000	0.2571	14.7316	22656103.1058	14.5318
DNFTSENESNLSISRD	1.0000	0.0000	0.2725	14.1043	11002874.4336	14.0496
DNFYDSSEFDHRKNNL	1.0000	0.0000	0.3211	15.4889	54180092.0494	15.1139
DNGLPHLEYSMERMEK	1.0000	0.0000	0.3279	16.5375	181180552.8014	15.9198
DNGNVLNRITISSSDP	1.0000	0.0000	0.2725	14.4396	16187046.2982	14.3073
DNGTGIAKNEVRYKYH	1.0000	0.0000	0.2885	16.7062	220016834.6745	16.0494
DNHDMRPLVPEISHPR	1.0000	0.0000	0.3017	16.4577	165287385.6508	15.8585
DNHYQEKKLTHSPAYR	1.0000	0.0000	0.3141	16.4174	157792354.2857	15.8275
DNIAAVPTDELTNCAG	1.0000	0.0000	0.2746	16.0876	107935766.5666	15.5740
DNINTSRQNVVSITFV	1.0000	0.0000	0.2899	15.2297	40197339.1625	14.9146
DNIPSNGPSSVVNDWL	1.0000	0.0000	0.3427	15.4799	53617139.9888	15.1069
DNISEQSLMKAFVNLL	1.0000	0.0000	0.2933	15.0662	33302969.8020	14.7889
DNISTAPTKELASELL	1.0000	0.0000	0.2415	14.4271	15956596.2684	14.2977
DNKDVDFVGALDGPHI	1.0000	0.0000	0.2553	16.4365	161302976.4079	15.8422
DNKENTSESLKSVTPS	1.0000	0.0000	0.2545	13.9273	8974301.6367	13.9135
DNKIGAKSVWSKDKNE	1.0000	0.0000	0.3219	15.7695	74840705.0882	15.3295
DNKIKSSTTLLSLNLH	1.0000	0.0000	0.2511	13.8708	8409897.1259	13.8701
DNKLGRKPSFYLLKKQ	1.0000	0.0000	0.2762	15.3834	47982926.2844	15.0328
DNKSVKLHTSNLKLTM	1.0000	0.0000	0.2831	14.7228	22426056.7556	14.5250
DNKVTERLSHVDEGPK	1.0000	0.0000	0.2704	15.7574	73801502.2743	15.3202
DNLELSNRWSPPLICS	1.0000	0.0000	0.3655	15.6972	68862028.9484	15.2739
DNLFKIDSFLMYMALG	1.0000	0.0000	0.3312	16.3627	148151917.4314	15.7854
DNLGENLQPLSQRNNS	1.0000	0.0000	0.2636	14.3066	13889028.2588	14.2051
DNLKVSNTKNSVTKPI	1.0000	0.0000	0.2498	14.3265	14210251.9839	14.2204
DNLLEDDQNLPGYGLT	1.0000	0.0000	0.2608	15.3404	45663234.2967	14.9997
DNLPSQDSEEQFLLPA	1.0000	0.0000	0.2668	14.9554	29313073.9030	14.7038
DNLQQKFLREFNNETG	1.0000	0.0000	0.2667	15.5540	58391801.4274	15.1638
DNLSPNMFSVGEHDSS	1.0000	0.0000	0.3391	15.2042	39038630.1376	14.8950
DNMHDEENGSRNTKYN	1.0000	0.0000	0.3178	15.7640	74365645.6474	15.3253
DNMLNKPCDAGTYSIM	1.0000	0.0000	0.3527	16.5902	192524048.2028	15.9603
DNNFFSENHSYSAEFS	1.0000	0.0000	0.3542	15.3453	45922855.3483	15.0035
DNNHDSPVELIKPVEY	1.0000	0.0000	0.2882	15.7834	76043182.2261	15.3402
DNNKDFNDNRPQQAME	1.0000	0.0000	0.2730	15.7266	71230265.3108	15.2965
DNNLNQNYIDQNNMAL	1.0000	0.0000	0.2862	15.0606	33088452.3892	14.7846
DNNMMRNTNDARLGGR	1.0000	0.0000	0.3029	16.0346	101542543.3176	15.5332
DNNQSGIGLSARSDPI	1.0000	0.0000	0.2841	14.8603	26272896.4189	14.6307
DNNSDKSSKVQLKSAP	1.0000	0.0000	0.2620	14.0659	10527847.3079	14.0201
DNNSNDRMVADNDQAG	1.0000	0.0000	0.2898	15.4977	54730904.5097	15.1206
DNNSVEKANQRVLLHA	1.0000	0.0000	0.2828	15.3165	44426827.4398	14.9814
DNPARQQDSDSNPSTD	1.0000	0.0000	0.2680	14.6859	21493535.4670	14.4966
DNPLMQPAVFLTKSQI	1.0000	0.0000	0.2783	15.7286	71397800.5228	15.2981
DNPPEENLRGDLLSKS	1.0000	0.0000	0.2558	14.5143	17641559.1893	14.3648
DNPVMEVNNTSGTPLT	1.0000	0.0000	0.2796	15.2765	42426812.9882	14.9506
DNPYDIEMFGTTLSYI	1.0000	0.0000	0.3096	16.3697	149356315.6646	15.7908
DNQKPSVNSPDLWLHD	1.0000	0.0000	0.3392	15.8269	79947967.4299	15.3736
DNQLFTADNDLKRQIE	1.0000	0.0000	0.2419	15.4031	49080376.4099	15.0479
DNQNVRQRSMEANVIS	1.0000	0.0000	0.3083	15.6108	62341221.6657	15.2075
DNQYDLFLVEGSSLPC	1.0000	0.0000	0.3430	16.0232	100219464.6193	15.5245
DNQYNLSESSALIFFT	1.0000	0.0000	0.3072	14.9945	30662984.7320	14.7338
DNRPQQAMESKRIHSK	1.0000	0.0000	0.3027	15.9414	91221055.7100	15.4617
DNSATISSNERMNFSE	1.0000	0.0000	0.3065	14.6722	21157530.9173	14.4861
DNSEQPEPKPTTTFLR	1.0000	0.0000	0.2471	15.2832	42754796.1123	14.9557
DNSKPLFNVQSQTEWV	1.0000	0.0000	0.3439	16.0714	105941633.0073	15.5615
DNSKVGDSILGVITDD	1.0000	0.0000	0.2702	15.2220	39844610.1001	14.9087
DNSLPMDYTGVYIISP	1.0000	0.0000	0.3249	16.0583	104357931.0141	15.5515
DNSLYYLNLFFKTCSM	1.0000	0.0000	0.3833	16.1855	120809440.5717	15.6492
DNSNQADFFYHRQVNE	1.0000	0.0000	0.3207	16.3548	146819906.2952	15.7794
DNSSCNPWNKSDANNQ	1.0000	0.0000	0.3633	15.4445	51476949.2311	15.0797
DNSSPPVESVPRSLLL	1.0000	0.0000	0.2764	14.3323	14306878.1571	14.2249
DNSSRTPRMTEDRISA	1.0000	0.0000	0.2948	15.2728	42242315.8772	14.9477
DNTLPSQRPCDWKLAI	1.0000	0.0000	0.3461	16.5892	192300009.1018	15.9596
DNTRHLSSSNKKVQNQ	1.0000	0.0000	0.2878	14.5966	19394627.3357	14.4280
DNTVNIQQYDDNLELS	1.0000	0.0000	0.2714	15.0747	33628155.2019	14.7954
DNVALGNDLGQTSFKY	1.0000	0.0000	0.2930	15.6759	67193848.1183	15.2576
DNVHLQSSQSNSQHSK	1.0000	0.0000	0.3233	14.6561	20770389.3214	14.4738
DNVHVPMTITFYLKTN	1.0000	0.0000	0.2974	16.3853	152063319.4180	15.8028
DNVQSNGSSENTFDIS	1.0000	0.0000	0.2930	14.5035	17422210.9105	14.3564
DNVSVGESGTNQCVHR	1.0000	0.0000	0.3557	16.5151	176570597.2910	15.9026
DNYFNSQYISNYDATE	1.0000	0.0000	0.3338	15.8203	79343284.8887	15.3685
DNYTSDYTRSSILHIC	1.0000	0.0000	0.3685	16.0654	105213769.7081	15.5569
DPADKINRNDFSLFER	1.0000	0.0000	0.2687	15.5161	55900286.5514	15.1347
DPAFHSSIKVSRMSPD	1.0000	0.0000	0.3371	15.7062	69574055.1336	15.2808
DPAQYSLSDNNFFSEN	1.0000	0.0000	0.3109	15.0021	30933282.0617	14.7397
DPCFSDLLDHDKSSVF	1.0000	0.0000	0.3492	15.9540	92550235.1538	15.4713
DPCNEGHNTLLDASHA	1.0000	0.0000	0.3290	16.1426	114994636.4656	15.6163
DPDFNHSNVKKQINWP	1.0000	0.0000	0.3427	16.3963	153996857.2596	15.8113
DPDFPTELDNVQSNGS	1.0000	0.0000	0.2772	15.1235	35571072.4136	14.8329
DPDLRNQNVLWISDEY	1.0000	0.0000	0.3360	16.3293	142559533.7987	15.7597
DPDNTRHLSSSNKKVQ	1.0000	0.0000	0.2847	14.7230	22432149.5932	14.5251
DPDPESGDKWQEAESG	1.0000	0.0000	0.3218	16.5326	180160708.2012	15.9160
DPESGDKWQEAESGET	1.0000	0.0000	0.3221	16.4863	170814359.3456	15.8805
DPFNKMFELRGTPPLG	1.0000	0.0000	0.2705	16.3237	141646330.7614	15.7554
DPHGVIINPDLDNKIK	1.0000	0.0000	0.2478	15.6595	65935517.8998	15.2450
DPIADNNQSGIGLSAR	1.0000	0.0000	0.2760	15.1917	38480253.9371	14.8854
DPIIDNINTSRQNVVS	1.0000	0.0000	0.2712	14.9603	29478273.8761	14.7075
DPIIYGTFQLDYKLQD	1.0000	0.0000	0.2581	16.4799	169564794.5180	15.8756
DPINPLSSINKGNLRS	1.0000	0.0000	0.2614	14.1699	11865785.0722	14.1000
DPINSRILRNDNKIGA	1.0000	0.0000	0.2566	15.0420	32386165.3061	14.7703
DPISMLTDSPNSLNNE	1.0000	0.0000	0.2708	14.2630	13208653.1625	14.1716
DPKASGAEPKNIYIFL	1.0000	0.0000	0.2709	15.8018	77671653.1124	15.3543
DPKSNQKKSALACNST	1.0000	0.0000	0.2958	14.8148	24932456.4725	14.5957
DPKSRKVLVKRTRQLE	1.0000	0.0000	0.2507	15.5513	58210550.6147	15.1618
DPLELFGADEKNSDSK	1.0000	0.0000	0.2639	14.9464	29011317.0278	14.6968
DPLPGSRQIRTISMSL	1.0000	0.0000	0.2988	15.3293	45081692.4853	14.9911
DPLRSLTGAQTVLVSI	1.0000	0.0000	0.2707	15.2200	39750870.6864	14.9071
DPLYSTIEQDMNANSA	1.0000	0.0000	0.2989	15.4034	49101145.5130	15.0481
DPMTENRPNSDDTLNQ	1.0000	0.0000	0.2666	15.0863	34080772.5826	14.8044
DPMTHETNASKITLQV	1.0000	0.0000	0.2791	15.7737	75201125.7557	15.3327
DPMYNLRCYCNRIATT	1.0000	0.0000	0.3690	17.5295	567683774.5301	16.6823
DPNKHKWADPTYGDIA	1.0000	0.0000	0.3076	17.1555	369062403.2736	16.3948
DPNPSKAVISAYLAKE	1.0000	0.0000	0.2761	15.3114	44163745.1239	14.9774
DPPCQWLKIKQKSSTL	1.0000	0.0000	0.3516	16.3154	140297574.1563	15.7491
DPPKQESAELFGTDPL	1.0000	0.0000	0.2481	15.5532	58343011.9790	15.1633
DPPPANLVSLGGSPND	1.0000	0.0000	0.2718	14.9450	28963957.4282	14.6958
DPPSDPTDSLSLPKNV	1.0000	0.0000	0.2539	14.3651	14856980.7391	14.2501
DPQSNILPTATEFKIT	1.0000	0.0000	0.2438	15.2151	39529157.6751	14.9034
DPRIQEEDQDDTDESQ	1.0000	0.0000	0.2296	15.7701	74889452.8226	15.3300
DPRRKIPPLKSEIELN	1.0000	0.0000	0.2406	15.0985	34562639.2721	14.8137
DPRYESTDYFTILLPA	1.0000	0.0000	0.2811	16.0595	104497854.4370	15.5524
DPSLCTFIDNVHLQSS	1.0000	0.0000	0.3423	15.6447	64823407.4802	15.2336
DPSNLIRLGIESLSEK	1.0000	0.0000	0.2639	14.4612	16595691.8954	14.3240
DPSPPNVQIKSQRDFS	1.0000	0.0000	0.2879	15.2483	41068509.6922	14.9289
DPTDSLSLPKNVARDY	1.0000	0.0000	0.2754	15.1081	34946454.7128	14.8211
DPTSDITTYVTAYDPK	1.0000	0.0000	0.2626	15.9472	91822513.4848	15.4661
DPTSDQDNESSDSLAE	1.0000	0.0000	0.2631	14.2979	13749867.4076	14.1984
DPTSFQQKHAQDKVLT	1.0000	0.0000	0.2644	15.9597	93161853.4816	15.4757
DPTYGDIANISCQTLQ	1.0000	0.0000	0.3053	16.2639	132228801.3645	15.7095
DPVDGYVLENKSQDEE	1.0000	0.0000	0.2714	15.9006	87035264.2399	15.4303
DPVHPDPDFNHSNVKK	1.0000	0.0000	0.2935	16.0136	99116749.5451	15.5171
DPYKNVNSNFMYRSSS	1.0000	0.0000	0.3600	15.3729	47402758.5313	15.0246
DPYQPRLEPFDNVSVG	1.0000	0.0000	0.2849	16.2779	134382531.5595	15.7203
DPYVQGSGHWNPQTGC	1.0000	0.0000	0.3960	18.1387	1144831744.1845	17.1506
DQAGVQVTTISALSPK	1.0000	0.0000	0.2676	15.4892	54194901.6965	15.1140
DQAIKKKILIGPSMIA	1.0000	0.0000	0.2554	15.8206	79371894.5299	15.3688
DQASCQVRKPSNSEQK	1.0000	0.0000	0.3235	15.6981	68932158.7906	15.2746
DQAWYPRSFSENVSIK	1.0000	0.0000	0.3755	16.4961	172741781.9644	15.8879
DQCNAHHGRGFETVRR	1.0000	0.0000	0.2917	17.8090	783228360.0024	16.8971
DQCQSFATNNLGSLLK	1.0000	0.0000	0.3152	15.3165	44423306.8822	14.9813
DQDALSVCNLGKNYLP	1.0000	0.0000	0.3188	15.8386	81035686.2389	15.3826
DQDDTDESQAVQPLKL	1.0000	0.0000	0.2399	15.4113	49548929.9915	15.0542
DQDEKIPCTTNNHTTT	1.0000	0.0000	0.2751	15.9386	90925022.3445	15.4595
DQDNESSDSLAEVFMT	1.0000	0.0000	0.3040	15.2901	43094501.9589	14.9610
DQEIDGQSDKLWLFPH	1.0000	0.0000	0.3302	16.8694	265499966.9881	16.1749
DQELTPPANSAQMVAV	1.0000	0.0000	0.2724	15.9730	94591419.7322	15.4859
DQELTQPNQHERQTSL	1.0000	0.0000	0.2668	15.5773	59981572.6596	15.1818
DQEPEKRIRRLKMMRT	1.0000	0.0000	0.2487	16.6430	204588219.9690	16.0009
DQETENLADDCDRGTS	1.0000	0.0000	0.2862	15.9457	91673095.8955	15.4650
DQFILLSRDMTENKVG	1.0000	0.0000	0.2852	15.8509	82185974.8184	15.3920
DQGDAGQLNPQLDINF	1.0000	0.0000	0.2542	15.8113	78523754.8448	15.3616
DQGDPDLRNQNVLWIS	1.0000	0.0000	0.3249	16.2110	124412268.3943	15.6688
DQGISFHYKMSLQLME	1.0000	0.0000	0.3542	16.6873	215299626.5066	16.0350
DQGQTAHQVDSGPEAN	1.0000	0.0000	0.2716	16.2747	133874033.9266	15.7178
DQGVLDLKTPLLNNPG	1.0000	0.0000	0.2451	15.0771	33721313.5772	14.7973
DQIDPLYSTIEQDMNA	1.0000	0.0000	0.2785	15.9351	90561106.1568	15.4568
DQIQFLDKLLLVCLIS	1.0000	0.0000	0.2969	15.7223	70876619.8820	15.2932
DQISTFQLFWENAFEM	1.0000	0.0000	0.3561	17.2217	398286853.0223	16.4457
DQKQPESLVLKKHTNY	1.0000	0.0000	0.2806	15.6160	62718342.2481	15.2116
DQMGAHLDFLKAMANI	1.0000	0.0000	0.2910	16.7437	229731454.5832	16.0783
DQNIVNSSTKFNENTP	1.0000	0.0000	0.2681	14.6007	19485826.8897	14.4311
DQNLPGYGLTVSVKSS	1.0000	0.0000	0.3079	15.2051	39078498.6833	14.8957
DQNMLMPTMNHSLHES	1.0000	0.0000	0.3646	16.1548	116615679.0201	15.6256
DQNNASGGDPYVQGSG	1.0000	0.0000	0.3154	16.0252	100459987.4088	15.5261
DQNNMALKDILTSFSG	1.0000	0.0000	0.2926	15.1388	36206151.0040	14.8447
DQNQKKKFHDTYGSKT	1.0000	0.0000	0.2858	15.9847	95879736.3022	15.4949
DQNSKPKKNPGNDASL	1.0000	0.0000	0.2540	14.4614	16599120.4099	14.3241
DQNSTNQLKHTGNPPN	1.0000	0.0000	0.2704	14.8972	27413501.6647	14.6590
DQPNEPPQIVHEKNTH	1.0000	0.0000	0.2592	16.1905	121510948.4226	15.6531
DQPQFRKKNFSKDTMF	1.0000	0.0000	0.2889	16.2326	127551620.9870	15.6855
DQQIIIVDVCDGEAED	1.0000	0.0000	0.2365	17.0224	316651871.9017	16.2925
DQQLHGVQQKIIKTIA	1.0000	0.0000	0.2314	16.3723	149798108.2988	15.7928
DQQSVSHNNALRIVKL	1.0000	0.0000	0.2938	15.2629	41766374.1925	14.9401
DQRIVNNDLKQLKTLR	1.0000	0.0000	0.2401	15.1420	36337671.9759	14.8472
DQSGSLNRNNKTNNTQ	1.0000	0.0000	0.2584	14.1742	11925555.4094	14.1033
DQSINLVDKFTTKSLT	1.0000	0.0000	0.2574	14.7219	22402503.8024	14.5243
DQSPHSIGQDSLMTTN	1.0000	0.0000	0.3126	15.3582	46606486.9919	15.0133
DQSPRVKDKNSSYNHQ	1.0000	0.0000	0.3170	15.3607	46745407.0516	15.0153
DQSRVSLLLRHKSNAD	1.0000	0.0000	0.2930	14.8899	27183174.8422	14.6534
DQSSDLGQQWHINKTP	1.0000	0.0000	0.3452	16.3159	140381966.4715	15.7495
DQSSNSNSPETRGLLP	1.0000	0.0000	0.2714	14.1669	11825888.0886	14.0977
DQVHRKPYNISIRSLG	1.0000	0.0000	0.3126	15.9793	95282556.8065	15.4907
DQVLAVSFERYQVSIT	1.0000	0.0000	0.3021	16.2271	126745011.0276	15.6812
DQVNTNTSTAYPTYNV	1.0000	0.0000	0.2936	15.6077	62120742.7944	15.2052
DQVQHQNNEVTAFENP	1.0000	0.0000	0.2707	16.1822	120359725.4595	15.6467
DQVVNNDYKSCISLHL	1.0000	0.0000	0.3502	15.9610	93293431.5972	15.4767
DQYVACQLSSSNSPQS	1.0000	0.0000	0.3581	15.3040	43789758.2233	14.9717
DRANGFLKIIVSKMTN	1.0000	0.0000	0.2870	15.6988	68990795.3830	15.2752
DRASKTFNLISIVVVK	1.0000	0.0000	0.2802	15.3826	47935914.3973	15.0321
DRCVSLNLRFAGNNVS	1.0000	0.0000	0.3411	15.7237	70990133.2461	15.2943
DRDLSISSNASTEENA	1.0000	0.0000	0.2660	14.1840	12060130.4176	14.1108
DREEASTNRRFSEYLH	1.0000	0.0000	0.3148	16.0084	98528362.3471	15.5131
DREESYVNSVNSLAHI	1.0000	0.0000	0.3239	15.4171	49876719.0836	15.0586
DREHKSRDESAENALK	1.0000	0.0000	0.2762	15.3239	44806430.3727	14.9870
DRFNKDKYDMGVSNRP	1.0000	0.0000	0.3069	16.2783	134431426.4926	15.7205
DRGPAEKNACRTMKDE	1.0000	0.0000	0.2766	16.7796	239421566.8871	16.1059
DRGTSYLLIMNKLSSA	1.0000	0.0000	0.3095	15.0480	32612758.2031	14.7750
DRHQFIRQHHTRLALP	1.0000	0.0000	0.2680	17.0408	323423324.1172	16.3067
DRIKTTPKVEAPSEAS	1.0000	0.0000	0.2509	15.2921	43194176.3735	14.9626
DRISAKINNNVTIPNV	1.0000	0.0000	0.2591	14.9466	29018272.6790	14.6970
DRLDINDNEDENESKI	1.0000	0.0000	0.2422	14.7623	23469271.1294	14.5553
DRLFSTLLFSEINSII	1.0000	0.0000	0.2822	14.7198	22350911.0832	14.5227
DRLNKDARGPAEDYRL	1.0000	0.0000	0.2505	16.0358	101692618.0615	15.5342
DRLSEGLISNKKFGIK	1.0000	0.0000	0.2747	15.1055	34843499.4753	14.8191
DRLSSAITSGPSSTLS	1.0000	0.0000	0.2735	13.8812	8511168.4350	13.8781
DRLTQKKIKQVQQAVL	1.0000	0.0000	0.2272	15.8941	86378204.2683	15.4252
DRLTVQAVVYFTSQRD	1.0000	0.0000	0.2775	16.5013	173795551.5338	15.8920
DRLYNTVLSEADLRYL	1.0000	0.0000	0.2916	15.5922	61020177.3641	15.1932
DRMANNDSALTEFQML	1.0000	0.0000	0.3042	15.8539	82472601.2559	15.3944
DRMVADNDQAGVQVTT	1.0000	0.0000	0.2463	16.6285	201205471.8625	15.9898
DRNLLESAKAHWTWGK	1.0000	0.0000	0.3941	17.2807	426302093.8096	16.4910
DRNPHGTMANISHILA	1.0000	0.0000	0.3107	16.1628	117700970.0073	15.6318
DRPNYVYWNHKFTRRL	1.0000	0.0000	0.3621	17.6090	622106846.4283	16.7434
DRRSAAADPQSNILPT	1.0000	0.0000	0.2615	15.1706	37553936.6485	14.8692
DRSGNSTYFNHDLLVN	1.0000	0.0000	0.3221	15.3882	48245199.6178	15.0364
DRSWSSQSRPYDRYSC	1.0000	0.0000	0.4567	16.9031	276018193.7898	16.2008
DRTALANSDRLTQKKI	1.0000	0.0000	0.2417	15.0253	31770930.8832	14.7575
DRTHASAESQNRNGDL	1.0000	0.0000	0.2915	15.3713	47315635.3615	15.0234
DRTNGKINHFNSNNKI	1.0000	0.0000	0.2842	15.0141	31363838.3206	14.7489
DRYPFKPRGYKHLAVN	1.0000	0.0000	0.2849	16.9792	301286970.4386	16.2593
DRYQPPTIYSQCEPEI	1.0000	0.0000	0.3016	17.0149	313934613.5647	16.2868
DRYSCGLEQQKDDPDF	1.0000	0.0000	0.3062	16.7937	243346066.9016	16.1167
DSADFLSLAGKKLSLV	1.0000	0.0000	0.2763	14.6834	21431947.2761	14.4947
DSADTHKLLVTDHSYD	1.0000	0.0000	0.3055	15.7307	71566895.6775	15.2997
DSAKEHPDKTKPNQQP	1.0000	0.0000	0.2511	15.5249	56471644.5521	15.1415
DSALTEFQMLNRQISK	1.0000	0.0000	0.2925	15.4129	49638183.5082	15.0554
DSASKPSKILSTVSSL	1.0000	0.0000	0.2618	13.6910	6837116.3848	13.7319
DSAVRIGRRNNNQLDN	1.0000	0.0000	0.2759	15.1862	38236764.8998	14.8812
DSCALVKLKHFNPKHD	1.0000	0.0000	0.3298	16.3451	145183680.7678	15.7719
DSCKLTKKAIMRPDKS	1.0000	0.0000	0.3071	15.7821	75930860.9015	15.3392
DSCLISNLFLTMNAVR	1.0000	0.0000	0.3396	15.6765	67237894.6016	15.2580
DSCTSTVQAIAPNPST	1.0000	0.0000	0.3099	15.4055	49217364.1675	15.0497
DSDCFSIVKAAEKSEK	1.0000	0.0000	0.3177	15.7659	74527694.9309	15.3267
DSDFNKNEDSNNPPNG	1.0000	0.0000	0.2677	14.4458	16303730.8988	14.3121
DSDIGLEGGVSNKEIN	1.0000	0.0000	0.2787	15.1717	37601297.6394	14.8700
DSDLNLTNNSDDDNPP	1.0000	0.0000	0.2361	13.9189	8888318.9481	13.9071
DSDLQMYTSNNTQHYE	1.0000	0.0000	0.3403	15.9413	91202205.2023	15.4615
DSDNGTGIAKNEVRYK	1.0000	0.0000	0.2782	15.7677	74683386.7151	15.3281
DSDPLPGSRQIRTISM	1.0000	0.0000	0.2986	15.4765	53407815.8868	15.1043
DSDPNKHKWADPTYGD	1.0000	0.0000	0.3352	16.7996	245016149.5685	16.1213
DSDSNPSTDAGYLITL	1.0000	0.0000	0.2798	14.7356	22761068.0915	14.5349
DSDSSAAIQVNWLIYV	1.0000	0.0000	0.3658	16.2313	127353404.3223	15.6844
DSEEQFLLPASNFSLH	1.0000	0.0000	0.3072	15.1169	35303411.6189	14.8279
DSEHPGELNKRKVKVL	1.0000	0.0000	0.2733	15.6114	62385333.1226	15.2080
DSEMKVESIKSSAKRK	1.0000	0.0000	0.2965	15.0077	31132363.3581	14.7440
DSENNKDVLPFLNHAK	1.0000	0.0000	0.2761	15.0999	34621409.8908	14.8149
DSFLMYMALGQKFSTL	1.0000	0.0000	0.3463	16.2924	136645566.6324	15.7315
DSFVHRSLSADSTVNS	1.0000	0.0000	0.3215	14.7987	24474399.5524	14.5833
DSGKAATERLWWGESY	1.0000	0.0000	0.4154	17.6218	631351238.8164	16.7532
DSGLCTASISNTNIDQ	1.0000	0.0000	0.3086	15.0626	33164073.0769	14.7862
DSGPEANQDKGPTNTQ	1.0000	0.0000	0.2538	15.3684	47161304.3667	15.0212
DSGQYYNFPMNQALHN	1.0000	0.0000	0.3530	16.5742	189002429.8660	15.9480
DSGTPKVIANNTTDYF	1.0000	0.0000	0.2773	15.6438	64758341.8979	15.2329
DSHDQAIKKKILIGPS	1.0000	0.0000	0.2698	15.4230	50218761.7564	15.0632
DSHYTQRSDADSLQIQ	1.0000	0.0000	0.3114	15.6653	66377691.1989	15.2494
DSIIFSKVLSRGIDGV	1.0000	0.0000	0.3010	15.5697	59461062.1191	15.1759
DSIKKTHKVLNTTTQR	1.0000	0.0000	0.2557	15.2395	40653903.6770	14.9221
DSILCDTYNRGMIYLK	1.0000	0.0000	0.3489	16.6765	212625835.2708	16.0266
DSILGVITDDQYVACQ	1.0000	0.0000	0.3032	16.7882	241812173.6587	16.1125
DSISSATGKNSSICFR	1.0000	0.0000	0.3406	15.1086	34969040.2245	14.8215
DSISTTKSHQDHLTIQ	1.0000	0.0000	0.2948	15.2344	40416409.3397	14.9182
DSKAIPGADGQSRDQF	1.0000	0.0000	0.2755	15.9698	94242573.6432	15.4834
DSKDEGSVLNQRNIDT	1.0000	0.0000	0.2671	14.9336	28587146.6721	14.6870
DSKEKKVCTSLRSTTR	1.0000	0.0000	0.3039	15.2763	42412969.2921	14.9504
DSKIRTVLKKKRPNEQ	1.0000	0.0000	0.2441	15.2075	39185333.7198	14.8975
DSKMISPQQVVRIQAH	1.0000	0.0000	0.3033	16.4527	164323487.0049	15.8546
DSKNNHYMFDTANSNS	1.0000	0.0000	0.3350	15.1481	36596704.8667	14.8519
DSLAEVFMTPDWNTSY	1.0000	0.0000	0.3745	16.6969	217692651.5790	16.0424
DSLAKVATSDEFDKRD	1.0000	0.0000	0.2628	15.3281	45023518.3775	14.9903
DSLDDDESNGIFDAFM	1.0000	0.0000	0.3016	15.7685	74750321.5086	15.3287
DSLGRVETSRFWKFRK	1.0000	0.0000	0.3542	16.7947	243619368.0155	16.1175
DSLISQGEKYVCVNIT	1.0000	0.0000	0.3335	16.1461	115459767.8785	15.6190
DSLMTTNFISTDVDPI	1.0000	0.0000	0.2826	15.3028	43728903.0693	14.9708
DSLNKSNLKILMSLTN	1.0000	0.0000	0.2532	13.7750	7531696.8787	13.7965
DSLPNLYQPEPNEYEQ	1.0000	0.0000	0.2870	15.6348	64084634.7418	15.2259
DSLQIQANNNGHGNKS	1.0000	0.0000	0.2939	14.9387	28754364.1729	14.6909
DSLSDPFNKMFELRGT	1.0000	0.0000	0.3042	15.5637	59050508.8961	15.1713
DSLSHIKGEKPWEIQV	1.0000	0.0000	0.3416	16.5686	187797338.7500	15.9437
DSLSLPKNVARDYDDL	1.0000	0.0000	0.2755	14.9969	30748646.5116	14.7357
DSLTLLSNSDNMHDEE	1.0000	0.0000	0.2911	14.6001	19471911.8658	14.4307
DSLVSEPRHTTTSTMV	1.0000	0.0000	0.3116	15.5074	55345014.9584	15.1281
DSNNEKLGMTIAANET	1.0000	0.0000	0.2696	15.1117	35094210.0252	14.8239
DSNNFGVMYGELTFQV	1.0000	0.0000	0.3303	16.5979	194234882.1562	15.9662
DSNNPPNGAFFVEAYK	1.0000	0.0000	0.3004	15.9400	91065520.9418	15.4605
DSNPSTDAGYLITLSN	1.0000	0.0000	0.2791	14.5397	18163354.5213	14.3842
DSNSDADKEVSTQETL	1.0000	0.0000	0.2609	14.5815	19059676.0938	14.4164
DSPKEIRQNHRNRHVS	1.0000	0.0000	0.3126	15.8750	84501478.1773	15.4106
DSPNSLNNEQREPLMY	1.0000	0.0000	0.3040	15.1551	36890859.0489	14.8573
DSPVELIKPVEYEMLD	1.0000	0.0000	0.2791	16.1044	110049341.4226	15.5869
DSQERDLNKNPNQCSV	1.0000	0.0000	0.3106	15.3435	45826665.6210	15.0021
DSQKATFGLQLNFLDI	1.0000	0.0000	0.2698	15.4187	49970975.1706	15.0599
DSQMKHEYLISGVSHA	1.0000	0.0000	0.3609	16.3992	154508660.1863	15.8135
DSQNGGYEHKKIDQEI	1.0000	0.0000	0.2826	16.2696	133091805.6774	15.7139
DSRKDLGTFQICLMIR	1.0000	0.0000	0.3164	16.6285	201206103.0416	15.9898
DSRLSKTKINHASSQI	1.0000	0.0000	0.2865	14.5798	19023149.4066	14.4151
DSRSSFKVPYQRQISE	1.0000	0.0000	0.3260	15.6148	62629398.8100	15.2106
DSRTDAFYDNSIQKKK	1.0000	0.0000	0.2816	15.4420	51330754.3038	15.0778
DSRVSQTCNPLSELSQ	1.0000	0.0000	0.3230	15.0362	32170606.6217	14.7659
DSSAAIQVNWLIYVRF	1.0000	0.0000	0.3687	16.8511	259970772.0027	16.1608
DSSAQKLEMYHCSDRT	1.0000	0.0000	0.3736	16.4209	158432059.0068	15.8302
DSSATGKFTVLELDTT	1.0000	0.0000	0.2628	15.0552	32883524.3290	14.7805
DSSDKDDNDISPSPET	1.0000	0.0000	0.2563	14.2521	13044571.7540	14.1632
DSSEFDHRKNNLPSSL	1.0000	0.0000	0.2933	14.4407	16207609.4452	14.3082
DSSELLLSSFKFMTEN	1.0000	0.0000	0.3026	14.5973	19410637.3664	14.4286
DSSHSPLNVSGDSSDK	1.0000	0.0000	0.2984	14.1647	11795578.7384	14.0960
DSSIKFREDDIELFAR	1.0000	0.0000	0.2749	15.6691	66670982.1963	15.2524
DSSMDSDLQMYTSNNT	1.0000	0.0000	0.3296	14.9656	29660058.2236	14.7116
DSSPKMTNNGCEGNAL	1.0000	0.0000	0.3328	15.5885	60762206.4998	15.1904
DSSRTGKMKKHSICEN	1.0000	0.0000	0.3541	15.9584	93023182.0841	15.4747
DSSSTKMTENKVGESI	1.0000	0.0000	0.2970	14.8015	24555189.8365	14.5855
DSSTNSPKAISSVLGE	1.0000	0.0000	0.2778	14.1737	11918533.2394	14.1029
DSSTTQKYINEINVDQ	1.0000	0.0000	0.2790	15.1984	38778130.8868	14.8906
DSSVLRTYEVMANTTG	1.0000	0.0000	0.3140	15.8606	83115203.3438	15.3995
DSSWKTGYLSIEILDT	1.0000	0.0000	0.3426	15.8087	78292104.7069	15.3596
DSTLERNLSLNESNMC	1.0000	0.0000	0.3191	14.8192	25058167.9627	14.5990
DSTLYSKISSDAKVNN	1.0000	0.0000	0.2813	14.3149	14022070.4753	14.2115
DSTPPKMQGKNPTMNG	1.0000	0.0000	0.2934	15.8805	85037708.5327	15.4148
DSTQETSSNDRLFSTL	1.0000	0.0000	0.2718	14.2654	13245037.3853	14.1734
DSTQLSGNVTNRTCSY	1.0000	0.0000	0.3418	15.5018	54986387.4629	15.1237
DSTTMNKNKSIQQLTG	1.0000	0.0000	0.2765	14.9196	28130676.7805	14.6763
DSTVNSEFSVSAIFPR	1.0000	0.0000	0.3141	15.2080	39207283.5584	14.8979
DSVQEGDNEEDFGAET	1.0000	0.0000	0.2605	16.0213	100002457.2516	15.5230
DSWSEGVKNLDIKMSP	1.0000	0.0000	0.3574	15.9882	96266433.2930	15.4976
DSYDSLSHIKGEKPWE	1.0000	0.0000	0.3689	16.3709	149565838.1534	15.7918
DSYTNNFECVTSGEDN	1.0000	0.0000	0.3427	15.8762	84615756.8604	15.4115
DSYVNHAFPVFDIDEA	1.0000	0.0000	0.2952	16.6957	217384428.0871	16.0414
DTAASRGQSKYRLPLG	1.0000	0.0000	0.2915	15.7284	71381514.7073	15.2979
DTADEMLVSKASQLKD	1.0000	0.0000	0.2734	15.2932	43246750.2450	14.9634
DTANSNSYPIDNVHVP	1.0000	0.0000	0.3068	15.4450	51506827.5309	15.0801
DTCLTSGSQNSWVFYF	1.0000	0.0000	0.4356	17.0506	327109654.1049	16.3142
DTDESQAVQPLKLSRS	1.0000	0.0000	0.2707	14.8845	27017304.6094	14.6493
DTDLISTRRLRPVPLD	1.0000	0.0000	0.2450	15.2913	43151764.8458	14.9619
DTDLPSHALSVKSGMN	1.0000	0.0000	0.3119	15.2061	39120489.4993	14.8964
DTDQGISFHYKMSLQL	1.0000	0.0000	0.3298	16.2298	127133546.6301	15.6833
DTEILSIIVTDNISEQ	1.0000	0.0000	0.2538	14.9554	29315199.1260	14.7038
DTELTRNQWAAKGRDV	1.0000	0.0000	0.2926	16.7796	239414162.7844	16.1059
DTESVQFHTGKNIFDQ	1.0000	0.0000	0.2831	16.2494	130034868.2653	15.6983
DTFKIRPLLDQSSDLG	1.0000	0.0000	0.2669	15.1013	34674354.8609	14.8159
DTFNNLYAIKKTQIRD	1.0000	0.0000	0.2547	15.6728	66950733.1711	15.2552
DTFNVVPQRDHLVIEP	1.0000	0.0000	0.2530	16.4614	165987367.9059	15.8613
DTGQDNSLYYLNLFFK	1.0000	0.0000	0.3118	15.7307	71565148.6886	15.2996
DTGTSYEDDNFQLKNT	1.0000	0.0000	0.2737	15.3742	47477180.3411	15.0257
DTHKLLVTDHSYDFPN	1.0000	0.0000	0.3053	16.0048	98123244.0557	15.5104
DTHTLSTEGLIGHIIL	1.0000	0.0000	0.2789	15.7517	73319195.5971	15.3158
DTHVVRVIEFRDQVNT	1.0000	0.0000	0.2493	16.7677	236159552.1745	16.0967
DTIAPLIVNKIDDNKL	1.0000	0.0000	0.2253	15.0003	30867895.9263	14.7383
DTIDCGGNNDKANSDN	1.0000	0.0000	0.2977	15.4180	49931416.1608	15.0593
DTINDKKFPQNFELAP	1.0000	0.0000	0.2433	15.5582	58677107.1174	15.1671
DTKCEPVNNSQSTVPS	1.0000	0.0000	0.3147	15.2549	41384836.3841	14.9340
DTKSKLPPNTTWPVIR	1.0000	0.0000	0.2992	15.9610	93298297.5510	15.4767
DTLCASNGVYDEGTES	1.0000	0.0000	0.3326	16.1130	111141630.1832	15.5935
DTLGIHLINEISKGHF	1.0000	0.0000	0.2956	15.9909	96568552.4926	15.4997
DTLNGQLPPEEQVASQ	1.0000	0.0000	0.2562	15.4937	54480649.3841	15.1175
DTLNQNNEPNVLPYKV	1.0000	0.0000	0.2649	15.1714	37592004.4556	14.8698
DTLNSHRIDNTLPSQR	1.0000	0.0000	0.2760	14.9014	27546447.6802	14.6623
DTLPITIMNTLANQET	1.0000	0.0000	0.2446	15.2600	41627829.1257	14.9379
DTLPLITMQNQVPPFE	1.0000	0.0000	0.2554	16.0036	97988964.0237	15.5094
DTMFELDSLDDDESNG	1.0000	0.0000	0.2866	15.2886	43020064.2970	14.9599
DTMPISKKNNSSLLEN	1.0000	0.0000	0.2648	14.1263	11285494.5996	14.0665
DTPASISQVPESPDDS	1.0000	0.0000	0.2758	14.8218	25133157.2778	14.6010
DTPGSNNALENHATHV	1.0000	0.0000	0.2944	15.5596	58773823.3336	15.1682
DTPNLNDNVALGNDLG	1.0000	0.0000	0.2501	14.8312	25407149.8349	14.6083
DTPRNNLELHVHLIGD	1.0000	0.0000	0.2773	15.8233	79624029.5516	15.3709
DTQNAQNEESSVPFRS	1.0000	0.0000	0.2928	15.1070	34903359.9282	14.8203
DTRVNSETSISQCTNE	1.0000	0.0000	0.3133	15.2377	40573113.4880	14.9208
DTSDDIKDVMLVKTAT	1.0000	0.0000	0.2539	15.5870	60654226.9908	15.1892
DTSKALIIWKIFQLKI	1.0000	0.0000	0.3024	16.1896	121393103.0943	15.6524
DTSNPMNSAQGPNNPT	1.0000	0.0000	0.2843	14.8543	26094149.0465	14.6261
DTSSQPEAPQKLGMVI	1.0000	0.0000	0.2841	15.7669	74616688.6973	15.3275
DTSSVNLQDLSKNEIA	1.0000	0.0000	0.2594	14.2866	13572178.5586	14.1897
DTTEHYQSVMEKDTVQ	1.0000	0.0000	0.2889	16.6269	200828350.6477	15.9885
DTTSNYLTLIQYDQVH	1.0000	0.0000	0.3014	15.9784	95184484.8750	15.4901
DTTYGLKERKCGRISN	1.0000	0.0000	0.3131	16.2939	136870690.3305	15.7326
DTVQEFNNDKPMSIPK	1.0000	0.0000	0.2752	15.6564	65699095.7613	15.2426
DTYGSKTKEMTDDPPK	1.0000	0.0000	0.2648	15.8881	85790825.6225	15.4207
DVCDGEAEDSSAQKLE	1.0000	0.0000	0.3034	16.0466	102957654.7589	15.5425
DVDFVGALDGPHIKLP	1.0000	0.0000	0.2479	16.5077	175069279.3830	15.8969
DVDPINSRILRNDNKI	1.0000	0.0000	0.2532	14.9677	29730454.8254	14.7132
DVFYTQHDVINTSNGT	1.0000	0.0000	0.3042	16.1836	120551415.3823	15.6478
DVHKIKFHDTSNPMNS	1.0000	0.0000	0.3274	15.8779	84786779.9133	15.4128
DVICTMVQQKTLSPGS	1.0000	0.0000	0.3308	16.3637	148328233.4026	15.7862
DVINTSNGTVLCNQVH	1.0000	0.0000	0.3316	16.0983	109279362.6780	15.5823
DVKAWQDRNPHGTMAN	1.0000	0.0000	0.3314	17.3486	460952267.3965	16.5432
DVKTSLLYSPLTLPKI	1.0000	0.0000	0.2617	14.7464	23043481.7956	14.5431
DVLFDNFTSENESNLS	1.0000	0.0000	0.2829	14.4666	16698297.3931	14.3281
DVLGSLKVVRISKCPS	1.0000	0.0000	0.3296	15.7143	70227788.4633	15.2871
DVLPFLNHAKKSKRRK	1.0000	0.0000	0.2753	15.5752	59836312.0173	15.1801
DVMLVKTATGLTRNSV	1.0000	0.0000	0.2820	15.7032	69334744.4673	15.2785
DVNKSNFPLIRRNSPR	1.0000	0.0000	0.2831	15.0103	31225917.8552	14.7460
DVNSRKEALRKNIDQS	1.0000	0.0000	0.2663	14.9425	28881591.7277	14.6939
DVPSELSASEIHRMGN	1.0000	0.0000	0.3258	15.6782	67370581.0190	15.2593
DVQTEYHFNMTRQLDH	1.0000	0.0000	0.2974	17.1614	371583564.2733	16.3993
DVRTTYKVYEGFSSAY	1.0000	0.0000	0.3322	16.7491	231156877.7486	16.0824
DVSETYKPTGVTNLHV	1.0000	0.0000	0.2914	16.0335	101419817.3080	15.5324
DVSIKCTDDHIPVIIA	1.0000	0.0000	0.2871	16.5837	191082498.4526	15.9553
DVTYYPKNSIPSSFPQ	1.0000	0.0000	0.3224	15.6622	66139720.1189	15.2470
DVVIFFSGPVDNSEQP	1.0000	0.0000	0.2978	16.0700	105776550.0328	15.5605
DWKLAIWENGDLNPLT	1.0000	0.0000	0.3575	16.8218	251354296.1799	16.1383
DWLDVKAWQDRNPHGT	1.0000	0.0000	0.3682	17.9304	900696112.5908	16.9904
DWLSNDESTDLAFYAN	1.0000	0.0000	0.3472	15.9350	90549514.3944	15.4567
DWNTSYTERFCNETTN	1.0000	0.0000	0.3829	16.7940	243438772.5680	16.1170
DWRSQIQNPLSTLRPG	1.0000	0.0000	0.3334	16.0654	105213523.7561	15.5569
DYAQLTGPNDLVVTVA	1.0000	0.0000	0.2574	16.1240	112550627.5814	15.6019
DYCNNLHYVRSRTKGN	1.0000	0.0000	0.3680	16.6034	195461722.4855	15.9704
DYDAVEKVTAQLKRRS	1.0000	0.0000	0.2636	16.0695	105707970.6539	15.5601
DYDDLDELRPHNFICI	1.0000	0.0000	0.3033	16.8063	246909918.2967	16.1264
DYFTILLPADQETENL	1.0000	0.0000	0.2512	15.6396	64442938.8810	15.2297
DYFTNIDGSQLPTNDS	1.0000	0.0000	0.2895	15.2266	40055677.9864	14.9122
DYKSCISLHLSDSAVR	1.0000	0.0000	0.3633	15.7361	72012036.4175	15.3038
DYKTTLVSSMRAAQDK	1.0000	0.0000	0.2969	15.8037	77840535.1451	15.3558
DYNGLLGPEMPSTNLG	1.0000	0.0000	0.3040	15.6716	66864136.7204	15.2543
DYNGLPQDLDGNLSFA	1.0000	0.0000	0.2896	15.5205	56185044.7287	15.1381
DYNNAWATDREESYVN	1.0000	0.0000	0.3595	16.7173	222857529.3287	16.0580
DYNPLSLIEAELHSEC	1.0000	0.0000	0.3353	15.8645	83490120.7909	15.4025
DYPNNESLTLYTFNKT	1.0000	0.0000	0.2871	15.1372	36136777.3654	14.8435
DYPNNPDSPKEIRQNH	1.0000	0.0000	0.2868	15.6382	64338618.1689	15.2286
DYQNTLVIDNNSVEKA	1.0000	0.0000	0.2757	15.2749	42347221.8273	14.9493
DYQTDYNGLLGPEMPS	1.0000	0.0000	0.3118	16.2826	135098320.8708	15.7238
DYRLFTNNDSSRTGKM	1.0000	0.0000	0.3189	15.6275	63550472.8671	15.2204
DYSKWATRKPEAASNI	1.0000	0.0000	0.3367	16.3015	138079278.7114	15.7384
DYSQRLLDSLVSEPRH	1.0000	0.0000	0.3170	15.4840	53871242.6539	15.1100
DYTGVYIISPNYIDSD	1.0000	0.0000	0.3202	16.1830	120467577.2157	15.6473
DYTRSSILHICSKKAY	1.0000	0.0000	0.3665	16.2615	131864239.3075	15.7077
DYVSSPERRPNEFKLV	1.0000	0.0000	0.3016	15.8171	79057802.4105	15.3661
EAASNIDKNKHPPNEF	1.0000	0.0000	0.2727	15.3855	48095092.2563	15.0343
EADLRYLKRDPVAYPQ	1.0000	0.0000	0.2509	16.5520	184231983.7717	15.9309
EADNLPSQDSEEQFLL	1.0000	0.0000	0.2673	14.9675	29725470.3519	14.7131
EAEDSSAQKLEMYHCS	1.0000	0.0000	0.3735	16.4883	171211567.4071	15.8820
EAELHSECTTPEKDAE	1.0000	0.0000	0.2860	16.2169	125261231.6048	15.6734
EAESGETVLSTPFLLS	1.0000	0.0000	0.2809	14.8979	27435303.2902	14.6596
EAFIESISKKDNNLNQ	1.0000	0.0000	0.2639	14.6555	20755414.5121	14.4733
EAFSIRKSSSSSNQND	1.0000	0.0000	0.2889	14.0114	9886907.8021	13.9782
EAGSGNNISIDRNQSR	1.0000	0.0000	0.2932	14.9397	28787202.6545	14.6917
EAHLANKTVEEKTGSK	1.0000	0.0000	0.2626	15.5039	55119147.0182	15.1253
EAHSQGFVISKFGINI	1.0000	0.0000	0.3134	16.2679	132844219.5351	15.7126
EAHSRQKFIAHGVFFN	1.0000	0.0000	0.3080	17.0536	328216275.3768	16.3165
EAIGRGHNNLEDQNQK	1.0000	0.0000	0.2686	15.8705	84067482.4101	15.4071
EAIVKSLVPWSNENFL	1.0000	0.0000	0.3408	15.9135	88335430.9092	15.4402
EAKSSIISGPHQRLNP	1.0000	0.0000	0.2960	15.2144	39498307.6000	14.9029
EALDTLCASNGVYDEG	1.0000	0.0000	0.3180	16.3557	146962052.5548	15.7800
EALQTSNKATAQAMNP	1.0000	0.0000	0.2679	15.4028	49066427.2196	15.0477
EALRKNIDQSRVSLLL	1.0000	0.0000	0.2637	14.7540	23247971.2709	14.5490
EALSACANDTLNGQLP	1.0000	0.0000	0.2943	15.4976	54725532.3279	15.1205
EAMLRTATSISKWRYQ	1.0000	0.0000	0.3630	16.8433	257656880.9009	16.1549
EANADTGTSYEDDNFQ	1.0000	0.0000	0.2774	15.7836	76059073.5727	15.3403
EANHHPIGDSSTNSPK	1.0000	0.0000	0.3072	15.1978	38748144.9703	14.8900
EANLIILFHMSELRSS	1.0000	0.0000	0.3212	15.3036	43770022.6261	14.9714
EANPSDKSSLFMHHIL	1.0000	0.0000	0.3354	15.5640	59072183.2558	15.1716
EANQDKGPTNTQQNKK	1.0000	0.0000	0.2365	15.2387	40620193.5791	14.9215
EANVISNISVSNISLV	1.0000	0.0000	0.2843	14.3269	14217543.7279	14.2207
EAPQKLGMVIFFKQLS	1.0000	0.0000	0.2871	16.3308	142810636.9125	15.7609
EAPSEASSQLLSQNKA	1.0000	0.0000	0.2714	14.3559	14700524.0013	14.2430
EAPSTTIEHRENLPLH	1.0000	0.0000	0.2765	15.6695	66702057.4054	15.2527
EAQLDNFSQERTDTPN	1.0000	0.0000	0.2583	15.3061	43895620.6176	14.9733
EAQLPESHLTTKEWAS	1.0000	0.0000	0.3309	16.1491	115855859.7695	15.6213
EAQNQSYESIRQIHNY	1.0000	0.0000	0.3297	16.1878	121140175.1935	15.6510
EAQYTNKLFCSSTMDI	1.0000	0.0000	0.3488	16.2558	130996245.7883	15.7033
EARMTQLPEEALQTSN	1.0000	0.0000	0.2678	15.5817	60287229.4801	15.1852
EARSGCTLNSSTNSDD	1.0000	0.0000	0.3144	14.7970	24427620.0151	14.5820
EASCIEGNLNNDTHPF	1.0000	0.0000	0.3250	16.0021	97820560.7907	15.5083
EASFQPAQNEYPYLPP	1.0000	0.0000	0.2893	16.3063	138837582.6039	15.7421
EASQGRDISLANYLLR	1.0000	0.0000	0.2922	15.3729	47403070.2846	15.0246
EASSQLLSQNKALFDM	1.0000	0.0000	0.2990	14.9643	29616070.7005	14.7106
EASTNRRFSEYLHQSD	1.0000	0.0000	0.3279	15.6744	67076759.9331	15.2564
EATAMELLVESNITDE	1.0000	0.0000	0.2637	15.4644	52668420.3803	15.0950
EATICQGSESSNNVID	1.0000	0.0000	0.3240	15.4833	53830137.4193	15.1095
EATIKCSTVVPNSLNR	1.0000	0.0000	0.3082	15.4653	52722930.0562	15.0957
EAVHSLEFYPPELSTK	1.0000	0.0000	0.3033	15.8427	81421467.5222	15.3858
EAVNKASTILFKHNAS	1.0000	0.0000	0.2889	15.2234	39908357.2359	14.9097
EAVSKTIVDLNTVADN	1.0000	0.0000	0.2540	15.1825	38074939.2486	14.8783
EAVTDTKSKLPPNTTW	1.0000	0.0000	0.2948	15.8304	80271971.8209	15.3763
EAVTMGLNILPGNALE	1.0000	0.0000	0.2686	15.7372	72104832.3556	15.3047
EAYKKMRDFDPSNLIR	1.0000	0.0000	0.2917	16.1314	113516539.8123	15.6076
EAYYSSQFPGTSVHCH	1.0000	0.0000	0.4137	17.3689	471872011.0551	16.5588
ECEAGSGNNISIDRNQ	1.0000	0.0000	0.3236	15.7555	73637961.1110	15.3187
ECEMHISNAPHNSIDR	1.0000	0.0000	0.3653	16.5635	186681567.1079	15.9398
ECENQGPTIAEKSSSK	1.0000	0.0000	0.3122	15.4513	51884678.9675	15.0850
ECLCPTHGQNGTSNIG	1.0000	0.0000	0.3670	16.8635	263714210.9581	16.1704
ECLQNTNPNDIKSIEK	1.0000	0.0000	0.2817	15.2324	40325261.5589	14.9167
ECNVIVIHEYYLPSKY	1.0000	0.0000	0.3614	17.2836	427734531.5946	16.4933
ECQNVRSNHKMKRARS	1.0000	0.0000	0.3612	16.4909	171714840.6805	15.8840
ECSGTLCSLITHKDKS	1.0000	0.0000	0.3652	16.0000	97581183.3558	15.5067
ECTTPEKDAECENQGP	1.0000	0.0000	0.2939	16.9308	284945473.7794	16.2221
ECVHDRANGFLKIIVS	1.0000	0.0000	0.3242	16.7712	237107843.1789	16.0994
ECVTSGEDNKSVKLHT	1.0000	0.0000	0.3259	15.9071	87683970.1385	15.4353
EDAPTKPNNIENQNST	1.0000	0.0000	0.2424	14.6145	19797863.5331	14.4417
EDDEHSDNQLFTADND	1.0000	0.0000	0.2696	15.4570	52226542.5239	15.0893
EDDIELFARIGVDLAE	1.0000	0.0000	0.2269	16.1866	120967001.8025	15.6501
EDDNFQLKNTKIFIHI	1.0000	0.0000	0.2602	15.8290	80147877.9255	15.3753
EDDQNLPGYGLTVSVK	1.0000	0.0000	0.2805	15.7905	76666650.7134	15.3456
EDDRLTVQAVVYFTSQ	1.0000	0.0000	0.2751	16.4198	158221503.4578	15.8293
EDDSKIRTVLKKKRPN	1.0000	0.0000	0.2405	15.1155	35248515.7660	14.8269
EDDSRKDLGTFQICLM	1.0000	0.0000	0.3130	16.5226	178111877.4625	15.9084
EDDTKCEPVNNSQSTV	1.0000	0.0000	0.3049	15.5425	57626393.9263	15.1550
EDEEPPPMSNKTSKGG	1.0000	0.0000	0.2817	15.5063	55272291.8148	15.1272
EDEFVDNKVTERLSHV	1.0000	0.0000	0.2808	16.0368	101802383.3097	15.5349
EDEITFKTLTEASQGR	1.0000	0.0000	0.2481	15.6914	68406082.7803	15.2695
EDENESKILSAILSVA	1.0000	0.0000	0.2644	14.5983	19433216.7811	14.4293
EDEQSLSLIYCDRDLS	1.0000	0.0000	0.3280	15.5573	58619288.4726	15.1664
EDFEDVPSELSASEIH	1.0000	0.0000	0.2988	15.5264	56569167.6090	15.1427
EDFGAETNKQFIACTS	1.0000	0.0000	0.3022	16.4569	165124506.5309	15.8578
EDGLKSIARAQSPFRS	1.0000	0.0000	0.2917	15.4413	51286282.0550	15.0772
EDGTGHDILHSYSTRN	1.0000	0.0000	0.3247	16.0406	102250184.8896	15.5379
EDIDNQYDLFLVEGSS	1.0000	0.0000	0.2981	15.5849	60511311.3940	15.1876
EDIMNYGNYLESTTGV	1.0000	0.0000	0.3200	16.2437	129182327.8242	15.6940
EDITGPVVKDSWSEGV	1.0000	0.0000	0.3347	16.7321	226676115.4805	16.0694
EDKSRIAAHALWMTSI	1.0000	0.0000	0.3560	16.7569	233239459.9943	16.0884
EDLKARQYLSIVQSHI	1.0000	0.0000	0.3014	15.9078	87750914.6230	15.4358
EDLYEDPRRKIPPLKS	1.0000	0.0000	0.2540	15.6103	62302577.5064	15.2071
EDNISTAPTKELASEL	1.0000	0.0000	0.2442	14.6088	19669251.1175	14.4374
EDNKSVKLHTSNLKLT	1.0000	0.0000	0.2588	14.3926	15334118.1335	14.2712
EDNLLEDDQNLPGYGL	1.0000	0.0000	0.2625	15.4333	50817431.2119	15.0711
EDPADKINRNDFSLFE	1.0000	0.0000	0.2649	15.4345	50890988.3126	15.0720
EDPIIYGTFQLDYKLQ	1.0000	0.0000	0.2581	16.5144	176432525.4334	15.9021
EDPPSDPTDSLSLPKN	1.0000	0.0000	0.2469	14.2535	13065002.7404	14.1643
EDPRRKIPPLKSEIEL	1.0000	0.0000	0.2354	15.3290	45065733.0241	14.9909
EDPRYESTDYFTILLP	1.0000	0.0000	0.2804	16.0379	101937314.7835	15.5358
EDQDDTDESQAVQPLK	1.0000	0.0000	0.2369	15.5930	61077583.8540	15.1939
EDQNQKKKFHDTYGSK	1.0000	0.0000	0.2865	16.0776	106702076.1714	15.5663
EDQSSNSNSPETRGLL	1.0000	0.0000	0.2721	14.1791	11992262.8014	14.1071
EDRISAKINNNVTIPN	1.0000	0.0000	0.2527	14.8350	25518227.3391	14.6112
EDRLDINDNEDENESK	1.0000	0.0000	0.2427	14.7724	23744741.4903	14.5631
EDRLSSAITSGPSSTL	1.0000	0.0000	0.2746	14.1911	12160319.2473	14.1163
EDRPNYVYWNHKFTRR	1.0000	0.0000	0.3526	17.7907	766853756.1830	16.8830
EDRYQPPTIYSQCEPE	1.0000	0.0000	0.3017	17.0251	317619418.2955	16.2946
EDSDSSAAIQVNWLIY	1.0000	0.0000	0.3589	16.1196	111992645.4570	15.5986
EDSNNEKLGMTIAANE	1.0000	0.0000	0.2721	15.2046	39055437.7358	14.8953
EDSNNPPNGAFFVEAY	1.0000	0.0000	0.3016	16.0316	101199440.9643	15.5310
EDSRSSFKVPYQRQIS	1.0000	0.0000	0.3260	15.6148	62629398.8100	15.2106
EDSSAQKLEMYHCSDR	1.0000	0.0000	0.3757	16.5138	176314936.6083	15.9016
EDSTPPKMQGKNPTMN	1.0000	0.0000	0.2866	15.7506	73223362.0561	15.3149
EDTHTLSTEGLIGHII	1.0000	0.0000	0.2763	15.9334	90378527.2044	15.4555
EDVPSELSASEIHRMG	1.0000	0.0000	0.3227	15.9087	87843540.9397	15.4365
EDYNNAWATDREESYV	1.0000	0.0000	0.3520	16.9478	290580758.0282	16.2352
EDYRLFTNNDSSRTGK	1.0000	0.0000	0.2952	15.2973	43453491.1333	14.9666
EDYSKWATRKPEAASN	1.0000	0.0000	0.3371	16.3117	139699983.0155	15.7462
EEAFIESISKKDNNLN	1.0000	0.0000	0.2607	14.5980	19426370.1127	14.4291
EEALQTSNKATAQAMN	1.0000	0.0000	0.2684	15.4150	49756727.4048	15.0570
EEASTNRRFSEYLHQS	1.0000	0.0000	0.3293	15.7089	69793509.8293	15.2829
EEDDSRKDLGTFQICL	1.0000	0.0000	0.2919	16.1925	121786393.3796	15.6546
EEDFGAETNKQFIACT	1.0000	0.0000	0.2717	16.7668	235921393.2035	16.0960
EEDIDNQYDLFLVEGS	1.0000	0.0000	0.2809	15.8948	86455446.1876	15.4258
EEDQDDTDESQAVQPL	1.0000	0.0000	0.2373	15.6847	67874397.2202	15.2643
EEDYSKWATRKPEAAS	1.0000	0.0000	0.3315	16.5421	182152817.9168	15.9234
EEENVSTSTYPTDLDS	1.0000	0.0000	0.2794	14.8292	25350700.3130	14.6068
EEFFHLEDDSKIRTVL	1.0000	0.0000	0.2759	16.0460	102892098.7874	15.5420
EEFGNLFDRTHASAES	1.0000	0.0000	0.3059	15.8850	85478797.1056	15.4183
EEFPQDVLFDNFTSEN	1.0000	0.0000	0.2809	15.7378	72158139.2828	15.3052
EEGSISAEDSNNEKLG	1.0000	0.0000	0.2752	14.6864	21505477.6759	14.4970
EEHHTRITKIDSQKAT	1.0000	0.0000	0.2616	16.0243	100355986.6577	15.5254
EEITPSNGSDHEKKRE	1.0000	0.0000	0.2757	15.4302	50639567.4988	15.0687
EEIYLKNLSNCLQNKF	1.0000	0.0000	0.3177	15.5182	56038051.9523	15.1364
EEKADKNIDMDLNPKA	1.0000	0.0000	0.2412	15.4436	51423238.7356	15.0790
EEKFVALGRNLNFAPT	1.0000	0.0000	0.2621	15.8466	81781848.6869	15.3887
EEKTGSKIDLMYKHSQ	1.0000	0.0000	0.3122	16.0113	98859999.7343	15.5154
EELISFHLRFLIDHTK	1.0000	0.0000	0.2927	16.0654	105217258.5967	15.5570
EENAFQNHPPSGHANI	1.0000	0.0000	0.3051	16.0790	106878929.5258	15.5674
EENGSRNTKYNENRPP	1.0000	0.0000	0.2805	15.2717	42189473.9100	14.9469
EENLRGDLLSKSSDPY	1.0000	0.0000	0.2856	14.7527	23212546.2236	14.5480
EENSRTYRDEVPKTNI	1.0000	0.0000	0.2685	15.5890	60792904.1566	15.1907
EENVSTSTYPTDLDSE	1.0000	0.0000	0.2794	14.8292	25350700.3130	14.6068
EEPPPMSNKTSKGGLQ	1.0000	0.0000	0.2856	15.4165	49847412.4759	15.0582
EEQFLLPASNFSLHTP	1.0000	0.0000	0.2963	15.3563	46505253.8412	15.0119
EEQKVVTQEAQLPESH	1.0000	0.0000	0.2600	16.1310	113467951.6650	15.6074
EEQVASQEFKNRVETG	1.0000	0.0000	0.2655	16.1538	116489691.7309	15.6249
EERICLFQDQNSTNQL	1.0000	0.0000	0.3062	15.8772	84712475.2494	15.4122
EERKCSLSSHKFYLNQ	1.0000	0.0000	0.3641	15.9211	89112278.8294	15.4461
EERNSNLRLMEGLEDI	1.0000	0.0000	0.2794	15.3762	47587623.8150	15.0272
EESAAHDSRVSQTCNP	1.0000	0.0000	0.3415	15.9835	95745253.8169	15.4940
EESANSHEEDYSKWAT	1.0000	0.0000	0.3684	16.2908	136390210.1202	15.7302
EESASPLLIIKYNGSA	1.0000	0.0000	0.2887	14.9447	28953149.1427	14.6955
EESATVMTKDRYPFKP	1.0000	0.0000	0.2778	16.4203	158323548.7631	15.8298
EESGTIQNNDKNRANQ	1.0000	0.0000	0.2612	15.0006	30879758.4752	14.7385
EESLHKNSTQKDMQYN	1.0000	0.0000	0.3172	15.5797	60146640.2684	15.1836
EESLIKSPRATERDNY	1.0000	0.0000	0.2770	15.3306	45153169.4045	14.9922
EESNDNEQTEDNLLED	1.0000	0.0000	0.2412	14.6100	19695879.8061	14.4383
EESRTSFIRNGLRLNY	1.0000	0.0000	0.3059	15.4405	51243467.8861	15.0767
EESSVPFRSDESELVN	1.0000	0.0000	0.3002	14.9139	27945817.7011	14.6719
EESTMGAAFPLEQLKI	1.0000	0.0000	0.2713	15.9881	96252045.7651	15.4975
EESYVNSVNSLAHILV	1.0000	0.0000	0.3247	15.2999	43585414.2565	14.9686
EETKKEPMICTLDQVQ	1.0000	0.0000	0.2676	16.6503	206313825.3935	16.0065
EETTLSKWSVDEIHER	1.0000	0.0000	0.3351	16.3909	153048198.5367	15.8071
EEVKFRDNDANNMTNK	1.0000	0.0000	0.2723	15.5854	60540537.3047	15.1880
EEVLLYTVVSQLKKQD	1.0000	0.0000	0.2708	15.7035	69362015.2262	15.2788
EFDHRKNNLPSSLNGF	1.0000	0.0000	0.3070	15.1883	38329920.0045	14.8828
EFFHLEDDSKIRTVLK	1.0000	0.0000	0.2754	15.9544	92588679.2218	15.4716
EFGNLFDRTHASAESQ	1.0000	0.0000	0.3084	15.9425	91326781.8760	15.4624
EFHRTNDHAKPDYQTD	1.0000	0.0000	0.2684	16.7270	225366238.8354	16.0655
EFITKKHKSPNHKSLA	1.0000	0.0000	0.2931	15.3921	48463723.9544	15.0394
EFKITKMLAHIMNGKT	1.0000	0.0000	0.2854	16.5146	176464617.5960	15.9022
EFKLCDGQAILVKASN	1.0000	0.0000	0.3044	16.1054	110169995.1244	15.5877
EFKLVKELPIRFGGPG	1.0000	0.0000	0.2452	16.5033	174179921.0452	15.8935
EFKNRVETGHTCIAFK	1.0000	0.0000	0.2915	17.1122	351127527.0366	16.3615
EFKPATMSKVENDNQK	1.0000	0.0000	0.2763	15.6430	64697517.6896	15.2323
EFLVAVPEPRGTAKNS	1.0000	0.0000	0.2665	15.8545	82527722.8971	15.3948
[truncated: 12,895 more rows]
