# Supplementary material for: Evaluating deterministic motif significance measures in protein databases
Source: Algorithms Mol Biol. 2007 Dec 24;2:16. doi: 10.1186/1748-7188-2-16 (PMC2254621; doi:10.1186/1748-7188-2-16)
Supplement: Additional File 2 — Scripts and Datasets. This file contains the sequence datasets (synthetic and real) and the evaluated motifs. This data is separated according to the tables where it is presented and discussed. It also contains script programs (in perl language) developed for this work. [file 1748-7188-2-16-S2.zip › Scripts_and_Datasets/datasets/Table 4/10%/Motifs/score_NDFNE_s10_mlen_5_planted_syn1_len300_num50.txt]

Motif	Supp	IG	Pratt	LogOdds	Zscore	Info
AADNS	1.0000	0.0000	1.9698	1.7275	7.1209	4.5365
AAELV	1.0000	0.0000	1.9315	2.2071	12.5295	4.9052
AAFNI	1.0000	0.0000	1.9479	2.2641	13.3889	4.9489
AAGKF	1.0000	0.0000	1.9159	2.5256	18.1394	5.1500
AAGNR	1.0000	0.0000	1.9505	2.3525	14.8384	5.0169
AAGPL	1.0000	0.0000	1.9325	2.2069	12.5257	4.9050
AAHGQ	1.0000	0.0000	1.9061	2.8162	25.3822	5.3733
AAHLQ	1.0000	0.0000	1.9775	2.4708	17.0230	5.1078
AAKFQ	1.0000	0.0000	1.9085	2.4153	15.9610	5.0652
AAKST	1.0000	0.0000	1.9630	1.8201	7.9511	4.6077
AALIT	1.0000	0.0000	1.9131	2.0374	10.2739	4.7747
AALVR	1.0000	0.0000	1.9431	2.3598	14.9650	5.0225
AANES	1.0000	0.0000	1.9706	1.7333	7.1710	4.5410
AANET	1.0000	0.0000	1.9169	2.0104	9.9545	4.7540
AAPDI	1.0000	0.0000	1.8796	2.2111	12.5880	4.9082
AAPIR	1.0000	0.0000	1.8836	2.3696	15.1372	5.0301
AAQNS	1.0000	0.0000	1.9814	1.7978	7.7440	4.5906
AAREL	1.0000	0.0000	1.9286	2.1900	12.2822	4.8920
AARLL	1.0000	0.0000	1.9512	2.0195	10.0614	4.7610
AARSA	1.0000	0.0000	2.0085	2.1753	12.0725	4.8807
AASHL	1.0000	0.0000	2.0554	2.1147	11.2483	4.8341
AASNA	1.0000	0.0000	1.9899	1.8397	8.1385	4.6227
AATSS	1.0000	0.0000	1.9928	1.6102	6.1839	4.4463
AATYE	1.0000	0.0000	1.9197	2.5324	18.2809	5.1551
ACEHM	1.0000	0.0000	2.0438	3.4951	55.5323	5.8952
ACFDY	1.0000	0.0000	2.0172	3.3069	44.7035	5.7505
ACNYN	2.0000	5.3011	2.1446	3.0233	45.5893	5.3011
ACVTE	1.0000	0.0000	2.0030	2.9044	28.1026	5.4411
ACYAF	1.0000	0.0000	1.9807	3.4191	50.8736	5.8367
ADASK	1.0000	0.0000	1.9639	1.8287	8.0331	4.6143
ADASS	1.0000	0.0000	1.9943	1.6188	6.2489	4.4530
ADCSS	1.0000	0.0000	2.1360	2.1601	11.8602	4.8690
ADDDE	1.0000	0.0000	1.8763	2.0839	10.8503	4.8105
ADDIR	1.0000	0.0000	1.8848	2.2569	13.2783	4.9435
ADDTY	1.0000	0.0000	1.9230	2.4143	15.9428	5.0644
ADFFV	1.0000	0.0000	1.9007	2.7147	22.5739	5.2953
ADFKK	1.0000	0.0000	1.9168	2.1569	11.8160	4.8665
ADGEK	1.0000	0.0000	1.8995	2.1888	12.2647	4.8911
ADIDI	1.0000	0.0000	1.8757	2.1188	11.3015	4.8373
ADISE	1.0000	0.0000	1.9537	1.8185	7.9369	4.6065
ADKGD	1.0000	0.0000	1.8997	2.1829	12.1812	4.8866
ADKPT	1.0000	0.0000	1.8827	1.9941	9.7649	4.7414
ADKSS	1.0000	0.0000	1.9596	1.4308	4.9642	4.3084
ADLEE	1.0000	0.0000	1.9020	1.9252	9.0040	4.6884
ADLKK	1.0000	0.0000	1.9001	1.7617	7.4182	4.5628
ADLLD	1.0000	0.0000	1.9121	1.7488	7.3048	4.5529
ADLRN	1.0000	0.0000	1.9400	1.8949	8.6881	4.6652
ADLSL	1.0000	0.0000	1.9380	1.4631	5.1669	4.3333
ADLSQ	1.0000	0.0000	1.9597	1.6981	6.8744	4.5139
ADMSD	1.0000	0.0000	2.0351	2.1753	12.0727	4.8807
ADNHV	1.0000	0.0000	1.9926	2.4514	16.6448	5.0930
ADNSA	1.0000	0.0000	1.9698	1.7275	7.1209	4.5365
ADNYV	1.0000	0.0000	1.9849	2.4215	16.0763	5.0699
ADPAL	1.0000	0.0000	1.9126	2.0261	10.1396	4.7661
ADPGS	1.0000	0.0000	1.9828	1.9736	9.5321	4.7256
ADPNN	1.0000	0.0000	1.9169	1.7244	7.0951	4.5342
ADPSI	1.0000	0.0000	1.9531	1.8132	7.8864	4.6024
ADQTD	1.0000	0.0000	1.8780	2.1398	11.5828	4.8534
ADRLV	1.0000	0.0000	1.9384	2.2476	13.1343	4.9363
ADSAL	1.0000	0.0000	1.9682	1.7399	7.2275	4.5461
ADSNK	1.0000	0.0000	1.9406	1.5394	5.6745	4.3920
ADSVK	1.0000	0.0000	1.9778	1.8921	8.6593	4.6630
ADTAL	1.0000	0.0000	1.9124	2.0170	10.0316	4.7590
ADTAS	1.0000	0.0000	1.9673	1.8959	8.6984	4.6660
ADTCP	1.0000	0.0000	2.0017	2.7234	22.8021	5.3020
ADTDS	1.0000	0.0000	1.9497	1.7837	7.6149	4.5797
ADTIP	1.0000	0.0000	1.8765	2.0903	10.9310	4.8153
ADTMD	1.0000	0.0000	1.9322	2.4524	16.6628	5.0937
ADVQS	1.0000	0.0000	1.9904	2.0383	10.2853	4.7754
ADWQN	1.0000	0.0000	2.1122	2.8903	27.6489	5.4302
ADYRS	1.0000	0.0000	2.0501	2.2957	13.8912	4.9733
AEASS	1.0000	0.0000	1.9953	1.6247	6.2933	4.4575
AEDFT	1.0000	0.0000	1.8981	2.3058	14.0550	4.9810
AEEEG	1.0000	0.0000	1.8879	2.2764	13.5820	4.9584
AEEKQ	1.0000	0.0000	1.8854	2.0843	10.8548	4.8108
AEFKL	1.0000	0.0000	1.9382	2.0739	10.7241	4.8028
AEFST	1.0000	0.0000	1.9945	2.0201	10.0675	4.7614
AEFTE	1.0000	0.0000	1.8976	2.3117	14.1511	4.9855
AEGTE	1.0000	0.0000	1.8892	2.2619	13.3548	4.9472
AEIMM	1.0000	0.0000	1.9648	2.8701	27.0144	5.4148
AEIQG	1.0000	0.0000	1.8844	2.3554	14.8883	5.0191
AEKLE	1.0000	0.0000	1.9024	1.8493	8.2318	4.6301
AEKRS	1.0000	0.0000	1.9745	1.8809	8.5451	4.6544
AEKTV	1.0000	0.0000	1.8991	2.1751	12.0695	4.8805
AELLF	1.0000	0.0000	1.9535	1.9852	9.6633	4.7346
AELNI	1.0000	0.0000	1.9173	1.7626	7.4257	4.5635
AELQL	1.0000	0.0000	1.9213	1.8250	7.9982	4.6115
AELVE	1.0000	0.0000	1.9235	2.1008	11.0661	4.8234
AENEE	1.0000	0.0000	1.9061	1.9186	8.9345	4.6834
AENEQ	1.0000	0.0000	1.9116	1.9831	9.6396	4.7330
AENKS	1.0000	0.0000	1.9416	1.5453	5.7152	4.3965
AENTQ	1.0000	0.0000	1.9112	1.9686	9.4766	4.7218
AENTY	1.0000	0.0000	1.9670	2.2431	13.0659	4.9328
AEPNE	1.0000	0.0000	1.9058	1.9132	8.8780	4.6793
AEPSQ	1.0000	0.0000	1.9611	1.8690	8.4264	4.6453
AEQMT	1.0000	0.0000	1.9278	2.5286	18.2013	5.1522
AERCD	1.0000	0.0000	1.9995	2.8959	27.8298	5.4346
AERKQ	1.0000	0.0000	1.8963	2.2370	12.9728	4.9281
AERYG	1.0000	0.0000	1.9127	2.7680	24.0092	5.3363
AESAN	1.0000	0.0000	1.9706	1.7333	7.1710	4.5410
AESKD	1.0000	0.0000	1.9460	1.7223	7.0773	4.5326
AESLP	1.0000	0.0000	1.9488	1.6341	6.3650	4.4647
AESNF	1.0000	0.0000	1.9991	1.8516	8.2546	4.6319
AESTS	1.0000	0.0000	1.9703	1.5038	5.4326	4.3646
AETGI	1.0000	0.0000	1.8883	2.2764	13.5819	4.9584
AETNP	1.0000	0.0000	1.9051	1.8987	8.7274	4.6681
AETQE	1.0000	0.0000	1.8774	2.1515	11.7423	4.8624
AEVIH	1.0000	0.0000	1.9263	2.6547	21.0616	5.2492
AEYMN	1.0000	0.0000	2.0327	2.6347	20.5791	5.2338
AEYSP	1.0000	0.0000	2.0253	2.1435	11.6335	4.8563
AFAPS	1.0000	0.0000	2.0107	2.1355	11.5251	4.8501
AFDEY	1.0000	0.0000	1.9302	2.6593	21.1736	5.2527
AFDFK	1.0000	0.0000	1.9274	2.4632	16.8736	5.1020
AFDNL	1.0000	0.0000	1.9562	1.9669	9.4577	4.7205
AFFIE	1.0000	0.0000	1.9048	2.5653	18.9912	5.1804
AFGYL	1.0000	0.0000	1.9990	2.6695	21.4256	5.2606
AFIQL	1.0000	0.0000	1.9379	2.2346	12.9379	4.9263
AFKLI	1.0000	0.0000	1.9389	2.0884	10.9075	4.8139
AFLGV	1.0000	0.0000	1.9643	2.5003	17.6141	5.1305
AFMLQ	1.0000	0.0000	1.9981	2.5972	19.7069	5.2050
AFNEN	1.0000	0.0000	1.9598	1.9603	9.3848	4.7155
AFNGR	1.0000	0.0000	1.9691	2.4708	17.0217	5.1078
AFNIP	1.0000	0.0000	1.9400	2.1523	11.7538	4.8631
AFNKE	1.0000	0.0000	1.9424	2.0615	10.5691	4.7933
AFQMV	1.0000	0.0000	1.9095	2.9375	29.1973	5.4665
AFQRK	1.0000	0.0000	1.9126	2.4616	16.8418	5.1008
AFQSR	1.0000	0.0000	2.0273	2.2517	13.1977	4.9394
AFSDL	1.0000	0.0000	1.9966	1.8582	8.3191	4.6370
AFSDQ	1.0000	0.0000	2.0035	2.0932	10.9685	4.8176
AFSMA	1.0000	0.0000	2.0913	2.5180	17.9790	5.1441
AFSNT	1.0000	0.0000	1.9971	1.8371	8.1140	4.6208
AFSSQ	1.0000	0.0000	2.0385	1.8075	7.8331	4.5980
AFSYM	1.0000	0.0000	2.1478	2.7506	23.5314	5.3229
AFTAN	1.0000	0.0000	1.9482	2.2351	12.9446	4.9267
AFTKS	1.0000	0.0000	1.9903	1.9383	9.1451	4.6986
AFTLS	1.0000	0.0000	1.9954	1.8496	8.2344	4.6303
AFTPE	1.0000	0.0000	1.8980	2.3063	14.0630	4.9814
AFVDP	1.0000	0.0000	1.9015	2.4847	17.2984	5.1185
AFVKD	1.0000	0.0000	1.9185	2.4083	15.8328	5.0598
AFVLA	1.0000	0.0000	1.9556	2.4318	16.2690	5.0778
AFVQA	1.0000	0.0000	1.8812	2.6667	21.3568	5.2584
AGAAH	1.0000	0.0000	1.9014	2.8580	26.6389	5.4055
AGAAK	1.0000	0.0000	1.9021	2.4074	15.8148	5.0591
AGDQN	1.0000	0.0000	1.9331	2.1521	11.7504	4.8629
AGEIG	1.0000	0.0000	1.8913	2.4657	16.9226	5.1039
AGERA	1.0000	0.0000	1.8844	2.5354	18.3451	5.1575
AGHDK	1.0000	0.0000	1.9507	2.5578	18.8268	5.1747
AGHGS	1.0000	0.0000	2.0908	2.5286	18.2017	5.1523
AGHRF	1.0000	0.0000	1.8968	3.0226	32.2117	5.5320
AGHRT	1.0000	0.0000	1.9232	2.7835	24.4421	5.3482
AGIEQ	1.0000	0.0000	1.8844	2.3554	14.8883	5.0191
AGIIN	1.0000	0.0000	1.9301	2.1224	11.3500	4.8401
AGKEL	1.0000	0.0000	1.9275	2.0242	10.1162	4.7645
AGKFA	1.0000	0.0000	1.9159	2.5256	18.1394	5.1500
AGKFG	1.0000	0.0000	1.9212	2.5942	19.6370	5.2027
AGKQY	1.0000	0.0000	1.9384	2.5982	19.7278	5.2057
AGKST	1.0000	0.0000	1.9781	1.8886	8.6233	4.6603
AGLPS	1.0000	0.0000	1.9841	1.8089	7.8467	4.5991
AGLSA	1.0000	0.0000	2.0037	1.9206	8.9561	4.6850
AGLSS	1.0000	0.0000	1.9954	1.5227	5.5597	4.3791
AGNKR	1.0000	0.0000	1.9504	2.1644	11.9205	4.8723
AGNKY	1.0000	0.0000	1.9930	2.3507	14.8087	5.0156
AGNRS	1.0000	0.0000	2.0163	1.9545	9.3210	4.7110
AGPAA	1.0000	0.0000	1.8831	2.4837	17.2788	5.1177
AGPHR	1.0000	0.0000	1.9205	2.7926	24.7011	5.3552
AGPLF	1.0000	0.0000	1.9528	2.3252	14.3749	4.9959
AGQLN	1.0000	0.0000	1.9527	1.9875	9.6893	4.7363
AGRAL	1.0000	0.0000	1.9439	2.3649	15.0542	5.0264
AGRST	1.0000	0.0000	2.0076	2.1229	11.3569	4.8405
AGSCN	1.0000	0.0000	2.1492	2.4495	16.6065	5.0914
AGSGF	1.0000	0.0000	2.0522	2.3843	15.3970	5.0413
AGSNR	1.0000	0.0000	2.0163	1.9545	9.3210	4.7110
AGTSA	1.0000	0.0000	1.9982	2.0766	10.7578	4.8049
AHAQQ	1.0000	0.0000	1.9081	2.7058	22.3435	5.2885
AHAVR	1.0000	0.0000	1.8991	2.8992	27.9365	5.4371
AHDKN	1.0000	0.0000	1.9781	2.2000	12.4257	4.8997
AHEEK	1.0000	0.0000	1.9412	2.3888	15.4771	5.0448
AHEVL	1.0000	0.0000	1.9860	2.4697	17.0014	5.1070
AHFNL	1.0000	0.0000	2.0330	2.3417	14.6541	5.0086
AHFSQ	1.0000	0.0000	2.0825	2.4680	16.9676	5.1057
AHFVI	1.0000	0.0000	1.9198	2.8793	27.3027	5.4218
AHGEF	1.0000	0.0000	1.9243	2.8700	27.0089	5.4146
AHGQQ	1.0000	0.0000	1.9098	2.7743	24.1845	5.3411
AHHEI	1.0000	0.0000	1.9611	2.8539	26.5127	5.4023
AHLIR	1.0000	0.0000	1.9827	2.4671	16.9502	5.1050
AHLQD	1.0000	0.0000	1.9725	2.3586	14.9449	5.0216
AHNDA	1.0000	0.0000	1.9828	2.3880	15.4643	5.0442
AHNQE	1.0000	0.0000	1.9781	2.3520	14.8313	5.0166
AHSLL	1.0000	0.0000	2.0282	1.8379	8.1213	4.6214
AHTMK	1.0000	0.0000	1.9936	2.7513	23.5507	5.3235
AHVGP	1.0000	0.0000	1.9213	2.8097	25.1935	5.3683
AHVNP	1.0000	0.0000	1.9926	2.4519	16.6542	5.0933
AIANS	1.0000	0.0000	1.9728	1.7478	7.2961	4.5521
AIDNI	1.0000	0.0000	1.9076	1.9417	9.1813	4.7012
AIECA	1.0000	0.0000	1.9931	2.8699	27.0078	5.4146
AIEKS	1.0000	0.0000	1.9487	1.7427	7.2515	4.5482
AIFTT	1.0000	0.0000	1.8980	2.3116	14.1509	4.9855
AIHEL	1.0000	0.0000	1.9698	2.3145	14.1974	4.9877
AIHFG	1.0000	0.0000	1.9200	2.8845	27.4644	5.4258
AIKKD	1.0000	0.0000	1.8872	1.9467	9.2356	4.7050
AIKNS	1.0000	0.0000	1.9439	1.5598	5.8170	4.4076
AIKQS	1.0000	0.0000	1.9584	1.8072	7.8305	4.5978
AIKRR	1.0000	0.0000	1.9033	2.3396	14.6184	5.0070
AIKTE	1.0000	0.0000	1.8831	2.0198	10.0643	4.7612
AILHN	1.0000	0.0000	1.9950	2.1316	11.4717	4.8471
AILKP	1.0000	0.0000	1.9032	1.8584	8.3212	4.6371
AILSN	1.0000	0.0000	1.9421	1.4710	5.2176	4.3394
AILTT	1.0000	0.0000	1.9020	1.9165	8.9126	4.6818
AILVY	1.0000	0.0000	1.9779	2.4543	16.6991	5.0951
AIMSI	1.0000	0.0000	2.0391	2.2160	12.6593	4.9120
AINSD	1.0000	0.0000	1.9522	1.6356	6.3771	4.4659
AIPMC	1.0000	0.0000	2.0369	3.1353	36.6810	5.6186
AIQHV	1.0000	0.0000	1.9174	2.7192	22.6921	5.2988
AIQIL	1.0000	0.0000	1.9086	2.0245	10.1200	4.7648
AIRDM	1.0000	0.0000	1.9278	2.6399	20.7035	5.2378
AIRES	1.0000	0.0000	1.9804	1.9771	9.5715	4.7283
AIRNN	1.0000	0.0000	1.9448	1.9028	8.7697	4.6713
AISKD	1.0000	0.0000	1.9479	1.7368	7.2009	4.5437
AISNM	1.0000	0.0000	2.0423	2.0186	10.0498	4.7602
AITLL	1.0000	0.0000	1.9134	1.7605	7.4075	4.5619
AIVNQ	1.0000	0.0000	1.9324	2.1673	11.9612	4.8746
AIWPK	1.0000	0.0000	2.0738	2.9419	29.3481	5.4700
AIWSL	1.0000	0.0000	2.1671	2.5669	19.0279	5.1817
AIYWI	1.0000	0.0000	2.0892	3.3825	48.7735	5.8086
AKALQ	1.0000	0.0000	1.9204	2.0202	10.0686	4.7615
AKASD	1.0000	0.0000	1.9639	1.8287	8.0331	4.6143
AKATP	1.0000	0.0000	1.8901	2.1063	11.1376	4.8276
AKDAN	1.0000	0.0000	1.9184	1.9374	9.1345	4.6978
AKESA	1.0000	0.0000	1.9646	1.8345	8.0891	4.6188
AKETL	1.0000	0.0000	1.9016	1.8348	8.0916	4.6190
AKFAF	1.0000	0.0000	1.9229	2.5754	19.2156	5.1882
AKFKS	1.0000	0.0000	1.9861	1.8711	8.4473	4.6469
AKFQR	1.0000	0.0000	1.9126	2.4616	16.8418	5.1008
AKGTS	1.0000	0.0000	1.9781	1.8886	8.6233	4.6603
AKHSN	1.0000	0.0000	2.0294	1.9142	8.8888	4.6801
AKICN	1.0000	0.0000	2.0518	2.4990	17.5873	5.1295
AKIPP	1.0000	0.0000	1.8830	2.0235	10.1087	4.7641
AKKDF	1.0000	0.0000	1.9168	2.1569	11.8160	4.8665
AKLFI	1.0000	0.0000	1.9389	2.0884	10.9075	4.8139
AKLLH	1.0000	0.0000	1.9881	2.0478	10.4003	4.7827
AKLLV	1.0000	0.0000	1.9382	1.8486	8.2247	4.6296
AKLPN	1.0000	0.0000	1.9102	1.6610	6.5752	4.4854
AKLYI	1.0000	0.0000	1.9668	2.2028	12.4664	4.9018
AKMAN	1.0000	0.0000	1.9910	2.3203	14.2941	4.9922
AKNGK	1.0000	0.0000	1.9315	1.9300	9.0558	4.6922
AKNHK	1.0000	0.0000	1.9790	2.1241	11.3726	4.8414
AKNLQ	1.0000	0.0000	1.9200	1.7309	7.1499	4.5391
AKNNP	1.0000	0.0000	1.9121	1.6486	6.4776	4.4759
AKNNR	1.0000	0.0000	1.9395	1.8066	7.8253	4.5973
AKNTS	1.0000	0.0000	1.9393	1.5308	5.6150	4.3853
AKPLL	1.0000	0.0000	1.9081	1.6734	6.6743	4.4950
AKQNR	1.0000	0.0000	1.9326	2.0540	10.4768	4.7875
AKQNV	1.0000	0.0000	1.9360	2.0711	10.6887	4.8006
AKQSA	1.0000	0.0000	1.9739	1.8990	8.7307	4.6684
AKSAK	1.0000	0.0000	1.9584	1.7528	7.3398	4.5560
AKSES	1.0000	0.0000	1.9607	1.4366	5.0004	4.3129
AKSIN	1.0000	0.0000	1.9439	1.5598	5.8170	4.4076
AKSSK	1.0000	0.0000	1.9479	1.3549	4.5152	4.2501
AKSTA	1.0000	0.0000	1.9630	1.8201	7.9511	4.6077
AKTIP	1.0000	0.0000	1.8831	2.0144	10.0010	4.7570
AKTQD	1.0000	0.0000	1.8858	2.0639	10.5991	4.7951
AKVSE	1.0000	0.0000	1.9784	1.8980	8.7194	4.6675
AKWES	1.0000	0.0000	2.1607	2.6412	20.7359	5.2388
AKYET	1.0000	0.0000	1.9348	2.3443	14.6983	5.0106
AKYHS	1.0000	0.0000	2.1063	2.4362	16.3523	5.0812
AKYNT	1.0000	0.0000	1.9700	2.1614	11.8785	4.8700
ALAES	1.0000	0.0000	1.9691	1.7458	7.2782	4.5506
ALAEY	1.0000	0.0000	1.9690	2.3764	15.2560	5.0352
ALAPP	1.0000	0.0000	1.9126	2.0266	10.1454	4.7664
ALDRI	1.0000	0.0000	1.9207	2.0923	10.9571	4.8169
ALEHY	1.0000	0.0000	2.0234	2.6390	20.6819	5.2371
ALEKM	1.0000	0.0000	1.9760	2.2264	12.8140	4.9200
ALFSP	1.0000	0.0000	1.9966	1.8587	8.3239	4.6374
ALFSV	1.0000	0.0000	2.0308	2.0338	10.2314	4.7720
ALGLE	1.0000	0.0000	1.9421	1.9354	9.1133	4.6963
ALGVS	1.0000	0.0000	2.0182	1.9840	9.6504	4.7337
ALHPR	1.0000	0.0000	1.9834	2.4473	16.5644	5.0897
ALIAI	1.0000	0.0000	1.9138	2.0663	10.6289	4.7970
ALIAS	1.0000	0.0000	1.9712	1.7603	7.4051	4.5617
ALISL	1.0000	0.0000	1.9415	1.4834	5.2981	4.3489
ALITL	1.0000	0.0000	1.9134	1.7605	7.4075	4.5619
ALKGK	1.0000	0.0000	1.9281	1.9425	9.1895	4.7017
ALKKV	1.0000	0.0000	1.9270	1.9373	9.1343	4.6978
ALKNA	1.0000	0.0000	1.9275	1.7727	7.5161	4.5713
ALKPD	1.0000	0.0000	1.9017	1.8381	8.1230	4.6215
ALKQP	1.0000	0.0000	1.9086	1.9084	8.8280	4.6756
ALKVQ	1.0000	0.0000	1.9316	2.0836	10.8454	4.8102
ALLKS	1.0000	0.0000	1.9277	1.3872	4.7022	4.2750
ALLSN	1.0000	0.0000	1.9229	1.2860	4.1374	4.1972
ALLSV	1.0000	0.0000	1.9755	1.6387	6.4007	4.4683
ALLTN	1.0000	0.0000	1.9128	1.5631	5.8408	4.4102
ALNGT	1.0000	0.0000	1.9441	1.9085	8.8284	4.6756
ALNNE	1.0000	0.0000	1.9161	1.5652	5.8555	4.4118
ALNNT	1.0000	0.0000	1.9142	1.5507	5.7530	4.4006
ALNQG	1.0000	0.0000	1.9527	1.9875	9.6893	4.7363
ALNQT	1.0000	0.0000	1.9229	1.7981	7.7465	4.5908
ALNQV	1.0000	0.0000	1.9516	1.9824	9.6313	4.7324
ALNTV	1.0000	0.0000	1.9430	1.9034	8.7753	4.6717
ALPGM	1.0000	0.0000	1.9893	2.4776	17.1570	5.1131
ALPKP	1.0000	0.0000	1.9017	1.8386	8.1277	4.6219
ALQHT	1.0000	0.0000	1.9728	2.3500	14.7957	5.0150
ALQLE	1.0000	0.0000	1.9213	1.8250	7.9982	4.6115
ALQMP	1.0000	0.0000	1.9746	2.3672	15.0950	5.0282
ALQQF	1.0000	0.0000	1.9400	2.2847	13.7136	4.9648
ALQQQ	1.0000	0.0000	1.9153	2.1245	11.3777	4.8417
ALRPT	1.0000	0.0000	1.9201	2.0638	10.5976	4.7950
ALRQI	1.0000	0.0000	1.9241	2.1627	11.8962	4.8710
ALSGN	1.0000	0.0000	1.9776	1.6314	6.3444	4.4626
ALSGS	1.0000	0.0000	1.9954	1.5227	5.5597	4.3791
ALSKL	1.0000	0.0000	1.9277	1.3872	4.7022	4.2750
ALSNL	1.0000	0.0000	1.9229	1.2860	4.1374	4.1972
ALSSG	1.0000	0.0000	1.9954	1.5227	5.5597	4.3791
ALSTL	1.0000	0.0000	1.9366	1.4544	5.1121	4.3266
ALSVN	1.0000	0.0000	1.9763	1.6263	6.3054	4.4587
ALTFP	1.0000	0.0000	1.9346	2.1358	11.5287	4.8503
ALTRA	1.0000	0.0000	1.9288	2.1755	12.0763	4.8809
ALTSN	1.0000	0.0000	1.9371	1.4420	5.0341	4.3171
ALVRQ	1.0000	0.0000	1.9397	2.3179	14.2547	4.9903
ALYEQ	1.0000	0.0000	1.9648	2.3345	14.5321	5.0031
ALYES	1.0000	0.0000	2.0279	1.9784	9.5868	4.7294
AMCKH	1.0000	0.0000	2.0926	3.4134	50.5430	5.8324
AMDSI	1.0000	0.0000	2.0372	2.1956	12.3626	4.8963
AMFDE	1.0000	0.0000	1.9389	2.6974	22.1266	5.2820
AMGEA	1.0000	0.0000	1.9205	2.7598	23.7819	5.3300
AMGNQ	1.0000	0.0000	1.9962	2.5350	18.3377	5.1572
AMKMK	1.0000	0.0000	2.0118	2.6922	21.9958	5.2780
AMLSS	1.0000	0.0000	2.0498	1.7249	7.0990	4.5345
AMLTG	1.0000	0.0000	1.9898	2.4685	16.9766	5.1060
AMNES	1.0000	0.0000	2.0401	2.0041	9.8803	4.7491
AMPED	1.0000	0.0000	1.9306	2.4674	16.9547	5.1052
AMPNV	1.0000	0.0000	1.9947	2.4601	16.8117	5.0996
AMQIK	1.0000	0.0000	1.9414	2.4759	17.1226	5.1117
AMRIF	1.0000	0.0000	1.9211	2.8704	27.0214	5.4150
ANAHF	1.0000	0.0000	2.0063	2.6185	20.1987	5.2214
ANALL	1.0000	0.0000	1.9331	1.6840	6.7591	4.5031
ANAPC	1.0000	0.0000	2.0566	2.6672	21.3673	5.2588
ANASQ	1.0000	0.0000	1.9814	1.7978	7.7440	4.5906
ANATL	1.0000	0.0000	1.9301	1.8400	8.1411	4.6230
ANAVL	1.0000	0.0000	1.9583	2.0242	10.1166	4.7646
ANAWC	1.0000	0.0000	2.2702	3.5856	61.6287	5.9647
ANCKS	1.0000	0.0000	2.1010	2.1929	12.3232	4.8942
ANCSE	1.0000	0.0000	2.1105	2.2746	13.5540	4.9570
ANDPT	1.0000	0.0000	1.9048	1.8929	8.6672	4.6636
ANEEP	1.0000	0.0000	1.9058	1.9132	8.8780	4.6793
ANEET	1.0000	0.0000	1.9054	1.9041	8.7829	4.6723
ANEIA	1.0000	0.0000	1.9179	2.0394	10.2988	4.7763
ANENE	1.0000	0.0000	1.9181	1.7357	7.1910	4.5428
ANEPF	1.0000	0.0000	1.9395	2.1379	11.5566	4.8519
ANESE	1.0000	0.0000	1.9508	1.6270	6.3110	4.4593
ANETE	1.0000	0.0000	1.9054	1.9041	8.7829	4.6723
ANETS	1.0000	0.0000	1.9488	1.6125	6.2014	4.4481
ANFQD	1.0000	0.0000	1.9433	2.2019	12.4531	4.9011
ANFTA	1.0000	0.0000	1.9482	2.2351	12.9446	4.9267
ANGHA	1.0000	0.0000	1.9972	2.5688	19.0680	5.1831
ANGPN	1.0000	0.0000	1.9477	1.9052	8.7941	4.6731
ANHKQ	1.0000	0.0000	1.9834	2.2703	13.4870	4.9538
ANHLY	1.0000	0.0000	2.0630	2.4561	16.7341	5.0965
ANIHQ	1.0000	0.0000	1.9782	2.3665	15.0829	5.0277
ANITC	1.0000	0.0000	2.0482	2.5662	19.0112	5.1811
ANKKE	1.0000	0.0000	1.9034	1.7552	7.3603	4.5578
ANKLT	1.0000	0.0000	1.9092	1.6519	6.5034	4.4784
ANKMT	1.0000	0.0000	1.9799	2.1995	12.4182	4.8993
ANKNK	1.0000	0.0000	1.9062	1.5723	5.9060	4.4172
ANKNR	1.0000	0.0000	1.9395	1.8066	7.8253	4.5973
ANLAS	1.0000	0.0000	1.9611	1.5629	5.8389	4.4100
ANLAT	1.0000	0.0000	1.9301	1.8400	8.1411	4.6230
ANLDK	1.0000	0.0000	1.9101	1.6605	6.5714	4.4850
ANLLS	1.0000	0.0000	1.9229	1.2860	4.1374	4.1972
ANLYS	1.0000	0.0000	2.0210	1.7955	7.7226	4.5888
ANNAS	2.0000	4.4004	1.9618	1.8515	11.6713	4.4004
ANNKT	1.0000	0.0000	1.9111	1.6395	6.4067	4.4689
ANNNK	1.0000	0.0000	1.9087	1.4710	5.2180	4.3394
ANNPF	1.0000	0.0000	1.9593	1.9549	9.3256	4.7113
ANNPV	1.0000	0.0000	1.9466	1.9001	8.7411	4.6691
ANNSV	1.0000	0.0000	1.9771	1.6138	6.2114	4.4491
ANPAS	1.0000	0.0000	1.9698	1.7280	7.1251	4.5369
ANPIP	1.0000	0.0000	1.9065	1.9223	8.9740	4.6863
ANQLV	1.0000	0.0000	1.9516	1.9824	9.6313	4.7324
ANRAK	1.0000	0.0000	1.9383	2.0959	11.0031	4.8197
ANRGS	1.0000	0.0000	2.0163	1.9545	9.3210	4.7110
ANRIG	1.0000	0.0000	1.9449	2.2606	13.3350	4.9463
ANRRH	1.0000	0.0000	1.9993	2.5929	19.6077	5.2017
ANRYQ	1.0000	0.0000	1.9828	2.4747	17.1006	5.1109
ANSAC	1.0000	0.0000	2.1317	2.3809	15.3374	5.0388
ANSDA	1.0000	0.0000	1.9698	1.7275	7.1209	4.5365
ANSDK	1.0000	0.0000	1.9406	1.5394	5.6745	4.3920
ANSGH	1.0000	0.0000	2.0739	2.1708	12.0101	4.8773
ANSIV	1.0000	0.0000	1.9874	1.8112	7.8683	4.6009
ANSRI	1.0000	0.0000	1.9833	1.7941	7.7101	4.5877
ANSSE	1.0000	0.0000	1.9544	1.3354	4.4055	4.2351
ANSTD	1.0000	0.0000	1.9479	1.6066	6.1576	4.4436
ANTQE	1.0000	0.0000	1.9112	1.9686	9.4766	4.7218
ANTQT	1.0000	0.0000	1.9107	1.9541	9.3163	4.7107
ANVDQ	1.0000	0.0000	1.9321	2.1470	11.6804	4.8589
ANVWH	1.0000	0.0000	2.1933	3.3703	48.0942	5.7992
ANWIS	1.0000	0.0000	2.1687	2.5545	18.7560	5.1722
ANWSR	1.0000	0.0000	2.2012	2.6927	22.0072	5.2784
ANYMN	1.0000	0.0000	2.0697	2.4518	16.6507	5.0932
APCLE	1.0000	0.0000	2.0425	2.5732	19.1673	5.1866
APDDC	1.0000	0.0000	2.0007	2.7320	23.0308	5.3086
APDIK	1.0000	0.0000	1.8830	2.0231	10.1029	4.7637
APFTT	1.0000	0.0000	1.8993	2.2918	13.8279	4.9702
APGFQ	1.0000	0.0000	1.8945	2.5601	18.8786	5.1765
APGLE	1.0000	0.0000	1.9244	2.1005	11.0628	4.8232
APGSI	1.0000	0.0000	1.9849	1.9939	9.7628	4.7413
APHGG	1.0000	0.0000	1.9216	2.8148	25.3427	5.3723
APIES	1.0000	0.0000	1.9537	1.8190	7.9415	4.6069
APIIN	1.0000	0.0000	1.9076	1.9422	9.1866	4.7015
APIRQ	1.0000	0.0000	1.8822	2.3278	14.4189	4.9979
APIST	1.0000	0.0000	1.9522	1.8045	7.8059	4.5957
APKGS	1.0000	0.0000	1.9790	1.8977	8.7168	4.6673
APKQH	1.0000	0.0000	1.9409	2.4479	16.5761	5.0902
APKYN	1.0000	0.0000	1.9703	2.1705	12.0056	4.8770
APLAP	1.0000	0.0000	1.9126	2.0266	10.1454	4.7664
APLDE	1.0000	0.0000	1.9017	1.9198	8.9471	4.6843
APNCS	1.0000	0.0000	2.1097	2.2692	13.4696	4.9529
APNES	1.0000	0.0000	1.9500	1.6216	6.2702	4.4551
APNNS	1.0000	0.0000	1.9391	1.4387	5.0135	4.3145
APNSM	1.0000	0.0000	2.0393	1.9987	9.8182	4.7450
APPLM	1.0000	0.0000	1.9717	2.2974	13.9177	4.9745
APPRI	1.0000	0.0000	1.8847	2.2579	13.2933	4.9442
APRAS	1.0000	0.0000	1.9939	2.0636	10.5943	4.7948
APRGP	1.0000	0.0000	1.8922	2.4183	16.0169	5.0675
APRRE	1.0000	0.0000	1.8889	2.4015	15.7070	5.0545
APRST	1.0000	0.0000	1.9770	1.9427	9.1922	4.7019
APSAT	1.0000	0.0000	1.9673	1.8964	8.7034	4.6663
APSDI	1.0000	0.0000	1.9531	1.8132	7.8864	4.6024
APSPN	1.0000	0.0000	1.9492	1.6163	6.2296	4.4510
APSQI	1.0000	0.0000	1.9628	1.8835	8.5720	4.6564
APSSF	1.0000	0.0000	2.0246	1.7376	7.2074	4.5443
APSVL	1.0000	0.0000	1.9829	1.8038	7.7992	4.5952
APTNA	1.0000	0.0000	1.9167	2.0051	9.8919	4.7499
APTYS	1.0000	0.0000	2.0240	2.1290	11.4381	4.8452
APVAE	1.0000	0.0000	1.8871	2.3722	15.1831	5.0321
APYNL	1.0000	0.0000	1.9853	2.0817	10.8223	4.8088
AQDPS	1.0000	0.0000	1.9605	1.8632	8.3682	4.6408
AQENG	1.0000	0.0000	1.9331	2.1580	11.8310	4.8674
AQKKP	1.0000	0.0000	1.8910	1.9972	9.8009	4.7438
AQKRA	1.0000	0.0000	1.8976	2.3433	14.6813	5.0098
AQKRQ	1.0000	0.0000	1.8955	2.3015	13.9841	4.9777
AQLGR	1.0000	0.0000	1.9405	2.3230	14.3397	4.9943
AQLNT	1.0000	0.0000	1.9229	1.7981	7.7465	4.5908
AQLSF	1.0000	0.0000	2.0079	1.9286	9.0402	4.6911
AQMDM	1.0000	0.0000	1.9583	2.9143	28.4270	5.4487
AQNIN	1.0000	0.0000	1.9283	1.8147	7.9004	4.6035
AQNSD	1.0000	0.0000	1.9611	1.6856	6.7727	4.5043
AQPKD	1.0000	0.0000	1.8856	2.0731	10.7130	4.8021
AQPPL	1.0000	0.0000	1.9071	1.9848	9.6587	4.7343
AQPTW	1.0000	0.0000	2.0601	3.0592	33.5980	5.5601
AQQGF	1.0000	0.0000	1.8842	2.6300	20.4685	5.2302
AQQMV	1.0000	0.0000	1.9113	2.7773	24.2686	5.3434
AQSAA	1.0000	0.0000	1.9926	2.0871	10.8905	4.8129
AQSDY	1.0000	0.0000	2.0334	2.2076	12.5358	4.9055
AQSRK	1.0000	0.0000	1.9837	1.9454	9.2209	4.7040
AQSRT	1.0000	0.0000	1.9860	2.0126	9.9795	4.7556
AQTDH	1.0000	0.0000	1.9266	2.5146	17.9091	5.1415
AQTDQ	1.0000	0.0000	1.8777	2.2102	12.5739	4.9075
AQTRD	1.0000	0.0000	1.8850	2.2983	13.9333	4.9753
AQVLR	1.0000	0.0000	1.9397	2.3179	14.2547	4.9903
AQYIC	1.0000	0.0000	2.0135	3.1671	38.0503	5.6430
ARDVA	1.0000	0.0000	1.8851	2.5244	18.1135	5.1490
ARELE	1.0000	0.0000	1.9204	2.0837	10.8470	4.8103
ARFLA	1.0000	0.0000	1.9530	2.4147	15.9497	5.0647
ARFTE	1.0000	0.0000	1.9002	2.4643	16.8950	5.1028
ARHSA	1.0000	0.0000	2.0723	2.4379	16.3850	5.0825
ARITS	1.0000	0.0000	1.9791	1.9626	9.4097	4.7172
ARKAP	1.0000	0.0000	1.8995	2.2734	13.5356	4.9561
ARKQN	1.0000	0.0000	1.9326	2.0540	10.4768	4.7875
ARKST	1.0000	0.0000	1.9730	1.8664	8.3998	4.6433
ARLFR	1.0000	0.0000	1.9585	2.4610	16.8299	5.1003
ARLLK	1.0000	0.0000	1.9345	1.8315	8.0597	4.6164
ARNSA	1.0000	0.0000	2.0004	1.8860	8.5972	4.6583
ARNTA	1.0000	0.0000	1.9340	2.1631	11.9024	4.8713
ARPEP	1.0000	0.0000	1.8856	2.2434	13.0710	4.9331
ARPHP	1.0000	0.0000	1.9290	2.6124	20.0554	5.2167
ARQET	1.0000	0.0000	1.8845	2.3042	14.0285	4.9798
ARQFG	1.0000	0.0000	1.8812	2.7182	22.6651	5.2980
ARQLV	1.0000	0.0000	1.9397	2.3179	14.2547	4.9903
ARQNG	1.0000	0.0000	1.9468	2.3106	14.1340	4.9847
ARRID	1.0000	0.0000	1.8873	2.4155	15.9643	5.0653
ARSAL	1.0000	0.0000	1.9984	1.8984	8.7244	4.6679
ARSDQ	1.0000	0.0000	1.9866	2.0212	10.0812	4.7623
ARSSM	1.0000	0.0000	2.1027	2.0481	10.4037	4.7829
ARSYE	1.0000	0.0000	2.0505	2.3016	13.9861	4.9778
ARTEA	1.0000	0.0000	1.8862	2.3460	14.7277	5.0119
ARTPL	1.0000	0.0000	1.9201	2.0638	10.5976	4.7950
ARYLP	1.0000	0.0000	1.9757	2.4173	15.9986	5.0667
ASAEP	1.0000	0.0000	1.9687	1.9109	8.8536	4.6775
ASAET	1.0000	0.0000	1.9679	1.9018	8.7588	4.6705
ASAGT	1.0000	0.0000	1.9982	2.0766	10.7578	4.8049
ASALL	1.0000	0.0000	1.9603	1.5753	5.9278	4.4195
ASANT	1.0000	0.0000	1.9686	1.7188	7.0477	4.5299
ASAPD	1.0000	0.0000	1.9681	1.9050	8.7926	4.6730
ASAPF	1.0000	0.0000	2.0107	2.1355	11.5251	4.8501
ASAPG	1.0000	0.0000	1.9988	2.0858	10.8734	4.8119
ASASM	1.0000	0.0000	2.0908	2.0017	9.8533	4.7473
ASASS	1.0000	0.0000	1.9872	1.3331	4.3925	4.2333
ASDAD	1.0000	0.0000	1.9681	1.9045	8.7876	4.6726
ASDML	1.0000	0.0000	2.0375	2.0106	9.9569	4.7541
ASDNA	1.0000	0.0000	1.9698	1.7275	7.1209	4.5365
ASDNK	1.0000	0.0000	1.9406	1.5394	5.6745	4.3920
ASDPS	1.0000	0.0000	1.9709	1.5071	5.4544	4.3671
ASDYN	1.0000	0.0000	2.0289	1.9601	9.3828	4.7153
ASEKD	1.0000	0.0000	1.9460	1.7223	7.0773	4.5326
ASENN	1.0000	0.0000	1.9400	1.4441	5.0470	4.3187
ASERQ	1.0000	0.0000	1.9871	2.0271	10.1507	4.7668
ASETK	1.0000	0.0000	1.9450	1.7137	7.0045	4.5259
ASEVG	1.0000	0.0000	2.0123	2.1545	11.7838	4.8647
ASFDL	1.0000	0.0000	1.9966	1.8582	8.3191	4.6370
ASFNY	1.0000	0.0000	2.0786	2.1906	12.2910	4.8925
ASGDQ	1.0000	0.0000	1.9916	2.0434	10.3472	4.7793
ASGIM	1.0000	0.0000	2.0672	2.3763	15.2557	5.0352
ASGPD	1.0000	0.0000	1.9828	1.9736	9.5321	4.7256
ASHKR	1.0000	0.0000	2.0571	2.2498	13.1687	4.9380
ASHLP	1.0000	0.0000	2.0353	2.0030	9.8680	4.7483
ASHNP	1.0000	0.0000	2.0371	1.9906	9.7249	4.7387
ASILP	1.0000	0.0000	1.9510	1.6485	6.4772	4.4758
ASIPL	1.0000	0.0000	1.9510	1.6485	6.4772	4.4758
ASIQL	1.0000	0.0000	1.9627	1.7184	7.0440	4.5295
ASITI	1.0000	0.0000	1.9545	1.8244	7.9922	4.6110
ASKFQ	1.0000	0.0000	2.0009	2.0173	10.0354	4.7593
ASKGD	1.0000	0.0000	1.9790	1.8972	8.7118	4.6670
ASKKS	1.0000	0.0000	1.9479	1.3549	4.5152	4.2501
ASKNT	1.0000	0.0000	1.9393	1.5308	5.6150	4.3853
ASKQA	1.0000	0.0000	1.9739	1.8990	8.7307	4.6684
ASKWS	1.0000	0.0000	2.1764	2.3496	14.7897	5.0147
ASKYN	1.0000	0.0000	2.0213	1.8843	8.5797	4.6570
ASLAE	1.0000	0.0000	1.9691	1.7458	7.2782	4.5506
ASLAK	1.0000	0.0000	1.9608	1.6641	6.5993	4.4878
ASLEN	1.0000	0.0000	1.9395	1.4565	5.1252	4.3282
ASLFT	1.0000	0.0000	1.9954	1.8496	8.2344	4.6303
ASLHK	1.0000	0.0000	2.0280	1.9267	9.0201	4.6896
ASLKE	1.0000	0.0000	1.9406	1.5577	5.8025	4.4060
ASLLR	1.0000	0.0000	1.9713	1.6216	6.2700	4.4551
ASLNS	1.0000	0.0000	1.9319	1.1649	3.5349	4.1041
ASLPI	1.0000	0.0000	1.9510	1.6485	6.4772	4.4758
ASLQL	1.0000	0.0000	1.9512	1.5334	5.6332	4.3874
ASLQN	1.0000	0.0000	1.9519	1.5210	5.5482	4.3778
ASMAQ	1.0000	0.0000	2.0588	2.3578	14.9313	5.0210
ASMCT	1.0000	0.0000	2.1971	2.8201	25.4974	5.3763
ASMMA	1.0000	0.0000	2.1333	2.6704	21.4477	5.2613
ASMNA	1.0000	0.0000	2.0598	2.1104	11.1918	4.8308
ASNAL	1.0000	0.0000	1.9611	1.5629	5.8389	4.4100
ASNMC	1.0000	0.0000	2.2090	2.6517	20.9879	5.2469
ASNMG	1.0000	0.0000	2.0762	2.1789	12.1244	4.8835
ASNNP	1.0000	0.0000	1.9391	1.4387	5.0135	4.3145
ASNPK	1.0000	0.0000	1.9407	1.5399	5.6779	4.3923
ASNSK	1.0000	0.0000	1.9406	1.2537	3.9692	4.1723
ASNSL	2.0000	4.1041	1.9319	1.4659	7.3330	4.1041
ASNSN	1.0000	0.0000	1.9313	1.1525	3.4771	4.0945
ASNTA	1.0000	0.0000	1.9686	1.7188	7.0477	4.5299
ASPLN	1.0000	0.0000	1.9386	1.4511	5.0912	4.3241
ASPSD	1.0000	0.0000	1.9709	1.5071	5.4544	4.3671
ASPTP	1.0000	0.0000	1.9498	1.7847	7.6237	4.5805
ASQDL	1.0000	0.0000	1.9597	1.6981	6.8744	4.5139
ASQIS	1.0000	0.0000	1.9884	1.5973	6.0883	4.4364
ASQSL	2.0000	4.2943	1.9682	1.7134	9.9017	4.2943
ASQYF	1.0000	0.0000	2.0741	2.4380	16.3882	5.0827
ASRDL	1.0000	0.0000	1.9787	1.7862	7.6378	4.5817
ASREG	1.0000	0.0000	2.0086	2.1374	11.5509	4.8516
ASRGD	1.0000	0.0000	2.0081	2.1316	11.4721	4.8471
ASRGM	1.0000	0.0000	2.0883	2.5145	17.9071	5.1414
ASRRH	1.0000	0.0000	2.0812	2.4842	17.2889	5.1181
ASSAS	1.0000	0.0000	1.9872	1.3331	4.3925	4.2333
ASSDI	1.0000	0.0000	1.9745	1.5269	5.5887	4.3824
ASSDN	1.0000	0.0000	1.9532	1.3295	4.3730	4.2306
ASSEV	1.0000	0.0000	2.0111	1.6881	6.7925	4.5062
ASSIG	1.0000	0.0000	2.0151	1.7077	6.9540	4.5213
ASSIS	1.0000	0.0000	1.9653	1.2412	3.9057	4.1627
ASSKT	1.0000	0.0000	1.9580	1.4221	4.9113	4.3018
ASSNQ	1.0000	0.0000	1.9681	1.3999	4.7772	4.2847
ASSQI	1.0000	0.0000	1.9884	1.5973	6.0883	4.4364
ASSSA	1.0000	0.0000	1.9872	1.3331	4.3925	4.2333
ASSVL	1.0000	0.0000	1.9940	1.5176	5.5250	4.3752
ASSVY	1.0000	0.0000	2.0965	2.0271	10.1506	4.7668
ASTFK	1.0000	0.0000	1.9903	1.9383	9.1451	4.6986
ASTHP	1.0000	0.0000	2.0322	2.1590	11.8456	4.8682
ASTTR	1.0000	0.0000	1.9762	1.9336	9.0939	4.6949
ASVMV	1.0000	0.0000	2.0908	2.5265	18.1572	5.1506
ASVSQ	1.0000	0.0000	2.0239	1.7526	7.3375	4.5558
ASYKF	1.0000	0.0000	2.0664	2.2918	13.8287	4.9703
ASYQQ	1.0000	0.0000	2.0414	2.2779	13.6063	4.9596
ASYSK	1.0000	0.0000	2.0449	1.7756	7.5418	4.5735
ASYSR	1.0000	0.0000	2.0919	2.0100	9.9490	4.7536
ATAPI	1.0000	0.0000	1.8803	2.2025	12.4618	4.9016
ATDEE	1.0000	0.0000	1.8765	2.0812	10.8150	4.8083
ATDEF	1.0000	0.0000	1.8981	2.3058	14.0550	4.9810
ATERL	1.0000	0.0000	1.9202	2.0692	10.6645	4.7991
ATFAG	1.0000	0.0000	1.8954	2.5929	19.6075	5.2017
ATFGS	1.0000	0.0000	2.0244	2.1949	12.3526	4.8958
ATGDY	1.0000	0.0000	1.9262	2.5950	19.6564	5.2033
ATGIT	1.0000	0.0000	1.8895	2.2619	13.3547	4.9472
ATGND	1.0000	0.0000	1.9289	2.0731	10.7135	4.8022
ATGPS	1.0000	0.0000	1.9821	1.9649	9.4357	4.7190
ATIHR	1.0000	0.0000	1.9276	2.6231	20.3061	5.2249
ATILA	1.0000	0.0000	1.9131	2.0374	10.2739	4.7747
ATIRD	1.0000	0.0000	1.8856	2.2483	13.1454	4.9368
ATKDI	1.0000	0.0000	1.8831	2.0139	9.9953	4.7567
ATKFS	1.0000	0.0000	1.9903	1.9383	9.1451	4.6986
ATLGS	1.0000	0.0000	1.9829	1.7998	7.7621	4.5921
ATLKG	1.0000	0.0000	1.9270	2.0097	9.9455	4.7534
ATLLD	1.0000	0.0000	1.9113	1.7402	7.2298	4.5463
ATLLK	1.0000	0.0000	1.9072	1.6643	6.6014	4.4880
ATLPM	1.0000	0.0000	1.9718	2.2882	13.7708	4.9675
ATLYI	1.0000	0.0000	1.9623	2.2700	13.4818	4.9535
ATNNE	1.0000	0.0000	1.9167	1.7212	7.0674	4.5317
ATNNK	1.0000	0.0000	1.9111	1.6395	6.4067	4.4689
ATNSK	1.0000	0.0000	1.9393	1.5308	5.6150	4.3853
ATPCL	1.0000	0.0000	2.0425	2.5588	18.8484	5.1754
ATPDT	1.0000	0.0000	1.8771	2.0613	10.5663	4.7931
ATSFA	1.0000	0.0000	2.0100	2.1264	11.4029	4.8431
ATSIY	1.0000	0.0000	2.0261	2.1489	11.7066	4.8604
ATSKC	1.0000	0.0000	2.1018	2.3613	14.9916	5.0237
ATSNG	1.0000	0.0000	1.9846	1.7874	7.6482	4.5825
ATSSF	1.0000	0.0000	2.0231	1.7285	7.1293	4.5373
ATSSV	1.0000	0.0000	2.0086	1.6736	6.6753	4.4951
ATTHQ	1.0000	0.0000	1.9278	2.5060	17.7308	5.1349
ATTSM	1.0000	0.0000	2.0336	2.1580	11.8317	4.8674
ATVTT	1.0000	0.0000	1.8906	2.2278	12.8348	4.9210
ATYAR	1.0000	0.0000	1.9144	2.6850	21.8129	5.2725
ATYEA	1.0000	0.0000	1.9197	2.5324	18.2809	5.1551
ATYPQ	1.0000	0.0000	1.9195	2.4851	17.3077	5.1189
ATYRE	1.0000	0.0000	1.9229	2.5787	19.2880	5.1907
AVANI	1.0000	0.0000	1.9371	2.2092	12.5596	4.9067
AVDAR	1.0000	0.0000	1.8851	2.5244	18.1135	5.1490
AVDNQ	1.0000	0.0000	1.9321	2.1470	11.6804	4.8589
AVEAF	1.0000	0.0000	1.8917	2.6022	19.8215	5.2089
AVEDI	1.0000	0.0000	1.8867	2.2799	13.6377	4.9611
AVESE	1.0000	0.0000	1.9827	1.9797	9.6009	4.7303
AVFMD	1.0000	0.0000	1.9276	2.8671	26.9201	5.4125
AVIIK	1.0000	0.0000	1.8976	2.2185	12.6971	4.9139
AVIME	1.0000	0.0000	1.9282	2.6628	21.2602	5.2554
AVLMK	1.0000	0.0000	1.9965	2.3961	15.6103	5.0504
AVLRK	1.0000	0.0000	1.9445	2.1717	12.0227	4.8780
AVMRN	1.0000	0.0000	2.0040	2.6181	20.1880	5.2210
AVNAT	1.0000	0.0000	1.9371	2.1802	12.1421	4.8845
AVNEV	1.0000	0.0000	1.9469	2.2581	13.2961	4.9443
AVNKH	1.0000	0.0000	1.9998	2.3756	15.2424	5.0347
AVNKS	1.0000	0.0000	1.9769	1.7150	7.0156	4.5269
AVNTP	1.0000	0.0000	1.9279	2.0685	10.6556	4.7986
AVPIV	1.0000	0.0000	1.8910	2.4501	16.6193	5.0919
AVPQE	1.0000	0.0000	1.8856	2.3304	14.4626	4.9999
AVRES	1.0000	0.0000	2.0074	2.1323	11.4821	4.8477
AVRFS	1.0000	0.0000	2.0464	2.3570	14.9162	5.0203
AVRNF	1.0000	0.0000	1.9683	2.4656	16.9211	5.1039
AVSNK	1.0000	0.0000	1.9769	1.7150	7.0156	4.5269
AVTCT	1.0000	0.0000	2.0058	2.8899	27.6364	5.4299
AVTTY	1.0000	0.0000	1.9272	2.5813	19.3460	5.1927
AWCED	1.0000	0.0000	2.1854	3.6563	66.8585	6.0190
AWKAD	1.0000	0.0000	2.0775	3.0333	32.6109	5.5402
AWKMG	1.0000	0.0000	2.1279	3.4848	54.8723	5.8872
AWMEI	1.0000	0.0000	2.1022	3.4061	50.1177	5.8267
AWNIN	1.0000	0.0000	2.1283	2.6632	21.2693	5.2557
AWPVW	1.0000	0.0000	2.2415	4.0919	110.4208	6.3539
AWTER	1.0000	0.0000	2.0646	3.1527	37.4245	5.6320
AYATN	1.0000	0.0000	1.9753	2.3494	14.7864	5.0146
AYCAN	1.0000	0.0000	2.1096	3.0115	31.8019	5.5235
AYCET	1.0000	0.0000	2.0336	3.0736	34.1623	5.5712
AYFGV	1.0000	0.0000	1.8907	3.0098	31.7369	5.5221
AYFSL	1.0000	0.0000	2.0761	2.2031	12.4704	4.9020
AYHNA	1.0000	0.0000	2.0327	2.7329	23.0540	5.3093
AYITL	1.0000	0.0000	1.9623	2.2700	13.4818	4.9535
AYKAS	1.0000	0.0000	2.0389	2.1735	12.0483	4.8794
AYKNV	1.0000	0.0000	1.9920	2.3456	14.7210	5.0116
AYLEY	1.0000	0.0000	2.0157	2.6090	19.9773	5.2141
AYNKQ	1.0000	0.0000	1.9755	2.2404	13.0246	4.9307
AYNKS	1.0000	0.0000	2.0213	1.8843	8.5797	4.6570
AYPIS	1.0000	0.0000	2.0268	2.1580	11.8320	4.8674
AYPLK	1.0000	0.0000	1.9659	2.1829	12.1810	4.8866
AYPVD	1.0000	0.0000	1.9239	2.5990	19.7478	5.2064
AYQLD	1.0000	0.0000	1.9649	2.3287	14.4336	4.9986
AYSEV	1.0000	0.0000	2.0543	2.3187	14.2668	4.9909
AYSLD	1.0000	0.0000	2.0271	1.9726	9.5210	4.7249
AYSTH	1.0000	0.0000	2.1063	2.5034	17.6774	5.1329
AYSWI	1.0000	0.0000	2.2515	3.0764	34.2734	5.5733
AYTHE	1.0000	0.0000	1.9609	2.7950	24.7681	5.3570
CAANE	1.0000	0.0000	2.0565	2.6725	21.5004	5.2629
CADPS	1.0000	0.0000	2.1071	2.4463	16.5455	5.0890
CAGSG	1.0000	0.0000	2.1697	2.8072	25.1217	5.3664
CALLT	1.0000	0.0000	2.0617	2.3936	15.5651	5.0485
CANSD	1.0000	0.0000	2.1096	2.2687	13.4620	4.9525
CAQKR	1.0000	0.0000	2.0151	2.8846	27.4673	5.4259
CASRD	1.0000	0.0000	2.1347	2.6043	19.8691	5.2105
CASTF	1.0000	0.0000	2.1524	2.6677	21.3795	5.2591
CATIH	1.0000	0.0000	2.0376	3.1181	35.9590	5.6053
CAVTC	1.0000	0.0000	2.0983	3.5520	59.2887	5.9388
CAYAT	1.0000	0.0000	2.0186	3.1800	38.6190	5.6529
CAYPL	1.0000	0.0000	2.1002	2.9122	28.3595	5.4471
CCAVT	1.0000	0.0000	2.0983	3.5520	59.2887	5.9388
CCAYP	1.0000	0.0000	2.1119	3.7303	72.8112	6.0759
CCEHH	1.0000	0.0000	2.1117	4.0283	102.6155	6.3049
CCNLS	1.0000	0.0000	2.2528	2.6454	20.8352	5.2420
CCSLY	1.0000	0.0000	2.3593	3.1673	38.0586	5.6432
CCSNK	1.0000	0.0000	2.2547	2.7341	23.0872	5.3102
CDEGQ	1.0000	0.0000	2.0019	2.8763	27.2058	5.4195
CDIAD	1.0000	0.0000	1.9988	2.7519	23.5654	5.3239
CDIQI	1.0000	0.0000	1.9949	2.7304	22.9870	5.3073
CDMLK	1.0000	0.0000	2.1123	2.7618	23.8366	5.3315
CDNGK	1.0000	0.0000	2.0644	2.5471	18.5966	5.1665
CDNID	1.0000	0.0000	2.0372	2.4626	16.8618	5.1015
CDQDL	1.0000	0.0000	2.0369	2.5251	18.1271	5.1495
CDSKS	1.0000	0.0000	2.0972	1.9720	9.5147	4.7244
CDSPT	1.0000	0.0000	2.0873	2.3254	14.3798	4.9961
CEATL	1.0000	0.0000	2.0426	2.5641	18.9659	5.1796
CEDKP	1.0000	0.0000	2.0084	2.5498	18.6544	5.1686
CEDSN	1.0000	0.0000	2.0877	2.1624	11.8925	4.8708
CEHHD	1.0000	0.0000	2.0731	3.3748	48.3438	5.8027
CEHML	1.0000	0.0000	2.1667	3.2183	40.3649	5.6824
CELEI	1.0000	0.0000	2.0330	2.4868	17.3403	5.1201
CELGV	1.0000	0.0000	2.0707	2.8169	25.4031	5.3738
CEMQT	1.0000	0.0000	2.0441	3.0698	34.0142	5.5683
CENMS	1.0000	0.0000	2.1872	2.5453	18.5577	5.1651
CESTK	1.0000	0.0000	2.0822	2.2550	13.2477	4.9419
CETLR	1.0000	0.0000	2.0505	2.6104	20.0103	5.2152
CEVQK	1.0000	0.0000	2.0201	2.7953	24.7775	5.3572
CEYPQ	1.0000	0.0000	2.0326	3.0409	32.8969	5.5460
CFDDV	1.0000	0.0000	2.0133	3.0254	32.3161	5.5341
CFDYS	1.0000	0.0000	2.2147	2.9089	28.2518	5.4446
CFIEE	1.0000	0.0000	2.0123	2.8819	27.3829	5.4238
CFMKG	1.0000	0.0000	2.0653	3.3376	46.3157	5.7741
CFNGA	1.0000	0.0000	2.0909	2.9657	30.1638	5.4882
CGATG	1.0000	0.0000	1.9946	3.0843	34.5878	5.5794
CGFVY	1.0000	0.0000	1.9555	3.5510	59.2240	5.9381
CGIQS	1.0000	0.0000	2.1342	2.6050	19.8851	5.2110
CGKIP	1.0000	0.0000	2.0223	2.7450	23.3795	5.3186
CGLFG	1.0000	0.0000	2.0896	3.0466	33.1162	5.5504
CGSQP	1.0000	0.0000	2.1324	2.5852	19.4333	5.1957
CGSVP	1.0000	0.0000	2.1542	2.6904	21.9493	5.2766
CGYLR	1.0000	0.0000	2.1129	3.1388	36.8292	5.6213
CGYNM	1.0000	0.0000	2.1712	3.3508	47.0230	5.7842
CHESY	1.0000	0.0000	2.2585	3.0591	33.5963	5.5600
CHGEK	1.0000	0.0000	2.0695	3.1049	35.4164	5.5952
CHHRL	1.0000	0.0000	2.1627	3.3629	47.6816	5.7935
CHQLL	1.0000	0.0000	2.1374	2.7352	23.1167	5.3111
CHSQP	1.0000	0.0000	2.1874	2.7793	24.3225	5.3449
CIFLS	1.0000	0.0000	2.1422	2.4198	16.0450	5.0686
CIGQN	1.0000	0.0000	2.0633	2.7137	22.5480	5.2945
CIHFT	1.0000	0.0000	2.0449	3.2364	41.2132	5.6963
CIHYN	1.0000	0.0000	2.1637	3.1823	38.7230	5.6547
CIINN	1.0000	0.0000	2.0558	2.3059	14.0567	4.9811
CIKDN	1.0000	0.0000	2.0384	2.3868	15.4414	5.0432
CINAH	1.0000	0.0000	2.1150	2.9496	29.6100	5.4759
CINDG	1.0000	0.0000	2.0606	2.6433	20.7866	5.2404
CIPIT	1.0000	0.0000	1.9979	2.6519	20.9926	5.2470
CIPND	1.0000	0.0000	2.0373	2.4631	16.8713	5.1019
CISHK	1.0000	0.0000	2.1775	2.6529	21.0177	5.2478
CISLK	1.0000	0.0000	2.0799	2.1135	11.2315	4.8332
CISPE	1.0000	0.0000	2.0915	2.3603	14.9738	5.0229
CKAKN	1.0000	0.0000	2.0512	2.4028	15.7309	5.0555
CKANN	1.0000	0.0000	2.0653	2.3016	13.9860	4.9778
CKFLK	1.0000	0.0000	2.0737	2.5335	18.3050	5.1560
CKHLL	1.0000	0.0000	2.1288	2.5890	19.5207	5.1987
CKIAR	1.0000	0.0000	2.0180	2.8345	25.9263	5.3874
CKKPR	1.0000	0.0000	2.0302	2.6266	20.3886	5.2276
CKNTK	1.0000	0.0000	2.0345	2.2819	13.6701	4.9627
CKPFD	1.0000	0.0000	2.0330	2.7745	24.1883	5.3412
CKQNK	1.0000	0.0000	2.0439	2.3609	14.9848	5.0234
CKSDM	1.0000	0.0000	2.1774	2.6407	20.7226	5.2384
CKSIT	1.0000	0.0000	2.0844	2.2694	13.4730	4.9531
CKSSD	1.0000	0.0000	2.0972	1.9720	9.5147	4.7244
CKSSM	1.0000	0.0000	2.2032	2.3549	14.8811	5.0188
CKVFM	1.0000	0.0000	2.0650	3.3325	46.0436	5.7702
CKWPS	1.0000	0.0000	2.3205	3.1771	38.4926	5.6507
CLADT	1.0000	0.0000	2.0425	2.5583	18.8378	5.1751
CLAKS	1.0000	0.0000	2.0996	2.2053	12.5031	4.9038
CLARH	1.0000	0.0000	2.1137	3.1002	35.2278	5.5916
CLAVI	1.0000	0.0000	2.0598	2.7629	23.8661	5.3323
CLDMP	1.0000	0.0000	2.1057	2.8381	26.0338	5.3902
CLEEP	1.0000	0.0000	2.0322	2.4669	16.9457	5.1048
CLELF	1.0000	0.0000	2.0901	2.5264	18.1558	5.1506
CLEMS	1.0000	0.0000	2.1852	2.5578	18.8266	5.1747
CLEVN	1.0000	0.0000	2.0801	2.4591	16.7933	5.0988
CLIWY	1.0000	0.0000	2.3117	3.7388	73.5235	6.0824
CLLFG	1.0000	0.0000	2.1181	2.7013	22.2271	5.2850
CLPGH	1.0000	0.0000	2.1184	3.0107	31.7723	5.5228
CLSDD	1.0000	0.0000	2.0854	2.1690	11.9841	4.8758
CMHLV	1.0000	0.0000	2.1667	3.3881	49.0869	5.8129
CMNIV	1.0000	0.0000	2.1265	3.0212	32.1570	5.5308
CMRAD	1.0000	0.0000	2.0222	3.2730	42.9907	5.7244
CMTPS	1.0000	0.0000	2.1800	2.7084	22.4100	5.2904
CMYPQ	1.0000	0.0000	2.0490	3.4180	50.8074	5.8358
CNCAQ	1.0000	0.0000	2.1967	3.2783	43.2540	5.7285
CNDGS	1.0000	0.0000	2.1271	2.3373	14.5786	5.0052
CNDHS	1.0000	0.0000	2.1839	2.5314	18.2598	5.1544
CNGIR	1.0000	0.0000	2.0744	2.8019	24.9659	5.3623
CNHSK	1.0000	0.0000	2.1754	2.4555	16.7232	5.0961
CNIHQ	1.0000	0.0000	2.1111	2.9078	28.2140	5.4437
CNLSR	1.0000	0.0000	2.1118	2.1504	11.7274	4.8616
CNLVN	1.0000	0.0000	2.0866	2.2762	13.5792	4.9583
CNPFQ	1.0000	0.0000	2.0742	2.7436	23.3413	5.3175
CNRAM	1.0000	0.0000	2.1253	3.0959	35.0531	5.5883
CNREG	1.0000	0.0000	2.0748	2.7874	24.5517	5.3512
CNSAW	1.0000	0.0000	2.3530	3.1876	38.9620	5.6588
CNSEN	1.0000	0.0000	2.0762	1.9853	9.6651	4.7347
CNSPG	1.0000	0.0000	2.1272	2.3377	14.5868	5.0056
CNTGC	1.0000	0.0000	2.2095	3.2678	42.7350	5.7204
CNVDS	1.0000	0.0000	2.1257	2.3321	14.4922	5.0013
CNVKT	1.0000	0.0000	2.0630	2.5334	18.3028	5.1559
CNYNI	1.0000	0.0000	2.1308	2.6304	20.4781	5.2305
CNYNV	1.0000	0.0000	2.1583	2.7857	24.5037	5.3499
CPFIQ	1.0000	0.0000	2.0067	2.9410	29.3168	5.4692
CPHNA	1.0000	0.0000	2.1159	2.9298	28.9392	5.4606
CPKAQ	1.0000	0.0000	2.0129	2.7265	22.8848	5.3044
CPKFA	1.0000	0.0000	2.0317	2.8867	27.5344	5.4275
CPLIT	1.0000	0.0000	2.0325	2.4669	16.9456	5.1048
CPMIK	1.0000	0.0000	2.0681	2.9472	29.5283	5.4740
CPNAE	1.0000	0.0000	2.0478	2.5608	18.8935	5.1770
CPNKL	1.0000	0.0000	2.0439	2.2023	12.4589	4.9014
CPPLK	1.0000	0.0000	2.0331	2.3798	15.3174	5.0379
CPQSN	1.0000	0.0000	2.1001	2.2274	12.8289	4.9207
CPRSI	1.0000	0.0000	2.1198	2.5129	17.8745	5.1402
CPSLS	1.0000	0.0000	2.0898	1.8837	8.5739	4.6566
CPSSK	1.0000	0.0000	2.0973	1.9725	9.5202	4.7248
CPTET	1.0000	0.0000	2.0002	2.6084	19.9632	5.2136
CQNLQ	1.0000	0.0000	2.0669	2.4184	16.0180	5.0675
CQNNP	1.0000	0.0000	2.0611	2.3361	14.5582	5.0043
CQVNE	1.0000	0.0000	2.0624	2.6941	22.0429	5.2795
CQYTH	1.0000	0.0000	2.0515	3.4007	49.8081	5.8226
CRDVQ	1.0000	0.0000	1.9935	3.0238	32.2556	5.5329
CREQF	1.0000	0.0000	1.9973	3.0846	34.5965	5.5796
CRFTG	1.0000	0.0000	1.9978	3.1804	38.6403	5.6533
CRIDK	1.0000	0.0000	2.0188	2.7223	22.7745	5.3012
CRLLP	1.0000	0.0000	2.0722	2.4491	16.5991	5.0911
CRMFL	1.0000	0.0000	2.1312	3.2267	40.7549	5.6888
CRSLF	1.0000	0.0000	2.1722	2.5580	18.8315	5.1748
CSDPR	1.0000	0.0000	2.1177	2.4926	17.4581	5.1246
CSEAK	1.0000	0.0000	2.1036	2.3758	15.2461	5.0348
CSENG	1.0000	0.0000	2.1280	2.3431	14.6781	5.0097
CSESH	1.0000	0.0000	2.2146	2.4285	16.2083	5.0753
CSGAS	1.0000	0.0000	2.1811	2.3408	14.6384	5.0079
CSKQQ	1.0000	0.0000	2.1052	2.3984	15.6522	5.0522
CSLKN	1.0000	0.0000	2.0628	1.9161	8.9077	4.6814
CSLQS	1.0000	0.0000	2.1062	1.9536	9.3107	4.7103
CSLTP	1.0000	0.0000	2.0842	2.1608	11.8706	4.8696
CSLYS	1.0000	0.0000	2.1851	2.2281	12.8394	4.9213
CSMQQ	1.0000	0.0000	2.1979	2.8572	26.6147	5.4049
CSNKL	1.0000	0.0000	2.0628	1.9161	8.9077	4.6814
CSPER	1.0000	0.0000	2.1182	2.4985	17.5770	5.1291
CSQQL	1.0000	0.0000	2.1112	2.3097	14.1185	4.9840
CSQTD	1.0000	0.0000	2.0979	2.3953	15.5954	5.0498
CSQTL	1.0000	0.0000	2.0972	2.2307	12.8783	4.9233
CSSET	1.0000	0.0000	2.1093	2.0451	10.3674	4.7806
CSSFV	1.0000	0.0000	2.2138	2.4540	16.6935	5.0949
CSSYH	1.0000	0.0000	2.3136	2.7675	23.9953	5.3359
CSTER	1.0000	0.0000	2.1174	2.4893	17.3921	5.1221
CSTIL	1.0000	0.0000	2.0875	2.1807	12.1489	4.8848
CSTRE	1.0000	0.0000	2.1174	2.4893	17.3921	5.1221
CSYHA	1.0000	0.0000	2.2710	3.1655	37.9794	5.6418
CTDKI	1.0000	0.0000	2.0087	2.5552	18.7706	5.1727
CTEKL	1.0000	0.0000	2.0329	2.3761	15.2508	5.0350
CTIIK	1.0000	0.0000	2.0084	2.5755	19.2179	5.1883
CTKKI	1.0000	0.0000	2.0148	2.4793	17.1916	5.1144
CTLLF	1.0000	0.0000	2.0891	2.5119	17.8536	5.1394
CTNSQ	1.0000	0.0000	2.0988	2.2183	12.6932	4.9137
CTRYG	1.0000	0.0000	2.0153	3.2948	44.0845	5.7412
CTSKK	1.0000	0.0000	2.0743	2.1732	12.0441	4.8791
CVELN	1.0000	0.0000	2.0801	2.4591	16.7933	5.0988
CVLSF	1.0000	0.0000	2.1768	2.5751	19.2078	5.1880
CVNSK	1.0000	0.0000	2.1173	2.2563	13.2682	4.9430
CVQQS	1.0000	0.0000	2.1395	2.6499	20.9452	5.2455
CVRGH	1.0000	0.0000	1.9675	3.5090	56.4257	5.9058
CVRSS	1.0000	0.0000	2.1925	2.3820	15.3560	5.0396
CVRSY	1.0000	0.0000	2.2233	3.0126	31.8401	5.5243
CVTEE	1.0000	0.0000	2.0076	2.7980	24.8554	5.3593
CWSLS	1.0000	0.0000	2.3274	2.8021	24.9733	5.3625
CYAFS	1.0000	0.0000	2.2279	3.0212	32.1566	5.5308
CYIKK	1.0000	0.0000	2.0721	2.8328	25.8748	5.3861
CYLKY	1.0000	0.0000	2.1631	3.0686	33.9638	5.5673
CYSPP	1.0000	0.0000	2.1693	2.6794	21.6722	5.2682
CYSYN	1.0000	0.0000	2.2654	2.8462	26.2790	5.3964
DAAEL	1.0000	0.0000	1.9127	2.0315	10.2037	4.7702
DADLS	1.0000	0.0000	1.9479	1.6277	6.3165	4.4598
DADNY	1.0000	0.0000	1.9670	2.2459	13.1083	4.9350
DADTA	1.0000	0.0000	1.8813	2.1816	12.1627	4.8856
DAFDF	1.0000	0.0000	1.9091	2.5391	18.4238	5.1603
DAFIQ	1.0000	0.0000	1.8927	2.3993	15.6673	5.0529
DAFSD	1.0000	0.0000	1.9947	2.0228	10.1004	4.7635
DAHGE	1.0000	0.0000	1.9304	2.6395	20.6939	5.2375
DAIEC	1.0000	0.0000	1.9981	2.7577	23.7254	5.3284
DAIWP	1.0000	0.0000	2.0604	3.0178	32.0324	5.5283
DAKFK	1.0000	0.0000	1.9168	2.1569	11.8160	4.8665
DAKLP	1.0000	0.0000	1.9017	1.8381	8.1230	4.6215
DAKNG	1.0000	0.0000	1.9313	2.0059	9.9014	4.7505
DALAP	1.0000	0.0000	1.9126	2.0261	10.1396	4.7661
DALGL	1.0000	0.0000	1.9417	1.9295	9.0506	4.6918
DALQQ	1.0000	0.0000	1.9117	2.0542	10.4783	4.7876
DALYE	1.0000	0.0000	1.9620	2.2642	13.3904	4.9490
DAMPE	1.0000	0.0000	1.9306	2.4674	16.9547	5.1052
DANAS	1.0000	0.0000	1.9698	1.7275	7.1209	4.5365
DANAW	1.0000	0.0000	2.1177	2.9321	29.0171	5.4624
DANEP	1.0000	0.0000	1.9055	1.9074	8.8169	4.6748
DANFQ	1.0000	0.0000	1.9433	2.2019	12.4531	4.9011
DANGH	1.0000	0.0000	1.9936	2.4566	16.7438	5.0969
DANRI	1.0000	0.0000	1.9254	2.0799	10.7989	4.8074
DANSR	1.0000	0.0000	1.9803	1.7738	7.5256	4.5721
DAPSP	1.0000	0.0000	1.9507	1.7933	7.7025	4.5871
DAPTN	1.0000	0.0000	1.9048	1.8929	8.6672	4.6636
DAQLS	1.0000	0.0000	1.9597	1.6981	6.8744	4.5139
DAQPT	1.0000	0.0000	1.8780	2.1403	11.5893	4.8538
DAQSA	1.0000	0.0000	1.9772	1.9749	9.5472	4.7267
DAQYI	1.0000	0.0000	1.9158	2.5136	17.8887	5.1408
DARLF	1.0000	0.0000	1.9491	2.3025	14.0007	4.9784
DARTE	1.0000	0.0000	1.8864	2.2338	12.9255	4.9257
DASAP	1.0000	0.0000	1.9681	1.9050	8.7926	4.6730
DASKG	1.0000	0.0000	1.9790	1.8972	8.7118	4.6670
DASLN	1.0000	0.0000	1.9385	1.4507	5.0882	4.3237
DASMN	1.0000	0.0000	2.0393	1.9982	9.8126	4.7446
DASPT	1.0000	0.0000	1.9498	1.7842	7.6193	4.5801
DASQY	1.0000	0.0000	2.0334	2.2076	12.5358	4.9055
DASSI	1.0000	0.0000	1.9745	1.5269	5.5887	4.3824
DASYK	1.0000	0.0000	2.0213	2.0613	10.5669	4.7931
DATIL	1.0000	0.0000	1.9023	1.9252	9.0039	4.6884
DATYP	1.0000	0.0000	1.9230	2.4148	15.9518	5.0648
DAVDA	1.0000	0.0000	1.8879	2.3659	15.0717	5.0272
DAVFM	1.0000	0.0000	1.9276	2.8671	26.9201	5.4125
DCDIA	1.0000	0.0000	1.9988	2.7519	23.5654	5.3239
DCHQL	1.0000	0.0000	2.1047	2.8999	27.9574	5.4376
DCIGQ	1.0000	0.0000	1.9997	2.8908	27.6646	5.4306
DCISL	1.0000	0.0000	2.0888	2.1893	12.2719	4.8915
DCISP	1.0000	0.0000	2.0909	2.3544	14.8723	5.0184
DCKSD	1.0000	0.0000	2.0825	2.2577	13.2907	4.9441
DCMYP	1.0000	0.0000	2.0702	3.3476	46.8512	5.7818
DCNHS	1.0000	0.0000	2.1839	2.5314	18.2598	5.1544
DCQNL	1.0000	0.0000	2.0580	2.3480	14.7616	5.0134
DCSEA	1.0000	0.0000	2.1077	2.4517	16.6488	5.0931
DCSSF	1.0000	0.0000	2.1695	2.2784	13.6135	4.9599
DCSSY	1.0000	0.0000	2.2042	2.3927	15.5484	5.0478
DCYSP	1.0000	0.0000	2.1692	2.6789	21.6601	5.2678
DDAFI	1.0000	0.0000	1.8962	2.3289	14.4380	4.9988
DDAKF	1.0000	0.0000	1.9089	2.2327	12.9090	4.9248
DDALG	1.0000	0.0000	1.9244	2.0942	10.9810	4.8183
DDASQ	1.0000	0.0000	1.9605	1.8627	8.3634	4.6404
DDCKS	1.0000	0.0000	2.0825	2.2577	13.2907	4.9441
DDDET	1.0000	0.0000	1.8697	1.9631	9.4156	4.7176
DDDRL	1.0000	0.0000	1.9096	1.9598	9.3787	4.7150
DDETN	2.0000	4.5815	1.8917	2.0871	15.4010	4.5815
DDHKQ	1.0000	0.0000	1.9384	2.3352	14.5436	5.0036
DDHPT	1.0000	0.0000	1.9286	2.3325	14.4989	5.0016
DDHQV	1.0000	0.0000	1.9308	2.5867	19.4671	5.1969
DDIRV	1.0000	0.0000	1.8920	2.3203	14.2948	4.9922
DDITG	1.0000	0.0000	1.8862	2.1583	11.8359	4.8676
DDITT	1.0000	0.0000	1.8700	1.9689	9.4806	4.7221
DDKDT	1.0000	0.0000	1.8732	1.8814	8.5504	4.6548
DDKRQ	1.0000	0.0000	1.8922	2.1189	11.3032	4.8373
DDKSI	1.0000	0.0000	1.9288	1.6246	6.2930	4.4574
DDLKR	1.0000	0.0000	1.9103	1.8839	8.5759	4.6567
DDLNT	1.0000	0.0000	1.8965	1.6156	6.2243	4.4505
DDLQE	1.0000	0.0000	1.8957	1.8775	8.5108	4.6518
DDLQL	1.0000	0.0000	1.9047	1.7070	6.9482	4.5207
DDLSL	1.0000	0.0000	1.9155	1.3509	4.4924	4.2470
DDLSS	1.0000	0.0000	1.9288	1.2298	3.8483	4.1540
DDLVD	1.0000	0.0000	1.9129	1.9769	9.5692	4.7282
DDLVP	1.0000	0.0000	1.9129	1.9773	9.5747	4.7285
DDNNC	1.0000	0.0000	2.0510	2.2652	13.4069	4.9498
DDPFT	1.0000	0.0000	1.8959	2.1882	12.2565	4.8906
DDPPE	1.0000	0.0000	1.8696	1.9727	9.5226	4.7250
DDQAE	1.0000	0.0000	1.8772	2.1543	11.7805	4.8646
DDQTS	1.0000	0.0000	1.9418	1.7419	7.2443	4.5476
DDRLR	1.0000	0.0000	1.9277	2.1183	11.2952	4.8369
DDRSI	1.0000	0.0000	1.9628	1.8590	8.3269	4.6376
DDSLL	1.0000	0.0000	1.9155	1.3509	4.4924	4.2470
DDSTH	1.0000	0.0000	2.0146	2.0463	10.3825	4.7816
DDTLQ	1.0000	0.0000	1.8950	1.8630	8.3661	4.6406
DDTPR	1.0000	0.0000	1.8831	2.1162	11.2683	4.8353
DDTYQ	1.0000	0.0000	1.9206	2.3724	15.1869	5.0322
DDVLG	1.0000	0.0000	1.9349	2.1576	11.8258	4.8671
DDVNY	1.0000	0.0000	1.9778	2.3093	14.1121	4.9837
DDVTI	1.0000	0.0000	1.8854	2.1532	11.7654	4.8637
DDYEE	1.0000	0.0000	1.9201	2.3224	14.3297	4.9938
DDYLR	1.0000	0.0000	1.9693	2.3046	14.0358	4.9801
DEANC	1.0000	0.0000	2.0478	2.5603	18.8829	5.1766
DEDIK	1.0000	0.0000	1.8742	1.9162	8.9095	4.6816
DEEAG	1.0000	0.0000	1.8884	2.2705	13.4898	4.9539
DEELY	1.0000	0.0000	1.9525	2.1578	11.8291	4.8673
DEERN	1.0000	0.0000	1.9140	1.9591	9.3708	4.7145
DEFDN	1.0000	0.0000	1.9289	2.0252	10.1281	4.7653
DEFFS	1.0000	0.0000	2.0220	2.1470	11.6805	4.8589
DEFKA	1.0000	0.0000	1.9087	2.2386	12.9974	4.9293
DEFKE	1.0000	0.0000	1.9032	2.1322	11.4808	4.8476
DEFNN	1.0000	0.0000	1.9436	1.8481	8.2202	4.6292
DEGET	1.0000	0.0000	1.8863	2.1497	11.7172	4.8610
DEGGA	1.0000	0.0000	1.8941	2.4454	16.5281	5.0883
DEGIG	1.0000	0.0000	1.8951	2.3535	14.8566	5.0177
DEGQS	1.0000	0.0000	1.9758	1.9371	9.1313	4.6976
DEGSA	1.0000	0.0000	1.9833	1.9789	9.5925	4.7298
DEHLD	1.0000	0.0000	1.9600	2.1819	12.1666	4.8858
DEHNF	1.0000	0.0000	1.9970	2.4000	15.6803	5.0534
DEHRL	1.0000	0.0000	1.9770	2.3404	14.6325	5.0076
DEIDT	1.0000	0.0000	1.8699	1.9834	9.6436	4.7332
DELFF	1.0000	0.0000	1.9562	2.2681	13.4519	4.9520
DELHT	1.0000	0.0000	1.9598	2.1733	12.0446	4.8792
DELLA	1.0000	0.0000	1.9126	1.7547	7.3560	4.5574
DELPG	1.0000	0.0000	1.9142	1.9883	9.6990	4.7370
DEMKL	1.0000	0.0000	1.9640	2.1142	11.2411	4.8337
DEMSP	1.0000	0.0000	2.0184	2.0694	10.6673	4.7993
DENKP	1.0000	0.0000	1.8905	1.7193	7.0516	4.5302
DENND	1.0000	0.0000	1.9000	1.6176	6.2399	4.4521
DENQL	1.0000	0.0000	1.9077	1.7004	6.8937	4.5157
DENVL	1.0000	0.0000	1.9282	1.8057	7.8163	4.5966
DEPDA	1.0000	0.0000	1.8763	2.0844	10.8565	4.8109
DEQPT	1.0000	0.0000	1.8725	2.0339	10.2328	4.7720
DERKF	1.0000	0.0000	1.9145	2.2849	13.7174	4.9649
DERLS	1.0000	0.0000	1.9592	1.6799	6.7261	4.4999
DESEY	1.0000	0.0000	2.0087	2.0367	10.2661	4.7742
DESHG	1.0000	0.0000	2.0484	2.2415	13.0422	4.9316
DESKD	1.0000	0.0000	1.9268	1.6101	6.1837	4.4463
DESPK	1.0000	0.0000	1.9268	1.6106	6.1874	4.4467
DESPL	1.0000	0.0000	1.9280	1.5219	5.5539	4.3784
DESPS	1.0000	0.0000	1.9483	1.4007	4.7823	4.2854
DESSD	1.0000	0.0000	1.9482	1.4003	4.7794	4.2850
DETKQ	1.0000	0.0000	1.8779	1.9576	9.3548	4.7134
DETNG	1.0000	0.0000	1.9178	1.9668	9.4562	4.7204
DETNK	1.0000	0.0000	1.8898	1.7102	6.9750	4.5232
DETYS	1.0000	0.0000	2.0072	2.0222	10.0930	4.7630
DEVES	1.0000	0.0000	1.9656	1.8675	8.4107	4.6441
DEVGV	1.0000	0.0000	1.8985	2.5037	17.6835	5.1331
DEVKL	1.0000	0.0000	1.9141	1.9069	8.8116	4.6744
DEVYR	1.0000	0.0000	1.9255	2.6507	20.9646	5.2461
DEYEM	1.0000	0.0000	1.9686	2.7054	22.3325	5.2881
DFAGH	1.0000	0.0000	1.9261	2.8641	26.8269	5.4101
DFDHL	1.0000	0.0000	1.9914	2.4066	15.8004	5.0585
DFDRP	1.0000	0.0000	1.9025	2.3554	14.8888	5.0191
DFDVP	1.0000	0.0000	1.9048	2.3725	15.1872	5.0323
DFEFM	1.0000	0.0000	1.9483	2.8157	25.3673	5.3729
DFESS	1.0000	0.0000	2.0018	1.6308	6.3397	4.4622
DFFVP	1.0000	0.0000	1.9133	2.6030	19.8381	5.2094
DFHMS	1.0000	0.0000	2.1447	2.6684	21.3976	5.2597
DFIQR	1.0000	0.0000	1.8964	2.4456	16.5322	5.0885
DFKFR	1.0000	0.0000	1.9316	2.5095	17.8041	5.1376
DFKKN	1.0000	0.0000	1.9280	1.8676	8.4121	4.6442
DFKPF	1.0000	0.0000	1.9272	2.3515	14.8219	5.0161
DFLFS	1.0000	0.0000	2.0252	1.9765	9.5653	4.7279
DFLTQ	1.0000	0.0000	1.9294	2.0935	10.9719	4.8178
DFLYL	1.0000	0.0000	2.0075	2.2120	12.6005	4.9089
DFNEE	1.0000	0.0000	1.9291	2.0310	10.1980	4.7698
DFNEL	1.0000	0.0000	1.9410	1.8605	8.3421	4.6388
DFNER	1.0000	0.0000	1.9471	2.1837	12.1918	4.8872
DFNET	2.0000	4.7587	1.9286	2.3176	20.1507	4.7587
DFNHR	1.0000	0.0000	2.0099	2.5527	18.7157	5.1707
DFQNS	1.0000	0.0000	1.9896	1.8039	7.8003	4.5953
DFSLN	1.0000	0.0000	1.9676	1.5690	5.8823	4.4146
DFSPD	1.0000	0.0000	1.9776	1.9111	8.8561	4.6777
DFVFH	1.0000	0.0000	1.9282	2.9773	30.5703	5.4971
DGCAD	1.0000	0.0000	2.0029	2.9123	28.3599	5.4471
DGCST	1.0000	0.0000	2.1223	2.5057	17.7247	5.1346
DGDIS	1.0000	0.0000	1.9679	1.8812	8.5486	4.6547
DGDRP	1.0000	0.0000	1.8943	2.3056	14.0519	4.9809
DGDSF	1.0000	0.0000	2.0094	2.0914	10.9450	4.8162
DGEKL	1.0000	0.0000	1.9151	1.9120	8.8649	4.6783
DGFGE	1.0000	0.0000	1.9063	2.5637	18.9561	5.1792
DGHTL	1.0000	0.0000	1.9813	2.3481	14.7642	5.0136
DGHVG	1.0000	0.0000	1.9217	2.8777	27.2523	5.4206
DGILS	1.0000	0.0000	1.9667	1.7166	7.0286	4.5281
DGIPL	1.0000	0.0000	1.9149	2.0028	9.8655	4.7481
DGKDR	1.0000	0.0000	1.9058	2.2293	12.8571	4.9222
DGKDV	1.0000	0.0000	1.9085	2.2464	13.1156	4.9353
DGKPN	1.0000	0.0000	1.9182	1.8942	8.6806	4.6646
DGKVT	1.0000	0.0000	1.9090	2.2377	12.9843	4.9287
DGKWK	1.0000	0.0000	2.0949	2.9138	28.4095	5.4483
DGLLK	1.0000	0.0000	1.9226	1.7415	7.2410	4.5473
DGLLR	1.0000	0.0000	1.9507	1.9759	9.5580	4.7274
DGLSP	1.0000	0.0000	1.9638	1.6967	6.8633	4.5129
DGMHI	1.0000	0.0000	1.9666	2.9247	28.7699	5.4567
DGNSG	1.0000	0.0000	2.0017	1.8645	8.3815	4.6418
DGPAL	1.0000	0.0000	1.9244	2.0947	10.9873	4.8187
DGQFS	1.0000	0.0000	2.0178	2.1617	11.8831	4.8703
DGRSS	1.0000	0.0000	2.0229	1.7336	7.1735	4.5412
DGSAE	1.0000	0.0000	1.9833	1.9789	9.5925	4.7298
DGSDG	1.0000	0.0000	1.9974	2.0416	10.3250	4.7779
DGSRT	1.0000	0.0000	1.9917	2.0107	9.9580	4.7542
DGSSN	1.0000	0.0000	1.9704	1.3981	4.7663	4.2833
DGSVP	1.0000	0.0000	1.9963	2.0370	10.2691	4.7744
DGTLE	1.0000	0.0000	1.9139	1.9792	9.5955	4.7300
DGYDS	1.0000	0.0000	2.0396	2.2057	12.5090	4.9041
DHAAL	1.0000	0.0000	1.9768	2.4005	15.6890	5.0538
DHCCN	1.0000	0.0000	2.2594	3.4705	53.9808	5.8763
DHDEF	1.0000	0.0000	1.9438	2.5771	19.2519	5.1895
DHDGY	1.0000	0.0000	1.9631	2.8663	26.8937	5.4118
DHFAQ	1.0000	0.0000	1.9279	2.7538	23.6164	5.3253
DHGSQ	1.0000	0.0000	2.0563	2.3060	14.0589	4.9812
DHIAC	1.0000	0.0000	2.0351	3.1267	36.3190	5.6120
DHIHQ	1.0000	0.0000	1.9641	2.8062	25.0917	5.3656
DHIQF	1.0000	0.0000	1.9352	2.6619	21.2373	5.2547
DHKKS	1.0000	0.0000	2.0045	1.9032	8.7741	4.6716
DHKQC	1.0000	0.0000	2.0639	2.9886	30.9733	5.5059
DHLPY	1.0000	0.0000	2.0192	2.5214	18.0505	5.1467
DHLTY	1.0000	0.0000	2.0195	2.5123	17.8608	5.1397
DHNVK	1.0000	0.0000	1.9898	2.2634	13.3783	4.9484
DHPEK	1.0000	0.0000	1.9369	2.2712	13.5003	4.9544
DHPRP	1.0000	0.0000	1.9337	2.5002	17.6122	5.1304
DHPTE	1.0000	0.0000	1.9283	2.3384	14.5979	5.0061
DHQVS	1.0000	0.0000	2.0551	2.3009	13.9755	4.9773
DHSHL	1.0000	0.0000	2.1052	2.2651	13.4057	4.9498
DHSHP	1.0000	0.0000	2.1000	2.4303	16.2408	5.0767
DHSLE	1.0000	0.0000	2.0152	1.8962	8.7012	4.6662
DHSNF	1.0000	0.0000	2.0666	2.1084	11.1653	4.8293
DHSTG	1.0000	0.0000	2.0472	2.2270	12.8239	4.9205
DHTTF	1.0000	0.0000	1.9471	2.5539	18.7432	5.1717
DHTYE	1.0000	0.0000	1.9690	2.6828	21.7562	5.2708
DHTYS	1.0000	0.0000	2.0908	2.3912	15.5207	5.0466
DHVGK	1.0000	0.0000	1.9569	2.6212	20.2602	5.2234
DHVSP	1.0000	0.0000	2.0467	2.2311	12.8839	4.9236
DIADK	1.0000	0.0000	1.8830	2.0226	10.0972	4.7633
DIANF	1.0000	0.0000	1.9400	2.1519	11.7472	4.8627
DIASL	1.0000	0.0000	1.9509	1.6481	6.4734	4.4755
DIDHF	1.0000	0.0000	1.9421	2.5915	19.5774	5.2006
DIDHS	1.0000	0.0000	2.0178	2.0753	10.7411	4.8038
DIDIS	1.0000	0.0000	1.9375	1.7208	7.0644	4.5314
DIDLQ	1.0000	0.0000	1.8966	1.8919	8.6578	4.6629
DIDNK	1.0000	0.0000	1.8919	1.7333	7.1706	4.5410
DIDSD	1.0000	0.0000	1.9349	1.7005	6.8944	4.5158
DIDTG	1.0000	0.0000	1.8862	2.1583	11.8359	4.8676
DIECK	1.0000	0.0000	2.0082	2.5697	19.0883	5.1838
DIEHT	1.0000	0.0000	1.9274	2.3583	14.9386	5.0213
DIELY	1.0000	0.0000	1.9531	2.1723	12.0308	4.8784
DIEPS	1.0000	0.0000	1.9357	1.7068	6.9470	4.5206
DIFTS	1.0000	0.0000	1.9791	1.9223	8.9741	4.6863
DIGIN	1.0000	0.0000	1.9200	2.0102	9.9519	4.7538
DIHSL	1.0000	0.0000	2.0175	1.9107	8.8514	4.6773
DIIKI	1.0000	0.0000	1.8753	1.9511	9.2829	4.7083
DIIMY	1.0000	0.0000	1.9643	2.7344	23.0929	5.3104
DIKAS	1.0000	0.0000	1.9479	1.7368	7.2009	4.5437
DIKDD	2.0000	4.6771	1.8741	2.2114	17.8080	4.6771
DIKDP	1.0000	0.0000	1.8741	1.9109	8.8533	4.6774
DIKED	1.0000	0.0000	1.8742	1.9162	8.9095	4.6816
DIKEI	1.0000	0.0000	1.8749	1.9366	9.1259	4.6972
DIKFS	1.0000	0.0000	1.9753	1.8551	8.2888	4.6346
DIKTW	1.0000	0.0000	2.0679	2.8206	25.5126	5.3767
DILEP	1.0000	0.0000	1.8905	1.8279	8.0258	4.6137
DILLE	1.0000	0.0000	1.8982	1.6628	6.5895	4.4868
DILNL	1.0000	0.0000	1.8970	1.4799	5.2752	4.3462
DILQS	1.0000	0.0000	1.9423	1.6062	6.1543	4.4433
DILSD	1.0000	0.0000	1.9302	1.5359	5.6498	4.3892
DINFV	1.0000	0.0000	1.9506	2.2153	12.6491	4.9114
DINGD	1.0000	0.0000	1.9190	1.9899	9.7169	4.7382
DININ	1.0000	0.0000	1.9042	1.6524	6.5077	4.4788
DINSN	1.0000	0.0000	1.9198	1.3464	4.4669	4.2436
DIPAP	1.0000	0.0000	1.8761	2.0994	11.0483	4.8224
DIPII	1.0000	0.0000	1.8699	2.0274	10.1545	4.7670
DIPIK	1.0000	0.0000	1.8748	1.9312	9.0683	4.6931
DIPLQ	1.0000	0.0000	1.8967	1.8924	8.6627	4.6633
DIPPK	1.0000	0.0000	1.8741	1.9113	8.8583	4.6778
DIPSA	1.0000	0.0000	1.9531	1.8132	7.8864	4.6024
DIQIS	1.0000	0.0000	1.9477	1.7912	7.6829	4.5855
DIQSN	1.0000	0.0000	1.9435	1.5938	6.0624	4.4337
DIRIS	1.0000	0.0000	1.9652	1.8793	8.5298	4.6532
DIRVW	1.0000	0.0000	2.0651	3.2392	41.3501	5.6985
DISDI	1.0000	0.0000	1.9375	1.7208	7.0644	4.5314
DISEQ	1.0000	0.0000	1.9459	1.7767	7.5516	4.5743
DISEY	1.0000	0.0000	2.0104	2.0512	10.4420	4.7853
DISNS	1.0000	0.0000	1.9326	1.2377	3.8880	4.1600
DISNV	1.0000	0.0000	1.9669	1.6990	6.8824	4.5146
DISSN	1.0000	0.0000	1.9326	1.2377	3.8880	4.1600
DITGY	1.0000	0.0000	1.9286	2.5032	17.6730	5.1327
DITPL	1.0000	0.0000	1.8897	1.8134	7.8889	4.6026
DITRP	1.0000	0.0000	1.8827	2.1366	11.5394	4.8509
DITTP	1.0000	0.0000	1.8700	1.9694	9.4860	4.7225
DIVCH	1.0000	0.0000	2.0367	3.1901	39.0734	5.6607
DIVDK	1.0000	0.0000	1.8928	2.0860	10.8762	4.8120
DIVLS	1.0000	0.0000	1.9655	1.7115	6.9857	4.5242
DIVNF	1.0000	0.0000	1.9506	2.2153	12.6491	4.9114
DIYAG	1.0000	0.0000	1.9212	2.6240	20.3267	5.2256
DIYNR	1.0000	0.0000	1.9749	2.3125	14.1656	4.9862
DIYSE	1.0000	0.0000	2.0104	2.0512	10.4420	4.7853
DKANS	1.0000	0.0000	1.9406	1.5394	5.6745	4.3920
DKASM	1.0000	0.0000	2.0317	2.0994	11.0487	4.8224
DKAVE	1.0000	0.0000	1.8987	2.1837	12.1918	4.8872
DKCPQ	1.0000	0.0000	2.0102	2.6143	20.1003	5.2181
DKDPA	1.0000	0.0000	1.8827	2.0027	9.8645	4.7480
DKDRL	1.0000	0.0000	1.9103	1.8839	8.5759	4.6567
DKDTA	1.0000	0.0000	1.8827	1.9936	9.7593	4.7410
DKEEA	1.0000	0.0000	1.8827	2.0139	9.9954	4.7567
DKEEE	1.0000	0.0000	1.8738	1.9076	8.8193	4.6749
DKEKP	1.0000	0.0000	1.8753	1.8205	7.9554	4.6080
DKEKS	1.0000	0.0000	1.9195	1.5343	5.6390	4.3880
DKEQK	1.0000	0.0000	1.8810	1.8904	8.6417	4.6617
DKEQW	1.0000	0.0000	2.0700	2.8851	27.4853	5.4263
DKEVQ	1.0000	0.0000	1.8949	2.1418	11.6104	4.8550
DKFLT	1.0000	0.0000	1.9253	1.9473	9.2415	4.7054
DKFSG	1.0000	0.0000	2.0063	2.0155	10.0138	4.7579
DKFSP	1.0000	0.0000	1.9728	1.8353	8.0960	4.6193
DKGAY	1.0000	0.0000	1.9435	2.5278	18.1848	5.1516
DKGCS	1.0000	0.0000	2.1194	2.4385	16.3960	5.0830
DKGDH	1.0000	0.0000	1.9511	2.4456	16.5316	5.0884
DKGKK	1.0000	0.0000	1.9005	1.9190	8.9391	4.6837
DKGNN	1.0000	0.0000	1.9269	1.7166	7.0290	4.5282
DKGPE	1.0000	0.0000	1.8936	2.0771	10.7636	4.8052
DKHIY	1.0000	0.0000	1.9838	2.6300	20.4691	5.2302
DKIEE	1.0000	0.0000	1.8744	1.9221	8.9713	4.6861
DKILI	1.0000	0.0000	1.8908	1.7661	7.4567	4.5662
DKIWV	1.0000	0.0000	2.0832	3.0049	31.5579	5.5183
DKKMP	1.0000	0.0000	1.9451	2.1976	12.3910	4.8978
DKKSK	1.0000	0.0000	1.9106	1.4526	5.1003	4.3252
DKLSK	1.0000	0.0000	1.9087	1.3638	4.5660	4.2570
DKMHI	1.0000	0.0000	1.9933	2.6681	21.3908	5.2595
DKMTN	1.0000	0.0000	1.9669	2.0873	10.8926	4.8130
DKNEK	1.0000	0.0000	1.8873	1.6430	6.4338	4.4715
DKNEV	1.0000	0.0000	1.9175	1.8944	8.6832	4.6648
DKNGD	1.0000	0.0000	1.9182	1.8937	8.6756	4.6642
DKNKP	1.0000	0.0000	1.8867	1.6376	6.3922	4.4674
DKNLE	1.0000	0.0000	1.8926	1.5542	5.7776	4.4033
DKNPR	1.0000	0.0000	1.9136	1.8720	8.4557	4.6476
DKNSS	1.0000	0.0000	1.9158	1.1415	3.4266	4.0861
DKNYD	1.0000	0.0000	1.9575	2.0578	10.5234	4.7904
DKPCF	1.0000	0.0000	2.0330	2.7745	24.1883	5.3412
DKPEH	1.0000	0.0000	1.9369	2.2712	13.5003	4.9544
DKPMA	1.0000	0.0000	1.9439	2.3856	15.4214	5.0424
DKPPE	1.0000	0.0000	1.8735	1.8969	8.7081	4.6667
DKPTD	1.0000	0.0000	1.8732	1.8819	8.5553	4.6552
DKQGS	1.0000	0.0000	1.9710	1.8554	8.2911	4.6348
DKQQN	1.0000	0.0000	1.9057	1.8537	8.2745	4.6335
DKQSA	1.0000	0.0000	1.9559	1.7868	7.6434	4.5821
DKRQK	1.0000	0.0000	1.8983	2.0430	10.3426	4.7790
DKRRI	1.0000	0.0000	1.9016	2.2274	12.8292	4.9208
DKSIA	1.0000	0.0000	1.9479	1.7368	7.2009	4.5437
DKSII	1.0000	0.0000	1.9316	1.6450	6.4494	4.4731
DKSIL	1.0000	0.0000	1.9215	1.4600	5.1473	4.3309
DKSKS	1.0000	0.0000	1.9238	1.2427	3.9132	4.1639
DKSLM	1.0000	0.0000	2.0084	1.8226	7.9751	4.6096
DKSNN	1.0000	0.0000	1.9052	1.2502	3.9512	4.1696
DKSNS	1.0000	0.0000	1.9158	1.1415	3.4266	4.0861
DKSQV	1.0000	0.0000	1.9698	1.8502	8.2410	4.6309
DKSSP	1.0000	0.0000	1.9358	1.3190	4.3151	4.2226
DKSSS	1.0000	0.0000	1.9208	1.0328	2.9557	4.0026
DKSTN	1.0000	0.0000	1.9176	1.4186	4.8898	4.2991
DKSVQ	1.0000	0.0000	1.9698	1.8502	8.2410	4.6309
DKSYD	1.0000	0.0000	2.0026	1.9491	9.2621	4.7069
DKTNK	1.0000	0.0000	1.8859	1.6285	6.3222	4.4604
DKVAS	1.0000	0.0000	1.9778	1.8921	8.6593	4.6630
DKVRV	1.0000	0.0000	1.9143	2.3998	15.6760	5.0532
DKWSS	1.0000	0.0000	2.1483	2.2374	12.9800	4.9285
DKYLN	1.0000	0.0000	1.9656	1.8932	8.6705	4.6639
DKYSV	1.0000	0.0000	2.0355	2.1247	11.3808	4.8418
DLAEA	1.0000	0.0000	1.9127	2.0315	10.2037	4.7702
DLASK	1.0000	0.0000	1.9397	1.5519	5.7612	4.4015
DLASL	1.0000	0.0000	1.9380	1.4631	5.1669	4.3333
DLDSP	1.0000	0.0000	1.9271	1.5160	5.5143	4.3739
DLDTS	1.0000	0.0000	1.9258	1.5069	5.4530	4.3669
DLECC	1.0000	0.0000	2.1837	3.1140	35.7918	5.6022
DLEEP	1.0000	0.0000	1.8894	1.8134	7.8890	4.6026
DLEGN	1.0000	0.0000	1.9294	1.8108	7.8639	4.6005
DLEND	1.0000	0.0000	1.8980	1.6300	6.3343	4.4616
DLESK	1.0000	0.0000	1.9192	1.4455	5.0559	4.3198
DLESM	1.0000	0.0000	2.0174	1.9043	8.7851	4.6724
DLFQS	1.0000	0.0000	1.9880	1.8164	7.9164	4.6048
DLGDQ	1.0000	0.0000	1.9191	2.0523	10.4558	4.7862
DLGPV	1.0000	0.0000	1.9349	2.1581	11.8325	4.8675
DLHDQ	1.0000	0.0000	1.9645	2.2464	13.1166	4.9354
DLHLR	1.0000	0.0000	1.9990	2.1700	11.9979	4.8766
DLHSS	1.0000	0.0000	2.0219	1.6046	6.1423	4.4420
DLHTV	1.0000	0.0000	1.9803	2.3430	14.6767	5.0096
DLIGP	1.0000	0.0000	1.9149	2.0028	9.8655	4.7481
DLINS	1.0000	0.0000	1.9194	1.3588	4.5374	4.2531
DLIWK	1.0000	0.0000	2.0918	2.6646	21.3045	5.2568
DLKKF	1.0000	0.0000	1.9250	1.8800	8.5367	4.6538
DLKKY	1.0000	0.0000	1.9534	1.9944	9.7685	4.7417
DLKRL	1.0000	0.0000	1.9176	1.7193	7.0513	4.5302
DLKST	1.0000	0.0000	1.9169	1.4310	4.9659	4.3086
DLKSV	1.0000	0.0000	1.9544	1.6153	6.2221	4.4502
DLLDD	1.0000	0.0000	1.8953	1.6366	6.3847	4.4667
DLLEL	1.0000	0.0000	1.8936	1.4778	5.2618	4.3446
DLLLE	1.0000	0.0000	1.8936	1.4778	5.2618	4.3446
DLLMN	1.0000	0.0000	1.9806	1.8425	8.1656	4.6249
DLMKP	1.0000	0.0000	1.9637	2.1088	11.1707	4.8296
DLMNA	1.0000	0.0000	1.9954	2.1193	11.3089	4.8377
DLMNE	1.0000	0.0000	1.9799	2.0130	9.9842	4.7559
DLNFG	1.0000	0.0000	1.9702	2.0354	10.2505	4.7732
DLNLK	1.0000	0.0000	1.8861	1.3837	4.6815	4.2723
DLNPT	1.0000	0.0000	1.8965	1.6160	6.2280	4.4508
DLNSD	1.0000	0.0000	1.9158	1.3385	4.4225	4.2375
DLNTA	1.0000	0.0000	1.9137	1.7278	7.1232	4.5367
DLPLL	1.0000	0.0000	1.8929	1.4725	5.2271	4.3405
DLPLN	1.0000	0.0000	1.8941	1.4600	5.1476	4.3309
DLPND	1.0000	0.0000	1.8974	1.6247	6.2933	4.4575
DLPPS	1.0000	0.0000	1.9272	1.5165	5.5175	4.3743
DLPQC	1.0000	0.0000	2.0369	2.5255	18.1373	5.1499
DLQAS	1.0000	0.0000	1.9597	1.6981	6.8744	4.5139
DLQCE	1.0000	0.0000	2.0370	2.5309	18.2504	5.1540
DLQEQ	1.0000	0.0000	1.9016	1.9478	9.2476	4.7059
DLQER	1.0000	0.0000	1.9150	2.0360	10.2573	4.7736
DLQLS	1.0000	0.0000	1.9288	1.4212	4.9059	4.3011
DLQMV	1.0000	0.0000	1.9844	2.4301	16.2386	5.0766
DLQPK	1.0000	0.0000	1.8951	1.7962	7.7292	4.5893
DLQPL	1.0000	0.0000	1.9048	1.7075	6.9522	4.5211
DLQSL	1.0000	0.0000	1.9288	1.4212	4.9059	4.3011
DLRNL	1.0000	0.0000	1.9240	1.6181	6.2433	4.4524
DLSDS	1.0000	0.0000	1.9288	1.2298	3.8483	4.1540
DLSGP	1.0000	0.0000	1.9638	1.6967	6.8633	4.5129
DLSIP	1.0000	0.0000	1.9303	1.5363	5.6532	4.3896
DLSKR	1.0000	0.0000	1.9503	1.5982	6.0947	4.4371
DLSLI	1.0000	0.0000	1.9190	1.3712	4.6088	4.2627
DLSLQ	1.0000	0.0000	1.9288	1.4212	4.9059	4.3011
DLSLV	1.0000	0.0000	1.9531	1.5265	5.5855	4.3820
DLSQD	1.0000	0.0000	1.9392	1.5859	6.0045	4.4277
DLSRL	1.0000	0.0000	1.9489	1.5094	5.4699	4.3689
DLSRQ	1.0000	0.0000	1.9702	1.7444	7.2662	4.5495
DLSRR	1.0000	0.0000	1.9892	1.8325	8.0699	4.6173
DLSSG	1.0000	0.0000	1.9705	1.4105	4.8408	4.2929
DLSSS	1.0000	0.0000	1.9095	0.9440	2.6058	3.9343
DLTDH	1.0000	0.0000	1.9597	2.1674	11.9626	4.8747
DLVDP	1.0000	0.0000	1.9129	1.9773	9.5747	4.7285
DLVPS	1.0000	0.0000	1.9625	1.6916	6.8214	4.5089
DLVQV	1.0000	0.0000	1.9370	2.2228	12.7609	4.9172
DLYTN	1.0000	0.0000	1.9686	1.9604	9.3858	4.7155
DMDLI	1.0000	0.0000	1.9627	2.2045	12.4917	4.9032
DMDST	1.0000	0.0000	2.0168	2.0544	10.4818	4.7878
DMEII	1.0000	0.0000	1.9275	2.3954	15.5962	5.0498
DMEKL	1.0000	0.0000	1.9640	2.1142	11.2411	4.8337
DMELV	1.0000	0.0000	1.9822	2.3656	15.0674	5.0270
DMFKP	1.0000	0.0000	1.9620	2.5039	17.6890	5.1333
DMGSK	1.0000	0.0000	2.0472	2.1679	11.9698	4.8750
DMGSR	1.0000	0.0000	2.0751	2.4023	15.7227	5.0552
DMILP	1.0000	0.0000	1.9627	2.2050	12.4987	4.9035
DMINK	1.0000	0.0000	1.9688	2.1162	11.2682	4.8353
DMKCI	1.0000	0.0000	2.0681	2.9468	29.5117	5.4737
DMKNF	1.0000	0.0000	2.0041	2.3264	14.3957	4.9968
DMKQN	1.0000	0.0000	1.9741	2.1663	11.9462	4.8737
DMLIF	1.0000	0.0000	1.9934	2.4350	16.3308	5.0803
DMLKP	1.0000	0.0000	1.9637	2.1088	11.1707	4.8296
DMLSH	1.0000	0.0000	2.1075	2.2733	13.5330	4.9560
DMMDT	1.0000	0.0000	1.9812	2.7231	22.7949	5.3018
DMNRY	1.0000	0.0000	2.0393	2.6751	21.5649	5.2649
DMNTL	1.0000	0.0000	1.9786	1.9985	9.8156	4.7448
DMPSI	1.0000	0.0000	2.0201	2.0839	10.8498	4.8105
DMQQA	1.0000	0.0000	1.9209	2.6017	19.8095	5.2085
DMRAG	1.0000	0.0000	1.9225	2.8003	24.9198	5.3611
DMSDY	1.0000	0.0000	2.0937	2.4079	15.8254	5.0595
DMTII	1.0000	0.0000	1.9287	2.3809	15.3359	5.0387
DMVFC	1.0000	0.0000	2.0203	3.4084	50.2493	5.8285
DNALK	1.0000	0.0000	1.9101	1.6605	6.5714	4.4850
DNANN	1.0000	0.0000	1.9166	1.5469	5.7265	4.3977
DNAVT	1.0000	0.0000	1.9279	2.0680	10.6495	4.7982
DNCDN	1.0000	0.0000	2.0510	2.2652	13.4069	4.9498
DNDAL	1.0000	0.0000	1.9145	1.7364	7.1971	4.5433
DNDCQ	1.0000	0.0000	2.0419	2.5126	17.8680	5.1400
DNDLE	1.0000	0.0000	1.8980	1.6300	6.3343	4.4616
DNDMK	1.0000	0.0000	1.9674	2.0959	11.0032	4.8197
DNDNL	1.0000	0.0000	1.8952	1.4471	5.0661	4.3210
DNDNP	1.0000	0.0000	1.8994	1.6122	6.1995	4.4479
DNDNT	1.0000	0.0000	1.8984	1.6031	6.1314	4.4409
DNDSI	1.0000	0.0000	1.9312	1.5234	5.5646	4.3797
DNELM	1.0000	0.0000	1.9799	2.0130	9.9842	4.7559
DNELS	1.0000	0.0000	1.9169	1.3443	4.4553	4.2420
DNERK	1.0000	0.0000	1.9140	1.8773	8.5096	4.6517
DNEVT	1.0000	0.0000	1.9168	1.9616	9.3995	4.7165
DNFLP	1.0000	0.0000	1.9405	1.8552	8.2892	4.6346
DNFYF	1.0000	0.0000	2.0155	2.5947	19.6485	5.2030
DNGKS	1.0000	0.0000	1.9567	1.6079	6.1673	4.4446
DNHVS	1.0000	0.0000	2.0522	2.0535	10.4703	4.7871
DNIDC	1.0000	0.0000	2.0372	2.4626	16.8618	5.1015
DNIHN	1.0000	0.0000	1.9821	2.0069	9.9134	4.7513
DNINS	1.0000	0.0000	1.9198	1.3464	4.4669	4.2436
DNISM	1.0000	0.0000	2.0212	1.9064	8.8064	4.6740
DNIVT	1.0000	0.0000	1.9176	1.9761	9.5611	4.7276
DNKAG	1.0000	0.0000	1.9313	2.0059	9.9014	4.7505
DNKDE	1.0000	0.0000	1.8905	1.7188	7.0475	4.5298
DNKES	1.0000	0.0000	1.9199	1.4331	4.9786	4.3102
DNKIE	1.0000	0.0000	1.8924	1.7392	7.2210	4.5455
DNKIK	1.0000	0.0000	1.8889	1.6575	6.5470	4.4827
DNKIP	1.0000	0.0000	1.8919	1.7338	7.1748	4.5414
DNKLE	1.0000	0.0000	1.8926	1.5542	5.7776	4.4033
DNKLT	1.0000	0.0000	1.8909	1.5397	5.6764	4.3922
DNKNK	1.0000	0.0000	1.8868	1.4600	5.1476	4.3309
DNKNQ	1.0000	0.0000	1.9042	1.6063	6.1547	4.4433
DNKRM	1.0000	0.0000	1.9885	2.2544	13.2393	4.9415
DNKRT	1.0000	0.0000	1.9131	1.8628	8.3649	4.6405
DNKTI	1.0000	0.0000	1.8912	1.7247	7.0970	4.5343
DNKYL	1.0000	0.0000	1.9656	1.8932	8.6705	4.6639
DNLAE	1.0000	0.0000	1.9151	1.7422	7.2477	4.5479
DNLFN	1.0000	0.0000	1.9428	1.6776	6.7079	4.4982
DNLGE	1.0000	0.0000	1.9294	1.8108	7.8639	4.6005
DNLGQ	1.0000	0.0000	1.9377	1.8753	8.4887	4.6501
DNLHD	1.0000	0.0000	1.9772	1.9990	9.8216	4.7452
DNLIP	1.0000	0.0000	1.8998	1.6450	6.4497	4.4731
DNLKE	1.0000	0.0000	1.8926	1.5542	5.7776	4.4033
DNLKS	1.0000	0.0000	1.9051	1.2626	4.0150	4.1792
DNLLI	1.0000	0.0000	1.8970	1.4799	5.2752	4.3462
DNLLL	1.0000	0.0000	1.8843	1.2949	4.1847	4.2040
DNLTA	1.0000	0.0000	1.9137	1.7278	7.1232	4.5367
DNLYS	1.0000	0.0000	1.9978	1.6833	6.7537	4.5025
DNMSP	1.0000	0.0000	2.0181	1.8865	8.6023	4.6587
DNMST	1.0000	0.0000	2.0168	1.8774	8.5100	4.6517
DNNCT	1.0000	0.0000	2.0501	2.2566	13.2727	4.9432
DNNTL	1.0000	0.0000	1.8940	1.4385	5.0121	4.3144
DNPDS	1.0000	0.0000	1.9281	1.5036	5.4309	4.3644
DNPFN	1.0000	0.0000	1.9430	1.8427	8.1681	4.6251
DNPNA	1.0000	0.0000	1.9169	1.7244	7.0951	4.5342
DNPNL	1.0000	0.0000	1.8953	1.4476	5.0691	4.3214
DNPPP	1.0000	0.0000	1.8920	1.7903	7.6747	4.5848
DNPSP	1.0000	0.0000	1.9282	1.5041	5.4341	4.3648
DNQAS	1.0000	0.0000	1.9611	1.6856	6.7727	4.5043
DNQEF	1.0000	0.0000	1.9341	2.0955	10.9985	4.8194
DNQLN	1.0000	0.0000	1.9069	1.5175	5.5243	4.3751
DNQSN	1.0000	0.0000	1.9298	1.3964	4.7563	4.2820
DNQTS	1.0000	0.0000	1.9391	1.5648	5.8527	4.4115
DNQYA	1.0000	0.0000	1.9705	2.3162	14.2265	4.9890
DNRLP	1.0000	0.0000	1.9240	1.7832	7.6103	4.5793
DNRMS	1.0000	0.0000	2.0502	2.0445	10.3608	4.7802
DNRPV	1.0000	0.0000	1.9357	2.1234	11.3633	4.8408
DNRSI	1.0000	0.0000	1.9628	1.6819	6.7427	4.5015
DNRSN	1.0000	0.0000	1.9500	1.4845	5.3054	4.3498
DNRSS	1.0000	0.0000	1.9647	1.3759	4.6357	4.2662
DNRTE	1.0000	0.0000	1.9134	1.9446	9.2122	4.7033
DNSAH	1.0000	0.0000	2.0370	1.9901	9.7194	4.7384
DNSAV	1.0000	0.0000	1.9844	1.7909	7.6803	4.5852
DNSFL	1.0000	0.0000	1.9676	1.5690	5.8823	4.4146
DNSKL	1.0000	0.0000	1.9051	1.2626	4.0150	4.1792
DNSND	1.0000	0.0000	1.9162	1.3260	4.3535	4.2279
DNSTI	1.0000	0.0000	1.9300	1.5148	5.5061	4.3730
DNTDH	1.0000	0.0000	1.9639	2.1550	11.7903	4.8651
DNTIN	1.0000	0.0000	1.9009	1.6235	6.2841	4.4566
DNTNS	1.0000	0.0000	1.9147	1.3174	4.3061	4.2213
DNTQP	1.0000	0.0000	1.8986	1.8510	8.2486	4.6315
DNTTP	1.0000	0.0000	1.8908	1.7720	7.5098	4.5707
DNVFS	1.0000	0.0000	2.0131	1.9092	8.8359	4.6762
DNWDY	1.0000	0.0000	2.1640	3.0526	33.3429	5.5550
DNYSN	1.0000	0.0000	1.9984	1.6709	6.6537	4.4930
DNYVI	1.0000	0.0000	1.9780	2.3296	14.4498	4.9993
DPAAD	1.0000	0.0000	1.8806	2.1908	12.2929	4.8926
DPALN	1.0000	0.0000	1.9146	1.7369	7.2013	4.5437
DPDKE	1.0000	0.0000	1.8735	1.8964	8.7031	4.6663
DPDSE	1.0000	0.0000	1.9331	1.6865	6.7796	4.5050
DPDSR	1.0000	0.0000	1.9605	1.8391	8.1333	4.6223
DPEQS	1.0000	0.0000	1.9435	1.7568	7.3750	4.5591
DPFTH	1.0000	0.0000	1.9458	2.5630	18.9422	5.1787
DPFYA	1.0000	0.0000	1.9312	2.6539	21.0425	5.2486
DPGIG	1.0000	0.0000	1.8956	2.3481	14.7642	5.0136
DPGKK	1.0000	0.0000	1.8982	1.9954	9.7798	4.7424
DPGSA	1.0000	0.0000	1.9828	1.9736	9.5321	4.7256
DPIHN	1.0000	0.0000	1.9651	2.1845	12.2028	4.8877
DPILP	1.0000	0.0000	1.8902	1.8226	7.9748	4.6096
DPISL	1.0000	0.0000	1.9303	1.5363	5.6532	4.3896
DPISP	1.0000	0.0000	1.9350	1.7015	6.9024	4.5165
DPLEI	1.0000	0.0000	1.8905	1.8279	8.0258	4.6137
DPLGM	1.0000	0.0000	1.9832	2.3654	15.0629	5.0268
DPLIC	1.0000	0.0000	2.0327	2.4755	17.1161	5.1115
DPLID	1.0000	0.0000	1.8902	1.8221	7.9703	4.6092
DPLNG	1.0000	0.0000	1.9289	1.8054	7.8139	4.5964
DPLSS	1.0000	0.0000	1.9289	1.2303	3.8507	4.1543
DPLTQ	1.0000	0.0000	1.8951	1.8635	8.3709	4.6410
DPMPS	1.0000	0.0000	2.0178	2.0640	10.6004	4.7952
DPNDF	1.0000	0.0000	1.9286	2.0198	10.0645	4.7612
DPNKV	1.0000	0.0000	1.9171	1.8891	8.6283	4.6607
DPNKY	1.0000	0.0000	1.9575	2.0583	10.5293	4.7908
DPNNP	1.0000	0.0000	1.8995	1.6127	6.2031	4.4483
DPNPR	1.0000	0.0000	1.9135	1.9483	9.2530	4.7062
DPNSA	1.0000	0.0000	1.9492	1.6158	6.2260	4.4506
DPNSS	1.0000	0.0000	1.9287	1.2178	3.7890	4.1448
DPPES	1.0000	0.0000	1.9331	1.6870	6.7835	4.5054
DPPLN	1.0000	0.0000	1.8975	1.6252	6.2970	4.4579
DPPNM	1.0000	0.0000	1.9663	2.1727	12.0368	4.8787
DPQSK	1.0000	0.0000	1.9372	1.6751	6.6877	4.4963
DPRAI	1.0000	0.0000	1.8848	2.2574	13.2858	4.9438
DPRGN	1.0000	0.0000	1.9367	2.1285	11.4314	4.8448
DPRKF	1.0000	0.0000	1.9148	2.2795	13.6320	4.9608
DPRQV	1.0000	0.0000	1.8905	2.3708	15.1586	5.0310
DPSDN	1.0000	0.0000	1.9281	1.5036	5.4309	4.3644
DPSIT	1.0000	0.0000	1.9340	1.6923	6.8273	4.5095
DPSNT	2.0000	4.3578	1.9268	1.7960	10.9273	4.3578
DPSRY	1.0000	0.0000	2.0346	2.1840	12.1962	4.8874
DPTIR	1.0000	0.0000	1.8827	2.1366	11.5394	4.8509
DPTRA	1.0000	0.0000	1.8867	2.2284	12.8449	4.9216
DPVGK	1.0000	0.0000	1.9084	2.2468	13.1230	4.9357
DPVKN	1.0000	0.0000	1.9171	1.8891	8.6283	4.6607
DPYLP	1.0000	0.0000	1.9522	2.1471	11.6816	4.8590
DPYTP	1.0000	0.0000	1.9213	2.3031	14.0104	4.9789
DQAES	1.0000	0.0000	1.9611	1.8686	8.4216	4.6449
DQALI	1.0000	0.0000	1.9079	2.0041	9.8811	4.7492
DQCVL	1.0000	0.0000	2.0562	2.7007	22.2111	5.2845
DQDKV	1.0000	0.0000	1.8950	2.1360	11.5313	4.8505
DQDLG	1.0000	0.0000	1.9191	2.0523	10.4558	4.7862
DQETP	1.0000	0.0000	1.8725	2.0339	10.2328	4.7720
DQFIE	1.0000	0.0000	1.8934	2.2929	13.8462	4.9711
DQFTQ	1.0000	0.0000	1.8941	2.3284	14.4300	4.9984
DQGGS	1.0000	0.0000	2.0060	2.1119	11.2116	4.8320
DQGVL	1.0000	0.0000	1.9380	2.2279	12.8371	4.9212
DQINS	1.0000	0.0000	1.9435	1.5938	6.0624	4.4337
DQIPY	1.0000	0.0000	1.9182	2.4019	15.7153	5.0549
DQITD	1.0000	0.0000	1.8725	2.0479	10.4022	4.7828
DQIVS	1.0000	0.0000	1.9762	1.9464	9.2327	4.7048
DQKKQ	1.0000	0.0000	1.8858	1.9549	9.3248	4.7113
DQKLP	1.0000	0.0000	1.8951	1.7962	7.7292	4.5893
DQKLR	1.0000	0.0000	1.9169	1.9543	9.3181	4.7108
DQKPP	1.0000	0.0000	1.8778	1.9613	9.3962	4.7163
DQKTF	1.0000	0.0000	1.9056	2.1822	12.1711	4.8860
DQLIP	1.0000	0.0000	1.8967	1.8924	8.6627	4.6633
DQLPN	1.0000	0.0000	1.9071	1.6950	6.8494	4.5116
DQLSG	1.0000	0.0000	1.9755	1.7666	7.4612	4.5666
DQLSV	1.0000	0.0000	1.9743	1.7615	7.4158	4.5626
DQLYT	1.0000	0.0000	1.9568	2.2078	12.5397	4.9057
DQMEN	1.0000	0.0000	1.9716	2.2480	13.1402	4.9366
DQNEP	1.0000	0.0000	1.8993	1.8655	8.3914	4.6426
DQNPQ	1.0000	0.0000	1.9054	1.9300	9.0556	4.6922
DQNTA	1.0000	0.0000	1.9109	1.9627	9.4116	4.7173
DQPNN	1.0000	0.0000	1.9094	1.6826	6.7480	4.5020
DQRYK	1.0000	0.0000	1.9387	2.4637	16.8839	5.1024
DQSEL	1.0000	0.0000	1.9401	1.5917	6.0473	4.4322
DQSFD	1.0000	0.0000	1.9872	1.9810	9.6159	4.7314
DQSNK	1.0000	0.0000	1.9317	1.4976	5.3911	4.3598
DQSYM	1.0000	0.0000	2.1019	2.4783	17.1708	5.1136
DQTDS	1.0000	0.0000	1.9418	1.7419	7.2443	4.5476
DQTKN	1.0000	0.0000	1.8976	1.7747	7.5335	4.5728
DQTLR	1.0000	0.0000	1.9147	2.0215	10.0843	4.7625
DQTPQ	1.0000	0.0000	1.8744	2.0984	11.0359	4.8216
DQTSI	1.0000	0.0000	1.9443	1.7622	7.4223	4.5632
DQTSP	1.0000	0.0000	1.9419	1.7423	7.2485	4.5479
DQTSS	1.0000	0.0000	1.9597	1.4561	5.1227	4.3279
DQVQY	1.0000	0.0000	1.9163	2.6270	20.3985	5.2279
DRARN	1.0000	0.0000	1.9410	2.2181	12.6903	4.9136
DRDDA	1.0000	0.0000	1.8861	2.2366	12.9675	4.9278
DRDFL	1.0000	0.0000	1.9420	2.1903	12.2856	4.8922
DRDGK	1.0000	0.0000	1.9058	2.2293	12.8571	4.9222
DRDID	1.0000	0.0000	1.8822	2.1447	11.6498	4.8572
DRDNS	1.0000	0.0000	1.9597	1.6616	6.5798	4.4859
DREPS	1.0000	0.0000	1.9612	1.8450	8.1899	4.6268
DRFES	1.0000	0.0000	2.0049	2.0750	10.7375	4.8036
DRIGR	1.0000	0.0000	1.8930	2.4840	17.2845	5.1180
DRIQM	1.0000	0.0000	1.9279	2.5980	19.7250	5.2056
DRKEA	1.0000	0.0000	1.8959	2.1666	11.9510	4.8740
DRKLK	1.0000	0.0000	1.9091	1.8081	7.8386	4.5984
DRKRR	1.0000	0.0000	1.9097	2.3656	15.0662	5.0270
DRLDS	1.0000	0.0000	1.9584	1.6740	6.6789	4.4954
DRLKK	1.0000	0.0000	1.9091	1.8081	7.8386	4.5984
DRLLI	1.0000	0.0000	1.9234	1.8155	7.9081	4.6041
DRLNG	1.0000	0.0000	1.9539	1.9634	9.4192	4.7179
DRLQQ	1.0000	0.0000	1.9191	2.1005	11.0623	4.8232
DRLRK	1.0000	0.0000	1.9310	2.0424	10.3352	4.7786
DRLRN	1.0000	0.0000	1.9491	1.9412	9.1761	4.7008
DRLVH	1.0000	0.0000	1.9926	2.5102	17.8176	5.1381
DRMST	1.0000	0.0000	2.0443	2.2130	12.6151	4.9096
DRNNK	1.0000	0.0000	1.9219	1.6944	6.8445	4.5111
DRPEH	1.0000	0.0000	1.9331	2.5056	17.7221	5.1345
DRPPL	1.0000	0.0000	1.9096	1.9607	9.3894	4.7158
DRPPN	1.0000	0.0000	1.9135	1.9483	9.2530	4.7062
DRPRR	1.0000	0.0000	1.8933	2.4419	16.4619	5.0856
DRPSY	1.0000	0.0000	2.0346	2.1840	12.1962	4.8874
DRQLT	1.0000	0.0000	1.9147	2.0215	10.0843	4.7625
DRQMS	1.0000	0.0000	2.0535	2.2919	13.8304	4.9704
DRQPL	1.0000	0.0000	1.9149	2.0306	10.1929	4.7695
DRQSS	1.0000	0.0000	1.9961	1.6233	6.2827	4.4564
DRSIE	1.0000	0.0000	1.9635	1.8649	8.3848	4.6421
DRSYI	1.0000	0.0000	2.0365	2.2039	12.4819	4.9027
DRSYN	1.0000	0.0000	2.0397	2.0065	9.9080	4.7509
DRVFQ	1.0000	0.0000	1.8960	2.6009	19.7896	5.2078
DRYIS	1.0000	0.0000	2.0365	2.2039	12.4819	4.9027
DSALN	1.0000	0.0000	1.9385	1.4507	5.0882	4.3237
DSALP	1.0000	0.0000	1.9479	1.6282	6.3202	4.4602
DSCGS	1.0000	0.0000	2.1549	2.2286	12.8469	4.9217
DSDIK	1.0000	0.0000	1.9288	1.6246	6.2930	4.4574
DSDLN	1.0000	0.0000	1.9158	1.3385	4.4225	4.2375
DSDNK	1.0000	0.0000	1.9190	1.4272	4.9426	4.3057
DSDSA	1.0000	0.0000	1.9708	1.5066	5.4512	4.3667
DSDTK	1.0000	0.0000	1.9249	1.5956	6.0761	4.4352
DSDVT	1.0000	0.0000	1.9635	1.8471	8.2105	4.6285
DSEDN	1.0000	0.0000	1.9289	1.5089	5.4668	4.3685
DSESI	1.0000	0.0000	1.9520	1.4206	4.9020	4.3006
DSFIL	1.0000	0.0000	1.9792	1.7664	7.4591	4.5664
DSFLP	1.0000	0.0000	1.9762	1.7465	7.2845	4.5511
DSFNI	1.0000	0.0000	1.9806	1.7539	7.3494	4.5568
DSFNN	1.0000	0.0000	1.9682	1.5565	5.7940	4.4051
DSFSP	1.0000	0.0000	2.0008	1.6254	6.2987	4.4580
DSFVL	1.0000	0.0000	2.0113	1.9216	8.9664	4.6857
DSGSG	1.0000	0.0000	2.0286	1.7558	7.3663	4.5583
DSGTL	1.0000	0.0000	1.9625	1.6876	6.7886	4.5058
DSGTN	1.0000	0.0000	1.9638	1.6752	6.6880	4.4963
DSHIP	1.0000	0.0000	2.0179	2.0758	10.7472	4.8042
DSHKN	1.0000	0.0000	2.0074	1.8020	7.7828	4.5938
DSIIV	1.0000	0.0000	1.9690	1.8964	8.7038	4.6664
DSIPN	1.0000	0.0000	1.9313	1.5239	5.5679	4.3800
DSIRN	1.0000	0.0000	1.9628	1.6819	6.7427	4.5015
DSIYN	1.0000	0.0000	2.0109	1.8683	8.4188	4.6447
DSKCS	1.0000	0.0000	2.0972	1.9720	9.5147	4.7244
DSKIN	1.0000	0.0000	1.9223	1.4476	5.0688	4.3214
DSKIY	1.0000	0.0000	2.0053	1.9695	9.4866	4.7225
DSKSE	1.0000	0.0000	1.9367	1.3244	4.3446	4.2267
DSLLH	1.0000	0.0000	2.0050	1.7257	7.1057	4.5351
DSLLP	1.0000	0.0000	1.9155	1.3514	4.4952	4.2474
DSLNR	1.0000	0.0000	1.9495	1.4970	5.3871	4.3593
DSLQQ	1.0000	0.0000	1.9511	1.6562	6.5373	4.4817
DSLRF	1.0000	0.0000	2.0071	1.9045	8.7874	4.6726
DSLSS	1.0000	0.0000	1.9095	0.9440	2.6058	3.9343
DSMDD	1.0000	0.0000	2.0177	2.0631	10.5884	4.7944
DSMLT	1.0000	0.0000	2.0154	1.8898	8.6359	4.6613
DSNDK	1.0000	0.0000	1.9190	1.4272	4.9426	4.3057
DSNKI	1.0000	0.0000	1.9223	1.4476	5.0688	4.3214
DSNLF	1.0000	0.0000	1.9676	1.5690	5.8823	4.4146
DSNLT	1.0000	0.0000	1.9144	1.3298	4.3745	4.2308
DSNPL	1.0000	0.0000	1.9159	1.3389	4.4252	4.2379
DSNSD	1.0000	0.0000	1.9286	1.2173	3.7866	4.1444
DSNSF	1.0000	0.0000	1.9834	1.4478	5.0705	4.3216
DSNTA	1.0000	0.0000	1.9479	1.6066	6.1576	4.4436
DSNTF	1.0000	0.0000	1.9763	1.7249	7.0993	4.5345
DSNTT	1.0000	0.0000	1.9255	1.4858	5.3137	4.3507
DSNVG	1.0000	0.0000	2.0004	1.8594	8.3309	4.6379
DSPLE	1.0000	0.0000	1.9280	1.5219	5.5539	4.3784
DSPNH	1.0000	0.0000	2.0159	1.8784	8.5201	4.6525
DSPTK	1.0000	0.0000	1.9249	1.5961	6.0797	4.4355
DSPTL	1.0000	0.0000	1.9258	1.5074	5.4562	4.3673
DSPTT	1.0000	0.0000	1.9303	1.6634	6.5937	4.4872
DSQQK	1.0000	0.0000	1.9479	1.7450	7.2715	4.5500
DSQRN	1.0000	0.0000	1.9717	1.7320	7.1591	4.5399
DSRDT	1.0000	0.0000	1.9596	1.8300	8.0458	4.6153
DSREL	1.0000	0.0000	1.9592	1.6799	6.7261	4.4999
DSRKQ	1.0000	0.0000	1.9659	1.8332	8.0757	4.6177
DSRNN	1.0000	0.0000	1.9500	1.4845	5.3054	4.3498
DSRQS	1.0000	0.0000	1.9961	1.6233	6.2827	4.4564
DSSAG	1.0000	0.0000	2.0114	1.6873	6.7864	4.5056
DSSCL	1.0000	0.0000	2.0897	1.8832	8.5690	4.6562
DSSKH	1.0000	0.0000	2.0281	1.6934	6.8358	4.5103
DSSRS	1.0000	0.0000	1.9728	1.2672	4.0387	4.1827
DSSRY	1.0000	0.0000	2.0677	1.8978	8.7176	4.6674
DSSSD	1.0000	0.0000	1.9350	1.1087	3.2791	4.0609
DSSVY	1.0000	0.0000	2.0723	1.9149	8.8953	4.6805
DSTHQ	1.0000	0.0000	2.0244	2.1167	11.2739	4.8356
DSTLI	1.0000	0.0000	1.9290	1.5272	5.5905	4.3826
DSTPV	1.0000	0.0000	1.9635	1.8476	8.2152	4.6288
DSTSK	1.0000	0.0000	1.9341	1.3099	4.2654	4.2155
DSVCI	1.0000	0.0000	2.1240	2.5295	18.2216	5.1530
DSVDL	1.0000	0.0000	1.9625	1.6911	6.8174	4.5086
DSVKL	1.0000	0.0000	1.9544	1.6153	6.2221	4.4502
DSVNE	1.0000	0.0000	1.9647	1.6845	6.7638	4.5035
DSVQL	1.0000	0.0000	1.9743	1.7615	7.4158	4.5626
DSVVM	1.0000	0.0000	2.0778	2.4143	15.9427	5.0644
DSVYN	1.0000	0.0000	2.0440	2.0235	10.1088	4.7641
DTALY	1.0000	0.0000	1.9620	2.2497	13.1663	4.9379
DTAPL	1.0000	0.0000	1.9011	1.9053	8.7954	4.6732
DTASS	1.0000	0.0000	1.9693	1.4980	5.3937	4.3601
DTAYI	1.0000	0.0000	1.9213	2.4346	16.3235	5.0800
DTCPF	1.0000	0.0000	2.0182	2.8417	26.1409	5.3929
DTDAL	1.0000	0.0000	1.9011	1.9048	8.7904	4.6728
DTDEN	1.0000	0.0000	1.8917	1.7860	7.6361	4.5815
DTDET	1.0000	0.0000	1.8697	1.9545	9.3203	4.7110
DTDSN	1.0000	0.0000	1.9267	1.4944	5.3704	4.3574
DTDTL	1.0000	0.0000	1.8877	1.7840	7.6173	4.5799
DTEME	1.0000	0.0000	1.9300	2.3519	14.8285	5.0164
DTFKR	1.0000	0.0000	1.9154	2.2704	13.4880	4.9538
DTFTD	1.0000	0.0000	1.8963	2.1791	12.1267	4.8836
DTGQH	1.0000	0.0000	1.9329	2.5831	19.3879	5.1942
DTGSG	1.0000	0.0000	1.9967	2.0329	10.2209	4.7713
DTGTE	1.0000	0.0000	1.8869	2.1352	11.5204	4.8499
DTGTP	1.0000	0.0000	1.8871	2.1298	11.4484	4.8457
DTIAG	1.0000	0.0000	1.8888	2.2705	13.4897	4.9539
DTIES	1.0000	0.0000	1.9346	1.6977	6.8714	4.5136
DTILA	1.0000	0.0000	1.9023	1.9252	9.0039	4.6884
DTIMK	1.0000	0.0000	1.9392	2.2847	13.7137	4.9648
DTIPV	1.0000	0.0000	1.8853	2.1537	11.7721	4.8641
DTIQL	1.0000	0.0000	1.8963	1.8833	8.5698	4.6563
DTISG	1.0000	0.0000	1.9670	1.8726	8.4617	4.6480
DTISQ	1.0000	0.0000	1.9443	1.7622	7.4223	4.5632
DTKNL	2.0000	4.3922	1.8909	1.8407	11.5238	4.3922
DTKYN	1.0000	0.0000	1.9570	2.0492	10.4173	4.7838
DTLAF	1.0000	0.0000	1.9346	2.1353	11.5222	4.8500
DTLNH	1.0000	0.0000	1.9765	1.9904	9.7224	4.7386
DTLNL	1.0000	0.0000	1.8929	1.4509	5.0899	4.3239
DTLQV	1.0000	0.0000	1.9179	2.0386	10.2886	4.7756
DTLRP	1.0000	0.0000	1.9093	1.9516	9.2891	4.7088
DTMDP	1.0000	0.0000	1.9306	2.3407	14.6363	5.0078
DTMGS	1.0000	0.0000	2.0494	2.2352	12.9457	4.9267
DTNIN	1.0000	0.0000	1.9009	1.6235	6.2841	4.4566
DTNNR	1.0000	0.0000	1.9256	1.7616	7.4173	4.5628
DTPAS	1.0000	0.0000	1.9498	1.7842	7.6193	4.5801
DTPHI	1.0000	0.0000	1.9277	2.3529	14.8457	5.0172
DTPLL	1.0000	0.0000	1.8945	1.6285	6.3222	4.4604
DTPQG	1.0000	0.0000	1.8871	2.2088	12.5541	4.9065
DTPRT	1.0000	0.0000	1.8835	2.1076	11.1550	4.8287
DTPSQ	1.0000	0.0000	1.9419	1.7423	7.2485	4.5479
DTPTK	1.0000	0.0000	1.8730	1.8732	8.4683	4.6485
DTQII	1.0000	0.0000	1.8723	2.0683	10.6531	4.7984
DTQKK	1.0000	0.0000	1.8806	1.8759	8.4949	4.6506
DTQQV	1.0000	0.0000	1.8852	2.2736	13.5376	4.9562
DTRDP	1.0000	0.0000	1.8831	2.1162	11.2683	4.8353
DTRIV	1.0000	0.0000	1.8929	2.3117	14.1520	4.9856
DTRLT	1.0000	0.0000	1.9090	1.9425	9.1898	4.7018
DTRNS	1.0000	0.0000	1.9585	1.6530	6.5118	4.4792
DTRSS	1.0000	0.0000	1.9806	1.5443	5.7083	4.3957
DTSCM	1.0000	0.0000	2.1799	2.7079	22.3974	5.2901
DTSDK	1.0000	0.0000	1.9249	1.5956	6.0761	4.4352
DTSNA	1.0000	0.0000	1.9479	1.6066	6.1576	4.4436
DTTLK	1.0000	0.0000	1.8859	1.7081	6.9577	4.5216
DTTPP	1.0000	0.0000	1.8696	1.9496	9.2668	4.7072
DTTRN	1.0000	0.0000	1.9128	1.9301	9.0562	4.6922
DTVAN	1.0000	0.0000	1.9279	2.0680	10.6495	4.7982
DTVFY	1.0000	0.0000	1.9369	2.7082	22.4054	5.2903
DTVHL	1.0000	0.0000	1.9803	2.3430	14.6767	5.0096
DTVQS	1.0000	0.0000	1.9732	1.9175	8.9226	4.6825
DTYQL	1.0000	0.0000	1.9568	2.2078	12.5397	4.9057
DVADL	1.0000	0.0000	1.9234	2.0891	10.9155	4.8144
DVAYP	1.0000	0.0000	1.9239	2.5990	19.7478	5.2064
DVDKG	1.0000	0.0000	1.9085	2.2464	13.1156	4.9353
DVDRK	1.0000	0.0000	1.9050	2.2241	12.7807	4.9183
DVDTI	1.0000	0.0000	1.8854	2.1532	11.7654	4.8637
DVERT	1.0000	0.0000	1.8939	2.2972	13.9156	4.9744
DVHDP	1.0000	0.0000	1.9359	2.5168	17.9543	5.1432
DVHQK	1.0000	0.0000	1.9483	2.5108	17.8302	5.1386
DVLGN	1.0000	0.0000	1.9576	1.9805	9.6105	4.7310
DVNAP	1.0000	0.0000	1.9280	2.0771	10.7640	4.8052
DVNSQ	1.0000	0.0000	1.9758	1.7490	7.3067	4.5531
DVNVE	1.0000	0.0000	1.9389	2.1459	11.6655	4.8581
DVNYL	1.0000	0.0000	1.9983	2.1447	11.6486	4.8571
DVPKG	1.0000	0.0000	1.9084	2.2468	13.1230	4.9357
DVQAN	1.0000	0.0000	1.9321	2.1470	11.6804	4.8589
DVQSA	1.0000	0.0000	1.9904	2.0383	10.2853	4.7754
DVRSE	1.0000	0.0000	1.9918	2.0201	10.0683	4.7614
DVRVD	1.0000	0.0000	1.8971	2.4756	17.1177	5.1115
DVSPS	1.0000	0.0000	1.9865	1.5705	5.8934	4.4158
DVTAF	1.0000	0.0000	1.9030	2.4755	17.1165	5.1115
DVTIL	1.0000	0.0000	1.9136	1.9886	9.7018	4.7372
DVTIV	1.0000	0.0000	1.8952	2.3288	14.4359	4.9987
DVTLK	1.0000	0.0000	1.9133	1.8924	8.6620	4.6632
DVTNL	1.0000	0.0000	1.9269	1.7912	7.6827	4.5854
DVTRK	1.0000	0.0000	1.9054	2.2155	12.6527	4.9116
DVTSF	1.0000	0.0000	2.0075	2.0776	10.7702	4.8056
DVTVG	1.0000	0.0000	1.9010	2.4892	17.3890	5.1220
DVVPT	1.0000	0.0000	1.8967	2.3089	14.1065	4.9834
DWDNQ	1.0000	0.0000	2.1008	2.7781	24.2890	5.3440
DWNDL	1.0000	0.0000	2.1040	2.5431	18.5093	5.1634
DWQNT	1.0000	0.0000	2.1005	2.7694	24.0478	5.3374
DYAEN	2.0000	4.9395	1.9671	2.5528	26.4714	4.9395
DYCIF	1.0000	0.0000	2.0351	3.2150	40.2124	5.6799
DYDDV	1.0000	0.0000	1.9288	2.4863	17.3319	5.1198
DYDIP	1.0000	0.0000	1.9198	2.3316	14.4824	5.0008
DYEED	1.0000	0.0000	1.9201	2.3224	14.3297	4.9938
DYIML	1.0000	0.0000	2.0211	2.5494	18.6449	5.1682
DYINS	1.0000	0.0000	2.0109	1.8683	8.4188	4.6447
DYIYT	1.0000	0.0000	1.9600	2.6673	21.3704	5.2589
DYKEV	1.0000	0.0000	1.9425	2.4163	15.9806	5.0660
DYLNY	1.0000	0.0000	2.0411	2.3139	14.1880	4.9872
DYLRN	1.0000	0.0000	1.9946	2.1276	11.4183	4.8440
DYLSR	1.0000	0.0000	2.0379	2.0189	10.0536	4.7605
DYNFE	1.0000	0.0000	1.9892	2.3700	15.1442	5.0304
DYNGS	1.0000	0.0000	2.0453	2.0287	10.1696	4.7680
DYNQF	1.0000	0.0000	1.9916	2.4345	16.3213	5.0799
DYQDD	1.0000	0.0000	1.9198	2.3811	15.3400	5.0389
DYQLT	1.0000	0.0000	1.9568	2.2078	12.5397	4.9057
DYQTS	1.0000	0.0000	2.0163	2.0867	10.8856	4.8126
DYRSN	1.0000	0.0000	2.0397	2.0065	9.9080	4.7509
DYSDK	1.0000	0.0000	2.0026	1.9491	9.2621	4.7069
DYSGI	1.0000	0.0000	2.0415	2.2261	12.8092	4.9197
DYSPG	1.0000	0.0000	2.0397	2.2062	12.5161	4.9045
DYSRP	1.0000	0.0000	2.0346	2.1840	12.1962	4.8874
DYVKV	1.0000	0.0000	1.9491	2.5861	19.4544	5.1964
DYVNT	1.0000	0.0000	1.9779	2.3006	13.9710	4.9770
DYVSS	1.0000	0.0000	2.0723	1.9149	8.8953	4.6805
DYVTT	1.0000	0.0000	1.9310	2.4691	16.9883	5.1065
EAASH	1.0000	0.0000	2.0493	2.2852	13.7226	4.9652
EADCS	1.0000	0.0000	2.1077	2.4517	16.6488	5.0931
EADQT	1.0000	0.0000	1.8777	2.1457	11.6623	4.8579
EAEIQ	1.0000	0.0000	1.8760	2.1805	12.1463	4.8847
EAFVL	1.0000	0.0000	1.9518	2.3254	14.3792	4.9961
EAGIE	1.0000	0.0000	1.8869	2.2909	13.8129	4.9695
EAIRE	1.0000	0.0000	1.8839	2.2687	13.4606	4.9525
EAKIP	1.0000	0.0000	1.8830	2.0289	10.1726	4.7682
EAKLL	1.0000	0.0000	1.9087	1.6788	6.7175	4.4991
EALEH	1.0000	0.0000	1.9696	2.3000	13.9602	4.9765
EALHP	1.0000	0.0000	1.9696	2.2946	13.8733	4.9724
EALLS	1.0000	0.0000	1.9389	1.4689	5.2044	4.3378
EALPK	1.0000	0.0000	1.9021	1.8439	8.1796	4.6260
EALQK	1.0000	0.0000	1.9089	1.9138	8.8842	4.6797
EALST	1.0000	0.0000	1.9475	1.6249	6.2953	4.4577
EAMCK	1.0000	0.0000	2.0659	3.0445	33.0334	5.5488
EAMFD	1.0000	0.0000	1.9389	2.6974	22.1266	5.2820
EANCS	1.0000	0.0000	2.1105	2.2746	13.5540	4.9570
EANEE	1.0000	0.0000	1.9061	1.9186	8.9345	4.6834
EANPA	1.0000	0.0000	1.9171	2.0196	10.0617	4.7610
EANVW	1.0000	0.0000	2.1290	3.0014	31.4312	5.5156
EAPGS	1.0000	0.0000	1.9834	1.9794	9.5979	4.7301
EAQEN	1.0000	0.0000	1.9116	1.9831	9.6396	4.7330
EASAE	1.0000	0.0000	1.9693	1.9163	8.9099	4.6816
EASDN	1.0000	0.0000	1.9500	1.6211	6.2665	4.4548
EASDY	1.0000	0.0000	2.0253	2.1431	11.6269	4.8559
EASIT	1.0000	0.0000	1.9528	1.8099	7.8559	4.5999
EASNM	1.0000	0.0000	2.0401	2.0041	9.8803	4.7491
EASPS	1.0000	0.0000	1.9719	1.5129	5.4937	4.3716
EASSI	1.0000	0.0000	1.9755	1.5328	5.6288	4.3869
EATIR	1.0000	0.0000	1.8852	2.2542	13.2354	4.9413
EATLY	1.0000	0.0000	1.9620	2.2555	13.2564	4.9424
EAVRE	1.0000	0.0000	1.8901	2.4239	16.1218	5.0718
EAVRF	1.0000	0.0000	1.8928	2.6486	20.9125	5.2445
EAWKM	1.0000	0.0000	2.1318	3.3099	44.8590	5.7528
ECALL	1.0000	0.0000	2.0628	2.4081	15.8291	5.0597
ECAST	1.0000	0.0000	2.1069	2.4430	16.4829	5.0865
ECATI	1.0000	0.0000	1.9993	2.7491	23.4898	5.3217
ECCAY	1.0000	0.0000	2.1089	3.7357	73.2630	6.0801
ECCSL	1.0000	0.0000	2.2635	2.8283	25.7394	5.3826
ECEVQ	1.0000	0.0000	2.0003	2.8770	27.2291	5.4201
ECFMK	1.0000	0.0000	2.0788	3.1628	37.8613	5.6397
ECGFV	1.0000	0.0000	1.9921	3.2120	40.0731	5.6775
ECKAN	1.0000	0.0000	2.0510	2.4845	17.2945	5.1183
ECKIA	1.0000	0.0000	2.0126	2.6819	21.7339	5.2701
ECKNT	1.0000	0.0000	2.0367	2.3636	15.0323	5.0255
ECKQN	1.0000	0.0000	2.0444	2.4426	16.4755	5.0862
ECLAV	1.0000	0.0000	2.0602	2.7484	23.4700	5.3212
ECLPG	1.0000	0.0000	2.0547	2.6418	20.7488	5.2392
ECPNK	1.0000	0.0000	2.0372	2.3728	15.1924	5.0325
ECRSL	1.0000	0.0000	2.1203	2.3333	14.5123	5.0022
ECSLK	1.0000	0.0000	2.0773	2.0990	11.0428	4.8220
ECVRG	1.0000	0.0000	1.9885	3.1400	36.8820	5.6222
ECYSY	1.0000	0.0000	2.2490	3.0292	32.4551	5.5370
EDAIW	1.0000	0.0000	2.0599	3.0232	32.2314	5.5324
EDAKN	1.0000	0.0000	1.9053	1.8310	8.0553	4.6161
EDAQP	1.0000	0.0000	1.8772	2.1548	11.7872	4.8649
EDESH	1.0000	0.0000	2.0168	2.0667	10.6331	4.7972
EDFAG	1.0000	0.0000	1.9012	2.4952	17.5099	5.1266
EDFSL	1.0000	0.0000	1.9770	1.7519	7.3313	4.5552
EDIDT	1.0000	0.0000	1.8699	1.9834	9.6436	4.7332
EDIEL	1.0000	0.0000	1.8908	1.8333	8.0771	4.6178
EDIFT	1.0000	0.0000	1.8950	2.2139	12.6295	4.9104
EDIKA	1.0000	0.0000	1.8830	2.0284	10.1668	4.7678
EDITP	1.0000	0.0000	1.8699	1.9839	9.6491	4.7336
EDKIL	1.0000	0.0000	1.8895	1.7516	7.3290	4.5550
EDKPE	1.0000	0.0000	1.8737	1.9022	8.7635	4.6708
EDKSS	1.0000	0.0000	1.9367	1.3244	4.3446	4.2267
EDLAS	1.0000	0.0000	1.9487	1.6336	6.3613	4.4643
EDLDT	1.0000	0.0000	1.8886	1.7985	7.7498	4.5911
EDLIW	1.0000	0.0000	2.0912	2.7463	23.4148	5.3196
EDLLE	1.0000	0.0000	1.8965	1.6483	6.4755	4.4757
EDLPL	1.0000	0.0000	1.8960	1.6430	6.4337	4.4715
EDLSG	1.0000	0.0000	1.9645	1.7021	6.9077	4.5170
EDNRS	1.0000	0.0000	1.9606	1.6675	6.6263	4.4904
EDNTT	1.0000	0.0000	1.8912	1.7774	7.5580	4.5749
EDPLN	1.0000	0.0000	1.8981	1.6305	6.3380	4.4620
EDPQS	1.0000	0.0000	1.9435	1.7568	7.3750	4.5591
EDPVK	1.0000	0.0000	1.8927	2.0720	10.6993	4.8013
EDQET	1.0000	0.0000	1.8725	2.0393	10.2974	4.7762
EDQGV	1.0000	0.0000	1.8926	2.3984	15.6517	5.0522
EDQIN	1.0000	0.0000	1.9006	1.8854	8.5908	4.6579
EDQLP	1.0000	0.0000	1.8957	1.8779	8.5156	4.6521
EDQLS	1.0000	0.0000	1.9401	1.5917	6.0473	4.4322
EDQVQ	1.0000	0.0000	1.8838	2.2881	13.7679	4.9674
EDRQL	1.0000	0.0000	1.9150	2.0360	10.2573	4.7736
EDSII	1.0000	0.0000	1.9382	1.7267	7.1141	4.5359
EDSNL	1.0000	0.0000	1.9169	1.3443	4.4553	4.2420
EDTLR	1.0000	0.0000	1.9095	1.9570	9.3480	4.7129
EDTNI	1.0000	0.0000	1.8933	1.8064	7.8231	4.5971
EDTTL	1.0000	0.0000	1.8881	1.7898	7.6706	4.5844
EDVAD	1.0000	0.0000	1.8881	2.2595	13.3186	4.9455
EDYAE	1.0000	0.0000	1.9209	2.4346	16.3237	5.0800
EDYQT	1.0000	0.0000	1.9201	2.3783	15.2905	5.0367
EEADC	1.0000	0.0000	1.9995	2.7433	23.3316	5.3172
EEAGI	1.0000	0.0000	1.8869	2.2909	13.8129	4.9695
EEAMC	1.0000	0.0000	2.0390	3.1262	36.2975	5.6116
EECAS	1.0000	0.0000	2.1083	2.4575	16.7623	5.0976
EECKQ	1.0000	0.0000	2.0096	2.6255	20.3631	5.2268
EEDKI	1.0000	0.0000	1.8744	1.9221	8.9713	4.6861
EEDPV	1.0000	0.0000	1.8850	2.1537	11.7722	4.8641
EEDQL	1.0000	0.0000	1.8960	1.8833	8.5699	4.6563
EEDVA	1.0000	0.0000	1.8876	2.2654	13.4097	4.9500
EEEGT	1.0000	0.0000	1.8861	2.1555	11.7976	4.8655
EEEIY	1.0000	0.0000	1.9186	2.3486	14.7727	5.0139
EEENT	1.0000	0.0000	1.8926	1.7978	7.7432	4.5905
EEFNN	1.0000	0.0000	1.9442	1.8540	8.2774	4.6337
EEFRS	1.0000	0.0000	2.0054	2.0809	10.8114	4.8081
EEFVN	1.0000	0.0000	1.9503	2.2066	12.5225	4.9048
EEGTS	1.0000	0.0000	1.9660	1.8639	8.3757	4.6414
EEHAK	1.0000	0.0000	1.9412	2.3888	15.4771	5.0448
EEHQE	1.0000	0.0000	1.9254	2.4286	16.2099	5.0754
EEIDH	1.0000	0.0000	1.9263	2.3728	15.1922	5.0325
EEIGF	1.0000	0.0000	1.9023	2.4092	15.8479	5.0604
EEIRE	1.0000	0.0000	1.8815	2.1623	11.8913	4.8707
EEIYN	1.0000	0.0000	1.9578	2.1657	11.9389	4.8733
EEKAN	1.0000	0.0000	1.9057	1.8369	8.1115	4.6206
EEKDQ	1.0000	0.0000	1.8779	1.9721	9.5157	4.7245
EEKGT	1.0000	0.0000	1.8937	2.0738	10.7225	4.8027
EEKNI	1.0000	0.0000	1.8929	1.7450	7.2717	4.5500
EEKNS	1.0000	0.0000	1.9209	1.4389	5.0149	4.3147
EEKQM	1.0000	0.0000	1.9399	2.3550	14.8826	5.0188
EEKQY	1.0000	0.0000	1.9305	2.3169	14.2383	4.9896
EELFL	1.0000	0.0000	1.9388	1.8788	8.5246	4.6528
EELYS	1.0000	0.0000	2.0080	1.8721	8.4568	4.6476
EENLN	1.0000	0.0000	1.8969	1.4588	5.1400	4.3300
EENLY	1.0000	0.0000	1.9705	1.9808	9.6132	4.7312
EENNA	1.0000	0.0000	1.9181	1.7357	7.1910	4.5428
EENPD	1.0000	0.0000	1.8927	1.8010	7.7734	4.5930
EENTI	1.0000	0.0000	1.8937	1.8122	7.8777	4.6016
EENWA	1.0000	0.0000	2.1076	2.8316	25.8390	5.3852
EEPDN	2.0000	4.5930	1.8927	2.1020	15.6733	4.5930
EEPKS	1.0000	0.0000	1.9276	1.6165	6.2313	4.4512
EEPLS	1.0000	0.0000	1.9289	1.5277	5.5939	4.3830
EEPYS	1.0000	0.0000	2.0087	2.0372	10.2719	4.7746
EEQHV	1.0000	0.0000	1.9289	2.5984	19.7328	5.2059
EERNN	1.0000	0.0000	1.9276	1.7820	7.5994	4.5784
EESEA	1.0000	0.0000	1.9526	1.8099	7.8560	4.5999
EESKN	1.0000	0.0000	1.9209	1.4389	5.0149	4.3147
EESLQ	1.0000	0.0000	1.9409	1.5976	6.0903	4.4367
EESMK	1.0000	0.0000	2.0143	1.9989	9.8208	4.7451
EESMY	1.0000	0.0000	2.0947	2.4196	16.0420	5.0685
EESPE	1.0000	0.0000	1.9345	1.6982	6.8755	4.5140
EESSP	1.0000	0.0000	1.9494	1.4066	4.8173	4.2899
EETNA	1.0000	0.0000	1.9054	1.9041	8.7829	4.6723
EETRI	1.0000	0.0000	1.8822	2.1478	11.6917	4.8596
EETSA	1.0000	0.0000	1.9510	1.7954	7.7218	4.5887
EETSP	1.0000	0.0000	1.9328	1.6837	6.7570	4.5029
EETSS	1.0000	0.0000	1.9478	1.3975	4.7628	4.2829
EEVDA	1.0000	0.0000	1.8876	2.2654	13.4097	4.9500
EEVSD	1.0000	0.0000	1.9656	1.8675	8.4107	4.6441
EEYRL	1.0000	0.0000	1.9692	2.3163	14.2282	4.9891
EEYSS	1.0000	0.0000	2.0337	1.7510	7.3235	4.5546
EFAWN	1.0000	0.0000	2.1413	3.0563	33.4856	5.5578
EFDIE	1.0000	0.0000	1.8941	2.2284	12.8446	4.9215
EFDNL	1.0000	0.0000	1.9410	1.8605	8.3421	4.6388
EFEVV	1.0000	0.0000	1.9041	2.5593	18.8604	5.1759
EFFSI	1.0000	0.0000	2.0238	2.1673	11.9613	4.8746
EFFTQ	1.0000	0.0000	1.9094	2.4944	17.4955	5.1260
EFGKL	1.0000	0.0000	1.9506	2.1425	11.6189	4.8555
EFIEP	1.0000	0.0000	1.8940	2.2289	12.8519	4.9219
EFKAD	1.0000	0.0000	1.9087	2.2386	12.9974	4.9293
EFKEQ	1.0000	0.0000	1.9049	2.2026	12.4635	4.9017
EFKLQ	1.0000	0.0000	1.9324	2.0321	10.2107	4.7706
EFKSI	1.0000	0.0000	1.9760	1.8610	8.3464	4.6391
EFKSS	1.0000	0.0000	1.9906	1.5549	5.7826	4.4039
EFLDM	1.0000	0.0000	1.9934	2.4205	16.0586	5.0692
EFLLE	1.0000	0.0000	1.9388	1.8788	8.5246	4.6528
EFLPP	1.0000	0.0000	1.9248	2.0386	10.2886	4.7756
EFMEA	1.0000	0.0000	1.9377	2.7032	22.2769	5.2865
EFNAG	1.0000	0.0000	1.9587	2.3181	14.2575	4.9905
EFNCI	1.0000	0.0000	2.0715	2.6990	22.1676	5.2832
EFNES	1.0000	0.0000	1.9793	1.7453	7.2741	4.5502
EFNNA	1.0000	0.0000	1.9598	1.9603	9.3848	4.7155
EFNNF	1.0000	0.0000	1.9856	2.0786	10.7828	4.8064
EFNNL	1.0000	0.0000	1.9436	1.6835	6.7552	4.5027
EFRSV	1.0000	0.0000	2.0334	2.2506	13.1809	4.9386
EFSHS	1.0000	0.0000	2.0969	2.0056	9.8977	4.7502
EFSSK	1.0000	0.0000	1.9906	1.5549	5.7826	4.4039
EFSTH	1.0000	0.0000	2.0601	2.2827	13.6820	4.9632
EFTEA	1.0000	0.0000	1.8976	2.3117	14.1511	4.9855
EFTFN	1.0000	0.0000	1.9617	2.2470	13.1260	4.9358
EFVKK	1.0000	0.0000	1.9264	2.2261	12.8102	4.9198
EFVNI	1.0000	0.0000	1.9506	2.2211	12.7357	4.9159
EFVNK	1.0000	0.0000	1.9540	2.1249	11.3832	4.8420
EGDLE	1.0000	0.0000	1.9144	1.9937	9.7604	4.7411
EGDYS	1.0000	0.0000	2.0401	2.2116	12.5947	4.9086
EGEKQ	1.0000	0.0000	1.8956	2.1528	11.7602	4.8634
EGEKV	1.0000	0.0000	1.9078	2.2581	13.2957	4.9443
EGENK	1.0000	0.0000	1.9190	1.9054	8.7964	4.6733
EGESY	1.0000	0.0000	2.0406	2.2174	12.6810	4.9131
EGETR	1.0000	0.0000	1.8942	2.3082	14.0942	4.9828
EGGAV	1.0000	0.0000	1.8890	2.6210	20.2560	5.2233
EGHPQ	1.0000	0.0000	1.9304	2.5981	19.7269	5.2057
EGIGP	1.0000	0.0000	1.8950	2.3540	14.8650	5.0181
EGIKR	1.0000	0.0000	1.9047	2.2555	13.2554	4.9423
EGKNA	1.0000	0.0000	1.9315	2.0117	9.9697	4.7550
EGKNG	1.0000	0.0000	1.9442	2.0803	10.8037	4.8077
EGLII	1.0000	0.0000	1.9159	2.0285	10.1678	4.7679
EGNPS	1.0000	0.0000	1.9660	1.6901	6.8094	4.5078
EGNQN	1.0000	0.0000	1.9410	1.8687	8.4230	4.6450
EGNSL	1.0000	0.0000	1.9560	1.5250	5.5756	4.3809
EGQIS	1.0000	0.0000	1.9779	1.9574	9.3528	4.7132
EGQSP	1.0000	0.0000	1.9758	1.9376	9.1365	4.6980
EGSAM	1.0000	0.0000	2.0661	2.3619	15.0012	5.0241
EGSAS	1.0000	0.0000	2.0124	1.6932	6.8343	4.5101
EGSDK	1.0000	0.0000	1.9613	1.7909	7.6800	4.5852
EGSPK	1.0000	0.0000	1.9613	1.7913	7.6845	4.5856
EGSPN	1.0000	0.0000	1.9660	1.6901	6.8094	4.5078
EGSRN	1.0000	0.0000	1.9971	1.8482	8.2208	4.6293
EGSST	1.0000	0.0000	1.9873	1.5723	5.9067	4.4173
EGTED	1.0000	0.0000	1.8863	2.1497	11.7172	4.8610
EGTEI	1.0000	0.0000	1.8857	2.1700	11.9988	4.8766
EGTLE	1.0000	0.0000	1.9141	1.9850	9.6618	4.7345
EGTLY	1.0000	0.0000	1.9735	2.3240	14.3563	4.9950
EGTPD	1.0000	0.0000	1.8865	2.1443	11.6439	4.8569
EGTPK	1.0000	0.0000	1.8937	2.0684	10.6552	4.7986
EGTPL	1.0000	0.0000	1.9139	1.9797	9.6010	4.7303
EGTSR	1.0000	0.0000	1.9922	2.0166	10.0267	4.7587
EGTSV	1.0000	0.0000	1.9961	2.0337	10.2298	4.7719
EGTTF	1.0000	0.0000	1.9069	2.3657	15.0679	5.0270
EHAKN	1.0000	0.0000	1.9783	2.2058	12.5108	4.9042
EHALN	1.0000	0.0000	1.9937	2.1171	11.2790	4.8359
EHDEV	1.0000	0.0000	1.9345	2.5280	18.1893	5.1518
EHDIY	1.0000	0.0000	1.9645	2.7117	22.4974	5.2930
EHDMI	1.0000	0.0000	1.9736	2.7498	23.5096	5.3223
EHHDV	1.0000	0.0000	1.9679	2.8970	27.8641	5.4354
EHHKV	1.0000	0.0000	1.9942	2.8211	25.5276	5.3771
EHKLD	1.0000	0.0000	1.9619	2.1061	11.1349	4.8275
EHLDK	1.0000	0.0000	1.9619	2.1061	11.1349	4.8275
EHLIF	1.0000	0.0000	1.9911	2.4328	16.2880	5.0786
EHMDV	1.0000	0.0000	1.9698	2.9051	28.1264	5.4416
EHMLN	1.0000	0.0000	2.0603	2.3878	15.4599	5.0440
EHNFP	1.0000	0.0000	1.9970	2.4005	15.6891	5.0538
EHPVT	1.0000	0.0000	1.9364	2.5140	17.8965	5.1410
EHQES	1.0000	0.0000	2.0263	2.1370	11.5453	4.8513
EHRLL	1.0000	0.0000	1.9994	2.1758	12.0802	4.8811
EHRQL	1.0000	0.0000	1.9792	2.4108	15.8781	5.0617
EHSGQ	1.0000	0.0000	2.0567	2.3119	14.1549	4.9857
EHSST	1.0000	0.0000	2.0392	1.7664	7.4599	4.5664
EHTGT	1.0000	0.0000	1.9383	2.5100	17.8136	5.1380
EHTSI	1.0000	0.0000	2.0176	2.0725	10.7062	4.8017
EHYSD	1.0000	0.0000	2.0919	2.4057	15.7840	5.0578
EIAGN	1.0000	0.0000	1.9297	2.1079	11.1594	4.8289
EIALS	1.0000	0.0000	1.9518	1.6539	6.5192	4.4800
EIAQL	1.0000	0.0000	1.9080	2.0100	9.9493	4.7537
EIARK	1.0000	0.0000	1.8954	2.1869	12.2381	4.8897
EIARQ	1.0000	0.0000	1.8816	2.3332	14.5091	5.0020
EIDHP	1.0000	0.0000	1.9267	2.3674	15.0977	5.0283
EIDKM	1.0000	0.0000	1.9387	2.2992	13.9469	4.9759
EIDLT	1.0000	0.0000	1.8900	1.8188	7.9394	4.6067
EIDSV	1.0000	0.0000	1.9673	1.8819	8.5561	4.6552
EIDTV	1.0000	0.0000	1.8851	2.1590	11.8461	4.8682
EIEDR	1.0000	0.0000	1.8817	2.1565	11.8103	4.8662
EIGFD	1.0000	0.0000	1.9030	2.4033	15.7406	5.0559
[truncated: 12,791 more rows]
