# Supplementary material for: Evaluating deterministic motif significance measures in protein databases
Source: Algorithms Mol Biol. 2007 Dec 24;2:16. doi: 10.1186/1748-7188-2-16 (PMC2254621; doi:10.1186/1748-7188-2-16)
Supplement: Additional File 2 — Scripts and Datasets. This file contains the sequence datasets (synthetic and real) and the evaluated motifs. This data is separated according to the tables where it is presented and discussed. It also contains script programs (in perl language) developed for this work. [file 1748-7188-2-16-S2.zip › Scripts_and_Datasets/datasets/Table 4/10%/Motifs/score_PLMPES_s10_mlen_6_planted_syn2_len300_num50.txt]

Motif	Supp	IG	Pratt	LogOdds	Zscore	Info
AAAAKD	1.0000	0.0000	1.6136	3.3718	48.0945	5.8003
AAAKDD	1.0000	0.0000	1.6131	3.3190	45.2554	5.7598
AAARVP	1.0000	0.0000	1.6136	3.6971	69.9646	6.0504
AAEPKI	1.0000	0.0000	1.6125	3.3666	47.8116	5.7964
AAESIE	1.0000	0.0000	1.6908	3.1211	36.0257	5.6077
AAFKIQ	1.0000	0.0000	1.6298	3.5790	61.0646	5.9596
AAFSQV	1.0000	0.0000	1.7409	3.4679	53.7304	5.8743
AAFYFE	1.0000	0.0000	1.6499	4.1293	115.0822	6.3826
AAGARH	1.0000	0.0000	1.6343	3.9794	96.8381	6.2674
AAGEKE	1.0000	0.0000	1.6227	3.5135	56.6286	5.9093
AAHLFS	1.0000	0.0000	1.7715	3.3897	49.0978	5.8141
AAHPEN	1.0000	0.0000	1.6783	3.5277	57.5573	5.9202
AAIALN	1.0000	0.0000	1.6489	3.0629	33.6889	5.5630
AAISLS	1.0000	0.0000	1.6988	2.5885	19.4774	5.1983
AAKANE	1.0000	0.0000	1.6395	3.1777	38.4537	5.6511
AAKDDN	1.0000	0.0000	1.6338	3.0867	34.6239	5.5812
AAKLTI	1.0000	0.0000	1.6287	3.1079	35.4836	5.5976
AAKSIY	1.0000	0.0000	1.7393	3.3231	45.4721	5.7629
AALHRE	1.0000	0.0000	1.6755	3.6381	65.3682	6.0051
AALKGI	1.0000	0.0000	1.6466	3.3040	44.4838	5.7483
AALNNN	1.0000	0.0000	1.6446	2.6287	20.4026	5.2292
AALNRS	1.0000	0.0000	1.6962	2.8135	25.2620	5.3712
AALQHS	1.0000	0.0000	1.7450	3.2467	41.6372	5.7042
AANKRE	1.0000	0.0000	1.6478	3.2513	41.8587	5.7077
AANLTE	1.0000	0.0000	1.6444	3.0007	31.3560	5.5151
AANNLV	1.0000	0.0000	1.6699	2.9635	30.0390	5.4866
AANYKS	1.0000	0.0000	1.7406	3.1211	36.0265	5.6077
AAPEPI	1.0000	0.0000	1.6069	3.4630	53.4268	5.8705
AAPNSP	1.0000	0.0000	1.6925	2.9223	28.6430	5.4549
AAPTEK	1.0000	0.0000	1.6137	3.3190	45.2596	5.7598
AAQFNF	1.0000	0.0000	1.6826	3.6503	66.2893	6.0144
AARLSS	1.0000	0.0000	1.7180	2.6924	21.9646	5.2782
AARTCL	1.0000	0.0000	1.7557	3.9442	92.9875	6.2403
AARVPF	1.0000	0.0000	1.6217	3.8610	84.4979	6.1764
AASGNE	1.0000	0.0000	1.7146	3.0519	33.2632	5.5545
AASKRS	1.0000	0.0000	1.7230	2.7915	24.6279	5.3543
AASSEQ	1.0000	0.0000	1.7254	2.8335	25.8529	5.3866
AASSLN	1.0000	0.0000	1.6797	2.3865	15.4119	5.0431
AASSVN	1.0000	0.0000	1.7244	2.6976	22.0952	5.2821
AASTDA	1.0000	0.0000	1.6852	3.0499	33.1868	5.5530
AASTYQ	1.0000	0.0000	1.7459	3.4058	50.0155	5.8265
AATEES	1.0000	0.0000	1.6872	3.0735	34.1015	5.5711
ACAPLN	1.0000	0.0000	1.7724	3.7031	70.4501	6.0550
ACESSK	1.0000	0.0000	1.8380	3.3262	45.6336	5.7653
ACPSRV	1.0000	0.0000	1.8489	3.9667	95.4350	6.2576
ACSEVM	1.0000	0.0000	1.9062	4.2263	128.6826	6.4571
ACTADT	1.0000	0.0000	1.7216	3.9483	93.4313	6.2435
ACVMII	1.0000	0.0000	1.7501	4.5337	183.3234	6.6934
ACVNTE	1.0000	0.0000	1.7682	3.9347	91.9774	6.2330
ADALEK	1.0000	0.0000	1.6303	3.1487	37.1917	5.6289
ADAMLS	1.0000	0.0000	1.7539	3.2542	41.9987	5.7099
ADARVN	1.0000	0.0000	1.6584	3.4251	51.1402	5.8413
ADFKSM	1.0000	0.0000	1.7774	3.5171	56.8603	5.9120
ADFMSN	1.0000	0.0000	1.7878	3.3942	49.3531	5.8176
ADGDLH	1.0000	0.0000	1.6811	3.5918	61.9671	5.9694
ADGICN	1.0000	0.0000	1.7693	3.9597	94.6669	6.2522
ADHGTS	1.0000	0.0000	1.7505	3.4217	50.9454	5.8387
ADHSKD	1.0000	0.0000	1.7254	3.2192	40.3419	5.6831
ADHSPR	1.0000	0.0000	1.7471	3.4420	52.1499	5.8543
ADHVKF	1.0000	0.0000	1.6636	3.8919	87.5534	6.2001
ADIALP	1.0000	0.0000	1.6304	3.2294	40.8176	5.6909
ADIAQN	1.0000	0.0000	1.6399	3.2394	41.2915	5.6986
ADISLK	1.0000	0.0000	1.6711	2.7797	24.2949	5.3453
ADITID	1.0000	0.0000	1.6088	3.2899	43.7633	5.7374
ADKDQS	1.0000	0.0000	1.6809	2.9865	30.8450	5.5042
ADKLFL	1.0000	0.0000	1.6620	3.1188	35.9297	5.6059
ADKVNS	1.0000	0.0000	1.6954	2.8887	27.5543	5.4291
ADLDRN	1.0000	0.0000	1.6526	3.0612	33.6227	5.5617
ADLEEK	1.0000	0.0000	1.6291	3.1341	36.5703	5.6177
ADLPSK	1.0000	0.0000	1.6735	2.7970	24.7847	5.3585
ADLVSI	1.0000	0.0000	1.7002	2.9917	31.0304	5.5082
ADMEVG	1.0000	0.0000	1.6581	4.0221	101.7225	6.3002
ADPAIS	1.0000	0.0000	1.6874	3.0845	34.5374	5.5795
ADPAML	1.0000	0.0000	1.6861	3.5945	62.1633	5.9715
ADPAQT	1.0000	0.0000	1.6111	3.4111	50.3247	5.8306
ADQDES	1.0000	0.0000	1.6879	3.0813	34.4082	5.5770
ADQLPI	1.0000	0.0000	1.6321	3.2503	41.8108	5.7070
ADQSES	1.0000	0.0000	1.7173	2.7807	24.3235	5.3460
ADQSSC	1.0000	0.0000	1.8521	3.4182	50.7406	5.8361
ADRHHP	1.0000	0.0000	1.6591	4.0490	104.9197	6.3209
ADSHES	1.0000	0.0000	1.7664	3.0135	31.8209	5.5249
ADSSVS	1.0000	0.0000	1.7282	2.5237	18.0690	5.1485
ADSVDL	1.0000	0.0000	1.6976	2.9692	30.2350	5.4909
ADTFGA	1.0000	0.0000	1.6336	3.6853	69.0208	6.0414
ADTLEL	1.0000	0.0000	1.6353	2.9718	30.3263	5.4929
ADTTLR	1.0000	0.0000	1.6355	3.1905	39.0286	5.6610
ADVASP	1.0000	0.0000	1.7063	3.2174	40.2556	5.6817
ADVASS	1.0000	0.0000	1.7356	2.8771	27.1858	5.4201
ADVDLR	1.0000	0.0000	1.6490	3.3961	49.4629	5.8190
ADVNIS	1.0000	0.0000	1.7029	2.9678	30.1879	5.4899
ADVRTR	1.0000	0.0000	1.6245	3.6531	66.5012	6.0165
ADWNGF	1.0000	0.0000	1.8446	4.4458	165.6763	6.6258
AEADQS	1.0000	0.0000	1.6932	3.1341	36.5683	5.6176
AEAFNT	1.0000	0.0000	1.6607	3.3730	48.1650	5.8013
AEAKGR	1.0000	0.0000	1.6264	3.6018	62.6858	5.9771
AEALED	1.0000	0.0000	1.6311	3.2435	41.4854	5.7017
AECPKS	1.0000	0.0000	1.8133	3.6665	67.5403	6.0269
AEEHRF	1.0000	0.0000	1.6412	3.9958	98.6901	6.2800
AEEHRS	1.0000	0.0000	1.7498	3.4786	54.3951	5.8825
AEFRRQ	1.0000	0.0000	1.6194	3.8513	83.5567	6.1689
AEGDDY	1.0000	0.0000	1.6507	3.8141	80.0560	6.1403
AEGNSE	1.0000	0.0000	1.7126	3.0373	32.7072	5.5433
AEIKRV	1.0000	0.0000	1.6251	3.5559	59.4570	5.9418
AEILER	1.0000	0.0000	1.6387	3.3396	46.3448	5.7756
AEKAQI	1.0000	0.0000	1.6138	3.4005	49.7146	5.8224
AELLYV	1.0000	0.0000	1.7064	3.4872	54.9387	5.8891
AELSNI	1.0000	0.0000	1.6764	2.6950	22.0292	5.2801
AEMEIS	1.0000	0.0000	1.7549	3.4559	52.9888	5.8650
AENCMF	1.0000	0.0000	1.8305	4.4086	158.7451	6.5973
AENVKQ	1.0000	0.0000	1.6538	3.3011	44.3338	5.7460
AEPKIP	1.0000	0.0000	1.6121	3.3536	47.1000	5.7864
AEQIKS	1.0000	0.0000	1.6871	3.0472	33.0820	5.5508
AEQIMS	1.0000	0.0000	1.7590	3.4914	55.1992	5.8922
AERLNS	1.0000	0.0000	1.6940	2.7989	24.8392	5.3600
AERTQF	1.0000	0.0000	1.6271	3.6998	70.1789	6.0525
AESIEY	1.0000	0.0000	1.7431	3.4033	49.8726	5.8246
AESKSA	1.0000	0.0000	1.7069	2.7033	22.2412	5.2865
AESNGY	1.0000	0.0000	1.7705	3.3341	46.0512	5.7714
AETESL	1.0000	0.0000	1.6804	2.8651	26.8118	5.4109
AETIKA	1.0000	0.0000	1.6133	3.3018	44.3672	5.7465
AETLFR	1.0000	0.0000	1.6597	3.4705	53.8889	5.8762
AETLPP	1.0000	0.0000	1.6303	3.2070	39.7759	5.6737
AETYLK	1.0000	0.0000	1.6759	3.4058	50.0183	5.8265
AEVSHL	1.0000	0.0000	1.7572	3.3138	44.9858	5.7558
AEWSLD	1.0000	0.0000	1.8615	3.8196	80.5599	6.1445
AEYLTA	1.0000	0.0000	1.6758	3.5152	56.7365	5.9106
AEYLVT	1.0000	0.0000	1.6859	3.6178	63.8536	5.9894
AFAANL	1.0000	0.0000	1.6767	3.2571	42.1417	5.7122
AFANFI	1.0000	0.0000	1.6811	3.5991	62.4963	5.9751
AFDDPD	1.0000	0.0000	1.6253	3.5264	57.4749	5.9192
AFDSNR	1.0000	0.0000	1.7315	3.1330	36.5239	5.6168
AFGFHS	1.0000	0.0000	1.8098	3.8802	86.3856	6.1911
AFGIIY	1.0000	0.0000	1.6520	4.0376	103.5560	6.3121
AFHYVL	1.0000	0.0000	1.7277	4.1278	114.8854	6.3814
AFKIQK	1.0000	0.0000	1.6359	3.4696	53.8347	5.8756
AFKNVY	1.0000	0.0000	1.7177	3.7409	73.5838	6.0841
AFKSDD	1.0000	0.0000	1.7064	3.1295	36.3767	5.6141
AFKSID	1.0000	0.0000	1.7085	3.1520	37.3331	5.6314
AFLINF	1.0000	0.0000	1.6987	3.3907	49.1552	5.8149
AFLPPL	1.0000	0.0000	1.6685	3.2549	42.0364	5.7105
AFNSLR	1.0000	0.0000	1.7275	2.9774	30.5225	5.4972
AFNSPK	1.0000	0.0000	1.7129	2.9898	30.9633	5.5067
AFNTTN	1.0000	0.0000	1.6704	3.0775	34.2581	5.5741
AFPSSY	1.0000	0.0000	1.8150	3.2603	42.2976	5.7147
AFRGER	1.0000	0.0000	1.6212	3.9486	93.4686	6.2437
AFRSTD	1.0000	0.0000	1.7236	3.2874	43.6387	5.7355
AFSGDA	1.0000	0.0000	1.7372	3.4099	50.2546	5.8296
AFSLSS	1.0000	0.0000	1.7225	2.4294	16.1972	5.0760
AFSPVY	1.0000	0.0000	1.7882	3.7163	71.5219	6.0651
AFSQVE	1.0000	0.0000	1.7395	3.4533	52.8334	5.8630
AFSRPP	1.0000	0.0000	1.7312	3.3921	49.2329	5.8159
AFSSNL	1.0000	0.0000	1.7133	2.5504	18.6367	5.1690
AFSTYM	1.0000	0.0000	1.8354	3.8836	86.7208	6.1937
AFVYNN	1.0000	0.0000	1.7451	3.6180	63.8712	5.9896
AFYFED	1.0000	0.0000	1.6579	4.0765	108.2938	6.3420
AFYTQP	1.0000	0.0000	1.6551	3.9100	89.3982	6.2140
AGAGTI	1.0000	0.0000	1.6262	3.6622	67.2032	6.0235
AGARHH	1.0000	0.0000	1.6463	4.2330	129.6818	6.4623
AGARPV	1.0000	0.0000	1.6171	3.8153	80.1679	6.1413
AGAYKT	1.0000	0.0000	1.6617	3.7471	74.1051	6.0888
AGDLET	1.0000	0.0000	1.6437	3.2984	44.1963	5.7440
AGDLKV	1.0000	0.0000	1.6575	3.3841	48.7843	5.8098
AGEAVL	1.0000	0.0000	1.6558	3.5317	57.8257	5.9233
AGEKEL	1.0000	0.0000	1.6465	3.3051	44.5386	5.7491
AGEKVR	1.0000	0.0000	1.6315	3.7044	70.5483	6.0560
AGENGN	1.0000	0.0000	1.6892	3.2912	43.8286	5.7384
AGFCID	1.0000	0.0000	1.7266	4.3559	149.3868	6.5567
AGKLST	1.0000	0.0000	1.6936	2.9031	28.0154	5.4401
AGKSEN	1.0000	0.0000	1.7033	2.9425	29.3195	5.4704
AGMKQE	1.0000	0.0000	1.6667	3.8838	86.7445	6.1939
AGMREP	1.0000	0.0000	1.6514	4.0329	102.9955	6.3085
AGNELR	1.0000	0.0000	1.6762	3.2704	42.7932	5.7224
AGNHMH	1.0000	0.0000	1.7697	4.2619	134.0683	6.4845
AGNISK	1.0000	0.0000	1.7012	2.9268	28.7938	5.4584
AGQAVQ	1.0000	0.0000	1.6149	3.7965	78.4445	6.1268
AGSDED	1.0000	0.0000	1.7039	3.1786	38.4953	5.6519
AGSFRT	1.0000	0.0000	1.7462	3.4584	53.1432	5.8669
AGTFKS	1.0000	0.0000	1.7293	3.2754	43.0399	5.7263
AGTISA	1.0000	0.0000	1.7060	3.1906	39.0327	5.6611
AGTSTI	1.0000	0.0000	1.6990	3.1127	35.6800	5.6012
AGTSVS	1.0000	0.0000	1.7553	2.9702	30.2698	5.4917
AGVLNN	1.0000	0.0000	1.6891	3.0817	34.4271	5.5774
AGYSYI	1.0000	0.0000	1.8155	3.8329	81.8043	6.1548
AHASFK	1.0000	0.0000	1.7639	3.4887	55.0327	5.8902
AHDRLS	1.0000	0.0000	1.7476	3.2466	41.6344	5.7041
AHDTEQ	1.0000	0.0000	1.6417	3.6631	67.2774	6.0243
AHEASL	1.0000	0.0000	1.7400	3.2112	39.9691	5.6769
AHENFS	1.0000	0.0000	1.7735	3.3512	46.9688	5.7845
AHENNE	1.0000	0.0000	1.6976	3.2938	43.9604	5.7404
AHEPEN	1.0000	0.0000	1.6776	3.5131	56.5965	5.9089
AHFSTP	1.0000	0.0000	1.7627	3.5072	56.2169	5.9044
AHHKSS	1.0000	0.0000	1.8167	3.2251	40.6164	5.6876
AHKKNA	1.0000	0.0000	1.6787	3.3365	46.1798	5.7732
AHKRSE	1.0000	0.0000	1.7453	3.3838	48.7682	5.8096
AHLAFG	1.0000	0.0000	1.6965	3.8612	84.5189	6.1765
AHLFSV	1.0000	0.0000	1.7883	3.4923	55.2579	5.8930
AHNRYS	1.0000	0.0000	1.8141	3.5577	59.5857	5.9433
AHPDSM	1.0000	0.0000	1.8015	3.7032	70.4557	6.0551
AHPENL	1.0000	0.0000	1.6922	3.3192	45.2692	5.7600
AHPFDP	1.0000	0.0000	1.6473	3.8726	85.6361	6.1853
AHPFTY	1.0000	0.0000	1.6758	4.1427	116.8783	6.3929
AHPTST	1.0000	0.0000	1.7288	3.2654	42.5478	5.7186
AHQPSL	1.0000	0.0000	1.7433	3.2337	41.0173	5.6942
AHQSSI	1.0000	0.0000	1.7758	3.0715	34.0216	5.5695
AHSFAT	1.0000	0.0000	1.7640	3.5202	57.0660	5.9144
AHSGGS	1.0000	0.0000	1.8236	3.3173	45.1686	5.7585
AHSKQS	1.0000	0.0000	1.7659	2.9924	31.0551	5.5087
AHSNNT	1.0000	0.0000	1.7249	2.8918	27.6512	5.4314
AHTLSN	1.0000	0.0000	1.7235	2.9156	28.4232	5.4497
AHTPIA	1.0000	0.0000	1.6401	3.6664	67.5296	6.0268
AHYGET	1.0000	0.0000	1.6717	4.0955	110.6858	6.3566
AIALDK	1.0000	0.0000	1.6293	3.1330	36.5254	5.6168
AIALNN	1.0000	0.0000	1.6497	2.8307	25.7675	5.3844
AIASDT	1.0000	0.0000	1.6817	3.0196	32.0472	5.5297
AICLIV	1.0000	0.0000	1.7573	3.9904	98.0792	6.2759
AICMFP	1.0000	0.0000	1.7514	4.6122	200.6805	6.7538
AIDALS	1.0000	0.0000	1.6828	2.8891	27.5659	5.4293
AIDEMR	1.0000	0.0000	1.6552	3.8446	82.9191	6.1638
AIDQRW	1.0000	0.0000	1.7696	4.4601	168.4416	6.6369
AIDVRT	1.0000	0.0000	1.6222	3.5492	59.0004	5.9367
AIEDSP	1.0000	0.0000	1.6857	3.0699	33.9602	5.5683
AIELLS	1.0000	0.0000	1.6750	2.7188	22.6452	5.2985
AIFISE	1.0000	0.0000	1.7164	3.2693	42.7375	5.7216
AIFRLQ	1.0000	0.0000	1.6601	3.5536	59.3010	5.9401
AIFSGF	1.0000	0.0000	1.7644	3.5963	62.2915	5.9729
AIGAHS	1.0000	0.0000	1.7576	3.5221	57.1927	5.9159
AIGGMT	1.0000	0.0000	1.6656	3.9970	98.8175	6.2809
AIGIRN	1.0000	0.0000	1.6597	3.4329	51.6035	5.8473
AIHCEQ	1.0000	0.0000	1.7325	4.3865	154.7419	6.5802
AIHRDT	1.0000	0.0000	1.6451	3.7002	70.2116	6.0528
AIIADV	1.0000	0.0000	1.6153	3.5232	57.2593	5.9167
AIIGNT	1.0000	0.0000	1.6506	3.2814	43.3373	5.7309
AIITKV	1.0000	0.0000	1.6224	3.3887	49.0407	5.8133
AIKISL	1.0000	0.0000	1.6739	2.8022	24.9348	5.3626
AILEAD	1.0000	0.0000	1.6303	3.2278	40.7424	5.6897
AILKLK	1.0000	0.0000	1.6303	2.8680	26.9036	5.4131
AILLFI	1.0000	0.0000	1.6660	3.2204	40.3948	5.6840
AILTAV	1.0000	0.0000	1.6428	3.3199	45.3054	5.7605
AILTIP	1.0000	0.0000	1.6285	3.1740	38.2929	5.6483
AIMGKE	1.0000	0.0000	1.6682	3.8326	81.7822	6.1546
AINNKD	1.0000	0.0000	1.6405	2.8769	27.1806	5.4200
AINPKK	1.0000	0.0000	1.6331	3.0396	32.7934	5.5450
AINSVH	1.0000	0.0000	1.7590	3.2742	42.9820	5.7254
AINTNQ	1.0000	0.0000	1.6497	2.9820	30.6876	5.5008
AINVIG	1.0000	0.0000	1.6635	3.4619	53.3559	5.8696
AINWFK	1.0000	0.0000	1.8331	4.2407	130.8305	6.4682
AIPRKA	1.0000	0.0000	1.6179	3.4549	52.9269	5.8642
AIPSRK	1.0000	0.0000	1.6955	3.1015	35.2217	5.5926
AIQDNT	1.0000	0.0000	1.6367	3.1615	37.7453	5.6387
AIQLKE	1.0000	0.0000	1.6331	3.1921	39.0984	5.6622
AIQQQS	1.0000	0.0000	1.7019	3.2129	40.0477	5.6782
AISDYR	1.0000	0.0000	1.7518	3.4533	52.8318	5.8630
AISFFS	1.0000	0.0000	1.7850	3.1247	36.1773	5.6105
AISLSS	1.0000	0.0000	1.6823	2.2352	12.9248	4.9267
AISLVN	1.0000	0.0000	1.6973	2.8122	25.2239	5.3702
AISNHG	1.0000	0.0000	1.7621	3.2899	43.7624	5.7374
AISVGG	1.0000	0.0000	1.7444	3.4893	55.0698	5.8907
AITLTI	1.0000	0.0000	1.6260	3.1091	35.5328	5.5985
AIYVKF	1.0000	0.0000	1.6664	3.9429	92.8561	6.2393
AKANEA	1.0000	0.0000	1.6395	3.1777	38.4537	5.6511
AKCKSR	1.0000	0.0000	1.8198	3.6584	66.9085	6.0206
AKDDNK	1.0000	0.0000	1.6285	2.9773	30.5195	5.4971
AKDNDS	1.0000	0.0000	1.6702	2.7333	23.0276	5.3096
AKEPWM	1.0000	0.0000	1.8231	4.6465	208.7637	6.7801
AKEQED	1.0000	0.0000	1.6138	3.3634	47.6330	5.7939
AKGRNQ	1.0000	0.0000	1.6646	3.4049	49.9685	5.8258
AKHDVM	1.0000	0.0000	1.6934	4.0628	106.5967	6.3315
AKHFLG	1.0000	0.0000	1.7041	3.7518	74.5147	6.0925
AKHLAA	1.0000	0.0000	1.6728	3.4698	53.8430	5.8757
AKHSKS	1.0000	0.0000	1.7466	2.8621	26.7209	5.4086
AKIDLL	1.0000	0.0000	1.6330	2.9246	28.7196	5.4566
AKIIFT	1.0000	0.0000	1.6313	3.4500	52.6291	5.8604
AKILIC	1.0000	0.0000	1.7478	3.7785	76.8351	6.1129
AKINDS	1.0000	0.0000	1.6731	2.7558	23.6344	5.3269
AKIVRQ	1.0000	0.0000	1.6254	3.5913	61.9368	5.9691
AKKDAK	1.0000	0.0000	1.6155	3.1530	37.3752	5.6322
AKKDVA	1.0000	0.0000	1.6260	3.3650	47.7191	5.7951
AKKKLL	1.0000	0.0000	1.6250	2.7889	24.5552	5.3523
AKKNLH	1.0000	0.0000	1.6828	3.1281	36.3170	5.6130
AKKNND	1.0000	0.0000	1.6348	2.7978	24.8081	5.3592
AKKPIG	1.0000	0.0000	1.6275	3.3901	49.1198	5.8144
AKKYIL	1.0000	0.0000	1.6760	3.3586	47.3720	5.7902
AKLEDS	1.0000	0.0000	1.6732	2.7954	24.7389	5.3573
AKLEFK	1.0000	0.0000	1.6536	3.2560	42.0882	5.7114
AKLEPG	1.0000	0.0000	1.6465	3.3067	44.6207	5.7503
AKLETS	1.0000	0.0000	1.6706	2.7703	24.0321	5.3380
AKLHNK	1.0000	0.0000	1.6828	3.1281	36.3170	5.6130
AKLNNC	1.0000	0.0000	1.7675	3.3745	48.2447	5.8024
AKLPNY	1.0000	0.0000	1.6944	3.2530	41.9429	5.7091
AKLRPH	1.0000	0.0000	1.6790	3.5303	57.7356	5.9222
AKLTIQ	1.0000	0.0000	1.6308	3.1288	36.3474	5.6136
AKMFEQ	1.0000	0.0000	1.6722	3.9295	91.4295	6.2290
AKMNSC	1.0000	0.0000	1.8872	3.7966	78.4599	6.1269
AKNSLL	1.0000	0.0000	1.6499	2.4221	16.0605	5.0704
AKNSVR	1.0000	0.0000	1.7147	3.0151	31.8813	5.5262
AKNTHT	1.0000	0.0000	1.6742	3.2901	43.7753	5.7376
AKPMLP	1.0000	0.0000	1.6883	3.5249	57.3738	5.9180
AKPTLK	1.0000	0.0000	1.6256	3.0158	31.9075	5.5268
AKPWAA	1.0000	0.0000	1.7744	4.3264	144.3972	6.5341
AKQIDH	1.0000	0.0000	1.6464	3.6160	63.7193	5.9880
AKSHVL	1.0000	0.0000	1.7492	3.2190	40.3307	5.6829
AKSIYS	1.0000	0.0000	1.7636	2.9698	30.2559	5.4913
AKSNLA	1.0000	0.0000	1.6695	2.6305	20.4463	5.2306
AKSSND	1.0000	0.0000	1.6787	2.4328	16.2615	5.0786
AKSYWY	1.0000	0.0000	1.9879	4.5504	186.8883	6.7063
AKTEPN	1.0000	0.0000	1.6343	3.0868	34.6271	5.5813
AKTETS	1.0000	0.0000	1.6719	2.9008	27.9419	5.4384
AKTFMI	1.0000	0.0000	1.6792	3.8150	80.1408	6.1410
AKTNHV	1.0000	0.0000	1.6901	3.4706	53.8949	5.8763
AKTSTL	1.0000	0.0000	1.6629	2.7070	22.3374	5.2894
AKTYDL	1.0000	0.0000	1.6742	3.3676	47.8652	5.7971
AKVRHP	1.0000	0.0000	1.6512	3.8414	82.6078	6.1613
AKVYVN	1.0000	0.0000	1.7081	3.6796	68.5685	6.0370
AKWSSR	1.0000	0.0000	1.9028	3.7063	70.7063	6.0575
AKWTVM	1.0000	0.0000	1.8340	4.6989	221.7260	6.8204
AKYHSQ	1.0000	0.0000	1.7923	3.6279	64.6010	5.9972
AKYNRY	1.0000	0.0000	1.7371	3.8302	81.5556	6.1527
AKYSAM	1.0000	0.0000	1.8085	3.6882	69.2474	6.0435
ALACVM	1.0000	0.0000	1.8083	4.3858	154.6284	6.5798
ALAHFS	1.0000	0.0000	1.7715	3.3897	49.0978	5.8141
ALAILA	1.0000	0.0000	1.6439	3.0868	34.6287	5.5813
ALANHY	1.0000	0.0000	1.7434	3.6290	64.6866	5.9981
ALDEEL	1.0000	0.0000	1.6396	3.0351	32.6230	5.5415
ALDITV	1.0000	0.0000	1.6406	3.2671	42.6307	5.7199
ALDKFS	1.0000	0.0000	1.7054	2.9739	30.3994	5.4945
ALDRFQ	1.0000	0.0000	1.6605	3.5311	57.7832	5.9228
ALDRNH	1.0000	0.0000	1.7002	3.3677	47.8674	5.7972
ALEDWI	1.0000	0.0000	1.7980	4.1426	116.8635	6.3928
ALEKNK	1.0000	0.0000	1.6356	2.8598	26.6508	5.4069
ALEKTG	1.0000	0.0000	1.6449	3.2418	41.4058	5.7005
ALERAH	1.0000	0.0000	1.6755	3.6381	65.3682	6.0051
ALFNIS	1.0000	0.0000	1.7100	2.8735	27.0736	5.4173
ALFPNL	1.0000	0.0000	1.6765	3.0357	32.6457	5.5420
ALHMNV	1.0000	0.0000	1.7678	3.7842	77.3468	6.1174
ALHPPG	1.0000	0.0000	1.6807	3.6713	67.9152	6.0306
ALHREV	1.0000	0.0000	1.6835	3.7407	73.5669	6.0839
ALHSGG	1.0000	0.0000	1.7820	3.4622	53.3768	5.8699
ALHVGI	1.0000	0.0000	1.6887	3.7696	76.0585	6.1062
ALIPGP	1.0000	0.0000	1.6448	3.3874	48.9690	5.8124
ALIRHI	1.0000	0.0000	1.6749	3.5922	61.9967	5.9697
ALKDIS	1.0000	0.0000	1.6711	2.7797	24.2949	5.3453
ALKGIV	1.0000	0.0000	1.6579	3.4066	50.0660	5.8271
ALKSQS	1.0000	0.0000	1.6915	2.5303	18.2075	5.1536
ALKSSG	1.0000	0.0000	1.7111	2.6277	20.3790	5.2284
ALLGTV	1.0000	0.0000	1.6719	3.2600	42.2815	5.7144
ALLLLT	1.0000	0.0000	1.6296	2.6223	20.2539	5.2243
ALLLNR	1.0000	0.0000	1.6532	2.7500	23.4746	5.3224
ALLPLK	1.0000	0.0000	1.6359	2.7863	24.4796	5.3503
ALLSKV	1.0000	0.0000	1.6869	2.7569	23.6646	5.3278
ALLSQA	1.0000	0.0000	1.6851	2.7846	24.4330	5.3490
ALNHLD	1.0000	0.0000	1.6911	3.0856	34.5819	5.5804
ALNIVV	1.0000	0.0000	1.6770	3.2681	42.6796	5.7207
ALNNAG	1.0000	0.0000	1.6728	2.9791	30.5850	5.4986
ALNNNK	1.0000	0.0000	1.6315	2.5193	17.9760	5.1451
ALNNSI	1.0000	0.0000	1.6608	2.4773	17.1230	5.1128
ALNPNM	1.0000	0.0000	1.7166	3.1827	38.6782	5.6550
ALNRSI	1.0000	0.0000	1.6917	2.7832	24.3933	5.3479
ALNRSP	1.0000	0.0000	1.6942	2.8005	24.8851	5.3612
ALNTRY	1.0000	0.0000	1.7056	3.3711	48.0587	5.7998
ALPEAT	1.0000	0.0000	1.6312	3.2200	40.3770	5.6837
ALPEIQ	1.0000	0.0000	1.6333	3.2885	43.6922	5.7363
ALPLLH	1.0000	0.0000	1.6912	3.1493	37.2152	5.6293
ALPPLN	1.0000	0.0000	1.6470	2.8588	26.6179	5.4060
ALQDTY	1.0000	0.0000	1.6765	3.4979	55.6151	5.8973
ALQEEH	1.0000	0.0000	1.6707	3.5708	60.4883	5.9533
ALQEQV	1.0000	0.0000	1.6467	3.4552	52.9485	5.8645
ALQHMT	1.0000	0.0000	1.7243	3.8569	84.0981	6.1732
ALQHSI	1.0000	0.0000	1.7412	3.2164	40.2084	5.6809
ALQHST	1.0000	0.0000	1.7366	3.1688	38.0614	5.6443
ALQIFN	1.0000	0.0000	1.6763	3.2477	41.6859	5.7050
ALQNLE	1.0000	0.0000	1.6513	2.8910	27.6283	5.4308
ALQNVG	1.0000	0.0000	1.6840	3.3349	46.0932	5.7720
ALRSAS	1.0000	0.0000	1.7180	2.6924	21.9646	5.2782
ALSALS	1.0000	0.0000	1.6802	2.4104	15.8446	5.0614
ALSAVK	1.0000	0.0000	1.6998	2.9654	30.1031	5.4880
ALSDET	1.0000	0.0000	1.6756	2.8269	25.6553	5.3815
ALSEIS	1.0000	0.0000	1.6963	2.5739	19.1508	5.1871
ALSGMI	1.0000	0.0000	1.7769	3.3949	49.3922	5.8181
ALSLFD	1.0000	0.0000	1.7052	2.8748	27.1159	5.4184
ALSLMT	1.0000	0.0000	1.7398	3.0206	32.0846	5.5304
ALSNKG	1.0000	0.0000	1.6914	2.7487	23.4403	5.3214
ALSNRP	1.0000	0.0000	1.6942	2.8005	24.8851	5.3612
ALSTEF	1.0000	0.0000	1.7121	3.0436	32.9440	5.5481
ALSVNK	1.0000	0.0000	1.6883	2.7331	23.0212	5.3094
ALTCKT	1.0000	0.0000	1.7457	3.6833	68.8557	6.0398
ALTLSE	1.0000	0.0000	1.6691	2.6712	21.4327	5.2619
ALTNLG	1.0000	0.0000	1.6616	2.9251	28.7361	5.4570
ALTQGN	1.0000	0.0000	1.6657	3.1544	37.4360	5.6333
ALTQKS	1.0000	0.0000	1.6760	2.8058	25.0372	5.3653
ALTRSS	1.0000	0.0000	1.7057	2.6145	20.0724	5.2183
ALVKNY	1.0000	0.0000	1.7104	3.3686	47.9200	5.7979
ALVPKK	1.0000	0.0000	1.6433	3.1963	39.2897	5.6655
ALYARL	1.0000	0.0000	1.7031	3.4729	54.0365	5.8780
ALYDTL	1.0000	0.0000	1.6864	3.2686	42.7021	5.7210
ALYGYF	1.0000	0.0000	1.7346	4.1720	120.8795	6.4154
ALYLDW	1.0000	0.0000	1.8679	4.2613	133.9717	6.4840
ALYSQA	1.0000	0.0000	1.7514	3.2752	43.0304	5.7261
AMASYL	1.0000	0.0000	1.8169	3.5891	61.7815	5.9674
AMDQFN	1.0000	0.0000	1.7161	3.7684	75.9484	6.1052
AMEIGN	1.0000	0.0000	1.7070	3.7097	70.9883	6.0601
AMFHQS	1.0000	0.0000	1.8341	3.9538	94.0223	6.2477
AMFSAD	1.0000	0.0000	1.7834	3.6265	64.4961	5.9961
AMHDNE	1.0000	0.0000	1.7317	3.8227	80.8469	6.1469
AMIFPS	1.0000	0.0000	1.7835	3.6360	65.2053	6.0034
AMIKQN	1.0000	0.0000	1.6976	3.5176	56.8956	5.9124
AMLHGN	1.0000	0.0000	1.7703	3.7998	78.7502	6.1294
AMLRVI	1.0000	0.0000	1.7002	3.8062	79.3293	6.1343
AMLSIN	1.0000	0.0000	1.7476	3.0444	32.9755	5.5487
AMNPLV	1.0000	0.0000	1.7247	3.5176	56.8934	5.9124
AMPKLA	1.0000	0.0000	1.6890	3.5379	58.2404	5.9280
AMQSSF	1.0000	0.0000	1.8333	3.3468	46.7302	5.7811
AMSKKP	1.0000	0.0000	1.7444	3.2836	43.4483	5.7326
AMTNIS	1.0000	0.0000	1.7504	3.1749	38.3322	5.6490
ANAAKS	1.0000	0.0000	1.6845	2.8389	26.0152	5.3908
ANADVA	1.0000	0.0000	1.6514	3.3515	46.9819	5.7847
ANANLQ	1.0000	0.0000	1.6564	2.8818	27.3351	5.4237
ANATND	1.0000	0.0000	1.6451	2.9387	29.1898	5.4675
ANDDSL	1.0000	0.0000	1.6679	2.6343	20.5361	5.2335
ANDKTS	1.0000	0.0000	1.6674	2.7082	22.3694	5.2903
ANDNQM	1.0000	0.0000	1.7162	3.3722	48.1195	5.8007
ANDWHI	1.0000	0.0000	1.8494	4.3870	154.8398	6.5807
ANEAQR	1.0000	0.0000	1.6500	3.3815	48.6378	5.8078
ANEQNN	1.0000	0.0000	1.6574	2.8433	26.1476	5.3942
ANESKD	1.0000	0.0000	1.6753	2.7715	24.0664	5.3390
ANFAAS	1.0000	0.0000	1.7259	3.1122	35.6582	5.6008
ANFINE	1.0000	0.0000	1.6779	3.1884	38.9303	5.6594
ANFKKK	1.0000	0.0000	1.6566	3.1374	36.7085	5.6202
ANGDLF	1.0000	0.0000	1.6893	3.3225	45.4409	5.7625
ANGDSL	1.0000	0.0000	1.6974	2.8053	25.0238	5.3649
ANGIQN	1.0000	0.0000	1.6733	3.1781	38.4750	5.6515
ANGKLP	1.0000	0.0000	1.6615	3.0890	34.7181	5.5830
ANGRTL	1.0000	0.0000	1.6729	3.2071	39.7830	5.6738
ANHAKL	1.0000	0.0000	1.6897	3.2375	41.1982	5.6971
ANHYHS	1.0000	0.0000	1.8531	3.7378	73.3153	6.0816
ANHYKG	1.0000	0.0000	1.7369	3.8463	83.0766	6.1651
ANIDAS	1.0000	0.0000	1.6852	2.8652	26.8171	5.4110
ANILVQ	1.0000	0.0000	1.6654	3.1864	38.8424	5.6578
ANIVTI	1.0000	0.0000	1.6481	3.2658	42.5644	5.7189
ANKDES	1.0000	0.0000	1.6753	2.7715	24.0664	5.3390
ANKDNG	1.0000	0.0000	1.6624	3.0254	32.2609	5.5341
ANKIGS	1.0000	0.0000	1.7012	2.9268	28.7938	5.4584
ANKKNY	1.0000	0.0000	1.6930	3.1328	36.5143	5.6166
ANKMVW	1.0000	0.0000	1.8849	4.5445	185.6158	6.7017
ANKNDK	1.0000	0.0000	1.6348	2.7978	24.8081	5.3592
ANKRES	1.0000	0.0000	1.6948	2.8979	27.8485	5.4361
ANKVHE	1.0000	0.0000	1.6910	3.5339	57.9708	5.9249
ANLNRS	1.0000	0.0000	1.6793	2.5812	19.3126	5.1927
ANLQDM	1.0000	0.0000	1.7106	3.3961	49.4607	5.8190
ANLQMN	1.0000	0.0000	1.7212	3.2166	40.2183	5.6811
ANLQRM	1.0000	0.0000	1.7233	3.5225	57.2146	5.9162
ANLTEF	1.0000	0.0000	1.6703	3.1646	37.8791	5.6411
ANLVQA	1.0000	0.0000	1.6680	3.2167	40.2228	5.6811
ANNASR	1.0000	0.0000	1.6978	2.7896	24.5754	5.3529
ANNATS	1.0000	0.0000	1.6738	2.6381	20.6277	5.2365
ANNLVD	1.0000	0.0000	1.6639	2.9107	28.2633	5.4460
ANNVQY	1.0000	0.0000	1.7228	3.4750	54.1693	5.8797
ANPILS	1.0000	0.0000	1.6767	2.6966	22.0700	5.2814
ANPIQR	1.0000	0.0000	1.6487	3.3528	47.0559	5.7858
ANPTSN	1.0000	0.0000	1.6717	2.6251	20.3195	5.2264
ANQDSK	1.0000	0.0000	1.6807	2.8070	25.0730	5.3662
ANQKSP	1.0000	0.0000	1.6859	2.8468	26.2519	5.3968
ANQLIY	1.0000	0.0000	1.7005	3.3660	47.7748	5.7959
ANRFPR	1.0000	0.0000	1.6742	3.5997	62.5400	5.9756
ANRFRS	1.0000	0.0000	1.7496	3.2594	42.2533	5.7140
ANRPPT	1.0000	0.0000	1.6459	3.2713	42.8387	5.7231
ANRRSQ	1.0000	0.0000	1.7231	3.1164	35.8307	5.6040
ANRVYN	1.0000	0.0000	1.7297	3.5277	57.5628	5.9202
ANSALA	1.0000	0.0000	1.6833	2.7399	23.2028	5.3147
ANSNDI	1.0000	0.0000	1.6722	2.6329	20.5040	5.2325
ANSNPQ	1.0000	0.0000	1.6861	2.7239	22.7774	5.3024
ANSSSQ	1.0000	0.0000	1.6908	2.2625	13.3422	4.9477
ANSVDS	1.0000	0.0000	1.7156	2.6448	20.7865	5.2415
ANTFLK	1.0000	0.0000	1.6653	3.0698	33.9577	5.5683
ANTHDP	1.0000	0.0000	1.6759	3.4116	50.3523	5.8309
ANTHVA	1.0000	0.0000	1.6895	3.5800	61.1330	5.9604
ANTLSN	1.0000	0.0000	1.6539	2.4297	16.2034	5.0762
ANTSNM	1.0000	0.0000	1.7429	2.9729	30.3662	5.4938
ANVFHK	1.0000	0.0000	1.7118	3.7124	71.2031	6.0621
ANYESY	1.0000	0.0000	1.8068	3.4981	55.6281	5.8974
ANYKSN	1.0000	0.0000	1.7280	2.8888	27.5575	5.4291
APDIPG	1.0000	0.0000	1.6167	3.5430	58.5858	5.9320
APDMSG	1.0000	0.0000	1.7731	3.5678	60.2800	5.9510
APDQVS	1.0000	0.0000	1.7089	3.2382	41.2352	5.6977
APEPIG	1.0000	0.0000	1.6150	3.5812	61.2205	5.9613
APFDEN	1.0000	0.0000	1.6597	3.3851	48.8401	5.8106
APGCIP	1.0000	0.0000	1.7157	4.2188	127.5710	6.4514
APGLLT	1.0000	0.0000	1.6569	3.1444	37.0062	5.6256
APGRCL	1.0000	0.0000	1.7646	4.1272	114.8111	6.3810
APILPN	1.0000	0.0000	1.6462	3.0369	32.6926	5.5430
APIPSA	1.0000	0.0000	1.6911	3.1243	36.1588	5.6101
APIYKD	1.0000	0.0000	1.6512	3.6106	63.3303	5.9839
APKEKD	1.0000	0.0000	1.6145	3.2348	41.0694	5.6950
APKSAS	1.0000	0.0000	1.7071	2.7049	22.2824	5.2877
APLGTY	1.0000	0.0000	1.6881	3.6350	65.1322	6.0027
APLLRS	1.0000	0.0000	1.6925	2.8243	25.5803	5.3796
APLNLE	1.0000	0.0000	1.6468	2.8572	26.5688	5.4048
APLSHN	1.0000	0.0000	1.7321	2.9805	30.6329	5.4996
APLTNR	1.0000	0.0000	1.6546	3.0759	34.1973	5.5729
APMTPQ	1.0000	0.0000	1.6553	3.7857	77.4758	6.1185
APNSPN	1.0000	0.0000	1.6806	2.6900	21.9028	5.2763
APQPYQ	1.0000	0.0000	1.6379	3.8318	81.7050	6.1539
APSASK	1.0000	0.0000	1.7071	2.7049	22.2824	5.2877
APSLSY	1.0000	0.0000	1.7615	2.8880	27.5315	5.4285
APSQMC	1.0000	0.0000	1.8935	4.1462	117.3409	6.3956
APSQTI	1.0000	0.0000	1.6885	3.0803	34.3691	5.5763
APTAAS	1.0000	0.0000	1.6891	3.0897	34.7450	5.5835
APTDNI	1.0000	0.0000	1.6336	3.1277	36.2996	5.6127
APTEKS	1.0000	0.0000	1.6784	2.9657	30.1143	5.4882
APTIVH	1.0000	0.0000	1.6451	3.7690	75.9991	6.1056
APTTAQ	1.0000	0.0000	1.6125	3.3860	48.8905	5.8113
APVRKN	1.0000	0.0000	1.6598	3.3555	47.1990	5.7878
APYKKP	1.0000	0.0000	1.6564	3.5713	60.5267	5.9537
APYQHH	1.0000	0.0000	1.6694	4.3312	145.2093	6.5378
AQAHSN	1.0000	0.0000	1.7485	3.2228	40.5078	5.6858
AQAIFR	1.0000	0.0000	1.6209	3.7620	75.3921	6.1003
AQAKPW	1.0000	0.0000	1.7749	4.3472	147.9072	6.5501
AQAPSL	1.0000	0.0000	1.6946	2.9800	30.6161	5.4992
AQASED	1.0000	0.0000	1.6932	3.1341	36.5683	5.6176
AQDHGS	1.0000	0.0000	1.7585	3.5205	57.0842	5.9147
AQDLTP	1.0000	0.0000	1.6314	3.2027	39.5785	5.6704
AQDSAG	1.0000	0.0000	1.7131	3.2669	42.6185	5.7197
AQDVCN	1.0000	0.0000	1.7692	3.9952	98.6214	6.2795
AQEATH	1.0000	0.0000	1.6394	3.7159	71.4958	6.0649
AQEGTF	1.0000	0.0000	1.6308	3.7444	73.8780	6.0867
AQENFI	1.0000	0.0000	1.6622	3.4415	52.1182	5.8539
AQESVI	1.0000	0.0000	1.7104	3.2592	42.2410	5.7138
AQFMSQ	1.0000	0.0000	1.7918	3.7210	71.9140	6.0688
AQFNFH	1.0000	0.0000	1.7151	3.9039	88.7767	6.2094
AQIDDL	1.0000	0.0000	1.6306	3.2105	39.9366	5.6764
AQIMPV	1.0000	0.0000	1.6520	3.9489	93.4956	6.2439
AQKENQ	1.0000	0.0000	1.6434	3.2194	40.3482	5.6832
AQKHKS	1.0000	0.0000	1.7309	3.2363	41.1437	5.6962
AQKNFV	1.0000	0.0000	1.6761	3.4796	54.4573	5.8832
AQLIKT	1.0000	0.0000	1.6308	3.1288	36.3474	5.6136
AQMAKQ	1.0000	0.0000	1.6602	3.8011	78.8615	6.1303
AQMHPS	1.0000	0.0000	1.8077	3.7769	76.6937	6.1117
AQNENS	1.0000	0.0000	1.6859	2.7223	22.7353	5.3011
AQNNNL	1.0000	0.0000	1.6479	2.6495	20.9009	5.2452
AQNSIL	1.0000	0.0000	1.6822	2.7305	22.9512	5.3074
AQNSSD	1.0000	0.0000	1.6992	2.5630	18.9108	5.1787
AQQDSY	1.0000	0.0000	1.7496	3.4517	52.7350	5.8618
AQRNFT	1.0000	0.0000	1.6701	3.4821	54.6148	5.8851
AQRNVA	1.0000	0.0000	1.6608	3.4987	55.6696	5.8979
AQRTER	1.0000	0.0000	1.6174	3.6095	63.2481	5.9831
AQRYQE	1.0000	0.0000	1.6371	3.9168	90.1090	6.2193
AQSASM	1.0000	0.0000	1.7994	3.1829	38.6872	5.6552
AQSESQ	1.0000	0.0000	1.7290	2.8544	26.4832	5.4027
AQSLLQ	1.0000	0.0000	1.6884	2.8055	25.0288	5.3651
AQSPPT	1.0000	0.0000	1.6903	3.0976	35.0608	5.5896
AQSYIL	1.0000	0.0000	1.7476	3.2449	41.5539	5.7028
AQTIQQ	1.0000	0.0000	1.6119	3.4883	55.0084	5.8899
AQTSVN	1.0000	0.0000	1.7078	2.9939	31.1093	5.5099
AQVVSH	1.0000	0.0000	1.7737	3.6603	67.0565	6.0221
AQVYLD	1.0000	0.0000	1.6860	3.6784	68.4672	6.0360
AQYLSD	1.0000	0.0000	1.7452	3.2224	40.4897	5.6855
ARALHS	1.0000	0.0000	1.7537	3.2994	44.2468	5.7447
ARDAGF	1.0000	0.0000	1.6274	3.8368	82.1781	6.1578
ARDHQM	1.0000	0.0000	1.6710	4.1640	119.7795	6.4093
ARDPKA	1.0000	0.0000	1.6185	3.4324	51.5721	5.8469
AREAYE	1.0000	0.0000	1.6397	3.8605	84.4491	6.1760
ARFTGQ	1.0000	0.0000	1.6309	3.8326	81.7782	6.1545
ARGQSK	1.0000	0.0000	1.7216	3.2839	43.4625	5.7328
ARGSKT	1.0000	0.0000	1.7123	3.1851	38.7863	5.6569
ARHHTT	1.0000	0.0000	1.6729	3.9590	94.5933	6.2517
ARHKKL	1.0000	0.0000	1.6801	3.4340	51.6682	5.8481
ARHSRT	1.0000	0.0000	1.7575	3.5036	55.9803	5.9016
ARKDHD	1.0000	0.0000	1.6509	3.6462	65.9776	6.0113
ARKHTT	1.0000	0.0000	1.6547	3.5960	62.2716	5.9727
ARKPTQ	1.0000	0.0000	1.6208	3.4281	51.3210	5.8436
ARLDAT	1.0000	0.0000	1.6383	3.2684	42.6950	5.7209
ARLSSD	1.0000	0.0000	1.7093	2.6396	20.6636	5.2376
ARPAAT	1.0000	0.0000	1.6139	3.5167	56.8317	5.9117
ARPDIY	1.0000	0.0000	1.6448	3.7936	78.1888	6.1246
ARPEAL	1.0000	0.0000	1.6400	3.3715	48.0797	5.8001
ARPLKK	1.0000	0.0000	1.6390	3.1673	37.9985	5.6432
ARPPQT	1.0000	0.0000	1.6143	3.5245	57.3477	5.9177
ARPVRE	1.0000	0.0000	1.6150	3.7561	74.8832	6.0958
ARSAID	1.0000	0.0000	1.6996	3.1711	38.1648	5.6461
ARSDAQ	1.0000	0.0000	1.7053	3.2223	40.4830	5.6854
ARSDLN	1.0000	0.0000	1.6886	2.7607	23.7672	5.3306
ARSDSS	1.0000	0.0000	1.7220	2.4947	17.4723	5.1262
ARTCLA	1.0000	0.0000	1.7557	3.9442	92.9875	6.2403
ARVNHS	1.0000	0.0000	1.7747	3.3781	48.4489	5.8052
ARVPFH	1.0000	0.0000	1.6369	4.1146	113.1580	6.3713
ARVRNG	1.0000	0.0000	1.6760	3.6697	67.7855	6.0293
ARVVVQ	1.0000	0.0000	1.6134	3.9362	92.1385	6.2342
ARYNNE	1.0000	0.0000	1.7147	3.4105	50.2922	5.8301
ARYPTA	1.0000	0.0000	1.6467	3.7988	78.6583	6.1286
ASAIAS	1.0000	0.0000	1.7193	2.7970	24.7847	5.3585
ASAKTN	1.0000	0.0000	1.6747	2.7610	23.7768	5.3309
ASALQE	1.0000	0.0000	1.6944	2.9784	30.5597	5.4980
ASANNA	1.0000	0.0000	1.6847	2.7160	22.5718	5.2963
ASARPE	1.0000	0.0000	1.7046	3.2266	40.6848	5.6887
ASATFT	1.0000	0.0000	1.7113	3.1887	38.9462	5.6596
ASAVIS	1.0000	0.0000	1.7388	2.8996	27.9014	5.4374
ASAYPL	1.0000	0.0000	1.7466	3.2413	41.3828	5.7001
ASDNMS	1.0000	0.0000	1.7668	2.8770	27.1828	5.4200
ASDSNE	1.0000	0.0000	1.6928	2.5276	18.1497	5.1515
ASDTGK	1.0000	0.0000	1.6955	3.0587	33.5258	5.5597
ASDYEN	1.0000	0.0000	1.7431	3.1631	37.8130	5.6399
ASEAIP	1.0000	0.0000	1.6910	3.1227	36.0922	5.6089
ASECPL	1.0000	0.0000	1.8180	3.5675	60.2583	5.9508
ASEDRC	1.0000	0.0000	1.8285	3.8097	79.6512	6.1370
ASELPL	1.0000	0.0000	1.6775	2.7361	23.1019	5.3118
ASFKKA	1.0000	0.0000	1.7089	3.1257	36.2182	5.6112
ASFSVK	1.0000	0.0000	1.7619	2.9844	30.7692	5.5026
ASGIPN	1.0000	0.0000	1.7108	3.0232	32.1803	5.5324
ASGNEF	1.0000	0.0000	1.7443	3.2158	40.1816	5.6804
ASGRFE	1.0000	0.0000	1.7495	3.5217	57.1623	5.9156
ASHGAE	1.0000	0.0000	1.7588	3.5378	58.2352	5.9280
ASHQRQ	1.0000	0.0000	1.7572	3.5496	59.0275	5.9370
ASIDTD	1.0000	0.0000	1.6759	2.9668	30.1533	5.4891
ASIISV	1.0000	0.0000	1.7339	2.8693	26.9426	5.4141
ASKEWK	1.0000	0.0000	1.8545	3.8620	84.5966	6.1772
ASKFPS	1.0000	0.0000	1.7399	2.8687	26.9262	5.4137
ASKPPD	1.0000	0.0000	1.6806	2.9924	31.0562	5.5087
ASKPTK	1.0000	0.0000	1.6702	2.8709	26.9941	5.4154
ASKRSK	1.0000	0.0000	1.7077	2.6821	21.7034	5.2702
ASKVKS	1.0000	0.0000	1.7136	2.7111	22.4430	5.2925
ASLGLS	1.0000	0.0000	1.7038	2.5286	18.1716	5.1523
ASLIPK	1.0000	0.0000	1.6762	2.8195	25.4374	5.3758
ASLKSA	1.0000	0.0000	1.6877	2.5095	17.7728	5.1375
ASLLKE	1.0000	0.0000	1.6660	2.6397	20.6661	5.2377
ASLLLD	1.0000	0.0000	1.6565	2.5025	17.6306	5.1322
ASLNLP	1.0000	0.0000	1.6631	2.5184	17.9589	5.1445
ASLNLS	1.0000	0.0000	1.6528	2.1781	12.0925	4.8829
ASLQTT	1.0000	0.0000	1.6784	2.8373	25.9646	5.3895
ASLSKQ	1.0000	0.0000	1.6915	2.5303	18.2075	5.1536
ASLSKT	1.0000	0.0000	1.6752	2.4316	16.2382	5.0777
ASLSSS	1.0000	0.0000	1.6566	1.9122	8.8519	4.6784
ASLTMA	1.0000	0.0000	1.7516	3.2291	40.8013	5.6907
ASLVTF	1.0000	0.0000	1.7315	3.1608	37.7113	5.6381
ASLVYI	1.0000	0.0000	1.7618	3.3267	45.6583	5.7657
ASMSHE	1.0000	0.0000	1.8484	3.4011	49.7459	5.8229
ASNIDQ	1.0000	0.0000	1.6884	2.8861	27.4707	5.4270
ASNNRS	1.0000	0.0000	1.6936	2.4363	16.3277	5.0813
ASNSTP	1.0000	0.0000	1.6894	2.5041	17.6624	5.1334
ASPILL	1.0000	0.0000	1.6752	2.7204	22.6871	5.2997
ASPILN	1.0000	0.0000	1.6767	2.6966	22.0700	5.2814
ASPNLH	1.0000	0.0000	1.7321	2.9805	30.6329	5.4996
ASPNTV	1.0000	0.0000	1.7028	2.9600	29.9169	5.4838
ASPSHL	1.0000	0.0000	1.7550	2.8594	26.6387	5.4066
ASPTTI	1.0000	0.0000	1.6782	2.9815	30.6688	5.5004
ASQGDN	1.0000	0.0000	1.7132	3.0346	32.6050	5.5412
ASQKTE	1.0000	0.0000	1.6830	2.9996	31.3145	5.5143
ASQNRS	1.0000	0.0000	1.7222	2.6894	21.8886	5.2759
ASRGNM	1.0000	0.0000	1.7965	3.4749	54.1637	5.8796
ASRKRQ	1.0000	0.0000	1.7138	3.2393	41.2848	5.6985
ASRKVF	1.0000	0.0000	1.7432	3.4113	50.3357	5.8307
ASRLWG	1.0000	0.0000	1.9073	4.0788	108.5822	6.3438
ASRNAA	1.0000	0.0000	1.7081	3.0219	32.1324	5.5314
ASRQTA	1.0000	0.0000	1.7040	3.1972	39.3287	5.6661
ASRSLS	1.0000	0.0000	1.7029	2.3391	14.5855	5.0066
ASSDSV	1.0000	0.0000	1.7282	2.5237	18.0690	5.1485
ASSEPG	1.0000	0.0000	1.7424	2.9178	28.4963	5.4514
ASSEQQ	1.0000	0.0000	1.7290	2.8544	26.4832	5.4027
ASSHDR	1.0000	0.0000	1.7828	3.1017	35.2289	5.5928
ASSHFG	1.0000	0.0000	1.8339	3.3630	47.6098	5.7936
ASSKNS	1.0000	0.0000	1.6677	2.1322	11.4619	4.8476
ASSKQK	1.0000	0.0000	1.6976	2.6294	20.4191	5.2297
ASSKSA	1.0000	0.0000	1.6983	2.3645	15.0230	5.0262
ASSLNK	1.0000	0.0000	1.6623	2.2772	13.5719	4.9590
ASSTTS	1.0000	0.0000	1.6893	2.3181	14.2345	4.9905
ASSVGV	1.0000	0.0000	1.7861	3.1507	37.2746	5.6304
ASSVNY	1.0000	0.0000	1.7851	2.9798	30.6063	5.4990
ASTDAS	1.0000	0.0000	1.7045	2.6966	22.0698	5.2814
ASTDIY	1.0000	0.0000	1.7349	3.3018	44.3692	5.7466
ASTPIV	1.0000	0.0000	1.7016	3.1620	37.7656	5.6391
ASTRTI	1.0000	0.0000	1.6910	3.0681	33.8913	5.5670
ASTRYD	1.0000	0.0000	1.7489	3.4057	50.0122	5.8264
ASTYQY	1.0000	0.0000	1.7988	3.6879	69.2274	6.0434
ASVAHL	1.0000	0.0000	1.7591	3.3284	45.7498	5.7670
ASVFTS	1.0000	0.0000	1.7652	3.0158	31.9077	5.5268
ASVLDL	1.0000	0.0000	1.6927	2.8135	25.2632	5.3713
ASVPVS	1.0000	0.0000	1.7610	3.0194	32.0402	5.5295
ASVSSK	1.0000	0.0000	1.7194	2.4671	16.9221	5.1050
ASVTYQ	1.0000	0.0000	1.7611	3.5083	56.2906	5.9053
ASWNDI	1.0000	0.0000	1.8618	3.7800	76.9739	6.1141
ASYLRN	1.0000	0.0000	1.7537	3.0957	34.9850	5.5881
ASYVDQ	1.0000	0.0000	1.7621	3.5334	57.9416	5.9246
ASYVKS	1.0000	0.0000	1.7889	3.1027	35.2676	5.5935
ATAESK	1.0000	0.0000	1.6801	2.9787	30.5699	5.4982
ATANGD	1.0000	0.0000	1.6517	3.2892	43.7280	5.7369
ATDHAT	1.0000	0.0000	1.6446	3.5790	61.0630	5.9596
ATEESL	1.0000	0.0000	1.6804	2.8651	26.8118	5.4109
ATEFPQ	1.0000	0.0000	1.6249	3.6132	63.5154	5.9859
ATESVQ	1.0000	0.0000	1.7073	3.2116	39.9857	5.6772
ATFSGG	1.0000	0.0000	1.7538	3.5030	55.9452	5.9012
ATFSLV	1.0000	0.0000	1.7315	3.1608	37.7113	5.6381
ATFTAI	1.0000	0.0000	1.6282	3.5118	56.5119	5.9079
ATFTIT	1.0000	0.0000	1.6299	3.4339	51.6614	5.8481
ATGSTR	1.0000	0.0000	1.7133	3.2166	40.2204	5.6811
ATHDIK	1.0000	0.0000	1.6477	3.5172	56.8679	5.9121
ATHSFT	1.0000	0.0000	1.7582	3.4423	52.1680	5.8546
ATIEVV	1.0000	0.0000	1.6232	3.6163	63.7469	5.9883
ATIIFS	1.0000	0.0000	1.7115	3.2060	39.7311	5.6729
ATILSK	1.0000	0.0000	1.6685	2.7546	23.6006	5.3260
ATKYSS	1.0000	0.0000	1.7567	2.9222	28.6388	5.4548
ATNDDM	1.0000	0.0000	1.6913	3.4530	52.8106	5.8627
ATNDEP	1.0000	0.0000	1.6347	3.1433	36.9619	5.6248
ATNIRS	1.0000	0.0000	1.6950	2.9137	28.3615	5.4483
ATNKEK	1.0000	0.0000	1.6303	2.9904	30.9840	5.5072
ATNTTS	1.0000	0.0000	1.6674	2.7146	22.5354	5.2953
ATNVIT	1.0000	0.0000	1.6470	3.2182	40.2919	5.6823
ATPYIR	1.0000	0.0000	1.6480	3.7685	75.9614	6.1053
ATQDHI	1.0000	0.0000	1.6421	3.6475	66.0733	6.0122
ATQGAS	1.0000	0.0000	1.7118	3.2418	41.4035	5.7004
ATQSVR	1.0000	0.0000	1.7193	3.2998	44.2653	5.7450
ATRMDY	1.0000	0.0000	1.6893	4.0938	110.4785	6.3553
ATRPNE	1.0000	0.0000	1.6458	3.2697	42.7598	5.7219
ATRSGS	1.0000	0.0000	1.7493	2.9412	29.2741	5.4694
ATSAYQ	1.0000	0.0000	1.7459	3.4058	50.0155	5.8265
ATSGKL	1.0000	0.0000	1.6936	2.9031	28.0154	5.4401
ATSQAM	1.0000	0.0000	1.7577	3.4584	53.1407	5.8669
ATSSIY	1.0000	0.0000	1.7671	3.0013	31.3755	5.5156
ATSTAM	1.0000	0.0000	1.7484	3.3596	47.4254	5.7910
ATTALQ	1.0000	0.0000	1.6322	3.1906	39.0311	5.6611
ATTEMK	1.0000	0.0000	1.6656	3.5890	61.7675	5.9673
ATTNHK	1.0000	0.0000	1.6742	3.2901	43.7753	5.7376
ATTTAE	1.0000	0.0000	1.6117	3.2857	43.5512	5.7342
ATTYRT	1.0000	0.0000	1.6564	3.6561	66.7313	6.0188
ATVISK	1.0000	0.0000	1.6948	3.0656	33.7934	5.5650
ATVYKN	1.0000	0.0000	1.6961	3.4992	55.6974	5.8982
AVANSV	1.0000	0.0000	1.7309	3.1535	37.3973	5.6326
AVDDST	1.0000	0.0000	1.6957	3.0997	35.1481	5.5912
AVDQLD	1.0000	0.0000	1.6436	3.3434	46.5462	5.7785
AVDTPD	1.0000	0.0000	1.6186	3.4400	52.0304	5.8528
AVFIRD	1.0000	0.0000	1.6283	3.7909	77.9462	6.1225
AVFYNK	1.0000	0.0000	1.7177	3.7409	73.5838	6.0841
AVIAYD	1.0000	0.0000	1.6465	3.8356	82.0637	6.1569
AVIPER	1.0000	0.0000	1.6155	3.6522	66.4378	6.0159
AVISLK	1.0000	0.0000	1.6957	2.9351	29.0690	5.4647
AVKNVN	1.0000	0.0000	1.6797	3.1652	37.9035	5.6415
AVKRIA	1.0000	0.0000	1.6250	3.5705	60.4664	5.9531
AVLKCR	1.0000	0.0000	1.7688	4.0152	100.9206	6.2949
AVLLVQ	1.0000	0.0000	1.6751	3.3431	46.5332	5.7783
AVLPHP	1.0000	0.0000	1.6786	3.6557	66.7048	6.0186
AVLPTN	1.0000	0.0000	1.6593	3.1049	35.3598	5.5952
AVNAET	1.0000	0.0000	1.6507	3.3117	44.8805	5.7542
AVNENR	1.0000	0.0000	1.6792	3.2310	40.8900	5.6921
AVNKAT	1.0000	0.0000	1.6499	3.2170	40.2362	5.6814
AVNLSH	1.0000	0.0000	1.7530	3.0961	35.0023	5.5885
AVNNAN	1.0000	0.0000	1.6731	2.9397	29.2233	5.4682
AVPGNL	1.0000	0.0000	1.6809	3.3010	44.3286	5.7460
AVPTNK	1.0000	0.0000	1.6488	3.2040	39.6371	5.6714
AVQPLD	1.0000	0.0000	1.6444	3.3832	48.7299	5.8091
AVSLVQ	1.0000	0.0000	1.7303	3.1982	39.3757	5.6669
AVSNAP	1.0000	0.0000	1.7118	3.0379	32.7299	5.5437
AVTIII	1.0000	0.0000	1.6173	3.4678	53.7198	5.8741
AVTNTN	1.0000	0.0000	1.6590	3.0162	31.9199	5.5270
AVYKHE	1.0000	0.0000	1.6788	4.0483	104.8417	6.3204
AWNEPT	1.0000	0.0000	1.8071	4.1110	112.6784	6.3685
AWPPEV	1.0000	0.0000	1.7680	4.5107	178.5425	6.6758
AWQIQH	1.0000	0.0000	1.7864	4.7138	225.5781	6.8319
AWTSIN	1.0000	0.0000	1.8588	3.7549	74.7812	6.0949
AYASKV	1.0000	0.0000	1.7584	3.4560	52.9958	5.8651
AYDDDL	1.0000	0.0000	1.6728	3.4493	52.5888	5.8599
AYDGQT	1.0000	0.0000	1.6533	3.8245	81.0186	6.1483
AYEINS	1.0000	0.0000	1.7457	3.1856	38.8070	5.6572
AYGYNN	1.0000	0.0000	1.7726	3.7519	74.5230	6.0925
AYKTLG	1.0000	0.0000	1.6908	3.5386	58.2885	5.9286
AYLLSF	1.0000	0.0000	1.7702	3.2098	39.9053	5.6758
AYMMTL	1.0000	0.0000	1.7794	4.1994	124.7556	6.4365
AYNLNT	1.0000	0.0000	1.6987	3.0652	33.7779	5.5647
AYPDAE	1.0000	0.0000	1.6421	3.7357	73.1430	6.0801
AYPGRH	1.0000	0.0000	1.6528	4.2486	132.0234	6.4743
AYPLYN	1.0000	0.0000	1.7486	3.6446	65.8550	6.0100
AYPRKQ	1.0000	0.0000	1.6524	3.7882	77.7008	6.1204
AYQINN	1.0000	0.0000	1.7062	3.3421	46.4793	5.7775
AYSIKQ	1.0000	0.0000	1.7420	3.3440	46.5784	5.7790
AYSNKR	1.0000	0.0000	1.7532	3.1947	39.2171	5.6643
AYVTRH	1.0000	0.0000	1.6666	4.1681	120.3368	6.4124
AYYSDK	1.0000	0.0000	1.7915	3.5828	61.3304	5.9625
CAALQH	1.0000	0.0000	1.7847	4.2229	128.1847	6.4546
CAANNL	1.0000	0.0000	1.7784	3.4839	54.7250	5.8865
CAKIVR	1.0000	0.0000	1.7293	4.1934	123.8979	6.4318
CAKPTL	1.0000	0.0000	1.7481	3.7481	74.1982	6.0896
CANFAA	1.0000	0.0000	1.7782	4.0885	109.7984	6.3512
CANKVH	1.0000	0.0000	1.8105	4.1714	120.8021	6.4150
CAPLNL	1.0000	0.0000	1.7729	3.4947	55.4129	5.8948
CAPTTA	1.0000	0.0000	1.7204	3.9881	97.8116	6.2740
CAQEAT	1.0000	0.0000	1.7159	4.0852	109.3898	6.3487
CASQKT	1.0000	0.0000	1.8121	3.6371	65.2908	6.0043
CATSGK	1.0000	0.0000	1.8297	3.7345	73.0372	6.0791
CCANKV	1.0000	0.0000	1.8972	4.5407	184.8158	6.6988
CCLEGY	1.0000	0.0000	1.9132	4.9571	298.5109	7.0189
CDAQSP	1.0000	0.0000	1.8204	3.7586	75.0951	6.0976
CDDSEQ	1.0000	0.0000	1.8149	3.7042	70.5344	6.0558
CDIRGL	1.0000	0.0000	1.7656	4.0572	105.9102	6.3271
CDLIKR	1.0000	0.0000	1.7552	3.8296	81.4921	6.1522
CDNNRF	1.0000	0.0000	1.8123	3.8770	86.0655	6.1887
CDNSNL	1.0000	0.0000	1.7838	3.0777	34.2680	5.5743
CDNTQL	1.0000	0.0000	1.7661	3.6063	63.0156	5.9806
CDPIFQ	1.0000	0.0000	1.7246	4.2455	131.5613	6.4719
CDYFPQ	1.0000	0.0000	1.7441	4.5580	188.5287	6.7121
CEAHKR	1.0000	0.0000	1.7496	4.3601	150.1173	6.5600
CEDLEK	1.0000	0.0000	1.7470	3.7570	74.9610	6.0965
CEDYDH	1.0000	0.0000	1.7683	4.5725	191.6993	6.7232
CEGLSH	1.0000	0.0000	1.8944	3.9523	93.8657	6.2466
CEGRYD	1.0000	0.0000	1.7384	4.5634	189.7191	6.7163
CEGSQT	1.0000	0.0000	1.8383	3.8501	83.4412	6.1680
CEIVLG	1.0000	0.0000	1.7681	4.1243	114.4275	6.3788
CELPDF	1.0000	0.0000	1.7671	4.0319	102.8741	6.3077
CELYTF	1.0000	0.0000	1.8107	4.3020	140.4024	6.5153
CENNQP	1.0000	0.0000	1.7791	3.6855	69.0354	6.0415
CEPAEL	1.0000	0.0000	1.7473	3.9062	89.0115	6.2111
CEQPYF	1.0000	0.0000	1.7359	4.5962	197.0028	6.7414
CESSKM	1.0000	0.0000	1.9161	3.6610	67.1103	6.0226
CEWIIN	1.0000	0.0000	1.9377	4.7642	239.0494	6.8706
CFLANG	1.0000	0.0000	1.8159	3.9982	98.9629	6.2819
CFLIGF	1.0000	0.0000	1.7908	4.3641	150.8121	6.5631
CFLKMK	1.0000	0.0000	1.8331	4.2283	128.9846	6.4587
CFLTCT	1.0000	0.0000	1.8943	4.5795	193.2475	6.7286
CFMMAE	1.0000	0.0000	1.7591	4.9757	304.9652	7.0332
CFSLSM	1.0000	0.0000	1.9517	3.7404	73.5410	6.0837
CFSYLF	1.0000	0.0000	1.9451	4.2050	125.5716	6.4408
CGESRI	1.0000	0.0000	1.8489	3.9504	93.6625	6.2451
CGNFNV	1.0000	0.0000	1.8371	4.0770	108.3542	6.3424
CGQDLL	1.0000	0.0000	1.7827	3.8263	81.1837	6.1497
CGRVGT	1.0000	0.0000	1.7186	4.4916	174.6523	6.6610
CGTYEN	1.0000	0.0000	1.8150	4.2325	129.5995	6.4619
CHAPDM	1.0000	0.0000	1.7686	4.6795	216.8330	6.8055
CHFWNS	1.0000	0.0000	2.1206	4.9036	280.6533	6.9777
CHGLKR	1.0000	0.0000	1.8066	4.2845	137.6000	6.5019
CHHHAS	1.0000	0.0000	1.9664	4.5644	189.9287	6.7170
CHIYDP	1.0000	0.0000	1.7634	4.5966	197.0945	6.7417
CHKNVT	1.0000	0.0000	1.8108	4.0935	110.4387	6.3551
CHKSRP	1.0000	0.0000	1.8767	4.0084	100.1233	6.2896
CHNRRS	1.0000	0.0000	1.9045	3.9721	96.0259	6.2617
CHPLVT	1.0000	0.0000	1.7954	4.2137	126.8371	6.4475
CHRELE	1.0000	0.0000	1.7883	4.2464	131.7032	6.4726
CIDTLC	1.0000	0.0000	1.8709	4.4104	159.0629	6.5986
CIGKKY	1.0000	0.0000	1.7759	4.3082	141.4071	6.5201
CINAIN	1.0000	0.0000	1.7734	3.6317	64.8859	6.0001
CIPDQI	1.0000	0.0000	1.7149	4.0513	105.2028	6.3227
CIPEGK	1.0000	0.0000	1.7298	4.1078	112.2664	6.3660
CIPLDT	1.0000	0.0000	1.7448	3.7744	76.4796	6.1098
CIPNDK	1.0000	0.0000	1.7532	3.7191	71.7562	6.0673
CIPNYE	1.0000	0.0000	1.8008	4.1488	117.7039	6.3976
CIQKYP	1.0000	0.0000	1.7562	4.3072	141.2496	6.5193
CIVASG	1.0000	0.0000	1.8555	3.9940	98.4851	6.2786
CKETIK	1.0000	0.0000	1.7281	3.8153	80.1641	6.1412
CKGPNE	1.0000	0.0000	1.7721	3.9058	88.9674	6.2108
CKLNFA	1.0000	0.0000	1.7955	3.7706	76.1458	6.1069
CKPWSV	1.0000	0.0000	2.0293	4.6985	221.6426	6.8201
CKSRQA	1.0000	0.0000	1.8311	3.7886	77.7375	6.1207
CKTINS	1.0000	0.0000	1.7978	3.3537	47.1017	5.7864
CKYRLE	1.0000	0.0000	1.8021	4.1802	122.0343	6.4217
CLAKNS	1.0000	0.0000	1.7971	3.2534	41.9627	5.7094
CLDATF	1.0000	0.0000	1.7688	3.9816	97.0883	6.2691
CLDLLQ	1.0000	0.0000	1.7677	3.4996	55.7285	5.8986
CLDPKR	1.0000	0.0000	1.7560	3.8468	83.1300	6.1655
CLDTLI	1.0000	0.0000	1.7552	3.5790	61.0651	5.9596
CLDYEL	1.0000	0.0000	1.8138	3.9548	94.1322	6.2484
CLEGYD	1.0000	0.0000	1.8012	4.2814	137.1141	6.4995
CLENAV	1.0000	0.0000	1.7868	3.8041	79.1397	6.1327
CLFNNM	1.0000	0.0000	1.8794	3.9825	97.1888	6.2698
CLIVNS	1.0000	0.0000	1.8274	3.4351	51.7356	5.8490
CLKFKA	1.0000	0.0000	1.7739	3.8935	87.7234	6.2014
CLLDLS	1.0000	0.0000	1.7829	3.1254	36.2064	5.6110
CLLNTV	1.0000	0.0000	1.7840	3.5324	57.8731	5.9238
CLPGTM	1.0000	0.0000	1.8154	4.3105	141.7877	6.5219
CLSLHS	1.0000	0.0000	1.8667	3.2869	43.6160	5.7351
CLVSTP	1.0000	0.0000	1.8296	3.6068	63.0493	5.9810
CMFGVS	1.0000	0.0000	1.9493	4.5230	181.0842	6.6852
CMFPGQ	1.0000	0.0000	1.7329	4.7816	243.8857	6.8840
CNAILT	1.0000	0.0000	1.7652	3.6080	63.1353	5.9819
CNASST	1.0000	0.0000	1.8212	3.1400	36.8198	5.6222
CNESAT	1.0000	0.0000	1.8133	3.4787	54.4026	5.8826
CNFEQP	1.0000	0.0000	1.7785	4.0817	108.9461	6.3460
CNFIAY	1.0000	0.0000	1.8192	4.3404	146.7422	6.5448
CNHHEL	1.0000	0.0000	1.8623	4.2088	126.1148	6.4437
CNMEAF	1.0000	0.0000	1.8305	4.4086	158.7451	6.5973
CNNSTT	1.0000	0.0000	1.7897	3.1832	38.6982	5.6554
CNPSNQ	1.0000	0.0000	1.8152	3.3468	46.7304	5.7811
CNQWIP	1.0000	0.0000	1.9401	4.8169	254.0180	6.9111
CNSFSE	1.0000	0.0000	1.8688	3.3672	47.8402	5.7968
CNSFTG	1.0000	0.0000	1.8706	3.7754	76.5668	6.1106
CNSLNP	1.0000	0.0000	1.7906	3.1175	35.8769	5.6049
CNTLVS	1.0000	0.0000	1.8209	3.3875	48.9745	5.8124
CNTNFR	1.0000	0.0000	1.8116	3.8519	83.6139	6.1694
CPCSNH	1.0000	0.0000	2.0236	4.4348	163.5948	6.6174
CPDINQ	1.0000	0.0000	1.7563	3.8493	83.3692	6.1674
CPFAIT	1.0000	0.0000	1.7292	4.1996	124.7810	6.4366
CPKSND	1.0000	0.0000	1.8034	3.3960	49.4586	5.8190
CPLTRG	1.0000	0.0000	1.7673	4.0493	104.9615	6.3211
CPNNAL	1.0000	0.0000	1.7766	3.4708	53.9106	5.8765
CPNSLN	1.0000	0.0000	1.7906	3.1175	35.8769	5.6049
CPQAVN	1.0000	0.0000	1.7692	4.0350	103.2449	6.3101
CPRWVK	1.0000	0.0000	1.8919	5.1255	362.3529	7.1483
CPSLAK	1.0000	0.0000	1.8084	3.4727	54.0256	5.8779
CPSNSP	1.0000	0.0000	1.8299	3.1919	39.0887	5.6621
CPSRVQ	1.0000	0.0000	1.8513	3.9876	97.7551	6.2737
CPTIAK	1.0000	0.0000	1.7245	3.9263	91.0940	6.2265
CPYEVV	1.0000	0.0000	1.7288	4.6166	201.6937	6.7571
CPYPLY	1.0000	0.0000	1.8281	4.4868	173.6892	6.6574
CQEGLS	1.0000	0.0000	1.8448	3.7195	71.7942	6.0676
CQFIVF	1.0000	0.0000	1.7144	4.5778	192.8781	6.7273
CQGSNA	1.0000	0.0000	1.8508	3.7103	71.0339	6.0605
CQSKNS	1.0000	0.0000	1.8209	3.1294	36.3711	5.6140
CQVINS	1.0000	0.0000	1.8433	3.6644	67.3756	6.0253
CQVTQG	1.0000	0.0000	1.7204	4.3415	146.9349	6.5457
CRELMS	1.0000	0.0000	1.9055	3.9889	97.9019	6.2747
CRLNLS	1.0000	0.0000	1.8072	3.2280	40.7500	5.6898
CRLNRK	1.0000	0.0000	1.7887	3.7540	74.6975	6.0941
CRNCGE	1.0000	0.0000	1.8956	4.7247	228.4229	6.8402
CRNYSE	1.0000	0.0000	1.8968	3.9124	89.6502	6.2159
CRQIDK	1.0000	0.0000	1.7274	4.0589	106.1178	6.3284
CRSLKR	1.0000	0.0000	1.8366	3.6329	64.9763	6.0011
CRTPTA	1.0000	0.0000	1.7241	4.0617	106.4630	6.3306
CSDNPK	1.0000	0.0000	1.8034	3.3960	49.4586	5.8190
CSEEAQ	1.0000	0.0000	1.8236	3.7952	78.3270	6.1258
CSEHHT	1.0000	0.0000	1.9152	4.2183	127.4998	6.4510
CSEKDN	1.0000	0.0000	1.8031	3.3944	49.3675	5.8178
CSELLN	1.0000	0.0000	1.7898	3.1398	36.8096	5.6220
CSEVMI	1.0000	0.0000	1.9037	4.1960	124.2714	6.4339
CSEYSS	1.0000	0.0000	1.9123	3.3644	47.6887	5.7947
CSHVLR	1.0000	0.0000	1.9053	4.0249	102.0507	6.3024
CSKQVV	1.0000	0.0000	1.8529	3.9202	90.4559	6.2219
CSLLDT	1.0000	0.0000	1.7908	3.2560	42.0862	5.7113
CSMGKL	1.0000	0.0000	1.9066	3.9387	92.4054	6.2361
CSNDSF	1.0000	0.0000	1.8619	3.3290	45.7806	5.7674
CSNHIS	1.0000	0.0000	1.8878	3.4412	52.1021	5.8537
CSQCPS	1.0000	0.0000	2.0050	4.0810	108.8530	6.3454
CSSDYE	1.0000	0.0000	1.9105	3.6650	67.4190	6.0257
CSSNQG	1.0000	0.0000	1.8650	3.3570	47.2809	5.7890
CSSRKP	1.0000	0.0000	1.8533	3.4014	49.7645	5.8231
CSTEGF	1.0000	0.0000	1.8642	3.9931	98.3803	6.2779
CSTERT	1.0000	0.0000	1.8203	3.7067	70.7423	6.0578
CSTNYA	1.0000	0.0000	1.8765	3.7755	76.5754	6.1107
CSTSAM	1.0000	0.0000	1.9227	3.7071	70.7705	6.0581
CTADTF	1.0000	0.0000	1.7373	4.1122	112.8361	6.3694
CTDEQE	1.0000	0.0000	1.7186	4.0178	101.2194	6.2969
CTEQGN	1.0000	0.0000	1.7720	3.9711	95.9228	6.2610
CTHRKV	1.0000	0.0000	1.7604	4.3994	157.0674	6.5902
CTIIKE	1.0000	0.0000	1.7240	3.8944	87.8090	6.2020
CTKQAS	1.0000	0.0000	1.8121	3.6371	65.2908	6.0043
CTLDEP	1.0000	0.0000	1.7456	3.7901	77.8732	6.1219
CTSQNQ	1.0000	0.0000	1.8225	3.5351	58.0502	5.9258
CTSTEP	1.0000	0.0000	1.8068	3.6201	64.0253	5.9912
CTTDKN	1.0000	0.0000	1.7480	3.6066	63.0367	5.9808
CTTNGL	1.0000	0.0000	1.7809	3.6786	68.4840	6.0361
CTTNSI	1.0000	0.0000	1.8007	3.3852	48.8424	5.8106
CTVTNL	1.0000	0.0000	1.7780	3.6630	67.2635	6.0241
CVDFRS	1.0000	0.0000	1.8734	4.0908	110.0945	6.3530
CVDPNQ	1.0000	0.0000	1.7687	3.9822	97.1546	6.2695
CVMIID	1.0000	0.0000	1.7582	4.4809	172.5106	6.6528
CVNRDL	1.0000	0.0000	1.7939	3.8395	82.4342	6.1599
CVNTEP	1.0000	0.0000	1.7675	3.9217	90.6093	6.2230
CVQGMS	1.0000	0.0000	1.9265	4.3800	153.5907	6.5753
CVQRSD	1.0000	0.0000	1.8485	3.9478	93.3773	6.2431
CVSPVQ	1.0000	0.0000	1.8563	4.0166	101.0730	6.2959
CVVQSI	1.0000	0.0000	1.8549	3.9993	99.0817	6.2827
CYCIPL	1.0000	0.0000	1.9102	4.8102	252.0636	6.9060
DAAGAR	1.0000	0.0000	1.6181	3.6730	68.0435	6.0318
DADPAI	1.0000	0.0000	1.6084	3.3851	48.8362	5.8105
DADSVD	1.0000	0.0000	1.6974	3.1248	36.1800	5.6105
DAECPK	1.0000	0.0000	1.7226	3.9671	95.4732	6.2579
DAEKAQ	1.0000	0.0000	1.6142	3.3780	48.4419	5.8051
DAFKSD	1.0000	0.0000	1.7064	3.1295	36.3767	5.6141
DAFPSS	1.0000	0.0000	1.7465	2.9253	28.7437	5.4572
DAGFCI	1.0000	0.0000	1.7266	4.3559	149.3868	6.5567
DAHDTE	1.0000	0.0000	1.6426	3.5895	61.8047	5.9677
DAHKKN	1.0000	0.0000	1.6752	3.2837	43.4536	5.7327
DAHTPI	1.0000	0.0000	1.6417	3.6136	63.5450	5.9862
DAIFSG	1.0000	0.0000	1.7343	3.3796	48.5307	5.8064
DAIGGM	1.0000	0.0000	1.6609	4.0221	101.7147	6.3002
DAINVI	1.0000	0.0000	1.6482	3.2909	43.8134	5.7382
DAIQQQ	1.0000	0.0000	1.6098	3.5134	56.6219	5.9092
DAKHLA	1.0000	0.0000	1.6709	3.4170	50.6652	5.8351
DAKLEF	1.0000	0.0000	1.6527	3.3126	44.9247	5.7549
DAKTET	1.0000	0.0000	1.6120	3.2014	39.5188	5.6694
DAKYSA	1.0000	0.0000	1.7373	3.3006	44.3078	5.7456
DALEKT	1.0000	0.0000	1.6263	3.0708	33.9967	5.5690
DALHPP	1.0000	0.0000	1.6687	3.5003	55.7725	5.8991
DALKSQ	1.0000	0.0000	1.6786	2.8309	25.7734	5.3846
DALSGM	1.0000	0.0000	1.7745	3.3724	48.1277	5.8008
DALSLF	1.0000	0.0000	1.7052	2.8748	27.1159	5.4184
DALVKN	1.0000	0.0000	1.6554	3.0336	32.5692	5.5404
DAMLSI	1.0000	0.0000	1.7499	3.2239	40.5575	5.6867
DANGIQ	1.0000	0.0000	1.6539	3.3576	47.3176	5.7895
DANKDN	1.0000	0.0000	1.6384	2.8544	26.4834	5.4027
DAQDLT	1.0000	0.0000	1.6296	3.1629	37.8041	5.6398
DAQKEN	1.0000	0.0000	1.6383	3.1457	37.0634	5.6266
DAQRNF	1.0000	0.0000	1.6693	3.5072	56.2168	5.9044
DAQSES	1.0000	0.0000	1.7173	2.7807	24.3235	5.3460
DAQSPP	1.0000	0.0000	1.6919	3.1226	36.0902	5.6089
DAQYLS	1.0000	0.0000	1.7452	3.2224	40.4897	5.6855
DARHSR	1.0000	0.0000	1.7583	3.5286	57.6223	5.9209
DARKDH	1.0000	0.0000	1.6509	3.6462	65.9776	6.0113
DARKHT	1.0000	0.0000	1.6529	3.6211	64.0979	5.9920
DARVNH	1.0000	0.0000	1.6944	3.6787	68.4933	6.0362
DARYPT	1.0000	0.0000	1.6498	3.7460	74.0177	6.0880
DASAVI	1.0000	0.0000	1.7046	3.2001	39.4617	5.6684
DASDSN	1.0000	0.0000	1.6865	2.4894	17.3642	5.1221
DASNNR	1.0000	0.0000	1.6900	2.7368	23.1210	5.3123
DASQGD	1.0000	0.0000	1.7082	3.2141	40.1021	5.6791
DASRKR	1.0000	0.0000	1.7059	3.1656	37.9239	5.6419
DASTRT	1.0000	0.0000	1.6888	3.0456	33.0229	5.5497
DASWND	1.0000	0.0000	1.8586	3.7575	75.0043	6.0968
DATFTA	1.0000	0.0000	1.6289	3.4892	55.0655	5.8906
DATIIF	1.0000	0.0000	1.6264	3.5066	56.1745	5.9039
DATILS	1.0000	0.0000	1.6736	2.8112	25.1949	5.3695
DAVANS	1.0000	0.0000	1.7070	2.9981	31.2616	5.5131
DAVIAY	1.0000	0.0000	1.6465	3.8356	82.0637	6.1569
DAWQIQ	1.0000	0.0000	1.7674	4.4074	158.5169	6.5963
DCCANK	1.0000	0.0000	1.8842	4.3853	154.5392	6.5794
DCGRIK	1.0000	0.0000	1.7346	4.1562	118.7047	6.4033
DCHKSR	1.0000	0.0000	1.8732	3.9686	95.6395	6.2591
DCIGKK	1.0000	0.0000	1.7395	3.9732	96.1514	6.2626
DCNPSN	1.0000	0.0000	1.8029	3.2731	42.9272	5.7245
DCPNNA	1.0000	0.0000	1.7733	3.6265	64.4964	5.9961
DCRLNL	1.0000	0.0000	1.7804	3.5285	57.6142	5.9208
DCRQID	1.0000	0.0000	1.7189	4.1154	113.2628	6.3719
DCSEKD	1.0000	0.0000	1.8029	3.5739	60.7081	5.9557
DCSSNQ	1.0000	0.0000	1.8294	3.1860	38.8231	5.6575
DCSTER	1.0000	0.0000	1.8219	3.7318	72.8167	6.0771
DCVQGM	1.0000	0.0000	1.7425	4.6805	217.0928	6.8063
DDAHDT	1.0000	0.0000	1.6435	3.5513	59.1449	5.9383
DDAKYS	1.0000	0.0000	1.7317	3.2478	41.6919	5.7051
DDCRLN	1.0000	0.0000	1.7752	3.6842	68.9263	6.0404
DDDAHD	1.0000	0.0000	1.6417	3.5764	60.8796	5.9576
DDDLSN	1.0000	0.0000	1.6601	2.5815	19.3190	5.1929
DDDQSP	1.0000	0.0000	1.6826	3.0301	32.4352	5.5377
DDFIDN	1.0000	0.0000	1.6550	3.2769	43.1113	5.7274
DDFYTK	1.0000	0.0000	1.6710	3.6871	69.1631	6.0427
DDGGQR	1.0000	0.0000	1.6264	3.7592	75.1508	6.0981
DDGSRG	1.0000	0.0000	1.7341	3.3850	48.8346	5.8105
DDHRQI	1.0000	0.0000	1.6423	3.7461	74.0277	6.0881
DDIDAF	1.0000	0.0000	1.6254	3.5091	56.3421	5.9059
DDIMAF	1.0000	0.0000	1.6675	3.8967	88.0454	6.2038
DDKIIT	1.0000	0.0000	1.6096	3.1805	38.5789	5.6533
DDKLNL	1.0000	0.0000	1.6276	2.6698	21.3973	5.2608
DDLADL	1.0000	0.0000	1.6334	2.9587	29.8716	5.4828
DDLKDF	1.0000	0.0000	1.6482	3.2216	40.4520	5.6849
DDLKDK	1.0000	0.0000	1.6194	2.9483	29.5171	5.4749
DDLSND	1.0000	0.0000	1.6601	2.5815	19.3190	5.1929
DDMLDA	1.0000	0.0000	1.6839	3.5019	55.8745	5.9004
DDNEAD	1.0000	0.0000	1.6329	3.1287	36.3410	5.6135
DDNGSS	1.0000	0.0000	1.7100	2.6076	19.9113	5.2130
DDNHNS	1.0000	0.0000	1.7201	2.8641	26.7808	5.4101
DDNKIK	1.0000	0.0000	1.6256	2.9470	29.4712	5.4738
DDNLNV	1.0000	0.0000	1.6578	2.8579	26.5920	5.4054
DDNPSD	1.0000	0.0000	1.6736	2.7769	24.2167	5.3431
DDNSFP	1.0000	0.0000	1.7108	2.9936	31.0989	5.5097
DDPDSK	1.0000	0.0000	1.6702	2.8998	27.9092	5.4376
DDPESF	1.0000	0.0000	1.7113	3.2113	39.9724	5.6770
DDPKSR	1.0000	0.0000	1.6877	3.0262	32.2916	5.5347
DDPSNN	1.0000	0.0000	1.6669	2.5974	19.6785	5.2052
DDPVGL	1.0000	0.0000	1.6544	3.4277	51.2961	5.8433
DDQSPN	1.0000	0.0000	1.6839	2.8506	26.3670	5.3997
DDRDNL	1.0000	0.0000	1.6478	3.0084	31.6361	5.5211
DDSEQK	1.0000	0.0000	1.6790	2.9719	30.3293	5.4930
DDSLGS	1.0000	0.0000	1.7098	2.6314	20.4685	5.2313
DDSLIV	1.0000	0.0000	1.6936	2.9389	29.1963	5.4676
DDSRTS	1.0000	0.0000	1.7099	2.7174	22.6069	5.2974
DDSSLT	1.0000	0.0000	1.6741	2.4353	16.3097	5.0806
DDSTCP	1.0000	0.0000	1.8046	3.6070	63.0670	5.9812
DDSTDL	1.0000	0.0000	1.6638	2.7359	23.0956	5.3116
DDTEPL	1.0000	0.0000	1.6255	3.1144	35.7487	5.6025
DDTRAN	1.0000	0.0000	1.6421	3.1918	39.0843	5.6620
DDTSAA	1.0000	0.0000	1.6795	2.9971	31.2258	5.5124
DDVGHI	1.0000	0.0000	1.6498	3.8725	85.6208	6.1852
DDVPQL	1.0000	0.0000	1.6428	3.3304	45.8534	5.7685
DDVSHA	1.0000	0.0000	1.7489	3.4312	51.5049	5.8460
DDVSIS	1.0000	0.0000	1.7225	2.7940	24.6986	5.3562
DDWYTQ	1.0000	0.0000	1.8112	4.5683	190.7832	6.7200
DDYGLM	1.0000	0.0000	1.7384	3.9551	94.1662	6.2487
DDYLVS	1.0000	0.0000	1.7532	3.2513	41.8626	5.7078
DEALLL	1.0000	0.0000	1.6394	2.8412	26.0846	5.3926
DEAPDI	1.0000	0.0000	1.6081	3.3704	48.0208	5.7993
DEAVTN	1.0000	0.0000	1.6482	3.2589	42.2308	5.7136
DEDHSQ	1.0000	0.0000	1.7343	3.3349	46.0932	5.7720
DEDSAQ	1.0000	0.0000	1.6879	3.0813	34.4082	5.5770
DEELAM	1.0000	0.0000	1.6854	3.5783	61.0131	5.9591
DEELKK	1.0000	0.0000	1.6251	3.0247	32.2360	5.5336
DEELLL	1.0000	0.0000	1.6376	2.8266	25.6481	5.3813
DEESTT	1.0000	0.0000	1.6739	2.9428	29.3288	5.4706
DEFQQA	1.0000	0.0000	1.6219	3.6721	67.9792	6.0312
DEGDNN	1.0000	0.0000	1.6631	3.0674	33.8613	5.5664
DEHEMT	1.0000	0.0000	1.6852	3.9624	94.9671	6.2543
DEIPRQ	1.0000	0.0000	1.6125	3.5177	56.9003	5.9125
DEIQIL	1.0000	0.0000	1.6303	3.2184	40.3017	5.6824
DEISGS	1.0000	0.0000	1.7315	2.8478	26.2818	5.3976
DEKAGA	1.0000	0.0000	1.6236	3.4754	54.1914	5.8800
DEKAIK	1.0000	0.0000	1.6138	3.2175	40.2594	5.6817
DEKIKY	1.0000	0.0000	1.6557	3.4997	55.7295	5.8986
DEKQDT	1.0000	0.0000	1.6132	3.2473	41.6685	5.7047
DELAYP	1.0000	0.0000	1.6745	3.5273	57.5316	5.9199
DELHFP	1.0000	0.0000	1.6877	3.6626	67.2363	6.0239
DELQKE	1.0000	0.0000	1.6311	3.1550	37.4605	5.6337
DELQSM	1.0000	0.0000	1.7550	3.2604	42.3021	5.7147
DELWGA	1.0000	0.0000	1.8133	4.2911	138.6551	6.5070
DEMGQG	1.0000	0.0000	1.6579	4.0586	106.0856	6.3282
DEMKLK	1.0000	0.0000	1.6851	3.3741	48.2248	5.8021
DEMRTQ	1.0000	0.0000	1.6602	3.8179	80.4043	6.1432
DENADF	1.0000	0.0000	1.6584	3.3453	46.6515	5.7800
DENKFA	1.0000	0.0000	1.6595	3.2887	43.7063	5.7365
DENQFR	1.0000	0.0000	1.6687	3.4926	55.2783	5.8932
DENRSL	1.0000	0.0000	1.6864	2.7461	23.3693	5.3194
DENSNN	1.0000	0.0000	1.6551	2.4163	15.9539	5.0660
DENTDL	1.0000	0.0000	1.6343	2.8951	27.7587	5.4340
DEPGTG	1.0000	0.0000	1.6281	3.6120	63.4324	5.9850
DEPNAI	1.0000	0.0000	1.6360	3.1909	39.0470	5.6614
DEPNFH	1.0000	0.0000	1.6970	3.6387	65.4138	6.0055
DEPSSM	1.0000	0.0000	1.7826	3.0816	34.4229	5.5773
DEPSVT	1.0000	0.0000	1.6979	3.1249	36.1833	5.6106
DEQEPD	1.0000	0.0000	1.6090	3.4070	50.0857	5.8274
DEQNKG	1.0000	0.0000	1.6535	3.2639	42.4738	5.7174
DEQQEM	1.0000	0.0000	1.6522	3.8284	81.3861	6.1513
DERQHA	1.0000	0.0000	1.6377	3.8146	80.1026	6.1407
DERTIA	1.0000	0.0000	1.6148	3.4320	51.5484	5.8466
DESISN	1.0000	0.0000	1.6876	2.4973	17.5238	5.1282
DESQAD	1.0000	0.0000	1.6879	3.0813	34.4082	5.5770
DESSSD	1.0000	0.0000	1.6948	2.3537	14.8353	5.0178
DESTAA	1.0000	0.0000	1.6834	3.0353	32.6321	5.5417
DESVNL	1.0000	0.0000	1.6920	2.7751	24.1652	5.3417
DETLHE	1.0000	0.0000	1.6675	3.4192	50.7977	5.8368
DETQHF	1.0000	0.0000	1.6541	3.8270	81.2530	6.1502
DETSDI	1.0000	0.0000	1.6740	2.9522	29.6491	5.4779
DEVASS	1.0000	0.0000	1.7331	2.8624	26.7310	5.4089
DFDLED	1.0000	0.0000	1.6490	3.3164	45.1212	5.7578
DFDVSA	1.0000	0.0000	1.7299	3.3415	46.4450	5.7771
DFERAT	1.0000	0.0000	1.6296	3.6261	64.4704	5.9958
DFEYLS	1.0000	0.0000	1.7701	3.3508	46.9479	5.7842
DFIDNA	1.0000	0.0000	1.6576	3.3297	45.8161	5.7680
DFITLS	1.0000	0.0000	1.7035	2.9751	30.4416	5.4954
DFKGSE	1.0000	0.0000	1.7291	3.2859	43.5630	5.7343
DFKIIV	1.0000	0.0000	1.6376	3.5777	60.9688	5.9586
DFKSMS	1.0000	0.0000	1.8061	3.1637	37.8416	5.6404
DFKVCH	1.0000	0.0000	1.7624	4.5148	179.3807	6.6789
DFLQLV	1.0000	0.0000	1.6826	3.3516	46.9907	5.7848
DFMHFK	1.0000	0.0000	1.7046	4.2879	138.1479	6.5045
DFMSNI	1.0000	0.0000	1.7837	3.3639	47.6601	5.7943
DFNEGN	1.0000	0.0000	1.6936	3.2840	43.4702	5.7329
DFNMAK	1.0000	0.0000	1.7174	3.6381	65.3684	6.0051
DFPLQD	1.0000	0.0000	1.6526	3.3916	49.2090	5.8156
DFRSSA	1.0000	0.0000	1.7624	3.0120	31.7648	5.5238
DFSIKL	1.0000	0.0000	1.7012	2.9436	29.3552	5.4712
DFSPGS	1.0000	0.0000	1.7695	3.0435	32.9435	5.5481
DFSRSS	1.0000	0.0000	1.7569	2.6586	21.1220	5.2522
DFSSAG	1.0000	0.0000	1.7717	3.0566	33.4417	5.5581
DFSSIR	1.0000	0.0000	1.7575	2.9817	30.6739	5.5005
DFTNQA	1.0000	0.0000	1.6611	3.3557	47.2128	5.7880
DFTSKP	1.0000	0.0000	1.7029	3.0914	34.8128	5.5848
DFYLER	1.0000	0.0000	1.6988	3.7778	76.7736	6.1124
DFYTKS	1.0000	0.0000	1.7587	3.3866	48.9229	5.8117
DGAEEH	1.0000	0.0000	1.6423	3.8238	80.9490	6.1477
DGAKKP	1.0000	0.0000	1.6276	3.3676	47.8623	5.7971
DGARDH	1.0000	0.0000	1.6458	3.8738	85.7498	6.1862
DGDHKA	1.0000	0.0000	1.6557	3.6908	69.4554	6.0455
DGDLHY	1.0000	0.0000	1.7214	3.8739	85.7640	6.1863
DGDQMQ	1.0000	0.0000	1.6595	3.9231	90.7564	6.2241
DGEDSD	1.0000	0.0000	1.6986	3.1258	36.2218	5.6113
DGENQL	1.0000	0.0000	1.6653	3.1649	37.8912	5.6413
DGESFS	1.0000	0.0000	1.7693	3.0419	32.8827	5.5468
DGGQRD	1.0000	0.0000	1.6264	3.7592	75.1508	6.0981
DGICNF	1.0000	0.0000	1.7894	4.1236	114.3281	6.3782
DGIFNL	1.0000	0.0000	1.6868	3.2922	43.8818	5.7392
DGIPLC	1.0000	0.0000	1.7594	3.9705	95.8564	6.2606
DGIYNS	1.0000	0.0000	1.7621	3.2656	42.5565	5.7187
DGKGEA	1.0000	0.0000	1.6326	3.5936	62.0964	5.9708
DGKKMQ	1.0000	0.0000	1.6789	3.7362	73.1864	6.0805
DGLCSE	1.0000	0.0000	1.8350	3.6459	65.9544	6.0110
DGLFEP	1.0000	0.0000	1.6641	3.5272	57.5251	5.9198
DGLMIN	1.0000	0.0000	1.7226	3.4631	53.4331	5.8706
DGNDKK	1.0000	0.0000	1.6453	3.0955	34.9776	5.5880
DGNNPH	1.0000	0.0000	1.7121	3.3754	48.2956	5.8031
DGNTTI	1.0000	0.0000	1.6463	3.1810	38.6012	5.6537
DGPDCS	1.0000	0.0000	1.8320	3.8031	79.0479	6.1319
DGPVWA	1.0000	0.0000	1.7748	4.6037	198.7277	6.7473
DGQGRL	1.0000	0.0000	1.6644	3.6036	62.8181	5.9785
DGQTTE	1.0000	0.0000	1.6229	3.4498	52.6199	5.8603
DGRKSH	1.0000	0.0000	1.7606	3.4639	53.4779	5.8711
DGSRGQ	1.0000	0.0000	1.7406	3.4587	53.1601	5.8671
DGTCDA	1.0000	0.0000	1.7281	4.0916	110.1932	6.3536
DGTQGL	1.0000	0.0000	1.6593	3.4521	52.7582	5.8621
DGTSNN	1.0000	0.0000	1.6879	2.7035	22.2482	5.2867
DGVKSL	1.0000	0.0000	1.7138	3.0308	32.4623	5.5382
DGVSFE	1.0000	0.0000	1.7504	3.4979	55.6154	5.8973
DGYNII	1.0000	0.0000	1.6947	3.5887	61.7471	5.9670
DHAHEN	1.0000	0.0000	1.7145	3.7415	73.6326	6.0845
DHATNT	1.0000	0.0000	1.6740	3.3467	46.7252	5.7811
DHDCGR	1.0000	0.0000	1.7410	4.4967	175.6862	6.6650
DHENLR	1.0000	0.0000	1.6989	3.3530	47.0681	5.7859
DHFPLY	1.0000	0.0000	1.7265	3.9594	94.6341	6.2520
DHGGIE	1.0000	0.0000	1.6470	3.9263	91.0934	6.2265
DHGSED	1.0000	0.0000	1.7502	3.4322	51.5643	5.8468
DHGSNS	1.0000	0.0000	1.7729	2.9140	28.3703	5.4485
DHGTSA	1.0000	0.0000	1.7505	3.4217	50.9454	5.8387
DHHLPC	1.0000	0.0000	1.8189	4.3899	155.3532	6.5829
DHHMTP	1.0000	0.0000	1.7059	4.2323	129.5728	6.4617
DHIDNI	1.0000	0.0000	1.6731	3.3891	49.0649	5.8137
DHIFRS	1.0000	0.0000	1.7721	3.5886	61.7446	5.9670
DHILSY	1.0000	0.0000	1.7881	3.4249	51.1304	5.8412
DHIRSN	1.0000	0.0000	1.7470	3.1925	39.1151	5.6625
DHKAYP	1.0000	0.0000	1.6802	3.8946	87.8258	6.2022
DHKEEF	1.0000	0.0000	1.6601	3.7600	75.2221	6.0988
DHKKVQ	1.0000	0.0000	1.6606	3.6395	65.4672	6.0061
DHKNKG	1.0000	0.0000	1.6910	3.4019	49.7945	5.8235
DHKTFM	1.0000	0.0000	1.7087	4.0462	104.5779	6.3187
DHLMAK	1.0000	0.0000	1.7263	3.7517	74.5062	6.0924
DHNVSL	1.0000	0.0000	1.7455	3.0433	32.9345	5.5479
DHQMDS	1.0000	0.0000	1.8011	3.6843	68.9363	6.0405
DHRALQ	1.0000	0.0000	1.6769	3.6208	64.0764	5.9918
DHRQIS	1.0000	0.0000	1.7480	3.4456	52.3654	5.8571
DHSKDS	1.0000	0.0000	1.7452	2.8659	26.8380	5.4115
DHSPRS	1.0000	0.0000	1.7806	3.0887	34.7041	5.5828
DHSQYN	1.0000	0.0000	1.7989	3.4522	52.7639	5.8621
DHSRNY	1.0000	0.0000	1.8080	3.5049	56.0694	5.9027
DHTGNR	1.0000	0.0000	1.6972	3.6164	63.7519	5.9884
DHTISM	1.0000	0.0000	1.7944	3.6080	63.1404	5.9819
DHVKFS	1.0000	0.0000	1.7747	3.5385	58.2814	5.9285
DHVLCQ	1.0000	0.0000	1.7935	4.2727	135.7479	6.4928
DIADKL	1.0000	0.0000	1.6259	3.0802	34.3678	5.5763
DIALPE	1.0000	0.0000	1.6295	3.2148	40.1358	5.6797
DIAMTN	1.0000	0.0000	1.6921	3.4755	54.1979	5.8800
DIAQNS	1.0000	0.0000	1.6884	2.8861	27.4707	5.4270
DIDAFP	1.0000	0.0000	1.6243	3.5489	58.9846	5.9365
DIDMNC	1.0000	0.0000	1.8125	4.1235	114.3151	6.3781
DIDQPN	1.0000	0.0000	1.6361	3.1736	38.2747	5.6480
DIELLD	1.0000	0.0000	1.6336	2.9666	30.1449	5.4889
DIERRP	1.0000	0.0000	1.6155	3.5704	60.4647	5.9530
DIETEN	1.0000	0.0000	1.6322	3.1115	35.6273	5.6003
DIEVVL	1.0000	0.0000	1.6522	3.4330	51.6100	5.8474
DIFARP	1.0000	0.0000	1.6252	3.6753	68.2295	6.0337
DIFCAN	1.0000	0.0000	1.7771	4.0054	99.7795	6.2873
DIGKNT	1.0000	0.0000	1.6466	3.1495	37.2248	5.6295
DIHIFI	1.0000	0.0000	1.6513	3.8078	79.4732	6.1355
DIIALY	1.0000	0.0000	1.6735	3.4943	55.3880	5.8945
DIIIAN	1.0000	0.0000	1.6340	3.1580	37.5911	5.6360
DIIQDD	1.0000	0.0000	1.6090	3.3358	46.1434	5.7727
DIKPVT	1.0000	0.0000	1.6221	3.3532	47.0740	5.7860
DIKTRR	1.0000	0.0000	1.6248	3.4108	50.3060	5.8303
DILATE	1.0000	0.0000	1.6275	3.1499	37.2432	5.6298
DILDNL	1.0000	0.0000	1.6345	2.7489	23.4458	5.3216
DILESS	1.0000	0.0000	1.6875	2.5211	18.0149	5.1465
DILFDG	1.0000	0.0000	1.6634	3.4717	53.9642	5.8772
DILNNF	1.0000	0.0000	1.6720	2.9417	29.2926	5.4698
DILQKH	1.0000	0.0000	1.6709	3.4075	50.1174	5.8278
DIMAFA	1.0000	0.0000	1.6633	3.9495	93.5650	6.2444
DINDVS	1.0000	0.0000	1.6961	2.9150	28.4034	5.4493
DINHLV	1.0000	0.0000	1.7023	3.3664	47.7954	5.7962
DINLGK	1.0000	0.0000	1.6550	3.0190	32.0223	5.5292
DINQPV	1.0000	0.0000	1.6507	3.3290	45.7821	5.7675
DINQTT	1.0000	0.0000	1.6326	3.0836	34.5029	5.5789
DIPGKE	1.0000	0.0000	1.6230	3.4321	51.5538	5.8467
DIPHIE	1.0000	0.0000	1.6383	3.6466	66.0060	6.0116
DIPINV	1.0000	0.0000	1.6473	3.2779	43.1612	5.7282
DIPLNA	1.0000	0.0000	1.6429	2.9971	31.2261	5.5124
DIRGLS	1.0000	0.0000	1.7151	3.0809	34.3937	5.5768
DIRLNS	1.0000	0.0000	1.6841	2.7304	22.9497	5.3074
DISCEW	1.0000	0.0000	2.0086	4.6206	202.6305	6.7602
DISLKP	1.0000	0.0000	1.6692	2.7667	23.9323	5.3353
DISMSD	1.0000	0.0000	1.7739	3.0262	32.2897	5.5347
DISNDI	1.0000	0.0000	1.6740	2.7821	24.3634	5.3471
DISNTT	1.0000	0.0000	1.6658	2.7094	22.4004	5.2913
DITFSP	1.0000	0.0000	1.7080	3.1705	38.1370	5.6456
DITIDN	1.0000	0.0000	1.6287	3.0576	33.4814	5.5588
DITKSI	1.0000	0.0000	1.6683	2.8799	27.2765	5.4223
DITVYK	1.0000	0.0000	1.6616	3.6483	66.1415	6.0129
DIYHKK	1.0000	0.0000	1.6901	3.7679	75.9047	6.1048
DIYLTL	1.0000	0.0000	1.6837	3.2383	41.2368	5.6977
DIYSDI	1.0000	0.0000	1.7331	3.2966	44.1041	5.7426
DIYVEP	1.0000	0.0000	1.6476	3.8080	79.4938	6.1356
DKASKP	1.0000	0.0000	1.6724	2.8960	27.7875	5.4347
DKCVSP	1.0000	0.0000	1.8266	3.7309	72.7406	6.0764
DKDEMG	1.0000	0.0000	1.6718	3.7573	74.9881	6.0967
DKDPTA	1.0000	0.0000	1.6118	3.2281	40.7537	5.6899
DKDQSY	1.0000	0.0000	1.7346	3.2687	42.7064	5.7211
DKDSSS	1.0000	0.0000	1.6791	2.2589	13.2871	4.9450
DKEHVA	1.0000	0.0000	1.6521	3.7134	71.2849	6.0629
DKEKNF	1.0000	0.0000	1.6561	3.1794	38.5287	5.6524
DKESST	1.0000	0.0000	1.6866	2.5726	19.1207	5.1861
DKFAAR	1.0000	0.0000	1.6341	3.6093	63.2289	5.9829
DKFRYK	1.0000	0.0000	1.6780	3.7820	77.1519	6.1157
DKFSCP	1.0000	0.0000	1.8394	3.7922	78.0608	6.1235
DKFSSA	1.0000	0.0000	1.7337	2.8290	25.7173	5.3831
DKGIDV	1.0000	0.0000	1.6319	3.5095	56.3631	5.9062
DKHHEL	1.0000	0.0000	1.7084	3.6560	66.7247	6.0188
DKIFPS	1.0000	0.0000	1.7069	3.1390	36.7771	5.6214
DKIITT	1.0000	0.0000	1.6097	3.1554	37.4788	5.6340
DKINSF	1.0000	0.0000	1.7035	2.9197	28.5580	5.4529
DKKLKA	1.0000	0.0000	1.6222	2.9446	29.3884	5.4720
DKKPHL	1.0000	0.0000	1.6681	3.2946	44.0001	5.7410
DKLFLL	1.0000	0.0000	1.6597	2.9103	28.2508	5.4457
DKLKGK	1.0000	0.0000	1.6391	3.0628	33.6819	5.5628
DKLNLN	1.0000	0.0000	1.6228	2.4903	17.3832	5.1228
DKNPND	1.0000	0.0000	1.6368	2.8414	26.0885	5.3927
DKNSEF	1.0000	0.0000	1.7057	2.9354	29.0795	5.4649
DKNYPD	1.0000	0.0000	1.6801	3.3558	47.2200	5.7881
DKPGLT	1.0000	0.0000	1.6420	3.1906	39.0327	5.6611
DKPSVS	1.0000	0.0000	1.7184	2.7547	23.6021	5.3260
DKQETN	1.0000	0.0000	1.6339	3.0678	33.8794	5.5667
DKQEVE	1.0000	0.0000	1.6222	3.4660	53.6096	5.8728
DKQPSK	1.0000	0.0000	1.6755	2.9169	28.4646	5.4507
DKQPTQ	1.0000	0.0000	1.6158	3.3226	45.4441	5.7625
DKRANA	1.0000	0.0000	1.6459	3.2131	40.0561	5.6784
DKRTIL	1.0000	0.0000	1.6340	3.1287	36.3451	5.6135
DKSAKT	1.0000	0.0000	1.6655	2.8311	25.7821	5.3848
DKSAVD	1.0000	0.0000	1.6945	3.0682	33.8944	5.5670
DKSFLK	1.0000	0.0000	1.6934	2.8645	26.7939	5.4104
DKSGEL	1.0000	0.0000	1.6940	2.9136	28.3564	5.4482
DKSRNY	1.0000	0.0000	1.7463	3.1419	36.9011	5.6237
DKSSNS	1.0000	0.0000	1.6579	2.0794	10.7753	4.8070
DKSYPI	1.0000	0.0000	1.7322	3.2573	42.1506	5.7124
DKTILQ	1.0000	0.0000	1.6273	3.0760	34.2004	5.5730
DKTNRI	1.0000	0.0000	1.6396	3.1049	35.3588	5.5952
DKTSIQ	1.0000	0.0000	1.6751	2.9311	28.9354	5.4616
DKVNSI	1.0000	0.0000	1.6911	2.8584	26.6074	5.4058
DKVTSE	1.0000	0.0000	1.6907	3.0285	32.3771	5.5365
DKWLTY	1.0000	0.0000	1.8479	4.2824	137.2741	6.5003
DKYEHC	1.0000	0.0000	1.7836	4.5159	179.6076	6.6797
DLADLD	1.0000	0.0000	1.6334	2.9587	29.8716	5.4828
DLALIR	1.0000	0.0000	1.6492	3.1076	35.4694	5.5973
DLCNFE	1.0000	0.0000	1.7947	3.8126	79.9173	6.1392
DLDALV	1.0000	0.0000	1.6524	3.1141	35.7354	5.6023
DLDAVA	1.0000	0.0000	1.6420	3.3225	45.4407	5.7625
DLDCNP	1.0000	0.0000	1.7633	3.5975	62.3816	5.9739
DLDFSS	1.0000	0.0000	1.7197	2.6771	21.5788	5.2664
DLDQVP	1.0000	0.0000	1.6428	3.3304	45.8534	5.7685
DLDRNI	1.0000	0.0000	1.6496	3.0309	32.4682	5.5384
DLDTNS	1.0000	0.0000	1.6570	2.5564	18.7659	5.1736
DLDVLH	1.0000	0.0000	1.6951	3.3677	47.8698	5.7972
DLEDLE	1.0000	0.0000	1.6351	2.9823	30.6952	5.5010
DLEEKH	1.0000	0.0000	1.6690	3.3877	48.9874	5.8126
DLEETK	1.0000	0.0000	1.6250	3.0562	33.4286	5.5578
DLEKNS	1.0000	0.0000	1.6593	2.5631	18.9118	5.1788
DLELFW	1.0000	0.0000	1.8396	4.1284	114.9603	6.3819
DLEQNN	1.0000	0.0000	1.6483	2.8144	25.2881	5.3719
DLETLS	1.0000	0.0000	1.6614	2.6184	20.1630	5.2213
DLFDDN	1.0000	0.0000	1.6639	3.0987	35.1077	5.5905
DLFGSY	1.0000	0.0000	1.7923	3.4836	54.7111	5.8863
DLFPFE	1.0000	0.0000	1.6712	3.5729	60.6330	5.9549
DLGAST	1.0000	0.0000	1.6983	2.9597	29.9060	5.4836
DLGQPQ	1.0000	0.0000	1.6480	3.4196	50.8214	5.8371
DLGSNF	1.0000	0.0000	1.7289	2.9692	30.2351	5.4909
DLHSRN	1.0000	0.0000	1.7397	3.0143	31.8515	5.5256
DLHYFK	1.0000	0.0000	1.7341	3.8630	84.6931	6.1779
DLIHKL	1.0000	0.0000	1.6773	3.1782	38.4789	5.6516
DLIKRN	1.0000	0.0000	1.6474	2.9744	30.4164	5.4949
DLINGT	1.0000	0.0000	1.6558	3.0504	33.2070	5.5534
DLIPER	1.0000	0.0000	1.6369	3.2884	43.6893	5.7363
DLISAV	1.0000	0.0000	1.7002	2.9917	31.0304	5.5082
DLKDFN	1.0000	0.0000	1.6617	3.0421	32.8897	5.5470
DLKDKT	1.0000	0.0000	1.6182	2.9233	28.6746	5.4556
DLKEVD	1.0000	0.0000	1.6398	3.1985	39.3890	5.6672
DLKFLV	1.0000	0.0000	1.6764	3.2214	40.4407	5.6847
DLKKSA	1.0000	0.0000	1.6630	2.7006	22.1728	5.2845
DLKVID	1.0000	0.0000	1.6388	3.1828	38.6833	5.6551
DLLIIS	1.0000	0.0000	1.6652	2.6504	20.9214	5.2458
DLLQRA	1.0000	0.0000	1.6541	3.1588	37.6243	5.6366
DLLQTV	1.0000	0.0000	1.6537	3.1098	35.5613	5.5990
DLLSIR	1.0000	0.0000	1.6826	2.7543	23.5912	5.3257
DLLYIP	1.0000	0.0000	1.6875	3.3032	44.4387	5.7476
DLMRPK	1.0000	0.0000	1.6945	3.5587	59.6528	5.9440
DLNANK	1.0000	0.0000	1.6364	2.6988	22.1254	5.2830
DLNHSI	1.0000	0.0000	1.7218	2.9104	28.2531	5.4457
DLNKNE	1.0000	0.0000	1.6344	2.6841	21.7548	5.2718
DLNNMK	1.0000	0.0000	1.7018	3.0335	32.5656	5.5404
DLNNRI	1.0000	0.0000	1.6550	2.8515	26.3939	5.4004
DLNPGE	1.0000	0.0000	1.6616	3.1310	36.4399	5.6153
DLPDAK	1.0000	0.0000	1.6271	3.0975	35.0596	5.5895
DLPFDR	1.0000	0.0000	1.6579	3.4444	52.2921	5.8562
DLPKRQ	1.0000	0.0000	1.6404	3.2448	41.5470	5.7027
DLPRQS	1.0000	0.0000	1.7000	3.0008	31.3598	5.5152
DLPSKS	1.0000	0.0000	1.6766	2.4436	16.4674	5.0870
DLPTSL	1.0000	0.0000	1.6617	2.6200	20.2003	5.2225
DLQLLS	1.0000	0.0000	1.6601	2.5234	18.0618	5.1482
DLRALQ	1.0000	0.0000	1.6541	3.1588	37.6243	5.6366
DLSITD	1.0000	0.0000	1.6666	2.7584	23.7041	5.3289
DLSKPL	1.0000	0.0000	1.6585	2.5885	19.4774	5.1983
DLSLLM	1.0000	0.0000	1.7253	2.8373	25.9660	5.3895
DLSLSP	1.0000	0.0000	1.6688	2.3446	14.6789	5.0108
DLSNDL	1.0000	0.0000	1.6487	2.4259	16.1312	5.0733
DLSPTL	1.0000	0.0000	1.6617	2.6200	20.2003	5.2225
DLSPTS	1.0000	0.0000	1.6806	2.4751	17.0798	5.1112
DLSSES	1.0000	0.0000	1.6755	2.1981	12.3775	4.8982
DLTPRM	1.0000	0.0000	1.6923	3.5902	61.8567	5.9682
DLTYIF	1.0000	0.0000	1.6943	3.6106	63.3269	5.9839
DLVFDD	1.0000	0.0000	1.6610	3.4336	51.6454	5.8479
DLVGKA	1.0000	0.0000	1.6575	3.3841	48.7843	5.8098
DLVNGI	1.0000	0.0000	1.6758	3.2309	40.8889	5.6921
DLVREE	1.0000	0.0000	1.6489	3.4197	50.8248	5.8372
DLVSIQ	1.0000	0.0000	1.7032	3.0125	31.7861	5.5242
DLYDDS	1.0000	0.0000	1.7289	3.0960	34.9965	5.5883
DMDKSG	1.0000	0.0000	1.7630	3.4186	50.7617	5.8363
DMESPN	1.0000	0.0000	1.7531	3.2027	39.5788	5.6704
DMEVGL	1.0000	0.0000	1.7062	3.8137	80.0156	6.1400
DMEYLS	1.0000	0.0000	1.8089	3.5217	57.1652	5.9156
DMFIER	1.0000	0.0000	1.6641	4.0085	100.1416	6.2898
DMFVSP	1.0000	0.0000	1.7968	3.7161	71.5057	6.0650
DMHKEQ	1.0000	0.0000	1.6906	3.9664	95.4031	6.2574
DMLANT	1.0000	0.0000	1.7030	3.2973	44.1405	5.7431
DMLCEP	1.0000	0.0000	1.8026	4.2028	125.2482	6.4391
DMLDAR	1.0000	0.0000	1.6921	3.6283	64.6324	5.9975
DMLNGL	1.0000	0.0000	1.7281	3.2850	43.5174	5.7336
DMMSSF	1.0000	0.0000	1.8973	3.6079	63.1320	5.9818
DMNCRL	1.0000	0.0000	1.8440	4.0717	107.7039	6.3383
DMNQLI	1.0000	0.0000	1.7079	3.3658	47.7640	5.7957
DMQQAF	1.0000	0.0000	1.6590	4.0215	101.6545	6.2998
DMSGLT	1.0000	0.0000	1.7660	3.2945	43.9958	5.7409
DMSKQI	1.0000	0.0000	1.7484	3.3438	46.5679	5.7788
DMTKGR	1.0000	0.0000	1.6776	3.8205	80.6424	6.1452
DMTSQN	1.0000	0.0000	1.7510	3.1733	38.2594	5.6478
DNAHPT	1.0000	0.0000	1.6759	3.4116	50.3523	5.8309
DNALSA	1.0000	0.0000	1.6757	2.6871	21.8291	5.2741
DNALYG	1.0000	0.0000	1.7135	3.4408	52.0771	5.8534
DNALYL	1.0000	0.0000	1.6973	3.1142	35.7396	5.6023
DNCEIV	1.0000	0.0000	1.7662	3.9295	91.4284	6.2290
DNDLSL	1.0000	0.0000	1.6487	2.4259	16.1312	5.0733
DNDPST	1.0000	0.0000	1.6709	2.7518	23.5247	5.3238
DNDQEN	1.0000	0.0000	1.6477	2.9700	30.2647	5.4915
DNDSDS	1.0000	0.0000	1.6777	2.4366	16.3331	5.0815
DNDYNQ	1.0000	0.0000	1.7002	3.2668	42.6155	5.7197
DNEADW	1.0000	0.0000	1.8053	4.0963	110.7880	6.3572
DNEDEA	1.0000	0.0000	1.6350	3.1668	37.9768	5.6428
DNEFRT	1.0000	0.0000	1.6661	3.3938	49.3334	5.8173
DNEGTS	1.0000	0.0000	1.6988	2.9212	28.6074	5.4540
DNENHC	1.0000	0.0000	1.8206	3.8785	86.2172	6.1898
DNFHSL	1.0000	0.0000	1.7585	3.1046	35.3467	5.5950
DNFMPI	1.0000	0.0000	1.7138	3.7042	70.5381	6.0559
DNGFES	1.0000	0.0000	1.7380	3.1630	37.8087	5.6399
DNGNQP	1.0000	0.0000	1.6704	3.1426	36.9312	5.6242
DNGSSA	1.0000	0.0000	1.7189	2.6604	21.1653	5.2535
DNHFPL	1.0000	0.0000	1.7146	3.4449	52.3242	5.8566
DNHNSN	1.0000	0.0000	1.7094	2.6846	21.7655	5.2721
DNHRDA	1.0000	0.0000	1.6837	3.5233	57.2682	5.9168
DNIKSS	1.0000	0.0000	1.6734	2.4025	15.6999	5.0553
DNISEP	1.0000	0.0000	1.6813	2.8376	25.9752	5.3898
DNISSD	1.0000	0.0000	1.6813	2.4591	16.7651	5.0988
DNITLL	1.0000	0.0000	1.6322	2.7238	22.7756	5.3023
DNKALL	1.0000	0.0000	1.6341	2.7226	22.7440	5.3014
DNKDRC	1.0000	0.0000	1.7621	3.7832	77.2548	6.1166
DNKIKD	1.0000	0.0000	1.6256	2.9470	29.4712	5.4738
DNKKND	1.0000	0.0000	1.6288	2.7450	23.3401	5.3186
DNKKRT	1.0000	0.0000	1.6370	3.0258	32.2761	5.5344
DNKNHT	1.0000	0.0000	1.6825	3.0829	34.4740	5.5783
DNKNID	1.0000	0.0000	1.6348	2.8241	25.5731	5.3794
DNKQEC	1.0000	0.0000	1.7573	3.7686	75.9705	6.1054
DNKTAA	1.0000	0.0000	1.6330	3.0616	33.6362	5.5619
DNLADK	1.0000	0.0000	1.6349	2.8782	27.2230	5.4210
DNLAIA	1.0000	0.0000	1.6443	3.0101	31.6984	5.5224
DNLINS	1.0000	0.0000	1.6524	2.4245	16.1060	5.0722
DNLKFN	1.0000	0.0000	1.6655	2.8626	26.7368	5.4090
DNLKLH	1.0000	0.0000	1.6814	2.9762	30.4825	5.4963
DNLKNP	1.0000	0.0000	1.6346	2.6857	21.7950	5.2730
DNLNPM	1.0000	0.0000	1.7105	3.1299	36.3939	5.6144
DNLNSL	1.0000	0.0000	1.6344	2.2464	13.0940	4.9353
DNLNVL	1.0000	0.0000	1.6536	2.7023	22.2163	5.2858
DNLSDN	1.0000	0.0000	1.6489	2.4020	15.6908	5.0549
DNLTTP	1.0000	0.0000	1.6328	2.8716	27.0159	5.4159
DNMEKN	1.0000	0.0000	1.7053	3.2274	40.7208	5.6893
DNMSSY	1.0000	0.0000	1.8295	3.1591	37.6413	5.6369
DNNELT	1.0000	0.0000	1.6366	2.7156	22.5614	5.2960
DNNGSD	1.0000	0.0000	1.6911	2.7286	22.9029	5.3060
DNNNPF	1.0000	0.0000	1.6771	2.9352	29.0711	5.4647
DNNRFV	1.0000	0.0000	1.7017	3.3566	47.2638	5.7887
DNPKVS	1.0000	0.0000	1.6935	2.8757	27.1435	5.4191
DNPSDP	1.0000	0.0000	1.6788	2.8167	25.3555	5.3737
DNPSYP	1.0000	0.0000	1.7415	3.1517	37.3186	5.6312
DNPVAN	1.0000	0.0000	1.6653	3.1062	35.4102	5.5962
DNQFAL	1.0000	0.0000	1.6750	3.2252	40.6183	5.6877
DNQMSG	1.0000	0.0000	1.7813	3.3694	47.9618	5.7985
DNRKQQ	1.0000	0.0000	1.6498	3.2548	42.0294	5.7104
DNRYKT	1.0000	0.0000	1.6892	3.4174	50.6889	5.8354
DNSARK	1.0000	0.0000	1.6899	2.8597	26.6476	5.4068
DNSCAK	1.0000	0.0000	1.8055	3.4091	50.2058	5.8290
DNSDEH	1.0000	0.0000	1.7300	3.0817	34.4271	5.5774
DNSFPD	1.0000	0.0000	1.7108	2.9936	31.0989	5.5097
DNSLHK	1.0000	0.0000	1.7125	2.8313	25.7876	5.3849
DNSLSV	1.0000	0.0000	1.6909	2.4363	16.3285	5.0813
DNSNLL	1.0000	0.0000	1.6344	2.2464	13.0940	4.9353
DNSRSS	1.0000	0.0000	1.6918	2.2624	13.3413	4.9477
DNSSGY	1.0000	0.0000	1.7794	2.9426	29.3208	5.4704
DNSVSD	1.0000	0.0000	1.7067	2.5920	19.5547	5.2010
DNTGHS	1.0000	0.0000	1.7508	3.1895	38.9799	5.6602
DNTQLH	1.0000	0.0000	1.6879	3.2370	41.1769	5.6968
DNTSGN	1.0000	0.0000	1.6879	2.7035	22.2482	5.2867
DNVMTI	1.0000	0.0000	1.7039	3.5781	60.9969	5.9589
DPAART	1.0000	0.0000	1.6149	3.4639	53.4777	5.8711
DPAISD	1.0000	0.0000	1.6819	3.0317	32.4969	5.5390
DPALNT	1.0000	0.0000	1.6397	2.9495	29.5573	5.4758
DPAMLH	1.0000	0.0000	1.7215	3.8481	83.2522	6.1665
DPAQRN	1.0000	0.0000	1.6483	3.3303	45.8511	5.7685
DPAQTI	1.0000	0.0000	1.6107	3.3808	48.5985	5.8073
DPASSE	1.0000	0.0000	1.7115	2.7468	23.3900	5.3200
DPDSKH	1.0000	0.0000	1.7238	3.2062	39.7413	5.6731
DPEFLV	1.0000	0.0000	1.6620	3.5116	56.4997	5.9078
DPEKAL	1.0000	0.0000	1.6292	3.1357	36.6379	5.6189
DPERFR	1.0000	0.0000	1.6258	3.7646	75.6190	6.1023
DPESSR	1.0000	0.0000	1.7251	2.8204	25.4656	5.3766
DPFSHY	1.0000	0.0000	1.8157	3.8145	80.0891	6.1406
DPGEVG	1.0000	0.0000	1.6259	3.7925	78.0890	6.1237
DPHQTE	1.0000	0.0000	1.6418	3.6501	66.2765	6.0143
DPIFQV	1.0000	0.0000	1.6274	3.7252	72.2612	6.0720
DPIKKA	1.0000	0.0000	1.6138	3.2191	40.3337	5.6830
DPISRI	1.0000	0.0000	1.6948	3.1278	36.3060	5.6128
DPKAPL	1.0000	0.0000	1.6294	3.1373	36.7055	5.6201
DPKERT	1.0000	0.0000	1.6188	3.3398	46.3577	5.7758
DPKIKV	1.0000	0.0000	1.6244	3.3217	45.3961	5.7618
DPKRNL	1.0000	0.0000	1.6491	2.9916	31.0288	5.5082
DPKSRI	1.0000	0.0000	1.6899	3.0487	33.1409	5.5520
DPLIRN	1.0000	0.0000	1.6529	3.0707	33.9929	5.5689
DPNASF	1.0000	0.0000	1.7175	3.0464	33.0519	5.5502
DPNCAT	1.0000	0.0000	1.7542	3.7809	77.0486	6.1148
DPNSNK	1.0000	0.0000	1.6604	2.5408	18.4307	5.1617
DPPTLL	1.0000	0.0000	1.6341	2.9604	29.9295	5.4841
DPPVNQ	1.0000	0.0000	1.6515	3.3463	46.7029	5.7808
DPQDGP	1.0000	0.0000	1.6182	3.5414	58.4746	5.9307
DPRNFE	1.0000	0.0000	1.6667	3.4587	53.1627	5.8672
DPSDPR	1.0000	0.0000	1.6947	3.1226	36.0878	5.6088
DPSIMK	1.0000	0.0000	1.7440	3.3099	44.7851	5.7528
DPSNNK	1.0000	0.0000	1.6604	2.5408	18.4307	5.1617
DPSNSD	1.0000	0.0000	1.6842	2.4764	17.1043	5.1121
DPSSLV	1.0000	0.0000	1.7130	2.6556	21.0489	5.2499
DPSTPA	1.0000	0.0000	1.6820	3.0239	32.2053	5.5329
DPSVFD	1.0000	0.0000	1.7284	3.3285	45.7537	5.7671
DPTAQM	1.0000	0.0000	1.6576	3.7459	74.0058	6.0879
DPTCSH	1.0000	0.0000	1.8607	3.9134	89.7573	6.2167
DPTQNA	1.0000	0.0000	1.6378	3.1788	38.5048	5.6520
DPTRNA	1.0000	0.0000	1.6441	3.2316	40.9186	5.6926
DPTYNN	1.0000	0.0000	1.6949	3.2078	39.8152	5.6743
DPVGLE	1.0000	0.0000	1.6548	3.4659	53.6034	5.8727
DPVGVN	1.0000	0.0000	1.6738	3.5592	59.6889	5.9444
DPYVKI	1.0000	0.0000	1.6582	3.7132	71.2736	6.0628
DQAEAL	1.0000	0.0000	1.6336	3.2790	43.2167	5.7290
DQASEC	1.0000	0.0000	1.8202	3.7570	74.9569	6.0964
DQDAEC	1.0000	0.0000	1.7157	4.0575	105.9549	6.3274
DQDEST	1.0000	0.0000	1.6805	3.0034	31.4516	5.5172
DQEILT	1.0000	0.0000	1.6294	3.1708	38.1498	5.6459
DQENND	1.0000	0.0000	1.6477	2.9700	30.2647	5.4915
DQEQES	1.0000	0.0000	1.6942	3.1403	36.8326	5.6224
DQETQE	1.0000	0.0000	1.6116	3.4158	50.5949	5.8341
DQEVIR	1.0000	0.0000	1.6180	3.6333	65.0050	6.0014
DQFINY	1.0000	0.0000	1.7043	3.6855	69.0325	6.0415
DQFNHR	1.0000	0.0000	1.7044	3.7608	75.2902	6.0994
DQGIKK	1.0000	0.0000	1.6284	3.3711	48.0601	5.7999
DQGKAS	1.0000	0.0000	1.7058	3.1575	37.5695	5.6356
DQHPKT	1.0000	0.0000	1.6487	3.5553	59.4220	5.9414
DQHSKS	1.0000	0.0000	1.7575	2.9396	29.2196	5.4681
DQIEVS	1.0000	0.0000	1.7056	3.2064	39.7468	5.6732
DQIIAN	1.0000	0.0000	1.6379	3.2091	39.8745	5.6753
DQIVES	1.0000	0.0000	1.7056	3.2064	39.7468	5.6732
DQIVWN	1.0000	0.0000	1.8212	4.2568	133.2871	6.4806
DQKMIA	1.0000	0.0000	1.6626	3.6971	69.9632	6.0504
DQLDRT	1.0000	0.0000	1.6376	3.2365	41.1517	5.6964
DQLHTN	1.0000	0.0000	1.6879	3.2370	41.1769	5.6968
DQLPIG	1.0000	0.0000	1.6455	3.3685	47.9126	5.7978
DQLTCD	1.0000	0.0000	1.7469	3.7858	77.4872	6.1186
DQLVSY	1.0000	0.0000	1.7625	3.3250	45.5716	5.7644
DQMQKP	1.0000	0.0000	1.6627	3.7353	73.1049	6.0797
DQNPKS	1.0000	0.0000	1.6788	2.7940	24.6990	5.3562
DQNSLT	1.0000	0.0000	1.6683	2.6301	20.4357	5.2302
DQNTLD	1.0000	0.0000	1.6386	2.9306	28.9187	5.4612
DQPNDG	1.0000	0.0000	1.6525	3.3221	45.4198	5.7622
DQQVVL	1.0000	0.0000	1.6559	3.5196	57.0264	5.9140
DQRSPT	1.0000	0.0000	1.6973	3.1314	36.4549	5.6156
DQRWVI	1.0000	0.0000	1.7725	4.5627	189.5602	6.7157
DQSESM	1.0000	0.0000	1.7886	3.1155	35.7941	5.6034
DQSNGR	1.0000	0.0000	1.7252	3.1082	35.4935	5.5977
DQSPNQ	1.0000	0.0000	1.6939	2.9242	28.7070	5.4563
DQSPTA	1.0000	0.0000	1.6864	3.0578	33.4884	5.5590
DQSSCS	1.0000	0.0000	1.8418	3.0649	33.7654	5.5645
DQSYTY	1.0000	0.0000	1.7944	3.6351	65.1427	6.0028
DQTKSK	1.0000	0.0000	1.6686	2.8520	26.4106	5.4008
DQVPVD	1.0000	0.0000	1.6221	3.6414	65.6127	6.0076
DQVSCI	1.0000	0.0000	1.8349	3.8439	82.8476	6.1632
DRANVF	1.0000	0.0000	1.6778	3.5889	61.7667	5.9673
DRAYLL	1.0000	0.0000	1.7001	3.4201	50.8473	5.8375
DRCNHH	1.0000	0.0000	1.8352	4.4526	166.9944	6.6311
DRCPFA	1.0000	0.0000	1.7221	4.3285	144.7608	6.5357
DRCSEH	1.0000	0.0000	1.8773	4.0633	106.6681	6.3319
DRDFSI	1.0000	0.0000	1.7218	3.2822	43.3780	5.7315
DRDNDL	1.0000	0.0000	1.6478	3.0084	31.6361	5.5211
DRDNLA	1.0000	0.0000	1.6526	3.0612	33.6227	5.5617
DRDVKR	1.0000	0.0000	1.6312	3.5688	60.3477	5.9517
DRFQSR	1.0000	0.0000	1.7418	3.4598	53.2262	5.8680
DRGLTQ	1.0000	0.0000	1.6532	3.4075	50.1156	5.8278
DRHHPE	1.0000	0.0000	1.6604	4.0344	103.1690	6.3096
DRKHKL	1.0000	0.0000	1.6775	3.3812	48.6185	5.8076
DRKLPG	1.0000	0.0000	1.6527	3.3421	46.4795	5.7776
DRKSAA	1.0000	0.0000	1.6950	3.0920	34.8382	5.5853
DRLQAP	1.0000	0.0000	1.6407	3.3542	47.1292	5.7868
DRLSHD	1.0000	0.0000	1.7413	3.1938	39.1760	5.6636
DRLVKR	1.0000	0.0000	1.6583	3.4131	50.4421	5.8321
DRNATT	1.0000	0.0000	1.6417	3.1667	37.9698	5.6427
DRNHAG	1.0000	0.0000	1.6966	3.6943	69.7361	6.0482
DRNIGN	1.0000	0.0000	1.6764	3.1781	38.4725	5.6515
DRNKQF	1.0000	0.0000	1.6702	3.3978	49.5601	5.8204
DRNYQS	1.0000	0.0000	1.7606	3.2722	42.8791	5.7238
DRPLIM	1.0000	0.0000	1.6915	3.6378	65.3430	6.0048
DRPLMP	1.0000	0.0000	1.6918	3.6551	66.6566	6.0181
DRQKPL	1.0000	0.0000	1.6404	3.2448	41.5470	5.7027
DRQPQP	1.0000	0.0000	1.6123	3.5705	60.4653	5.9530
DRSGII	1.0000	0.0000	1.7147	3.2590	42.2350	5.7137
DRSHIA	1.0000	0.0000	1.7455	3.4247	51.1219	5.8411
DRSLAM	1.0000	0.0000	1.7659	3.3278	45.7167	5.7665
DRSLYK	1.0000	0.0000	1.7435	3.1658	37.9302	5.6420
DRSNEL	1.0000	0.0000	1.6864	2.7461	23.3693	5.3194
DRSSAD	1.0000	0.0000	1.7215	2.7953	24.7359	5.3572
DRTAHH	1.0000	0.0000	1.6688	3.9841	97.3666	6.2710
DRTKNL	1.0000	0.0000	1.6438	2.9268	28.7907	5.4583
DRTNKY	1.0000	0.0000	1.6892	3.4174	50.6889	5.8354
DRVVRF	1.0000	0.0000	1.6244	3.9974	98.8701	6.2812
DRYNTR	1.0000	0.0000	1.6970	3.6004	62.5845	5.9760
DSAGQA	1.0000	0.0000	1.7131	3.2669	42.6185	5.7197
DSANKM	1.0000	0.0000	1.7453	3.1209	36.0184	5.6075
DSAQAK	1.0000	0.0000	1.6867	3.0393	32.7822	5.5448
DSCGRV	1.0000	0.0000	1.8642	4.0451	104.4535	6.3179
DSDHGS	1.0000	0.0000	1.7839	3.0935	34.8973	5.5864
DSDIFA	1.0000	0.0000	1.7112	3.2086	39.8498	5.6749
DSDIYH	1.0000	0.0000	1.7835	3.5805	61.1709	5.9608
DSDKFA	1.0000	0.0000	1.7064	3.1295	36.3767	5.6141
DSDKGI	1.0000	0.0000	1.6938	3.0535	33.3254	5.5557
DSDNRY	1.0000	0.0000	1.7509	3.1985	39.3887	5.6672
DSDPAS	1.0000	0.0000	1.7057	2.7087	22.3802	5.2907
DSDSNE	1.0000	0.0000	1.6840	2.4748	17.0726	5.1109
DSDSSP	1.0000	0.0000	1.6951	2.3553	14.8629	5.0191
DSDTTN	1.0000	0.0000	1.6629	2.6869	21.8251	5.2740
DSEIIQ	1.0000	0.0000	1.6865	3.0735	34.1007	5.5711
DSEQKD	1.0000	0.0000	1.6790	2.9719	30.3293	5.4930
DSETPT	1.0000	0.0000	1.6741	2.9444	29.3830	5.4718
DSFAST	1.0000	0.0000	1.7372	2.8605	26.6697	5.4073
DSFELL	1.0000	0.0000	1.7030	2.8602	26.6622	5.4071
DSFSKK	1.0000	0.0000	1.7182	2.7196	22.6643	5.2990
DSFTIK	1.0000	0.0000	1.7009	3.0741	34.1260	5.5716
DSGIMS	1.0000	0.0000	1.8060	3.1972	39.3279	5.6661
DSGLLL	1.0000	0.0000	1.6787	2.6207	20.2162	5.2231
DSGYPK	1.0000	0.0000	1.7548	3.4058	50.0176	5.8265
DSHESQ	1.0000	0.0000	1.7701	3.0343	32.5958	5.5410
DSHGDL	1.0000	0.0000	1.7499	3.2384	41.2427	5.6978
DSHINS	1.0000	0.0000	1.7434	2.7655	23.8999	5.3344
DSHKNL	1.0000	0.0000	1.7125	2.8313	25.7876	5.3849
DSHNMP	1.0000	0.0000	1.8062	3.4709	53.9149	5.8765
DSISLT	1.0000	0.0000	1.6777	2.4579	16.7410	5.0979
DSKHML	1.0000	0.0000	1.7939	3.3984	49.5933	5.8208
DSKKQV	1.0000	0.0000	1.6939	3.0325	32.5260	5.5396
DSKLGS	1.0000	0.0000	1.7022	2.5749	19.1711	5.1878
DSKRPT	1.0000	0.0000	1.6857	3.0011	31.3703	5.5154
DSKTEI	1.0000	0.0000	1.6702	2.8956	27.7747	5.4344
DSKVNR	1.0000	0.0000	1.7078	2.9623	29.9972	5.4856
DSLCGQ	1.0000	0.0000	1.8403	3.6814	68.7049	6.0383
DSLERS	1.0000	0.0000	1.7068	2.6250	20.3172	5.2264
DSLGSS	1.0000	0.0000	1.7026	2.3309	14.4471	5.0003
DSLIVN	1.0000	0.0000	1.6897	2.7594	23.7314	5.3296
DSLLTT	1.0000	0.0000	1.6529	2.5552	18.7390	5.1727
DSLSPH	1.0000	0.0000	1.7461	2.8066	25.0630	5.3660
DSLSSK	1.0000	0.0000	1.6594	2.1033	11.0804	4.8254
DSMHNL	1.0000	0.0000	1.7974	3.2755	43.0442	5.7263
DSNAKL	1.0000	0.0000	1.6616	2.5777	19.2345	5.1900
DSNEPQ	1.0000	0.0000	1.6887	2.8888	27.5554	5.4291
DSNESQ	1.0000	0.0000	1.6966	2.5484	18.5935	5.1675
DSNIRT	1.0000	0.0000	1.6881	2.8609	26.6845	5.4077
DSNNKS	1.0000	0.0000	1.6522	2.2005	12.4125	4.9001
DSNPNH	1.0000	0.0000	1.7259	2.9038	28.0395	5.4407
DSNRMH	1.0000	0.0000	1.8204	3.5575	59.5723	5.9431
DSNRTQ	1.0000	0.0000	1.6955	2.9121	28.3076	5.4470
DSNSQK	1.0000	0.0000	1.6825	2.4537	16.6597	5.0946
DSNYFS	1.0000	0.0000	1.7897	2.9882	30.9076	5.5055
DSNYIF	1.0000	0.0000	1.7717	3.3113	44.8568	5.7538
DSPFFG	1.0000	0.0000	1.7620	3.5608	59.7942	5.9456
DSPNFT	1.0000	0.0000	1.7083	2.9685	30.2114	5.4904
DSPRES	1.0000	0.0000	1.7251	2.8204	25.4656	5.3766
DSPSTI	1.0000	0.0000	1.6974	2.6533	20.9919	5.2481
DSQDSH	1.0000	0.0000	1.7643	2.9962	31.1911	5.5116
DSQLSE	1.0000	0.0000	1.6965	2.5723	19.1142	5.1858
DSQNDC	1.0000	0.0000	1.8143	3.4865	54.8916	5.8885
DSQSNI	1.0000	0.0000	1.6940	2.5327	18.2589	5.1554
DSQTFD	1.0000	0.0000	1.7103	3.1819	38.6400	5.6544
DSREST	1.0000	0.0000	1.7158	2.7556	23.6269	5.3267
DSRTSG	1.0000	0.0000	1.7411	2.8884	27.5435	5.4288
DSSATG	1.0000	0.0000	1.7274	2.8148	25.2995	5.3722
DSSKEL	1.0000	0.0000	1.6763	2.4420	16.4368	5.0857
DSSLTP	1.0000	0.0000	1.6806	2.4751	17.0798	5.1112
DSSPSQ	1.0000	0.0000	1.7087	2.4290	16.1897	5.0757
DSSPTY	1.0000	0.0000	1.7615	2.9657	30.1156	5.4883
DSSRFD	1.0000	0.0000	1.7543	2.9592	29.8875	5.4832
DSSRIH	1.0000	0.0000	1.7778	3.0714	34.0194	5.5695
DSSSHS	1.0000	0.0000	1.7340	2.3214	14.2887	4.9930
DSSSMN	1.0000	0.0000	1.7485	2.5236	18.0670	5.1484
DSSSNA	1.0000	0.0000	1.6769	2.1888	12.2447	4.8911
DSSVSN	1.0000	0.0000	1.6980	2.2914	13.7991	4.9700
DSSYQP	1.0000	0.0000	1.7769	3.0645	33.7494	5.5642
DSTCPR	1.0000	0.0000	1.8221	3.7334	72.9510	6.0783
DSTDLF	1.0000	0.0000	1.7008	2.9526	29.6612	5.4781
DSTSGT	1.0000	0.0000	1.7157	2.7369	23.1223	5.3123
DSVDLV	1.0000	0.0000	1.7150	3.0718	34.0333	5.5697
DSVNAI	1.0000	0.0000	1.7029	2.9678	30.1879	5.4899
DSVREF	1.0000	0.0000	1.7428	3.4533	52.8299	5.8630
DSVYTR	1.0000	0.0000	1.7644	3.5083	56.2869	5.9053
DSWIKF	1.0000	0.0000	1.8886	4.0668	107.0952	6.3346
DSYCNA	1.0000	0.0000	1.8789	3.8006	78.8207	6.1300
DSYMYG	1.0000	0.0000	1.8786	4.1452	117.2054	6.3948
DSYNGQ	1.0000	0.0000	1.7692	3.3168	45.1407	5.7581
DTALSA	1.0000	0.0000	1.6777	2.8415	26.0919	5.3927
DTASGR	1.0000	0.0000	1.7147	3.2417	41.4007	5.7004
DTCFSY	1.0000	0.0000	1.8984	4.1189	113.7141	6.3746
DTCTII	1.0000	0.0000	1.7210	3.8877	87.1348	6.1969
DTDDWY	1.0000	0.0000	1.8137	4.4946	175.2702	6.6634
DTDSHG	1.0000	0.0000	1.7456	3.3689	47.9383	5.7982
DTECPS	1.0000	0.0000	1.8086	3.6452	65.9030	6.0105
DTEDLD	1.0000	0.0000	1.6231	3.0746	34.1456	5.5719
DTEPLA	1.0000	0.0000	1.6285	3.1672	37.9927	5.6431
DTEPNL	1.0000	0.0000	1.6380	2.9349	29.0631	5.4646
DTEQDV	1.0000	0.0000	1.6193	3.4593	53.1978	5.8676
DTFGAQ	1.0000	0.0000	1.6336	3.7062	70.6991	6.0574
DTGKVM	1.0000	0.0000	1.6802	3.8494	83.3798	6.1675
DTIGAK	1.0000	0.0000	1.6247	3.3818	48.6527	5.8080
DTILIL	1.0000	0.0000	1.6307	2.9258	28.7594	5.4576
DTKFKA	1.0000	0.0000	1.6349	3.3484	46.8148	5.7823
DTKNIS	1.0000	0.0000	1.6630	2.6779	21.5995	5.2670
DTKPYL	1.0000	0.0000	1.6733	3.3546	47.1527	5.7871
DTLCTT	1.0000	0.0000	1.7416	3.6620	67.1865	6.0234
DTLELT	1.0000	0.0000	1.6289	2.8939	27.7191	5.4330
DTLITN	1.0000	0.0000	1.6310	2.8544	26.4823	5.4026
DTLLMH	1.0000	0.0000	1.7416	3.5748	60.7692	5.9564
DTLNEL	1.0000	0.0000	1.6341	2.7395	23.1921	5.3144
DTLQRG	1.0000	0.0000	1.6532	3.4075	50.1156	5.8278
DTLSDQ	1.0000	0.0000	1.6741	2.8095	25.1470	5.3682
DTLVPA	1.0000	0.0000	1.6415	3.2844	43.4882	5.7332
DTMLDL	1.0000	0.0000	1.6934	3.2684	42.6924	5.7209
DTMRVQ	1.0000	0.0000	1.6632	3.9351	92.0230	6.2333
DTNASH	1.0000	0.0000	1.7296	3.0713	34.0134	5.5694
DTNDKL	1.0000	0.0000	1.6275	2.8003	24.8813	5.3611
DTNETQ	1.0000	0.0000	1.6338	3.0993	35.1325	5.5909
DTNFLD	1.0000	0.0000	1.6625	3.0736	34.1063	5.5712
DTNSTV	1.0000	0.0000	1.6882	2.8423	26.1171	5.3934
DTNSVP	1.0000	0.0000	1.6959	2.9072	28.1484	5.4433
DTPDNI	1.0000	0.0000	1.6300	3.0749	34.1554	5.5721
DTQPFQ	1.0000	0.0000	1.6270	3.5958	62.2602	5.9726
DTRANS	1.0000	0.0000	1.6923	2.8912	27.6342	5.4310
DTRGSQ	1.0000	0.0000	1.7173	3.2626	42.4082	5.7164
DTSAAP	1.0000	0.0000	1.6836	3.0369	32.6923	5.5430
DTSASD	1.0000	0.0000	1.6962	2.6438	20.7627	5.2408
DTSFRV	1.0000	0.0000	1.7390	3.3900	49.1150	5.8143
DTSKFG	1.0000	0.0000	1.7239	3.2226	40.4987	5.6857
DTSKGM	1.0000	0.0000	1.7613	3.3935	49.3150	5.8171
DTSLYH	1.0000	0.0000	1.7836	3.3773	48.4015	5.8046
DTSSFD	1.0000	0.0000	1.7288	2.8077	25.0922	5.3667
DTSSIN	1.0000	0.0000	1.6776	2.4340	16.2842	5.0795
DTTLRI	1.0000	0.0000	1.6335	3.1602	37.6891	5.6378
DTTNSN	1.0000	0.0000	1.6546	2.5074	17.7315	5.1360
DTVPFI	1.0000	0.0000	1.6329	3.6264	64.4921	5.9961
DTWDDS	1.0000	0.0000	1.8491	3.8591	84.3140	6.1749
DTYQLS	1.0000	0.0000	1.7364	3.1445	37.0122	5.6257
DTYQSL	1.0000	0.0000	1.7364	3.1445	37.0122	5.6257
DTYTDN	1.0000	0.0000	1.6768	3.3225	45.4377	5.7624
DVALLS	1.0000	0.0000	1.6927	2.8135	25.2632	5.3713
DVAMLR	1.0000	0.0000	1.7011	3.7837	77.2994	6.1170
DVAPTI	1.0000	0.0000	1.6179	3.4625	53.3973	5.8701
DVASPN	1.0000	0.0000	1.7052	2.9851	30.7958	5.5031
DVASSK	1.0000	0.0000	1.7206	2.7677	23.9596	5.3360
DVCNQW	1.0000	0.0000	1.9515	4.9100	282.7570	6.9827
DVDLEQ	1.0000	0.0000	1.6428	3.3288	45.7690	5.7673
DVDLRA	1.0000	0.0000	1.6490	3.3961	49.4629	5.8190
DVEVLK	1.0000	0.0000	1.6543	3.3539	47.1144	5.7866
DVFGNS	1.0000	0.0000	1.7574	3.2802	43.2778	5.7299
DVFRNT	1.0000	0.0000	1.6779	3.5110	56.4657	5.9074
DVFSNS	1.0000	0.0000	1.7493	2.8086	25.1210	5.3675
DVGHIE	1.0000	0.0000	1.6458	3.9107	89.4701	6.2145
DVGNVT	1.0000	0.0000	1.6743	3.4944	55.3903	5.8946
DVHFDH	1.0000	0.0000	1.6692	4.2021	125.1435	6.4385
DVHLPC	1.0000	0.0000	1.7931	4.2388	130.5554	6.4668
DVHPSG	1.0000	0.0000	1.7695	3.5892	61.7865	5.9675
DVIHSS	1.0000	0.0000	1.7839	3.1004	35.1758	5.5917
DVITGN	1.0000	0.0000	1.6618	3.3615	47.5271	5.7924
DVKLTY	1.0000	0.0000	1.6864	3.4702	53.8708	5.8760
DVKRSD	1.0000	0.0000	1.7056	3.1418	36.8968	5.6236
DVKWNL	1.0000	0.0000	1.8285	3.9484	93.4477	6.2436
DVLHNG	1.0000	0.0000	1.7208	3.5148	56.7138	5.9103
DVLTAG	1.0000	0.0000	1.6556	3.4156	50.5871	5.8340
DVMGDS	1.0000	0.0000	1.7852	3.6306	64.8023	5.9993
DVMMES	1.0000	0.0000	1.8351	3.8854	86.9002	6.1951
DVMSMN	1.0000	0.0000	1.8453	3.6677	67.6308	6.0278
DVNAFL	1.0000	0.0000	1.6866	3.3069	44.6305	5.7505
DVNISC	1.0000	0.0000	1.8329	3.5907	61.8949	5.9686
DVNSIK	1.0000	0.0000	1.6911	2.8584	26.6074	5.4058
DVNSNA	1.0000	0.0000	1.6957	2.7658	23.9085	5.3346
DVNTTF	1.0000	0.0000	1.6689	3.3595	47.4219	5.7909
DVPQLD	1.0000	0.0000	1.6428	3.3304	45.8534	5.7685
DVQRAN	1.0000	0.0000	1.6598	3.4459	52.3841	5.8573
DVRTAL	1.0000	0.0000	1.6495	3.3710	48.0531	5.7998
DVRTRS	1.0000	0.0000	1.7223	3.2997	44.2623	5.7450
DVSAMI	1.0000	0.0000	1.7687	3.5349	58.0386	5.9257
DVSELQ	1.0000	0.0000	1.7052	3.0282	32.3663	5.5363
DVSHAK	1.0000	0.0000	1.7470	3.3746	48.2538	5.8025
DVSISS	1.0000	0.0000	1.7225	2.4934	17.4458	5.1252
DVSWNT	1.0000	0.0000	1.8760	3.8350	82.0061	6.1564
DVTGAT	1.0000	0.0000	1.6300	3.5462	58.7967	5.9344
DVTGGS	1.0000	0.0000	1.7379	3.3889	49.0541	5.8135
DVTSNE	1.0000	0.0000	1.6957	2.9056	28.0965	5.4420
DWHILS	1.0000	0.0000	1.9148	4.0575	105.9545	6.3274
DWISSP	1.0000	0.0000	1.8868	3.6460	65.9605	6.0111
DWLLIG	1.0000	0.0000	1.8291	4.0670	107.1184	6.3347
DWNGFN	1.0000	0.0000	1.8726	4.2135	126.7956	6.4473
DWPPLM	1.0000	0.0000	1.8579	4.4963	175.6016	6.6647
DWYTQH	1.0000	0.0000	1.8298	4.8747	271.4931	6.9555
DYADRH	1.0000	0.0000	1.6694	4.0378	103.5715	6.3122
DYDEQN	1.0000	0.0000	1.6831	3.4845	54.7646	5.8870
DYDHIR	1.0000	0.0000	1.6720	4.0075	100.0209	6.2889
DYDSQS	1.0000	0.0000	1.7708	3.0247	32.2356	5.5336
DYELQN	1.0000	0.0000	1.6978	3.3289	45.7743	5.7674
DYENSD	1.0000	0.0000	1.7363	3.1103	35.5796	5.5994
DYENSV	1.0000	0.0000	1.7610	3.2657	42.5597	5.7188
DYFPQL	1.0000	0.0000	1.6947	3.7266	72.3820	6.0731
DYGLMY	1.0000	0.0000	1.7707	4.2901	138.4878	6.5062
DYGNNW	1.0000	0.0000	1.9002	4.3318	145.2983	6.5382
DYILPA	1.0000	0.0000	1.6740	3.5116	56.5017	5.9078
DYLRSH	1.0000	0.0000	1.8039	3.5288	57.6318	5.9210
DYLVSM	1.0000	0.0000	1.8284	3.6389	65.4281	6.0057
DYMEAS	1.0000	0.0000	1.8079	3.7302	72.6774	6.0758
DYNIIF	1.0000	0.0000	1.7022	3.6343	65.0828	6.0022
DYNITC	1.0000	0.0000	1.8012	4.0458	104.5317	6.3184
DYNKGT	1.0000	0.0000	1.6961	3.4620	53.3616	5.8697
DYNQDA	1.0000	0.0000	1.6840	3.4991	55.6944	5.8982
DYNVNW	1.0000	0.0000	1.8972	4.3162	142.7095	6.5262
DYPGKD	1.0000	0.0000	1.6612	3.7063	70.7099	6.0575
DYPHLI	1.0000	0.0000	1.7101	3.7652	75.6718	6.1028
DYPTPD	1.0000	0.0000	1.6480	3.6066	63.0372	5.9808
DYPWNL	1.0000	0.0000	1.8734	4.2244	128.4031	6.4557
DYRIKY	1.0000	0.0000	1.6882	3.9794	96.8437	6.2674
DYRKRN	1.0000	0.0000	1.6992	3.5689	60.3547	5.9518
DYRLFD	1.0000	0.0000	1.6996	3.7396	73.4702	6.0830
DYRSQK	1.0000	0.0000	1.7510	3.3951	49.4031	5.8182
DYSHES	1.0000	0.0000	1.8275	3.2957	44.0561	5.7418
DYSVYR	1.0000	0.0000	1.8209	3.8684	85.2162	6.1820
DYTFTN	1.0000	0.0000	1.7026	3.5391	58.3229	5.9290
DYVPNK	1.0000	0.0000	1.6951	3.5112	56.4780	5.9075
DYYIGV	1.0000	0.0000	1.6706	4.2360	130.1310	6.4646
EAAARV	1.0000	0.0000	1.6136	3.6955	69.8358	6.0492
EADGIC	1.0000	0.0000	1.7198	4.1774	121.6342	6.4195
EADQSE	1.0000	0.0000	1.6915	3.1194	35.9573	5.6064
EADSHE	1.0000	0.0000	1.7350	3.3522	47.0228	5.7853
EADTTL	1.0000	0.0000	1.6260	3.1023	35.2542	5.5932
EADWNG	1.0000	0.0000	1.8228	4.2673	134.8982	6.4886
EAEADQ	1.0000	0.0000	1.6085	3.4728	54.0313	5.8780
EAEFRR	1.0000	0.0000	1.6213	3.8158	80.2121	6.1416
EAFNSP	1.0000	0.0000	1.7221	3.0846	34.5401	5.5796
EAFNTT	1.0000	0.0000	1.6583	3.2951	44.0298	5.7414
EAHKRS	1.0000	0.0000	1.7453	3.3838	48.7682	5.8096
EAICMF	1.0000	0.0000	1.7517	4.6106	200.3113	6.7526
EAIEDS	1.0000	0.0000	1.6855	3.0683	33.8976	5.5671
EAIGAH	1.0000	0.0000	1.6391	3.8609	84.4846	6.1763
EAIGIR	1.0000	0.0000	1.6179	3.6506	66.3104	6.0146
EAIITK	1.0000	0.0000	1.6122	3.2715	42.8449	5.7232
EAIPRK	1.0000	0.0000	1.6176	3.4403	52.0433	5.8530
EAKGRN	1.0000	0.0000	1.6621	3.3695	47.9673	5.7986
EAKWTV	1.0000	0.0000	1.7857	4.3495	148.2883	6.5518
EALDRN	1.0000	0.0000	1.6556	3.0994	35.1366	5.5910
EALEDW	1.0000	0.0000	1.7987	4.1583	118.9926	6.4049
EALHVG	1.0000	0.0000	1.6884	3.7853	77.4445	6.1182
EALLLL	1.0000	0.0000	1.6369	2.6856	21.7918	5.2729
EAPDIP	1.0000	0.0000	1.6076	3.4102	50.2735	5.8299
EAPSQM	1.0000	0.0000	1.7605	3.5086	56.3090	5.9055
EAQFMS	1.0000	0.0000	1.7882	3.6855	69.0352	6.0415
EAQKNF	1.0000	0.0000	1.6639	3.3624	47.5783	5.7931
EAQQDS	1.0000	0.0000	1.6959	3.1549	37.4584	5.6337
EAQRYQ	1.0000	0.0000	1.6371	3.9168	90.1090	6.2193
EASLIP	1.0000	0.0000	1.6856	2.9143	28.3786	5.4487
EASLLL	1.0000	0.0000	1.6622	2.5407	18.4279	5.1616
EASRGN	1.0000	0.0000	1.7265	3.1255	36.2098	5.6111
EASYVD	1.0000	0.0000	1.7582	3.4980	55.6216	5.8973
EATHDI	1.0000	0.0000	1.6417	3.6120	63.4280	5.9850
EATTAL	1.0000	0.0000	1.6292	3.1551	37.4672	5.6338
EAVLPT	1.0000	0.0000	1.6427	3.3226	45.4449	5.7625
EAVTNT	1.0000	0.0000	1.6480	3.2339	41.0268	5.6943
EAYEIN	1.0000	0.0000	1.6829	3.5243	57.3364	5.9176
ECAANN	1.0000	0.0000	1.7779	3.6777	68.4144	6.0355
ECEGSQ	1.0000	0.0000	1.8424	3.9134	89.7490	6.2166
ECFLIG	1.0000	0.0000	1.7770	4.1856	122.7948	6.4259
ECIVAS	1.0000	0.0000	1.8355	3.8612	84.5175	6.1765
ECLLNT	1.0000	0.0000	1.7643	3.4152	50.5633	5.8337
ECLVST	1.0000	0.0000	1.8293	3.6052	62.9333	5.9797
ECNTLV	1.0000	0.0000	1.7821	3.7262	72.3491	6.0728
ECPKSN	1.0000	0.0000	1.8087	3.4342	51.6833	5.8483
ECPLTR	1.0000	0.0000	1.7546	3.9165	90.0758	6.2190
ECPSLA	1.0000	0.0000	1.8180	3.5675	60.2583	5.9508
ECTEQG	1.0000	0.0000	1.7221	4.1888	123.2478	6.4283
ECTLDE	1.0000	0.0000	1.7455	3.7885	77.7299	6.1207
EDAHKK	1.0000	0.0000	1.6509	3.5014	55.8412	5.9000
EDAIGG	1.0000	0.0000	1.6236	3.6727	68.0194	6.0316
EDAQDL	1.0000	0.0000	1.6314	3.2262	40.6650	5.6884
EDDNPS	1.0000	0.0000	1.6785	2.8151	25.3088	5.3725
EDEAVT	1.0000	0.0000	1.6178	3.4766	54.2705	5.8809
EDENTD	1.0000	0.0000	1.6311	3.0889	34.7145	5.5830
EDFDVS	1.0000	0.0000	1.7283	3.3269	45.6694	5.7658
EDFPLQ	1.0000	0.0000	1.6533	3.4298	51.4225	5.8450
EDFTNQ	1.0000	0.0000	1.6602	3.3411	46.4244	5.7768
EDGDQM	1.0000	0.0000	1.6607	3.8876	87.1237	6.1968
EDGNTT	1.0000	0.0000	1.6474	3.1967	39.3053	5.6657
EDHSQY	1.0000	0.0000	1.7916	3.6699	67.8011	6.0295
EDKSAK	1.0000	0.0000	1.6722	2.8944	27.7362	5.4334
EDKSRN	1.0000	0.0000	1.6878	2.8451	26.2017	5.3955
EDLDAL	1.0000	0.0000	1.6366	2.9969	31.2171	5.5122
EDLDVL	1.0000	0.0000	1.6510	3.0995	35.1383	5.5910
EDLEKN	1.0000	0.0000	1.6368	2.9018	27.9740	5.4391
EDLELF	1.0000	0.0000	1.6646	3.1989	39.4087	5.6675
EDLIHK	1.0000	0.0000	1.6682	3.3721	48.1103	5.8006
EDLPKR	1.0000	0.0000	1.6375	3.2093	39.8824	5.6755
EDLPRQ	1.0000	0.0000	1.6399	3.3396	46.3422	5.7756
EDMESP	1.0000	0.0000	1.7517	3.4204	50.8640	5.8377
EDNDQE	1.0000	0.0000	1.6369	3.1877	38.9011	5.6589
EDNHFP	1.0000	0.0000	1.6970	3.6387	65.4138	6.0055
EDNKNH	1.0000	0.0000	1.6878	3.1462	37.0837	5.6270
EDNMEK	1.0000	0.0000	1.6931	3.4450	52.3309	5.8566
EDPEFL	1.0000	0.0000	1.6512	3.3944	49.3631	5.8177
EDPISR	1.0000	0.0000	1.6964	3.1435	36.9683	5.6249
EDPSNS	1.0000	0.0000	1.6905	2.5146	17.8782	5.1415
EDQIIA	1.0000	0.0000	1.6087	3.4268	51.2439	5.8426
EDQLTC	1.0000	0.0000	1.7481	3.8240	80.9711	6.1479
EDRCSE	1.0000	0.0000	1.8269	3.7951	78.3219	6.1257
EDRGLT	1.0000	0.0000	1.6510	3.3720	48.1085	5.8005
EDSAQA	1.0000	0.0000	1.6932	3.1341	36.5683	5.6176
EDSDIY	1.0000	0.0000	1.7347	3.3123	44.9084	5.7546
EDSDNR	1.0000	0.0000	1.6927	2.9017	27.9706	5.4390
EDSEII	1.0000	0.0000	1.6820	3.0380	32.7337	5.5438
EDSKTE	1.0000	0.0000	1.6721	2.9113	28.2819	5.4464
EDSPRE	1.0000	0.0000	1.6980	3.1592	37.6428	5.6369
EDSSYQ	1.0000	0.0000	1.7766	3.0629	33.6872	5.5629
EDTASG	1.0000	0.0000	1.7023	3.1535	37.3975	5.6326
EDTLQR	1.0000	0.0000	1.6390	3.2747	43.0034	5.7257
EDTNST	1.0000	0.0000	1.6680	2.7251	22.8101	5.3033
EDVHFD	1.0000	0.0000	1.6535	3.9338	91.8895	6.2324
EDVKLT	1.0000	0.0000	1.6394	3.1734	38.2658	5.6479
EDWISS	1.0000	0.0000	1.8865	3.6444	65.8391	6.0099
EDYDHI	1.0000	0.0000	1.6722	3.9193	90.3593	6.2211
EDYLRS	1.0000	0.0000	1.7521	3.2606	42.3089	5.7149
EDYTFT	1.0000	0.0000	1.6652	3.7568	74.9426	6.0963
EEAQFM	1.0000	0.0000	1.6563	4.0243	101.9729	6.3019
EECTLD	1.0000	0.0000	1.7455	3.7885	77.7299	6.1207
EEDTAS	1.0000	0.0000	1.6816	3.0207	32.0866	5.5305
EEENRK	1.0000	0.0000	1.6456	3.2220	40.4720	5.6853
EEFIAQ	1.0000	0.0000	1.6206	3.6592	66.9716	6.0212
EEGDTL	1.0000	0.0000	1.6428	3.2838	43.4582	5.7327
EEGISS	1.0000	0.0000	1.7373	2.8860	27.4664	5.4269
EEGYKS	1.0000	0.0000	1.7580	3.4424	52.1712	5.8546
EEHPNQ	1.0000	0.0000	1.6790	3.5339	57.9729	5.9250
EEHRFC	1.0000	0.0000	1.7277	4.6188	202.1935	6.7588
EEHRSI	1.0000	0.0000	1.7470	3.4483	52.5295	5.8592
EEHSMH	1.0000	0.0000	1.8495	3.9934	98.4158	6.2782
EEIPNN	1.0000	0.0000	1.6489	2.9968	31.2159	5.5122
EEKEYI	1.0000	0.0000	1.6500	3.6326	64.9537	6.0008
EEKHSP	1.0000	0.0000	1.7314	3.2826	43.3984	5.7318
EEKLLY	1.0000	0.0000	1.6877	3.2607	42.3141	5.7149
EELAMH	1.0000	0.0000	1.7205	3.8847	86.8350	6.1946
EELKKE	1.0000	0.0000	1.6276	3.0629	33.6876	5.5629
EELLLQ	1.0000	0.0000	1.6462	2.9003	27.9247	5.4379
EELQND	1.0000	0.0000	1.6467	3.0321	32.5104	5.5392
EELTND	1.0000	0.0000	1.6379	2.9333	29.0095	5.4633
EENKAT	1.0000	0.0000	1.6342	3.0852	34.5632	5.5800
EENQAC	1.0000	0.0000	1.7584	3.9162	90.0441	6.2188
EENRKL	1.0000	0.0000	1.6523	3.0282	32.3665	5.5363
EENSTI	1.0000	0.0000	1.6785	2.8109	25.1867	5.3692
EEPECL	1.0000	0.0000	1.7467	3.8916	87.5261	6.1999
EERNLN	1.0000	0.0000	1.6611	2.9053	28.0873	5.4418
EESLDP	1.0000	0.0000	1.6810	2.8771	27.1884	5.4202
EESLKP	1.0000	0.0000	1.6762	2.8206	25.4687	5.3767
EESTTL	1.0000	0.0000	1.6710	2.7872	24.5053	5.3510
EETKSM	1.0000	0.0000	1.7437	3.2989	44.2203	5.7443
EEYEIR	1.0000	0.0000	1.6424	3.8156	80.1928	6.1415
EEYVPT	1.0000	0.0000	1.6500	3.7986	78.6366	6.1284
EFAISF	1.0000	0.0000	1.7459	3.4635	53.4541	5.8708
EFAKDN	1.0000	0.0000	1.6595	3.2887	43.7063	5.7365
EFATFS	1.0000	0.0000	1.7434	3.4159	50.6014	5.8342
EFCHAP	1.0000	0.0000	1.7338	4.5468	186.1074	6.7035
EFDTIL	1.0000	0.0000	1.6497	3.3138	44.9869	5.7558
EFEGSE	1.0000	0.0000	1.7371	3.4189	50.7761	5.8365
EFFGRS	1.0000	0.0000	1.7744	3.6856	69.0385	6.0415
EFGMIL	1.0000	0.0000	1.7137	3.8975	88.1222	6.2044
EFIAQS	1.0000	0.0000	1.7219	3.3204	45.3327	5.7609
EFIDDY	1.0000	0.0000	1.6577	3.8295	81.4870	6.1522
EFKDSW	1.0000	0.0000	1.8905	4.0825	109.0464	6.3466
EFKSAV	1.0000	0.0000	1.7313	3.3231	45.4705	5.7629
EFLVDM	1.0000	0.0000	1.7129	3.8594	84.3373	6.1751
EFNKAN	1.0000	0.0000	1.6744	3.1093	35.5372	5.5986
EFNLEN	1.0000	0.0000	1.6780	2.9956	31.1710	5.5112
EFPQGK	1.0000	0.0000	1.6369	3.6999	70.1864	6.0525
EFQKED	1.0000	0.0000	1.6306	3.5273	57.5318	5.9199
EFQQAN	1.0000	0.0000	1.6647	3.4927	55.2819	5.8932
EFRRKP	1.0000	0.0000	1.6351	3.7080	70.8478	6.0588
EFRRQK	1.0000	0.0000	1.6346	3.7419	73.6663	6.0848
EFRSPQ	1.0000	0.0000	1.7335	3.4113	50.3376	5.8307
EFRTVT	1.0000	0.0000	1.6376	3.7036	70.4896	6.0554
EFSNPA	1.0000	0.0000	1.7221	3.0846	34.5401	5.5796
EFTGSS	1.0000	0.0000	1.7661	3.0168	31.9446	5.5275
EFTNIG	1.0000	0.0000	1.6728	3.4609	53.2991	5.8689
EFTPSS	1.0000	0.0000	1.7408	2.8856	27.4561	5.4267
EFVNFL	1.0000	0.0000	1.7126	3.5090	56.3309	5.9058
EFWELA	1.0000	0.0000	1.8210	4.3750	152.7117	6.5714
EGAIIG	1.0000	0.0000	1.6217	3.6952	69.8058	6.0489
EGAPDQ	1.0000	0.0000	1.6164	3.5926	62.0272	5.9701
EGDDYL	1.0000	0.0000	1.6864	3.6057	62.9703	5.9801
EGDEDH	1.0000	0.0000	1.6459	3.7710	76.1733	6.1072
EGDNNN	1.0000	0.0000	1.6679	2.8879	27.5274	5.4284
EGDTLV	1.0000	0.0000	1.6549	3.4010	49.7425	5.8228
EGEKST	1.0000	0.0000	1.6977	3.0823	34.4498	5.5778
EGFFNK	1.0000	0.0000	1.6965	3.6236	64.2847	5.9939
EGHNFL	1.0000	0.0000	1.7332	3.6143	63.5998	5.9868
[truncated: 12,889 more rows]
