# Supplementary material for: Evaluating deterministic motif significance measures in protein databases
Source: Algorithms Mol Biol. 2007 Dec 24;2:16. doi: 10.1186/1748-7188-2-16 (PMC2254621; doi:10.1186/1748-7188-2-16)
Supplement: Additional File 2 — Scripts and Datasets. This file contains the sequence datasets (synthetic and real) and the evaluated motifs. This data is separated according to the tables where it is presented and discussed. It also contains script programs (in perl language) developed for this work. [file 1748-7188-2-16-S2.zip › Scripts_and_Datasets/datasets/Table 4/10%/Motifs/score_SSN_s10_mlen_3_planted_syn0_len300_num50.txt]

Motif	Supp	IG	Pratt	LogOdds	Zscore	Info
AAA	1.0000	0.0000	2.6065	-0.3480	-0.8303	2.9412
AAC	1.0000	0.0000	2.8240	0.3084	0.7182	3.4458
AAD	2.0000	2.9237	2.6070	-0.0698	-0.2370	2.9237
AAE	4.0000	8.7406	2.6077	0.2180	1.0008	2.9135
AAF	2.0000	3.0848	2.6330	0.1398	0.4478	3.0848
AAG	1.0000	0.0000	2.6219	-0.2080	-0.4903	3.0489
AAH	1.0000	0.0000	2.6657	-0.0578	-0.1398	3.1643
AAI	2.0000	2.9293	2.6067	-0.0625	-0.2132	2.9293
AAK	3.0000	5.6929	2.6202	0.0058	0.0115	2.8464
AAL	2.0000	2.8031	2.6360	-0.2267	-0.7565	2.8031
AAM	1.0000	0.0000	2.6936	0.0149	0.0276	3.2202
AAN	2.0000	2.7687	2.6531	-0.2715	-0.9085	2.7687
AAP	5.0000	11.6868	2.6071	0.3256	1.6999	2.9217
AAQ	1.0000	0.0000	2.6074	-0.3164	-0.7520	2.9655
AAS	7.0000	16.1196	2.7098	0.1658	0.9985	2.6866
AAT	3.0000	5.7351	2.6147	0.0333	0.1211	2.8676
AAV	2.0000	3.0358	2.6185	0.0761	0.2387	3.0358
ACA	1.0000	0.0000	2.8240	0.3084	0.7182	3.4458
ACD	1.0000	0.0000	2.8296	0.2857	0.6627	3.4283
ACF	1.0000	0.0000	2.8149	0.4953	1.1955	3.5894
ACN	1.0000	0.0000	2.9223	0.0840	0.1870	3.2733
ACP	1.0000	0.0000	2.8303	0.2831	0.6564	3.4263
ACS	1.0000	0.0000	2.9993	-0.0228	-0.0592	3.1912
ACV	1.0000	0.0000	2.8108	0.4316	1.0277	3.5404
ACY	1.0000	0.0000	2.8319	0.5851	1.4434	3.6585
ADA	6.0000	14.6184	2.6070	0.4073	2.3645	2.9237
ADD	2.0000	2.9062	2.6070	-0.0926	-0.3116	2.9062
ADE	1.0000	0.0000	2.6074	-0.4068	-0.9789	2.8960
ADF	3.0000	6.1346	2.6365	0.2931	1.1792	3.0673
ADG	2.0000	3.0314	2.6248	0.0703	0.2196	3.0314
ADK	2.0000	2.8289	2.6180	-0.1931	-0.6437	2.8289
ADL	5.0000	11.1423	2.6326	0.1484	0.7529	2.7856
ADM	1.0000	0.0000	2.6988	-0.0079	-0.0249	3.2026
ADN	2.0000	2.7512	2.6486	-0.2943	-0.9867	2.7512
ADP	4.0000	8.7126	2.6070	0.2059	0.9433	2.9042
ADQ	4.0000	8.8439	2.6084	0.2628	1.2151	2.9480
ADR	2.0000	2.9840	2.6134	0.0087	0.0190	2.9840
ADS	4.0000	8.0073	2.7028	-0.1000	-0.4751	2.6691
ADT	1.0000	0.0000	2.6131	-0.4667	-1.1347	2.8500
ADV	3.0000	6.0367	2.6211	0.2294	0.9137	3.0183
ADY	1.0000	0.0000	2.6653	-0.0941	-0.2239	3.1364
AEA	3.0000	5.8271	2.6077	0.0931	0.3603	2.9135
AEC	2.0000	3.4181	2.8333	0.5735	1.9945	3.4181
AED	5.0000	11.5840	2.6074	0.2921	1.5169	2.8960
AEE	4.0000	8.6575	2.6076	0.1820	0.8307	2.8858
AEF	1.0000	0.0000	2.6390	-0.1972	-0.4649	3.0571
AEG	1.0000	0.0000	2.6269	-0.2440	-0.5762	3.0212
AEH	2.0000	3.1366	2.6734	0.2073	0.6716	3.1366
AEI	3.0000	5.8032	2.6074	0.0776	0.2982	2.9016
AEK	5.0000	11.2750	2.6171	0.1916	0.9794	2.8188
AEL	2.0000	2.7754	2.6309	-0.2627	-0.8786	2.7754
AEN	2.0000	2.7410	2.6463	-0.3075	-1.0325	2.7410
AEP	3.0000	5.7881	2.6074	0.0677	0.2587	2.8940
AEQ	1.0000	0.0000	2.6095	-0.3525	-0.8413	2.9378
AER	2.0000	2.9739	2.6150	-0.0045	-0.0241	2.9739
AES	5.0000	10.6357	2.6991	-0.0163	-0.0990	2.6589
AET	3.0000	5.6798	2.6126	-0.0028	-0.0225	2.8399
AEV	2.0000	3.0082	2.6231	0.0401	0.1212	3.0082
AFA	1.0000	0.0000	2.6330	-0.1612	-0.3801	3.0848
AFD	2.0000	3.0673	2.6365	0.1170	0.3728	3.0673
AFE	4.0000	9.1714	2.6390	0.4048	1.9179	3.0571
AFI	1.0000	0.0000	2.6353	-0.1767	-0.4165	3.0729
AFK	4.0000	8.9701	2.6640	0.3176	1.4810	2.9900
AFL	2.0000	2.9467	2.6881	-0.0399	-0.1394	2.9467
AFN	3.0000	5.8246	2.7117	0.0915	0.3539	2.9123
AFP	2.0000	3.0653	2.6370	0.1145	0.3643	3.0653
AFQ	1.0000	0.0000	2.6297	-0.1296	-0.3063	3.1091
AFS	1.0000	0.0000	2.7830	-0.4925	-1.2035	2.8302
AFT	2.0000	3.0112	2.6545	0.0440	0.1339	3.0112
AFV	1.0000	0.0000	2.6302	-0.0381	-0.0944	3.1795
AFW	1.0000	0.0000	2.9225	0.7365	1.8972	3.7748
AGA	2.0000	3.0489	2.6219	0.0931	0.2942	3.0489
AGC	1.0000	0.0000	2.8112	0.4485	1.0717	3.5535
AGD	2.0000	3.0314	2.6248	0.0703	0.2196	3.0314
AGE	1.0000	0.0000	2.6269	-0.2440	-0.5762	3.0212
AGF	2.0000	3.1925	2.6319	0.2799	0.9174	3.1925
AGH	1.0000	0.0000	2.6584	0.0823	0.1831	3.2720
AGI	2.0000	3.0370	2.6237	0.0776	0.2435	3.0370
AGL	1.0000	0.0000	2.6717	-0.3877	-0.9300	2.9107
AGN	3.0000	5.7527	2.6940	0.0447	0.1668	2.8764
AGP	1.0000	0.0000	2.6251	-0.2333	-0.5507	3.0294
AGQ	2.0000	3.0732	2.6195	0.1247	0.3978	3.0732
AGR	1.0000	0.0000	2.6192	-0.1294	-0.3059	3.1092
AGS	3.0000	5.5885	2.7625	-0.0621	-0.2595	2.7943
AGT	1.0000	0.0000	2.6406	-0.3038	-0.7210	2.9752
AGY	2.0000	3.2615	2.6543	0.3698	1.2305	3.2615
AHA	1.0000	0.0000	2.6657	-0.0578	-0.1398	3.1643
AHD	1.0000	0.0000	2.6703	-0.0806	-0.1925	3.1468
AHE	3.0000	6.2733	2.6734	0.3833	1.5664	3.1366
AHF	1.0000	0.0000	2.6634	0.1291	0.2916	3.3079
AHG	1.0000	0.0000	2.6584	0.0823	0.1831	3.2720
AHH	1.0000	0.0000	2.6854	0.2325	0.5349	3.3874
AHI	1.0000	0.0000	2.6687	-0.0733	-0.1756	3.1524
AHK	2.0000	3.0696	2.7027	0.1200	0.3824	3.0696
AHL	2.0000	3.0262	2.7296	0.0636	0.1977	3.0262
AHM	1.0000	0.0000	2.7083	0.3052	0.7101	3.4433
AHN	3.0000	5.9836	2.7553	0.1949	0.7721	2.9918
AHP	1.0000	0.0000	2.6708	-0.0831	-0.1984	3.1448
AHQ	1.0000	0.0000	2.6609	-0.0262	-0.0669	3.1886
AHR	1.0000	0.0000	2.6573	0.0208	0.0412	3.2247
AHS	4.0000	8.7292	2.8310	0.2131	0.9774	2.9097
AHT	3.0000	6.1813	2.6919	0.3235	1.3081	3.0907
AHV	1.0000	0.0000	2.6575	0.0654	0.1440	3.2590
AHY	1.0000	0.0000	2.6818	0.2189	0.5026	3.3770
AID	3.0000	5.8235	2.6069	0.0908	0.3511	2.9118
AIE	1.0000	0.0000	2.6074	-0.3996	-0.9603	2.9016
AIF	3.0000	6.1458	2.6353	0.3004	1.2100	3.0729
AIH	1.0000	0.0000	2.6687	-0.0733	-0.1756	3.1524
AII	2.0000	2.9174	2.6067	-0.0780	-0.2639	2.9174
AIK	2.0000	2.8345	2.6186	-0.1858	-0.6194	2.8345
AIL	2.0000	2.7912	2.6336	-0.2422	-0.8089	2.7912
AIN	7.0000	16.5406	2.6500	0.2571	1.5710	2.7568
AIP	2.0000	2.9098	2.6070	-0.0879	-0.2962	2.9098
AIQ	2.0000	2.9536	2.6080	-0.0309	-0.1101	2.9536
AIR	1.0000	0.0000	2.6127	-0.2850	-0.6752	2.9897
AIS	8.0000	18.7228	2.7050	0.2083	1.3505	2.6747
AIT	3.0000	5.7113	2.6135	0.0178	0.0593	2.8556
AIV	3.0000	6.0479	2.6202	0.2367	0.9438	3.0239
AIW	2.0000	3.6193	2.9287	0.8352	3.1444	3.6193
AKA	1.0000	0.0000	2.6202	-0.4713	-1.1472	2.8464
AKC	1.0000	0.0000	2.8664	0.1851	0.4227	3.3510
AKD	7.0000	16.9735	2.6180	0.3510	2.1779	2.8289
AKE	3.0000	5.6375	2.6171	-0.0302	-0.1322	2.8188
AKF	1.0000	0.0000	2.6640	-0.2845	-0.6740	2.9900
AKG	2.0000	2.9541	2.6493	-0.0302	-0.1079	2.9541
AKH	3.0000	6.1391	2.7027	0.2961	1.1916	3.0696
AKI	4.0000	8.5036	2.6186	0.1152	0.5187	2.8345
AKK	3.0000	5.5033	2.6186	-0.1175	-0.4819	2.7517
AKL	7.0000	16.2499	2.6268	0.1941	1.1741	2.7083
AKM	1.0000	0.0000	2.7336	-0.1084	-0.2570	3.1254
AKN	7.0000	16.0435	2.6377	0.1493	0.8963	2.6739
AKP	1.0000	0.0000	2.6178	-0.4967	-1.2150	2.8269
AKQ	2.0000	2.8707	2.6245	-0.1387	-0.4632	2.8707
AKR	1.0000	0.0000	2.6334	-0.3928	-0.9431	2.9068
AKS	3.0000	5.1837	2.6796	-0.3255	-1.3413	2.5918
AKT	2.0000	2.7728	2.6167	-0.2661	-0.8902	2.7728
AKV	1.0000	0.0000	2.6445	-0.3482	-0.8307	2.9411
AKY	1.0000	0.0000	2.6972	-0.1947	-0.4588	3.0591
ALA	3.0000	5.6062	2.6360	-0.0506	-0.2136	2.8031
ALC	2.0000	3.3077	2.8954	0.4298	1.4467	3.3077
ALD	1.0000	0.0000	2.6326	-0.5505	-1.3625	2.7856
ALE	6.0000	13.8770	2.6309	0.2144	1.2048	2.7754
ALF	2.0000	2.9467	2.6881	-0.0399	-0.1394	2.9467
ALG	2.0000	2.9107	2.6717	-0.0866	-0.2921	2.9107
ALH	1.0000	0.0000	2.7296	-0.2375	-0.5606	3.0262
ALI	1.0000	0.0000	2.6336	-0.5432	-1.3422	2.7912
ALK	2.0000	2.7083	2.6268	-0.3500	-1.1813	2.7083
ALL	5.0000	10.6598	2.6311	-0.0085	-0.0586	2.6650
ALM	1.0000	0.0000	2.7617	-0.1648	-0.3886	3.0820
ALN	9.0000	21.0445	2.6388	0.2020	1.3880	2.6306
ALP	4.0000	8.3508	2.6322	0.0489	0.2122	2.7836
ALQ	3.0000	5.6547	2.6420	-0.0190	-0.0874	2.8274
ALR	2.0000	2.8634	2.6533	-0.1482	-0.4945	2.8634
ALS	8.0000	17.8394	2.6728	0.0441	0.2685	2.5485
ALT	4.0000	8.1883	2.6267	-0.0215	-0.1124	2.7294
ALV	2.0000	2.8977	2.6663	-0.1036	-0.3476	2.8977
ALY	2.0000	3.0158	2.7239	0.0500	0.1534	3.0158
AMA	1.0000	0.0000	2.6936	0.0149	0.0276	3.2202
AMD	1.0000	0.0000	2.6988	-0.0079	-0.0249	3.2026
AMF	1.0000	0.0000	2.6876	0.2017	0.4618	3.3638
AMG	2.0000	3.3278	2.6834	0.4560	1.5433	3.3278
AMK	1.0000	0.0000	2.7336	-0.1084	-0.2570	3.1254
AML	2.0000	3.0820	2.7617	0.1362	0.4359	3.0820
AMN	1.0000	0.0000	2.7883	-0.2096	-0.4941	3.0476
AMP	3.0000	6.4013	2.6994	0.4666	1.9387	3.2007
AMQ	2.0000	3.2444	2.6882	0.3475	1.1519	3.2444
AMR	1.0000	0.0000	2.6835	0.0934	0.2088	3.2805
AMS	4.0000	8.8967	2.8658	0.2857	1.3256	2.9656
AMT	3.0000	6.2930	2.7221	0.3962	1.6227	3.1465
AMV	1.0000	0.0000	2.6828	0.1380	0.3124	3.3148
ANA	4.0000	8.3061	2.6531	0.0296	0.1229	2.7687
ANC	2.0000	3.2733	2.9223	0.3850	1.2849	3.2733
AND	4.0000	8.2535	2.6486	0.0068	0.0179	2.7512
ANE	4.0000	8.2230	2.6463	-0.0064	-0.0430	2.7410
ANF	4.0000	8.7369	2.7117	0.2164	0.9932	2.9123
ANG	4.0000	8.6291	2.6940	0.1696	0.7727	2.8764
ANH	1.0000	0.0000	2.7553	-0.2822	-0.6684	2.9918
ANI	3.0000	5.5135	2.6500	-0.1109	-0.4551	2.7568
ANK	7.0000	16.0435	2.6377	0.1493	0.8963	2.6739
ANL	6.0000	13.1528	2.6388	0.0260	0.1301	2.6306
ANM	1.0000	0.0000	2.7883	-0.2096	-0.4941	3.0476
ANN	7.0000	15.5770	2.6437	0.0482	0.2759	2.5962
ANP	1.0000	0.0000	2.6481	-0.5979	-1.4964	2.7492
ANQ	4.0000	8.3789	2.6605	0.0612	0.2686	2.7930
ANR	5.0000	11.3162	2.6735	0.2050	1.0501	2.8290
ANS	2.0000	2.5141	2.6710	-0.6027	-2.1363	2.5141
ANT	2.0000	2.6950	2.6391	-0.3673	-1.2424	2.6950
ANV	2.0000	2.8633	2.6881	-0.1483	-0.4950	2.8633
APA	2.0000	2.9217	2.6071	-0.0724	-0.2454	2.9217
APD	7.0000	17.4251	2.6070	0.4489	2.8383	2.9042
APF	1.0000	0.0000	2.6370	-0.1866	-0.4398	3.0653
APH	2.0000	3.1448	2.6708	0.2179	0.7073	3.1448
API	2.0000	2.9098	2.6070	-0.0879	-0.2962	2.9098
APK	3.0000	5.6539	2.6178	-0.0196	-0.0897	2.8269
APM	2.0000	3.2007	2.6994	0.2905	0.9539	3.2007
APN	1.0000	0.0000	2.6481	-0.5979	-1.4964	2.7492
APP	4.0000	8.7066	2.6071	0.2033	0.9311	2.9022
APQ	1.0000	0.0000	2.6086	-0.3418	-0.8148	2.9460
APR	1.0000	0.0000	2.6137	-0.2949	-0.6992	2.9821
APS	4.0000	8.0013	2.7021	-0.1026	-0.4871	2.6671
APT	1.0000	0.0000	2.6130	-0.4692	-1.1415	2.8481
APV	3.0000	6.0327	2.6215	0.2268	0.9031	3.0163
APY	3.0000	6.2688	2.6659	0.3804	1.5535	3.1344
AQA	1.0000	0.0000	2.6074	-0.3164	-0.7520	2.9655
AQD	2.0000	2.9480	2.6084	-0.0382	-0.1339	2.9480
AQE	3.0000	5.8756	2.6095	0.1247	0.4873	2.9378
AQF	1.0000	0.0000	2.6297	-0.1296	-0.3063	3.1091
AQG	1.0000	0.0000	2.6195	-0.1764	-0.4157	3.0732
AQI	1.0000	0.0000	2.6080	-0.3319	-0.7903	2.9536
AQK	2.0000	2.8707	2.6245	-0.1387	-0.4632	2.8707
AQL	4.0000	8.4821	2.6420	0.1059	0.4756	2.8274
AQN	3.0000	5.5860	2.6605	-0.0638	-0.2662	2.7930
AQP	3.0000	5.8920	2.6086	0.1353	0.5302	2.9460
AQQ	3.0000	5.9796	2.6074	0.1923	0.7613	2.9898
AQR	3.0000	6.0517	2.6105	0.2392	0.9542	3.0259
AQS	6.0000	13.5545	2.7202	0.1305	0.7222	2.7109
AQT	1.0000	0.0000	2.6182	-0.4123	-0.9928	2.8918
AQV	3.0000	6.1203	2.6165	0.2838	1.1400	3.0601
AQY	1.0000	0.0000	2.6562	-0.0398	-0.0982	3.1782
ARA	2.0000	3.0016	2.6116	0.0315	0.0932	3.0016
ARC	1.0000	0.0000	2.8123	0.3870	0.9135	3.5062
ARD	4.0000	8.9521	2.6134	0.3098	1.4428	2.9840
ARE	1.0000	0.0000	2.6150	-0.3055	-0.7252	2.9739
ARG	2.0000	3.1092	2.6192	0.1716	0.5528	3.1092
ARH	1.0000	0.0000	2.6573	0.0208	0.0412	3.2247
ARI	2.0000	2.9897	2.6127	0.0160	0.0427	2.9897
ARK	1.0000	0.0000	2.6334	-0.3928	-0.9431	2.9068
ARL	2.0000	2.8634	2.6533	-0.1482	-0.4945	2.8634
ARN	3.0000	5.6581	2.6735	-0.0168	-0.0787	2.8290
ARP	1.0000	0.0000	2.6137	-0.2949	-0.6992	2.9821
ARQ	2.0000	3.0259	2.6105	0.0631	0.1963	3.0259
ARR	2.0000	3.0619	2.6120	0.1100	0.3498	3.0619
ARS	3.0000	5.4939	2.7375	-0.1236	-0.5065	2.7470
ART	3.0000	5.8558	2.6260	0.1118	0.4355	2.9279
ASA	3.0000	5.3732	2.7098	-0.2022	-0.8256	2.6866
ASD	7.0000	16.0145	2.7028	0.1430	0.8575	2.6691
ASE	4.0000	7.9768	2.6991	-0.1132	-0.5365	2.6589
ASF	1.0000	0.0000	2.7830	-0.4925	-1.2035	2.8302
ASG	4.0000	8.3828	2.7625	0.0628	0.2763	2.7943
ASH	3.0000	5.8194	2.8310	0.0881	0.3404	2.9097
ASI	7.0000	16.0481	2.7050	0.1503	0.9025	2.6747
ASK	4.0000	7.7755	2.6796	-0.2005	-0.9456	2.5918
ASL	6.0000	12.7424	2.6728	-0.0808	-0.4731	2.5485
ASM	3.0000	5.9311	2.8658	0.1608	0.6331	2.9656
ASN	10.0000	22.6268	2.6710	0.0963	0.6813	2.5141
ASP	2.0000	2.6671	2.7021	-0.4036	-1.3729	2.6671
ASQ	8.0000	18.9762	2.7202	0.2554	1.6680	2.7109
ASR	8.0000	19.2287	2.7375	0.3023	1.9893	2.7470
ASS	13.0000	29.1840	2.6810	0.1034	0.8366	2.4320
AST	4.0000	7.8389	2.6847	-0.1730	-0.8160	2.6130
ASV	5.0000	11.1250	2.7554	0.1428	0.7236	2.7812
ASY	1.0000	0.0000	2.8246	-0.4026	-0.9680	2.8993
ATA	5.0000	11.4702	2.6147	0.2551	1.3170	2.8676
ATC	1.0000	0.0000	2.8544	0.2126	0.4876	3.3722
ATD	1.0000	0.0000	2.6131	-0.4667	-1.1347	2.8500
ATE	8.0000	19.8791	2.6126	0.4232	2.8458	2.8399
ATF	2.0000	3.0112	2.6545	0.0440	0.1339	3.0112
ATG	2.0000	2.9752	2.6406	-0.0028	-0.0184	2.9752
ATH	5.0000	12.3627	2.6919	0.5454	2.9785	3.0907
ATI	2.0000	2.8556	2.6135	-0.1583	-0.5281	2.8556
ATK	2.0000	2.7728	2.6167	-0.2661	-0.8902	2.7728
ATL	5.0000	10.9177	2.6267	0.0754	0.3738	2.7294
ATN	3.0000	5.3901	2.6391	-0.1912	-0.7806	2.6950
ATP	2.0000	2.8481	2.6130	-0.1682	-0.5608	2.8481
ATQ	2.0000	2.8918	2.6182	-0.1112	-0.3727	2.8918
ATR	2.0000	2.9279	2.6260	-0.0643	-0.2191	2.9279
ATS	3.0000	5.2259	2.6847	-0.2980	-1.2244	2.6130
ATT	5.0000	11.1756	2.6139	0.1593	0.8097	2.7939
ATV	1.0000	0.0000	2.6362	-0.3207	-0.7626	2.9622
AVA	2.0000	3.0358	2.6185	0.0761	0.2387	3.0358
AVC	1.0000	0.0000	2.8108	0.4316	1.0277	3.5404
AVD	3.0000	6.0367	2.6211	0.2294	0.9137	3.0183
AVE	2.0000	3.0082	2.6231	0.0401	0.1212	3.0082
AVF	2.0000	3.1795	2.6302	0.2630	0.8596	3.1795
AVG	1.0000	0.0000	2.6223	-0.0848	-0.2024	3.1435
AVH	1.0000	0.0000	2.6575	0.0654	0.1440	3.2590
AVI	3.0000	6.0479	2.6202	0.2367	0.9438	3.0239
AVK	1.0000	0.0000	2.6445	-0.3482	-0.8307	2.9411
AVL	2.0000	2.8977	2.6663	-0.1036	-0.3476	2.8977
AVM	1.0000	0.0000	2.6828	0.1380	0.3124	3.3148
AVN	1.0000	0.0000	2.6881	-0.4494	-1.0892	2.8633
AVP	3.0000	6.0327	2.6215	0.2268	0.9031	3.0163
AVQ	1.0000	0.0000	2.6165	-0.1933	-0.4557	3.0601
AVS	5.0000	11.1250	2.7554	0.1428	0.7236	2.7812
AVT	1.0000	0.0000	2.6362	-0.3207	-0.7626	2.9622
AVY	1.0000	0.0000	2.6532	0.0518	0.1126	3.2485
AWD	1.0000	0.0000	2.9304	0.5268	1.2810	3.6137
AWF	1.0000	0.0000	2.9225	0.7365	1.8972	3.7748
AWG	1.0000	0.0000	2.9173	0.6897	1.7515	3.7389
AWI	1.0000	0.0000	2.9287	0.5341	1.3009	3.6193
AWL	1.0000	0.0000	2.9906	0.3699	0.8705	3.4931
AWP	1.0000	0.0000	2.9310	0.5243	1.2739	3.6117
AWR	1.0000	0.0000	2.9163	0.6282	1.5674	3.6915
AWT	1.0000	0.0000	2.9527	0.4538	1.0856	3.5575
AWV	1.0000	0.0000	2.9163	0.6728	1.7000	3.7258
AYA	1.0000	0.0000	2.6608	-0.0713	-0.1712	3.1539
AYC	1.0000	0.0000	2.8319	0.5851	1.4434	3.6585
AYD	1.0000	0.0000	2.6653	-0.0941	-0.2239	3.1364
AYE	1.0000	0.0000	2.6684	-0.1074	-0.2546	3.1262
AYF	3.0000	6.5950	2.6594	0.5926	2.5368	3.2975
AYG	2.0000	3.2615	2.6543	0.3698	1.2305	3.2615
AYH	2.0000	3.3770	2.6818	0.5200	1.7850	3.3770
AYK	1.0000	0.0000	2.6972	-0.1947	-0.4588	3.0591
AYL	1.0000	0.0000	2.7239	-0.2511	-0.5931	3.0158
AYN	3.0000	5.9627	2.7493	0.1813	0.7166	2.9814
AYQ	1.0000	0.0000	2.6562	-0.0398	-0.0982	3.1782
AYS	4.0000	8.6978	2.8246	0.1995	0.9131	2.8993
AYV	2.0000	3.2485	2.6532	0.3528	1.1705	3.2485
CAE	1.0000	0.0000	2.8333	0.2724	0.6307	3.4181
CAF	1.0000	0.0000	2.8149	0.4953	1.1955	3.5894
CAI	1.0000	0.0000	2.8277	0.2929	0.6804	3.4339
CAK	2.0000	3.3510	2.8664	0.4862	1.6562	3.3510
CAL	1.0000	0.0000	2.8954	0.1287	0.2908	3.3077
CAN	1.0000	0.0000	2.9223	0.0840	0.1870	3.2733
CAQ	1.0000	0.0000	2.8178	0.3400	0.7960	3.4701
CAV	1.0000	0.0000	2.8108	0.4316	1.0277	3.5404
CDF	1.0000	0.0000	2.8286	0.4725	1.1348	3.5719
CDG	1.0000	0.0000	2.8231	0.4257	1.0125	3.5359
CDI	1.0000	0.0000	2.8326	0.2702	0.6252	3.4164
CDK	3.0000	6.6670	2.8664	0.6395	2.7723	3.3335
CDL	1.0000	0.0000	2.8928	0.1060	0.2379	3.2902
CDN	1.0000	0.0000	2.9179	0.0612	0.1344	3.2558
CDR	1.0000	0.0000	2.8215	0.3642	0.8561	3.4886
CDS	1.0000	0.0000	2.9909	-0.0456	-0.1117	3.1737
CDT	2.0000	3.3546	2.8556	0.4909	1.6740	3.3546
CEE	1.0000	0.0000	2.8401	0.2364	0.5442	3.3904
CEH	1.0000	0.0000	2.8634	0.5627	1.3802	3.6412
CEK	1.0000	0.0000	2.8668	0.1491	0.3383	3.3233
CEL	2.0000	3.2800	2.8918	0.3938	1.3162	3.2800
CEM	2.0000	3.6971	2.8899	0.9364	3.6597	3.6971
CEN	1.0000	0.0000	2.9158	0.0480	0.1039	3.2456
CEQ	1.0000	0.0000	2.8295	0.3040	0.7074	3.4424
CER	2.0000	3.4785	2.8273	0.6520	2.3160	3.4785
CES	1.0000	0.0000	2.9864	-0.0588	-0.1422	3.1635
CFD	1.0000	0.0000	2.8286	0.4725	1.1348	3.5719
CFE	2.0000	3.5617	2.8370	0.7603	2.7911	3.5617
CFH	1.0000	0.0000	2.7265	0.7856	2.0561	3.8125
CFI	1.0000	0.0000	2.8241	0.4798	1.1541	3.5775
CFK	1.0000	0.0000	2.8996	0.3720	0.8757	3.4946
CFN	1.0000	0.0000	2.9858	0.2708	0.6268	3.4169
CFP	2.0000	3.5699	2.8303	0.7709	2.8400	3.5699
CFQ	1.0000	0.0000	2.7974	0.5269	1.2811	3.6137
CFV	1.0000	0.0000	2.7575	0.6184	1.5389	3.6840
CGG	2.0000	3.6611	2.7604	0.8896	3.4159	3.6611
CGN	1.0000	0.0000	2.9659	0.2241	0.5148	3.3809
CHD	1.0000	0.0000	2.8529	0.5759	1.4173	3.6514
CHF	1.0000	0.0000	2.7265	0.7856	2.0561	3.8125
CHS	1.0000	0.0000	3.1479	0.2675	0.6187	3.4143
CID	1.0000	0.0000	2.8326	0.2702	0.6252	3.4164
CIE	2.0000	3.4062	2.8359	0.5580	1.9331	3.4062
CIG	1.0000	0.0000	2.8192	0.4330	1.0314	3.5416
CIH	1.0000	0.0000	2.8472	0.5832	1.4379	3.6570
CIN	1.0000	0.0000	2.9192	0.0685	0.1512	3.2614
CIS	1.0000	0.0000	2.9935	-0.0383	-0.0949	3.1793
CIW	1.0000	0.0000	3.1413	1.1906	3.6705	4.1239
CKA	1.0000	0.0000	2.8664	0.1851	0.4227	3.3510
CKD	2.0000	3.3335	2.8664	0.4634	1.5708	3.3335
CKG	2.0000	3.4587	2.8863	0.6263	2.2087	3.4587
CKI	2.0000	3.3391	2.8663	0.4707	1.5980	3.3391
CKL	2.0000	3.2129	2.8929	0.3065	1.0088	3.2129
CKP	2.0000	3.3315	2.8664	0.4608	1.5612	3.3315
CKR	1.0000	0.0000	2.8736	0.2637	0.6095	3.4114
CKV	3.0000	6.8913	2.8822	0.7854	3.5604	3.4457
CLD	1.0000	0.0000	2.8928	0.1060	0.2379	3.2902
CLE	1.0000	0.0000	2.8918	0.0927	0.2072	3.2800
CLF	1.0000	0.0000	2.9461	0.3156	0.7356	3.4513
CLH	1.0000	0.0000	2.9922	0.4190	0.9953	3.5308
CLI	1.0000	0.0000	2.8935	0.1132	0.2548	3.2958
CLL	1.0000	0.0000	2.9012	-0.0510	-0.1241	3.1696
CLN	5.0000	12.5406	2.9122	0.6033	3.3434	3.1352
CLP	1.0000	0.0000	2.8926	0.1034	0.2319	3.2882
CLS	2.0000	3.0531	2.9538	0.0985	0.3121	3.0531
CLT	1.0000	0.0000	2.8910	0.0329	0.0692	3.2340
CMN	1.0000	0.0000	3.0764	0.4469	1.0675	3.5522
CMQ	1.0000	0.0000	2.8327	0.7030	1.7923	3.7490
CMR	1.0000	0.0000	2.7970	0.7499	1.9401	3.7851
CNA	2.0000	3.2733	2.9223	0.3850	1.2849	3.2733
CNE	1.0000	0.0000	2.9158	0.0480	0.1039	3.2456
CNF	2.0000	3.4169	2.9858	0.5719	1.9882	3.4169
CNG	4.0000	10.1428	2.9659	0.8261	4.3849	3.3809
CNK	1.0000	0.0000	2.9091	-0.0393	-0.0972	3.1785
CNL	3.0000	6.2703	2.9122	0.3814	1.5579	3.1352
CNM	1.0000	0.0000	3.0764	0.4469	1.0675	3.5522
CNP	1.0000	0.0000	2.9175	0.0586	0.1284	3.2538
CNR	2.0000	3.3336	2.9435	0.4636	1.5714	3.3336
CNS	2.0000	3.0187	2.9508	0.0538	0.1658	3.0187
CPK	1.0000	0.0000	2.8664	0.1598	0.3632	3.3315
CPN	1.0000	0.0000	2.9175	0.0586	0.1284	3.2538
CPP	1.0000	0.0000	2.8353	0.2577	0.5952	3.4068
CPS	1.0000	0.0000	2.9900	-0.0482	-0.1176	3.1717
CQA	1.0000	0.0000	2.8178	0.3400	0.7960	3.4701
CQF	1.0000	0.0000	2.7974	0.5269	1.2811	3.6137
CQI	2.0000	3.4582	2.8225	0.6256	2.2059	3.4582
CQL	1.0000	0.0000	2.9003	0.1603	0.3645	3.3320
CQM	1.0000	0.0000	2.8327	0.7030	1.7923	3.7490
CQN	1.0000	0.0000	2.9297	0.1156	0.2602	3.2976
CQQ	2.0000	3.4944	2.8097	0.6727	2.4037	3.4944
CQY	1.0000	0.0000	2.8097	0.6167	1.5341	3.6828
CRD	1.0000	0.0000	2.8215	0.3642	0.8561	3.4886
CRF	2.0000	3.6498	2.7749	0.8748	3.3409	3.6498
CRL	1.0000	0.0000	2.9106	0.2073	0.4750	3.3680
CRN	1.0000	0.0000	2.9435	0.1625	0.3696	3.3336
CRP	2.0000	3.4867	2.8226	0.6626	2.3610	3.4867
CRR	1.0000	0.0000	2.7884	0.4655	1.1163	3.5665
CRV	1.0000	0.0000	2.7801	0.5101	1.2354	3.6008
CSA	1.0000	0.0000	2.9993	-0.0228	-0.0592	3.1912
CSG	1.0000	0.0000	3.0633	0.1173	0.2641	3.2989
CSL	1.0000	0.0000	2.9538	-0.2025	-0.4774	3.0531
CSM	1.0000	0.0000	3.1914	0.3401	0.7962	3.4702
CSN	3.0000	6.0374	2.9508	0.2299	0.9156	3.0187
CSP	2.0000	3.1717	2.9900	0.2529	0.8253	3.1717
CSQ	1.0000	0.0000	3.0120	0.0088	0.0136	3.2155
CSR	1.0000	0.0000	3.0328	0.0557	0.1217	3.2516
CSS	3.0000	5.8732	2.9586	0.1231	0.4809	2.9366
CSV	2.0000	3.2858	3.0546	0.4014	1.3436	3.2858
CSY	1.0000	0.0000	3.1399	0.2539	0.5860	3.4039
CTA	2.0000	3.3722	2.8544	0.5137	1.7608	3.3722
CTE	1.0000	0.0000	2.8568	0.1766	0.4027	3.3445
CTF	1.0000	0.0000	2.8786	0.3995	0.9452	3.5158
CTI	2.0000	3.3602	2.8551	0.4982	1.7016	3.3602
CTK	1.0000	0.0000	2.8728	0.0893	0.1993	3.2774
CTS	1.0000	0.0000	2.9689	-0.1186	-0.2807	3.1175
CTY	1.0000	0.0000	2.9086	0.4893	1.1795	3.5848
CVA	1.0000	0.0000	2.8108	0.4316	1.0277	3.5404
CVL	1.0000	0.0000	2.9234	0.2519	0.5812	3.4023
CVN	1.0000	0.0000	2.9593	0.2071	0.4746	3.3679
CVP	1.0000	0.0000	2.8233	0.4062	0.9624	3.5209
CVS	1.0000	0.0000	3.0546	0.1003	0.2248	3.2858
CVW	1.0000	0.0000	2.9935	1.3293	4.3873	4.2304
CVY	1.0000	0.0000	2.7555	0.7083	1.8087	3.7531
CWP	1.0000	0.0000	3.1521	1.1808	3.6233	4.1163
CWV	1.0000	0.0000	2.9935	1.3293	4.3873	4.2304
CYC	1.0000	0.0000	2.7426	1.2416	3.9224	4.1631
CYE	1.0000	0.0000	2.8591	0.5491	1.3423	3.6308
CYF	1.0000	0.0000	2.7271	0.7720	2.0115	3.8021
CYG	1.0000	0.0000	2.7472	0.7252	1.8617	3.7661
CYL	1.0000	0.0000	2.9856	0.4054	0.9604	3.5203
CYT	1.0000	0.0000	2.9086	0.4893	1.1795	3.5848
CYV	1.0000	0.0000	2.7555	0.7083	1.8087	3.7531
DAA	1.0000	0.0000	2.6070	-0.3708	-0.8874	2.9237
DAC	1.0000	0.0000	2.8296	0.2857	0.6627	3.4283
DAD	2.0000	2.9062	2.6070	-0.0926	-0.3116	2.9062
DAE	5.0000	11.5840	2.6074	0.2921	1.5169	2.8960
DAF	5.0000	12.2692	2.6365	0.5150	2.7921	3.0673
DAG	1.0000	0.0000	2.6248	-0.2308	-0.5446	3.0314
DAH	3.0000	6.2936	2.6703	0.3966	1.6244	3.1468
DAI	1.0000	0.0000	2.6069	-0.3863	-0.9266	2.9118
DAK	4.0000	8.4867	2.6180	0.1079	0.4849	2.8289
DAL	5.0000	11.1423	2.6326	0.1484	0.7529	2.7856
DAM	3.0000	6.4053	2.6988	0.4692	1.9505	3.2026
DAN	4.0000	8.2535	2.6486	0.0068	0.0179	2.7512
DAP	3.0000	5.8084	2.6070	0.0809	0.3116	2.9042
DAQ	2.0000	2.9480	2.6084	-0.0382	-0.1339	2.9480
DAR	2.0000	2.9840	2.6134	0.0087	0.0190	2.9840
DAS	6.0000	13.3454	2.7028	0.0761	0.4133	2.6691
DAT	3.0000	5.7001	2.6131	0.0105	0.0302	2.8500
DAV	2.0000	3.0183	2.6211	0.0533	0.1643	3.0183
DAY	1.0000	0.0000	2.6653	-0.0941	-0.2239	3.1364
DCA	1.0000	0.0000	2.8296	0.2857	0.6627	3.4283
DCD	1.0000	0.0000	2.8342	0.2629	0.6076	3.4108
DCF	1.0000	0.0000	2.8286	0.4725	1.1348	3.5719
DCI	1.0000	0.0000	2.8326	0.2702	0.6252	3.4164
DCL	2.0000	3.2902	2.8928	0.4070	1.3639	3.2902
DCN	1.0000	0.0000	2.9179	0.0612	0.1344	3.2558
DCS	2.0000	3.1737	2.9909	0.2554	0.8340	3.1737
DCY	1.0000	0.0000	2.8489	0.5623	1.3791	3.6410
DDD	1.0000	0.0000	2.6065	-0.4164	-1.0035	2.8887
DDE	2.0000	2.8785	2.6067	-0.1286	-0.4299	2.8785
DDF	2.0000	3.0498	2.6393	0.0942	0.2980	3.0498
DDG	3.0000	6.0277	2.6270	0.2236	0.8896	3.0138
DDH	2.0000	3.1293	2.6741	0.1977	0.6397	3.1293
DDI	1.0000	0.0000	2.6066	-0.4091	-0.9848	2.8943
DDK	2.0000	2.8114	2.6155	-0.2159	-0.7201	2.8114
DDL	5.0000	11.0722	2.6289	0.1256	0.6342	2.7680
DDN	5.0000	10.9346	2.6439	0.0809	0.4022	2.7337
DDP	6.0000	14.4334	2.6065	0.3592	2.0664	2.8867
DDQ	2.0000	2.9305	2.6090	-0.0610	-0.2083	2.9305
DDS	7.0000	15.9094	2.6958	0.1202	0.7171	2.6516
DDT	3.0000	5.6650	2.6112	-0.0123	-0.0607	2.8325
DDV	1.0000	0.0000	2.6231	-0.2705	-0.6400	3.0008
DEA	1.0000	0.0000	2.6074	-0.4068	-0.9789	2.8960
DEC	1.0000	0.0000	2.8373	0.2496	0.5758	3.4006
DED	3.0000	5.7570	2.6067	0.0475	0.1779	2.8785
DEE	1.0000	0.0000	2.6067	-0.4429	-1.0722	2.8683
DEF	3.0000	6.0792	2.6414	0.2571	1.0284	3.0396
DEG	1.0000	0.0000	2.6287	-0.2668	-0.6310	3.0037
DEH	2.0000	3.1191	2.6767	0.1845	0.5956	3.1191
DEI	3.0000	5.7682	2.6068	0.0548	0.2070	2.8841
DEK	1.0000	0.0000	2.6145	-0.5302	-1.3060	2.8012
DEL	3.0000	5.5158	2.6271	-0.1094	-0.4493	2.7579
DEN	3.0000	5.4470	2.6415	-0.1542	-0.6300	2.7235
DER	2.0000	2.9564	2.6160	-0.0273	-0.0983	2.9564
DES	4.0000	7.9242	2.6920	-0.1360	-0.6427	2.6414
DET	3.0000	5.6447	2.6105	-0.0255	-0.1135	2.8224
DEW	1.0000	0.0000	2.9368	0.4908	1.1836	3.5860
DFA	1.0000	0.0000	2.6365	-0.1840	-0.4337	3.0673
DFD	3.0000	6.0996	2.6393	0.2703	1.0836	3.0498
DFE	1.0000	0.0000	2.6414	-0.2200	-0.5189	3.0396
DFF	1.0000	0.0000	2.6470	0.0028	-0.0001	3.2109
DFH	1.0000	0.0000	2.6740	0.1063	0.2386	3.2904
DFK	6.0000	14.8626	2.6636	0.4709	2.7691	2.9725
DFL	2.0000	2.9292	2.6859	-0.0627	-0.2137	2.9292
DFM	1.0000	0.0000	2.6993	0.1789	0.4081	3.3462
DFN	1.0000	0.0000	2.7080	-0.4085	-0.9830	2.8948
DFR	2.0000	3.1277	2.6340	0.1956	0.6326	3.1277
DFS	2.0000	2.8127	2.7762	-0.2142	-0.7144	2.8127
DFT	1.0000	0.0000	2.6550	-0.2798	-0.6626	2.9936
DFV	3.0000	6.3239	2.6372	0.4163	1.7115	3.1619
DGD	2.0000	3.0138	2.6270	0.0475	0.1453	3.0138
DGF	3.0000	6.3499	2.6393	0.4332	1.7873	3.1750
DGG	1.0000	0.0000	2.6307	-0.0907	-0.2159	3.1390
DGH	1.0000	0.0000	2.6676	0.0595	0.1305	3.2545
DGI	2.0000	3.0194	2.6262	0.0548	0.1690	3.0194
DGK	2.0000	2.9366	2.6485	-0.0530	-0.1823	2.9366
DGL	6.0000	14.4661	2.6693	0.3677	2.1187	2.8932
DGN	3.0000	5.7177	2.6903	0.0219	0.0758	2.8588
DGP	1.0000	0.0000	2.6273	-0.2561	-0.6053	3.0119
DGS	3.0000	5.5535	2.7557	-0.0849	-0.3507	2.7768
DGV	2.0000	3.1260	2.6283	0.1934	0.6254	3.1260
DGY	1.0000	0.0000	2.6633	0.0459	0.0991	3.2440
DHA	3.0000	6.2936	2.6703	0.3966	1.6244	3.1468
DHE	1.0000	0.0000	2.6767	-0.1166	-0.2760	3.1191
DHF	2.0000	3.2904	2.6740	0.4073	1.3651	3.2904
DHI	1.0000	0.0000	2.6727	-0.0961	-0.2283	3.1349
DHK	2.0000	3.0520	2.7029	0.0972	0.3076	3.0520
DHL	4.0000	9.0260	2.7277	0.3418	1.6007	3.0087
DHP	2.0000	3.1273	2.6746	0.1951	0.6311	3.1273
DHS	1.0000	0.0000	2.8240	-0.4118	-0.9917	2.8922
DHT	4.0000	9.2195	2.6930	0.4257	2.0249	3.0732
DHV	1.0000	0.0000	2.6662	0.0426	0.0914	3.2414
DHY	1.0000	0.0000	2.6946	0.1961	0.4486	3.3595
DIA	1.0000	0.0000	2.6069	-0.3863	-0.9266	2.9118
DID	4.0000	8.6828	2.6066	0.1929	0.8822	2.8943
DIE	2.0000	2.8841	2.6068	-0.1213	-0.4059	2.8841
DIF	1.0000	0.0000	2.6383	-0.1995	-0.4703	3.0554
DIG	1.0000	0.0000	2.6262	-0.2463	-0.5816	3.0194
DIH	3.0000	6.2698	2.6727	0.3811	1.5564	3.1349
DII	2.0000	2.8999	2.6066	-0.1008	-0.3385	2.8999
DIK	8.0000	19.7190	2.6162	0.3935	2.6304	2.8170
DIL	2.0000	2.7736	2.6300	-0.2650	-0.8864	2.7736
DIM	2.0000	3.1907	2.7015	0.2776	0.9096	3.1907
DIN	4.0000	8.2178	2.6453	-0.0087	-0.0535	2.7393
DIP	3.0000	5.7846	2.6066	0.0654	0.2496	2.8923
DIQ	3.0000	5.8721	2.6087	0.1224	0.4781	2.9361
DIR	3.0000	5.9443	2.6142	0.1693	0.6678	2.9721
DIS	7.0000	15.9430	2.6980	0.1275	0.7619	2.6572
DIT	4.0000	8.5144	2.6117	0.1199	0.5405	2.8381
DIW	1.0000	0.0000	2.9328	0.5113	1.2388	3.6018
DKA	3.0000	5.6578	2.6180	-0.0170	-0.0794	2.8289
DKD	6.0000	14.0570	2.6155	0.2612	1.4787	2.8114
DKE	4.0000	8.4037	2.6145	0.0719	0.3182	2.8012
DKF	2.0000	2.9725	2.6636	-0.0063	-0.0299	2.9725
DKG	2.0000	2.9366	2.6485	-0.0530	-0.1823	2.9366
DKH	1.0000	0.0000	2.7029	-0.2039	-0.4806	3.0520
DKI	4.0000	8.4510	2.6162	0.0924	0.4131	2.8170
DKK	2.0000	2.7341	2.6146	-0.3164	-1.0635	2.7341
DKL	4.0000	8.0724	2.6220	-0.0718	-0.3444	2.6908
DKM	3.0000	6.2157	2.7339	0.3459	1.4039	3.1079
DKN	7.0000	15.9384	2.6321	0.1265	0.7557	2.6564
DKP	4.0000	8.4283	2.6153	0.0826	0.3674	2.8094
DKQ	1.0000	0.0000	2.6227	-0.4625	-1.1238	2.8532
DKR	4.0000	8.6678	2.6321	0.1865	0.8517	2.8893
DKS	8.0000	18.0202	2.6722	0.0777	0.4879	2.5743
DKT	2.0000	2.7553	2.6132	-0.2889	-0.9684	2.7553
DKV	1.0000	0.0000	2.6436	-0.3710	-0.8879	2.9236
DKW	1.0000	0.0000	2.9628	0.4035	0.9556	3.5189
DKY	3.0000	6.0832	2.6973	0.2597	1.0391	3.0416
DLA	4.0000	8.3567	2.6326	0.0515	0.2241	2.7856
DLD	5.0000	11.0722	2.6289	0.1256	0.6342	2.7680
DLE	3.0000	5.5158	2.6271	-0.1094	-0.4493	2.7579
DLG	2.0000	2.8932	2.6693	-0.1094	-0.3668	2.8932
DLI	3.0000	5.5473	2.6300	-0.0889	-0.3669	2.7736
DLK	4.0000	8.0724	2.6220	-0.0718	-0.3444	2.6908
DLL	8.0000	18.5321	2.6256	0.1728	1.1141	2.6474
DLM	2.0000	3.0645	2.7599	0.1134	0.3609	3.0645
DLN	3.0000	5.2261	2.6326	-0.2979	-1.2239	2.6130
DLP	10.0000	24.8946	2.6285	0.4241	3.1889	2.7661
DLQ	3.0000	5.6197	2.6389	-0.0418	-0.1784	2.8099
DLR	3.0000	5.6918	2.6505	0.0051	0.0088	2.8459
DLS	7.0000	15.1858	2.6651	-0.0367	-0.2413	2.5310
DLT	5.0000	10.8477	2.6223	0.0526	0.2562	2.7119
DLV	3.0000	5.7604	2.6638	0.0497	0.1868	2.8802
DLW	1.0000	0.0000	2.9871	0.3471	0.8136	3.4755
DMD	1.0000	0.0000	2.7030	-0.0307	-0.0774	3.1851
DMF	1.0000	0.0000	2.6993	0.1789	0.4081	3.3462
DMI	1.0000	0.0000	2.7015	-0.0234	-0.0606	3.1907
DML	3.0000	6.1290	2.7599	0.2895	1.1640	3.0645
DMN	1.0000	0.0000	2.7848	-0.2324	-0.5484	3.0301
DMP	2.0000	3.1831	2.7036	0.2678	0.8759	3.1831
DMS	4.0000	8.8441	2.8586	0.2629	1.2154	2.9480
DMT	3.0000	6.2580	2.7235	0.3734	1.5229	3.1290
DMV	1.0000	0.0000	2.6924	0.1152	0.2594	3.2973
DNA	6.0000	13.7558	2.6486	0.1829	1.0225	2.7512
DND	3.0000	5.4673	2.6439	-0.1410	-0.5764	2.7337
DNE	1.0000	0.0000	2.6415	-0.6313	-1.5938	2.7235
DNF	2.0000	2.8948	2.7080	-0.1074	-0.3602	2.8948
DNG	3.0000	5.7177	2.6903	0.0219	0.0758	2.8588
DNH	2.0000	2.9743	2.7518	-0.0040	-0.0224	2.9743
DNI	2.0000	2.7393	2.6453	-0.3098	-1.0404	2.7393
DNK	4.0000	7.9692	2.6321	-0.1165	-0.5518	2.6564
DNL	4.0000	7.8391	2.6326	-0.1729	-0.8154	2.6130
DNM	1.0000	0.0000	2.7848	-0.2324	-0.5484	3.0301
DNN	3.0000	5.1573	2.6370	-0.3426	-1.4149	2.5787
DNP	4.0000	8.1950	2.6434	-0.0186	-0.0990	2.7317
DNQ	2.0000	2.7755	2.6562	-0.2627	-0.8784	2.7755
DNR	5.0000	11.2461	2.6695	0.1822	0.9299	2.8115
DNS	15.0000	34.9519	2.6630	0.2496	2.2300	2.4966
DNT	7.0000	16.0651	2.6338	0.1540	0.9253	2.6775
DPA	4.0000	8.7126	2.6070	0.2059	0.9433	2.9042
DPD	2.0000	2.8867	2.6065	-0.1180	-0.3949	2.8867
DPE	4.0000	8.6295	2.6067	0.1698	0.7736	2.8765
DPF	1.0000	0.0000	2.6397	-0.2094	-0.4937	3.0478
DPG	2.0000	3.0119	2.6273	0.0449	0.1369	3.0119
DPH	1.0000	0.0000	2.6746	-0.1059	-0.2512	3.1273
DPI	2.0000	2.8923	2.6066	-0.1107	-0.3709	2.8923
DPK	5.0000	11.2377	2.6153	0.1795	0.9155	2.8094
DPL	9.0000	22.1285	2.6285	0.3783	2.6753	2.7661
DPM	1.0000	0.0000	2.7036	-0.0333	-0.0833	3.1831
DPN	6.0000	13.6584	2.6434	0.1575	0.8767	2.7317
DPP	1.0000	0.0000	2.6065	-0.4216	-1.0168	2.8847
DPQ	4.0000	8.7854	2.6091	0.2375	1.0935	2.9285
DPR	4.0000	8.8937	2.6150	0.2844	1.3192	2.9646
DPS	8.0000	18.5471	2.6951	0.1756	1.1327	2.6496
DPT	3.0000	5.6611	2.6111	-0.0149	-0.0710	2.8305
DPV	1.0000	0.0000	2.6234	-0.2731	-0.6462	2.9988
DPY	1.0000	0.0000	2.6695	-0.1195	-0.2828	3.1169
DQA	3.0000	5.8960	2.6084	0.1379	0.5406	2.9480
DQD	6.0000	14.6523	2.6090	0.4161	2.4198	2.9305
DQE	1.0000	0.0000	2.6097	-0.3753	-0.8986	2.9203
DQF	1.0000	0.0000	2.6342	-0.1524	-0.3595	3.0916
DQH	2.0000	3.1711	2.6666	0.2521	0.8226	3.1711
DQI	1.0000	0.0000	2.6087	-0.3547	-0.8470	2.9361
DQK	2.0000	2.8532	2.6227	-0.1615	-0.5386	2.8532
DQL	4.0000	8.4296	2.6389	0.0831	0.3700	2.8099
DQN	6.0000	13.8773	2.6562	0.2145	1.2053	2.7755
DQP	3.0000	5.8570	2.6091	0.1125	0.4384	2.9285
DQQ	1.0000	0.0000	2.6091	-0.3076	-0.7304	2.9723
DQR	3.0000	6.0167	2.6131	0.2164	0.8602	3.0083
DQS	3.0000	5.3867	2.7134	-0.1934	-0.7895	2.6934
DQT	8.0000	20.1203	2.6171	0.4680	3.1765	2.8743
DQV	3.0000	6.0852	2.6199	0.2610	1.0447	3.0426
DRA	2.0000	2.9840	2.6134	0.0087	0.0190	2.9840
DRD	2.0000	2.9665	2.6148	-0.0141	-0.0552	2.9665
DRE	2.0000	2.9564	2.6160	-0.0273	-0.0983	2.9564
DRG	1.0000	0.0000	2.6241	-0.1522	-0.3591	3.0917
DRH	2.0000	3.2072	2.6646	0.2990	0.9831	3.2072
DRI	2.0000	2.9721	2.6142	-0.0068	-0.0315	2.9721
DRK	1.0000	0.0000	2.6321	-0.4156	-1.0014	2.8893
DRL	1.0000	0.0000	2.6505	-0.4720	-1.1489	2.8459
DRN	2.0000	2.8115	2.6695	-0.2157	-0.7195	2.8115
DRP	5.0000	11.8582	2.6150	0.3813	2.0107	2.9646
DRQ	3.0000	6.0167	2.6131	0.2164	0.8602	3.0083
DRS	1.0000	0.0000	2.7307	-0.6236	-1.5710	2.7294
DRT	2.0000	2.9104	2.6255	-0.0871	-0.2936	2.9104
DRW	1.0000	0.0000	2.9249	0.6054	1.5012	3.6740
DRY	1.0000	0.0000	2.6600	-0.0156	-0.0426	3.1967
DSA	5.0000	10.6763	2.7028	-0.0031	-0.0309	2.6691
DSD	4.0000	7.9547	2.6958	-0.1228	-0.5810	2.6516
DSE	5.0000	10.5656	2.6920	-0.0391	-0.2165	2.6414
DSF	1.0000	0.0000	2.7762	-0.5152	-1.2652	2.8127
DSG	5.0000	11.1070	2.7557	0.1370	0.6931	2.7768
DSH	1.0000	0.0000	2.8240	-0.4118	-0.9917	2.8922
DSI	2.0000	2.6572	2.6980	-0.4166	-1.4198	2.6572
DSK	4.0000	7.7229	2.6722	-0.2233	-1.0538	2.5743
DSL	9.0000	20.2477	2.6651	0.0725	0.4812	2.5310
DSM	3.0000	5.8961	2.8586	0.1380	0.5409	2.9480
DSN	9.0000	19.9725	2.6630	0.0277	0.1715	2.4966
DSP	2.0000	2.6496	2.6951	-0.4264	-1.4559	2.6496
DSQ	6.0000	13.4669	2.7134	0.1077	0.5925	2.6934
DSR	5.0000	10.9178	2.7307	0.0754	0.3739	2.7294
DSS	9.0000	19.3159	2.6723	-0.0791	-0.5673	2.4145
DST	7.0000	15.5726	2.6774	0.0472	0.2701	2.5954
DSV	2.0000	2.7637	2.7486	-0.2779	-0.9306	2.7637
DSW	2.0000	3.3591	3.0785	0.4966	1.6958	3.3591
DSY	1.0000	0.0000	2.8176	-0.4254	-1.0267	2.8818
DTA	3.0000	5.7001	2.6131	0.0105	0.0302	2.8500
DTC	2.0000	3.3546	2.8556	0.4909	1.6740	3.3546
DTD	5.0000	11.3301	2.6112	0.2095	1.0740	2.8325
DTE	2.0000	2.8224	2.6105	-0.2016	-0.6723	2.8224
DTF	2.0000	2.9936	2.6550	0.0212	0.0597	2.9936
DTG	1.0000	0.0000	2.6407	-0.3266	-0.7770	2.9577
DTH	1.0000	0.0000	2.6930	-0.1764	-0.4157	3.0732
DTI	5.0000	11.3525	2.6117	0.2168	1.1127	2.8381
DTK	4.0000	8.2658	2.6132	0.0121	0.0424	2.7553
DTL	6.0000	13.5596	2.6223	0.1318	0.7298	2.7119
DTM	2.0000	3.1290	2.7235	0.1973	0.6384	3.1290
DTN	5.0000	10.7101	2.6338	0.0079	0.0256	2.6775
DTP	5.0000	11.3222	2.6111	0.2069	1.0604	2.8305
DTQ	3.0000	5.7487	2.6171	0.0421	0.1563	2.8743
DTR	7.0000	17.4624	2.6255	0.4570	2.8942	2.9104
DTS	3.0000	5.1909	2.6774	-0.3208	-1.3212	2.5954
DTT	2.0000	2.7764	2.6109	-0.2614	-0.8742	2.7764
DTY	1.0000	0.0000	2.6876	-0.1900	-0.4478	3.0627
DVA	1.0000	0.0000	2.6211	-0.2477	-0.5851	3.0183
DVD	1.0000	0.0000	2.6231	-0.2705	-0.6400	3.0008
DVE	4.0000	8.9719	2.6247	0.3183	1.4849	2.9906
DVH	1.0000	0.0000	2.6662	0.0426	0.0914	3.2414
DVI	1.0000	0.0000	2.6224	-0.2632	-0.6224	3.0064
DVK	3.0000	5.8471	2.6436	0.1061	0.4127	2.9236
DVL	4.0000	8.6406	2.6638	0.1747	0.7962	2.8802
DVM	1.0000	0.0000	2.6924	0.1152	0.2594	3.2973
DVN	2.0000	2.8458	2.6842	-0.1711	-0.5705	2.8458
DVQ	1.0000	0.0000	2.6199	-0.2161	-0.5097	3.0426
DVR	2.0000	3.0787	2.6213	0.1319	0.4215	3.0787
DVS	4.0000	8.2912	2.7486	0.0231	0.0931	2.7637
DVT	3.0000	5.8894	2.6361	0.1336	0.5233	2.9447
DVV	1.0000	0.0000	2.6258	-0.1246	-0.2946	3.1130
DVY	1.0000	0.0000	2.6618	0.0290	0.0601	3.2310
DWA	1.0000	0.0000	2.9304	0.5268	1.2810	3.6137
DWF	1.0000	0.0000	2.9360	0.7137	1.8255	3.7573
DWS	2.0000	3.3591	3.0785	0.4966	1.6958	3.3591
DWV	1.0000	0.0000	2.9270	0.6500	1.6317	3.7083
DYE	2.0000	3.1087	2.6716	0.1709	0.5504	3.1087
DYG	1.0000	0.0000	2.6633	0.0459	0.0991	3.2440
DYH	1.0000	0.0000	2.6946	0.1961	0.4486	3.3595
DYK	2.0000	3.0416	2.6973	0.0836	0.2631	3.0416
DYL	1.0000	0.0000	2.7219	-0.2738	-0.6481	2.9982
DYM	1.0000	0.0000	2.7190	0.2688	0.6218	3.4153
DYP	3.0000	6.2337	2.6695	0.3576	1.4544	3.1169
DYQ	4.0000	9.4819	2.6618	0.5395	2.6316	3.1606
DYR	2.0000	3.1967	2.6600	0.2854	0.9363	3.1967
DYS	3.0000	5.7635	2.8176	0.0517	0.1949	2.8818
DYT	2.0000	3.0627	2.6876	0.1111	0.3532	3.0627
DYV	2.0000	3.2310	2.6618	0.3300	1.0906	3.2310
DYY	1.0000	0.0000	2.6906	0.1825	0.4166	3.3490
EAA	2.0000	2.9135	2.6077	-0.0830	-0.2803	2.9135
EAC	1.0000	0.0000	2.8333	0.2724	0.6307	3.4181
EAD	1.0000	0.0000	2.6074	-0.4068	-0.9789	2.8960
EAE	2.0000	2.8858	2.6076	-0.1190	-0.3984	2.8858
EAF	1.0000	0.0000	2.6390	-0.1972	-0.4649	3.0571
EAG	2.0000	3.0212	2.6269	0.0570	0.1765	3.0212
EAH	2.0000	3.1366	2.6734	0.2073	0.6716	3.1366
EAI	3.0000	5.8032	2.6074	0.0776	0.2982	2.9016
EAK	2.0000	2.8188	2.6171	-0.2063	-0.6880	2.8188
EAL	3.0000	5.5508	2.6309	-0.0866	-0.3578	2.7754
EAM	1.0000	0.0000	2.7022	-0.0211	-0.0553	3.1925
EAN	2.0000	2.7410	2.6463	-0.3075	-1.0325	2.7410
EAP	4.0000	8.6821	2.6074	0.1926	0.8808	2.8940
EAQ	1.0000	0.0000	2.6095	-0.3525	-0.8413	2.9378
EAR	1.0000	0.0000	2.6150	-0.3055	-0.7252	2.9739
EAS	5.0000	10.6357	2.6991	-0.0163	-0.0990	2.6589
EAT	3.0000	5.6798	2.6126	-0.0028	-0.0225	2.8399
EAV	4.0000	9.0245	2.6231	0.3411	1.5974	3.0082
EAW	1.0000	0.0000	2.9337	0.5136	1.2450	3.6035
EAY	1.0000	0.0000	2.6684	-0.1074	-0.2546	3.1262
ECA	2.0000	3.4181	2.8333	0.5735	1.9945	3.4181
ECD	2.0000	3.4006	2.8373	0.5507	1.9044	3.4006
ECE	1.0000	0.0000	2.8401	0.2364	0.5442	3.3904
ECF	1.0000	0.0000	2.8370	0.4593	1.0999	3.5617
ECK	1.0000	0.0000	2.8668	0.1491	0.3383	3.3233
ECL	2.0000	3.2800	2.8918	0.3938	1.3162	3.2800
ECQ	1.0000	0.0000	2.8295	0.3040	0.7074	3.4424
ECR	2.0000	3.4785	2.8273	0.6520	2.3160	3.4785
ECS	1.0000	0.0000	2.9864	-0.0588	-0.1422	3.1635
ECT	1.0000	0.0000	2.8568	0.1766	0.4027	3.3445
ECW	1.0000	0.0000	3.1638	1.1701	3.5728	4.1081
ECY	1.0000	0.0000	2.8591	0.5491	1.3423	3.6308
EDA	3.0000	5.7920	2.6074	0.0703	0.2690	2.8960
EDD	5.0000	11.5139	2.6067	0.2693	1.3935	2.8785
EDE	3.0000	5.7366	2.6067	0.0343	0.1251	2.8683
EDF	5.0000	12.1585	2.6414	0.4790	2.5758	3.0396
EDG	1.0000	0.0000	2.6287	-0.2668	-0.6310	3.0037
EDH	1.0000	0.0000	2.6767	-0.1166	-0.2760	3.1191
EDI	1.0000	0.0000	2.6068	-0.4224	-1.0188	2.8841
EDK	4.0000	8.4037	2.6145	0.0719	0.3182	2.8012
EDL	5.0000	11.0315	2.6271	0.1124	0.5655	2.7579
EDM	1.0000	0.0000	2.7059	-0.0439	-0.1079	3.1750
EDN	3.0000	5.4470	2.6415	-0.1542	-0.6300	2.7235
EDP	1.0000	0.0000	2.6067	-0.4322	-1.0444	2.8765
EDQ	2.0000	2.9203	2.6097	-0.0742	-0.2515	2.9203
EDR	1.0000	0.0000	2.6160	-0.3283	-0.7813	2.9564
EDS	3.0000	5.2828	2.6920	-0.2610	-1.0688	2.6414
EDT	6.0000	14.1118	2.6105	0.2755	1.5630	2.8224
EDV	1.0000	0.0000	2.6247	-0.2837	-0.6720	2.9906
EDW	2.0000	3.5860	2.9368	0.7919	2.9373	3.5860
EDY	3.0000	6.2174	2.6716	0.3470	1.4084	3.1087
EEA	1.0000	0.0000	2.6076	-0.4201	-1.0130	2.8858
EEC	1.0000	0.0000	2.8401	0.2364	0.5442	3.3904
EED	3.0000	5.7366	2.6067	0.0343	0.1251	2.8683
EEE	3.0000	5.7163	2.6065	0.0210	0.0723	2.8582
EEF	2.0000	3.0294	2.6432	0.0678	0.2115	3.0294
EEG	4.0000	8.9805	2.6302	0.3221	1.5032	2.9935
EEH	2.0000	3.1090	2.6791	0.1712	0.5516	3.1090
EEK	8.0000	19.5375	2.6133	0.3597	2.3900	2.7911
EEL	2.0000	2.7477	2.6252	-0.2987	-1.0022	2.7477
EEN	8.0000	18.9933	2.6391	0.2586	1.6895	2.7133
EEQ	3.0000	5.8203	2.6103	0.0886	0.3426	2.9101
EER	1.0000	0.0000	2.6170	-0.3415	-0.8141	2.9462
EES	5.0000	10.5250	2.6882	-0.0523	-0.2847	2.6312
EET	1.0000	0.0000	2.6097	-0.5159	-1.2670	2.8122
EEV	3.0000	5.9610	2.6261	0.1802	0.7120	2.9805
EEY	2.0000	3.0985	2.6739	0.1576	0.5066	3.0985
EFA	1.0000	0.0000	2.6390	-0.1972	-0.4649	3.0571
EFC	1.0000	0.0000	2.8370	0.4593	1.0999	3.5617
EFD	4.0000	9.1188	2.6414	0.3820	1.8021	3.0396
EFE	2.0000	3.0294	2.6432	0.0678	0.2115	3.0294
EFF	1.0000	0.0000	2.6524	-0.0104	-0.0306	3.2007
EFG	1.0000	0.0000	2.6440	-0.0571	-0.1384	3.1648
EFH	1.0000	0.0000	2.6806	0.0931	0.2080	3.2802
EFI	1.0000	0.0000	2.6405	-0.2127	-0.5016	3.0452
EFK	4.0000	8.8871	2.6638	0.2815	1.3054	2.9624
EFN	1.0000	0.0000	2.7063	-0.4217	-1.0171	2.8846
EFP	1.0000	0.0000	2.6417	-0.2226	-0.5251	3.0376
EFQ	1.0000	0.0000	2.6372	-0.1656	-0.3905	3.0814
EFR	2.0000	3.1175	2.6378	0.1823	0.5885	3.1175
EFS	3.0000	5.6051	2.7725	-0.0513	-0.2165	2.8025
EFT	3.0000	5.9670	2.6557	0.1841	0.7279	2.9835
EFV	1.0000	0.0000	2.6417	-0.0741	-0.1775	3.1518
EGA	1.0000	0.0000	2.6269	-0.2440	-0.5762	3.0212
EGD	4.0000	9.0110	2.6287	0.3353	1.5684	3.0037
EGE	2.0000	2.9935	2.6302	0.0210	0.0591	2.9935
EGI	2.0000	3.0093	2.6280	0.0415	0.1259	3.0093
EGL	1.0000	0.0000	2.6683	-0.4237	-1.0223	2.8831
EGN	1.0000	0.0000	2.6884	-0.4684	-1.1394	2.8487
EGP	2.0000	3.0017	2.6290	0.0317	0.0938	3.0017
EGQ	3.0000	6.0910	2.6258	0.2647	1.0602	3.0455
EGR	2.0000	3.0815	2.6275	0.1356	0.4338	3.0815
EGS	3.0000	5.5332	2.7521	-0.0981	-0.4038	2.7666
EGT	2.0000	2.9475	2.6412	-0.0388	-0.1357	2.9475
EGV	1.0000	0.0000	2.6323	-0.1209	-0.2859	3.1158
EGY	1.0000	0.0000	2.6690	0.0327	0.0687	3.2339
EHA	2.0000	3.1366	2.6734	0.2073	0.6716	3.1366
EHD	2.0000	3.1191	2.6767	0.1845	0.5956	3.1191
EHE	1.0000	0.0000	2.6791	-0.1298	-0.3067	3.1090
EHG	1.0000	0.0000	2.6735	0.0463	0.1000	3.2443
EHI	1.0000	0.0000	2.6755	-0.1093	-0.2590	3.1247
EHL	5.0000	11.9941	2.7270	0.4255	2.2628	2.9985
EHN	3.0000	5.9282	2.7502	0.1589	0.6255	2.9641
EHP	3.0000	6.2343	2.6772	0.3580	1.4560	3.1171
EHQ	2.0000	3.1609	2.6704	0.2389	0.7779	3.1609
EHR	1.0000	0.0000	2.6693	-0.0152	-0.0418	3.1970
EHS	4.0000	8.6461	2.8203	0.1770	0.8074	2.8820
EHT	1.0000	0.0000	2.6941	-0.1896	-0.4469	3.0630
EHV	1.0000	0.0000	2.6717	0.0294	0.0609	3.2313
EHY	1.0000	0.0000	2.7025	0.1829	0.4175	3.3493
EIA	3.0000	5.8032	2.6074	0.0776	0.2982	2.9016
EID	3.0000	5.7682	2.6068	0.0548	0.2070	2.8841
EIE	2.0000	2.8739	2.6069	-0.1345	-0.4495	2.8739
EIF	2.0000	3.0452	2.6405	0.0883	0.2786	3.0452
EIH	1.0000	0.0000	2.6755	-0.1093	-0.2590	3.1247
EII	2.0000	2.8897	2.6069	-0.1140	-0.3819	2.8897
EIK	6.0000	14.0342	2.6152	0.2553	1.4438	2.8068
EIL	2.0000	2.7635	2.6282	-0.2782	-0.9316	2.7635
EIN	4.0000	8.1873	2.6430	-0.0220	-0.1145	2.7291
EIP	1.0000	0.0000	2.6068	-0.4249	-1.0255	2.8821
EIQ	4.0000	8.7777	2.6095	0.2341	1.0774	2.9259
EIR	2.0000	2.9620	2.6156	-0.0200	-0.0746	2.9620
EIS	4.0000	7.9410	2.6942	-0.1287	-0.6087	2.6470
EIT	5.0000	11.3118	2.6111	0.2036	1.0427	2.8280
EIV	1.0000	0.0000	2.6241	-0.2764	-0.6544	2.9962
EIY	4.0000	9.3428	2.6705	0.4792	2.3051	3.1143
EKA	4.0000	8.4563	2.6171	0.0947	0.4236	2.8188
EKC	1.0000	0.0000	2.8668	0.1491	0.3383	3.3233
EKD	1.0000	0.0000	2.6145	-0.5302	-1.3060	2.8012
EKE	3.0000	5.5821	2.6133	-0.0663	-0.2761	2.7911
EKF	5.0000	11.8494	2.6638	0.3784	1.9946	2.9624
EKG	7.0000	17.5585	2.6485	0.4778	3.0398	2.9264
EKH	1.0000	0.0000	2.7034	-0.2171	-0.5120	3.0419
EKI	5.0000	11.2273	2.6152	0.1761	0.8978	2.8068
EKK	4.0000	8.1719	2.6127	-0.0286	-0.1451	2.7240
EKL	2.0000	2.6806	2.6195	-0.3860	-1.3094	2.6806
EKM	4.0000	9.2931	2.7345	0.4576	2.1912	3.0977
EKN	5.0000	10.5849	2.6292	-0.0328	-0.1841	2.6462
EKP	1.0000	0.0000	2.6142	-0.5327	-1.3131	2.7993
EKQ	4.0000	8.5291	2.6220	0.1263	0.5703	2.8430
EKR	6.0000	14.3956	2.6318	0.3493	2.0063	2.8791
EKS	6.0000	12.8207	2.6682	-0.0605	-0.3577	2.5641
EKT	5.0000	10.9804	2.6115	0.0958	0.4793	2.7451
EKV	2.0000	2.9134	2.6435	-0.0832	-0.2808	2.9134
EKY	3.0000	6.0628	2.6978	0.2465	0.9842	3.0314
ELA	7.0000	16.6524	2.6309	0.2813	1.7257	2.7754
ELD	3.0000	5.5158	2.6271	-0.1094	-0.4493	2.7579
ELE	1.0000	0.0000	2.6252	-0.5998	-1.5020	2.7477
ELF	3.0000	5.8380	2.6850	0.1002	0.3889	2.9190
ELG	1.0000	0.0000	2.6683	-0.4237	-1.0223	2.8831
ELH	1.0000	0.0000	2.7270	-0.2735	-0.6472	2.9985
ELI	1.0000	0.0000	2.6282	-0.5793	-1.4433	2.7635
ELK	5.0000	10.7225	2.6195	0.0119	0.0464	2.6806
ELL	6.0000	13.1864	2.6227	0.0347	0.1794	2.6373
ELM	2.0000	3.0544	2.7592	0.1002	0.3175	3.0544
ELN	5.0000	10.4115	2.6293	-0.0892	-0.4754	2.6029
ELP	3.0000	5.5118	2.6267	-0.1120	-0.4597	2.7559
ELQ	5.0000	11.1988	2.6374	0.1668	0.8491	2.7997
ELR	3.0000	5.6715	2.6492	-0.0081	-0.0439	2.8358
ELS	7.0000	15.1248	2.6609	-0.0499	-0.3220	2.5208
ELT	1.0000	0.0000	2.6200	-0.6596	-1.6779	2.7018
ELV	5.0000	11.4802	2.6627	0.2583	1.3344	2.8700
ELW	1.0000	0.0000	2.9854	0.3339	0.7808	3.4654
EMA	1.0000	0.0000	2.7022	-0.0211	-0.0553	3.1925
EMD	1.0000	0.0000	2.7059	-0.0439	-0.1079	3.1750
EME	1.0000	0.0000	2.7086	-0.0571	-0.1384	3.1648
EMF	1.0000	0.0000	2.7066	0.1657	0.3771	3.3361
EMG	1.0000	0.0000	2.7000	0.1189	0.2680	3.3001
EMI	3.0000	6.3611	2.7046	0.4405	1.8200	3.1806
EMK	1.0000	0.0000	2.7345	-0.1444	-0.3409	3.0977
EML	2.0000	3.0544	2.7592	0.1002	0.3175	3.0544
EMM	1.0000	0.0000	2.7567	0.3418	0.8003	3.4714
EMP	1.0000	0.0000	2.7064	-0.0465	-0.1138	3.1730
EMQ	1.0000	0.0000	2.6986	0.0105	0.0174	3.2168
EMS	1.0000	0.0000	2.8547	-0.3524	-0.8411	2.9379
EMY	1.0000	0.0000	2.7277	0.2556	0.5900	3.4051
ENA	4.0000	8.2230	2.6463	-0.0064	-0.0430	2.7410
END	11.0000	27.2349	2.6415	0.4101	3.2253	2.7235
ENE	4.0000	8.1400	2.6391	-0.0425	-0.2090	2.7133
ENF	3.0000	5.7692	2.7063	0.0554	0.2097	2.8846
ENG	5.0000	11.3947	2.6884	0.2305	1.1856	2.8487
ENI	2.0000	2.7291	2.6430	-0.3230	-1.0864	2.7291
ENK	1.0000	0.0000	2.6292	-0.7318	-1.9011	2.6462
ENL	1.0000	0.0000	2.6293	-0.7882	-2.0845	2.6029
ENM	3.0000	6.0399	2.7831	0.2315	0.9225	3.0200
ENN	11.0000	25.6849	2.6334	0.2084	1.5847	2.5685
ENP	6.0000	13.6075	2.6410	0.1443	0.8010	2.7215
ENQ	2.0000	2.7653	2.6540	-0.2759	-0.9236	2.7653
ENR	11.0000	28.0137	2.6675	0.5114	4.1096	2.8014
ENS	8.0000	17.4048	2.6586	-0.0367	-0.2578	2.4864
ENT	7.0000	16.0041	2.6310	0.1408	0.8436	2.6674
ENV	2.0000	2.8356	2.6823	-0.1844	-0.6145	2.8356
ENY	2.0000	2.9537	2.7441	-0.0308	-0.1097	2.9537
EPA	2.0000	2.8940	2.6074	-0.1084	-0.3634	2.8940
EPC	1.0000	0.0000	2.8378	0.2471	0.5697	3.3986
EPD	2.0000	2.8765	2.6067	-0.1312	-0.4384	2.8765
EPE	3.0000	5.7327	2.6066	0.0317	0.1148	2.8663
EPF	2.0000	3.0376	2.6417	0.0784	0.2463	3.0376
EPG	3.0000	6.0034	2.6290	0.2078	0.8247	3.0017
EPH	1.0000	0.0000	2.6772	-0.1191	-0.2819	3.1171
EPI	4.0000	8.6463	2.6068	0.1771	0.8079	2.8821
EPK	4.0000	8.3978	2.6142	0.0693	0.3063	2.7993
EPL	3.0000	5.5118	2.6267	-0.1120	-0.4597	2.7559
EPM	2.0000	3.1730	2.7064	0.2545	0.8310	3.1730
EPN	4.0000	8.1645	2.6410	-0.0318	-0.1599	2.7215
EPP	2.0000	2.8745	2.6066	-0.1338	-0.4469	2.8745
EPQ	2.0000	2.9183	2.6098	-0.0768	-0.2599	2.9183
EPR	2.0000	2.9544	2.6161	-0.0299	-0.1067	2.9544
EPS	5.0000	10.5577	2.6913	-0.0417	-0.2298	2.6394
EPT	1.0000	0.0000	2.6103	-0.5052	-1.2381	2.8204
EPV	3.0000	5.9773	2.6250	0.1908	0.7554	2.9887
EPY	1.0000	0.0000	2.6720	-0.1327	-0.3136	3.1067
EQA	2.0000	2.9378	2.6095	-0.0514	-0.1770	2.9378
EQC	1.0000	0.0000	2.8295	0.3040	0.7074	3.4424
EQD	2.0000	2.9203	2.6097	-0.0742	-0.2515	2.9203
EQE	3.0000	5.8203	2.6103	0.0886	0.3426	2.9101
EQF	1.0000	0.0000	2.6372	-0.1656	-0.3905	3.0814
EQG	2.0000	3.0455	2.6258	0.0886	0.2797	3.0455
EQH	4.0000	9.4828	2.6704	0.5399	2.6336	3.1609
EQI	1.0000	0.0000	2.6095	-0.3680	-0.8802	2.9259
EQL	3.0000	5.5994	2.6374	-0.0550	-0.2313	2.7997
EQM	1.0000	0.0000	2.6986	0.0105	0.0174	3.2168
EQN	5.0000	11.0612	2.6540	0.1221	0.6155	2.7653
EQQ	5.0000	11.8484	2.6105	0.3781	1.9927	2.9621
EQR	2.0000	2.9982	2.6151	0.0271	0.0788	2.9982
EQS	4.0000	8.0496	2.7097	-0.0816	-0.3900	2.6832
EQT	2.0000	2.8642	2.6168	-0.1472	-0.4914	2.8642
EQV	1.0000	0.0000	2.6224	-0.2293	-0.5411	3.0325
ERA	3.0000	5.9478	2.6150	0.1716	0.6771	2.9739
ERE	2.0000	2.9462	2.6170	-0.0405	-0.1414	2.9462
ERG	1.0000	0.0000	2.6275	-0.1655	-0.3901	3.0815
ERH	2.0000	3.1970	2.6693	0.2858	0.9376	3.1970
ERI	1.0000	0.0000	2.6156	-0.3210	-0.7633	2.9620
ERK	4.0000	8.6373	2.6318	0.1732	0.7895	2.8791
ERL	4.0000	8.5073	2.6492	0.1168	0.5262	2.8358
ERM	2.0000	3.2528	2.6967	0.3584	1.1904	3.2528
ERN	2.0000	2.8014	2.6675	-0.2290	-0.7641	2.8014
ERP	3.0000	5.9088	2.6161	0.1462	0.5743	2.9544
ERQ	2.0000	2.9982	2.6151	0.0271	0.0788	2.9982
ERS	2.0000	2.7193	2.7270	-0.3357	-1.1310	2.7193
ERT	5.0000	11.6009	2.6256	0.2976	1.5469	2.9002
ERV	6.0000	15.3426	2.6244	0.5958	3.6097	3.0685
ERY	1.0000	0.0000	2.6646	-0.0288	-0.0731	3.1866
ESA	7.0000	15.9535	2.6991	0.1298	0.7760	2.6589
ESD	7.0000	15.8484	2.6920	0.1070	0.6359	2.6414
ESE	6.0000	13.1562	2.6882	0.0268	0.1350	2.6312
ESF	2.0000	2.8025	2.7725	-0.2274	-0.7590	2.8025
ESG	2.0000	2.7666	2.7521	-0.2742	-0.9178	2.7666
ESH	5.0000	11.5281	2.8203	0.2739	1.4185	2.8820
ESI	4.0000	7.9410	2.6942	-0.1287	-0.6087	2.6470
ESK	2.0000	2.5641	2.6682	-0.5376	-1.8762	2.5641
ESL	7.0000	15.1248	2.6609	-0.0499	-0.3220	2.5208
ESM	1.0000	0.0000	2.8547	-0.3524	-0.8411	2.9379
ESN	8.0000	17.4048	2.6586	-0.0367	-0.2578	2.4864
ESP	4.0000	7.9183	2.6913	-0.1386	-0.6547	2.6394
ESQ	3.0000	5.3664	2.7097	-0.2066	-0.8437	2.6832
ESR	5.0000	10.8771	2.7270	0.0622	0.3056	2.7193
ESS	7.0000	14.4259	2.6674	-0.2015	-1.2569	2.4043
EST	6.0000	12.9264	2.6734	-0.0330	-0.2024	2.5853
ESV	3.0000	5.5071	2.7449	-0.1151	-0.4719	2.7536
ESW	1.0000	0.0000	3.0733	0.1824	0.4162	3.3489
ESY	3.0000	5.7432	2.8139	0.0385	0.1421	2.8716
ETA	4.0000	8.5196	2.6126	0.1222	0.5511	2.8399
ETD	4.0000	8.4671	2.6105	0.0994	0.4453	2.8224
ETE	1.0000	0.0000	2.6097	-0.5159	-1.2670	2.8122
ETF	2.0000	2.9835	2.6557	0.0080	0.0166	2.9835
ETG	4.0000	8.8426	2.6412	0.2623	1.2123	2.9475
ETH	1.0000	0.0000	2.6941	-0.1896	-0.4469	3.0630
ETI	2.0000	2.8280	2.6111	-0.1943	-0.6479	2.8280
ETK	6.0000	13.7255	2.6115	0.1750	0.9770	2.7451
ETL	2.0000	2.7018	2.6200	-0.3586	-1.2114	2.7018
ETM	3.0000	6.2377	2.7247	0.3602	1.4655	3.1188
ETN	6.0000	13.3368	2.6310	0.0738	0.4005	2.6674
ETP	3.0000	5.6408	2.6103	-0.0281	-0.1237	2.8204
ETQ	1.0000	0.0000	2.6168	-0.4483	-1.0863	2.8642
ETR	3.0000	5.8005	2.6256	0.0758	0.2910	2.9002
ETS	6.0000	12.9264	2.6734	-0.0330	-0.2024	2.5853
ETT	4.0000	8.2987	2.6095	0.0264	0.1081	2.7662
ETV	3.0000	5.8690	2.6364	0.1204	0.4700	2.9345
ETY	3.0000	6.1051	2.6887	0.2739	1.0986	3.0525
EVA	1.0000	0.0000	2.6231	-0.2609	-0.6169	3.0082
EVC	2.0000	3.5128	2.8289	0.6966	2.5069	3.5128
EVD	1.0000	0.0000	2.6247	-0.2837	-0.6720	2.9906
EVE	3.0000	5.9610	2.6261	0.1802	0.7120	2.9805
EVG	1.0000	0.0000	2.6323	-0.1209	-0.2859	3.1158
EVH	1.0000	0.0000	2.6717	0.0294	0.0609	3.2313
EVI	2.0000	2.9962	2.6241	0.0246	0.0707	2.9962
EVL	2.0000	2.8700	2.6627	-0.1396	-0.4661	2.8700
EVN	2.0000	2.8356	2.6823	-0.1844	-0.6145	2.8356
EVP	1.0000	0.0000	2.6250	-0.2863	-0.6783	2.9887
EVS	5.0000	11.0142	2.7449	0.1068	0.5363	2.7536
EVT	1.0000	0.0000	2.6364	-0.3567	-0.8520	2.9345
EVW	1.0000	0.0000	2.9336	0.6368	1.5926	3.6981
EVY	1.0000	0.0000	2.6672	0.0158	0.0296	3.2208
EWL	1.0000	0.0000	2.9854	0.3339	0.7808	3.4654
EWN	1.0000	0.0000	3.0076	0.2892	0.6712	3.4310
EWS	1.0000	0.0000	3.0733	0.1824	0.4162	3.3489
EWT	1.0000	0.0000	2.9537	0.4178	0.9921	3.5299
EYA	1.0000	0.0000	2.6684	-0.1074	-0.2546	3.1262
EYE	2.0000	3.0985	2.6739	0.1576	0.5066	3.0985
EYF	1.0000	0.0000	2.6762	0.0795	0.1766	3.2698
EYK	3.0000	6.0628	2.6978	0.2465	0.9842	3.0314
EYL	1.0000	0.0000	2.7212	-0.2871	-0.6802	2.9881
EYM	1.0000	0.0000	2.7277	0.2556	0.5900	3.4051
EYN	1.0000	0.0000	2.7441	-0.3318	-0.7900	2.9537
EYQ	2.0000	3.1505	2.6655	0.2253	0.7321	3.1505
EYR	2.0000	3.1866	2.6646	0.2722	0.8911	3.1866
EYS	4.0000	8.6148	2.8139	0.1634	0.7437	2.8716
EYT	1.0000	0.0000	2.6887	-0.2032	-0.4790	3.0525
EYV	1.0000	0.0000	2.6672	0.0158	0.0296	3.2208
FAD	3.0000	6.1346	2.6365	0.2931	1.1792	3.0673
FAE	2.0000	3.0571	2.6390	0.1038	0.3294	3.0571
FAF	3.0000	6.4568	2.6385	0.5028	2.1055	3.2284
FAG	1.0000	0.0000	2.6319	-0.0211	-0.0553	3.1925
FAI	1.0000	0.0000	2.6353	-0.1767	-0.4165	3.0729
FAK	2.0000	2.9900	2.6640	0.0165	0.0444	2.9900
FAL	2.0000	2.9467	2.6881	-0.0399	-0.1394	2.9467
FAN	2.0000	2.9123	2.7117	-0.0846	-0.2855	2.9123
FAP	3.0000	6.1306	2.6370	0.2905	1.1684	3.0653
FAQ	2.0000	3.1091	2.6297	0.1714	0.5523	3.1091
FAR	3.0000	6.2903	2.6282	0.3944	1.6151	3.1452
FAS	4.0000	8.4906	2.7830	0.1096	0.4927	2.8302
FAV	1.0000	0.0000	2.6302	-0.0381	-0.0944	3.1795
FAY	4.0000	9.8925	2.6594	0.7175	3.6753	3.2975
FCA	1.0000	0.0000	2.8149	0.4953	1.1955	3.5894
FCN	2.0000	3.4169	2.9858	0.5719	1.9882	3.4169
FCP	1.0000	0.0000	2.8303	0.4699	1.1279	3.5699
FCQ	1.0000	0.0000	2.7974	0.5269	1.2811	3.6137
FCT	1.0000	0.0000	2.8786	0.3995	0.9452	3.5158
FDA	3.0000	6.1346	2.6365	0.2931	1.1792	3.0673
FDC	1.0000	0.0000	2.8286	0.4725	1.1348	3.5719
FDE	2.0000	3.0396	2.6414	0.0810	0.2547	3.0396
FDF	1.0000	0.0000	2.6470	0.0028	-0.0001	3.2109
FDH	2.0000	3.2904	2.6740	0.4073	1.3651	3.2904
FDI	2.0000	3.0554	2.6383	0.1015	0.3219	3.0554
FDK	2.0000	2.9725	2.6636	-0.0063	-0.0299	2.9725
FDL	1.0000	0.0000	2.6859	-0.3637	-0.8695	2.9292
FDM	1.0000	0.0000	2.6993	0.1789	0.4081	3.3462
FDN	2.0000	2.8948	2.7080	-0.1074	-0.3602	2.8948
FDQ	3.0000	6.1832	2.6342	0.3247	1.3131	3.0916
FDR	2.0000	3.1277	2.6340	0.1956	0.6326	3.1277
FDS	2.0000	2.8127	2.7762	-0.2142	-0.7144	2.8127
FDT	3.0000	5.9873	2.6550	0.1973	0.7819	2.9936
FDY	2.0000	3.2800	2.6698	0.3937	1.3161	3.2800
FEA	4.0000	9.1714	2.6390	0.4048	1.9179	3.0571
FED	2.0000	3.0396	2.6414	0.0810	0.2547	3.0396
FEE	3.0000	6.0589	2.6432	0.2439	0.9735	3.0294
FEF	3.0000	6.4015	2.6524	0.4667	1.9391	3.2007
FEG	1.0000	0.0000	2.6440	-0.0571	-0.1384	3.1648
FEH	1.0000	0.0000	2.6806	0.0931	0.2080	3.2802
FEI	2.0000	3.0452	2.6405	0.0883	0.2786	3.0452
FEK	2.0000	2.9624	2.6638	-0.0195	-0.0729	2.9624
FEL	5.0000	11.6760	2.6850	0.3220	1.6806	2.9190
FEM	1.0000	0.0000	2.7066	0.1657	0.3771	3.3361
FEN	5.0000	11.5384	2.7063	0.2773	1.4366	2.8846
FEP	4.0000	9.1129	2.6417	0.3795	1.7891	3.0376
FEQ	3.0000	6.1628	2.6372	0.3115	1.2569	3.0814
FER	3.0000	6.2350	2.6378	0.3584	1.4579	3.1175
FES	3.0000	5.6051	2.7725	-0.0513	-0.2165	2.8025
FET	4.0000	8.9504	2.6557	0.3090	1.4392	2.9835
FEV	1.0000	0.0000	2.6417	-0.0741	-0.1775	3.1518
FEY	1.0000	0.0000	2.6762	0.0795	0.1766	3.2698
FFA	2.0000	3.2284	2.6385	0.3267	1.0789	3.2284
FFD	1.0000	0.0000	2.6470	0.0028	-0.0001	3.2109
FFE	2.0000	3.2007	2.6524	0.2906	0.9543	3.2007
FFL	1.0000	0.0000	2.7332	-0.1541	-0.3634	3.0903
FFN	3.0000	6.1118	2.7662	0.2783	1.1169	3.0559
FFT	1.0000	0.0000	2.6812	-0.0702	-0.1685	3.1548
FGA	1.0000	0.0000	2.6319	-0.0211	-0.0553	3.1925
FGE	1.0000	0.0000	2.6440	-0.0571	-0.1384	3.1648
FGF	1.0000	0.0000	2.6084	0.1657	0.3771	3.3361
FGG	1.0000	0.0000	2.6083	0.1189	0.2680	3.3001
FGH	1.0000	0.0000	2.6209	0.2691	0.6227	3.4156
FGK	1.0000	0.0000	2.6842	-0.1444	-0.3409	3.0977
FGN	1.0000	0.0000	2.7490	-0.2456	-0.5800	3.0200
FGQ	2.0000	3.2168	2.6233	0.3115	1.0262	3.2168
FGS	1.0000	0.0000	2.8364	-0.3524	-0.8411	2.9379
FGT	2.0000	3.1188	2.6699	0.1841	0.5943	3.1188
FHA	1.0000	0.0000	2.6634	0.1291	0.2916	3.3079
FHC	1.0000	0.0000	2.7265	0.7856	2.0561	3.8125
FHD	1.0000	0.0000	2.6740	0.1063	0.2386	3.2904
FHH	1.0000	0.0000	2.6161	0.4194	0.9961	3.5310
FHI	1.0000	0.0000	2.6705	0.1136	0.2555	3.2960
FHK	2.0000	3.2132	2.7326	0.3068	1.0100	3.2132
FHN	2.0000	3.1354	2.8099	0.2057	0.6663	3.1354
FHQ	1.0000	0.0000	2.6504	0.1607	0.3653	3.3322
FHS	4.0000	9.1600	2.9079	0.3999	1.8926	3.0533
FIA	1.0000	0.0000	2.6353	-0.1767	-0.4165	3.0729
FID	3.0000	6.1108	2.6383	0.2776	1.1141	3.0554
FIF	2.0000	3.2165	2.6442	0.3112	1.0250	3.2165
FII	2.0000	3.0610	2.6372	0.1088	0.3458	3.0610
FIK	5.0000	11.9125	2.6636	0.3990	2.1108	2.9781
FIL	3.0000	5.8695	2.6865	0.1207	0.4713	2.9348
FIM	2.0000	3.3519	2.6955	0.4872	1.6603	3.3519
FIN	4.0000	8.7011	2.7091	0.2009	0.9198	2.9004
FIP	2.0000	3.0534	2.6387	0.0990	0.3135	3.0534
FIR	1.0000	0.0000	2.6320	-0.0982	-0.2333	3.1333
FIS	2.0000	2.8183	2.7783	-0.2069	-0.6900	2.8183
FIT	3.0000	5.9985	2.6547	0.2046	0.8117	2.9992
FIV	3.0000	6.3351	2.6349	0.4235	1.7440	3.1675
FIY	3.0000	6.5711	2.6663	0.5771	2.4606	3.2856
FKA	2.0000	2.9900	2.6640	0.0165	0.0444	2.9900
FKD	1.0000	0.0000	2.6636	-0.3073	-0.7296	2.9725
FKE	3.0000	5.9247	2.6638	0.1566	0.6162	2.9624
FKF	2.0000	3.1336	2.6968	0.2034	0.6586	3.1336
FKG	2.0000	3.0977	2.6842	0.1566	0.5031	3.0977
FKH	1.0000	0.0000	2.7326	0.0058	0.0066	3.2132
FKI	1.0000	0.0000	2.6636	-0.3000	-0.7117	2.9781
FKK	2.0000	2.8953	2.6730	-0.1068	-0.3581	2.8953
FKL	3.0000	5.7038	2.6866	0.0129	0.0399	2.8519
FKM	1.0000	0.0000	2.7626	0.0784	0.1741	3.2690
FKN	4.0000	8.4526	2.7019	0.0931	0.4162	2.8175
FKP	5.0000	11.8822	2.6636	0.3891	2.0547	2.9705
FKQ	1.0000	0.0000	2.6659	-0.2529	-0.5976	3.0143
FKR	1.0000	0.0000	2.6718	-0.2060	-0.4856	3.0504
FKS	6.0000	13.6772	2.7542	0.1624	0.9048	2.7354
FKT	4.0000	8.7492	2.6685	0.2217	1.0186	2.9164
FKV	2.0000	3.0847	2.6803	0.1397	0.4472	3.0847
FKY	3.0000	6.4054	2.7274	0.4693	1.9509	3.2027
FLA	1.0000	0.0000	2.6881	-0.3409	-0.8125	2.9467
FLD	4.0000	8.7875	2.6859	0.2384	1.0978	2.9292
FLE	3.0000	5.8380	2.6850	0.1002	0.3889	2.9190
FLF	3.0000	6.1806	2.7332	0.3230	1.3060	3.0903
FLH	1.0000	0.0000	2.7736	-0.0506	-0.1233	3.1698
FLI	3.0000	5.8695	2.6865	0.1207	0.4713	2.9348
FLK	2.0000	2.8519	2.6866	-0.1632	-0.5442	2.8519
FLN	5.0000	11.0967	2.7062	0.1336	0.6756	2.7742
FLP	2.0000	2.9272	2.6857	-0.0652	-0.2221	2.9272
FLQ	3.0000	5.9420	2.6925	0.1678	0.6617	2.9710
FLS	4.0000	8.0763	2.7485	-0.0701	-0.3366	2.6921
FLV	2.0000	3.0413	2.7131	0.0832	0.2620	3.0413
FMA	1.0000	0.0000	2.6876	0.2017	0.4618	3.3638
FME	1.0000	0.0000	2.7066	0.1657	0.3771	3.3361
FMG	1.0000	0.0000	2.6382	0.3418	0.8003	3.4714
FMI	2.0000	3.3519	2.6955	0.4872	1.6603	3.3519
FMR	1.0000	0.0000	2.6551	0.2803	0.6496	3.4241
FMS	3.0000	6.2183	2.9447	0.3476	1.4112	3.1092
FMT	1.0000	0.0000	2.7435	0.1059	0.2377	3.2901
FNA	2.0000	2.9123	2.7117	-0.0846	-0.2855	2.9123
FND	3.0000	5.7896	2.7080	0.0687	0.2626	2.8948
FNF	2.0000	3.0559	2.7662	0.1022	0.3241	3.0559
FNG	3.0000	6.0399	2.7490	0.2315	0.9225	3.0200
FNH	2.0000	3.1354	2.8099	0.2057	0.6663	3.1354
FNI	3.0000	5.8008	2.7091	0.0760	0.2918	2.9004
FNK	4.0000	8.4526	2.7019	0.0931	0.4162	2.8175
FNL	3.0000	5.5483	2.7062	-0.0882	-0.3642	2.7742
FNM	1.0000	0.0000	2.8438	-0.0227	-0.0590	3.1912
FNN	5.0000	10.9591	2.7138	0.0889	0.4434	2.7398
FNP	4.0000	8.6784	2.7077	0.1910	0.8733	2.8928
FNS	4.0000	7.9731	2.7478	-0.1148	-0.5440	2.6577
FNT	5.0000	11.3546	2.7019	0.2175	1.1163	2.8386
FNV	4.0000	9.0208	2.7433	0.3395	1.5895	3.0069
FNW	1.0000	0.0000	3.0878	0.5120	1.2406	3.6023
FNY	1.0000	0.0000	2.8038	-0.1090	-0.2583	3.1250
FPA	3.0000	6.1306	2.6370	0.2905	1.1684	3.0653
FPC	2.0000	3.5699	2.8303	0.7709	2.8400	3.5699
FPD	1.0000	0.0000	2.6397	-0.2094	-0.4937	3.0478
FPE	2.0000	3.0376	2.6417	0.0784	0.2463	3.0376
FPI	4.0000	9.1602	2.6387	0.4000	1.8931	3.0534
FPK	3.0000	5.9411	2.6636	0.1672	0.6594	2.9705
FPL	4.0000	8.7816	2.6857	0.2358	1.0855	2.9272
FPM	1.0000	0.0000	2.7007	0.1764	0.4021	3.3443
FPN	4.0000	8.6784	2.7077	0.1910	0.8733	2.8928
FPQ	2.0000	3.0896	2.6348	0.1461	0.4683	3.0896
FPR	1.0000	0.0000	2.6347	-0.1080	-0.2562	3.1257
FPS	1.0000	0.0000	2.7754	-0.5178	-1.2723	2.8107
FPT	4.0000	8.9750	2.6551	0.3197	1.4914	2.9917
FPV	1.0000	0.0000	2.6381	-0.0634	-0.1529	3.1600
FPY	2.0000	3.2780	2.6710	0.3911	1.3068	3.2780
FQE	1.0000	0.0000	2.6372	-0.1656	-0.3905	3.0814
FQG	1.0000	0.0000	2.6233	0.0105	0.0174	3.2168
FQH	1.0000	0.0000	2.6504	0.1607	0.3653	3.3322
FQI	1.0000	0.0000	2.6327	-0.1451	-0.3425	3.0972
FQK	2.0000	3.0143	2.6659	0.0481	0.1473	3.0143
FQN	1.0000	0.0000	2.7179	-0.3541	-0.8453	2.9366
FQP	1.0000	0.0000	2.6348	-0.1550	-0.3655	3.0896
FQQ	1.0000	0.0000	2.6252	-0.0980	-0.2329	3.1334
FQR	2.0000	3.1695	2.6219	0.2500	0.8154	3.1695
FQT	1.0000	0.0000	2.6553	-0.2254	-0.5318	3.0355
FQY	1.0000	0.0000	2.6468	0.1471	0.3335	3.3218
FRA	1.0000	0.0000	2.6282	-0.0827	-0.1974	3.1452
FRC	2.0000	3.6498	2.7749	0.8748	3.3409	3.6498
FRD	1.0000	0.0000	2.6340	-0.1055	-0.2502	3.1277
FRE	1.0000	0.0000	2.6378	-0.1187	-0.2809	3.1175
FRF	3.0000	6.5776	2.6170	0.5813	2.4811	3.2888
FRI	1.0000	0.0000	2.6320	-0.0982	-0.2333	3.1333
FRK	1.0000	0.0000	2.6718	-0.2060	-0.4856	3.0504
FRN	4.0000	8.9180	2.7297	0.2949	1.3704	2.9727
FRP	1.0000	0.0000	2.6347	-0.1080	-0.2562	3.1257
FRR	1.0000	0.0000	2.6159	-0.0041	-0.0162	3.2055
FRS	6.0000	14.4528	2.8108	0.3642	2.0974	2.8906
FRW	1.0000	0.0000	2.8833	0.8150	2.1546	3.8352
FRY	1.0000	0.0000	2.6317	0.1940	0.4436	3.3578
FSC	1.0000	0.0000	3.0884	0.1640	0.3732	3.3348
FSD	4.0000	8.4381	2.7762	0.0868	0.3871	2.8127
FSE	2.0000	2.8025	2.7725	-0.2274	-0.7590	2.8025
FSG	5.0000	11.7515	2.8364	0.3466	1.8163	2.9379
FSI	3.0000	5.6366	2.7783	-0.0308	-0.1346	2.8183
FSK	3.0000	5.4709	2.7542	-0.1386	-0.5670	2.7354
FSL	3.0000	5.3842	2.7485	-0.1950	-0.7964	2.6921
FSM	1.0000	0.0000	2.9447	-0.1295	-0.3061	3.1092
FSN	4.0000	7.9731	2.7478	-0.1148	-0.5440	2.6577
FSP	3.0000	5.6214	2.7754	-0.0407	-0.1740	2.8107
FSQ	3.0000	5.7090	2.7934	0.0163	0.0533	2.8545
FSR	1.0000	0.0000	2.8108	-0.4139	-0.9971	2.8906
FSS	5.0000	10.3024	2.7611	-0.1247	-0.6596	2.5756
FST	5.0000	11.0262	2.7588	0.1107	0.5565	2.7566
FSY	2.0000	3.0429	2.9011	0.0853	0.2687	3.0429
FTD	3.0000	5.9873	2.6550	0.1973	0.7819	2.9936
FTE	4.0000	8.9504	2.6557	0.3090	1.4392	2.9835
FTF	2.0000	3.1548	2.6812	0.2308	0.7508	3.1548
FTG	1.0000	0.0000	2.6699	-0.1169	-0.2768	3.1188
FTI	2.0000	2.9992	2.6547	0.0285	0.0834	2.9992
FTN	2.0000	2.8386	2.7019	-0.1804	-0.6015	2.8386
FTQ	2.0000	3.0355	2.6553	0.0756	0.2371	3.0355
FTR	1.0000	0.0000	2.6595	-0.1785	-0.4207	3.0715
FTS	4.0000	8.2697	2.7588	0.0138	0.0502	2.7566
FTT	1.0000	0.0000	2.6629	-0.3528	-0.8423	2.9375
FTV	4.0000	9.3174	2.6665	0.4682	2.2467	3.1058
FTY	1.0000	0.0000	2.7097	0.0197	0.0386	3.2238
FVC	2.0000	3.6840	2.7575	0.9194	3.5702	3.6840
FVF	1.0000	0.0000	2.6101	0.1488	0.3375	3.3231
FVH	1.0000	0.0000	2.6240	0.2522	0.5820	3.4026
FVI	2.0000	3.1675	2.6349	0.2475	0.8070	3.1675
FVK	2.0000	3.0847	2.6803	0.1397	0.4472	3.0847
FVN	5.0000	12.0277	2.7433	0.4364	2.3262	3.0069
FVS	3.0000	5.8497	2.8291	0.1078	0.4194	2.9249
FVT	3.0000	6.2116	2.6665	0.3432	1.3924	3.1058
FVV	2.0000	3.2741	2.6099	0.3861	1.2887	3.2741
FVW	1.0000	0.0000	2.8661	0.8596	2.3084	3.8694
FWL	1.0000	0.0000	3.0497	0.5568	1.3636	3.6367
FWN	1.0000	0.0000	3.0878	0.5120	1.2406	3.6023
FYD	1.0000	0.0000	2.6698	0.0927	0.2071	3.2800
FYE	1.0000	0.0000	2.6762	0.0795	0.1766	3.2698
FYF	1.0000	0.0000	2.6131	0.3023	0.7032	3.4411
FYG	1.0000	0.0000	2.6184	0.2556	0.5900	3.4051
FYH	1.0000	0.0000	2.6149	0.4058	0.9613	3.5206
FYN	2.0000	3.1250	2.8038	0.1921	0.6209	3.1250
FYP	1.0000	0.0000	2.6710	0.0901	0.2012	3.2780
FYS	1.0000	0.0000	2.9011	-0.2158	-0.5088	3.0429
FYT	2.0000	3.2238	2.7097	0.3207	1.0581	3.2238
GAA	2.0000	3.0489	2.6219	0.0931	0.2942	3.0489
GAD	2.0000	3.0314	2.6248	0.0703	0.2196	3.0314
GAE	1.0000	0.0000	2.6269	-0.2440	-0.5762	3.0212
GAG	2.0000	3.1565	2.6242	0.2331	0.7586	3.1565
GAH	4.0000	9.8160	2.6584	0.6844	3.4705	3.2720
GAI	4.0000	9.1109	2.6237	0.3786	1.7847	3.0370
GAK	4.0000	8.8623	2.6493	0.2708	1.2535	2.9541
GAL	6.0000	14.5537	2.6717	0.3905	2.2595	2.9107
GAM	1.0000	0.0000	2.6834	0.1550	0.3519	3.3278
GAN	1.0000	0.0000	2.6940	-0.4324	-1.0449	2.8764
GAQ	1.0000	0.0000	2.6195	-0.1764	-0.4157	3.0732
GAR	1.0000	0.0000	2.6192	-0.1294	-0.3059	3.1092
GAS	7.0000	16.7656	2.7625	0.3059	1.8837	2.7943
GAT	4.0000	8.9257	2.6406	0.2983	1.3867	2.9752
GAV	1.0000	0.0000	2.6223	-0.0848	-0.2024	3.1435
GAY	1.0000	0.0000	2.6543	0.0687	0.1517	3.2615
GCN	2.0000	3.3809	2.9659	0.5251	1.8048	3.3809
GCS	1.0000	0.0000	3.0633	0.1173	0.2641	3.2989
GDA	7.0000	18.1881	2.6248	0.6143	4.0406	3.0314
GDC	1.0000	0.0000	2.8231	0.4257	1.0125	3.5359
GDD	5.0000	12.0553	2.6270	0.4454	2.3784	3.0138
GDF	2.0000	3.1750	2.6393	0.2571	0.8397	3.1750
GDG	1.0000	0.0000	2.6307	-0.0907	-0.2159	3.1390
GDI	2.0000	3.0194	2.6262	0.0548	0.1690	3.0194
GDK	2.0000	2.9366	2.6485	-0.0530	-0.1823	2.9366
GDL	1.0000	0.0000	2.6693	-0.4105	-0.9882	2.8932
GDM	1.0000	0.0000	2.6936	0.1322	0.2988	3.3103
GDN	5.0000	11.4353	2.6903	0.2438	1.2562	2.8588
GDP	1.0000	0.0000	2.6273	-0.2561	-0.6053	3.0119
GDQ	2.0000	3.0556	2.6232	0.1019	0.3230	3.0556
GDR	1.0000	0.0000	2.6241	-0.1522	-0.3591	3.0917
GDS	5.0000	11.1070	2.7557	0.1370	0.6931	2.7768
GDT	2.0000	2.9577	2.6407	-0.0255	-0.0926	2.9577
GDY	1.0000	0.0000	2.6633	0.0459	0.0991	3.2440
GEA	3.0000	6.0424	2.6269	0.2331	0.9291	3.0212
GEC	1.0000	0.0000	2.8304	0.4125	0.9785	3.5258
GED	1.0000	0.0000	2.6287	-0.2668	-0.6310	3.0037
GEE	2.0000	2.9935	2.6302	0.0210	0.0591	2.9935
GEG	3.0000	6.2577	2.6348	0.3732	1.5221	3.1289
GEK	1.0000	0.0000	2.6485	-0.3673	-0.8785	2.9264
GEM	1.0000	0.0000	2.7000	0.1189	0.2680	3.3001
GEP	2.0000	3.0017	2.6290	0.0317	0.0938	3.0017
GEQ	2.0000	3.0455	2.6258	0.0886	0.2797	3.0455
GER	2.0000	3.0815	2.6275	0.1356	0.4338	3.0815
GES	4.0000	8.2998	2.7521	0.0268	0.1103	2.7666
GET	4.0000	8.8426	2.6412	0.2623	1.2123	2.9475
GFA	4.0000	9.5774	2.6319	0.5809	2.8629	3.1925
GFE	7.0000	18.9888	2.6440	0.7880	5.4611	3.1648
GFG	1.0000	0.0000	2.6083	0.1189	0.2680	3.3001
GFI	2.0000	3.1806	2.6368	0.2644	0.8645	3.1806
GFL	2.0000	3.0544	2.7180	0.1002	0.3175	3.0544
GFP	1.0000	0.0000	2.6402	-0.0465	-0.1138	3.1730
GFR	1.0000	0.0000	2.6141	0.0574	0.1256	3.2528
GFS	1.0000	0.0000	2.8364	-0.3524	-0.8411	2.9379
GFT	1.0000	0.0000	2.6699	-0.1169	-0.2768	3.1188
GFY	1.0000	0.0000	2.6184	0.2556	0.5900	3.4051
GGA	2.0000	3.1565	2.6242	0.2331	0.7586	3.1565
GGD	3.0000	6.2780	2.6307	0.3864	1.5799	3.1390
GGG	1.0000	0.0000	2.6065	0.0722	0.1597	3.2642
GGH	1.0000	0.0000	2.6241	0.2224	0.5108	3.3797
GGI	2.0000	3.1446	2.6285	0.2176	0.7064	3.1446
GGK	1.0000	0.0000	2.6712	-0.1912	-0.4507	3.0618
GGL	2.0000	3.0184	2.7026	0.0534	0.1647	3.0184
GGN	6.0000	14.9201	2.7318	0.4858	2.8664	2.9840
GGP	1.0000	0.0000	2.6314	-0.0933	-0.2219	3.1370
GGS	7.0000	17.4116	2.8155	0.4460	2.8180	2.9019
GGT	1.0000	0.0000	2.6581	-0.1637	-0.3860	3.0829
GGV	1.0000	0.0000	2.6068	0.0552	0.1206	3.2512
GGY	2.0000	3.3692	2.6212	0.5098	1.7461	3.3692
GHF	1.0000	0.0000	2.6209	0.2691	0.6227	3.4156
GHG	2.0000	3.3797	2.6241	0.5234	1.7983	3.3797
GHH	1.0000	0.0000	2.6270	0.3726	0.8772	3.4951
GHI	1.0000	0.0000	2.6646	0.0668	0.1473	3.2601
GHK	1.0000	0.0000	2.7205	-0.0410	-0.1011	3.1772
GHL	1.0000	0.0000	2.7585	-0.0974	-0.2314	3.1339
GHM	1.0000	0.0000	2.6407	0.4452	1.0632	3.5509
GHN	1.0000	0.0000	2.7925	-0.1421	-0.3355	3.0995
GHQ	3.0000	6.5926	2.6473	0.5910	2.5291	3.2963
GHR	1.0000	0.0000	2.6345	0.1608	0.3657	3.3323
GHS	5.0000	12.0695	2.8860	0.4500	2.4054	3.0174
GHV	1.0000	0.0000	2.6262	0.2054	0.4706	3.3666
GHY	1.0000	0.0000	2.6252	0.3590	0.8431	3.4847
GIA	1.0000	0.0000	2.6237	-0.2235	-0.5272	3.0370
GIC	1.0000	0.0000	2.8192	0.4330	1.0314	3.5416
GID	2.0000	3.0194	2.6262	0.0548	0.1690	3.0194
GIE	3.0000	6.0186	2.6280	0.2176	0.8652	3.0093
GIF	3.0000	6.3611	2.6368	0.4405	1.8200	3.1806
GIG	2.0000	3.1446	2.6285	0.2176	0.7064	3.1446
GII	1.0000	0.0000	2.6253	-0.2390	-0.5642	3.0250
GIK	4.0000	8.8266	2.6487	0.2553	1.1788	2.9422
GIN	2.0000	2.8644	2.6914	-0.1469	-0.4902	2.8644
GIP	1.0000	0.0000	2.6265	-0.2488	-0.5878	3.0175
GIQ	2.0000	3.0612	2.6219	0.1092	0.3469	3.0612
GIS	5.0000	11.1294	2.7578	0.1443	0.7311	2.7824
GIT	1.0000	0.0000	2.6406	-0.3193	-0.7590	2.9633
GIV	1.0000	0.0000	2.6263	-0.1003	-0.2383	3.1316
GIY	1.0000	0.0000	2.6603	0.0532	0.1160	3.2496
GKA	2.0000	2.9541	2.6493	-0.0302	-0.1079	2.9541
GKD	3.0000	5.8732	2.6485	0.1231	0.4808	2.9366
GKE	3.0000	5.8528	2.6485	0.1098	0.4276	2.9264
GKH	1.0000	0.0000	2.7205	-0.0410	-0.1011	3.1772
GKI	2.0000	2.9422	2.6487	-0.0457	-0.1585	2.9422
GKK	3.0000	5.7187	2.6562	0.0225	0.0784	2.8593
GKM	1.0000	0.0000	2.7506	0.0317	0.0662	3.2331
GKN	2.0000	2.7816	2.6833	-0.2547	-0.8512	2.7816
GKP	2.0000	2.9346	2.6485	-0.0556	-0.1907	2.9346
GKQ	1.0000	0.0000	2.6517	-0.2997	-0.7109	2.9784
GKR	3.0000	6.0289	2.6581	0.2244	0.8930	3.0145
GKS	5.0000	10.7980	2.7337	0.0365	0.1729	2.6995
GKT	2.0000	2.8805	2.6523	-0.1261	-0.4215	2.8805
GKY	2.0000	3.1668	2.7152	0.2465	0.8036	3.1668
GLA	3.0000	5.8215	2.6717	0.0895	0.3458	2.9107
GLD	1.0000	0.0000	2.6693	-0.4105	-0.9882	2.8932
GLE	1.0000	0.0000	2.6683	-0.4237	-1.0223	2.8831
GLF	1.0000	0.0000	2.7180	-0.2008	-0.4734	3.0544
GLG	1.0000	0.0000	2.7026	-0.2476	-0.5848	3.0184
GLI	2.0000	2.8988	2.6700	-0.1021	-0.3429	2.8988
GLK	2.0000	2.8160	2.6689	-0.2099	-0.7001	2.8160
GLL	5.0000	11.0905	2.6766	0.1316	0.6652	2.7726
GLM	1.0000	0.0000	2.7906	-0.0247	-0.0637	3.1897
GLN	9.0000	21.9058	2.6871	0.3421	2.4036	2.7382
GLP	3.0000	5.7825	2.6691	0.0641	0.2443	2.8913
GLR	5.0000	11.8844	2.6860	0.3898	2.0589	2.9711
GLS	5.0000	10.6246	2.7280	-0.0199	-0.1176	2.6561
GLT	3.0000	5.6742	2.6672	-0.0064	-0.0370	2.8371
GLY	1.0000	0.0000	2.7527	-0.1110	-0.2630	3.1234
GMA	2.0000	3.3278	2.6834	0.4560	1.5433	3.3278
GMD	1.0000	0.0000	2.6936	0.1322	0.2988	3.3103
GME	2.0000	3.3001	2.7000	0.4200	1.4110	3.3001
GMH	1.0000	0.0000	2.6407	0.4452	1.0632	3.5509
GML	1.0000	0.0000	2.7906	-0.0247	-0.0637	3.1897
GMN	2.0000	3.1553	2.8261	0.2315	0.7532	3.1553
GMP	2.0000	3.3083	2.6949	0.4306	1.4498	3.3083
GMQ	1.0000	0.0000	2.6710	0.1866	0.4261	3.3521
GMR	1.0000	0.0000	2.6562	0.2335	0.5372	3.3882
GMS	1.0000	0.0000	2.9223	-0.1763	-0.4155	3.0732
GMY	1.0000	0.0000	2.6394	0.4317	1.0278	3.5405
GNA	1.0000	0.0000	2.6940	-0.4324	-1.0449	2.8764
GND	3.0000	5.7177	2.6903	0.0219	0.0758	2.8588
GNE	1.0000	0.0000	2.6884	-0.4684	-1.1394	2.8487
GNF	3.0000	6.0399	2.7490	0.2315	0.9225	3.0200
GNG	2.0000	2.9840	2.7318	0.0087	0.0189	2.9840
GNI	3.0000	5.7289	2.6914	0.0292	0.1049	2.8644
GNK	3.0000	5.5632	2.6833	-0.0786	-0.3255	2.7816
GNL	5.0000	10.9529	2.6871	0.0868	0.4330	2.7382
GNM	2.0000	3.1553	2.8261	0.2315	0.7532	3.1553
GNN	2.0000	2.7038	2.6943	-0.3558	-1.2019	2.7038
GNQ	1.0000	0.0000	2.7005	-0.4008	-0.9635	2.9006
GNR	1.0000	0.0000	2.7124	-0.3539	-0.8449	2.9367
GNS	5.0000	10.4870	2.7272	-0.0647	-0.3484	2.6218
GNV	4.0000	8.9130	2.7261	0.2928	1.3599	2.9710
GNY	2.0000	3.0890	2.7865	0.1453	0.4658	3.0890
GPA	2.0000	3.0294	2.6251	0.0677	0.2112	3.0294
GPC	1.0000	0.0000	2.8245	0.4232	1.0059	3.5340
GPD	2.0000	3.0119	2.6273	0.0449	0.1369	3.0119
GPE	3.0000	6.0034	2.6290	0.2078	0.8247	3.0017
GPH	3.0000	6.5050	2.6688	0.5341	2.2530	3.2525
GPK	3.0000	5.8692	2.6485	0.1205	0.4704	2.9346
GPM	1.0000	0.0000	2.6949	0.1296	0.2928	3.3083
GPN	2.0000	2.8569	2.6899	-0.1568	-0.5229	2.8569
GPP	1.0000	0.0000	2.6276	-0.2587	-0.6115	3.0099
GPQ	2.0000	3.0537	2.6237	0.0993	0.3146	3.0537
GPR	1.0000	0.0000	2.6248	-0.1548	-0.3651	3.0897
GPS	1.0000	0.0000	2.7550	-0.5646	-1.4018	2.7748
GPV	2.0000	3.1240	2.6290	0.1908	0.6168	3.1240
GPY	1.0000	0.0000	2.6644	0.0434	0.0932	3.2420
GQA	1.0000	0.0000	2.6195	-0.1764	-0.4157	3.0732
GQD	1.0000	0.0000	2.6232	-0.1992	-0.4695	3.0556
GQE	1.0000	0.0000	2.6258	-0.2124	-0.5008	3.0455
GQF	2.0000	3.2168	2.6233	0.3115	1.0262	3.2168
GQH	1.0000	0.0000	2.6473	0.1139	0.2563	3.2963
GQI	1.0000	0.0000	2.6219	-0.1919	-0.4523	3.0612
GQK	4.0000	8.9352	2.6517	0.3024	1.4068	2.9784
GQL	2.0000	2.9350	2.6764	-0.0550	-0.1888	2.9350
GQM	2.0000	3.3521	2.6710	0.4876	1.6616	3.3521
GQN	4.0000	8.7019	2.7005	0.2012	0.9214	2.9006
GQP	3.0000	6.1073	2.6237	0.2754	1.1047	3.0537
GQR	3.0000	6.2670	2.6140	0.3793	1.5486	3.1335
GQS	4.0000	8.4557	2.7729	0.0944	0.4224	2.8186
GQT	1.0000	0.0000	2.6419	-0.2722	-0.6441	2.9995
GQY	1.0000	0.0000	2.6434	0.1003	0.2248	3.2858
GRA	1.0000	0.0000	2.6192	-0.1294	-0.3059	3.1092
GRD	1.0000	0.0000	2.6241	-0.1522	-0.3591	3.0917
GRE	1.0000	0.0000	2.6275	-0.1655	-0.3901	3.0815
GRH	1.0000	0.0000	2.6345	0.1608	0.3657	3.3323
GRI	1.0000	0.0000	2.6224	-0.1449	-0.3421	3.0973
GRL	1.0000	0.0000	2.6860	-0.3091	-0.7341	2.9711
GRN	2.0000	2.9367	2.7124	-0.0529	-0.1817	2.9367
GRP	1.0000	0.0000	2.6248	-0.1548	-0.3651	3.0897
GRQ	1.0000	0.0000	2.6140	-0.0978	-0.2325	3.1335
GRS	2.0000	2.8546	2.7901	-0.1597	-0.5325	2.8546
GRT	3.0000	6.0712	2.6468	0.2519	1.0066	3.0356
GSA	2.0000	2.7943	2.7625	-0.2382	-0.7952	2.7943
GSD	2.0000	2.7768	2.7557	-0.2610	-0.8726	2.7768
GSE	3.0000	5.5332	2.7521	-0.0981	-0.4038	2.7666
GSF	3.0000	5.8758	2.8364	0.1247	0.4876	2.9379
GSG	2.0000	2.9019	2.8155	-0.0981	-0.3297	2.9019
GSH	2.0000	3.0174	2.8860	0.0521	0.1603	3.0174
GSI	4.0000	8.3471	2.7578	0.0473	0.2048	2.7824
GSK	6.0000	13.4975	2.7337	0.1156	0.6378	2.6995
GSL	8.0000	18.5930	2.7280	0.1842	1.1894	2.6561
GSM	2.0000	3.0732	2.9223	0.1247	0.3981	3.0732
GSN	10.0000	23.5958	2.7272	0.2363	1.7206	2.6218
GSP	3.0000	5.5495	2.7550	-0.0875	-0.3610	2.7748
GSQ	5.0000	11.2742	2.7729	0.1914	0.9781	2.8186
GSR	3.0000	5.7093	2.7901	0.0164	0.0540	2.8546
GSS	8.0000	17.7777	2.7401	0.0326	0.1937	2.5397
GST	4.0000	8.1619	2.7384	-0.0330	-0.1652	2.7206
GTA	2.0000	2.9752	2.6406	-0.0028	-0.0184	2.9752
GTF	2.0000	3.1188	2.6699	0.1841	0.5943	3.1188
GTG	1.0000	0.0000	2.6581	-0.1637	-0.3860	3.0829
GTI	1.0000	0.0000	2.6406	-0.3193	-0.7590	2.9633
GTK	2.0000	2.8805	2.6523	-0.1261	-0.4215	2.8805
GTL	4.0000	8.5113	2.6672	0.1186	0.5343	2.8371
GTM	1.0000	0.0000	2.7331	0.0591	0.1296	3.2542
GTN	3.0000	5.6054	2.6836	-0.0511	-0.2156	2.8027
GTQ	1.0000	0.0000	2.6419	-0.2722	-0.6441	2.9995
GTR	4.0000	9.1067	2.6468	0.3768	1.7757	3.0356
GTS	6.0000	13.6031	2.7384	0.1431	0.7944	2.7206
GTT	1.0000	0.0000	2.6472	-0.3996	-0.9604	2.9016
GTV	2.0000	3.0699	2.6545	0.1204	0.3837	3.0699
GVA	1.0000	0.0000	2.6223	-0.0848	-0.2024	3.1435
GVC	1.0000	0.0000	2.7645	0.5717	1.4052	3.6481
GVD	1.0000	0.0000	2.6283	-0.1076	-0.2552	3.1260
GVH	1.0000	0.0000	2.6262	0.2054	0.4706	3.3666
GVI	2.0000	3.1316	2.6263	0.2007	0.6497	3.1316
GVK	3.0000	6.0975	2.6671	0.2690	1.0779	3.0487
GVL	4.0000	9.0162	2.6976	0.3375	1.5795	3.0054
GVP	2.0000	3.1240	2.6290	0.1908	0.6168	3.1240
GVS	5.0000	11.5556	2.8082	0.2829	1.4668	2.8889
GVT	2.0000	3.0699	2.6545	0.1204	0.3837	3.0699
GVY	1.0000	0.0000	2.6232	0.1919	0.4385	3.3562
GWA	1.0000	0.0000	2.9173	0.6897	1.7515	3.7389
GWF	1.0000	0.0000	2.8605	0.8766	2.3685	3.8825
GWK	1.0000	0.0000	2.9895	0.5664	1.3905	3.6441
GWL	1.0000	0.0000	3.0304	0.5100	1.2352	3.6007
GWP	1.0000	0.0000	2.9300	0.6643	1.6746	3.7194
GWS	2.0000	3.4842	3.1582	0.6595	2.3477	3.4842
GYA	1.0000	0.0000	2.6543	0.0687	0.1517	3.2615
GYD	3.0000	6.4880	2.6633	0.5231	2.2008	3.2440
GYI	2.0000	3.2496	2.6603	0.3543	1.1756	3.2496
GYL	2.0000	3.1234	2.7527	0.1901	0.6142	3.1234
GYN	3.0000	6.1780	2.7865	0.3214	1.2990	3.0890
GYQ	1.0000	0.0000	2.6434	0.1003	0.2248	3.2858
GYR	2.0000	3.3219	2.6310	0.4483	1.5148	3.3219
GYV	1.0000	0.0000	2.6232	0.1919	0.4385	3.3562
HAA	1.0000	0.0000	2.6657	-0.0578	-0.1398	3.1643
HAD	1.0000	0.0000	2.6703	-0.0806	-0.1925	3.1468
HAF	1.0000	0.0000	2.6634	0.1291	0.2916	3.3079
HAG	3.0000	6.5440	2.6584	0.5594	2.3747	3.2720
HAI	1.0000	0.0000	2.6687	-0.0733	-0.1756	3.1524
HAK	1.0000	0.0000	2.7027	-0.1811	-0.4268	3.0696
HAL	2.0000	3.0262	2.7296	0.0636	0.1977	3.0262
HAM	1.0000	0.0000	2.7083	0.3052	0.7101	3.4433
HAN	3.0000	5.9836	2.7553	0.1949	0.7721	2.9918
HAP	1.0000	0.0000	2.6708	-0.0831	-0.1984	3.1448
HAR	1.0000	0.0000	2.6573	0.0208	0.0412	3.2247
HAS	1.0000	0.0000	2.8310	-0.3890	-0.9334	2.9097
HAV	1.0000	0.0000	2.6575	0.0654	0.1440	3.2590
HCE	1.0000	0.0000	2.8634	0.5627	1.3802	3.6412
HCF	1.0000	0.0000	2.7265	0.7856	2.0561	3.8125
HCK	1.0000	0.0000	2.9387	0.4754	1.1425	3.5741
HCV	1.0000	0.0000	2.7564	0.7219	1.8511	3.7636
HDA	3.0000	6.2936	2.6703	0.3966	1.6244	3.1468
HDD	1.0000	0.0000	2.6741	-0.1033	-0.2453	3.1293
HDF	1.0000	0.0000	2.6740	0.1063	0.2386	3.2904
HDH	1.0000	0.0000	2.6986	0.2097	0.4808	3.3699
HDI	1.0000	0.0000	2.6727	-0.0961	-0.2283	3.1349
HDK	2.0000	3.0520	2.7029	0.0972	0.3076	3.0520
HDL	1.0000	0.0000	2.7277	-0.2603	-0.6153	3.0087
HDM	1.0000	0.0000	2.7229	0.2824	0.6547	3.4258
HDN	2.0000	2.9743	2.7518	-0.0040	-0.0224	2.9743
HDR	1.0000	0.0000	2.6646	-0.0020	-0.0113	3.2072
HDT	2.0000	3.0732	2.6930	0.1247	0.3978	3.0732
HEA	1.0000	0.0000	2.6734	-0.0938	-0.2231	3.1366
HED	3.0000	6.2382	2.6767	0.3606	1.4671	3.1191
HEG	1.0000	0.0000	2.6735	0.0463	0.1000	3.2443
HEH	1.0000	0.0000	2.7067	0.1965	0.4495	3.3598
HEI	3.0000	6.2495	2.6755	0.3678	1.4987	3.1247
HEK	1.0000	0.0000	2.7034	-0.2171	-0.5120	3.0419
HEL	1.0000	0.0000	2.7270	-0.2735	-0.6472	2.9985
HEN	3.0000	5.9282	2.7502	0.1589	0.6255	2.9641
HEP	1.0000	0.0000	2.6772	-0.1191	-0.2819	3.1171
HEQ	3.0000	6.3219	2.6704	0.4149	1.7057	3.1609
HES	3.0000	5.7641	2.8203	0.0521	0.1963	2.8820
HET	2.0000	3.0630	2.6941	0.1114	0.3544	3.0630
HEY	1.0000	0.0000	2.7025	0.1829	0.4175	3.3493
HFE	1.0000	0.0000	2.6806	0.0931	0.2080	3.2802
HFG	1.0000	0.0000	2.6209	0.2691	0.6227	3.4156
HFI	1.0000	0.0000	2.6705	0.1136	0.2555	3.2960
HFK	1.0000	0.0000	2.7326	0.0058	0.0066	3.2132
HFL	1.0000	0.0000	2.7736	-0.0506	-0.1233	3.1698
HFM	1.0000	0.0000	2.6268	0.4920	1.1867	3.5869
HFN	1.0000	0.0000	2.8099	-0.0954	-0.2268	3.1354
HFP	1.0000	0.0000	2.6752	0.1037	0.2327	3.2884
HFQ	1.0000	0.0000	2.6504	0.1607	0.3653	3.3322
HFS	1.0000	0.0000	2.9079	-0.2022	-0.4766	3.0533
HFT	1.0000	0.0000	2.7147	0.0333	0.0699	3.2343
HFY	1.0000	0.0000	2.6149	0.4058	0.9613	3.5206
HGA	2.0000	3.2720	2.6584	0.3833	1.2789	3.2720
HGE	1.0000	0.0000	2.6735	0.0463	0.1000	3.2443
HGF	1.0000	0.0000	2.6209	0.2691	0.6227	3.4156
HGG	1.0000	0.0000	2.6241	0.2224	0.5108	3.3797
HGK	1.0000	0.0000	2.7205	-0.0410	-0.1011	3.1772
HGM	1.0000	0.0000	2.6407	0.4452	1.0632	3.5509
HGN	2.0000	3.0995	2.7925	0.1589	0.5107	3.0995
HGP	5.0000	13.0100	2.6688	0.7559	4.3815	3.2525
HGQ	1.0000	0.0000	2.6473	0.1139	0.2563	3.2963
HGS	2.0000	3.0174	2.8860	0.0521	0.1603	3.0174
HGT	1.0000	0.0000	2.7041	-0.0135	-0.0378	3.1983
HGW	1.0000	0.0000	2.8578	0.9800	2.7553	3.9620
HHA	3.0000	6.7749	2.6854	0.7096	3.1402	3.3874
HHE	1.0000	0.0000	2.7067	0.1965	0.4495	3.3598
HHG	1.0000	0.0000	2.6270	0.3726	0.8772	3.4951
HHR	1.0000	0.0000	2.6479	0.3110	0.7245	3.4478
HHY	2.0000	3.6001	2.6067	0.8102	3.0243	3.6001
HID	1.0000	0.0000	2.6727	-0.0961	-0.2283	3.1349
HIE	1.0000	0.0000	2.6755	-0.1093	-0.2590	3.1247
HIF	1.0000	0.0000	2.6705	0.1136	0.2555	3.2960
HIG	2.0000	3.2601	2.6646	0.3678	1.2237	3.2601
HIK	2.0000	3.0576	2.7027	0.1045	0.3315	3.0576
HIL	2.0000	3.0143	2.7282	0.0481	0.1472	3.0143
HIN	2.0000	2.9799	2.7529	0.0033	0.0014	2.9799
HIP	1.0000	0.0000	2.6733	-0.0986	-0.2343	3.1329
HIS	2.0000	2.8978	2.8262	-0.1035	-0.3473	2.8978
HIV	3.0000	6.4941	2.6633	0.5270	2.2194	3.2470
HKA	1.0000	0.0000	2.7027	-0.1811	-0.4268	3.0696
HKD	1.0000	0.0000	2.7029	-0.2039	-0.4806	3.0520
HKE	1.0000	0.0000	2.7034	-0.2171	-0.5120	3.0419
HKF	1.0000	0.0000	2.7326	0.0058	0.0066	3.2132
HKH	1.0000	0.0000	2.7679	0.1092	0.2454	3.2927
HKI	1.0000	0.0000	2.7027	-0.1966	-0.4633	3.0576
HKK	2.0000	2.9748	2.7148	-0.0033	-0.0203	2.9748
HKL	3.0000	5.8629	2.7300	0.1164	0.4538	2.9314
HKM	1.0000	0.0000	2.7981	0.1819	0.4150	3.3485
HKN	2.0000	2.8970	2.7465	-0.1045	-0.3506	2.8970
HKP	2.0000	3.0501	2.7029	0.0946	0.2992	3.0501
HKR	2.0000	3.1299	2.7090	0.1985	0.6424	3.1299
HKS	3.0000	5.6299	2.8015	-0.0352	-0.1520	2.8149
HKT	3.0000	5.9918	2.7096	0.2002	0.7939	2.9959
HKV	3.0000	6.3284	2.7168	0.4192	1.7246	3.1642
HKW	1.0000	0.0000	3.0487	0.7166	1.8347	3.7595
HLA	3.0000	6.0524	2.7296	0.2397	0.9560	3.0262
HLD	3.0000	6.0174	2.7277	0.2169	0.8621	3.0087
HLE	3.0000	5.9970	2.7270	0.2036	0.8078	2.9985
HLG	1.0000	0.0000	2.7585	-0.0974	-0.2314	3.1339
HLI	2.0000	3.0143	2.7282	0.0481	0.1472	3.0143
HLK	1.0000	0.0000	2.7300	-0.3608	-0.8621	2.9314
HLL	3.0000	5.7761	2.7395	0.0600	0.2277	2.8881
HLN	5.0000	11.4147	2.7514	0.2371	1.2204	2.8537
HLP	1.0000	0.0000	2.7276	-0.2628	-0.6215	3.0067
HLQ	1.0000	0.0000	2.7337	-0.2059	-0.4854	3.0505
HLS	4.0000	8.3148	2.7957	0.0333	0.1403	2.7716
HLT	2.0000	2.9525	2.7276	-0.0323	-0.1145	2.9525
HLV	3.0000	6.2417	2.7536	0.3628	1.4768	3.1208
HMA	1.0000	0.0000	2.7083	0.3052	0.7101	3.4433
HME	1.0000	0.0000	2.7318	0.2691	0.6227	3.4156
HMK	1.0000	0.0000	2.7981	0.1819	0.4150	3.3485
HMN	1.0000	0.0000	2.8893	0.0807	0.1794	3.2708
HMQ	1.0000	0.0000	2.6897	0.3368	0.7878	3.4676
HMY	1.0000	0.0000	2.6118	0.5819	1.4341	3.6559
HNA	1.0000	0.0000	2.7553	-0.2822	-0.6684	2.9918
HNC	1.0000	0.0000	3.0367	0.3743	0.8814	3.4964
HNE	2.0000	2.9641	2.7502	-0.0172	-0.0654	2.9641
HNF	1.0000	0.0000	2.8099	-0.0954	-0.2268	3.1354
HNG	2.0000	3.0995	2.7925	0.1589	0.5107	3.0995
HNH	1.0000	0.0000	2.8545	0.0081	0.0119	3.2149
HNI	1.0000	0.0000	2.7529	-0.2977	-0.7061	2.9799
HNK	2.0000	2.8970	2.7465	-0.1045	-0.3506	2.8970
HNL	5.0000	11.4147	2.7514	0.2371	1.2204	2.8537
HNN	3.0000	5.6386	2.7596	-0.0295	-0.1294	2.8193
HNQ	1.0000	0.0000	2.7615	-0.2506	-0.5921	3.0161
HNR	3.0000	6.1043	2.7731	0.2734	1.0966	3.0522
HNS	7.0000	16.4232	2.7949	0.2316	1.4099	2.7372
HNT	2.0000	2.9182	2.7462	-0.0770	-0.2606	2.9182
HNV	2.0000	3.0864	2.7868	0.1419	0.4548	3.0864
HNY	2.0000	3.2045	2.8482	0.2955	0.9710	3.2045
HPD	1.0000	0.0000	2.6746	-0.1059	-0.2512	3.1273
HPE	2.0000	3.1171	2.6772	0.1819	0.5870	3.1171
HPG	3.0000	6.5050	2.6688	0.5341	2.2530	3.2525
HPH	1.0000	0.0000	2.7001	0.2072	0.4747	3.3679
HPI	2.0000	3.1329	2.6733	0.2024	0.6554	3.1329
HPK	1.0000	0.0000	2.7029	-0.2064	-0.4867	3.0501
HPL	2.0000	3.0067	2.7276	0.0382	0.1150	3.0067
HPN	3.0000	5.9446	2.7515	0.1695	0.6687	2.9723
HPQ	1.0000	0.0000	2.6673	-0.0515	-0.1254	3.1691
HPS	1.0000	0.0000	2.8233	-0.4144	-0.9983	2.8902
HPT	1.0000	0.0000	2.6932	-0.1789	-0.4218	3.0712
HQA	1.0000	0.0000	2.6609	-0.0262	-0.0669	3.1886
HQC	1.0000	0.0000	2.8126	0.6303	1.5737	3.6932
HQF	1.0000	0.0000	2.6504	0.1607	0.3653	3.3322
HQH	2.0000	3.4117	2.6689	0.5651	1.9615	3.4117
HQI	2.0000	3.1767	2.6647	0.2594	0.8474	3.1767
HQL	2.0000	3.0505	2.7337	0.0952	0.3010	3.0505
HQM	1.0000	0.0000	2.6897	0.3368	0.7878	3.4676
HQN	2.0000	3.0161	2.7615	0.0504	0.1548	3.0161
HQP	3.0000	6.3382	2.6673	0.4256	1.7532	3.1691
HQQ	1.0000	0.0000	2.6547	0.0054	0.0059	3.2129
HQS	1.0000	0.0000	2.8418	-0.3574	-0.8537	2.9340
HQT	2.0000	3.1150	2.6918	0.1790	0.5776	3.1150
HQV	1.0000	0.0000	2.6471	0.0970	0.2170	3.2833
HRA	1.0000	0.0000	2.6573	0.0208	0.0412	3.2247
HRC	1.0000	0.0000	2.7819	0.6773	1.7136	3.7293
HRD	2.0000	3.2072	2.6646	0.2990	0.9831	3.2072
HRE	1.0000	0.0000	2.6693	-0.0152	-0.0418	3.1970
HRF	1.0000	0.0000	2.6348	0.2076	0.4757	3.3683
HRG	1.0000	0.0000	2.6345	0.1608	0.3657	3.3323
HRI	1.0000	0.0000	2.6621	0.0053	0.0055	3.2128
HRK	2.0000	3.1299	2.7090	0.1985	0.6424	3.1299
HRM	1.0000	0.0000	2.6657	0.3837	0.9052	3.5036
HRN	2.0000	3.0522	2.7731	0.0973	0.3082	3.0522
HRQ	1.0000	0.0000	2.6489	0.0524	0.1140	3.2490
HRR	1.0000	0.0000	2.6399	0.0993	0.2224	3.2850
HRS	2.0000	2.9701	2.8596	-0.0094	-0.0402	2.9701
HRT	1.0000	0.0000	2.6949	-0.0751	-0.1797	3.1510
HRY	1.0000	0.0000	2.6453	0.2975	0.6913	3.4374
HSA	3.0000	5.8194	2.8310	0.0881	0.3404	2.9097
HSD	3.0000	5.7844	2.8240	0.0653	0.2492	2.8922
HSE	2.0000	2.8820	2.8203	-0.1240	-0.4147	2.8820
HSF	2.0000	3.0533	2.9079	0.0989	0.3131	3.0533
HSG	5.0000	12.0695	2.8860	0.4500	2.4054	3.0174
HSH	2.0000	3.1328	2.9600	0.2023	0.6551	3.1328
HSI	4.0000	8.6934	2.8262	0.1975	0.9040	2.8978
HSK	4.0000	8.4448	2.8015	0.0897	0.4007	2.8149
HSL	3.0000	5.5432	2.7957	-0.0916	-0.3776	2.7716
HSN	5.0000	10.9488	2.7949	0.0855	0.4261	2.7372
HSP	1.0000	0.0000	2.8233	-0.4144	-0.9983	2.8902
HSQ	2.0000	2.9340	2.8418	-0.0564	-0.1932	2.9340
HSR	5.0000	11.8803	2.8596	0.3885	2.0513	2.9701
HSS	2.0000	2.6551	2.8082	-0.4192	-1.4296	2.6551
HST	5.0000	11.3443	2.8062	0.2141	1.0985	2.8361
HSV	1.0000	0.0000	2.8785	-0.2659	-0.6288	3.0044
HSW	1.0000	0.0000	3.2493	0.5087	1.2315	3.5997
HSY	5.0000	12.4896	2.9529	0.5867	3.2372	3.1224
HTA	1.0000	0.0000	2.6919	-0.1536	-0.3623	3.0907
HTD	1.0000	0.0000	2.6930	-0.1764	-0.4157	3.0732
HTE	2.0000	3.0630	2.6941	0.1114	0.3544	3.0630
HTF	1.0000	0.0000	2.7147	0.0333	0.0699	3.2343
HTG	2.0000	3.1983	2.7041	0.2875	0.9436	3.1983
HTH	1.0000	0.0000	2.7472	0.1367	0.3093	3.3138
HTI	2.0000	3.0788	2.6925	0.1319	0.4218	3.0788
HTK	4.0000	8.9877	2.7096	0.3252	1.5185	2.9959
HTL	3.0000	5.9051	2.7276	0.1438	0.5646	2.9525
HTN	1.0000	0.0000	2.7462	-0.3780	-0.9056	2.9182
HTQ	1.0000	0.0000	2.6918	-0.1220	-0.2885	3.1150
HTR	1.0000	0.0000	2.6949	-0.0751	-0.1797	3.1510
HTS	7.0000	17.0164	2.8062	0.3603	2.2393	2.8361
HTT	4.0000	9.0511	2.7032	0.3527	1.6547	3.0170
HTV	1.0000	0.0000	2.7010	-0.0305	-0.0768	3.1853
HTY	2.0000	3.3033	2.7423	0.4241	1.4262	3.3033
HVA	1.0000	0.0000	2.6575	0.0654	0.1440	3.2590
HVD	1.0000	0.0000	2.6662	0.0426	0.0914	3.2414
HVG	1.0000	0.0000	2.6262	0.2054	0.4706	3.3666
HVK	1.0000	0.0000	2.7168	-0.0579	-0.1402	3.1642
HVL	1.0000	0.0000	2.7536	-0.1143	-0.2708	3.1208
HVN	2.0000	3.0864	2.7868	0.1419	0.4548	3.0864
HVP	1.0000	0.0000	2.6672	0.0400	0.0855	3.2395
HVQ	2.0000	3.2833	2.6471	0.3980	1.3315	3.2833
HVR	2.0000	3.3193	2.6353	0.4449	1.5024	3.3193
HVS	2.0000	3.0044	2.8785	0.0352	0.1051	3.0044
HVV	1.0000	0.0000	2.6280	0.1885	0.4306	3.3536
HWT	1.0000	0.0000	3.0245	0.7441	1.9215	3.7807
HYD	1.0000	0.0000	2.6946	0.1961	0.4486	3.3595
HYF	1.0000	0.0000	2.6149	0.4058	0.9613	3.5206
HYH	1.0000	0.0000	2.6067	0.5092	1.2330	3.6001
HYK	3.0000	6.5644	2.7627	0.5727	2.4393	3.2822
HYL	2.0000	3.2389	2.8085	0.3403	1.1264	3.2389
HYN	1.0000	0.0000	2.8482	-0.0055	-0.0194	3.2045
HYR	1.0000	0.0000	2.6453	0.2975	0.6913	3.4374
HYS	4.0000	9.3672	2.9529	0.4897	2.3614	3.1224
HYT	3.0000	6.6067	2.7423	0.6002	2.5746	3.3033
IAA	2.0000	2.9293	2.6067	-0.0625	-0.2132	2.9293
IAD	2.0000	2.9118	2.6069	-0.0853	-0.2877	2.9118
IAE	2.0000	2.9016	2.6074	-0.0985	-0.3311	2.9016
IAF	2.0000	3.0729	2.6353	0.1243	0.3967	3.0729
IAG	2.0000	3.0370	2.6237	0.0776	0.2435	3.0370
IAI	3.0000	5.8348	2.6067	0.0981	0.3804	2.9174
IAK	1.0000	0.0000	2.6186	-0.4868	-1.1885	2.8345
IAL	4.0000	8.3735	2.6336	0.0588	0.2577	2.7912
IAN	5.0000	11.0271	2.6500	0.1110	0.5580	2.7568
IAP	1.0000	0.0000	2.6070	-0.3889	-0.9332	2.9098
IAS	5.0000	10.6988	2.7050	0.0042	0.0066	2.6747
IAT	1.0000	0.0000	2.6135	-0.4594	-1.1155	2.8556
IAV	1.0000	0.0000	2.6202	-0.2404	-0.5676	3.0239
IAW	1.0000	0.0000	2.9287	0.5341	1.3009	3.6193
IAY	3.0000	6.2839	2.6638	0.3903	1.5967	3.1420
ICA	1.0000	0.0000	2.8277	0.2929	0.6804	3.4339
ICD	1.0000	0.0000	2.8326	0.2702	0.6252	3.4164
ICN	3.0000	6.5227	2.9192	0.5456	2.3082	3.2614
ICT	1.0000	0.0000	2.8551	0.1971	0.4510	3.3602
ICV	1.0000	0.0000	2.8183	0.4161	0.9877	3.5285
IDC	1.0000	0.0000	2.8326	0.2702	0.6252	3.4164
IDD	5.0000	11.5770	2.6066	0.2898	1.5046	2.8943
IDE	1.0000	0.0000	2.6068	-0.4224	-1.0188	2.8841
IDG	1.0000	0.0000	2.6262	-0.2463	-0.5816	3.0194
IDH	2.0000	3.1349	2.6727	0.2050	0.6640	3.1349
IDI	1.0000	0.0000	2.6066	-0.4018	-0.9661	2.8999
IDK	5.0000	11.2680	2.6162	0.1893	0.9674	2.8170
IDL	5.0000	11.0946	2.6300	0.1329	0.6721	2.7736
IDM	3.0000	6.3815	2.7015	0.4537	1.8798	3.1907
IDN	4.0000	8.2178	2.6453	-0.0087	-0.0535	2.7393
IDP	3.0000	5.7846	2.6066	0.0654	0.2496	2.8923
IDQ	3.0000	5.8721	2.6087	0.1224	0.4781	2.9361
IDR	3.0000	5.9443	2.6142	0.1693	0.6678	2.9721
IDS	4.0000	7.9715	2.6980	-0.1155	-0.5471	2.6572
IDT	4.0000	8.5144	2.6117	0.1199	0.5405	2.8381
IDV	2.0000	3.0064	2.6224	0.0378	0.1138	3.0064
IDY	1.0000	0.0000	2.6677	-0.1096	-0.2599	3.1244
IEA	2.0000	2.9016	2.6074	-0.0985	-0.3311	2.9016
IEC	2.0000	3.4062	2.8359	0.5580	1.9331	3.4062
IED	2.0000	2.8841	2.6068	-0.1213	-0.4059	2.8841
IEE	2.0000	2.8739	2.6069	-0.1345	-0.4495	2.8739
IEH	3.0000	6.2495	2.6755	0.3678	1.4987	3.1247
IEI	4.0000	8.6691	2.6069	0.1870	0.8543	2.8897
IEK	3.0000	5.6137	2.6152	-0.0457	-0.1941	2.8068
IEM	1.0000	0.0000	2.7046	-0.0366	-0.0911	3.1806
IEN	5.0000	10.9164	2.6430	0.0750	0.3715	2.7291
IEP	3.0000	5.7642	2.6068	0.0522	0.1967	2.8821
IEQ	3.0000	5.8518	2.6095	0.1092	0.4249	2.9259
IER	2.0000	2.9620	2.6156	-0.0200	-0.0746	2.9620
IES	1.0000	0.0000	2.6942	-0.7308	-1.8979	2.6470
IET	3.0000	5.6559	2.6111	-0.0183	-0.0844	2.8280
IEV	2.0000	2.9962	2.6241	0.0246	0.0707	2.9962
IEY	1.0000	0.0000	2.6705	-0.1229	-0.2906	3.1143
IFA	3.0000	6.1458	2.6353	0.3004	1.2100	3.0729
IFC	1.0000	0.0000	2.8241	0.4798	1.1541	3.5775
IFD	2.0000	3.0554	2.6383	0.1015	0.3219	3.0554
IFE	1.0000	0.0000	2.6405	-0.2127	-0.5016	3.0452
IFG	2.0000	3.1806	2.6368	0.2644	0.8645	3.1806
IFH	1.0000	0.0000	2.6705	0.1136	0.2555	3.2960
IFI	1.0000	0.0000	2.6372	-0.1922	-0.4531	3.0610
IFL	2.0000	2.9348	2.6865	-0.0554	-0.1899	2.9348
IFM	1.0000	0.0000	2.6955	0.1862	0.4253	3.3519
IFN	5.0000	11.6015	2.7091	0.2978	1.5479	2.9004
IFP	1.0000	0.0000	2.6387	-0.2021	-0.4764	3.0534
IFR	1.0000	0.0000	2.6320	-0.0982	-0.2333	3.1333
IFS	5.0000	11.2732	2.7783	0.1910	0.9763	2.8183
IFT	4.0000	8.9977	2.6547	0.3295	1.5400	2.9992
IFV	2.0000	3.1675	2.6349	0.2475	0.8070	3.1675
IFY	1.0000	0.0000	2.6663	0.1000	0.2240	3.2856
IGA	2.0000	3.0370	2.6237	0.0776	0.2435	3.0370
IGD	1.0000	0.0000	2.6262	-0.2463	-0.5816	3.0194
IGE	2.0000	3.0093	2.6280	0.0415	0.1259	3.0093
IGG	1.0000	0.0000	2.6285	-0.0834	-0.1990	3.1446
IGH	1.0000	0.0000	2.6646	0.0668	0.1473	3.2601
IGI	3.0000	6.0501	2.6253	0.2382	0.9498	3.0250
IGK	3.0000	5.8844	2.6487	0.1304	0.5102	2.9422
IGL	1.0000	0.0000	2.6700	-0.4032	-0.9695	2.8988
IGM	1.0000	0.0000	2.6903	0.1395	0.3158	3.3159
IGN	2.0000	2.8644	2.6914	-0.1469	-0.4902	2.8644
IGP	3.0000	6.0349	2.6265	0.2283	0.9091	3.0175
IGQ	3.0000	6.1225	2.6219	0.2853	1.1461	3.0612
IGR	1.0000	0.0000	2.6224	-0.1449	-0.3421	3.0973
IGS	4.0000	8.3471	2.7578	0.0473	0.2048	2.7824
IGT	2.0000	2.9633	2.6406	-0.0183	-0.0689	2.9633
IGV	1.0000	0.0000	2.6263	-0.1003	-0.2383	3.1316
IGW	1.0000	0.0000	2.9249	0.6742	1.7043	3.7269
IGY	1.0000	0.0000	2.6603	0.0532	0.1160	3.2496
IHE	2.0000	3.1247	2.6755	0.1918	0.6199	3.1247
IHI	1.0000	0.0000	2.6713	-0.0888	-0.2115	3.1405
IHK	3.0000	6.1153	2.7027	0.2806	1.1264	3.0576
IHL	4.0000	9.0429	2.7282	0.3491	1.6369	3.0143
IHN	2.0000	2.9799	2.7529	0.0033	0.0014	2.9799
IHP	1.0000	0.0000	2.6733	-0.0986	-0.2343	3.1329
IHR	1.0000	0.0000	2.6621	0.0053	0.0055	3.2128
IHS	6.0000	14.4890	2.8262	0.3736	2.1553	2.8978
IHT	1.0000	0.0000	2.6925	-0.1691	-0.3986	3.0788
IHV	1.0000	0.0000	2.6633	0.0499	0.1082	3.2470
IHY	1.0000	0.0000	2.6904	0.2034	0.4659	3.3651
IIA	1.0000	0.0000	2.6067	-0.3790	-0.9081	2.9174
IIC	2.0000	3.4220	2.8309	0.5785	2.0145	3.4220
IID	2.0000	2.8999	2.6066	-0.1008	-0.3385	2.8999
IIE	3.0000	5.7794	2.6069	0.0621	0.2362	2.8897
IIF	1.0000	0.0000	2.6372	-0.1922	-0.4531	3.0610
IIG	1.0000	0.0000	2.6253	-0.2390	-0.5642	3.0250
III	1.0000	0.0000	2.6065	-0.3945	-0.9475	2.9055
IIK	6.0000	14.1130	2.6169	0.2758	1.5649	2.8226
IIL	6.0000	13.8963	2.6311	0.2194	1.2340	2.7793
IIM	1.0000	0.0000	2.7000	-0.0161	-0.0438	3.1963
IIN	3.0000	5.4897	2.6468	-0.1264	-0.5175	2.7449
IIP	2.0000	2.8979	2.6066	-0.1034	-0.3470	2.8979
IIQ	2.0000	2.9417	2.6084	-0.0464	-0.1607	2.9417
IIR	1.0000	0.0000	2.6137	-0.3005	-0.7130	2.9777
IIS	3.0000	5.3255	2.7002	-0.2332	-0.9533	2.6628
IIT	1.0000	0.0000	2.6122	-0.4749	-1.1565	2.8437
IIV	1.0000	0.0000	2.6216	-0.2559	-0.6048	3.0120
IIY	1.0000	0.0000	2.6663	-0.1024	-0.2430	3.1300
IKA	1.0000	0.0000	2.6186	-0.4868	-1.1885	2.8345
IKC	4.0000	10.0173	2.8663	0.7717	4.0213	3.3391
IKD	1.0000	0.0000	2.6162	-0.5096	-1.2500	2.8170
IKE	4.0000	8.4205	2.6152	0.0792	0.3519	2.8068
IKF	2.0000	2.9781	2.6636	0.0010	-0.0061	2.9781
IKI	9.0000	22.5808	2.6169	0.4519	3.2419	2.8226
IKK	6.0000	13.6987	2.6158	0.1680	0.9370	2.7397
IKL	3.0000	5.3928	2.6235	-0.1894	-0.7734	2.6964
IKM	1.0000	0.0000	2.7337	-0.1239	-0.2931	3.1135
IKN	7.0000	15.9720	2.6338	0.1338	0.8006	2.6620
IKP	5.0000	11.2601	2.6160	0.1868	0.9538	2.8150
IKQ	3.0000	5.7176	2.6232	0.0219	0.0757	2.8588
IKR	7.0000	17.3693	2.6325	0.4368	2.7548	2.8949
IKS	2.0000	2.5799	2.6746	-0.5171	-1.7965	2.5799
IKT	3.0000	5.5217	2.6142	-0.1055	-0.4337	2.7609
IKV	2.0000	2.9292	2.6438	-0.0627	-0.2138	2.9292
IKW	1.0000	0.0000	2.9630	0.4108	0.9742	3.5245
IKY	2.0000	3.0472	2.6972	0.0909	0.2870	3.0472
ILA	1.0000	0.0000	2.6336	-0.5432	-1.3422	2.7912
ILD	3.0000	5.5473	2.6300	-0.0889	-0.3669	2.7736
ILE	4.0000	8.2905	2.6282	0.0228	0.0917	2.7635
ILF	5.0000	11.7391	2.6865	0.3426	1.7939	2.9348
ILH	2.0000	3.0143	2.7282	0.0481	0.1472	3.0143
ILI	5.0000	11.1170	2.6311	0.1402	0.7101	2.7793
ILK	6.0000	13.4820	2.6235	0.1116	0.6148	2.6964
ILL	3.0000	5.3061	2.6273	-0.2458	-1.0058	2.6530
ILN	3.0000	5.2373	2.6345	-0.2906	-1.1931	2.6186
ILP	5.0000	11.0867	2.6296	0.1304	0.6587	2.7717
ILQ	1.0000	0.0000	2.6398	-0.5116	-1.2554	2.8155
ILR	3.0000	5.7031	2.6513	0.0124	0.0379	2.8515
ILS	8.0000	17.7560	2.6675	0.0286	0.1674	2.5366
ILT	4.0000	8.1526	2.6236	-0.0370	-0.1839	2.7175
ILV	3.0000	5.7716	2.6645	0.0570	0.2159	2.8858
ILY	1.0000	0.0000	2.7224	-0.2666	-0.6305	3.0038
IMA	2.0000	3.2082	2.6970	0.3004	0.9879	3.2082
IME	1.0000	0.0000	2.7046	-0.0366	-0.0911	3.1806
IMF	1.0000	0.0000	2.6955	0.1862	0.4253	3.3519
IMG	1.0000	0.0000	2.6903	0.1395	0.3158	3.3159
IMN	2.0000	3.0357	2.7858	0.0760	0.2382	3.0357
IMQ	2.0000	3.2325	2.6924	0.3320	1.0976	3.2325
IMT	3.0000	6.2692	2.7229	0.3807	1.5547	3.1346
INA	5.0000	11.0271	2.6500	0.1110	0.5580	2.7568
INC	1.0000	0.0000	2.9192	0.0685	0.1512	3.2614
IND	4.0000	8.2178	2.6453	-0.0087	-0.0535	2.7393
INE	3.0000	5.4582	2.6430	-0.1469	-0.6004	2.7291
INF	1.0000	0.0000	2.7091	-0.4012	-0.9644	2.9004
ING	2.0000	2.8644	2.6914	-0.1469	-0.4902	2.8644
INH	2.0000	2.9799	2.7529	0.0033	0.0014	2.9799
INI	2.0000	2.7449	2.6468	-0.3025	-1.0151	2.7449
INK	7.0000	15.9720	2.6338	0.1338	0.8006	2.6620
INL	5.0000	10.4746	2.6345	-0.0687	-0.3693	2.6186
INM	2.0000	3.0357	2.7858	0.0760	0.2382	3.0357
INN	4.0000	7.7528	2.6391	-0.2104	-0.9923	2.5843
INP	5.0000	10.9491	2.6449	0.0856	0.4266	2.7373
INQ	2.0000	2.7811	2.6575	-0.2554	-0.8535	2.7811
INR	2.0000	2.8171	2.6707	-0.2084	-0.6951	2.8171
INS	7.0000	15.0130	2.6655	-0.0741	-0.4701	2.5022
INT	9.0000	21.4650	2.6354	0.2704	1.8777	2.6831
INV	4.0000	8.5542	2.6854	0.1372	0.6210	2.8514
INY	3.0000	5.9389	2.7468	0.1658	0.6536	2.9694
IPA	3.0000	5.8196	2.6070	0.0882	0.3408	2.9098
IPC	1.0000	0.0000	2.8332	0.2676	0.6189	3.4144
IPD	3.0000	5.7846	2.6066	0.0654	0.2496	2.8923
IPE	3.0000	5.7642	2.6068	0.0522	0.1967	2.8821
IPG	3.0000	6.0349	2.6265	0.2283	0.9091	3.0175
IPH	3.0000	6.2658	2.6733	0.3785	1.5451	3.1329
IPI	1.0000	0.0000	2.6066	-0.4044	-0.9727	2.8979
IPK	2.0000	2.8150	2.6160	-0.2112	-0.7043	2.8150
IPL	3.0000	5.5433	2.6296	-0.0915	-0.3772	2.7717
IPM	2.0000	3.1887	2.7021	0.2750	0.9008	3.1887
IPN	8.0000	19.1609	2.6449	0.2897	1.9024	2.7373
IPQ	1.0000	0.0000	2.6088	-0.3573	-0.8535	2.9341
IPR	5.0000	11.8806	2.6145	0.3886	2.0519	2.9702
IPS	6.0000	13.2760	2.6973	0.0580	0.3110	2.6552
IPT	7.0000	17.0169	2.6116	0.3604	2.2400	2.8361
IPV	1.0000	0.0000	2.6227	-0.2658	-0.6286	3.0044
IPY	2.0000	3.1225	2.6682	0.1888	0.6101	3.1225
IQA	1.0000	0.0000	2.6080	-0.3319	-0.7903	2.9536
IQC	1.0000	0.0000	2.8225	0.3245	0.7577	3.4582
IQD	1.0000	0.0000	2.6087	-0.3547	-0.8470	2.9361
IQF	1.0000	0.0000	2.6327	-0.1451	-0.3425	3.0972
IQG	2.0000	3.0612	2.6219	0.1092	0.3469	3.0612
IQI	2.0000	2.9417	2.6084	-0.0464	-0.1607	2.9417
IQK	4.0000	8.5764	2.6232	0.1468	0.6659	2.8588
IQL	5.0000	11.2618	2.6398	0.1873	0.9568	2.8155
IQM	1.0000	0.0000	2.6924	0.0310	0.0647	3.2325
IQN	5.0000	11.1242	2.6575	0.1426	0.7224	2.7811
IQP	2.0000	2.9341	2.6088	-0.0563	-0.1929	2.9341
IQQ	2.0000	2.9779	2.6085	0.0007	-0.0072	2.9779
IQR	2.0000	3.0139	2.6122	0.0476	0.1457	3.0139
IQS	5.0000	10.7959	2.7155	0.0358	0.1694	2.6990
IQT	3.0000	5.7599	2.6173	0.0494	0.1854	2.8799
IQV	3.0000	6.0964	2.6187	0.2683	1.0751	3.0482
IRA	1.0000	0.0000	2.6127	-0.2850	-0.6752	2.9897
IRD	1.0000	0.0000	2.6142	-0.3078	-0.7308	2.9721
IRH	2.0000	3.2128	2.6621	0.3063	1.0082	3.2128
IRI	1.0000	0.0000	2.6137	-0.3005	-0.7130	2.9777
IRK	4.0000	8.6846	2.6325	0.1937	0.8860	2.8949
IRL	2.0000	2.8515	2.6513	-0.1637	-0.5458	2.8515
IRN	2.0000	2.8171	2.6707	-0.2084	-0.6951	2.8171
IRP	3.0000	5.9403	2.6145	0.1667	0.6574	2.9702
IRQ	3.0000	6.0279	2.6122	0.2237	0.8902	3.0139
IRR	1.0000	0.0000	2.6144	-0.2065	-0.4868	3.0500
IRS	5.0000	10.9402	2.7328	0.0827	0.4116	2.7350
IRT	1.0000	0.0000	2.6256	-0.3808	-0.9127	2.9160
IRV	3.0000	6.1686	2.6197	0.3152	1.2728	3.0843
IRY	2.0000	3.2023	2.6576	0.2927	0.9614	3.2023
ISA	3.0000	5.3494	2.7050	-0.2177	-0.8893	2.6747
ISC	2.0000	3.1793	2.9935	0.2627	0.8588	3.1793
ISD	2.0000	2.6572	2.6980	-0.4166	-1.4198	2.6572
ISE	10.0000	23.8231	2.6942	0.2692	1.9699	2.6470
ISF	4.0000	8.4549	2.7783	0.0941	0.4209	2.8183
ISG	4.0000	8.3471	2.7578	0.0473	0.2048	2.7824
ISH	2.0000	2.8978	2.8262	-0.1035	-0.3473	2.8978
ISI	6.0000	13.3139	2.7002	0.0679	0.3668	2.6628
ISK	3.0000	5.1598	2.6746	-0.3410	-1.4078	2.5799
ISL	6.0000	12.6828	2.6675	-0.0963	-0.5611	2.5366
ISM	2.0000	2.9536	2.8608	-0.0308	-0.1099	2.9536
ISN	10.0000	22.5195	2.6655	0.0808	0.5679	2.5022
ISP	4.0000	7.9656	2.6973	-0.1181	-0.5591	2.6552
ISQ	5.0000	10.7959	2.7155	0.0358	0.1694	2.6990
ISR	5.0000	10.9402	2.7328	0.0827	0.4116	2.7350
ISS	8.0000	16.9406	2.6751	-0.1229	-0.8227	2.4201
IST	4.0000	7.8031	2.6797	-0.1886	-0.8890	2.6010
ISV	6.0000	13.8466	2.7507	0.2065	1.1590	2.7693
ISW	1.0000	0.0000	3.0814	0.2029	0.4646	3.3647
ISY	3.0000	5.7747	2.8198	0.0590	0.2240	2.8874
ITA	2.0000	2.8556	2.6135	-0.1583	-0.5281	2.8556
ITC	2.0000	3.3602	2.8551	0.4982	1.7016	3.3602
ITD	3.0000	5.6762	2.6117	-0.0050	-0.0316	2.8381
ITE	2.0000	2.8280	2.6111	-0.1943	-0.6479	2.8280
ITF	2.0000	2.9992	2.6547	0.0285	0.0834	2.9992
ITG	1.0000	0.0000	2.6406	-0.3193	-0.7590	2.9633
ITH	1.0000	0.0000	2.6925	-0.1691	-0.3986	3.0788
ITI	1.0000	0.0000	2.6122	-0.4749	-1.1565	2.8437
ITK	2.0000	2.7609	2.6142	-0.2816	-0.9433	2.7609
ITL	3.0000	5.4350	2.6236	-0.1619	-0.6615	2.7175
ITN	4.0000	8.0494	2.6354	-0.0818	-0.3905	2.6831
ITP	7.0000	17.0169	2.6116	0.3604	2.2400	2.8361
ITQ	8.0000	20.1595	2.6173	0.4753	3.2310	2.8799
ITR	4.0000	8.7480	2.6256	0.2212	1.0162	2.9160
ITS	5.0000	10.4042	2.6797	-0.0916	-0.4878	2.6010
ITT	5.0000	11.1280	2.6118	0.1438	0.7287	2.7820
ITY	5.0000	12.2733	2.6872	0.5163	2.8001	3.0683
IVA	1.0000	0.0000	2.6202	-0.2404	-0.5676	3.0239
IVD	1.0000	0.0000	2.6224	-0.2632	-0.6224	3.0064
[truncated: 3,272 more rows]
