# Supplementary material for: Evaluating deterministic motif significance measures in protein databases
Source: Algorithms Mol Biol. 2007 Dec 24;2:16. doi: 10.1186/1748-7188-2-16 (PMC2254621; doi:10.1186/1748-7188-2-16)
Supplement: Additional File 2 — Scripts and Datasets. This file contains the sequence datasets (synthetic and real) and the evaluated motifs. This data is separated according to the tables where it is presented and discussed. It also contains script programs (in perl language) developed for this work. [file 1748-7188-2-16-S2.zip › Scripts_and_Datasets/datasets/Table 4/10%/Motifs/score_TKYEETGAFK_s10_mlen_10_planted_syn5_len300_num50.txt]

Motif	Supp	IG	Pratt	LogOdds	Zscore	Info
AAANRLGASG	1.0000	0.0000	0.9678	8.2224	12727.2806	9.5286
AADEENNLNI	1.0000	0.0000	0.9140	7.6084	6277.3747	9.0567
AADLNHYFLN	1.0000	0.0000	0.9920	8.4568	16671.1771	9.7088
AADNQIHKRK	1.0000	0.0000	0.9328	8.5305	18146.4631	9.7654
AAEIELDSQG	1.0000	0.0000	0.9379	8.1402	11578.5922	9.4654
AAFNSFYEDS	1.0000	0.0000	1.0184	8.2431	13035.1858	9.5446
AAGQSIDDKN	1.0000	0.0000	0.9415	7.9923	9765.8921	9.3518
AAGRKKSERI	1.0000	0.0000	0.9436	8.3133	14132.9360	9.5985
AAGRSKSYQK	1.0000	0.0000	1.0013	8.2495	13131.8198	9.5495
AAHQGSRSLS	1.0000	0.0000	1.0283	7.9888	9726.1329	9.3491
AAIENYVELG	1.0000	0.0000	0.9442	8.6380	20537.1854	9.8480
AAKFVKILSE	1.0000	0.0000	0.9486	8.1127	11218.1408	9.4443
AAKQLYGAGE	1.0000	0.0000	0.9246	8.8506	26233.7584	10.0115
AAKVQPLAHG	1.0000	0.0000	0.9284	8.9032	27869.9071	10.0519
AALDDNNDQN	1.0000	0.0000	0.9156	7.6169	6338.8981	9.0632
AALEQPPKKE	1.0000	0.0000	0.8902	8.1569	11803.1243	9.4783
AALIDNSVAS	1.0000	0.0000	0.9626	7.6192	6355.6295	9.0650
AALNGLTRKD	1.0000	0.0000	0.9197	7.9721	9540.9832	9.3362
AALQNQIASA	1.0000	0.0000	0.9456	7.9746	9568.6914	9.3382
AALSGNTLNG	1.0000	0.0000	0.9515	7.6014	6226.7914	9.0513
AALTHENWQE	1.0000	0.0000	1.0259	9.2341	40796.0813	10.3063
AAMINLKING	1.0000	0.0000	0.9643	8.3227	14286.0128	9.6057
AAMVPQNWGV	1.0000	0.0000	1.0344	9.9709	95281.5928	10.8726
AANDGTGTKL	1.0000	0.0000	0.9171	8.1264	11396.2408	9.4549
AANFPKPKKE	1.0000	0.0000	0.9086	8.1484	11688.0647	9.4717
AANMRYTDDM	1.0000	0.0000	0.9939	9.3393	46047.9920	10.3871
AANQAKYLIY	1.0000	0.0000	0.9592	8.6787	21523.4700	9.8794
AANQLSKHIA	1.0000	0.0000	0.9710	8.1065	11138.1214	9.4396
AANRLGASGS	1.0000	0.0000	0.9871	7.8736	8518.9003	9.2606
AAPGTSSSIL	1.0000	0.0000	0.9702	7.4701	5352.9521	8.9504
AAPILYRNIN	1.0000	0.0000	0.9492	8.2905	13766.7561	9.5810
AAPTIKLGTI	1.0000	0.0000	0.8948	8.2658	13380.1673	9.5620
AAQLILLIAR	1.0000	0.0000	0.9128	8.1728	12021.3397	9.4905
AAQPKDTNPL	1.0000	0.0000	0.9026	7.9779	9605.3224	9.3407
AARIDAKEEW	1.0000	0.0000	0.9646	9.3191	44991.8089	10.3716
AARIEVVLDD	1.0000	0.0000	0.9024	8.6207	20132.9888	9.8348
AARSRCSNLL	1.0000	0.0000	1.0374	8.1219	11337.7008	9.4514
AASASGNRIR	1.0000	0.0000	0.9874	8.0275	10169.4451	9.3788
AASEDDTNKT	1.0000	0.0000	0.9199	7.6800	6816.6737	9.1118
AASKMVDLLD	1.0000	0.0000	0.9776	8.1954	12337.9719	9.5079
AASSVLTKTL	1.0000	0.0000	0.9457	7.4483	5220.2220	8.9336
AAVNYFSDLW	1.0000	0.0000	1.0881	9.1920	38865.2347	10.2739
AAYMEHNSDY	1.0000	0.0000	1.0651	9.2129	39812.5786	10.2900
AAYRQARFEN	1.0000	0.0000	0.9345	9.0210	31920.3824	10.1425
ACAFSQHFKP	1.0000	0.0000	1.0507	9.4352	51422.0552	10.4608
ACGAKHNFFN	1.0000	0.0000	1.0444	9.3825	48395.1155	10.4203
ACGNHVITIS	1.0000	0.0000	1.0564	9.1011	35001.8507	10.2040
ACGTKKSEHD	1.0000	0.0000	1.0292	8.9255	28596.4893	10.0691
ACIKHSCGNR	1.0000	0.0000	1.1299	9.6349	64717.2365	10.6143
ACLNLEVLSD	1.0000	0.0000	1.0076	8.1097	11178.5603	9.4420
ACNNRLAPSG	1.0000	0.0000	1.0303	8.4262	16094.7684	9.6853
ACNSKNSHSA	1.0000	0.0000	1.0618	7.9616	9426.7027	9.3282
ACPGQFDDII	1.0000	0.0000	0.9416	9.3967	49195.7443	10.4313
ACVPTQNPTT	1.0000	0.0000	0.9685	8.9041	27900.3509	10.0526
ADASPCQLNE	1.0000	0.0000	1.0069	8.4210	15998.4922	9.6813
ADASQHLINN	1.0000	0.0000	0.9728	7.9176	8961.1068	9.2944
ADDNVLKTCI	1.0000	0.0000	0.9759	8.6126	19946.7692	9.8286
ADDRKLNKIS	1.0000	0.0000	0.9270	7.5963	6190.0168	9.0474
ADDRLLSLNL	1.0000	0.0000	0.9222	7.2570	4188.5954	8.7866
ADDSNIELSD	1.0000	0.0000	0.9361	7.3331	4572.1512	8.8451
ADEAFDQSRR	1.0000	0.0000	0.9477	8.5359	18260.7631	9.7696
ADEANIHNKS	1.0000	0.0000	0.9656	7.9269	9057.9536	9.3015
ADEENNLNIP	1.0000	0.0000	0.9116	7.5768	6052.6334	9.0324
ADENTVCNST	1.0000	0.0000	1.0113	8.3150	14160.2849	9.5998
ADFGYKGPLE	1.0000	0.0000	0.9326	8.8705	26841.0775	10.0268
ADFIDLSYPN	1.0000	0.0000	0.9743	8.1613	11863.9263	9.4817
ADFKHLQENT	1.0000	0.0000	0.9451	8.4173	15929.9785	9.6784
ADFNSDIARE	1.0000	0.0000	0.9517	8.1676	11949.1012	9.4865
ADFPWSEIVS	1.0000	0.0000	1.0745	8.9471	29316.0815	10.0856
ADFRLYAVLV	1.0000	0.0000	0.9491	8.9479	29341.7877	10.0862
ADFTTINLSS	1.0000	0.0000	0.9535	7.4823	5428.5883	8.9597
ADGSASEVQE	1.0000	0.0000	0.9764	8.1320	11469.5264	9.4591
ADHALQDTFC	1.0000	0.0000	0.9871	9.3740	47924.7003	10.4138
ADHAQANCDN	1.0000	0.0000	1.0120	9.0248	32058.0506	10.1453
ADHTIPSLFR	1.0000	0.0000	0.9767	8.4939	17398.3380	9.7373
ADIENESHNS	1.0000	0.0000	0.9801	7.6638	6690.1755	9.0992
ADILDATSCD	1.0000	0.0000	0.9918	8.4845	17211.9977	9.7301
ADIPGEQSYN	1.0000	0.0000	0.9716	8.3691	15070.5214	9.6414
ADIVDASNQV	1.0000	0.0000	0.9550	8.2313	12859.6134	9.5355
ADKFEYPVSP	1.0000	0.0000	0.9693	8.6101	19889.6457	9.8267
ADKPDTQTCD	1.0000	0.0000	0.9408	8.8387	25875.7945	10.0023
ADKPNQKQFF	1.0000	0.0000	0.9234	8.4730	16984.8694	9.7213
ADKSTHGNML	1.0000	0.0000	1.0144	8.4144	15877.5452	9.6762
ADLALASRTR	1.0000	0.0000	0.9426	7.9826	9657.0509	9.3443
ADLESYIINL	1.0000	0.0000	0.9574	7.8331	8130.3916	9.2294
ADLIKDRRNE	1.0000	0.0000	0.9110	8.0965	11010.6595	9.4319
ADLNGIVQKA	1.0000	0.0000	0.9225	8.2977	13881.2507	9.5865
ADLNHYFLNR	1.0000	0.0000	0.9975	8.5228	17987.7220	9.7596
ADLPWTLGKD	1.0000	0.0000	0.9911	8.8632	26615.6913	10.0211
ADNFLNIDRN	1.0000	0.0000	0.9365	7.8432	8225.4297	9.2372
ADNINHKIIQ	1.0000	0.0000	0.9407	8.2879	13724.3303	9.5790
ADNLKSSLSS	1.0000	0.0000	0.9189	6.5029	1758.0121	8.2070
ADNLRQYAQS	1.0000	0.0000	0.9774	8.2549	13212.6874	9.5536
ADNQIHKRKG	1.0000	0.0000	0.9392	8.6267	20272.1254	9.8394
ADNQVYAQTL	1.0000	0.0000	0.9406	8.5500	18560.1267	9.7805
ADNSQALIEV	1.0000	0.0000	0.9463	7.9383	9177.5916	9.3103
ADNSVADHAQ	1.0000	0.0000	0.9790	8.4447	16439.8147	9.6995
ADNYDSSLEH	1.0000	0.0000	1.0100	7.9698	9516.6064	9.3345
ADPIYIPAIE	1.0000	0.0000	0.8905	8.7695	23895.4005	9.9492
ADQEKKSVSE	1.0000	0.0000	0.9542	7.7669	7533.5475	9.1785
ADQKNGRQKV	1.0000	0.0000	0.9206	8.4888	17295.6501	9.7334
ADRNMLHDNQ	1.0000	0.0000	0.9938	8.6513	20855.4723	9.8583
ADRSNHHASE	1.0000	0.0000	1.0334	8.3474	14698.0512	9.6247
ADSAEKVFTT	1.0000	0.0000	0.9413	8.2430	13034.1645	9.5445
ADSKSIPPTT	1.0000	0.0000	0.9378	7.6122	6304.7540	9.0596
ADSLHQFVSL	1.0000	0.0000	1.0142	8.1345	11502.7741	9.4611
ADSRNAYTQN	1.0000	0.0000	0.9760	8.1047	11114.8301	9.4382
ADSTEICTLI	1.0000	0.0000	0.9902	8.4564	16663.9858	9.7085
ADSVNLLTSG	1.0000	0.0000	0.9590	7.4435	5191.5897	8.9299
ADSWLSLKVH	1.0000	0.0000	1.0849	8.6436	20670.9785	9.8524
ADTKPSEANF	1.0000	0.0000	0.9408	7.9439	9236.7755	9.3146
ADTRPDGNDL	1.0000	0.0000	0.9123	8.1501	11711.9197	9.4731
ADTSLTHGPT	1.0000	0.0000	0.9613	8.2370	12944.0941	9.5399
ADTSPALLFA	1.0000	0.0000	0.9425	7.9581	9389.2333	9.3255
ADTSRRFAIK	1.0000	0.0000	0.9466	8.3835	15321.4852	9.6524
ADVAAMVPQN	1.0000	0.0000	0.9447	9.0041	31305.3730	10.1295
AEAEFTTQSE	1.0000	0.0000	0.9348	8.2670	13398.2133	9.5629
AEALPQRQKC	1.0000	0.0000	0.9594	9.0440	32777.0012	10.1601
AEAPLAAGQS	1.0000	0.0000	0.9432	8.2538	13197.2776	9.5528
AEAVLVIDEE	1.0000	0.0000	0.8985	8.5252	18037.1035	9.7614
AEDSMSKSSN	1.0000	0.0000	0.9921	7.2374	4095.2763	8.7716
AEDSQQSNIP	1.0000	0.0000	0.9566	7.6890	6887.2262	9.1186
AEDTNGYAHP	1.0000	0.0000	0.9512	8.9243	28557.4268	10.0681
AEEKYLNPNC	1.0000	0.0000	1.0080	8.6350	20468.3620	9.8458
AEFSPHTLMA	1.0000	0.0000	1.0142	8.8347	25757.9090	9.9993
AEFTTQSEDK	1.0000	0.0000	0.9318	8.1131	11222.7500	9.4446
AEGIESSVGT	1.0000	0.0000	0.9813	8.1613	11862.9919	9.4816
AEHKDKTNTP	1.0000	0.0000	0.9212	8.2167	12644.9261	9.5243
AEIELDSQGK	1.0000	0.0000	0.9341	8.0058	9918.2814	9.3621
AEILADDNVL	1.0000	0.0000	0.9146	7.9873	9709.3323	9.3479
AEINLYEDKI	1.0000	0.0000	0.9258	8.2105	12554.8021	9.5195
AEIRQQEPNK	1.0000	0.0000	0.9033	8.3374	14530.0583	9.6170
AEKESDNLMT	1.0000	0.0000	0.9642	7.9347	9139.0236	9.3075
AEKESSSPSP	1.0000	0.0000	0.9566	7.0892	3452.6736	8.6576
AEKVFTTYSQ	1.0000	0.0000	0.9710	8.5854	19330.8794	9.8076
AELDFDAISV	1.0000	0.0000	0.9491	8.2448	13061.2089	9.5459
AELGEFHAES	1.0000	0.0000	0.9815	8.5933	19508.1554	9.8137
AELIEENIDN	1.0000	0.0000	0.9073	7.7865	7705.2265	9.1936
AELKEPNLNL	1.0000	0.0000	0.9024	7.3696	4768.2396	8.8732
AELPSFDPQD	1.0000	0.0000	0.9398	8.1285	11423.6868	9.4565
AELSHQNKNQ	1.0000	0.0000	0.9706	7.8500	8290.1586	9.2424
AELSNNLILH	1.0000	0.0000	0.9561	7.4936	5499.9796	8.9685
AEMVDSTSVN	1.0000	0.0000	1.0170	8.1822	12152.2389	9.4977
AENAVKLGLL	1.0000	0.0000	0.9277	7.9018	8799.1837	9.2822
AENHSNQYQK	1.0000	0.0000	1.0051	8.3167	14187.0061	9.6011
AENSEKDPRP	1.0000	0.0000	0.9323	7.8780	8561.5439	9.2639
AENTIRNNRE	1.0000	0.0000	0.9277	7.9330	9121.3062	9.3062
AENVGPLINC	1.0000	0.0000	1.0020	8.7324	22895.7414	9.9206
AEPDDKNAGP	1.0000	0.0000	0.9019	8.2374	12950.1054	9.5402
AEPFVYSVDQ	1.0000	0.0000	0.9776	8.8960	27641.3928	10.0464
AEPQKMLGMH	1.0000	0.0000	0.9898	9.4725	53680.1782	10.4895
AEQEKDTSTE	1.0000	0.0000	0.9163	7.9249	9036.5026	9.3000
AERYERNQNN	1.0000	0.0000	0.9621	8.3229	14289.1406	9.6059
AESFKQCKII	1.0000	0.0000	1.0066	8.8024	24818.7286	9.9745
AESIWTLLRL	1.0000	0.0000	1.0251	8.4981	17483.0742	9.7406
AESNNTESLS	1.0000	0.0000	0.9305	6.8258	2549.4784	8.4552
AESTSYKSIN	1.0000	0.0000	0.9800	7.4339	5134.3677	8.9225
AESVMVAIMP	1.0000	0.0000	1.0174	9.2418	41158.0189	10.3122
AESYTFNKQN	1.0000	0.0000	0.9792	8.0630	10593.5360	9.4061
AETIEPPTQL	1.0000	0.0000	0.8858	8.2219	12720.7440	9.5283
AETQKQQSIM	1.0000	0.0000	0.9682	8.5490	18538.4757	9.7797
AETRPGISED	1.0000	0.0000	0.9333	8.2793	13590.1792	9.5724
AEVESYNSTL	1.0000	0.0000	0.9861	7.7845	7687.5762	9.1920
AEVLHSGNAS	1.0000	0.0000	1.0116	8.0486	10419.9376	9.3951
AFDMTKTLFM	1.0000	0.0000	0.9815	9.1862	38605.3029	10.2694
AFDQSRRAEV	1.0000	0.0000	0.9560	8.7047	22177.3161	9.8993
AFDRTILGNL	1.0000	0.0000	0.9340	8.2178	12660.1016	9.5251
AFDYNYVKLT	1.0000	0.0000	0.9745	8.7708	23930.2565	9.9501
AFEPNELYVG	1.0000	0.0000	0.9544	8.7736	24008.2604	9.9523
AFFLYSCNNI	1.0000	0.0000	1.0755	8.8008	24772.3648	9.9732
AFGCISELSI	1.0000	0.0000	1.0526	8.5874	19376.2638	9.8092
AFGKSINSGR	1.0000	0.0000	0.9988	8.0625	10588.0114	9.4057
AFHDKNSLRC	1.0000	0.0000	1.0601	8.8388	25880.9933	10.0024
AFHEVDIFPK	1.0000	0.0000	0.9182	9.1329	36307.1130	10.2284
AFIDSVINMF	1.0000	0.0000	1.0127	8.7898	24460.7664	9.9648
AFKDNTPENY	1.0000	0.0000	0.9453	8.2923	13794.1003	9.5823
AFKNSNGLTT	1.0000	0.0000	0.9496	7.6342	6466.1812	9.0765
AFKPEIIIQV	1.0000	0.0000	0.8890	8.7395	23085.1799	9.9261
AFKRLIPKTL	1.0000	0.0000	0.9124	8.1443	11633.9496	9.4686
AFKSYYSDIS	1.0000	0.0000	1.0437	8.1512	11725.6291	9.4739
AFLDDPHKNE	1.0000	0.0000	0.9425	8.3858	15362.7838	9.6542
AFLEVDAKLQ	1.0000	0.0000	0.9184	8.3628	14961.3572	9.6366
AFLMITLSIN	1.0000	0.0000	0.9887	8.1065	11138.1163	9.4396
AFNFTSSLFP	1.0000	0.0000	0.9971	7.9135	8918.4266	9.2912
AFNLIVQLDM	1.0000	0.0000	0.9728	8.6225	20175.5025	9.8362
AFNSFYEDSI	1.0000	0.0000	1.0161	8.2151	12621.2644	9.5230
AFPGKLRKYR	1.0000	0.0000	0.9380	8.8892	27424.6460	10.0411
AFPISQSGET	1.0000	0.0000	0.9792	8.1405	11583.1873	9.4657
AFPRPWTYHT	1.0000	0.0000	1.0036	10.0883	109067.8846	10.9628
AFSGKNQGLN	1.0000	0.0000	0.9737	7.9256	9043.6100	9.3005
AFSQHFKPKT	1.0000	0.0000	0.9809	8.6261	20258.3513	9.8389
AFWSECFVDS	1.0000	0.0000	1.1716	9.7328	72437.7020	10.6896
AGAKKEEFPL	1.0000	0.0000	0.9075	8.4047	15699.9819	9.6687
AGCSQLFLLS	1.0000	0.0000	1.0500	8.2877	13720.9923	9.5788
AGDQLHGHPS	1.0000	0.0000	1.0104	8.9020	27834.0636	10.0510
AGEADSWLSL	1.0000	0.0000	1.0522	8.4392	16336.8847	9.6953
AGEELLKNMP	1.0000	0.0000	0.9544	8.2922	13792.4843	9.5823
AGEFGDNSCP	1.0000	0.0000	1.0363	8.9454	29260.4036	10.0844
AGFVSNSRSQ	1.0000	0.0000	1.0224	7.8998	8779.4757	9.2807
AGGNSSQKLN	1.0000	0.0000	0.9657	7.4376	5156.4480	8.9254
AGGQPTEHIH	1.0000	0.0000	0.9200	9.3663	47502.1968	10.4079
AGGSPIFPEG	1.0000	0.0000	0.9580	8.7186	22533.9626	9.9100
AGIFTQGLET	1.0000	0.0000	0.9096	8.6659	21207.6898	9.8695
AGIIWNSIIY	1.0000	0.0000	1.0675	9.2168	39992.9683	10.2930
AGKDSDVPYS	1.0000	0.0000	0.9982	8.2306	12848.3861	9.5349
AGKKTTKYEE	1.0000	0.0000	0.9103	8.4535	16607.0906	9.7062
AGLTLKPGHQ	1.0000	0.0000	0.9422	8.5990	19636.3597	9.8181
AGLYSINLKM	1.0000	0.0000	1.0146	8.2995	13910.1499	9.5879
AGMIALDENL	1.0000	0.0000	0.9569	8.4108	15810.7649	9.6734
AGMMYYHSFF	1.0000	0.0000	1.0909	10.3193	142300.1395	11.1404
AGNEASNKDN	1.0000	0.0000	0.9407	7.5105	5608.0720	8.9815
AGNPILTNKH	1.0000	0.0000	0.9506	8.1575	11812.0109	9.4788
AGPDNNVPFS	1.0000	0.0000	0.9733	8.1252	11380.1499	9.4539
AGPEQDKPQN	1.0000	0.0000	0.9056	8.3445	14649.3099	9.6225
AGPLNEKPKW	1.0000	0.0000	1.0007	8.8299	25615.2984	9.9956
AGQSIDDKNE	1.0000	0.0000	0.9384	7.9434	9231.0712	9.3142
AGRKKSERIT	1.0000	0.0000	0.9406	8.2254	12772.5616	9.5310
AGRSKSYQKN	1.0000	0.0000	1.0002	7.9946	9791.3681	9.3535
AGRTYSGDSE	1.0000	0.0000	1.0076	8.3901	15437.9877	9.6575
AGTVFTPDVA	1.0000	0.0000	0.8946	8.9401	29079.7070	10.0802
AGVETITNET	1.0000	0.0000	0.9073	8.3317	14434.4688	9.6126
AHDAKDTNRS	1.0000	0.0000	0.9661	8.1686	11963.3618	9.4873
AHDGQHNLKE	1.0000	0.0000	0.9718	8.7479	23307.4306	9.9325
AHDKNVKCSE	1.0000	0.0000	1.0419	8.7626	23707.1995	9.9439
AHEEVNSSII	1.0000	0.0000	0.9992	8.0595	10551.0275	9.4034
AHGPDARGLP	1.0000	0.0000	0.9247	8.9800	30448.8163	10.1110
AHHFPATLVN	1.0000	0.0000	0.9808	9.0041	31306.1353	10.1295
AHKTTKSSNT	1.0000	0.0000	0.9647	7.5804	6077.7008	9.0351
AHLDKTLSDS	1.0000	0.0000	0.9648	7.5847	6108.3207	9.0385
AHNQWIAQNT	1.0000	0.0000	1.0380	9.2804	43027.4447	10.3418
AHPRIIEFFE	1.0000	0.0000	0.9052	9.2243	40339.7197	10.2988
AHQGSRSLSD	1.0000	0.0000	1.0223	7.9204	8989.8431	9.2965
AHSTLGESTD	1.0000	0.0000	0.9864	7.9590	9398.2678	9.3262
AHTPLKENLT	1.0000	0.0000	0.9313	7.9954	9801.0536	9.3542
AHTYYMNTGG	1.0000	0.0000	1.0092	9.6955	69394.6702	10.6609
AHVQITPTAE	1.0000	0.0000	0.9019	8.9007	27790.0983	10.0500
AIAESFKQCK	1.0000	0.0000	1.0081	8.8305	25632.6727	9.9960
AIAIFTNARA	1.0000	0.0000	0.9113	8.5860	19344.3692	9.8081
AIAQQDSFEL	1.0000	0.0000	0.9462	8.2515	13162.1023	9.5510
AIDFGDDVTT	1.0000	0.0000	0.8933	8.7065	22224.4587	9.9008
AIEEVSWDKL	1.0000	0.0000	1.0255	8.7928	24544.1487	9.9670
AIELGGYPIN	1.0000	0.0000	0.9431	8.6230	20186.3603	9.8365
AIENYVELGA	1.0000	0.0000	0.9442	8.6380	20537.1854	9.8480
AIEYTLAGKK	1.0000	0.0000	0.9207	8.4847	17214.2163	9.7302
AIFIINTSKS	1.0000	0.0000	0.9608	7.6601	6662.0334	9.0964
AIFLDFFELN	1.0000	0.0000	0.9464	8.3731	15138.8447	9.6444
AIFTNARAPL	1.0000	0.0000	0.9219	8.3703	15090.7137	9.6423
AIGRPSSQTQ	1.0000	0.0000	0.9759	8.1356	11516.9267	9.4619
AIINEVFPIE	1.0000	0.0000	0.9110	8.5507	18575.1937	9.7810
AIIPWSKNIP	1.0000	0.0000	1.0234	8.6963	21963.5017	9.8929
AIKASHRKHQ	1.0000	0.0000	0.9939	8.7908	24488.7235	9.9655
AIKEFLSNQD	1.0000	0.0000	0.9448	7.8428	8221.4137	9.2368
AIKGNHREPD	1.0000	0.0000	0.9346	8.6612	21093.4310	9.8659
AIKKVVYGPI	1.0000	0.0000	0.9147	8.9746	30260.9702	10.1068
AIKVSNRSLP	1.0000	0.0000	0.9634	7.5875	6127.7854	9.0406
AILLVIKDGV	1.0000	0.0000	0.9198	8.3937	15502.2375	9.6603
AILPEKNCLL	1.0000	0.0000	0.9743	8.2322	12872.3161	9.5362
AILRSMADNI	1.0000	0.0000	0.9843	8.2648	13365.1654	9.5612
AILSAVGGFT	1.0000	0.0000	0.9695	8.5350	18242.2991	9.7689
AIMPRFFNEC	1.0000	0.0000	1.0144	9.7067	70292.7663	10.6695
AINLPTEDNL	1.0000	0.0000	0.9059	7.5807	6080.0321	9.0354
AIQDSIRQKV	1.0000	0.0000	0.9413	8.3772	15210.7159	9.6476
AIQRSDSIGD	1.0000	0.0000	0.9710	8.0710	10691.9333	9.4123
AIRFKAPPRR	1.0000	0.0000	0.8899	8.8912	27487.6723	10.0427
AIRKLYNSIQ	1.0000	0.0000	0.9709	8.1134	11226.7307	9.4448
AIRKMENTYD	1.0000	0.0000	0.9614	8.8369	25824.6925	10.0010
AIRLRIQSQT	1.0000	0.0000	0.9445	8.2456	13073.2973	9.5465
AIRPDTNQPK	1.0000	0.0000	0.9010	8.2279	12809.5230	9.5329
AISNNGQYSD	1.0000	0.0000	0.9972	7.8461	8252.5498	9.2394
AISSQNAVEG	1.0000	0.0000	0.9829	7.9663	9477.5808	9.3318
AISVDRSPPE	1.0000	0.0000	0.9683	8.0400	10316.8783	9.3884
AITTYGNEGG	1.0000	0.0000	0.9371	8.8151	25184.3101	9.9842
AIVSRSPDLD	1.0000	0.0000	0.9655	7.8401	8196.4962	9.2348
AIYDNQEQNF	1.0000	0.0000	0.9517	8.5570	18708.6387	9.7858
AKARFARLCF	1.0000	0.0000	0.9773	9.4305	51144.0379	10.4572
AKASNHNTMA	1.0000	0.0000	1.0140	8.3437	14635.5178	9.6219
AKCKSIHTQT	1.0000	0.0000	1.0229	8.8500	26215.7614	10.0110
AKDCNYNMEK	1.0000	0.0000	1.0457	9.0842	34329.2849	10.1910
AKDSRTPLDQ	1.0000	0.0000	0.9287	7.9135	8918.6041	9.2912
AKDTNRSISN	1.0000	0.0000	0.9442	7.3196	4501.2870	8.8347
AKEEWSVDVP	1.0000	0.0000	1.0313	9.1016	35023.2228	10.2044
AKFKNQFTAQ	1.0000	0.0000	0.9247	8.4851	17223.8246	9.7306
AKFVKILSEP	1.0000	0.0000	0.9466	8.0811	10816.5113	9.4200
AKGLPSKAPL	1.0000	0.0000	0.9332	7.7708	7567.7794	9.1815
AKHNFFNQTD	1.0000	0.0000	0.9665	8.5626	18830.3345	9.7901
AKHNQYASHP	1.0000	0.0000	1.0306	8.8552	26374.0705	10.0150
AKIEILESNV	1.0000	0.0000	0.9376	7.7760	7612.8174	9.1855
AKINISSIRV	1.0000	0.0000	0.9693	7.7751	7605.6088	9.1849
AKIPSTSKFY	1.0000	0.0000	0.9883	8.0596	10552.7705	9.4035
AKKEEFPLEE	1.0000	0.0000	0.8980	8.2106	12556.6045	9.5196
AKKEHQRESQ	1.0000	0.0000	0.9626	8.4546	16629.6127	9.7071
AKKGLKPFTK	1.0000	0.0000	0.9083	8.1457	11652.6780	9.4697
AKLILRRPTH	1.0000	0.0000	0.9351	8.4912	17344.9856	9.7353
AKLMTNFSHP	1.0000	0.0000	1.0215	8.4942	17404.8209	9.7376
AKLQSHTPNH	1.0000	0.0000	0.9988	8.3007	13928.1959	9.5888
AKLTLFFRIL	1.0000	0.0000	0.9323	8.2377	12953.6990	9.5404
AKNNSSSPFI	1.0000	0.0000	0.9622	7.1687	3783.7514	8.7188
AKNQSWLRAF	1.0000	0.0000	1.0550	8.8563	26406.6571	10.0159
AKNTSEDRNS	1.0000	0.0000	0.9424	7.2987	4394.3156	8.8186
AKPGSGDSHS	1.0000	0.0000	1.0211	7.9772	9597.1897	9.3401
AKPPSKFNML	1.0000	0.0000	0.9848	8.1303	11447.5965	9.4579
AKPSLGKADL	1.0000	0.0000	0.9311	7.7341	7254.6097	9.1533
AKQANLPTSG	1.0000	0.0000	0.9422	7.8255	8059.1440	9.2235
AKQLKSQNSL	1.0000	0.0000	0.9345	7.1730	3802.3375	8.7220
AKQLYGAGEA	1.0000	0.0000	0.9246	8.8506	26233.7584	10.0115
AKQREECLCE	1.0000	0.0000	1.0237	9.5452	58368.2920	10.5454
AKRFGIFQED	1.0000	0.0000	0.8984	8.9600	29755.1320	10.0956
AKRFTVKVRN	1.0000	0.0000	0.9335	8.6400	20585.3610	9.8496
AKRVHQAEHK	1.0000	0.0000	0.9347	9.2190	40093.5720	10.2947
AKSEKDSNKN	1.0000	0.0000	0.9224	7.0517	3306.7172	8.6288
AKSLPTSSAE	1.0000	0.0000	0.9472	7.2185	4007.0177	8.7570
AKSNLTIHTH	1.0000	0.0000	0.9921	8.1970	12361.8056	9.5091
AKTELTIKLH	1.0000	0.0000	0.9212	8.1196	11307.1795	9.4496
AKTEYLKGQK	1.0000	0.0000	0.9232	8.3976	15572.5658	9.6633
AKTITDDNRF	1.0000	0.0000	0.9097	8.2549	13213.5357	9.5536
AKTNGESQIL	1.0000	0.0000	0.9390	7.7802	7649.7706	9.1887
AKVKGLRDIH	1.0000	0.0000	0.9352	8.7506	23381.8803	9.9347
AKVNGANISQ	1.0000	0.0000	0.9618	7.9745	9567.7218	9.3381
AKVNNGYDTF	1.0000	0.0000	0.9648	8.5695	18979.9975	9.7954
AKVPQIRAVL	1.0000	0.0000	0.9070	8.6596	21055.6729	9.8647
AKVQPLAHGP	1.0000	0.0000	0.9282	8.8715	26872.1146	10.0275
AKYIEKYHFL	1.0000	0.0000	0.9731	9.1559	37284.8577	10.2462
AKYLFSHRLE	1.0000	0.0000	1.0113	8.5691	18971.2561	9.7951
AKYLIYENNN	1.0000	0.0000	0.9729	8.1005	11061.4360	9.4349
AKYRINSMKI	1.0000	0.0000	1.0078	8.5310	18157.3169	9.7658
AKYSPIPGAA	1.0000	0.0000	0.9599	8.5559	18686.4509	9.7850
ALAAPILYRN	1.0000	0.0000	0.9439	8.3615	14938.3298	9.6355
ALASRTRVQH	1.0000	0.0000	0.9843	8.6685	21271.3263	9.8715
ALASSTCILL	1.0000	0.0000	1.0104	7.9169	8953.4931	9.2938
ALCVEGFSDV	1.0000	0.0000	1.0386	9.1246	35963.8943	10.2221
ALDAIRPDTN	1.0000	0.0000	0.9060	8.0943	10982.3307	9.4302
ALDDNNDQNE	1.0000	0.0000	0.9121	7.5680	5991.7536	9.0256
ALDENLWMST	1.0000	0.0000	1.0649	8.7082	22266.3088	9.9020
ALDLLFQSEP	1.0000	0.0000	0.9428	7.8044	7866.4195	9.2074
ALDSKPSPNN	1.0000	0.0000	0.9297	7.0941	3472.1838	8.6614
ALEAAKFVKI	1.0000	0.0000	0.9092	8.4614	16759.9598	9.7124
ALEGNAYLRR	1.0000	0.0000	0.9568	8.5345	18230.8726	9.7685
ALEQPPKKEG	1.0000	0.0000	0.8969	8.2531	13185.7329	9.5522
ALFPKDYTSS	1.0000	0.0000	0.9872	7.9417	9212.6935	9.3128
ALGFEGAAGR	1.0000	0.0000	0.9118	9.0126	31612.2785	10.1360
ALGIEIGFVD	1.0000	0.0000	0.9116	8.8263	25510.7820	9.9928
ALGKKSLDQN	1.0000	0.0000	0.9329	7.5302	5736.4615	8.9966
ALGQSMYDKR	1.0000	0.0000	1.0139	8.8116	25081.4640	9.9815
ALIDNSVASK	1.0000	0.0000	0.9536	7.4848	5444.2647	8.9617
ALIEVTDKTV	1.0000	0.0000	0.9011	8.3128	14124.0205	9.5981
ALISLIIIST	1.0000	0.0000	0.9407	7.4581	5279.6273	8.9412
ALKHSTLHLP	1.0000	0.0000	0.9891	8.1122	11211.0829	9.4439
ALKLSLNQVK	1.0000	0.0000	0.9306	7.3907	4885.4140	8.8894
ALKQIHPQDA	1.0000	0.0000	0.9180	8.6295	20337.6931	9.8415
ALKQLNEYPP	1.0000	0.0000	0.9349	8.1278	11414.8855	9.4559
ALLFADLALA	1.0000	0.0000	0.9218	8.0023	9879.1443	9.3595
ALLSERSREL	1.0000	0.0000	0.9538	7.4803	5416.1388	8.9582
ALMSAAFNSF	1.0000	0.0000	1.0358	8.2531	13185.8258	9.5522
ALNDGHNAAN	1.0000	0.0000	0.9643	8.1162	11263.5677	9.4470
ALNGLTRKDL	1.0000	0.0000	0.9185	7.7600	7474.2506	9.1732
ALNIKVFPIL	1.0000	0.0000	0.9295	8.1181	11287.4821	9.4484
ALNNEENMSM	1.0000	0.0000	1.0207	8.0748	10739.1188	9.4152
ALPIKDSLQR	1.0000	0.0000	0.9335	7.8297	8098.4055	9.2268
ALPNRLVVIE	1.0000	0.0000	0.9321	8.2588	13272.2251	9.5566
ALPQRQKCDD	1.0000	0.0000	0.9593	8.9562	29624.6251	10.0926
ALQDTFCNLR	1.0000	0.0000	0.9972	8.7557	23517.6415	9.9385
ALQNQIASAD	1.0000	0.0000	0.9415	7.9062	8844.3202	9.2856
ALQSGLSPSD	1.0000	0.0000	0.9647	7.3249	4529.2513	8.8388
ALRNGKQENA	1.0000	0.0000	0.9313	8.0559	10507.4568	9.4006
ALRSCLFTNP	1.0000	0.0000	1.0256	8.4243	16058.9890	9.6838
ALSDGPDWPF	1.0000	0.0000	1.0422	9.0565	33249.8938	10.1697
ALSEEILRES	1.0000	0.0000	0.9492	7.5493	5864.5025	9.0113
ALSGNTLNGP	1.0000	0.0000	0.9488	7.5697	6003.8611	9.0270
ALSHAKYIEK	1.0000	0.0000	0.9854	8.4134	15857.6520	9.6754
ALSIGQNQAE	1.0000	0.0000	0.9514	8.0219	10104.1555	9.3745
ALSKGASCCP	1.0000	0.0000	1.1118	8.9738	30229.9970	10.1061
ALSLLSLRRN	1.0000	0.0000	0.9413	7.1111	3540.8082	8.6745
ALSNHGDSTT	1.0000	0.0000	0.9856	7.7529	7413.5480	9.1678
ALSTMNSYTP	1.0000	0.0000	1.0188	8.0217	10101.5763	9.3743
ALSVYHLGDL	1.0000	0.0000	1.0137	8.4633	16796.6224	9.7138
ALTDDPNDDL	1.0000	0.0000	0.8972	7.7075	7035.5382	9.1329
ALTHENWQEP	1.0000	0.0000	1.0246	9.2024	39335.5086	10.2819
ALTRRTKTNQ	1.0000	0.0000	0.9125	8.0658	10628.6577	9.4083
ALTSIRAIKA	1.0000	0.0000	0.9330	8.0065	9926.5910	9.3627
ALVCSENLVP	1.0000	0.0000	1.0268	8.4588	16709.6646	9.7103
ALVLGERNTT	1.0000	0.0000	0.9287	8.1385	11555.4889	9.4641
ALVLTLSQGM	1.0000	0.0000	0.9953	8.2822	13634.6692	9.5746
ALYHGARNSV	1.0000	0.0000	1.0280	8.7669	23822.6112	9.9471
AMDLGDNETL	1.0000	0.0000	0.9521	8.2825	13640.3267	9.5749
AMENNAAVNY	1.0000	0.0000	1.0022	8.6802	21559.5818	9.8805
AMFQWPLAKV	1.0000	0.0000	1.0286	9.8220	80274.1201	10.7581
AMGAKPSLGK	1.0000	0.0000	0.9871	8.4701	16927.9757	9.7190
AMHFRLALSL	1.0000	0.0000	1.0332	8.6451	20707.0122	9.8535
AMIAEEKYLN	1.0000	0.0000	0.9684	8.6662	21216.9247	9.8698
AMINLKINGD	1.0000	0.0000	0.9608	8.2543	13204.5300	9.5532
AMNESPPFSN	1.0000	0.0000	1.0128	7.9586	9394.7452	9.3259
AMSCNPVDTK	1.0000	0.0000	1.0530	8.9000	27770.5726	10.0495
AMTGNLNWSL	1.0000	0.0000	1.0814	8.6667	21228.6264	9.8702
AMVPQNWGVK	1.0000	0.0000	1.0432	9.8365	81618.7008	10.7692
AMVVWEKLLQ	1.0000	0.0000	1.0443	9.5539	58950.4100	10.5520
ANAIRKMENT	1.0000	0.0000	0.9544	8.3958	15539.5799	9.6619
ANCDNNFIQV	1.0000	0.0000	1.0161	8.7641	23747.2730	9.9450
ANDGTGTKLV	1.0000	0.0000	0.9251	8.2268	12792.7406	9.5320
ANEEDKSSRK	1.0000	0.0000	0.9439	7.4582	5280.1714	8.9412
ANELSVNDSN	1.0000	0.0000	0.9415	7.0884	3449.4513	8.6570
ANEMEIACGN	1.0000	0.0000	1.0271	9.1861	38603.0998	10.2694
ANERIDNIKK	1.0000	0.0000	0.9102	7.8935	8715.6898	9.2758
ANFGPTVGKG	1.0000	0.0000	0.9340	8.7990	24719.7595	9.9718
ANFIEDTSYL	1.0000	0.0000	0.9726	8.1246	11371.9778	9.4534
ANFPKPKKED	1.0000	0.0000	0.9060	8.0800	10803.2523	9.4192
ANGDLLPEDY	1.0000	0.0000	0.9403	8.2340	12899.6462	9.5376
ANIFKKFPNT	1.0000	0.0000	0.9325	8.1318	11466.8529	9.4590
ANIHNKSLQR	1.0000	0.0000	0.9769	7.9176	8960.6665	9.2943
ANIPPVNSSS	1.0000	0.0000	0.9654	7.2326	4072.5942	8.7679
ANISQPASSL	1.0000	0.0000	0.9582	7.2262	4042.3768	8.7629
ANKIKKNINK	1.0000	0.0000	0.9014	7.4209	5058.4745	8.9126
ANKTLDGLMG	1.0000	0.0000	0.9629	8.3616	14940.3455	9.6356
ANLCSQSVYK	1.0000	0.0000	1.0688	8.4419	16386.7806	9.6973
ANLGAKLTLF	1.0000	0.0000	0.9305	7.9016	8798.0197	9.2821
ANLPTSGIFL	1.0000	0.0000	0.9550	7.8397	8192.7483	9.2345
ANLSLTAKDC	1.0000	0.0000	0.9934	8.0479	10411.0726	9.3945
ANLSNYRKDS	1.0000	0.0000	0.9742	7.4780	5402.3463	8.9565
ANLTNGQTSS	1.0000	0.0000	0.9499	7.3000	4401.0257	8.8196
ANLYDNEKTI	1.0000	0.0000	0.9332	7.9446	9243.7488	9.3151
ANLYDPFDSK	1.0000	0.0000	0.9706	8.0549	10495.9915	9.3999
ANMNHSYSKS	1.0000	0.0000	1.0677	7.9888	9726.5929	9.3491
ANMRYTDDMH	1.0000	0.0000	1.0181	9.6250	63983.4002	10.6067
ANNELNPGLE	1.0000	0.0000	0.9226	7.5573	5918.7315	9.0175
ANNFVTKEEV	1.0000	0.0000	0.9379	8.2896	13751.7144	9.5803
ANNHSAMENN	1.0000	0.0000	1.0177	8.0072	9934.7951	9.3632
ANNINPGGES	1.0000	0.0000	0.9591	7.7498	7387.2068	9.1654
ANNNLSSSSM	1.0000	0.0000	0.9647	6.7672	2383.2075	8.4101
ANNNNPKYGQ	1.0000	0.0000	0.9624	7.9638	9451.0203	9.3299
ANNWVVAKIP	1.0000	0.0000	1.0213	9.0786	34106.6048	10.1867
ANPDARTKTQ	1.0000	0.0000	0.9015	8.1997	12400.1407	9.5112
ANQAKYLIYE	1.0000	0.0000	0.9576	8.6298	20344.7552	9.8418
ANQLSKHIAV	1.0000	0.0000	0.9807	8.2069	12502.9912	9.5167
ANQTQFFEGD	1.0000	0.0000	0.9242	8.7329	22910.1347	9.9210
ANRKDCKGVE	1.0000	0.0000	0.9831	8.9879	30725.0722	10.1170
ANRLGASGSL	1.0000	0.0000	0.9787	7.6616	6673.5675	9.0976
ANRLSDFSSK	1.0000	0.0000	0.9686	7.2690	4246.6700	8.7958
ANRNRAVRQG	1.0000	0.0000	0.9456	8.6837	21648.3110	9.8832
ANRPVLIMEN	1.0000	0.0000	0.9703	8.4748	17019.8534	9.7226
ANSFYTLKKP	1.0000	0.0000	0.9680	7.9693	9510.9945	9.3341
ANSGGETDNK	1.0000	0.0000	0.9481	7.7738	7593.6055	9.1838
ANSINVPPLY	1.0000	0.0000	0.9771	7.9726	9546.6784	9.3366
ANSIPLLSSS	1.0000	0.0000	0.9324	6.6460	2072.9139	8.3170
ANSKNMAFGC	1.0000	0.0000	1.0835	8.9681	30034.7384	10.1018
ANSKTKPLDL	1.0000	0.0000	0.9119	7.2950	4375.9347	8.8158
ANSLTRIRYT	1.0000	0.0000	0.9730	8.1467	11665.6849	9.4705
ANSPAIQRSD	1.0000	0.0000	0.9653	7.7846	7688.4037	9.1921
ANSPDIRLTI	1.0000	0.0000	0.9350	7.7859	7700.4509	9.1931
ANSRTPDEMI	1.0000	0.0000	0.9771	8.3364	14513.3039	9.6163
ANSSFINTPD	1.0000	0.0000	0.9597	7.4956	5512.5374	8.9700
ANSSHNISYE	1.0000	0.0000	1.0237	7.6870	6871.2504	9.1171
ANSTISTRKD	1.0000	0.0000	0.9450	7.4866	5455.8681	8.9631
ANTFPVKSRD	1.0000	0.0000	0.9588	8.1593	11835.6493	9.4801
ANTFRFKCQF	1.0000	0.0000	0.9984	9.3923	48943.1190	10.4278
ANTNKLDSVF	1.0000	0.0000	0.9512	7.6579	6645.2122	9.0947
ANVINLIKAN	1.0000	0.0000	0.9267	7.7126	7077.0794	9.1368
ANVVSELLFG	1.0000	0.0000	0.9814	8.1392	11565.8132	9.4647
APADDRKLNK	1.0000	0.0000	0.9054	7.9413	9209.2572	9.3126
APAILRSMAD	1.0000	0.0000	0.9769	8.5162	17849.9315	9.7544
APATTVLFGT	1.0000	0.0000	0.9102	8.6081	19842.4949	9.8251
APCTPVENEM	1.0000	0.0000	1.0028	9.3221	45143.0624	10.3739
APDSEKPERS	1.0000	0.0000	0.9507	7.7842	7685.6665	9.1919
APEKGRNTRT	1.0000	0.0000	0.9117	8.3621	14948.3820	9.6360
APFKTSHSAE	1.0000	0.0000	0.9976	8.2043	12465.0650	9.5147
APFSHTNPTN	1.0000	0.0000	0.9812	8.1068	11142.2950	9.4398
APFTSPSKWT	1.0000	0.0000	1.0543	8.6501	20825.9314	9.8574
APGHNDDLLE	1.0000	0.0000	0.9443	8.2651	13370.0177	9.5615
APGLMDTHNY	1.0000	0.0000	1.0027	9.1205	35795.0959	10.2190
APGTSSSILM	1.0000	0.0000	1.0156	7.8294	8095.8691	9.2266
APHIKAGGNS	1.0000	0.0000	0.9853	8.4600	16731.7144	9.7112
APHRVHVSNS	1.0000	0.0000	1.0603	8.6338	20439.8610	9.8449
APILYRNINP	1.0000	0.0000	0.9474	8.2589	13273.8816	9.5567
APIMIEVGNF	1.0000	0.0000	0.9509	9.0832	34291.3782	10.1903
APIYAALTHE	1.0000	0.0000	0.9345	8.9114	28134.6531	10.0582
APKFQVIDPL	1.0000	0.0000	0.9063	8.5324	18187.5654	9.7669
APKPMLDPKH	1.0000	0.0000	0.9537	8.7804	24196.0069	9.9575
APLAAGQSID	1.0000	0.0000	0.9411	8.2064	12495.1571	9.5163
APLNTSIKGP	1.0000	0.0000	0.9361	7.7464	7358.0543	9.1628
APLSIPMITT	1.0000	0.0000	0.9644	8.2830	13647.6517	9.5752
APLSQKGKVS	1.0000	0.0000	0.9680	7.7856	7697.6010	9.1929
APMTADILDA	1.0000	0.0000	0.9223	8.6426	20646.0164	9.8516
APNPTISIKM	1.0000	0.0000	0.9697	8.1936	12312.2358	9.5065
APNYGMSDAL	1.0000	0.0000	1.0178	8.5740	19079.5976	9.7989
APPEHVDTTG	1.0000	0.0000	0.9069	8.9055	27945.5128	10.0537
APPRRDVAQL	1.0000	0.0000	0.9003	8.6877	21746.4802	9.8862
APPTHSDLYI	1.0000	0.0000	0.9840	8.5115	17755.2804	9.7509
APQLNNIEKK	1.0000	0.0000	0.9085	7.6995	6971.2883	9.1267
APQNPANLSN	1.0000	0.0000	0.9365	7.4100	4995.2656	8.9042
APQSAQLQRQ	1.0000	0.0000	0.9463	8.3306	14417.1840	9.6118
APRRFKACAF	1.0000	0.0000	0.9494	9.6109	62948.7062	10.5958
APRSNSSSKK	1.0000	0.0000	0.9508	6.8953	2761.9630	8.5086
APRTSNAEPQ	1.0000	0.0000	0.9409	8.0612	10571.6514	9.4047
APSGVSDTNV	1.0000	0.0000	0.9841	7.9363	9156.2917	9.3087
APTIKLGTIN	1.0000	0.0000	0.9075	8.0108	9976.5414	9.3660
APTVRSKLSV	1.0000	0.0000	0.9748	7.8830	8610.8702	9.2677
APWPIIKDSD	1.0000	0.0000	1.0112	8.8425	25990.8991	10.0053
APYLLNPLPN	1.0000	0.0000	0.9407	7.7931	7764.8332	9.1987
APYQSSNQNS	1.0000	0.0000	0.9959	7.4852	5447.2264	8.9620
AQANCDNNFI	1.0000	0.0000	1.0071	8.6637	21154.9385	9.8678
AQAPADDRKL	1.0000	0.0000	0.8946	8.3501	14743.5938	9.6268
AQELQKPRPA	1.0000	0.0000	0.8955	8.4256	16082.8837	9.6848
AQEQHFSLIT	1.0000	0.0000	0.9764	8.5177	17881.9791	9.7556
AQFDPLNKEC	1.0000	0.0000	0.9842	8.7746	24035.3745	9.9531
AQFHNRNDFK	1.0000	0.0000	0.9730	8.7165	22481.3466	9.9084
AQGNEMSSRS	1.0000	0.0000	1.0358	7.9706	9524.4040	9.3351
AQGSALDAIR	1.0000	0.0000	0.9478	8.3041	13982.5152	9.5914
AQHKDQSSLM	1.0000	0.0000	1.0330	8.3511	14760.9964	9.6276
AQIKKNRVAI	1.0000	0.0000	0.9127	8.3855	15357.1658	9.6540
AQIKLPTSHI	1.0000	0.0000	0.9582	8.2139	12603.4969	9.5221
AQIVPNLEME	1.0000	0.0000	0.9508	8.6342	20447.7495	9.8451
AQIYYKSNVE	1.0000	0.0000	1.0013	8.5935	19513.1703	9.8139
AQKGLDWNVF	1.0000	0.0000	1.0259	9.2672	42381.5457	10.3317
AQKQLLCSLQ	1.0000	0.0000	1.0065	8.3051	13999.9882	9.5922
AQKRMVVRTS	1.0000	0.0000	0.9928	8.9201	28419.4837	10.0649
AQKSYEDLAK	1.0000	0.0000	0.9532	8.1067	11140.0316	9.4397
AQLILLIARL	1.0000	0.0000	0.9157	7.9607	9417.3214	9.3275
AQLQRQRDGN	1.0000	0.0000	0.9267	8.5306	18148.2975	9.7655
AQLRGQQNTQ	1.0000	0.0000	0.9240	8.4644	16816.5762	9.7146
AQLSMKVVID	1.0000	0.0000	0.9893	8.5675	18937.5086	9.7939
AQLSPFELQS	1.0000	0.0000	0.9693	7.7555	7435.6077	9.1698
AQNGLNAYAL	1.0000	0.0000	0.9604	8.2158	12631.1772	9.5235
AQNNTKQCNN	1.0000	0.0000	0.9927	8.1629	11884.9612	9.4829
AQNTGDIENN	1.0000	0.0000	0.9258	7.8971	8751.7348	9.2786
AQPKDTNPLF	1.0000	0.0000	0.9148	8.1172	11275.8952	9.4478
AQPTQRSGNV	1.0000	0.0000	0.9638	8.3577	14873.8532	9.6327
AQQDSFELRS	1.0000	0.0000	0.9794	7.9969	9817.4215	9.3553
AQRDTNLFVH	1.0000	0.0000	0.9582	8.7671	23829.0220	9.9473
AQRKDKDTQS	1.0000	0.0000	0.9278	8.0421	10342.2396	9.3901
AQSASLESGS	1.0000	0.0000	0.9790	7.2394	4104.5141	8.7731
AQSKRIQPQQ	1.0000	0.0000	0.9380	8.3802	15264.1359	9.6499
AQSQAKTNGE	1.0000	0.0000	0.9450	8.0396	10312.5517	9.3881
AQTLTRHIWF	1.0000	0.0000	1.0144	9.6763	67873.4404	10.6461
AQYQKNSSIK	1.0000	0.0000	0.9825	7.8237	8042.4748	9.2222
ARAPLNTSIK	1.0000	0.0000	0.9352	7.7479	7370.5394	9.1639
ARASDNGLNN	1.0000	0.0000	0.9518	7.5478	5854.3295	9.0101
AREIDKFRYS	1.0000	0.0000	0.9721	8.6771	21483.1454	9.8781
AREREFSNLG	1.0000	0.0000	0.9725	8.2336	12893.1095	9.5372
ARFARLCFKN	1.0000	0.0000	1.0073	9.1755	38134.0981	10.2612
ARFENTCINE	1.0000	0.0000	0.9947	8.8480	26154.0757	10.0095
ARFNSSIVKP	1.0000	0.0000	0.9866	7.9388	9182.6517	9.3107
ARFSSKSDMA	1.0000	0.0000	1.0358	8.0953	10995.7702	9.4310
ARFVSYLTLS	1.0000	0.0000	1.0138	8.1305	11450.2278	9.4580
ARGEYNPYSL	1.0000	0.0000	1.0102	8.5548	18661.2058	9.7841
ARGLPARLPV	1.0000	0.0000	0.9203	8.6208	20136.3612	9.8349
ARIDAKEEWS	1.0000	0.0000	1.0196	8.9704	30114.8962	10.1036
ARIEVVLDDA	1.0000	0.0000	0.9024	8.6207	20132.9888	9.8348
ARINPSIMED	1.0000	0.0000	0.9793	8.3963	15549.1378	9.6623
ARINRVSDHR	1.0000	0.0000	0.9943	8.6637	21155.4592	9.8678
ARKLYGKGER	1.0000	0.0000	0.9345	8.8288	25584.8630	9.9948
ARLCFKNNYA	1.0000	0.0000	1.0340	8.9699	30094.3797	10.1031
ARLKDSNDKP	1.0000	0.0000	0.9268	7.5926	6164.1402	9.0446
ARLPVDICTQ	1.0000	0.0000	0.9607	9.1241	35943.1077	10.2217
ARLRSSFDQS	1.0000	0.0000	0.9991	7.7438	7335.6260	9.1607
ARMDNSLNLY	1.0000	0.0000	1.0136	8.1085	11163.4514	9.4411
ARMQCKQSQP	1.0000	0.0000	1.0449	9.3350	45819.5086	10.3838
ARNDRAQPTQ	1.0000	0.0000	0.9067	8.5075	17672.0983	9.7477
ARNEVSTTAT	1.0000	0.0000	0.9441	8.0297	10195.8987	9.3805
ARNQQSSVSP	1.0000	0.0000	0.9940	7.6520	6600.3415	9.0902
ARNSVGFIFD	1.0000	0.0000	0.9864	8.6207	20134.0667	9.8348
ARPLSSDSLS	1.0000	0.0000	0.9528	6.9267	2863.5121	8.5327
ARPQQTTTLN	1.0000	0.0000	0.9095	8.1219	11337.8854	9.4514
ARQDEPSLPP	1.0000	0.0000	0.9337	8.0919	10952.9602	9.4284
ARQLSEILHS	1.0000	0.0000	0.9935	7.9523	9325.7836	9.3210
ARSDSFCPWY	1.0000	0.0000	1.1850	9.8310	81107.6988	10.7650
ARSGSKYLIT	1.0000	0.0000	0.9941	8.0366	10277.1368	9.3858
ARSQKEIVET	1.0000	0.0000	0.9373	8.2685	13421.4732	9.5641
ARSQRNKART	1.0000	0.0000	0.9546	8.1710	11996.9398	9.4891
ARSRCSNLLE	1.0000	0.0000	1.0329	8.0730	10716.8011	9.4138
ARSWMEESKQ	1.0000	0.0000	1.1025	9.0968	34832.1061	10.2007
ARTKTQNPGI	1.0000	0.0000	0.9090	8.3363	14511.3439	9.6162
ARTLMRVKQN	1.0000	0.0000	0.9635	8.7014	22093.2335	9.8968
ARTMHKLLDP	1.0000	0.0000	0.9680	8.7442	23209.2139	9.9297
ARVDETSFID	1.0000	0.0000	0.9466	8.4350	16257.8969	9.6921
ASAAQPKDTN	1.0000	0.0000	0.9317	7.8729	8511.7530	9.2600
ASADRNMLHD	1.0000	0.0000	1.0171	8.5382	18309.2938	9.7714
ASASGNRIRI	1.0000	0.0000	0.9852	7.9994	9846.5228	9.3573
ASASVAKASN	1.0000	0.0000	0.9754	7.4445	5197.7462	8.9307
ASASVINMSK	1.0000	0.0000	1.0183	7.7758	7611.5102	9.1854
ASAYQGFIEV	1.0000	0.0000	0.9780	8.9638	29886.3338	10.0985
ASCCPEQDSS	1.0000	0.0000	1.1216	8.7774	24113.1257	9.9552
ASCEYSNNLE	1.0000	0.0000	1.0476	8.1037	11102.7850	9.4374
ASDGRKLSIR	1.0000	0.0000	0.9717	7.8676	8459.5234	9.2559
ASDNGLNNKI	1.0000	0.0000	0.9332	7.3193	4500.2181	8.8345
ASEDDTNKTP	1.0000	0.0000	0.9176	7.6484	6572.6246	9.0874
ASEGKFNLCQ	1.0000	0.0000	1.0319	8.6221	20166.3764	9.8359
ASELWANSKN	1.0000	0.0000	1.0298	7.9791	9618.1846	9.3416
ASENPNMFTK	1.0000	0.0000	0.9888	8.1167	11269.3030	9.4474
ASEQLVAPGH	1.0000	0.0000	0.9812	8.6400	20584.6244	9.8496
ASEVGRPRER	1.0000	0.0000	0.9540	8.6961	21958.5569	9.8927
ASEVQENLYE	1.0000	0.0000	0.9742	8.1915	12283.2693	9.5049
ASEVQMNISN	1.0000	0.0000	1.0131	7.9744	9567.0663	9.3380
ASFAFNSFMP	1.0000	0.0000	1.0539	8.5728	19051.8966	9.7979
ASFAGNEASN	1.0000	0.0000	0.9842	7.7589	7464.3079	9.1723
ASFKRMVLYT	1.0000	0.0000	1.0255	8.9162	28290.6201	10.0619
ASFPPDSSSG	1.0000	0.0000	0.9994	7.4886	5468.3060	8.9646
ASFSNYDSLA	1.0000	0.0000	1.0042	7.5920	6159.7118	9.0441
ASFWTDSYLP	1.0000	0.0000	1.0917	8.8783	27083.2454	10.0328
ASGKLNLGQS	1.0000	0.0000	0.9640	7.4805	5417.5971	8.9584
ASGNRIRIIA	1.0000	0.0000	0.9581	8.3201	14243.6278	9.6037
ASGPPKFVKE	1.0000	0.0000	0.9523	8.3857	15360.3340	9.6541
ASGQYNNRHV	1.0000	0.0000	1.0361	8.7433	23185.2183	9.9290
ASGSLASKAL	1.0000	0.0000	0.9614	7.2712	4257.4638	8.7975
ASGTLKKSVL	1.0000	0.0000	0.9540	7.4979	5527.5327	8.9718
ASGTPITKSH	1.0000	0.0000	0.9884	8.0942	10981.3018	9.4301
ASGVLDSAKY	1.0000	0.0000	1.0012	8.1186	11293.9243	9.4488
ASHKYINKDT	1.0000	0.0000	0.9856	8.2631	13338.2904	9.5599
ASHPISPTRL	1.0000	0.0000	0.9904	8.0426	10348.3474	9.3905
ASHRKHQVTD	1.0000	0.0000	0.9989	8.8974	27685.9446	10.0475
ASHWSRIDSM	1.0000	0.0000	1.1640	9.1504	37046.1349	10.2419
ASISPLIAYS	1.0000	0.0000	0.9954	7.6883	6882.2196	9.1181
ASIYNEEKQC	1.0000	0.0000	1.0329	8.7763	24084.3660	9.9544
ASKALASSTC	1.0000	0.0000	1.0274	7.8859	8639.4560	9.2700
ASKCTCHQDR	1.0000	0.0000	1.1027	9.6848	68539.9815	10.6526
ASKGHASYYE	1.0000	0.0000	1.0588	8.7900	24465.5901	9.9649
ASKKDNFHEP	1.0000	0.0000	0.9725	8.1831	12164.9986	9.4984
ASKKGRWTND	1.0000	0.0000	1.0351	8.7152	22447.4708	9.9074
ASKLGTVLLP	1.0000	0.0000	0.9421	7.7374	7281.8812	9.1558
ASKLRAHDKN	1.0000	0.0000	0.9670	7.9784	9610.6089	9.3411
ASKMVDLLDS	1.0000	0.0000	0.9925	7.8467	8258.3197	9.2398
ASKNVPENTT	1.0000	0.0000	0.9354	7.6306	6439.2523	9.0737
ASKQINATPT	1.0000	0.0000	0.9291	7.8254	8058.2058	9.2235
ASKTVGEKIR	1.0000	0.0000	0.9438	8.2598	13288.3202	9.5574
ASLCWSSSNQ	1.0000	0.0000	1.1274	8.3261	14341.6504	9.6083
ASLDLVKGMC	1.0000	0.0000	1.0632	8.9467	29302.9118	10.0853
ASLESGSRAA	1.0000	0.0000	0.9860	7.6348	6470.6195	9.0770
ASLISKSASI	1.0000	0.0000	0.9527	6.9823	3052.7295	8.5754
ASLQSEALQI	1.0000	0.0000	0.9543	7.6199	6360.5797	9.0655
ASLWFSTIQL	1.0000	0.0000	1.0602	8.5030	17581.5875	9.7443
ASNAEKESSS	1.0000	0.0000	0.9485	6.8976	2769.1172	8.5103
ASNFNFSRKK	1.0000	0.0000	0.9824	7.6480	6569.8037	9.0871
ASNFSAVMNE	1.0000	0.0000	1.0299	8.1224	11343.6899	9.4518
ASNHNTMAAR	1.0000	0.0000	1.0260	8.5442	18434.7530	9.7759
ASNKDNTNKN	1.0000	0.0000	0.9095	6.9859	3065.5671	8.5782
ASNLKRAIFI	1.0000	0.0000	0.9549	7.9787	9614.1759	9.3413
ASNNVQLPTL	1.0000	0.0000	0.9409	7.4971	5521.9938	8.9711
ASNQIRDMQA	1.0000	0.0000	0.9881	8.5436	18423.4071	9.7755
ASNQVESWFA	1.0000	0.0000	1.0869	8.8396	25902.3044	10.0030
ASNTGDSDSN	1.0000	0.0000	0.9528	7.0951	3476.3829	8.6622
ASPCQLNEMY	1.0000	0.0000	1.0846	9.1034	35094.5510	10.2058
ASPDISKLAL	1.0000	0.0000	0.9377	7.3956	4913.1456	8.8931
ASPNMITTLP	1.0000	0.0000	0.9700	8.0561	10509.7106	9.4008
ASPTPSAIRF	1.0000	0.0000	0.9754	8.1082	11160.3789	9.4409
ASQCSTHAKL	1.0000	0.0000	1.0592	8.5396	18338.8878	9.7725
ASQFNSAIVS	1.0000	0.0000	1.0013	7.7096	7052.4014	9.1345
ASQGLPNSRS	1.0000	0.0000	0.9796	7.4164	5032.3212	8.9091
ASQHLINNLD	1.0000	0.0000	0.9658	7.7056	7019.9849	9.1314
ASQNLNNETK	1.0000	0.0000	0.9216	7.2021	3931.8088	8.7444
ASQPSVDNIN	1.0000	0.0000	0.9640	7.5640	5964.1247	9.0226
ASQSKIFFKT	1.0000	0.0000	0.9777	7.9953	9799.7435	9.3541
ASRIKNFSLN	1.0000	0.0000	0.9627	7.4031	4955.5606	8.8989
ASRMLESIGK	1.0000	0.0000	1.0102	8.1803	12126.4694	9.4963
ASRTRVQHGI	1.0000	0.0000	0.9799	8.9487	29370.6106	10.0869
ASSESGYTQS	1.0000	0.0000	1.0170	7.6182	6347.9763	9.0642
ASSFRVLNGS	1.0000	0.0000	1.0091	7.6684	6726.1294	9.1028
ASSGYLNNKG	1.0000	0.0000	0.9950	7.6728	6760.4437	9.1062
ASSKNAADLN	1.0000	0.0000	0.9358	7.1574	3734.8234	8.7101
ASSLLQLADL	1.0000	0.0000	0.9338	7.1850	3855.2624	8.7313
ASSNLRARPL	1.0000	0.0000	0.9616	7.5035	5563.1361	8.9761
ASSQKHRTFS	1.0000	0.0000	1.0266	8.0215	10100.0553	9.3742
ASSSTTSQNP	1.0000	0.0000	0.9523	6.9417	2913.5049	8.5443
ASSTCILLYW	1.0000	0.0000	1.1527	9.1857	38584.7034	10.2691
ASSVLTKTLE	1.0000	0.0000	0.9415	7.3993	4934.3409	8.8960
ASTTEFASYT	1.0000	0.0000	0.9914	8.1634	11892.8135	9.4833
ASTTSNHSVI	1.0000	0.0000	1.0034	7.6608	6667.5748	9.0970
ASVAKASNHN	1.0000	0.0000	0.9992	7.8240	8045.3002	9.2224
ASVINMSKMK	1.0000	0.0000	1.0489	8.3494	14732.4068	9.6263
ASVWADSAEK	1.0000	0.0000	1.0577	8.7331	22913.7170	9.9211
ASYTQSLKKQ	1.0000	0.0000	0.9755	7.8067	7886.8893	9.2091
ASYYERAETQ	1.0000	0.0000	0.9815	8.8398	25908.1725	10.0031
ATAPNYGMSD	1.0000	0.0000	1.0122	8.6982	22011.0267	9.8943
ATDHGHNSLL	1.0000	0.0000	1.0074	8.2632	13340.2424	9.5600
ATDNYGDCNN	1.0000	0.0000	1.0233	8.7276	22770.7017	9.9170
ATDSEEFKTS	1.0000	0.0000	0.9525	7.7450	7346.3110	9.1617
ATEETHVENP	1.0000	0.0000	0.9279	8.5565	18699.3014	9.7855
ATFLFLSERS	1.0000	0.0000	0.9841	7.8659	8442.8481	9.2546
ATFNIMRETN	1.0000	0.0000	0.9655	8.5816	19246.1252	9.8047
ATGINALSHA	1.0000	0.0000	0.9791	8.2299	12838.2640	9.5344
ATHTDQSHGT	1.0000	0.0000	0.9907	8.7858	24348.1138	9.9617
ATILPLTLLG	1.0000	0.0000	0.9087	7.7921	7755.6609	9.1979
ATIPNNFKGD	1.0000	0.0000	0.9279	8.1548	11774.5331	9.4767
ATISKSLKAE	1.0000	0.0000	0.9352	7.4364	5149.5982	8.9245
ATITGELSIM	1.0000	0.0000	0.9739	8.3936	15501.4656	9.6602
ATKKLFQGTQ	1.0000	0.0000	0.9108	8.3971	15563.2207	9.6629
ATLIYVNDTP	1.0000	0.0000	0.9341	8.3637	14976.9278	9.6373
ATLVNHPRSV	1.0000	0.0000	0.9946	8.3969	15559.4251	9.6627
ATLYELFNEE	1.0000	0.0000	0.9444	8.2598	13287.5656	9.5574
ATNNLQLDIN	1.0000	0.0000	0.9115	7.4257	5086.2267	8.9163
ATPKHAPMTA	1.0000	0.0000	0.9356	9.0511	33044.6763	10.1656
ATPPQTINLQ	1.0000	0.0000	0.9045	8.0841	10854.9669	9.4224
ATPTTVIIMR	1.0000	0.0000	0.9147	8.9539	29547.9029	10.0909
ATRARMQCKQ	1.0000	0.0000	0.9726	9.6741	67703.9206	10.6444
ATRASEQLVA	1.0000	0.0000	0.9472	8.2678	13411.2182	9.5635
ATSCDKTDKN	1.0000	0.0000	0.9867	8.1812	12139.0478	9.4970
ATSDAEPFVY	1.0000	0.0000	0.9688	8.6883	21763.3463	9.8868
ATSLWVDTTL	1.0000	0.0000	1.0231	8.5773	19151.9359	9.8014
ATSMQAESNN	1.0000	0.0000	0.9974	7.8142	7954.9377	9.2148
ATSNIQMHQL	1.0000	0.0000	1.0157	8.5317	18172.9276	9.7664
ATSSKLNAQK	1.0000	0.0000	0.9363	7.2778	4289.8674	8.8026
ATSSQEHENR	1.0000	0.0000	0.9956	8.0126	9996.6596	9.3674
ATTMGESMAE	1.0000	0.0000	1.0094	8.9722	30174.3033	10.1049
ATTSGLSPPQ	1.0000	0.0000	0.9580	7.7466	7359.5224	9.1629
ATTSHPRTMA	1.0000	0.0000	0.9973	8.8466	26113.0706	10.0084
ATTVLFGTKF	1.0000	0.0000	0.9232	8.6446	20694.2510	9.8531
AVAAPTIKLG	1.0000	0.0000	0.9030	8.4821	17164.5439	9.7283
AVADTKPSEA	1.0000	0.0000	0.9304	8.1600	11845.8115	9.4807
AVAGLTLKPG	1.0000	0.0000	0.9205	8.3943	15514.1665	9.6608
AVDMAFLDDP	1.0000	0.0000	0.9369	8.9298	28738.0959	10.0724
AVDNPPCFYK	1.0000	0.0000	1.0029	9.3395	46060.5411	10.3873
AVEAKINISS	1.0000	0.0000	0.9610	7.6882	6881.4288	9.1181
AVEGKSFGMD	1.0000	0.0000	0.9992	8.9706	30121.5049	10.1037
AVELLNMHHS	1.0000	0.0000	1.0586	8.7341	22940.9379	9.9219
AVELQLACGA	1.0000	0.0000	0.9791	9.1093	35336.0691	10.2103
AVEMKLGVKG	1.0000	0.0000	0.9524	9.0023	31241.7192	10.1281
AVEQEISPFT	1.0000	0.0000	0.9442	8.4445	16436.7151	9.6994
AVETHKPDDC	1.0000	0.0000	0.9693	9.3128	44663.9422	10.3667
AVFLCCHIPI	1.0000	0.0000	1.0457	10.1787	121038.4262	11.0323
AVGGFTTVDV	1.0000	0.0000	0.8990	9.1683	37820.9972	10.2557
AVITGETLSV	1.0000	0.0000	0.9524	8.2631	13338.9291	9.5599
AVKLGLLIVR	1.0000	0.0000	0.9345	8.3440	14641.3546	9.6221
AVKNQFLKEG	1.0000	0.0000	0.9346	8.3501	14743.1736	9.6268
AVKPNKKDPG	1.0000	0.0000	0.9116	8.1862	12209.1246	9.5008
AVKTKFLGDL	1.0000	0.0000	0.9234	8.2663	13387.0998	9.5623
AVLVIDEEKY	1.0000	0.0000	0.9239	8.6943	21913.3979	9.8913
AVLVNPIPAR	1.0000	0.0000	0.9255	8.4881	17282.0539	9.7328
AVLVTDINNP	1.0000	0.0000	0.9293	8.0425	10346.5396	9.3903
AVLVTTSVFR	1.0000	0.0000	0.9740	8.5496	18549.7823	9.7801
AVMNESPLSI	1.0000	0.0000	1.0056	7.9663	9478.1434	9.3318
AVNTPTPRTQ	1.0000	0.0000	0.9074	8.3834	15319.6184	9.6524
AVNYFSDLWA	1.0000	0.0000	1.0881	9.1920	38865.2347	10.2739
AVPVQQSLRI	1.0000	0.0000	0.9585	8.4647	16823.4189	9.7149
AVPVRSDSDK	1.0000	0.0000	0.9756	8.0462	10390.8417	9.3932
AVRQGVLPLL	1.0000	0.0000	0.9360	8.4942	17404.4042	9.7375
AVRVNYADNS	1.0000	0.0000	0.9986	8.3740	15155.9540	9.6452
AVSANSLTRI	1.0000	0.0000	0.9682	7.6657	6705.0524	9.1007
AVSHIYTDHA	1.0000	0.0000	1.0159	9.1730	38025.8528	10.2593
AVVNKETDWG	1.0000	0.0000	1.0073	9.2842	43218.8359	10.3448
AWGSQFGGSD	1.0000	0.0000	1.1022	9.2633	42190.1987	10.3287
AWQSINFTNL	1.0000	0.0000	1.0472	8.5538	18641.1446	9.7834
AWYARGEYNP	1.0000	0.0000	1.0352	9.9177	89621.4586	10.8317
AYALRSCLFT	1.0000	0.0000	1.0534	8.9656	29945.7953	10.0998
AYANVVSELL	1.0000	0.0000	0.9866	8.1583	11823.1236	9.4794
AYATSLWVDT	1.0000	0.0000	1.0575	9.1319	36265.6090	10.2277
AYFRPFQHVR	1.0000	0.0000	0.9035	9.8186	79960.1210	10.7555
AYKKKSLQHT	1.0000	0.0000	0.9830	8.2873	13715.6766	9.5785
AYLRRVKKSS	1.0000	0.0000	1.0021	8.0883	10907.5230	9.4256
AYMEHNSDYN	1.0000	0.0000	1.0765	8.9580	29685.1176	10.0940
AYMLSKLHEE	1.0000	0.0000	1.0315	8.6742	21412.0078	9.8759
AYNNQCKFSN	1.0000	0.0000	1.0608	8.5316	18169.5946	9.7663
AYPHSFMDGD	1.0000	0.0000	1.0346	9.3976	49247.4602	10.4320
AYQGFIEVHK	1.0000	0.0000	0.9264	9.4638	53144.9515	10.4828
AYQKIKEIVK	1.0000	0.0000	0.9115	8.6457	20720.7749	9.8540
AYRQARFENT	1.0000	0.0000	0.9364	8.9331	28847.8666	10.0749
AYRYRLNQDI	1.0000	0.0000	0.9642	8.8768	27037.3008	10.0316
AYSIQGGVIN	1.0000	0.0000	0.9933	8.6867	21722.2483	9.8855
AYSRPSMVLR	1.0000	0.0000	1.0572	8.6849	21677.1026	9.8841
AYSYFLSDSC	1.0000	0.0000	1.1236	8.6883	21762.8611	9.8867
AYTHGKAGNP	1.0000	0.0000	0.9610	9.0034	31279.1499	10.1289
AYTQNKVQTL	1.0000	0.0000	0.9403	8.3961	15545.1640	9.6621
AYTSMSSVQD	1.0000	0.0000	1.0597	8.3109	14093.6641	9.5967
AYTVTQGPNF	1.0000	0.0000	0.9420	8.9270	28646.7216	10.0702
CAALDDNNDQ	1.0000	0.0000	0.9824	8.4586	16705.7866	9.7102
CADKPNQKQF	1.0000	0.0000	0.9784	8.9205	28431.1708	10.0652
CAFSQHFKPK	1.0000	0.0000	1.0525	9.3007	44048.3961	10.3575
CAKKEHQRES	1.0000	0.0000	1.0308	9.0220	31957.7258	10.1432
CANSPAIQRS	1.0000	0.0000	1.0430	8.4397	16345.4127	9.6956
CANVINLIKA	1.0000	0.0000	0.9932	8.5543	18651.2192	9.7837
CAPFTSPSKW	1.0000	0.0000	1.1373	9.3247	45282.5042	10.3759
CAQFDPLNKE	1.0000	0.0000	0.9842	8.7746	24035.3745	9.9531
CAQIKKNRVA	1.0000	0.0000	0.9789	9.0003	31167.1473	10.1265
CASEVGRPRE	1.0000	0.0000	1.0167	9.2168	39991.2991	10.2930
CCAQFDPLNK	1.0000	0.0000	1.0558	9.4102	49966.8914	10.4416
CCHIPILPDI	1.0000	0.0000	1.0394	9.8110	79258.5417	10.7496
CCPEQDSSVL	1.0000	0.0000	1.1125	9.0144	31679.7757	10.1374
CCPGDNLKII	1.0000	0.0000	1.0477	9.2918	43595.7273	10.3506
CCTIQLPQTS	1.0000	0.0000	1.0717	9.1955	39024.2774	10.2766
CDCTDTQGES	1.0000	0.0000	1.0686	9.3585	47076.2429	10.4019
CDDEDNISSI	1.0000	0.0000	1.0142	8.1039	11104.6106	9.4375
CDDTQYTSLD	1.0000	0.0000	1.0193	8.6986	22022.7516	9.8947
CDGTVCKYNS	1.0000	0.0000	1.1244	9.5099	56044.0805	10.5183
CDITDLEKSN	1.0000	0.0000	0.9885	8.1146	11242.3908	9.4458
CDKTDKNDDH	1.0000	0.0000	0.9875	8.7668	23821.6333	9.9471
CDKVNNSRRK	1.0000	0.0000	1.0258	8.4029	15668.2943	9.6674
CDNNFIQVEQ	1.0000	0.0000	1.0017	8.9895	30783.1704	10.1183
CDQDPCRTCS	1.0000	0.0000	1.1415	10.0202	100845.5050	10.9105
CDSSPQRKNA	1.0000	0.0000	1.0322	8.2649	13366.0423	9.5613
CDTLNNNKQG	1.0000	0.0000	0.9922	8.2143	12609.4210	9.5224
CDWSAQIKLP	1.0000	0.0000	1.0953	9.3646	47411.2562	10.4066
CDYNPALNIK	1.0000	0.0000	1.0084	8.6365	20502.1913	9.8469
CEANFIEDTS	1.0000	0.0000	1.0129	8.6198	20112.7214	9.8341
CEKILPLQQL	1.0000	0.0000	0.9718	8.5259	18050.6983	9.7619
CEKMFNEAIT	1.0000	0.0000	1.0106	9.2618	42117.4231	10.3275
CEKYNESIYI	1.0000	0.0000	1.0584	8.9836	30573.5174	10.1137
CETHSWNAWG	1.0000	0.0000	1.2550	10.6122	199364.3157	11.3655
CEYSNNLEEN	1.0000	0.0000	1.0303	8.1486	11690.7577	9.4719
CFEINKSGPL	1.0000	0.0000	1.0258	8.5431	18412.0413	9.7751
CFFEPFQDGT	1.0000	0.0000	0.9530	9.6629	66835.6711	10.6358
CFGSEPEEEL	1.0000	0.0000	1.0166	8.8138	25144.1932	9.9832
CFKNNYAEFS	1.0000	0.0000	1.0707	8.8575	26444.0610	10.0168
CFNCANSPAI	1.0000	0.0000	1.1053	9.1741	38070.5679	10.2601
CFNNSNQGSD	1.0000	0.0000	1.0502	8.0905	10935.2635	9.4273
CFPLNHNDSI	1.0000	0.0000	1.0568	8.5926	19492.1972	9.8132
CFVDSHENAD	1.0000	0.0000	1.0593	9.1024	35056.6098	10.2050
CFYKTQYSWN	1.0000	0.0000	1.1804	10.0104	99712.8445	10.9029
CGAKHNFFNQ	1.0000	0.0000	1.0453	9.4018	49485.6658	10.4352
CGLLDKGKNN	1.0000	0.0000	0.9950	8.2875	13718.7855	9.5787
CGNHVITISR	1.0000	0.0000	1.0616	9.1671	37765.9930	10.2547
CGNRTQILYL	1.0000	0.0000	1.0203	9.0076	31429.5480	10.1321
CGRQRQPLML	1.0000	0.0000	1.0154	9.5369	57810.9624	10.5390
CGTKKSEHDK	1.0000	0.0000	1.0263	8.7911	24495.8993	9.9657
CHIPILPDID	1.0000	0.0000	0.9750	9.1559	37280.8987	10.2461
CHLDTSSCSN	1.0000	0.0000	1.1353	8.5694	18978.6077	9.7954
CHQDRSILGS	1.0000	0.0000	1.0820	8.8278	25554.1508	9.9940
CIDATRARMQ	1.0000	0.0000	0.9647	9.6928	69175.5806	10.6588
CIDNVRKQLF	1.0000	0.0000	0.9981	8.9936	30927.2930	10.1214
CIFQLPFNFN	1.0000	0.0000	1.0270	9.0219	31952.1737	10.1431
CIINPMASNF	1.0000	0.0000	1.0727	8.9186	28370.9245	10.0638
CIKGNKANSI	1.0000	0.0000	1.0124	8.2790	13585.2176	9.5721
CIKHSCGNRT	1.0000	0.0000	1.1267	9.5470	58487.8395	10.5468
CIKKVTNREG	1.0000	0.0000	0.9824	8.9403	29087.8923	10.0804
CILLYWQIGT	1.0000	0.0000	1.0887	9.9707	95255.5203	10.8724
CINEMLTSLG	1.0000	0.0000	1.0553	8.6293	20333.2180	9.8414
CIQIYYTSQK	1.0000	0.0000	1.0488	9.2872	43365.8608	10.3470
CISELSIMPK	1.0000	0.0000	1.0622	8.5452	18456.1351	9.7767
CITLRVNPPK	1.0000	0.0000	0.9828	8.7521	23420.2367	9.9357
CKFSNEYMVS	1.0000	0.0000	1.1336	9.0843	34331.3280	10.1911
CKGVEKFASQ	1.0000	0.0000	1.0252	9.0551	33198.4282	10.1687
CKHSQFLKGL	1.0000	0.0000	1.0585	8.8652	26679.7059	10.0227
CKIESECMDD	1.0000	0.0000	1.1022	9.5667	59827.6553	10.5619
CKIIEINFTT	1.0000	0.0000	0.9712	8.8074	24961.3685	9.9783
CKNAQEQHFS	1.0000	0.0000	1.0567	9.0430	32740.1418	10.1594
CKNKDATSDA	1.0000	0.0000	0.9923	8.2692	13431.9481	9.5646
CKNSNHDSKL	1.0000	0.0000	1.0330	7.8954	8735.3236	9.2773
CKQSQPRSPF	1.0000	0.0000	1.0525	8.7152	22446.8678	9.9074
CKSDLNLKWS	1.0000	0.0000	1.0915	8.4548	16633.0997	9.7073
CKSIHTQTSR	1.0000	0.0000	1.0625	8.7018	22102.4096	9.8971
CKVNNERFPK	1.0000	0.0000	1.0046	8.8127	25112.9412	9.9823
CKYNSELSIV	1.0000	0.0000	1.0596	8.3456	14667.0093	9.6233
CLAPNPTISI	1.0000	0.0000	1.0013	8.3433	14629.5944	9.6216
CLCEEHSDSD	1.0000	0.0000	1.1299	9.0948	34749.1850	10.1992
CLCNTGTKEV	1.0000	0.0000	1.0558	9.3235	45219.7133	10.3750
CLEPRYKPAD	1.0000	0.0000	0.9794	9.1599	37453.6469	10.2492
CLFKSNLIRS	1.0000	0.0000	1.0339	8.0327	10231.0566	9.3828
CLFTNPSGDK	1.0000	0.0000	1.0217	8.4637	16804.8117	9.7141
CLGSFDDRLQ	1.0000	0.0000	1.0320	8.7777	24121.0831	9.9554
CLIKIHIKNL	1.0000	0.0000	1.0045	8.6200	20117.9737	9.8343
CLLDNPSPLC	1.0000	0.0000	1.0694	8.5816	19246.3322	9.8047
CLLGDKKKAE	1.0000	0.0000	0.9690	8.5179	17885.1378	9.7557
CLLSSSDQFT	1.0000	0.0000	1.0384	7.8985	8766.1549	9.2797
CLNLEVLSDS	1.0000	0.0000	1.0114	7.7609	7482.2770	9.1740
CLNRTQTAKR	1.0000	0.0000	0.9827	8.7405	23110.2384	9.9268
CLQWFKGNSP	1.0000	0.0000	1.1323	9.4416	51802.2658	10.4657
CLSTWAGGQP	1.0000	0.0000	1.1168	9.7000	69753.0888	10.6644
CMDDFDQQVE	1.0000	0.0000	0.9728	9.7500	73889.8379	10.7028
CMSLSKGSSQ	1.0000	0.0000	1.0942	8.1000	11054.6245	9.4345
CNESMPFLYK	1.0000	0.0000	1.0931	9.0888	34512.9083	10.1946
CNHDQLREAN	1.0000	0.0000	1.0236	8.8982	27710.8471	10.0481
CNIAQFHNRN	1.0000	0.0000	1.0475	9.0838	34313.6071	10.1907
CNIELEVMLG	1.0000	0.0000	1.0349	9.1174	35666.0277	10.2165
CNKNIHNTTL	1.0000	0.0000	1.0115	8.3369	14520.6456	9.6166
CNKRKRQGMR	1.0000	0.0000	1.0222	9.5155	56403.5765	10.5225
CNKTQTEVSE	1.0000	0.0000	1.0065	8.4744	17011.4115	9.7223
CNLCRRGGKN	1.0000	0.0000	1.0876	9.4212	50598.7718	10.4500
CNLRQPQGFK	1.0000	0.0000	1.0000	9.0735	33907.3526	10.1828
CNNEYELEEV	1.0000	0.0000	1.0171	8.8037	24855.2671	9.9754
CNNINETSNT	1.0000	0.0000	0.9919	7.7450	7346.5031	9.1617
CNNRLAPSGV	1.0000	0.0000	1.0408	8.5267	18067.0277	9.7625
CNNRNPNSVQ	1.0000	0.0000	1.0319	8.1519	11735.9894	9.4745
CNPVDTKRQE	1.0000	0.0000	0.9742	8.9259	28608.4794	10.0693
CNSANLGAKL	1.0000	0.0000	1.0109	8.0454	10381.5860	9.3926
CNSINTINPS	1.0000	0.0000	1.0090	7.7284	7207.3611	9.1490
CNSKEHPLLP	1.0000	0.0000	1.0307	8.3776	15218.3437	9.6479
CNSKNSHSAI	1.0000	0.0000	1.0587	7.9336	9127.3656	9.3066
CNSTSYSKQM	1.0000	0.0000	1.1128	8.4762	17048.2882	9.7237
CNTGTKEVEK	1.0000	0.0000	0.9760	8.7655	23784.9646	9.9461
CNTSRDSVSS	1.0000	0.0000	1.0484	7.7267	7193.1874	9.1476
CNYNMEKNNA	1.0000	0.0000	1.0666	8.7771	24105.1094	9.9550
CPAVAAPTIK	1.0000	0.0000	0.9432	9.1531	37161.0852	10.2440
CPCLGSFDDR	1.0000	0.0000	1.0978	9.5254	57053.5050	10.5302
CPDVKTILDL	1.0000	0.0000	0.9672	8.6239	20206.6791	9.8372
CPEQDSSVLL	1.0000	0.0000	1.0298	8.2156	12629.4665	9.5234
CPGDNLKIID	1.0000	0.0000	0.9753	8.6366	20506.1544	9.8470
CPGQFDDIIA	1.0000	0.0000	0.9416	9.3967	49195.7443	10.4313
CPHTTASLWF	1.0000	0.0000	1.1426	9.8253	80577.2221	10.7607
CPNTPQPSKL	1.0000	0.0000	0.9984	8.2527	13179.1041	9.5519
CPRKACNSKN	1.0000	0.0000	1.0857	8.8600	26517.7010	10.0187
CPSSNLEDFL	1.0000	0.0000	1.0254	7.9802	9630.8072	9.3425
CPWYPATISK	1.0000	0.0000	1.1160	9.7607	74805.1520	10.7110
CQDFVYTTMT	1.0000	0.0000	0.9962	9.9072	88548.6827	10.8236
CQEQVIDKAA	1.0000	0.0000	0.9430	9.2257	40403.4079	10.2998
CQGDKTHDKT	1.0000	0.0000	0.9768	9.1862	38606.4653	10.2694
CQKASKLGTV	1.0000	0.0000	1.0159	8.6648	21181.5823	9.8687
CQKPNCVKNR	1.0000	0.0000	1.0667	9.3284	45474.4881	10.3787
CQLNEMYPTS	1.0000	0.0000	1.0801	9.0155	31716.5037	10.1382
CQNKKISVEK	1.0000	0.0000	1.0066	8.4022	15655.1025	9.6668
CQNNDNKRFE	1.0000	0.0000	1.0077	8.5744	19087.8440	9.7992
CQSDTDELPN	1.0000	0.0000	0.9970	8.2648	13364.0035	9.5612
CQTPSSWDSV	1.0000	0.0000	1.1542	9.0542	33165.3094	10.1680
CQVNIVADTR	1.0000	0.0000	0.9779	9.2133	39828.6164	10.2902
CRKNSDLLNG	1.0000	0.0000	1.0122	8.0431	10353.4602	9.3908
CRRGGKNSTA	1.0000	0.0000	1.0352	8.8648	26666.6768	10.0224
CRTCSSNLPP	1.0000	0.0000	1.1027	8.7035	22145.7526	9.8984
CSAGGSPIFP	1.0000	0.0000	1.0649	8.9093	28067.8812	10.0566
CSDNNEAGLY	1.0000	0.0000	1.0482	8.5292	18120.2022	9.7645
CSEDDPLFCD	1.0000	0.0000	1.0789	9.2459	41353.9720	10.3153
CSENLVPIFS	1.0000	0.0000	1.0501	8.3330	14456.5236	9.6137
CSEYNPLNGS	1.0000	0.0000	1.0606	8.2172	12652.1800	9.5246
CSKILSEIFY	1.0000	0.0000	1.0663	8.6114	19918.0056	9.8276
CSKLGQQVEK	1.0000	0.0000	1.0186	8.7231	22653.2673	9.9135
CSLDNLANTN	1.0000	0.0000	0.9876	7.6724	6756.9660	9.1059
CSLPPFYMYT	1.0000	0.0000	1.1089	9.6622	66781.5688	10.6353
CSLQNTDESW	1.0000	0.0000	1.1152	8.8183	25275.5730	9.9866
CSLTIFFDSN	1.0000	0.0000	1.0496	8.2962	13856.4509	9.5853
CSLTQSYYRS	1.0000	0.0000	1.1145	8.6149	19998.5448	9.8303
CSLYSANSGG	1.0000	0.0000	1.0923	8.3003	13921.8069	9.5885
CSMHTSINIE	1.0000	0.0000	1.1069	8.8662	26707.9126	10.0234
CSNKSIGQTF	1.0000	0.0000	1.0509	8.4185	15951.1622	9.6793
CSNLLESNTK	1.0000	0.0000	0.9873	7.4637	5313.6153	8.9455
CSPQSVQTCF	1.0000	0.0000	1.1349	9.4145	50213.2197	10.4449
CSPSYLQHFN	1.0000	0.0000	1.1169	8.8692	26802.3590	10.0258
CSQLFLLSNP	1.0000	0.0000	1.0268	7.9048	8830.0469	9.2845
CSQSVYKTLY	1.0000	0.0000	1.0976	8.8635	26627.0606	10.0214
CSSNLPPSPC	1.0000	0.0000	1.1012	8.3450	14657.1376	9.6229
CSSYHHSLGV	1.0000	0.0000	1.1800	9.1308	36223.0540	10.2269
CSTHAKLILR	1.0000	0.0000	1.0374	8.6949	21928.9206	9.8918
CSTSQLINNV	1.0000	0.0000	1.0277	7.9508	9310.2266	9.3199
CSYQYLSLNK	1.0000	0.0000	1.0800	8.3840	15330.9344	9.6529
CTCHQDRSIL	1.0000	0.0000	1.1105	9.5791	60690.8861	10.5714
CTDTQGESPW	1.0000	0.0000	1.0943	9.6106	62933.1301	10.5957
CTDYVSIFSD	1.0000	0.0000	1.0777	8.9106	28108.4085	10.0576
CTGRRATFLF	1.0000	0.0000	0.9789	9.4853	54476.9605	10.4993
CTGVVPERKW	1.0000	0.0000	1.0377	10.2287	128200.7376	11.0707
CTHPLISNAP	1.0000	0.0000	1.0372	8.6571	20994.3904	9.8627
CTIENAYRYR	1.0000	0.0000	1.0110	9.5878	61299.4276	10.5781
CTIQLPQTSA	1.0000	0.0000	0.9994	8.6088	19859.2688	9.8256
CTLIAIAIFT	1.0000	0.0000	0.9608	9.0337	32389.4523	10.1522
CTLKLSDNPH	1.0000	0.0000	1.0257	8.3019	13948.2080	9.5898
CTPEPNRINQ	1.0000	0.0000	0.9829	8.7136	22406.3255	9.9062
CTPVENEMLE	1.0000	0.0000	1.0154	9.0928	34668.8473	10.1976
CTQLDGKWNT	1.0000	0.0000	1.0728	9.4385	51617.6915	10.4633
CTRNFDKRSE	1.0000	0.0000	1.0250	8.6944	21915.2026	9.8914
CTTTDSLSEV	1.0000	0.0000	1.0183	8.1763	12069.8846	9.4932
CVAGPLNEKP	1.0000	0.0000	0.9871	8.8493	26193.7452	10.0105
CVATGINALS	1.0000	0.0000	1.0273	8.6313	20380.8962	9.8429
CVATHTDQSH	1.0000	0.0000	1.0617	9.4647	53196.8612	10.4835
CVEGFSDVST	1.0000	0.0000	1.0700	8.9001	27770.6291	10.0495
CVKNRKRQFY	1.0000	0.0000	1.0147	9.4882	54659.1454	10.5016
CVPTQNPTTH	1.0000	0.0000	0.9959	9.1898	38767.3651	10.2722
CVTAADNQIH	1.0000	0.0000	0.9950	9.3326	45691.9783	10.3819
CWATILPLTL	1.0000	0.0000	1.0620	9.2969	43853.4091	10.3545
CWKTTILLYT	1.0000	0.0000	1.0815	9.5729	60254.7425	10.5666
CWSSSNQWVG	1.0000	0.0000	1.2856	9.8856	86373.5378	10.8070
CYKVEDDKNK	1.0000	0.0000	0.9954	8.8774	27056.4453	10.0321
CYSTGILRSI	1.0000	0.0000	1.0727	8.7298	22826.9940	9.9186
CYTVVNDYST	1.0000	0.0000	1.0779	9.2285	40534.0687	10.3020
DAAPGTSSSI	1.0000	0.0000	0.9746	7.6137	6315.8346	9.0608
DACLNLEVLS	1.0000	0.0000	1.0076	8.1097	11178.5603	9.4420
DADDSNIELS	1.0000	0.0000	0.9361	7.3331	4572.1512	8.8451
DADENTVCNS	1.0000	0.0000	1.0122	8.3346	14482.3250	9.6148
DADNLRQYAQ	1.0000	0.0000	0.9375	8.5352	18245.4743	9.7691
DADRSNHHAS	1.0000	0.0000	1.0322	8.3279	14372.4726	9.6098
DADSVNLLTS	1.0000	0.0000	0.9422	7.2789	4295.4135	8.8034
DAELSHQNKN	1.0000	0.0000	0.9636	7.7623	7493.7097	9.1750
DAEPFVYSVD	1.0000	0.0000	0.9757	8.8083	24985.8396	9.9789
DAHHFPATLV	1.0000	0.0000	0.9514	9.1907	38808.1469	10.2729
DAIRPDTNQP	1.0000	0.0000	0.8992	8.2940	13821.7872	9.5837
DAISNNGQYS	1.0000	0.0000	0.9972	7.8461	8252.5498	9.2394
DAISVDRSPP	1.0000	0.0000	0.9674	8.0205	10088.3476	9.3735
DAKDTNRSIS	1.0000	0.0000	0.9462	7.5061	5579.9481	8.9781
DAKEEWSVDV	1.0000	0.0000	1.0303	9.0649	33573.8927	10.1762
DAKLQSHTPN	1.0000	0.0000	0.9611	7.9466	9265.1010	9.3166
DAKSLPTSSA	1.0000	0.0000	0.9455	7.1991	3918.2577	8.7421
DALKQIHPQD	1.0000	0.0000	0.9173	8.5611	18798.0847	9.7890
DALSDGPDWP	1.0000	0.0000	1.0254	8.8488	26179.6050	10.0101
DALSKGASCC	1.0000	0.0000	1.1092	8.9370	28979.0200	10.0779
DANLSLTAKD	1.0000	0.0000	0.9177	7.3928	4897.0637	8.8909
DANNFVTKEE	1.0000	0.0000	0.9268	8.1208	11323.1374	9.4506
DANTFRFKCQ	1.0000	0.0000	0.9896	9.1846	38535.8079	10.2682
DAPFSHTNPT	1.0000	0.0000	0.9738	8.2934	13812.3667	9.5832
DAPHIKAGGN	1.0000	0.0000	0.9378	8.7403	23104.9185	9.9267
DARGLPARLP	1.0000	0.0000	0.9132	8.4521	16580.2444	9.7052
DARNQQSSVS	1.0000	0.0000	0.9909	7.6153	6327.2063	9.0620
DARTKTQNPG	1.0000	0.0000	0.9084	8.2959	13852.6834	9.5852
DASNQVESWF	1.0000	0.0000	1.0817	8.7712	23941.4426	9.9504
DASPCQLNEM	1.0000	0.0000	1.0507	8.7804	24196.3115	9.9575
DASPTPSAIR	1.0000	0.0000	0.9567	7.9006	8787.2254	9.2813
DASQHLINNL	1.0000	0.0000	0.9658	7.7056	7019.9849	9.1314
DASVWADSAE	1.0000	0.0000	1.0594	8.7991	24724.4585	9.9719
DATIPNNFKG	1.0000	0.0000	0.9279	8.1548	11774.5331	9.4767
DATPKHAPMT	1.0000	0.0000	0.9364	8.9827	30543.1212	10.1130
DATRARMQCK	1.0000	0.0000	0.9757	9.5864	61199.4957	10.5770
DATSCDKTDK	1.0000	0.0000	0.9805	8.3678	15047.9752	9.6404
DATSDAEPFV	1.0000	0.0000	0.9418	8.3653	15004.9706	9.6385
DAVITGETLS	1.0000	0.0000	0.9404	8.0943	10983.2508	9.4302
DAVKNQFLKE	1.0000	0.0000	0.9246	8.1855	12198.1958	9.5003
DAYPHSFMDG	1.0000	0.0000	1.0346	9.3976	49247.4602	10.4320
DAYQKIKEIV	1.0000	0.0000	0.9074	8.7118	22358.2206	9.9048
DAYSYFLSDS	1.0000	0.0000	1.0402	8.0332	10236.6130	9.3832
DCDKVNNSRR	1.0000	0.0000	1.0278	8.4690	16906.4710	9.7182
DCDTLNNNKQ	1.0000	0.0000	0.9774	8.0497	10432.7731	9.3959
DCDWSAQIKL	1.0000	0.0000	1.0936	9.3279	45449.2849	10.3784
DCFPLNHNDS	1.0000	0.0000	1.0540	8.5523	18607.4590	9.7822
DCKGVEKFAS	1.0000	0.0000	1.0218	8.9674	30009.0017	10.1012
DCNNEYELEE	1.0000	0.0000	1.0047	8.6349	20465.7833	9.8457
DCNYNMEKNN	1.0000	0.0000	1.0618	8.7087	22280.2992	9.9024
DCPAVAAPTI	1.0000	0.0000	0.9373	9.2191	40097.7156	10.2947
DCPDVKTILD	1.0000	0.0000	0.9578	8.7675	23841.4316	9.9476
DCPNTPQPSK	1.0000	0.0000	0.9972	8.3963	15549.7451	9.6623
DCQEQVIDKA	1.0000	0.0000	0.9443	9.1573	37344.7805	10.2473
DCTDTQGESP	1.0000	0.0000	0.9960	8.7401	23099.1766	9.9265
DCTGRRATFL	1.0000	0.0000	0.9729	9.2777	42892.9281	10.3397
DDAKSLPTSS	1.0000	0.0000	0.9392	7.1307	3621.6369	8.6895
DDCPDVKTIL	1.0000	0.0000	0.9578	8.7675	23841.4316	9.9476
DDDLRSIKSS	1.0000	0.0000	0.9484	7.2199	4013.2889	8.7581
DDDPGGKSQS	1.0000	0.0000	0.9655	7.9228	9014.4920	9.2983
DDDQPGDTKT	1.0000	0.0000	0.8825	8.2798	13596.9431	9.5727
DDDRSDMTNN	1.0000	0.0000	0.9742	7.9849	9683.4107	9.3461
DDEADTSPAL	1.0000	0.0000	0.9195	7.8452	8244.8075	9.2387
DDEDNISSIA	1.0000	0.0000	0.9426	7.5171	5651.0833	8.9866
DDEKFIRTQA	1.0000	0.0000	0.8900	8.5682	18952.7847	9.7944
DDEPDSPRNL	1.0000	0.0000	0.9297	7.7125	7076.6805	9.1367
DDESVSSSDL	1.0000	0.0000	0.9568	7.0191	3185.0355	8.6038
DDFDQQVENS	1.0000	0.0000	0.9563	8.2003	12408.2165	9.5116
DDFVADQEKK	1.0000	0.0000	0.8960	8.5157	17841.2975	9.7541
DDGLGAISSQ	1.0000	0.0000	0.9726	7.9172	8956.5864	9.2940
DDGPERCSMH	1.0000	0.0000	1.0725	9.6076	62713.9292	10.5933
DDHIKNDVHL	1.0000	0.0000	0.9678	8.6168	20043.8194	9.8318
DDIGNALEGN	1.0000	0.0000	0.9281	8.0364	10274.1502	9.3857
DDIIAVFLCC	1.0000	0.0000	1.0285	9.7879	77183.4441	10.7319
DDKEFMKDCQ	1.0000	0.0000	0.9878	9.3614	47235.2466	10.4041
DDKGIQTKDN	1.0000	0.0000	0.9007	8.0503	10440.0409	9.3963
DDKNAGPDNN	1.0000	0.0000	0.9185	7.7397	7301.5597	9.1576
DDKNEIARSQ	1.0000	0.0000	0.9353	7.9132	8915.6848	9.2910
DDKNKLAPRT	1.0000	0.0000	0.9016	7.8534	8322.8145	9.2450
DDKNSNLASG	1.0000	0.0000	0.9404	7.1853	3856.4640	8.7315
DDLAYNNQCK	1.0000	0.0000	1.0100	8.6472	20755.7352	9.8551
DDLGLQSSKK	1.0000	0.0000	0.9405	7.3681	4759.7642	8.8720
DDLGSINSPR	1.0000	0.0000	0.9605	7.5810	6082.0785	9.0356
DDLLEMDTFA	1.0000	0.0000	0.9423	8.5122	17768.4691	9.7514
DDLLKIKRGF	1.0000	0.0000	0.9190	8.2234	12742.2570	9.5294
DDLRKVPDIR	1.0000	0.0000	0.9020	8.4007	15629.1334	9.6657
DDLRSIKSSD	1.0000	0.0000	0.9484	7.2199	4013.2889	8.7581
DDLSEKNDTK	1.0000	0.0000	0.9080	7.3531	4678.3638	8.8604
DDMHSYRLAG	1.0000	0.0000	1.0418	9.1440	36775.8616	10.2370
DDMWLPMSKP	1.0000	0.0000	1.1037	9.4052	49678.0771	10.4378
DDNGSYSVNI	1.0000	0.0000	1.0007	7.8587	8373.8303	9.2491
DDNKSGAWQS	1.0000	0.0000	1.0551	8.4738	17000.7839	9.7219
DDNMWSSLEI	1.0000	0.0000	1.0822	8.5630	18839.6813	9.7904
DDNNDQNEST	1.0000	0.0000	0.9234	7.3434	4626.7171	8.8530
DDNNKYYLDP	1.0000	0.0000	0.9605	8.1956	12341.5380	9.5081
DDNRFWKQNA	1.0000	0.0000	1.0213	9.0253	32079.9199	10.1458
DDNTKNASCE	1.0000	0.0000	0.9943	8.0997	11051.3919	9.4343
DDNVLKTCIQ	1.0000	0.0000	0.9772	8.6320	20396.2558	9.8434
DDPGGDMMVI	1.0000	0.0000	0.9429	9.5263	57110.3357	10.5308
DDPGGKSQSS	1.0000	0.0000	0.9817	7.6424	6527.9566	9.0829
DDPHKNENYT	1.0000	0.0000	0.9602	8.3703	15091.1670	9.6423
DDPKCASEVG	1.0000	0.0000	1.0068	8.8625	26595.6143	10.0206
DDPLFCDYNP	1.0000	0.0000	1.0054	9.0248	32058.6138	10.1454
DDPNDDLLKI	1.0000	0.0000	0.8948	7.6329	6456.8101	9.0755
DDQNGERNIV	1.0000	0.0000	0.9314	8.3380	14539.6469	9.6175
DDQPGDTKTK	1.0000	0.0000	0.8848	8.2137	12601.1458	9.5219
DDRKLNKISP	1.0000	0.0000	0.9245	7.5646	5968.4031	9.0230
DDRLLSLNLF	1.0000	0.0000	0.9377	7.3963	4917.0827	8.8937
DDRLQGYADN	1.0000	0.0000	0.9416	8.5437	18424.5324	9.7756
DDRSDMTNNM	1.0000	0.0000	1.0228	8.4127	15844.7924	9.6749
DDSKQQINDT	1.0000	0.0000	0.9252	7.7592	7466.8949	9.1726
DDSNIELSDI	1.0000	0.0000	0.9335	7.3051	4426.9664	8.8236
DDSTLEEKYT	1.0000	0.0000	0.9404	7.9286	9075.5131	9.3028
DDTHFNNGSE	1.0000	0.0000	0.9884	8.1686	11963.7600	9.4873
DDTIPESLAL	1.0000	0.0000	0.9191	7.6735	6765.9498	9.1068
DDTNKTPFSD	1.0000	0.0000	0.9306	7.7682	7544.8333	9.1795
DDTNLGEMNP	1.0000	0.0000	0.9560	8.2079	12518.0024	9.5175
DDTQYTSLDR	1.0000	0.0000	0.9546	8.1779	12092.3264	9.4944
DDVMGNTNKF	1.0000	0.0000	0.9760	8.6058	19791.3645	9.8233
DDVQSQKFSL	1.0000	0.0000	0.9750	7.8774	8555.4314	9.2634
DDVTTADEAF	1.0000	0.0000	0.8889	8.5894	19421.3064	9.8107
DDYKAELKEP	1.0000	0.0000	0.9106	8.2870	13711.3127	9.5783
DEADTSPALL	1.0000	0.0000	0.9212	7.7016	6987.8429	9.1283
DEAFDQSRRA	1.0000	0.0000	0.9477	8.5359	18260.7631	9.7696
DEAHTYYMNT	1.0000	0.0000	1.0039	9.3858	48580.6837	10.4229
DEANIHNKSL	1.0000	0.0000	0.9593	7.7149	7095.8531	9.1386
DECANVINLI	1.0000	0.0000	0.9907	8.5714	19022.9843	9.7969
DECKNKDATS	1.0000	0.0000	0.9887	8.2202	12696.3587	9.5270
DEDNISSIAS	1.0000	0.0000	0.9516	7.2368	4092.3022	8.7711
DEDSLKNLPN	1.0000	0.0000	0.9106	7.1451	3682.2654	8.7006
DEEASSKNAA	1.0000	0.0000	0.9458	7.5266	5712.9110	8.9938
DEECTHPLIS	1.0000	0.0000	1.0236	8.7775	24116.3042	9.9553
DEEKYQVRMN	1.0000	0.0000	0.9682	9.0237	32020.1933	10.1446
DEENNLNIPA	1.0000	0.0000	0.9116	7.5768	6052.6334	9.0324
DEESLLINWK	1.0000	0.0000	1.0108	8.2254	12771.4141	9.5309
DEFDDEPDSP	1.0000	0.0000	0.9275	8.1355	11516.4302	9.4619
DEFEDKKPFS	1.0000	0.0000	0.9420	8.1743	12042.8190	9.4917
DEHTDESYQN	1.0000	0.0000	0.9884	8.4131	15853.4341	9.6752
DEIESTSDQN	1.0000	0.0000	0.9417	7.4961	5515.6645	8.9704
DEKFIRTQAE	1.0000	0.0000	0.8896	8.5877	19382.1208	9.8094
DEKKFDRFCS	1.0000	0.0000	1.0206	8.9077	28015.8096	10.0554
DEKVNNLPHR	1.0000	0.0000	0.9560	8.2264	12786.4288	9.5317
DELDRNSQSS	1.0000	0.0000	0.9539	7.1662	3772.7561	8.7168
DELNKKLILE	1.0000	0.0000	0.8935	7.4254	5084.5381	8.9160
DELPNKTGSD	1.0000	0.0000	0.9277	7.6204	6364.6574	9.0659
DEMIDPNSWG	1.0000	0.0000	1.0761	9.1883	38701.2262	10.2711
DENCTGVVPE	1.0000	0.0000	0.9787	9.1226	35881.9277	10.2206
DENGTTSNYG	1.0000	0.0000	0.9784	8.0749	10740.2754	9.4153
DENLWMSTKA	1.0000	0.0000	1.0629	8.7858	24347.4998	9.9617
DENSATSNIQ	1.0000	0.0000	0.9444	7.3584	4707.2169	8.8646
DENTVCNSTS	1.0000	0.0000	1.0211	7.9663	9478.0699	9.3318
DEPDGCRVNC	1.0000	0.0000	1.0411	9.7434	73329.9560	10.6977
DEPDSPRNLG	1.0000	0.0000	0.9434	7.8771	8553.1280	9.2633
DEPLKHLIKE	1.0000	0.0000	0.9206	8.1464	11662.2264	9.4703
DEPMSEFKNN	1.0000	0.0000	0.9861	8.0873	10894.4054	9.4248
DEPSLPPANE	1.0000	0.0000	0.9268	7.7027	6996.8468	9.1292
DEQLYSNPSS	1.0000	0.0000	0.9814	7.3915	4889.9643	8.8900
DEQNIVPMQI	1.0000	0.0000	0.9389	8.8181	25270.0586	9.9865
DEQQLMPIVL	1.0000	0.0000	0.9428	8.6770	21480.8369	9.8780
DERDPMARLR	1.0000	0.0000	0.9311	8.9076	28013.9851	10.0553
DERRVHQNAS	1.0000	0.0000	0.9898	8.5962	19572.4407	9.8159
DERSNQNVSQ	1.0000	0.0000	0.9741	7.6601	6662.2776	9.0965
DESAVAGLTL	1.0000	0.0000	0.9461	7.9982	9832.7313	9.3563
DESEPIPNVS	1.0000	0.0000	0.9569	7.6701	6739.0247	9.1041
DESGQSSCSE	1.0000	0.0000	1.0552	7.9209	8995.2027	9.2969
DESVSSSDLD	1.0000	0.0000	0.9568	7.0191	3185.0355	8.6038
DESWNSQKRM	1.0000	0.0000	1.1000	8.8224	25396.2699	9.9898
DESYQNSWGR	1.0000	0.0000	1.1041	8.9483	29358.1633	10.0866
DETSFIDSFL	1.0000	0.0000	0.9713	7.8471	8262.5483	9.2402
DEVFKQSLPL	1.0000	0.0000	0.9498	7.9824	9655.7325	9.3442
DEVVSIYKTS	1.0000	0.0000	0.9946	8.1700	11982.1972	9.4883
DFAAYRQARF	1.0000	0.0000	0.8969	9.3958	49142.8612	10.4305
DFCCPGDNLK	1.0000	0.0000	1.0602	9.4187	50457.2583	10.4482
DFCGLLDKGK	1.0000	0.0000	0.9902	8.8683	26775.0156	10.0251
DFDAISVDRS	1.0000	0.0000	0.9819	8.1548	11774.3895	9.4766
DFDCTGRRAT	1.0000	0.0000	0.9509	9.4213	50608.4553	10.4502
DFDQQVENSN	1.0000	0.0000	0.9642	8.0137	10009.5814	9.3682
DFEDDTNLGE	1.0000	0.0000	0.9167	8.1572	11807.8631	9.4785
DFFELNNTKD	1.0000	0.0000	0.9307	7.9282	9070.8951	9.3025
DFFGPSVEID	1.0000	0.0000	0.9610	8.6607	21082.4729	9.8655
DFGDDVTTAD	1.0000	0.0000	0.8941	8.6662	21215.7049	9.8697
DFGYKGPLET	1.0000	0.0000	0.9334	8.7826	24257.4732	9.9592
DFIDLSYPNQ	1.0000	0.0000	0.9759	8.1807	12131.2717	9.4966
DFKHLQENTK	1.0000	0.0000	0.9431	8.2829	13645.7012	9.5751
DFKITQRPPN	1.0000	0.0000	0.9118	8.3672	15037.3755	9.6400
DFLDRSSRNS	1.0000	0.0000	0.9807	7.4011	4944.1275	8.8973
DFNSDIARER	1.0000	0.0000	0.9571	8.2336	12892.7374	9.5372
DFPWSEIVSS	1.0000	0.0000	1.0904	8.5984	19622.4773	9.8176
DFRLYAVLVT	1.0000	0.0000	0.9498	8.8599	26517.4761	10.0187
DFRPILSIKL	1.0000	0.0000	0.9439	7.9216	9002.1523	9.2974
DFSKKLHPSM	1.0000	0.0000	1.0346	8.2856	13688.1884	9.5772
DFSLFWDDTI	1.0000	0.0000	1.0423	8.9785	30397.1300	10.1098
DFSSGCPCLG	1.0000	0.0000	1.1406	9.2753	42777.5321	10.3379
DFSSKIRKEV	1.0000	0.0000	0.9751	7.9737	9559.0798	9.3375
DFSWLFKHSQ	1.0000	0.0000	1.1156	9.0532	33123.8335	10.1672
DFTTINLSSN	1.0000	0.0000	0.9442	7.2273	4047.6724	8.7638
DFVADQEKKS	1.0000	0.0000	0.9435	8.2354	12919.9977	9.5386
DFVPSQFATI	1.0000	0.0000	0.9569	8.6133	19961.1551	9.8291
DFVYTTMTKY	1.0000	0.0000	0.9655	9.4213	50607.5958	10.4501
DFYSIFGCFG	1.0000	0.0000	1.0616	9.7861	77023.2062	10.7305
DGAVPVQQSL	1.0000	0.0000	0.9602	8.4546	16627.9200	9.7071
DGDTVIKLHT	1.0000	0.0000	0.9278	8.5749	19098.1811	9.7995
DGEGHIQKPE	1.0000	0.0000	0.9094	8.9168	28310.2837	10.0623
DGGDFFGPSV	1.0000	0.0000	0.9755	8.9301	28748.1775	10.0726
DGGDISAIVN	1.0000	0.0000	0.9598	8.2760	13537.8056	9.5698
DGHNAANMRY	1.0000	0.0000	1.0176	9.2632	42185.7169	10.3286
DGKIRYSREK	1.0000	0.0000	0.9669	8.4996	17512.4433	9.7417
DGKWNTGLVN	1.0000	0.0000	1.0297	8.8619	26578.5444	10.0202
DGLFTGKNRK	1.0000	0.0000	0.9348	8.2852	13681.8762	9.5769
DGLGAISSQN	1.0000	0.0000	0.9743	7.7306	7225.1866	9.1506
DGLMGKSETS	1.0000	0.0000	1.0048	8.0823	10831.8755	9.4209
DGNDLTFTCV	1.0000	0.0000	0.9957	8.9227	28503.5039	10.0669
DGNGEQQEQH	1.0000	0.0000	0.9360	8.8947	27598.5226	10.0453
DGNHLIINPN	1.0000	0.0000	0.9580	8.0285	10181.5423	9.3796
DGNIDPPFTP	1.0000	0.0000	0.9101	8.4125	15841.2378	9.6747
DGNMQPNFAH	1.0000	0.0000	1.0005	9.0696	33754.8663	10.1798
DGNNWRPCHL	1.0000	0.0000	1.1292	9.7945	77767.8505	10.7370
DGPDWPFGNN	1.0000	0.0000	1.0287	9.2035	39383.2947	10.2827
DGPERCSMHT	1.0000	0.0000	1.0730	9.5881	61319.3743	10.5783
DGPWPETLNR	1.0000	0.0000	1.0038	9.0085	31463.3897	10.1328
DGQHNLKESQ	1.0000	0.0000	0.9763	8.1328	11480.5735	9.4598
DGRDERRVHQ	1.0000	0.0000	0.9030	9.2937	43692.5821	10.3521
DGSASEVQEN	1.0000	0.0000	0.9764	7.8770	8551.9263	9.2632
DGSTRDVNEA	1.0000	0.0000	0.9537	8.1650	11914.2141	9.4845
DGTASDGRKL	1.0000	0.0000	0.9465	8.1182	11289.3065	9.4486
DGTGTKLVIG	1.0000	0.0000	0.9143	8.5500	18558.2944	9.7804
DGTKTNNNRS	1.0000	0.0000	0.9382	7.4496	5228.4689	8.9347
DGTTLPTDNR	1.0000	0.0000	0.9092	8.0427	10349.2149	9.3905
DGTVCKYNSE	1.0000	0.0000	1.0467	8.8743	26958.6606	10.0297
DGVDLVSTLS	1.0000	0.0000	0.9714	7.7305	7224.3003	9.1505
DHALQDTFCN	1.0000	0.0000	1.0130	9.1190	35733.6905	10.2178
DHAQANCDNN	1.0000	0.0000	1.0242	8.7698	23903.1741	9.9494
DHASSGYLNN	1.0000	0.0000	1.0239	7.9284	9073.1016	9.3027
DHELMQYIKR	1.0000	0.0000	0.9760	9.2728	42655.9983	10.3360
DHGHNSLLKQ	1.0000	0.0000	1.0081	8.2360	12929.3491	9.5391
DHIKNDVHLF	1.0000	0.0000	0.9811	8.8245	25457.0253	9.9914
DHIVPNKNRS	1.0000	0.0000	0.9831	8.1106	11190.9798	9.4427
DHKDSSGSLR	1.0000	0.0000	1.0040	7.6982	6960.9225	9.1257
DHKSRVFLTL	1.0000	0.0000	0.9872	8.3075	14038.2501	9.5940
DHLNMLKICP	1.0000	0.0000	1.0484	9.0698	33766.0793	10.1800
DHRLDNASLQ	1.0000	0.0000	0.9729	7.9862	9697.3683	9.3471
DHTANELSVN	1.0000	0.0000	0.9739	7.8899	8679.3240	9.2730
DHTIPSLFRG	1.0000	0.0000	0.9847	8.5901	19436.3654	9.8113
DHVWQAYKKK	1.0000	0.0000	1.0249	9.7702	75623.6815	10.7183
DHYQNDSNDD	1.0000	0.0000	0.9950	8.2072	12506.6118	9.5169
DIACIKHSCG	1.0000	0.0000	1.1035	9.7275	71992.8139	10.6855
DIAQIYYKSN	1.0000	0.0000	0.9901	8.4456	16458.2339	9.7002
DIAREREFSN	1.0000	0.0000	0.9578	8.2530	13184.7957	9.5522
DIASPDISKL	1.0000	0.0000	0.9383	7.5112	5612.8400	8.9820
DICTQLDGKW	1.0000	0.0000	1.0522	9.6849	68553.8811	10.6528
DIDKLCQSDT	1.0000	0.0000	0.9886	8.3695	15076.1287	9.6417
DIDTANLYDP	1.0000	0.0000	0.9239	8.2145	12612.4358	9.5225
DIEITDTLSV	1.0000	0.0000	0.9264	7.9017	8798.7536	9.2822
DIEMPESMDT	1.0000	0.0000	0.9973	8.7674	23837.4683	9.9475
DIENESHNSS	1.0000	0.0000	0.9795	7.3151	4478.0137	8.8312
DIENNLRVFV	1.0000	0.0000	0.9500	8.3184	14215.8344	9.6024
DIETVKLKQQ	1.0000	0.0000	0.8977	8.2046	12469.4469	9.5149
DIFPKEFALI	1.0000	0.0000	0.9082	8.5067	17656.0392	9.7471
DIGKIHMSDP	1.0000	0.0000	0.9990	8.8133	25130.1025	9.9828
DIGNALEGNA	1.0000	0.0000	0.9315	8.1047	11115.6279	9.4382
DIGRCIDNVR	1.0000	0.0000	0.9786	9.2472	41417.5575	10.3164
DIHEFVQVIS	1.0000	0.0000	0.9808	8.9027	27856.0196	10.0515
DIHITVEHTE	1.0000	0.0000	0.9258	9.0534	33131.4332	10.1673
DIHSKNLFEK	1.0000	0.0000	0.9696	7.9747	9569.8671	9.3382
DIHVRQSSRG	1.0000	0.0000	1.0250	8.6195	20106.0699	9.8339
DIIAVFLCCH	1.0000	0.0000	1.0484	10.1420	116029.6173	11.0041
DIISSDSNLD	1.0000	0.0000	0.9369	7.0053	3134.8296	8.5932
DIKFQSESND	1.0000	0.0000	0.9592	7.6377	6492.7967	9.0793
DILDATSCDK	1.0000	0.0000	0.9870	8.3501	14743.8854	9.6268
DINANERIDN	1.0000	0.0000	0.9200	7.8390	8185.9823	9.2340
DINLDKKVTF	1.0000	0.0000	0.9179	8.0307	10207.5308	9.3813
DINLSNRKDI	1.0000	0.0000	0.9285	7.4477	5216.9330	8.9332
DINNPLYGGN	1.0000	0.0000	0.9651	8.1216	11333.9435	9.4512
DINPFSGMGF	1.0000	0.0000	1.0199	8.8782	27080.9161	10.0327
DIPFLLTRNA	1.0000	0.0000	0.9243	8.0899	10926.8811	9.4268
DIPGEQSYNL	1.0000	0.0000	0.9719	8.1571	11806.0007	9.4784
DIPSNDTYRT	1.0000	0.0000	0.9584	8.1243	11368.8349	9.4532
DIQFHRKLGH	1.0000	0.0000	0.9582	9.2290	40557.4255	10.3023
DIQSAGEELL	1.0000	0.0000	0.9379	7.9281	9070.4803	9.3025
DIRHSKHSNA	1.0000	0.0000	1.0274	8.2339	12896.9163	9.5374
DIRKHSSVTK	1.0000	0.0000	0.9919	8.0812	10817.8027	9.4201
DIRLTIVTLL	1.0000	0.0000	0.9109	8.0096	9962.7699	9.3651
DISAIVNTKN	1.0000	0.0000	0.9382	7.6746	6774.3327	9.1076
DISDVKDKTF	1.0000	0.0000	0.9363	8.0807	10811.5394	9.4197
DISDYQLSKD	1.0000	0.0000	0.9698	7.7765	7617.6839	9.1859
DISEARLKDS	1.0000	0.0000	0.9461	7.5880	6131.6984	9.0411
DISEMQSKNT	1.0000	0.0000	0.9866	7.8383	8178.9308	9.2334
DISKLALGKK	1.0000	0.0000	0.9246	7.6033	6240.4231	9.0528
DISPAMNESP	1.0000	0.0000	0.9941	7.9779	9605.6113	9.3407
DISSERRETD	1.0000	0.0000	0.9562	7.8637	8422.1175	9.2529
DISTLKRKPI	1.0000	0.0000	0.9221	7.7720	7578.0773	9.1824
DISVNLPSYV	1.0000	0.0000	1.0013	7.9425	9222.0890	9.3135
DISYLIMKIP	1.0000	0.0000	0.9927	8.5142	17810.7020	9.7530
DITDLEKSNW	1.0000	0.0000	1.0102	8.3300	14407.2738	9.6114
DITNANEMEI	1.0000	0.0000	0.9451	8.3189	14222.8436	9.6028
DIVDASNQVE	1.0000	0.0000	0.9523	8.1824	12155.3675	9.4979
DIVWRIQFTL	1.0000	0.0000	0.9934	9.4825	54299.6658	10.4972
DIWFTNKGIS	1.0000	0.0000	1.0447	8.8669	26729.2768	10.0240
DIYLFLSNHN	1.0000	0.0000	1.0101	8.0801	10804.3792	9.4192
DKAALQNQIA	1.0000	0.0000	0.9086	8.1205	11318.7173	9.4503
DKAIINEVFP	1.0000	0.0000	0.9137	8.4249	16069.4168	9.6843
DKAMDLGDNE	1.0000	0.0000	0.9465	8.3797	15254.4731	9.6495
DKASKCTCHQ	1.0000	0.0000	1.0975	9.4843	54414.5137	10.4986
DKCDITDLEK	1.0000	0.0000	0.9492	8.5154	17835.4832	9.7539
DKDMQHSSAS	1.0000	0.0000	1.0445	8.1267	11400.4787	9.4551
DKDTQSHSMH	1.0000	0.0000	1.0597	8.6732	21388.3562	9.8752
DKEFMKDCQE	1.0000	0.0000	0.9871	9.3809	48305.2634	10.4191
DKELQKAAKQ	1.0000	0.0000	0.8928	8.0857	10874.1327	9.4235
DKFEYPVSPT	1.0000	0.0000	0.9670	8.5222	17975.1558	9.7591
DKFLLVTGPV	1.0000	0.0000	0.9301	8.4694	16915.0829	9.7185
DKFRYSSVDL	1.0000	0.0000	1.0081	8.1593	11835.8234	9.4801
DKGDQTSSRI	1.0000	0.0000	0.9616	7.8767	8548.6372	9.2629
DKGFSPRGSL	1.0000	0.0000	0.9898	8.0334	10239.1300	9.3834
DKGIQTKDNK	1.0000	0.0000	0.9011	7.9842	9675.4452	9.3456
DKGKNNPLRE	1.0000	0.0000	0.9195	7.8020	7844.7413	9.2055
DKGNEHNSAV	1.0000	0.0000	0.9874	8.1516	11731.5048	9.4742
DKHGDLIKQI	1.0000	0.0000	0.9242	8.5072	17666.1939	9.7475
DKIANSSFIN	1.0000	0.0000	0.9577	7.4527	5246.9379	8.9370
DKILNRDTGI	1.0000	0.0000	0.9115	8.0597	10553.6284	9.4036
DKIVDLMHKL	1.0000	0.0000	0.9709	8.6673	21243.1439	9.8706
DKKKAEILAD	1.0000	0.0000	0.8866	7.9506	9307.5719	9.3197
DKKPFSRKSN	1.0000	0.0000	0.9561	7.5292	5729.9884	8.9958
DKKVTFRNQA	1.0000	0.0000	0.9225	8.4246	16063.3607	9.6840
DKLCQSDTDE	1.0000	0.0000	0.9874	8.3486	14717.8501	9.6256
DKLFRNKARN	1.0000	0.0000	0.9351	7.9917	9759.1910	9.3513
DKLRVESRLP	1.0000	0.0000	0.9462	7.9559	9364.5746	9.3238
DKLSKAENAV	1.0000	0.0000	0.9342	7.6781	6801.8419	9.1103
DKLTNTPCNK	1.0000	0.0000	0.9665	8.0996	11050.5553	9.4343
DKMELNHTEA	1.0000	0.0000	0.9691	8.5691	18971.7987	9.7951
DKNAGPDNNV	1.0000	0.0000	0.9320	7.9085	8867.5921	9.2874
DKNDDHIKND	1.0000	0.0000	0.9293	7.9850	9684.0808	9.3462
DKNEIARSQR	1.0000	0.0000	0.9449	8.0476	10407.6504	9.3943
DKNKLAPRTS	1.0000	0.0000	0.9258	7.5731	6027.0697	9.0296
DKNRKRPKKA	1.0000	0.0000	0.9053	8.0189	10069.5347	9.3722
DKNSLRCEKM	1.0000	0.0000	1.0457	8.5898	19430.1519	9.8111
DKNSNLASGP	1.0000	0.0000	0.9435	7.2220	4022.9412	8.7597
DKNSRSGVVQ	1.0000	0.0000	0.9937	8.0068	9930.6149	9.3629
DKNVKCSEDD	1.0000	0.0000	0.9997	8.3402	14576.3054	9.6192
DKPDAISNNG	1.0000	0.0000	0.9384	7.6863	6866.2374	9.1166
DKPDTQTCDC	1.0000	0.0000	1.0058	9.4254	50846.9971	10.4533
DKPNQKQFFS	1.0000	0.0000	0.9602	8.1243	11368.6822	9.4532
DKPQNIVSKI	1.0000	0.0000	0.9366	7.8707	8490.3837	9.2583
DKPYNDNSNP	1.0000	0.0000	0.9536	7.5861	6118.0512	9.0396
DKQINTPRLE	1.0000	0.0000	0.9054	7.9986	9837.4229	9.3567
DKRDEKKFDR	1.0000	0.0000	0.8984	8.3936	15500.5475	9.6602
DKRQLLKIPI	1.0000	0.0000	0.9005	8.0159	10035.0124	9.3699
DKRSEQRVEN	1.0000	0.0000	0.9529	8.1271	11405.3657	9.4554
DKSDELDRNS	1.0000	0.0000	0.9362	7.2927	4364.4097	8.8141
DKSLQVAYSR	1.0000	0.0000	0.9996	8.1077	11153.8646	9.4405
DKSSRKASAS	1.0000	0.0000	0.9623	7.1136	3550.9537	8.6764
DKSTHGNMLC	1.0000	0.0000	1.0887	9.0012	31200.0273	10.1272
DKSTLLPTRD	1.0000	0.0000	0.9189	7.5942	6175.0309	9.0458
DKSYLSGIMT	1.0000	0.0000	1.0269	8.2616	13315.0948	9.5587
DKTDKNDDHI	1.0000	0.0000	0.9184	8.1521	11737.7689	9.4746
DKTFVQEPAR	1.0000	0.0000	0.8945	8.7334	22921.5392	9.9214
DKTHDKTPPR	1.0000	0.0000	0.9084	8.4866	17252.2516	9.7317
DKTLSDSNEE	1.0000	0.0000	0.9234	7.1583	3738.4321	8.7107
DKTNTPSSLG	1.0000	0.0000	0.9384	7.3011	4406.7302	8.8205
DKTPPRNHAP	1.0000	0.0000	0.9276	8.4907	17333.7438	9.7348
DKTVQSASNN	1.0000	0.0000	0.9529	7.4013	4945.6233	8.8975
DKVKRYGIDE	1.0000	0.0000	0.9150	8.8143	25159.5470	9.9836
DKVLQNQRLS	1.0000	0.0000	0.9492	7.7542	7424.1355	9.1687
DKVNNSRRKN	1.0000	0.0000	0.9502	7.5612	5945.2286	9.0204
DKVVNGFNKE	1.0000	0.0000	0.9459	8.3198	14238.7191	9.6035
DKWNWESCNL	1.0000	0.0000	1.2003	9.6483	65723.9222	10.6246
DKWRFSRCVA	1.0000	0.0000	1.1213	9.9888	97260.8258	10.8863
DKYLRTILVC	1.0000	0.0000	1.0005	9.0445	32796.6169	10.1605
DLALASRTRV	1.0000	0.0000	0.9518	8.0830	10840.4298	9.4215
DLAYNNQCKF	1.0000	0.0000	1.0270	8.8548	26361.2073	10.0147
DLCNTSRDSV	1.0000	0.0000	1.0321	8.1437	11625.5092	9.4681
DLDIKFQSES	1.0000	0.0000	0.9564	7.6807	6821.6254	9.1122
DLDPFGTDPS	1.0000	0.0000	0.9422	8.0980	11029.4293	9.4330
DLDVKFGDVA	1.0000	0.0000	0.9180	8.6643	21169.5436	9.8683
DLEKSNWEAK	1.0000	0.0000	1.0123	8.3310	14423.1291	9.6121
DLEPERSSDA	1.0000	0.0000	0.9498	7.6699	6737.8445	9.1040
DLESYIINLT	1.0000	0.0000	0.9515	7.7452	7347.7958	9.1618
DLFYDSVYAV	1.0000	0.0000	1.0130	8.9314	28791.5078	10.0736
DLGDNETLQD	1.0000	0.0000	0.9100	7.8742	8524.0199	9.2610
DLGHKSPASA	1.0000	0.0000	0.9923	8.0176	10054.5676	9.3712
DLGLQSSKKI	1.0000	0.0000	0.9437	7.4084	4986.0791	8.9030
DLGSINSPRA	1.0000	0.0000	0.9661	7.6494	6580.2154	9.0882
DLGSNTDNEL	1.0000	0.0000	0.9260	7.3195	4501.1245	8.8347
DLIAIKKVVY	1.0000	0.0000	0.9276	8.6297	20342.0947	9.8417
DLIKDRRNEL	1.0000	0.0000	0.9127	7.8845	8625.5710	9.2689
DLIKQILKMN	1.0000	0.0000	0.9439	8.0859	10877.5295	9.4237
DLKLHITKSS	1.0000	0.0000	0.9586	7.4906	5481.2072	8.9662
DLKNGQICIF	1.0000	0.0000	0.9922	8.8953	27619.9547	10.0459
DLKRSPYLRH	1.0000	0.0000	1.0005	8.4447	16440.1189	9.6995
DLKSEYPNDN	1.0000	0.0000	0.9497	7.6118	6301.4867	9.0593
DLKSPNPRID	1.0000	0.0000	0.9291	7.6674	6718.0588	9.1020
DLLDSPNPEK	1.0000	0.0000	0.9148	7.3684	4761.7102	8.8722
DLLEMDTFAS	1.0000	0.0000	0.9793	8.2319	12867.2581	9.5359
DLLFQSEPDD	1.0000	0.0000	0.9375	7.8797	8578.7972	9.2653
DLLKIKRGFD	1.0000	0.0000	0.9190	8.2234	12742.2570	9.5294
DLLKQSQYHI	1.0000	0.0000	0.9921	8.3550	14827.2376	9.6306
DLLNGNYIES	1.0000	0.0000	0.9660	7.7024	6994.4180	9.1289
DLLPEDYGYG	1.0000	0.0000	0.9566	8.8398	25910.0986	10.0032
DLLSRRTKCK	1.0000	0.0000	1.0014	8.3004	13924.4317	9.5886
DLLYSNELVS	1.0000	0.0000	0.9708	7.4288	5104.6338	8.9187
DLMHKLSSEI	1.0000	0.0000	1.0156	8.0234	10121.8580	9.3757
DLNGIVQKAF	1.0000	0.0000	0.9338	8.4370	16295.4997	9.6936
DLNHYFLNRL	1.0000	0.0000	0.9970	8.3108	14091.2880	9.5966
DLNLKWSLEF	1.0000	0.0000	1.0251	8.2295	12832.9582	9.5341
DLNQAYANVV	1.0000	0.0000	0.9639	8.4640	16810.3934	9.7144
DLPADFPWSE	1.0000	0.0000	1.0310	8.9113	28133.4601	10.0582
DLPASTTEFA	1.0000	0.0000	0.9360	8.0334	10238.6194	9.3833
DLPHTATTMG	1.0000	0.0000	0.9553	8.9451	29247.8441	10.0841
DLPIGHINEE	1.0000	0.0000	0.9370	8.4406	16362.7766	9.6963
DLPSMVFYYS	1.0000	0.0000	1.0856	8.8783	27085.3760	10.0328
DLPWTLGKDD	1.0000	0.0000	0.9884	8.7948	24600.8245	9.9686
DLRKVPDIRK	1.0000	0.0000	0.9043	8.3347	14484.5049	9.6149
DLRSIKSSDN	1.0000	0.0000	0.9425	7.0333	3237.4790	8.6147
DLRSSDFQLR	1.0000	0.0000	0.9770	7.8120	7935.5258	9.2132
DLSEKNDTKG	1.0000	0.0000	0.9229	7.5177	5654.4371	8.9870
DLSKGGSSYD	1.0000	0.0000	1.0035	7.6973	6953.6049	9.1250
DLSNQQSQPK	1.0000	0.0000	0.9481	7.4388	5163.5882	8.9263
DLSNVNIAGM	1.0000	0.0000	1.0010	8.1685	11962.0753	9.4872
DLSYPNQYLF	1.0000	0.0000	1.0089	8.3197	14235.9267	9.6034
DLTEQKDNLQ	1.0000	0.0000	0.9020	7.7312	7230.7576	9.1511
DLTFTCVTAA	1.0000	0.0000	0.9685	9.0619	33458.4790	10.1739
DLTLMAKCKS	1.0000	0.0000	1.0328	8.5277	18089.5512	9.7633
DLVKGMCSTS	1.0000	0.0000	1.0840	8.7221	22627.1462	9.9127
DLVNIKIYAN	1.0000	0.0000	0.9477	8.1538	11761.1545	9.4759
DLVSTLSTHR	1.0000	0.0000	0.9905	7.8661	8444.7490	9.2547
DLWASQGLPN	1.0000	0.0000	1.0388	8.5696	18982.0810	9.7955
DLYGSVAREI	1.0000	0.0000	0.9786	8.5908	19451.4512	9.8118
DLYINTPTIT	1.0000	0.0000	0.9220	8.1474	11674.8689	9.4710
DLYPMNASNF	1.0000	0.0000	1.0257	8.3621	14949.2522	9.6360
DLYSSVPALN	1.0000	0.0000	0.9836	7.6581	6646.8552	9.0949
DMAAGRKKSE	1.0000	0.0000	0.9770	8.5663	18911.1909	9.7930
DMAFLDDPHK	1.0000	0.0000	0.9610	8.9807	30471.4626	10.1115
DMEASISPLI	1.0000	0.0000	0.9910	8.0245	10134.4547	9.3765
DMEYETPFKP	1.0000	0.0000	0.9390	9.0809	34200.5478	10.1885
DMHSYRLAGA	1.0000	0.0000	1.0434	9.2124	39787.8933	10.2896
DMLDLLYSNE	1.0000	0.0000	0.9941	7.9681	9497.2252	9.3332
DMLHKEDPIV	1.0000	0.0000	0.9566	8.9332	28851.6129	10.0750
DMMKDSISRP	1.0000	0.0000	1.0407	8.5360	18263.0218	9.7697
DMMLNDGSTR	1.0000	0.0000	1.0317	8.6202	20120.4641	9.8344
DMMVIQQTPS	1.0000	0.0000	1.0122	9.0727	33878.6120	10.1822
DMQAQLSMKV	1.0000	0.0000	1.0247	8.8738	26945.3128	10.0294
DMQHSSASNL	1.0000	0.0000	1.0401	7.8625	8410.5325	9.2520
DMRCQDFVYT	1.0000	0.0000	0.9854	10.0807	108121.6554	10.9570
DMTKTLFMSV	1.0000	0.0000	1.0287	8.7986	24709.1480	9.9715
DMTLRSTSGA	1.0000	0.0000	1.0067	8.1475	11676.9934	9.4711
DMTNNMRTSS	1.0000	0.0000	1.0397	8.1128	11219.0545	9.4444
DMTNNSPGKI	1.0000	0.0000	0.9804	8.0261	10153.6604	9.3778
DMTSNFRIKI	1.0000	0.0000	0.9896	8.3938	15504.7648	9.6604
DMWLPMSKPD	1.0000	0.0000	1.1037	9.4052	49678.0771	10.4378
DNAIAESFKQ	1.0000	0.0000	0.9470	8.0548	10494.7472	9.3998
DNARFSSKSD	1.0000	0.0000	0.9750	7.4127	5010.5558	8.9062
DNASLQSEAL	1.0000	0.0000	0.9420	7.3052	4427.5506	8.8237
DNASNAEKES	1.0000	0.0000	0.9382	7.2716	4259.6696	8.7979
DNDAVITGET	1.0000	0.0000	0.9070	8.3318	14435.7329	9.6127
DNDEPMSEFK	1.0000	0.0000	0.9800	8.2739	13505.0744	9.5682
DNDSFGHSPD	1.0000	0.0000	1.0085	8.1117	11204.4252	9.4435
DNEKTIIEQR	1.0000	0.0000	0.8989	8.1654	11919.7271	9.4848
DNELTALPNR	1.0000	0.0000	0.9140	7.6747	6775.3250	9.1077
DNETLQDIAC	1.0000	0.0000	0.9686	8.6171	20049.7048	9.8320
DNFAEGIESS	1.0000	0.0000	0.9769	7.8685	8468.5452	9.2566
DNFHEPKNTY	1.0000	0.0000	0.9755	8.5780	19166.8171	9.8019
DNFLNIDRNG	1.0000	0.0000	0.9457	7.9394	9188.9500	9.3111
DNFPMTADHA	1.0000	0.0000	0.9686	9.0527	33104.7470	10.1668
DNFSRKTNSP	1.0000	0.0000	0.9598	7.4552	5262.0683	8.9389
DNGGGPYIKA	1.0000	0.0000	0.9396	8.8054	24903.3373	9.9767
DNGLNNKINN	1.0000	0.0000	0.9134	7.1581	3737.8560	8.7106
DNGSYSVNID	1.0000	0.0000	1.0007	7.8587	8373.8303	9.2491
DNHWSAHEEV	1.0000	0.0000	1.1037	9.4838	54379.9549	10.4981
DNIKKYDNPS	1.0000	0.0000	0.9505	7.7103	7058.2109	9.1350
DNIMLIEDSN	1.0000	0.0000	0.9693	7.8265	8069.2838	9.2244
DNINESRYDL	1.0000	0.0000	0.9646	7.8159	7970.6103	9.2162
DNINHKIIQS	1.0000	0.0000	0.9665	7.9392	9186.2672	9.3109
DNISRSSEMK	1.0000	0.0000	1.0028	7.6241	6391.9128	9.0688
DNISSIASGT	1.0000	0.0000	0.9658	7.3624	4728.9914	8.8676
DNKASAAQPK	1.0000	0.0000	0.9311	7.8264	8067.7803	9.2243
DNKDHKSRVF	1.0000	0.0000	0.9890	8.3617	14942.7095	9.6357
DNKHDVRAPP	1.0000	0.0000	0.9350	8.6423	20639.2697	9.8514
DNKIGADNYD	1.0000	0.0000	0.9407	8.2529	13183.1421	9.5521
DNKIYQHQET	1.0000	0.0000	0.9499	8.7360	22991.5124	9.9234
DNKRFEESVD	1.0000	0.0000	0.9555	8.1126	11216.8891	9.4443
DNKSGAWQSI	1.0000	0.0000	1.0583	8.5142	17809.1287	9.7529
DNLANTNKLD	1.0000	0.0000	0.8988	7.2315	4067.4738	8.7670
DNLGNTQPFP	1.0000	0.0000	0.9343	8.0929	10964.6840	9.4291
DNLKIIDRPE	1.0000	0.0000	0.9028	7.9708	9526.9830	9.3352
DNLKSSLSSS	1.0000	0.0000	0.9023	6.1542	1176.7104	7.9390
DNLLSSSIEI	1.0000	0.0000	0.9312	6.8811	2717.0949	8.4977
DNLMTLESHK	1.0000	0.0000	0.9962	8.0573	10524.2406	9.4017
DNLPVAAANR	1.0000	0.0000	0.9313	8.1240	11365.0616	9.4530
DNLQDGRDER	1.0000	0.0000	0.9199	8.3062	14016.6464	9.5930
DNLRQYAQSK	1.0000	0.0000	0.9723	8.1204	11318.0557	9.4503
DNLSNATFNI	1.0000	0.0000	0.9407	7.4089	4989.1930	8.9034
DNMTNDFEDD	1.0000	0.0000	0.9543	8.3580	14878.1798	9.6328
DNMWSSLEIL	1.0000	0.0000	1.0774	8.4194	15967.4721	9.6800
DNNDQNESTK	1.0000	0.0000	0.9201	7.2774	4287.8709	8.8023
DNNEAGLYSI	1.0000	0.0000	0.9731	7.9144	8928.4703	9.2919
DNNFIQVEQV	1.0000	0.0000	0.9418	8.5032	17585.0540	9.7444
DNNGALMSAA	1.0000	0.0000	0.9929	8.0961	11005.7316	9.4316
DNNHNEVNNM	1.0000	0.0000	1.0083	8.1330	11482.6825	9.4599
DNNKYYLDPM	1.0000	0.0000	1.0057	8.6233	20194.2388	9.8368
DNNSNNTSKP	1.0000	0.0000	0.9124	6.7400	2309.6404	8.3892
DNNVPFSEEE	1.0000	0.0000	0.9562	7.9139	8922.6716	9.2915
DNPDLPIGHI	1.0000	0.0000	0.9372	8.4384	16321.3048	9.6947
DNPHVHNTQN	1.0000	0.0000	0.9920	8.5180	17887.2088	9.7558
DNPPCFYKTQ	1.0000	0.0000	0.9980	9.1706	37918.4487	10.2574
DNPQSRRDTS	1.0000	0.0000	0.9629	7.7223	7156.7850	9.1443
DNPSGLYIKA	1.0000	0.0000	0.9680	8.0522	10463.2211	9.3978
DNPSPLCLEP	1.0000	0.0000	0.9956	8.1263	11394.8426	9.4548
DNPSQFSHEN	1.0000	0.0000	1.0021	7.8677	8460.4798	9.2560
DNQEQNFEDI	1.0000	0.0000	0.9223	8.1851	12192.4741	9.4999
DNQIHKRKGS	1.0000	0.0000	0.9782	8.2780	13568.9799	9.5714
DNQVYAQTLT	1.0000	0.0000	0.9390	8.4621	16773.6105	9.7129
DNREESKEHL	1.0000	0.0000	0.9629	7.9661	9475.2521	9.3316
DNRFWKQNAT	1.0000	0.0000	1.0211	9.0058	31366.5662	10.1308
DNRNDRPPLL	1.0000	0.0000	0.9217	7.7775	7626.6264	9.1867
DNRQTWTLKT	1.0000	0.0000	0.9946	8.7336	22928.4757	9.9216
DNSCPHTTAS	1.0000	0.0000	1.0542	8.4238	16050.2657	9.6835
DNSDSLKDFA	1.0000	0.0000	0.9493	7.4149	5023.5940	8.9080
DNSEMPLAAR	1.0000	0.0000	0.9829	8.2403	12993.0036	9.5424
DNSGAMTGNL	1.0000	0.0000	0.9969	8.1044	11111.4779	9.4380
DNSKLAVLVT	1.0000	0.0000	0.9436	7.6619	6676.1764	9.0979
DNSLNLYNLE	1.0000	0.0000	0.9386	7.1672	3777.0403	8.7176
DNSNPRTHPE	1.0000	0.0000	0.9703	8.0042	9900.3818	9.3609
DNSPIDVAEL	1.0000	0.0000	0.9381	7.8189	7998.8780	9.2185
DNSQALIEVT	1.0000	0.0000	0.9412	7.8504	8294.1969	9.2427
DNSRCSLTIF	1.0000	0.0000	1.0404	8.2229	12735.7000	9.5290
DNSRTKRSSM	1.0000	0.0000	1.0100	7.6792	6810.2106	9.1111
DNSSGTQLLN	1.0000	0.0000	0.9391	7.1075	3526.1008	8.6717
DNSVADHAQA	1.0000	0.0000	0.9790	8.4447	16439.8147	9.6995
DNSVAGFVSN	1.0000	0.0000	1.0048	7.9402	9197.4034	9.3117
DNSVASKKDN	1.0000	0.0000	0.9424	7.2671	4237.3087	8.7943
DNTKNASCEY	1.0000	0.0000	1.0300	8.4227	16029.0398	9.6826
DNTLKSRLNI	1.0000	0.0000	0.9208	7.2442	4127.0320	8.7767
DNTNKNIMVS	1.0000	0.0000	0.9799	7.8070	7889.8630	9.2094
DNTPENYRYT	1.0000	0.0000	0.9632	8.5201	17932.1176	9.7575
DNTSVRYGVI	1.0000	0.0000	0.9936	8.6093	19870.2513	9.8260
DNVFLDSFQQ	1.0000	0.0000	0.9765	8.2448	13060.8332	9.5459
DNVLKTCIQI	1.0000	0.0000	0.9784	8.6723	21366.0468	9.8745
DNVRKQLFSY	1.0000	0.0000	0.9945	8.3407	14585.9595	9.6196
DNYDSSLEHD	1.0000	0.0000	1.0043	7.9015	8796.1782	9.2820
DNYGDCNNEY	1.0000	0.0000	1.0530	9.0212	31928.1250	10.1426
DPAKYRINSM	1.0000	0.0000	1.0079	8.5934	19510.2844	9.8138
DPAQSASLES	1.0000	0.0000	0.9609	7.3918	4891.9813	8.8903
DPAVELLNMH	1.0000	0.0000	0.9874	8.6970	21982.8941	9.8935
DPCRTCSSNL	1.0000	0.0000	1.0996	8.6668	21229.3176	9.8702
DPDNSRCSLT	1.0000	0.0000	1.0177	8.0116	9985.6497	9.3666
DPDSSSHGDR	1.0000	0.0000	1.0151	7.9447	9244.6366	9.3152
DPENTMTVIG	1.0000	0.0000	0.9437	8.7278	22775.2608	9.9171
DPFDSKAHNQ	1.0000	0.0000	0.9778	8.3174	14199.7604	9.6017
DPFGTDPSTL	1.0000	0.0000	0.9417	8.0785	10784.1705	9.4180
DPGGDMMVIQ	1.0000	0.0000	0.9381	9.6140	63180.1551	10.5983
DPGGKSQSSD	1.0000	0.0000	0.9817	7.6424	6527.9566	9.0829
DPGVIVVWNN	1.0000	0.0000	1.0344	9.3412	46150.7754	10.3886
DPHKNENYTK	1.0000	0.0000	0.9602	8.3043	13985.9375	9.5916
DPIVPSNPYI	1.0000	0.0000	0.9679	8.3115	14103.3789	9.5971
DPIYIPAIEL	1.0000	0.0000	0.9073	8.5575	18719.2671	9.7862
DPKCASEVGR	1.0000	0.0000	1.0137	8.9969	31046.1688	10.1239
DPKHVITTLG	1.0000	0.0000	0.9280	8.6116	19922.6184	9.8278
DPKTMANRKD	1.0000	0.0000	0.9374	8.4248	16068.1474	9.6842
DPLFCDYNPA	1.0000	0.0000	1.0070	9.0931	34684.2915	10.1979
DPLKGNDTQK	1.0000	0.0000	0.9059	7.9030	8811.4118	9.2831
DPLNKECWKT	1.0000	0.0000	1.0590	9.1958	39035.0690	10.2768
DPLQWIHESK	1.0000	0.0000	1.0516	9.0147	31688.8621	10.1376
DPMARLRSSF	1.0000	0.0000	1.0274	8.4008	15629.5983	9.6657
DPMYQRCCTI	1.0000	0.0000	1.0362	10.4364	162848.3216	11.2304
DPNDDLLKIK	1.0000	0.0000	0.8933	7.5669	5983.9337	9.0248
DPNSWGVRRY	1.0000	0.0000	1.0884	9.4614	52995.7566	10.4809
DPPFTPNDAD	1.0000	0.0000	0.9031	8.2759	13536.5532	9.5698
DPQDQETSPT	1.0000	0.0000	0.9194	8.0448	10374.3715	9.3921
DPRIQKLGKK	1.0000	0.0000	0.9025	8.2178	12660.3500	9.5251
DPRPTDLRSS	1.0000	0.0000	0.9553	7.7142	7090.2649	9.1380
DPSDNSVAGF	1.0000	0.0000	0.9897	7.9947	9793.1639	9.3536
DPSTLPTYYE	1.0000	0.0000	0.9754	8.3716	15113.7943	9.6433
DPTTQNFDEN	1.0000	0.0000	0.9169	8.0352	10259.9605	9.3847
DQDNPQSRRD	1.0000	0.0000	0.9460	8.1099	11181.8649	9.4422
DQDPCRTCSS	1.0000	0.0000	1.1053	9.0847	34350.4827	10.1915
DQDQKFDNVF	1.0000	0.0000	0.9271	8.6028	19721.5491	9.8210
DQEKKSVSEA	1.0000	0.0000	0.9542	7.7669	7533.5475	9.1785
DQELFHDEES	1.0000	0.0000	0.9691	8.3797	15254.9443	9.6495
DQETSPTNEG	1.0000	0.0000	0.9349	7.9178	8963.3759	9.2945
DQFHSARNEV	1.0000	0.0000	0.9973	8.6694	21294.8297	9.8722
DQFTKHSPFL	1.0000	0.0000	0.9846	8.4801	17124.1833	9.7267
DQGLGDVNRK	1.0000	0.0000	0.9332	8.4196	15972.4694	9.6802
DQGRDQLINA	1.0000	0.0000	0.9191	8.3488	14721.2827	9.6258
DQKFDNVFLD	1.0000	0.0000	0.9352	8.3714	15109.0676	9.6431
DQKITERHAD	1.0000	0.0000	0.9057	8.7147	22433.1657	9.9070
DQKIVVSSSD	1.0000	0.0000	0.9830	7.6545	6618.9019	9.0921
DQKNGRQKVQ	1.0000	0.0000	0.9215	8.5081	17685.3956	9.7482
DQLCEKYNES	1.0000	0.0000	1.0295	8.5240	18010.9250	9.7604
DQLHGHPSAD	1.0000	0.0000	1.0006	8.7374	23029.3264	9.9245
DQLINAYFRP	1.0000	0.0000	0.9466	8.6638	21157.1129	9.8679
DQLKIYDQLC	1.0000	0.0000	0.9907	8.9364	28956.0450	10.0774
DQLREANMNH	1.0000	0.0000	0.9943	8.6708	21327.9099	9.8733
DQMAGIIWNS	1.0000	0.0000	1.0838	9.3286	45485.1717	10.3789
DQMPLIDCDK	1.0000	0.0000	0.9901	9.1337	36344.0012	10.2291
DQNANAIRKM	1.0000	0.0000	0.9580	8.4836	17192.6681	9.7294
DQNESTKTKA	1.0000	0.0000	0.9197	7.6333	6459.8012	9.0759
DQNEYNSTTG	1.0000	0.0000	0.9705	7.9981	9830.7355	9.3562
DQNGERNIVN	1.0000	0.0000	0.9445	8.1514	11728.9845	9.4741
DQNITRHNKH	1.0000	0.0000	0.9757	8.6077	19834.9916	9.8248
DQNLTTINSG	1.0000	0.0000	0.9368	7.5523	5884.4185	9.0136
DQNNTVQSQV	1.0000	0.0000	0.9640	8.0236	10123.9553	9.3758
DQPGDTKTKE	1.0000	0.0000	0.8849	8.2332	12886.5987	9.5369
DQQNIPLFLY	1.0000	0.0000	0.9510	8.4051	15707.2051	9.6690
DQQVENSNMA	1.0000	0.0000	0.9969	8.3021	13951.9539	9.5899
DQRPNAVNTP	1.0000	0.0000	0.9244	8.2359	12926.6829	9.5390
DQSETPQTFG	1.0000	0.0000	0.9437	8.3803	15266.1646	9.6500
DQSLADVAAM	1.0000	0.0000	0.9819	8.5612	18800.3733	9.7891
DQSPNQMSKD	1.0000	0.0000	0.9935	7.9224	9011.1709	9.2981
DQSPSSSPEN	1.0000	0.0000	0.9542	6.9686	3004.9893	8.5649
DQSRRAEVES	1.0000	0.0000	0.9792	8.1678	11952.4792	9.4867
DQSSLMFLSL	1.0000	0.0000	1.0058	7.5470	5848.3929	9.0095
DQTSSRIEKD	1.0000	0.0000	0.9483	7.7315	7233.1883	9.1513
DQVDRATRAS	1.0000	0.0000	0.9437	8.4581	16695.0318	9.7098
DRANNELNPG	1.0000	0.0000	0.9324	7.8160	7971.4211	9.2162
DRAQPTQRSG	1.0000	0.0000	0.9450	8.5099	17722.4950	9.7496
DRATRASEQL	1.0000	0.0000	0.9408	8.1651	11914.8359	9.4846
DRDSELTKTT	1.0000	0.0000	0.9166	7.7010	6983.6760	9.1279
DRDSVLENLS	1.0000	0.0000	0.9523	7.3839	4847.4065	8.8841
DRDTSQQSYT	1.0000	0.0000	0.9861	8.1290	11430.0789	9.4568
DRFCSLDNLA	1.0000	0.0000	1.0242	8.4071	15744.5441	9.6706
DRHSQRLNQM	1.0000	0.0000	1.0296	8.7113	22347.3152	9.9044
DRKRIAPFKT	1.0000	0.0000	0.8963	8.5661	18906.0125	9.7928
DRLEVSRKVV	1.0000	0.0000	0.9655	8.4004	15622.5226	9.6654
DRLHDIVWRI	1.0000	0.0000	1.0106	9.6951	69360.6252	10.6606
DRLLSLNLFA	1.0000	0.0000	0.9434	7.4647	5319.8036	8.9462
DRLNTFRSCT	1.0000	0.0000	1.0277	8.5778	19162.1742	9.8018
DRLQGQWPVE	1.0000	0.0000	0.9886	9.5221	56837.2242	10.5276
DRLQGYADNL	1.0000	0.0000	0.9506	8.4000	15615.6148	9.6651
DRNGSDTGFL	1.0000	0.0000	0.9694	8.1370	11535.7051	9.4630
DRNMLHDNQP	1.0000	0.0000	0.9921	8.6197	20108.8091	9.8340
DRNSINLLNN	1.0000	0.0000	0.9179	6.9566	2963.7971	8.5557
DRNSKDSNTI	1.0000	0.0000	0.9382	7.2512	4160.5296	8.7821
DRNSQSSLEK	1.0000	0.0000	0.9492	7.1001	3496.4513	8.6660
DRPEALRNGK	1.0000	0.0000	0.9208	8.2575	13252.2431	9.5556
DRPFQDNKIY	1.0000	0.0000	0.9357	8.6730	21383.2867	9.8750
DRPPLLDENC	1.0000	0.0000	0.9773	8.5043	17608.2384	9.7453
DRRNANPDAR	1.0000	0.0000	0.9263	8.2993	13906.7935	9.5878
DRRNELCEAN	1.0000	0.0000	0.9934	8.6102	19891.4011	9.8267
DRRPLPNPSD	1.0000	0.0000	0.9413	7.8642	8426.6260	9.2533
DRSDMTNNMR	1.0000	0.0000	1.0336	8.5470	18496.2864	9.7782
DRSFMLVHTA	1.0000	0.0000	1.0281	9.0133	31639.3748	10.1366
DRSILGSEFK	1.0000	0.0000	0.9764	7.8919	8699.9200	9.2746
DRSNDGGDIS	1.0000	0.0000	0.9759	7.8525	8314.3898	9.2444
DRSNHHASEV	1.0000	0.0000	1.0440	8.4478	16499.1561	9.7019
DRSPPENEND	1.0000	0.0000	0.9346	7.6891	6888.1373	9.1187
DRSSRNSTLP	1.0000	0.0000	0.9593	7.2106	3970.5493	8.7509
DRTILGNLEC	1.0000	0.0000	0.9873	8.6163	20031.3354	9.8314
DRTRSERMKE	1.0000	0.0000	0.9759	8.5998	19653.3466	9.8187
DRVFLCLFKS	1.0000	0.0000	1.0445	8.8357	25788.2246	10.0000
DSADGSASEV	1.0000	0.0000	0.9881	7.7445	7341.5413	9.1613
DSADKPDTQT	1.0000	0.0000	0.9157	7.9032	8813.9379	9.2833
DSAEAEFTTQ	1.0000	0.0000	0.9344	8.2475	13101.4276	9.5479
DSAEKVFTTY	1.0000	0.0000	0.9674	8.4977	17473.7306	9.7402
DSAENVGPLI	1.0000	0.0000	0.9515	7.9835	9667.7287	9.3450
DSAKYSPIPG	1.0000	0.0000	0.9882	8.1389	11560.7670	9.4644
DSAPGLMDTH	1.0000	0.0000	1.0064	8.7038	22154.5257	9.8987
DSAPIYAALT	1.0000	0.0000	0.9548	8.2575	13252.7069	9.5556
DSCRKNSDLL	1.0000	0.0000	1.0071	7.7847	7689.8804	9.1922
DSDECKNKDA	1.0000	0.0000	0.9896	8.2398	12985.1055	9.5420
DSDKQINTPR	1.0000	0.0000	0.9315	7.8425	8219.1416	9.2367
DSDLSKGGSS	1.0000	0.0000	0.9677	7.0940	3471.8061	8.6613
DSDNSSGTQL	1.0000	0.0000	0.9543	7.1574	3734.7502	8.7101
DSDSNKDRDT	1.0000	0.0000	0.9375	7.3974	4923.4365	8.8945
DSDSYTSHPV	1.0000	0.0000	1.0389	8.1179	11285.2392	9.4483
DSDVPYSYST	1.0000	0.0000	1.0346	8.0868	10888.2124	9.4244
DSEAENTIRN	1.0000	0.0000	0.9364	7.7049	7014.3672	9.1308
DSEAFDYNYV	1.0000	0.0000	1.0110	8.7392	23075.2573	9.9258
DSEEFKTSNN	1.0000	0.0000	0.9467	7.3230	4519.1901	8.8373
DSEIRFLCYT	1.0000	0.0000	1.0424	9.0323	32336.9501	10.1511
DSEKPERSRK	1.0000	0.0000	0.9525	7.7475	7367.2564	9.1636
DSELHSTEEN	1.0000	0.0000	0.9690	7.5979	6201.4569	9.0486
DSELTKTTEA	1.0000	0.0000	0.9117	7.6545	6619.1535	9.0921
DSFCPWYPAT	1.0000	0.0000	1.1269	9.9941	97862.4762	10.8904
DSFELRSNGF	1.0000	0.0000	0.9985	7.9387	9181.3492	9.3106
DSFGHSPDYV	1.0000	0.0000	1.0509	8.7900	24466.0364	9.9649
DSFIGTINSV	1.0000	0.0000	0.9867	7.9508	9310.2573	9.3199
DSFLLPFAKQ	1.0000	0.0000	0.9574	8.0702	10682.7276	9.4117
DSFQQSANKI	1.0000	0.0000	0.9705	7.7744	7599.0202	9.1843
DSFYSVLKQE	1.0000	0.0000	1.0044	8.1321	11470.8271	9.4592
DSHAKRFGIF	1.0000	0.0000	0.9910	8.9266	28631.7800	10.0699
DSHENADASP	1.0000	0.0000	0.9842	7.8956	8737.1837	9.2775
DSHSRGDYSD	1.0000	0.0000	1.0497	8.2309	12853.6349	9.5352
DSIAPYLLNP	1.0000	0.0000	0.9583	7.8467	8258.8254	9.2399
DSIGDTDIEI	1.0000	0.0000	0.9239	8.1011	11068.8852	9.4354
DSIIGTSNVF	1.0000	0.0000	0.9867	7.9508	9310.2573	9.3199
DSIQINRTKY	1.0000	0.0000	0.9637	8.1692	11971.1620	9.4877
DSIRQKVLHS	1.0000	0.0000	1.0015	8.1108	11193.4815	9.4429
DSISRPNEQN	1.0000	0.0000	0.9557	7.4807	5418.6964	8.9585
DSITTYCETH	1.0000	0.0000	1.0447	9.1489	36984.8102	10.2408
DSKAHNQWIA	1.0000	0.0000	1.0629	9.0524	33093.6053	10.1666
DSKKSIREHS	1.0000	0.0000	0.9928	7.6710	6746.5160	9.1048
DSKLLSSEAR	1.0000	0.0000	0.9465	7.1237	3592.5735	8.6841
DSKPSPNNNS	1.0000	0.0000	0.9235	6.7025	2212.0478	8.3604
DSKQQINDTY	1.0000	0.0000	0.9574	8.0821	10830.0527	9.4208
DSKSIPPTTP	1.0000	0.0000	0.9352	7.5805	6079.0325	9.0353
DSLAMHFRLA	1.0000	0.0000	1.0281	8.7888	24431.7641	9.9640
DSLHQFVSLD	1.0000	0.0000	1.0089	8.0661	10631.9887	9.4085
DSLKDFAAYR	1.0000	0.0000	0.9736	8.4076	15752.4673	9.6710
DSLKNLPNNA	1.0000	0.0000	0.9113	7.0074	3142.5446	8.5948
DSLPSEQSAD	1.0000	0.0000	0.9548	7.3235	4521.6474	8.8377
DSLQRVSNAS	1.0000	0.0000	0.9769	7.3839	4847.3974	8.8841
DSLSEVEAGI	1.0000	0.0000	0.9688	7.8725	8508.0055	9.2597
DSLSYAGRTY	1.0000	0.0000	1.0286	8.3853	15353.9521	9.6539
DSMSFKTGNF	1.0000	0.0000	1.0332	8.2706	13454.8326	9.5657
DSMSKSSNIP	1.0000	0.0000	0.9908	7.2267	4044.7808	8.7633
DSMTPYPGLS	1.0000	0.0000	1.0313	8.3607	14924.8714	9.6349
DSNDDGLGAI	1.0000	0.0000	0.9482	7.9232	9018.7655	9.2986
DSNDKPYNDN	1.0000	0.0000	0.9508	7.5494	5864.8741	9.0114
DSNEESWNES	1.0000	0.0000	1.0339	7.8106	7922.7892	9.2121
DSNESTHYIS	1.0000	0.0000	1.0205	7.7856	7697.9456	9.1929
DSNFKTIDIH	1.0000	0.0000	0.9703	8.1858	12202.6372	9.5005
DSNHSRVHFY	1.0000	0.0000	1.0938	8.8906	27470.2794	10.0422
DSNIELSDIN	1.0000	0.0000	0.9299	7.1185	3571.1884	8.6802
DSNIRSAVKT	1.0000	0.0000	0.9624	7.6749	6776.7307	9.1078
DSNKDRDTSQ	1.0000	0.0000	0.9450	7.4851	5446.7109	8.9620
DSNKLFTAQY	1.0000	0.0000	0.9738	8.0864	10883.5040	9.4241
DSNKNPVNKF	1.0000	0.0000	0.9493	7.5368	5780.3504	9.0017
DSNLLNPHQF	1.0000	0.0000	0.9810	7.8412	8206.4617	9.2356
DSNTIVPFAT	1.0000	0.0000	0.9515	8.1117	11205.5396	9.4436
DSNVEVSIHC	1.0000	0.0000	1.0855	8.7552	23504.6856	9.9381
DSPIVAIIPW	1.0000	0.0000	1.0226	9.1177	35679.3010	10.2168
DSPIYQVINW	1.0000	0.0000	1.0677	9.1964	39062.7818	10.2773
DSPNPEKQWK	1.0000	0.0000	1.0178	8.5480	18516.3472	9.7789
DSPRNLGPYH	1.0000	0.0000	1.0116	8.5347	18236.0989	9.7687
DSPSYTTVNS	1.0000	0.0000	0.9925	7.5577	5921.1534	9.0177
DSPTQFDRSF	1.0000	0.0000	0.9870	8.1898	12259.3595	9.5036
DSQGKKQDVV	1.0000	0.0000	0.9508	8.3610	14930.3617	9.6352
DSQQSNIPVM	1.0000	0.0000	1.0150	8.1976	12370.1869	9.5096
DSRIQENNGE	1.0000	0.0000	0.9529	7.9083	8866.0068	9.2872
DSRLINPLIK	1.0000	0.0000	0.9283	7.5273	5717.7575	8.9944
DSRMPSASTT	1.0000	0.0000	1.0115	7.8830	8611.1955	9.2678
DSRNAYTQNK	1.0000	0.0000	0.9697	7.9702	9521.0204	9.3348
DSRNMKAQRK	1.0000	0.0000	0.9867	8.3494	14732.5411	9.6263
DSRTPLDQMP	1.0000	0.0000	0.9717	8.3756	15182.8273	9.6464
DSSDNLSNAT	1.0000	0.0000	0.9269	6.7869	2437.7816	8.4253
DSSGSLRDSI	1.0000	0.0000	0.9729	7.1702	3790.2080	8.7199
DSSKYNFDDN	1.0000	0.0000	0.9821	7.6266	6410.0425	9.0707
DSSLEHDDNG	1.0000	0.0000	0.9838	7.7431	7329.9139	9.1602
DSSPQRKNAQ	1.0000	0.0000	0.9616	7.6975	6955.1916	9.1252
DSSSGAKVNN	1.0000	0.0000	0.9681	7.2174	4001.7756	8.7562
DSSSHGDRPF	1.0000	0.0000	1.0369	8.1523	11741.3225	9.4748
DSSVLLSNHA	1.0000	0.0000	0.9897	7.3722	4782.4670	8.8751
DSTEICTLIA	1.0000	0.0000	0.9902	8.4564	16663.9858	9.7085
DSTLEEKYTA	1.0000	0.0000	0.9445	7.9970	9818.8195	9.3554
DSTSVNTLDE	1.0000	0.0000	0.9412	7.3541	4683.9931	8.8613
DSTTFKNSRE	1.0000	0.0000	0.9588	7.6050	6252.5546	9.0541
DSVANRLSDF	1.0000	0.0000	0.9820	7.7841	7684.8224	9.1918
DSVFFGALVC	1.0000	0.0000	1.0520	9.3128	44664.8232	10.3667
DSVINMFNDK	1.0000	0.0000	0.9991	8.2208	12704.4650	9.5274
DSVLENLSQE	1.0000	0.0000	0.9487	7.3567	4697.9209	8.8632
DSVNLLTSGF	1.0000	0.0000	0.9750	7.5828	6094.5192	9.0370
DSVNVGPSDI	1.0000	0.0000	0.9827	7.9278	9067.1657	9.3022
DSVQQADNSV	1.0000	0.0000	0.9813	7.9300	9090.0878	9.3039
DSVSSCSAGG	1.0000	0.0000	1.0878	8.1960	12347.0152	9.5083
DSVYAVPVRS	1.0000	0.0000	1.0232	8.6040	19749.7936	9.8219
DSWLSLKVHA	1.0000	0.0000	1.0849	8.6436	20670.9785	9.8524
DSYLPRSQQA	1.0000	0.0000	0.9954	8.1295	11436.3366	9.4572
DSYMLANNHS	1.0000	0.0000	1.0595	8.1915	12283.4001	9.5049
DSYQSLKNFN	1.0000	0.0000	0.9853	7.5707	6010.2080	9.0277
DSYTSHPVYL	1.0000	0.0000	1.0549	8.5775	19157.0179	9.8016
DTANLYDPFD	1.0000	0.0000	0.9371	8.3818	15291.5820	9.6511
DTCIKGNKAN	1.0000	0.0000	0.9821	8.4995	17510.1785	9.7416
DTCQTPSSWD	1.0000	0.0000	1.1165	9.1463	36871.5749	10.2387
DTDELPNKTG	1.0000	0.0000	0.9018	7.8812	8593.5525	9.2664
DTDIEITDTL	1.0000	0.0000	0.8802	7.9937	9782.0255	9.3529
DTFASGTLKK	1.0000	0.0000	0.9403	7.9413	9208.8103	9.3126
DTFCNLRQPQ	1.0000	0.0000	0.9898	8.9554	29598.0738	10.0920
DTFIAVRVNY	1.0000	0.0000	0.9435	9.0011	31195.1615	10.1271
DTGFLDVLIL	1.0000	0.0000	0.9277	8.2267	12790.7862	9.5319
DTGIVDSYQS	1.0000	0.0000	1.0007	8.3001	13919.0865	9.5884
DTGKQNSFRQ	1.0000	0.0000	0.9632	8.2255	12772.8220	9.5310
DTGNDNPDLP	1.0000	0.0000	0.9124	7.7975	7803.7432	9.2020
DTGNWEKEPT	1.0000	0.0000	0.9886	8.9149	28250.1805	10.0609
DTHFNNGSEK	1.0000	0.0000	0.9866	8.1026	11087.5719	9.4365
DTHNYFNLLM	1.0000	0.0000	1.0303	8.7282	22786.7294	9.9174
DTHSLGITAK	1.0000	0.0000	0.9614	8.1941	12320.4347	9.5069
DTIPESLALD	1.0000	0.0000	0.9191	7.6735	6765.9498	9.1068
DTKGRSDKVV	1.0000	0.0000	0.9503	8.3004	13924.1941	9.5886
DTKPSEANFG	1.0000	0.0000	0.9497	8.0401	10318.7641	9.3885
DTKRQEYHPA	1.0000	0.0000	0.9245	9.0340	32401.2504	10.1525
DTKSSCKNAQ	1.0000	0.0000	1.0121	8.0082	9946.1017	9.3640
DTKTKESTSR	1.0000	0.0000	0.9340	7.4983	5530.0139	8.9721
DTLFPHDEAH	1.0000	0.0000	0.9477	8.9730	30204.5952	10.1056
DTLNNNKQGF	1.0000	0.0000	0.9364	7.7668	7532.9071	9.1785
DTLSVKDKAS	1.0000	0.0000	0.9415	7.4770	5396.0172	8.9557
DTLTSRTPTR	1.0000	0.0000	0.9281	7.8992	8773.5057	9.2802
DTNGYAHPRI	1.0000	0.0000	0.9540	9.0112	31562.7206	10.1349
DTNKTPFSDN	1.0000	0.0000	0.9338	7.5816	6086.3398	9.0361
DTNLFVHKPE	1.0000	0.0000	0.9503	8.4667	16861.8647	9.7164
DTNLGEMNPI	1.0000	0.0000	0.9578	8.2483	13113.2022	9.5485
DTNPLFPTSR	1.0000	0.0000	0.9457	7.8617	8402.2559	9.2514
DTNPYGGPWR	1.0000	0.0000	1.0226	9.6203	63635.6572	10.6031
DTNQPKKIQH	1.0000	0.0000	0.9266	8.3642	14985.5233	9.6376
DTNRDIQSAG	1.0000	0.0000	0.9472	8.1049	11116.9785	9.4383
DTNRSISNEN	1.0000	0.0000	0.9395	7.1501	3703.5198	8.7044
DTNVPVLEGI	1.0000	0.0000	0.9244	8.3447	14652.9185	9.6227
DTPGHPTYIR	1.0000	0.0000	0.9223	9.1466	36886.5385	10.2390
DTPKPSNASN	1.0000	0.0000	0.9338	7.2182	4005.6574	8.7568
DTPYELAPHR	1.0000	0.0000	0.9376	8.9054	27941.1361	10.0536
DTQGESPWAS	1.0000	0.0000	1.0574	8.7631	23719.7450	9.9442
DTQKTIKRAD	1.0000	0.0000	0.8838	8.2555	13222.6971	9.5541
DTQRHLRPVQ	1.0000	0.0000	0.9261	8.9365	28960.2813	10.0775
DTQSHSMHIF	1.0000	0.0000	1.0817	8.9873	30705.0317	10.1166
DTQSTPEADQ	1.0000	0.0000	0.9212	8.0765	10759.5838	9.4165
DTQTCDCTDT	1.0000	0.0000	1.0035	9.4157	50281.6535	10.4458
DTQYTSLDRA	1.0000	0.0000	0.9581	8.2463	13082.7171	9.5470
DTRIYSKSED	1.0000	0.0000	0.9760	7.9668	9483.1871	9.3322
DTRPDGNDLT	1.0000	0.0000	0.9094	8.0622	10584.5817	9.4055
DTSLTHGPTI	1.0000	0.0000	0.9595	8.2090	12533.0652	9.5183
DTSPALLFAD	1.0000	0.0000	0.9384	7.8898	8678.4475	9.2730
DTSQQSYTPA	1.0000	0.0000	0.9820	8.0997	11050.8004	9.4343
DTSRRFAIKG	1.0000	0.0000	0.9540	8.4797	17116.2318	9.7264
DTSSCSNKSI	1.0000	0.0000	1.0115	7.3978	4925.7889	8.8949
DTSTEYSYSV	1.0000	0.0000	1.0319	8.0500	10436.7228	9.3961
DTSTIADTSL	1.0000	0.0000	0.9323	7.4417	5180.6814	8.9285
DTSVNAAMIN	1.0000	0.0000	0.9898	8.1964	12352.9399	9.5087
DTSYLTRSTS	1.0000	0.0000	0.9823	7.5100	5604.6641	8.9811
DTTGIKSKLV	1.0000	0.0000	0.9340	7.8744	8526.1321	9.2611
DTTLNQFSSA	1.0000	0.0000	0.9580	7.5296	5732.9632	8.9962
DTTSKWDLIA	1.0000	0.0000	1.0086	8.5460	18474.3335	9.7774
DTVIKLHTVF	1.0000	0.0000	0.9388	8.7867	24373.2737	9.9624
DTYKTAGCSQ	1.0000	0.0000	1.0274	9.0092	31489.1684	10.1334
DTYRTDRLHD	1.0000	0.0000	0.9428	8.8590	26488.0861	10.0179
DTYSPVLLQL	1.0000	0.0000	0.9653	7.9812	9641.5725	9.3432
DVAAMVPQNW	1.0000	0.0000	1.0327	9.8063	78834.0119	10.7461
DVAASEDDTN	1.0000	0.0000	0.9357	7.9344	9136.0847	9.3073
DVAELGEFHA	1.0000	0.0000	0.9309	9.0230	31992.0450	10.1440
DVAMFQWPLA	1.0000	0.0000	1.0216	9.8881	86617.7299	10.8089
DVAQLRGQQN	1.0000	0.0000	0.9295	8.5649	18881.1293	9.7919
DVDENSATSN	1.0000	0.0000	0.9502	7.3991	4933.0393	8.8958
DVEPRDECAN	1.0000	0.0000	0.9697	9.0116	31574.9517	10.1352
DVESDSAPGL	1.0000	0.0000	0.9673	7.8494	8284.7647	9.2420
DVHLFNKPNH	1.0000	0.0000	0.9976	8.6343	20450.0743	9.8452
DVIGRFRKVT	1.0000	0.0000	0.9028	9.0292	32222.8684	10.1488
DVINQSTLLP	1.0000	0.0000	0.9377	7.6556	6627.8856	9.0930
DVKDKTFVQE	1.0000	0.0000	0.9022	8.5966	19582.2285	9.8163
DVKFGDVAAS	1.0000	0.0000	0.9612	8.5960	19569.1955	9.8158
DVKSMSGKQK	1.0000	0.0000	1.0079	8.1858	12203.2989	9.5005
DVKTILDLLS	1.0000	0.0000	0.9228	7.5080	5592.1580	8.9796
DVLHIHRSLF	1.0000	0.0000	1.0253	8.7875	24396.5799	9.9630
DVLILVKIKH	1.0000	0.0000	0.9408	8.4487	16516.7418	9.7026
DVLLVWQSHV	1.0000	0.0000	1.0920	9.3469	46453.0563	10.3930
DVMGNTNKFE	1.0000	0.0000	0.9764	8.6253	20239.6969	9.8383
DVMLHLLNAT	1.0000	0.0000	0.9915	8.4777	17076.4861	9.7248
DVMSSPTLII	1.0000	0.0000	0.9993	8.0859	10876.9667	9.4237
DVNEARSQKE	1.0000	0.0000	0.9473	8.0611	10570.5921	9.4046
DVNPGHASRI	1.0000	0.0000	0.9906	8.5962	19573.8507	9.8160
DVNRKNQPNK	1.0000	0.0000	0.9292	7.8316	8116.2414	9.2283
DVPPRIPKLQ	1.0000	0.0000	0.8994	8.4275	16118.0204	9.6863
DVPQAEVLHS	1.0000	0.0000	0.9792	8.5758	19118.3120	9.8003
DVPYSYSTGN	1.0000	0.0000	1.0343	8.3451	14659.6134	9.6230
DVQSQKFSLD	1.0000	0.0000	0.9750	7.8774	8555.4314	9.2634
DVRAPPEHVD	1.0000	0.0000	0.9040	9.0832	34287.6207	10.1902
DVSDCFPLNH	1.0000	0.0000	1.0625	8.9076	28013.7070	10.0553
DVSGSLASFW	1.0000	0.0000	1.1023	8.5912	19460.0305	9.8121
DVSHNTQKLN	1.0000	0.0000	0.9718	7.8237	8042.7446	9.2222
DVSRENGLNF	1.0000	0.0000	0.9773	7.9936	9780.0246	9.3527
DVSTDMMLND	1.0000	0.0000	1.0219	8.4899	17319.4737	9.7343
DVTTADEAFD	1.0000	0.0000	0.8889	8.5894	19421.3064	9.8107
DVTYQKNTYK	1.0000	0.0000	0.9542	8.6406	20598.6100	9.8500
DVVGYNRNEK	1.0000	0.0000	0.9656	8.6356	20481.5823	9.8462
DVVLDKRDEK	1.0000	0.0000	0.9063	8.3115	14102.4920	9.5971
DWGYKSCCAQ	1.0000	0.0000	1.2032	10.5740	190781.5283	11.3361
DWKSHRHVST	1.0000	0.0000	1.1340	9.3315	45637.7389	10.3811
DWMNEISPNS	1.0000	0.0000	1.0876	8.5568	18705.6111	9.7857
DWNVFDATPK	1.0000	0.0000	1.0037	9.1758	38145.2912	10.2614
DWPFGNNRNI	1.0000	0.0000	1.0413	8.9904	30813.4640	10.1189
DWSAQIKLPT	1.0000	0.0000	1.0170	8.6900	21804.9684	9.8880
DWSDGEGHIQ	1.0000	0.0000	1.0619	9.5169	56495.2099	10.5236
DWTPPPCIDA	1.0000	0.0000	1.0215	9.8209	80166.0775	10.7572
DYANSKTKPL	1.0000	0.0000	0.9485	7.7617	7488.5676	9.1745
DYDKFLLVTG	1.0000	0.0000	0.9466	8.5869	19365.1196	9.8088
DYGYGLNSYY	1.0000	0.0000	1.0710	9.1064	35216.5965	10.2081
DYIIDVSDCF	1.0000	0.0000	1.0358	9.2508	41585.3418	10.3191
DYKAELKEPN	1.0000	0.0000	0.9245	8.1005	11060.7757	9.4349
DYKRVLVPMV	1.0000	0.0000	0.9648	9.3143	44739.5939	10.3679
DYNPALNIKV	1.0000	0.0000	0.9475	8.1501	11711.9885	9.4731
DYNPRKSSWI	1.0000	0.0000	1.0820	8.6876	21743.8353	9.8862
DYNVTYGEED	1.0000	0.0000	0.9530	8.9080	28025.4528	10.0556
DYNYVKLTAR	1.0000	0.0000	0.9676	8.6975	21994.7064	9.8938
DYQLSKDADR	1.0000	0.0000	0.9586	8.2193	12682.3373	9.5262
DYSDTPYELA	1.0000	0.0000	0.9777	8.4228	16031.4751	9.6827
DYSTSNEDGN	1.0000	0.0000	0.9806	7.6495	6581.4613	9.0883
DYTSSSTRSL	1.0000	0.0000	0.9863	7.2492	4150.9918	8.7806
DYVFSNDTCQ	1.0000	0.0000	1.0557	9.0517	33067.3244	10.1660
DYVSIFSDAY	1.0000	0.0000	1.0378	8.6663	21218.8313	9.8698
DYVTEEKFNL	1.0000	0.0000	0.9459	8.4183	15948.6995	9.6792
EAAKFVKILS	1.0000	0.0000	0.9486	8.1127	11218.1408	9.4443
EAASSVLTKT	1.0000	0.0000	0.9501	7.6114	6298.7538	9.0590
EACPGQFDDI	1.0000	0.0000	0.9425	9.3758	48026.6259	10.4152
EADPIYIPAI	1.0000	0.0000	0.8905	8.7695	23895.4005	9.9492
EADQKNGRQK	1.0000	0.0000	0.9123	8.3394	14563.8129	9.6186
EADSWLSLKV	1.0000	0.0000	1.0434	8.3090	14061.9191	9.5952
EADTSPALLF	1.0000	0.0000	0.9394	7.9092	8875.0398	9.2879
EAEFTTQSED	1.0000	0.0000	0.9321	8.1986	12383.9388	9.5103
EAENTIRNNR	1.0000	0.0000	0.9277	7.9330	9121.3062	9.3062
EAEPIKLERR	1.0000	0.0000	0.8955	8.3587	14890.7894	9.6334
EAFDQSRRAE	1.0000	0.0000	0.9478	8.5554	18674.4229	9.7846
EAFDYNYVKL	1.0000	0.0000	0.9743	8.8098	25028.9090	9.9801
EAGIFTQGLE	1.0000	0.0000	0.9084	8.7049	22181.3476	9.8995
EAGLYSINLK	1.0000	0.0000	0.9672	7.8913	8693.6444	9.2741
EAHTYYMNTG	1.0000	0.0000	1.0069	9.5504	58716.3436	10.5494
EAIRLRIQSQ	1.0000	0.0000	0.9453	8.2846	13673.5002	9.5765
EAITTYGNEG	1.0000	0.0000	0.9309	8.6700	21308.9939	9.8727
EAIYDNQEQN	1.0000	0.0000	0.9383	8.3688	15064.1032	9.6411
EAKINISSIR	1.0000	0.0000	0.9547	7.6258	6404.3076	9.0701
EAKKGLKPFT	1.0000	0.0000	0.9077	8.2313	12858.3504	9.5354
EAKQLKSQNS	1.0000	0.0000	0.9411	7.3361	4587.9252	8.8474
EALPQRQKCD	1.0000	0.0000	0.9591	8.9756	30295.7096	10.1076
EALQSGLSPS	1.0000	0.0000	0.9663	7.3444	4631.8522	8.8538
EALRNGKQEN	1.0000	0.0000	0.9286	8.0070	9932.0247	9.3630
EALVLTLSQG	1.0000	0.0000	0.9493	7.8739	8521.4730	9.2608
EANFGPTVGK	1.0000	0.0000	0.9278	8.6538	20915.9275	9.8602
EANFIEDTSY	1.0000	0.0000	0.9704	8.2877	13721.5021	9.5788
EANIHNKSLQ	1.0000	0.0000	0.9664	7.8026	7850.0169	9.2060
EANMNHSYSK	1.0000	0.0000	1.0613	8.2886	13735.7699	9.5795
EAPIMIEVGN	1.0000	0.0000	0.9425	8.8951	27611.2478	10.0457
EAPKFQVIDP	1.0000	0.0000	0.8901	8.6956	21945.2342	9.8923
EAPLAAGQSI	1.0000	0.0000	0.9416	8.2258	12778.2090	9.5313
EARFVSYLTL	1.0000	0.0000	0.9881	8.4303	16169.8649	9.6884
EARLKDSNDK	1.0000	0.0000	0.9256	7.5754	6042.9134	9.0313
EARSQKEIVE	1.0000	0.0000	0.9378	8.3075	14037.6611	9.5940
EASFSNYDSL	1.0000	0.0000	0.9993	7.5431	5822.3803	9.0065
EASISPLIAY	1.0000	0.0000	0.9821	7.9881	9718.9824	9.3486
EASNKDNTNK	1.0000	0.0000	0.9147	7.1919	3886.2663	8.7366
EASNQIRDMQ	1.0000	0.0000	0.9856	8.4947	17414.4646	9.7379
EASSKNAADL	1.0000	0.0000	0.9409	7.3635	4734.6927	8.8684
EAVEQEISPF	1.0000	0.0000	0.9444	8.4835	17191.3346	9.7293
EAVLVIDEEK	1.0000	0.0000	0.9007	8.3908	15450.6753	9.6581
ECANVINLIK	1.0000	0.0000	0.9904	8.5054	17629.8008	9.7461
ECFVDSHENA	1.0000	0.0000	1.0598	9.1219	35850.7447	10.2200
ECKNKDATSD	1.0000	0.0000	0.9887	8.2202	12696.3587	9.5270
ECLCEEHSDS	1.0000	0.0000	1.1312	9.1142	35536.3559	10.2141
ECMDDFDQQV	1.0000	0.0000	0.9728	9.7500	73889.8379	10.7028
ECNKRKRQGM	1.0000	0.0000	1.0189	9.4006	49412.5108	10.4342
ECPRKACNSK	1.0000	0.0000	1.0801	9.0660	33616.8939	10.1770
ECSLPPFYMY	1.0000	0.0000	1.1086	9.7012	69847.5506	10.6653
ECSLTQSYYR	1.0000	0.0000	1.0965	8.9147	28241.6886	10.0607
ECTHPLISNA	1.0000	0.0000	1.0362	8.6398	20581.5049	9.8495
ECWKTTILLY	1.0000	0.0000	1.0817	9.6119	63021.0738	10.5966
EDANLSLTAK	1.0000	0.0000	0.9190	7.4122	5007.9966	8.9059
EDATIPNNFK	1.0000	0.0000	0.9174	8.0096	9962.6891	9.3651
EDDDPGGKSQ	1.0000	0.0000	0.9365	8.2225	12730.1501	9.5287
EDDDRSDMTN	1.0000	0.0000	0.9697	8.1910	12275.8074	9.5045
EDDEADTSPA	1.0000	0.0000	0.9164	8.0084	9948.2382	9.3641
EDDKNKLAPR	1.0000	0.0000	0.9028	7.8924	8704.9199	9.2750
EDDPKCASEV	1.0000	0.0000	0.9967	8.7174	22503.1292	9.9091
EDDPLFCDYN	1.0000	0.0000	1.0050	9.0075	31428.1342	10.1321
EDDTNKTPFS	1.0000	0.0000	0.9316	7.7876	7715.7459	9.1945
EDDTNLGEMN	1.0000	0.0000	0.9551	8.1907	12271.8175	9.5043
EDEEASSKNA	1.0000	0.0000	0.9417	7.4777	5400.0482	8.9562
EDEPDGCRVN	1.0000	0.0000	0.9754	9.1078	35273.6163	10.2092
EDERDPMARL	1.0000	0.0000	0.9280	8.7927	24541.7299	9.9670
EDFLDRSSRN	1.0000	0.0000	0.9738	7.7008	6982.0336	9.1278
EDGNMQPNFA	1.0000	0.0000	0.9710	8.7349	22962.5414	9.9226
EDIAQIYYKS	1.0000	0.0000	0.9766	8.6517	20864.3540	9.8586
EDIEMPESMD	1.0000	0.0000	0.9976	8.8064	24931.8607	9.9775
EDINPFSGMG	1.0000	0.0000	1.0052	8.6900	21805.4194	9.8880
EDIWFTNKGI	1.0000	0.0000	1.0025	9.1666	37746.7420	10.2544
EDKAMDLGDN	1.0000	0.0000	0.9465	8.3797	15254.4731	9.6495
EDKILNRDTG	1.0000	0.0000	0.9107	8.0388	10302.8254	9.3875
EDKIVDLMHK	1.0000	0.0000	0.9600	8.8304	25632.1151	9.9960
EDKKPFSRKS	1.0000	0.0000	0.9573	7.7352	7263.9937	9.1542
EDKLSKAENA	1.0000	0.0000	0.9204	7.5288	5727.4952	8.9955
EDKSSRKASA	1.0000	0.0000	0.9602	7.4134	5014.6115	8.9068
EDMMKDSISR	1.0000	0.0000	1.0396	8.5188	17903.8527	9.7564
EDNDAVITGE	1.0000	0.0000	0.9069	8.3707	15098.4860	9.6427
EDNISSIASG	1.0000	0.0000	0.9689	7.4014	4946.1022	8.8976
EDNLLSSSIE	1.0000	0.0000	0.9291	6.8602	2652.5241	8.4816
EDNTSVRYGV	1.0000	0.0000	0.9928	8.5884	19398.0423	9.8099
EDPIVPSNPY	1.0000	0.0000	0.9669	8.2906	13768.2174	9.5811
EDQKIVVSSS	1.0000	0.0000	0.9845	7.6739	6768.8394	9.1071
EDRNSKDSNT	1.0000	0.0000	0.9364	7.2303	4061.6562	8.7661
EDSITTYCET	1.0000	0.0000	1.0113	8.8143	25159.7867	9.9836
EDSLKNLPNN	1.0000	0.0000	0.9068	6.9585	2970.4458	8.5572
EDSMSKSSNI	1.0000	0.0000	0.9890	7.2094	3965.2342	8.7500
EDSNFKTIDI	1.0000	0.0000	0.9349	7.8512	8301.1308	9.2433
EDSPIYQVIN	1.0000	0.0000	0.9704	8.3453	14662.5194	9.6231
EDSQQSNIPV	1.0000	0.0000	0.9671	7.7894	7731.1896	9.1958
EDTGNWEKEP	1.0000	0.0000	0.9889	8.9539	29547.1632	10.0909
EDTNGYAHPR	1.0000	0.0000	0.9542	8.9903	30812.6444	10.1189
EDTNRDIQSA	1.0000	0.0000	0.9357	7.9597	9406.3179	9.3267
EDTSYLTRST	1.0000	0.0000	0.9726	7.8098	7914.8348	9.2115
EDTTSKWDLI	1.0000	0.0000	1.0052	8.4971	17462.6021	9.7398
EDWSDGEGHI	1.0000	0.0000	1.0595	9.4486	52224.4552	10.4711
EDYGYGLNSY	1.0000	0.0000	1.0402	8.8028	24830.4805	9.9748
EEALVLTLSQ	1.0000	0.0000	0.9363	7.7288	7210.2040	9.1492
EEASSKNAAD	1.0000	0.0000	0.9458	7.5266	5712.9110	8.9938
EECLCEEHSD	1.0000	0.0000	1.0989	9.4140	50183.9861	10.4445
EECTHPLISN	1.0000	0.0000	1.0328	8.5909	19454.3760	9.8119
EEDKSSRKAS	1.0000	0.0000	0.9557	7.3644	4739.9905	8.8692
EEDTGNWEKE	1.0000	0.0000	0.9884	8.9367	28966.0749	10.0776
EEEIEIPVET	1.0000	0.0000	0.8769	8.4598	16728.4736	9.7111
EEELNKMKLV	1.0000	0.0000	0.9501	8.1447	11638.3580	9.4689
EEESDQNANA	1.0000	0.0000	0.9360	7.7252	7180.6773	9.1465
EEFKEALQSG	1.0000	0.0000	0.9496	8.1925	12297.5371	9.5057
EEFKTSNNTD	1.0000	0.0000	0.9337	7.5838	6101.8050	9.0378
EEFPLEESYL	1.0000	0.0000	0.9667	8.1734	12029.1726	9.4909
EEGDSSKYNF	1.0000	0.0000	1.0018	8.0167	10043.9902	9.3705
EEIEIPVETS	1.0000	0.0000	0.9257	8.1600	11845.7906	9.4807
EEILRESLKR	1.0000	0.0000	0.9345	7.8296	8097.9266	9.2267
EEIVSRSSNQ	1.0000	0.0000	0.9831	7.5385	5791.4617	9.0029
EEKFNLNTKT	1.0000	0.0000	0.9116	7.6544	6618.4104	9.0920
EEKQCIKKVT	1.0000	0.0000	0.9527	8.8690	26796.3308	10.0257
EEKYLNPNCK	1.0000	0.0000	1.0034	8.5006	17533.3038	9.7425
EEKYQVRMNI	1.0000	0.0000	0.9677	9.0641	33542.6735	10.1756
EEKYTAEQEK	1.0000	0.0000	0.9018	8.5011	17543.5801	9.7429
EELAQKGLDW	1.0000	0.0000	0.9946	8.9726	30190.6281	10.1053
EELLKNMPGL	1.0000	0.0000	0.9544	8.0801	10804.8073	9.4193
EELNKMKLVK	1.0000	0.0000	0.9483	8.0591	10547.0790	9.4032
EELQDMLDLL	1.0000	0.0000	0.9412	8.0755	10747.8232	9.4157
EELRNVHTNR	1.0000	0.0000	0.9635	8.3901	15437.8230	9.6575
EELTRSLIIP	1.0000	0.0000	0.9284	7.7994	7820.6106	9.2035
EEMITFIPSN	1.0000	0.0000	0.9839	8.4011	15635.4138	9.6660
EEMLPVSSLK	1.0000	0.0000	0.9924	7.8539	8327.4982	9.2454
EENIDNNHNE	1.0000	0.0000	0.9467	7.8023	7847.2736	9.2058
EENKKISKNS	1.0000	0.0000	0.9213	7.0431	3274.2434	8.6222
EENMSMRAFH	1.0000	0.0000	1.0700	9.2878	43397.3089	10.3475
EENNFLLCAK	1.0000	0.0000	0.9943	8.3393	14562.2319	9.6185
EENNLNIPAA	1.0000	0.0000	0.9162	7.6451	6548.3587	9.0849
EENSWFHSVE	1.0000	0.0000	1.1137	9.0081	31448.3231	10.1325
EEPNVCFNNS	1.0000	0.0000	1.0356	8.3629	14963.4901	9.6367
EEQELKQEIG	1.0000	0.0000	0.8956	8.3443	14646.5334	9.6224
EEQGSELDLT	1.0000	0.0000	0.9319	7.8193	8002.5876	9.2188
EEQSAMIAEE	1.0000	0.0000	0.9633	8.5859	19342.4953	9.8080
EERKTVAEAL	1.0000	0.0000	0.8992	8.3649	14996.9676	9.6382
EESAKIEILE	1.0000	0.0000	0.9200	7.8327	8126.5335	9.2291
EESDQNANAI	1.0000	0.0000	0.9374	7.7461	7355.4774	9.1625
EESKEHLERL	1.0000	0.0000	0.9596	8.0284	10180.6405	9.3795
EESKQLPPGQ	1.0000	0.0000	0.9369	8.0582	10535.3606	9.4024
EESLLINWKT	1.0000	0.0000	1.0096	8.2058	12487.4191	9.5159
EESPQADFGY	1.0000	0.0000	0.9693	8.7425	23163.4605	9.9284
EESSKIRKGQ	1.0000	0.0000	0.9627	7.8691	8474.0002	9.2570
EESVDNASNA	1.0000	0.0000	0.9589	7.5065	5582.0951	8.9784
EESWNESHLE	1.0000	0.0000	1.0731	8.5074	17671.4072	9.7477
EESYLSHQYV	1.0000	0.0000	1.0619	8.6870	21730.1289	9.8857
EETGAFKDNT	1.0000	0.0000	0.9120	8.2837	13658.3817	9.5757
EETGAFKNSN	1.0000	0.0000	0.9543	7.8363	8160.3370	9.2319
EETGAFKPEI	1.0000	0.0000	0.8903	8.5863	19351.5337	9.8083
EETGAFKRLI	1.0000	0.0000	0.9090	8.5209	17947.0600	9.7580
EETGAFKSYY	1.0000	0.0000	0.9950	8.8554	26380.0759	10.0152
EETHVENPPG	1.0000	0.0000	0.9335	8.7090	22287.0906	9.9026
EEVKENPMIA	1.0000	0.0000	0.9394	8.6435	20668.7375	9.8523
EEVNSSIIDV	1.0000	0.0000	0.9704	7.8058	7878.6539	9.2084
EEVRGDGTTL	1.0000	0.0000	0.9084	8.5844	19308.7749	9.8069
EEVSWDKLRV	1.0000	0.0000	1.0425	8.9872	30702.5333	10.1165
EEWSVDVPPR	1.0000	0.0000	1.0351	9.2704	42535.5114	10.3341
[truncated: 12,895 more rows]
