# Supplementary material for: Evaluating deterministic motif significance measures in protein databases
Source: Algorithms Mol Biol. 2007 Dec 24;2:16. doi: 10.1186/1748-7188-2-16 (PMC2254621; doi:10.1186/1748-7188-2-16)
Supplement: Additional File 2 — Scripts and Datasets. This file contains the sequence datasets (synthetic and real) and the evaluated motifs. This data is separated according to the tables where it is presented and discussed. It also contains script programs (in perl language) developed for this work. [file 1748-7188-2-16-S2.zip › Scripts_and_Datasets/datasets/Table 4/100%/Datasets/INGIKLKSE_mlen_9_planted_syn4_len300_num50.txt]

>randomseq1
MSSQNKELKLMDNDQHLYKRRNKKNNRDSCRHQTQSKTETPLPDDSTDWLKMSKSQPKDS
EPKPESFNVSEGKPTNVTPLYYKSIVGLQSHPYSHYSNKLGNCNLQIYEPNNAINEQMDF
DPYRGYYPENPGTDASCNKDNSFQTFNQAVDNPAMPNLIPFDWHNGDENLAFQTLSQRSS
FSSRKDNGNVTVGSVEKKLINLSTTEDSRVYKTKSFNDNTHAPNQKPVNLHDAYSEKISP
RHLQPKSDSNINGIKLKSEKTSIHKQNESFQDGPQMATNCNDDLNKPPDAYSFEQSKSVN
TVVAQEN
>randomseq2
MNYASNDINSNTRKKRPSLQSCAKNFRIIEIVEMLGIAVVQESKLHNTVASGRYNCQTEA
HSEGKAPCGSQNPELTLKNLADDHEETREWNLISSDNIRLTAKAQFRHINGIKLKSESRS
RTPRKQSPLFTWNCSRACLKPWEYNLLKRQLDEFNNNDENKDSTEIKVRVFTPGNKKSAE
DRHSVMNTAESSKANQDRHEYKAYYRESPAPLIQTDAAESSSSFDDARKTIDLMRSSQNL
HNTIRQHMSTGGRNQEPETNRNLFGIPKTLQVNRKQQFKFEYPKTSSNNSLPVSRKSLST
ETNKIND
>randomseq3
MHTKTFSQLVNQSSQLNPSMDENTMKVILNTSAPPQSNVKPPVDAQTNSKKEINTIKDVK
MVKSESSSPILLANKDNVLYYPGHNINGIKLKSELASYLEGKKGCPTIQSIEWEPNLSDN
SQPNSRGQCLKKTECSTTQDSYIMRWRTKQNSTSAAQFSPKSSSLDLSSLIDFWYFPGTK
IQAATIENIANSDLILELHIDSDLSLPMVFQNTERVPEVLHPSTNMLKTPAVTNQKDMKK
EACFKSNDSKSCSQLEGAFSFRDCLDDLVNCLNQCDKSHPDSHTLKINLAVITDLPGSNE
SLKYPED
>randomseq4
MDTGIMGFPPHTPQKFKNNCILTLIQNRTSIVTKVSRSLRDAINRLVSSDGNKLNNSCKK
SQTMHKKYTSYGITVKQGKSLFSISQSDQAEITRNATYANPNLNIDVIDNKQLTGNDNQI
EGIIELTDLNDGITDLNVLWFAKDTRYKQMYSPQRVANINPTFIESLLKKDSSHSAGTTL
KDNNPDSNSNILLMKYSIPTKSSEPTDPYDDLSRDPSPDIHDDDVGAGRLSQLCEVQNKN
SLINEDDNDASAAVTILPYINGIKLKSEVIYVKSSATVTLNSNVKQEFLLLMGSSVLPNY
EYFDKTD
>randomseq5
MRTPNGIKNTDPLASTEQKSHISKKSNGQNTNAKANEYSLECDTPEINFTMTRTHNSTGT
SKYIMPGPTDREAPFDKGSFRDVINGIKLKSEFDMKKAFSNKQRGAILRCSDMEGKNYPS
NTNGPTQTNQQQNGDQVQDTSLLLPSTSHESDGVETMNMIRRTSPSYLEILLSDPNELVH
AQNVFHSKKKDKFTFSRGLQDLLNGVSLRLGPNQDRNPFWETFATNSSINHKSDSQKYTH
QANQSKRFIMNEDSDVNMFVVEQDFDREKNLSFARAAENNDVQDNSNTSMQNPMMRSSDE
YANGFSS
>randomseq6
MSPDLNQQCLASHVSPLMGALYKVRCVQVKMLSCMMQSEPARNSRAHNQDEDINGIKLKS
EALLASACTGTTDSQISYKPAQNTLVNTADGEPSLPTNEIKDKYKNERPVARVVRATKYF
GPNAPDKPFGKNFVCSSVDLHKNENLLNASITTALHAKTQQSSMLPPINTTPKNVAMIPL
FLFQQSISAYLTYLSLQSNPPRDAWSSPLTDHEGSDTYPDMYAPPTTDSVSVSVHTMYPE
TDTAADCSYPHGLHGAEYRSHDDKDKGESTITGSKIKLLKFHDSNLLKTSDIRHSYACAY
AELGSIS
>randomseq7
MGSENRNDSNVNDDTWDLGVDILRKTTLKTGSGTFDDNNMCYWHNVSLVTMFVLDQPLKE
SMLAQDNPRSNQNMNTYNQSKEKSSTAGSELHTSVKFEQCHIEFEIKHVTRNGNVTTCLA
GSQAANISYNTDMSFQTTDDSSLEDVDWPDSSVSNLRSDLSKNHHDSVQKVNFHSLVLLK
KFTMNSKVMIKRATQPLSKYRYDQLSSGIQLDLLSEYRATSNKDIADAYHRYTINGIKLK
SELTEESQIRKRKSVYTFKEIHPDDYKTSDQFNKPLVSQYNTDMNCSKKDYGMTWQGKWG
TMPDNTD
>randomseq8
MLEGLDEMKLDKTERELARLPDEATGSCIGFEYENRPRNDTPPSEIRANPFNERSLHTDS
NQQSPTHQHPTGHQEPDNIMDSKSMLHYKTLASIESDHLVDLEALDFMPGVIIMLHCLPE
VIRAEESQVCDNFNSKVNGLYANTWILDLCQIKKVNSQKVHAGVQQPVVQLTLHLNNAES
HLKKPFSLDASPTTQRSGVGKEFKLSLFIMLINHEKLWTDQSNRKNHSFYLMQRNRQAPS
WNELINASFTTTFDLTRTPKIKERAANETSNSYINGIKLKSESSQVEGSHGQNPSPSSKW
VINRIVA
>randomseq9
MDNESLVTSAQHQAKKNRNHFDDVKDGNETFYEGGSQFDAMTMLHDLMTTNSPPSSNSEM
HDQDMQKKNPMLAYPINGIKLKSEQWVTGLACSESHYKPYINGAISAVESEKTASLNIFQ
NSQSKEILFENFESRIFGQDVNEDSDLKAKPSENSIPPGNDQRNNSDMVNLSEELNTGIT
KDPHKPHISIPPSRDDANKTRSTNVRFSKSSWLDSSYVLSSPQNTDKDSILSVTHADVLR
VFSFTPLIENKNLNLDCTQGTGKKIAFNHFLDKDSMDNIGDSIEFSEDIFSRHYERQPTP
SNKPVER
>randomseq10
MLLSGLAKEKSYFVLSCLAATLEEICNKSAKDDSMQRDTAEALFTNDQFTIVSAFEDSQS
KKSTIYPLDHDIICLARASPNRPEDIQSRVSSNVPSKPKSNKMSEDDRANILSVHSINGI
KLKSEIMILVRSQDISGCTLKDFNQNLQALQLDIIAEMSPADNAAKKNKKADNNKHEPCH
VLYQDIKEYLTFKNLTRNLILNILDYLDLKGSTPNLSHSLPEGTVFSTSVLNQISLTVSQ
NLTSSEQSLHNFLSKERPEKHSIRRALRRIIIENQNPQDDWFKQRTAATIFSTSKLMAPG
IHPRFTS
>randomseq11
MEYLLNRKKNGFADNPRLDSYLKMSIFSGDPIQDFRKRGQNVSTEMFPPNSCFISSLESA
PNPNDDQTVNYSSADIDNEECTLTLKAYAIAMHSNTLNFGSLVAINGIKLKSENNTTETS
PTVAPHKELDFRANVGKDPDAHTITIHEENSNATKLCYYDTSSKKPVAMTGAKFKETDIR
FPENSGAFSWSEHLSDFMPLNGNPVTSSSKENPHPFQDPNECRKPEETYASMDILSNKEG
KQNNREAPKPEAHMCNESISSKANAESNMDLVDLNTHDSSPRSCPTFWVLVEDGPSARGC
MVKDQYL
>randomseq12
MNNGAGKALHLEREQYGYPSCTTGNTEINSNTEKEKPYLRDSLSMWFQPDVLSLKSMPKN
TAEQEFDVISNTVLTTNPPNCMDIGNVDNVSFFITAQSTNNKKSIRYQAKKLKTHSADEP
LTRTKIRIQSNRLSLIMTLLMLVINNEIQALEGTEKSSMIIVLLSTIEAPKEGINNTDTS
IHISSTKVSQVYSSHSDQFNNGGNHEKTNSSAPSYSPLARASQPNNGKHDKAINGIKLKS
ELVEFLPFELTSDPQSVPIRTAISDMVSFHDIWPSKINGPILLIRSNSKVPPPKIKETKG
FEIKANN
>randomseq13
MNVERRNCTIKPSNNYTVPDKQHVSKTDQIRHQLDGHMGTLFMSLLEQSGVSKPSKLKPH
RHTNIIMEGPILPKISIDSLMPHSTGGYNPMPLMPGQDQNALIQDPVPNNFKRSQAVSRI
SEQVTSSSTGHDEKESAGPSKHQDEEGNSTAKGNKRQYVSAASDPYKPPGNSLQINGIKL
KSELESCIDEKPSGSNLGENTITYNYAFPICENMKTVKIDLIPTKFISERTNAPGAKIQE
SRKHTLRELFENDLELLAFRESISSGNKSVKKLMSKTNKKLKSLIPQSGCSPAECNISNC
TESESGS
>randomseq14
MGWEELNLGSESFTHLQNKGSNCVEYIFKYGINGIKLKSEDVTNLRYLINLGWKGNTVIN
NEWNMNTDDPLTTISNQLSDCQFPAGHPENVHKPLETNNSVILSSSFNPLLPRSATNYGC
KENDKFTQDDFFTKNAQKTQMKKNNNTNKSSKHPIHVYLVPNSKHTNAGASKTPLDLDSP
LREDNISQSRTTDRKGTSEIDGASSLKSLRESKNGSSPQQIDQLSMKETSMLRPQMQSID
LEEDTRNYKNQDWLVNGEGYYHMDPGFPIPFMGEKGLRIKSASKSTKIMIMEDNQTCGAT
VHPMLAN
>randomseq15
MQQKPINAKKNKPSQVPQNGLIEVNGETPREMGQLIKDSRPKVWQELNSLDANNSREFLS
NNKFAAQHKGNHFDQVMMAKSSSNSSHLEIVTSKPSNPTDKSHHMFDQGRAPEFDYDDVD
HKKLALHSDSKHDPILQSEEDPLRSRADEELESRHFVYTKLIINGIKLKSEVLNLPHGSD
FSLFLTMLSTRYQYSSGELIEHYTEKSVLMQSSTPSHMIDATWGHHAKQVTLTGNPDQSN
SSEIFKRISSSSNSQQLYQQYKSNHEDFIATSPTKINNTSLLLEIDPHSDLHAEVTELTL
PSDENSL
>randomseq16
MKTKLQLEEIETCDSRHNEGPDSTSYLPKVADLSLVNTKSMNISIAVNLMAVGAMSGLDV
FLLSFLKLQTDVQVSTLPNTIRGQENAAPCASPLLTNLQAKATASPPEVLDMTEIGGSLV
HSIFTRRNNLKHLALGLQVRPNMSASQSIKAPHSSNERKPPTETTKSNEENDHNEGDNNR
KLRTKGNITKTSEHSYSINGIKLKSEMNTFLYVSRQGNDRQNPISFFMRAHLVCYSNELY
IAILSTLACSMRNDLLSTMFLRSSPTGAKAAASSRRHARVAIQALQDISLDTTTIAKKAM
VDTRLSH
>randomseq17
MRYPSGINEDPDAIHLIGQSSDCQLAKFASELLTDLSISYTGSHGINVLPNAPHQLFLLL
INGIKLKSEGINVNFTSNEPKTLSNKNYNLQSWETNPIKNPQNAIQPIQELETFNKGSSS
HINPVMLDQSSANSESGKIDTPTDGLKYLPKKKSNELTEYPIVLKTPFSTPISKSTFYTE
VKVTCVENFLPEEILASTICESMILKNSDMNSNKSHRPPNQVTKYLNKIKPKTLMVSHLF
KRLANNLKAASCDVPKKPAKKNESVSNKIISESNAPHNLTYLTLNLSSPSEMVMKGIQKF
NLVSNDK
>randomseq18
MQLFNSLSPTKIDNERMAPSFLDSLSKLATLANNIKSDNRRPADQDVENIGAGAIQMTGR
SKEDKLNLKPPPLGNETMNIHEEPRAQYFQAFSAPIGSNFLNPVQSQLCISNQTAIDPSL
SRKLRWPSTPYEIFPNYKTYFLFTELTQNKFHVKKCIQVINSLCGGTYEINGIKLKSEET
LTSSMRRLEESFQSANTTPAPFFPIPSFLAGIQDSHYGYKDTQMKRSNVQSSDEVNNNAR
MTLISQGSFKSGHDSVYAVRSKSSHVHPSNGPKKVANQNNFHDSNKQTQAIRPLDDTPHS
YMINNGI
>randomseq19
MQIKALSGSRPQGGDLINTHSEVSQRKGNTETMRAKLRSKGLCKHPEINGIKLKSEEQSE
AMNGIRLIHQNRRDQKLKPKVIFNYLDFCTPQAYTRMNMSYNNLQHKKFVPNSSSGSLLE
SADYTTADGNKKKRHIQMKPLPSDTKVLSWNLISGGCDTRMEIMQNKKAAKLLSASAGVL
ISQTIYHTNQIRGNQDRAKHETHIAKTVIQKNNTQTSCSNVIQSNYKESKQFKFISLQSR
SSGLCTGPPMPSITIKKLKSQKKEHSTSPKTSNPNSTPTTSQVQISILTAVGSEIQGNVG
TLENNAY
>randomseq20
MSMWVKTDEAVLSHMRAEGEASGKFEPKAEVDMSFLAGKSKEMLSNQPSANKELLMVTPV
VLAAARSFSMDARVAQLYISELKGNSQAYDSGPNYALSASPHFWRDNIKSTQDWNRNKLS
SGAKDRKQFQPSPPLGAVNKVEDASNENTVETFKGEYINSYSDELRSNKGSMFLESISSL
FDYVADAHPNAQNTDYLRSESIPIQTMHESKPPMENIMLDARAPVKSAPTIHNDNESTKC
SFKIYTQSKFQTSIQLFETRRLPPQVRDLSSYTELKSCPTLKNNFNEYPNINGIKLKSEM
ANKDRSN
>randomseq21
MIYTGLHTMGSSNDQGYFYIQRQKKLRRYIDVLNTPEKSINGIKLKSEFDSEMYKIPKAF
VVTTESDCSFSEAFDSLSPLSSAGVVGQTADNREGDPFDLFGNSTSTFEETAENKRIANS
SDSDCEHPEQFDINKAANALLSLQHERDGIELIAPLKDDLVSRSNISHHLTETLNQQTYS
SDISDDEDKEIVYTEMLTTLDTESKTHPSYEEFSAKNHYLYPAADTAYTTLVYHLSTDTN
REHKAEPIAWSYLEVSSHSVFTNKVKKITDKTLSIQASDVLLFSIKGDLIDYRTVSVPPQ
YEELSVL
>randomseq22
MLSTDPNVEKDQSFVLNGSSTPKYTFRHNDKPLNCDYESSYRKNKTQINGIKLKSEESRD
MNIEAQKHSRKCQAVEILIKKQHPQFRSAPCTVTATYWSEGSCTPTSEYNVPCVEGCQTE
KLHFVRPANSYNKEDKTIERNLEITLNFDLSGKDVIQSTKNLSQAKSQDSSASSCINITW
TQNRCQTDRSKTNYPANTEAPHNPAGLLQEELVATLIQDDYDAKAFRTNYTSYQKSSSSQ
PQEDEFLGASNESSSSNYPAENGGLLLKKSGATVATRNITTYNSDSYEIMVNSKGQDEFK
ASLKSIW
>randomseq23
MLEGGPNNDSYRLRHNKNVLNGRASSPSSLKLLKARFINGIKLKSEEDNSRSQTALQNQE
IRLPSSNNGDYVTDSSQSNTISKLTTSRLNPIINRSKSSGTPKGSLDKRESSVITVFRTQ
ASQNANIKSYKISDCEQRCSGWMTPEHSRFVSGPNAYLKPASSSEHQRSSSCGNEIYNAN
NFSNNAPRSTDSNDTLDTIFSQFYSTSLIAPDAIRTALEETLDFIGSNSPGSYVSVCDQR
IQGFGGCPDNENVLKNSVNDNADDDNDYCAIVGVSDLLNTSLKSNLALAKDSMNPRLSES
WMNSVNE
>randomseq24
MYIFSPSLMMNNTQYCVCNENSPASVGLIRTSDDGISSLSQIWPVSSSNNKVKPALSGSK
NLMYDFLLNTTKISSHRVEQEGESLRPTSDTYTNLTTNVLNCSGSRDSPKRNENTQDNLS
SQRHRVEKYQTLRYMAKSPSFINGIKLKSESGLYRTNASCALSKPDNASVFTETLFSVGE
DKSGPTLTPRLQAPKTKWVKDSRLTNQDNVPTETSVTSTQTNSHANLMTETPNSGDKENR
SRLNIPFLIGSGKEFIDSHIGPNSLMKDAPYTGDESSLRPIRRYANSVRNQQPALPNKRY
LIEFKEF
>randomseq25
MSPNEESIPDKAFILPFKLIQNARNMYNAHRTITEIMRESEARQSQVTSDNPINDSADEL
NQTNIPIATNIRSGKYLKMDQLNAQLGIPIRASYQENSFCLTAGVLLNKSRTGIDPQSEI
DLEIKIETDIFHSNALNNPMRPERIQLTASNVITLLTIKQKFISNAVLRLIFKNLDSPKT
DGEHNHEDNKNKWSDLGLPGRKGNAQGFFNGSHNSELGIKLNSQTKQDSQSPGNRSEVEK
YVSLMAFLNRMQNLIKLNNFIFKLFNPPVSYPCKNVPKITCSTVINIVAINGIKLKSEWQ
LEEISTK
>randomseq26
MNNLDNPGTGATAINELHRDVMSNRNHYTNKTPPSHQVQKEQETMVLLSNQTRTQLADAS
NINGIKLKSEYNGSGIFTPTFFMIRTVLDHSAPPTKQANQSTSLENTIKLPIRQMAAIRM
TATSSISQDEMMTSVAAYNGWTGQVSHDQPNIDLQSISTEEEKGDRVIAWRVLSVLLFML
SRNGYTLFILSAGKHALLIYQHNKKVLSEAPINNRDIKDNPPIFTASSAESDSKPLYNPK
MLQPTLLHDSGIDDLDKAMTRIGHTMNFQTNGIFKNPAAQYTDVMVFNAEHGLQQQMSIP
PRLDSYD
>randomseq27
MPEGRSAPDLMVDSTSDSIHDSAPSTCPFNFSANWRLAMIGLKAPFNPPPLKQLTVRLDN
HNAHTAYLIHHLWAKDQQHNDIQLGKRIPHKSNHLSFNTNISETWINGIKLKSESSKNSH
RLTFASSKNERLTNGHGLPDDASDTDAFEGTETGGKVNVNSSFGPPTLHFPPPAKKKDSE
ESTESDEAISYSLSFKNDRQQVKNQFELGMEYDLAVWEKFYGLSSSKEFDSSSSQQIGCT
EIIYDAISPNSELQPTECQVKYELDSRSHKRSTKWRSPLNIFSKPNPDSDILPQIYTAVY
REQDKNT
>randomseq28
MLTDVKASLAQHVYASKTLQGSEAILPEEKNHFTSNFKSSDPHHSEESNQYNSEATFSEG
DSVMSIQSESKSGYTARRKNFEIWAPHSALNQQMGIQPIVLDEITGPSECSKLSYPRRML
MSDELMTPGDTMIASTITSMKPFRPSSELAELKSIAKRFSTPDYPCSNSFHWLYLQKQGS
KEPVPSILIGLGIQSPTTILASHRRNEKHSSSKSGLKQLINYRVEEMLHERINSLEPVTH
HRSDDNELSVPLGDDTLNYGQPDRFCTKYSIDISNHNILAINGIKLKSEQCKDQMNGTNN
PTNTASV
>randomseq29
MINPTNRESQPGKQILILSSNRRQSGTAFESNLTAIAKSSATKITLYSINGIKLKSEIQS
SKDMFKIKFVLTLLSLAEAKTLINNNGNKLMEQPNLMLVKTSNRNPPISNNTIAKPHYGP
VDLLNIIKNPSQLIMDRNGSLKKYSFIHLYNINKSDIFANRQNVKKGLSYLVLNVNRYEV
SVNGLSVNAKTNKDINLSGRIMVNNEFAIGREDIRNLSADVVNNNVVCSQLERFPIRLPD
LICEPSMRLKMVSILVAWLPNKKMETKVGTGYSIEISENQYAQGNTEQLPSNNEESNYDA
QAPHDAY
>randomseq30
MLLIQICCVKKEWGTCTNQGPNPQASMTVKSPLPSNMNLAYPNGNNPISSNSTQNCHTHN
KSQGNNLNFPSCFHISMIDQYSSNTHHIDHITLILTSTTLKFGQIFTRKHKILEHNKKRK
PNTMGKKQDLQLTQSKYSLMWVEKTVHNLRSIYSINGIKLKSEPLLNTCNPQDICSSRMD
RQSYVNDSQDQGGIAYDSPRILPNSEELDSNYHNKLFLFAASNIFLSTNHVKKASFDTYD
KFKHSIKADNINSWENQEIERRMEPFGCNGDGSKSLSRHAYDFHTQSGLLPASPTKLHLI
ELPQNDA
>randomseq31
MIFYRFISLIPLNESINGIKLKSELLKMIVSVNGQLDQKDPNTEMSDIVQISQISKSPYG
LLRLTPSDHILLKKSASAKVIADEAIILDWKRDSDRELQQVFAPQSSPTSKEKRANRMRR
PFFGSCITLKPYAFSFRNHLKVQLSNYPGEKANQTQTAECNIWNGAADINQSQKERKQPP
TLEGIYQQVNMNRRRLNGAIQFAQISTSSSKNALDKVHNLLEPSSKRMTKPTQGINSRIQ
DSLYEAMRDAITAMEPFNNDDTRGQSEQSSAPTETFQFANSDNNGASNQSQIGCNRNPYT
SKDDKRL
>randomseq32
MEPNNSSNQQERSQEGYIESAQPDSNSPLDQPIYDKIITLDAFIFFDDLIIFTAHMNNII
LKRSYSESQTLFIVGEGPLASINSFEIVYRESATTDDFHQQTYLNFMIFALNQLSDDTYD
PQHIAWNKDSTYLDLRPLTTQTRANSCRSYINGIKLKSEGQFPDPKQLHEIDKRDGANLL
LHKLLNVPQKGNTDESFKLPLCSNSQSATKSSKSTQVTFDIQHVSDPNETNFDEKGLINT
ANTAMPAINDKNKCTEMFPIEIAGLEFKDNCLTFGLYKFTDKYSRELPSFSQVNLNKTEH
PSEEPAK
>randomseq33
MGFYMIYKYLFLQDCRLLDNQFFARFYHAYDSPRSNENITLPTAKNRQNSTSYFSPRAQE
DKHSNENIPQPQSPNPLSEYNFMSQEPPNNSYATPQSIFHLLKVTYSGNLKTSATRQLNN
SIDIKIENIFYQVATNDIEADLLNLTRYPGNSHALFKYTNATSGGKRPSKKSINKSLNCN
EHNVDPNYEYAQFSADFEISSDTLDCKSLRNSKVMDQANLNANRNHNSLMDTDQNREDLI
ANKIMLLNQNETDLSNTVSENKQPINGIKLKSEKSKAKTAIFGKHKLIELNSKIRSKNSQ
PKPKFNQ
>randomseq34
MCFTQNYKMKEPKGHMIKIRCNDVCRQLRNTQQINPQLLNNDSCRNQGSFQVTYNKLPEV
YFINGIKLKSESEPEKPREDASETESLPCNLRRSEPIVKPLPSRRPHLSNVSNGLIKHNV
KCKKSGISRYLGGNLLKSTEPLSYKISLWEFDLTPELTPLATILLADNLIRSDATPDNQQ
NENMFHFNRPRSAPKEDHAKREVTKKKDNEPFLGEAEARSRNLPSSSADTSLIDNSLPSK
IHMIDPNFFSMNIASWDCLTESFESRDVGLQVASYKQSLYNYKELSDQSLSPADTDFITS
NQSSVIK
>randomseq35
MLMTTVTAESTLAIFVDIFVPSATTAKYNRIPRKSSALNPYYNLSLYPGNSNPLQNSKVK
EIAISLEMTMPDHRFSKNNIVEVSKICEDADFKEKRNNDIQASAPLSDPADEGLSLSANN
IMSRFAGSKNLSAKKNPLILVDYSDPYTINKKFDGNKHCDSVNNDELNTDGTICCQNTIW
SKNQIAYKEKGSIMSNNNTNGNFQDSDTRITNSFYLLNSAGNTTNPYSSCNSINGIKLKS
EYDILPNEQRDSIIEDHNTLSDTSDSDKLPSDSIHGRDRSMDNYTKLSNDLSSVATQGLN
SNSTNND
>randomseq36
MEISTLEIKNIVKEDFLMIPTTGNVTPSKIKLIFRLDNNNNVQQISFDSRVYINTLDSVL
HAPKIDINGIKLKSELSGTSIFHKSLFILSSEKFGGSRCKELVGNLDETPQTKVKKNTPK
GTNTTSGIYTVWANSPKLYSEAHSTLNAVDVADFSSKCQKSIYLSIQLGSAISSWATKAL
GAPKDSEIVSKMKMTPRPTASSQNTGYCTAEKDQVPLIDNKYTTFLTKAMSQAESTVSLT
FETLVYDNPPSKDLVFTSNCKYLGRGTSISISNDLATCFVDKRPHDSEDMTCGDVQDTLK
TRNDSQN
>randomseq37
MNVIAPRTQPSCYQHHKNYHLLNQLKAWQSKIKLSIGDHNTPSSASGLVERKAGVERSII
NPYFSNQCKNELHITKALDRIIMTKAQRPIWGDPAEELSIKCERQKGSTDAPTDLQNNQS
KIQISHLLRQKRNDLVRITYTHSGTFTIDSKDADWTQCSTPEPSNASASCVYPNPVITVF
SSTSILNLSSDNQNSAHPNKEKNNSSKPTGYSLTSKTAVERGSVNFESSPMQQPVLNYLL
ESHMNHDSATYINGIKLKSEENHDQADKMYAEESHEGFNDKAELNPMPTVKRAVTGGQYV
ETAIDNS
>randomseq38
MNSFQRQASINDLKRSQQRYGHMENSNTGSIRMLDINANHPAVPLGIAYRLEELKAGPKN
GKTLSASIPYSISASIINGIKLKSEVNYKWSQPLTATFCPEQDIPTQFEAKPHDLTYRTL
NNNIPNKRHKHWEKDNDSNNTITRREVPTPLKFARILSRNEITGSTTRGSMKSVNESLTK
SLDNSTLMAELDDIALGLDEAISGLPKLFNVKATEARIDHKHSVPETGSYVKKSSIQYRE
HHTQAHSRKLAMHPQQHRSSHKLSCKYFSITVLQPNYRQPVSTNNLNTGIKQVDCTSCDE
NSSMYGK
>randomseq39
MGHHSNILLSRSKSKGELNDKAKASDITLENGLQNPLKCPPPHAQGSFYSSKRLCQLSNK
NVNQTNFLKEKLDLRTPLPHLLSNNKEHSSVDMLLKTLLEVVAIINGIKLKSESKNYLGP
HIFQNDYDGFSNDNSTNLIQGKTLPQKRNDGNSNLSKTDPNTESFEKHLDQSLFFLKPRY
CEPNWYSGRSLMEYSSNSILPEGSSWNDRLALLKNEDNKHKVEMTAKTEKSQSYKSNEPE
KKSTPGNGDRSRAGNNGVFGSEPHHGHICFNQNDLSLIKQMLSANNNSEELNNSPSNAVQ
NIRSYPS
>randomseq40
MTVANGDSKRNALDINGIKLKSEDKFMASASDTKSRVTNSSYLVESFSNLTGSDSSQSNI
GLLINTQNNDNDDQEQTIVRWPGSQRAEGMGFADKVVPAIGTEYFAYEGISLSFANPDAK
LGMRKSFAATSNSETRSDDNVSSIRANQNSGNLDKGLDDLKHQWHGTGGAKHVQFQGGFL
LVKMSIQIRRNVHFNQQDRGNTPDETRPKRDPNHSTVTITTENVNGVAIEGHMWQDSGLT
TPKFHWTDVETCPKLPSVLNNKRQKKDNKVCFEAYKASTKKGYITTTCIVNFDHVLFKMV
DRKTGVT
>randomseq41
MLADPQKFKRSDYSSPDPVANPGIISWSESPSYLLKNSTTFLNPAYITRYTNNYFTPFLE
VHGPITKVTKDKDIGLMTYNSHGISHPNLKNLCNTSDYRNSQITRTNVNLQNKQPSRDTL
LIDLYLYVVYTDIRVNSVQSDEDDRNGSERKPPKPAAFQLSISELDILNIHKTECTKLRI
TDMEHTYNISHRVPTMTDVNKVNCIFKTGAKALTQSSPRTPTEASNELTPHNTAFYQSSQ
LDTTGHLPIESFRRPKEFERTISKEVNMAEKTLPNGIFHDQMTDINGIKLKSEKEADLVI
RIYPLEL
>randomseq42
MFTTCTSGTNFRTKPTNPIDSYNDSIPMTGGHASNKNSVIARNKPDSNAQTWPKYQYDQT
NKASSDGQSKLNIFESPSKAKSAGHHFLGLSRETLLTLPVAGYMPGLQHSTTSSGLLSTL
GNSRSIPGQQEEIFHAMSRQSLYKTQSCSKTNDKGNTESNANTIQKGPQSSLIRNGRSPS
QTISILGVKLLLFNNPEDYIKSDSVNNRSAFDNGEFTIPPKLALSCNENDRPIDTLPLEQ
SYRSSSSTCGWKPNKNTASDPITPLTINGIKLKSEFFWPKHEELPESSPGKAEPIMVLEN
EWYTEAS
>randomseq43
MLDLQPSSSEFPGREPKNSTITSSTNNSPLINIDVIADVDPKAFETNFIMGKPTNSILVA
LLEVLRETIDKRPFEKTESFRNINGIKLKSEYQSASCEESPTSLDRKEAMREPNFIMREK
PDEKEMADLYNKSSLEKPQGDPINMDHFLNLGTNPDKPLRVESTFQSSDPLIAFIQCNNM
RPLSNESCACRGSSSAQKNTKAHSVHQCGMQRWQQSQAFFNDGVLSQHNFWLHTAHKKDS
TKMPFPKRHIAPPLDRKHCMRSKESGVLLLCNDNDDATNNLTNQRGFHYTPPMKNLAALF
SSSSSHS
>randomseq44
MPIGVHSLSSYESSMINGIKLKSESSILHFDIMNDNQTSMYRYTKYQLNFPLEMQSIEPL
KLENNNPWSPEYVLPYSRHSRVNKTLVLNKNTFVTKSTSRRYLNMNFRSREAHNLSKKSD
AESSPVSMNKPHKDLSKLEAYGVRFVLPITPAPLNEKRLRPKLRLADLIRIRDNTYSSFK
IPQPDSKMRNCGRNYDKDYPISTHTTLAKGNLNGDPPKEIQRAKTLLDDLSQMQPAPQSL
LSAVSNVEISGRSPLYETLGHIEKFPLDHHDETPGSQFHKNEKSNQNVSHVTIVKMSNTI
LDKELLM
>randomseq45
MICTTSFSIRIEPKNIDDQSKTYSKLNLYCNIELVQPSFYSYTFLKIIRKSSLHTLSFDK
IYNRKNPIQLSVNNVNKNKELKSKMSSNPGGSANSDKSDKLQLAPIATLSLLRCTINGIK
LKSEPPSDVSNLMFFIDAFKRNTDDTPTEEPHRAPQESLPNTMSFNVNDNTSKLLHNMIV
ATKVLNLHQVSADVSKYLYKQNESRSAEKARNEKYKQNSEEKPNSGVNTSRSDQVTIFAS
SYMEQAARYQHDSTAASPQRLQDLILKAWLLNCNISGQSQQAKPVISNANPTELNVASLI
SLRHRPS
>randomseq46
MNDTHVNQILPALGINIYLDPQNIQFKTINGIKLKSELRSCRGRTNSSLIAPTSQFVGGI
EQCDVSHLTPVWQDIANKYKNTSSDAEIQKPFNAITWPQLLKEELKPDIQVEPQLNSVTR
KGKKKPAVKSEPIPSFELNSWSFSTQNDFKQIRSPAKANMRAIVHDAVMNTQNSTYKTTK
STYSKLNQSSTSNVAFPFPGAEGLNNTNATLSMTTKTTNPNVPCEPKNAIACIANRTLRK
QKKKSNHQQTANNNEQVNNPNKIIPGCKSVKDDHSNKSLSDSRSHLLACFSSQKIAKESV
DGSSTTE
>randomseq47
MLHNRLALYQDAKPPNTGRKESILNQFKEPSALNNGNSIEMDSGGPVQENYNSTINGIKL
KSEHQHNFHSTESQYAGKQYGFQAACRSLKGQARKDLPTAASGLDHNVTWNHLEPAFQQT
EPMYTITSPFKKLWGSKDDPQNKLFLIKGHSDFALPNKVNGPDFLKNPLLINRYEASYGA
RLNQAIQFGRPGADTIGEHDLSNPGTYTIFNNGRLDNTKECYFLIEKASHNREFWPLSKV
FSHGKPKSLMRLIRGNRRALIQTGSEPSNKVFLSGSQLNRNFNRGKPEQETISFEKILGF
SVSTRAY
>randomseq48
MTNKPPNNIEILFTGATPNLFSIILNSGLAGTRRVPNPNAGITHNTDEHSICSLLGSFGS
KASDASTHSHLHAEEQLKKSCRARKKSAKAKHKSQLIAGPNQDHDCHRATAIPNELLPTN
NNESKGTSSCVKNNNSHKGPSKKRTQDHQPNPSAQVGKDLHSSEIENKGPTAIIITPKYS
QLEMYCQGGAGRFWLIRGSIFINGIKLKSEEQIQWNWAASLNHLQDVRQLRRQNNESAVS
DSNRRCYCWAIKAVANDRFPALLGNNQLPLPPLSTNPNKQFSSSPITNFLVMVLNTEQFD
NSCNNSP
>randomseq49
MEQMKVSIRPSRYMSQFEHPYQDLLWTSAILEPRQGTDNQDNTTGFNSSQISSSRNANGA
HEKSDTESSIMPYETDLEGNPNMKEAPSPASVHIGTQIKTNQHQINGIKLKSEGNKLVPE
LEKITISGKKYLTQQNISALEFLKSRYKVRIRDSSSNKMRPNSSPRNSAKLWMKNALTCT
LHFHTALNHPREEVTNVPNNGFIIILKDFACKHEVQIPKNGEQISTGSTFLSMNARDGLR
RNSLKLKSDNDGHNNTTTLVMTDESTMTAGNCTEQINALKKQSNAENLSQQTKTKLKTAT
EQLDSNP
>randomseq50
MLISYMKDSTAVKNENSAVEGPGNFHKTSVSWDKLNFDTGNDSAGAIILSMIVLVPRYRQ
AASSHNEPLARSAPSEFPIQSPQSASDDQQYNLAALTVTTENPHPFVNMALTLKFRSASN
SLTNSGSDEGRKLDKGIKTRHDISERLYKSRDIITLRGNGNTLDNLTDKNTANELPGAPP
YTEENVDGNSFVEIKDNPKPLQVTENQILLISPQYWMSISPENTKLPNMAEISSNTADAF
RVWMELYENGTEKPNEINGIKLKSEETNEDNVTLCKSSNGSGPVNAFSIGVKSVMLADME
ISIANFI
