# Supplementary material for: Evaluating deterministic motif significance measures in protein databases
Source: Algorithms Mol Biol. 2007 Dec 24;2:16. doi: 10.1186/1748-7188-2-16 (PMC2254621; doi:10.1186/1748-7188-2-16)
Supplement: Additional File 2 — Scripts and Datasets. This file contains the sequence datasets (synthetic and real) and the evaluated motifs. This data is separated according to the tables where it is presented and discussed. It also contains script programs (in perl language) developed for this work. [file 1748-7188-2-16-S2.zip › Scripts_and_Datasets/datasets/Table 4/100%/Datasets/NDFNE_mlen_5_planted_syn1_len300_num50.txt]

>randomseq1
MQQKLLLANVDQRYKLYSKQQQSFLTPLDNDNPSPLSSDIEPSEAVRFSNNAPKQHKLSP
QQQSGGFDMNRYGNVADKSSSTMPEDAKNGKNNLSLHKLLASHNPTNVNQLTVRGPIYDY
QLTEQRIKITLKDLINSYNVIAIQILYNNSSRINVPFEPPQTLFVEDPLNGPSMRRSPEL
SYSEVNIYQASASMCTEKLITPYEASNMCHGEKYETYKANGPNQTKSSQLVGMKIFANKM
TLYQYVSPPNDIHSLPAGLSAFSDLHTVLALISNDFNEFSQRGAEPSQPIKTKHTNVNSP
AEN
>randomseq2
MLLPLLSTSDAPSPNNQMQDNRSIVQEMMEEHAKNLQARFLAKTQDPYTPGASDPSNTGC
NSPGLDEELYSLVTVKLLISIAVESENTLNYILVFRRVRNPNPFGKSKVLLNDFNENESG
RPTCEDKPEHSGQNLHSSCVQQSPWTYESTINSCEATLYILLNKSVIKQQHNDILNLLKV
PMYAFVDPISLYGEETSPGQEIQTAGEIGNGPHQYLIQTVPSVFLSGSLNRRVLADISEQ
IRLPLNHDLNSDNPNAARSALTFPTSILNTICNIHQKNPTTSLLIPEFVKKYLLSFTDSI
RNK
>randomseq3
MDNDNTQPMDLSLQRHEGTLYLKLSSSDHKKSTSNSGGDNFLPDRDGKVTLSPDYSRPNV
APKYNTMGTKPLTKESEISNIDVTNLKLNGNNNDVTLKISSNKIEITPPQNSPSLVRESQ
SPFKRTTLIKSGLRSSISPQHGVTTIQSDKYLNTPVSRLEPCTIIKWIGLVGKKWITQLM
TSDQLYTIFSFNIPGDIKDDLSLVIYTKTELILRPVVCDSKSERCGLFGIAEFKLQRNDF
NELFTVDSGTNPDGCSTERSGFTHFFSGKSMPINRNPIWSTNIANNPFQNSISSFILPDA
LSR
>randomseq4
MYYIELNKPIPNYSKNDQIPYLGNPKPSSQDKFSGEKECPNKLMIQRKSAKSAKWESNSH
RTKLNVTNLNDTIESQLYWQDYDIPPKHNNLKQNIAPSDILSDIVCHESYITSYLRNSRS
HIEFKSSWYSPNVTLRQLRFLQDLFQSTNGPSETDKKMPALRPTQMPFDTPQGQNLRRIA
YSLDYKEVSDPVGKSGTSDLAEASSIGDGDISEYPLRDMGSRQIQQPYQQLENELFNNKL
RTALAESLPNADDNDFNEQQNSSVASDADTASSVLNPGTHKFNQFKYRLSPLRFPIMIQN
KQK
>randomseq5
MLSVGLNEGSPKRIKKRCSLTPDDPPESDISNSKAIHELKNDFNEPPVTCLLFGSFIQGP
YNSEDESHGYFDIVLSFVETLSSIMTKSTRKDRLLIRLLRARNSAHNDASPTPFNIMQLM
NVKVRAYCETLRGRWDTTRNPQIRNGFLLGSHKQKIDSVDLQSLISYNHSDTVFYDEDIK
ASRGDNPPPILENESRARSSMKVLINERLIPCGKIPNPLCFNGAKYNTSVKNSESALSVN
EPYDNTINLALEKMVNPARSDQALIAIANSGHCEMQTAVIIKIYTSNQANSSEVDHDEFK
ADK
>randomseq6
MSGIKLDIDNKTIDDYEEDPVKNISYYLLAANETNDFNESLAKYHSDGIPLNYMICNREG
TTFDGSSNESTKNNSIDDYLRNDMDLIGPKATGPSLGDLSSSNTVRDHVSPYRHRLLKLL
SEKGSRETLFLIDHAALITLETVGGRCTDKIWVCENMSRALNNTAIWSLPMEFNESLGLT
CPSLSPADFKKNIIVTRYMKNLVKLNRQILADLEEPKSMMSSGIQQQKFITALSGNLSLN
ELSYHTRHKYSHMGRKQPPDPDSESITDRYISTSLNSQKMTSELEANVWHKKEGDLESMS
QSQ
>randomseq7
MAIPMCGYLRKHSSFPKSGKGVITNLSFIASFDLLLEKGYLCHSQPSFCVNSKHAPNESA
SHKRHSSENTFTAPLDEQPTSPPQDISDIKFSDDTLQVMNIVPPSSIKTDNKIPKQLKEI
GQLCSDPRGNEGSSTHPLNPHDKTNKTKASILPDLECCSLYSQQYSFILSKNISPQSPVA
ESNFAGPHRPLLEFLDMGSKIRKSQPTMETNSSVWKEKSHIPNFCVELNNSNNSLNDFNE
RQNGFADPNNPDTDETYSDEGSAMGEADQTDSKIYDLMNAQVLREPENNTRHLSNSALNN
ENY
>randomseq8
MISLPPKDNERKCGSVPKTFPKYSRHAFQSRLNSQCNRAMKMKAAKSTARPEPCLAKSIN
QLVVDNDFNEFTASQSLAKESALRQIVDYQDDPFTHVGKPLCSYHASLQNIIETERENTL
RNGGDQITDINSNPAEYSPKNQSVPRSNSNKNDASYKFETFDPLGMGEDPQSKPLNNLQE
SELNPSDKNGDMKCINAHAQQGFPKHSGDHTYEPCREQFSSASAGTSAHEVLILTSLCRI
DKSTNDKASMMARKAPNNSQDANSRIATFGSTLEKEMGLLTKDKDRLKKSNDLMNETVKS
EPT
>randomseq9
MKFGLILKTENLLFKSEENDFNEVDTRLTFQEVPQQKIILQASKYNKNFEDTTLKGWANA
HFVIWNNACEHMLNVPNILGFVKNKHLIIANWISLFASERQTEPPLGKCTLLFFHRGSQN
HTSYDDTPRTSQSTFLLFPSAFGYLLPECLAVIMESNNGEYIQSETRENVSGTGTTRATS
KCISHKEKNTPPEENWAPGLESDATILAWTERNQPIMVTLSDGPALSGSLKPPILLIELN
RTESTQHSQIGSAMNESSNNRRCKVFMYEQEKSPIAQPPLTLMNRPDRARNTAHEEKQMW
LCK
>randomseq10
MNNRMVLGQQCTKKINLQNGLQDTQQVLSFSSLQSDIRISSYPEKKQTYEKNFSNNDFNE
KYSSEENLYFISMYQGIDLQMVEDLIWKIDFLFSYVIENLFQSSGNINLQMPSKKIMIAS
VMVIMVTRTQAVNATYREETSARPHPLWKRTEHPVTIVSRMLNNDNSNDLPPSNRDASLN
SQSVLEPDDLQEQREQGTQNQVFGDGSDGSVPDNRMSLSYTPITDCSEAKIPPESKALKK
VLSDADLSQDKSIAILKPDSDIKEILNTKVEFLLEVTPKPGKPTKPAAGNRSMSHYADWQ
NTW
>randomseq11
MSKIHQSVFTKFSSSNLLARFTEGTEIPTKTKKKSTKQQGLYKVKNHSFPVKLLDGCADP
SITQQKDTPSQDYVKVGNIPMQGGDSSCLELFTKIVNERNQQQGDGKPNVLIDLQERHSG
STKNDFNEPVTCQYTHIETASGDQKLRFMQYKGNDEERNNTDTQIIQTKSDRNNKEEKNI
SISENVESNHSGLKTFLLHNVPIIPPSEILPMSGNKTIPGLVPLLSTTPSNLHHAPVAEK
LEIKTKSSLVRAGLPSEEIREVLIQSEECKQNKIDHGSQVSSEPQIGGSKVLTHQWSWYI
EIT
>randomseq12
MAHDKNKPFNGSIKESDVHDPNKYQGSGGELYMNARQFGPLKFDDLQLSKYKPFRVTSGA
SNMGIGCSTILSQFFTRSNMESHSPSVCIPITPLERGKIPMNDELFFLTWPTIHKSKYQR
ASSQISELLQKSSIGLKNSISAMPNVDIQSNHIPESCYIKKSIKTQELKPANSTDNPDSN
VGFTSNEVTGLFVNQTPFVTQANNPVELLHIFLRKRHIDIPIKSEEPDNKNDFNEKTLKI
DKNYDYCIFLSSYNVKTQTPLPSKGDFIQRHVQTFSGDTIAGHDKIEEAMCKHLLKSAED
FTK
>randomseq13
MPDYIMLKGLNNLCPNAELQLQDFEFMEASDNAVTTYAFLGVPNMESSQIDSGSGKIGMM
KDRSYNFTDENNDPFYASETKFKKTGPPPLPNECGFVYKYSLWSTKQTNSKIPHDLQPKL
LDERLSGTGQLGKSVSENDFNEFENRDEMSPDPYLPMKCLEVNSLSFRPLGPRSNRKSFD
IVDKRRILTETIDEFFSIVNQSQVAIDNINSGVLELSKIVGATPCLEEPYSSGQITSLYS
NNVINAEKRSALKNADPGSAAHLQDAIECATIHRDLQCELEIIAPSSFKDNSFLELVEYC
LSG
>randomseq14
MKKRLLQSTRFADSALNQTVCTRYGGQTITYDTSCMNIVLSTGGRASSSASRRHSPKNLQ
ERTDEHNFPANAPCLEMSSLPPKSLSNKEEPDNRLPKPWSYSCIPNDGMHINQPFFIMEE
SKNERDLQPLQMLLSNDRSYIPNYQDKEVQTQTKDTQKKAGIINLSSPLNIDERKFLDEA
NCSENGERSNMSLNSIWLYFDETKQSNKPLEIRSQPLWYYYWVGPPLLKNDFNEANLLSV
EHLIFVFQSPVPSLFISLPSYRQQRKKQTHTTGHLLVILVLIDKGNNKFHESYAHVNPGD
DLC
>randomseq15
MIFNWRFKEDIDTGSGESVTFYNIISANYMNNKDSNPLDNLLLNDFNEQKDPPNMFPKID
AFDFKPFVAYKASEKDCSSFVERKDGKWKREKKSQRQETAITLLRQLEMGDLNFGMTTKA
ILTTVIDLGPVTEEDVADLKKYISEFTFNGRSYAFTLSDLSRRVQSSLELPNKDSLSSAY
QLDTRDPTRARSYEKTEEHQESTSNAKALQQQGFMFKESPRINYTPCNVKTFRFKLTSIF
NNAKETLQLTVDQKLPLSQIQTGHHSSGQSGIKHTLNGQAETNPSLSTCPHNASKWSTYD
IKE
>randomseq16
MNNIMSNNRKVQSQLKTTSNDVRSECLPGHTNQPFTMISQYPPNMTSGKSEIALSKLITF
FIPGNSEKQRGESCRFTGHVAENEQQNKHNIISIFLPSHKLSSMENANKNKNDDNDFNEP
RAILSNDIDHSTGELKPNDNLLILRDCISLKFCASRDLNLKKDPISPSIVYPDDLNTASA
EPNESKERTKYVLTLDRQSSSIYLGDGQFSPTSQQSNSGHPSSVCKPFDDASQYFATAPI
ESELGKQKAIKRRELLMLVFTDISSNEVQVNTPCKSSDQSFDKSIIILGVFSELQTNSVE
EPV
>randomseq17
MSGYFLTRELLNPFSTPCSSETNKVFMITNLSKVLDMELVHKQYQCVRSYCSQTLKSNRI
WVNDSTSKVMFNYSNYYKPHNICKKPRVFPPQLFPYCMRADTDNDFNEVASNSKKENRFR
LKSISQNRYTDLHDQSYMTLSIGFTDMVFCDIQISNEKYELLYQIEKDDITGYNATLGSI
SMLDGFGESNPHECYSYNNNEDAIWPKIWLSSPMERPQLGVIFTTQLTAHFNLLYVDTPL
LDQIVSGISHLFYESLTALIASMAQMDMNTLYIHKLRKWLYDSKCSKQQQPGNRQISMIK
LNK
>randomseq18
MGTGTYNQHDFVFHDIEHTGTYAFKLIFTTTKKLQNNPVSNHIQANLASYSKQRTQPGND
NSKLENECFMKGLAVPIVLEDQINSASSDNQTSVQQDNLGQFWNSINDNDSIYNVFSYPN
IETEDFSLNSRGTLETSNDTISQNDEGETRIVIVGEDFAGHGSSQPQKLNNRAPNSMMKD
PGIGQNLSFLSQQTFKDHLNDFNESLQSKFVISDIIKIESNTEPDNANNNKDAQSAATSS
VSVLDQTPQSSDPEQSKSSSKDLPNDGILSENITSSDMQQAILVYDEHRLLPDAKLPNNS
TSS
>randomseq19
MFQTYAFVQANLDKSLMSSREEFVNIIWNYLNHIHETPSTNGTRNDTGQHSLSMTPRSES
LQAAPIRQLDTISGSFNSEDQVQYGRPRIFWQVNHNIDDRSIEYQQQFIYAFTPESDTPH
INNPINEFDIECKNTKVIPKIIGNNDENKPGELGNTELDVNSQNNQSPGRSMHGSDMEKL
AWKADKPTDIYNRNKKTDVSPSGSTPMIDQLSGPNDFNEHFFENASALLKSDGRSSAETQ
ETDPMPSHLSSDKANSACVTEENLNAHFSQNTDAAELVERAFSMAEEEGTSVVTTNTAPH
GGC
>randomseq20
MANATLNDFNENKSATGDYDDVNYLNNGPLEPGYPYNKLKNNKMRMEVSESNQQRLALDR
IQMHWPSVSPHMNLPAMDSIPNFNADTMDPPLNEQEGENKDNDMKNFGRSVPQDLVQVSS
STGNNNRENLAPLAPRSTGDSSSDVNAPKGSKANWSRSIPESDDKDTAYITLFPKFCDNI
DCYSPPAFSSQICKSSMTQNKAIFTTDTLNLPIPPYAVNKSSLIFSGASSEVKEQVAHTM
KPIDMLSHPRQAEGTEDQLPNKAFFIEIARKSTLSGNDTILASRGMRSHTNNGFPSTSAS
PKL
>randomseq21
MQSNKSHDIIMYSCGIQSERPRDRLDSPTTKQKKLDRMSTRTLQSRHLLRSDNDCQNLQE
SADGEKLGNMTLNQTEVQNNKRVSVPFKQEWCSPERQRNQTSPIESLRKNGLTKEIKESE
SKNPCNGIRKKERPLQGKKSEMNNEVSRILKYNAYKNVEPLDDLVPSHYVNTIPASKNTK
WSKKQQPNIFVVKGLLIQKIVGSKSPESNACNNDFNERQFLSKSDASAPFTTPSANENEQ
HFQMQDNRPVEDNRSNRKTDNTNSLPSHTTPKNNNKLDKFSPSADIDISNVATGITGPQI
AIR
>randomseq22
MIDSPTKCLIWYQNKHQAYLEYSMILVDAQLSFYLPSLSVTSRVDSNSFRPEIKWGTLSL
HNPNLANLYSETAIQHVEDTNINDVDTIQLQKLNGPLRSRWKDNLKEQLIFLKECKANNA
SPLNNDGHTLLFTRTEPNNVHKRAIKTETPQNEVIDDALGLENQLSPLELNEPVLRDEVY
RPNDFNENTLMVANLATDEEAGIEQLIKKSQKMKMKTDELHTSKSKNTTDLSKRNKSSCW
SLSNICAANESEIEDRQLTNKDITRPSAHSLLQNTIHYISIFPMHSPNEFNNASNTANKN
RLG
>randomseq23
MLEQNITLTGFIRKNYQKNAYSWILQNFFTVRNVWRNFKRKAKGTSRTTYRVQNEGKNGE
RPEGTNDFNESNQVATNSKNNTSLEGKNAFSYMFKSPQTNNNFEMLIRDLKKFADYRSNS
EQLQYMINDTVQSASNNPLNNASIPLSFTVRRSAGPAAQNSDVTVGSLTNTQRLPYNPVV
DLSRLFLLDSQQKGMRPPRKGEPAQTDQFTQLDRDIDHFAQKRQSFAYNKQNYPSNNKVN
NRSGNNHPLINNNVSATVTTNAYFGVLPNDILEPFANHKQTKKLLDHCCNLSRSLYQIKS
EDQ
>randomseq24
MICPTETYDNQLNNASSKTSKGHKPPSKYASASSNQEPSWLAKQSAKMANEEPLSGNDFN
EEPEKSDQTLRTKKVQDRPPNELVLVIKSSWDSVCIINNKKEESMYVSCPRSILADLRNL
KAELNIIKNGGIDALQQFSLFLTSANKKELAEFTEALHPRFEPWNLISKTWFFKKSSGHK
NPSGKLIDDLKRLPSKDRKLKFQYLMNHDNELMDHIHQLKQDSNTFNSTPKNNFNEDLSG
PNSAKQNVNYASLHKKKPSGSPEGIKRLHLNTINSENPTMESTVDNLHDRLQQVKGFDTA
PLD
>randomseq25
MMVDFDVPKGPNNLENDKNPRSKTLDFHMSDVTRKAYTHESKIDAVDARTEALPKPNDKQ
SAPNCSMQQNTRVIRTVQTKWRVAGAAKFQRIINVNGTHPTPSSTEVALSSGLDLKSVEE
SMKDSDNDFNEIDKSVQFLSNEFEVVRCRMFLNTFRVNMILLTNESEGLIIHSASKKSHL
KSAEVIHGSEQSVCPSSKTPTSFNNPLIDQNEPDTSDKCPQSNEGEKQLFKSLDQFIEPE
RPLPSQTLKYYTQHREQRIVHSKVPPASSDIPLQNRGKHNPTEETRIKFNIFLVQSLNEV
KEL
>randomseq26
MQLADTALYEQGNIPGRTISGASIQLPMGPKFVLLPLSSAKNNPDPNSSNIDSVQLILQK
ISETTDVVPTKRSTNKASLLRAQTRDGKDRDNSAVANITCKAKNDFNESQPDNKNQYTKR
SILMSVEPNNRFLFESPTYDPRKFSALFSVDQSELMVETQEIPFIKKNEDLASKFQEETS
SLINSISEKSDPLICVRSSPVGNNLGIESEVPHDHSNFFKNSITHKSNNSSNSQAFMLQV
DKWSSSCNDHSHLNWPKHRIIFDVTSFNDNDALAPPRINMKSSCNPFQQPGNADMSDYLN
YID
>randomseq27
MDESPSHGDKAVEAFVLAYSTHENSLGPDNFYFNSSLLCPKFADDIRVWLSLAEIMMWRR
KNSSNITVSKKSETSLPPEPESNDSFVLSSIDNLIPNRIDSCGSQPLKPNSIIDMFKPTE
NDAHGEFVNKRIKKGKDLPQCIKDNKRMSEKIAVNEVDLHLRSSVSHVDNDLENDRQPLT
NTVIGNPYLELSSKAKTIPTTENSGNKTVANRYQQKTESDQTSPSYTSRKAGQLNNSAIV
NQALTRALKVQIQKSLHESGHAPTYSNLNIEDAQPTWNDFNERHNINNRETTSMAEKTVL
FKV
>randomseq28
MEGQISGDEHLDKFLTEEIDHPRPIDDVLGNVLREEKANDPTIRENRSRNLSSMNSQPFV
VSSRSIYYRFSEVETRNNNLANRRHVSNPKKRYEILNFEHRQLPCLDMPSITHDTEMEGN
PSKLKENCCSNKLLNVEKKVVRLDSEDNTTPTPNKPPNDLSRQDSFNISQRIVDKSKSEA
SPSDRPEHDMILPRPNLFTVQIQHSNQVTNHVENSSKSASTTRRPQSMRKSSNDFNEIIV
QISARRIDSKINGKSTTLTYIQMSTKTVSVFSFHKRIAPPLMLRINSSSFLPGTEAWKMG
DML
>randomseq29
MYYVLNFDIKDDQTSSGYDTFKRTTRLEKNNRVKQEPLGDDSTHQLSNASSVYDQNPQAI
EKSEINGPMLGNKPIASTHPQFIGFRLFTGLPEEENTIEDIELYDNKLEIDSVYNLAGSN
RLLPSMMDELPGDPGKKGSNQDLSDSDLNPTAPISTNMANALLSVYHGYSVPFSLLSTAS
QISHKLNEQLDGTLEPSSFPTMTRLPNPWMFKHSRQHHNALAEYMNSLISYFPNDFNEIA
GNKYENCCEHHDVDKGAYSEVNKDKDPAADNSAHNQEPSPVRVVNTENKNSRSEENNAIS
KDN
>randomseq30
MIMTKHKDCISPENNSQLEFAWNINKHKQKGAQNINGDANFQDFDRPPLCLADTCPFIQK
LCMHLVDNYSNDYLSRSMLVRYNNKINNKRLVFYPGTSLIVQSNLYFMSMGLKTNDSLRF
DSDVTAFNKENDFNEITSMLNLVTFSSPGKHKFSEFKSIISNMNIAVEDITPLVTLLDCN
HSKYLKCAGSGFPEQDDKRQKYIADNHVSDIDLQASENNRSQDTVANSIVNSHTNTPELE
REVNRFPANHLYIKNTNRSYKNISNNLIGNIFNDYAENTQHNKESQLQTEALSTLQRTLY
APR
>randomseq31
MTAGHRTRENESKKITEAPGSIKNASEVGFSDNALKQPELTEYSNDFNEKSMDIVNFINL
KEEVDATYPQKSITGNQINLTAQSRTFSPNRKLWTKFSGHFGDPSRYTHSPLPPLYEHAL
NQGSESCSTRECALLTNGELPDNKYLIGSNIVDKEKPPMQEEVSDQLIPQISSVSMGSND
GLLKGIPFTGNHNLSGLSSLPHAKHSNVKEHMDVHQKINNMRDMMDTIMKNNTIQGINGN
VSNNITTNQDYVSSDESKDINFVRLCQNNPRDIGINSLVLANPIPPISESISISSTSTHV
SEH
>randomseq32
MKTLKTIKQSNERQDNRSSLPKGKPLENATNNERKPVRSPGETEQAKICNVDSSAGKFGQ
VVTPWNDPLSSNWTMGSSKIRDSVVMGKLQNNAERCDSPTLTPHLKKSFGISKPTNNSMH
RFNATTHQDANASQDLESKDYSGILASFNYVRAPSVLRDSHKNKNEPDESPLSGMTGSHK
KQHTTNNDFNEVTILESSIDFKFRLTEYLEAVRESHLLPNQGAQQMVSPSKNHPGCRDVQ
ANIHQVIALFSPNNENNIVHKLNSSISLNDENVLIDSRKQQVCPKAQDPSDNMSPSVAKL
FIT
>randomseq33
MSFQDGNSGKSEKSTKNDNSTIDINGNDFNEAFQRKFQDKGKKKNEALEHYSDNRTESPL
SMPKDVDRKRRDYVNTKDFSPDSSVYDQKTFSISLNDNPFNMSTFSHHKGSPTINADLLD
DAFIQLDFLYLAIRDMEIIKEFSSKQDGLLRPIQSTMAVLRKGNVNSCLSDDHQVSYSSI
TPYDLASLENNEESEASITIGISLASKQAATYEANEETNAAGPLFTISDPSNTQAKSSKS
GNFFTVQRQDEMKLTESHGITLDNKNKSRKIIPKCSQTDKNEKVKCINDGHVGYGNTHSY
YKS
>randomseq34
MSAPRASLFTHNLDADNYVIEAQENGAASNALKPDRVFQPSVNTDNPNLNFVKEISSLSL
LLSENLTQLNAQLNTTVLPCHHRLDHVGKWHECKIARYLPIIMRQYSDGSNDFNEGKDVR
VDTRNSYSSFRFLKPILMAGRSTLEFFTQKEKLDSSKHHRSNIVWFYDDETNKYEPSGLS
SSGLESMSKAFTKSPSDIYAGDQNTAPYNLFHRQDARLFRNHNDSRNNDESSDIDSDSAL
PGMKVLGNSLIKMLENILFSSMISSKILIKYSKTNLQADFFVPRKPHFHICPPLKVQVPN
KNS
>randomseq35
MDRDFLTQSLVDDQAESANSDKPMASNSLRKLQESSFMSATLLDRQMSNTFLMNVVKNQQ
LGFTSVESILTSNVLEHDEVKLGGIATSSFPNILYSVVSQNNSLRSPDIANFTANRAKFA
FAPSQIVQVPNYFNLHSRQEQKQSLDASMNAEQMTKLKSPLLDRLRKISRIPKKTASGIM
NEDQGVLGSQNQNAEFSTHIRQAINSDNQYAHHEISLSHQTSSPKSKTSLKYSMEFNCIH
FTRSTIENQNGLATKDIKDPLEIQIFDMRAGNDFNEINSYRQLPSPEKSNNINLSNPMEN
SSA
>randomseq36
MSDSLLPPEIVKQIPPPYWEMDPRAILHNTGESLHNHTSLSKINANCKSITENKPDQTKN
KLQNSPYEQMQKPSMERIMSLSNDEPDANRIGNIGCELGVHRELTKSNRGNIRQRASNSL
QKTTLSVPLDNLKSSQSNDFNEANQLVHTFQEPSPKSPARDVAYPVDSFLPTEILLDTGT
PSIGSLINNKLDILQSAQKKPEHTSIATFAGHRFYLDIPSANETSPEQDSNDKEQKTECC
AYPLKDNKESNNNLTLSNNDPLIDVERTCPMIKPFKAMLTGDTPTKSKSSKLQKSEPNKV
VPS
>randomseq37
MSMRTILQKPTQGSTQSNQSWQSSHKNLVQGVGRPDRIGRQERSSPNRFSFGVFFNTDTD
ENQLSITDNIHNTPNIQRKQLIYALGVSAKYETGLLNLQQTSDSPNHGVSEVVFIPNTRY
SPSSENAKVSESIRLNSEENPDDHKQCLARHSACFDYSDKSYDKEEEIYNILSSMDSNTT
TMPSRNLDKGPEPGSNDFNEPLIKSNKAIMSISNANRGSSLTQVDSNTANNSVKDKNSSL
TDNKIEKAIHFGDNMSTLDFESSSHSSLSPNSISQGPLLSCFDDVTIVNLNKNQGKNEAL
QKL
>randomseq38
MEVTKNPNLMTFVSWENKLNFENRQQSKNLVNMTKKSEKNPWPESQPPTDHNVKMYSMNP
PDCDIADKGDHTYSRTEFNAGSCNLVNLDRPSYRIPGSHGPIQSHAWMEIDLTDHIACNY
NVHANAVLMKNLPDRFESKDMINKISNEPGTLLSGNPDDNNCTSKKKLKEHDIYSESIAF
QMVAENKSGKQMSSGEPEHSSTFAGLSSSLSVDGSRTQWMSQIPPMDKNEVAFTANNKTS
SEPVKFGHDKMHIIKSNCESTKNNKSTLCPNDFNENGGEANPASYSRAHVGPAGKQYDIP
IIF
>randomseq39
MYPRSNKNAFDNLAESTSQSLPRALNGTNDFNESSQQEELFLGHWIPARQETDKYSVSAQ
SDYVTTSILVKLVLIVENQLTKTSTGSWSKPDNIVTQLNKLFVAYCANSDAPTNAIYWIN
IRYKPRFSVPLKLKSLSARKQNVDHSHPVSIPGPIVDGDSFILEALLSNWQSHEAEIQGI
PKVECRSLFINLLQPSHSPVFPASLPIVSRLADVQSASQSLVSKISDSFNNIEQSIIHIL
LNFSMKLEVNSIIQLRKRNQADTIPVVSSSSFITVADSNKIQEKNNNRLQSLFQQDKEKS
LQD
>randomseq40
MHHSFKISLIDNTDHPEKTNLGSKPVFSLPPSLTNAGAAHGQQQSWSMQLNIASNSNLTY
SVEEDKILIRYNKTFFNKVMQQTPDSRELPELKEDLPLLFSMNPFDNQSNSHKQGTQILE
LYTRTGWPQPSAMLSSTDSNLFDTRSSLELLTRNAFNGRCNCAQKRATKFSENTDVNVEK
ELVSAFNENLSKKNESQSLAKNNRRKNFISLSPVSRAGNNDFNENGLPDNWDYINSKYEL
RSTDKQGSRNIADSVKLEDLLELSESKGQSPLNDSGTLTKVYIKKMTRKVTQYENLIKNR
KYA
>randomseq41
MLRSSPQVEDIFTSSMSTLLQTVIITTIAIKNSFDQKKQSAENTYISTPRRYEGNQNMPH
KCIHYNSVRNKDNLYSQEEFRSVEGTSRGETPKDSLQQNNKIGKIRDAFSDQSNKGNMDN
KDEFDNLFNAHAVRNFSRLVIHSMNLPATLKGTTEESLQTEKDKPPEGHPQPELSAHLIR
RSKWPIPKNLMQSQFDAMPEDYNDFNEQHVLLKNEGSRNTGLPFLGLYSHAKASDNKLTE
NGSEEKGTISSGLPFLFAVDNQASDMLIFAARLLKLSNNPSPSGPPQNSVTLASANTQEC
PDP
>randomseq42
MNQMSICNSENTEKILLQSTIKQRKQYKPLEFIEPENSEMKVNDHTTFPSKIFLSHKATT
SMDLHSSTEDLDTSNAVNTPAKATPDTRIVPGNMAEEKQYDAQYICGYNMDPNDFNEDAL
YESMNSINPALKGKGKYIDEGGAVMRNGDYIYTGVASLQLVPVGKNLNGNYNQKDLEGNS
LPRNTTRTNELNMRNVVATSNGDNISMSAVSNKSSQNQAYNKSTHPPDSMDDKSILGNWW
PNGDLYTNLTYFHGEEFNNFITISLRWREPDLKSTESRDDITTPPFISKQIALQLELCND
GSE
>randomseq43
MVHKLIFLRSSLNCCAVTCTNSQMADASKGDIASLKEDTLRPSQLPDSFSPSSFATYART
PLVLNQSVIYSRSNTQSSTYYFGNEILADDDETNGKIENKGHELPKTAIRNNKIPFSEVC
GATGNDEIDTVHLSSRESRNVVPLVINYLITTTQDDDRLRNQEMNSSIISDFQNSIDLMK
PYHIDTFTDWDNQEFGKLRSNGNLSINLTTAGKNDFNEGQSPTDKQQNKEWTRVNNVVSS
PILETALNQVLIHRPNSKCKFLKFSKQSHSDININLLEESPEAIRESILTNKFSDEVESL
VVT
>randomseq44
MLNLVNNHMPRLLTTSQPVRRFHSAKKDFDHLPYSVIRQVPDKNLEVQHRLSKPPELSMG
NLSVPFLLSKTFKRLNNPKRYHCKWPSLDSRDTKNLHFGPNKQTHKTIVWHSYYSECVRG
HKNEEYSSRINPLILWASVSQPRYSSLPTYLQINHEGTLERVKTELSDQKPPLPSADPAL
NTVATLLKSNSAARELEPFSNFINSPSPTRKSSIIIYLKKEVVITLSPPNFTKQCAYATN
NKNELPNPSDREPSELQTRENILNTNIRDSHIPENMPYTSYVNDFNEFDKPCFIEESSPK
IKD
>randomseq45
MANEIAQLGRALQHTLIIQRNKSNGVQHLEEDQLSVYSRGDQDKVRVVQSKQENTYIIVE
AASHLPHTNLIFFEFSHSEECASTFKVESYNVEDSIIVRKIRMHERDNDFNEEDSNLTSQ
SMSELVTLSNGLFILSENNSYQWLDNKAGKELTFEQLTHLYWRIENKMGEASAETGIKKY
KEYRNSFYLIKRKHVDRDDAKFKSDYNQFDQMENISNEYSIKRFQNRPVLSSLLKSKSDH
SLECEVQKSDTLNHLPNGDEFNNLDAVFMDPIHNSRMGKSQTKQYQKDNCDNGKSITKEG
LAP
>randomseq46
MMSWDQGGSADASSISKVVDDHPTEMEFLPPLNKPTHPMSSENQTNNTNFGNRTQNMHIL
DTPASREGTPKKNNKKEILLNNLDSDTKYNALQMPSIGLNEIARQLVANNASLAKLLHEP
INVSMAYFSLVSSTILSASAPDDCKSDMTIIADLSLINSVSTLVASYQQLDRKEATIRDK
HIYFFIQKINTQTYCDQDLGDQTSIKNDFNERLQAKDANGHAYPISCNSAWPVWYQSPSS
LTPNVNSSMLAAFNIPQNRLEGSASGPDNELSLEGDYSPGAALVRQPSIPDSQRNTLYGH
GVE
>randomseq47
MLVPPSGDKSNNFRADRLVHVDNEVTSIRRPASAPGFQEYDMKQNEEIGFDANEPFGPRI
NVSSLLSFLSAIKKDGLSPTGTSTGQSKSLYKLSSMAKQNRPENLCSGASSASNPKANTQ
TAKLYIEEKDQCVLSFNTVLVYYAGRALSNLKVHEGEKVHEKRGRNTHKPKPQKKLTLEG
TPDDLSSGQDLPLNDLLMNVINLYKDEGIGPINQINGNLRAMQIKLNQTPSQIPSSNFHN
FGHGLQLWEKISGQPNENDFNEEYRLIIHDPDSRQSLELGAPRREHHKVSEAKLLVGLTS
IAI
>randomseq48
MDTGTECSLKNLNMVNTPWDNNTLYIGFNRRSLCSQQLRPNFLPINPSTFKDKKSKKLIR
EVGLLDQPNNKKKTLIIRAVNKHSTTNDEVGVLLDTMGSQAERYGNRKDSMLTNTRSDIP
APRGPEHKLDKGCSESHSIPMLSFNPLGEINQPAKSESKKTYRRRGLQLDKSNSFKDHIQ
FSLDIKTWSLNSKTFKMNYRNKGNQSPPTSSINEMHFLDPNDFNELKDWNDLDSPLEIDK
MTNAAGKFACYAFSNTNVYTSDSTLISVLHEQVLSYKDKLSKNNAMGNQPELLNSSSLNN
PFS
>randomseq49
MIDSLNREVFELIFLTNNDCHQLLATSFAMRIFYNRNAYHNANKLTDILLELKQEILKFT
NRFDSSRYEAMFDESPKFNLTQTRDPLTQLLETSMMQTQPFNMLETLDSVNELAKNHKCR
LLPATSIYTLQFGLTQKSFYTRPLLLTKDPDKEEADCSSYHGATDEFKEQRHLTSHIGTD
DSLLHNDFNETPEQAAPDIKEDQETPAIKQSPGTDCIGQNFNSELSLPNEGSDKEQWAFD
EYEMKHEGESYKDCMYPQIHSAPSATERLNNDPNSASLAELLFQERRSPINPSILRLLTT
NDK
>randomseq50
MWVLIKSSRLPSELQNSVPRHTETIIKFAFVKDTKNLYEQNRSCNTGCYLKYSLSITWVM
SKNFSLVDNLGERKAQPKDPNKVFAQTDHDGYDSSRSEMSTLLPSRIFIQDPILPTNRHT
STDLSIPDKSQVQLFVYSIQKLNSRQKFDNDNLTAKPLLLCQVNEDKSSPMARITSQNDY
NGSYNCMTPSWCDMLKPQWLPDFNHRVPQAISNMDGDRPRRSYNGKFNKMKTDELLAERK
QILNCEYPQQKISTSNQQTFSSHLLHALTSNHGENNDFNETSSLFEKRTESSHLESGPNR
LKN
