# Supplementary material for: Evaluating deterministic motif significance measures in protein databases
Source: Algorithms Mol Biol. 2007 Dec 24;2:16. doi: 10.1186/1748-7188-2-16 (PMC2254621; doi:10.1186/1748-7188-2-16)
Supplement: Additional File 2 — Scripts and Datasets. This file contains the sequence datasets (synthetic and real) and the evaluated motifs. This data is separated according to the tables where it is presented and discussed. It also contains script programs (in perl language) developed for this work. [file 1748-7188-2-16-S2.zip › Scripts_and_Datasets/datasets/Table 4/100%/Datasets/QLVPLDK_mlen_7_planted_syn3_len300_num50.txt]

>randomseq1
MAICPKIEPVAARIEWRIMENRSIDPKVASGSAADNPPLSELLRNTSPVDSKISPGLEPP
FSLRTKSPIQQNFTTSDQPVINIGNTGNCKRPKQVDINAGTVDAKAQLVPLDKISGASFN
ASKAPNKAYNIEQSGEHNGGNYDLLFRNFSDHHLIRPGVNTTKLFFNNPVQRSPDRPQNE
EIKLRKLSRYLNHNLETLKEKSEAKSVGVELRPENVHENRIDLKGKYKYFNEVQCDHYFK
PDAPFVFKDNQDNLNIENSMKWFQILILQMNIEHMKGTSLQINYHMNMQINKSSKRLTKR
KDSFK
>randomseq2
MPESTYMSNNWGLEDSDDGRIEKTIKITKNEKQPHTNKAKIIWTFYDSLVSMYQKFRQSQ
KQENAKPDVNKSWEILEVKYDHAESENKQLESATVMTDNTAGRQYWSANSSIVPLPLQNP
PISFRAKEQRPNIEFSADLKDKESADTLINVLIKSNQVFRAPYETASMSLSEHNYSNKQE
IAGQPIELNNTSQSDKQNNAHLAPGISQLVPLDKSPMSFKSLNHQDVSVVPNSVEQHFNA
IDRLFELPKMETWVGAKNTNSLVYLEKEPYVRLKFAKPVNTVIVTWASQNDTSLTNQDFS
KPSNQ
>randomseq3
MQAPSHHTQEVRKLNNSARDQSLQSCPASPALHYLEMIAQAYGMKDIISRFSYGATADMA
GFIVPLKAQIQADSICLSEMNTIYPWNIEAKSDLVKLFTESLPWSEPIKNKICAFNVSNE
NHFPSKEPNSENGGSDRHQTGKTHDAAISTIGEVCPYDNVNSGSDHNKLDCNGNFGDQTA
DHMQTSYAQALSTEKSKITADFHSDNFNLHDKFKKYKDCQEQLLRLSDPGITQRTDQVLV
HSSTQNPEAAKPSQTDDESENETDDPQQLVPLDKELANICFALQNMWGENPTPQQEMLEI
FGSLE
>randomseq4
MVYLSGGREPKESGDLHNFTKAEKFQAHGFHDISNSSNIQNPRNGMNPKCSQTLLQLVPL
DKQRTSLLAEKSLRSKVILESSKKKSKRVIHEYRDFPSQKEEKEVLNRLESFSIGASGRN
DRTSKAKEAEESSSELNPIKRNRDHVDRTISSSKSHTANADVKDTDLPAMMTLTAIRITF
HKSSVIATLELMDWKPSQDQESFPSSPSYIQFEPTMHYKTRSSNHNPKQMPETSRNPQDM
TNFDPQETVMYHSRINDKSEHMNRLKTSPDEVMDKDESNIDLGSRIMSGVGNAPKKDTTS
AQISC
>randomseq5
MPFDNYKGTDEVETKLCMADSIIGEKEPVVYTDSGKKFASNSNRVSGSEPRDAPENPFDY
NLSNKERLSTLLNDEVIPSEDANNLNQSHQLVPLDKNIIDPSNHARIQDEPDTDVMQALN
HMWYASNILLRTLILGGVPAQSYILINNSQDMKPSANSLNGVPAHEHMGSGIINLQILTQ
NRRLEIDLAVNIKTSLLMSTSISVGSKNRDRVITHNRPTYIPSPWETTPQLQGLEDDCLP
QISDTDKETFNKPLATVEVISDANVRSSQSFCATESIIFFILDFMAFAADQIDKVNTINH
HTLKL
>randomseq6
MLTASKVKGVVSIAHQRYLAIDESAGIFHNPEQRQNTADIKIVMGRGFNSGKTTHLIPSG
APCKSSSVDVRDCNNAAVAPNEDGDLFCILNKKDMDDSLHDKINIYVAACESNTITGEPS
TRCSSVEAPNTDPDSDSAGKQSKHVDDVQERQLIAISSNPDELDSLMDPALHQLDMSSNI
AVTKDATMEQQFYQAKQFDQVLMGSTVPTERGVQDIQLVPLDKYAPQHVSIGRENSQSFS
FAVNAPNENDIAQSLCRALPEKSTKETDSVRNIRIITHSVSPFDIYNIDLPNNKRSQGIN
MRKHL
>randomseq7
MDNLYLSKTRPGPSSKSPERKGGLMMEYIRLGGSLTERSSGHTTKMPLLSHPLVKILLLA
RYSANTHDSPFNEININRSGSYDSNFKPSFISRATGSGFDTTIGNMCSLFPNQTLYPYPV
LVLTVLLDIPSLVSLFPPDDYGFEFNQLAVKNTEVFQIASTFDELISQRRDLTSQQSYQT
DKYPNIKDDNLLNDSLNDVSNSVKRRLPANSHYHSQLVPLDKIEVLDPLVNQAGKLDSFH
DSSGNKTRADNFIRILIKKQSHMLNNNHQNSLLIEINKNASFKLSSVKQLLNKFGELWQE
GYDVL
>randomseq8
MQNNSNHDTAAVGVTSRNSVLTNQNDKFTSNFNCKDTQILSQKCVHLANSKLNVRKNTTC
AYEGHQPMPAHTDISRNELDSSDSCCQLSWFKWERPMSTFASIDFRHNPEPKNLLSLFSF
PANRGTPVRQLVPLDKNPVSSDYLGCQDRRNTNQYPNNLMTSIFDKRGLHESKNSVTTAC
QNSLDGVVNSKPPALKRPSTFQIAPPIFGSYLPTSVMPLVMERLCIVSESNQWLDYLEQF
QHRTRDHGSSNRKSKRYFVLIRYRRDVKSGKPLELLNGMRSVFQFTNDVLMKDPPVVGHG
TQKTI
>randomseq9
MAENSESSFGLIATSCTNSQHGASNLTYSYKSELQLSILSQLDYELFEHYMKCELKPNYP
NVYDSNRHYKNNNNRSTNASLNKQSAKTITIKDKPVDALTKGSKEAVNLEAWEAPEVVVQ
HKAYLTSSSMAPPFNHPLMDLLRNLTRPIKTNHVPMAKATSNISYVATHELIAEKWEPNA
LESTENSVSGITDNASDNFNLLGLAIAIGRYKIPDAQSLNHGRHQVMNHNSFNNLTPKNK
QLLYLMTNSLCSLNTALVEPHSLLSNVAQGLNNVPGSSDDIYAHSSQLVPLDKAMQRDKN
KPSLA
>randomseq10
MLGFSSLKQDGLPFVHNPSLNTIIEMQSQSFEISVYAMSSDINNVLQTQIFDRQREYWEL
DLQDFDNSNSFKFFALNALINEPIFATTDRPEGENSKINGITGVESNLKVMFLSKPLDNL
DETGWLLSYTTTETSLDAFFHGSMPLALKAITSHLASVVLNSSEIALGKTLKNANMRTNA
QAVSVNTLCGLSRLAVSQLVPLDKSSLIKLKKMRIILHSLSSSDMKNTLCDYRHKMIEAM
GNKLMYENNVNKLTLKSISQDNQYLQILIISISNSMHKIYAPRIDLKMPPVFNDLMCPMP
DSTDH
>randomseq11
MSPLGTLNPNMATDENLTFAQNFYKQKTFKSGLDENHEKGYDKIGGLFSFLKNMGVSDDQ
PLSPDTIAKNPLPSGCNSCSGTRLLRIDRQFNINDSLEKFSRREFDPEFPQLVPLDKAIS
TFATPAQAEISKDQHPRKDKPMDSVNVYRSGNQGNTVQDLKSYNSKHNQPTKTGPNQSRE
SMEDDFKPPLVSLSTATLTSQCKSNLSPLSSQKVSHANHIKEFQVTYTKAKEEPSYGNHS
RASDNLRMISEGQVNIKNTISLQSNIVFANRSEVKILLLTCFKSILKNKGPQLNNNIRNY
NRLPI
>randomseq12
MQELEDEFAKQRNYVNHKNSPPDYPTAARPISIFSISNSSLCNTTKQNVRNHFEQEQKGE
QEIMFMNPMQRTKMMGDKPFKLLLKIELHSNFQLVPLDKPSVSNQLHSSNTDLSLLIENN
LQPADITFETAQPVDPTFSKIATNRENDTDNNNQRTPNSSKNPLHIVETYILILYSQINL
DVFAASALQSGKQDRVTSGTMLDSLSWYTTRKNLGTLAFVSQKPPRLDIFPCSPADEPKS
ACANGMKIKPGKADESDLILVNSTAILRKYRSWLQNAVETPNQNHQNHWSKIVNIALNDW
RFKIR
>randomseq13
MKNISEIDGKAAHKSKMTVAINLPDTSNNNNMGEQHTRQTQQFKRMKNFQGRRVIHGMST
NPGPPLSPIEIFLFHFTLHTTTVASQADSRSHKNFNFFLRWPSNLEETQSAVEFNQNVLF
VTTYMLQTIQWRYKCKLVLNYENMALIDASNPPSIYLGFNSNPILIHKLNSYSRVKEEIQ
LVPLDKKGQQHLTTNPLKDVLTKLTNDILNDTNPRDLEPELTQKITLMNNAKWLVMRSNT
LLTSELKKHTAIRRKPYTPKSHDQTRKIQLNNNGHNPFHSGMRLQDGLFNPTSCGHKASN
EPKQN
>randomseq14
MHDIKGENRTCRSSNTYDLLLASPLMQQAQIQAALQNNCDSSSPTEFVDQLVPLDKLVEL
LLNRGEFTSFRQINQTHRVSVKSSTTLTEQCDQLQRNQVRTATLNAPSAVNFTHPSPAEN
QLHDNDSTTRHNRYNLPLNWVADFTSDVRNDLEEVAIPPNMAIKVNKAENSTEELIAYTG
YLSFNGLDRWKDKMGMMARKNFQLADGSKSSKNHLQRFKVWTYVNLPVSNLSEPTELPRI
SSVPENRPNTHTPACNVMVENVKQGIEVSDTDHNKSPPFVPNAPQPTKKKYEASPKVDKK
NSISL
>randomseq15
MLYLLVNQLQLLSKVLHPNSRHGKAPNWPESCNQFLTSGEKIGSLASTNAIVSSRLKEVL
MLSPQPQSNDALHGHSIENEQLVPLDKGESAPICSHSTTNKQEFIDSCVYLTLFSNSSGR
EIGNLWINPPFSDNEGNKRKTTLTGTETDVTAANVHPTYQRKMEPNATHELKVLDCNKKG
FAISTGMTNLINRERVQTKKYGNGFNLHSKGLSDKSPKAKNAADVPPLTQHFRSQPRFVN
DEKDNGAGLMLFNEELENNLETSSVNYTPHGITIEKKKSAAKKPVDCANLTNDLPDRNPE
ENISK
>randomseq16
MRVTLGPSIKMMDIFETNRNELSRILYKQKNAMVLAFILRWNIVGRQEELVMSHAANASP
HVICSNTNIGAALDIYNNFNQENQTNVGRTNDSSYDADENILIQERFKAEQRNARADTVP
LEVDPANKTSNRSSDFACNALIIQVFFLSEMTSSGVAAENNQKDAINLKLMPPYFTSQLY
LPIIFPLAHKFYINHQLISDSASEELTKGEMNERFNQDEPLCDKFEQLVPLDKLGKLCNR
VKPITRSDDHEFDDMQPGNGNDLSNNLLTYDIYKNKTYNSRDNDFPKKTGNKIARNSTER
TWHHR
>randomseq17
MGRSSSLIFGSRPLALEFHKLENPQGPIPLSPIYSRHLRQPESFYELNMHVSKFMGAPTE
FLDQGYKREPIDPDDFDNVFSLSVESSFDWPPIHSPTKIGNVQPIRRLYTSSNFIETITV
EWADHNSVKDTRKLVYVQFTEYDRLAMYYLSLKERASEGPSAPSSPDLRLHPNVNSDILG
NGKIYANCFMLIHDKLNFTDYKTSSIQLDGQSDIGVKTSYIKKLWVFLDLTLYVLVADVV
GASRSNTISDQSMSQAEFLVHAKSDGKLSQLEQLVPLDKSAEGLLYNRAQPNYQYKSKLY
LIQLN
>randomseq18
MKSCNQMNNNNVIFVSSENNSSVGANSALDPFRINNINYTKNEEFARINYDNHSHTNDIR
LTQPITSKEPDVGISPGNYDQQAQSNNKRASYHLLPDSGRPQNTDQLQRFLYSFNSREYI
LTSANGSEILLSTQTDSYMLNMVDVDIETEPTQRQTMTHKLPEGPLRIPWQSIAASALHC
YTLLSERKASLTGNPSIALMSAQLVPLDKLEIESITSMHVGNDGTVPSTNKGLSCIHTSA
SSAYTAGNTGPQTDEQLAPIVLSAQKNINEHKHCLQLSGENTPQCKPPESSDSTRSRNID
LVTAE
>randomseq19
MQDFNYSPQNLIRISDAPRSPIFLVIRVMPMELLTFELIASGPFVILSLKAANVDDFIIY
ENRPSISMQLTHEHSDDRKDPSRKTIYINPWLNYIEALPDLGKELSQIMTSLSNNTFDCD
AISERFIRAQESEDDWDSSDQGRNTPKIGESANDERTSISSLENRNTKIPAMNLINSSVK
CNLTRHDRQLVPLDKMLIEVNSKEELGNAPIHPACQHQALNAYSVPKELKLTEIMPSRNK
NKKPYTEIETSGKDMLATPRKSASVLAAKAVNKPKQKLEKNIFLNEILNSPLDMTPSRTK
RPRIK
>randomseq20
MKPKPALLKNQLQDSYLVQSATITKLVLIDKLMQTTLMMSKGSRQLEPDNSGIQEAPKDP
DVFLISDNPDKPKASSKPQVQPNSNNHINNKRNATKDPSLCAIDLASLMSKIDPSILSKT
IDNWNSFDDHCEELNFQLDDETTHHLHFEISSQNMVNNPNRDSSSEQDTYDPVNKISVGI
DSPENNFSCIEVDSHFASDTSLLLRESTLNVEHSNERGSIKVNEKLSLNSQLVPLDKTHD
TNTVRRSVSPVRYASSSPYDFKLFSILGNERHKNEYIIDTLKSNSYGVLPSEEQINDADG
PASRT
>randomseq21
MQAMITPMHDDSIPLNMIIDFSLKLILYSSNSLYQSIKNVAGDEGKMYDFMLDNSQVIMI
QFTICDIKERLSPGTTENNNSNLEQFEDISPTEDKESKWCLAIHSKSRKNFLNDSTCIDV
ASVQLPVTSNPKTGLRQMRTIKNVRRQANINNVSKKDTPLSSAMLILQVRLILASLHSKN
NNQRNNLDLSSSVTNFSADSTNQLVPLDKNCKPPQENYGIDATLSTVFIDANNVTAPYED
IWSFSEVAASCQNLLDMIESARIKATNWKDEPTLDIITPVESLSAYFPNPNLGDPESSPK
EKNVE
>randomseq22
MLGRYSVEPRNVVTMTPSNLTIYNDFPSDTHSINNPPEMDNLSVQMPTAKPMSGNMTEDS
QVFGTYPAERKPNALTRSHCTWAMYSWVVLALRERSRKTEDGSKFAEVSSELEFDSKWNS
PGNRDLGKYIMNETQLVPLDKRPALPPLLTIRYEGFFSANPQPKNTNNPVEKIQSNSPIS
PGNKSKCMELSLKRLSWSTTKMDATHIHRDYQNTSRPSKKACLALNSKAPGYQNEPCDGS
LFYKQAKQISTVTQSNSCAESKIQKSNLAPMSGPSSQSMAPKNSIESEANQSRAQSGCTL
LEPYF
>randomseq23
MVIQVAPLKKVYENDQLNHQIKGWPPVLQSEKDKQIEKHGILEICFNIPKKSPISEYQTL
YSYRSSMLQPTPRIPVDKTGEHHVISLITTRLQCIATNPLRNNANKAYGILSIKQALAES
KLLNESADMSNEHRASAKPTHALFTATNSRTTSLNQNTVNTVLQAAKINYFPQFKNPQQL
YIPTSKDSSPVVNMQPLIRNVIDLSAPSTYKVLTLTISRLNGWSLGLATYAPGLDDSLQL
VPLDKYDSSSIDLSLLLNKKYLNAIGKAKPQRPQNESTVAIVNKQRPETLNNYEKTLASG
VKYNN
>randomseq24
MPHSFNSVDTRIKPTKSDSYENANPQTTNVLKFNSCNIKAATTNNNVLSTTANESSQMCK
ASKAKNFEPQENDSELTNNLDNEGHIQVELLNITDADPSPRQRDDSPLTKIELLQQHNKI
NNISTARKKNKFHKTQAPSQESSRISELKSPPPLQHHFLPTVLNNILSLVGLTVTELMTT
HALIQSFKQQSTNEKGQEMPLGQDLILQVKAANPYEHSFKKADSSGSDSVGSEQTYANQG
MTDGTKMPNNPQMEGPKFITSVCLMGDNQSSIALQLVPLDKRNCLNTDDQDDVSKRAKQS
LINRI
>randomseq25
MKDIRTAGSAYKNGTSSDKISMISIFKCNTQAEDDSDVNTSLPCMSMSPKNLHQEDPARS
ANLPENRSKIPSDARLVHDPMPSQLKIAESIMTSDTQLYNDQSSASLNVRQMYPEMFKPI
SASLDNNNHNITKAEQESYPDQDIQSINSTRLPEIVVTLPLGLDSSRPSSDANASPESAP
IMVNLMYKILHESWFLNRINMRPITAGQASKQTHMKKIKKPGHPADVPHEMYSESEIKMI
YISSQPIGKPKQSQLGSTEFEPNGFQAKNHMAQKYHCLEHNPYHQLVPLDKNPSSLQCVG
QEKSD
>randomseq26
MSEVCSESLAVLEYGQFHDKTRSNETLRISYAGVYHFEPLVESNISHDRDYAPKDDQSDK
SHMEKFDRVNRNNLYQLVPLDKQGMGFTGSSNVCVDLCQKNASLGKLPGSANAGAKPIFI
GMAAHIKMEDKSINGYNDLLVILNSHQNGSLLTVGRRDNLHLVKSTLSNKNQLLDEPDPT
SLSVKNKMTTKTIYKSVLIHFNRKISGMDTNSPLFDLQSHGLRIFHATNVYKTWSLYGLI
KQRMEETLEHNAFSPPEQDNLKRNKLHSSCITTEDKLEFLVFNQAKKKVIKMGDVWSQDL
VQRAP
>randomseq27
MKTSKPSQDEHARKNPEISLNEATHDLQTPVSGRIAASSQIKTGSFTRTAFPRETLLPSC
RFNGGEEEPLKPDVNRQMKEDISENRFVFSRAMQGYSGVATPTPKIKKTFPGVLNGPVAG
NIGNSNSNPGDISLFESLNCEHTRNQLDNCELVLNILKTTECERTDSDYCEMMWSRRQNS
IIQFTIRASTIKNGSSNCPTGNLKGNSSDSVLDIKNPNEKCENSVALTSTGENSQFYPKV
CESTNPPVALTSDDREAHTLSKQLVPLDKATNDLNRVLSKETKDDESELQTAKDKMQRTI
MASFV
>randomseq28
MDQLVPLDKKAKSGFQRFLQETKSGNPLTNTVSSFSPNQCNVVKNILTPSLSSSEGKYAG
KICVDFSDLKCEKPSKHNEPDGGKDIEEDRESINEEMTNNARSKKSLRFGSSMNHFNYIQ
GNEQTFDDNNRDFCSYDLKNKQPSMCKVNGPFSNPLAYPSTLSEQSENCYINLGATSTTD
ALALANNKDSNFKHSDQKLTANNNRFDVLMKSLGEIFTKNFMLTAKDCDKNDTNNVDASC
KVCFEDSERKTPFASLTNLTLIVPREMVGEHNSTITALKMIGHKLIYVLDAKDSIERVQL
KAIAD
>randomseq29
MDNNDLDSLEEDHLNTAMSSLTNGDYKLDQLTYQNANKDWKNATYIVCQSNESFFSHPGY
TCTSASYHLNTDYYCFLSSPYLNKNKNFPFIHYDVPENRSNYEIRGTESVLMLDPGNPIE
VSSEYGINQLNSLTREPNEKCQASDDLIKVRQLTMGLVYMHQLVPLDKSEAIVDFNAHKS
ISLAFRSIDVAHFQDLKVIRSIYDIVMINTTGISNVFIQPAGTGIKNDVINGQKEDNNDI
STSNEKAIGNSQNAALDSMTPGLADFKYSTFLEQLILGATDMACSYQYPDRTPLTQRGNL
IGLVE
>randomseq30
MVYVHFAIDHLGSTKPEADKAIETPNASVVNVDPARLSIAPKGQLDKQLDHLTPSTDHEG
NLHNRSSEAKSKILVGAGKHATGAKKIMDREQNIQSYSISIKEESHSESSDLSFNIVNVN
QTIPAEPDNDSSQNYWPYADCYNEFTTSDQILPSSVSLLTRYHDTFRHSPRVLGKEIAQM
NVINKPQNWTTELVPISEDEAFVSRRKTTLIKETLVSHVSTTASFMREESDQQTPKQAVQ
KEYVAQKLTVLKDLKQIDHRFDHLSSQLVPLDKDKKSNSFYSIYLPSSYDAYTAQHTIGL
NDEDN
>randomseq31
MVLAKVPKWKCFYNAGDNKTDTPFNPSFTAAFTSMFRFMDQPPQPTSSSMFFAESNIVSA
TKRDSKHIANWELTTHPFMIAALTLHILSVKDWYNQRIDPLSEIESSSQKGARIRNDSSY
LNDVSDRITMSAAGGHSNNQQLVPLDKDLIESDEFDFLTSDNRQPGRSQPLTLQTAEISQ
ILWWFAVRYTISVFALPRTLQVFKVDTPTTKAKLVNFYHKAITCVRQNASLPHAPDDTTS
QSRSWMHKRFSECNIAQGLAILNSIGSAELCEDYQKNLILDIDSVLIKLITLVNTNKKRS
MATKA
>randomseq32
MPLNESYAGKTLQDTTTIDKYGPKPTQLSELDLSSLLQGRKRLNSCPLLSTDLQTVPSPK
RVKGNDNSTGSDPTKFNTSSPKIQMPLEKNGSTNLELLRFDYELENAFDQMLSNQRQSNN
GISDEQTTTIRGNSEQNALNTNKEKTTSLELKDSISGFLDIDQLVPLDKLQPSETNMKEE
TKLNKNETSGFNFKTHPAKTYNQAETPANNAGVDMQKQYNEIETSKQKLIGPNISNLGMF
NINYKRGVSSETLLYVTMDHRHKASIEHEISNKPPRIITADSPDPSFPEGNVSNQMPISH
SNHLI
>randomseq33
MFETLEELILMTENPRIKSSPNKLELEEETTLNAGQDAPPDLRLVLLLIRKIGQNIPEPD
NDSKNRFDTTHEDLQTWLGTASNYRHQLVPLDKFNMSPVSQMTTNTARSEEAPSPNDFFP
LNCSGLSECWAHESSAATDQSLCSATSLSENENVPIQHIQYLVFGYLNSEILLKSKPDDT
YHTENHLDLKANNQLQYIKQGSLDREKANNIGVRDLLSTTLFSASFRFERSPTGREPLPD
DNCDTGYPNVDYNSSLLTPQITAPSTVKPSRSTLKQSILHKGPTDWVTAQLKRDPNYLLE
FDPIS
>randomseq34
MSLGCLTSLLPLDINRSAANHYKDPADNFLNYENGSFVSVKINPFWISLQSPVNVSNDKM
LFLYNENRFTLFDIMMYDDSELFPLSYGDPLTSDVMDSVEEKSISEPRTSPSLPEDQKEP
RYHHEKRNSGPSQIAESYPRSIRQEIVDESVQSFDSPDKLEQFLIVEARNLPNSSDETLS
DNSGSRRRKNNSNTNIYIDLEHNLLMQLVPLDKRNNQTKLFLQPGSAAQKPFARLNPGSS
STKSKNLQHYNAISENERTSELFLLNDSMMSMINDSMTKLELSAIYIMLTTGEKITTNTK
KPEHT
>randomseq35
MSDEISMSKWEHDKELNSPVTYLYKLLPFFNLLNTNPNWSRNFFIRPVNRKPVNQREGKT
FKENQTPQVINNFQTAKSQASRTDTLLLCEIKSIPADERLSELLGFDLVLNKTKQKFFEA
WSPLPQVDAFRSSGMPDNQLVPLDKIIHTSAVEESPVNNNSDKLQMSQAKSTTLTSLDSL
ESKITFQNISEIDNDPSIKSGYKNLQKTIIHVAFSDKEIEINDRAQENVVNLSDSYMNEE
IMNFTDCLFLLNPLHAALDLFKTFNFVTYSPQKTTPQDMIAPTDIENDNMYYHTRGSQYF
IGAFL
>randomseq36
QLVPLDKWSSFLGLVYKDVLPEPTSIFFLLSGAILFEQHNPDTSKDQGAFMHRLLIQYKF
KATKPNITNAKQSETNNRALTISFKSIVQPYLEITKLCVQGPESPVNDIATQARKDCDSV
YVVKPATLDIASLPKPFAIVSSLKMGAQASEMTGNHIASAFKRLIFSCVMKDSSKDPEAK
DRNHSKNEIALARSKGKNFILTDNVYNSVKALSLFELSESLTLLQSTYESAWKKKDGANQ
AHDVHSDFNGTVGNPNGYPDNISSPPLDLTDGPRRPKLDVEGPSRSKFSNEQFIASESVS
CNPHR
>randomseq37
MSDPIFCERSPQQEESGNSLESLFQVKESMSKSRSDEANVFGKNEKNDHLGIENKALVPN
SCGSYARPTIRVRYQLDIAHLQLIRGKFYSDNNNDLQTVPKNEPSRDDQAFLANSSHTSI
NSFIVYISPSEHNHNSNKTSTPFQVRKQGLAECQENELDRSSSGISGINKESSEHKNKDN
DRSRSMTNITSVVYEASMMEYNRPPLDSRAPQINKESRENLEKNFGKPSLANNAGSLILS
TPKWLKSNLILATWPQGQETPSSTKMDELKPTDMNVDVVNQNDLRVVQISGDQLVPLDKP
DNKVL
>randomseq38
MSIYERKISSPMPAHESFQVDGQYKRQLKPSKGTPHNTLINIRRNPLLRPPLNHNNKHTN
AATMFTRMLEGDNEPAETQRNGDPSGFVLATQNVLLDETVCPREEDKFMCVKIKLTVNSS
NGLDAFELGYKECTHNASEFSQNNNLSAVYTSNDTLRFARNSKCDDQLVPLDKFSDTKNY
GHNRITECNGNVSRFSNCRVSRAVDSNRNHCPEIKSTSYQDDQANETQMEWTQNSQDSEM
SRDSVFLVLLCLIINQGEQPHKGDTHSCSNAILVNKNIFRTLDFLNLGENLHLADDDSDI
LAIYD
>randomseq39
MHMIRLQSDVNDEGFILEPFDSICNGIVASLEMNDCKSISQSQFLPTPEEGVKFLITTKL
GTQFNNMVSKGNVRDGITSDISINLVYHRTKQYQPLPSNPPFAKSEYAPTLLSNLLNENL
EERNLYIFLVSACRIPNPYSVGKIRESFTRTYMRKNNERNQQYPAESNPSIGNEAIRLFY
KFPFLTSNDFYNMVRELKDGVNQINNDALLRIRRLEADTQLVPLDKNVEFISYVSTDSLS
LLVTDRTGIEKEESKTKSGQKIRPINLSLGQSINILSSLGESNYNEYCESEMSQRPSDPY
TKESP
>randomseq40
MFDRNQSDVKKIVQLTEFAQVPLATFTKWSFGGSIRYMRNSNAKVNARSAPFRSSETTQR
RTRPLDILEYPKTSNPSVDHVAKNLELSHQLVPLDKDSGTDNEASRAPNDFKVYYLVRIL
SENQNERIPNVPGQFDKKKDNNANAIAADSAEGEKSFAKKITIAISSPFDALSHGEFNGT
HTNARCYERNPEWSPNLNSTVTPVTIVYPSSLGNRNSEPPPQKIYKCREYHREPREHGRN
VDDLYGVDSTGLNPSGLNSNVNPTTFSTQDNAPLWVQSTQRRSDIGSDALSDMNTTYNGI
VNTPQ
>randomseq41
MMINLQIADCISVLSEFYSRLIVSRGSFQNESPNECITNAMSEHPDESTHPPNQEKRDAN
FPELSTHSRKTPNRVSSRPSRIKLLDKNNSYKKSENNITQPNNKQHIWIPNKTSKLLEEP
KMVESEGSDILLPDNLPVEHSPCNPKIEIQYQLVPLDKHVKNYWLNSKPEPGPSTDPLFR
TDGKYFIFYLKCELNFNRSAMEHLLWHYELENSETENLIKEFSMKSTAYDLNISPSKCKS
NISYDSCDLSPIGAVTIPSDETDDPNINLVVPREPLDQAHKIERRNSSRITMEDETIFNM
NERLA
>randomseq42
MWNRCESILKNVDTQNGSQSIVTNNTTNSNDDPLPSSVSNMFDYRKSVAHLSSVEPPRIT
QLVPLDKELPLGESRSWPDEHRYNLLLDEPNPLKPRQQKLEVPEDDSEGKVEFSGSSSLT
KLANNQSELDSHSKHNTSFNHYASMRKPVEVQIGNDDSQSLVYNCNLDGTIPQSIIFNAK
SRIDKSATRKTDTSFIFPMHLTLSALDDQLMMFGSELSVPSDGSKANKNSSTVKLSRVPK
SDQMYNDPTMNSTDPMVSSTKMDLTLTGDNNSSADTTSSPKASDDSFYYFLSTQDSPHTS
LRNPI
>randomseq43
MCHKPQTAHCERTFSKSLFALQLANLDSKKNKALEDPSPKVPSSGASKELESEVKGVTTI
LCSLDRFKTLQINGRLDIRPNATCLEGTSLATKSIINEAMQSHEILQLARNEDALNIPAD
EAGLTSGISPKRPIIRHKNQRESLPGDAYAIGDAKSSPNDFPSFPQDDGTDTIQQLSYDV
AAHEFNGLISPRPHHTSQNSSKFQELTITGNSDLNEYLSFAFKQALKSNGQLVPLDKVKT
SPSTMSIQVELILSSDTKPRITTQYSQLTQCKSDILIVVNLEISMKNPMLFLINPYTMDM
DVSEG
>randomseq44
MRSNINVLWIHDDGSPSCNTNKGAQETVSLIAEPSASPLISMFAVIDHLSNGSDTGSLEV
TKNGERKAPNGNPWFNFILLPLVSSMALNQAFGSLTNCQKNLILLGDNNHPILALRQCLP
ADKHEASDIVAMSFINTDSLFHDTPDVQNANSQCGKLQMAKASHRLLLTNNDMVSKFILS
HNKVPGSELLSSNEREKNNNCTLYLQLVPLDKMTSSESTKQDAPKSNSTNLLMCDVKMTS
YDHKLPDSKYAETKSNMEATHNRLYNNLVSSFSTSMSTQTNAPIYTTKSKDRIATSIQAY
FHGEN
>randomseq45
MDDCTVVNHVARSEYEIQVDIINRTVAQKLFFIRSPTIDTNTGLHGNNKAFEPKWNLIAN
TNYRPPDMIDSSENQEMSIYISSTKHPKSNARNPPKYEEGLKSEDLTNRKASNVRFTEKT
IKYNDRKLNAVFPGDKQPGTFLPNDYYQPAKTLYPKIRSNDLIHKSTTTNRFHHGPKSFQ
VSALPYKSAKQKSTQDEQLVPLDKRIISHEHDLWIQSDKMYSLKNNCLIPKMLTIFMHSS
NANFAKNGYLKRHDHNEMILAKENRNLNISDCTRLMAVAPSDNEEVTICNQYNSVSLSEP
NSDNP
>randomseq46
MLASTLGYSKKDVPSSDELTDELGPQLVPLDKTSPMSQSARTPSAEGLTYTLSSHPFGSN
ENDLQHNLMSKPGIPSIPNKDTQPIGSFKFLQSPQGLYGNYRESKGPQSNPTFGMEPADS
GNTLANNCLNFESNLDPCLDNSVPLPNNQVFPSMYHLANNRQKSDNYDNNCIDDRIYAHS
RLSQVKTFIQHNLNRVHPLLPSQDKTSRSQGLLTLDNSSSITSRLNLGEKDQAEPQSLQN
RDELSHTDMSADLSWTQISDAIPNCCIAVSLQPAVNINASKNHREGHTVQFKNQPSSLLL
DSYVI
>randomseq47
MPSSFELQNESIASNSVKKTNGFINRSSWQEIDLSQSFIARNAEPKSANAEKPKKNRENT
RQIFGPSMLTRSALNIILMVIDDYNKGIRSRSGSILSSPKFNTFTAETDDPYHRFYRNNK
NTRKLKCIEPISSAIMTQYKSDFNSDVDGNHKKTPQDNPFPSSSQDGSYSWPDSFQKPLK
DSGTVIVINAAEDMKNIVDDKEKTKKQPATFLVPKKYTSKIGHILRSSRNLINLATSLRL
TNKCIPPGPNSDIGNPESNPSLNIGQQLVPLDKSGLKTMNPQMGYRKHDKKRSVRENPIV
ESNTF
>randomseq48
MNLTYLTDWNNNDRGKLFCLDCLDQNTNLRLDLFDIKTSLDGHHISSSSFHLSKKIESVN
SLPYLLRTRDLANHSHMSNFNMAEPATPSEGNFNFKSMKTNPLMKAGQMIASEDQRDSAA
SHPKEISINDRNLINFTPGPEDDKKSFMNQDEQSRLTDHKGVAFNQLVPLDKKYSEEIEF
SIMDHRLVKDKEQQNNRPSLIDLGVEIGYTECDMDIESVFLLIIIQETLRQSFPANLQAL
LQPIKIIMSDEIDLGKDGSHPTNYYEMKATTESTDTCPNNSVDICPITHDKITRNSNETV
HSIIE
>randomseq49
MTASVQGNSSRKIEKNENSTMHSPAASQTATASFGGIVSTHAFGGSENEFDLYQIKIRSA
FINSIFHKFCQLQNRVRNGGDSKPLFLQLSCEGSQINYEFPDRKPENANKKLSVLLRNCE
AQYGDKMGEMIAHNSPQHEAYIINGAGHEASAPAGKKMASLPIEFIKSLLLSACISKKDN
QEIESHSVFCYCTEDECQTALYMIAQNSGFNTPTPEHQSNIGYLDSSQAQLVPLDKLFLH
QNVNDDSPKAYQSDPNYSSRKGNCYPSLYSALPVGNNNISQVGKRTPAYNNLGITNIYRN
EEAPK
>randomseq50
MTTLDPPVQLGVDYEVSRYLGRNSTLLKTDSDRLGETATSNYSSSLSFSEESFQMSQKNA
QDWGLAPQEPLDSDDKSSALPEEQALNYSHPANSSQSEPTLQYEDIPQQVLNWNRIIQSD
TNSHKVFLTTYKQLVPLDKIANESGLLPSRISTREFKKSAPINNPTTDAPISAVRDEAYS
QNMTFSLREEIGANGMSQFSLSLMLNVNDSRKNRLDLANDYHPDKDEQVRGRKVCQNPTT
ATQITIFNATRDPQADLWSANERFERWQNSYILVRNTPCQNLRPRPSHLSGPVLLVTRST
NEPNK
