# Supplementary material for: Evaluating deterministic motif significance measures in protein databases
Source: Algorithms Mol Biol. 2007 Dec 24;2:16. doi: 10.1186/1748-7188-2-16 (PMC2254621; doi:10.1186/1748-7188-2-16)
Supplement: Additional File 2 — Scripts and Datasets. This file contains the sequence datasets (synthetic and real) and the evaluated motifs. This data is separated according to the tables where it is presented and discussed. It also contains script programs (in perl language) developed for this work. [file 1748-7188-2-16-S2.zip › Scripts_and_Datasets/datasets/Table 4/100%/Motifs/score_DRTGMHSIFFLP_mlen_12_planted_syn_len300_num50.txt]

Motif	Supp	IG	Pratt	LogOdds	Zscore	Info
AAADPQSNILPH	1.0000	0.0000	0.6855	10.6841	215866.8934	11.4207
AAAQEYFTSQSF	1.0000	0.0000	0.7309	11.1769	380723.6158	11.7995
AADETKHLSIVS	1.0000	0.0000	0.7037	10.5088	176417.2070	11.2860
AADLLNTNMLTE	1.0000	0.0000	0.6680	10.2335	128504.1645	11.0744
AADPQSNILPHG	1.0000	0.0000	0.6904	10.7513	233239.6297	11.4724
AAESELLKTSPL	1.0000	0.0000	0.6680	9.8111	79015.5356	10.7498
AAFPLEQLKIVE	1.0000	0.0000	0.6473	11.0122	314941.9711	11.6729
AAHALWMTSIKQ	1.0000	0.0000	0.7909	12.0578	1049621.1149	12.4766
AAHDSRVSQTCN	1.0000	0.0000	0.7773	11.2882	432743.3721	11.8850
AAHSKPTWPIKG	1.0000	0.0000	0.7584	11.8456	822122.8302	12.3135
AAIDNFYDSSEF	1.0000	0.0000	0.7252	10.7928	244644.4629	11.5043
AAIQVNWLIYVR	1.0000	0.0000	0.7588	12.3529	1474341.4835	12.7034
AAKDSLAKVATS	1.0000	0.0000	0.6832	10.2655	133325.2170	11.0990
AAKGRDVSETYK	1.0000	0.0000	0.6899	11.1876	385457.4669	11.8078
AAKIYWEDLYED	1.0000	0.0000	0.7494	12.3919	1542029.8789	12.7334
AAKPPVLTLSLN	1.0000	0.0000	0.6638	9.9821	96202.4397	10.8812
AALSAVSHRNLH	1.0000	0.0000	0.7424	10.6839	215819.4334	11.4206
AALSSFDKKSPM	1.0000	0.0000	0.7193	10.2456	130297.9492	11.0837
AANETNDQVLAV	1.0000	0.0000	0.6645	10.7744	239537.9088	11.4902
AAPIYLRAAKIY	1.0000	0.0000	0.6674	11.5899	612463.1354	12.1169
AAPSYPDNDKPG	1.0000	0.0000	0.6866	10.8249	253861.7288	11.5290
AAPYSGWGNLDE	1.0000	0.0000	0.7910	11.8692	844756.4574	12.3316
AAQDKPGISIDN	1.0000	0.0000	0.6632	10.5676	188787.1166	11.3312
AAQEYFTSQSFM	1.0000	0.0000	0.7540	11.4324	510928.8041	11.9959
AARLQHSPNSIS	1.0000	0.0000	0.7193	10.1544	117319.5753	11.0136
AASFTSAFYATS	1.0000	0.0000	0.7433	10.6699	212375.5229	11.4098
AASNIDKNKHPP	1.0000	0.0000	0.6776	10.4172	158772.9802	11.2156
AASRGQSKYRLP	1.0000	0.0000	0.7239	10.8573	263525.4233	11.5539
AATERLWWGESY	1.0000	0.0000	0.8725	12.9765	3022841.2956	13.1828
AATLYNISLYLP	1.0000	0.0000	0.7152	10.5452	183976.1685	11.3140
AATQFPDREEAS	1.0000	0.0000	0.6644	11.0060	312709.9550	11.6682
AAVAGPHTKTKH	1.0000	0.0000	0.6548	11.5745	601751.1501	12.1052
AAVPTDELTNCA	1.0000	0.0000	0.6987	11.2793	428346.9361	11.8782
ACANDTLNGQLP	1.0000	0.0000	0.7112	10.9541	294572.0886	11.6283
ACATTTNSDNNH	1.0000	0.0000	0.7371	10.7219	225488.4386	11.4498
ACIPDDSEMKVE	1.0000	0.0000	0.7327	11.6619	665403.0637	12.1723
ACISYQKEEFGN	1.0000	0.0000	0.7571	11.7378	726171.7587	12.2306
ACLFLKNGVEGY	1.0000	0.0000	0.7464	11.8527	828941.3575	12.3190
ACLSRTLAKNQL	1.0000	0.0000	0.7239	10.6193	200346.9185	11.3709
ACNPIQDHQGSS	1.0000	0.0000	0.7728	11.2734	425440.5078	11.8737
ACNSDRTGMHSI	1.0000	0.0000	0.7953	11.4357	512858.4857	11.9984
ACQDPSPPNVQI	1.0000	0.0000	0.7252	11.3123	444945.3849	11.9036
ACQFMIFGLSKH	1.0000	0.0000	0.7751	12.0889	1087925.4559	12.5005
ACQTISKSNGGK	1.0000	0.0000	0.7479	10.8882	273042.1838	11.5776
ACRTMKDELRSL	1.0000	0.0000	0.7453	11.2553	416679.6265	11.8598
ACTSSDSILCDT	1.0000	0.0000	0.7949	10.8906	273811.7491	11.5795
ADAMANEDPRYE	1.0000	0.0000	0.6695	11.5769	603395.1058	12.1070
ADANATIIPKLT	1.0000	0.0000	0.6326	10.4100	157456.2681	11.2101
ADAPLNDRTGMH	1.0000	0.0000	0.6822	11.2632	420508.4523	11.8659
ADDCDRGTSYLL	1.0000	0.0000	0.7485	11.2810	429185.6077	11.8795
ADEGGGVVNTIA	1.0000	0.0000	0.6508	11.3717	476455.3703	11.9493
ADEKGNNASTGP	1.0000	0.0000	0.6736	10.4119	157806.2214	11.2116
ADEKNSDSKMIS	1.0000	0.0000	0.7047	10.0275	101366.6826	10.9161
ADEMLVSKASQL	1.0000	0.0000	0.7159	10.5415	183196.7490	11.3112
ADETKHLSIVSP	1.0000	0.0000	0.7001	10.4491	164698.4439	11.2401
ADEYGRSQLHVT	1.0000	0.0000	0.7187	11.4182	502665.5937	11.9850
ADFFYHRQVNEN	1.0000	0.0000	0.6997	11.7379	726269.6387	12.2307
ADFKRTIRNSTK	1.0000	0.0000	0.6647	10.4398	162952.3476	11.2330
ADFLSLADRTGM	1.0000	0.0000	0.7003	10.8713	267795.4651	11.5646
ADGFAKTTEELI	1.0000	0.0000	0.6361	10.8977	276064.1253	11.5849
ADGQSRDQFILL	1.0000	0.0000	0.6805	10.7324	228219.7587	11.4579
ADHFKNQVYHKH	1.0000	0.0000	0.7035	12.1044	1107539.5713	12.5124
ADKIKTKELDSI	1.0000	0.0000	0.6440	10.1841	121392.0242	11.0364
ADKLAPSRNHFY	1.0000	0.0000	0.7195	11.0617	333430.8570	11.7110
ADKNIDMDLNPK	1.0000	0.0000	0.6583	10.4737	169429.0934	11.2590
ADKPLNPFPADT	1.0000	0.0000	0.6386	10.5575	186604.2895	11.3235
ADLDPDGQTKKN	1.0000	0.0000	0.6371	10.4835	171351.8161	11.2665
ADLRYLKRDPVA	1.0000	0.0000	0.6656	11.1663	376095.1578	11.7914
ADLSLCASRINA	1.0000	0.0000	0.7404	10.5795	191390.2797	11.3404
ADLTQLYEKAQY	1.0000	0.0000	0.6842	11.3230	450447.0189	11.9118
ADMEGHFKVPPL	1.0000	0.0000	0.6694	11.6971	692940.0973	12.1994
ADNDLKRQIEEI	1.0000	0.0000	0.6376	10.6662	211466.0469	11.4070
ADNDQAGVQVTT	1.0000	0.0000	0.6492	11.1431	366193.3773	11.7736
ADNLPSQDSEEQ	1.0000	0.0000	0.6822	10.1391	115271.4847	11.0019
ADNNQSGIGLSA	1.0000	0.0000	0.6955	10.1224	113070.1748	10.9890
ADNNSDKSSKVQ	1.0000	0.0000	0.6873	9.7164	70850.6324	10.6769
ADNQNVRQRSME	1.0000	0.0000	0.7112	11.0261	320025.5443	11.6836
ADNSSPPVESVP	1.0000	0.0000	0.7070	10.1431	115805.2307	11.0050
ADPQSNILPHGK	1.0000	0.0000	0.6864	10.6404	205293.2338	11.3872
ADPTYGDIANIS	1.0000	0.0000	0.6867	10.7941	245032.2590	11.5053
ADQETENLADDC	1.0000	0.0000	0.6917	11.2191	399677.4731	11.8320
ADQISTFQLFWE	1.0000	0.0000	0.7615	11.7926	773534.1410	12.2728
ADQSGSLNRNNK	1.0000	0.0000	0.6825	9.7809	76317.5274	10.7266
ADRLYNTVLSEA	1.0000	0.0000	0.7026	10.6358	204211.1559	11.3837
ADRMANNDSALT	1.0000	0.0000	0.6922	10.4402	163018.3150	11.2333
ADRTGMHSIFFL	2.0000	11.9884	0.7201	11.7237	1010473.5665	11.9884
ADSLGRVETSRF	1.0000	0.0000	0.7086	10.6740	213389.5624	11.4130
ADSLQIQANNNG	1.0000	0.0000	0.6792	10.1737	119944.5035	11.0284
ADSQERDLNKNP	1.0000	0.0000	0.6649	10.1512	116880.0510	11.0111
ADSTVNSEFSVS	1.0000	0.0000	0.7220	9.9252	90103.3157	10.8374
ADTADEMLVSKA	1.0000	0.0000	0.6875	10.8776	269743.7422	11.5695
ADTGTSYEDDNF	1.0000	0.0000	0.6937	10.8269	254436.7092	11.5305
ADTHKLLVTDHS	1.0000	0.0000	0.7008	10.7092	222193.1535	11.4400
ADTIDCGGNNDK	1.0000	0.0000	0.6999	11.1767	380638.1080	11.7994
ADTPGSNNALEN	1.0000	0.0000	0.6679	9.9767	95610.5785	10.8770
ADVKTSLLYSPL	1.0000	0.0000	0.7012	10.1352	114750.5513	10.9989
ADVNKRRTMLRR	1.0000	0.0000	0.6732	11.1818	382857.2881	11.8033
ADYNGLPQDLDG	1.0000	0.0000	0.6767	10.9550	294884.3672	11.6290
AEAFSIRKSSSS	1.0000	0.0000	0.7165	9.7159	70809.3039	10.6766
AECCEERQSDTP	1.0000	0.0000	0.7664	12.0224	1007763.5551	12.4494
AECENQGPTIAE	1.0000	0.0000	0.6861	11.6187	633167.4377	12.1391
AEDEQSLSLIYC	1.0000	0.0000	0.7685	11.0582	332096.8140	11.7083
AEDRTGMHSIFF	1.0000	0.0000	0.7090	11.6294	641031.1425	12.1474
AEDSNDRTGMHS	1.0000	0.0000	0.7345	10.8320	255942.3148	11.5344
AEDSSAQKSFNS	1.0000	0.0000	0.7073	9.7882	76953.9063	10.7321
AEDYRLFDRTGM	1.0000	0.0000	0.6753	11.7262	716557.5567	12.2217
AEFSDLLPAECC	1.0000	0.0000	0.7855	11.7663	750429.1072	12.2526
AEGHVPKEQLAS	1.0000	0.0000	0.6925	11.1469	367804.9756	11.7765
AEIISVNDGTDC	1.0000	0.0000	0.7256	11.2145	397573.4990	11.8284
AEKMSPKEFITK	1.0000	0.0000	0.6775	10.9022	277510.4336	11.5884
AEKNACRTMKDE	1.0000	0.0000	0.7050	11.6501	656486.8777	12.1633
AEKSPSKRANRS	1.0000	0.0000	0.6950	9.9913	97227.4077	10.8882
AEKSSSKVDWRS	1.0000	0.0000	0.7957	10.8494	261133.3812	11.5478
AELFGTDPLDRT	1.0000	0.0000	0.6449	10.7477	232270.6810	11.4696
AELLYMEILFST	1.0000	0.0000	0.7216	10.8856	272253.5638	11.5757
AELSETLEIVQP	1.0000	0.0000	0.6701	10.5284	180456.3793	11.3011
AEMLLHHHIYET	1.0000	0.0000	0.7255	12.0192	1004042.6955	12.4469
AENALKTINKNI	1.0000	0.0000	0.6416	10.0545	104564.6189	10.9368
AENKDLPIQLIS	1.0000	0.0000	0.6584	10.1074	111140.3045	10.9775
AENLTNLSLKSE	1.0000	0.0000	0.6557	9.3679	47437.0679	10.4091
AENNSMMIKYKY	1.0000	0.0000	0.7663	11.4410	516002.1298	12.0025
AEPEQRNQWQFT	1.0000	0.0000	0.7213	12.1404	1154367.4994	12.5401
AEPKLTSTQKYD	1.0000	0.0000	0.6775	10.5999	195930.3002	11.3560
AEPYNNAWATDR	1.0000	0.0000	0.7525	11.9488	925866.2244	12.3928
AEQKLPGQNRVD	1.0000	0.0000	0.6526	11.0142	315697.8170	11.6745
AERKTFAKYNRH	1.0000	0.0000	0.6768	11.5380	576939.7950	12.0770
AESELLKTSPLE	1.0000	0.0000	0.6665	9.7905	77159.6278	10.7339
AESGETVLSTPF	1.0000	0.0000	0.6992	10.4878	172199.2212	11.2698
AESGLKIIGNLL	1.0000	0.0000	0.6719	10.1356	114805.4610	10.9992
AESQNRNGDLRS	1.0000	0.0000	0.6966	10.1485	116520.6685	11.0091
AETLSMRQRFPI	1.0000	0.0000	0.6946	11.1009	348832.0291	11.7411
AETNKQFIACTS	1.0000	0.0000	0.7244	11.1445	366799.7203	11.7747
AETTAKHNPKPS	1.0000	0.0000	0.6731	10.5195	178601.0894	11.2942
AETTRPTTAGNT	1.0000	0.0000	0.6371	10.6177	199995.2451	11.3697
AEVFMTPDRTGM	1.0000	0.0000	0.6604	11.8879	863234.5147	12.3461
AFANCAILISYL	1.0000	0.0000	0.7610	11.2846	430974.8349	11.8823
AFEMSNKSIQSP	1.0000	0.0000	0.7287	10.3531	147476.1796	11.1664
AFFVEAYKKMRD	1.0000	0.0000	0.6558	12.0383	1026325.9934	12.4616
AFHIFGKDYDAV	1.0000	0.0000	0.6522	12.0261	1012099.4459	12.4523
AFHSSIKVSRMS	1.0000	0.0000	0.7772	10.6481	207101.3472	11.3930
AFIESISKKDNN	1.0000	0.0000	0.6777	9.9781	95768.9333	10.8781
AFKAPEESANSH	1.0000	0.0000	0.7140	10.6822	215404.5420	11.4193
AFKESTYFGHLL	1.0000	0.0000	0.7276	11.2004	391165.6822	11.8176
AFKSSTPYAYNS	1.0000	0.0000	0.7555	10.5695	189186.0721	11.3326
AFMVDKACNPIQ	1.0000	0.0000	0.7098	11.9926	973733.3073	12.4265
AFNLLDEPGPEH	1.0000	0.0000	0.6720	10.9610	296928.3371	11.6336
AFPLEQLKIVET	1.0000	0.0000	0.6471	10.8755	269098.9311	11.5679
AFPVFDIDEAVT	1.0000	0.0000	0.6291	11.4561	525068.3810	12.0141
AFQNHPPSGHAN	1.0000	0.0000	0.7243	11.1756	380151.7892	11.7985
AFSIRKSSSSSN	1.0000	0.0000	0.6962	9.1362	36329.1733	10.2310
AFSPSMGEERIC	1.0000	0.0000	0.7797	11.6785	678248.1187	12.1850
AFTTSNSGAWNQ	1.0000	0.0000	0.7850	11.1547	371126.0078	11.7825
AFVNLLTVPNDI	1.0000	0.0000	0.6673	10.5131	177304.2222	11.2893
AFYANTSAIVML	1.0000	0.0000	0.7324	11.2222	401122.9922	11.8344
AFYDNSIQKKKR	1.0000	0.0000	0.6928	10.8708	267631.0906	11.5642
AGESHQNFQESL	1.0000	0.0000	0.7288	10.7347	228833.0802	11.4597
AGGVKSILHICE	1.0000	0.0000	0.7491	11.7118	704789.3409	12.2107
AGIALPFSTYSL	1.0000	0.0000	0.7196	10.5575	186597.1449	11.3234
AGKKWIKMTSTI	1.0000	0.0000	0.7602	11.6956	691726.7881	12.1982
AGKSEKRSAIIL	1.0000	0.0000	0.6845	10.3408	145402.1440	11.1569
AGLGEYACQFMI	1.0000	0.0000	0.7142	12.5649	1881945.0612	12.8664
AGLIGDNALGYE	1.0000	0.0000	0.6831	11.1430	366158.0099	11.7735
AGLKRNTYKNPM	1.0000	0.0000	0.6984	11.0132	315327.0072	11.6737
AGNNVSRKYLVV	1.0000	0.0000	0.7300	10.9919	307667.7040	11.6573
AGNRDHNAQPND	1.0000	0.0000	0.6769	10.8900	273615.4870	11.5790
AGNTKGSRSHEA	1.0000	0.0000	0.7188	10.6979	219321.9185	11.4313
AGPHTKTKHRNY	1.0000	0.0000	0.6916	11.5304	571944.9261	12.0712
AGPPMPMPSYRL	1.0000	0.0000	0.7337	11.6020	621074.0112	12.1263
AGPRATTLQSSN	1.0000	0.0000	0.6878	10.1442	115947.2551	11.0058
AGQLNPQLDINF	1.0000	0.0000	0.6649	10.5753	190454.1752	11.3371
AGRNSNEKSTRD	1.0000	0.0000	0.6876	10.1073	111128.5661	10.9774
AGSTCDRTGMHS	1.0000	0.0000	0.7962	11.6799	679377.7636	12.1862
AGSTSVNKVGVV	1.0000	0.0000	0.7282	10.8451	259845.2415	11.5445
AGTYSIMYDRTG	1.0000	0.0000	0.7329	11.7353	724135.0890	12.2288
AGVQVTTISALS	1.0000	0.0000	0.7036	10.5512	185238.0318	11.3186
AGVSANDETPSQ	1.0000	0.0000	0.6979	10.4712	168939.4989	11.2571
AGYLITLSNNND	1.0000	0.0000	0.6896	10.0408	102934.1562	10.9263
AHAERKTFAKYN	1.0000	0.0000	0.6759	11.5121	559989.9216	12.0571
AHALWMTSIKQA	1.0000	0.0000	0.7909	12.0578	1049621.1149	12.4766
AHDLCSRLIFNL	1.0000	0.0000	0.7541	11.0046	312230.0668	11.6671
AHDSRVSQTCNP	1.0000	0.0000	0.7739	11.2284	403997.7800	11.8392
AHEMYKHSQIDI	1.0000	0.0000	0.7312	11.8327	810068.2263	12.3036
AHFSMISIRHNT	1.0000	0.0000	0.7595	11.1297	360571.4415	11.7632
AHGNTSKNFKKE	1.0000	0.0000	0.6928	10.5689	189052.3421	11.3322
AHGVFFNIQIQG	1.0000	0.0000	0.6602	11.8244	802322.1979	12.2972
AHHGRGFETVRR	1.0000	0.0000	0.6389	12.2053	1243936.1890	12.5900
AHHLFILSLRRQ	1.0000	0.0000	0.7222	11.0380	324472.3545	11.6928
AHILVANPVRQL	1.0000	0.0000	0.6801	11.1575	372310.0862	11.7846
AHITSTAETTRP	1.0000	0.0000	0.6710	10.7428	230958.6120	11.4658
AHKSPHIKNREE	1.0000	0.0000	0.6990	11.0107	314429.9508	11.6718
AHLDFLKAMANI	1.0000	0.0000	0.6910	11.1369	363590.7522	11.7688
AHMLSLDDDVQT	1.0000	0.0000	0.7110	10.9355	288335.2718	11.6140
AHQVDSGPEANQ	1.0000	0.0000	0.6978	11.1930	387826.7037	11.8119
AHRIGSENQMDA	1.0000	0.0000	0.7136	11.3589	469450.9899	11.9394
AHSKPTWPIKGS	1.0000	0.0000	0.7839	11.4967	550177.1936	12.0453
AHSMTIMTFVVS	1.0000	0.0000	0.7716	11.5049	555406.8968	12.0516
AHSQGFVISKFG	1.0000	0.0000	0.7371	11.3084	442926.2164	11.9006
AHSRQKFIAHGV	1.0000	0.0000	0.7049	11.7427	730305.9583	12.2344
AHSYVNKSDDAE	1.0000	0.0000	0.7370	10.8744	268759.8065	11.5670
AHWTWGKEAVTD	1.0000	0.0000	0.8043	13.2514	4147984.2800	13.3940
AHYHANNAHDLC	1.0000	0.0000	0.7834	12.2086	1248655.1493	12.5925
AIAMSVQQNTDG	1.0000	0.0000	0.7015	11.1148	354433.0572	11.7518
AIAPNPSTHGSN	1.0000	0.0000	0.7051	10.3032	139234.4102	11.1280
AICNRDEMRPPN	1.0000	0.0000	0.7182	11.6220	635555.8799	12.1416
AICQANTDLRPT	1.0000	0.0000	0.6940	11.1928	387742.6629	11.8117
AICQEPISFTRL	1.0000	0.0000	0.7237	11.3201	448949.6390	11.9096
AIDNFYDSSEFD	1.0000	0.0000	0.7209	10.7103	222476.6473	11.4409
AIEATIKCSTVV	1.0000	0.0000	0.7202	11.4082	496877.1852	11.9773
AIENCSDRTGMH	1.0000	0.0000	0.7672	11.7639	748357.8285	12.2507
AIESVEQNDSAK	1.0000	0.0000	0.6914	10.4066	156834.5861	11.2074
AIFPRNIYSGSS	1.0000	0.0000	0.7410	10.5124	177148.1976	11.2888
AIFYLQESWFWE	1.0000	0.0000	0.8781	13.1558	3715640.9759	13.3205
AIGRGHNNLEDQ	1.0000	0.0000	0.6791	11.0406	325432.2094	11.6948
AIGTELQIMTND	1.0000	0.0000	0.6637	10.9037	277984.8506	11.5896
AIGTKTIRLTSW	1.0000	0.0000	0.7435	11.3236	450779.9836	11.9123
AIILLTYNNFYM	1.0000	0.0000	0.7302	11.2115	396186.0196	11.8261
AIKKKILIGPSM	1.0000	0.0000	0.6785	10.7072	221694.7615	11.4385
AIKKTQIRDLVR	1.0000	0.0000	0.6350	10.9118	280564.4435	11.5957
AIKSQTPRKTIH	1.0000	0.0000	0.6700	10.7739	239377.1876	11.4897
AILFADVKTSLL	1.0000	0.0000	0.6726	10.2966	138190.7642	11.1229
AILFATKTDTRV	1.0000	0.0000	0.6403	10.8530	262204.0257	11.5505
AILISYLPEKAS	1.0000	0.0000	0.7016	10.3448	146067.3792	11.1600
AILSVAPHRIPV	1.0000	0.0000	0.6924	11.1445	366790.6848	11.7746
AILVLSISTTKS	1.0000	0.0000	0.6768	9.6216	63525.1559	10.6041
AIMRPDKSTMRS	1.0000	0.0000	0.7282	10.9528	294126.7776	11.6272
AIPGADGQSRDQ	1.0000	0.0000	0.6660	11.1063	351010.5825	11.7453
AIPGHDRTGMHS	1.0000	0.0000	0.7183	11.6960	692087.0879	12.1985
AIPNNFNNSTLF	1.0000	0.0000	0.6747	9.8758	85127.2927	10.7995
AIPQFVASNRSN	1.0000	0.0000	0.7084	10.4444	163814.3639	11.2365
AIQNPIARSQVL	1.0000	0.0000	0.6800	10.6878	216788.4711	11.4236
AIQNVIGKQNTT	1.0000	0.0000	0.6538	10.7295	227460.7199	11.4557
AIQVNWLIYVRF	1.0000	0.0000	0.7631	12.4413	1632334.0381	12.7714
AIRGNASHFNMA	1.0000	0.0000	0.7313	11.2779	427675.1073	11.8772
AIRVNSDTLPIT	1.0000	0.0000	0.6647	10.2898	137111.2403	11.1177
AISKLAQNVFKC	1.0000	0.0000	0.7376	11.1921	387456.9864	11.8112
AISSVLGDRTGM	1.0000	0.0000	0.7270	10.8409	258587.8844	11.5413
AITIPPTDFYAS	1.0000	0.0000	0.6798	10.9529	294185.9359	11.6274
AITSGPSSTLSS	1.0000	0.0000	0.6843	9.2399	40935.5233	10.3107
AIVIVVLEVNTG	1.0000	0.0000	0.6664	11.2140	397355.7722	11.8281
AIVKSLVPWSNE	1.0000	0.0000	0.7822	11.2058	393599.2253	11.8217
AIVMLIKNKRIR	1.0000	0.0000	0.6666	11.0517	329609.0805	11.7033
AIWENGDLNPLT	1.0000	0.0000	0.7338	11.1997	390866.9132	11.8171
AIYFNLAQPSAI	1.0000	0.0000	0.7016	10.9106	280200.8072	11.5949
AKAHWTWGKEAV	1.0000	0.0000	0.7992	13.3596	4698713.0385	13.4772
AKANLTPKNTDQ	1.0000	0.0000	0.6387	10.1932	122668.4031	11.0434
AKATLQRPLQTG	1.0000	0.0000	0.6448	10.7762	240024.2072	11.4915
AKDSLAKVATSD	1.0000	0.0000	0.6785	10.1830	121244.3025	11.0356
AKEHPDKTKPNQ	1.0000	0.0000	0.6451	10.8327	256150.7568	11.5350
AKELTENNIQCN	1.0000	0.0000	0.7054	10.7907	244059.5152	11.5027
AKEMDDQSPHSI	1.0000	0.0000	0.7209	10.9153	281697.1690	11.5984
AKETSTNPQISF	1.0000	0.0000	0.6814	10.1732	119885.9519	11.0281
AKFEITYFPKGL	1.0000	0.0000	0.6614	11.3287	453432.8164	11.9162
AKGPNSVEGNNK	1.0000	0.0000	0.6853	10.3607	148768.8930	11.1722
AKGRDVSETYKP	1.0000	0.0000	0.6881	11.1279	359852.9081	11.7619
AKGSNITKKRIK	1.0000	0.0000	0.6575	10.3280	143263.9099	11.1470
AKGSQTVSPAAH	1.0000	0.0000	0.7168	10.9301	286560.3952	11.6099
AKHNPKPSPGES	1.0000	0.0000	0.7012	10.4514	165139.8826	11.2419
AKINNNVTIPNV	1.0000	0.0000	0.6611	10.2861	136522.8496	11.1148
AKITEDRLSSAI	1.0000	0.0000	0.6741	10.1653	118798.9734	11.0220
AKIYWEDLYEDP	1.0000	0.0000	0.7490	12.3322	1439598.3576	12.6875
AKKANDDRTGMH	1.0000	0.0000	0.6722	11.3286	453395.5914	11.9162
AKKSKRRKPVEK	1.0000	0.0000	0.6590	10.6998	219819.4520	11.4328
AKKTYRRRRKEN	1.0000	0.0000	0.6594	11.1752	379993.4461	11.7983
AKKYSYPMLLTG	1.0000	0.0000	0.7393	11.1873	385296.9833	11.8075
AKLAPSQTDKGE	1.0000	0.0000	0.6613	10.5304	180866.1066	11.3026
AKLSRKSQKEIL	1.0000	0.0000	0.6741	10.0186	100334.6136	10.9092
AKMIKLTGFNQF	1.0000	0.0000	0.6769	11.1608	373742.5201	11.7872
AKNEVRYKYHFA	1.0000	0.0000	0.6949	12.0140	998038.5172	12.4429
AKNQLRRLKSRG	1.0000	0.0000	0.6805	10.4287	160887.3147	11.2245
AKNSSSPPLDST	1.0000	0.0000	0.6676	9.2158	39817.7373	10.2922
AKPDYQTDYNGL	1.0000	0.0000	0.6886	11.2235	401722.3069	11.8354
AKPPVLTLSLNS	1.0000	0.0000	0.6678	9.6332	64380.1465	10.6130
AKQEDRTGMHSI	1.0000	0.0000	0.6997	11.3628	471592.6541	11.9424
AKQKAYSGSLNE	1.0000	0.0000	0.7163	10.4823	171119.8045	11.2656
AKSSIIIEANLI	1.0000	0.0000	0.6720	9.9827	96277.0736	10.8817
AKSVGTVEIPRS	1.0000	0.0000	0.7007	10.7288	227282.7691	11.4551
AKSVSGNNLQPP	1.0000	0.0000	0.6926	10.0615	105417.8998	10.9422
AKSVWSKDKNEF	1.0000	0.0000	0.7773	11.2474	412895.8828	11.8537
AKTERIDFKVKP	1.0000	0.0000	0.6265	11.0516	329574.6493	11.7032
AKTTEELISFHL	1.0000	0.0000	0.6831	10.5519	185404.5017	11.3192
AKVATSDEFDKR	1.0000	0.0000	0.6661	10.8530	262204.9393	11.5506
AKVNNLANIAQG	1.0000	0.0000	0.6689	10.5650	188221.5968	11.3292
AKYNRHLKAKMI	1.0000	0.0000	0.7010	11.4360	513019.0867	11.9986
ALACNSDRTGMH	1.0000	0.0000	0.7757	11.6193	633604.3339	12.1396
ALAGLKRNTYKN	1.0000	0.0000	0.6797	10.5900	193711.5484	11.3484
ALANSDRLTQKK	1.0000	0.0000	0.6614	10.0906	109002.2351	10.9645
ALDAVPPDFHTL	1.0000	0.0000	0.6620	11.0593	332508.5615	11.7091
ALDGPHIKLPVK	1.0000	0.0000	0.6584	10.9733	301182.1957	11.6431
ALDTLCASNGVY	1.0000	0.0000	0.7646	11.2606	419220.9460	11.8638
ALEAVNKASTIL	1.0000	0.0000	0.6704	10.2461	130370.7445	11.0841
ALEHSEDGLKSI	1.0000	0.0000	0.7023	10.3726	150826.5086	11.1814
ALEITTEQVCFN	1.0000	0.0000	0.7064	11.4482	520272.8582	12.0080
ALENHATHVTSS	1.0000	0.0000	0.7304	10.5915	194038.2250	11.3496
ALFDMSPEQPDR	1.0000	0.0000	0.6901	11.0491	328642.9142	11.7013
ALGNDLGQTSFK	1.0000	0.0000	0.6827	10.3984	155366.1418	11.2012
ALGQKFSTLALV	1.0000	0.0000	0.6870	10.5296	180707.7562	11.3020
ALGRNLNFAPTM	1.0000	0.0000	0.6894	10.8226	253187.1842	11.5272
ALGYEVHTAEAF	1.0000	0.0000	0.6710	11.8704	845989.6175	12.3326
ALHAICNRDEMR	1.0000	0.0000	0.7316	11.9807	960482.4877	12.4173
ALHDKITSPLQF	1.0000	0.0000	0.6845	10.6087	197933.2153	11.3628
ALHTNQDARKGN	1.0000	0.0000	0.6737	10.8087	249180.0805	11.5165
ALIFFTNQNKKT	1.0000	0.0000	0.6556	10.4500	164878.4970	11.2408
ALIHSKPMNMDC	1.0000	0.0000	0.7874	11.6856	683830.6103	12.1905
ALIIWKIFQLKI	1.0000	0.0000	0.7210	11.6361	645975.5661	12.1525
ALIYQKYECLQN	1.0000	0.0000	0.7515	11.7912	772275.6198	12.2717
ALKDILTSFSGQ	1.0000	0.0000	0.6873	10.1716	119656.4192	11.0268
ALKTINKNILMP	1.0000	0.0000	0.6612	10.2949	137918.5760	11.1216
ALMKPKCHNMQP	1.0000	0.0000	0.7517	12.0297	1016213.5502	12.4550
ALNAHSYVNKSD	1.0000	0.0000	0.7368	10.4987	174384.5734	11.2783
ALNEFLVAVPEP	1.0000	0.0000	0.6648	10.9449	291479.8113	11.6212
ALNGANEGNERV	1.0000	0.0000	0.6780	10.7688	237998.6569	11.4859
ALNGRTNQNNPN	1.0000	0.0000	0.6618	9.9728	95182.0591	10.8740
ALNLLKLTVLTL	1.0000	0.0000	0.6394	9.6315	64251.7467	10.6117
ALNPRKNRTDSG	1.0000	0.0000	0.6708	10.1897	122186.7805	11.0408
ALNTLAFANCAI	1.0000	0.0000	0.7152	11.0342	323041.3643	11.6899
ALPDLVQKGPLF	1.0000	0.0000	0.6581	10.8132	250481.4882	11.5200
ALPFSTYSLSEH	1.0000	0.0000	0.7455	10.3982	155325.0507	11.2010
ALQALDLEAPNS	1.0000	0.0000	0.6675	10.1152	112144.7014	10.9835
ALQPSQIAGPRA	1.0000	0.0000	0.6715	10.9170	282259.0327	11.5998
ALQTSNKATAQA	1.0000	0.0000	0.6679	10.3699	150345.0943	11.1792
ALRETYSDNLGE	1.0000	0.0000	0.6990	10.5905	193822.4873	11.3488
ALRHSLGRSVAK	1.0000	0.0000	0.7253	10.7024	220463.2347	11.4348
ALRIVKLQNQLN	1.0000	0.0000	0.6643	10.3414	145495.9599	11.1573
ALRKNDRTGMHS	1.0000	0.0000	0.7168	10.9716	300583.8121	11.6417
ALRSGNESSQQS	1.0000	0.0000	0.7131	9.7799	76224.7404	10.7258
ALSACANDTLNG	1.0000	0.0000	0.7285	10.6438	206096.8729	11.3898
ALSAVSHRNLHT	1.0000	0.0000	0.7357	10.5472	184404.6972	11.3156
ALSNMLALMKPK	1.0000	0.0000	0.7099	10.4866	171973.0115	11.2690
ALSPKSLNNIDK	1.0000	0.0000	0.6550	9.4580	52621.6611	10.4784
ALSSFDKKSPML	1.0000	0.0000	0.7110	10.0182	100283.8614	10.9089
ALSVKSGMNDST	1.0000	0.0000	0.7220	10.0988	110039.7780	10.9709
ALSYDLLETYDN	1.0000	0.0000	0.7117	10.4815	170954.9708	11.2650
ALTEAQYTNKLF	1.0000	0.0000	0.6762	10.8114	249946.5883	11.5186
ALTEFQMLNRQI	1.0000	0.0000	0.6793	11.0258	319933.3938	11.6834
ALTELIRSRSAK	1.0000	0.0000	0.6801	10.1085	111275.7169	10.9783
ALTNGTAAIDNF	1.0000	0.0000	0.6567	10.5470	184347.1012	11.3153
ALVDKVIECVHD	1.0000	0.0000	0.7042	12.0073	990353.8780	12.4378
ALVKLKHFNPKH	1.0000	0.0000	0.6909	11.0519	329674.1503	11.7034
ALVQTMSSTFVE	1.0000	0.0000	0.7321	10.8694	267205.8820	11.5632
ALWMTSIKQAIE	1.0000	0.0000	0.7683	11.7597	744733.5051	12.2475
ALYYKILEDDEH	1.0000	0.0000	0.6948	11.4674	531908.8736	12.0228
AMAENKDLPIQL	1.0000	0.0000	0.6656	10.7740	239413.8545	11.4898
AMANEDPRYEST	1.0000	0.0000	0.7123	11.1739	379402.3785	11.7972
AMANIRLAYSSK	1.0000	0.0000	0.7397	10.7447	231475.1572	11.4673
AMDPMYNLRCYC	1.0000	0.0000	0.8294	13.1276	3597253.5710	13.2989
AMDQGDAGQLNP	1.0000	0.0000	0.6697	11.2681	422880.8713	11.8696
AMELLVESNITD	1.0000	0.0000	0.6939	10.5093	176516.4155	11.2864
AMESKRIHSKEQ	1.0000	0.0000	0.7276	11.0344	323099.3325	11.6900
AMFEEAFIESIS	1.0000	0.0000	0.7218	11.0879	343632.2493	11.7311
AMILKFGMNDNE	1.0000	0.0000	0.7020	11.1997	390862.9624	11.8171
AMLRTATSISKW	1.0000	0.0000	0.7891	11.3618	471060.1178	11.9417
AMNPFKDVTYYD	1.0000	0.0000	0.7026	11.7985	778770.3806	12.2773
AMPPNHLDVVIF	1.0000	0.0000	0.6903	11.5397	578072.9557	12.0784
AMSAGESHQNFQ	1.0000	0.0000	0.7550	11.2383	408599.9166	11.8467
AMSIRTSVRSLY	1.0000	0.0000	0.7634	10.7393	230049.8601	11.4632
AMSSSVVQEMLI	1.0000	0.0000	0.7725	10.8987	276373.0204	11.5857
AMSVQQNTDGLS	1.0000	0.0000	0.7259	10.6007	196104.0506	11.3566
AMTMLLTYDNQY	1.0000	0.0000	0.7397	11.5563	589271.9927	12.0912
AMTRSKSQWVIG	1.0000	0.0000	0.8106	11.9061	881504.4117	12.3600
ANAADETKHLSI	1.0000	0.0000	0.6805	10.5143	177534.5078	11.2902
ANADTGTSYEDD	1.0000	0.0000	0.6872	10.7384	229809.9449	11.4625
ANANDENSPRSF	1.0000	0.0000	0.6919	10.0390	102716.8887	10.9249
ANASNQGTIQFG	1.0000	0.0000	0.6923	10.7540	233975.0647	11.4745
ANATIIPKLTLC	1.0000	0.0000	0.6913	10.8278	254729.6565	11.5312
ANATNHDQAIKK	1.0000	0.0000	0.6589	10.7700	238304.6731	11.4867
ANCAILISYLPE	1.0000	0.0000	0.7493	11.1158	354868.2540	11.7526
ANDDRTGMHSIF	1.0000	0.0000	0.7158	11.2277	403660.7603	11.8386
ANDENSPRSFNV	1.0000	0.0000	0.7002	10.1309	114185.5359	10.9956
ANDETPSQQHPE	1.0000	0.0000	0.6822	10.8168	251512.6247	11.5228
ANDFSPIIFLIG	1.0000	0.0000	0.6803	10.6272	202178.9225	11.3770
ANDMRTERLADT	1.0000	0.0000	0.6631	10.9091	279706.7360	11.5937
ANDTLNGQLPPE	1.0000	0.0000	0.6518	10.3110	140489.1078	11.1340
ANEDPRYESTDY	1.0000	0.0000	0.7115	11.1092	352190.6349	11.7475
ANEEDIDNQYDL	1.0000	0.0000	0.6691	10.7527	233623.4033	11.4735
ANEFQLKKSEKF	1.0000	0.0000	0.6778	10.5359	182016.4520	11.3069
ANEGNERVKDEV	1.0000	0.0000	0.6600	11.0584	332166.6233	11.7084
ANETNDQVLAVS	1.0000	0.0000	0.6857	10.4256	160302.4385	11.2220
ANFLVNVNASPI	1.0000	0.0000	0.6945	10.3594	148538.1342	11.1712
ANFPNKASSALQ	1.0000	0.0000	0.6906	10.0505	104085.7360	10.9337
ANFVKHSQMLES	1.0000	0.0000	0.7506	10.9036	277958.1787	11.5895
ANGDNTVNIQDR	1.0000	0.0000	0.6626	10.6276	202270.9388	11.3773
ANGFLKIIVSKM	1.0000	0.0000	0.7054	10.8689	267045.1695	11.5628
ANHHPIGDSSTN	1.0000	0.0000	0.7248	10.4956	173765.4251	11.2759
ANHLLNEFKPAT	1.0000	0.0000	0.6737	10.5577	186634.0111	11.3236
ANHTDNSSRTPR	1.0000	0.0000	0.6994	10.1905	122294.1735	11.0414
ANIAQGDDMSII	1.0000	0.0000	0.6888	10.9315	287017.9627	11.6109
ANIGPEGSQSNC	1.0000	0.0000	0.7585	10.9147	281518.4567	11.5980
ANIPNMHAQIYT	1.0000	0.0000	0.7047	11.4811	540411.2008	12.0334
ANIRLAYSSKNA	1.0000	0.0000	0.7104	10.2378	129131.0755	11.0777
ANISCQTLQSKI	1.0000	0.0000	0.7352	10.5960	195057.5806	11.3530
ANISHILATNAI	1.0000	0.0000	0.6840	10.3524	147358.3542	11.1658
ANISVLEPNFMN	1.0000	0.0000	0.7100	10.5023	175104.3488	11.2810
ANKSGPNDRTGM	1.0000	0.0000	0.7003	10.7140	223433.0126	11.4437
ANKTTDRTGMHS	1.0000	0.0000	0.7065	10.8999	276748.1318	11.5866
ANLIILFHMSEL	1.0000	0.0000	0.7188	10.6712	212684.3202	11.4108
ANLLGNKQLIFE	1.0000	0.0000	0.6645	10.3375	144843.4253	11.1543
ANLSNSNINQSQ	1.0000	0.0000	0.6713	9.2397	40928.3004	10.3106
ANLTPKNTDQAS	1.0000	0.0000	0.6567	9.9551	93266.6321	10.8605
ANLVSLGGSPND	1.0000	0.0000	0.6948	9.9683	94692.3317	10.8706
ANMDSLISQGEK	1.0000	0.0000	0.7114	10.4306	161233.5101	11.2259
ANNAHDLCSRLI	1.0000	0.0000	0.7484	10.8922	274313.5459	11.5807
ANNDSALTEFQM	1.0000	0.0000	0.7021	10.5856	192736.1477	11.3451
ANNLHYRKDKFG	1.0000	0.0000	0.7020	11.1752	379976.6466	11.7982
ANNMTNKELNVF	1.0000	0.0000	0.6914	10.4741	169514.2370	11.2593
ANNNGHGNKSYN	1.0000	0.0000	0.7299	10.4457	164056.6728	11.2375
ANNNSLLEESRT	1.0000	0.0000	0.6664	9.4806	54010.6387	10.4958
ANNPFLQVIKSS	1.0000	0.0000	0.6945	10.0802	107712.8346	10.9566
ANNQPTKLATSP	1.0000	0.0000	0.6578	9.9779	95747.1394	10.8780
ANNSGDRTGMHS	1.0000	0.0000	0.7450	10.7509	233135.6403	11.4721
ANNTTDYFTNID	1.0000	0.0000	0.6717	10.5099	176649.8410	11.2869
ANPSDKSSLFMH	1.0000	0.0000	0.7413	10.3202	141990.2552	11.1411
ANQDKGPTNTQQ	1.0000	0.0000	0.6485	10.6408	205380.0614	11.3875
ANQDLKTGGSSP	1.0000	0.0000	0.6869	10.1288	113911.1904	10.9940
ANQETRRTEATA	1.0000	0.0000	0.6385	10.9098	279935.1189	11.5942
ANQHTDNIAAVP	1.0000	0.0000	0.6670	11.0239	319231.5201	11.6819
ANQRSNVRLCGK	1.0000	0.0000	0.7497	11.1443	366713.6503	11.7745
ANQRVLLHAGPP	1.0000	0.0000	0.6783	11.1353	362905.3909	11.7675
ANRQRNNSFYQP	1.0000	0.0000	0.7185	10.8324	256067.1695	11.5347
ANRSTNLDPTSD	1.0000	0.0000	0.6631	9.6395	64845.7756	10.6178
ANSANASNQGTI	1.0000	0.0000	0.6888	9.9770	95641.7769	10.8772
ANSAQPSKREVT	1.0000	0.0000	0.6936	10.4015	155915.1931	11.2035
ANSDGDQGVLDL	1.0000	0.0000	0.6847	10.4844	171537.4797	11.2673
ANSDNCKPHAEP	1.0000	0.0000	0.7407	11.1324	361701.2994	11.7653
ANSDRLTQKKIK	1.0000	0.0000	0.6559	10.1449	116043.6090	11.0063
ANSHEEDYSKWA	1.0000	0.0000	0.8209	11.7567	742145.3974	12.2452
ANSLSWRIFSIR	1.0000	0.0000	0.7923	10.9423	290604.0568	11.6192
ANSNLSGNTIEL	1.0000	0.0000	0.6671	9.4804	53997.6294	10.4956
ANSNSKQRHDYV	1.0000	0.0000	0.7458	10.7731	239167.6263	11.4892
ANSNSYPIDNVH	1.0000	0.0000	0.7363	10.4636	167484.5718	11.2513
ANTDLRPTKSVN	1.0000	0.0000	0.6648	10.0519	104257.7395	10.9348
ANTNFLSCRMMK	1.0000	0.0000	0.7858	11.4010	492773.4064	11.9718
ANTSAIVMLIKN	1.0000	0.0000	0.6942	10.4360	162234.6303	11.2300
ANTSGNCSNSNE	1.0000	0.0000	0.7371	9.9599	93777.5137	10.8641
ANTTGRIKMTPL	1.0000	0.0000	0.6631	10.7667	237411.9105	11.4842
ANVISNISVSNI	1.0000	0.0000	0.6980	9.7360	72465.4077	10.6920
ANYLLRLQDSDF	1.0000	0.0000	0.7036	10.5008	174800.2830	11.2798
APDDINLSKSHN	1.0000	0.0000	0.6865	9.9290	90503.2414	10.8404
APEESANSHEED	1.0000	0.0000	0.7049	10.5808	191679.6131	11.3414
APEHLPSLVVRV	1.0000	0.0000	0.7076	11.1128	353626.3678	11.7502
APHNSIDRNLLE	1.0000	0.0000	0.6859	10.2491	130827.2807	11.0864
APHRIPVYTTMP	1.0000	0.0000	0.6705	11.8869	862231.7057	12.3453
APIGLEGGVSNK	1.0000	0.0000	0.6879	10.7521	233454.7450	11.4730
APIYLRAAKIYW	1.0000	0.0000	0.7494	12.5022	1750835.2233	12.8182
APLDAPSNKKIQ	1.0000	0.0000	0.6576	10.2471	130531.1985	11.0849
APLIVNKIDDNK	1.0000	0.0000	0.6430	10.3304	143669.5110	11.1489
APLNDRTGMHSI	1.0000	0.0000	0.7131	10.9347	288070.3522	11.6134
APLPFQRVKEKN	1.0000	0.0000	0.6520	10.9263	285299.1784	11.6069
APLTNNVLFVNS	1.0000	0.0000	0.6864	10.0575	104931.4959	10.9391
APNPSTHGSNKK	1.0000	0.0000	0.6964	10.1437	115873.5106	11.0054
APPSSPTKNQYV	1.0000	0.0000	0.7124	10.5502	185027.7673	11.3178
APQKLGMVIFFK	1.0000	0.0000	0.6619	11.5812	606361.9191	12.1102
APQREIDSLTLL	1.0000	0.0000	0.6618	10.1938	122755.3767	11.0439
APSEASSQLLSQ	1.0000	0.0000	0.6990	9.6511	65719.5282	10.6268
APSLDTMPISKK	1.0000	0.0000	0.6887	10.2475	130586.3365	11.0852
APSNKKIQNAMT	1.0000	0.0000	0.6858	10.4842	171487.4005	11.2671
APSPSKKKTSCG	1.0000	0.0000	0.7432	10.5343	181688.4240	11.3056
APSQTDKGEVFN	1.0000	0.0000	0.6805	10.7976	246007.6263	11.5080
APSRDIGIANNS	1.0000	0.0000	0.6880	10.1655	118824.6705	11.0221
APSRNHFYLNLN	1.0000	0.0000	0.7277	10.5248	179693.2760	11.2983
APSYPDNDKPGI	1.0000	0.0000	0.6839	10.7627	236322.0432	11.4812
APTKELASELLL	1.0000	0.0000	0.6555	9.9326	90874.0914	10.8431
APTKPNNIENQN	1.0000	0.0000	0.6468	10.1051	110846.9048	10.9757
APTMNPDNMLNK	1.0000	0.0000	0.6912	10.6194	200386.3438	11.3710
APTSIQSPITNM	1.0000	0.0000	0.6982	10.3499	146931.0358	11.1639
APYKQSNTTCAQ	1.0000	0.0000	0.7458	11.3737	477527.9111	11.9508
APYSGWGNLDEQ	1.0000	0.0000	0.7924	11.8902	865503.9082	12.3478
AQAMNPFKDVTY	1.0000	0.0000	0.6828	11.6287	640499.2322	12.1468
AQDGDKKQNPID	1.0000	0.0000	0.6328	10.8064	248518.2718	11.5148
AQDKPGISIDNR	1.0000	0.0000	0.6648	10.5935	194501.3582	11.3511
AQDKVLTRKPSL	1.0000	0.0000	0.6662	10.3742	151104.0984	11.1826
AQEPLGDECLCP	1.0000	0.0000	0.7453	12.0554	1046731.3052	12.4747
AQEYFTSQSFME	1.0000	0.0000	0.7530	11.4118	498928.1668	11.9801
AQGDDMSIILTV	1.0000	0.0000	0.6921	10.9730	301071.2351	11.6428
AQGPNNPTDRTG	1.0000	0.0000	0.6522	10.7429	231007.5113	11.4660
AQINRMQHASFC	1.0000	0.0000	0.7733	12.0670	1060891.2671	12.4837
AQITITPAETLS	1.0000	0.0000	0.6542	10.3697	150322.5466	11.1791
AQIVKDCKILAV	1.0000	0.0000	0.6878	11.6513	657347.4714	12.1641
AQIYTSPTVRKS	1.0000	0.0000	0.7124	10.7481	232381.5078	11.4699
AQKCISQREPSE	1.0000	0.0000	0.7436	11.1986	390353.5132	11.8162
AQKDTSKALIIW	1.0000	0.0000	0.7385	11.3315	454877.0436	11.9183
AQKSFNSNNKIE	1.0000	0.0000	0.6832	9.8925	86772.6927	10.8123
AQLDNFSQERTD	1.0000	0.0000	0.6764	10.5460	184150.3255	11.3146
AQLKRRSTFTNN	1.0000	0.0000	0.6765	10.2376	129104.1556	11.0775
AQLPESHLTTKE	1.0000	0.0000	0.6778	10.4871	172063.3565	11.2693
AQLTGPNDLVVT	1.0000	0.0000	0.6620	10.6900	217349.8885	11.4253
AQNEESSVPFRS	1.0000	0.0000	0.7227	10.3679	149999.2801	11.1777
AQNEYPYLPPFP	1.0000	0.0000	0.6883	11.4575	525886.5811	12.0152
AQNFEVNPEFNE	1.0000	0.0000	0.6736	10.9535	294363.3620	11.6278
AQNQSYESIRQI	1.0000	0.0000	0.7221	10.8079	248934.5806	11.5159
AQNVFKCNKRFM	1.0000	0.0000	0.7377	11.9490	926074.4711	12.3930
AQPGLHQKHYVN	1.0000	0.0000	0.7048	11.7953	775901.3432	12.2748
AQPNDISKQSAR	1.0000	0.0000	0.6865	10.3432	145798.7111	11.1587
AQPSAIRVNSDT	1.0000	0.0000	0.6922	10.3883	153565.8149	11.1934
AQPSKREVTHNH	1.0000	0.0000	0.7104	11.1808	382432.8263	11.8025
AQRACLSRTLAK	1.0000	0.0000	0.7276	11.1240	358230.4781	11.7589
AQSLRPNRQSPV	1.0000	0.0000	0.7028	10.4295	161022.6231	11.2250
AQSPFRSANFVK	1.0000	0.0000	0.7146	10.7356	229061.0635	11.4603
AQSPTGGQIKQY	1.0000	0.0000	0.6902	11.2924	434852.8949	11.8883
AQTPLNTLPLFT	1.0000	0.0000	0.6471	10.1861	121671.8208	11.0380
AQTTMGSALNTL	1.0000	0.0000	0.6929	10.4183	158972.2160	11.2165
AQTTPFNCFGNP	1.0000	0.0000	0.7139	11.4719	534696.7021	12.0263
AQTVLVSIYNSL	1.0000	0.0000	0.7244	10.4151	158373.3592	11.2140
AQYSLSDNNFFS	1.0000	0.0000	0.7354	10.1514	116916.4238	11.0113
AQYTNKLFCSST	1.0000	0.0000	0.7710	10.9245	284697.0640	11.6055
AQYVSTITRPSN	1.0000	0.0000	0.7175	10.6075	197654.2806	11.3619
ARAQSPFRSANF	1.0000	0.0000	0.7137	10.7804	241190.4052	11.4948
ARDAYKQLQIEA	1.0000	0.0000	0.6493	11.3774	479564.2691	11.9536
ARDYDDLDELRP	1.0000	0.0000	0.6574	10.9996	310407.3010	11.6632
AREKRVVANIGP	1.0000	0.0000	0.6447	11.3377	458121.3871	11.9231
ARGLAGLGEYAC	1.0000	0.0000	0.7205	12.1278	1137786.9843	12.5304
ARGPAEDYRLFD	1.0000	0.0000	0.6538	11.5476	583401.6216	12.0845
ARHIMGSEASFQ	1.0000	0.0000	0.7459	11.4324	510906.1067	11.9959
ARIGVDLAEKSP	1.0000	0.0000	0.6717	10.8125	250260.5967	11.5194
ARISSVALNGRT	1.0000	0.0000	0.7026	10.3751	151258.3980	11.1833
ARKGNLPPVNQT	1.0000	0.0000	0.6602	10.6485	207211.7250	11.3934
ARLGGRSIDITE	1.0000	0.0000	0.6716	10.7854	242581.3502	11.4986
ARLQHSPNSISM	1.0000	0.0000	0.7456	10.4099	157442.1649	11.2100
ARLTNRYSSGDA	1.0000	0.0000	0.7207	10.5362	182083.9155	11.3071
ARMLSNGGSHSS	1.0000	0.0000	0.7671	10.2963	138142.2310	11.1227
ARMTQLPEEALQ	1.0000	0.0000	0.6614	11.1707	377999.1818	11.7947
ARNDDSRNPPAM	1.0000	0.0000	0.6938	10.7107	222591.6623	11.4412
ARNREANPSDKS	1.0000	0.0000	0.6849	10.1170	112376.7663	10.9849
ARPLAWAPPSSP	1.0000	0.0000	0.7698	11.3138	445736.1173	11.9048
ARPPANGDNTVN	1.0000	0.0000	0.6620	10.6318	203253.0375	11.3805
ARPWRVLLGAEN	1.0000	0.0000	0.7464	11.8763	851695.3862	12.3371
ARQQDSDSNPST	1.0000	0.0000	0.6928	9.9482	92527.4811	10.8551
ARQYLSIVQSHI	1.0000	0.0000	0.7465	11.1386	364310.8767	11.7701
ARRYRVDRTGMH	1.0000	0.0000	0.6585	12.3273	1431548.5914	12.6838
ARSAPLTNNVLF	1.0000	0.0000	0.6847	10.2429	129900.2418	11.0816
ARSDPIIDNINT	1.0000	0.0000	0.6568	10.1658	118867.1673	11.0224
ARSENTSSYSYP	1.0000	0.0000	0.7572	10.2483	130707.2604	11.0858
ARSGCTLNSSTN	1.0000	0.0000	0.7427	10.1453	116089.3448	11.0066
ARSMISPLIFVL	1.0000	0.0000	0.7241	10.6647	211108.1841	11.4058
ARSPYKEAKSSI	1.0000	0.0000	0.7214	10.4280	160748.8054	11.2239
ARSQVLSLSLCF	1.0000	0.0000	0.7729	10.6008	196138.9885	11.3567
ARVATKDRTGMH	1.0000	0.0000	0.6575	11.7547	740423.1063	12.2436
ASAESQNRNGDL	1.0000	0.0000	0.6945	10.1226	113097.4160	10.9892
ASAIFYLQESWF	1.0000	0.0000	0.8206	11.9152	890751.7029	12.3670
ASASLLPDGSSS	1.0000	0.0000	0.6902	9.2654	42157.3198	10.3303
ASCIEGNLNNDT	1.0000	0.0000	0.7244	10.5370	182238.2434	11.3077
ASCQVRKPSNSE	1.0000	0.0000	0.7682	10.7520	233425.3448	11.4729
ASDIVGKTDPTS	1.0000	0.0000	0.6798	10.3300	143598.1568	11.1486
ASDRLNKDARGP	1.0000	0.0000	0.6718	10.4953	173706.0239	11.2757
ASEEVLLYTVVS	1.0000	0.0000	0.7348	10.7583	235117.6183	11.4778
ASEIHRMGNGEL	1.0000	0.0000	0.7242	11.2395	409158.0601	11.8476
ASELLLDARNRE	1.0000	0.0000	0.6721	10.1850	121526.4741	11.0372
ASFCSSTSQRSQ	1.0000	0.0000	0.7855	10.3778	151727.7381	11.1853
ASFQPAQNEYPY	1.0000	0.0000	0.7231	11.4765	537532.7160	12.0298
ASFQTSPLRTPY	1.0000	0.0000	0.7153	10.6305	202957.9223	11.3796
ASFSLQISPIQG	1.0000	0.0000	0.7131	10.2793	135456.1448	11.1096
ASFTDIQTKIKN	1.0000	0.0000	0.6594	10.3469	146421.4030	11.1616
ASFTEVDNHDRT	1.0000	0.0000	0.6944	10.9018	277377.3323	11.5881
ASFTSAFYATSK	1.0000	0.0000	0.7371	10.5590	186929.0306	11.3246
ASGAEPKLTSTQ	1.0000	0.0000	0.6817	10.2383	129206.1433	11.0781
ASGDTIAPLIVN	1.0000	0.0000	0.6728	10.4678	168289.7422	11.2545
ASGGDPYVQGSG	1.0000	0.0000	0.7400	11.3549	467329.6905	11.9364
ASHADRMANNDS	1.0000	0.0000	0.7351	10.6706	212541.4681	11.4104
ASHFNMASVAIT	1.0000	0.0000	0.7483	11.0427	326202.2703	11.6964
ASHQFLPHISDE	1.0000	0.0000	0.7316	10.9294	286306.5600	11.6093
ASHSNRQATQGY	1.0000	0.0000	0.7491	11.0776	339601.9045	11.7232
ASISNTNIDQEK	1.0000	0.0000	0.6709	9.8850	86032.0657	10.8066
ASISQVPESPDD	1.0000	0.0000	0.7001	10.2387	129278.7028	11.0784
ASKITLQVPRFD	1.0000	0.0000	0.6730	10.7387	229894.4222	11.4628
ASKPSKILSTVS	1.0000	0.0000	0.6862	9.5284	57062.4694	10.5324
ASKSMSIDDTPS	1.0000	0.0000	0.7098	9.8652	84093.8459	10.7913
ASLAELSETLEI	1.0000	0.0000	0.6731	9.8988	87413.0507	10.8172
ASLGPDNLSPNM	1.0000	0.0000	0.7017	10.0049	98770.7599	10.8987
ASLKKAKLSRKS	1.0000	0.0000	0.6746	9.6206	63455.1393	10.6033
ASLLPDGSSSTN	1.0000	0.0000	0.6750	9.2262	40296.3306	10.3002
ASLLSFKWTVPF	1.0000	0.0000	0.7871	11.2609	419392.0682	11.8641
ASLPSSIKRHIS	1.0000	0.0000	0.7141	9.8629	83868.9459	10.7896
ASMSKSCYKSIH	1.0000	0.0000	0.8408	11.1670	376425.6032	11.7920
ASMTNLNILFNR	1.0000	0.0000	0.6973	10.1525	117064.8975	11.0122
ASNFSLHTPDAQ	1.0000	0.0000	0.7101	10.4089	157249.3091	11.2092
ASNGVYDEGTES	1.0000	0.0000	0.7302	10.8297	255280.9203	11.5327
ASNIDKNKHPPN	1.0000	0.0000	0.6761	10.1658	118864.8778	11.0224
ASNQGTIQFGYS	1.0000	0.0000	0.7362	10.9300	286508.6802	11.6097
ASNRSNVRELQE	1.0000	0.0000	0.7027	10.2351	128731.4020	11.0756
ASNSSLSATNKM	1.0000	0.0000	0.6983	9.4218	50472.8643	10.4505
ASPDKKSNTINI	1.0000	0.0000	0.6598	9.7140	70658.7659	10.6751
ASPITKFDHLAA	1.0000	0.0000	0.6819	10.8151	251008.0782	11.5214
ASPLLIIKYNGS	1.0000	0.0000	0.7043	10.1812	120995.3987	11.0342
ASPRDSADFLSL	1.0000	0.0000	0.6961	9.9278	90372.2756	10.8394
ASQEFKNRVETG	1.0000	0.0000	0.6861	10.9450	291527.0761	11.6213
ASQGRDISLANY	1.0000	0.0000	0.7226	10.6059	197280.5999	11.3606
ASQIRTETNVHS	1.0000	0.0000	0.7134	10.5884	193362.5310	11.3472
ASQLKDRSWSSQ	1.0000	0.0000	0.7897	10.7037	220806.4319	11.4358
ASQNPLNKNSNG	1.0000	0.0000	0.6726	9.5264	56931.2174	10.5309
ASRDQDEKIPCT	1.0000	0.0000	0.7073	11.2454	411961.4530	11.8522
ASRGQSKYRLPL	1.0000	0.0000	0.7220	10.6299	202822.4328	11.3791
ASRINAPSPSKK	1.0000	0.0000	0.6856	9.8641	83987.8259	10.7905
ASSALQPSQIAG	1.0000	0.0000	0.7095	10.2531	131425.8396	11.0894
ASSANKSGPNDR	1.0000	0.0000	0.6943	9.8302	80766.4115	10.7644
ASSIEKTWKHCE	1.0000	0.0000	0.8432	12.0703	1064926.3521	12.4862
ASSQGSFTQLFL	1.0000	0.0000	0.7195	10.1877	121905.1376	11.0392
ASSQILRMASLL	1.0000	0.0000	0.7186	10.0510	104151.6569	10.9342
ASSQLLSQNKAL	1.0000	0.0000	0.6792	9.4906	54631.7465	10.5034
ASSSIDDQQWQA	1.0000	0.0000	0.7913	11.2413	410037.2881	11.8491
ASTDGNLQPLNA	1.0000	0.0000	0.6696	10.0425	103129.3642	10.9276
ASTDISSPSRIQ	1.0000	0.0000	0.6969	9.7879	76928.4724	10.7319
ASTEENAFQNHP	1.0000	0.0000	0.6980	10.7749	239669.3980	11.4906
ASTGPLKAASFT	1.0000	0.0000	0.6889	10.3262	142981.2094	11.1457
ASTILFKHNASF	1.0000	0.0000	0.7149	10.4454	164000.0129	11.2373
ASTLKDYSQRLL	1.0000	0.0000	0.7010	10.1499	116714.4927	11.0102
ASTNRRFSEYLH	1.0000	0.0000	0.7468	10.8345	256691.2879	11.5364
ASTQKFQKESFQ	1.0000	0.0000	0.6995	10.7029	220603.6175	11.4352
ASVAITIPPTDF	1.0000	0.0000	0.6624	10.7715	238732.6728	11.4879
ASVINNRTWQNP	1.0000	0.0000	0.7660	11.2291	404295.4540	11.8396
ASVMNNSVGHEK	1.0000	0.0000	0.7570	10.9293	286285.9380	11.6092
ASYNIESSLAST	1.0000	0.0000	0.7142	9.7191	71075.8490	10.6791
ATAEMLLHHHIY	1.0000	0.0000	0.7258	12.0398	1028192.7696	12.4628
ATAMELLVESNI	1.0000	0.0000	0.6982	10.5918	194104.7035	11.3498
ATAQAMNPFKDV	1.0000	0.0000	0.6624	11.3554	467562.1306	11.9367
ATDALAGLKRNT	1.0000	0.0000	0.6485	10.4598	166746.7800	11.2484
ATDREESYVNSV	1.0000	0.0000	0.7290	10.8131	250440.9118	11.5199
ATELNIAIPGHD	1.0000	0.0000	0.6579	10.9193	283019.5707	11.6016
ATERDNYFNSQY	1.0000	0.0000	0.7319	11.1301	360767.9842	11.7636
ATERLWWGESYH	1.0000	0.0000	0.8916	13.1918	3872858.6555	13.3482
ATFGLQLNFLDI	1.0000	0.0000	0.6666	10.5897	193648.1402	11.3482
ATGKFTVLELDT	1.0000	0.0000	0.6500	10.7084	222008.4354	11.4395
ATGKNSSICFRG	1.0000	0.0000	0.7613	11.0923	345367.2716	11.7345
ATGLDSSTTQKY	1.0000	0.0000	0.7024	10.3728	150857.4390	11.1815
ATHVTSSQEPAV	1.0000	0.0000	0.7178	10.9084	279483.3101	11.5932
ATIAILFADVKT	1.0000	0.0000	0.6378	10.9015	277277.5056	11.5879
ATICQGSESSNN	1.0000	0.0000	0.7551	10.4217	159583.9916	11.2190
ATIGSHRKLDRT	1.0000	0.0000	0.6829	10.7687	237972.3486	11.4858
ATIIPKLTLCKN	1.0000	0.0000	0.6871	10.7170	224208.3602	11.4460
ATIKCSTVVPNS	1.0000	0.0000	0.7467	10.8310	255655.8890	11.5337
ATISSNERMNFS	1.0000	0.0000	0.7257	10.1404	115444.2183	11.0029
ATKDRTGMHSIF	1.0000	0.0000	0.7047	11.3142	445906.9751	11.9050
ATKTDTRVNSET	1.0000	0.0000	0.6605	10.2966	138175.1134	11.1229
ATLPCFSLTTFT	1.0000	0.0000	0.7243	10.8692	267157.2152	11.5630
ATLQRPLQTGAS	1.0000	0.0000	0.6736	10.5382	182494.0152	11.3086
ATLYNISLYLPS	1.0000	0.0000	0.7220	10.1963	123119.6706	11.0459
ATMRPPLSTCLK	1.0000	0.0000	0.7381	11.0765	339159.3888	11.7224
ATMSKVENDNQK	1.0000	0.0000	0.6944	10.5948	194792.6555	11.3521
ATNAIYFNLAQP	1.0000	0.0000	0.6808	10.9336	287709.9559	11.6125
ATNHDQAIKKKI	1.0000	0.0000	0.6459	10.8484	260816.4020	11.5470
ATNHERQMIVSL	1.0000	0.0000	0.7215	11.1020	349276.2491	11.7420
ATNKMTSPETKL	1.0000	0.0000	0.6735	10.2554	131778.5484	11.0912
ATNKTALTNGTA	1.0000	0.0000	0.6445	10.2191	126387.6028	11.0633
ATNNLGSLLKQN	1.0000	0.0000	0.6590	9.5949	61606.6307	10.5836
ATNPLLFTNLII	1.0000	0.0000	0.6462	9.9855	96585.8396	10.8838
ATNQYSDTTEHY	1.0000	0.0000	0.7309	11.2092	395156.3501	11.8244
ATPSGLWISDEY	1.0000	0.0000	0.7966	11.5057	555894.7504	12.0522
ATQFPDREEAST	1.0000	0.0000	0.6634	10.8693	267191.8078	11.5631
ATQGYKIKVMAE	1.0000	0.0000	0.6590	11.8075	786876.0841	12.2842
ATRKPEAASNID	1.0000	0.0000	0.6604	10.4926	173169.6784	11.2736
ATSDGPSIQNED	1.0000	0.0000	0.6819	10.2345	128652.4329	11.0752
ATSEMFVLKQLS	1.0000	0.0000	0.7221	10.5758	190572.8833	11.3375
ATSFTIEIAPYK	1.0000	0.0000	0.6811	10.9636	297833.9768	11.6356
ATSISKWRYQLL	1.0000	0.0000	0.7948	11.3100	443766.5875	11.9018
ATSLQKNLSNPC	1.0000	0.0000	0.7233	10.1608	118176.2743	11.0185
ATSPIACQDPSP	1.0000	0.0000	0.7327	10.9652	298380.4126	11.6368
ATSPTRNKYKLR	1.0000	0.0000	0.6861	10.4823	171125.5813	11.2657
ATTAFSPFDHNS	1.0000	0.0000	0.7138	10.5670	188647.1063	11.3307
ATTIKLMVDVIC	1.0000	0.0000	0.7100	11.7233	714165.1024	12.2195
ATTKLSIWLPDL	1.0000	0.0000	0.7313	10.8323	256031.9334	11.5346
ATTLQSSNLSDE	1.0000	0.0000	0.6697	9.4314	51030.6794	10.4579
ATTPPLTLQHQS	1.0000	0.0000	0.6784	10.4639	167543.7861	11.2515
ATTTNSDNNHDS	1.0000	0.0000	0.6789	9.7278	71790.0186	10.6857
ATVMTKDRYPFK	1.0000	0.0000	0.6668	11.6375	647005.7762	12.1536
ATYVGCSTDIKN	1.0000	0.0000	0.7516	11.4057	495469.3124	11.9754
AVAGPHTKTKHR	1.0000	0.0000	0.6554	11.6004	619965.0596	12.1251
AVCMHNFFRTRS	1.0000	0.0000	0.7856	12.1567	1176253.0294	12.5526
AVDEERKCSLSS	1.0000	0.0000	0.7622	10.7115	222794.8434	11.4418
AVDNAYVKLLKL	1.0000	0.0000	0.6849	10.7589	235294.3657	11.4783
AVDSYTNNFECV	1.0000	0.0000	0.7744	11.5564	589351.6617	12.0913
AVEFKLCDGQAI	1.0000	0.0000	0.6886	11.8674	843046.1612	12.3303
AVEKVTAQLKRR	1.0000	0.0000	0.6424	11.1899	386470.6036	11.8095
AVFLTKSQITSL	1.0000	0.0000	0.6879	10.1421	115670.1582	11.0042
AVGKTVLTPNSH	1.0000	0.0000	0.7006	10.7344	228735.6557	11.4594
AVHSLEFYPPEL	1.0000	0.0000	0.7228	11.2441	411361.6016	11.8512
AVICLMQSFLQT	1.0000	0.0000	0.7632	11.5778	604038.9487	12.1077
AVINLTNDDCLL	1.0000	0.0000	0.7062	10.6453	206446.7125	11.3909
AVISAYLAKETS	1.0000	0.0000	0.7145	10.6494	207422.0326	11.3941
AVKSSTAEQKLP	1.0000	0.0000	0.6844	10.2887	136938.9397	11.1169
AVLMVKLKDGIF	1.0000	0.0000	0.6758	11.3134	445498.9116	11.9044
AVMYRVLVPSPN	1.0000	0.0000	0.7406	11.4230	505433.5226	11.9887
AVNFNTDIEKDY	1.0000	0.0000	0.6746	10.9951	308810.8870	11.6598
AVNKASTILFKH	1.0000	0.0000	0.6952	10.6869	216575.1314	11.4229
AVNTEQEESASP	1.0000	0.0000	0.6943	10.4451	163953.6654	11.2371
AVPEPRGTAKNS	1.0000	0.0000	0.6750	10.7368	229377.0190	11.4613
AVPPDFHTLRKR	1.0000	0.0000	0.6542	11.3102	443846.8950	11.9020
AVPTDELTNCAG	1.0000	0.0000	0.7028	11.3465	462819.8387	11.9299
AVQPLKLSRSYY	1.0000	0.0000	0.7493	10.9021	277458.4294	11.5883
AVRARLTNRYSS	1.0000	0.0000	0.7298	10.6693	212239.2805	11.4094
AVRIGRRNNNQL	1.0000	0.0000	0.6774	10.7536	233855.7302	11.4742
AVRRAQEPLGDE	1.0000	0.0000	0.6347	11.3607	470449.2086	11.9408
AVSFERYQVSIT	1.0000	0.0000	0.7356	11.2150	397792.9784	11.8288
AVSGTLDNKENT	1.0000	0.0000	0.6706	10.1323	114367.7042	10.9966
AVSHRNLHTNHR	1.0000	0.0000	0.7453	11.1132	353798.6516	11.7506
AVSKTDRTGMHS	1.0000	0.0000	0.7363	11.0310	321855.8656	11.6874
AVSMGFYMLGEV	1.0000	0.0000	0.7540	12.1338	1145624.3136	12.5350
AVSVQAQINRMQ	1.0000	0.0000	0.7086	11.4056	495386.8605	11.9753
AVTDTKSKLPPN	1.0000	0.0000	0.6561	10.1069	111071.3152	10.9771
AVTMGLNILPGN	1.0000	0.0000	0.6899	10.8052	248183.5669	11.5139
AVVYFTSQRDIM	1.0000	0.0000	0.7181	11.7575	742870.6730	12.2458
AWAPPSSPTKNQ	1.0000	0.0000	0.7631	11.0972	347339.1262	11.7383
AWATDREESYVN	1.0000	0.0000	0.7847	11.9824	962355.3942	12.4186
AWNQDVNSRKEA	1.0000	0.0000	0.7668	11.5251	568439.0310	12.0671
AWPCVISREGNF	1.0000	0.0000	0.8283	12.5453	1839950.0289	12.8513
AWRGNDRIKTTP	1.0000	0.0000	0.7192	11.7310	720512.7662	12.2254
AWYPRSFSENVS	1.0000	0.0000	0.8397	11.5531	587108.8578	12.0887
AYDESDPYKNVN	1.0000	0.0000	0.7226	10.9703	300114.4689	11.6407
AYDPKSRKVLVK	1.0000	0.0000	0.6955	10.9717	300597.0033	11.6418
AYKKMRDFDPSN	1.0000	0.0000	0.7145	11.1360	363218.4691	11.7681
AYKQLQIEAVSK	1.0000	0.0000	0.6943	11.0662	335162.0961	11.7144
AYLAKETSTNPQ	1.0000	0.0000	0.6875	10.5418	183255.5863	11.3114
AYLNKINLNIRS	1.0000	0.0000	0.6878	10.0456	103500.4677	10.9300
AYNSTQGGAREK	1.0000	0.0000	0.7031	11.1259	359018.3595	11.7603
AYPQARPKLMLN	1.0000	0.0000	0.6941	11.1789	381587.1370	11.8010
AYPSSDDREHKS	1.0000	0.0000	0.7426	10.6513	207865.7056	11.3955
AYPTYNVTSKYQ	1.0000	0.0000	0.7449	11.4285	508644.0006	11.9929
AYREDQSSNSNS	1.0000	0.0000	0.7273	9.8584	83436.0907	10.7861
AYSGSLNEGSDQ	1.0000	0.0000	0.7373	10.3399	145240.2232	11.1562
AYSSKNANAADE	1.0000	0.0000	0.7117	10.3983	155348.3668	11.2011
AYTTLLFGRNDN	1.0000	0.0000	0.6869	10.6810	215105.9140	11.4184
AYVKLLKLLDPV	1.0000	0.0000	0.6794	10.7232	225827.3811	11.4508
AYYSSQFPGTSV	1.0000	0.0000	0.7811	11.1120	353315.7273	11.7497
CADKIKTKELDS	1.0000	0.0000	0.7022	10.8090	249263.2667	11.5168
CAGGVKSILHIC	1.0000	0.0000	0.8064	12.2952	1379611.5464	12.6591
CAGRNSNEKSTR	1.0000	0.0000	0.7504	10.7526	233588.6833	11.4734
CAIENCSDRTGM	1.0000	0.0000	0.8062	12.1114	1116524.1835	12.5178
CAILISYLPEKA	1.0000	0.0000	0.7422	11.2564	417217.4754	11.8606
CALVKLKHFNPK	1.0000	0.0000	0.7279	11.3994	491862.5120	11.9705
CAMTRSKSQWVI	1.0000	0.0000	0.8664	12.4017	1559492.5952	12.7409
CANDTLNGQLPP	1.0000	0.0000	0.7082	10.8944	275004.7199	11.5824
CAQDGDKKQNPI	1.0000	0.0000	0.6860	11.4517	522377.4405	12.0107
CARSENTSSYSY	1.0000	0.0000	0.8230	10.8707	267624.7577	11.5642
CASNGVYDEGTE	1.0000	0.0000	0.7612	11.7413	729168.0157	12.2334
CASRINAPSPSK	1.0000	0.0000	0.7505	10.5377	182397.6235	11.3082
CATTTNSDNNHD	1.0000	0.0000	0.7320	10.6394	205056.3958	11.3864
CAVKSSTAEQKL	1.0000	0.0000	0.7451	10.9112	280384.1993	11.5953
CCWYSADKLAPS	1.0000	0.0000	0.9218	12.6726	2130260.6954	12.9491
CDAGTYSIMYDR	1.0000	0.0000	0.7815	12.2850	1363471.3860	12.6512
CDGEAEDSSAQK	1.0000	0.0000	0.7442	11.1757	380214.8929	11.7986
CDGQAILVLSIS	1.0000	0.0000	0.7535	10.9231	284264.5435	11.6045
CDKLIMEIMDET	1.0000	0.0000	0.7165	11.8078	787106.6810	12.2844
CDRDLSISSNAS	1.0000	0.0000	0.7442	10.0267	101276.1538	10.9155
CDRGTSYLLIMN	1.0000	0.0000	0.7805	11.3879	485379.6794	11.9617
CDRTGMHSIFFL	1.0000	0.0000	0.7754	11.9854	965761.9487	12.4210
CDSHYTQRSDAD	1.0000	0.0000	0.7861	11.5560	589062.8046	12.0909
CDSRTDAFYDNS	1.0000	0.0000	0.7731	11.1567	371959.5297	11.7840
CDTYNRGMIYLK	1.0000	0.0000	0.7652	12.1266	1136249.8125	12.5295
CDWKLAIWENGD	1.0000	0.0000	0.8713	13.1567	3719549.0321	13.3212
CEAHSQGFVISK	1.0000	0.0000	0.7823	11.6948	691125.4686	12.1976
CEDRTGMHSIFF	1.0000	0.0000	0.7622	12.1922	1225333.3603	12.5799
CEGNALHTNQDA	1.0000	0.0000	0.7287	11.4358	512912.7660	11.9985
CELGIFNHSERE	1.0000	0.0000	0.7584	11.5473	583160.3042	12.0842
CELSTVSVTHPP	1.0000	0.0000	0.7700	11.1630	374658.4357	11.7888
CEMHISNAPHNS	1.0000	0.0000	0.8143	11.4451	518465.5782	12.0057
CENMPCINHYLA	1.0000	0.0000	0.8253	12.5363	1821041.1459	12.8444
CENQGPTIAEKS	1.0000	0.0000	0.7220	11.1796	381925.8941	11.8016
CEPEILQNSQET	1.0000	0.0000	0.7226	10.9963	309242.4648	11.6607
CEPVNNSQSTVP	1.0000	0.0000	0.7567	10.8300	255349.9231	11.5329
CESSFHFDVLGS	1.0000	0.0000	0.8126	11.2764	426932.7072	11.8760
CFDSSWKTGYLS	1.0000	0.0000	0.8818	11.8397	816551.5955	12.3089
CFFLIKNLNKNH	1.0000	0.0000	0.7396	11.0013	311046.6245	11.6646
CFGNPKKFNFID	1.0000	0.0000	0.7147	11.5058	555994.0605	12.0524
CFIKAMSAGESH	1.0000	0.0000	0.7979	11.8373	814330.5292	12.3071
CFNENEATICQG	1.0000	0.0000	0.7630	12.0988	1100412.2448	12.5081
CFNPIAICQEPI	1.0000	0.0000	0.7358	12.1965	1231442.6772	12.5832
CFNRILQNPYTN	1.0000	0.0000	0.7438	11.2708	424186.9031	11.8717
CFRGDQIQFLDK	1.0000	0.0000	0.6906	11.8490	825376.8266	12.3161
CFSDLLDHDKSS	1.0000	0.0000	0.7652	10.5462	184182.8299	11.3148
CFSLTTFTDDSC	1.0000	0.0000	0.8012	11.3419	460344.0554	11.9263
CGAVINLTNDDC	1.0000	0.0000	0.7680	11.7301	719801.0339	12.2247
CGGNNDKANSDN	1.0000	0.0000	0.7329	10.6063	197376.1041	11.3609
CGGTRHVFLANH	1.0000	0.0000	0.7444	12.2580	1321799.0799	12.6305
CGKSKTSSTDNG	1.0000	0.0000	0.7443	10.3613	148861.2231	11.1726
CGLEQQKDDPDF	1.0000	0.0000	0.6855	11.6340	644405.5395	12.1509
CGQRGCAMTRSK	1.0000	0.0000	0.7989	12.5316	1811064.4251	12.8407
CGRISNHTMCNE	1.0000	0.0000	0.8375	12.1577	1177639.4499	12.5534
CGSNVCLNESKA	1.0000	0.0000	0.8160	11.2647	421218.6891	11.8670
CHNMQPDDERNV	1.0000	0.0000	0.7408	11.9637	941932.9628	12.4043
CHSDDTELTRNQ	1.0000	0.0000	0.7394	11.0779	339701.0482	11.7234
CHWVADSLGRVE	1.0000	0.0000	0.8433	12.8275	2546188.8945	13.0682
CIAFKAPEESAN	1.0000	0.0000	0.7251	11.3164	447048.6720	11.9068
CIDRTGMHSIFF	1.0000	0.0000	0.7621	12.1507	1168109.6764	12.5480
CIEGNLNNDTHP	1.0000	0.0000	0.7275	11.0414	325715.5554	11.6954
CIKDYPNNESLT	1.0000	0.0000	0.7395	10.8240	253598.3351	11.5283
CIKTSIRGLSDR	1.0000	0.0000	0.7398	10.8418	258867.0460	11.5420
CINHYLATSDGP	1.0000	0.0000	0.7705	11.4894	545572.0603	12.0397
CIPDDSEMKVES	1.0000	0.0000	0.7631	11.3130	445297.9247	11.9041
CISQREPSENDT	1.0000	0.0000	0.7387	10.8178	251799.9909	11.5235
CISYQKEEFGNL	1.0000	0.0000	0.7625	11.5104	558898.3440	12.0558
CITLKSGFADAP	1.0000	0.0000	0.7232	11.2298	404634.4251	11.8402
CIYCTISQKECS	1.0000	0.0000	0.8849	12.4320	1614961.1451	12.7642
CKDANLSNSNIN	1.0000	0.0000	0.7148	9.9158	89141.3631	10.8303
CKHFNIEFSDKN	1.0000	0.0000	0.7534	11.2556	416825.3815	11.8600
CKILAVSMGFYM	1.0000	0.0000	0.8018	12.3850	1529795.8101	12.7281
CKLGQTFPFVYM	1.0000	0.0000	0.7314	12.4537	1655726.0111	12.7809
CKLTKKAIMRPD	1.0000	0.0000	0.6991	11.4827	541396.1223	12.0346
CKNEFSKTQNDS	1.0000	0.0000	0.7379	10.5497	184928.8735	11.3174
CKPHAEPEQRNQ	1.0000	0.0000	0.6980	11.8626	838419.0716	12.3266
CKRAMPPNHLDV	1.0000	0.0000	0.7358	11.8993	874567.1670	12.3548
CKVTKSNPTGYK	1.0000	0.0000	0.7476	11.2690	423305.4497	11.8703
CKYKYALNPRKN	1.0000	0.0000	0.7512	11.5524	586596.6395	12.0881
CLCPTHGQNGTS	1.0000	0.0000	0.8123	11.8751	850603.5124	12.3362
CLFDSSIKFRED	1.0000	0.0000	0.7508	11.0212	318251.4044	11.6799
CLFLKNGVEGYR	1.0000	0.0000	0.7476	11.8786	854031.9002	12.3389
CLFQDQNSTNQL	1.0000	0.0000	0.7356	10.7282	227132.1390	11.4547
CLISNLFLTMNA	1.0000	0.0000	0.7517	10.7134	223289.3705	11.4433
CLISNNSPSPNS	1.0000	0.0000	0.7183	9.5435	58064.3868	10.5441
CLKGAKLAPSQT	1.0000	0.0000	0.7219	10.9689	299639.5324	11.6396
CLKSRSNVDTFN	1.0000	0.0000	0.7482	10.5506	185110.1678	11.3181
CLLGCDKLIMEI	1.0000	0.0000	0.7758	11.9672	945699.7782	12.4070
CLMIRDLDQKQP	1.0000	0.0000	0.7105	11.5733	600906.1641	12.1042
CLMQSFLQTTDR	1.0000	0.0000	0.7545	11.3548	467271.6818	11.9363
CLNEKENSHEDS	1.0000	0.0000	0.7540	10.6342	203829.7517	11.3824
CLNESKARSPYK	1.0000	0.0000	0.7653	10.9229	284197.6142	11.6043
CLQNKFSYKEDN	1.0000	0.0000	0.7566	11.0812	340980.9923	11.7259
CLQNTNPNDIKS	1.0000	0.0000	0.7111	10.3409	145413.2371	11.1570
CLRINNINQCSG	1.0000	0.0000	0.7967	11.3243	451129.6166	11.9128
CLRQATIAILFA	1.0000	0.0000	0.6978	11.5219	566368.4212	12.0647
CLSKRGIHSIVD	1.0000	0.0000	0.7719	11.2598	418823.0647	11.8632
CLSRTLAKNQLR	1.0000	0.0000	0.7259	10.6452	206411.0542	11.3908
CLTSGSQNSWVF	1.0000	0.0000	0.8689	11.6212	634989.7529	12.1410
CLTTLPVSRIAA	1.0000	0.0000	0.7256	11.0213	318279.4984	11.6799
CMHNFFRTRSKT	1.0000	0.0000	0.7783	11.8173	795765.7454	12.2917
CNAHHGRGFETV	1.0000	0.0000	0.7218	12.4648	1677063.9084	12.7894
CNASSSIDDQQW	1.0000	0.0000	0.8458	11.5316	572714.1582	12.0721
CNEGHNTLLDAS	1.0000	0.0000	0.7481	10.8384	257848.9328	11.5394
CNETTNLTDLNP	1.0000	0.0000	0.6909	10.3204	142021.8706	11.1412
CNEYTDIKNQHT	1.0000	0.0000	0.7369	11.5596	591525.8747	12.0937
CNFNAVNTEQEE	1.0000	0.0000	0.7226	11.3509	465136.9164	11.9332
CNIDQCNAHHGR	1.0000	0.0000	0.7894	12.5622	1876029.6042	12.8643
CNKRFMETLRSA	1.0000	0.0000	0.7585	11.4022	493455.1212	11.9727
CNLGKNYLPEFN	1.0000	0.0000	0.7478	11.1310	361111.0053	11.7642
CNMSDTSSVNLQ	1.0000	0.0000	0.7753	10.4748	169648.7657	11.2599
CNNLHYVRSRTK	1.0000	0.0000	0.7855	11.4080	496764.1858	11.9772
CNPIQDHQGSSD	1.0000	0.0000	0.7685	11.1909	386890.3334	11.8103
CNPLSELSQFAQ	1.0000	0.0000	0.7538	10.7485	232501.4784	11.4703
CNPNNPNTSRSS	1.0000	0.0000	0.7245	9.8198	79809.0551	10.7564
CNPWNKSDANNQ	1.0000	0.0000	0.8118	11.4280	508351.7429	11.9925
CNQGLGYKYVSI	1.0000	0.0000	0.7952	11.8958	871026.6145	12.3521
CNQSKGYSASEE	1.0000	0.0000	0.7951	11.0138	315539.0793	11.6742
CNQVHKVKTSHN	1.0000	0.0000	0.7794	11.5276	570127.9071	12.0691
CNRDEMRPPNGL	1.0000	0.0000	0.7320	11.5240	567749.1744	12.0663
CNRIATTPPLTL	1.0000	0.0000	0.6932	10.8305	255493.8720	11.5332
CNSDRTGMHSIF	1.0000	0.0000	0.8028	11.5241	567817.1389	12.0664
CNVIVIHEYYLP	1.0000	0.0000	0.7606	12.3646	1494314.0109	12.7124
CPASASLLPDGS	1.0000	0.0000	0.7512	10.4662	167982.8423	11.2533
CPIQNGHNKKRD	1.0000	0.0000	0.7176	11.5028	554040.3522	12.0500
CPSAFSPSMGEE	1.0000	0.0000	0.8006	11.3062	441820.3771	11.8989
CPTHGQNGTSNI	1.0000	0.0000	0.7531	11.2262	402941.9891	11.8374
CPVDKRFDLWVN	1.0000	0.0000	0.7955	12.4984	1743300.6657	12.8153
CQANTDLRPTKS	1.0000	0.0000	0.7166	10.7952	245343.6130	11.5062
CQDPSPPNVQIK	1.0000	0.0000	0.7222	11.2014	391632.7471	11.8184
CQEPISFTRLLN	1.0000	0.0000	0.7316	10.9034	277882.4035	11.5893
CQETLTQGMPFY	1.0000	0.0000	0.7281	12.2480	1306569.6603	12.6228
CQFMIFGLSKHL	1.0000	0.0000	0.7843	11.8615	837322.2016	12.3257
CQGSESSNNVCQ	1.0000	0.0000	0.8409	11.2963	436800.1440	11.8913
CQNKELTTREYI	1.0000	0.0000	0.7181	11.4562	525113.0874	12.0142
CQNVRSNHKMKR	1.0000	0.0000	0.7835	11.6644	667354.3107	12.1742
CQSFATNNLGSL	1.0000	0.0000	0.7502	10.4870	172042.8789	11.2692
CQTISKSNGGKT	1.0000	0.0000	0.7416	10.7515	233298.0883	11.4726
CQTLQSKIRCSI	1.0000	0.0000	0.7993	11.4361	513110.9648	11.9988
CQVRKPSNSEQK	1.0000	0.0000	0.7528	11.0111	314551.6297	11.6721
CQWLKIKQKSST	1.0000	0.0000	0.8189	11.6003	619853.1163	12.1249
CREWSTAVDSYT	1.0000	0.0000	0.8654	12.3317	1438809.6209	12.6871
CRMMKSSEAIGR	1.0000	0.0000	0.7992	11.8409	817757.6308	12.3099
CRTELIAKGSNI	1.0000	0.0000	0.7246	10.9752	301832.6066	11.6445
CRTMKDELRSLN	1.0000	0.0000	0.7470	11.0038	311945.8537	11.6665
CSDQPQFRKKNF	1.0000	0.0000	0.7343	11.3830	482669.8085	11.9579
CSDRTGMHSIFF	1.0000	0.0000	0.8048	11.8640	839735.4683	12.3276
CSFKPRHYVDHK	1.0000	0.0000	0.7767	12.2996	1386654.7042	12.6625
CSGCNFNAVNTE	1.0000	0.0000	0.8120	11.6522	658029.4503	12.1648
CSGTLCSLITHK	1.0000	0.0000	0.8150	11.3487	463966.3531	11.9316
CSIDLISKISSL	1.0000	0.0000	0.7289	9.8721	84763.8515	10.7966
CSKKAYPSSDDR	1.0000	0.0000	0.7753	10.9086	279535.0876	11.5933
CSLITHKDKSAD	1.0000	0.0000	0.7443	10.8069	248651.1832	11.5151
CSLSDPCNEGHN	1.0000	0.0000	0.8267	11.3567	468252.3831	11.9377
CSLSSHKFYLNQ	1.0000	0.0000	0.8071	10.8367	257333.1695	11.5380
CSMPDMELDRAQ	1.0000	0.0000	0.7633	11.8387	815624.8839	12.3082
CSNSNEGARVAT	1.0000	0.0000	0.7627	10.9295	286350.8387	11.6094
CSNVAHGNTSKN	1.0000	0.0000	0.7729	10.7772	240290.2137	11.4923
CSPLIRQKGPKP	1.0000	0.0000	0.7173	11.1772	380871.6112	11.7998
CSPVPKGKETNF	1.0000	0.0000	0.7318	11.2512	414722.8762	11.8566
CSRLIFNLKPRE	1.0000	0.0000	0.7322	10.9340	287848.9699	11.6128
CSRLITRRGMST	1.0000	0.0000	0.7751	11.2422	410422.0852	11.8497
CSSGPNGEADNL	1.0000	0.0000	0.7501	10.6459	206587.8942	11.3914
CSSTMDIFNSAD	1.0000	0.0000	0.7798	10.7844	242292.8091	11.4978
CSSTSQRSQFVL	1.0000	0.0000	0.7860	10.5912	193982.1707	11.3494
CSTDIKNKKHTD	1.0000	0.0000	0.7208	10.8842	271807.7668	11.5746
CSTVVPNSLNRY	1.0000	0.0000	0.7855	10.9611	296958.0253	11.6336
CSVAQTPLNTLP	1.0000	0.0000	0.7259	10.7675	237637.1847	11.4849
CSYDSSSTKPSH	1.0000	0.0000	0.8023	10.4569	166185.9075	11.2461
CTASISNTNIDQ	1.0000	0.0000	0.7286	10.4426	163480.8860	11.2351
CTDDHIPVIIAE	1.0000	0.0000	0.6810	11.8410	817768.0779	12.3099
CTDGIKMEDRPN	1.0000	0.0000	0.7061	11.6445	652224.3627	12.1589
CTFIDNVHLQSS	1.0000	0.0000	0.7764	11.0611	333189.6934	11.7105
CTGGFASPRDSA	1.0000	0.0000	0.7596	11.3745	477994.0939	11.9514
CTGNGSMKNSSQ	1.0000	0.0000	0.7877	10.7164	224049.4354	11.4456
CTISQKECSGTL	1.0000	0.0000	0.7978	11.3613	470751.6669	11.9412
CTLDQVQHMKEF	1.0000	0.0000	0.7222	12.2175	1261577.3105	12.5994
CTLNSSTNSDDK	1.0000	0.0000	0.7119	9.7763	75909.5028	10.7230
CTMVQQKTLSPG	1.0000	0.0000	0.7519	11.5390	577659.7442	12.0779
CTNEIRSKGISK	1.0000	0.0000	0.7372	10.7429	230999.4010	11.4660
CTSLRSTTEVHR	1.0000	0.0000	0.7677	11.1056	350712.4403	11.7447
CTSSDSILCDTY	1.0000	0.0000	0.8248	11.1640	375086.4401	11.7896
CTSTVQAIAPNP	1.0000	0.0000	0.7240	11.1602	373451.7184	11.7867
CTTNNHTTTQRT	1.0000	0.0000	0.7127	11.0418	325885.1003	11.6957
CTTPEKDAECEN	1.0000	0.0000	0.7363	11.8254	803222.1026	12.2980
CVHDRANGFLKI	1.0000	0.0000	0.7247	11.8566	832683.0872	12.3220
CVHRLMAMAENK	1.0000	0.0000	0.7556	12.3360	1446023.0884	12.6905
CVISREGNFDNN	1.0000	0.0000	0.7518	11.1073	351394.6102	11.7460
CVNITSNTTSNI	1.0000	0.0000	0.7257	10.2079	124769.3896	11.0547
CVPSISKNEYVI	1.0000	0.0000	0.7807	11.2948	436070.6506	11.8902
CVSLNLRFAGNN	1.0000	0.0000	0.7551	10.8178	251795.7273	11.5235
CVTKIDLACATT	1.0000	0.0000	0.7401	11.8641	839901.5375	12.3278
CVTSGEDNKSVK	1.0000	0.0000	0.7543	10.9428	290759.6161	11.6196
CWYSADKLAPSR	1.0000	0.0000	0.8599	12.1357	1148174.5356	12.5365
CYCNRIATTPPL	1.0000	0.0000	0.7722	12.0306	1017325.6674	12.4557
CYERSLDAHSMT	1.0000	0.0000	0.8170	11.7074	701209.3218	12.2073
CYKSIHPSSSQQ	1.0000	0.0000	0.8195	11.0049	312305.6719	11.6673
CYVVLQSPTEFH	1.0000	0.0000	0.7798	12.0910	1090604.7992	12.5021
DADSLQIQANNN	1.0000	0.0000	0.6686	10.0239	100951.5728	10.9133
DAECENQGPTIA	1.0000	0.0000	0.6862	11.5569	589644.1267	12.0916
DAELLYMEILFS	1.0000	0.0000	0.7221	10.9398	289761.8345	11.6173
DAFMVDKACNPI	1.0000	0.0000	0.7096	11.8890	864274.2085	12.3469
DAFYDNSIQKKK	1.0000	0.0000	0.6879	10.7624	236230.1465	11.4809
DAGQLNPQLDIN	1.0000	0.0000	0.6549	10.4043	156433.0766	11.2057
DAGSTSVNKVGV	1.0000	0.0000	0.7165	10.6707	212566.3769	11.4104
DAGTYSIMYDRT	1.0000	0.0000	0.7280	11.5856	609469.9969	12.1137
DAGYLITLSNNN	1.0000	0.0000	0.6896	10.0408	102934.1562	10.9263
DAHFSMISIRHN	1.0000	0.0000	0.7601	11.1838	383759.3194	11.8048
DAHSMTIMTFVV	1.0000	0.0000	0.7321	11.7713	754734.9016	12.2564
DAIESVEQNDSA	1.0000	0.0000	0.6922	10.4349	162038.6402	11.2292
DAIPQFVASNRS	1.0000	0.0000	0.7048	10.6133	198986.7088	11.3664
DAKEMDDQSPHS	1.0000	0.0000	0.7203	10.8949	275184.8518	11.5828
DAKITEDRLSSA	1.0000	0.0000	0.6732	10.1450	116052.5610	11.0064
DAKTERIDFKVK	1.0000	0.0000	0.6267	11.0288	321036.4064	11.6857
DAKVNNLANIAQ	1.0000	0.0000	0.6604	10.4153	158417.1486	11.2141
DALAGLKRNTYK	1.0000	0.0000	0.6725	10.7589	235303.0744	11.4783
DALNGANEGNER	1.0000	0.0000	0.6681	10.5944	194694.7803	11.3518
DAMANEDPRYES	1.0000	0.0000	0.7116	11.2280	403801.2493	11.8388
DAMDPMYNLRCY	1.0000	0.0000	0.7776	12.4824	1711374.1359	12.8029
DAMSSSVVQEML	1.0000	0.0000	0.7715	10.8784	269983.7877	11.5701
DANATIIPKLTL	1.0000	0.0000	0.6332	10.1826	121186.2709	11.0353
DANLSNSNINQS	1.0000	0.0000	0.6626	9.1362	36327.4771	10.2310
DANNMTNKELNV	1.0000	0.0000	0.6796	10.3032	139233.6692	11.1280
DANNPFLQVIKS	1.0000	0.0000	0.6800	10.3466	146369.5106	11.1613
DANNQPTKLATS	1.0000	0.0000	0.6567	9.9551	93266.6321	10.8605
DANTNFLSCRMM	1.0000	0.0000	0.7864	11.4293	509124.5159	11.9936
DAPLNDRTGMHS	1.0000	0.0000	0.7126	10.9144	281410.6988	11.5977
DAPSNKKIQNAM	1.0000	0.0000	0.6866	10.5383	182515.5309	11.3087
DAPTKPNNIENQ	1.0000	0.0000	0.6424	10.2741	134646.6833	11.1056
DAQSLRPNRQSP	1.0000	0.0000	0.6903	10.2550	131724.5427	11.0910
DARGPAEDYRLF	1.0000	0.0000	0.6538	11.5476	583401.6216	12.0845
DARKGNLPPVNQ	1.0000	0.0000	0.6599	10.7027	220537.2401	11.4350
DARLGGRSIDIT	1.0000	0.0000	0.6697	10.7235	225906.5453	11.4511
DARMLSNGGSHS	1.0000	0.0000	0.7594	10.5627	187719.6047	11.3274
DARNREANPSDK	1.0000	0.0000	0.6678	10.3834	152707.2641	11.1896
DASHADRMANND	1.0000	0.0000	0.7135	10.9369	288819.7193	11.6151
DASLKKAKLSRK	1.0000	0.0000	0.6666	9.8870	86228.3284	10.8081
DASVMNNSVGHE	1.0000	0.0000	0.7578	10.9576	295785.4212	11.6310
DATELNIAIPGH	1.0000	0.0000	0.6579	10.9193	283019.5707	11.6016
DATSFTIEIAPY	1.0000	0.0000	0.6810	10.9920	307716.6448	11.6574
DAVEKVTAQLKR	1.0000	0.0000	0.6408	11.0815	341126.3135	11.7262
DAVPPDFHTLRK	1.0000	0.0000	0.6527	11.2018	391770.6900	11.8186
DAYKQLQIEAVS	1.0000	0.0000	0.6942	11.0946	346283.3783	11.7362
DCDRGTSYLLIM	1.0000	0.0000	0.7731	11.5568	589594.8475	12.0915
DCFNPIAICQEP	1.0000	0.0000	0.7364	12.1762	1202974.0015	12.5676
DCGGNNDKANSD	1.0000	0.0000	0.7310	10.7752	239754.4416	11.4908
DCHWVADSLGRV	1.0000	0.0000	0.8430	12.7656	2371166.3579	13.0206
DCKILAVSMGFY	1.0000	0.0000	0.7796	12.0470	1036649.4865	12.4683
DCLLGCDKLIME	1.0000	0.0000	0.7757	11.9469	923836.9495	12.3914
DCSPLIRQKGPK	1.0000	0.0000	0.7168	11.1544	371004.4253	11.7823
DCTGNGSMKNSS	1.0000	0.0000	0.7795	10.6128	198863.6385	11.3660
DDAELLYMEILF	1.0000	0.0000	0.6915	11.2061	393753.4282	11.8220
DDAMSSSVVQEM	1.0000	0.0000	0.7705	11.0233	319001.8917	11.6815
DDARMLSNGGSH	1.0000	0.0000	0.7444	10.8291	255089.6256	11.5322
DDCDRGTSYLLI	1.0000	0.0000	0.7454	11.2188	399532.5336	11.8317
DDCLLGCDKLIM	1.0000	0.0000	0.7743	11.8850	860333.3004	12.3438
DDDESNGIFDAF	1.0000	0.0000	0.6758	10.7705	238454.0011	11.4872
DDDINSSNNPRL	1.0000	0.0000	0.6610	9.5166	56292.6661	10.5234
DDDNPPEENLRG	1.0000	0.0000	0.6473	10.4942	173482.7282	11.2748
DDDNYTSDYTRS	1.0000	0.0000	0.7235	10.5597	187076.5560	11.3252
DDDPSLCTFIDN	1.0000	0.0000	0.7142	10.7745	239551.1758	11.4902
DDDVQTEYHFNM	1.0000	0.0000	0.6959	11.8289	806472.9111	12.3006
DDEHSDNQLFTA	1.0000	0.0000	0.6886	10.6318	203259.1166	11.3805
DDERNVDLPMRA	1.0000	0.0000	0.6665	11.1321	361582.0768	11.7651
DDESNGIFDAFM	1.0000	0.0000	0.7007	11.1085	351889.3671	11.7470
DDETRNDSLPNL	1.0000	0.0000	0.6526	9.7944	77509.4271	10.7369
DDGPSVGKQLRS	1.0000	0.0000	0.7003	10.5522	185471.2381	11.3194
DDHIPVIIAEDR	1.0000	0.0000	0.6293	11.3582	469108.0860	11.9389
DDIELFARIGVD	1.0000	0.0000	0.6377	11.1931	387901.7924	11.8120
DDINLSKSHNET	1.0000	0.0000	0.6812	9.8314	80886.2399	10.7654
DDINSSNNPRLI	1.0000	0.0000	0.6622	9.5369	57624.8458	10.5390
DDKAQNFEVNPE	1.0000	0.0000	0.6531	10.8613	264721.1188	11.5569
DDKKNQLSPPQA	1.0000	0.0000	0.6583	10.2479	130645.3269	11.0855
DDKVSQGTNAGV	1.0000	0.0000	0.6858	10.8662	266223.2682	11.5607
DDLDELRPHNFI	1.0000	0.0000	0.6651	10.7728	239091.7113	11.4889
DDMSIILTVANN	1.0000	0.0000	0.6905	10.3818	152429.6148	11.1884
DDNDISLLQDIE	1.0000	0.0000	0.6537	10.0305	101718.0106	10.9184
DDNFQLKNTKIF	1.0000	0.0000	0.6524	10.4217	159580.8116	11.2190
DDNKLGRKPSFY	1.0000	0.0000	0.6978	10.7203	225074.9295	11.4486
DDNLELSNRWSP	1.0000	0.0000	0.7528	10.5770	190833.7795	11.3384
DDNPPEENLRGD	1.0000	0.0000	0.6473	10.4942	173482.7282	11.2748
DDNYTSDYTRSS	1.0000	0.0000	0.7356	10.2934	137669.0136	11.1204
DDPDFPTELDNV	1.0000	0.0000	0.6434	10.6344	203866.4363	11.3825
DDPHGVIINPDL	1.0000	0.0000	0.6596	10.9438	291120.8254	11.6204
DDPMTENRPNSD	1.0000	0.0000	0.6821	10.4450	163933.1240	11.2370
DDPMTHETNASK	1.0000	0.0000	0.6961	10.7805	241219.2202	11.4949
DDPPKQESAELF	1.0000	0.0000	0.6628	10.6362	204302.3420	11.3840
DDPSLCTFIDNV	1.0000	0.0000	0.7259	10.9489	292831.9805	11.6243
DDQNLPGYGLTV	1.0000	0.0000	0.6835	10.9928	308001.8883	11.6580
DDQNMLMPTMNH	1.0000	0.0000	0.7323	11.4507	521823.6384	12.0100
DDQSPHSIGQDS	1.0000	0.0000	0.7206	10.4482	164532.1278	11.2394
DDQYVACQTISK	1.0000	0.0000	0.7397	11.6862	684330.8883	12.1910
DDREHKSRDESA	1.0000	0.0000	0.7004	10.7092	222211.2751	11.4401
DDRLTVQAVVYF	1.0000	0.0000	0.6669	11.6951	691355.6481	12.1978
DDRTGMHSIFFL	2.0000	11.9250	0.7181	11.6412	918912.1577	11.9250
DDSCALVKLKHF	1.0000	0.0000	0.7488	11.3075	442496.5427	11.8999
DDSEMKVESIKS	1.0000	0.0000	0.7176	10.3502	146982.3397	11.1641
DDSKIRTVLKKK	1.0000	0.0000	0.6528	10.2739	134616.2022	11.1055
DDSRKDLGTFQI	1.0000	0.0000	0.6673	10.6087	197936.1073	11.3628
DDSRNPPAMAIE	1.0000	0.0000	0.6838	10.8534	262341.0735	11.5509
DDSSELLLSSFK	1.0000	0.0000	0.6750	9.2538	41595.4330	10.3214
DDSSHSPLNVSG	1.0000	0.0000	0.7219	9.8149	79364.2983	10.7527
DDSSVAFKESTY	1.0000	0.0000	0.7325	10.5135	177390.0783	11.2897
DDTDESQAVQPL	1.0000	0.0000	0.6652	10.6329	203517.2077	11.3814
DDTELTRNQWAA	1.0000	0.0000	0.7243	11.5611	592522.5791	12.0948
DDTKCEPVNNSQ	1.0000	0.0000	0.7240	10.8707	267622.3856	11.5642
DDTLNQNNEPNV	1.0000	0.0000	0.6543	10.0374	102531.3115	10.9237
DDTLPLITMQNQ	1.0000	0.0000	0.6621	10.5708	189473.6263	11.3337
DDVQTEYHFNMT	1.0000	0.0000	0.6992	11.7747	757743.4225	12.2590
DEAVTMGLNILP	1.0000	0.0000	0.6755	10.8863	272462.3165	11.5762
DECLCPTHGQNG	1.0000	0.0000	0.7730	12.2575	1321011.3262	12.6301
DEDSDSSAAIQV	1.0000	0.0000	0.7029	10.2756	134889.7404	11.1068
DEEFPQDVLFDN	1.0000	0.0000	0.6544	11.0021	311309.8094	11.6652
DEEKFVALGRNL	1.0000	0.0000	0.6640	10.8722	268058.7906	11.5653
DEENGSRNTKYN	1.0000	0.0000	0.6977	10.4316	161414.8258	11.2267
DEEPPPMSNKTS	1.0000	0.0000	0.6934	10.2955	138008.4742	11.1221
DEERKCSLSSHK	1.0000	0.0000	0.7686	10.7239	226008.3526	11.4514
DEESLIKSPRAT	1.0000	0.0000	0.6728	10.1472	116340.7549	11.0080
DEFVDNKVTERL	1.0000	0.0000	0.6564	10.9051	278432.5431	11.5906
DEFYNSEIITTD	1.0000	0.0000	0.6854	10.6971	219132.1309	11.4307
DEGGGVVNTIAT	1.0000	0.0000	0.6532	11.2351	407102.3954	11.8443
DEGPKKIDSYDS	1.0000	0.0000	0.6983	10.5707	189450.1779	11.3336
DEGSVLNQRNID	1.0000	0.0000	0.6829	10.4187	159042.0943	11.2168
DEGTESRNYLVP	1.0000	0.0000	0.7035	10.8501	261353.6000	11.5484
DEHSDNQLFTAD	1.0000	0.0000	0.6886	10.6318	203259.1166	11.3805
DEIHERLLLLEK	1.0000	0.0000	0.6617	10.5536	185756.6979	11.3204
DEITFKTLTEAS	1.0000	0.0000	0.6564	10.3450	146096.8923	11.1601
DEKGNNASTGPL	1.0000	0.0000	0.6709	10.1845	121455.6127	11.0368
DEKIPCTTNNHT	1.0000	0.0000	0.7063	11.0689	336191.6587	11.7165
DEKNSDSKMISP	1.0000	0.0000	0.7003	9.9678	94633.2570	10.8702
DELHHWSSNDNL	1.0000	0.0000	0.8008	11.0413	325678.4439	11.6953
DELLSHLGDPAF	1.0000	0.0000	0.6946	10.6340	203777.8093	11.3822
DELRPHNFICIY	1.0000	0.0000	0.7356	11.9392	915660.2984	12.3854
DELRSLNRLLSL	1.0000	0.0000	0.6617	9.4020	49333.9709	10.4353
DELTNCAGGVKS	1.0000	0.0000	0.7377	11.1504	369263.5588	11.7791
DEMLVSKASQLK	1.0000	0.0000	0.7101	10.4307	161246.4102	11.2260
DEMRPPNGLPSG	1.0000	0.0000	0.6987	10.8455	259947.0402	11.5448
DENESKILSAIL	1.0000	0.0000	0.6667	9.7765	75932.7321	10.7232
DENSPRSFNVLG	1.0000	0.0000	0.7047	10.2222	126836.4018	11.0657
DEPGPEHYQSKK	1.0000	0.0000	0.6971	11.3027	440052.0666	11.8962
DEQSLSLIYCDR	1.0000	0.0000	0.7671	11.0223	318629.8060	11.6807
DEQSSSLKNNSL	1.0000	0.0000	0.6618	8.9935	30823.6174	10.1213
DEQYLTKNKYAQ	1.0000	0.0000	0.6870	11.1881	385655.4676	11.8081
DERLESLMKDGT	1.0000	0.0000	0.6873	10.6307	203011.1214	11.3797
DERNVDLPMRAK	1.0000	0.0000	0.6670	11.1038	349969.4596	11.7433
DERSLYFRDSNN	1.0000	0.0000	0.7190	10.3395	145173.8616	11.1559
DERSRKEEATTA	1.0000	0.0000	0.6568	10.7139	223422.2048	11.4437
DESAENALKTIN	1.0000	0.0000	0.6585	10.0269	101302.7107	10.9156
DESDPYKNVNSN	1.0000	0.0000	0.7051	10.0966	109761.6117	10.9692
DESELVNRGLIS	1.0000	0.0000	0.6939	10.1347	114679.4389	10.9984
DESKKLNQVNYI	1.0000	0.0000	0.6958	10.4597	166732.5253	11.2483
DESNGIFDAFMV	1.0000	0.0000	0.7091	11.2829	430156.3535	11.8810
DESQAVQPLKLS	1.0000	0.0000	0.6889	10.2474	130572.9627	11.0851
DESTDLAFYANT	1.0000	0.0000	0.6928	10.6147	199300.2739	11.3674
DETKHLSIVSPK	1.0000	0.0000	0.6945	10.3382	144964.5422	11.1549
DETKLQNTKNSV	1.0000	0.0000	0.6608	9.9753	95454.6098	10.8759
DETPSQQHPELT	1.0000	0.0000	0.6763	10.7042	220931.5489	11.4362
DETRNDSLPNLY	1.0000	0.0000	0.6845	10.1503	116757.4955	11.0104
DEVPKTNIPSFP	1.0000	0.0000	0.6663	10.5277	180301.3018	11.3005
DEVRDELHHWSS	1.0000	0.0000	0.8222	11.8688	844381.6803	12.3313
DEYGRSQLHVTL	1.0000	0.0000	0.7245	11.1908	386876.7472	11.8102
DEYNLTGSESYL	1.0000	0.0000	0.7356	10.4891	172464.2313	11.2709
DFADVNKRRTML	1.0000	0.0000	0.6744	11.1359	363158.6062	11.7680
DFDPSNLIRLGI	1.0000	0.0000	0.6734	10.3169	141452.5302	11.1385
DFEDVPSELSAS	1.0000	0.0000	0.7068	10.1799	120813.6413	11.0332
DFFYHRQVNENF	1.0000	0.0000	0.7037	11.8263	804097.7382	12.2987
DFGAETNKQFIA	1.0000	0.0000	0.6458	11.1405	365075.6394	11.7715
DFHTLRKRIQEI	1.0000	0.0000	0.6499	11.2137	397187.8801	11.8278
DFKCELGIFNHS	1.0000	0.0000	0.7593	11.4577	526035.0499	12.0154
DFKRTIRNSTKL	1.0000	0.0000	0.6630	10.2124	125416.3304	11.0582
DFKVKPTTSVEY	1.0000	0.0000	0.6930	11.0785	339953.9181	11.7239
DFLKAMANIRLA	1.0000	0.0000	0.6750	10.9476	292379.4285	11.6233
DFLSLADRTGMH	1.0000	0.0000	0.7191	11.0865	343099.0527	11.7301
DFNDNRPQQAME	1.0000	0.0000	0.6724	11.2033	392471.1990	11.8198
DFNKNEDSNNPP	1.0000	0.0000	0.6626	9.8574	83343.6534	10.7854
DFPNMKTSLTVK	1.0000	0.0000	0.6908	10.5105	176772.5727	11.2873
DFPTELDNVQSN	1.0000	0.0000	0.6774	10.2798	135543.7310	11.1100
DFQEDEEPPPMS	1.0000	0.0000	0.6784	11.1497	368964.2979	11.7786
DFSFSANNNSLL	1.0000	0.0000	0.6830	9.3781	47998.6634	10.4170
DFSPIIFLIGVH	1.0000	0.0000	0.6984	11.1858	384631.1605	11.8064
DFSSGTNSSHSP	1.0000	0.0000	0.7246	9.6358	64576.0820	10.6150
DFVGALDGPHIK	1.0000	0.0000	0.6554	11.4445	518073.3764	12.0052
DFYASSANKSGP	1.0000	0.0000	0.7353	10.4175	158815.8294	11.2158
DGDKKQNPIDHT	1.0000	0.0000	0.6475	10.8639	265533.0255	11.5590
DGDQGVLDLKTP	1.0000	0.0000	0.6470	10.7775	240391.1505	11.4926
DGEAEDSSAQKS	1.0000	0.0000	0.7020	10.2641	133112.8158	11.0980
DGFAKTTEELIS	1.0000	0.0000	0.6653	10.5488	184746.3422	11.3168
DGIFKHFSGYNG	1.0000	0.0000	0.7315	11.5509	585572.0490	12.0870
DGIKMEDRPNYV	1.0000	0.0000	0.6780	11.5837	608119.5701	12.1122
DGIRQNGWLYSM	1.0000	0.0000	0.8192	12.1898	1221942.3006	12.5781
DGKTIHNFILPT	1.0000	0.0000	0.6607	10.7809	241325.6628	11.4952
DGLISFANSLSW	1.0000	0.0000	0.7826	10.7100	222409.2848	11.4407
DGLKSIARAQSP	1.0000	0.0000	0.6884	10.4134	158069.8314	11.2127
DGLSAKSVSGNN	1.0000	0.0000	0.7018	9.7957	77626.6701	10.7379
DGNLQPLNAVSV	1.0000	0.0000	0.6915	10.3630	149155.5388	11.1739
DGNLSFAKKTYR	1.0000	0.0000	0.7004	10.7259	226522.2987	11.4529
DGPADQISTFQL	1.0000	0.0000	0.6709	10.7376	229582.8664	11.4618
DGPHIKLPVKLT	1.0000	0.0000	0.6572	10.8367	257342.0323	11.5381
DGPSIQNEDSTP	1.0000	0.0000	0.6782	10.1748	120106.5126	11.0293
DGPSVGKQLRSK	1.0000	0.0000	0.6996	10.5239	179514.6196	11.2976
DGQAILVLSIST	1.0000	0.0000	0.6897	10.2237	127065.8939	11.0669
DGQSDKLWLFPH	1.0000	0.0000	0.7788	11.7046	698973.8254	12.2051
DGQSRDQFILLS	1.0000	0.0000	0.6984	10.3835	152728.1590	11.1897
DGQTKKNPAAKD	1.0000	0.0000	0.6330	10.6825	215485.7203	11.4195
DGSQLPTNDSLT	1.0000	0.0000	0.6677	9.7259	71631.1190	10.6843
DGSSSTNSERFL	1.0000	0.0000	0.7017	9.6070	62468.6831	10.5929
DGTDCHWVADSL	1.0000	0.0000	0.8330	12.4286	1608692.2633	12.7616
DGTGHDILHSYS	1.0000	0.0000	0.7558	11.0889	344032.1309	11.7319
DGTGSRKLNIQN	1.0000	0.0000	0.6756	10.2497	130914.0316	11.0868
DGTNSFTNWRNI	1.0000	0.0000	0.7622	11.1123	353428.2645	11.7499
DGVHNLLSADAN	1.0000	0.0000	0.7014	10.4424	163436.6386	11.2350
DGYRLMSDPAQY	1.0000	0.0000	0.7381	11.6550	660179.4528	12.1670
DGYVLENKSQDE	1.0000	0.0000	0.7024	10.8483	260799.6850	11.5470
DHAKPDYQTDYN	1.0000	0.0000	0.6902	11.5165	562835.5481	12.0605
DHANATNHDQAI	1.0000	0.0000	0.6780	11.1244	358387.8807	11.7592
DHDKSSVFCKVT	1.0000	0.0000	0.7733	11.3688	474831.4656	11.9470
DHDSKNNHYMFD	1.0000	0.0000	0.7597	11.3772	479463.3170	11.9535
DHEPLFRLELRV	1.0000	0.0000	0.6746	11.1212	357086.2400	11.7567
DHFKNQVYHKHD	1.0000	0.0000	0.7051	12.0219	1007182.7814	12.4490
DHIPVIIAEDRT	1.0000	0.0000	0.6326	11.3041	440763.1822	11.8973
DHKQKDLIPIAN	1.0000	0.0000	0.6507	10.7262	226606.4346	11.4531
DHKQRKNKENND	1.0000	0.0000	0.6639	10.5292	180621.8694	11.3017
DHLAAPYSGWGN	1.0000	0.0000	0.8118	12.1050	1108332.7987	12.5129
DHLTIQQSEESN	1.0000	0.0000	0.7010	10.2977	138365.8847	11.1238
DHLVIEPTPDQQ	1.0000	0.0000	0.6471	11.1576	372355.7577	11.7847
DHNAQPNDISKQ	1.0000	0.0000	0.6844	10.5475	184450.4916	11.3157
DHQDNHYQEKKL	1.0000	0.0000	0.6963	11.3993	491836.1188	11.9705
DHQGSSDSKEKK	1.0000	0.0000	0.7118	10.2783	135301.6586	11.1088
DHQITNPPRYDN	1.0000	0.0000	0.6816	11.0890	344083.3765	11.7320
DHRKNNLPSSLN	1.0000	0.0000	0.6816	9.6207	63464.1983	10.6034
DHRSYTSYVGLP	1.0000	0.0000	0.7705	11.2826	429989.3751	11.8808
DHSNFSLNPASF	1.0000	0.0000	0.7224	10.0125	99637.6737	10.9046
DHSYDFPNMKTS	1.0000	0.0000	0.7541	10.9507	293432.9996	11.6257
DHTKIYAIQNPI	1.0000	0.0000	0.6671	11.2215	400797.6368	11.8338
DHTPRTASPDKK	1.0000	0.0000	0.6655	10.6524	208150.7034	11.3964
DHYDNDSGQYYN	1.0000	0.0000	0.7709	11.5639	594453.1798	12.0970
DIANISCQTLQS	1.0000	0.0000	0.7364	10.6244	201529.9425	11.3748
DICKRAMPPNHL	1.0000	0.0000	0.7294	11.7452	732370.6479	12.2363
DIDEAVTMGLNI	1.0000	0.0000	0.6675	11.0287	321011.4054	11.6856
DIDNQYDLFLVE	1.0000	0.0000	0.6793	10.9778	302716.0285	11.6465
DIEKDYKTTLVS	1.0000	0.0000	0.6793	10.5858	192770.6072	11.3452
DIELFARIGVDL	1.0000	0.0000	0.6498	11.0482	328296.4707	11.7006
DIEMFGTTLSYI	1.0000	0.0000	0.7144	11.1470	367843.2366	11.7766
DIEPPQNDRTGM	1.0000	0.0000	0.6540	11.1540	370796.5312	11.7819
DIEQMSQESISF	1.0000	0.0000	0.7339	10.6309	203046.3886	11.3798
DIERQNGTITSK	1.0000	0.0000	0.6625	10.4418	163329.8422	11.2345
DIFNSADMEGHF	1.0000	0.0000	0.7205	11.4062	495762.1931	11.9758
DIGIANNSGDRT	1.0000	0.0000	0.6739	10.4222	159675.7497	11.2194
DIGNTEHDAKIT	1.0000	0.0000	0.6484	10.8764	269387.3577	11.5686
DIKAEGHVPKEQ	1.0000	0.0000	0.6338	11.4677	532091.8285	12.0230
DIKNKKHTDKNR	1.0000	0.0000	0.6499	10.4706	168825.8543	11.2566
DIKNQHTSPADG	1.0000	0.0000	0.6811	10.7084	222005.1688	11.4394
DIKSIEKNADEY	1.0000	0.0000	0.6786	10.6602	210027.8239	11.4024
DIKSQNTLPDLD	1.0000	0.0000	0.6480	9.8886	86390.5939	10.8093
DILHSYSTRNPF	1.0000	0.0000	0.7337	10.6249	201645.1599	11.3752
DILQYEPKSCLK	1.0000	0.0000	0.7390	11.1463	367548.2314	11.7760
DILTSFSGQTKI	1.0000	0.0000	0.6818	10.2002	123660.4906	11.0488
DIMNKTKMPMYG	1.0000	0.0000	0.7147	11.8325	809837.0575	12.3034
DIMNYGNYLEST	1.0000	0.0000	0.7481	11.0279	320698.2428	11.6850
DINDNEDENESK	1.0000	0.0000	0.6553	9.9539	93131.9797	10.8595
DINFKQNSTEHD	1.0000	0.0000	0.6871	10.5172	178140.9519	11.2925
DINLSKSHNETT	1.0000	0.0000	0.6788	9.7773	75998.8530	10.7238
DINSSNNPRLIP	1.0000	0.0000	0.6637	9.5597	59157.4288	10.5565
DIPGTHQIRASS	1.0000	0.0000	0.7058	10.7681	237786.9197	11.4853
DIQQTNFQNKKQ	1.0000	0.0000	0.6508	10.7064	221482.6692	11.4379
DIQTKIKNVRIS	1.0000	0.0000	0.6627	10.4508	165020.8060	11.2414
DISIHQNDGLIS	1.0000	0.0000	0.7015	10.3150	141134.8124	11.1370
DISKQSARGLAG	1.0000	0.0000	0.6970	10.5403	182943.3967	11.3102
DISLANYLLRLQ	1.0000	0.0000	0.6924	10.2053	124389.1806	11.0527
DISLAVDEERKC	1.0000	0.0000	0.7205	11.2645	421142.8432	11.8669
DISLLQDIEQMS	1.0000	0.0000	0.7028	10.3746	151173.8885	11.1829
DISRIALQALDL	1.0000	0.0000	0.6641	10.2661	133410.1716	11.0994
DISRTILKEEGS	1.0000	0.0000	0.6781	10.2119	125344.8876	11.0578
DISSPSRIQGKF	1.0000	0.0000	0.7078	10.3182	141657.4266	11.1395
DISVNLGGIRSD	1.0000	0.0000	0.6989	10.3259	142925.3164	11.1454
DITFSFQIDNPA	1.0000	0.0000	0.6715	10.6515	207915.6083	11.3957
DITGPVVKDSWS	1.0000	0.0000	0.7784	11.4709	534074.6866	12.0255
DITITTPTPSNI	1.0000	0.0000	0.6405	10.0042	98691.2124	10.8982
DITTYVTAYDPK	1.0000	0.0000	0.6651	11.3706	475817.9419	11.9484
DIVGKTDPTSDI	1.0000	0.0000	0.6543	10.5342	181651.5176	11.3055
DIVIMYPQVMVC	1.0000	0.0000	0.7034	12.9170	2822637.8547	13.1370
DIVSRLALRSGN	1.0000	0.0000	0.6990	10.2019	123902.6438	11.0501
DKAATLYNISLY	1.0000	0.0000	0.7122	10.6390	204946.6771	11.3861
DKACNPIQDHQG	1.0000	0.0000	0.7012	11.7777	760376.0362	12.2614
DKANSDNCKPHA	1.0000	0.0000	0.7366	11.0194	317574.2000	11.6785
DKAQNFEVNPEF	1.0000	0.0000	0.6603	11.0322	322292.7236	11.6883
DKCSPVPKGKET	1.0000	0.0000	0.7129	11.2209	400489.7653	11.8333
DKDDNDISLLQD	1.0000	0.0000	0.6485	9.9200	89564.2216	10.8334
DKDNPVMEVNNT	1.0000	0.0000	0.6798	10.7318	228055.5687	11.4574
DKFGSSKIPELD	1.0000	0.0000	0.6808	10.2408	129589.8872	11.0800
DKFTTKSLTASD	1.0000	0.0000	0.6647	9.9062	88158.8498	10.8229
DKGEVFNKKDMN	1.0000	0.0000	0.6761	11.0216	318373.0844	11.6801
DKGPPSQQMFQV	1.0000	0.0000	0.6932	11.4443	517948.6468	12.0050
DKGPTNTQQNKK	1.0000	0.0000	0.6408	10.3980	155297.8171	11.2009
DKIKTKELDSIK	1.0000	0.0000	0.6392	10.0732	106847.0278	10.9512
DKINCKDANLSN	1.0000	0.0000	0.7089	10.3228	142415.6699	11.1431
DKITSPLQFVPS	1.0000	0.0000	0.6866	10.3043	139409.5669	11.1288
DKKFPQNFELAP	1.0000	0.0000	0.6485	10.8144	250807.7716	11.5209
DKKNQLSPPQAV	1.0000	0.0000	0.6696	10.4223	159703.3689	11.2195
DKKQNPIDHTPR	1.0000	0.0000	0.6451	10.8454	259927.3866	11.5447
DKKSNTINIYGF	1.0000	0.0000	0.6942	10.5516	185335.3051	11.3189
DKKSPMLHVNTS	1.0000	0.0000	0.7217	10.4251	160215.5539	11.2217
DKLAIAMSVQQN	1.0000	0.0000	0.6999	10.8459	260077.1803	11.5451
DKLAPSRNHFYL	1.0000	0.0000	0.7202	10.8343	256625.1739	11.5362
DKLIMEIMDETK	1.0000	0.0000	0.6637	11.1342	362435.5275	11.7667
DKLLLVCLISNN	1.0000	0.0000	0.7132	10.1773	120450.6464	11.0312
DKLWLFPHNNPF	1.0000	0.0000	0.7641	11.5735	601043.0649	12.1044
DKNEFAKSIKFR	1.0000	0.0000	0.6722	10.6441	206161.8739	11.3900
DKNGDISRTILK	1.0000	0.0000	0.6568	10.1573	117701.9786	11.0158
DKNIDMDLNPKA	1.0000	0.0000	0.6583	10.4737	169429.0934	11.2590
DKNKHPPNEFNK	1.0000	0.0000	0.6652	10.5338	181568.9378	11.3052
DKNRANQRSNVR	1.0000	0.0000	0.6875	10.4337	161814.8796	11.2283
DKNRSMYDGYRL	1.0000	0.0000	0.7485	11.3572	468571.0636	11.9381
DKNSSYNHQHGN	1.0000	0.0000	0.7592	10.6863	216417.5239	11.4224
DKPGIQQLIDPV	1.0000	0.0000	0.6334	10.9938	308374.3876	11.6588
DKPGISIDNREE	1.0000	0.0000	0.6613	10.5312	181025.7670	11.3032
DKPLNPFPADTA	1.0000	0.0000	0.6386	10.5575	186604.2895	11.3235
DKPMSIPKHLCG	1.0000	0.0000	0.7557	11.5782	604307.7489	12.1080
DKQNTLIKMIIH	1.0000	0.0000	0.6729	10.9251	284913.9049	11.6060
DKRFDLWVNAEP	1.0000	0.0000	0.7335	11.8231	801134.7397	12.2962
DKSADNNSDKSS	1.0000	0.0000	0.6658	9.1720	37857.4968	10.2585
DKSISSEKFLEG	1.0000	0.0000	0.6961	10.0135	99750.9471	10.9053
DKSSKVQLETNY	1.0000	0.0000	0.7068	10.2879	136799.2397	11.1162
DKSSLFMHHILT	1.0000	0.0000	0.7469	10.7692	238103.2696	11.4862
DKSSVFCKVTKS	1.0000	0.0000	0.7654	10.7763	240055.8627	11.4916
DKSTMRSQNMRK	1.0000	0.0000	0.7323	10.7334	228489.2482	11.4587
DKTKPNQQPGCS	1.0000	0.0000	0.7188	11.0511	329400.4842	11.7029
DKVIECVHDRAN	1.0000	0.0000	0.7065	11.9172	892801.5522	12.3685
DKVLTRKPSLGR	1.0000	0.0000	0.6716	10.4463	164174.3546	11.2380
DKVSQGTNAGVS	1.0000	0.0000	0.7105	10.5998	195912.8151	11.3560
DKWQEAESGETV	1.0000	0.0000	0.7506	11.8914	866627.9806	12.3487
DKYDMGVSNRPG	1.0000	0.0000	0.7259	11.3849	483711.6215	11.9594
DLACATTTNSDN	1.0000	0.0000	0.7094	10.4482	164540.7739	11.2395
DLAEKSPSKRAN	1.0000	0.0000	0.6751	10.0043	98699.5233	10.8983
DLAFYANTSAIV	1.0000	0.0000	0.7059	10.8842	271816.6314	11.5746
DLAILFATKTDT	1.0000	0.0000	0.6350	10.4252	160236.8285	11.2218
DLCSRLIFNLKP	1.0000	0.0000	0.7236	10.6188	200253.1091	11.3706
DLDELRPHNFIC	1.0000	0.0000	0.7220	11.4181	502563.1124	11.9849
DLDGNLSFAKKT	1.0000	0.0000	0.6658	10.1167	112337.2786	10.9847
DLDNKIKSSTTL	1.0000	0.0000	0.6453	9.4134	49986.2954	10.4441
DLDPDGQTKKNP	1.0000	0.0000	0.6346	10.4238	159969.5288	11.2207
DLDQKQPESLVL	1.0000	0.0000	0.6683	10.2864	136562.0073	11.1150
DLDSEHPGELNK	1.0000	0.0000	0.6835	10.3900	153878.9977	11.1947
DLDSENNKDVLP	1.0000	0.0000	0.6592	9.8862	86151.7971	10.8075
DLEEKADKNIDM	1.0000	0.0000	0.6537	10.7435	231162.6970	11.4664
DLELHVHLIGDP	1.0000	0.0000	0.6846	11.1394	364646.9631	11.7707
DLFATMRPPLST	1.0000	0.0000	0.6892	10.6305	202962.7856	11.3796
DLFLVEGSSLPC	1.0000	0.0000	0.7577	10.8071	248714.8920	11.5153
DLGNKSTPPISN	1.0000	0.0000	0.6647	9.6672	66949.1519	10.6391
DLGQQWHINKTP	1.0000	0.0000	0.7446	11.8458	822326.8551	12.3136
DLGQTSFKYNSC	1.0000	0.0000	0.7786	11.0458	327391.1228	11.6988
DLGTFQICLMIR	1.0000	0.0000	0.7205	11.7621	746818.2865	12.2493
DLIPIANSANAS	1.0000	0.0000	0.6736	9.8450	82154.9054	10.7758
DLISKISSLKDS	1.0000	0.0000	0.6618	9.1782	38128.5146	10.2633
DLISTRRLRPVP	1.0000	0.0000	0.6708	10.5048	175610.4149	11.2829
DLKARQYLSIVQ	1.0000	0.0000	0.7007	10.9137	281188.6349	11.5972
DLKNTGETNNTR	1.0000	0.0000	0.6455	10.0270	101315.7486	10.9157
DLKQLKTLRTLN	1.0000	0.0000	0.6361	9.8480	82439.9834	10.7781
DLKRQIEEIYLK	1.0000	0.0000	0.6571	10.9352	288243.6177	11.6138
DLKTGGSSPMNF	1.0000	0.0000	0.7181	10.4517	165192.5279	11.2421
DLKTPLLNNPGI	1.0000	0.0000	0.6403	9.9101	88552.3856	10.8258
DLLDHDKSSVFC	1.0000	0.0000	0.7674	10.9870	305951.4423	11.6536
DLLETYDNLFKI	1.0000	0.0000	0.6697	10.4723	169171.3508	11.2580
DLLPAECCEERQ	1.0000	0.0000	0.7433	12.0531	1043994.6616	12.4730
DLLSHNVSVSSD	1.0000	0.0000	0.7174	9.6719	67316.7331	10.6428
DLLSKSSDPYQP	1.0000	0.0000	0.7035	9.9373	91371.6832	10.8468
DLLVNTKFFQNK	1.0000	0.0000	0.6660	10.4309	161282.5330	11.2261
DLNKNPNQCSVA	1.0000	0.0000	0.7308	10.6317	203228.5646	11.3804
DLNLTNNSDDDN	1.0000	0.0000	0.6356	9.2635	42061.1358	10.3288
DLNPDSIIFSKV	1.0000	0.0000	0.6831	10.0834	108108.0593	10.9590
DLNPGHSRKSRI	1.0000	0.0000	0.7071	10.3820	152459.6836	11.1886
DLNPKAGSTCDR	1.0000	0.0000	0.7212	10.8955	275372.8722	11.5833
DLNPLTIGMEED	1.0000	0.0000	0.6652	10.6912	217652.6115	11.4262
DLNQHGANMDSL	1.0000	0.0000	0.7200	10.6270	202147.4499	11.3769
DLNTVADNQNVR	1.0000	0.0000	0.6685	10.4870	172057.2175	11.2693
DLPIQLISKKNR	1.0000	0.0000	0.6562	10.0431	103208.7515	10.9281
DLPMRAKKANDD	1.0000	0.0000	0.6570	10.8132	250469.1957	11.5200
DLPMWIRRDDDP	1.0000	0.0000	0.7262	12.0202	1005201.1697	12.4477
DLPSHALSVKSG	1.0000	0.0000	0.7205	10.1595	118004.6373	11.0175
DLQMYTSNNTQH	1.0000	0.0000	0.7391	10.8909	273898.1615	11.5797
DLRPTKSVNERK	1.0000	0.0000	0.6674	10.3344	144327.8475	11.1520
DLRSATYVGCST	1.0000	0.0000	0.7803	11.2798	428617.7436	11.8786
DLRYLKRDPVAY	1.0000	0.0000	0.6874	11.4396	515201.3905	12.0015
DLSISSNASTEE	1.0000	0.0000	0.6773	9.3426	46075.4354	10.3897
DLSKNEIALNEF	1.0000	0.0000	0.6674	10.0246	101028.5348	10.9138
DLSLCASRINAP	1.0000	0.0000	0.7362	10.5198	178676.9089	11.2945
DLSRDAIESVEQ	1.0000	0.0000	0.6920	10.4849	171626.9133	11.2676
DLSSASHQFLPH	1.0000	0.0000	0.7448	10.4359	162220.6013	11.2300
DLSSCLNEKENS	1.0000	0.0000	0.7227	9.8634	83913.7215	10.7899
DLSSNQNKPEGM	1.0000	0.0000	0.7070	10.1816	121052.5143	11.0345
DLTGDKLAIAMS	1.0000	0.0000	0.6848	10.5839	192362.8814	11.3438
DLTQLYEKAQYV	1.0000	0.0000	0.6895	11.4149	500740.7728	11.9825
DLVLKAQIVKDC	1.0000	0.0000	0.6990	11.4036	494231.5953	11.9737
DLVQKGPLFLNS	1.0000	0.0000	0.6838	10.2726	134421.8622	11.1045
DLVRAFTTSNSG	1.0000	0.0000	0.7007	10.2807	135676.1887	11.1107
DLVVTVARHIMG	1.0000	0.0000	0.6756	11.8705	846086.7587	12.3327
DLWLHDDDINSS	1.0000	0.0000	0.7705	10.8709	267684.4893	11.5644
DLWVNAEPYNNA	1.0000	0.0000	0.7726	11.6726	673683.9218	12.1805
DLYEDPRRKIPP	1.0000	0.0000	0.6461	11.0995	348270.5710	11.7401
DMDLNPKAGSTC	1.0000	0.0000	0.7438	11.1251	358691.7931	11.7597
DMEGHFKVPPLL	1.0000	0.0000	0.6848	11.4697	533321.5844	12.0246
DMELDRAQKCIS	1.0000	0.0000	0.7390	11.4698	533421.6455	12.0247
DMGVSNRPGGGD	1.0000	0.0000	0.7120	11.3568	468346.7906	11.9378
DMNANSAQPSKR	1.0000	0.0000	0.7110	10.3884	153580.7182	11.1934
DMNNDRTGMHSI	1.0000	0.0000	0.7389	11.1434	366296.7830	11.7737
DMQYNSSDLGNK	1.0000	0.0000	0.7351	10.4528	165415.4041	11.2430
DMRTERLADTID	1.0000	0.0000	0.6486	11.0159	316287.4893	11.6757
DMSIILTVANNL	1.0000	0.0000	0.6908	10.2369	129007.1496	11.0770
DMSPEQPDRTGM	1.0000	0.0000	0.7019	11.3742	477824.2178	11.9512
DMVEMEPSTSST	1.0000	0.0000	0.7474	10.6391	204987.0939	11.3862
DNAIQNVIGKQN	1.0000	0.0000	0.6625	10.6688	212114.0999	11.4090
DNALGYEVHTAE	1.0000	0.0000	0.6892	11.4481	520211.6496	12.0079
DNAYVKLLKLLD	1.0000	0.0000	0.6731	10.3571	148144.2494	11.1694
DNCKPHAEPEQR	1.0000	0.0000	0.6976	11.7590	744170.8874	12.2470
DNDAHFSMISIR	1.0000	0.0000	0.7359	10.8861	272390.3232	11.5760
DNDANNMTNKEL	1.0000	0.0000	0.6672	10.1287	113900.0909	10.9939
DNDISLLQDIEQ	1.0000	0.0000	0.6599	10.1341	114600.4519	10.9980
DNDKPGIQQLID	1.0000	0.0000	0.6387	10.6277	202295.6294	11.3774
DNDLKRQIEEIY	1.0000	0.0000	0.6604	10.9395	289680.9468	11.6171
DNDNSKVGDSIL	1.0000	0.0000	0.6783	9.8502	82648.2877	10.7798
DNDQAGVQVTTI	1.0000	0.0000	0.6481	11.0809	340892.5305	11.7258
DNDSGQYYNFPM	1.0000	0.0000	0.7568	11.4421	516634.1435	12.0033
DNDSVQEGDNEE	1.0000	0.0000	0.6790	10.5586	186838.1872	11.3243
DNDTDLISTRRL	1.0000	0.0000	0.6536	9.9533	93065.7972	10.8590
DNEDENESKILS	1.0000	0.0000	0.6650	9.7116	70458.3041	10.6732
DNEEDFGAETNK	1.0000	0.0000	0.6498	10.7179	224444.3376	11.4467
DNEQTEDNLLED	1.0000	0.0000	0.6427	10.1569	117647.4713	11.0155
DNESSDSLAEVF	1.0000	0.0000	0.7045	9.9882	96882.2847	10.8859
DNETLTINERAL	1.0000	0.0000	0.6441	10.1485	116522.0411	11.0091
DNEVNRPETSMM	1.0000	0.0000	0.7229	10.9965	309326.7830	11.6609
DNFQLKNTKIFI	1.0000	0.0000	0.6530	10.4420	163357.3307	11.2346
DNFSQERTDTPN	1.0000	0.0000	0.6692	10.3046	139459.6099	11.1291
DNFTSENESNLS	1.0000	0.0000	0.6731	9.3392	45894.5829	10.3870
DNFYDSSEFDHR	1.0000	0.0000	0.7464	11.0136	315459.7954	11.6740
DNGLPHLEYSME	1.0000	0.0000	0.7426	11.1123	353417.3541	11.7499
DNGNVLNRITIS	1.0000	0.0000	0.6751	10.0505	104091.0236	10.9338
DNGTGIAKNEVR	1.0000	0.0000	0.6575	10.8762	269299.9143	11.5684
DNHDRTGMHSIF	1.0000	0.0000	0.7337	11.4430	517169.4166	12.0040
DNHYQEKKLTHS	1.0000	0.0000	0.7259	10.9753	301843.0437	11.6445
DNIAAVPTDELT	1.0000	0.0000	0.6406	10.5718	189704.0383	11.3345
DNINTSRQNVVS	1.0000	0.0000	0.6961	10.0370	102487.0839	10.9234
DNIPSNGPSSVV	1.0000	0.0000	0.7074	9.9771	95653.8026	10.8773
DNISEQSLMKAF	1.0000	0.0000	0.7134	10.4518	165215.1840	11.2422
DNISTAPTKELA	1.0000	0.0000	0.6525	10.1027	110534.1472	10.9739
DNKDVDFVGALD	1.0000	0.0000	0.6576	10.9594	296378.9735	11.6323
DNKENTSESLKS	1.0000	0.0000	0.6596	9.2805	42896.1297	10.3419
DNKIGAKSVWSK	1.0000	0.0000	0.7726	11.1846	384127.3824	11.8055
DNKIKSSTTLLS	1.0000	0.0000	0.6483	9.1470	36784.7480	10.2393
DNKLGRKPSFYL	1.0000	0.0000	0.7007	10.5754	190489.7230	11.3372
DNKSVKLHTSNL	1.0000	0.0000	0.6855	9.7504	73684.4711	10.7031
DNKVTERLSHVD	1.0000	0.0000	0.6959	10.7037	220807.3791	11.4358
DNLELSNRWSPP	1.0000	0.0000	0.7544	10.5998	195909.1701	11.3560
DNLFKIDSFLMY	1.0000	0.0000	0.7256	10.8521	261939.9132	11.5499
DNLGENLQPLSQ	1.0000	0.0000	0.6708	9.9521	92941.4675	10.8581
DNLLEDDQNLPG	1.0000	0.0000	0.6499	10.1149	112099.6401	10.9833
DNLPSQDSEEQF	1.0000	0.0000	0.6897	10.2276	127624.1429	11.0698
DNLQQKFLREFN	1.0000	0.0000	0.6691	10.6128	198851.9284	11.3659
DNLSPNMFSVGE	1.0000	0.0000	0.7281	10.4518	165212.9929	11.2422
DNMHDEENGSRN	1.0000	0.0000	0.7223	10.7939	244977.5716	11.5052
DNMLNKPCDAGT	1.0000	0.0000	0.7247	11.2226	401266.1421	11.8346
DNNFFSENHSYS	1.0000	0.0000	0.7549	10.3009	138872.2363	11.1262
DNNHDSPVELIK	1.0000	0.0000	0.6853	10.3492	146806.4486	11.1633
DNNKDFNDNRPQ	1.0000	0.0000	0.6563	10.2511	131134.6039	11.0880
DNNLNQNYIDQN	1.0000	0.0000	0.6789	10.1433	115819.1577	11.0050
DNNMMRNTNDAR	1.0000	0.0000	0.7040	10.7950	245262.8753	11.5060
DNNQSGIGLSAR	1.0000	0.0000	0.6976	10.1483	116492.6027	11.0089
DNNSDKSSKVQL	1.0000	0.0000	0.6768	9.4890	54530.2136	10.5021
DNNSNDRMVADN	1.0000	0.0000	0.7006	10.3108	140453.8609	11.1338
DNNSVEKANQRV	1.0000	0.0000	0.6899	10.4532	165487.3335	11.2433
DNPARQQDSDSN	1.0000	0.0000	0.6836	10.0998	110166.4678	10.9716
DNPLMQPAVFLT	1.0000	0.0000	0.6793	10.9517	293766.6739	11.6264
DNPPEENLRGDL	1.0000	0.0000	0.6515	10.3493	146825.2236	11.1634
DNPVMEVNNTSG	1.0000	0.0000	0.7124	10.6435	206016.2726	11.3895
DNPYDIEMFGTT	1.0000	0.0000	0.6805	11.3918	487608.1751	11.9647
DNQKPSVNSPDL	1.0000	0.0000	0.6757	9.8293	80685.6197	10.7637
DNQLFTADNDLK	1.0000	0.0000	0.6486	10.1964	123121.2269	11.0459
DNQNVRQRSMEA	1.0000	0.0000	0.7112	11.0261	320025.5443	11.6836
DNQYDLFLVEGS	1.0000	0.0000	0.7150	10.8408	258560.1279	11.5412
DNQYNLSESSAL	1.0000	0.0000	0.7059	9.7265	71684.4113	10.6848
DNREEQKCNADY	1.0000	0.0000	0.7212	11.6026	621533.5040	12.1267
DNRPQQAMESKR	1.0000	0.0000	0.6924	11.0150	315979.7865	11.6751
DNSATISSNERM	1.0000	0.0000	0.7113	9.9695	94822.2544	10.8715
DNSEQPEPKPTT	1.0000	0.0000	0.6517	10.2733	134526.6270	11.1050
DNSKPLFNVQSQ	1.0000	0.0000	0.6951	10.0810	107807.0120	10.9572
DNSKVGDSILGV	1.0000	0.0000	0.7028	10.3433	145812.0476	11.1588
DNSLPMDYTGVY	1.0000	0.0000	0.7498	11.3119	444735.5296	11.9033
DNSLYYLNLFFK	1.0000	0.0000	0.7308	10.5358	181988.8466	11.3068
DNSNQADFFYHR	1.0000	0.0000	0.7330	11.2352	407160.7736	11.8444
DNSSCNPWNKSD	1.0000	0.0000	0.8134	10.8782	269917.2514	11.5699
DNSSPPVESVPR	1.0000	0.0000	0.7091	10.1690	119310.4437	11.0249
DNSSRTPRMTED	1.0000	0.0000	0.7011	10.3791	151946.1712	11.1863
DNTLPSQRPCDW	1.0000	0.0000	0.8067	11.8129	791742.4830	12.2883
DNTRHLSSSNKK	1.0000	0.0000	0.6873	9.5629	59378.5276	10.5590
DNTVNIQDRTGM	1.0000	0.0000	0.6752	10.9979	309805.0844	11.6619
DNVALGNDLGQT	1.0000	0.0000	0.6671	10.5277	180302.8087	11.3005
DNVHLQSSQSNS	1.0000	0.0000	0.7193	9.6806	67992.8526	10.6495
DNVHVPMTITFY	1.0000	0.0000	0.7023	11.8269	804605.0938	12.2991
DNVQSNGSSENT	1.0000	0.0000	0.6950	9.6791	67873.8408	10.6483
DNVSVGESGTNQ	1.0000	0.0000	0.7130	10.4386	162721.5751	11.2320
DNYFNSQYISNY	1.0000	0.0000	0.7768	10.8724	268131.4448	11.5655
DNYTSDYTRSSI	1.0000	0.0000	0.7368	10.3137	140926.9847	11.1360
DPAFHSSIKVSR	1.0000	0.0000	0.7334	10.5992	195778.0833	11.3555
DPAQYSLSDNNF	1.0000	0.0000	0.7139	10.2697	133966.5244	11.1022
DPCFSDLLDHDK	1.0000	0.0000	0.7354	11.1017	349152.3631	11.7417
DPCNEGHNTLLD	1.0000	0.0000	0.7243	11.0451	327112.4377	11.6982
DPDFPTELDNVQ	1.0000	0.0000	0.6471	10.7380	229685.8304	11.4621
DPDFQEDEEPPP	1.0000	0.0000	0.6147	11.1008	348791.1790	11.7411
DPDGQTKKNPAA	1.0000	0.0000	0.6329	10.7337	228557.1211	11.4589
DPDNTRHLSSSN	1.0000	0.0000	0.6923	9.6425	65070.2437	10.6201
DPDPESGDKWQE	1.0000	0.0000	0.7382	11.6723	673441.0569	12.1803
DPESGDKWQEAE	1.0000	0.0000	0.7415	11.7938	774603.8145	12.2737
DPFNKMFELRGT	1.0000	0.0000	0.6759	11.1759	380260.5038	11.7987
DPHGVIINPDLD	1.0000	0.0000	0.6596	10.9438	291120.8254	11.6204
DPIIDNINTSRQ	1.0000	0.0000	0.6583	10.1869	121786.5776	11.0386
DPIIYGTFQLDY	1.0000	0.0000	0.6761	11.5499	584926.9808	12.0862
DPINPLSSINKG	1.0000	0.0000	0.6682	9.7416	72940.8211	10.6964
DPINSRILRNDN	1.0000	0.0000	0.6614	9.9117	88714.4137	10.8271
DPISMLTDSPNS	1.0000	0.0000	0.6945	9.7864	76797.1353	10.7307
DPKASGAEPKLT	1.0000	0.0000	0.6571	10.4496	164804.1830	11.2405
DPKSNQKKSALA	1.0000	0.0000	0.6698	9.9093	88470.1859	10.8252
DPKSRKVLVKRT	1.0000	0.0000	0.6694	10.5876	193168.8430	11.3466
DPLDRTGMHSIF	1.0000	0.0000	0.7102	11.1921	387419.6140	11.8112
DPLPGSRQIRTI	1.0000	0.0000	0.6645	10.6405	205304.3220	11.3872
DPLRSLTGAQTV	1.0000	0.0000	0.6755	10.5265	180065.0360	11.2997
DPLYSTIEQDMN	1.0000	0.0000	0.7092	10.8176	251744.0123	11.5234
DPMTENRPNSDD	1.0000	0.0000	0.6821	10.4450	163933.1240	11.2370
DPMTHETNASKI	1.0000	0.0000	0.6967	10.8008	246927.7324	11.5105
DPMYNLRCYCNR	1.0000	0.0000	0.8351	12.6466	2067510.4727	12.9292
DPNKHKWADPTY	1.0000	0.0000	0.7506	12.0463	1035861.8752	12.4678
DPNPSKAVISAY	1.0000	0.0000	0.7119	10.5807	191657.3372	11.3413
DPPCQWLKIKQK	1.0000	0.0000	0.7619	12.2327	1283872.0828	12.6111
DPPKQESAELFG	1.0000	0.0000	0.6701	10.7860	242739.5858	11.4991
DPPPANLVSLGG	1.0000	0.0000	0.6816	10.4492	164728.6320	11.2402
DPPSDPTDSLSL	1.0000	0.0000	0.6621	9.4749	53653.9328	10.4913
DPQSNILPHGKT	1.0000	0.0000	0.6819	10.5038	175410.6941	11.2822
DPRIQEEDQDDT	1.0000	0.0000	0.6158	10.9778	302730.7344	11.6465
DPRRKIPPLKSE	1.0000	0.0000	0.6537	10.4489	164674.6012	11.2400
DPRYESTDYFTI	1.0000	0.0000	0.7057	11.2709	424250.7306	11.8718
DPSLCTFIDNVH	1.0000	0.0000	0.7497	11.2467	412558.7142	11.8531
DPSNLIRLGIES	1.0000	0.0000	0.6789	9.9415	91810.8987	10.8500
DPSPPNVQIKSQ	1.0000	0.0000	0.6850	10.2898	137110.1940	11.1177
DPTDSLSLPKNV	1.0000	0.0000	0.6650	9.6956	69176.1796	10.6610
DPTSDITTYVTA	1.0000	0.0000	0.6770	10.7226	225650.6265	11.4503
DPTSDQDNESSD	1.0000	0.0000	0.6756	9.7156	70787.8395	10.6763
DPTSFQQKHAQD	1.0000	0.0000	0.6802	11.0854	342648.4809	11.7292
DPTYGDIANISC	1.0000	0.0000	0.7425	11.3569	468380.0542	11.9379
DPVAYPQARPKL	1.0000	0.0000	0.6525	11.3520	465735.7427	11.9341
DPVDGYVLENKS	1.0000	0.0000	0.7063	10.8801	270526.4328	11.5714
DPVHPDPDFQED	1.0000	0.0000	0.6332	11.4265	507453.4948	11.9914
DPYKNVNSNFMY	1.0000	0.0000	0.7616	11.1659	375922.8558	11.7911
DPYQPRLEPFDN	1.0000	0.0000	0.6664	11.1047	350358.4666	11.7440
DPYVQGSGHWNP	1.0000	0.0000	0.8103	12.3858	1531200.3596	12.7287
DQAGVQVTTISA	1.0000	0.0000	0.6749	11.0660	335086.8372	11.7143
DQAIKKKILIGP	1.0000	0.0000	0.6269	10.7391	229998.7835	11.4631
DQASCQVRKPSN	1.0000	0.0000	0.7550	11.0601	332805.9270	11.7097
DQCNAHHGRGFE	1.0000	0.0000	0.7140	12.4481	1645074.2200	12.7766
DQCQSFATNNLG	1.0000	0.0000	0.7428	11.0018	311217.4298	11.6650
DQDDRTGMHSIF	1.0000	0.0000	0.7037	11.4177	502372.8216	11.9846
DQDDTDESQAVQ	1.0000	0.0000	0.6621	10.8586	263903.8143	11.5549
DQDEKIPCTTNN	1.0000	0.0000	0.6889	10.9288	286138.1437	11.6089
DQDNESSDSLAE	1.0000	0.0000	0.6837	9.7464	73341.6600	10.7000
DQEIDGQSDKLW	1.0000	0.0000	0.7470	11.5438	580848.4405	12.0815
DQEKEGSKARDA	1.0000	0.0000	0.6602	10.8769	269532.2258	11.5690
DQELTQPNQHER	1.0000	0.0000	0.6610	11.0449	327059.3932	11.6981
DQESFLLVSETV	1.0000	0.0000	0.7045	10.4200	159270.0644	11.2177
DQETENLADDCD	1.0000	0.0000	0.6894	11.1366	363461.7484	11.7686
DQFILLSDRTGM	1.0000	0.0000	0.6987	10.8302	255415.7833	11.5330
DQGDAGQLNPQL	1.0000	0.0000	0.6580	10.8063	248484.0122	11.5147
DQGISFHYKMSL	1.0000	0.0000	0.7676	11.2797	428555.6831	11.8785
DQGQTAHQVDSG	1.0000	0.0000	0.6903	11.3939	488786.1092	11.9663
DQGVLDLKTPLL	1.0000	0.0000	0.6504	10.3380	144923.9190	11.1547
DQIDPLYSTIEQ	1.0000	0.0000	0.6807	10.7724	238988.0249	11.4887
DQIQFLDKLLLV	1.0000	0.0000	0.6574	10.5144	177561.6805	11.2903
DQISTFQLFWEN	1.0000	0.0000	0.7674	11.5412	579103.8311	12.0795
DQKQPESLVLKK	1.0000	0.0000	0.6647	10.3746	151158.2893	11.1828
DQMGAHLDFLKA	1.0000	0.0000	0.6824	11.4564	525208.4842	12.0143
DQNIVNSSTKFN	1.0000	0.0000	0.6865	9.8968	87203.2873	10.8156
DQNLPGYGLTVS	1.0000	0.0000	0.7106	10.7264	226657.5623	11.4533
DQNMLMPTMNHS	1.0000	0.0000	0.7621	11.1844	384008.2750	11.8053
DQNNASGGDPYV	1.0000	0.0000	0.7132	10.9839	304879.2294	11.6512
DQNNMALKDILT	1.0000	0.0000	0.6659	10.3838	152767.3386	11.1899
DQNQKKKFHDTY	1.0000	0.0000	0.6758	11.2731	425302.2594	11.8735
DQNSKPKKNPGN	1.0000	0.0000	0.6610	9.9902	97108.3009	10.8874
DQNSTNQLKHTG	1.0000	0.0000	0.6877	10.3184	141692.8240	11.1397
DQPNEPPQIVHE	1.0000	0.0000	0.6490	11.2724	424949.4529	11.8729
DQPQFRKKNFSK	1.0000	0.0000	0.6759	10.7094	222252.8291	11.4402
DQQIIIVDVCDG	1.0000	0.0000	0.6700	11.9615	939541.2214	12.4026
DQQLHGVQQKII	1.0000	0.0000	0.6510	11.4531	523267.1593	12.0119
DQRIVNNDLKQL	1.0000	0.0000	0.6575	10.4038	156334.7585	11.2053
DQSGSLNRNNKT	1.0000	0.0000	0.6740	9.6443	65208.7270	10.6215
DQSINLVDKFTT	1.0000	0.0000	0.6689	10.3020	139039.1227	11.1270
DQSPHSIGQDSL	1.0000	0.0000	0.7200	10.3033	139249.9801	11.1280
DQSPRVKDKNSS	1.0000	0.0000	0.6932	9.9340	91026.0334	10.8442
DQSRVSLLLRHK	1.0000	0.0000	0.7123	10.3463	146318.7205	11.1611
DQSSDLGQQWHI	1.0000	0.0000	0.8007	11.6453	652805.1140	12.1595
DQSSNSNSPETR	1.0000	0.0000	0.6838	9.3887	48585.2730	10.4251
DQTVRLKSVTLD	1.0000	0.0000	0.6724	10.4176	158838.2552	11.2159
DQVLAVSFERYQ	1.0000	0.0000	0.7099	11.4739	535898.8543	12.0278
DQVNTNTSTAYP	1.0000	0.0000	0.6939	10.5221	179139.1413	11.2962
DQVQHMKEFYQS	1.0000	0.0000	0.7272	11.9644	942641.4097	12.4048
DQVVNNDYKSCI	1.0000	0.0000	0.7635	11.3908	487046.4021	11.9640
DQYVACQTISKS	1.0000	0.0000	0.7732	11.4199	503596.8182	11.9863
DRANGFLKIIVS	1.0000	0.0000	0.6842	10.6676	211817.1834	11.4081
DRAQKCISQREP	1.0000	0.0000	0.7127	11.5115	559646.6487	12.0567
DRCVSLNLRFAG	1.0000	0.0000	0.7532	11.2641	420914.3955	11.8665
DRDLSISSNAST	1.0000	0.0000	0.6766	9.3273	45270.3135	10.3779
DREEASTNRRFS	1.0000	0.0000	0.6986	10.4961	173859.7443	11.2762
DREESYVNSVNS	1.0000	0.0000	0.7421	10.3494	146847.5385	11.1635
DREHKSRDESAE	1.0000	0.0000	0.7030	10.7711	238613.3217	11.4876
DRFNKDKYDMGV	1.0000	0.0000	0.6846	11.6213	635020.9825	12.1411
DRGPAEKNACRT	1.0000	0.0000	0.6891	11.5596	591480.8544	12.0937
DRGTSYLLIMNK	1.0000	0.0000	0.7175	10.7142	223500.6314	11.4439
DRHQFIRQHHTR	1.0000	0.0000	0.6521	12.1122	1117547.5013	12.5184
DRIKTTPKVEAP	1.0000	0.0000	0.6221	10.8777	269774.2786	11.5696
DRISAKINNNVT	1.0000	0.0000	0.6688	10.0998	110173.1589	10.9717
DRLDINDNEDEN	1.0000	0.0000	0.6439	10.1502	116755.0907	11.0104
DRLFSTLLFSEI	1.0000	0.0000	0.6885	10.0604	105279.1172	10.9413
DRLNKDARGPAE	1.0000	0.0000	0.6447	10.8235	253470.0438	11.5279
DRLSEGLISNKK	1.0000	0.0000	0.6739	9.8417	81843.3261	10.7732
DRLSSAITSGPS	1.0000	0.0000	0.6959	9.6688	67073.7157	10.6404
DRLTQKKIKQVQ	1.0000	0.0000	0.6362	10.8793	270285.4486	11.5708
DRLTVQAVVYFT	1.0000	0.0000	0.6705	11.6410	649581.8865	12.1562
DRLYNTVLSEAD	1.0000	0.0000	0.6983	10.5533	185707.0982	11.3203
DRMANNDSALTE	1.0000	0.0000	0.6908	10.4195	159189.3595	11.2174
DRMVADNDQAGV	1.0000	0.0000	0.6622	11.5942	615545.2807	12.1203
DRNLLESAKAHW	1.0000	0.0000	0.7750	11.4239	505945.1351	11.9894
DRNPHGTMANIS	1.0000	0.0000	0.7158	10.9107	280208.9786	11.5949
DRNQSRAKLNRV	1.0000	0.0000	0.6855	10.4578	166354.6600	11.2468
DRPNYVYWNHKF	1.0000	0.0000	0.8024	12.6642	2109780.3435	12.9427
DRRSAAADPQSN	1.0000	0.0000	0.6913	10.4386	162718.2276	11.2320
DRSGNSTYFNHD	1.0000	0.0000	0.7441	10.7075	221758.9081	11.4387
DRSWSSQSRPYD	1.0000	0.0000	0.8277	11.1780	381184.8313	11.8003
DRTALANSDRLT	1.0000	0.0000	0.6622	10.0980	109934.5143	10.9702
DRTGMHSIFFLP	50.0000	585.1851	0.7183	13.0619	23583785.6746	11.9426
DRTHASAESQNR	1.0000	0.0000	0.7123	10.6387	204886.7995	11.3859
DRYPFKPRGYKH	1.0000	0.0000	0.6682	12.0854	1083518.2031	12.4978
DRYQPPTIYSQC	1.0000	0.0000	0.7578	11.9675	946024.2055	12.4072
DRYSCGLEQQKD	1.0000	0.0000	0.7486	11.6382	647509.5291	12.1541
DSADFLSLADRT	1.0000	0.0000	0.6822	10.1172	112396.1050	10.9850
DSADTHKLLVTD	1.0000	0.0000	0.6772	10.4114	157711.5182	11.2112
DSAKEHPDKTKP	1.0000	0.0000	0.6625	10.6317	203233.8733	11.3805
DSALTEFQMLNR	1.0000	0.0000	0.7018	10.6356	204140.8768	11.3834
DSASKPSKILST	1.0000	0.0000	0.6709	9.3540	46679.9480	10.3984
DSAVRIGRRNNN	1.0000	0.0000	0.6927	10.5286	180481.1919	11.3012
DSCALVKLKHFN	1.0000	0.0000	0.7554	11.1386	364282.0675	11.7701
DSCKLTKKAIMR	1.0000	0.0000	0.7327	11.1936	388090.0088	11.8123
DSCLISNLFLTM	1.0000	0.0000	0.7571	10.5335	181512.2806	11.3050
DSCTSTVQAIAP	1.0000	0.0000	0.7420	11.0399	325180.0343	11.6943
DSDFNKNEDSNN	1.0000	0.0000	0.6675	9.5455	58195.6257	10.5456
DSDLNLTNNSDD	1.0000	0.0000	0.6425	9.1660	37598.4481	10.2539
DSDLQMYTSNNT	1.0000	0.0000	0.7204	10.2232	126984.3554	11.0665
DSDNGTGIAKNE	1.0000	0.0000	0.6694	10.3270	143097.3553	11.1462
DSDPLPGSRQIR	1.0000	0.0000	0.6876	10.4079	157081.3325	11.2085
DSDPNKHKWADP	1.0000	0.0000	0.7563	11.4782	538587.2259	12.0311
DSDSNPSTDAGY	1.0000	0.0000	0.7150	10.1383	115156.9239	11.0012
DSDSSAAIQVNW	1.0000	0.0000	0.7911	11.0397	325083.1925	11.6941
DSEEQFLLPASN	1.0000	0.0000	0.6875	10.0616	105424.0638	10.9423
DSEHPGELNKRK	1.0000	0.0000	0.6862	10.6150	199369.8205	11.3676
DSEMKVESIKSS	1.0000	0.0000	0.7272	10.0839	108163.8135	10.9594
DSENNKDVLPFL	1.0000	0.0000	0.6719	10.0571	104888.1081	10.9389
DSFLMYMALGQK	1.0000	0.0000	0.7503	11.5036	554577.3423	12.0506
DSFVHRSLSADS	1.0000	0.0000	0.7415	10.1732	119879.4137	11.0280
DSGKAATERLWW	1.0000	0.0000	0.8417	12.5305	1808755.0617	12.8399
DSGLCTASISNT	1.0000	0.0000	0.7389	10.2261	127415.1775	11.0687
DSGPEANQDKGP	1.0000	0.0000	0.6695	10.6789	214585.7337	11.4167
DSGQYYNFPMNQ	1.0000	0.0000	0.7608	11.5456	582065.1227	12.0829
DSGTPKVIANNT	1.0000	0.0000	0.6684	10.2585	132247.6163	11.0936
DSHYTQRSDADS	1.0000	0.0000	0.7441	10.6444	206230.2400	11.3902
DSIIFSKVLSRG	1.0000	0.0000	0.7122	10.2213	126711.4870	11.0651
DSIKKTHKVLNT	1.0000	0.0000	0.6740	10.2685	133782.8364	11.1013
DSILCDTYNRGM	1.0000	0.0000	0.7761	11.5328	573504.9398	12.0731
DSILGVITDDQY	1.0000	0.0000	0.6912	10.9084	279477.6086	11.5931
DSISSATGKNSS	1.0000	0.0000	0.6841	9.2188	39955.3719	10.2945
DSKAIPGADGQS	1.0000	0.0000	0.6891	10.5996	195871.1979	11.3558
DSKDEGSVLNQR	1.0000	0.0000	0.6954	10.2726	134420.7464	11.1045
DSKEKKVCTSLR	1.0000	0.0000	0.7349	10.7227	225677.1771	11.4504
DSKIRTVLKKKR	1.0000	0.0000	0.6584	10.3823	152510.0904	11.1888
DSKMISPQQVVR	1.0000	0.0000	0.7235	11.0340	322972.6750	11.6897
DSKNNHYMFDTA	1.0000	0.0000	0.7400	11.1078	351618.3049	11.7464
DSLAEVFMTPDR	1.0000	0.0000	0.6955	11.0431	326353.9518	11.6967
DSLAKVATSDEF	1.0000	0.0000	0.6900	10.3616	148928.4378	11.1729
DSLDDDESNGIF	1.0000	0.0000	0.6834	10.1058	110931.0198	10.9763
DSLGRVETSRFW	1.0000	0.0000	0.7956	11.5864	610012.1634	12.1143
DSLISQGEKYVC	1.0000	0.0000	0.7802	11.3546	467144.7133	11.9361
DSLMTTNFISTD	1.0000	0.0000	0.6932	10.0698	106427.9880	10.9486
DSLNKSNLKILM	1.0000	0.0000	0.6750	9.5458	58218.3695	10.5458
DSLPNLYQPEPN	1.0000	0.0000	0.6880	10.2452	130238.2747	11.0834
DSLQIQANNNGH	1.0000	0.0000	0.6995	10.3889	153672.6752	11.1938
DSLSDPFNKMFE	1.0000	0.0000	0.7145	10.4391	162822.3398	11.2325
DSLSHIKGEKPW	1.0000	0.0000	0.7846	11.3625	471403.4346	11.9422
DSLSLPKNVARD	1.0000	0.0000	0.6793	9.9178	89346.3620	10.8318
DSLTLLSNSDNM	1.0000	0.0000	0.6751	9.2617	41976.3624	10.3275
DSLVSEPRHTTT	1.0000	0.0000	0.6994	10.3747	151190.0991	11.1830
DSNDRTGMHSIF	1.0000	0.0000	0.7396	10.8789	270135.9652	11.5704
DSNNFGVMYGEL	1.0000	0.0000	0.7489	11.2009	391404.0872	11.8180
DSNNPPNGAFFV	1.0000	0.0000	0.6981	10.5705	189405.7268	11.3334
DSNPSTDAGYLI	1.0000	0.0000	0.7036	10.2800	135573.7495	11.1102
DSNTFNIAPFSP	1.0000	0.0000	0.6888	10.1151	112120.4728	10.9834
DSPIVIPATTIK	1.0000	0.0000	0.6507	10.5101	176677.0751	11.2870
DSPNSLNNEQRE	1.0000	0.0000	0.6760	9.7236	71439.6834	10.6825
DSPVELIKPVEY	1.0000	0.0000	0.6928	11.0043	312104.9099	11.6669
DSQERDLNKNPN	1.0000	0.0000	0.6615	9.8997	87501.8719	10.8179
DSQKATFGLQLN	1.0000	0.0000	0.6789	10.3522	147325.3875	11.1657
DSQMKHEYLISG	1.0000	0.0000	0.7593	11.1706	377984.4579	11.7947
DSQNGGYEHKKI	1.0000	0.0000	0.7143	11.1963	389340.4933	11.8145
DSRKDLGTFQIC	1.0000	0.0000	0.7256	11.2540	416055.3523	11.8588
DSRLSKTKINHA	1.0000	0.0000	0.6901	10.1011	110329.9947	10.9726
DSRNPPAMAIEQ	1.0000	0.0000	0.6878	10.9570	295566.1972	11.6305
DSRSSFKVPYQR	1.0000	0.0000	0.7475	10.7665	237360.1758	11.4841
DSRTDAFYDNSI	1.0000	0.0000	0.7112	10.5317	181145.5045	11.3036
DSRVSQTCNPLS	1.0000	0.0000	0.7549	10.4369	162413.4609	11.2308
DSSAAIQVNWLI	1.0000	0.0000	0.7781	11.1815	382719.0395	11.8030
DSSAQKSFNSNN	1.0000	0.0000	0.6859	9.3059	44167.9190	10.3614
DSSATGKFTVLE	1.0000	0.0000	0.6942	10.3747	151191.1348	11.1830
DSSDKDDNDISL	1.0000	0.0000	0.6607	9.4286	50866.9063	10.4557
DSSEFDHRKNNL	1.0000	0.0000	0.7038	10.1446	115997.1857	11.0061
DSSELLLSSFKF	1.0000	0.0000	0.6904	9.4247	50641.6166	10.4528
DSSHSPLNVSGD	1.0000	0.0000	0.7219	9.8149	79364.2983	10.7527
DSSIKFREDDIE	1.0000	0.0000	0.6796	10.4321	161519.3120	11.2271
DSSMDSDLQMYT	1.0000	0.0000	0.7666	10.6869	216561.0611	11.4229
DSSPKMTNNGCE	1.0000	0.0000	0.7627	10.8141	250726.0124	11.5207
DSSRTGKMKKHS	1.0000	0.0000	0.7376	10.5051	175679.5533	11.2832
DSSSTKPSHEEQ	1.0000	0.0000	0.7149	9.9494	92654.5367	10.8561
DSSTNSPKAISS	1.0000	0.0000	0.6723	9.0919	34522.9127	10.1970
DSSTTQKYINEI	1.0000	0.0000	0.6955	10.2732	134506.7611	11.1049
DSSVAFKESTYF	1.0000	0.0000	0.7454	10.6845	215968.9100	11.4210
DSSVLRTYEVMA	1.0000	0.0000	0.7525	11.1133	353830.0617	11.7506
DSSWKTGYLSIE	1.0000	0.0000	0.8034	11.1057	350737.4875	11.7448
DSTLERNLSLNE	1.0000	0.0000	0.6597	9.4222	50494.5923	10.4508
DSTLYSKISSDA	1.0000	0.0000	0.7057	9.7154	70768.1500	10.6762
DSTPPKMQGNFE	1.0000	0.0000	0.6939	10.9014	277254.4061	11.5878
DSTQETSSNDRL	1.0000	0.0000	0.6763	9.6022	62120.8240	10.5892
DSTQLSGNVTNR	1.0000	0.0000	0.6892	9.9619	93995.5186	10.8657
DSTTMNKNKSIQ	1.0000	0.0000	0.6876	9.9759	95516.8541	10.8764
DSTVNSEFSVSA	1.0000	0.0000	0.7220	9.9252	90103.3157	10.8374
DSVQEGDNEEDF	1.0000	0.0000	0.6805	10.8985	276311.9354	11.5855
DSWSEGVKNLDR	1.0000	0.0000	0.7797	11.1639	375054.2674	11.7895
DSYDSLSHIKGE	1.0000	0.0000	0.7403	10.4627	167301.8620	11.2506
DSYTNNFECVTS	1.0000	0.0000	0.7788	10.9790	303146.5154	11.6474
DSYVNHAFPVFD	1.0000	0.0000	0.7309	11.5639	594412.8804	12.0970
DTAASRGQSKYR	1.0000	0.0000	0.7188	10.9253	284977.7609	11.6062
DTADEMLVSKAS	1.0000	0.0000	0.7072	10.5287	180516.6450	11.3013
DTANSNSYPIDN	1.0000	0.0000	0.6928	9.9373	91373.3905	10.8468
DTCLTSGSQNSW	1.0000	0.0000	0.8340	11.2217	400882.4087	11.8340
DTDESQAVQPLK	1.0000	0.0000	0.6649	10.6045	196981.0224	11.3596
DTDLISTRRLRP	1.0000	0.0000	0.6582	10.2534	131480.9850	11.0897
DTDLPSHALSVK	1.0000	0.0000	0.6960	10.2220	126808.2092	11.0656
DTDQGISFHYKM	1.0000	0.0000	0.7257	11.6368	646514.6755	12.1531
DTEILSIIVTDN	1.0000	0.0000	0.6571	10.1583	117844.1142	11.0166
DTELTRNQWAAK	1.0000	0.0000	0.7244	11.5327	573493.0466	12.0730
DTESVQFHTGKN	1.0000	0.0000	0.6985	10.9359	288468.0700	11.6143
DTFKIRPLLDQS	1.0000	0.0000	0.6632	10.3369	144744.3780	11.1539
DTFNNLYAIKKT	1.0000	0.0000	0.6688	10.5314	181068.9072	11.3034
DTFNVVPQRDHL	1.0000	0.0000	0.6750	11.2339	406532.0576	11.8433
DTGQDNSLYYLN	1.0000	0.0000	0.7222	10.5664	188513.0396	11.3303
DTGTSYEDDNFQ	1.0000	0.0000	0.6950	10.8479	260685.7447	11.5467
DTHKLLVTDHSY	1.0000	0.0000	0.7266	10.9825	304375.6859	11.6501
DTHPFGGVLNNE	1.0000	0.0000	0.6870	11.0398	325144.1255	11.6942
DTHTLSTEGLIG	1.0000	0.0000	0.6835	10.5103	176734.9620	11.2872
DTHVVRVIEFRD	1.0000	0.0000	0.6410	11.7864	767966.8438	12.2680
DTIAPLIVNKID	1.0000	0.0000	0.6363	10.4939	173421.8443	11.2746
DTIDCGGNNDKA	1.0000	0.0000	0.6999	11.1767	380638.1080	11.7994
DTINDKKFPQNF	1.0000	0.0000	0.6481	10.5894	193568.9771	11.3479
DTKCEPVNNSQS	1.0000	0.0000	0.7407	10.6044	196942.4210	11.3595
DTKSKLPPNTTW	1.0000	0.0000	0.7253	10.7906	244050.3469	11.5026
DTLCASNGVYDE	1.0000	0.0000	0.7591	11.3848	483700.1049	11.9594
DTLGIHLINEIS	1.0000	0.0000	0.6816	10.3406	145356.4329	11.1567
DTLNGQLPPEEQ	1.0000	0.0000	0.6486	10.5629	187750.3916	11.3276
DTLNQNNEPNVL	1.0000	0.0000	0.6541	9.8925	86776.2623	10.8123
DTLNSHRIDNTL	1.0000	0.0000	0.6726	9.9737	95276.1125	10.8747
DTLPITIMNTLA	1.0000	0.0000	0.6560	10.4123	157874.9156	11.2119
DTLPLITMQNQV	1.0000	0.0000	0.6720	10.7452	231616.2175	11.4677
DTMFELDSLDDD	1.0000	0.0000	0.6813	10.5100	176669.4220	11.2869
DTMPISKKNNSS	1.0000	0.0000	0.6904	9.6828	68167.2061	10.6512
DTPASISQVPES	1.0000	0.0000	0.6983	10.1846	121467.2996	11.0368
DTPGSNNALENH	1.0000	0.0000	0.6884	10.1919	122496.0957	11.0425
DTPNLNDNVALG	1.0000	0.0000	0.6577	10.1282	113834.5729	10.9935
DTQNAQNEESSV	1.0000	0.0000	0.6939	10.2126	125446.4703	11.0584
DTRVNSETSISQ	1.0000	0.0000	0.6953	9.9418	91848.2608	10.8502
DTSKALIIWKIF	1.0000	0.0000	0.7408	11.3366	457587.8217	11.9223
DTSNPMNSAQGP	1.0000	0.0000	0.7101	10.3442	145968.9230	11.1595
DTSSQPEAPQKL	1.0000	0.0000	0.6755	10.1865	121736.4232	11.0383
DTSSVNLQDLSK	1.0000	0.0000	0.6751	9.4872	54420.5409	10.5008
DTTEHYQSVMEK	1.0000	0.0000	0.7240	11.5399	578230.5522	12.0785
DTTYGLKERKCG	1.0000	0.0000	0.7111	11.7105	703732.6158	12.2097
DTVQEFNNDKPM	1.0000	0.0000	0.6739	11.0008	310844.3345	11.6642
DTYGSKTKEMTD	1.0000	0.0000	0.6982	10.9695	299860.6055	11.6401
DTYNRGMIYLKN	1.0000	0.0000	0.7228	11.3124	445016.0220	11.9037
DVCDGEAEDSSA	1.0000	0.0000	0.7504	11.2750	426223.7023	11.8749
DVDFVGALDGPH	1.0000	0.0000	0.6577	11.6270	639190.4262	12.1454
DVDPINSRILRN	1.0000	0.0000	0.6723	10.2551	131730.5405	11.0910
DVFYTQHDVINT	1.0000	0.0000	0.6850	11.5696	598370.5447	12.1014
DVHKIKFHDTSN	1.0000	0.0000	0.7062	10.9645	298146.3522	11.6363
DVICTMVQQKTL	1.0000	0.0000	0.7123	11.8276	805316.5999	12.2997
DVINTSNGTVLC	1.0000	0.0000	0.7385	10.8563	263211.4888	11.5531
DVKTSLLYSPLT	1.0000	0.0000	0.6934	9.9986	98047.4295	10.8938
DVLFDNFTSENE	1.0000	0.0000	0.6853	10.3863	153208.1809	11.1918
DVLGSLKVVRIS	1.0000	0.0000	0.7102	10.5004	174728.6438	11.2796
DVLPFLNHAKKS	1.0000	0.0000	0.6948	10.5161	177914.4481	11.2916
DVNKRRTMLRRK	1.0000	0.0000	0.6719	11.0709	336983.9458	11.7181
DVNSRKEALRKN	1.0000	0.0000	0.6756	10.2793	135455.6426	11.1096
DVPSELSASEIH	1.0000	0.0000	0.7212	10.3270	143113.0648	11.1463
DVQTEYHFNMTR	1.0000	0.0000	0.6994	11.8831	858466.6333	12.3424
DVRTTYKVYEGF	1.0000	0.0000	0.6699	11.9644	942712.3599	12.4049
DVSETYKPTGVT	1.0000	0.0000	0.6919	11.0316	322058.3327	11.6878
DVSIKCTDDHIP	1.0000	0.0000	0.7252	11.3816	481873.1483	11.9568
DVTYYDRTGMHS	1.0000	0.0000	0.7510	11.9550	932461.4160	12.3976
DVVIFFSGPVDN	1.0000	0.0000	0.6983	11.1723	378691.1589	11.7960
DWKLAIWENGDL	1.0000	0.0000	0.8178	12.3665	1497644.1256	12.7139
DWLSNDESTDLA	1.0000	0.0000	0.7487	10.6431	205925.4072	11.3892
DWRSQIQNPLST	1.0000	0.0000	0.7665	11.0023	311402.1548	11.6654
DYAQLTGPNDLV	1.0000	0.0000	0.6792	10.9256	285060.5227	11.6063
DYCNNLHYVRSR	1.0000	0.0000	0.8173	11.8463	822857.9681	12.3141
DYDAVEKVTAQL	1.0000	0.0000	0.6596	11.3573	468620.1605	11.9382
DYDDLDELRPHN	1.0000	0.0000	0.6826	10.9374	288984.7296	11.6155
DYFTILLPADQE	1.0000	0.0000	0.6626	11.0234	319058.3919	11.6816
DYFTNIDGSQLP	1.0000	0.0000	0.6986	10.7384	229804.3244	11.4625
DYKSCIDRTGMH	1.0000	0.0000	0.7756	12.1160	1122419.8452	12.5213
DYKTTLVSSMRA	1.0000	0.0000	0.7362	10.7945	245132.8860	11.5056
DYNGLLGPEMPS	1.0000	0.0000	0.7261	10.9252	284943.5237	11.6061
DYNGLPQDLDGN	1.0000	0.0000	0.6826	10.7035	220764.2271	11.4357
DYNPLSLIEADR	1.0000	0.0000	0.6892	10.4762	169915.6525	11.2609
DYPNNESLTLYT	1.0000	0.0000	0.7077	10.3436	145863.3425	11.1590
DYPNNPDSPIVI	1.0000	0.0000	0.6899	10.5846	192516.8857	11.3443
DYQNTLVIDNNS	1.0000	0.0000	0.6949	10.2315	128205.1676	11.0729
DYQTDYNGLLGP	1.0000	0.0000	0.7011	11.1742	379545.1318	11.7975
DYRLFDRTGMHS	1.0000	0.0000	0.7392	11.6132	629152.0565	12.1349
DYSKWATRKPEA	1.0000	0.0000	0.7628	11.8811	856455.4917	12.3408
DYSQRLLDSLVS	1.0000	0.0000	0.7219	10.0580	104991.7602	10.9395
DYTGVYIISPNY	1.0000	0.0000	0.7452	11.5153	562085.0453	12.0596
DYTRSSILHICS	1.0000	0.0000	0.7981	10.9993	310312.5561	11.6630
DYVSSPERRPNE	1.0000	0.0000	0.7217	10.7643	236756.5479	11.4824
EAASNIDKNKHP	1.0000	0.0000	0.6796	10.4563	166075.5420	11.2457
EADLRYLKRDPV	1.0000	0.0000	0.6649	11.1456	367261.4778	11.7755
EADNLPSQDSEE	1.0000	0.0000	0.6791	10.0974	109865.6702	10.9698
EADRTGMHSIFF	1.0000	0.0000	0.7090	11.6294	641031.1425	12.1474
EAEDSSAQKSFN	1.0000	0.0000	0.7044	10.1164	112290.3488	10.9844
EAESGETVLSTP	1.0000	0.0000	0.6905	10.3787	151879.0483	11.1860
EAFIESISKKDN	1.0000	0.0000	0.6803	10.2089	124918.0897	11.0555
EAFSIRKSSSSS	1.0000	0.0000	0.7090	9.3670	47386.6710	10.4084
EAHEMYKHSQID	1.0000	0.0000	0.7314	11.8743	849752.0754	12.3355
EAHSQGFVISKF	1.0000	0.0000	0.7316	11.2205	400306.5720	11.8330
EAHSRQKFIAHG	1.0000	0.0000	0.7000	11.6301	641524.4915	12.1479
EAIGRGHNNLED	1.0000	0.0000	0.6772	10.9989	310170.6192	11.6627
EAIVKSLVPWSN	1.0000	0.0000	0.7822	11.2058	393599.2253	11.8217
EAKSSIIIEANL	1.0000	0.0000	0.6746	10.0243	100993.5219	10.9136
EALDTLCASNGV	1.0000	0.0000	0.7365	10.9666	298841.7869	11.6379
EALQTSNKATAQ	1.0000	0.0000	0.6666	10.3492	146813.8059	11.1634
EALRKNDRTGMH	1.0000	0.0000	0.6846	11.2998	438608.8076	11.8940
EALSACANDTLN	1.0000	0.0000	0.7213	10.5560	186265.6344	11.3223
EAMLRTATSISK	1.0000	0.0000	0.7011	10.4289	160912.0805	11.2246
EANADTGTSYED	1.0000	0.0000	0.6894	10.8003	246772.8709	11.5101
EANHHPIGDSST	1.0000	0.0000	0.7255	10.7264	226654.3461	11.4533
EANLIILFHMSE	1.0000	0.0000	0.7190	10.8779	269848.2718	11.5697
EANPSDKSSLFM	1.0000	0.0000	0.7177	10.0843	108223.0762	10.9598
EANQDKGPTNTQ	1.0000	0.0000	0.6463	10.5991	195748.4815	11.3554
EANVISNISVSN	1.0000	0.0000	0.7012	9.7775	76015.3634	10.7239
EAPQKLGMVIFF	1.0000	0.0000	0.6591	11.6714	672724.5267	12.1796
EAPSEASSQLLS	1.0000	0.0000	0.6953	9.6094	62637.5207	10.5947
EAQLDNFSQERT	1.0000	0.0000	0.6789	10.6079	197742.9850	11.3622
EAQLPESHLTTK	1.0000	0.0000	0.6778	10.4871	172063.3565	11.2693
EAQNQSYESIRQ	1.0000	0.0000	0.7242	10.8494	261129.4575	11.5478
EAQYTNKLFCSS	1.0000	0.0000	0.7763	11.0404	325371.2625	11.6946
EARMTQLPEEAL	1.0000	0.0000	0.6599	11.1290	360272.3913	11.7627
EARSGCTLNSST	1.0000	0.0000	0.7508	10.3761	151423.4177	11.1840
EASCIEGNLNND	1.0000	0.0000	0.7298	10.6530	208274.3197	11.3968
EASFQPAQNEYP	1.0000	0.0000	0.6989	11.1825	383180.3704	11.8038
EASQGRDISLAN	1.0000	0.0000	0.6944	10.3119	140631.5394	11.1346
EASSQLLSQNKA	1.0000	0.0000	0.6882	9.6973	69315.3232	10.6623
EASTNRRFSEYL	1.0000	0.0000	0.7246	10.5986	195646.6715	11.3551
EATAMELLVESN	1.0000	0.0000	0.7003	10.6333	203613.5590	11.3817
EATICQGSESSN	1.0000	0.0000	0.7609	10.6525	208156.5148	11.3964
EATIKCSTVVPN	1.0000	0.0000	0.7275	11.1592	373050.4443	11.7859
EATTAFSPFDHN	1.0000	0.0000	0.6930	10.8952	275271.9177	11.5830
EAVHSLEFYPPE	1.0000	0.0000	0.7150	11.4509	521924.7810	12.0101
EAVNKASTILFK	1.0000	0.0000	0.6747	10.4510	165070.6728	11.2416
EAVSKTDRTGMH	1.0000	0.0000	0.7059	11.3592	469648.7694	11.9397
EAVTDTKSKLPP	1.0000	0.0000	0.6550	10.3377	144878.0521	11.1545
EAVTMGLNILPG	1.0000	0.0000	0.6822	11.0360	323723.1116	11.6913
EAYKKMRDFDPS	1.0000	0.0000	0.7038	11.3668	473771.1463	11.9455
EAYYSSQFPGTS	1.0000	0.0000	0.7716	10.9994	310364.0190	11.6631
ECCEERQSDTPL	1.0000	0.0000	0.7741	11.7950	775625.5671	12.2746
ECEDRTGMHSIF	1.0000	0.0000	0.7571	12.0831	1080739.2929	12.4961
ECEMHISNAPHN	1.0000	0.0000	0.7903	11.7734	756539.6402	12.2580
ECENQGPTIAEK	1.0000	0.0000	0.6865	11.5079	557302.3373	12.0539
ECLCPTHGQNGT	1.0000	0.0000	0.7754	12.2034	1241191.8984	12.5885
ECLQNTNPNDIK	1.0000	0.0000	0.6992	10.6691	212185.5002	11.4092
ECNVIVIHEYYL	1.0000	0.0000	0.7602	12.4036	1563043.0879	12.7424
ECQNVRSNHKMK	1.0000	0.0000	0.7807	11.6179	632533.9211	12.1385
ECSGTLCSLITH	1.0000	0.0000	0.8198	11.4389	514744.6359	12.0009
ECTTPEKDAECE	1.0000	0.0000	0.7183	12.0562	1047698.5303	12.4753
ECVHDRANGFLK	1.0000	0.0000	0.7249	11.8982	873474.7994	12.3539
ECVTSGEDNKSV	1.0000	0.0000	0.7584	11.0330	322581.4797	11.6889
EDAPTKPNNIEN	1.0000	0.0000	0.6398	10.2324	128332.2422	11.0735
EDDEHSDNQLFT	1.0000	0.0000	0.6874	10.6111	198484.9898	11.3647
EDDIELFARIGV	1.0000	0.0000	0.6374	11.2550	416533.9276	11.8596
EDDNFQLKNTKI	1.0000	0.0000	0.6447	10.3126	140749.6597	11.1352
EDDQNLPGYGLT	1.0000	0.0000	0.6763	10.8802	270558.8699	11.5715
EDDRLTVQAVVY	1.0000	0.0000	0.6632	11.5860	609773.0124	12.1140
EDDSKIRTVLKK	1.0000	0.0000	0.6560	10.3641	149349.1231	11.1748
EDDSRKDLGTFQ	1.0000	0.0000	0.6690	10.6503	207632.6568	11.3948
EDDTKCEPVNNS	1.0000	0.0000	0.7212	10.8290	255071.8665	11.5321
EDEEPPPMSNKT	1.0000	0.0000	0.6765	10.6237	201380.5464	11.3743
EDEFVDNKVTER	1.0000	0.0000	0.6469	11.1119	353267.8877	11.7496
EDEITFKTLTEA	1.0000	0.0000	0.6309	10.6732	213183.0829	11.4124
EDENESKILSAI	1.0000	0.0000	0.6721	9.9833	96341.4534	10.8821
EDEQSLSLIYCD	1.0000	0.0000	0.7636	10.9757	302004.7332	11.6449
EDFEDVPSELSA	1.0000	0.0000	0.6946	10.5081	176290.0231	11.2855
EDFGAETNKQFI	1.0000	0.0000	0.6453	11.1198	356500.7845	11.7556
EDGLKSIARAQS	1.0000	0.0000	0.6904	10.4524	165340.0527	11.2427
EDGTGHDILHSY	1.0000	0.0000	0.7280	11.4171	502008.1477	11.9842
EDIDNQYDLFLV	1.0000	0.0000	0.6793	10.9778	302716.0285	11.6465
EDIMNYGNYLES	1.0000	0.0000	0.7515	11.1439	366515.8701	11.7741
EDITGPVVKDSW	1.0000	0.0000	0.7514	11.7991	779316.2907	12.2778
EDLELHVHLIGD	1.0000	0.0000	0.6855	11.1785	381418.4375	11.8008
EDLKARQYLSIV	1.0000	0.0000	0.6982	10.8720	268001.9079	11.5652
EDLYEDPRRKIP	1.0000	0.0000	0.6466	11.1386	364288.8341	11.7701
EDNISTAPTKEL	1.0000	0.0000	0.6512	10.0820	107937.9338	10.9580
EDNKSVKLHTSN	1.0000	0.0000	0.6928	9.9572	93488.9190	10.8620
EDNLLEDDQNLP	1.0000	0.0000	0.6433	10.0270	101313.0878	10.9157
EDPIIYGTFQLD	1.0000	0.0000	0.6550	11.2559	416965.3874	11.8602
EDPPSDPTDSLS	1.0000	0.0000	0.6699	9.6817	68074.6988	10.6503
EDPRRKIPPLKS	1.0000	0.0000	0.6537	10.4489	164674.6012	11.2400
EDPRYESTDYFT	1.0000	0.0000	0.7067	11.3125	445034.0442	11.9037
EDQDDTDESQAV	1.0000	0.0000	0.6601	10.8169	251527.6826	11.5228
EDQNQKKKFHDT	1.0000	0.0000	0.6530	10.9791	303176.8531	11.6475
EDQSSNSNSPET	1.0000	0.0000	0.6796	9.3422	46050.2506	10.3893
EDRISAKINNNV	1.0000	0.0000	0.6735	10.2158	125913.4158	11.0608
EDRLDINDNEDE	1.0000	0.0000	0.6410	10.3810	152291.7964	11.1878
EDRLSSAITSGP	1.0000	0.0000	0.6937	9.9970	97873.2763	10.8926
EDRPNYVYWNHK	1.0000	0.0000	0.7972	12.5551	1860818.1174	12.8588
EDRTGMHSIFFL	3.0000	23.9451	0.7192	11.8792	1480109.5185	11.9726
EDRYQPPTIYSQ	1.0000	0.0000	0.7029	11.3841	483286.6019	11.9588
EDSDSSAAIQVN	1.0000	0.0000	0.7032	10.1067	111046.9998	10.9770
EDSNDRTGMHSI	1.0000	0.0000	0.7309	10.7698	238258.8783	11.4866
EDSNNPPNGAFF	1.0000	0.0000	0.6893	10.4579	166380.1468	11.2469
EDSRSSFKVPYQ	1.0000	0.0000	0.7440	10.7200	224975.4895	11.4483
EDSSAQKSFNSN	1.0000	0.0000	0.6964	9.5367	57611.2929	10.5388
EDSTPPKMQGNF	1.0000	0.0000	0.6939	10.9014	277254.4061	11.5878
EDTHTLSTEGLI	1.0000	0.0000	0.6771	10.4225	159729.0117	11.2196
EDVPSELSASEI	1.0000	0.0000	0.6984	10.0912	109078.8667	10.9650
EDYRLFDRTGMH	1.0000	0.0000	0.6884	11.9414	918052.2112	12.3872
EDYSKWATRKPE	1.0000	0.0000	0.7619	11.8605	836339.1631	12.3249
EEAFIESISKKD	1.0000	0.0000	0.6799	10.4397	162939.3645	11.2329
EEALQTSNKATA	1.0000	0.0000	0.6639	10.3075	139928.7710	11.1313
EEASTNRRFSEY	1.0000	0.0000	0.7259	10.8054	248231.3511	11.5140
EEATTAFSPFDH	1.0000	0.0000	0.6837	11.1260	359056.3340	11.7604
EEDDSRKDLGTF	1.0000	0.0000	0.6666	10.6086	197895.4383	11.3627
EEDFGAETNKQF	1.0000	0.0000	0.6456	11.1614	373965.1448	11.7876
EEDIDNQYDLFL	1.0000	0.0000	0.6721	10.8652	265915.5988	11.5599
EEDQDDTDESQA	1.0000	0.0000	0.6531	10.7043	220950.0920	11.4363
EEDYSKWATRKP	1.0000	0.0000	0.7619	11.8605	836339.1631	12.3249
EEFFHLEDDSKI	1.0000	0.0000	0.6870	10.9554	295019.4247	11.6293
EEFGNLFDRTHA	1.0000	0.0000	0.6732	11.2855	431423.4411	11.8830
EEFPQDVLFDNF	1.0000	0.0000	0.6607	11.1730	379013.5325	11.7965
EEGSISAEDSND	1.0000	0.0000	0.6959	10.0196	100455.0215	10.9100
EEHHTRITKIDS	1.0000	0.0000	0.6870	11.0148	315896.6446	11.6749
EEIYLKNLSNCL	1.0000	0.0000	0.7432	10.6274	202223.6495	11.3771
EEKADKNIDMDL	1.0000	0.0000	0.6537	10.7435	231162.6970	11.4664
EEKFVALGRNLN	1.0000	0.0000	0.6736	10.7032	220677.4540	11.4354
EELISFHLRFDR	1.0000	0.0000	0.7006	10.9938	308351.2273	11.6588
EENAFQNHPPSG	1.0000	0.0000	0.7035	10.9191	282941.0814	11.6014
EENGSRNTKYNE	1.0000	0.0000	0.7009	10.4934	173329.3135	11.2742
EENLRGDLLSKS	1.0000	0.0000	0.6757	9.7666	75071.4980	10.7156
EENSRTYRDEVP	1.0000	0.0000	0.6968	11.0156	316188.9127	11.6755
EEPPPMSNKTSK	1.0000	0.0000	0.6924	10.2671	133576.1760	11.1003
EEQFLLPASNFS	1.0000	0.0000	0.7005	10.2325	128351.7114	11.0736
EEQKCNADYLQA	1.0000	0.0000	0.7179	11.7043	698745.8614	12.2049
EEQKVVTQEAQL	1.0000	0.0000	0.6403	11.2498	414070.1274	11.8556
EEQVASQEFKNR	1.0000	0.0000	0.6839	11.0149	315933.9607	11.6750
EERICLFQDQNS	1.0000	0.0000	0.7353	11.2451	411814.6407	11.8519
EERKCSLSSHKF	1.0000	0.0000	0.7826	10.8949	275160.6968	11.5827
EERNSNLRLMEG	1.0000	0.0000	0.7070	10.5456	184055.9446	11.3143
EESAAHDSRVSQ	1.0000	0.0000	0.7379	10.7233	225848.9415	11.4509
EESANSHEEDYS	1.0000	0.0000	0.7475	10.5650	188222.9301	11.3292
EESASPLLIIKY	1.0000	0.0000	0.7001	10.3242	142636.5653	11.1441
EESATVMTKDRY	1.0000	0.0000	0.7072	11.3295	453834.4988	11.9168
EESGTIQNNDKN	1.0000	0.0000	0.6671	10.0912	109083.3244	10.9650
EESLHKNSTQKD	1.0000	0.0000	0.6908	10.1171	112390.3689	10.9850
EESLIKSPRATE	1.0000	0.0000	0.6761	10.2090	124928.1971	11.0556
EESNDNEQTEDN	1.0000	0.0000	0.6636	10.0732	106848.1685	10.9512
EESRTSFIRNGL	1.0000	0.0000	0.6993	10.3303	143653.5889	11.1488
EESSVPFRSDES	1.0000	0.0000	0.7249	10.1462	116216.3580	11.0073
EESTMGAAFPLE	1.0000	0.0000	0.6951	11.1162	355011.8457	11.7529
EESYVNSVNSLA	1.0000	0.0000	0.7370	10.1786	120631.5238	11.0322
EETKKEPMICTL	1.0000	0.0000	0.6982	11.4516	522345.5037	12.0107
EEVKFRDNDANN	1.0000	0.0000	0.6633	10.6744	213466.5146	11.4133
EEVLLYTVVSQL	1.0000	0.0000	0.7171	10.9008	277044.9765	11.5873
EFDHRKNNLPSS	1.0000	0.0000	0.7051	10.1674	119082.2319	11.0236
EFFHLEDDSKIR	1.0000	0.0000	0.6895	11.0019	311259.9628	11.6650
EFGNLFDRTHAS	1.0000	0.0000	0.7075	10.9573	295659.5953	11.6307
EFHRTNDHAKPD	1.0000	0.0000	0.6680	11.3401	459400.6117	11.9249
EFITKKHKSPNH	1.0000	0.0000	0.6985	10.8464	260231.9779	11.5455
EFKLCDGQAILV	1.0000	0.0000	0.7035	11.6400	648850.7682	12.1555
EFKLVKNKGYEA	1.0000	0.0000	0.6771	11.2078	394512.8285	11.8233
EFKNRVETGHTC	1.0000	0.0000	0.7153	11.9142	889709.7902	12.3662
EFKPATMSKVEN	1.0000	0.0000	0.6960	10.9158	281868.2854	11.5988
EFLVAVPEPRGT	1.0000	0.0000	0.6441	11.3803	481156.1914	11.9558
EFNEDDTKCEPV	1.0000	0.0000	0.6914	11.4971	550437.8891	12.0456
EFNKLKASSIEK	1.0000	0.0000	0.6779	10.0154	99962.0271	10.9067
EFNNDKPMSIPK	1.0000	0.0000	0.6876	10.5253	179804.0433	11.2987
EFNNETGICSDQ	1.0000	0.0000	0.7362	11.1047	350344.4170	11.7440
EFNQDQVVNNDY	1.0000	0.0000	0.6977	11.1874	385347.9875	11.8076
EFNSSFIANFLV	1.0000	0.0000	0.7175	10.3859	153147.0495	11.1916
EFPQDVLFDNFT	1.0000	0.0000	0.6617	11.0570	331633.5901	11.7074
EFPSQKETLNSE	1.0000	0.0000	0.6839	10.1033	110618.7136	10.9744
EFQLKKSEKFDA	1.0000	0.0000	0.6707	10.7049	221096.9409	11.4367
EFQMLNRQISKS	1.0000	0.0000	0.7219	10.5813	191773.5537	11.3417
EFRDQVNTNTST	1.0000	0.0000	0.6790	10.4021	156027.6336	11.2040
EFSASGDTIAPL	1.0000	0.0000	0.6905	10.4084	157166.1149	11.2088
EFSDKNGDISRT	1.0000	0.0000	0.6877	10.2766	135040.9441	11.1076
EFSDLLPAECCE	1.0000	0.0000	0.7844	11.7457	732803.1142	12.2367
EFSKTQNDSDPL	1.0000	0.0000	0.6765	9.9796	95933.7484	10.8793
EFSVSAIFPRNI	1.0000	0.0000	0.7098	10.6804	214947.8481	11.4179
EFTPSNTISQLA	1.0000	0.0000	0.6821	10.0567	104830.9379	10.9385
EFVDNKVTERLS	1.0000	0.0000	0.6860	10.6388	204897.5798	11.3859
EFYNSEIITTDS	1.0000	0.0000	0.7059	10.4307	161258.6043	11.2260
EFYPPELSTKNR	1.0000	0.0000	0.6949	10.6913	217683.5962	11.4263
EFYQSNQFTVRM	1.0000	0.0000	0.7365	11.6477	654622.5880	12.1614
EGAPSRDIGIAN	1.0000	0.0000	0.6732	10.8124	250240.5753	11.5194
EGARVATKDRTG	1.0000	0.0000	0.6301	11.3305	454367.2591	11.9176
EGDLSSNQNKPE	1.0000	0.0000	0.6800	9.9055	88084.7811	10.8223
EGDNEEDFGAET	1.0000	0.0000	0.6421	11.1268	359379.5386	11.7610
EGENIEVQLSSF	1.0000	0.0000	0.7095	10.5075	176164.6908	11.2850
EGFSSAYDESDP	1.0000	0.0000	0.7374	10.6560	209001.2360	11.3991
EGGGVVNTIATN	1.0000	0.0000	0.6686	11.0662	335144.0926	11.7144
EGGVSNKEINSY	1.0000	0.0000	0.7305	10.6244	201532.0526	11.3748
EGHFKVPPLLFT	1.0000	0.0000	0.6719	11.2485	413410.9088	11.8545
EGHLDSTLERNL	1.0000	0.0000	0.6896	10.3050	139519.4150	11.1293
EGHNTLLDASHA	1.0000	0.0000	0.7120	10.7423	230849.8299	11.4655
EGHQRFTLMGDR	1.0000	0.0000	0.6710	11.8389	815817.2254	12.3083
EGHVPKEQLASM	1.0000	0.0000	0.7138	11.4024	493592.0665	11.9729
EGLEDITGPVVK	1.0000	0.0000	0.6428	11.1373	363765.0101	11.7691
EGLIGHIILTRS	1.0000	0.0000	0.6913	10.7676	237670.2657	11.4850
EGLISNKKFGIK	1.0000	0.0000	0.6744	10.4572	166238.3223	11.2463
EGMMKINKPFAS	1.0000	0.0000	0.7174	11.2417	410196.3396	11.8493
EGNALHTNQDAR	1.0000	0.0000	0.6755	10.8989	276451.3180	11.5859
EGNERVKDEVRD	1.0000	0.0000	0.6448	11.2532	415698.4122	11.8582
EGNFDNNKDFND	1.0000	0.0000	0.6669	10.3989	155448.2530	11.2015
EGNLNGVVCNFK	1.0000	0.0000	0.7428	11.3958	489862.5022	11.9678
EGNLNNDTHPFG	1.0000	0.0000	0.6863	10.6965	218969.4991	11.4303
EGNNKTIETLNT	1.0000	0.0000	0.6431	10.0008	98301.9804	10.8956
EGNVVSIAALSA	1.0000	0.0000	0.7111	10.5313	181044.0969	11.3033
EGNWYVANANDE	1.0000	0.0000	0.7747	12.0063	989254.6451	12.4370
EGNYDNDTDLIS	1.0000	0.0000	0.6878	10.3340	144266.2709	11.1517
EGPKKIDSYDSL	1.0000	0.0000	0.6999	10.4258	160339.1012	11.2222
EGSDQELTQPNQ	1.0000	0.0000	0.6738	10.5222	179160.4802	11.2963
EGSISAEDSNDR	1.0000	0.0000	0.6996	10.0662	105984.9747	10.9458
EGSKARDAYKQL	1.0000	0.0000	0.6924	11.0260	320005.0076	11.6835
EGSQSNCKLGQT	1.0000	0.0000	0.7538	10.8342	256601.4306	11.5361
EGSSLPCTGGFA	1.0000	0.0000	0.7661	11.2503	414295.8760	11.8560
EGSVLNQRNIDT	1.0000	0.0000	0.6818	10.3646	149432.2986	11.1752
EGTESRNYLVPR	1.0000	0.0000	0.7086	10.9585	296094.0846	11.6317
EGVKNLDRTGMH	1.0000	0.0000	0.6923	11.4331	511343.3396	11.9965
EGVPVPKLFPLN	1.0000	0.0000	0.6657	10.8622	265013.4966	11.5577
EGYANSNSKQRH	1.0000	0.0000	0.7468	10.8102	249619.2373	11.5177
EGYRLFKASKSM	1.0000	0.0000	0.7494	11.0825	341505.4335	11.7270
EHDAKITEDRLS	1.0000	0.0000	0.6745	10.6885	216961.5575	11.4241
EHDSSATGKFTV	1.0000	0.0000	0.7162	10.8174	251680.2632	11.5232
EHDTLNSHRIDN	1.0000	0.0000	0.7029	10.5323	181260.4548	11.3041
EHHTRITKIDSQ	1.0000	0.0000	0.6891	11.0565	331439.9773	11.7070
EHKKIDQEIDGQ	1.0000	0.0000	0.6315	11.3118	444695.1065	11.9032
EHKSRDESAENA	1.0000	0.0000	0.7065	10.5762	190665.5859	11.3378
EHLPSLVVRVLN	1.0000	0.0000	0.7154	10.6936	218256.1580	11.4281
EHPDKTKPNQQP	1.0000	0.0000	0.6459	10.9049	278361.6599	11.5905
EHPGELNKRKVK	1.0000	0.0000	0.6655	11.0275	320542.8051	11.6847
EHPISIRKLDSK	1.0000	0.0000	0.6910	10.3466	146375.5039	11.1614
EHRYSKSHLVGK	1.0000	0.0000	0.7653	11.2610	419409.1832	11.8641
EHSDNQLFTADN	1.0000	0.0000	0.6934	10.4628	167331.5927	11.2507
EHSEDGLKSIAR	1.0000	0.0000	0.7075	10.6260	201899.1520	11.3761
EHSEIWEESGTI	1.0000	0.0000	0.7913	11.6930	689728.9145	12.1963
EHYGKALNLLKL	1.0000	0.0000	0.6976	10.6919	217835.0285	11.4268
EHYQSKKYLGSK	1.0000	0.0000	0.7595	11.1115	353094.7022	11.7492
EHYQSVMEKDTV	1.0000	0.0000	0.7284	11.7685	752296.1544	12.2542
EIALNEFLVAVP	1.0000	0.0000	0.6647	10.9424	290647.7233	11.6193
EIAPYKQSNTTC	1.0000	0.0000	0.7405	11.2698	423687.7257	11.8709
EIDDGPSVGKQL	1.0000	0.0000	0.6730	10.7924	244537.2625	11.5040
EIDGQSDKLWLF	1.0000	0.0000	0.7575	11.4663	531227.6768	12.0219
EIDSLTLLSNSD	1.0000	0.0000	0.6543	9.1748	37980.6081	10.2607
[truncated: 12,782 more rows]
