# Supplementary material for: Evaluating deterministic motif significance measures in protein databases
Source: Algorithms Mol Biol. 2007 Dec 24;2:16. doi: 10.1186/1748-7188-2-16 (PMC2254621; doi:10.1186/1748-7188-2-16)
Supplement: Additional File 2 — Scripts and Datasets. This file contains the sequence datasets (synthetic and real) and the evaluated motifs. This data is separated according to the tables where it is presented and discussed. It also contains script programs (in perl language) developed for this work. [file 1748-7188-2-16-S2.zip › Scripts_and_Datasets/datasets/Table 4/100%/Motifs/score_IYKQ_mlen_4_planted_syn_len300_num50.txt]

Motif	Supp	IG	Pratt	LogOdds	Zscore	Info
AAAD	1.0000	0.0000	2.1940	0.9483	2.6273	3.9376
AAAQ	1.0000	0.0000	2.1915	1.0027	2.8394	3.9794
AADE	1.0000	0.0000	2.1937	0.9305	2.5602	3.9239
AADL	1.0000	0.0000	2.2220	0.7406	1.9058	3.7780
AADP	1.0000	0.0000	2.1938	0.9165	2.5084	3.9132
AAES	1.0000	0.0000	2.2840	0.6571	1.6486	3.7138
AAFP	1.0000	0.0000	2.2126	1.1459	3.4534	4.0895
AAHA	1.0000	0.0000	2.2316	1.2722	4.0725	4.1866
AAHD	1.0000	0.0000	2.2396	1.2139	3.7767	4.1417
AAHS	1.0000	0.0000	2.3646	0.9405	2.5980	3.9316
AAID	1.0000	0.0000	2.1948	0.8884	2.4059	3.8916
AAIQ	1.0000	0.0000	2.1941	0.9428	2.6067	3.9334
AAKD	1.0000	0.0000	2.2028	0.8187	2.1621	3.8380
AAKG	1.0000	0.0000	2.2181	0.9804	2.7511	3.9623
AAKI	1.0000	0.0000	2.2029	0.8172	2.1571	3.8368
AAKP	1.0000	0.0000	2.2031	0.8453	2.2534	3.8584
AALS	2.0000	3.5679	2.2694	0.7683	2.8211	3.5679
AANE	1.0000	0.0000	2.2409	0.7405	1.9056	3.7779
AAPI	1.0000	0.0000	2.1939	0.9150	2.5029	3.9120
AAPS	1.0000	0.0000	2.2815	0.6432	1.6072	3.7031
AAPY	1.0000	0.0000	2.2247	1.1996	3.7068	4.1307
AAQD	1.0000	0.0000	2.1939	0.9443	2.6123	3.9345
AAQE	1.0000	0.0000	2.1917	0.9849	2.7688	3.9657
AARL	1.0000	0.0000	2.2363	0.8598	2.3041	3.8696
AASF	1.0000	0.0000	2.3333	0.8459	2.2556	3.8589
AASN	1.0000	0.0000	2.2730	0.4266	1.0111	3.5366
AASR	1.0000	0.0000	2.3016	0.7357	1.8904	3.7742
AATE	1.0000	0.0000	2.2004	0.8769	2.3644	3.8827
AATL	1.0000	0.0000	2.2214	0.6870	1.7388	3.7368
AATQ	1.0000	0.0000	2.2010	0.8907	2.4140	3.8933
AAVA	1.0000	0.0000	2.1976	1.1028	3.2596	4.0564
AAVP	1.0000	0.0000	2.1997	1.0711	3.1220	4.0320
ACAN	1.0000	0.0000	2.4110	1.3239	4.3499	4.2263
ACAT	1.0000	0.0000	2.3489	1.4602	5.1580	4.3311
ACIP	1.0000	0.0000	2.3376	1.4806	5.2894	4.3468
ACIS	1.0000	0.0000	2.4566	1.1807	3.6160	4.1162
ACLF	1.0000	0.0000	2.4213	1.5356	5.6578	4.3890
ACLS	1.0000	0.0000	2.4503	1.0329	2.9618	4.0026
ACNP	1.0000	0.0000	2.4074	1.2922	4.1779	4.2019
ACNS	1.0000	0.0000	2.4547	0.9922	2.7979	3.9714
ACQD	1.0000	0.0000	2.3349	1.5099	5.4830	4.3693
ACQF	1.0000	0.0000	2.3301	1.7393	7.2344	4.5456
ACQT	1.0000	0.0000	2.3490	1.4563	5.1329	4.3281
ACRT	1.0000	0.0000	2.3513	1.5211	5.5585	4.3779
ACTS	1.0000	0.0000	2.4507	1.1285	3.3743	4.0761
ADAM	1.0000	0.0000	2.2536	1.2626	4.0222	4.1792
ADAN	1.0000	0.0000	2.2366	0.7000	1.7787	3.7468
ADAP	1.0000	0.0000	2.1938	0.9165	2.5084	3.9132
ADDC	1.0000	0.0000	2.3409	1.4555	5.1280	4.3275
ADEG	1.0000	0.0000	2.2042	1.0338	2.9658	4.0033
ADEK	2.0000	3.8243	2.2014	1.1019	4.6042	3.8243
ADEM	1.0000	0.0000	2.2547	1.2448	3.9310	4.1655
ADET	1.0000	0.0000	2.1988	0.8185	2.1615	3.8378
ADEY	1.0000	0.0000	2.2297	1.1552	3.4962	4.0966
ADFF	1.0000	0.0000	2.2312	1.2903	4.1677	4.2005
ADFK	1.0000	0.0000	2.2333	0.9897	2.7878	3.9694
ADFL	1.0000	0.0000	2.2584	0.9116	2.4903	3.9094
ADGF	1.0000	0.0000	2.2211	1.2226	3.8199	4.1485
ADGQ	1.0000	0.0000	2.2038	1.0477	3.0232	4.0140
ADHF	1.0000	0.0000	2.2522	1.3849	4.6969	4.2732
ADIY	1.0000	0.0000	2.2339	1.1131	3.3053	4.0643
ADKI	1.0000	0.0000	2.1996	0.7588	1.9642	3.7920
ADKL	1.0000	0.0000	2.2148	0.6110	1.5134	3.6784
ADKN	1.0000	0.0000	2.2256	0.5704	1.3977	3.6471
ADKP	1.0000	0.0000	2.2006	0.7869	2.0559	3.8136
ADLD	1.0000	0.0000	2.2161	0.6823	1.7244	3.7331
ADLL	1.0000	0.0000	2.2223	0.5330	1.2938	3.6184
ADLR	1.0000	0.0000	2.2322	0.8015	2.1042	3.8247
ADLS	1.0000	0.0000	2.2567	0.4089	0.9656	3.5230
ADLT	1.0000	0.0000	2.2144	0.6286	1.5646	3.6919
ADME	1.0000	0.0000	2.2547	1.2448	3.9310	4.1655
ADND	2.0000	3.7019	2.2291	0.9427	3.6856	3.7019
ADNL	1.0000	0.0000	2.2304	0.4923	1.1837	3.5871
ADNN	2.0000	3.5559	2.2368	0.7527	2.7501	3.5559
ADNQ	1.0000	0.0000	2.2360	0.6960	1.7665	3.7437
ADNS	1.0000	0.0000	2.2596	0.3683	0.8628	3.4918
ADPQ	1.0000	0.0000	2.1936	0.9126	2.4938	3.9101
ADPT	1.0000	0.0000	2.1981	0.8046	2.1145	3.8271
ADQI	1.0000	0.0000	2.1946	0.8845	2.3917	3.8886
ADQS	1.0000	0.0000	2.2763	0.6126	1.5179	3.6796
ADRL	1.0000	0.0000	2.2322	0.8015	2.1042	3.8247
ADRM	1.0000	0.0000	2.2534	1.3234	4.3470	4.2259
ADSL	2.0000	3.5230	2.2567	0.7099	2.5589	3.5230
ADSQ	1.0000	0.0000	2.2763	0.6126	1.5179	3.6796
ADST	1.0000	0.0000	2.2596	0.5046	1.2166	3.5966
ADTA	1.0000	0.0000	2.2000	0.8363	2.2223	3.8515
ADTG	1.0000	0.0000	2.2145	0.9396	2.5946	3.9310
ADTH	1.0000	0.0000	2.2550	1.1019	3.2556	4.0557
ADTI	1.0000	0.0000	2.1974	0.7765	2.0215	3.8055
ADTP	1.0000	0.0000	2.1981	0.8046	2.1145	3.8271
ADVK	1.0000	0.0000	2.2167	0.9149	2.5023	3.9119
ADVN	1.0000	0.0000	2.2563	0.7962	2.0866	3.8207
ADYL	1.0000	0.0000	2.2738	0.9653	2.6926	3.9507
ADYN	1.0000	0.0000	2.2924	0.9247	2.5386	3.9195
AEAF	1.0000	0.0000	2.2111	1.1598	3.5179	4.1002
AECC	1.0000	0.0000	2.4497	2.1200	11.3371	4.8382
AECE	1.0000	0.0000	2.3294	1.5366	5.6651	4.3898
AEDE	1.0000	0.0000	2.1933	0.9127	2.4942	3.9102
AEDS	2.0000	3.6689	2.2735	0.8998	3.4606	3.6689
AEDY	1.0000	0.0000	2.2297	1.1552	3.4962	4.0966
AEET	1.0000	0.0000	2.1994	0.8591	2.3014	3.8690
AEFS	1.0000	0.0000	2.3300	0.8281	2.1943	3.8452
AEGH	1.0000	0.0000	2.2338	1.3578	4.5398	4.2523
AEII	1.0000	0.0000	2.1941	0.8692	2.3371	3.8768
AEKM	1.0000	0.0000	2.2725	1.1735	3.5820	4.1107
AEKN	1.0000	0.0000	2.2313	0.6109	1.5131	3.6783
AEKS	2.0000	3.6142	2.2658	0.8285	3.1052	3.6142
AELF	1.0000	0.0000	2.2601	0.9522	2.6422	3.9406
AELH	1.0000	0.0000	2.2877	1.0468	3.0195	4.0133
AELL	1.0000	0.0000	2.2284	0.5735	1.4064	3.6495
AELS	1.0000	0.0000	2.2652	0.4495	1.0704	3.5542
AEML	1.0000	0.0000	2.3033	1.0955	3.2273	4.0507
AENA	1.0000	0.0000	2.2409	0.7405	1.9056	3.7779
AENK	1.0000	0.0000	2.2313	0.6109	1.5131	3.6783
AENL	1.0000	0.0000	2.2372	0.5329	1.2936	3.6183
AENN	1.0000	0.0000	2.2443	0.4923	1.1835	3.5871
AEPE	1.0000	0.0000	2.1920	0.9393	2.5933	3.9307
AEPG	1.0000	0.0000	2.2014	1.0604	3.0768	4.0238
AEPK	1.0000	0.0000	2.2019	0.8275	2.1921	3.8447
AEPY	1.0000	0.0000	2.2260	1.1818	3.6212	4.1171
AEQK	1.0000	0.0000	2.2033	0.8553	2.2882	3.8661
AERK	1.0000	0.0000	2.2105	0.9201	2.5215	3.9159
AESE	1.0000	0.0000	2.2805	0.6393	1.5959	3.7001
AESG	2.0000	3.7932	2.3096	1.0615	4.3576	3.7932
AESQ	1.0000	0.0000	2.2832	0.6532	1.6368	3.7108
AETL	1.0000	0.0000	2.2189	0.6692	1.6848	3.7231
AETN	1.0000	0.0000	2.2313	0.6286	1.5643	3.6919
AETT	2.0000	3.7966	2.2017	1.0659	4.3841	3.7966
AEVF	1.0000	0.0000	2.2127	1.2560	3.9886	4.1741
AFAN	1.0000	0.0000	2.2815	0.9294	2.5560	3.9230
AFEM	1.0000	0.0000	2.2542	1.4741	5.2471	4.3418
AFFV	1.0000	0.0000	2.2114	1.4448	5.0607	4.3193
AFHI	1.0000	0.0000	2.2527	1.3834	4.6882	4.2720
AFHS	1.0000	0.0000	2.4106	1.1115	3.2982	4.0631
AFIE	1.0000	0.0000	2.2172	1.1000	3.2472	4.0542
AFKA	1.0000	0.0000	2.2325	1.0480	3.0247	4.0143
AFKE	1.0000	0.0000	2.2322	1.0302	2.9511	4.0006
AFKS	1.0000	0.0000	2.3174	0.7163	1.8293	3.7593
AFMV	1.0000	0.0000	2.2386	1.5881	6.0314	4.4294
AFNL	1.0000	0.0000	2.2857	0.7217	1.8461	3.7634
AFPL	1.0000	0.0000	2.2592	0.9382	2.5894	3.9299
AFPV	1.0000	0.0000	2.2150	1.2421	3.9175	4.1634
AFQN	1.0000	0.0000	2.2810	0.9254	2.5413	3.9200
AFSI	1.0000	0.0000	2.3235	0.7861	2.0531	3.8129
AFSP	2.0000	3.8345	2.3276	1.1152	4.6875	3.8345
AFTT	1.0000	0.0000	2.2357	0.9537	2.6479	3.9417
AFVN	1.0000	0.0000	2.2985	1.0256	2.9319	3.9970
AFYA	2.0000	4.2866	2.2288	1.7034	9.8006	4.2866
AFYD	1.0000	0.0000	2.2423	1.3440	4.4616	4.2417
AGES	1.0000	0.0000	2.3096	0.7605	1.9694	3.7932
AGGV	1.0000	0.0000	2.1994	1.3095	4.2710	4.2152
AGIA	1.0000	0.0000	2.2040	1.0501	3.0335	4.0159
AGIE	1.0000	0.0000	2.2043	1.0323	2.9597	4.0022
AGKK	2.0000	3.8626	2.2253	1.1518	4.9223	3.8626
AGKS	1.0000	0.0000	2.2967	0.6487	1.6235	3.7073
AGLG	1.0000	0.0000	2.2611	1.0057	2.8513	3.9817
AGLI	1.0000	0.0000	2.2412	0.8425	2.2437	3.8563
AGLK	1.0000	0.0000	2.2434	0.7727	2.0092	3.8026
AGNN	1.0000	0.0000	2.2745	0.6134	1.5202	3.6802
AGNR	1.0000	0.0000	2.2737	0.9225	2.5306	3.9178
AGNT	1.0000	0.0000	2.2569	0.7497	1.9349	3.7850
AGPH	1.0000	0.0000	2.2365	1.3438	4.4608	4.2416
AGPP	1.0000	0.0000	2.2022	1.0465	3.0183	4.0131
AGPR	1.0000	0.0000	2.2019	1.1391	3.4221	4.0842
AGQL	1.0000	0.0000	2.2445	0.8984	2.4418	3.8992
AGRN	1.0000	0.0000	2.2737	0.9225	2.5306	3.9178
AGSG	1.0000	0.0000	2.3380	0.8816	2.3813	3.8863
AGST	2.0000	3.7208	2.2977	0.9673	3.8188	3.7208
AGTY	1.0000	0.0000	2.2488	1.2227	3.8202	4.1485
AGVQ	1.0000	0.0000	2.2014	1.2022	3.7195	4.1328
AGVS	1.0000	0.0000	2.3360	0.8745	2.3559	3.8808
AGYL	1.0000	0.0000	2.2918	1.1270	3.3674	4.0750
AHAE	1.0000	0.0000	2.2334	1.2544	3.9804	4.1729
AHAL	1.0000	0.0000	2.2890	1.0646	3.0944	4.0270
AHDL	1.0000	0.0000	2.2864	1.0062	2.8537	3.9821
AHDS	1.0000	0.0000	2.3549	0.8822	2.3834	3.8868
AHEM	1.0000	0.0000	2.2727	1.5687	5.8910	4.4145
AHFS	1.0000	0.0000	2.4106	1.1115	3.2982	4.0631
AHGN	1.0000	0.0000	2.3287	1.1273	3.3687	4.0752
AHGV	1.0000	0.0000	2.2234	1.4718	5.2319	4.3400
AHHG	1.0000	0.0000	2.2415	1.6412	6.4312	4.4702
AHHL	1.0000	0.0000	2.3468	1.3302	4.3845	4.2311
AHIL	1.0000	0.0000	2.2864	1.0047	2.8477	3.9810
AHIT	1.0000	0.0000	2.2551	1.1004	3.2491	4.0545
AHKS	1.0000	0.0000	2.3488	0.8109	2.1359	3.8320
AHLD	1.0000	0.0000	2.2864	1.0062	2.8537	3.9821
AHML	1.0000	0.0000	2.3624	1.3789	4.6616	4.2685
AHQV	1.0000	0.0000	2.2309	1.3645	4.5782	4.2575
AHRI	1.0000	0.0000	2.2401	1.2732	4.0777	4.1874
AHSK	1.0000	0.0000	2.3488	0.8109	2.1359	3.8320
AHSM	1.0000	0.0000	2.4608	1.2548	3.9823	4.1732
AHSQ	1.0000	0.0000	2.3638	0.9366	2.5831	3.9286
AHSR	1.0000	0.0000	2.3784	1.0014	2.8342	3.9784
AHSY	1.0000	0.0000	2.4286	1.1652	3.5430	4.1043
AHWT	1.0000	0.0000	2.5054	2.0849	10.8805	4.8112
AHYH	1.0000	0.0000	2.2457	1.7625	7.4381	4.5634
AIAM	1.0000	0.0000	2.2539	1.2611	4.0145	4.1780
AIAP	1.0000	0.0000	2.1939	0.9150	2.5029	3.9120
AICN	1.0000	0.0000	2.4054	1.2641	4.0302	4.1803
AICQ	2.0000	4.3681	2.3352	1.8095	11.1230	4.3681
AIDN	1.0000	0.0000	2.2290	0.6402	1.5984	3.7008
AIEA	1.0000	0.0000	2.1939	0.9290	2.5547	3.9228
AIEN	1.0000	0.0000	2.2338	0.6807	1.7197	3.7319
AIEQ	1.0000	0.0000	2.1937	0.9250	2.5399	3.9197
AIES	1.0000	0.0000	2.2733	0.5973	1.4739	3.6678
AIFP	1.0000	0.0000	2.2181	1.0861	3.1864	4.0435
AIFY	1.0000	0.0000	2.2427	1.3425	4.4532	4.2406
AIGR	1.0000	0.0000	2.2062	1.1110	3.2957	4.0626
AIGT	2.0000	3.9298	2.2146	1.2392	5.5193	3.9298
AIIL	1.0000	0.0000	2.2159	0.6793	1.7154	3.7308
AIKK	2.0000	3.7372	2.2023	0.9886	3.9366	3.7372
AIKS	1.0000	0.0000	2.2578	0.4855	1.1654	3.5819
AILF	3.0000	7.8166	2.2584	1.3873	8.1595	3.9083
AILI	1.0000	0.0000	2.2159	0.6793	1.7154	3.7308
AILS	1.0000	0.0000	2.2564	0.4074	0.9618	3.5219
AILV	1.0000	0.0000	2.2396	0.8353	2.2190	3.8508
AIMR	1.0000	0.0000	2.2537	1.3219	4.3388	4.2248
AIPG	2.0000	3.9915	2.2049	1.3194	6.1166	3.9915
AIPN	2.0000	3.7212	2.2319	0.9678	3.8215	3.7212
AIPQ	1.0000	0.0000	2.1938	0.9111	2.4883	3.9090
AIQN	2.0000	3.7426	2.2359	0.9956	3.9756	3.7426
AIQV	1.0000	0.0000	2.2030	1.0390	2.9873	4.0073
AIRG	1.0000	0.0000	2.2062	1.1110	3.2957	4.0626
AIRV	1.0000	0.0000	2.2052	1.1038	3.2641	4.0571
AISH	1.0000	0.0000	2.3547	0.8807	2.3781	3.8856
AISK	1.0000	0.0000	2.2578	0.4855	1.1654	3.5819
AISS	1.0000	0.0000	2.2742	0.2834	0.6536	3.4265
AITI	1.0000	0.0000	2.1974	0.7750	2.0166	3.8044
AITS	1.0000	0.0000	2.2593	0.5031	1.2126	3.5954
AIVI	1.0000	0.0000	2.2059	0.9832	2.7621	3.9644
AIVK	1.0000	0.0000	2.2168	0.9134	2.4968	3.9108
AIVM	1.0000	0.0000	2.2560	1.3573	4.5369	4.2520
AIWE	1.0000	0.0000	2.4425	1.8536	8.2880	4.6334
AIYF	1.0000	0.0000	2.2427	1.3425	4.4532	4.2406
AIYK	1.0000	0.0000	2.2477	1.0419	2.9992	4.0095
AKAH	1.0000	0.0000	2.2578	1.1426	3.4384	4.0870
AKAN	1.0000	0.0000	2.2344	0.6287	1.5648	3.6920
AKAT	1.0000	0.0000	2.2055	0.7650	1.9843	3.7968
AKDS	1.0000	0.0000	2.2581	0.4870	1.1694	3.5830
AKEH	1.0000	0.0000	2.2577	1.1248	3.3576	4.0733
AKEL	1.0000	0.0000	2.2195	0.6516	1.6321	3.7095
AKEM	1.0000	0.0000	2.2725	1.1735	3.5820	4.1107
AKET	1.0000	0.0000	2.2037	0.7473	1.9270	3.7831
AKFE	1.0000	0.0000	2.2322	1.0302	2.9511	4.0006
AKGP	1.0000	0.0000	2.2175	0.9486	2.6287	3.9379
AKGR	1.0000	0.0000	2.2231	1.0412	2.9963	4.0090
AKGS	1.0000	0.0000	2.2967	0.6487	1.6235	3.7073
AKHN	1.0000	0.0000	2.3059	0.8944	2.4273	3.8961
AKIN	1.0000	0.0000	2.2255	0.5689	1.3935	3.6460
AKIT	1.0000	0.0000	2.2009	0.7052	1.7948	3.7508
AKIY	1.0000	0.0000	2.2477	1.0419	2.9992	4.0095
AKKA	1.0000	0.0000	2.2074	0.7474	1.9275	3.7832
AKKS	1.0000	0.0000	2.2486	0.4157	0.9831	3.5282
AKKT	1.0000	0.0000	2.2016	0.6355	1.5845	3.6971
AKKY	1.0000	0.0000	2.2567	0.9721	2.7190	3.9559
AKLA	1.0000	0.0000	2.2222	0.6694	1.6854	3.7232
AKLN	1.0000	0.0000	2.2227	0.4211	0.9969	3.5324
AKLS	1.0000	0.0000	2.2455	0.3377	0.7865	3.4683
AKMI	1.0000	0.0000	2.2745	1.1315	3.3876	4.0784
AKNE	1.0000	0.0000	2.2313	0.6109	1.5131	3.6783
AKNQ	1.0000	0.0000	2.2337	0.6248	1.5533	3.6889
AKNS	1.0000	0.0000	2.2474	0.2970	0.6868	3.4370
AKPD	1.0000	0.0000	2.2006	0.7869	2.0559	3.8136
AKPP	1.0000	0.0000	2.2012	0.8135	2.1448	3.8340
AKQE	1.0000	0.0000	2.2033	0.8553	2.2882	3.8661
AKQK	1.0000	0.0000	2.2069	0.7435	1.9149	3.7802
AKRK	1.0000	0.0000	2.2167	0.8083	2.1270	3.8300
AKSI	1.0000	0.0000	2.2578	0.4855	1.1654	3.5819
AKSS	1.0000	0.0000	2.2599	0.2136	0.4865	3.3729
AKSV	3.0000	7.4036	2.2946	1.1186	5.7674	3.7018
AKTE	1.0000	0.0000	2.2037	0.7473	1.9270	3.7831
AKTT	1.0000	0.0000	2.2008	0.6531	1.6366	3.7107
AKVA	1.0000	0.0000	2.2169	0.9732	2.7233	3.9568
AKVN	1.0000	0.0000	2.2555	0.7249	1.8563	3.7659
AKYN	1.0000	0.0000	2.2928	0.8534	2.2818	3.8647
ALAC	1.0000	0.0000	2.3885	1.3646	4.5787	4.2576
ALAG	1.0000	0.0000	2.2449	0.9023	2.4562	3.9023
ALAN	1.0000	0.0000	2.2407	0.5507	1.3427	3.6320
ALDA	1.0000	0.0000	2.2220	0.7406	1.9058	3.7780
ALDG	1.0000	0.0000	2.2412	0.8440	2.2488	3.8574
ALDL	1.0000	0.0000	2.2223	0.5330	1.2938	3.6184
ALDT	1.0000	0.0000	2.2144	0.6286	1.5646	3.6919
ALEA	1.0000	0.0000	2.2250	0.7812	2.0369	3.8091
ALEH	1.0000	0.0000	2.2877	1.0468	3.0195	4.0133
ALEI	1.0000	0.0000	2.2197	0.7213	1.8450	3.7632
ALEN	1.0000	0.0000	2.2372	0.5329	1.2936	3.6183
ALER	1.0000	0.0000	2.2346	0.8420	2.2420	3.8559
ALFD	1.0000	0.0000	2.2584	0.9116	2.4903	3.9094
ALGN	1.0000	0.0000	2.2659	0.6540	1.6394	3.7114
ALGQ	1.0000	0.0000	2.2445	0.8984	2.4418	3.8992
ALGR	1.0000	0.0000	2.2531	0.9632	2.6843	3.9490
ALGY	1.0000	0.0000	2.2918	1.1270	3.3674	4.0750
ALHA	1.0000	0.0000	2.2890	1.0646	3.0944	4.0270
ALHD	1.0000	0.0000	2.2864	1.0062	2.8537	3.9821
ALHN	1.0000	0.0000	2.3161	0.8163	2.1541	3.8361
ALHT	1.0000	0.0000	2.2885	0.9526	2.6438	3.9409
ALIF	1.0000	0.0000	2.2584	0.9101	2.4849	3.9083
ALIH	1.0000	0.0000	2.2864	1.0047	2.8477	3.9810
ALII	1.0000	0.0000	2.2159	0.6793	1.7154	3.7308
ALIY	2.0000	3.9495	2.2738	1.2649	5.7051	3.9495
ALKD	1.0000	0.0000	2.2148	0.6110	1.5134	3.6784
ALKT	1.0000	0.0000	2.2116	0.5574	1.3613	3.6371
ALMK	1.0000	0.0000	2.3060	0.9837	2.7640	3.9648
ALNA	1.0000	0.0000	2.2407	0.5507	1.3427	3.6320
ALNE	1.0000	0.0000	2.2372	0.5329	1.2936	3.6183
ALNG	2.0000	3.7114	2.2659	0.9551	3.7522	3.7114
ALNL	1.0000	0.0000	2.2218	0.3430	0.7998	3.4724
ALNP	1.0000	0.0000	2.2347	0.5190	1.2555	3.6076
ALNT	1.0000	0.0000	2.2240	0.4387	1.0424	3.5459
ALPD	1.0000	0.0000	2.2183	0.7089	1.8061	3.7536
ALPF	1.0000	0.0000	2.2592	0.9382	2.5894	3.9299
ALQA	1.0000	0.0000	2.2265	0.7950	2.0827	3.8198
ALQP	1.0000	0.0000	2.2233	0.7633	1.9785	3.7954
ALQT	1.0000	0.0000	2.2209	0.6830	1.7267	3.7337
ALRE	1.0000	0.0000	2.2346	0.8420	2.2420	3.8559
ALRH	1.0000	0.0000	2.2965	1.1254	3.3602	4.0737
ALRI	1.0000	0.0000	2.2321	0.8000	2.0992	3.8236
ALRK	1.0000	0.0000	2.2336	0.7302	1.8729	3.7700
ALRQ	1.0000	0.0000	2.2359	0.8559	2.2902	3.8665
ALRS	1.0000	0.0000	2.2853	0.5281	1.2804	3.6146
ALSA	2.0000	3.5679	2.2694	0.7683	2.8211	3.5679
ALSN	1.0000	0.0000	2.2405	0.2190	0.4993	3.3770
ALSS	1.0000	0.0000	2.2498	0.1355	0.3033	3.3129
ALSV	2.0000	3.6418	2.2956	0.8645	3.2818	3.6418
ALSY	1.0000	0.0000	2.3368	0.6920	1.7539	3.7406
ALTE	3.0000	7.4462	2.2189	1.1463	5.9848	3.7231
ALTN	1.0000	0.0000	2.2240	0.4387	1.0424	3.5459
ALVD	1.0000	0.0000	2.2396	0.8368	2.2241	3.8519
ALVK	1.0000	0.0000	2.2416	0.7656	1.9860	3.7972
ALVQ	1.0000	0.0000	2.2430	0.8912	2.4159	3.8937
ALWM	1.0000	0.0000	2.5807	2.0379	10.2975	4.7751
ALYY	1.0000	0.0000	2.3221	1.2484	3.9493	4.1682
AMAE	1.0000	0.0000	2.2470	1.3031	4.2364	4.2103
AMAI	1.0000	0.0000	2.2539	1.2611	4.0145	4.1780
AMAN	2.0000	4.0332	2.3262	1.3737	6.5496	4.0332
AMDP	1.0000	0.0000	2.2560	1.2308	3.8607	4.1548
AMDQ	1.0000	0.0000	2.2538	1.2586	4.0018	4.1761
AMEL	1.0000	0.0000	2.3033	1.0955	3.2273	4.0507
AMES	1.0000	0.0000	2.3780	0.9714	2.7162	3.9554
AMFE	1.0000	0.0000	2.2542	1.4741	5.2471	4.3418
AMIL	1.0000	0.0000	2.3020	1.0534	3.0473	4.0184
AMLR	1.0000	0.0000	2.3119	1.1741	3.5848	4.1112
AMNP	1.0000	0.0000	2.3230	1.0409	2.9950	4.0088
AMPP	1.0000	0.0000	2.2521	1.2574	3.9957	4.1752
AMSA	1.0000	0.0000	2.3814	0.9892	2.7859	3.9690
AMSI	1.0000	0.0000	2.3715	0.9294	2.5560	3.9230
AMSS	1.0000	0.0000	2.3921	0.6575	1.6497	3.7141
AMSV	1.0000	0.0000	2.4049	1.0854	3.1836	4.0430
AMTM	1.0000	0.0000	2.3221	1.5232	5.5730	4.3795
AMTR	1.0000	0.0000	2.2693	1.2698	4.0596	4.1847
ANAA	1.0000	0.0000	2.2433	0.7583	1.9626	3.7916
ANAD	1.0000	0.0000	2.2366	0.7000	1.7787	3.7468
ANAN	1.0000	0.0000	2.2481	0.5101	1.2314	3.6008
ANAS	1.0000	0.0000	2.2730	0.4266	1.0111	3.5366
ANAT	2.0000	3.7055	2.2343	0.9474	3.7109	3.7055
ANCA	1.0000	0.0000	2.4110	1.3239	4.3499	4.2263
ANDE	2.0000	3.7331	2.2339	0.9832	3.9066	3.7331
ANDF	1.0000	0.0000	2.2763	0.8710	2.3436	3.8782
ANDG	1.0000	0.0000	2.2580	0.8033	2.1105	3.8262
ANDM	1.0000	0.0000	2.3213	1.0143	2.8861	3.9883
ANDT	1.0000	0.0000	2.2259	0.5880	1.4475	3.6607
ANED	1.0000	0.0000	2.2339	0.6822	1.7242	3.7331
ANEE	1.0000	0.0000	2.2383	0.7227	1.8494	3.7642
ANEF	1.0000	0.0000	2.2794	0.9116	2.4900	3.9094
ANET	1.0000	0.0000	2.2313	0.6286	1.5643	3.6919
ANFL	1.0000	0.0000	2.2857	0.7217	1.8461	3.7634
ANFP	1.0000	0.0000	2.2781	0.8976	2.4391	3.8986
ANFV	1.0000	0.0000	2.2985	1.0256	2.9319	3.9970
ANGD	1.0000	0.0000	2.2580	0.8033	2.1105	3.8262
ANGF	1.0000	0.0000	2.3001	1.0327	2.9612	4.0025
ANHH	1.0000	0.0000	2.3749	1.2896	4.1638	4.1999
ANHL	1.0000	0.0000	2.3161	0.8163	2.1541	3.8361
ANHT	1.0000	0.0000	2.3050	0.9120	2.4916	3.9097
ANIA	1.0000	0.0000	2.2365	0.6985	1.7741	3.7456
ANIG	1.0000	0.0000	2.2580	0.8019	2.1055	3.8250
ANIP	1.0000	0.0000	2.2319	0.6668	1.6776	3.7212
ANIR	1.0000	0.0000	2.2480	0.7593	1.9658	3.7924
ANIS	2.0000	3.4906	2.2593	0.6678	2.3769	3.4906
ANKS	1.0000	0.0000	2.2474	0.2970	0.6868	3.4370
ANKT	1.0000	0.0000	2.2210	0.5168	1.2496	3.6059
ANLI	1.0000	0.0000	2.2301	0.4909	1.1798	3.5860
ANLL	1.0000	0.0000	2.2218	0.3430	0.7998	3.4724
ANLS	1.0000	0.0000	2.2405	0.2190	0.4993	3.3770
ANLT	1.0000	0.0000	2.2240	0.4387	1.0424	3.5459
ANLV	1.0000	0.0000	2.2639	0.6469	1.6182	3.7059
ANMD	1.0000	0.0000	2.3213	1.0143	2.8861	3.9883
ANNA	1.0000	0.0000	2.2481	0.5101	1.2314	3.6008
ANND	1.0000	0.0000	2.2368	0.4517	1.0763	3.5559
ANNL	1.0000	0.0000	2.2250	0.3024	0.6999	3.4412
ANNM	1.0000	0.0000	2.3421	0.8244	2.1814	3.8423
ANNN	2.0000	3.4099	2.2271	0.5628	1.9466	3.4099
ANNP	1.0000	0.0000	2.2416	0.4783	1.1464	3.5764
ANNQ	1.0000	0.0000	2.2473	0.5061	1.2207	3.5977
ANNS	1.0000	0.0000	2.2401	0.1784	0.4034	3.3458
ANNT	1.0000	0.0000	2.2294	0.3981	0.9380	3.5147
ANPS	1.0000	0.0000	2.2654	0.3949	0.9299	3.5122
ANPV	1.0000	0.0000	2.2584	0.8228	2.1762	3.8411
ANQD	2.0000	3.7437	2.2360	0.9971	3.9839	3.7437
ANQE	1.0000	0.0000	2.2403	0.7366	1.8930	3.7749
ANQH	1.0000	0.0000	2.3098	1.0200	2.9093	3.9927
ANQR	2.0000	3.8353	2.2536	1.1163	4.6940	3.8353
ANRI	1.0000	0.0000	2.2480	0.7593	1.9658	3.7924
ANRS	1.0000	0.0000	2.2895	0.4875	1.1707	3.5834
ANSA	2.0000	3.5366	2.2730	0.7277	2.6373	3.5366
ANSD	3.0000	6.9836	2.2596	0.8454	3.9037	3.4918
ANSH	1.0000	0.0000	2.3556	0.6922	1.7548	3.7408
ANSL	1.0000	0.0000	2.2405	0.2190	0.4993	3.3770
ANSN	3.0000	6.6916	2.2401	0.6555	2.8471	3.3458
ANTD	1.0000	0.0000	2.2259	0.5880	1.4475	3.6607
ANTN	1.0000	0.0000	2.2294	0.3981	0.9380	3.5147
ANTS	2.0000	3.4506	2.2499	0.6157	2.1593	3.4506
ANTT	1.0000	0.0000	2.2216	0.5344	1.2977	3.6195
ANVI	1.0000	0.0000	2.2562	0.7947	2.0817	3.8196
ANYL	1.0000	0.0000	2.3026	0.7754	2.0180	3.8047
APDD	1.0000	0.0000	2.1937	0.8582	2.2984	3.8683
APEE	1.0000	0.0000	2.1920	0.9393	2.5933	3.9307
APEH	1.0000	0.0000	2.2366	1.2227	3.8202	4.1485
APFS	1.0000	0.0000	2.3276	0.8142	2.1469	3.8345
APHN	1.0000	0.0000	2.3070	0.9922	2.7978	3.9714
APHR	1.0000	0.0000	2.2342	1.3013	4.2268	4.2090
APIG	1.0000	0.0000	2.2049	1.0184	2.9027	3.9915
APIY	1.0000	0.0000	2.2310	1.1397	3.4252	4.0848
APLD	1.0000	0.0000	2.2183	0.7089	1.8061	3.7536
APLI	1.0000	0.0000	2.2182	0.7074	1.8015	3.7524
APLN	1.0000	0.0000	2.2347	0.5190	1.2555	3.6076
APLP	1.0000	0.0000	2.2203	0.7355	1.8895	3.7740
APLT	1.0000	0.0000	2.2172	0.6553	1.6431	3.7124
APNP	1.0000	0.0000	2.2348	0.6949	1.7629	3.7428
APNS	1.0000	0.0000	2.2654	0.3949	0.9299	3.5122
APPS	1.0000	0.0000	2.2753	0.6114	1.5145	3.6787
APQK	1.0000	0.0000	2.2028	0.8413	2.2397	3.8554
APQR	1.0000	0.0000	2.1957	1.0318	2.9574	4.0018
APSE	1.0000	0.0000	2.2779	0.6254	1.5550	3.6894
APSL	1.0000	0.0000	2.2621	0.4355	1.0341	3.5435
APSN	1.0000	0.0000	2.2654	0.3949	0.9299	3.5122
APSP	1.0000	0.0000	2.2753	0.6114	1.5145	3.6787
APSQ	1.0000	0.0000	2.2806	0.6392	1.5956	3.7000
APSR	2.0000	3.7498	2.2957	1.0050	4.0289	3.7498
APSY	1.0000	0.0000	2.3450	0.8679	2.3325	3.8758
APTK	2.0000	3.7724	2.2025	1.0343	4.1973	3.7724
APTM	1.0000	0.0000	2.2678	1.1772	3.5995	4.1135
APTS	1.0000	0.0000	2.2644	0.5312	1.2889	3.6170
APYK	1.0000	0.0000	2.2463	1.0700	3.1173	4.0311
APYS	1.0000	0.0000	2.3450	0.8679	2.3325	3.8758
AQAM	1.0000	0.0000	2.2455	1.3170	4.3116	4.2210
AQDG	1.0000	0.0000	2.2038	1.0477	3.0232	4.0140
AQDK	2.0000	3.8349	2.2025	1.1158	4.6908	3.8349
AQEP	1.0000	0.0000	2.1921	0.9531	2.6458	3.9413
AQEY	1.0000	0.0000	2.2233	1.2096	3.7554	4.1384
AQGD	1.0000	0.0000	2.2038	1.0477	3.0232	4.0140
AQGP	1.0000	0.0000	2.2008	1.0743	3.1357	4.0344
AQIL	1.0000	0.0000	2.2214	0.7352	1.8886	3.7738
AQIN	1.0000	0.0000	2.2359	0.6946	1.7619	3.7426
AQIT	1.0000	0.0000	2.1998	0.8309	2.2036	3.8473
AQIV	1.0000	0.0000	2.2030	1.0390	2.9873	4.0073
AQIY	1.0000	0.0000	2.2292	1.1675	3.5538	4.1061
AQKC	1.0000	0.0000	2.3548	1.4387	5.0221	4.3145
AQKD	1.0000	0.0000	2.2025	0.8147	2.1487	3.8349
AQKS	1.0000	0.0000	2.2688	0.5414	1.3168	3.6248
AQLD	1.0000	0.0000	2.2215	0.7367	1.8933	3.7749
AQLK	1.0000	0.0000	2.2216	0.6654	1.6735	3.7202
AQLP	1.0000	0.0000	2.2233	0.7633	1.9785	3.7954
AQLT	1.0000	0.0000	2.2209	0.6830	1.7267	3.7337
AQNE	2.0000	3.7749	2.2403	1.0376	4.2165	3.7749
AQNF	1.0000	0.0000	2.2810	0.9254	2.5413	3.9200
AQNQ	1.0000	0.0000	2.2422	0.7504	1.9372	3.7855
AQNV	1.0000	0.0000	2.2615	0.8506	2.2718	3.8625
AQPG	1.0000	0.0000	2.2008	1.0743	3.1357	4.0344
AQPN	1.0000	0.0000	2.2386	0.7226	1.8491	3.7642
AQPS	2.0000	3.7000	2.2806	0.9402	3.6726	3.7000
AQRA	1.0000	0.0000	2.1941	1.0635	3.0898	4.0262
AQRL	1.0000	0.0000	2.2359	0.8559	2.2902	3.8665
AQSL	1.0000	0.0000	2.2685	0.4633	1.1067	3.5648
AQSP	2.0000	3.7000	2.2806	0.9402	3.6726	3.7000
AQTP	1.0000	0.0000	2.1997	0.8590	2.3011	3.8689
AQTT	2.0000	3.8073	2.2030	1.0797	4.4678	3.8073
AQTV	1.0000	0.0000	2.2124	0.9869	2.7768	3.9673
AQYS	1.0000	0.0000	2.3500	0.8956	2.4320	3.8971
AQYT	1.0000	0.0000	2.2410	1.1154	3.3153	4.0660
AQYV	1.0000	0.0000	2.2213	1.3236	4.3479	4.2260
ARAQ	1.0000	0.0000	2.1941	1.0635	3.0898	4.0262
ARDA	1.0000	0.0000	2.1983	1.0091	2.8652	3.9843
ARDY	1.0000	0.0000	2.2293	1.2338	3.8757	4.1571
AREK	1.0000	0.0000	2.2105	0.9201	2.5215	3.9159
ARGL	1.0000	0.0000	2.2531	0.9632	2.6843	3.9490
ARGP	1.0000	0.0000	2.2019	1.1391	3.4221	4.0842
ARHI	1.0000	0.0000	2.2401	1.2732	4.0777	4.1874
ARIG	1.0000	0.0000	2.2062	1.1110	3.2957	4.0626
ARIS	1.0000	0.0000	2.2914	0.6759	1.7051	3.7282
ARKG	1.0000	0.0000	2.2231	1.0412	2.9963	4.0090
ARLG	1.0000	0.0000	2.2531	0.9632	2.6843	3.9490
ARLQ	1.0000	0.0000	2.2359	0.8559	2.2902	3.8665
ARLT	1.0000	0.0000	2.2325	0.7478	1.9288	3.7835
ARML	1.0000	0.0000	2.3119	1.1741	3.5848	4.1112
ARMT	1.0000	0.0000	2.2693	1.2698	4.0596	4.1847
ARND	1.0000	0.0000	2.2481	0.7608	1.9706	3.7935
ARNR	1.0000	0.0000	2.2645	0.8800	2.3757	3.8851
ARPK	1.0000	0.0000	2.2102	0.9061	2.4701	3.9052
ARPL	1.0000	0.0000	2.2335	0.8281	2.1941	3.8452
ARPP	1.0000	0.0000	2.1967	1.0040	2.8447	3.9804
ARPW	1.0000	0.0000	2.4365	1.9603	9.4009	4.7155
ARQQ	1.0000	0.0000	2.1943	1.0595	3.0731	4.0231
ARQY	1.0000	0.0000	2.2199	1.2882	4.1566	4.1989
ARRY	1.0000	0.0000	2.2152	1.3530	4.5126	4.2487
ARSA	1.0000	0.0000	2.3016	0.7357	1.8904	3.7742
ARSD	1.0000	0.0000	2.2916	0.6774	1.7096	3.7294
ARSE	1.0000	0.0000	2.2982	0.7180	1.8344	3.7606
ARSG	1.0000	0.0000	2.3267	0.8391	2.2320	3.8537
ARSM	1.0000	0.0000	2.3953	1.0500	3.0331	4.0158
ARSP	1.0000	0.0000	2.2957	0.7040	1.7910	3.7498
ARSQ	1.0000	0.0000	2.3008	0.7318	1.8778	3.7712
ARVA	1.0000	0.0000	2.1979	1.1637	3.5357	4.1031
ASAE	1.0000	0.0000	2.2840	0.6571	1.6486	3.7138
ASAI	1.0000	0.0000	2.2770	0.6151	1.5251	3.6815
ASAS	1.0000	0.0000	2.2895	0.3432	0.8002	3.4725
ASCI	1.0000	0.0000	2.4566	1.1807	3.6160	4.1162
ASCQ	1.0000	0.0000	2.4668	1.2366	3.8895	4.1592
ASDI	1.0000	0.0000	2.2661	0.5567	1.3594	3.6366
ASDR	1.0000	0.0000	2.2916	0.6774	1.7096	3.7294
ASEE	1.0000	0.0000	2.2805	0.6393	1.5959	3.7001
ASEI	1.0000	0.0000	2.2733	0.5973	1.4739	3.6678
ASEL	1.0000	0.0000	2.2652	0.4495	1.0704	3.5542
ASFC	1.0000	0.0000	2.5179	1.4115	4.8556	4.2936
ASFQ	2.0000	3.8559	2.3325	1.1430	4.8650	3.8559
ASFS	1.0000	0.0000	2.3429	0.5142	1.2426	3.6040
ASFT	2.0000	3.7728	2.3183	1.0350	4.2010	3.7728
ASGA	1.0000	0.0000	2.3130	0.7783	2.0273	3.8069
ASGD	1.0000	0.0000	2.3032	0.7199	1.8405	3.7621
ASGG	1.0000	0.0000	2.3380	0.8816	2.3813	3.8863
ASHA	1.0000	0.0000	2.3646	0.9405	2.5980	3.9316
ASHF	1.0000	0.0000	2.4106	1.1115	3.2982	4.0631
ASHQ	1.0000	0.0000	2.3638	0.9366	2.5831	3.9286
ASHS	1.0000	0.0000	2.3753	0.6088	1.5070	3.6767
ASIS	2.0000	3.4265	2.2742	0.5844	2.0325	3.4265
ASKD	1.0000	0.0000	2.2581	0.4870	1.1694	3.5830
ASKI	1.0000	0.0000	2.2578	0.4855	1.1654	3.5819
ASKP	1.0000	0.0000	2.2630	0.5136	1.2409	3.6035
ASKS	1.0000	0.0000	2.2599	0.2136	0.4865	3.3729
ASLA	1.0000	0.0000	2.2694	0.4673	1.1171	3.5679
ASLG	1.0000	0.0000	2.2977	0.5706	1.3982	3.6473
ASLK	1.0000	0.0000	2.2455	0.3377	0.7865	3.4683
ASLL	2.0000	3.4083	2.2400	0.5606	1.9379	3.4083
ASLP	1.0000	0.0000	2.2621	0.4355	1.0341	3.5435
ASMS	1.0000	0.0000	2.3921	0.6575	1.6497	3.7141
ASMT	1.0000	0.0000	2.3664	0.8772	2.3657	3.8830
ASNF	1.0000	0.0000	2.3238	0.5976	1.4749	3.6681
ASNG	1.0000	0.0000	2.3022	0.5300	1.2856	3.6161
ASNI	1.0000	0.0000	2.2593	0.3668	0.8590	3.4906
ASNQ	1.0000	0.0000	2.2720	0.4227	1.0010	3.5336
ASNR	1.0000	0.0000	2.2895	0.4875	1.1707	3.5834
ASNS	1.0000	0.0000	2.2474	0.0949	0.2090	3.2817
ASPD	1.0000	0.0000	2.2709	0.5848	1.4384	3.6582
ASPI	1.0000	0.0000	2.2706	0.5833	1.4342	3.6571
ASPL	1.0000	0.0000	2.2621	0.4355	1.0341	3.5435
ASPR	1.0000	0.0000	2.2957	0.7040	1.7910	3.7498
ASQE	1.0000	0.0000	2.2832	0.6532	1.6368	3.7108
ASQG	1.0000	0.0000	2.3122	0.7743	2.0144	3.8039
ASQI	1.0000	0.0000	2.2761	0.6111	1.5136	3.6784
ASQL	1.0000	0.0000	2.2685	0.4633	1.1067	3.5648
ASQN	1.0000	0.0000	2.2720	0.4227	1.0010	3.5336
ASRD	1.0000	0.0000	2.2916	0.6774	1.7096	3.7294
ASRG	1.0000	0.0000	2.3267	0.8391	2.2320	3.8537
ASRI	1.0000	0.0000	2.2914	0.6759	1.7051	3.7282
ASSA	2.0000	3.4725	2.2895	0.6442	2.2774	3.4725
ASSI	1.0000	0.0000	2.2742	0.2834	0.6536	3.4265
ASSQ	3.0000	6.9389	2.2884	0.8164	3.7314	3.4695
ASSS	1.0000	0.0000	2.2501	0.0115	0.0165	3.2175
ASTD	2.0000	3.5966	2.2596	0.8056	2.9954	3.5966
ASTE	1.0000	0.0000	2.2672	0.5451	1.3273	3.6277
ASTG	1.0000	0.0000	2.2977	0.6663	1.6761	3.7208
ASTI	1.0000	0.0000	2.2593	0.5031	1.2126	3.5954
ASTL	1.0000	0.0000	2.2477	0.3553	0.8303	3.4818
ASTN	1.0000	0.0000	2.2499	0.3147	0.7299	3.4506
ASTQ	1.0000	0.0000	2.2701	0.5590	1.3657	3.6384
ASVA	1.0000	0.0000	2.3110	0.7711	2.0040	3.8014
ASVI	1.0000	0.0000	2.3010	0.7113	1.8136	3.7554
ASVM	1.0000	0.0000	2.4049	1.0854	3.1836	4.0430
ASVN	1.0000	0.0000	2.3000	0.5228	1.2661	3.6106
ASYN	1.0000	0.0000	2.3417	0.6513	1.6314	3.7093
ATAE	1.0000	0.0000	2.2004	0.8769	2.3644	3.8827
ATAM	1.0000	0.0000	2.2669	1.2089	3.7524	4.1379
ATAQ	1.0000	0.0000	2.2010	0.8907	2.4140	3.8933
ATDA	1.0000	0.0000	2.2000	0.8363	2.2223	3.8515
ATDR	1.0000	0.0000	2.2072	0.8971	2.4374	3.8983
ATEL	1.0000	0.0000	2.2189	0.6692	1.6848	3.7231
ATER	2.0000	3.9294	2.2067	1.2387	5.5160	3.9294
ATFG	1.0000	0.0000	2.2361	1.1690	3.5608	4.1072
ATGK	2.0000	3.8762	2.2227	1.1694	5.0385	3.8762
ATGL	1.0000	0.0000	2.2421	0.7903	2.0672	3.8162
ATHV	1.0000	0.0000	2.2587	1.2565	3.9907	4.1745
ATIA	1.0000	0.0000	2.2001	0.8348	2.2172	3.8504
ATIC	1.0000	0.0000	2.3521	1.4004	4.7889	4.2851
ATIG	1.0000	0.0000	2.2146	0.9382	2.5890	3.9298
ATII	1.0000	0.0000	2.1974	0.7750	2.0166	3.8044
ATIK	1.0000	0.0000	2.2009	0.7052	1.7948	3.7508
ATIS	1.0000	0.0000	2.2593	0.5031	1.2126	3.5954
ATKD	1.0000	0.0000	2.2009	0.7067	1.7994	3.7519
ATKT	1.0000	0.0000	2.2008	0.6531	1.6366	3.7107
ATLP	1.0000	0.0000	2.2172	0.6553	1.6431	3.7124
ATLQ	1.0000	0.0000	2.2209	0.6830	1.7267	3.7337
ATLY	1.0000	0.0000	2.2757	0.9117	2.4905	3.9095
ATMR	1.0000	0.0000	2.2693	1.2698	4.0596	4.1847
ATMS	1.0000	0.0000	2.3664	0.8772	2.3657	3.8830
ATNA	1.0000	0.0000	2.2343	0.6464	1.6167	3.7055
ATNH	2.0000	3.9097	2.3050	1.2130	5.3349	3.9097
ATNK	2.0000	3.6059	2.2210	0.8178	3.0535	3.6059
ATNN	1.0000	0.0000	2.2294	0.3981	0.9380	3.5147
ATNP	1.0000	0.0000	2.2292	0.6146	1.5238	3.6811
ATNQ	1.0000	0.0000	2.2336	0.6424	1.6050	3.7025
ATPS	1.0000	0.0000	2.2644	0.5312	1.2889	3.6170
ATQF	1.0000	0.0000	2.2276	1.0617	3.0822	4.0248
ATQG	1.0000	0.0000	2.2136	0.9940	2.8050	3.9728
ATRK	1.0000	0.0000	2.2144	0.8259	2.1867	3.8435
ATSD	2.0000	3.5966	2.2596	0.8056	2.9954	3.5966
ATSE	1.0000	0.0000	2.2672	0.5451	1.3273	3.6277
ATSF	1.0000	0.0000	2.3183	0.7339	1.8847	3.7728
ATSI	1.0000	0.0000	2.2593	0.5031	1.2126	3.5954
ATSK	1.0000	0.0000	2.2504	0.4333	1.0285	3.5418
ATSL	1.0000	0.0000	2.2477	0.3553	0.8303	3.4818
ATSP	2.0000	3.6170	2.2644	0.8322	3.1231	3.6170
ATTA	1.0000	0.0000	2.2034	0.7827	2.0419	3.8103
ATTI	1.0000	0.0000	2.1993	0.7228	1.8497	3.7643
ATTK	1.0000	0.0000	2.2008	0.6531	1.6366	3.7107
ATTL	1.0000	0.0000	2.2117	0.5750	1.4107	3.6507
ATTP	1.0000	0.0000	2.2007	0.7509	1.9388	3.7859
ATTT	1.0000	0.0000	2.1997	0.6707	1.6894	3.7242
ATVM	1.0000	0.0000	2.2729	1.3051	4.2473	4.2119
ATYV	1.0000	0.0000	2.2478	1.2155	3.7848	4.1430
AVAG	1.0000	0.0000	2.2010	1.2062	3.7388	4.1358
AVCM	1.0000	0.0000	2.3387	1.9827	9.6516	4.7327
AVDE	1.0000	0.0000	2.2030	1.0267	2.9365	3.9978
AVDN	1.0000	0.0000	2.2563	0.7962	2.0866	3.8207
AVDS	1.0000	0.0000	2.3012	0.7128	1.8182	3.7566
AVEF	1.0000	0.0000	2.2127	1.2560	3.9886	4.1741
AVEK	1.0000	0.0000	2.2163	0.9554	2.6546	3.9431
AVFL	1.0000	0.0000	2.2756	1.0662	3.1012	4.0282
AVGK	1.0000	0.0000	2.2279	1.0766	3.1455	4.0362
AVHS	1.0000	0.0000	2.3878	1.0367	2.9778	4.0056
AVIC	1.0000	0.0000	2.3367	1.6086	6.1828	4.4451
AVIN	1.0000	0.0000	2.2562	0.7947	2.0817	3.8196
AVIS	1.0000	0.0000	2.3010	0.7113	1.8136	3.7554
AVKS	1.0000	0.0000	2.2946	0.6415	1.6023	3.7018
AVLM	1.0000	0.0000	2.3181	1.2095	3.7549	4.1383
AVMY	1.0000	0.0000	2.2454	1.6418	6.4359	4.4706
AVNF	1.0000	0.0000	2.2985	1.0256	2.9319	3.9970
AVNK	1.0000	0.0000	2.2555	0.7249	1.8563	3.7659
AVNT	1.0000	0.0000	2.2550	0.7426	1.9120	3.7795
AVPE	1.0000	0.0000	2.2003	1.0533	3.0467	4.0183
AVPP	1.0000	0.0000	2.2012	1.0393	2.9886	4.0076
AVPT	1.0000	0.0000	2.2122	0.9591	2.6687	3.9459
AVQP	1.0000	0.0000	2.1998	1.0671	3.1052	4.0289
AVRA	1.0000	0.0000	2.1979	1.1637	3.5357	4.1031
AVRI	1.0000	0.0000	2.2052	1.1038	3.2641	4.0571
AVRR	1.0000	0.0000	2.1962	1.2245	3.8292	4.1499
AVSF	1.0000	0.0000	2.3563	0.9421	2.6040	3.9329
AVSG	1.0000	0.0000	2.3360	0.8745	2.3559	3.8808
AVSH	1.0000	0.0000	2.3878	1.0367	2.9778	4.0056
AVSK	1.0000	0.0000	2.2946	0.6415	1.6023	3.7018
AVSM	1.0000	0.0000	2.4049	1.0854	3.1836	4.0430
AVSV	1.0000	0.0000	2.3341	0.8673	2.3305	3.8754
AVTD	1.0000	0.0000	2.2131	0.9325	2.5678	3.9255
AVTM	1.0000	0.0000	2.2729	1.3051	4.2473	4.2119
AVVY	1.0000	0.0000	2.2148	1.4237	4.9299	4.3030
AWAP	1.0000	0.0000	2.4369	1.8995	8.7502	4.6687
AWAT	1.0000	0.0000	2.4544	1.8193	7.9573	4.6070
AWNQ	1.0000	0.0000	2.5126	1.6790	6.7306	4.4992
AWPC	1.0000	0.0000	2.5797	2.4651	16.9386	5.1035
AWRG	1.0000	0.0000	2.4259	2.0954	11.0156	4.8193
AWYP	1.0000	0.0000	2.4611	2.1242	11.3926	4.8414
AYDE	1.0000	0.0000	2.2297	1.1552	3.4962	4.0966
AYDP	1.0000	0.0000	2.2308	1.1412	3.4320	4.0859
AYKK	1.0000	0.0000	2.2567	0.9721	2.7190	3.9559
AYKQ	1.0000	0.0000	2.2462	1.0978	3.2374	4.0525
AYLA	1.0000	0.0000	2.2766	1.0237	2.9242	3.9955
AYLN	1.0000	0.0000	2.3026	0.7754	2.0180	3.8047
AYPQ	1.0000	0.0000	2.2249	1.1956	3.6876	4.1277
AYPS	1.0000	0.0000	2.3450	0.8679	2.3325	3.8758
AYPT	1.0000	0.0000	2.2416	1.0876	3.1931	4.0447
AYRE	1.0000	0.0000	2.2218	1.2744	4.0836	4.1882
AYSG	1.0000	0.0000	2.3759	1.0029	2.8405	3.9796
AYSM	1.0000	0.0000	2.4462	1.2139	3.7767	4.1417
AYSS	1.0000	0.0000	2.3612	0.5679	1.3906	3.6452
AYTT	1.0000	0.0000	2.2503	1.0074	2.8582	3.9830
AYVK	1.0000	0.0000	2.2542	1.1979	3.6987	4.1295
AYYS	1.0000	0.0000	2.4143	1.1243	3.3552	4.0729
CADK	1.0000	0.0000	2.3568	1.3843	4.6933	4.2727
CAGG	1.0000	0.0000	2.3120	1.7789	7.5845	4.5760
CAGR	1.0000	0.0000	2.3142	1.7364	7.2096	4.5434
CAIE	1.0000	0.0000	2.3362	1.4946	5.3808	4.3575
CAIL	1.0000	0.0000	2.3856	1.3047	4.2451	4.2116
CALV	1.0000	0.0000	2.4031	1.4608	5.1613	4.3315
CAMT	1.0000	0.0000	2.4066	1.7745	7.5451	4.5727
CAND	1.0000	0.0000	2.4055	1.2656	4.0379	4.1815
CAQD	1.0000	0.0000	2.3349	1.5099	5.4830	4.3693
CARS	1.0000	0.0000	2.4828	1.3013	4.2269	4.2090
CASN	1.0000	0.0000	2.4547	0.9922	2.7979	3.9714
CASR	1.0000	0.0000	2.4828	1.3013	4.2269	4.2090
CATT	1.0000	0.0000	2.3599	1.3483	4.4858	4.2450
CAVK	1.0000	0.0000	2.3625	1.5388	5.6803	4.3915
CCEE	1.0000	0.0000	2.4559	2.1022	11.1036	4.8245
CCWY	1.0000	0.0000	2.4041	3.2871	43.7696	5.7353
CDAG	1.0000	0.0000	2.3369	1.6172	6.2477	4.4517
CDGE	1.0000	0.0000	2.3395	1.5994	6.1146	4.4381
CDGQ	1.0000	0.0000	2.3375	1.6133	6.2179	4.4487
CDKL	1.0000	0.0000	2.3825	1.1766	3.5967	4.1131
CDRD	1.0000	0.0000	2.3429	1.5164	5.5265	4.3742
CDRG	1.0000	0.0000	2.3324	1.6781	6.7229	4.4985
CDSH	1.0000	0.0000	2.5434	1.4478	5.0791	4.3215
CDSR	1.0000	0.0000	2.4726	1.2430	3.9220	4.1641
CDTS	1.0000	0.0000	2.4383	1.0702	3.1182	4.0313
CDTY	1.0000	0.0000	2.3900	1.6266	6.3189	4.4590
CDWK	1.0000	0.0000	2.6385	2.3089	14.1293	4.9834
CEAG	1.0000	0.0000	2.3263	1.6578	6.5609	4.4829
CEAH	1.0000	0.0000	2.3525	1.8200	7.9645	4.6076
CEER	1.0000	0.0000	2.3276	1.5975	6.1001	4.4366
CEGI	1.0000	0.0000	2.3399	1.5979	6.1036	4.4369
CELG	1.0000	0.0000	2.4039	1.4501	5.0938	4.3233
CELS	1.0000	0.0000	2.4456	1.0151	2.8892	3.9889
CEMH	1.0000	0.0000	2.3516	2.1343	11.5282	4.8492
CENM	1.0000	0.0000	2.4971	1.6204	6.2720	4.4542
CENQ	1.0000	0.0000	2.4083	1.3022	4.2314	4.2096
CEPE	1.0000	0.0000	2.3328	1.5049	5.4493	4.3654
CEPV	1.0000	0.0000	2.3321	1.6189	6.2603	4.4530
CESS	1.0000	0.0000	2.4680	0.8910	2.4151	3.8936
CFDS	1.0000	0.0000	2.5082	1.3532	4.5136	4.2488
CFFL	1.0000	0.0000	2.4473	1.7066	6.9570	4.5204
CFGN	1.0000	0.0000	2.4662	1.5983	6.1063	4.4372
CFIK	1.0000	0.0000	2.3834	1.5538	5.7850	4.4030
CFNE	1.0000	0.0000	2.4481	1.4772	5.2667	4.3441
CFNP	1.0000	0.0000	2.4473	1.4632	5.1769	4.3334
CFNR	1.0000	0.0000	2.4578	1.5558	5.7990	4.4045
CFRG	1.0000	0.0000	2.2961	1.9074	8.8324	4.6748
CFSD	1.0000	0.0000	2.5082	1.3532	4.5136	4.2488
CFSL	1.0000	0.0000	2.5061	1.2039	3.7276	4.1340
CGAV	1.0000	0.0000	2.3122	1.7718	7.5202	4.5705
CGGN	1.0000	0.0000	2.4486	1.5306	5.6237	4.3852
CGGT	1.0000	0.0000	2.3580	1.6669	6.6336	4.4900
CGKS	1.0000	0.0000	2.4794	1.2143	3.7785	4.1420
CGLE	1.0000	0.0000	2.4039	1.4501	5.0938	4.3233
CGQR	1.0000	0.0000	2.3152	1.7324	7.1756	4.5403
CGRI	1.0000	0.0000	2.3330	1.6766	6.7109	4.4974
CGSN	1.0000	0.0000	2.4876	1.0956	3.2278	4.0508
CHNM	1.0000	0.0000	2.5616	1.9038	8.7952	4.6721
CHSD	1.0000	0.0000	2.5434	1.4478	5.0791	4.3215
CHWV	1.0000	0.0000	2.4682	2.8587	26.7024	5.4059
CIAF	1.0000	0.0000	2.3468	1.6834	6.7661	4.5026
CIEG	1.0000	0.0000	2.3399	1.5979	6.1036	4.4369
CIKD	1.0000	0.0000	2.3567	1.3244	4.3527	4.2267
CIKT	1.0000	0.0000	2.3613	1.2708	4.0651	4.1855
CINH	1.0000	0.0000	2.4784	1.5297	5.6175	4.3845
CIPD	1.0000	0.0000	2.3423	1.4223	4.9212	4.3019
CISL	1.0000	0.0000	2.4357	0.9730	2.7225	3.9566
CISQ	1.0000	0.0000	2.4557	1.1767	3.5972	4.1132
CISY	1.0000	0.0000	2.5276	1.4054	4.8186	4.2889
CITL	1.0000	0.0000	2.3813	1.1928	3.6738	4.1255
CIYC	1.0000	0.0000	2.4563	2.3027	14.0276	4.9786
CKDA	1.0000	0.0000	2.3568	1.3843	4.6933	4.2727
CKHF	1.0000	0.0000	2.4080	1.8792	8.5433	4.6532
CKIL	1.0000	0.0000	2.3824	1.1751	3.5897	4.1120
CKLG	1.0000	0.0000	2.4107	1.3383	4.4297	4.2374
CKLT	1.0000	0.0000	2.3805	1.1230	3.3493	4.0719
CKNE	1.0000	0.0000	2.4024	1.1765	3.5964	4.1130
CKPH	1.0000	0.0000	2.4051	1.6765	6.7103	4.4973
CKRA	1.0000	0.0000	2.3583	1.5035	5.4398	4.3643
CKVT	1.0000	0.0000	2.3774	1.4268	4.9491	4.3054
CKYK	1.0000	0.0000	2.4157	1.5377	5.6726	4.3906
CLCP	1.0000	0.0000	2.5620	1.8984	8.7391	4.6679
CLFD	1.0000	0.0000	2.4216	1.4772	5.2672	4.3442
CLFL	1.0000	0.0000	2.4497	1.3279	4.3719	4.2294
CLFQ	1.0000	0.0000	2.4211	1.5316	5.6305	4.3860
CLIS	2.0000	3.9566	2.4357	1.2741	5.7728	3.9566
CLKG	1.0000	0.0000	2.4107	1.3383	4.4297	4.2374
CLKS	1.0000	0.0000	2.4236	0.9033	2.4596	3.9030
CLLG	1.0000	0.0000	2.4287	1.2603	4.0103	4.1774
CLMI	1.0000	0.0000	2.4689	1.6190	6.2613	4.4531
CLMQ	1.0000	0.0000	2.4671	1.6749	6.6974	4.4961
CLNE	2.0000	4.0530	2.4116	1.3995	6.7649	4.0530
CLQN	2.0000	4.0637	2.4145	1.4134	6.8827	4.0637
CLRI	1.0000	0.0000	2.3950	1.3656	4.5845	4.2583
CLRQ	1.0000	0.0000	2.3962	1.4214	4.9160	4.3013
CLSK	1.0000	0.0000	2.4236	0.9033	2.4596	3.9030
CLSR	1.0000	0.0000	2.4681	1.0937	3.2196	4.0494
CLTS	1.0000	0.0000	2.4261	0.9209	2.5245	3.9165
CLTT	1.0000	0.0000	2.3800	1.1406	3.4292	4.0854
CMHN	1.0000	0.0000	2.5616	1.9038	8.7952	4.6721
CNAD	1.0000	0.0000	2.4055	1.2656	4.0379	4.1815
CNAH	1.0000	0.0000	2.4807	1.5896	6.0419	4.4305
CNAS	1.0000	0.0000	2.4547	0.9922	2.7979	3.9714
CNEG	1.0000	0.0000	2.4293	1.4095	4.8434	4.2921
CNET	1.0000	0.0000	2.4018	1.1942	3.6806	4.1266
CNEY	1.0000	0.0000	2.4653	1.5308	5.6252	4.3854
CNFK	1.0000	0.0000	2.4503	1.3654	4.5832	4.2582
CNFN	1.0000	0.0000	2.4768	1.2467	3.9407	4.1669
CNID	1.0000	0.0000	2.3985	1.2058	3.7368	4.1355
CNKR	1.0000	0.0000	2.4186	1.2552	3.9842	4.1735
CNLG	1.0000	0.0000	2.4427	1.2196	3.8050	4.1462
CNMS	1.0000	0.0000	2.5676	1.3065	4.2548	4.2129
CNNL	1.0000	0.0000	2.4004	0.8680	2.3330	3.8759
CNPI	1.0000	0.0000	2.4011	1.2324	3.8685	4.1559
CNPL	1.0000	0.0000	2.4089	1.0845	3.1799	4.0423
CNPN	1.0000	0.0000	2.4178	1.0439	3.0076	4.0111
CNPW	1.0000	0.0000	2.7120	2.2168	12.6933	4.9126
CNQG	1.0000	0.0000	2.4306	1.4233	4.9275	4.3027
CNQS	1.0000	0.0000	2.4536	0.9883	2.7822	3.9683
CNQV	1.0000	0.0000	2.4288	1.4162	4.8839	4.2972
CNRD	1.0000	0.0000	2.4169	1.3264	4.3637	4.2282
CNRI	1.0000	0.0000	2.4169	1.3249	4.3555	4.2271
CNST	1.0000	0.0000	2.4287	0.8803	2.3765	3.8853
CNVI	1.0000	0.0000	2.4253	1.3603	4.5543	4.2543
CPAS	1.0000	0.0000	2.4613	1.2088	3.7515	4.1378
CPIQ	1.0000	0.0000	2.3377	1.4767	5.2637	4.3437
CPSA	1.0000	0.0000	2.4613	1.2088	3.7515	4.1378
CPTH	1.0000	0.0000	2.3966	1.6941	6.8538	4.5109
CPVD	1.0000	0.0000	2.3410	1.5783	5.9602	4.4219
CQAN	1.0000	0.0000	2.4105	1.3200	4.3282	4.2233
CQDP	1.0000	0.0000	2.3375	1.4782	5.2733	4.3449
CQEP	1.0000	0.0000	2.3316	1.5187	5.5425	4.3760
CQET	1.0000	0.0000	2.3493	1.4385	5.0211	4.3144
CQFM	1.0000	0.0000	2.3359	2.0536	10.4886	4.7871
CQGS	1.0000	0.0000	2.4945	1.3399	4.4386	4.2386
CQNK	1.0000	0.0000	2.4048	1.1904	3.6624	4.1237
CQNV	1.0000	0.0000	2.4288	1.4162	4.8839	4.2972
CQSF	1.0000	0.0000	2.5171	1.4076	4.8317	4.2906
CQTI	1.0000	0.0000	2.3520	1.3965	4.7653	4.2821
CQTL	1.0000	0.0000	2.3870	1.2486	3.9507	4.1684
CQVR	1.0000	0.0000	2.3151	1.7253	7.1146	4.5348
CQWL	1.0000	0.0000	2.6832	2.2852	13.7457	4.9652
CREW	1.0000	0.0000	2.5584	2.5399	18.4717	5.1609
CRMM	1.0000	0.0000	2.3086	2.2616	13.3734	4.9471
CRTE	1.0000	0.0000	2.3523	1.5033	5.4386	4.3642
CRTM	1.0000	0.0000	2.4018	1.8354	8.1108	4.6194
CSAY	1.0000	0.0000	2.5374	1.4652	5.1897	4.3349
CSDQ	1.0000	0.0000	2.4560	1.1782	3.6042	4.1143
CSFK	1.0000	0.0000	2.5027	1.2819	4.1233	4.1940
CSGC	1.0000	0.0000	2.7015	1.9094	8.8536	4.6764
CSGT	1.0000	0.0000	2.4802	1.2319	3.8660	4.1556
CSID	1.0000	0.0000	2.4451	1.1223	3.3463	4.0714
CSKK	1.0000	0.0000	2.4267	0.9813	2.7548	3.9630
CSLI	1.0000	0.0000	2.4357	0.9730	2.7225	3.9566
CSLS	2.0000	3.7476	2.4275	1.0022	4.0127	3.7476
CSMP	1.0000	0.0000	2.5663	1.5231	5.5719	4.3794
CSNS	1.0000	0.0000	2.4245	0.6605	1.6588	3.7164
CSNV	1.0000	0.0000	2.4852	1.0884	3.1967	4.0453
CSPL	1.0000	0.0000	2.4421	1.0011	2.8332	3.9782
CSPV	1.0000	0.0000	2.4872	1.3050	4.2464	4.2117
CSRL	2.0000	4.0494	2.4681	1.3947	6.7246	4.0494
CSSI	1.0000	0.0000	2.4560	0.8490	2.2662	3.8613
CSST	2.0000	3.8212	2.4432	1.0979	4.5790	3.8212
CSTD	1.0000	0.0000	2.4383	1.0702	3.1182	4.0313
CSTV	1.0000	0.0000	2.4779	1.2247	3.8303	4.1501
CSVA	1.0000	0.0000	2.4932	1.3367	4.4208	4.2361
CSYD	1.0000	0.0000	2.5278	1.4069	4.8275	4.2901
CTAS	1.0000	0.0000	2.4507	1.1285	3.3743	4.0761
CTDD	1.0000	0.0000	2.3527	1.3436	4.4592	4.2414
CTDG	1.0000	0.0000	2.3625	1.5052	5.4517	4.3657
CTDP	1.0000	0.0000	2.3517	1.3702	4.6110	4.2619
CTFI	1.0000	0.0000	2.3765	1.5714	5.9104	4.4166
CTGG	1.0000	0.0000	2.3580	1.6669	6.6336	4.4900
CTGN	1.0000	0.0000	2.4283	1.3153	4.3026	4.2197
CTIS	1.0000	0.0000	2.4380	1.0687	3.1119	4.0301
CTLD	1.0000	0.0000	2.3814	1.1942	3.6810	4.1266
CTLN	1.0000	0.0000	2.3979	1.0043	2.8460	3.9807
CTMV	1.0000	0.0000	2.4017	1.8707	8.4577	4.6466
CTNE	1.0000	0.0000	2.4018	1.1942	3.6806	4.1266
CTSL	1.0000	0.0000	2.4261	0.9209	2.5245	3.9165
CTSS	1.0000	0.0000	2.4432	0.7968	2.0887	3.8212
CTST	1.0000	0.0000	2.4304	1.0166	2.8953	3.9901
CTTN	1.0000	0.0000	2.3931	1.1000	3.2472	4.0542
CTTP	1.0000	0.0000	2.3584	1.3165	4.3093	4.2206
CVHD	1.0000	0.0000	2.3561	1.8757	8.5074	4.6504
CVHR	1.0000	0.0000	2.3063	1.9949	9.7906	4.7420
CVIS	1.0000	0.0000	2.4829	1.2769	4.0968	4.1902
CVNI	1.0000	0.0000	2.4253	1.3603	4.5543	4.2543
CVPS	1.0000	0.0000	2.4872	1.3050	4.2464	4.2117
CVSL	1.0000	0.0000	2.4796	1.1291	3.3766	4.0765
CVTK	1.0000	0.0000	2.3774	1.4268	4.9491	4.3054
CVTS	1.0000	0.0000	2.4779	1.2247	3.8303	4.1501
CWYS	1.0000	0.0000	2.8770	2.3898	15.5222	5.0456
CYCN	1.0000	0.0000	2.6479	2.1142	11.2607	4.8338
CYER	1.0000	0.0000	2.3319	1.8400	8.1550	4.6230
CYKS	1.0000	0.0000	2.5226	1.3356	4.4146	4.2353
CYST	1.0000	0.0000	2.5232	1.3532	4.5139	4.2488
CYVV	1.0000	0.0000	2.2925	1.9893	9.7268	4.7378
DADS	1.0000	0.0000	2.2663	0.5582	1.3636	3.6378
DAEC	1.0000	0.0000	2.3359	1.4961	5.3907	4.3586
DAEL	1.0000	0.0000	2.2198	0.7228	1.8496	3.7643
DAFM	1.0000	0.0000	2.2654	1.4336	4.9905	4.3106
DAFY	1.0000	0.0000	2.2423	1.3440	4.4616	4.2417
DAGQ	1.0000	0.0000	2.2038	1.0477	3.0232	4.0140
DAGS	1.0000	0.0000	2.3032	0.7199	1.8405	3.7621
DAGT	1.0000	0.0000	2.2145	0.9396	2.5946	3.9310
DAGY	1.0000	0.0000	2.2326	1.2763	4.0938	4.1897
DAHF	1.0000	0.0000	2.2522	1.3849	4.6969	4.2732
DAHS	1.0000	0.0000	2.3549	0.8822	2.3834	3.8868
DAIE	1.0000	0.0000	2.1940	0.8706	2.3423	3.8779
DAIP	1.0000	0.0000	2.1937	0.8567	2.2932	3.8672
DAKE	1.0000	0.0000	2.2014	0.8009	2.1022	3.8243
DAKI	1.0000	0.0000	2.1996	0.7588	1.9642	3.7920
DAKT	1.0000	0.0000	2.2009	0.7067	1.7994	3.7519
DAKV	1.0000	0.0000	2.2167	0.9149	2.5023	3.9119
DALA	1.0000	0.0000	2.2220	0.7406	1.9058	3.7780
DALN	1.0000	0.0000	2.2304	0.4923	1.1837	3.5871
DALS	1.0000	0.0000	2.2567	0.4089	0.9656	3.5230
DAMA	1.0000	0.0000	2.2536	1.2626	4.0222	4.1792
DAMD	1.0000	0.0000	2.2593	1.2042	3.7293	4.1343
DAMS	1.0000	0.0000	2.3717	0.9309	2.5616	3.9242
DANA	1.0000	0.0000	2.2366	0.7000	1.7787	3.7468
DANL	1.0000	0.0000	2.2304	0.4923	1.1837	3.5871
DANN	3.0000	7.1118	2.2368	0.9288	4.4239	3.5559
DANT	1.0000	0.0000	2.2259	0.5880	1.4475	3.6607
DAPL	1.0000	0.0000	2.2183	0.7089	1.8061	3.7536
DAPS	1.0000	0.0000	2.2709	0.5848	1.4384	3.6582
DAPT	1.0000	0.0000	2.1981	0.8046	2.1145	3.8271
DAQS	1.0000	0.0000	2.2763	0.6126	1.5179	3.6796
DARG	1.0000	0.0000	2.2059	1.1125	3.3023	4.0638
DARK	1.0000	0.0000	2.2105	0.8795	2.3739	3.8847
DARL	1.0000	0.0000	2.2322	0.8015	2.1042	3.8247
DARM	1.0000	0.0000	2.2534	1.3234	4.3470	4.2259
DARN	1.0000	0.0000	2.2481	0.7608	1.9706	3.7935
DASH	1.0000	0.0000	2.3549	0.8822	2.3834	3.8868
DASL	1.0000	0.0000	2.2567	0.4089	0.9656	3.5230
DASV	1.0000	0.0000	2.3012	0.7128	1.8182	3.7566
DATE	1.0000	0.0000	2.1988	0.8185	2.1615	3.8378
DATS	1.0000	0.0000	2.2596	0.5046	1.2166	3.5966
DAVE	1.0000	0.0000	2.2030	1.0267	2.9365	3.9978
DAVP	1.0000	0.0000	2.2036	1.0127	2.8798	3.9871
DAYK	1.0000	0.0000	2.2476	1.0434	3.0053	4.0107
DCDR	1.0000	0.0000	2.3429	1.5164	5.5265	4.3742
DCFN	1.0000	0.0000	2.4466	1.4366	5.0093	4.3129
DCGG	1.0000	0.0000	2.3328	1.7206	7.0743	4.5312
DCHW	1.0000	0.0000	2.5914	2.7041	22.3366	5.2872
DCKI	1.0000	0.0000	2.3567	1.3244	4.3527	4.2267
DCLL	1.0000	0.0000	2.3939	1.0986	3.2409	4.0531
DCSP	1.0000	0.0000	2.4501	1.1504	3.4742	4.0930
DCTG	1.0000	0.0000	2.3625	1.5052	5.4517	4.3657
DDAE	1.0000	0.0000	2.1940	0.8721	2.3476	3.8791
DDAM	1.0000	0.0000	2.2593	1.2042	3.7293	4.1343
DDAR	1.0000	0.0000	2.2004	0.9508	2.6368	3.9395
DDCD	1.0000	0.0000	2.3443	1.3972	4.7696	4.2826
DDCL	1.0000	0.0000	2.3811	1.2479	3.9468	4.1679
DDDE	1.0000	0.0000	2.1926	0.8138	2.1456	3.8342
DDDI	1.0000	0.0000	2.1915	0.7717	2.0061	3.8019
DDDN	2.0000	3.6571	2.2209	0.8843	3.3816	3.6571
DDDP	1.0000	0.0000	2.1920	0.7998	2.0988	3.8235
DDDV	1.0000	0.0000	2.2066	0.9278	2.5501	3.9218
DDEH	1.0000	0.0000	2.2453	1.1377	3.4161	4.0832
DDER	1.0000	0.0000	2.2000	0.9330	2.5695	3.9258
DDES	1.0000	0.0000	2.2626	0.5404	1.3143	3.6241
DDET	1.0000	0.0000	2.1958	0.7602	1.9685	3.7930
DDGP	1.0000	0.0000	2.2068	0.9615	2.6780	3.9478
DDHI	1.0000	0.0000	2.2480	1.0957	3.2284	4.0509
DDIE	1.0000	0.0000	2.1927	0.8123	2.1406	3.8331
DDIN	2.0000	3.6559	2.2207	0.8828	3.3741	3.6559
DDKA	1.0000	0.0000	2.1997	0.7603	1.9690	3.7931
DDKK	1.0000	0.0000	2.1963	0.6307	1.5707	3.6935
DDKV	1.0000	0.0000	2.2150	0.8565	2.2926	3.8671
DDLD	1.0000	0.0000	2.2092	0.6239	1.5508	3.6883
DDMS	1.0000	0.0000	2.3612	0.8725	2.3489	3.8793
DDND	1.0000	0.0000	2.2209	0.5833	1.4341	3.6571
DDNF	1.0000	0.0000	2.2700	0.8127	2.1418	3.8333
DDNK	1.0000	0.0000	2.2163	0.5121	1.2368	3.6023
DDNL	1.0000	0.0000	2.2196	0.4340	1.0302	3.5423
DDNP	1.0000	0.0000	2.2242	0.6099	1.5101	3.6775
DDNY	1.0000	0.0000	2.2862	0.8663	2.3271	3.8746
DDPD	1.0000	0.0000	2.1920	0.7998	2.0988	3.8235
DDPH	1.0000	0.0000	2.2459	1.1238	3.3530	4.0725
DDPM	2.0000	4.1099	2.2604	1.4735	7.4148	4.1099
DDPP	1.0000	0.0000	2.1922	0.8265	2.1886	3.8439
DDPS	1.0000	0.0000	2.2598	0.5265	1.2760	3.6134
DDQN	2.0000	3.6989	2.2284	0.9387	3.6645	3.6989
DDQQ	1.0000	0.0000	2.1943	0.8820	2.3828	3.8867
DDQS	1.0000	0.0000	2.2655	0.5543	1.3526	3.6347
DDQY	1.0000	0.0000	2.2337	1.1107	3.2943	4.0624
DDRE	1.0000	0.0000	2.2000	0.9330	2.5695	3.9258
DDRL	1.0000	0.0000	2.2269	0.7431	1.9138	3.7799
DDSC	1.0000	0.0000	2.4453	1.1238	3.3530	4.0725
DDSE	1.0000	0.0000	2.2626	0.5404	1.3143	3.6241
DDSK	1.0000	0.0000	2.2461	0.4286	1.0163	3.5382
DDSR	2.0000	3.6845	2.2811	0.9201	3.5660	3.6845
DDSS	3.0000	6.7656	2.2596	0.7036	3.1002	3.3828
DDTD	1.0000	0.0000	2.1936	0.7196	1.8395	3.7618
DDTE	1.0000	0.0000	2.1958	0.7602	1.9685	3.7930
DDTK	1.0000	0.0000	2.1954	0.6484	1.6226	3.7071
DDTL	2.0000	3.6471	2.2067	0.8713	3.3160	3.6471
DDTP	1.0000	0.0000	2.1948	0.7462	1.9237	3.7823
DDVQ	1.0000	0.0000	2.2055	0.9822	2.7582	3.9636
DEAV	1.0000	0.0000	2.2030	1.0267	2.9365	3.9978
DECL	1.0000	0.0000	2.3837	1.2884	4.1577	4.1990
DEDS	1.0000	0.0000	2.2626	0.5404	1.3143	3.6241
DEEF	1.0000	0.0000	2.2175	1.0837	3.1762	4.0417
DEEK	1.0000	0.0000	2.1999	0.7831	2.0432	3.8106
DEEN	1.0000	0.0000	2.2312	0.6644	1.6704	3.7194
DEEP	1.0000	0.0000	2.1926	0.8809	2.3790	3.8858
DEER	1.0000	0.0000	2.1983	0.9735	2.7244	3.9570
DEES	1.0000	0.0000	2.2698	0.5810	1.4275	3.6553
DEFD	1.0000	0.0000	2.2205	1.0431	3.0044	4.0105
DEFV	1.0000	0.0000	2.2219	1.1977	3.6976	4.1293
DEFY	1.0000	0.0000	2.2447	1.3262	4.3623	4.2281
DEGG	1.0000	0.0000	2.2114	1.1372	3.4134	4.0828
DEGP	1.0000	0.0000	2.2048	1.0021	2.8370	3.9789
DEGS	1.0000	0.0000	2.2997	0.7021	1.7852	3.7484
DEGT	1.0000	0.0000	2.2137	0.9218	2.5281	3.9173
DEHS	1.0000	0.0000	2.3514	0.8644	2.3202	3.8731
DEIH	1.0000	0.0000	2.2454	1.1363	3.4093	4.0821
DEIT	1.0000	0.0000	2.1958	0.7587	1.9637	3.7919
DEIY	1.0000	0.0000	2.2341	1.0953	3.2268	4.0506
DEKG	1.0000	0.0000	2.2171	0.9042	2.4632	3.9037
DEKI	1.0000	0.0000	2.1979	0.7410	1.9072	3.7783
DEKN	1.0000	0.0000	2.2224	0.5526	1.3480	3.6335
DELH	1.0000	0.0000	2.2847	0.9884	2.7829	3.9685
DELL	1.0000	0.0000	2.2190	0.5152	1.2452	3.6047
DELR	2.0000	3.8111	2.2301	1.0847	4.4979	3.8111
DELT	1.0000	0.0000	2.2117	0.6108	1.5129	3.6782
DEML	1.0000	0.0000	2.3003	1.0371	2.9794	4.0059
DEMR	1.0000	0.0000	2.2552	1.3056	4.2498	4.2122
DENE	1.0000	0.0000	2.2312	0.6644	1.6704	3.7194
DENS	1.0000	0.0000	2.2552	0.3505	0.8183	3.4781
DEPG	1.0000	0.0000	2.2048	1.0021	2.8370	3.9789
DEQS	2.0000	3.6659	2.2727	0.8958	3.4403	3.6659
DEQY	1.0000	0.0000	2.2298	1.1512	3.4779	4.0936
DERL	1.0000	0.0000	2.2301	0.7837	2.0451	3.8111
DERN	1.0000	0.0000	2.2456	0.7430	1.9135	3.7798
DERS	2.0000	3.7157	2.2880	0.9606	3.7824	3.7157
DESA	2.0000	3.6689	2.2735	0.8998	3.4606	3.6689
DESD	1.0000	0.0000	2.2626	0.5404	1.3143	3.6241
DESE	1.0000	0.0000	2.2698	0.5810	1.4275	3.6553
DESN	1.0000	0.0000	2.2552	0.3505	0.8183	3.4781
DESQ	1.0000	0.0000	2.2727	0.5948	1.4668	3.6659
DEST	1.0000	0.0000	2.2557	0.4868	1.1689	3.5829
DETK	2.0000	3.7382	2.1988	0.9899	3.9439	3.7382
DETP	1.0000	0.0000	2.1966	0.7868	2.0554	3.8134
DETR	1.0000	0.0000	2.2062	0.8793	2.3733	3.8846
DEVP	1.0000	0.0000	2.2037	0.9949	2.8086	3.9735
DEVR	1.0000	0.0000	2.2058	1.0875	3.1928	4.0446
DEYG	1.0000	0.0000	2.2345	1.2585	4.0013	4.1760
DEYN	1.0000	0.0000	2.2901	0.9069	2.4729	3.9058
DFAD	1.0000	0.0000	2.2204	1.0609	3.0789	4.0242
DFDP	1.0000	0.0000	2.2209	1.0292	2.9468	3.9998
DFED	1.0000	0.0000	2.2205	1.0431	3.0044	4.0105
DFFY	1.0000	0.0000	2.2440	1.5150	5.5172	4.3732
DFGA	1.0000	0.0000	2.2211	1.2226	3.8199	4.1485
DFHT	1.0000	0.0000	2.2782	1.2729	4.0761	4.1871
DFKC	1.0000	0.0000	2.3832	1.5553	5.7955	4.4041
DFKR	1.0000	0.0000	2.2391	1.0505	3.0352	4.0162
DFKV	1.0000	0.0000	2.2443	1.0859	3.1857	4.0434
DFLK	1.0000	0.0000	2.2552	0.7820	2.0398	3.8098
DFLS	1.0000	0.0000	2.3064	0.5799	1.4245	3.6545
DFND	1.0000	0.0000	2.2700	0.8127	2.1418	3.8333
DFNK	1.0000	0.0000	2.2685	0.7414	1.9083	3.7786
DFPN	1.0000	0.0000	2.2723	0.8393	2.2326	3.8538
DFPT	1.0000	0.0000	2.2286	0.9756	2.7324	3.9586
DFQE	1.0000	0.0000	2.2170	1.0975	3.2364	4.0523
DFSF	1.0000	0.0000	2.3700	0.9586	2.6667	3.9455
DFSP	1.0000	0.0000	2.3176	0.7558	1.9545	3.7897
DFSS	1.0000	0.0000	2.3277	0.4559	1.0872	3.5591
DFVG	1.0000	0.0000	2.2207	1.3188	4.3218	4.2224
DFYA	1.0000	0.0000	2.2423	1.3440	4.4616	4.2417
DGDK	1.0000	0.0000	2.2165	0.8637	2.3177	3.8726
DGDQ	1.0000	0.0000	2.2067	0.9893	2.7863	3.9691
DGEA	1.0000	0.0000	2.2042	1.0338	2.9658	4.0033
DGFA	1.0000	0.0000	2.2211	1.2226	3.8199	4.1485
DGIF	1.0000	0.0000	2.2286	1.1628	3.5317	4.1025
DGIK	1.0000	0.0000	2.2165	0.8622	2.3124	3.8714
DGIR	1.0000	0.0000	2.2109	1.0526	3.0439	4.0178
DGKT	1.0000	0.0000	2.2195	0.8100	2.1330	3.8313
DGLI	1.0000	0.0000	2.2363	0.7841	2.0467	3.8114
DGLK	1.0000	0.0000	2.2368	0.7144	1.8232	3.7578
DGLS	1.0000	0.0000	2.2852	0.5123	1.2373	3.6024
DGNL	2.0000	3.6666	2.2560	0.8967	3.4448	3.6666
DGNS	1.0000	0.0000	2.2888	0.4716	1.1287	3.5712
DGPA	1.0000	0.0000	2.2048	1.0199	2.9088	3.9926
DGPH	1.0000	0.0000	2.2469	1.2855	4.1422	4.1968
DGPS	2.0000	3.7377	2.2971	0.9892	3.9398	3.7377
DGQA	1.0000	0.0000	2.2038	1.0477	3.0232	4.0140
DGQS	2.0000	3.7590	2.3024	1.0170	4.0970	3.7590
DGQT	1.0000	0.0000	2.2143	0.9357	2.5798	3.9279
DGSQ	1.0000	0.0000	2.3024	0.7160	1.8281	3.7590
DGSS	1.0000	0.0000	2.3055	0.3882	0.9129	3.5071
DGTD	1.0000	0.0000	2.2136	0.8813	2.3803	3.8861
DGTG	2.0000	4.0104	2.2266	1.3440	6.3099	4.0104
DGTN	1.0000	0.0000	2.2492	0.6914	1.7522	3.7401
DGVH	1.0000	0.0000	2.2404	1.4134	4.8672	4.2951
DGYR	1.0000	0.0000	2.2300	1.3372	4.4233	4.2365
DGYV	1.0000	0.0000	2.2310	1.3725	4.6246	4.2637
DHAK	1.0000	0.0000	2.2594	1.0843	3.1788	4.0421
DHAN	1.0000	0.0000	2.3053	0.9656	2.6937	3.9509
DHDK	1.0000	0.0000	2.2592	1.0259	2.9335	3.9973
DHDS	1.0000	0.0000	2.3446	0.8238	2.1796	3.8419
DHFK	1.0000	0.0000	2.2845	1.2553	3.9848	4.1736
DHIP	1.0000	0.0000	2.2460	1.1223	3.3463	4.0714
DHIY	1.0000	0.0000	2.2751	1.3788	4.6609	4.2685
DHKQ	1.0000	0.0000	2.2593	1.0803	3.1617	4.0391
DHLA	1.0000	0.0000	2.2864	1.0062	2.8537	3.9821
DHLT	1.0000	0.0000	2.2830	0.8943	2.4269	3.8961
DHLV	1.0000	0.0000	2.3019	1.1024	3.2579	4.0561
DHNA	1.0000	0.0000	2.3053	0.9656	2.6937	3.9509
DHNS	1.0000	0.0000	2.3419	0.6339	1.5799	3.6959
DHQD	1.0000	0.0000	2.2450	1.1516	3.4796	4.0939
DHQG	1.0000	0.0000	2.2433	1.3133	4.2915	4.2181
DHQI	1.0000	0.0000	2.2452	1.1501	3.4727	4.0927
DHRK	1.0000	0.0000	2.2646	1.1451	3.4499	4.0889
DHRS	1.0000	0.0000	2.3692	0.9430	2.6074	3.9335
DHSN	1.0000	0.0000	2.3419	0.6339	1.5799	3.6959
DHSY	1.0000	0.0000	2.4202	1.1069	3.2775	4.0595
DHTK	1.0000	0.0000	2.2637	0.9723	2.7197	3.9561
DHTP	1.0000	0.0000	2.2547	1.0702	3.1182	4.0313
DHYD	1.0000	0.0000	2.2748	1.3802	4.6696	4.2696
DIAN	1.0000	0.0000	2.2290	0.6402	1.5984	3.7008
DICK	1.0000	0.0000	2.3567	1.3244	4.3527	4.2267
DIDE	1.0000	0.0000	2.1927	0.8123	2.1406	3.8331
DIDN	1.0000	0.0000	2.2207	0.5818	1.4299	3.6559
DIEK	1.0000	0.0000	2.1979	0.7410	1.9072	3.7783
DIEL	1.0000	0.0000	2.2135	0.6630	1.6662	3.7183
DIEM	1.0000	0.0000	2.2599	1.1849	3.6363	4.1195
DIEP	1.0000	0.0000	2.1927	0.8389	2.2313	3.8535
DIEQ	1.0000	0.0000	2.1938	0.8667	2.3283	3.8749
DIER	1.0000	0.0000	2.2001	0.9315	2.5640	3.9247
DIFN	1.0000	0.0000	2.2699	0.8112	2.1368	3.8322
DIGI	1.0000	0.0000	2.2081	0.9320	2.5657	3.9250
DIGN	1.0000	0.0000	2.2513	0.7435	1.9150	3.7802
DIKA	1.0000	0.0000	2.1996	0.7588	1.9642	3.7920
DIKM	1.0000	0.0000	2.2744	1.0731	3.1308	4.0336
DIKN	2.0000	3.6012	2.2161	0.8116	3.0239	3.6012
DIKS	2.0000	3.5370	2.2459	0.7282	2.6395	3.5370
DILH	1.0000	0.0000	2.2824	0.9464	2.6202	3.9361
DILQ	1.0000	0.0000	2.2154	0.6768	1.7079	3.7289
DILT	1.0000	0.0000	2.2065	0.5688	1.3932	3.6459
DIMN	2.0000	3.9423	2.3152	1.2555	5.6367	3.9423
DIND	1.0000	0.0000	2.2207	0.5818	1.4299	3.6559
DINF	1.0000	0.0000	2.2699	0.8112	2.1368	3.8322
DINL	1.0000	0.0000	2.2193	0.4325	1.0263	3.5412
DINS	1.0000	0.0000	2.2457	0.3085	0.7147	3.4458
DIPG	1.0000	0.0000	2.2069	0.9600	2.6723	3.9466
DIQQ	1.0000	0.0000	2.1944	0.8805	2.3775	3.8855
DIQT	1.0000	0.0000	2.1971	0.7725	2.0086	3.8025
DISI	1.0000	0.0000	2.2546	0.4969	1.1959	3.5906
DISK	1.0000	0.0000	2.2459	0.4271	1.0124	3.5370
DISL	3.0000	6.9541	2.2434	0.8262	3.7893	3.4770
DISR	2.0000	3.6834	2.2809	0.9186	3.5582	3.6834
DISS	1.0000	0.0000	2.2592	0.2250	0.5136	3.3817
DISV	1.0000	0.0000	2.2906	0.6529	1.6362	3.7106
DITE	1.0000	0.0000	2.1958	0.7587	1.9637	3.7919
DITF	1.0000	0.0000	2.2292	0.9475	2.6243	3.9370
DITG	1.0000	0.0000	2.2136	0.8798	2.3750	3.8850
DITI	1.0000	0.0000	2.1936	0.7166	1.8303	3.7595
DITT	1.0000	0.0000	2.1942	0.6645	1.6707	3.7195
DIVG	1.0000	0.0000	2.2152	1.0880	3.1948	4.0450
DIVI	1.0000	0.0000	2.2067	0.9248	2.5391	3.9195
DIVS	1.0000	0.0000	2.2906	0.6529	1.6362	3.7106
DIYK	3.0000	7.9294	2.2472	1.4607	8.9385	3.9647
DKAA	1.0000	0.0000	2.2028	0.8187	2.1621	3.8380
DKAC	1.0000	0.0000	2.3568	1.3843	4.6933	4.2727
DKAN	1.0000	0.0000	2.2256	0.5704	1.3977	3.6471
DKAQ	1.0000	0.0000	2.2025	0.8147	2.1487	3.8349
DKCS	1.0000	0.0000	2.4368	1.0526	3.0437	4.0177
DKDD	1.0000	0.0000	2.1953	0.7020	1.7848	3.7483
DKDN	1.0000	0.0000	2.2163	0.5121	1.2368	3.6023
DKFG	1.0000	0.0000	2.2456	1.0930	3.2167	4.0488
DKFT	1.0000	0.0000	2.2362	0.8777	2.3675	3.8834
DKGE	1.0000	0.0000	2.2171	0.9042	2.4632	3.9037
DKGP	2.0000	3.8930	2.2167	1.1913	5.1857	3.8930
DKIK	1.0000	0.0000	2.1962	0.6292	1.5663	3.6924
DKIN	1.0000	0.0000	2.2161	0.5106	1.2328	3.6012
DKIT	1.0000	0.0000	2.1953	0.6469	1.6182	3.7059
DKKF	1.0000	0.0000	2.2385	0.8601	2.3051	3.8698
DKKN	1.0000	0.0000	2.2101	0.4408	1.0478	3.5475
DKKQ	1.0000	0.0000	2.2018	0.6851	1.7331	3.7353
DKKS	2.0000	3.4834	2.2360	0.6584	2.3370	3.4834
DKLA	2.0000	3.6784	2.2148	0.9121	3.5241	3.6784
DKLI	1.0000	0.0000	2.2065	0.5512	1.3440	3.6324
DKLL	1.0000	0.0000	2.2055	0.4034	0.9515	3.5188
DKLW	1.0000	0.0000	2.4799	1.5356	5.6583	4.3890
DKNC	1.0000	0.0000	2.3968	1.1360	3.4081	4.0819
DKNE	1.0000	0.0000	2.2224	0.5526	1.3480	3.6335
DKNG	1.0000	0.0000	2.2493	0.6737	1.6986	3.7266
DKNI	1.0000	0.0000	2.2161	0.5106	1.2328	3.6012
DKNK	1.0000	0.0000	2.2101	0.4408	1.0478	3.5475
DKNR	2.0000	3.6939	2.2386	0.9323	3.6302	3.6939
DKNS	1.0000	0.0000	2.2334	0.2387	0.5462	3.3922
DKPG	2.0000	3.8930	2.2167	1.1913	5.1857	3.8930
DKPI	1.0000	0.0000	2.1967	0.7271	1.8631	3.7676
DKPL	1.0000	0.0000	2.2099	0.5793	1.4227	3.6540
DKQN	1.0000	0.0000	2.2249	0.5664	1.3866	3.6441
DKRD	1.0000	0.0000	2.2083	0.8212	2.1706	3.8399
DKRF	1.0000	0.0000	2.2391	1.0505	3.0352	4.0162
DKSA	1.0000	0.0000	2.2581	0.4870	1.1694	3.5830
DKSI	1.0000	0.0000	2.2459	0.4271	1.0124	3.5370
DKSL	1.0000	0.0000	2.2321	0.2793	0.6438	3.4234
DKSP	1.0000	0.0000	2.2512	0.4552	1.0855	3.5586
DKSS	3.0000	6.6561	2.2447	0.6324	2.7288	3.3281
DKST	1.0000	0.0000	2.2380	0.3750	0.8796	3.4969
DKTK	1.0000	0.0000	2.1946	0.5771	1.4165	3.6523
DKVI	1.0000	0.0000	2.2151	0.8550	2.2874	3.8659
DKVL	1.0000	0.0000	2.2351	0.7072	1.8010	3.7523
DKVS	1.0000	0.0000	2.2833	0.5832	1.4337	3.6570
DKWQ	1.0000	0.0000	2.4599	1.7393	7.2349	4.5456
DKYD	1.0000	0.0000	2.2471	0.9850	2.7694	3.9658
DLAC	1.0000	0.0000	2.3856	1.3062	4.2531	4.2127
DLAE	1.0000	0.0000	2.2198	0.7228	1.8496	3.7643
DLAF	1.0000	0.0000	2.2584	0.9116	2.4903	3.9094
DLAI	1.0000	0.0000	2.2160	0.6808	1.7199	3.7320
DLCS	1.0000	0.0000	2.4361	0.9745	2.7283	3.9577
DLDE	1.0000	0.0000	2.2136	0.6645	1.6707	3.7195
DLDG	1.0000	0.0000	2.2364	0.7856	2.0516	3.8126
DLDN	1.0000	0.0000	2.2196	0.4340	1.0302	3.5423
DLDP	1.0000	0.0000	2.2119	0.6505	1.6290	3.7087
DLDQ	1.0000	0.0000	2.2155	0.6783	1.7124	3.7301
DLDS	2.0000	3.4782	2.2437	0.6516	2.3083	3.4782
DLEA	1.0000	0.0000	2.2198	0.7228	1.8496	3.7643
DLEE	1.0000	0.0000	2.2175	0.7050	1.7942	3.7506
DLEL	1.0000	0.0000	2.2190	0.5152	1.2452	3.6047
DLFA	1.0000	0.0000	2.2584	0.9116	2.4903	3.9094
DLFL	1.0000	0.0000	2.2660	0.7040	1.7909	3.7498
DLGN	1.0000	0.0000	2.2560	0.5957	1.4693	3.6666
DLGQ	2.0000	3.8544	2.2408	1.1410	4.8523	3.8544
DLGT	1.0000	0.0000	2.2360	0.7320	1.8785	3.7713
DLIP	1.0000	0.0000	2.2118	0.6490	1.6246	3.7076
DLIS	2.0000	3.4770	2.2434	0.6501	2.3020	3.4770
DLKA	1.0000	0.0000	2.2148	0.6110	1.5134	3.6784
DLKN	1.0000	0.0000	2.2112	0.3627	0.8489	3.4875
DLKQ	1.0000	0.0000	2.2141	0.6071	1.5019	3.6753
DLKR	1.0000	0.0000	2.2267	0.6719	1.6929	3.7251
DLKT	2.0000	3.5923	2.2027	0.8001	2.9692	3.5923
DLLD	1.0000	0.0000	2.2125	0.4746	1.1366	3.5735
DLLE	1.0000	0.0000	2.2190	0.5152	1.2452	3.6047
DLLN	1.0000	0.0000	2.2093	0.2847	0.6568	3.4275
DLLP	1.0000	0.0000	2.2166	0.5012	1.2076	3.5940
DLLS	2.0000	3.3634	2.2259	0.5023	1.7118	3.3634
DLLV	1.0000	0.0000	2.2447	0.6292	1.5661	3.6923
DLNK	1.0000	0.0000	2.2112	0.3627	0.8489	3.4875
DLNL	1.0000	0.0000	2.2093	0.2847	0.6568	3.4275
DLNP	4.0000	10.6883	2.2241	1.0627	6.1725	3.5628
DLNQ	1.0000	0.0000	2.2295	0.4884	1.1732	3.5841
DLNT	1.0000	0.0000	2.2127	0.3804	0.8932	3.5011
DLPI	1.0000	0.0000	2.2118	0.6490	1.6246	3.7076
DLPM	2.0000	3.9952	2.2993	1.3242	6.1538	3.9952
DLPS	1.0000	0.0000	2.2493	0.3772	0.8851	3.4986
DLQM	1.0000	0.0000	2.3016	1.0510	3.0369	4.0165
DLRP	1.0000	0.0000	2.2288	0.7697	1.9995	3.8003
DLRS	1.0000	0.0000	2.2727	0.4697	1.1237	3.5698
DLRY	1.0000	0.0000	2.2826	1.0262	2.9344	3.9974
DLSI	1.0000	0.0000	2.2434	0.3491	0.8148	3.4770
DLSK	1.0000	0.0000	2.2321	0.2793	0.6438	3.4234
DLSL	1.0000	0.0000	2.2259	0.2013	0.4573	3.3634
DLSR	1.0000	0.0000	2.2727	0.4697	1.1237	3.5698
DLSS	3.0000	6.5361	2.2342	0.5543	2.3430	3.2681
DLTG	1.0000	0.0000	2.2360	0.7320	1.8785	3.7713
DLTQ	1.0000	0.0000	2.2138	0.6247	1.5530	3.6889
DLVL	1.0000	0.0000	2.2447	0.6292	1.5661	3.6923
DLVQ	1.0000	0.0000	2.2392	0.8329	2.2105	3.8489
DLVR	1.0000	0.0000	2.2489	0.8977	2.4393	3.8987
DLVV	1.0000	0.0000	2.2560	0.9330	2.5697	3.9259
DLWL	1.0000	0.0000	2.4889	1.4576	5.1411	4.3291
DLWV	1.0000	0.0000	2.5068	1.7614	7.4283	4.5626
DLYE	1.0000	0.0000	2.2721	0.9475	2.6245	3.9370
DMDL	1.0000	0.0000	2.2981	0.9966	2.8150	3.9747
DMDR	1.0000	0.0000	2.2613	1.2651	4.0351	4.1811
DMEG	1.0000	0.0000	2.2585	1.3481	4.4849	4.2449
DMEL	1.0000	0.0000	2.3003	1.0371	2.9794	4.0059
DMGV	1.0000	0.0000	2.2531	1.4621	5.1699	4.3325
DMIY	1.0000	0.0000	2.2890	1.4274	4.9526	4.3059
DMNA	1.0000	0.0000	2.3213	1.0143	2.8861	3.9883
DMNN	1.0000	0.0000	2.3309	0.7660	1.9874	3.7975
DMQY	1.0000	0.0000	2.2767	1.4833	5.3067	4.3488
DMRP	1.0000	0.0000	2.2570	1.2917	4.1750	4.2015
DMRT	1.0000	0.0000	2.2740	1.2114	3.7646	4.1398
DMSI	1.0000	0.0000	2.3610	0.8710	2.3436	3.8782
DMVE	1.0000	0.0000	2.2578	1.3410	4.4446	4.2394
DNAI	1.0000	0.0000	2.2290	0.6402	1.5984	3.7008
DNAL	1.0000	0.0000	2.2304	0.4923	1.1837	3.5871
DNAY	1.0000	0.0000	2.2924	0.9247	2.5386	3.9195
DNCK	1.0000	0.0000	2.3968	1.1360	3.4081	4.0819
DNDA	2.0000	3.7019	2.2291	0.9427	3.6856	3.7019
DNDI	1.0000	0.0000	2.2207	0.5818	1.4299	3.6559
DNDK	1.0000	0.0000	2.2163	0.5121	1.2368	3.6023
DNDL	1.0000	0.0000	2.2196	0.4340	1.0302	3.5423
DNDN	1.0000	0.0000	2.2252	0.3934	0.9261	3.5111
DNDQ	1.0000	0.0000	2.2284	0.6377	1.5911	3.6989
DNDS	2.0000	3.4469	2.2460	0.6110	2.1400	3.4469
DNDT	1.0000	0.0000	2.2168	0.5297	1.2848	3.6158
DNED	1.0000	0.0000	2.2262	0.6239	1.5506	3.6882
DNEE	1.0000	0.0000	2.2312	0.6644	1.6704	3.7194
DNEQ	1.0000	0.0000	2.2333	0.6782	1.7122	3.7300
DNES	1.0000	0.0000	2.2552	0.3505	0.8183	3.4781
DNET	1.0000	0.0000	2.2227	0.5702	1.3972	3.6470
DNEV	1.0000	0.0000	2.2538	0.7784	2.0278	3.8070
DNFQ	1.0000	0.0000	2.2757	0.8671	2.3296	3.8752
DNFS	1.0000	0.0000	2.3103	0.5393	1.3112	3.6232
DNFT	1.0000	0.0000	2.2682	0.7590	1.9648	3.7921
DNFY	1.0000	0.0000	2.3302	1.0957	3.2284	4.0509
DNGL	1.0000	0.0000	2.2560	0.5957	1.4693	3.6666
DNGN	1.0000	0.0000	2.2635	0.5551	1.3548	3.6354
DNGT	1.0000	0.0000	2.2492	0.6914	1.7522	3.7401
DNHD	1.0000	0.0000	2.2993	0.9073	2.4743	3.9061
DNHY	1.0000	0.0000	2.3595	1.1903	3.6620	4.1236
DNIA	1.0000	0.0000	2.2290	0.6402	1.5984	3.7008
DNIN	1.0000	0.0000	2.2249	0.3919	0.9223	3.5099
DNIP	1.0000	0.0000	2.2240	0.6084	1.5059	3.6764
DNIS	2.0000	3.4458	2.2457	0.6095	2.1339	3.4458
DNIY	1.0000	0.0000	2.2861	0.8649	2.3219	3.8735
DNKD	1.0000	0.0000	2.2163	0.5121	1.2368	3.6023
DNKE	1.0000	0.0000	2.2224	0.5526	1.3480	3.6335
DNKI	2.0000	3.6012	2.2161	0.8116	3.0239	3.6012
DNKL	1.0000	0.0000	2.2112	0.3627	0.8489	3.4875
DNKS	1.0000	0.0000	2.2334	0.2387	0.5462	3.3922
DNKV	1.0000	0.0000	2.2475	0.6666	1.6770	3.7211
DNLE	1.0000	0.0000	2.2267	0.4745	1.1364	3.5735
DNLF	1.0000	0.0000	2.2759	0.6634	1.6673	3.7186
DNLG	1.0000	0.0000	2.2560	0.5957	1.4693	3.6666
DNLL	1.0000	0.0000	2.2093	0.2847	0.6568	3.4275
DNLP	1.0000	0.0000	2.2241	0.4606	1.0996	3.5628
DNLQ	1.0000	0.0000	2.2295	0.4884	1.1732	3.5841
DNLS	1.0000	0.0000	2.2260	0.1606	0.3618	3.3322
DNMH	1.0000	0.0000	2.3893	1.2799	4.1127	4.1925
DNML	1.0000	0.0000	2.3224	0.8066	2.1215	3.8287
DNNF	1.0000	0.0000	2.2839	0.6227	1.5473	3.6874
DNNH	1.0000	0.0000	2.3147	0.7173	1.8324	3.7601
DNNK	1.0000	0.0000	2.2155	0.3221	0.7482	3.4563
DNNL	1.0000	0.0000	2.2119	0.2441	0.5590	3.3963
DNNM	1.0000	0.0000	2.3309	0.7660	1.9874	3.7975
DNNQ	1.0000	0.0000	2.2359	0.4478	1.0660	3.5529
DNNS	3.0000	6.6019	2.2253	0.5971	2.5521	3.3010
DNPA	1.0000	0.0000	2.2321	0.6683	1.6820	3.7224
DNPL	1.0000	0.0000	2.2241	0.4606	1.0996	3.5628
DNPP	1.0000	0.0000	2.2273	0.6365	1.5876	3.6980
DNPV	1.0000	0.0000	2.2522	0.7645	1.9824	3.7963
DNPY	1.0000	0.0000	2.2885	0.8930	2.4222	3.8951
DNQK	1.0000	0.0000	2.2249	0.5664	1.3866	3.6441
DNQL	1.0000	0.0000	2.2295	0.4884	1.1732	3.5841
DNQN	1.0000	0.0000	2.2359	0.4478	1.0660	3.5529
DNQY	2.0000	3.9164	2.2918	1.2218	5.3961	3.9164
DNRE	1.0000	0.0000	2.2456	0.7430	1.9135	3.7798
DNRP	1.0000	0.0000	2.2439	0.7291	1.8693	3.7691
DNSA	1.0000	0.0000	2.2596	0.3683	0.8628	3.4918
DNSE	1.0000	0.0000	2.2552	0.3505	0.8183	3.4781
DNSI	1.0000	0.0000	2.2457	0.3085	0.7147	3.4458
DNSK	2.0000	3.3922	2.2334	0.5397	1.8559	3.3922
DNSL	2.0000	3.3322	2.2260	0.4617	1.5590	3.3322
DNSN	1.0000	0.0000	2.2253	0.1200	0.2671	3.3010
DNSS	3.0000	6.4737	2.2316	0.5137	2.1499	3.2368
DNTL	1.0000	0.0000	2.2127	0.3804	0.8932	3.5011
DNTR	1.0000	0.0000	2.2386	0.6489	1.6241	3.7074
DNTV	1.0000	0.0000	2.2473	0.6842	1.7303	3.7346
DNVA	1.0000	0.0000	2.2563	0.7962	2.0866	3.8207
DNVH	2.0000	4.0249	2.3236	1.3628	6.4612	4.0249
DNVQ	1.0000	0.0000	2.2557	0.7922	2.0735	3.8177
DNVS	1.0000	0.0000	2.2867	0.4645	1.1098	3.5657
DNYF	1.0000	0.0000	2.3302	1.0957	3.2284	4.0509
DNYT	1.0000	0.0000	2.2846	0.8127	2.1420	3.8334
DPAF	1.0000	0.0000	2.2179	1.0875	3.1929	4.0446
DPAQ	1.0000	0.0000	2.1936	0.9126	2.4938	3.9101
DPAT	1.0000	0.0000	2.1981	0.8046	2.1145	3.8271
DPCF	1.0000	0.0000	2.3523	1.6531	6.5245	4.4794
DPCN	1.0000	0.0000	2.4012	1.2339	3.8759	4.1571
DPDF	2.0000	3.9998	2.2209	1.3302	6.2009	3.9998
DPDG	1.0000	0.0000	2.2068	0.9615	2.6780	3.9478
DPDN	1.0000	0.0000	2.2242	0.6099	1.5101	3.6775
DPDP	1.0000	0.0000	2.1922	0.8265	2.1886	3.8439
DPES	1.0000	0.0000	2.2672	0.5670	1.3882	3.6445
DPFN	1.0000	0.0000	2.2723	0.8393	2.2326	3.8538
DPHG	1.0000	0.0000	2.2469	1.2855	4.1422	4.1968
DPIA	1.0000	0.0000	2.1937	0.8567	2.2932	3.8672
DPII	2.0000	3.8212	2.1920	1.0979	4.5793	3.8212
DPIN	2.0000	3.6764	2.2240	0.9095	3.5106	3.6764
DPIS	1.0000	0.0000	2.2596	0.5250	1.2720	3.6122
DPIY	1.0000	0.0000	2.2346	1.0814	3.1663	4.0399
DPKA	1.0000	0.0000	2.2006	0.7869	2.0559	3.8136
DPKS	2.0000	3.5586	2.2512	0.7563	2.7660	3.5586
DPLE	1.0000	0.0000	2.2159	0.6911	1.7513	3.7399
DPLP	1.0000	0.0000	2.2143	0.6771	1.7088	3.7292
DPLR	1.0000	0.0000	2.2288	0.7697	1.9995	3.8003
DPLY	1.0000	0.0000	2.2711	0.9336	2.5718	3.9263
DPMT	2.0000	4.0687	2.2695	1.4199	6.9387	4.0687
DPMY	1.0000	0.0000	2.2821	1.4555	5.1280	4.3275
DPNK	1.0000	0.0000	2.2201	0.5387	1.3094	3.6227
DPNP	1.0000	0.0000	2.2273	0.6365	1.5876	3.6980
DPPC	1.0000	0.0000	2.3392	1.4504	5.0956	4.3235
DPPK	1.0000	0.0000	2.1980	0.7552	1.9525	3.7892
DPPP	1.0000	0.0000	2.1920	0.8531	2.2804	3.8644
DPPS	1.0000	0.0000	2.2645	0.5531	1.3493	3.6338
DPQS	1.0000	0.0000	2.2700	0.5809	1.4272	3.6552
DPRI	1.0000	0.0000	2.2001	0.9175	2.5121	3.9140
DPRR	1.0000	0.0000	2.2026	1.0382	2.9839	4.0067
DPRY	1.0000	0.0000	2.2324	1.2021	3.7189	4.1327
DPSL	1.0000	0.0000	2.2493	0.3772	0.8851	3.4986
DPSN	1.0000	0.0000	2.2519	0.3365	0.7837	3.4674
DPSP	1.0000	0.0000	2.2645	0.5531	1.3493	3.6338
DPTD	1.0000	0.0000	2.1948	0.7462	1.9237	3.7823
DPTS	2.0000	3.5722	2.2528	0.7739	2.8469	3.5722
DPTY	1.0000	0.0000	2.2428	1.0293	2.9471	3.9998
DPVA	1.0000	0.0000	2.2036	1.0127	2.8798	3.9871
DPVD	1.0000	0.0000	2.2055	0.9544	2.6506	3.9423
DPVH	1.0000	0.0000	2.2461	1.2784	4.1045	4.1913
DPYK	1.0000	0.0000	2.2467	1.0116	2.8754	3.9863
DPYQ	1.0000	0.0000	2.2309	1.1373	3.4139	4.0829
DPYV	1.0000	0.0000	2.2356	1.2374	3.8939	4.1598
DQAG	1.0000	0.0000	2.2038	1.0477	3.0232	4.0140
DQAI	1.0000	0.0000	2.1946	0.8845	2.3917	3.8886
DQAS	1.0000	0.0000	2.2763	0.6126	1.5179	3.6796
DQAW	1.0000	0.0000	2.4415	1.8689	8.4397	4.6452
DQCN	1.0000	0.0000	2.4049	1.2616	4.0174	4.1784
DQCQ	1.0000	0.0000	2.3351	1.5060	5.4565	4.3662
DQDA	1.0000	0.0000	2.1945	0.8860	2.3970	3.8897
DQDD	1.0000	0.0000	2.1935	0.8276	2.1926	3.8449
DQDE	1.0000	0.0000	2.1937	0.8682	2.3336	3.8760
DQDN	1.0000	0.0000	2.2284	0.6377	1.5911	3.6989
DQEI	1.0000	0.0000	2.1938	0.8667	2.3283	3.8749
DQEK	1.0000	0.0000	2.2010	0.7969	2.0890	3.8213
DQEL	1.0000	0.0000	2.2192	0.7189	1.8372	3.7613
DQES	1.0000	0.0000	2.2727	0.5948	1.4668	3.6659
DQFI	1.0000	0.0000	2.2206	1.0555	3.0560	4.0200
DQGD	1.0000	0.0000	2.2067	0.9893	2.7863	3.9691
DQGI	1.0000	0.0000	2.2069	0.9878	2.7805	3.9680
DQGQ	1.0000	0.0000	2.2039	1.0437	3.0067	4.0109
DQGV	1.0000	0.0000	2.2096	1.1439	3.4440	4.0879
DQID	1.0000	0.0000	2.1936	0.8261	2.1875	3.8437
DQIQ	1.0000	0.0000	2.1944	0.8805	2.3775	3.8855
DQIS	1.0000	0.0000	2.2652	0.5528	1.3484	3.6336
DQKQ	1.0000	0.0000	2.2021	0.8108	2.1354	3.8319
DQMG	1.0000	0.0000	2.2567	1.3620	4.5637	4.2555
DQNI	1.0000	0.0000	2.2283	0.6362	1.5867	3.6977
DQNL	1.0000	0.0000	2.2295	0.4884	1.1732	3.5841
DQNM	1.0000	0.0000	2.3208	1.0103	2.8701	3.9853
DQNN	2.0000	3.5529	2.2359	0.7488	2.7321	3.5529
DQNQ	1.0000	0.0000	2.2354	0.6921	1.7543	3.7407
DQNS	2.0000	3.4888	2.2586	0.6654	2.3664	3.4888
DQPN	1.0000	0.0000	2.2314	0.6643	1.6701	3.7193
DQPQ	1.0000	0.0000	2.1935	0.9086	2.4793	3.9071
DQQI	1.0000	0.0000	2.1944	0.8805	2.3775	3.8855
DQQL	1.0000	0.0000	2.2210	0.7327	1.8807	3.7719
DQQS	1.0000	0.0000	2.2755	0.6087	1.5065	3.6765
DQQW	1.0000	0.0000	2.4416	1.8650	8.4003	4.6422
DQRI	1.0000	0.0000	2.2004	0.9453	2.6161	3.9353
DQSG	1.0000	0.0000	2.3024	0.7160	1.8281	3.7590
DQSI	1.0000	0.0000	2.2652	0.5528	1.3484	3.6336
DQSP	2.0000	3.6552	2.2700	0.8819	3.3693	3.6552
DQSR	1.0000	0.0000	2.2908	0.6734	1.6977	3.7263
DQSS	2.0000	3.4246	2.2735	0.5819	2.0226	3.4246
DQTV	1.0000	0.0000	2.2129	0.9285	2.5530	3.9224
DQVL	1.0000	0.0000	2.2392	0.8329	2.2105	3.8489
DQVN	1.0000	0.0000	2.2557	0.7922	2.0735	3.8177
DQVQ	1.0000	0.0000	2.2028	1.0366	2.9771	4.0054
DQVV	1.0000	0.0000	2.2087	1.1367	3.4114	4.0824
DQYV	1.0000	0.0000	2.2323	1.2652	4.0359	4.1812
DRAN	1.0000	0.0000	2.2481	0.7608	1.9706	3.7935
DRAQ	1.0000	0.0000	2.1982	1.0052	2.8494	3.9813
DRCV	1.0000	0.0000	2.3320	1.6709	6.6654	4.4930
DRDL	1.0000	0.0000	2.2269	0.7431	1.9138	3.7799
DREE	1.0000	0.0000	2.1983	0.9735	2.7244	3.9570
DREH	1.0000	0.0000	2.2414	1.2569	3.9932	4.1748
DRFN	1.0000	0.0000	2.2868	0.9318	2.5653	3.9250
DRGP	1.0000	0.0000	2.2078	1.0807	3.1634	4.0394
DRGT	1.0000	0.0000	2.2202	1.0005	2.8307	3.9777
DRHQ	1.0000	0.0000	2.2401	1.2708	4.0648	4.1855
DRIK	1.0000	0.0000	2.2083	0.8197	2.1655	3.8387
DRIS	1.0000	0.0000	2.2809	0.6176	1.5323	3.6834
DRLD	1.0000	0.0000	2.2269	0.7431	1.9138	3.7799
DRLF	1.0000	0.0000	2.2673	0.9725	2.7203	3.9562
DRLN	1.0000	0.0000	2.2446	0.5532	1.3496	3.6339
DRLS	2.0000	3.5698	2.2727	0.7708	2.8326	3.5698
DRLT	2.0000	3.7387	2.2261	0.9905	3.9472	3.7387
DRLY	1.0000	0.0000	2.2826	1.0262	2.9344	3.9974
DRMA	1.0000	0.0000	2.2534	1.3234	4.3470	4.2259
DRMV	1.0000	0.0000	2.2522	1.4196	4.9047	4.2999
DRNL	1.0000	0.0000	2.2446	0.5532	1.3496	3.6339
DRNP	1.0000	0.0000	2.2439	0.7291	1.8693	3.7691
DRNQ	1.0000	0.0000	2.2476	0.7569	1.9579	3.7905
DRPN	1.0000	0.0000	2.2439	0.7291	1.8693	3.7691
DRRS	1.0000	0.0000	2.3058	0.7382	1.8983	3.7761
DRSG	1.0000	0.0000	2.3174	0.7807	2.0355	3.8088
DRSW	1.0000	0.0000	2.5726	1.6020	6.1339	4.4401
DRTA	1.0000	0.0000	2.2072	0.8971	2.4374	3.8983
DRTH	1.0000	0.0000	2.2594	1.1628	3.5315	4.1024
DRYP	1.0000	0.0000	2.2324	1.2021	3.7189	4.1327
DRYQ	1.0000	0.0000	2.2296	1.2299	3.8559	4.1540
DRYS	1.0000	0.0000	2.3554	0.9021	2.4554	3.9021
DSAD	2.0000	3.6378	2.2663	0.8592	3.2557	3.6378
DSAK	1.0000	0.0000	2.2581	0.4870	1.1694	3.5830
DSAL	1.0000	0.0000	2.2567	0.4089	0.9656	3.5230
DSAS	1.0000	0.0000	2.2746	0.2849	0.6572	3.4277
DSAV	1.0000	0.0000	2.3012	0.7128	1.8182	3.7566
DSCA	1.0000	0.0000	2.4569	1.1822	3.6230	4.1174
DSCK	1.0000	0.0000	2.4368	1.0526	3.0437	4.0177
DSCL	1.0000	0.0000	2.4361	0.9745	2.7283	3.9577
DSCT	1.0000	0.0000	2.4383	1.0702	3.1182	4.0313
DSDF	1.0000	0.0000	2.3134	0.7292	1.8698	3.7692
DSDL	2.0000	3.4782	2.2437	0.6516	2.3083	3.4782
DSDN	1.0000	0.0000	2.2460	0.3099	0.7183	3.4469
DSDP	2.0000	3.6134	2.2598	0.8275	3.1002	3.6134
DSDS	2.0000	3.3828	2.2596	0.5275	1.8087	3.3828
DSEE	1.0000	0.0000	2.2698	0.5810	1.4275	3.6553
DSEH	1.0000	0.0000	2.3514	0.8644	2.3202	3.8731
DSEM	1.0000	0.0000	2.3681	0.9131	2.4956	3.9105
DSEN	1.0000	0.0000	2.2552	0.3505	0.8183	3.4781
DSFL	1.0000	0.0000	2.3064	0.5799	1.4245	3.6545
DSFV	1.0000	0.0000	2.3474	0.8838	2.3891	3.8880
DSGK	1.0000	0.0000	2.2854	0.5903	1.4540	3.6624
DSGL	1.0000	0.0000	2.2852	0.5123	1.2373	3.6024
DSGP	1.0000	0.0000	2.2971	0.6882	1.7424	3.7377
DSGQ	1.0000	0.0000	2.3024	0.7160	1.8281	3.7590
DSGT	1.0000	0.0000	2.2866	0.6079	1.5044	3.6760
DSHY	1.0000	0.0000	2.4202	1.1069	3.2775	4.0595
DSII	1.0000	0.0000	2.2546	0.4969	1.1959	3.5906
DSIK	1.0000	0.0000	2.2459	0.4271	1.0124	3.5370
DSIL	2.0000	3.4770	2.2434	0.6501	2.3020	3.4770
DSIS	1.0000	0.0000	2.2592	0.2250	0.5136	3.3817
DSKA	1.0000	0.0000	2.2581	0.4870	1.1694	3.5830
DSKD	1.0000	0.0000	2.2461	0.4286	1.0163	3.5382
DSKE	1.0000	0.0000	2.2541	0.4692	1.1222	3.5693
DSKI	1.0000	0.0000	2.2459	0.4271	1.0124	3.5370
DSKM	1.0000	0.0000	2.3539	0.8013	2.1035	3.8246
DSKN	1.0000	0.0000	2.2334	0.2387	0.5462	3.3922
DSLA	2.0000	3.5230	2.2567	0.7099	2.5589	3.5230
DSLD	1.0000	0.0000	2.2437	0.3506	0.8185	3.4782
DSLG	1.0000	0.0000	2.2852	0.5123	1.2373	3.6024
DSLI	1.0000	0.0000	2.2434	0.3491	0.8148	3.4770
DSLM	1.0000	0.0000	2.3543	0.7232	1.8508	3.7646
DSLN	1.0000	0.0000	2.2260	0.1606	0.3618	3.3322
DSLP	1.0000	0.0000	2.2493	0.3772	0.8851	3.4986
DSLQ	1.0000	0.0000	2.2557	0.4050	0.9555	3.5200
DSLS	3.0000	6.5361	2.2342	0.5543	2.3430	3.2681
DSLT	2.0000	3.4370	2.2345	0.5980	2.0871	3.4370
DSLV	1.0000	0.0000	2.2830	0.5051	1.2180	3.5970
DSNN	3.0000	6.6019	2.2253	0.5971	2.5521	3.3010
DSNP	1.0000	0.0000	2.2519	0.3365	0.7837	3.4674
DSPI	1.0000	0.0000	2.2596	0.5250	1.2720	3.6122
DSPN	1.0000	0.0000	2.2519	0.3365	0.7837	3.4674
DSPV	1.0000	0.0000	2.2951	0.6810	1.7206	3.7322
DSQE	1.0000	0.0000	2.2727	0.5948	1.4668	3.6659
DSQK	1.0000	0.0000	2.2572	0.4830	1.1588	3.5800
DSQM	1.0000	0.0000	2.3708	0.9269	2.5468	3.9212
DSQN	1.0000	0.0000	2.2586	0.3643	0.8529	3.4888
DSRK	1.0000	0.0000	2.2734	0.5478	1.3347	3.6298
DSRL	1.0000	0.0000	2.2727	0.4697	1.1237	3.5698
DSRN	1.0000	0.0000	2.2762	0.4291	1.0176	3.5386
DSRS	1.0000	0.0000	2.2922	0.3457	0.8064	3.4744
DSRT	1.0000	0.0000	2.2747	0.5654	1.3837	3.6433
DSRV	1.0000	0.0000	2.3154	0.7736	2.0121	3.8033
DSSA	3.0000	6.8553	2.2746	0.7620	3.4197	3.4277
DSSD	1.0000	0.0000	2.2596	0.2265	0.5172	3.3828
DSSE	2.0000	3.4140	2.2698	0.5681	1.9674	3.4140
DSSH	1.0000	0.0000	2.3597	0.5505	1.3420	3.6318
DSSI	1.0000	0.0000	2.2592	0.2250	0.5136	3.3817
DSSM	1.0000	0.0000	2.3763	0.5991	1.4792	3.6692
DSSP	1.0000	0.0000	2.2661	0.2531	0.5807	3.4033
DSSR	1.0000	0.0000	2.2922	0.3457	0.8064	3.4744
DSSS	1.0000	0.0000	2.2337	-0.0469	-0.1180	3.1727
DSST	2.0000	3.3416	2.2480	0.4739	1.6047	3.3416
DSSV	2.0000	3.5016	2.3032	0.6821	2.4379	3.5016
DSSW	1.0000	0.0000	2.5432	1.2095	3.7550	4.1383
DSTL	2.0000	3.4370	2.2345	0.5980	2.0871	3.4370
DSTP	1.0000	0.0000	2.2528	0.4729	1.1319	3.5722
DSTQ	2.0000	3.5935	2.2587	0.8017	2.9767	3.5935
DSTT	1.0000	0.0000	2.2399	0.3926	0.9241	3.5105
DSTV	1.0000	0.0000	2.2845	0.6008	1.4839	3.6705
DSVQ	1.0000	0.0000	2.3004	0.7088	1.8059	3.7535
DSWS	1.0000	0.0000	2.5432	1.2095	3.7550	4.1383
DSYD	1.0000	0.0000	2.3308	0.7829	2.0427	3.8105
DSYT	1.0000	0.0000	2.3248	0.7293	1.8699	3.7693
DSYV	1.0000	0.0000	2.3650	0.9375	2.5864	3.9293
DTAA	1.0000	0.0000	2.2000	0.8363	2.2223	3.8515
DTAD	1.0000	0.0000	2.1975	0.7780	2.0264	3.8067
DTAN	1.0000	0.0000	2.2259	0.5880	1.4475	3.6607
DTCL	1.0000	0.0000	2.3814	1.1942	3.6810	4.1266
DTDE	1.0000	0.0000	2.1958	0.7602	1.9685	3.7930
DTDL	2.0000	3.6471	2.2067	0.8713	3.3160	3.6471
DTDQ	1.0000	0.0000	2.1971	0.7740	2.0134	3.8036
DTEI	1.0000	0.0000	2.1958	0.7587	1.9637	3.7919
DTEL	1.0000	0.0000	2.2117	0.6108	1.5129	3.6782
DTES	1.0000	0.0000	2.2557	0.4868	1.1689	3.5829
DTFK	1.0000	0.0000	2.2362	0.8777	2.3675	3.8834
DTFN	2.0000	3.7921	2.2682	1.0601	4.3491	3.7921
DTGQ	1.0000	0.0000	2.2143	0.9357	2.5798	3.9279
DTGT	1.0000	0.0000	2.2173	0.8277	2.1927	3.8449
DTHK	1.0000	0.0000	2.2637	0.9723	2.7197	3.9561
DTHP	1.0000	0.0000	2.2547	1.0702	3.1182	4.0313
DTHT	1.0000	0.0000	2.2609	0.9899	2.7888	3.9696
DTHV	1.0000	0.0000	2.2641	1.1981	3.6997	4.1296
DTIA	1.0000	0.0000	2.1974	0.7765	2.0215	3.8055
DTID	1.0000	0.0000	2.1936	0.7181	1.8349	3.7607
DTIN	1.0000	0.0000	2.2166	0.5282	1.2807	3.6147
DTKC	1.0000	0.0000	2.3613	1.2723	4.0728	4.1866
DTKS	1.0000	0.0000	2.2380	0.3750	0.8796	3.4969
DTLC	1.0000	0.0000	2.3814	1.1942	3.6810	4.1266
DTLG	1.0000	0.0000	2.2360	0.7320	1.8785	3.7713
DTLN	3.0000	7.0022	2.2127	0.8575	3.9767	3.5011
DTLP	2.0000	3.6675	2.2097	0.8979	3.4511	3.6675
DTMF	1.0000	0.0000	2.2927	1.3216	4.3370	4.2245
DTMP	1.0000	0.0000	2.2695	1.1188	3.3308	4.0687
DTPA	1.0000	0.0000	2.1981	0.8046	2.1145	3.8271
DTPG	1.0000	0.0000	2.2134	0.9079	2.4766	3.9066
DTPL	1.0000	0.0000	2.2097	0.5969	1.4728	3.6675
DTPN	1.0000	0.0000	2.2205	0.5563	1.3582	3.6363
DTPS	1.0000	0.0000	2.2528	0.4729	1.1319	3.5722
DTQN	1.0000	0.0000	2.2251	0.5841	1.4362	3.6576
DTRV	1.0000	0.0000	2.2189	0.9933	2.8023	3.9722
DTSD	1.0000	0.0000	2.2478	0.4462	1.0620	3.5517
DTSK	1.0000	0.0000	2.2380	0.3750	0.8796	3.4969
DTSS	2.0000	3.3416	2.2480	0.4739	1.6047	3.3416
DTTE	1.0000	0.0000	2.1974	0.7065	1.7988	3.7518
DTTY	1.0000	0.0000	2.2486	0.9490	2.6302	3.9382
DTVQ	1.0000	0.0000	2.2129	0.9285	2.5530	3.9224
DTYG	1.0000	0.0000	2.2538	1.1643	3.5389	4.1037
DTYN	1.0000	0.0000	2.2846	0.8127	2.1420	3.8334
DVCD	1.0000	0.0000	2.3464	1.5517	5.7704	4.4014
DVDF	1.0000	0.0000	2.2274	1.1571	3.5053	4.0981
DVDP	1.0000	0.0000	2.2055	0.9544	2.6506	3.9423
DVFY	1.0000	0.0000	2.2382	1.4402	5.0316	4.3157
DVHK	1.0000	0.0000	2.2697	1.1805	3.6151	4.1161
DVIC	1.0000	0.0000	2.3468	1.5502	5.7599	4.4003
DVKT	1.0000	0.0000	2.2179	0.8029	2.1090	3.8258
DVLG	1.0000	0.0000	2.2575	0.9402	2.5966	3.9314
DVLI	1.0000	0.0000	2.2347	0.7770	2.0232	3.8059
DVLP	1.0000	0.0000	2.2364	0.8051	2.1163	3.8275
DVNK	1.0000	0.0000	2.2475	0.6666	1.6770	3.7211
DVNS	1.0000	0.0000	2.2867	0.4645	1.1098	3.5657
DVPS	1.0000	0.0000	2.2951	0.6810	1.7206	3.7322
DVQT	1.0000	0.0000	2.2129	0.9285	2.5530	3.9224
DVRT	1.0000	0.0000	2.2189	0.9933	2.8023	3.9722
DVSE	1.0000	0.0000	2.2977	0.6950	1.7632	3.7429
DVSI	1.0000	0.0000	2.2906	0.6529	1.6362	3.7106
DVTY	1.0000	0.0000	2.2527	1.1572	3.5056	4.0982
DVVI	1.0000	0.0000	2.2142	1.0808	3.1639	4.0395
DWKL	1.0000	0.0000	2.4799	1.5356	5.6583	4.3890
DWLS	1.0000	0.0000	2.5271	1.3335	4.4031	4.2337
DWNT	1.0000	0.0000	2.4933	1.5126	5.5013	4.3714
DWRS	1.0000	0.0000	2.5726	1.6020	6.1339	4.4401
DYAQ	1.0000	0.0000	2.2290	1.1690	3.5608	4.1073
DYCN	1.0000	0.0000	2.4641	1.4903	5.3525	4.3542
DYDA	1.0000	0.0000	2.2337	1.1146	3.3119	4.0654
DYDD	1.0000	0.0000	2.2363	1.0563	3.0593	4.0206
DYFT	2.0000	4.1557	2.2669	1.5330	7.9766	4.1557
DYKL	1.0000	0.0000	2.2713	0.8357	2.2203	3.8511
DYKS	1.0000	0.0000	2.3237	0.7117	1.8148	3.7557
DYKT	1.0000	0.0000	2.2513	0.9314	2.5637	3.9246
DYLQ	1.0000	0.0000	2.2734	0.9614	2.6774	3.9476
DYNG	2.0000	3.9989	2.3123	1.3291	6.1918	3.9989
DYNP	1.0000	0.0000	2.2885	0.8930	2.4222	3.8951
DYPN	2.0000	3.8951	2.2885	1.1940	5.2039	3.8951
DYQN	1.0000	0.0000	2.2918	0.9207	2.5239	3.9164
DYQT	1.0000	0.0000	2.2432	1.0570	3.0625	4.0212
DYRL	1.0000	0.0000	2.2826	1.0262	2.9344	3.9974
DYSK	1.0000	0.0000	2.3237	0.7117	1.8148	3.7557
DYSQ	1.0000	0.0000	2.3403	0.8373	2.2258	3.8523
DYTG	1.0000	0.0000	2.2538	1.1643	3.5389	4.1037
DYTR	1.0000	0.0000	2.2479	1.1218	3.3441	4.0710
DYVS	1.0000	0.0000	2.3650	0.9375	2.5864	3.9293
EAAS	1.0000	0.0000	2.2840	0.6571	1.6486	3.7138
EADL	1.0000	0.0000	2.2198	0.7228	1.8496	3.7643
EADN	1.0000	0.0000	2.2339	0.6822	1.7242	3.7331
EAED	1.0000	0.0000	2.1933	0.9127	2.4942	3.9102
EAEL	1.0000	0.0000	2.2230	0.7634	1.9789	3.7955
EAES	1.0000	0.0000	2.2805	0.6393	1.5959	3.7001
EAFI	1.0000	0.0000	2.2172	1.1000	3.2472	4.0542
EAFS	1.0000	0.0000	2.3300	0.8281	2.1943	3.8452
EAGS	1.0000	0.0000	2.3096	0.7605	1.9694	3.7932
EAHE	1.0000	0.0000	2.2350	1.2366	3.8899	4.1592
EAHS	2.0000	3.9179	2.3612	1.2238	5.4100	3.9179
EAIG	1.0000	0.0000	2.2043	1.0323	2.9597	4.0022
EAIV	1.0000	0.0000	2.2032	1.0252	2.9304	3.9967
EAKS	1.0000	0.0000	2.2658	0.5275	1.2789	3.6142
EALD	1.0000	0.0000	2.2198	0.7228	1.8496	3.7643
EALQ	1.0000	0.0000	2.2245	0.7772	2.0239	3.8061
EALR	1.0000	0.0000	2.2346	0.8420	2.2420	3.8559
EALS	1.0000	0.0000	2.2652	0.4495	1.0704	3.5542
EAML	1.0000	0.0000	2.3033	1.0955	3.2273	4.0507
EANA	1.0000	0.0000	2.2409	0.7405	1.9056	3.7779
EANH	1.0000	0.0000	2.3083	1.0062	2.8534	3.9821
EANL	1.0000	0.0000	2.2372	0.5329	1.2936	3.6183
EANP	1.0000	0.0000	2.2366	0.7088	1.8059	3.7535
EANQ	1.0000	0.0000	2.2403	0.7366	1.8930	3.7749
EANV	1.0000	0.0000	2.2598	0.8367	2.2239	3.8519
EAPN	1.0000	0.0000	2.2366	0.7088	1.8059	3.7535
EAPQ	1.0000	0.0000	2.1921	0.9531	2.6458	3.9413
EAPS	1.0000	0.0000	2.2779	0.6254	1.5550	3.6894
EAQL	2.0000	3.8061	2.2245	1.0782	4.4586	3.8061
EAQN	1.0000	0.0000	2.2403	0.7366	1.8930	3.7749
EAQY	1.0000	0.0000	2.2233	1.2096	3.7554	4.1384
EARM	1.0000	0.0000	2.2449	1.3640	4.5752	4.2571
EARS	1.0000	0.0000	2.2982	0.7180	1.8344	3.7606
EASC	1.0000	0.0000	2.4640	1.2227	3.8203	4.1485
EASF	1.0000	0.0000	2.3300	0.8281	2.1943	3.8452
EASQ	1.0000	0.0000	2.2832	0.6532	1.6368	3.7108
EASS	1.0000	0.0000	2.2847	0.3254	0.7562	3.4588
EAST	1.0000	0.0000	2.2672	0.5451	1.3273	3.6277
EATA	1.0000	0.0000	2.2004	0.8769	2.3644	3.8827
EATI	2.0000	3.8367	2.1988	1.1180	4.7053	3.8367
EATT	1.0000	0.0000	2.2017	0.7649	1.9837	3.7966
EAVH	1.0000	0.0000	2.2333	1.3506	4.4992	4.2469
EAVN	1.0000	0.0000	2.2598	0.8367	2.2239	3.8519
EAVS	1.0000	0.0000	2.3076	0.7533	1.9464	3.7877
EAVT	2.0000	3.9566	2.2122	1.2741	5.7730	3.9566
EAYK	1.0000	0.0000	2.2461	1.0839	3.1772	4.0418
EAYY	1.0000	0.0000	2.2421	1.4382	5.0193	4.3142
ECCE	1.0000	0.0000	2.4559	2.1022	11.1036	4.8245
ECEA	1.0000	0.0000	2.3294	1.5366	5.6651	4.3898
ECEM	1.0000	0.0000	2.3706	1.8509	8.2615	4.6314
ECEN	1.0000	0.0000	2.4065	1.2883	4.1573	4.1990
ECLC	1.0000	0.0000	2.5617	1.9124	8.8841	4.6786
ECLQ	1.0000	0.0000	2.3867	1.3428	4.4550	4.2408
ECNV	1.0000	0.0000	2.4275	1.4023	4.8004	4.2866
ECQN	1.0000	0.0000	2.4083	1.3022	4.2314	4.2096
ECSG	1.0000	0.0000	2.4919	1.3261	4.3616	4.2280
ECTT	1.0000	0.0000	2.3589	1.3305	4.3861	4.2314
ECVH	1.0000	0.0000	2.3359	1.9162	8.9248	4.6816
ECVT	1.0000	0.0000	2.3564	1.5386	5.6791	4.3914
EDAP	1.0000	0.0000	2.1933	0.8987	2.4432	3.8995
EDDE	1.0000	0.0000	2.1931	0.8543	2.2849	3.8654
EDDI	1.0000	0.0000	2.1927	0.8123	2.1406	3.8331
EDDN	1.0000	0.0000	2.2262	0.6239	1.5506	3.6882
EDDQ	1.0000	0.0000	2.1937	0.8682	2.3336	3.8760
EDDR	1.0000	0.0000	2.2000	0.9330	2.5695	3.9258
EDDS	2.0000	3.6241	2.2626	0.8414	3.1680	3.6241
EDDT	1.0000	0.0000	2.1958	0.7602	1.9685	3.7930
EDEC	1.0000	0.0000	2.3370	1.4783	5.2740	4.3450
EDEE	1.0000	0.0000	2.1927	0.8949	2.4292	3.8965
EDEF	1.0000	0.0000	2.2175	1.0837	3.1762	4.0417
EDEI	1.0000	0.0000	2.1931	0.8528	2.2797	3.8642
EDEN	1.0000	0.0000	2.2312	0.6644	1.6704	3.7194
EDEQ	1.0000	0.0000	2.1931	0.9087	2.4796	3.9072
EDFE	1.0000	0.0000	2.2175	1.0837	3.1762	4.0417
EDFG	1.0000	0.0000	2.2227	1.2048	3.7323	4.1348
EDGL	1.0000	0.0000	2.2393	0.8262	2.1876	3.8437
EDGT	1.0000	0.0000	2.2137	0.9218	2.5281	3.9173
EDID	1.0000	0.0000	2.1927	0.8123	2.1406	3.8331
EDIM	1.0000	0.0000	2.2599	1.1849	3.6363	4.1195
EDIT	1.0000	0.0000	2.1958	0.7587	1.9637	3.7919
EDLE	1.0000	0.0000	2.2175	0.7050	1.7942	3.7506
EDLK	1.0000	0.0000	2.2119	0.5932	1.4623	3.6647
EDLY	1.0000	0.0000	2.2721	0.9475	2.6245	3.9370
EDNI	1.0000	0.0000	2.2261	0.6224	1.5462	3.6871
EDNK	1.0000	0.0000	2.2224	0.5526	1.3480	3.6335
EDNL	1.0000	0.0000	2.2267	0.4745	1.1364	3.5735
EDPI	1.0000	0.0000	2.1927	0.8389	2.2313	3.8535
EDPP	1.0000	0.0000	2.1923	0.8670	2.3294	3.8751
EDPR	2.0000	3.9463	2.1986	1.2606	5.6740	3.9463
EDQD	1.0000	0.0000	2.1937	0.8682	2.3336	3.8760
EDQN	1.0000	0.0000	2.2333	0.6782	1.7122	3.7300
EDQS	1.0000	0.0000	2.2727	0.5948	1.4668	3.6659
EDRI	1.0000	0.0000	2.2001	0.9315	2.5640	3.9247
EDRL	2.0000	3.8111	2.2301	1.0847	4.4979	3.8111
EDRP	1.0000	0.0000	2.1986	0.9596	2.6705	3.9463
EDRY	1.0000	0.0000	2.2308	1.2160	3.7871	4.1434
EDSD	1.0000	0.0000	2.2626	0.5404	1.3143	3.6241
EDSN	2.0000	3.4781	2.2552	0.6515	2.3080	3.4781
EDSR	1.0000	0.0000	2.2880	0.6596	1.6561	3.7157
EDSS	1.0000	0.0000	2.2698	0.2671	0.6142	3.4140
EDST	1.0000	0.0000	2.2557	0.4868	1.1689	3.5829
EDTH	1.0000	0.0000	2.2546	1.0841	3.1780	4.0420
EDVP	1.0000	0.0000	2.2037	0.9949	2.8086	3.9735
EDYR	1.0000	0.0000	2.2308	1.2160	3.7871	4.1434
EDYS	1.0000	0.0000	2.3376	0.8235	2.1784	3.8417
EEAF	1.0000	0.0000	2.2123	1.1420	3.4357	4.0865
EEAL	1.0000	0.0000	2.2230	0.7634	1.9789	3.7955
EEAS	1.0000	0.0000	2.2805	0.6393	1.5959	3.7001
EEAT	1.0000	0.0000	2.1994	0.8591	2.3014	3.8690
EEDD	1.0000	0.0000	2.1931	0.8543	2.2849	3.8654
EEDE	1.0000	0.0000	2.1927	0.8949	2.4292	3.8965
EEDF	1.0000	0.0000	2.2175	1.0837	3.1762	4.0417
EEDI	1.0000	0.0000	2.1931	0.8528	2.2797	3.8642
EEDQ	1.0000	0.0000	2.1931	0.9087	2.4796	3.9072
EEDY	1.0000	0.0000	2.2304	1.1374	3.4144	4.0829
EEFF	1.0000	0.0000	2.2248	1.3131	4.2902	4.2180
EEFG	1.0000	0.0000	2.2155	1.2454	3.9341	4.1659
EEFP	1.0000	0.0000	2.2144	1.1103	3.2927	4.0621
EEGS	1.0000	0.0000	2.3062	0.7427	1.9123	3.7795
EEHH	1.0000	0.0000	2.2644	1.5023	5.4317	4.3634
EEIY	1.0000	0.0000	2.2307	1.1359	3.4076	4.0818
EEKA	1.0000	0.0000	2.2025	0.8414	2.2400	3.8555
EEKF	1.0000	0.0000	2.2318	1.0124	2.8786	3.9869
EELI	1.0000	0.0000	2.2174	0.7035	1.7896	3.7495
EENA	1.0000	0.0000	2.2383	0.7227	1.8494	3.7642
EENG	1.0000	0.0000	2.2593	0.8261	2.1874	3.8437
EENL	1.0000	0.0000	2.2337	0.5151	1.2450	3.6046
EENS	1.0000	0.0000	2.2643	0.3910	0.9201	3.5093
EEPP	1.0000	0.0000	2.1917	0.9076	2.4753	3.9063
EEQF	1.0000	0.0000	2.2125	1.1381	3.4176	4.0835
EEQK	2.0000	3.8524	2.2022	1.1385	4.8360	3.8524
EEQV	1.0000	0.0000	2.1995	1.0633	3.0888	4.0260
EERI	1.0000	0.0000	2.1985	0.9720	2.7186	3.9558
EERK	1.0000	0.0000	2.2096	0.9023	2.4560	3.9022
EERN	1.0000	0.0000	2.2496	0.7836	2.0449	3.8110
EERQ	1.0000	0.0000	2.1953	1.0279	2.9415	3.9988
EESA	3.0000	7.4002	2.2805	1.1164	5.7504	3.7001
EESG	1.0000	0.0000	2.3062	0.7427	1.9123	3.7795
EESL	2.0000	3.5405	2.2610	0.7327	2.6597	3.5405
EESN	1.0000	0.0000	2.2643	0.3910	0.9201	3.5093
EESR	1.0000	0.0000	2.2947	0.7002	1.7791	3.7469
EESS	1.0000	0.0000	2.2799	0.3076	0.7126	3.4452
EEST	1.0000	0.0000	2.2633	0.5273	1.2784	3.6140
EESY	1.0000	0.0000	2.3440	0.8640	2.3189	3.8728
EETK	1.0000	0.0000	2.2018	0.7295	1.8705	3.7694
EETT	1.0000	0.0000	2.1999	0.7471	1.9264	3.7829
EEVK	1.0000	0.0000	2.2156	0.9376	2.5871	3.9294
EEVL	1.0000	0.0000	2.2400	0.8596	2.3033	3.8694
EFAK	1.0000	0.0000	2.2322	1.0302	2.9511	4.0006
EFDH	1.0000	0.0000	2.2548	1.3671	4.5933	4.2595
EFDK	1.0000	0.0000	2.2326	0.9719	2.7181	3.9557
EFFH	1.0000	0.0000	2.2355	1.5965	6.0927	4.4358
EFGN	1.0000	0.0000	2.2985	1.0149	2.8886	3.9888
EFHR	1.0000	0.0000	2.2342	1.4863	5.3262	4.3511
EFIT	1.0000	0.0000	2.2288	0.9880	2.7813	3.9681
EFKL	2.0000	3.8410	2.2591	1.1236	4.7406	3.8410
EFKN	1.0000	0.0000	2.2735	0.7820	2.0395	3.8098
EFKP	1.0000	0.0000	2.2318	0.9985	2.8228	3.9762
EFLV	1.0000	0.0000	2.2746	1.0484	3.0262	4.0145
EFNE	1.0000	0.0000	2.2773	0.8938	2.4251	3.8957
EFNK	1.0000	0.0000	2.2735	0.7820	2.0395	3.8098
EFNN	2.0000	3.7185	2.2912	0.9643	3.8025	3.7185
EFNQ	1.0000	0.0000	2.2789	0.9076	2.4755	3.9063
EFNS	1.0000	0.0000	2.3194	0.5798	1.4243	3.6544
EFPQ	1.0000	0.0000	2.2137	1.1241	3.3545	4.0728
EFPS	1.0000	0.0000	2.3242	0.7964	2.0872	3.8208
EFQL	1.0000	0.0000	2.2597	0.9482	2.6271	3.9375
EFQM	1.0000	0.0000	2.2550	1.4702	5.2215	4.3387
EFRD	1.0000	0.0000	2.2187	1.1623	3.5295	4.1021
EFSA	1.0000	0.0000	2.3300	0.8281	2.1943	3.8452
EFSD	2.0000	3.8004	2.3202	1.0708	4.4136	3.8004
EFSK	1.0000	0.0000	2.3137	0.6985	1.7741	3.7456
EFSV	1.0000	0.0000	2.3532	0.9243	2.5373	3.9192
EFTP	1.0000	0.0000	2.2276	1.0161	2.8935	3.9897
EFVD	1.0000	0.0000	2.2219	1.1977	3.6976	4.1293
EFYN	1.0000	0.0000	2.3317	1.1363	3.4093	4.0821
EFYP	1.0000	0.0000	2.2382	1.3528	4.5114	4.2485
EFYQ	1.0000	0.0000	2.2329	1.3806	4.6716	4.2699
EGAP	1.0000	0.0000	2.2014	1.0604	3.0768	4.0238
EGAR	1.0000	0.0000	2.2002	1.1530	3.4862	4.0949
EGDL	1.0000	0.0000	2.2393	0.8262	2.1876	3.8437
EGDN	1.0000	0.0000	2.2556	0.7855	2.0513	3.8125
EGEN	1.0000	0.0000	2.2593	0.8261	2.1874	3.8437
EGFS	1.0000	0.0000	2.3552	0.9315	2.5639	3.9247
EGGG	1.0000	0.0000	2.2030	1.2989	4.2135	4.2070
EGGV	1.0000	0.0000	2.2025	1.2917	4.1752	4.2016
EGHF	1.0000	0.0000	2.2326	1.5288	5.6111	4.3838
EGHL	1.0000	0.0000	2.3033	1.1501	3.4729	4.0927
EGHN	1.0000	0.0000	2.3271	1.1095	3.2891	4.0615
EGHQ	1.0000	0.0000	2.2343	1.3538	4.5173	4.2493
EGHV	1.0000	0.0000	2.2279	1.4540	5.1182	4.3263
EGIY	1.0000	0.0000	2.2349	1.2570	3.9937	4.1749
EGLE	1.0000	0.0000	2.2416	0.8667	2.3284	3.8749
EGLI	2.0000	3.8426	2.2393	1.1257	4.7540	3.8426
EGMM	1.0000	0.0000	2.2698	1.7207	7.0759	4.5313
EGNE	1.0000	0.0000	2.2593	0.8261	2.1874	3.8437
EGNF	1.0000	0.0000	2.2985	1.0149	2.8886	3.9888
EGNL	2.0000	3.6977	2.2625	0.9373	3.6567	3.6977
EGNN	1.0000	0.0000	2.2708	0.5956	1.4691	3.6665
EGNV	1.0000	0.0000	2.2793	0.9401	2.5963	3.9313
EGNW	1.0000	0.0000	2.5344	1.7685	7.4911	4.5680
EGNY	1.0000	0.0000	2.3143	1.0686	3.1114	4.0301
EGPK	1.0000	0.0000	2.2168	0.9308	2.5615	3.9242
EGSD	1.0000	0.0000	2.2997	0.7021	1.7852	3.7484
EGSI	1.0000	0.0000	2.2995	0.7006	1.7806	3.7472
EGSK	1.0000	0.0000	2.2929	0.6309	1.5710	3.6936
EGSQ	1.0000	0.0000	2.3089	0.7565	1.9567	3.7902
EGSS	1.0000	0.0000	2.3157	0.4287	1.0166	3.5383
EGSV	1.0000	0.0000	2.3329	0.8567	2.2930	3.8672
EGTE	1.0000	0.0000	2.2130	0.9624	2.6814	3.9484
EGVK	1.0000	0.0000	2.2280	1.0588	3.0698	4.0225
EGVP	1.0000	0.0000	2.2063	1.1566	3.5030	4.0977
EGYA	1.0000	0.0000	2.2240	1.3169	4.3111	4.2209
EGYR	1.0000	0.0000	2.2193	1.3777	4.6548	4.2677
EHDA	1.0000	0.0000	2.2407	1.1961	3.6899	4.1281
EHDS	1.0000	0.0000	2.3514	0.8644	2.3202	3.8731
EHDT	1.0000	0.0000	2.2546	1.0841	3.1780	4.0420
EHHT	1.0000	0.0000	2.2960	1.4081	4.8348	4.2910
EHKK	1.0000	0.0000	2.2677	0.9952	2.8098	3.9737
EHKS	1.0000	0.0000	2.3450	0.7931	2.0764	3.8183
EHLP	1.0000	0.0000	2.2855	1.0150	2.8892	3.9889
EHPD	1.0000	0.0000	2.2425	1.1644	3.5390	4.1037
EHPG	1.0000	0.0000	2.2391	1.3260	4.3615	4.2279
EHPI	1.0000	0.0000	2.2427	1.1629	3.5320	4.1025
EHRY	1.0000	0.0000	2.2426	1.5400	5.6883	4.3924
EHSD	1.0000	0.0000	2.3514	0.8644	2.3202	3.8731
EHSE	2.0000	3.9043	2.3578	1.2060	5.2861	3.9043
EHYG	1.0000	0.0000	2.2402	1.5825	5.9903	4.4250
EHYQ	2.0000	4.3426	2.2521	1.7762	10.6917	4.3426
EIAL	1.0000	0.0000	2.2197	0.7213	1.8450	3.7632
EIAP	1.0000	0.0000	2.1933	0.8973	2.4378	3.8984
EIDD	1.0000	0.0000	2.1927	0.8123	2.1406	3.8331
EIDG	1.0000	0.0000	2.2067	0.9740	2.7262	3.9573
EIDS	1.0000	0.0000	2.2623	0.5389	1.3102	3.6230
EIEL	1.0000	0.0000	2.2174	0.7035	1.7896	3.7495
EIEP	1.0000	0.0000	2.1927	0.8795	2.3737	3.8847
EIHE	1.0000	0.0000	2.2417	1.1768	3.5976	4.1132
EIHR	1.0000	0.0000	2.2417	1.2554	3.9855	4.1737
EIIS	1.0000	0.0000	2.2621	0.5374	1.3061	3.6218
EIIT	1.0000	0.0000	2.1958	0.7572	1.9589	3.7907
EIKN	1.0000	0.0000	2.2223	0.5511	1.3438	3.6323
EILD	1.0000	0.0000	2.2135	0.6630	1.6662	3.7183
EILF	1.0000	0.0000	2.2566	0.8923	2.4200	3.8946
EILI	1.0000	0.0000	2.2134	0.6615	1.6618	3.7172
EILQ	1.0000	0.0000	2.2191	0.7174	1.8326	3.7601
EILS	1.0000	0.0000	2.2522	0.3896	0.9166	3.5082
EIMD	1.0000	0.0000	2.2599	1.1849	3.6363	4.1195
EINA	1.0000	0.0000	2.2338	0.6807	1.7197	3.7319
EINS	2.0000	3.4770	2.2549	0.6500	2.3017	3.4770
EINV	1.0000	0.0000	2.2537	0.7769	2.0230	3.8059
EIPR	1.0000	0.0000	2.1987	0.9581	2.6648	3.9451
EIQV	1.0000	0.0000	2.2032	1.0212	2.9143	3.9937
EIRI	1.0000	0.0000	2.2002	0.9300	2.5584	3.9235
EIRS	1.0000	0.0000	2.2878	0.6581	1.6516	3.7146
EISH	1.0000	0.0000	2.3512	0.8629	2.3149	3.8720
EISK	1.0000	0.0000	2.2539	0.4677	1.1182	3.5682
EISN	1.0000	0.0000	2.2549	0.3490	0.8146	3.4770
EITF	1.0000	0.0000	2.2288	0.9880	2.7813	3.9681
EITL	1.0000	0.0000	2.2115	0.6094	1.5086	3.6771
EITQ	1.0000	0.0000	2.1985	0.8131	2.1431	3.8337
EITT	1.0000	0.0000	2.1973	0.7050	1.7942	3.7506
EITY	1.0000	0.0000	2.2430	1.0417	2.9984	4.0094
EIVN	1.0000	0.0000	2.2537	0.7769	2.0230	3.8059
EIVQ	1.0000	0.0000	2.2032	1.0212	2.9143	3.9937
EIWE	1.0000	0.0000	2.4430	1.8358	8.1150	4.6198
EIYH	1.0000	0.0000	2.2663	1.4193	4.9029	4.2996
EIYK	2.0000	3.9959	2.2470	1.3251	6.1609	3.9959
EIYL	1.0000	0.0000	2.2721	0.9460	2.6188	3.9359
EKAD	1.0000	0.0000	2.2014	0.8009	2.1022	3.8243
EKAN	1.0000	0.0000	2.2313	0.6109	1.5131	3.6783
EKAQ	1.0000	0.0000	2.2033	0.8553	2.2882	3.8661
EKAS	1.0000	0.0000	2.2658	0.5275	1.2789	3.6142
EKDA	1.0000	0.0000	2.2014	0.8009	2.1022	3.8243
EKDI	1.0000	0.0000	2.1979	0.7410	1.9072	3.7783
EKDP	1.0000	0.0000	2.1990	0.7691	1.9976	3.7999
EKDT	1.0000	0.0000	2.1988	0.6889	1.7446	3.7382
EKDV	1.0000	0.0000	2.2157	0.8971	2.4372	3.8982
EKDY	2.0000	3.9970	2.2469	1.3266	6.1726	3.9970
EKEG	1.0000	0.0000	2.2170	0.9448	2.6140	3.9349
EKEN	1.0000	0.0000	2.2283	0.5932	1.4621	3.6646
EKEQ	1.0000	0.0000	2.2022	0.8375	2.2264	3.8524
EKFL	1.0000	0.0000	2.2591	0.8226	2.1754	3.8410
EKFV	1.0000	0.0000	2.2416	1.1264	3.3648	4.0745
EKGN	1.0000	0.0000	2.2545	0.7143	1.8230	3.7577
EKGT	1.0000	0.0000	2.2213	0.8506	2.2718	3.8625
EKHP	1.0000	0.0000	2.2577	1.0931	3.2170	4.0489
EKHQ	1.0000	0.0000	2.2576	1.1209	3.3399	4.0703
EKIP	1.0000	0.0000	2.1989	0.7677	1.9928	3.7988
EKKL	1.0000	0.0000	2.2082	0.5220	1.2637	3.6099
EKKV	1.0000	0.0000	2.2221	0.8258	2.1865	3.8435
EKLG	1.0000	0.0000	2.2410	0.7549	1.9516	3.7890
EKLN	1.0000	0.0000	2.2188	0.4033	0.9513	3.5187
EKMS	1.0000	0.0000	2.3616	0.8418	2.2413	3.8557
EKNA	2.0000	3.6783	2.2313	0.9120	3.5237	3.6783
EKNQ	1.0000	0.0000	2.2306	0.6070	1.5017	3.6753
EKNS	1.0000	0.0000	2.2429	0.2792	0.6436	3.4233
EKNT	1.0000	0.0000	2.2177	0.4990	1.2015	3.5922
EKPW	1.0000	0.0000	2.4586	1.7521	7.3460	4.5554
EKRS	1.0000	0.0000	2.2809	0.5884	1.4484	3.6609
EKRV	1.0000	0.0000	2.2217	1.0163	2.8941	3.9898
EKSP	1.0000	0.0000	2.2591	0.4958	1.1929	3.5898
EKSS	1.0000	0.0000	2.2551	0.1958	0.4445	3.3592
EKST	1.0000	0.0000	2.2463	0.4155	0.9826	3.5281
EKTL	1.0000	0.0000	2.2085	0.5396	1.3120	3.6235
EKTW	1.0000	0.0000	2.4638	1.6719	6.6731	4.4938
EKVS	1.0000	0.0000	2.2908	0.6237	1.5502	3.6881
EKVT	1.0000	0.0000	2.2197	0.8435	2.2470	3.8570
EKYV	1.0000	0.0000	2.2548	1.1801	3.6134	4.1158
ELAK	1.0000	0.0000	2.2195	0.6516	1.6321	3.7095
ELAP	2.0000	3.7847	2.2216	1.0505	4.2920	3.7847
ELAS	1.0000	0.0000	2.2652	0.4495	1.0704	3.5542
ELDN	1.0000	0.0000	2.2267	0.4745	1.1364	3.5735
ELDR	1.0000	0.0000	2.2301	0.7837	2.0451	3.8111
ELDS	2.0000	3.5093	2.2525	0.6921	2.4813	3.5093
ELDT	1.0000	0.0000	2.2117	0.6108	1.5129	3.6782
ELFA	1.0000	0.0000	2.2601	0.9522	2.6422	3.9406
ELFG	1.0000	0.0000	2.2761	1.0555	3.0561	4.0200
ELFK	1.0000	0.0000	2.2591	0.8226	2.1754	3.8410
ELGI	1.0000	0.0000	2.2393	0.8247	2.1825	3.8426
ELHH	1.0000	0.0000	2.3465	1.3124	4.2867	4.2175
ELHS	1.0000	0.0000	2.3464	0.7151	1.8254	3.7583
ELHV	1.0000	0.0000	2.3019	1.1430	3.4400	4.0872
ELIA	1.0000	0.0000	2.2197	0.7213	1.8450	3.7632
ELIF	1.0000	0.0000	2.2566	0.8923	2.4200	3.8946
ELIK	2.0000	3.6635	2.2118	0.8928	3.4246	3.6635
ELIR	1.0000	0.0000	2.2301	0.7822	2.0402	3.8099
ELIS	1.0000	0.0000	2.2522	0.3896	0.9166	3.5082
ELKN	1.0000	0.0000	2.2188	0.4033	0.9513	3.5187
ELLK	1.0000	0.0000	2.2126	0.4439	1.0560	3.5499
ELLL	3.0000	6.9799	2.2135	0.8430	3.8892	3.4899
ELLS	1.0000	0.0000	2.2355	0.2418	0.5536	3.3946
ELLV	1.0000	0.0000	2.2504	0.6697	1.6864	3.7235
ELLY	1.0000	0.0000	2.2881	0.7982	2.0933	3.8222
ELNE	1.0000	0.0000	2.2337	0.5151	1.2450	3.6046
ELNI	1.0000	0.0000	2.2265	0.4731	1.1324	3.5723
ELNK	1.0000	0.0000	2.2188	0.4033	0.9513	3.5187
ELNV	2.0000	3.6923	2.2605	0.9301	3.6188	3.6923
ELPL	1.0000	0.0000	2.2228	0.5418	1.3180	3.6251
ELQE	1.0000	0.0000	2.2225	0.7594	1.9661	3.7924
ELQI	1.0000	0.0000	2.2191	0.7174	1.8326	3.7601
ELRG	1.0000	0.0000	2.2518	0.9454	2.6162	3.9353
ELRP	1.0000	0.0000	2.2316	0.8103	2.1337	3.8315
ELRR	1.0000	0.0000	2.2434	0.9028	2.4582	3.9027
ELRS	2.0000	3.6009	2.2812	0.8113	3.0226	3.6009
ELRV	1.0000	0.0000	2.2503	0.9382	2.5892	3.9298
ELSA	1.0000	0.0000	2.2652	0.4495	1.0704	3.5542
ELSE	1.0000	0.0000	2.2610	0.4317	1.0241	3.5405
ELSI	1.0000	0.0000	2.2522	0.3896	0.9166	3.5082
ELSN	1.0000	0.0000	2.2358	0.2012	0.4572	3.3634
ELSQ	1.0000	0.0000	2.2643	0.4455	1.0601	3.5511
ELST	2.0000	3.4681	2.2434	0.6385	2.2536	3.4681
ELTE	1.0000	0.0000	2.2163	0.6514	1.6316	3.7094
[truncated: 11,326 more rows]
