# Supplementary material for: Evaluating deterministic motif significance measures in protein databases
Source: Algorithms Mol Biol. 2007 Dec 24;2:16. doi: 10.1186/1748-7188-2-16 (PMC2254621; doi:10.1186/1748-7188-2-16)
Supplement: Additional File 2 — Scripts and Datasets. This file contains the sequence datasets (synthetic and real) and the evaluated motifs. This data is separated according to the tables where it is presented and discussed. It also contains script programs (in perl language) developed for this work. [file 1748-7188-2-16-S2.zip › Scripts_and_Datasets/datasets/Table 4/100%/Motifs/score_MRKMVTAG_mlen_8_planted_syn_len300_num50.txt]

Motif	Supp	IG	Pratt	LogOdds	Zscore	Info
AAADPQSN	1.0000	0.0000	1.2563	5.5066	560.1196	7.4412
AAAQEYFT	1.0000	0.0000	1.2396	6.4715	1701.0356	8.1828
AADETKHL	1.0000	0.0000	1.2432	5.9003	881.3408	7.7438
AADLLNTN	1.0000	0.0000	1.2210	5.0793	342.4677	7.1128
AADPQSNI	1.0000	0.0000	1.2558	5.5003	556.0360	7.4363
AAEMRKMV	1.0000	0.0000	1.2349	6.5421	1845.1635	8.2371
AAFPLEQL	1.0000	0.0000	1.2411	5.9103	891.4626	7.7515
AAHALWMT	1.0000	0.0000	1.3921	7.2022	3945.2265	8.7445
AAHDSRVS	1.0000	0.0000	1.3279	5.8167	800.4454	7.6796
AAHSKPTW	1.0000	0.0000	1.4122	6.7332	2299.1969	8.3840
AAIDNFYD	1.0000	0.0000	1.2680	6.2348	1295.3393	8.0009
AAIQVNWL	1.0000	0.0000	1.3642	6.6915	2191.4131	8.3520
AAKDSLAK	1.0000	0.0000	1.2372	5.2969	439.9765	7.2800
AAKGRDVS	1.0000	0.0000	1.2636	5.8225	805.7950	7.6840
AAKIYWED	1.0000	0.0000	1.3486	7.1340	3647.2169	8.6920
AAKPPVLT	1.0000	0.0000	1.2163	5.7086	706.8017	7.5965
AALSAVSH	1.0000	0.0000	1.3199	5.6080	629.4523	7.5191
AALSSFDK	1.0000	0.0000	1.2832	5.2920	437.5108	7.2763
AAMRKMVT	1.0000	0.0000	1.2459	6.4268	1615.7507	8.1485
AANETNDQ	1.0000	0.0000	1.2322	5.4970	553.9759	7.4339
AAPIYLRA	1.0000	0.0000	1.2421	6.1897	1229.7622	7.9663
AAPSYPDN	1.0000	0.0000	1.2924	5.7569	747.1973	7.6336
AAPYSGWG	1.0000	0.0000	1.4309	7.1451	3694.3303	8.7006
AAQDKPGI	1.0000	0.0000	1.2026	6.0207	1012.2923	7.8363
AAQEYFTS	1.0000	0.0000	1.3085	6.1651	1195.4925	7.9474
AARLQHSP	1.0000	0.0000	1.2958	5.9288	910.6820	7.7657
AASFTSAF	1.0000	0.0000	1.3192	5.6956	696.2805	7.5865
AASNIDKN	1.0000	0.0000	1.2444	5.1312	363.5521	7.1527
AASRGQSK	1.0000	0.0000	1.2891	5.5061	559.8127	7.4409
AATERLWW	1.0000	0.0000	1.4749	7.6812	6847.9416	9.1126
AATLYNIS	1.0000	0.0000	1.2872	5.5012	556.6553	7.4371
AATQFPDR	1.0000	0.0000	1.2151	6.1837	1221.2499	7.9616
AAVPTDEL	1.0000	0.0000	1.2154	5.7942	779.9747	7.6623
ACANDTLN	1.0000	0.0000	1.3122	5.8518	833.4822	7.7066
ACATTTNS	1.0000	0.0000	1.3249	5.7614	751.0583	7.6371
ACIPDDSE	1.0000	0.0000	1.3273	6.2428	1307.3137	8.0071
ACISYQKE	1.0000	0.0000	1.3723	6.5571	1877.3518	8.2487
ACLFLKNG	1.0000	0.0000	1.3437	6.2214	1275.4584	7.9906
ACLSRTLA	1.0000	0.0000	1.3356	5.8951	875.9921	7.7398
ACNPIQDH	1.0000	0.0000	1.3302	6.6928	2194.6397	8.3529
ACNSTVQN	1.0000	0.0000	1.3534	5.8937	874.6199	7.7387
ACQDPSPP	1.0000	0.0000	1.3316	6.3117	1415.1817	8.0600
ACQFMIFG	1.0000	0.0000	1.2785	7.3829	4857.6184	8.8834
ACQTISKS	1.0000	0.0000	1.3537	5.8312	813.9482	7.6907
ACRTMKDE	1.0000	0.0000	1.2997	6.6732	2145.6546	8.3379
ACTSSDSI	1.0000	0.0000	1.3581	5.5485	587.7682	7.4734
ADAMANED	1.0000	0.0000	1.2403	5.9820	968.1697	7.8066
ADANATII	1.0000	0.0000	1.2165	5.6476	658.7947	7.5496
ADAPLNDQ	1.0000	0.0000	1.2258	5.6036	626.2640	7.5157
ADDCDRGT	1.0000	0.0000	1.2784	6.5689	1902.9104	8.2577
ADEGGMRK	1.0000	0.0000	1.2236	6.3793	1529.7204	8.1120
ADEKGNNA	1.0000	0.0000	1.2371	5.5477	587.2287	7.4728
ADEKNSDS	1.0000	0.0000	1.2555	5.0309	323.9040	7.0756
ADEMLVSK	1.0000	0.0000	1.2821	5.7325	726.4804	7.6148
ADETKHLS	1.0000	0.0000	1.2779	5.5940	619.4081	7.5084
ADEYGRSQ	1.0000	0.0000	1.2971	6.1980	1241.6262	7.9727
ADFFYHRQ	1.0000	0.0000	1.2462	7.0918	3474.4999	8.6597
ADFKRTIR	1.0000	0.0000	1.2213	6.0874	1093.1041	7.8876
ADFLSLAG	1.0000	0.0000	1.2805	5.6167	635.8226	7.5259
ADGFAKTT	1.0000	0.0000	1.2260	5.9659	950.4489	7.7942
ADGQSRDQ	1.0000	0.0000	1.2627	5.9060	887.1096	7.7482
ADHFKNQV	1.0000	0.0000	1.2772	6.2961	1390.0518	8.0480
ADKIKTKE	1.0000	0.0000	1.2007	5.5751	606.0553	7.4938
ADKLAPSR	1.0000	0.0000	1.2477	5.4534	526.8607	7.4004
ADKNIDMD	1.0000	0.0000	1.2400	5.8355	817.9385	7.6940
ADKPLNPF	1.0000	0.0000	1.2432	5.6752	680.1087	7.5708
ADLDPDGQ	1.0000	0.0000	1.2149	5.8909	871.7939	7.7366
ADLLNTNM	1.0000	0.0000	1.2527	5.3151	449.2652	7.2940
ADLRYLKR	1.0000	0.0000	1.2606	5.9464	929.3676	7.7793
ADLSLCAS	1.0000	0.0000	1.3446	5.6084	629.7756	7.5195
ADLTQLYE	1.0000	0.0000	1.2565	5.8833	864.2138	7.7307
ADNDLKRQ	1.0000	0.0000	1.2286	5.5633	597.9104	7.4848
ADNDQAGV	1.0000	0.0000	1.2309	5.9726	957.8246	7.7994
ADNLPSQD	1.0000	0.0000	1.2510	5.2972	440.1390	7.2803
ADNNQSGI	1.0000	0.0000	1.2681	5.3792	483.7096	7.3433
ADNNSDKS	1.0000	0.0000	1.2443	4.8018	248.8155	6.8995
ADNQNVRQ	1.0000	0.0000	1.2503	5.7931	779.0153	7.6615
ADNSSPPV	1.0000	0.0000	1.2762	5.2355	409.9218	7.2328
ADPQSNIL	1.0000	0.0000	1.2529	5.3203	451.9694	7.2980
ADPTYGDI	1.0000	0.0000	1.2313	6.2412	1304.9153	8.0059
ADQETENL	1.0000	0.0000	1.2266	5.5461	586.1838	7.4716
ADQISTFQ	1.0000	0.0000	1.2722	5.8668	847.9210	7.7180
ADQSGSLN	1.0000	0.0000	1.2746	5.1203	359.0034	7.1443
ADRLYNTV	1.0000	0.0000	1.2721	5.9318	913.8233	7.7680
ADRMANND	1.0000	0.0000	1.2612	5.8110	795.2204	7.6752
ADSLGRVE	1.0000	0.0000	1.2705	5.7532	744.0245	7.6308
ADSLQIQA	1.0000	0.0000	1.2551	5.5952	620.2615	7.5093
ADSQERDL	1.0000	0.0000	1.2552	5.5887	615.6344	7.5043
ADSTVNSE	1.0000	0.0000	1.2696	5.1448	369.2878	7.1631
ADTADEML	1.0000	0.0000	1.2328	5.9157	897.0853	7.7557
ADTGTSYE	1.0000	0.0000	1.2888	5.8757	856.7047	7.7249
ADTHKLLV	1.0000	0.0000	1.2572	5.8014	786.4429	7.6678
ADTIDCGG	1.0000	0.0000	1.2798	6.6295	2040.4258	8.3043
ADTPGSNN	1.0000	0.0000	1.2560	5.2244	404.7366	7.2243
ADVKTSLL	1.0000	0.0000	1.2424	5.2014	394.1728	7.2067
ADVNKRRT	1.0000	0.0000	1.2316	5.7630	752.4691	7.6383
ADYNGLPQ	1.0000	0.0000	1.2718	6.0329	1026.6730	7.8458
AEAFSIRK	1.0000	0.0000	1.2709	5.8676	848.7505	7.7187
AECCEERQ	1.0000	0.0000	1.3289	7.3351	4597.4390	8.8466
AECENQGP	1.0000	0.0000	1.3047	6.5468	1855.0648	8.2407
AEDEQSLS	1.0000	0.0000	1.2709	5.2617	422.4921	7.2530
AEDSNNEK	1.0000	0.0000	1.2467	5.1537	373.0974	7.1700
AEDSSAQK	1.0000	0.0000	1.2696	5.3310	457.5686	7.3062
AEDYRLFT	1.0000	0.0000	1.2637	6.2706	1349.7446	8.0284
AEETTLSK	1.0000	0.0000	1.2351	5.2306	407.6406	7.2291
AEFSDLLP	1.0000	0.0000	1.2704	5.5248	571.9989	7.4552
AEGHVPKE	1.0000	0.0000	1.2295	6.4056	1576.8199	8.1322
AEKMSPKE	1.0000	0.0000	1.2705	5.7540	744.6574	7.6313
AEKNACRT	1.0000	0.0000	1.3041	6.2458	1311.8306	8.0094
AEKSPSKR	1.0000	0.0000	1.2660	5.2619	422.6104	7.2532
AEKSSSKV	1.0000	0.0000	1.2745	4.9908	309.2991	7.0448
AELFGTDP	1.0000	0.0000	1.2343	5.9996	988.0742	7.8202
AELHSECT	1.0000	0.0000	1.3736	6.3267	1439.8298	8.0715
AELLYMEI	1.0000	0.0000	1.2784	6.2077	1255.5637	7.9801
AELSETLE	1.0000	0.0000	1.2435	5.2686	425.8553	7.2583
AEMLLHHH	1.0000	0.0000	1.3381	6.7826	2433.8430	8.4220
AEMRKMVT	1.0000	0.0000	1.2458	6.4349	1630.8468	8.1547
AENALKTI	1.0000	0.0000	1.2201	5.4088	500.4406	7.3660
AENKDLPI	1.0000	0.0000	1.2212	5.4824	544.6957	7.4226
AENLTNMR	1.0000	0.0000	1.2647	5.5907	617.0279	7.5058
AENNSMMI	1.0000	0.0000	1.3193	5.7428	735.1656	7.6228
AEPEQRNQ	1.0000	0.0000	1.2260	5.9663	950.9084	7.7946
AEPGISNP	1.0000	0.0000	1.2635	5.5795	609.1537	7.4973
AEPKLTST	1.0000	0.0000	1.2340	5.2183	401.8970	7.2196
AEPYNNAW	1.0000	0.0000	1.4025	6.8261	2558.7945	8.4554
AEQKLPGQ	1.0000	0.0000	1.2212	5.9342	916.3684	7.7699
AERKTFAK	1.0000	0.0000	1.2231	5.9704	955.4008	7.7977
AESGETVL	1.0000	0.0000	1.2648	5.6253	642.1386	7.5325
AESGLKII	1.0000	0.0000	1.2542	5.5200	568.8309	7.4515
AESQNRNG	1.0000	0.0000	1.2782	5.4812	543.9648	7.4217
AETLSMRQ	1.0000	0.0000	1.2849	5.7760	763.7953	7.6483
AETNKQFI	1.0000	0.0000	1.2416	5.8373	819.5950	7.6954
AETTAKHN	1.0000	0.0000	1.2522	5.7815	768.6257	7.6525
AETTRPTT	1.0000	0.0000	1.2066	5.6509	661.3359	7.5521
AEVFMTPD	1.0000	0.0000	1.2331	6.4088	1582.5755	8.1346
AFANCAIL	1.0000	0.0000	1.3290	6.4019	1570.1576	8.1294
AFEMSNKS	1.0000	0.0000	1.3237	5.5243	571.6142	7.4548
AFFVEAYK	1.0000	0.0000	1.2489	6.7143	2249.7700	8.3695
AFHIFGKD	1.0000	0.0000	1.2506	6.6665	2129.1943	8.3327
AFHSSIKV	1.0000	0.0000	1.3445	5.8778	858.7566	7.7265
AFIESISK	1.0000	0.0000	1.2922	5.4968	553.8126	7.4337
AFKAPEES	1.0000	0.0000	1.2670	5.8197	803.1574	7.6818
AFKESTYF	1.0000	0.0000	1.3264	6.2116	1261.2304	7.9831
AFKSSTPY	1.0000	0.0000	1.3299	5.6942	695.1144	7.5854
AFMVDKAC	1.0000	0.0000	1.3013	7.0021	3133.5349	8.5907
AFNLLDEP	1.0000	0.0000	1.2495	5.6102	631.0513	7.5208
AFPLEQLK	1.0000	0.0000	1.2414	5.8076	792.1106	7.6726
AFPVFDID	1.0000	0.0000	1.2197	6.4352	1631.5469	8.1550
AFQNHPPS	1.0000	0.0000	1.3210	6.0242	1016.4255	7.8391
AFSIRKSS	1.0000	0.0000	1.3069	5.2469	415.3426	7.2416
AFSPFDHN	1.0000	0.0000	1.3391	6.1482	1172.3767	7.9343
AFSPSMGE	1.0000	0.0000	1.3416	5.9394	921.8282	7.7738
AFTTSNSG	1.0000	0.0000	1.2921	5.2643	423.7512	7.2550
AFVNLLTV	1.0000	0.0000	1.2650	5.7067	705.2383	7.5950
AFYANTSA	1.0000	0.0000	1.3159	5.8864	867.2948	7.7331
AFYDNSIQ	1.0000	0.0000	1.3212	6.0076	997.1436	7.8263
AGAGPHTK	1.0000	0.0000	1.2388	6.2888	1378.4243	8.0424
AGASFTEV	1.0000	0.0000	1.2826	5.9960	983.9937	7.8174
AGATNPLL	1.0000	0.0000	1.2331	5.4211	507.6303	7.3755
AGCIAFKA	1.0000	0.0000	1.2863	6.7960	2471.5654	8.4323
AGCKILAV	1.0000	0.0000	1.2997	6.5063	1770.6215	8.2096
AGCRTELI	1.0000	0.0000	1.2980	6.4788	1715.4449	8.1885
AGDAHFSM	1.0000	0.0000	1.3328	6.5061	1770.1776	8.2094
AGDLFATM	1.0000	0.0000	1.2562	6.2316	1290.4949	7.9984
AGEIISVN	1.0000	0.0000	1.2726	5.6708	676.6314	7.5674
AGELDSYV	1.0000	0.0000	1.3051	5.9993	987.7269	7.8199
AGELLKTS	1.0000	0.0000	1.2467	5.2455	414.6893	7.2405
AGEPLFRL	1.0000	0.0000	1.2483	6.0144	1005.0488	7.8315
AGERSKIE	1.0000	0.0000	1.2579	5.7726	760.7916	7.6457
AGESHQNF	1.0000	0.0000	1.3312	6.1365	1156.6913	7.9254
AGGVKSIL	1.0000	0.0000	1.2726	5.7031	702.3178	7.5923
AGHLINEI	1.0000	0.0000	1.2680	6.0016	990.3358	7.8217
AGHSYDFP	1.0000	0.0000	1.3435	6.5703	1906.0445	8.2588
AGIALPFS	1.0000	0.0000	1.2807	5.8155	799.3276	7.6786
AGIFNHSE	1.0000	0.0000	1.3268	6.0804	1084.4155	7.8823
AGISQNSL	1.0000	0.0000	1.2771	5.1433	368.6530	7.1620
AGKDYSQR	1.0000	0.0000	1.2974	6.0873	1093.0370	7.8876
AGKILSTV	1.0000	0.0000	1.2588	5.5002	555.9758	7.4363
AGKKLSLV	1.0000	0.0000	1.2562	5.3311	457.6615	7.3064
AGKKNQLS	1.0000	0.0000	1.2547	5.2507	417.1848	7.2445
AGKKWIKM	1.0000	0.0000	1.3553	6.9773	3045.0968	8.5716
AGKNNSLS	1.0000	0.0000	1.2508	4.7763	241.6202	6.8799
AGKNQHTS	1.0000	0.0000	1.2997	5.7197	715.8644	7.6050
AGKSEKRS	1.0000	0.0000	1.2780	5.3619	474.1547	7.3300
AGKSREDP	1.0000	0.0000	1.2561	5.7372	730.4392	7.6185
AGLGEYAC	1.0000	0.0000	1.3223	6.9342	2897.8859	8.5385
AGLIGDNA	1.0000	0.0000	1.2397	5.7726	760.7954	7.6457
AGLKRNTY	1.0000	0.0000	1.2729	5.8651	846.3345	7.7168
AGLLGNKQ	1.0000	0.0000	1.2475	5.5754	606.2835	7.4941
AGMEGHFK	1.0000	0.0000	1.2504	6.8430	2608.9003	8.4684
AGMIKLTG	1.0000	0.0000	1.2481	6.0489	1045.6951	7.8580
AGMYRSSS	1.0000	0.0000	1.3830	5.7928	778.6700	7.6612
AGNLQPLS	1.0000	0.0000	1.2618	5.2717	427.4113	7.2607
AGNNNVTI	1.0000	0.0000	1.2519	5.4261	510.5531	7.3794
AGNNVSRK	1.0000	0.0000	1.2762	5.4099	501.1020	7.3669
AGNPNITP	1.0000	0.0000	1.2374	5.5495	588.4853	7.4742
AGNRDHNA	1.0000	0.0000	1.2797	5.9940	981.6816	7.8158
AGNRSMYD	1.0000	0.0000	1.3375	6.1550	1181.6603	7.9396
AGNTKGSR	1.0000	0.0000	1.2708	5.5303	575.5754	7.4594
AGPHTKTK	1.0000	0.0000	1.2422	5.9832	969.5904	7.8076
AGPKKFNF	1.0000	0.0000	1.2648	6.0807	1084.7751	7.8825
AGPNSDDT	1.0000	0.0000	1.2547	5.4160	504.6307	7.3716
AGPPMPMP	1.0000	0.0000	1.2251	6.5681	1901.2810	8.2571
AGPPPANL	1.0000	0.0000	1.2326	5.6999	699.7062	7.5898
AGPRATTL	1.0000	0.0000	1.2211	5.7730	761.1834	7.6460
AGPVNNSQ	1.0000	0.0000	1.2809	5.4998	555.7655	7.4360
AGQLNPQL	1.0000	0.0000	1.2452	5.6278	643.9581	7.5343
AGREDDIE	1.0000	0.0000	1.1974	6.1228	1138.5600	7.9148
AGRNSNEK	1.0000	0.0000	1.2666	5.3289	456.4667	7.3046
AGRYHPTP	1.0000	0.0000	1.2537	6.6539	2098.5271	8.3230
AGRYQPPT	1.0000	0.0000	1.2310	6.4099	1584.6975	8.1355
AGSDPDPE	1.0000	0.0000	1.2515	5.7481	739.6197	7.6268
AGSDTLPI	1.0000	0.0000	1.2516	5.4800	543.2465	7.4208
AGSGNNIS	1.0000	0.0000	1.2851	5.1483	370.7879	7.1658
AGSHQFLP	1.0000	0.0000	1.3224	6.1652	1195.5258	7.9474
AGSHSLQR	1.0000	0.0000	1.3330	5.7224	718.0908	7.6071
AGSLKSEY	1.0000	0.0000	1.3163	5.5306	575.8295	7.4597
AGSTCDTS	1.0000	0.0000	1.3577	5.8496	831.3519	7.7049
AGSTSVNK	1.0000	0.0000	1.2756	5.1592	375.4582	7.1742
AGTYSIMY	1.0000	0.0000	1.3546	6.5379	1836.2705	8.2339
AGVESYRL	1.0000	0.0000	1.3111	6.0869	1092.4613	7.8872
AGVGRSAD	1.0000	0.0000	1.2715	6.0208	1012.5059	7.8365
AGVKLLKL	1.0000	0.0000	1.2330	5.4575	529.3198	7.4035
AGVPSELR	1.0000	0.0000	1.2719	5.7784	765.8795	7.6501
AGVQVTTI	1.0000	0.0000	1.2162	6.1207	1135.8247	7.9132
AGVSANDE	1.0000	0.0000	1.2716	5.6541	663.7597	7.5546
AGVTQEAQ	1.0000	0.0000	1.2066	6.2029	1248.6425	7.9764
AGVVNTIA	1.0000	0.0000	1.2375	5.9572	941.0047	7.7876
AGYLITLS	1.0000	0.0000	1.2940	5.6379	651.5478	7.5422
AGYLNLFF	1.0000	0.0000	1.3206	6.2345	1294.8904	8.0007
AHAERKTF	1.0000	0.0000	1.2468	6.3667	1507.7004	8.1023
AHALWMTS	1.0000	0.0000	1.4508	6.8959	2772.7168	8.5090
AHDLCSRL	1.0000	0.0000	1.3809	6.2665	1343.4990	8.0253
AHDSRVSQ	1.0000	0.0000	1.3329	5.8664	847.5702	7.7178
AHEMYKHS	1.0000	0.0000	1.3805	6.7443	2328.6531	8.3925
AHFSMISI	1.0000	0.0000	1.3713	6.1207	1135.8889	7.9132
AHGNTSKN	1.0000	0.0000	1.2942	5.4490	524.1903	7.3970
AHGVFFNI	1.0000	0.0000	1.2872	6.6666	2129.5488	8.3328
AHHGRGFE	1.0000	0.0000	1.2340	7.0616	3355.6545	8.6364
AHHLFILS	1.0000	0.0000	1.3525	6.1313	1149.8050	7.9214
AHILVANP	1.0000	0.0000	1.2670	5.9890	976.1074	7.8120
AHITSTAE	1.0000	0.0000	1.2792	5.7924	778.3680	7.6609
AHKSPHIK	1.0000	0.0000	1.3160	6.0829	1087.5366	7.8842
AHLDFLKA	1.0000	0.0000	1.2716	6.0183	1009.5836	7.8345
AHMLSLDD	1.0000	0.0000	1.3142	5.8222	805.5063	7.6838
AHQVDSGP	1.0000	0.0000	1.2977	6.2061	1253.1472	7.9788
AHRIGSEN	1.0000	0.0000	1.3083	5.9398	922.2723	7.7742
AHSKPTWP	1.0000	0.0000	1.4119	6.7290	2287.9813	8.3807
AHSMTIMT	1.0000	0.0000	1.3355	6.2559	1327.1191	8.0171
AHSQGFVI	1.0000	0.0000	1.3169	6.4322	1625.7493	8.1526
AHSRQKFI	1.0000	0.0000	1.3097	6.2028	1248.5257	7.9764
AHSYVNKS	1.0000	0.0000	1.3617	5.7686	757.2923	7.6426
AHWTWGKE	1.0000	0.0000	1.4907	8.0897	10960.5289	9.4267
AHYHANNA	1.0000	0.0000	1.3416	6.4674	1693.0647	8.1797
AIAMSVQQ	1.0000	0.0000	1.2853	6.1295	1147.3679	7.9200
AIAPNPST	1.0000	0.0000	1.2479	5.3685	477.7603	7.3350
AICNRDEM	1.0000	0.0000	1.3220	6.6557	2102.9243	8.3244
AICQANTD	1.0000	0.0000	1.3012	6.2962	1390.1226	8.0481
AICQEPIS	1.0000	0.0000	1.3330	6.3449	1470.4142	8.0856
AIDNFYDS	1.0000	0.0000	1.3151	5.9285	910.3678	7.7655
AIEATIKC	1.0000	0.0000	1.2769	6.3959	1559.3627	8.1248
AIENCSAY	1.0000	0.0000	1.3842	6.3891	1547.1119	8.1195
AIESVEQN	1.0000	0.0000	1.2685	5.6392	652.4646	7.5431
AIFPRNIY	1.0000	0.0000	1.2701	6.3411	1464.0234	8.0827
AIFYLQES	1.0000	0.0000	1.3160	6.0860	1091.4340	7.8866
AIGRGHNN	1.0000	0.0000	1.2880	6.1127	1125.4998	7.9071
AIGTELQI	1.0000	0.0000	1.2190	5.8714	852.4907	7.7216
AIGTKTIR	1.0000	0.0000	1.2112	5.8419	824.0119	7.6989
AIILLTYN	1.0000	0.0000	1.2630	5.6212	639.1196	7.5293
AIKKKILI	1.0000	0.0000	1.2074	5.5109	562.9152	7.4445
AIKKTQIR	1.0000	0.0000	1.2071	5.8005	785.6448	7.6671
AIKSQTPR	1.0000	0.0000	1.2495	5.5989	622.9177	7.5122
AILFADVK	1.0000	0.0000	1.2330	5.9875	974.3186	7.8108
AILFATKT	1.0000	0.0000	1.2297	5.7132	710.5566	7.6000
AILISYLP	1.0000	0.0000	1.2877	5.6389	652.2451	7.5429
AILSVAPH	1.0000	0.0000	1.2948	5.9037	884.7656	7.7464
AILVLSIS	1.0000	0.0000	1.2675	5.1217	359.5835	7.1453
AIMRPDKS	1.0000	0.0000	1.2743	5.8628	844.0996	7.7150
AIPGADGQ	1.0000	0.0000	1.1991	6.2190	1271.9758	7.9888
AIPGHYML	1.0000	0.0000	1.2886	6.7566	2362.1008	8.4020
AIPNNFNN	1.0000	0.0000	1.2621	5.3221	452.9381	7.2994
AIPQFVAS	1.0000	0.0000	1.2769	6.0386	1033.3846	7.8501
AIQNPIAR	1.0000	0.0000	1.2229	5.8878	868.6832	7.7342
AIQNVIGK	1.0000	0.0000	1.2338	5.9161	897.4430	7.7559
AIQVNWLI	1.0000	0.0000	1.3639	6.6851	2175.4366	8.3471
AIRGNASH	1.0000	0.0000	1.3077	5.9317	913.7352	7.7679
AIRVMRKM	1.0000	0.0000	1.2348	6.5858	1940.3963	8.2707
AISKLAQN	1.0000	0.0000	1.2495	5.2513	417.4574	7.2450
AISSVLGE	1.0000	0.0000	1.2891	5.4118	502.1885	7.3683
AITIPPTD	1.0000	0.0000	1.1993	5.7528	743.6667	7.6305
AITSGPSS	1.0000	0.0000	1.2825	5.0768	341.4695	7.1108
AIVIVVLE	1.0000	0.0000	1.2221	6.1006	1109.8860	7.8978
AIVKSLVP	1.0000	0.0000	1.2619	5.5966	621.2322	7.5104
AIVMLIKN	1.0000	0.0000	1.2576	5.8264	809.4607	7.6871
AIWENGDL	1.0000	0.0000	1.3607	6.6271	2034.8034	8.3025
AIYFNLAQ	1.0000	0.0000	1.2853	6.1633	1192.9658	7.9460
AKAHWTWG	1.0000	0.0000	1.4910	8.0816	10859.0716	9.4204
AKANLTPK	1.0000	0.0000	1.2156	5.3002	441.6215	7.2825
AKATLQRP	1.0000	0.0000	1.2167	5.7316	725.7416	7.6142
AKDSLAKV	1.0000	0.0000	1.2468	5.3860	487.5120	7.3485
AKEHPDKT	1.0000	0.0000	1.2332	5.9734	958.7299	7.8000
AKELTENN	1.0000	0.0000	1.2240	5.2022	394.5218	7.2072
AKEMDDQS	1.0000	0.0000	1.2732	5.8437	825.6744	7.7003
AKETSTNP	1.0000	0.0000	1.2374	5.1773	383.3633	7.1881
AKFEITYF	1.0000	0.0000	1.2605	6.5116	1781.4890	8.2137
AKGPNSVE	1.0000	0.0000	1.2692	5.5766	607.1090	7.4950
AKGRDVSE	1.0000	0.0000	1.2641	5.8306	813.3236	7.6902
AKGSNITK	1.0000	0.0000	1.2477	5.2674	425.2833	7.2574
AKGSQTVS	1.0000	0.0000	1.2866	5.4299	512.7481	7.3822
AKHNPKPS	1.0000	0.0000	1.2834	5.5704	602.8205	7.4903
AKITEDRL	1.0000	0.0000	1.2128	5.6585	667.1535	7.5580
AKIYWEDL	1.0000	0.0000	1.3703	6.9540	2964.6158	8.5537
AKKANDGN	1.0000	0.0000	1.2330	5.4370	516.9529	7.3877
AKKSKRRK	1.0000	0.0000	1.2434	5.4173	505.3941	7.3726
AKKTYRRR	1.0000	0.0000	1.2427	6.1841	1221.8118	7.9619
AKKYSYPM	1.0000	0.0000	1.3480	6.3463	1472.7278	8.0866
AKLAPSQT	1.0000	0.0000	1.2440	5.3671	477.0263	7.3340
AKLSRKSQ	1.0000	0.0000	1.2633	5.1278	362.1387	7.1501
AKMRKMVT	1.0000	0.0000	1.2532	6.3242	1435.6784	8.0696
AKNEVRYK	1.0000	0.0000	1.2645	6.0512	1048.5245	7.8598
AKNQLRRL	1.0000	0.0000	1.2390	5.5003	556.0434	7.4363
AKNSSSPP	1.0000	0.0000	1.2576	4.7668	238.9758	6.8726
AKPDYQTD	1.0000	0.0000	1.2335	6.0989	1107.7231	7.8965
AKPPVLTL	1.0000	0.0000	1.2218	5.5287	574.5185	7.4582
AKQELAKE	1.0000	0.0000	1.2136	5.6985	698.5791	7.5887
AKQKAYSG	1.0000	0.0000	1.2934	5.9559	939.5984	7.7866
AKRKPTIE	1.0000	0.0000	1.2049	5.7610	750.7152	7.6368
AKSIKFRK	1.0000	0.0000	1.2656	5.6543	663.9060	7.5547
AKSSIIIE	1.0000	0.0000	1.2650	5.2916	437.2960	7.2760
AKSVGTVE	1.0000	0.0000	1.2673	5.7837	770.5872	7.6542
AKSVSGNN	1.0000	0.0000	1.2756	5.0454	329.3709	7.0867
AKSVWSKD	1.0000	0.0000	1.3999	6.2018	1247.0514	7.9756
AKTERIDF	1.0000	0.0000	1.2193	6.0373	1031.8774	7.8491
AKTTEELI	1.0000	0.0000	1.2094	5.5306	575.7942	7.4597
AKVATSDE	1.0000	0.0000	1.2482	5.5695	602.1620	7.4895
AKVNNLAN	1.0000	0.0000	1.2372	5.1614	376.4203	7.1759
AKYNRHLK	1.0000	0.0000	1.3011	6.0677	1068.5706	7.8725
ALACNSTV	1.0000	0.0000	1.3439	5.8850	865.9233	7.7321
ALAGLKRN	1.0000	0.0000	1.2388	5.4881	548.3378	7.4270
ALANSDRL	1.0000	0.0000	1.2490	5.1593	375.5301	7.1743
ALDAVPPD	1.0000	0.0000	1.2123	5.8597	841.0908	7.7126
ALDGPHIK	1.0000	0.0000	1.2471	6.0846	1089.6348	7.8855
ALDLEAPN	1.0000	0.0000	1.2261	5.4114	501.9442	7.3680
ALDTLCAS	1.0000	0.0000	1.3266	5.8075	792.0106	7.6725
ALEAVNKA	1.0000	0.0000	1.2316	5.6115	631.9870	7.5218
ALEHSEDG	1.0000	0.0000	1.2957	5.9077	888.8136	7.7495
ALEITTEQ	1.0000	0.0000	1.2139	5.6829	686.1652	7.5767
ALENHATH	1.0000	0.0000	1.2965	6.1050	1115.5087	7.9012
ALFDMSPE	1.0000	0.0000	1.2997	5.9406	923.1468	7.7748
ALGNDLGQ	1.0000	0.0000	1.2487	5.6486	659.6236	7.5504
ALGQKFST	1.0000	0.0000	1.2793	5.6659	672.8700	7.5637
ALGRNLNF	1.0000	0.0000	1.2719	5.5686	601.5573	7.4889
ALGYEVHT	1.0000	0.0000	1.2831	6.5214	1801.7348	8.2212
ALHAICNR	1.0000	0.0000	1.3475	6.5549	1872.4875	8.2470
ALHDKITS	1.0000	0.0000	1.2766	5.5796	609.2004	7.4973
ALHNVHVL	1.0000	0.0000	1.3188	6.2024	1247.8823	7.9760
ALHTNQDA	1.0000	0.0000	1.2621	5.8236	806.8055	7.6849
ALIFFTNQ	1.0000	0.0000	1.2701	5.9506	933.8846	7.7825
ALIHSKPM	1.0000	0.0000	1.3129	5.9477	930.7592	7.7803
ALIIWKIF	1.0000	0.0000	1.3536	6.8572	2651.9046	8.4793
ALIYQKYE	1.0000	0.0000	1.2777	6.3952	1557.9727	8.1242
ALKDILTS	1.0000	0.0000	1.2314	5.1060	353.1447	7.1333
ALKTINKN	1.0000	0.0000	1.2157	5.0771	341.5840	7.1111
ALMKPKCH	1.0000	0.0000	1.3480	6.7503	2345.0137	8.3972
ALNAHSYV	1.0000	0.0000	1.3450	5.9976	985.7215	7.8186
ALNEFLVA	1.0000	0.0000	1.2598	5.7329	726.8436	7.6152
ALNGANEG	1.0000	0.0000	1.2530	5.5954	620.4173	7.5095
ALNGRTNQ	1.0000	0.0000	1.2487	5.4922	550.9137	7.4302
ALNLLKLT	1.0000	0.0000	1.2064	4.8671	268.2303	6.9497
ALNPRKNR	1.0000	0.0000	1.2393	5.4053	498.4675	7.3634
ALNTLAFA	1.0000	0.0000	1.2476	5.5285	574.4134	7.4580
ALPDLVQK	1.0000	0.0000	1.2260	5.6604	668.6467	7.5595
ALPFSTYS	1.0000	0.0000	1.3307	5.6168	635.8872	7.5259
ALQALDLE	1.0000	0.0000	1.2250	5.5063	559.9218	7.4410
ALQPSQIA	1.0000	0.0000	1.2566	5.6203	638.4811	7.5286
ALQTSNKA	1.0000	0.0000	1.2431	5.1504	371.6787	7.1674
ALRETYSD	1.0000	0.0000	1.2896	5.7654	754.5292	7.6401
ALRHSLGR	1.0000	0.0000	1.3090	5.8572	838.6507	7.7107
ALRIVKLQ	1.0000	0.0000	1.2313	5.7459	737.7545	7.6251
ALRKNIDQ	1.0000	0.0000	1.2298	5.5864	613.9814	7.5025
ALRSGNES	1.0000	0.0000	1.2798	5.1662	378.4974	7.1796
ALSACAND	1.0000	0.0000	1.3371	5.8737	854.7690	7.7234
ALSAVSHR	1.0000	0.0000	1.3266	5.6661	673.0311	7.5638
ALSNMLAL	1.0000	0.0000	1.2699	5.1864	387.3987	7.1951
ALSPKSLN	1.0000	0.0000	1.2369	4.7174	225.7651	6.8346
ALSSFDKK	1.0000	0.0000	1.2751	5.1894	388.7505	7.1974
ALSVCNLG	1.0000	0.0000	1.3572	5.9080	889.1266	7.7497
ALSVKSGM	1.0000	0.0000	1.3151	5.5432	584.2123	7.4693
ALSYDLLE	1.0000	0.0000	1.2837	5.4545	527.5194	7.4012
ALTEAQYT	1.0000	0.0000	1.2489	5.9854	972.0524	7.8093
ALTEFQML	1.0000	0.0000	1.2673	6.0430	1038.6924	7.8535
ALTELIRS	1.0000	0.0000	1.2476	5.3042	443.6894	7.2857
ALTNGTAA	1.0000	0.0000	1.2294	5.4981	554.6806	7.4347
ALVDKVIE	1.0000	0.0000	1.2208	5.8858	866.7354	7.7327
ALVKLKHF	1.0000	0.0000	1.2796	6.0342	1028.1997	7.8467
ALVQTMSS	1.0000	0.0000	1.3087	5.4926	551.1303	7.4304
ALWMTSIK	1.0000	0.0000	1.4030	6.4932	1744.2087	8.1996
ALYYKILE	1.0000	0.0000	1.2904	6.1655	1195.9766	7.9477
AMAENKDL	1.0000	0.0000	1.2497	5.7287	723.3321	7.6119
AMANEDPR	1.0000	0.0000	1.2436	6.0652	1065.6067	7.8706
AMANIRLA	1.0000	0.0000	1.2554	5.9045	885.5387	7.7470
AMDPMYNL	1.0000	0.0000	1.3121	6.3590	1494.5007	8.0964
AMDQGDAG	1.0000	0.0000	1.2148	6.4360	1632.9212	8.1556
AMELLVES	1.0000	0.0000	1.2889	5.6926	693.8786	7.5842
AMESKRIH	1.0000	0.0000	1.3124	6.1982	1241.8394	7.9728
AMFEEAFI	1.0000	0.0000	1.2271	6.6611	2116.0255	8.3286
AMILKFGM	1.0000	0.0000	1.2751	6.4950	1747.6788	8.2009
AMLRTATS	1.0000	0.0000	1.2759	5.6110	631.6438	7.5215
AMNPFKDV	1.0000	0.0000	1.2665	6.1843	1222.1736	7.9621
AMPPNHLD	1.0000	0.0000	1.2852	6.1084	1119.9049	7.9038
AMRKMVTA	5.0000	32.5940	1.2459	7.1258	8078.7558	8.1485
AMSAGESH	1.0000	0.0000	1.3577	6.0384	1033.1830	7.8500
AMSIRTSV	1.0000	0.0000	1.3146	5.6746	679.6705	7.5704
AMSSSVVQ	1.0000	0.0000	1.3453	5.5626	597.3906	7.4842
AMSVQQNT	1.0000	0.0000	1.2984	5.8076	792.0660	7.6725
AMTMLLTY	1.0000	0.0000	1.3067	6.2192	1272.2641	7.9889
AMTRSKSQ	1.0000	0.0000	1.3039	5.5389	581.3628	7.4661
ANAADETK	1.0000	0.0000	1.2164	5.5657	599.5525	7.4866
ANADTGTS	1.0000	0.0000	1.2518	5.3424	463.6308	7.3150
ANANDENS	1.0000	0.0000	1.2477	5.0273	322.5539	7.0728
ANASNQGT	1.0000	0.0000	1.2646	5.3077	445.4894	7.2884
ANATIIPK	1.0000	0.0000	1.2163	5.5701	602.5678	7.4900
ANATNHDQ	1.0000	0.0000	1.2692	5.7826	769.5995	7.6533
ANCAILIS	1.0000	0.0000	1.3384	5.8904	871.3448	7.7362
ANDENSPR	1.0000	0.0000	1.2589	5.3022	442.6393	7.2841
ANDETPSQ	1.0000	0.0000	1.2521	5.4074	499.6865	7.3650
ANDFSPII	1.0000	0.0000	1.2750	5.6430	655.3755	7.5461
ANDGNSNL	1.0000	0.0000	1.2487	4.9349	290.0180	7.0018
ANDMRTER	1.0000	0.0000	1.2495	6.0204	1011.9782	7.8361
ANDTLNGQ	1.0000	0.0000	1.2410	5.4047	498.0973	7.3629
ANEDPRYE	1.0000	0.0000	1.2540	6.1418	1163.7929	7.9294
ANEEDIDN	1.0000	0.0000	1.2294	5.5269	573.3672	7.4568
ANEFQLKK	1.0000	0.0000	1.2476	5.6682	674.6650	7.5654
ANEGNERV	1.0000	0.0000	1.2534	5.8350	817.5011	7.6937
ANETNDQV	1.0000	0.0000	1.2406	5.5861	613.8278	7.5024
ANFLVNVN	1.0000	0.0000	1.2795	5.5520	590.1414	7.4761
ANFPNKAS	1.0000	0.0000	1.2741	5.3615	473.9446	7.3297
ANFVKHSQ	1.0000	0.0000	1.3275	6.0192	1010.5580	7.8352
ANGDNTVN	1.0000	0.0000	1.2502	5.4031	497.1893	7.3617
ANGFLKII	1.0000	0.0000	1.2528	5.7961	781.6689	7.6637
ANHHPIGD	1.0000	0.0000	1.2849	6.4399	1640.2361	8.1585
ANHLLNEF	1.0000	0.0000	1.2966	5.7165	713.1821	7.6025
ANHTDNSS	1.0000	0.0000	1.2915	5.1202	358.9926	7.1442
ANIAQGDD	1.0000	0.0000	1.2252	5.8772	858.1290	7.7260
ANIGPEGS	1.0000	0.0000	1.2735	5.6795	683.4495	7.5741
ANIPNMHA	1.0000	0.0000	1.2950	6.0947	1102.3510	7.8932
ANIRLAYS	1.0000	0.0000	1.2993	5.6666	673.4117	7.5642
ANISCQTL	1.0000	0.0000	1.3381	5.8392	821.4668	7.6969
ANISHILA	1.0000	0.0000	1.2909	5.5915	617.6194	7.5065
ANISVLEP	1.0000	0.0000	1.2610	5.3972	493.8063	7.3571
ANKSGPNK	1.0000	0.0000	1.2516	5.1558	373.9868	7.1716
ANKTTTRV	1.0000	0.0000	1.2258	5.5198	568.6820	7.4514
ANLIILFH	1.0000	0.0000	1.2878	5.9167	898.0559	7.7564
ANLSNSNI	1.0000	0.0000	1.2329	4.5559	187.4627	6.7105
ANLTPKNT	1.0000	0.0000	1.2158	5.0746	340.6019	7.1091
ANLVSLGG	1.0000	0.0000	1.2786	5.4111	501.8079	7.3678
ANMDSLIS	1.0000	0.0000	1.2896	5.2043	395.4608	7.2088
ANNAHDLC	1.0000	0.0000	1.3575	6.2527	1322.3013	8.0147
ANNDSALT	1.0000	0.0000	1.2363	4.9530	296.1046	7.0157
ANNLHYRK	1.0000	0.0000	1.3144	5.9493	932.4447	7.7815
ANNMTNKE	1.0000	0.0000	1.2583	5.3889	489.1148	7.3507
ANNNGHGN	1.0000	0.0000	1.3008	5.6190	637.4646	7.5276
ANNNSLLE	1.0000	0.0000	1.2281	4.6967	220.4490	6.8187
ANNPFLQV	1.0000	0.0000	1.2696	5.7293	723.7996	7.6124
ANNQPTKL	1.0000	0.0000	1.2272	5.2315	408.0504	7.2298
ANNSGASK	1.0000	0.0000	1.2638	4.9563	297.2548	7.0183
ANNTTDYF	1.0000	0.0000	1.2873	5.8351	817.5558	7.6937
ANPSDKSS	1.0000	0.0000	1.2546	4.7416	232.1562	6.8532
ANPVRQLA	1.0000	0.0000	1.2398	5.8096	793.9246	7.6741
ANQDKGPT	1.0000	0.0000	1.2273	5.6988	698.8187	7.5889
ANQDLKTG	1.0000	0.0000	1.2317	5.5230	570.8140	7.4539
ANQETRRT	1.0000	0.0000	1.2297	5.7565	746.8068	7.6333
ANQHTDNI	1.0000	0.0000	1.2687	5.7762	763.9887	7.6485
ANQRSNVR	1.0000	0.0000	1.2827	5.5247	571.8790	7.4551
ANQRVLLH	1.0000	0.0000	1.2825	5.9275	909.3310	7.7647
ANRQRNNS	1.0000	0.0000	1.2695	5.2146	400.1752	7.2167
ANRSTNLD	1.0000	0.0000	1.2433	5.0111	316.6051	7.0604
ANSANASN	1.0000	0.0000	1.2484	4.7422	232.3219	6.8537
ANSAQPSK	1.0000	0.0000	1.2662	5.1270	361.8197	7.1495
ANSDGDQG	1.0000	0.0000	1.2743	5.6729	678.2960	7.5690
ANSDNCKP	1.0000	0.0000	1.3335	5.7259	720.9476	7.6097
ANSDRLTQ	1.0000	0.0000	1.2538	5.2818	432.3754	7.2684
ANSHEEDY	1.0000	0.0000	1.3338	6.0752	1077.8859	7.8782
ANSLSWRI	1.0000	0.0000	1.3981	5.9982	986.4248	7.8191
ANSNLSGN	1.0000	0.0000	1.2471	4.6580	210.8390	6.7889
ANSNSKQR	1.0000	0.0000	1.2647	4.9684	301.4321	7.0276
ANSNSYPI	1.0000	0.0000	1.3052	5.2569	420.1582	7.2493
ANTDLRPT	1.0000	0.0000	1.2231	5.4269	511.0210	7.3800
ANTNFLSC	1.0000	0.0000	1.3574	5.7737	761.7900	7.6465
ANTSAIVM	1.0000	0.0000	1.2887	5.7018	701.2866	7.5913
ANTSGNCS	1.0000	0.0000	1.3545	5.5443	584.9363	7.4702
ANTTGRIK	1.0000	0.0000	1.2282	5.6273	643.5966	7.5340
ANVISNIS	1.0000	0.0000	1.2708	5.0396	327.1833	7.0823
ANYLLRLQ	1.0000	0.0000	1.2780	5.6690	675.2778	7.5661
APDDINLS	1.0000	0.0000	1.2451	5.2412	412.6367	7.2372
APEESANS	1.0000	0.0000	1.2702	5.1961	391.7812	7.2026
APEHLPSL	1.0000	0.0000	1.2874	5.6448	656.7077	7.5474
APHNSIDR	1.0000	0.0000	1.2960	5.8023	787.3068	7.6685
APHRIPVY	1.0000	0.0000	1.2394	6.7482	2339.1511	8.3955
APIGLEGG	1.0000	0.0000	1.2237	6.1225	1138.2378	7.9146
APIYLRAA	1.0000	0.0000	1.2421	6.1897	1229.7622	7.9663
APLDAPSN	1.0000	0.0000	1.2479	5.2727	427.8771	7.2614
APLIVNKI	1.0000	0.0000	1.2300	5.5864	614.0305	7.5026
APLNDQQS	1.0000	0.0000	1.2587	5.3763	482.0932	7.3411
APLPFQRV	1.0000	0.0000	1.2325	6.2252	1281.0370	7.9935
APLTNNVL	1.0000	0.0000	1.2334	5.1936	390.6151	7.2006
APNPSTHG	1.0000	0.0000	1.2987	5.7642	753.4539	7.6392
APPSSPTK	1.0000	0.0000	1.2575	5.1826	385.7241	7.1922
APQKLGMV	1.0000	0.0000	1.2454	6.2013	1246.3060	7.9752
APQREIDS	1.0000	0.0000	1.2525	5.7875	773.9480	7.6571
APSEASSQ	1.0000	0.0000	1.2873	5.1524	372.5453	7.1690
APSLDTMP	1.0000	0.0000	1.2719	5.6222	639.8490	7.5301
APSNKKIQ	1.0000	0.0000	1.2477	5.3244	454.1140	7.3012
APSPSKKK	1.0000	0.0000	1.2504	5.0888	346.2479	7.1201
APSQTDKG	1.0000	0.0000	1.2524	5.6134	633.4248	7.5233
APSRDIGI	1.0000	0.0000	1.2563	5.8191	802.6143	7.6814
APSRNHFY	1.0000	0.0000	1.3625	6.3411	1464.0277	8.0827
APSYPDND	1.0000	0.0000	1.2904	5.7275	722.3345	7.6110
APTKELAS	1.0000	0.0000	1.2398	5.3255	454.7127	7.3020
APTKPNNI	1.0000	0.0000	1.2241	5.3512	468.3409	7.3218
APTMNPDN	1.0000	0.0000	1.2554	5.6665	673.3531	7.5641
APTSIQSP	1.0000	0.0000	1.2699	5.3328	458.5477	7.3076
APYKQSNT	1.0000	0.0000	1.2905	5.6304	645.8932	7.5363
APYSGWGN	1.0000	0.0000	1.4508	6.9241	2864.4323	8.5308
AQAMNPFK	1.0000	0.0000	1.2638	6.1743	1208.1427	7.9544
AQDGDKKQ	1.0000	0.0000	1.2088	5.9489	932.0458	7.7812
AQDKPGIS	1.0000	0.0000	1.2544	5.7143	711.4413	7.6009
AQDKVLTR	1.0000	0.0000	1.2224	5.7956	781.2039	7.6633
AQEPLGDE	1.0000	0.0000	1.2159	5.9658	950.3538	7.7942
AQEYFTSQ	1.0000	0.0000	1.3117	6.2148	1265.8748	7.9856
AQGDDMSI	1.0000	0.0000	1.2813	6.0276	1020.3875	7.8417
AQGPNNPT	1.0000	0.0000	1.2419	5.6056	627.7077	7.5173
AQILASVN	1.0000	0.0000	1.2657	5.4430	520.5778	7.3923
AQINRMQH	1.0000	0.0000	1.2757	6.4775	1712.7775	8.1874
AQITITPA	1.0000	0.0000	1.2023	5.8361	818.5458	7.6945
AQIVKMRK	1.0000	0.0000	1.2282	6.2390	1301.5571	8.0041
AQIYTSPT	1.0000	0.0000	1.2842	5.8404	822.5758	7.6978
AQKCISQR	1.0000	0.0000	1.3406	6.3527	1483.5472	8.0915
AQKDTSKA	1.0000	0.0000	1.2393	5.4193	506.5769	7.3741
AQKSFNSN	1.0000	0.0000	1.2861	5.1091	354.4273	7.1357
AQLDNFSQ	1.0000	0.0000	1.2847	5.5794	609.0655	7.4972
AQLKRRST	1.0000	0.0000	1.2559	5.4877	548.0383	7.4267
AQLPESHL	1.0000	0.0000	1.2926	5.6987	698.7790	7.5889
AQLTGPND	1.0000	0.0000	1.2340	5.6214	639.2759	7.5295
AQNEESSV	1.0000	0.0000	1.2875	5.3392	461.9206	7.3125
AQNEYPYL	1.0000	0.0000	1.3017	6.2789	1362.8056	8.0348
AQNFEVNP	1.0000	0.0000	1.2652	5.9174	898.7742	7.7569
AQNQSYES	1.0000	0.0000	1.3264	5.5959	620.7825	7.5099
AQNVFKCN	1.0000	0.0000	1.3491	6.4034	1572.8934	8.1306
AQPGLHQK	1.0000	0.0000	1.2512	6.2197	1273.0444	7.9893
AQPNDISK	1.0000	0.0000	1.2509	5.3976	494.0665	7.3575
AQPSAIRV	1.0000	0.0000	1.2604	5.8979	878.8716	7.7420
AQPSKREV	1.0000	0.0000	1.2605	5.8097	794.0079	7.6742
AQRACLSR	1.0000	0.0000	1.3495	6.2901	1380.4842	8.0434
AQRLRHSS	1.0000	0.0000	1.3280	5.6848	687.6950	7.5782
AQSLRPNR	1.0000	0.0000	1.2681	5.4723	538.4294	7.4149
AQSPFRSA	1.0000	0.0000	1.3095	5.7076	705.9756	7.5957
AQSPTGGQ	1.0000	0.0000	1.2684	5.8909	871.7843	7.7366
AQTPLNTL	1.0000	0.0000	1.2231	5.2679	425.5136	7.2577
AQTTMGSA	1.0000	0.0000	1.2829	5.8782	859.1979	7.7269
AQTTPFNC	1.0000	0.0000	1.3238	6.4192	1601.7365	8.1427
AQTVLVSI	1.0000	0.0000	1.2667	5.6459	657.5323	7.5483
AQYSLSDN	1.0000	0.0000	1.3078	5.3288	456.4211	7.3045
AQYTNKLF	1.0000	0.0000	1.2858	5.9598	943.7714	7.7895
AQYVSTIT	1.0000	0.0000	1.2926	5.9338	915.9150	7.7695
ARAQSPFR	1.0000	0.0000	1.2779	6.0721	1074.0606	7.8759
ARDAYKQL	1.0000	0.0000	1.2481	6.1180	1132.2765	7.9111
ARDYDDLD	1.0000	0.0000	1.2420	6.0827	1087.2642	7.8840
AREKRVVA	1.0000	0.0000	1.2061	6.2178	1270.2789	7.9879
ARGLAGLG	1.0000	0.0000	1.2423	6.0032	992.1439	7.8229
ARGPAEDY	1.0000	0.0000	1.2214	6.4504	1660.3124	8.1667
ARHIMGSE	1.0000	0.0000	1.3177	6.3965	1560.4084	8.1252
ARIGVDLA	1.0000	0.0000	1.2206	6.0451	1041.2078	7.8551
ARISSVAL	1.0000	0.0000	1.2833	5.3661	476.4796	7.3333
ARKGNLPP	1.0000	0.0000	1.2359	5.6596	668.0276	7.5588
ARLGGRSI	1.0000	0.0000	1.2767	5.8329	815.5301	7.6920
ARLQHSPN	1.0000	0.0000	1.3028	5.7078	706.1050	7.5959
ARLTNRYS	1.0000	0.0000	1.3004	5.6239	641.0751	7.5313
ARMLSNGG	1.0000	0.0000	1.3098	5.7959	781.5019	7.6636
ARMTQLPE	1.0000	0.0000	1.2388	6.0781	1081.4839	7.8805
ARNDDSRN	1.0000	0.0000	1.2623	5.3271	455.5230	7.3032
ARNREANP	1.0000	0.0000	1.2415	5.6960	696.6053	7.5868
ARPKLMLN	1.0000	0.0000	1.2582	5.6240	641.1371	7.5314
ARPLAWAP	1.0000	0.0000	1.3345	6.8297	2569.3584	8.4582
ARPPANGD	1.0000	0.0000	1.2263	5.9129	894.1456	7.7535
ARPWRVLL	1.0000	0.0000	1.3589	6.8012	2486.4681	8.4363
ARQQDSDS	1.0000	0.0000	1.2843	5.5040	558.4116	7.4392
ARQYLSIV	1.0000	0.0000	1.3055	6.0264	1019.0081	7.8407
ARRYRVHH	1.0000	0.0000	1.2415	7.1729	3814.5209	8.7220
ARSAPLTN	1.0000	0.0000	1.2506	5.2572	420.3297	7.2495
ARSDPIID	1.0000	0.0000	1.2467	5.6940	694.9510	7.5852
ARSENTSS	1.0000	0.0000	1.2672	4.8369	259.0651	6.9265
ARSGCTLN	1.0000	0.0000	1.3514	5.9498	932.9361	7.7818
ARSMISPL	1.0000	0.0000	1.3052	5.5085	561.3676	7.4427
ARSPYKEA	1.0000	0.0000	1.2873	5.9751	960.6103	7.8013
ARSQVLSL	1.0000	0.0000	1.2819	5.2422	413.1162	7.2380
ARVATKDQ	1.0000	0.0000	1.2093	5.9756	961.0761	7.8017
ASAESQNR	1.0000	0.0000	1.2825	5.3001	441.6163	7.2825
ASAIFYLQ	1.0000	0.0000	1.3155	6.0780	1081.3310	7.8804
ASASLLPD	1.0000	0.0000	1.2540	5.0116	316.7950	7.0608
ASCIEGNL	1.0000	0.0000	1.3511	6.0006	989.1506	7.8209
ASCQVRKP	1.0000	0.0000	1.3446	6.3942	1556.2058	8.1234
ASDIVGKT	1.0000	0.0000	1.2565	5.6508	661.2300	7.5520
ASDRLNKD	1.0000	0.0000	1.2459	5.2073	396.8481	7.2112
ASEEVLLY	1.0000	0.0000	1.3000	5.7611	750.7987	7.6368
ASEIHRMG	1.0000	0.0000	1.3177	6.3965	1560.4084	8.1252
ASELLLDA	1.0000	0.0000	1.2404	5.1503	371.6339	7.1673
ASFCSSTS	1.0000	0.0000	1.3877	5.4767	541.1564	7.4182
ASFQPAQN	1.0000	0.0000	1.2868	5.7845	771.3133	7.6548
ASFQTSPL	1.0000	0.0000	1.2913	5.3623	474.3530	7.3303
ASFSLQIS	1.0000	0.0000	1.3035	5.1611	376.2718	7.1756
ASFTDIQT	1.0000	0.0000	1.2663	5.7098	707.7658	7.5974
ASFTEVDN	1.0000	0.0000	1.2821	5.6499	660.6055	7.5514
ASFTSAFY	1.0000	0.0000	1.3634	5.9999	988.3396	7.8203
ASGAEPKL	1.0000	0.0000	1.2548	5.5285	574.4009	7.4580
ASGDTIAP	1.0000	0.0000	1.2506	5.6600	668.3294	7.5591
ASGGDPYV	1.0000	0.0000	1.3034	6.2627	1337.5910	8.0224
ASHADRMA	1.0000	0.0000	1.3105	6.2697	1348.4186	8.0277
ASHFNMAS	1.0000	0.0000	1.3745	5.9124	893.7050	7.7532
ASHSNRQA	1.0000	0.0000	1.3248	5.5857	613.5069	7.5020
ASISNTNI	1.0000	0.0000	1.2492	4.8433	260.9827	6.9314
ASISQVPE	1.0000	0.0000	1.2877	5.5415	583.0757	7.4680
ASKDSADT	1.0000	0.0000	1.2531	5.1366	365.8085	7.1568
ASKITLQV	1.0000	0.0000	1.2534	5.4541	527.2833	7.4009
ASKPMRKM	1.0000	0.0000	1.3025	6.0317	1025.2578	7.8448
ASKSMSID	1.0000	0.0000	1.3022	5.1963	391.8413	7.2027
ASLAELSE	1.0000	0.0000	1.2594	5.0614	335.4880	7.0990
ASLGPDNL	1.0000	0.0000	1.2535	5.1927	390.2157	7.1999
ASLKKAKL	1.0000	0.0000	1.2277	5.0437	328.7110	7.0854
ASLLPDGS	1.0000	0.0000	1.2663	5.1073	353.6998	7.1343
ASLLSFKW	1.0000	0.0000	1.4104	6.0836	1088.3413	7.8847
ASLPSSIK	1.0000	0.0000	1.2571	4.8057	249.9220	6.9025
ASMSKSCY	1.0000	0.0000	1.4502	6.1288	1146.5405	7.9195
ASMTNLNI	1.0000	0.0000	1.2720	5.2118	398.8853	7.2146
ASNFSLHT	1.0000	0.0000	1.3227	5.3894	489.4366	7.3512
ASNGVYDE	1.0000	0.0000	1.3122	5.9583	942.1778	7.7884
ASNIDKNK	1.0000	0.0000	1.2368	5.0286	323.0343	7.0738
ASNQGTIQ	1.0000	0.0000	1.2686	5.5721	603.9508	7.4915
ASNRSNVR	1.0000	0.0000	1.2870	5.1686	379.5702	7.1814
ASNSSLSA	1.0000	0.0000	1.2418	4.3916	155.1488	6.5842
ASPDKKSN	1.0000	0.0000	1.2484	4.9453	293.5165	7.0098
ASPITKFD	1.0000	0.0000	1.2617	5.6605	668.6924	7.5595
ASPLLIIK	1.0000	0.0000	1.2398	5.2320	408.2917	7.2301
ASPRDSAD	1.0000	0.0000	1.2734	5.4003	495.6129	7.3595
ASQEFKNR	1.0000	0.0000	1.2851	5.7027	701.9470	7.5919
ASQGRDIS	1.0000	0.0000	1.2919	5.5730	604.6240	7.4923
ASQIRTET	1.0000	0.0000	1.2505	5.6066	628.4759	7.5181
ASQLKDRS	1.0000	0.0000	1.2684	5.2010	393.9996	7.2064
ASQNPLNK	1.0000	0.0000	1.2449	5.0324	324.4647	7.0767
ASRDQDEK	1.0000	0.0000	1.2500	5.6661	672.9752	7.5638
ASRGQSKY	1.0000	0.0000	1.3327	5.8104	794.6301	7.6747
ASRINAPS	1.0000	0.0000	1.2747	5.2318	408.1883	7.2300
ASSALQPS	1.0000	0.0000	1.2745	4.9644	300.0167	7.0244
ASSANKSG	1.0000	0.0000	1.2720	4.8710	269.4378	6.9527
ASSIEKTW	1.0000	0.0000	1.3912	6.1392	1160.3318	7.9275
ASSQGSFT	1.0000	0.0000	1.3192	5.3359	460.1586	7.3100
ASSQILRM	1.0000	0.0000	1.3112	5.5625	597.3311	7.4842
ASSQLLSQ	1.0000	0.0000	1.2681	4.8383	259.4886	6.9275
ASSSIDDQ	1.0000	0.0000	1.2796	5.0834	344.1057	7.1160
ASTDGNLQ	1.0000	0.0000	1.2586	5.3193	451.4863	7.2973
ASTDISSP	1.0000	0.0000	1.2664	4.9517	295.6638	7.0147
ASTEENAF	1.0000	0.0000	1.2755	5.5983	622.4755	7.5117
ASTGPLKA	1.0000	0.0000	1.2495	5.4132	502.9841	7.3694
ASTILFKH	1.0000	0.0000	1.3039	5.8078	792.2571	7.6727
ASTMRKMV	1.0000	0.0000	1.3105	6.1205	1135.5539	7.9130
ASTNRRFS	1.0000	0.0000	1.3025	5.3921	490.9327	7.3532
ASTQKFQK	1.0000	0.0000	1.2696	5.6972	697.5825	7.5877
ASVAITIP	1.0000	0.0000	1.2510	5.6765	681.0978	7.5718
ASVINNRT	1.0000	0.0000	1.2641	5.3032	443.1877	7.2849
ASVMNNSV	1.0000	0.0000	1.3188	5.3772	482.5985	7.3418
ASYNIESS	1.0000	0.0000	1.3163	5.1839	386.2831	7.1932
ATAEMLLH	1.0000	0.0000	1.2786	6.0881	1094.0736	7.8882
ATAMELLV	1.0000	0.0000	1.2508	5.8836	864.5492	7.7310
ATAQAMNP	1.0000	0.0000	1.2459	5.9709	955.8835	7.7981
ATDALAGL	1.0000	0.0000	1.2236	5.6170	636.0219	7.5261
ATDREESY	1.0000	0.0000	1.2869	5.9535	936.9325	7.7847
ATELNIAI	1.0000	0.0000	1.2229	5.5050	559.1035	7.4400
ATERDNYF	1.0000	0.0000	1.2751	6.2295	1287.5010	7.9969
ATERLWWG	1.0000	0.0000	1.4808	7.7769	7645.6719	9.1862
ATFGLQLN	1.0000	0.0000	1.2615	5.6739	679.0855	7.5698
ATGKFTVL	1.0000	0.0000	1.2443	5.9044	885.4986	7.7470
ATGKNSSI	1.0000	0.0000	1.2634	5.0637	336.3780	7.1008
ATGLDSST	1.0000	0.0000	1.2590	5.0771	341.5923	7.1111
ATHVTSSQ	1.0000	0.0000	1.3174	5.6232	640.5552	7.5308
ATIAILFA	1.0000	0.0000	1.2282	5.9168	898.1730	7.7565
ATICQGSE	1.0000	0.0000	1.3417	6.3440	1468.8423	8.0849
ATIGSHRK	1.0000	0.0000	1.2923	5.9428	925.5049	7.7765
ATIIPKLT	1.0000	0.0000	1.2078	5.5038	558.3263	7.4391
ATIKCSTV	1.0000	0.0000	1.3319	6.0698	1071.1575	7.8741
ATISSNER	1.0000	0.0000	1.2677	5.1369	365.9323	7.1570
ATKDQAWY	1.0000	0.0000	1.3578	7.0747	3406.6132	8.6465
ATKTDTRV	1.0000	0.0000	1.2118	5.7114	709.0391	7.5986
ATLPCFSL	1.0000	0.0000	1.3557	6.0315	1024.9744	7.8446
ATLQRPLQ	1.0000	0.0000	1.2279	5.7040	702.9911	7.5929
ATLYNISL	1.0000	0.0000	1.2806	5.3212	452.4728	7.2987
ATMRPPLS	1.0000	0.0000	1.2793	5.7097	707.6960	7.5974
ATMSKVEN	1.0000	0.0000	1.2853	5.6136	633.5704	7.5235
ATNAIYFN	1.0000	0.0000	1.2907	5.9654	949.8571	7.7938
ATNHDQAI	1.0000	0.0000	1.2538	5.9972	985.3361	7.8183
ATNHERQM	1.0000	0.0000	1.2808	6.3350	1453.6236	8.0779
ATNKMTSP	1.0000	0.0000	1.2685	5.4050	498.2584	7.3631
ATNKTALT	1.0000	0.0000	1.2110	5.1926	390.1640	7.1998
ATNNLGSL	1.0000	0.0000	1.2412	4.8981	277.9737	6.9735
ATNPLLFT	1.0000	0.0000	1.2428	5.4170	505.2180	7.3724
ATNQYSDT	1.0000	0.0000	1.2885	5.6006	624.1414	7.5135
ATPSGLWI	1.0000	0.0000	1.3854	6.4516	1662.5160	8.1675
ATQFPDRE	1.0000	0.0000	1.2150	6.1917	1232.6602	7.9678
ATQGYKIK	1.0000	0.0000	1.2427	6.1487	1173.0306	7.9347
ATRKPEAA	1.0000	0.0000	1.2029	5.8700	851.0799	7.7205
ATSDEFDK	1.0000	0.0000	1.2612	5.6498	660.4955	7.5513
ATSDGPSI	1.0000	0.0000	1.2736	5.3537	469.7028	7.3237
ATSEMFVL	1.0000	0.0000	1.3078	5.9561	939.7777	7.7867
ATSFTIEI	1.0000	0.0000	1.2640	5.6913	692.7931	7.5831
ATSISKWR	1.0000	0.0000	1.3977	6.1893	1229.1804	7.9659
ATSLQKNL	1.0000	0.0000	1.2349	4.9704	302.1154	7.0291
ATSPIACQ	1.0000	0.0000	1.3324	6.2360	1297.0508	8.0018
ATSPTRNK	1.0000	0.0000	1.2430	5.2273	406.1106	7.2266
ATTAFSPF	1.0000	0.0000	1.2870	5.8905	871.3760	7.7363
ATTIKLMV	1.0000	0.0000	1.2420	5.8393	821.5375	7.6969
ATTKLSIW	1.0000	0.0000	1.3630	6.1502	1175.1545	7.9359
ATTLQSSN	1.0000	0.0000	1.2461	4.8395	259.8325	6.9284
ATTPPLTL	1.0000	0.0000	1.2103	5.3277	455.8496	7.3037
ATTTNSDN	1.0000	0.0000	1.2287	4.9185	284.5735	6.9891
ATVMTKDR	1.0000	0.0000	1.2331	6.0544	1052.3833	7.8623
ATYVGCST	1.0000	0.0000	1.3850	6.5787	1924.5343	8.2653
AVCMHNFF	1.0000	0.0000	1.3703	7.4056	4986.2271	8.9008
AVDEERKC	1.0000	0.0000	1.2753	6.6418	2069.6366	8.3138
AVDNAMRK	1.0000	0.0000	1.2515	6.0479	1044.5281	7.8573
AVDSYTNN	1.0000	0.0000	1.2993	5.5263	572.9528	7.4563
AVEFKLCD	1.0000	0.0000	1.3116	6.5944	1959.7402	8.2774
AVEKVTAQ	1.0000	0.0000	1.2115	6.0440	1039.8646	7.8543
AVFLTKSQ	1.0000	0.0000	1.2785	5.6593	667.7763	7.5586
AVGKTVLT	1.0000	0.0000	1.2310	5.7947	780.4311	7.6627
AVHSLEFY	1.0000	0.0000	1.3574	6.4254	1613.2403	8.1475
AVICLMQS	1.0000	0.0000	1.3769	6.4923	1742.3940	8.1989
AVINLTND	1.0000	0.0000	1.2348	5.3420	463.4384	7.3147
AVISAYLA	1.0000	0.0000	1.2968	5.9186	900.0392	7.7579
AVKSSTAE	1.0000	0.0000	1.2703	5.2925	437.7668	7.2767
AVLMVKLK	1.0000	0.0000	1.2568	5.8666	847.8006	7.7179
AVMYRVLV	1.0000	0.0000	1.2664	6.7034	2221.6253	8.3611
AVNFNTDI	1.0000	0.0000	1.2583	5.7208	716.7950	7.6059
AVNKASTI	1.0000	0.0000	1.2528	5.3634	475.0024	7.3312
AVNTEQEE	1.0000	0.0000	1.2288	5.8527	834.2933	7.7072
AVPEPRGT	1.0000	0.0000	1.2065	6.1532	1179.1663	7.9382
AVPPDFHT	1.0000	0.0000	1.2413	6.4543	1667.7554	8.1696
AVPTDELT	1.0000	0.0000	1.2161	5.6870	689.3800	7.5798
AVQPLKLS	1.0000	0.0000	1.2561	5.3835	486.1008	7.3466
AVRARLTN	1.0000	0.0000	1.2403	5.7151	712.0483	7.6014
AVRIGRRN	1.0000	0.0000	1.2364	6.1498	1174.5589	7.9356
AVRRAQEP	1.0000	0.0000	1.1957	6.2768	1359.5056	8.0332
AVSFERYQ	1.0000	0.0000	1.3158	6.4196	1602.4935	8.1430
AVSGTLDN	1.0000	0.0000	1.2635	5.3588	472.4505	7.3276
AVSHRNLH	1.0000	0.0000	1.3490	6.0451	1041.1589	7.8551
AVSKTIVD	1.0000	0.0000	1.2557	5.6442	656.2244	7.5469
AVSMGFYM	1.0000	0.0000	1.3598	6.8710	2694.3893	8.4899
AVSVQAQI	1.0000	0.0000	1.2666	5.9828	969.1173	7.8072
AVTDTKSK	1.0000	0.0000	1.2391	5.3515	468.5274	7.3220
AVTMGLNI	1.0000	0.0000	1.2661	5.9239	905.5757	7.7620
AVVYFTSQ	1.0000	0.0000	1.3213	6.3353	1454.1828	8.0782
AWAPPSSP	1.0000	0.0000	1.4050	6.3346	1453.0782	8.0777
AWATDREE	1.0000	0.0000	1.3206	6.8977	2778.5893	8.5104
AWNQDVNS	1.0000	0.0000	1.4011	6.3211	1430.6543	8.0673
AWPCVISR	1.0000	0.0000	1.4781	7.3829	4857.7297	8.8834
AWRGNDRI	1.0000	0.0000	1.3547	6.9153	2835.4452	8.5240
AWYPRSFS	1.0000	0.0000	1.4888	6.9043	2799.8764	8.5155
AYDESDPY	1.0000	0.0000	1.3188	6.2651	1341.2821	8.0242
AYDPKSRK	1.0000	0.0000	1.2835	5.8350	817.5122	7.6937
AYKKMRDF	1.0000	0.0000	1.2659	6.5802	1927.8582	8.2664
AYKQLQIE	1.0000	0.0000	1.2479	6.1406	1162.2032	7.9285
AYLAKETS	1.0000	0.0000	1.2818	5.6340	648.6096	7.5391
AYLNKINL	1.0000	0.0000	1.2657	5.4112	501.8416	7.3679
AYNSTQGG	1.0000	0.0000	1.3156	5.9287	910.5699	7.7656
AYPQARPK	1.0000	0.0000	1.2278	6.3188	1426.9056	8.0655
AYPSSDDR	1.0000	0.0000	1.3168	5.7046	703.5014	7.5934
AYPTYNVT	1.0000	0.0000	1.2965	6.2758	1357.8646	8.0324
AYREDQSS	1.0000	0.0000	1.3255	5.7960	781.5710	7.6636
AYSGSLNE	1.0000	0.0000	1.3184	5.4123	502.4739	7.3687
AYSMSGPS	1.0000	0.0000	1.3751	5.7304	724.6986	7.6132
AYSSKNAN	1.0000	0.0000	1.2969	5.1648	377.9172	7.1785
AYTTLLFG	1.0000	0.0000	1.2826	6.0422	1037.7150	7.8529
AYYSSQFP	1.0000	0.0000	1.3904	6.2580	1330.3354	8.0187
CADKIKTK	1.0000	0.0000	1.2809	6.1596	1187.8316	7.9431
CAGGVKSI	1.0000	0.0000	1.3528	6.4757	1709.2598	8.1861
CAGRNSNE	1.0000	0.0000	1.3627	6.0241	1016.2685	7.8390
CAIENCSA	1.0000	0.0000	1.4337	6.6774	2156.1592	8.3411
CAILISYL	1.0000	0.0000	1.3779	6.2357	1296.6293	8.0016
CALVKLKH	1.0000	0.0000	1.3428	6.4279	1617.8925	8.1494
CAMTRSKS	1.0000	0.0000	1.3902	6.0818	1086.1375	7.8833
CANDTLNG	1.0000	0.0000	1.3229	5.9476	930.5765	7.7801
CAQDGDKK	1.0000	0.0000	1.2831	6.4918	1741.3027	8.1985
CARSENTS	1.0000	0.0000	1.3593	5.7358	729.2250	7.6174
CASNGVYD	1.0000	0.0000	1.4008	6.5428	1846.6091	8.2377
CASRINAP	1.0000	0.0000	1.3461	6.1307	1148.9728	7.9209
CATTTNSD	1.0000	0.0000	1.3222	5.7320	726.0670	7.6145
CAVKSSTA	1.0000	0.0000	1.3598	5.8770	857.9978	7.7259
CCEERQSD	1.0000	0.0000	1.4243	6.9913	3094.6665	8.5824
CCWYSADK	1.0000	0.0000	1.6077	8.0110	10011.4111	9.3662
CDAGTYSI	1.0000	0.0000	1.3758	6.5611	1885.8936	8.2517
CDGEAEDS	1.0000	0.0000	1.3366	6.3572	1491.3371	8.0950
CDGQAILV	1.0000	0.0000	1.2956	6.6292	2039.8109	8.3041
CDKLIMEI	1.0000	0.0000	1.3120	6.5296	1818.6974	8.2275
CDRDLSIS	1.0000	0.0000	1.3572	5.8108	795.0179	7.6750
CDRGTSYL	1.0000	0.0000	1.3876	6.4456	1651.1024	8.1629
CDSHYTQR	1.0000	0.0000	1.4122	6.8732	2701.2674	8.4916
CDSRTDAF	1.0000	0.0000	1.3538	6.3951	1557.7642	8.1241
CDTSDDSS	1.0000	0.0000	1.3518	5.4960	553.3374	7.4331
CDTYNRGM	1.0000	0.0000	1.3648	6.9467	2939.8027	8.5481
CDWKLAIW	1.0000	0.0000	1.5635	8.1764	12110.4254	9.4933
CEAGSGNN	1.0000	0.0000	1.3677	6.0616	1061.1870	7.8678
CEAHSQGF	1.0000	0.0000	1.3945	6.9500	2951.1780	8.5507
CEERQSDT	1.0000	0.0000	1.3372	6.2915	1382.6475	8.0445
CEGNALHT	1.0000	0.0000	1.3532	6.4996	1757.1033	8.2045
CELMRKMV	1.0000	0.0000	1.3368	6.9547	2967.0326	8.5543
CELSTVSV	1.0000	0.0000	1.3726	5.8969	877.8179	7.7412
CEMHISNA	1.0000	0.0000	1.4131	6.6142	2004.9057	8.2926
CENMPCIN	1.0000	0.0000	1.4325	6.9943	3105.3322	8.5847
CENQGPTI	1.0000	0.0000	1.3087	6.4251	1612.5781	8.1472
CEPEILQN	1.0000	0.0000	1.3118	6.2647	1340.7024	8.0239
CESSFHFD	1.0000	0.0000	1.4589	6.6677	2132.2650	8.3337
CFDSSWKT	1.0000	0.0000	1.5181	6.8995	2784.2852	8.5118
CFFLIKNL	1.0000	0.0000	1.3579	6.3181	1425.7438	8.0650
CFGMRKMV	1.0000	0.0000	1.2980	7.4211	5076.2252	8.9128
CFIKAMSA	1.0000	0.0000	1.3789	6.6297	2040.9468	8.3045
CFNENEAT	1.0000	0.0000	1.3387	6.2762	1358.5417	8.0327
CFNPIAIC	1.0000	0.0000	1.3949	7.1639	3774.9877	8.7150
CFNRILQN	1.0000	0.0000	1.3529	6.2888	1378.3584	8.0424
CFRGDQIQ	1.0000	0.0000	1.2706	7.0268	3223.6833	8.6096
CFSDLLDH	1.0000	0.0000	1.3991	6.3778	1527.1331	8.1108
CFSLTTFT	1.0000	0.0000	1.3743	6.2000	1244.5011	7.9742
CGAVINLT	1.0000	0.0000	1.3230	6.2807	1365.6015	8.0362
CGGNNDKA	1.0000	0.0000	1.3307	6.2279	1285.0074	7.9956
CGGTRHVF	1.0000	0.0000	1.2986	7.3343	4593.4684	8.8460
CGKSKTSS	1.0000	0.0000	1.3554	5.4747	539.8858	7.4167
CGLEQQKD	1.0000	0.0000	1.2989	6.5016	1761.0749	8.2060
CGQRGCAM	1.0000	0.0000	1.3231	7.7380	7311.2629	9.1563
CGRISNHT	1.0000	0.0000	1.3943	6.4170	1597.6425	8.1410
CGSNVCLN	1.0000	0.0000	1.4570	6.4595	1677.8014	8.1737
CHNMQPDD	1.0000	0.0000	1.3515	6.9055	2803.6632	8.5164
CHSDDTEL	1.0000	0.0000	1.3691	6.2598	1333.1486	8.0201
CHWVADSL	1.0000	0.0000	1.5250	7.4196	5067.3940	8.9116
CIAFKAPE	1.0000	0.0000	1.2844	6.7041	2223.4716	8.3616
CIEGNLNN	1.0000	0.0000	1.3330	5.8649	846.1247	7.7166
CIKDYPNN	1.0000	0.0000	1.3524	6.3301	1445.4878	8.0742
CIKTSIRG	1.0000	0.0000	1.3403	6.2354	1296.1929	8.0014
CINHYLAT	1.0000	0.0000	1.3833	6.6937	2197.0838	8.3537
CIPDDSEM	1.0000	0.0000	1.3551	6.4786	1714.9898	8.1883
CISLHLSD	1.0000	0.0000	1.3900	5.8957	876.6386	7.7403
CISQREPS	1.0000	0.0000	1.3739	6.1031	1113.0717	7.8997
CISYQKEE	1.0000	0.0000	1.3727	6.5652	1894.8921	8.2549
CITLKSGF	1.0000	0.0000	1.3627	6.2024	1247.9313	7.9760
CIYCTISQ	1.0000	0.0000	1.4618	7.1307	3633.3324	8.6895
CKDANLSN	1.0000	0.0000	1.3254	5.5501	588.8896	7.4747
CKHFNIEF	1.0000	0.0000	1.3664	6.9798	3054.0688	8.5736
CKILAVSM	1.0000	0.0000	1.3710	6.3400	1462.1276	8.0818
CKLGQTFP	1.0000	0.0000	1.3188	6.5606	1884.7565	8.2513
CKLTKKAI	1.0000	0.0000	1.2890	6.0090	998.7539	7.8273
CKNEFSKT	1.0000	0.0000	1.3532	5.9775	963.2309	7.8032
CKPHAEPE	1.0000	0.0000	1.2970	6.8091	2509.1578	8.4423
CKRAMPPN	1.0000	0.0000	1.3264	6.5722	1910.2709	8.2603
CKVTKSNP	1.0000	0.0000	1.3354	5.8555	836.9790	7.7094
CKYKYALN	1.0000	0.0000	1.3855	6.6127	2001.3420	8.2914
CLCPTHGQ	1.0000	0.0000	1.4061	7.3506	4680.1143	8.8585
CLFDSSIK	1.0000	0.0000	1.3740	5.8782	859.1978	7.7269
CLFLKNGV	1.0000	0.0000	1.3523	6.3105	1413.2591	8.0591
CLFQDQNS	1.0000	0.0000	1.3745	6.1719	1204.8846	7.9526
CLISNLFL	1.0000	0.0000	1.3538	5.7356	729.1047	7.6173
CLISNNSP	1.0000	0.0000	1.3367	5.3652	475.9697	7.3325
CLKGAKLA	1.0000	0.0000	1.3064	6.1409	1162.6196	7.9288
CLKSRSNV	1.0000	0.0000	1.3602	5.6414	654.1681	7.5448
CLLGCDKL	1.0000	0.0000	1.4005	6.6267	2033.9745	8.3022
CLMIRDLD	1.0000	0.0000	1.3266	6.4792	1716.3219	8.1888
CLMQSFLQ	1.0000	0.0000	1.4025	6.4781	1714.0681	8.1879
CLNEKENS	1.0000	0.0000	1.3304	5.5957	620.5953	7.5097
CLNESKAR	1.0000	0.0000	1.3407	5.8667	847.8900	7.7180
CLQNKFSY	1.0000	0.0000	1.4117	6.3533	1484.5776	8.0920
CLQNTNPN	1.0000	0.0000	1.3196	5.7057	704.3946	7.5942
CLRINNIN	1.0000	0.0000	1.3266	5.8129	796.9558	7.6767
CLRQATIA	1.0000	0.0000	1.2943	6.4247	1611.8559	8.1469
CLSKRGIH	1.0000	0.0000	1.3868	6.4626	1683.7907	8.1760
CLSRTLAK	1.0000	0.0000	1.3293	5.7924	778.3643	7.6609
CLTSGSQN	1.0000	0.0000	1.3597	5.6350	649.3168	7.5399
CLTTLPVS	1.0000	0.0000	1.3329	5.8145	798.4320	7.6779
CMHNFFRT	1.0000	0.0000	1.3854	7.2674	4252.7236	8.7946
CMRKMVTA	1.0000	0.0000	1.3168	7.0194	3196.3550	8.6040
CNADYLQA	1.0000	0.0000	1.3481	6.5340	1828.0204	8.2309
CNAHHGRG	1.0000	0.0000	1.3614	7.2263	4056.1430	8.7630
CNASSSID	1.0000	0.0000	1.3561	5.4347	515.6206	7.3860
CNEGHNTL	1.0000	0.0000	1.3668	6.2787	1362.3857	8.0346
CNETTNLT	1.0000	0.0000	1.3036	5.6748	679.8114	7.5705
CNEYTDMR	1.0000	0.0000	1.3605	6.8591	2657.6719	8.4807
CNFKPKFP	1.0000	0.0000	1.3398	6.5733	1912.6750	8.2611
CNFNAVNT	1.0000	0.0000	1.3555	6.1282	1145.6543	7.9190
CNIDQCNA	1.0000	0.0000	1.4064	6.7750	2412.4500	8.4161
CNKRFMET	1.0000	0.0000	1.3491	6.6804	2163.5561	8.3434
CNLGKNYL	1.0000	0.0000	1.3671	6.1058	1116.5599	7.9018
CNMSDTSS	1.0000	0.0000	1.3833	5.5696	602.2385	7.4896
CNNLHYVR	1.0000	0.0000	1.4143	6.7336	2300.2584	8.3843
CNPIQDHQ	1.0000	0.0000	1.3317	6.7425	2323.8448	8.3911
CNPLSELS	1.0000	0.0000	1.3379	5.4207	507.3412	7.3752
CNPNNPNT	1.0000	0.0000	1.3164	5.6107	631.4577	7.5213
CNPWNKSD	1.0000	0.0000	1.4731	6.6680	2132.9230	8.3339
CNQGLGYK	1.0000	0.0000	1.3647	6.6522	2094.4599	8.3217
CNQSKGYS	1.0000	0.0000	1.4183	6.1238	1139.9257	7.9156
CNQVHKVK	1.0000	0.0000	1.3491	6.7057	2227.6053	8.3629
CNRDEMRP	1.0000	0.0000	1.3239	6.7160	2253.9796	8.3707
CNRIATTP	1.0000	0.0000	1.3035	6.2225	1277.1235	7.9915
CNSTVQNK	1.0000	0.0000	1.3462	5.7911	777.1451	7.6599
CNVIVIHE	1.0000	0.0000	1.3358	6.8567	2650.4024	8.4789
CPASASLL	1.0000	0.0000	1.3473	5.6336	648.2747	7.5388
CPIQNGHN	1.0000	0.0000	1.3641	6.5969	1965.2534	8.2792
CPSAFSPS	1.0000	0.0000	1.4020	5.8818	862.7090	7.7296
CPTHGQNG	1.0000	0.0000	1.3456	6.8127	2519.5763	8.4451
CPVDKRFD	1.0000	0.0000	1.2888	6.7909	2456.9963	8.4283
CQANTDLR	1.0000	0.0000	1.3142	6.1807	1217.0542	7.9593
CQDPSPPN	1.0000	0.0000	1.3430	6.0907	1097.2736	7.8902
CQEPISFT	1.0000	0.0000	1.3553	6.4429	1645.9039	8.1608
CQETLTQG	1.0000	0.0000	1.3037	6.4191	1601.5795	8.1426
CQFMIFGL	1.0000	0.0000	1.3298	7.2029	3948.4827	8.7450
CQGSESSN	1.0000	0.0000	1.3827	5.6239	641.1267	7.5314
CQNKELTT	1.0000	0.0000	1.3063	5.9501	933.3282	7.7821
CQNVRSNH	1.0000	0.0000	1.4098	6.3527	1483.6301	8.0915
CQSFATNN	1.0000	0.0000	1.3704	6.0034	992.3678	7.8231
CQTISKSN	1.0000	0.0000	1.3475	5.6103	631.1015	7.5209
CQTLQSKI	1.0000	0.0000	1.3362	6.0073	996.8140	7.8260
CQVRKPSN	1.0000	0.0000	1.3569	6.1732	1206.6180	7.9536
CQWLKIKQ	1.0000	0.0000	1.4285	7.2604	4218.4818	8.7892
CREWSTAV	1.0000	0.0000	1.4807	7.2944	4386.8423	8.8153
CRMMKSSE	1.0000	0.0000	1.4316	6.4329	1627.1482	8.1532
CRTELIAK	1.0000	0.0000	1.2945	6.2805	1365.2241	8.0360
CRTMKDEL	1.0000	0.0000	1.3189	6.4932	1744.0809	8.1995
CSAYSMSG	1.0000	0.0000	1.4734	6.3272	1440.6626	8.0719
CSDQPQFR	1.0000	0.0000	1.3597	6.6268	2034.1567	8.3022
CSFKPRHY	1.0000	0.0000	1.4293	7.0521	3319.0209	8.6291
CSGCNFNA	1.0000	0.0000	1.4792	6.7492	2342.0001	8.3963
CSGTLCSL	1.0000	0.0000	1.4481	6.2188	1271.7391	7.9887
CSIDLISK	1.0000	0.0000	1.3442	5.6731	678.4321	7.5692
CSKKAYPS	1.0000	0.0000	1.3949	6.0925	1099.5964	7.8916
CSLITHKD	1.0000	0.0000	1.3658	6.1721	1205.1514	7.9528
CSLSDPCN	1.0000	0.0000	1.4421	6.1557	1182.6044	7.9401
CSLSSHKF	1.0000	0.0000	1.4290	5.9013	882.2944	7.7446
CSMPDMEL	1.0000	0.0000	1.3935	6.5701	1905.5693	8.2586
CSNSNEGA	1.0000	0.0000	1.3657	5.6596	667.9890	7.5588
CSNVAHGN	1.0000	0.0000	1.4095	6.3406	1463.0701	8.0822
CSPLIRQK	1.0000	0.0000	1.3409	6.1187	1133.2885	7.9117
CSPVPKGK	1.0000	0.0000	1.3438	6.2752	1356.9557	8.0320
CSRLIFNL	1.0000	0.0000	1.3685	5.9738	959.0817	7.8003
CSRLITRR	1.0000	0.0000	1.3476	6.1850	1223.0951	7.9626
CSSGPNGE	1.0000	0.0000	1.3852	5.9720	957.1915	7.7990
CSSTMDIF	1.0000	0.0000	1.4149	6.2894	1379.3160	8.0429
CSSTSQRS	1.0000	0.0000	1.3715	5.3857	487.3376	7.3483
CSTDIKNK	1.0000	0.0000	1.3218	5.7349	728.4638	7.6167
CSTVVPNS	1.0000	0.0000	1.3742	5.8435	825.5395	7.7002
CSVAQTPL	1.0000	0.0000	1.3451	6.1514	1176.7847	7.9369
CSYDSSST	1.0000	0.0000	1.4022	5.5527	590.6620	7.4767
CTASISNT	1.0000	0.0000	1.3408	5.5560	592.8579	7.4791
CTDDHIPV	1.0000	0.0000	1.3025	6.8166	2530.7742	8.4481
CTDGIKME	1.0000	0.0000	1.3020	6.7044	2224.1568	8.3619
CTFIDNVH	1.0000	0.0000	1.3556	6.8280	2564.3980	8.4569
CTGGFASP	1.0000	0.0000	1.3675	6.5829	1933.7969	8.2685
CTGNGSMK	1.0000	0.0000	1.3859	6.3004	1396.9898	8.0514
CTISQKEC	1.0000	0.0000	1.4214	6.7382	2312.5071	8.3879
CTLDQVQH	1.0000	0.0000	1.3287	6.7759	2415.1628	8.4169
CTLNSSTN	1.0000	0.0000	1.3154	5.1613	376.3885	7.1758
CTMVQQKT	1.0000	0.0000	1.3106	6.7176	2258.2252	8.3720
CTNEIRSK	1.0000	0.0000	1.3379	5.9331	915.2364	7.7690
CTSLRSTT	1.0000	0.0000	1.3378	5.5542	591.6747	7.4778
CTSSDSIL	1.0000	0.0000	1.3444	5.3685	477.7628	7.3350
CTSTVQAI	1.0000	0.0000	1.3392	6.2221	1276.4813	7.9911
CTTNNHTT	1.0000	0.0000	1.3428	6.0331	1026.9130	7.8459
CTTPEKDA	1.0000	0.0000	1.2804	6.2678	1345.4280	8.0263
CVHDRANG	1.0000	0.0000	1.3380	6.8967	2775.2630	8.5096
CVHRLMAM	1.0000	0.0000	1.3451	7.3429	4638.8752	8.8526
CVISREGN	1.0000	0.0000	1.3658	6.3278	1441.7283	8.0724
CVNITSNT	1.0000	0.0000	1.3395	5.7304	724.7292	7.6132
CVPSISKN	1.0000	0.0000	1.3618	5.7527	743.5480	7.6303
CVSLNLRF	1.0000	0.0000	1.3801	6.0692	1070.5056	7.8737
CVTKIDLA	1.0000	0.0000	1.2962	6.2740	1355.0380	8.0310
CVTSGEDN	1.0000	0.0000	1.3557	6.1394	1160.5675	7.9276
CWYSADKL	1.0000	0.0000	1.5154	7.2385	4113.5955	8.7724
CYCNRIAT	1.0000	0.0000	1.4207	7.2308	4077.3740	8.7665
CYERSLDA	1.0000	0.0000	1.3806	6.4652	1688.8026	8.1780
CYKSIHPS	1.0000	0.0000	1.4460	6.4824	1722.6017	8.1912
CYSTPIIP	1.0000	0.0000	1.3679	6.4799	1717.6441	8.1893
CYVVLQSP	1.0000	0.0000	1.3962	6.6520	2094.0925	8.3216
DADSLQIQ	1.0000	0.0000	1.2533	5.5658	599.6224	7.4867
DAECENQG	1.0000	0.0000	1.3048	6.5216	1802.1292	8.2214
DAELLYME	1.0000	0.0000	1.2781	6.1847	1222.6994	7.9624
DAFMVDKA	1.0000	0.0000	1.2335	6.3802	1531.2884	8.1127
DAFYDNSI	1.0000	0.0000	1.3151	5.9285	910.3678	7.7655
DAGQLNPQ	1.0000	0.0000	1.2387	5.7784	765.8685	7.6501
DAGSTSVN	1.0000	0.0000	1.2810	5.2324	408.4909	7.2305
DAGTYSIM	1.0000	0.0000	1.3168	6.2043	1250.5991	7.9775
DAGYLITL	1.0000	0.0000	1.2602	5.9149	896.2235	7.7550
DAHFSMIS	1.0000	0.0000	1.3697	6.0977	1106.1570	7.8955
DAHSMTIM	1.0000	0.0000	1.3340	6.3337	1451.5591	8.0770
DAIESVEQ	1.0000	0.0000	1.2563	5.8308	813.5001	7.6904
DAIPQFVA	1.0000	0.0000	1.2078	6.3155	1421.4503	8.0630
DAKEMDDQ	1.0000	0.0000	1.2187	6.1206	1135.7392	7.9132
DAKITEDR	1.0000	0.0000	1.2021	5.8091	793.4551	7.6737
DAKTERID	1.0000	0.0000	1.2021	5.8091	793.4551	7.6737
DAKVNNLA	1.0000	0.0000	1.2354	5.3530	469.3258	7.3232
DALAGLKR	1.0000	0.0000	1.2277	5.6798	683.6738	7.5743
DALNGANE	1.0000	0.0000	1.2414	5.4703	537.1938	7.4133
DALSVCNL	1.0000	0.0000	1.3423	5.7829	769.8585	7.6536
DAMANEDP	1.0000	0.0000	1.2402	5.9777	963.4469	7.8033
DAMDPMYN	1.0000	0.0000	1.2944	6.5096	1777.4298	8.2122
DAMSSSVV	1.0000	0.0000	1.3359	5.4835	545.4028	7.4234
DANATIIP	1.0000	0.0000	1.2162	5.6433	655.5810	7.5463
DANLSNSN	1.0000	0.0000	1.2302	4.5329	182.5556	6.6928
DANNMTNK	1.0000	0.0000	1.2550	5.3514	468.4627	7.3219
DANNPFLQ	1.0000	0.0000	1.2591	5.6108	631.4890	7.5213
DANNQPTK	1.0000	0.0000	1.2274	5.3821	485.3006	7.3455
DANTNFLS	1.0000	0.0000	1.2638	5.1518	372.2678	7.1685
DAPLNDQQ	1.0000	0.0000	1.2295	5.6533	663.1342	7.5539
DAPSNKKI	1.0000	0.0000	1.2401	5.2453	414.5946	7.2404
DAPTKPNN	1.0000	0.0000	1.2225	5.3281	456.0820	7.3040
DAQSLRPN	1.0000	0.0000	1.2597	5.3848	486.8099	7.3476
DARGPAED	1.0000	0.0000	1.1974	6.1168	1130.7620	7.9102
DARKGNLP	1.0000	0.0000	1.2347	5.6345	648.9649	7.5395
DARLGGRS	1.0000	0.0000	1.2756	5.8099	794.1836	7.6743
DARMLSNG	1.0000	0.0000	1.2971	5.6708	676.6706	7.5674
DARNREAN	1.0000	0.0000	1.2403	5.6709	676.7270	7.5675
DASHADRM	1.0000	0.0000	1.3098	6.2403	1303.5505	8.0052
DASLKKAK	1.0000	0.0000	1.2313	5.1943	390.9415	7.2012
DASVMNNS	1.0000	0.0000	1.3038	5.2587	421.0494	7.2507
DATELNIA	1.0000	0.0000	1.2216	5.4820	544.4689	7.4223
DATSFTIE	1.0000	0.0000	1.2627	5.6682	674.6592	7.5654
DAVEKVTA	1.0000	0.0000	1.2099	5.9649	949.3709	7.7935
DAVPPDFH	1.0000	0.0000	1.2316	6.5322	1824.1357	8.2295
DAYKQLQI	1.0000	0.0000	1.2474	6.1031	1113.1312	7.8997
DCDRGTSY	1.0000	0.0000	1.3792	6.5962	1963.6783	8.2787
DCFNPIAI	1.0000	0.0000	1.3143	6.5419	1844.7522	8.2370
DCGGNNDK	1.0000	0.0000	1.3292	6.1985	1242.2492	7.9730
DCHWVADS	1.0000	0.0000	1.5117	7.5702	6026.7192	9.0274
DCLLGCDK	1.0000	0.0000	1.3914	6.7773	2419.0331	8.4179
DCSPLIRQ	1.0000	0.0000	1.3422	6.1920	1232.9935	7.9680
DCTGNGSM	1.0000	0.0000	1.3875	6.3737	1519.8948	8.1077
DDAELLYM	1.0000	0.0000	1.2772	6.1472	1171.0730	7.9336
DDAMSSSV	1.0000	0.0000	1.3209	5.3650	475.8440	7.3324
DDARMLSN	1.0000	0.0000	1.2840	5.5457	585.9014	7.4713
DDCDRGTS	1.0000	0.0000	1.3383	6.2626	1337.3707	8.0223
DDCLLGCD	1.0000	0.0000	1.3892	6.8506	2631.8557	8.4742
DDDESNGI	1.0000	0.0000	1.2579	5.4998	555.7551	7.4360
DDDINSSN	1.0000	0.0000	1.2499	4.8687	268.7329	6.9509
DDDNPPEE	1.0000	0.0000	1.2153	5.7164	713.1223	7.6025
DDDNYTSD	1.0000	0.0000	1.2819	5.5700	602.5180	7.4899
DDDPSLCT	1.0000	0.0000	1.3245	5.9245	906.1641	7.7624
DDDVQTEY	1.0000	0.0000	1.2323	6.2736	1354.4704	8.0307
DDEHSDNQ	1.0000	0.0000	1.2926	5.7538	744.4957	7.6312
DDERNVDL	1.0000	0.0000	1.2335	5.6841	687.0795	7.5776
DDESNGIF	1.0000	0.0000	1.2844	5.7280	722.7523	7.6114
DDETRNDS	1.0000	0.0000	1.2489	5.3614	473.8661	7.3296
DDGPSVGK	1.0000	0.0000	1.2659	5.8264	809.4451	7.6870
DDHIPVII	1.0000	0.0000	1.2215	6.3185	1426.3914	8.0653
DDIELFAR	1.0000	0.0000	1.2274	6.0378	1032.4686	7.8495
DDINLSKS	1.0000	0.0000	1.2427	4.8365	258.9430	6.9261
DDINSSNN	1.0000	0.0000	1.2406	4.6771	215.5347	6.8036
DDKAQNFE	1.0000	0.0000	1.2393	5.8921	872.9816	7.7375
DDKVSQGT	1.0000	0.0000	1.2594	5.6774	681.8321	7.5725
DDLDELRP	1.0000	0.0000	1.2185	5.6317	646.8919	7.5374
DDMSIILT	1.0000	0.0000	1.2695	5.5886	615.5627	7.5042
DDNDISLL	1.0000	0.0000	1.2360	5.0361	325.8367	7.0795
DDNFQLKN	1.0000	0.0000	1.2532	5.4830	545.0987	7.4231
DDNKLGRK	1.0000	0.0000	1.2307	5.5067	560.1838	7.4413
DDNLELSN	1.0000	0.0000	1.2327	4.8589	265.7139	6.9434
DDNPPEEN	1.0000	0.0000	1.2292	5.5248	571.9568	7.4552
DDNYTSDY	1.0000	0.0000	1.3268	5.9036	884.6858	7.7464
DDPDFPTE	1.0000	0.0000	1.2128	6.0209	1012.5341	7.8365
DDPHGVII	1.0000	0.0000	1.2233	6.4206	1604.2506	8.1437
DDPMTENM	1.0000	0.0000	1.2664	6.1062	1117.0893	7.9021
DDPMTHET	1.0000	0.0000	1.2518	6.2778	1361.1120	8.0340
DDPPKQES	1.0000	0.0000	1.2446	5.5994	623.2744	7.5125
DDPSLCTF	1.0000	0.0000	1.3523	6.1527	1178.4537	7.9378
DDQNLPGY	1.0000	0.0000	1.2708	6.0035	992.5108	7.8232
DDQNMLMP	1.0000	0.0000	1.2786	6.0751	1077.7584	7.8782
DDQQWQAY	1.0000	0.0000	1.3376	7.3546	4701.6743	8.8616
DDQSPHSI	1.0000	0.0000	1.3134	5.6792	683.2023	7.5738
DDQYVACQ	1.0000	0.0000	1.2881	7.0444	3289.8332	8.6232
DDREHKSR	1.0000	0.0000	1.2876	5.9681	952.8837	7.7960
DDRLTVQA	1.0000	0.0000	1.2205	5.8688	849.9331	7.7196
DDSCALVK	1.0000	0.0000	1.3367	6.0518	1049.2707	7.8603
DDSEMKVE	1.0000	0.0000	1.2777	5.8912	872.0858	7.7368
DDSKIRTV	1.0000	0.0000	1.2505	5.5838	612.1701	7.5005
DDSRKDLG	1.0000	0.0000	1.2539	5.4946	552.4354	7.4320
DDSRNPPA	1.0000	0.0000	1.2547	5.4814	544.1122	7.4219
DDSSELLL	1.0000	0.0000	1.2409	4.8146	252.4924	6.9093
DDSSHSPL	1.0000	0.0000	1.3060	5.1495	371.2970	7.1667
DDSSVAFK	1.0000	0.0000	1.2979	5.5317	576.5559	7.4605
DDTDESQA	1.0000	0.0000	1.2436	5.5739	605.2367	7.4929
DDTELTRN	1.0000	0.0000	1.2221	5.4099	501.0768	7.3669
DDTKCMRK	1.0000	0.0000	1.3057	6.5331	1826.0260	8.2302
DDTLNQNN	1.0000	0.0000	1.2267	5.0586	334.3971	7.0969
DDTLPLIT	1.0000	0.0000	1.2100	5.3740	480.8345	7.3393
DDTPSVMC	1.0000	0.0000	1.3626	6.4587	1676.2328	8.1730
DDVQTEYH	1.0000	0.0000	1.2560	6.5966	1964.6200	8.2790
DEAVTMGL	1.0000	0.0000	1.2444	6.1299	1148.0000	7.9203
DECLCPTH	1.0000	0.0000	1.4031	7.1838	3862.7703	8.7304
DEDSDSSA	1.0000	0.0000	1.2718	5.0188	319.4237	7.0663
DEEFPQDV	1.0000	0.0000	1.2086	6.3086	1410.2310	8.0577
DEEKFVAL	1.0000	0.0000	1.2336	6.0100	999.8997	7.8281
DEENGSRN	1.0000	0.0000	1.2712	5.4102	501.2664	7.3671
DEEPPPMS	1.0000	0.0000	1.2718	5.9213	902.9147	7.7600
DEERKCSL	1.0000	0.0000	1.3363	6.0664	1067.0354	7.8715
DEESLIKS	1.0000	0.0000	1.2567	5.1030	351.9482	7.1310
DEFVDNKV	1.0000	0.0000	1.2486	6.0206	1012.2137	7.8363
DEFYNSEI	1.0000	0.0000	1.3181	5.9740	959.3817	7.8005
DEGGMRKM	1.0000	0.0000	1.2374	6.6150	2006.7524	8.2932
DEGPKKID	1.0000	0.0000	1.2047	5.8470	828.8704	7.7029
DEGSVLNQ	1.0000	0.0000	1.2753	5.5238	571.2961	7.4544
DEGTESRN	1.0000	0.0000	1.2645	5.5239	571.4055	7.4545
DEHSDNQL	1.0000	0.0000	1.2932	5.6032	625.9874	7.5154
DEIHERLL	1.0000	0.0000	1.2552	5.9901	977.2885	7.8128
DEITFKTL	1.0000	0.0000	1.2289	5.6919	693.3310	7.5837
DEKGNNAS	1.0000	0.0000	1.2574	5.2413	412.7049	7.2373
DEKIPCTT	1.0000	0.0000	1.2802	6.2614	1335.6192	8.0214
DEKNSDSK	1.0000	0.0000	1.2466	4.9283	287.8048	6.9967
DELHHWSS	1.0000	0.0000	1.4921	6.7333	2299.4982	8.3841
DELLSHLG	1.0000	0.0000	1.2933	5.5396	581.8149	7.4666
DELRPHNF	1.0000	0.0000	1.2839	6.1419	1163.9728	7.9295
DELRSLNR	1.0000	0.0000	1.2564	5.2256	405.2810	7.2252
DELTNCAG	1.0000	0.0000	1.3149	6.1766	1211.4019	7.9562
DEMLVSKA	1.0000	0.0000	1.2821	5.7325	726.4804	7.6148
DEMRPPNG	1.0000	0.0000	1.2490	6.1567	1183.9379	7.9409
DENESKIL	1.0000	0.0000	1.2431	5.1884	388.2832	7.1966
DENSPRSF	1.0000	0.0000	1.3010	5.4156	504.4171	7.3713
DEPGPEHY	1.0000	0.0000	1.2424	6.6897	2186.9799	8.3506
DEQSLSLI	1.0000	0.0000	1.2607	5.0673	337.7594	7.1035
DEQSSSMR	1.0000	0.0000	1.3269	5.4212	507.6462	7.3756
DEQYLTKN	1.0000	0.0000	1.2623	5.7397	732.4869	7.6203
DERLESLM	1.0000	0.0000	1.2831	5.6323	647.2965	7.5378
DERNVDLP	1.0000	0.0000	1.2346	5.7092	707.2619	7.5969
DERSLYFR	1.0000	0.0000	1.3204	6.1296	1147.5694	7.9201
DERSRKEE	1.0000	0.0000	1.2534	5.7201	716.1467	7.6053
DESAENAL	1.0000	0.0000	1.2502	5.2973	440.1941	7.2804
DESDPYKN	1.0000	0.0000	1.2868	5.6372	651.0039	7.5416
DESELVNR	1.0000	0.0000	1.2663	5.4446	521.5218	7.3936
DESKKLNQ	1.0000	0.0000	1.2414	5.1337	364.5978	7.1546
DESNGIFD	1.0000	0.0000	1.2844	5.7280	722.7523	7.6114
DESQAVQP	1.0000	0.0000	1.2593	5.8745	855.4938	7.7240
DESTDLAF	1.0000	0.0000	1.2654	5.5724	604.2180	7.4918
DETKHLSI	1.0000	0.0000	1.2773	5.5877	614.8923	7.5035
DETKLQNT	1.0000	0.0000	1.2191	5.3282	456.0951	7.3041
DETPSQQH	1.0000	0.0000	1.2874	5.9718	956.8677	7.7987
DETRNDSL	1.0000	0.0000	1.2466	5.2108	398.4360	7.2138
DEVPKTNI	1.0000	0.0000	1.2233	5.6442	656.2681	7.5470
DEVRDELH	1.0000	0.0000	1.2452	6.2362	1297.3362	8.0020
DEYGRSQL	1.0000	0.0000	1.3057	6.0180	1009.2473	7.8343
DEYNLTGS	1.0000	0.0000	1.2972	5.5820	610.8885	7.4991
DFADVNKR	1.0000	0.0000	1.2457	5.9816	967.7210	7.8063
DFDPSNLI	1.0000	0.0000	1.2711	5.4400	518.7730	7.3900
DFEDVPSE	1.0000	0.0000	1.2728	5.9526	936.0083	7.7840
DFFYHRQV	1.0000	0.0000	1.2395	7.1809	3849.8849	8.7282
DFGAETNK	1.0000	0.0000	1.2452	5.8602	841.5734	7.7130
DFHTLRKR	1.0000	0.0000	1.2682	6.2074	1255.0422	7.9798
DFKCELMR	1.0000	0.0000	1.3303	6.7992	2480.8296	8.4348
DFKRTIRN	1.0000	0.0000	1.2448	5.8664	847.5477	7.7177
DFKVKPTT	1.0000	0.0000	1.2271	5.8524	834.0414	7.7070
DFLKAMAN	1.0000	0.0000	1.2710	5.9195	900.9647	7.7586
DFLSLAGK	1.0000	0.0000	1.2754	5.5141	564.9611	7.4470
DFNDNRPQ	1.0000	0.0000	1.2592	5.8195	803.0354	7.6817
DFNKNEDS	1.0000	0.0000	1.2699	5.3150	449.2583	7.2940
DFPNMKTS	1.0000	0.0000	1.2977	5.6816	685.1549	7.5757
DFPTELDN	1.0000	0.0000	1.2426	5.6535	663.3449	7.5541
DFQEDEEP	1.0000	0.0000	1.2066	6.2276	1284.6168	7.9954
DFSFSANN	1.0000	0.0000	1.3149	5.3315	457.8398	7.3066
DFSPIIFL	1.0000	0.0000	1.2927	5.8829	863.7801	7.7304
DFSSGTNS	1.0000	0.0000	1.2978	5.0358	325.7374	7.0793
DFVGALDG	1.0000	0.0000	1.2385	6.2585	1331.0994	8.0191
DFYASSAN	1.0000	0.0000	1.3391	5.6579	666.6912	7.5575
DGDKKQNP	1.0000	0.0000	1.2259	5.6740	679.1600	7.5699
DGDQGVLD	1.0000	0.0000	1.2251	6.0799	1083.7991	7.8819
DGEAEDSS	1.0000	0.0000	1.2802	5.4583	529.8190	7.4041
DGFAKTTE	1.0000	0.0000	1.2262	5.9740	959.3291	7.8005
DGIFKHFS	1.0000	0.0000	1.3298	6.3601	1496.4037	8.0973
DGIKMEDR	1.0000	0.0000	1.2222	6.2478	1314.8666	8.0109
DGIRQNGW	1.0000	0.0000	1.3594	7.0025	3135.0796	8.5910
DGKTIHNF	1.0000	0.0000	1.2785	6.1394	1160.6137	7.9276
DGLISFAN	1.0000	0.0000	1.2847	5.5694	602.0797	7.4895
DGLKSIAR	1.0000	0.0000	1.2575	5.5470	586.8101	7.4723
DGLSAKSV	1.0000	0.0000	1.2787	5.2780	430.5178	7.2655
DGNLQPLN	1.0000	0.0000	1.2431	5.3277	455.8465	7.3037
DGNLSFAK	1.0000	0.0000	1.2795	5.4731	538.9077	7.4155
DGNSNLQP	1.0000	0.0000	1.2619	5.2013	394.1347	7.2066
DGPADQIS	1.0000	0.0000	1.2546	5.7876	774.0330	7.6572
DGPHIKLP	1.0000	0.0000	1.2470	6.0804	1084.3195	7.8822
DGPSIQNE	1.0000	0.0000	1.2664	5.6040	626.6105	7.5161
DGPSVGKQ	1.0000	0.0000	1.2707	5.9055	886.6011	7.7478
DGQAILVL	1.0000	0.0000	1.2337	5.8567	838.1384	7.7103
DGQSDKLW	1.0000	0.0000	1.3869	6.4577	1674.2566	8.1722
DGQSRDQF	1.0000	0.0000	1.2829	6.1048	1115.2856	7.9010
DGQTKKNP	1.0000	0.0000	1.2260	5.5961	620.9364	7.5100
DGSQLPTN	1.0000	0.0000	1.2582	5.3151	449.2839	7.2940
DGSSSTNS	1.0000	0.0000	1.2570	4.5306	182.0890	6.6911
DGTDCHWV	1.0000	0.0000	1.4263	7.8650	8462.1617	9.2539
DGTGHDIL	1.0000	0.0000	1.2531	6.1506	1175.5983	7.9362
DGTGSRKL	1.0000	0.0000	1.2637	5.5419	583.3233	7.4683
DGTNSFTN	1.0000	0.0000	1.2759	5.3202	451.9429	7.2980
DGVHNLLS	1.0000	0.0000	1.3067	5.5796	609.2529	7.4974
DGYRLMSD	1.0000	0.0000	1.3282	6.1667	1197.5668	7.9485
DGYVLENK	1.0000	0.0000	1.2761	5.9820	968.2534	7.8066
DHAKPDYQ	1.0000	0.0000	1.2540	6.4998	1757.3777	8.2046
DHANATNH	1.0000	0.0000	1.3027	6.0265	1019.1386	7.8408
DHDKSSVF	1.0000	0.0000	1.3402	5.8254	808.4517	7.6862
DHDSKNNH	1.0000	0.0000	1.3270	5.6954	696.1038	7.5863
DHFKNQVY	1.0000	0.0000	1.3086	6.6004	1973.1160	8.2819
DHIPVIIA	1.0000	0.0000	1.2204	6.3479	1475.4878	8.0879
DHKQKDLI	1.0000	0.0000	1.2444	5.9108	892.0286	7.7519
DHKQRKNK	1.0000	0.0000	1.2580	5.8611	842.3731	7.7137
DHLAAPYS	1.0000	0.0000	1.3253	6.0958	1103.7620	7.8941
DHLTIQQS	1.0000	0.0000	1.2904	5.7816	768.7154	7.6526
DHLVIEPT	1.0000	0.0000	1.2472	6.0815	1085.7131	7.8831
DHNAQPND	1.0000	0.0000	1.2692	5.8562	837.6565	7.7099
DHQDNHYQ	1.0000	0.0000	1.3131	6.7290	2288.0462	8.3808
DHQGSSDS	1.0000	0.0000	1.3379	5.4791	542.6746	7.4201
DHQITNPP	1.0000	0.0000	1.2535	5.9887	975.7464	7.8118
DHRKNNLP	1.0000	0.0000	1.2708	5.6114	631.9466	7.5218
DHRSYTSY	1.0000	0.0000	1.4014	6.2288	1286.4653	7.9963
DHSNFSLN	1.0000	0.0000	1.3187	5.2463	415.0720	7.2411
DHTKIYAI	1.0000	0.0000	1.2607	6.3638	1502.6729	8.1001
DHTPRTAS	1.0000	0.0000	1.2820	5.8152	799.0531	7.6784
DHYDNDSG	1.0000	0.0000	1.3387	6.0960	1103.9694	7.8942
DIANISCQ	1.0000	0.0000	1.3430	6.0907	1097.3127	7.8902
DICKRAMP	1.0000	0.0000	1.2908	6.7617	2375.9711	8.4059
DIDEAVTM	1.0000	0.0000	1.2212	6.1785	1213.9610	7.9576
DIDNQYDL	1.0000	0.0000	1.2618	5.8763	857.2914	7.7254
DIEKDYKT	1.0000	0.0000	1.2343	5.9526	935.9545	7.7840
DIELFARI	1.0000	0.0000	1.2274	6.0608	1060.2199	7.8672
DIEMFGTT	1.0000	0.0000	1.2422	6.3060	1406.0113	8.0557
DIEPPQNS	1.0000	0.0000	1.2561	5.5041	558.4934	7.4393
DIEQMSQE	1.0000	0.0000	1.2787	6.0271	1019.8303	7.8413
DIERQNGT	1.0000	0.0000	1.2313	5.8655	846.7181	7.7171
DIFNSAMR	1.0000	0.0000	1.3109	5.9475	930.5637	7.7801
DIGIANNS	1.0000	0.0000	1.2621	5.3232	453.4848	7.3002
DIGNTEHD	1.0000	0.0000	1.2574	6.0219	1013.7668	7.8373
DIKAEGHV	1.0000	0.0000	1.2309	6.3660	1506.5802	8.1018
DIKMSPSG	1.0000	0.0000	1.3063	5.5941	619.4556	7.5084
DIKNKKHT	1.0000	0.0000	1.2473	5.6396	652.8126	7.5435
DIKSIEKN	1.0000	0.0000	1.2407	5.2513	417.4538	7.2450
DIKSQNTL	1.0000	0.0000	1.2398	5.1146	356.6915	7.1399
DILHSYST	1.0000	0.0000	1.3435	5.6801	683.9632	7.5746
DILQYEPK	1.0000	0.0000	1.2453	6.0573	1055.8872	7.8645
DILTSFSG	1.0000	0.0000	1.2944	5.3768	482.3501	7.3414
DIMNKTKM	1.0000	0.0000	1.2679	5.9202	901.6903	7.7591
DIMNYGNY	1.0000	0.0000	1.3401	6.4801	1718.0412	8.1895
DINDNEDE	1.0000	0.0000	1.2277	5.4975	554.2885	7.4342
DINFKQNS	1.0000	0.0000	1.2767	5.3797	483.9723	7.3437
DINLSKSH	1.0000	0.0000	1.2899	5.1595	375.5921	7.1744
DINSSNNP	1.0000	0.0000	1.2436	4.7022	221.8661	6.8230
DIPGTHQI	1.0000	0.0000	1.2300	6.3033	1401.6379	8.0536
DIQQTNFQ	1.0000	0.0000	1.2452	6.0018	990.5325	7.8218
DIQTKIKN	1.0000	0.0000	1.2168	5.4920	550.7561	7.4300
DISIHQND	1.0000	0.0000	1.2930	5.7624	751.9079	7.6378
DISKQSAR	1.0000	0.0000	1.2747	5.3747	481.1849	7.3398
DISLANYL	1.0000	0.0000	1.2855	5.3991	494.9002	7.3586
DISLAVDE	1.0000	0.0000	1.2538	5.5636	598.1145	7.4850
DISLLQDI	1.0000	0.0000	1.2464	5.3298	456.9431	7.3053
DISRIALQ	1.0000	0.0000	1.2555	5.5973	621.7636	7.5109
DISRTILK	1.0000	0.0000	1.2420	5.3377	461.1494	7.3114
DISSPSRI	1.0000	0.0000	1.2828	5.1107	355.0714	7.1369
DISVNLGG	1.0000	0.0000	1.2797	5.5554	592.4565	7.4787
DITFSFQI	1.0000	0.0000	1.2900	6.0095	999.4071	7.8278
DITGPVVK	1.0000	0.0000	1.2145	6.0420	1037.4120	7.8527
DITITTPT	1.0000	0.0000	1.2004	5.5426	583.7922	7.4689
DITTYVTA	1.0000	0.0000	1.2408	6.0538	1051.6211	7.8618
DIVGKTDP	1.0000	0.0000	1.2099	5.9234	905.1047	7.7616
DIVIMYPQ	1.0000	0.0000	1.2347	6.6503	2090.0109	8.3203
DIVSRLAL	1.0000	0.0000	1.2599	5.4631	532.7471	7.4078
DKAATLYN	1.0000	0.0000	1.2575	5.6819	685.3573	7.5759
DKACNPIQ	1.0000	0.0000	1.3007	6.2965	1390.7015	8.0484
DKANSDNC	1.0000	0.0000	1.3310	5.7007	700.3748	7.5904
DKAQNFEV	1.0000	0.0000	1.2460	6.0106	1000.5932	7.8286
DKCSPVPK	1.0000	0.0000	1.3329	6.1501	1174.9330	7.9358
DKDDNDIS	1.0000	0.0000	1.2392	5.2640	423.6176	7.2547
DKDNPVME	1.0000	0.0000	1.2478	5.9642	948.5628	7.7929
DKFGSSKI	1.0000	0.0000	1.2942	5.4587	530.0823	7.4044
DKFTTKSL	1.0000	0.0000	1.2506	5.2812	432.1103	7.2680
DKGEVFNK	1.0000	0.0000	1.2514	5.9540	937.4586	7.7851
DKGPPSQQ	1.0000	0.0000	1.2584	5.7661	755.1569	7.6407
DKGPTNTQ	1.0000	0.0000	1.2261	5.5915	617.6502	7.5065
DKIKTKEL	1.0000	0.0000	1.2048	5.3951	492.6273	7.3555
DKINCKDA	1.0000	0.0000	1.2966	6.1191	1133.7039	7.9120
DKITSPLQ	1.0000	0.0000	1.2412	5.3314	457.7912	7.3065
DKKFPQNF	1.0000	0.0000	1.2601	6.0053	994.5601	7.8245
DKKQNPID	1.0000	0.0000	1.2174	5.5719	603.8630	7.4914
DKKSNTIN	1.0000	0.0000	1.2285	4.9213	285.5129	6.9913
DKKSPMLH	1.0000	0.0000	1.3077	5.8221	805.3803	7.6837
DKLAIAMS	1.0000	0.0000	1.2720	5.6290	644.8394	7.5353
DKLAPSRN	1.0000	0.0000	1.2481	5.2325	408.5052	7.2305
DKLIMEIM	1.0000	0.0000	1.2555	6.1728	1206.0390	7.9532
DKLLLVCL	1.0000	0.0000	1.3102	5.8476	829.4135	7.7033
DKLWLFPH	1.0000	0.0000	1.4027	6.9562	2972.2797	8.5554
DKNEFAKS	1.0000	0.0000	1.2675	5.4628	532.5662	7.4075
DKNGDISR	1.0000	0.0000	1.2604	5.4766	541.1236	7.4182
DKNIDMDL	1.0000	0.0000	1.2457	5.6555	664.8554	7.5557
DKNKHPPN	1.0000	0.0000	1.2611	5.6264	642.9254	7.5333
DKNRANQR	1.0000	0.0000	1.2415	5.6099	630.8140	7.5206
DKNSSYNH	1.0000	0.0000	1.3389	5.4291	512.2869	7.3816
DKPGIQQL	1.0000	0.0000	1.2203	5.8904	871.2776	7.7362
DKPGISID	1.0000	0.0000	1.2484	5.6289	644.7930	7.5352
DKPLNPFP	1.0000	0.0000	1.2430	5.6710	676.7911	7.5675
DKPMSIPK	1.0000	0.0000	1.2669	5.6978	698.0401	7.5882
DKQNTLIK	1.0000	0.0000	1.2180	5.3183	450.9654	7.2965
DKRFDLWV	1.0000	0.0000	1.3615	6.9647	3001.4096	8.5619
DKSADNNS	1.0000	0.0000	1.2443	4.8018	248.8155	6.8995
DKSISSEK	1.0000	0.0000	1.2584	4.8660	267.8841	6.9488
DKSSKVQL	1.0000	0.0000	1.2645	5.1294	362.7950	7.1513
DKSSLFMH	1.0000	0.0000	1.3610	5.8214	804.7927	7.6832
DKSSVFCK	1.0000	0.0000	1.3855	6.0511	1048.3411	7.8597
DKSTMRSQ	1.0000	0.0000	1.3012	5.5096	562.0181	7.4435
DKTKPNQQ	1.0000	0.0000	1.2213	5.5501	588.8915	7.4747
DKVIECVH	1.0000	0.0000	1.3005	6.9520	2957.8270	8.5522
DKVLTRKP	1.0000	0.0000	1.2188	5.6390	652.3480	7.5430
DKVSQGTN	1.0000	0.0000	1.2667	5.4858	546.8607	7.4252
DKWQEAES	1.0000	0.0000	1.3779	6.5875	1944.1694	8.2720
DKYDMGVS	1.0000	0.0000	1.3227	6.2750	1356.6227	8.0318
DLACATTT	1.0000	0.0000	1.2899	6.0793	1083.0476	7.8814
DLAEKSPS	1.0000	0.0000	1.2561	5.0970	349.5377	7.1264
DLAFYANT	1.0000	0.0000	1.2819	5.9833	969.7130	7.8076
DLAILFAT	1.0000	0.0000	1.2364	5.7137	710.9638	7.6004
DLCSRLIF	1.0000	0.0000	1.3644	6.1654	1195.7930	7.9476
DLDELRPH	1.0000	0.0000	1.2540	5.9547	938.2989	7.7857
DLDGNLSF	1.0000	0.0000	1.2780	5.3663	476.5858	7.3334
DLDNKIKS	1.0000	0.0000	1.2315	5.0402	327.3828	7.0827
DLDPDGQT	1.0000	0.0000	1.2170	5.7836	770.5344	7.6541
DLDQKQPE	1.0000	0.0000	1.2138	5.7797	767.0444	7.6511
DLDSEHPG	1.0000	0.0000	1.2932	5.8660	847.1323	7.7174
DLDSENNK	1.0000	0.0000	1.2344	4.9362	290.4634	7.0028
DLEAPNSP	1.0000	0.0000	1.2486	5.2808	431.8748	7.2676
DLEEKADK	1.0000	0.0000	1.2081	5.5900	616.5634	7.5053
DLELHVHL	1.0000	0.0000	1.3022	6.1330	1152.0307	7.9227
DLFATMRP	1.0000	0.0000	1.2534	6.1897	1229.8415	7.9663
DLFLVEGS	1.0000	0.0000	1.2906	5.7139	711.0995	7.6006
DLGNKSTP	1.0000	0.0000	1.2459	5.1628	377.0152	7.1769
DLGQQWHI	1.0000	0.0000	1.3698	7.2330	4087.7156	8.7682
DLGQTSFK	1.0000	0.0000	1.2773	5.6365	650.4804	7.5411
DLGTFQIC	1.0000	0.0000	1.3141	6.6317	2045.6033	8.3060
DLIPIANS	1.0000	0.0000	1.2471	5.2642	423.7279	7.2549
DLISKISS	1.0000	0.0000	1.2534	4.7742	241.0199	6.8783
DLISTRRL	1.0000	0.0000	1.2505	5.3249	454.3763	7.3015
DLKARQYL	1.0000	0.0000	1.2599	5.9380	920.3631	7.7728
DLKNTGET	1.0000	0.0000	1.2243	5.3742	480.9139	7.3394
DLKQLKTL	1.0000	0.0000	1.2117	5.1857	387.1071	7.1946
DLKRQIEE	1.0000	0.0000	1.2153	5.8235	806.7342	7.6848
DLKTGGSS	1.0000	0.0000	1.2714	5.1774	383.4149	7.1882
DLKTPLLN	1.0000	0.0000	1.2108	5.0134	317.4550	7.0621
DLLDHDKS	1.0000	0.0000	1.2747	5.4544	527.4392	7.4011
DLLETYDN	1.0000	0.0000	1.2606	5.5832	611.7623	7.5001
DLLNTNML	1.0000	0.0000	1.2461	5.1351	365.1813	7.1556
DLLPAECC	1.0000	0.0000	1.3835	6.8175	2533.4674	8.4488
DLLSHNVS	1.0000	0.0000	1.3003	5.1776	383.5074	7.1883
DLLSKSSD	1.0000	0.0000	1.2369	4.5775	192.1827	6.7271
DLLVNTKF	1.0000	0.0000	1.2504	5.4856	546.7211	7.4251
DLNKNPNQ	1.0000	0.0000	1.2291	5.0883	346.0512	7.1197
DLNLTNNS	1.0000	0.0000	1.2133	4.5520	186.6153	6.7075
DLNPDSII	1.0000	0.0000	1.2446	5.2348	409.6284	7.2323
DLNPGHSR	1.0000	0.0000	1.3062	5.7244	719.7541	7.6086
DLNPKAGS	1.0000	0.0000	1.2529	5.2700	426.5611	7.2594
DLNPLTIG	1.0000	0.0000	1.2306	5.3854	487.1612	7.3481
DLNQHGAN	1.0000	0.0000	1.2838	5.8055	790.2217	7.6710
DLNTVADN	1.0000	0.0000	1.2331	5.3190	451.3078	7.2970
DLPIQLIS	1.0000	0.0000	1.2484	5.3549	470.3654	7.3246
DLPMRAKK	1.0000	0.0000	1.2373	5.8929	873.8314	7.7381
DLPMWIRR	1.0000	0.0000	1.3583	7.0921	3475.5822	8.6599
DLPSHALS	1.0000	0.0000	1.2974	5.3052	444.2143	7.2864
DLQMYTSN	1.0000	0.0000	1.3230	5.7636	752.9974	7.6388
DLRPTKSV	1.0000	0.0000	1.2523	5.4353	515.9760	7.3864
DLRSATYV	1.0000	0.0000	1.2979	5.8464	828.3099	7.7024
DLRYLKRD	1.0000	0.0000	1.2595	5.9170	898.4431	7.7567
DLSISSNA	1.0000	0.0000	1.2504	4.6622	211.8598	6.7922
DLSKNEIA	1.0000	0.0000	1.2423	5.1803	384.6890	7.1904
DLSLCASR	1.0000	0.0000	1.3521	5.6666	673.3769	7.5642
DLSRDAIE	1.0000	0.0000	1.2503	5.5327	577.1663	7.4612
DLSSCLNE	1.0000	0.0000	1.3349	5.3955	492.8637	7.3558
DLSSMRKM	1.0000	0.0000	1.3300	5.6229	640.3492	7.5306
DLSSNQNK	1.0000	0.0000	1.2408	4.7009	221.5252	6.8219
DLTGDKLA	1.0000	0.0000	1.2198	5.4850	546.3333	7.4246
DLTQLYEK	1.0000	0.0000	1.2554	5.7807	767.8987	7.6519
DLVLKAQI	1.0000	0.0000	1.2259	5.6583	667.0258	7.5578
DLVQKGPL	1.0000	0.0000	1.2339	5.7562	746.5391	7.6330
DLVRAFTT	1.0000	0.0000	1.2391	5.9401	922.6240	7.7744
DLVVTVAR	1.0000	0.0000	1.2291	6.0267	1019.4098	7.8410
DLWLHDDD	1.0000	0.0000	1.3775	6.7761	2415.6348	8.4170
DLWVNAEP	1.0000	0.0000	1.3600	6.6226	2024.3071	8.2990
DLYEDPRR	1.0000	0.0000	1.2446	6.2035	1249.4424	7.9769
DMDLNPKA	1.0000	0.0000	1.2474	5.6870	689.4110	7.5799
DMDRSGNS	1.0000	0.0000	1.3157	5.5151	565.5966	7.4477
DMELDRAQ	1.0000	0.0000	1.2342	6.1308	1149.1367	7.9210
DMGVSNRP	1.0000	0.0000	1.3053	5.9357	917.9154	7.7710
DMNANSAQ	1.0000	0.0000	1.2896	5.5256	572.5179	7.4558
DMNNPNMD	1.0000	0.0000	1.2939	5.7634	752.7938	7.6386
DMQYNSSD	1.0000	0.0000	1.3482	5.7151	712.1064	7.6015
DMRKMVTA	5.0000	32.5036	1.2469	7.0964	7809.9383	8.1259
DMRPLVPE	1.0000	0.0000	1.2365	6.1911	1231.7789	7.9673
DMRTERLA	1.0000	0.0000	1.2392	6.0614	1060.9018	7.8676
DMSIILTV	1.0000	0.0000	1.2806	5.7071	705.5452	7.5953
DMSPEQPA	1.0000	0.0000	1.2750	5.9672	951.8654	7.7952
DMVEMEPS	1.0000	0.0000	1.3047	6.2547	1325.3528	8.0162
DNAIQNVI	1.0000	0.0000	1.2415	5.6726	678.0692	7.5688
DNALGYEV	1.0000	0.0000	1.2758	6.0847	1089.6982	7.8855
DNAMRKMV	1.0000	0.0000	1.2742	6.2837	1370.2567	8.0385
DNCKPHAE	1.0000	0.0000	1.3325	6.5549	1872.4870	8.2469
DNDANNMT	1.0000	0.0000	1.2585	5.4246	509.6776	7.3782
DNDISLLQ	1.0000	0.0000	1.2445	5.1151	356.8958	7.1403
DNDKPGIQ	1.0000	0.0000	1.2260	5.7703	758.7725	7.6439
DNDLKRQI	1.0000	0.0000	1.2282	5.5570	593.5513	7.4799
DNDNSKVG	1.0000	0.0000	1.2644	5.2930	437.9854	7.2770
DNDQAGVQ	1.0000	0.0000	1.2331	6.0223	1014.2147	7.8376
DNDSGQYY	1.0000	0.0000	1.3464	6.1857	1224.0731	7.9632
DNDSVQEG	1.0000	0.0000	1.2742	5.6744	679.4507	7.5702
DNDTDLIS	1.0000	0.0000	1.2360	5.1088	354.3008	7.1355
DNEDENES	1.0000	0.0000	1.2519	5.2350	409.7150	7.2325
DNEEDFGA	1.0000	0.0000	1.2415	6.0488	1045.6177	7.8580
DNEQTEDN	1.0000	0.0000	1.2310	5.4757	540.5461	7.4175
DNESSDSL	1.0000	0.0000	1.2486	4.6472	208.2418	6.7807
DNETLTIN	1.0000	0.0000	1.2202	5.1538	373.1235	7.1700
DNEVNRPE	1.0000	0.0000	1.2438	5.7057	704.3880	7.5942
DNFQLKNT	1.0000	0.0000	1.2504	5.4052	498.3679	7.3632
DNFSQERT	1.0000	0.0000	1.2831	5.6687	674.9986	7.5658
DNFTSENE	1.0000	0.0000	1.2733	5.3479	466.5814	7.3192
DNFYDSSE	1.0000	0.0000	1.3371	5.6366	650.5289	7.5411
DNGLPHLE	1.0000	0.0000	1.2733	5.8007	785.8219	7.6673
DNGNVLNR	1.0000	0.0000	1.2584	5.3885	488.9027	7.3504
DNGTGIAK	1.0000	0.0000	1.2316	5.7427	735.0590	7.6227
DNHDMRPL	1.0000	0.0000	1.2882	6.1414	1163.2691	7.9291
DNHYQEKK	1.0000	0.0000	1.2906	6.2179	1270.3112	7.9879
DNIAAVPT	1.0000	0.0000	1.2235	5.7388	731.7451	7.6197
DNINTSRQ	1.0000	0.0000	1.2564	5.2344	409.4293	7.2320
DNIPSNGP	1.0000	0.0000	1.2619	5.3210	452.3693	7.2986
DNISEQSL	1.0000	0.0000	1.2624	5.0263	322.1834	7.0720
DNISTAPT	1.0000	0.0000	1.2400	5.2361	410.2179	7.2333
DNKDVDFV	1.0000	0.0000	1.2477	5.9831	969.4748	7.8075
DNKENTSE	1.0000	0.0000	1.2390	5.0465	329.7613	7.0875
DNKIGAKS	1.0000	0.0000	1.2514	5.3453	465.1612	7.3172
DNKIKSST	1.0000	0.0000	1.2387	4.8360	258.7947	6.9258
DNKLGRKP	1.0000	0.0000	1.2322	5.5319	576.6387	7.4606
DNKSVKLH	1.0000	0.0000	1.2874	5.4587	530.0301	7.4044
DNKVTERL	1.0000	0.0000	1.2324	5.5330	577.3798	7.4615
DNLELSNR	1.0000	0.0000	1.2430	4.9464	293.8898	7.0107
DNLFKIDS	1.0000	0.0000	1.2652	5.3416	463.2160	7.3144
DNLGMRKM	1.0000	0.0000	1.2883	6.1103	1122.2997	7.9052
DNLLEDDQ	1.0000	0.0000	1.2270	5.4065	499.1480	7.3643
DNLPSQDS	1.0000	0.0000	1.2585	4.9909	309.3294	7.0448
DNLQQKFL	1.0000	0.0000	1.2545	5.6031	625.9220	7.5154
DNLSPNMF	1.0000	0.0000	1.3050	5.4905	549.8406	7.4289
DNMHDEEN	1.0000	0.0000	1.2941	6.0627	1062.4421	7.8686
DNMLNKPC	1.0000	0.0000	1.3436	6.0880	1093.8533	7.8881
DNNFFSEN	1.0000	0.0000	1.3032	5.4249	509.8261	7.3784
DNNHDSPV	1.0000	0.0000	1.3011	5.5893	616.0424	7.5048
DNNKDFND	1.0000	0.0000	1.2504	5.3629	474.7117	7.3308
DNNLNQNY	1.0000	0.0000	1.2757	5.2785	430.7318	7.2659
DNNMMRNT	1.0000	0.0000	1.2977	5.7479	739.5153	7.6267
DNNQSGIG	1.0000	0.0000	1.2792	5.4749	540.0583	7.4169
DNNSDKSS	1.0000	0.0000	1.2360	4.4955	174.8654	6.6640
DNNSNDRM	1.0000	0.0000	1.2844	5.2837	433.3336	7.2699
DNNSVEKA	1.0000	0.0000	1.2565	5.2347	409.5806	7.2323
DNPARQQD	1.0000	0.0000	1.2246	5.8914	872.3027	7.7370
DNPLMQPA	1.0000	0.0000	1.2535	5.8645	845.6930	7.7163
DNPPEENL	1.0000	0.0000	1.2315	5.3742	480.9129	7.3394
DNPVMEVN	1.0000	0.0000	1.2732	5.9643	948.7207	7.7930
DNPYDIEM	1.0000	0.0000	1.2732	6.2756	1357.5996	8.0323
DNQKPSVN	1.0000	0.0000	1.2608	5.2721	427.5835	7.2610
DNQLFTAD	1.0000	0.0000	1.2462	5.6994	699.3077	7.5894
DNQNVRQR	1.0000	0.0000	1.2545	5.8513	832.9487	7.7061
DNQYDLFL	1.0000	0.0000	1.2911	5.9309	912.8905	7.7673
DNQYNLSE	1.0000	0.0000	1.2956	5.4222	508.2463	7.3763
DNREEQKC	1.0000	0.0000	1.3051	6.3814	1533.5055	8.1136
DNRPQQAM	1.0000	0.0000	1.2474	6.1565	1183.7118	7.9408
DNSATISS	1.0000	0.0000	1.2540	4.7349	230.3677	6.8481
DNSEQPEP	1.0000	0.0000	1.2573	5.5185	567.8515	7.4504
DNSIQKKK	1.0000	0.0000	1.2394	5.1966	391.9890	7.2029
DNSKPLFN	1.0000	0.0000	1.2636	5.1521	372.4229	7.1688
DNSKVGDS	1.0000	0.0000	1.2782	5.2076	396.9994	7.2114
DNSLMRKM	1.0000	0.0000	1.3128	5.7082	706.4579	7.5962
DNSLPMDY	1.0000	0.0000	1.3206	5.7876	774.0173	7.6572
DNSNQADF	1.0000	0.0000	1.2812	5.4593	530.4188	7.4049
DNSSCNPW	1.0000	0.0000	1.4874	6.4643	1687.0418	8.1773
DNSSPPVE	1.0000	0.0000	1.2771	5.2435	413.7518	7.2390
DNSSRTPR	1.0000	0.0000	1.2711	5.1596	375.6571	7.1745
DNTLPSQR	1.0000	0.0000	1.2534	5.2775	430.2662	7.2651
DNTRHLSS	1.0000	0.0000	1.2978	5.2194	402.4040	7.2204
DNTVNIQQ	1.0000	0.0000	1.2437	5.6214	639.2547	7.5295
DNVALGND	1.0000	0.0000	1.2478	5.5220	570.0999	7.4530
DNVHLQSS	1.0000	0.0000	1.3177	5.4073	499.5881	7.3649
DNVHVPMT	1.0000	0.0000	1.2856	6.3636	1502.4062	8.0999
DNVQSNGS	1.0000	0.0000	1.2879	5.1684	379.4463	7.1812
DNVSVGES	1.0000	0.0000	1.3009	5.4369	516.8913	7.3876
DNYFNSQY	1.0000	0.0000	1.3714	6.0972	1105.5032	7.8951
DNYTSDYT	1.0000	0.0000	1.3241	5.8258	808.8429	7.6865
DPAFHSSI	1.0000	0.0000	1.3370	5.8577	839.0951	7.7111
DPAQYSLS	1.0000	0.0000	1.3133	5.5455	585.7874	7.4711
DPCFSDLL	1.0000	0.0000	1.3563	6.0799	1083.7796	7.8819
DPCNEGHN	1.0000	0.0000	1.3607	6.5322	1824.2922	8.2295
DPDFPTEL	1.0000	0.0000	1.2273	5.8703	851.3600	7.7207
DPDFQEDE	1.0000	0.0000	1.2076	6.1901	1230.3761	7.9666
DPDGQTKK	1.0000	0.0000	1.2093	5.7877	774.1904	7.6573
DPDNTRHL	1.0000	0.0000	1.2612	5.7984	783.7481	7.6655
DPDPESGD	1.0000	0.0000	1.2501	5.7187	715.0090	7.6042
DPESGDKW	1.0000	0.0000	1.3806	6.5918	1953.8285	8.2753
DPFNKMFE	1.0000	0.0000	1.2790	6.3021	1399.6677	8.0527
DPHGVIIN	1.0000	0.0000	1.2594	6.2290	1286.6839	7.9965
DPIADNNQ	1.0000	0.0000	1.2321	5.5562	593.0284	7.4793
DPIIDNIN	1.0000	0.0000	1.2271	5.4938	551.9196	7.4314
DPIIYGTF	1.0000	0.0000	1.2435	6.4631	1684.6515	8.1764
DPINPLSS	1.0000	0.0000	1.2543	4.9600	298.5192	7.0211
DPINSRIL	1.0000	0.0000	1.2533	5.3224	453.0640	7.2996
DPISMLTD	1.0000	0.0000	1.2696	5.5907	617.0586	7.5059
DPKASGAE	1.0000	0.0000	1.2514	5.6791	683.1432	7.5738
DPKSNQKK	1.0000	0.0000	1.2396	5.1987	392.9416	7.2046
DPKSRKVL	1.0000	0.0000	1.2523	5.4399	518.7212	7.3900
DPLELFGA	1.0000	0.0000	1.2443	5.9269	908.6947	7.7643
DPLPGSRQ	1.0000	0.0000	1.2652	5.6972	697.5725	7.5877
DPLRSLTG	1.0000	0.0000	1.2554	5.3646	475.6126	7.3320
DPLYSTIE	1.0000	0.0000	1.2833	5.6967	697.1114	7.5873
DPMTENMR	1.0000	0.0000	1.2698	6.1938	1235.5406	7.9694
DPMTHETN	1.0000	0.0000	1.2776	6.0862	1091.6753	7.8867
DPMYNLRC	1.0000	0.0000	1.3740	6.7740	2409.7242	8.4154
DPNKHKWA	1.0000	0.0000	1.3807	6.7938	2465.2054	8.4305
DPNPSKAV	1.0000	0.0000	1.2558	5.4392	518.2643	7.3894
DPPCQWLK	1.0000	0.0000	1.4221	7.2818	4323.7737	8.8057
DPPKQESA	1.0000	0.0000	1.2463	5.6288	644.7276	7.5351
DPPSDPTD	1.0000	0.0000	1.2378	5.5034	558.0475	7.4387
DPQSNILP	1.0000	0.0000	1.2525	5.3160	449.7647	7.2947
DPRIQEED	1.0000	0.0000	1.1949	6.0725	1074.5347	7.8762
DPRRKIPP	1.0000	0.0000	1.2005	5.9831	969.4008	7.8074
DPRYESTD	1.0000	0.0000	1.2848	5.9117	892.9947	7.7526
DPSLCTFI	1.0000	0.0000	1.3539	6.1757	1210.1288	7.9555
DPSNLIRL	1.0000	0.0000	1.2479	5.1487	370.9738	7.1662
DPSPPNVQ	1.0000	0.0000	1.2647	5.5872	614.5950	7.5032
DPTDSLSL	1.0000	0.0000	1.2416	4.8750	270.6813	6.9557
DPTSDITT	1.0000	0.0000	1.2315	5.3204	452.0574	7.2981
DPTSDQDN	1.0000	0.0000	1.2468	5.3406	462.6630	7.3136
DPTSFQQK	1.0000	0.0000	1.2705	5.7662	755.2526	7.6408
DPTYGDIA	1.0000	0.0000	1.2313	6.2412	1304.9153	8.0059
DPVAYPQA	1.0000	0.0000	1.2213	6.4230	1608.7879	8.1456
DPVDGYVL	1.0000	0.0000	1.2526	6.3530	1484.2245	8.0918
DPVHPDPD	1.0000	0.0000	1.2222	6.2997	1395.8151	8.0508
DPYKNVNS	1.0000	0.0000	1.2990	5.5267	573.1914	7.4566
DPYQPRLE	1.0000	0.0000	1.2439	6.2202	1273.6823	7.9897
DPYVQGSG	1.0000	0.0000	1.3060	6.3124	1416.3392	8.0606
DQAGVQVT	1.0000	0.0000	1.2099	6.2546	1325.1282	8.0161
DQAIKKKI	1.0000	0.0000	1.2028	5.7176	714.1041	7.6034
DQASCQVR	1.0000	0.0000	1.3461	6.5214	1801.5858	8.2212
DQAWYPRS	1.0000	0.0000	1.4223	7.0321	3243.7226	8.6138
DQCNAHHG	1.0000	0.0000	1.3619	7.0927	3478.0230	8.6603
DQCQSFAT	1.0000	0.0000	1.3578	6.4657	1689.7179	8.1784
DQDALSVC	1.0000	0.0000	1.3447	6.2041	1250.3992	7.9774
DQDDTDES	1.0000	0.0000	1.2418	5.5445	585.0975	7.4704
DQDEKIPC	1.0000	0.0000	1.2731	6.4962	1750.1412	8.2018
DQDNESSD	1.0000	0.0000	1.2668	5.1538	373.1483	7.1701
DQEIDGQS	1.0000	0.0000	1.2588	5.8496	831.3157	7.7048
DQEKEGSK	1.0000	0.0000	1.2538	5.6385	651.9300	7.5426
DQELTQPN	1.0000	0.0000	1.2298	5.5835	611.9491	7.5003
DQESFLLV	1.0000	0.0000	1.2851	5.6679	674.4016	7.5652
DQETENLA	1.0000	0.0000	1.2266	5.5461	586.1838	7.4716
DQFILLSR	1.0000	0.0000	1.2803	5.6225	640.0569	7.5303
DQGDAGQL	1.0000	0.0000	1.2225	6.0699	1071.3568	7.8742
DQGISFHY	1.0000	0.0000	1.3455	6.6179	2013.3664	8.2954
DQGQTAHQ	1.0000	0.0000	1.2302	6.4197	1602.5183	8.1430
DQGVLDLK	1.0000	0.0000	1.2330	5.7310	725.2359	7.6137
DQIDPLYS	1.0000	0.0000	1.2888	5.8161	799.8937	7.6791
DQIQFLDK	1.0000	0.0000	1.2319	5.9683	953.0955	7.7961
DQISTFQL	1.0000	0.0000	1.2754	5.6868	689.2265	7.5797
DQKQPESL	1.0000	0.0000	1.2521	5.5028	557.6354	7.4383
DQMGAHLD	1.0000	0.0000	1.2645	6.4539	1666.9727	8.1693
DQNIVNSS	1.0000	0.0000	1.2745	5.0663	337.3775	7.1028
DQNLPGYG	1.0000	0.0000	1.2788	6.1286	1146.2724	7.9193
DQNMLMPT	1.0000	0.0000	1.2800	5.9972	985.3637	7.8183
DQNNASGG	1.0000	0.0000	1.2797	5.4813	544.0246	7.4218
DQNNMALK	1.0000	0.0000	1.2610	5.5493	588.3628	7.4741
DQNQKKKF	1.0000	0.0000	1.2430	5.7578	747.9500	7.6343
DQNSKPKK	1.0000	0.0000	1.2396	5.1987	392.9416	7.2046
DQNSTNQL	1.0000	0.0000	1.2481	5.0523	331.9968	7.0920
DQPNEPPQ	1.0000	0.0000	1.2221	5.8622	843.4964	7.7145
DQPQFRKK	1.0000	0.0000	1.2217	6.1353	1155.1431	7.9245
DQQIIIVD	1.0000	0.0000	1.1976	6.1285	1146.1410	7.9192
DQQLHGVQ	1.0000	0.0000	1.2495	6.4360	1633.0029	8.1556
DQQSVSHN	1.0000	0.0000	1.3320	5.6370	650.8034	7.5414
DQQWQAYV	1.0000	0.0000	1.3331	7.4731	5388.9588	8.9527
DQRIVNND	1.0000	0.0000	1.2450	5.7077	706.0366	7.5958
DQSGSLNR	1.0000	0.0000	1.2819	5.1784	383.8585	7.1890
DQSINLVD	1.0000	0.0000	1.2609	5.3842	486.5098	7.3472
DQSPHSIG	1.0000	0.0000	1.3268	5.8043	789.0455	7.6700
DQSPRVKD	1.0000	0.0000	1.2572	5.7428	735.1774	7.6228
DQSRVSLL	1.0000	0.0000	1.2789	5.2128	399.3698	7.2154
DQSSDLGQ	1.0000	0.0000	1.2839	5.3615	473.9627	7.3297
DQSSNSNS	1.0000	0.0000	1.2436	4.3709	151.4923	6.5683
DQTVRLKS	1.0000	0.0000	1.2574	5.4892	549.0315	7.4279
DQVLAVSF	1.0000	0.0000	1.2911	5.9289	910.8121	7.7658
DQVNTNTS	1.0000	0.0000	1.2536	5.1645	377.7616	7.1783
DQVQHMKE	1.0000	0.0000	1.2435	6.6118	1999.3277	8.2907
DQVVNNDY	1.0000	0.0000	1.2859	6.0493	1046.1893	7.8583
DQYVACQT	1.0000	0.0000	1.3011	6.9665	3007.8009	8.5634
DRANGFLK	1.0000	0.0000	1.2566	5.8376	819.8867	7.6956
DRAQKCIS	1.0000	0.0000	1.3356	6.2736	1354.4424	8.0307
DRCVSLNL	1.0000	0.0000	1.3493	5.8410	823.1580	7.6983
DRDLSISS	1.0000	0.0000	1.2686	4.9119	282.4394	6.9841
DREEASTN	1.0000	0.0000	1.2542	5.4282	511.7861	7.3810
DREESYVN	1.0000	0.0000	1.3085	5.9288	910.7271	7.7657
DREHKSRD	1.0000	0.0000	1.2876	5.9681	952.8837	7.7960
DRFNKDKY	1.0000	0.0000	1.2759	6.0940	1101.5373	7.8927
DRGPAEKN	1.0000	0.0000	1.2282	5.8226	805.8487	7.6841
DRGTSYLL	1.0000	0.0000	1.2983	5.6731	678.4214	7.5692
DRHQFIRQ	1.0000	0.0000	1.2245	6.6903	2188.2675	8.3510
DRIKTTPK	1.0000	0.0000	1.2043	5.6163	635.5029	7.5255
DRISAKMR	1.0000	0.0000	1.2790	5.9252	906.9632	7.7630
DRLDINDN	1.0000	0.0000	1.2317	5.3595	472.8646	7.3282
DRLFSTLL	1.0000	0.0000	1.2655	5.2919	437.4582	7.2762
DRLNKDAR	1.0000	0.0000	1.2294	5.5718	603.7602	7.4913
DRLSEGLI	1.0000	0.0000	1.2615	5.4778	541.8264	7.4191
DRLSSAIT	1.0000	0.0000	1.2617	5.1404	367.4253	7.1597
DRLTQKKI	1.0000	0.0000	1.2150	5.5975	621.8900	7.5111
DRLTVQAV	1.0000	0.0000	1.2263	5.9873	974.1755	7.8107
DRLYNTVL	1.0000	0.0000	1.2763	5.7518	742.7947	7.6297
DRMANNDS	1.0000	0.0000	1.2881	5.5047	558.8824	7.4397
DRMVADND	1.0000	0.0000	1.2480	6.0917	1098.6100	7.8910
DRNLLESA	1.0000	0.0000	1.2498	5.1674	379.0388	7.1805
DRNPHGTM	1.0000	0.0000	1.2839	6.3393	1460.8455	8.0812
DRNQSRAK	1.0000	0.0000	1.2634	5.5245	571.7838	7.4550
DRPNYVYW	1.0000	0.0000	1.4165	7.4611	5315.5239	8.9435
DRRSAAAD	1.0000	0.0000	1.2521	5.7691	757.7150	7.6429
DRSGNSTY	1.0000	0.0000	1.3221	5.5057	559.5281	7.4405
DRSWSSQS	1.0000	0.0000	1.4200	5.8131	797.1610	7.6768
DRTALANS	1.0000	0.0000	1.2484	5.2321	408.3352	7.2302
DRTHASAE	1.0000	0.0000	1.2847	5.9348	916.9803	7.7703
DRYPFKPR	1.0000	0.0000	1.2409	6.4967	1751.1984	8.2022
DRYSCGLE	1.0000	0.0000	1.3896	6.5609	1885.5347	8.2516
DSADFLSL	1.0000	0.0000	1.2794	5.1853	386.9147	7.1942
DSADTHKL	1.0000	0.0000	1.2749	5.5565	593.2546	7.4796
DSAKEHPD	1.0000	0.0000	1.2782	5.8476	829.4145	7.7033
DSALTEFQ	1.0000	0.0000	1.2721	5.6515	661.8120	7.5526
DSASKPMR	1.0000	0.0000	1.3020	5.5629	597.5916	7.4845
DSAVRIGR	1.0000	0.0000	1.2677	5.9769	962.5788	7.8027
DSCALVKL	1.0000	0.0000	1.3371	5.9012	882.2488	7.7445
DSCKLTKK	1.0000	0.0000	1.3120	5.6796	683.5535	7.5742
DSCLISNL	1.0000	0.0000	1.3330	5.3811	484.7414	7.3447
DSCTSTVQ	1.0000	0.0000	1.3626	5.8927	873.6323	7.7380
DSDFNKNE	1.0000	0.0000	1.2699	5.3150	449.2583	7.2940
DSDLNLTN	1.0000	0.0000	1.2223	4.7436	232.6762	6.8547
DSDLQMYT	1.0000	0.0000	1.3162	5.9552	938.8452	7.7860
DSDNGTGI	1.0000	0.0000	1.2649	5.5096	562.0507	7.4435
DSDPLPGS	1.0000	0.0000	1.2716	5.2537	418.6088	7.2468
DSDPNKHK	1.0000	0.0000	1.2790	5.5159	566.1321	7.4484
DSDSNPST	1.0000	0.0000	1.2508	4.7076	223.2432	6.8271
DSDSSAAI	1.0000	0.0000	1.2734	5.0338	324.9732	7.0778
DSEEQFLL	1.0000	0.0000	1.2764	5.5869	614.3301	7.5029
DSEHPGEL	1.0000	0.0000	1.2954	5.9034	884.4779	7.7462
DSEMKVES	1.0000	0.0000	1.3080	5.6142	633.9999	7.5239
DSENNKDV	1.0000	0.0000	1.2538	5.2053	395.9518	7.2097
DSFLMYMA	1.0000	0.0000	1.3668	6.4768	1711.4302	8.1869
DSFVHRSL	1.0000	0.0000	1.3514	5.8355	817.9885	7.6940
DSGKAATE	1.0000	0.0000	1.2490	5.5761	606.7553	7.4946
DSGLCTAS	1.0000	0.0000	1.3580	5.7769	764.5631	7.6490
DSGPEANQ	1.0000	0.0000	1.2668	5.6104	631.2124	7.5210
DSGQYYNF	1.0000	0.0000	1.3711	6.4139	1591.8896	8.1386
DSGTPKVI	1.0000	0.0000	1.2562	5.6465	658.0045	7.5488
DSHYTQRS	1.0000	0.0000	1.3616	5.9743	959.6663	7.8007
DSIIFSKV	1.0000	0.0000	1.2993	5.5484	587.7366	7.4734
DSIKKTHK	1.0000	0.0000	1.2687	5.5543	591.7238	7.4779
DSILCDTY	1.0000	0.0000	1.3698	6.2560	1327.3071	8.0172
DSILGVIT	1.0000	0.0000	1.2606	5.5670	600.4799	7.4877
DSISSATG	1.0000	0.0000	1.2798	5.0516	331.7252	7.0915
DSKAIPGA	1.0000	0.0000	1.2505	5.6646	671.8852	7.5627
DSKDEGSV	1.0000	0.0000	1.2834	5.4367	516.8053	7.3875
DSKEKKVC	1.0000	0.0000	1.3309	6.0640	1064.0992	7.8697
DSKIRTVL	1.0000	0.0000	1.2521	5.4332	514.7251	7.3848
DSKMISPQ	1.0000	0.0000	1.3004	5.5480	587.4871	7.4731
DSKNNHYM	1.0000	0.0000	1.3650	5.9712	956.2301	7.7983
DSLAEVFM	1.0000	0.0000	1.3080	6.0340	1027.8980	7.8465
DSLAKVAT	1.0000	0.0000	1.2468	5.3814	484.9319	7.3450
DSLDDDES	1.0000	0.0000	1.2557	5.1157	357.1448	7.1408
DSLGRVET	1.0000	0.0000	1.2676	5.6460	657.6054	7.5483
DSLISQGE	1.0000	0.0000	1.2812	5.3430	463.9360	7.3154
DSLMTTNF	1.0000	0.0000	1.2941	5.5013	556.6912	7.4371
DSLNKSNL	1.0000	0.0000	1.2196	4.4712	170.0513	6.6454
DSLPNLYQ	1.0000	0.0000	1.2913	5.4509	525.3102	7.3984
DSLQIQAN	1.0000	0.0000	1.2585	5.3742	480.9245	7.3395
DSLSDPFN	1.0000	0.0000	1.2807	5.1400	367.2715	7.1595
DSLSHIKG	1.0000	0.0000	1.3101	5.4762	540.8424	7.4178
DSLSLPKN	1.0000	0.0000	1.2335	4.6880	218.2525	6.8120
DSLTLLSN	1.0000	0.0000	1.2195	4.5076	177.3294	6.6734
DSLVSEPR	1.0000	0.0000	1.2815	5.3469	466.0584	7.3185
DSNNEKLG	1.0000	0.0000	1.2495	5.0613	335.4634	7.0990
DSNNFGVM	1.0000	0.0000	1.3317	5.8596	840.9410	7.7125
DSNNPPNG	1.0000	0.0000	1.2580	5.1064	353.3234	7.1336
DSNPSTDA	1.0000	0.0000	1.2538	5.0140	317.6501	7.0626
DSNTFNIA	1.0000	0.0000	1.2710	5.3254	454.6444	7.3019
DSPIVIPA	1.0000	0.0000	1.2510	5.7501	741.3285	7.6284
DSPNSLNN	1.0000	0.0000	1.2296	4.5286	181.6650	6.6895
DSPVELIK	1.0000	0.0000	1.2515	5.4861	547.0665	7.4255
DSQERDLN	1.0000	0.0000	1.2584	5.3677	477.3368	7.3345
DSQKATFG	1.0000	0.0000	1.2756	5.8165	800.2538	7.6794
DSQMKHEY	1.0000	0.0000	1.3483	6.4709	1699.9640	8.1824
DSQNGGYE	1.0000	0.0000	1.3172	6.0146	1005.2568	7.8317
DSRKDLGT	1.0000	0.0000	1.2512	5.4168	505.0756	7.3722
DSRLSKTK	1.0000	0.0000	1.2454	4.9415	292.2206	7.0069
DSRNPPAM	1.0000	0.0000	1.2868	5.7466	738.3591	7.6257
DSRSSFKV	1.0000	0.0000	1.3164	5.3129	448.1705	7.2924
DSRTDAFY	1.0000	0.0000	1.3066	6.1067	1117.7445	7.9025
DSRVSQTC	1.0000	0.0000	1.3763	6.0581	1056.8728	7.8651
DSSAAIQV	1.0000	0.0000	1.2849	5.5083	561.1938	7.4425
DSSAQKSF	1.0000	0.0000	1.3032	5.2154	400.5520	7.2174
DSSATGKF	1.0000	0.0000	1.2947	5.4605	531.1493	7.4058
DSSDKDDN	1.0000	0.0000	1.2484	4.9640	299.9045	7.0242
DSSEFDHR	1.0000	0.0000	1.3425	5.9051	886.1902	7.7475
DSSELLLS	1.0000	0.0000	1.2371	4.5376	183.5578	6.6964
DSSHSPLN	1.0000	0.0000	1.2958	4.9579	297.7964	7.0195
DSSIKMRK	1.0000	0.0000	1.2951	5.4581	529.7036	7.4039
DSSMDSDL	1.0000	0.0000	1.2936	5.0665	337.4561	7.1029
DSSPKMTN	1.0000	0.0000	1.2822	5.1765	383.0115	7.1875
DSSRTGKM	1.0000	0.0000	1.3072	5.5556	592.6007	7.4789
DSSSTKPS	1.0000	0.0000	1.2487	4.5490	185.9880	6.7052
DSSTNSPK	1.0000	0.0000	1.2436	4.6344	205.1901	6.7708
DSSTTQKY	1.0000	0.0000	1.2982	5.4126	502.6850	7.3690
DSSVAFKE	1.0000	0.0000	1.3012	5.5692	601.9733	7.4893
DSSVLRTY	1.0000	0.0000	1.3183	5.5401	582.1378	7.4670
DSSWKTGY	1.0000	0.0000	1.4495	6.5081	1774.1962	8.2110
DSTLERNL	1.0000	0.0000	1.2420	5.0602	335.0126	7.0981
DSTLYSKI	1.0000	0.0000	1.2912	5.2839	433.4132	7.2700
DSTPPKMQ	1.0000	0.0000	1.2716	5.7492	740.6238	7.6277
DSTQETSS	1.0000	0.0000	1.2649	4.9128	282.7224	6.9848
DSTQLSGN	1.0000	0.0000	1.2653	5.0130	317.3043	7.0618
DSTTMNKN	1.0000	0.0000	1.2621	5.1588	375.3038	7.1739
DSTVNSEF	1.0000	0.0000	1.2976	5.3436	464.2744	7.3159
DSVQEGDN	1.0000	0.0000	1.2742	5.6744	679.4507	7.5702
DSWSEGVK	1.0000	0.0000	1.4210	6.4082	1581.5976	8.1342
DSYDSLSH	1.0000	0.0000	1.3544	5.4580	529.6248	7.4039
DSYTNNFE	1.0000	0.0000	1.3166	5.6441	656.1620	7.5469
DSYVNHAF	1.0000	0.0000	1.3647	6.3470	1473.8706	8.0871
DTAASRGQ	1.0000	0.0000	1.2598	5.7785	765.9641	7.6502
DTADEMLV	1.0000	0.0000	1.2385	6.0048	994.0066	7.8242
DTANSNSY	1.0000	0.0000	1.2932	5.1308	363.4085	7.1524
DTCLTSGS	1.0000	0.0000	1.3493	5.6696	675.7584	7.5665
DTDESQAV	1.0000	0.0000	1.2535	5.6924	693.7098	7.5840
DTDLISTR	1.0000	0.0000	1.2402	5.3101	446.7021	7.2902
DTDLPSHA	1.0000	0.0000	1.2793	5.6549	664.4079	7.5552
DTDQGISF	1.0000	0.0000	1.2755	5.8834	864.3115	7.7308
DTEILSII	1.0000	0.0000	1.2415	5.3839	486.3488	7.3469
DTELTRNQ	1.0000	0.0000	1.2282	5.4889	548.8395	7.4276
DTESVQFH	1.0000	0.0000	1.3127	6.2142	1265.0158	7.9851
DTFKIRPL	1.0000	0.0000	1.2322	5.8450	826.9366	7.7013
DTFNNLYA	1.0000	0.0000	1.2919	5.7623	751.8752	7.6378
DTFNVVPQ	1.0000	0.0000	1.2515	6.0827	1087.2915	7.8840
DTGQDNSL	1.0000	0.0000	1.2560	5.2899	436.4631	7.2747
DTGTSYED	1.0000	0.0000	1.2871	5.8463	828.1981	7.7023
DTHKLLVT	1.0000	0.0000	1.2552	5.6941	695.0969	7.5854
DTHPFGGV	1.0000	0.0000	1.2431	6.6500	2089.1390	8.3200
DTHTLSTE	1.0000	0.0000	1.2724	5.4822	544.5658	7.4224
DTHVVRVI	1.0000	0.0000	1.2330	6.4940	1745.7275	8.2002
DTIAPLIV	1.0000	0.0000	1.2146	5.7734	761.5283	7.6463
DTIDCGGN	1.0000	0.0000	1.3114	6.4085	1582.0624	8.1344
DTINDKKF	1.0000	0.0000	1.2339	5.6181	636.8033	7.5269
DTKCMRKM	1.0000	0.0000	1.3264	6.7982	2477.9100	8.4340
DTKSKLPP	1.0000	0.0000	1.2304	5.1812	385.0877	7.1911
DTLCASNG	1.0000	0.0000	1.3422	5.8622	843.4954	7.7145
DTLGMRKM	1.0000	0.0000	1.2677	6.2240	1279.3353	7.9926
DTLNGQLP	1.0000	0.0000	1.2357	5.4414	519.6305	7.3911
DTLNQNNE	1.0000	0.0000	1.2302	5.0961	349.1391	7.1257
DTLNSHRI	1.0000	0.0000	1.2893	5.5194	568.3976	7.4510
DTLPITIM	1.0000	0.0000	1.2337	5.8128	796.8758	7.6766
DTLPLITM	1.0000	0.0000	1.2399	5.6392	652.4917	7.5431
DTMFELDS	1.0000	0.0000	1.2955	5.8082	792.6396	7.6730
DTMPISKK	1.0000	0.0000	1.2637	5.5948	619.9864	7.5090
DTPASISQ	1.0000	0.0000	1.2677	5.3077	445.4626	7.2883
DTPGSNNA	1.0000	0.0000	1.2560	5.2244	404.7366	7.2243
DTPNLNDN	1.0000	0.0000	1.2207	5.0046	314.2638	7.0554
DTPSVMCT	1.0000	0.0000	1.3632	6.3809	1532.5319	8.1132
DTQNAQNE	1.0000	0.0000	1.2364	5.5467	586.5904	7.4721
DTRVNSET	1.0000	0.0000	1.2577	5.4020	496.5733	7.3608
DTSDDSSV	1.0000	0.0000	1.2729	4.9926	309.9287	7.0461
DTSKALII	1.0000	0.0000	1.2360	5.2796	431.2898	7.2667
DTSNPMNS	1.0000	0.0000	1.2816	5.0581	334.2188	7.0965
DTSSQPEA	1.0000	0.0000	1.2691	5.3221	452.9267	7.2994
DTSSVNLQ	1.0000	0.0000	1.2644	5.0064	314.9022	7.0568
DTTEHYQS	1.0000	0.0000	1.3217	6.1233	1139.2833	7.9152
DTTYGLKE	1.0000	0.0000	1.2528	5.8994	880.4147	7.7431
DTVQEFNN	1.0000	0.0000	1.2632	5.7850	771.7126	7.6552
DTYGSKTK	1.0000	0.0000	1.2812	5.6624	670.1279	7.5609
DTYNRGMI	1.0000	0.0000	1.2855	6.3478	1475.2298	8.0878
DVCDGEAE	1.0000	0.0000	1.2684	6.7526	2351.2444	8.3990
DVDFVGAL	1.0000	0.0000	1.2380	6.2519	1321.0228	8.0140
DVDPINSR	1.0000	0.0000	1.2638	5.5684	601.4368	7.4887
DVFYTQHD	1.0000	0.0000	1.2652	6.7873	2447.0812	8.4256
DVHKIKFH	1.0000	0.0000	1.2739	6.6521	2094.1193	8.3216
DVICTMVQ	1.0000	0.0000	1.2929	6.9311	2887.6391	8.5361
DVINTSNG	1.0000	0.0000	1.2664	5.3114	447.3776	7.2912
DVKTSLLY	1.0000	0.0000	1.2854	5.5057	559.5122	7.4405
DVLFDNFT	1.0000	0.0000	1.2719	5.9376	920.0021	7.7725
DVLGSLKV	1.0000	0.0000	1.2695	5.4935	551.7226	7.4311
DVLPFLNH	1.0000	0.0000	1.2948	5.9848	971.3908	7.8088
DVNKRRTM	1.0000	0.0000	1.2568	5.9988	987.1215	7.8195
DVNSRKEA	1.0000	0.0000	1.2630	5.5139	564.8198	7.4468
DVPSELSA	1.0000	0.0000	1.2748	5.2888	435.8809	7.2738
DVQTEYHF	1.0000	0.0000	1.2624	6.8248	2554.9598	8.4544
DVRTTYKV	1.0000	0.0000	1.2477	6.2120	1261.7386	7.9834
DVSETYKP	1.0000	0.0000	1.2876	5.8695	850.5734	7.7201
DVSIKCTD	1.0000	0.0000	1.3314	6.1182	1132.6123	7.9113
DVTYYPKN	1.0000	0.0000	1.2956	6.2510	1319.6663	8.0134
DVVIFFSG	1.0000	0.0000	1.3055	6.3474	1474.5678	8.0875
DWKLAIWE	1.0000	0.0000	1.4707	7.5919	6178.9925	9.0440
DWLSNDES	1.0000	0.0000	1.3848	5.8957	876.6264	7.7403
DWNTSYTE	1.0000	0.0000	1.4190	6.5011	1760.1496	8.2056
DWRSQIQN	1.0000	0.0000	1.3990	6.5545	1871.6074	8.2466
DYAQLTGP	1.0000	0.0000	1.2514	6.1467	1170.3283	7.9332
DYCNNLHY	1.0000	0.0000	1.4419	6.8612	2664.2419	8.4824
DYDAVEKV	1.0000	0.0000	1.2329	6.3470	1473.9492	8.0872
DYDDLDEL	1.0000	0.0000	1.2499	5.8527	834.2732	7.7072
DYFTILLP	1.0000	0.0000	1.2731	6.0137	1004.2589	7.8310
DYFTNIDG	1.0000	0.0000	1.2775	6.2233	1278.2550	7.9921
DYKLQDKS	1.0000	0.0000	1.2816	5.6215	639.2919	7.5295
DYKSCISL	1.0000	0.0000	1.3923	5.9837	970.0770	7.8079
DYKTTLVS	1.0000	0.0000	1.2834	5.5784	608.3889	7.4964
DYNGLLGP	1.0000	0.0000	1.2834	5.8990	879.9349	7.7428
DYNGLPQD	1.0000	0.0000	1.2708	6.0035	992.5108	7.8232
DYNPLSLI	1.0000	0.0000	1.2850	5.3948	492.4860	7.3553
DYPNNESL	1.0000	0.0000	1.2894	5.3683	477.6463	7.3349
DYPNNPDS	1.0000	0.0000	1.2920	5.5065	560.0679	7.4412
DYQNTLVI	1.0000	0.0000	1.2710	5.9170	898.3717	7.7566
DYQTDYNG	1.0000	0.0000	1.2954	6.3848	1539.4026	8.1162
DYRLFTNN	1.0000	0.0000	1.2974	5.8205	803.9297	7.6825
DYSKWATR	1.0000	0.0000	1.4180	6.7768	2417.6014	8.4175
DYSQRLLD	1.0000	0.0000	1.2954	5.7049	703.7407	7.5936
DYTGVYII	1.0000	0.0000	1.2582	6.6619	2117.8842	8.3292
DYTRSSIL	1.0000	0.0000	1.3065	5.4446	521.5455	7.3936
DYVSSPER	1.0000	0.0000	1.3300	5.8312	813.8724	7.6907
EAASNIDK	1.0000	0.0000	1.2470	5.3603	473.2645	7.3287
EADLRYLK	1.0000	0.0000	1.2570	5.8964	877.3120	7.7408
EADNLPSQ	1.0000	0.0000	1.2543	5.3347	459.5426	7.3091
EAEDSSAQ	1.0000	0.0000	1.2768	5.4417	519.7717	7.3913
EAELHSEC	1.0000	0.0000	1.3765	6.4420	1644.2645	8.1602
EAESGETV	1.0000	0.0000	1.2621	5.8134	797.3723	7.6770
EAFIESIS	1.0000	0.0000	1.2990	5.6075	629.0991	7.5188
EAFSIRKS	1.0000	0.0000	1.2992	5.5613	596.5035	7.4832
EAGSGNNI	1.0000	0.0000	1.2772	5.4627	532.5157	7.4075
EAHEMYKH	1.0000	0.0000	1.2824	7.0587	3344.3372	8.6342
EAHSQGFV	1.0000	0.0000	1.3172	6.4466	1652.9899	8.1637
EAHSRQKF	1.0000	0.0000	1.3103	6.2173	1269.4457	7.9875
EAIGRGHN	1.0000	0.0000	1.2619	6.3418	1465.1480	8.0832
EAIVKSLV	1.0000	0.0000	1.2628	5.6089	630.1102	7.5198
EAKSSIII	1.0000	0.0000	1.2650	5.2916	437.2960	7.2760
EALDTLCA	1.0000	0.0000	1.2985	6.1219	1137.4611	7.9142
EALQTSNK	1.0000	0.0000	1.2440	5.1585	375.1514	7.1736
EALRKNID	1.0000	0.0000	1.2264	5.5448	585.2616	7.4705
EALSACAN	1.0000	0.0000	1.3404	5.9112	892.4513	7.7522
EAMLRTAT	1.0000	0.0000	1.2392	5.9254	907.1478	7.7631
EANADTGT	1.0000	0.0000	1.2247	5.6568	665.8532	7.5567
EANHHPIG	1.0000	0.0000	1.2845	6.4773	1712.5453	8.1873
EANLIILF	1.0000	0.0000	1.2507	5.6311	646.4422	7.5369
EANPSDKS	1.0000	0.0000	1.2581	5.0560	333.4185	7.0949
EANQDKGP	1.0000	0.0000	1.2275	5.8141	798.0410	7.6776
EANVISNI	1.0000	0.0000	1.2646	5.3541	469.8923	7.3240
EAPQKLGM	1.0000	0.0000	1.2412	6.1203	1135.2931	7.9129
EAPSEASS	1.0000	0.0000	1.2820	5.1108	355.1188	7.1370
EAQLDNFS	1.0000	0.0000	1.2804	5.5378	580.5757	7.4652
EAQLPESH	1.0000	0.0000	1.2921	5.8868	867.7050	7.7334
EAQNQSYE	1.0000	0.0000	1.3050	5.9103	891.5490	7.7515
EAQYTNKL	1.0000	0.0000	1.2639	5.7690	757.6991	7.6429
EARMTQLP	1.0000	0.0000	1.2388	6.0781	1081.4839	7.8805
EARSGCTL	1.0000	0.0000	1.3478	6.1788	1214.4735	7.9579
EASCIEGN	1.0000	0.0000	1.3522	6.1886	1228.2719	7.9654
EASFQPAQ	1.0000	0.0000	1.2740	6.0136	1004.0770	7.8309
EASQGRDI	1.0000	0.0000	1.2606	5.8874	868.3429	7.7339
EASSQLLS	1.0000	0.0000	1.2625	4.7967	247.3503	6.8956
EASTNRRF	1.0000	0.0000	1.2861	5.7065	705.0633	7.5949
EATAMELL	1.0000	0.0000	1.2442	5.8026	787.5407	7.6687
EATICQGS	1.0000	0.0000	1.3417	6.3440	1468.8423	8.0849
EATIKCST	1.0000	0.0000	1.3233	5.9887	975.7456	7.8118
EATTAFSP	1.0000	0.0000	1.2646	5.6997	699.5769	7.5897
EAVHSLEF	1.0000	0.0000	1.3192	6.1293	1147.1394	7.9198
EAVNKAST	1.0000	0.0000	1.2541	5.3779	482.9614	7.3423
EAVSKTIV	1.0000	0.0000	1.2580	5.6816	685.1539	7.5757
EAVTDTKS	1.0000	0.0000	1.2445	5.4622	532.2202	7.4071
EAVTMGLN	1.0000	0.0000	1.2669	5.9383	920.7494	7.7731
EAYKKMRD	1.0000	0.0000	1.2531	6.3895	1547.7658	8.1198
EAYYSSQF	1.0000	0.0000	1.3914	6.2703	1349.3471	8.0282
ECCEERQS	1.0000	0.0000	1.4251	7.0287	3231.0937	8.6112
ECEAGSGN	1.0000	0.0000	1.3625	6.2907	1381.4272	8.0439
ECEMHISN	1.0000	0.0000	1.4137	6.6223	2023.6377	8.2988
ECENQGPT	1.0000	0.0000	1.3091	6.4395	1639.5981	8.1583
ECLCPTHG	1.0000	0.0000	1.4057	7.3090	4461.1968	8.8265
ECLQNTNP	1.0000	0.0000	1.3198	5.9348	916.9641	7.7703
ECNVIVIH	1.0000	0.0000	1.3358	6.8567	2650.4024	8.4789
ECQNVRSN	1.0000	0.0000	1.3672	6.0672	1067.9532	7.8721
ECSGTLCS	1.0000	0.0000	1.4587	6.4069	1579.1744	8.1332
ECTTPEKD	1.0000	0.0000	1.2807	6.2758	1357.9985	8.0325
ECVHDRAN	1.0000	0.0000	1.3345	6.8090	2508.9230	8.4423
ECVTSGED	1.0000	0.0000	1.3452	6.3685	1510.7983	8.1037
EDAPTKPN	1.0000	0.0000	1.2159	5.5572	593.7174	7.4801
EDDEHSDN	1.0000	0.0000	1.2886	5.7122	709.6709	7.5992
EDDIELFA	1.0000	0.0000	1.2251	5.9877	974.6382	7.8110
EDDNFQLK	1.0000	0.0000	1.2466	5.7121	709.5968	7.5991
EDDQNLPG	1.0000	0.0000	1.2345	5.7074	705.7520	7.5955
EDDRLTVQ	1.0000	0.0000	1.2208	5.8769	857.8742	7.7258
EDDSKIRT	1.0000	0.0000	1.2425	5.5028	557.6417	7.4383
EDDSRKDL	1.0000	0.0000	1.2444	5.4070	499.4182	7.3646
EDDTKCMR	1.0000	0.0000	1.3003	6.6438	2074.2588	8.3153
EDEEPPPM	1.0000	0.0000	1.2100	6.2358	1296.7379	8.0017
EDEFVDNK	1.0000	0.0000	1.2430	5.9396	922.0522	7.7740
EDEITFKT	1.0000	0.0000	1.2202	5.8800	860.9400	7.7282
EDENESKI	1.0000	0.0000	1.2485	5.3764	482.1494	7.3412
EDEQSLSL	1.0000	0.0000	1.2623	5.0817	343.4189	7.1146
EDFEDVPS	1.0000	0.0000	1.2728	5.9526	936.0083	7.7840
EDFGAETN	1.0000	0.0000	1.2447	5.9709	955.9784	7.7981
EDGLKSIA	1.0000	0.0000	1.2526	5.4970	553.9416	7.4338
EDGTGHDI	1.0000	0.0000	1.2330	6.3386	1459.7922	8.0807
EDIDNQYD	1.0000	0.0000	1.2524	6.0644	1064.5367	7.8699
EDIMNYGN	1.0000	0.0000	1.3039	6.1840	1221.6610	7.9618
EDITGPVV	1.0000	0.0000	1.2088	6.1527	1178.4396	7.9378
EDLELHVH	1.0000	0.0000	1.2908	6.3210	1430.5272	8.0672
EDLKARQY	1.0000	0.0000	1.2483	6.1260	1142.8555	7.9173
EDLYEDPR	1.0000	0.0000	1.2426	6.1534	1179.4589	7.9384
EDNISTAP	1.0000	0.0000	1.2466	5.3514	468.4634	7.3219
EDNKSVKL	1.0000	0.0000	1.2464	5.1731	381.5275	7.1849
EDNLLEDD	1.0000	0.0000	1.2231	5.3649	475.7996	7.3323
EDPIIYGT	1.0000	0.0000	1.2308	6.2723	1352.5092	8.0298
EDPPSDPT	1.0000	0.0000	1.2402	5.5409	582.6490	7.4676
EDPRRKIP	1.0000	0.0000	1.2006	5.9954	983.2545	7.8169
EDPRYEST	1.0000	0.0000	1.2867	5.9492	932.3621	7.7814
EDQDDTDE	1.0000	0.0000	1.1986	5.8589	840.2996	7.7120
EDQNQKKK	1.0000	0.0000	1.2219	5.5671	600.4853	7.4877
EDQSSNSN	1.0000	0.0000	1.2587	4.6853	217.5733	6.8099
EDRISAKM	1.0000	0.0000	1.2751	5.8752	856.1625	7.7245
EDRLDIND	1.0000	0.0000	1.2255	5.5886	615.5645	7.5042
EDRLSSAI	1.0000	0.0000	1.2705	5.2557	419.5950	7.2484
EDRPNYVY	1.0000	0.0000	1.2892	6.5271	1813.4853	8.2256
EDSDSSAA	1.0000	0.0000	1.2751	5.0482	330.4184	7.0889
EDSNNEKL	1.0000	0.0000	1.2383	4.9737	303.2686	7.0316
EDSNNPPN	1.0000	0.0000	1.2467	5.0188	319.4147	7.0663
EDSRSSFK	1.0000	0.0000	1.3054	5.2319	408.2500	7.2301
EDSSAQKS	1.0000	0.0000	1.2752	5.0246	321.5790	7.0708
EDSTPPKM	1.0000	0.0000	1.2680	5.7076	705.9801	7.5957
EDTHTLST	1.0000	0.0000	1.2724	5.4822	544.5658	7.4224
EDVPSELS	1.0000	0.0000	1.2757	5.2969	439.9534	7.2800
EDYRLFTN	1.0000	0.0000	1.2866	6.0496	1046.5363	7.8585
EDYSKWAT	1.0000	0.0000	1.4132	6.7268	2282.1874	8.3790
EEAFIESI	1.0000	0.0000	1.2680	5.9219	903.4931	7.7604
EEALQTSN	1.0000	0.0000	1.2516	5.2692	426.1507	7.2587
EEASTNRR	1.0000	0.0000	1.2621	5.5158	566.0540	7.4483
EEATTAFS	1.0000	0.0000	1.2654	5.7120	709.5745	7.5991
EEDDSRKD	1.0000	0.0000	1.2449	5.5950	620.1503	7.5092
EEDFGAET	1.0000	0.0000	1.2163	6.2000	1244.4694	7.9742
EEDIDNQY	1.0000	0.0000	1.2531	6.1018	1111.4665	7.8987
EEDQDDTD	1.0000	0.0000	1.1986	5.8589	840.2996	7.7120
EEDYSKWA	1.0000	0.0000	1.4156	6.8421	2606.2243	8.4677
EEFFHLED	1.0000	0.0000	1.2682	6.5240	1807.0821	8.2232
EEFGNLFD	1.0000	0.0000	1.2736	6.0970	1105.3130	7.8950
EEFPQDVL	1.0000	0.0000	1.2313	6.1580	1185.7521	7.9419
EEGSISAE	1.0000	0.0000	1.2853	5.5188	568.0446	7.4506
EEHHTRIT	1.0000	0.0000	1.2604	6.4586	1676.0038	8.1729
EEIYLKNL	1.0000	0.0000	1.2647	5.6483	659.3897	7.5502
EEKADKNI	1.0000	0.0000	1.2163	5.5720	603.9385	7.4915
EEKFVALG	1.0000	0.0000	1.2391	6.1351	1154.8060	7.9243
EELISFHL	1.0000	0.0000	1.3134	5.8538	835.3904	7.7081
EENAFQNH	1.0000	0.0000	1.2940	6.1342	1153.6390	7.9236
EENGSRNT	1.0000	0.0000	1.2673	5.3323	458.2932	7.3073
EENLRGDL	1.0000	0.0000	1.2416	5.5775	607.7799	7.4957
EENSRTYR	1.0000	0.0000	1.3035	5.8200	803.4893	7.6821
EEPPPMSN	1.0000	0.0000	1.2843	5.7297	724.1794	7.6127
EEQFLLPA	1.0000	0.0000	1.2414	5.9183	899.7916	7.7577
EEQKCNAD	1.0000	0.0000	1.3017	6.3233	1434.2112	8.0689
EEQKMRKM	1.0000	0.0000	1.2432	6.4081	1581.4117	8.1342
EEQVASQE	1.0000	0.0000	1.2614	5.9243	905.9727	7.7623
EERICLFQ	1.0000	0.0000	1.3035	6.7469	2335.7921	8.3945
EERKCSLS	1.0000	0.0000	1.3577	5.7895	775.7271	7.6586
EERNSNLR	1.0000	0.0000	1.2629	5.2220	403.6342	7.2225
EERQSDTP	1.0000	0.0000	1.2520	5.6947	695.5151	7.5858
EESAAHDS	1.0000	0.0000	1.3131	5.6856	688.3058	7.5788
EESANSHE	1.0000	0.0000	1.3147	5.5021	557.2108	7.4377
EESASPLL	1.0000	0.0000	1.2589	5.0572	333.8515	7.0958
EESATVMT	1.0000	0.0000	1.2793	5.8381	820.4020	7.6960
EESGTIQN	1.0000	0.0000	1.2652	5.5385	581.0791	7.4657
EESLHKNS	1.0000	0.0000	1.2958	5.2114	398.7210	7.2143
EESLIKSP	1.0000	0.0000	1.2592	5.1282	362.2865	7.1503
EESNDNEQ	1.0000	0.0000	1.2599	5.3141	448.7692	7.2933
EESRTSFI	1.0000	0.0000	1.2999	5.5647	598.8904	7.4859
EESSVPFR	1.0000	0.0000	1.3157	5.7632	752.6256	7.6384
EESTMGAA	1.0000	0.0000	1.2813	5.9519	935.2952	7.7835
EESYVNSV	1.0000	0.0000	1.3378	5.6829	686.1223	7.5767
EETKKEPM	1.0000	0.0000	1.2257	5.9611	945.2362	7.7906
EETTLSKW	1.0000	0.0000	1.3653	6.1728	1206.0087	7.9532
EEVKFRDN	1.0000	0.0000	1.2468	6.0271	1019.8227	7.8413
EEVLLYTV	1.0000	0.0000	1.2683	6.0493	1046.2225	7.8583
EFAKSIKF	1.0000	0.0000	1.2870	5.9057	886.7462	7.7479
EFDHRKNN	1.0000	0.0000	1.2928	6.0025	991.3918	7.8224
EFFHLEDD	1.0000	0.0000	1.2692	6.4865	1730.7812	8.1944
EFGNLFDR	1.0000	0.0000	1.2766	6.1471	1170.8971	7.9335
EFHRTNDH	1.0000	0.0000	1.3043	6.5126	1783.4062	8.2144
EFITKKHK	1.0000	0.0000	1.2541	6.0969	1105.1738	7.8949
EFKLCDGQ	1.0000	0.0000	1.3136	6.6507	2090.9448	8.3206
EFKLVKNK	1.0000	0.0000	1.2489	5.6050	627.3103	7.5169
EFKNRVET	1.0000	0.0000	1.2495	5.9493	932.3948	7.7814
EFKPATMS	1.0000	0.0000	1.2929	5.9401	922.6182	7.7744
EFLVAVPE	1.0000	0.0000	1.2333	6.2269	1283.5192	7.9948
EFNEDDTK	1.0000	0.0000	1.2368	5.7432	735.4923	7.6231
EFNKLKAS	1.0000	0.0000	1.2651	5.3122	447.7924	7.2918
EFNNDKPM	1.0000	0.0000	1.2789	5.8823	863.2148	7.7300
EFNNETGI	1.0000	0.0000	1.2617	5.7730	761.1491	7.6460
EFNQDQVV	1.0000	0.0000	1.2489	6.2520	1321.2171	8.0141
EFNSSFIA	1.0000	0.0000	1.3246	5.5836	612.0254	7.5004
EFPQDVLF	1.0000	0.0000	1.2456	6.3488	1476.9431	8.0885
[truncated: 12,769 more rows]
