# Supplementary material for: Evaluating deterministic motif significance measures in protein databases
Source: Algorithms Mol Biol. 2007 Dec 24;2:16. doi: 10.1186/1748-7188-2-16 (PMC2254621; doi:10.1186/1748-7188-2-16)
Supplement: Additional File 2 — Scripts and Datasets. This file contains the sequence datasets (synthetic and real) and the evaluated motifs. This data is separated according to the tables where it is presented and discussed. It also contains script programs (in perl language) developed for this work. [file 1748-7188-2-16-S2.zip › Scripts_and_Datasets/datasets/Table 4/100%/Motifs/score_MTENKVGESICPAAPN_mlen_16_planted_syn_len300_num50.txt]

Motif	Supp	IG	Pratt	LogOdds	Zscore	Info
AAADPQSNILPMTENK	1.0000	0.0000	0.2559	15.2212	39806250.6321	14.9080
AAAQEYFTSQSFMEAS	1.0000	0.0000	0.3295	16.2217	125950781.2846	15.6770
AADETKHLSIVSPKDY	1.0000	0.0000	0.2835	15.7019	69233947.6521	15.2775
AADPQSNILPMTENKV	1.0000	0.0000	0.2618	15.3365	45459659.6029	14.9967
AAESELLKTSPLEAQL	1.0000	0.0000	0.2363	14.6125	19751538.9202	14.4402
AAFPLEQLKIVETTMM	1.0000	0.0000	0.2537	16.3965	154039313.9914	15.8114
AAHALWMTSIKQAIEA	1.0000	0.0000	0.3265	17.0165	314512482.2082	16.2880
AAHDSRVSQTCNPLSE	1.0000	0.0000	0.3307	15.7402	72355963.9151	15.3070
AAHSKPTWPIKGSKPA	1.0000	0.0000	0.3256	16.3977	154257122.3266	15.8124
AAIDNFYDSSEFDHRK	1.0000	0.0000	0.3180	16.2531	130594862.4306	15.7012
AAIQVNWLIYVRFSID	1.0000	0.0000	0.3455	17.2180	396607579.8188	16.4428
AAKDSLAKVATSDEFD	1.0000	0.0000	0.2549	15.3002	43598211.7152	14.9688
AAKGRDVSETYKPTGV	1.0000	0.0000	0.2598	16.2300	127164519.4144	15.6834
AAKIYWEDLYEDPRRK	1.0000	0.0000	0.3020	17.4401	512153729.4001	16.6135
AAKPPVLTLSLNSEGA	1.0000	0.0000	0.2492	14.7035	21933438.5333	14.5101
AALSAVSHRNLHTNHR	1.0000	0.0000	0.3310	15.8458	81706986.8527	15.3881
AALSSFDKKSPMLHVN	1.0000	0.0000	0.3131	15.3416	45725504.4531	15.0006
AANETNDQVLAVSFER	1.0000	0.0000	0.2683	15.5948	61205753.0662	15.1953
AAPIYLRAAKIYWEDL	1.0000	0.0000	0.3052	17.2641	418220700.1568	16.4783
AAPNDGDKKQNPIDHT	1.0000	0.0000	0.2434	15.7299	71504733.6316	15.2991
AAPNDGQTKKNPAAKD	1.0000	0.0000	0.2240	15.3416	45726782.8588	15.0006
AAPNDRNPHGTMANIS	1.0000	0.0000	0.2926	15.7192	70623613.5181	15.2908
AAPNEANLIILFHMSE	1.0000	0.0000	0.2902	15.6994	69032073.1577	15.2756
AAPNEDEEPPPMSNKT	1.0000	0.0000	0.2500	15.2139	39475356.9095	14.9025
AAPNEGSKARDAYKQL	1.0000	0.0000	0.2631	15.7378	72157118.9285	15.3051
AAPNFAGLIGDNALGY	1.0000	0.0000	0.2701	16.0886	108065111.0929	15.5748
AAPNFEKGTVATSEMF	1.0000	0.0000	0.2796	16.1447	115267796.2415	15.6179
AAPNFLLVSETVADQS	1.0000	0.0000	0.2714	15.2504	41167264.6676	14.9305
AAPNFNSNNKIENIRT	1.0000	0.0000	0.2600	14.6693	21086280.9800	14.4838
AAPNFSLFERSKIENY	1.0000	0.0000	0.3017	15.5234	56374537.0403	15.1404
AAPNGKTINDSFVHRS	1.0000	0.0000	0.2997	15.6305	63769425.6495	15.2227
AAPNHDQAIKKKILIG	1.0000	0.0000	0.2362	15.8335	80558122.9358	15.3787
AAPNHRENLPLHEGEN	1.0000	0.0000	0.2788	15.7553	73627365.7802	15.3186
AAPNIGLEGGVSNKEI	1.0000	0.0000	0.2581	15.4053	49204266.9235	15.0495
AAPNIGSENQMDAKTE	1.0000	0.0000	0.2622	15.5089	55437120.0073	15.1292
AAPNIKNQHTSPADGF	1.0000	0.0000	0.2759	15.7462	72855694.3645	15.3116
AAPNISKSNGGKTGNW	1.0000	0.0000	0.3312	15.7750	75314483.4497	15.3337
AAPNKCISQREPSEND	1.0000	0.0000	0.2934	15.4804	53647763.0600	15.1073
AAPNKEFYQSNQFTVR	1.0000	0.0000	0.2971	16.1841	120626069.5743	15.6482
AAPNKGYEAQNQSYES	1.0000	0.0000	0.3057	15.7346	71894004.6814	15.3027
AAPNKLTGFNQFPSSR	1.0000	0.0000	0.2882	15.3257	44899049.0135	14.9884
AAPNLELHVHLIGDPP	1.0000	0.0000	0.2629	16.0503	103397643.9279	15.5453
AAPNLQDIEQMSQESI	1.0000	0.0000	0.2754	15.4781	53508696.4801	15.1055
AAPNLWISDEYNLTGS	1.0000	0.0000	0.3386	15.9085	87827934.0822	15.4364
AAPNMGAISKLAQNVF	1.0000	0.0000	0.2834	15.8103	78437813.5304	15.3609
AAPNMYKHSQIDISIH	1.0000	0.0000	0.3310	16.3957	153887668.6517	15.8108
AAPNNPETLTSFAIPN	1.0000	0.0000	0.2474	14.7995	24496151.7659	14.5839
AAPNNTKNSVTKPIDI	1.0000	0.0000	0.2383	14.7271	22538263.5849	14.5283
AAPNNTKSKGSMPHQP	1.0000	0.0000	0.2953	15.4500	51807800.6643	15.0840
AAPNPTDLDSEHPGEL	1.0000	0.0000	0.2543	15.3790	47741313.9419	15.0294
AAPNQETLTQGMPFYL	1.0000	0.0000	0.2715	16.3461	145350091.0697	15.7727
AAPNRRTMLRRKESQT	1.0000	0.0000	0.2705	15.8584	82898458.8853	15.3978
AAPNRTELIAKGSNIT	1.0000	0.0000	0.2431	15.0125	31304645.4910	14.7476
AAPNSFSISERTFVND	1.0000	0.0000	0.2968	15.1772	37840142.4214	14.8742
AAPNSHEEQKVVTQEA	1.0000	0.0000	0.2621	15.9247	89479160.8242	15.4488
AAPNSISTTKSHQDHL	1.0000	0.0000	0.2961	15.1566	36954004.0320	14.8584
AAPNSRIAAHALWMTS	1.0000	0.0000	0.3584	16.6023	195228489.1940	15.9696
AAPNSVAFKESTYFGH	1.0000	0.0000	0.3230	16.2886	136034434.2338	15.7285
AAPNTDGIKMEDRPNY	1.0000	0.0000	0.2637	16.1490	115837828.1582	15.6212
AAPNTLMGDRHQFIRQ	1.0000	0.0000	0.2692	16.8330	254606151.8795	16.1469
AAPNTMPSHTIVGNYY	1.0000	0.0000	0.3272	16.5304	179704017.7755	15.9143
AAPNTNYVKIKEARSG	1.0000	0.0000	0.2704	15.6204	63035808.9152	15.2149
AAPNTSTQKYDNETLT	1.0000	0.0000	0.2531	15.0292	31913261.8891	14.7605
AAPNTVRLKSVTLDQI	1.0000	0.0000	0.2476	15.2880	42992680.5522	14.9594
AAPNVALIHSKPMNMD	1.0000	0.0000	0.3012	15.9862	96044888.8236	15.4961
AAPNVHRKPYNISIRS	1.0000	0.0000	0.3086	15.7817	75899794.7355	15.3389
AAPNVIPATTIKLMVD	1.0000	0.0000	0.2367	15.8199	79307683.1945	15.3682
AAPNVVENDPISMLTD	1.0000	0.0000	0.2651	15.4429	51384684.4754	15.0785
AAPNYNNAWATDREES	1.0000	0.0000	0.3324	16.2609	131775464.9010	15.7072
AAPSYPDNDKPGIQQL	1.0000	0.0000	0.2610	15.7330	71757576.1620	15.3014
AAPYSGWGNLDEQSSS	1.0000	0.0000	0.3709	15.9926	96754913.8132	15.5010
AAQDKPGISIDNREEQ	1.0000	0.0000	0.2435	15.6879	68126952.6152	15.2668
AAQEYFTSQSFMEASC	1.0000	0.0000	0.3684	16.7526	232107792.7337	16.0852
AARLQHSPNSISMKLI	1.0000	0.0000	0.3047	15.2685	42036772.8794	14.9444
AASNIDKNKHPPNEFN	1.0000	0.0000	0.2741	15.0803	33846789.2539	14.7998
AASRGQSKYRLPLGVK	1.0000	0.0000	0.2917	15.8913	86101083.5904	15.4231
AATERLWWGESYHFES	1.0000	0.0000	0.4416	18.1453	1153502705.3361	17.1556
AATLYNISLYLPSNSL	1.0000	0.0000	0.2869	14.5680	18765696.7861	14.4060
AATQFPDREEASTNRR	1.0000	0.0000	0.2564	15.8642	83461204.3280	15.4023
AAVAGPHTKTKHRNYP	1.0000	0.0000	0.2728	16.6940	216960832.0460	16.0401
AAVPTDELTNCAGGVK	1.0000	0.0000	0.2631	16.3052	138660736.4222	15.7412
ACANDTLNGQLPPEEQ	1.0000	0.0000	0.2683	15.8461	81734387.4333	15.3884
ACATTTNSDNNHDSPV	1.0000	0.0000	0.3116	15.3904	48366998.1038	15.0381
ACIPDDSEMKVESIKS	1.0000	0.0000	0.3142	15.8153	78893752.7644	15.3647
ACISYQKEEFGNLFDR	1.0000	0.0000	0.3235	16.7974	244384200.6161	16.1196
ACLFLKNGVEGYRLFK	1.0000	0.0000	0.3125	16.8896	271750404.6785	16.1904
ACLSRTLAKNQLRRLK	1.0000	0.0000	0.2861	15.5499	58116252.5206	15.1607
ACNPIQDHQGSSDSKE	1.0000	0.0000	0.3301	15.8633	83376258.0202	15.4016
ACNSTVQNKPKNTTDH	1.0000	0.0000	0.3020	15.6152	62657353.0227	15.2109
ACQDPSPPNVQIKSQR	1.0000	0.0000	0.3019	15.9865	96077398.9057	15.4963
ACQFMIFGLSKHLTPS	1.0000	0.0000	0.3533	16.6965	217589275.8569	16.0420
ACQMTENKVGESICPA	1.0000	0.0000	0.3316	16.9163	280233531.7612	16.2110
ACRTMKDELRSLNRLL	1.0000	0.0000	0.3041	15.8374	80919596.5307	15.3817
ACTSSDSILCDTYNRG	1.0000	0.0000	0.3673	16.1606	117398693.6865	15.6301
ADAMANEDPRYESTDY	1.0000	0.0000	0.2909	16.3765	150523588.0913	15.7960
ADANATIIPKLTLCKN	1.0000	0.0000	0.2538	15.3799	47786776.3449	15.0300
ADAPLNDQQSVSHNNA	1.0000	0.0000	0.2860	15.1074	34917876.2650	14.8206
ADDCDRGTSYLLIMNK	1.0000	0.0000	0.3192	16.3718	149715165.1741	15.7924
ADEGGGVVNTIATNQY	1.0000	0.0000	0.2618	16.3335	143258682.5594	15.7630
ADEKGNNASTGPLKAA	1.0000	0.0000	0.2439	15.0308	31972140.5929	14.7617
ADEKNSDSKMISPQQV	1.0000	0.0000	0.2873	15.2393	40648237.1731	14.9220
ADEMLVSKASQLKDRS	1.0000	0.0000	0.2851	15.2232	39899123.5725	14.9096
ADETKHLSIVSPKDYP	1.0000	0.0000	0.2827	15.6752	67134881.4375	15.2570
ADEYGRSQLHVTLNSN	1.0000	0.0000	0.3131	15.6019	61702747.2310	15.2007
ADFFYHRQVNENFFLD	1.0000	0.0000	0.3100	17.1840	381372920.8739	16.4167
ADFKRTIRNSTKLKLH	1.0000	0.0000	0.2703	15.5112	55588112.3911	15.1310
ADFLSLAGKKLSLVST	1.0000	0.0000	0.2678	14.6962	21751014.8727	14.5046
ADGFAKTTEELISFHL	1.0000	0.0000	0.2716	15.9752	94835633.2442	15.4876
ADGQSRDQFILLSRDM	1.0000	0.0000	0.2968	16.0984	109291889.1741	15.5823
ADHFKNQVYHKHDDKV	1.0000	0.0000	0.2922	17.3220	447049780.0738	16.5228
ADKIKTKELDSIKKTH	1.0000	0.0000	0.2368	15.2628	41761719.7962	14.9401
ADKLAPSRNHFYLNLN	1.0000	0.0000	0.3003	15.4124	49612403.3971	15.0551
ADKNIDMDLNPKAGST	1.0000	0.0000	0.2580	15.2220	39845865.7378	14.9087
ADKPLNPFPADTADEM	1.0000	0.0000	0.2386	15.8502	82126693.6047	15.3916
ADLDMTENKVGESICP	1.0000	0.0000	0.2949	16.1427	115007402.1116	15.6164
ADLRYLKRDPVAYPQA	1.0000	0.0000	0.2500	16.5981	194281264.8760	15.9664
ADLSLCASRINAPSPS	1.0000	0.0000	0.3009	14.8429	25752090.9713	14.6173
ADLTQLYEKAQYVSTI	1.0000	0.0000	0.2742	16.0356	101663894.1325	15.5340
ADMEGHFKVPPLLFTN	1.0000	0.0000	0.2806	16.5159	176730219.6443	15.9032
ADNDLKRQIEEIYLKN	1.0000	0.0000	0.2487	15.5246	56452348.3913	15.1413
ADNDQAGVQVTTISAL	1.0000	0.0000	0.2516	15.6289	63653062.8509	15.2214
ADNLPSQDSEEQFLLP	1.0000	0.0000	0.2620	14.9798	30147551.5157	14.7225
ADNNQSGIGLSARSDP	1.0000	0.0000	0.2799	14.8803	26886803.9716	14.6461
ADNNSDKSSKVQLMTE	1.0000	0.0000	0.2795	14.7309	22638399.5430	14.5312
ADNQNVRQRSMEANVI	1.0000	0.0000	0.2912	15.8975	86721211.3316	15.4279
ADNSSPPVESVPRSLL	1.0000	0.0000	0.2737	14.5046	17444898.3746	14.3573
ADPQSNILPMTENKVG	1.0000	0.0000	0.2680	15.4598	52391559.6975	15.0914
ADPTYGDIANISCQTL	1.0000	0.0000	0.2951	16.1478	115686088.1627	15.6203
ADQETENLADDCDRGT	1.0000	0.0000	0.2564	16.2187	125519113.3251	15.6747
ADQISTFQLFWENAFE	1.0000	0.0000	0.3379	16.9668	297026750.8166	16.2498
ADQSGSLNRNNKTNNT	1.0000	0.0000	0.2562	14.1711	11882437.2635	14.1009
ADRLYNTVLSEADLRY	1.0000	0.0000	0.2900	15.8803	85020954.1409	15.4147
ADRMANNDSALTEFQM	1.0000	0.0000	0.2975	15.9998	97562296.8348	15.5065
ADSLGRVETSRFWKFR	1.0000	0.0000	0.3568	17.0425	324071921.3188	16.3080
ADSLQIQANNNGHGNK	1.0000	0.0000	0.2851	15.2556	41414064.7215	14.9345
ADSQERDLNKNPNQCS	1.0000	0.0000	0.2994	15.2240	39934667.5574	14.9102
ADSTVNSEFSVSAIFP	1.0000	0.0000	0.3036	15.1125	35123814.3864	14.8245
ADTADEMLVSKASQLK	1.0000	0.0000	0.2656	15.3204	44626468.0837	14.9843
ADTGTSYEDDNFQLKN	1.0000	0.0000	0.2770	15.5541	58402433.7560	15.1640
ADTHKLLVTDHSYDFP	1.0000	0.0000	0.2989	16.3960	153948368.2876	15.8110
ADTIDCGGNNDKANSD	1.0000	0.0000	0.2889	15.5899	60855744.0520	15.1914
ADTPGSNNALENHATH	1.0000	0.0000	0.2859	15.3962	48690981.0014	15.0425
ADVKTSLLYSPLTLPK	1.0000	0.0000	0.2573	14.8376	25597113.7907	14.6133
ADVNMTENKVGESICP	1.0000	0.0000	0.3069	16.1904	121491706.1273	15.6530
ADYNGLPQDLDGNLSF	1.0000	0.0000	0.2875	15.5960	61284334.7117	15.1961
AEAFSIRKSSSSSNQN	1.0000	0.0000	0.2874	14.0797	10695947.1486	14.0307
AECENQGPTIAEKSSS	1.0000	0.0000	0.3001	15.3587	46636138.6422	15.0138
AEDEQSLSLIYCDRDL	1.0000	0.0000	0.3088	15.9216	89162189.0184	15.4464
AEDSNNEKLGMTIAAN	1.0000	0.0000	0.2634	15.0763	33692597.8136	14.7967
AEDSSAQKMTENKVGE	1.0000	0.0000	0.2762	15.4979	54744153.3449	15.1208
AEDYRLFTNNDSSRTG	1.0000	0.0000	0.2999	15.4906	54283953.8258	15.1151
AEETTLSKWSVDEIHE	1.0000	0.0000	0.3271	16.3202	141084365.2145	15.7528
AEFSDLLPAECCEERQ	1.0000	0.0000	0.3146	16.7460	230349161.1978	16.0801
AEGHVPKEQLASMTNL	1.0000	0.0000	0.2834	15.8735	84357986.4045	15.4094
AEIISVNDGTDCHWVA	1.0000	0.0000	0.3640	17.5037	551058062.4572	16.6624
AEKMSPKEFITKKHKS	1.0000	0.0000	0.2851	15.7113	69989342.2948	15.2848
AEKNACRTMKDELRSL	1.0000	0.0000	0.2958	15.9387	90934242.3941	15.4596
AEKSPSKRANRSTNLD	1.0000	0.0000	0.2584	14.4290	15991649.7801	14.2992
AEKSSSKVDWRSQIQN	1.0000	0.0000	0.3479	15.7498	73159098.0983	15.3144
AELFGTDPLELFGADE	1.0000	0.0000	0.2367	16.0287	100860542.1058	15.5287
AELHSECTTPEKDAEC	1.0000	0.0000	0.3118	16.5672	187484055.2514	15.9426
AELLYMEILFSTANSD	1.0000	0.0000	0.2979	15.4348	50905842.5601	15.0722
AELSETLEIVQPLSKQ	1.0000	0.0000	0.2481	14.9570	29366085.2203	14.7050
AEMLLHHHIYETEEFF	1.0000	0.0000	0.3023	17.5581	586673182.8312	16.7042
AEMTENKVGESICPAA	1.0000	0.0000	0.2922	16.2894	136163066.7500	15.7291
AENALKTINKNILMPS	1.0000	0.0000	0.2519	14.7129	22172503.0863	14.5174
AENKDLPIQLISKKNR	1.0000	0.0000	0.2394	14.8207	25101965.0479	14.6002
AENLTNLSLKSEYNGK	1.0000	0.0000	0.2635	14.4289	15988653.7026	14.2991
AENNSMMIKYKMTENK	1.0000	0.0000	0.3191	15.9140	88381857.4810	15.4406
AEPEQRNQWQFTEFSA	1.0000	0.0000	0.3288	17.0578	329821292.6499	16.3197
AEPGISNPNHMISAKA	1.0000	0.0000	0.2951	15.5280	56669482.1648	15.1438
AEPKMTENKVGESICP	1.0000	0.0000	0.2914	16.1869	121009110.4977	15.6503
AEQKLPGQNRVDQNNA	1.0000	0.0000	0.2523	15.5996	61540477.3942	15.1989
AERKTFAKYNRHLKAK	1.0000	0.0000	0.2680	16.2842	135355941.6095	15.7251
AESELLKTSPLEAQLD	1.0000	0.0000	0.2362	14.6080	19649697.0211	14.4367
AESGETVLSTPFLLST	1.0000	0.0000	0.2682	14.7867	24138419.5072	14.5741
AESGLKIIGNLLLSDD	1.0000	0.0000	0.2512	14.6738	21197307.5542	14.4873
AESQNRNGDLRSATYV	1.0000	0.0000	0.2980	15.5478	57978236.8876	15.1591
AETLSMRQRFPIRSCI	1.0000	0.0000	0.3269	16.5796	190177232.3180	15.9521
AETNKQFIACTSSDSI	1.0000	0.0000	0.3073	15.4275	50483068.1889	15.0667
AETTAKHNPKPSPGES	1.0000	0.0000	0.2638	15.1714	37591367.1832	14.8698
AETTRPTTAGNTKGSR	1.0000	0.0000	0.2454	15.3968	48727656.3781	15.0430
AEVFMTPDWNTSYTER	1.0000	0.0000	0.3535	17.2023	389493223.4664	16.4308
AFANCAILISYLPEKA	1.0000	0.0000	0.3011	16.0923	108521338.7963	15.5776
AFEMSNKSIQSPSHIR	1.0000	0.0000	0.3320	15.4912	54320466.5549	15.1156
AFFVEAYKKMRDFDPS	1.0000	0.0000	0.2918	17.0061	310749484.6452	16.2800
AFHIFGKDYDAVEKVT	1.0000	0.0000	0.2492	17.1504	366912539.2202	16.3909
AFHSSIKVSRMSPDIK	1.0000	0.0000	0.3309	15.6875	68097504.4310	15.2665
AFIESISKKDNNLNQN	1.0000	0.0000	0.2612	14.4428	16247046.1851	14.3098
AFKAPEESANSHEEDY	1.0000	0.0000	0.2981	15.8553	82610813.7427	15.3955
AFKESTYFGHLLRQNK	1.0000	0.0000	0.3101	16.3032	138346979.1937	15.7397
AFKSSTPYAYNSTQGG	1.0000	0.0000	0.3288	15.8057	78024976.4070	15.3573
AFMVDKACNPIQDHQG	1.0000	0.0000	0.2891	17.4048	491780190.5692	16.5864
AFNLLDEPGPEHYQSK	1.0000	0.0000	0.2923	16.0483	103165156.7298	15.5438
AFPLEQLKIVETTMMT	1.0000	0.0000	0.2548	16.3162	140428954.4516	15.7497
AFPVFDIDEAVTMGLN	1.0000	0.0000	0.2595	16.5566	185214716.1386	15.9345
AFQNHPPSGHANISVL	1.0000	0.0000	0.3219	15.8986	86828882.4216	15.4287
AFSIRKSSSSSNQNDN	1.0000	0.0000	0.2821	13.8653	8356639.1392	13.8659
AFSPSMGEERICLFQD	1.0000	0.0000	0.3346	16.7625	234768467.6661	16.0928
AFTTSNSGAWNQDVNS	1.0000	0.0000	0.3534	15.7534	73465036.6154	15.3171
AFVNLLTVPNDISRIA	1.0000	0.0000	0.2651	15.3570	46545143.1448	15.0125
AFYANTSAIVMLIKNK	1.0000	0.0000	0.2939	15.8031	77787453.8023	15.3553
AGESHQNFQESLNKPN	1.0000	0.0000	0.2980	15.2402	40687729.8547	14.9227
AGGVKSILHICELSTV	1.0000	0.0000	0.3203	16.2182	125454274.5118	15.6744
AGIALPFSTYSLSEHR	1.0000	0.0000	0.3209	15.7624	74229694.2079	15.3241
AGKKLSLVSTASTLKD	1.0000	0.0000	0.2504	14.4704	16771146.4527	14.3310
AGKKWIKMTSTITANQ	1.0000	0.0000	0.3179	16.4496	163748973.8277	15.8523
AGKSEKRSAIILLTYN	1.0000	0.0000	0.2732	15.1544	36862846.1968	14.8567
AGLGEYACQFMIFGLS	1.0000	0.0000	0.3340	17.4103	494900792.7473	16.5907
AGLIGDNALGYEVHTA	1.0000	0.0000	0.2689	16.4586	165458369.1653	15.8592
AGLKRNTYKNPMATPS	1.0000	0.0000	0.2840	15.5770	59961304.4815	15.1815
AGNNVSRKYLVVLNHE	1.0000	0.0000	0.3133	15.8275	80004678.9573	15.3741
AGNRDHNAQPNDISKQ	1.0000	0.0000	0.2800	15.5942	61159359.0463	15.1947
AGNTKGSRSHEAVHSL	1.0000	0.0000	0.3227	15.6526	65417291.5694	15.2397
AGPHTKTKHRNYPGLG	1.0000	0.0000	0.2834	16.6718	211472614.8645	16.0230
AGPPMPMPSYRLFDQP	1.0000	0.0000	0.2960	16.8713	266095145.9890	16.1764
AGPRATTLQSSNLSDE	1.0000	0.0000	0.2638	14.6618	20905679.7667	14.4781
AGQLNPQLDINFKQNS	1.0000	0.0000	0.2694	15.1595	37080350.7514	14.8607
AGRNSNEKSTRDSQNG	1.0000	0.0000	0.2849	14.7861	24121170.0677	14.5736
AGSGNNISIDRNQSRA	1.0000	0.0000	0.2908	14.9489	29095962.7556	14.6988
AGSTCDTSDDMTENKV	1.0000	0.0000	0.3100	15.8863	85609654.5956	15.4193
AGSTSVNKVMTENKVG	1.0000	0.0000	0.2950	15.5017	54984069.1010	15.1237
AGTYSIMYQSNLVSNL	1.0000	0.0000	0.3391	15.5326	56975247.6046	15.1474
AGVQVTTISALSPKSL	1.0000	0.0000	0.2681	14.9441	28934957.7119	14.6951
AGVSANDETPSQQHPE	1.0000	0.0000	0.2821	15.7012	69181487.9193	15.2770
AGYLITLSNNNDNGLP	1.0000	0.0000	0.2712	14.7654	23555341.0161	14.5578
AHAERKTFAKYNRHLK	1.0000	0.0000	0.2851	16.6815	213861018.7050	16.0305
AHALWMTSIKQAIEAT	1.0000	0.0000	0.3267	16.9362	286723290.9185	16.2262
AHDLCSRLIFNLKPRE	1.0000	0.0000	0.3124	16.1584	117108575.7539	15.6284
AHDSRVSQTCNPLSEL	1.0000	0.0000	0.3287	15.5868	60638959.5776	15.1890
AHFSMISIRHNTSRRD	1.0000	0.0000	0.3538	16.2857	135589096.2402	15.7263
AHGNTSKNFKKELIFK	1.0000	0.0000	0.2835	15.5507	58175311.0695	15.1614
AHGVFFNIQIQGATLP	1.0000	0.0000	0.2633	16.7545	232609062.1316	16.0866
AHHGRGFETVRRLHVA	1.0000	0.0000	0.2606	17.7172	704626477.8959	16.8265
AHHLFILSLRRQLSPL	1.0000	0.0000	0.3113	15.7523	73370554.7074	15.3163
AHITSTAETTRPTTAG	1.0000	0.0000	0.2464	15.6976	68892920.9698	15.2742
AHKSPHIKNREENSRT	1.0000	0.0000	0.2981	15.5015	54970588.4048	15.1235
AHLDFLKAMANIRLAY	1.0000	0.0000	0.2891	16.4898	171509493.1968	15.8832
AHMLSLDDDVQTEYHF	1.0000	0.0000	0.3182	16.9555	293161851.1350	16.2411
AHMTENKVGESICPAA	2.0000	15.9884	0.3117	16.9277	401561864.8944	15.9884
AHQVDSGPEANQDKGP	1.0000	0.0000	0.2672	16.1320	113602952.9563	15.6082
AHSKPTWPIKGSKPAS	1.0000	0.0000	0.3392	16.1061	110260338.1512	15.5882
AHSMTIMTFVVSIIKK	1.0000	0.0000	0.3182	16.4504	163892788.5953	15.8528
AHSQGFVISKFGINIQ	1.0000	0.0000	0.3148	16.3515	146260726.8821	15.7769
AHSRQKFIAHGVFFNI	1.0000	0.0000	0.3135	17.1030	347432694.9045	16.3545
AHSYVNKSDDAELLYM	1.0000	0.0000	0.3363	16.1524	116297443.0277	15.6238
AHWTWGKEAVTDTKSK	1.0000	0.0000	0.3784	17.6776	673204587.2756	16.7961
AHYHANNAHDLCSRLI	1.0000	0.0000	0.3667	16.8404	256799045.5710	16.1527
AIAMSVQQNTDGLSAK	1.0000	0.0000	0.2828	15.5432	57672771.4884	15.1556
AIAPNPSTHGSNKKIF	1.0000	0.0000	0.2847	15.2986	43518559.5561	14.9676
AICNRDEMRPPNGLPS	1.0000	0.0000	0.3092	16.1527	116332396.0400	15.6240
AICQANTDLRPTKSVN	1.0000	0.0000	0.2846	15.6315	63842417.5203	15.2234
AICQEPISFTRLLNPQ	1.0000	0.0000	0.2911	16.0053	98178307.1742	15.5107
AIDNFYDSSEFDHRKN	1.0000	0.0000	0.3252	16.0275	100717363.9939	15.5278
AIEATIKCSTVVPNSL	1.0000	0.0000	0.2889	15.4708	53062329.8626	15.0999
AIENCSAYSMSGPSRI	1.0000	0.0000	0.3639	15.9263	89643464.4321	15.4500
AIESVEQNDSAKEHPD	1.0000	0.0000	0.2725	15.5044	55152863.4212	15.1257
AIFPRNIYSGSSRSFS	1.0000	0.0000	0.3452	15.3676	47118378.5212	15.0206
AIFYLQESWFWECEMH	1.0000	0.0000	0.4670	19.4220	5016441087.7814	18.1369
AIGRGHNNLEDQNQKK	1.0000	0.0000	0.2693	15.7954	77102369.8806	15.3494
AIGTELQIMTNDHRSY	1.0000	0.0000	0.3021	16.3801	151160207.5636	15.7988
AIGTKTIRLTSWIAGK	1.0000	0.0000	0.2997	16.4380	161571442.9754	15.8433
AIILLTYNNFYMIQQD	1.0000	0.0000	0.2990	16.4589	165502822.6105	15.8594
AIKKKILIGPSMIAIG	1.0000	0.0000	0.2494	15.7967	77218497.0956	15.3504
AIKKTQIRDLVRAFTT	1.0000	0.0000	0.2243	16.0468	102987909.4622	15.5427
AIKSQTPRKTIHTKFA	1.0000	0.0000	0.2557	15.9028	87251707.9041	15.4320
AILFADVKTSLLYSPL	1.0000	0.0000	0.2768	15.2392	40640229.6984	14.9219
AILFATKTDTRVNSET	1.0000	0.0000	0.2488	15.3194	44574388.9076	14.9836
AILISYLPEKASQNPL	1.0000	0.0000	0.2648	14.9465	29013862.7383	14.6969
AILSVAPHRIPVYTTM	1.0000	0.0000	0.2903	16.5998	194654188.1784	15.9677
AILVMTENKVGESICP	1.0000	0.0000	0.3000	16.2626	132021839.6666	15.7085
AIMRPDKSTMRSQNMR	1.0000	0.0000	0.3230	16.3176	140666515.1261	15.7508
AIPGADGQSRDQFILL	1.0000	0.0000	0.2557	16.0604	104605270.1542	15.5531
AIPGHYMLTLSTARPW	1.0000	0.0000	0.3574	17.3124	442169770.2037	16.5154
AIPNNFNNSTLFRTII	1.0000	0.0000	0.2720	14.9713	29855394.8729	14.7160
AIPQFVASNRSNVREL	1.0000	0.0000	0.2898	15.4866	54034537.5153	15.1121
AIQNPIARSQVLSLSL	1.0000	0.0000	0.2708	14.7526	23209090.7164	14.5479
AIQNVIGKQNTTEGHL	1.0000	0.0000	0.2595	15.9374	90795244.6421	15.4585
AIQVNWLIYVRFSIDP	1.0000	0.0000	0.3453	17.1912	384583051.3979	16.4223
AIRGNASHFNMASVAI	1.0000	0.0000	0.3242	16.1255	112753853.9761	15.6031
AIRVNSDTLPITIMNT	1.0000	0.0000	0.2632	15.3189	44548778.7799	14.9832
AISKLAQNVFKCNKRF	1.0000	0.0000	0.3122	16.1183	111820765.1416	15.5976
AISSVLGENRVESYRL	1.0000	0.0000	0.3085	15.4281	50514510.3917	15.0671
AITIPPTDFYASSANK	1.0000	0.0000	0.2748	15.4004	48928174.4521	15.0458
AITSGPSSTLSSIVEF	1.0000	0.0000	0.2878	14.5974	19411816.6028	14.4286
AIVIVVLEVNTGPVNA	1.0000	0.0000	0.2479	15.9229	89296141.9507	15.4474
AIVKSLVPWSNENFLS	1.0000	0.0000	0.3429	15.6265	63479524.5891	15.2196
AIVMLIKNKRIRSSGR	1.0000	0.0000	0.2924	15.7251	71106674.3359	15.2954
AIWENGDLNPLTIGME	1.0000	0.0000	0.3155	16.5770	189612344.9529	15.9502
AIYFNLAQPSAIRVNS	1.0000	0.0000	0.3006	15.5985	61466753.7297	15.1981
AKAHWTWGKEAVTDTK	1.0000	0.0000	0.3484	17.9692	941830980.3095	17.0202
AKANLTPKNTDQASCQ	1.0000	0.0000	0.2752	15.4110	49531328.6671	15.0540
AKATLQRPLQTGASTD	1.0000	0.0000	0.2384	15.4106	49506755.5547	15.0536
AKDSLAKVATSDEFDK	1.0000	0.0000	0.2535	15.2245	39957498.2746	14.9106
AKEHPDKTKPNQQPGC	1.0000	0.0000	0.2686	16.4620	166093582.1615	15.8617
AKELTENNIQCNMSDT	1.0000	0.0000	0.2972	15.4839	53864916.3597	15.1100
AKEMDDQSPHSIGQDS	1.0000	0.0000	0.3073	15.8657	83605129.8108	15.4035
AKETSTNPQISFEVLS	1.0000	0.0000	0.2709	14.8250	25226051.0228	14.6035
AKFEITYFPKGLMNSQ	1.0000	0.0000	0.3012	16.3020	138157126.6668	15.7388
AKGPNSVEGNNKTIET	1.0000	0.0000	0.2519	14.9778	30081073.8165	14.7210
AKGRDVSETYKPTGVT	1.0000	0.0000	0.2604	16.1496	115928720.0259	15.6217
AKGSNITKKRIKKITD	1.0000	0.0000	0.2336	15.1221	35516610.0997	14.8319
AKGSQTVSPAAHSKPT	1.0000	0.0000	0.2840	15.3592	46663883.0727	15.0142
AKHNPKPSPGESSKFR	1.0000	0.0000	0.2975	15.3177	44487374.5204	14.9823
AKINNNVTIPNVFANR	1.0000	0.0000	0.2647	15.2074	39179142.7730	14.8974
AKITEDRLSSAITSGP	1.0000	0.0000	0.2583	14.8760	26751946.1729	14.6427
AKIYWEDLYEDPRRKI	1.0000	0.0000	0.3020	17.4356	509512987.9049	16.6101
AKKANDGNSNLQPEDG	1.0000	0.0000	0.2529	14.9612	29510223.8145	14.7082
AKKSKRRKPVEKEQPS	1.0000	0.0000	0.2519	15.3361	45437203.8296	14.9964
AKKTYRRRRKENPPNL	1.0000	0.0000	0.2569	15.7642	74378926.8322	15.3254
AKKYSYPMLLTGIACI	1.0000	0.0000	0.3242	16.7200	223535263.0456	16.0600
AKLAPSQTDKGEVFNK	1.0000	0.0000	0.2533	15.4762	53388730.1148	15.1040
AKLSRKSQKEILIEGV	1.0000	0.0000	0.2568	15.2344	40417745.0376	14.9182
AKMMTENKVGESICPA	1.0000	0.0000	0.3110	16.5416	182041699.1626	15.9230
AKNEVRYKYHFAAVAG	1.0000	0.0000	0.2788	17.2395	406546444.4540	16.4594
AKNQLRRLKSRGPAVD	1.0000	0.0000	0.2597	15.6135	62534970.4963	15.2096
AKNSSSPPLDSTQLSG	1.0000	0.0000	0.2608	13.9581	9298299.5200	13.9372
AKPDYQTDYNGLLGPE	1.0000	0.0000	0.2640	16.1795	119979423.8625	15.6446
AKPPVLTLSLNSEGAP	1.0000	0.0000	0.2482	14.6767	21268450.5996	14.4896
AKQELAKELTENNIQC	1.0000	0.0000	0.2616	15.6090	62214470.1142	15.2062
AKQKAYSGSLNEGSDQ	1.0000	0.0000	0.2960	15.2707	42140943.7612	14.9461
AKRKPTIEAHSRQKFI	1.0000	0.0000	0.2592	16.1618	117561839.4833	15.6310
AKSSIIMTENKVGESI	1.0000	0.0000	0.2840	15.1329	35959049.3503	14.8402
AKSVGTVEIPRSMKDM	1.0000	0.0000	0.2958	16.1853	120783814.3563	15.6491
AKSVSGNNLQPPGKNR	1.0000	0.0000	0.2745	14.8969	27405759.9933	14.6588
AKSVWSKDKNEFAKSI	1.0000	0.0000	0.3347	15.8387	81047628.9354	15.3827
AKTERIDFKVKPTTSV	1.0000	0.0000	0.2429	15.7160	70366817.4398	15.2884
AKTTEELISFHLRFLI	1.0000	0.0000	0.2732	15.8125	78638575.7869	15.3626
AKVNNLANIAQGDDMS	1.0000	0.0000	0.2764	15.3792	47751869.5634	15.0295
AKYNRHLKAKMMTENK	1.0000	0.0000	0.3006	16.3457	145293145.6196	15.7724
ALACNSTVQNKPKNTT	1.0000	0.0000	0.2783	15.1447	36451097.7622	14.8493
ALAGLKRNTYKNPMAT	1.0000	0.0000	0.2695	15.7419	72501209.9750	15.3083
ALANSDRLTQKKIKQV	1.0000	0.0000	0.2449	15.2085	39229911.1546	14.8983
ALDAVPPDFHTLRKRI	1.0000	0.0000	0.2418	16.3177	140680320.1712	15.7509
ALDGPHIKLPVKLTIK	1.0000	0.0000	0.2336	15.6848	67883996.3836	15.2644
ALDTLCASNGVYDEGT	1.0000	0.0000	0.3050	16.1728	119057760.2288	15.6395
ALEAVNKASTILFKHN	1.0000	0.0000	0.2721	15.3177	44483872.4903	14.9822
ALEHSEDGLKSIARAQ	1.0000	0.0000	0.2748	15.5921	61012927.9820	15.1931
ALEITTEQVCFNENEA	1.0000	0.0000	0.2744	16.0762	106531222.5438	15.5652
ALENHATHVTSSQEPA	1.0000	0.0000	0.2933	15.6168	62771776.0184	15.2121
ALFDMSPEQPAEPGIS	1.0000	0.0000	0.2795	15.8408	81244369.7107	15.3843
ALGNDLGQTSFKYNSC	1.0000	0.0000	0.3375	15.8684	83859206.5004	15.4055
ALGQKFSTLALVDKVI	1.0000	0.0000	0.2555	15.6240	63296027.1373	15.2177
ALGRNLNFAPTMNPDN	1.0000	0.0000	0.2757	15.3844	48035701.8438	15.0335
ALGYEVHTAEAFSIRK	1.0000	0.0000	0.2839	16.5498	183758840.0303	15.9292
ALHAICNRDEMRPPNG	1.0000	0.0000	0.3059	16.7926	243042020.8774	16.1159
ALHDKITSPLQFVPSE	1.0000	0.0000	0.2797	15.5753	59840667.6895	15.1802
ALHTNQDARKGNLPPV	1.0000	0.0000	0.2586	15.7416	72475625.8759	15.3081
ALIFFTNQNKKTTING	1.0000	0.0000	0.2573	15.3774	47651518.3861	15.0281
ALIHSKPMNMDCFNPI	1.0000	0.0000	0.3469	16.6205	199359618.2074	15.9836
ALIIWKIFQLKILDDQ	1.0000	0.0000	0.2857	16.6733	211846921.4504	16.0242
ALIYQKYECLQNTNPN	1.0000	0.0000	0.3128	16.1240	112561661.7753	15.6020
ALKDILTSFSGQTKIE	1.0000	0.0000	0.2573	15.1545	36865837.9599	14.8568
ALKTINKNILMPSDQS	1.0000	0.0000	0.2632	14.7383	22831655.3409	14.5369
ALMKPKCHNMQPDDER	1.0000	0.0000	0.3033	17.0219	316446848.3141	16.2921
ALNAHSYVNKSDDAEL	1.0000	0.0000	0.2952	15.2845	42816806.2622	14.9567
ALNEFLVAVPEPRGTA	1.0000	0.0000	0.2420	15.9528	92419388.9835	15.4704
ALNGANEGNERVKDEV	1.0000	0.0000	0.2533	15.5929	61066811.7547	15.1937
ALNGRTNQNNPNADSQ	1.0000	0.0000	0.2621	14.6723	21159166.8926	14.4861
ALNLLKLTVLTLHRKN	1.0000	0.0000	0.2473	14.8263	25264765.8694	14.6045
ALNPRKNRTDSGLCTA	1.0000	0.0000	0.2870	15.5243	56431447.1645	15.1410
ALNTLAFANCAILISY	1.0000	0.0000	0.3085	15.7511	73268343.6460	15.3154
ALPDLVQKGPLFLNSD	1.0000	0.0000	0.2578	15.2322	40314453.1940	14.9165
ALPFSTYSLSEHRYSK	1.0000	0.0000	0.3450	15.6063	62018712.5328	15.2041
ALQPSQIAGPRATTLQ	1.0000	0.0000	0.2421	15.6201	63013208.6261	15.2147
ALQTSNKATAQAMNPF	1.0000	0.0000	0.2731	15.4957	54601349.4191	15.1190
ALRETYSDNLGENLQP	1.0000	0.0000	0.2707	15.2607	41658046.0659	14.9384
ALRHSLGRSVAKQELA	1.0000	0.0000	0.2873	15.6928	68511802.8474	15.2705
ALRIVKLQNQLNNQMG	1.0000	0.0000	0.2755	15.6474	65023222.3949	15.2356
ALRKNIDQSRVSLLLR	1.0000	0.0000	0.2683	14.9897	30493894.0148	14.7301
ALRSGNESSQQSNMIA	1.0000	0.0000	0.3056	14.8778	26807440.6704	14.6441
ALSACANDTLNGQLPP	1.0000	0.0000	0.2807	15.3523	46293717.9595	15.0088
ALSAVSHRNLHTNHRY	1.0000	0.0000	0.3544	16.1758	119478738.7737	15.6418
ALSNMLALMKPKCHNM	1.0000	0.0000	0.3560	16.3671	148914294.0642	15.7889
ALSPKSLNNIDKINCK	1.0000	0.0000	0.2749	14.6559	20764124.4272	14.4736
ALSSFDKKSPMLHVNT	1.0000	0.0000	0.3104	15.2612	41685363.4032	14.9388
ALSVCNLGKNYLPEFN	1.0000	0.0000	0.3240	15.7352	71936496.5692	15.3031
ALSVKSGMNDSTQETS	1.0000	0.0000	0.2930	14.7881	24177826.5968	14.5752
ALSYDLLETYDNLFKI	1.0000	0.0000	0.2852	15.5264	56567034.5493	15.1426
ALTEAQYTNKLFCSST	1.0000	0.0000	0.3158	15.6755	67161165.6413	15.2572
ALTEFQMLNRQISKSS	1.0000	0.0000	0.2992	15.1854	38202697.1672	14.8806
ALTELIRSRSAKGSQT	1.0000	0.0000	0.2684	14.9525	29215165.3703	14.7015
ALTNGTAAIDNFYDSS	1.0000	0.0000	0.2877	15.2738	42292363.0232	14.9485
ALVDKVIECVHDRANG	1.0000	0.0000	0.2804	16.9113	278631072.8724	16.2071
ALVKLKHFNPKHDGIR	1.0000	0.0000	0.2753	16.3830	151655768.1974	15.8010
ALVQTMSSTFVEMCLS	1.0000	0.0000	0.3615	16.2906	136358803.1641	15.7300
ALWMTSIKQAIEATIK	1.0000	0.0000	0.3064	16.5344	180535904.1785	15.9174
ALYYKILEDDEHSDNQ	1.0000	0.0000	0.2959	16.0719	106008761.1134	15.5620
AMAENKDLPIQLISKK	1.0000	0.0000	0.2502	15.2445	40889363.5851	14.9260
AMANEDPRYESTDYFT	1.0000	0.0000	0.3026	16.5238	178348226.6356	15.9093
AMANIRLAYSSKNANA	1.0000	0.0000	0.2988	15.2219	39838699.1407	14.9086
AMDPMYNLRCYCNRIA	1.0000	0.0000	0.3731	17.8936	863310127.9405	16.9621
AMDQGDAGQLNPQLDI	1.0000	0.0000	0.2476	16.1815	120264444.5958	15.6462
AMELLVESNITDERSR	1.0000	0.0000	0.2801	15.3627	46849403.8128	15.0168
AMESKRIHSKEQGSNM	1.0000	0.0000	0.3349	15.9349	90531463.2425	15.4566
AMFEEAFIESISKKDN	1.0000	0.0000	0.2884	15.6969	68834771.6406	15.2737
AMILKFGMNDNEVNRP	1.0000	0.0000	0.2933	16.2021	123150787.7575	15.6620
AMLRTATSISKWRYQL	1.0000	0.0000	0.3610	16.7479	230850040.4843	16.0815
AMNPFKDVTYYPKNSI	1.0000	0.0000	0.3130	16.2331	127620912.2175	15.6858
AMPPNHLDVVIFFSGP	1.0000	0.0000	0.3059	16.6336	202390900.8183	15.9937
AMSAGESHQNFQESLN	1.0000	0.0000	0.3310	15.5889	60785958.8620	15.1907
AMSIRTSVRSLYVIGD	1.0000	0.0000	0.3255	16.0616	104750612.8340	15.5540
AMSSSVVQEMLILWGM	1.0000	0.0000	0.4083	17.0972	345112226.5512	16.3500
AMSVQQNTDGLSAKSV	1.0000	0.0000	0.3011	15.3714	47322197.4921	15.0235
AMTENKVGESICPAAP	3.0000	31.4413	0.2920	16.7555	403356381.4566	15.7206
AMTMLLTYDNQYNLSE	1.0000	0.0000	0.3226	15.9400	91065519.5570	15.4605
AMTRSKSQWVIGQKDM	1.0000	0.0000	0.3642	17.2418	407649386.3765	16.4612
ANAADETKHLSIVSPK	1.0000	0.0000	0.2662	15.1507	36703797.4849	14.8539
ANADTGTSYEDDNFQL	1.0000	0.0000	0.2783	15.6299	63723751.0236	15.2222
ANANDENSPRSFNVLG	1.0000	0.0000	0.2832	14.8490	25934248.5241	14.6220
ANASNQGTIQFGYSCA	1.0000	0.0000	0.3441	16.3312	142875912.6876	15.7612
ANATIIPKLTLCKNEF	1.0000	0.0000	0.2666	15.5918	60991267.4824	15.1929
ANATMTENKVGESICP	1.0000	0.0000	0.3008	15.9991	97485919.3453	15.5060
ANCAILISYLPEKASQ	1.0000	0.0000	0.3061	15.6576	65794239.1822	15.2435
ANDENSPRSFNVLGQD	1.0000	0.0000	0.2868	15.1503	36689604.2321	14.8536
ANDETPSQQHPELTVQ	1.0000	0.0000	0.2624	15.7160	70368103.6700	15.2884
ANDFSPIIFLIGVMTE	1.0000	0.0000	0.2830	16.1451	115326629.1312	15.6182
ANDGNSNLQPEDGTGH	1.0000	0.0000	0.2829	15.4772	53451196.5191	15.1048
ANDMRTERLADTIDCG	1.0000	0.0000	0.2750	16.5805	190379831.9768	15.9529
ANDTLNGQLPPEEQVA	1.0000	0.0000	0.2371	15.4304	50651331.0628	15.0689
ANEDPRYESTDYFTIL	1.0000	0.0000	0.2870	16.0537	103800250.6142	15.5479
ANEEDIDNQYDLFLVE	1.0000	0.0000	0.2617	15.8848	85465473.8922	15.4182
ANEFQLKKSEKFDAGS	1.0000	0.0000	0.2772	15.3837	47996481.9727	15.0329
ANEGNERVKDEVRDEL	1.0000	0.0000	0.2430	15.7890	76540160.4656	15.3445
ANETNDQVLAVSFERY	1.0000	0.0000	0.2895	15.9249	89500132.8984	15.4489
ANFLVNVNASPITKFD	1.0000	0.0000	0.2762	15.3227	44742696.0431	14.9861
ANFPNKASSALQPSQI	1.0000	0.0000	0.2743	14.7296	22603865.9090	14.5302
ANFVKHSQMLESFNYI	1.0000	0.0000	0.3510	16.2812	134885570.5211	15.7228
ANGDNTVNIQQYDDNL	1.0000	0.0000	0.2725	15.5342	57077684.6502	15.1486
ANGFLKIIVSKMTNNP	1.0000	0.0000	0.2820	15.3439	45848027.8479	15.0024
ANHHPIGDSSTNSPKA	1.0000	0.0000	0.3037	15.1811	38010960.8029	14.8772
ANHLLNEFKPATMSKV	1.0000	0.0000	0.2923	15.6076	62112572.8531	15.2051
ANHTDNSSRTPRMTED	1.0000	0.0000	0.2977	15.4942	54509760.5373	15.1179
ANIAQGDDMSIILTVA	1.0000	0.0000	0.2628	15.8169	79038588.2896	15.3660
ANIGPEGSQSNCKLGQ	1.0000	0.0000	0.3124	15.7099	69871571.0526	15.2837
ANIPNMHAQIYTSPTV	1.0000	0.0000	0.3036	16.1527	116342615.1930	15.6241
ANIRLAYSSKNANAAD	1.0000	0.0000	0.2765	14.9052	27666699.1696	14.6652
ANISCQTLQSKIRCSI	1.0000	0.0000	0.3446	15.8722	84233840.9442	15.4085
ANISHILATNAIYFNL	1.0000	0.0000	0.2960	15.4650	52706867.8163	15.0955
ANISVLEPNFMNVVVL	1.0000	0.0000	0.2980	15.6338	64013147.6321	15.2252
ANKSGPNKVRTLDNSN	1.0000	0.0000	0.2599	14.4097	15640230.0864	14.2844
ANKTTTRVSTTKAMTE	1.0000	0.0000	0.2517	15.3344	45350971.2040	14.9951
ANLIILFHMSELRSSL	1.0000	0.0000	0.3129	15.1914	38463392.3901	14.8851
ANLLGNKQLIFESGGM	1.0000	0.0000	0.2916	15.6456	64888439.6967	15.2343
ANLSNSNINQSQCNAS	1.0000	0.0000	0.2954	14.1981	12257404.1845	14.1217
ANLTPKNTDQASCQVR	1.0000	0.0000	0.2885	15.7162	70379649.9400	15.2885
ANLVSLGGSPNDEEKF	1.0000	0.0000	0.2768	15.0646	33239789.6461	14.7877
ANMDSLISQGEKYVCV	1.0000	0.0000	0.3462	16.5040	174328748.3386	15.8941
ANNAHDLCSRLIFNLK	1.0000	0.0000	0.3173	15.6356	64146575.4963	15.2266
ANNDSALTEFQMLNRQ	1.0000	0.0000	0.2865	15.3932	48525804.0329	15.0403
ANNLHYRKDKFGSSKI	1.0000	0.0000	0.3147	15.6474	65020671.5280	15.2356
ANNMTNKELNVFENER	1.0000	0.0000	0.2780	15.2392	40642790.1236	14.9219
ANNNGHGNKSYNDQSP	1.0000	0.0000	0.3142	15.1193	35402648.3607	14.8298
ANNNSLLEESRTSFIR	1.0000	0.0000	0.2744	14.4356	16112963.4696	14.3042
ANNPFLQVIKSSQALT	1.0000	0.0000	0.2701	14.9296	28454889.0928	14.6839
ANNQPTKLATSPIACQ	1.0000	0.0000	0.2760	15.4600	52405816.9480	15.0916
ANNSGASKDSADTHKL	1.0000	0.0000	0.2769	14.6838	21442414.4724	14.4950
ANNTTDYFTNIDGSQL	1.0000	0.0000	0.2819	15.3396	45623006.3037	14.9991
ANPSDKSSLFMHHILT	1.0000	0.0000	0.3292	15.5387	57374367.6376	15.1521
ANQDKGPTNTQQNKKI	1.0000	0.0000	0.2373	15.2227	39877714.2534	14.9092
ANQDLKTGGSSPMNFA	1.0000	0.0000	0.2967	15.4462	51580423.3363	15.0810
ANQETRRTEATAMELL	1.0000	0.0000	0.2429	15.7591	73945883.9118	15.3215
ANQHTDNIAAVPTDEL	1.0000	0.0000	0.2463	15.6552	65607659.6784	15.2416
ANQRSNVRLCGKSKTS	1.0000	0.0000	0.3198	15.3258	44903485.1821	14.9885
ANQRVLLHAGPPMPMP	1.0000	0.0000	0.2805	16.6988	218156320.1981	16.0438
ANRQRNNSFYQPSLYS	1.0000	0.0000	0.3405	15.4992	54821870.4108	15.1217
ANRSTNLDPTSDQDNE	1.0000	0.0000	0.2527	14.5233	17825593.5207	14.3717
ANSANASNQGTIQFGY	1.0000	0.0000	0.3096	15.5746	59792735.1811	15.1797
ANSAQPSKREVTHNHQ	1.0000	0.0000	0.3086	15.7592	73954319.5712	15.3216
ANSDGDQGVLDLKTPL	1.0000	0.0000	0.2501	15.2276	40102857.8658	14.9130
ANSDNCKPHAEPEQRN	1.0000	0.0000	0.3068	15.8724	84252885.2869	15.4086
ANSDRLTQKKIKQVQQ	1.0000	0.0000	0.2509	15.5223	56302193.1639	15.1395
ANSHEEDYSKWATRKP	1.0000	0.0000	0.3557	16.5906	192617295.9246	15.9607
ANSLSWRIFSIRDYNP	1.0000	0.0000	0.3743	16.1899	121434192.8301	15.6527
ANSNLSGNTIELKNGP	1.0000	0.0000	0.2516	14.2102	12429398.7284	14.1310
ANSNSKQRHDYVSSPE	1.0000	0.0000	0.3250	15.1801	37966134.7230	14.8764
ANSNSYPIDNVHVPMT	1.0000	0.0000	0.3279	15.7510	73256859.5708	15.3152
ANTDLRPTKSVNERKA	1.0000	0.0000	0.2469	15.0473	32587051.9877	14.7744
ANTNFLSCRMMKSSEA	1.0000	0.0000	0.3569	15.8006	77561488.9902	15.3534
ANTSAIVMLIKNKRIR	1.0000	0.0000	0.2699	15.4734	53220951.8851	15.1019
ANTSGNCSNSNEGARV	1.0000	0.0000	0.3223	15.0927	34335338.1797	14.8093
ANTTGRIKMTPLSNPM	1.0000	0.0000	0.2824	15.5500	58128986.5493	15.1608
ANYLLRLQDSDFNKNE	1.0000	0.0000	0.2822	15.1775	37856949.0133	14.8745
APDDINLSKSHNETTY	1.0000	0.0000	0.2846	15.1307	35867093.0304	14.8385
APEESANSHEEDYSKW	1.0000	0.0000	0.3647	16.3095	139358800.7792	15.7446
APEHLPSLVVRVLNAN	1.0000	0.0000	0.2793	15.4686	52926917.5971	15.0982
APHNSIDRNLLESAKA	1.0000	0.0000	0.2708	14.9264	28350380.4570	14.6815
APHRIPVYTTMPYVCN	1.0000	0.0000	0.3167	17.6580	658241121.7266	16.7811
APIYLRAAKIYWEDLY	1.0000	0.0000	0.3226	17.5941	611557024.7850	16.7320
APLDAPSNKKIQNAMT	1.0000	0.0000	0.2548	15.1612	37150110.4098	14.8619
APLIVNKIDDNKLGRK	1.0000	0.0000	0.2349	15.2820	42695796.9377	14.9548
APLNDQQSVSHNNALR	1.0000	0.0000	0.2905	15.0724	33542246.1209	14.7937
APLPFQRVKEKNQPEC	1.0000	0.0000	0.2681	16.4611	165925506.9606	15.8611
APLTNNVLFVNSTLEY	1.0000	0.0000	0.2816	15.1113	35076862.8914	14.8236
APNDGDKKQNPIDHTP	1.0000	0.0000	0.2430	15.7032	69336820.6982	15.2785
APNDGQTKKNPAAKDS	1.0000	0.0000	0.2397	15.0499	32684717.9860	14.7764
APNDRNPHGTMANISH	1.0000	0.0000	0.3139	16.0407	102266608.8499	15.5380
APNEANLIILFHMSEL	1.0000	0.0000	0.2900	15.5459	57853324.9682	15.1576
APNEDEEPPPMSNKTS	1.0000	0.0000	0.2612	14.9223	28216306.2284	14.6783
APNEGSKARDAYKQLQ	1.0000	0.0000	0.2662	15.8180	79135596.8614	15.3668
APNFAGLIGDNALGYE	1.0000	0.0000	0.2698	16.0729	106122209.1034	15.5627
APNFEKGTVATSEMFV	1.0000	0.0000	0.2841	16.2600	131638491.3704	15.7065
APNFLLVSETVADQSG	1.0000	0.0000	0.2780	15.3736	47444640.4406	15.0252
APNFNSNNKIENIRTV	1.0000	0.0000	0.2668	14.7846	24081020.9558	14.5725
APNFSLFERSKIENYL	1.0000	0.0000	0.3003	15.3700	47245494.1904	15.0224
APNGKTINDSFVHRSL	1.0000	0.0000	0.2989	15.4770	53442887.2896	15.1047
APNHDQAIKKKILIGP	1.0000	0.0000	0.2359	15.8067	78115725.2408	15.3581
APNHRENLPLHEGENI	1.0000	0.0000	0.2787	15.7508	73247732.0319	15.3152
APNIGLEGGVSNKEIN	1.0000	0.0000	0.2630	15.1796	37947312.5478	14.8761
APNIGSENQMDAKTER	1.0000	0.0000	0.2675	15.6229	63215341.9852	15.2168
APNIKNQHTSPADGFA	1.0000	0.0000	0.2759	15.7462	72855694.3645	15.3116
APNISKSNGGKTGNWE	1.0000	0.0000	0.3305	15.7593	73960404.7998	15.3216
APNKCISQREPSENDT	1.0000	0.0000	0.2914	15.4000	48907639.7445	15.0455
APNKEFYQSNQFTVRM	1.0000	0.0000	0.3162	16.4963	172800063.4955	15.8882
APNKGYEAQNQSYESI	1.0000	0.0000	0.3056	15.7302	71523308.4031	15.2993
APNKLTGFNQFPSSRN	1.0000	0.0000	0.2901	15.1001	34627042.5828	14.8150
APNLELHVHLIGDPPP	1.0000	0.0000	0.2626	16.0235	100262787.2803	15.5248
APNLQDIEQMSQESIS	1.0000	0.0000	0.2870	15.1865	38247096.0105	14.8814
APNLWISDEYNLTGSE	1.0000	0.0000	0.3379	15.8928	86248876.1779	15.4242
APNMGAISKLAQNVFK	1.0000	0.0000	0.2824	15.7346	71887783.3632	15.3027
APNMYKHSQIDISIHQ	1.0000	0.0000	0.3342	16.4759	168770492.6306	15.8724
APNNPETLTSFAIPNV	1.0000	0.0000	0.2537	14.9148	27975172.3204	14.6726
APNNTKNSVTKPIDIS	1.0000	0.0000	0.2455	14.4354	16109963.2012	14.3041
APNNTKSKGSMPHQPI	1.0000	0.0000	0.2951	15.4456	51540671.8685	15.0805
APNPSTHGSNKKIFNT	1.0000	0.0000	0.2841	14.9971	30755510.3167	14.7358
APNPTDLDSEHPGELN	1.0000	0.0000	0.2591	15.1534	36819054.0143	14.8560
APNQETLTQGMPFYLE	1.0000	0.0000	0.2714	16.3303	142736842.6471	15.7606
APNRRTMLRRKESQTP	1.0000	0.0000	0.2700	15.8316	80385105.8239	15.3772
APNRTELIAKGSNITK	1.0000	0.0000	0.2414	14.9367	28690518.9224	14.6894
APNSFSISERTFVNDL	1.0000	0.0000	0.2942	15.0237	31712477.3487	14.7563
APNSHEEQKVVTQEAQ	1.0000	0.0000	0.2648	16.0049	98132892.5494	15.5104
APNSISTTKSHQDHLT	1.0000	0.0000	0.2934	15.0762	33688881.1988	14.7966
APNSRIAAHALWMTSI	1.0000	0.0000	0.3582	16.5979	194221861.8029	15.9662
APNSVAFKESTYFGHL	1.0000	0.0000	0.3244	16.1351	114005620.4398	15.6105
APNTDGIKMEDRPNYV	1.0000	0.0000	0.2677	16.2643	132289481.0135	15.7098
APNTLMGDRHQFIRQH	1.0000	0.0000	0.2845	17.1546	368682745.7276	16.3941
APNTMPSHTIVGNYYV	1.0000	0.0000	0.3320	16.6457	205226147.8445	16.0030
APNTNYVKIKEARSGC	1.0000	0.0000	0.3080	16.1514	116165237.8910	15.6230
APNTSTQKYDNETLTI	1.0000	0.0000	0.2529	15.0247	31748712.3211	14.7570
APNTVRLKSVTLDQID	1.0000	0.0000	0.2474	15.2836	42771003.8387	14.9560
APNVALIHSKPMNMDC	1.0000	0.0000	0.3394	16.5172	176995862.3585	15.9042
APNVHRKPYNISIRSL	1.0000	0.0000	0.3080	15.6283	63608918.1303	15.2210
APNVIPATTIKLMVDV	1.0000	0.0000	0.2409	15.9352	90571209.9148	15.4569
APNVVENDPISMLTDS	1.0000	0.0000	0.2773	15.1513	36728888.7580	14.8543
APNYNNAWATDREESY	1.0000	0.0000	0.3555	16.5910	192693023.6220	15.9609
APPSSPTKNQYVFDTD	1.0000	0.0000	0.2838	15.5737	59731143.3239	15.1790
APQKLGMVIFFKQLSK	1.0000	0.0000	0.2808	16.2600	131641360.0206	15.7065
APQREIDSLTLLSNSD	1.0000	0.0000	0.2555	14.4564	16504079.4490	14.3203
APSEASSQLLSQNKAL	1.0000	0.0000	0.2569	14.1490	11584466.4220	14.0840
APSLDTMPISKKNNSS	1.0000	0.0000	0.2680	14.2060	12370569.5477	14.1278
APSNKKIQNAMTMLLT	1.0000	0.0000	0.2740	15.2708	42148417.4887	14.9462
APSPSKKKTSCGGTRH	1.0000	0.0000	0.3239	15.8562	82696802.8943	15.3962
APSQTDKGEVFNKKDM	1.0000	0.0000	0.2705	15.9373	90788287.3023	15.4585
APSRDIGIANNSGASK	1.0000	0.0000	0.2755	14.8779	26810115.7288	14.6442
APSRNHFYLNLNTLQQ	1.0000	0.0000	0.3088	15.5727	59664528.8535	15.1782
APSYPDNDKPGIQQLI	1.0000	0.0000	0.2609	15.7285	71387583.3296	15.2980
APTKELASELLLDARN	1.0000	0.0000	0.2318	14.7236	22447520.5652	14.5256
APTKPNNIENQNSTFI	1.0000	0.0000	0.2536	14.7540	23245924.0535	14.5489
APTMNPDNMLNKPCDA	1.0000	0.0000	0.3008	16.0392	102085172.8985	15.5368
APTSIQSPITNMAQTT	1.0000	0.0000	0.2658	15.2392	40643141.3807	14.9219
APYKQSNTTCAMTENK	1.0000	0.0000	0.3127	16.0349	101586260.1150	15.5335
APYSGWGNLDEQSSSL	1.0000	0.0000	0.3671	15.8392	81086851.5902	15.3830
AQAMNPFKDVTYYPKN	1.0000	0.0000	0.2921	16.6094	196827387.5143	15.9751
AQDKPGISIDNREEQK	1.0000	0.0000	0.2431	15.6122	62437941.4770	15.2086
AQDKVLTRKPSLGRLP	1.0000	0.0000	0.2470	15.4646	52681057.5297	15.0951
AQEPLGDECLCPTHGQ	1.0000	0.0000	0.2978	17.2732	422626007.5884	16.4853
AQEYFTSQSFMEASCI	1.0000	0.0000	0.3683	16.7481	230911010.1186	16.0817
AQGDDMSIILTVANNL	1.0000	0.0000	0.2713	15.4423	51349937.7483	15.0780
AQGPNNPTKLEESATV	1.0000	0.0000	0.2460	15.0604	33082218.9984	14.7845
AQINRMQHASFCSSTS	1.0000	0.0000	0.3797	16.1447	115275148.4251	15.6179
AQITITPAETLSMRQR	1.0000	0.0000	0.2540	15.9225	89252943.0380	15.4471
AQIVKDCKILAVSMGF	1.0000	0.0000	0.3014	16.8499	259622929.2614	16.1600
AQIYTSPTVRKSANTS	1.0000	0.0000	0.2873	15.1505	36695650.6833	14.8537
AQKDTSKALIIWKIFQ	1.0000	0.0000	0.3025	16.5414	182006248.2248	15.9228
AQKMTENKVGESICPA	1.0000	0.0000	0.2950	16.3096	139367290.8120	15.7446
AQLDNFSQERTDTPNL	1.0000	0.0000	0.2589	15.1951	38627882.1649	14.8880
AQLKRRSTFTNNQQLA	1.0000	0.0000	0.2686	15.3650	46977001.5234	15.0186
AQLPESHLTTKEWASL	1.0000	0.0000	0.3242	15.9919	96678350.4876	15.5005
AQLTGPNDLVVTVARH	1.0000	0.0000	0.2565	16.2201	125727381.5485	15.6759
AQNEESSVPFRSDESE	1.0000	0.0000	0.2937	15.0057	31062010.1439	14.7424
AQNEYPYLPPFPQFPS	1.0000	0.0000	0.2992	16.4061	155753152.8911	15.8188
AQNFEVNPEFNEDDTK	1.0000	0.0000	0.2568	15.6854	67928304.0355	15.2648
AQNQSYESIRQIHNYS	1.0000	0.0000	0.3471	15.9448	91571512.7304	15.4642
AQNVFKCNKRFMETLR	1.0000	0.0000	0.3133	16.8203	250919404.5036	16.1372
AQPGLHQKHYVNSHVF	1.0000	0.0000	0.3384	17.2185	396862788.5633	16.4433
AQPNDISKQSARGLAG	1.0000	0.0000	0.2692	15.4066	49278130.0327	15.0505
AQPSAIRVNSDTLPIT	1.0000	0.0000	0.2559	15.0790	33796423.3419	14.7988
AQPSKREVTHNHQFNF	1.0000	0.0000	0.3162	16.4972	172972707.4125	15.8888
AQRACLSRTLAKNQLR	1.0000	0.0000	0.2910	15.8592	82981881.7350	15.3985
AQSLRPNRQSPVSNFH	1.0000	0.0000	0.3206	15.4749	53309017.5446	15.1030
AQSPFRSANFVKHSQM	1.0000	0.0000	0.3471	16.2263	126625289.2010	15.6806
AQSPTGGQIKQYRTSN	1.0000	0.0000	0.2916	15.8141	78776412.1765	15.3637
AQTPLNTLPLFTEIDD	1.0000	0.0000	0.2279	15.2531	41297195.5418	14.9326
AQTTMGSALNTLAFAN	1.0000	0.0000	0.2764	15.4074	49327553.5035	15.0512
AQTTPFNCFGNPKKFN	1.0000	0.0000	0.3059	16.3209	141190538.3724	15.7533
AQTVLVSIYNSLNCGS	1.0000	0.0000	0.3396	15.5367	57242135.6375	15.1506
AQYSLSDNNFFSENHS	1.0000	0.0000	0.3406	15.1204	35447425.7083	14.8306
AQYTNKLFCSSTMDIF	1.0000	0.0000	0.3540	16.4515	164097354.2062	15.8537
AQYVSTITRPMTENKV	1.0000	0.0000	0.2832	16.1456	115389105.8494	15.6186
ARAQSPFRSANFVKHS	1.0000	0.0000	0.3279	15.9480	91906634.5550	15.4667
ARDAYKQLQIEAVSKT	1.0000	0.0000	0.2556	15.9776	95100818.9971	15.4895
ARDYDDLDELRPHNFI	1.0000	0.0000	0.2694	16.4649	166653684.7730	15.8640
AREKRVVANIGPEGSQ	1.0000	0.0000	0.2588	16.0892	108135501.5443	15.5752
ARGLAGLGEYACQFMI	1.0000	0.0000	0.2863	17.5928	610621117.9507	16.7309
ARGPAEDYRLFTNNDS	1.0000	0.0000	0.2862	15.8359	80779548.6135	15.3805
ARHIMGSEASFQPAQN	1.0000	0.0000	0.3162	16.3582	147386808.5759	15.7820
ARIGVDLAEKSPSKRA	1.0000	0.0000	0.2595	15.4865	54025966.5986	15.1120
ARISSVALNGRTNQNN	1.0000	0.0000	0.2786	14.7822	24014265.5818	14.5706
ARKGNLPPVNQTADEK	1.0000	0.0000	0.2360	15.4820	53750317.9544	15.1085
ARLQHSPNSISMKLID	1.0000	0.0000	0.3045	15.2640	41820024.9693	14.9410
ARLTNRYSSGDANTNF	1.0000	0.0000	0.3029	15.2852	42852289.8470	14.9573
ARMLSNGGSHSSATSP	1.0000	0.0000	0.3295	15.0094	31193448.0080	14.7453
ARMTQLPEEALQTSNK	1.0000	0.0000	0.2592	15.4272	50462858.2758	15.0664
ARNDDSRNPPAMAIEQ	1.0000	0.0000	0.2683	15.7543	73539004.7290	15.3178
ARNREANPSDKSSLFM	1.0000	0.0000	0.3017	15.1205	35451560.5186	14.8307
ARPLAWAPPSSPTKNQ	1.0000	0.0000	0.3139	15.8973	86698450.7825	15.4277
ARPPANGDNTVNIQQY	1.0000	0.0000	0.2669	15.9828	95671137.0798	15.4935
ARPWRVLLGAENLTNL	1.0000	0.0000	0.3090	16.2073	123884390.6392	15.6660
ARQQDSDSNPSTDAGY	1.0000	0.0000	0.2982	15.4661	52771274.7466	15.0963
ARQYLSIVQSHIVVGN	1.0000	0.0000	0.3235	16.3835	151740112.0210	15.8014
ARRYRVHHPSNSKTFL	1.0000	0.0000	0.3432	16.4681	167272937.9884	15.8665
ARSAPLTNNVLFVNST	1.0000	0.0000	0.2751	14.7728	23756751.3170	14.5634
ARSDPIIDNINTSRQN	1.0000	0.0000	0.2648	14.8780	26813431.5204	14.6442
ARSENTSSYSYPIPSD	1.0000	0.0000	0.3171	14.8912	27223982.3416	14.6544
ARSGCTLNSSTNSDDK	1.0000	0.0000	0.3034	14.7110	22124324.5877	14.5159
ARSMISPLIFVLEPET	1.0000	0.0000	0.2818	15.6597	65953147.8955	15.2451
ARSPYKEAKSSIIMTE	1.0000	0.0000	0.2964	15.5418	57576779.0527	15.1545
ARSQVLSLSLCFFLIK	1.0000	0.0000	0.3316	15.6774	67311168.2873	15.2587
ARVATKDQAWYPRSFS	1.0000	0.0000	0.3549	17.1347	360367349.8342	16.3789
ASAESQNRNGDLRSAT	1.0000	0.0000	0.2773	14.8107	24816055.8789	14.5926
ASAIFYLQESWFWECE	1.0000	0.0000	0.4660	18.4966	1728554871.3351	17.4256
ASASLLPDGSSSTNSE	1.0000	0.0000	0.2580	13.6730	6696485.9513	13.7180
ASCIEGNLNNDTHPFG	1.0000	0.0000	0.3251	16.0279	100765649.2435	15.5281
ASCQVRKPSNSEQKWP	1.0000	0.0000	0.3792	16.5279	179197326.8109	15.9124
ASDIVGKTDPTSDITT	1.0000	0.0000	0.2444	15.1685	37462451.0726	14.8675
ASDRLNKDARGPAEDY	1.0000	0.0000	0.2653	15.8384	81019310.6598	15.3825
ASEEVLLYTVVSQLKK	1.0000	0.0000	0.2783	15.4088	49403690.1584	15.0522
ASEIHRMGNGELIKTA	1.0000	0.0000	0.2839	16.0865	107800029.7133	15.5732
ASELLLDARNREANPS	1.0000	0.0000	0.2543	14.6299	20151642.7424	14.4536
ASFCSSTSQRSQFVLA	1.0000	0.0000	0.3595	15.6345	64067288.8529	15.2258
ASFQPAQNEYPYLPPF	1.0000	0.0000	0.2996	16.4329	160622993.6362	15.8394
ASFQTSPLRTPYNIPT	1.0000	0.0000	0.2835	15.4188	49976485.7601	15.0599
ASFSLQISPIQGSMKR	1.0000	0.0000	0.3177	15.4610	52466946.3864	15.0924
ASFTDIQTKIKNVRIS	1.0000	0.0000	0.2682	15.3531	46338640.0981	15.0095
ASFTEVDNHDMRPLVP	1.0000	0.0000	0.2945	16.3319	142988244.3609	15.7617
ASGAEPKMTENKVGES	1.0000	0.0000	0.2782	15.5188	56073079.1535	15.1368
ASGDTIAPLIVNKIDD	1.0000	0.0000	0.2392	15.3176	44479246.3648	14.9821
ASGGDPYVQGSGHWNP	1.0000	0.0000	0.3862	17.4018	490100233.3014	16.5841
ASHADRMANNDSALTE	1.0000	0.0000	0.2952	15.4142	49710776.4385	15.0564
ASHFNMASVAITIPPT	1.0000	0.0000	0.3021	15.8997	86936988.4652	15.4296
ASHQFLPHISDEEFPQ	1.0000	0.0000	0.3108	16.3786	150897094.8199	15.7977
ASHSNRQATQGYKIKV	1.0000	0.0000	0.3091	16.0789	106856900.7209	15.5673
ASISNTNIDQEMTENK	1.0000	0.0000	0.2686	14.8102	24800974.1997	14.5922
ASISQVPESPDDSSEL	1.0000	0.0000	0.2733	14.4448	16284870.8294	14.3113
ASKDSADTHKLLVTDH	1.0000	0.0000	0.2827	15.5021	55007786.1706	15.1240
ASKITLQVPRFDPRIQ	1.0000	0.0000	0.2511	16.0183	99662438.8156	15.5208
ASKPSKILSTVSSLNN	1.0000	0.0000	0.2476	13.5953	6123917.5244	13.6584
ASKSMSIDDTPSVMCT	1.0000	0.0000	0.3464	15.7869	76356060.7619	15.3429
ASLAELSETLEIVQPL	1.0000	0.0000	0.2447	14.7991	24485058.8018	14.5836
ASLGPDNLSPNMFSVG	1.0000	0.0000	0.3093	15.1656	37341610.4632	14.8654
ASLKKAKLSRKSQKEI	1.0000	0.0000	0.2500	14.5729	18872074.8249	14.4098
ASLLPDGSSSTNSERF	1.0000	0.0000	0.2836	14.3018	13813023.9518	14.2014
ASLLSFKWTVPFFHAP	1.0000	0.0000	0.3710	16.9352	286403763.2709	16.2255
ASLPSSIKRHISHIPQ	1.0000	0.0000	0.3135	15.3341	45332852.4608	14.9948
ASMSKSCYKSIHPSSS	1.0000	0.0000	0.3789	15.2300	40213616.1499	14.9148
ASMTNLNILFNRQAKA	1.0000	0.0000	0.2810	15.2530	41294182.9856	14.9325
ASNFSLHTPDAQSLRP	1.0000	0.0000	0.2965	15.1526	36786663.3954	14.8554
ASNGVYDEGTESRNYL	1.0000	0.0000	0.3169	15.7911	76725165.7599	15.3461
ASNIDKNKHPPNEFNK	1.0000	0.0000	0.2718	15.0046	31020378.3597	14.7415
ASNQGTIQFGYSCARS	1.0000	0.0000	0.3599	16.3792	150999908.9133	15.7981
ASNRSNVRELQERKEK	1.0000	0.0000	0.2719	15.1103	35038138.8484	14.8229
ASNSSLSATNKMTSPE	1.0000	0.0000	0.2682	13.9297	8999970.1890	13.9154
ASPDKKSNTINIYGFL	1.0000	0.0000	0.2845	15.1759	37785504.2694	14.8733
ASPITKFDHLAAPYSG	1.0000	0.0000	0.2979	16.0023	97835670.0432	15.5084
ASPLLIIKYNGSANDM	1.0000	0.0000	0.2944	15.2676	41991035.5222	14.9437
ASPRDSADFLSLAGKK	1.0000	0.0000	0.2739	15.0509	32721303.7128	14.7772
ASQEFKNRVETGHTCI	1.0000	0.0000	0.3122	16.6783	213070976.9933	16.0280
ASQGRDISLANYLLRL	1.0000	0.0000	0.2876	15.2894	43057927.0820	14.9605
ASQIRTETNVHSPNRI	1.0000	0.0000	0.2885	15.4579	52277410.9879	15.0900
ASQLKDRSWSSQSRPY	1.0000	0.0000	0.3783	15.9283	89855314.1048	15.4516
ASQNPLNKNSNGLNDD	1.0000	0.0000	0.2496	14.0330	10136662.4237	13.9948
ASRDQDEKIPCTTNNH	1.0000	0.0000	0.2990	15.9709	94366234.8639	15.4843
ASRGQSKYRLPLGVKA	1.0000	0.0000	0.2917	15.8913	86101083.5904	15.4231
ASRINAPSPSKKKTSC	1.0000	0.0000	0.2966	14.8467	25865250.5443	14.6202
ASSALQPSQIAGPRAT	1.0000	0.0000	0.2706	15.1904	38422409.1039	14.8844
ASSANKSGPNKVRTLD	1.0000	0.0000	0.2668	14.5694	18795795.6838	14.4071
ASSIEKTWKHCESSFH	1.0000	0.0000	0.4273	16.8914	272301264.4464	16.1918
ASSQGSFTQLFLGRND	1.0000	0.0000	0.3095	15.4345	50886815.8670	15.0720
ASSQILRMASLLSFKW	1.0000	0.0000	0.3695	15.9510	92224472.4239	15.4690
ASSQLLSQNKALFDMS	1.0000	0.0000	0.2975	14.7224	22417017.5930	14.5247
ASTDGNLQPLNAVSVQ	1.0000	0.0000	0.2715	15.0207	31604088.7122	14.7540
ASTDISSPSRIQGKFP	1.0000	0.0000	0.2897	15.1105	35044680.0711	14.8230
ASTEENAFQNHPPSGH	1.0000	0.0000	0.3135	15.8293	80172166.4710	15.3755
ASTGPLKAASFTSAFY	1.0000	0.0000	0.3046	15.5676	59315416.0541	15.1743
ASTILFKHNASFTDIQ	1.0000	0.0000	0.2930	15.5953	61237493.7019	15.1956
ASTLKDYSQRLLDSLV	1.0000	0.0000	0.2827	14.9453	28974875.6515	14.6960
ASTNRRFSEYLHQSDL	1.0000	0.0000	0.3284	15.6345	64062838.8905	15.2257
ASTQKFQKESFQMTEN	1.0000	0.0000	0.2976	15.8060	78045992.2118	15.3575
ASVAITIPPTDFYASS	1.0000	0.0000	0.2911	15.5255	56506725.5283	15.1419
ASVINNRTWQNPTLTA	1.0000	0.0000	0.3159	15.8438	81518607.4539	15.3866
ASVMNNSVGHEKLNTD	1.0000	0.0000	0.3091	15.3572	46555031.8656	15.0126
ASYNIESSLASTQKFQ	1.0000	0.0000	0.3029	14.9511	29167391.7889	14.7004
ATAEMLLHHHIYETEE	1.0000	0.0000	0.2893	17.0313	319913959.5464	16.2994
ATAMELLVESNITDER	1.0000	0.0000	0.2590	15.4599	52400234.3107	15.0916
ATAQAMNPFKDVTYYP	1.0000	0.0000	0.2757	16.8305	253864949.3341	16.1450
ATDALAGLKRNTYKNP	1.0000	0.0000	0.2498	15.4253	50349765.6568	15.0649
ATDREESYVNSVNSLA	1.0000	0.0000	0.2954	15.0382	32246687.2649	14.7674
ATELNIAIPGHYMLTL	1.0000	0.0000	0.2781	16.1484	115765161.6316	15.6207
ATERDNYFNSQYISNY	1.0000	0.0000	0.3437	16.0018	97779052.3157	15.5080
ATERLWWGESYHFESC	1.0000	0.0000	0.4823	18.6763	2125726923.7813	17.5637
ATFGLQLNFLDIERQN	1.0000	0.0000	0.2645	15.7868	76344755.3506	15.3428
ATGKFTVLELDTTYGL	1.0000	0.0000	0.2510	15.9969	97232810.6582	15.5043
ATGKNSSICFRGDQIQ	1.0000	0.0000	0.3188	16.2561	131042028.8900	15.7035
ATGLDSSTTQKYINEI	1.0000	0.0000	0.2701	15.1846	38164344.0281	14.8799
ATHVTSSQEPAVCMHN	1.0000	0.0000	0.3579	16.7445	229949629.2486	16.0789
ATIAILFADVKTSLLY	1.0000	0.0000	0.2621	15.6262	63453491.8842	15.2193
ATICQGSESSNNVMTE	1.0000	0.0000	0.3323	15.5985	61464454.9358	15.1981
ATIGSHRKLNTATDAL	1.0000	0.0000	0.2590	15.3684	47159266.0332	15.0212
ATIIPKLTLCKNEFSK	1.0000	0.0000	0.2741	15.4500	51807556.3777	15.0840
ATIKCSTVVPNSLNRY	1.0000	0.0000	0.3222	15.7095	69846096.9200	15.2834
ATISSNERMNFSEESL	1.0000	0.0000	0.2986	14.7054	21983433.1842	14.5116
ATKDQAWYPRSFSENV	1.0000	0.0000	0.3589	16.7793	239344052.8413	16.1057
ATKTDTRVNSETSISQ	1.0000	0.0000	0.2618	14.7466	23049144.5400	14.5433
ATLPCFSLTTFTDDSC	1.0000	0.0000	0.3378	16.2205	125780240.7625	15.6761
ATLQRPLQTGASTDGN	1.0000	0.0000	0.2521	15.3840	48011829.9130	15.0332
ATLYNISLYLPSNSLL	1.0000	0.0000	0.2822	14.4145	15726862.9604	14.2881
ATMRPPLSTCLKGAKL	1.0000	0.0000	0.2890	15.9223	89233266.7267	15.4470
ATMSKVENDNQKPSVN	1.0000	0.0000	0.2821	15.0435	32443043.9053	14.7715
ATMTENKVGESICPAA	1.0000	0.0000	0.2922	16.2248	126404819.5959	15.6794
ATNAIYFNLAQPSAIR	1.0000	0.0000	0.2788	15.6945	68646178.0776	15.2718
ATNKMTSPETKLIETE	1.0000	0.0000	0.2413	15.0495	32669515.5688	14.7761
ATNKTALTNGTAAIDN	1.0000	0.0000	0.2271	14.8462	25851835.6816	14.6199
ATNNLGSLLKQNVTTD	1.0000	0.0000	0.2452	14.5281	17922884.0453	14.3753
ATNPLLFTNLIIGIRL	1.0000	0.0000	0.2445	15.1540	36843893.0503	14.8564
ATNQYSDTTEHYQSVM	1.0000	0.0000	0.3395	16.4588	165497513.4828	15.8593
ATPSMTENKVGESICP	1.0000	0.0000	0.3097	15.9064	87612658.5263	15.4347
ATQFPDREEASTNRRF	1.0000	0.0000	0.2678	16.0874	107914229.2741	15.5739
ATQGYKIKVMAEDEQS	1.0000	0.0000	0.2686	16.4367	161340598.7280	15.8424
ATRKPEAASNIDKNKH	1.0000	0.0000	0.2566	15.2931	43242848.5379	14.9633
ATSDGPSIQNEDSTPP	1.0000	0.0000	0.2598	14.7922	24291579.1032	14.5783
ATSEMFVLKQLSFDAM	1.0000	0.0000	0.3139	16.1593	117219222.4747	15.6291
ATSFTIEIAPYKQSNT	1.0000	0.0000	0.2775	15.4157	49798186.0914	15.0576
ATSISKWRYQLLPRSL	1.0000	0.0000	0.3514	16.0442	102679272.1204	15.5407
ATSLQKNLSNPCFIKA	1.0000	0.0000	0.2957	15.1893	38371410.3655	14.8835
ATSPIACQDPSPPNVQ	1.0000	0.0000	0.2922	15.7609	74102235.8270	15.3229
ATSPTRNKYKLRNEVT	1.0000	0.0000	0.2674	15.3016	43666328.2251	14.9698
ATTIKLMVDVICTMVQ	1.0000	0.0000	0.2772	17.0574	329657537.1333	16.3194
ATTKLSIWLPDLFATM	1.0000	0.0000	0.3191	16.3594	147593990.8818	15.7829
ATTLQSSNLSDEFYNS	1.0000	0.0000	0.2911	14.4872	17098422.2111	14.3439
ATTPPLTLQHQSDTFK	1.0000	0.0000	0.2587	15.6109	62350464.0036	15.2076
ATTTNSDNNHDSPVEL	1.0000	0.0000	0.2684	14.6902	21600234.3663	14.4999
ATVMTKDRYPFKPRGY	1.0000	0.0000	0.2614	17.2515	412230585.1630	16.4686
ATYVGCSTDIKNKKHT	1.0000	0.0000	0.3135	16.3861	152210570.4891	15.8035
AVAGPHTKTKHRNYPG	1.0000	0.0000	0.2761	16.8173	250044027.6816	16.1349
AVCMHNFFRTRSKTHS	1.0000	0.0000	0.3857	17.1902	384128569.9652	16.4215
AVDEERKCSLSSHKFY	1.0000	0.0000	0.3593	16.3788	150922734.2618	15.7978
AVDNAYVKLLKLLDPV	1.0000	0.0000	0.2515	15.6090	62208036.8695	15.2061
AVDSYTNNFECVTSGE	1.0000	0.0000	0.3396	16.1664	118182977.7945	15.6345
AVEFKLCDGQAILVMT	1.0000	0.0000	0.2753	16.9723	298887456.9834	16.2540
AVEKVTAQLKRRSTFT	1.0000	0.0000	0.2538	15.8682	83847720.9836	15.4054
AVFLTKSQITSLFFTM	1.0000	0.0000	0.3051	15.9253	89540512.8130	15.4493
AVGKTVLTPNSHSLQR	1.0000	0.0000	0.2890	15.4502	51817666.0612	15.0841
AVHSLEFYPPELSTKN	1.0000	0.0000	0.3026	15.5927	61055439.8730	15.1936
AVICLMQSFLQTMTEN	1.0000	0.0000	0.3310	16.6086	196646382.1282	15.9745
AVINLTNDDCLLGCDK	1.0000	0.0000	0.3066	16.1744	119276569.8043	15.6407
AVISAYLAKETSTNPQ	1.0000	0.0000	0.2710	15.2392	40643562.2966	14.9219
AVKSSTAEQKLPGQNR	1.0000	0.0000	0.2654	15.2358	40481781.4550	14.9193
AVLMVKLKDGIFKHFS	1.0000	0.0000	0.2990	16.5588	185691309.9571	15.9362
AVMYRVLVPSPNQHKT	1.0000	0.0000	0.3103	16.5833	190987218.1158	15.9550
AVNFNTDIEKDYKTTL	1.0000	0.0000	0.2546	15.6016	61682023.2968	15.2004
AVNKASTILFKHNASF	1.0000	0.0000	0.2992	15.4184	49954263.7709	15.0596
AVNTEQEESASPLLII	1.0000	0.0000	0.2499	14.8758	26747273.2161	14.6426
AVPEPRGTAKNSSSPP	1.0000	0.0000	0.2682	14.9327	28558059.0177	14.6863
AVPPDFHTLRKRIQEI	1.0000	0.0000	0.2359	16.5356	180787923.1867	15.9183
AVPTDELTNCAGGVKS	1.0000	0.0000	0.2861	16.0135	99112309.7308	15.5171
AVQPLKLSRSYYGNVA	1.0000	0.0000	0.3154	15.9495	92067557.8647	15.4678
AVRARLTNRYSSGDAN	1.0000	0.0000	0.3007	15.5974	61386568.9610	15.1972
AVRIGRRNNNQLDNPY	1.0000	0.0000	0.2859	15.8587	82934140.7703	15.3981
AVRRAQEPLGDECLCP	1.0000	0.0000	0.2830	17.1719	376129966.8537	16.4074
AVSFERYQVSITDATS	1.0000	0.0000	0.3078	15.8773	84722189.9746	15.4123
AVSGTLDNKENTSESL	1.0000	0.0000	0.2556	14.2925	13665457.9252	14.1943
AVSHRNLHTNHRYEQG	1.0000	0.0000	0.3436	16.8086	247564147.9300	16.1282
AVSKTIVDLNTVADNQ	1.0000	0.0000	0.2534	15.2394	40651281.2341	14.9221
AVSMGFYMLGEVSIAD	1.0000	0.0000	0.3321	16.8529	260502275.5492	16.1622
AVSVQAQINRMQHASF	1.0000	0.0000	0.3240	16.5883	192095003.4823	15.9588
AVTDTKSKLPPNTTWP	1.0000	0.0000	0.2912	15.8155	78909316.3943	15.3649
AVTMGLNILPGNALEA	1.0000	0.0000	0.2579	15.5946	61188644.8364	15.1951
AVVYFTSQRDIMNKTK	1.0000	0.0000	0.2951	16.4114	156699789.0803	15.8229
AWAPPSSPTKNQYVFD	1.0000	0.0000	0.3522	16.6275	200973267.4743	15.9890
AWATDREESYVNSVNS	1.0000	0.0000	0.3658	16.1607	117415429.1477	15.6302
AWNQDVNSRKEALRKN	1.0000	0.0000	0.3248	16.0584	104364836.6133	15.5515
AWPCVISREGNFDNNK	1.0000	0.0000	0.3764	16.9395	287829145.0764	16.2288
AWRGNDRIKTTPKVEA	1.0000	0.0000	0.2867	16.8059	246787325.7391	16.1261
AWYPRSFSENVSIKGT	1.0000	0.0000	0.3767	16.5307	179779093.3139	15.9146
AYDESDPYKNVNSNFM	1.0000	0.0000	0.3372	15.8829	85272921.9491	15.4166
AYDPKSRKVLVKRTRQ	1.0000	0.0000	0.2658	16.1586	117136751.4357	15.6286
AYKKMRDFDPSNLIRL	1.0000	0.0000	0.2932	16.0371	101844229.2134	15.5352
AYKQLQIEAVSKTIVD	1.0000	0.0000	0.2556	15.9744	94752843.4090	15.4870
AYLAKETSTNPQISFE	1.0000	0.0000	0.2782	15.3313	45188893.0700	14.9927
AYLNKINLNIRSNTPT	1.0000	0.0000	0.2607	14.6303	20161285.6716	14.4539
AYNSTQGGAREKRVVA	1.0000	0.0000	0.2786	16.3859	152166829.4462	15.8033
AYPSSDDREHKSRDES	1.0000	0.0000	0.3184	15.5251	56483904.6773	15.1417
AYPTYNVTSKYQNMNS	1.0000	0.0000	0.3472	15.9340	90440044.4556	15.4559
AYREDQSSNSNSPETR	1.0000	0.0000	0.3001	14.8368	25572644.4385	14.6126
AYSGSLNEGSDQELTQ	1.0000	0.0000	0.2955	15.1726	37641619.7092	14.8707
AYSMSGPSRIQSDSLS	1.0000	0.0000	0.3350	14.9802	30161229.0848	14.7228
AYSSKNANAADETKHL	1.0000	0.0000	0.2861	15.1710	37571777.0150	14.8695
AYTTLLFGRNDNDAHF	1.0000	0.0000	0.2957	16.3669	148879899.8103	15.7887
AYVKLLKLLDPVHPDP	1.0000	0.0000	0.2556	15.9873	96169091.5302	15.4969
AYYSSQFPGTSVHCHS	1.0000	0.0000	0.4280	17.0620	331414294.7132	16.3229
CADKIKTKELDSIKKT	1.0000	0.0000	0.2531	15.4722	53147557.5319	15.1010
CAGGVKSILHICELST	1.0000	0.0000	0.3535	16.6339	202441437.6277	15.9939
CAGRNSNEKSTRDSQN	1.0000	0.0000	0.3173	15.1938	38570216.6528	14.8870
CAIENCSAYSMSGPSR	1.0000	0.0000	0.4060	16.4618	166055233.8532	15.8616
CAILISYLPEKASQNP	1.0000	0.0000	0.3052	15.6309	63799459.6085	15.2230
CALVKLKHFNPKHDGI	1.0000	0.0000	0.3066	16.7999	245090206.4454	16.1215
CAMTENKVGESICPAA	1.0000	0.0000	0.3291	16.8361	255521473.0288	16.1493
CAMTRSKSQWVIGQKD	1.0000	0.0000	0.3829	17.4606	524412370.9446	16.6293
CANDTLNGQLPPEEQV	1.0000	0.0000	0.2733	15.9614	93342562.3256	15.4770
CARSENTSSYSYPIPS	1.0000	0.0000	0.3588	15.4266	50429607.8113	15.0660
CASNGVYDEGTESRNY	1.0000	0.0000	0.3563	16.4756	168713285.7149	15.8722
CASRINAPSPSKKKTS	1.0000	0.0000	0.2966	14.8467	25865250.5443	14.6202
CATTTNSDNNHDSPVE	1.0000	0.0000	0.3109	15.3746	47497408.1327	15.0260
CAVKSSTAEQKLPGQN	1.0000	0.0000	0.2977	15.6527	65422425.3520	15.2397
CCWYSADKLAPSRNHF	1.0000	0.0000	0.4560	17.9100	879727588.6857	16.9747
CDAGTYSIMYQSNLVS	1.0000	0.0000	0.3797	16.4382	161612269.9593	15.8435
CDGEAEDSSAQKMTEN	1.0000	0.0000	0.3098	15.9848	95890812.6325	15.4950
CDGQAILVMTENKVGE	1.0000	0.0000	0.2805	16.7844	240752275.4133	16.1096
CDKLIMEIMDETKLMT	1.0000	0.0000	0.2899	16.7585	233682786.6118	16.0897
CDRDLSISSNASTEEN	1.0000	0.0000	0.3002	14.7078	22043301.8763	14.5135
CDRGTSYLLIMNKLSS	1.0000	0.0000	0.3447	15.6440	64771141.6532	15.2331
CDSHYTQRSDADSLQI	1.0000	0.0000	0.3488	16.2898	136226045.8359	15.7294
CDSRTDAFYDNSIQKK	1.0000	0.0000	0.3240	16.1792	119939872.1942	15.6444
CDTSDDMTENKVGESI	1.0000	0.0000	0.3108	15.9464	91743088.3010	15.4655
CDWKLAIWENGDLNPL	1.0000	0.0000	0.3984	17.5085	554110302.4115	16.6661
CEAGSGNNISIDRNQS	1.0000	0.0000	0.3233	15.3501	46176449.1959	15.0071
CEAHSQGFVISKFGIN	1.0000	0.0000	0.3492	16.7910	242599411.8336	16.1147
CEGNALHTNQDARKGN	1.0000	0.0000	0.3033	16.2461	129540162.8666	15.6958
CELGIFNHSERENWMS	1.0000	0.0000	0.4272	17.3140	442942790.7806	16.5166
CELSTVSVTHPPISPR	1.0000	0.0000	0.3259	15.8672	83745529.3113	15.4046
CEMHISNAPHNSIDRN	1.0000	0.0000	0.3632	16.2436	129176388.1234	15.6939
CENMPCINHYLATSDG	1.0000	0.0000	0.3806	17.0803	338476128.8782	16.3370
CENQGPTIAEKSSSKV	1.0000	0.0000	0.3051	15.4141	49705715.1580	15.0563
CEPEILQNSQETNSRK	1.0000	0.0000	0.2945	15.3422	45759738.8507	15.0011
CEPVNNSQSTVPSTIR	1.0000	0.0000	0.3144	15.3547	46421630.2296	15.0107
CESSFHFDVLGSLKVV	1.0000	0.0000	0.3653	16.4499	163797565.4453	15.8525
CFDSSWKTGYLSIEIL	1.0000	0.0000	0.3997	16.7688	236476815.7610	16.0976
CFFLIKNLNKNHSTLS	1.0000	0.0000	0.3278	15.3015	43663604.6559	14.9698
CFGNPKKFNFIDPPCQ	1.0000	0.0000	0.3279	17.2025	389587477.0002	16.4309
CFIKAMSAGESHQNFQ	1.0000	0.0000	0.3616	16.9493	291085242.4491	16.2363
CFNENEATICQGSESS	1.0000	0.0000	0.3607	15.9897	96432854.1515	15.4988
CFNPIAICQEPISFTR	1.0000	0.0000	0.3306	16.9817	302138360.1649	16.2612
CFNRILQNPYTNSRQS	1.0000	0.0000	0.3458	15.9069	87663172.0573	15.4351
CFRGDQIQFLDKLLLV	1.0000	0.0000	0.2834	16.7469	230569856.4463	16.0807
CFSDLLDHDKSSVFCK	1.0000	0.0000	0.3851	16.5579	185494062.2280	15.9355
CFSLTTFTDDSCALVK	1.0000	0.0000	0.3446	16.3672	148923324.9445	15.7889
CGAVINLTNDDCLLGC	1.0000	0.0000	0.3513	16.9088	277839898.7948	16.2052
CGGNNDKANSDNCKPH	1.0000	0.0000	0.3544	16.2081	123999950.1128	15.6666
CGGTRHVFLANHTDNS	1.0000	0.0000	0.3502	16.7711	237101971.5807	16.0994
CGKSKTSSTDNGNVLN	1.0000	0.0000	0.3037	14.8303	25382658.2267	14.6076
CGLEQQKDDPDFPTEL	1.0000	0.0000	0.2557	16.4358	161169112.1843	15.8417
CGQRGCAMTRSKSQWV	1.0000	0.0000	0.4298	18.3136	1400165302.4746	17.2850
CGRISNHTMCNEYTMT	1.0000	0.0000	0.4024	17.5305	568383304.0126	16.6831
CGSNVCLNESKARSPY	1.0000	0.0000	0.3774	16.1062	110276003.8109	15.5883
CHNMQPDDERNVDLPM	1.0000	0.0000	0.3211	17.0586	330103122.3675	16.3203
CHSDDTELTRNQWAAK	1.0000	0.0000	0.3604	17.0434	324376361.3938	16.3086
CHWVADSLGRVETSRF	1.0000	0.0000	0.4035	17.7489	730875788.3603	16.8509
CIAFKAPEESANSHEE	1.0000	0.0000	0.3144	16.0562	104110449.4883	15.5499
CIEGNLNNDTHPFGGV	1.0000	0.0000	0.3178	16.5582	185544663.1437	15.9357
CIKDYPNNESLTLYTF	1.0000	0.0000	0.3270	16.0360	101712659.2243	15.5343
CIKTSIRGLSHNKTLN	1.0000	0.0000	0.3118	15.3867	48162916.0001	15.0353
CINHYLATSDGPSIQN	1.0000	0.0000	0.3405	16.0369	101821010.6447	15.5351
CIPDDSEMKVESIKSS	1.0000	0.0000	0.3248	15.5237	56391897.6746	15.1406
CISLHLSDSAVRIGRR	1.0000	0.0000	0.3445	16.1974	122488252.7886	15.6584
CISQREPSENDTESVQ	1.0000	0.0000	0.3122	15.6163	62733884.2462	15.2117
CISYQKEEFGNLFDRT	1.0000	0.0000	0.3238	16.7171	222791291.9614	16.0578
CITLKSGFADAPLNDQ	1.0000	0.0000	0.2883	15.8966	86630492.3749	15.4272
CIYCTISQKECSGTLC	1.0000	0.0000	0.4226	17.6190	629295984.7391	16.7510
CKDANLSNSNINQSQC	1.0000	0.0000	0.3381	15.1661	37361090.3699	14.8657
CKHFNIEFSDKNGDIS	1.0000	0.0000	0.3409	16.1619	117572215.5619	15.6311
CKILAVSMGFYMLGEV	1.0000	0.0000	0.3436	17.4508	518535368.0894	16.6218
CKLGQTFPFVYMTPGG	1.0000	0.0000	0.2926	17.7011	691677907.6275	16.8141
CKLTKKAIMRPDKSTM	1.0000	0.0000	0.2980	16.2844	135387785.3170	15.7253
CKNEFSKTQNDSDPLP	1.0000	0.0000	0.2961	15.2957	43374570.0252	14.9654
CKPHAEPEQRNQWQFT	1.0000	0.0000	0.3400	17.8921	861829332.2443	16.9610
CKRAMPPNHLDVVIFF	1.0000	0.0000	0.3076	17.3980	487969761.1671	16.5812
CKVTKSNPTGYKERSI	1.0000	0.0000	0.3154	15.9293	89955292.9548	15.4523
CKYKYALNPRKNRTDS	1.0000	0.0000	0.3240	16.1435	115108035.1915	15.6169
CLCPTHGQNGTSNIGP	1.0000	0.0000	0.3524	16.6779	212978323.8421	16.0277
CLFDSSIKFREDDIEL	1.0000	0.0000	0.3080	16.0310	101123442.9284	15.5305
CLFLKNGVEGYRLFKA	1.0000	0.0000	0.3125	16.8896	271750404.6785	16.1904
CLFQDQNSTNQLKHTG	1.0000	0.0000	0.3231	16.1083	110536185.5688	15.5899
CLISNLFLTMNAVRAR	1.0000	0.0000	0.3253	16.0812	107139917.9621	15.5691
CLISNNSPSPNSITHD	1.0000	0.0000	0.3121	14.6677	21049108.2688	14.4827
CLKGAKLAPSQTDKGE	1.0000	0.0000	0.2717	15.8641	83445663.3970	15.4022
CLKSRSNVDTFNNLYA	1.0000	0.0000	0.3333	15.5454	57817958.2072	15.1572
CLLGCDKLIMEIMDET	1.0000	0.0000	0.3156	17.1032	347512726.7141	16.3546
CLMIRDLDQKQPESLV	1.0000	0.0000	0.2965	16.3087	139228634.8627	15.7440
CLMQSFLQTMTENKVG	1.0000	0.0000	0.3362	16.6607	208783321.6534	16.0145
CLNEKENSHEDSRSSF	1.0000	0.0000	0.3405	15.2504	41168979.3346	14.9305
CLNESKARSPYKEAKS	1.0000	0.0000	0.3150	15.3950	48627714.1782	15.0417
CLQNKFSYKEDNISTA	1.0000	0.0000	0.3218	15.6793	67454100.4790	15.2602
CLQNTNPNDIKSIEKN	1.0000	0.0000	0.2762	14.9352	28638438.0282	14.6882
CLRINNINQCSGCNFN	1.0000	0.0000	0.3979	16.5108	175698155.3391	15.8993
CLRQATIAILFADVKT	1.0000	0.0000	0.2581	16.4664	166945983.4117	15.8652
CLSKRGIHSIVDIGNT	1.0000	0.0000	0.3264	16.1515	116177573.2394	15.6231
CLSRTLAKNQLRRLKS	1.0000	0.0000	0.2964	15.2582	41540497.8283	14.9365
CLTSGSQNSWVFYFDT	1.0000	0.0000	0.4321	17.1355	360674921.8696	16.3794
CLTTLPMTENKVGESI	1.0000	0.0000	0.2945	15.8375	80936335.1016	15.3818
CMHNFFRTRSKTHSVK	1.0000	0.0000	0.3854	17.1145	352051519.2659	16.3633
CNAHHGRGFETVRRLH	1.0000	0.0000	0.3193	17.9072	876902214.2612	16.9726
CNASSSIDDQQWQAYV	1.0000	0.0000	0.4071	17.0314	319933943.9719	16.2994
CNEGHNTLLDASHADR	1.0000	0.0000	0.3278	16.2160	125129313.8330	15.6727
CNETTNLTDLNPDSII	1.0000	0.0000	0.2683	14.9135	27931974.9960	14.6715
CNEYTMTENKVGESIC	1.0000	0.0000	0.3611	16.8712	266044220.3839	16.1763
CNFNAVNTEQEESASP	1.0000	0.0000	0.3113	15.4946	54532360.6776	15.1182
CNIDQCNAHHGRGFET	1.0000	0.0000	0.3467	17.7721	750655931.6943	16.8688
CNKRFMETLRSALIYQ	1.0000	0.0000	0.3342	16.6636	209505418.7131	16.0168
CNLGKNYLPEFNSSFI	1.0000	0.0000	0.3432	15.7003	69106683.2157	15.2763
CNMSDTSSVNLQDLSK	1.0000	0.0000	0.3227	14.9083	27767430.1256	14.6676
CNNLHYVRSRTKGNAS	1.0000	0.0000	0.3584	16.0390	102065098.0845	15.5367
CNPIQDHQGSSDSKEK	1.0000	0.0000	0.3281	15.7876	76413837.9746	15.3434
CNPLSELSQFAQITIT	1.0000	0.0000	0.2995	15.5460	57858045.4761	15.1577
CNPNNPNTSRSSKTPL	1.0000	0.0000	0.2832	14.3568	14716171.8021	14.2437
CNPWNKSDANNQPTKL	1.0000	0.0000	0.3429	15.9022	87189726.0988	15.4315
CNQGLGYKYVSIHQTT	1.0000	0.0000	0.3484	17.0827	339418075.5843	16.3389
CNQSKGYSASEEVLLY	1.0000	0.0000	0.3550	15.9546	92615838.0061	15.4718
CNQVHKVKTSHNSANF	1.0000	0.0000	0.3626	16.1756	119444129.0252	15.6416
CNRDEMRPPNGLPSGP	1.0000	0.0000	0.3146	16.2537	130680272.8830	15.7017
CNRIATTPPLTLQHQS	1.0000	0.0000	0.2976	15.9632	93536231.7034	15.4784
CNSTVQNKPKNTTDHQ	1.0000	0.0000	0.3060	15.6954	68717087.1404	15.2725
CNVIVIHEYYLPSKYS	1.0000	0.0000	0.3814	16.9433	289077550.0655	16.2317
CPAAPNDGDKKQNPID	1.0000	0.0000	0.2597	15.9929	96792960.4561	15.5012
CPAAPNDGQTKKNPAA	1.0000	0.0000	0.2598	15.9261	89619826.9920	15.4498
CPAAPNDRNPHGTMAN	1.0000	0.0000	0.3107	16.5195	177475703.8894	15.9060
CPAAPNEANLIILFHM	1.0000	0.0000	0.3085	16.5110	175741379.2577	15.8994
CPAAPNEDEEPPPMSN	1.0000	0.0000	0.2893	15.8742	84428554.1726	15.4100
CPAAPNEGSKARDAYK	1.0000	0.0000	0.2936	16.3153	140290113.2070	15.7490
CPAAPNFAGLIGDNAL	1.0000	0.0000	0.2807	16.1395	114587411.3639	15.6139
CPAAPNFEKGTVATSE	1.0000	0.0000	0.2850	16.1135	111206248.4839	15.5939
CPAAPNFLLVSETVAD	1.0000	0.0000	0.2900	15.9661	93843285.8175	15.4806
CPAAPNFNSNNKIENI	1.0000	0.0000	0.2941	15.1398	36246915.7244	14.8455
CPAAPNFSLFERSKIE	1.0000	0.0000	0.3128	15.9232	89328755.2089	15.4477
CPAAPNGKTINDSFVH	1.0000	0.0000	0.3153	16.3123	139808818.6334	15.7467
CPAAPNHDQAIKKKIL	1.0000	0.0000	0.2662	16.2189	125555938.1242	15.6749
CPAAPNHRENLPLHEG	1.0000	0.0000	0.3066	16.5010	173723357.0758	15.8917
CPAAPNIGLEGGVSNK	1.0000	0.0000	0.2955	15.9297	90000527.5922	15.4527
CPAAPNIGSENQMDAK	1.0000	0.0000	0.3002	16.1092	110655443.4186	15.5906
CPAAPNIKNQHTSPAD	1.0000	0.0000	0.2939	15.9040	87367975.8589	15.4329
CPAAPNISKSNGGKTG	1.0000	0.0000	0.3010	15.5359	57187453.4959	15.1499
CPAAPNKCISQREPSE	1.0000	0.0000	0.3269	16.2147	124950047.8204	15.6717
CPAAPNKEFYQSNQFT	1.0000	0.0000	0.3241	16.4590	165524553.9186	15.8595
CPAAPNKGYEAQNQSY	1.0000	0.0000	0.3261	16.5463	183027264.9382	15.9266
CPAAPNKLTGFNQFPS	1.0000	0.0000	0.3064	16.0076	98437188.9257	15.5125
CPAAPNLELHVHLIGD	1.0000	0.0000	0.2988	16.6080	196503535.0779	15.9740
CPAAPNLQDIEQMSQE	1.0000	0.0000	0.2941	16.2785	134466265.5867	15.7207
CPAAPNLWISDEYNLT	1.0000	0.0000	0.3602	16.5811	190520367.7241	15.9533
CPAAPNMGAISKLAQN	1.0000	0.0000	0.3020	15.9760	94923663.9933	15.4882
CPAAPNMYKHSQIDIS	1.0000	0.0000	0.3480	16.5828	190889907.4097	15.9546
CPAAPNNPETLTSFAI	1.0000	0.0000	0.2823	15.5561	58534034.7835	15.1655
CPAAPNNTKNSVTKPI	1.0000	0.0000	0.2759	15.2403	40693833.2693	14.9228
CPAAPNNTKSKGSMPH	1.0000	0.0000	0.3306	15.9008	87054517.7609	15.4305
CPAAPNPTDLDSEHPG	1.0000	0.0000	0.2901	16.0525	103660707.5512	15.5470
CPAAPNQETLTQGMPF	1.0000	0.0000	0.2821	16.6737	211945623.3178	16.0245
CPAAPNRRTMLRRKES	1.0000	0.0000	0.3041	16.3628	148165352.7443	15.7855
CPAAPNRTELIAKGSN	1.0000	0.0000	0.2818	15.6016	61680341.6558	15.2004
CPAAPNSFSISERTFV	1.0000	0.0000	0.3334	15.9115	88132800.6128	15.4387
CPAAPNSHEEQKVVTQ	1.0000	0.0000	0.2979	16.4447	162824259.3937	15.8485
CPAAPNSISTTKSHQD	1.0000	0.0000	0.3141	15.4927	54414940.7556	15.1167
CPAAPNSRIAAHALWM	1.0000	0.0000	0.3776	17.4786	535379821.8717	16.6431
CPAAPNSVAFKESTYF	1.0000	0.0000	0.3338	16.3480	145662504.5769	15.7741
CPAAPNTDGIKMEDRP	1.0000	0.0000	0.2655	16.5488	183551822.1299	15.9285
CPAAPNTLMGDRHQFI	1.0000	0.0000	0.2985	17.1430	363808088.5412	16.3852
CPAAPNTMPSHTIVGN	1.0000	0.0000	0.3221	16.3745	150180278.3598	15.7945
CPAAPNTNYVKIKEAR	1.0000	0.0000	0.2810	16.2931	136740156.9876	15.7319
CPAAPNTSTQKYDNET	1.0000	0.0000	0.2925	15.7672	74642587.9698	15.3278
CPAAPNTVRLKSVTLD	1.0000	0.0000	0.2807	15.7166	70414952.9145	15.2888
CPAAPNVALIHSKPMN	1.0000	0.0000	0.3185	16.1827	120429977.3965	15.6471
CPAAPNVHRKPYNISI	1.0000	0.0000	0.3234	16.4636	166403578.6493	15.8630
CPAAPNVIPATTIKLM	1.0000	0.0000	0.2672	16.2133	124739334.8580	15.6706
CPAAPNVVENDPISML	1.0000	0.0000	0.3034	16.0320	101244554.7491	15.5313
CPAAPNYNNAWATDRE	1.0000	0.0000	0.3537	17.0726	335473076.4223	16.3311
CPASASLLPDGSSSTN	1.0000	0.0000	0.2995	14.4846	17047868.0914	14.3419
CPIQNGHNKKRDTCLT	1.0000	0.0000	0.3241	16.7079	220443785.6512	16.0507
CPSAFSPSMGEERICL	1.0000	0.0000	0.3773	16.6762	212564219.9416	16.0264
CPTHGQNGTSNIGPQS	1.0000	0.0000	0.3330	16.0889	108102548.8265	15.5750
CPVDKRFDLWVNAEMT	1.0000	0.0000	0.3489	17.7530	734258747.0891	16.8540
CQANTDLRPTKSVNER	1.0000	0.0000	0.2900	15.7343	71861621.6976	15.3024
CQDPSPPNVQIKSQRD	1.0000	0.0000	0.3018	15.9820	95582009.4172	15.4928
CQEPISFTRLLNPQYG	1.0000	0.0000	0.3178	16.4631	166313384.8885	15.8626
CQFMIFGLSKHLTPSQ	1.0000	0.0000	0.3565	16.7767	238632826.1339	16.1037
CQGSESSNNVMTENKV	1.0000	0.0000	0.3401	15.4973	54704972.8534	15.1203
CQMTENKVGESICPAA	1.0000	0.0000	0.3316	16.9163	280233531.7612	16.2110
CQNKELTTREYIHMLC	1.0000	0.0000	0.3480	17.3745	474923771.5590	16.5631
CQNVRSNHKMKRARSM	1.0000	0.0000	0.3774	16.7880	241757249.2741	16.1124
CQSFATNNLGSLLKQN	1.0000	0.0000	0.3088	15.1206	35455009.8734	14.8308
CQTLQSKIRCSIDLIS	1.0000	0.0000	0.3403	15.9399	91062731.4719	15.4605
CQVRKPSNSEQKWPNP	1.0000	0.0000	0.3697	16.5672	187484263.6638	15.9426
CQWLKIKQKSSTLQGK	1.0000	0.0000	0.3557	16.5453	182820667.5411	15.9258
CREWSTAVDSYTNNFE	1.0000	0.0000	0.4022	17.0108	312452624.6503	16.2836
CRMMKSSEAIGRGHNN	1.0000	0.0000	0.3754	16.7805	239666012.4380	16.1066
CRTMKDELRSLNRLLS	1.0000	0.0000	0.3157	15.5457	57839935.9587	15.1575
CSAYSMSGPSRIQSDS	1.0000	0.0000	0.3818	15.6646	66322438.1426	15.2489
CSDQPQFRKKNFSKDT	1.0000	0.0000	0.3173	16.0590	104440229.2720	15.5520
CSFKPRHYVDHKQKDL	1.0000	0.0000	0.3353	17.2884	430085896.8360	16.4969
CSGCNFNAVNTEQEES	1.0000	0.0000	0.3598	16.1756	119439828.6028	15.6416
CSGTLCSLITHKDKSA	1.0000	0.0000	0.3514	15.9633	93540002.0863	15.4784
CSIDLISKISSLKDSQ	1.0000	0.0000	0.2987	14.6315	20190400.0393	14.4548
CSKKAYPSSDDREHKS	1.0000	0.0000	0.3483	15.8108	78482940.3355	15.3613
CSLITHKDKSADNNSD	1.0000	0.0000	0.3087	15.0825	33934170.1505	14.8015
CSLSDPCNEGHNTLLD	1.0000	0.0000	0.3488	15.8395	81119039.6668	15.3833
CSLSSHKFYLNQPNSK	1.0000	0.0000	0.3570	15.3424	45771094.7835	15.0013
CSMPDMELDRAMTENK	1.0000	0.0000	0.3282	16.6470	205536090.6369	16.0040
CSNSNEGARVATKDQA	1.0000	0.0000	0.3071	15.7124	70073337.0378	15.2856
CSNVAHGNTSKNFKKE	1.0000	0.0000	0.3327	15.6903	68312286.6377	15.2686
CSPLIRQKGPKPTKRL	1.0000	0.0000	0.2754	15.9312	90146687.0038	15.4538
CSPVPKGKETNFYCFD	1.0000	0.0000	0.3537	17.2136	394622837.6438	16.4395
CSRLIFNLKPREDRLD	1.0000	0.0000	0.2968	15.9464	91744815.1475	15.4655
CSRLITRRGMSTNAGI	1.0000	0.0000	0.3315	16.2592	131521117.8839	15.7059
CSSGPNGEADNLPSQD	1.0000	0.0000	0.3111	15.2593	41591175.4202	14.9373
CSSTMDIFNSADMEGH	1.0000	0.0000	0.3813	16.5727	188678690.6084	15.9469
CSSTSQRSQFVLAGNR	1.0000	0.0000	0.3521	15.7147	70259236.0835	15.2874
CSTDIKNKKHTDKNRS	1.0000	0.0000	0.3040	15.4143	49720668.1235	15.0565
CSTVVPNSLNRYTLFQ	1.0000	0.0000	0.3420	15.9397	91037805.6429	15.4603
CSVAQTPLNTLPLFTE	1.0000	0.0000	0.2862	15.6212	63094813.1326	15.2156
CSYDSSSTKMTENKVG	1.0000	0.0000	0.3543	15.6467	64967634.8522	15.2351
CTASISNTNIDQEMTE	1.0000	0.0000	0.3063	15.5622	58948778.5871	15.1702
CTDDHIPVIIAEETTL	1.0000	0.0000	0.2541	16.4522	164229015.8143	15.8542
CTFIDNVHLQSSQSNS	1.0000	0.0000	0.3528	15.4503	51819907.1130	15.0841
CTGGFASPRDSADFLS	1.0000	0.0000	0.3368	16.1529	116368951.4406	15.6242
CTGNGSMKNSSQIDRG	1.0000	0.0000	0.3483	15.8754	84539397.2452	15.4109
CTISQKECSGTLCSLI	1.0000	0.0000	0.3750	16.3128	139889839.8467	15.7471
CTLDQVQHMTENKVGE	1.0000	0.0000	0.2971	16.9870	304005917.5275	16.2653
CTLNSSTNSDDKKNQL	1.0000	0.0000	0.2798	14.3907	15300898.1573	14.2697
CTMVQQKTLSPGSEYP	1.0000	0.0000	0.3332	16.4893	171398548.9180	15.8827
CTNEIRSKGISKPRMT	1.0000	0.0000	0.3151	15.9814	95514705.2013	15.4924
CTSLRSTTMTENKVGE	1.0000	0.0000	0.3139	15.7643	74388035.5031	15.3255
CTSSDSILCDTYNRGM	1.0000	0.0000	0.3903	16.4728	168176761.4156	15.8701
CTSTVQAIAPNPSTHG	1.0000	0.0000	0.3152	16.0228	100183147.9759	15.5242
CTTNNHTTTQRTALNA	1.0000	0.0000	0.2877	15.6938	68588967.3848	15.2713
CTTPEKDAECENQGPT	1.0000	0.0000	0.2834	16.5772	189656818.1864	15.9503
CVHDRANGFLKIIVSK	1.0000	0.0000	0.3180	16.6675	210441620.5193	16.0197
CVHRLMAMAENKDLPI	1.0000	0.0000	0.3103	17.0061	310743209.1966	16.2799
CVISREGNFDNNKDFN	1.0000	0.0000	0.3284	15.9903	96497354.9507	15.4992
CVNITSNTTSNISASN	1.0000	0.0000	0.2917	14.2866	13572583.7656	14.1897
CVPSISKNEYVIWESY	1.0000	0.0000	0.4218	17.1067	348926494.4591	16.3573
CVSLNLRFAGNNVSRK	1.0000	0.0000	0.3333	15.6528	65430945.5413	15.2398
CVTKIDLACATTTNSD	1.0000	0.0000	0.3056	16.0554	104011498.6072	15.5493
CVTSGEDNKSVKLHTS	1.0000	0.0000	0.3277	15.5795	60134685.1011	15.1835
CWYSADKLAPSRNHFY	1.0000	0.0000	0.4379	17.7090	698056845.6904	16.8203
CYCNRIATTPPLTLQH	1.0000	0.0000	0.3304	17.0357	321538785.5870	16.3027
CYERSLDAHSMTIMTF	1.0000	0.0000	0.3755	17.1815	380308640.7331	16.4148
CYKSIHPSSSQQYKNH	1.0000	0.0000	0.4043	16.3791	150982680.7280	15.7981
CYVVLQSPTEFHRTND	1.0000	0.0000	0.3357	16.9118	278773596.1133	16.2075
DADSLQIQANNNGHGN	1.0000	0.0000	0.2870	15.3268	44954499.2087	14.9892
DAECENQGPTIAEKSS	1.0000	0.0000	0.2884	15.6459	64908774.4852	15.2345
DAELLYMEILFSTANS	1.0000	0.0000	0.2979	15.4348	50905842.5601	15.0722
DAFMVDKACNPIQDHQ	1.0000	0.0000	0.2872	17.2770	424512812.2653	16.4882
DAGQLNPQLDINFKQN	1.0000	0.0000	0.2559	15.4467	51608906.6298	15.0814
DAGSTSVNKVMTENKV	1.0000	0.0000	0.2881	15.3740	47463159.8659	15.0255
DAGTYSIMYQSNLVSN	1.0000	0.0000	0.3415	15.6816	67633791.2942	15.2619
DAGYLITLSNNNDNGL	1.0000	0.0000	0.2722	14.7877	24166579.4552	14.5749
DAHFSMISIRHNTSRR	1.0000	0.0000	0.3538	16.2857	135589096.2402	15.7263
DAHSMTIMTFVVSIIK	1.0000	0.0000	0.3183	16.5216	177903769.7643	15.9076
DAIESVEQNDSAKEHP	1.0000	0.0000	0.2725	15.5044	55152863.4212	15.1257
DAIPQFVASNRSNVRE	1.0000	0.0000	0.2898	15.6356	64142953.0654	15.2265
DAKEMDDQSPHSIGQD	1.0000	0.0000	0.2884	16.1529	116362689.4228	15.6242
DAKITEDRLSSAITSG	1.0000	0.0000	0.2591	14.8982	27446133.4407	14.6598
DAKTERIDFKVKPTTS	1.0000	0.0000	0.2381	15.5962	61298228.3011	15.1963
DAKVNNLANIAQGDDM	1.0000	0.0000	0.2608	15.6664	66461663.0576	15.2503
DALAGLKRNTYKNPMA	1.0000	0.0000	0.2701	15.8178	79117961.2380	15.3666
DALNGANEGNERVKDE	1.0000	0.0000	0.2481	15.4730	53196769.5109	15.1016
DALSVCNLGKNYLPEF	1.0000	0.0000	0.3201	15.9563	92795292.2961	15.4731
DAMANEDPRYESTDYF	1.0000	0.0000	0.3020	16.5997	194625001.2474	15.9676
DAMDPMYNLRCYCNRI	1.0000	0.0000	0.3731	17.8891	858858771.3512	16.9587
DAMSSSVVQEMLILWG	1.0000	0.0000	0.3858	16.7805	239669375.6996	16.1066
DANATIIPKLTLCKNE	1.0000	0.0000	0.2533	15.3641	46927618.1773	15.0179
DANLSNSNINQSQCNA	1.0000	0.0000	0.2967	14.4852	17060011.9811	14.3424
DANNMTNKELNVFENE	1.0000	0.0000	0.2716	15.1207	35458193.2517	14.8308
DANNPFLQVIKSSQAL	1.0000	0.0000	0.2722	15.0054	31051796.4190	14.7422
DANNQPTKLATSPIAC	1.0000	0.0000	0.2720	15.3753	47538088.7649	15.0265
DANTNFLSCRMMKSSE	1.0000	0.0000	0.3566	15.7961	77161570.3122	15.3499
DAPLNDQQSVSHNNAL	1.0000	0.0000	0.2835	14.9539	29263430.0312	14.7026
DAPSNKKIQNAMTMLL	1.0000	0.0000	0.2758	15.3467	45995051.1483	15.0045
DAPTKPNNIENQNSTF	1.0000	0.0000	0.2536	14.7540	23245924.0535	14.5489
DAQSLRPNRQSPVSNF	1.0000	0.0000	0.2974	15.1488	36624497.7841	14.8524
DARGPAEDYRLFTNND	1.0000	0.0000	0.2652	16.1230	112430009.3584	15.6012
DARKGNLPPVNQTADE	1.0000	0.0000	0.2365	15.5533	58345362.6733	15.1633
DARMLSNGGSHSSATS	1.0000	0.0000	0.3307	15.0316	32002887.9757	14.7624
DARNREANPSDKSSLF	1.0000	0.0000	0.2791	14.8038	24619972.0653	14.5873
DASHADRMANNDSALT	1.0000	0.0000	0.2957	15.4254	50359880.2009	15.0650
DASLKKAKLSRKSQKE	1.0000	0.0000	0.2500	14.5729	18872074.8249	14.4098
DASVMNNSVGHEKLNT	1.0000	0.0000	0.3091	15.3572	46555031.8656	15.0126
DATELNIAIPGHYMLT	1.0000	0.0000	0.2743	16.2974	137421724.5229	15.7352
DATSFTIEIAPYKQSN	1.0000	0.0000	0.2789	15.4915	54342968.3210	15.1159
DAVEKVTAQLKRRSTF	1.0000	0.0000	0.2537	15.9441	91500000.3581	15.4637
DAVPPDFHTLRKRIQE	1.0000	0.0000	0.2359	16.5356	180787923.1867	15.9183
DAYKQLQIEAVSKTIV	1.0000	0.0000	0.2556	15.9744	94752843.4090	15.4870
DCDRGTSYLLIMNKLS	1.0000	0.0000	0.3353	15.9312	90149303.7187	15.4538
DCFNPIAICQEPISFT	1.0000	0.0000	0.3264	16.8631	263596085.0847	16.1701
DCGGNNDKANSDNCKP	1.0000	0.0000	0.3313	15.8820	85190763.3515	15.4160
DCHWVADSLGRVETSR	1.0000	0.0000	0.3911	17.5213	562347059.6195	16.6759
DCKILAVSMGFYMLGE	1.0000	0.0000	0.3405	17.3310	451708639.5520	16.5297
DCLLGCDKLIMEIMDE	1.0000	0.0000	0.3142	17.1791	379228132.2112	16.4129
DCSPLIRQKGPKPTKR	1.0000	0.0000	0.2728	16.0801	107010719.0582	15.5682
DCTGNGSMKNSSQIDR	1.0000	0.0000	0.3407	15.7476	72975809.0301	15.3127
DDAELLYMEILFSTAN	1.0000	0.0000	0.2846	15.7220	70851403.0303	15.2930
DDAMSSSVVQEMLILW	1.0000	0.0000	0.3787	16.6527	206886577.8720	16.0084
DDARMLSNGGSHSSAT	1.0000	0.0000	0.3261	15.3188	44542028.9709	14.9831
DDCDRGTSYLLIMNKL	1.0000	0.0000	0.3207	16.2183	125470954.4026	15.6745
DDCLLGCDKLIMEIMD	1.0000	0.0000	0.3142	17.1903	384179943.9724	16.4216
DDDESNGIFDAFMVDK	1.0000	0.0000	0.2793	16.3209	141200887.1936	15.7533
DDDINSSNNPRLIPAR	1.0000	0.0000	0.2595	14.6979	21794211.0324	14.5059
DDDNPPEENLRGDLLS	1.0000	0.0000	0.2450	14.8905	27204676.5400	14.6539
DDDNYTSDYTRSSILH	1.0000	0.0000	0.3257	15.6180	62860176.8218	15.2131
DDDPSLCTFIDNVHLQ	1.0000	0.0000	0.3090	16.2770	134237756.9729	15.7196
DDDVQTEYHFNMTRQL	1.0000	0.0000	0.2848	16.9672	297159697.0793	16.2501
DDEHSDNQLFTADNDL	1.0000	0.0000	0.2727	15.4160	49817373.8726	15.0578
DDERNVDLPMRAKKAN	1.0000	0.0000	0.2518	15.8029	77773808.2819	15.3552
DDESNGIFDAFMVDKA	1.0000	0.0000	0.2793	16.3254	141932713.5667	15.7568
DDETRNDSLPNLYQPE	1.0000	0.0000	0.2637	15.2551	41392848.1187	14.9341
DDGPSVGKQLRSKSKK	1.0000	0.0000	0.2745	15.1485	36611801.9213	14.8522
DDHIPVIIAEETTLSK	1.0000	0.0000	0.2441	15.6341	64038279.6074	15.2255
DDIELFARIGVDLAEK	1.0000	0.0000	0.2242	16.0987	109327845.7369	15.5825
DDINLSKSHNETTYRL	1.0000	0.0000	0.2900	15.1180	35348117.2974	14.8287
DDINSSNNPRLIPARS	1.0000	0.0000	0.2646	14.4108	15658866.6996	14.2852
DDKAQNFEVNPEFNED	1.0000	0.0000	0.2572	15.7612	74127713.5581	15.3231
DDKKNQLSPPQAVMYR	1.0000	0.0000	0.2844	16.1068	110351345.7251	15.5888
DDKVSQGTNAGVSAND	1.0000	0.0000	0.2754	15.3127	44232473.7617	14.9784
DDLDELRPHNFICIYC	1.0000	0.0000	0.3350	17.4128	496330313.5191	16.5926
DDMSIILTVANNLHYR	1.0000	0.0000	0.3102	16.0046	98095539.8324	15.5102
DDMTENKVGESICPAA	1.0000	0.0000	0.2923	16.2962	137229785.8526	15.7343
DDNDISMTENKVGESI	1.0000	0.0000	0.2782	15.2656	41897932.3480	14.9422
DDNFQLKNTKIFIHIL	1.0000	0.0000	0.2676	15.7951	77079564.1739	15.3492
DDNKLGRKPSFYLLKK	1.0000	0.0000	0.2723	15.4337	50842715.3489	15.0714
DDNLELSNRWSPPLIC	1.0000	0.0000	0.3531	15.9959	97120999.5701	15.5035
DDNPPEENLRGDLLSK	1.0000	0.0000	0.2432	14.8193	25062146.2765	14.5992
DDNYTSDYTRSSILHI	1.0000	0.0000	0.3257	15.6180	62860176.8218	15.2131
DDPDFPTELDNVQSNG	1.0000	0.0000	0.2621	15.4375	51066124.3957	15.0743
DDPHGVIINPDLDNKI	1.0000	0.0000	0.2483	15.7543	73536756.0860	15.3178
DDPMTENRPNSDDTLN	1.0000	0.0000	0.2611	15.0158	31424181.7110	14.7502
DDPMTHETNASKITLQ	1.0000	0.0000	0.2692	15.6299	63728382.6032	15.2222
DDPPKQESAELFGTDP	1.0000	0.0000	0.2396	15.6597	65951712.6540	15.2451
DDPSLCTFIDNVHLQS	1.0000	0.0000	0.3260	15.9898	96448141.1773	15.4989
DDQNLPGYGLTVSVKS	1.0000	0.0000	0.2918	15.5393	57414743.8069	15.1526
DDQNMLMPTMNHSLHE	1.0000	0.0000	0.3421	16.4377	161526289.9395	15.8431
DDQSPHSIGQDSLMTT	1.0000	0.0000	0.3061	15.6431	64700869.2257	15.2323
DDQYVACQMTENKVGE	1.0000	0.0000	0.2871	17.2248	399744021.0878	16.4481
DDREHKSRDESAENAL	1.0000	0.0000	0.2752	15.4102	49487145.1398	15.0534
DDRLTVQAVVYFTSQR	1.0000	0.0000	0.2770	16.6324	202113372.7445	15.9928
DDSCALVKLKHFNPKH	1.0000	0.0000	0.3252	16.3850	152007460.7326	15.8026
DDSEMKVESIKSSAKR	1.0000	0.0000	0.2904	15.0622	33150894.2541	14.7859
DDSKIRTVLKKKRPNE	1.0000	0.0000	0.2404	15.1929	38531045.5746	14.8863
DDSRKDLGTFQICLMI	1.0000	0.0000	0.3027	16.5663	187282752.8077	15.9419
DDSSELLLSSFKFMTE	1.0000	0.0000	0.3004	14.8945	27329381.6833	14.6570
DDSSHSPLNVSGDSSD	1.0000	0.0000	0.3006	14.3460	14532732.3480	14.2353
DDTDESQAVQPLKLSR	1.0000	0.0000	0.2553	15.2470	41007072.1298	14.9279
DDTELTRNQWAAKGRD	1.0000	0.0000	0.2896	16.7153	222338272.1216	16.0565
DDTKCEPVNNSQSTVP	1.0000	0.0000	0.2963	15.4521	51928884.6327	15.0855
DDTLNQNNEPNVLPYK	1.0000	0.0000	0.2581	15.0413	32360462.7502	14.7698
DDTLPLITMQNQVPPF	1.0000	0.0000	0.2519	15.9837	95762779.6790	15.4941
DDVQTEYHFNMTRQLD	1.0000	0.0000	0.2848	16.9672	297159697.0793	16.2501
DEAVTMGLNILPGNAL	1.0000	0.0000	0.2578	15.5901	60873147.0002	15.1916
DECLCPTHGQNGTSNI	1.0000	0.0000	0.3465	16.5612	186185914.7726	15.9380
DEDSDSSAAIQVNWLI	1.0000	0.0000	0.3309	15.8318	80401223.6381	15.3774
DEEFPQDVLFDNFTSE	1.0000	0.0000	0.2734	15.9860	96020757.8583	15.4959
DEEKFVALGRNLNFAP	1.0000	0.0000	0.2603	15.8618	83232095.0893	15.4005
DEENGSRNTKYNENRP	1.0000	0.0000	0.2800	15.2121	39391517.7525	14.9010
DEEPPPMSNKTSKGGL	1.0000	0.0000	0.2704	15.2078	39196682.4290	14.8977
DEERKCSLSSHKFYLN	1.0000	0.0000	0.3549	15.8843	85415251.6231	15.4178
DEESLIKSPRATERDN	1.0000	0.0000	0.2511	14.9816	30210832.8341	14.7239
DEFVDNKVTERLSHVD	1.0000	0.0000	0.2808	16.0925	108547435.7284	15.5778
DEFYNSEIITTDSDPN	1.0000	0.0000	0.2797	15.2367	40525643.6047	14.9200
DEGGGVVNTIATNQYS	1.0000	0.0000	0.2863	16.0418	102398842.5549	15.5388
DEGPKKIDSYDSLSHI	1.0000	0.0000	0.2988	15.4895	54217337.2397	15.1143
DEGSVLNQRNIDTSSQ	1.0000	0.0000	0.2815	14.8832	26976671.9091	14.6483
DEGTESRNYLVPRENA	1.0000	0.0000	0.2780	15.7010	69162215.7147	15.2768
DEHSDNQLFTADNDLK	1.0000	0.0000	0.2712	15.3448	45893959.0504	15.0030
DEIHERLLLLEKDVFY	1.0000	0.0000	0.2664	16.3134	139983468.7892	15.7476
DEITFKTLTEASQGRD	1.0000	0.0000	0.2449	15.6933	68550509.9175	15.2709
DEKGNNASTGPLKAAS	1.0000	0.0000	0.2538	14.7392	22853136.2444	14.5376
DEKIPCTTNNHTTTQR	1.0000	0.0000	0.2783	16.0260	100545554.3122	15.5266
DEKNSDSKMISPQQVV	1.0000	0.0000	0.2937	15.3547	46421227.7220	15.0107
DELHHWSSNDNLQQKF	1.0000	0.0000	0.3795	16.5132	176193053.7385	15.9012
DELLSHLGDPAFHSSI	1.0000	0.0000	0.3144	15.5578	58650333.5048	15.1668
DELRPHNFICIYCTIS	1.0000	0.0000	0.3609	17.1987	387915965.9055	16.4280
DELRSLNRLLSLAFKS	1.0000	0.0000	0.2674	14.4469	16324311.6643	14.3129
DELTNCAGGVKSILHI	1.0000	0.0000	0.3042	16.1644	117915158.8123	15.6330
DEMLVSKASQLKDRSW	1.0000	0.0000	0.3523	16.1922	121753324.2824	15.6544
DEMRPPNGLPSGPEGN	1.0000	0.0000	0.2771	15.7162	70380973.7668	15.2885
DENESKILSAILSVAP	1.0000	0.0000	0.2537	14.5199	17754137.5208	14.3690
DENSPRSFNVLGQDES	1.0000	0.0000	0.2931	15.0686	33393323.2099	14.7908
DEPGPEHYQSKKYLGS	1.0000	0.0000	0.3147	16.2902	136286739.1577	15.7297
DEQSLSLIYCDRDLSI	1.0000	0.0000	0.3216	15.6412	64563781.4659	15.2309
DEQSSSLKNNSLSRQK	1.0000	0.0000	0.2627	13.8457	8170115.8359	13.8508
DEQYLTKNKYAQSPTG	1.0000	0.0000	0.2806	15.8733	84339623.5681	15.4093
DERLESLMKDGTNSFT	1.0000	0.0000	0.2853	15.3394	45611091.7165	14.9989
DERNVDLPMRAKKAND	1.0000	0.0000	0.2518	15.8029	77773808.2819	15.3552
DERSLYFRDSNNFGVM	1.0000	0.0000	0.3445	16.3020	138163393.7328	15.7388
DERSRKEEATTAFSPF	1.0000	0.0000	0.2709	15.7357	71979762.8370	15.3035
DESAENALKTINKNIL	1.0000	0.0000	0.2307	14.4072	15594037.3382	14.2824
DESDPYKNVNSNFMYR	1.0000	0.0000	0.3436	15.9969	97237319.0090	15.5043
DESELVNRGLISMLDL	1.0000	0.0000	0.2806	15.1566	36955684.9478	14.8584
DESKKLNQVNYISANL	1.0000	0.0000	0.2747	14.7417	22920860.5704	14.5395
DESNGIFDAFMVDKAC	1.0000	0.0000	0.3147	16.8609	262915652.4913	16.1684
DESQAVQPLKLSRSYY	1.0000	0.0000	0.3149	15.7048	69464161.8890	15.2798
DESTDLAFYANTSAIV	1.0000	0.0000	0.2832	15.4757	53363490.4670	15.1037
DETKHLSIVSPKDYPN	1.0000	0.0000	0.2876	15.4495	51775760.2756	15.0836
DETKLMTENKVGESIC	1.0000	0.0000	0.2937	16.0021	97817648.9871	15.5083
DETPSQQHPELTVQNS	1.0000	0.0000	0.2784	15.4244	50297910.3246	15.0642
DETRNDSLPNLYQPEP	1.0000	0.0000	0.2630	15.2329	40345910.5526	14.9170
DEVPKTNIPSFPRDPT	1.0000	0.0000	0.2470	15.5221	56289742.2847	15.1394
DEVRDELHHWSSNDNL	1.0000	0.0000	0.3703	16.4146	157272265.4019	15.8253
DEYGRSQLHVTLNSNN	1.0000	0.0000	0.3150	15.3762	47586389.9745	15.0272
DEYNLTGSESYLKSFQ	1.0000	0.0000	0.3200	15.4466	51605450.1485	15.0814
DFADVNMTENKVGESI	1.0000	0.0000	0.2826	15.9048	87453587.5400	15.4335
DFDPSNLIRLGIESLS	1.0000	0.0000	0.2762	14.7986	24471334.5910	14.5832
DFEDVPSELSASEIHR	1.0000	0.0000	0.2986	15.6177	62839814.6443	15.2128
DFFYHRQVNENFFLDR	1.0000	0.0000	0.3124	17.2980	434882252.4285	16.5043
DFGAETNKQFIACTSS	1.0000	0.0000	0.3158	16.0702	105790322.7306	15.5606
DFHTLRKRIQEIKNKY	1.0000	0.0000	0.2694	16.4267	159479610.8703	15.8346
DFKCELGIFNHSEREN	1.0000	0.0000	0.3307	16.4673	167121355.5479	15.8659
DFKRTIRNSTKLKLHK	1.0000	0.0000	0.2689	15.4355	50946169.9820	15.0728
DFKVKPTTSVEYNYSR	1.0000	0.0000	0.3134	16.0194	99786895.6012	15.5216
DFLKAMANIRLAYSSK	1.0000	0.0000	0.3044	15.6627	66176628.6794	15.2474
DFLSLAGKKLSLVSTA	1.0000	0.0000	0.2678	14.6962	21751014.8727	14.5046
DFMTENKVGESICPAA	1.0000	0.0000	0.3040	16.5238	178355921.3227	15.9093
DFNDNRPQQAMESKRI	1.0000	0.0000	0.2836	16.0087	98560975.7298	15.5133
DFNKNEDSNNPPNGAF	1.0000	0.0000	0.2770	14.9553	29309702.9230	14.7037
DFPNMKTSLTVKVSGF	1.0000	0.0000	0.3048	15.7662	74555103.3249	15.3270
DFPTELDNVQSNGSSE	1.0000	0.0000	0.2836	14.8742	26697026.7150	14.6413
DFSFSANNNSLLEESR	1.0000	0.0000	0.2875	14.3335	14325067.1162	14.2257
DFSPIIFLIGVMTENK	1.0000	0.0000	0.2827	16.0694	105696160.5359	15.5600
DFSSGTNSSHSPMAAR	1.0000	0.0000	0.3416	15.2583	41543187.1877	14.9365
DFVGALDGPHIKLPVK	1.0000	0.0000	0.2454	16.4561	164983082.9042	15.8573
DFYASSANKSGPNKVR	1.0000	0.0000	0.3114	15.3564	46514003.5579	15.0120
DGDKKQNPIDHTPRTA	1.0000	0.0000	0.2362	15.9893	96383668.5979	15.4984
DGDQGVLDLKTPLLNN	1.0000	0.0000	0.2413	15.1402	36262429.2529	14.8458
DGEAEDSSAQKMTENK	1.0000	0.0000	0.2703	15.3781	47688949.5927	15.0287
DGFAKTTEELISFHLR	1.0000	0.0000	0.2762	16.0892	108141746.6694	15.5753
DGIFKHFSGYNGFCPV	1.0000	0.0000	0.3505	17.6680	665873839.6551	16.7888
DGIKMEDRPNYVYWNH	1.0000	0.0000	0.3672	17.9921	966949785.8367	17.0378
DGIRQNGWLYSMSNNR	1.0000	0.0000	0.3952	16.7029	219196064.4036	16.0470
DGKTIHNFILPTISQN	1.0000	0.0000	0.2759	15.5302	56812866.7333	15.1455
DGLISFANSLSWRIFS	1.0000	0.0000	0.3702	15.8996	86928273.0578	15.4295
DGLKSIARAQSPFRSA	1.0000	0.0000	0.2873	15.4743	53276796.9851	15.1026
DGLSAKSVSGNNLQPP	1.0000	0.0000	0.2733	14.6347	20263691.6719	14.4573
DGNLQPLNAVSVQAQI	1.0000	0.0000	0.2648	15.4684	52916572.7197	15.0981
DGNLSFAKKTYRRRRK	1.0000	0.0000	0.2866	16.1094	110675333.2655	15.5907
DGNSNLQPEDGTGHDI	1.0000	0.0000	0.2769	15.6938	68594455.3241	15.2713
DGPADQISTFQLFWEN	1.0000	0.0000	0.3308	16.8515	260075785.7323	16.1611
DGPHIKLPVKLTIKST	1.0000	0.0000	0.2502	15.4662	52782405.0599	15.0964
DGPSIQNEDSTPPKMQ	1.0000	0.0000	0.2739	15.4808	53676179.6753	15.1076
DGPSVGKQLRSKSKKQ	1.0000	0.0000	0.2787	15.2332	40360717.8890	14.9173
DGQAILVMTENKVGES	1.0000	0.0000	0.2721	15.9618	93380380.5351	15.4773
DGQSDKLWLFPHNNPF	1.0000	0.0000	0.3590	16.7119	221464830.5502	16.0538
DGQSRDQFILLSRDMT	1.0000	0.0000	0.2962	16.0181	99635251.0867	15.5206
DGQTKKNPAAKDSLAK	1.0000	0.0000	0.2341	15.0731	33569461.4311	14.7943
DGSSSTNSERFLSMVR	1.0000	0.0000	0.3285	15.0236	31708937.1029	14.7562
DGTDCHWVADSLGRVE	1.0000	0.0000	0.3616	17.8177	791040228.4089	16.9038
DGTGHDILHSYSTRNP	1.0000	0.0000	0.3251	16.1299	113329657.8403	15.6065
DGTGSRKLNIQNKSQA	1.0000	0.0000	0.2702	15.0516	32745984.1073	14.7777
DGTNSFTNWRNIKSEP	1.0000	0.0000	0.3373	15.8408	81244743.7826	15.3843
DGVHNLLSADANATII	1.0000	0.0000	0.2683	15.3715	47329119.3112	15.0236
DGYRLMSDPAQYSLSD	1.0000	0.0000	0.3350	16.0272	100690967.2264	15.5276
DGYVLENKSQDEESLI	1.0000	0.0000	0.2799	15.3560	46491805.4622	15.0117
DHAKPDYQTDYNGLLG	1.0000	0.0000	0.2824	16.5390	181507971.5066	15.9210
DHANATMTENKVGESI	1.0000	0.0000	0.2844	15.8120	78589177.6993	15.3622
DHDKSSVFCKVTKSNP	1.0000	0.0000	0.3369	15.8220	79501322.0932	15.3699
DHDSKNNHYMFDTANS	1.0000	0.0000	0.3523	16.0383	101977119.8030	15.5361
DHEPLFRLELRVIKDL	1.0000	0.0000	0.2515	16.0864	107789262.7268	15.5731
DHFKNQVYHKHDDKVS	1.0000	0.0000	0.3282	17.0303	319543494.5104	16.2986
DHIPVIIAEETTLSKW	1.0000	0.0000	0.3086	16.6077	196427463.3743	15.9737
DHKQKDLIPIANSANA	1.0000	0.0000	0.2577	15.2687	42043312.9084	14.9445
DHKQRKNKENNDGPAD	1.0000	0.0000	0.2574	15.6384	64354087.5801	15.2287
DHLAAPYSGWGNLDEQ	1.0000	0.0000	0.3532	17.0312	319865200.2638	16.2993
DHLTIQQSEESNDNEQ	1.0000	0.0000	0.2785	15.1925	38512398.1477	14.8860
DHLVIEPTPDQQIIIV	1.0000	0.0000	0.2246	16.3421	144688640.5172	15.7696
DHNAQPNDISKQSARG	1.0000	0.0000	0.2891	15.5282	56683774.4869	15.1440
DHQDNHYQEKKLTHSP	1.0000	0.0000	0.3151	16.4606	165823725.9655	15.8607
DHQGSSDSKEKKVCTS	1.0000	0.0000	0.3347	15.6319	63873498.9838	15.2237
DHQITNPPRYDNKDVD	1.0000	0.0000	0.2664	16.2374	128248744.8092	15.6891
DHRKNNLPSSLNGFVR	1.0000	0.0000	0.3082	15.2968	43429757.5410	14.9662
DHSNFSLNPASFQTSP	1.0000	0.0000	0.3127	14.8979	27437060.3625	14.6596
DHSYDFPNMKTSLTVK	1.0000	0.0000	0.3227	15.9515	92287637.8004	15.4694
DHTKIYAIQNPIARSQ	1.0000	0.0000	0.2776	16.1674	118326685.7997	15.6354
DHTPRTASPDKKSNTI	1.0000	0.0000	0.2628	15.1266	35702116.5290	14.8354
DHYDNDSGQYYNFPMN	1.0000	0.0000	0.3702	17.0013	309036568.3579	16.2763
DIANISCQTLQSKIRC	1.0000	0.0000	0.3324	16.1594	117237737.6229	15.6292
DICKRAMPPNHLDVVI	1.0000	0.0000	0.2903	16.9427	288878098.6109	16.2312
DIDEAVTMGLNILPGN	1.0000	0.0000	0.2558	15.7346	71888295.3665	15.3027
DIDNQYDLFLVEGSSL	1.0000	0.0000	0.2959	15.5285	56706342.4839	15.1443
DIEKDYKTTLVSSMRA	1.0000	0.0000	0.2877	15.7530	73426982.7733	15.3168
DIELFARIGVDLAEKS	1.0000	0.0000	0.2501	15.8116	78550683.0420	15.3618
DIEMFGTTLSYIMHAG	1.0000	0.0000	0.3145	17.0702	334562011.5416	16.3293
DIEPPQNSGRLVVPDP	1.0000	0.0000	0.2520	15.7007	69140985.8594	15.2766
DIFNSADMEGHFKVPP	1.0000	0.0000	0.2974	16.6025	195260703.1879	15.9698
DIGIANNSGASKDSAD	1.0000	0.0000	0.2696	14.7816	23997033.9167	14.5702
DIGNTEHDAKITEDRL	1.0000	0.0000	0.2378	15.8489	81996773.2258	15.3905
DIKAEGHVPKEQLASM	1.0000	0.0000	0.2699	16.2482	129862842.3960	15.6975
DIKMSPSGCIKDYPNN	1.0000	0.0000	0.3335	15.9985	97410167.2145	15.5055
DIKNKKHTDKNRSMYD	1.0000	0.0000	0.2983	15.8931	86285534.4050	15.4245
DIKSIEKNADEYGRSQ	1.0000	0.0000	0.2790	15.5971	61366630.3491	15.1970
DIKSQNTLPDLDSENN	1.0000	0.0000	0.2423	14.2560	13102646.4224	14.1662
DILHSYSTRNPFLSTS	1.0000	0.0000	0.3197	15.0528	32790958.0000	14.7786
DILQYEPKSCLKSRSN	1.0000	0.0000	0.3198	15.4043	49148855.4642	15.0488
DILTSFSGQTKIESSL	1.0000	0.0000	0.2759	14.6469	20551460.2777	14.4667
DIMNKTKMPMYGPDRR	1.0000	0.0000	0.2847	17.0531	328025990.8378	16.3161
DIMNYGNYLESTTGVE	1.0000	0.0000	0.3147	16.1961	122299487.1185	15.6574
DINDNEDENESKILSA	1.0000	0.0000	0.2436	14.4003	15471455.5372	14.2771
DINFKQNSTEHDTLNS	1.0000	0.0000	0.2822	14.9051	27663086.6041	14.6651
DINLSKSHNETTYRLA	1.0000	0.0000	0.2902	15.1225	35531322.1270	14.8322
DINSSNNPRLIPARSA	1.0000	0.0000	0.2648	14.4153	15740024.6290	14.2886
DIPGTHQIRASSQGSF	1.0000	0.0000	0.3125	16.0297	100972015.8257	15.5295
DIQQTNFQNKKQFKRG	1.0000	0.0000	0.2597	16.1961	122292674.3951	15.6574
DIQTKIKNVRISHSMN	1.0000	0.0000	0.3030	15.6184	62891076.8452	15.2134
DISIHQNDGLISFANS	1.0000	0.0000	0.3044	15.2055	39096771.4607	14.8960
DISKQSARGLAGLGEY	1.0000	0.0000	0.2878	15.8629	83333361.3406	15.4013
DISLANYLLRLQDSDF	1.0000	0.0000	0.2883	15.2663	41927603.8696	14.9427
DISLAVDEERKCSLSS	1.0000	0.0000	0.3073	15.1256	35659641.4446	14.8346
DISMTENKVGESICPA	1.0000	0.0000	0.3115	16.0045	98089490.8729	15.5101
DISRIALQALDLEAPN	1.0000	0.0000	0.2399	15.1156	35251122.3657	14.8269
DISRTILKEEGSISAE	1.0000	0.0000	0.2601	14.9471	29033382.7399	14.6974
DISSPSRIQGKFPYNN	1.0000	0.0000	0.3100	15.3613	46774684.8170	15.0157
DISVNLGGIRSDPDPE	1.0000	0.0000	0.2674	15.3813	47866181.5453	15.0311
DITFSFQIDNPARQQD	1.0000	0.0000	0.2643	16.1136	111217590.5571	15.5940
DITGPVVKDSWSEGVK	1.0000	0.0000	0.3284	16.6500	206235732.5975	16.0063
DITITTPTPSNIISSS	1.0000	0.0000	0.2485	14.1699	11866211.9101	14.1000
DITTYVTAYDPKSRKV	1.0000	0.0000	0.2705	16.2399	128629695.1184	15.6911
DIVGKTDPTSDITTYV	1.0000	0.0000	0.2517	15.9055	87524257.4114	15.4340
DIVIMYPQVMVCYSTP	1.0000	0.0000	0.3318	17.7623	742165976.5766	16.8612
DIVSRLALRSGNESSQ	1.0000	0.0000	0.2898	14.7825	24022087.3374	14.5709
DKAATLYNISLYLPSN	1.0000	0.0000	0.2836	14.9329	28562599.1625	14.6864
DKACNPIQDHQGSSDS	1.0000	0.0000	0.3305	15.8746	84464952.3971	15.4103
DKANSDNCKPHAEPEQ	1.0000	0.0000	0.2937	15.9038	87351270.3626	15.4327
DKAQNFEVNPEFNEDD	1.0000	0.0000	0.2572	15.7612	74127713.5581	15.3231
DKCSPVPKGKETNFYC	1.0000	0.0000	0.3424	16.9147	279716291.9520	16.2097
DKDDNDISMTENKVGE	1.0000	0.0000	0.2633	15.4816	53721497.4471	15.1082
DKDNPVMEVNNTSGTP	1.0000	0.0000	0.2735	15.3424	45768794.4710	15.0012
DKFGSSKIPELDSYVN	1.0000	0.0000	0.3001	15.2898	43081583.3428	14.9608
DKFTTKSLTASDIVGK	1.0000	0.0000	0.2571	15.2028	38972909.8492	14.8939
DKGEVFNKKDMNNPNM	1.0000	0.0000	0.2933	15.8644	83478654.4641	15.4025
DKGPPSQQMFQVFSTS	1.0000	0.0000	0.3210	16.1082	110528282.8657	15.5898
DKGPTNTQQNKKIGLR	1.0000	0.0000	0.2390	15.4520	51927054.4495	15.0855
DKIKTKELDSIKKTHK	1.0000	0.0000	0.2356	15.1871	38274364.4992	14.8818
DKINCKDANLSNSNIN	1.0000	0.0000	0.2784	14.4560	16496389.6880	14.3199
DKITSPLQFVPSELRR	1.0000	0.0000	0.2699	15.4818	53734866.3851	15.1083
DKKFPQNFELAPLPFQ	1.0000	0.0000	0.2518	16.0049	98135749.0053	15.5104
DKKNQLSPPQAVMYRV	1.0000	0.0000	0.2891	16.2267	126676956.4812	15.6809
DKKQNPIDHTPRTASP	1.0000	0.0000	0.2528	15.5521	58266188.6450	15.1624
DKKSNTINIYGFLSKG	1.0000	0.0000	0.2904	15.2502	41158624.5633	14.9303
DKKSPMLHVNTSFSTL	1.0000	0.0000	0.3077	15.1809	38002194.6798	14.8771
DKLAIAMSVQQNTDGL	1.0000	0.0000	0.2674	15.6769	67271181.3777	15.2583
DKLAPSRNHFYLNLNT	1.0000	0.0000	0.2980	15.3321	45228829.9419	14.9933
DKLIMEIMDETKLMTE	1.0000	0.0000	0.2553	16.2118	124525600.5086	15.6694
DKLLLVCLISNNSPSP	1.0000	0.0000	0.2839	14.5276	17912415.9397	14.3749
DKLWLFPHNNPFYDPI	1.0000	0.0000	0.3510	17.0989	345794684.0889	16.3513
DKNGDISRTILKEEGS	1.0000	0.0000	0.2578	15.0764	33693473.6341	14.7967
DKNIDMDLNPKAGSTC	1.0000	0.0000	0.2960	15.7530	73429762.4169	15.3168
DKNKHPPNEFNKLKAS	1.0000	0.0000	0.2661	15.0055	31054242.0471	14.7423
DKNRANQRSNVRLCGK	1.0000	0.0000	0.3103	15.8734	84345474.0581	15.4093
DKNRSMYDGYRLMSDP	1.0000	0.0000	0.3460	16.5170	176961477.7338	15.9041
DKNSSYNHQHGNEYVE	1.0000	0.0000	0.3579	16.2096	124207200.0015	15.6677
DKPGIQQLIDPVDGYV	1.0000	0.0000	0.2300	16.6220	199701384.7107	15.9848
DKPGISIDNREEQKCN	1.0000	0.0000	0.2846	15.8373	80913873.6262	15.3816
DKPLNPFPADTADEML	1.0000	0.0000	0.2418	15.6968	68827460.5750	15.2736
DKPMSIPKHLCGAVIN	1.0000	0.0000	0.3151	16.4737	168345617.8585	15.8707
DKQNTLIKMIIHNLSN	1.0000	0.0000	0.2799	15.1482	36597487.6080	14.8519
DKRFDLWVNAEMTENK	1.0000	0.0000	0.3239	16.8162	249738147.2321	16.1340
DKSADNNSDKSSKVQL	1.0000	0.0000	0.2603	14.1430	11504182.5185	14.0793
DKSISSEKFLEGNWYV	1.0000	0.0000	0.3687	16.2744	133827651.0271	15.7175
DKSSKVQLMTENKVGE	1.0000	0.0000	0.2808	15.3999	48898877.8888	15.0454
DKSSLFMHHILTNAPL	1.0000	0.0000	0.3179	15.6769	67269968.5877	15.2583
DKSSVFCKVTKSNPTG	1.0000	0.0000	0.3189	15.5478	57982341.0287	15.1591
DKSTMRSQNMRKDHSN	1.0000	0.0000	0.3359	15.6467	64968513.8344	15.2351
DKTKPNQQPGCSSGPN	1.0000	0.0000	0.3014	15.5462	57873551.8021	15.1579
DKVIECVHDRANGFLK	1.0000	0.0000	0.2883	16.9434	289120123.2719	16.2318
DKVLTRKPSLGRLPLK	1.0000	0.0000	0.2431	15.1552	36895109.8533	14.8573
DKVSQGTNAGVSANDE	1.0000	0.0000	0.2750	15.3015	43662347.9984	14.9698
DKWQEAESGETVLSTP	1.0000	0.0000	0.3154	16.1956	122229559.8783	15.6570
DKYDMGVSNRPGGGGE	1.0000	0.0000	0.2972	16.8030	245953272.0153	16.1238
DLACATTTNSDNNHDS	1.0000	0.0000	0.3027	15.1438	36414757.6309	14.8486
DLAEKSPSKRANRSTN	1.0000	0.0000	0.2584	14.4290	15991649.7801	14.2992
DLAFYANTSAIVMLIK	1.0000	0.0000	0.2888	15.9465	91755902.5306	15.4656
DLAILFATKTDTRVNS	1.0000	0.0000	0.2507	15.2576	41511828.2581	14.9360
DLCSRLIFNLKPREDR	1.0000	0.0000	0.2968	15.9464	91744815.1475	15.4655
DLDELRPHNFICIYCT	1.0000	0.0000	0.3366	17.3369	454821480.6644	16.5343
DLDGNLSFAKKTYRRR	1.0000	0.0000	0.2844	15.9131	88294107.4722	15.4399
DLDMTENKVGESICPA	1.0000	0.0000	0.2949	16.1427	115007402.1116	15.6164
DLDNKIKSSTTLLSLN	1.0000	0.0000	0.2289	13.6938	6859095.4633	13.7341
DLDQKQPESLVLKKHT	1.0000	0.0000	0.2535	15.4457	51549976.4362	15.0806
DLDSEHPGELNKRKVK	1.0000	0.0000	0.2642	15.5151	55833724.2097	15.1339
DLDSENNKDVLPFLNH	1.0000	0.0000	0.2762	15.0589	33024976.9713	14.7834
DLEEKADKNIDMDLNP	1.0000	0.0000	0.2381	15.2813	42660193.4403	14.9543
DLFATMRPPLSTCLKG	1.0000	0.0000	0.3024	16.2168	125240895.5881	15.6733
DLFLVEGSSLPCTGGF	1.0000	0.0000	0.3277	16.2510	130278252.0461	15.6996
DLGNKSTPPISNEITL	1.0000	0.0000	0.2423	14.4221	15864358.3540	14.2939
DLGQQWHINKTPYLYN	1.0000	0.0000	0.3593	17.2438	408595955.6836	16.4627
DLGQTSFKYNSCREWS	1.0000	0.0000	0.4158	16.8998	274975569.2980	16.1983
DLGTFQICLMIRDLDQ	1.0000	0.0000	0.2800	16.8604	262762981.8875	16.1680
DLIPIANSANASNQGT	1.0000	0.0000	0.2568	14.6287	20123867.6100	14.4526
DLISKISSLKDSQMKH	1.0000	0.0000	0.2995	14.9547	29291614.3682	14.7033
DLISTRRLRPVPLDQR	1.0000	0.0000	0.2525	15.7119	70034754.6357	15.2852
DLKARQYLSIVQSHIV	1.0000	0.0000	0.3051	16.1368	114228382.7108	15.6118
DLKNTGETNNTRVDRT	1.0000	0.0000	0.2438	15.1739	37699078.4160	14.8717
DLKQLKTLRTLNLTSN	1.0000	0.0000	0.2294	14.2465	12960621.9345	14.1589
DLKRQIEEIYLKNLSN	1.0000	0.0000	0.2627	15.0840	33992146.9869	14.8026
DLKTGGSSPMNFAKFE	1.0000	0.0000	0.3004	15.7234	70967319.7004	15.2940
DLKTPLLNNPGITPPP	1.0000	0.0000	0.2212	14.7920	24286415.7469	14.5782
DLLDHDKSSVFCKVTK	1.0000	0.0000	0.3193	16.0547	103920828.7999	15.5487
DLLETYDNLFKIDSFL	1.0000	0.0000	0.2765	15.4150	49760067.7816	15.0570
DLLPAECCEERQSDTP	1.0000	0.0000	0.3028	16.4270	159544166.0532	15.8349
DLLSHNVSVSSDITFS	1.0000	0.0000	0.3092	14.6503	20631245.5763	14.4693
DLLSKSSDPYQPRLEP	1.0000	0.0000	0.2771	14.9678	29733932.4644	14.7133
DLLVNTKFFQNKQSSR	1.0000	0.0000	0.2899	15.2178	39652746.8335	14.9055
DLNKNPNQCSVAQTPL	1.0000	0.0000	0.2863	15.2766	42431167.4958	14.9507
DLNLTNNSDDDNPPEE	1.0000	0.0000	0.2331	14.2750	13393398.2553	14.1808
DLNPDSIIFSKVLSRG	1.0000	0.0000	0.2839	15.0074	31121748.5429	14.7437
DLNPGHSRKSRINPQI	1.0000	0.0000	0.2896	15.3818	47895469.3868	15.0315
DLNPKAGSTCDTSDDM	1.0000	0.0000	0.3047	15.6824	67696066.1593	15.2625
DLNPLTIGMEEDDSRK	1.0000	0.0000	0.2589	15.4525	51953665.0200	15.0858
DLNQHGANMDSLISQG	1.0000	0.0000	0.3122	15.6452	64859092.8219	15.2340
DLNTVADNQNVRQRSM	1.0000	0.0000	0.2914	15.6795	67469431.6995	15.2603
DLPIQLISKKNREIVN	1.0000	0.0000	0.2472	15.0073	31117731.7737	14.7436
DLPMRAKKANDGNSNL	1.0000	0.0000	0.2684	15.0463	32548114.8198	14.7736
DLPMWIRRDDDPSLCT	1.0000	0.0000	0.3535	17.2449	409113512.3999	16.4636
DLPSHALSVKSGMNDS	1.0000	0.0000	0.3138	15.0213	31622702.9340	14.7544
DLQMYTSNNTQHYEPD	1.0000	0.0000	0.3250	16.3052	138661885.7519	15.7412
DLRPTKSVNERKAENN	1.0000	0.0000	0.2514	14.8863	27071917.8276	14.6507
DLRSATYVGCSTDIKN	1.0000	0.0000	0.3194	15.9609	93283500.2520	15.4766
DLRYLKRDPVAYPQAR	1.0000	0.0000	0.2525	16.7122	221540307.2676	16.0541
DLSISSNASTEENAFQ	1.0000	0.0000	0.2737	14.3707	14951948.9453	14.2543
DLSKNEIALNEFLVAV	1.0000	0.0000	0.2587	15.0938	34378900.1277	14.8102
DLSLCASRINAPSPSK	1.0000	0.0000	0.2977	14.7671	23601636.1697	14.5591
DLSRDAIESVEQNDSA	1.0000	0.0000	0.2707	14.9655	29657386.4485	14.7115
DLSSASHQFLPHISDE	1.0000	0.0000	0.3223	15.3765	47601947.6812	15.0274
DLSSCLNEKENSHEDS	1.0000	0.0000	0.3116	14.7552	23280190.4956	14.5499
DLSSNQNKPEGMMKIN	1.0000	0.0000	0.2979	15.1707	37559248.2264	14.8692
DLTGDKLAIAMSVQQN	1.0000	0.0000	0.2674	15.6769	67271181.3777	15.2583
DLTQLYEKAQYVSTIT	1.0000	0.0000	0.2739	15.9552	92681238.2408	15.4723
DLVLKAQIVKDCKILA	1.0000	0.0000	0.2525	16.0958	108962325.7267	15.5803
DLVQKGPLFLNSDHKQ	1.0000	0.0000	0.2815	15.7384	72203868.4572	15.3056
DLVRAFTTSNSGAWNQ	1.0000	0.0000	0.3489	16.2313	127358397.3210	15.6845
DLVVTVARHIMGSEAS	1.0000	0.0000	0.3053	16.3348	143467620.9108	15.7640
DLWLHDDDINSSNNPR	1.0000	0.0000	0.3404	15.7478	72990945.4553	15.3128
DLWVNAEMTENKVGES	1.0000	0.0000	0.3369	16.4904	171628490.1348	15.8836
DLYEDPRRKIPPLKSE	1.0000	0.0000	0.2513	15.6424	64648908.6162	15.2318
DMDLNPKAGSTCDTSD	1.0000	0.0000	0.3047	15.6824	67696066.1593	15.2625
DMDRSGNSTYFNHDLL	1.0000	0.0000	0.3392	15.9485	91965035.8969	15.4671
DMEGHFKVPPLLFTNG	1.0000	0.0000	0.2846	16.6392	203678864.5959	15.9979
DMELDRAMTENKVGES	1.0000	0.0000	0.2824	16.0535	103776308.1945	15.5478
DMGVSNRPGGGGEFPS	1.0000	0.0000	0.3159	16.4579	165323248.0185	15.8586
DMNANSAQPSKREVTH	1.0000	0.0000	0.3038	15.6651	66365835.7206	15.2493
DMNNPNMDNDSVQEGD	1.0000	0.0000	0.3023	15.6480	65068255.8477	15.2361
DMQYNSSDLGNKSTPP	1.0000	0.0000	0.3053	15.1069	34901594.4245	14.8203
DMRPLVPEISHPMTEN	1.0000	0.0000	0.2962	16.2630	132094273.4489	15.7088
DMRTERLADTIDCGGN	1.0000	0.0000	0.2788	16.7038	219409833.2307	16.0476
DMSIILTVANNLHYRK	1.0000	0.0000	0.3091	15.9333	90369931.9761	15.4554
DMSPEQPAEPGISNPN	1.0000	0.0000	0.2766	15.2931	43242166.8227	14.9633
DMTENKVGESICPAAP	3.0000	31.4344	0.2919	16.7510	401276615.4162	15.7172
DMVEMEPSTSSTVSQT	1.0000	0.0000	0.3163	15.4244	50297853.6305	15.0642
DNAIQNVIGKQNTTEG	1.0000	0.0000	0.2470	15.5391	57403047.9998	15.1524
DNALGYEVHTAEAFSI	1.0000	0.0000	0.2924	16.2813	134905598.7970	15.7229
DNAYVKLLKLLDPVHP	1.0000	0.0000	0.2658	15.7884	76486474.0909	15.3440
DNCKPHAEPEQRNQWQ	1.0000	0.0000	0.3475	17.5191	560964394.3655	16.6743
DNDAHFSMISIRHNTS	1.0000	0.0000	0.3449	15.8275	80004475.2751	15.3741
DNDANNMTNKELNVFE	1.0000	0.0000	0.2720	15.1320	35921192.3899	14.8395
DNDISMTENKVGESIC	1.0000	0.0000	0.3173	15.8011	77611580.4770	15.3538
DNDKPGIQQLIDPVDG	1.0000	0.0000	0.2279	15.9465	91750388.8513	15.4655
DNDLKRQIEEIYLKNL	1.0000	0.0000	0.2497	15.3712	47310705.1158	15.0233
DNDNSKVGDSILGVIT	1.0000	0.0000	0.2699	15.0701	33453054.4546	14.7920
DNDQAGVQVTTISALS	1.0000	0.0000	0.2679	15.3372	45498114.6312	14.9973
DNDSGQYYNFPMNQAL	1.0000	0.0000	0.3330	16.2809	134837193.3446	15.7226
DNDSVQEGDNEEDFGA	1.0000	0.0000	0.2678	15.8166	79003957.4207	15.3657
DNDTDLISTRRLRPVP	1.0000	0.0000	0.2496	15.3606	46739056.2665	15.0152
DNEDENESKILSAILS	1.0000	0.0000	0.2456	14.1854	12079515.0153	14.1119
DNEEDFGAETNKQFIA	1.0000	0.0000	0.2474	15.9412	91192378.5773	15.4615
DNEQTEDNLLEDDQNL	1.0000	0.0000	0.2319	14.8370	25577833.0742	14.6128
DNESSDSLAEVFMTPD	1.0000	0.0000	0.2930	15.2041	39031427.1929	14.8949
DNETLTINERALVQTM	1.0000	0.0000	0.2519	15.5415	57561804.4005	15.1543
DNEVNRPETSMMEPEL	1.0000	0.0000	0.2841	15.7155	70329225.3371	15.2880
DNFQLKNTKIFIHILN	1.0000	0.0000	0.2748	15.5740	59753395.5285	15.1792
DNFSQERTDTPNLNDN	1.0000	0.0000	0.2611	14.8125	24868078.4615	14.5940
DNFTSENESNLSISRD	1.0000	0.0000	0.2724	14.1744	11927793.6457	14.1035
DNFYDSSEFDHRKNNL	1.0000	0.0000	0.3284	15.6529	65434245.2614	15.2399
DNGLPHLEYSMERMEK	1.0000	0.0000	0.3207	16.4944	172411090.0397	15.8867
DNGNVLNRITISSSDP	1.0000	0.0000	0.2706	14.4817	16992000.2479	14.3397
DNGTGIAKNEVRYKYH	1.0000	0.0000	0.2922	16.7092	220795148.7270	16.0518
DNHDMRPLVPEISHPM	1.0000	0.0000	0.3156	16.6762	212557760.6207	16.0264
DNHYQEKKLTHSPAYR	1.0000	0.0000	0.3177	16.5074	175012229.6044	15.8967
DNIAAVPTDELTNCAG	1.0000	0.0000	0.2651	15.9077	87740869.1330	15.4357
DNINTSRQNVVSITFV	1.0000	0.0000	0.2915	15.2885	43016539.2577	14.9598
DNIPSNGPSSVVNDWL	1.0000	0.0000	0.3393	15.5102	55521881.8053	15.1302
DNISEQSLMKAFVNLL	1.0000	0.0000	0.2879	15.0950	34424354.6556	14.8111
DNISTAPTKELASELL	1.0000	0.0000	0.2329	14.3865	15227311.7698	14.2665
DNKDVDFVGALDGPHI	1.0000	0.0000	0.2542	16.4774	169079657.7951	15.8736
DNKENTSESLKSVTPS	1.0000	0.0000	0.2490	13.9285	8987615.2507	13.9145
DNKIGAKSVWSKDKNE	1.0000	0.0000	0.3195	15.8003	77542621.5138	15.3532
DNKIKSSTTLLSLNLH	1.0000	0.0000	0.2526	14.0199	9983799.4380	13.9847
DNKLGRKPSFYLLKKQ	1.0000	0.0000	0.2762	15.5184	56048825.3302	15.1365
DNKSVKLHTSNLKLTM	1.0000	0.0000	0.2815	14.8213	25118671.4983	14.6007
DNKVTERLSHVDEGPK	1.0000	0.0000	0.2683	15.7792	75681471.7100	15.3370
DNLELSNRWSPPLICS	1.0000	0.0000	0.3581	15.7087	69780217.4966	15.2828
DNLFKIDSFLMYMALG	1.0000	0.0000	0.3242	16.4167	157667928.2517	15.8270
DNLGENLQPLSQRNNS	1.0000	0.0000	0.2628	14.3639	14836959.3513	14.2492
DNLLEDDQNLPGYGLT	1.0000	0.0000	0.2579	15.4149	49751317.5921	15.0569
DNLPSQDSEEQFLLPA	1.0000	0.0000	0.2620	14.9798	30147551.5157	14.7225
DNLQQKFLREFNNETG	1.0000	0.0000	0.2697	15.6276	63558776.7323	15.2204
DNLSPNMFSVGEHDSS	1.0000	0.0000	0.3343	15.2322	40316708.5854	14.9165
DNMHDEENGSRNTKYN	1.0000	0.0000	0.3189	15.7698	74863914.9848	15.3297
DNMLNKPCDAGTYSIM	1.0000	0.0000	0.3403	16.4755	168702588.0497	15.8721
DNNFFSENHSYSAEFS	1.0000	0.0000	0.3555	15.4011	48969925.0463	15.0464
DNNHDSPVELIKPVEY	1.0000	0.0000	0.2870	15.7712	74984522.9219	15.3308
DNNKDFNDNRPQQAME	1.0000	0.0000	0.2762	15.7350	71922634.1793	15.3030
DNNLNQNYIDQNNMAL	1.0000	0.0000	0.2878	15.0879	34143884.8020	14.8056
DNNMMRNTNDARLGGR	1.0000	0.0000	0.3012	16.0272	100686409.9084	15.5276
DNNQSGIGLSARSDPI	1.0000	0.0000	0.2797	14.8758	26748171.5751	14.6426
DNNSDKSSKVQLMTEN	1.0000	0.0000	0.2778	14.5053	17459185.4884	14.3578
DNNSNDRMVADNDQAG	1.0000	0.0000	0.2886	15.4923	54392418.2838	15.1165
DNNSVEKANQRVLLHA	1.0000	0.0000	0.2816	15.3345	45354618.1874	14.9952
DNPARQQDSDSNPSTD	1.0000	0.0000	0.2683	14.7558	23296641.2284	14.5504
DNPLMQPAVFLTKSQI	1.0000	0.0000	0.2732	15.7278	71333135.6190	15.2975
DNPPEENLRGDLLSKS	1.0000	0.0000	0.2510	14.5321	18006837.0985	14.3784
DNPVMEVNNTSGTPLT	1.0000	0.0000	0.2727	15.1888	38351948.6172	14.8832
DNPYDIEMFGTTLSYI	1.0000	0.0000	0.3068	16.3864	152246943.0145	15.8036
DNQKPSVNSPDLWLHD	1.0000	0.0000	0.3413	15.9614	93343785.3125	15.4770
DNQLFTADNDLKRQIE	1.0000	0.0000	0.2441	15.5091	55451339.0571	15.1293
DNQNVRQRSMEANVIS	1.0000	0.0000	0.3064	15.6059	61986830.4431	15.2037
DNQYDLFLVEGSSLPC	1.0000	0.0000	0.3345	16.0417	102385813.2487	15.5387
DNQYNLSESSALIFFT	1.0000	0.0000	0.3070	15.0779	33752491.8657	14.7979
DNRPQQAMESKRIHSK	1.0000	0.0000	0.3014	15.9698	94246531.9988	15.4834
DNSATISSNERMNFSE	1.0000	0.0000	0.3009	14.6445	20494178.3068	14.4648
DNSEQPEPKPTTTFLR	1.0000	0.0000	0.2456	15.2731	42260181.0953	14.9480
DNSKPLFNVQSQTEWV	1.0000	0.0000	0.3446	16.1516	116196392.5889	15.6232
DNSKVGDSILGVITDD	1.0000	0.0000	0.2663	15.2913	43153143.5969	14.9619
DNSLPMDYTGVYIISP	1.0000	0.0000	0.3192	16.0562	104108642.2941	15.5499
DNSLYYLNLFFKTCSM	1.0000	0.0000	0.3788	16.2536	130675263.1581	15.7016
DNSNQADFFYHRQVNE	1.0000	0.0000	0.3282	16.4539	164561926.9381	15.8556
DNSSCNPWNKSDANNQ	1.0000	0.0000	0.3589	15.4250	50336781.3533	15.0647
DNSSPPVESVPRSLLL	1.0000	0.0000	0.2695	14.3512	14619948.7939	14.2393
DNSSRTPRMTEDRISA	1.0000	0.0000	0.2915	15.2965	43414804.9893	14.9660
DNTLPSQRPCDWKLAI	1.0000	0.0000	0.3403	16.6065	196159796.6198	15.9728
DNTRHLSSSNKKVQNQ	1.0000	0.0000	0.2917	14.7291	22591445.0221	14.5299
DNTVNIQQYDDNLELS	1.0000	0.0000	0.2733	15.1757	37776804.7199	14.8731
DNVALGNDLGQTSFKY	1.0000	0.0000	0.2912	15.7399	72329859.9123	15.3067
DNVHLQSSQSNSQHSK	1.0000	0.0000	0.3272	14.8153	24946753.0707	14.5961
DNVHVPMTITFYLKTN	1.0000	0.0000	0.2983	16.4199	158250094.6452	15.8294
DNVQSNGSSENTFDIS	1.0000	0.0000	0.2915	14.5483	18346061.8174	14.3909
DNVSVGESGTNQCVHR	1.0000	0.0000	0.3486	16.4636	166414846.0611	15.8630
DNYFNSQYISNYDATE	1.0000	0.0000	0.3372	15.8832	85305869.0715	15.4169
DNYTSDYTRSSILHIC	1.0000	0.0000	0.3665	16.1535	116441967.3908	15.6246
DPAFHSSIKVSRMSPD	1.0000	0.0000	0.3321	15.7365	72049457.3406	15.3042
DPAQYSLSDNNFFSEN	1.0000	0.0000	0.3114	15.0593	33037770.8410	14.7836
DPCFSDLLDHDKSSVF	1.0000	0.0000	0.3452	16.0714	105948690.5243	15.5616
DPCNEGHNTLLDASHA	1.0000	0.0000	0.3213	16.0752	106406060.0211	15.5645
DPDFMTENKVGESICP	1.0000	0.0000	0.3036	16.4926	172056697.4935	15.8853
DPDFPTELDNVQSNGS	1.0000	0.0000	0.2749	15.1504	36690368.5383	14.8536
DPDNTRHLSSSNKKVQ	1.0000	0.0000	0.2868	14.8434	25766599.3622	14.6177
DPDPESGDKWQEAESG	1.0000	0.0000	0.3160	16.4820	169960452.5964	15.8771
DPESGDKWQEAESGET	1.0000	0.0000	0.3156	16.4171	157728325.5000	15.8272
DPFNKMFELRGTPPLG	1.0000	0.0000	0.2667	16.2895	136187767.6712	15.7292
DPHGVIINPDLDNKIK	1.0000	0.0000	0.2480	15.6830	67745298.6812	15.2630
DPIADNNQSGIGLSAR	1.0000	0.0000	0.2709	15.1675	37421397.7923	14.8668
DPIIDNINTSRQNVVS	1.0000	0.0000	0.2715	14.9946	30667641.5693	14.7339
DPIIYGTFQLDYKLQD	1.0000	0.0000	0.2569	16.6142	197922414.0160	15.9788
DPINPLSSINKGNLRS	1.0000	0.0000	0.2580	14.1953	12218720.9172	14.1195
DPINSRILRNDNKIGA	1.0000	0.0000	0.2563	15.0639	33212585.6729	14.7871
DPISMLTDSPNSLNNE	1.0000	0.0000	0.2646	14.2498	13010312.7693	14.1615
DPKASGAEPKMTENKV	1.0000	0.0000	0.2545	15.5959	61282722.1879	15.1961
DPKSNQKKSALACNST	1.0000	0.0000	0.2862	14.7521	23197436.6040	14.5475
DPKSRKVLVKRTRQLE	1.0000	0.0000	0.2492	15.6594	65926485.8223	15.2449
DPLELFGADEKNSDSK	1.0000	0.0000	0.2589	14.9669	29703621.7656	14.7126
DPLPGSRQIRTISMSL	1.0000	0.0000	0.2924	15.3741	47468301.5602	15.0256
DPLRSLTGAQTVLVSI	1.0000	0.0000	0.2641	15.2676	41992651.9625	14.9437
DPLYSTIEQDMNANSA	1.0000	0.0000	0.2926	15.3576	46575012.2170	15.0129
DPMTENRPNSDDTLNQ	1.0000	0.0000	0.2653	15.1005	34641904.1505	14.8153
DPMTHETNASKITLQV	1.0000	0.0000	0.2747	15.7498	73156493.8932	15.3143
DPMYNLRCYCNRIATT	1.0000	0.0000	0.3594	17.4207	500857623.3752	16.5986
DPNKHKWADPTYGDIA	1.0000	0.0000	0.3112	17.1745	377235662.7927	16.4094
DPNPSKAVISAYLAKE	1.0000	0.0000	0.2679	15.2128	39424169.9752	14.9016
DPPCQWLKIKQKSSTL	1.0000	0.0000	0.3446	16.3596	147632173.0665	15.7831
DPPKQESAELFGTDPL	1.0000	0.0000	0.2420	15.5108	55558251.0828	15.1306
DPPPANLVSLGGSPND	1.0000	0.0000	0.2626	14.8639	26383678.3729	14.6335
DPPSDPTDSLSLPKNV	1.0000	0.0000	0.2487	14.3908	15302785.9467	14.2698
DPQSNILPMTENKVGE	1.0000	0.0000	0.2675	15.4440	51449612.1574	15.0793
DPRIQEEDQDDTDESQ	1.0000	0.0000	0.2297	15.8411	81268892.9712	15.3845
DPRRKIPPLKSEIELN	1.0000	0.0000	0.2371	15.0867	34096360.3105	14.8047
DPRYESTDYFTILLPA	1.0000	0.0000	0.2797	16.1149	111379664.2769	15.5950
DPSLCTFIDNVHLQSS	1.0000	0.0000	0.3374	15.7027	69296777.1984	15.2781
DPSNLIRLGIESLSEK	1.0000	0.0000	0.2578	14.4884	17122180.0847	14.3448
DPSPPNVQIKSQRDFS	1.0000	0.0000	0.2872	15.3024	43708184.1061	14.9705
DPTDSLSLPKNVARDY	1.0000	0.0000	0.2732	15.1800	37965700.0900	14.8764
DPTSDITTYVTAYDPK	1.0000	0.0000	0.2616	15.9747	94781597.8982	15.4872
DPTSDQDNESSDSLAE	1.0000	0.0000	0.2588	14.3374	14390121.1640	14.2287
DPTSFQQKHAQDKVLT	1.0000	0.0000	0.2646	16.0671	105422937.9574	15.5583
DPTYGDIANISCQTLQ	1.0000	0.0000	0.2981	16.2280	126874351.0172	15.6819
DPVDGYVLENKSQDEE	1.0000	0.0000	0.2678	15.8897	85946648.6375	15.4219
DPVHPDPDFMTENKVG	1.0000	0.0000	0.2612	16.6792	213292611.6078	16.0287
DPYKNVNSNFMYRSSS	1.0000	0.0000	0.3597	15.4339	50851699.0907	15.0715
DPYQPRLEPFDNVSVG	1.0000	0.0000	0.2839	16.2852	135511769.9845	15.7259
DPYVQGSGHWNPQTGC	1.0000	0.0000	0.3922	18.1010	1096181091.5269	17.1216
DQAGVQVTTISALSPK	1.0000	0.0000	0.2604	15.4649	52701013.4463	15.0954
DQAIKKKILIGPSMIA	1.0000	0.0000	0.2472	15.7536	73481649.1027	15.3173
DQASCQVRKPSNSEQK	1.0000	0.0000	0.3158	15.6613	66074295.5194	15.2464
DQAWYPRSFSENVSIK	1.0000	0.0000	0.3756	16.5635	186692369.7665	15.9398
DQCNAHHGRGFETVRR	1.0000	0.0000	0.2930	17.8147	788383372.4122	16.9015
DQCQSFATNNLGSLLK	1.0000	0.0000	0.3087	15.3418	45735588.4909	15.0007
DQDALSVCNLGKNYLP	1.0000	0.0000	0.3104	15.8246	79736784.3963	15.3718
DQDDTDESQAVQPLKL	1.0000	0.0000	0.2368	15.5003	54892176.7737	15.1226
DQDEKIPCTTNNHTTT	1.0000	0.0000	0.2732	15.9075	87719462.2851	15.4355
DQDNESSDSLAEVFMT	1.0000	0.0000	0.2984	15.3110	44144641.9350	14.9771
DQEIDGQSDKLWLFPH	1.0000	0.0000	0.3303	17.0222	316554410.4694	16.2923
DQELTQPNQHERQTSL	1.0000	0.0000	0.2677	15.6682	66598392.5864	15.2516
DQEMTENKVGESICPA	2.0000	15.7873	0.2948	16.6661	297123455.5376	15.7873
DQETENLADDCDRGTS	1.0000	0.0000	0.2791	15.9270	89718903.5484	15.4506
DQFILLSRDMTENKVG	1.0000	0.0000	0.2814	15.9182	88812282.5672	15.4438
DQGDAGQLNPQLDINF	1.0000	0.0000	0.2534	15.8669	83715688.6452	15.4043
DQGISFHYKMSLQLME	1.0000	0.0000	0.3472	16.7517	231847756.2946	16.0844
DQGQTAHQVDSGPEAN	1.0000	0.0000	0.2700	16.2344	127805240.0753	15.6868
DQGVLDLKTPLLNNPG	1.0000	0.0000	0.2406	15.1179	35345253.9159	14.8287
DQIDPLYSTIEQDMNA	1.0000	0.0000	0.2751	15.9461	91707142.4002	15.4652
DQIQFLDKLLLVCLIS	1.0000	0.0000	0.2889	15.8368	80864499.9718	15.3812
DQISTFQLFWENAFEM	1.0000	0.0000	0.3569	17.2791	425498746.5154	16.4898
DQKQPESLVLKKHTNY	1.0000	0.0000	0.2806	15.7081	69727779.7592	15.2823
DQMGAHLDFLKAMANI	1.0000	0.0000	0.2847	16.7103	221076701.4110	16.0527
DQNIVNSSTKFNENTP	1.0000	0.0000	0.2678	14.6044	19568912.2023	14.4340
DQNLPGYGLTVSVKSS	1.0000	0.0000	0.3024	15.2521	41251771.7907	14.9319
DQNMLMPTMNHSLHES	1.0000	0.0000	0.3576	16.1506	116054609.1297	15.6224
DQNNASGGDPYVQGSG	1.0000	0.0000	0.3103	15.9880	96245462.1503	15.4975
DQNNMALKDILTSFSG	1.0000	0.0000	0.2887	15.1873	38283168.0552	14.8820
DQNQKKKFHDTYGSKT	1.0000	0.0000	0.2897	16.1280	113074594.8041	15.6050
DQNSKPKKNPGNDASL	1.0000	0.0000	0.2505	14.4596	16563397.1966	14.3227
DQNSTNQLKHTGNPPN	1.0000	0.0000	0.2715	14.9226	28227097.6135	14.6785
DQPNEPPQIVHEKNTH	1.0000	0.0000	0.2637	16.1502	116006521.1556	15.6221
DQPQFRKKNFSKDTMF	1.0000	0.0000	0.2917	16.3551	146859367.2396	15.7796
DQQIIIVDVCDGEAED	1.0000	0.0000	0.2302	16.9418	288595437.5168	16.2306
DQQLHGVQQKIIKTIA	1.0000	0.0000	0.2303	16.4372	161417427.5035	15.8427
DQQSVSHNNALRIVKL	1.0000	0.0000	0.2940	15.3599	46702936.8108	15.0147
DQRIVNNDLKQLKTLR	1.0000	0.0000	0.2427	15.3064	43908240.4291	14.9735
DQSGSLNRNNKTNNTQ	1.0000	0.0000	0.2612	14.2513	13031614.6068	14.1625
DQSINLVDKFTTKSLT	1.0000	0.0000	0.2580	14.8564	26154500.8100	14.6276
DQSPHSIGQDSLMTTN	1.0000	0.0000	0.3092	15.4219	50157219.6382	15.0623
DQSPRVKDKNSSYNHQ	1.0000	0.0000	0.3208	15.4874	54085237.7010	15.1127
DQSRVSLLLRHKSNAD	1.0000	0.0000	0.2946	15.0590	33027192.8467	14.7834
DQSSDLGQQWHINKTP	1.0000	0.0000	0.3472	16.4552	164805361.1867	15.8565
DQSSNSNSPETRGLLP	1.0000	0.0000	0.2670	14.1981	12258030.3198	14.1217
DQVLAVSFERYQVSIT	1.0000	0.0000	0.2996	16.2913	136471826.4295	15.7306
DQVNTNTSTAYPTYNV	1.0000	0.0000	0.2945	15.6093	62230444.4876	15.2063
DQVQHMTENKVGESIC	1.0000	0.0000	0.3208	16.9247	282949256.6438	16.2174
DQVVNNDYKSCISLHL	1.0000	0.0000	0.3464	16.0223	100116318.5672	15.5238
DQYVACQMTENKVGES	1.0000	0.0000	0.3215	16.9377	287211054.8484	16.2274
DRAMTENKVGESICPA	1.0000	0.0000	0.2968	16.4147	157295137.5586	15.8254
DRANGFLKIIVSKMTN	1.0000	0.0000	0.2837	15.7058	69548860.8035	15.2806
DRCVSLNLRFAGNNVS	1.0000	0.0000	0.3355	15.7241	71024551.9086	15.2946
DRDLSISSNASTEENA	1.0000	0.0000	0.2601	14.1768	11961559.1563	14.1053
DREEASTNRRFSEYLH	1.0000	0.0000	0.3167	16.0819	107232237.1636	15.5696
DREESYVNSVNSLAHI	1.0000	0.0000	0.3211	15.4357	50956414.1735	15.0729
DREHKSRDESAENALK	1.0000	0.0000	0.2737	15.3390	45589737.7966	14.9986
DRFNKDKYDMGVSNRP	1.0000	0.0000	0.3082	16.3570	147187159.1966	15.7811
DRGPAEKNACRTMKDE	1.0000	0.0000	0.2698	16.6293	201380651.3785	15.9904
DRGTSYLLIMNKLSSA	1.0000	0.0000	0.3041	15.1130	35147358.9053	14.8249
DRHQFIRQHHTRLALP	1.0000	0.0000	0.2720	17.2269	400700463.9857	16.4497
DRIKTTPKVEAPSEAS	1.0000	0.0000	0.2440	15.1994	38821136.0330	14.8913
DRISAKINNNVTIPNV	1.0000	0.0000	0.2580	14.9092	27794991.0555	14.6682
DRLDINDNEDENESKI	1.0000	0.0000	0.2426	14.8015	24554654.6152	14.5855
DRLFSTLLFSEINSII	1.0000	0.0000	0.2821	14.8449	25811457.5042	14.6188
DRLNKDARGPAEDYRL	1.0000	0.0000	0.2499	16.0907	108321256.2635	15.5764
DRLSEGLISNKKFGIK	1.0000	0.0000	0.2714	15.1710	37570423.4943	14.8694
DRLSSAITSGPSSTLS	1.0000	0.0000	0.2680	13.9436	9144285.2117	13.9260
DRLTQKKIKQVQQAVL	1.0000	0.0000	0.2248	16.0015	97751914.7889	15.5078
DRLTVQAVVYFTSQRD	1.0000	0.0000	0.2770	16.6324	202113372.7445	15.9928
DRLYNTVLSEADLRYL	1.0000	0.0000	0.2907	15.7269	71253037.3784	15.2967
DRMANNDSALTEFQML	1.0000	0.0000	0.2985	15.8464	81763490.5811	15.3886
DRMVADNDQAGVQVTT	1.0000	0.0000	0.2440	16.6156	198229032.6578	15.9798
DRNLLESAKAHWTWGK	1.0000	0.0000	0.3944	17.3802	478021333.7040	16.5675
DRNPHGTMANISHILA	1.0000	0.0000	0.3083	16.1352	114014160.2291	15.6106
DRPNYVYWNHKFTRRL	1.0000	0.0000	0.3725	17.7988	774061842.6063	16.8893
DRRSAAADPQSNILPM	1.0000	0.0000	0.2796	15.5506	58166135.9628	15.1612
DRSGNSTYFNHDLLVN	1.0000	0.0000	0.3262	15.5305	56835314.7620	15.1458
DRSWSSQSRPYDRYSC	1.0000	0.0000	0.4566	17.0479	326092709.1911	16.3121
DRTALANSDRLTQKKI	1.0000	0.0000	0.2411	15.1179	35344508.3195	14.8287
DRTHASAESQNRNGDL	1.0000	0.0000	0.2910	15.4195	50014681.0179	15.0604
DRYPFKPRGYKHLAVN	1.0000	0.0000	0.2891	17.0425	324061101.3439	16.3080
DRYQPPTIYSQCEPEI	1.0000	0.0000	0.2982	16.9278	283959299.6521	16.2198
DRYSCGLEQQKDDPDF	1.0000	0.0000	0.3001	16.8601	262670735.8964	16.1677
DSADFLSLAGKKLSLV	1.0000	0.0000	0.2704	14.7721	23736099.7448	14.5629
DSADTHKLLVTDHSYD	1.0000	0.0000	0.3062	15.9034	87313401.4619	15.4324
DSAKEHPDKTKPNQQP	1.0000	0.0000	0.2506	15.5116	55610636.0001	15.1313
DSALTEFQMLNRQISK	1.0000	0.0000	0.2891	15.4726	53171002.7320	15.1013
DSASKPSKILSTVSSL	1.0000	0.0000	0.2560	13.7505	7321529.7309	13.7776
DSAVRIGRRNNNQLDN	1.0000	0.0000	0.2790	15.2593	41591233.2852	14.9373
DSCALVKLKHFNPKHD	1.0000	0.0000	0.3252	16.3850	152007460.7326	15.8026
DSCKLTKKAIMRPDKS	1.0000	0.0000	0.2965	15.7564	73719213.1801	15.3194
DSCLISNLFLTMNAVR	1.0000	0.0000	0.3307	15.6710	66812618.4202	15.2538
DSCTSTVQAIAPNPST	1.0000	0.0000	0.2978	15.2819	42687883.2356	14.9547
DSDFNKNEDSNNPPNG	1.0000	0.0000	0.2668	14.4360	16119306.9231	14.3045
DSDLNLTNNSDDDNPP	1.0000	0.0000	0.2377	14.0104	9875935.4287	13.9774
DSDLQMYTSNNTQHYE	1.0000	0.0000	0.3416	16.0403	102212042.2914	15.5376
DSDNGTGIAKNEVRYK	1.0000	0.0000	0.2767	15.7615	74148639.4475	15.3233
DSDPLPGSRQIRTISM	1.0000	0.0000	0.2932	15.5230	56348350.1308	15.1401
DSDPNKHKWADPTYGD	1.0000	0.0000	0.3375	16.8828	269641564.1292	16.1852
DSDSNPSTDAGYLITL	1.0000	0.0000	0.2761	14.7999	24508976.7362	14.5843
DSDSSAAIQVNWLIYV	1.0000	0.0000	0.3628	16.2974	137433719.9947	15.7353
DSEEQFLLPASNFSLH	1.0000	0.0000	0.3045	15.1839	38135318.5796	14.8794
DSEHPGELNKRKVKVL	1.0000	0.0000	0.2698	15.6349	64093883.0916	15.2260
DSEMKVESIKSSAKRK	1.0000	0.0000	0.2881	14.9910	30540063.9398	14.7311
DSENNKDVLPFLNHAK	1.0000	0.0000	0.2760	15.1411	36302773.7998	14.8465
DSFLMYMALGQKFSTL	1.0000	0.0000	0.3380	16.3596	147620659.9682	15.7830
DSFVHRSLSADSTVNS	1.0000	0.0000	0.3218	14.9223	28217267.3353	14.6783
DSGKAATERLWWGESY	1.0000	0.0000	0.4118	17.6593	659233903.4980	16.7821
DSGLCTASISNTNIDQ	1.0000	0.0000	0.3004	15.0356	32147486.2080	14.7654
DSGPEANQDKGPTNTQ	1.0000	0.0000	0.2504	15.3088	44031068.5913	14.9754
DSGQYYNFPMNQALHN	1.0000	0.0000	0.3545	16.6069	196263122.7884	15.9732
DSGTPKVIANNTTDYF	1.0000	0.0000	0.2771	15.6514	65323460.9076	15.2387
DSHYTQRSDADSLQIQ	1.0000	0.0000	0.3134	15.8390	81070713.0367	15.3829
DSIIFSKVLSRGIDGV	1.0000	0.0000	0.2963	15.6473	65019580.9587	15.2356
DSIKKTHKVLNTTTQR	1.0000	0.0000	0.2578	15.3623	46828085.0898	15.0165
DSILCDTYNRGMIYLK	1.0000	0.0000	0.3404	16.7019	218925942.5580	16.0461
DSILGVITDDQYVACQ	1.0000	0.0000	0.2938	16.7870	241460496.8650	16.1115
DSISSATGKNSSICFR	1.0000	0.0000	0.3324	15.0975	34523303.7222	14.8130
DSKAIPGADGQSRDQF	1.0000	0.0000	0.2722	15.9999	97566889.1642	15.5066
DSKDEGSVLNQRNIDT	1.0000	0.0000	0.2666	15.0145	31376616.5584	14.7492
DSKEKKVCTSLRSTTM	1.0000	0.0000	0.3131	15.5151	55838283.5533	15.1340
DSKIRTVLKKKRPNEQ	1.0000	0.0000	0.2440	15.2776	42476485.1441	14.9514
DSKMISPQQVVRIQAH	1.0000	0.0000	0.2999	16.4793	169438589.4479	15.8751
DSKNNHYMFDTANSNS	1.0000	0.0000	0.3361	15.2039	39022604.7751	14.8948
DSLAEVFMTPDWNTSY	1.0000	0.0000	0.3712	16.7347	227372864.0944	16.0714
DSLAKVATSDEFDKRD	1.0000	0.0000	0.2603	15.4097	49459010.9003	15.0530
DSLDDDESNGIFDAFM	1.0000	0.0000	0.2982	15.8362	80813591.5423	15.3808
DSLGRVETSRFWKFRK	1.0000	0.0000	0.3563	16.9668	297009962.7373	16.2498
DSLISQGEKYVCVNIT	1.0000	0.0000	0.3242	16.1070	110368794.1116	15.5889
DSLMTTNFISTDVDPI	1.0000	0.0000	0.2793	15.3576	46575635.9589	15.0129
DSLNKSNLKILMSLMT	1.0000	0.0000	0.2784	14.4030	15520020.2060	14.2792
DSLPNLYQPEPNEYEQ	1.0000	0.0000	0.2843	15.5981	61438781.4885	15.1978
DSLQIQANNNGHGNKS	1.0000	0.0000	0.2930	14.9639	29602061.2309	14.7103
DSLSDPFNKMFELRGT	1.0000	0.0000	0.3009	15.6320	63877483.7552	15.2238
DSLSHIKGEKPWEIQV	1.0000	0.0000	0.3383	16.6089	196711010.6929	15.9747
DSLSLPKNVARDYDDL	1.0000	0.0000	0.2747	15.1292	35807130.7819	14.8374
DSLTLLSNSDNMHDEE	1.0000	0.0000	0.2884	14.6813	21381261.3662	14.4931
DSLVSEPRHTTTSTMV	1.0000	0.0000	0.3060	15.5412	57539675.4352	15.1540
DSNNEKLGMTIAANET	1.0000	0.0000	0.2613	14.9960	30715641.0992	14.7350
DSNNFGVMYGELTFQV	1.0000	0.0000	0.3275	16.6086	196629264.1953	15.9744
DSNNPPNGAFFVEAYK	1.0000	0.0000	0.2993	15.8565	82719199.0746	15.3963
DSNPSTDAGYLITLSN	1.0000	0.0000	0.2752	14.5788	18999777.6533	14.4143
DSPMTENKVGESICPA	1.0000	0.0000	0.3110	15.9823	95608541.2041	15.4930
DSPNSLNNEQREPLMY	1.0000	0.0000	0.2996	15.1393	36228091.6877	14.8452
DSPVELIKPVEYEMLD	1.0000	0.0000	0.2707	16.0439	102643653.3694	15.5404
DSQERDLNKNPNQCSV	1.0000	0.0000	0.3063	15.3393	45606314.7040	14.9988
DSQKATFGLQLNFLDI	1.0000	0.0000	0.2689	15.5423	57612532.7103	15.1549
DSQMKHEYLISGVSHA	1.0000	0.0000	0.3551	16.4348	160978889.2502	15.8409
DSQNGGYEHKKIDQEI	1.0000	0.0000	0.2827	16.2998	137799650.7034	15.7371
DSRKDLGTFQICLMIR	1.0000	0.0000	0.3069	16.6848	214666707.9760	16.0330
DSRLSKTKINHASSQI	1.0000	0.0000	0.2863	14.6843	21453780.0235	14.4954
DSRSSFKVPYQRQISE	1.0000	0.0000	0.3261	15.7227	70911955.5473	15.2935
DSRTDAFYDNSIQKKK	1.0000	0.0000	0.2843	15.5725	59649160.9800	15.1781
DSRVSQTCNPLSELSQ	1.0000	0.0000	0.3157	15.0537	32827258.3880	14.7793
DSSAAIQVNWLIYVRF	1.0000	0.0000	0.3687	16.9308	284957561.2179	16.2221
DSSAQKMTENKVGESI	1.0000	0.0000	0.2885	15.2176	39641125.8181	14.9053
DSSATGKFTVLELDTT	1.0000	0.0000	0.2578	15.1092	34992257.2582	14.8220
DSSDKDDNDISMTENK	1.0000	0.0000	0.2704	14.6709	21126151.3422	14.4851
DSSEFDHRKNNLPSSL	1.0000	0.0000	0.2950	14.5663	18728420.2946	14.4047
DSSELLLSSFKFMTEN	1.0000	0.0000	0.2984	14.6734	21186203.7723	14.4870
DSSHSPLNVSGDSSDK	1.0000	0.0000	0.2970	14.2747	13388193.1427	14.1806
DSSIKFREDDIELFAR	1.0000	0.0000	0.2745	15.7675	74663340.2802	15.3279
DSSMDSDLQMYTSNNT	1.0000	0.0000	0.3270	15.0486	32634657.9726	14.7754
DSSPKMTNNGCEGNAL	1.0000	0.0000	0.3185	15.4324	50767529.5482	15.0704
DSSRTGKMKKHSICEN	1.0000	0.0000	0.3452	15.9286	89883881.6091	15.4518
DSSSTKMTENKVGESI	1.0000	0.0000	0.2880	14.7654	23553337.9516	14.5577
DSSTNSPKAISSVLGE	1.0000	0.0000	0.2689	14.1532	11640051.4195	14.0872
DSSTTQKYINEINVDQ	1.0000	0.0000	0.2797	15.2605	41650569.2921	14.9383
DSSVLRTYEVMANTTG	1.0000	0.0000	0.3073	15.8461	81733484.9102	15.3883
DSSWKTGYLSIEILDT	1.0000	0.0000	0.3403	15.9298	90008941.1846	15.4527
DSTLERNLSLNESNMC	1.0000	0.0000	0.3099	14.7881	24178452.9348	14.5752
DSTLYSKISSDAKVNN	1.0000	0.0000	0.2796	14.3882	15257731.6773	14.2678
DSTPPKMQGMTENKVG	1.0000	0.0000	0.2822	16.1227	112394047.3066	15.6010
DSTQETSSNDRLFSTL	1.0000	0.0000	0.2733	14.4120	15680076.6531	14.2861
DSTQLSGNVTNRTCSY	1.0000	0.0000	0.3368	15.5281	56680740.9495	15.1440
DSTTMNKNKSIQQLTG	1.0000	0.0000	0.2736	14.9658	29665656.2967	14.7117
DSTVNSEFSVSAIFPR	1.0000	0.0000	0.3105	15.2265	40051935.2009	14.9121
DSVQEGDNEEDFGAET	1.0000	0.0000	0.2572	15.9506	92185270.0907	15.4687
DSWSEGVKNLDIKMSP	1.0000	0.0000	0.3510	16.0178	99606194.4817	15.5204
DSYDSLSHIKGEKPWE	1.0000	0.0000	0.3664	16.4518	164159717.0238	15.8539
DSYTNNFECVTSGEDN	1.0000	0.0000	0.3369	15.8209	79398664.9732	15.3690
DSYVNHAFPVFDIDEA	1.0000	0.0000	0.2977	16.7104	221095292.7390	16.0527
DTAASRGQSKYRLPLG	1.0000	0.0000	0.2862	15.7668	74607777.5905	15.3274
DTADEMLVSKASQLKD	1.0000	0.0000	0.2655	15.3160	44396367.3165	14.9809
DTANSNSYPIDNVHVP	1.0000	0.0000	0.3058	15.4343	50874540.0721	15.0718
DTCLTSGSQNSWVFYF	1.0000	0.0000	0.4321	17.1355	360674921.8696	16.3794
DTDESQAVQPLKLSRS	1.0000	0.0000	0.2667	14.9598	29463065.9155	14.7072
DTDLISTRRLRPVPLD	1.0000	0.0000	0.2438	15.4328	50790102.3805	15.0707
DTDLPSHALSVKSGMN	1.0000	0.0000	0.3051	15.2326	40332020.5746	14.9168
DTDQGISFHYKMSLQL	1.0000	0.0000	0.3272	16.3704	149471848.4211	15.7913
DTEILSIIVTDNISEQ	1.0000	0.0000	0.2500	14.9735	29929327.7494	14.7176
DTELTRNQWAAKGRDV	1.0000	0.0000	0.2936	16.8351	255231464.8869	16.1486
DTESVQFHTGKNIFDQ	1.0000	0.0000	0.2859	16.3434	144907023.3262	15.7706
DTFKIRPLLDQSSDLG	1.0000	0.0000	0.2655	15.2557	41422081.7865	14.9346
DTFNNLYAIKKTQIRD	1.0000	0.0000	0.2585	15.7721	75059780.3544	15.3315
DTFNVVPQRDHLVIEP	1.0000	0.0000	0.2553	16.5024	173998715.4818	15.8928
DTGQDNSLYYLNLFFK	1.0000	0.0000	0.3151	15.9011	87078407.4454	15.4306
DTGTSYEDDNFQLKNT	1.0000	0.0000	0.2756	15.4738	53242204.8455	15.1022
DTHKLLVTDHSYDFPN	1.0000	0.0000	0.3087	16.1704	118728053.7419	15.6376
DTHTLSTEGLIGHIIL	1.0000	0.0000	0.2748	15.8224	79536124.6989	15.3702
DTHVVRVIEFRDQVNT	1.0000	0.0000	0.2535	16.8583	262139337.1483	16.1664
DTIAPLIVNKIDDNKL	1.0000	0.0000	0.2235	15.0311	31984050.0865	14.7620
DTIDCGGNNDKANSDN	1.0000	0.0000	0.2923	15.3642	46933164.2205	15.0180
DTINDKKFPQNFELAP	1.0000	0.0000	0.2447	15.5668	59258018.1958	15.1737
DTKCEPVNNSQSTVPS	1.0000	0.0000	0.3049	15.1649	37310250.9248	14.8648
DTKSKLPPNTTWPVIR	1.0000	0.0000	0.2986	16.0054	98192868.0930	15.5108
DTLCASNGVYDEGTES	1.0000	0.0000	0.3207	16.0188	99718370.4466	15.5211
DTLGIHLINEISKGHF	1.0000	0.0000	0.2945	16.0583	104361132.6556	15.5515
DTLNGQLPPEEQVASQ	1.0000	0.0000	0.2503	15.4446	51484843.4657	15.0798
DTLNQNNEPNVLPYKV	1.0000	0.0000	0.2644	15.1611	37147937.8396	14.8619
DTLNSHRIDNTLPSQR	1.0000	0.0000	0.2796	15.0469	32570777.2282	14.7741
DTLPITIMNTLANQET	1.0000	0.0000	0.2398	15.2163	39584578.1357	14.9043
DTLPLITMQNQVPPFE	1.0000	0.0000	0.2518	15.9724	94528464.1815	15.4854
DTMFELDSLDDDESNG	1.0000	0.0000	0.2825	15.3680	47136647.8868	15.0209
DTMPISKKNNSSLLEN	1.0000	0.0000	0.2594	14.1296	11328252.3143	14.0690
DTPASISQVPESPDDS	1.0000	0.0000	0.2683	14.7941	24345638.8301	14.5798
DTPGSNNALENHATHV	1.0000	0.0000	0.2921	15.5115	55606227.3364	15.1312
DTPNLNDNVALGNDLG	1.0000	0.0000	0.2471	14.8379	25604346.3157	14.6134
DTQNAQNEESSVPFRS	1.0000	0.0000	0.2903	15.1031	34746410.8014	14.8173
DTRVNSETSISQCTNE	1.0000	0.0000	0.3061	15.1922	38502417.8976	14.8858
DTSDDMTENKVGESIC	1.0000	0.0000	0.3108	15.9464	91743088.3010	15.4655
DTSKALIIWKIFQLKI	1.0000	0.0000	0.3014	16.3033	138364897.8715	15.7398
DTSNPMNSAQGPNNPT	1.0000	0.0000	0.2769	14.7438	22976746.4730	14.5412
DTSSQPEAPQKLGMVI	1.0000	0.0000	0.2747	15.6996	69051259.2671	15.2758
DTSSVNLQDLSKNEIA	1.0000	0.0000	0.2561	14.3365	14376253.2219	14.2281
DTTEHYQSVMEKDTVQ	1.0000	0.0000	0.2869	16.6654	209936475.7389	16.0181
DTTYGLKERKCGRISN	1.0000	0.0000	0.3066	16.2875	135865216.0358	15.7276
DTVQEFNNDKPMSIPK	1.0000	0.0000	0.2731	15.6329	63948059.5538	15.2245
DTYGSKTKEMTDDPPK	1.0000	0.0000	0.2601	15.8824	85222751.6369	15.4163
DVCDGEAEDSSAQKMT	1.0000	0.0000	0.3074	16.3371	143849311.8774	15.7658
DVDFVGALDGPHIKLP	1.0000	0.0000	0.2438	16.5274	179087271.9145	15.9120
DVDPINSRILRNDNKI	1.0000	0.0000	0.2557	15.0515	32741409.0291	14.7776
DVFYTQHDVINTSNGT	1.0000	0.0000	0.3076	16.2710	133309765.9951	15.7150
DVHKIKFHDTSNPMNS	1.0000	0.0000	0.3285	15.9467	91775487.3651	15.4657
DVICTMVQQKTLSPGS	1.0000	0.0000	0.3177	16.3081	139126718.9295	15.7435
DVINTSNGTVLCNQVH	1.0000	0.0000	0.3263	16.0698	105748907.1422	15.5603
DVKTSLLYSPLTLPKI	1.0000	0.0000	0.2571	14.8332	25465131.2302	14.6098
DVLFDNFTSENESNLS	1.0000	0.0000	0.2827	14.5416	18203531.5820	14.3857
DVLGSLKVVRISKCPS	1.0000	0.0000	0.3180	15.7048	69462451.6567	15.2797
DVLPFLNHAKKSKRRK	1.0000	0.0000	0.2765	15.6893	68235516.7735	15.2678
DVNMTENKVGESICPA	1.0000	0.0000	0.3069	16.1904	121491706.1273	15.6530
DVNSRKEALRKNIDQS	1.0000	0.0000	0.2662	15.0143	31372014.0636	14.7491
DVPSELSASEIHRMGN	1.0000	0.0000	0.3171	15.6246	63340466.7369	15.2181
DVQTEYHFNMTRQLDH	1.0000	0.0000	0.3003	17.2933	432532661.5675	16.5007
DVRTTYKVYEGFSSAY	1.0000	0.0000	0.3313	16.8009	245359620.6751	16.1222
DVSETYKPTGVTNLHV	1.0000	0.0000	0.2890	16.0459	102877153.8183	15.5419
DVSIKCTDDHIPVIIA	1.0000	0.0000	0.2801	16.5368	181037776.7455	15.9193
DVTYYPKNSIPSSFPQ	1.0000	0.0000	0.3211	15.6924	68482762.4184	15.2703
DVVIFFSGPVDNSEQP	1.0000	0.0000	0.2953	16.0637	105006262.3157	15.5556
DWKLAIWENGDLNPLT	1.0000	0.0000	0.3568	16.8971	274114781.7533	16.1962
DWLSNDESTDLAFYAN	1.0000	0.0000	0.3473	16.0307	101092136.2050	15.5303
DWNTSYTERFCNETTN	1.0000	0.0000	0.3828	16.8008	245337314.8163	16.1222
DWRSQIQNPLSTLRPG	1.0000	0.0000	0.3337	16.1816	120270851.5770	15.6462
DYAQLTGPNDLVVTVA	1.0000	0.0000	0.2533	16.1101	110767020.3149	15.5913
DYCNNLHYVRSRTKGN	1.0000	0.0000	0.3679	16.6562	207725358.1454	16.0111
DYDAVEKVTAQLKRRS	1.0000	0.0000	0.2615	16.1268	112924531.3858	15.6042
DYDDLDELRPHNFICI	1.0000	0.0000	0.3003	16.8773	267939575.1286	16.1810
DYFTILLPADQETENL	1.0000	0.0000	0.2492	15.6745	67083938.9010	15.2565
DYFTNIDGSQLPTNDS	1.0000	0.0000	0.2907	15.3227	44744401.1129	14.9861
DYKSCISLHLSDSAVR	1.0000	0.0000	0.3571	15.8088	78298018.4730	15.3597
DYKTTLVSSMRAAQDK	1.0000	0.0000	0.2918	15.8534	82427605.4022	15.3940
DYNGLLGPEMPSTNLG	1.0000	0.0000	0.2947	15.6142	62584348.6603	15.2101
DYNGLPQDLDGNLSFA	1.0000	0.0000	0.2875	15.5960	61284334.7117	15.1961
DYNPLSLIEAELHSEC	1.0000	0.0000	0.3242	15.7898	76606997.5412	15.3451
DYPNNESLTLYTFNKT	1.0000	0.0000	0.2888	15.2035	39006284.0127	14.8945
DYPNNPDSPMTENKVG	1.0000	0.0000	0.2906	15.6107	62334724.7224	15.2075
DYQNTLVIDNNSVEKA	1.0000	0.0000	0.2749	15.2931	43241894.7965	14.9633
DYQTDYNGLLGPEMPS	1.0000	0.0000	0.3058	16.2758	134046035.5232	15.7186
DYRLFTNNDSSRTGKM	1.0000	0.0000	0.3201	15.7428	72574328.9101	15.3090
DYSKWATRKPEAASNI	1.0000	0.0000	0.3338	16.2803	134755190.8078	15.7222
DYSQRLLDSLVSEPRH	1.0000	0.0000	0.3171	15.6479	65064655.3131	15.2361
DYTGVYIISPNYIDSD	1.0000	0.0000	0.3199	16.2453	129425185.7715	15.6952
DYTRSSILHICSKKAY	1.0000	0.0000	0.3611	16.3125	139833264.5476	15.7468
DYVSSPERRPNEFKLV	1.0000	0.0000	0.3002	15.8439	81528872.9505	15.3867
EAASNIDKNKHPPNEF	1.0000	0.0000	0.2707	15.2902	43098285.7662	14.9611
EADLRYLKRDPVAYPQ	1.0000	0.0000	0.2501	16.5824	190788283.1706	15.9543
EADNLPSQDSEEQFLL	1.0000	0.0000	0.2624	14.9907	30531187.2436	14.7309
EAEDSSAQKMTENKVG	1.0000	0.0000	0.2762	15.4979	54744153.3449	15.1208
EAELHSECTTPEKDAE	1.0000	0.0000	0.2748	16.0205	99907078.7561	15.5224
EAESGETVLSTPFLLS	1.0000	0.0000	0.2701	14.8513	26001866.3616	14.6237
EAFIESISKKDNNLNQ	1.0000	0.0000	0.2614	14.6527	20687925.0522	14.4711
EAFSIRKSSSSSNQND	1.0000	0.0000	0.2871	14.0752	10640797.2398	14.0272
EAGSGNNISIDRNQSR	1.0000	0.0000	0.2901	14.9332	28572846.6143	14.6867
EAHMTENKVGESICPA	1.0000	0.0000	0.3115	16.6109	197171093.2571	15.9763
EAHSQGFVISKFGINI	1.0000	0.0000	0.3114	16.2556	130965168.8857	15.7031
EAHSRQKFIAHGVFFN	1.0000	0.0000	0.3135	17.0917	342954529.5763	16.3458
EAIGRGHNNLEDQNQK	1.0000	0.0000	0.2696	15.8554	82614996.9930	15.3955
EAIVKSLVPWSNENFL	1.0000	0.0000	0.3356	15.9024	87212823.8186	15.4317
EAKSSIIMTENKVGES	1.0000	0.0000	0.2836	15.1216	35495562.2624	14.8315
EALDTLCASNGVYDEG	1.0000	0.0000	0.3053	16.2374	128248826.3103	15.6891
EALQTSNKATAQAMNP	1.0000	0.0000	0.2592	15.2567	41469623.0312	14.9354
EALRKNIDQSRVSLLL	1.0000	0.0000	0.2612	14.8599	26261034.6534	14.6303
EALSACANDTLNGQLP	1.0000	0.0000	0.2811	15.3633	46882818.0122	15.0173
EAMLRTATSISKWRYQ	1.0000	0.0000	0.3594	16.8856	270503771.7344	16.1874
EANADTGTSYEDDNFQ	1.0000	0.0000	0.2769	15.7675	74669750.8252	15.3280
EANHHPIGDSSTNSPK	1.0000	0.0000	0.3030	15.1653	37327561.9647	14.8651
EANLIILFHMSELRSS	1.0000	0.0000	0.3151	15.3290	45070352.5691	14.9910
EANPSDKSSLFMHHIL	1.0000	0.0000	0.3311	15.6033	61803575.8079	15.2017
EANQDKGPTNTQQNKK	1.0000	0.0000	0.2370	15.2115	39363718.3056	14.9006
EANVISNISVSNISLV	1.0000	0.0000	0.2762	14.2793	13459318.6224	14.1841
EAPQKLGMVIFFKQLS	1.0000	0.0000	0.2804	16.3200	141053388.8790	15.7526
EAPSEASSQLLSQNKA	1.0000	0.0000	0.2605	14.2867	13574361.3218	14.1898
EAQLDNFSQERTDTPN	1.0000	0.0000	0.2587	15.3327	45263097.1941	14.9938
EAQLPESHLTTKEWAS	1.0000	0.0000	0.3246	16.1296	113285050.3170	15.6063
EAQNQSYESIRQIHNY	1.0000	0.0000	0.3324	16.2207	125807656.2207	15.6763
EAQYTNKLFCSSTMDI	1.0000	0.0000	0.3396	16.2125	124631634.4146	15.6700
EARMTQLPEEALQTSN	1.0000	0.0000	0.2600	15.4872	54070826.7615	15.1125
EARSGCTLNSSTNSDD	1.0000	0.0000	0.3059	14.7710	23706158.6059	14.5620
EASCIEGNLNNDTHPF	1.0000	0.0000	0.3180	15.8889	85861433.8963	15.4212
EASFQPAQNEYPYLPP	1.0000	0.0000	0.2877	16.1939	121992864.0427	15.6557
EASQGRDISLANYLLR	1.0000	0.0000	0.2882	15.4271	50454102.8207	15.0663
EASSQLLSQNKALFDM	1.0000	0.0000	0.2923	14.9983	30798141.8974	14.7367
EASTNRRFSEYLHQSD	1.0000	0.0000	0.3293	15.7722	75067084.7254	15.3315
EATAMELLVESNITDE	1.0000	0.0000	0.2531	15.3301	45126554.4640	14.9918
EATICQGSESSNNVMT	1.0000	0.0000	0.3323	15.5985	61464454.9358	15.1981
EATIKCSTVVPNSLNR	1.0000	0.0000	0.2981	15.3637	46906333.3377	15.0176
EAVHSLEFYPPELSTK	1.0000	0.0000	0.2973	15.8026	77744000.3389	15.3549
EAVNKASTILFKHNAS	1.0000	0.0000	0.2841	15.1795	37940170.1500	14.8760
EAVSKTIVDLNTVADN	1.0000	0.0000	0.2493	15.1435	36400078.3104	14.8483
EAVTDTKSKLPPNTTW	1.0000	0.0000	0.2915	15.8265	79913458.7378	15.3733
EAVTMGLNILPGNALE	1.0000	0.0000	0.2575	15.5788	60088534.5549	15.1830
EAYKKMRDFDPSNLIR	1.0000	0.0000	0.2905	16.1748	119338285.9011	15.6410
EAYYSSQFPGTSVHCH	1.0000	0.0000	0.4073	17.3379	455321250.1648	16.5350
ECEAGSGNNISIDRNQ	1.0000	0.0000	0.3140	15.6260	63440590.5582	15.2192
ECEMHISNAPHNSIDR	1.0000	0.0000	0.3576	16.4535	164484756.5252	15.8552
ECENQGPTIAEKSSSK	1.0000	0.0000	0.2978	15.2830	42741739.9939	14.9555
ECLCPTHGQNGTSNIG	1.0000	0.0000	0.3526	16.6889	215688530.4818	16.0362
ECLQNTNPNDIKSIEK	1.0000	0.0000	0.2745	15.1450	36466312.2631	14.8495
ECNVIVIHEYYLPSKY	1.0000	0.0000	0.3566	17.2192	397155927.1584	16.4438
ECQNVRSNHKMKRARS	1.0000	0.0000	0.3558	16.4601	165728638.5786	15.8603
ECSGTLCSLITHKDKS	1.0000	0.0000	0.3507	15.9475	91858246.9452	15.4663
ECTTPEKDAECENQGP	1.0000	0.0000	0.2825	16.6418	204298017.0919	16.0000
ECVHDRANGFLKIIVS	1.0000	0.0000	0.3176	16.7275	225487671.4338	16.0658
ECVTSGEDNKSVKLHT	1.0000	0.0000	0.3164	15.8554	82617438.1591	15.3955
EDAPTKPNNIENQNST	1.0000	0.0000	0.2385	14.5150	17655235.9560	14.3653
EDDEHSDNQLFTADND	1.0000	0.0000	0.2720	15.5537	58374637.9345	15.1636
EDDIELFARIGVDLAE	1.0000	0.0000	0.2230	16.1587	117144513.9857	15.6287
EDDNFQLKNTKIFIHI	1.0000	0.0000	0.2650	15.9328	90319727.8585	15.4550
EDDQNLPGYGLTVSVK	1.0000	0.0000	0.2756	15.8152	78880583.4421	15.3646
EDDRLTVQAVVYFTSQ	1.0000	0.0000	0.2737	16.5026	174058002.6602	15.8930
EDDSKIRTVLKKKRPN	1.0000	0.0000	0.2404	15.1929	38531045.5746	14.8863
EDDSRKDLGTFQICLM	1.0000	0.0000	0.3026	16.5550	184868808.6324	15.9332
EDDTKCEPVNNSQSTV	1.0000	0.0000	0.2967	15.4631	52589693.7018	15.0940
EDEEPPPMSNKTSKGG	1.0000	0.0000	0.2706	15.3454	45929601.8068	15.0036
EDEFVDNKVTERLSHV	1.0000	0.0000	0.2806	16.0812	107148334.9234	15.5691
EDEITFKTLTEASQGR	1.0000	0.0000	0.2447	15.6820	67666941.6143	15.2623
EDENESKILSAILSVA	1.0000	0.0000	0.2542	14.5308	17980063.7114	14.3774
EDEQSLSLIYCDRDLS	1.0000	0.0000	0.3212	15.6300	63731599.3142	15.2223
EDFEDVPSELSASEIH	1.0000	0.0000	0.2920	15.4879	54117015.9896	15.1131
EDFGAETNKQFIACTS	1.0000	0.0000	0.2957	16.3460	145342499.6128	15.7726
EDGLKSIARAQSPFRS	1.0000	0.0000	0.2867	15.4586	52318933.7690	15.0905
EDGTGHDILHSYSTRN	1.0000	0.0000	0.3253	16.1409	114771808.3165	15.6150
EDIDNQYDLFLVEGSS	1.0000	0.0000	0.2957	15.6662	66446943.1799	15.2501
EDIMNYGNYLESTTGV	1.0000	0.0000	0.3147	16.1961	122299487.1185	15.6574
EDITGPVVKDSWSEGV	1.0000	0.0000	0.3287	16.7100	220981073.0174	16.0524
EDLKARQYLSIVQSHI	1.0000	0.0000	0.2995	16.0057	98224516.4008	15.5110
EDLYEDPRRKIPPLKS	1.0000	0.0000	0.2513	15.6424	64648908.6162	15.2318
EDNISTAPTKELASEL	1.0000	0.0000	0.2349	14.5242	17842947.9954	14.3723
EDNKSVKLHTSNLKLT	1.0000	0.0000	0.2584	14.4933	17219269.5061	14.3486
EDNLLEDDQNLPGYGL	1.0000	0.0000	0.2587	15.4795	53592038.6568	15.1066
EDPIIYGTFQLDYKLQ	1.0000	0.0000	0.2570	16.6030	195371332.0220	15.9701
EDPPSDPTDSLSLPKN	1.0000	0.0000	0.2410	14.2597	13158802.6857	14.1690
EDPRRKIPPLKSEIEL	1.0000	0.0000	0.2306	15.2966	43416073.2123	14.9660
EDPRYESTDYFTILLP	1.0000	0.0000	0.2794	16.0991	109377169.9554	15.5828
EDQDDTDESQAVQPLK	1.0000	0.0000	0.2339	15.6380	64321153.3550	15.2284
EDQNQKKKFHDTYGSK	1.0000	0.0000	0.2897	16.1926	121803770.2143	15.6547
EDQSSNSNSPETRGLL	1.0000	0.0000	0.2675	14.2091	12414017.0632	14.1301
EDRISAKINNNVTIPN	1.0000	0.0000	0.2510	14.7781	23900798.4706	14.5675
EDRLDINDNEDENESK	1.0000	0.0000	0.2422	14.7903	24238162.2282	14.5768
EDRLSSAITSGPSSTL	1.0000	0.0000	0.2674	14.2195	12563089.2839	14.1381
EDRPNYVYWNHKFTRR	1.0000	0.0000	0.3648	17.9365	907024523.5454	16.9951
EDRYQPPTIYSQCEPE	1.0000	0.0000	0.2982	16.9165	280299262.1572	16.2111
EDSDSSAAIQVNWLIY	1.0000	0.0000	0.3553	16.1663	118178690.4732	15.6345
EDSNNEKLGMTIAANE	1.0000	0.0000	0.2628	15.0606	33086838.7980	14.7846
EDSNNPPNGAFFVEAY	1.0000	0.0000	0.3000	15.9165	88633415.4630	15.4425
EDSRSSFKVPYQRQIS	1.0000	0.0000	0.3261	15.7227	70911955.5473	15.2935
EDSSAQKMTENKVGES	1.0000	0.0000	0.2880	15.2063	39130179.3303	14.8966
EDSTPPKMQGMTENKV	1.0000	0.0000	0.2767	15.9837	95769879.2753	15.4942
EDTHTLSTEGLIGHII	1.0000	0.0000	0.2724	15.9601	93198258.3805	15.4760
EDVPSELSASEIHRMG	1.0000	0.0000	0.3124	15.8345	80653603.9656	15.3795
EDYRLFTNNDSSRTGK	1.0000	0.0000	0.2979	15.4149	49750916.5170	15.0569
EDYSKWATRKPEAASN	1.0000	0.0000	0.3334	16.2691	133018290.3027	15.7135
EEAFIESISKKDNNLN	1.0000	0.0000	0.2562	14.5567	18524436.8472	14.3974
EEALQTSNKATAQAMN	1.0000	0.0000	0.2595	15.2677	41997335.1741	14.9438
EEASTNRRFSEYLHQS	1.0000	0.0000	0.3289	15.7609	74099522.3140	15.3229
EEDDSRKDLGTFQICL	1.0000	0.0000	0.2840	16.2270	126730660.8686	15.6812
EEDFGAETNKQFIACT	1.0000	0.0000	0.2683	16.6219	199682179.3188	15.9847
EEDIDNQYDLFLVEGS	1.0000	0.0000	0.2782	15.9421	91289680.9852	15.4622
EEDQDDTDESQAVQPL	1.0000	0.0000	0.2338	15.6979	68919955.3689	15.2745
EEDYSKWATRKPEAAS	1.0000	0.0000	0.3269	16.4790	169376783.2627	15.8748
EEFFHLEDDSKIRTVL	1.0000	0.0000	0.2754	16.1414	114837505.1087	15.6154
EEFGNLFDRTHASAES	1.0000	0.0000	0.3031	15.8702	84038730.5839	15.4069
EEFPQDVLFDNFTSEN	1.0000	0.0000	0.2821	15.7648	74436932.6000	15.3259
EEGSISAEDSNNEKLG	1.0000	0.0000	0.2643	14.5786	18995613.5328	14.4141
EEHHTRITKIDSQKAT	1.0000	0.0000	0.2630	16.0677	105487626.6720	15.5587
EEIYLKNLSNCLQNKF	1.0000	0.0000	0.3124	15.5075	55348786.8160	15.1281
EEKADKNIDMDLNPKA	1.0000	0.0000	0.2362	15.3635	46894305.3030	15.0174
[truncated: 12,777 more rows]
