# Supplementary material for: Evaluating deterministic motif significance measures in protein databases
Source: Algorithms Mol Biol. 2007 Dec 24;2:16. doi: 10.1186/1748-7188-2-16 (PMC2254621; doi:10.1186/1748-7188-2-16)
Supplement: Additional File 2 — Scripts and Datasets. This file contains the sequence datasets (synthetic and real) and the evaluated motifs. This data is separated according to the tables where it is presented and discussed. It also contains script programs (in perl language) developed for this work. [file 1748-7188-2-16-S2.zip › Scripts_and_Datasets/datasets/Table 4/100%/Motifs/score_NDFNE_mlen_5_planted_syn1_len300_num50.txt]

Motif	Supp	IG	Pratt	LogOdds	Zscore	Info
AADNS	1.0000	0.0000	1.9713	1.7088	6.9637	4.5222
AAELV	1.0000	0.0000	1.9312	2.2171	12.6756	4.9128
AAFNI	1.0000	0.0000	1.9534	2.2242	12.7819	4.9183
AAGKF	1.0000	0.0000	1.9098	2.5138	17.8932	5.1409
AAGNR	1.0000	0.0000	1.9664	2.3534	14.8541	5.0176
AAGPL	1.0000	0.0000	1.9317	2.2392	13.0066	4.9298
AAHGQ	1.0000	0.0000	1.9049	2.8421	26.1532	5.3932
AAHLQ	1.0000	0.0000	1.9754	2.4985	17.5782	5.1291
AAKFQ	1.0000	0.0000	1.9019	2.4050	15.7723	5.0573
AAKST	1.0000	0.0000	1.9634	1.8536	8.2733	4.6334
AALIT	1.0000	0.0000	1.9125	2.0726	10.7076	4.8018
AALVR	1.0000	0.0000	1.9420	2.3903	15.5052	5.0460
AANES	1.0000	0.0000	1.9720	1.7136	7.0032	4.5258
AANET	1.0000	0.0000	1.9270	1.9954	9.7804	4.7424
AAPDI	1.0000	0.0000	1.8812	2.2216	12.7430	4.9163
AAPIR	1.0000	0.0000	1.8833	2.3996	15.6729	5.0531
AAQNS	1.0000	0.0000	1.9865	1.8005	7.7685	4.5926
AAREL	1.0000	0.0000	1.9282	2.1998	12.4223	4.8995
AARLL	1.0000	0.0000	1.9501	2.0519	10.4510	4.7859
AARSA	1.0000	0.0000	2.0084	2.2038	12.4805	4.9026
AASHL	1.0000	0.0000	2.0537	2.1408	11.5958	4.8542
AASNA	1.0000	0.0000	1.9949	1.8406	8.1469	4.6234
AATSS	1.0000	0.0000	1.9936	1.6437	6.4399	4.4721
AATYE	1.0000	0.0000	1.9236	2.5513	18.6864	5.1697
ACEHM	1.0000	0.0000	2.0533	3.4960	55.5843	5.8958
ACFDY	1.0000	0.0000	2.0246	3.2825	43.4630	5.7317
ACNND	1.0000	0.0000	2.0825	2.3319	14.4874	5.0010
ACNYN	1.0000	0.0000	2.1678	2.7025	22.2585	5.2859
ACVTE	1.0000	0.0000	2.0064	2.9181	28.5520	5.4516
ACYAF	1.0000	0.0000	1.9822	3.4142	50.5872	5.8329
ADASK	1.0000	0.0000	1.9618	1.8378	8.1201	4.6213
ADASS	1.0000	0.0000	1.9910	1.6280	6.3184	4.4600
ADCSS	1.0000	0.0000	2.1325	2.1701	12.0005	4.8767
ADDDE	1.0000	0.0000	1.8788	2.0332	10.2234	4.7714
ADDIR	1.0000	0.0000	1.8885	2.2462	13.1134	4.9352
ADDND	1.0000	0.0000	1.9112	1.8432	8.1725	4.6254
ADFFV	1.0000	0.0000	1.8971	2.6427	20.7720	5.2400
ADFKK	1.0000	0.0000	1.9091	2.1254	11.3891	4.8423
ADGEK	1.0000	0.0000	1.9015	2.1773	12.1018	4.8823
ADIDI	1.0000	0.0000	1.8778	2.1080	11.1605	4.8290
ADISE	1.0000	0.0000	1.9496	1.8069	7.8275	4.5975
ADKGD	1.0000	0.0000	1.9017	2.1726	12.0353	4.8786
ADKPT	1.0000	0.0000	1.8829	2.0096	9.9444	4.7533
ADKSS	1.0000	0.0000	1.9561	1.4400	5.0213	4.3155
ADLEE	1.0000	0.0000	1.8991	1.8948	8.6868	4.6651
ADLKK	1.0000	0.0000	1.8983	1.7728	7.5163	4.5713
ADLLD	1.0000	0.0000	1.9081	1.7422	7.2475	4.5478
ADLRN	1.0000	0.0000	1.9457	1.8781	8.5170	4.6523
ADLSL	1.0000	0.0000	1.9347	1.4761	5.2508	4.3433
ADLSQ	1.0000	0.0000	1.9573	1.7109	6.9810	4.5238
ADMSD	1.0000	0.0000	2.0310	2.1615	11.8795	4.8701
ADNHV	1.0000	0.0000	2.0073	2.4283	16.2038	5.0752
ADNSA	1.0000	0.0000	1.9713	1.7088	6.9637	4.5222
ADNYV	1.0000	0.0000	2.0022	2.4091	15.8477	5.0604
ADPAL	1.0000	0.0000	1.9118	2.0387	10.2903	4.7757
ADPGS	1.0000	0.0000	1.9814	1.9845	9.6553	4.7340
ADPNN	1.0000	0.0000	1.9267	1.6796	6.7241	4.4997
ADPSI	1.0000	0.0000	1.9513	1.8238	7.9866	4.6105
ADQTD	1.0000	0.0000	1.8802	2.1359	11.5297	4.8504
ADRLV	1.0000	0.0000	1.9384	2.2586	13.3039	4.9447
ADSAL	1.0000	0.0000	1.9655	1.7510	7.3235	4.5545
ADSNK	1.0000	0.0000	1.9406	1.5208	5.5470	4.3777
ADSVK	1.0000	0.0000	1.9758	1.9013	8.7544	4.6701
ADTAL	1.0000	0.0000	1.9117	2.0328	10.2195	4.7712
ADTAS	1.0000	0.0000	1.9660	1.9098	8.8427	4.6767
ADTCP	1.0000	0.0000	2.0036	2.7398	23.2375	5.3146
ADTDN	1.0000	0.0000	1.9121	1.8590	8.3267	4.6376
ADTIP	1.0000	0.0000	1.8772	2.1057	11.1297	4.8272
ADTMD	1.0000	0.0000	1.9353	2.4433	16.4888	5.0867
ADVQS	1.0000	0.0000	1.9893	2.0493	10.4187	4.7839
ADWQN	1.0000	0.0000	2.1273	2.8798	27.3176	5.4222
ADYRS	1.0000	0.0000	2.0507	2.3110	14.1397	4.9850
AEASS	1.0000	0.0000	1.9918	1.6327	6.3545	4.4636
AEDFT	1.0000	0.0000	1.8941	2.2584	13.3015	4.9446
AEEEG	1.0000	0.0000	1.8930	2.2431	13.0655	4.9328
AEEKQ	1.0000	0.0000	1.8865	2.0732	10.7153	4.8023
AEFKL	1.0000	0.0000	1.9282	2.0433	10.3455	4.7792
AEFST	1.0000	0.0000	1.9833	1.9923	9.7451	4.7401
AEFTE	1.0000	0.0000	1.8936	2.2632	13.3748	4.9482
AEGTE	1.0000	0.0000	1.8921	2.2541	13.2348	4.9413
AEIMM	1.0000	0.0000	1.9687	2.8712	27.0467	5.4156
AEIQG	1.0000	0.0000	1.8871	2.3651	15.0576	5.0266
AEKLE	1.0000	0.0000	1.8995	1.8385	8.1270	4.6218
AEKRS	1.0000	0.0000	1.9723	1.8887	8.6251	4.6605
AEKTV	1.0000	0.0000	1.8998	2.1879	12.2523	4.8904
AELLF	1.0000	0.0000	1.9418	1.9565	9.3423	4.7125
AELNI	1.0000	0.0000	1.9216	1.7446	7.2683	4.5497
AELQL	1.0000	0.0000	1.9192	1.8386	8.1282	4.6219
AELVE	1.0000	0.0000	1.9226	2.0901	10.9284	4.8152
AENEQ	1.0000	0.0000	1.9204	1.9443	9.2095	4.7032
AENKS	1.0000	0.0000	1.9413	1.5255	5.5791	4.3813
AENTQ	1.0000	0.0000	1.9209	1.9554	9.3302	4.7117
AENTY	1.0000	0.0000	1.9806	2.2343	12.9335	4.9261
AEPNE	1.0000	0.0000	1.9130	1.8743	8.4791	4.6494
AEPSQ	1.0000	0.0000	1.9595	1.8804	8.5402	4.6540
AEQMT	1.0000	0.0000	1.9293	2.5397	18.4372	5.1608
AERCD	1.0000	0.0000	2.0077	2.8850	27.4819	5.4262
AERKQ	1.0000	0.0000	1.8978	2.2465	13.1179	4.9354
AERYG	1.0000	0.0000	1.9200	2.7822	24.4068	5.3472
AESAN	1.0000	0.0000	1.9720	1.7136	7.0032	4.5258
AESLP	1.0000	0.0000	1.9459	1.6456	6.4544	4.4736
AESNF	1.0000	0.0000	1.9905	1.7913	7.6844	4.5856
AESTS	1.0000	0.0000	1.9675	1.5167	5.5193	4.3745
AETGI	1.0000	0.0000	1.8898	2.2892	13.7864	4.9683
AETNP	1.0000	0.0000	1.9136	1.8854	8.5907	4.6579
AETQE	1.0000	0.0000	1.8795	2.1453	11.6576	4.8577
AEVIH	1.0000	0.0000	1.9296	2.6580	21.1431	5.2518
AEYMN	1.0000	0.0000	2.0514	2.6177	20.1788	5.2207
AEYSP	1.0000	0.0000	2.0253	2.1594	11.8505	4.8685
AFAPS	1.0000	0.0000	2.0010	2.1252	11.3872	4.8422
AFDEY	1.0000	0.0000	1.9338	2.6133	20.0768	5.2174
AFDFK	1.0000	0.0000	1.9161	2.3912	15.5204	5.0466
AFDNL	1.0000	0.0000	1.9528	1.9096	8.8403	4.6765
AFFIE	1.0000	0.0000	1.8972	2.4920	17.4452	5.1241
AFGYL	1.0000	0.0000	1.9922	2.6660	21.3375	5.2578
AFIQL	1.0000	0.0000	1.9291	2.2263	12.8128	4.9199
AFKLI	1.0000	0.0000	1.9295	2.0784	10.7796	4.8062
AFLGV	1.0000	0.0000	1.9559	2.4906	17.4177	5.1231
AFMLQ	1.0000	0.0000	1.9887	2.5856	19.4437	5.1961
AFNEN	1.0000	0.0000	1.9627	1.8722	8.4580	4.6477
AFNGR	1.0000	0.0000	1.9786	2.4312	16.2577	5.0774
AFNIP	1.0000	0.0000	1.9433	2.1142	11.2409	4.8337
AFNKE	1.0000	0.0000	1.9424	2.0011	9.8464	4.7468
AFQMV	1.0000	0.0000	1.9060	2.9240	28.7470	5.4562
AFQRK	1.0000	0.0000	1.9061	2.4513	16.6417	5.0928
AFQSR	1.0000	0.0000	2.0179	2.2415	13.0414	4.9316
AFSDL	1.0000	0.0000	1.9836	1.8287	8.0336	4.6143
AFSDQ	1.0000	0.0000	1.9926	2.0635	10.5937	4.7948
AFSMA	1.0000	0.0000	2.0805	2.5027	17.6633	5.1323
AFSNT	1.0000	0.0000	1.9920	1.8024	7.7861	4.5941
AFSSQ	1.0000	0.0000	2.0280	1.7974	7.7401	4.5903
AFSYM	1.0000	0.0000	2.1387	2.7416	23.2874	5.3160
AFTAN	1.0000	0.0000	1.9529	2.2002	12.4290	4.8998
AFTKS	1.0000	0.0000	1.9807	1.9313	9.0698	4.6932
AFTLS	1.0000	0.0000	1.9855	1.8445	8.1853	4.6265
AFTPE	1.0000	0.0000	1.8922	2.2801	13.6410	4.9613
AFVDP	1.0000	0.0000	1.8985	2.4549	16.7114	5.0956
AFVKD	1.0000	0.0000	1.9139	2.3769	15.2663	5.0357
AFVLA	1.0000	0.0000	1.9471	2.4219	16.0831	5.0702
AFVQA	1.0000	0.0000	1.8769	2.6566	21.1081	5.2506
AGAAH	1.0000	0.0000	1.9005	2.8821	27.3912	5.4240
AGAAK	1.0000	0.0000	1.9021	2.4361	16.3505	5.0811
AGDQN	1.0000	0.0000	1.9458	2.1353	11.5226	4.8500
AGEIG	1.0000	0.0000	1.8949	2.4739	17.0838	5.1102
AGHDK	1.0000	0.0000	1.9524	2.5624	18.9286	5.1783
AGHGS	1.0000	0.0000	2.0895	2.5531	18.7252	5.1711
AGHRF	1.0000	0.0000	1.8948	3.0062	31.6063	5.5193
AGHRT	1.0000	0.0000	1.9208	2.8125	25.2735	5.3704
AGIEQ	1.0000	0.0000	1.8871	2.3651	15.0576	5.0266
AGIIN	1.0000	0.0000	1.9423	2.1233	11.3613	4.8407
AGKEL	1.0000	0.0000	1.9263	2.0342	10.2364	4.7723
AGKFA	1.0000	0.0000	1.9098	2.5138	17.8932	5.1409
AGKFG	1.0000	0.0000	1.9155	2.5826	19.3759	5.1938
AGKND	1.0000	0.0000	1.9403	1.9874	9.6885	4.7363
AGKQY	1.0000	0.0000	1.9398	2.6349	20.5853	5.2340
AGLPS	1.0000	0.0000	1.9841	1.8414	8.1548	4.6240
AGLSA	1.0000	0.0000	2.0034	1.9514	9.2872	4.7086
AGLSS	1.0000	0.0000	1.9954	1.5536	5.7736	4.4029
AGNDF	1.0000	0.0000	1.9650	2.2532	13.2204	4.9406
AGNKY	1.0000	0.0000	2.0078	2.3580	14.9348	5.0212
AGNND	1.0000	0.0000	1.9602	1.8585	8.3215	4.6372
AGNRS	1.0000	0.0000	2.0219	1.9556	9.3324	4.7118
AGPAA	1.0000	0.0000	1.8829	2.5140	17.8965	5.1410
AGPHR	1.0000	0.0000	1.9191	2.8183	25.4458	5.3750
AGPLF	1.0000	0.0000	1.9439	2.3170	14.2388	4.9896
AGQLN	1.0000	0.0000	1.9612	1.9922	9.7439	4.7400
AGRAL	1.0000	0.0000	1.9429	2.3955	15.5988	5.0500
AGRST	1.0000	0.0000	2.0078	2.1566	11.8118	4.8663
AGSCN	1.0000	0.0000	2.1554	2.4515	16.6453	5.0930
AGSGF	1.0000	0.0000	2.0427	2.3728	15.1930	5.0325
AGSNR	1.0000	0.0000	2.0219	1.9556	9.3324	4.7118
AGTSA	1.0000	0.0000	1.9985	2.1103	11.1904	4.8308
AHAQQ	1.0000	0.0000	1.9068	2.7333	23.0642	5.3096
AHAVR	1.0000	0.0000	1.8982	2.9232	28.7209	5.4556
AHDKN	1.0000	0.0000	1.9868	2.1767	12.0930	4.8818
AHEEK	1.0000	0.0000	1.9428	2.3714	15.1682	5.0314
AHEVL	1.0000	0.0000	1.9850	2.4751	17.1085	5.1112
AHFNL	1.0000	0.0000	2.0323	2.2994	13.9510	4.9761
AHFSQ	1.0000	0.0000	2.0716	2.4533	16.6808	5.0944
AHFVI	1.0000	0.0000	1.9154	2.8628	26.7871	5.4092
AHGEF	1.0000	0.0000	1.9261	2.8329	25.8782	5.3862
AHGQQ	1.0000	0.0000	1.9084	2.8020	24.9709	5.3624
AHHEI	1.0000	0.0000	1.9644	2.8526	26.4712	5.4013
AHLIR	1.0000	0.0000	1.9806	2.4929	17.4643	5.1248
AHLQD	1.0000	0.0000	1.9714	2.3668	15.0875	5.0279
AHNDA	1.0000	0.0000	1.9963	2.3647	15.0513	5.0263
AHNQE	1.0000	0.0000	1.9910	2.3294	14.4458	4.9991
AHSLL	1.0000	0.0000	2.0267	1.8659	8.3956	4.6429
AHTMK	1.0000	0.0000	1.9908	2.7768	24.2548	5.3431
AHVGP	1.0000	0.0000	1.9199	2.8357	25.9597	5.3883
AHVNP	1.0000	0.0000	2.0068	2.4500	16.6160	5.0918
AIANS	1.0000	0.0000	1.9772	1.7486	7.3031	4.5528
AIDNI	1.0000	0.0000	1.9166	1.9228	8.9790	4.6866
AIECA	1.0000	0.0000	1.9974	2.8786	27.2780	5.4212
AIEKS	1.0000	0.0000	1.9462	1.7506	7.3201	4.5543
AIFTT	1.0000	0.0000	1.8900	2.3093	14.1123	4.9837
AIHEL	1.0000	0.0000	1.9682	2.3197	14.2833	4.9917
AIHFG	1.0000	0.0000	1.9157	2.8680	26.9478	5.4131
AIKKD	1.0000	0.0000	1.8870	1.9557	9.3335	4.7119
AIKNS	1.0000	0.0000	1.9470	1.5606	5.8231	4.4083
AIKQS	1.0000	0.0000	1.9587	1.8375	8.1176	4.6211
AIKRR	1.0000	0.0000	1.9033	2.3679	15.1067	5.0287
AIKTE	1.0000	0.0000	1.8832	2.0324	10.2149	4.7709
AILHN	1.0000	0.0000	2.0021	2.1297	11.4470	4.8457
AILKP	1.0000	0.0000	1.9028	1.8905	8.6431	4.6618
AILSN	1.0000	0.0000	1.9441	1.4738	5.2358	4.3415
AILTT	1.0000	0.0000	1.9017	1.9567	9.3448	4.7127
AILVY	1.0000	0.0000	1.9785	2.4911	17.4271	5.1234
AIMSI	1.0000	0.0000	2.0381	2.2411	13.0349	4.9312
AINSD	1.0000	0.0000	1.9532	1.6169	6.2346	4.4515
AIPMC	1.0000	0.0000	2.0359	3.1629	37.8668	5.6398
AIQHV	1.0000	0.0000	1.9163	2.7450	23.3783	5.3186
AIQIL	1.0000	0.0000	1.9081	2.0566	10.5083	4.7895
AIRDM	1.0000	0.0000	1.9311	2.6453	20.8343	5.2420
AIRES	1.0000	0.0000	1.9785	1.9848	9.6594	4.7343
AIRNN	1.0000	0.0000	1.9594	1.8758	8.4936	4.6505
AISKD	1.0000	0.0000	1.9457	1.7459	7.2789	4.5506
AISNM	1.0000	0.0000	2.0464	2.0160	10.0200	4.7583
AITLL	1.0000	0.0000	1.9131	1.7978	7.7438	4.5906
AIVNQ	1.0000	0.0000	1.9455	2.1700	11.9979	4.8766
AIWPK	1.0000	0.0000	2.0750	2.9786	30.6148	5.4981
AIWSL	1.0000	0.0000	2.1680	2.6040	19.8616	5.2102
AIYWI	1.0000	0.0000	2.0922	3.4236	51.1404	5.8402
AKALQ	1.0000	0.0000	1.9200	2.0524	10.4571	4.7863
AKASD	1.0000	0.0000	1.9618	1.8378	8.1201	4.6213
AKATP	1.0000	0.0000	1.8898	2.1413	11.6032	4.8546
AKDAN	1.0000	0.0000	1.9267	1.9186	8.9350	4.6834
AKESA	1.0000	0.0000	1.9623	1.8425	8.1657	4.6249
AKETL	1.0000	0.0000	1.9001	1.8495	8.2342	4.6303
AKFAF	1.0000	0.0000	1.9110	2.5229	18.0814	5.1479
AKFKS	1.0000	0.0000	1.9760	1.8593	8.3296	4.6378
AKFQR	1.0000	0.0000	1.9061	2.4513	16.6417	5.0928
AKGTS	1.0000	0.0000	1.9786	1.9223	8.9737	4.6862
AKHSN	1.0000	0.0000	2.0322	1.9106	8.8509	4.6773
AKICN	1.0000	0.0000	2.0634	2.5006	17.6208	5.1307
AKIPP	1.0000	0.0000	1.8829	2.0553	10.4919	4.7884
AKKDF	1.0000	0.0000	1.9091	2.1254	11.3891	4.8423
AKLFI	1.0000	0.0000	1.9295	2.0784	10.7796	4.8062
AKLLH	1.0000	0.0000	1.9860	2.0757	10.7467	4.8042
AKLLV	1.0000	0.0000	1.9375	1.8812	8.5489	4.6547
AKLPN	1.0000	0.0000	1.9156	1.6655	6.6106	4.4888
AKLYI	1.0000	0.0000	1.9677	2.2395	13.0112	4.9300
AKMAN	1.0000	0.0000	2.0026	2.3178	14.2518	4.9902
AKNDF	1.0000	0.0000	1.9422	1.9964	9.7919	4.7432
AKNGK	1.0000	0.0000	1.9401	1.9311	9.0673	4.6930
AKNHK	1.0000	0.0000	1.9872	2.1204	11.3236	4.8385
AKNLQ	1.0000	0.0000	1.9261	1.7355	7.1893	4.5426
AKNNP	1.0000	0.0000	1.9224	1.6234	6.2833	4.4565
AKNNR	1.0000	0.0000	1.9516	1.7797	7.5784	4.5766
AKPLL	1.0000	0.0000	1.9077	1.7076	6.9535	4.5212
AKQNR	1.0000	0.0000	1.9436	2.0566	10.5078	4.7894
AKQNV	1.0000	0.0000	1.9471	2.0739	10.7231	4.8027
AKQSA	1.0000	0.0000	1.9741	1.9294	9.0495	4.6917
AKSAK	1.0000	0.0000	1.9583	1.7815	7.5948	4.5780
AKSES	1.0000	0.0000	1.9569	1.4447	5.0507	4.3191
AKSIN	1.0000	0.0000	1.9470	1.5606	5.8231	4.4083
AKSSK	1.0000	0.0000	1.9479	1.3837	4.6813	4.2722
AKSTA	1.0000	0.0000	1.9634	1.8536	8.2733	4.6334
AKTIP	1.0000	0.0000	1.8830	2.0494	10.4198	4.7839
AKTQD	1.0000	0.0000	1.8864	2.0796	10.7951	4.8071
AKVSE	1.0000	0.0000	1.9763	1.9061	8.8034	4.6738
AKWES	1.0000	0.0000	2.1592	2.6557	21.0865	5.2500
AKYET	1.0000	0.0000	1.9373	2.3633	15.0262	5.0252
AKYHS	1.0000	0.0000	2.1067	2.4665	16.9379	5.1045
AKYNT	1.0000	0.0000	1.9824	2.1733	12.0454	4.8792
ALAES	1.0000	0.0000	1.9661	1.7557	7.3648	4.5582
ALAEY	1.0000	0.0000	1.9705	2.3924	15.5431	5.0476
ALAPP	1.0000	0.0000	1.9120	2.0604	10.5549	4.7924
ALDRI	1.0000	0.0000	1.9201	2.1031	11.0964	4.8252
ALEHY	1.0000	0.0000	2.0244	2.6505	20.9594	5.2460
ALEKM	1.0000	0.0000	1.9740	2.2329	12.9114	4.9250
ALFSP	1.0000	0.0000	1.9863	1.8504	8.2426	4.6310
ALFSV	1.0000	0.0000	2.0202	2.0240	10.1146	4.7644
ALGLE	1.0000	0.0000	1.9398	1.9474	9.2434	4.7056
ALGVS	1.0000	0.0000	2.0179	2.0150	10.0079	4.7575
ALHPR	1.0000	0.0000	1.9811	2.4748	17.1010	5.1109
ALIAI	1.0000	0.0000	1.9130	2.0967	11.0130	4.8203
ALIAS	1.0000	0.0000	1.9709	1.7908	7.6791	4.5851
ALISN	1.0000	0.0000	1.9441	1.4738	5.2358	4.3415
ALITL	1.0000	0.0000	1.9131	1.7978	7.7438	4.5906
ALKGK	1.0000	0.0000	1.9276	1.9732	9.5285	4.7254
ALKKV	1.0000	0.0000	1.9265	1.9681	9.4706	4.7214
ALKNA	1.0000	0.0000	1.9336	1.7755	7.5412	4.5734
ALKPD	1.0000	0.0000	1.9003	1.8507	8.2455	4.6312
ALKQP	1.0000	0.0000	1.9084	1.9424	9.1885	4.7017
ALKVQ	1.0000	0.0000	1.9311	2.1160	11.2650	4.8351
ALLKS	1.0000	0.0000	1.9276	1.4199	4.8975	4.3001
ALLSN	1.0000	0.0000	1.9237	1.2909	4.1634	4.2009
ALLSV	1.0000	0.0000	1.9752	1.6714	6.6581	4.4934
ALLTN	1.0000	0.0000	1.9172	1.5728	5.9098	4.4176
ALNGT	1.0000	0.0000	1.9519	1.9164	8.9110	4.6817
ALNNE	1.0000	0.0000	1.9206	1.5196	5.5386	4.3767
ALNNT	1.0000	0.0000	1.9222	1.5307	5.6140	4.3852
ALNQG	1.0000	0.0000	1.9612	1.9922	9.7439	4.7400
ALNQT	1.0000	0.0000	1.9303	1.8075	7.8339	4.5980
ALNQV	1.0000	0.0000	1.9601	1.9871	9.6847	4.7360
ALNTV	1.0000	0.0000	1.9508	1.9112	8.8566	4.6777
ALPGM	1.0000	0.0000	1.9873	2.5066	17.7432	5.1353
ALPKP	1.0000	0.0000	1.9014	1.8724	8.4597	4.6479
ALQHT	1.0000	0.0000	1.9707	2.3826	15.3664	5.0400
ALQLE	1.0000	0.0000	1.9192	1.8386	8.1282	4.6219
ALQMP	1.0000	0.0000	1.9730	2.3978	15.6399	5.0517
ALQQF	1.0000	0.0000	1.9314	2.2782	13.6103	4.9598
ALQQQ	1.0000	0.0000	1.9150	2.1603	11.8637	4.8692
ALRPT	1.0000	0.0000	1.9195	2.1007	11.0658	4.8234
ALRQI	1.0000	0.0000	1.9235	2.1948	12.3503	4.8957
ALSGN	1.0000	0.0000	1.9802	1.6345	6.3683	4.4650
ALSGS	1.0000	0.0000	1.9954	1.5536	5.7736	4.4029
ALSKL	1.0000	0.0000	1.9276	1.4199	4.8975	4.3001
ALSNL	1.0000	0.0000	1.9237	1.2909	4.1634	4.2009
ALSSG	1.0000	0.0000	1.9954	1.5536	5.7736	4.4029
ALSTL	1.0000	0.0000	1.9372	1.4919	5.3538	4.3554
ALSVN	1.0000	0.0000	1.9789	1.6293	6.3286	4.4610
ALTFP	1.0000	0.0000	1.9254	2.1323	11.4814	4.8476
ALTRA	1.0000	0.0000	1.9279	2.2108	12.5835	4.9080
ALTSN	1.0000	0.0000	1.9399	1.4498	5.0828	4.3231
ALVRQ	1.0000	0.0000	1.9388	2.3503	14.8004	5.0152
ALYEQ	1.0000	0.0000	1.9662	2.3524	14.8366	5.0168
ALYES	1.0000	0.0000	2.0266	1.9946	9.7710	4.7418
AMCKH	1.0000	0.0000	2.0910	3.4349	51.8116	5.8489
AMDSI	1.0000	0.0000	2.0347	2.2013	12.4442	4.9007
AMFDE	1.0000	0.0000	1.9405	2.6418	20.7490	5.2392
AMGEA	1.0000	0.0000	1.9254	2.7645	23.9105	5.3335
AMGNQ	1.0000	0.0000	2.0126	2.5345	18.3254	5.1568
AMKMK	1.0000	0.0000	2.0101	2.7141	22.5585	5.2948
AMLSS	1.0000	0.0000	2.0489	1.7523	7.3349	4.5556
AMLTG	1.0000	0.0000	1.9877	2.5007	17.6227	5.1308
AMNES	1.0000	0.0000	2.0411	1.9810	9.6154	4.7313
AMPED	1.0000	0.0000	1.9342	2.4539	16.6928	5.0949
AMPNV	1.0000	0.0000	2.0092	2.4593	16.7965	5.0990
AMQIK	1.0000	0.0000	1.9406	2.5027	17.6640	5.1324
AMRIF	1.0000	0.0000	1.9168	2.8548	26.5407	5.4030
ANAHF	1.0000	0.0000	2.0156	2.5742	19.1892	5.1873
ANALL	1.0000	0.0000	1.9377	1.6887	6.7979	4.5067
ANAPC	1.0000	0.0000	2.0717	2.6705	21.4491	5.2613
ANASQ	1.0000	0.0000	1.9865	1.8005	7.7685	4.5926
ANATL	1.0000	0.0000	1.9375	1.8476	8.2152	4.6288
ANAVL	1.0000	0.0000	1.9669	2.0271	10.1512	4.7668
ANCKS	1.0000	0.0000	2.1050	2.1947	12.3495	4.8956
ANCSE	1.0000	0.0000	2.1121	2.2557	13.2594	4.9425
ANDPT	1.0000	0.0000	1.9134	1.8806	8.5429	4.6542
ANEEP	1.0000	0.0000	1.9130	1.8743	8.4791	4.6494
ANEET	1.0000	0.0000	1.9126	1.8684	8.4203	4.6448
ANEIA	1.0000	0.0000	1.9283	2.0194	10.0603	4.7609
ANENE	1.0000	0.0000	1.9252	1.6674	6.6260	4.4903
ANEPF	1.0000	0.0000	1.9420	2.0791	10.7889	4.8068
ANESE	1.0000	0.0000	1.9483	1.5866	6.0095	4.4282
ANETN	1.0000	0.0000	1.9264	1.6785	6.7147	4.4988
ANETS	1.0000	0.0000	1.9500	1.5976	6.0906	4.4367
ANFQD	1.0000	0.0000	1.9476	2.1444	11.6448	4.8569
ANFTA	1.0000	0.0000	1.9529	2.2002	12.4290	4.8998
ANGHA	1.0000	0.0000	2.0139	2.5652	18.9896	5.1804
ANGPN	1.0000	0.0000	1.9624	1.8801	8.5375	4.6538
ANHKQ	1.0000	0.0000	1.9943	2.2684	13.4563	4.9522
ANHLY	1.0000	0.0000	2.0743	2.4606	16.8215	5.1000
ANIHQ	1.0000	0.0000	1.9914	2.3645	15.0467	5.0261
ANITC	1.0000	0.0000	2.0616	2.5727	19.1544	5.1861
ANKKE	1.0000	0.0000	1.9086	1.7354	7.1882	4.5426
ANKLT	1.0000	0.0000	1.9149	1.6596	6.5640	4.4843
ANKMT	1.0000	0.0000	1.9899	2.2018	12.4522	4.9011
ANKNK	1.0000	0.0000	1.9147	1.5454	5.7161	4.3966
ANKNR	1.0000	0.0000	1.9516	1.7797	7.5784	4.5766
ANLAS	1.0000	0.0000	1.9635	1.5657	5.8594	4.4122
ANLAT	1.0000	0.0000	1.9375	1.8476	8.2152	4.6288
ANLDK	1.0000	0.0000	1.9132	1.6438	6.4404	4.4722
ANLLS	1.0000	0.0000	1.9237	1.2909	4.1634	4.2009
ANLYS	1.0000	0.0000	2.0254	1.8047	7.8071	4.5958
ANNAS	2.0000	4.3798	1.9661	1.8246	11.3060	4.3798
ANNKT	1.0000	0.0000	1.9216	1.6175	6.2388	4.4519
ANNNK	1.0000	0.0000	1.9171	1.4165	4.8769	4.2974
ANNPF	1.0000	0.0000	1.9645	1.8891	8.6291	4.6608
ANNPV	1.0000	0.0000	1.9611	1.8749	8.4853	4.6498
ANNSV	1.0000	0.0000	1.9817	1.5872	6.0140	4.4287
ANPAS	1.0000	0.0000	1.9744	1.7305	7.1466	4.5388
ANPIP	1.0000	0.0000	1.9163	1.9263	9.0163	4.6893
ANQLV	1.0000	0.0000	1.9601	1.9871	9.6847	4.7360
ANRAK	1.0000	0.0000	1.9495	2.0966	11.0124	4.8202
ANRGS	1.0000	0.0000	2.0219	1.9556	9.3324	4.7118
ANRIG	1.0000	0.0000	1.9591	2.2615	13.3482	4.9469
ANRRH	1.0000	0.0000	2.0165	2.5890	19.5189	5.1986
ANRYQ	1.0000	0.0000	2.0011	2.4835	17.2746	5.1176
ANSAC	1.0000	0.0000	2.1375	2.3827	15.3691	5.0401
ANSDA	1.0000	0.0000	1.9713	1.7088	6.9637	4.5222
ANSDK	1.0000	0.0000	1.9406	1.5208	5.5470	4.3777
ANSGH	1.0000	0.0000	2.0788	2.1674	11.9620	4.8746
ANSIV	1.0000	0.0000	1.9921	1.8122	7.8774	4.6016
ANSRI	1.0000	0.0000	1.9879	1.7949	7.7169	4.5883
ANSSE	1.0000	0.0000	1.9507	1.3157	4.2971	4.2200
ANSTD	1.0000	0.0000	1.9493	1.5929	6.0558	4.4331
ANTQE	1.0000	0.0000	1.9209	1.9554	9.3302	4.7117
ANTQT	1.0000	0.0000	1.9214	1.9664	9.4524	4.7202
ANVDQ	1.0000	0.0000	1.9447	2.1302	11.4530	4.8460
ANVWH	1.0000	0.0000	2.2158	3.3732	48.2561	5.8015
ANWIS	1.0000	0.0000	2.1743	2.5619	18.9164	5.1778
ANWSR	1.0000	0.0000	2.2078	2.7000	22.1950	5.2840
ANYMN	1.0000	0.0000	2.0914	2.4277	16.1934	5.0747
APCLE	1.0000	0.0000	2.0420	2.5856	19.4433	5.1961
APDDC	1.0000	0.0000	2.0055	2.7240	22.8177	5.3024
APDIK	1.0000	0.0000	1.8833	2.0336	10.2288	4.7718
APFTT	1.0000	0.0000	1.8912	2.2912	13.8176	4.9698
APGFQ	1.0000	0.0000	1.8888	2.5517	18.6958	5.1700
APGLE	1.0000	0.0000	1.9237	2.1122	11.2149	4.8322
APGSI	1.0000	0.0000	1.9850	2.0243	10.1174	4.7646
APHGG	1.0000	0.0000	1.9202	2.8408	26.1155	5.3923
APIES	1.0000	0.0000	1.9517	1.8285	8.0314	4.6142
APIRQ	1.0000	0.0000	1.8820	2.3595	14.9606	5.0223
APIST	1.0000	0.0000	1.9528	1.8396	8.1375	4.6227
APKGS	1.0000	0.0000	1.9792	1.9282	9.0362	4.6908
APKQH	1.0000	0.0000	1.9396	2.4753	17.1109	5.1113
APKYN	1.0000	0.0000	1.9827	2.1792	12.1284	4.8837
APLAP	1.0000	0.0000	1.9120	2.0604	10.5549	4.7924
APLDE	1.0000	0.0000	1.8998	1.9117	8.8623	4.6781
APNCS	1.0000	0.0000	2.1148	2.2727	13.5235	4.9555
APNES	1.0000	0.0000	1.9509	1.6035	6.1342	4.4412
APNNS	1.0000	0.0000	1.9428	1.4135	4.8592	4.2952
APNSM	1.0000	0.0000	2.0435	1.9979	9.8088	4.7443
APPLM	1.0000	0.0000	1.9701	2.3278	14.4186	4.9979
APPRI	1.0000	0.0000	1.8845	2.2895	13.7915	4.9685
APRAS	1.0000	0.0000	1.9939	2.0937	10.9749	4.8180
APRGP	1.0000	0.0000	1.8918	2.4502	16.6207	5.0920
APRRE	1.0000	0.0000	1.8917	2.4108	15.8775	5.0617
APRST	1.0000	0.0000	1.9775	1.9778	9.5793	4.7289
APSAT	1.0000	0.0000	1.9679	1.9315	9.0715	4.6933
APSDI	1.0000	0.0000	1.9513	1.8238	7.9866	4.6105
APSPN	1.0000	0.0000	1.9534	1.6204	6.2611	4.4542
APSQI	1.0000	0.0000	1.9631	1.9155	8.9015	4.6810
APSSF	1.0000	0.0000	2.0141	1.7274	7.1203	4.5364
APSVL	1.0000	0.0000	1.9828	1.8362	8.1049	4.6201
APTNA	1.0000	0.0000	1.9276	2.0124	9.9769	4.7555
APTYS	1.0000	0.0000	2.0262	2.1704	12.0045	4.8770
APVAE	1.0000	0.0000	1.8897	2.3818	15.3531	5.0394
APYNL	1.0000	0.0000	1.9952	2.0924	10.9584	4.8170
AQDPS	1.0000	0.0000	1.9592	1.8757	8.4927	4.6504
AQENG	1.0000	0.0000	1.9457	2.1401	11.5863	4.8536
AQKKP	1.0000	0.0000	1.8912	2.0292	10.1758	4.7684
AQKRA	1.0000	0.0000	1.8976	2.3735	15.2054	5.0330
AQKRQ	1.0000	0.0000	1.8955	2.3334	14.5140	5.0023
AQLGR	1.0000	0.0000	1.9397	2.3554	14.8898	5.0192
AQLNT	1.0000	0.0000	1.9303	1.8075	7.8339	4.5980
AQLSF	1.0000	0.0000	1.9976	1.9204	8.9537	4.6848
AQMDM	1.0000	0.0000	1.9627	2.9183	28.5592	5.4518
AQNIN	1.0000	0.0000	1.9420	1.7894	7.6670	4.5841
AQNSD	1.0000	0.0000	1.9628	1.6688	6.6368	4.4914
AQPKD	1.0000	0.0000	1.8864	2.0855	10.8697	4.8117
AQPPL	1.0000	0.0000	1.9067	2.0203	10.0705	4.7616
AQPTW	1.0000	0.0000	2.0605	3.1025	35.3190	5.5934
AQQGF	1.0000	0.0000	1.8794	2.6217	20.2735	5.2238
AQQMV	1.0000	0.0000	1.9101	2.8062	25.0903	5.3656
AQSAA	1.0000	0.0000	1.9928	2.1174	11.2841	4.8362
AQSDY	1.0000	0.0000	2.0341	2.2246	12.7881	4.9186
AQSRT	1.0000	0.0000	1.9865	2.0478	10.3999	4.7827
AQTDH	1.0000	0.0000	1.9278	2.5257	18.1400	5.1500
AQTDQ	1.0000	0.0000	1.8792	2.2275	12.8312	4.9208
AQTRD	1.0000	0.0000	1.8868	2.3138	14.1871	4.9872
AQVLR	1.0000	0.0000	1.9388	2.3503	14.8004	5.0152
AQYIC	1.0000	0.0000	2.0148	3.2044	39.7239	5.6717
ARDVA	1.0000	0.0000	1.8893	2.5334	18.3035	5.1560
ARELE	1.0000	0.0000	1.9193	2.0727	10.7091	4.8019
ARFLA	1.0000	0.0000	1.9444	2.4045	15.7632	5.0569
ARFTE	1.0000	0.0000	1.8964	2.4364	16.3571	5.0814
ARHSA	1.0000	0.0000	2.0709	2.4618	16.8465	5.1009
ARITS	1.0000	0.0000	1.9794	1.9959	9.7858	4.7428
ARKAP	1.0000	0.0000	1.8994	2.3035	14.0175	4.9792
ARKQN	1.0000	0.0000	1.9436	2.0566	10.5078	4.7894
ARKST	1.0000	0.0000	1.9734	1.8998	8.7385	4.6690
ARLFR	1.0000	0.0000	1.9500	2.4508	16.6321	5.0924
ARLLK	1.0000	0.0000	1.9337	1.8639	8.3755	4.6414
ARNSA	1.0000	0.0000	2.0056	1.8868	8.6054	4.6590
ARNTA	1.0000	0.0000	1.9468	2.1687	11.9800	4.8756
ARPEP	1.0000	0.0000	1.8870	2.2544	13.2398	4.9415
ARPHP	1.0000	0.0000	1.9274	2.6395	20.6951	5.2375
ARQET	1.0000	0.0000	1.8862	2.3186	14.2652	4.9908
ARQFG	1.0000	0.0000	1.8773	2.7080	22.4014	5.2902
ARQLV	1.0000	0.0000	1.9388	2.3503	14.8004	5.0152
ARRID	1.0000	0.0000	1.8905	2.4242	16.1266	5.0720
ARSAL	1.0000	0.0000	1.9981	1.9289	9.0442	4.6913
ARSDQ	1.0000	0.0000	1.9854	2.0320	10.2093	4.7705
ARSSM	1.0000	0.0000	2.1017	2.0733	10.7165	4.8023
ARSYE	1.0000	0.0000	2.0509	2.3157	14.2175	4.9886
ARTEA	1.0000	0.0000	1.8881	2.3586	14.9450	5.0216
ARTPL	1.0000	0.0000	1.9195	2.1007	11.0658	4.8234
ARYLP	1.0000	0.0000	1.9763	2.4556	16.7254	5.0962
ASAEP	1.0000	0.0000	1.9669	1.9204	8.9540	4.6848
ASAET	1.0000	0.0000	1.9663	1.9146	8.8921	4.6803
ASAGT	1.0000	0.0000	1.9985	2.1103	11.1904	4.8308
ASALL	1.0000	0.0000	1.9601	1.6079	6.1667	4.4446
ASANT	1.0000	0.0000	1.9735	1.7246	7.0965	4.5343
ASAPD	1.0000	0.0000	1.9665	1.9157	8.9043	4.6812
ASAPF	1.0000	0.0000	2.0010	2.1252	11.3872	4.8422
ASAPG	1.0000	0.0000	1.9989	2.1162	11.2676	4.8353
ASASM	1.0000	0.0000	2.0897	2.0271	10.1509	4.7668
ASASS	1.0000	0.0000	1.9871	1.3619	4.5550	4.2555
ASDAD	1.0000	0.0000	1.9646	1.8941	8.6795	4.6645
ASDML	1.0000	0.0000	2.0338	2.0184	10.0474	4.7601
ASDNA	1.0000	0.0000	1.9713	1.7088	6.9637	4.5222
ASDNK	1.0000	0.0000	1.9406	1.5208	5.5470	4.3777
ASDPS	1.0000	0.0000	1.9678	1.5179	5.5272	4.3754
ASEKD	1.0000	0.0000	1.9413	1.7108	6.9799	4.5237
ASENN	1.0000	0.0000	1.9398	1.3966	4.7576	4.2822
ASERQ	1.0000	0.0000	1.9857	2.0367	10.2660	4.7742
ASETK	1.0000	0.0000	1.9431	1.7266	7.1130	4.5358
ASEVG	1.0000	0.0000	2.0110	2.1628	11.8985	4.8711
ASFDL	1.0000	0.0000	1.9836	1.8287	8.0336	4.6143
ASFNY	1.0000	0.0000	2.0758	2.1573	11.8215	4.8668
ASGDQ	1.0000	0.0000	1.9905	2.0545	10.4822	4.7878
ASGIM	1.0000	0.0000	2.0662	2.4017	15.7120	5.0547
ASGPD	1.0000	0.0000	1.9814	1.9845	9.6553	4.7340
ASHKR	1.0000	0.0000	2.0558	2.2738	13.5419	4.9564
ASHLP	1.0000	0.0000	2.0340	2.0307	10.1940	4.7696
ASHNP	1.0000	0.0000	2.0410	1.9886	9.7020	4.7372
ASILP	1.0000	0.0000	1.9510	1.6807	6.7327	4.5005
ASIPL	1.0000	0.0000	1.9510	1.6807	6.7327	4.5005
ASIQL	1.0000	0.0000	1.9627	1.7507	7.3212	4.5543
ASITI	1.0000	0.0000	1.9549	1.8577	8.3142	4.6366
ASKFQ	1.0000	0.0000	1.9912	2.0072	9.9169	4.7515
ASKGD	1.0000	0.0000	1.9771	1.9065	8.8082	4.6741
ASKKS	1.0000	0.0000	1.9479	1.3837	4.6813	4.2722
ASKNT	1.0000	0.0000	1.9430	1.5366	5.6550	4.3898
ASKQA	1.0000	0.0000	1.9741	1.9294	9.0495	4.6917
ASKWS	1.0000	0.0000	2.1775	2.3849	15.4083	5.0418
ASKYN	1.0000	0.0000	2.0270	1.8915	8.6529	4.6625
ASLAE	1.0000	0.0000	1.9661	1.7557	7.3648	4.5582
ASLAK	1.0000	0.0000	1.9606	1.6947	6.8465	4.5113
ASLEN	1.0000	0.0000	1.9380	1.4387	5.0136	4.3146
ASLFT	1.0000	0.0000	1.9855	1.8445	8.1853	4.6265
ASLHK	1.0000	0.0000	2.0265	1.9528	9.3016	4.7097
ASLKE	1.0000	0.0000	1.9374	1.5677	5.8732	4.4137
ASLLR	1.0000	0.0000	1.9710	1.6541	6.5208	4.4801
ASLNS	1.0000	0.0000	1.9315	1.1679	3.5490	4.1064
ASLPI	1.0000	0.0000	1.9510	1.6807	6.7327	4.5005
ASLQL	1.0000	0.0000	1.9513	1.5678	5.8741	4.4138
ASLQN	1.0000	0.0000	1.9545	1.5257	5.5800	4.3814
ASMAQ	1.0000	0.0000	2.0580	2.3848	15.4069	5.0418
ASMCT	1.0000	0.0000	2.1964	2.8511	26.4274	5.4002
ASMMA	1.0000	0.0000	2.1312	2.6923	21.9972	5.2781
ASMNA	1.0000	0.0000	2.0646	2.1080	11.1595	4.8289
ASNAL	1.0000	0.0000	1.9635	1.5657	5.8594	4.4122
ASNMC	1.0000	0.0000	2.2147	2.6501	20.9501	5.2457
ASNMG	1.0000	0.0000	2.0815	2.1767	12.0928	4.8818
ASNNP	1.0000	0.0000	1.9428	1.4135	4.8592	4.2952
ASNPK	1.0000	0.0000	1.9439	1.5425	5.6957	4.3943
ASNSK	1.0000	0.0000	1.9406	1.2547	3.9745	4.1731
ASNSL	2.0000	4.1064	1.9315	1.4690	7.3603	4.1064
ASNSN	1.0000	0.0000	1.9298	1.1258	3.3555	4.0740
ASNTA	1.0000	0.0000	1.9735	1.7246	7.0965	4.5343
ASPLN	1.0000	0.0000	1.9409	1.4557	5.1199	4.3276
ASPSD	1.0000	0.0000	1.9678	1.5179	5.5272	4.3754
ASPTP	1.0000	0.0000	1.9506	1.8214	7.9642	4.6087
ASQDL	1.0000	0.0000	1.9573	1.7109	6.9810	4.5238
ASQIS	1.0000	0.0000	1.9887	1.6277	6.3164	4.4598
ASQSL	2.0000	4.3192	1.9686	1.7458	10.2938	4.3192
ASQYF	1.0000	0.0000	2.0662	2.4342	16.3143	5.0797
ASRDL	1.0000	0.0000	1.9760	1.7972	7.7383	4.5901
ASREG	1.0000	0.0000	2.0072	2.1455	11.6603	4.8578
ASRGD	1.0000	0.0000	2.0069	2.1408	11.5962	4.8542
ASRGM	1.0000	0.0000	2.0873	2.5399	18.4415	5.1609
ASRRH	1.0000	0.0000	2.0798	2.5081	17.7742	5.1365
ASSAS	1.0000	0.0000	1.9871	1.3619	4.5550	4.2555
ASSDI	1.0000	0.0000	1.9711	1.5361	5.6512	4.3894
ASSDN	1.0000	0.0000	1.9499	1.3110	4.2714	4.2164
ASSEV	1.0000	0.0000	2.0075	1.6963	6.8596	4.5125
ASSIG	1.0000	0.0000	2.0150	1.7365	7.1983	4.5434
ASSIS	1.0000	0.0000	1.9653	1.2700	4.0531	4.1848
ASSKT	1.0000	0.0000	1.9588	1.4557	5.1203	4.3276
ASSNQ	1.0000	0.0000	1.9691	1.4027	4.7939	4.2869
ASSQI	1.0000	0.0000	1.9887	1.6277	6.3164	4.4598
ASSSA	1.0000	0.0000	1.9871	1.3619	4.5550	4.2555
ASSVL	1.0000	0.0000	1.9940	1.5484	5.7373	4.3989
ASSVY	1.0000	0.0000	2.0982	2.0622	10.5773	4.7938
ASTFK	1.0000	0.0000	1.9807	1.9313	9.0698	4.6932
ASTHP	1.0000	0.0000	2.0314	2.1896	12.2758	4.8917
ASTTR	1.0000	0.0000	1.9770	1.9719	9.5132	4.7243
ASVMV	1.0000	0.0000	2.0898	2.5520	18.7024	5.1703
ASVSQ	1.0000	0.0000	2.0243	1.7832	7.6103	4.5793
ASYKF	1.0000	0.0000	2.0579	2.2862	13.7384	4.9659
ASYQQ	1.0000	0.0000	2.0435	2.3163	14.2278	4.9891
ASYSK	1.0000	0.0000	2.0465	1.8106	7.8625	4.6004
ASYSR	1.0000	0.0000	2.0936	2.0449	10.3648	4.7805
ATAPI	1.0000	0.0000	1.8798	2.2374	12.9794	4.9284
ATDEE	1.0000	0.0000	1.8782	2.0537	10.4721	4.7872
ATDEF	1.0000	0.0000	1.8941	2.2584	13.3015	4.9446
ATERL	1.0000	0.0000	1.9194	2.0838	10.8486	4.8104
ATFAG	1.0000	0.0000	1.8893	2.5859	19.4503	5.1963
ATFGS	1.0000	0.0000	2.0149	2.1881	12.2546	4.8905
ATGDY	1.0000	0.0000	1.9306	2.6153	20.1238	5.2189
ATGIT	1.0000	0.0000	1.8887	2.3003	13.9648	4.9768
ATGND	1.0000	0.0000	1.9398	2.0595	10.5436	4.7917
ATGPS	1.0000	0.0000	1.9826	2.0003	9.8360	4.7462
ATIHR	1.0000	0.0000	1.9256	2.6518	20.9906	5.2469
ATILA	1.0000	0.0000	1.9125	2.0726	10.7076	4.8018
ATIRD	1.0000	0.0000	1.8870	2.2620	13.3565	4.9473
ATKDI	1.0000	0.0000	1.8833	2.0277	10.1585	4.7673
ATKFS	1.0000	0.0000	1.9807	1.9313	9.0698	4.6932
ATLGS	1.0000	0.0000	1.9833	1.8355	8.0981	4.6195
ATLKG	1.0000	0.0000	1.9266	2.0453	10.3700	4.7808
ATLLD	1.0000	0.0000	1.9094	1.7580	7.3853	4.5600
ATLLK	1.0000	0.0000	1.9070	1.7017	6.9047	4.5167
ATLND	1.0000	0.0000	1.9183	1.7159	7.0227	4.5276
ATLYI	1.0000	0.0000	1.9630	2.3116	14.1495	4.9854
ATNNE	1.0000	0.0000	1.9264	1.6785	6.7147	4.4988
ATNNK	1.0000	0.0000	1.9216	1.6175	6.2388	4.4519
ATNSK	1.0000	0.0000	1.9430	1.5366	5.6550	4.3898
ATPCL	1.0000	0.0000	2.0419	2.5967	19.6937	5.2046
ATPDT	1.0000	0.0000	1.8774	2.0816	10.8212	4.8087
ATSFA	1.0000	0.0000	2.0006	2.1193	11.3092	4.8377
ATSIY	1.0000	0.0000	2.0281	2.1886	12.2613	4.8909
ATSKC	1.0000	0.0000	2.1026	2.3957	15.6027	5.0501
ATSNG	1.0000	0.0000	1.9897	1.7934	7.7029	4.5871
ATSSF	1.0000	0.0000	2.0131	1.7215	7.0704	4.5319
ATSSV	1.0000	0.0000	2.0094	1.7073	6.9511	4.5210
ATTHQ	1.0000	0.0000	1.9253	2.5414	18.4745	5.1621
ATTSM	1.0000	0.0000	2.0335	2.1930	12.3251	4.8943
ATVTT	1.0000	0.0000	1.8894	2.2711	13.4983	4.9543
ATYAR	1.0000	0.0000	1.9145	2.7246	22.8328	5.3029
ATYEA	1.0000	0.0000	1.9236	2.5513	18.6864	5.1697
ATYPQ	1.0000	0.0000	1.9200	2.5282	18.1926	5.1519
ATYRE	1.0000	0.0000	1.9271	2.5976	19.7141	5.2053
AVANI	1.0000	0.0000	1.9506	2.2100	12.5719	4.9074
AVDAR	1.0000	0.0000	1.8893	2.5334	18.3035	5.1560
AVDNQ	1.0000	0.0000	1.9447	2.1302	11.4530	4.8460
AVEAF	1.0000	0.0000	1.8913	2.5697	19.0881	5.1838
AVEDI	1.0000	0.0000	1.8905	2.2682	13.4542	4.9521
AVESE	1.0000	0.0000	1.9790	1.9671	9.4597	4.7207
AVFMD	1.0000	0.0000	1.9294	2.8323	25.8606	5.3857
AVIIK	1.0000	0.0000	1.8976	2.2470	13.1260	4.9358
AVIME	1.0000	0.0000	1.9318	2.6674	21.3721	5.2589
AVLMK	1.0000	0.0000	1.9948	2.4235	16.1131	5.0714
AVLRK	1.0000	0.0000	1.9438	2.2023	12.4595	4.9015
AVMRN	1.0000	0.0000	2.0218	2.6156	20.1298	5.2191
AVNAT	1.0000	0.0000	1.9501	2.1860	12.2246	4.8889
AVNEV	1.0000	0.0000	1.9611	2.2385	12.9963	4.9293
AVNKH	1.0000	0.0000	2.0119	2.3720	15.1791	5.0319
AVNKS	1.0000	0.0000	1.9807	1.7161	7.0247	4.5278
AVNTP	1.0000	0.0000	1.9393	2.0759	10.7490	4.8043
AVPIV	1.0000	0.0000	1.8908	2.4805	17.2144	5.1153
AVRES	1.0000	0.0000	2.0060	2.1403	11.5899	4.8538
AVRFS	1.0000	0.0000	2.0368	2.3451	14.7122	5.0112
AVRNF	1.0000	0.0000	1.9777	2.4260	16.1603	5.0734
AVSNK	1.0000	0.0000	1.9807	1.7161	7.0247	4.5278
AVTCT	1.0000	0.0000	2.0041	2.9292	28.9186	5.4601
AVTTY	1.0000	0.0000	1.9268	2.6259	20.3720	5.2271
AWKAD	1.0000	0.0000	2.0811	3.0488	33.1995	5.5521
AWKMG	1.0000	0.0000	2.1285	3.5167	56.9278	5.9117
AWMEI	1.0000	0.0000	2.1086	3.4170	50.7524	5.8351
AWNIN	1.0000	0.0000	2.1448	2.6427	20.7719	5.2400
AWPVW	1.0000	0.0000	2.2442	4.1353	116.0716	6.3872
AWTER	1.0000	0.0000	2.0689	3.1719	38.2602	5.6467
AYATN	1.0000	0.0000	1.9910	2.3613	14.9924	5.0237
AYCAN	1.0000	0.0000	2.1324	3.0195	32.0939	5.5295
AYCET	1.0000	0.0000	2.0393	3.0935	34.9535	5.5864
AYFGV	1.0000	0.0000	1.8907	3.0043	31.5393	5.5179
AYFSL	1.0000	0.0000	2.0669	2.1994	12.4171	4.8992
AYHNA	1.0000	0.0000	2.0529	2.7354	23.1202	5.3112
AYITL	1.0000	0.0000	1.9630	2.3116	14.1495	4.9854
AYKAS	1.0000	0.0000	2.0405	2.2084	12.5485	4.9062
AYKNV	1.0000	0.0000	2.0068	2.3529	14.8451	5.0172
AYLEY	1.0000	0.0000	2.0194	2.6313	20.5002	5.2312
AYNKQ	1.0000	0.0000	1.9892	2.2492	13.1595	4.9375
AYNKS	1.0000	0.0000	2.0270	1.8915	8.6529	4.6625
AYPIS	1.0000	0.0000	2.0285	2.1944	12.3457	4.8954
AYPLK	1.0000	0.0000	1.9669	2.2214	12.7391	4.9161
AYPVD	1.0000	0.0000	1.9290	2.6160	20.1401	5.2195
AYQLD	1.0000	0.0000	1.9665	2.3476	14.7555	5.0132
AYSEV	1.0000	0.0000	2.0548	2.3330	14.5066	5.0019
AYSLD	1.0000	0.0000	2.0261	1.9899	9.7170	4.7382
AYSTH	1.0000	0.0000	2.1069	2.5386	18.4129	5.1599
AYSWI	1.0000	0.0000	2.2547	3.1177	35.9458	5.6051
AYTHE	1.0000	0.0000	1.9649	2.8094	25.1837	5.3681
CAANE	1.0000	0.0000	2.0718	2.6535	21.0331	5.2483
CADPS	1.0000	0.0000	2.1057	2.4579	16.7696	5.0979
CAGSG	1.0000	0.0000	2.1700	2.8372	26.0052	5.3894
CALLT	1.0000	0.0000	2.0612	2.4319	16.2717	5.0779
CANSD	1.0000	0.0000	2.1115	2.2510	13.1868	4.9389
CAQKR	1.0000	0.0000	2.0153	2.9157	28.4717	5.4498
CASRD	1.0000	0.0000	2.1336	2.6142	20.0976	5.2181
CASTF	1.0000	0.0000	2.1422	2.6615	21.2280	5.2544
CATIH	1.0000	0.0000	2.0353	3.1477	37.2091	5.6281
CAVTC	1.0000	0.0000	2.0965	3.5873	61.7499	5.9660
CAYAT	1.0000	0.0000	2.0184	3.2205	40.4651	5.6840
CAYPL	1.0000	0.0000	2.1008	2.9515	29.6746	5.4773
CCAVT	1.0000	0.0000	2.0965	3.5873	61.7499	5.9660
CCAYP	1.0000	0.0000	2.1127	3.7685	76.0842	6.1053
CCEHH	1.0000	0.0000	2.1292	4.0288	102.6777	6.3053
CCNLS	1.0000	0.0000	2.2557	2.6501	20.9489	5.2456
CCSLY	1.0000	0.0000	2.3615	3.2059	39.7933	5.6729
CCSNK	1.0000	0.0000	2.2593	2.7369	23.1604	5.3123
CDIAD	1.0000	0.0000	2.0042	2.7421	23.3011	5.3164
CDIQI	1.0000	0.0000	1.9978	2.7419	23.2940	5.3162
CDMLK	1.0000	0.0000	2.1108	2.7703	24.0730	5.3381
CDNGK	1.0000	0.0000	2.0755	2.5296	18.2218	5.1530
CDNID	1.0000	0.0000	2.0470	2.4252	16.1452	5.0728
CDQDL	1.0000	0.0000	2.0365	2.5192	18.0036	5.1450
CDSKS	1.0000	0.0000	2.0935	1.9821	9.6287	4.7322
CDSPT	1.0000	0.0000	2.0861	2.3419	14.6581	5.0088
CEATL	1.0000	0.0000	2.0420	2.5797	19.3114	5.1915
CEDKP	1.0000	0.0000	2.0097	2.5407	18.4583	5.1616
CEHHD	1.0000	0.0000	2.0864	3.3549	47.2476	5.7874
CEHML	1.0000	0.0000	2.1662	3.2211	40.4965	5.6846
CELEI	1.0000	0.0000	2.0316	2.4767	17.1401	5.1124
CELGV	1.0000	0.0000	2.0714	2.8280	25.7307	5.3824
CEMQT	1.0000	0.0000	2.0470	3.0819	34.4894	5.5775
CENMS	1.0000	0.0000	2.1886	2.5231	18.0863	5.1480
CESTK	1.0000	0.0000	2.0803	2.2687	13.4616	4.9525
CETLR	1.0000	0.0000	2.0500	2.6260	20.3731	5.2271
CEVQK	1.0000	0.0000	2.0229	2.8060	25.0852	5.3655
CEYPQ	1.0000	0.0000	2.0387	3.0593	33.6025	5.5602
CFDDV	1.0000	0.0000	2.0177	2.9754	30.5032	5.4957
CFDYS	1.0000	0.0000	2.2051	2.8847	27.4707	5.4259
CFIEE	1.0000	0.0000	2.0124	2.8293	25.7712	5.3834
CFMKG	1.0000	0.0000	2.0609	3.3234	45.5626	5.7632
CFNGA	1.0000	0.0000	2.1036	2.9271	28.8489	5.4585
CGATG	1.0000	0.0000	1.9932	3.1190	35.9999	5.6061
CGFVY	1.0000	0.0000	1.9598	3.5465	58.9177	5.9346
CGIQS	1.0000	0.0000	2.1347	2.6364	20.6213	5.2351
CGKIP	1.0000	0.0000	2.0224	2.7762	24.2381	5.3426
CGLFG	1.0000	0.0000	2.0813	3.0380	32.7859	5.5438
CGSQP	1.0000	0.0000	2.1330	2.6183	20.1931	5.2212
CGSVP	1.0000	0.0000	2.1546	2.7219	22.7637	5.3009
CGYLR	1.0000	0.0000	2.1132	3.1766	38.4695	5.6503
CGYNM	1.0000	0.0000	2.1998	3.3556	47.2849	5.7879
CHESY	1.0000	0.0000	2.2584	3.0697	34.0076	5.5681
CHGEK	1.0000	0.0000	2.0731	3.1093	35.5980	5.5986
CHHRL	1.0000	0.0000	2.1587	3.3851	48.9181	5.8106
CHQLL	1.0000	0.0000	2.1351	2.7659	23.9491	5.3346
CHSQP	1.0000	0.0000	2.1866	2.8076	25.1328	5.3667
CIFLS	1.0000	0.0000	2.1308	2.4107	15.8766	5.0616
CIGQN	1.0000	0.0000	2.0794	2.7173	22.6423	5.2973
CIHFT	1.0000	0.0000	2.0381	3.2255	40.6999	5.6879
CIHYN	1.0000	0.0000	2.1865	3.1856	38.8718	5.6573
CIINN	1.0000	0.0000	2.0702	2.2797	13.6354	4.9610
CIKDN	1.0000	0.0000	2.0470	2.3689	15.1241	5.0295
CINAH	1.0000	0.0000	2.1323	2.9467	29.5095	5.4736
CINDG	1.0000	0.0000	2.0749	2.6256	20.3654	5.2268
CIPIT	1.0000	0.0000	1.9976	2.6876	21.8790	5.2745
CIPND	1.0000	0.0000	2.0481	2.4468	16.5559	5.0894
CISHK	1.0000	0.0000	2.1763	2.6778	21.6321	5.2670
CISLK	1.0000	0.0000	2.0799	2.1449	11.6523	4.8574
CISPE	1.0000	0.0000	2.0896	2.3707	15.1558	5.0309
CKAKN	1.0000	0.0000	2.0608	2.4045	15.7629	5.0569
CKANN	1.0000	0.0000	2.0787	2.2756	13.5695	4.9578
CKFLK	1.0000	0.0000	2.0634	2.5244	18.1139	5.1491
CKHLL	1.0000	0.0000	2.1267	2.6179	20.1841	5.2209
CKIAR	1.0000	0.0000	2.0182	2.8638	26.8173	5.4099
CKKPR	1.0000	0.0000	2.0304	2.6577	21.1336	5.2515
CKNTK	1.0000	0.0000	2.0431	2.2886	13.7763	4.9678
CKPFD	1.0000	0.0000	2.0272	2.7455	23.3917	5.3190
CKQNK	1.0000	0.0000	2.0534	2.3645	15.0466	5.0261
CKSDM	1.0000	0.0000	2.1746	2.6473	20.8829	5.2435
CKSIT	1.0000	0.0000	2.0851	2.3038	14.0223	4.9795
CKSSD	1.0000	0.0000	2.0935	1.9821	9.6287	4.7322
CKSSM	1.0000	0.0000	2.2023	2.3812	15.3427	5.0390
CKVFM	1.0000	0.0000	2.0606	3.3182	45.2912	5.7592
CKWPS	1.0000	0.0000	2.3223	3.2148	40.2033	5.6797
CLADT	1.0000	0.0000	2.0421	2.5750	19.2062	5.1879
CLAKS	1.0000	0.0000	2.0996	2.2368	12.9711	4.9280
CLARH	1.0000	0.0000	2.1112	3.1270	36.3315	5.6122
CLAVI	1.0000	0.0000	2.0590	2.7943	24.7492	5.3565
CLDMP	1.0000	0.0000	2.1048	2.8483	26.3407	5.3980
CLEEP	1.0000	0.0000	2.0306	2.4586	16.7834	5.0985
CLELF	1.0000	0.0000	2.0777	2.4986	17.5804	5.1292
CLEMS	1.0000	0.0000	2.1811	2.5652	18.9905	5.1804
CLEVN	1.0000	0.0000	2.0872	2.4423	16.4688	5.0859
CLIWY	1.0000	0.0000	2.3140	3.7829	77.3553	6.1163
CLLFG	1.0000	0.0000	2.1070	2.6944	22.0502	5.2797
CLPGH	1.0000	0.0000	2.1160	3.0394	32.8419	5.5449
CLSDD	1.0000	0.0000	2.0796	2.1614	11.8788	4.8700
CMHLV	1.0000	0.0000	2.1629	3.4117	50.4425	5.8310
CMNIV	1.0000	0.0000	2.1456	3.0196	32.0982	5.5296
CMRAD	1.0000	0.0000	2.0299	3.2794	43.3099	5.7293
CMTPS	1.0000	0.0000	2.1797	2.7411	23.2725	5.3156
CMYPQ	1.0000	0.0000	2.0486	3.4537	52.9418	5.8633
CNCAQ	1.0000	0.0000	2.2183	3.2826	43.4714	5.7318
CNDGS	1.0000	0.0000	2.1294	2.3198	14.2849	4.9917
CNDHS	1.0000	0.0000	2.1851	2.5091	17.7946	5.1373
CNGIR	1.0000	0.0000	2.0919	2.8036	25.0167	5.3636
CNHSK	1.0000	0.0000	2.1786	2.4528	16.6708	5.0940
CNIHQ	1.0000	0.0000	2.1277	2.9066	28.1763	5.4428
CNLSR	1.0000	0.0000	2.1146	2.1542	11.7786	4.8644
CNLVN	1.0000	0.0000	2.0971	2.2523	13.2072	4.9399
CNNDF	1.0000	0.0000	2.1013	2.4096	15.8570	5.0608
CNPFQ	1.0000	0.0000	2.0811	2.7082	22.4052	5.2903
CNRAM	1.0000	0.0000	2.1468	3.0942	34.9824	5.5870
CNREG	1.0000	0.0000	2.0925	2.7685	24.0233	5.3367
CNSAW	1.0000	0.0000	2.3603	3.1960	39.3378	5.6652
CNSEN	1.0000	0.0000	2.0756	1.9388	9.1496	4.6989
CNSPG	1.0000	0.0000	2.1327	2.3414	14.6491	5.0084
CNTGC	1.0000	0.0000	2.2294	3.2755	43.1156	5.7263
CNVDS	1.0000	0.0000	2.1280	2.3146	14.1991	4.9877
CNVKT	1.0000	0.0000	2.0750	2.5402	18.4467	5.1611
CNYNV	1.0000	0.0000	2.1829	2.7661	23.9551	5.3348
CPFIQ	1.0000	0.0000	2.0006	2.9332	29.0544	5.4633
CPHNA	1.0000	0.0000	2.1326	2.9286	28.8982	5.4597
CPKAQ	1.0000	0.0000	2.0131	2.7594	23.7697	5.3296
CPKFA	1.0000	0.0000	2.0247	2.8772	27.2351	5.4202
CPMIK	1.0000	0.0000	2.0672	2.9749	30.4853	5.4953
CPNAE	1.0000	0.0000	2.0604	2.5435	18.5178	5.1637
CPNDF	1.0000	0.0000	2.0761	2.6165	20.1519	5.2198
CPNKL	1.0000	0.0000	2.0502	2.2076	12.5372	4.9056
CPPLK	1.0000	0.0000	2.0329	2.4145	15.9471	5.0646
CPQSN	1.0000	0.0000	2.1054	2.2326	12.9071	4.9247
CPRSI	1.0000	0.0000	2.1201	2.5439	18.5278	5.1640
CPSLS	1.0000	0.0000	2.0903	1.9170	8.9175	4.6821
CPSSK	1.0000	0.0000	2.0977	2.0038	9.8770	4.7489
CPTET	1.0000	0.0000	2.0010	2.6285	20.4336	5.2291
CQNLQ	1.0000	0.0000	2.0763	2.4256	16.1531	5.0731
CQNNP	1.0000	0.0000	2.0766	2.3135	14.1808	4.9869
CQVNE	1.0000	0.0000	2.0782	2.6770	21.6127	5.2664
CQYTH	1.0000	0.0000	2.0493	3.4385	52.0229	5.8516
CRDVQ	1.0000	0.0000	1.9994	3.0355	32.6941	5.5419
CREQF	1.0000	0.0000	1.9992	3.0545	33.4161	5.5564
CRFTG	1.0000	0.0000	1.9928	3.1743	38.3693	5.6486
CRIDK	1.0000	0.0000	2.0210	2.7321	23.0325	5.3087
CRLLP	1.0000	0.0000	2.0714	2.4840	17.2856	5.1180
CRMFL	1.0000	0.0000	2.1221	3.2141	40.1691	5.6791
CRSLF	1.0000	0.0000	2.1606	2.5489	18.6343	5.1679
CSDPR	1.0000	0.0000	2.1163	2.5041	17.6931	5.1335
CSEAK	1.0000	0.0000	2.1013	2.3847	15.4038	5.0416
CSENG	1.0000	0.0000	2.1301	2.3245	14.3635	4.9954
CSESH	1.0000	0.0000	2.2093	2.4329	16.2913	5.0787
CSGAS	1.0000	0.0000	2.1813	2.3706	15.1545	5.0308
CSKQQ	1.0000	0.0000	2.1060	2.4315	16.2649	5.0777
CSLKN	1.0000	0.0000	2.0645	1.9199	8.9482	4.6844
CSLTP	1.0000	0.0000	2.0851	2.1988	12.4092	4.8988
CSLYS	1.0000	0.0000	2.1871	2.2660	13.4185	4.9504
CSMQQ	1.0000	0.0000	2.1976	2.8869	27.5432	5.4277
CSNKL	1.0000	0.0000	2.0645	1.9199	8.9482	4.6844
CSPER	1.0000	0.0000	2.1166	2.5089	17.7901	5.1371
CSQQL	1.0000	0.0000	2.1118	2.3447	14.7056	5.0109
CSQTD	1.0000	0.0000	2.0970	2.4119	15.8993	5.0626
CSQTL	1.0000	0.0000	2.0982	2.2688	13.4636	4.9526
CSSET	1.0000	0.0000	2.1063	2.0589	10.5369	4.7912
CSSFV	1.0000	0.0000	2.2018	2.4432	16.4866	5.0866
CSSYH	1.0000	0.0000	2.3143	2.7989	24.8797	5.3600
CSTER	1.0000	0.0000	2.1161	2.5030	17.6693	5.1326
CSTIL	1.0000	0.0000	2.0882	2.2170	12.6744	4.9127
CSTRE	1.0000	0.0000	2.1161	2.5030	17.6693	5.1326
CSYHA	1.0000	0.0000	2.2717	3.1967	39.3705	5.6658
CTDKI	1.0000	0.0000	2.0095	2.5699	19.0929	5.1840
CTEKL	1.0000	0.0000	2.0317	2.3917	15.5303	5.0470
CTIIK	1.0000	0.0000	2.0084	2.6097	19.9929	5.2146
CTKKI	1.0000	0.0000	2.0150	2.5136	17.8881	5.1407
CTLLF	1.0000	0.0000	2.0783	2.5097	17.8071	5.1377
CTNSQ	1.0000	0.0000	2.1045	2.2267	12.8190	4.9202
CTRYG	1.0000	0.0000	2.0146	3.3355	46.2003	5.7724
CTSKK	1.0000	0.0000	2.0751	2.2077	12.5381	4.9056
CVELN	1.0000	0.0000	2.0872	2.4423	16.4688	5.0859
CVLSF	1.0000	0.0000	2.1652	2.5662	19.0116	5.1812
CVNSK	1.0000	0.0000	2.1217	2.2583	13.2990	4.9445
CVQQS	1.0000	0.0000	2.1402	2.6831	21.7650	5.2710
CVRGH	1.0000	0.0000	1.9670	3.5341	58.0836	5.9251
CVRSS	1.0000	0.0000	2.1926	2.4117	15.8944	5.0624
CVRSY	1.0000	0.0000	2.2253	3.0484	33.1840	5.5518
CVTEE	1.0000	0.0000	2.0127	2.7911	24.6578	5.3540
CWSLS	1.0000	0.0000	2.3288	2.8403	26.0983	5.3918
CYAFS	1.0000	0.0000	2.2195	3.0164	31.9801	5.5272
CYIKK	1.0000	0.0000	2.0740	2.8685	26.9621	5.4135
CYLKY	1.0000	0.0000	2.1657	3.1125	35.7295	5.6011
CYSPP	1.0000	0.0000	2.1716	2.7185	22.6729	5.2982
CYSYN	1.0000	0.0000	2.2771	2.8606	26.7173	5.4074
DAAEL	1.0000	0.0000	1.9115	2.0218	10.0878	4.7627
DADLS	1.0000	0.0000	1.9424	1.6192	6.2522	4.4533
DADNY	1.0000	0.0000	1.9802	2.2139	12.6282	4.9103
DADTA	1.0000	0.0000	1.8837	2.1759	12.0819	4.8812
DAFDF	1.0000	0.0000	1.9037	2.4474	16.5677	5.0899
DAFIQ	1.0000	0.0000	1.8891	2.3694	15.1332	5.0299
DAFSD	1.0000	0.0000	1.9816	1.9718	9.5130	4.7243
DAHGE	1.0000	0.0000	1.9371	2.6234	20.3133	5.2251
DAIEC	1.0000	0.0000	2.0036	2.7468	23.4285	5.3200
DAIWP	1.0000	0.0000	2.0641	3.0348	32.6686	5.5414
DAKFK	1.0000	0.0000	1.9091	2.1254	11.3891	4.8423
DAKLP	1.0000	0.0000	1.9003	1.8507	8.2455	4.6312
DAKNG	1.0000	0.0000	1.9403	1.9874	9.6885	4.7363
DALAP	1.0000	0.0000	1.9118	2.0387	10.2903	4.7757
DALGL	1.0000	0.0000	1.9396	1.9427	9.1922	4.7019
DALQQ	1.0000	0.0000	1.9114	2.0687	10.6578	4.7987
DALYE	1.0000	0.0000	1.9631	2.2607	13.3366	4.9463
DAMPE	1.0000	0.0000	1.9342	2.4539	16.6928	5.0949
DANAS	1.0000	0.0000	1.9713	1.7088	6.9637	4.5222
DANEP	1.0000	0.0000	1.9128	1.8696	8.4319	4.6457
DANFQ	1.0000	0.0000	1.9476	2.1444	11.6448	4.8569
DANGH	1.0000	0.0000	2.0083	2.4335	16.3016	5.0791
DANRI	1.0000	0.0000	1.9365	2.0610	10.5624	4.7928
DANSR	1.0000	0.0000	1.9821	1.7551	7.3596	4.5577
DAPSP	1.0000	0.0000	1.9491	1.8057	7.8164	4.5966
DAPTN	1.0000	0.0000	1.9134	1.8806	8.5429	4.6542
DAQLS	1.0000	0.0000	1.9573	1.7109	6.9810	4.5238
DAQPT	1.0000	0.0000	1.8790	2.1575	11.8251	4.8670
DAQSA	1.0000	0.0000	1.9759	1.9857	9.6695	4.7350
DAQYI	1.0000	0.0000	1.9205	2.5305	18.2425	5.1537
DARLF	1.0000	0.0000	1.9410	2.2728	13.5259	4.9557
DARTE	1.0000	0.0000	1.8892	2.2269	12.8218	4.9204
DASAP	1.0000	0.0000	1.9665	1.9157	8.9043	4.6812
DASKG	1.0000	0.0000	1.9771	1.9065	8.8082	4.6741
DASLN	1.0000	0.0000	1.9373	1.4340	4.9844	4.3109
DASMN	1.0000	0.0000	2.0405	1.9762	9.5622	4.7277
DASPT	1.0000	0.0000	1.9484	1.7998	7.7619	4.5921
DASQY	1.0000	0.0000	2.0341	2.2246	12.7881	4.9186
DASSI	1.0000	0.0000	1.9711	1.5361	5.6512	4.3894
DASYK	1.0000	0.0000	2.0210	2.0767	10.7587	4.8049
DATIL	1.0000	0.0000	1.9013	1.9409	9.1727	4.7005
DATYP	1.0000	0.0000	1.9260	2.4365	16.3591	5.0815
DAVDA	1.0000	0.0000	1.8931	2.3554	14.8899	5.0192
DAVFM	1.0000	0.0000	1.9294	2.8323	25.8606	5.3857
DCDIA	1.0000	0.0000	2.0042	2.7421	23.3011	5.3164
DCHQL	1.0000	0.0000	2.1042	2.9090	28.2521	5.4446
DCIGQ	1.0000	0.0000	2.0040	2.9025	28.0433	5.4397
DCISL	1.0000	0.0000	2.0859	2.2012	12.4434	4.9006
DCISP	1.0000	0.0000	2.0892	2.3660	15.0729	5.0273
DCKSD	1.0000	0.0000	2.0778	2.2482	13.1441	4.9368
DCMYP	1.0000	0.0000	2.0781	3.3620	47.6357	5.7928
DCNHS	1.0000	0.0000	2.1851	2.5091	17.7946	5.1373
DCQNL	1.0000	0.0000	2.0644	2.3339	14.5223	5.0026
DCSEA	1.0000	0.0000	2.1040	2.4409	16.4434	5.0849
DCSSF	1.0000	0.0000	2.1541	2.2479	13.1396	4.9365
DCSSY	1.0000	0.0000	2.2025	2.4091	15.8462	5.0604
DCYSP	1.0000	0.0000	2.1699	2.6968	22.1123	5.2815
DDAFI	1.0000	0.0000	1.8933	2.2777	13.6037	4.9594
DDAKF	1.0000	0.0000	1.9034	2.1817	12.1628	4.8856
DDALG	1.0000	0.0000	1.9236	2.0858	10.8741	4.8119
DDASQ	1.0000	0.0000	1.9571	1.8540	8.2777	4.6337
DDCKS	1.0000	0.0000	2.0778	2.2482	13.1441	4.9368
DDDET	1.0000	0.0000	1.8697	1.9172	8.9199	4.6823
DDDRL	1.0000	0.0000	1.9072	1.9316	9.0725	4.6934
DDETN	2.0000	4.5400	1.8957	2.0330	14.4557	4.5400
DDHKQ	1.0000	0.0000	1.9397	2.3219	14.3204	4.9934
DDHPT	1.0000	0.0000	1.9298	2.3239	14.3548	4.9950
DDHQV	1.0000	0.0000	1.9365	2.5735	19.1721	5.1867
DDIRV	1.0000	0.0000	1.8963	2.3098	14.1202	4.9841
DDITG	1.0000	0.0000	1.8882	2.1528	11.7595	4.8634
DDITT	1.0000	0.0000	1.8704	1.9681	9.4708	4.7214
DDKDT	1.0000	0.0000	1.8720	1.8562	8.2994	4.6354
DDKRQ	1.0000	0.0000	1.8937	2.1101	11.1870	4.8306
DDKSI	1.0000	0.0000	1.9240	1.6141	6.2136	4.4494
DDLKR	1.0000	0.0000	1.9078	1.8753	8.4891	4.6501
DDLNT	1.0000	0.0000	1.8979	1.5842	5.9921	4.4263
DDLQE	1.0000	0.0000	1.8928	1.8500	8.2385	4.6307
DDLQL	1.0000	0.0000	1.9009	1.7022	6.9084	4.5170
DDLSL	1.0000	0.0000	1.9090	1.3444	4.4560	4.2421
DDLSS	1.0000	0.0000	1.9216	1.2214	3.8068	4.1475
DDLVP	1.0000	0.0000	1.9114	1.9706	9.4986	4.7233
DDNDF	2.0000	4.6852	1.9268	2.2220	18.0299	4.6852
DDNNC	1.0000	0.0000	2.0596	2.2001	12.4280	4.8998
DDPFT	1.0000	0.0000	1.8900	2.1437	11.6351	4.8564
DDPPE	1.0000	0.0000	1.8700	1.9448	9.2143	4.7035
DDQAE	1.0000	0.0000	1.8807	2.1248	11.3817	4.8419
DDQTS	1.0000	0.0000	1.9385	1.7381	7.2115	4.5446
DDRLR	1.0000	0.0000	1.9271	2.1096	11.1805	4.8302
DDRSI	1.0000	0.0000	1.9590	1.8484	8.2229	4.6294
DDSLL	1.0000	0.0000	1.9090	1.3444	4.4560	4.2421
DDSTH	1.0000	0.0000	2.0100	2.0362	10.2600	4.7738
DDTLQ	1.0000	0.0000	1.8934	1.8611	8.3471	4.6392
DDTPR	1.0000	0.0000	1.8846	2.1121	11.2141	4.8321
DDVLG	1.0000	0.0000	1.9346	2.1494	11.7131	4.8608
DDVNY	1.0000	0.0000	1.9922	2.2774	13.5986	4.9592
DDVTI	1.0000	0.0000	1.8873	2.1476	11.6885	4.8594
DDYEE	1.0000	0.0000	1.9265	2.2768	13.5888	4.9587
DDYLR	1.0000	0.0000	1.9709	2.3022	13.9969	4.9783
DEANC	1.0000	0.0000	2.0598	2.5218	18.0591	5.1470
DEDIK	1.0000	0.0000	1.8733	1.8849	8.5864	4.6575
DEEAG	1.0000	0.0000	1.8935	2.2383	12.9939	4.9292
DEELY	1.0000	0.0000	1.9521	2.1337	11.5005	4.8487
DEERN	1.0000	0.0000	1.9205	1.8989	8.7292	4.6683
DEFDN	1.0000	0.0000	1.9270	1.9257	9.0098	4.6889
DEFFS	1.0000	0.0000	1.9990	2.0544	10.4807	4.7877
DEFKA	1.0000	0.0000	1.9031	2.1864	12.2300	4.8892
DEFKE	1.0000	0.0000	1.8961	2.0594	10.5425	4.7916
DEFNN	1.0000	0.0000	1.9420	1.7405	7.2324	4.5465
DEGET	1.0000	0.0000	1.8887	2.1224	11.3497	4.8400
DEGGA	1.0000	0.0000	1.9004	2.4341	16.3133	5.0796
DEGIG	1.0000	0.0000	1.8998	2.3422	14.6622	5.0090
DEGSA	1.0000	0.0000	1.9798	1.9675	9.4649	4.7210
DEHLD	1.0000	0.0000	1.9569	2.1481	11.6961	4.8598
DEHNF	1.0000	0.0000	2.0003	2.3155	14.2147	4.9885
DEHRL	1.0000	0.0000	1.9757	2.3261	14.3909	4.9966
DEIDT	1.0000	0.0000	1.8704	1.9570	9.3483	4.7129
DELFF	1.0000	0.0000	1.9391	2.1773	12.1019	4.8823
DELHT	1.0000	0.0000	1.9573	2.1639	11.9136	4.8720
DELLA	1.0000	0.0000	1.9084	1.7470	7.2885	4.5515
DELPG	1.0000	0.0000	1.9125	1.9805	9.6099	4.7310
DEMKL	1.0000	0.0000	1.9608	2.1012	11.0712	4.8237
DEMSP	1.0000	0.0000	2.0136	2.0561	10.5024	4.7891
DENKP	1.0000	0.0000	1.8943	1.6816	6.7398	4.5012
DENND	1.0000	0.0000	1.9027	1.5310	5.6163	4.3855
DENQL	1.0000	0.0000	1.9097	1.6648	6.6049	4.4883
DENVL	1.0000	0.0000	1.9308	1.7684	7.4773	4.5679
DEPDA	1.0000	0.0000	1.8783	2.0548	10.4864	4.7881
DEQPT	1.0000	0.0000	1.8735	2.0305	10.1920	4.7694
DERKF	1.0000	0.0000	1.9095	2.2326	12.9076	4.9248
DERLS	1.0000	0.0000	1.9535	1.6702	6.6484	4.4925
DESHG	1.0000	0.0000	2.0440	2.2256	12.8026	4.9194
DESKD	1.0000	0.0000	1.9192	1.5791	5.9550	4.4224
DESPK	1.0000	0.0000	1.9219	1.6007	6.1135	4.4391
DESPL	1.0000	0.0000	1.9223	1.5139	5.5001	4.3723
DESPS	1.0000	0.0000	1.9415	1.3909	4.7239	4.2778
DESSD	1.0000	0.0000	1.9377	1.3693	4.5974	4.2612
DETKQ	1.0000	0.0000	1.8779	1.9526	9.2997	4.7095
DETNG	1.0000	0.0000	1.9259	1.9325	9.0818	4.6940
DETNK	1.0000	0.0000	1.8937	1.6757	6.6923	4.4967
DETYS	1.0000	0.0000	2.0053	2.0218	10.0877	4.7627
DEVES	1.0000	0.0000	1.9594	1.8354	8.0968	4.6194
DEVGV	1.0000	0.0000	1.9056	2.4925	17.4558	5.1245
DEVKL	1.0000	0.0000	1.9115	1.8973	8.7131	4.6671
DEVYR	1.0000	0.0000	1.9353	2.6453	20.8348	5.2420
DEYEM	1.0000	0.0000	1.9792	2.6759	21.5845	5.2655
DFAGH	1.0000	0.0000	1.9277	2.8282	25.7375	5.3825
DFDHL	1.0000	0.0000	1.9819	2.3529	14.8463	5.0172
DFDRP	1.0000	0.0000	1.8996	2.3059	14.0559	4.9810
DFDVP	1.0000	0.0000	1.9021	2.3232	14.3417	4.9944
DFEFM	1.0000	0.0000	1.9470	2.7196	22.7015	5.2990
DFESS	1.0000	0.0000	1.9842	1.5788	5.9529	4.4222
DFFVP	1.0000	0.0000	1.9057	2.5327	18.2877	5.1554
DFHMS	1.0000	0.0000	2.1315	2.6290	20.4456	5.2295
DFIQR	1.0000	0.0000	1.8933	2.4157	15.9679	5.0654
DFKFR	1.0000	0.0000	1.9210	2.4374	16.3761	5.0822
DFKKN	1.0000	0.0000	1.9246	1.8084	7.8420	4.5987
DFKPF	1.0000	0.0000	1.9137	2.2811	13.6569	4.9620
DFLFS	1.0000	0.0000	2.0018	1.9065	8.8082	4.6741
DFLTQ	1.0000	0.0000	1.9202	2.0706	10.6816	4.8002
DFLYL	1.0000	0.0000	1.9976	2.1907	12.2914	4.8925
DFNEA	3.0000	9.5802	1.9413	2.5346	31.7442	4.7901
DFNED	1.0000	0.0000	1.9270	1.9257	9.0098	4.6889
DFNEE	3.0000	9.3850	1.9272	2.4076	27.3985	4.6925
DFNEF	4.0000	14.5497	1.9561	2.7373	46.3422	4.8499
DFNEG	2.0000	4.8430	1.9542	2.4272	22.8869	4.8430
DFNEH	1.0000	0.0000	2.0003	2.3155	14.2147	4.9885
DFNEI	5.0000	18.8778	1.9296	2.6645	47.6306	4.7195
DFNEK	3.0000	9.2912	1.9265	2.3465	25.5248	4.6456
DFNEL	2.0000	4.5789	1.9341	2.0836	15.3393	4.5789
DFNEN	5.0000	18.1860	1.9420	2.4395	36.7048	4.5465
DFNEP	4.0000	14.1165	1.9282	2.5494	37.2920	4.7055
DFNEQ	3.0000	9.5186	1.9353	2.4945	30.3047	4.7593
DFNER	4.0000	14.4770	1.9497	2.7057	44.6837	4.8257
DFNES	5.0000	17.9374	1.9662	2.3586	33.4166	4.4843
DFNET	2.0000	4.7010	1.9278	2.2425	18.4656	4.7010
DFNEV	3.0000	9.6779	1.9532	2.5981	34.1684	4.8390
DFNHR	1.0000	0.0000	2.0176	2.4888	17.3807	5.1216
DFQNS	1.0000	0.0000	1.9813	1.7466	7.2851	4.5512
DFSLN	1.0000	0.0000	1.9562	1.5118	5.4860	4.3707
DFSPD	1.0000	0.0000	1.9641	1.8618	8.3544	4.6397
DFVFH	1.0000	0.0000	1.9288	2.9008	27.9878	5.4383
DGCAD	1.0000	0.0000	2.0114	2.9028	28.0518	5.4399
DGCST	1.0000	0.0000	2.1213	2.5208	18.0370	5.1462
DGDIS	1.0000	0.0000	1.9642	1.8709	8.4449	4.6467
DGDRP	1.0000	0.0000	1.8982	2.2968	13.9090	4.9741
DGDSF	1.0000	0.0000	1.9965	2.0406	10.3131	4.7772
DGEKL	1.0000	0.0000	1.9126	1.9025	8.7666	4.6710
DGFGE	1.0000	0.0000	1.9081	2.5119	17.8526	5.1394
DGHTL	1.0000	0.0000	1.9797	2.3597	14.9630	5.0224
DGHVG	1.0000	0.0000	1.9277	2.8827	27.4102	5.4245
DGILS	1.0000	0.0000	1.9640	1.7278	7.1235	4.5367
DGIPL	1.0000	0.0000	1.9140	2.0155	10.0143	4.7579
DGKDR	1.0000	0.0000	1.9082	2.2189	12.7023	4.9142
DGKPN	1.0000	0.0000	1.9257	1.8773	8.5095	4.6517
DGKVT	1.0000	0.0000	1.9100	2.2520	13.2016	4.9396
DGKWK	1.0000	0.0000	2.0970	2.9296	28.9321	5.4604
DGLLK	1.0000	0.0000	1.9201	1.7547	7.3562	4.5574
DGLLR	1.0000	0.0000	1.9486	1.9890	9.7064	4.7375
DGLSP	1.0000	0.0000	1.9612	1.7097	6.9706	4.5228
DGMHI	1.0000	0.0000	1.9709	2.9259	28.8100	5.4576
DGNSG	1.0000	0.0000	2.0040	1.8463	8.2029	4.6279
DGPAL	1.0000	0.0000	1.9238	2.1075	11.1532	4.8286
DGQFS	1.0000	0.0000	2.0071	2.1323	11.4812	4.8476
DGRSS	1.0000	0.0000	2.0196	1.7430	7.2540	4.5484
DGSDG	1.0000	0.0000	1.9944	2.0316	10.2044	4.7702
DGSND	1.0000	0.0000	1.9633	1.6459	6.4563	4.4738
DGSRT	1.0000	0.0000	1.9905	2.0248	10.1242	4.7651
DGSSN	1.0000	0.0000	1.9671	1.3798	4.6585	4.2692
DGSVP	1.0000	0.0000	1.9950	2.0480	10.4035	4.7829
DGTLE	1.0000	0.0000	1.9123	1.9746	9.5437	4.7264
DGYDS	1.0000	0.0000	2.0384	2.2017	12.4512	4.9010
DHAAL	1.0000	0.0000	1.9757	2.4069	15.8057	5.0587
DHCCN	1.0000	0.0000	2.2829	3.4491	52.6606	5.8597
DHDEF	1.0000	0.0000	1.9441	2.5007	17.6235	5.1308
DHDGY	1.0000	0.0000	1.9742	2.8576	26.6268	5.4052
DHFAQ	1.0000	0.0000	1.9270	2.7194	22.6973	5.2989
DHGSQ	1.0000	0.0000	2.0542	2.3126	14.1659	4.9862
DHIAC	1.0000	0.0000	2.0400	3.1319	36.5384	5.6160
DHIHQ	1.0000	0.0000	1.9667	2.8078	25.1371	5.3668
DHIQF	1.0000	0.0000	1.9323	2.6275	20.4087	5.2283
DHKKS	1.0000	0.0000	2.0008	1.9078	8.8219	4.6751
DHKQC	1.0000	0.0000	2.0662	2.9958	31.2288	5.5113
DHLND	1.0000	0.0000	1.9793	1.9582	9.3613	4.7138
DHLPY	1.0000	0.0000	2.0196	2.5357	18.3523	5.1577
DHNVK	1.0000	0.0000	1.9994	2.2403	13.0233	4.9307
DHPEK	1.0000	0.0000	1.9370	2.2566	13.2731	4.9432
DHPRP	1.0000	0.0000	1.9349	2.5078	17.7684	5.1363
DHPTE	1.0000	0.0000	1.9294	2.3287	14.4338	4.9986
DHQVS	1.0000	0.0000	2.0529	2.3074	14.0808	4.9822
DHSHL	1.0000	0.0000	2.0998	2.2671	13.4366	4.9513
DHSHP	1.0000	0.0000	2.0961	2.4319	16.2714	5.0779
DHSLE	1.0000	0.0000	2.0082	1.8820	8.5570	4.6553
DHSNF	1.0000	0.0000	2.0572	2.0447	10.3628	4.7803
DHSTG	1.0000	0.0000	2.0449	2.2367	12.9685	4.9279
DHTTF	1.0000	0.0000	1.9406	2.5276	18.1800	5.1515
DHTYE	1.0000	0.0000	1.9751	2.6777	21.6280	5.2668
DHTYS	1.0000	0.0000	2.0902	2.4068	15.8055	5.0587
DHVGK	1.0000	0.0000	1.9591	2.6260	20.3736	5.2271
DHVSP	1.0000	0.0000	2.0441	2.2374	12.9791	4.9284
DIADK	1.0000	0.0000	1.8835	2.0119	9.9721	4.7551
DIANF	1.0000	0.0000	1.9429	2.0925	10.9597	4.8171
DIASL	1.0000	0.0000	1.9481	1.6590	6.5596	4.4839
DIDHF	1.0000	0.0000	1.9405	2.5358	18.3544	5.1578
DIDHS	1.0000	0.0000	2.0129	2.0602	10.5530	4.7923
DIDIS	1.0000	0.0000	1.9332	1.7102	6.9753	4.5232
DIDLQ	1.0000	0.0000	1.8949	1.8851	8.5877	4.6576
DIDNK	1.0000	0.0000	1.8959	1.6950	6.8492	4.5115
DIDSD	1.0000	0.0000	1.9283	1.6704	6.6500	4.4926
DIDTG	1.0000	0.0000	1.8882	2.1528	11.7595	4.8634
DIECK	1.0000	0.0000	2.0099	2.5588	18.8501	5.1755
DIEHT	1.0000	0.0000	1.9289	2.3468	14.7413	5.0125
DIELY	1.0000	0.0000	1.9534	2.1688	11.9815	4.8757
DIEPS	1.0000	0.0000	1.9313	1.6968	6.8640	4.5129
DIFTS	1.0000	0.0000	1.9678	1.8957	8.6963	4.6658
DIGIN	1.0000	0.0000	1.9298	1.9916	9.7360	4.7395
DIHSL	1.0000	0.0000	2.0134	1.9171	8.9190	4.6823
DIIKI	1.0000	0.0000	1.8753	1.9598	9.3793	4.7151
DIIMY	1.0000	0.0000	1.9690	2.7461	23.4078	5.3194
DIKAS	1.0000	0.0000	1.9457	1.7459	7.2789	4.5506
DIKDD	2.0000	4.6539	1.8732	2.1813	17.1929	4.6539
DIKDP	1.0000	0.0000	1.8737	1.9019	8.7600	4.6706
DIKED	1.0000	0.0000	1.8733	1.8849	8.5864	4.6575
DIKEI	1.0000	0.0000	1.8745	1.9247	8.9996	4.6881
DIKFS	1.0000	0.0000	1.9632	1.8236	7.9851	4.6104
DIKTW	1.0000	0.0000	2.0696	2.8410	26.1190	5.3923
DILEP	1.0000	0.0000	1.8881	1.8198	7.9487	4.6075
DILLE	1.0000	0.0000	1.8937	1.6550	6.5280	4.4808
DILNL	1.0000	0.0000	1.8978	1.4651	5.1797	4.3348
DILQS	1.0000	0.0000	1.9398	1.6190	6.2502	4.4531
DILSD	1.0000	0.0000	1.9246	1.5273	5.5912	4.3827
DINFV	1.0000	0.0000	1.9544	2.1561	11.8051	4.8659
DINGN	1.0000	0.0000	1.9443	1.7665	7.4607	4.5665
DININ	1.0000	0.0000	1.9127	1.6059	6.1517	4.4430
DINSN	1.0000	0.0000	1.9192	1.3000	4.2117	4.2079
DIPAP	1.0000	0.0000	1.8770	2.1116	11.2066	4.8317
DIPII	1.0000	0.0000	1.8705	2.0378	10.2789	4.7750
DIPIK	1.0000	0.0000	1.8747	1.9417	9.1811	4.7011
DIPLQ	1.0000	0.0000	1.8958	1.9067	8.8103	4.6743
DIPPK	1.0000	0.0000	1.8740	1.9235	8.9868	4.6872
DIPSA	1.0000	0.0000	1.9513	1.8238	7.9866	4.6105
DIQIS	1.0000	0.0000	1.9460	1.8019	7.7813	4.5937
DIQSN	1.0000	0.0000	1.9446	1.5769	5.9391	4.4207
DIRIS	1.0000	0.0000	1.9633	1.8882	8.6195	4.6600
DIRVW	1.0000	0.0000	2.0714	3.2547	42.0953	5.7104
DISDI	1.0000	0.0000	1.9332	1.7102	6.9753	4.5232
DISEQ	1.0000	0.0000	1.9419	1.7668	7.4631	4.5667
DISEY	1.0000	0.0000	2.0081	2.0458	10.3760	4.7812
DISNS	1.0000	0.0000	1.9290	1.2191	3.7953	4.1457
DISNV	1.0000	0.0000	1.9681	1.6805	6.7309	4.5004
DISSN	1.0000	0.0000	1.9290	1.2191	3.7953	4.1457
DITGY	1.0000	0.0000	1.9323	2.5234	18.0925	5.1483
DITPL	1.0000	0.0000	1.8886	1.8308	8.0537	4.6160
DITRP	1.0000	0.0000	1.8835	2.1519	11.7480	4.8627
DITTP	1.0000	0.0000	1.8702	1.9897	9.7151	4.7381
DIVCH	1.0000	0.0000	2.0424	3.1955	39.3168	5.6648
DIVDK	1.0000	0.0000	1.8937	2.0755	10.7438	4.8040
DIVLS	1.0000	0.0000	1.9627	1.7226	7.0795	4.5328
DIVNF	1.0000	0.0000	1.9544	2.1561	11.8051	4.8659
DIYAG	1.0000	0.0000	1.9268	2.6394	20.6909	5.2374
DIYNR	1.0000	0.0000	1.9898	2.2999	13.9590	4.9765
DIYSE	1.0000	0.0000	2.0081	2.0458	10.3760	4.7812
DKANS	1.0000	0.0000	1.9406	1.5208	5.5470	4.3777
DKASM	1.0000	0.0000	2.0288	2.1052	11.1233	4.8268
DKAVE	1.0000	0.0000	1.9006	2.1722	12.0288	4.8783
DKCPQ	1.0000	0.0000	2.0117	2.6276	20.4123	5.2284
DKDPA	1.0000	0.0000	1.8830	1.9938	9.7618	4.7412
DKDRL	1.0000	0.0000	1.9078	1.8753	8.4891	4.6501
DKDTA	1.0000	0.0000	1.8830	1.9879	9.6946	4.7367
DKEEA	1.0000	0.0000	1.8829	1.9816	9.6226	4.7318
DKEEE	1.0000	0.0000	1.8719	1.8546	8.2835	4.6342
DKEKP	1.0000	0.0000	1.8737	1.8105	7.8616	4.6003
DKEKS	1.0000	0.0000	1.9140	1.5228	5.5602	4.3792
DKEQK	1.0000	0.0000	1.8801	1.8805	8.5416	4.6541
DKEQW	1.0000	0.0000	2.0732	2.8818	27.3789	5.4237
DKEVQ	1.0000	0.0000	1.8965	2.1321	11.4790	4.8475
DKFLT	1.0000	0.0000	1.9151	1.9226	8.9769	4.6865
DKFSG	1.0000	0.0000	1.9945	1.9843	9.6535	4.7339
DKFSP	1.0000	0.0000	1.9608	1.8055	7.8149	4.5965
DKGAY	1.0000	0.0000	1.9478	2.5433	18.5134	5.1635
DKGCS	1.0000	0.0000	2.1175	2.4487	16.5917	5.0908
DKGDH	1.0000	0.0000	1.9534	2.4307	16.2491	5.0770
DKGKK	1.0000	0.0000	1.8999	1.9283	9.0377	4.6909
DKGNN	1.0000	0.0000	1.9352	1.6704	6.6502	4.4927
DKGPE	1.0000	0.0000	1.8943	2.0673	10.6407	4.7977
DKHIY	1.0000	0.0000	1.9867	2.6407	20.7225	5.2384
DKIEE	1.0000	0.0000	1.8733	1.8897	8.6345	4.6612
DKILI	1.0000	0.0000	1.8892	1.7769	7.5537	4.5745
DKIWV	1.0000	0.0000	2.0864	3.0205	32.1313	5.5303
DKKMP	1.0000	0.0000	1.9443	2.2049	12.4973	4.9035
DKKSK	1.0000	0.0000	1.9078	1.4618	5.1585	4.3323
DKLSK	1.0000	0.0000	1.9056	1.3749	4.6304	4.2655
DKMHI	1.0000	0.0000	1.9939	2.6691	21.4161	5.2603
DKMTN	1.0000	0.0000	1.9744	2.0701	10.6758	4.7998
DKNEK	1.0000	0.0000	1.8893	1.6036	6.1352	4.4413
DKNEV	1.0000	0.0000	1.9233	1.8552	8.2896	4.6347
DKNGD	1.0000	0.0000	1.9242	1.8557	8.2941	4.6350
DKNKP	1.0000	0.0000	1.8911	1.6206	6.2622	4.4543
DKNLE	1.0000	0.0000	1.8923	1.5168	5.5198	4.3746
DKNPR	1.0000	0.0000	1.9209	1.8548	8.2859	4.6344
DKNSS	1.0000	0.0000	1.9118	1.1230	3.3430	4.0719
DKNYD	1.0000	0.0000	1.9659	2.0258	10.1361	4.7658
DKPCF	1.0000	0.0000	2.0272	2.7455	23.3917	5.3190
DKPEH	1.0000	0.0000	1.9370	2.2566	13.2731	4.9432
DKPMA	1.0000	0.0000	1.9445	2.3929	15.5522	5.0480
DKPPE	1.0000	0.0000	1.8729	1.8885	8.6222	4.6602
DKPTD	1.0000	0.0000	1.8726	1.8779	8.5148	4.6521
DKQGS	1.0000	0.0000	1.9694	1.8665	8.4008	4.6433
DKQQN	1.0000	0.0000	1.9135	1.8385	8.1272	4.6218
DKQSA	1.0000	0.0000	1.9541	1.7977	7.7429	4.5905
DKRQK	1.0000	0.0000	1.8986	2.0538	10.4736	4.7873
DKRRI	1.0000	0.0000	1.9029	2.2362	12.9610	4.9275
DKSIA	1.0000	0.0000	1.9457	1.7459	7.2789	4.5506
DKSII	1.0000	0.0000	1.9292	1.6539	6.5194	4.4800
DKSIL	1.0000	0.0000	1.9185	1.4710	5.2179	4.3394
DKSKS	1.0000	0.0000	1.9202	1.2520	3.9603	4.1710
DKSLM	1.0000	0.0000	2.0045	1.8304	8.0489	4.6156
DKSNN	1.0000	0.0000	1.9035	1.2039	3.7207	4.1340
DKSNS	1.0000	0.0000	1.9118	1.1230	3.3430	4.0719
DKSQV	1.0000	0.0000	1.9681	1.8613	8.3494	4.6393
DKSSP	1.0000	0.0000	1.9325	1.3299	4.3749	4.2309
DKSSS	1.0000	0.0000	1.9168	1.0422	2.9943	4.0097
DKSTN	1.0000	0.0000	1.9177	1.4049	4.8070	4.2885
DKSVQ	1.0000	0.0000	1.9681	1.8613	8.3494	4.6393
DKSYD	1.0000	0.0000	1.9999	1.9450	9.2168	4.7037
DKTNK	1.0000	0.0000	1.8904	1.6147	6.2178	4.4498
DKVRV	1.0000	0.0000	1.9167	2.4090	15.8447	5.0603
DKWSS	1.0000	0.0000	2.1452	2.2532	13.2205	4.9406
DKYLN	1.0000	0.0000	1.9711	1.8827	8.5641	4.6558
DKYSV	1.0000	0.0000	2.0354	2.1403	11.5891	4.8538
DLAEA	1.0000	0.0000	1.9115	2.0218	10.0878	4.7627
DLASK	1.0000	0.0000	1.9367	1.5630	5.8396	4.4100
DLASL	1.0000	0.0000	1.9347	1.4761	5.2508	4.3433
DLDSP	1.0000	0.0000	1.9217	1.5092	5.4684	4.3687
DLDTS	1.0000	0.0000	1.9208	1.5033	5.4291	4.3642
DLECC	1.0000	0.0000	2.1845	3.1061	35.4668	5.5961
DLEEP	1.0000	0.0000	1.8856	1.7847	7.6241	4.5805
DLEGN	1.0000	0.0000	1.9320	1.7736	7.5236	4.5719
DLEND	1.0000	0.0000	1.8966	1.5731	5.9121	4.4178
DLESK	1.0000	0.0000	1.9130	1.4360	4.9964	4.3124
DLESM	1.0000	0.0000	2.0107	1.8914	8.6518	4.6625
DLFQS	1.0000	0.0000	1.9754	1.7887	7.6602	4.5835
DLGDQ	1.0000	0.0000	1.9183	2.0457	10.3755	4.7811
DLGPV	1.0000	0.0000	1.9345	2.1710	12.0131	4.8774
DLHDQ	1.0000	0.0000	1.9629	2.2351	12.9444	4.9266
DLHLR	1.0000	0.0000	1.9957	2.1783	12.1152	4.8830
DLHSS	1.0000	0.0000	2.0169	1.6112	6.1919	4.4471
DLHTV	1.0000	0.0000	1.9787	2.3545	14.8732	5.0184
DLIGP	1.0000	0.0000	1.9140	2.0155	10.0143	4.7579
DLINS	1.0000	0.0000	1.9178	1.3421	4.4429	4.2403
DLIWK	1.0000	0.0000	2.0913	2.6821	21.7389	5.2702
DLKKF	1.0000	0.0000	1.9141	1.8505	8.2439	4.6311
DLKKY	1.0000	0.0000	1.9534	2.0117	9.9690	4.7549
DLKRL	1.0000	0.0000	1.9151	1.7322	7.1612	4.5401
DLKST	1.0000	0.0000	1.9146	1.4470	5.0653	4.3209
DLKSV	1.0000	0.0000	1.9515	1.6265	6.3074	4.4589
DLLDD	1.0000	0.0000	1.8890	1.6105	6.1865	4.4466
DLLEL	1.0000	0.0000	1.8879	1.4721	5.2250	4.3402
DLLLE	1.0000	0.0000	1.8879	1.4721	5.2250	4.3402
DLLMN	1.0000	0.0000	1.9815	1.8244	7.9923	4.6110
DLMKP	1.0000	0.0000	1.9616	2.1181	11.2927	4.8367
DLMNA	1.0000	0.0000	2.0010	2.0992	11.0461	4.8222
DLMNE	1.0000	0.0000	1.9822	1.9722	9.5172	4.7246
DLNFG	1.0000	0.0000	1.9673	1.9784	9.5862	4.7293
DLNLK	1.0000	0.0000	1.8860	1.3690	4.5960	4.2610
DLNPT	1.0000	0.0000	1.9004	1.6058	6.1515	4.4430
DLNSD	1.0000	0.0000	1.9108	1.3023	4.2242	4.2097
DLNTA	1.0000	0.0000	1.9183	1.7159	7.0227	4.5276
DLPLL	1.0000	0.0000	1.8901	1.4891	5.3351	4.3533
DLPLN	1.0000	0.0000	1.8950	1.4469	5.0649	4.3209
DLPND	1.0000	0.0000	1.8986	1.5900	6.0350	4.4309
DLPPS	1.0000	0.0000	1.9247	1.5308	5.6153	4.3854
DLPQC	1.0000	0.0000	2.0367	2.5408	18.4610	5.1616
DLQAS	1.0000	0.0000	1.9573	1.7109	6.9810	4.5238
DLQCE	1.0000	0.0000	2.0365	2.5239	18.1024	5.1486
DLQEQ	1.0000	0.0000	1.9003	1.9417	9.1808	4.7011
DLQER	1.0000	0.0000	1.9139	2.0280	10.1614	4.7675
DLQLS	1.0000	0.0000	1.9259	1.4361	4.9972	4.3125
DLQMV	1.0000	0.0000	1.9838	2.4397	16.4192	5.0839
DLQPK	1.0000	0.0000	1.8939	1.8106	7.8628	4.6004
DLQPL	1.0000	0.0000	1.9029	1.7238	7.0899	4.5337
DLQSL	1.0000	0.0000	1.9259	1.4361	4.9972	4.3125
DLRNL	1.0000	0.0000	1.9255	1.6033	6.1324	4.4410
DLSDS	1.0000	0.0000	1.9216	1.2214	3.8068	4.1475
DLSGP	1.0000	0.0000	1.9612	1.7097	6.9706	4.5228
DLSIP	1.0000	0.0000	1.9276	1.5490	5.7410	4.3993
DLSKR	1.0000	0.0000	1.9473	1.6092	6.1767	4.4456
DLSLI	1.0000	0.0000	1.9158	1.3842	4.6845	4.2727
DLSLQ	1.0000	0.0000	1.9259	1.4361	4.9972	4.3125
DLSLV	1.0000	0.0000	1.9498	1.5397	5.6765	4.3922
DLSQD	1.0000	0.0000	1.9340	1.5792	5.9559	4.4225
DLSRL	1.0000	0.0000	1.9456	1.5224	5.5576	4.3789
DLSRQ	1.0000	0.0000	1.9678	1.7572	7.3778	4.5593
DLSRR	1.0000	0.0000	1.9865	1.8435	8.1751	4.6257
DLSSG	1.0000	0.0000	1.9669	1.4219	4.9100	4.3016
DLSSS	1.0000	0.0000	1.9056	0.9553	2.6488	3.9430
DLTDH	1.0000	0.0000	1.9572	2.1592	11.8481	4.8683
DLVPS	1.0000	0.0000	1.9600	1.7045	6.9274	4.5188
DLVQV	1.0000	0.0000	1.9371	2.2359	12.9562	4.9272
DLYTN	1.0000	0.0000	1.9757	1.9548	9.3241	4.7112
DMDLI	1.0000	0.0000	1.9608	2.1925	12.3181	4.8939
DMEII	1.0000	0.0000	1.9302	2.3801	15.3232	5.0382
DMEKL	1.0000	0.0000	1.9608	2.1012	11.0712	4.8237
DMELV	1.0000	0.0000	1.9814	2.3527	14.8432	5.0171
DMFKP	1.0000	0.0000	1.9555	2.4707	17.0207	5.1078
DMGSK	1.0000	0.0000	2.0445	2.1739	12.0536	4.8796
DMGSR	1.0000	0.0000	2.0733	2.4082	15.8301	5.0597
DMILP	1.0000	0.0000	1.9611	2.2142	12.6332	4.9106
DMINK	1.0000	0.0000	1.9764	2.0941	10.9803	4.8183
DMKCI	1.0000	0.0000	2.0702	2.9532	29.7329	5.4786
DMKNF	1.0000	0.0000	2.0050	2.2638	13.3851	4.9487
DMKQN	1.0000	0.0000	1.9828	2.1460	11.6666	4.8582
DMLIF	1.0000	0.0000	1.9840	2.4020	15.7175	5.0550
DMLKP	1.0000	0.0000	1.9616	2.1181	11.2927	4.8367
DMLSH	1.0000	0.0000	2.1025	2.2764	13.5831	4.9584
DMMDT	1.0000	0.0000	1.9853	2.7107	22.4707	5.2922
DMNRY	1.0000	0.0000	2.0590	2.6592	21.1718	5.2527
DMNTL	1.0000	0.0000	1.9832	1.9833	9.6417	4.7331
DMPSI	1.0000	0.0000	2.0175	2.0912	10.9428	4.8161
DMQQA	1.0000	0.0000	1.9240	2.6109	20.0203	5.2155
DMRAG	1.0000	0.0000	1.9277	2.8060	25.0856	5.3655
DMSDY	1.0000	0.0000	2.0917	2.4004	15.6874	5.0537
DMTII	1.0000	0.0000	1.9292	2.3912	15.5212	5.0467
DMVFC	1.0000	0.0000	2.0281	3.3745	48.3263	5.8024
DNALK	1.0000	0.0000	1.9132	1.6438	6.4404	4.4722
DNANN	1.0000	0.0000	1.9238	1.4727	5.2289	4.3407
DNAVT	1.0000	0.0000	1.9387	2.0543	10.4797	4.7877
DNCDN	1.0000	0.0000	2.0596	2.2001	12.4280	4.8998
DNDAL	1.0000	0.0000	1.9168	1.7001	6.8913	4.5155
DNDCQ	1.0000	0.0000	2.0532	2.4770	17.1459	5.1126
DNDFN	6.0000	22.7143	1.9415	2.5139	43.8326	4.5429
DNDLE	1.0000	0.0000	1.8966	1.5731	5.9121	4.4178
DNDMK	1.0000	0.0000	1.9733	2.0543	10.4802	4.7877
DNDNL	1.0000	0.0000	1.8958	1.3832	4.6783	4.2718
DNDNP	1.0000	0.0000	1.9049	1.5479	5.7336	4.3985
DNDNT	1.0000	0.0000	1.9041	1.5420	5.6926	4.3940
DNDSI	1.0000	0.0000	1.9285	1.4852	5.3097	4.3503
DNELM	1.0000	0.0000	1.9822	1.9722	9.5172	4.7246
DNELS	1.0000	0.0000	1.9116	1.3070	4.2497	4.2133
DNERK	1.0000	0.0000	1.9196	1.8379	8.1212	4.6214
DNEVT	1.0000	0.0000	1.9248	1.9273	9.0264	4.6901
DNFLP	1.0000	0.0000	1.9358	1.7996	7.7598	4.5919
DNFYF	1.0000	0.0000	2.0185	2.5011	17.6317	5.1312
DNGKS	1.0000	0.0000	1.9570	1.5896	6.0316	4.4305
DNHVS	1.0000	0.0000	2.0535	2.0305	10.1914	4.7694
DNIDC	1.0000	0.0000	2.0470	2.4252	16.1452	5.0728
DNIHN	1.0000	0.0000	1.9926	1.9559	9.3356	4.7120
DNINS	1.0000	0.0000	1.9192	1.3000	4.2117	4.2079
DNISM	1.0000	0.0000	2.0217	1.8843	8.5800	4.6570
DNIVT	1.0000	0.0000	1.9271	1.9624	9.4073	4.7170
DNKAG	1.0000	0.0000	1.9403	1.9874	9.6885	4.7363
DNKDE	1.0000	0.0000	1.8923	1.6599	6.5665	4.4846
DNKES	1.0000	0.0000	1.9160	1.3938	4.7411	4.2800
DNKIE	1.0000	0.0000	1.8963	1.6997	6.8881	4.5152
DNKIP	1.0000	0.0000	1.8978	1.7167	7.0292	4.5282
DNKLE	1.0000	0.0000	1.8923	1.5168	5.5198	4.3746
DNKLT	1.0000	0.0000	1.8937	1.5279	5.5950	4.3831
DNKND	1.0000	0.0000	1.8970	1.4700	5.2110	4.3386
DNKNK	1.0000	0.0000	1.8914	1.4137	4.8600	4.2953
DNKNQ	1.0000	0.0000	1.9117	1.5616	5.8302	4.4090
DNKRM	1.0000	0.0000	1.9982	2.2323	12.9025	4.9245
DNKTI	1.0000	0.0000	1.8972	1.7108	6.9799	4.5237
DNKYL	1.0000	0.0000	1.9711	1.8827	8.5641	4.6558
DNLAE	1.0000	0.0000	1.9172	1.7048	6.9304	4.5191
DNLFN	1.0000	0.0000	1.9381	1.5927	6.0542	4.4329
DNLGE	1.0000	0.0000	1.9320	1.7736	7.5236	4.5719
DNLGQ	1.0000	0.0000	1.9435	1.8605	8.3419	4.6388
DNLHD	1.0000	0.0000	1.9793	1.9582	9.3613	4.7138
DNLIP	1.0000	0.0000	1.9034	1.6298	6.3327	4.4615
DNLKE	1.0000	0.0000	1.8923	1.5168	5.5198	4.3746
DNLKS	1.0000	0.0000	1.9029	1.2460	3.9300	4.1664
DNLLI	1.0000	0.0000	1.8978	1.4651	5.1797	4.3348
DNLLL	1.0000	0.0000	1.8832	1.2822	4.1172	4.1942
DNLTA	1.0000	0.0000	1.9183	1.7159	7.0227	4.5276
DNLYS	1.0000	0.0000	1.9983	1.6729	6.6702	4.4946
DNMSP	1.0000	0.0000	2.0187	1.8662	8.3978	4.6431
DNMST	1.0000	0.0000	2.0177	1.8603	8.3396	4.6386
DNNCT	1.0000	0.0000	2.0615	2.2159	12.6587	4.9119
DNNTL	1.0000	0.0000	1.8981	1.3989	4.7715	4.2840
DNPDS	1.0000	0.0000	1.9255	1.4671	5.1923	4.3363
DNPFN	1.0000	0.0000	1.9440	1.7574	7.3801	4.5595
DNPNA	1.0000	0.0000	1.9267	1.6796	6.7241	4.4997
DNPNL	1.0000	0.0000	1.8990	1.4048	4.8066	4.2885
DNPPP	1.0000	0.0000	1.8992	1.7765	7.5495	4.5741
DNPSP	1.0000	0.0000	1.9288	1.4887	5.3327	4.3530
DNQAS	1.0000	0.0000	1.9628	1.6688	6.6368	4.4914
DNQEF	1.0000	0.0000	1.9353	2.0174	10.0358	4.7593
DNQLN	1.0000	0.0000	1.9116	1.4748	5.2423	4.3423
DNQSN	1.0000	0.0000	1.9299	1.3518	4.4978	4.2478
DNQTS	1.0000	0.0000	1.9407	1.5528	5.7680	4.4023
DNQYA	1.0000	0.0000	1.9860	2.3055	14.0503	4.9808
DNRLP	1.0000	0.0000	1.9287	1.7680	7.4739	4.5677
DNRMS	1.0000	0.0000	2.0517	2.0225	10.0962	4.7632
DNRPV	1.0000	0.0000	1.9472	2.1064	11.1393	4.8278
DNRSI	1.0000	0.0000	1.9639	1.6632	6.5922	4.4871
DNRSN	1.0000	0.0000	1.9502	1.4381	5.0099	4.3141
DNRSS	1.0000	0.0000	1.9614	1.3573	4.5287	4.2520
DNRTE	1.0000	0.0000	1.9212	1.9100	8.8439	4.6768
DNSAH	1.0000	0.0000	2.0379	1.9669	9.4579	4.7205
DNSAV	1.0000	0.0000	1.9863	1.7724	7.5131	4.5710
DNSFL	1.0000	0.0000	1.9562	1.5118	5.4860	4.3707
DNSKL	1.0000	0.0000	1.9029	1.2460	3.9300	4.1664
DNSND	1.0000	0.0000	1.9119	1.2602	4.0024	4.1773
DNSTI	1.0000	0.0000	1.9309	1.5010	5.4136	4.3624
DNTDH	1.0000	0.0000	1.9719	2.1171	11.2790	4.8359
DNTIN	1.0000	0.0000	1.9094	1.5818	5.9751	4.4246
DNTNS	1.0000	0.0000	1.9147	1.2759	4.0844	4.1894
DNTQP	1.0000	0.0000	1.9069	1.8406	8.1471	4.6234
DNTTP	1.0000	0.0000	1.8982	1.7647	7.4444	4.5651
DNWDY	1.0000	0.0000	2.1812	3.0271	32.3774	5.5354
DNYSN	1.0000	0.0000	2.0004	1.6308	6.3401	4.4622
DNYVI	1.0000	0.0000	1.9932	2.3172	14.2429	4.9898
DPAAD	1.0000	0.0000	1.8834	2.1818	12.1651	4.8857
DPALN	1.0000	0.0000	1.9190	1.7218	7.0724	4.5321
DPDKE	1.0000	0.0000	1.8724	1.8668	8.4042	4.6436
DPDSE	1.0000	0.0000	1.9264	1.6570	6.5435	4.4823
DPDSR	1.0000	0.0000	1.9568	1.8303	8.0480	4.6155
DPEQS	1.0000	0.0000	1.9396	1.7487	7.3034	4.5528
DPFTH	1.0000	0.0000	1.9400	2.5335	18.3042	5.1560
DPFYA	1.0000	0.0000	1.9307	2.6302	20.4741	5.2304
DPGIG	1.0000	0.0000	1.8980	2.3591	14.9535	5.0220
DPGKK	1.0000	0.0000	1.8982	2.0063	9.9058	4.7508
DPGSA	1.0000	0.0000	1.9814	1.9845	9.6553	4.7340
DPIHN	1.0000	0.0000	1.9745	2.1627	11.8973	4.8711
DPILP	1.0000	0.0000	1.8890	1.8367	8.1100	4.6205
DPISL	1.0000	0.0000	1.9276	1.5490	5.7410	4.3993
DPISP	1.0000	0.0000	1.9332	1.7137	7.0047	4.5259
DPLEI	1.0000	0.0000	1.8881	1.8198	7.9487	4.6075
DPLGM	1.0000	0.0000	1.9821	2.3749	15.2295	5.0341
DPLIC	1.0000	0.0000	2.0320	2.4890	17.3845	5.1218
DPLID	1.0000	0.0000	1.8879	1.8151	7.9042	4.6038
DPLNG	1.0000	0.0000	1.9337	1.7905	7.6769	4.5850
DPLSS	1.0000	0.0000	1.9256	1.2431	3.9152	4.1642
DPLTQ	1.0000	0.0000	1.8943	1.8827	8.5638	4.6558
DPMPS	1.0000	0.0000	2.0153	2.0731	10.7129	4.8021
DPNDF	2.0000	4.7019	1.9280	2.2437	18.4906	4.7019
DPNKV	1.0000	0.0000	1.9246	1.8721	8.4575	4.6477
DPNKY	1.0000	0.0000	1.9674	2.0475	10.3969	4.7825
DPNNP	1.0000	0.0000	1.9076	1.5696	5.8868	4.4151
DPNSA	1.0000	0.0000	1.9502	1.5988	6.0992	4.4376
DPNSS	1.0000	0.0000	1.9253	1.2010	3.7065	4.1318
DPPES	1.0000	0.0000	1.9289	1.6787	6.7162	4.4990
DPPLN	1.0000	0.0000	1.9011	1.6117	6.1954	4.4475
DPPNM	1.0000	0.0000	1.9757	2.1539	11.7754	4.8643
DPQSK	1.0000	0.0000	1.9354	1.6877	6.7891	4.5059
DPRAI	1.0000	0.0000	1.8866	2.2679	13.4482	4.9519
DPRGN	1.0000	0.0000	1.9483	2.1116	11.2071	4.8317
DPRKF	1.0000	0.0000	1.9086	2.2496	13.1647	4.9378
DPSDN	1.0000	0.0000	1.9255	1.4671	5.1923	4.3363
DPSIT	1.0000	0.0000	1.9325	1.7079	6.9556	4.5214
DPSNT	2.0000	4.3485	1.9278	1.7839	10.7711	4.3485
DPSRY	1.0000	0.0000	2.0349	2.2009	12.4390	4.9004
DPTIR	1.0000	0.0000	1.8835	2.1519	11.7480	4.8627
DPTRA	1.0000	0.0000	1.8879	2.2438	13.0773	4.9334
DPVGK	1.0000	0.0000	1.9098	2.2578	13.2923	4.9442
DPVKN	1.0000	0.0000	1.9246	1.8721	8.4575	4.6477
DPYLP	1.0000	0.0000	1.9529	2.1676	11.9647	4.8748
DPYTP	1.0000	0.0000	1.9237	2.3265	14.3966	4.9969
DQAES	1.0000	0.0000	1.9575	1.8587	8.3241	4.6374
DQALI	1.0000	0.0000	1.9072	2.0168	10.0290	4.7589
DQCVL	1.0000	0.0000	2.0567	2.7144	22.5678	5.2951
DQDKV	1.0000	0.0000	1.8967	2.1274	11.4158	4.8439
DQDLG	1.0000	0.0000	1.9183	2.0457	10.3755	4.7811
DQETP	1.0000	0.0000	1.8735	2.0305	10.1920	4.7694
DQFIE	1.0000	0.0000	1.8899	2.2424	13.0553	4.9323
DQFTQ	1.0000	0.0000	1.8891	2.3053	14.0471	4.9806
DQGGS	1.0000	0.0000	2.0050	2.1232	11.3606	4.8407
DQGVL	1.0000	0.0000	1.9380	2.2410	13.0346	4.9312
DQINS	1.0000	0.0000	1.9446	1.5769	5.9391	4.4207
DQIPY	1.0000	0.0000	1.9219	2.4205	16.0575	5.0692
DQITD	1.0000	0.0000	1.8739	2.0439	10.3536	4.7797
DQIVS	1.0000	0.0000	1.9748	1.9574	9.3523	4.7132
DQKKQ	1.0000	0.0000	1.8861	1.9675	9.4640	4.7210
DQKLP	1.0000	0.0000	1.8939	1.8106	7.8628	4.6004
DQKLR	1.0000	0.0000	1.9159	1.9670	9.4584	4.7206
DQKPP	1.0000	0.0000	1.8781	1.9754	9.5529	4.7271
DQKTF	1.0000	0.0000	1.8986	2.1574	11.8229	4.8669
DQLIP	1.0000	0.0000	1.8958	1.9067	8.8103	4.6743
DQLPN	1.0000	0.0000	1.9115	1.6817	6.7408	4.5013
DQLSG	1.0000	0.0000	1.9732	1.7797	7.5783	4.5766
DQLSV	1.0000	0.0000	1.9719	1.7745	7.5316	4.5726
DQLYT	1.0000	0.0000	1.9579	2.2317	12.8936	4.9241
DQMEN	1.0000	0.0000	1.9818	2.2070	12.5275	4.9051
DQNEP	1.0000	0.0000	1.9062	1.8295	8.0410	4.6149
DQNPQ	1.0000	0.0000	1.9149	1.9165	8.9121	4.6818
DQNTA	1.0000	0.0000	1.9208	1.9506	9.2785	4.7080
DQPNN	1.0000	0.0000	1.9188	1.6396	6.4075	4.4689
DQRYK	1.0000	0.0000	1.9425	2.4807	17.2191	5.1154
DQSEL	1.0000	0.0000	1.9346	1.5839	5.9902	4.4261
DQSFD	1.0000	0.0000	1.9742	1.9318	9.0746	4.6935
DQSNK	1.0000	0.0000	1.9319	1.4808	5.2808	4.3469
DQSYM	1.0000	0.0000	2.1020	2.4920	17.4468	5.1242
DQTDS	1.0000	0.0000	1.9385	1.7381	7.2115	4.5446
DQTKN	1.0000	0.0000	1.9044	1.7626	7.4261	4.5635
DQTLR	1.0000	0.0000	1.9141	2.0390	10.2940	4.7760
DQTPQ	1.0000	0.0000	1.8754	2.1175	11.2844	4.8363
DQTSI	1.0000	0.0000	1.9431	1.7779	7.5621	4.5752
DQTSP	1.0000	0.0000	1.9408	1.7597	7.4003	4.5613
DQTSS	1.0000	0.0000	1.9576	1.4720	5.2239	4.3401
DQVQY	1.0000	0.0000	1.9219	2.6460	20.8498	5.2425
DRARN	1.0000	0.0000	1.9546	2.1992	12.4137	4.8990
DRDDA	1.0000	0.0000	1.8907	2.2064	12.5191	4.9046
DRDFL	1.0000	0.0000	1.9332	2.1411	11.6003	4.8544
DRDGK	1.0000	0.0000	1.9082	2.2189	12.7023	4.9142
DRDID	1.0000	0.0000	1.8852	2.1145	11.2451	4.8340
DRDNS	1.0000	0.0000	1.9578	1.6234	6.2834	4.4565
DREPS	1.0000	0.0000	1.9572	1.8350	8.0932	4.6191
DRFES	1.0000	0.0000	1.9917	2.0228	10.1002	4.7635
DRIGR	1.0000	0.0000	1.8966	2.4929	17.4648	5.1248
DRIQM	1.0000	0.0000	1.9308	2.6053	19.8908	5.2112
DRKEA	1.0000	0.0000	1.8977	2.1548	11.7881	4.8650
DRKLK	1.0000	0.0000	1.9074	1.8190	7.9413	4.6069
DRKRR	1.0000	0.0000	1.9119	2.3743	15.2204	5.0337
DRLDS	1.0000	0.0000	1.9529	1.6655	6.6107	4.4889
DRLKK	1.0000	0.0000	1.9074	1.8190	7.9413	4.6069
DRLLI	1.0000	0.0000	1.9211	1.8283	8.0292	4.6140
DRLQQ	1.0000	0.0000	1.9189	2.1149	11.2506	4.8343
DRLRK	1.0000	0.0000	1.9300	2.0533	10.4675	4.7869
DRLRN	1.0000	0.0000	1.9552	1.9243	8.9952	4.6878
DRLVH	1.0000	0.0000	1.9919	2.5167	17.9520	5.1431
DRMST	1.0000	0.0000	2.0422	2.2235	12.7708	4.9177
DRNNK	1.0000	0.0000	1.9299	1.6479	6.4725	4.4754
DRPEH	1.0000	0.0000	1.9369	2.4909	17.4230	5.1233
DRPPL	1.0000	0.0000	1.9086	1.9749	9.5473	4.7267
DRPPN	1.0000	0.0000	1.9225	1.9328	9.0852	4.6943
DRPRR	1.0000	0.0000	1.8963	2.4523	16.6611	5.0936
DRPSY	1.0000	0.0000	2.0349	2.2009	12.4390	4.9004
DRQLT	1.0000	0.0000	1.9141	2.0390	10.2940	4.7760
DRQMS	1.0000	0.0000	2.0516	2.2994	13.9503	4.9761
DRQPL	1.0000	0.0000	1.9143	2.0449	10.3653	4.7805
DRQSS	1.0000	0.0000	1.9931	1.6342	6.3658	4.4648
DRSIE	1.0000	0.0000	1.9594	1.8531	8.2690	4.6331
DRSYI	1.0000	0.0000	2.0367	2.2190	12.7048	4.9143
DRSYN	1.0000	0.0000	2.0438	1.9940	9.7642	4.7414
DRVFQ	1.0000	0.0000	1.8953	2.5711	19.1206	5.1850
DRYIS	1.0000	0.0000	2.0367	2.2190	12.7048	4.9143
DSALN	1.0000	0.0000	1.9373	1.4340	4.9844	4.3109
DSALP	1.0000	0.0000	1.9453	1.6409	6.4178	4.4700
DSCGS	1.0000	0.0000	2.1515	2.2389	13.0021	4.9296
DSDIK	1.0000	0.0000	1.9240	1.6141	6.2136	4.4494
DSDLN	1.0000	0.0000	1.9108	1.3023	4.2242	4.2097
DSDND	1.0000	0.0000	1.9221	1.4454	5.0552	4.3197
DSDSA	1.0000	0.0000	1.9641	1.4963	5.3823	4.3588
DSDTK	1.0000	0.0000	1.9206	1.5901	6.0355	4.4309
DSDVT	1.0000	0.0000	1.9601	1.8417	8.1578	4.6243
DSEDN	1.0000	0.0000	1.9228	1.4501	5.0848	4.3233
DSESI	1.0000	0.0000	1.9449	1.4090	4.8321	4.2917
DSFIL	1.0000	0.0000	1.9662	1.7368	7.2009	4.5437
DSFLP	1.0000	0.0000	1.9635	1.7187	7.0463	4.5297
DSFNI	1.0000	0.0000	1.9716	1.6947	6.8467	4.5113
DSFNN	1.0000	0.0000	1.9582	1.4697	5.2091	4.3383
DSFSP	1.0000	0.0000	1.9871	1.5957	6.0765	4.4352
DSFVL	1.0000	0.0000	1.9983	1.8923	8.6616	4.6632
DSGSG	1.0000	0.0000	2.0254	1.7655	7.4513	4.5657
DSGTL	1.0000	0.0000	1.9604	1.7038	6.9216	4.5183
DSGTN	1.0000	0.0000	1.9656	1.6616	6.5802	4.4859
DSHIP	1.0000	0.0000	2.0150	2.0819	10.8242	4.8089
DSHKN	1.0000	0.0000	2.0065	1.7789	7.5715	4.5760
DSIIV	1.0000	0.0000	1.9672	1.9055	8.7976	4.6733
DSIPN	1.0000	0.0000	1.9318	1.5069	5.4528	4.3669
DSIRN	1.0000	0.0000	1.9639	1.6632	6.5922	4.4871
DSIYN	1.0000	0.0000	2.0140	1.8558	8.2958	4.6352
DSKCS	1.0000	0.0000	2.0935	1.9821	9.6287	4.7322
DSKIN	1.0000	0.0000	1.9219	1.4289	4.9529	4.3070
DSKIY	1.0000	0.0000	2.0048	1.9848	9.6588	4.7343
DSKSE	1.0000	0.0000	1.9295	1.3130	4.2820	4.2179
DSLLH	1.0000	0.0000	2.0005	1.7342	7.1785	4.5417
DSLLP	1.0000	0.0000	1.9126	1.3661	4.5792	4.2587
DSLNR	1.0000	0.0000	1.9483	1.4803	5.2776	4.3465
DSLQQ	1.0000	0.0000	1.9490	1.6708	6.6534	4.4930
DSLRF	1.0000	0.0000	1.9942	1.8750	8.4861	4.6499
DSLSS	1.0000	0.0000	1.9056	0.9553	2.6488	3.9430
DSMDD	1.0000	0.0000	2.0109	2.0297	10.1825	4.7688
DSMLT	1.0000	0.0000	2.0122	1.9024	8.7655	4.6710
DSNDK	1.0000	0.0000	1.9153	1.3891	4.7132	4.2764
DSNKI	1.0000	0.0000	1.9219	1.4289	4.9529	4.3070
DSNLF	1.0000	0.0000	1.9562	1.5118	5.4860	4.3707
DSNLT	1.0000	0.0000	1.9135	1.3181	4.3098	4.2218
DSNPL	1.0000	0.0000	1.9145	1.3240	4.3421	4.2263
DSNSF	1.0000	0.0000	1.9695	1.3888	4.7115	4.2762
DSNTA	1.0000	0.0000	1.9493	1.5929	6.0558	4.4331
DSNTF	1.0000	0.0000	1.9678	1.6707	6.6520	4.4928
DSNTT	1.0000	0.0000	1.9269	1.4769	5.2560	4.3439
DSNVG	1.0000	0.0000	2.0027	1.8412	8.1527	4.6239
DSPLE	1.0000	0.0000	1.9223	1.5139	5.5001	4.3723
DSPNH	1.0000	0.0000	2.0162	1.8569	8.3057	4.6359
DSPTK	1.0000	0.0000	1.9233	1.6118	6.1959	4.4476
DSPTL	1.0000	0.0000	1.9239	1.5250	5.5751	4.3808
DSPTT	1.0000	0.0000	1.9294	1.6838	6.7580	4.5030
DSQQK	1.0000	0.0000	1.9463	1.7577	7.3822	4.5597
DSQRN	1.0000	0.0000	1.9736	1.7150	7.0155	4.5269
DSRDT	1.0000	0.0000	1.9561	1.8244	7.9920	4.6110
DSREL	1.0000	0.0000	1.9535	1.6702	6.6484	4.4925
DSRKQ	1.0000	0.0000	1.9641	1.8440	8.1799	4.6260
DSRNN	1.0000	0.0000	1.9502	1.4381	5.0099	4.3141
DSRQS	1.0000	0.0000	1.9931	1.6342	6.3658	4.4648
DSSAG	1.0000	0.0000	2.0081	1.6967	6.8634	4.5129
DSSCL	1.0000	0.0000	2.0858	1.8953	8.6923	4.6655
DSSKH	1.0000	0.0000	2.0233	1.6980	6.8742	4.5139
DSSRS	1.0000	0.0000	1.9687	1.2764	4.0868	4.1898
DSSRY	1.0000	0.0000	2.0661	1.9131	8.8773	4.6792
DSSSD	1.0000	0.0000	1.9270	1.0984	3.2341	4.0530
DSSVY	1.0000	0.0000	2.0707	1.9305	9.0605	4.6925
DSTHQ	1.0000	0.0000	2.0222	2.1279	11.4223	4.8442
DSTLI	1.0000	0.0000	1.9267	1.5431	5.7000	4.3948
DSTSK	1.0000	0.0000	1.9315	1.3240	4.3425	4.2264
DSVCI	1.0000	0.0000	2.1226	2.5396	18.4349	5.1607
DSVDL	1.0000	0.0000	1.9571	1.6828	6.7497	4.5022
DSVKL	1.0000	0.0000	1.9515	1.6265	6.3074	4.4589
DSVNE	1.0000	0.0000	1.9627	1.6454	6.4527	4.4734
DSVQL	1.0000	0.0000	1.9719	1.7745	7.5316	4.5726
DSVVM	1.0000	0.0000	2.0760	2.4203	16.0545	5.0690
DSVYN	1.0000	0.0000	2.0482	2.0113	9.9648	4.7547
DTALY	1.0000	0.0000	1.9630	2.2718	13.5093	4.9548
DTAPL	1.0000	0.0000	1.9002	1.9228	8.9786	4.6866
DTASS	1.0000	0.0000	1.9667	1.5120	5.4875	4.3709
DTAYI	1.0000	0.0000	1.9247	2.4547	16.7069	5.0954
DTCPF	1.0000	0.0000	2.0134	2.8175	25.4223	5.3743
DTDEN	1.0000	0.0000	1.8957	1.7320	7.1593	4.5400
DTDET	1.0000	0.0000	1.8698	1.9330	9.0875	4.6945
DTDND	1.0000	0.0000	1.8954	1.7273	7.1190	4.5363
DTEME	1.0000	0.0000	1.9327	2.3210	14.3064	4.9927
DTFKR	1.0000	0.0000	1.9088	2.2437	13.0749	4.9333
DTFTD	1.0000	0.0000	1.8902	2.1378	11.5554	4.8519
DTGQH	1.0000	0.0000	1.9345	2.5944	19.6429	5.2029
DTGSG	1.0000	0.0000	1.9956	2.0473	10.3949	4.7824
DTGTE	1.0000	0.0000	1.8883	2.1335	11.4973	4.8485
DTGTP	1.0000	0.0000	1.8876	2.1504	11.7271	4.8616
DTIAG	1.0000	0.0000	1.8903	2.2845	13.7108	4.9646
DTIES	1.0000	0.0000	1.9306	1.6909	6.8157	4.5084
DTILA	1.0000	0.0000	1.9013	1.9409	9.1727	4.7005
DTIMK	1.0000	0.0000	1.9390	2.2951	13.8815	4.9728
DTIPV	1.0000	0.0000	1.8862	2.1692	11.9879	4.8760
DTIQL	1.0000	0.0000	1.8955	1.9009	8.7493	4.6698
DTISG	1.0000	0.0000	1.9657	1.8867	8.6040	4.6589
DTISQ	1.0000	0.0000	1.9431	1.7779	7.5621	4.5752
DTKNL	2.0000	4.3831	1.8937	1.8289	11.3634	4.3831
DTKYN	1.0000	0.0000	1.9669	2.0416	10.3254	4.7780
DTLNH	1.0000	0.0000	1.9808	1.9740	9.5367	4.7260
DTLNL	1.0000	0.0000	1.8942	1.4411	5.0281	4.3164
DTLQV	1.0000	0.0000	1.9174	2.0563	10.5051	4.7893
DTLRP	1.0000	0.0000	1.9084	1.9690	9.4814	4.7222
DTMDP	1.0000	0.0000	1.9321	2.3333	14.5110	5.0021
DTMGS	1.0000	0.0000	2.0474	2.2460	13.1100	4.9350
DTNIN	1.0000	0.0000	1.9094	1.5818	5.9751	4.4246
DTPAS	1.0000	0.0000	1.9484	1.7998	7.7619	4.5921
DTPHI	1.0000	0.0000	1.9277	2.3637	15.0342	5.0255
DTPLL	1.0000	0.0000	1.8927	1.6480	6.4726	4.4754
DTPQG	1.0000	0.0000	1.8883	2.2263	12.8125	4.9199
DTPRT	1.0000	0.0000	1.8839	2.1279	11.4228	4.8443
DTPSQ	1.0000	0.0000	1.9408	1.7597	7.4003	4.5613
DTPTK	1.0000	0.0000	1.8729	1.8936	8.6751	4.6642
DTQII	1.0000	0.0000	1.8731	2.0837	10.8479	4.8103
DTQKK	1.0000	0.0000	1.8804	1.8916	8.6540	4.6626
DTQQV	1.0000	0.0000	1.8869	2.2911	13.8168	4.9697
DTRDP	1.0000	0.0000	1.8846	2.1121	11.2141	4.8321
DTRIV	1.0000	0.0000	1.8946	2.3256	14.3816	4.9962
DTRLT	1.0000	0.0000	1.9082	1.9631	9.4160	4.7176
DTRNS	1.0000	0.0000	1.9601	1.6391	6.4042	4.4686
DTRSS	1.0000	0.0000	1.9780	1.5583	5.8065	4.4064
DTSCM	1.0000	0.0000	2.1779	2.7194	22.6973	5.2989
DTSDK	1.0000	0.0000	1.9206	1.5901	6.0355	4.4309
DTSNA	1.0000	0.0000	1.9493	1.5929	6.0558	4.4331
DTTLK	1.0000	0.0000	1.8849	1.7289	7.1328	4.5376
DTTRN	1.0000	0.0000	1.9218	1.9210	8.9600	4.6853
DTVAN	1.0000	0.0000	1.9387	2.0543	10.4797	4.7877
DTVFY	1.0000	0.0000	1.9363	2.6879	21.8865	5.2747
DTVHL	1.0000	0.0000	1.9787	2.3545	14.8732	5.0184
DTVQS	1.0000	0.0000	1.9722	1.9333	9.0913	4.6947
DVADL	1.0000	0.0000	1.9226	2.0806	10.8083	4.8079
DVAYP	1.0000	0.0000	1.9290	2.6160	20.1401	5.2195
DVDKG	1.0000	0.0000	1.9110	2.2362	12.9612	4.9275
DVDRK	1.0000	0.0000	1.9073	2.2137	12.6258	4.9102
DVDTI	1.0000	0.0000	1.8873	2.1476	11.6885	4.8594
DVERT	1.0000	0.0000	1.8973	2.2905	13.8067	4.9692
DVHDP	1.0000	0.0000	1.9400	2.5035	17.6792	5.1329
DVHQK	1.0000	0.0000	1.9496	2.5172	17.9623	5.1435
DVLGN	1.0000	0.0000	1.9640	1.9641	9.4272	4.7184
DVNAP	1.0000	0.0000	1.9390	2.0602	10.5522	4.7922
DVNSQ	1.0000	0.0000	1.9778	1.7323	7.1624	4.5402
DVNVE	1.0000	0.0000	1.9502	2.1068	11.1443	4.8280
DVNYL	1.0000	0.0000	2.0071	2.1343	11.5089	4.8492
DVPKG	1.0000	0.0000	1.9098	2.2578	13.2923	4.9442
DVQAN	1.0000	0.0000	1.9447	2.1302	11.4530	4.8460
DVQSA	1.0000	0.0000	1.9893	2.0493	10.4187	4.7839
DVRSE	1.0000	0.0000	1.9884	2.0086	9.9330	4.7526
DVRVD	1.0000	0.0000	1.9038	2.4653	16.9136	5.1036
DVSPS	1.0000	0.0000	1.9834	1.5815	5.9726	4.4243
DVTAF	1.0000	0.0000	1.8993	2.4490	16.5978	5.0911
DVTIV	1.0000	0.0000	1.8970	2.3429	14.6739	5.0095
DVTLK	1.0000	0.0000	1.9121	1.9084	8.8276	4.6756
DVTNL	1.0000	0.0000	1.9319	1.7795	7.5764	4.5764
DVTRK	1.0000	0.0000	1.9064	2.2295	12.8601	4.9223
DVTSF	1.0000	0.0000	1.9965	2.0512	10.4420	4.7853
DVTVG	1.0000	0.0000	1.9037	2.5035	17.6808	5.1330
DVVPT	1.0000	0.0000	1.8982	2.3247	14.3678	4.9956
DWDNQ	1.0000	0.0000	2.1123	2.7481	23.4626	5.3210
DWNDL	1.0000	0.0000	2.1070	2.5133	17.8826	5.1405
DWQNT	1.0000	0.0000	2.1131	2.7639	23.8942	5.3331
DYAEN	1.0000	0.0000	1.9803	2.2186	12.6979	4.9140
DYCIF	1.0000	0.0000	2.0391	3.1905	39.0935	5.6610
DYDDV	1.0000	0.0000	1.9378	2.4626	16.8624	5.1016
DYDIP	1.0000	0.0000	1.9243	2.3288	14.4362	4.9987
DYEED	1.0000	0.0000	1.9265	2.2768	13.5888	4.9587
DYIML	1.0000	0.0000	2.0219	2.5632	18.9451	5.1788
DYINS	1.0000	0.0000	2.0140	1.8558	8.2958	4.6352
DYIYT	1.0000	0.0000	1.9656	2.6936	22.0299	5.2791
DYKEV	1.0000	0.0000	1.9473	2.4111	15.8834	5.0619
DYLNY	1.0000	0.0000	2.0525	2.3097	14.1186	4.9840
DYLRN	1.0000	0.0000	2.0031	2.1170	11.2783	4.8359
DYLSR	1.0000	0.0000	2.0368	2.0361	10.2593	4.7737
DYNDF	1.0000	0.0000	1.9952	2.2916	13.8254	4.9701
DYNGS	1.0000	0.0000	2.0495	2.0165	10.0257	4.7587
DYNQF	1.0000	0.0000	2.0001	2.3833	15.3793	5.0406
DYQDD	1.0000	0.0000	1.9269	2.3590	14.9518	5.0219
DYQLT	1.0000	0.0000	1.9579	2.2317	12.8936	4.9241
DYRSN	1.0000	0.0000	2.0438	1.9940	9.7642	4.7414
DYSDK	1.0000	0.0000	1.9999	1.9450	9.2168	4.7037
DYSGI	1.0000	0.0000	2.0419	2.2415	13.0423	4.9316
DYSPG	1.0000	0.0000	2.0401	2.2234	12.7695	4.9177
DYSRP	1.0000	0.0000	2.0349	2.2009	12.4390	4.9004
DYVKV	1.0000	0.0000	1.9537	2.6017	19.8079	5.2084
DYVNT	1.0000	0.0000	1.9923	2.2932	13.8505	4.9713
DYVSS	1.0000	0.0000	2.0707	1.9305	9.0605	4.6925
DYVTT	1.0000	0.0000	1.9339	2.4942	17.4905	5.1258
EAASH	1.0000	0.0000	2.0467	2.2886	13.7764	4.9678
EADCS	1.0000	0.0000	2.1040	2.4409	16.4434	5.0849
EADQT	1.0000	0.0000	1.8798	2.1406	11.5935	4.8540
EAEIQ	1.0000	0.0000	1.8788	2.1693	11.9892	4.8761
EAFQR	1.0000	0.0000	1.8900	2.5123	17.8610	5.1397
EAFVL	1.0000	0.0000	1.9437	2.2949	13.8772	4.9726
EAGIE	1.0000	0.0000	1.8908	2.2781	13.6101	4.9598
EAIRE	1.0000	0.0000	1.8875	2.2556	13.2583	4.9425
EAKIP	1.0000	0.0000	1.8832	2.0383	10.2856	4.7754
EAKLL	1.0000	0.0000	1.9060	1.6907	6.8137	4.5082
EALEH	1.0000	0.0000	1.9680	2.2846	13.7123	4.9647
EALHP	1.0000	0.0000	1.9679	2.3015	13.9852	4.9777
EALLS	1.0000	0.0000	1.9354	1.4809	5.2815	4.3469
EALPK	1.0000	0.0000	1.9005	1.8554	8.2917	4.6348
EALQK	1.0000	0.0000	1.9076	1.9254	9.0068	4.6886
EALST	1.0000	0.0000	1.9451	1.6397	6.4088	4.4691
EAMCK	1.0000	0.0000	2.0690	3.0499	33.2396	5.5529
EAMFD	1.0000	0.0000	1.9405	2.6418	20.7490	5.2392
EANCS	1.0000	0.0000	2.1121	2.2557	13.2594	4.9425
EANEE	1.0000	0.0000	1.9119	1.8574	8.3108	4.6363
EANLL	1.0000	0.0000	1.9158	1.5617	5.8309	4.4091
EANPA	1.0000	0.0000	1.9272	2.0013	9.8482	4.7470
EANQL	1.0000	0.0000	1.9293	1.7965	7.7316	4.5895
EANVW	1.0000	0.0000	2.1462	2.9882	30.9561	5.5055
EAPGS	1.0000	0.0000	1.9817	1.9892	9.7090	4.7377
EAQEN	1.0000	0.0000	1.9204	1.9443	9.2095	4.7032
EASAE	1.0000	0.0000	1.9653	1.9035	8.7768	4.6718
EASDN	1.0000	0.0000	1.9477	1.5818	5.9752	4.4246
EASIT	1.0000	0.0000	1.9511	1.8226	7.9756	4.6096
EASNM	1.0000	0.0000	2.0411	1.9810	9.6154	4.7313
EASPS	1.0000	0.0000	1.9685	1.5226	5.5592	4.3790
EASSI	1.0000	0.0000	1.9719	1.5408	5.6838	4.3930
EATIR	1.0000	0.0000	1.8865	2.2667	13.4301	4.9510
EATLY	1.0000	0.0000	1.9629	2.2765	13.5837	4.9585
EAVRE	1.0000	0.0000	1.8961	2.4111	15.8845	5.0620
EAVRF	1.0000	0.0000	1.8932	2.6159	20.1377	5.2194
EAWKM	1.0000	0.0000	2.1359	3.3209	45.4331	5.7613
ECALL	1.0000	0.0000	2.0605	2.4208	16.0643	5.0694
ECAST	1.0000	0.0000	2.1055	2.4567	16.7470	5.0970
ECATI	1.0000	0.0000	2.0015	2.7626	23.8595	5.3321
ECCAY	1.0000	0.0000	2.1227	3.7516	74.6143	6.0923
ECCSL	1.0000	0.0000	2.2603	2.8400	26.0906	5.3916
ECEVQ	1.0000	0.0000	2.0080	2.8670	26.9160	5.4124
ECFMK	1.0000	0.0000	2.0767	3.1277	36.3591	5.6127
ECGFV	1.0000	0.0000	1.9976	3.1806	38.6472	5.6534
ECKAN	1.0000	0.0000	2.0611	2.4655	16.9187	5.1038
ECKIA	1.0000	0.0000	2.0144	2.6906	21.9529	5.2767
ECKNT	1.0000	0.0000	2.0450	2.3496	14.7888	5.0147
ECKQN	1.0000	0.0000	2.0542	2.4255	16.1507	5.0730
ECLAV	1.0000	0.0000	2.0606	2.7592	23.7664	5.3295
ECLPG	1.0000	0.0000	2.0544	2.6544	21.0530	5.2489
ECPNK	1.0000	0.0000	2.0455	2.3555	14.8902	5.0192
ECRSL	1.0000	0.0000	2.1173	2.3441	14.6949	5.0104
ECSLK	1.0000	0.0000	2.0739	2.1098	11.1842	4.8304
ECVRG	1.0000	0.0000	1.9963	3.1491	37.2675	5.6292
ECYSY	1.0000	0.0000	2.2523	3.0505	33.2646	5.5534
EDAIW	1.0000	0.0000	2.0660	3.0179	32.0365	5.5283
EDAKN	1.0000	0.0000	1.9104	1.7916	7.6871	4.5858
EDALY	1.0000	0.0000	1.9631	2.2607	13.3366	4.9463
EDAQP	1.0000	0.0000	1.8796	2.1465	11.6734	4.8585
EDESH	1.0000	0.0000	2.0093	2.0299	10.1840	4.7689
EDFAG	1.0000	0.0000	1.9017	2.4431	16.4851	5.0866
EDFSL	1.0000	0.0000	1.9611	1.7017	6.9048	4.5167
EDIDT	1.0000	0.0000	1.8704	1.9570	9.3483	4.7129
EDIEL	1.0000	0.0000	1.8871	1.8029	7.7903	4.5944
EDIFT	1.0000	0.0000	1.8895	2.1665	11.9498	4.8740
EDIKA	1.0000	0.0000	1.8834	2.0167	10.0275	4.7588
EDITP	1.0000	0.0000	1.8703	1.9787	9.5896	4.7296
EDKIL	1.0000	0.0000	1.8863	1.7418	7.2442	4.5475
EDKPE	1.0000	0.0000	1.8724	1.8715	8.4513	4.6472
EDKSS	1.0000	0.0000	1.9295	1.3130	4.2820	4.2179
EDLAS	1.0000	0.0000	1.9430	1.6240	6.2879	4.4569
EDLDT	1.0000	0.0000	1.8850	1.7741	7.5284	4.5723
EDLIW	1.0000	0.0000	2.0905	2.7431	23.3271	5.3171
EDLLE	1.0000	0.0000	1.8898	1.6200	6.2575	4.4539
EDLPL	1.0000	0.0000	1.8916	1.6369	6.3869	4.4669
EDLSG	1.0000	0.0000	1.9589	1.6927	6.8305	4.5098
EDNRS	1.0000	0.0000	1.9584	1.6281	6.3193	4.4601
EDNTT	1.0000	0.0000	1.8969	1.7478	7.2955	4.5521
EDPLN	1.0000	0.0000	1.8991	1.5948	6.0696	4.4345
EDPQS	1.0000	0.0000	1.9396	1.7487	7.3034	4.5528
EDPVK	1.0000	0.0000	1.8933	2.0621	10.5762	4.7937
EDQET	1.0000	0.0000	1.8738	2.0136	9.9913	4.7564
EDQGV	1.0000	0.0000	1.8981	2.3889	15.4789	5.0448
EDQIN	1.0000	0.0000	1.9078	1.8477	8.2158	4.6289
EDQLP	1.0000	0.0000	1.8938	1.8717	8.4525	4.6473
EDQLS	1.0000	0.0000	1.9346	1.5839	5.9902	4.4261
EDQVQ	1.0000	0.0000	1.8880	2.2800	13.6402	4.9612
EDRQL	1.0000	0.0000	1.9139	2.0280	10.1614	4.7675
EDSII	1.0000	0.0000	1.9337	1.7149	7.0148	4.5269
EDSNL	1.0000	0.0000	1.9116	1.3070	4.2497	4.2133
EDTLR	1.0000	0.0000	1.9078	1.9521	9.2943	4.7091
EDTNI	1.0000	0.0000	1.8992	1.7718	7.5075	4.5706
EDTTL	1.0000	0.0000	1.8858	1.7899	7.6711	4.5845
EDVAD	1.0000	0.0000	1.8930	2.2284	12.8448	4.9216
EDYND	1.0000	0.0000	1.9663	2.0869	10.8873	4.8127
EEADC	1.0000	0.0000	2.0066	2.7118	22.4978	5.2930
EEAGI	1.0000	0.0000	1.8908	2.2781	13.6101	4.9598
EEAMC	1.0000	0.0000	2.0491	3.1109	35.6625	5.5998
EECAS	1.0000	0.0000	2.1044	2.4457	16.5337	5.0885
EECKQ	1.0000	0.0000	2.0122	2.6154	20.1258	5.2190
EEDKI	1.0000	0.0000	1.8733	1.8897	8.6345	4.6612
EEDPV	1.0000	0.0000	1.8877	2.1231	11.3590	4.8406
EEDQL	1.0000	0.0000	1.8930	1.8547	8.2847	4.6343
EEDSN	1.0000	0.0000	1.9235	1.4548	5.1146	4.3269
EEDVA	1.0000	0.0000	1.8926	2.2332	12.9157	4.9252
EEEGT	1.0000	0.0000	1.8885	2.1271	11.4125	4.8437
EEEIY	1.0000	0.0000	1.9246	2.3213	14.3110	4.9929
EEENT	1.0000	0.0000	1.8963	1.7414	7.2405	4.5472
EEFNN	1.0000	0.0000	1.9425	1.7452	7.2733	4.5501
EEFRS	1.0000	0.0000	1.9921	2.0275	10.1563	4.7671
EEFVN	1.0000	0.0000	1.9532	2.1257	11.3938	4.8426
EEGTS	1.0000	0.0000	1.9622	1.8563	8.3004	4.6355
EEHAK	1.0000	0.0000	1.9428	2.3714	15.1682	5.0314
EEHQE	1.0000	0.0000	1.9302	2.3923	15.5416	5.0475
EEIDH	1.0000	0.0000	1.9296	2.3358	14.5531	5.0040
EEIGF	1.0000	0.0000	1.9006	2.3559	14.8983	5.0195
EEIRE	1.0000	0.0000	1.8844	2.1286	11.4328	4.8448
EEIYN	1.0000	0.0000	1.9689	2.1314	11.4693	4.8469
EEKAN	1.0000	0.0000	1.9108	1.7964	7.7304	4.5894
EEKDQ	1.0000	0.0000	1.8778	1.9415	9.1794	4.7010
EEKGT	1.0000	0.0000	1.8941	2.0661	10.6262	4.7968
EEKNI	1.0000	0.0000	1.8966	1.7044	6.9271	4.5188
EEKQM	1.0000	0.0000	1.9414	2.3406	14.6360	5.0078
EEKQY	1.0000	0.0000	1.9343	2.3122	14.1596	4.9859
EELFL	1.0000	0.0000	1.9251	1.8295	8.0404	4.6149
EELYS	1.0000	0.0000	2.0037	1.8676	8.4122	4.6442
EENDF	1.0000	0.0000	1.9272	1.9304	9.0601	4.6925
EENLN	1.0000	0.0000	1.8971	1.3926	4.7339	4.2791
EENLY	1.0000	0.0000	1.9751	1.9485	9.2548	4.7064
EENNA	1.0000	0.0000	1.9252	1.6674	6.6260	4.4903
EENPD	1.0000	0.0000	1.8965	1.7426	7.2506	4.5481
EENTI	1.0000	0.0000	1.8995	1.7765	7.5499	4.5742
EENWA	1.0000	0.0000	2.1197	2.7976	24.8435	5.3590
EEPDN	2.0000	4.5481	1.8965	2.0436	14.6365	4.5481
EEPEK	1.0000	0.0000	1.8725	1.8762	8.4986	4.6508
EEPKS	1.0000	0.0000	1.9225	1.6054	6.1486	4.4427
EEPLS	1.0000	0.0000	1.9229	1.5186	5.5320	4.3760
EEPYS	1.0000	0.0000	2.0064	2.0324	10.2140	4.7708
EERNN	1.0000	0.0000	1.9352	1.7137	7.0042	4.5259
EESEA	1.0000	0.0000	1.9459	1.7765	7.5499	4.5742
EESKN	1.0000	0.0000	1.9167	1.3985	4.7692	4.2837
EESLQ	1.0000	0.0000	1.9353	1.5886	6.0246	4.4298
EESMK	1.0000	0.0000	2.0085	1.9829	9.6374	4.7328
EESMY	1.0000	0.0000	2.0923	2.4098	15.8602	5.0610
EESPE	1.0000	0.0000	1.9274	1.6664	6.6183	4.4896
EESSP	1.0000	0.0000	1.9423	1.3956	4.7518	4.2814
EETNA	1.0000	0.0000	1.9126	1.8684	8.4203	4.6448
EETRI	1.0000	0.0000	1.8839	2.1397	11.5815	4.8533
EETSA	1.0000	0.0000	1.9471	1.7876	7.6499	4.5827
EETSP	1.0000	0.0000	1.9287	1.6775	6.7068	4.4981
EETSS	1.0000	0.0000	1.9412	1.3897	4.7170	4.2769
EEVDA	1.0000	0.0000	1.8926	2.2332	12.9157	4.9252
EEVSD	1.0000	0.0000	1.9594	1.8354	8.0968	4.6194
EEYRL	1.0000	0.0000	1.9706	2.3117	14.1514	4.9855
EEYSS	1.0000	0.0000	2.0280	1.7446	7.2682	4.5497
EFAWN	1.0000	0.0000	2.1494	3.0024	31.4680	5.5164
EFDIE	1.0000	0.0000	1.8900	2.1555	11.7966	4.8655
EFDKP	1.0000	0.0000	1.8960	2.0763	10.7538	4.8046
EFDNL	1.0000	0.0000	1.9341	1.7826	7.6050	4.5789
EFENR	1.0000	0.0000	1.9498	2.1084	11.1654	4.8293
EFEVV	1.0000	0.0000	1.9059	2.5062	17.7362	5.1351
EFFSI	1.0000	0.0000	2.0025	2.0942	10.9808	4.8183
EFFTQ	1.0000	0.0000	1.8992	2.4279	16.1960	5.0748
EFGKL	1.0000	0.0000	1.9408	2.1120	11.2128	4.8321
EFIEP	1.0000	0.0000	1.8889	2.1771	12.0986	4.8821
EFKAD	1.0000	0.0000	1.9031	2.1864	12.2300	4.8892
EFKEQ	1.0000	0.0000	1.8988	2.1510	11.7358	4.8621
EFKLQ	1.0000	0.0000	1.9224	2.0032	9.8703	4.7484
EFKSI	1.0000	0.0000	1.9637	1.8284	8.0299	4.6140
EFKSS	1.0000	0.0000	1.9762	1.5225	5.5581	4.3789
EFLDM	1.0000	0.0000	1.9842	2.3670	15.0903	5.0280
EFLLE	1.0000	0.0000	1.9251	1.8295	8.0404	4.6149
EFLPP	1.0000	0.0000	1.9150	2.0112	9.9628	4.7545
EFMEA	1.0000	0.0000	1.9395	2.6465	20.8626	5.2429
EFNAG	1.0000	0.0000	1.9649	2.2579	13.2932	4.9442
EFNCI	1.0000	0.0000	2.0769	2.6394	20.6920	5.2374
EFNES	1.0000	0.0000	1.9668	1.6643	6.6015	4.4880
EFNNA	1.0000	0.0000	1.9627	1.8722	8.4580	4.6477
EFNNF	1.0000	0.0000	1.9800	1.9500	9.2713	4.7075
EFNNL	1.0000	0.0000	1.9387	1.5974	6.0889	4.4365
EFRSV	1.0000	0.0000	2.0224	2.2181	12.6911	4.9136
EFSHS	1.0000	0.0000	2.0806	1.9686	9.4762	4.7218
EFSQR	1.0000	0.0000	2.0023	2.1145	11.2450	4.8340
EFSSK	1.0000	0.0000	1.9762	1.5225	5.5581	4.3789
EFSTH	1.0000	0.0000	2.0473	2.2504	13.1779	4.9384
EFTAS	1.0000	0.0000	1.9833	1.9923	9.7451	4.7401
EFTEA	1.0000	0.0000	1.8936	2.2632	13.3748	4.9482
EFTFN	1.0000	0.0000	1.9564	2.1510	11.7352	4.8620
EFVKK	1.0000	0.0000	1.9190	2.1937	12.3343	4.8948
EFVNI	1.0000	0.0000	1.9544	2.1608	11.8704	4.8696
EFVNK	1.0000	0.0000	1.9548	2.0647	10.6087	4.7957
EGDLE	1.0000	0.0000	1.9119	1.9635	9.4203	4.7179
EGDYS	1.0000	0.0000	2.0387	2.2065	12.5199	4.9047
EGEKQ	1.0000	0.0000	1.8972	2.1420	11.6126	4.8551
EGEKV	1.0000	0.0000	1.9103	2.2456	13.1046	4.9348
EGENK	1.0000	0.0000	1.9247	1.8651	8.3874	4.6423
EGESY	1.0000	0.0000	2.0390	2.2112	12.5890	4.9083
EGETR	1.0000	0.0000	1.8976	2.3004	13.9667	4.9768
EGGAV	1.0000	0.0000	1.8941	2.6294	20.4539	5.2297
EGHPQ	1.0000	0.0000	1.9327	2.6050	19.8854	5.2110
EGIGP	1.0000	0.0000	1.8973	2.3638	15.0358	5.0256
EGIKR	1.0000	0.0000	1.9061	2.2634	13.3784	4.9484
EGKDV	1.0000	0.0000	1.9107	2.2409	13.0327	4.9311
EGKNA	1.0000	0.0000	1.9405	1.9921	9.7424	4.7399
EGKNG	1.0000	0.0000	1.9539	2.0609	10.5610	4.7927
EGLII	1.0000	0.0000	1.9149	2.0384	10.2866	4.7755
EGNPS	1.0000	0.0000	1.9671	1.6722	6.6646	4.4940
EGNQN	1.0000	0.0000	1.9530	1.8231	7.9800	4.6100
EGNSL	1.0000	0.0000	1.9547	1.5075	5.4571	4.3674
EGQIS	1.0000	0.0000	1.9764	1.9673	9.4619	4.7208
EGQSP	1.0000	0.0000	1.9744	1.9491	9.2620	4.7069
EGSAM	1.0000	0.0000	2.0639	2.3667	15.0850	5.0278
EGSAS	1.0000	0.0000	2.0089	1.7014	6.9023	4.5165
EGSDK	1.0000	0.0000	1.9567	1.7795	7.5771	4.5765
EGSPK	1.0000	0.0000	1.9591	1.8012	7.7749	4.5932
EGSRN	1.0000	0.0000	1.9990	1.8286	8.0318	4.6142
EGSST	1.0000	0.0000	1.9845	1.5855	6.0018	4.4274
EGTED	1.0000	0.0000	1.8887	2.1224	11.3497	4.8400
EGTEI	1.0000	0.0000	1.8876	2.1622	11.8898	4.8706
EGTLE	1.0000	0.0000	1.9124	1.9793	9.5968	4.7301
EGTLY	1.0000	0.0000	1.9746	2.3452	14.7142	5.0113
EGTND	1.0000	0.0000	1.9259	1.9325	9.0818	4.6940
EGTPD	1.0000	0.0000	1.8881	2.1393	11.5766	4.8531
EGTPK	1.0000	0.0000	1.8939	2.0831	10.8391	4.8098
EGTSR	1.0000	0.0000	1.9908	2.0296	10.1804	4.7687
EGTSV	1.0000	0.0000	1.9948	2.0469	10.3893	4.7820
EGTTF	1.0000	0.0000	1.9011	2.3430	14.6756	5.0096
EHAKN	1.0000	0.0000	1.9870	2.1814	12.1598	4.8854
EHALN	1.0000	0.0000	1.9989	2.0946	10.9869	4.8187
EHDEV	1.0000	0.0000	1.9412	2.4912	17.4307	5.1235
EHDIY	1.0000	0.0000	1.9722	2.7017	22.2371	5.2853
EHDMI	1.0000	0.0000	1.9791	2.7301	22.9810	5.3072
EHFFE	1.0000	0.0000	1.9436	2.7150	22.5813	5.2955
EHHDV	1.0000	0.0000	1.9768	2.8763	27.2076	5.4195
EHHKV	1.0000	0.0000	1.9961	2.8200	25.4957	5.3763
EHKLD	1.0000	0.0000	1.9584	2.0918	10.9512	4.8166
EHLDK	1.0000	0.0000	1.9584	2.0918	10.9512	4.8166
EHLIF	1.0000	0.0000	1.9813	2.3974	15.6339	5.0514
EHMDV	1.0000	0.0000	1.9790	2.8856	27.5018	5.4267
EHMLN	1.0000	0.0000	2.0660	2.3620	15.0041	5.0242
EHNFP	1.0000	0.0000	2.0005	2.3372	14.5771	5.0051
EHPVT	1.0000	0.0000	1.9372	2.5240	18.1040	5.1487
EHQES	1.0000	0.0000	2.0216	2.1215	11.3380	4.8394
EHRLL	1.0000	0.0000	1.9959	2.1830	12.1821	4.8866
EHRQL	1.0000	0.0000	1.9781	2.4178	16.0071	5.0671
EHSGQ	1.0000	0.0000	2.0544	2.3173	14.2438	4.9898
EHSST	1.0000	0.0000	2.0351	1.7748	7.5348	4.5729
EHTGT	1.0000	0.0000	1.9386	2.5233	18.0894	5.1482
EHTSI	1.0000	0.0000	2.0148	2.0807	10.8095	4.8080
EHYSD	1.0000	0.0000	2.0894	2.3958	15.6040	5.0502
EIAGN	1.0000	0.0000	1.9411	2.0882	10.9045	4.8138
EIALS	1.0000	0.0000	1.9487	1.6638	6.5970	4.4875
EIAQL	1.0000	0.0000	1.9072	2.0215	10.0847	4.7625
EIARK	1.0000	0.0000	1.8964	2.1946	12.3485	4.8956
EIARQ	1.0000	0.0000	1.8841	2.3426	14.6691	5.0093
EIDHP	1.0000	0.0000	1.9286	2.3527	14.8423	5.0171
EIDKM	1.0000	0.0000	1.9394	2.2841	13.7041	4.9643
EIDKS	1.0000	0.0000	1.9246	1.6189	6.2492	4.4530
EIDLT	1.0000	0.0000	1.8877	1.8139	7.8934	4.6029
EIDSV	1.0000	0.0000	1.9634	1.8704	8.4403	4.6464
EIDTV	1.0000	0.0000	1.8870	2.1523	11.7531	4.8630
EIEDR	1.0000	0.0000	1.8847	2.1239	11.3699	4.8412
EIGFD	1.0000	0.0000	1.9012	2.3512	14.8168	5.0159
EIGNG	1.0000	0.0000	1.9536	2.1570	11.8172	4.8666
EIGQL	1.0000	0.0000	1.9192	2.0903	10.9310	4.8153
EIIAP	1.0000	0.0000	1.8764	2.1344	11.5101	4.8493
EIIKE	1.0000	0.0000	1.8745	1.9295	9.0498	4.6918
EIIVQ	1.0000	0.0000	1.8849	2.2680	13.4501	4.9519
EIKES	1.0000	0.0000	1.9251	1.6236	6.2850	4.4566
EIKTK	1.0000	0.0000	1.8755	1.8444	8.1845	4.6264
EIKWG	1.0000	0.0000	2.0868	3.0304	32.5005	5.5379
EILAD	1.0000	0.0000	1.9010	1.9299	9.0540	4.6920
EILKF	1.0000	0.0000	1.9169	1.9514	9.2862	4.7086
EILLD	1.0000	0.0000	1.8937	1.6550	6.5280	4.4808
EILLN	1.0000	0.0000	1.8985	1.4698	5.2100	4.3384
[truncated: 12,667 more rows]
