# Supplementary material for: Evaluating deterministic motif significance measures in protein databases
Source: Algorithms Mol Biol. 2007 Dec 24;2:16. doi: 10.1186/1748-7188-2-16 (PMC2254621; doi:10.1186/1748-7188-2-16)
Supplement: Additional File 2 — Scripts and Datasets. This file contains the sequence datasets (synthetic and real) and the evaluated motifs. This data is separated according to the tables where it is presented and discussed. It also contains script programs (in perl language) developed for this work. [file 1748-7188-2-16-S2.zip › Scripts_and_Datasets/datasets/Table 4/100%/Motifs/score_PLMPES_mlen_6_planted_syn2_len300_num50.txt]

Motif	Supp	IG	Pratt	LogOdds	Zscore	Info
AAAAKD	1.0000	0.0000	1.6134	3.4208	50.8906	5.8380
AAAKDD	1.0000	0.0000	1.6129	3.3691	47.9469	5.7983
AAARVP	1.0000	0.0000	1.6174	3.6982	70.0480	6.0512
AAEPKI	1.0000	0.0000	1.6120	3.3405	46.3901	5.7763
AAESIE	1.0000	0.0000	1.6924	3.1025	35.2631	5.5934
AAFKIQ	1.0000	0.0000	1.6293	3.6240	64.3147	5.9942
AAFSQV	1.0000	0.0000	1.7495	3.5013	55.8336	5.8999
AAFYFE	1.0000	0.0000	1.6539	4.1475	117.5167	6.3966
AAGARH	1.0000	0.0000	1.6340	4.0245	102.0045	6.3021
AAGEKE	1.0000	0.0000	1.6231	3.5100	56.3982	5.9066
AAHLFS	1.0000	0.0000	1.7799	3.4034	49.8813	5.8247
AAHPEN	1.0000	0.0000	1.6763	3.5000	55.7492	5.8989
AAIALN	1.0000	0.0000	1.6517	3.0925	34.8577	5.5857
AAISLS	1.0000	0.0000	1.7052	2.5928	19.5743	5.2016
AAKANE	1.0000	0.0000	1.6379	3.2002	39.4635	5.6684
AAKDDN	1.0000	0.0000	1.6339	3.1368	36.6858	5.6198
AAKLTI	1.0000	0.0000	1.6321	3.1398	36.8131	5.6221
AAKSIY	1.0000	0.0000	1.7472	3.3598	47.4339	5.7911
AALHRE	1.0000	0.0000	1.6812	3.6427	65.7141	6.0086
AALKGI	1.0000	0.0000	1.6508	3.3344	46.0676	5.7716
AALNNN	1.0000	0.0000	1.6455	2.6599	21.1526	5.2531
AALNRS	1.0000	0.0000	1.7020	2.8328	25.8314	5.3861
AALQHS	1.0000	0.0000	1.7535	3.2649	42.5216	5.7182
AANKRE	1.0000	0.0000	1.6464	3.2745	42.9965	5.7256
AANLTE	1.0000	0.0000	1.6447	3.0074	31.5991	5.5203
AANNLV	1.0000	0.0000	1.6720	2.9954	31.1633	5.5110
AANYKS	1.0000	0.0000	1.7472	3.1594	37.6512	5.6371
AAPEPI	1.0000	0.0000	1.6089	3.3885	49.0280	5.8132
AAPLMP	1.0000	0.0000	1.6811	3.5259	57.4390	5.9188
AAPNSP	1.0000	0.0000	1.6862	2.8622	26.7236	5.4087
AAPTEK	1.0000	0.0000	1.6125	3.2955	44.0469	5.7417
AAQFNF	1.0000	0.0000	1.6817	3.6927	69.6057	6.0470
AARLSS	1.0000	0.0000	1.7254	2.6991	22.1339	5.2833
AARTCL	1.0000	0.0000	1.7619	3.9787	96.7581	6.2668
AARVPF	1.0000	0.0000	1.6270	3.8591	84.3135	6.1749
AASGNE	1.0000	0.0000	1.7173	3.0600	33.5740	5.5607
AASKRS	1.0000	0.0000	1.7315	2.8150	25.3051	5.3724
AASSEQ	1.0000	0.0000	1.7303	2.8310	25.7771	5.3847
AASSVN	1.0000	0.0000	1.7315	2.7197	22.6669	5.2991
AASTDA	1.0000	0.0000	1.6921	3.0861	34.6003	5.5808
AASTYQ	1.0000	0.0000	1.7548	3.4453	52.3468	5.8569
AATEES	1.0000	0.0000	1.6885	3.0576	33.4807	5.5588
ACAPLN	1.0000	0.0000	1.7727	3.6888	69.2940	6.0440
ACESSK	1.0000	0.0000	1.8424	3.3250	45.5685	5.7643
ACPSRV	1.0000	0.0000	1.8555	3.9567	94.3392	6.2499
ACSEVM	1.0000	0.0000	1.9040	4.1917	123.6554	6.4305
ACTADT	1.0000	0.0000	1.7217	3.9997	99.1300	6.2830
ACVMII	1.0000	0.0000	1.7421	4.5340	183.4037	6.6937
ACVNTE	1.0000	0.0000	1.7678	3.9591	94.6063	6.2518
ADALEK	1.0000	0.0000	1.6324	3.1567	37.5364	5.6350
ADAMLS	1.0000	0.0000	1.7520	3.2284	40.7684	5.6901
ADARVN	1.0000	0.0000	1.6586	3.4743	54.1246	5.8791
ADFKSM	1.0000	0.0000	1.7745	3.5052	56.0874	5.9029
ADFMSN	1.0000	0.0000	1.7835	3.3810	48.6108	5.8075
ADGDLH	1.0000	0.0000	1.6862	3.6227	64.2189	5.9932
ADGICN	1.0000	0.0000	1.7695	4.0070	99.9636	6.2886
ADHGTS	1.0000	0.0000	1.7582	3.4556	52.9725	5.8648
ADHSKD	1.0000	0.0000	1.7322	3.2549	42.0363	5.7105
ADHSPR	1.0000	0.0000	1.7512	3.4290	51.3752	5.8444
ADHVKF	1.0000	0.0000	1.6625	3.9368	92.2071	6.2347
ADIALP	1.0000	0.0000	1.6326	3.2130	40.0511	5.6783
ADIAQN	1.0000	0.0000	1.6399	3.2872	43.6285	5.7353
ADISLK	1.0000	0.0000	1.6773	2.7990	24.8427	5.3601
ADITID	1.0000	0.0000	1.6087	3.3366	46.1853	5.7733
ADKDQS	1.0000	0.0000	1.6877	3.0256	32.2670	5.5342
ADKLFL	1.0000	0.0000	1.6673	3.1338	36.5579	5.6174
ADKVNS	1.0000	0.0000	1.7010	2.9258	28.7605	5.4576
ADLDRN	1.0000	0.0000	1.6557	3.0953	34.9716	5.5879
ADLEEK	1.0000	0.0000	1.6293	3.1166	35.8397	5.6042
ADLPSK	1.0000	0.0000	1.6737	2.7708	24.0458	5.3384
ADLVSI	1.0000	0.0000	1.7077	3.0103	31.7061	5.5225
ADMEVG	1.0000	0.0000	1.6522	3.9992	99.0698	6.2826
ADPAIS	1.0000	0.0000	1.6895	3.0710	34.0025	5.5691
ADPAML	1.0000	0.0000	1.6811	3.5343	57.9959	5.9252
ADPAQT	1.0000	0.0000	1.6117	3.4144	50.5156	5.8331
ADQDES	1.0000	0.0000	1.6925	3.0935	34.8982	5.5865
ADQLPI	1.0000	0.0000	1.6346	3.2354	41.0998	5.6955
ADQSPL	1.0000	0.0000	1.6898	2.9013	27.9569	5.4387
ADQSSC	1.0000	0.0000	1.8621	3.4439	52.2603	5.8557
ADRHHP	1.0000	0.0000	1.6647	4.0468	104.6574	6.3192
ADSHES	1.0000	0.0000	1.7710	3.0087	31.6440	5.5212
ADSSVS	1.0000	0.0000	1.7360	2.5342	18.2907	5.1566
ADSVDL	1.0000	0.0000	1.7053	2.9905	30.9883	5.5073
ADTFGA	1.0000	0.0000	1.6329	3.7307	72.7238	6.0762
ADTLEL	1.0000	0.0000	1.6381	2.9640	30.0549	5.4869
ADTTLR	1.0000	0.0000	1.6396	3.2256	40.6399	5.6880
ADVASP	1.0000	0.0000	1.7097	3.2061	39.7350	5.6730
ADVASS	1.0000	0.0000	1.7446	2.9002	27.9223	5.4379
ADVDLR	1.0000	0.0000	1.6541	3.4309	51.4832	5.8458
ADVNIS	1.0000	0.0000	1.7087	3.0021	31.4045	5.5162
ADVRTR	1.0000	0.0000	1.6245	3.7041	70.5276	6.0558
AEADQS	1.0000	0.0000	1.6981	3.1452	37.0424	5.6262
AEAFNT	1.0000	0.0000	1.6591	3.3923	49.2483	5.8161
AEAKGR	1.0000	0.0000	1.6270	3.6245	64.3501	5.9946
AEALED	1.0000	0.0000	1.6328	3.2247	40.5958	5.6873
AECPKS	1.0000	0.0000	1.8130	3.6308	64.8204	5.9995
AEEHRF	1.0000	0.0000	1.6467	3.9875	97.7497	6.2736
AEEHRS	1.0000	0.0000	1.7536	3.4606	53.2781	5.8686
AEFRRQ	1.0000	0.0000	1.6217	3.8726	85.6368	6.1853
AEGDDY	1.0000	0.0000	1.6526	3.8399	82.4639	6.1601
AEGNSE	1.0000	0.0000	1.7118	3.0199	32.0558	5.5299
AEIKRV	1.0000	0.0000	1.6256	3.5782	61.0069	5.9590
AEILER	1.0000	0.0000	1.6415	3.3189	45.2533	5.7597
AEKAQI	1.0000	0.0000	1.6137	3.4230	51.0171	5.8397
AELLYV	1.0000	0.0000	1.7137	3.4809	54.5374	5.8842
AELSNI	1.0000	0.0000	1.6775	2.6864	21.8123	5.2736
AEMEIS	1.0000	0.0000	1.7476	3.3920	49.2265	5.8159
AENCMF	1.0000	0.0000	1.8211	4.3831	154.1428	6.5777
AENVKQ	1.0000	0.0000	1.6527	3.3258	45.6150	5.7650
AEPKIP	1.0000	0.0000	1.6107	3.2804	43.2863	5.7301
AEQIMS	1.0000	0.0000	1.7547	3.4545	52.9047	5.8639
AERLNS	1.0000	0.0000	1.6958	2.7927	24.6619	5.3552
AERTQF	1.0000	0.0000	1.6280	3.7214	71.9485	6.0691
AESIEY	1.0000	0.0000	1.7466	3.3876	48.9808	5.8125
AESKSA	1.0000	0.0000	1.7106	2.7005	22.1693	5.2844
AESNGY	1.0000	0.0000	1.7746	3.3451	46.6365	5.7798
AETESL	1.0000	0.0000	1.6804	2.8336	25.8551	5.3867
AETIKA	1.0000	0.0000	1.6126	3.3237	45.5031	5.7634
AETLFR	1.0000	0.0000	1.6638	3.4750	54.1700	5.8797
AETLPP	1.0000	0.0000	1.6280	3.1195	35.9596	5.6064
AETYLK	1.0000	0.0000	1.6793	3.4167	50.6483	5.8348
AEVSHL	1.0000	0.0000	1.7629	3.3056	44.5647	5.7495
AEWSLD	1.0000	0.0000	1.8656	3.8150	80.1376	6.1410
AEYLTA	1.0000	0.0000	1.6806	3.5248	57.3647	5.9179
AEYLVT	1.0000	0.0000	1.6916	3.6280	64.6105	5.9973
AFAANL	1.0000	0.0000	1.6796	3.2853	43.5345	5.7339
AFANFI	1.0000	0.0000	1.6801	3.6384	65.3866	6.0053
AFDDPD	1.0000	0.0000	1.6259	3.5263	57.4690	5.9191
AFGFHS	1.0000	0.0000	1.8192	3.9061	88.9969	6.2110
AFGIIY	1.0000	0.0000	1.6526	4.0806	108.8107	6.3452
AFHYVL	1.0000	0.0000	1.7366	4.1577	118.9145	6.4044
AFKIQK	1.0000	0.0000	1.6352	3.5159	56.7856	5.9112
AFKNVY	1.0000	0.0000	1.7177	3.7896	77.8221	6.1215
AFKSDP	1.0000	0.0000	1.7120	3.1557	37.4922	5.6343
AFKSID	1.0000	0.0000	1.7148	3.1839	38.7322	5.6560
AFLINF	1.0000	0.0000	1.7013	3.4144	50.5166	5.8331
AFNSLR	1.0000	0.0000	1.7332	2.9937	31.1045	5.5098
AFNSPK	1.0000	0.0000	1.7119	2.9752	30.4445	5.4955
AFNTTN	1.0000	0.0000	1.6699	3.1234	36.1200	5.6094
AFPSSY	1.0000	0.0000	1.8179	3.2346	41.0623	5.6949
AFRGEP	1.0000	0.0000	1.6312	3.8335	81.8581	6.1552
AFRSTD	1.0000	0.0000	1.7309	3.3214	45.3837	5.7616
AFSGDA	1.0000	0.0000	1.7450	3.4416	52.1235	5.8540
AFSLSS	1.0000	0.0000	1.7270	2.4197	16.0159	5.0685
AFSPVY	1.0000	0.0000	1.7952	3.7038	70.5065	6.0556
AFSQVE	1.0000	0.0000	1.7458	3.4612	53.3118	5.8690
AFSRPP	1.0000	0.0000	1.7313	3.3298	45.8239	5.7681
AFSSNL	1.0000	0.0000	1.7179	2.5534	18.7006	5.1713
AFSTYM	1.0000	0.0000	1.8346	3.8732	85.6960	6.1858
AFVYNN	1.0000	0.0000	1.7453	3.6654	67.4516	6.0260
AFYFED	1.0000	0.0000	1.6609	4.0958	110.7234	6.3568
AFYTQP	1.0000	0.0000	1.6597	3.9121	89.6209	6.2157
AGAGTI	1.0000	0.0000	1.6260	3.7073	70.7912	6.0583
AGARHH	1.0000	0.0000	1.6457	4.2763	136.3151	6.4956
AGARPV	1.0000	0.0000	1.6223	3.8159	80.2184	6.1417
AGAYKT	1.0000	0.0000	1.6619	3.7985	78.6260	6.1283
AGDLET	1.0000	0.0000	1.6468	3.3057	44.5678	5.7495
AGDLKV	1.0000	0.0000	1.6621	3.4178	50.7151	5.8357
AGEAVL	1.0000	0.0000	1.6613	3.5375	58.2127	5.9277
AGEKEL	1.0000	0.0000	1.6481	3.2860	43.5699	5.7344
AGENGN	1.0000	0.0000	1.6871	3.3114	44.8627	5.7539
AGFCID	1.0000	0.0000	1.7266	4.4002	157.2066	6.5908
AGKLST	1.0000	0.0000	1.7004	2.9235	28.6814	5.4558
AGKSEN	1.0000	0.0000	1.7053	2.9519	29.6382	5.4776
AGMKQE	1.0000	0.0000	1.6591	3.8620	84.5903	6.1771
AGMREP	1.0000	0.0000	1.6518	3.9619	94.9104	6.2539
AGNELR	1.0000	0.0000	1.6779	3.2764	43.0871	5.7270
AGNHMH	1.0000	0.0000	1.7594	4.2591	133.6377	6.4824
AGNISK	1.0000	0.0000	1.7064	2.9601	29.9218	5.4840
AGQAVQ	1.0000	0.0000	1.6149	3.8464	83.0907	6.1652
AGSDED	1.0000	0.0000	1.7086	3.1888	38.9510	5.6597
AGSFRT	1.0000	0.0000	1.7542	3.4908	55.1672	5.8919
AGTFKS	1.0000	0.0000	1.7361	3.3084	44.7064	5.7516
AGTISA	1.0000	0.0000	1.7131	3.2236	40.5471	5.6865
AGTSTI	1.0000	0.0000	1.7057	3.1468	37.1098	5.6274
AGTSVS	1.0000	0.0000	1.7645	2.9928	31.0707	5.5091
AGVLNN	1.0000	0.0000	1.6914	3.1131	35.6949	5.6015
AGYSYI	1.0000	0.0000	1.8268	3.8706	85.4397	6.1838
AHASFK	1.0000	0.0000	1.7711	3.5193	57.0063	5.9137
AHDRLS	1.0000	0.0000	1.7561	3.2652	42.5340	5.7184
AHDTEQ	1.0000	0.0000	1.6421	3.6862	69.0869	6.0420
AHEASL	1.0000	0.0000	1.7448	3.2024	39.5642	5.6701
AHENFS	1.0000	0.0000	1.7761	3.3550	47.1754	5.7875
AHENNE	1.0000	0.0000	1.6929	3.2877	43.6523	5.7357
AHEPEN	1.0000	0.0000	1.6744	3.4598	53.2312	5.8680
AHHKSS	1.0000	0.0000	1.8254	3.2442	41.5194	5.7023
AHKKNA	1.0000	0.0000	1.6782	3.3840	48.7768	5.8097
AHKRSE	1.0000	0.0000	1.7504	3.3926	49.2651	5.8164
AHLAFG	1.0000	0.0000	1.7031	3.8871	87.0757	6.1964
AHLFSV	1.0000	0.0000	1.7977	3.5067	56.1830	5.9040
AHNRYS	1.0000	0.0000	1.8220	3.5937	62.1033	5.9709
AHPDSM	1.0000	0.0000	1.7960	3.6441	65.8162	6.0096
AHPENL	1.0000	0.0000	1.6898	3.2760	43.0683	5.7267
AHPFDP	1.0000	0.0000	1.6545	3.8215	80.7370	6.1460
AHPFTY	1.0000	0.0000	1.6824	4.1415	116.7147	6.3920
AHPTST	1.0000	0.0000	1.7310	3.2527	41.9270	5.7088
AHQPSL	1.0000	0.0000	1.7461	3.2048	39.6762	5.6720
AHQSSI	1.0000	0.0000	1.7849	3.0910	34.7985	5.5846
AHSFAT	1.0000	0.0000	1.7716	3.5506	59.0955	5.9378
AHSGGS	1.0000	0.0000	1.8338	3.3359	46.1476	5.7728
AHSKQS	1.0000	0.0000	1.7747	3.0148	31.8700	5.5260
AHSNNT	1.0000	0.0000	1.7292	2.9251	28.7357	5.4570
AHTLSN	1.0000	0.0000	1.7287	2.9334	29.0117	5.4634
AHTPIA	1.0000	0.0000	1.6418	3.6636	67.3159	6.0247
AHYGET	1.0000	0.0000	1.6748	4.1183	113.6299	6.3741
AIALDK	1.0000	0.0000	1.6328	3.1650	37.8952	5.6414
AIALNN	1.0000	0.0000	1.6512	2.8603	26.6635	5.4072
AIASDT	1.0000	0.0000	1.6883	3.0542	33.3519	5.5563
AIDALS	1.0000	0.0000	1.6897	2.9071	28.1447	5.4432
AIDEMR	1.0000	0.0000	1.6479	3.8207	80.6666	6.1454
AIDQRW	1.0000	0.0000	1.7699	4.5100	178.4000	6.6752
AIDVRT	1.0000	0.0000	1.6222	3.5978	62.4034	5.9741
AIEDSP	1.0000	0.0000	1.6848	3.0309	32.4650	5.5383
AIELLS	1.0000	0.0000	1.6770	2.6947	22.0223	5.2799
AIFISE	1.0000	0.0000	1.7206	3.2717	42.8581	5.7235
AIFRLQ	1.0000	0.0000	1.6657	3.5825	61.3126	5.9623
AIFSGF	1.0000	0.0000	1.7724	3.6224	64.1927	5.9930
AIGAHS	1.0000	0.0000	1.7658	3.5523	59.2142	5.9391
AIGGMT	1.0000	0.0000	1.6567	3.9968	98.7940	6.2807
AIGIRN	1.0000	0.0000	1.6596	3.4767	54.2768	5.8810
AIHCEQ	1.0000	0.0000	1.7360	4.4073	158.5096	6.5963
AIHRDT	1.0000	0.0000	1.6446	3.7464	74.0485	6.0883
AIIADV	1.0000	0.0000	1.6154	3.5684	60.3246	5.9515
AIIGNT	1.0000	0.0000	1.6503	3.3255	45.5973	5.7648
AIITKV	1.0000	0.0000	1.6223	3.4352	51.7422	5.8491
AIKISL	1.0000	0.0000	1.6799	2.8189	25.4188	5.3754
AILEAD	1.0000	0.0000	1.6332	3.2329	40.9838	5.6936
AILKLK	1.0000	0.0000	1.6345	2.8846	27.4244	5.4259
AILLFI	1.0000	0.0000	1.6719	3.2299	40.8395	5.6913
AILTAV	1.0000	0.0000	1.6474	3.3512	46.9676	5.7845
AILTIP	1.0000	0.0000	1.6298	3.1560	37.5042	5.6345
AIMGKE	1.0000	0.0000	1.6601	3.8077	79.4636	6.1354
AINNKD	1.0000	0.0000	1.6404	2.9244	28.7137	5.4565
AINPKK	1.0000	0.0000	1.6295	3.0402	32.8179	5.5455
AINSVH	1.0000	0.0000	1.7651	3.3056	44.5631	5.7495
AINTNQ	1.0000	0.0000	1.6498	3.0298	32.4260	5.5375
AINVIG	1.0000	0.0000	1.6634	3.5056	56.1125	5.9032
AINWFK	1.0000	0.0000	1.8325	4.2855	137.7648	6.5027
AIPLMP	1.0000	0.0000	1.6794	3.4940	55.3687	5.8943
AIPRKA	1.0000	0.0000	1.6186	3.4550	52.9328	5.8643
AIPSRK	1.0000	0.0000	1.6975	3.0890	34.7164	5.5830
AIQDNT	1.0000	0.0000	1.6368	3.2104	39.9306	5.6763
AIQLKE	1.0000	0.0000	1.6355	3.1990	39.4109	5.6675
AIQQQS	1.0000	0.0000	1.7100	3.2500	41.7998	5.7068
AISDYR	1.0000	0.0000	1.7608	3.4905	55.1467	5.8916
AISFFS	1.0000	0.0000	1.7932	3.1387	36.7644	5.6212
AISLSS	1.0000	0.0000	1.6866	2.2269	12.7998	4.9203
AISLVN	1.0000	0.0000	1.7027	2.8298	25.7423	5.3838
AISNHG	1.0000	0.0000	1.7680	3.3200	45.3116	5.7606
AISVGG	1.0000	0.0000	1.7532	3.5215	57.1476	5.9154
AITLTI	1.0000	0.0000	1.6294	3.1392	36.7868	5.6216
AIYVKF	1.0000	0.0000	1.6664	3.9899	98.0226	6.2755
AKANEA	1.0000	0.0000	1.6379	3.2002	39.4635	5.6684
AKCKSR	1.0000	0.0000	1.8277	3.6973	69.9812	6.0506
AKDDNK	1.0000	0.0000	1.6286	3.0288	32.3865	5.5367
AKDNDS	1.0000	0.0000	1.6754	2.7709	24.0484	5.3385
AKEPWM	1.0000	0.0000	1.8182	4.5779	192.9049	6.7274
AKEQED	1.0000	0.0000	1.6131	3.3630	47.6111	5.7936
AKGRNQ	1.0000	0.0000	1.6646	3.4548	52.9226	5.8642
AKHDVM	1.0000	0.0000	1.6837	4.0653	106.9086	6.3334
AKHFLP	1.0000	0.0000	1.6961	3.6012	62.6470	5.9767
AKHLAA	1.0000	0.0000	1.6772	3.5004	55.7752	5.8992
AKHSKS	1.0000	0.0000	1.7544	2.8843	27.4143	5.4257
AKIDLL	1.0000	0.0000	1.6377	2.9410	29.2681	5.4692
AKIIFT	1.0000	0.0000	1.6306	3.4929	55.2980	5.8934
AKILIC	1.0000	0.0000	1.7526	3.8093	79.6130	6.1366
AKINDS	1.0000	0.0000	1.6780	2.7907	24.6061	5.3537
AKIVRQ	1.0000	0.0000	1.6254	3.6407	65.5639	6.0071
AKKDAK	1.0000	0.0000	1.6153	3.2046	39.6684	5.6719
AKKDVA	1.0000	0.0000	1.6258	3.4160	50.6085	5.8343
AKKKLL	1.0000	0.0000	1.6289	2.8084	25.1141	5.3673
AKKNLH	1.0000	0.0000	1.6850	3.1600	37.6794	5.6376
AKKNND	1.0000	0.0000	1.6350	2.8482	26.2953	5.3979
AKKPIG	1.0000	0.0000	1.6269	3.3902	49.1270	5.8145
AKKYIL	1.0000	0.0000	1.6805	3.3937	49.3242	5.8172
AKLEDS	1.0000	0.0000	1.6762	2.7908	24.6070	5.3538
AKLEFK	1.0000	0.0000	1.6552	3.2613	42.3454	5.7154
AKLEPG	1.0000	0.0000	1.6474	3.2661	42.5785	5.7191
AKLETS	1.0000	0.0000	1.6734	2.7656	23.9030	5.3344
AKLHNK	1.0000	0.0000	1.6850	3.1600	37.6794	5.6376
AKLNNC	1.0000	0.0000	1.7695	3.4085	50.1749	5.8286
AKLPNY	1.0000	0.0000	1.6941	3.2413	41.3796	5.7000
AKLRPH	1.0000	0.0000	1.6827	3.5147	56.7017	5.9102
AKLTIQ	1.0000	0.0000	1.6344	3.1623	37.7773	5.6393
AKMFEQ	1.0000	0.0000	1.6644	3.9052	88.9085	6.2103
AKMNSC	1.0000	0.0000	1.8830	3.7882	77.7010	6.1204
AKNSLL	1.0000	0.0000	1.6534	2.4264	16.1405	5.0737
AKNSVR	1.0000	0.0000	1.7208	3.0519	33.2644	5.5545
AKNTHT	1.0000	0.0000	1.6738	3.3384	46.2803	5.7747
AKPMLP	1.0000	0.0000	1.6798	3.4178	50.7139	5.8357
AKPTLP	1.0000	0.0000	1.6263	3.0515	33.2487	5.5542
AKPWAA	1.0000	0.0000	1.7762	4.3286	144.7717	6.5358
AKQIDH	1.0000	0.0000	1.6459	3.6632	67.2814	6.0243
AKSHVL	1.0000	0.0000	1.7571	3.2377	41.2069	5.6973
AKSIYS	1.0000	0.0000	1.7726	2.9938	31.1063	5.5098
AKSNLA	1.0000	0.0000	1.6743	2.6503	20.9205	5.2458
AKSSND	1.0000	0.0000	1.6849	2.4566	16.7171	5.0969
AKTEPN	1.0000	0.0000	1.6293	3.0632	33.6998	5.5632
AKTETS	1.0000	0.0000	1.6749	2.9128	28.3294	5.4475
AKTFMI	1.0000	0.0000	1.6692	3.8142	80.0617	6.1404
AKTNHV	1.0000	0.0000	1.6897	3.5185	56.9528	5.9131
AKTSTL	1.0000	0.0000	1.6690	2.7289	22.9100	5.3062
AKTYDL	1.0000	0.0000	1.6789	3.4051	49.9761	5.8259
AKVRHP	1.0000	0.0000	1.6547	3.8419	82.6579	6.1617
AKVYVN	1.0000	0.0000	1.7087	3.7319	72.8197	6.0771
AKWSSR	1.0000	0.0000	1.9120	3.7311	72.7595	6.0766
AKWTVM	1.0000	0.0000	1.8238	4.7045	223.1821	6.8247
AKYHSQ	1.0000	0.0000	1.8015	3.6659	67.4896	6.0264
AKYNRY	1.0000	0.0000	1.7382	3.8848	86.8450	6.1947
AKYSAM	1.0000	0.0000	1.8073	3.6810	68.6801	6.0381
ALACVM	1.0000	0.0000	1.8070	4.3738	152.5036	6.5705
ALAILA	1.0000	0.0000	1.6499	3.1008	35.1924	5.5921
ALANHY	1.0000	0.0000	1.7480	3.6613	67.1330	6.0228
ALDEEL	1.0000	0.0000	1.6406	3.0007	31.3557	5.5151
ALDITV	1.0000	0.0000	1.6449	3.2995	44.2504	5.7448
ALDKFS	1.0000	0.0000	1.7120	2.9918	31.0354	5.5083
ALDRFQ	1.0000	0.0000	1.6658	3.5627	59.9267	5.9471
ALDRNH	1.0000	0.0000	1.7036	3.3989	49.6199	5.8212
ALEDWI	1.0000	0.0000	1.8020	4.1491	117.7405	6.3978
ALEKNK	1.0000	0.0000	1.6349	2.8681	26.9058	5.4132
ALEKTG	1.0000	0.0000	1.6472	3.2493	41.7643	5.7062
ALERAH	1.0000	0.0000	1.6812	3.6427	65.7141	6.0086
ALFNIS	1.0000	0.0000	1.7148	2.8875	27.5152	5.4281
ALFPNL	1.0000	0.0000	1.6752	3.0013	31.3755	5.5156
ALHMNV	1.0000	0.0000	1.7622	3.7689	75.9904	6.1056
ALHPPG	1.0000	0.0000	1.6865	3.6060	62.9916	5.9804
ALHREV	1.0000	0.0000	1.6902	3.7460	74.0133	6.0880
ALHSGG	1.0000	0.0000	1.7915	3.4779	54.3507	5.8819
ALHVGI	1.0000	0.0000	1.6952	3.7976	78.5431	6.1276
ALIPGP	1.0000	0.0000	1.6470	3.3223	45.4301	5.7623
ALIRHI	1.0000	0.0000	1.6803	3.6191	63.9510	5.9904
ALKDIS	1.0000	0.0000	1.6773	2.7990	24.8427	5.3601
ALKGIV	1.0000	0.0000	1.6626	3.4377	51.8882	5.8510
ALKSQS	1.0000	0.0000	1.6981	2.5390	18.3924	5.1603
ALKSSG	1.0000	0.0000	1.7176	2.6343	20.5369	5.2335
ALLGTV	1.0000	0.0000	1.6790	3.2768	43.1087	5.7273
ALLLLT	1.0000	0.0000	1.6336	2.6079	19.9181	5.2132
ALLLNR	1.0000	0.0000	1.6568	2.7508	23.4977	5.3231
ALLPLK	1.0000	0.0000	1.6353	2.7405	23.2196	5.3151
ALLSKV	1.0000	0.0000	1.6931	2.7619	23.7995	5.3316
ALLSQA	1.0000	0.0000	1.6918	2.7891	24.5606	5.3525
ALNHLD	1.0000	0.0000	1.6950	3.1005	35.1804	5.5918
ALNIVV	1.0000	0.0000	1.6807	3.2990	44.2277	5.7444
ALNNAG	1.0000	0.0000	1.6747	3.0098	31.6872	5.5221
ALNNNK	1.0000	0.0000	1.6322	2.5518	18.6658	5.1701
ALNPNM	1.0000	0.0000	1.7036	3.1215	36.0405	5.6079
ALNRSI	1.0000	0.0000	1.6970	2.8009	24.8981	5.3616
ALNRSP	1.0000	0.0000	1.6931	2.7727	24.0995	5.3399
ALNTRY	1.0000	0.0000	1.7098	3.4070	50.0873	5.8274
ALPEAT	1.0000	0.0000	1.6317	3.1796	38.5392	5.6526
ALPEIQ	1.0000	0.0000	1.6350	3.2470	41.6528	5.7044
ALPLLH	1.0000	0.0000	1.6930	3.1004	35.1767	5.5918
ALPPLN	1.0000	0.0000	1.6400	2.7802	24.3097	5.3457
ALQDTY	1.0000	0.0000	1.6822	3.5356	58.0848	5.9262
ALQEEH	1.0000	0.0000	1.6751	3.5506	59.1009	5.9378
ALQEQV	1.0000	0.0000	1.6519	3.4646	53.5256	5.8717
ALQHMT	1.0000	0.0000	1.7207	3.8435	82.8059	6.1629
ALQHSI	1.0000	0.0000	1.7493	3.2330	40.9883	5.6937
ALQHST	1.0000	0.0000	1.7446	3.1881	38.9174	5.6591
ALQIFN	1.0000	0.0000	1.6793	3.2759	43.0634	5.7266
ALQNLE	1.0000	0.0000	1.6524	2.8827	27.3638	5.4244
ALQNVG	1.0000	0.0000	1.6881	3.3678	47.8738	5.7973
ALRSAS	1.0000	0.0000	1.7254	2.6991	22.1339	5.2833
ALSALS	1.0000	0.0000	1.6847	2.4007	15.6676	5.0540
ALSAVK	1.0000	0.0000	1.7072	2.9858	30.8222	5.5037
ALSDET	1.0000	0.0000	1.6789	2.8220	25.5112	5.3778
ALSEIS	1.0000	0.0000	1.6982	2.5527	18.6860	5.1708
ALSGMI	1.0000	0.0000	1.7753	3.3659	47.7723	5.7959
ALSLFD	1.0000	0.0000	1.7114	2.8759	27.1503	5.4192
ALSLMT	1.0000	0.0000	1.7365	2.9793	30.5894	5.4987
ALSNKG	1.0000	0.0000	1.6965	2.7680	23.9698	5.3363
ALSNRP	1.0000	0.0000	1.6931	2.7727	24.0995	5.3399
ALSTEF	1.0000	0.0000	1.7158	3.0347	32.6076	5.5412
ALSVNK	1.0000	0.0000	1.6935	2.7536	23.5728	5.3252
ALTCKT	1.0000	0.0000	1.7500	3.7194	71.7782	6.0675
ALTLSE	1.0000	0.0000	1.6710	2.6497	20.9063	5.2454
ALTNLG	1.0000	0.0000	1.6654	2.9413	29.2774	5.4695
ALTQKS	1.0000	0.0000	1.6827	2.8282	25.6936	5.3825
ALTRSS	1.0000	0.0000	1.7127	2.6222	20.2519	5.2242
ALVKNY	1.0000	0.0000	1.7145	3.4046	49.9505	5.8256
ALVPKK	1.0000	0.0000	1.6444	3.1836	38.7195	5.6557
ALYARL	1.0000	0.0000	1.7121	3.4921	55.2485	5.8928
ALYDTL	1.0000	0.0000	1.6935	3.2892	43.7286	5.7369
ALYGYF	1.0000	0.0000	1.7445	4.2055	125.6309	6.4411
ALYLDW	1.0000	0.0000	1.8773	4.2822	137.2386	6.5001
ALYSQA	1.0000	0.0000	1.7610	3.2982	44.1834	5.7438
AMASYL	1.0000	0.0000	1.8169	3.5652	60.0978	5.9490
AMDQFN	1.0000	0.0000	1.7060	3.7694	76.0394	6.1060
AMEIGN	1.0000	0.0000	1.6970	3.6835	68.8746	6.0399
AMFHQS	1.0000	0.0000	1.8334	3.9392	92.4632	6.2365
AMFSAD	1.0000	0.0000	1.7813	3.6133	63.5240	5.9860
AMHDNE	1.0000	0.0000	1.7213	3.7978	78.5606	6.1278
AMIFPS	1.0000	0.0000	1.7777	3.5731	60.6467	5.9550
AMIKQN	1.0000	0.0000	1.6879	3.5202	57.0674	5.9145
AMLHGN	1.0000	0.0000	1.7646	3.7833	77.2659	6.1167
AMLRVI	1.0000	0.0000	1.6976	3.7918	78.0275	6.1232
AMLSIN	1.0000	0.0000	1.7431	3.0160	31.9120	5.5269
AMNPLV	1.0000	0.0000	1.7160	3.4570	53.0554	5.8658
AMPKLA	1.0000	0.0000	1.6827	3.4779	54.3492	5.8819
AMQSSF	1.0000	0.0000	1.8327	3.3215	45.3855	5.7617
AMSKKP	1.0000	0.0000	1.7360	3.2278	40.7415	5.6897
AMTNIS	1.0000	0.0000	1.7460	3.1631	37.8132	5.6399
ANAAKS	1.0000	0.0000	1.6898	2.8743	27.0992	5.4180
ANADVA	1.0000	0.0000	1.6515	3.3999	49.6790	5.8220
ANANLQ	1.0000	0.0000	1.6584	2.9145	28.3879	5.4489
ANATND	1.0000	0.0000	1.6453	2.9875	30.8827	5.5050
ANDDSL	1.0000	0.0000	1.6730	2.6550	21.0335	5.2494
ANDKTS	1.0000	0.0000	1.6725	2.7457	23.3602	5.3192
ANDNQM	1.0000	0.0000	1.7065	3.3762	48.3420	5.8038
ANDWHI	1.0000	0.0000	1.8492	4.4328	163.2161	6.6158
ANEAQR	1.0000	0.0000	1.6494	3.4050	49.9745	5.8259
ANEQNN	1.0000	0.0000	1.6546	2.8661	26.8453	5.4117
ANESKD	1.0000	0.0000	1.6769	2.7825	24.3727	5.3474
ANFAAP	1.0000	0.0000	1.6608	3.4492	52.5833	5.8599
ANFINE	1.0000	0.0000	1.6751	3.2051	39.6875	5.6722
ANFKKK	1.0000	0.0000	1.6560	3.1850	38.7823	5.6568
ANGDLF	1.0000	0.0000	1.6923	3.3513	46.9750	5.7846
ANGDSL	1.0000	0.0000	1.7029	2.8244	25.5824	5.3796
ANGIQN	1.0000	0.0000	1.6733	3.2244	40.5807	5.6870
ANGKLP	1.0000	0.0000	1.6602	3.0739	34.1182	5.5714
ANGRTL	1.0000	0.0000	1.6763	3.2396	41.3014	5.6988
ANHAKL	1.0000	0.0000	1.6923	3.2681	42.6789	5.7207
ANHYHS	1.0000	0.0000	1.8610	3.7711	76.1841	6.1073
ANHYKG	1.0000	0.0000	1.7369	3.8949	87.8572	6.2024
ANIDAS	1.0000	0.0000	1.6905	2.8988	27.8768	5.4368
ANILVQ	1.0000	0.0000	1.6689	3.2182	40.2931	5.6823
ANIVTI	1.0000	0.0000	1.6481	3.3110	44.8441	5.7537
ANKDES	1.0000	0.0000	1.6769	2.7825	24.3727	5.3474
ANKDNG	1.0000	0.0000	1.6624	3.0740	34.1218	5.5715
ANKIGS	1.0000	0.0000	1.7064	2.9601	29.9218	5.4840
ANKKNY	1.0000	0.0000	1.6936	3.1850	38.7802	5.6568
ANKMVW	1.0000	0.0000	1.8741	4.5491	186.6150	6.7053
ANKNDK	1.0000	0.0000	1.6350	2.8482	26.2953	5.3979
ANKRES	1.0000	0.0000	1.6969	2.9086	28.1927	5.4443
ANKVHE	1.0000	0.0000	1.6897	3.5552	59.4138	5.9413
ANLNRS	1.0000	0.0000	1.6833	2.6005	19.7496	5.2076
ANLQDM	1.0000	0.0000	1.7045	3.3845	48.8058	5.8101
ANLQMN	1.0000	0.0000	1.7136	3.2040	39.6373	5.6714
ANLQRM	1.0000	0.0000	1.7177	3.5106	56.4375	5.9071
ANLTEF	1.0000	0.0000	1.6705	3.1684	38.0438	5.6440
ANLVQA	1.0000	0.0000	1.6717	3.2501	41.8006	5.7068
ANNASR	1.0000	0.0000	1.7025	2.8245	25.5854	5.3797
ANNATS	1.0000	0.0000	1.6781	2.6733	21.4834	5.2635
ANNLVD	1.0000	0.0000	1.6660	2.9437	29.3583	5.4713
ANNVQY	1.0000	0.0000	1.7237	3.5269	57.5035	5.9195
ANPILS	1.0000	0.0000	1.6747	2.6665	21.3144	5.2582
ANPIQR	1.0000	0.0000	1.6476	3.3532	47.0770	5.7861
ANPTSN	1.0000	0.0000	1.6690	2.6132	20.0410	5.2173
ANQDPL	1.0000	0.0000	1.6475	3.0350	32.6206	5.5415
ANQKSP	1.0000	0.0000	1.6853	2.8366	25.9460	5.3890
ANQLIY	1.0000	0.0000	1.7048	3.4000	49.6855	5.8220
ANRFPR	1.0000	0.0000	1.6741	3.5980	62.4140	5.9742
ANRFRS	1.0000	0.0000	1.7561	3.2921	43.8759	5.7391
ANRPPT	1.0000	0.0000	1.6418	3.2257	40.6442	5.6881
ANRRSQ	1.0000	0.0000	1.7300	3.1536	37.4007	5.6326
ANRVYN	1.0000	0.0000	1.7305	3.5788	61.0508	5.9595
ANSALA	1.0000	0.0000	1.6886	2.7584	23.7046	5.3289
ANSNDI	1.0000	0.0000	1.6763	2.6665	21.3167	5.2583
ANSNPQ	1.0000	0.0000	1.6840	2.7125	22.4787	5.2936
ANSSSQ	1.0000	0.0000	1.6968	2.2729	13.5042	4.9557
ANSVDS	1.0000	0.0000	1.7226	2.6680	21.3515	5.2594
ANTFLK	1.0000	0.0000	1.6674	3.1004	35.1762	5.5918
ANTHDP	1.0000	0.0000	1.6737	3.4115	50.3488	5.8309
ANTHVA	1.0000	0.0000	1.6892	3.6266	64.5040	5.9962
ANTLSN	1.0000	0.0000	1.6574	2.4493	16.5761	5.0913
ANTSNM	1.0000	0.0000	1.7376	2.9627	30.0102	5.4859
ANVFHK	1.0000	0.0000	1.7108	3.7563	74.8971	6.0959
ANYESY	1.0000	0.0000	1.8120	3.5124	56.5550	5.9084
ANYKSN	1.0000	0.0000	1.7332	2.9271	28.8027	5.4586
APDIPG	1.0000	0.0000	1.6196	3.4946	55.4042	5.8947
APDMSG	1.0000	0.0000	1.7675	3.5100	56.3960	5.9066
APDQVS	1.0000	0.0000	1.7127	3.2285	40.7755	5.6902
APEPIG	1.0000	0.0000	1.6192	3.5062	56.1493	5.9036
APFDEN	1.0000	0.0000	1.6566	3.3574	47.3038	5.7893
APGCIP	1.0000	0.0000	1.7252	4.1708	120.7126	6.4145
APGLLT	1.0000	0.0000	1.6594	3.1135	35.7095	5.6018
APGRCL	1.0000	0.0000	1.7733	4.1131	112.9620	6.3702
APILPN	1.0000	0.0000	1.6407	2.9723	30.3457	5.4933
APIYKD	1.0000	0.0000	1.6526	3.6139	63.5710	5.9865
APKEKD	1.0000	0.0000	1.6120	3.2125	40.0303	5.6779
APKSAS	1.0000	0.0000	1.7076	2.6805	21.6633	5.2690
APLGTY	1.0000	0.0000	1.6939	3.6225	64.2012	5.9931
APLLRS	1.0000	0.0000	1.6926	2.7810	24.3312	5.3463
APLMPE	1.0000	0.0000	1.6792	3.4858	54.8448	5.8880
APLNLE	1.0000	0.0000	1.6421	2.8002	24.8771	5.3610
APLSHN	1.0000	0.0000	1.7308	2.9501	29.5780	5.4763
APLTNR	1.0000	0.0000	1.6537	3.0618	33.6461	5.5621
APMTPQ	1.0000	0.0000	1.6511	3.6954	69.8277	6.0491
APNSPN	1.0000	0.0000	1.6711	2.6299	20.4332	5.2302
APPLMP	1.0000	0.0000	1.6788	3.4658	53.5973	5.8726
APQPYQ	1.0000	0.0000	1.6463	3.7904	77.8943	6.1221
APSASK	1.0000	0.0000	1.7076	2.6805	21.6633	5.2690
APSLSY	1.0000	0.0000	1.7615	2.8497	26.3400	5.3990
APSQMC	1.0000	0.0000	1.8892	4.0909	110.1036	6.3531
APSQTI	1.0000	0.0000	1.6907	3.0683	33.8966	5.5671
APTAAS	1.0000	0.0000	1.6914	3.0777	34.2677	5.5743
APTDNI	1.0000	0.0000	1.6308	3.1278	36.3072	5.6129
APTEKS	1.0000	0.0000	1.6764	2.9295	28.8824	5.4604
APTIVH	1.0000	0.0000	1.6480	3.7669	75.8173	6.1040
APTTAQ	1.0000	0.0000	1.6128	3.3893	49.0740	5.8138
APVRKN	1.0000	0.0000	1.6583	3.3578	47.3281	5.7896
APYKKP	1.0000	0.0000	1.6570	3.5293	57.6684	5.9214
APYQHH	1.0000	0.0000	1.6796	4.3316	145.2783	6.5381
AQAHSN	1.0000	0.0000	1.7548	3.2566	42.1175	5.7118
AQAIFR	1.0000	0.0000	1.6207	3.8065	79.3566	6.1345
AQAKPW	1.0000	0.0000	1.7770	4.3510	148.5582	6.5530
AQAPSL	1.0000	0.0000	1.6967	2.9530	29.6761	5.4785
AQASED	1.0000	0.0000	1.6981	3.1452	37.0424	5.6262
AQDHGS	1.0000	0.0000	1.7671	3.5549	59.3901	5.9411
AQDLTP	1.0000	0.0000	1.6334	3.1904	39.0233	5.6609
AQDSAG	1.0000	0.0000	1.7211	3.3031	44.4336	5.7475
AQDVCN	1.0000	0.0000	1.7697	4.0468	104.6557	6.3192
AQEATH	1.0000	0.0000	1.6402	3.7379	73.3267	6.0817
AQEGTF	1.0000	0.0000	1.6319	3.7647	75.6297	6.1024
AQENFI	1.0000	0.0000	1.6611	3.4597	53.2251	5.8680
AQESVI	1.0000	0.0000	1.7159	3.2683	42.6906	5.7208
AQFMSQ	1.0000	0.0000	1.7907	3.7099	70.9969	6.0602
AQFNFH	1.0000	0.0000	1.7138	3.9445	93.0230	6.2405
AQIDDL	1.0000	0.0000	1.6348	3.2438	41.4985	5.7020
AQIMPV	1.0000	0.0000	1.6485	3.9038	88.7614	6.2092
AQKENQ	1.0000	0.0000	1.6422	3.2450	41.5572	5.7029
AQKHKS	1.0000	0.0000	1.7378	3.2727	42.9058	5.7242
AQKNFV	1.0000	0.0000	1.6757	3.5269	57.5066	5.9196
AQLIKT	1.0000	0.0000	1.6344	3.1623	37.7773	5.6393
AQMAKQ	1.0000	0.0000	1.6510	3.8068	79.3827	6.1347
AQMHPS	1.0000	0.0000	1.8034	3.7182	71.6831	6.0666
AQNENS	1.0000	0.0000	1.6867	2.7324	23.0036	5.3089
AQNNNL	1.0000	0.0000	1.6491	2.6823	21.7082	5.2704
AQNSIL	1.0000	0.0000	1.6874	2.7490	23.4474	5.3216
AQNSSD	1.0000	0.0000	1.7062	2.5871	19.4453	5.1972
AQQDSY	1.0000	0.0000	1.7590	3.4929	55.2945	5.8934
AQRNFT	1.0000	0.0000	1.6698	3.5293	57.6640	5.9214
AQRNVA	1.0000	0.0000	1.6611	3.5484	58.9503	5.9361
AQRTER	1.0000	0.0000	1.6185	3.6349	65.1213	6.0025
AQRYQE	1.0000	0.0000	1.6403	3.9448	93.0574	6.2408
AQSASM	1.0000	0.0000	1.7989	3.1605	37.7007	5.6380
AQSESQ	1.0000	0.0000	1.7343	2.8534	26.4533	5.4019
AQSLLQ	1.0000	0.0000	1.6956	2.8115	25.2050	5.3697
AQSPPT	1.0000	0.0000	1.6879	3.0400	32.8110	5.5454
AQSYIL	1.0000	0.0000	1.7568	3.2663	42.5903	5.7193
AQTIQQ	1.0000	0.0000	1.6120	3.5392	58.3257	5.9290
AQTSVN	1.0000	0.0000	1.7140	3.0312	32.4788	5.5386
AQVVSH	1.0000	0.0000	1.7834	3.6954	69.8245	6.0491
AQVYLD	1.0000	0.0000	1.6929	3.7157	71.4753	6.0647
AQYLSD	1.0000	0.0000	1.7545	3.2465	41.6270	5.7040
ARALHS	1.0000	0.0000	1.7625	3.3169	45.1460	5.7581
ARDAGF	1.0000	0.0000	1.6269	3.8819	86.5595	6.1925
ARDHQM	1.0000	0.0000	1.6620	4.1669	120.1819	6.4115
ARDPKA	1.0000	0.0000	1.6189	3.4351	51.7360	5.8490
AREAYE	1.0000	0.0000	1.6445	3.8598	84.3835	6.1755
ARFTGQ	1.0000	0.0000	1.6303	3.8792	86.2905	6.1904
ARGQSK	1.0000	0.0000	1.7296	3.3211	45.3658	5.7614
ARGSKT	1.0000	0.0000	1.7195	3.2218	40.4615	5.6851
ARHHTT	1.0000	0.0000	1.6719	4.0049	99.7301	6.2870
ARHKKL	1.0000	0.0000	1.6841	3.4667	53.6515	5.8733
ARHSRT	1.0000	0.0000	1.7660	3.5384	58.2727	5.9284
ARKDHD	1.0000	0.0000	1.6503	3.6953	69.8168	6.0490
ARKHTT	1.0000	0.0000	1.6540	3.6450	65.8903	6.0104
ARKPTQ	1.0000	0.0000	1.6211	3.4324	51.5751	5.8469
ARLDAT	1.0000	0.0000	1.6427	3.3025	44.4033	5.7471
ARLSSD	1.0000	0.0000	1.7165	2.6474	20.8492	5.2435
ARPAAT	1.0000	0.0000	1.6155	3.5181	56.9246	5.9128
ARPDIY	1.0000	0.0000	1.6489	3.7964	78.4391	6.1267
ARPEAL	1.0000	0.0000	1.6429	3.3308	45.8778	5.7689
ARPLKK	1.0000	0.0000	1.6399	3.1548	37.4519	5.6335
ARPPQT	1.0000	0.0000	1.6172	3.4804	54.5074	5.8838
ARPVRE	1.0000	0.0000	1.6213	3.7324	72.8682	6.0776
ARSAID	1.0000	0.0000	1.7070	3.2055	39.7054	5.6725
ARSDAQ	1.0000	0.0000	1.7134	3.2597	42.2693	5.7142
ARSDLN	1.0000	0.0000	1.6942	2.7811	24.3338	5.3463
ARSDSS	1.0000	0.0000	1.7297	2.5054	17.6890	5.1344
ARTCLA	1.0000	0.0000	1.7619	3.9787	96.7581	6.2668
ARVNHS	1.0000	0.0000	1.7817	3.4118	50.3673	5.8311
ARVPFH	1.0000	0.0000	1.6449	4.1109	112.6756	6.3685
ARVRNG	1.0000	0.0000	1.6761	3.7181	71.6747	6.0665
ARVVVQ	1.0000	0.0000	1.6135	3.9872	97.7137	6.2734
ARYNNE	1.0000	0.0000	1.7135	3.4354	51.7556	5.8493
ARYPTA	1.0000	0.0000	1.6507	3.8031	79.0501	6.1319
ASAIAS	1.0000	0.0000	1.7275	2.8168	25.3587	5.3738
ASAKTN	1.0000	0.0000	1.6798	2.7975	24.7983	5.3589
ASALQE	1.0000	0.0000	1.6989	2.9730	30.3679	5.4938
ASANNA	1.0000	0.0000	1.6891	2.7501	23.4787	5.3225
ASARPE	1.0000	0.0000	1.7056	3.1888	38.9515	5.6597
ASATFT	1.0000	0.0000	1.7180	3.2219	40.4657	5.6851
ASAVIS	1.0000	0.0000	1.7476	2.9201	28.5693	5.4531
ASAYPL	1.0000	0.0000	1.7501	3.2157	40.1751	5.6803
ASDNMS	1.0000	0.0000	1.7639	2.8541	26.4752	5.4025
ASDSNE	1.0000	0.0000	1.6949	2.5246	18.0870	5.1492
ASDTGK	1.0000	0.0000	1.7021	3.0957	34.9867	5.5882
ASDYEN	1.0000	0.0000	1.7466	3.1756	38.3634	5.6496
ASEAIP	1.0000	0.0000	1.6906	3.0826	34.4602	5.5781
ASECPL	1.0000	0.0000	1.8169	3.5149	56.7200	5.9104
ASEDRC	1.0000	0.0000	1.8351	3.8217	80.7557	6.1461
ASELPL	1.0000	0.0000	1.6731	2.6665	21.3152	5.2582
ASFKKA	1.0000	0.0000	1.7151	3.1594	37.6532	5.6371
ASFSVK	1.0000	0.0000	1.7705	3.0048	31.5034	5.5183
ASGIPN	1.0000	0.0000	1.7106	3.0081	31.6254	5.5208
ASGNEF	1.0000	0.0000	1.7470	3.2209	40.4200	5.6844
ASGRFE	1.0000	0.0000	1.7560	3.5276	57.5512	5.9201
ASHGAE	1.0000	0.0000	1.7651	3.5440	58.6539	5.9328
ASHQRQ	1.0000	0.0000	1.7664	3.5857	61.5358	5.9648
ASIDTD	1.0000	0.0000	1.6823	3.0025	31.4206	5.5165
ASIISV	1.0000	0.0000	1.7423	2.8882	27.5377	5.4287
ASKEWK	1.0000	0.0000	1.8581	3.8745	85.8229	6.1868
ASKFPS	1.0000	0.0000	1.7403	2.8414	26.0906	5.3927
ASKPPD	1.0000	0.0000	1.6767	2.9347	29.0548	5.4644
ASKPTK	1.0000	0.0000	1.6706	2.8615	26.7031	5.4082
ASKRSK	1.0000	0.0000	1.7157	2.7069	22.3344	5.2893
ASKVKS	1.0000	0.0000	1.7216	2.7358	23.0923	5.3115
ASLGLS	1.0000	0.0000	1.7086	2.5184	17.9588	5.1444
ASLIPK	1.0000	0.0000	1.6763	2.7906	24.6035	5.3537
ASLKSA	1.0000	0.0000	1.6939	2.5166	17.9208	5.1430
ASLLKE	1.0000	0.0000	1.6676	2.6185	20.1642	5.2213
ASLLLD	1.0000	0.0000	1.6607	2.4910	17.3970	5.1234
ASLNLP	1.0000	0.0000	1.6596	2.4743	17.0643	5.1106
ASLNLS	1.0000	0.0000	1.6553	2.1685	11.9571	4.8754
ASLQTT	1.0000	0.0000	1.6854	2.8594	26.6375	5.4065
ASLSKQ	1.0000	0.0000	1.6981	2.5390	18.3924	5.1603
ASLSKT	1.0000	0.0000	1.6811	2.4398	16.3937	5.0840
ASLSSS	1.0000	0.0000	1.6588	1.8928	8.6514	4.6635
ASLTMA	1.0000	0.0000	1.7495	3.2032	39.6045	5.6708
ASLVTF	1.0000	0.0000	1.7393	3.1780	38.4701	5.6514
ASLVYI	1.0000	0.0000	1.7714	3.3471	46.7487	5.7814
ASMSHE	1.0000	0.0000	1.8433	3.3498	46.8913	5.7834
ASNIDQ	1.0000	0.0000	1.6941	2.9212	28.6077	5.4540
ASNNRS	1.0000	0.0000	1.6991	2.4585	16.7545	5.0984
ASNSTP	1.0000	0.0000	1.6879	2.4795	17.1662	5.1145
ASPILL	1.0000	0.0000	1.6743	2.6747	21.5196	5.2646
ASPILN	1.0000	0.0000	1.6747	2.6665	21.3144	5.2582
ASPNLH	1.0000	0.0000	1.7308	2.9501	29.5780	5.4763
ASPNTV	1.0000	0.0000	1.7027	2.9487	29.5296	5.4752
ASPSHL	1.0000	0.0000	1.7541	2.8164	25.3474	5.3735
ASPTTI	1.0000	0.0000	1.6793	2.9690	30.2293	5.4908
ASQGDN	1.0000	0.0000	1.7194	3.0708	33.9959	5.5690
ASQKTE	1.0000	0.0000	1.6868	3.0120	31.7673	5.5238
ASQNRS	1.0000	0.0000	1.7297	2.7132	22.4986	5.2942
ASRGNM	1.0000	0.0000	1.7932	3.4639	53.4809	5.8712
ASRKRQ	1.0000	0.0000	1.7218	3.2778	43.1562	5.7281
ASRKVF	1.0000	0.0000	1.7511	3.4452	52.3379	5.8567
ASRLWG	1.0000	0.0000	1.9173	4.0989	111.1310	6.3593
ASRNAA	1.0000	0.0000	1.7143	3.0568	33.4500	5.5582
ASRSLS	1.0000	0.0000	1.7081	2.3331	14.4844	5.0020
ASSDSV	1.0000	0.0000	1.7360	2.5342	18.2907	5.1566
ASSEPG	1.0000	0.0000	1.7399	2.8662	26.8464	5.4117
ASSEQQ	1.0000	0.0000	1.7343	2.8534	26.4533	5.4019
ASSHDR	1.0000	0.0000	1.7922	3.1232	36.1114	5.6092
ASSHFG	1.0000	0.0000	1.8436	3.3791	48.5049	5.8060
ASSKNS	1.0000	0.0000	1.6730	2.1424	11.5980	4.8554
ASSKQK	1.0000	0.0000	1.7055	2.6549	21.0321	5.2494
ASSKSA	1.0000	0.0000	1.7052	2.3746	15.1998	5.0339
ASSTTS	1.0000	0.0000	1.6962	2.3290	14.4156	4.9989
ASSVGV	1.0000	0.0000	1.7965	3.1729	38.2432	5.6475
ASSVNY	1.0000	0.0000	1.7935	3.0047	31.5018	5.5182
ASTDAS	1.0000	0.0000	1.7126	2.7201	22.6785	5.2995
ASTDIY	1.0000	0.0000	1.7429	3.3393	46.3282	5.7754
ASTPIV	1.0000	0.0000	1.7042	3.1491	37.2082	5.6292
ASTRTI	1.0000	0.0000	1.6978	3.1035	35.3014	5.5941
ASTRYD	1.0000	0.0000	1.7578	3.4456	52.3620	5.8570
ASTYQY	1.0000	0.0000	1.8094	3.7304	72.6949	6.0760
ASVAHL	1.0000	0.0000	1.7680	3.3457	46.6734	5.7803
ASVFTS	1.0000	0.0000	1.7741	3.0360	32.6596	5.5423
ASVLDL	1.0000	0.0000	1.6994	2.8182	25.4008	5.3749
ASVPVS	1.0000	0.0000	1.7637	2.9951	31.1532	5.5108
ASVSSK	1.0000	0.0000	1.7268	2.4779	17.1342	5.1133
ASVTYQ	1.0000	0.0000	1.7707	3.5486	58.9595	5.9362
ASWNDI	1.0000	0.0000	1.8678	3.8150	80.1346	6.1410
ASYLRN	1.0000	0.0000	1.7608	3.1179	35.8920	5.6052
ASYVDQ	1.0000	0.0000	1.7719	3.5737	60.6910	5.9555
ASYVKS	1.0000	0.0000	1.7990	3.1289	36.3522	5.6137
ATAESK	1.0000	0.0000	1.6835	2.9896	30.9560	5.5066
ATANGD	1.0000	0.0000	1.6516	3.3375	46.2331	5.7740
ATDHAT	1.0000	0.0000	1.6440	3.6270	64.5371	5.9965
ATEESL	1.0000	0.0000	1.6804	2.8336	25.8551	5.3867
ATEFPQ	1.0000	0.0000	1.6273	3.5869	61.6244	5.9657
ATESVQ	1.0000	0.0000	1.7126	3.2234	40.5339	5.6863
ATFSGG	1.0000	0.0000	1.7618	3.5342	57.9906	5.9252
ATFSLV	1.0000	0.0000	1.7393	3.1780	38.4701	5.6514
ATFTAI	1.0000	0.0000	1.6276	3.5560	59.4679	5.9419
ATFTIT	1.0000	0.0000	1.6292	3.4792	54.4301	5.8829
ATGSTR	1.0000	0.0000	1.7208	3.2531	41.9453	5.7091
ATHDIK	1.0000	0.0000	1.6471	3.5639	60.0121	5.9480
ATHSFT	1.0000	0.0000	1.7653	3.4737	54.0891	5.8787
ATIEVV	1.0000	0.0000	1.6243	3.6383	65.3811	6.0052
ATIIFS	1.0000	0.0000	1.7180	3.2350	41.0819	5.6952
ATILSK	1.0000	0.0000	1.6745	2.7739	24.1320	5.3408
ATKYSS	1.0000	0.0000	1.7658	2.9488	29.5333	5.4752
ATNDDM	1.0000	0.0000	1.6817	3.4575	53.0881	5.8662
ATNDEP	1.0000	0.0000	1.6303	3.1196	35.9634	5.6065
ATNIRS	1.0000	0.0000	1.7005	2.9481	29.5076	5.4747
ATNKEK	1.0000	0.0000	1.6282	3.0152	31.8849	5.5263
ATNTTS	1.0000	0.0000	1.6725	2.7519	23.5259	5.3239
ATNVIT	1.0000	0.0000	1.6470	3.2661	42.5788	5.7191
ATPYIR	1.0000	0.0000	1.6517	3.7713	76.2017	6.1074
ATQDHI	1.0000	0.0000	1.6417	3.6944	69.7468	6.0483
ATQGAS	1.0000	0.0000	1.7196	3.2779	43.1653	5.7282
ATQSVR	1.0000	0.0000	1.7277	3.3379	46.2522	5.7743
ATRMDY	1.0000	0.0000	1.6806	4.1009	111.3869	6.3608
ATRPNE	1.0000	0.0000	1.6425	3.2457	41.5906	5.7034
ATRSGS	1.0000	0.0000	1.7585	2.9639	30.0528	5.4869
ATSAYQ	1.0000	0.0000	1.7548	3.4453	52.3468	5.8569
ATSGKL	1.0000	0.0000	1.7004	2.9235	28.6814	5.4558
ATSSIY	1.0000	0.0000	1.7764	3.0250	32.2479	5.5338
ATSTAM	1.0000	0.0000	1.7458	3.3504	46.9235	5.7839
ATTALQ	1.0000	0.0000	1.6363	3.2254	40.6281	5.6878
ATTEMK	1.0000	0.0000	1.6557	3.5681	60.3049	5.9513
ATTNHK	1.0000	0.0000	1.6738	3.3384	46.2803	5.7747
ATTTAE	1.0000	0.0000	1.6110	3.3100	44.7887	5.7528
ATTYRT	1.0000	0.0000	1.6567	3.7096	70.9724	6.0600
ATVISK	1.0000	0.0000	1.7014	3.1011	35.2050	5.5923
ATVYKN	1.0000	0.0000	1.6967	3.5518	59.1775	5.9387
AVANSV	1.0000	0.0000	1.7375	3.1889	38.9551	5.6598
AVDDST	1.0000	0.0000	1.7030	3.1376	36.7193	5.6204
AVDQLD	1.0000	0.0000	1.6485	3.3789	48.4911	5.8058
AVDTPD	1.0000	0.0000	1.6191	3.4435	52.2394	5.8555
AVFIRD	1.0000	0.0000	1.6280	3.8356	82.0634	6.1569
AVFYNK	1.0000	0.0000	1.7177	3.7896	77.8221	6.1215
AVIAYD	1.0000	0.0000	1.6471	3.8854	86.9012	6.1951
AVIPER	1.0000	0.0000	1.6199	3.6262	64.4747	5.9959
AVISLK	1.0000	0.0000	1.7027	2.9540	29.7096	5.4792
AVKNVN	1.0000	0.0000	1.6800	3.2145	40.1231	5.6795
AVKRIA	1.0000	0.0000	1.6250	3.6183	63.8922	5.9898
AVLKCR	1.0000	0.0000	1.7753	4.0507	105.1241	6.3222
AVLLVP	1.0000	0.0000	1.6770	3.2791	43.2230	5.7291
AVLPHP	1.0000	0.0000	1.6844	3.5915	61.9516	5.9693
AVLPTN	1.0000	0.0000	1.6585	3.0907	34.7853	5.5843
AVNAET	1.0000	0.0000	1.6497	3.3347	46.0810	5.7718
AVNENR	1.0000	0.0000	1.6775	3.2536	41.9725	5.7095
AVNKAT	1.0000	0.0000	1.6499	3.2667	42.6092	5.7196
AVNLSH	1.0000	0.0000	1.7592	3.1135	35.7108	5.6018
AVNNAN	1.0000	0.0000	1.6732	2.9871	30.8668	5.5047
AVPTNK	1.0000	0.0000	1.6463	3.2066	39.7580	5.6734
AVQPLD	1.0000	0.0000	1.6485	3.3705	48.0254	5.7994
AVSLVQ	1.0000	0.0000	1.7396	3.2196	40.3588	5.6834
AVSNAP	1.0000	0.0000	1.7122	3.0256	32.2670	5.5342
AVTIII	1.0000	0.0000	1.6174	3.5114	56.4913	5.9077
AVTNTN	1.0000	0.0000	1.6592	3.0657	33.7953	5.5651
AVYKHE	1.0000	0.0000	1.6813	4.0726	107.8052	6.3390
AWNEPT	1.0000	0.0000	1.8035	4.0875	109.6738	6.3504
AWPPEV	1.0000	0.0000	1.7780	4.4398	164.5349	6.6212
AWQIQH	1.0000	0.0000	1.7864	4.7616	238.3312	6.8686
AWTSIN	1.0000	0.0000	1.8646	3.7899	77.8489	6.1217
AYASKV	1.0000	0.0000	1.7673	3.4949	55.4246	5.8950
AYDDDL	1.0000	0.0000	1.6781	3.4866	54.8962	5.8886
AYDGQT	1.0000	0.0000	1.6535	3.8773	86.0946	6.1889
AYEINS	1.0000	0.0000	1.7490	3.1955	39.2514	5.6648
AYGYNN	1.0000	0.0000	1.7738	3.8040	79.1242	6.1325
AYKTLG	1.0000	0.0000	1.6961	3.5745	60.7480	5.9562
AYLLSF	1.0000	0.0000	1.7784	3.2127	40.0393	5.6781
AYNLNT	1.0000	0.0000	1.7013	3.1004	35.1744	5.5917
AYPDAE	1.0000	0.0000	1.6463	3.7138	71.3177	6.0632
AYPGRH	1.0000	0.0000	1.6628	4.2495	132.1691	6.4750
AYPLMP	1.0000	0.0000	1.7255	3.8110	79.7642	6.1379
AYPLYN	1.0000	0.0000	1.7517	3.6344	65.0905	6.0022
AYPRKQ	1.0000	0.0000	1.6560	3.7943	78.2511	6.1251
AYQINN	1.0000	0.0000	1.7068	3.3917	49.2135	5.8157
AYSIKQ	1.0000	0.0000	1.7503	3.3822	48.6755	5.8083
AYSNKR	1.0000	0.0000	1.7601	3.2338	41.0224	5.6943
AYVTRH	1.0000	0.0000	1.6666	4.2183	127.5045	6.4510
AYYSDK	1.0000	0.0000	1.8012	3.6250	64.3859	5.9950
CAALQH	1.0000	0.0000	1.7922	4.2554	133.0616	6.4795
CAANNL	1.0000	0.0000	1.7808	3.5166	56.8286	5.9117
CAKIVR	1.0000	0.0000	1.7296	4.2428	131.1507	6.4698
CAKPTL	1.0000	0.0000	1.7503	3.7361	73.1765	6.0804
CANFAA	1.0000	0.0000	1.7780	4.1338	115.6800	6.3860
CANKVH	1.0000	0.0000	1.8104	4.2198	127.7274	6.4522
CAPLNL	1.0000	0.0000	1.7722	3.4648	53.5363	5.8718
CAPTTA	1.0000	0.0000	1.7221	3.9913	98.1785	6.2765
CAQEAT	1.0000	0.0000	1.7175	4.1106	112.6276	6.3682
CASQKT	1.0000	0.0000	1.8202	3.6766	68.3309	6.0347
CATSGK	1.0000	0.0000	1.8378	3.7719	76.2571	6.1079
CCANKV	1.0000	0.0000	1.8978	4.5925	196.1712	6.7386
CCLEGY	1.0000	0.0000	1.9283	4.9683	302.3659	7.0274
CDAQSP	1.0000	0.0000	1.8247	3.7497	74.3350	6.0909
CDDSEQ	1.0000	0.0000	1.8207	3.7180	71.6666	6.0665
CDIRGL	1.0000	0.0000	1.7724	4.0896	109.9477	6.3521
CDLIKR	1.0000	0.0000	1.7604	3.8638	84.7739	6.1786
CDNNRF	1.0000	0.0000	1.8122	3.9242	90.8755	6.2249
CDNSNL	1.0000	0.0000	1.7879	3.0989	35.1162	5.5906
CDPIFQ	1.0000	0.0000	1.7294	4.2448	131.4541	6.4714
CDYFPQ	1.0000	0.0000	1.7535	4.5617	189.3464	6.7150
CEAHKR	1.0000	0.0000	1.7519	4.3831	154.1441	6.5777
CEDLEK	1.0000	0.0000	1.7487	3.7411	73.5975	6.0842
CEDYDH	1.0000	0.0000	1.7724	4.5984	197.5183	6.7432
CEGLSH	1.0000	0.0000	1.9016	3.9446	93.0311	6.2406
CEGRYD	1.0000	0.0000	1.7438	4.5904	195.7081	6.7370
CEGSQT	1.0000	0.0000	1.8449	3.8623	84.6233	6.1774
CEIVLG	1.0000	0.0000	1.7758	4.1301	115.1922	6.3832
CELPDF	1.0000	0.0000	1.7723	3.9902	98.0458	6.2756
CELYTF	1.0000	0.0000	1.8190	4.3102	141.7330	6.5216
CENNQP	1.0000	0.0000	1.7735	3.6628	67.2513	6.0240
CEPAEL	1.0000	0.0000	1.7506	3.8408	82.5533	6.1608
CEQPYF	1.0000	0.0000	1.7511	4.5733	191.8912	6.7239
CESSKM	1.0000	0.0000	1.9100	3.6144	63.6028	5.9868
CEWIIN	1.0000	0.0000	1.9375	4.7852	244.8914	6.8867
CFLANG	1.0000	0.0000	1.8204	4.0275	102.3575	6.3044
CFLIGF	1.0000	0.0000	1.7992	4.3889	155.1723	6.5821
CFLKMK	1.0000	0.0000	1.8282	4.2153	127.0665	6.4487
CFLTCT	1.0000	0.0000	1.9014	4.6129	200.8281	6.7543
CFMMAE	1.0000	0.0000	1.7527	4.9048	281.0440	6.9786
CFSLSM	1.0000	0.0000	1.9487	3.6995	70.1590	6.0523
CFSYLF	1.0000	0.0000	1.9574	4.2221	128.0658	6.4539
CGESRI	1.0000	0.0000	1.8564	3.9592	94.6177	6.2519
CGNFNV	1.0000	0.0000	1.8368	4.1225	114.1867	6.3774
CGQDLL	1.0000	0.0000	1.7915	3.8456	83.0085	6.1645
CGRVGT	1.0000	0.0000	1.7186	4.5413	184.9489	6.6993
CGTYEN	1.0000	0.0000	1.8159	4.2587	133.5699	6.4820
CHAPDM	1.0000	0.0000	1.7693	4.6345	205.8972	6.7709
CHFWNS	1.0000	0.0000	2.1291	4.9358	291.2682	7.0025
CHGLKR	1.0000	0.0000	1.8139	4.3170	142.8411	6.5268
CHHHAS	1.0000	0.0000	1.9786	4.5946	196.6379	6.7402
CHIYDP	1.0000	0.0000	1.7728	4.5983	197.4904	6.7431
CHKNVT	1.0000	0.0000	1.8107	4.1430	116.9119	6.3931
CHKSRP	1.0000	0.0000	1.8815	3.9972	98.8393	6.2810
CHNRRS	1.0000	0.0000	1.9127	4.0075	100.0190	6.2889
CHPLVT	1.0000	0.0000	1.8033	4.1993	124.7393	6.4364
CHRELE	1.0000	0.0000	1.7969	4.2271	128.8001	6.4578
CIDTLC	1.0000	0.0000	1.8775	4.4452	165.5682	6.6254
CIGKKY	1.0000	0.0000	1.7763	4.3599	150.0737	6.5598
CINAIN	1.0000	0.0000	1.7734	3.6768	68.3487	6.0348
CIPDQI	1.0000	0.0000	1.7180	4.0520	105.2819	6.3232
CIPEGP	1.0000	0.0000	1.7268	4.1307	115.2633	6.3836
CIPLDT	1.0000	0.0000	1.7477	3.7606	75.2714	6.0992
CIPNDK	1.0000	0.0000	1.7508	3.7211	71.9214	6.0688
CIPNYE	1.0000	0.0000	1.8015	4.1258	114.6269	6.3799
CIQKYP	1.0000	0.0000	1.7613	4.3126	142.1201	6.5234
CIVASG	1.0000	0.0000	1.8655	4.0282	102.4411	6.3049
CKETIK	1.0000	0.0000	1.7275	3.8401	82.4872	6.1603
CKGPNE	1.0000	0.0000	1.7696	3.8823	86.5906	6.1927
CKLNFA	1.0000	0.0000	1.7987	3.8017	78.9209	6.1308
CKPWSV	1.0000	0.0000	2.0342	4.6904	219.5746	6.8139
CKSRQA	1.0000	0.0000	1.8401	3.8279	81.3315	6.1509
CKTINS	1.0000	0.0000	1.8034	3.3901	49.1198	5.8144
CKYRLE	1.0000	0.0000	1.8094	4.1924	123.7548	6.4311
CLAKNS	1.0000	0.0000	1.8027	3.2748	43.0098	5.7258
CLDATF	1.0000	0.0000	1.7743	4.0135	100.7196	6.2936
CLDLLP	1.0000	0.0000	1.7643	3.4214	50.9235	5.8385
CLDPKR	1.0000	0.0000	1.7597	3.8356	82.0628	6.1569
CLDTLI	1.0000	0.0000	1.7616	3.5967	62.3236	5.9732
CLDYEL	1.0000	0.0000	1.8215	3.9504	93.6583	6.2451
CLEGYD	1.0000	0.0000	1.8102	4.2921	138.8087	6.5077
CLENAV	1.0000	0.0000	1.7893	3.8120	79.8608	6.1387
CLFNNM	1.0000	0.0000	1.8710	3.9670	95.4634	6.2578
CLIVNS	1.0000	0.0000	1.8337	3.4543	52.8917	5.8638
CLKFKA	1.0000	0.0000	1.7784	3.9259	91.0534	6.2263
CLLDLS	1.0000	0.0000	1.7876	3.1155	35.7937	5.6034
CLLNTV	1.0000	0.0000	1.7889	3.5513	59.1466	5.9383
CLPGTM	1.0000	0.0000	1.8137	4.2513	132.4454	6.4764
CLSLHS	1.0000	0.0000	1.8717	3.2770	43.1196	5.7275
CLVSTP	1.0000	0.0000	1.8322	3.5815	61.2385	5.9615
CMFGVS	1.0000	0.0000	1.9507	4.5105	178.4914	6.6756
CNAILT	1.0000	0.0000	1.7685	3.6402	65.5205	6.0066
CNASST	1.0000	0.0000	1.8283	3.1641	37.8550	5.6407
CNESAT	1.0000	0.0000	1.8160	3.4899	55.1074	5.8911
CNFEQP	1.0000	0.0000	1.7785	4.0560	105.7696	6.3263
CNFIAY	1.0000	0.0000	1.8197	4.3870	154.8382	6.5807
CNHHEL	1.0000	0.0000	1.8658	4.2124	126.6358	6.4464
CNMEAF	1.0000	0.0000	1.8211	4.3831	154.1428	6.5777
CNNSTT	1.0000	0.0000	1.7945	3.2209	40.4200	5.6844
CNPSNQ	1.0000	0.0000	1.8133	3.3369	46.2026	5.7736
CNQWIP	1.0000	0.0000	1.9408	4.8195	254.7608	6.9131
CNSFSE	1.0000	0.0000	1.8711	3.3617	47.5411	5.7926
CNSFTG	1.0000	0.0000	1.8773	3.8087	79.5562	6.1362
CNSLNP	1.0000	0.0000	1.7865	3.0905	34.7787	5.5842
CNTLVS	1.0000	0.0000	1.8273	3.4093	50.2207	5.8292
CNTNFR	1.0000	0.0000	1.8114	3.8991	88.2836	6.2056
CPCSNH	1.0000	0.0000	2.0257	4.4231	161.4055	6.6084
CPDINQ	1.0000	0.0000	1.7554	3.8516	83.5861	6.1691
CPFAIT	1.0000	0.0000	1.7331	4.1972	124.4501	6.4348
CPKSND	1.0000	0.0000	1.8026	3.3870	48.9449	5.8120
CPLTRG	1.0000	0.0000	1.7741	4.0363	103.3965	6.3111
CPNNAL	1.0000	0.0000	1.7734	3.4565	53.0277	5.8655
CPNSLN	1.0000	0.0000	1.7865	3.0905	34.7787	5.5842
CPQAVN	1.0000	0.0000	1.7700	4.0384	103.6512	6.3127
CPRWVK	1.0000	0.0000	1.9001	5.1307	364.5587	7.1523
CPSLAK	1.0000	0.0000	1.8097	3.4470	52.4481	5.8581
CPSNSP	1.0000	0.0000	1.8198	3.1207	36.0100	5.6074
CPSRVQ	1.0000	0.0000	1.8584	3.9791	96.8069	6.2671
CPTIAK	1.0000	0.0000	1.7252	3.9282	91.2967	6.2280
CPYEVV	1.0000	0.0000	1.7457	4.5965	197.0744	6.7417
CPYPLY	1.0000	0.0000	1.8439	4.4311	162.9035	6.6146
CQEGLS	1.0000	0.0000	1.8514	3.7152	71.4331	6.0643
CQFIVF	1.0000	0.0000	1.7145	4.6208	202.6717	6.7604
CQGSNA	1.0000	0.0000	1.8583	3.7470	74.1005	6.0887
CQSKNS	1.0000	0.0000	1.8282	3.1552	37.4720	5.6339
CQVINS	1.0000	0.0000	1.8506	3.7007	70.2511	6.0531
CQVTQG	1.0000	0.0000	1.7203	4.3941	156.1059	6.5861
CRELMS	1.0000	0.0000	1.9018	3.9388	92.4204	6.2362
CRLNLS	1.0000	0.0000	1.8122	3.2333	41.0010	5.6939
CRLNRK	1.0000	0.0000	1.7929	3.7896	77.8224	6.1215
CRNCGE	1.0000	0.0000	1.8977	4.7493	234.9869	6.8591
CRNYSE	1.0000	0.0000	1.9021	3.9262	91.0862	6.2265
CRQIDK	1.0000	0.0000	1.7275	4.1102	112.5867	6.3679
CRSLKR	1.0000	0.0000	1.8458	3.6558	66.7149	6.0187
CRTPTA	1.0000	0.0000	1.7266	4.0657	106.9591	6.3337
CSDNPK	1.0000	0.0000	1.8026	3.3870	48.9449	5.8120
CSEEAQ	1.0000	0.0000	1.8275	3.7813	77.0872	6.1151
CSEHHT	1.0000	0.0000	1.9227	4.2258	128.6079	6.4568
CSEKDN	1.0000	0.0000	1.8053	3.4070	50.0842	5.8274
CSELLN	1.0000	0.0000	1.7897	3.1188	35.9305	5.6059
CSEVMI	1.0000	0.0000	1.9009	4.1598	119.2006	6.4060
CSEYSS	1.0000	0.0000	1.9160	3.3521	47.0189	5.7852
CSHVLR	1.0000	0.0000	1.9169	4.0446	104.3914	6.3175
CSKQVV	1.0000	0.0000	1.8627	3.9600	94.6983	6.2524
CSLLDT	1.0000	0.0000	1.7973	3.2626	42.4102	5.7164
CSMGKL	1.0000	0.0000	1.9051	3.9142	89.8347	6.2173
CSNDSF	1.0000	0.0000	1.8690	3.3501	46.9101	5.7837
CSNHIS	1.0000	0.0000	1.8950	3.4608	53.2926	5.8688
CSQCPS	1.0000	0.0000	2.0078	4.0600	106.2542	6.3293
CSSDYE	1.0000	0.0000	1.9171	3.6664	67.5309	6.0268
CSSRKP	1.0000	0.0000	1.8547	3.3794	48.5175	5.8062
CSTEGF	1.0000	0.0000	1.8709	4.0008	99.2587	6.2838
CSTERT	1.0000	0.0000	1.8257	3.7197	71.8078	6.0678
CSTNYA	1.0000	0.0000	1.8844	3.8151	80.1459	6.1411
CSTSAM	1.0000	0.0000	1.9217	3.6857	69.0515	6.0417
CTADTF	1.0000	0.0000	1.7367	4.1606	119.3144	6.4067
CTDEQE	1.0000	0.0000	1.7202	4.0187	101.3262	6.2976
CTEQGN	1.0000	0.0000	1.7717	3.9960	98.7103	6.2801
CTHRKV	1.0000	0.0000	1.7599	4.4496	166.4172	6.6288
CTIIKE	1.0000	0.0000	1.7240	3.9163	90.0548	6.2189
CTKQAS	1.0000	0.0000	1.8202	3.6766	68.3309	6.0347
CTSQNQ	1.0000	0.0000	1.8296	3.5749	60.7740	5.9564
CTSTEP	1.0000	0.0000	1.8061	3.5852	61.5039	5.9644
CTTDKN	1.0000	0.0000	1.7484	3.6594	66.9856	6.0214
CTTNGL	1.0000	0.0000	1.7844	3.7129	71.2462	6.0625
CTTNSI	1.0000	0.0000	1.8065	3.4213	50.9204	5.8384
CTVTNL	1.0000	0.0000	1.7817	3.6984	70.0700	6.0514
CVDFRS	1.0000	0.0000	1.8838	4.1260	114.6488	6.3801
CVDPNQ	1.0000	0.0000	1.7689	3.9867	97.6592	6.2730
CVMIID	1.0000	0.0000	1.7497	4.4823	172.8026	6.6539
CVNRDL	1.0000	0.0000	1.7987	3.8748	85.8499	6.1870
CVNTEP	1.0000	0.0000	1.7658	3.8991	88.2813	6.2056
CVQGMS	1.0000	0.0000	1.9277	4.3719	152.1774	6.5691
CVQRSD	1.0000	0.0000	1.8589	3.9875	97.7451	6.2736
CVSPVQ	1.0000	0.0000	1.8637	4.0080	100.0795	6.2893
CVVQSI	1.0000	0.0000	1.8655	4.0362	103.3856	6.3110
CYCIPL	1.0000	0.0000	1.9239	4.7987	248.7458	6.8971
DAAGAR	1.0000	0.0000	1.6180	3.7210	71.9143	6.0688
DADPAI	1.0000	0.0000	1.6088	3.3852	48.8465	5.8107
DADSVD	1.0000	0.0000	1.7048	3.1628	37.7986	5.6397
DAECPK	1.0000	0.0000	1.7240	3.9451	93.0881	6.2410
DAEKAQ	1.0000	0.0000	1.6140	3.4031	49.8636	5.8244
DAFKSD	1.0000	0.0000	1.7128	3.1641	37.8560	5.6407
DAFPSS	1.0000	0.0000	1.7475	2.8978	27.8450	5.4360
DAGFCI	1.0000	0.0000	1.7266	4.4002	157.2066	6.5908
DAHDTE	1.0000	0.0000	1.6425	3.6120	63.4323	5.9850
DAHKKN	1.0000	0.0000	1.6748	3.3323	45.9552	5.7700
DAHTPI	1.0000	0.0000	1.6427	3.6119	63.4234	5.9849
DAIFSG	1.0000	0.0000	1.7417	3.4097	50.2446	5.8295
DAIGGM	1.0000	0.0000	1.6522	4.0219	101.6944	6.3000
DAINVI	1.0000	0.0000	1.6482	3.3362	46.1616	5.7730
DAIQQQ	1.0000	0.0000	1.6099	3.5643	60.0386	5.9483
DAKHLA	1.0000	0.0000	1.6750	3.4487	52.5494	5.8594
DAKLEF	1.0000	0.0000	1.6551	3.3177	45.1878	5.7588
DAKTET	1.0000	0.0000	1.6109	3.2270	40.7047	5.6891
DAKYSA	1.0000	0.0000	1.7454	3.3399	46.3613	5.7759
DALEKT	1.0000	0.0000	1.6278	3.0799	34.3536	5.5760
DALHPP	1.0000	0.0000	1.6711	3.4366	51.8224	5.8501
DALKSQ	1.0000	0.0000	1.6855	2.8533	26.4500	5.4018
DALSGM	1.0000	0.0000	1.7731	3.3461	46.6921	5.7806
DALSLF	1.0000	0.0000	1.7114	2.8759	27.1503	5.4192
DALVKN	1.0000	0.0000	1.6582	3.0678	33.8799	5.5667
DAMLSI	1.0000	0.0000	1.7476	3.1965	39.2981	5.6656
DANGIQ	1.0000	0.0000	1.6539	3.4049	49.9668	5.8258
DANKDN	1.0000	0.0000	1.6386	2.9046	28.0634	5.4412
DAQDLT	1.0000	0.0000	1.6336	3.1988	39.4019	5.6674
DAQKEN	1.0000	0.0000	1.6367	3.1709	38.1532	5.6459
DAQRNF	1.0000	0.0000	1.6690	3.5544	59.3575	5.9407
DAQSES	1.0000	0.0000	1.7220	2.7793	24.2826	5.3449
DAQSPP	1.0000	0.0000	1.6899	3.0652	33.7758	5.5647
DAQYLS	1.0000	0.0000	1.7545	3.2465	41.6270	5.7040
DARKDH	1.0000	0.0000	1.6503	3.6953	69.8168	6.0490
DARKHT	1.0000	0.0000	1.6523	3.6702	67.8252	6.0297
DARVNH	1.0000	0.0000	1.6942	3.7261	72.3379	6.0727
DARYPT	1.0000	0.0000	1.6529	3.7514	74.4796	6.0922
DASAVI	1.0000	0.0000	1.7121	3.2343	41.0490	5.6947
DASDSN	1.0000	0.0000	1.6930	2.5130	17.8457	5.1403
DASNNR	1.0000	0.0000	1.6948	2.7728	24.1020	5.3400
DASQGD	1.0000	0.0000	1.7160	3.2514	41.8627	5.7078
DASRKR	1.0000	0.0000	1.7135	3.2036	39.6216	5.6711
DASTRT	1.0000	0.0000	1.6958	3.0836	34.5026	5.5789
DASWND	1.0000	0.0000	1.8649	3.7951	78.3237	6.1257
DATFTA	1.0000	0.0000	1.6282	3.5362	58.1237	5.9267
DATIIF	1.0000	0.0000	1.6259	3.5493	59.0082	5.9368
DATILS	1.0000	0.0000	1.6800	2.8302	25.7555	5.3841
DAVANS	1.0000	0.0000	1.7131	3.0339	32.5803	5.5407
DAVIAY	1.0000	0.0000	1.6471	3.8854	86.9012	6.1951
DAWQIQ	1.0000	0.0000	1.7677	4.4581	168.0393	6.6353
DCCANK	1.0000	0.0000	1.8848	4.4375	164.1134	6.6195
DCGRIK	1.0000	0.0000	1.7346	4.2055	125.6432	6.4412
DCHKSR	1.0000	0.0000	1.8821	4.0055	99.7972	6.2875
DCIGKK	1.0000	0.0000	1.7394	4.0231	101.8329	6.3009
DCNPSN	1.0000	0.0000	1.8004	3.2628	42.4190	5.7166
DCPNNA	1.0000	0.0000	1.7696	3.6288	64.6671	5.9979
DCRLNL	1.0000	0.0000	1.7855	3.5476	58.8920	5.9355
DCRQID	1.0000	0.0000	1.7191	4.1666	120.1371	6.4113
DCSEKD	1.0000	0.0000	1.8073	3.5875	61.6641	5.9661
DCSTER	1.0000	0.0000	1.8277	3.7448	73.9163	6.0871
DCVQGM	1.0000	0.0000	1.7341	4.6862	218.5189	6.8106
DDAHDT	1.0000	0.0000	1.6429	3.6004	62.5908	5.9761
DDAKYS	1.0000	0.0000	1.7396	3.2882	43.6791	5.7361
DDCRLN	1.0000	0.0000	1.7792	3.7198	71.8171	6.0679
DDDAHD	1.0000	0.0000	1.6412	3.6256	64.4288	5.9954
DDDLSN	1.0000	0.0000	1.6651	2.6033	19.8122	5.2097
DDDQSP	1.0000	0.0000	1.6848	3.0218	32.1290	5.5314
DDFIDN	1.0000	0.0000	1.6545	3.3223	45.4295	5.7623
DDFYTK	1.0000	0.0000	1.6707	3.7383	73.3601	6.0820
DDGGQR	1.0000	0.0000	1.6261	3.8094	79.6239	6.1367
DDGSRG	1.0000	0.0000	1.7424	3.4210	50.9034	5.8382
DDHRQI	1.0000	0.0000	1.6419	3.7939	78.2169	6.1248
DDIDAF	1.0000	0.0000	1.6248	3.5546	59.3682	5.9408
DDIMAF	1.0000	0.0000	1.6581	3.8957	87.9400	6.2030
DDKIIT	1.0000	0.0000	1.6094	3.2285	40.7759	5.6902
DDKLNL	1.0000	0.0000	1.6304	2.6889	21.8747	5.2755
DDLADL	1.0000	0.0000	1.6388	2.9775	30.5279	5.4973
DDLKDF	1.0000	0.0000	1.6515	3.2544	42.0082	5.7101
DDLKDK	1.0000	0.0000	1.6224	2.9853	30.8040	5.5033
DDLSND	1.0000	0.0000	1.6651	2.6033	19.8122	5.2097
DDMLDA	1.0000	0.0000	1.6790	3.4909	55.1716	5.8919
DDNGSS	1.0000	0.0000	1.7167	2.6307	20.4510	5.2307
DDNHNS	1.0000	0.0000	1.7245	2.8985	27.8673	5.4366
DDNKIK	1.0000	0.0000	1.6256	2.9969	31.2177	5.5122
DDNLNV	1.0000	0.0000	1.6598	2.8920	27.6573	5.4315
DDNPSD	1.0000	0.0000	1.6728	2.7672	23.9453	5.3356
DDNSFP	1.0000	0.0000	1.7101	2.9798	30.6086	5.4991
DDPDSK	1.0000	0.0000	1.6711	2.8913	27.6373	5.4311
DDPESF	1.0000	0.0000	1.7108	3.1720	38.2014	5.6468
DDPKSR	1.0000	0.0000	1.6894	3.0174	31.9661	5.5280
DDPSNN	1.0000	0.0000	1.6643	2.5866	19.4338	5.1968
DDPVGL	1.0000	0.0000	1.6583	3.4141	50.4984	5.8329
DDQSPN	1.0000	0.0000	1.6836	2.8413	26.0860	5.3926
DDRDNL	1.0000	0.0000	1.6508	3.0436	32.9469	5.5481
DDSEQK	1.0000	0.0000	1.6828	2.9854	30.8078	5.5034
DDSLGS	1.0000	0.0000	1.7167	2.6390	20.6479	5.2371
DDSLIV	1.0000	0.0000	1.7009	2.9586	29.8697	5.4828
DDSRTS	1.0000	0.0000	1.7184	2.7428	23.2807	5.3169
DDSSLT	1.0000	0.0000	1.6803	2.4444	16.4825	5.0876
DDSTCP	1.0000	0.0000	1.8071	3.5988	62.4701	5.9748
DDSTDL	1.0000	0.0000	1.6703	2.7587	23.7123	5.3291
DDTEPL	1.0000	0.0000	1.6245	3.0762	34.2067	5.5731
DDTRAN	1.0000	0.0000	1.6423	3.2425	41.4366	5.7010
DDTSAA	1.0000	0.0000	1.6862	3.0344	32.5970	5.5410
DDVGHI	1.0000	0.0000	1.6493	3.9181	90.2400	6.2203
DDVPQL	1.0000	0.0000	1.6462	3.3188	45.2471	5.7596
DDVSHA	1.0000	0.0000	1.7569	3.4663	53.6280	5.8730
DDVSIS	1.0000	0.0000	1.7309	2.8166	25.3539	5.3737
DDWYTQ	1.0000	0.0000	1.8116	4.6240	203.4218	6.7628
DDYGLM	1.0000	0.0000	1.7360	3.9454	93.1234	6.2413
DDYLVS	1.0000	0.0000	1.7625	3.2756	43.0480	5.7264
DEALLL	1.0000	0.0000	1.6419	2.8169	25.3604	5.3738
DEAPDI	1.0000	0.0000	1.6080	3.3451	46.6398	5.7798
DEAVTN	1.0000	0.0000	1.6470	3.2829	43.4150	5.7321
DEDHSQ	1.0000	0.0000	1.7394	3.3453	46.6515	5.7800
DEDSAQ	1.0000	0.0000	1.6925	3.0935	34.8982	5.5865
DEELAM	1.0000	0.0000	1.6794	3.5141	56.6654	5.9097
DEELKK	1.0000	0.0000	1.6240	3.0085	31.6392	5.5211
DEELLL	1.0000	0.0000	1.6369	2.7767	24.2121	5.3430
DEESTT	1.0000	0.0000	1.6742	2.9290	28.8659	5.4600
DEFQQA	1.0000	0.0000	1.6228	3.6946	69.7586	6.0485
DEGDNN	1.0000	0.0000	1.6607	3.0903	34.7675	5.5840
DEHEMT	1.0000	0.0000	1.6787	3.9131	89.7164	6.2164
DEIPRQ	1.0000	0.0000	1.6147	3.4936	55.3448	5.8940
DEIQIL	1.0000	0.0000	1.6331	3.2235	40.5402	5.6864
DEISGS	1.0000	0.0000	1.7357	2.8427	26.1281	5.3937
DEKAGA	1.0000	0.0000	1.6235	3.4984	55.6498	5.8977
DEKAIK	1.0000	0.0000	1.6126	3.2407	41.3541	5.6996
DEKIKY	1.0000	0.0000	1.6556	3.5258	57.4352	5.9187
DEKQDT	1.0000	0.0000	1.6124	3.2746	42.9979	5.7256
DELAYP	1.0000	0.0000	1.6783	3.4898	55.1002	5.8911
DELHFP	1.0000	0.0000	1.6921	3.6175	63.8310	5.9892
DELQKE	1.0000	0.0000	1.6317	3.1390	36.7784	5.6214
DELQSM	1.0000	0.0000	1.7501	3.2107	39.9454	5.6765
DELWGA	1.0000	0.0000	1.8188	4.2987	139.8699	6.5128
DEMGQG	1.0000	0.0000	1.6522	4.0361	103.3675	6.3109
DEMKLK	1.0000	0.0000	1.6775	3.3381	46.2620	5.7744
DEMRTQ	1.0000	0.0000	1.6524	3.7982	78.5985	6.1281
DENADF	1.0000	0.0000	1.6568	3.3658	47.7625	5.7957
DENKFA	1.0000	0.0000	1.6575	3.3094	44.7584	5.7524
DENQFR	1.0000	0.0000	1.6678	3.5143	56.6768	5.9099
DENRSL	1.0000	0.0000	1.6881	2.7410	23.2316	5.3155
DENSNN	1.0000	0.0000	1.6544	2.4260	16.1346	5.0734
DENTDL	1.0000	0.0000	1.6342	2.9040	28.0444	5.4408
DEPGTG	1.0000	0.0000	1.6305	3.5873	61.6488	5.9660
DEPNAI	1.0000	0.0000	1.6321	3.1646	37.8775	5.6411
DEPNFH	1.0000	0.0000	1.6952	3.6092	63.2247	5.9828
DEPSSM	1.0000	0.0000	1.7697	2.9862	30.8338	5.5040
DEPSVT	1.0000	0.0000	1.6975	3.0891	34.7224	5.5831
DEQEPD	1.0000	0.0000	1.6092	3.3593	47.4077	5.7907
DEQNKG	1.0000	0.0000	1.6521	3.2886	43.6978	5.7364
DEQQEM	1.0000	0.0000	1.6462	3.7829	77.2308	6.1164
DERQHA	1.0000	0.0000	1.6393	3.8374	82.2313	6.1582
DERTIA	1.0000	0.0000	1.6149	3.4545	52.9025	5.8639
DESISN	1.0000	0.0000	1.6893	2.4927	17.4315	5.1247
DESQAD	1.0000	0.0000	1.6925	3.0935	34.8982	5.5865
DESSSD	1.0000	0.0000	1.6972	2.3392	14.5865	5.0066
DESTAA	1.0000	0.0000	1.6874	3.0460	33.0359	5.5499
DESVNL	1.0000	0.0000	1.6938	2.7698	24.0197	5.3377
DETLHE	1.0000	0.0000	1.6693	3.3997	49.6654	5.8218
DETQHF	1.0000	0.0000	1.6548	3.8471	83.1569	6.1657
DETSDI	1.0000	0.0000	1.6774	2.9624	29.9995	5.4857
DEVASS	1.0000	0.0000	1.7380	2.8601	26.6587	5.4071
DFDLED	1.0000	0.0000	1.6516	3.3223	45.4311	5.7623
DFDVSA	1.0000	0.0000	1.7375	3.3754	48.2974	5.8031
DFERAT	1.0000	0.0000	1.6300	3.6473	66.0599	6.0121
DFEYLS	1.0000	0.0000	1.7759	3.3449	46.6261	5.7797
DFIDNA	1.0000	0.0000	1.6571	3.3740	48.2189	5.8021
DFIPLM	1.0000	0.0000	1.7000	3.6633	67.2934	6.0244
DFKGSE	1.0000	0.0000	1.7333	3.2934	43.9408	5.7401
DFKIIV	1.0000	0.0000	1.6371	3.6213	64.1120	5.9921
DFKSMS	1.0000	0.0000	1.8043	3.1392	36.7872	5.6216
DFKVCH	1.0000	0.0000	1.7614	4.5613	189.2541	6.7146
DFLQLV	1.0000	0.0000	1.6901	3.3676	47.8632	5.7971
DFMHFK	1.0000	0.0000	1.6944	4.2839	137.5136	6.5014
DFMSNI	1.0000	0.0000	1.7791	3.3492	46.8583	5.7830
DFNEGN	1.0000	0.0000	1.6910	3.3029	44.4265	5.7474
DFNMAK	1.0000	0.0000	1.7069	3.6389	65.4272	6.0057
DFPLQD	1.0000	0.0000	1.6557	3.3765	48.3572	5.8040
DFRSSA	1.0000	0.0000	1.7714	3.0323	32.5188	5.5394
DFSIKL	1.0000	0.0000	1.7074	2.9600	29.9151	5.4838
DFSPGS	1.0000	0.0000	1.7710	3.0155	31.8961	5.5265
DFSRSS	1.0000	0.0000	1.7644	2.6663	21.3111	5.2581
DFSSAG	1.0000	0.0000	1.7806	3.0756	34.1851	5.5727
DFSSIR	1.0000	0.0000	1.7661	3.0004	31.3452	5.5149
DFTNQA	1.0000	0.0000	1.6607	3.4032	49.8666	5.8245
DFTPLM	1.0000	0.0000	1.7004	3.6184	63.8960	5.9899
DFYLER	1.0000	0.0000	1.7056	3.7852	77.4348	6.1181
DFYTKS	1.0000	0.0000	1.7663	3.4240	51.0793	5.8405
DGAEEH	1.0000	0.0000	1.6454	3.8182	80.4315	6.1435
DGAKKP	1.0000	0.0000	1.6268	3.3704	48.0162	5.7992
DGARDH	1.0000	0.0000	1.6452	3.9211	90.5515	6.2226
DGDHKA	1.0000	0.0000	1.6549	3.7386	73.3891	6.0823
DGDLHY	1.0000	0.0000	1.7282	3.9078	89.1766	6.2124
DGDQMQ	1.0000	0.0000	1.6503	3.9292	91.3965	6.2288
DGEDSD	1.0000	0.0000	1.7030	3.1371	36.6966	5.6200
DGENQL	1.0000	0.0000	1.6665	3.1727	38.2336	5.6473
DGESFS	1.0000	0.0000	1.7740	3.0355	32.6394	5.5419
DGGQRD	1.0000	0.0000	1.6261	3.8094	79.6239	6.1367
DGICNF	1.0000	0.0000	1.7891	4.1679	120.3177	6.4123
DGIFNL	1.0000	0.0000	1.6895	3.3195	45.2813	5.7601
DGIPLC	1.0000	0.0000	1.7650	3.9552	94.1748	6.2488
DGIYNS	1.0000	0.0000	1.7690	3.3016	44.3583	5.7464
DGKGEA	1.0000	0.0000	1.6329	3.6161	63.7315	5.9882
DGKKMQ	1.0000	0.0000	1.6691	3.7423	73.6990	6.0851
DGLCSE	1.0000	0.0000	1.8405	3.6410	65.5866	6.0073
DGLFEP	1.0000	0.0000	1.6678	3.4834	54.6946	5.8861
DGLMIN	1.0000	0.0000	1.7161	3.4479	52.5060	5.8589
DGNDKK	1.0000	0.0000	1.6453	3.1465	37.0953	5.6272
DGNNPH	1.0000	0.0000	1.7084	3.3738	48.2083	5.8019
DGNTTI	1.0000	0.0000	1.6462	3.2288	40.7890	5.6905
DGPDCS	1.0000	0.0000	1.8362	3.7933	78.1609	6.1244
DGPVWA	1.0000	0.0000	1.7808	4.6060	199.2355	6.7490
DGQGRL	1.0000	0.0000	1.6705	3.6372	65.2950	6.0043
DGQTTE	1.0000	0.0000	1.6227	3.4752	54.1839	5.8799
DGRKSH	1.0000	0.0000	1.7685	3.4988	55.6720	5.8979
DGSRGQ	1.0000	0.0000	1.7496	3.4952	55.4423	5.8952
DGTCDA	1.0000	0.0000	1.7280	4.1425	116.8526	6.3928
DGTQGL	1.0000	0.0000	1.6643	3.4859	54.8559	5.8881
DGTSNN	1.0000	0.0000	1.6923	2.7393	23.1865	5.3142
DGVKSL	1.0000	0.0000	1.7214	3.0518	33.2605	5.5544
DGVSFE	1.0000	0.0000	1.7566	3.5047	56.0566	5.9025
DGYNII	1.0000	0.0000	1.6951	3.6357	65.1849	6.0032
DHAHEN	1.0000	0.0000	1.7135	3.7601	75.2307	6.0989
DHATNT	1.0000	0.0000	1.6736	3.3948	49.3863	5.8180
DHDCGR	1.0000	0.0000	1.7405	4.5456	185.8566	6.7026
DHENLR	1.0000	0.0000	1.7002	3.3587	47.3784	5.7903
DHFPLY	1.0000	0.0000	1.7353	3.9427	92.8291	6.2391
DHGGIE	1.0000	0.0000	1.6492	3.9442	92.9880	6.2403
DHGSED	1.0000	0.0000	1.7555	3.4406	52.0655	5.8533
DHGSNS	1.0000	0.0000	1.7800	2.9342	29.0400	5.4640
DHGTSA	1.0000	0.0000	1.7582	3.4556	52.9725	5.8648
DHHLPC	1.0000	0.0000	1.8287	4.3729	152.3534	6.5699
DHHMTP	1.0000	0.0000	1.7026	4.1850	122.7088	6.4254
DHIDNI	1.0000	0.0000	1.6727	3.4330	51.6108	5.8474
DHIFRS	1.0000	0.0000	1.7802	3.6182	63.8848	5.9898
DHILSY	1.0000	0.0000	1.7973	3.4440	52.2671	5.8558
DHIRSN	1.0000	0.0000	1.7529	3.2250	40.6105	5.6875
DHKAYP	1.0000	0.0000	1.6832	3.8976	88.1351	6.2045
DHKEEF	1.0000	0.0000	1.6609	3.7533	74.6432	6.0936
DHKKVQ	1.0000	0.0000	1.6599	3.6902	69.4098	6.0451
DHKNKG	1.0000	0.0000	1.6905	3.4500	52.6308	5.8605
DHKTFM	1.0000	0.0000	1.6981	4.0462	104.5767	6.3187
DHLMAK	1.0000	0.0000	1.7215	3.7381	73.3421	6.0819
DHNVSL	1.0000	0.0000	1.7514	3.0618	33.6434	5.5621
DHQMDS	1.0000	0.0000	1.7993	3.6749	68.1930	6.0333
DHRALQ	1.0000	0.0000	1.6826	3.6535	66.5388	6.0169
DHRQIS	1.0000	0.0000	1.7562	3.4797	54.4623	5.8833
DHSKDS	1.0000	0.0000	1.7532	2.8890	27.5622	5.4292
DHSPRS	1.0000	0.0000	1.7825	3.0631	33.6939	5.5631
DHSQYN	1.0000	0.0000	1.8065	3.4900	55.1120	5.8912
DHSRNY	1.0000	0.0000	1.8157	3.5419	58.5119	5.9311
DHTGNR	1.0000	0.0000	1.6968	3.6637	67.3225	6.0247
DHTISM	1.0000	0.0000	1.7918	3.5955	62.2319	5.9723
DHVKFS	1.0000	0.0000	1.7823	3.5709	60.4939	5.9534
DHVLCQ	1.0000	0.0000	1.8013	4.3069	141.1983	6.5191
DIADKL	1.0000	0.0000	1.6293	3.1133	35.7018	5.6016
DIALPE	1.0000	0.0000	1.6299	3.1729	38.2410	5.6474
DIAMTN	1.0000	0.0000	1.6823	3.4774	54.3161	5.8815
DIAQNS	1.0000	0.0000	1.6941	2.9212	28.6077	5.4540
DIDAFP	1.0000	0.0000	1.6253	3.5462	58.7981	5.9344
DIDMNC	1.0000	0.0000	1.8024	4.1270	114.7753	6.3808
DIDQPN	1.0000	0.0000	1.6338	3.1754	38.3533	5.6494
DIELLD	1.0000	0.0000	1.6363	2.9573	29.8222	5.4817
DIERRP	1.0000	0.0000	1.6184	3.5456	58.7591	5.9339
DIETEN	1.0000	0.0000	1.6287	3.1077	35.4735	5.5974
DIFARP	1.0000	0.0000	1.6278	3.6723	67.9901	6.0313
DIFCAN	1.0000	0.0000	1.7769	4.0502	105.0662	6.3218
DIGKNT	1.0000	0.0000	1.6465	3.1976	39.3460	5.6664
DIHIFI	1.0000	0.0000	1.6508	3.8461	83.0554	6.1649
DIIALY	1.0000	0.0000	1.6790	3.5263	57.4650	5.9191
DIIIAN	1.0000	0.0000	1.6337	3.2010	39.5043	5.6691
DIIQDD	1.0000	0.0000	1.6090	3.3842	48.7866	5.8099
DIKPVT	1.0000	0.0000	1.6216	3.3553	47.1894	5.7877
DILATE	1.0000	0.0000	1.6296	3.1561	37.5096	5.6346
DILDNL	1.0000	0.0000	1.6375	2.7651	23.8890	5.3340
DILESS	1.0000	0.0000	1.6893	2.5010	17.5997	5.1310
DILFDG	1.0000	0.0000	1.6679	3.5000	55.7525	5.8989
DILNNF	1.0000	0.0000	1.6732	2.9695	30.2462	5.4911
DILQKH	1.0000	0.0000	1.6750	3.4392	51.9809	5.8522
DIMAFA	1.0000	0.0000	1.6541	3.9474	93.3359	6.2428
DINDVS	1.0000	0.0000	1.7018	2.9504	29.5855	5.4764
DINHLV	1.0000	0.0000	1.7055	3.3959	49.4491	5.8189
DINLGK	1.0000	0.0000	1.6574	3.0504	33.2064	5.5533
DINQPV	1.0000	0.0000	1.6494	3.3304	45.8541	5.7685
DINQTT	1.0000	0.0000	1.6327	3.1335	36.5455	5.6172
DIPGKE	1.0000	0.0000	1.6228	3.4065	50.0558	5.8270
DIPHIE	1.0000	0.0000	1.6405	3.6168	63.7793	5.9887
DIPINV	1.0000	0.0000	1.6454	3.2761	43.0731	5.7268
DIPLNA	1.0000	0.0000	1.6414	2.9807	30.6404	5.4998
DIRGLS	1.0000	0.0000	1.7230	3.0992	35.1272	5.5908
DIRLNS	1.0000	0.0000	1.6893	2.7492	23.4542	5.3218
DISCEW	1.0000	0.0000	2.0151	4.6316	205.2060	6.7687
DISLKP	1.0000	0.0000	1.6690	2.7389	23.1767	5.3139
DISMSD	1.0000	0.0000	1.7723	3.0028	31.4310	5.5167
DISNDI	1.0000	0.0000	1.6789	2.8152	25.3126	5.3726
DISNTT	1.0000	0.0000	1.6707	2.7451	23.3435	5.3187
DITFSP	1.0000	0.0000	1.7097	3.1551	37.4654	5.6338
DITIDN	1.0000	0.0000	1.6286	3.1044	35.3371	5.5948
DITKSI	1.0000	0.0000	1.6741	2.9143	28.3790	5.4487
DITVYK	1.0000	0.0000	1.6619	3.7004	70.2317	6.0530
DIYHKK	1.0000	0.0000	1.6899	3.8178	80.3910	6.1431
DIYLTL	1.0000	0.0000	1.6903	3.2573	42.1518	5.7124
DIYSDI	1.0000	0.0000	1.7409	3.3326	45.9700	5.7702
DIYVEP	1.0000	0.0000	1.6530	3.7852	77.4298	6.1181
DKASKP	1.0000	0.0000	1.6730	2.8867	27.4891	5.4275
DKCVSP	1.0000	0.0000	1.8300	3.7225	72.0384	6.0699
DKDEMG	1.0000	0.0000	1.6629	3.7361	73.1772	6.0804
DKDPTA	1.0000	0.0000	1.6105	3.2322	40.9474	5.6930
DKDQSY	1.0000	0.0000	1.7428	3.3106	44.8226	5.7533
DKDSSS	1.0000	0.0000	1.6859	2.2712	13.4779	4.9544
DKEHVA	1.0000	0.0000	1.6525	3.7358	73.1479	6.0801
DKEKNF	1.0000	0.0000	1.6537	3.2013	39.5159	5.6693
DKESST	1.0000	0.0000	1.6900	2.5719	19.1061	5.1855
DKFAAR	1.0000	0.0000	1.6335	3.6561	66.7384	6.0189
DKFRYK	1.0000	0.0000	1.6776	3.8331	81.8284	6.1550
DKFSCP	1.0000	0.0000	1.8423	3.7802	76.9872	6.1143
DKFSSA	1.0000	0.0000	1.7415	2.8498	26.3441	5.3992
DKGIDV	1.0000	0.0000	1.6317	3.5582	59.6186	5.9436
DKHHEL	1.0000	0.0000	1.7121	3.6603	67.0619	6.0221
DKIFPS	1.0000	0.0000	1.7081	3.1238	36.1398	5.6098
DKIITT	1.0000	0.0000	1.6094	3.2034	39.6118	5.6709
DKINSF	1.0000	0.0000	1.7082	2.9517	29.6305	5.4774
DKKLKA	1.0000	0.0000	1.6250	2.9807	30.6388	5.4997
DKKPHL	1.0000	0.0000	1.6687	3.2805	43.2919	5.7302
DKLFLL	1.0000	0.0000	1.6646	2.9098	28.2342	5.4453
DKLKGK	1.0000	0.0000	1.6421	3.0984	35.0945	5.5902
DKLNLN	1.0000	0.0000	1.6243	2.5084	17.7502	5.1367
DKNPND	1.0000	0.0000	1.6322	2.8445	26.1827	5.3951
DKNSEF	1.0000	0.0000	1.7071	2.9434	29.3496	5.4711
DKNYPD	1.0000	0.0000	1.6782	3.3618	47.5468	5.7927
DKPGLT	1.0000	0.0000	1.6430	3.1776	38.4519	5.6511
DKPSVS	1.0000	0.0000	1.7193	2.7320	22.9933	5.3086
DKQETN	1.0000	0.0000	1.6322	3.0940	34.9184	5.5869
DKQEVE	1.0000	0.0000	1.6223	3.4663	53.6265	5.8730
DKQPSK	1.0000	0.0000	1.6764	2.9091	28.2098	5.4447
DKQPTQ	1.0000	0.0000	1.6154	3.3287	45.7676	5.7673
DKRANA	1.0000	0.0000	1.6460	3.2629	42.4257	5.7167
DKRTIL	1.0000	0.0000	1.6376	3.1625	37.7883	5.6395
DKSAKT	1.0000	0.0000	1.6714	2.8699	26.9626	5.4146
DKSAVD	1.0000	0.0000	1.7015	3.1064	35.4200	5.5964
DKSFLK	1.0000	0.0000	1.6993	2.8837	27.3960	5.4252
DKSGEL	1.0000	0.0000	1.6974	2.9085	28.1894	5.4442
DKSRNY	1.0000	0.0000	1.7531	3.1820	38.6485	5.6545
DKSSNS	1.0000	0.0000	1.6632	2.0906	10.9175	4.8156
DKSYPI	1.0000	0.0000	1.7349	3.2480	41.6996	5.7052
DKTILQ	1.0000	0.0000	1.6308	3.1106	35.5907	5.5996
DKTNRI	1.0000	0.0000	1.6396	3.1542	37.4290	5.6331
DKTSIQ	1.0000	0.0000	1.6815	2.9686	30.2138	5.4904
DKVNSI	1.0000	0.0000	1.6964	2.8940	27.7220	5.4331
DKWLTY	1.0000	0.0000	1.8537	4.3212	143.5497	6.5301
DKYEHC	1.0000	0.0000	1.7867	4.5421	185.1057	6.6999
DLADLD	1.0000	0.0000	1.6388	2.9775	30.5279	5.4973
DLALIR	1.0000	0.0000	1.6554	3.1235	36.1247	5.6095
DLCNFE	1.0000	0.0000	1.7962	3.8180	80.4122	6.1433
DLDALV	1.0000	0.0000	1.6587	3.1325	36.5025	5.6164
DLDAVA	1.0000	0.0000	1.6468	3.3565	47.2542	5.7886
DLDCNP	1.0000	0.0000	1.7626	3.5853	61.5119	5.9645
DLDFSS	1.0000	0.0000	1.7261	2.6822	21.7065	5.2703
DLDQVP	1.0000	0.0000	1.6462	3.3188	45.2471	5.7596
DLDRNI	1.0000	0.0000	1.6524	3.0635	33.7098	5.5634
DLDTNS	1.0000	0.0000	1.6618	2.5781	19.2443	5.1903
DLDVLH	1.0000	0.0000	1.7022	3.3843	48.7947	5.8100
DLEDLE	1.0000	0.0000	1.6356	2.9490	29.5396	5.4754
DLEEKH	1.0000	0.0000	1.6702	3.3684	47.9091	5.7978
DLEETK	1.0000	0.0000	1.6244	3.0398	32.8003	5.5452
DLEKNS	1.0000	0.0000	1.6600	2.5585	18.8115	5.1752
DLELFW	1.0000	0.0000	1.8449	4.1180	113.5908	6.3739
DLEQNN	1.0000	0.0000	1.6472	2.8227	25.5324	5.3783
DLETLS	1.0000	0.0000	1.6631	2.5980	19.6922	5.2056
DLFDDN	1.0000	0.0000	1.6663	3.1302	36.4054	5.6147
DLFGSY	1.0000	0.0000	1.8022	3.5027	55.9250	5.9010
DLFPFE	1.0000	0.0000	1.6749	3.5266	57.4877	5.9194
DLGAST	1.0000	0.0000	1.7056	2.9798	30.6091	5.4991
DLGQPQ	1.0000	0.0000	1.6524	3.4074	50.1101	5.8277
DLGSNF	1.0000	0.0000	1.7343	2.9854	30.8050	5.5033
DLHSRN	1.0000	0.0000	1.7456	3.0329	32.5415	5.5399
DLHYFK	1.0000	0.0000	1.7400	3.8947	87.8376	6.2023
DLIHKL	1.0000	0.0000	1.6825	3.1928	39.1312	5.6628
DLIKRN	1.0000	0.0000	1.6499	3.0071	31.5876	5.5200
DLINGT	1.0000	0.0000	1.6584	3.0817	34.4248	5.5774
DLIPER	1.0000	0.0000	1.6384	3.2472	41.6649	5.7046
DLISAV	1.0000	0.0000	1.7077	3.0103	31.7061	5.5225
DLKDFN	1.0000	0.0000	1.6638	3.0738	34.1142	5.5713
DLKDKT	1.0000	0.0000	1.6211	2.9602	29.9237	5.4840
DLKEVD	1.0000	0.0000	1.6422	3.2083	39.8346	5.6747
DLKFLV	1.0000	0.0000	1.6824	3.2371	41.1795	5.6968
DLKKSA	1.0000	0.0000	1.6690	2.7228	22.7486	5.3015
DLKVIP	1.0000	0.0000	1.6423	3.2081	39.8290	5.6746
DLLIIS	1.0000	0.0000	1.6704	2.6513	20.9430	5.2465
DLLPLM	1.0000	0.0000	1.6950	3.0863	34.6092	5.5809
DLLQTV	1.0000	0.0000	1.6601	3.1298	36.3889	5.6143
DLLSIR	1.0000	0.0000	1.6888	2.7575	23.6798	5.3282
DLLYIP	1.0000	0.0000	1.6911	3.2741	42.9735	5.7252
DLMRPK	1.0000	0.0000	1.6882	3.5006	55.7877	5.8993
DLNANK	1.0000	0.0000	1.6379	2.7323	23.0008	5.3088
DLNHSI	1.0000	0.0000	1.7268	2.9266	28.7871	5.4582
DLNKNE	1.0000	0.0000	1.6326	2.6922	21.9586	5.2780
DLNNMK	1.0000	0.0000	1.6938	3.0217	32.1255	5.5313
DLNNRI	1.0000	0.0000	1.6567	2.8829	27.3707	5.4246
DLNPGE	1.0000	0.0000	1.6586	3.0902	34.7638	5.5839
DLPDAK	1.0000	0.0000	1.6277	3.0850	34.5585	5.5799
DLPFDR	1.0000	0.0000	1.6615	3.4285	51.3410	5.8439
DLPKRQ	1.0000	0.0000	1.6425	3.2336	41.0131	5.6941
DLPRQS	1.0000	0.0000	1.7024	2.9757	30.4628	5.4959
DLPSKS	1.0000	0.0000	1.6747	2.4048	15.7421	5.0571
DLPTSL	1.0000	0.0000	1.6603	2.5781	19.2423	5.1903
DLQLLS	1.0000	0.0000	1.6647	2.5134	17.8550	5.1406
DLRALQ	1.0000	0.0000	1.6610	3.1778	38.4581	5.6512
DLSITD	1.0000	0.0000	1.6729	2.7785	24.2623	5.3444
DLSKPL	1.0000	0.0000	1.6569	2.5468	18.5587	5.1663
DLSLSP	1.0000	0.0000	1.6649	2.2889	13.7589	4.9680
DLSNDL	1.0000	0.0000	1.6524	2.4310	16.2280	5.0772
DLSPTP	1.0000	0.0000	1.6683	2.7419	23.2577	5.3162
DLSPTS	1.0000	0.0000	1.6790	2.4361	16.3232	5.0811
DLSSES	1.0000	0.0000	1.6753	2.1669	11.9352	4.8742
DLTPRM	1.0000	0.0000	1.6868	3.5318	57.8323	5.9233
DLTYIF	1.0000	0.0000	1.6996	3.6422	65.6780	6.0082
DLVFDD	1.0000	0.0000	1.6655	3.4657	53.5922	5.8725
DLVGKA	1.0000	0.0000	1.6621	3.4178	50.7151	5.8357
DLVNGI	1.0000	0.0000	1.6791	3.2618	42.3687	5.7158
DLVREE	1.0000	0.0000	1.6526	3.4023	49.8188	5.8238
DLVSIQ	1.0000	0.0000	1.7111	3.0328	32.5369	5.5398
DLYDDS	1.0000	0.0000	1.7372	3.1206	36.0053	5.6073
DMDKSG	1.0000	0.0000	1.7603	3.4103	50.2757	5.8299
DMESPN	1.0000	0.0000	1.7396	3.1199	35.9753	5.6067
DMEVGL	1.0000	0.0000	1.7033	3.7752	76.5465	6.1104
DMEYLS	1.0000	0.0000	1.8051	3.4733	54.0649	5.8784
DMFIER	1.0000	0.0000	1.6576	3.9817	97.0931	6.2691
DMFVSP	1.0000	0.0000	1.7920	3.6565	66.7627	6.0192
DMHKEQ	1.0000	0.0000	1.6824	3.9444	93.0087	6.2404
DMLANT	1.0000	0.0000	1.6963	3.2852	43.5304	5.7338
DMLCEP	1.0000	0.0000	1.7990	4.1186	113.6779	6.3744
DMLDAR	1.0000	0.0000	1.6880	3.6170	63.7972	5.9888
DMLNGL	1.0000	0.0000	1.7229	3.2558	42.0791	5.7112
DMMSSF	1.0000	0.0000	1.8855	3.5367	58.1622	5.9271
DMNCRL	1.0000	0.0000	1.8383	4.0610	106.3749	6.3301
DMNQLI	1.0000	0.0000	1.7016	3.3526	47.0463	5.7856
DMQQAF	1.0000	0.0000	1.6497	4.0241	101.9560	6.3017
DMSGLT	1.0000	0.0000	1.7640	3.2692	42.7351	5.7215
DMSKQI	1.0000	0.0000	1.7457	3.3348	46.0898	5.7719
DMTKGR	1.0000	0.0000	1.6679	3.8255	81.1110	6.1491
DMTSQN	1.0000	0.0000	1.7471	3.1657	37.9256	5.6419
DNAHPT	1.0000	0.0000	1.6737	3.4115	50.3488	5.8309
DNALSA	1.0000	0.0000	1.6808	2.7067	22.3295	5.2891
DNALYG	1.0000	0.0000	1.7179	3.4755	54.1975	5.8800
DNALYL	1.0000	0.0000	1.7022	3.1338	36.5560	5.6174
DNCEIV	1.0000	0.0000	1.7659	3.9524	93.8752	6.2466
DNDPST	1.0000	0.0000	1.6699	2.7420	23.2601	5.3163
DNDQEN	1.0000	0.0000	1.6456	2.9950	31.1487	5.5107
DNDSDS	1.0000	0.0000	1.6841	2.4613	16.8076	5.1005
DNEDEA	1.0000	0.0000	1.6319	3.1647	37.8829	5.6412
DNEFRT	1.0000	0.0000	1.6646	3.4150	50.5520	5.8336
DNEGTS	1.0000	0.0000	1.7009	2.9314	28.9464	5.4619
DNENHC	1.0000	0.0000	1.8184	3.9006	88.4348	6.2068
DNFHSL	1.0000	0.0000	1.7638	3.1195	35.9576	5.6064
DNGFES	1.0000	0.0000	1.7404	3.1692	38.0808	5.6446
DNGNQP	1.0000	0.0000	1.6669	3.1444	37.0082	5.6256
DNGSSA	1.0000	0.0000	1.7257	2.6824	21.7113	5.2705
DNHFPL	1.0000	0.0000	1.7145	3.4253	51.1566	5.8415
DNHNSN	1.0000	0.0000	1.7127	2.7180	22.6222	5.2978
DNHRDA	1.0000	0.0000	1.6834	3.5711	60.5123	5.9536
DNIKSS	1.0000	0.0000	1.6792	2.4247	16.1105	5.0724
DNISEP	1.0000	0.0000	1.6769	2.7986	24.8311	5.3598
DNISSD	1.0000	0.0000	1.6874	2.4811	17.1988	5.1158
DNITLL	1.0000	0.0000	1.6351	2.7400	23.2054	5.3147
DNKALL	1.0000	0.0000	1.6371	2.7406	23.2220	5.3152
DNKDRC	1.0000	0.0000	1.7625	3.8357	82.0714	6.1569
DNKIKD	1.0000	0.0000	1.6256	2.9969	31.2177	5.5122
DNKKND	1.0000	0.0000	1.6291	2.7965	24.7709	5.3582
DNKKRT	1.0000	0.0000	1.6372	3.0780	34.2799	5.5746
DNKNHT	1.0000	0.0000	1.6823	3.1313	36.4508	5.6155
DNKNID	1.0000	0.0000	1.6349	2.8727	27.0499	5.4168
DNKQEC	1.0000	0.0000	1.7562	3.7953	78.3431	6.1259
DNKTAA	1.0000	0.0000	1.6330	3.1117	35.6381	5.6005
DNLADK	1.0000	0.0000	1.6373	2.9129	28.3331	5.4476
DNLAIA	1.0000	0.0000	1.6469	3.0408	32.8396	5.5459
DNLINS	1.0000	0.0000	1.6556	2.4426	16.4471	5.0861
DNLKFN	1.0000	0.0000	1.6666	2.8933	27.6994	5.4326
DNLKLH	1.0000	0.0000	1.6846	2.9924	31.0570	5.5088
DNLKNP	1.0000	0.0000	1.6303	2.6722	21.4574	5.2627
DNLNPM	1.0000	0.0000	1.6974	3.0697	33.9541	5.5682
DNLNSL	1.0000	0.0000	1.6366	2.2505	13.1566	4.9385
DNLNVL	1.0000	0.0000	1.6558	2.7197	22.6675	5.2991
DNLSDN	1.0000	0.0000	1.6525	2.4227	16.0727	5.0709
DNLTTP	1.0000	0.0000	1.6306	2.8589	26.6217	5.4061
DNMEKN	1.0000	0.0000	1.6930	3.2056	39.7121	5.6726
DNMSSY	1.0000	0.0000	1.8275	3.1392	36.7853	5.6216
DNNELT	1.0000	0.0000	1.6350	2.7235	22.7661	5.3020
DNNGSD	1.0000	0.0000	1.6956	2.7644	23.8696	5.3335
DNNNPF	1.0000	0.0000	1.6713	2.9330	28.9984	5.4631
DNNRFV	1.0000	0.0000	1.7014	3.4030	49.8555	5.8243
DNPKVS	1.0000	0.0000	1.6929	2.8658	26.8334	5.4114
DNPSDP	1.0000	0.0000	1.6718	2.7588	23.7147	5.3292
DNPSYP	1.0000	0.0000	1.7362	3.0956	34.9807	5.5880
DNPVAN	1.0000	0.0000	1.6616	3.1076	35.4675	5.5973
DNQFAL	1.0000	0.0000	1.6780	3.2560	42.0894	5.7114
DNQMSG	1.0000	0.0000	1.7778	3.3602	47.4590	5.7915
DNRKQQ	1.0000	0.0000	1.6501	3.3078	44.6763	5.7512
DNRYKT	1.0000	0.0000	1.6899	3.4712	53.9311	5.8767
DNSARK	1.0000	0.0000	1.6955	2.8970	27.8179	5.4354
DNSCAK	1.0000	0.0000	1.8116	3.4471	52.4536	5.8582
DNSDEH	1.0000	0.0000	1.7322	3.0907	34.7829	5.5843
DNSFPD	1.0000	0.0000	1.7101	2.9798	30.6086	5.4991
DNSLHK	1.0000	0.0000	1.7173	2.8504	26.3625	5.3996
DNSLSV	1.0000	0.0000	1.6961	2.4440	16.4740	5.0872
DNSNLL	1.0000	0.0000	1.6366	2.2505	13.1566	4.9385
DNSRSS	1.0000	0.0000	1.6978	2.2731	13.5082	4.9559
DNSSGY	1.0000	0.0000	1.7876	2.9675	30.1763	5.4896
DNSVSD	1.0000	0.0000	1.7136	2.6162	20.1118	5.2196
DNTGHS	1.0000	0.0000	1.7566	3.2234	40.5333	5.6863
DNTSGN	1.0000	0.0000	1.6923	2.7393	23.1865	5.3142
DNVMTI	1.0000	0.0000	1.6942	3.5806	61.1772	5.9609
DPAART	1.0000	0.0000	1.6159	3.4664	53.6323	5.8730
DPAISD	1.0000	0.0000	1.6836	3.0193	32.0337	5.5294
DPALNT	1.0000	0.0000	1.6379	2.9357	29.0908	5.4652
DPAMLH	1.0000	0.0000	1.7183	3.7861	77.5104	6.1188
DPAQRN	1.0000	0.0000	1.6471	3.3334	46.0125	5.7708
DPAQTI	1.0000	0.0000	1.6110	3.3825	48.6945	5.8086
DPASSE	1.0000	0.0000	1.7083	2.6968	22.0742	5.2815
DPDSKH	1.0000	0.0000	1.7255	3.1949	39.2232	5.6644
DPEFLV	1.0000	0.0000	1.6656	3.4689	53.7914	5.8750
DPEKAL	1.0000	0.0000	1.6284	3.0966	35.0237	5.5889
DPERFR	1.0000	0.0000	1.6310	3.7384	73.3714	6.0821
DPESSR	1.0000	0.0000	1.7224	2.7711	24.0558	5.3387
DPFSHY	1.0000	0.0000	1.8222	3.8007	78.8254	6.1300
DPGEVG	1.0000	0.0000	1.6319	3.7674	75.8602	6.1044
DPHQTE	1.0000	0.0000	1.6437	3.6261	64.4671	5.9958
DPIFQV	1.0000	0.0000	1.6306	3.7236	72.1280	6.0707
DPIKKA	1.0000	0.0000	1.6123	3.2208	40.4130	5.6843
DPISRI	1.0000	0.0000	1.6971	3.1135	35.7115	5.6018
DPKAPL	1.0000	0.0000	1.6273	3.0767	34.2263	5.5735
DPKERT	1.0000	0.0000	1.6177	3.3182	45.2131	5.7591
DPKIKV	1.0000	0.0000	1.6234	3.3240	45.5205	5.7636
DPKRNL	1.0000	0.0000	1.6475	2.9789	30.5757	5.4984
DPKSRI	1.0000	0.0000	1.6915	3.0373	32.7064	5.5432
DPLIRN	1.0000	0.0000	1.6519	3.0551	33.3857	5.5569
DPLMPE	6.0000	29.2410	1.6767	4.2122	310.1328	5.8482
DPNASF	1.0000	0.0000	1.7171	3.0315	32.4902	5.5388
DPNCAT	1.0000	0.0000	1.7525	3.7842	77.3435	6.1173
DPNSNK	1.0000	0.0000	1.6574	2.5302	18.2059	5.1535
DPPTLL	1.0000	0.0000	1.6305	2.8839	27.4024	5.4254
DPPVNQ	1.0000	0.0000	1.6485	3.3021	44.3866	5.7468
DPQDGP	1.0000	0.0000	1.6210	3.4971	55.5689	5.8967
DPRNFE	1.0000	0.0000	1.6644	3.4318	51.5372	5.8465
DPSDPR	1.0000	0.0000	1.6925	3.0654	33.7856	5.5649
DPSIMK	1.0000	0.0000	1.7359	3.2523	41.9089	5.7085
DPSNNK	1.0000	0.0000	1.6574	2.5302	18.2059	5.1535
DPSNSD	1.0000	0.0000	1.6828	2.4529	16.6452	5.0941
DPSSLV	1.0000	0.0000	1.7123	2.6162	20.1097	5.2196
DPSTPA	1.0000	0.0000	1.6786	2.9659	30.1215	5.4884
DPSVFD	1.0000	0.0000	1.7318	3.3153	45.0663	5.7570
DPTAQM	1.0000	0.0000	1.6505	3.7038	70.5046	6.0556
DPTCSH	1.0000	0.0000	1.8647	3.9023	88.6116	6.2081
DPTQNA	1.0000	0.0000	1.6356	3.1821	38.6524	5.6546
DPTRNA	1.0000	0.0000	1.6421	3.2341	41.0385	5.6945
DPTYNN	1.0000	0.0000	1.6915	3.2125	40.0306	5.6779
DPVGLE	1.0000	0.0000	1.6585	3.4257	51.1776	5.8418
DPVGVN	1.0000	0.0000	1.6738	3.5608	59.7958	5.9456
DPYVKI	1.0000	0.0000	1.6605	3.7172	71.5999	6.0658
DQAEAL	1.0000	0.0000	1.6371	3.2872	43.6301	5.7354
DQASEC	1.0000	0.0000	1.8264	3.7697	76.0646	6.1062
DQDAEC	1.0000	0.0000	1.7170	4.0840	109.2321	6.3478
DQDEST	1.0000	0.0000	1.6846	3.0167	31.9385	5.5274
DQEILT	1.0000	0.0000	1.6318	3.1785	38.4919	5.6518
DQENND	1.0000	0.0000	1.6456	2.9950	31.1487	5.5107
DQEQES	1.0000	0.0000	1.6966	3.1275	36.2944	5.6126
DQETQE	1.0000	0.0000	1.6117	3.4167	50.6483	5.8348
DQEVIR	1.0000	0.0000	1.6194	3.6570	66.8030	6.0196
DQFINY	1.0000	0.0000	1.7045	3.7332	72.9337	6.0782
DQFNHR	1.0000	0.0000	1.7037	3.8062	79.3297	6.1343
DQGIKK	1.0000	0.0000	1.6281	3.4210	50.9017	5.8382
DQGKAS	1.0000	0.0000	1.7131	3.1950	39.2290	5.6645
DQHPKT	1.0000	0.0000	1.6488	3.5581	59.6124	5.9436
DQHSKS	1.0000	0.0000	1.7661	2.9631	30.0242	5.4862
DQIEVS	1.0000	0.0000	1.7107	3.2166	40.2203	5.6811
DQIIAN	1.0000	0.0000	1.6380	3.2553	42.0553	5.7108
DQIVES	1.0000	0.0000	1.7107	3.2166	40.2203	5.6811
DQIVWN	1.0000	0.0000	1.8216	4.3066	141.1542	6.5189
DQKMIA	1.0000	0.0000	1.6532	3.7008	70.2597	6.0532
DQLDRT	1.0000	0.0000	1.6420	3.2732	42.9295	5.7246
DQLHTN	1.0000	0.0000	1.6909	3.2701	42.7753	5.7222
DQLPIG	1.0000	0.0000	1.6490	3.3531	47.0715	5.7860
DQLVSY	1.0000	0.0000	1.7726	3.3497	46.8876	5.7834
DQMQKP	1.0000	0.0000	1.6552	3.6950	69.7919	6.0488
DQNPKS	1.0000	0.0000	1.6780	2.7849	24.4418	5.3493
DQNSLT	1.0000	0.0000	1.6736	2.6523	20.9679	5.2473
DQNTLD	1.0000	0.0000	1.6415	2.9665	30.1433	5.4889
DQPNDG	1.0000	0.0000	1.6510	3.3250	45.5699	5.7644
DQQVVL	1.0000	0.0000	1.6620	3.5563	59.4871	5.9422
DQRSPT	1.0000	0.0000	1.7002	3.1228	36.0970	5.6090
DQRWVI	1.0000	0.0000	1.7728	4.6133	200.9223	6.7546
DQSNGR	1.0000	0.0000	1.7318	3.1452	37.0408	5.6262
DQSPLM	1.0000	0.0000	1.7478	3.1907	39.0362	5.6612
DQSPNQ	1.0000	0.0000	1.6942	2.9154	28.4169	5.4496
DQSPTA	1.0000	0.0000	1.6887	3.0484	33.1295	5.5518
DQSSCS	1.0000	0.0000	1.8500	3.0779	34.2749	5.5745
DQSYTY	1.0000	0.0000	1.8048	3.6787	68.4916	6.0362
DQTKSK	1.0000	0.0000	1.6748	2.8923	27.6696	5.4318
DQVPVD	1.0000	0.0000	1.6248	3.6460	65.9660	6.0111
DQVSCI	1.0000	0.0000	1.8443	3.8812	86.4880	6.1919
DRANVF	1.0000	0.0000	1.6775	3.6352	65.1500	6.0028
DRAYLL	1.0000	0.0000	1.7086	3.4404	52.0531	5.8531
DRCNHH	1.0000	0.0000	1.8347	4.4991	176.1784	6.6669
DRCPFA	1.0000	0.0000	1.7283	4.3286	144.7748	6.5358
DRCSEH	1.0000	0.0000	1.8849	4.0735	107.9216	6.3397
DRDFSI	1.0000	0.0000	1.7290	3.3147	45.0327	5.7565
DRDNLA	1.0000	0.0000	1.6557	3.0953	34.9716	5.5879
DRDVKR	1.0000	0.0000	1.6311	3.6211	64.1006	5.9920
DRFQSR	1.0000	0.0000	1.7504	3.4951	55.4364	5.8951
DRGLTQ	1.0000	0.0000	1.6583	3.4426	52.1849	5.8548
DRHHPE	1.0000	0.0000	1.6682	4.0067	99.9327	6.2884
DRKHKL	1.0000	0.0000	1.6813	3.4150	50.5483	5.8335
DRKLPG	1.0000	0.0000	1.6554	3.3289	45.7740	5.7674
DRKSAA	1.0000	0.0000	1.7021	3.1292	36.3652	5.6139
DRLQAP	1.0000	0.0000	1.6445	3.3416	46.4539	5.7772
DRLSHD	1.0000	0.0000	1.7494	3.2134	40.0728	5.6786
DRLVKR	1.0000	0.0000	1.6634	3.4489	52.5630	5.8596
DRNATT	1.0000	0.0000	1.6418	3.2173	40.2536	5.6816
DRNHAG	1.0000	0.0000	1.6962	3.7406	73.5522	6.0838
DRNIGN	1.0000	0.0000	1.6763	3.2246	40.5925	5.6872
DRNKQF	1.0000	0.0000	1.6698	3.4463	52.4081	5.8576
DRNYQS	1.0000	0.0000	1.7683	3.3126	44.9223	5.7548
DRPLIM	1.0000	0.0000	1.6869	3.5768	60.9076	5.9579
DRPLMP	1.0000	0.0000	1.6866	3.5486	58.9592	5.9362
DRQKPL	1.0000	0.0000	1.6425	3.2336	41.0131	5.6941
DRQPQP	1.0000	0.0000	1.6164	3.5280	57.5767	5.9204
DRSGII	1.0000	0.0000	1.7222	3.2913	43.8352	5.7385
DRSHIA	1.0000	0.0000	1.7534	3.4573	53.0733	5.8660
DRSLAM	1.0000	0.0000	1.7646	3.3028	44.4180	5.7473
DRSLYK	1.0000	0.0000	1.7521	3.1903	39.0194	5.6609
DRSNEL	1.0000	0.0000	1.6881	2.7410	23.2316	5.3155
DRSSAD	1.0000	0.0000	1.7303	2.8196	25.4417	5.3760
DRTAHH	1.0000	0.0000	1.6678	4.0301	102.6580	6.3063
DRTKNL	1.0000	0.0000	1.6464	2.9621	29.9904	5.4855
DRTNKY	1.0000	0.0000	1.6899	3.4712	53.9311	5.8767
DRVVRF	1.0000	0.0000	1.6240	4.0451	104.4554	6.3179
DRYNTR	1.0000	0.0000	1.6977	3.6537	66.5467	6.0170
DSAGQA	1.0000	0.0000	1.7211	3.3031	44.4336	5.7475
DSANKM	1.0000	0.0000	1.7410	3.1120	35.6499	5.6007
DSAQAK	1.0000	0.0000	1.6937	3.0773	34.2501	5.5740
DSCGRV	1.0000	0.0000	1.8749	4.0828	109.0810	6.3468
DSDHGS	1.0000	0.0000	1.7930	3.1148	35.7639	5.6028
DSDIFA	1.0000	0.0000	1.7179	3.2403	41.3327	5.6993
DSDIYH	1.0000	0.0000	1.7922	3.6162	63.7398	5.9882
DSDKFA	1.0000	0.0000	1.7128	3.1641	37.8560	5.6407
DSDKGI	1.0000	0.0000	1.7003	3.0890	34.7159	5.5830
DSDNRY	1.0000	0.0000	1.7580	3.2384	41.2433	5.6978
DSDPAS	1.0000	0.0000	1.7065	2.6852	21.7803	5.2726
DSDSNE	1.0000	0.0000	1.6860	2.4729	17.0351	5.1094
DSDSSP	1.0000	0.0000	1.6937	2.3192	14.2518	4.9913
DSDTTN	1.0000	0.0000	1.6681	2.7253	22.8142	5.3034
DSEIIQ	1.0000	0.0000	1.6906	3.0815	34.4180	5.5772
DSEQKD	1.0000	0.0000	1.6828	2.9854	30.8078	5.5034
DSETPT	1.0000	0.0000	1.6721	2.9090	28.2082	5.4447
DSFAST	1.0000	0.0000	1.7452	2.8811	27.3118	5.4232
DSFELL	1.0000	0.0000	1.7053	2.8358	25.9215	5.3884
DSFSKK	1.0000	0.0000	1.7254	2.7417	23.2523	5.3161
DSFTIK	1.0000	0.0000	1.7068	3.1071	35.4484	5.5969
DSGIMS	1.0000	0.0000	1.8048	3.1722	38.2132	5.6470
DSGLLL	1.0000	0.0000	1.6833	2.6087	19.9375	5.2138
DSGYPK	1.0000	0.0000	1.7587	3.3975	49.5443	5.8201
DSHESQ	1.0000	0.0000	1.7751	3.0311	32.4732	5.5385
DSHGDL	1.0000	0.0000	1.7579	3.2568	42.1248	5.7119
DSHINS	1.0000	0.0000	1.7497	2.7846	24.4341	5.3491
DSHNMP	1.0000	0.0000	1.7964	3.4118	50.3655	5.8311
DSISLT	1.0000	0.0000	1.6836	2.4643	16.8663	5.1028
DSKHML	1.0000	0.0000	1.7913	3.3721	48.1129	5.8006
DSKKQV	1.0000	0.0000	1.7009	3.0724	34.0601	5.5703
DSKLGS	1.0000	0.0000	1.7086	2.5826	19.3441	5.1938
DSKRPT	1.0000	0.0000	1.6872	2.9923	31.0528	5.5087
DSKTEI	1.0000	0.0000	1.6731	2.9060	28.1100	5.4424
DSLCGQ	1.0000	0.0000	1.8500	3.7036	70.4854	6.0554
DSLERS	1.0000	0.0000	1.7095	2.6073	19.9037	5.2127
DSLGSS	1.0000	0.0000	1.7076	2.3247	14.3439	4.9956
DSLIVN	1.0000	0.0000	1.6950	2.7781	24.2498	5.3440
DSLLTT	1.0000	0.0000	1.6582	2.5613	18.8727	5.1774
DSLSPH	1.0000	0.0000	1.7449	2.7647	23.8777	5.3337
DSLSSK	1.0000	0.0000	1.6637	2.0989	11.0238	4.8220
DSMHNL	1.0000	0.0000	1.7931	3.2479	41.6977	5.7051
DSNAKL	1.0000	0.0000	1.6663	2.5986	19.7056	5.2061
DSNEPQ	1.0000	0.0000	1.6850	2.8529	26.4376	5.4015
DSNESQ	1.0000	0.0000	1.6991	2.5470	18.5629	5.1664
DSNIRT	1.0000	0.0000	1.6935	2.8964	27.7980	5.4349
DSNNKS	1.0000	0.0000	1.6571	2.2244	12.7625	4.9184
DSNPNH	1.0000	0.0000	1.7233	2.8901	27.5992	5.4301
DSNRTQ	1.0000	0.0000	1.7016	2.9506	29.5954	5.4766
DSNSQK	1.0000	0.0000	1.6891	2.4790	17.1573	5.1142
DSNYFS	1.0000	0.0000	1.7974	3.0107	31.7197	5.5228
DSNYIF	1.0000	0.0000	1.7781	3.3448	46.6244	5.7796
DSPFFG	1.0000	0.0000	1.7665	3.5424	58.5459	5.9315
DSPNFT	1.0000	0.0000	1.7074	2.9547	29.7339	5.4798
DSPRES	1.0000	0.0000	1.7224	2.7711	24.0558	5.3387
DSPSTI	1.0000	0.0000	1.6976	2.6282	20.3911	5.2288
DSQDPL	1.0000	0.0000	1.6828	2.8496	26.3368	5.3990
DSQLSE	1.0000	0.0000	1.6991	2.5553	18.7419	5.1728
DSQNDC	1.0000	0.0000	1.8212	3.5259	57.4380	5.9188
DSQSNI	1.0000	0.0000	1.7005	2.5553	18.7412	5.1727
DSQTFD	1.0000	0.0000	1.7173	3.2177	40.2721	5.6819
DSREST	1.0000	0.0000	1.7201	2.7544	23.5947	5.3258
DSRTSG	1.0000	0.0000	1.7501	2.9122	28.3118	5.4471
DSSATG	1.0000	0.0000	1.7359	2.8378	25.9820	5.3899
DSSKEL	1.0000	0.0000	1.6779	2.4248	16.1111	5.0725
DSSLTP	1.0000	0.0000	1.6790	2.4361	16.3232	5.0811
DSSPSQ	1.0000	0.0000	1.7077	2.3933	15.5335	5.0483
DSSPTY	1.0000	0.0000	1.7633	2.9451	29.4069	5.4724
DSSRFD	1.0000	0.0000	1.7631	2.9806	30.6356	5.4997
DSSRIH	1.0000	0.0000	1.7868	3.0913	34.8086	5.5848
DSSSHS	1.0000	0.0000	1.7390	2.3168	14.2127	4.9895
DSSSMN	1.0000	0.0000	1.7447	2.4881	17.3394	5.1212
DSSSNA	1.0000	0.0000	1.6825	2.1987	12.3868	4.8987
DSSVSN	1.0000	0.0000	1.7039	2.3020	13.9696	4.9781
DSSYQP	1.0000	0.0000	1.7797	3.0444	32.9749	5.5487
DSTCPR	1.0000	0.0000	1.8258	3.7249	72.2356	6.0717
DSTDLF	1.0000	0.0000	1.7075	2.9713	30.3111	5.4926
DSTSGT	1.0000	0.0000	1.7238	2.7610	23.7754	5.3309
DSVDLV	1.0000	0.0000	1.7233	3.0938	34.9079	5.5867
DSVNAI	1.0000	0.0000	1.7087	3.0021	31.4045	5.5162
DSVREF	1.0000	0.0000	1.7490	3.4614	53.3273	5.8692
DSVYTR	1.0000	0.0000	1.7739	3.5488	58.9766	5.9364
DSWIKF	1.0000	0.0000	1.8959	4.1001	111.2791	6.3601
DSYCNA	1.0000	0.0000	1.8871	3.8402	82.4991	6.1604
DSYMYG	1.0000	0.0000	1.8804	4.1402	116.5393	6.3910
DSYNGQ	1.0000	0.0000	1.7768	3.3559	47.2221	5.7881
DTALSA	1.0000	0.0000	1.6846	2.8621	26.7208	5.4086
DTASGR	1.0000	0.0000	1.7224	3.2782	43.1778	5.7284
DTCFSY	1.0000	0.0000	1.9087	4.1566	118.7586	6.4036
DTCTII	1.0000	0.0000	1.7212	3.9360	92.1158	6.2340
DTDDWY	1.0000	0.0000	1.8142	4.5499	186.7787	6.7059
DTDSHG	1.0000	0.0000	1.7530	3.4039	49.9085	5.8250
DTECPS	1.0000	0.0000	1.8083	3.6104	63.3101	5.9837
DTEDLD	1.0000	0.0000	1.6249	3.0845	34.5387	5.5796
DTEPLA	1.0000	0.0000	1.6283	3.1279	36.3086	5.6129
DTEPNL	1.0000	0.0000	1.6335	2.8956	27.7746	5.4344
DTEQDV	1.0000	0.0000	1.6195	3.4859	54.8543	5.8881
DTFGAQ	1.0000	0.0000	1.6329	3.7531	74.6264	6.0935
DTGKVM	1.0000	0.0000	1.6706	3.8544	83.8533	6.1713
DTIGAK	1.0000	0.0000	1.6244	3.4298	51.4217	5.8450
DTILIL	1.0000	0.0000	1.6354	2.9404	29.2471	5.4688
DTKFKA	1.0000	0.0000	1.6341	3.3968	49.5039	5.8196
DTKNIS	1.0000	0.0000	1.6677	2.7139	22.5156	5.2947
DTLCTT	1.0000	0.0000	1.7460	3.6989	70.1059	6.0518
DTLELT	1.0000	0.0000	1.6310	2.8872	27.5045	5.4278
DTLITN	1.0000	0.0000	1.6332	2.8871	27.5034	5.4278
DTLLMH	1.0000	0.0000	1.7388	3.5453	58.7414	5.9337
DTLNEL	1.0000	0.0000	1.6341	2.7317	22.9851	5.3084
DTLQRG	1.0000	0.0000	1.6583	3.4426	52.1849	5.8548
DTLSDQ	1.0000	0.0000	1.6811	2.8328	25.8322	5.3861
DTMLDL	1.0000	0.0000	1.6897	3.2418	41.4052	5.7005
DTMRVQ	1.0000	0.0000	1.6541	3.9415	92.7092	6.2383
DTNASH	1.0000	0.0000	1.7351	3.1056	35.3894	5.5958
DTNDKL	1.0000	0.0000	1.6297	2.8360	25.9280	5.3886
DTNETQ	1.0000	0.0000	1.6322	3.1253	36.1994	5.6109
DTNFLD	1.0000	0.0000	1.6648	3.1051	35.3658	5.5953
DTNSTV	1.0000	0.0000	1.6938	2.8802	27.2861	5.4225
DTNSVP	1.0000	0.0000	1.6956	2.8970	27.8188	5.4354
DTPDNI	1.0000	0.0000	1.6270	3.0761	34.2054	5.5731
DTPLMP	1.0000	0.0000	1.6760	3.3973	49.5319	5.8200
DTQPFQ	1.0000	0.0000	1.6284	3.5978	62.3979	5.9740
DTRANS	1.0000	0.0000	1.6981	2.9282	28.8394	5.4594
DTRGSQ	1.0000	0.0000	1.7254	3.3006	44.3082	5.7456
DTSAAP	1.0000	0.0000	1.6855	3.0260	32.2836	5.5346
DTSASD	1.0000	0.0000	1.7042	2.6684	21.3625	5.2597
DTSKFG	1.0000	0.0000	1.7305	3.2567	42.1198	5.7119
DTSKGM	1.0000	0.0000	1.7585	3.3851	48.8410	5.8106
DTSLYH	1.0000	0.0000	1.7926	3.3990	49.6276	5.8213
DTSSFD	1.0000	0.0000	1.7367	2.8294	25.7288	5.3834
DTSSIN	1.0000	0.0000	1.6835	2.4560	16.7050	5.0965
DTTLRI	1.0000	0.0000	1.6373	3.1938	39.1742	5.6635
DTTNSN	1.0000	0.0000	1.6588	2.5447	18.5141	5.1647
DTVPFI	1.0000	0.0000	1.6345	3.6243	64.3355	5.9944
DTWDDS	1.0000	0.0000	1.8566	3.8988	88.2594	6.2055
DTYQLS	1.0000	0.0000	1.7452	3.1696	38.0984	5.6450
DTYQSL	1.0000	0.0000	1.7452	3.1696	38.0984	5.6450
DTYTDN	1.0000	0.0000	1.6775	3.3763	48.3475	5.8038
DVALLS	1.0000	0.0000	1.6994	2.8182	25.4008	5.3749
DVAMLR	1.0000	0.0000	1.6982	3.7720	76.2641	6.1080
DVAPTI	1.0000	0.0000	1.6188	3.4634	53.4478	5.8707
DVASPN	1.0000	0.0000	1.7053	2.9738	30.3983	5.4945
DVASSK	1.0000	0.0000	1.7291	2.7921	24.6463	5.3548
DVCNQW	1.0000	0.0000	1.9522	4.9630	300.5279	7.0234
DVDLEQ	1.0000	0.0000	1.6466	3.3388	46.3005	5.7750
DVDLRA	1.0000	0.0000	1.6541	3.4309	51.4832	5.8458
DVEVLK	1.0000	0.0000	1.6578	3.3632	47.6244	5.7938
DVFGNS	1.0000	0.0000	1.7636	3.3126	44.9241	5.7548
DVFRNT	1.0000	0.0000	1.6775	3.5584	59.6314	5.9438
DVFSNS	1.0000	0.0000	1.7561	2.8289	25.7156	5.3831
DVGHIE	1.0000	0.0000	1.6479	3.9297	91.4531	6.2292
DVGNVT	1.0000	0.0000	1.6743	3.5440	58.6530	5.9327
DVHFDH	1.0000	0.0000	1.6679	4.2450	131.4869	6.4715
DVHLPC	1.0000	0.0000	1.8018	4.2244	128.4011	6.4557
DVHPSG	1.0000	0.0000	1.7749	3.5756	60.8267	5.9570
DVIHSS	1.0000	0.0000	1.7929	3.1202	35.9870	5.6069
DVITGN	1.0000	0.0000	1.6617	3.4089	50.1974	5.8289
DVKLTY	1.0000	0.0000	1.6916	3.5083	56.2898	5.9053
DVKRSD	1.0000	0.0000	1.7130	3.1808	38.5920	5.6535
DVKWNL	1.0000	0.0000	1.8319	3.9840	97.3556	6.2709
DVLHNG	1.0000	0.0000	1.7246	3.5455	58.7489	5.9338
DVLTAG	1.0000	0.0000	1.6605	3.4491	52.5740	5.8597
DVMGDS	1.0000	0.0000	1.7839	3.6216	64.1353	5.9924
DVMMES	1.0000	0.0000	1.8217	3.8049	79.2106	6.1333
DVMSMN	1.0000	0.0000	1.8313	3.6128	63.4855	5.9856
DVNAFL	1.0000	0.0000	1.6898	3.3369	46.1990	5.7735
DVNISC	1.0000	0.0000	1.8397	3.6265	64.5013	5.9962
DVNSIK	1.0000	0.0000	1.6964	2.8940	27.7220	5.4331
DVNSNA	1.0000	0.0000	1.7005	2.8017	24.9193	5.3621
DVPQLD	1.0000	0.0000	1.6462	3.3188	45.2471	5.7596
DVQRAN	1.0000	0.0000	1.6601	3.4967	55.5411	5.8964
DVRTAL	1.0000	0.0000	1.6544	3.4057	50.0141	5.8264
DVRTRS	1.0000	0.0000	1.7307	3.3381	46.2656	5.7745
DVSAMI	1.0000	0.0000	1.7669	3.5237	57.2977	5.9171
DVSELQ	1.0000	0.0000	1.7101	3.0245	32.2286	5.5334
DVSHAK	1.0000	0.0000	1.7546	3.4099	50.2556	5.8297
DVSISS	1.0000	0.0000	1.7299	2.5024	17.6278	5.1321
DVSWNT	1.0000	0.0000	1.8826	3.8733	85.6981	6.1858
DVTGAT	1.0000	0.0000	1.6297	3.5962	62.2849	5.9728
DVTGGS	1.0000	0.0000	1.7461	3.4248	51.1235	5.8411
DVTSNE	1.0000	0.0000	1.6980	2.9170	28.4675	5.4508
DWHILS	1.0000	0.0000	1.9232	4.0751	108.1183	6.3409
DWISSP	1.0000	0.0000	1.8868	3.6212	64.1035	5.9920
DWLLIG	1.0000	0.0000	1.8366	4.0830	109.1063	6.3470
DWPPLM	1.0000	0.0000	1.8528	4.3903	155.4358	6.5832
DWYTQH	1.0000	0.0000	1.8297	4.9275	288.5128	6.9961
DYADRH	1.0000	0.0000	1.6693	4.0885	109.7977	6.3512
DYDEQN	1.0000	0.0000	1.6829	3.5123	56.5481	5.9084
DYDHIR	1.0000	0.0000	1.6721	4.0566	105.8421	6.3267
DYDSQS	1.0000	0.0000	1.7810	3.0527	33.2950	5.5551
DYELQN	1.0000	0.0000	1.7000	3.3400	46.3683	5.7760
DYENSD	1.0000	0.0000	1.7396	3.1239	36.1430	5.6098
DYENSV	1.0000	0.0000	1.7650	3.2789	43.2126	5.7289
DYFPQL	1.0000	0.0000	1.7015	3.7133	71.2780	6.0628
DYGLMY	1.0000	0.0000	1.7714	4.2822	137.2398	6.5001
DYGNNW	1.0000	0.0000	1.9011	4.3833	154.1889	6.5779
DYILPA	1.0000	0.0000	1.6786	3.4980	55.6266	5.8974
DYLRSH	1.0000	0.0000	1.8142	3.5502	59.0730	5.9375
DYLVSM	1.0000	0.0000	1.8288	3.6167	63.7744	5.9886
DYMEAS	1.0000	0.0000	1.8050	3.6973	69.9781	6.0505
DYNIIF	1.0000	0.0000	1.7022	3.6789	68.5131	6.0364
DYNITC	1.0000	0.0000	1.8021	4.0975	110.9458	6.3581
DYNKGT	1.0000	0.0000	1.6965	3.5145	56.6913	5.9100
DYNVNW	1.0000	0.0000	1.8983	4.3689	151.6441	6.5667
DYPGKD	1.0000	0.0000	1.6631	3.7118	71.1564	6.0617
DYPHLI	1.0000	0.0000	1.7165	3.7499	74.3447	6.0909
DYPTPD	1.0000	0.0000	1.6501	3.5652	60.1036	5.9490
DYPWNL	1.0000	0.0000	1.8745	4.2138	126.8486	6.4476
DYRIKY	1.0000	0.0000	1.6891	4.0335	103.0628	6.3089
DYRLFD	1.0000	0.0000	1.7059	3.7736	76.4076	6.1092
DYRSQK	1.0000	0.0000	1.7598	3.4367	51.8325	5.8503
DYSHES	1.0000	0.0000	1.8337	3.2937	43.9579	5.7404
DYTFTN	1.0000	0.0000	1.7027	3.5890	61.7698	5.9673
DYVPNK	1.0000	0.0000	1.6942	3.5168	56.8415	5.9118
DYYIGV	1.0000	0.0000	1.6716	4.2882	138.1833	6.5047
EAAARV	1.0000	0.0000	1.6155	3.7181	71.6779	6.0666
EADGIC	1.0000	0.0000	1.7221	4.1991	124.7177	6.4363
EADQSP	1.0000	0.0000	1.6918	3.0851	34.5627	5.5800
EADSHE	1.0000	0.0000	1.7374	3.3345	46.0730	5.7717
EADTTL	1.0000	0.0000	1.6279	3.1111	35.6140	5.6000
EAEADQ	1.0000	0.0000	1.6093	3.4711	53.9254	5.8767
EAEFRR	1.0000	0.0000	1.6255	3.8101	79.6858	6.1372
EAFNSP	1.0000	0.0000	1.7184	3.0431	32.9276	5.5477
EAFNTT	1.0000	0.0000	1.6564	3.3155	45.0751	5.7571
EAHKRS	1.0000	0.0000	1.7504	3.3926	49.2651	5.8164
EAIEDS	1.0000	0.0000	1.6867	3.0508	33.2215	5.5537
EAIGAH	1.0000	0.0000	1.6411	3.8782	86.1822	6.1896
EAIGIR	1.0000	0.0000	1.6194	3.6689	67.7232	6.0287
EAIITK	1.0000	0.0000	1.6113	3.2918	43.8625	5.7389
EAIPLM	1.0000	0.0000	1.6797	3.5140	56.6574	5.9096
EAIPRK	1.0000	0.0000	1.6180	3.4148	50.5418	5.8334
EAKGRN	1.0000	0.0000	1.6610	3.3923	49.2432	5.8161
EAKWTV	1.0000	0.0000	1.7862	4.3750	152.7149	6.5714
EALDRN	1.0000	0.0000	1.6565	3.1069	35.4423	5.5968
EALEDW	1.0000	0.0000	1.8017	4.1409	116.6269	6.3915
EALHVG	1.0000	0.0000	1.6954	3.7893	77.8001	6.1213
EALLLL	1.0000	0.0000	1.6379	2.6446	20.7825	5.2414
EAPDIP	1.0000	0.0000	1.6081	3.3367	46.1918	5.7734
EAPSQM	1.0000	0.0000	1.7525	3.4263	51.2120	5.8422
EAQFMS	1.0000	0.0000	1.7848	3.6473	66.0626	6.0121
EAQKNF	1.0000	0.0000	1.6623	3.3835	48.7503	5.8094
EAQQDS	1.0000	0.0000	1.7011	3.1677	38.0126	5.6435
EAQRYQ	1.0000	0.0000	1.6403	3.9448	93.0574	6.2408
EASLIP	1.0000	0.0000	1.6832	2.8586	26.6125	5.4059
EASLLL	1.0000	0.0000	1.6624	2.5026	17.6324	5.1323
EASRGN	1.0000	0.0000	1.7297	3.1344	36.5812	5.6179
EASYVD	1.0000	0.0000	1.7652	3.5111	56.4723	5.9075
EATHDI	1.0000	0.0000	1.6418	3.6319	64.8993	6.0003
EATTAL	1.0000	0.0000	1.6314	3.1628	37.8020	5.6397
EAVLPT	1.0000	0.0000	1.6444	3.2829	43.4105	5.7320
EAVTNT	1.0000	0.0000	1.6466	3.2578	42.1757	5.7127
EAYEIN	1.0000	0.0000	1.6818	3.5213	57.1387	5.9153
ECAANN	1.0000	0.0000	1.7760	3.7005	70.2330	6.0530
ECEGSQ	1.0000	0.0000	1.8473	3.8990	88.2788	6.2056
ECFLIG	1.0000	0.0000	1.7847	4.1878	123.1037	6.4276
ECIVAS	1.0000	0.0000	1.8422	3.8704	85.4162	6.1836
ECLLNT	1.0000	0.0000	1.7652	3.4079	50.1409	5.8281
ECLVST	1.0000	0.0000	1.8347	3.6015	62.6635	5.9769
ECNTLV	1.0000	0.0000	1.7838	3.7352	73.0972	6.0797
ECPKSN	1.0000	0.0000	1.8042	3.3986	49.6032	5.8209
ECPLTR	1.0000	0.0000	1.7586	3.8785	86.2129	6.1898
ECPSLA	1.0000	0.0000	1.8169	3.5149	56.7200	5.9104
ECTEQG	1.0000	0.0000	1.7260	4.1882	123.1541	6.4278
EDAHKK	1.0000	0.0000	1.6499	3.5244	57.3427	5.9177
EDAIGG	1.0000	0.0000	1.6248	3.6923	69.5795	6.0467
EDAQDL	1.0000	0.0000	1.6345	3.2355	41.1056	5.6956
EDDNPS	1.0000	0.0000	1.6743	2.7788	24.2683	5.3445
EDEAVT	1.0000	0.0000	1.6182	3.4751	54.1742	5.8797
EDENTD	1.0000	0.0000	1.6275	3.0879	34.6708	5.5821
EDFDVS	1.0000	0.0000	1.7333	3.3353	46.1156	5.7723
EDFPLQ	1.0000	0.0000	1.6559	3.3881	49.0076	5.8129
EDFTNQ	1.0000	0.0000	1.6586	3.3631	47.6140	5.7936
EDGDQM	1.0000	0.0000	1.6533	3.8666	85.0454	6.1807
EDGNTT	1.0000	0.0000	1.6457	3.2206	40.4028	5.6841
EDHSQY	1.0000	0.0000	1.7991	3.6821	68.7650	6.0389
EDKSAK	1.0000	0.0000	1.6752	2.9066	28.1301	5.4428
EDKSRN	1.0000	0.0000	1.6898	2.8569	26.5590	5.4046
EDLDAL	1.0000	0.0000	1.6397	2.9891	30.9390	5.5062
EDLDVL	1.0000	0.0000	1.6549	3.0924	34.8524	5.5856
EDLEKN	1.0000	0.0000	1.6338	2.8843	27.4155	5.4257
EDLELF	1.0000	0.0000	1.6663	3.1617	37.7509	5.6388
EDLIHK	1.0000	0.0000	1.6706	3.3767	48.3669	5.8041
EDLPKR	1.0000	0.0000	1.6375	3.1710	38.1603	5.6460
EDLPRQ	1.0000	0.0000	1.6424	3.3015	44.3551	5.7463
EDMESP	1.0000	0.0000	1.7396	3.3120	44.8947	5.7544
EDNDQE	1.0000	0.0000	1.6341	3.1871	38.8750	5.6584
EDNHFP	1.0000	0.0000	1.6952	3.6092	63.2247	5.9828
EDNKNH	1.0000	0.0000	1.6850	3.1680	38.0272	5.6437
EDNMEK	1.0000	0.0000	1.6804	3.3977	49.5555	5.8203
EDPEFL	1.0000	0.0000	1.6518	3.3255	45.6000	5.7648
EDPISR	1.0000	0.0000	1.6963	3.1052	35.3732	5.5955
EDPSNS	1.0000	0.0000	1.6847	2.4645	16.8705	5.1030
EDQIIA	1.0000	0.0000	1.6089	3.4475	52.4782	5.8585
EDRCSE	1.0000	0.0000	1.8305	3.7816	77.1095	6.1153
EDRGLT	1.0000	0.0000	1.6547	3.3801	48.5568	5.8067
EDSAQA	1.0000	0.0000	1.6981	3.1452	37.0424	5.6262
EDSDIY	1.0000	0.0000	1.7401	3.3243	45.5348	5.7639
EDSDNR	1.0000	0.0000	1.6952	2.9132	28.3448	5.4479
EDSEII	1.0000	0.0000	1.6828	3.0190	32.0227	5.5292
EDSKTE	1.0000	0.0000	1.6721	2.8978	27.8435	5.4360
EDSPRE	1.0000	0.0000	1.6954	3.0970	35.0382	5.5891
EDSSYQ	1.0000	0.0000	1.7827	3.0643	33.7433	5.5640
EDTASG	1.0000	0.0000	1.7068	3.1637	37.8388	5.6404
EDTLQR	1.0000	0.0000	1.6424	3.2848	43.5070	5.7335
EDTNST	1.0000	0.0000	1.6696	2.7369	23.1219	5.3123
EDVHFD	1.0000	0.0000	1.6550	3.9531	93.9493	6.2471
EDVKLT	1.0000	0.0000	1.6415	3.1831	38.6973	5.6554
EDWISS	1.0000	0.0000	1.8903	3.6411	65.5952	6.0074
EDYDHI	1.0000	0.0000	1.6741	3.9421	92.7671	6.2387
EDYLRS	1.0000	0.0000	1.7583	3.2583	42.1993	5.7131
EDYTFT	1.0000	0.0000	1.6659	3.7811	77.0704	6.1150
EEAQFM	1.0000	0.0000	1.6528	3.9732	96.1468	6.2626
EEDTAS	1.0000	0.0000	1.6826	3.0059	31.5420	5.5191
EEENRK	1.0000	0.0000	1.6410	3.1943	39.1984	5.6639
EEFIAQ	1.0000	0.0000	1.6227	3.6519	66.4113	6.0156
EEGDPL	1.0000	0.0000	1.6445	3.2823	43.3837	5.7316
EEGYKS	1.0000	0.0000	1.7614	3.4291	51.3794	5.8444
EEHPNQ	1.0000	0.0000	1.6762	3.4823	54.6243	5.8853
EEHRFC	1.0000	0.0000	1.7385	4.6120	200.6282	6.7536
EEHRSI	1.0000	0.0000	1.7502	3.4287	51.3576	5.8441
EEHSMH	1.0000	0.0000	1.8450	3.9274	91.2159	6.2274
EEIPNN	1.0000	0.0000	1.6395	2.9439	29.3663	5.4715
EEKEYI	1.0000	0.0000	1.6513	3.6054	62.9480	5.9799
EEKHSP	1.0000	0.0000	1.7278	3.2180	40.2859	5.6822
EEKLLY	1.0000	0.0000	1.6898	3.2294	40.8177	5.6909
EELAMH	1.0000	0.0000	1.7175	3.8176	80.3800	6.1430
EELKKE	1.0000	0.0000	1.6248	3.0201	32.0653	5.5300
EELLLQ	1.0000	0.0000	1.6464	2.8509	26.3764	5.4000
EELQND	1.0000	0.0000	1.6450	3.0149	31.8713	5.5260
EELTND	1.0000	0.0000	1.6352	2.9156	28.4222	5.4497
EENKAT	1.0000	0.0000	1.6304	3.0832	34.4850	5.5785
EENQAC	1.0000	0.0000	1.7574	3.9150	89.9203	6.2179
EENRKL	1.0000	0.0000	1.6501	3.0104	31.7097	5.5226
EENSTI	1.0000	0.0000	1.6765	2.7934	24.6836	5.3558
EEPECL	1.0000	0.0000	1.7483	3.8007	78.8260	6.1300
EERNLN	1.0000	0.0000	1.6570	2.8863	27.4765	5.4272
EESLDP	1.0000	0.0000	1.6750	2.7986	24.8320	5.3598
EESLKP	1.0000	0.0000	1.6694	2.7423	23.2663	5.3165
EESTTL	1.0000	0.0000	1.6704	2.7568	23.6592	5.3276
EETKSM	1.0000	0.0000	1.7348	3.2389	41.2661	5.6982
EEYEIR	1.0000	0.0000	1.6479	3.7879	77.6705	6.1202
EEYVPT	1.0000	0.0000	1.6559	3.7518	74.5096	6.0924
EFAISF	1.0000	0.0000	1.7510	3.4646	53.5210	5.8717
EFAKDN	1.0000	0.0000	1.6575	3.3094	44.7584	5.7524
EFATFS	1.0000	0.0000	1.7481	3.4196	50.8182	5.8371
EFCHAP	1.0000	0.0000	1.7471	4.5176	179.9739	6.6811
EFDTIL	1.0000	0.0000	1.6521	3.3171	45.1556	5.7583
EFEGSE	1.0000	0.0000	1.7379	3.3729	48.1600	5.8012
EFFGRS	1.0000	0.0000	1.7816	3.6885	69.2737	6.0438
EFGMIL	1.0000	0.0000	1.7113	3.8527	83.6961	6.1700
EFIAQS	1.0000	0.0000	1.7270	3.3260	45.6252	5.7652
EFIDDY	1.0000	0.0000	1.6593	3.8512	83.5507	6.1689
EFKDSW	1.0000	0.0000	1.8949	4.0918	110.2266	6.3538
EFKSAV	1.0000	0.0000	1.7360	3.3306	45.8686	5.7687
EFLVDM	1.0000	0.0000	1.7100	3.8184	80.4542	6.1437
EFNKAN	1.0000	0.0000	1.6714	3.1288	36.3488	5.6136
EFNLEN	1.0000	0.0000	1.6735	2.9728	30.3631	5.4937
EFPQGK	1.0000	0.0000	1.6399	3.6734	68.0782	6.0322
EFQKED	1.0000	0.0000	1.6305	3.5240	57.3115	5.9173
EFQQAN	1.0000	0.0000	1.6639	3.5140	56.6603	5.9097
EFRRKP	1.0000	0.0000	1.6385	3.6820	68.7590	6.0388
EFRRQK	1.0000	0.0000	1.6356	3.7646	75.6139	6.1022
EFRSPQ	1.0000	0.0000	1.7356	3.3722	48.1181	5.8007
EFRTVT	1.0000	0.0000	1.6383	3.7254	72.2804	6.0722
EFSNPA	1.0000	0.0000	1.7184	3.0431	32.9276	5.5477
EFTGSS	1.0000	0.0000	1.7705	3.0104	31.7069	5.5226
EFTNIG	1.0000	0.0000	1.6713	3.4782	54.3686	5.8821
EFTPSS	1.0000	0.0000	1.7373	2.8326	25.8247	5.3859
EFVNFL	1.0000	0.0000	1.7145	3.5094	56.3600	5.9061
EFWELA	1.0000	0.0000	1.8265	4.3535	148.9846	6.5549
EGAIIG	1.0000	0.0000	1.6234	3.7122	71.1884	6.0620
EGAPDQ	1.0000	0.0000	1.6194	3.5688	60.3524	5.9518
EGDDYL	1.0000	0.0000	1.6918	3.6159	63.7139	5.9880
EGDEDH	1.0000	0.0000	1.6480	3.7665	75.7812	6.1037
EGDNNN	1.0000	0.0000	1.6648	2.9097	28.2303	5.4452
EGDPLM	1.0000	0.0000	1.6928	3.6119	63.4186	5.9849
EGEKST	1.0000	0.0000	1.6984	3.0672	33.8546	5.5662
EGFFNK	1.0000	0.0000	1.6948	3.6398	65.4904	6.0063
EGHNFL	1.0000	0.0000	1.7353	3.6147	63.6296	5.9871
EGLFKI	1.0000	0.0000	1.6701	3.4552	52.9493	5.8645
EGLSHQ	1.0000	0.0000	1.7692	3.3425	46.4994	5.7778
EGLSKY	1.0000	0.0000	1.7621	3.2453	41.5695	5.7031
EGNPSL	1.0000	0.0000	1.6956	2.7759	24.1889	5.3424
EGNSEM	1.0000	0.0000	1.7703	3.3093	44.7530	5.7523
EGPGIS	1.0000	0.0000	1.7286	3.3180	45.2049	5.7590
EGPLMP	1.0000	0.0000	1.6929	3.6035	62.8097	5.9784
EGQENE	1.0000	0.0000	1.6519	3.3681	47.8937	5.7975
EGRKMY	1.0000	0.0000	1.6884	4.1990	124.7020	6.4362
EGRSTL	1.0000	0.0000	1.7195	3.0658	33.8007	5.5652
EGRYDL	1.0000	0.0000	1.6989	3.7420	73.6736	6.0849
EGSERQ	1.0000	0.0000	1.7286	3.3489	46.8454	5.7828
EGSLLT	1.0000	0.0000	1.6931	2.7675	23.9535	5.3358
EGSRSG	1.0000	0.0000	1.7870	3.1184	35.9126	5.6056
EGTFME	1.0000	0.0000	1.6656	3.9916	98.2114	6.2768
EGTSAY	1.0000	0.0000	1.7666	3.5005	55.7822	5.8993
EGTSNV	1.0000	0.0000	1.7261	3.0864	34.6127	5.5810
EGWSIH	1.0000	0.0000	1.9492	4.4284	162.3907	6.6125
EGYDQA	1.0000	0.0000	1.6487	3.9140	89.8136	6.2171
EGYKSE	1.0000	0.0000	1.7614	3.4291	51.3794	5.8444
EHAMHN	1.0000	0.0000	1.7546	4.1013	111.4301	6.3611
EHCPDI	1.0000	0.0000	1.7475	4.2731	135.8117	6.4931
EHDFSS	1.0000	0.0000	1.8045	3.1696	38.0977	5.6449
EHEMTN	1.0000	0.0000	1.7211	3.7325	72.8737	6.0776
EHHTTC	1.0000	0.0000	1.7769	4.5149	179.4096	6.6790
EHINLY	1.0000	0.0000	1.7427	3.5893	61.7913	5.9675
EHKPST	1.0000	0.0000	1.7245	3.1813	38.6161	5.6540
EHKQRS	1.0000	0.0000	1.7533	3.4151	50.5545	5.8336
EHLNKT	1.0000	0.0000	1.6818	3.1511	37.2959	5.6308
EHNKGH	1.0000	0.0000	1.7294	3.8215	80.7377	6.1460
EHPNQK	1.0000	0.0000	1.6771	3.4143	50.5100	5.8330
EHPSRA	1.0000	0.0000	1.7521	3.4406	52.0662	5.8533
EHRFCA	1.0000	0.0000	1.7307	4.6521	210.1123	6.7844
EHRSIP	1.0000	0.0000	1.7487	3.4088	50.1893	5.8288
EHSMHT	1.0000	0.0000	1.8436	3.8907	87.4388	6.1992
EHTEKT	1.0000	0.0000	1.6473	3.4904	55.1401	5.8915
EHVARP	1.0000	0.0000	1.6438	3.9099	89.3876	6.2139
EHYYNF	1.0000	0.0000	1.7733	4.2911	138.6594	6.5070
EIANNV	1.0000	0.0000	1.6645	3.1474	37.1339	5.6279
EIDASW	1.0000	0.0000	1.8693	4.0071	99.9804	6.2887
EIFVFK	1.0000	0.0000	1.6486	3.8257	81.1303	6.1492
EIGNLG	1.0000	0.0000	1.6823	3.2878	43.6600	5.7358
EIGSFE	1.0000	0.0000	1.7386	3.3812	48.6202	5.8076
EIHPNP	1.0000	0.0000	1.6721	3.4080	50.1452	5.8282
EIHSGK	1.0000	0.0000	1.7547	3.4041	49.9200	5.8252
EIIFKQ	1.0000	0.0000	1.6298	3.5521	59.1971	5.9389
[truncated: 12,768 more rows]
