# Supplementary material for: Evaluating deterministic motif significance measures in protein databases
Source: Algorithms Mol Biol. 2007 Dec 24;2:16. doi: 10.1186/1748-7188-2-16 (PMC2254621; doi:10.1186/1748-7188-2-16)
Supplement: Additional File 2 — Scripts and Datasets. This file contains the sequence datasets (synthetic and real) and the evaluated motifs. This data is separated according to the tables where it is presented and discussed. It also contains script programs (in perl language) developed for this work. [file 1748-7188-2-16-S2.zip › Scripts_and_Datasets/datasets/Table 4/100%/Motifs/score_SSN_mlen_3_planted_syn0_len300_num50.txt]

Motif	Supp	IG	Pratt	LogOdds	Zscore	Info
AAA	1.0000	0.0000	2.6065	-0.3333	-0.7936	2.9526
AAC	1.0000	0.0000	2.8251	0.3258	0.7607	3.4591
AAD	2.0000	2.9353	2.6070	-0.0548	-0.1879	2.9353
AAE	4.0000	8.7749	2.6077	0.2329	1.0717	2.9250
AAF	2.0000	3.1022	2.6351	0.1624	0.5224	3.1022
AAG	1.0000	0.0000	2.6221	-0.1921	-0.4527	3.0611
AAH	1.0000	0.0000	2.6662	-0.0415	-0.1023	3.1768
AAI	2.0000	2.9405	2.6067	-0.0479	-0.1655	2.9405
AAK	3.0000	5.7143	2.6204	0.0197	0.0672	2.8572
AAL	2.0000	2.8143	2.6361	-0.2122	-0.7075	2.8143
AAM	1.0000	0.0000	2.6973	0.0388	0.0826	3.2385
AAN	2.0000	2.7647	2.6620	-0.2766	-0.9261	2.7647
AAP	5.0000	11.7235	2.6072	0.3375	1.7657	2.9309
AAQ	1.0000	0.0000	2.6073	-0.3031	-0.7192	2.9758
AAS	7.0000	16.0557	2.7286	0.1520	0.9127	2.6760
AAT	3.0000	5.7590	2.6146	0.0488	0.1833	2.8795
AAV	2.0000	3.0468	2.6184	0.0903	0.2852	3.0468
ACA	1.0000	0.0000	2.8251	0.3258	0.7607	3.4591
ACD	1.0000	0.0000	2.8307	0.3032	0.7055	3.4418
ACF	1.0000	0.0000	2.8171	0.5204	1.2634	3.6087
ACN	1.0000	0.0000	2.9365	0.0814	0.1810	3.2713
ACP	1.0000	0.0000	2.8322	0.2975	0.6915	3.4374
ACS	1.0000	0.0000	3.0236	-0.0341	-0.0852	3.1825
ACV	1.0000	0.0000	2.8120	0.4483	1.0712	3.5533
ACY	1.0000	0.0000	2.8323	0.5996	1.4846	3.6696
ADA	6.0000	14.6763	2.6070	0.4224	2.4591	2.9353
ADD	1.0000	0.0000	2.6070	-0.3783	-0.9063	2.9179
ADE	1.0000	0.0000	2.6074	-0.3917	-0.9402	2.9077
ADF	3.0000	6.1697	2.6387	0.3160	1.2759	3.0849
ADG	2.0000	3.0438	2.6250	0.0864	0.2725	3.0438
ADK	2.0000	2.8399	2.6182	-0.1789	-0.5963	2.8399
ADL	5.0000	11.1878	2.6327	0.1633	0.8304	2.7970
ADM	1.0000	0.0000	2.7025	0.0162	0.0307	3.2212
ADN	1.0000	0.0000	2.6571	-0.6002	-1.5031	2.7474
ADP	4.0000	8.7407	2.6071	0.2180	1.0010	2.9136
ADQ	4.0000	8.8754	2.6083	0.2765	1.2809	2.9585
ADR	2.0000	2.9959	2.6135	0.0241	0.0690	2.9959
ADS	4.0000	7.9759	2.7212	-0.1136	-0.5382	2.6586
ADT	1.0000	0.0000	2.6130	-0.4508	-1.0930	2.8622
ADV	3.0000	6.0589	2.6210	0.2439	0.9736	3.0295
ADY	1.0000	0.0000	2.6642	-0.0820	-0.1957	3.1457
AEA	3.0000	5.8499	2.6077	0.1080	0.4201	2.9250
AEC	2.0000	3.4315	2.8344	0.5909	2.0644	3.4315
AED	5.0000	11.6306	2.6074	0.3073	1.5996	2.9077
AEE	4.0000	8.6921	2.6076	0.1970	0.9014	2.8974
AEF	1.0000	0.0000	2.6412	-0.1745	-0.4114	3.0746
AEG	1.0000	0.0000	2.6271	-0.2280	-0.5379	3.0335
AEH	2.0000	3.1492	2.6739	0.2236	0.7266	3.1492
AEI	3.0000	5.8258	2.6074	0.0923	0.3571	2.9129
AEK	5.0000	11.3183	2.6173	0.2057	1.0538	2.8296
AEL	2.0000	2.7867	2.6310	-0.2481	-0.8287	2.7867
AEN	2.0000	2.7371	2.6545	-0.3125	-1.0499	2.7371
AEP	3.0000	5.8065	2.6074	0.0797	0.3068	2.9033
AEQ	1.0000	0.0000	2.6093	-0.3390	-0.8077	2.9482
AER	2.0000	2.9856	2.6150	0.0107	0.0255	2.9856
AES	5.0000	10.5934	2.7170	-0.0301	-0.1698	2.6484
AET	3.0000	5.7039	2.6125	0.0129	0.0400	2.8519
AEV	2.0000	3.0192	2.6230	0.0544	0.1679	3.0192
AFA	1.0000	0.0000	2.6351	-0.1386	-0.3273	3.1022
AFD	2.0000	3.0849	2.6387	0.1399	0.4480	3.0849
AFE	4.0000	9.2237	2.6412	0.4275	2.0345	3.0746
AFI	1.0000	0.0000	2.6375	-0.1543	-0.3639	3.0901
AFK	4.0000	9.0203	2.6669	0.3393	1.5885	3.0068
AFL	1.0000	0.0000	2.6911	-0.3185	-0.7572	2.9639
AFN	3.0000	5.8287	2.7266	0.0941	0.3646	2.9143
AFP	2.0000	3.0805	2.6397	0.1342	0.4292	3.0805
AFQ	1.0000	0.0000	2.6318	-0.1084	-0.2570	3.1254
AFS	1.0000	0.0000	2.8091	-0.4985	-1.2198	2.8256
AFT	2.0000	3.0291	2.6568	0.0674	0.2102	3.0291
AFV	1.0000	0.0000	2.6318	-0.0161	-0.0436	3.1964
AFW	1.0000	0.0000	2.9217	0.7541	1.9537	3.7884
AGA	1.0000	0.0000	2.6221	-0.1921	-0.4527	3.0611
AGC	1.0000	0.0000	2.8124	0.4670	1.1202	3.5676
AGD	2.0000	3.0438	2.6250	0.0864	0.2725	3.0438
AGE	1.0000	0.0000	2.6271	-0.2280	-0.5379	3.0335
AGF	2.0000	3.2107	2.6335	0.3036	0.9990	3.2107
AGH	1.0000	0.0000	2.6590	0.0997	0.2234	3.2854
AGI	2.0000	3.0490	2.6240	0.0933	0.2949	3.0490
AGL	1.0000	0.0000	2.6722	-0.3720	-0.8903	2.9228
AGN	3.0000	5.7465	2.7056	0.0407	0.1508	2.8733
AGP	1.0000	0.0000	2.6258	-0.2203	-0.5196	3.0394
AGQ	2.0000	3.0843	2.6198	0.1392	0.4456	3.0843
AGR	1.0000	0.0000	2.6194	-0.1132	-0.2681	3.1217
AGS	3.0000	5.5690	2.7848	-0.0748	-0.3104	2.7845
AGT	1.0000	0.0000	2.6407	-0.2871	-0.6802	2.9881
AGY	2.0000	3.2716	2.6535	0.3828	1.2769	3.2716
AHA	1.0000	0.0000	2.6662	-0.0415	-0.1023	3.1768
AHD	1.0000	0.0000	2.6708	-0.0640	-0.1542	3.1595
AHE	3.0000	6.2985	2.6739	0.3997	1.6383	3.1492
AHF	1.0000	0.0000	2.6650	0.1532	0.3477	3.3264
AHG	1.0000	0.0000	2.6590	0.0997	0.2234	3.2854
AHH	1.0000	0.0000	2.6863	0.2503	0.5774	3.4011
AHI	1.0000	0.0000	2.6693	-0.0572	-0.1384	3.1648
AHK	2.0000	3.0814	2.7037	0.1354	0.4333	3.0814
AHL	2.0000	3.0385	2.7304	0.0796	0.2502	3.0385
AHM	1.0000	0.0000	2.7120	0.3305	0.7725	3.4628
AHN	3.0000	5.9780	2.7686	0.1913	0.7572	2.9890
AHP	1.0000	0.0000	2.6721	-0.0697	-0.1674	3.1551
AHQ	1.0000	0.0000	2.6616	-0.0113	-0.0327	3.2000
AHR	1.0000	0.0000	2.6578	0.0374	0.0794	3.2374
AHS	4.0000	8.7007	2.8552	0.2007	0.9188	2.9002
AHT	3.0000	6.2076	2.6922	0.3406	1.3811	3.1038
AID	3.0000	5.8464	2.6069	0.1057	0.4108	2.9232
AIE	1.0000	0.0000	2.6074	-0.3848	-0.9228	2.9129
AIF	2.0000	3.0901	2.6375	0.1467	0.4706	3.0901
AIH	1.0000	0.0000	2.6693	-0.0572	-0.1384	3.1648
AII	2.0000	2.9285	2.6067	-0.0636	-0.2167	2.9285
AIK	2.0000	2.8451	2.6188	-0.1720	-0.5735	2.8451
AIL	2.0000	2.8022	2.6337	-0.2278	-0.7603	2.8022
AIN	7.0000	16.5161	2.6585	0.2518	1.5373	2.7527
AIP	2.0000	2.9188	2.6070	-0.0761	-0.2578	2.9188
AIQ	2.0000	2.9637	2.6079	-0.0177	-0.0671	2.9637
AIR	1.0000	0.0000	2.6128	-0.2701	-0.6390	3.0011
AIS	7.0000	15.9834	2.7234	0.1363	0.8159	2.6639
AIT	3.0000	5.7349	2.6134	0.0331	0.1207	2.8675
AIV	3.0000	6.0694	2.6201	0.2507	1.0020	3.0347
AIW	2.0000	3.6267	2.9269	0.8448	3.1917	3.6267
AKA	1.0000	0.0000	2.6204	-0.4574	-1.1102	2.8572
AKC	1.0000	0.0000	2.8679	0.2017	0.4617	3.3637
AKD	7.0000	17.0392	2.6182	0.3652	2.2720	2.8399
AKE	3.0000	5.6592	2.6173	-0.0162	-0.0760	2.8296
AKF	1.0000	0.0000	2.6669	-0.2627	-0.6212	3.0068
AKG	2.0000	2.9657	2.6499	-0.0151	-0.0587	2.9657
AKH	3.0000	6.1629	2.7037	0.3115	1.2570	3.0814
AKI	4.0000	8.5354	2.6188	0.1290	0.5829	2.8451
AKK	3.0000	5.5236	2.6187	-0.1044	-0.4289	2.7618
AKL	7.0000	16.3133	2.6269	0.2078	1.2601	2.7189
AKM	1.0000	0.0000	2.7379	-0.0853	-0.2035	3.1431
AKN	7.0000	16.0160	2.6438	0.1434	0.8595	2.6693
AKP	1.0000	0.0000	2.6178	-0.4856	-1.1852	2.8355
AKQ	2.0000	2.8804	2.6245	-0.1261	-0.4218	2.8804
AKR	1.0000	0.0000	2.6337	-0.3785	-0.9068	2.9178
AKS	2.0000	2.5806	2.6945	-0.5162	-1.7933	2.5806
AKT	2.0000	2.7841	2.6167	-0.2514	-0.8400	2.7841
AKV	1.0000	0.0000	2.6446	-0.3348	-0.7974	2.9514
AKY	1.0000	0.0000	2.6964	-0.1835	-0.4326	3.0676
ALA	3.0000	5.6285	2.6361	-0.0361	-0.1555	2.8143
ALC	2.0000	3.3208	2.8966	0.4469	1.5096	3.3208
ALD	1.0000	0.0000	2.6327	-0.5357	-1.3214	2.7970
ALE	6.0000	13.9334	2.6310	0.2291	1.2902	2.7867
ALF	2.0000	2.9639	2.6911	-0.0175	-0.0665	2.9639
ALG	2.0000	2.9228	2.6722	-0.0710	-0.2408	2.9228
ALH	1.0000	0.0000	2.7304	-0.2214	-0.5223	3.0385
ALI	1.0000	0.0000	2.6337	-0.5289	-1.3025	2.8022
ALK	2.0000	2.7189	2.6269	-0.3363	-1.1329	2.7189
ALL	5.0000	10.7039	2.6312	0.0059	0.0152	2.6760
ALM	1.0000	0.0000	2.7660	-0.1412	-0.3332	3.1002
ALN	9.0000	21.0115	2.6434	0.1967	1.3500	2.6264
ALP	4.0000	8.3777	2.6319	0.0606	0.2661	2.7926
ALQ	3.0000	5.6750	2.6418	-0.0059	-0.0350	2.8375
ALR	2.0000	2.8749	2.6535	-0.1333	-0.4454	2.8749
ALS	8.0000	17.7636	2.6857	0.0300	0.1767	2.5377
ALT	4.0000	8.2237	2.6268	-0.0062	-0.0417	2.7412
ALV	2.0000	2.9085	2.6662	-0.0896	-0.3018	2.9085
ALY	2.0000	3.0247	2.7228	0.0617	0.1915	3.0247
AMA	1.0000	0.0000	2.6973	0.0388	0.0826	3.2385
AMD	1.0000	0.0000	2.7025	0.0162	0.0307	3.2212
AMF	1.0000	0.0000	2.6920	0.2334	0.5371	3.3881
AMG	2.0000	3.3471	2.6869	0.4810	1.6367	3.3471
AMK	1.0000	0.0000	2.7379	-0.0853	-0.2035	3.1431
AML	2.0000	3.1002	2.7660	0.1599	0.5140	3.1002
AMN	1.0000	0.0000	2.8056	-0.2056	-0.4847	3.0507
AMP	3.0000	6.4336	2.7039	0.4877	2.0353	3.2168
AMQ	2.0000	3.2617	2.6920	0.3700	1.2314	3.2617
AMR	1.0000	0.0000	2.6870	0.1176	0.2649	3.2991
AMS	4.0000	8.8857	2.8940	0.2809	1.3026	2.9619
AMT	3.0000	6.3309	2.7257	0.4209	1.7321	3.1655
AMV	1.0000	0.0000	2.6863	0.1613	0.3668	3.3327
ANA	4.0000	8.2942	2.6620	0.0244	0.0992	2.7647
ANC	2.0000	3.2713	2.9365	0.3824	1.2756	3.2713
AND	4.0000	8.2423	2.6571	0.0019	-0.0046	2.7474
ANE	4.0000	8.2114	2.6545	-0.0115	-0.0662	2.7371
ANF	4.0000	8.7430	2.7266	0.2191	1.0059	2.9143
ANG	3.0000	5.7465	2.7056	0.0407	0.1508	2.8733
ANH	1.0000	0.0000	2.7686	-0.2859	-0.6773	2.9890
ANI	3.0000	5.5054	2.6585	-0.1162	-0.4765	2.7527
ANK	7.0000	16.0160	2.6438	0.1434	0.8595	2.6693
ANL	6.0000	13.1322	2.6434	0.0206	0.0998	2.6264
ANM	1.0000	0.0000	2.8056	-0.2056	-0.4847	3.0507
ANN	7.0000	15.4614	2.6499	0.0231	0.1231	2.5769
ANP	1.0000	0.0000	2.6559	-0.6059	-1.5196	2.7430
ANQ	4.0000	8.3638	2.6696	0.0546	0.2384	2.7879
ANR	5.0000	11.3014	2.6839	0.2002	1.0247	2.8253
ANS	2.0000	2.4881	2.6815	-0.6365	-2.2759	2.4881
ANT	2.0000	2.6917	2.6460	-0.3716	-1.2580	2.6917
ANV	2.0000	2.8589	2.6988	-0.1540	-0.5139	2.8589
APA	2.0000	2.9309	2.6072	-0.0605	-0.2065	2.9309
APD	7.0000	17.4813	2.6071	0.4611	2.9228	2.9136
APF	1.0000	0.0000	2.6397	-0.1669	-0.3934	3.0805
APH	2.0000	3.1551	2.6721	0.2313	0.7524	3.1551
API	2.0000	2.9188	2.6070	-0.0761	-0.2578	2.9188
APK	3.0000	5.6709	2.6178	-0.0085	-0.0454	2.8355
APM	2.0000	3.2168	2.7039	0.3116	1.0265	3.2168
APN	1.0000	0.0000	2.6559	-0.6059	-1.5196	2.7430
APP	4.0000	8.7275	2.6072	0.2123	0.9739	2.9092
APQ	1.0000	0.0000	2.6087	-0.3313	-0.7887	2.9541
APR	1.0000	0.0000	2.6141	-0.2826	-0.6694	2.9915
APS	4.0000	7.9628	2.7193	-0.1193	-0.5648	2.6543
APT	1.0000	0.0000	2.6128	-0.4565	-1.1080	2.8578
APV	3.0000	6.0501	2.6218	0.2382	0.9499	3.0251
APY	3.0000	6.2827	2.6655	0.3895	1.5931	3.1413
AQA	1.0000	0.0000	2.6073	-0.3031	-0.7192	2.9758
AQD	2.0000	2.9585	2.6083	-0.0246	-0.0894	2.9585
AQE	3.0000	5.8964	2.6093	0.1382	0.5417	2.9482
AQF	1.0000	0.0000	2.6318	-0.1084	-0.2570	3.1254
AQG	1.0000	0.0000	2.6198	-0.1619	-0.3817	3.0843
AQI	1.0000	0.0000	2.6079	-0.3187	-0.7577	2.9637
AQK	2.0000	2.8804	2.6245	-0.1261	-0.4218	2.8804
AQL	4.0000	8.5124	2.6418	0.1191	0.5367	2.8375
AQN	3.0000	5.5759	2.6696	-0.0703	-0.2924	2.7879
AQP	3.0000	5.9082	2.6087	0.1458	0.5726	2.9541
AQQ	3.0000	5.9980	2.6073	0.2043	0.8103	2.9990
AQR	3.0000	6.0728	2.6105	0.2529	1.0110	3.0364
AQS	6.0000	13.4958	2.7394	0.1152	0.6353	2.6992
AQT	1.0000	0.0000	2.6178	-0.3981	-0.9566	2.9027
AQV	3.0000	6.1400	2.6164	0.2966	1.1939	3.0700
AQY	1.0000	0.0000	2.6554	-0.0292	-0.0740	3.1862
ARA	2.0000	3.0132	2.6116	0.0466	0.1424	3.0132
ARC	1.0000	0.0000	2.8134	0.4046	0.9583	3.5197
ARD	3.0000	5.9917	2.6135	0.2002	0.7937	2.9959
ARE	1.0000	0.0000	2.6150	-0.2903	-0.6881	2.9856
ARG	2.0000	3.1217	2.6194	0.1878	0.6068	3.1217
ARH	1.0000	0.0000	2.6578	0.0374	0.0794	3.2374
ARI	2.0000	3.0011	2.6128	0.0309	0.0914	3.0011
ARK	1.0000	0.0000	2.6337	-0.3785	-0.9068	2.9178
ARL	2.0000	2.8749	2.6535	-0.1333	-0.4454	2.8749
ARN	3.0000	5.6507	2.6839	-0.0217	-0.0980	2.8253
ARP	1.0000	0.0000	2.6141	-0.2826	-0.6694	2.9915
ARQ	1.0000	0.0000	2.6105	-0.2242	-0.5289	3.0364
ARR	2.0000	3.0738	2.6120	0.1255	0.4005	3.0738
ARS	4.0000	8.2097	2.7583	-0.0122	-0.0697	2.7366
ART	3.0000	5.8803	2.6259	0.1277	0.4994	2.9401
ASA	3.0000	5.3519	2.7286	-0.2160	-0.8825	2.6760
ASD	6.0000	13.2932	2.7212	0.0625	0.3364	2.6586
ASE	4.0000	7.9451	2.7170	-0.1270	-0.6005	2.6484
ASF	1.0000	0.0000	2.8091	-0.4985	-1.2198	2.8256
ASG	4.0000	8.3535	2.7848	0.0501	0.2176	2.7845
ASH	3.0000	5.8004	2.8552	0.0757	0.2909	2.9002
ASI	7.0000	15.9834	2.7234	0.1363	0.8159	2.6639
ASK	4.0000	7.7417	2.6945	-0.2152	-1.0152	2.5806
ASL	6.0000	12.6883	2.6857	-0.0949	-0.5530	2.5377
ASM	3.0000	5.9238	2.8940	0.1560	0.6139	2.9619
ASN	10.0000	22.3931	2.6815	0.0625	0.4344	2.4881
ASP	2.0000	2.6543	2.7193	-0.4203	-1.4337	2.6543
ASQ	8.0000	18.8942	2.7394	0.2401	1.5647	2.6992
ASR	8.0000	19.1559	2.7583	0.2888	1.8961	2.7366
ASS	17.0000	38.3895	2.6924	0.1774	1.6687	2.3993
AST	4.0000	7.8087	2.7009	-0.1861	-0.8775	2.6029
ASV	5.0000	11.0806	2.7767	0.1284	0.6485	2.7702
ASY	1.0000	0.0000	2.8466	-0.4193	-1.0110	2.8864
ATA	5.0000	11.5181	2.6146	0.2707	1.4008	2.8795
ATC	1.0000	0.0000	2.8552	0.2307	0.5307	3.3861
ATD	1.0000	0.0000	2.6130	-0.4508	-1.0930	2.8622
ATE	8.0000	19.9635	2.6125	0.4389	2.9605	2.8519
ATF	2.0000	3.0291	2.6568	0.0674	0.2102	3.0291
ATG	2.0000	2.9881	2.6407	0.0139	0.0360	2.9881
ATH	5.0000	12.4151	2.6922	0.5624	3.0846	3.1038
ATI	2.0000	2.8675	2.6134	-0.1429	-0.4772	2.8675
ATK	2.0000	2.7841	2.6167	-0.2514	-0.8400	2.7841
ATL	5.0000	10.9649	2.6268	0.0907	0.4532	2.7412
ATN	3.0000	5.3834	2.6460	-0.1955	-0.7985	2.6917
ATP	2.0000	2.8578	2.6128	-0.1555	-0.5187	2.8578
ATQ	2.0000	2.9027	2.6178	-0.0971	-0.3263	2.9027
ATR	2.0000	2.9401	2.6259	-0.0484	-0.1672	2.9401
ATS	3.0000	5.2058	2.7009	-0.3111	-1.2798	2.6029
ATT	5.0000	11.2259	2.6138	0.1756	0.8954	2.8065
ATV	1.0000	0.0000	2.6358	-0.3057	-0.7258	2.9737
AVA	2.0000	3.0468	2.6184	0.0903	0.2852	3.0468
AVC	1.0000	0.0000	2.8120	0.4483	1.0712	3.5533
AVD	3.0000	6.0589	2.6210	0.2439	0.9736	3.0295
AVE	2.0000	3.0192	2.6230	0.0544	0.1679	3.0192
AVF	2.0000	3.1964	2.6318	0.2850	0.9348	3.1964
AVG	1.0000	0.0000	2.6224	-0.0695	-0.1669	3.1553
AVH	1.0000	0.0000	2.6579	0.0811	0.1803	3.2710
AVI	2.0000	3.0347	2.6201	0.0747	0.2339	3.0347
AVK	1.0000	0.0000	2.6446	-0.3348	-0.7974	2.9514
AVL	2.0000	2.9085	2.6662	-0.0896	-0.3018	2.9085
AVM	1.0000	0.0000	2.6863	0.1613	0.3668	3.3327
AVN	1.0000	0.0000	2.6988	-0.4551	-1.1042	2.8589
AVP	3.0000	6.0501	2.6218	0.2382	0.9499	3.0251
AVQ	1.0000	0.0000	2.6164	-0.1805	-0.4255	3.0700
AVS	5.0000	11.0806	2.7767	0.1284	0.6485	2.7702
AVT	1.0000	0.0000	2.6358	-0.3057	-0.7258	2.9737
AVY	1.0000	0.0000	2.6523	0.0631	0.1388	3.2572
AWD	1.0000	0.0000	2.9284	0.5370	1.3087	3.6214
AWF	1.0000	0.0000	2.9217	0.7541	1.9537	3.7884
AWG	1.0000	0.0000	2.9153	0.7007	1.7853	3.7473
AWI	1.0000	0.0000	2.9269	0.5438	1.3276	3.6267
AWL	1.0000	0.0000	2.9890	0.3796	0.8948	3.5005
AWP	1.0000	0.0000	2.9298	0.5313	1.2930	3.6171
AWR	1.0000	0.0000	2.9144	0.6383	1.5972	3.6994
AWT	1.0000	0.0000	2.9506	0.4645	1.1135	3.5657
AWV	1.0000	0.0000	2.9143	0.6821	1.7281	3.7330
AYA	1.0000	0.0000	2.6598	-0.0594	-0.1436	3.1630
AYC	1.0000	0.0000	2.8323	0.5996	1.4846	3.6696
AYF	3.0000	6.6253	2.6598	0.6123	2.6350	3.3126
AYG	2.0000	3.2716	2.6535	0.3828	1.2769	3.2716
AYH	2.0000	3.3873	2.6814	0.5334	1.8368	3.3873
AYK	1.0000	0.0000	2.6964	-0.1835	-0.4326	3.0676
AYL	1.0000	0.0000	2.7228	-0.2394	-0.5651	3.0247
AYN	3.0000	5.9504	2.7606	0.1733	0.6841	2.9752
AYQ	1.0000	0.0000	2.6554	-0.0292	-0.0740	3.1862
AYS	5.0000	11.5457	2.8466	0.2797	1.4493	2.8864
AYV	2.0000	3.2572	2.6523	0.3642	1.2106	3.2572
CAE	1.0000	0.0000	2.8344	0.2899	0.6729	3.4315
CAF	1.0000	0.0000	2.8171	0.5204	1.2634	3.6087
CAI	1.0000	0.0000	2.8289	0.3101	0.7222	3.4471
CAK	2.0000	3.3637	2.8679	0.5027	1.7188	3.3637
CAL	1.0000	0.0000	2.8966	0.1458	0.3306	3.3208
CAN	1.0000	0.0000	2.9365	0.0814	0.1810	3.2713
CAQ	1.0000	0.0000	2.8192	0.3560	0.8356	3.4823
CDF	1.0000	0.0000	2.8309	0.4979	1.2025	3.5914
CDG	1.0000	0.0000	2.8242	0.4444	1.0611	3.5503
CDI	1.0000	0.0000	2.8337	0.2876	0.6673	3.4298
CDK	3.0000	6.6928	2.8678	0.6563	2.8586	3.3464
CDL	1.0000	0.0000	2.8941	0.1233	0.2782	3.3035
CDN	1.0000	0.0000	2.9313	0.0589	0.1290	3.2540
CDR	1.0000	0.0000	2.8225	0.3821	0.9012	3.5024
CDS	1.0000	0.0000	3.0144	-0.0566	-0.1372	3.1652
CDT	2.0000	3.3688	2.8564	0.5092	1.7439	3.3688
CEE	1.0000	0.0000	2.8411	0.2540	0.5862	3.4039
CEH	1.0000	0.0000	2.8650	0.5816	1.4334	3.6558
CEK	1.0000	0.0000	2.8682	0.1658	0.3772	3.3361
CEL	2.0000	3.2932	2.8930	0.4110	1.3783	3.2932
CEM	2.0000	3.7175	2.8948	0.9629	3.8028	3.7175
CEN	1.0000	0.0000	2.9286	0.0455	0.0981	3.2437
CEQ	1.0000	0.0000	2.8307	0.3201	0.7467	3.4547
CER	2.0000	3.4921	2.8284	0.6697	2.3912	3.4921
CES	1.0000	0.0000	3.0092	-0.0700	-0.1681	3.1549
CFE	2.0000	3.5811	2.8396	0.7855	2.9077	3.5811
CFH	1.0000	0.0000	2.7245	0.8122	2.1450	3.8330
CFI	1.0000	0.0000	2.8266	0.5047	1.2209	3.5967
CFK	1.0000	0.0000	2.9040	0.3963	0.9372	3.5133
CFN	1.0000	0.0000	3.0091	0.2760	0.6394	3.4209
CFP	2.0000	3.5870	2.8346	0.7932	2.9437	3.5870
CFQ	1.0000	0.0000	2.7999	0.5506	1.3464	3.6319
CFV	1.0000	0.0000	2.7581	0.6430	1.6109	3.7029
CGG	2.0000	3.6762	2.7610	0.9092	3.5167	3.6762
CGN	1.0000	0.0000	2.9848	0.2226	0.5113	3.3798
CHF	1.0000	0.0000	2.7245	0.8122	2.1450	3.8330
CHS	1.0000	0.0000	3.1805	0.2577	0.5951	3.4068
CID	1.0000	0.0000	2.8337	0.2876	0.6673	3.4298
CIE	2.0000	3.4195	2.8370	0.5752	2.0015	3.4195
CIG	1.0000	0.0000	2.8205	0.4513	1.0790	3.5556
CIH	1.0000	0.0000	2.8490	0.6019	1.4911	3.6713
CIN	1.0000	0.0000	2.9328	0.0657	0.1448	3.2592
CIS	1.0000	0.0000	3.0171	-0.0498	-0.1214	3.1705
CIW	1.0000	0.0000	3.1405	1.2028	3.7297	4.1333
CKA	1.0000	0.0000	2.8679	0.2017	0.4617	3.3637
CKD	2.0000	3.3464	2.8678	0.4802	1.6336	3.3464
CKG	2.0000	3.4722	2.8883	0.6439	2.2820	3.4722
CKI	2.0000	3.3517	2.8677	0.4870	1.6594	3.3517
CKL	2.0000	3.2254	2.8941	0.3228	1.0653	3.2254
CKP	2.0000	3.3420	2.8679	0.4745	1.6121	3.3420
CKR	1.0000	0.0000	2.8753	0.2805	0.6502	3.4243
CKV	3.0000	6.9158	2.8838	0.8013	3.6522	3.4579
CLD	1.0000	0.0000	2.8941	0.1233	0.2782	3.3035
CLE	1.0000	0.0000	2.8930	0.1099	0.2471	3.2932
CLF	1.0000	0.0000	2.9506	0.3405	0.7971	3.4704
CLH	1.0000	0.0000	2.9944	0.4376	1.0433	3.5451
CLI	1.0000	0.0000	2.8947	0.1302	0.2941	3.3088
CLL	1.0000	0.0000	2.9023	-0.0341	-0.0852	3.1825
CLN	5.0000	12.5319	2.9194	0.6004	3.3252	3.1330
CLP	1.0000	0.0000	2.8936	0.1176	0.2649	3.2991
CLS	2.0000	3.0442	2.9694	0.0870	0.2743	3.0442
CLT	1.0000	0.0000	2.8921	0.0508	0.1104	3.2478
CMN	1.0000	0.0000	3.1041	0.4534	1.0845	3.5572
CMQ	1.0000	0.0000	2.8380	0.7280	1.8704	3.7683
CMR	1.0000	0.0000	2.8003	0.7767	2.0268	3.8057
CNA	2.0000	3.2713	2.9365	0.3824	1.2756	3.2713
CNE	1.0000	0.0000	2.9286	0.0455	0.0981	3.2437
CNF	2.0000	3.4209	3.0091	0.5771	2.0089	3.4209
CNG	4.0000	10.1394	2.9848	0.8247	4.3748	3.3798
CNK	1.0000	0.0000	2.9185	-0.0427	-0.1051	3.1759
CNL	3.0000	6.2660	2.9194	0.3786	1.5456	3.1330
CNM	1.0000	0.0000	3.1041	0.4534	1.0845	3.5572
CNP	1.0000	0.0000	2.9301	0.0532	0.1158	3.2496
CNR	2.0000	3.3319	2.9603	0.4613	1.5629	3.3319
CNS	2.0000	2.9947	2.9625	0.0225	0.0640	2.9947
CPK	1.0000	0.0000	2.8679	0.1734	0.3952	3.3420
CPN	1.0000	0.0000	2.9301	0.0532	0.1158	3.2496
CPP	1.0000	0.0000	2.8377	0.2693	0.6231	3.4157
CPS	1.0000	0.0000	3.0122	-0.0623	-0.1504	3.1608
CQA	1.0000	0.0000	2.8192	0.3560	0.8356	3.4823
CQF	1.0000	0.0000	2.7999	0.5506	1.3464	3.6319
CQI	2.0000	3.4703	2.8239	0.6413	2.2713	3.4703
CQL	1.0000	0.0000	2.9013	0.1760	0.4013	3.3440
CQM	1.0000	0.0000	2.8380	0.7280	1.8704	3.7683
CQN	1.0000	0.0000	2.9446	0.1116	0.2509	3.2945
CQQ	2.0000	3.5055	2.8115	0.6872	2.4661	3.5055
CQY	1.0000	0.0000	2.8112	0.6298	1.5721	3.6928
CRD	1.0000	0.0000	2.8225	0.3821	0.9012	3.5024
CRF	2.0000	3.6693	2.7758	0.9003	3.4706	3.6693
CRL	1.0000	0.0000	2.9120	0.2247	0.5163	3.3814
CRN	1.0000	0.0000	2.9603	0.1602	0.3643	3.3319
CRP	2.0000	3.4980	2.8250	0.6774	2.4240	3.4980
CRR	1.0000	0.0000	2.7894	0.4835	1.1639	3.5803
CRV	1.0000	0.0000	2.7813	0.5272	1.2819	3.6139
CSA	1.0000	0.0000	3.0236	-0.0341	-0.0852	3.1825
CSG	1.0000	0.0000	3.0929	0.1071	0.2405	3.2910
CSL	1.0000	0.0000	2.9694	-0.2140	-0.5047	3.0442
CSM	1.0000	0.0000	3.2293	0.3379	0.7907	3.4685
CSN	3.0000	5.9893	2.9625	0.1986	0.7873	2.9947
CSP	2.0000	3.1608	3.0122	0.2387	0.7773	3.1608
CSQ	1.0000	0.0000	3.0369	-0.0039	-0.0157	3.2057
CSR	1.0000	0.0000	3.0601	0.0447	0.0964	3.2431
CSS	4.0000	8.7177	2.9694	0.2081	0.9537	2.9059
CSV	2.0000	3.2767	3.0828	0.3895	1.3009	3.2767
CSY	1.0000	0.0000	3.1697	0.2397	0.5521	3.3930
CTA	2.0000	3.3861	2.8552	0.5318	1.8306	3.3861
CTE	1.0000	0.0000	2.8576	0.1948	0.4456	3.3585
CTF	1.0000	0.0000	2.8814	0.4254	1.0116	3.5357
CTI	2.0000	3.3740	2.8560	0.5161	1.7701	3.3740
CTK	1.0000	0.0000	2.8740	0.1066	0.2394	3.2907
CTS	1.0000	0.0000	2.9892	-0.1291	-0.3052	3.1095
CTY	1.0000	0.0000	2.9080	0.5046	1.2204	3.5965
CVA	1.0000	0.0000	2.8120	0.4483	1.0712	3.5533
CVL	1.0000	0.0000	2.9245	0.2684	0.6209	3.4150
CVN	1.0000	0.0000	2.9770	0.2040	0.4671	3.3655
CVP	1.0000	0.0000	2.8259	0.4201	0.9980	3.5316
CVW	1.0000	0.0000	2.9929	1.3411	4.4534	4.2395
CVY	1.0000	0.0000	2.7568	0.7222	1.8520	3.7638
CWP	1.0000	0.0000	3.1543	1.1903	3.6689	4.1236
CWV	1.0000	0.0000	2.9929	1.3411	4.4534	4.2395
CYC	1.0000	0.0000	2.7465	1.2586	4.0093	4.1761
CYE	1.0000	0.0000	2.8594	0.5637	1.3829	3.6420
CYF	1.0000	0.0000	2.7254	0.7942	2.0849	3.8192
CYG	1.0000	0.0000	2.7477	0.7408	1.9110	3.7781
CYL	1.0000	0.0000	2.9857	0.4197	0.9969	3.5313
CYT	1.0000	0.0000	2.9080	0.5046	1.2204	3.5965
CYV	1.0000	0.0000	2.7568	0.7222	1.8520	3.7638
DAA	1.0000	0.0000	2.6070	-0.3558	-0.8496	2.9353
DAC	1.0000	0.0000	2.8307	0.3032	0.7055	3.4418
DAD	2.0000	2.9179	2.6070	-0.0773	-0.2615	2.9179
DAE	5.0000	11.6306	2.6074	0.3073	1.5996	2.9077
DAF	5.0000	12.3395	2.6387	0.5378	2.9318	3.0849
DAG	1.0000	0.0000	2.6250	-0.2146	-0.5060	3.0438
DAH	3.0000	6.3190	2.6708	0.4131	1.6976	3.1595
DAI	1.0000	0.0000	2.6069	-0.3715	-0.8890	2.9232
DAK	4.0000	8.5196	2.6182	0.1222	0.5510	2.8399
DAL	5.0000	11.1878	2.6327	0.1633	0.8304	2.7970
DAM	3.0000	6.4424	2.7025	0.4934	2.0618	3.2212
DAN	4.0000	8.2423	2.6571	0.0019	-0.0046	2.7474
DAP	3.0000	5.8271	2.6071	0.0931	0.3604	2.9136
DAQ	2.0000	2.9585	2.6083	-0.0246	-0.0894	2.9585
DAR	2.0000	2.9959	2.6135	0.0241	0.0690	2.9959
DAS	6.0000	13.2932	2.7212	0.0625	0.3364	2.6586
DAT	3.0000	5.7244	2.6130	0.0263	0.0934	2.8622
DAV	2.0000	3.0295	2.6210	0.0678	0.2116	3.0295
DAY	1.0000	0.0000	2.6642	-0.0820	-0.1957	3.1457
DCA	1.0000	0.0000	2.8307	0.3032	0.7055	3.4418
DCD	1.0000	0.0000	2.8352	0.2807	0.6507	3.4245
DCF	1.0000	0.0000	2.8309	0.4979	1.2025	3.5914
DCI	1.0000	0.0000	2.8337	0.2876	0.6673	3.4298
DCL	2.0000	3.3035	2.8941	0.4243	1.4269	3.3035
DCN	1.0000	0.0000	2.9313	0.0589	0.1290	3.2540
DCS	2.0000	3.1652	3.0144	0.2444	0.7966	3.1652
DCY	1.0000	0.0000	2.8491	0.5771	1.4205	3.6523
DDD	1.0000	0.0000	2.6065	-0.4008	-0.9635	2.9006
DDE	2.0000	2.8903	2.6067	-0.1132	-0.3792	2.8903
DDF	2.0000	3.0676	2.6415	0.1174	0.3739	3.0676
DDG	2.0000	3.0265	2.6272	0.0639	0.1989	3.0265
DDH	2.0000	3.1422	2.6745	0.2145	0.6959	3.1422
DDI	1.0000	0.0000	2.6066	-0.3940	-0.9461	2.9059
DDK	2.0000	2.8225	2.6157	-0.2014	-0.6715	2.8225
DDL	5.0000	11.1186	2.6290	0.1407	0.7128	2.7796
DDN	5.0000	10.9204	2.6520	0.0763	0.3784	2.7301
DDP	6.0000	14.4812	2.6066	0.3716	2.1428	2.8962
DDQ	2.0000	2.9412	2.6088	-0.0471	-0.1628	2.9412
DDS	7.0000	15.8480	2.7137	0.1069	0.6353	2.6413
DDT	3.0000	5.6898	2.6112	0.0038	0.0035	2.8449
DDV	1.0000	0.0000	2.6230	-0.2558	-0.6044	3.0121
DEA	1.0000	0.0000	2.6074	-0.3917	-0.9402	2.9077
DEC	1.0000	0.0000	2.8383	0.2673	0.6184	3.4142
DED	3.0000	5.7807	2.6067	0.0629	0.2395	2.8903
DEE	1.0000	0.0000	2.6067	-0.4276	-1.0324	2.8801
DEF	3.0000	6.1145	2.6437	0.2801	1.1244	3.0573
DEG	1.0000	0.0000	2.6289	-0.2505	-0.5918	3.0162
DEH	2.0000	3.1319	2.6772	0.2011	0.6511	3.1319
DEI	3.0000	5.7912	2.6068	0.0698	0.2669	2.8956
DEK	1.0000	0.0000	2.6146	-0.5158	-1.2667	2.8123
DEL	3.0000	5.5387	2.6272	-0.0945	-0.3893	2.7694
DEN	3.0000	5.4397	2.6493	-0.1589	-0.6493	2.7198
DER	2.0000	2.9683	2.6160	-0.0118	-0.0479	2.9683
DES	4.0000	7.8931	2.7094	-0.1495	-0.7056	2.6310
DET	3.0000	5.6692	2.6104	-0.0096	-0.0499	2.8346
DEW	1.0000	0.0000	2.9349	0.5011	1.2110	3.5938
DFA	1.0000	0.0000	2.6387	-0.1611	-0.3800	3.0849
DFD	3.0000	6.1351	2.6415	0.2935	1.1806	3.0676
DFE	1.0000	0.0000	2.6437	-0.1970	-0.4645	3.0573
DFF	1.0000	0.0000	2.6501	0.0335	0.0705	3.2345
DFH	1.0000	0.0000	2.6757	0.1306	0.2952	3.3091
DFK	6.0000	14.9473	2.6666	0.4929	2.9128	2.9895
DFL	2.0000	2.9466	2.6889	-0.0400	-0.1399	2.9466
DFM	1.0000	0.0000	2.7039	0.2109	0.4835	3.3708
DFN	1.0000	0.0000	2.7224	-0.4055	-0.9755	2.8970
DFR	2.0000	3.1455	2.6359	0.2187	0.7102	3.1455
DFS	2.0000	2.8083	2.8015	-0.2200	-0.7339	2.8083
DFT	1.0000	0.0000	2.6573	-0.2562	-0.6055	3.0118
DFV	3.0000	6.3581	2.6388	0.4385	1.8113	3.1791
DGD	2.0000	3.0265	2.6272	0.0639	0.1989	3.0265
DGF	3.0000	6.3868	2.6410	0.4572	1.8956	3.1934
DGG	1.0000	0.0000	2.6309	-0.0734	-0.1759	3.1523
DGH	1.0000	0.0000	2.6681	0.0772	0.1713	3.2680
DGI	2.0000	3.0317	2.6264	0.0708	0.2213	3.0317
DGK	2.0000	2.9484	2.6491	-0.0377	-0.1321	2.9484
DGL	6.0000	14.5274	2.6698	0.3836	2.2171	2.9055
DGN	3.0000	5.7119	2.7013	0.0182	0.0609	2.8560
DGP	1.0000	0.0000	2.6279	-0.2428	-0.5734	3.0221
DGS	3.0000	5.5343	2.7774	-0.0973	-0.4007	2.7672
DGV	2.0000	3.1380	2.6283	0.2090	0.6775	3.1380
DGY	1.0000	0.0000	2.6624	0.0592	0.1298	3.2543
DHA	3.0000	6.3190	2.6708	0.4131	1.6976	3.1595
DHF	2.0000	3.3091	2.6757	0.4317	1.4536	3.3091
DHI	1.0000	0.0000	2.6733	-0.0797	-0.1905	3.1475
DHK	2.0000	3.0641	2.7038	0.1129	0.3592	3.0641
DHL	4.0000	9.0637	2.7285	0.3581	1.6819	3.0212
DHP	2.0000	3.1378	2.6756	0.2088	0.6768	3.1378
DHS	1.0000	0.0000	2.8474	-0.4239	-1.0228	2.8829
DHT	4.0000	9.2594	2.6933	0.4430	2.1148	3.0865
DHV	1.0000	0.0000	2.6665	0.0585	0.1282	3.2537
DHY	1.0000	0.0000	2.6941	0.2098	0.4810	3.3700
DIA	1.0000	0.0000	2.6069	-0.3715	-0.8890	2.9232
DID	3.0000	5.8118	2.6066	0.0831	0.3205	2.9059
DIE	2.0000	2.8956	2.6068	-0.1063	-0.3567	2.8956
DIG	1.0000	0.0000	2.6264	-0.2303	-0.5434	3.0317
DIH	3.0000	6.2949	2.6733	0.3974	1.6282	3.1475
DII	2.0000	2.9112	2.6066	-0.0861	-0.2904	2.9112
DIK	8.0000	19.7947	2.6164	0.4075	2.7318	2.8278
DIL	2.0000	2.7849	2.6301	-0.2504	-0.8365	2.7849
DIM	2.0000	3.2092	2.7053	0.3016	0.9920	3.2092
DIN	4.0000	8.2061	2.6535	-0.0138	-0.0768	2.7354
DIP	3.0000	5.8030	2.6066	0.0774	0.2976	2.9015
DIQ	3.0000	5.8928	2.6086	0.1359	0.5324	2.9464
DIR	3.0000	5.9676	2.6143	0.1845	0.7296	2.9838
DIS	6.0000	13.2330	2.7159	0.0468	0.2478	2.6466
DIT	4.0000	8.5505	2.6116	0.1356	0.6134	2.8502
DIW	1.0000	0.0000	2.9310	0.5213	1.2658	3.6094
DKA	3.0000	5.6797	2.6182	-0.0028	-0.0226	2.8399
DKD	6.0000	14.1127	2.6157	0.2757	1.5644	2.8225
DKE	4.0000	8.4368	2.6146	0.0863	0.3845	2.8123
DKF	2.0000	2.9895	2.6666	0.0158	0.0420	2.9895
DKG	1.0000	0.0000	2.6491	-0.3387	-0.8070	2.9484
DKH	1.0000	0.0000	2.7038	-0.1881	-0.4434	3.0641
DKI	4.0000	8.4834	2.6164	0.1065	0.4782	2.8278
DKK	2.0000	2.7445	2.6148	-0.3030	-1.0169	2.7445
DKL	4.0000	8.1047	2.6221	-0.0578	-0.2796	2.7016
DKM	2.0000	3.1258	2.7382	0.1932	0.6246	3.1258
DKN	7.0000	15.9122	2.6379	0.1208	0.7208	2.6520
DKP	4.0000	8.4545	2.6152	0.0939	0.4200	2.8182
DKQ	1.0000	0.0000	2.6226	-0.4497	-1.0900	2.8631
DKR	4.0000	8.7014	2.6324	0.2010	0.9204	2.9005
DKS	9.0000	20.5060	2.6868	0.1145	0.7730	2.5632
DKT	2.0000	2.7668	2.6133	-0.2739	-0.9168	2.7668
DKV	1.0000	0.0000	2.6437	-0.3573	-0.8535	2.9341
DKW	1.0000	0.0000	2.9613	0.4129	0.9794	3.5261
DKY	3.0000	6.1007	2.6965	0.2710	1.0866	3.0503
DLA	4.0000	8.3909	2.6327	0.0663	0.2925	2.7970
DLD	5.0000	11.1186	2.6290	0.1407	0.7128	2.7796
DLE	3.0000	5.5387	2.6272	-0.0945	-0.3893	2.7694
DLG	2.0000	2.9055	2.6698	-0.0935	-0.3145	2.9055
DLI	3.0000	5.5698	2.6301	-0.0743	-0.3082	2.7849
DLK	4.0000	8.1047	2.6221	-0.0578	-0.2796	2.7016
DLL	7.0000	15.9520	2.6257	0.1295	0.7739	2.6587
DLM	2.0000	3.0829	2.7641	0.1373	0.4396	3.0829
DLN	2.0000	2.6091	2.6371	-0.4791	-1.6515	2.6091
DLP	10.0000	24.9773	2.6282	0.4361	3.2868	2.7753
DLQ	3.0000	5.6403	2.6387	-0.0284	-0.1248	2.8202
DLR	3.0000	5.7151	2.6507	0.0203	0.0693	2.8576
DLS	7.0000	15.1221	2.6777	-0.0505	-0.3256	2.5203
DLT	5.0000	10.8957	2.6224	0.0682	0.3367	2.7239
DLV	3.0000	5.7823	2.6637	0.0640	0.2438	2.8912
DLW	1.0000	0.0000	2.9855	0.3570	0.8382	3.4832
DMD	1.0000	0.0000	2.7067	-0.0063	-0.0211	3.2039
DMF	1.0000	0.0000	2.7039	0.2109	0.4835	3.3708
DMI	1.0000	0.0000	2.7053	0.0006	-0.0054	3.2092
DML	3.0000	6.1658	2.7641	0.3134	1.2651	3.0829
DMN	1.0000	0.0000	2.8014	-0.2281	-0.5383	3.0334
DMP	2.0000	3.1995	2.7080	0.2890	0.9488	3.1995
DMS	3.0000	5.8892	2.8860	0.1335	0.5228	2.9446
DMT	3.0000	6.2963	2.7271	0.3983	1.6322	3.1482
DMV	1.0000	0.0000	2.6958	0.1388	0.3142	3.3154
DNA	6.0000	13.7371	2.6571	0.1780	0.9944	2.7474
DND	3.0000	5.4602	2.6520	-0.1456	-0.5950	2.7301
DNE	1.0000	0.0000	2.6493	-0.6361	-1.6078	2.7198
DNF	2.0000	2.8970	2.7224	-0.1045	-0.3506	2.8970
DNG	3.0000	5.7119	2.7013	0.0182	0.0609	2.8560
DNH	1.0000	0.0000	2.7645	-0.3084	-0.7322	2.9717
DNI	2.0000	2.7354	2.6535	-0.3148	-1.0579	2.7354
DNK	4.0000	7.9561	2.6379	-0.1222	-0.5782	2.6520
DNL	4.0000	7.8274	2.6371	-0.1780	-0.8394	2.6091
DNM	1.0000	0.0000	2.8014	-0.2281	-0.5383	3.0334
DNN	3.0000	5.1192	2.6429	-0.3674	-1.5224	2.5596
DNP	4.0000	8.1772	2.6508	-0.0263	-0.1347	2.7257
DNQ	2.0000	2.7706	2.6648	-0.2689	-0.8998	2.7706
DNR	5.0000	11.2321	2.6794	0.1777	0.9060	2.8080
DNS	15.0000	34.5914	2.6732	0.2161	1.9206	2.4708
DNT	6.0000	13.3719	2.6404	0.0830	0.4523	2.6744
DPA	4.0000	8.7407	2.6071	0.2180	1.0010	2.9136
DPD	2.0000	2.8962	2.6066	-0.1055	-0.3540	2.8962
DPE	4.0000	8.6579	2.6067	0.1821	0.8314	2.8860
DPF	1.0000	0.0000	2.6424	-0.1894	-0.4464	3.0632
DPG	2.0000	3.0221	2.6279	0.0582	0.1803	3.0221
DPH	1.0000	0.0000	2.6756	-0.0922	-0.2195	3.1378
DPI	2.0000	2.9015	2.6066	-0.0987	-0.3315	2.9015
DPK	5.0000	11.2726	2.6152	0.1908	0.9753	2.8182
DPL	9.0000	22.2021	2.6282	0.3903	2.7660	2.7753
DPM	1.0000	0.0000	2.7080	-0.0120	-0.0343	3.1995
DPN	6.0000	13.6286	2.6508	0.1498	0.8324	2.7257
DPP	1.0000	0.0000	2.6066	-0.4123	-0.9928	2.8919
DPQ	4.0000	8.8103	2.6091	0.2482	1.1450	2.9368
DPR	4.0000	8.9225	2.6153	0.2969	1.3800	2.9742
DPS	8.0000	18.4586	2.7118	0.1592	1.0236	2.6369
DPT	3.0000	5.6810	2.6108	-0.0019	-0.0193	2.8405
DPV	1.0000	0.0000	2.6236	-0.2615	-0.6182	3.0078
DPY	1.0000	0.0000	2.6689	-0.1102	-0.2611	3.1240
DQA	3.0000	5.9169	2.6083	0.1515	0.5957	2.9585
DQD	6.0000	14.7058	2.6088	0.4300	2.5076	2.9412
DQE	1.0000	0.0000	2.6096	-0.3615	-0.8639	2.9309
DQF	1.0000	0.0000	2.6363	-0.1309	-0.3094	3.1081
DQH	2.0000	3.1827	2.6672	0.2672	0.8741	3.1827
DQI	1.0000	0.0000	2.6086	-0.3413	-0.8134	2.9464
DQK	2.0000	2.8631	2.6226	-0.1487	-0.4961	2.8631
DQL	3.0000	5.6403	2.6387	-0.0284	-0.1248	2.8202
DQN	6.0000	13.8532	2.6648	0.2082	1.1689	2.7706
DQP	3.0000	5.8735	2.6091	0.1233	0.4818	2.9368
DQQ	1.0000	0.0000	2.6090	-0.2954	-0.7004	2.9817
DQR	3.0000	6.0381	2.6131	0.2304	0.9177	3.0191
DQS	3.0000	5.3637	2.7320	-0.2083	-0.8509	2.6819
DQT	8.0000	20.1979	2.6167	0.4825	3.2847	2.8854
DQV	2.0000	3.0527	2.6198	0.0980	0.3103	3.0527
DRA	2.0000	2.9959	2.6135	0.0241	0.0690	2.9959
DRD	2.0000	2.9785	2.6148	0.0016	-0.0043	2.9785
DRE	2.0000	2.9683	2.6160	-0.0118	-0.0479	2.9683
DRG	1.0000	0.0000	2.6243	-0.1357	-0.3206	3.1044
DRH	2.0000	3.2201	2.6650	0.3159	1.0414	3.2201
DRI	2.0000	2.9838	2.6143	0.0084	0.0180	2.9838
DRK	1.0000	0.0000	2.6324	-0.4010	-0.9641	2.9005
DRL	1.0000	0.0000	2.6507	-0.4569	-1.1089	2.8576
DRN	2.0000	2.8080	2.6794	-0.2203	-0.7348	2.8080
DRP	5.0000	11.8966	2.6153	0.3938	2.0814	2.9742
DRQ	3.0000	6.0381	2.6131	0.2304	0.9177	3.0191
DRS	1.0000	0.0000	2.7509	-0.6368	-1.6100	2.7192
DRT	2.0000	2.9228	2.6254	-0.0709	-0.2407	2.9228
DRW	1.0000	0.0000	2.9229	0.6158	1.5314	3.6821
DRY	1.0000	0.0000	2.6589	-0.0031	-0.0138	3.2063
DSA	5.0000	10.6346	2.7212	-0.0167	-0.1009	2.6586
DSD	4.0000	7.9240	2.7137	-0.1361	-0.6431	2.6413
DSE	5.0000	10.5242	2.7094	-0.0526	-0.2860	2.6310
DSF	1.0000	0.0000	2.8015	-0.5210	-1.2810	2.8083
DSG	5.0000	11.0687	2.7774	0.1245	0.6283	2.7672
DSH	1.0000	0.0000	2.8474	-0.4239	-1.0228	2.8829
DSI	2.0000	2.6466	2.7159	-0.4303	-1.4702	2.6466
DSK	4.0000	7.6897	2.6868	-0.2377	-1.1226	2.5632
DSL	9.0000	20.1628	2.6777	0.0586	0.3855	2.5203
DSM	3.0000	5.8892	2.8860	0.1335	0.5228	2.9446
DSN	9.0000	19.7665	2.6732	-0.0058	-0.0601	2.4708
DSP	2.0000	2.6369	2.7118	-0.4429	-1.5164	2.6369
DSQ	6.0000	13.4093	2.7320	0.0927	0.5074	2.6819
DSR	5.0000	10.8770	2.7509	0.0622	0.3054	2.7192
DSS	13.0000	28.5844	2.6834	0.0384	0.2949	2.3820
DST	7.0000	15.5136	2.6932	0.0344	0.1920	2.5856
DSV	2.0000	2.7528	2.7692	-0.2921	-0.9792	2.7528
DSW	2.0000	3.3448	3.0980	0.4781	1.6259	3.3448
DSY	1.0000	0.0000	2.8388	-0.4418	-1.0695	2.8691
DTA	3.0000	5.7244	2.6130	0.0263	0.0934	2.8622
DTC	2.0000	3.3688	2.8564	0.5092	1.7439	3.3688
DTD	5.0000	11.3796	2.6112	0.2256	1.1595	2.8449
DTE	2.0000	2.8346	2.6104	-0.1857	-0.6190	2.8346
DTF	2.0000	3.0118	2.6573	0.0449	0.1367	3.0118
DTG	1.0000	0.0000	2.6408	-0.3096	-0.7353	2.9707
DTH	1.0000	0.0000	2.6933	-0.1590	-0.3751	3.0865
DTI	5.0000	11.4006	2.6116	0.2325	1.1960	2.8502
DTK	4.0000	8.3004	2.6133	0.0271	0.1116	2.7668
DTL	6.0000	13.6196	2.6224	0.1474	0.8189	2.7239
DTM	2.0000	3.1482	2.7271	0.2222	0.7219	3.1482
DTN	5.0000	10.6975	2.6404	0.0038	0.0045	2.6744
DTP	5.0000	11.3620	2.6108	0.2199	1.1291	2.8405
DTQ	3.0000	5.7708	2.6167	0.0565	0.2139	2.8854
DTR	7.0000	17.5369	2.6254	0.4731	3.0069	2.9228
DTS	3.0000	5.1712	2.6932	-0.3336	-1.3760	2.5856
DTT	2.0000	2.7892	2.6108	-0.2448	-0.8177	2.7892
DTY	1.0000	0.0000	2.6862	-0.1770	-0.4172	3.0727
DVA	1.0000	0.0000	2.6210	-0.2332	-0.5504	3.0295
DVD	1.0000	0.0000	2.6230	-0.2558	-0.6044	3.0121
DVE	4.0000	9.0056	2.6246	0.3329	1.5568	3.0019
DVH	1.0000	0.0000	2.6665	0.0585	0.1282	3.2537
DVI	1.0000	0.0000	2.6223	-0.2489	-0.5880	3.0174
DVK	3.0000	5.8681	2.6437	0.1198	0.4676	2.9341
DVL	4.0000	8.6735	2.6637	0.1889	0.8632	2.8912
DVM	1.0000	0.0000	2.6958	0.1388	0.3142	3.3154
DVN	2.0000	2.8416	2.6944	-0.1766	-0.5886	2.8416
DVQ	1.0000	0.0000	2.6198	-0.2030	-0.4786	3.0527
DVR	2.0000	3.0901	2.6211	0.1467	0.4703	3.0901
DVS	4.0000	8.2585	2.7692	0.0090	0.0279	2.7528
DVT	3.0000	5.9128	2.6357	0.1489	0.5849	2.9564
DVV	1.0000	0.0000	2.6256	-0.1107	-0.2622	3.1237
DVY	1.0000	0.0000	2.6607	0.0406	0.0869	3.2399
DWA	1.0000	0.0000	2.9284	0.5370	1.3087	3.6214
DWF	1.0000	0.0000	2.9353	0.7316	1.8818	3.7711
DWS	2.0000	3.3448	3.0980	0.4781	1.6259	3.3448
DWV	1.0000	0.0000	2.9248	0.6595	1.6602	3.7156
DYE	2.0000	3.1181	2.6705	0.1832	0.5913	3.1181
DYG	1.0000	0.0000	2.6624	0.0592	0.1298	3.2543
DYH	1.0000	0.0000	2.6941	0.2098	0.4810	3.3700
DYK	2.0000	3.0503	2.6965	0.0950	0.3004	3.0503
DYL	1.0000	0.0000	2.7208	-0.2619	-0.6192	3.0074
DYM	1.0000	0.0000	2.7215	0.2901	0.6734	3.4317
DYP	3.0000	6.2480	2.6689	0.3669	1.4948	3.1240
DYQ	4.0000	9.5068	2.6609	0.5503	2.6912	3.1689
DYR	2.0000	3.2063	2.6589	0.2979	0.9793	3.2063
DYS	3.0000	5.7382	2.8388	0.0353	0.1292	2.8691
DYT	2.0000	3.0727	2.6862	0.1240	0.3958	3.0727
DYV	2.0000	3.2399	2.6607	0.3416	1.1312	3.2399
DYY	1.0000	0.0000	2.6888	0.1919	0.4386	3.3562
EAA	2.0000	2.9250	2.6077	-0.0681	-0.2316	2.9250
EAC	1.0000	0.0000	2.8344	0.2899	0.6729	3.4315
EAD	1.0000	0.0000	2.6074	-0.3917	-0.9402	2.9077
EAE	2.0000	2.8974	2.6076	-0.1040	-0.3491	2.8974
EAF	1.0000	0.0000	2.6412	-0.1745	-0.4114	3.0746
EAG	2.0000	3.0335	2.6271	0.0731	0.2288	3.0335
EAH	2.0000	3.1492	2.6739	0.2236	0.7266	3.1492
EAI	3.0000	5.8258	2.6074	0.0923	0.3571	2.9129
EAK	2.0000	2.8296	2.6173	-0.1922	-0.6409	2.8296
EAL	3.0000	5.5733	2.6310	-0.0720	-0.2990	2.7867
EAM	1.0000	0.0000	2.7060	0.0029	-0.0001	3.2109
EAN	2.0000	2.7371	2.6545	-0.3125	-1.0499	2.7371
EAP	4.0000	8.7098	2.6074	0.2047	0.9376	2.9033
EAQ	1.0000	0.0000	2.6093	-0.3390	-0.8077	2.9482
EAR	1.0000	0.0000	2.6150	-0.2903	-0.6881	2.9856
EAS	5.0000	10.5934	2.7170	-0.0301	-0.1698	2.6484
EAT	3.0000	5.7039	2.6125	0.0129	0.0400	2.8519
EAV	4.0000	9.0575	2.6230	0.3555	1.6686	3.0192
EAW	1.0000	0.0000	2.9318	0.5236	1.2721	3.6112
EAY	1.0000	0.0000	2.6673	-0.0953	-0.2267	3.1354
ECA	2.0000	3.4315	2.8344	0.5909	2.0644	3.4315
ECD	2.0000	3.4142	2.8383	0.5684	1.9743	3.4142
ECE	1.0000	0.0000	2.8411	0.2540	0.5862	3.4039
ECF	1.0000	0.0000	2.8396	0.4845	1.1667	3.5811
ECK	1.0000	0.0000	2.8682	0.1658	0.3772	3.3361
ECL	2.0000	3.2932	2.8930	0.4110	1.3783	3.2932
ECQ	1.0000	0.0000	2.8307	0.3201	0.7467	3.4547
ECR	2.0000	3.4921	2.8284	0.6697	2.3912	3.4921
ECS	1.0000	0.0000	3.0092	-0.0700	-0.1681	3.1549
ECT	1.0000	0.0000	2.8576	0.1948	0.4456	3.3585
ECW	1.0000	0.0000	3.1627	1.1826	3.6321	4.1177
ECY	1.0000	0.0000	2.8594	0.5637	1.3829	3.6420
EDA	3.0000	5.8153	2.6074	0.0854	0.3297	2.9077
EDD	5.0000	11.5614	2.6067	0.2848	1.4770	2.8903
EDE	3.0000	5.7601	2.6067	0.0495	0.1861	2.8801
EDF	5.0000	12.2291	2.6437	0.5019	2.7132	3.0573
EDG	1.0000	0.0000	2.6289	-0.2505	-0.5918	3.0162
EDH	1.0000	0.0000	2.6772	-0.0999	-0.2373	3.1319
EDI	1.0000	0.0000	2.6068	-0.4074	-0.9803	2.8956
EDK	4.0000	8.4368	2.6146	0.0863	0.3845	2.8123
EDL	4.0000	8.3081	2.6272	0.0304	0.1269	2.7694
EDM	1.0000	0.0000	2.7097	-0.0197	-0.0519	3.1936
EDN	3.0000	5.4397	2.6493	-0.1589	-0.6493	2.7198
EDP	1.0000	0.0000	2.6067	-0.4199	-1.0126	2.8860
EDQ	2.0000	2.9309	2.6096	-0.0605	-0.2065	2.9309
EDR	1.0000	0.0000	2.6160	-0.3128	-0.7432	2.9683
EDS	4.0000	7.8931	2.7094	-0.1495	-0.7056	2.6310
EDT	6.0000	14.1731	2.6104	0.2914	1.6576	2.8346
EDV	1.0000	0.0000	2.6246	-0.2691	-0.6367	3.0019
EDW	2.0000	3.5938	2.9349	0.8021	2.9856	3.5938
EDY	3.0000	6.2363	2.6705	0.3593	1.4615	3.1181
EEA	1.0000	0.0000	2.6076	-0.4051	-0.9744	2.8974
EEC	1.0000	0.0000	2.8411	0.2540	0.5862	3.4039
EED	3.0000	5.7601	2.6067	0.0495	0.1861	2.8801
EEE	3.0000	5.7396	2.6065	0.0361	0.1327	2.8698
EEF	2.0000	3.0470	2.6456	0.0906	0.2861	3.0470
EEG	4.0000	9.0177	2.6305	0.3382	1.5828	3.0059
EEH	2.0000	3.1216	2.6796	0.1877	0.6065	3.1216
EEK	8.0000	19.6139	2.6134	0.3739	2.4907	2.8020
EEL	2.0000	2.7591	2.6253	-0.2840	-0.9513	2.7591
EEN	8.0000	18.9668	2.6466	0.2536	1.6561	2.7095
EEQ	3.0000	5.8412	2.6101	0.1023	0.3971	2.9206
EER	1.0000	0.0000	2.6170	-0.3262	-0.7761	2.9580
EES	5.0000	10.4830	2.7052	-0.0660	-0.3551	2.6208
EET	1.0000	0.0000	2.6096	-0.5001	-1.2242	2.8243
EEV	3.0000	5.9832	2.6260	0.1946	0.7709	2.9916
EEY	2.0000	3.1078	2.6728	0.1698	0.5468	3.1078
EFA	1.0000	0.0000	2.6412	-0.1745	-0.4114	3.0746
EFC	1.0000	0.0000	2.8396	0.4845	1.1667	3.5811
EFD	4.0000	9.1718	2.6437	0.4050	1.9188	3.0573
EFE	2.0000	3.0470	2.6456	0.0906	0.2861	3.0470
EFF	1.0000	0.0000	2.6558	0.0201	0.0397	3.2242
EFG	1.0000	0.0000	2.6460	-0.0333	-0.0834	3.1831
EFH	1.0000	0.0000	2.6825	0.1173	0.2641	3.2988
EFI	1.0000	0.0000	2.6428	-0.1902	-0.4483	3.0625
EFK	4.0000	8.9376	2.6667	0.3034	1.4119	2.9792
EFN	1.0000	0.0000	2.7203	-0.4189	-1.0099	2.8868
EFP	1.0000	0.0000	2.6444	-0.2028	-0.4780	3.0529
EFQ	1.0000	0.0000	2.6394	-0.1443	-0.3406	3.0978
EFR	2.0000	3.1352	2.6398	0.2054	0.6653	3.1352
EFS	3.0000	5.5959	2.7973	-0.0573	-0.2402	2.7980
EFT	3.0000	6.0031	2.6581	0.2076	0.8239	3.0015
EFV	1.0000	0.0000	2.6435	-0.0520	-0.1264	3.1688
EGA	1.0000	0.0000	2.6271	-0.2280	-0.5379	3.0335
EGD	4.0000	9.0486	2.6289	0.3516	1.6493	3.0162
EGE	2.0000	3.0059	2.6305	0.0372	0.1116	3.0059
EGI	2.0000	3.0215	2.6283	0.0574	0.1776	3.0215
EGL	1.0000	0.0000	2.6688	-0.4079	-0.9816	2.8952
EGN	1.0000	0.0000	2.6991	-0.4723	-1.1498	2.8457
EGP	2.0000	3.0118	2.6296	0.0448	0.1366	3.0118
EGQ	3.0000	6.1134	2.6261	0.2794	1.1213	3.0567
EGR	2.0000	3.0941	2.6277	0.1519	0.4877	3.0941
EGS	3.0000	5.5138	2.7732	-0.1107	-0.4545	2.7569
EGT	2.0000	2.9605	2.6413	-0.0220	-0.0810	2.9605
EGV	1.0000	0.0000	2.6323	-0.1054	-0.2500	3.1277
EGY	1.0000	0.0000	2.6681	0.0459	0.0990	3.2440
EHA	2.0000	3.1492	2.6739	0.2236	0.7266	3.1492
EHD	1.0000	0.0000	2.6772	-0.0999	-0.2373	3.1319
EHE	1.0000	0.0000	2.6796	-0.1133	-0.2684	3.1216
EHG	1.0000	0.0000	2.6741	0.0638	0.1404	3.2578
EHI	1.0000	0.0000	2.6761	-0.0931	-0.2214	3.1372
EHL	5.0000	12.0437	2.7278	0.4416	2.3565	3.0109
EHN	3.0000	5.9228	2.7624	0.1554	0.6112	2.9614
EHP	3.0000	6.2551	2.6782	0.3715	1.5146	3.1275
EHQ	2.0000	3.1724	2.6710	0.2538	0.8286	3.1724
EHR	1.0000	0.0000	2.6698	0.0015	-0.0033	3.2098
EHS	4.0000	8.6179	2.8431	0.1648	0.7499	2.8726
EHT	1.0000	0.0000	2.6945	-0.1724	-0.4065	3.0762
EHV	1.0000	0.0000	2.6721	0.0452	0.0974	3.2434
EHY	1.0000	0.0000	2.7021	0.1964	0.4493	3.3597
EIA	3.0000	5.8258	2.6074	0.0923	0.3571	2.9129
EID	3.0000	5.7912	2.6068	0.0698	0.2669	2.8956
EIE	2.0000	2.8853	2.6069	-0.1197	-0.4006	2.8853
EIF	2.0000	3.0625	2.6428	0.1108	0.3524	3.0625
EIH	1.0000	0.0000	2.6761	-0.0931	-0.2214	3.1372
EII	2.0000	2.9009	2.6069	-0.0995	-0.3342	2.9009
EIK	6.0000	14.0876	2.6153	0.2692	1.5258	2.8175
EIL	2.0000	2.7746	2.6283	-0.2637	-0.8821	2.7746
EIN	4.0000	8.1753	2.6508	-0.0272	-0.1384	2.7251
EIP	1.0000	0.0000	2.6068	-0.4131	-0.9949	2.8912
EIQ	4.0000	8.8084	2.6094	0.2474	1.1411	2.9361
EIR	2.0000	2.9735	2.6156	-0.0050	-0.0256	2.9735
EIS	4.0000	7.9089	2.7117	-0.1427	-0.6736	2.6363
EIT	5.0000	11.3595	2.6110	0.2191	1.1248	2.8399
EIV	1.0000	0.0000	2.6240	-0.2623	-0.6202	3.0071
EIY	4.0000	9.3702	2.6694	0.4910	2.3683	3.1234
EKA	4.0000	8.4887	2.6173	0.1088	0.4889	2.8296
EKC	1.0000	0.0000	2.8682	0.1658	0.3772	3.3361
EKD	1.0000	0.0000	2.6146	-0.5158	-1.2667	2.8123
EKE	3.0000	5.6040	2.6134	-0.0521	-0.2193	2.8020
EKF	5.0000	11.9167	2.6667	0.4003	2.1186	2.9792
EKG	7.0000	17.6286	2.6491	0.4930	3.1471	2.9381
EKH	1.0000	0.0000	2.7043	-0.2015	-0.4750	3.0538
EKI	5.0000	11.2701	2.6153	0.1900	0.9710	2.8175
EKK	4.0000	8.2025	2.6128	-0.0153	-0.0840	2.7342
EKL	2.0000	2.6913	2.6196	-0.3722	-1.2599	2.6913
EKM	4.0000	9.3466	2.7388	0.4808	2.3137	3.1155
EKN	5.0000	10.5670	2.6347	-0.0387	-0.2142	2.6417
EKP	1.0000	0.0000	2.6141	-0.5215	-1.2823	2.8079
EKQ	4.0000	8.5584	2.6220	0.1390	0.6293	2.8528
EKR	5.0000	11.5607	2.6321	0.2845	1.4758	2.8902
EKS	5.0000	10.2119	2.6824	-0.1542	-0.8134	2.5530
EKT	5.0000	11.0261	2.6116	0.1107	0.5563	2.7565
EKV	2.0000	2.9238	2.6436	-0.0697	-0.2367	2.9238
EKY	3.0000	6.0801	2.6969	0.2577	1.0308	3.0400
ELA	6.0000	13.9334	2.6310	0.2291	1.2902	2.7867
ELD	3.0000	5.5387	2.6272	-0.0945	-0.3893	2.7694
ELE	1.0000	0.0000	2.6253	-0.5850	-1.4596	2.7591
ELF	3.0000	5.8726	2.6880	0.1227	0.4793	2.9363
ELG	1.0000	0.0000	2.6688	-0.4079	-0.9816	2.8952
ELH	1.0000	0.0000	2.7278	-0.2573	-0.6082	3.0109
ELI	1.0000	0.0000	2.6283	-0.5648	-1.4023	2.7746
ELK	5.0000	10.7651	2.6196	0.0258	0.1178	2.6913
ELL	6.0000	13.2419	2.6227	0.0491	0.2609	2.6484
ELM	1.0000	0.0000	2.7634	-0.1771	-0.4174	3.0726
ELN	5.0000	10.3954	2.6335	-0.0945	-0.5026	2.5988
ELP	3.0000	5.5299	2.6263	-0.1002	-0.4122	2.7650
ELQ	5.0000	11.2395	2.6371	0.1801	0.9187	2.8099
ELR	3.0000	5.6946	2.6494	0.0069	0.0159	2.8473
ELS	7.0000	15.0604	2.6732	-0.0639	-0.4073	2.5101
ELT	1.0000	0.0000	2.6201	-0.6441	-1.6317	2.7136
ELV	5.0000	11.5235	2.6626	0.2724	1.4103	2.8809
ELW	1.0000	0.0000	2.9839	0.3437	0.8049	3.4729
EMA	1.0000	0.0000	2.7060	0.0029	-0.0001	3.2109
EMD	1.0000	0.0000	2.7097	-0.0197	-0.0519	3.1936
EME	1.0000	0.0000	2.7124	-0.0330	-0.0828	3.1833
EMF	1.0000	0.0000	2.7115	0.1975	0.4519	3.3605
EMG	1.0000	0.0000	2.7037	0.1441	0.3265	3.3195
EMI	3.0000	6.3977	2.7085	0.4643	1.9281	3.1989
EMK	1.0000	0.0000	2.7388	-0.1212	-0.2868	3.1155
EML	2.0000	3.0726	2.7634	0.1240	0.3956	3.0726
EMM	1.0000	0.0000	2.7636	0.3749	0.8830	3.4969
EMP	1.0000	0.0000	2.7108	-0.0254	-0.0651	3.1892
EMQ	1.0000	0.0000	2.7025	0.0331	0.0695	3.2341
EMS	1.0000	0.0000	2.8815	-0.3570	-0.8527	2.9343
EMY	1.0000	0.0000	2.7303	0.2767	0.6409	3.4214
ENA	4.0000	8.2114	2.6545	-0.0115	-0.0662	2.7371
END	11.0000	27.1983	2.6493	0.4053	3.1849	2.7198
ENE	4.0000	8.1286	2.6466	-0.0474	-0.2317	2.7095
ENF	3.0000	5.7735	2.7203	0.0582	0.2208	2.8868
ENG	5.0000	11.3827	2.6991	0.2266	1.1649	2.8457
ENI	2.0000	2.7251	2.6508	-0.3282	-1.1046	2.7251
ENK	1.0000	0.0000	2.6347	-0.7377	-1.9197	2.6417
ENL	1.0000	0.0000	2.6335	-0.7935	-2.1020	2.5988
ENM	3.0000	6.0462	2.7992	0.2356	0.9393	3.0231
ENN	11.0000	25.4931	2.6390	0.1835	1.3894	2.5493
ENP	6.0000	13.5772	2.6481	0.1364	0.7559	2.7154
ENQ	2.0000	2.7604	2.6623	-0.2823	-0.9456	2.7604
ENR	11.0000	27.9775	2.6771	0.5067	4.0674	2.7977
ENS	7.0000	14.7632	2.6685	-0.1283	-0.8027	2.4605
ENT	7.0000	15.9846	2.6373	0.1365	0.8174	2.6641
ENV	2.0000	2.8313	2.6922	-0.1899	-0.6332	2.8313
ENY	2.0000	2.9476	2.7543	-0.0387	-0.1355	2.9476
EPA	2.0000	2.9033	2.6074	-0.0964	-0.3240	2.9033
EPC	1.0000	0.0000	2.8395	0.2616	0.6046	3.4098
EPD	2.0000	2.8860	2.6067	-0.1189	-0.3979	2.8860
EPE	3.0000	5.7513	2.6066	0.0438	0.1633	2.8757
EPF	2.0000	3.0529	2.6444	0.0983	0.3112	3.0529
EPG	3.0000	6.0236	2.6296	0.2209	0.8787	3.0118
EPH	1.0000	0.0000	2.6782	-0.1056	-0.2505	3.1275
EPI	4.0000	8.6737	2.6068	0.1890	0.8636	2.8912
EPK	3.0000	5.6157	2.6141	-0.0444	-0.1887	2.8079
EPL	3.0000	5.5299	2.6263	-0.1002	-0.4122	2.7650
EPM	2.0000	3.1892	2.7108	0.2757	0.9029	3.1892
EPN	4.0000	8.1463	2.6481	-0.0397	-0.1963	2.7154
EPP	2.0000	2.8816	2.6066	-0.1246	-0.4167	2.8816
EPQ	2.0000	2.9265	2.6098	-0.0662	-0.2252	2.9265
EPR	2.0000	2.9639	2.6164	-0.0175	-0.0665	2.9639
EPS	5.0000	10.5066	2.7076	-0.0583	-0.3155	2.6267
EPT	1.0000	0.0000	2.6100	-0.4924	-1.2035	2.8302
EPV	3.0000	5.9949	2.6251	0.2023	0.8022	2.9975
EPY	1.0000	0.0000	2.6714	-0.1236	-0.2922	3.1137
EQA	2.0000	2.9482	2.6093	-0.0379	-0.1330	2.9482
EQC	1.0000	0.0000	2.8307	0.3201	0.7467	3.4547
EQD	2.0000	2.9309	2.6096	-0.0605	-0.2065	2.9309
EQE	3.0000	5.8412	2.6101	0.1023	0.3971	2.9206
EQF	1.0000	0.0000	2.6394	-0.1443	-0.3406	3.0978
EQG	2.0000	3.0567	2.6261	0.1033	0.3276	3.0567
EQH	4.0000	9.5173	2.6710	0.5549	2.7166	3.1724
EQI	1.0000	0.0000	2.6094	-0.3546	-0.8468	2.9361
EQL	3.0000	5.6198	2.6371	-0.0418	-0.1782	2.8099
EQM	1.0000	0.0000	2.7025	0.0331	0.0695	3.2341
EQN	5.0000	11.0414	2.6623	0.1156	0.5821	2.7604
EQQ	4.0000	8.9142	2.6104	0.2933	1.3625	2.9714
EQR	2.0000	3.0088	2.6151	0.0409	0.1238	3.0088
EQS	4.0000	8.0147	2.7278	-0.0968	-0.4601	2.6716
EQT	2.0000	2.8751	2.6164	-0.1330	-0.4443	2.8751
EQV	1.0000	0.0000	2.6222	-0.2164	-0.5104	3.0424
ERA	3.0000	5.9712	2.6150	0.1868	0.7390	2.9856
ERE	2.0000	2.9580	2.6170	-0.0252	-0.0915	2.9580
ERG	1.0000	0.0000	2.6277	-0.1491	-0.3518	3.0941
ERH	2.0000	3.2098	2.6698	0.3025	0.9951	3.2098
ERI	1.0000	0.0000	2.6156	-0.3060	-0.7264	2.9735
ERK	4.0000	8.6705	2.6321	0.1876	0.8572	2.8902
ERL	3.0000	5.6946	2.6494	0.0069	0.0159	2.8473
ERM	1.0000	0.0000	2.7004	0.0817	0.1817	3.2715
ERN	2.0000	2.7977	2.6771	-0.2337	-0.7799	2.7977
ERP	3.0000	5.9278	2.6164	0.1586	0.6242	2.9639
ERQ	2.0000	3.0088	2.6151	0.0409	0.1238	3.0088
ERS	2.0000	2.7090	2.7467	-0.3492	-1.1783	2.7090
ERT	5.0000	11.6501	2.6255	0.3136	1.6343	2.9125
ERV	6.0000	15.3989	2.6243	0.6104	3.7128	3.0798
ERY	1.0000	0.0000	2.6636	-0.0165	-0.0446	3.1960
ESA	7.0000	15.8901	2.7170	0.1161	0.6914	2.6484
ESD	7.0000	15.7863	2.7094	0.0935	0.5532	2.6310
ESE	6.0000	13.1038	2.7052	0.0132	0.0581	2.6208
ESF	2.0000	2.7980	2.7973	-0.2334	-0.7790	2.7980
ESG	2.0000	2.7569	2.7732	-0.2868	-0.9611	2.7569
ESH	5.0000	11.4905	2.8431	0.2617	1.3524	2.8726
ESI	4.0000	7.9089	2.7117	-0.1427	-0.6736	2.6363
ESK	2.0000	2.5530	2.6824	-0.5521	-1.9333	2.5530
ESL	7.0000	15.0604	2.6732	-0.0639	-0.4073	2.5101
ESM	1.0000	0.0000	2.8815	-0.3570	-0.8527	2.9343
ESN	8.0000	17.2237	2.6685	-0.0703	-0.4776	2.4605
ESP	4.0000	7.8800	2.7076	-0.1552	-0.7323	2.6267
ESQ	3.0000	5.3431	2.7278	-0.2217	-0.9060	2.6716
ESR	4.0000	8.1269	2.7467	-0.0481	-0.2352	2.7090
ESS	11.0000	23.7175	2.6782	-0.0475	-0.3855	2.3717
EST	5.0000	10.3013	2.6888	-0.1251	-0.6616	2.5753
ESV	3.0000	5.4851	2.7651	-0.1294	-0.5296	2.7426
ESW	1.0000	0.0000	3.0922	0.1637	0.3724	3.3345
ESY	3.0000	5.7177	2.8345	0.0219	0.0758	2.8588
ETA	4.0000	8.5558	2.6125	0.1379	0.6241	2.8519
ETD	4.0000	8.5038	2.6104	0.1153	0.5193	2.8346
ETE	1.0000	0.0000	2.6096	-0.5001	-1.2242	2.8243
ETF	2.0000	3.0015	2.6581	0.0315	0.0931	3.0015
ETG	4.0000	8.8814	2.6413	0.2791	1.2934	2.9605
ETH	1.0000	0.0000	2.6945	-0.1724	-0.4065	3.0762
ETI	2.0000	2.8399	2.6110	-0.1788	-0.5962	2.8399
ETK	6.0000	13.7826	2.6116	0.1898	1.0627	2.7565
ETL	2.0000	2.7136	2.6201	-0.3431	-1.1569	2.7136
ETM	2.0000	3.1379	2.7284	0.2089	0.6770	3.1379
ETN	6.0000	13.3205	2.6373	0.0696	0.3765	2.6641
ETP	3.0000	5.6604	2.6100	-0.0153	-0.0726	2.8302
ETQ	1.0000	0.0000	2.6164	-0.4340	-1.0490	2.8751
ETR	3.0000	5.8251	2.6255	0.0918	0.3551	2.9125
ETS	5.0000	10.3013	2.6888	-0.1251	-0.6616	2.5753
ETT	4.0000	8.3366	2.6094	0.0428	0.1840	2.7789
ETV	2.0000	2.9461	2.6361	-0.0406	-0.1417	2.9461
ETY	3.0000	6.1248	2.6873	0.2867	1.1524	3.0624
EVA	1.0000	0.0000	2.6230	-0.2466	-0.5825	3.0192
EVC	2.0000	3.5257	2.8299	0.7135	2.5807	3.5257
EVE	3.0000	5.9832	2.6260	0.1946	0.7709	2.9916
EVG	1.0000	0.0000	2.6323	-0.1054	-0.2500	3.1277
EVH	1.0000	0.0000	2.6721	0.0452	0.0974	3.2434
EVI	2.0000	3.0071	2.6240	0.0387	0.1168	3.0071
EVL	2.0000	2.8809	2.6626	-0.1255	-0.4197	2.8809
EVN	2.0000	2.8313	2.6922	-0.1899	-0.6332	2.8313
EVP	1.0000	0.0000	2.6251	-0.2748	-0.6505	2.9975
EVS	6.0000	13.7128	2.7651	0.1717	0.9580	2.7426
EVT	1.0000	0.0000	2.6361	-0.3416	-0.8144	2.9461
EVW	1.0000	0.0000	2.9315	0.6461	1.6203	3.7054
EVY	1.0000	0.0000	2.6661	0.0272	0.0560	3.2296
EWL	1.0000	0.0000	2.9839	0.3437	0.8049	3.4729
EWN	1.0000	0.0000	3.0169	0.2792	0.6471	3.4233
EWS	1.0000	0.0000	3.0922	0.1637	0.3724	3.3345
EWT	1.0000	0.0000	2.9516	0.4286	1.0198	3.5381
EYA	1.0000	0.0000	2.6673	-0.0953	-0.2267	3.1354
EYE	2.0000	3.1078	2.6728	0.1698	0.5468	3.1078
EYF	1.0000	0.0000	2.6768	0.0993	0.2225	3.2851
EYK	3.0000	6.0801	2.6969	0.2577	1.0308	3.0400
EYL	1.0000	0.0000	2.7201	-0.2753	-0.6515	2.9971
EYM	1.0000	0.0000	2.7303	0.2767	0.6409	3.4214
EYN	1.0000	0.0000	2.7543	-0.3397	-0.8096	2.9476
EYQ	2.0000	3.1587	2.6646	0.2359	0.7679	3.1587
EYR	2.0000	3.1960	2.6636	0.2845	0.9333	3.1960
EYS	4.0000	8.5765	2.8345	0.1468	0.6660	2.8588
EYT	1.0000	0.0000	2.6873	-0.1904	-0.4487	3.0624
EYV	1.0000	0.0000	2.6661	0.0272	0.0560	3.2296
FAD	3.0000	6.1697	2.6387	0.3160	1.2759	3.0849
FAE	2.0000	3.0746	2.6412	0.1265	0.4039	3.0746
FAF	3.0000	6.5036	2.6413	0.5332	2.2487	3.2518
FAG	1.0000	0.0000	2.6335	0.0026	-0.0007	3.2107
FAI	1.0000	0.0000	2.6375	-0.1543	-0.3639	3.0901
FAK	2.0000	3.0068	2.6669	0.0383	0.1153	3.0068
FAL	2.0000	2.9639	2.6911	-0.0175	-0.0665	2.9639
FAN	2.0000	2.9143	2.7266	-0.0820	-0.2768	2.9143
FAP	2.0000	3.0805	2.6397	0.1342	0.4292	3.0805
FAQ	2.0000	3.1254	2.6318	0.1926	0.6227	3.1254
FAR	2.0000	3.1628	2.6300	0.2413	0.7860	3.1628
FAS	3.0000	5.6511	2.8091	-0.0214	-0.0968	2.8256
FAV	1.0000	0.0000	2.6318	-0.0161	-0.0436	3.1964
FAY	3.0000	6.6253	2.6598	0.6123	2.6350	3.3126
FCA	1.0000	0.0000	2.8171	0.5204	1.2634	3.6087
FCN	2.0000	3.4209	3.0091	0.5771	2.0089	3.4209
FCP	1.0000	0.0000	2.8346	0.4922	1.1872	3.5870
FCQ	1.0000	0.0000	2.7999	0.5506	1.3464	3.6319
FCT	1.0000	0.0000	2.8814	0.4254	1.0116	3.5357
FDA	3.0000	6.1697	2.6387	0.3160	1.2759	3.0849
FDC	1.0000	0.0000	2.8309	0.4979	1.2025	3.5914
FDE	2.0000	3.0573	2.6437	0.1040	0.3299	3.0573
FDF	1.0000	0.0000	2.6501	0.0335	0.0705	3.2345
FDH	2.0000	3.3091	2.6757	0.4317	1.4536	3.3091
FDI	2.0000	3.0728	2.6405	0.1242	0.3964	3.0728
FDK	2.0000	2.9895	2.6666	0.0158	0.0420	2.9895
FDL	1.0000	0.0000	2.6889	-0.3411	-0.8129	2.9466
FDM	1.0000	0.0000	2.7039	0.2109	0.4835	3.3708
FDN	2.0000	2.8970	2.7224	-0.1045	-0.3506	2.8970
FDQ	3.0000	6.2162	2.6363	0.3462	1.4051	3.1081
FDR	2.0000	3.1455	2.6359	0.2187	0.7102	3.1455
FDS	2.0000	2.8083	2.8015	-0.2200	-0.7339	2.8083
FDT	3.0000	6.0236	2.6573	0.2209	0.8788	3.0118
FDY	2.0000	3.2953	2.6702	0.4137	1.3883	3.2953
FEA	4.0000	9.2237	2.6412	0.4275	2.0345	3.0746
FED	2.0000	3.0573	2.6437	0.1040	0.3299	3.0573
FEE	3.0000	6.0940	2.6456	0.2667	1.0684	3.0470
FEF	3.0000	6.4484	2.6558	0.4972	2.0798	3.2242
FEG	1.0000	0.0000	2.6460	-0.0333	-0.0834	3.1831
FEH	1.0000	0.0000	2.6825	0.1173	0.2641	3.2988
FEI	2.0000	3.0625	2.6428	0.1108	0.3524	3.0625
FEK	2.0000	2.9792	2.6667	0.0024	-0.0016	2.9792
FEL	5.0000	11.7451	2.6880	0.3445	1.8048	2.9363
FEM	1.0000	0.0000	2.7115	0.1975	0.4519	3.3605
FEN	5.0000	11.5470	2.7203	0.2801	1.4516	2.8868
FEP	4.0000	9.1586	2.6444	0.3993	1.8897	3.0529
FEQ	3.0000	6.1956	2.6394	0.3328	1.3477	3.0978
FER	3.0000	6.2704	2.6398	0.3815	1.5581	3.1352
FES	3.0000	5.5959	2.7973	-0.0573	-0.2402	2.7980
FET	4.0000	9.0046	2.6581	0.3325	1.5547	3.0015
FEV	1.0000	0.0000	2.6435	-0.0520	-0.1264	3.1688
FEY	1.0000	0.0000	2.6768	0.0993	0.2225	3.2851
FFA	1.0000	0.0000	2.6413	0.0560	0.1224	3.2518
FFD	1.0000	0.0000	2.6501	0.0335	0.0705	3.2345
FFE	2.0000	3.2242	2.6558	0.3212	1.0597	3.2242
FFL	1.0000	0.0000	2.7389	-0.1239	-0.2930	3.1135
FFN	3.0000	6.1279	2.7882	0.2888	1.1609	3.0640
FFT	1.0000	0.0000	2.6851	-0.0390	-0.0965	3.1787
FGA	1.0000	0.0000	2.6335	0.0026	-0.0007	3.2107
FGE	1.0000	0.0000	2.6460	-0.0333	-0.0834	3.1831
FGF	1.0000	0.0000	2.6090	0.1972	0.4512	3.3603
FGG	1.0000	0.0000	2.6089	0.1438	0.3258	3.3192
FGH	1.0000	0.0000	2.6208	0.2944	0.6838	3.4350
FGK	1.0000	0.0000	2.6873	-0.1215	-0.2875	3.1153
FGN	1.0000	0.0000	2.7675	-0.2418	-0.5709	3.0229
FGQ	2.0000	3.2339	2.6251	0.3338	1.1039	3.2339
FGS	1.0000	0.0000	2.8669	-0.3573	-0.8534	2.9341
FGT	2.0000	3.1377	2.6720	0.2086	0.6761	3.1377
FHA	1.0000	0.0000	2.6650	0.1532	0.3477	3.3264
FHC	1.0000	0.0000	2.7245	0.8122	2.1450	3.8330
FHD	1.0000	0.0000	2.6757	0.1306	0.2952	3.3091
FHH	1.0000	0.0000	2.6149	0.4449	1.0623	3.5507
FHI	1.0000	0.0000	2.6723	0.1375	0.3111	3.3144
FHK	2.0000	3.2310	2.7360	0.3301	1.0908	3.2310
FHN	2.0000	3.1386	2.8309	0.2098	0.6802	3.1386
FHQ	1.0000	0.0000	2.6522	0.1834	0.4185	3.3497
FHS	4.0000	9.1495	2.9411	0.3953	1.8695	3.0498
FIA	1.0000	0.0000	2.6375	-0.1543	-0.3639	3.0901
FID	3.0000	6.1456	2.6405	0.3003	1.2095	3.0728
FIF	2.0000	3.2397	2.6473	0.3414	1.1304	3.2397
FII	2.0000	3.0781	2.6395	0.1311	0.4189	3.0781
FIK	5.0000	11.9789	2.6666	0.4206	2.2345	2.9947
FIL	3.0000	5.9037	2.6895	0.1429	0.5608	2.9518
FIM	2.0000	3.3761	2.7002	0.5188	1.7804	3.3761
FIN	4.0000	8.7069	2.7236	0.2034	0.9316	2.9023
FIP	1.0000	0.0000	2.6415	-0.1825	-0.4302	3.0684
FIR	1.0000	0.0000	2.6340	-0.0754	-0.1806	3.1507
FIS	2.0000	2.8135	2.8038	-0.2131	-0.7109	2.8135
FIT	3.0000	6.0342	2.6571	0.2278	0.9071	3.0171
FIV	3.0000	6.3687	2.6366	0.4454	1.8421	3.1843
FIY	3.0000	6.6012	2.6669	0.5967	2.5569	3.3006
FKA	2.0000	3.0068	2.6669	0.0383	0.1153	3.0068
FKD	1.0000	0.0000	2.6666	-0.2853	-0.6758	2.9895
FKE	3.0000	5.9584	2.6667	0.1785	0.7051	2.9792
FKF	2.0000	3.1564	2.7020	0.2329	0.7580	3.1564
FKG	2.0000	3.1153	2.6873	0.1795	0.5791	3.1153
FKH	1.0000	0.0000	2.7360	0.0290	0.0602	3.2310
FKI	1.0000	0.0000	2.6666	-0.2784	-0.6591	2.9947
FKK	2.0000	2.9114	2.6762	-0.0858	-0.2894	2.9114
FKL	3.0000	5.7370	2.6899	0.0345	0.1259	2.8685
FKM	1.0000	0.0000	2.7695	0.1093	0.2456	3.2927
FKN	4.0000	8.4569	2.7132	0.0950	0.4248	2.8190
FKP	5.0000	11.9403	2.6666	0.4080	2.1624	2.9851
FKQ	1.0000	0.0000	2.6687	-0.2325	-0.5488	3.0300
FKR	1.0000	0.0000	2.6747	-0.1839	-0.4334	3.0674
FKS	6.0000	13.6508	2.7753	0.1555	0.8655	2.7302
FKT	4.0000	8.8012	2.6715	0.2443	1.1261	2.9337
FKV	2.0000	3.1010	2.6830	0.1609	0.5173	3.1010
FKY	3.0000	6.4345	2.7292	0.4882	2.0379	3.2173
FLA	1.0000	0.0000	2.6911	-0.3185	-0.7572	2.9639
FLD	3.0000	5.8931	2.6889	0.1361	0.5332	2.9466
FLE	3.0000	5.8726	2.6880	0.1227	0.4793	2.9363
FLF	2.0000	3.1135	2.7389	0.1771	0.5712	3.1135
FLH	1.0000	0.0000	2.7772	-0.0268	-0.0683	3.1881
FLI	3.0000	5.9037	2.6895	0.1429	0.5608	2.9518
FLK	2.0000	2.8685	2.6899	-0.1416	-0.4728	2.8685
FLN	5.0000	11.1042	2.7157	0.1361	0.6884	2.7761
FLP	2.0000	2.9422	2.6885	-0.0457	-0.1585	2.9422
FLQ	3.0000	5.9742	2.6952	0.1888	0.7471	2.9871
FLS	5.0000	10.7491	2.7672	0.0205	0.0909	2.6873
FLV	2.0000	3.0581	2.7158	0.1050	0.3334	3.0581
FMA	1.0000	0.0000	2.6920	0.2334	0.5371	3.3881
FME	1.0000	0.0000	2.7115	0.1975	0.4519	3.3605
FMG	1.0000	0.0000	2.6400	0.3746	0.8823	3.4967
FMI	2.0000	3.3761	2.7002	0.5188	1.7804	3.3761
FMR	1.0000	0.0000	2.6581	0.3123	0.7275	3.4487
FMS	3.0000	6.2230	2.9826	0.3507	1.4244	3.1115
FMT	1.0000	0.0000	2.7488	0.1384	0.3132	3.3151
FNA	2.0000	2.9143	2.7266	-0.0820	-0.2768	2.9143
FND	3.0000	5.7941	2.7224	0.0716	0.2743	2.8970
FNF	2.0000	3.0640	2.7882	0.1127	0.3585	3.0640
FNG	3.0000	6.0458	2.7675	0.2353	0.9382	3.0229
FNH	2.0000	3.1386	2.8309	0.2098	0.6802	3.1386
FNI	3.0000	5.8046	2.7236	0.0785	0.3018	2.9023
FNK	4.0000	8.4569	2.7132	0.0950	0.4248	2.8190
FNL	3.0000	5.5521	2.7157	-0.0858	-0.3544	2.7761
FNM	1.0000	0.0000	2.8693	-0.0110	-0.0319	3.2003
FNN	5.0000	10.9061	2.7258	0.0716	0.3542	2.7265
FNP	4.0000	8.6779	2.7214	0.1908	0.8723	2.8926
FNS	4.0000	7.9132	2.7641	-0.1408	-0.6649	2.6377
FNT	5.0000	11.3652	2.7141	0.2209	1.1346	2.8413
FNV	4.0000	9.0256	2.7608	0.3416	1.5999	3.0085
FNW	1.0000	0.0000	3.1075	0.5098	1.2345	3.6005
FNY	1.0000	0.0000	2.8227	-0.1092	-0.2587	3.1248
FPA	3.0000	6.1609	2.6397	0.3103	1.2517	3.0805
FPC	2.0000	3.5870	2.8346	0.7932	2.9437	3.5870
FPD	1.0000	0.0000	2.6424	-0.1894	-0.4464	3.0632
FPE	2.0000	3.0529	2.6444	0.0983	0.3112	3.0529
FPI	4.0000	9.2053	2.6415	0.4195	1.9932	3.0684
FPK	3.0000	5.9702	2.6666	0.1862	0.7364	2.9851
FPL	4.0000	8.8265	2.6885	0.2553	1.1788	2.9422
FPM	1.0000	0.0000	2.7071	0.2052	0.4700	3.3664
FPN	4.0000	8.6779	2.7214	0.1908	0.8723	2.8926
FPQ	2.0000	3.1037	2.6376	0.1644	0.5289	3.1037
FPR	1.0000	0.0000	2.6375	-0.0880	-0.2097	3.1411
FPS	1.0000	0.0000	2.7997	-0.5267	-1.2966	2.8039
FPT	3.0000	6.0149	2.6576	0.2152	0.8554	3.0074
FPV	1.0000	0.0000	2.6408	-0.0443	-0.1087	3.1747
FPY	2.0000	3.2909	2.6730	0.4080	1.3676	3.2909
FQE	1.0000	0.0000	2.6394	-0.1443	-0.3406	3.0978
FQG	1.0000	0.0000	2.6251	0.0328	0.0688	3.2339
FQH	1.0000	0.0000	2.6522	0.1834	0.4185	3.3497
FQI	1.0000	0.0000	2.6348	-0.1241	-0.2935	3.1133
FQK	2.0000	3.0300	2.6687	0.0685	0.2138	3.0300
FQN	1.0000	0.0000	2.7333	-0.3528	-0.8421	2.9376
FQP	1.0000	0.0000	2.6376	-0.1367	-0.3227	3.1037
FQQ	1.0000	0.0000	2.6274	-0.0782	-0.1870	3.1486
FQR	2.0000	3.1860	2.6237	0.2715	0.8886	3.1860
FQT	1.0000	0.0000	2.6574	-0.2035	-0.4796	3.0523
FQY	1.0000	0.0000	2.6475	0.1654	0.3764	3.3359
FRA	1.0000	0.0000	2.6300	-0.0598	-0.1444	3.1628
FRC	2.0000	3.6693	2.7758	0.9003	3.4706	3.6693
FRD	1.0000	0.0000	2.6359	-0.0823	-0.1965	3.1455
FRE	1.0000	0.0000	2.6398	-0.0957	-0.2274	3.1352
FRF	3.0000	6.6248	2.6185	0.6120	2.6334	3.3124
FRI	1.0000	0.0000	2.6340	-0.0754	-0.1806	3.1507
FRK	1.0000	0.0000	2.6747	-0.1839	-0.4334	3.0674
FRN	4.0000	8.9249	2.7466	0.2979	1.3850	2.9750
FRP	1.0000	0.0000	2.6375	-0.0880	-0.2097	3.1411
FRR	1.0000	0.0000	2.6172	0.0191	0.0373	3.2234
FRS	6.0000	14.4309	2.8394	0.3585	2.0624	2.8862
FRW	1.0000	0.0000	2.8811	0.8330	2.2159	3.8490
FRY	1.0000	0.0000	2.6314	0.2141	0.4910	3.3733
FSC	1.0000	0.0000	3.1229	0.1605	0.3650	3.3321
FSD	4.0000	8.4248	2.8015	0.0810	0.3604	2.8083
FSE	2.0000	2.7980	2.7973	-0.2334	-0.7790	2.7980
FSG	5.0000	11.7364	2.8669	0.3417	1.7890	2.9341
FSI	3.0000	5.6270	2.8038	-0.0371	-0.1594	2.8135
FSK	3.0000	5.4603	2.7753	-0.1455	-0.5947	2.7302
FSL	2.0000	2.6873	2.7672	-0.3774	-1.2785	2.6873
FSN	4.0000	7.9132	2.7641	-0.1408	-0.6649	2.6377
FSP	3.0000	5.6077	2.7997	-0.0496	-0.2096	2.8039
FSQ	2.0000	2.8488	2.8200	-0.1673	-0.5577	2.8488
FSR	1.0000	0.0000	2.8394	-0.4196	-1.0119	2.8862
FSS	6.0000	12.7448	2.7777	-0.0802	-0.4697	2.5490
FST	5.0000	11.0101	2.7814	0.1054	0.5293	2.7525
FSY	2.0000	3.0360	2.9320	0.0764	0.2395	3.0360
FTD	3.0000	6.0236	2.6573	0.2209	0.8788	3.0118
FTE	4.0000	9.0046	2.6581	0.3325	1.5547	3.0015
FTF	2.0000	3.1787	2.6851	0.2620	0.8564	3.1787
FTG	1.0000	0.0000	2.6720	-0.0924	-0.2200	3.1377
FTI	2.0000	3.0171	2.6571	0.0517	0.1590	3.0171
FTN	2.0000	2.8413	2.7141	-0.1770	-0.5900	2.8413
FTQ	2.0000	3.0523	2.6574	0.0976	0.3089	3.0523
FTR	1.0000	0.0000	2.6615	-0.1548	-0.3651	3.0897
FTS	4.0000	8.2576	2.7814	0.0085	0.0259	2.7525
FTT	1.0000	0.0000	2.6654	-0.3287	-0.7822	2.9561
FTV	3.0000	6.2467	2.6683	0.3660	1.4909	3.1233
FTY	1.0000	0.0000	2.7103	0.0402	0.0859	3.2396
FVC	2.0000	3.7029	2.7581	0.9440	3.7004	3.7029
FVH	1.0000	0.0000	2.6244	0.2757	0.6386	3.4206
FVI	2.0000	3.1843	2.6366	0.2693	0.8812	3.1843
FVK	2.0000	3.1010	2.6830	0.1609	0.5173	3.1010
FVN	5.0000	12.0342	2.7608	0.4385	2.3384	3.0085
FVS	3.0000	5.8395	2.8584	0.1012	0.3929	2.9198
FVT	3.0000	6.2467	2.6683	0.3660	1.4909	3.1233
FVV	2.0000	3.2906	2.6108	0.4075	1.3659	3.2906
FVW	1.0000	0.0000	2.8635	0.8767	2.3690	3.8826
FWL	1.0000	0.0000	3.0515	0.5742	1.4124	3.6501
FWN	1.0000	0.0000	3.1075	0.5098	1.2345	3.6005
FYD	1.0000	0.0000	2.6702	0.1127	0.2535	3.2953
FYE	1.0000	0.0000	2.6768	0.0993	0.2225	3.2851
FYG	1.0000	0.0000	2.6176	0.2764	0.6403	3.4212
FYH	1.0000	0.0000	2.6136	0.4270	1.0158	3.5369
FYN	2.0000	3.1248	2.8227	0.1919	0.6203	3.1248
FYP	1.0000	0.0000	2.6730	0.1070	0.2402	3.2909
FYS	1.0000	0.0000	2.9320	-0.2247	-0.5300	3.0360
FYT	2.0000	3.2396	2.7103	0.3412	1.1298	3.2396
GAA	2.0000	3.0611	2.6221	0.1090	0.3463	3.0611
GAD	1.0000	0.0000	2.6250	-0.2146	-0.5060	3.0438
GAE	1.0000	0.0000	2.6271	-0.2280	-0.5379	3.0335
GAG	2.0000	3.1696	2.6245	0.2502	0.8162	3.1696
GAH	4.0000	9.8561	2.6590	0.7018	3.5772	3.2854
GAI	4.0000	9.1471	2.6240	0.3943	1.8643	3.0490
GAK	4.0000	8.8971	2.6499	0.2859	1.3265	2.9657
GAL	6.0000	14.6140	2.6722	0.4062	2.3573	2.9228
GAM	1.0000	0.0000	2.6869	0.1800	0.4106	3.3471
GAN	1.0000	0.0000	2.7056	-0.4364	-1.0554	2.8733
GAQ	1.0000	0.0000	2.6198	-0.1619	-0.3817	3.0843
GAR	1.0000	0.0000	2.6194	-0.1132	-0.2681	3.1217
GAS	7.0000	16.7069	2.7848	0.2932	1.8016	2.7845
GAT	4.0000	8.9642	2.6407	0.3150	1.4683	2.9881
GAV	1.0000	0.0000	2.6224	-0.0695	-0.1669	3.1553
GAY	1.0000	0.0000	2.6535	0.0818	0.1819	3.2716
GCN	2.0000	3.3798	2.9848	0.5236	1.7991	3.3798
GCS	1.0000	0.0000	3.0929	0.1071	0.2405	3.2910
GDA	7.0000	18.2627	2.6250	0.6305	4.1652	3.0438
GDC	1.0000	0.0000	2.8242	0.4444	1.0611	3.5503
GDD	5.0000	12.1059	2.6272	0.4619	2.4748	3.0265
GDF	2.0000	3.1934	2.6410	0.2811	0.9215	3.1934
GDG	1.0000	0.0000	2.6309	-0.0734	-0.1759	3.1523
GDI	2.0000	3.0317	2.6264	0.0708	0.2213	3.0317
GDK	2.0000	2.9484	2.6491	-0.0377	-0.1321	2.9484
GDL	1.0000	0.0000	2.6698	-0.3945	-0.9474	2.9055
GDM	1.0000	0.0000	2.6971	0.1574	0.3578	3.3297
GDN	5.0000	11.4238	2.7013	0.2400	1.2362	2.8560
GDP	1.0000	0.0000	2.6279	-0.2428	-0.5734	3.0221
GDQ	2.0000	3.0670	2.6234	0.1166	0.3715	3.0670
GDR	1.0000	0.0000	2.6243	-0.1357	-0.3206	3.1044
GDS	5.0000	11.0687	2.7774	0.1245	0.6283	2.7672
GDT	2.0000	2.9707	2.6408	-0.0086	-0.0374	2.9707
GDY	1.0000	0.0000	2.6624	0.0592	0.1298	3.2543
GEA	3.0000	6.0670	2.6271	0.2492	0.9954	3.0335
GEC	1.0000	0.0000	2.8316	0.4311	1.0263	3.5400
GED	1.0000	0.0000	2.6289	-0.2505	-0.5918	3.0162
GEE	2.0000	3.0059	2.6305	0.0372	0.1116	3.0059
GEG	3.0000	6.2841	2.6352	0.3904	1.5971	3.1420
GEK	1.0000	0.0000	2.6491	-0.3521	-0.8404	2.9381
GEM	1.0000	0.0000	2.7037	0.1441	0.3265	3.3195
GEP	2.0000	3.0118	2.6296	0.0448	0.1366	3.0118
GEQ	2.0000	3.0567	2.6261	0.1033	0.3276	3.0567
GER	2.0000	3.0941	2.6277	0.1519	0.4877	3.0941
GES	4.0000	8.2707	2.7732	0.0142	0.0521	2.7569
GET	4.0000	8.8814	2.6413	0.2791	1.2934	2.9605
GFA	4.0000	9.6321	2.6335	0.6046	2.9983	3.2107
GFE	7.0000	19.0987	2.6460	0.8118	5.6718	3.1831
GFG	1.0000	0.0000	2.6089	0.1438	0.3258	3.3192
GFI	2.0000	3.1987	2.6386	0.2879	0.9450	3.1987
GFL	2.0000	3.0724	2.7213	0.1237	0.3946	3.0724
GFP	1.0000	0.0000	2.6431	-0.0256	-0.0657	3.1890
GFR	1.0000	0.0000	2.6151	0.0814	0.1811	3.2713
GFS	1.0000	0.0000	2.8669	-0.3573	-0.8534	2.9341
GFT	1.0000	0.0000	2.6720	-0.0924	-0.2200	3.1377
GFY	1.0000	0.0000	2.6176	0.2764	0.6403	3.4212
GGA	2.0000	3.1696	2.6245	0.2502	0.8162	3.1696
GGD	3.0000	6.3046	2.6309	0.4037	1.6561	3.1523
GGG	1.0000	0.0000	2.6065	0.0903	0.2017	3.2782
GGH	1.0000	0.0000	2.6242	0.2409	0.5550	3.3939
GGI	2.0000	3.1576	2.6289	0.2345	0.7632	3.1576
GGK	1.0000	0.0000	2.6722	-0.1750	-0.4124	3.0742
GGL	1.0000	0.0000	2.7035	-0.2308	-0.5446	3.0313
GGN	6.0000	14.9090	2.7468	0.4829	2.8475	2.9818
GGP	1.0000	0.0000	2.6327	-0.0791	-0.1891	3.1479
GGS	7.0000	17.3581	2.8419	0.4344	2.7382	2.8930
GGT	1.0000	0.0000	2.6583	-0.1459	-0.3443	3.0966
GGY	2.0000	3.3801	2.6204	0.5240	1.8006	3.3801
GHF	1.0000	0.0000	2.6208	0.2944	0.6838	3.4350
GHG	2.0000	3.3939	2.6242	0.5419	1.8702	3.3939
GHH	1.0000	0.0000	2.6271	0.3915	0.9249	3.5096
GHI	1.0000	0.0000	2.6652	0.0840	0.1871	3.2733
GHK	1.0000	0.0000	2.7218	-0.0244	-0.0629	3.1900
GHL	1.0000	0.0000	2.7596	-0.0802	-0.1917	3.1471
GHM	1.0000	0.0000	2.6427	0.4717	1.1328	3.5713
GHN	1.0000	0.0000	2.8098	-0.1447	-0.3414	3.0975
GHQ	3.0000	6.6171	2.6482	0.6070	2.6085	3.3086
GHR	1.0000	0.0000	2.6347	0.1786	0.4073	3.3460
GHS	5.0000	12.0350	2.9149	0.4388	2.3399	3.0087
GHV	1.0000	0.0000	2.6266	0.2223	0.5105	3.3796
GHY	1.0000	0.0000	2.6248	0.3735	0.8796	3.4958
GIA	1.0000	0.0000	2.6240	-0.2077	-0.4898	3.0490
GIC	1.0000	0.0000	2.8205	0.4513	1.0790	3.5556
GID	2.0000	3.0317	2.6264	0.0708	0.2213	3.0317
GIE	3.0000	6.0429	2.6283	0.2335	0.9305	3.0215
GIF	3.0000	6.3973	2.6386	0.4640	1.9268	3.1987
GIG	2.0000	3.1576	2.6289	0.2345	0.7632	3.1576
GII	1.0000	0.0000	2.6256	-0.2234	-0.5270	3.0370
GIK	3.0000	5.9073	2.6493	0.1453	0.5704	2.9537
GIN	2.0000	2.8612	2.7025	-0.1511	-0.5041	2.8612
GIP	1.0000	0.0000	2.6272	-0.2360	-0.5570	3.0273
GIQ	2.0000	3.0723	2.6222	0.1235	0.3940	3.0723
GIS	5.0000	11.0897	2.7796	0.1314	0.6639	2.7724
GIT	1.0000	0.0000	2.6407	-0.3028	-0.7185	2.9760
GIV	1.0000	0.0000	2.6264	-0.0852	-0.2031	3.1433
GIY	1.0000	0.0000	2.6596	0.0661	0.1456	3.2595
GKA	2.0000	2.9657	2.6499	-0.0151	-0.0587	2.9657
GKD	3.0000	5.8968	2.6491	0.1384	0.5428	2.9484
GKE	3.0000	5.8762	2.6491	0.1250	0.4888	2.9381
GKH	1.0000	0.0000	2.7218	-0.0244	-0.0629	3.1900
GKI	2.0000	2.9537	2.6493	-0.0308	-0.1098	2.9537
GKK	3.0000	5.7406	2.6569	0.0368	0.1354	2.8703
GKM	1.0000	0.0000	2.7553	0.0559	0.1220	3.2517
GKN	2.0000	2.7779	2.6915	-0.2595	-0.8677	2.7779
GKP	2.0000	2.9440	2.6491	-0.0434	-0.1508	2.9440
GKQ	1.0000	0.0000	2.6522	-0.2860	-0.6775	2.9889
GKR	3.0000	6.0526	2.6588	0.2398	0.9566	3.0263
GKS	5.0000	10.7564	2.7513	0.0229	0.1031	2.6891
GKT	2.0000	2.8927	2.6527	-0.1102	-0.3693	2.8927
GKY	2.0000	3.1762	2.7149	0.2587	0.8451	3.1762
GLA	3.0000	5.8456	2.6722	0.1051	0.4087	2.9228
GLD	1.0000	0.0000	2.6698	-0.3945	-0.9474	2.9055
GLE	1.0000	0.0000	2.6688	-0.4079	-0.9816	2.8952
GLG	1.0000	0.0000	2.7035	-0.2308	-0.5446	3.0313
GLI	2.0000	2.9108	2.6705	-0.0866	-0.2921	2.9108
GLK	2.0000	2.8274	2.6694	-0.1951	-0.6503	2.8274
GLL	5.0000	11.1380	2.6771	0.1471	0.7457	2.7845
GLM	1.0000	0.0000	2.7953	0.0000	-0.0066	3.2088
GLN	9.0000	21.8798	2.6935	0.3379	2.3721	2.7350
GLP	3.0000	5.8022	2.6693	0.0769	0.2955	2.9011
GLR	5.0000	11.9336	2.6865	0.4058	2.1500	2.9834
GLS	5.0000	10.5848	2.7432	-0.0329	-0.1844	2.6462
GLT	3.0000	5.6995	2.6677	0.0101	0.0287	2.8498
GLY	1.0000	0.0000	2.7520	-0.0982	-0.2332	3.1333
GMA	2.0000	3.3471	2.6869	0.4810	1.6367	3.3471
GMD	1.0000	0.0000	2.6971	0.1574	0.3578	3.3297
GME	2.0000	3.3195	2.7037	0.4451	1.5030	3.3195
GMH	1.0000	0.0000	2.6427	0.4717	1.1328	3.5713
GML	1.0000	0.0000	2.7953	0.0000	-0.0066	3.2088
GMN	2.0000	3.1592	2.8477	0.2366	0.7704	3.1592
GMP	2.0000	3.3253	2.6999	0.4528	1.5314	3.3253
GMQ	1.0000	0.0000	2.6748	0.2102	0.4818	3.3703
GMR	1.0000	0.0000	2.6591	0.2588	0.5979	3.4077
GMS	1.0000	0.0000	2.9556	-0.1799	-0.4241	3.0704
GMY	1.0000	0.0000	2.6410	0.4538	1.0855	3.5575
GNA	1.0000	0.0000	2.7056	-0.4364	-1.0554	2.8733
GND	3.0000	5.7119	2.7013	0.0182	0.0609	2.8560
GNE	1.0000	0.0000	2.6991	-0.4723	-1.1498	2.8457
GNF	3.0000	6.0458	2.7675	0.2353	0.9382	3.0229
GNG	2.0000	2.9818	2.7468	0.0058	0.0095	2.9818
GNI	2.0000	2.8612	2.7025	-0.1511	-0.5041	2.8612
GNK	2.0000	2.7779	2.6915	-0.2595	-0.8677	2.7779
GNL	5.0000	10.9399	2.6935	0.0826	0.4111	2.7350
GNM	2.0000	3.1592	2.8477	0.2366	0.7704	3.1592
GNN	2.0000	2.6854	2.7029	-0.3798	-1.2870	2.6854
GNQ	1.0000	0.0000	2.7125	-0.4062	-0.9774	2.8965
GNR	1.0000	0.0000	2.7259	-0.3576	-0.8541	2.9339
GNS	7.0000	15.5799	2.7401	0.0488	0.2797	2.5967
GNV	4.0000	8.9024	2.7402	0.2882	1.3377	2.9675
GNY	2.0000	3.0837	2.8016	0.1384	0.4431	3.0837
GPA	2.0000	3.0394	2.6258	0.0807	0.2538	3.0394
GPC	1.0000	0.0000	2.8273	0.4387	1.0462	3.5459
GPD	2.0000	3.0221	2.6279	0.0582	0.1803	3.0221
GPE	3.0000	6.0236	2.6296	0.2209	0.8787	3.0118
GPH	3.0000	6.5273	2.6706	0.5486	2.3225	3.2637
GPK	3.0000	5.8880	2.6491	0.1327	0.5197	2.9440
GPM	1.0000	0.0000	2.6999	0.1517	0.3444	3.3253
GPN	2.0000	2.8516	2.7003	-0.1636	-0.5457	2.8516
GPP	1.0000	0.0000	2.6286	-0.2485	-0.5871	3.0177
GPQ	2.0000	3.0626	2.6245	0.1109	0.3527	3.0626
GPR	1.0000	0.0000	2.6257	-0.1414	-0.3339	3.1000
GPS	1.0000	0.0000	2.7756	-0.5802	-1.4459	2.7628
GPV	2.0000	3.1336	2.6300	0.2033	0.6584	3.1336
GPY	1.0000	0.0000	2.6648	0.0535	0.1167	3.2499
GQA	1.0000	0.0000	2.6198	-0.1619	-0.3817	3.0843
GQD	1.0000	0.0000	2.6234	-0.1844	-0.4346	3.0670
GQE	1.0000	0.0000	2.6261	-0.1978	-0.4662	3.0567
GQF	2.0000	3.2339	2.6251	0.3338	1.1039	3.2339
GQH	1.0000	0.0000	2.6482	0.1299	0.2935	3.3086
GQI	1.0000	0.0000	2.6222	-0.1775	-0.4185	3.0723
GQK	4.0000	8.9667	2.6522	0.3161	1.4739	2.9889
GQL	2.0000	2.9460	2.6767	-0.0408	-0.1422	2.9460
GQM	2.0000	3.3703	2.6748	0.5112	1.7514	3.3703
GQN	3.0000	5.7930	2.7125	0.0709	0.2715	2.8965
GQP	3.0000	6.1252	2.6245	0.2870	1.1535	3.0626
GQR	3.0000	6.2898	2.6143	0.3941	1.6136	3.1449
GQS	4.0000	8.4231	2.7956	0.0803	0.3571	2.8077
GQT	1.0000	0.0000	2.6419	-0.2569	-0.6072	3.0113
GQY	1.0000	0.0000	2.6431	0.1120	0.2518	3.2948
GRA	1.0000	0.0000	2.6194	-0.1132	-0.2681	3.1217
GRD	1.0000	0.0000	2.6243	-0.1357	-0.3206	3.1044
GRE	1.0000	0.0000	2.6277	-0.1491	-0.3518	3.0941
GRH	1.0000	0.0000	2.6347	0.1786	0.4073	3.3460
GRI	1.0000	0.0000	2.6227	-0.1289	-0.3046	3.1097
GRL	1.0000	0.0000	2.6865	-0.2931	-0.6950	2.9834
GRN	2.0000	2.9339	2.7259	-0.0566	-0.1937	2.9339
GRP	1.0000	0.0000	2.6257	-0.1414	-0.3339	3.1000
GRQ	1.0000	0.0000	2.6143	-0.0830	-0.1981	3.1449
GRS	2.0000	2.8451	2.8148	-0.1721	-0.5736	2.8451
GRT	3.0000	6.0973	2.6469	0.2689	1.0775	3.0487
GSA	2.0000	2.7845	2.7848	-0.2509	-0.8384	2.7845
GSD	2.0000	2.7672	2.7774	-0.2734	-0.9152	2.7672
GSE	3.0000	5.5138	2.7732	-0.1107	-0.4545	2.7569
GSF	3.0000	5.8682	2.8669	0.1198	0.4678	2.9341
GSG	2.0000	2.8930	2.8419	-0.1097	-0.3677	2.8930
GSH	2.0000	3.0087	2.9149	0.0409	0.1237	3.0087
GSI	4.0000	8.3173	2.7796	0.0344	0.1453	2.7724
GSK	6.0000	13.4455	2.7513	0.1021	0.5608	2.6891
GSL	7.0000	15.8771	2.7432	0.1132	0.6741	2.6462
GSM	2.0000	3.0704	2.9556	0.1211	0.3862	3.0704
GSN	10.0000	23.3699	2.7401	0.2037	1.4754	2.5967
GSP	3.0000	5.5256	2.7756	-0.1031	-0.4237	2.7628
GSQ	4.0000	8.4231	2.7956	0.0803	0.3571	2.8077
GSR	3.0000	5.6902	2.8148	0.0040	0.0045	2.8451
GSS	10.0000	22.5709	2.7534	0.0882	0.6221	2.5079
GST	4.0000	8.1343	2.7574	-0.0449	-0.2203	2.7114
GTA	2.0000	2.9881	2.6407	0.0139	0.0360	2.9881
GTF	2.0000	3.1377	2.6720	0.2086	0.6761	3.1377
GTG	1.0000	0.0000	2.6583	-0.1459	-0.3443	3.0966
GTI	1.0000	0.0000	2.6407	-0.3028	-0.7185	2.9760
GTK	2.0000	2.8927	2.6527	-0.1102	-0.3693	2.8927
GTL	4.0000	8.5493	2.6677	0.1350	0.6109	2.8498
GTM	1.0000	0.0000	2.7367	0.0849	0.1892	3.2740
GTN	3.0000	5.6004	2.6926	-0.0543	-0.2285	2.8002
GTQ	1.0000	0.0000	2.6419	-0.2569	-0.6072	3.0113
GTR	4.0000	9.1460	2.6469	0.3938	1.8618	3.0487
GTS	6.0000	13.5572	2.7574	0.1312	0.7263	2.7114
GTT	1.0000	0.0000	2.6474	-0.3821	-0.9159	2.9150
GTV	2.0000	3.0823	2.6543	0.1365	0.4368	3.0823
GVA	1.0000	0.0000	2.6224	-0.0695	-0.1669	3.1553
GVC	1.0000	0.0000	2.7656	0.5895	1.4559	3.6618
GVD	1.0000	0.0000	2.6283	-0.0920	-0.2190	3.1380
GVH	1.0000	0.0000	2.6266	0.2223	0.5105	3.3796
GVI	1.0000	0.0000	2.6264	-0.0852	-0.2031	3.1433
GVK	3.0000	6.1198	2.6677	0.2835	1.1388	3.0599
GVL	4.0000	9.0510	2.6979	0.3526	1.6546	3.0170
GVP	1.0000	0.0000	2.6300	-0.0977	-0.2322	3.1336
GVS	6.0000	14.3934	2.8336	0.3488	2.0029	2.8787
GVT	2.0000	3.0823	2.6543	0.1365	0.4368	3.0823
GVY	1.0000	0.0000	2.6226	0.2043	0.4680	3.3658
GWA	1.0000	0.0000	2.9153	0.7007	1.7853	3.7473
GWF	1.0000	0.0000	2.8571	0.8953	2.4361	3.8969
GWK	1.0000	0.0000	2.9885	0.5766	1.4191	3.6519
GWL	1.0000	0.0000	3.0291	0.5208	1.2644	3.6090
GWP	1.0000	0.0000	2.9297	0.6725	1.6990	3.7256
GWS	2.0000	3.4707	3.1834	0.6418	2.2735	3.4707
GYA	1.0000	0.0000	2.6535	0.0818	0.1819	3.2716
GYD	3.0000	6.5085	2.6624	0.5364	2.2639	3.2543
GYI	2.0000	3.2595	2.6596	0.3671	1.2211	3.2595
GYL	2.0000	3.1333	2.7520	0.2029	0.6570	3.1333
GYN	3.0000	6.1675	2.8016	0.3145	1.2697	3.0837
GYQ	1.0000	0.0000	2.6431	0.1120	0.2518	3.2948
GYR	2.0000	3.3322	2.6302	0.4616	1.5643	3.3322
GYV	1.0000	0.0000	2.6226	0.2043	0.4680	3.3658
HAA	1.0000	0.0000	2.6662	-0.0415	-0.1023	3.1768
HAD	1.0000	0.0000	2.6708	-0.0640	-0.1542	3.1595
HAF	1.0000	0.0000	2.6650	0.1532	0.3477	3.3264
HAG	2.0000	3.2854	2.6590	0.4007	1.3413	3.2854
HAI	1.0000	0.0000	2.6693	-0.0572	-0.1384	3.1648
HAK	1.0000	0.0000	2.7037	-0.1656	-0.3904	3.0814
HAL	2.0000	3.0385	2.7304	0.0796	0.2502	3.0385
HAM	1.0000	0.0000	2.7120	0.3305	0.7725	3.4628
HAN	3.0000	5.9780	2.7686	0.1913	0.7572	2.9890
HAP	1.0000	0.0000	2.6721	-0.0697	-0.1674	3.1551
HAR	1.0000	0.0000	2.6578	0.0374	0.0794	3.2374
HAS	2.0000	2.9002	2.8552	-0.1003	-0.3370	2.9002
HAV	1.0000	0.0000	2.6579	0.0811	0.1803	3.2710
HCE	1.0000	0.0000	2.8650	0.5816	1.4334	3.6558
HCF	1.0000	0.0000	2.7245	0.8122	2.1450	3.8330
HCK	1.0000	0.0000	2.9414	0.4934	1.1905	3.5880
HCV	1.0000	0.0000	2.7580	0.7401	1.9088	3.7776
HDA	3.0000	6.3190	2.6708	0.4131	1.6976	3.1595
HDD	1.0000	0.0000	2.6745	-0.0865	-0.2063	3.1422
HDF	1.0000	0.0000	2.6757	0.1306	0.2952	3.3091
HDH	1.0000	0.0000	2.6993	0.2278	0.5236	3.3838
HDK	2.0000	3.0641	2.7038	0.1129	0.3592	3.0641
HDL	1.0000	0.0000	2.7285	-0.2439	-0.5761	3.0212
HDM	1.0000	0.0000	2.7266	0.3080	0.7171	3.4455
HDN	2.0000	2.9717	2.7645	-0.0074	-0.0334	2.9717
HDR	1.0000	0.0000	2.6650	0.0148	0.0275	3.2201
HDT	2.0000	3.0865	2.6933	0.1420	0.4549	3.0865
HEA	1.0000	0.0000	2.6739	-0.0774	-0.1851	3.1492
HED	3.0000	6.2638	2.6772	0.3772	1.5395	3.1319
HEG	1.0000	0.0000	2.6741	0.0638	0.1404	3.2578
HEH	1.0000	0.0000	2.7075	0.2144	0.4918	3.3735
HEI	3.0000	6.2744	2.6761	0.3841	1.5694	3.1372
HEK	1.0000	0.0000	2.7043	-0.2015	-0.4750	3.0538
HEL	1.0000	0.0000	2.7278	-0.2573	-0.6082	3.0109
HEN	3.0000	5.9228	2.7624	0.1554	0.6112	2.9614
HEP	1.0000	0.0000	2.6782	-0.1056	-0.2505	3.1275
HEQ	3.0000	6.3449	2.6710	0.4299	1.7726	3.1724
HES	3.0000	5.7452	2.8431	0.0398	0.1474	2.8726
HET	1.0000	0.0000	2.6945	-0.1724	-0.4065	3.0762
HEY	1.0000	0.0000	2.7021	0.1964	0.4493	3.3597
HFE	1.0000	0.0000	2.6825	0.1173	0.2641	3.2988
HFG	1.0000	0.0000	2.6208	0.2944	0.6838	3.4350
HFI	1.0000	0.0000	2.6723	0.1375	0.3111	3.3144
HFK	1.0000	0.0000	2.7360	0.0290	0.0602	3.2310
HFL	1.0000	0.0000	2.7772	-0.0268	-0.0683	3.1881
HFM	1.0000	0.0000	2.6267	0.5252	1.2764	3.6124
HFN	1.0000	0.0000	2.8309	-0.0912	-0.2171	3.1386
HFP	1.0000	0.0000	2.6786	0.1249	0.2819	3.3047
HFQ	1.0000	0.0000	2.6522	0.1834	0.4185	3.3497
HFS	1.0000	0.0000	2.9411	-0.2067	-0.4874	3.0498
HFT	1.0000	0.0000	2.7168	0.0581	0.1273	3.2534
HFY	1.0000	0.0000	2.6136	0.4270	1.0158	3.5369
HGA	2.0000	3.2854	2.6590	0.4007	1.3413	3.2854
HGE	1.0000	0.0000	2.6741	0.0638	0.1404	3.2578
HGF	1.0000	0.0000	2.6208	0.2944	0.6838	3.4350
HGG	1.0000	0.0000	2.6242	0.2409	0.5550	3.3939
HGK	1.0000	0.0000	2.7218	-0.0244	-0.0629	3.1900
HGM	1.0000	0.0000	2.6427	0.4717	1.1328	3.5713
HGN	2.0000	3.0975	2.8098	0.1564	0.5024	3.0975
HGP	5.0000	13.0546	2.6706	0.7704	4.4868	3.2637
HGQ	1.0000	0.0000	2.6482	0.1299	0.2935	3.3086
HGS	2.0000	3.0087	2.9149	0.0409	0.1237	3.0087
HGT	1.0000	0.0000	2.7044	0.0047	0.0041	3.2123
HGW	1.0000	0.0000	2.8551	0.9925	2.8045	3.9716
HHA	3.0000	6.8022	2.6863	0.7274	3.2364	3.4011
HHE	1.0000	0.0000	2.7075	0.2144	0.4918	3.3735
HHG	1.0000	0.0000	2.6271	0.3915	0.9249	3.5096
HHR	1.0000	0.0000	2.6483	0.3291	0.7690	3.4617
HHY	2.0000	3.6116	2.6068	0.8251	3.0957	3.6116
HID	1.0000	0.0000	2.6733	-0.0797	-0.1905	3.1475
HIE	1.0000	0.0000	2.6761	-0.0931	-0.2214	3.1372
HIF	1.0000	0.0000	2.6723	0.1375	0.3111	3.3144
HIG	2.0000	3.2733	2.6652	0.3851	1.2851	3.2733
HIK	2.0000	3.0694	2.7037	0.1198	0.3817	3.0694
HIL	2.0000	3.0265	2.7290	0.0639	0.1989	3.0265
HIN	2.0000	2.9770	2.7657	-0.0005	-0.0111	2.9770
HIP	1.0000	0.0000	2.6744	-0.0854	-0.2037	3.1431
HIS	2.0000	2.8882	2.8497	-0.1160	-0.3885	2.8882
HIV	3.0000	6.5180	2.6638	0.5425	2.2933	3.2590
HKA	1.0000	0.0000	2.7037	-0.1656	-0.3904	3.0814
HKD	1.0000	0.0000	2.7038	-0.1881	-0.4434	3.0641
HKE	1.0000	0.0000	2.7043	-0.2015	-0.4750	3.0538
HKF	1.0000	0.0000	2.7360	0.0290	0.0602	3.2310
HKH	1.0000	0.0000	2.7697	0.1262	0.2848	3.3057
HKI	1.0000	0.0000	2.7037	-0.1813	-0.4273	3.0694
HKK	2.0000	2.9860	2.7158	0.0113	0.0274	2.9860
HKL	3.0000	5.8863	2.7308	0.1316	0.5152	2.9431
HKM	1.0000	0.0000	2.8034	0.2064	0.4730	3.3674
HKN	2.0000	2.8936	2.7558	-0.1089	-0.3652	2.8936
HKP	2.0000	3.0597	2.7039	0.1072	0.3405	3.0597
HKR	2.0000	3.1420	2.7101	0.2143	0.6952	3.1420
HKS	3.0000	5.6096	2.8204	-0.0484	-0.2046	2.8048
HKT	3.0000	6.0168	2.7104	0.2165	0.8605	3.0084
HKV	3.0000	6.3513	2.7178	0.4341	1.7912	3.1756
HKW	1.0000	0.0000	3.0481	0.7272	1.8678	3.7676
HLA	3.0000	6.0771	2.7304	0.2557	1.0226	3.0385
HLD	3.0000	6.0424	2.7285	0.2332	0.9293	3.0212
HLE	3.0000	6.0219	2.7278	0.2198	0.8741	3.0109
HLG	1.0000	0.0000	2.7596	-0.0802	-0.1917	3.1471
HLI	2.0000	3.0265	2.7290	0.0639	0.1989	3.0265
HLK	1.0000	0.0000	2.7308	-0.3455	-0.8240	2.9431
HLL	3.0000	5.8005	2.7403	0.0758	0.2910	2.9002
HLN	5.0000	11.4028	2.7587	0.2332	1.1997	2.8507
HLP	1.0000	0.0000	2.7281	-0.2497	-0.5898	3.0168
HLQ	1.0000	0.0000	2.7342	-0.1912	-0.4507	3.0617
HLS	4.0000	8.2858	2.8119	0.0208	0.0823	2.7619
HLT	2.0000	2.9655	2.7283	-0.0154	-0.0597	2.9655
HLV	3.0000	6.2655	2.7542	0.3783	1.5441	3.1327
HMA	1.0000	0.0000	2.7120	0.3305	0.7725	3.4628
HME	1.0000	0.0000	2.7357	0.2946	0.6845	3.4352
HMK	1.0000	0.0000	2.8034	0.2064	0.4730	3.3674
HMN	1.0000	0.0000	2.9141	0.0862	0.1920	3.2750
HMQ	1.0000	0.0000	2.6939	0.3607	0.8475	3.4860
HMY	1.0000	0.0000	2.6132	0.6044	1.4983	3.6733
HNA	1.0000	0.0000	2.7686	-0.2859	-0.6773	2.9890
HNC	1.0000	0.0000	3.0590	0.3732	0.8787	3.4955
HNE	2.0000	2.9614	2.7624	-0.0207	-0.0770	2.9614
HNF	1.0000	0.0000	2.8309	-0.0912	-0.2171	3.1386
HNG	2.0000	3.0975	2.8098	0.1564	0.5024	3.0975
HNH	1.0000	0.0000	2.8746	0.0059	0.0069	3.2133
HNI	1.0000	0.0000	2.7657	-0.3015	-0.7155	2.9770
HNK	2.0000	2.8936	2.7558	-0.1089	-0.3652	2.8936
HNL	4.0000	8.5521	2.7587	0.1363	0.6167	2.8507
HNN	3.0000	5.6023	2.7693	-0.0531	-0.2236	2.8012
HNQ	1.0000	0.0000	2.7753	-0.2557	-0.6042	3.0122
HNR	3.0000	6.0992	2.7887	0.2701	1.0826	3.0496
HNS	7.0000	16.2743	2.8086	0.1994	1.2072	2.7124
HNT	2.0000	2.9160	2.7565	-0.0799	-0.2699	2.9160
HNV	2.0000	3.0832	2.8031	0.1377	0.4408	3.0832
HNY	2.0000	3.1995	2.8661	0.2890	0.9486	3.1995
HPD	1.0000	0.0000	2.6756	-0.0922	-0.2195	3.1378
HPE	2.0000	3.1275	2.6782	0.1954	0.6320	3.1275
HPG	3.0000	6.5273	2.6706	0.5486	2.3225	3.2637
HPH	1.0000	0.0000	2.7028	0.2220	0.5100	3.3794
HPI	2.0000	3.1431	2.6744	0.2156	0.6997	3.1431
HPK	1.0000	0.0000	2.7039	-0.1938	-0.4569	3.0597
HPL	2.0000	3.0168	2.7281	0.0514	0.1580	3.0168
HPN	3.0000	5.9346	2.7635	0.1630	0.6423	2.9673
HPQ	1.0000	0.0000	2.6688	-0.0395	-0.0977	3.1783
HPS	1.0000	0.0000	2.8456	-0.4296	-1.0376	2.8785
HPT	1.0000	0.0000	2.6938	-0.1648	-0.3885	3.0821
HQA	1.0000	0.0000	2.6616	-0.0113	-0.0327	3.2000
HQC	1.0000	0.0000	2.8152	0.6477	1.6250	3.7066
HQF	1.0000	0.0000	2.6522	0.1834	0.4185	3.3497
HQH	2.0000	3.4243	2.6703	0.5815	2.0267	3.4243
HQI	2.0000	3.1880	2.6654	0.2741	0.8975	3.1880
HQL	2.0000	3.0617	2.7342	0.1098	0.3491	3.0617
HQM	1.0000	0.0000	2.6939	0.3607	0.8475	3.4860
HQN	2.0000	3.0122	2.7753	0.0454	0.1384	3.0122
HQP	3.0000	6.3567	2.6688	0.4376	1.8070	3.1783
HQQ	1.0000	0.0000	2.6556	0.0189	0.0369	3.2233
HQS	1.0000	0.0000	2.8665	-0.3712	-0.8883	2.9234
HQT	2.0000	3.1270	2.6920	0.1947	0.6297	3.1270
HQV	1.0000	0.0000	2.6479	0.1113	0.2502	3.2942
HRA	1.0000	0.0000	2.6578	0.0374	0.0794	3.2374
HRC	1.0000	0.0000	2.7831	0.6964	1.7720	3.7440
HRD	2.0000	3.2201	2.6650	0.3159	1.0414	3.2201
HRE	1.0000	0.0000	2.6698	0.0015	-0.0033	3.2098
HRF	1.0000	0.0000	2.6355	0.2320	0.5337	3.3870
HRG	1.0000	0.0000	2.6347	0.1786	0.4073	3.3460
HRI	1.0000	0.0000	2.6627	0.0217	0.0433	3.2254
HRK	1.0000	0.0000	2.7101	-0.0868	-0.2068	3.1420
HRM	1.0000	0.0000	2.6685	0.4094	0.9706	3.5234
HRN	2.0000	3.0496	2.7887	0.0940	0.2973	3.0496
HRQ	1.0000	0.0000	2.6496	0.0676	0.1490	3.2606
HRR	1.0000	0.0000	2.6403	0.1162	0.2617	3.2980
HRS	2.0000	2.9608	2.8865	-0.0215	-0.0794	2.9608
HRT	1.0000	0.0000	2.6951	-0.0577	-0.1396	3.1644
HRY	1.0000	0.0000	2.6449	0.3112	0.7249	3.4479
HSA	3.0000	5.8004	2.8552	0.0757	0.2909	2.9002
HSD	3.0000	5.7658	2.8474	0.0532	0.2009	2.8829
HSE	2.0000	2.8726	2.8431	-0.1362	-0.4551	2.8726
HSF	2.0000	3.0498	2.9411	0.0943	0.2982	3.0498
HSG	5.0000	12.0350	2.9149	0.4388	2.3399	3.0087
HSH	2.0000	3.1245	2.9917	0.1914	0.6188	3.1245
HSI	4.0000	8.6645	2.8497	0.1850	0.8449	2.8882
HSK	4.0000	8.4145	2.8204	0.0766	0.3398	2.8048
HSL	3.0000	5.5238	2.8119	-0.1042	-0.4282	2.7619
HSN	5.0000	10.8495	2.8086	0.0532	0.2593	2.7124
HSP	1.0000	0.0000	2.8456	-0.4296	-1.0376	2.8785
HSQ	2.0000	2.9234	2.8665	-0.0701	-0.2381	2.9234
HSR	5.0000	11.8433	2.8865	0.3764	1.9833	2.9608
HSS	3.0000	5.2472	2.8218	-0.2841	-1.1659	2.6236
HST	5.0000	11.3087	2.8267	0.2026	1.0372	2.8272
HSV	1.0000	0.0000	2.9061	-0.2788	-0.6601	2.9944
HSW	1.0000	0.0000	3.2772	0.4914	1.1850	3.5864
HSY	5.0000	12.4427	2.9821	0.5714	3.1409	3.1107
HTA	1.0000	0.0000	2.6922	-0.1365	-0.3224	3.1038
HTD	1.0000	0.0000	2.6933	-0.1590	-0.3751	3.0865
HTE	1.0000	0.0000	2.6945	-0.1724	-0.4065	3.0762
HTF	1.0000	0.0000	2.7168	0.0581	0.1273	3.2534
HTG	2.0000	3.2123	2.7044	0.3057	1.0062	3.2123
HTH	1.0000	0.0000	2.7477	0.1552	0.3526	3.3280
HTI	2.0000	3.0917	2.6929	0.1488	0.4775	3.0917
HTK	4.0000	9.0252	2.7104	0.3414	1.5988	3.0084
HTL	3.0000	5.9310	2.7283	0.1607	0.6327	2.9655
HTN	1.0000	0.0000	2.7565	-0.3809	-0.9128	2.9160
HTQ	1.0000	0.0000	2.6920	-0.1063	-0.2522	3.1270
HTR	1.0000	0.0000	2.6951	-0.0577	-0.1396	3.1644
HTS	7.0000	16.9630	2.8267	0.3487	2.1629	2.8272
HTT	4.0000	9.0922	2.7035	0.3705	1.7440	3.0307
HTV	1.0000	0.0000	2.7010	-0.0140	-0.0388	3.1980
HTY	2.0000	3.3143	2.7413	0.4383	1.4781	3.3143
HVA	1.0000	0.0000	2.6579	0.0811	0.1803	3.2710
HVD	1.0000	0.0000	2.6665	0.0585	0.1282	3.2537
HVG	1.0000	0.0000	2.6266	0.2223	0.5105	3.3796
HVK	1.0000	0.0000	2.7178	-0.0430	-0.1058	3.1756
HVL	1.0000	0.0000	2.7542	-0.0989	-0.2348	3.1327
HVN	2.0000	3.0832	2.8031	0.1377	0.4408	3.0832
HVP	1.0000	0.0000	2.6689	0.0528	0.1151	3.2493
HVQ	2.0000	3.2942	2.6479	0.4123	1.3831	3.2942
HVR	2.0000	3.3316	2.6357	0.4610	1.5617	3.3316
HVS	2.0000	2.9944	2.9061	0.0222	0.0629	2.9944
HVV	1.0000	0.0000	2.6285	0.2036	0.4663	3.3652
HWT	1.0000	0.0000	3.0224	0.7562	1.9604	3.7900
HYD	1.0000	0.0000	2.6941	0.2098	0.4810	3.3700
HYF	1.0000	0.0000	2.6136	0.4270	1.0158	3.5369
HYH	1.0000	0.0000	2.6068	0.5241	1.2735	3.6116
HYK	2.0000	3.2919	2.7629	0.4093	1.3721	3.2919
HYL	2.0000	3.2490	2.8081	0.3534	1.1728	3.2490
HYN	1.0000	0.0000	2.8661	-0.0120	-0.0344	3.1995
HYR	1.0000	0.0000	2.6449	0.3112	0.7249	3.4479
HYS	4.0000	9.3321	2.9821	0.4745	2.2803	3.1107
HYT	3.0000	6.6285	2.7413	0.6144	2.6455	3.3143
IAA	2.0000	2.9405	2.6067	-0.0479	-0.1655	2.9405
IAD	2.0000	2.9232	2.6069	-0.0704	-0.2391	2.9232
IAE	2.0000	2.9129	2.6074	-0.0838	-0.2828	2.9129
IAF	2.0000	3.0901	2.6375	0.1467	0.4706	3.0901
IAG	2.0000	3.0490	2.6240	0.0933	0.2949	3.0490
IAI	3.0000	5.8569	2.6067	0.1125	0.4383	2.9285
IAK	1.0000	0.0000	2.6188	-0.4731	-1.1517	2.8451
IAL	4.0000	8.4067	2.6337	0.0732	0.3241	2.8022
IAN	5.0000	11.0108	2.6585	0.1057	0.5304	2.7527
IAP	1.0000	0.0000	2.6070	-0.3772	-0.9034	2.9188
IAS	5.0000	10.6556	2.7234	-0.0099	-0.0656	2.6639
IAT	1.0000	0.0000	2.6134	-0.4440	-1.0750	2.8675
IAV	1.0000	0.0000	2.6201	-0.2264	-0.5341	3.0347
IAW	1.0000	0.0000	2.9269	0.5438	1.3276	3.6267
IAY	3.0000	6.3020	2.6628	0.4020	1.6484	3.1510
ICD	1.0000	0.0000	2.8337	0.2876	0.6673	3.4298
ICN	3.0000	6.5185	2.9328	0.5428	2.2949	3.2592
ICT	1.0000	0.0000	2.8560	0.2151	0.4934	3.3740
ICV	1.0000	0.0000	2.8195	0.4327	1.0304	3.5413
IDC	1.0000	0.0000	2.8337	0.2876	0.6673	3.4298
IDD	5.0000	11.6236	2.6066	0.3050	1.5870	2.9059
IDE	1.0000	0.0000	2.6068	-0.4074	-0.9803	2.8956
IDG	1.0000	0.0000	2.6264	-0.2303	-0.5434	3.0317
IDH	1.0000	0.0000	2.6733	-0.0797	-0.1905	3.1475
IDI	1.0000	0.0000	2.6066	-0.3871	-0.9287	2.9112
IDK	5.0000	11.3112	2.6164	0.2034	1.0416	2.8278
IDL	5.0000	11.1396	2.6301	0.1476	0.7485	2.7849
IDM	3.0000	6.4183	2.7053	0.4777	1.9894	3.2092
IDN	4.0000	8.2061	2.6535	-0.0138	-0.0768	2.7354
IDP	2.0000	2.9015	2.6066	-0.0987	-0.3315	2.9015
IDQ	3.0000	5.8928	2.6086	0.1359	0.5324	2.9464
IDR	3.0000	5.9676	2.6143	0.1845	0.7296	2.9838
IDS	5.0000	10.5864	2.7159	-0.0324	-0.1817	2.6466
IDT	4.0000	8.5505	2.6116	0.1356	0.6134	2.8502
IDV	2.0000	3.0174	2.6223	0.0521	0.1604	3.0174
IDY	1.0000	0.0000	2.6667	-0.0976	-0.2320	3.1337
IEA	2.0000	2.9129	2.6074	-0.0838	-0.2828	2.9129
IEC	2.0000	3.4195	2.8370	0.5752	2.0015	3.4195
IED	2.0000	2.8956	2.6068	-0.1063	-0.3567	2.8956
IEE	2.0000	2.8853	2.6069	-0.1197	-0.4006	2.8853
IEH	3.0000	6.2744	2.6761	0.3841	1.5694	3.1372
IEI	4.0000	8.7026	2.6069	0.2015	0.9229	2.9009
IEK	2.0000	2.8175	2.6153	-0.2079	-0.6933	2.8175
IEM	1.0000	0.0000	2.7085	-0.0128	-0.0362	3.1989
IEN	5.0000	10.9004	2.6508	0.0698	0.3446	2.7251
IEP	3.0000	5.7824	2.6068	0.0640	0.2441	2.8912
IEQ	3.0000	5.8723	2.6094	0.1225	0.4785	2.9361
IER	2.0000	2.9735	2.6156	-0.0050	-0.0256	2.9735
IES	2.0000	2.6363	2.7117	-0.4437	-1.5195	2.6363
IET	3.0000	5.6798	2.6110	-0.0028	-0.0225	2.8399
IEV	2.0000	3.0071	2.6240	0.0387	0.1168	3.0071
IEY	1.0000	0.0000	2.6694	-0.1110	-0.2631	3.1234
IFA	2.0000	3.0901	2.6375	0.1467	0.4706	3.0901
IFC	1.0000	0.0000	2.8266	0.5047	1.2209	3.5967
IFD	2.0000	3.0728	2.6405	0.1242	0.3964	3.0728
IFE	1.0000	0.0000	2.6428	-0.1902	-0.4483	3.0625
IFG	2.0000	3.1987	2.6386	0.2879	0.9450	3.1987
IFH	1.0000	0.0000	2.6723	0.1375	0.3111	3.3144
IFL	2.0000	2.9518	2.6895	-0.0332	-0.1175	2.9518
IFM	1.0000	0.0000	2.7002	0.2177	0.4998	3.3761
IFN	5.0000	11.6092	2.7236	0.3003	1.5615	2.9023
IFP	1.0000	0.0000	2.6415	-0.1825	-0.4302	3.0684
IFR	1.0000	0.0000	2.6340	-0.0754	-0.1806	3.1507
IFS	5.0000	11.2541	2.8038	0.1848	0.9435	2.8135
IFT	4.0000	9.0512	2.6571	0.3527	1.6551	3.0171
IFV	2.0000	3.1843	2.6366	0.2693	0.8812	3.1843
IFY	1.0000	0.0000	2.6669	0.1195	0.2694	3.3006
IGA	2.0000	3.0490	2.6240	0.0933	0.2949	3.0490
IGD	1.0000	0.0000	2.6264	-0.2303	-0.5434	3.0317
IGE	2.0000	3.0215	2.6283	0.0574	0.1776	3.0215
IGG	1.0000	0.0000	2.6289	-0.0665	-0.1600	3.1576
IGH	1.0000	0.0000	2.6652	0.0840	0.1871	3.2733
IGI	3.0000	6.0740	2.6256	0.2537	1.0143	3.0370
IGK	3.0000	5.9073	2.6493	0.1453	0.5704	2.9537
IGL	1.0000	0.0000	2.6705	-0.3877	-0.9300	2.9108
IGM	1.0000	0.0000	2.6939	0.1643	0.3738	3.3350
IGN	2.0000	2.8612	2.7025	-0.1511	-0.5041	2.8612
IGP	3.0000	6.0547	2.6272	0.2411	0.9622	3.0273
IGQ	3.0000	6.1445	2.6222	0.2996	1.2065	3.0723
IGR	1.0000	0.0000	2.6227	-0.1289	-0.3046	3.1097
IGS	4.0000	8.3173	2.7796	0.0344	0.1453	2.7724
IGT	2.0000	2.9760	2.6407	-0.0017	-0.0151	2.9760
IGV	1.0000	0.0000	2.6264	-0.0852	-0.2031	3.1433
IGW	1.0000	0.0000	2.9231	0.6850	1.7372	3.7352
IGY	1.0000	0.0000	2.6596	0.0661	0.1456	3.2595
IHE	2.0000	3.1372	2.6761	0.2080	0.6740	3.1372
IHI	1.0000	0.0000	2.6720	-0.0728	-0.1746	3.1527
IHK	3.0000	6.1388	2.7037	0.2958	1.1907	3.0694
IHL	4.0000	9.0795	2.7290	0.3650	1.7162	3.0265
IHN	1.0000	0.0000	2.7657	-0.3015	-0.7155	2.9770
IHP	1.0000	0.0000	2.6744	-0.0854	-0.2037	3.1431
IHR	1.0000	0.0000	2.6627	0.0217	0.0433	3.2254
IHS	6.0000	14.4408	2.8497	0.3611	2.0783	2.8882
IHT	1.0000	0.0000	2.6929	-0.1522	-0.3590	3.0917
IHV	1.0000	0.0000	2.6638	0.0654	0.1440	3.2590
IHY	1.0000	0.0000	2.6901	0.2167	0.4972	3.3753
IIA	1.0000	0.0000	2.6067	-0.3646	-0.8718	2.9285
IIC	2.0000	3.4350	2.8321	0.5954	2.0828	3.4350
IID	2.0000	2.9112	2.6066	-0.0861	-0.2904	2.9112
IIE	3.0000	5.8017	2.6069	0.0766	0.2943	2.9009
IIF	1.0000	0.0000	2.6395	-0.1700	-0.4007	3.0781
IIG	1.0000	0.0000	2.6256	-0.2234	-0.5270	3.0370
III	1.0000	0.0000	2.6065	-0.3803	-0.9113	2.9164
IIK	6.0000	14.1654	2.6170	0.2894	1.6457	2.8331
IIL	6.0000	13.9509	2.6311	0.2336	1.3168	2.7902
IIM	1.0000	0.0000	2.7038	0.0074	0.0104	3.2144
IIN	3.0000	5.4813	2.6549	-0.1319	-0.5397	2.7406
IIP	2.0000	2.9068	2.6067	-0.0918	-0.3091	2.9068
IIQ	2.0000	2.9517	2.6083	-0.0334	-0.1182	2.9517
IIR	1.0000	0.0000	2.6137	-0.2858	-0.6770	2.9891
IIS	3.0000	5.3037	2.7181	-0.2474	-1.0122	2.6519
IIT	1.0000	0.0000	2.6121	-0.4596	-1.1162	2.8554
IIV	1.0000	0.0000	2.6215	-0.2421	-0.5716	3.0227
IIY	1.0000	0.0000	2.6654	-0.0908	-0.2161	3.1389
IKA	1.0000	0.0000	2.6188	-0.4731	-1.1517	2.8451
IKC	4.0000	10.0550	2.8677	0.7880	4.1287	3.3517
IKD	1.0000	0.0000	2.6164	-0.4956	-1.2119	2.8278
IKE	4.0000	8.4526	2.6153	0.0931	0.4162	2.8175
IKF	1.0000	0.0000	2.6666	-0.2784	-0.6591	2.9947
IKI	9.0000	22.6646	2.6170	0.4655	3.3493	2.8331
IKK	6.0000	13.7486	2.6159	0.1810	1.0117	2.7497
IKL	3.0000	5.4137	2.6235	-0.1759	-0.7181	2.7068
IKM	1.0000	0.0000	2.7380	-0.1010	-0.2399	3.1311
IKN	7.0000	15.9438	2.6396	0.1277	0.7629	2.6573
IKP	5.0000	11.2937	2.6159	0.1977	1.0114	2.8234
IKQ	3.0000	5.7367	2.6231	0.0343	0.1252	2.8683
IKR	7.0000	17.4344	2.6328	0.4509	2.8521	2.9057
IKS	2.0000	2.5685	2.6891	-0.5319	-1.8540	2.5685
IKT	3.0000	5.5442	2.6143	-0.0910	-0.3751	2.7721
IKV	2.0000	2.9393	2.6439	-0.0495	-0.1706	2.9393
IKW	1.0000	0.0000	2.9615	0.4197	0.9970	3.5313
IKY	2.0000	3.0556	2.6964	0.1018	0.3228	3.0556
ILA	1.0000	0.0000	2.6337	-0.5289	-1.3025	2.8022
ILD	3.0000	5.5698	2.6301	-0.0743	-0.3082	2.7849
ILE	4.0000	8.3239	2.6283	0.0373	0.1585	2.7746
ILF	4.0000	8.8555	2.6895	0.2678	1.2392	2.9518
ILH	2.0000	3.0265	2.7290	0.0639	0.1989	3.0265
ILI	5.0000	11.1607	2.6311	0.1544	0.7843	2.7902
ILK	6.0000	13.5341	2.6235	0.1252	0.6920	2.7068
ILL	3.0000	5.3279	2.6273	-0.2317	-0.9471	2.6639
ILN	3.0000	5.2288	2.6389	-0.2961	-1.2165	2.6144
ILP	5.0000	11.1221	2.6293	0.1419	0.7187	2.7805
ILQ	1.0000	0.0000	2.6395	-0.4987	-1.2203	2.8254
ILR	3.0000	5.7257	2.6514	0.0271	0.0966	2.8628
ILS	9.0000	20.2049	2.6801	0.0655	0.4329	2.5256
ILT	4.0000	8.1875	2.6237	-0.0218	-0.1139	2.7292
ILV	3.0000	5.7928	2.6644	0.0708	0.2712	2.8964
ILY	1.0000	0.0000	2.7213	-0.2550	-0.6027	3.0127
IMA	2.0000	3.2265	2.7008	0.3241	1.0701	3.2265
IME	1.0000	0.0000	2.7085	-0.0128	-0.0362	3.1989
IMF	1.0000	0.0000	2.7002	0.2177	0.4998	3.3761
IMG	1.0000	0.0000	2.6939	0.1643	0.3738	3.3350
IMN	2.0000	3.0386	2.8026	0.0798	0.2506	3.0386
IMQ	2.0000	3.2497	2.6963	0.3543	1.1759	3.2497
IMT	3.0000	6.3068	2.7266	0.4052	1.6624	3.1534
INA	5.0000	11.0108	2.6585	0.1057	0.5304	2.7527
INC	1.0000	0.0000	2.9328	0.0657	0.1448	3.2592
IND	4.0000	8.2061	2.6535	-0.0138	-0.0768	2.7354
INE	3.0000	5.4502	2.6508	-0.1521	-0.6215	2.7251
INF	1.0000	0.0000	2.7236	-0.3987	-0.9580	2.9023
ING	2.0000	2.8612	2.7025	-0.1511	-0.5041	2.8612
INH	2.0000	2.9770	2.7657	-0.0005	-0.0111	2.9770
INI	2.0000	2.7406	2.6549	-0.3080	-1.0341	2.7406
INK	7.0000	15.9438	2.6396	0.1277	0.7629	2.6573
INL	5.0000	10.4576	2.6389	-0.0743	-0.3979	2.6144
INM	2.0000	3.0386	2.8026	0.0798	0.2506	3.0386
INN	4.0000	7.6946	2.6450	-0.2356	-1.1125	2.5649
INP	5.0000	10.9239	2.6523	0.0774	0.3842	2.7310
INQ	2.0000	2.7759	2.6662	-0.2621	-0.8764	2.7759
INR	2.0000	2.8133	2.6807	-0.2134	-0.7118	2.8133
INS	7.0000	14.8565	2.6757	-0.1081	-0.6782	2.4761
INT	9.0000	21.4371	2.6420	0.2659	1.8449	2.6796
INV	4.0000	8.5407	2.6957	0.1313	0.5936	2.8469
INY	3.0000	5.9263	2.7576	0.1576	0.6205	2.9632
IPA	3.0000	5.8376	2.6070	0.0999	0.3879	2.9188
IPC	1.0000	0.0000	2.8351	0.2819	0.6534	3.4254
IPD	3.0000	5.8030	2.6066	0.0774	0.2976	2.9015
IPE	2.0000	2.8912	2.6068	-0.1120	-0.3754	2.8912
IPG	3.0000	6.0547	2.6272	0.2411	0.9622	3.0273
IPH	3.0000	6.2862	2.6744	0.3917	1.6031	3.1431
IPI	1.0000	0.0000	2.6067	-0.3929	-0.9432	2.9068
IPK	2.0000	2.8234	2.6159	-0.2003	-0.6677	2.8234
IPL	3.0000	5.5610	2.6293	-0.0800	-0.3311	2.7805
IPM	2.0000	3.2048	2.7066	0.2959	0.9723	3.2048
IPN	8.0000	19.1169	2.6523	0.2815	1.8463	2.7310
IPQ	1.0000	0.0000	2.6089	-0.3470	-0.8276	2.9420
IPR	5.0000	11.9177	2.6148	0.4006	2.1204	2.9794
IPS	7.0000	15.8532	2.7141	0.1080	0.6422	2.6422
IPT	7.0000	17.0746	2.6113	0.3729	2.3230	2.8458
IPV	1.0000	0.0000	2.6230	-0.2546	-0.6017	3.0130
IPY	2.0000	3.1293	2.6678	0.1977	0.6397	3.1293
IQA	1.0000	0.0000	2.6079	-0.3187	-0.7577	2.9637
IQC	1.0000	0.0000	2.8239	0.3403	0.7966	3.4703
IQD	1.0000	0.0000	2.6086	-0.3413	-0.8134	2.9464
IQF	1.0000	0.0000	2.6348	-0.1241	-0.2935	3.1133
IQG	2.0000	3.0723	2.6222	0.1235	0.3940	3.0723
IQI	2.0000	2.9517	2.6083	-0.0334	-0.1182	2.9517
IQK	4.0000	8.6050	2.6231	0.1592	0.7238	2.8683
IQL	5.0000	11.3017	2.6395	0.2003	1.0253	2.8254
IQM	1.0000	0.0000	2.6963	0.0533	0.1161	3.2497
IQN	5.0000	11.1036	2.6662	0.1359	0.6873	2.7759
IQP	2.0000	2.9420	2.6089	-0.0459	-0.1591	2.9420
IQQ	2.0000	2.9869	2.6084	0.0125	0.0312	2.9869
IQR	2.0000	3.0243	2.6122	0.0611	0.1898	3.0243
IQS	5.0000	10.7485	2.7342	0.0203	0.0899	2.6871
IQT	3.0000	5.7814	2.6170	0.0633	0.2413	2.8907
IQV	3.0000	6.1159	2.6187	0.2809	1.1280	3.0579
IRA	1.0000	0.0000	2.6128	-0.2701	-0.6390	3.0011
IRD	1.0000	0.0000	2.6143	-0.2926	-0.6937	2.9838
IRH	2.0000	3.2254	2.6627	0.3227	1.0652	3.2254
IRI	1.0000	0.0000	2.6137	-0.2858	-0.6770	2.9891
IRK	4.0000	8.7172	2.6328	0.2079	0.9528	2.9057
IRL	2.0000	2.8628	2.6514	-0.1490	-0.4971	2.8628
IRN	2.0000	2.8133	2.6807	-0.2134	-0.7118	2.8133
IRP	3.0000	5.9588	2.6148	0.1788	0.7064	2.9794
IRQ	3.0000	6.0487	2.6122	0.2372	0.9460	3.0243
IRR	1.0000	0.0000	2.6145	-0.1912	-0.4508	3.0617
IRS	5.0000	10.8980	2.7531	0.0690	0.3407	2.7245
IRT	1.0000	0.0000	2.6254	-0.3651	-0.8730	2.9281
IRV	3.0000	6.1907	2.6196	0.3296	1.3339	3.0953
IRY	2.0000	3.2116	2.6567	0.3048	1.0030	3.2116
ISA	3.0000	5.3278	2.7234	-0.2317	-0.9472	2.6639
ISC	2.0000	3.1705	3.0171	0.2512	0.8198	3.1705
ISD	2.0000	2.6466	2.7159	-0.4303	-1.4702	2.6466
ISE	10.0000	23.7268	2.7117	0.2553	1.8640	2.6363
ISF	4.0000	8.4405	2.8038	0.0879	0.3921	2.8135
ISG	4.0000	8.3173	2.7796	0.0344	0.1453	2.7724
ISH	2.0000	2.8882	2.8497	-0.1160	-0.3885	2.8882
ISI	6.0000	13.2593	2.7181	0.0537	0.2865	2.6519
ISK	3.0000	5.1370	2.6891	-0.3558	-1.4719	2.5685
ISL	6.0000	12.6280	2.6801	-0.1106	-0.6421	2.5256
ISM	2.0000	2.9499	2.8883	-0.0358	-0.1259	2.9499
ISN	10.0000	22.2847	2.6757	0.0468	0.3200	2.4761
ISP	4.0000	7.9266	2.7141	-0.1350	-0.6378	2.6422
ISQ	5.0000	10.7485	2.7342	0.0203	0.0899	2.6871
ISR	4.0000	8.1735	2.7531	-0.0279	-0.1419	2.7245
ISS	9.0000	19.0983	2.6861	-0.1145	-0.8134	2.3873
IST	4.0000	7.7726	2.6955	-0.2018	-0.9516	2.5909
ISV	6.0000	13.7905	2.7714	0.1919	1.0745	2.7581
ISW	1.0000	0.0000	3.1010	0.1839	0.4199	3.3501
ISY	3.0000	5.7488	2.8411	0.0421	0.1565	2.8744
ITA	2.0000	2.8675	2.6134	-0.1429	-0.4772	2.8675
ITC	2.0000	3.3740	2.8560	0.5161	1.7701	3.3740
ITD	3.0000	5.7003	2.6116	0.0106	0.0308	2.8502
ITE	2.0000	2.8399	2.6110	-0.1788	-0.5962	2.8399
ITF	2.0000	3.0171	2.6571	0.0517	0.1590	3.0171
ITG	1.0000	0.0000	2.6407	-0.3028	-0.7185	2.9760
ITH	1.0000	0.0000	2.6929	-0.1522	-0.3590	3.0917
ITI	1.0000	0.0000	2.6121	-0.4596	-1.1162	2.8554
ITK	2.0000	2.7721	2.6143	-0.2671	-0.8934	2.7721
ITL	3.0000	5.4584	2.6237	-0.1468	-0.6000	2.7292
ITN	4.0000	8.0389	2.6420	-0.0863	-0.4115	2.6796
ITP	7.0000	17.0746	2.6113	0.3729	2.3230	2.8458
ITQ	8.0000	20.2348	2.6170	0.4893	3.3364	2.8907
ITR	4.0000	8.7842	2.6254	0.2369	1.0910	2.9281
ITS	5.0000	10.3634	2.6955	-0.1049	-0.5565	2.5909
ITT	5.0000	11.1777	2.6117	0.1600	0.8132	2.7944
ITY	5.0000	12.3118	2.6858	0.5288	2.8765	3.0779
IVA	1.0000	0.0000	2.6201	-0.2264	-0.5341	3.0347
IVD	1.0000	0.0000	2.6223	-0.2489	-0.5880	3.0174
IVE	3.0000	6.0142	2.6240	0.2148	0.8537	3.0071
IVF	1.0000	0.0000	2.6366	-0.0317	-0.0798	3.1843
IVK	3.0000	5.8786	2.6439	0.1266	0.4952	2.9393
IVL	2.0000	2.8964	2.6644	-0.1053	-0.3532	2.8964
IVM	1.0000	0.0000	2.6928	0.1457	0.3302	3.3207
IVN	5.0000	11.3876	2.6957	0.2282	1.1733	2.8469
IVP	4.0000	9.0391	2.6230	0.3474	1.6288	3.0130
IVQ	1.0000	0.0000	2.6187	-0.1962	-0.4624	3.0579
IVR	1.0000	0.0000	2.6196	-0.1475	-0.3481	3.0953
IVS	3.0000	5.5162	2.7714	-0.1091	-0.4481	2.7581
IVT	7.0000	17.7700	2.6357	0.5237	3.3665	2.9617
IVV	2.0000	3.1289	2.6238	0.1972	0.6381	3.1289
IWA	1.0000	0.0000	2.9269	0.5438	1.3276	3.6267
IWL	2.0000	3.4884	2.9865	0.6649	2.3707	3.4884
IWQ	1.0000	0.0000	2.9229	0.5740	1.4119	3.6499
IWS	2.0000	3.3501	3.1010	0.4850	1.6517	3.3501
IWV	1.0000	0.0000	2.9215	0.6664	1.6807	3.7209
IYA	1.0000	0.0000	2.6628	-0.0751	-0.1799	3.1510
IYE	2.0000	3.1234	2.6694	0.1900	0.6141	3.1234
[truncated: 3,226 more rows]
