# Supplementary material for: Evaluating deterministic motif significance measures in protein databases
Source: Algorithms Mol Biol. 2007 Dec 24;2:16. doi: 10.1186/1748-7188-2-16 (PMC2254621; doi:10.1186/1748-7188-2-16)
Supplement: Additional File 2 — Scripts and Datasets. This file contains the sequence datasets (synthetic and real) and the evaluated motifs. This data is separated according to the tables where it is presented and discussed. It also contains script programs (in perl language) developed for this work. [file 1748-7188-2-16-S2.zip › Scripts_and_Datasets/datasets/Table 4/100%/Motifs/score_TKYEETGAFK_mlen_10_planted_syn5_len300_num50.txt]

Motif	Supp	IG	Pratt	LogOdds	Zscore	Info
AAANRLGASG	1.0000	0.0000	0.9561	8.1910	12276.1612	9.5045
AADEENNLNI	1.0000	0.0000	0.9057	7.6047	6250.7497	9.0539
AADLNHYFLN	1.0000	0.0000	0.9793	8.4654	16836.3499	9.7154
AADNQIHKRK	1.0000	0.0000	0.9361	8.5350	18242.1730	9.7689
AAEIELDSQG	1.0000	0.0000	0.9306	8.1040	11106.6412	9.4377
AAFNSFYEDS	1.0000	0.0000	1.0007	8.1762	12068.1947	9.4931
AAGQSIDDKN	1.0000	0.0000	0.9372	8.0128	9999.2509	9.3675
AAGRKKSERI	1.0000	0.0000	0.9417	8.2384	12964.4176	9.5409
AAGRSKSYQK	1.0000	0.0000	0.9908	8.1729	12022.2730	9.4906
AAHQGSRSLS	1.0000	0.0000	1.0215	8.0265	10158.4192	9.3781
AAIENYVELG	1.0000	0.0000	0.9342	8.5499	18557.0634	9.7804
AAKFVKILSE	1.0000	0.0000	0.9428	8.0354	10262.8312	9.3849
AAKQLYGAGE	1.0000	0.0000	0.9196	8.7207	22589.7195	9.9116
AAKVQPLTKY	1.0000	0.0000	0.9233	8.4673	16873.9738	9.7169
AALEQPPKKE	1.0000	0.0000	0.8914	8.0709	10691.2341	9.4122
AALIDNSVAS	1.0000	0.0000	0.9569	7.6681	6723.6547	9.1026
AALNGLTRKD	1.0000	0.0000	0.9147	7.9511	9313.2828	9.3201
AALQNQIASA	1.0000	0.0000	0.9392	7.9982	9832.0537	9.3563
AALSGNTLNG	1.0000	0.0000	0.9394	7.5804	6078.2746	9.0352
AALTHENWQE	1.0000	0.0000	1.0230	9.1771	38205.1271	10.2625
AAMINLKING	1.0000	0.0000	0.9587	8.3265	14349.1318	9.6087
AAMVPQNWGV	1.0000	0.0000	1.0317	10.0048	99071.9487	10.8986
AANDGTGTKL	1.0000	0.0000	0.9109	8.0371	10282.5987	9.3862
AANFPKPKKE	1.0000	0.0000	0.9073	8.0401	10318.1093	9.3885
AANMRYTDDM	1.0000	0.0000	0.9896	9.3377	45962.6653	10.3859
AANQAKYLIY	1.0000	0.0000	0.9477	8.6014	19690.5741	9.8199
AANQLSKHIA	1.0000	0.0000	0.9662	8.1143	11238.9542	9.4456
AANRLGASGS	1.0000	0.0000	0.9753	7.8642	8426.9417	9.2533
AAPGTSSSIL	1.0000	0.0000	0.9608	7.4668	5332.9519	8.9479
AAPILYRNIN	1.0000	0.0000	0.9402	8.3170	14191.8226	9.6013
AAPTIKLGTI	1.0000	0.0000	0.8947	8.1911	12277.9257	9.5046
AAQLILLIAR	1.0000	0.0000	0.9088	8.2206	12701.6057	9.5272
AAQPKDTNPL	1.0000	0.0000	0.9013	7.9834	9666.0053	9.3449
AARIDAKEEW	1.0000	0.0000	0.9702	9.2459	41355.2133	10.3154
AARIEVVLDD	1.0000	0.0000	0.9018	8.6600	21063.7705	9.8649
AARSRCSNLL	1.0000	0.0000	1.0362	8.2171	12651.0809	9.5246
AASASGNRIR	1.0000	0.0000	0.9794	8.0434	10358.0810	9.3911
AASEDDTNTK	1.0000	0.0000	0.9132	7.6078	6273.0503	9.0563
AASKMVDLLD	1.0000	0.0000	0.9753	8.2399	12987.7078	9.5421
AASSVLTKTL	1.0000	0.0000	0.9368	7.4001	4938.7750	8.8966
AAVNYFSDLW	1.0000	0.0000	1.0752	9.1916	38849.2808	10.2736
AAYMEHNSDY	1.0000	0.0000	1.0505	9.1538	37193.3659	10.2445
AAYRQARFEN	1.0000	0.0000	0.9282	8.9567	29640.8452	10.0930
ACAFSQHFKP	1.0000	0.0000	1.0511	9.4348	51397.1933	10.4605
ACGAKHNFFN	1.0000	0.0000	1.0401	9.3584	47071.0477	10.4018
ACGTKKSEHD	1.0000	0.0000	1.0311	8.8654	26683.5644	10.0228
ACIKHSCGNR	1.0000	0.0000	1.1344	9.7096	70523.8797	10.6717
ACLNLEVLSD	1.0000	0.0000	1.0058	8.1936	12312.9864	9.5065
ACNNRLAPSG	1.0000	0.0000	1.0261	8.4953	17427.2112	9.7384
ACNSKNSHSA	1.0000	0.0000	1.0577	8.0144	10017.0567	9.3687
ACVPTQNPTT	1.0000	0.0000	0.9745	8.9051	27933.1599	10.0534
ADASPCQLNE	1.0000	0.0000	1.0048	8.4819	17158.8727	9.7281
ADASQHLINN	1.0000	0.0000	0.9691	7.9948	9793.8436	9.3537
ADDNVLKTCI	1.0000	0.0000	0.9793	8.6694	21293.1053	9.8722
ADDRKLNKIS	1.0000	0.0000	0.9260	7.6323	6451.8921	9.0750
ADDRLLSLNL	1.0000	0.0000	0.9213	7.3707	4774.3268	8.8740
ADDSNIELSD	1.0000	0.0000	0.9330	7.4044	4963.3330	8.8999
ADEAFDQSRR	1.0000	0.0000	0.9439	8.5520	18600.9761	9.7819
ADEANIHNKS	1.0000	0.0000	0.9597	7.9229	9016.4166	9.2985
ADEENNLNIP	1.0000	0.0000	0.9052	7.5967	6193.1025	9.0477
ADENTVCNTK	1.0000	0.0000	0.9818	8.4989	17498.0496	9.7411
ADFGYKGPLE	1.0000	0.0000	0.9256	8.7669	23824.1431	9.9472
ADFKHLQENT	1.0000	0.0000	0.9425	8.3750	15172.9099	9.6459
ADFNSDIARE	1.0000	0.0000	0.9452	8.1813	12140.0696	9.4971
ADFPWSEIVS	1.0000	0.0000	1.0681	8.9662	29969.1111	10.1004
ADFRLYAVLV	1.0000	0.0000	0.9398	8.9526	29502.4951	10.0899
ADFTTINLSS	1.0000	0.0000	0.9449	7.4749	5382.9141	8.9541
ADGSASEVQE	1.0000	0.0000	0.9676	8.0927	10962.9676	9.4290
ADHALTKYEE	1.0000	0.0000	0.9364	8.5911	19458.3661	9.8120
ADHAQANCDN	1.0000	0.0000	1.0109	9.1124	35463.7796	10.2127
ADHTIPSLFR	1.0000	0.0000	0.9732	8.5247	18025.4746	9.7610
ADIENESHNS	1.0000	0.0000	0.9724	7.6756	6781.8446	9.1083
ADILDATSCD	1.0000	0.0000	0.9924	8.5600	18773.6160	9.7881
ADIPGTKYEE	1.0000	0.0000	0.9031	8.5493	18544.1050	9.7799
ADIVDASNQV	1.0000	0.0000	0.9526	8.3120	14111.5870	9.5975
ADKFEYPVSP	1.0000	0.0000	0.9624	8.5564	18697.4070	9.7854
ADKPDTQTCD	1.0000	0.0000	0.9500	8.8661	26705.4989	10.0234
ADKPNQKQFF	1.0000	0.0000	0.9226	8.4502	16545.4908	9.7038
ADKSTHGNML	1.0000	0.0000	1.0094	8.4089	15775.6221	9.6719
ADLALASRTR	1.0000	0.0000	0.9378	7.9990	9840.9758	9.3569
ADLESYIINL	1.0000	0.0000	0.9478	7.8458	8249.7666	9.2391
ADLIKDRRNE	1.0000	0.0000	0.9107	8.1290	11430.9639	9.4569
ADLNGIVQKA	1.0000	0.0000	0.9196	8.3117	14106.4944	9.5973
ADLNHYFLNR	1.0000	0.0000	0.9865	8.5560	18687.2172	9.7850
ADLPWTLGKD	1.0000	0.0000	0.9894	8.8667	26723.8301	10.0238
ADNFLNIDRN	1.0000	0.0000	0.9317	7.9292	9081.1788	9.3032
ADNINHKIIQ	1.0000	0.0000	0.9405	8.3499	14740.4554	9.6266
ADNLKSSLSS	1.0000	0.0000	0.9153	6.5639	1885.8590	8.2539
ADNLRQYAQS	1.0000	0.0000	0.9693	8.2918	13786.1609	9.5820
ADNQIHKRKG	1.0000	0.0000	0.9418	8.6276	20294.4016	9.8401
ADNQVYAQTL	1.0000	0.0000	0.9341	8.5472	18500.1587	9.7783
ADNSQALIEV	1.0000	0.0000	0.9414	7.9717	9537.4723	9.3360
ADNSVADHAQ	1.0000	0.0000	0.9752	8.5031	17583.8143	9.7444
ADNYDSSLEH	1.0000	0.0000	1.0005	7.9887	9725.3299	9.3490
ADPIYIPAIE	1.0000	0.0000	0.8870	8.7545	23486.1135	9.9376
ADQEKKSVSE	1.0000	0.0000	0.9482	7.7062	7025.0641	9.1319
ADQKNGRQKV	1.0000	0.0000	0.9233	8.4928	17376.9320	9.7365
ADRNMLHDNQ	1.0000	0.0000	0.9916	8.7617	23680.7008	9.9431
ADRSNHHASE	1.0000	0.0000	1.0279	8.3769	15206.0267	9.6474
ADSAEKVFTT	1.0000	0.0000	0.9367	8.1323	11474.0893	9.4594
ADSKSIPPTT	1.0000	0.0000	0.9337	7.5931	6167.7225	9.0450
ADSLHQFVSL	1.0000	0.0000	1.0097	8.2041	12462.6285	9.5146
ADSRNAYTQN	1.0000	0.0000	0.9666	8.1016	11075.9418	9.4358
ADSVNLLTSG	1.0000	0.0000	0.9522	7.4763	5391.6225	8.9552
ADSWLSLKVH	1.0000	0.0000	1.0824	8.6985	22020.5945	9.8946
ADTKPSEANF	1.0000	0.0000	0.9329	7.8753	8535.2510	9.2619
ADTRPDGNDL	1.0000	0.0000	0.9092	8.2035	12453.7042	9.5141
ADTSLTHGPT	1.0000	0.0000	0.9565	8.1907	12272.5008	9.5043
ADTSPALLFA	1.0000	0.0000	0.9343	7.9453	9251.0083	9.3156
ADTSRRFAIK	1.0000	0.0000	0.9447	8.3559	14842.2562	9.6312
ADVAAMVPQN	1.0000	0.0000	0.9425	9.0540	33154.0499	10.1678
AEALPQRQKC	1.0000	0.0000	0.9661	9.0632	33509.5563	10.1749
AEAPLAAGQS	1.0000	0.0000	0.9347	8.2063	12494.5189	9.5163
AEATKYEETG	1.0000	0.0000	0.9050	8.4294	16152.9498	9.6877
AEAVLVIDEE	1.0000	0.0000	0.8985	8.4711	16947.0511	9.7198
AEDSMSKSSN	1.0000	0.0000	0.9846	7.2510	4159.8862	8.7820
AEDSQQSNIP	1.0000	0.0000	0.9533	7.7461	7355.2197	9.1625
AEDTNGYAHP	1.0000	0.0000	0.9452	8.8476	26144.6248	10.0092
AEEKYLNPNC	1.0000	0.0000	1.0009	8.5907	19450.6480	9.8118
AEFSPHTLMA	1.0000	0.0000	1.0084	8.7897	24456.7861	9.9647
AEGIESSVGT	1.0000	0.0000	0.9697	8.0687	10663.4679	9.4105
AEHKDKTNTP	1.0000	0.0000	0.9224	8.1240	11364.9368	9.4530
AEIELDSQGK	1.0000	0.0000	0.9284	7.9571	9377.6423	9.3247
AEILADDNVL	1.0000	0.0000	0.9103	8.0301	10200.4105	9.3808
AEINLYEDKI	1.0000	0.0000	0.9186	8.1451	11644.8250	9.4693
AEIRQQEPNK	1.0000	0.0000	0.9049	8.3125	14119.7101	9.5979
AEKESDNLMT	1.0000	0.0000	0.9566	7.8735	8517.9081	9.2605
AEKESSSPSP	1.0000	0.0000	0.9457	7.0535	3313.5917	8.6302
AEKVFTTYSQ	1.0000	0.0000	0.9644	8.4475	16493.7848	9.7017
AELDFDAISV	1.0000	0.0000	0.9429	8.2557	13225.2980	9.5542
AELGEFHAES	1.0000	0.0000	0.9711	8.4779	17081.1469	9.7250
AELIEENIDN	1.0000	0.0000	0.9004	7.7609	7482.2686	9.1740
AELKEPNLNL	1.0000	0.0000	0.8946	7.3479	4650.4855	8.8565
AELPSFDPQD	1.0000	0.0000	0.9352	8.1675	11948.7994	9.4865
AELSHQNKNQ	1.0000	0.0000	0.9659	7.8674	8458.1893	9.2558
AELSNNLILH	1.0000	0.0000	0.9504	7.5453	5837.5658	9.0082
AEMVDSTSVN	1.0000	0.0000	1.0115	8.1933	12308.3953	9.5063
AENAVKLGLL	1.0000	0.0000	0.9199	7.8682	8465.5625	9.2564
AENHSNQYQK	1.0000	0.0000	0.9961	8.2885	13734.4748	9.5794
AENSEKDPRP	1.0000	0.0000	0.9283	7.8579	8365.8811	9.2485
AENTIRNNRE	1.0000	0.0000	0.9218	7.9068	8849.9851	9.2860
AENVGPLINC	1.0000	0.0000	0.9988	8.7805	24198.7312	9.9576
AEPDDKNAGP	1.0000	0.0000	0.8994	8.2174	12655.2273	9.5248
AEPFVYSVDQ	1.0000	0.0000	0.9699	8.8783	27084.5548	10.0328
AEPQKMLGMH	1.0000	0.0000	0.9947	9.4546	52582.3019	10.4757
AEQEKDTSTE	1.0000	0.0000	0.9109	7.7837	7680.5668	9.1914
AERYERNQNN	1.0000	0.0000	0.9522	8.2942	13824.7116	9.5838
AESFKQCKII	1.0000	0.0000	1.0085	8.7733	24000.4073	9.9521
AESIWTLLRL	1.0000	0.0000	1.0193	8.5060	17641.8781	9.7466
AESNNTESLS	1.0000	0.0000	0.9180	6.7937	2456.9758	8.4305
AESTSYKSIN	1.0000	0.0000	0.9648	7.3591	4710.9979	8.8651
AESVMVAIMP	1.0000	0.0000	1.0168	9.2562	41846.6946	10.3232
AESYTFNKQN	1.0000	0.0000	0.9654	7.9689	9506.0558	9.3338
AETIEPPTQL	1.0000	0.0000	0.8865	8.1527	11746.3063	9.4750
AETQKQQSIM	1.0000	0.0000	0.9694	8.5222	17973.9443	9.7590
AETRPGISED	1.0000	0.0000	0.9293	8.2261	12783.0589	9.5315
AEVESYNSTL	1.0000	0.0000	0.9707	7.7065	7027.6346	9.1321
AEVLHSGNAS	1.0000	0.0000	1.0016	8.0435	10358.3156	9.3911
AFDMTKTLFM	1.0000	0.0000	0.9840	9.1135	35506.6399	10.2136
AFDQSRRAEV	1.0000	0.0000	0.9528	8.7112	22344.2185	9.9043
AFDRTILGNL	1.0000	0.0000	0.9270	8.2277	12805.6585	9.5327
AFDYNYVKLT	1.0000	0.0000	0.9631	8.6808	21576.5978	9.8810
AFEPNELYVG	1.0000	0.0000	0.9434	8.6833	21637.7266	9.8829
AFFLYSCNNI	1.0000	0.0000	1.0633	8.8193	25304.5025	9.9874
AFGCISELSI	1.0000	0.0000	1.0452	8.6015	19693.1667	9.8200
AFGKSINSGR	1.0000	0.0000	0.9879	8.0340	10246.1652	9.3838
AFHDKNSLRC	1.0000	0.0000	1.0592	8.8998	27761.4209	10.0493
AFHEVDIFPK	1.0000	0.0000	0.9221	9.0945	34740.1943	10.1990
AFIDSVINMF	1.0000	0.0000	1.0053	8.8276	25548.2130	9.9938
AFKALDDNND	1.0000	0.0000	0.9158	7.8904	8684.3334	9.2734
AFKANSIPLL	1.0000	0.0000	0.9367	7.7027	6996.7000	9.1292
AFKARLPVDI	1.0000	0.0000	0.9093	8.6224	20173.6452	9.8361
AFKATHTDQS	1.0000	0.0000	0.9644	8.4295	16154.6621	9.6878
AFKAVFLCCH	1.0000	0.0000	1.0715	10.2951	138390.9701	11.1218
AFKCSSNLPP	1.0000	0.0000	1.0302	8.1956	12340.5927	9.5080
AFKDFRPILS	1.0000	0.0000	0.9541	8.3088	14058.8702	9.5950
AFKDKRSEQR	1.0000	0.0000	0.9476	8.2948	13834.9476	9.5843
AFKDMEASIS	1.0000	0.0000	1.0007	8.2639	13351.1471	9.5605
AFKDNISRSS	1.0000	0.0000	0.9728	7.4852	5446.9006	8.9620
AFKDNTPENY	1.0000	0.0000	0.9358	8.2063	12494.8565	9.5163
AFKECANVIN	1.0000	0.0000	0.9997	8.8716	26876.0976	10.0276
AFKEERKTVA	1.0000	0.0000	0.9061	8.4751	17026.6439	9.7229
AFKEESKEHL	1.0000	0.0000	0.9591	8.0914	10945.5904	9.4279
AFKGSTRDVN	1.0000	0.0000	0.9635	8.2565	13238.1904	9.5549
AFKGVLPLLK	1.0000	0.0000	0.9270	8.1460	11655.6239	9.4699
AFKHDQLREA	1.0000	0.0000	0.9315	8.7984	24704.7658	9.9714
AFKHVITISR	1.0000	0.0000	0.9800	8.7262	22733.3384	9.9159
AFKIAIAIFT	1.0000	0.0000	0.8955	8.6620	21114.0251	9.8665
AFKIDKAALQ	1.0000	0.0000	0.9035	8.3149	14158.9438	9.5998
AFKIKKNINK	1.0000	0.0000	0.9123	7.7352	7264.1246	9.1542
AFKKELQKAA	1.0000	0.0000	0.9050	8.1432	11618.1558	9.4677
AFKKENMRRT	1.0000	0.0000	0.9588	8.6616	21104.2989	9.8662
AFKKNRKRPK	1.0000	0.0000	0.9229	8.1499	11708.7594	9.4729
AFKKQREECL	1.0000	0.0000	0.9784	8.9478	29340.7402	10.0862
AFKLGSSPNA	1.0000	0.0000	0.9631	7.6615	6673.1183	9.0975
AFKLQGYADN	1.0000	0.0000	0.9419	8.5647	18875.5704	9.7917
AFKLSYPNQY	1.0000	0.0000	0.9943	8.4080	15760.4336	9.6713
AFKLVTGPVA	1.0000	0.0000	0.9189	8.6865	21717.0885	9.8853
AFKMQYIKRD	1.0000	0.0000	0.9484	9.2070	39543.5954	10.2854
AFKNCANSPA	1.0000	0.0000	1.0206	8.4878	17277.5029	9.7327
AFKNRLVVIE	1.0000	0.0000	0.9356	8.4925	17370.5339	9.7362
AFKNSNGLTT	1.0000	0.0000	0.9374	7.5604	5939.5945	9.0198
AFKNVVSELL	1.0000	0.0000	0.9578	7.8939	8719.9014	9.2761
AFKPDIRLTI	1.0000	0.0000	0.9032	8.3910	15454.0922	9.6582
AFKPEIIIQV	1.0000	0.0000	0.8931	8.7209	22594.2086	9.9118
AFKPYIKALE	1.0000	0.0000	0.9211	8.4657	16841.8850	9.7156
AFKQGFKHTN	1.0000	0.0000	0.9568	8.7477	23303.4683	9.9324
AFKQSLADVA	1.0000	0.0000	0.9495	8.2635	13344.2733	9.5602
AFKRESSRIL	1.0000	0.0000	0.9711	7.9144	8927.8637	9.2919
AFKRLIPKTL	1.0000	0.0000	0.9118	8.0996	11049.9942	9.4343
AFKSCRKNSD	1.0000	0.0000	1.0378	8.3056	14006.8919	9.5926
AFKSKAENAV	1.0000	0.0000	0.9475	7.9988	9839.0641	9.3568
AFKSKISHAS	1.0000	0.0000	1.0031	7.8217	8024.4290	9.2207
AFKSSSSMDL	1.0000	0.0000	1.0079	7.4967	5519.5502	8.9708
AFKSYYSDIS	1.0000	0.0000	1.0267	8.0921	10955.2719	9.4285
AFKTMYLNDS	1.0000	0.0000	1.0044	8.3781	15227.5687	9.6483
AFKTNKNIMV	1.0000	0.0000	0.9682	8.4348	16254.3531	9.6919
AFKVNPMNSL	1.0000	0.0000	0.9978	8.1689	11967.4966	9.4875
AFKVRSSTYT	1.0000	0.0000	0.9989	8.2345	12905.9247	9.5379
AFLDDPHKNE	1.0000	0.0000	0.9395	8.3888	15416.3119	9.6566
AFLEVDAKLQ	1.0000	0.0000	0.9155	8.3355	14498.8820	9.6156
AFLMITLSIN	1.0000	0.0000	0.9819	8.1291	11431.1191	9.4569
AFNFTSSLFP	1.0000	0.0000	0.9837	7.8838	8619.4826	9.2684
AFNLIVQLDM	1.0000	0.0000	0.9677	8.6949	21929.0687	9.8918
AFNSFYEDSI	1.0000	0.0000	1.0003	8.1702	11986.2745	9.4886
AFPGKLRKYR	1.0000	0.0000	0.9363	8.8129	25120.2791	9.9825
AFPISQSGET	1.0000	0.0000	0.9696	8.0931	10968.1679	9.4293
AFPRPWTYHT	1.0000	0.0000	1.0086	10.0255	101458.7122	10.9145
AFSGKNQGLN	1.0000	0.0000	0.9625	7.9037	8819.0331	9.2837
AFSQHFKPKT	1.0000	0.0000	0.9789	8.5500	18558.6474	9.7804
AFWSECFVDS	1.0000	0.0000	1.1654	9.7504	73918.7545	10.7031
AGAKKEEFPL	1.0000	0.0000	0.9056	8.2627	13332.1932	9.5596
AGCSQLFLLS	1.0000	0.0000	1.0444	8.3511	14760.1732	9.6275
AGDQLHGHPS	1.0000	0.0000	1.0046	8.9448	29238.7746	10.0839
AGEADSWLSL	1.0000	0.0000	1.0423	8.4406	16362.0250	9.6963
AGEELLKNMP	1.0000	0.0000	0.9482	8.2377	12954.6063	9.5404
AGEFGDNSCP	1.0000	0.0000	1.0289	8.9453	29255.5822	10.0843
AGFVSNSRSQ	1.0000	0.0000	1.0142	7.9344	9135.7381	9.3072
AGGNSSQKLN	1.0000	0.0000	0.9562	7.4414	5179.1708	8.9283
AGGQPTEHIH	1.0000	0.0000	0.9265	9.3189	44980.8960	10.3715
AGGSPIFPEG	1.0000	0.0000	0.9486	8.6558	20963.2009	9.8618
AGIFTQGLET	1.0000	0.0000	0.9074	8.5571	18711.0913	9.7859
AGIIWNSIIY	1.0000	0.0000	1.0569	9.2266	40444.8299	10.3005
AGKDSDVPYS	1.0000	0.0000	0.9897	8.2255	12773.4100	9.5310
AGKKTTKYEE	1.0000	0.0000	0.9107	8.2030	12446.7596	9.5137
AGLTLKPGHQ	1.0000	0.0000	0.9402	8.5636	18851.6903	9.7909
AGLYSINLKM	1.0000	0.0000	1.0036	8.2821	13634.1121	9.5745
AGMIALDENL	1.0000	0.0000	0.9499	8.4176	15934.6205	9.6786
AGMMYYHSFF	1.0000	0.0000	1.0769	10.2320	128694.4475	11.0733
AGNPILTNKH	1.0000	0.0000	0.9460	8.1484	11688.5668	9.4718
AGPDNNVPFS	1.0000	0.0000	0.9657	8.1703	11986.8407	9.4886
AGPLNEKPKW	1.0000	0.0000	0.9978	8.7784	24140.4218	9.9560
AGQSIDDKNE	1.0000	0.0000	0.9339	7.9452	9250.9185	9.3156
AGRKKSERIT	1.0000	0.0000	0.9390	8.1352	11512.7671	9.4616
AGRSKSYQKN	1.0000	0.0000	0.9893	7.9432	9228.7888	9.3140
AGRTYSGDSE	1.0000	0.0000	0.9933	8.3074	14036.8830	9.5940
AGTKYEETGA	1.0000	0.0000	0.9103	8.5895	19423.7973	9.8108
AGTVFTPDVA	1.0000	0.0000	0.8980	8.8806	27156.1278	10.0346
AGVETITNET	1.0000	0.0000	0.9055	8.1937	12313.8968	9.5066
AHDAKDTNRS	1.0000	0.0000	0.9639	8.1767	12075.9139	9.4935
AHDGQHNLKE	1.0000	0.0000	0.9702	8.7428	23171.9379	9.9286
AHDKNVKCSE	1.0000	0.0000	1.0434	8.7686	23871.7947	9.9485
AHEEVNSSII	1.0000	0.0000	0.9923	8.0586	10540.4964	9.4027
AHHFPATLVN	1.0000	0.0000	0.9776	9.0039	31298.0222	10.1293
AHKTTKSSNT	1.0000	0.0000	0.9545	7.4797	5412.9614	8.9578
AHLDKTLSDS	1.0000	0.0000	0.9613	7.6147	6323.1255	9.0616
AHNQWIAQNT	1.0000	0.0000	1.0357	9.3082	44429.8863	10.3632
AHPRIIEFFE	1.0000	0.0000	0.9085	9.1731	38026.6223	10.2593
AHQGSRSLSD	1.0000	0.0000	1.0183	7.9897	9736.5745	9.3498
AHTPLKENLT	1.0000	0.0000	0.9271	7.9336	9127.1512	9.3066
AHTYYMNTGG	1.0000	0.0000	1.0034	9.5639	59636.6725	10.5597
AHVQITPTAE	1.0000	0.0000	0.9098	8.8454	26078.1217	10.0075
AIAESFKQCK	1.0000	0.0000	1.0089	8.7792	24164.4381	9.9566
AIAIFTNARA	1.0000	0.0000	0.9077	8.5403	18352.9075	9.7730
AIAQQDSFEL	1.0000	0.0000	0.9404	8.2590	13275.5251	9.5568
AIDFGDDVTT	1.0000	0.0000	0.8938	8.6866	21721.2206	9.8855
AIEEVSWDKL	1.0000	0.0000	1.0218	8.7638	23739.9654	9.9448
AIELGGYPIN	1.0000	0.0000	0.9318	8.5737	19072.1702	9.7986
AIENYVELGA	1.0000	0.0000	0.9342	8.5499	18557.0634	9.7804
AIEYTLAGKK	1.0000	0.0000	0.9172	8.3276	14367.2218	9.6095
AIFIINTSKS	1.0000	0.0000	0.9534	7.6432	6533.9503	9.0835
AIFLDFFELN	1.0000	0.0000	0.9352	8.3511	14761.5681	9.6276
AIFTNARAPL	1.0000	0.0000	0.9165	8.3510	14759.4007	9.6275
AIGRPSSQTQ	1.0000	0.0000	0.9719	8.1602	11848.4942	9.4808
AIINEVFPIE	1.0000	0.0000	0.9083	8.5262	18056.9261	9.7621
AIIPWSKNIP	1.0000	0.0000	1.0221	8.7429	23175.0349	9.9287
AIKASHRKHQ	1.0000	0.0000	0.9970	8.7823	24251.2667	9.9590
AIKEFLSNQD	1.0000	0.0000	0.9386	7.8379	8175.2840	9.2331
AIKGNHREPD	1.0000	0.0000	0.9348	8.6546	20933.4578	9.8608
AIKKVVYGPI	1.0000	0.0000	0.9183	8.9164	28296.7240	10.0620
AIKVSNRSLP	1.0000	0.0000	0.9608	7.6405	6513.4204	9.0814
AILLVIKDGV	1.0000	0.0000	0.9185	8.4263	16096.2271	9.6854
AILPEKNCLL	1.0000	0.0000	0.9732	8.2739	13505.0260	9.5682
AILRSMADNI	1.0000	0.0000	0.9810	8.3376	14532.5243	9.6172
AILSAVGGTK	1.0000	0.0000	0.9480	8.1965	12353.6932	9.5087
AIMPRFFNEC	1.0000	0.0000	1.0148	9.7244	71736.8990	10.6831
AINLPTEDNL	1.0000	0.0000	0.9008	7.6037	6242.9387	9.0531
AIQDSIRQKV	1.0000	0.0000	0.9433	8.4383	16319.0775	9.6946
AIQRSDSIGD	1.0000	0.0000	0.9682	8.1474	11674.6651	9.4710
AIRFKAPPRR	1.0000	0.0000	0.8938	8.8971	27678.0029	10.0473
AIRKLYNSIQ	1.0000	0.0000	0.9643	8.1254	11382.5646	9.4540
AIRKMENTYD	1.0000	0.0000	0.9597	8.7736	24009.4059	9.9523
AIRLRIQSQT	1.0000	0.0000	0.9441	8.3000	13917.0800	9.5883
AIRPDTNQPK	1.0000	0.0000	0.9032	8.2552	13217.7042	9.5538
AISNNGQYSD	1.0000	0.0000	0.9870	7.8741	8523.2704	9.2609
AISSQNAVEG	1.0000	0.0000	0.9740	7.9615	9426.0711	9.3281
AISVDRSPPE	1.0000	0.0000	0.9659	8.0918	10951.7639	9.4283
AITTYGNEGG	1.0000	0.0000	0.9295	8.6611	21091.4064	9.8658
AIVSRSPDLD	1.0000	0.0000	0.9650	7.9435	9232.0935	9.3143
AIYDNQEQNF	1.0000	0.0000	0.9418	8.5475	18505.2604	9.7785
AKARFARLCF	1.0000	0.0000	0.9809	9.4116	50046.3361	10.4427
AKASNHNTMA	1.0000	0.0000	1.0070	8.3106	14087.5434	9.5964
AKCKSIHTQT	1.0000	0.0000	1.0279	8.8125	25109.2205	9.9822
AKDCNYNTKY	1.0000	0.0000	1.0238	8.8680	26765.5078	10.0249
AKDSRTPLDQ	1.0000	0.0000	0.9287	7.9481	9281.0457	9.3178
AKDTNRSISN	1.0000	0.0000	0.9396	7.3436	4627.6311	8.8532
AKEEWSVDVP	1.0000	0.0000	1.0308	9.0713	33821.6055	10.1811
AKFKNQFTAQ	1.0000	0.0000	0.9237	8.3920	15472.1314	9.6590
AKFVKILSEP	1.0000	0.0000	0.9423	8.0274	10168.1827	9.3787
AKGLPSKAPL	1.0000	0.0000	0.9274	7.7403	7306.5414	9.1581
AKHNFFNQTD	1.0000	0.0000	0.9617	8.5356	18253.5837	9.7693
AKHNQYASHP	1.0000	0.0000	1.0240	8.8408	25940.8044	10.0040
AKIEILESNV	1.0000	0.0000	0.9314	7.7437	7335.0917	9.1607
AKINISSIRV	1.0000	0.0000	0.9671	7.8239	8044.2799	9.2223
AKIPSTSKFY	1.0000	0.0000	0.9768	7.9636	9448.9864	9.3298
AKKEEFPLEE	1.0000	0.0000	0.8958	8.0350	10257.3858	9.3846
AKKEHQRESQ	1.0000	0.0000	0.9638	8.3900	15436.7744	9.6575
AKKGLKPFTK	1.0000	0.0000	0.9083	8.0007	9860.8732	9.3582
AKLMTNFSHP	1.0000	0.0000	1.0160	8.4806	17133.6953	9.7271
AKLQSHTPNH	1.0000	0.0000	0.9966	8.3166	14186.5075	9.6011
AKLTLFFRIL	1.0000	0.0000	0.9267	8.2030	12447.2299	9.5137
AKNNSSSPFI	1.0000	0.0000	0.9550	7.1937	3894.0987	8.7379
AKNQSWLRAF	1.0000	0.0000	1.0487	8.8602	26524.9565	10.0189
AKNTSEDRNS	1.0000	0.0000	0.9347	7.2819	4310.5651	8.8058
AKPGSGDSHS	1.0000	0.0000	1.0130	7.9794	9621.6323	9.3418
AKPPSKFNML	1.0000	0.0000	0.9801	8.1211	11327.2053	9.4508
AKPSLGKADL	1.0000	0.0000	0.9255	7.7115	7068.3127	9.1360
AKQANLPTSG	1.0000	0.0000	0.9351	7.7941	7773.1652	9.1994
AKQLKSQNSL	1.0000	0.0000	0.9303	7.1962	3905.3608	8.7399
AKQLYGAGEA	1.0000	0.0000	0.9196	8.7207	22589.7195	9.9116
AKRFGIFQED	1.0000	0.0000	0.9004	8.9002	27776.1613	10.0496
AKRFTVKVRN	1.0000	0.0000	0.9376	8.5936	19514.5519	9.8139
AKRVHQAEHK	1.0000	0.0000	0.9484	9.1699	37888.9000	10.2569
AKSEKDSNKN	1.0000	0.0000	0.9134	7.0005	3117.6879	8.5895
AKSLPTSSAE	1.0000	0.0000	0.9359	7.1656	3770.1130	8.7163
AKSNLTIHTH	1.0000	0.0000	0.9881	8.1712	11999.1382	9.4893
AKTELTIKLH	1.0000	0.0000	0.9204	8.0184	10063.6101	9.3718
AKTEYLKGQK	1.0000	0.0000	0.9210	8.2310	12854.6338	9.5352
AKTITDDNRF	1.0000	0.0000	0.9096	8.2224	12728.0162	9.5286
AKTNGESQIL	1.0000	0.0000	0.9312	7.7286	7209.0998	9.1491
AKVKGLRDIH	1.0000	0.0000	0.9392	8.7482	23315.2099	9.9327
AKVNGANISQ	1.0000	0.0000	0.9555	7.9792	9619.9975	9.3417
AKVNNGYDTF	1.0000	0.0000	0.9550	8.4970	17460.1072	9.7397
AKVPQIRAVL	1.0000	0.0000	0.9098	8.6906	21820.4439	9.8885
AKVQPLTKYE	1.0000	0.0000	0.9222	8.3997	15611.1450	9.6650
AKYIEKYHFL	1.0000	0.0000	0.9691	9.0152	31707.8969	10.1380
AKYLFSHRLE	1.0000	0.0000	1.0008	8.5108	17741.2430	9.7503
AKYLIYETKY	1.0000	0.0000	0.9526	8.7029	22131.0303	9.8979
AKYRINSMKI	1.0000	0.0000	1.0026	8.5015	17551.6316	9.7432
AKYSPIPGAA	1.0000	0.0000	0.9516	8.4896	17312.0259	9.7340
ALAAPILYRN	1.0000	0.0000	0.9341	8.3654	15006.0969	9.6386
ALASRTRVQH	1.0000	0.0000	0.9831	8.6974	21990.9775	9.8937
ALASSTCILL	1.0000	0.0000	1.0066	7.9694	9512.0550	9.3342
ALCVEGFSTK	1.0000	0.0000	1.0250	8.8124	25105.6491	9.9821
ALDAIRPDTN	1.0000	0.0000	0.9039	8.1418	11600.0728	9.4667
ALDDNNDQNE	1.0000	0.0000	0.9089	7.6490	6577.3483	9.0879
ALDENLWMST	1.0000	0.0000	1.0586	8.7223	22632.3029	9.9129
ALDLLFQSEP	1.0000	0.0000	0.9365	7.8381	8177.6262	9.2333
ALDSKPSPNN	1.0000	0.0000	0.9270	7.1588	3740.8934	8.7112
ALEAAKFVKI	1.0000	0.0000	0.9095	8.3622	14950.6399	9.6361
ALEGNAYLRR	1.0000	0.0000	0.9457	8.4950	17420.6132	9.7382
ALEQPPKKEG	1.0000	0.0000	0.8977	8.1635	11893.9887	9.4834
ALFPKDYTSS	1.0000	0.0000	0.9755	7.8926	8706.4689	9.2751
ALGFEGAAGR	1.0000	0.0000	0.9069	8.9080	28027.3645	10.0556
ALGIEIGFVD	1.0000	0.0000	0.9064	8.7986	24709.2334	9.9715
ALGKKSLDQN	1.0000	0.0000	0.9278	7.5343	5763.8891	8.9998
ALGQSMYDKR	1.0000	0.0000	1.0070	8.8031	24836.5848	9.9749
ALIDNSVASK	1.0000	0.0000	0.9491	7.5211	5676.9664	8.9896
ALIEVTDKTV	1.0000	0.0000	0.9042	8.2529	13183.2867	9.5521
ALISLIIIST	1.0000	0.0000	0.9368	7.5042	5567.2377	8.9766
ALKHSTLHLP	1.0000	0.0000	0.9858	8.1276	11411.9189	9.4558
ALKLSLNQTK	1.0000	0.0000	0.9071	7.1883	3869.8325	8.7338
ALKQIHPQDA	1.0000	0.0000	0.9200	8.6703	21317.4129	9.8729
ALKQLNEYPP	1.0000	0.0000	0.9276	8.1026	11087.9564	9.4365
ALLFADLALA	1.0000	0.0000	0.9127	8.0090	9954.9254	9.3646
ALLSERSREL	1.0000	0.0000	0.9464	7.4899	5476.5010	8.9656
ALMSAAFNSF	1.0000	0.0000	1.0229	8.2399	12987.4580	9.5421
ALNDGHNAAN	1.0000	0.0000	0.9556	8.1460	11655.8446	9.4699
ALNGLTRKDL	1.0000	0.0000	0.9136	7.7639	7508.1405	9.1763
ALNIKVFPIL	1.0000	0.0000	0.9257	8.1460	11655.6705	9.4699
ALNNEENMSM	1.0000	0.0000	1.0119	8.0816	10822.9450	9.4204
ALPIKDSLQR	1.0000	0.0000	0.9331	7.8950	8730.9531	9.2770
ALPQRQKCDD	1.0000	0.0000	0.9652	9.0571	33274.4904	10.1702
ALQNQIASAD	1.0000	0.0000	0.9371	7.9613	9423.7619	9.3280
ALQSGLSPSD	1.0000	0.0000	0.9606	7.3963	4917.2989	8.8937
ALRNGKQENA	1.0000	0.0000	0.9250	8.0254	10145.1817	9.3772
ALRSCLFTNP	1.0000	0.0000	1.0221	8.4777	17076.3299	9.7248
ALSDGPDWPF	1.0000	0.0000	1.0354	9.1046	35146.5874	10.2067
ALSEEILRES	1.0000	0.0000	0.9393	7.5130	5623.8817	8.9833
ALSGNTLNGP	1.0000	0.0000	0.9387	7.5724	6022.2180	9.0290
ALSHAKYIEK	1.0000	0.0000	0.9774	8.3190	14224.6782	9.6029
ALSIGQNQAE	1.0000	0.0000	0.9439	8.0232	10119.5526	9.3755
ALSKGASCCP	1.0000	0.0000	1.1109	9.0250	32067.4187	10.1455
ALSLLSLRRN	1.0000	0.0000	0.9396	7.2082	3959.6437	8.7491
ALSNHGDSTT	1.0000	0.0000	0.9771	7.7455	7350.1420	9.1621
ALSTMNSYTP	1.0000	0.0000	1.0070	7.9884	9722.5843	9.3488
ALSVYHLGDL	1.0000	0.0000	1.0033	8.4903	17326.4566	9.7345
ALTDDPNTKY	1.0000	0.0000	0.9171	8.0409	10328.1848	9.3892
ALTHENWQEP	1.0000	0.0000	1.0227	9.1691	37852.7821	10.2563
ALTKYEETGA	1.0000	0.0000	0.9135	8.3098	14075.5074	9.5958
ALTRRTKTNQ	1.0000	0.0000	0.9126	8.0112	9980.7103	9.3663
ALTSIRAIKA	1.0000	0.0000	0.9292	7.9735	9557.1093	9.3374
ALVCSENLVP	1.0000	0.0000	1.0252	8.5320	18177.7191	9.7666
ALVLGERNTT	1.0000	0.0000	0.9230	8.0866	10885.9266	9.4243
ALVLTLSQGM	1.0000	0.0000	0.9896	8.3074	14035.7414	9.5939
ALYHGARNSV	1.0000	0.0000	1.0164	8.7623	23698.7421	9.9436
AMDLGDNETL	1.0000	0.0000	0.9464	8.2835	13655.4678	9.5756
AMENNAAVNY	1.0000	0.0000	0.9900	8.6390	20561.3137	9.8488
AMFQWPLAKV	1.0000	0.0000	1.0307	9.8209	80166.3419	10.7572
AMGAKPSLGK	1.0000	0.0000	0.9813	8.4085	15769.5655	9.6717
AMHFRLALSL	1.0000	0.0000	1.0263	8.6847	21673.7985	9.8840
AMIAEEKYLN	1.0000	0.0000	0.9611	8.5683	18955.0506	9.7945
AMINLKINGD	1.0000	0.0000	0.9569	8.2897	13753.2611	9.5804
AMNESPPFSN	1.0000	0.0000	1.0043	7.9782	9608.4700	9.3409
AMSCNPVDTK	1.0000	0.0000	1.0554	8.9448	29240.5097	10.0839
AMTGNLNWSL	1.0000	0.0000	1.0731	8.6897	21796.6172	9.8878
AMVPQNWGVK	1.0000	0.0000	1.0451	9.8578	83649.1685	10.7856
AMVVWEKLLQ	1.0000	0.0000	1.0465	9.5611	59443.4855	10.5576
ANAIRKMENT	1.0000	0.0000	0.9517	8.3469	14689.1009	9.6243
ANCDNNFIQV	1.0000	0.0000	1.0136	8.8641	26643.6662	10.0218
ANDGTGTKLV	1.0000	0.0000	0.9207	8.1595	11838.9282	9.4803
ANEEDKSSRK	1.0000	0.0000	0.9354	7.4002	4939.4398	8.8967
ANELSVNDSN	1.0000	0.0000	0.9364	7.1471	3690.6010	8.7021
ANERIDNIKK	1.0000	0.0000	0.9090	7.8799	8580.0032	9.2653
ANFGPTVGKG	1.0000	0.0000	0.9303	8.7067	22229.0029	9.9009
ANFIEDTSYL	1.0000	0.0000	0.9598	8.0712	10694.6110	9.4124
ANFPKPKKED	1.0000	0.0000	0.9056	8.0032	9889.6332	9.3602
ANGDLLPEDY	1.0000	0.0000	0.9297	8.2321	12870.8236	9.5361
ANIFKKFPNT	1.0000	0.0000	0.9270	8.0595	10550.9248	9.4034
ANIHNKSLQR	1.0000	0.0000	0.9747	7.9752	9575.9245	9.3387
ANIPPVNSSS	1.0000	0.0000	0.9633	7.3195	4501.0472	8.8347
ANISQPASSL	1.0000	0.0000	0.9542	7.2921	4361.3134	8.8136
ANKTLDGLMG	1.0000	0.0000	0.9568	8.3335	14465.0432	9.6140
ANLCSQSVYK	1.0000	0.0000	1.0631	8.4769	17061.1079	9.7242
ANLGAKLTLF	1.0000	0.0000	0.9207	7.8457	8249.4268	9.2391
ANLPTSGIFL	1.0000	0.0000	0.9457	7.8391	8186.6971	9.2340
ANLSLTAKDC	1.0000	0.0000	0.9905	8.0758	10750.8930	9.4159
ANLSNYRKDS	1.0000	0.0000	0.9659	7.4994	5537.1206	8.9730
ANLTNGQTSS	1.0000	0.0000	0.9402	7.2895	4348.1352	8.8116
ANLYDNEKTI	1.0000	0.0000	0.9240	7.8858	8638.9009	9.2699
ANLYDPFDSK	1.0000	0.0000	0.9613	8.0560	10508.6306	9.4007
ANMNHSYSKS	1.0000	0.0000	1.0573	7.9941	9785.6038	9.3531
ANMRYTDDMH	1.0000	0.0000	1.0146	9.6453	65492.8427	10.6223
ANNELNPGLE	1.0000	0.0000	0.9123	7.5449	5834.6603	9.0079
ANNFVTKEEV	1.0000	0.0000	0.9328	8.1946	12326.7100	9.5072
ANNHSAMENN	1.0000	0.0000	1.0095	8.0337	10243.0966	9.3836
ANNINPGGES	1.0000	0.0000	0.9483	7.7467	7360.1723	9.1630
ANNNNPKYGQ	1.0000	0.0000	0.9516	7.9560	9366.4022	9.3239
ANNWVVAKIP	1.0000	0.0000	1.0197	9.1047	35150.3884	10.2068
ANPDARTKTQ	1.0000	0.0000	0.9029	8.1660	11927.9186	9.4853
ANQAKYLIYE	1.0000	0.0000	0.9465	8.5338	18216.9542	9.7680
ANQLSKHIAV	1.0000	0.0000	0.9777	8.2368	12940.0335	9.5397
ANQTQFFEGD	1.0000	0.0000	0.9193	8.6741	21410.4321	9.8758
ANRKDCKGVE	1.0000	0.0000	0.9887	8.9711	30135.9856	10.1041
ANRLGASGSL	1.0000	0.0000	0.9684	7.6771	6793.5940	9.1095
ANRLSDFSSK	1.0000	0.0000	0.9626	7.3040	4421.1692	8.8227
ANRPVLIMET	1.0000	0.0000	0.9532	8.6508	20842.0977	9.8579
ANSFYTLKKP	1.0000	0.0000	0.9563	7.8795	8576.7673	9.2651
ANSGGETDNK	1.0000	0.0000	0.9371	7.7033	7002.1190	9.1297
ANSINVPPLY	1.0000	0.0000	0.9691	8.0199	10080.7450	9.3730
ANSIPLLSSS	1.0000	0.0000	0.9303	6.7338	2293.1705	8.3844
ANSKNMAFGC	1.0000	0.0000	1.0768	8.9689	30062.0402	10.1024
ANSKTKPLDL	1.0000	0.0000	0.9073	7.2861	4331.1267	8.8090
ANSLTRIRYT	1.0000	0.0000	0.9644	8.1181	11288.0648	9.4485
ANSPAIQRSD	1.0000	0.0000	0.9626	7.8598	8384.1116	9.2499
ANSRTPDEMI	1.0000	0.0000	0.9741	8.3519	14773.7176	9.6281
ANSSFINTPD	1.0000	0.0000	0.9530	7.5275	5718.6750	8.9945
ANSSHNISYE	1.0000	0.0000	1.0118	7.6871	6872.6155	9.1172
ANSTISTRKD	1.0000	0.0000	0.9394	7.4701	5353.3708	8.9504
ANTFPVKSRD	1.0000	0.0000	0.9553	8.1559	11789.7636	9.4775
ANTFRFKCQF	1.0000	0.0000	1.0008	9.3553	46904.7535	10.3994
ANTNKLDSVF	1.0000	0.0000	0.9443	7.6565	6634.6798	9.0937
ANVINLIKAN	1.0000	0.0000	0.9222	7.7462	7356.6417	9.1626
APADDRKLNK	1.0000	0.0000	0.9053	7.9569	9375.9210	9.3246
APAILRSMAD	1.0000	0.0000	0.9733	8.5651	18885.0084	9.7921
APATTVLFGT	1.0000	0.0000	0.9095	8.5047	17617.1071	9.7457
APCTPVENEM	1.0000	0.0000	1.0085	9.3123	44637.2551	10.3663
APDSEKPERS	1.0000	0.0000	0.9456	7.7608	7481.0227	9.1738
APEKGRNTRT	1.0000	0.0000	0.9124	8.2740	13507.6707	9.5683
APFKTSHSAE	1.0000	0.0000	0.9883	8.1226	11346.8198	9.4519
APFSHTNPTN	1.0000	0.0000	0.9740	8.0934	10971.2862	9.4295
APFTSPSKWT	1.0000	0.0000	1.0465	8.5928	19496.8970	9.8133
APGHNDDLLE	1.0000	0.0000	0.9389	8.3057	14009.7607	9.5927
APGLMDTHNY	1.0000	0.0000	0.9949	9.1085	35302.7534	10.2097
APGTSSSILM	1.0000	0.0000	1.0081	7.8472	8263.8348	9.2403
APHIKAGGNS	1.0000	0.0000	0.9783	8.4342	16242.5390	9.6914
APHRVHVSNS	1.0000	0.0000	1.0585	8.7181	22522.3367	9.9096
APILYRNINP	1.0000	0.0000	0.9397	8.3089	14060.9392	9.5951
APIMIEVGNF	1.0000	0.0000	0.9473	9.0727	33876.4703	10.1822
APIYAALTHE	1.0000	0.0000	0.9313	8.8285	25575.0248	9.9945
APKFQVIDPL	1.0000	0.0000	0.9064	8.5682	18953.1651	9.7945
APKPMLDPKH	1.0000	0.0000	0.9587	8.8047	24884.7893	9.9762
APLAAGQSID	1.0000	0.0000	0.9350	8.2311	12856.5405	9.5353
APLNTSIKGP	1.0000	0.0000	0.9304	7.7357	7267.7179	9.1545
APLSIPMITT	1.0000	0.0000	0.9623	8.2911	13775.6440	9.5814
APLSQKGKVS	1.0000	0.0000	0.9629	7.7756	7609.2332	9.1852
APMTADILDA	1.0000	0.0000	0.9214	8.6613	21096.9589	9.8660
APNPTISIKM	1.0000	0.0000	0.9680	8.2047	12471.6709	9.5151
APNYGMSDAL	1.0000	0.0000	1.0060	8.5773	19151.4050	9.8014
APPEHVDTTG	1.0000	0.0000	0.9126	8.8546	26355.5688	10.0146
APPRRDVAQL	1.0000	0.0000	0.8992	8.7668	23820.6801	9.9471
APPTHSDLYI	1.0000	0.0000	0.9775	8.5244	18020.3117	9.7608
APQLNNIEKK	1.0000	0.0000	0.9053	7.6813	6826.4112	9.1127
APQNPANLSN	1.0000	0.0000	0.9323	7.4842	5440.6774	8.9612
APQSAQLQRQ	1.0000	0.0000	0.9448	8.4052	15709.1563	9.6691
APRRFKACAF	1.0000	0.0000	0.9580	9.5907	61506.1920	10.5804
APRSNSSSKK	1.0000	0.0000	0.9448	6.9106	2810.9543	8.5203
APRTSNAEPQ	1.0000	0.0000	0.9365	8.0506	10443.5446	9.3966
APSGVSDTNV	1.0000	0.0000	0.9784	7.9650	9463.3724	9.3308
APTIKLGTIN	1.0000	0.0000	0.9044	7.9614	9425.0382	9.3281
APTVRSKLSV	1.0000	0.0000	0.9717	7.8954	8734.6455	9.2773
APWPIIKDSD	1.0000	0.0000	1.0120	8.9048	27924.1839	10.0532
APYLLNPLPN	1.0000	0.0000	0.9327	7.8478	8269.3082	9.2407
APYQSSNQNS	1.0000	0.0000	0.9886	7.5339	5760.8434	8.9994
AQANCDNNFI	1.0000	0.0000	1.0032	8.7416	23141.1260	9.9277
AQAPADDRKL	1.0000	0.0000	0.8952	8.3780	15225.1927	9.6482
AQELQKPRPA	1.0000	0.0000	0.8978	8.4205	15988.7356	9.6809
AQEQHFSLIT	1.0000	0.0000	0.9720	8.5003	17526.1688	9.7422
AQFDPLNKEC	1.0000	0.0000	0.9844	8.7972	24669.5032	9.9704
AQFHNRNDFK	1.0000	0.0000	0.9684	8.7293	22814.8766	9.9183
AQGNEMSSRS	1.0000	0.0000	1.0277	7.9893	9731.8935	9.3495
AQGSALDAIR	1.0000	0.0000	0.9421	8.3298	14402.7246	9.6112
AQHKDQSSLM	1.0000	0.0000	1.0321	8.4112	15817.7676	9.6737
AQIKKNRVAI	1.0000	0.0000	0.9159	8.3808	15274.2283	9.6504
AQIKLPTSHI	1.0000	0.0000	0.9577	8.2269	12794.1830	9.5321
AQIVPNLEME	1.0000	0.0000	0.9488	8.6402	20589.8565	9.8498
AQIYYKSNVE	1.0000	0.0000	0.9891	8.5166	17859.2438	9.7548
AQKGLDWNVF	1.0000	0.0000	1.0216	9.2746	42740.5223	10.3373
AQKQLLCSLQ	1.0000	0.0000	1.0082	8.3916	15465.4641	9.6587
AQKRMVVRTS	1.0000	0.0000	0.9969	8.9328	28837.7029	10.0747
AQKSYEDLAK	1.0000	0.0000	0.9451	8.0249	10139.3442	9.3768
AQLILLIARL	1.0000	0.0000	0.9123	8.0335	10239.7235	9.3834
AQLQRQRDGN	1.0000	0.0000	0.9234	8.6123	19938.2002	9.8283
AQLRGQQNTQ	1.0000	0.0000	0.9220	8.4998	17516.7612	9.7418
AQLSMKVVID	1.0000	0.0000	0.9899	8.6249	20229.8263	9.8380
AQLSPFELQS	1.0000	0.0000	0.9623	7.7798	7646.1515	9.1884
AQNGLNAYAL	1.0000	0.0000	0.9467	8.1961	12348.9119	9.5084
AQNNTKQCNN	1.0000	0.0000	0.9917	8.2135	12598.1864	9.5218
AQNTGDIENN	1.0000	0.0000	0.9189	7.8933	8714.2379	9.2757
AQPKDTNPLF	1.0000	0.0000	0.9125	8.1189	11298.3536	9.4491
AQPTQRSGNV	1.0000	0.0000	0.9604	8.3856	15359.6550	9.6541
AQQDSFELRS	1.0000	0.0000	0.9737	8.0287	10183.8945	9.3798
AQRDTNLFVH	1.0000	0.0000	0.9555	8.8026	24822.5706	9.9746
AQRKDKDTQS	1.0000	0.0000	0.9300	8.0407	10325.7112	9.3890
AQSASLESGS	1.0000	0.0000	0.9680	7.2340	4079.1115	8.7689
AQSKRIQPQQ	1.0000	0.0000	0.9404	8.4394	16340.9045	9.6955
AQSQAKTNGE	1.0000	0.0000	0.9381	7.9661	9476.0518	9.3317
AQTLTRHIWF	1.0000	0.0000	1.0176	9.6590	66536.8433	10.6328
AQYQKNSSIK	1.0000	0.0000	0.9743	7.7985	7812.8259	9.2028
ARAPLNTSIK	1.0000	0.0000	0.9307	7.7417	7318.4467	9.1592
ARASDNGLNN	1.0000	0.0000	0.9450	7.6022	6232.4557	9.0519
AREIDKFRYS	1.0000	0.0000	0.9660	8.6254	20242.0673	9.8384
AREREFSNLG	1.0000	0.0000	0.9621	8.1894	12253.5663	9.5033
ARFARLCFKN	1.0000	0.0000	1.0062	9.1819	38417.6159	10.2662
ARFENTCINE	1.0000	0.0000	0.9924	8.8161	25210.7971	9.9849
ARFNSSIVKP	1.0000	0.0000	0.9816	7.9632	9443.8187	9.3294
ARFSSKSDMA	1.0000	0.0000	1.0286	8.1012	11070.4016	9.4355
ARFVSTKYEE	1.0000	0.0000	0.9680	8.5293	18121.3185	9.7645
ARGEYNPYSL	1.0000	0.0000	0.9932	8.4906	17333.4481	9.7348
ARIDAKEEWS	1.0000	0.0000	1.0173	8.9192	28388.1879	10.0642
ARIEVVLDDA	1.0000	0.0000	0.9018	8.6600	21063.7705	9.8649
ARINPSIMED	1.0000	0.0000	0.9767	8.4491	16523.6124	9.7029
ARINRVSDHR	1.0000	0.0000	0.9933	8.7614	23672.6625	9.9429
ARKLYGKGER	1.0000	0.0000	0.9332	8.7105	22325.2967	9.9038
ARLCFKNNYA	1.0000	0.0000	1.0265	8.9601	29756.9192	10.0956
ARLKDSNDKP	1.0000	0.0000	0.9258	7.6301	6436.0786	9.0734
ARLPVDICTQ	1.0000	0.0000	0.9655	9.2098	39671.6847	10.2876
ARLRSSFDQS	1.0000	0.0000	0.9954	7.8156	7968.6123	9.2160
ARMDNSLNLY	1.0000	0.0000	1.0058	8.1665	11934.6371	9.4857
ARMQCKQSQP	1.0000	0.0000	1.0514	9.4160	50299.1844	10.4461
ARNDRAQPTQ	1.0000	0.0000	0.9071	8.5512	18584.1041	9.7813
ARNEVSTTAT	1.0000	0.0000	0.9374	7.9384	9177.8430	9.3103
ARNQQSSVSP	1.0000	0.0000	0.9928	7.7426	7326.0500	9.1599
ARNSVGFIFD	1.0000	0.0000	0.9771	8.6363	20497.5067	9.8468
ARPLSSDSLS	1.0000	0.0000	0.9519	7.0231	3199.7283	8.6068
ARPQQTTTLN	1.0000	0.0000	0.9091	8.1040	11105.7501	9.4376
ARQDEPSLPP	1.0000	0.0000	0.9320	8.1514	11728.6741	9.4740
ARQLSEILHS	1.0000	0.0000	0.9894	8.0001	9853.8954	9.3578
ARSDSFCPWY	1.0000	0.0000	1.1777	9.8765	85466.6586	10.8000
ARSGTKYEET	1.0000	0.0000	0.9515	8.2608	13302.6618	9.5581
ARSQKEIVET	1.0000	0.0000	0.9367	8.1983	12379.9022	9.5101
ARSQRNKART	1.0000	0.0000	0.9530	8.1684	11961.4142	9.4872
ARSRCSNLLE	1.0000	0.0000	1.0307	8.1496	11704.2886	9.4727
ARSWMEESKQ	1.0000	0.0000	1.0972	9.0600	33385.2748	10.1724
ARTKTQNPGI	1.0000	0.0000	0.9101	8.2895	13750.7441	9.5802
ARTLMRVKQN	1.0000	0.0000	0.9657	8.7203	22580.3925	9.9114
ARTMHKLLDP	1.0000	0.0000	0.9702	8.7681	23857.4343	9.9481
ARVDETSTKY	1.0000	0.0000	0.9553	8.3213	14263.0052	9.6047
ASAAQPKDTN	1.0000	0.0000	0.9273	7.8518	8307.0854	9.2438
ASADRNMLHD	1.0000	0.0000	1.0141	8.6201	20119.9054	9.8343
ASASGNRIRI	1.0000	0.0000	0.9790	8.0375	10287.7693	9.3865
ASASVAKASN	1.0000	0.0000	0.9652	7.4242	5077.7597	8.9151
ASASVINMSK	1.0000	0.0000	1.0123	7.7987	7814.9826	9.2030
ASAYQGFIEV	1.0000	0.0000	0.9679	8.8875	27371.4357	10.0398
ASCCPEQDSS	1.0000	0.0000	1.1237	8.8798	27129.7975	10.0339
ASCEYSNNLE	1.0000	0.0000	1.0353	8.0922	10956.2468	9.4286
ASDGRKLSIR	1.0000	0.0000	0.9679	7.9022	8803.2244	9.2825
ASDNGLNNKI	1.0000	0.0000	0.9274	7.3587	4708.8552	8.8648
ASEDDTNTKY	1.0000	0.0000	0.9383	7.8418	8211.8883	9.2361
ASEGKFNLCQ	1.0000	0.0000	1.0258	8.6079	19838.6115	9.8249
ASELWANSKN	1.0000	0.0000	1.0198	7.9656	9470.1066	9.3312
ASENPNMFTK	1.0000	0.0000	0.9800	8.0629	10592.7399	9.4060
ASEQLVAPGH	1.0000	0.0000	0.9760	8.6363	20498.2918	9.8468
ASEVGRPRER	1.0000	0.0000	0.9522	8.6757	21448.1080	9.8770
ASEVQENLYE	1.0000	0.0000	0.9617	8.1133	11225.6204	9.4448
ASEVQMNISN	1.0000	0.0000	1.0080	8.0197	10078.6671	9.3728
ASFAFNSFMP	1.0000	0.0000	1.0404	8.5546	18656.8724	9.7839
ASFKRMVLYT	1.0000	0.0000	1.0185	8.8577	26448.3493	10.0169
ASFPPDSSSG	1.0000	0.0000	0.9917	7.5269	5714.8022	8.9940
ASFSNYDSLA	1.0000	0.0000	0.9913	7.5943	6175.8080	9.0458
ASFTKYEETG	1.0000	0.0000	0.9561	8.3057	14009.0922	9.5927
ASFWTDSYLP	1.0000	0.0000	1.0794	8.8609	26547.6226	10.0194
ASGKLNLGQS	1.0000	0.0000	0.9549	7.4839	5439.1585	8.9610
ASGNRIRIIA	1.0000	0.0000	0.9530	8.3584	14885.2359	9.6332
ASGPPKFVKE	1.0000	0.0000	0.9488	8.3050	13997.4094	9.5921
ASGQYNNRHV	1.0000	0.0000	1.0257	8.7642	23750.4430	9.9451
ASGSLASKAL	1.0000	0.0000	0.9501	7.2498	4153.9705	8.7811
ASGTLKKSVL	1.0000	0.0000	0.9452	7.4489	5223.9996	8.9341
ASGTPITKSH	1.0000	0.0000	0.9818	8.0382	10295.7250	9.3871
ASGVLDSAKY	1.0000	0.0000	0.9895	8.0832	10843.7685	9.4217
ASHKYINKDT	1.0000	0.0000	0.9790	8.2040	12461.2138	9.5145
ASHPISPTRL	1.0000	0.0000	0.9877	8.0911	10942.6390	9.4277
ASHRKHQVTD	1.0000	0.0000	1.0025	8.9177	28339.8705	10.0630
ASHWSRIDSM	1.0000	0.0000	1.1624	9.2357	40870.4454	10.3075
ASISPLIAYS	1.0000	0.0000	0.9856	7.7054	7018.5509	9.1312
ASIYNEEKQC	1.0000	0.0000	1.0268	8.7274	22763.4148	9.9168
ASKALASSTC	1.0000	0.0000	1.0195	7.8759	8540.6625	9.2623
ASKCTCHQDR	1.0000	0.0000	1.1134	9.7570	74483.6847	10.7082
ASKGHASYYE	1.0000	0.0000	1.0407	8.6587	21034.4596	9.8640
ASKKDNFHEP	1.0000	0.0000	0.9676	8.1391	11563.4959	9.4646
ASKKGRWTND	1.0000	0.0000	1.0308	8.6730	21382.3983	9.8750
ASKLGTVLLP	1.0000	0.0000	0.9359	7.7275	7199.3051	9.1482
ASKLRAHDKN	1.0000	0.0000	0.9641	7.9826	9657.2564	9.3443
ASKMVDLLDS	1.0000	0.0000	0.9909	7.9132	8915.3811	9.2909
ASKNVPENTT	1.0000	0.0000	0.9277	7.5662	5979.4663	9.0243
ASKQINATPT	1.0000	0.0000	0.9246	7.7796	7644.2913	9.1883
ASKTVGEKIR	1.0000	0.0000	0.9422	8.1671	11942.4251	9.4861
ASLCWSSSNQ	1.0000	0.0000	1.1278	8.4353	16264.1684	9.6923
ASLDLVKGMC	1.0000	0.0000	1.0628	9.0040	31302.7752	10.1294
ASLESGSRAA	1.0000	0.0000	0.9738	7.6070	6266.6721	9.0556
ASLISKSASI	1.0000	0.0000	0.9462	7.0057	3136.3559	8.5935
ASLQSEALQI	1.0000	0.0000	0.9483	7.6464	6557.5335	9.0859
ASLWFSTIQL	1.0000	0.0000	1.0529	8.5233	17996.7703	9.7599
ASNAEKESSS	1.0000	0.0000	0.9342	6.8399	2591.2230	8.4660
ASNFNFSRKK	1.0000	0.0000	0.9719	7.6136	6314.7658	9.0607
ASNFSAVMNE	1.0000	0.0000	1.0191	8.1167	11269.6758	9.4474
ASNHNTMAAR	1.0000	0.0000	1.0197	8.5481	18519.1494	9.7790
ASNLKRAIFI	1.0000	0.0000	0.9488	7.9825	9656.6413	9.3443
ASNNVQLPTL	1.0000	0.0000	0.9370	7.5540	5896.3670	9.0149
ASNQIRDMQA	1.0000	0.0000	0.9858	8.6195	20105.0587	9.8338
ASNQVESWFA	1.0000	0.0000	1.0771	8.8318	25671.5301	9.9970
ASNTGDSDSN	1.0000	0.0000	0.9462	7.1349	3639.1197	8.6927
ASPCQLNEMY	1.0000	0.0000	1.0783	9.1331	36315.0712	10.2286
ASPDISKLAL	1.0000	0.0000	0.9336	7.4332	5130.4382	8.9220
ASPNMITTLP	1.0000	0.0000	0.9659	8.0673	10647.0212	9.4095
ASPTPSAIRF	1.0000	0.0000	0.9689	8.1062	11134.5319	9.4393
ASQCSTHATK	1.0000	0.0000	1.0559	8.6387	20553.5953	9.8486
ASQFNSAIVS	1.0000	0.0000	0.9939	7.7453	7348.3389	9.1619
ASQGLPNSRS	1.0000	0.0000	0.9749	7.4812	5422.1529	8.9590
ASQHLINNLD	1.0000	0.0000	0.9640	7.8076	7895.5568	9.2098
ASQNLNNETK	1.0000	0.0000	0.9132	7.1826	3844.6399	8.7294
ASQPSVDNIN	1.0000	0.0000	0.9627	7.6619	6676.1790	9.0979
ASQSKIFFKT	1.0000	0.0000	0.9690	7.9177	8962.5345	9.2945
ASRIKNFSLN	1.0000	0.0000	0.9561	7.4320	5123.2990	8.9211
ASRMLESIGK	1.0000	0.0000	1.0031	8.1613	11863.0500	9.4817
ASRTRVQHGI	1.0000	0.0000	0.9797	8.9712	30140.9212	10.1042
ASSESGYTQS	1.0000	0.0000	1.0000	7.5519	5882.0262	9.0133
ASSFRVLNGS	1.0000	0.0000	1.0006	7.7028	6997.7003	9.1293
ASSGYLNNKG	1.0000	0.0000	0.9795	7.6309	6441.7905	9.0740
ASSKNAADLN	1.0000	0.0000	0.9285	7.1749	3810.8602	8.7235
ASSLLQLADL	1.0000	0.0000	0.9305	7.2643	4223.7925	8.7922
ASSNLRARPL	1.0000	0.0000	0.9579	7.5744	6036.3313	9.0306
ASSQKHRTFS	1.0000	0.0000	1.0193	8.0065	9926.6477	9.3627
ASSSTTSQNP	1.0000	0.0000	0.9446	6.9521	2948.5369	8.5523
ASSTCILLYW	1.0000	0.0000	1.1450	9.2119	39765.2311	10.2892
ASSVLTKTLE	1.0000	0.0000	0.9315	7.3326	4569.1627	8.8447
ASTTEFASYT	1.0000	0.0000	0.9740	7.9977	9826.8904	9.3559
ASTTSNHSVI	1.0000	0.0000	0.9964	7.6666	6711.8956	9.1014
ASVAKASNHN	1.0000	0.0000	0.9917	7.8289	8091.1734	9.2262
ASVINMSKMK	1.0000	0.0000	1.0458	8.3590	14895.1709	9.6336
ASVWADSAEK	1.0000	0.0000	1.0505	8.6977	21998.7793	9.8939
ASYTQSLKKQ	1.0000	0.0000	0.9660	7.7438	7336.0862	9.1608
ASYYERAETQ	1.0000	0.0000	0.9708	8.6966	21972.6986	9.8932
ATAPNYGMSD	1.0000	0.0000	1.0012	8.6613	21095.8848	9.8660
ATDHGHNSLL	1.0000	0.0000	1.0015	8.2958	13850.9595	9.5851
ATDNYGDCNN	1.0000	0.0000	1.0155	8.7541	23476.1702	9.9373
ATDSEEFKTS	1.0000	0.0000	0.9402	7.6155	6328.9770	9.0622
ATEETHVENP	1.0000	0.0000	0.9286	8.4421	16391.1488	9.6975
ATFLFLSERS	1.0000	0.0000	0.9718	7.8219	8026.4309	9.2208
ATFNIMRETN	1.0000	0.0000	0.9611	8.5262	18058.3944	9.7622
ATGINALSHA	1.0000	0.0000	0.9703	8.2063	12494.6320	9.5163
ATHTDQSHGT	1.0000	0.0000	0.9901	8.7379	23042.7256	9.9249
ATILPLTLLG	1.0000	0.0000	0.9027	7.7826	7671.1588	9.1906
ATIPNNFKGD	1.0000	0.0000	0.9223	8.1267	11399.6421	9.4550
ATISKSLKAE	1.0000	0.0000	0.9251	7.3475	4648.6158	8.8562
ATITGELSIM	1.0000	0.0000	0.9681	8.3322	14443.6405	9.6131
ATKKLFQGTQ	1.0000	0.0000	0.9122	8.2884	13733.4573	9.5794
ATKYEETGAF	2.0000	9.8438	0.9138	8.9335	40816.2015	9.8438
ATLIYVNDTP	1.0000	0.0000	0.9283	8.3412	14594.3388	9.6200
ATLVNHPRSV	1.0000	0.0000	0.9923	8.4470	16484.4217	9.7013
ATLYELFNEE	1.0000	0.0000	0.9305	8.1185	11292.7573	9.4488
ATNNLQLDIN	1.0000	0.0000	0.9080	7.4940	5502.6456	8.9688
ATPKHAPMTA	1.0000	0.0000	0.9448	8.9775	30359.2221	10.1090
ATPPQTINLQ	1.0000	0.0000	0.9037	8.1026	11087.7280	9.4365
ATPTTVIIMR	1.0000	0.0000	0.9237	8.9229	28512.2599	10.0671
ATRARMQCKQ	1.0000	0.0000	0.9881	9.6938	69260.0622	10.6596
ATRASEQLVA	1.0000	0.0000	0.9426	8.2316	12864.0167	9.5357
ATSCDKTDKN	1.0000	0.0000	0.9863	8.1631	11887.8420	9.4830
ATSDAEPFVY	1.0000	0.0000	0.9601	8.6083	19848.1946	9.8253
ATSLWVDTTL	1.0000	0.0000	1.0182	8.5553	18672.4883	9.7845
ATSMQAESNN	1.0000	0.0000	0.9881	7.8000	7826.6948	9.2040
ATSNIQMHQL	1.0000	0.0000	1.0134	8.5830	19278.5134	9.8058
ATSSKLNAQK	1.0000	0.0000	0.9279	7.2358	4087.3363	8.7703
ATSSQEHENR	1.0000	0.0000	0.9877	7.9799	9627.4006	9.3422
ATTMGESMAE	1.0000	0.0000	1.0059	8.8441	26037.2182	10.0065
ATTSGLSPPQ	1.0000	0.0000	0.9509	7.7328	7243.3442	9.1523
ATTSHPRTMA	1.0000	0.0000	0.9979	8.7931	24554.6848	9.9673
ATTVLFGTKF	1.0000	0.0000	0.9230	8.5014	17548.3988	9.7430
AVAAPTIKLG	1.0000	0.0000	0.9031	8.4226	16027.5035	9.6825
AVADTKPSEA	1.0000	0.0000	0.9273	8.0919	10952.1539	9.4283
AVAGLTLKPG	1.0000	0.0000	0.9167	8.3340	14472.8231	9.6144
AVDMAFLDDP	1.0000	0.0000	0.9324	8.9915	30853.8192	10.1198
AVDNPPCFYK	1.0000	0.0000	1.0012	9.3558	46929.4453	10.3998
AVEAKINISS	1.0000	0.0000	0.9539	7.6716	6750.9666	9.1053
AVEGKSFGMD	1.0000	0.0000	0.9943	8.9042	27904.7493	10.0527
AVELLNMHHS	1.0000	0.0000	1.0540	8.7785	24144.2793	9.9561
AVELQLACGA	1.0000	0.0000	0.9782	9.1111	35408.3582	10.2117
AVEMKLGVKG	1.0000	0.0000	0.9565	8.9206	28436.2646	10.0653
AVEQEISPFT	1.0000	0.0000	0.9406	8.3822	15298.6775	9.6515
AVETHKPDDC	1.0000	0.0000	0.9810	9.3241	45247.1831	10.3754
AVFLCCHIPI	1.0000	0.0000	1.0503	10.2867	137053.0409	11.1153
AVGGTKYEET	1.0000	0.0000	0.9171	8.7120	22363.6988	9.9049
AVITGETLSV	1.0000	0.0000	0.9471	8.2026	12440.5563	9.5134
AVKLGLLIVR	1.0000	0.0000	0.9323	8.3725	15129.6337	9.6440
AVKNQFLKEG	1.0000	0.0000	0.9309	8.2755	13529.8684	9.5694
AVKPNKKDPG	1.0000	0.0000	0.9135	8.1503	11713.9628	9.4732
AVKTKFLGDL	1.0000	0.0000	0.9209	8.2012	12420.4273	9.5123
AVLVIDEEKY	1.0000	0.0000	0.9225	8.6256	20246.5920	9.8385
AVLVNPIPAR	1.0000	0.0000	0.9229	8.5554	18675.3622	9.7846
AVLVTDINNP	1.0000	0.0000	0.9269	8.1032	11095.8628	9.4370
AVLVTTSVFR	1.0000	0.0000	0.9711	8.5320	18178.3785	9.7666
AVMNESPLSI	1.0000	0.0000	1.0006	8.0097	9963.9798	9.3652
AVNTPTPRTQ	1.0000	0.0000	0.9099	8.3611	14930.9020	9.6352
AVNYFSDLWA	1.0000	0.0000	1.0752	9.1916	38849.2808	10.2736
AVPVQQSLRI	1.0000	0.0000	0.9578	8.5552	18671.4465	9.7845
AVPVRSDSDK	1.0000	0.0000	0.9758	8.1120	11208.5413	9.4438
AVRVNYADNS	1.0000	0.0000	0.9897	8.4052	15709.2356	9.6691
AVSANSLTRI	1.0000	0.0000	0.9625	7.6924	6914.3083	9.1212
AVSHIYTDHA	1.0000	0.0000	1.0110	9.1576	37357.5612	10.2475
AVVNKETDWG	1.0000	0.0000	1.0085	9.2334	40764.0926	10.3057
AWQSINFTNL	1.0000	0.0000	1.0398	8.5778	19163.4548	9.8018
AWYARGEYNP	1.0000	0.0000	1.0247	9.8260	80638.5024	10.7612
AYALRSCLFT	1.0000	0.0000	1.0446	8.9493	29391.6872	10.0874
AYATSLWVDT	1.0000	0.0000	1.0488	9.0795	34143.6655	10.1874
AYKKKSLQHT	1.0000	0.0000	0.9772	8.1868	12216.2716	9.5012
AYLRRVKKSS	1.0000	0.0000	0.9949	8.0617	10578.0300	9.4051
AYMEHNSDYN	1.0000	0.0000	1.0610	8.9241	28551.1499	10.0680
AYMLSKLHEE	1.0000	0.0000	1.0215	8.5976	19604.2648	9.8170
AYNNQCKFSN	1.0000	0.0000	1.0518	8.5446	18443.5747	9.7763
AYPHSFMDGD	1.0000	0.0000	1.0238	9.4004	49402.5934	10.4341
AYQGFIEVHK	1.0000	0.0000	0.9308	9.3749	47972.2106	10.4144
AYQKIKEIVK	1.0000	0.0000	0.9169	8.5393	18331.4592	9.7722
AYRQARFENT	1.0000	0.0000	0.9320	8.8535	26321.9034	10.0137
AYRYRLNQDI	1.0000	0.0000	0.9524	8.8927	27537.2709	10.0439
AYSIQGGVIN	1.0000	0.0000	0.9815	8.6765	21468.9977	9.8777
AYSRPSMVLR	1.0000	0.0000	1.0501	8.7280	22781.0144	9.9173
AYTHGKAGNP	1.0000	0.0000	0.9563	8.8977	27694.6299	10.0477
AYTQNKVQTL	1.0000	0.0000	0.9365	8.3339	14472.1489	9.6144
AYTSMSSVQD	1.0000	0.0000	1.0509	8.3197	14236.5906	9.6034
AYTVTQGPNF	1.0000	0.0000	0.9366	8.8437	26026.6675	10.0062
CADKPNQKQF	1.0000	0.0000	0.9835	8.9494	29392.8863	10.0874
CAFSQHFKPK	1.0000	0.0000	1.0551	9.2878	43396.0626	10.3475
CAKKEHQRES	1.0000	0.0000	1.0358	8.9802	30455.7550	10.1111
CANSPAIQRS	1.0000	0.0000	1.0426	8.5313	18163.8416	9.7661
CANVINLIKA	1.0000	0.0000	0.9932	8.6106	19899.9600	9.8270
CAPFTSPSKW	1.0000	0.0000	1.1345	9.3306	45589.9905	10.3804
CAQFDPLNKE	1.0000	0.0000	0.9844	8.7972	24669.5032	9.9704
CAQIKKNRVA	1.0000	0.0000	0.9865	9.0214	31933.6147	10.1427
CASEVGRPRE	1.0000	0.0000	1.0184	9.2197	40125.7360	10.2952
CCAQFDPLNK	1.0000	0.0000	1.0605	9.4994	55369.8985	10.5102
CCHIPILPDI	1.0000	0.0000	1.0448	9.9779	96052.6111	10.8779
CCPEQDSSVL	1.0000	0.0000	1.1174	9.1418	36684.1320	10.2353
CCPGDNLKII	1.0000	0.0000	1.0533	9.4002	49393.6588	10.4339
CCTIQLPQTS	1.0000	0.0000	1.0786	9.2828	43149.6345	10.3437
CDCTDTQGES	1.0000	0.0000	1.0741	9.3909	48863.9694	10.4267
CDDEDNISSI	1.0000	0.0000	1.0162	8.2203	12697.4480	9.5270
CDDTQYTSLD	1.0000	0.0000	1.0174	8.7411	23126.7649	9.9273
CDGTVCKYNS	1.0000	0.0000	1.1238	9.5337	57595.6233	10.5365
CDITDLEKSN	1.0000	0.0000	0.9883	8.1526	11745.0345	9.4750
CDKTDKNDDH	1.0000	0.0000	0.9953	8.8269	25528.0519	9.9933
CDKVNNSRRT	1.0000	0.0000	1.0294	8.5240	18011.3527	9.7604
CDNNFIQVEQ	1.0000	0.0000	1.0010	9.0706	33796.4553	10.1806
CDSSPQRKNA	1.0000	0.0000	1.0339	8.3534	14799.8318	9.6293
CDTLNNNKQG	1.0000	0.0000	0.9907	8.2674	13404.2141	9.5632
CDWSAQIKLP	1.0000	0.0000	1.0986	9.4476	52162.7618	10.4704
CDYNPALNIK	1.0000	0.0000	1.0046	8.6831	21633.2252	9.8828
CEANFIEDTS	1.0000	0.0000	1.0079	8.5915	19467.9057	9.8123
CEKILPLQQL	1.0000	0.0000	0.9749	8.5924	19488.2619	9.8130
CEKMFNEAIT	1.0000	0.0000	1.0152	9.1886	38712.9832	10.2713
CEKYNESIYI	1.0000	0.0000	1.0483	8.9109	28120.6710	10.0579
CETHSWNTKY	1.0000	0.0000	1.1576	9.6791	68092.1053	10.6483
CEYSNNLEEN	1.0000	0.0000	1.0177	8.1217	11335.2189	9.4513
CFEINKSGPL	1.0000	0.0000	1.0210	8.5495	18548.6129	9.7801
CFFEPFQDGT	1.0000	0.0000	0.9580	9.6215	63727.1376	10.6040
CFGSEPEEEL	1.0000	0.0000	1.0097	8.7294	22816.6904	9.9183
CFKNNYAEFS	1.0000	0.0000	1.0577	8.7978	24686.2202	9.9709
CFNNSNQGSD	1.0000	0.0000	1.0470	8.1866	12213.9761	9.5011
CFPLNHNDSI	1.0000	0.0000	1.0562	8.7125	22377.4331	9.9053
CFVDSHENAD	1.0000	0.0000	1.0573	9.1613	37515.5590	10.2503
CFYKTQYSWN	1.0000	0.0000	1.1703	9.9561	93672.9767	10.8612
CGAKHNFFNQ	1.0000	0.0000	1.0422	9.4028	49541.7982	10.4359
CGNRTQILYL	1.0000	0.0000	1.0153	9.0420	32701.4186	10.1586
CGRQRQPLML	1.0000	0.0000	1.0158	9.6542	66172.9190	10.6292
CGTKKSEHDK	1.0000	0.0000	1.0287	8.7184	22529.6666	9.9099
CGTKYEETGA	1.0000	0.0000	0.9783	9.2242	40333.4015	10.2986
CHIPILPDID	1.0000	0.0000	0.9770	9.3064	44336.2059	10.3618
CHLDTSSCSN	1.0000	0.0000	1.1392	8.6986	22021.0578	9.8946
CHQDRSILGS	1.0000	0.0000	1.0830	8.9452	29253.0675	10.0842
CIDATRARMQ	1.0000	0.0000	0.9736	9.7536	74195.2371	10.7056
CIDNVRKQLF	1.0000	0.0000	1.0007	9.0799	34159.7716	10.1877
CIFQLPFNFN	1.0000	0.0000	1.0201	9.0841	34323.2442	10.1909
CIINPMASNF	1.0000	0.0000	1.0700	9.0034	31280.0779	10.1289
CIKHSCGNRT	1.0000	0.0000	1.1323	9.6064	62627.1868	10.5924
CIKKVTNREG	1.0000	0.0000	0.9893	8.8988	27731.5380	10.0486
CILLYWQIGT	1.0000	0.0000	1.0856	9.9966	98140.4832	10.8923
CINEMLTSLG	1.0000	0.0000	1.0510	8.6591	21043.9126	9.8643
CIQIYYTSQK	1.0000	0.0000	1.0456	9.2615	42101.2791	10.3273
CISELSIMPK	1.0000	0.0000	1.0624	8.5988	19631.2869	9.8179
CITLRVNPPK	1.0000	0.0000	0.9881	8.8175	25253.8665	9.9861
CKFSNEYMVS	1.0000	0.0000	1.1246	9.0680	33694.5141	10.1786
CKGVEKFASQ	1.0000	0.0000	1.0265	9.0002	31163.3378	10.1264
CKHSQFLKGL	1.0000	0.0000	1.0572	8.8786	27093.4884	10.0330
CKIESECMDD	1.0000	0.0000	1.1104	9.6201	63621.2093	10.6029
CKIIEINFTT	1.0000	0.0000	0.9749	8.7608	23655.7014	9.9424
CKNAQEQHFS	1.0000	0.0000	1.0561	9.0545	33173.2885	10.1682
CKNKDATSDA	1.0000	0.0000	0.9918	8.2662	13386.7859	9.5623
CKNSNHDSKL	1.0000	0.0000	1.0334	7.9702	9520.3587	9.3348
CKQSQPRSPF	1.0000	0.0000	1.0543	8.7918	24517.7598	9.9663
CKSDLNLKWS	1.0000	0.0000	1.0918	8.5265	18064.6962	9.7624
CKSIHTQTSR	1.0000	0.0000	1.0645	8.7233	22658.2520	9.9137
CKVNNERFPK	1.0000	0.0000	1.0068	8.8131	25125.1155	9.9827
CKYNSELSIV	1.0000	0.0000	1.0527	8.3590	14895.2785	9.6336
CLAPNPTISI	1.0000	0.0000	1.0013	8.4188	15957.3249	9.6796
CLCEEHSDSD	1.0000	0.0000	1.1324	9.1862	38606.5311	10.2694
CLCNTGTKEV	1.0000	0.0000	1.0617	9.3055	44290.5891	10.3611
CLEPRYKPAD	1.0000	0.0000	0.9812	9.1634	37605.6718	10.2519
CLFKSNLIRS	1.0000	0.0000	1.0324	8.1092	11172.5398	9.4416
CLFTNPSGDK	1.0000	0.0000	1.0181	8.4830	17181.4142	9.7289
CLIKIHIKNL	1.0000	0.0000	1.0088	8.6854	21689.8056	9.8845
CLLDNPSPLC	1.0000	0.0000	1.0757	8.7573	23562.4009	9.9398
CLLGDKKKAE	1.0000	0.0000	0.9707	8.4665	16857.4245	9.7162
CLLSSSDQFT	1.0000	0.0000	1.0364	7.9788	9615.5990	9.3414
CLNLEVLSDS	1.0000	0.0000	1.0115	7.8668	8452.2202	9.2553
CLNRTQTAKR	1.0000	0.0000	0.9874	8.7490	23338.0980	9.9334
CLQWFKGNSP	1.0000	0.0000	1.1295	9.4888	54697.1301	10.5020
CLSTWAGGQP	1.0000	0.0000	1.1140	9.7194	71326.9660	10.6793
CMDDFDQQVE	1.0000	0.0000	0.9756	9.8427	82202.8875	10.7740
CMSLSKGSSQ	1.0000	0.0000	1.0920	8.1697	11978.5375	9.4881
CNESMPFLYK	1.0000	0.0000	1.0857	9.0772	34052.4258	10.1856
CNIAQFHNRN	1.0000	0.0000	1.0449	9.1767	38184.7323	10.2621
CNIELEVMLG	1.0000	0.0000	1.0331	9.1439	36772.1702	10.2369
CNKNIHNTTL	1.0000	0.0000	1.0107	8.3657	15010.7008	9.6388
CNKRKRQGMR	1.0000	0.0000	1.0323	9.5591	59306.6897	10.5560
CNKTQTEVSE	1.0000	0.0000	1.0047	8.4155	15896.2306	9.6770
CNLCRRGGKN	1.0000	0.0000	1.0899	9.5010	55473.0875	10.5114
CNNEYELEEV	1.0000	0.0000	1.0086	8.7331	22913.4915	9.9211
CNNINETSNT	1.0000	0.0000	0.9863	7.7682	7544.9213	9.1795
CNNRLAPSGV	1.0000	0.0000	1.0385	8.6178	20064.9181	9.8325
CNNRNPNSVQ	1.0000	0.0000	1.0345	8.2974	13875.2957	9.5863
CNPVDTKRQE	1.0000	0.0000	0.9816	8.9587	29709.5149	10.0945
CNSANLGAKL	1.0000	0.0000	1.0051	8.0787	10786.8732	9.4182
CNSINTINPS	1.0000	0.0000	1.0091	7.8278	8081.2394	9.2254
CNSKEHPLLP	1.0000	0.0000	1.0307	8.4397	16345.4209	9.6956
CNSKNSHSAI	1.0000	0.0000	1.0571	8.0084	9949.0598	9.3642
CNTGTKEVEK	1.0000	0.0000	0.9798	8.6434	20667.0957	9.8523
CNTKYEETGA	1.0000	0.0000	0.9920	8.9019	27830.6462	10.0509
CNTSRDSVSS	1.0000	0.0000	1.0494	7.8297	8098.4669	9.2268
CNYNTKYEET	1.0000	0.0000	1.0187	8.8136	25138.8836	9.9830
CPAVAAPTIK	1.0000	0.0000	0.9533	9.1438	36765.7529	10.2368
CPDVKTILDL	1.0000	0.0000	0.9725	8.7039	22155.7595	9.8987
CPEQDSSVLL	1.0000	0.0000	1.0309	8.3200	14242.2019	9.6037
CPGDNLKIID	1.0000	0.0000	0.9773	8.7287	22799.2493	9.9178
CPHTTASLWF	1.0000	0.0000	1.1420	9.8297	80987.8677	10.7641
CPNTPQPSKL	1.0000	0.0000	1.0005	8.3200	14242.3365	9.6037
CPRKACNSKN	1.0000	0.0000	1.0898	8.9306	28764.1250	10.0730
CPSSNLEDFL	1.0000	0.0000	1.0223	8.0590	10545.7141	9.4031
CPWYPATISK	1.0000	0.0000	1.1157	9.7499	73875.4486	10.7027
CQDFVYTTMT	1.0000	0.0000	1.0076	9.8640	84243.4297	10.7904
CQGDKTHDKT	1.0000	0.0000	0.9899	9.1642	37639.4890	10.2525
CQKASKLGTV	1.0000	0.0000	1.0166	8.6419	20630.7377	9.8511
CQKPNCVKNR	1.0000	0.0000	1.0770	9.4242	50777.4818	10.4524
CQLNEMYPTS	1.0000	0.0000	1.0748	9.0299	32248.8036	10.1493
CQNKKISVEK	1.0000	0.0000	1.0085	8.3895	15427.1999	9.6570
CQNNDNKRFE	1.0000	0.0000	1.0066	8.6236	20200.7538	9.8370
CQSDTDELPN	1.0000	0.0000	0.9977	8.3419	14604.7969	9.6205
CQTPSSWDSV	1.0000	0.0000	1.1563	9.1533	37173.1321	10.2442
CQVNIVADTR	1.0000	0.0000	0.9824	9.2978	43897.7743	10.3552
CRKNSDLLNG	1.0000	0.0000	1.0116	8.1324	11475.5187	9.4595
CRRGGKNSTA	1.0000	0.0000	1.0330	8.8533	26314.6752	10.0135
CSAGGSPIFP	1.0000	0.0000	1.0581	8.9386	29032.1130	10.0792
CSDNNEAGLY	1.0000	0.0000	1.0378	8.5423	18395.7186	9.7745
CSEDDPLFCD	1.0000	0.0000	1.0819	9.3636	47355.6391	10.4058
CSENLVPIFS	1.0000	0.0000	1.0467	8.3995	15606.9392	9.6648
CSEYNPLNGS	1.0000	0.0000	1.0508	8.2443	13053.2981	9.5455
CSKILSEIFY	1.0000	0.0000	1.0576	8.5959	19565.5047	9.8157
CSKLGQQVEK	1.0000	0.0000	1.0204	8.7219	22621.6010	9.9126
CSLDNLANTN	1.0000	0.0000	0.9860	7.7634	7503.2576	9.1758
CSLPPFYMYT	1.0000	0.0000	1.0989	9.6441	65407.6798	10.6214
CSLQNTDESW	1.0000	0.0000	1.1135	8.8814	27179.4842	10.0351
CSLTIFFDSN	1.0000	0.0000	1.0444	8.3483	14712.6058	9.6254
CSLTQSYYRS	1.0000	0.0000	1.1038	8.6257	20249.9404	9.8386
CSLYSANSGG	1.0000	0.0000	1.0799	8.3154	14166.9277	9.6001
CSMHTSINIE	1.0000	0.0000	1.1056	8.9157	28275.1914	10.0615
CSNKSIGQTF	1.0000	0.0000	1.0457	8.4268	16104.2426	9.6857
CSNLLESNTK	1.0000	0.0000	0.9817	7.4886	5468.2377	8.9646
CSPSYLQHFN	1.0000	0.0000	1.1104	8.9365	28961.4123	10.0775
CSQLFLLSNP	1.0000	0.0000	1.0265	8.0207	10090.8104	9.3736
CSQSVYKTLY	1.0000	0.0000	1.0878	8.8374	25836.8804	10.0013
CSSNLPPSPC	1.0000	0.0000	1.1075	8.5068	17659.2086	9.7472
CSSYHHSLGV	1.0000	0.0000	1.1733	9.1901	38779.7179	10.2724
CSTHATKYEE	1.0000	0.0000	1.0455	9.0198	31875.8320	10.1415
CSTSQLINNV	1.0000	0.0000	1.0283	8.0512	10451.0226	9.3970
CSYQYLSLNK	1.0000	0.0000	1.0700	8.4013	15638.3740	9.6661
CTCHQDRSIL	1.0000	0.0000	1.1183	9.7109	70635.2921	10.6727
CTDTQGESPW	1.0000	0.0000	1.0963	9.6064	62625.1276	10.5924
CTDYVSIFSD	1.0000	0.0000	1.0721	8.9491	29382.4197	10.0872
CTGRRATFLF	1.0000	0.0000	0.9831	9.4449	52001.3312	10.4683
CTGVVPERKW	1.0000	0.0000	1.0550	10.2172	126515.3302	11.0619
CTHPLISNAP	1.0000	0.0000	1.0375	8.7323	22893.2164	9.9206
CTIENAYRYR	1.0000	0.0000	1.0085	9.5362	57765.4470	10.5385
CTIQLPQTSA	1.0000	0.0000	1.0011	8.6482	20780.0414	9.8559
CTLKLSDNPH	1.0000	0.0000	1.0271	8.3753	15177.8178	9.6462
CTPEPNRINQ	1.0000	0.0000	0.9852	8.7764	24086.3652	9.9545
CTPVENEMLE	1.0000	0.0000	1.0176	9.0656	33602.2468	10.1768
CTQLDGKWNT	1.0000	0.0000	1.0755	9.4450	52005.1462	10.4683
CTTTDSLSEV	1.0000	0.0000	1.0141	8.1613	11864.0672	9.4817
CVAGPLNEKP	1.0000	0.0000	0.9879	8.8610	26550.9241	10.0195
CVATGINALS	1.0000	0.0000	1.0230	8.6558	20964.0430	9.8618
CVEGFSTKYE	1.0000	0.0000	1.0425	9.1659	37715.8151	10.2539
CVKNRKRQFY	1.0000	0.0000	1.0193	9.4874	54605.3569	10.5009
CVPTQNPTTH	1.0000	0.0000	1.0042	9.2127	39802.3491	10.2898
CVTAADNQIH	1.0000	0.0000	0.9990	9.3923	48946.8729	10.4279
CWATILPLTL	1.0000	0.0000	1.0630	9.3332	45725.3363	10.3824
CWKTTILLYT	1.0000	0.0000	1.0820	9.5122	56189.2243	10.5200
CWSSSNQWVG	1.0000	0.0000	1.2848	9.9857	96916.6807	10.8839
CYKVEDDKNK	1.0000	0.0000	0.9988	8.8380	25854.9839	10.0018
CYSTGILRSI	1.0000	0.0000	1.0660	8.7549	23497.2853	9.9379
CYTVVNDYST	1.0000	0.0000	1.0700	9.2066	39522.8841	10.2851
DAAPGTSSSI	1.0000	0.0000	0.9664	7.6171	6340.4215	9.0634
DACLNLEVLS	1.0000	0.0000	1.0058	8.1936	12312.9864	9.5065
DADDSNIELS	1.0000	0.0000	0.9330	7.4044	4963.3330	8.8999
DADENTVCNT	1.0000	0.0000	0.9815	8.6090	19863.6375	9.8258
DADNLRQYAQ	1.0000	0.0000	0.9300	8.5817	19249.3470	9.8048
DADRSNHHAS	1.0000	0.0000	1.0295	8.4076	15753.5495	9.6710
DADSVNLLTS	1.0000	0.0000	0.9392	7.3469	4645.1512	8.8557
DAELSHQNKN	1.0000	0.0000	0.9590	7.7862	7702.6393	9.1933
DAEPFVYSVD	1.0000	0.0000	0.9674	8.7970	24665.1557	9.9703
DAHHFPATLV	1.0000	0.0000	0.9514	9.1968	39078.5855	10.2775
DAIRPDTNQP	1.0000	0.0000	0.8994	8.3653	15004.6258	9.6385
DAISNNGQYS	1.0000	0.0000	0.9870	7.8741	8523.2704	9.2609
DAISVDRSPP	1.0000	0.0000	0.9672	8.1226	11346.1036	9.4519
DAKDTNRSIS	1.0000	0.0000	0.9432	7.5364	5778.0418	9.0014
DAKEEWSVDV	1.0000	0.0000	1.0297	9.0425	32718.8572	10.1590
DAKLQSHTPN	1.0000	0.0000	0.9589	7.9722	9542.6043	9.3363
DAKSLPTSSA	1.0000	0.0000	0.9384	7.1963	3905.8634	8.7400
DALKQIHPQD	1.0000	0.0000	0.9197	8.6335	20432.1731	9.8446
DALSDGPDWP	1.0000	0.0000	1.0219	8.9323	28820.0740	10.0743
DALSKGASCC	1.0000	0.0000	1.1087	8.9962	31021.8654	10.1234
DANLSLTAKD	1.0000	0.0000	0.9126	7.4043	4962.4241	8.8998
DANNFVTKEE	1.0000	0.0000	0.9209	8.0353	10261.6629	9.3848
DANTFRFKCQ	1.0000	0.0000	0.9925	9.1829	38461.7275	10.2669
DAPFSHTNPT	1.0000	0.0000	0.9689	8.2862	13698.7042	9.5777
DAPHIKAGGN	1.0000	0.0000	0.9351	8.7241	22679.1396	9.9143
DARNQQSSVS	1.0000	0.0000	0.9903	7.7138	7087.1853	9.1377
DARTKTQNPG	1.0000	0.0000	0.9092	8.2586	13269.7992	9.5565
DASNQVESWF	1.0000	0.0000	1.0743	8.7949	24605.4786	9.9687
DASPCQLNEM	1.0000	0.0000	1.0504	8.8623	26589.0429	10.0205
DASPTPSAIR	1.0000	0.0000	0.9534	7.9338	9130.2757	9.3068
DASQHLINNL	1.0000	0.0000	0.9640	7.8076	7895.5568	9.2098
DASVWADSAE	1.0000	0.0000	1.0529	8.8078	24972.8278	9.9786
DATIPNNFKG	1.0000	0.0000	0.9223	8.1267	11399.6421	9.4550
DATPKHAPMT	1.0000	0.0000	0.9447	8.9406	29098.5066	10.0807
DATRARMQCK	1.0000	0.0000	0.9892	9.6126	63073.2252	10.5972
DATSCDKTDK	1.0000	0.0000	0.9835	8.3559	14843.1121	9.6313
DATSDAEPFV	1.0000	0.0000	0.9373	8.3376	14532.3823	9.6171
DAVITGETLS	1.0000	0.0000	0.9346	8.0433	10356.4369	9.3910
DAVKNQFLKE	1.0000	0.0000	0.9225	8.1460	11656.6553	9.4699
DAYPHSFMDG	1.0000	0.0000	1.0238	9.4004	49402.5934	10.4341
DAYQKIKEIV	1.0000	0.0000	0.9109	8.6494	20809.7171	9.8568
DCDKVNNSRR	1.0000	0.0000	1.0319	8.5903	19440.1534	9.8114
DCDTLNNNKQ	1.0000	0.0000	0.9791	8.1379	11548.3978	9.4637
DCDWSAQIKL	1.0000	0.0000	1.0971	9.4188	50462.0028	10.4482
DCFPLNHNDS	1.0000	0.0000	1.0541	8.6816	21594.7618	9.8816
DCKGVEKFAS	1.0000	0.0000	1.0221	8.9189	28379.5908	10.0640
DCNNEYELEE	1.0000	0.0000	0.9956	8.5738	19074.8809	9.7987
DCNYNTKYEE	1.0000	0.0000	1.0195	8.8799	27133.0954	10.0340
DCPAVAAPTI	1.0000	0.0000	0.9434	9.2539	41736.1711	10.3215
DCPDVKTILD	1.0000	0.0000	0.9646	8.8542	26341.2936	10.0142
DCPNTPQPSK	1.0000	0.0000	1.0008	8.4703	16932.9140	9.7192
DCTDTQGESP	1.0000	0.0000	0.9973	8.7481	23314.9338	9.9327
DCTGRRATFL	1.0000	0.0000	0.9769	9.2725	42640.9027	10.3358
DDAKSLPTSS	1.0000	0.0000	0.9350	7.1595	3743.6661	8.7116
DDCPDVKTIL	1.0000	0.0000	0.9646	8.8542	26341.2936	10.0142
DDDLRSIKSS	1.0000	0.0000	0.9498	7.3185	4495.8614	8.8339
DDDPGGKSQS	1.0000	0.0000	0.9622	7.9693	9511.0998	9.3341
DDDQPGDTKT	1.0000	0.0000	0.8863	8.2872	13713.5447	9.5784
DDDRSDMTNN	1.0000	0.0000	0.9747	8.0932	10968.6365	9.4293
DDEADTSPAL	1.0000	0.0000	0.9154	7.8556	8343.8953	9.2467
DDEDNISSIA	1.0000	0.0000	0.9398	7.5857	6114.8488	9.0392
DDEKFIRTQA	1.0000	0.0000	0.8942	8.5321	18180.7243	9.7667
DDEPDSPRNL	1.0000	0.0000	0.9292	7.8116	7931.8247	9.2129
DDESVSSSDL	1.0000	0.0000	0.9558	7.1089	3531.8127	8.6728
DDFDQQVENS	1.0000	0.0000	0.9531	8.2711	13461.9488	9.5661
DDFVADQEKK	1.0000	0.0000	0.9004	8.4892	17303.9939	9.7337
DDGLGAISSQ	1.0000	0.0000	0.9664	7.9681	9498.0645	9.3332
DDGPERCSMH	1.0000	0.0000	1.0743	9.6886	68843.3742	10.6556
DDHIKNDVHL	1.0000	0.0000	0.9694	8.7162	22471.8547	9.9081
DDIGNALEGN	1.0000	0.0000	0.9198	8.0504	10440.8542	9.3964
DDKGIQTKDN	1.0000	0.0000	0.9023	8.0526	10468.3384	9.3982
DDKNAGPDNN	1.0000	0.0000	0.9150	7.7968	7797.8110	9.2015
DDKNEIARSQ	1.0000	0.0000	0.9337	7.9432	9229.5784	9.3141
DDKNKLAPRT	1.0000	0.0000	0.9022	7.8538	8326.0813	9.2453
DDKNSNLASG	1.0000	0.0000	0.9352	7.2307	4063.5234	8.7664
DDKTKYEETG	1.0000	0.0000	0.9070	8.2763	13542.7076	9.5701
DDLAYNNQCK	1.0000	0.0000	1.0068	8.7047	22176.9168	9.8993
DDLGLQSSKK	1.0000	0.0000	0.9374	7.4004	4940.2049	8.8968
DDLGSINSPR	1.0000	0.0000	0.9590	7.6840	6847.7594	9.1148
DDLLEMDTFA	1.0000	0.0000	0.9387	8.5193	17914.1818	9.7568
DDLRKVPDIR	1.0000	0.0000	0.9049	8.5038	17598.3949	9.7449
DDLRSIKSSD	1.0000	0.0000	0.9498	7.3185	4495.8614	8.8339
DDLSEKNDTK	1.0000	0.0000	0.9045	7.3400	4608.6385	8.8504
DDMHSYRLAG	1.0000	0.0000	1.0327	9.1763	38170.8431	10.2619
DDMWLPMSKP	1.0000	0.0000	1.1053	9.4904	54796.6707	10.5032
DDNGSYSVNI	1.0000	0.0000	0.9928	7.9152	8936.7153	9.2925
DDNKSGAWQS	1.0000	0.0000	1.0506	8.5133	17792.1104	9.7523
DDNMWSSLEI	1.0000	0.0000	1.0799	8.6431	20658.6441	9.8520
DDNNDQNEST	1.0000	0.0000	0.9206	7.4062	4973.4223	8.9013
DDNNKYYLDP	1.0000	0.0000	0.9506	8.2146	12614.5868	9.5227
DDNRFWKQNA	1.0000	0.0000	1.0186	9.0708	33801.4955	10.1807
DDNTKNASCE	1.0000	0.0000	0.9916	8.1160	11260.0652	9.4468
DDNVLKTCIQ	1.0000	0.0000	0.9822	8.7138	22410.7765	9.9063
DDPGGDMMVI	1.0000	0.0000	0.9380	9.6028	62368.6605	10.5897
DDPGGKSQSS	1.0000	0.0000	0.9767	7.6794	6811.7402	9.1113
DDPHKNENYT	1.0000	0.0000	0.9549	8.3415	14599.2934	9.6202
DDPKCASEVG	1.0000	0.0000	1.0083	8.8854	27307.5847	10.0383
DDPLFCDYNP	1.0000	0.0000	0.9993	9.1195	35753.1845	10.2182
DDPNTKYEET	1.0000	0.0000	0.9101	8.0929	10965.5186	9.4291
DDQNGERNIV	1.0000	0.0000	0.9281	8.4023	15657.8035	9.6669
DDQPGDTKTK	1.0000	0.0000	0.8900	8.1770	12080.3797	9.4938
DDRKLNKISP	1.0000	0.0000	0.9254	7.6242	6392.3898	9.0689
DDRLLSLNLF	1.0000	0.0000	0.9357	7.5062	5580.5921	8.9782
DDRSDMTNNM	1.0000	0.0000	1.0226	8.5105	17733.1765	9.7500
DDSKQQINDT	1.0000	0.0000	0.9264	7.8247	8051.7903	9.2229
DDSNIELSDI	1.0000	0.0000	0.9325	7.3985	4929.6413	8.8954
DDSTLEEKYT	1.0000	0.0000	0.9308	7.8167	7978.6957	9.2168
DDTHFNNGSE	1.0000	0.0000	0.9798	8.1640	11900.2400	9.4837
DDTIPESLAL	1.0000	0.0000	0.9152	7.6994	6970.4417	9.1266
DDTNLGEMNP	1.0000	0.0000	0.9512	8.2329	12882.8294	9.5367
DDTNTKYEET	1.0000	0.0000	0.9081	7.9978	9828.3299	9.3560
DDTQYTSLDR	1.0000	0.0000	0.9500	8.1970	12361.7757	9.5091
DDVMGNTNKF	1.0000	0.0000	0.9724	8.6066	19809.6436	9.8240
DDVQSQKFSL	1.0000	0.0000	0.9734	7.9443	9240.6026	9.3149
DDVTTADEAF	1.0000	0.0000	0.8907	8.5324	18186.9563	9.7669
DDYKAELKEP	1.0000	0.0000	0.9078	8.1948	12329.8606	9.5074
DEADTSPALL	1.0000	0.0000	0.9157	7.7053	7018.0811	9.1312
DEAFDQSRRA	1.0000	0.0000	0.9439	8.5520	18600.9761	9.7819
DEAHTYYMNT	1.0000	0.0000	0.9987	9.2743	42727.8945	10.3372
DEANIHNKSL	1.0000	0.0000	0.9544	7.7358	7268.8142	9.1546
DECKNKDATS	1.0000	0.0000	0.9876	8.1987	12384.9343	9.5104
DEDNISSIAS	1.0000	0.0000	0.9477	7.2957	4379.3843	8.8164
DEDSLKNLPN	1.0000	0.0000	0.9079	7.2021	3932.0481	8.7444
DEEASSKNAA	1.0000	0.0000	0.9343	7.4566	5270.7217	8.9400
DEECTHPLIS	1.0000	0.0000	1.0243	8.7981	24693.7687	9.9711
DEEKYQVRMN	1.0000	0.0000	0.9679	8.9820	30518.1063	10.1125
DEENNLNIPA	1.0000	0.0000	0.9052	7.5967	6193.1025	9.0477
DEESLLINWK	1.0000	0.0000	1.0048	8.2246	12760.2243	9.5303
DEFDDEPDSP	1.0000	0.0000	0.9241	8.1690	11968.9011	9.4876
DEFEDKKPFS	1.0000	0.0000	0.9371	8.0923	10957.4116	9.4286
DEHTDESYQN	1.0000	0.0000	0.9804	8.3763	15196.0017	9.6470
DEIESTSDQN	1.0000	0.0000	0.9360	7.5021	5554.2541	8.9750
DEKFIRTQAE	1.0000	0.0000	0.8947	8.5014	17548.8437	9.7431
DEKKFDRFCS	1.0000	0.0000	1.0218	8.8932	27551.2835	10.0442
DEKVNNLPHR	1.0000	0.0000	0.9553	8.2735	13498.8447	9.5679
DELDRNSQSS	1.0000	0.0000	0.9527	7.2554	4180.9351	8.7854
DELNKKLILE	1.0000	0.0000	0.8887	7.3959	4914.6989	8.8933
DELPNKTGSD	1.0000	0.0000	0.9221	7.6084	6277.0777	9.0567
DEMIDPNSWG	1.0000	0.0000	1.0719	9.2416	41147.2335	10.3120
DENCTGVVPE	1.0000	0.0000	0.9825	9.1181	35694.1146	10.2171
DENGTTSNYG	1.0000	0.0000	0.9629	7.9811	9640.7214	9.3432
DENLWMSTKA	1.0000	0.0000	1.0573	8.7625	23703.3683	9.9438
DENSATSNIQ	1.0000	0.0000	0.9380	7.3769	4808.2430	8.8787
DENTVCNTKY	1.0000	0.0000	1.0061	8.7328	22906.2449	9.9209
DEPDGCRVNC	1.0000	0.0000	1.0461	9.8548	83358.6140	10.7833
DEPDSPRNLG	1.0000	0.0000	0.9397	7.9411	9206.4612	9.3124
DEPLKTKYEE	1.0000	0.0000	0.9054	8.0609	10568.7153	9.4045
DEPMSEFKNN	1.0000	0.0000	0.9785	8.0616	10577.4030	9.4051
DEPSLPPANE	1.0000	0.0000	0.9214	7.7191	7130.3333	9.1418
DEQLYSNPSS	1.0000	0.0000	0.9736	7.4276	5097.2636	8.9177
DEQNIVPMQI	1.0000	0.0000	0.9389	8.8966	27659.6196	10.0468
DEQQLMPIVL	1.0000	0.0000	0.9424	8.7579	23577.9139	9.9402
DERDPMARLR	1.0000	0.0000	0.9314	8.9746	30259.2874	10.1068
DERRVHQNAS	1.0000	0.0000	0.9882	8.6536	20909.5070	9.8600
DERSNQNVSQ	1.0000	0.0000	0.9724	7.7434	7332.3281	9.1604
DESAVAGLTL	1.0000	0.0000	0.9380	7.9652	9466.1057	9.3310
DESEPIPNVS	1.0000	0.0000	0.9525	7.7040	7007.4965	9.1302
DESGQSSCSE	1.0000	0.0000	1.0486	7.9514	9316.7439	9.3203
DESVSSSDLD	1.0000	0.0000	0.9558	7.1089	3531.8127	8.6728
DESWNSQKRM	1.0000	0.0000	1.0976	8.8610	26550.6862	10.0195
DESYQNSWGR	1.0000	0.0000	1.0932	8.9541	29553.9011	10.0910
DETSTKYEET	1.0000	0.0000	0.9274	7.8700	8483.3295	9.2578
DEVFKQSLPL	1.0000	0.0000	0.9461	8.0007	9860.9345	9.3582
DEVVSIYKTS	1.0000	0.0000	0.9869	8.1236	11359.1662	9.4527
DFAAYRQARF	1.0000	0.0000	0.8919	9.3526	46758.7906	10.3973
DFCCPGDNLK	1.0000	0.0000	1.0633	9.5108	56096.4748	10.5189
DFCGTKYEET	1.0000	0.0000	0.9817	9.2303	40617.5164	10.3033
DFDAISVDRS	1.0000	0.0000	0.9789	8.2374	12949.1908	9.5401
DFDCTGRRAT	1.0000	0.0000	0.9582	9.4228	50696.3682	10.4513
DFDQQVENSN	1.0000	0.0000	0.9601	8.0783	10781.6690	9.4178
DFEDDTNLGE	1.0000	0.0000	0.9101	8.1213	11329.9661	9.4510
DFFELNNTKD	1.0000	0.0000	0.9231	7.8920	8700.9897	9.2747
DFFGPSVEID	1.0000	0.0000	0.9538	8.6629	21135.8556	9.8672
DFGDDVTTAD	1.0000	0.0000	0.8940	8.6557	20961.5010	9.8617
DFGYKGPLET	1.0000	0.0000	0.9277	8.6638	21156.5085	9.8679
DFKHLQENTK	1.0000	0.0000	0.9419	8.2280	12810.9047	9.5330
DFKITQRPPN	1.0000	0.0000	0.9129	8.3907	15449.8463	9.6580
DFLDRSSRNS	1.0000	0.0000	0.9795	7.5047	5570.6128	8.9770
DFNSDIARER	1.0000	0.0000	0.9524	8.2719	13474.6616	9.5667
DFPWSEIVSS	1.0000	0.0000	1.0847	8.6394	20572.2251	9.8492
DFRLYAVLVT	1.0000	0.0000	0.9429	8.8495	26199.0446	10.0106
DFRPILSIKL	1.0000	0.0000	0.9419	7.9802	9630.6101	9.3425
DFSKKLHPSM	1.0000	0.0000	1.0315	8.3028	13962.5455	9.5904
DFSLFWDDTI	1.0000	0.0000	1.0367	9.0178	31801.5278	10.1400
DFSSGTKYEE	1.0000	0.0000	0.9813	8.0452	10379.3643	9.3925
DFSSKIRKEV	1.0000	0.0000	0.9709	7.9495	9296.5485	9.3189
DFSWLFKHSQ	1.0000	0.0000	1.1095	9.0788	34114.9004	10.1869
DFTTINLSSN	1.0000	0.0000	0.9369	7.2452	4132.1451	8.7776
DFVADQEKKS	1.0000	0.0000	0.9421	8.1992	12392.9214	9.5108
DFVPSQFATI	1.0000	0.0000	0.9523	8.6160	20024.7595	9.8312
DFVYTTMTKY	1.0000	0.0000	0.9697	9.2718	42605.1998	10.3352
DFYSIFGCFG	1.0000	0.0000	1.0488	9.7497	73858.3353	10.7025
DGAVPVQQSL	1.0000	0.0000	0.9570	8.5263	18060.0566	9.7622
DGDTVIKLHT	1.0000	0.0000	0.9309	8.5614	18804.6474	9.7892
DGEGHIQKPE	1.0000	0.0000	0.9142	8.8631	26614.6728	10.0211
DGGDFFGPSV	1.0000	0.0000	0.9643	8.9216	28468.1926	10.0661
DGGDISAIVN	1.0000	0.0000	0.9535	8.3245	14314.9467	9.6071
DGHNAANMRY	1.0000	0.0000	1.0071	9.2677	42406.3529	10.3321
DGKIRYSREK	1.0000	0.0000	0.9628	8.4355	16266.6205	9.6924
DGKWNTGLVN	1.0000	0.0000	1.0239	8.8544	26347.4325	10.0144
DGLFTGKNRK	1.0000	0.0000	0.9305	8.2194	12683.8742	9.5263
DGLGAISSQN	1.0000	0.0000	0.9670	7.7753	7606.9957	9.1850
DGLMGKSETS	1.0000	0.0000	0.9950	8.0292	10189.7660	9.3801
DGNDLTFTCV	1.0000	0.0000	0.9948	8.9472	29321.1292	10.0858
DGNGEQQEQH	1.0000	0.0000	0.9340	8.8833	27238.6805	10.0366
DGNHLIINPN	1.0000	0.0000	0.9543	8.1261	11392.0984	9.4546
DGNIDPPFTP	1.0000	0.0000	0.9063	8.4504	16548.3443	9.7039
DGNMQPNFAH	1.0000	0.0000	0.9934	9.1151	35573.9562	10.2148
DGNNWRPCHL	1.0000	0.0000	1.1281	9.9142	89265.5091	10.8290
DGPDWPFGNN	1.0000	0.0000	1.0196	9.2518	41635.3363	10.3199
DGPERCSMHT	1.0000	0.0000	1.0767	9.6223	63783.5656	10.6046
DGPWPETLNR	1.0000	0.0000	1.0009	9.0229	31990.9007	10.1439
DGQHNLKESQ	1.0000	0.0000	0.9726	8.1529	11748.9492	9.4752
DGRDERRVHQ	1.0000	0.0000	0.9044	9.3564	46962.8776	10.4002
DGSASEVQEN	1.0000	0.0000	0.9674	7.8631	8415.6226	9.2524
DGTASDGRKL	1.0000	0.0000	0.9413	8.0969	11015.4493	9.4322
DGTGTKLVIG	1.0000	0.0000	0.9139	8.4759	17041.0306	9.7235
DGTKTNNNRS	1.0000	0.0000	0.9312	7.4361	5147.4712	8.9242
DGTVCKYNSE	1.0000	0.0000	1.0408	8.8314	25661.1526	9.9968
DGVDLVSTLS	1.0000	0.0000	0.9679	7.7916	7750.8784	9.1975
DHALTKYEET	1.0000	0.0000	0.9363	8.4879	17279.5758	9.7327
DHAQANCDNN	1.0000	0.0000	1.0236	8.8828	27223.4486	10.0362
DHASSGYLNN	1.0000	0.0000	1.0131	7.9560	9366.2273	9.3239
DHGHNSLLKQ	1.0000	0.0000	1.0055	8.2964	13860.5983	9.5855
DHIKNDVHLF	1.0000	0.0000	0.9802	8.8885	27404.8222	10.0406
DHIVPNKNRS	1.0000	0.0000	0.9836	8.1955	12339.5387	9.5079
DHKDSSGSLR	1.0000	0.0000	1.0016	7.7614	7486.5076	9.1743
DHKSRVFLTL	1.0000	0.0000	0.9847	8.3269	14355.5113	9.6090
DHLNMLKICP	1.0000	0.0000	1.0523	9.1797	38320.4926	10.2645
DHRLDNASLQ	1.0000	0.0000	0.9720	8.0970	11016.9020	9.4322
DHTANELSVN	1.0000	0.0000	0.9681	7.9080	8862.3101	9.2870
DHTIPSLFRG	1.0000	0.0000	0.9801	8.6173	20053.3249	9.8321
DHVWQAYKKK	1.0000	0.0000	1.0342	9.7108	70625.0916	10.6727
DHYQNDSNDD	1.0000	0.0000	0.9907	8.3113	14098.9280	9.5969
DIACIKHSCG	1.0000	0.0000	1.1103	9.8059	78795.8524	10.7457
DIAQIYYKSN	1.0000	0.0000	0.9790	8.4190	15960.9285	9.6797
DIAREREFSN	1.0000	0.0000	0.9515	8.2412	13006.3427	9.5431
DIASPDISKL	1.0000	0.0000	0.9373	7.5776	6058.2450	9.0330
DICTQLDGKW	1.0000	0.0000	1.0583	9.7350	72624.5520	10.6913
DIDKLCQSDT	1.0000	0.0000	0.9931	8.4574	16683.1000	9.7093
DIDTANLYDP	1.0000	0.0000	0.9177	8.2483	13113.1897	9.5485
DIEITDTLSV	1.0000	0.0000	0.9244	7.9079	8862.0186	9.2869
DIEMPESMDT	1.0000	0.0000	0.9970	8.7670	23825.7393	9.9472
DIENESHNSS	1.0000	0.0000	0.9731	7.3488	4655.3810	8.8572
DIENNLRVFV	1.0000	0.0000	0.9454	8.3730	15137.0215	9.6444
DIETVKLKQQ	1.0000	0.0000	0.9026	8.1755	12059.6365	9.4926
DIFPKEFALI	1.0000	0.0000	0.9058	8.4715	16955.3057	9.7201
DIGKIHMSDP	1.0000	0.0000	0.9993	8.8721	26891.3189	10.0280
DIGNALEGNA	1.0000	0.0000	0.9216	8.0872	10893.2124	9.4247
DIGRCIDNVR	1.0000	0.0000	0.9786	9.3745	47952.0017	10.4142
DIHEFVQVIS	1.0000	0.0000	0.9789	8.9482	29353.0846	10.0865
DIHITVEHTE	1.0000	0.0000	0.9354	9.0063	31384.1412	10.1312
DIHSKNLFTK	1.0000	0.0000	0.9633	7.9185	8970.0286	9.2950
DIHVRQSSRG	1.0000	0.0000	1.0235	8.7107	22331.4685	9.9040
DIISSDSNLD	1.0000	0.0000	0.9394	7.1393	3657.6768	8.6961
DIKFQSESND	1.0000	0.0000	0.9543	7.6614	6672.0718	9.0974
DILDATSCDK	1.0000	0.0000	0.9895	8.4130	15851.0798	9.6751
DINANERIDN	1.0000	0.0000	0.9166	7.9073	8855.3104	9.2864
DINLDKKVTK	1.0000	0.0000	0.9025	7.7407	7310.2146	9.1584
DINLSNRKDI	1.0000	0.0000	0.9290	7.5436	5826.0768	9.0069
DINNPLYGGN	1.0000	0.0000	0.9532	8.1510	11722.9555	9.4737
DINPFSGMGF	1.0000	0.0000	1.0088	8.8882	27395.8411	10.0404
DIPFLLTRNA	1.0000	0.0000	0.9197	8.1270	11404.5562	9.4553
DIPGTKYEET	1.0000	0.0000	0.9044	8.4461	16467.6863	9.7006
DIPSNDTYRT	1.0000	0.0000	0.9528	8.1329	11482.3156	9.4599
DIQFHRKLGH	1.0000	0.0000	0.9589	9.2603	42042.9887	10.3264
DIQSAGEELL	1.0000	0.0000	0.9306	7.9169	8953.9022	9.2938
DIRHSKHSNA	1.0000	0.0000	1.0260	8.2916	13783.2360	9.5818
DIRKHSSVTK	1.0000	0.0000	0.9917	8.0860	10878.0628	9.4238
DIRLTIVTLL	1.0000	0.0000	0.9106	8.0554	10502.2826	9.4003
DISAIVNTKN	1.0000	0.0000	0.9350	7.6963	6945.5406	9.1243
DISDVKDKTF	1.0000	0.0000	0.9365	8.0765	10759.3761	9.4165
DISDYQLSKD	1.0000	0.0000	0.9661	7.8331	8130.0084	9.2294
DISEARLKDS	1.0000	0.0000	0.9427	7.6146	6321.8305	9.0614
DISEMQSKNT	1.0000	0.0000	0.9822	7.8400	8195.0796	9.2347
DISKLALGKK	1.0000	0.0000	0.9199	7.5667	5982.6339	9.0246
DISPAMNESP	1.0000	0.0000	0.9902	8.0296	10194.1251	9.3804
DISSERRETD	1.0000	0.0000	0.9525	7.8686	8469.2141	9.2567
DISTLKRKPI	1.0000	0.0000	0.9228	7.7817	7662.9094	9.1899
DISVNLPSYV	1.0000	0.0000	0.9960	8.0164	10040.4995	9.3703
DISYLIMKIP	1.0000	0.0000	0.9887	8.5496	18551.5198	9.7802
DITDLEKSNW	1.0000	0.0000	1.0067	8.3393	14561.9014	9.6185
DITNTKYEET	1.0000	0.0000	0.9095	8.0288	10184.5437	9.3798
DIVDASNQVE	1.0000	0.0000	0.9501	8.2445	13055.4921	9.5456
DIVWRIQFTL	1.0000	0.0000	0.9932	9.5342	57633.9412	10.5369
DIWFTNKGIS	1.0000	0.0000	1.0390	8.8531	26308.7830	10.0134
DIYLFLSNHN	1.0000	0.0000	1.0009	8.1327	11478.8203	9.4597
DKAALQNQIA	1.0000	0.0000	0.9066	8.1411	11591.1846	9.4662
DKAIINEVFP	1.0000	0.0000	0.9125	8.4158	15902.8699	9.6773
DKAMDLGDNE	1.0000	0.0000	0.9436	8.3900	15436.2306	9.6574
DKASKCTCHQ	1.0000	0.0000	1.1080	9.5194	56659.8455	10.5256
DKCDITDLEK	1.0000	0.0000	0.9559	8.5252	18037.6418	9.7614
DKDMQHSSAS	1.0000	0.0000	1.0433	8.1902	12265.4971	9.5039
DKDTQSHSMH	1.0000	0.0000	1.0607	8.7215	22609.6112	9.9122
DKFEYPVSPT	1.0000	0.0000	0.9611	8.4533	16603.8227	9.7061
DKFRYSSVDL	1.0000	0.0000	1.0006	8.1799	12120.6369	9.4960
DKGDQTSSRI	1.0000	0.0000	0.9595	7.9032	8813.3324	9.2833
DKGIQTKDNK	1.0000	0.0000	0.9030	7.9425	9221.6495	9.3135
DKGNEHNSAV	1.0000	0.0000	0.9809	8.1439	11627.8986	9.4683
DKHGDLIKQI	1.0000	0.0000	0.9275	8.5368	18279.8664	9.7703
DKIANSSFIN	1.0000	0.0000	0.9519	7.4858	5450.6135	8.9624
DKILNRDTGI	1.0000	0.0000	0.9107	8.0896	10922.8778	9.4265
DKIVDLMHKL	1.0000	0.0000	0.9750	8.7214	22608.2307	9.9122
DKKKAEILAD	1.0000	0.0000	0.8879	7.8836	8616.9425	9.2682
DKKPFSRKSN	1.0000	0.0000	0.9515	7.5159	5642.8452	8.9856
DKKVTKYEET	1.0000	0.0000	0.9122	8.1960	12346.5659	9.5083
DKLCQSDTDE	1.0000	0.0000	0.9899	8.3958	15540.0435	9.6619
DKLFRNKARN	1.0000	0.0000	0.9321	7.9982	9832.8784	9.3563
DKLRVESRLP	1.0000	0.0000	0.9457	8.0019	9874.7343	9.3592
DKLTNTPCNK	1.0000	0.0000	0.9672	8.1018	11078.4611	9.4360
DKMELNHTET	1.0000	0.0000	0.9652	8.4048	15701.4909	9.6688
DKNAGPDNNV	1.0000	0.0000	0.9282	7.9561	9367.0350	9.3239
DKNDDHIKND	1.0000	0.0000	0.9318	8.0598	10555.0497	9.4037
DKNEIARSQR	1.0000	0.0000	0.9435	8.0707	10688.0504	9.4120
DKNKLAPRTS	1.0000	0.0000	0.9228	7.5638	5963.0436	9.0224
DKNSLRCEKM	1.0000	0.0000	1.0470	8.6225	20175.6336	9.8362
DKNSNLASGP	1.0000	0.0000	0.9377	7.2595	4200.4794	8.7885
DKNSRSGVVQ	1.0000	0.0000	0.9916	8.0642	10608.8567	9.4071
DKNVKCSEDD	1.0000	0.0000	1.0025	8.3874	15390.6357	9.6555
DKPDAISNNG	1.0000	0.0000	0.9344	7.7306	7225.7651	9.1507
DKPDTQTCDC	1.0000	0.0000	1.0207	9.5007	55453.8123	10.5112
DKPNQKQFFS	1.0000	0.0000	0.9566	8.1235	11357.6128	9.4526
DKPYNDNSNP	1.0000	0.0000	0.9483	7.6402	6510.8963	9.0811
DKQINTPRLE	1.0000	0.0000	0.9058	8.0085	9950.0867	9.3643
DKRDEKKFDR	1.0000	0.0000	0.9050	8.3565	14853.3104	9.6317
DKRQLLKIPI	1.0000	0.0000	0.9038	8.0689	10666.1352	9.4106
DKRSEQRVEN	1.0000	0.0000	0.9517	8.1314	11462.6087	9.4587
DKSDELDRNS	1.0000	0.0000	0.9345	7.3540	4683.1612	8.8611
DKSLQVAYSR	1.0000	0.0000	0.9932	8.1257	11386.6284	9.4543
DKSSRKASAS	1.0000	0.0000	0.9553	7.1115	3542.4162	8.6748
DKSTHGNMLC	1.0000	0.0000	1.0886	9.0435	32757.9871	10.1598
DKSTLLPTRD	1.0000	0.0000	0.9177	7.6134	6312.9931	9.0605
DKSYLSGIMT	1.0000	0.0000	1.0170	8.2322	12872.2158	9.5362
DKTDKNDDHI	1.0000	0.0000	0.9223	8.1863	12210.3713	9.5009
DKTFVQEPAR	1.0000	0.0000	0.9006	8.6892	21785.8676	9.8875
DKTHDKTPPR	1.0000	0.0000	0.9174	8.4670	16867.2555	9.7166
DKTKYEETGA	1.0000	0.0000	0.9081	8.3131	14129.4560	9.5984
DKTLSDSNEE	1.0000	0.0000	0.9152	7.1295	3616.6497	8.6886
DKTNTPSSLG	1.0000	0.0000	0.9309	7.2829	4315.1327	8.8065
DKTPPRNHAP	1.0000	0.0000	0.9303	8.5162	17850.9367	9.7545
DKTVQSASNN	1.0000	0.0000	0.9484	7.4258	5086.8336	8.9163
DKVKRYGIDE	1.0000	0.0000	0.9178	8.7572	23560.4075	9.9397
DKVLQNQRLS	1.0000	0.0000	0.9500	7.8461	8253.3280	9.2394
DKVNNSRRTK	1.0000	0.0000	0.9471	7.7423	7323.6324	9.1596
DKVVNGFNKE	1.0000	0.0000	0.9423	8.2741	13508.0839	9.5683
DKWNWESCNL	1.0000	0.0000	1.1993	9.7116	70689.1468	10.6733
DKWRFSRCVA	1.0000	0.0000	1.1251	10.0434	103577.6408	10.9283
DKYLRTILVC	1.0000	0.0000	1.0019	9.0733	33899.3500	10.1826
DLALASRTRV	1.0000	0.0000	0.9488	8.1214	11330.4631	9.4510
DLAYNNQCKF	1.0000	0.0000	1.0208	8.8771	27045.1403	10.0318
DLCNTSRDSV	1.0000	0.0000	1.0345	8.2593	13279.9876	9.5570
DLDIKFQSES	1.0000	0.0000	0.9519	7.7039	7007.0012	9.1301
DLDPFGTDPS	1.0000	0.0000	0.9376	8.1433	11619.7138	9.4678
DLDVKFGDVA	1.0000	0.0000	0.9160	8.6872	21733.9630	9.8859
DLEKSNWEAK	1.0000	0.0000	1.0047	8.2707	13455.4342	9.5657
DLEPERSSDA	1.0000	0.0000	0.9446	7.6918	6910.0877	9.1208
DLESYIINLT	1.0000	0.0000	0.9423	7.7426	7326.0245	9.1599
DLFYDSVYAV	1.0000	0.0000	0.9982	8.9194	28397.7662	10.0644
DLGDNETLQD	1.0000	0.0000	0.9061	7.9107	8889.7714	9.2890
DLGHKSPASA	1.0000	0.0000	0.9861	8.0264	10157.1361	9.3780
DLGLQSSKKI	1.0000	0.0000	0.9399	7.4313	5119.2555	8.9206
DLGSINSPRA	1.0000	0.0000	0.9619	7.7208	7144.4439	9.1431
DLGSTKYEET	1.0000	0.0000	0.9415	7.9462	9260.8644	9.3163
DLIAIKKVVY	1.0000	0.0000	0.9277	8.6078	19836.7257	9.8249
DLIKDRRNEL	1.0000	0.0000	0.9126	7.9419	9215.3632	9.3130
DLIKQILKMN	1.0000	0.0000	0.9452	8.1371	11537.3565	9.4631
DLKLHITKSS	1.0000	0.0000	0.9552	7.4987	5532.2854	8.9724
DLKNGQICIF	1.0000	0.0000	0.9920	8.9536	29535.9105	10.0906
DLKRSPYLRH	1.0000	0.0000	0.9964	8.4886	17292.2470	9.7332
DLKSEYPNDN	1.0000	0.0000	0.9419	7.6232	6384.8911	9.0681
DLKSPNPRID	1.0000	0.0000	0.9303	7.7631	7501.1610	9.1756
DLLDSPNPEK	1.0000	0.0000	0.9128	7.4238	5075.0096	8.9148
DLLEMDTFAS	1.0000	0.0000	0.9727	8.2293	12829.9310	9.5340
DLLFQSEPDD	1.0000	0.0000	0.9341	7.9516	9318.7525	9.3205
DLLKQSQYHI	1.0000	0.0000	0.9879	8.3984	15586.8949	9.6639
DLLNGNYIES	1.0000	0.0000	0.9548	7.7146	7093.4507	9.1383
DLLPEDYGYG	1.0000	0.0000	0.9417	8.7883	24418.1162	9.9636
DLLSRRTKCK	1.0000	0.0000	1.0044	8.3397	14567.6911	9.6188
DLLYSNELVS	1.0000	0.0000	0.9626	7.4661	5328.4923	8.9473
DLMHKLSSEI	1.0000	0.0000	1.0126	8.0617	10577.8716	9.4051
DLNGIVQKAF	1.0000	0.0000	0.9296	8.4473	16488.7311	9.7015
DLNHYFLNRL	1.0000	0.0000	0.9875	8.3688	15065.1769	9.6412
DLNLKWSTKY	1.0000	0.0000	1.0289	8.3494	14732.7395	9.6263
DLPADFPWSE	1.0000	0.0000	1.0257	8.9445	29228.1192	10.0836
DLPASTTEFA	1.0000	0.0000	0.9281	7.9617	9427.6524	9.3282
DLPHTATTMG	1.0000	0.0000	0.9580	8.8980	27703.8174	10.0479
DLPIGHINEE	1.0000	0.0000	0.9332	8.4503	16547.1141	9.7038
DLPSMVFYYS	1.0000	0.0000	1.0708	8.8795	27120.1529	10.0337
DLPWTLGKDD	1.0000	0.0000	0.9879	8.8298	25614.0801	9.9955
DLRKVPDIRK	1.0000	0.0000	0.9098	8.3937	15502.5778	9.6603
DLRSIKSSDN	1.0000	0.0000	0.9429	7.1257	3600.7334	8.6857
DLRSSDFQLR	1.0000	0.0000	0.9758	7.9184	8969.8454	9.2950
DLSEKNDTKG	1.0000	0.0000	0.9163	7.4695	5349.2423	8.9499
DLSKGGSTKY	1.0000	0.0000	0.9735	7.8033	7856.1189	9.2065
DLSNQQSQPK	1.0000	0.0000	0.9488	7.5299	5734.4896	8.9963
DLSNVNIAGM	1.0000	0.0000	0.9958	8.2382	12961.9325	9.5408
DLTEQKDNLQ	1.0000	0.0000	0.9010	7.7524	7408.6601	9.1674
DLTFTCVTAA	1.0000	0.0000	0.9731	9.0180	31810.4296	10.1402
DLTLMAKCKS	1.0000	0.0000	1.0332	8.5389	18323.6208	9.7719
DLVKGMCSTS	1.0000	0.0000	1.0829	8.7613	23669.4056	9.9428
DLVNIKIYAN	1.0000	0.0000	0.9412	8.1730	12024.4663	9.4907
DLVSTLSTHR	1.0000	0.0000	0.9879	7.9084	8866.9390	9.2873
DLWASQGLPN	1.0000	0.0000	1.0340	8.6416	20623.5981	9.8508
DLYGSVAREI	1.0000	0.0000	0.9692	8.5741	19081.7367	9.7990
DLYINTPTIT	1.0000	0.0000	0.9167	8.1098	11180.0449	9.4421
DLYPMNASNF	1.0000	0.0000	1.0146	8.3905	15446.3978	9.6579
DLYSSVPALN	1.0000	0.0000	0.9764	7.7127	7078.3741	9.1369
DMAAGRKKSE	1.0000	0.0000	0.9752	8.4973	17466.6021	9.7399
DMAFLDDPHK	1.0000	0.0000	0.9608	9.0297	32240.2939	10.1491
DMEASISPLI	1.0000	0.0000	0.9873	8.0743	10732.1614	9.4148
DMEYETPFKP	1.0000	0.0000	0.9421	8.9705	30117.7501	10.1037
DMHSYRLAGA	1.0000	0.0000	1.0334	9.2132	39824.6246	10.2902
DMLDLLYSNE	1.0000	0.0000	0.9864	8.0140	10013.3976	9.3685
DMLHKEDPIV	1.0000	0.0000	0.9603	8.9799	30445.2534	10.1109
DMMKDSISRP	1.0000	0.0000	1.0424	8.6221	20165.0786	9.8358
DMMVIQQTPS	1.0000	0.0000	1.0140	9.1502	37040.5005	10.2418
DMQAQLSMKV	1.0000	0.0000	1.0256	8.9332	28851.7791	10.0750
DMQHSSASNL	1.0000	0.0000	1.0387	7.9572	9379.5476	9.3248
DMRCQDFVYT	1.0000	0.0000	0.9875	10.1240	113647.3664	10.9902
DMTKTLFMSV	1.0000	0.0000	1.0271	8.7736	24008.1306	9.9523
DMTLRSTSGA	1.0000	0.0000	0.9999	8.1386	11557.3859	9.4642
DMTNNMRTSS	1.0000	0.0000	1.0361	8.1542	11766.8583	9.4762
DMTNNSPGKI	1.0000	0.0000	0.9762	8.0448	10373.9569	9.3921
DMTSNFRIKI	1.0000	0.0000	0.9874	8.4101	15798.5496	9.6729
DMWLPMSKPD	1.0000	0.0000	1.1053	9.4904	54796.6707	10.5032
DNAIAESFKQ	1.0000	0.0000	0.9406	8.0250	10140.8240	9.3769
DNARFSSKSD	1.0000	0.0000	0.9700	7.4543	5256.3902	8.9382
DNASLQSEAL	1.0000	0.0000	0.9356	7.3413	4615.5013	8.8514
DNASNAEKES	1.0000	0.0000	0.9272	7.2269	4046.0216	8.7635
DNDAVITGET	1.0000	0.0000	0.9053	8.2907	13769.2898	9.5811
DNDEPMSEFK	1.0000	0.0000	0.9750	8.2545	13206.9031	9.5533
DNDSFGHSPD	1.0000	0.0000	1.0040	8.1927	12300.3403	9.5058
DNEKTIIEQR	1.0000	0.0000	0.9006	8.1302	11446.7027	9.4578
DNETLQDIAC	1.0000	0.0000	0.9699	8.6708	21328.1837	9.8733
DNFAEGIESS	1.0000	0.0000	0.9645	7.8258	8062.4846	9.2238
DNFHEPKNTY	1.0000	0.0000	0.9680	8.5139	17804.0952	9.7527
DNFLNIDRNG	1.0000	0.0000	0.9397	8.0218	10102.8035	9.3744
DNFPMTADHA	1.0000	0.0000	0.9662	9.0678	33687.0695	10.1784
DNFSRKTNSP	1.0000	0.0000	0.9544	7.4770	5395.8655	8.9557
DNGLNNKINN	1.0000	0.0000	0.9093	7.2261	4042.2593	8.7629
DNGSYSVNID	1.0000	0.0000	0.9928	7.9152	8936.7153	9.2925
DNHWSAHEEV	1.0000	0.0000	1.1000	9.4893	54730.9565	10.5024
DNIKKYDNPS	1.0000	0.0000	0.9453	7.7250	7178.9237	9.1463
DNIMLIEDSN	1.0000	0.0000	0.9672	7.9129	8912.5081	9.2907
DNINESRYDL	1.0000	0.0000	0.9574	7.8629	8414.0487	9.2523
DNINHKIIQS	1.0000	0.0000	0.9668	8.0231	10118.5505	9.3755
DNISRSSEMK	1.0000	0.0000	0.9990	7.6625	6680.5568	9.0983
DNISSIASGT	1.0000	0.0000	0.9589	7.3896	4879.1256	8.8885
DNKASAAQPK	1.0000	0.0000	0.9276	7.8079	7898.2866	9.2101
DNKDHKSRVF	1.0000	0.0000	0.9886	8.3908	15451.8988	9.6581
DNKHDVRAPP	1.0000	0.0000	0.9369	8.7130	22389.6707	9.9057
DNKIGADNYD	1.0000	0.0000	0.9329	8.2626	13330.4436	9.5595
DNKIYQHQET	1.0000	0.0000	0.9491	8.6991	22034.0947	9.8950
DNKRFEESVD	1.0000	0.0000	0.9510	8.0951	10993.0214	9.4308
DNKSGAWQSI	1.0000	0.0000	1.0532	8.5443	18436.9600	9.7760
DNLANTNKLD	1.0000	0.0000	0.8950	7.2717	4259.9324	8.7979
DNLGNTQPFP	1.0000	0.0000	0.9283	8.1288	11427.7845	9.4567
DNLKIIDRPE	1.0000	0.0000	0.9033	8.0245	10134.5444	9.3765
DNLKSSLSSS	1.0000	0.0000	0.9011	6.2371	1294.5430	8.0027
DNLLSSSIEI	1.0000	0.0000	0.9285	6.9583	2969.5605	8.5570
DNLMTLESHK	1.0000	0.0000	0.9920	8.0615	10576.3010	9.4050
DNLPVAAANR	1.0000	0.0000	0.9266	8.1804	12127.7337	9.4964
DNLQDGRDER	1.0000	0.0000	0.9172	8.3821	15297.7537	9.6514
DNLRQYAQSK	1.0000	0.0000	0.9664	8.1448	11640.0345	9.4690
DNLSNATFNI	1.0000	0.0000	0.9336	7.4455	5203.5481	8.9315
DNMTNDFEDD	1.0000	0.0000	0.9505	8.3973	15568.0448	9.6631
DNMWSSLEIL	1.0000	0.0000	1.0743	8.4928	17376.0619	9.7365
DNNDQNESTK	1.0000	0.0000	0.9157	7.2961	4381.1306	8.8166
DNNEAGLYSI	1.0000	0.0000	0.9603	7.9017	8798.8913	9.2822
DNNFIQVEQV	1.0000	0.0000	0.9381	8.5584	18739.1521	9.7869
DNNGALMSAA	1.0000	0.0000	0.9841	8.1217	11334.9171	9.4512
DNNHNEVNNM	1.0000	0.0000	1.0047	8.2164	12640.7122	9.5240
DNNKYYLDPM	1.0000	0.0000	0.9952	8.6319	20394.2115	9.8434
DNNSNNTSKP	1.0000	0.0000	0.9086	6.7915	2450.8260	8.4288
DNNVPFSEEE	1.0000	0.0000	0.9470	7.8830	8611.5447	9.2678
DNPDLPIGHI	1.0000	0.0000	0.9341	8.5406	18358.7752	9.7732
DNPHVHNTQN	1.0000	0.0000	0.9909	8.6037	19743.9191	9.8217
DNPPCFYKTQ	1.0000	0.0000	0.9980	9.1746	38096.1013	10.2605
DNPQSRRDTS	1.0000	0.0000	0.9633	7.8163	7974.7779	9.2165
DNPSGLYIKA	1.0000	0.0000	0.9585	8.0440	10364.2892	9.3915
DNPSPLCLEP	1.0000	0.0000	0.9965	8.2342	12901.8731	9.5377
DNPSQFSHEN	1.0000	0.0000	0.9967	7.9210	8996.0266	9.2970
DNQEQNFEDI	1.0000	0.0000	0.9178	8.2091	12535.1170	9.5184
DNQIHKRKGS	1.0000	0.0000	0.9779	8.3008	13931.0437	9.5889
DNQVYAQTLT	1.0000	0.0000	0.9339	8.4441	16428.6607	9.6990
DNRFWKQNAT	1.0000	0.0000	1.0185	9.0044	31317.1737	10.1297
DNRNDRPPLL	1.0000	0.0000	0.9220	7.9166	8950.6106	9.2936
DNRQTWTLKT	1.0000	0.0000	0.9954	8.7052	22189.0815	9.8997
DNSCPHTTAS	1.0000	0.0000	1.0524	8.4666	16860.6113	9.7164
DNSDSLKDFA	1.0000	0.0000	0.9451	7.4665	5330.8096	8.9476
DNSEMPLAAR	1.0000	0.0000	0.9780	8.2738	13503.6378	9.5681
DNSGAMTGNL	1.0000	0.0000	0.9876	8.1112	11198.1102	9.4431
DNSKLAVLVT	1.0000	0.0000	0.9401	7.6859	6863.2974	9.1163
DNSLNLYNLE	1.0000	0.0000	0.9302	7.2111	3972.8637	8.7513
DNSNPRTHPE	1.0000	0.0000	0.9675	8.0472	10402.9580	9.3940
DNSPIDVAEL	1.0000	0.0000	0.9350	7.8824	8605.4108	9.2673
DNSQALIEVT	1.0000	0.0000	0.9370	7.8686	8469.5434	9.2567
DNSRCSLTIF	1.0000	0.0000	1.0388	8.3033	13970.6996	9.5908
DNSRTKRSSM	1.0000	0.0000	1.0074	7.7234	7165.9992	9.1451
DNSSGTQLLN	1.0000	0.0000	0.9345	7.1687	3783.4325	8.7187
DNSVADHAQA	1.0000	0.0000	0.9752	8.5031	17583.8143	9.7444
DNSVAGFVSN	1.0000	0.0000	0.9967	7.9820	9650.9335	9.3439
DNSVASKKDN	1.0000	0.0000	0.9391	7.3007	4404.4725	8.8202
DNTKNASCEY	1.0000	0.0000	1.0215	8.3867	15378.8939	9.6549
DNTLKSRLNI	1.0000	0.0000	0.9185	7.2961	4381.3761	8.8167
DNTPENYRYT	1.0000	0.0000	0.9522	8.4392	16335.7798	9.6952
DNTSVRYGVI	1.0000	0.0000	0.9860	8.6184	20080.0705	9.8330
DNVFTKYEET	1.0000	0.0000	0.9321	8.3958	15539.9847	9.6619
DNVLKTCIQI	1.0000	0.0000	0.9834	8.7447	23223.0230	9.9301
DNVRKQLFSY	1.0000	0.0000	0.9870	8.3583	14883.8059	9.6331
DNYDSSLEHD	1.0000	0.0000	0.9975	7.9518	9321.4700	9.3207
DNYGDCNNEY	1.0000	0.0000	1.0397	9.0236	32017.1144	10.1445
DPAKYRINSM	1.0000	0.0000	1.0024	8.6095	19875.6289	9.8262
DPAQSASLES	1.0000	0.0000	0.9548	7.4233	5072.4143	8.9144
DPAVELLNMH	1.0000	0.0000	0.9843	8.7528	23440.9076	9.9363
DPDNSRCSLT	1.0000	0.0000	1.0202	8.1288	11427.8446	9.4567
DPDSSSHGDR	1.0000	0.0000	1.0145	8.0507	10444.6759	9.3966
DPENTMTVIG	1.0000	0.0000	0.9442	8.6999	22055.7376	9.8957
DPFDSKAHNQ	1.0000	0.0000	0.9751	8.3612	14933.4036	9.6353
DPFGTDPSTL	1.0000	0.0000	0.9364	8.0770	10765.6951	9.4169
DPGGDMMVIQ	1.0000	0.0000	0.9341	9.6841	68486.3870	10.6521
DPGGKSQSSD	1.0000	0.0000	0.9767	7.6794	6811.7402	9.1113
DPGVIVVWNN	1.0000	0.0000	1.0302	9.4299	51110.3018	10.4567
DPHKNENYTK	1.0000	0.0000	0.9550	8.2314	12860.6434	9.5356
DPIVPSNPYI	1.0000	0.0000	0.9625	8.3859	15363.9553	9.6543
DPIYIPAIEL	1.0000	0.0000	0.9019	8.5674	18933.9297	9.7938
DPKCASEVGR	1.0000	0.0000	1.0161	9.0129	31622.7706	10.1362
DPKHVITTLG	1.0000	0.0000	0.9315	8.5902	19438.4346	9.8113
DPKTMANRKD	1.0000	0.0000	0.9410	8.4213	16003.8693	9.6815
DPLFCDYNPA	1.0000	0.0000	1.0000	9.1563	37302.2190	10.2465
DPLKGNDTQK	1.0000	0.0000	0.9056	7.9002	8783.3773	9.2810
DPLNKECWKT	1.0000	0.0000	1.0625	9.1885	38708.5140	10.2712
DPLQWIHESK	1.0000	0.0000	1.0518	9.0530	33115.8487	10.1670
DPMARLRSSF	1.0000	0.0000	1.0233	8.4704	16933.5299	9.7192
DPMYQRCCTI	1.0000	0.0000	1.0444	10.5236	180032.3137	11.2974
DPNSWGVRRY	1.0000	0.0000	1.0798	9.5090	55982.7802	10.5175
DPNTKYEETG	1.0000	0.0000	0.9184	8.2224	12727.6667	9.5286
DPPFTPNDAD	1.0000	0.0000	0.9003	8.3269	14354.6635	9.6089
DPQDQETSPT	1.0000	0.0000	0.9196	8.0573	10524.4121	9.4017
DPRIQKLGKK	1.0000	0.0000	0.9070	8.2076	12512.5600	9.5172
DPRPTDLRSS	1.0000	0.0000	0.9558	7.8064	7884.0312	9.2089
DPSDNSVAGF	1.0000	0.0000	0.9828	8.0444	10369.5026	9.3918
DPSTLPTYYE	1.0000	0.0000	0.9632	8.2860	13694.3084	9.5775
DPTTQNFDEN	1.0000	0.0000	0.9128	8.0238	10126.9988	9.3760
DQDNPQSRRD	1.0000	0.0000	0.9475	8.2538	13197.2199	9.5528
DQDQKFDNVF	1.0000	0.0000	0.9249	8.6540	20920.0250	9.8604
DQEKKSVSEA	1.0000	0.0000	0.9482	7.7062	7025.0641	9.1319
DQELFHDEES	1.0000	0.0000	0.9635	8.3561	14845.5186	9.6314
DQETSPTNEG	1.0000	0.0000	0.9278	7.8531	8319.5324	9.2448
DQFHSARNEV	1.0000	0.0000	0.9926	8.6985	22019.8947	9.8946
DQFTKHSPFL	1.0000	0.0000	0.9807	8.4730	16984.1988	9.7212
DQGLGDVNRK	1.0000	0.0000	0.9306	8.4640	16809.4547	9.7143
DQGRDQLTKY	1.0000	0.0000	0.9223	8.6539	20916.7975	9.8603
DQKFDNVFTK	1.0000	0.0000	0.9279	8.3963	15548.9786	9.6623
DQKITERHAD	1.0000	0.0000	0.9127	8.7041	22163.1601	9.8989
DQKIVVSSSD	1.0000	0.0000	0.9841	7.7412	7313.8065	9.1587
DQKNGRQKVQ	1.0000	0.0000	0.9253	8.5373	18289.0439	9.7706
DQLCEKYNES	1.0000	0.0000	1.0232	8.5093	17709.4538	9.7491
DQLHGHPSAD	1.0000	0.0000	0.9972	8.8154	25190.6601	9.9844
DQLKIYDQLC	1.0000	0.0000	0.9909	9.0154	31715.7029	10.1382
DQLREANMNH	1.0000	0.0000	0.9912	8.7309	22857.6658	9.9195
DQLTKYEETG	1.0000	0.0000	0.9148	8.3174	14199.1394	9.6017
DQMAGIIWNS	1.0000	0.0000	1.0792	9.3925	48958.3584	10.4280
DQMPLIDCDK	1.0000	0.0000	0.9961	9.2597	42017.7456	10.3260
DQNANAIRKM	1.0000	0.0000	0.9570	8.5252	18036.3678	9.7614
DQNESTKTKA	1.0000	0.0000	0.9138	7.5421	5816.0420	9.0058
DQNEYNSTTG	1.0000	0.0000	0.9581	7.9329	9120.6912	9.3061
DQNGERNIVN	1.0000	0.0000	0.9400	8.2095	12540.3280	9.5187
DQNITRHNKH	1.0000	0.0000	0.9777	8.6568	20986.4563	9.8625
DQNLTTINSG	1.0000	0.0000	0.9311	7.5735	6030.0042	9.0299
DQNNTVQSQV	1.0000	0.0000	0.9637	8.1108	11193.7220	9.4429
DQPGDTKTKE	1.0000	0.0000	0.8898	8.1463	11660.5198	9.4702
DQQNIPLFLY	1.0000	0.0000	0.9422	8.4624	16778.5742	9.7131
DQQVENSNMA	1.0000	0.0000	0.9935	8.3600	14912.5444	9.6344
DQRPNAVNTP	1.0000	0.0000	0.9233	8.3008	13930.6318	9.5889
DQSETPQTFG	1.0000	0.0000	0.9398	8.3303	14411.5086	9.6116
DQSPNQMSKD	1.0000	0.0000	0.9948	8.0162	10037.8636	9.3701
DQSPSSSPEN	1.0000	0.0000	0.9521	7.0459	3284.9349	8.6244
DQSRRAEVES	1.0000	0.0000	0.9754	8.1813	12140.0878	9.4971
DQSSLMFLSL	1.0000	0.0000	1.0036	7.6406	6514.2207	9.0815
DQTSSRIEKD	1.0000	0.0000	0.9464	7.7430	7329.2216	9.1602
DQVDRATRAS	1.0000	0.0000	0.9435	8.5033	17586.7835	9.7445
DRANNELNPG	1.0000	0.0000	0.9257	7.8534	8322.3379	9.2450
DRAQPTQRSG	1.0000	0.0000	0.9439	8.5467	18488.0283	9.7779
DRATRASEQL	1.0000	0.0000	0.9377	8.1630	11886.2223	9.4830
DRDSELTKTT	1.0000	0.0000	0.9131	7.6378	6493.4224	9.0793
DRDSVLENLS	1.0000	0.0000	0.9508	7.4731	5371.3967	8.9527
DRDTSQQSYT	1.0000	0.0000	0.9807	8.1387	11558.3676	9.4643
DRFCSLDNLA	1.0000	0.0000	1.0227	8.5152	17830.0186	9.7537
DRHSQRLNQM	1.0000	0.0000	1.0299	8.8364	25809.4271	10.0006
DRKRIAPFKT	1.0000	0.0000	0.9029	8.5276	18087.5439	9.7632
DRLEVSRKVV	1.0000	0.0000	0.9668	8.4420	16388.4792	9.6974
DRLHDIVWRI	1.0000	0.0000	1.0088	9.8187	79970.7126	10.7556
DRLLSLNLFA	1.0000	0.0000	0.9386	7.5431	5822.3756	9.0065
DRLNTFRSCT	1.0000	0.0000	1.0266	8.6235	20197.2498	9.8369
DRLQGQWPVE	1.0000	0.0000	0.9878	9.5751	60410.2708	10.5684
DRNGSDTGFL	1.0000	0.0000	0.9609	8.1497	11706.2434	9.4728
DRNMLHDNQP	1.0000	0.0000	0.9912	8.7536	23462.3067	9.9369
DRNSINLLNN	1.0000	0.0000	0.9185	7.0869	3443.4131	8.6558
DRNSKDSNTI	1.0000	0.0000	0.9364	7.3068	4435.4613	8.8249
DRNSQSSLEK	1.0000	0.0000	0.9456	7.1453	3683.0217	8.7007
DRPEALRNGK	1.0000	0.0000	0.9186	8.2564	13235.3892	9.5547
DRPFQDNKIY	1.0000	0.0000	0.9310	8.6990	22032.5934	9.8950
DRPPLLDENC	1.0000	0.0000	0.9790	8.6228	20181.1522	9.8364
DRRNANPDAR	1.0000	0.0000	0.9239	8.3895	15428.1550	9.6571
DRRNELCEAN	1.0000	0.0000	0.9921	8.6562	20972.7886	9.8621
DRRPLPNPSD	1.0000	0.0000	0.9424	7.9986	9836.6791	9.3566
DRSDMTNNMR	1.0000	0.0000	1.0333	8.6379	20535.3999	9.8480
DRSFMLVHTA	1.0000	0.0000	1.0251	9.0415	32680.7556	10.1582
DRSILGSEFK	1.0000	0.0000	0.9686	7.8795	8576.9051	9.2651
DRSNDGGDIS	1.0000	0.0000	0.9718	7.9349	9141.6056	9.3077
DRSNHHASEV	1.0000	0.0000	1.0404	8.4993	17507.5448	9.7415
DRSPPENEND	1.0000	0.0000	0.9312	7.7384	7290.1917	9.1566
DRSSRNSTLP	1.0000	0.0000	0.9583	7.2948	4374.7942	8.8157
DRTILGNLEC	1.0000	0.0000	0.9862	8.6592	21046.5970	9.8644
DRTRSERMKE	1.0000	0.0000	0.9778	8.5622	18820.6795	9.7898
DRVFLCLFKS	1.0000	0.0000	1.0429	8.8927	27536.0834	10.0438
DSADGSASEV	1.0000	0.0000	0.9796	7.7522	7407.6474	9.1673
DSADKPDTQT	1.0000	0.0000	0.9159	7.9046	8828.3061	9.2844
DSAEATKYEE	1.0000	0.0000	0.9351	8.0763	10757.5388	9.4163
DSAEKVFTTY	1.0000	0.0000	0.9599	8.3662	15020.4341	9.6392
DSAENVGPLI	1.0000	0.0000	0.9454	8.0119	9988.2919	9.3668
DSAKYSPIPG	1.0000	0.0000	0.9792	8.1260	11390.3051	9.4545
DSAPGLMDTH	1.0000	0.0000	1.0030	8.7406	23113.9233	9.9270
DSAPIYAALT	1.0000	0.0000	0.9454	8.2249	12764.3148	9.5305
DSDECKNKDA	1.0000	0.0000	0.9903	8.2650	13367.4036	9.5614
DSDKQINTPR	1.0000	0.0000	0.9325	7.8996	8777.4293	9.2805
DSDLSKGGST	1.0000	0.0000	0.9560	7.3527	4676.4934	8.8602
DSDNSSGTQL	1.0000	0.0000	0.9505	7.2219	4022.4044	8.7596
DSDSNKDRDT	1.0000	0.0000	0.9378	7.4687	5344.3992	8.9493
DSDSYTSHPV	1.0000	0.0000	1.0328	8.1575	11811.8792	9.4788
DSDVPYSYST	1.0000	0.0000	1.0228	8.0839	10851.6210	9.4222
DSEAENTIRN	1.0000	0.0000	0.9292	7.6822	6834.0034	9.1134
DSEAFDYNYV	1.0000	0.0000	0.9950	8.6869	21728.0418	9.8857
DSEEFKTSNN	1.0000	0.0000	0.9344	7.2593	4199.7461	8.7884
DSEIRFLCYT	1.0000	0.0000	1.0368	9.0261	32109.5542	10.1464
DSEKPERSRK	1.0000	0.0000	0.9488	7.7125	7076.0750	9.1367
DSELHSTEEN	1.0000	0.0000	0.9587	7.5533	5891.4406	9.0144
DSELTKTTEA	1.0000	0.0000	0.9032	7.5165	5646.9545	8.9861
DSFCPWYPAT	1.0000	0.0000	1.1224	10.0015	98695.0775	10.8961
DSFELRSNGF	1.0000	0.0000	0.9871	7.9383	9177.0696	9.3103
DSFGHSPDYV	1.0000	0.0000	1.0402	8.8156	25197.2242	9.9846
DSFIGTINSV	1.0000	0.0000	0.9796	7.9743	9565.6004	9.3379
DSFYSVLKQE	1.0000	0.0000	0.9941	8.1030	11093.8931	9.4369
DSHAKRFGIF	1.0000	0.0000	0.9862	8.9041	27901.8487	10.0526
DSHENADASP	1.0000	0.0000	0.9790	7.9339	9130.3334	9.3069
DSHSRGDYSD	1.0000	0.0000	1.0431	8.2926	13800.1266	9.5826
DSIAPYLLNP	1.0000	0.0000	0.9512	7.9031	8813.2213	9.2833
DSIGDTDIEI	1.0000	0.0000	0.9215	8.1257	11386.4542	9.4543
DSIIGTSNVF	1.0000	0.0000	0.9796	7.9743	9565.6004	9.3379
DSIQINRTKY	1.0000	0.0000	0.9592	8.1725	12017.5875	9.4903
DSIRQKVLHS	1.0000	0.0000	1.0026	8.1934	12310.0959	9.5063
DSISRPNEQN	1.0000	0.0000	0.9538	7.5625	5954.3253	9.0215
DSITTYCETH	1.0000	0.0000	1.0438	9.0884	34497.0453	10.1943
DSKAHNQWIA	1.0000	0.0000	1.0609	9.0860	34400.9838	10.1924
DSKKSIREHS	1.0000	0.0000	0.9887	7.6724	6756.7857	9.1059
DSKLLSSEAR	1.0000	0.0000	0.9405	7.1434	3675.0044	8.6993
DSKPSPNNNS	1.0000	0.0000	0.9226	6.7895	2445.1821	8.4273
DSKQQINDTY	1.0000	0.0000	0.9531	8.0954	10997.0615	9.4310
DSKSIPPTTP	1.0000	0.0000	0.9331	7.5851	6110.8410	9.0388
DSLAMHFRLA	1.0000	0.0000	1.0222	8.8351	25768.2835	9.9995
DSLHQFVSLD	1.0000	0.0000	1.0069	8.1673	11945.0979	9.4863
DSLKDFAAYR	1.0000	0.0000	0.9647	8.3843	15335.8743	9.6531
DSLKNLPNNA	1.0000	0.0000	0.9084	7.0768	3403.9211	8.6481
DSLPSEQSAD	1.0000	0.0000	0.9515	7.3865	4861.7741	8.8861
DSLQRVSNAS	1.0000	0.0000	0.9760	7.4823	5428.5705	8.9597
DSLSEVEAGI	1.0000	0.0000	0.9600	7.8552	8340.3013	9.2464
DSLSYAGRTY	1.0000	0.0000	1.0122	8.3292	14392.8723	9.6107
DSMSFKTGNF	1.0000	0.0000	1.0223	8.2327	12879.8832	9.5366
DSMSKSSNIP	1.0000	0.0000	0.9898	7.3046	4424.6827	8.8232
DSMTPYPGLS	1.0000	0.0000	1.0220	8.3690	15067.9021	9.6413
DSNDDGLGAI	1.0000	0.0000	0.9418	7.9840	9672.7061	9.3454
DSNDKPYNDN	1.0000	0.0000	0.9461	7.6114	6298.6095	9.0590
DSNEESWNES	1.0000	0.0000	1.0231	7.8010	7834.9564	9.2047
DSNESTHYIS	1.0000	0.0000	1.0098	7.7768	7620.2760	9.1862
DSNFKTIDIH	1.0000	0.0000	0.9680	8.2098	12545.1331	9.5190
DSNHSRVHFY	1.0000	0.0000	1.0848	8.9364	28956.1121	10.0774
DSNIELSDIN	1.0000	0.0000	0.9280	7.2057	3948.1475	8.7472
DSNIRSAVKT	1.0000	0.0000	0.9590	7.6957	6940.8094	9.1238
DSNKDRDTSQ	1.0000	0.0000	0.9450	7.5500	5868.6300	9.0118
DSNKLFTAQY	1.0000	0.0000	0.9633	8.0421	10342.7140	9.3901
DSNKNPVNKF	1.0000	0.0000	0.9449	7.5621	5951.2591	9.0211
DSNLLNPHQF	1.0000	0.0000	0.9781	7.9410	9206.3005	9.3124
DSNTIVPFAT	1.0000	0.0000	0.9464	8.1032	11095.9912	9.4370
DSNVEVSIHC	1.0000	0.0000	1.0865	8.8523	26285.8509	10.0128
DSPIVAIIPW	1.0000	0.0000	1.0216	9.2052	39458.5309	10.2840
DSPIYQVINW	1.0000	0.0000	1.0616	9.2678	42409.4974	10.3322
DSPNPEKQWK	1.0000	0.0000	1.0169	8.5537	18638.9283	9.7833
DSPRNLGPYH	1.0000	0.0000	1.0033	8.5870	19366.3677	9.8089
DSPSYTTVNS	1.0000	0.0000	0.9830	7.5539	5895.6965	9.0149
DSPTQFDRSF	1.0000	0.0000	0.9819	8.2265	12787.9243	9.5318
DSQGKKQDVV	1.0000	0.0000	0.9530	8.3907	15449.5294	9.6580
DSQQSNIPVM	1.0000	0.0000	1.0158	8.3165	14184.0977	9.6010
DSRIQENNGE	1.0000	0.0000	0.9465	7.9224	9010.8564	9.2981
DSRLINPLIK	1.0000	0.0000	0.9285	7.6150	6324.7561	9.0617
DSRMPSASTT	1.0000	0.0000	1.0065	7.8983	8764.2325	9.2795
DSRNAYTQNK	1.0000	0.0000	0.9619	7.9547	9351.7220	9.3228
DSRNMKAQRK	1.0000	0.0000	0.9877	8.3776	15218.2274	9.6479
DSRTPLDQMP	1.0000	0.0000	0.9725	8.4674	16876.2557	9.7170
DSSDNLSNAT	1.0000	0.0000	0.9235	6.8551	2637.0978	8.4777
DSSGSLRDSI	1.0000	0.0000	0.9719	7.2681	4242.5700	8.7952
DSSKYNFDDN	1.0000	0.0000	0.9741	7.6579	6644.8617	9.0947
DSSLEHDDNG	1.0000	0.0000	0.9797	7.8105	7921.7262	9.2121
DSSPQRKNAQ	1.0000	0.0000	0.9607	7.7632	7501.4283	9.1757
DSSSGAKVNN	1.0000	0.0000	0.9617	7.2503	4156.3298	8.7815
DSSSHGDRPF	1.0000	0.0000	1.0324	8.2230	12737.4661	9.5291
DSSVLLSNHA	1.0000	0.0000	0.9881	7.4677	5338.1298	8.9485
DSTLEEKYTA	1.0000	0.0000	0.9332	7.8536	8324.3789	9.2452
DSTSVNTLDE	1.0000	0.0000	0.9354	7.3633	4733.8484	8.8683
DSTTFKNSRE	1.0000	0.0000	0.9494	7.5440	5828.6897	9.0072
DSVANRLSDF	1.0000	0.0000	0.9781	7.8633	8417.9895	9.2526
DSVFFGALVC	1.0000	0.0000	1.0461	9.3512	46684.6523	10.3963
DSVINMFNDK	1.0000	0.0000	0.9965	8.2845	13670.9782	9.5764
DSVLENLSQE	1.0000	0.0000	0.9435	7.3962	4916.3836	8.8936
DSVNLLTSGF	1.0000	0.0000	0.9671	7.6119	6302.1337	9.0594
DSVNVGPSDI	1.0000	0.0000	0.9808	8.0254	10144.7465	9.3772
DSVQQADNSV	1.0000	0.0000	0.9808	8.0356	10265.0071	9.3851
DSVSSCSAGG	1.0000	0.0000	1.0825	8.2571	13247.0952	9.5553
DSVYAVPVRS	1.0000	0.0000	1.0169	8.6521	20875.2589	9.8589
DSWLSLKVHA	1.0000	0.0000	1.0824	8.6985	22020.5945	9.8946
DSYLPRSQQA	1.0000	0.0000	0.9893	8.1866	12214.3057	9.5011
DSYMLANNHS	1.0000	0.0000	1.0515	8.2438	13046.0478	9.5451
DSYQSLKNFN	1.0000	0.0000	0.9760	7.5888	6137.2431	9.0417
DSYTSHPVYL	1.0000	0.0000	1.0427	8.5679	18946.3429	9.7942
DTANLYDPFD	1.0000	0.0000	0.9284	8.3897	15432.4390	9.6573
DTCQTPSSWD	1.0000	0.0000	1.1187	9.2177	40033.0817	10.2937
DTDELPNKTG	1.0000	0.0000	0.8985	7.8320	8120.3886	9.2286
DTDIEITDTL	1.0000	0.0000	0.8812	7.9723	9543.8262	9.3364
DTFASGTLKK	1.0000	0.0000	0.9328	7.8359	8157.0203	9.2316
DTFIAVRVNY	1.0000	0.0000	0.9379	8.9881	30734.5090	10.1172
DTGFLDVLIL	1.0000	0.0000	0.9224	8.2652	13371.0732	9.5615
DTGIVDSYQS	1.0000	0.0000	0.9929	8.3159	14174.4525	9.6005
DTGKQNSFRQ	1.0000	0.0000	0.9593	8.2230	12736.6416	9.5291
DTGNDNPDLP	1.0000	0.0000	0.9096	7.8752	8533.6756	9.2617
DTGNWEKEPT	1.0000	0.0000	0.9873	8.8098	25031.0482	9.9802
DTHFNNGSEK	1.0000	0.0000	0.9773	8.0539	10483.0240	9.3991
DTHNYFNLLM	1.0000	0.0000	1.0200	8.7427	23168.0030	9.9285
DTHSLGITAK	1.0000	0.0000	0.9575	8.1490	11697.2303	9.4723
DTIPESLALD	1.0000	0.0000	0.9152	7.6994	6970.4417	9.1266
DTKGRSDKVV	1.0000	0.0000	0.9519	8.2893	13746.8391	9.5800
DTKPSEANFG	1.0000	0.0000	0.9410	7.9679	9495.4593	9.3330
DTKRQEYHPA	1.0000	0.0000	0.9294	8.9728	30196.0492	10.1054
DTKSSCKNAQ	1.0000	0.0000	1.0101	8.0207	10090.7062	9.3736
DTKTKESTSR	1.0000	0.0000	0.9259	7.3880	4870.5982	8.8873
DTKYEETGAF	1.0000	0.0000	0.9134	8.5956	19560.6216	9.8155
DTLFPHDEAH	1.0000	0.0000	0.9476	8.9699	30097.2482	10.1032
DTLNNNKQGF	1.0000	0.0000	0.9293	7.7682	7545.3393	9.1796
DTLSVKDKAS	1.0000	0.0000	0.9376	7.4697	5350.9880	8.9501
DTLTSRTPTR	1.0000	0.0000	0.9265	7.8686	8469.6377	9.2567
DTNGYAHPRI	1.0000	0.0000	0.9484	8.9999	31153.2690	10.1262
DTNLFVHKPE	1.0000	0.0000	0.9489	8.4450	16445.1042	9.6997
DTNLGEMNPI	1.0000	0.0000	0.9527	8.2638	13349.7491	9.5605
DTNPLFPTSR	1.0000	0.0000	0.9413	7.8821	8602.3507	9.2671
DTNPYGGPWR	1.0000	0.0000	1.0151	9.6042	62465.9594	10.5907
DTNQPKKIQH	1.0000	0.0000	0.9317	8.3777	15219.5091	9.6480
DTNRDIQSAG	1.0000	0.0000	0.9437	8.1472	11672.9317	9.4709
DTNRSISNEN	1.0000	0.0000	0.9346	7.1933	3892.4524	8.7377
DTNTKYEETG	1.0000	0.0000	0.9169	8.1273	11407.7329	9.4555
DTNVPVLEGI	1.0000	0.0000	0.9217	8.3579	14877.1598	9.6328
DTPGHPTYIR	1.0000	0.0000	0.9234	9.1184	35706.5893	10.2173
DTPKPSNASN	1.0000	0.0000	0.9291	7.2428	4120.7137	8.7757
DTPYELAPHR	1.0000	0.0000	0.9353	8.8801	27141.0759	10.0342
DTQGESPWAS	1.0000	0.0000	1.0503	8.7481	23313.0240	9.9327
DTQKTIKRAD	1.0000	0.0000	0.8910	8.2140	12605.5932	9.5222
DTQRHLRPVQ	1.0000	0.0000	0.9286	9.0237	32019.2568	10.1445
DTQSHSMHIF	1.0000	0.0000	1.0790	9.0349	32434.8694	10.1531
DTQSTPEADQ	1.0000	0.0000	0.9201	8.0653	10622.3765	9.4079
DTQTCDCTDT	1.0000	0.0000	1.0186	9.4495	52275.4458	10.4718
DTQYTSLDRA	1.0000	0.0000	0.9519	8.2339	12897.3593	9.5375
DTRIYSKSED	1.0000	0.0000	0.9685	7.9325	9115.9978	9.3058
DTRPDGNDLT	1.0000	0.0000	0.9076	8.1003	11059.2393	9.4348
DTSLTHGPTI	1.0000	0.0000	0.9561	8.1848	12189.1937	9.4998
DTSPALLFAD	1.0000	0.0000	0.9321	7.9084	8866.8453	9.2873
DTSQQSYTPA	1.0000	0.0000	0.9741	8.0769	10764.5506	9.4168
DTSRRFAIKG	1.0000	0.0000	0.9513	8.4485	16511.9972	9.7024
DTSSCSNKSI	1.0000	0.0000	1.0098	7.4638	5314.3414	8.9455
DTSTEYSYSV	1.0000	0.0000	1.0143	7.9580	9388.2035	9.3254
DTSTIADTSL	1.0000	0.0000	0.9264	7.4291	5106.2016	8.9189
DTSVNAAMIN	1.0000	0.0000	0.9851	8.2296	12834.1520	9.5342
DTSYLTRSTS	1.0000	0.0000	0.9708	7.4696	5349.8837	8.9500
DTTGIKSKLV	1.0000	0.0000	0.9309	7.8169	7980.2192	9.2170
DTTLNQFSSA	1.0000	0.0000	0.9497	7.5253	5704.1829	8.9928
DTTSKWDLIA	1.0000	0.0000	1.0063	8.5334	18208.2952	9.7677
DTVIKLHTVF	1.0000	0.0000	0.9431	8.7636	23733.5706	9.9446
DTYKTAGCSQ	1.0000	0.0000	1.0250	8.9476	29331.6005	10.0860
DTYRTDRLHD	1.0000	0.0000	0.9415	8.8776	27060.8156	10.0322
DTYSPVLLQL	1.0000	0.0000	0.9592	8.0234	10121.4375	9.3757
DVAAMVPQNW	1.0000	0.0000	1.0306	9.8753	85355.4166	10.7991
DVAASEDDTN	1.0000	0.0000	0.9313	7.9435	9232.7421	9.3143
DVAELGEFHA	1.0000	0.0000	0.9292	8.9578	29681.2231	10.0939
DVAMFQWPLA	1.0000	0.0000	1.0181	9.9310	91004.1517	10.8419
DVAQLRGQQN	1.0000	0.0000	0.9260	8.6441	20682.2965	9.8527
DVDENSATSN	1.0000	0.0000	0.9442	7.4239	5075.9362	8.9149
DVESDSAPGL	1.0000	0.0000	0.9615	7.8838	8619.4323	9.2684
DVHLFNKPNH	1.0000	0.0000	0.9952	8.6936	21894.7148	9.8908
DVIGRFRKVT	1.0000	0.0000	0.9088	9.0201	31886.8188	10.1418
DVINQSTLLP	1.0000	0.0000	0.9368	7.7410	7312.2051	9.1586
DVKDKTFVQE	1.0000	0.0000	0.9096	8.5453	18458.7588	9.7768
DVKFGDVAAS	1.0000	0.0000	0.9571	8.5844	19307.9721	9.8068
DVKSMSGKQK	1.0000	0.0000	1.0058	8.1674	11946.4831	9.4863
DVKTILDLLS	1.0000	0.0000	0.9220	7.5633	5959.5953	9.0220
DVLHIHRSLF	1.0000	0.0000	1.0222	8.8787	27096.3993	10.0331
DVLILVKIKH	1.0000	0.0000	0.9447	8.4943	17407.0016	9.7376
DVLLVWQSHV	1.0000	0.0000	1.0915	9.4616	53008.7552	10.4811
DVMGNTNKFE	1.0000	0.0000	0.9719	8.5759	19121.1491	9.8003
DVMLHLLNAT	1.0000	0.0000	0.9887	8.5382	18307.8434	9.7713
DVMSSPTLII	1.0000	0.0000	0.9985	8.1611	11860.5823	9.4815
DVNEARSQKE	1.0000	0.0000	0.9440	8.0409	10327.2996	9.3891
DVNPGHASRI	1.0000	0.0000	0.9868	8.6647	21180.1759	9.8686
DVNRKNQPNK	1.0000	0.0000	0.9301	7.8884	8664.5879	9.2719
DVPPRIPKLQ	1.0000	0.0000	0.9026	8.5153	17831.4417	9.7537
DVPQAEVLHS	1.0000	0.0000	0.9776	8.6293	20333.2851	9.8414
DVPYSYSTGN	1.0000	0.0000	1.0190	8.3104	14085.2628	9.5963
DVQSQKFSLD	1.0000	0.0000	0.9734	7.9443	9240.6026	9.3149
DVRAPPEHVD	1.0000	0.0000	0.9059	9.1445	36796.4183	10.2374
DVSDCFPLNH	1.0000	0.0000	1.0625	9.0337	32389.1681	10.1522
DVSGSLASFW	1.0000	0.0000	1.0937	8.6264	20266.3294	9.8392
DVSHNTQKLN	1.0000	0.0000	0.9702	7.8730	8512.5245	9.2601
DVSRENGLNF	1.0000	0.0000	0.9692	8.0223	10108.7185	9.3748
DVTTADEAFD	1.0000	0.0000	0.8907	8.5324	18186.9563	9.7669
DVTYQKNTYK	1.0000	0.0000	0.9503	8.5268	18069.2763	9.7626
DVVGYNRNEK	1.0000	0.0000	0.9591	8.6100	19887.2915	9.8266
DVVLDKRDEK	1.0000	0.0000	0.9112	8.3351	14490.9250	9.6152
DWGYKSCCAQ	1.0000	0.0000	1.2055	10.6099	198841.7409	11.3637
DWKSHRHVST	1.0000	0.0000	1.1346	9.3678	47586.2921	10.4090
DWNVFDATPK	1.0000	0.0000	1.0036	9.1766	38183.4850	10.2621
DWPFGNNRNI	1.0000	0.0000	1.0342	9.0591	33350.5423	10.1717
DWSAQIKLPT	1.0000	0.0000	1.0161	8.7098	22307.7913	9.9033
DWSDGEGHIQ	1.0000	0.0000	1.0575	9.5435	58250.3624	10.5440
DWTPPPCIDA	1.0000	0.0000	1.0270	9.9080	88624.5054	10.8242
DYANSKTKPL	1.0000	0.0000	0.9399	7.7072	7032.9180	9.1326
DYGYGLNSYY	1.0000	0.0000	1.0421	8.9993	31131.7109	10.1258
DYIIDVSDCF	1.0000	0.0000	1.0308	9.3362	45885.4947	10.3848
DYKAELKEPN	1.0000	0.0000	0.9175	8.0020	9874.9800	9.3592
DYKRVLVPMV	1.0000	0.0000	0.9644	9.3520	46727.3913	10.3969
DYNPALNIKV	1.0000	0.0000	0.9411	8.1709	11994.9945	9.4890
DYNPRKSSWI	1.0000	0.0000	1.0763	8.7237	22667.7719	9.9139
DYNVTYGEED	1.0000	0.0000	0.9435	8.8001	24750.7764	9.9726
DYNYVKLTAR	1.0000	0.0000	0.9589	8.6359	20488.5641	9.8465
DYQLSKDADR	1.0000	0.0000	0.9543	8.2564	13235.4395	9.5547
DYSDTPYELA	1.0000	0.0000	0.9647	8.3603	14918.2302	9.6346
DYSTSNEDGN	1.0000	0.0000	0.9680	7.6280	6420.5260	9.0718
DYTSSSTRSL	1.0000	0.0000	0.9763	7.2459	4135.4715	8.7781
DYVFSNDTCQ	1.0000	0.0000	1.0506	9.0965	34818.8372	10.2005
DYVSIFSDAY	1.0000	0.0000	1.0227	8.6515	20859.0438	9.8584
DYVTEEKFNL	1.0000	0.0000	0.9381	8.3118	14107.6113	9.5973
EAAKFVKILS	1.0000	0.0000	0.9428	8.0354	10262.8312	9.3849
EAASSVLTKT	1.0000	0.0000	0.9396	7.5197	5667.7023	8.9885
EADPIYIPAI	1.0000	0.0000	0.8870	8.7545	23486.1135	9.9376
EADQKNGRQK	1.0000	0.0000	0.9138	8.3028	13963.0725	9.5905
EADSWLSLKV	1.0000	0.0000	1.0378	8.3234	14297.4238	9.6063
EADTSPALLF	1.0000	0.0000	0.9308	7.8777	8558.6735	9.2637
EAENTIRNNR	1.0000	0.0000	0.9218	7.9068	8849.9851	9.2860
EAEPIKLERR	1.0000	0.0000	0.8977	8.2892	13745.9747	9.5800
EAFDQSRRAE	1.0000	0.0000	0.9438	8.5212	17954.4895	9.7583
EAFDYNYVKL	1.0000	0.0000	0.9621	8.7164	22478.8271	9.9084
EAGIFTQGLE	1.0000	0.0000	0.9056	8.5927	19493.4989	9.8132
EAGLYSINLK	1.0000	0.0000	0.9540	7.8341	8140.1104	9.2302
EAHTYYMNTG	1.0000	0.0000	1.0025	9.4037	49594.2254	10.4366
EAIRLRIQSQ	1.0000	0.0000	0.9438	8.3356	14499.0252	9.6156
EAITTYGNEG	1.0000	0.0000	0.9238	8.5009	17539.7438	9.7427
EAIYDNQEQN	1.0000	0.0000	0.9302	8.3444	14646.8574	9.6224
EAKINISSIR	1.0000	0.0000	0.9497	7.6339	6463.9064	9.0763
EAKKGLKPFT	1.0000	0.0000	0.9068	8.0801	10804.9270	9.4193
EAKQLKSQNS	1.0000	0.0000	0.9344	7.3158	4481.7637	8.8318
EALPQRQKCD	1.0000	0.0000	0.9658	9.0264	32118.0182	10.1466
EALQSGLSPS	1.0000	0.0000	0.9582	7.3656	4746.3956	8.8701
EALRNGKQEN	1.0000	0.0000	0.9220	7.9578	9385.9280	9.3253
EALVLTLSQG	1.0000	0.0000	0.9416	7.8594	8379.8991	9.2496
EANFGPTVGK	1.0000	0.0000	0.9251	8.5466	18485.7762	9.7778
EANFIEDTSY	1.0000	0.0000	0.9574	8.1908	12273.0577	9.5043
EANIHNKSLQ	1.0000	0.0000	0.9613	7.8171	7981.8104	9.2171
EANMNHSYSK	1.0000	0.0000	1.0489	8.2533	13188.5671	9.5524
EAPIMIEVGN	1.0000	0.0000	0.9411	8.8696	26813.1235	10.0261
EAPKFQVIDP	1.0000	0.0000	0.8934	8.6878	21750.5143	9.8864
EAPLAAGQSI	1.0000	0.0000	0.9344	8.2004	12409.7047	9.5117
EARFVSTKYE	1.0000	0.0000	0.9680	8.5293	18121.3185	9.7645
EARLKDSNDK	1.0000	0.0000	0.9221	7.5706	6009.8353	9.0277
EARSQKEIVE	1.0000	0.0000	0.9366	8.2339	12897.5700	9.5375
EASFSNYDSL	1.0000	0.0000	0.9853	7.5267	5713.6177	8.9939
EASISPLIAY	1.0000	0.0000	0.9707	7.9646	9459.2660	9.3305
EASNQIRDMQ	1.0000	0.0000	0.9836	8.5519	18600.4193	9.7819
EASSKNAADL	1.0000	0.0000	0.9313	7.3370	4592.8503	8.8481
EATKYEETGA	1.0000	0.0000	0.9050	8.4294	16152.9498	9.6877
EAVEQEISPF	1.0000	0.0000	0.9400	8.4178	15938.3945	9.6788
EAVLVIDEEK	1.0000	0.0000	0.9025	8.3241	14308.8609	9.6068
ECANVINLIK	1.0000	0.0000	0.9902	8.5430	18410.6699	9.7751
ECFVDSHENA	1.0000	0.0000	1.0567	9.1306	36211.6862	10.2267
ECKNKDATSD	1.0000	0.0000	0.9876	8.1987	12384.9343	9.5104
ECLCEEHSDS	1.0000	0.0000	1.1305	9.1555	37264.7410	10.2458
ECMDDFDQQV	1.0000	0.0000	0.9756	9.8427	82202.8875	10.7740
ECNKRKRQGM	1.0000	0.0000	1.0283	9.4009	49433.8440	10.4345
ECPRKACNSK	1.0000	0.0000	1.0847	9.0927	34666.5349	10.1976
ECSLPPFYMY	1.0000	0.0000	1.0975	9.6797	68142.7137	10.6488
ECSLTQSYYR	1.0000	0.0000	1.0850	8.8849	27291.8976	10.0379
ECTHPLISNA	1.0000	0.0000	1.0344	8.6728	21377.0634	9.8748
ECWKTTILLY	1.0000	0.0000	1.0816	9.5478	58538.7868	10.5473
EDANLSLTAK	1.0000	0.0000	0.9107	7.3735	4789.9524	8.8762
EDATIPNNFK	1.0000	0.0000	0.9125	7.9665	9480.0128	9.3319
EDDDPGGKSQ	1.0000	0.0000	0.9335	8.2286	12818.6038	9.5334
EDDDRSDMTN	1.0000	0.0000	0.9689	8.2553	13219.4052	9.5539
EDDEADTSPA	1.0000	0.0000	0.9124	7.9752	9575.3935	9.3386
EDDKNKLAPR	1.0000	0.0000	0.9026	7.8893	8674.2379	9.2726
EDDPKCASEV	1.0000	0.0000	0.9990	8.7253	22709.1562	9.9152
EDDPLFCDYN	1.0000	0.0000	0.9990	9.0600	33385.3522	10.1724
EDDTNLGEMN	1.0000	0.0000	0.9487	8.1734	12029.6361	9.4910
EDDTNTKYEE	1.0000	0.0000	0.9082	8.0334	10239.3033	9.3834
EDEEASSKNA	1.0000	0.0000	0.9292	7.3891	4876.2669	8.8881
EDEPDGCRVN	1.0000	0.0000	0.9773	9.1526	37139.5948	10.2436
EDERDPMARL	1.0000	0.0000	0.9288	8.8164	25221.9926	9.9852
EDFLDRSSRN	1.0000	0.0000	0.9695	7.7639	7507.8046	9.1762
EDGNMQPNFA	1.0000	0.0000	0.9638	8.7400	23097.2842	9.9265
EDIAQIYYKS	1.0000	0.0000	0.9671	8.5811	19236.1175	9.8044
EDIEMPESMD	1.0000	0.0000	0.9965	8.8026	24822.0169	9.9746
EDINPFSGMG	1.0000	0.0000	0.9961	8.6851	21683.7252	9.8843
EDIWFTNKGI	1.0000	0.0000	1.0007	9.1123	35457.7147	10.2126
EDKAMDLGDN	1.0000	0.0000	0.9436	8.3900	15436.2306	9.6574
EDKILNRDTG	1.0000	0.0000	0.9087	8.0279	10174.4877	9.3791
EDKIVDLMHK	1.0000	0.0000	0.9660	8.8410	25945.0409	10.0041
EDKKPFSRKS	1.0000	0.0000	0.9518	7.6780	6800.7593	9.1102
EDKSSRKASA	1.0000	0.0000	0.9517	7.3707	4774.2987	8.8740
EDMMKDSISR	1.0000	0.0000	1.0392	8.5626	18829.6025	9.7901
EDNDAVITGE	1.0000	0.0000	0.9044	8.3263	14345.0551	9.6085
EDNISSIASG	1.0000	0.0000	0.9611	7.4251	5083.1471	8.9158
EDNLLSSSIE	1.0000	0.0000	0.9229	6.8966	2766.0985	8.5096
EDNTSVRYGV	1.0000	0.0000	0.9842	8.5568	18704.2677	9.7856
EDPIVPSNPY	1.0000	0.0000	0.9604	8.3242	14311.2811	9.6069
EDQKIVVSSS	1.0000	0.0000	0.9819	7.7104	7059.6113	9.1351
EDRNSKDSNT	1.0000	0.0000	0.9314	7.2451	4131.5619	8.7775
EDSITTYCET	1.0000	0.0000	1.0075	8.7133	22398.0728	9.9060
EDSLKNLPNN	1.0000	0.0000	0.9028	7.0093	3149.1755	8.5962
EDSMSKSSNI	1.0000	0.0000	0.9839	7.2451	4131.6484	8.7775
EDSNFKTIDI	1.0000	0.0000	0.9303	7.8347	8145.2426	9.2306
EDSPIYQVIN	1.0000	0.0000	0.9640	8.3789	15240.0367	9.6489
EDSQQSNIPV	1.0000	0.0000	0.9657	7.8685	8468.4738	9.2566
EDTGNWEKEP	1.0000	0.0000	0.9870	8.8454	26077.7260	10.0075
EDTNGYAHPR	1.0000	0.0000	0.9495	8.9382	29018.7769	10.0788
EDTNRDIQSA	1.0000	0.0000	0.9330	7.9871	9707.2821	9.3478
EDTSYLTRST	1.0000	0.0000	0.9606	7.7288	7210.3166	9.1492
EDTTSKWDLI	1.0000	0.0000	1.0023	8.4659	16845.6073	9.7158
EDWSDGEGHI	1.0000	0.0000	1.0546	9.4315	51203.3198	10.4580
EDYGYGLNSY	1.0000	0.0000	1.0162	8.6978	22001.6940	9.8940
EEALVLTLSQ	1.0000	0.0000	0.9289	7.6992	6968.7758	9.1265
EEASSKNAAD	1.0000	0.0000	0.9343	7.4566	5270.7217	8.9400
EECLCEEHSD	1.0000	0.0000	1.1012	9.4147	50223.6290	10.4451
EECTHPLISN	1.0000	0.0000	1.0305	8.6052	19777.2286	9.8229
EEDKSSRKAS	1.0000	0.0000	0.9460	7.3031	4416.9957	8.8221
EEDTGNWEKE	1.0000	0.0000	0.9853	8.7859	24350.6720	9.9618
EEEIEIPVET	1.0000	0.0000	0.8819	8.3204	14248.0204	9.6040
EEELNKMKLV	1.0000	0.0000	0.9459	8.0611	10570.2726	9.4046
EEESDQNANA	1.0000	0.0000	0.9262	7.6776	6797.4367	9.1099
EEFKEALQSG	1.0000	0.0000	0.9399	8.0678	10652.6391	9.4098
EEFKTSNNTD	1.0000	0.0000	0.9224	7.4830	5433.0331	8.9603
EEFPLEESYL	1.0000	0.0000	0.9513	8.0489	10423.5611	9.3953
EEGDSSKYNF	1.0000	0.0000	0.9849	7.9187	8972.2665	9.2952
EEIEIPVETS	1.0000	0.0000	0.9220	8.0612	10571.6930	9.4047
EEILRESLKR	1.0000	0.0000	0.9293	7.7834	7677.7928	9.1912
EEIVSRSSNQ	1.0000	0.0000	0.9773	7.5652	5972.4498	9.0235
EEKFNLNTKT	1.0000	0.0000	0.9017	7.5125	5620.7647	8.9830
EEKQCIKKVT	1.0000	0.0000	0.9662	8.7752	24052.8020	9.9535
EEKYLNPNCK	1.0000	0.0000	0.9975	8.4438	16422.7165	9.6988
EEKYQVRMNI	1.0000	0.0000	0.9680	9.0129	31624.1915	10.1362
EEKYTAEQEK	1.0000	0.0000	0.9036	8.2698	13442.2407	9.5651
EELAQKGLDW	1.0000	0.0000	0.9917	8.9240	28547.5245	10.0679
EELLKNMPGL	1.0000	0.0000	0.9477	8.0506	10443.6864	9.3966
EELNKMKLVK	1.0000	0.0000	0.9454	7.9816	9646.7211	9.3436
EELQDMLDLL	1.0000	0.0000	0.9382	8.1263	11395.0588	9.4548
EELRNVHTNR	1.0000	0.0000	0.9606	8.3852	15352.1868	9.6538
EELTRSLIIP	1.0000	0.0000	0.9238	7.7902	7738.4889	9.1964
EEMITFIPSN	1.0000	0.0000	0.9775	8.3602	14915.5913	9.6345
EEMLPVSSLK	1.0000	0.0000	0.9861	7.8437	8229.8273	9.2375
EENIDNNHNE	1.0000	0.0000	0.9393	7.8022	7846.3316	9.2057
EENKKISKNS	1.0000	0.0000	0.9104	6.9639	2988.9033	8.5613
EENMSMRAFH	1.0000	0.0000	1.0648	9.2618	42116.5772	10.3275
EENNFLLCAK	1.0000	0.0000	0.9876	8.3133	14131.6020	9.5985
EENNLNIPAA	1.0000	0.0000	0.9076	7.6335	6461.4235	9.0760
EENSWFHSVE	1.0000	0.0000	1.1023	8.9598	29747.9654	10.0954
EEPNVCFNNS	1.0000	0.0000	1.0294	8.3924	15480.0531	9.6593
EEQELKQEIT	1.0000	0.0000	0.8888	8.0343	10249.1040	9.3840
EEQGSELDLT	1.0000	0.0000	0.9229	7.7521	7406.5256	9.1672
EEQSAMIAEE	1.0000	0.0000	0.9591	8.4807	17136.5000	9.7272
EERKTVAEAL	1.0000	0.0000	0.9006	8.2319	12867.5833	9.5359
EESAKIEILE	1.0000	0.0000	0.9118	7.7158	7103.5052	9.1393
EESDQNANAI	1.0000	0.0000	0.9298	7.7392	7297.4259	9.1573
EESKEHLERL	1.0000	0.0000	0.9521	7.9387	9181.2923	9.3106
EESKQLPPGQ	1.0000	0.0000	0.9331	8.0282	10177.5186	9.3793
EESLLINWKT	1.0000	0.0000	1.0010	8.1583	11822.3811	9.4794
EESPQADFGY	1.0000	0.0000	0.9587	8.6585	21029.0560	9.8638
EESSKIRKGQ	1.0000	0.0000	0.9559	7.7979	7807.2667	9.2023
EESVDNASNA	1.0000	0.0000	0.9493	7.4963	5517.3023	8.9706
EESWNESHLE	1.0000	0.0000	1.0603	8.4471	16486.4302	9.7014
EESYLSHQYV	1.0000	0.0000	1.0465	8.6253	20239.2840	9.8383
EETGAFKALD	1.0000	0.0000	0.9022	8.2777	13565.0466	9.5712
EETGAFKANS	1.0000	0.0000	0.9403	7.9452	9250.7543	9.3156
EETGAFKARL	1.0000	0.0000	0.9087	8.4052	15708.6158	9.6691
EETGAFKATH	1.0000	0.0000	0.9225	8.7061	22214.0103	9.9004
EETGAFKAVF	1.0000	0.0000	0.9075	8.7597	23625.9486	9.9416
EETGAFKCSS	1.0000	0.0000	1.0349	8.4828	17177.3889	9.7288
EETGAFKDFR	1.0000	0.0000	0.9053	8.6910	21830.1394	9.8888
EETGAFKDKR	1.0000	0.0000	0.9029	8.4085	15768.8237	9.6717
EETGAFKDME	1.0000	0.0000	0.9295	8.7777	24122.5395	9.9555
EETGAFKDNI	1.0000	0.0000	0.9088	8.2293	12828.9679	9.5339
EETGAFKDNT	1.0000	0.0000	0.9077	8.1320	11470.3459	9.4592
EETGAFKECA	1.0000	0.0000	0.9615	9.0688	33725.6032	10.1792
EETGAFKEER	1.0000	0.0000	0.8984	8.4572	16677.9663	9.7091
EETGAFKEES	1.0000	0.0000	0.9301	8.0398	10314.6336	9.3883
EETGAFKGST	1.0000	0.0000	0.9402	8.1644	11905.4391	9.4840
EETGAFKGVL	1.0000	0.0000	0.9167	8.5296	18128.0214	9.7647
EETGAFKHDQ	1.0000	0.0000	0.9212	8.8169	25234.7045	9.9856
EETGAFKHVI	1.0000	0.0000	0.9257	8.9258	28605.6400	10.0693
EETGAFKIAI	1.0000	0.0000	0.8935	8.4899	17317.9087	9.7342
EETGAFKIDK	1.0000	0.0000	0.8975	8.3120	14110.5688	9.5975
EETGAFKIKK	1.0000	0.0000	0.9008	8.2018	12430.1217	9.5128
EETGAFKKEL	1.0000	0.0000	0.9031	8.1000	11055.2747	9.4346
EETGAFKKEN	1.0000	0.0000	0.9088	8.0575	10526.8408	9.4019
EETGAFKKNR	1.0000	0.0000	0.9176	8.2156	12629.2441	9.5234
EETGAFKKQR	1.0000	0.0000	0.9055	8.4898	17315.5838	9.7341
EETGAFKLGS	1.0000	0.0000	0.9439	8.0804	10808.0741	9.4195
EETGAFKLQG	1.0000	0.0000	0.9109	8.4516	16571.3851	9.7048
EETGAFKLSY	1.0000	0.0000	0.9602	8.2217	12717.8263	9.5281
EETGAFKLVT	1.0000	0.0000	0.9115	8.3338	14470.2966	9.6143
EETGAFKMQY	1.0000	0.0000	0.9462	9.1605	37480.7035	10.2497
EETGAFKNCA	1.0000	0.0000	0.9811	8.9067	27983.3986	10.0546
EETGAFKNRL	1.0000	0.0000	0.9211	8.1755	12058.5764	9.4926
EETGAFKNSN	1.0000	0.0000	0.9402	7.7156	7101.2576	9.1391
EETGAFKNVV	1.0000	0.0000	0.9273	8.5169	17864.4125	9.7550
EETGAFKPDI	1.0000	0.0000	0.8930	8.4509	16558.0715	9.7043
EETGAFKPEI	1.0000	0.0000	0.8934	8.4202	15982.5871	9.6806
EETGAFKPYI	1.0000	0.0000	0.9111	8.7217	22614.8624	9.9124
EETGAFKQGF	1.0000	0.0000	0.9065	8.7743	24026.8778	9.9528
EETGAFKQSL	1.0000	0.0000	0.9395	8.0322	10225.0757	9.3825
EETGAFKRES	1.0000	0.0000	0.9401	8.1979	12374.6552	9.5098
EETGAFKRLI	1.0000	0.0000	0.9085	8.3992	15601.9840	9.6646
EETGAFKSCR	1.0000	0.0000	1.0163	8.9002	27774.5117	10.0496
EETGAFKSKA	1.0000	0.0000	0.9337	8.0279	10174.8953	9.3792
EETGAFKSKI	1.0000	0.0000	0.9333	8.0220	10105.8270	9.3746
EETGAFKSSS	1.0000	0.0000	0.9664	7.5213	5678.5026	8.9898
EETGAFKSYY	1.0000	0.0000	0.9809	8.6428	20651.3071	9.8517
EETGAFKTMY	1.0000	0.0000	0.9495	9.0129	31623.9810	10.1362
EETGAFKTNK	1.0000	0.0000	0.9088	8.0219	10104.3265	9.3745
EETGAFKVNP	1.0000	0.0000	0.9187	8.3864	15372.8857	9.6547
[truncated: 12,777 more rows]
