# Supplementary material for: Evaluating deterministic motif significance measures in protein databases
Source: Algorithms Mol Biol. 2007 Dec 24;2:16. doi: 10.1186/1748-7188-2-16 (PMC2254621; doi:10.1186/1748-7188-2-16)
Supplement: Additional File 2 — Scripts and Datasets. This file contains the sequence datasets (synthetic and real) and the evaluated motifs. This data is separated according to the tables where it is presented and discussed. It also contains script programs (in perl language) developed for this work. [file 1748-7188-2-16-S2.zip › Scripts_and_Datasets/datasets/Table 4/20%/Datasets/MRKMVTAG_s20_mlen_8_planted_syn_len300_num50.txt]

>randomseq1
MEGHQRFTLMGDRHQFIRQHHTRLALPDLVQKGPLFLNSDHKQRKNKENNDGPADQISTF
QLFWENAFEMSNKSIQSPSHIRMILTLKEAIVKSLVPWSNENFLSQVAETTAKHNPKPSP
GESSKFRLLNKINTVVVKPSTRLHPLLESHAALSSFDKKSPMLHVNTSFSTLHREVHFPQ
RVDFSFSANNNSLLEESRTSFIRNGLRLNYAQTTPFNCFGKQPNETNNPKKFNFIDPPCQ
WLKIKQKSSTLQGKKWNKKLSSSLNNVMLQENGRTQFMNSECEAGSGNNISIDRNQSRAK
LNRVFS
>randomseq2
MILMGDANNPFLQVIKSSQALTELIRSRSAKGSQTVSPAAHSKPTWPIKGSKPASAIFYL
QESWFWECEMHISNAPHNSIDRNLLESAKAHWTWGKEAVTDTKSKLPPNTTWPVIRNNIP
PHYLKDRFNKDKYDMGVSNRPGGGGEFPSQKETLNSELAPDDINLSKSHNETTYRLAIPN
NFNNSTLFRTIIGDLAILFATKTDTRVNSETSISQCTNEIRSKGISKPETGSEQLPCRTE
LIAKGSNITKKRIKKITDTEILSIIVTDNISEQSLMKAFVNLLTVPNDISRIALQALDLE
APNSPD
>randomseq3
MQGNLTQNTGSEDAPTKPNNIENQNSTFISNPENAWRGNDRIKTTPKVEAPSEASSQLLS
QNKALFDMSPEQPAEPGISNPNHMISAKANLTPKNTDQASCQVRKPSNSEQKWPNPELLL
QTPLPFIAKQKAYSGSLNEGSDQELTQPNQHERQTSLTLALTEAQYTNKLFCSSTMDIFN
SAGDEYTISRMEGHFKVPPLLFTNGLMPMERMSEGYANSNSKQRHDYVSSPERRPNEFKL
VKNKGYEAQNQSYESIRQIHNYSNIDKSISSEKFLEGNWYVANANDENSPRSFNVLGQDE
SALRQI
>randomseq4
MYPNPPVDQDALSVCNLGKNYLPEFNSSFIANFLVNVNASPITKFDHLAAPYSGWGNLDE
QSSSKRPKYTVEKNNSLSRQKKKLIMISREDFEDVPSELSASEIHRMGNGELIKTAVEFK
LCDGQAILVLSISTTKSHQDHLTIQQSEESNDNEQTEDNLLEDDQNLPGYGLTVSVKSSG
DLSRDAIESVEQNDSAKEHPDKTKPNQQPGCSSGPNGEADNLPSQDSEEQFLLPASNFSL
HTPDAQSLRPNRQSPVSNFHNECQNVRSNHKMKRARSMISPLIFVLEPETELSATNHERQ
MIVSLK
>randomseq5
MESSGNLIHQIDDDNYTSDYTRSSILHICSKKAYPSSDDREHKSRDESAENALKTINKNI
LMPSDQSINLVDKFTTKSLTASDIVGKTDPTSDITTYVTAYDPKSRKVLVKRTRQLEPRN
ILSNCKHFNIEFSDKNGDISRTILKEEGSISAEDSNNEKLGMTIAANETNDQVLAVSFER
YQVSITDATSFTIEIAPYKQSNTTCAQDGDKKQNPIDHTPRTASPDKKSNTINIYGFLSK
GEIRIKVNLMLERPQYCPLEPLLIVGRSADYNGLPQDLDGNLSFAKKTYRRRRKENPPNL
VWNNSE
>randomseq6
MTCAIENCSAYSMSGPSRIQSDSLSDPFNKMFELRGTPPLGLHNKFPDCTGNGSMKNSSQ
IDRGPAEKNACRTMKDELRSLNRLLSLAFKSSTPYAYNSTQGGAREKRVVANIGPEGSQS
NCKLGQTFPFVYMTPGGQSSLMDSDNGTGIAKNEVRYKYHFAAILITHLVIAGPHTKTKH
RNYPGLGSKNSKDKGPPSQQMFQVFSTSTGNRSVNAHRIGSENQMDAKTERIDFKVKPTT
SVEYNYSRSVLKVYNGEWLHNNQPNEPIVPQTDSGTPKVIANNTTDYFTNIDGSQLPTND
SLTKPD
>randomseq7
MGDSASKPKVKTEKKNKILSTVSSLNNSSIPNINRTKPMMLSVDILQYEPKSCLKSRSNV
DTFNNLYAIKKTQIRDLVRAFTTSNSGAWNQDVNSRKEALRKNIDQSRVSLLLRHKSNAD
FKRTIRNSTKLKLHKTLRFSTYTENLQGDLSSCLNEKENSHEDSRSSFKVPYQRQISELS
IHKKDNAIQNVIGKQNTTEGHLDSTLERNLSLNESNMCCWYSADKLAPSRNHFYLNLNTL
QQYNEETKKEPMICTLDQVQHMKEFYQSNQFTVRMGSQTHNNRFYNCFNRILQNPYTNSR
QSSAYI
>randomseq8
MPKFNEPPKHQQMIPAAKPPVLTLSLNSEGAPSRDIGIANNSGASKDSADTHKLLVTQRT
VVEKKHSYDFPNMKTSLTVKVSGFILQGSPLNKNHYNDERSLYFRDSNNFGVMYGELTFQ
VGEPCEAHSQGFVISKFGINIQLLKLAYLNKINLNIRSNTPTRVIKFNNDNDNSKVGDSI
LGVITDDQYVACQTISKSNGGKTGNWERSLTKDNIPSNGPSSVVNDWLSNDESTDLAFYA
NTSAIVMLIKNKRIRSSGRSRNSTPSSSFILACLFLKNGVEGYRLFKASKSMSIDDTPSV
MCTDPD
>randomseq9
MNDLTGDKLAIAMSVQQNTDGLSAKSVSGNNLQPPGKNRAAEVPIERSTDELLKTSPLEA
QLDNFSQERTDTPNLNDNVALGNDLGQTSFKYNSCREWSTAVDSYTNNFECVTSGEDNKS
VKLHTSNLKLTMSNQQNVLLDQNIVNSSTKFNENTPLFKKFTNLQPLHYPDTFNVVPQRD
HLVIEPTPDQQIIIVDVCDGEAEDSSAQKSFNSNNKIENIRTVIVVKIFLVLPSAEKMSP
KEFITKKHKSPNHKSLARPPANGDNTVNIQQYDDNLELSNRWSPPLICSRLITRRGMSTN
AGIEQN
>randomseq10
MKGISEGDLSSNQNKPEGMMKINKPFASLPSSIKRHISHIPQRSLPTLEVLFKTNSSVTI
LEQPGHGQSSSALSNMLALMKPKCHNMQPDDERNVDLPMRAKKANDGNSNLQPEDGTGHD
ILHSYSTRNPFLSTSPLKVYVLVENYFSITCLRQATIAILFADVKTSLLYSPLTLPKINP
SQRQNTYNWPLNNKADHFKNQVYHKHDDKVSQGTNAGVSANDETPSQQHPELTVQNSDLV
LKAQIVKFNSSTSASCKILAVSMGFYMLGEVSIADLDPDGQTKKNPAAKDSLAKVATSDE
FDKRDK
>randomseq11
MWFISIRIHSLHGVSAFHIFGKDYDAVEKVTAQLKRRSTFTNNQQLATIGSHRKLNTATD
ALAGLKRNTYKNPMATPSGLWISDEYNLTGSESYLKSFQASMSKSCYKSIHPSSSQQYKN
HFKDSCTSTVQAIAPNPSTHGSNKKIFNTSQCGQRGCAMTRSKSQWVIGQKDMVEMEPST
SSTVSQTKLYHGGHPGQLLNNSATNKTALTNGTAAIDNFYDSSEFDHRKNNLPSSLNGFV
RLKRSISHTTDTLGFLMQEATQHLINEISKGHFPSLQDHYDNDSGQYYNFPMNQALHNVH
VLTEDS
>randomseq12
MFMICLRINNINQCSGCNFNAVNTEQEESASPLLIIKYNGSANDMRTERLADTIDCGGNN
DKANSDNCKPHAEPEQRNQWQFTEFSASGDTIAPLIVNKIDDNKLGRKPSFYLLKKQTSA
RRYRVHHPSNSKTFLKTDTQNAQNEESSVPFRSDESELVNRGLISMLDLSSQLTQAYPTS
HQFLPHISDEEFPQDVLFDNFTSENESNLSISRDPLRSLTGAQTVLVSIYNSLNCGSNVC
LNESKARSPYKEAKSSIIIEANLIILFHMSELRSSLHTMSTKSIGDGTGSRKLNIQNKSQ
ALERNA
>randomseq13
MDFKCELDNTRVANKIFNHSERENWMSSSNDERLESLMKDGTNSFTNWRNIKSEPNLSIA
KSVGTVEIPRSMKDMDRSGNSTYFNHDLLVNTKFFQNKQSSRIKEITQANSNLSGNTIEL
KNGPLKTQHNKPFLHIEDLKARQYLSIVQSHIVVGNQYQFKLFKLADLTQLYEKAQYVST
ITRPSNTKSKGSMPHQPITRENARISSVALNGRTNQNNPNADSQERDLNKNPNQCSVAQT
PLNTLPLFTEIDDGPSVGKQLRSKSKKQEEHHTRITKIDSQKATFGLQLNFLDIERQNGT
ITSKAH
>randomseq14
MLENTNNEDEFVDNKVTERLSHVDEGPKKIDSYDSLSHIKGEKPWEIQVHHTSCLTTLPV
SRIAAHALWMTSIKQAIEATIKCSTVVPNSLNRYTLFQSIVKAFNLLDEPGPEHYQSKKY
LGSKNDDPHGVIINPDLDNKIKSSTTLLSLNLHGSGNPHTITNFGQQTSINRKYIGGKNP
EYNLTKEEKISRLKDRYQPPTIYSQCEPEILQNSQETNSRKIKLEFNQDQVVNNDYKSCI
SLHLSDSAVRIGRRNNNQLDNPYDIEMFGTTLSYIMHAGIALPFSTYSLSEHRYSKSHLV
GKQSPM
>randomseq15
MQANKTTTRVSTTKAPIGLEGGVSNKEINSYDIKSQNTLPDLDSENNKDVLPFLNHAKKS
KRRKPVEKEQPSMPFQQTMWYDSTLYSKISSDAKVNNLANIAQGDDMSIILTVANNLHYR
KDKFGSSKINKNNKLLQELDSYVNHAFPVFDIDEAVTMGLNILPGNALEAVNKASTILFK
HNASFTDIQTKIKNVRISHSMNINELYNFEAYYSSQFPGTSVHCHSDDTELTRNQWAAKG
RDVSETYKPTGVTNLHVNCADKIKTKELDSIKKTHKVLNTTTQRLRYSSMHSKNGLRTVQ
PTNLLT
>randomseq16
MPDTINDKKFPQNFELAPLPFQRVKEKNQPECNVIVIHEYYLPSKYSPQNIANDFSPIIF
LIGVHFSLYIAHNVPFERSKIENYLRYSNFEHYGKALNLLKLTVLTLHRKNKNVRSDIEP
PQNSGRLVVPDPCFSDLLDHDKSSVFCKVTKSNPTGYKERSIAMDQGDAGQLNPQLDINF
KQNSTEHDTLNSHRIDNTLPSQRPCDWKLAIWENGDLNPLTIGMEEDDSRKDLGTFQICL
MIRDLDQKQPESLVLKKHTNYPMGISSVEQCQNKELTTREYIHMLCDSRTDAFYDNSIQK
KKRASS
>randomseq17
MKLCYERSLDAHSMTIMTFVVSIIKKTKLNLMSVPQNVEPLSTTSSMVTRDKQNTLIKMI
IHNLSNENLILPDKAATLYNISLYLPSNSLLSYKADEGGEWLFPEKTVVNTIATNQYSDT
TEHYQSVMEKDTVQEFNNDKPMSIPKHLCGAVINLTNDDCLLGCDKLIMEIMDETKLQNT
KNSVTKPIDISLAVDEERKCSLSSHKFYLNQPNSKNCSNVAHGNTSKNFKKELIFKVQTR
TAPSLDTMPISKKNNSSLLENQFKETDDARMLSNGGSHSSATSPTRNKYKLRNEVTFAQI
LASVND
>randomseq18
MLLHRLIVPNNGASDRLNKDARGPAEDYRLFTNNDSSRTGKMKKHSICENMPCINHYLAT
SDGPSIQNEDSTPPKMQGNFEKGTVATSEMFVLKQLSFDAMDPMYNLRCYCNRIATTPPL
TLQHQSDTFKIRPLLDQSSDLGQQWHINKTPYLYNTQEQSNMGCPASASLLPDGSSSTNS
ERFLSMVRTEANADTGTSYEDDNFQLKNTKIFIHILNAWPCVISREGNFDNNKDFNDNRP
QQAMESKRIHSKEQGSNMKVLEVTISPPDLATNPLLFTNLIIGIRLRINNNNQAADLLNT
NMLTEC
>randomseq19
MFKLADNSSPPVESVPRSLLLSCLFDSSIKQFDTDSPRREDDIELFARIGVDLAEKSPSK
RANRSTNLDPTSDQDNESSDSLAEVFMTPDWNTSYTERFCNETTNLTDLNPDSIIFSKVL
SRGIDGVHNLLSADANATIIPKLTLCKNEFSKTQNDSDPLPGSRQIRTISMSLNSLTALD
AVPPDFHTLRKRIQEIKNKYNYFTRNPNSRETENQHMRLDTDLPSHALSVKSGMNDSTQE
TSSNDRLFSTLLFSEINSIIHNGFYLLLEESTMGAAFPLEQLKIVETTMFNPETLTSFAI
PNVKVS
>randomseq20
MQNEEVKFRDNDANNMTNKELNVFENERVDVSIKCTDDHIPVIIAEETTLSKWSVDEIHE
RLLLLEKDVFYTQHDVINTSNGTVLCNQVHKVKTSHNSANFPNKASSALQPSQIAGPRAT
TLQSSNLSDEFYNSEIITTDSDPNKHKWADPTYGDIANISCQTLQSKIRCSIDLISKISS
LKDSQMKHEYLISGVSHAVICLMQSFLQTTDRNPHGTMANISHILATNAIYFNLAQPSAI
RVNSNKPSILSDTLPITIMNTLANQETRRTEATAMELLVESNITDERSRKEEATTAFSPF
DHNSDY
>randomseq21
MANEEDIDNQYDLFLVEGSSLPCTGGFASPRDSADFLSLAGKKLSLVSTASTYLATDPFA
KDYSQRLLDSLVSEPRHTTTSTMVGLGISNRQCNQGLGYKYVSIHQTTTNDNSATISSNE
RMNFSEESLHKNSTQKDMQYNSSDLGNKSTPPISNEITLSQFSVNWPGEKDITITTPTPS
NIISSSNTTGNTAIKSQTPRKTIHTKFAKGPNSVEGNNKTIETLNTTQISRINRVLANEF
QLKKSEKFDAGSTSVNKVGVVENDPISMLTDSPNSLNNEQREPLMYTVLNNLSTRSPVDK
SPYCIP
>randomseq22
MFKKKGASHSNRQATQGYKIKVMAEDEQSLSLIYCDRDLSISSNASTEENAFQNHPPSGH
ANISVLEPNFMNVVVLMAQPGLHQKHYVNSHVFEANHHPIGDSSTNSPKAISSVLGENRS
RIDNIQVESYRLEDDRLTVQAVVYFTSQRDIMNKTKMPMYGPDRRSAAADPQSNILPHGK
TINDSFVHRSLSADSTVNSEFSVSAIFPRNIYSGSSRSFSQLMSEPFKLLPMLVTNSSSK
NRDAKEMDDQSPHSIGQDSLMTTNFISTDVDPINSRILRNDNKIGAKSVWSKDKNEFAKS
IKFRKD
>randomseq23
MYTNNHAVSGTLDNKENTSESLKSVTPSTGGERPDSCLISNLFLTMNAVRARLTNRYSSG
DANTNFLSCRMMKSSEAIGRGHNNLEDQNQKKKFHDTYGSKTKEMTDDPPKQESAELFGT
DPLELFGADEKNSDSKMISPQQVVRIQAHHLFILSLRRQLSPLLSPTDLDSEHPGELNKR
KVKVLQSHRSSTLWPACISYQKEEFGNLFDRTHASAESQNRNGDLRSATYVGCSTDIKNK
KHTDFGLANSSKNRSMYDGYRLMSDPAQYSLSDNNFFSENHSYSAEFSDLLPAECCEERQ
SDTPLI
>randomseq24
MNEGNVVSIAALSAVSHRNLHTNHRYEQGLDEDSDSSAAIQVNWLIYVRFSIDPDNTRHL
SSSNKKVQNQYCVPSISKNEYVIWESYATSLQKNLSNPCFIKAMSAGESHQNFQESLNKP
NDIPGTHQIRASSQGSFTQLFLGRNDLNPGHSRKSRINPQISREKTLSSWGFASTDISSP
SRIQGKFPYNNAIVIVVLEVNTGPVNANQHTDNIAAVPTDELTNCAGGVKSILHICELST
VSVTHPPISPRAHAERKTFAKYNRHLKAPAHQKLVFMIKLTGFNQFPSSRNIQRPEIEPR
DKNCSN
>randomseq25
MSIGTNNLKPCNQSKGYSASEEVLLYTVVSQLKKQDEQYLTKNKYAQSPTGGQIKQYRTS
NNDQMGAHLDFLKAMANIRLAYSSKNANAADETKHLSIVSPKDYPNNPDSPIVIPATTIK
LMVDVICTMVQQKTLSPGSEYPGSGLAESGLKIIGNLLLSDDPMTHETNASKITLQVPRF
DPRIQEEDQDDTDESQAVQPLKLSRSYYGNVAMFEEAFIESISKKDNNLNQNYIDQNNMA
LKDILTSFSGQTKIESSLPYKPNRPFKETKNKAVGKTVLTPVCFFNEEQSHSLQRLHETN
SREDGL
>randomseq26
MKMNTRNQLPLADLSLCASRINAPSPSKKKTSCGGTRHVFLANHTDNSSRTPRMTEDRIS
AKDRILSYFGNNNVTIPNVFANRQRNNSFYQPSLYSRATGLDSSTTQKYINEINVDQESF
LLVSETVADQSGSLNRNNKTNNTQHVKAKKYSYPMLLTGIACIPDDSEMKVESIKSSAKR
KPTIEAHSRQKFIAHGVFFNIQIQGATLPCFSLTTFTDDSCALVKLKHFNPKHDGIRQNG
WLYSMSNNRISKSESNLDHDSKNNHYMFDTANSNSYPIDNVHVPMTITFYLKTNRFTAQR
LRHSST
>randomseq27
MPAYTTLLFGRNDGPQISDSSDAHFSMISIRHNTSRRDSGKAATERLWWGESYHFESCYV
VLQSPTEFHRTNDHAKPDYQTDYNGLLGPEMPSTNLGYNVVFPFYKFANIPNMHAQIYTS
PTVRKSANTSGNCSNSNEGARVATKDQAWYPRSFSENVSIKGTESKFSLQKSTFYSLAAT
QFPDREEASTNRRFSEYLHQSDLKNTGETNNTRVDRTALANSDRLTQKKIKQVQQAVLMV
KLKDGIFKHFSGYNGFCPVDKRFDLWVNAEPYNNAWATDREESYVNSVNSLAHILVANPV
RQLAPW
>randomseq28
MKRDDKAQNFEVNPEFNEDDTKCETQASITQPVNNSQSTVPSTIRRNSDELLSHLGDPAF
HSSIKVSRMSPDIKAEGHVPKEQLASMTNLNILFNRQAKATLQRPLQTGASTDGNLQPLN
AVSVQAQINRMQHASFCSSTSQRSQFVLAGNRDHNAQPNDISKQSARGLAGLGEYACQFM
IFGLSKHLTPSQKSRESDLEEKADKNIDMDLNPKAGSTCDTSDDSSVAFKESTYFGHLLR
QNKRAAPIYLRAAKIYWEDLYEDPRRKIPPLKSEIELNVGNGPDNNMMRNTNDARLGGRS
IDITEL
>randomseq29
MWPPYGLITLQGSISTHLVSNINPNITPRIAGKSEKRSAIILLTYNNFYMIQQDSLNKSN
LKILMSLCTDGIKMEDRPNYVYWNHKFTRRLNDDAMSSSVVQEMLILWGMQHKDSCKLTK
KAIMRPDKSTMRSQNMRKDHSNFSLNPASFQTSPLRTPYNIPTKEQEPNAIRGNASHFNM
ASVAITIPPTDFYASSANKSGPNKVRTLDNSNQADFFYHRQVNENFFLDRLSEGLISNKK
FGIKISFHTDHQDNHYQEKKLTHSPAYREDQSSNSNSPETRGLLPSVSHRTKTHQSEVNF
DPATGA
>randomseq30
MPQIPIGKETMIDKCSPVPKGKETNFYCFDSSWKTGYLSIEILDTHVVRVIEFRDQVNTN
TSTAYPTYNVTSKYQNMNSTNLKDSSMDSDLQMYTSNNTQHYEPDKDNPVMEVNNTSGTP
LTNMHFGATIKASHAEIISVNDGTDCHWVADSLGRVETSRFWKFRKQGHKGEAHEMYKHS
QIDISIHQNDGLISFANSLSWRIFSIRDYNPLSLIEAELHSECTTPEKDAECENQGPTIA
EKSSSKVDWRSQIQNPLSTLRPGLNLNFDRCVSLNLRFAGNNVSRKYLVVLNHEHPISIR
KLDSKR
>randomseq31
MDHANATNHDQAIKKKILIGPSMIAIGTKTIRLTSWIAGKKWIKMTSTITANQDLKTGGS
SPMNFAKFEITYFPKGLMNSQKIRNHPQSMLYISEHIDDWLSRYHPTPYLCITLKSGFAD
APLNDQQSVSHNNALRIVKLQNQLNNQMGGTQVENLSKIKEPNFEQIQMKRYEGNYDNDT
DLISTRRLRPVPLDQRIVNNDLKQLKTLRTLNLTSNNSSEQNNSDYQNTLVIDNNSVEKA
NQRVLLHAGPPMPMPSYRLFDQPNEPPQIVHEKNTHLNIYDTAASRGQSKYRLPLGVKAI
LFKPSD
>randomseq32
MSYNTNCAVKSSTAEQKLPGQNRVDQNNASGGDPYVQGSGHWNPQTGCPIQNGHNKKRDT
CLTSGSQNSWVFYFDTGQDNSLGDWEQTRPYLNLFFKTCSMPDMELDRAQKCISQREPSE
NDTESVQFHTGKNIFDQCQSFATNNLGSLLKQNVTTDNSSCNPWNKSDANNQPTKLATSP
IACQDPSPPNVQIKSQRDFSSGTNSSHSPMAARLQHSPNSISMKLIDCSPLIRQKGPKPT
KRLICSLSDPCNEGHNTLLDASHADRMANNDSALTEFQMLNRQISKSSTKRISITFINER
KKDNIP
>randomseq33
MYIRKPKESGFNGTNRTTFLIEQPIREQQNSSAPEHLPSLVVRVLNANHLLNEFKPATMS
KVENDNQKPSVNSPDLWLHDDDINSSNNPRLIPARSAPLTNNVLFVNSTLEYVPAHYHAN
NAHDLCSRLIFNLKPREDRLDINDNEDENESKILSAILSVAPHRIPVYTTMPYVCNPNNP
NTSRSSKTPLRESDIQQTNFQNKKQFKRGAQRACLSRTLAKNQLRRLKSRGPAVDNAQPF
ELQSSVKLLKLLDPVHPDPDFQEDEEPPPMSNKTSKGGLQERKEQSSPPRRDSNTFNIAP
FSPARL
>randomseq34
MTVNHIALYYKILEDDEHSDNQLFTADNDLKRQIEEIYLKNLSNCLQNKFSYKEDNISTA
PTKELASELLLDARNREANPSDKSSLFMHHILTNAPLDAPSNKKIQNAMTMLLTYDNQYN
LSESSALIFFTNQNKKTTINGVSKIEKHQTGNGDAIPQFVASNRSNVRELQERKEKDYCN
NLHYVRSRTKGSKRNGIENASFTEVDNHDMRPLVPEISHPSTMPSHTIVGNYYVSVIMFE
LNESQDSSPKMTNNGCEGNALHTNQDARKGNLPPVNQTADEKGNNASTGPLKAASFTSAF
YATSKQ
>randomseq35
MIFIRSPPMSRSALEITTEQVCFNENEATICQGSESSNNVCQETLTQGMPFYLEALSACA
NDTLNGQLPPEEQVASQEFKNRVETGHSSPVESPKCIAFKAPEESANSHEEDYSKWATRK
PEAASNIDKNKHPPNEFNKLKASSIEKTWKHCESSFHFDVLGSLKVVRISKCPSAFSPSM
GEERICLFQDQNSTNQLKHTGNPPNLSSNGHDVHKIKFHDTSNPMNSAQGPNNPTKLEES
ATVMTKDRYPFKPRGYKHLAVNFNTDIEKDYKTTLVSSMRAAQDKPGISIDNREEQKCNA
DYLQAM
>randomseq36
MAVRRAQEPLGDECLCPTHGQNGTSNIGPQSHPSPRAHKSPHIKNREENSRTYRDEVPKT
NIPSFPRDPTSFQQKHAQDKVLTRKPSLGRLPLKLAQKDTSKALIIWKIFQLKILDDQNM
LMPTMNHSLHESTAICQANTDLRPTKSVNERKAENNSMMIKYKYFAGLIGDNALGYEVHT
AEAFSIRKSSSSSNQNDNPLMQPAVFLTKSQITSLFFTMQNRARPLAWAPPSSPTKNQYV
FDTDQGISFHYKMSLQLMEPKEPMNPGKSPRRTLDVTTAAFKSREDPIIYGTFQLDYKLQ
DKSLQA
>randomseq37
MLQREERNSNLRLMEGLEDITGPVVKDSWSEGVKNLDIKMSPSGCIKDYPNNESLTLYTF
NKTSLLRQSGEDPPSDPTDSLSLPKNVARDYDDLDELRPHNFICIYCTISQKECSGTLCS
LITHKDKSADNNSDKSSKVQLETNYVKIKEARSGCTLNSSTNSDFTNQSMMPKKNQLSPP
QAVMYRVLVPSPNQHKTSINFLQGYSKASVINNRTWQNPTLTALSYDLLETYDNLFKIDS
FLMYMALGQKFSTLALVDKVIECVHDRANGFLKIIVSKMTNNPHEDIMNYGNYLESTTGV
EEDECP
>randomseq38
MPINSEVKFQLHDALNGANEGNERVKDEVRDELHHWSSNDNLQQKFLREFNNETGICSDQ
PQFRKKNFSKDTMFELDSLDDDESNGIFDAFMVDKACNPIQDHQGSSDSKEKKVCTSLRS
TTEVHRKPYNISIRSLGAAPSYPDNDKPGIQQLIDPVDGYVLENKSQDEESLIKSPRATE
RDNYFNSQYISNYDATELNIAIPGHYMLTLSTARPWRVLLGAENLTNLEHHPTMSSLKSE
YNGKTSRQFTSQTIRWYYYISGKTGSLGGAAAQEYFTSQSFMEASCIEGNLNNDTHPFGG
VLNNEL
>randomseq39
MVINIFNLPGLHNRNENHDSISSATGKNSSICFRGDQIQFLDKLLLVCLISNNSPSPNSI
THDESKKLNQVNYISAPNNFVGQLLLGNKQLIFESGGMSDNSLPMDYTGVYIISPNYIDS
DLNLTNNSDDDNPPEENLRGDLLSKSSDPYQPRLEPFDNVSVGESGTNQCVHRLMAMAEN
KDLPIQLISKKNREIVNFEDTHTLSTEGLIGHIILTRSSCKYKYALNPRKNRTDSGLCTA
SISNTNIDQEKEGSKARDAYKQLQIEAVSKTIVDLNTVADNQNVRQRSMEANVISNISVS
NISLVN
>randomseq40
MKINIHLDPNPSKAVISAYLAKETSTNPQISFEVLSIKNNDDTLPLITMQNQVPPFEHSE
IWEESGTIQNNDKNRANQRSNVRLCGKSKTSSTDNGNVLNRITISSSDPKASGAEPKLTS
TQKYDNETLTINERALVQTMSSTFVEMCLSKRGIHSIVDIGNTEHDAKITEDRLSSAITS
GPSSTLSSIVEFTPSNTISQLATTKLSIWLSEADEVPEDLFATMRPPLSTCLKGAKLAPS
QTDKGEVFNKKDMNNPNMDNDSVQEGDNEEDFGAETNKQFIACTSSDSILCDTYNRGMIY
LKNEAP
>randomseq41
MPQEAMLRTATSISKWRYQLLPRSLLSSHIHEYRGSIPNASFSLQISPIQGSMKRFLNSE
DLELHVHLIGMRKMVTAGPPPANLVSLGGSPNDEEKFVALGRNLNFAPTMNPDNMLNKPC
DAGTYSIMYQSNLVSNLVEMFDDETRNDSLPNLYQPEPNEYEQHVQVASQIRTETNVHSP
NRINRESLRDIVSRLALRSGNESSQQSNMIASRDQDEKIPCTTNNHTTTQRTALNAHSYV
NKSDDAELLYMEILFSTANSDGDQGVLDLKTPLLNNPGITPPPSSGHSARNDDSRNPPAM
AIEQFT
>randomseq42
MDFADVNKRRTMLRRKESQTPQDSRLSKTKINHASSQILRMASLLSFKWTVPFFHAPQRE
IDSLTLLSNSDNMHDEENGSRNTKYNENRPPGALEHSEDGLKSIARAQSPFRSANFVKHS
QMLESFNYILVELFKNGKDVRTTYKVYEGFSSAYDESDPYKNVNSNMRKMVTAGMYRSSS
FRPKRIDICKRAMPPNHLDVVIFFSGPVDNSEQPEPKPTTTFLREARMTQLPEEALQTSN
KATAQAMNPFKDVTYYPKNSIPSSFPQSTENADRLYNTVLSEADLRYLKRDPVAYPQARP
KLMLNG
>randomseq43
MYTSGLSRNNAMILKFGMNDNEVNRPETSMMEPELPLKNFIKHLKEKVSHWPIEALDTLC
ASNGVYDEGTESRNYLVPRENADAMANEDPRYESTDYFTILLPADQETENLADDCDRGTS
YLLIMNKLSSASLGPDNLSPNMFSVGEHDSSATGKFTVLELDTTYGLKERKCGRISNHTM
CNEYTDMRKMVTAGKNQHTSPADGFAKTTEELISFHLRFLIDHTKIYAIQNPIARSQVLS
LSLCFFLIKNLNKNHSTLSHADTPGSNNALENHATHVTSSQEPAVCMHNFFRTRSKTHSV
KMASLS
>randomseq44
MPDSSVLRTYEVMANTTGRIKMTPLSNPMKLCAGRNSNEKSTRDSQNGGYEHKKIDQEID
GQSDKLWLFPHNNPFYDPIADNNQSGIGLSARSDPIIDNINTSRQNVVSITFVADKPLNP
FPADTADEMLVSKASQLKDRSWSSQSRPYDRYSCGLEQQKDDPDFPTELDNVQSNGSSEN
TFDISVNLGGIMRKMVTAGSDPDPESGDKWQEAESGETVLSTPFLLSTRTICVTKIDLAC
ATTTNSDNNHDSPVELIKPVEYEMLDDSSHSPLNVSGDSSDKDDNDISLLQDIEQMSQES
ISFRIT
>randomseq45
MPYSTRGVNMEPQPINMGAHITSTAETTRPTTAGNTKGSRSHEAVHSLEFYPPELSTKNR
EINAHMLSLDDDVQTEYHFNMTRQLDMRKMVTAGEPLFRLELRVIKDLLSHNVSVSSDIT
FSFQIDNPARQQDSDSNPSTDAGYLITLSNNNDNGLPHLEYSMERMEKHPYLGHRENLPL
HEGENIEVQLSSFFMGYNNNLPFVPKIRNKYGEPVDPINPLSSINKGNLRSFCSFKPRHY
VDHKQKDLIPIANSANASNQGTIQFGYSCARSENTSSYSYPIPSDIVIMYPQVMVCYSTP
IIPTPP
>randomseq46
MISQCDSHYTQRSDADSLQIQANNNGHGNKSYNDQSPRVKDKNSSYNHQHGNEYVESGKP
WGLHVLSLVQEIYHKNRPGRLLQSQVLISKPTEYTALRHSLGRSVAKQELAKELTENNIQ
CNMSDTSSVNLQDLSKNEIALNEFLVAVPEPRGTAKNSSSPPLDSTQLSGNVTNRTCSYD
SSSTKPSHEEQKMRKMVTAGVTQEAQLPESHLTTKEWASLAELSETLEIVQPLSKQQDNN
SNDRMVADNDQAGVQVTTISALSPKSLNNIDKINCKDANLSNSNINQSQCNASSSIDDQQ
WQAYVL
>randomseq47
MRWLKIIIQVVMNLIYLLRALHDKITSPLQMRKMVTAGVPSELRRMTDSKDEGSVLNQRN
IDTSSQPEAPQKLGMVIFFKQLSKYHPRNESTNTKFNTFYSYPPKNSFSISERTFVNDLN
QHGANMDSLISQGEKYVCVNITSNTTSNISASNSSLSATNKMTSPETKLIETEESAAHDS
RVSQTCNPLSELSQFAQITITPAETLSMRQRFPIRSCIKTSIRGLSHNKTLNATAEMLLH
HHIYETEEFFHLEDDSKIRTVLKKKRPNEQDASVMNNSVGHEKLNTDQQLHGVQQKIIKT
IAISHF
>randomseq48
MDQGQTAHQVDSGPEANQDKGPTNTQQNKKIGLRKQIITGHTDQNSKPKKNPGNDASLKK
AKLSRKSQKEILIEGVPVPKLFPLNAPTSIQSPITNMAQTTMGSALNTLAFANCAILISY
LPEKASQNPLNKNSNGLNDDPMTENMRKMVTAGPNSDDTLNQNNEPNVLPYKVTTVTNGK
GMSKSQSYKKRPYLIDSKAIPGADGQSRDQFILLSRDQTVRLKSVTLDQIDPLYSTIEQD
MNANSAQPSKREVTHNHQFNFNPSLSTLHFSIKLSYKHKDNSKPLFNVQSQTEWVTVTTD
NPERVE
>randomseq49
MSQASYNIESSLASTQKFQKESFQQMGAISKLAQNVFKCNKRFMETLRSALIYQKYECLQ
NTNPNDIKSIEKNADEYGRSQLHVTLNSNNYQVLNEISNLETSYNSLTKSGDYAQLTGPN
DLVVTVARHIMGSEASFQPAQNEYPYLPPFPQFPSDSTTMNKNKSIQQLTGNALRETYSD
NLGMRKMVTAGNLQPLSQRNNSLQLLNNCNIDQCNAHHGRGFETVRRLHVAMSIRTSVRS
LYVIGDLPMWIRRDDDPSLCTFIDNVHLQSSQSNSQHSKIAIGTELQIMTNDHRSYTSYV
GLPTNP
>randomseq50
MWTVDTPASISQVPESPDDSSELLLSSFKFIVALIHSKPMNMDCFNPIAICQEPISFTRL
LNPQYGQKSSTIRTGSWQPSSLTKSNDGKTIHNFILPMRKMVTAGISQNSLNIPFENGED
EITFKTLTEASQGRDISLANYLLRLQDSDFNKNEDSNNPPNGAFFVEAYKKMRDFDPSNL
IRLGIESLSEKDPKSNQKKSALACNSTVQNKPKNTTDHQITNPPRYDNKDVDFVGALDGP
HIKLPVKLTIKSTVSKRNKLFNLLNLALHAICNRDEMRPPNGLPSGPEGNLNGVVCNFKP
KFPAMG
