# Supplementary material for: Evaluating deterministic motif significance measures in protein databases
Source: Algorithms Mol Biol. 2007 Dec 24;2:16. doi: 10.1186/1748-7188-2-16 (PMC2254621; doi:10.1186/1748-7188-2-16)
Supplement: Additional File 2 — Scripts and Datasets. This file contains the sequence datasets (synthetic and real) and the evaluated motifs. This data is separated according to the tables where it is presented and discussed. It also contains script programs (in perl language) developed for this work. [file 1748-7188-2-16-S2.zip › Scripts_and_Datasets/datasets/Table 4/20%/Datasets/SSN_s20_mlen_3_planted_syn0_len300_num50.txt]

>randomseq1
MIQNKIEDLRSYPLDRYGDNNLSNGSNDARIVPKRINADLDNPDCFNTARNANARHGFID
DSEDYVAKIGTSKNVETSLAPHENNKKGQNTVLIDNSANHMASIDHAGFETLKDYHTYAA
PILFKPKKEPSIPEMIHKKWRFRNQSPNKAHLGLRAIVVDDEDYYFLEKPLIHPSDPADQ
NFFESASNNKVQPESRRFWNFDMLGALYLEENRPKRSPVQLFPIMTLRLRNPSAEEQMIK
QPSPPKASSETYRMYGFAISYIFNATAQYCSNTGAYKEAVFSKLLESRGKDISYNIRNVT
A
>randomseq2
MSSLACFPQTSEYEQHSGATCQYQSEGPESDAFENSFIKIFSGSLLSCTKNNNWQKQRMS
LIYTENPWTYKKDSTPSKGIIEPSNINDTMNIHKRLLSSHIGKSNSPSKSNFNIWSLHAK
LAKVTGISVEPQHPIPKPFNNSENESQKRLHESQYRPFVNDMSLEAQRSSYQKLQFIYKA
SRSANGGGSNENTCRNLIDKRHIPNHLSSYHEDTNSNVSSTLRRTNPNNHNRGMEMYTSL
TENMFRNLLKDKETQADAMPFNKLGHLDPTKEMGESPSGSKLKNDTKSDYESSQAACSPT
K
>randomseq3
MIKTLQDTPGHSSPPDLMIAIDMTFKKNSHTGLSNWLNLRPNEVAPMRDTDNKRYGLLKG
DLVFPIEEEEGQELVLNTRLRRVSSFELSQDTIDKIIRDKNSYKSLLKKNNSYTSMPNRK
LEIRTDFVINLGFESDTRQGIADLVNVVEYQTEDENDSANLGDDPLSSAHTAPDPRIDLE
QVNIADKKINLEDHADNSQVLSYEPMKKVERKNQSTNSSPILNSIVDDLIKPSEVGMPNS
QKVEGDYPTEKFTYQNSKTKRPISSDLGSKTHANFMILKKTTREELTSASALGSLEKNFK
A
>randomseq4
MKSFINLPSLPYTMSIIIASNAERLVELKSDAQNGTMVNCKGSHEGRPTQLSTGLIVMDI
LSFSPKESTGKSIAFNNLVRTDDLAVSETFAGSLRITYTSKEAVAPPFAKNFNAQNLLSL
NLSSKECTAEPVRKSANGSIPKETNLRTLQKTRGVPEESTAAINTKFNLLHQINKSKNPR
LSSWSRWPGLRTYTEANQSSDISEIQGVKYSDKTTQKNNQWNQFFNPEAFKSNEESVKLP
ISEIYAIFANKGVSNGNSVQTLQTDCSGDKALVSLNALEASDESNLCLNRQKEPPDKHKP
I
>randomseq5
MEEDKYTYVVSVLLILDINILNISIKNGDANCSAMTKSNDEIEDDDESFNFAFQEKATGD
DNDNSSASRLKKGSLENRVSQYVIPYRGRLEKSGQPPTIPNVPNGNECAINITFGTGAIQ
LPECYTGSDFFLQHYSLIKRGVYLNRFNMKAPALPVNSGRNRFRNCLDFVCNGTVGRSNI
VQSEQNFILLTRSNVEDNNNENDGDDPITNSLSSSFAKNKELNISRKDLPTFADYMRSKS
SALLDNEEVHVLESQKDECWPKKSAITEESPLNAHRTILVTILSSQSKLNKEPHVPSNNA
C
>randomseq6
MGMSATQAPDDPKPSKPRIEYANEFIVTIGGNVFSTPLLQSIKAPKCSSVKIQVNYMKLL
HSITSELPGSIKPLNADRTVGPAQNTKFPMTCFKPKMMIPASNRQEQENQAQLKTANLPN
FIYLMCSNYNMDLNYANSKQNQLFTDPQSLSSRFLKANEKGSFNIQPNSANVKNWLENDH
TIFVTNLSGSTPHIVNDEFNFVNLPLEAPKNLARAVHSHSYHYSDKNYQLMTHTTTMEIF
YHKWTSFKPYQPSSESSTGPPIKNSAIERPNSSPKVSVKHPHNQQQTNLTIQTYKTLKTF
N
>randomseq7
MSKNVNNMGANDPEPENNGHGKIAETGYVAESASDCLHYHTKSQAVDHLDVIQNTDSDHI
NKITDSTTLCSVSNYIHRCPSLLSTTDQISNEASGNFKISYSQVTGASDPLKNITYLALV
PSEKAQLGKHKMERHDTEITCVNEVWMDTRVNWPTTDKRSDLASSENTRNAQSKSEQQSL
NANRALENRPASHKRLVTRIQRTAQQLCSLDIRKLESKELKNLEENNIFTVSPNKTDGKE
TYLDPIADSGNLKLHLNDLGGLPIFTLSNGIKIHSTKDKSQKVNSPSASPLSREPFINKS
D
>randomseq8
MLVIPSLESVEDGLTAWTCQILPNVSSSMSDMPQVLEPRSPIPAPDISNPSNQKTPPGPV
SINSSSRYELQTCHFMTSRQNTQKHPTLEESRQQDPSVSLNRYQNNSNTIYNDPLDITSA
MQIKREKKSQGLTLAYSTRNFKNFINETNIGESATFEISEYSYPYVDLEQQSQKRTKGAE
DLAFDETSSDAILNLTPYLVEIIMNATAPSNHSKSIMGLTSQSIKVPLSPFPYKTPLSSK
AKDEEEAESTEELSAIKIPTPRTMFEPKSFEDQDKFIKLSVNGPVDSNVHSNHQPNETDT
L
>randomseq9
MTYTSNRSTNIQIYTPPDRKEPQKAAFWLDIISQNAIFTETFLNRPNFRFSSVIKRLFFN
HKNRPRKTRNSNQSYRELANSAEDFKPNSSQPNRLIDRSLDAKDPGLLPQPVNDSTGDMF
GGHQATVSTSFAVDPLKDPNRRPTNLYPVDSKQAYVHSQMTTQEPIIKPLQQSTEDTLIN
VSFCPPFLKIGQYENSVEDASNIPGGSQIPNITQLSLNMRRAAKEEKLQYNDPSLVGLGK
ATRNIRLNDHTSSKSSSSKDGIPSLLHSFKLNFNSIIKIRPEQNARPSPALARGDSYSEN
T
>randomseq10
MKPPKLGHSLVLGSNLILDSGEQGYLSNEPSNANFYPDMTINSSVGQLENTLKGTFPVKL
DKPSQGRSSSSHRGATTKKVSWHNLRHKTKKRIGSSSISRNNKVRQKSDPQEAMGGSPRV
LFKNVESSHIECAKCSSQMQRMDQTLYGIFTQPQHSKKESSLRFNDLQDIHSGGISRPNT
QKSSRLNPSIFDKASNADLVKACDKLNIDLVNLGMATSDLRYLSFDNGTFTSFEAKSTRE
LANQPLVNNPCIWLFHDFDNSLVTMISEIKWLIPTIKNTIICTYLFADVQFKLQCKRLQN
T
>randomseq11
MAQVVEDYTMFLSSVASRGGNMAKENSTFSSTILESGDDHKSSCLNYAHQQISVAIDDPN
QIHLSTILSVNADFKGLAYFRKEDDNSSTTREFEYTHHYLIIEYSMSVNPRAREIQLEAA
DSRLIVNSIPLNPLHLVEDKNPNSIALCLIFNSRADSSTNKWPTTIPNKPFAETATHDKI
SEFSRRAKLHLDLLNQLGIEPITQISIDTLGYIILIIQCPKNDIKEENRDTTYSVKFIVF
IFRSDVNTPRGMQKTSKFELHKIIKNYLASSRENPQIRQNLSRAMAKDNSILTVSNKFNL
G
>randomseq12
MFVSRPAIWLSDDLLFRDHPIFVNLHNEIEHLLTVHTFKNKSDQPKGNKTISSISHSRIP
MAEIAVPEKTQRIYPSPHGPMSYFLVEDYGPSIHLNNSRVPSLYANNTIYETNLMASKTS
STALSITTDTQSKILSSELNTDNSNDGIEQHRQSPADPLATSLVYERNSLTQYSYQVTDP
ACVAQPNKYPADGYIANPPIVTKFSNRSNGWLLDKPSFLNFNGSQTSGSSPANSSLLIDN
RSKPTEWNLNPIGDAEDFKEIDDPESPITNLHSFILVCFQKSSLISFQNRNSKVPTNQTT
P
>randomseq13
MDAFVKMIPRLNRNLINNTPDNLRLEEQNVHESFSLTNQKEKNPKERSKQYGFVKSTLIS
GQPNFSGWSLVDPNHSESLSDKNVKIIVLCQMLLCNKKLDRERPSSETNKIEIASRAGFE
PKDMPFSLESHIKPNPEPLLASIGERIPCESTKNDKDFMSSLIDMVDGFYTASQNTVMNQ
NVTAGSTSDVSTTTSDPPEFFTEKALGSNAQVPQLAVSILSGLLNDNSHLSRPAKHTGSR
ISILESLYRDTEHENQGAHTSLFPKSIKKETKSGSLATEKGDSNLDGLRKAVQSPFSNNL
K
>randomseq14
MFRCIGAAVCGNYFFKNFRSYINRRVINHQHFLFFKLNSHKSGPHVQLSITQHQSTTSRN
FERAAFKDNHNHRAGNNLSSKLTNPTGQFKFNTQPNFKSTSISFKARRQGTRCEEDALNT
LLFKSIGTSRSKKMFFKISEAWINSYNKSFLAITLESKSRSSEDTSNGNDTCERVNLKVK
ELFHSNTENPENDWFPSTSNSPNQKYQHDNSKKVYKPVSSWHENRLITPNDLPAQPNPFG
QRSSQRSRRSTNPTGHSIHSTARDNINKSTSNKARDNIGNDLTHNLQGGSELKESLSKNT
H
>randomseq15
MSSDNSEDQTNQITRLKNLFRFGKYIEACNAENYNAELQADAFKPKYLLQPSDDNTDSLR
DPTKPFRIPMSLIQMIRVHGSREHPQVKKSEKEVSLNTADSTQELQFLNQTYGDAQDEIS
GLTMRHGGNLSPKVPIDQRVERKLNATHYTLNISTSIKQKNSEDRGFPEDDTLQKVKKFI
TPLRSQYSGNAVLAPRLQVNYAALIIQGLYSDGLNVKPRISEQGEPNTTKRSKMSRIRHQ
VKMTHNGHSYKTETHPGATTISNRLGAVLYFIIDPSLDIPTIPVPKKTRQEMKATNLISS
V
>randomseq16
MLRAWLLQAKKIFNKCKLKMNRYGSQSSTMLGLMTTEVESDNAIPPNTYSSGVCTAHKLS
QTLSKLERYLFVNDSTYTTSHSKPLDYQTLPVSLNNHDAKNNAQELLDTIQRLHAGALNQ
EQRDVEDWVQKNLDETDLRASRIVPNPREAVIGAGSITPPRAPKPAQPLLDHTSNGNICN
LDVLYWSTGSKNVRESLQEKVEDLSASSTAHFTSTGDSSRLASELELQNKRCFHHYFGTK
ARGWSSQIALASSTAHEDASSQAVNVKIIKFSDHVDRNSPVIALQCTENGKTNIHSDATR
L
>randomseq17
MSQDALRLTAPYQMSMDLKWSANAAENRDQLKDYRQYSTDRWETLEGDTMANNNFETSYF
IILTKTHLTFNDDPKGYQPPKINFEQITAGTVLPSKTVVNFQPDIMTKNTVISPSNSVEN
PDSNNHDKNFLISGSKSAQQTNVNEVLSAEKDVRPQSDIKKGTNGGNMRDSSPNQNVKQS
TFHSTIEVSKVLYNISGHQIDTKTDDSPASGTNRSRVLFIYNLLDLTPAQFDHFIRLRER
VSSAINPSDNQEKEVIFNVKIQSARANLLRESIYLQHFKQDLPLKHFYSTANEIQNRSHS
A
>randomseq18
MTSKNDSNEEHSALPQSPLENSQAIVTLESDSRFNNSCVWLRLSNKSMNIPNYYITEEND
ARCNFLIVKSENENDRPANLAANFARTAFNSNNPANTPYSERVTSSDVEGTLLDKEQCFE
PEHSGGSNVNQAGQNSCELVERLVTQEKIIPLFNHPTSSQKPLPEMLQDAFTDPKRFKVS
LTDIQTKALSCKVSMLQFYGCNGDQDKWAPYDALASLFDIKCSNDSWESPTSSPQLRNSM
QKSLKCERKESWAEGSGNFADLSEDKQCQISIVSPNLHKPRERLSATSQDHLATHGPKKL
H
>randomseq19
MDFNSNDIGIFAYVLTFNNIIGQDTDSRDALNGNVGIKIIKYRSFENEAPANQQDNTLSG
GNFSTKPKINPSYRNISPVEQSHQFAQSEQENYPTLSGVSGSPKNDIDIAAMLQFHNGGN
AESNTLTYAASLETGASMLVNESRNLNEEKMFLVVDIKVRDLDKSPPIILNKHLEYMIQD
NSERTQNMTLNAYSASQMPTCLLSKYSSYYKWPSSRTRPKGTLSKLSDQLNHDTAAAPSI
NKITYAKLSPSNCWVNNSREPADPAKATPQKQHKEIRSIDMTADGDNTLESYPGHVAGEQ
P
>randomseq20
MKQVTISYAINNAQLTKHVQVTYTRPCDFVWPNETASINAAPKEPLIEKNQNRARSNYNP
STNQPSPESNFLSIPSFEIPNLKITTTTDSLRPYQKNANNLIYVTMHTEFRPNITPFKYG
KRNLNVLQIMEQTRGVSITKGLNRRKEFTFNPVKNLGDSANDAKSSAMPPATIQKAVLAD
DGHNNQRDINNLEFDYQKLNSPPSVLCNGQPRQAPKISSIHEIALLTDSQNYTNHQLYIK
YDSWKSINLFFNKLVQSMMRKSQNTQYNDYVFSYVDPLAEPFPLPLGEAINKDLTVDPKT
P
>randomseq21
MSVRTSRQKLKPLMETEAGITDYQVLQVDPNTEPGTKTYNSKFRSRGRTENTLSRNHNIH
YKSKFLPSGAKDNLPGERQNSNPLHTKSDNFEHSGGPEQEKQQSFPLVPLSLQETTWDTN
RRPTDQVPLPREWTIFSPMTKLLLTVSLEPVMDMSFSGLINTDAEFTIDLKGTQQFPTLL
QIIETETYAGNVGYAKLNNDPSNPSREGNDDSLLITKESLFANVPTPFHNSGLRQTQQTS
AMSNRSRSLVPYGMHLLSTNLKNIKEYFMEFEFHNVQVNSSYAMAWPKDQRCRPENDYSD
S
>randomseq22
MHIVTRMEPSNNMNSSVRKGMNRCIHLIASNKPESIRVKNLRGKKPSNQPFVKNENKFPE
NDNRLNSTDVAHNFSNPPSTKDKDGKDTNSIGRDISNVGSFKRAKDYRKSGGSSLLGESP
LRINASSRNYEIYNRIRNPEGYRYEIKCELNGVLTKPAECEMMIFMGLNQIITQVKVQSN
RNPAESKDKNLYPQMLNEKSPTFAFEREPMTTTSIPIINTREFSKDYTFISSGSEATESE
NNYEFDEDDIRRGSMCRVFHSVRNKIIKMWCFIMNTSKFKFASNSNNESPETKNSNNLSY
S
>randomseq23
MFMSFENPPGIENATNQNANQDLAKISTADFASTKRSSLPSQLSNKQTGSAKKSSINPFI
ANKQDQNSPGVDLSVIKKHIKNSNKIPSFTGIDKSSDIRQDTKDNIISPNAIHLNPDADP
LDDTLDANIQSYTQEFGALDYPNKTNKSDKGYNSHSYHQMIETKNPRLSHNYNALELLQW
QSSPTFPRINHMYMRHFPLDQTETILANKKFAQSQKVTLTNLEPGFGSLSNQNLIDSMQT
FSGLSWMLLDLLPQNGFETTSYFCAQKMDSQQNDLPDSTKENRKDVSCDTNKILKIFGFA
D
>randomseq24
MEQHVSQPSISFKSIAWVYIKLQQEDSDCAEKFDAKPSMTQFSPLRRKLVHMEGDIHEIT
QLIASNCYVISAASPSDQTNFSKKHVREYKRAFNPVNKLLFNVVNLAIDLSQAFESIDKK
NVMLGDFRCMNIAGHFGEAGRNSFIPRYPRLLSAYSKQSSHTLAEVNKSSDEWLELASHS
ENILILREYSRERTGEGIVNGSNDETPEHLLAKLAQESAQDKDISVSEAIVNILFAYCDR
HEHIGYLGHIFSDNQLKEALPAMQIDTPMDATTLQTTTRNLENRPRSTLIYIKREQLLLN
V
>randomseq25
MNSVLPASTQQESNNNKDPMRQYSSTPPTSKTSFDSSGTRAPKRSLFEEYVANENVRKDN
PVNFPASVYNPSLKSNKTQTSILEMLDTIQVQKQLWYQEIYNEEKINESESNILKSVQLD
LLLINDLPTHEQNLINIKRIFTIDSKESTANKATLNHGNSMMSSALTTSAHNKPSTNLPP
DNDQKPCGGDCNENTDLPRFRELWTSVNVPFNTPRIRYSTSRSEKGKQNGHYTIDQAEAA
PNNRGKYTPQNCEKSYSSPNNNDYKNILPGNLGETTSAKHRYSSSAKRSVIANLLSNGLK
P
>randomseq26
MFSQFRAQSYTGNSSEEHYNESHKTAKDVMTDHTKPDEHTTQKTITLVSLKQVKKRGLNS
SASASQSLDQNSHNSLDYSPKCNRWKSPNSRTLSEFKTTGNRYHWTMYYLHHALPDFHKN
SNHKHNRSPSIRASIKSNVNGSTFYNYDSNQLNCQFNKQLEGTSKNRRGINCKLIQPFDA
VDIDPLGGIGVLSDENNERSAIQISHGETNTFTENSSKDQSGMDKEPYDKLMLLFLITYV
SSYWHKLNEEFPNSLRELMGMYKTTWQKMNWSATLYKQNSKKGVHPKCNGISQLKFPCTF
Y
>randomseq27
MTYAKKMSAHSNTSGKDYSLALQNASVPIETKARSAYLLTDPDKDIQPPMANQLWDQHYD
QFRSVIPQSRYIKIQSKVNSDNMGQSLEHRMEEKRSNLSIPGAHMNIGMALFDATTEPGL
KANDKNDYQLPKGKELRELQLSIGSNVKSSQKSIEIKTDTQEHAMKSQQSPFLECKDAPV
ERKIWQDKKRKVSHPNPASSLECDSHASKESDANLISIGKSITHSNPQTQKDVSYTSDTP
TRLNHVGGAKFLEDESETAISEITQLNNKTTQKQFNTTRQYANFEKYECDLPTTPISVRG
D
>randomseq28
MNLISQHEDFDQQSIRQPTHANDDSSYEYNITRSLSALLKSGQSNHVSGSIGQSNEKRPG
KRNYECRRITTDPALNTILPSLLAYKETCINQNEYESNLAIINLTTTACYEFKMQECLTD
TRSKWQPLPALTSSSKTQKDERPTSTNSSSLSRSGTRKHCKVVHTTDRQLIPYASNSLSN
EKQNLELSPGSNWDTDQVLRHFQIQSAATAHHEQQPELLVDCDKMGVSKCAFVKSGFRSE
TMKVSFMSKNARLHGQKMGHQTTEKKNVDWSPSAWDVTKTTLHSRVHRIALNKTEIKRKK
T
>randomseq29
MIEVTNPVNKQPLTKSSENGGSKRYDKEIHTSSDGVLDTFMRTYSEGSEFIDGLNCQAVT
WEYRFSDNKPIANRRQVLWRLKLCNLPLVGASNDSSLQKNTIHNSLSNKAQAINSIMAIS
AAGDPVAYHDANCIECFVHNNRQSFRYVQINMDAHDLAALNIIKCKASNRTYSAANKNSH
QPNKSNKDGVKSQNAPVNDHKTKIEQRAKNALERMSGPNLELQELPRFRFRSHNCGSEDP
EDTRLLTQTEKQGSTGAINSISLTLKSARDNLDGNLTDINNSDELIAGYDGFLHTVNVGI
S
>randomseq30
MSSASLYSDLKLDRINSEYKEKISQVPMNPETKKTEPVQIGIQLDSQLAQQNPWCENNHP
LTDPDKDDTCSMPTNKTNSPLAEKHTHTLTQSKNQQHQPSYIAINLNVIVESNTSARNVL
LGFEAVLNPQAQSAPPQKRVSLLLCYLEKYADTARIVSDQDPLQGEDFTFSQTIGSFIMQ
KAMFETPGISEKTDNTSEASKNATNKEKIYTFPALSEPVKEAITPQNARIVTPIYPQEVE
AHELVATAAEDNGKKLAKGDGNLDKMYLCTIKINGQSSYDANDMDAFKTAGCSPFLDRQH
S
>randomseq31
MEIYYLKPNNRSTDVLIKDSNNTCKIDNFSTRNEARTSMNEESNETSINTMSAQGKPDKN
PITNSEEKYISKVNQLGSSFERVRDMNNDQTSGETRKTLSTYKLSISNSKLITNPLLHKA
SERTYLQDQDKSKEKGTTAKEHSHESHTSLNQGKRSSQEERAAHSLEDDLDYSQPINTKT
LSVAISLFPNLSSTHGSSFPKDISDTIDDSAMVLRYITTVDYSNSNLNNMGDFLQEENDV
HGWPNPEEVSVRERVINKTTQKLSAKNDSLDPNQAVPHLANMHLAAQELVNIRPNRNPQK
S
>randomseq32
MWIENNIDNRNLPSNIFSGAHTDVKADASKKTLPDSKPLALNIQQPPLKQSGWFIKQSIQ
KQVLAYQNPKLSDQSCISTVMPEDFKSSQRYVAFSSKREKGESNRDSNPHLTPSASQLHN
NQWLISLTAMTNNYIVKLILIAETTGKSNHAHDLNHLVGSAGNSLNPEDIKKNARRNMGA
MLPQIPSETKGDNAMGQTVKIPSMHRNGDQTATLEGDAMSWSKPTENASLNHDLDGFIDV
YDTDINTPDSAQRLFEMEILHTYYELLYNNEPEENTVTHGTNQCLPSLSGNSSMLSSHEY
Q
>randomseq33
MELKTYDDLDNRNSFQYSCYFVVLKLQDQPLLSVVDVLGMPRSSSPFIFLQTNGALSEIT
TGLPKVDRPFQYRFKVTSDLDILFNGTLLKTVTKVQIEKIVNTSLTASENTLQQCLSRKH
TIVTINTDQEFAMRNTYNNTESMLKDEGLTVPDAAPMAKHDRANQPQNFVSPKHLVKKSK
ANASSFRRTLAVFPKKNLKSNYMESDIPLMDSNGTASLHKVASESGMLAKEHDDQEVCVY
GYRTKNTLQRTTSLSNPHNLQLIIPSSPPSTQGQLNWYETSIAFDHFNTPSNGKSLVEIK
G
>randomseq34
MLHSRFELNLLFSIRSNIAYNAKTSEDSGWKKPKLGLDPGIDEFCNLKMKNFPQELAPVP
NPNHSGSQLLNEVIASDNRPSGSPPQNREDNDNIPHVKSFHISNSLYPETINQRALLKNA
VKDELNDCLNDDKDRDTRQNQLLPSKNEKKVTCDNTKGRILITLAVPSAEEDSDKIENPE
KMINGGTIVLGLNGHKVRKLQEHVRPKDLQATEMPLKLNSTKNGKMDRADAEANNKPNTQ
PQNNQDDFSSKPYTRIPRSTERTERQNLSKSTMSNVSSFPLSINVCKPSSYYFEPRVELS
L
>randomseq35
MGSGNNLLGRQTHSDPQCKVDQHQSDSEKLEFRWFLPNGKENRSKVNKKSLSRLKSSSDP
SLENFQQDPQFVTDNNYFKAEKEAEKTEDKFPTQYYTADEHLISCDTSVRSSVFFEEGEE
KSISNNAVAILRGETMQPYKRDIKSGFALEEEVENGTSVLNANKIPNCMRSLEKTHNLLS
WSHGALSGIYTLAQLSLINMTNGLAHSRPSFTRGKEFVCKDSLNSRPESEHNTEEFKTSS
YKRYTEPPTQAPYSLGQRTQNLPQGSGPKYDKLFDCSSPYETLDQAISGHSAGIYIGNGE
L
>randomseq36
MEYKIGICVLMNSSEDSQDSTQLRGKGAKTSQGVATESSEIFSLDNPSQIHSAAIWVQFT
STRVSPASVNTPTDGLNDPRNNYHEQDVEDSEINPNAHPLLSSKDQNSKSFTEHAVSSYS
KPFQGLRGISFEGQNVKENDSVPPWTYGEGQMRLVTSIRKKLNKASNYHRSIENGVTGDT
DNAEKAGLAKQVEKGGYNCTSSAAEHNVDAYFITQNASSPPTDIWADAHSIYEESYLHTN
TKTPIANNLNSVENLKKYQNRKPNSKENMNSQCLNHILKTSVAKYNETGDACAKLRPKNK
N
>randomseq37
MQYNLKLLGFELASGFSSPPENDNSENPIDLPSEGPYVALFSSGATKRSVETGNQPKECD
KILLYSTSPSFVSFHCEQAFTDASNKHDHSDRTKDPQDNTSNNQNIEIVESDRDVTQKNK
QTLSKLKSRMDRLAPDFSTFAESLLQLALQQEDLKNQIPADFEKCNAVMGNSPSRSRTNA
NINTEEKNNVLNKNIQLGQRILDKSGNMGPHRFEFKYEKMNASQTLSKRTVKTSISNTLP
HKVSKELSVISVVNSFSELFTSLLVSNIRKLSLNSAASNAVIYNFTVKGAQVWNSDLLSD
D
>randomseq38
MEVSIQFDQRIGPQWLPNDADQLQRDSSLSIGWATEQYEHQNPLLLVTPHRKEILRNHRD
PSESSRKHYTRIEMIRVMFMATEQSVVSKLNLIVTKDFKLDGSSLLGLSNLFHKSAKRSL
SDLNQSTERLAYFKHEKITPQFPTDSNSDLTDRPDMSQKNENDAHLESAEILTNLGLLDP
TNGDKSSSINRSAWRVEHLEQHYRNITYRQISNASREKILTDITGDSQNEAHAATLRCQQ
KDSSTEQRQDVKANRMNTYPPMRFDKTVREASTRIKNSTASIQSQAASTSSKADVEPKMS
N
>randomseq39
MYLLNNLKAATLKQFQTPLSKKGLNDKRKILVRTFILQIGKPEPDPSWQGSSISKQLYTP
AASENRINPGFTVKDLIKIVKHSLKKYHPDLLFQHSNLLDDFKPLPSESYLPGVTGVSNF
KSIILPAHGNYFTTLDSNSYYADLDIISPSQTLANNLKNGLNASVSYNNHPEMFLNAEAS
QQDNARTKNTPVQNFHARELKKEVELKLNKPAMSLTNNNNNEEGVIPNVNTSYISLDPYE
YATHTQCDIDDVLDNSNQLGFAFINSHTQPMSEGEADVNILSSCKPTLLVSGQSLASSSQ
T
>randomseq40
MLKSCEHPNATKVQTNEIDYLMSQHYSFDTRKVSSSGEPNDHLNAQISCSVPHDAFPITI
GLRKELPEYRPSNDQSLLQVSTSMPTSISTHNSVFPDSGLNAASMQQHTRSAMDSIVNEK
RANTIVNGAISKNQQTILKIKLMPSERTANRSINSLLKHINDKVSQRRSTNSVEKFLSAN
ITSRQENFPNWIMALSTPNNSKEENAPSGEGSKTSMTVHTKRSEKRPIPHVVKVFQKNKE
MDAEHQTYQYKLQMKFNINTEPLVVMPNDLSFNGASFYTKQSIMQNTAERVSSSSCKIND
L
>randomseq41
MAKIRSCRLSIEPSSSNSRDSALKKIVRAKNTENGLLRLHDNTNSGIKKVAEEYQPPNPD
FLSTSSFAPHSWTTIILSLNDAPTTLGLLSIKEVNQSVLLPIDRNDTTVQGDDKSPKNPN
VLSRVTSIDSKPLDDKSQTPPENNPNDEINASSLSRDEFDFRNHMKGQKRSKDNSSSLAT
TDEDTRPMKKDEREQLQAQNEKGMNTILSHLQPSNFQRKQFVNSETPTFLFSNDVVIVSK
HLKYNEGASDHLEDEITDKSRTGLEQTFKKSHGPRSTGDNPPVNKSGAGYDSKLVIIFEE
A
>randomseq42
MLALTTNNVLSPPAHISSGKIFGNVYMKYYLVLLMNLFHQCMQVNKITRKKLVDSEYSYL
PSCGGKNATHNSDTFSEVCLSKSLELALYNSSDDNKNIFLDSMVHDMILSSNIPDNAIIC
NFDTAKMPDKSVIEEQQMRDPKRLLPNQLSHTTLHFSDIHILKSTKLTHHGPQTQDLWTV
PSAASRGMESHAILHSYKQRVLMATPDLPNNFDSVSVTNNKFLDTLITPGTLVQTKKKGG
DRPDLLPNEKMNNAASGTFIVVFNVVNKKPLLFGHREDVTYSEQDSSQDTHEAKGSHQNG
D
>randomseq43
MNDDGGDAGDNLGKNDVKISSQDVKSSRRPATQLKIIDQNYMLEKSKVTDNGFLNAQTSP
KHLAHNRTKEPNPTSSNFCTITSIKPLKLITARSESQSTHRNSPSRFIKEQSSKASTYYS
LEMSTSFISRPNYKLLSSQDSIVPIQNLIQTGASADSLVRICNPLDLENNAQRFDYPIIN
EPNQANRFYEHPNIPRYTILESTDPFNNLRISWKQVERVNGALNLTQPTNEKSLEKKYLN
AKISMVMSPRSALNDPNKLILIKESHIVATEEGRATQTQPMTIPRQIVEGQAECQLTISN
P
>randomseq44
MIGPKDIMFENIQLQFEQFEATIPDKALKIENSFNLVYSGNKSKNFSIAYAAKNWPHCFP
NTYEALLQVEKFEFTNWGVSSNVNRATAEECRDESVPESAEQAWFYNSMLMHHRDELDGP
EIKTRLFNVIEISSVPSGASYIPTHNESEPCNRIPHSNRSYMLFDRIIYSHKLYAPPALE
LSDWSNSGSENNESSSQETDTPNSSDGSLLPVSPDSMRPKAQSSEMQTTDLSSTSDPRVT
AVEQNKTVLLYRNENETVFKSLSNLYEKNSSYVERAQKEHLPNSIFDLPQTSMPRTQHNK
Q
>randomseq45
MNGCNSDYHTLLKKLSGPDSLYTNSENSKKFEDTQNDGNDPSGTSEVPSSNLRKEDAMSS
FEDPHQHPGSNLFKNYCKGDASSRPIQKSPASHQLPNTSNSQELLYRGKTITQKKTFVIP
GTNAEIILFFALCYCRFTQNPMNSMDSFNYIDTGEKFLEPARNGRERHLSMVVSVPKNSE
SIFNPGGYNRGEEKTSIPRPTESLNLKQNANAAEPIRHTSKYEPATGDIKRVNIFCNMTS
RPYKDYKGSNSYQLPENRFYDLPSPINVSKVKEGSNTNLREVLNLNNKEGINYFMIEAPF
K
>randomseq46
MTGGNEFDTSQCHSRKWSMLKNSDLMGECSYTVKTYYYSKKVNNAMPKSSEPDSSNAYSK
SCLESEKRSTSGPDITNVLVLSQGVKNKHLNRMETRLDAEVYAELVLSSSSNLSIERGIG
HMQNARDKLDQHYLIHVNDFDNSSTGIQQVLFAPDDSEIQNQMYSFKEINYRQLEFARQD
IEHNANNDLIRSISENNKNVRNSPKPEHGMRLCANKMVNPQRPVGRHNTHYKVKQDTIEQ
SSHRRDSGPHNYTNEENNQQYRNYSESLHIDRHPGISLHNSVPPCFEVSILSLTVVVSTF
H
>randomseq47
MRKTYVPFKEIDKYEPNGQKYDTPLQDHAPDDHPEFSTGLPGDDSDIPTVIRKGDDHYSP
NFTNSDKPVTTMNGGAIRYNSLIKITSISVGTADQTQHTSAFLVPNPIAYHSSNNRYSKI
LYTKGAVYLTRAKDQDASVKYKVFKTLNGNGARLRSESRSPAEDYELGSSTRLQTWPALN
PIHSIQVQELRVPCNSPPSQFDIKCRPGQMTDIPTTHANGTRESALTNSEAPQEKVIATE
DMLGFELNPKVITSDIPEPIQKINVKSQLDIESRGTSPALRIAPDSRNKQNSFVVISLNR
K
>randomseq48
MIDSLSSHRSNTRASIPTSIWSPSQSASSNNDAPDITFKYKLFSCRFNDTNLWQPFGQHC
VPNKFLFPYITFVTSTNVSSMSSHSTPPQQNLSYSNRPQLSQSELRLTRMDAVSKVPLQP
TEKRNTFITREALSLASQSNRKHHAFPATETVPKNPKVASRTLHSQSKMHVNTSVRFASD
LSTTKDVRQWGKAVGEMAFAYNPISAHEPTELKKTEKQNMKSIAIKKMFCQNLLSKLRAN
KEYLADPRPIHKKQGAAKQDTYQNRFLDTLLLDRQGAHKDDQDPERNAIPDNSGHGPAPP
S
>randomseq49
MISIGPVILTGHHALHKFFDQKMQKYGPNIGSNTTLAGPCEMINDEANETACPNKEETNA
INYTADKPYTFSICDGVLKISQKRENMLKQMSGLSNSILPRELFSYPSSNDEKTFEQLSK
GYDLVWDENFIKNELLELSELDQKSDKNNDNARKNSDAISETDSQQDLTRLAMNKENVMP
GQFNDQADMLSNFPCLFKGNIRINASMSGRTNGSDCIDCYGIFPIAAVSKDKRKTISDDN
KADALSIPHEISRRYIVPAGQKMQPRVITCSQKRRLISMLSQNHSKDSPNKVKTAYGKKD
T
>randomseq50
MTLQTNPMVCQQRTSQSENNELDSLSDQTGSRRKENDQTHSYNLRHGAKLSCSRKLASQD
LQYSAVEDWAFEAYGQIDVSEATFNWVAPILLHETRKSTNMATDTKASLRVQVKIDKYLQ
VQIPTDGSMVSSVAYNLCIEHSPIMTLNSSECLNYLHFENAWGRTQTHNSIAKDVDGLSP
LPSEINKNLINTFDREFQRLYSLMLMNNKNSTIRPIRSINTLNIFHSTVTWSAADQPDKY
TNADQNLKLTQDIQAMTCALMLREWSSNQNGADRPKASDSRPALNLRKKQVQVINNNASI
Q
