# Supplementary material for: Evaluating deterministic motif significance measures in protein databases
Source: Algorithms Mol Biol. 2007 Dec 24;2:16. doi: 10.1186/1748-7188-2-16 (PMC2254621; doi:10.1186/1748-7188-2-16)
Supplement: Additional File 2 — Scripts and Datasets. This file contains the sequence datasets (synthetic and real) and the evaluated motifs. This data is separated according to the tables where it is presented and discussed. It also contains script programs (in perl language) developed for this work. [file 1748-7188-2-16-S2.zip › Scripts_and_Datasets/datasets/Table 4/20%/Motifs/score_DRTGMHSIFFLP_s20_mlen_12_planted_syn_len300_num50.txt]

Motif	Supp	IG	Pratt	LogOdds	Zscore	Info
AAADPQSNILPH	1.0000	0.0000	0.6887	10.6648	211129.3321	11.4059
AAAQEYFTSQSF	1.0000	0.0000	0.7363	11.1789	381603.0287	11.8011
AADETKHLSIVS	1.0000	0.0000	0.7042	10.4692	168550.5479	11.2555
AADLLNTNMLTE	1.0000	0.0000	0.6716	10.2174	126136.4176	11.0620
AADPQSNILPHG	1.0000	0.0000	0.6957	10.7614	235974.3420	11.4802
AAESELLKTSPL	1.0000	0.0000	0.6658	9.7527	73880.0852	10.7049
AAFPLEQLKIVE	1.0000	0.0000	0.6481	10.9705	300184.8033	11.6409
AAHALWMTSIKQ	1.0000	0.0000	0.7950	12.0382	1026274.8619	12.4616
AAHDSRVSQTCN	1.0000	0.0000	0.7792	11.2443	411426.9161	11.8513
AAHSKPTWPIKG	1.0000	0.0000	0.7630	11.8450	821544.9089	12.3130
AAIDNFYDSSEF	1.0000	0.0000	0.7353	10.8356	257027.1206	11.5372
AAIQVNWLIYVR	1.0000	0.0000	0.7570	12.2594	1323834.3361	12.6315
AAKDSLAKVATS	1.0000	0.0000	0.6792	10.1675	119091.5266	11.0236
AAKGRDVSETYK	1.0000	0.0000	0.6899	11.1252	358731.0535	11.7598
AAKIYWEDLYED	1.0000	0.0000	0.7466	12.3125	1407378.7890	12.6724
AAKPPVLTLSLN	1.0000	0.0000	0.6627	9.9283	90431.8638	10.8399
AALSAVSHRNLH	1.0000	0.0000	0.7473	10.6672	211720.4755	11.4078
AALSSFDKKSPM	1.0000	0.0000	0.7272	10.2663	133441.3491	11.0996
AANETNDQVLAV	1.0000	0.0000	0.6620	10.6543	208594.9727	11.3978
AAPIYLRAAKIY	1.0000	0.0000	0.6659	11.5330	573630.1606	12.0732
AAPSYPDNDKPG	1.0000	0.0000	0.6899	10.8113	249915.6031	11.5185
AAPYSGWGNLDE	1.0000	0.0000	0.7940	11.8441	820702.4840	12.3123
AAQDKPGISIDN	1.0000	0.0000	0.6659	10.5364	182110.1483	11.3072
AAQEYFTSQSFM	1.0000	0.0000	0.7635	11.4755	536928.7286	12.0291
AARLQHSPNSIS	1.0000	0.0000	0.7233	10.1363	114897.5524	10.9997
AASFTSAFYATS	1.0000	0.0000	0.7511	10.7091	222168.0888	11.4399
AASNIDKNKHPP	1.0000	0.0000	0.6832	10.3797	152054.2548	11.1868
AASRGQSKYRLP	1.0000	0.0000	0.7258	10.8303	255446.6850	11.5331
AATERLWWGESY	1.0000	0.0000	0.8713	12.9308	2867704.6134	13.1476
AATLYNISLYLP	1.0000	0.0000	0.7143	10.5036	175366.1469	11.2820
AATQFPDREEAS	1.0000	0.0000	0.6671	11.0046	312232.9631	11.6671
AATTLSKWSVDE	1.0000	0.0000	0.7631	11.0606	333018.9862	11.7102
AAVAGPHTKTKH	1.0000	0.0000	0.6599	11.5747	601881.5858	12.1053
AAVPTDELTNCA	1.0000	0.0000	0.6961	11.2153	397925.8150	11.8290
ACANDTLNGQLP	1.0000	0.0000	0.7130	10.9131	280999.7161	11.5968
ACATTTNSDNNH	1.0000	0.0000	0.7421	10.6934	218204.0229	11.4279
ACIPDDSEMKVE	1.0000	0.0000	0.7342	11.6273	639423.2109	12.1457
ACISYQKEEFGN	1.0000	0.0000	0.7627	11.6980	693638.7055	12.2000
ACLFLKNGVEGY	1.0000	0.0000	0.7521	11.8401	816971.6639	12.3093
ACLSRTLAKNQL	1.0000	0.0000	0.7224	10.5511	185217.1341	11.3185
ACNPIQDHQGSS	1.0000	0.0000	0.7773	11.2554	416720.1037	11.8599
ACNSDRTGMHSI	1.0000	0.0000	0.8064	11.4903	546139.3245	12.0404
ACQDPSPPNVQI	1.0000	0.0000	0.7243	11.2551	416569.6850	11.8596
ACQFMIFGLSKH	1.0000	0.0000	0.7904	12.1991	1235128.8720	12.5852
ACQTISKSNGGK	1.0000	0.0000	0.7506	10.8376	257619.0185	11.5388
ACRTMKDELRSL	1.0000	0.0000	0.7491	11.2642	420953.2472	11.8666
ACTSSDSILCDT	1.0000	0.0000	0.7954	10.8750	268952.0478	11.5675
ADAMANEDPRYE	1.0000	0.0000	0.6739	11.5525	586658.0175	12.0882
ADANATIIPKLT	1.0000	0.0000	0.6330	10.3791	151944.3188	11.1863
ADAPLNIDLQEP	1.0000	0.0000	0.6412	10.4526	165366.4687	11.2428
ADDCDRGTSYLL	1.0000	0.0000	0.7495	11.2976	437483.0072	11.8923
ADEGGGVVNTIA	1.0000	0.0000	0.6533	11.3499	464633.6507	11.9325
ADEKGNNASTGP	1.0000	0.0000	0.6786	10.3820	152456.8587	11.1885
ADEKNSDSKMIS	1.0000	0.0000	0.7081	9.9869	96738.2173	10.8849
ADEMLVSKASQL	1.0000	0.0000	0.7150	10.4773	170145.8613	11.2618
ADETKHLSIVSP	1.0000	0.0000	0.7018	10.4309	161288.9482	11.2261
ADEYGRSQLHVT	1.0000	0.0000	0.7201	11.4101	497990.4180	11.9788
ADFFYHRQVNEN	1.0000	0.0000	0.7132	11.7781	760727.5107	12.2617
ADFKRTIRNSTK	1.0000	0.0000	0.6728	10.4711	168921.6575	11.2570
ADFLSLANGIIS	1.0000	0.0000	0.6980	10.1163	112282.6028	10.9843
ADGFAKTTEELI	1.0000	0.0000	0.6394	10.9204	283363.0209	11.6024
ADGQSRDQFILL	1.0000	0.0000	0.6857	10.7740	239416.1412	11.4898
ADHFKNQVYHKH	1.0000	0.0000	0.7183	12.1275	1137316.4955	12.5301
ADKIKTKELDSI	1.0000	0.0000	0.6436	10.1310	114194.3792	10.9956
ADKLAPSRNHFY	1.0000	0.0000	0.7287	11.0921	345322.6977	11.7344
ADKNIDMDLNPK	1.0000	0.0000	0.6648	10.4586	166506.4746	11.2474
ADKPLNPFPADT	1.0000	0.0000	0.6444	10.5958	195006.7265	11.3529
ADLDPDGQTKKN	1.0000	0.0000	0.6394	10.4566	166137.9880	11.2459
ADLRYLKRDPVA	1.0000	0.0000	0.6642	11.1395	364683.5612	11.7708
ADLSLCASRINA	1.0000	0.0000	0.7406	10.5314	181069.9788	11.3034
ADLTQLYEKAQY	1.0000	0.0000	0.6797	11.2286	404049.8773	11.8392
ADMEGHFKVPPL	1.0000	0.0000	0.6783	11.7788	761308.5338	12.2622
ADNDLKRQIEEI	1.0000	0.0000	0.6386	10.6123	198741.5801	11.3655
ADNDQAGVQVTT	1.0000	0.0000	0.6474	11.0744	338339.8945	11.7207
ADNLPSQDSEEQ	1.0000	0.0000	0.6806	10.0664	106008.6255	10.9460
ADNNQSGIGLSA	1.0000	0.0000	0.6994	10.0884	108726.0241	10.9629
ADNNSDKSSKVQ	1.0000	0.0000	0.6847	9.6052	62337.0792	10.5915
ADNQNVRQRSME	1.0000	0.0000	0.7162	10.9738	301350.4803	11.6434
ADNSSPPVESVP	1.0000	0.0000	0.7064	10.0865	108495.7066	10.9614
ADNTIIVKLEES	1.0000	0.0000	0.6626	10.2376	129113.6364	11.0776
ADPQSNILPHGK	1.0000	0.0000	0.6923	10.6460	206617.9624	11.3915
ADPTYGDIANIS	1.0000	0.0000	0.6894	10.7945	245121.5946	11.5056
ADQETENLADDC	1.0000	0.0000	0.6900	11.1526	370235.6117	11.7809
ADQISTFQLFWE	1.0000	0.0000	0.7677	11.8335	810790.6943	12.3042
ADQSGSLNRNNK	1.0000	0.0000	0.6855	9.7192	71080.9863	10.6791
ADQSRVSLLLRH	1.0000	0.0000	0.7210	10.4544	165708.0097	11.2442
ADRLYNTVLSEA	1.0000	0.0000	0.7011	10.5764	190706.5621	11.3380
ADRMANNDSALT	1.0000	0.0000	0.6978	10.4301	161146.9027	11.2255
ADSLGRVETSRF	1.0000	0.0000	0.7154	10.7231	225796.8097	11.4507
ADSLQIQANNNG	1.0000	0.0000	0.6809	10.0958	109657.3759	10.9685
ADSQERDLNKNP	1.0000	0.0000	0.6669	10.0928	109280.7851	10.9662
ADSTVNSEFSVS	1.0000	0.0000	0.7245	9.8925	86780.9114	10.8123
ADTADEMLVSKA	1.0000	0.0000	0.6878	10.8350	256834.8121	11.5367
ADTGTSYEDDNF	1.0000	0.0000	0.7004	10.8711	267748.2383	11.5645
ADTHKLLVTDHS	1.0000	0.0000	0.7049	10.7323	228203.0121	11.4578
ADTIDCGGNNDK	1.0000	0.0000	0.7058	11.1716	378405.9092	11.7955
ADTPGSNNALEN	1.0000	0.0000	0.6714	9.9328	90898.5329	10.8433
ADVKTSLLYSPL	1.0000	0.0000	0.6992	10.0908	109027.3147	10.9647
ADVNKRRTMLRR	1.0000	0.0000	0.6797	11.2075	394384.9369	11.8231
ADYNGLPQDLDG	1.0000	0.0000	0.6794	10.9623	297384.5702	11.6346
AEAFSIRKSSSS	1.0000	0.0000	0.7212	9.7052	69943.0229	10.6683
AECCEERQSDTP	1.0000	0.0000	0.7638	11.9648	943073.3351	12.4051
AECENQGPTIAE	1.0000	0.0000	0.6869	11.5528	586907.3281	12.0885
AEDEQSLSLIYC	1.0000	0.0000	0.7648	10.9857	305507.6570	11.6526
AEDSNNNTSDFN	1.0000	0.0000	0.6797	9.5805	60589.4271	10.5725
AEDSSAQKSFNS	1.0000	0.0000	0.7098	9.7407	72859.1680	10.6956
AEDYRLFSVGVD	1.0000	0.0000	0.7129	11.4276	508105.0950	11.9922
AEFSDLLPAECC	1.0000	0.0000	0.7870	11.7550	740695.5283	12.2438
AEGHVPKEQLAS	1.0000	0.0000	0.6939	11.0912	344946.5804	11.7337
AEIISVNDGTDC	1.0000	0.0000	0.7266	11.1857	384602.2683	11.8063
AEKMSPKEFITK	1.0000	0.0000	0.6852	10.9073	279122.1686	11.5923
AEKNACRTMKDE	1.0000	0.0000	0.7102	11.5959	616710.2753	12.1215
AEKSPSKRANRS	1.0000	0.0000	0.6963	9.9266	90250.3122	10.8385
AEKSSSKVDWRS	1.0000	0.0000	0.7933	10.7633	236489.4754	11.4816
AELFGTDPLPVK	1.0000	0.0000	0.6522	10.8974	275953.9772	11.5847
AELLYMEILFST	1.0000	0.0000	0.7274	10.9229	284173.3640	11.6043
AELSETLEIVQP	1.0000	0.0000	0.6662	10.4587	166534.0602	11.2475
AEMLLHHHIYET	1.0000	0.0000	0.7340	12.0877	1086424.9088	12.4996
AENALKTINKNI	1.0000	0.0000	0.6429	9.9570	93462.0607	10.8619
AENKDLPIQLIS	1.0000	0.0000	0.6584	10.0535	104446.7070	10.9360
AENLTNLSLKSE	1.0000	0.0000	0.6541	9.2852	43125.2537	10.3455
AENNSMMIKYKY	1.0000	0.0000	0.7749	11.3929	488202.3025	11.9655
AEPEQRNQWQFT	1.0000	0.0000	0.7253	12.1050	1108273.7119	12.5129
AEPKLTSTQKYD	1.0000	0.0000	0.6753	10.5397	182806.5117	11.3097
AEPYNNAWATDR	1.0000	0.0000	0.7545	11.8863	861625.0744	12.3448
AEQKLPGQNRVD	1.0000	0.0000	0.6539	10.9487	292752.0926	11.6241
AEQNDNMSVKAQ	1.0000	0.0000	0.7062	10.7585	235180.4427	11.4779
AERKTFAKYNRH	1.0000	0.0000	0.6867	11.5472	583144.7017	12.0842
AESELLKTSPLE	1.0000	0.0000	0.6643	9.7321	72147.9238	10.6891
AESGETVLSTPF	1.0000	0.0000	0.7036	10.5116	176998.0099	11.2882
AESGLKIIGNLL	1.0000	0.0000	0.6753	10.1180	112496.0200	10.9856
AESQNRNGDLRS	1.0000	0.0000	0.7008	10.1169	112355.4734	10.9848
AETLSMRQRFPI	1.0000	0.0000	0.7027	11.1754	380065.0373	11.7984
AETNKQFIACTS	1.0000	0.0000	0.7278	11.1115	353121.5720	11.7493
AETTAKHNPKPS	1.0000	0.0000	0.6767	10.4880	172253.9715	11.2700
AETTRPTTAGNT	1.0000	0.0000	0.6389	10.6402	205241.0653	11.3870
AEVFMTPWSHLM	1.0000	0.0000	0.8372	12.6547	2086851.3715	12.9354
AFANCAILISYL	1.0000	0.0000	0.7644	11.2657	421685.4482	11.8678
AFEMSNKSIQSP	1.0000	0.0000	0.7369	10.3582	148331.2095	11.1702
AFFVEAYKKMRD	1.0000	0.0000	0.6662	12.0807	1077688.5493	12.4942
AFHIFGKDYDAV	1.0000	0.0000	0.6595	12.1092	1113714.3115	12.5161
AFHSSIKVSRMS	1.0000	0.0000	0.7891	10.7007	220033.4103	11.4335
AFIESISKKDNN	1.0000	0.0000	0.6836	9.9454	92227.1005	10.8530
AFKAPEESANSH	1.0000	0.0000	0.7211	10.6636	210844.7278	11.4050
AFKESTYFGHLL	1.0000	0.0000	0.7395	11.2906	433947.9053	11.8869
AFKSSTPYAYNS	1.0000	0.0000	0.7597	10.5469	184328.1619	11.3153
AFMVDKACNPIQ	1.0000	0.0000	0.7174	11.9858	966213.7207	12.4213
AFNLLDEPGPEH	1.0000	0.0000	0.6812	11.0241	319286.4925	11.6820
AFPLEQLKIVET	1.0000	0.0000	0.6479	10.8534	262326.4613	11.5509
AFPVFDIDEAVT	1.0000	0.0000	0.6315	11.5081	557456.0276	12.0541
AFQNHPPSGHAN	1.0000	0.0000	0.7392	11.2354	407230.6109	11.8445
AFSIRKSSSSSN	1.0000	0.0000	0.7024	9.1323	36166.9596	10.2280
AFSPSMGEERIC	1.0000	0.0000	0.7899	11.7414	729243.4344	12.2334
AFTTSNSGAWNQ	1.0000	0.0000	0.7920	11.1472	367908.0434	11.7767
AFVNLLTVPNDI	1.0000	0.0000	0.6716	10.5083	176326.0024	11.2856
AFYANTSAIVML	1.0000	0.0000	0.7385	11.2262	402946.7153	11.8374
AFYDNSIQKKKR	1.0000	0.0000	0.6988	10.8325	256096.6724	11.5348
AGESHQNFQESL	1.0000	0.0000	0.7363	10.7317	228035.8082	11.4573
AGGVKSILHICE	1.0000	0.0000	0.7530	11.7035	698058.5091	12.2043
AGIALPFSTYSL	1.0000	0.0000	0.7257	10.6003	196024.7628	11.3564
AGKKWIKMTSTI	1.0000	0.0000	0.7652	11.6870	684975.0837	12.1916
AGKSEKRSAIIL	1.0000	0.0000	0.6861	10.2983	138457.4936	11.1242
AGLGEYACQFMI	1.0000	0.0000	0.7194	12.6057	1972334.6810	12.8977
AGLIGDNALGYE	1.0000	0.0000	0.6870	11.1432	366222.2987	11.7736
AGLKRNTYKNPM	1.0000	0.0000	0.7066	11.0033	311744.0980	11.6661
AGNNVSRKYLVV	1.0000	0.0000	0.7299	10.8919	274208.3317	11.5804
AGNRDHNAQPND	1.0000	0.0000	0.6861	10.8808	270736.9604	11.5719
AGNTKGSRSHEA	1.0000	0.0000	0.7264	10.6997	219789.9220	11.4327
AGPHTKTKHRNY	1.0000	0.0000	0.7008	11.5630	593803.4529	12.0963
AGPPMPMPSYRL	1.0000	0.0000	0.7422	11.6983	693924.7706	12.2003
AGPRATTLQSSN	1.0000	0.0000	0.6906	10.1324	114380.7506	10.9967
AGQLNPQLDINF	1.0000	0.0000	0.6719	10.5849	192572.8997	11.3445
AGRNSNEKSTRD	1.0000	0.0000	0.6928	10.0830	108057.5176	10.9587
AGSTCAVLEALK	1.0000	0.0000	0.7306	11.1136	353972.4219	11.7509
AGSTSVNKVGVV	1.0000	0.0000	0.7269	10.7576	234937.9849	11.4772
AGTYSIMYDRTG	1.0000	0.0000	0.7371	11.7982	778465.1631	12.2770
AGVQVTTISALS	1.0000	0.0000	0.7009	10.4978	174197.3016	11.2775
AGVSANDETPSQ	1.0000	0.0000	0.6979	10.4145	158276.5523	11.2135
AGYLITLSNNND	1.0000	0.0000	0.6933	10.0070	99008.5556	10.9003
AHAERKTFAKYN	1.0000	0.0000	0.6849	11.4973	550540.5933	12.0458
AHALWMTSIKQA	1.0000	0.0000	0.7950	12.0382	1026274.8619	12.4616
AHDLCSRLIFNL	1.0000	0.0000	0.7636	11.0586	332224.2632	11.7086
AHDSRVSQTCNP	1.0000	0.0000	0.7770	11.2060	393701.5654	11.8219
AHEMYKHSQIDI	1.0000	0.0000	0.7397	11.8530	829152.1027	12.3192
AHFSMISIRHNT	1.0000	0.0000	0.7775	11.2491	413701.3732	11.8550
AHGNTSKNFKKE	1.0000	0.0000	0.7035	10.5589	186888.5556	11.3245
AHGVFFNIQIQG	1.0000	0.0000	0.6723	11.9079	883341.5758	12.3614
AHHGRGFETVRR	1.0000	0.0000	0.6448	12.3357	1445463.5464	12.6902
AHHLFILSLRRQ	1.0000	0.0000	0.7332	11.1302	360773.1550	11.7636
AHILVANPVRQL	1.0000	0.0000	0.6813	11.1129	353689.7878	11.7504
AHITSTAETTRP	1.0000	0.0000	0.6735	10.7800	241066.0961	11.4944
AHKSPHIKNREE	1.0000	0.0000	0.7074	10.9967	309405.1872	11.6611
AHLDFLKAMANI	1.0000	0.0000	0.7020	11.1805	382317.4850	11.8023
AHMLSLDDDVQT	1.0000	0.0000	0.7148	10.9607	296833.2012	11.6334
AHQVDSGPEANQ	1.0000	0.0000	0.7008	11.1413	365432.3870	11.7722
AHRIGSENQMDA	1.0000	0.0000	0.7230	11.3789	480412.3016	11.9548
AHSKPTWPIKGS	1.0000	0.0000	0.7896	11.5044	555080.5420	12.0513
AHSMTIMTFVVS	1.0000	0.0000	0.7837	11.5946	615826.6469	12.1206
AHSQGFVISKFG	1.0000	0.0000	0.7510	11.3938	488700.3127	11.9662
AHSRQKFIAHGV	1.0000	0.0000	0.7154	11.7915	772492.8574	12.2719
AHSYVNKSDDAE	1.0000	0.0000	0.7382	10.8060	248390.8144	11.5144
AHWTWGKEAVTD	1.0000	0.0000	0.8049	13.2216	4008205.6676	13.3711
AHYHANNAHDLC	1.0000	0.0000	0.7942	12.2048	1243246.0132	12.5896
AIAMSVQQNTDG	1.0000	0.0000	0.7047	11.0811	340977.0903	11.7259
AIAPNPSTHGSN	1.0000	0.0000	0.7127	10.3139	140956.9733	11.1362
AICNRDEMRPPN	1.0000	0.0000	0.7264	11.6391	648176.7837	12.1548
AICQANTDLRPT	1.0000	0.0000	0.6938	11.1715	378350.3484	11.7954
AICQEPISFTRL	1.0000	0.0000	0.7271	11.3478	463525.0047	11.9309
AIDNFYDSSEFD	1.0000	0.0000	0.7319	10.7712	238659.4766	11.4877
AIEATIKCSTVV	1.0000	0.0000	0.7159	11.3233	450620.9570	11.9121
AIENCSCNQVDL	1.0000	0.0000	0.7932	11.4297	509328.3872	11.9938
AIESVEQNDSAK	1.0000	0.0000	0.6883	10.2914	137361.7330	11.1189
AIFPRNIYSGSS	1.0000	0.0000	0.7511	10.5581	186733.3857	11.3239
AIFYLQESWFWE	1.0000	0.0000	0.8840	13.1697	3775643.3697	13.3312
AIGRGHNNLEDQ	1.0000	0.0000	0.6879	11.0516	329556.7511	11.7032
AIGTELQIMTND	1.0000	0.0000	0.6681	10.9218	283811.5804	11.6034
AIGTKTIRLTSW	1.0000	0.0000	0.7457	11.3391	458874.3667	11.9242
AIILLTYNNFYM	1.0000	0.0000	0.7392	11.2442	411387.5422	11.8513
AIKKKILIGPSM	1.0000	0.0000	0.6842	10.7067	221556.4417	11.4381
AIKKTQIRDLVR	1.0000	0.0000	0.6346	10.8733	268409.7654	11.5662
AIKSQTPRKTIH	1.0000	0.0000	0.6735	10.7746	239573.5377	11.4903
AILFADVKTSLL	1.0000	0.0000	0.6748	10.2965	138160.3252	11.1228
AILFATKTDTRV	1.0000	0.0000	0.6421	10.8828	271376.5638	11.5735
AILISYLPEKAS	1.0000	0.0000	0.7000	10.2900	137144.2719	11.1179
AILSVAPHRIPV	1.0000	0.0000	0.6935	11.1399	364821.0169	11.7711
AILVLSISTTKS	1.0000	0.0000	0.6759	9.5830	60762.1255	10.5744
AIMRPDKSTMRS	1.0000	0.0000	0.7383	11.0220	318523.2919	11.6804
AIPGADGQSRDQ	1.0000	0.0000	0.6681	11.1135	353921.6225	11.7508
AIPGHDCSNLDI	1.0000	0.0000	0.7479	11.2379	408405.1879	11.8464
AIPNNFNNSTLF	1.0000	0.0000	0.6884	9.9203	89596.5109	10.8337
AIPQFVASNRSN	1.0000	0.0000	0.7141	10.4201	159304.3040	11.2179
AIQNPIARSQVL	1.0000	0.0000	0.6791	10.6203	200583.8652	11.3717
AIQNVIGKQNTT	1.0000	0.0000	0.6553	10.6583	209548.9454	11.4009
AIQVNWLIYVRF	1.0000	0.0000	0.7656	12.4083	1571413.6673	12.7460
AIRGNASHFNMA	1.0000	0.0000	0.7476	11.3435	461220.1699	11.9276
AIRVNSDTLPIT	1.0000	0.0000	0.6664	10.2889	136959.0543	11.1170
AISKLAQNVFKC	1.0000	0.0000	0.7399	11.1209	356953.9824	11.7565
AISSVLGNNSGI	1.0000	0.0000	0.7099	9.8350	81216.4419	10.7681
AITIPPTDFYAS	1.0000	0.0000	0.6832	11.0087	313697.4555	11.6703
AITSGPSSTLSS	1.0000	0.0000	0.6887	9.2515	41484.7312	10.3196
AIVIVVLEVNTG	1.0000	0.0000	0.6638	11.1302	360792.7683	11.7636
AIVKSLVPWSNE	1.0000	0.0000	0.7791	11.1072	351372.3985	11.7460
AIVLHSECTTPE	1.0000	0.0000	0.7384	11.3784	480109.5165	11.9544
AIVMLIKNKRIR	1.0000	0.0000	0.6726	11.0362	323800.0926	11.6914
AIWENGDLNPLT	1.0000	0.0000	0.7372	11.1809	382488.1023	11.8026
AIYFNLAQPSAI	1.0000	0.0000	0.7054	10.8940	274894.0380	11.5821
AKAHWTWGKEAV	1.0000	0.0000	0.8030	13.2877	4325139.8762	13.4219
AKANLTPKNTDQ	1.0000	0.0000	0.6392	10.1188	112601.9801	10.9862
AKATLQRPLQTG	1.0000	0.0000	0.6439	10.7524	233541.1534	11.4733
AKDSLAKVATSD	1.0000	0.0000	0.6755	10.1031	110581.0210	10.9741
AKEHPDKTKPNQ	1.0000	0.0000	0.6494	10.7823	241713.0301	11.4962
AKELTENNIQCN	1.0000	0.0000	0.7055	10.6788	214562.8292	11.4167
AKEMDDQSPHSI	1.0000	0.0000	0.7271	10.9266	285412.9822	11.6072
AKETSTNPQISF	1.0000	0.0000	0.6864	10.1679	119154.3250	11.0240
AKFEITYFPKGL	1.0000	0.0000	0.6694	11.3940	488800.2452	11.9664
AKGPNSVEGNNK	1.0000	0.0000	0.6895	10.2802	135592.0964	11.1103
AKGRDVSETYKP	1.0000	0.0000	0.6887	11.0870	343275.9788	11.7304
AKGSNITKKRIK	1.0000	0.0000	0.6612	10.2737	134587.4641	11.1053
AKGSQTVSPAAH	1.0000	0.0000	0.7184	10.8898	273556.4683	11.5788
AKHNPKPSPGES	1.0000	0.0000	0.7077	10.4400	162996.3178	11.2332
AKINNNVTIPNV	1.0000	0.0000	0.6630	10.1868	121774.1602	11.0385
AKITEDRLSSAI	1.0000	0.0000	0.6746	10.1356	114802.1698	10.9992
AKIYWEDLYEDP	1.0000	0.0000	0.7463	12.2743	1346745.2193	12.6430
AKKANDLIYVHD	1.0000	0.0000	0.6851	11.1314	361307.1186	11.7646
AKKSKRRKPVEK	1.0000	0.0000	0.6601	10.5994	195824.8157	11.3557
AKKTYRRRRKEN	1.0000	0.0000	0.6645	11.1302	360773.0240	11.7636
AKKYSYPMLLTG	1.0000	0.0000	0.7426	11.1798	381988.6725	11.8018
AKLAPSQTDKGE	1.0000	0.0000	0.6610	10.4772	170118.3913	11.2617
AKLRPSVDLNTV	1.0000	0.0000	0.6761	10.2522	131293.0093	11.0888
AKLSRKSQKEIL	1.0000	0.0000	0.6722	9.9335	90971.6339	10.8438
AKMIKLTGFNQF	1.0000	0.0000	0.6911	11.2367	407856.5051	11.8455
AKNEVRYKYHFA	1.0000	0.0000	0.7046	11.9756	954854.1597	12.4134
AKNQLRRLKSRG	1.0000	0.0000	0.6846	10.3995	155567.0492	11.2020
AKNSSSPPLDST	1.0000	0.0000	0.6696	9.1873	38531.6239	10.2703
AKPDYQTDYNGL	1.0000	0.0000	0.6893	11.1888	385986.6952	11.8087
AKPPVLTLSLNS	1.0000	0.0000	0.6675	9.5878	61100.6987	10.5781
AKQEDRTGMHSI	1.0000	0.0000	0.7074	11.3994	491848.6115	11.9705
AKQKAYSGSLNE	1.0000	0.0000	0.7149	10.3797	152051.5861	11.1868
AKQRIQASDESE	1.0000	0.0000	0.6847	10.5257	179895.9510	11.2990
AKSSIIIEANLI	1.0000	0.0000	0.6722	9.9226	89833.0847	10.8354
AKSVGTVEIPRS	1.0000	0.0000	0.7008	10.6892	217146.7121	11.4247
AKSVSGNNLQPP	1.0000	0.0000	0.6938	9.9950	97650.4252	10.8911
AKSVWSKDKNEF	1.0000	0.0000	0.7800	11.1750	379904.9695	11.7981
AKTERIDFKVKP	1.0000	0.0000	0.6307	11.0424	326101.6281	11.6961
AKTTEELISFHL	1.0000	0.0000	0.6892	10.5853	192665.8010	11.3448
AKVATSDEFDKR	1.0000	0.0000	0.6696	10.8369	257398.5968	11.5382
AKVNNLANIAQG	1.0000	0.0000	0.6705	10.4539	165618.4491	11.2438
AKYNRHLKAKMI	1.0000	0.0000	0.7098	11.4064	495877.3471	11.9760
ALACNSDRTGMH	1.0000	0.0000	0.7850	11.6616	665235.3418	12.1721
ALAGLKRNTYKN	1.0000	0.0000	0.6825	10.5299	180762.7828	11.3022
ALANSDRLTQKK	1.0000	0.0000	0.6609	10.0215	100665.4781	10.9114
ALDAVPPDFHTL	1.0000	0.0000	0.6659	11.1251	358660.1270	11.7597
ALDGPHIKLPVK	1.0000	0.0000	0.6615	10.9777	302683.9280	11.6464
ALDTLCASNGVY	1.0000	0.0000	0.7636	11.2085	394831.6729	11.8238
ALEAVNKASTIL	1.0000	0.0000	0.6675	10.1534	117185.1255	11.0129
ALEHSEDGLKSI	1.0000	0.0000	0.7058	10.3623	149032.7066	11.1734
ALEITTEQVCFN	1.0000	0.0000	0.7078	11.4169	501857.7698	11.9840
ALENHATHVTSS	1.0000	0.0000	0.7346	10.5775	190936.5502	11.3388
ALFDMSPEQPYM	1.0000	0.0000	0.7450	11.7085	702132.8097	12.2082
ALGNDLGQTSFK	1.0000	0.0000	0.6906	10.4290	160945.7775	11.2247
ALGQKFSTLALV	1.0000	0.0000	0.6893	10.5197	178653.7859	11.2944
ALGRNLNFAPTM	1.0000	0.0000	0.7017	10.8918	274179.7563	11.5804
ALGYEVHTAEAF	1.0000	0.0000	0.6745	11.8770	852426.6478	12.3376
ALHAICNRDEMR	1.0000	0.0000	0.7395	12.0062	989140.3919	12.4370
ALHDKITSPLQF	1.0000	0.0000	0.6913	10.6574	209333.3367	11.4002
ALHTNQDARKGN	1.0000	0.0000	0.6803	10.7889	243545.8609	11.5013
ALIFFTNQNKKT	1.0000	0.0000	0.6658	10.4734	169386.6238	11.2588
ALIHSKPMNMDC	1.0000	0.0000	0.7992	11.7293	719109.0710	12.2241
ALIIWKIFQLKI	1.0000	0.0000	0.7241	11.6276	639659.4202	12.1459
ALIYQKYECLQN	1.0000	0.0000	0.7488	11.6761	676438.4253	12.1833
ALKDILTSFSGQ	1.0000	0.0000	0.6931	10.1990	123492.9604	11.0479
ALKHFQHNTSDD	1.0000	0.0000	0.7197	10.8919	274209.2924	11.5804
ALKTINKNILMP	1.0000	0.0000	0.6666	10.2738	134607.3770	11.1054
ALMKPKCHNMQP	1.0000	0.0000	0.7632	12.0428	1031716.7253	12.4651
ALNAHSYVNKSD	1.0000	0.0000	0.7380	10.4230	159833.8480	11.2201
ALNEFLVAVPEP	1.0000	0.0000	0.6666	10.9091	279703.3868	11.5937
ALNGANEGNERV	1.0000	0.0000	0.6833	10.7041	220903.2697	11.4361
ALNGRTNQNNPN	1.0000	0.0000	0.6678	9.9189	89455.6114	10.8326
ALNLLKLTVLTL	1.0000	0.0000	0.6373	9.5832	60781.5047	10.5746
ALNPRKNRTDSG	1.0000	0.0000	0.6771	10.1909	122348.4101	11.0417
ALNTLAFANCAI	1.0000	0.0000	0.7194	11.0058	312651.1151	11.6680
ALPDLVQKGPLF	1.0000	0.0000	0.6612	10.8365	257266.2085	11.5379
ALPFSTYSLSEH	1.0000	0.0000	0.7533	10.4411	163186.8060	11.2339
ALPTQKMRPLVP	1.0000	0.0000	0.6650	11.0616	333379.9870	11.7109
ALQALDLEAPNS	1.0000	0.0000	0.6655	10.0455	103489.0817	10.9299
ALQPSQIAGPRA	1.0000	0.0000	0.6717	10.8924	274382.1848	11.5809
ALQTSNKATAQA	1.0000	0.0000	0.6646	10.2656	133339.7964	11.0991
ALRETYSDNLGE	1.0000	0.0000	0.7008	10.5675	188747.1520	11.3311
ALRHSLGRSVAK	1.0000	0.0000	0.7297	10.6986	219516.5821	11.4319
ALRIVKLQNQLN	1.0000	0.0000	0.6631	10.2465	130444.6036	11.0844
ALRKNHSDLKRH	1.0000	0.0000	0.7159	10.6776	214256.2884	11.4157
ALRPRDETKQAI	1.0000	0.0000	0.6295	10.8906	273825.9071	11.5795
ALRSGNESSQQS	1.0000	0.0000	0.7132	9.7195	71108.8137	10.6794
ALSACANDTLNG	1.0000	0.0000	0.7300	10.5944	194692.9594	11.3518
ALSAVSHRNLHT	1.0000	0.0000	0.7414	10.5501	185018.9700	11.3178
ALSNMLALMKPK	1.0000	0.0000	0.7161	10.4765	169984.2566	11.2612
ALSPKSLNNIDK	1.0000	0.0000	0.6558	9.3946	48917.7270	10.4296
ALSSFDKKSPML	1.0000	0.0000	0.7195	10.0513	104179.0691	10.9343
ALSVKSGMNDST	1.0000	0.0000	0.7263	10.0826	108009.6762	10.9584
ALSYDLLETYDN	1.0000	0.0000	0.7106	10.4382	162657.3703	11.2318
ALTEAQYTNKLF	1.0000	0.0000	0.6784	10.7792	240866.1626	11.4939
ALTEFQMLNRQI	1.0000	0.0000	0.6865	11.0527	329994.7965	11.7041
ALTELIRSRSAK	1.0000	0.0000	0.6809	10.0808	107778.9407	10.9570
ALTNGTAAIDNF	1.0000	0.0000	0.6640	10.5711	189550.8341	11.3339
ALVDKVIECVHD	1.0000	0.0000	0.7028	11.9378	914190.0040	12.3843
ALVKLKHFNPKH	1.0000	0.0000	0.7015	11.0628	333862.5308	11.7118
ALVQTMSSTFVE	1.0000	0.0000	0.7357	10.8719	267972.2909	11.5651
ALWMTSIKQAIE	1.0000	0.0000	0.7694	11.7191	710707.6199	12.2163
ALWNTSYTERFC	1.0000	0.0000	0.8537	12.2830	1360327.2488	12.6497
ALYYKILEDDEH	1.0000	0.0000	0.6949	11.4347	512297.3789	11.9977
AMAENKDLPIQL	1.0000	0.0000	0.6685	10.7365	229288.0377	11.4610
AMANEDPRYEST	1.0000	0.0000	0.7165	11.1592	373046.8443	11.7859
AMANIRLAYSSK	1.0000	0.0000	0.7431	10.7034	220726.4710	11.4356
AMDPMYNLRCYC	1.0000	0.0000	0.8354	13.1455	3672126.2937	13.3127
AMDQGDAGQLNP	1.0000	0.0000	0.6755	11.2786	427992.5025	11.8777
AMELLVESNITD	1.0000	0.0000	0.6958	10.4804	170753.7346	11.2642
AMESKRIHSKEQ	1.0000	0.0000	0.7336	11.0077	313318.8650	11.6695
AMFEEAFIESIS	1.0000	0.0000	0.7333	11.1507	369426.5787	11.7794
AMILKFGMNDNE	1.0000	0.0000	0.7178	11.2625	420173.1552	11.8654
AMLRTATSISKW	1.0000	0.0000	0.7928	11.3614	470825.7701	11.9413
AMNPFKDVTYYD	1.0000	0.0000	0.7092	11.8213	799502.4372	12.2949
AMPPNHLDVVIF	1.0000	0.0000	0.6995	11.6044	622838.5488	12.1281
AMSAGESHQNFQ	1.0000	0.0000	0.7670	11.2639	420844.2320	11.8664
AMSIRTSVRSLY	1.0000	0.0000	0.7676	10.7490	232634.8319	11.4707
AMSSSVVQEMLI	1.0000	0.0000	0.7749	10.8674	266593.2933	11.5616
AMSVQQNTDGLS	1.0000	0.0000	0.7286	10.5714	189603.5461	11.3341
AMTMLLTYDNQY	1.0000	0.0000	0.7445	11.5714	599558.7758	12.1027
AMTRSKSQWVIG	1.0000	0.0000	0.8145	11.8916	866835.6565	12.3488
ANAADETKHLSI	1.0000	0.0000	0.6828	10.4718	169062.3659	11.2576
ANADTGTSYEDD	1.0000	0.0000	0.6887	10.7222	225563.9738	11.4501
ANANDENSPRSF	1.0000	0.0000	0.6999	10.0266	101266.4964	10.9154
ANASNQGTIQFG	1.0000	0.0000	0.7007	10.7566	234657.9121	11.4764
ANATIIPKLTLC	1.0000	0.0000	0.6911	10.7933	244787.0038	11.5047
ANATNHDQAIKK	1.0000	0.0000	0.6632	10.6961	218869.0164	11.4299
ANCAILISYLPE	1.0000	0.0000	0.7482	11.0579	331972.8913	11.7081
ANDENSPRSFNV	1.0000	0.0000	0.7074	10.1116	111676.9835	10.9807
ANDETPSQQHPE	1.0000	0.0000	0.6847	10.7837	242112.5069	11.4973
ANDFSPIIFLIG	1.0000	0.0000	0.6935	10.7367	229362.5681	11.4612
ANDLIYVHDKVI	1.0000	0.0000	0.6891	11.2860	431682.6619	11.8834
ANDMRTERLADT	1.0000	0.0000	0.6679	10.9359	288466.0748	11.6143
ANDTLNGQLPPE	1.0000	0.0000	0.6547	10.2894	137045.0008	11.1174
ANEDPRYESTDY	1.0000	0.0000	0.7121	11.0744	338346.3383	11.7208
ANEEDIDNQYDL	1.0000	0.0000	0.6696	10.6824	215450.3826	11.4194
ANEFQLKKSEKF	1.0000	0.0000	0.6858	10.5092	176506.3583	11.2863
ANEGNERVKDEV	1.0000	0.0000	0.6631	10.9600	296588.2156	11.6328
ANETNDQVLAVS	1.0000	0.0000	0.6825	10.3137	140938.1389	11.1361
ANFLVNVNASPI	1.0000	0.0000	0.6991	10.3114	140552.0666	11.1343
ANFPNKASSALQ	1.0000	0.0000	0.6943	10.0006	98274.8710	10.8954
ANFVKHSQMLES	1.0000	0.0000	0.7598	10.9055	278541.8847	11.5909
ANGDNTVNIQPP	1.0000	0.0000	0.6632	10.5263	180018.6033	11.2995
ANGFLKIIVSKM	1.0000	0.0000	0.7152	10.8871	272713.9133	11.5768
ANGIISTRVKVM	1.0000	0.0000	0.7099	11.0865	343079.9571	11.7300
ANHHPIGDSSTN	1.0000	0.0000	0.7362	10.5404	182967.7366	11.3103
ANHLLNEFKPAT	1.0000	0.0000	0.6821	10.5653	188273.7440	11.3294
ANHTDNSSRTPR	1.0000	0.0000	0.7079	10.2197	126482.2354	11.0638
ANIAQGDDMSII	1.0000	0.0000	0.6948	10.9408	290104.6789	11.6181
ANIGPEGSQSNC	1.0000	0.0000	0.7627	10.8737	268551.8769	11.5665
ANIPNMHAQIYT	1.0000	0.0000	0.7129	11.4800	539701.8865	12.0325
ANIRLAYSSKNA	1.0000	0.0000	0.7104	10.1539	117243.5473	11.0132
ANISCQTLQSKI	1.0000	0.0000	0.7332	10.5154	177759.0153	11.2911
ANISHILATNAI	1.0000	0.0000	0.6883	10.3276	143210.1513	11.1468
ANISVLEPNFMN	1.0000	0.0000	0.7198	10.5024	175121.9662	11.2811
ANKSGPNHNQRL	1.0000	0.0000	0.7066	10.3386	145032.7617	11.1552
ANKTTETKTIRL	1.0000	0.0000	0.6321	10.2073	124683.8858	11.0543
ANLIILFHMSEL	1.0000	0.0000	0.7305	10.7383	229787.1925	11.4624
ANLLGNKQLIFE	1.0000	0.0000	0.6707	10.3201	141972.7179	11.1410
ANLSNSNINQSQ	1.0000	0.0000	0.6694	9.1295	36050.4471	10.2259
ANLTPKNTDQAS	1.0000	0.0000	0.6570	9.8936	86889.5268	10.8132
ANLVSLGGSPND	1.0000	0.0000	0.6991	9.9495	92660.8991	10.8561
ANMDSLISQGEK	1.0000	0.0000	0.7160	10.4053	156596.6647	11.2064
ANNAHDLCSRLI	1.0000	0.0000	0.7534	10.8717	267931.4981	11.5650
ANNDSALTEFQM	1.0000	0.0000	0.7103	10.5893	193550.5751	11.3479
ANNLHYRKDKFG	1.0000	0.0000	0.7146	11.1993	390647.3189	11.8167
ANNMTNKELNVF	1.0000	0.0000	0.7009	10.4416	163284.1567	11.2343
ANNNGHGNKSYN	1.0000	0.0000	0.7390	10.3925	154314.5528	11.1966
ANNNSLLEESRT	1.0000	0.0000	0.6672	9.4126	49941.8551	10.4435
ANNPFLQVIKSS	1.0000	0.0000	0.6986	10.0398	102809.6453	10.9255
ANNQPTKLATSP	1.0000	0.0000	0.6584	9.9198	89545.1648	10.8333
ANNSGHSGFRIS	1.0000	0.0000	0.7591	10.4624	167251.1308	11.2504
ANNTTDYFTNID	1.0000	0.0000	0.6796	10.5313	181056.9239	11.3033
ANPQVLSEQQAW	1.0000	0.0000	0.7653	11.5732	600849.8325	12.1042
ANPSDKSSLFMH	1.0000	0.0000	0.7545	10.3815	152366.3803	11.1881
ANQDKGPTNTQQ	1.0000	0.0000	0.6505	10.5787	191196.8247	11.3397
ANQDLKTGGSSP	1.0000	0.0000	0.6909	10.1164	112287.5976	10.9844
ANQETRRTEATA	1.0000	0.0000	0.6386	10.8618	264884.2518	11.5573
ANQHTDNIAAVP	1.0000	0.0000	0.6704	10.9736	301265.9410	11.6433
ANQRSNVRLCGK	1.0000	0.0000	0.7525	11.0769	339303.3216	11.7226
ANQRVLLHAGPP	1.0000	0.0000	0.6823	11.1321	361594.4810	11.7651
ANRQRNNSFYQP	1.0000	0.0000	0.7270	10.8112	249888.8490	11.5184
ANRSTNLDPTSD	1.0000	0.0000	0.6675	9.6376	64709.7420	10.6164
ANRVESYRLEDD	1.0000	0.0000	0.7037	10.8735	268475.9336	11.5663
ANSANASNQGTI	1.0000	0.0000	0.6903	9.9011	87643.6130	10.8189
ANSAQPSKREVT	1.0000	0.0000	0.6923	10.3169	141446.0802	11.1385
ANSDGDQGVLDL	1.0000	0.0000	0.6870	10.4688	168485.8252	11.2553
ANSDNCKPHAEP	1.0000	0.0000	0.7455	11.0851	342540.4179	11.7290
ANSDRLTQKKIK	1.0000	0.0000	0.6564	10.0753	107099.4624	10.9528
ANSHEEDYSKWA	1.0000	0.0000	0.8224	11.6802	679635.3074	12.1864
ANSLSWRIFSIR	1.0000	0.0000	0.8016	10.9740	301402.4125	11.6436
ANSNLSGNTIEL	1.0000	0.0000	0.6698	9.4341	51190.6838	10.4600
ANSNSKQRHDYV	1.0000	0.0000	0.7486	10.7044	220989.4712	11.4364
ANSNSYPIDNVH	1.0000	0.0000	0.7407	10.4165	158629.0430	11.2150
ANTDLRPTKSVN	1.0000	0.0000	0.6667	10.0122	99597.0376	10.9043
ANTNFLSCRMMK	1.0000	0.0000	0.8006	11.4539	523722.3114	12.0124
ANTSAIVMLIKN	1.0000	0.0000	0.6974	10.3869	153328.7752	11.1923
ANTSGNCSNSNE	1.0000	0.0000	0.7388	9.8813	85663.3343	10.8037
ANTTGRIKMTPL	1.0000	0.0000	0.6698	10.8154	251103.4441	11.5217
ANVISNISVSNI	1.0000	0.0000	0.6970	9.6430	65110.6795	10.6205
ANYLLRLQDSDF	1.0000	0.0000	0.7088	10.5150	177693.0546	11.2908
APDDINLSKSHN	1.0000	0.0000	0.6920	9.9134	88886.4009	10.8283
APEESANSHEED	1.0000	0.0000	0.7069	10.5245	179636.7561	11.2981
APEHLPSLVVRV	1.0000	0.0000	0.7069	11.0808	340860.9592	11.7257
APHNSIDRNLLE	1.0000	0.0000	0.6919	10.2481	130671.5640	11.0856
APHRIPVYTTMP	1.0000	0.0000	0.6713	11.9566	934249.7711	12.3988
APIGLEGGVSNK	1.0000	0.0000	0.6927	10.7372	229483.8429	11.4616
APIYLRAAKIYW	1.0000	0.0000	0.7475	12.4484	1645786.7125	12.7769
APLDAPSNKKIQ	1.0000	0.0000	0.6579	10.1813	121001.9856	11.0343
APLIVNKIDDNK	1.0000	0.0000	0.6447	10.2655	133326.9494	11.0990
APLNIDLQEPSK	1.0000	0.0000	0.6588	10.0610	105359.9862	10.9419
APLPFQRVKEKN	1.0000	0.0000	0.6571	10.8953	275304.1725	11.5831
APLTNNVLFVNS	1.0000	0.0000	0.6908	10.0251	101085.1114	10.9142
APNPSTHGSNKK	1.0000	0.0000	0.7034	10.1289	113919.9167	10.9940
APPSSPTKNQYV	1.0000	0.0000	0.7117	10.4872	172091.5583	11.2694
APQKLGMVIFFK	1.0000	0.0000	0.6727	11.6535	659002.3568	12.1658
APQREIDSLTLL	1.0000	0.0000	0.6617	10.1855	121587.5335	11.0375
APSEASSQLLSQ	1.0000	0.0000	0.6954	9.5726	60040.6474	10.5664
APSLDTMPISKK	1.0000	0.0000	0.6933	10.2568	131986.7004	11.0923
APSNKKIQNAMT	1.0000	0.0000	0.6900	10.4255	160297.1719	11.2220
APSPSKKKTSCG	1.0000	0.0000	0.7447	10.4909	172822.3252	11.2722
APSQTDKGEVFN	1.0000	0.0000	0.6858	10.7886	243473.7036	11.5011
APSRDIGIANNS	1.0000	0.0000	0.6937	10.1562	117564.5206	11.0150
APSRNHFYLNLN	1.0000	0.0000	0.7391	10.5511	185221.2740	11.3185
APSYPDNDKPGI	1.0000	0.0000	0.6879	10.7655	237075.6007	11.4833
APTKELASELLL	1.0000	0.0000	0.6530	9.8783	85367.5349	10.8014
APTKPNNIENQN	1.0000	0.0000	0.6500	10.0202	100517.7259	10.9104
APTMNPDNMLNK	1.0000	0.0000	0.7021	10.6369	204459.3179	11.3845
APTSIQSPITNM	1.0000	0.0000	0.7037	10.3675	149942.9127	11.1774
APYKQSNTTCAQ	1.0000	0.0000	0.7436	11.2834	430388.8000	11.8814
APYSGWGNLDEQ	1.0000	0.0000	0.7950	11.8605	836356.8848	12.3249
AQAATTLSKWSV	1.0000	0.0000	0.7698	11.1620	374264.5555	11.7881
AQAMNPFKDVTY	1.0000	0.0000	0.6896	11.6259	638443.8994	12.1447
AQDGDKKQNPID	1.0000	0.0000	0.6354	10.7593	235409.9835	11.4786
AQDKPGISIDNR	1.0000	0.0000	0.6691	10.5863	192895.0733	11.3456
AQDKVLTRKPSL	1.0000	0.0000	0.6646	10.3211	142139.0907	11.1418
AQEPLGDECLCP	1.0000	0.0000	0.7426	12.0214	1006594.7994	12.4486
AQEYFTSQSFME	1.0000	0.0000	0.7626	11.4549	524340.1235	12.0132
AQGDDMSIILTV	1.0000	0.0000	0.6948	10.9924	307867.0590	11.6577
AQGPNNPTVSKL	1.0000	0.0000	0.6788	10.2185	126299.8521	11.0629
AQINRMQHASFC	1.0000	0.0000	0.7850	12.0974	1098697.3436	12.5071
AQITITPAETLS	1.0000	0.0000	0.6525	10.3499	146934.0726	11.1639
AQIVKDCKILAV	1.0000	0.0000	0.6846	11.5403	578472.0822	12.0788
AQIYTSPTVRKS	1.0000	0.0000	0.7110	10.7037	220803.1171	11.4358
AQKCISQREPSE	1.0000	0.0000	0.7418	11.1167	355230.0293	11.7533
AQKDTSKALIIW	1.0000	0.0000	0.7365	11.2633	420525.8685	11.8659
AQKSFNSNNKIE	1.0000	0.0000	0.6872	9.8191	79746.3071	10.7559
AQLDNFSQERTD	1.0000	0.0000	0.6810	10.5476	184477.2804	11.3158
AQLKRRSTFTNN	1.0000	0.0000	0.6841	10.2451	130233.9215	11.0834
AQLPESHLTTKE	1.0000	0.0000	0.6783	10.4604	166853.2186	11.2488
AQLTGPNDLVVT	1.0000	0.0000	0.6607	10.6541	208546.1257	11.3977
AQMQVVYLCISS	1.0000	0.0000	0.8153	11.7894	770630.0055	12.2703
AQNEESSVPFRS	1.0000	0.0000	0.7266	10.3371	144781.2288	11.1541
AQNEYPYLPPFP	1.0000	0.0000	0.6918	11.4670	531712.2047	12.0225
AQNFEVNPEFNE	1.0000	0.0000	0.6844	10.9313	286934.8098	11.6107
AQNQSYESIRQI	1.0000	0.0000	0.7208	10.7200	224990.3317	11.4484
AQNVFKCNKRFM	1.0000	0.0000	0.7536	11.9649	943174.5200	12.4052
AQPGLHQKHYVN	1.0000	0.0000	0.7116	11.7654	749627.2396	12.2518
AQPNDISKQSAR	1.0000	0.0000	0.6868	10.2758	134909.4239	11.1069
AQPSAIRVNSDT	1.0000	0.0000	0.6924	10.3427	145708.3355	11.1583
AQPSKREVTHNH	1.0000	0.0000	0.7167	11.1629	374620.4988	11.7887
AQRACLSRTLAK	1.0000	0.0000	0.7260	11.0690	336231.7650	11.7166
AQSLRPNRQSPV	1.0000	0.0000	0.7035	10.3831	152649.4145	11.1894
AQSPFRSANFVK	1.0000	0.0000	0.7241	10.7524	233536.5381	11.4732
AQSPTGGQIKQY	1.0000	0.0000	0.6906	11.2525	415323.4243	11.8576
AQTPLNTLPLFT	1.0000	0.0000	0.6519	10.2304	128045.7522	11.0720
AQTTMGSALNTL	1.0000	0.0000	0.6970	10.4257	160330.1112	11.2222
AQTTPFNCFGNP	1.0000	0.0000	0.7257	11.5500	585015.8879	12.0863
AQTVLVSIYNSL	1.0000	0.0000	0.7202	10.3265	143022.5207	11.1459
AQYSLSDNNFFS	1.0000	0.0000	0.7455	10.1744	120046.4356	11.0290
AQYTNKLFCSST	1.0000	0.0000	0.7742	10.8986	276345.4128	11.5856
AQYVSTITRPSN	1.0000	0.0000	0.7174	10.5662	188469.5824	11.3301
ARAQSPFRSANF	1.0000	0.0000	0.7252	10.8328	256177.3005	11.5350
ARDAYKQLQIEA	1.0000	0.0000	0.6476	11.2886	432980.9635	11.8854
ARDYDDLDELRP	1.0000	0.0000	0.6570	11.0205	317988.1402	11.6793
AREKRVVANIGP	1.0000	0.0000	0.6478	11.2844	430900.3192	11.8822
ARGLAGLGEYAC	1.0000	0.0000	0.7212	12.1211	1129048.9381	12.5253
ARGPAEDYRLFS	1.0000	0.0000	0.7061	11.3337	456057.3562	11.9201
ARHIMGSEASFQ	1.0000	0.0000	0.7583	11.5046	555209.1412	12.0514
ARIGVDLAEKSP	1.0000	0.0000	0.6723	10.7824	241750.3190	11.4963
ARISSVALNGRT	1.0000	0.0000	0.7057	10.3605	148729.6583	11.1720
ARKGNLPPVNQT	1.0000	0.0000	0.6635	10.6090	197999.9745	11.3630
ARLGGRSIDITE	1.0000	0.0000	0.6759	10.8348	256768.3663	11.5366
ARLQHSPNSISM	1.0000	0.0000	0.7541	10.4329	161664.8508	11.2277
ARLTNRYSSGDA	1.0000	0.0000	0.7248	10.5331	181430.0168	11.3047
ARMLSNGGSHSS	1.0000	0.0000	0.7798	10.3533	147502.3376	11.1665
ARMTQLPEEALQ	1.0000	0.0000	0.6618	11.1437	366427.6618	11.7740
ARNDDSRNPPAM	1.0000	0.0000	0.7027	10.7357	229094.3539	11.4604
ARNREANPSDKS	1.0000	0.0000	0.6881	10.0652	105866.8081	10.9451
ARPLAWAPPSSP	1.0000	0.0000	0.7713	11.3072	442333.2498	11.8997
ARPPANGDNTVN	1.0000	0.0000	0.6675	10.6057	197244.5439	11.3605
ARPWRVLLGAEN	1.0000	0.0000	0.7483	11.8461	822628.6245	12.3139
ARQQDSDSNPST	1.0000	0.0000	0.6942	9.9149	89047.8289	10.8296
ARQYLSIVQSHI	1.0000	0.0000	0.7468	11.0998	348395.6750	11.7403
ARRYRVPLYQIM	1.0000	0.0000	0.6835	12.1921	1225230.4484	12.5799
ARSAPLTNNVLF	1.0000	0.0000	0.6906	10.2430	129908.3099	11.0817
ARSDPIIDNINT	1.0000	0.0000	0.6620	10.1729	119834.5341	11.0278
ARSENTSSYSYP	1.0000	0.0000	0.7579	10.2022	123948.0360	11.0503
ARSGCTLNSSTN	1.0000	0.0000	0.7468	10.1256	113488.0780	10.9915
ARSMISPLIFVL	1.0000	0.0000	0.7331	10.7303	227678.1309	11.4563
ARSPYKEAKSSI	1.0000	0.0000	0.7208	10.3599	148634.3065	11.1716
ARSQVLSLSLCF	1.0000	0.0000	0.7756	10.5893	193548.2627	11.3479
ARVATKLINANP	1.0000	0.0000	0.6556	10.4884	172330.4743	11.2703
ARVSTTKAPIGL	1.0000	0.0000	0.6707	10.6332	203599.9509	11.3817
ASAESQNRNGDL	1.0000	0.0000	0.6967	10.0669	106073.5849	10.9464
ASAIFYLQESWF	1.0000	0.0000	0.8276	11.9342	910495.1503	12.3816
ASASLLPDGSSS	1.0000	0.0000	0.6927	9.2520	41512.3938	10.3200
ASCIEGNLNNDT	1.0000	0.0000	0.7279	10.4901	172659.1091	11.2716
ASCQVRKPSNSE	1.0000	0.0000	0.7662	10.6582	209544.2694	11.4009
ASDESEFPSQKE	1.0000	0.0000	0.7064	10.2547	131670.2002	11.0907
ASDIVGKTDPTS	1.0000	0.0000	0.6814	10.3289	143424.9787	11.1478
ASDRLNKDARGP	1.0000	0.0000	0.6767	10.4965	173942.3393	11.2766
ASEEVLLYTVVS	1.0000	0.0000	0.7278	10.6526	208188.3789	11.3965
ASEIHRMGNGEL	1.0000	0.0000	0.7355	11.2879	432624.5960	11.8849
ASELLLDARNRE	1.0000	0.0000	0.6730	10.1467	116274.5397	11.0077
ASFCSSTSQRSQ	1.0000	0.0000	0.7896	10.3676	149944.2855	11.1774
ASFQPAQNEYPY	1.0000	0.0000	0.7263	11.4344	512115.9258	11.9975
ASFQTSPLRTPY	1.0000	0.0000	0.7206	10.6756	213762.6898	11.4142
ASFSLQISPIQG	1.0000	0.0000	0.7192	10.3027	139153.5354	11.1276
ASFTDIQTKIKN	1.0000	0.0000	0.6646	10.3417	145549.5061	11.1576
ASFTEVDNHSDK	1.0000	0.0000	0.7195	10.5616	187474.6747	11.3266
ASFTSAFYATSK	1.0000	0.0000	0.7454	10.5937	194529.2757	11.3512
ASGAEPKLTSTQ	1.0000	0.0000	0.6814	10.1993	123545.3309	11.0482
ASGDTIAPLIVN	1.0000	0.0000	0.6745	10.4526	165373.7493	11.2428
ASGEKRVNNDSS	1.0000	0.0000	0.7074	9.8946	86983.5615	10.8139
ASGGDPYVQGSG	1.0000	0.0000	0.7441	11.3712	476188.8367	11.9489
ASGSGNNISIDR	1.0000	0.0000	0.7106	9.9506	92777.5161	10.8569
ASHADRMANNDS	1.0000	0.0000	0.7442	10.6744	213484.2644	11.4133
ASHFNMASVAIT	1.0000	0.0000	0.7588	11.0772	339423.3525	11.7229
ASHQFLPHISDE	1.0000	0.0000	0.7419	10.9964	309296.8253	11.6608
ASHSNRQATQGY	1.0000	0.0000	0.7531	11.0481	328251.5661	11.7005
ASISNTNIDQEK	1.0000	0.0000	0.6712	9.8112	79023.7557	10.7498
ASISQVPESPDD	1.0000	0.0000	0.6993	10.1989	123480.9529	11.0478
ASKITLQVPRFD	1.0000	0.0000	0.6765	10.7546	234137.2792	11.4750
ASKPSKILSTVS	1.0000	0.0000	0.6846	9.4667	53149.4101	10.4850
ASKSMSIDDTPS	1.0000	0.0000	0.7153	9.8799	85528.6298	10.8026
ASLAELSETLEI	1.0000	0.0000	0.6703	9.8400	81684.4886	10.7719
ASLGPDNLSPNM	1.0000	0.0000	0.7099	10.0262	101218.9155	10.9151
ASLKKAKLSRKS	1.0000	0.0000	0.6722	9.5276	57008.3083	10.5318
ASLLPDGSSSTN	1.0000	0.0000	0.6789	9.2226	40127.8452	10.2974
ASLLSFKWTVPF	1.0000	0.0000	0.7956	11.3073	442382.2287	11.8997
ASLPSSIKRHIS	1.0000	0.0000	0.7195	9.8711	84661.7037	10.7958
ASMSKSCYKSIH	1.0000	0.0000	0.8456	11.1424	365903.8161	11.7730
ASMTNLNILFNR	1.0000	0.0000	0.7093	10.1941	122801.1057	11.0441
ASNFSLHTPDAQ	1.0000	0.0000	0.7182	10.4401	163010.5161	11.2332
ASNGVYDEGTES	1.0000	0.0000	0.7319	10.7886	243473.7350	11.5011
ASNIDKNKHPPN	1.0000	0.0000	0.6827	10.1268	113641.7560	10.9924
ASNQGTIQFGYS	1.0000	0.0000	0.7435	10.9451	291557.1824	11.6214
ASNRSNVRELQE	1.0000	0.0000	0.7024	10.1490	116593.0415	11.0095
ASNSSLSATNKM	1.0000	0.0000	0.7004	9.3719	47655.4840	10.4122
ASPARVSTTKAP	1.0000	0.0000	0.6845	10.4186	159029.2675	11.2167
ASPDKKSNTINI	1.0000	0.0000	0.6620	9.6618	66532.3800	10.6350
ASPITKFDHLAA	1.0000	0.0000	0.6885	10.8560	263113.0926	11.5529
ASPLLIIKYNGS	1.0000	0.0000	0.7068	10.1544	117310.4745	11.0136
ASPNKILNKSPS	1.0000	0.0000	0.6653	9.2952	43629.0367	10.3532
ASPRDSADFLSL	1.0000	0.0000	0.7033	9.9710	94985.1653	10.8726
ASQEFKNRVETG	1.0000	0.0000	0.6917	10.9206	283440.1216	11.6025
ASQGRDISLANY	1.0000	0.0000	0.7246	10.5708	189482.0749	11.3337
ASQIRTETNVHS	1.0000	0.0000	0.7159	10.5603	187207.2783	11.3256
ASQLKDRSWSSQ	1.0000	0.0000	0.7877	10.6321	203336.8128	11.3808
ASQNPLNKNSNG	1.0000	0.0000	0.6744	9.4425	51686.9047	10.4664
ASRDQDEKIPCT	1.0000	0.0000	0.7068	11.2156	398048.0512	11.8292
ASRGQSKYRLPL	1.0000	0.0000	0.7242	10.6153	199429.9220	11.3678
ASRINAPSPSKK	1.0000	0.0000	0.6874	9.8132	79201.4632	10.7513
ASSALQPSQIAG	1.0000	0.0000	0.7086	10.1996	123578.7709	11.0483
ASSANKSGPNHN	1.0000	0.0000	0.7161	9.8062	78565.6273	10.7459
ASSIEKTWKHCE	1.0000	0.0000	0.8442	12.0079	991054.1556	12.4382
ASSQGSFTQLFL	1.0000	0.0000	0.7295	10.2494	130867.9075	11.0866
ASSQILRMASLL	1.0000	0.0000	0.7214	10.0413	102995.7358	10.9267
ASSQLLSQNKAL	1.0000	0.0000	0.6750	9.3887	48582.7929	10.4250
ASSSIDDQQWQA	1.0000	0.0000	0.7878	11.1593	373086.9859	11.7860
ASTDGNLQPLNA	1.0000	0.0000	0.6718	10.0077	99087.0734	10.9009
ASTDISSPSRIQ	1.0000	0.0000	0.6996	9.7837	76557.9026	10.7287
ASTEENAFQNHP	1.0000	0.0000	0.7061	10.7660	237210.2250	11.4837
ASTGPLKAASFT	1.0000	0.0000	0.6946	10.3525	147360.4310	11.1658
ASTILFKHNASF	1.0000	0.0000	0.7283	10.5141	177496.2671	11.2901
ASTLKDYSQRLL	1.0000	0.0000	0.7000	10.1104	111520.7959	10.9798
ASTNRRFSEYLH	1.0000	0.0000	0.7570	10.8819	271087.3119	11.5728
ASTQKFQKESFQ	1.0000	0.0000	0.7055	10.6883	216930.7295	11.4240
ASVAITIPPTDF	1.0000	0.0000	0.6653	10.8175	251713.0199	11.5233
ASVINNRTWQNP	1.0000	0.0000	0.7680	11.1573	372203.3351	11.7844
ASVMNNSVGHEK	1.0000	0.0000	0.7637	10.8839	271700.9437	11.5743
ASYNIESSLAST	1.0000	0.0000	0.7128	9.6534	65895.9239	10.6285
ATAEMLLHHHIY	1.0000	0.0000	0.7341	12.1083	1112508.3107	12.5154
ATAMELLVESNI	1.0000	0.0000	0.6992	10.5448	183895.2358	11.3137
ATAQAMNPFKDV	1.0000	0.0000	0.6694	11.3497	464536.1706	11.9324
ATDALAGLKRNT	1.0000	0.0000	0.6504	10.4405	163085.8548	11.2335
ATDREESYVNSV	1.0000	0.0000	0.7268	10.7303	227669.3543	11.4563
ATELNIAIPGHD	1.0000	0.0000	0.6626	10.9403	289936.6362	11.6177
ATERDNYFNSQY	1.0000	0.0000	0.7378	11.1101	352527.4896	11.7482
ATERLWWGESYH	1.0000	0.0000	0.8940	13.1835	3836163.1839	13.3418
ATFGLQLNFLDI	1.0000	0.0000	0.6768	10.6764	213981.2958	11.4149
ATGKFTVLELDT	1.0000	0.0000	0.6525	10.7397	230141.3052	11.4635
ATGKNSSICFRG	1.0000	0.0000	0.7719	11.1355	363005.0064	11.7677
ATGLDSSTTQKY	1.0000	0.0000	0.7026	10.3529	147438.7983	11.1662
ATHVTSSQEPAV	1.0000	0.0000	0.7163	10.8558	263072.3633	11.5528
ATIAILFADVKT	1.0000	0.0000	0.6388	10.9041	278115.6587	11.5899
ATICQGSESSNN	1.0000	0.0000	0.7561	10.3577	148257.1455	11.1699
ATIGSHRKLASP	1.0000	0.0000	0.7115	10.5775	190947.3932	11.3388
ATIIPKLTLCKN	1.0000	0.0000	0.6874	10.6779	214334.2854	11.4160
ATIKCSTVVPNS	1.0000	0.0000	0.7447	10.7580	235049.8302	11.4776
ATISSNERMNFS	1.0000	0.0000	0.7369	10.1753	120179.0211	11.0297
ATKLINANPQVL	1.0000	0.0000	0.6535	10.2398	129440.7535	11.0793
ATKTDTRVNSET	1.0000	0.0000	0.6607	10.2636	133028.8448	11.0975
ATLPCFSLTTFT	1.0000	0.0000	0.7333	10.9763	302206.6329	11.6453
ATLQRPLQTGAS	1.0000	0.0000	0.6735	10.5273	180212.4642	11.3002
ATLYNISLYLPS	1.0000	0.0000	0.7221	10.1630	118486.9322	11.0202
ATMRPPLSTCLK	1.0000	0.0000	0.7421	11.1056	350713.8959	11.7447
ATMSKVENDNQK	1.0000	0.0000	0.6968	10.5096	176584.2658	11.2866
ATNAIYFNLAQP	1.0000	0.0000	0.6855	10.9104	280117.2760	11.5947
ATNHDQAIKKKI	1.0000	0.0000	0.6498	10.7878	243243.7592	11.5004
ATNHERQMIVSL	1.0000	0.0000	0.7274	11.0996	348288.8034	11.7401
ATNKMTSPETKL	1.0000	0.0000	0.6772	10.2381	129175.5799	11.0779
ATNKTALTNGTA	1.0000	0.0000	0.6465	10.1829	121223.1823	11.0355
ATNNLGSLLKQN	1.0000	0.0000	0.6602	9.5270	56973.8444	10.5314
ATNPLLFTNLII	1.0000	0.0000	0.6534	10.0248	101054.9946	10.9140
ATNQYSDTTEHY	1.0000	0.0000	0.7322	11.1826	383247.3951	11.8039
ATPSGLWISDEY	1.0000	0.0000	0.7977	11.4969	550302.8485	12.0455
ATQFPDREEAST	1.0000	0.0000	0.6663	10.8876	272855.1459	11.5771
ATQGYKIKVMAE	1.0000	0.0000	0.6625	11.7474	734280.1075	12.2380
ATRKPEAASNID	1.0000	0.0000	0.6618	10.4458	164080.0065	11.2376
ATSDGPSIQNED	1.0000	0.0000	0.6847	10.2193	126418.8725	11.0635
ATSEMFVLKQLS	1.0000	0.0000	0.7266	10.5736	190078.0377	11.3358
ATSFTIEIAPYK	1.0000	0.0000	0.6841	10.9754	301881.5441	11.6446
ATSISKWRYQLL	1.0000	0.0000	0.7934	11.2595	418698.2457	11.8630
ATSLQKNLSNPC	1.0000	0.0000	0.7224	10.0844	108228.7441	10.9598
ATSPIACQDPSP	1.0000	0.0000	0.7325	10.9489	292834.7539	11.6243
ATSPTRNKYKLR	1.0000	0.0000	0.6886	10.4553	165883.3982	11.2449
ATTAFSPFDHNS	1.0000	0.0000	0.7283	10.6706	212534.7600	11.4103
ATTIKLMVDVIC	1.0000	0.0000	0.7088	11.7017	696602.2137	12.2029
ATTKLSIWLPDL	1.0000	0.0000	0.7315	10.8227	253219.9887	11.5273
ATTLQSSNLSDE	1.0000	0.0000	0.6691	9.3835	48293.2274	10.4211
ATTLSKWSVDEI	1.0000	0.0000	0.7601	11.0148	315909.3520	11.6749
ATTPPLTLQHQS	1.0000	0.0000	0.6797	10.4780	170283.3264	11.2624
ATTTNSDNNHDS	1.0000	0.0000	0.6852	9.7236	71445.2905	10.6825
ATVMTKDRYPFK	1.0000	0.0000	0.6720	11.6799	679393.1608	12.1862
ATYVGCSTDIKN	1.0000	0.0000	0.7519	11.3603	470199.3933	11.9405
AVAGPHTKTKHR	1.0000	0.0000	0.6611	11.6247	637526.2098	12.1437
AVCMHNFFRTRS	1.0000	0.0000	0.8022	12.2772	1351350.3861	12.6453
AVDEERKCSLSS	1.0000	0.0000	0.7595	10.6330	203536.5139	11.3815
AVDNAYVKLLKL	1.0000	0.0000	0.6811	10.6439	206109.7923	11.3898
AVDSYTNNFECV	1.0000	0.0000	0.7775	11.5023	553740.4655	12.0496
AVEDSTLKIKMS	1.0000	0.0000	0.7038	10.3976	155229.9902	11.2006
AVEFKLCDGQAI	1.0000	0.0000	0.6908	11.8414	818195.8652	12.3103
AVEKVTAQLKRR	1.0000	0.0000	0.6406	11.0937	345944.1120	11.7356
AVFLTKSQITSL	1.0000	0.0000	0.6901	10.1346	114677.3232	10.9984
AVGKTVLTPNSH	1.0000	0.0000	0.7035	10.7139	223407.1663	11.4436
AVHSLEFYPPEL	1.0000	0.0000	0.7272	11.2654	421551.8848	11.8675
AVICLMQSFLQT	1.0000	0.0000	0.7667	11.5855	609425.2656	12.1136
AVINLTNDDCLL	1.0000	0.0000	0.7060	10.5981	195519.6906	11.3546
AVISAYLAKETS	1.0000	0.0000	0.7103	10.5570	186496.6279	11.3231
AVKSSTAEQKLP	1.0000	0.0000	0.6804	10.1894	122139.9983	11.0405
AVLEALKHFQHN	1.0000	0.0000	0.7052	11.3277	452886.1062	11.9154
AVLMVKLKDGIF	1.0000	0.0000	0.6820	11.3320	455132.0556	11.9187
AVMYRVLVPSPN	1.0000	0.0000	0.7423	11.3836	483031.5501	11.9584
AVNFNTDIEKDY	1.0000	0.0000	0.6800	10.9674	299134.5752	11.6385
AVNKASTILFKH	1.0000	0.0000	0.7018	10.6753	213702.1170	11.4140
AVNTEQEESASP	1.0000	0.0000	0.6910	10.3411	145443.2395	11.1571
AVPEPRGTAKNS	1.0000	0.0000	0.6774	10.6994	219710.5870	11.4325
AVPPDFHTLRKR	1.0000	0.0000	0.6598	11.3890	486038.3996	11.9626
AVPTDELTNCAG	1.0000	0.0000	0.7021	11.3119	444752.4246	11.9033
AVQPLKLSRSYY	1.0000	0.0000	0.7463	10.8299	255321.9885	11.5328
AVRARLTNRYSS	1.0000	0.0000	0.7313	10.6358	204210.5032	11.3837
AVRIGRRNNNQL	1.0000	0.0000	0.6837	10.7192	224784.5124	11.4477
AVRRAQEPLGDE	1.0000	0.0000	0.6341	11.3300	454082.6499	11.9172
AVSFERYQVSIT	1.0000	0.0000	0.7367	11.1877	385500.8105	11.8079
AVSGTLDNKENT	1.0000	0.0000	0.6719	10.0765	107250.0869	10.9537
AVSHRNLHTNHR	1.0000	0.0000	0.7575	11.1555	371441.5815	11.7831
AVSKTNSDGVIA	1.0000	0.0000	0.6995	10.3808	152241.9965	11.1876
AVSMGFYMLGEV	1.0000	0.0000	0.7639	12.1963	1231098.9578	12.5830
AVSVQAQINRMQ	1.0000	0.0000	0.7101	11.3174	447555.2184	11.9075
AVTDTKSKLPPN	1.0000	0.0000	0.6563	10.0615	105413.8819	10.9422
AVTMGLNILPGN	1.0000	0.0000	0.6976	10.8287	254975.8815	11.5319
AVVYFTSQRDIM	1.0000	0.0000	0.7218	11.7811	763323.6386	12.2639
AWAPPSSPTKNQ	1.0000	0.0000	0.7635	11.0415	325761.7168	11.6955
AWATDREESYVN	1.0000	0.0000	0.7834	11.9013	876644.6053	12.3563
AWNQDVNSRKEA	1.0000	0.0000	0.7666	11.4109	498447.0705	11.9794
AWPCVISREGNF	1.0000	0.0000	0.8350	12.5535	1857485.2607	12.8576
AWRGNDRIKTTP	1.0000	0.0000	0.7234	11.7520	738129.7141	12.2415
AWYPRSFSENVS	1.0000	0.0000	0.8447	11.5330	573660.1727	12.0732
AYDESDPYKNVN	1.0000	0.0000	0.7226	10.8788	270125.2515	11.5704
AYDPKSRKVLVK	1.0000	0.0000	0.6935	10.8826	271311.7388	11.5733
AYKKMRDFDPSN	1.0000	0.0000	0.7253	11.1713	378251.1621	11.7952
AYKQLQIEAVSK	1.0000	0.0000	0.6900	10.9321	287215.5557	11.6114
AYLAKETSTNPQ	1.0000	0.0000	0.6857	10.4665	168045.9293	11.2535
AYLNKINLNIRS	1.0000	0.0000	0.6901	9.9807	96047.7399	10.8801
AYNSTQGGAREK	1.0000	0.0000	0.7065	11.0801	340588.1364	11.7252
AYPQARPKLMLN	1.0000	0.0000	0.6980	11.1552	371326.8561	11.7829
AYPSSDDREHKS	1.0000	0.0000	0.7467	10.6451	206387.9828	11.3907
AYPTYNVTSKYQ	1.0000	0.0000	0.7422	11.3396	459140.7084	11.9246
AYREDQSSNSNS	1.0000	0.0000	0.7268	9.7804	76269.9715	10.7261
AYSGSLNEGSDQ	1.0000	0.0000	0.7395	10.3021	139067.2963	11.1272
AYSSKNANAADE	1.0000	0.0000	0.7097	10.2797	135523.5000	11.1099
AYTTLLFGRNDN	1.0000	0.0000	0.6954	10.7281	227097.5523	11.4546
AYVKLLKLLDPV	1.0000	0.0000	0.6749	10.6435	206026.8187	11.3896
AYYSSQFPGTSV	1.0000	0.0000	0.7848	11.1132	353809.1266	11.7506
CADKIKTKELDS	1.0000	0.0000	0.7009	10.7416	230656.0310	11.4650
CAGGVKSILHIC	1.0000	0.0000	0.8098	12.2889	1369647.9437	12.6542
CAGRNSNEKSTR	1.0000	0.0000	0.7548	10.7122	222981.4976	11.4424
CAIENCSCNQVD	1.0000	0.0000	0.8531	12.2095	1250032.7995	12.5932
CAILISYLPEKA	1.0000	0.0000	0.7398	11.1954	388925.6201	11.8138
CALVKLKHFNPK	1.0000	0.0000	0.7350	11.3749	478209.9388	11.9517
CAMTRSKSQWVI	1.0000	0.0000	0.8678	12.3598	1486052.4301	12.7087
CANDTLNGQLPP	1.0000	0.0000	0.7110	10.8749	268893.5113	11.5674
CAQDGDKKQNPI	1.0000	0.0000	0.6884	11.3886	485778.9800	11.9622
CARSENTSSYSY	1.0000	0.0000	0.8222	10.8052	248186.8593	11.5139
CASNGVYDEGTE	1.0000	0.0000	0.7624	11.6940	690463.9332	12.1970
CASRINAPSPSK	1.0000	0.0000	0.7524	10.4934	173317.9282	11.2742
CATTTNSDNNHD	1.0000	0.0000	0.7380	10.6290	202610.7509	11.3784
CAVKSSTAEQKL	1.0000	0.0000	0.7397	10.7925	244566.5421	11.5041
CAVLEALKHFQH	1.0000	0.0000	0.7376	12.1454	1161082.8589	12.5440
CCWYSADKLAPS	1.0000	0.0000	0.9186	12.5980	1955116.5604	12.8918
CDAGTYSIMYDR	1.0000	0.0000	0.7837	12.3191	1418021.7167	12.6774
CDGEAEDSSAQK	1.0000	0.0000	0.7431	11.1022	349353.0524	11.7421
CDGQAILVLSIS	1.0000	0.0000	0.7525	10.8866	272542.0895	11.5764
CDKLIMEIMDET	1.0000	0.0000	0.7212	11.8398	816644.6745	12.3090
CDRDLSISSNAS	1.0000	0.0000	0.7468	10.0009	98311.7723	10.8956
CDRGTSYLLIMN	1.0000	0.0000	0.7873	11.4243	506173.4929	11.9897
CDSHYTQRSDAD	1.0000	0.0000	0.7884	11.5596	591504.5962	12.0937
CDSRTDAFYDNS	1.0000	0.0000	0.7801	11.1865	384933.5995	11.8069
CDTYNRGMIYLK	1.0000	0.0000	0.7704	12.1407	1154758.4573	12.5403
CDWKLAIWENGD	1.0000	0.0000	0.8728	13.1047	3503635.0022	13.2813
CEAHSQGFVISK	1.0000	0.0000	0.7890	11.6924	689254.4000	12.1958
CEGNALHTNQDA	1.0000	0.0000	0.7335	11.3985	491360.7931	11.9698
CEGPLEQQLNDI	1.0000	0.0000	0.7049	11.2125	396648.1214	11.8269
CELGIFNHSERE	1.0000	0.0000	0.7688	11.5878	611022.3247	12.1154
CELSTVSVTHPP	1.0000	0.0000	0.7704	11.1510	369528.0431	11.7796
CEMHISNAPHNS	1.0000	0.0000	0.8264	11.4661	531153.4767	12.0218
CENMPCINHYLA	1.0000	0.0000	0.8336	12.5205	1788194.7253	12.8323
CENQGPTIAEKS	1.0000	0.0000	0.7231	11.1175	355550.3148	11.7539
CEPEILQNSQET	1.0000	0.0000	0.7204	10.9170	282275.9996	11.5998
CEPVNNSQSTVP	1.0000	0.0000	0.7549	10.7409	230476.1037	11.4644
CESSFHFDVLGS	1.0000	0.0000	0.8267	11.3662	473421.7878	11.9450
CFDSSWKTGYLS	1.0000	0.0000	0.8887	11.8594	835287.2003	12.3241
CFFLIKNLNKNH	1.0000	0.0000	0.7551	11.0408	325515.7950	11.6949
CFGNPKKFNFID	1.0000	0.0000	0.7336	11.6140	629705.1170	12.1355
CFIKAMSAGESH	1.0000	0.0000	0.8102	11.8877	862939.9941	12.3458
CFNENEATICQG	1.0000	0.0000	0.7699	12.0725	1067599.7394	12.4879
CFNPIAICQEPI	1.0000	0.0000	0.7395	12.1984	1234067.4599	12.5847
CFNRILQNPYTN	1.0000	0.0000	0.7521	11.2723	424893.2339	11.8728
CFRGDQIQFLDK	1.0000	0.0000	0.6974	11.9279	903883.4485	12.3768
CFSDLLDHDKSS	1.0000	0.0000	0.7746	10.5970	195287.1246	11.3538
CFSLTTFTDDSC	1.0000	0.0000	0.8118	11.4421	516682.6046	12.0034
CGAVINLTNDDC	1.0000	0.0000	0.7696	11.6896	686973.8242	12.1936
CGGNNDKANSDN	1.0000	0.0000	0.7393	10.5525	185530.2384	11.3196
CGGTRHVFLANH	1.0000	0.0000	0.7559	12.3532	1474958.1572	12.7037
CGKSKTSSTDNG	1.0000	0.0000	0.7488	10.3450	146102.0705	11.1601
CGLEQQKDDPDF	1.0000	0.0000	0.6883	11.6516	657575.6117	12.1644
CGQRGCAMTRSK	1.0000	0.0000	0.8047	12.5537	1857844.9533	12.8578
CGRISNHTMCNE	1.0000	0.0000	0.8493	12.1865	1217386.2848	12.5756
CGSNVCLNESKA	1.0000	0.0000	0.8149	11.1642	375182.8413	11.7897
CHNMQPDDERNV	1.0000	0.0000	0.7498	11.9629	941032.7195	12.4037
CHSDDTELTRNQ	1.0000	0.0000	0.7431	11.0827	341593.6157	11.7271
CHWVADSLGRVE	1.0000	0.0000	0.8442	12.7999	2466672.7302	13.0470
CIAFKAPEESAN	1.0000	0.0000	0.7295	11.2705	424016.2062	11.8714
CIEGNLNNDTHP	1.0000	0.0000	0.7358	11.0451	327116.0850	11.6982
CIKDYPNNESLT	1.0000	0.0000	0.7407	10.7689	238020.7749	11.4859
CIKTSIRGLSDR	1.0000	0.0000	0.7446	10.8676	266667.7019	11.5618
CINHYLATSDGP	1.0000	0.0000	0.7756	11.5072	556871.0401	12.0534
CINNNSNFSVKI	1.0000	0.0000	0.7500	10.2898	137103.7279	11.1177
CIPDDSEMKVES	1.0000	0.0000	0.7652	11.2867	432029.1912	11.8839
CISQREPSENDT	1.0000	0.0000	0.7399	10.7813	241430.9718	11.4954
CISSGRLVVPDP	1.0000	0.0000	0.7617	11.1894	386258.3812	11.8092
CISYQKEEFGNL	1.0000	0.0000	0.7677	11.4829	541531.0555	12.0348
CITLKSGFADAP	1.0000	0.0000	0.7283	11.2647	421220.5841	11.8670
CIYCTISQKECS	1.0000	0.0000	0.8812	12.3521	1473069.1907	12.7028
CKDANLSNSNIN	1.0000	0.0000	0.7152	9.8223	80036.9963	10.7583
CKHFNIEFSDKN	1.0000	0.0000	0.7687	11.2982	437797.7142	11.8928
CKILAVSMGFYM	1.0000	0.0000	0.8122	12.4389	1627768.9767	12.7695
CKLGQTFPFVYM	1.0000	0.0000	0.7383	12.5386	1825830.1227	12.8462
CKLTKKAIMRPD	1.0000	0.0000	0.7029	11.4755	536920.7567	12.0290
CKNEFSKTQNDS	1.0000	0.0000	0.7423	10.5012	174881.7297	11.2802
CKPHAEPEQRNQ	1.0000	0.0000	0.7028	11.8052	784771.5514	12.2824
CKQVRTLDNSNQ	1.0000	0.0000	0.7336	10.7652	236997.5920	11.4831
CKRAMPPNHLDV	1.0000	0.0000	0.7431	11.9158	891314.7094	12.3674
CKVTKSNPTGYK	1.0000	0.0000	0.7485	11.2014	391624.5110	11.8184
CKYKYALNPRKN	1.0000	0.0000	0.7535	11.4528	523050.8048	12.0116
CLCPTHGQNGTS	1.0000	0.0000	0.8183	11.9020	877298.2786	12.3568
CLFDSSIKFRED	1.0000	0.0000	0.7619	11.0968	347160.4859	11.7379
CLFLKNGVEGYR	1.0000	0.0000	0.7545	11.8901	865354.3499	12.3477
CLFQDQNSTNQL	1.0000	0.0000	0.7390	10.6959	218830.8700	11.4298
CLISNLFLTMNA	1.0000	0.0000	0.7613	10.7468	232048.9214	11.4690
CLISNNSPSPNS	1.0000	0.0000	0.7209	9.4974	55061.3267	10.5086
CLKGAKLAPSQT	1.0000	0.0000	0.7209	10.9120	280645.9034	11.5959
CLKSRSNVDTFN	1.0000	0.0000	0.7545	10.5407	183026.3996	11.3105
CLLGCDKLIMEI	1.0000	0.0000	0.7784	11.9767	956067.6105	12.4142
CLMIRDLDQKQP	1.0000	0.0000	0.7122	11.5768	603325.6261	12.1069
CLMQSFLQTTDR	1.0000	0.0000	0.7610	11.4148	500690.3205	11.9824
CLNEKENSHEDS	1.0000	0.0000	0.7560	10.5648	188178.7524	11.3291
CLNESKARSPYK	1.0000	0.0000	0.7650	10.8432	259264.9806	11.5430
CLQNKFSYKEDN	1.0000	0.0000	0.7608	11.0200	317804.1771	11.6789
CLQNTNPNDIKS	1.0000	0.0000	0.7129	10.2768	135070.4839	11.1077
CLRINNINQCSG	1.0000	0.0000	0.8013	11.2776	427503.6756	11.8769
CLRQATIAILFA	1.0000	0.0000	0.6988	11.5322	573149.1185	12.0726
CLSKRGIHSIVD	1.0000	0.0000	0.7769	11.2725	425001.6152	11.8730
CLSRTLAKNQLR	1.0000	0.0000	0.7264	10.6010	196186.0609	11.3569
CLTSGSQNSWVF	1.0000	0.0000	0.8742	11.6114	627874.3391	12.1335
CLTTLPVSRIAA	1.0000	0.0000	0.7237	11.0018	311215.9105	11.6650
CMHNFFRTRSKT	1.0000	0.0000	0.7974	11.9597	937619.7977	12.4012
CNAHHGRGFETV	1.0000	0.0000	0.7329	12.5477	1844956.3775	12.8531
CNASSSIDDQQW	1.0000	0.0000	0.8441	11.4548	524272.5812	12.0131
CNEGHNTLLDAS	1.0000	0.0000	0.7536	10.8265	254336.8891	11.5302
CNETTNLTDLNP	1.0000	0.0000	0.6935	10.2923	137507.5006	11.1196
CNEYTDIKNQHT	1.0000	0.0000	0.7409	11.5148	561755.8774	12.0592
CNFNAVNTEQEE	1.0000	0.0000	0.7276	11.2683	422979.0770	11.8698
CNIDQCNAHHGR	1.0000	0.0000	0.8003	12.5729	1899403.8406	12.8725
CNKRFMETLRSA	1.0000	0.0000	0.7688	11.4396	515157.8551	12.0014
CNLGKNYLPEFN	1.0000	0.0000	0.7563	11.1144	354279.5237	11.7515
CNMSDTSSVNLQ	1.0000	0.0000	0.7775	10.4297	161065.2999	11.2252
CNNLHYVRSRTK	1.0000	0.0000	0.7906	11.3757	478613.8644	11.9523
CNPIQDHQGSSD	1.0000	0.0000	0.7740	11.1910	386940.4973	11.8104
CNPLSELSQFAQ	1.0000	0.0000	0.7563	10.7145	223566.0199	11.4441
CNPNNPNTSRSS	1.0000	0.0000	0.7290	9.7787	76123.4012	10.7249
CNPWNKSDANNQ	1.0000	0.0000	0.8128	11.3173	447511.7609	11.9074
CNQGLGYKYVSI	1.0000	0.0000	0.7963	11.8331	810384.0557	12.3039
CNQSKGYSASEE	1.0000	0.0000	0.7932	10.9138	281211.0201	11.5973
CNQVDLTKVSES	1.0000	0.0000	0.7474	10.6756	213762.1133	11.4142
CNQVHKVKTSHN	1.0000	0.0000	0.7843	11.4533	523344.6309	12.0119
CNRDEMRPPNGL	1.0000	0.0000	0.7418	11.5665	596219.5898	12.0990
CNRIATTPPLTL	1.0000	0.0000	0.6947	10.8491	261039.6056	11.5476
CNSDRTGMHSIF	1.0000	0.0000	0.8197	11.6392	648276.5822	12.1549
CNVIVIHEYYLP	1.0000	0.0000	0.7610	12.3124	1407179.5714	12.6723
CPASASLLPDGS	1.0000	0.0000	0.7535	10.4597	166731.0186	11.2483
CPIQNGHNKKRD	1.0000	0.0000	0.7266	11.4863	543653.3912	12.0374
CPSAFSPSMGEE	1.0000	0.0000	0.8109	11.3585	469235.8533	11.9391
CPTHGQNGTSNI	1.0000	0.0000	0.7618	11.2534	415792.3561	11.8584
CPVDKRFDLWVN	1.0000	0.0000	0.7993	12.4897	1725779.1896	12.8085
CQANTDLRPTKS	1.0000	0.0000	0.7174	10.7613	235954.7017	11.4801
CQDPSPPNVQIK	1.0000	0.0000	0.7219	11.1397	364746.3483	11.7709
CQEPISFTRLLN	1.0000	0.0000	0.7374	10.9257	285107.7913	11.6065
CQETLTQGMPFY	1.0000	0.0000	0.7308	12.2988	1385345.3111	12.6619
CQFMIFGLSKHL	1.0000	0.0000	0.8004	11.9841	964278.1414	12.4200
CQGSESSNNVCQ	1.0000	0.0000	0.8384	11.1869	385111.1572	11.8072
CQNKELTTREYI	1.0000	0.0000	0.7174	11.3937	488674.1445	11.9662
CQNVRSNHKMKR	1.0000	0.0000	0.7932	11.6292	640844.4542	12.1472
CQSFATNNLGSL	1.0000	0.0000	0.7567	10.4836	171371.2569	11.2666
CQTISKSNGGKT	1.0000	0.0000	0.7450	10.7206	225128.9363	11.4488
CQTLQSKIRCSI	1.0000	0.0000	0.7977	11.3831	482717.2731	11.9580
CQVRKPSNSEQK	1.0000	0.0000	0.7508	10.8998	276732.5675	11.5866
CQWLKIKQKSST	1.0000	0.0000	0.8151	11.4988	551501.8124	12.0469
CREWSTAVDSYT	1.0000	0.0000	0.8624	12.2820	1358874.7337	12.6490
CRMMKSSEAIGR	1.0000	0.0000	0.8097	11.8826	857906.3020	12.3419
CRTELIAKGSNI	1.0000	0.0000	0.7274	10.9491	292883.4365	11.6244
CRTMKDELRSLN	1.0000	0.0000	0.7529	11.0112	314610.5071	11.6722
CSCNQVDLTKVS	1.0000	0.0000	0.8088	11.2610	419418.7666	11.8642
CSDQPQFRKKNF	1.0000	0.0000	0.7450	11.4094	497570.6328	11.9782
CSFKPRHYVDHK	1.0000	0.0000	0.7865	12.3472	1464782.4621	12.6991
CSGCNFNAVNTE	1.0000	0.0000	0.8191	11.6140	629759.2799	12.1355
CSGTLCSLITHK	1.0000	0.0000	0.8193	11.3633	471870.5804	11.9428
CSIDLISKISSL	1.0000	0.0000	0.7302	9.8462	82273.4600	10.7767
CSKKAYPSSDDR	1.0000	0.0000	0.7759	10.8624	265058.7609	11.5578
CSLITHKDKSAD	1.0000	0.0000	0.7470	10.7898	243810.5121	11.5020
CSLSDPCNEGHN	1.0000	0.0000	0.8333	11.3446	461826.2554	11.9285
CSLSSHKFYLNQ	1.0000	0.0000	0.8135	10.8299	255342.3582	11.5328
CSMPDMELDRAQ	1.0000	0.0000	0.7691	11.8721	847588.4513	12.3338
CSNLDIEYNRFM	1.0000	0.0000	0.7997	11.5352	575085.5243	12.0749
CSNSNEGARVAT	1.0000	0.0000	0.7641	10.8626	265140.7252	11.5580
CSNVAHGNTSKN	1.0000	0.0000	0.7773	10.7177	224387.3189	11.4466
CSPLIRQKGPKP	1.0000	0.0000	0.7199	11.1718	378481.4673	11.7956
CSPVPKGKETNF	1.0000	0.0000	0.7384	11.2478	413083.4041	11.8540
CSRLIFNLKPRE	1.0000	0.0000	0.7400	10.9610	296920.4275	11.6336
CSRLITRRGMST	1.0000	0.0000	0.7841	11.3227	450317.8069	11.9116
CSSGPNGEADNL	1.0000	0.0000	0.7551	10.6237	201381.0480	11.3743
CSSTMDIFNSAD	1.0000	0.0000	0.7905	10.8349	256814.1249	11.5367
CSSTPHPSNSKT	1.0000	0.0000	0.7623	10.1672	119057.6107	11.0235
CSSTSQRSQFVL	1.0000	0.0000	0.7890	10.5781	191070.2899	11.3393
CSTDIKNKKHTD	1.0000	0.0000	0.7251	10.8600	264322.2551	11.5559
CSTVVPNSLNRY	1.0000	0.0000	0.7850	10.8945	275061.2202	11.5825
CSVAQTPLNTLP	1.0000	0.0000	0.7243	10.7229	225736.0930	11.4506
CSYDSSSTKPSH	1.0000	0.0000	0.8061	10.4467	164254.6218	11.2383
CTASISNTNIDQ	1.0000	0.0000	0.7297	10.3949	154747.9478	11.1985
CTDDHIPVIIAE	1.0000	0.0000	0.6795	11.8512	827488.8778	12.3178
CTDGIKMEDRPN	1.0000	0.0000	0.7128	11.6800	679462.2233	12.1862
CTFIDNVHLQSS	1.0000	0.0000	0.7836	11.0824	341464.9522	11.7269
CTGGFASPRDSA	1.0000	0.0000	0.7681	11.4470	519577.8771	12.0071
CTGNGSMKNSSQ	1.0000	0.0000	0.7950	10.7020	220368.7584	11.4345
CTISQKECSGTL	1.0000	0.0000	0.7971	11.3214	449647.8630	11.9106
CTLDQVQHMKEF	1.0000	0.0000	0.7285	12.2392	1293523.5966	12.6161
CTLNSSTNSDDK	1.0000	0.0000	0.7136	9.7348	72368.5382	10.6911
CTMVQQKTLSPG	1.0000	0.0000	0.7533	11.5233	567319.0586	12.0658
CTNEIRSKGISK	1.0000	0.0000	0.7407	10.7082	221938.5524	11.4392
CTSLRSTTEVHR	1.0000	0.0000	0.7709	11.1253	358779.8160	11.7599
CTSSDSILCDTY	1.0000	0.0000	0.8253	11.1512	369639.2338	11.7798
CTSTVQAIAPNP	1.0000	0.0000	0.7224	11.1071	351329.3205	11.7459
CTTNNHTTTQRT	1.0000	0.0000	0.7174	11.0664	335237.0706	11.7146
CTTPEKDAECEN	1.0000	0.0000	0.7354	11.7535	739475.7596	12.2427
CVHDRANGFLKI	1.0000	0.0000	0.7339	11.8954	870650.6846	12.3518
CVHRLMAMAENK	1.0000	0.0000	0.7670	12.3327	1440402.0720	12.6879
CVISREGNFDNN	1.0000	0.0000	0.7617	11.1061	350903.5902	11.7451
CVNITSNTTSNI	1.0000	0.0000	0.7274	10.1579	117790.4074	11.0163
CVPSISKNEYVI	1.0000	0.0000	0.7784	11.2020	391873.8557	11.8188
CVSLNLRFAGNN	1.0000	0.0000	0.7632	10.8068	248644.1448	11.5151
CVTKIDLACATT	1.0000	0.0000	0.7352	11.8136	792420.3430	12.2889
CVTSGEDNKSVK	1.0000	0.0000	0.7531	10.8554	262938.5708	11.5524
CWYSADKLAPSR	1.0000	0.0000	0.8589	12.0832	1080801.8191	12.4961
CYCNRIATTPPL	1.0000	0.0000	0.7716	12.0222	1007580.4650	12.4493
CYERSLDAHSMT	1.0000	0.0000	0.8229	11.7330	722177.7379	12.2269
CYKSIHPSSSQQ	1.0000	0.0000	0.8202	10.9558	295151.5291	11.6296
CYVVLQSPTEFH	1.0000	0.0000	0.7817	12.0884	1087328.6892	12.5001
DADSLQIQANNN	1.0000	0.0000	0.6688	9.9347	91100.6283	10.8448
DAECENQGPTIA	1.0000	0.0000	0.6869	11.5090	558049.6175	12.0548
DAELLYMEILFS	1.0000	0.0000	0.7281	10.9755	301946.2938	11.6448
DAFMVDKACNPI	1.0000	0.0000	0.7173	11.9050	880373.6693	12.3592
DAFYDNSIQKKK	1.0000	0.0000	0.6928	10.7181	224500.1735	11.4469
DAGQLNPQLDIN	1.0000	0.0000	0.6574	10.3716	150639.2060	11.1805
DAGSTSVNKVGV	1.0000	0.0000	0.7168	10.6082	197813.1152	11.3624
DAGTYSIMYDRT	1.0000	0.0000	0.7312	11.6371	646729.5507	12.1533
DAGYLITLSNNN	1.0000	0.0000	0.6933	10.0070	99008.5556	10.9003
DAHFSMISIRHN	1.0000	0.0000	0.7783	11.3018	439575.3163	11.8955
DAHSMTIMTFVV	1.0000	0.0000	0.7422	11.8708	846317.8775	12.3328
DAIESVEQNDSA	1.0000	0.0000	0.6898	10.3424	145667.3447	11.1581
DAIPQFVASNRS	1.0000	0.0000	0.7100	10.6087	197919.1804	11.3628
DAKEMDDQSPHS	1.0000	0.0000	0.7265	10.9081	279370.1288	11.5929
DAKITEDRLSSA	1.0000	0.0000	0.6736	10.1170	112371.5421	10.9849
DAKTERIDFKVK	1.0000	0.0000	0.6308	11.0162	316430.4427	11.6760
DAKVNNLANIAQ	1.0000	0.0000	0.6602	10.2929	137591.7000	11.1200
DALAGLKRNTYK	1.0000	0.0000	0.6745	10.7184	224579.1288	11.4471
DALNGANEGNER	1.0000	0.0000	0.6746	10.5547	185996.1638	11.3213
DAMANEDPRYES	1.0000	0.0000	0.7162	11.2119	396378.1491	11.8264
DAMDPMYNLRCY	1.0000	0.0000	0.7841	12.5163	1779523.6634	12.8290
DAMSSSVVQEML	1.0000	0.0000	0.7739	10.8488	260948.8963	11.5473
DANATIIPKLTL	1.0000	0.0000	0.6340	10.1640	118624.5327	11.0210
DANLSNSNINQS	1.0000	0.0000	0.6626	9.0487	32847.6647	10.1637
DANNMTNKELNV	1.0000	0.0000	0.6841	10.2283	127728.2305	11.0704
DANNPFLQVIKS	1.0000	0.0000	0.6849	10.3159	141289.1781	11.1378
DANNQPTKLATS	1.0000	0.0000	0.6570	9.8936	86889.5268	10.8132
DANTNFLSCRMM	1.0000	0.0000	0.8017	11.5049	555389.3125	12.0516
DAPLNIDLQEPS	1.0000	0.0000	0.6603	10.1120	111730.6042	10.9811
DAPSNKKIQNAM	1.0000	0.0000	0.6913	10.4782	170322.5674	11.2625
DAPTKPNNIENQ	1.0000	0.0000	0.6454	10.2087	124882.9154	11.0553
DAQSLRPNRQSP	1.0000	0.0000	0.6927	10.2337	128527.7740	11.0746
DARGPAEDYRLF	1.0000	0.0000	0.6568	11.6099	626750.2318	12.1323
DARKGNLPPVNQ	1.0000	0.0000	0.6637	10.6617	210383.3999	11.4035
DARLGGRSIDIT	1.0000	0.0000	0.6748	10.7910	244143.2944	11.5029
DARMLSNGGSHS	1.0000	0.0000	0.7725	10.6294	202709.4246	11.3787
DARNREANPSDK	1.0000	0.0000	0.6719	10.3414	145490.5739	11.1573
DASGEKRVNNDS	1.0000	0.0000	0.6981	10.1707	119539.7170	11.0262
DASHADRMANND	1.0000	0.0000	0.7232	10.9506	293387.0277	11.6256
DASLKKAKLSRK	1.0000	0.0000	0.6651	9.8037	78345.3439	10.7441
DASVMNNSVGHE	1.0000	0.0000	0.7652	10.9349	288129.4095	11.6135
DATELNIAIPGH	1.0000	0.0000	0.6626	10.9403	289936.6362	11.6177
DATSFTIEIAPY	1.0000	0.0000	0.6837	11.0264	320134.8875	11.6838
DAVEKVTAQLKR	1.0000	0.0000	0.6380	10.9793	303262.4846	11.6477
DAVPPDFHTLRK	1.0000	0.0000	0.6579	11.2747	426072.3266	11.8747
DAYKQLQIEAVS	1.0000	0.0000	0.6898	10.9831	304582.1165	11.6506
DCDRGTSYLLIM	1.0000	0.0000	0.7780	11.6128	628868.4004	12.1346
DCFNPIAICQEP	1.0000	0.0000	0.7399	12.1798	1207939.3958	12.5704
DCGGNNDKANSD	1.0000	0.0000	0.7375	10.7410	230502.2012	11.4645
DCHWVADSLGRV	1.0000	0.0000	0.8440	12.7561	2345388.6289	13.0134
DCKILAVSMGFY	1.0000	0.0000	0.7863	12.0779	1074206.2413	12.4920
DCLLGCDKLIME	1.0000	0.0000	0.7782	11.9581	935825.4465	12.4000
DCSNLDIEYNRF	1.0000	0.0000	0.7669	11.1741	379513.5970	11.7974
DCSPLIRQKGPK	1.0000	0.0000	0.7192	11.1456	367256.8548	11.7755
DCTGNGSMKNSS	1.0000	0.0000	0.7885	10.6212	200790.8274	11.3724
DDAELLYMEILF	1.0000	0.0000	0.6963	11.2517	414958.5728	11.8570
DDAMSSSVVQEM	1.0000	0.0000	0.7736	10.9994	310359.5754	11.6631
DDARMLSNGGSH	1.0000	0.0000	0.7575	10.9056	278579.3872	11.5910
DDCDRGTSYLLI	1.0000	0.0000	0.7473	11.2518	415006.2880	11.8571
DDCLLGCDKLIM	1.0000	0.0000	0.7773	11.9143	889811.7428	12.3663
DDDESNGIFDAF	1.0000	0.0000	0.6882	10.8678	266726.8437	11.5620
DDDINSSNNPRL	1.0000	0.0000	0.6668	9.5087	55782.1760	10.5173
DDDNPPEENLRG	1.0000	0.0000	0.6530	10.5057	175791.0527	11.2836
DDDNYTSDYTRS	1.0000	0.0000	0.7266	10.5674	188743.3670	11.3311
DDDPSLCTFIDN	1.0000	0.0000	0.7218	10.8373	257530.4835	11.5385
DDDVQTEYHFNM	1.0000	0.0000	0.7044	11.8829	858229.7876	12.3422
DDEHSDNQLFTA	1.0000	0.0000	0.6964	10.6695	212281.6246	11.4095
DDERNVDLPMRA	1.0000	0.0000	0.6712	11.1524	370134.8798	11.7807
DDESNGIFDAFM	1.0000	0.0000	0.7163	11.2288	404177.2099	11.8394
DDETRNDSLPNL	1.0000	0.0000	0.6569	9.7952	77585.0076	10.7376
DDGPSVGKQLRS	1.0000	0.0000	0.7038	10.5569	186476.3001	11.3230
DDHIPVIIAEQN	1.0000	0.0000	0.6510	11.1670	376392.0477	11.7919
DDIELFARIGVD	1.0000	0.0000	0.6405	11.2509	414585.8433	11.8564
DDINLSKSHNET	1.0000	0.0000	0.6861	9.8139	79270.3414	10.7519
DDINSSNNPRLI	1.0000	0.0000	0.6681	9.5273	56988.7600	10.5316
DDKAQNFEVNPE	1.0000	0.0000	0.6585	10.8117	250030.6794	11.5188
DDKKNQLSPPQA	1.0000	0.0000	0.6582	10.1791	120699.2663	11.0326
DDKVSQGTNAGV	1.0000	0.0000	0.6871	10.8158	251210.6913	11.5220
DDLDELRPHNFI	1.0000	0.0000	0.6747	10.8616	264833.7842	11.5572
DDMSIILTVANN	1.0000	0.0000	0.6953	10.3735	150980.1463	11.1820
DDNDISLLQDIE	1.0000	0.0000	0.6551	10.0139	99796.7089	10.9056
DDNFQLKNTKIF	1.0000	0.0000	0.6637	10.4617	167118.7503	11.2498
DDNKLGRKPSFY	1.0000	0.0000	0.7070	10.7563	234574.9868	11.4762
DDNLELSNRWSP	1.0000	0.0000	0.7563	10.5517	185349.2976	11.3190
DDNPPEENLRGD	1.0000	0.0000	0.6530	10.5057	175791.0527	11.2836
DDNYTSDYTRSS	1.0000	0.0000	0.7389	10.2913	137339.8789	11.1188
DDPDFPTELDNV	1.0000	0.0000	0.6482	10.6850	216105.4236	11.4215
DDPHGVIINPDL	1.0000	0.0000	0.6648	10.9959	309118.5337	11.6604
DDPMTENRPNSD	1.0000	0.0000	0.6908	10.4836	171386.6461	11.2667
DDPMTHETNASK	1.0000	0.0000	0.7039	10.8095	249399.6310	11.5171
DDPPKQESAELF	1.0000	0.0000	0.6662	10.6387	204882.9780	11.3859
DDPSLCTFIDNV	1.0000	0.0000	0.7316	10.9867	305862.8988	11.6534
DDQNLPGYGLTV	1.0000	0.0000	0.6850	10.9946	308652.6334	11.6594
DDQNMLMPTMNH	1.0000	0.0000	0.7483	11.5448	581517.6828	12.0823
DDQSPHSIGQDS	1.0000	0.0000	0.7263	10.4741	169517.9454	11.2594
DDQYVACQTISK	1.0000	0.0000	0.7356	11.6021	621133.0059	12.1263
DDREHKSRDESA	1.0000	0.0000	0.7053	10.7126	223082.3624	11.4427
DDRLTVQAVVYF	1.0000	0.0000	0.6646	11.6764	676664.4666	12.1835
DDSCALVKLKHF	1.0000	0.0000	0.7542	11.3121	444862.3672	11.9035
DDSEMKVESIKS	1.0000	0.0000	0.7192	10.3042	139396.8827	11.1288
DDSKIRTVLKKK	1.0000	0.0000	0.6528	10.2170	126079.0587	11.0617
DDSRKDLGTFQI	1.0000	0.0000	0.6743	10.6757	213803.0577	11.4143
DDSRNPPAMAIE	1.0000	0.0000	0.6898	10.8722	268088.3727	11.5654
DDSSELLLSSFK	1.0000	0.0000	0.6804	9.2677	42267.7216	10.3321
DDSSHSPLNVSG	1.0000	0.0000	0.7284	9.8280	80568.0169	10.7627
DDSSVAFKESTY	1.0000	0.0000	0.7353	10.4974	174127.9523	11.2773
DDTDESQAVQPL	1.0000	0.0000	0.6619	10.5840	192367.5087	11.3438
DDTELTRNQWAA	1.0000	0.0000	0.7237	11.5212	565913.9390	12.0642
DDTKCEPVNNSQ	1.0000	0.0000	0.7239	10.7906	244023.4898	11.5026
DDTLNQNNEPNV	1.0000	0.0000	0.6561	9.9608	93876.9214	10.8648
DDTLPLITMQNQ	1.0000	0.0000	0.6653	10.5903	193773.3620	11.3486
DDVQTEYHFNMT	1.0000	0.0000	0.7073	11.8302	807713.3281	12.3017
DDWFQFTEKNMD	1.0000	0.0000	0.7567	12.2180	1262238.9558	12.5997
DEAVTMGLNILP	1.0000	0.0000	0.6796	10.9000	276783.1940	11.5867
DECLCPTHGQNG	1.0000	0.0000	0.7775	12.2746	1347303.2807	12.6433
DEDSDSSAAIQV	1.0000	0.0000	0.7004	10.2110	125213.4042	11.0571
DEEFPQDVLFDN	1.0000	0.0000	0.6618	11.0495	328773.8883	11.7016
DEEKFVALGRNL	1.0000	0.0000	0.6697	10.8674	266598.1760	11.5616
DEENGSRNTKYN	1.0000	0.0000	0.7023	10.3763	151454.5478	11.1841
DEEPPPMSNKTS	1.0000	0.0000	0.6992	10.3006	138819.3623	11.1260
DEERKCSLSSHK	1.0000	0.0000	0.7710	10.6853	216177.4504	11.4217
DEESLIKSPRAT	1.0000	0.0000	0.6736	10.1225	113090.8581	10.9891
DEFVDNKVTERL	1.0000	0.0000	0.6599	10.8893	273402.1571	11.5785
DEFYNSEIITTD	1.0000	0.0000	0.6909	10.7267	226722.2307	11.4535
DEGGGVVNTIAT	1.0000	0.0000	0.6553	11.2328	406035.5489	11.8425
DEGPKKIDSYDS	1.0000	0.0000	0.7008	10.5539	185832.9785	11.3207
DEGSVLNQRNID	1.0000	0.0000	0.6860	10.3822	152501.3411	11.1887
DEGTESRNYLVP	1.0000	0.0000	0.7052	10.8292	255130.6821	11.5323
DEHSDNQLFTAD	1.0000	0.0000	0.6964	10.6695	212281.6246	11.4095
DEIHERLLLLEK	1.0000	0.0000	0.6636	10.5460	184153.3075	11.3146
DEITFKTLTEAS	1.0000	0.0000	0.6599	10.3661	149694.2288	11.1763
DEKGNNASTGPL	1.0000	0.0000	0.6760	10.1670	119024.6781	11.0233
DEKIPCTTNNHT	1.0000	0.0000	0.7116	11.0668	335402.5576	11.7149
DEKNSDSKMISP	1.0000	0.0000	0.7052	9.9486	92570.4812	10.8555
DELHHWSSNDNL	1.0000	0.0000	0.8087	11.0454	327231.2958	11.6985
DELLSHLGDPAF	1.0000	0.0000	0.7035	10.7159	223915.8168	11.4452
DELRPHNFICIY	1.0000	0.0000	0.7433	12.0007	982865.6133	12.4327
DELRSLNRLLSL	1.0000	0.0000	0.6647	9.3967	49033.5086	10.4312
DELTNCAGGVKS	1.0000	0.0000	0.7395	11.1080	351669.4811	11.7465
DEMLVSKASQLK	1.0000	0.0000	0.7094	10.3619	148978.8715	11.1731
DEMRPPNGLPSG	1.0000	0.0000	0.7089	10.9225	284041.4144	11.6040
DENESKILSAIL	1.0000	0.0000	0.6662	9.7142	70670.0776	10.6752
DENSPRSFNVLG	1.0000	0.0000	0.7138	10.2462	130385.8836	11.0841
DEPGPEHYQSKK	1.0000	0.0000	0.7011	11.2794	428395.1805	11.8783
DEQSLSLIYCDR	1.0000	0.0000	0.7664	10.9919	307689.2829	11.6573
DEQSSSLKNNSL	1.0000	0.0000	0.6600	8.9088	27960.6187	10.0562
DEQYLTKNKYAQ	1.0000	0.0000	0.6853	11.0753	338678.4631	11.7214
DERLESLMKDGT	1.0000	0.0000	0.6926	10.6610	210206.2840	11.4030
DERNVDLPMRAK	1.0000	0.0000	0.6723	11.1014	349030.6536	11.7415
DERSLYFRDSNN	1.0000	0.0000	0.7282	10.3646	149427.9917	11.1751
DERSRKEEATTA	1.0000	0.0000	0.6567	10.6745	213492.0280	11.4133
DESAENALKTIN	1.0000	0.0000	0.6583	9.9455	92240.1697	10.8531
DESDPYKNVNSN	1.0000	0.0000	0.7056	10.0091	99248.9754	10.9020
DESEFPSQKETL	1.0000	0.0000	0.6854	10.2631	132955.4816	11.0972
DESELVNRGLIS	1.0000	0.0000	0.6959	10.1070	111081.0245	10.9772
DESKKLNQVNYI	1.0000	0.0000	0.6942	10.3455	146177.4965	11.1605
DESNGIFDAFMV	1.0000	0.0000	0.7232	11.3782	480031.7670	11.9543
DESQAVQPLKLS	1.0000	0.0000	0.6847	10.1589	117922.5577	11.0171
DESTDLAFYANT	1.0000	0.0000	0.6970	10.6239	201419.1354	11.3745
DETKHLSIVSPK	1.0000	0.0000	0.6966	10.3155	141223.8024	11.1374
DETKLQNTKNSV	1.0000	0.0000	0.6593	9.8809	85623.0358	10.8034
DETKQAIVLHSE	1.0000	0.0000	0.6835	10.8055	248260.6067	11.5141
DETPSQQHPELT	1.0000	0.0000	0.6773	10.7045	221014.7774	11.4365
DETRNDSLPNLY	1.0000	0.0000	0.6877	10.1359	114836.8523	10.9994
DEVPKTNIPSFP	1.0000	0.0000	0.6725	10.5532	185683.0813	11.3202
DEVRDELHHWSS	1.0000	0.0000	0.8276	11.8806	855987.4438	12.3404
DEYGRSQLHVTL	1.0000	0.0000	0.7263	11.1951	388786.3733	11.8135
DEYNLTGSESYL	1.0000	0.0000	0.7363	10.4531	165470.7825	11.2432
DFADVNKRRTML	1.0000	0.0000	0.6835	11.1921	387438.6673	11.8112
DFDPSNLIRLGI	1.0000	0.0000	0.6840	10.4042	156404.3898	11.2056
DFEDVPSELSAS	1.0000	0.0000	0.7104	10.1798	120800.7242	11.0332
DFFYHRQVNENF	1.0000	0.0000	0.7211	11.9271	902996.3757	12.3761
DFGAETNKQFIA	1.0000	0.0000	0.6557	11.1855	384508.0257	11.8061
DFHTLRKRIQEI	1.0000	0.0000	0.6564	11.2847	431035.5844	11.8824
DFKCELGIFNHS	1.0000	0.0000	0.7747	11.5482	583763.7172	12.0849
DFKRTIRNSTKL	1.0000	0.0000	0.6716	10.2560	131878.9202	11.0917
DFKVKPTTSVEY	1.0000	0.0000	0.6944	11.0572	331702.2290	11.7075
DFLKAMANIRLA	1.0000	0.0000	0.6838	10.9778	302725.1409	11.6465
DFLSLANGIIST	1.0000	0.0000	0.6916	9.9992	98121.8821	10.8943
DFNDNRPQQAME	1.0000	0.0000	0.6829	11.2257	402710.8906	11.8370
DFNKNEDSNNPP	1.0000	0.0000	0.6719	9.8462	82275.5749	10.7767
DFNLVNLSEKLG	1.0000	0.0000	0.6868	10.0295	101607.9848	10.9176
DFPNMKTSLTVK	1.0000	0.0000	0.6994	10.5453	183986.1278	11.3140
DFPTELDNVQSN	1.0000	0.0000	0.6827	10.2750	134791.2502	11.1063
DFQEDEEPPPMS	1.0000	0.0000	0.6852	11.2069	394083.5070	11.8226
DFSFSANNNSLL	1.0000	0.0000	0.6945	9.4138	50011.4656	10.4444
DFSPIIFLIGVH	1.0000	0.0000	0.7106	11.3274	452734.6475	11.9152
DFSSGTNSSHSP	1.0000	0.0000	0.7383	9.7137	70633.3787	10.6749
DFVGALDGPHIK	1.0000	0.0000	0.6623	11.5275	570025.6638	12.0690
DFYASSANKSGP	1.0000	0.0000	0.7425	10.4200	159276.2533	11.2178
DGDKKQNPIDHT	1.0000	0.0000	0.6537	10.8786	270044.3186	11.5702
DGDQGVLDLKTP	1.0000	0.0000	0.6475	10.7916	244303.9257	11.5033
DGEAEDSSAQKS	1.0000	0.0000	0.7012	10.1968	123190.0588	11.0462
DGFAKTTEELIS	1.0000	0.0000	0.6703	10.5798	191455.5097	11.3406
DGIFKHFSGYNG	1.0000	0.0000	0.7499	11.6884	686076.6693	12.1927
DGIKMEDRPNYV	1.0000	0.0000	0.6841	11.5935	615034.4447	12.1197
DGIRQNGWLYSM	1.0000	0.0000	0.8274	12.2201	1265336.5390	12.6014
DGKTIHNFILPT	1.0000	0.0000	0.6712	10.8773	269662.2907	11.5693
DGLISFANSLSW	1.0000	0.0000	0.7911	10.7371	229448.5155	11.4615
DGLKSIARAQSP	1.0000	0.0000	0.6903	10.3939	154562.2029	11.1977
DGLSAKSVSGNN	1.0000	0.0000	0.7045	9.7468	73377.0092	10.7003
DGNLQPLNAVSV	1.0000	0.0000	0.6914	10.2948	137898.4496	11.1215
DGNLSFAKKTYR	1.0000	0.0000	0.7081	10.7418	230707.0811	11.4651
DGPADQISTFQL	1.0000	0.0000	0.6754	10.7837	242105.2630	11.4973
DGPHIKLPVKLT	1.0000	0.0000	0.6605	10.8606	264510.4044	11.5564
DGPSIQNEDSTP	1.0000	0.0000	0.6823	10.1811	120972.4159	11.0341
DGPSVGKQLRSK	1.0000	0.0000	0.7026	10.5059	175843.8571	11.2838
DGQAILVLSIST	1.0000	0.0000	0.6897	10.2046	124300.6514	11.0522
DGQSDKLWLFPH	1.0000	0.0000	0.7878	11.7680	751880.8546	12.2539
DGQSRDQFILLS	1.0000	0.0000	0.7054	10.4334	161762.6012	11.2281
DGQTKKNPAAKD	1.0000	0.0000	0.6355	10.6207	200670.0024	11.3720
DGSQLPTNDSLT	1.0000	0.0000	0.6717	9.7386	72686.7865	10.6940
DGSSSTNSERFL	1.0000	0.0000	0.7116	9.6541	65951.0437	10.6291
DGTDCHWVADSL	1.0000	0.0000	0.8345	12.4397	1629232.5153	12.7701
DGTGHDILHSYS	1.0000	0.0000	0.7660	11.1780	381180.3938	11.8003
DGTGSRKLNIQN	1.0000	0.0000	0.6820	10.2464	130422.4903	11.0843
DGTNSFTNWRNI	1.0000	0.0000	0.7746	11.1581	372587.4881	11.7851
DGVHNLLSADAN	1.0000	0.0000	0.7060	10.4200	159273.5114	11.2177
DGVIAKLRPSVD	1.0000	0.0000	0.6766	10.8236	253494.3177	11.5280
DGYRLMSDPAQY	1.0000	0.0000	0.7413	11.6803	679661.7019	12.1864
DGYVLENKSQDE	1.0000	0.0000	0.7020	10.7712	238647.4375	11.4877
DHAKPDYQTDYN	1.0000	0.0000	0.6928	11.4955	549450.3669	12.0444
DHALPTQKMRPL	1.0000	0.0000	0.6798	11.2031	392400.5299	11.8197
DHANATNHDQAI	1.0000	0.0000	0.6854	11.1152	354601.1143	11.7521
DHDKSSVFCKVT	1.0000	0.0000	0.7787	11.3695	475249.3758	11.9476
DHDSKNNHYMFD	1.0000	0.0000	0.7778	11.4631	529273.2677	12.0195
DHEPLFRLELRV	1.0000	0.0000	0.6804	11.1885	385844.6204	11.8085
DHFKNQVYHKHD	1.0000	0.0000	0.7194	12.0631	1056041.7087	12.4806
DHIPVIIAEQND	1.0000	0.0000	0.6510	11.1670	376392.0477	11.7919
DHKQKDLIPIAN	1.0000	0.0000	0.6549	10.7026	220520.6379	11.4350
DHKQRKNKENND	1.0000	0.0000	0.6707	10.4556	165944.6364	11.2451
DHLAAPYSGWGN	1.0000	0.0000	0.8185	12.1174	1124221.6785	12.5224
DHLTIQQSEESN	1.0000	0.0000	0.7026	10.2588	132305.0965	11.0939
DHLVIEPTPDQQ	1.0000	0.0000	0.6461	11.1576	372338.4445	11.7847
DHNAQPNDISKQ	1.0000	0.0000	0.6888	10.5018	174997.7057	11.2806
DHQDNHYQEKKL	1.0000	0.0000	0.7023	11.3572	468550.0895	11.9381
DHQGSSDSKEKK	1.0000	0.0000	0.7151	10.2394	129374.4306	11.0789
DHQITNPPRYDN	1.0000	0.0000	0.6880	11.1121	353359.2901	11.7497
DHRKNNLPSSLN	1.0000	0.0000	0.6882	9.6056	62367.5228	10.5918
DHRSYTSYVGLP	1.0000	0.0000	0.7745	11.3117	444652.7574	11.9032
DHSNFSLNPASF	1.0000	0.0000	0.7383	10.0962	109717.8464	10.9689
DHSYDFPNMKTS	1.0000	0.0000	0.7681	11.0318	322129.6822	11.6880
DHTKIYAIQNPI	1.0000	0.0000	0.6706	11.2107	395827.7709	11.8255
DHTPRTASPDKK	1.0000	0.0000	0.6701	10.6827	215536.0345	11.4197
DHYDNDSGQYYN	1.0000	0.0000	0.7768	11.5457	582077.4936	12.0830
DIANISCQTLQS	1.0000	0.0000	0.7352	10.5663	188507.2588	11.3302
DIASGSGNNISI	1.0000	0.0000	0.7027	9.8548	83090.0924	10.7833
DICKRAMPPNHL	1.0000	0.0000	0.7379	11.7849	766702.1339	12.2669
DIDDWFQFTEKN	1.0000	0.0000	0.7315	11.8756	851001.3304	12.3365
DIDEAVTMGLNI	1.0000	0.0000	0.6717	11.0430	326338.6018	11.6966
DIDNQYDLFLVE	1.0000	0.0000	0.6819	10.9748	301686.7830	11.6442
DIEKDYKTTLVS	1.0000	0.0000	0.6772	10.5363	182096.8542	11.3071
DIELFARIGVDL	1.0000	0.0000	0.6532	11.1003	348581.8606	11.7407
DIEMFGTTLSYI	1.0000	0.0000	0.7228	11.2428	410742.5083	11.8502
DIEPPQNAQMQV	1.0000	0.0000	0.6570	11.3615	470849.5052	11.9414
DIEQMSQESISF	1.0000	0.0000	0.7409	10.6503	207639.9939	11.3948
DIERQNGTITSK	1.0000	0.0000	0.6660	10.4342	161901.2524	11.2287
DIEYNRFMLTLS	1.0000	0.0000	0.7330	10.8911	273982.5788	11.5799
DIFNSADMEGHF	1.0000	0.0000	0.7389	11.5460	582283.8523	12.0832
DIGIANNSGHSG	1.0000	0.0000	0.7333	10.5905	193825.0597	11.3488
DIGNTEHDAKIT	1.0000	0.0000	0.6536	10.8967	275736.9886	11.5841
DIISNILVTKPQ	1.0000	0.0000	0.6615	10.2112	125242.8755	11.0573
DIKAEGHVPKEQ	1.0000	0.0000	0.6375	11.4212	504351.8434	11.9873
DIKNKKHTDKNR	1.0000	0.0000	0.6571	10.4344	161946.5496	11.2289
DIKNQHTSPADG	1.0000	0.0000	0.6870	10.7178	224417.4979	11.4467
DIKSIEKNADEY	1.0000	0.0000	0.6790	10.5812	191750.7211	11.3416
DIKSQNTLPDLD	1.0000	0.0000	0.6497	9.8740	84948.8840	10.7981
DILHSYSTRNPF	1.0000	0.0000	0.7454	10.7041	220898.8301	11.4361
DILQYEPKSCLK	1.0000	0.0000	0.7367	11.0779	339689.3857	11.7234
DILTSFSGQTKI	1.0000	0.0000	0.6889	10.2511	131129.0878	11.0879
DIMNKTKMPMYG	1.0000	0.0000	0.7285	11.9043	879598.9947	12.3586
DIMNYGNYLEST	1.0000	0.0000	0.7547	11.0272	320440.7967	11.6845
DINDNEDENESK	1.0000	0.0000	0.6574	9.8753	85076.9519	10.7991
DINFKQNSTEHD	1.0000	0.0000	0.6967	10.5348	181785.2990	11.3060
DINLSKSHNETT	1.0000	0.0000	0.6835	9.7612	74604.3918	10.7114
DINSSNNPRLIP	1.0000	0.0000	0.6698	9.5534	58730.5294	10.5517
DIPGTHQIRASS	1.0000	0.0000	0.7118	10.8141	250737.6231	11.5207
DIQQTNFQNKKQ	1.0000	0.0000	0.6556	10.6415	205539.9178	11.3880
DIQTKIKNVRIS	1.0000	0.0000	0.6638	10.3990	155481.5347	11.2017
DISIHQNDGLIS	1.0000	0.0000	0.7085	10.3413	145488.0443	11.1573
DISKQSARGLAG	1.0000	0.0000	0.7002	10.5288	180528.2066	11.3014
DISLANYLLRLQ	1.0000	0.0000	0.6924	10.1697	119398.0879	11.0254
DISLAVDEERKC	1.0000	0.0000	0.7187	11.2039	392722.8429	11.8203
DISLLQDIEQMS	1.0000	0.0000	0.7051	10.3681	150041.9870	11.1779
DISLTEDQMPGK	1.0000	0.0000	0.6860	10.7790	240794.2027	11.4937
DISRIALQALDL	1.0000	0.0000	0.6638	10.2512	131146.8851	11.0880
DISRTILKEEGS	1.0000	0.0000	0.6811	10.2116	125303.3715	11.0576
DISSPSRIQGKF	1.0000	0.0000	0.7170	10.3715	150621.9684	11.1805
DISVNLGGIRSD	1.0000	0.0000	0.7050	10.3496	146881.2496	11.1637
DITFSFQIDNPA	1.0000	0.0000	0.6821	10.7359	229129.9264	11.4605
DITGPVVKDSWS	1.0000	0.0000	0.7787	11.4465	519291.0768	12.0068
DITITTPTPSNI	1.0000	0.0000	0.6445	10.0507	104109.5450	10.9339
DITTYVTAYDPK	1.0000	0.0000	0.6608	11.3487	464001.0938	11.9316
DIVGKTDPTSDI	1.0000	0.0000	0.6559	10.5593	186979.2100	11.3248
DIVIMYPQVMVC	1.0000	0.0000	0.7036	12.9022	2775051.0013	13.1257
DIVSRLALRSGN	1.0000	0.0000	0.7030	10.1982	123376.9311	11.0472
DKAATLYNISLY	1.0000	0.0000	0.7109	10.5771	190846.5415	11.3385
DKACNPIQDHQG	1.0000	0.0000	0.7060	11.7567	742160.9270	12.2452
DKANSDNCKPHA	1.0000	0.0000	0.7413	10.9642	298019.0015	11.6360
DKAQNFEVNPEF	1.0000	0.0000	0.6703	11.0250	319632.1477	11.6828
DKCSPVPKGKET	1.0000	0.0000	0.7135	11.1720	378568.5462	11.7957
DKDDNDISLLQD	1.0000	0.0000	0.6501	9.9005	87584.9133	10.8185
DKDNPVMEVNNT	1.0000	0.0000	0.6850	10.6785	214501.1144	11.4165
DKFGSSKIPELD	1.0000	0.0000	0.6884	10.2760	134948.1024	11.1071
DKFTTKSLTASD	1.0000	0.0000	0.6700	9.9328	90896.3380	10.8433
DKGEVFNKKDMN	1.0000	0.0000	0.6883	11.0166	316551.3288	11.6763
DKGPPSQQMFQV	1.0000	0.0000	0.7000	11.4704	533769.6811	12.0251
DKGPTNTQQNKK	1.0000	0.0000	0.6438	10.3315	143840.5610	11.1497
DKIKTKELDSIK	1.0000	0.0000	0.6391	10.0156	99988.0316	10.9069
DKINCKDANLSN	1.0000	0.0000	0.7101	10.2360	128863.4491	11.0763
DKITSPLQFVPS	1.0000	0.0000	0.6911	10.3259	142916.6132	11.1454
DKKFPQNFELAP	1.0000	0.0000	0.6581	10.8449	259767.3321	11.5443
DKKNQLSPPQAV	1.0000	0.0000	0.6679	10.3285	143351.6801	11.1474
DKKQNPIDHTPR	1.0000	0.0000	0.6508	10.8581	263742.7501	11.5545
DKKSNTINIYGF	1.0000	0.0000	0.7033	10.5623	187633.4327	11.3271
DKKSPMLHVNTS	1.0000	0.0000	0.7283	10.4256	160310.5666	11.2221
DKLAIAMSVQQN	1.0000	0.0000	0.7009	10.7712	238643.1271	11.4877
DKLAPSRNHFYL	1.0000	0.0000	0.7297	10.8771	269597.0733	11.5691
DKLIMEIMDETK	1.0000	0.0000	0.6698	11.1595	373183.8580	11.7862
DKLLLVCLISNN	1.0000	0.0000	0.7123	10.1086	111289.8108	10.9784
DKLWLFPHNNPF	1.0000	0.0000	0.7803	11.6647	667594.1825	12.1745
DKMSSTLQKPPL	1.0000	0.0000	0.6924	10.1040	110696.1765	10.9748
DKNDHALPTQKM	1.0000	0.0000	0.6819	10.9737	301314.8184	11.6434
DKNEFAKSIKFR	1.0000	0.0000	0.6837	10.6682	211957.2012	11.4085
DKNGDISRTILK	1.0000	0.0000	0.6617	10.1607	118164.6419	11.0184
DKNIDMDLNPKA	1.0000	0.0000	0.6648	10.4586	166506.4746	11.2474
DKNKHPPNEFNK	1.0000	0.0000	0.6773	10.5260	179960.1632	11.2993
DKNRANQRSNVR	1.0000	0.0000	0.6915	10.3631	149174.4198	11.1740
DKNRSMYDGYRL	1.0000	0.0000	0.7564	11.3838	483105.6380	11.9585
DKNSSYNHQHGN	1.0000	0.0000	0.7684	10.6659	211399.9751	11.4068
DKPGIQQLIDPV	1.0000	0.0000	0.6325	10.9780	302787.7930	11.6466
DKPGISIDNREE	1.0000	0.0000	0.6661	10.5287	180512.8603	11.3013
DKPLNPFPADTA	1.0000	0.0000	0.6444	10.5958	195006.7265	11.3529
DKPMSIPKHLCG	1.0000	0.0000	0.7645	11.6286	640389.9703	12.1467
DKQNTLIKMIIH	1.0000	0.0000	0.6804	10.9389	289485.4773	11.6166
DKRFDLWVNAEP	1.0000	0.0000	0.7385	11.8192	797572.5770	12.2932
DKSADNNSDKSS	1.0000	0.0000	0.6660	9.0988	34799.0268	10.2023
DKSISSEKFLEG	1.0000	0.0000	0.7022	10.0175	100210.6209	10.9084
DKSSKVQLETNY	1.0000	0.0000	0.7036	10.1865	121737.8888	11.0383
DKSSLFMHHILT	1.0000	0.0000	0.7626	10.8880	272992.2062	11.5775
DKSSVFCKVTKS	1.0000	0.0000	0.7667	10.7253	226353.4664	11.4524
DKSTMRSQNMRK	1.0000	0.0000	0.7422	10.7541	234003.2039	11.4746
DKTKPNQQPGCS	1.0000	0.0000	0.7207	11.0029	311600.4181	11.6658
DKVIECVHDRAN	1.0000	0.0000	0.7098	11.8648	840571.9163	12.3283
DKVIPVYNSNLQ	1.0000	0.0000	0.7051	10.5282	180406.8859	11.3009
DKVLTRKPSLGR	1.0000	0.0000	0.6744	10.4513	165124.2439	11.2418
DKVSQGTNAGVS	1.0000	0.0000	0.7112	10.5396	182794.4816	11.3097
DKWQEAESGETV	1.0000	0.0000	0.7487	11.8051	784722.0423	12.2824
DKYDMGVSNRPG	1.0000	0.0000	0.7343	11.4160	501360.8353	11.9833
DLACATTTNSDN	1.0000	0.0000	0.7105	10.4142	158216.0427	11.2133
DLAEKSPSKRAN	1.0000	0.0000	0.6756	9.9377	91416.9678	10.8471
DLAFYANTSAIV	1.0000	0.0000	0.7086	10.8652	265914.8090	11.5599
DLAILFATKTDT	1.0000	0.0000	0.6380	10.4684	168413.6323	11.2550
DLCSRLIFNLKP	1.0000	0.0000	0.7310	10.6522	208087.7052	11.3962
DLDELRPHNFIC	1.0000	0.0000	0.7309	11.4909	546496.3027	12.0408
DLDGNLSFAKKT	1.0000	0.0000	0.6730	10.1362	114884.2550	10.9996
DLDNKIKSSTTL	1.0000	0.0000	0.6470	9.3872	48501.9276	10.4239
DLDPDGQTKKNP	1.0000	0.0000	0.6378	10.4184	158980.3277	11.2165
DLDQKQPESLVL	1.0000	0.0000	0.6649	10.2200	126520.8138	11.0640
DLDSEHPGELNK	1.0000	0.0000	0.6890	10.3930	154410.5388	11.1970
DLDSENNKDVLP	1.0000	0.0000	0.6601	9.8320	80935.4157	10.7658
DLEEKADKNIDM	1.0000	0.0000	0.6579	10.7085	222029.2677	11.4395
DLELHVHLIGDP	1.0000	0.0000	0.6893	11.1994	390712.4305	11.8168
DLFATMRPPLST	1.0000	0.0000	0.6987	10.7407	230405.4386	11.4642
DLFLVEGSSLPC	1.0000	0.0000	0.7631	10.8368	257370.3665	11.5381
DLGNKSTPPISN	1.0000	0.0000	0.6703	9.6663	66883.1902	10.6385
DLGQQWHINKTP	1.0000	0.0000	0.7491	11.8396	816525.5873	12.3089
DLGQTSFKYNSC	1.0000	0.0000	0.7848	11.0479	328182.0357	11.7004
DLGTFQICLMIR	1.0000	0.0000	0.7267	11.8611	836928.5833	12.3254
DLIPIANSANAS	1.0000	0.0000	0.6750	9.7946	77528.8118	10.7371
DLISKISSLKDS	1.0000	0.0000	0.6630	9.1474	36800.6697	10.2396
DLISTRRLRPVP	1.0000	0.0000	0.6737	10.5514	185286.1544	11.3187
DLIYVHDKVIPV	1.0000	0.0000	0.6724	11.5857	609533.4988	12.1137
DLKARQYLSIVQ	1.0000	0.0000	0.6975	10.8387	257919.9795	11.5396
DLKNTGETNNTR	1.0000	0.0000	0.6510	10.0120	99576.0311	10.9042
DLKQLKTLRTLN	1.0000	0.0000	0.6365	9.8149	79357.7526	10.7526
DLKRHNELEADQ	1.0000	0.0000	0.6671	10.7416	230650.5360	11.4649
DLKRQIEEIYLK	1.0000	0.0000	0.6561	10.8754	269058.1748	11.5678
DLKTGGSSPMNF	1.0000	0.0000	0.7327	10.5455	184029.5717	11.3142
DLKTPLLNNPGI	1.0000	0.0000	0.6452	9.9174	89299.2243	10.8314
DLLDHDKSSVFC	1.0000	0.0000	0.7744	11.0226	318747.5137	11.6809
DLLETYDNLFKI	1.0000	0.0000	0.6744	10.4903	172702.8521	11.2718
DLLPAECCEERQ	1.0000	0.0000	0.7399	11.9924	973525.8078	12.4263
DLLSHNVSVSSD	1.0000	0.0000	0.7191	9.6396	64857.4637	10.6179
DLLSKSSDPYQP	1.0000	0.0000	0.7040	9.9111	88654.0819	10.8266
DLLVNTKFFQNK	1.0000	0.0000	0.6751	10.4419	163350.2850	11.2346
DLNKNPNQCSVA	1.0000	0.0000	0.7301	10.5247	179684.8491	11.2982
DLNLTNNSDDDN	1.0000	0.0000	0.6398	9.2339	40653.5409	10.3061
DLNPDSIIFSKV	1.0000	0.0000	0.6896	10.1017	110403.1763	10.9731
DLNPGHSRKSRI	1.0000	0.0000	0.7168	10.4273	160615.1157	11.2233
DLNPKAGSTCAV	1.0000	0.0000	0.7312	10.9937	308316.2829	11.6587
DLNPLTIGMEED	1.0000	0.0000	0.6709	10.7300	227582.0525	11.4560
DLNQHGANMDSL	1.0000	0.0000	0.7294	10.6480	207088.6904	11.3930
DLNTSPEFEPGI	1.0000	0.0000	0.6783	10.4829	171237.7139	11.2661
DLNTVADNQNVR	1.0000	0.0000	0.6692	10.4076	157012.2244	11.2082
DLPIQLISKKNR	1.0000	0.0000	0.6583	10.0087	99194.7255	10.9016
DLPMRAKKANDL	1.0000	0.0000	0.6685	10.6566	209158.5304	11.3996
DLPMWIRRDDDP	1.0000	0.0000	0.7292	12.1080	1112078.7704	12.5152
DLPSHALSVKSG	1.0000	0.0000	0.7243	10.1555	117460.6031	11.0144
DLQEPSKDMTMQ	1.0000	0.0000	0.7088	11.0412	325646.9730	11.6952
DLQMYTSNNTQH	1.0000	0.0000	0.7457	10.8892	273379.7118	11.5784
DLRPTKSVNERK	1.0000	0.0000	0.6694	10.2962	138114.8553	11.1226
DLRSATYVGCST	1.0000	0.0000	0.7803	11.2688	423201.9476	11.8702
DLRYLKRDPVAY	1.0000	0.0000	0.6855	11.4157	501209.6142	11.9831
DLSISSNASTEE	1.0000	0.0000	0.6772	9.2922	43476.1951	10.3509
DLSKNEIALNEF	1.0000	0.0000	0.6724	9.9965	97816.8399	10.8923
DLSLCASRINAP	1.0000	0.0000	0.7379	10.4931	173269.0091	11.2740
DLSRDAIESVEQ	1.0000	0.0000	0.6902	10.4303	161175.8172	11.2257
DLSSASHQFLPH	1.0000	0.0000	0.7561	10.5073	176116.5896	11.2849
DLSSCLNEKENS	1.0000	0.0000	0.7211	9.7771	75984.7117	10.7236
DLSSNQNKPEGM	1.0000	0.0000	0.7130	10.1599	118060.0111	11.0178
DLSVCNLGKNYL	1.0000	0.0000	0.7601	10.7423	230829.4854	11.4655
DLTGDKLAIAMS	1.0000	0.0000	0.6892	10.6064	197405.5212	11.3610
DLTKVSESYSMS	1.0000	0.0000	0.7527	10.1540	117255.0205	11.0133
DLTQLYEKAQYV	1.0000	0.0000	0.6842	11.3136	445587.3668	11.9046
DLVLKAQIVKDC	1.0000	0.0000	0.6948	11.3066	442057.4328	11.8993
DLVQKGPLFLNS	1.0000	0.0000	0.6894	10.2812	135760.1654	11.1111
DLVRAFTTSNSG	1.0000	0.0000	0.7085	10.3237	142569.6622	11.1438
DLVVTVARHIMG	1.0000	0.0000	0.6777	11.8995	874751.7980	12.3549
DLWLHDDDINSS	1.0000	0.0000	0.7767	10.8916	274125.4258	11.5802
DLWVNAEPYNNA	1.0000	0.0000	0.7732	11.5705	598970.2339	12.1021
DLYEDPRRKIPP	1.0000	0.0000	0.6467	11.1266	359308.1512	11.7609
DMDLNPKAGSTC	1.0000	0.0000	0.7501	11.1409	365260.8565	11.7719
DMEGHFKVPPLL	1.0000	0.0000	0.6942	11.5638	594361.6044	12.0969
DMELDRAQKCIS	1.0000	0.0000	0.7416	11.4525	522880.6130	12.0114
DMGVSNRPGGGE	1.0000	0.0000	0.7241	11.4922	547359.9861	12.0419
DMNANSAQPSKR	1.0000	0.0000	0.7161	10.3489	146753.0373	11.1631
DMNNGTSGNKKT	1.0000	0.0000	0.7001	10.2520	131273.4660	11.0887
DMQYNSSDLGNK	1.0000	0.0000	0.7410	10.4306	161225.9212	11.2259
DMRTERLADTID	1.0000	0.0000	0.6511	11.0786	339976.2722	11.7240
DMSIILTVANNL	1.0000	0.0000	0.6950	10.2229	126943.4091	11.0663
DMSPEQPYMTSD	1.0000	0.0000	0.7582	11.2526	415384.3790	11.8577
DMTMQQSVSHNN	1.0000	0.0000	0.7783	10.9862	305665.9359	11.6529
DMVEMEPSTSST	1.0000	0.0000	0.7538	10.6694	212245.9077	11.4094
DNAIQNVIGKQN	1.0000	0.0000	0.6656	10.5751	190422.2861	11.3370
DNALGYEVHTAE	1.0000	0.0000	0.6916	11.4108	498355.4643	11.9793
DNAYVKLLKLLD	1.0000	0.0000	0.6708	10.2795	135484.7820	11.1097
DNCKPHAEPEQR	1.0000	0.0000	0.7023	11.7244	715051.1274	12.2203
DNDAHFSMISIR	1.0000	0.0000	0.7511	10.9846	305119.7868	11.6517
DNDANNMTNKEL	1.0000	0.0000	0.6733	10.0789	107544.6322	10.9556
DNDISLLQDIEQ	1.0000	0.0000	0.6598	10.0947	109527.2982	10.9678
DNDKPGIQQLID	1.0000	0.0000	0.6411	10.6139	199115.5248	11.3668
DNDLKRQIEEIY	1.0000	0.0000	0.6613	10.8885	273144.1757	11.5778
DNDNSKVGDSIL	1.0000	0.0000	0.6815	9.8161	79471.6180	10.7536
DNDQAGVQVTTI	1.0000	0.0000	0.6466	11.0286	320956.8861	11.6855
DNDSGQYYNFPM	1.0000	0.0000	0.7688	11.4884	544943.3600	12.0389
DNDSVQEGDNEE	1.0000	0.0000	0.6804	10.4875	172145.5388	11.2696
DNDTDLISTRRL	1.0000	0.0000	0.6586	9.9941	97544.1954	10.8904
DNEDENESKILS	1.0000	0.0000	0.6651	9.6371	64667.7236	10.6160
DNEEDFGAETNK	1.0000	0.0000	0.6576	10.7075	221758.9414	11.4387
DNEQTEDNLLED	1.0000	0.0000	0.6428	10.0993	110100.7994	10.9712
DNESSDSLAEVF	1.0000	0.0000	0.7079	9.9652	94348.3817	10.8682
DNETLTINERAL	1.0000	0.0000	0.6461	10.1193	112673.6962	10.9867
DNEVNRPETSMM	1.0000	0.0000	0.7323	11.0117	314776.4564	11.6725
DNEYSYSNFVDQ	1.0000	0.0000	0.7611	10.8572	263496.5424	11.5538
DNFQLKNTKIFI	1.0000	0.0000	0.6643	10.4803	170733.5752	11.2641
DNFSQERTDTPN	1.0000	0.0000	0.6774	10.3379	144915.2695	11.1547
DNFTSENESNLS	1.0000	0.0000	0.6791	9.3216	44974.7697	10.3735
DNFYDSSEFDHR	1.0000	0.0000	0.7621	11.1198	356479.7307	11.7556
DNGLPHLEYSME	1.0000	0.0000	0.7511	11.1457	367267.0355	11.7755
DNGNVLNRITIS	1.0000	0.0000	0.6806	10.0350	102248.7097	10.9218
DNGTGIAKNEVR	1.0000	0.0000	0.6632	10.8499	261292.0504	11.5482
DNHSDKNDHALP	1.0000	0.0000	0.7072	10.4880	172258.0511	11.2701
DNHYQEKKLTHS	1.0000	0.0000	0.7313	10.9475	292367.0980	11.6232
DNIAAVPTDELT	1.0000	0.0000	0.6395	10.5403	182928.6633	11.3102
DNINTSRQNVVS	1.0000	0.0000	0.6966	9.9601	93796.4849	10.8642
DNIPSNGPSSVV	1.0000	0.0000	0.7104	9.9433	92000.6123	10.8513
DNISEQSLMKAF	1.0000	0.0000	0.7212	10.4575	166311.8456	11.2466
DNISTAPTKELA	1.0000	0.0000	0.6530	10.0637	105684.7011	10.9439
DNKDVDFVGALD	1.0000	0.0000	0.6623	10.9655	298458.7572	11.6370
DNKENTSESLKS	1.0000	0.0000	0.6585	9.1948	38866.8447	10.2761
DNKIGAKSVWSK	1.0000	0.0000	0.7730	11.0976	347481.2199	11.7385
DNKIKSSTTLLS	1.0000	0.0000	0.6495	9.1111	35292.6249	10.2117
DNKLGRKPSFYL	1.0000	0.0000	0.7093	10.6056	197229.5645	11.3604
DNKSVKLHTSNL	1.0000	0.0000	0.6876	9.6993	69472.3974	10.6638
DNKVTERLSHVD	1.0000	0.0000	0.6983	10.6732	213174.8443	11.4123
DNLELSNRWSPP	1.0000	0.0000	0.7582	10.5778	191014.1995	11.3391
DNLFKIDSFLMY	1.0000	0.0000	0.7401	10.9480	292513.5722	11.6236
DNLGENLQPLSQ	1.0000	0.0000	0.6722	9.9056	88095.9595	10.8224
DNLLEDDQNLPG	1.0000	0.0000	0.6531	10.1009	110312.5370	10.9725
DNLPSQDSEEQF	1.0000	0.0000	0.6940	10.2153	125834.0250	11.0604
DNLQQKFLREFN	1.0000	0.0000	0.6795	10.6352	204058.4784	11.3832
DNLSPNMFSVGE	1.0000	0.0000	0.7397	10.4928	173200.2105	11.2737
DNMHDEENGSRN	1.0000	0.0000	0.7352	10.8175	251703.7254	11.5233
DNMLNKPCDAGT	1.0000	0.0000	0.7321	11.2285	404033.8918	11.8392
DNMSVKAQAATT	1.0000	0.0000	0.6941	10.7814	241471.7350	11.4956
DNNFFSENHSYS	1.0000	0.0000	0.7702	10.3522	147316.6384	11.1656
DNNHDSPVELIK	1.0000	0.0000	0.6897	10.3183	141678.8317	11.1396
DNNKDFNDNRPQ	1.0000	0.0000	0.6669	10.2476	130607.4493	11.0853
DNNLNQNYIDQN	1.0000	0.0000	0.6811	10.0456	103509.1162	10.9300
DNNMMRNTNDAR	1.0000	0.0000	0.7183	10.8264	254318.3826	11.5302
DNNQSGIGLSAR	1.0000	0.0000	0.7035	10.1383	115164.9954	11.0013
DNNSDKSSKVQL	1.0000	0.0000	0.6746	9.3902	48667.2154	10.4262
DNNSNDRMVADN	1.0000	0.0000	0.7080	10.2770	135099.8468	11.1078
DNNSVEKANQRV	1.0000	0.0000	0.6894	10.3275	143190.6705	11.1467
DNPARQQDSDSN	1.0000	0.0000	0.6859	10.0553	104660.8683	10.9374
DNPLMQPAVFLT	1.0000	0.0000	0.6859	10.9968	309435.9603	11.6611
DNPPEENLRGDL	1.0000	0.0000	0.6568	10.3551	147804.3045	11.1678
DNPVMEVNNTSG	1.0000	0.0000	0.7187	10.6144	199235.8258	11.3672
DNPYDIEMFGTT	1.0000	0.0000	0.6890	11.4886	545098.4563	12.0391
DNQKPSVNSPDL	1.0000	0.0000	0.6764	9.7696	75328.1662	10.7179
DNQLFTADNDLK	1.0000	0.0000	0.6543	10.1946	122874.3679	11.0445
DNQNVRQRSMEA	1.0000	0.0000	0.7162	10.9738	301350.4803	11.6434
DNQYDLFLVEGS	1.0000	0.0000	0.7195	10.8411	258644.9288	11.5414
DNQYNLSESSAL	1.0000	0.0000	0.7039	9.6409	64956.4076	10.6190
DNREEQKCNADY	1.0000	0.0000	0.7235	11.5070	556759.7780	12.0533
DNRPQQAMESKR	1.0000	0.0000	0.6979	10.9881	306346.1107	11.6544
DNSATISSNERM	1.0000	0.0000	0.7175	9.9620	94009.4496	10.8658
DNSEQPEPKPTT	1.0000	0.0000	0.6529	10.2439	130040.8525	11.0824
DNSKPLFNVQSQ	1.0000	0.0000	0.6988	10.0376	102552.4391	10.9238
DNSKVGDSILGV	1.0000	0.0000	0.7054	10.3151	141152.0089	11.1371
DNSLPMDYTGVY	1.0000	0.0000	0.7543	11.3289	453513.8657	11.9163
DNSLYYLNLFFK	1.0000	0.0000	0.7413	10.5699	189269.4781	11.3329
DNSNQADFFYHR	1.0000	0.0000	0.7483	11.3088	443158.6287	11.9009
DNSSCNPWNKSD	1.0000	0.0000	0.8151	10.8083	249062.4921	11.5162
DNSSPPVESVPR	1.0000	0.0000	0.7106	10.1365	114921.0380	10.9998
DNSSRTPRMTED	1.0000	0.0000	0.7095	10.4315	161409.2903	11.2266
DNTIIVKLEESA	1.0000	0.0000	0.6626	10.2376	129113.6364	11.0776
DNTLPSQRPCDW	1.0000	0.0000	0.8087	11.8067	786117.9172	12.2836
DNTRHLSSSNKK	1.0000	0.0000	0.6923	9.5388	57747.8780	10.5404
DNTVNIQPPSNT	1.0000	0.0000	0.6668	9.9720	95099.7272	10.8735
DNVALGNDLGQT	1.0000	0.0000	0.6701	10.5038	175400.8518	11.2821
DNVHLQSSQSNS	1.0000	0.0000	0.7195	9.6139	62968.5112	10.5982
DNVHVPMTITFY	1.0000	0.0000	0.7098	11.8997	875026.0795	12.3551
DNVQSNGSSENT	1.0000	0.0000	0.6959	9.6064	62423.1317	10.5924
DNVSVGESGTNQ	1.0000	0.0000	0.7148	10.3815	152368.6427	11.1882
DNYFNSQYISNY	1.0000	0.0000	0.7826	10.8347	256753.8121	11.5365
DNYTSDYTRSSI	1.0000	0.0000	0.7400	10.3099	140310.5786	11.1331
DPAFHSSIKVSR	1.0000	0.0000	0.7424	10.6420	205652.1624	11.3884
DPAQYSLSDNNF	1.0000	0.0000	0.7199	10.2634	132997.0059	11.0974
DPCFSDLLDHDK	1.0000	0.0000	0.7437	11.1755	380100.4598	11.7984
DPCNEGHNTLLD	1.0000	0.0000	0.7310	11.0644	334471.2815	11.7131
DPDFPTELDNVQ	1.0000	0.0000	0.6508	10.7658	237176.5907	11.4836
DPDFQEDEEPPP	1.0000	0.0000	0.6163	11.1482	368326.4521	11.7774
DPDGQTKKNPAA	1.0000	0.0000	0.6355	10.6978	219307.5618	11.4313
DPDNTRHLSSSN	1.0000	0.0000	0.7003	9.6669	66927.3491	10.6389
DPDPESGDKWQE	1.0000	0.0000	0.7392	11.6525	658288.7930	12.1651
DPESGDKWQEAE	1.0000	0.0000	0.7415	11.7346	723500.3369	12.2282
DPFNKMFELRGT	1.0000	0.0000	0.6912	11.3082	442855.8011	11.9005
DPHGVIINPDLD	1.0000	0.0000	0.6648	10.9959	309118.5337	11.6604
DPIIDNINTSRQ	1.0000	0.0000	0.6631	10.1893	122120.3050	11.0404
DPIIYGTFQLDY	1.0000	0.0000	0.6770	11.6144	630047.8693	12.1358
DPINPLSSINKG	1.0000	0.0000	0.6740	9.7376	72603.4185	10.6933
DPINSRILRNDN	1.0000	0.0000	0.6687	9.9178	89341.1420	10.8318
DPISMLTDSPNS	1.0000	0.0000	0.7026	9.8297	80721.1568	10.7640
DPKASGAEPKLT	1.0000	0.0000	0.6582	10.4225	159742.2584	11.2197
DPKSNQKKSALA	1.0000	0.0000	0.6680	9.8094	78859.2338	10.7484
DPKSRKVLVKRT	1.0000	0.0000	0.6693	10.5393	182728.2792	11.3095
DPLPGSRQIRTI	1.0000	0.0000	0.6682	10.6987	219524.8194	11.4319
DPLPVKKLKQGH	1.0000	0.0000	0.6627	10.9245	284711.5279	11.6055
DPLRSLTGAQTV	1.0000	0.0000	0.6757	10.5314	181082.5326	11.3034
DPLYSTIEQDMN	1.0000	0.0000	0.7131	10.8210	252737.1541	11.5260
DPMTENRPNSDD	1.0000	0.0000	0.6908	10.4836	171386.6461	11.2667
DPMTHETNASKI	1.0000	0.0000	0.7045	10.8281	254794.2142	11.5314
DPMYNLRCYCNR	1.0000	0.0000	0.8417	12.6460	2066041.9087	12.9287
DPNKHKWADPTY	1.0000	0.0000	0.7549	12.0292	1015638.0104	12.4546
DPNPSKAVISAY	1.0000	0.0000	0.7116	10.5159	177876.6988	11.2915
DPPCQWLKIKQK	1.0000	0.0000	0.7607	12.1561	1175419.1747	12.5521
DPPKQESAELFG	1.0000	0.0000	0.6750	10.7997	246616.6278	11.5096
DPPPANLVSLGG	1.0000	0.0000	0.6859	10.4665	168027.8763	11.2535
DPPSDPTDSLSL	1.0000	0.0000	0.6671	9.5141	56132.4404	10.5215
DPQSNILPHGKT	1.0000	0.0000	0.6883	10.5289	180559.9694	11.3015
DPRIQEEDQDDT	1.0000	0.0000	0.6138	10.9737	301297.6513	11.6433
DPRRKIPPLKSE	1.0000	0.0000	0.6571	10.4589	166568.2091	11.2476
DPRYESTDYFTI	1.0000	0.0000	0.7091	11.3339	456172.8599	11.9202
DPSLCTFIDNVH	1.0000	0.0000	0.7581	11.3039	440645.8916	11.8971
DPSNLIRLGIES	1.0000	0.0000	0.6843	9.9585	93629.6641	10.8631
DPSPPNVQIKSQ	1.0000	0.0000	0.6851	10.2343	128618.0950	11.0750
DPTDSLSLPKNV	1.0000	0.0000	0.6665	9.6740	67476.9733	10.6444
DPTSDITTYVTA	1.0000	0.0000	0.6750	10.7303	227662.0284	11.4562
DPTSDQDNESSD	1.0000	0.0000	0.6779	9.6991	69458.6560	10.6637
DPTSFQQKHAQD	1.0000	0.0000	0.6854	11.1016	349121.2798	11.7417
DPTYGDIANISC	1.0000	0.0000	0.7451	11.3593	469672.5169	11.9397
DPVAYPQARPKL	1.0000	0.0000	0.6503	11.3089	443194.3233	11.9010
DPVDGYVLENKS	1.0000	0.0000	0.7063	10.8221	253061.9020	11.5269
DPVHPDPDFQED	1.0000	0.0000	0.6356	11.5009	552873.5953	12.0486
DPYKNVNSNFMY	1.0000	0.0000	0.7721	11.1564	371851.9585	11.7838
DPYQPRLEPFDN	1.0000	0.0000	0.6716	11.1503	369220.1848	11.7791
DPYVQGSGHWNP	1.0000	0.0000	0.8162	12.3956	1548603.1094	12.7362
DQAGVQVTTISA	1.0000	0.0000	0.6714	11.0054	312487.2494	11.6677
DQAIKKKILIGP	1.0000	0.0000	0.6284	10.7026	220526.3449	11.4350
DQASCQVRKPSN	1.0000	0.0000	0.7536	10.9714	300510.9244	11.6416
DQCNAHHGRGFE	1.0000	0.0000	0.7264	12.5318	1811508.7463	12.8409
DQCQSFATNNLG	1.0000	0.0000	0.7490	10.9911	307417.6937	11.6568
DQDDTDESQAVQ	1.0000	0.0000	0.6581	10.7892	243653.6112	11.5016
DQDEKIPCTTNN	1.0000	0.0000	0.6906	10.8832	271491.3113	11.5738
DQDKMSSTLQKP	1.0000	0.0000	0.6972	10.3092	140208.3093	11.1326
DQDNESSDSLAE	1.0000	0.0000	0.6827	9.6833	68200.1456	10.6515
DQEIDGQSDKLW	1.0000	0.0000	0.7468	11.5052	555597.8467	12.0519
DQEKEGSKARDA	1.0000	0.0000	0.6614	10.8125	250274.4700	11.5195
DQELTQPNQHER	1.0000	0.0000	0.6633	11.0139	315573.8531	11.6742
DQESFLLVSETV	1.0000	0.0000	0.7047	10.3923	154282.9356	11.1965
DQETENLADDCD	1.0000	0.0000	0.6882	11.0882	343777.8750	11.7314
DQFILLSDRTGM	1.0000	0.0000	0.7088	10.9371	288872.2109	11.6152
DQGDAGQLNPQL	1.0000	0.0000	0.6597	10.7833	242006.6329	11.4970
DQGISFHYKMSL	1.0000	0.0000	0.7802	11.3566	468241.0101	11.9377
DQGQTAHQVDSG	1.0000	0.0000	0.6922	11.3846	483584.1012	11.9592
DQGVLDLKTPLL	1.0000	0.0000	0.6496	10.3293	143481.0676	11.1480
DQIDPLYSTIEQ	1.0000	0.0000	0.6788	10.7479	232340.1579	11.4698
DQIQFLDKLLLV	1.0000	0.0000	0.6583	10.5075	176159.8013	11.2850
DQISTFQLFWEN	1.0000	0.0000	0.7763	11.5806	605965.8006	12.1098
DQKQPESLVLKK	1.0000	0.0000	0.6610	10.2686	133806.9824	11.1014
DQMGAHLDFLKA	1.0000	0.0000	0.6919	11.5279	570312.8342	12.0693
DQMPGKCAVKSS	1.0000	0.0000	0.7777	11.4358	512923.2189	11.9985
DQNIVNSSTKFN	1.0000	0.0000	0.6918	9.8586	83456.8255	10.7863
DQNLPGYGLTVS	1.0000	0.0000	0.7128	10.7185	224592.3445	11.4472
DQNMLMPTMNHS	1.0000	0.0000	0.7785	11.2687	423143.7079	11.8701
DQNNASGGDPYV	1.0000	0.0000	0.7171	10.9483	292617.6684	11.6238
DQNNMALKDILT	1.0000	0.0000	0.6703	10.3609	148800.0222	11.1723
DQNQKKKFHDTY	1.0000	0.0000	0.6839	11.2565	417273.1518	11.8607
DQNSKPKKNPGN	1.0000	0.0000	0.6650	9.9175	89311.4578	10.8315
DQNSTNQLKHTG	1.0000	0.0000	0.6927	10.2976	138349.5488	11.1237
DQPNEPPQIVHE	1.0000	0.0000	0.6515	11.2423	410492.2392	11.8498
DQPQFRKKNFSK	1.0000	0.0000	0.6869	10.7292	227375.9129	11.4554
DQQIIIVDVCDG	1.0000	0.0000	0.6659	11.9245	900328.1460	12.3741
DQQLHGVQQKII	1.0000	0.0000	0.6520	11.4044	494725.3699	11.9744
DQRIVNNDLKQL	1.0000	0.0000	0.6579	10.3328	144057.3877	11.1507
DQSGSLNRNNKT	1.0000	0.0000	0.6780	9.6021	62116.4809	10.5891
DQSINLVDKFTT	1.0000	0.0000	0.6733	10.3085	140088.2237	11.1321
DQSPHSIGQDSL	1.0000	0.0000	0.7252	10.3235	142529.9049	11.1436
DQSPRVKDKNSS	1.0000	0.0000	0.6935	9.8698	84541.2218	10.7949
DQSRVSLLLRHK	1.0000	0.0000	0.7152	10.3390	145093.1107	11.1555
DQSSDLGQQWHI	1.0000	0.0000	0.8034	11.6342	644546.5995	12.1510
DQSSNSNSPETR	1.0000	0.0000	0.6861	9.3488	46406.4362	10.3944
DQTVRLKSVTLD	1.0000	0.0000	0.6699	10.3783	151805.2608	11.1857
DQVLAVSFERYQ	1.0000	0.0000	0.7098	11.4282	508451.3253	11.9927
DQVNTNTSTAYP	1.0000	0.0000	0.6936	10.4681	168355.9956	11.2548
DQVQHMKEFYQS	1.0000	0.0000	0.7352	11.9586	936377.8322	12.4004
DQVVNNDYKSCI	1.0000	0.0000	0.7621	11.2819	429637.2502	11.8802
DQYVACQTISKS	1.0000	0.0000	0.7687	11.3259	451969.9589	11.9141
DRANGFLKIIVS	1.0000	0.0000	0.6918	10.6915	217713.7690	11.4264
DRAQKCISQREP	1.0000	0.0000	0.7126	11.4634	529511.3173	12.0198
DRCVSLNLRFAG	1.0000	0.0000	0.7607	11.2983	437810.5672	11.8928
DRDLSISSNAST	1.0000	0.0000	0.6802	9.3190	44837.9087	10.3715
DREEASTNRRFS	1.0000	0.0000	0.7072	10.5330	181399.6520	11.3046
DREESYVNSVNS	1.0000	0.0000	0.7403	10.2539	131557.3847	11.0901
DREHKSRDESAE	1.0000	0.0000	0.7071	10.7564	234618.3371	11.4763
DRFNKDKYDMGV	1.0000	0.0000	0.6954	11.6673	669568.4286	12.1764
DRGPAEKNACRT	1.0000	0.0000	0.6927	11.5436	580703.2456	12.0814
DRGTSYLLIMNK	1.0000	0.0000	0.7247	10.7441	231307.1802	11.4668
DRHQFIRQHHTR	1.0000	0.0000	0.6594	12.2534	1314764.7129	12.6269
DRIKTTPKVEAP	1.0000	0.0000	0.6214	10.8535	262373.9000	11.5510
DRISAKINNNVT	1.0000	0.0000	0.6716	10.0380	102601.7737	10.9241
DRLDINDNEDEN	1.0000	0.0000	0.6485	10.1224	113074.3902	10.9890
DRLFSTLLFSEI	1.0000	0.0000	0.7005	10.1646	118699.0338	11.0214
DRLNKDARGPAE	1.0000	0.0000	0.6488	10.8164	251406.8240	11.5225
DRLSEGLISNKK	1.0000	0.0000	0.6770	9.8118	79077.3519	10.7503
DRLSSAITSGPS	1.0000	0.0000	0.7014	9.6947	69103.0010	10.6603
DRLTQKKIKQVQ	1.0000	0.0000	0.6344	10.7866	242903.0143	11.4995
DRLTVQAVVYFT	1.0000	0.0000	0.6678	11.6237	636835.1649	12.1430
DRLYNTVLSEAD	1.0000	0.0000	0.6977	10.5120	177078.3106	11.2885
DRMANNDSALTE	1.0000	0.0000	0.6965	10.4095	157368.7203	11.2097
DRMVADNDQAGV	1.0000	0.0000	0.6663	11.5744	601633.5879	12.1050
DRNLLESAKAHW	1.0000	0.0000	0.7782	11.3851	483858.8238	11.9596
DRNPHGTMANIS	1.0000	0.0000	0.7285	10.9748	301702.5486	11.6442
DRNQSRAKLNRV	1.0000	0.0000	0.6882	10.4010	155827.8386	11.2031
DRPNYVYWNHKF	1.0000	0.0000	0.8132	12.6715	2127611.8974	12.9483
DRRSAAADPQSN	1.0000	0.0000	0.6935	10.4061	156756.7825	11.2071
DRSGNSTYFNHD	1.0000	0.0000	0.7582	10.7825	241763.5030	11.4964
DRSWSSQSRPYD	1.0000	0.0000	0.8309	11.1697	377555.8051	11.7940
DRTALANSDRLT	1.0000	0.0000	0.6651	10.1043	110740.9410	10.9751
DRTGMHSIFFLP	10.0000	108.8701	0.7355	12.5635	5941609.1508	12.0967
DRTHASAESQNR	1.0000	0.0000	0.7169	10.6238	201402.4148	11.3744
DRYPFKPRGYKH	1.0000	0.0000	0.6747	12.1698	1194139.7580	12.5627
DRYQPPTIYSQC	1.0000	0.0000	0.7550	11.9465	923469.9536	12.3911
DRYSCGLEQQKD	1.0000	0.0000	0.7481	11.5909	613238.6614	12.1178
DSADFLSLANGI	1.0000	0.0000	0.6970	10.0977	109905.3203	10.9701
DSADTHKLLVTD	1.0000	0.0000	0.6787	10.4152	158401.1928	11.2141
DSAKEHPDKTKP	1.0000	0.0000	0.6660	10.6138	199103.6600	11.3668
DSALTEFQMLNR	1.0000	0.0000	0.7104	10.6772	214156.9352	11.4154
DSASKPSKILST	1.0000	0.0000	0.6715	9.3173	44750.7473	10.3702
DSAVRIGRRNNN	1.0000	0.0000	0.7002	10.5129	177253.5233	11.2891
DSCALVKLKHFN	1.0000	0.0000	0.7617	11.1236	358067.8217	11.7586
DSCKLTKKAIMR	1.0000	0.0000	0.7364	11.1732	379105.8163	11.7967
DSCKQVRTLDNS	1.0000	0.0000	0.7414	10.5967	195219.4632	11.3536
DSCLISNLFLTM	1.0000	0.0000	0.7675	10.5948	194789.0876	11.3521
DSCTSTVQAIAP	1.0000	0.0000	0.7391	10.9933	308194.5992	11.6584
DSDFNKNEDSNN	1.0000	0.0000	0.6750	9.5178	56369.7971	10.5243
DSDLNLTNNSDD	1.0000	0.0000	0.6464	9.1463	36752.2316	10.2387
DSDLQMYTSNNT	1.0000	0.0000	0.7252	10.2151	125812.0280	11.0603
DSDNGTGIAKNE	1.0000	0.0000	0.6750	10.3100	140334.9187	11.1332
DSDPLPGSRQIR	1.0000	0.0000	0.6930	10.4566	166135.0131	11.2459
DSDPNKHKWADP	1.0000	0.0000	0.7617	11.4651	530526.1188	12.0210
DSDSNPSTDAGY	1.0000	0.0000	0.7193	10.1406	115463.2346	11.0030
DSDSSAAIQVNW	1.0000	0.0000	0.7889	10.9586	296098.0669	11.6317
DSEEQFLLPASN	1.0000	0.0000	0.6915	10.0483	103820.3564	10.9320
DSEHPGELNKRK	1.0000	0.0000	0.6929	10.6070	197550.1825	11.3615
DSEMKVESIKSS	1.0000	0.0000	0.7279	10.0280	101432.7088	10.9165
DSENNKDVLPFL	1.0000	0.0000	0.6774	10.0453	103465.5460	10.9297
DSFLMYMALGQK	1.0000	0.0000	0.7615	11.5719	599906.3841	12.1031
DSFVHRSLSADS	1.0000	0.0000	0.7507	10.2214	126729.1543	11.0651
DSGKAATERLWW	1.0000	0.0000	0.8422	12.4954	1737151.8467	12.8129
DSGLCTASISNT	1.0000	0.0000	0.7423	10.2183	126274.9241	11.0627
DSGPEANQDKGP	1.0000	0.0000	0.6740	10.6658	211365.5835	11.4067
DSGQYYNFPMNQ	1.0000	0.0000	0.7719	11.5692	598077.5775	12.1011
DSGTPKVIANNT	1.0000	0.0000	0.6716	10.2280	127696.5263	11.0702
DSHYTQRSDADS	1.0000	0.0000	0.7480	10.6542	208578.3578	11.3978
DSIIFSKVLSRG	1.0000	0.0000	0.7204	10.2633	132982.9393	11.0973
DSIKKTHKVLNT	1.0000	0.0000	0.6766	10.2295	127911.1376	11.0713
DSILCDTYNRGM	1.0000	0.0000	0.7831	11.5749	602017.4545	12.1054
DSILGVITDDQY	1.0000	0.0000	0.6905	10.9076	279229.5222	11.5925
DSISSATGKNSS	1.0000	0.0000	0.6868	9.1891	38611.1534	10.2717
DSKAIPGADGQS	1.0000	0.0000	0.6921	10.5912	193973.4124	11.3493
DSKDEGSVLNQR	1.0000	0.0000	0.6968	10.2250	127253.2262	11.0679
DSKEKKVCTSLR	1.0000	0.0000	0.7331	10.6463	206671.7733	11.3917
DSKIRTVLKKKR	1.0000	0.0000	0.6593	10.3314	143823.6188	11.1496
DSKMISPQQVVR	1.0000	0.0000	0.7249	10.9953	308889.7790	11.6599
DSKNNHYMFDTA	1.0000	0.0000	0.7537	11.1576	372366.8120	11.7847
DSLAEVFMTPWS	1.0000	0.0000	0.8153	11.7004	695582.2009	12.2019
DSLAKVATSDEF	1.0000	0.0000	0.6924	10.3468	146396.4819	11.1615
DSLDDDESNGIF	1.0000	0.0000	0.6928	10.1633	118528.9901	11.0205
DSLGRVETSRFW	1.0000	0.0000	0.8031	11.6386	647827.4936	12.1544
DSLISQGEKYVC	1.0000	0.0000	0.7783	11.2876	432467.0178	11.8846
DSLMTTNFISTD	1.0000	0.0000	0.7049	10.1614	118270.7855	11.0190
DSLNKSNLKILM	1.0000	0.0000	0.6790	9.5145	56154.7768	10.5217
DSLPNLYQPEPN	1.0000	0.0000	0.6897	10.2073	124679.7526	11.0543
DSLQIQANNNGH	1.0000	0.0000	0.7052	10.3485	146689.9995	11.1628
DSLSDPFNKMFE	1.0000	0.0000	0.7300	10.5332	181449.1197	11.3048
DSLSHIKGEKPW	1.0000	0.0000	0.7898	11.3597	469909.6849	11.9400
DSLSLPKNVARD	1.0000	0.0000	0.6803	9.8793	85470.2044	10.8022
DSLTLLSNSDNM	1.0000	0.0000	0.6810	9.2690	42331.5784	10.3331
DSLVSEPRHTTT	1.0000	0.0000	0.7032	10.4079	157073.0275	11.2085
DSNNFGVMYGEL	1.0000	0.0000	0.7614	11.2444	411498.9158	11.8514
DSNNNTSDFNLV	1.0000	0.0000	0.6793	9.4711	53418.0873	10.4884
DSNNPPNGAFFV	1.0000	0.0000	0.7128	10.6301	202863.1094	11.3792
DSNPSTDAGYLI	1.0000	0.0000	0.7073	10.2847	136302.1883	11.1138
DSNTFNIAPFSP	1.0000	0.0000	0.7028	10.1979	123344.9010	11.0471
DSPIVIPATTIK	1.0000	0.0000	0.6505	10.5074	176134.9636	11.2849
DSPNSLNNEQRE	1.0000	0.0000	0.6778	9.6585	66282.8672	10.6324
DSPVELIKPVEY	1.0000	0.0000	0.6898	10.9382	289225.0109	11.6160
DSQERDLNKNPN	1.0000	0.0000	0.6644	9.8399	81673.8757	10.7718
DSQKATFGLQLN	1.0000	0.0000	0.6840	10.3488	146747.0115	11.1631
DSQMKHEYLISG	1.0000	0.0000	0.7663	11.1871	385220.1654	11.8074
DSQNGGYEHKKI	1.0000	0.0000	0.7213	11.1744	379619.3144	11.7976
DSRKDLGTFQIC	1.0000	0.0000	0.7316	11.3049	441192.1268	11.8979
DSRLSKTKINHA	1.0000	0.0000	0.6949	10.0864	108483.9438	10.9614
DSRNPPAMAIEQ	1.0000	0.0000	0.6929	10.9531	294228.0910	11.6275
DSRSSFKVPYQR	1.0000	0.0000	0.7532	10.7776	240421.4521	11.4926
DSRTDAFYDNSI	1.0000	0.0000	0.7191	10.5758	190574.9148	11.3375
DSRVSQTCNPLS	1.0000	0.0000	0.7554	10.3977	155245.5738	11.2006
DSSAAIQVNWLI	1.0000	0.0000	0.7759	11.1027	349538.2284	11.7425
DSSAQKSFNSNN	1.0000	0.0000	0.6897	9.2554	41674.1235	10.3226
DSSATGKFTVLE	1.0000	0.0000	0.6988	10.3907	153992.8353	11.1952
DSSDKDDNDISL	1.0000	0.0000	0.6641	9.4181	50255.4027	10.4476
DSSEFDHRKNNL	1.0000	0.0000	0.7148	10.1757	120228.5792	11.0300
DSSELLLSSFKF	1.0000	0.0000	0.7006	9.4810	54033.8597	10.4960
DSSHSPLNVSGD	1.0000	0.0000	0.7284	9.8280	80568.0169	10.7627
DSSIKFREDDIE	1.0000	0.0000	0.6863	10.4672	168174.2312	11.2540
DSSMDSDLQMYT	1.0000	0.0000	0.7740	10.7297	227519.8560	11.4558
DSSPKMTNNGCE	1.0000	0.0000	0.7701	10.8062	248469.9404	11.5146
DSSRTGKMKKHS	1.0000	0.0000	0.7475	10.5375	182344.0489	11.3081
DSSSTKPSHEEQ	1.0000	0.0000	0.7170	9.9214	89717.0349	10.8346
DSSTNSPKAISS	1.0000	0.0000	0.6739	9.0542	33057.5761	10.1680
DSSTTQKYINEI	1.0000	0.0000	0.6955	10.2232	126991.5757	11.0665
DSSVAFKESTYF	1.0000	0.0000	0.7531	10.7107	222600.2485	11.4412
DSSVLRTYEVMA	1.0000	0.0000	0.7528	11.0854	342660.1841	11.7292
DSSWKTGYLSIE	1.0000	0.0000	0.8048	11.0792	340216.4474	11.7244
DSTLERNLSLNE	1.0000	0.0000	0.6614	9.3861	48441.2223	10.4231
DSTLKIKMSPSG	1.0000	0.0000	0.7115	10.0511	104158.9602	10.9342
DSTLYSKISSDA	1.0000	0.0000	0.7061	9.6827	68159.3593	10.6511
DSTPPKMQGNFE	1.0000	0.0000	0.7050	10.9620	297257.9250	11.6343
DSTQETSSNDRL	1.0000	0.0000	0.6784	9.5841	60839.1170	10.5752
DSTQLSGNVTNR	1.0000	0.0000	0.6923	9.9383	91477.7518	10.8475
DSTTMNKNKSIQ	1.0000	0.0000	0.6920	9.9417	91839.4439	10.8502
DSTVNSEFSVSA	1.0000	0.0000	0.7245	9.8925	86780.9114	10.8123
DSVQEGDNEEDF	1.0000	0.0000	0.6856	10.8893	273409.3099	11.5785
DSWSEGVKNLES	1.0000	0.0000	0.7860	10.7774	240347.1142	11.4924
DSYDSLSHIKGE	1.0000	0.0000	0.7453	10.4691	168547.6588	11.2555
DSYTNNFECVTS	1.0000	0.0000	0.7835	10.9597	296473.8988	11.6326
DSYVNHAFPVFD	1.0000	0.0000	0.7414	11.6271	639288.9482	12.1456
DTAASRGQSKYR	1.0000	0.0000	0.7206	10.9021	277452.6728	11.5883
DTADEMLVSKAS	1.0000	0.0000	0.7081	10.4944	173531.6051	11.2750
DTANSNSYPIDN	1.0000	0.0000	0.6961	9.8972	87251.9792	10.8160
DTCLTSGSQNSW	1.0000	0.0000	0.8362	11.1960	389198.4394	11.8142
DTDESQAVQPLK	1.0000	0.0000	0.6615	10.5330	181399.1628	11.3046
DTDLISTRRLRP	1.0000	0.0000	0.6628	10.3231	142470.1126	11.1433
DTDLPSHALSVK	1.0000	0.0000	0.6983	10.2179	126213.1054	11.0624
DTDQGISFHYKM	1.0000	0.0000	0.7365	11.7307	720290.7471	12.2252
DTEILSIIVTDN	1.0000	0.0000	0.6579	10.1463	116230.2017	11.0074
DTELTRNQWAAK	1.0000	0.0000	0.7239	11.4702	533646.8483	12.0250
DTESVQFHTGKN	1.0000	0.0000	0.7068	10.9625	297436.0994	11.6347
DTFKIRPLLDQS	1.0000	0.0000	0.6691	10.3902	153908.4479	11.1949
DTFNNLYAIKKT	1.0000	0.0000	0.6749	10.5199	178697.8294	11.2946
DTFNVVPQRDHL	1.0000	0.0000	0.6808	11.2768	427118.8446	11.8763
DTGQDNSLYYLN	1.0000	0.0000	0.7242	10.5340	181613.7413	11.3054
DTGTSYEDDNFQ	1.0000	0.0000	0.7013	10.8876	272855.3731	11.5771
DTHKLLVTDHSY	1.0000	0.0000	0.7305	11.0085	313635.0410	11.6701
DTHPFGGVLNNE	1.0000	0.0000	0.6990	11.1095	352311.2108	11.7478
DTHTLSTEGLIG	1.0000	0.0000	0.6898	10.5842	192412.6219	11.3439
DTHVVRVIEFRD	1.0000	0.0000	0.6423	11.8351	812295.0610	12.3054
DTIAPLIVNKID	1.0000	0.0000	0.6369	10.4709	168897.0949	11.2569
DTIDCGGNNDKA	1.0000	0.0000	0.7058	11.1716	378405.9092	11.7955
DTINDKKFPQNF	1.0000	0.0000	0.6602	10.6385	204837.5498	11.3857
DTKCEPVNNSQS	1.0000	0.0000	0.7396	10.5144	177564.6852	11.2903
DTKSKLPPNTTW	1.0000	0.0000	0.7275	10.7749	239659.6324	11.4905
DTLCASNGVYDE	1.0000	0.0000	0.7587	11.3385	458583.1773	11.9238
DTLGIHLINEIS	1.0000	0.0000	0.6881	10.3772	151613.1554	11.1848
DTLNGQLPPEEQ	1.0000	0.0000	0.6493	10.5381	182484.5824	11.3086
DTLNQNNEPNVL	1.0000	0.0000	0.6550	9.8102	78931.2815	10.7490
DTLNSHRIDNTL	1.0000	0.0000	0.6800	10.0083	99155.4813	10.9013
DTLPITIMNTLA	1.0000	0.0000	0.6607	10.4589	166582.5290	11.2477
DTLPLITMQNQV	1.0000	0.0000	0.6735	10.7397	230140.0650	11.4635
DTMFELDSLDDD	1.0000	0.0000	0.6901	10.6061	197332.6011	11.3608
DTMPISKKNNSS	1.0000	0.0000	0.6960	9.6636	66675.9320	10.6364
DTPASISQVPES	1.0000	0.0000	0.6973	10.1462	116212.7123	11.0073
DTPGSNNALENH	1.0000	0.0000	0.6958	10.1855	121596.0680	11.0375
DTPNLNDNVALG	1.0000	0.0000	0.6614	10.0995	110134.5039	10.9714
DTQNAQNEESSV	1.0000	0.0000	0.6908	10.0990	110069.6607	10.9711
DTRVNSETSISQ	1.0000	0.0000	0.6958	9.9027	87797.9750	10.8201
DTSKALIIWKIF	1.0000	0.0000	0.7456	11.3500	464662.0469	11.9326
DTSNPMNSAQGP	1.0000	0.0000	0.7178	10.3556	147890.7017	11.1682
DTSSQPEAPQKL	1.0000	0.0000	0.6739	10.1336	114534.6232	10.9976
DTSSVNLQDLSK	1.0000	0.0000	0.6738	9.4264	50738.4616	10.4540
DTTEHYQSVMEK	1.0000	0.0000	0.7271	11.5221	566481.4703	12.0648
DTTYGLKERKCG	1.0000	0.0000	0.7123	11.7101	703427.9476	12.2094
DTVQEFNNDKPM	1.0000	0.0000	0.6832	11.0118	314814.7539	11.6726
DTYGSKTKEMTD	1.0000	0.0000	0.7024	10.9883	306404.7217	11.6546
DTYNRGMIYLKN	1.0000	0.0000	0.7308	11.3229	450419.2421	11.9118
DVCDGEAEDSSA	1.0000	0.0000	0.7491	11.2218	400915.6284	11.8340
DVDFVGALDGPH	1.0000	0.0000	0.6617	11.7093	702740.9366	12.2087
DVDPINSRILRN	1.0000	0.0000	0.6772	10.2557	131828.7187	11.0915
DVFYTQHDVINT	1.0000	0.0000	0.6888	11.5934	614960.6804	12.1196
DVHKIKFHDTSN	1.0000	0.0000	0.7178	11.0143	315704.5930	11.6745
DVICTMVQQKTL	1.0000	0.0000	0.7103	11.7803	762611.1291	12.2633
DVINTSNGTVLC	1.0000	0.0000	0.7396	10.8165	251421.7616	11.5225
DVKTSLLYSPLT	1.0000	0.0000	0.6925	9.9737	95277.1404	10.8747
DVLFDNFTSENE	1.0000	0.0000	0.6954	10.4252	160226.6333	11.2217
DVLGSLKVVRIS	1.0000	0.0000	0.7092	10.4557	165961.2464	11.2452
DVLPFLNHAKKS	1.0000	0.0000	0.7020	10.5205	178824.1464	11.2950
DVNKRRTMLRRK	1.0000	0.0000	0.6794	11.0921	345321.4929	11.7344
DVNSRKEALRKN	1.0000	0.0000	0.6771	10.1986	123438.8628	11.0476
DVPSELSASEIH	1.0000	0.0000	0.7226	10.3022	139081.4041	11.1272
DVQTEYHFNMTR	1.0000	0.0000	0.7081	11.9446	921392.1412	12.3896
DVRTTYKVYEGF	1.0000	0.0000	0.6699	11.9742	953349.9902	12.4123
DVSETYKPTGVT	1.0000	0.0000	0.6899	11.0032	311715.0869	11.6660
DVSIKCTDDHIP	1.0000	0.0000	0.7272	11.3973	490681.7949	11.9689
DVTYYDRTGMHS	1.0000	0.0000	0.7554	12.0207	1005749.3608	12.4481
DVVIFFSGPVDN	1.0000	0.0000	0.7074	11.2340	406573.3619	11.8434
DWFQFTEKNMDR	1.0000	0.0000	0.7588	12.3323	1439888.4031	12.6876
DWKLAIWENGDL	1.0000	0.0000	0.8193	12.3249	1427563.1535	12.6819
DWLSNDESTDLA	1.0000	0.0000	0.7496	10.6114	198537.8381	11.3649
DWRSQIQNPLST	1.0000	0.0000	0.7680	10.9745	301594.9169	11.6440
DYAQLTGPNDLV	1.0000	0.0000	0.6788	10.8980	276155.5506	11.5852
DYCNNLHYVRSR	1.0000	0.0000	0.8225	11.8200	798236.3949	12.2938
DYDAVEKVTAQL	1.0000	0.0000	0.6549	11.2566	417283.6319	11.8608
DYDDLDELRPHN	1.0000	0.0000	0.6871	10.9703	300141.4332	11.6408
DYFTILLPADQE	1.0000	0.0000	0.6637	11.0518	329645.4925	11.7034
DYFTNIDGSQLP	1.0000	0.0000	0.7059	10.7906	244028.7002	11.5026
DYKSCINNNSNF	1.0000	0.0000	0.7698	10.4624	167247.9581	11.2504
DYKTTLVSSMRA	1.0000	0.0000	0.7386	10.7885	243459.0888	11.5010
DYNGLLGPEMPS	1.0000	0.0000	0.7342	10.9719	300686.1970	11.6420
DYNGLPQDLDGN	1.0000	0.0000	0.6876	10.7094	222258.1986	11.4402
DYNPLSLIEALR	1.0000	0.0000	0.6917	10.3094	140240.1368	11.1328
DYPNNESLTLYT	1.0000	0.0000	0.7087	10.3094	140233.3031	11.1327
DYPNNPDSPIVI	1.0000	0.0000	0.6931	10.5705	189407.9031	11.3334
DYQNTLVIDNNS	1.0000	0.0000	0.6955	10.1624	118404.9825	11.0198
DYQTDYNGLLGP	1.0000	0.0000	0.7032	11.1858	384658.4724	11.8064
DYRLFSVGVDAS	1.0000	0.0000	0.7461	11.1077	351545.7035	11.7463
DYSKWATRKPEA	1.0000	0.0000	0.7623	11.8208	799044.3555	12.2945
DYSQRLLDSLVS	1.0000	0.0000	0.7210	10.0229	100837.3653	10.9126
DYTGVYIISPNY	1.0000	0.0000	0.7458	11.4963	549903.0674	12.0450
DYTRSSILHICS	1.0000	0.0000	0.8033	11.0248	319561.5281	11.6826
DYVSSPERRPNE	1.0000	0.0000	0.7239	10.7359	229133.7999	11.4605
EAASNIDKNKHP	1.0000	0.0000	0.6842	10.3973	155174.5827	11.2003
EADLRYLKRDPV	1.0000	0.0000	0.6637	11.1189	356133.3438	11.7550
EADNLPSQDSEE	1.0000	0.0000	0.6780	10.0294	101585.5100	10.9175
EADQSRVSLLLR	1.0000	0.0000	0.6950	10.1810	120969.8922	11.0341
EAEDSSAQKSFN	1.0000	0.0000	0.7068	10.0606	105306.6902	10.9415
EAESGETVLSTP	1.0000	0.0000	0.6895	10.3421	145615.6149	11.1579
EAFIESISKKDN	1.0000	0.0000	0.6852	10.1777	120507.9357	11.0315
EAFSIRKSSSSS	1.0000	0.0000	0.7145	9.3646	47257.3205	10.4066
EAHEMYKHSQID	1.0000	0.0000	0.7398	11.8782	853566.1197	12.3385
EAHSQGFVISKF	1.0000	0.0000	0.7435	11.2765	426995.0666	11.8761
EAHSRQKFIAHG	1.0000	0.0000	0.7115	11.6859	684058.1678	12.1907
EAIGRGHNNLED	1.0000	0.0000	0.6863	11.0145	315806.2892	11.6747
EAIVKSLVPWSN	1.0000	0.0000	0.7791	11.1072	351372.3985	11.7460
EAKQRIQASDES	1.0000	0.0000	0.6847	10.5257	179895.9510	11.2990
EAKSSIIIEANL	1.0000	0.0000	0.6738	9.9478	92478.1802	10.8548
EALDTLCASNGV	1.0000	0.0000	0.7356	10.9117	280546.7412	11.5957
EALKHFQHNTSD	1.0000	0.0000	0.7214	10.9356	288389.1290	11.6141
EALQTSNKATAQ	1.0000	0.0000	0.6634	10.2450	130213.5676	11.0833
EALRKNHSDLKR	1.0000	0.0000	0.6909	10.4042	156411.0277	11.2056
EALRPRDETKQA	1.0000	0.0000	0.6299	10.9158	281888.5898	11.5989
EALSACANDTLN	1.0000	0.0000	0.7201	10.4772	170110.2516	11.2617
EAMLRTATSISK	1.0000	0.0000	0.7044	10.4253	160256.2965	11.2218
EANADTGTSYED	1.0000	0.0000	0.6903	10.7660	237228.2769	11.4837
EANHHPIGDSST	1.0000	0.0000	0.7352	10.7728	239073.5924	11.4889
EANLIILFHMSE	1.0000	0.0000	0.7304	10.9328	287430.0835	11.6119
EANPSDKSSLFM	1.0000	0.0000	0.7267	10.1081	111230.2575	10.9781
EANQDKGPTNTQ	1.0000	0.0000	0.6487	10.5416	183219.3075	11.3112
EANVISNISVSN	1.0000	0.0000	0.6989	9.6682	67027.8347	10.6399
EAPQKLGMVIFF	1.0000	0.0000	0.6687	11.7483	734987.7952	12.2387
EAPSEASSQLLS	1.0000	0.0000	0.6922	9.5356	57535.5049	10.5380
EAQLDNFSQERT	1.0000	0.0000	0.6828	10.5914	194016.9195	11.3495
EAQLPESHLTTK	1.0000	0.0000	0.6783	10.4604	166853.2186	11.2488
EAQNQSYESIRQ	1.0000	0.0000	0.7220	10.7452	231615.0726	11.4677
EAQYTNKLFCSS	1.0000	0.0000	0.7787	10.9951	308812.8135	11.6598
EARMTQLPEEAL	1.0000	0.0000	0.6606	11.1066	351138.7941	11.7455
EARSGCTLNSST	1.0000	0.0000	0.7537	10.3579	148288.4524	11.1700
EASCIEGNLNND	1.0000	0.0000	0.7326	10.5866	192944.5642	11.3458
EASFQPAQNEYP	1.0000	0.0000	0.7022	11.1376	363882.7986	11.7693
EASQGRDISLAN	1.0000	0.0000	0.6964	10.2740	134636.0545	11.1056
EASSQLLSQNKA	1.0000	0.0000	0.6834	9.5831	60769.9501	10.5745
EASTNRRFSEYL	1.0000	0.0000	0.7310	10.6086	197898.7192	11.3627
EATAMELLVESN	1.0000	0.0000	0.7005	10.5700	189309.9497	11.3331
EATICQGSESSN	1.0000	0.0000	0.7608	10.5900	193719.2263	11.3485
EATIKCSTVVPN	1.0000	0.0000	0.7252	11.0780	339728.2775	11.7235
EATTAFSPFDHN	1.0000	0.0000	0.7057	10.9905	307186.2160	11.6563
EAVHSLEFYPPE	1.0000	0.0000	0.7193	11.4598	527299.5946	12.0170
EAVNKASTILFK	1.0000	0.0000	0.6775	10.4020	156006.4724	11.2039
EAVSKTNSDGVI	1.0000	0.0000	0.6981	10.3602	148672.5947	11.1718
EAVTDTKSKLPP	1.0000	0.0000	0.6536	10.2938	137738.3571	11.1208
EAVTMGLNILPG	1.0000	0.0000	0.6877	11.0610	333162.5624	11.7104
EAYKKMRDFDPS	1.0000	0.0000	0.7123	11.4036	494239.3987	11.9737
EAYYSSQFPGTS	1.0000	0.0000	0.7763	11.0076	313305.1918	11.6694
ECCEERQSDTPL	1.0000	0.0000	0.7716	11.7498	736267.3024	12.2398
ECEGPLEQQLND	1.0000	0.0000	0.7056	11.2377	408327.2499	11.8463
ECEMHISNAPHN	1.0000	0.0000	0.8025	11.7861	767700.4299	12.2678
ECENQGPTIAEK	1.0000	0.0000	0.6880	11.4374	513893.1430	11.9998
ECLCPTHGQNGT	1.0000	0.0000	0.7795	12.2219	1267999.3546	12.6028
ECLQNTNPNDIK	1.0000	0.0000	0.7011	10.5968	195223.5523	11.3536
ECNVIVIHEYYL	1.0000	0.0000	0.7609	12.3300	1436056.5125	12.6859
ECQNVRSNHKMK	1.0000	0.0000	0.7887	11.5586	590829.3936	12.0929
ECSGTLCSLITH	1.0000	0.0000	0.8238	11.4581	526279.0245	12.0157
ECTTPEKDAECE	1.0000	0.0000	0.7151	11.9859	966231.1486	12.4213
ECVHDRANGFLK	1.0000	0.0000	0.7340	11.9206	896286.6090	12.3711
ECVTSGEDNKSV	1.0000	0.0000	0.7571	10.9502	293256.3722	11.6253
EDAPTKPNNIEN	1.0000	0.0000	0.6432	10.1717	119672.2870	11.0269
EDDEHSDNQLFT	1.0000	0.0000	0.6952	10.6489	207304.5589	11.3937
EDDIELFARIGV	1.0000	0.0000	0.6401	11.2947	436024.7941	11.8901
EDDNFQLKNTKI	1.0000	0.0000	0.6507	10.2922	137487.9843	11.1195
EDDQNLPGYGLT	1.0000	0.0000	0.6788	10.8890	273318.1969	11.5783
EDDRLTVQAVVY	1.0000	0.0000	0.6576	11.5069	556689.3803	12.0532
EDDSKIRTVLKK	1.0000	0.0000	0.6557	10.3118	140616.4460	11.1346
EDDSRKDLGTFQ	1.0000	0.0000	0.6753	10.7009	220098.3942	11.4337
EDDTKCEPVNNS	1.0000	0.0000	0.7215	10.7535	233841.8271	11.4741
EDEEPPPMSNKT	1.0000	0.0000	0.6816	10.6205	200641.9779	11.3719
EDEFVDNKVTER	1.0000	0.0000	0.6508	11.0837	341986.0088	11.7279
EDEITFKTLTEA	1.0000	0.0000	0.6328	10.6860	216359.9201	11.4222
EDENESKILSAI	1.0000	0.0000	0.6713	9.9086	88397.9045	10.8247
EDEQSLSLIYCD	1.0000	0.0000	0.7610	10.9213	283675.5023	11.6031
EDFEDVPSELSA	1.0000	0.0000	0.6972	10.4998	174598.8156	11.2791
EDFGAETNKQFI	1.0000	0.0000	0.6553	11.1649	375493.0122	11.7903
EDGLKSIARAQS	1.0000	0.0000	0.6913	10.4115	157733.9969	11.2113
EDGTGHDILHSY	1.0000	0.0000	0.7357	11.4979	550937.4692	12.0463
EDIDNQYDLFLV	1.0000	0.0000	0.6819	10.9748	301686.7830	11.6442
EDIMNYGNYLES	1.0000	0.0000	0.7577	11.1237	358088.8966	11.7586
EDITGPVVKDSW	1.0000	0.0000	0.7503	11.7665	750555.1604	12.2527
EDLELHVHLIGD	1.0000	0.0000	0.6897	11.2170	398730.2983	11.8304
EDLKARQYLSIV	1.0000	0.0000	0.6955	10.8016	247158.4981	11.5111
EDLYEDPRRKIP	1.0000	0.0000	0.6469	11.1443	366681.5672	11.7744
EDNISTAPTKEL	1.0000	0.0000	0.6517	10.0431	103206.8621	10.9281
EDNKSVKLHTSN	1.0000	0.0000	0.6946	9.8937	86899.7823	10.8133
EDNLLEDDQNLP	1.0000	0.0000	0.6442	9.9837	96384.0371	10.8824
EDPIIYGTFQLD	1.0000	0.0000	0.6571	11.3176	447679.0710	11.9077
EDPPSDPTDSLS	1.0000	0.0000	0.6739	9.7085	70213.4521	10.6709
EDPRRKIPPLKS	1.0000	0.0000	0.6571	10.4589	166568.2091	11.2476
EDPRYESTDYFT	1.0000	0.0000	0.7096	11.3592	469604.6680	11.9396
EDQDDTDESQAV	1.0000	0.0000	0.6565	10.7522	233487.3814	11.4731
EDQMPGKCAVKS	1.0000	0.0000	0.7434	11.7557	741351.4040	12.2444
EDQNQKKKFHDT	1.0000	0.0000	0.6611	10.9597	296492.4827	11.6326
EDQSSNSNSPET	1.0000	0.0000	0.6797	9.2783	42784.6201	10.3402
EDRISAKINNNV	1.0000	0.0000	0.6758	10.1345	114656.2995	10.9983
EDRLDINDNEDE	1.0000	0.0000	0.6442	10.3547	147747.9100	11.1676
EDRLSSAITSGP	1.0000	0.0000	0.6979	10.0146	99877.7301	10.9062
EDRPNYVYWNHK	1.0000	0.0000	0.8034	12.5020	1750378.5215	12.8180
EDRTGMHSIFFL	1.0000	0.0000	0.7358	11.5811	606353.7795	12.1102
EDRYQPPTIYSQ	1.0000	0.0000	0.7009	11.3611	470658.2169	11.9411
EDSDSSAAIQVN	1.0000	0.0000	0.7009	10.0225	100783.7349	10.9122
EDSNNNTSDFNL	1.0000	0.0000	0.6697	9.3655	47302.8049	10.4072
EDSNNPPNGAFF	1.0000	0.0000	0.7048	10.5245	179639.4175	11.2981
EDSRSSFKVPYQ	1.0000	0.0000	0.7478	10.7071	221657.6266	11.4384
EDSSAQKSFNSN	1.0000	0.0000	0.6997	9.4877	54453.2200	10.5012
EDSTLKIKMSPS	1.0000	0.0000	0.7010	9.9338	91007.4354	10.8441
EDSTPPKMQGNF	1.0000	0.0000	0.7050	10.9620	297257.9250	11.6343
EDTHTLSTEGLI	1.0000	0.0000	0.6812	10.4669	168117.8386	11.2538
EDVPSELSASEI	1.0000	0.0000	0.6961	10.0289	101531.9807	10.9171
EDYRLFSVGVDA	1.0000	0.0000	0.7129	11.4276	508105.0950	11.9922
EDYSKWATRKPE	1.0000	0.0000	0.7614	11.8002	780310.2977	12.2786
EEAFIESISKKD	1.0000	0.0000	0.6836	10.4100	157460.9033	11.2101
EEALQTSNKATA	1.0000	0.0000	0.6610	10.2080	124780.5225	11.0548
EEASTNRRFSEY	1.0000	0.0000	0.7320	10.8030	247542.2793	11.5121
EEATTAFSPFDH	1.0000	0.0000	0.6934	11.2228	401382.8533	11.8348
EEDDSRKDLGTF	1.0000	0.0000	0.6734	10.6639	210914.9847	11.4052
EEDFGAETNKQF	1.0000	0.0000	0.6555	11.1901	386549.2379	11.8097
EEDIDNQYDLFL	1.0000	0.0000	0.6757	10.8692	267149.7944	11.5630
EEDQDDTDESQA	1.0000	0.0000	0.6504	10.6466	206757.8344	11.3919
EEDYSKWATRKP	1.0000	0.0000	0.7614	11.8002	780310.2977	12.2786
EEFFHLEDDSKI	1.0000	0.0000	0.6983	11.0340	322968.8142	11.6897
EEFGNLFDRTHA	1.0000	0.0000	0.6864	11.3974	490725.7934	11.9690
EEFPQDVLFDNF	1.0000	0.0000	0.6720	11.2628	420295.2384	11.8656
EEFSMQMRVIRI	1.0000	0.0000	0.7186	11.8610	836821.2303	12.3253
EEGSISAEDSNN	1.0000	0.0000	0.6958	9.7880	76937.0281	10.7320
EEHHTRITKIDS	1.0000	0.0000	0.6934	11.0589	332361.3525	11.7088
EEIYLKNLSNCL	1.0000	0.0000	0.7417	10.5380	182458.3904	11.3085
EEKADKNIDMDL	1.0000	0.0000	0.6579	10.7085	222029.2677	11.4395
EEKFVALGRNLN	1.0000	0.0000	0.6804	10.6789	214583.7346	11.4167
EELISFHLRFDR	1.0000	0.0000	0.7137	11.1193	356307.6429	11.7553
EENAFQNHPPSG	1.0000	0.0000	0.7147	10.9414	290315.7907	11.6185
EENGSRNTKYNE	1.0000	0.0000	0.7047	10.4200	159286.5243	11.2178
EENLRGDLLSKS	1.0000	0.0000	0.6781	9.7374	72584.1570	10.6931
EENSRTYRDEVP	1.0000	0.0000	0.6978	10.9770	302440.4459	11.6459
EEPPPMSNKTSK	1.0000	0.0000	0.6974	10.2496	130904.2066	11.0868
EEQFLLPASNFS	1.0000	0.0000	0.7093	10.2616	132721.0067	11.0960
EEQKCNADYLQA	1.0000	0.0000	0.7163	11.5758	602611.9097	12.1061
EEQKVVTQEAQL	1.0000	0.0000	0.6357	11.1008	348765.3694	11.7410
EEQVASQEFKNR	1.0000	0.0000	0.6872	10.9369	288797.9169	11.6150
EERICLFQDQNS	1.0000	0.0000	0.7396	11.2275	403546.2071	11.8384
EERKCSLSSHKF	1.0000	0.0000	0.7901	10.8986	276355.1373	11.5856
EERNSNLRLMEG	1.0000	0.0000	0.7149	10.5458	184099.1127	11.3144
EESAAHDSRVSQ	1.0000	0.0000	0.7381	10.6677	211838.0473	11.4081
EESANSHEEDYS	1.0000	0.0000	0.7483	10.4984	174320.5806	11.2780
EESASPLLIIKY	1.0000	0.0000	0.6986	10.2694	133928.8450	11.1020
EESATVMTKDRY	1.0000	0.0000	0.7085	11.3029	440153.4899	11.8964
EESGTIQNNDKN	1.0000	0.0000	0.6701	10.0207	100575.3383	10.9108
EESLHKNSTQKD	1.0000	0.0000	0.6922	10.0575	104926.1598	10.9391
EESLIKSPRATE	1.0000	0.0000	0.6759	10.1663	118938.9819	11.0228
EESNDNEQTEDN	1.0000	0.0000	0.6640	9.9796	95933.6894	10.8793
EESRTSFIRNGL	1.0000	0.0000	0.7092	10.3832	152668.5131	11.1895
EESSVPFRSDES	1.0000	0.0000	0.7298	10.1481	116462.9776	11.0087
EESTMGAAFPLE	1.0000	0.0000	0.7024	11.1603	373502.6427	11.7868
EESYVNSVNSLA	1.0000	0.0000	0.7320	10.0533	104428.3844	10.9359
EETKKEPMICTL	1.0000	0.0000	0.6998	11.4264	507414.5679	11.9913
EEVKFRDNDANN	1.0000	0.0000	0.6710	10.6306	202973.4892	11.3796
EEVLLYTVVSQL	1.0000	0.0000	0.7095	10.7945	245147.6448	11.5056
EFDHRKNNLPSS	1.0000	0.0000	0.7164	10.2019	123903.1715	11.0501
EFEPGISNPNHM	1.0000	0.0000	0.7391	11.1758	380244.6279	11.7987
EFFHLEDDSKIR	1.0000	0.0000	0.7020	11.1046	350308.8636	11.7440
EFGNLFDRTHAS	1.0000	0.0000	0.7231	11.0774	339521.3825	11.7231
EFHRTNDHAKPD	1.0000	0.0000	0.6798	11.4221	504916.3280	11.9880
EFITKKHKSPNH	1.0000	0.0000	0.7111	10.8838	271680.0362	11.5743
EFKLCDGQAILV	1.0000	0.0000	0.7054	11.6264	638774.1441	12.1450
EFKLVKNKGYEA	1.0000	0.0000	0.6828	11.1423	365839.1608	11.7729
EFKNRVETGHTC	1.0000	0.0000	0.7237	11.9452	922062.5288	12.3901
EFKPATMSKVEN	1.0000	0.0000	0.7035	10.9006	276971.3198	11.5871
EFLVAVPEPRGT	1.0000	0.0000	0.6454	11.4065	495935.1764	11.9760
EFNEDDTKCEPV	1.0000	0.0000	0.6950	11.4753	536798.7269	12.0289
EFNKLKASSIEK	1.0000	0.0000	0.6810	9.9575	93522.4261	10.8623
EFNNDKPMSIPK	1.0000	0.0000	0.6993	10.5519	185393.3205	11.3191
EFNNETGICSDQ	1.0000	0.0000	0.7436	11.1027	349558.0535	11.7425
EFNQDQVVNNDY	1.0000	0.0000	0.7026	11.1106	352748.7325	11.7486
EFNSSFIANFLV	1.0000	0.0000	0.7325	10.4542	165676.3282	11.2441
EFPQDVLFDNFT	1.0000	0.0000	0.6731	11.1663	376107.0011	11.7914
EFPSQKETLNSE	1.0000	0.0000	0.6874	10.0746	107015.3000	10.9523
EFQLKKSEKFDA	1.0000	0.0000	0.6780	10.6977	219290.9601	11.4312
EFQMLNRQISKS	1.0000	0.0000	0.7303	10.5883	193337.6013	11.3471
EFRDQVNTNTST	1.0000	0.0000	0.6849	10.4085	157177.8207	11.2089
EFSASGDTIAPL	1.0000	0.0000	0.6969	10.4541	165658.5539	11.2440
EFSDKNGDISRT	1.0000	0.0000	0.6975	10.3246	142717.9984	11.1445
EFSDLLPAECCE	1.0000	0.0000	0.7860	11.7344	723329.4926	12.2280
EFSKTQNDSDPL	1.0000	0.0000	0.6822	9.9870	96750.3263	10.8849
EFSMQMRVIRID	1.0000	0.0000	0.7190	11.8172	795675.4757	12.2916
EFSVSAIFPRNI	1.0000	0.0000	0.7210	10.7391	230000.6620	11.4631
[truncated: 12,886 more rows]
