# Supplementary material for: Evaluating deterministic motif significance measures in protein databases
Source: Algorithms Mol Biol. 2007 Dec 24;2:16. doi: 10.1186/1748-7188-2-16 (PMC2254621; doi:10.1186/1748-7188-2-16)
Supplement: Additional File 2 — Scripts and Datasets. This file contains the sequence datasets (synthetic and real) and the evaluated motifs. This data is separated according to the tables where it is presented and discussed. It also contains script programs (in perl language) developed for this work. [file 1748-7188-2-16-S2.zip › Scripts_and_Datasets/datasets/Table 4/20%/Motifs/score_IYKQ_s20_mlen_4_planted_syn_len300_num50.txt]

Motif	Supp	IG	Pratt	LogOdds	Zscore	Info
AAAD	1.0000	0.0000	2.1938	0.9332	2.5705	3.9260
AAAQ	1.0000	0.0000	2.1918	1.0081	2.8611	3.9836
AADE	1.0000	0.0000	2.1935	0.9162	2.5070	3.9129
AADL	1.0000	0.0000	2.2227	0.7238	1.8527	3.7651
AADP	1.0000	0.0000	2.1936	0.9044	2.4639	3.9039
AAES	1.0000	0.0000	2.2849	0.6385	1.5935	3.6995
AAFP	1.0000	0.0000	2.2125	1.1319	3.3896	4.0787
AAHA	1.0000	0.0000	2.2304	1.2494	3.9544	4.1690
AAHD	1.0000	0.0000	2.2378	1.1940	3.6800	4.1265
AAHS	1.0000	0.0000	2.3639	0.9164	2.5079	3.9131
AAID	1.0000	0.0000	2.1938	0.8920	2.4187	3.8943
AAIQ	1.0000	0.0000	2.1934	0.9668	2.6985	3.9519
AAKD	1.0000	0.0000	2.2000	0.8210	2.1699	3.8397
AAKG	1.0000	0.0000	2.2140	0.9806	2.7519	3.9624
AAKI	1.0000	0.0000	2.1999	0.8351	2.2180	3.8506
AAKP	1.0000	0.0000	2.2001	0.8475	2.2610	3.8601
AALS	2.0000	3.5516	2.2701	0.7472	2.7248	3.5516
AANE	1.0000	0.0000	2.2411	0.7229	1.8500	3.7644
AAPI	1.0000	0.0000	2.1928	0.9185	2.5157	3.9147
AAPS	1.0000	0.0000	2.2827	0.6268	1.5591	3.6905
AAPY	1.0000	0.0000	2.2341	1.2226	3.8198	4.1484
AAQD	1.0000	0.0000	2.1946	0.9528	2.6444	3.9410
AAQE	1.0000	0.0000	2.1921	0.9910	2.7930	3.9704
AARL	1.0000	0.0000	2.2371	0.8406	2.2371	3.8548
AASF	1.0000	0.0000	2.3346	0.8278	2.1930	3.8449
AASN	1.0000	0.0000	2.2735	0.4070	0.9608	3.5216
AASR	1.0000	0.0000	2.3026	0.7170	1.8315	3.7598
AATE	1.0000	0.0000	2.2004	0.8597	2.3035	3.8695
AATL	1.0000	0.0000	2.2219	0.6673	1.6792	3.7216
AATQ	1.0000	0.0000	2.2026	0.8963	2.4342	3.8976
AAVA	1.0000	0.0000	2.1974	1.0829	3.1729	4.0411
AAVP	1.0000	0.0000	2.1992	1.0541	3.0503	4.0190
ACAN	1.0000	0.0000	2.4113	1.3060	4.2518	4.2125
ACAT	1.0000	0.0000	2.3490	1.4427	5.0472	4.3176
ACIP	1.0000	0.0000	2.3342	1.4845	5.3143	4.3497
ACIS	1.0000	0.0000	2.4606	1.1803	3.6142	4.1159
ACKR	1.0000	0.0000	2.3516	1.5037	5.4414	4.3645
ACLF	1.0000	0.0000	2.4229	1.5173	5.5325	4.3749
ACLS	1.0000	0.0000	2.4511	1.0121	2.8773	3.9867
ACNP	1.0000	0.0000	2.4079	1.2772	4.0983	4.1904
ACNS	1.0000	0.0000	2.4554	0.9730	2.7224	3.9566
ACQD	1.0000	0.0000	2.3333	1.5187	5.5425	4.3760
ACQF	1.0000	0.0000	2.3251	1.7462	7.2946	4.5509
ACQT	1.0000	0.0000	2.3492	1.4622	5.1706	4.3326
ACRT	1.0000	0.0000	2.3515	1.5041	5.4443	4.3648
ACTS	1.0000	0.0000	2.4516	1.1097	3.2901	4.0617
ADAM	1.0000	0.0000	2.2533	1.2485	3.9502	4.1684
ADAN	1.0000	0.0000	2.2370	0.6847	1.7318	3.7350
ADAP	1.0000	0.0000	2.1936	0.9044	2.4639	3.9039
ADDC	1.0000	0.0000	2.3401	1.4439	5.0547	4.3185
ADEG	1.0000	0.0000	2.2039	1.0204	2.9110	3.9930
ADEK	2.0000	3.8266	2.1988	1.1049	4.6230	3.8266
ADEM	1.0000	0.0000	2.2544	1.2315	3.8639	4.1553
ADET	1.0000	0.0000	2.1988	0.8043	2.1138	3.8270
ADEY	1.0000	0.0000	2.2393	1.1790	3.6081	4.1149
ADFF	1.0000	0.0000	2.2308	1.2776	4.1005	4.1907
ADFK	1.0000	0.0000	2.2294	0.9932	2.8015	3.9721
ADFL	1.0000	0.0000	2.2595	0.8960	2.4332	3.8974
ADGF	1.0000	0.0000	2.2207	1.2097	3.7560	4.1385
ADGQ	1.0000	0.0000	2.2036	1.0570	3.0625	4.0212
ADHF	1.0000	0.0000	2.2503	1.3662	4.5882	4.2588
ADIY	1.0000	0.0000	2.2416	1.1549	3.4947	4.0964
ADKI	1.0000	0.0000	2.1978	0.7797	2.0322	3.8080
ADKL	1.0000	0.0000	2.2151	0.6116	1.5149	3.6788
ADKN	1.0000	0.0000	2.2263	0.5724	1.4034	3.6487
ADKP	1.0000	0.0000	2.1982	0.7922	2.0733	3.8176
ADLD	1.0000	0.0000	2.2170	0.6685	1.6827	3.7225
ADLL	1.0000	0.0000	2.2233	0.5144	1.2431	3.6041
ADLR	1.0000	0.0000	2.2330	0.7853	2.0504	3.8123
ADLS	1.0000	0.0000	2.2579	0.3908	0.9196	3.5091
ADLT	1.0000	0.0000	2.2151	0.6120	1.5161	3.6791
ADME	1.0000	0.0000	2.2544	1.2315	3.8639	4.1553
ADND	2.0000	3.6925	2.2298	0.9304	3.6203	3.6925
ADNL	1.0000	0.0000	2.2311	0.4753	1.1383	3.5740
ADNN	2.0000	3.5440	2.2374	0.7372	2.6798	3.5440
ADNQ	1.0000	0.0000	2.2403	0.7042	1.7917	3.7500
ADNS	1.0000	0.0000	2.2607	0.3517	0.8214	3.4791
ADPQ	1.0000	0.0000	2.1946	0.9240	2.5359	3.9189
ADPT	1.0000	0.0000	2.1982	0.7926	2.0747	3.8179
ADQI	1.0000	0.0000	2.1950	0.9115	2.4899	3.9093
ADQS	1.0000	0.0000	2.2827	0.6198	1.5388	3.6851
ADRL	1.0000	0.0000	2.2330	0.7853	2.0504	3.8123
ADRM	1.0000	0.0000	2.2529	1.3100	4.2736	4.2156
ADSL	2.0000	3.5091	2.2579	0.6919	2.4801	3.5091
ADSQ	1.0000	0.0000	2.2827	0.6198	1.5388	3.6851
ADST	1.0000	0.0000	2.2607	0.4884	1.1733	3.5841
ADTA	1.0000	0.0000	2.2000	0.8214	2.1714	3.8401
ADTG	1.0000	0.0000	2.2145	0.9257	2.5423	3.9202
ADTH	1.0000	0.0000	2.2533	1.0822	3.1699	4.0405
ADTI	1.0000	0.0000	2.1977	0.7802	2.0336	3.8084
ADTP	1.0000	0.0000	2.1982	0.7926	2.0747	3.8179
ADVK	1.0000	0.0000	2.2127	0.9154	2.5041	3.9123
ADVN	1.0000	0.0000	2.2562	0.7791	2.0301	3.8075
ADYL	1.0000	0.0000	2.2863	0.9867	2.7759	3.9671
ADYN	1.0000	0.0000	2.3047	0.9476	2.6246	3.9370
AEAF	1.0000	0.0000	2.2113	1.1436	3.4431	4.0878
AECC	1.0000	0.0000	2.4496	2.1034	11.1188	4.8254
AECE	1.0000	0.0000	2.3294	1.5204	5.5535	4.3773
AEDE	1.0000	0.0000	2.1931	0.8991	2.4444	3.8998
AEDS	2.0000	3.6570	2.2748	0.8842	3.3810	3.6570
AEDY	1.0000	0.0000	2.2393	1.1790	3.6081	4.1149
AEET	1.0000	0.0000	2.1994	0.8426	2.2440	3.8563
AEFS	1.0000	0.0000	2.3314	0.8107	2.1351	3.8318
AEGH	1.0000	0.0000	2.2325	1.3366	4.4200	4.2360
AEII	1.0000	0.0000	2.1927	0.8890	2.4079	3.8920
AEKM	1.0000	0.0000	2.2675	1.1745	3.5868	4.1115
AEKN	1.0000	0.0000	2.2315	0.6107	1.5124	3.6781
AEKS	2.0000	3.6132	2.2679	0.8273	3.0991	3.6132
AELF	1.0000	0.0000	2.2612	0.9342	2.5742	3.9268
AELH	1.0000	0.0000	2.2871	1.0229	2.9209	3.9949
AELL	1.0000	0.0000	2.2292	0.5526	1.3480	3.6335
AELS	1.0000	0.0000	2.2660	0.4291	1.0175	3.5385
AEML	1.0000	0.0000	2.3045	1.0774	3.1489	4.0368
AENA	1.0000	0.0000	2.2411	0.7229	1.8500	3.7644
AENK	1.0000	0.0000	2.2315	0.6107	1.5124	3.6781
AENL	1.0000	0.0000	2.2377	0.5135	1.2407	3.6034
AENN	1.0000	0.0000	2.2446	0.4744	1.1360	3.5733
AEPE	1.0000	0.0000	2.1919	0.9256	2.5420	3.9202
AEPG	1.0000	0.0000	2.2012	1.0469	3.0202	4.0134
AEPK	1.0000	0.0000	2.1991	0.8304	2.2021	3.8470
AEPY	1.0000	0.0000	2.2355	1.2055	3.7358	4.1353
AEQK	1.0000	0.0000	2.2020	0.8788	2.3712	3.8841
AERK	1.0000	0.0000	2.2068	0.9207	2.5237	3.9164
AESE	1.0000	0.0000	2.2815	0.6214	1.5435	3.6864
AESG	2.0000	3.7796	2.3109	1.0438	4.2527	3.7796
AESQ	1.0000	0.0000	2.2891	0.6580	1.6514	3.7145
AETL	1.0000	0.0000	2.2195	0.6502	1.6281	3.7085
AETN	1.0000	0.0000	2.2315	0.6111	1.5136	3.6784
AETT	2.0000	3.7835	2.2017	1.0489	4.2825	3.7835
AEVF	1.0000	0.0000	2.2126	1.2380	3.8970	4.1603
AFAN	1.0000	0.0000	2.2819	0.9122	2.4924	3.9098
AFEM	1.0000	0.0000	2.2545	1.4590	5.1498	4.3301
AFFV	1.0000	0.0000	2.2117	1.4273	4.9518	4.3058
AFHI	1.0000	0.0000	2.2464	1.3803	4.6700	4.2696
AFHS	1.0000	0.0000	2.4104	1.0886	3.1973	4.0454
AFIE	1.0000	0.0000	2.2149	1.1024	3.2578	4.0561
AFKA	1.0000	0.0000	2.2279	1.0485	3.0266	4.0146
AFKE	1.0000	0.0000	2.2279	1.0314	2.9558	4.0015
AFKS	1.0000	0.0000	2.3195	0.7155	1.8267	3.7587
AFMV	1.0000	0.0000	2.2390	1.5704	5.9032	4.4158
AFNL	1.0000	0.0000	2.2865	0.7028	1.7872	3.7489
AFPL	1.0000	0.0000	2.2605	0.9225	2.5305	3.9178
AFPV	1.0000	0.0000	2.2145	1.2263	3.8382	4.1513
AFQN	1.0000	0.0000	2.2846	0.9317	2.5649	3.9249
AFSI	1.0000	0.0000	2.3273	0.7865	2.0545	3.8133
AFSP	2.0000	3.8228	2.3293	1.1000	4.5922	3.8228
AFTT	1.0000	0.0000	2.2359	0.9371	2.5850	3.9290
AFVN	1.0000	0.0000	2.2986	1.0066	2.8550	3.9824
AFYA	2.0000	4.3029	2.2374	1.7246	10.0533	4.3029
AFYD	1.0000	0.0000	2.2508	1.3683	4.6001	4.2604
AGES	1.0000	0.0000	2.3109	0.7428	1.9127	3.7796
AGGV	1.0000	0.0000	2.1994	1.2915	4.1741	4.2014
AGIA	1.0000	0.0000	2.2018	1.0516	3.0396	4.0170
AGIE	1.0000	0.0000	2.2023	1.0345	2.9686	4.0039
AGKK	2.0000	3.8761	2.2202	1.1693	5.0380	3.8761
AGKS	1.0000	0.0000	2.2987	0.6476	1.6203	3.7065
AGLG	1.0000	0.0000	2.2624	0.9877	2.7799	3.9679
AGLI	1.0000	0.0000	2.2427	0.8422	2.2426	3.8560
AGLK	1.0000	0.0000	2.2429	0.7711	2.0041	3.8014
AGNN	1.0000	0.0000	2.2749	0.5957	1.4695	3.6666
AGNR	1.0000	0.0000	2.2742	0.9057	2.4687	3.9049
AGNT	1.0000	0.0000	2.2572	0.7325	1.8800	3.7717
AGPH	1.0000	0.0000	2.2348	1.3248	4.3549	4.2270
AGPP	1.0000	0.0000	2.2020	1.0352	2.9716	4.0044
AGPR	1.0000	0.0000	2.2017	1.1255	3.3605	4.0738
AGQL	1.0000	0.0000	2.2481	0.9029	2.4585	3.9027
AGRN	1.0000	0.0000	2.2742	0.9057	2.4687	3.9049
AGSG	1.0000	0.0000	2.3395	0.8641	2.3193	3.8729
AGST	2.0000	3.7068	2.2987	0.9491	3.7198	3.7068
AGTY	1.0000	0.0000	2.2590	1.2439	3.9265	4.1648
AGVQ	1.0000	0.0000	2.1994	1.2067	3.7417	4.1363
AGVS	1.0000	0.0000	2.3368	0.8542	2.2846	3.8653
AGYL	1.0000	0.0000	2.3044	1.1463	3.4551	4.0898
AHAE	1.0000	0.0000	2.2321	1.2323	3.8680	4.1559
AHAL	1.0000	0.0000	2.2884	1.0399	2.9911	4.0080
AHDL	1.0000	0.0000	2.2857	0.9846	2.7678	3.9655
AHDS	1.0000	0.0000	2.3546	0.8611	2.3085	3.8706
AHEM	1.0000	0.0000	2.2717	1.5476	5.7414	4.3982
AHFS	1.0000	0.0000	2.4104	1.0886	3.1973	4.0454
AHGN	1.0000	0.0000	2.3275	1.1051	3.2697	4.0581
AHGV	1.0000	0.0000	2.2224	1.4480	5.0807	4.3217
AHHG	1.0000	0.0000	2.2395	1.6145	6.2268	4.4496
AHHL	1.0000	0.0000	2.3449	1.3008	4.2236	4.2085
AHIL	1.0000	0.0000	2.2860	0.9987	2.8235	3.9763
AHIT	1.0000	0.0000	2.2522	1.0963	3.2310	4.0514
AHKS	1.0000	0.0000	2.3488	0.8041	2.1131	3.8268
AHLD	1.0000	0.0000	2.2857	0.9846	2.7678	3.9655
AHML	1.0000	0.0000	2.3625	1.3552	4.5253	4.2504
AHQV	1.0000	0.0000	2.2264	1.3633	4.5713	4.2566
AHRI	1.0000	0.0000	2.2348	1.2696	4.0586	4.1845
AHSK	1.0000	0.0000	2.3488	0.8041	2.1131	3.8268
AHSM	1.0000	0.0000	2.4606	1.2317	3.8651	4.1554
AHSQ	1.0000	0.0000	2.3679	0.9359	2.5806	3.9281
AHSR	1.0000	0.0000	2.3779	0.9778	2.7413	3.9603
AHSY	1.0000	0.0000	2.4415	1.1793	3.6092	4.1151
AHWT	1.0000	0.0000	2.5037	2.0619	10.5920	4.7936
AHYH	1.0000	0.0000	2.2494	1.7730	7.5317	4.5715
AIAM	1.0000	0.0000	2.2508	1.2626	4.0225	4.1792
AIAP	1.0000	0.0000	2.1928	0.9185	2.5157	3.9147
AICN	1.0000	0.0000	2.4069	1.2647	4.0334	4.1808
AICQ	2.0000	4.3869	2.3303	1.8338	11.4495	4.3869
AIDN	1.0000	0.0000	2.2313	0.6435	1.6081	3.7033
AIEA	1.0000	0.0000	2.1926	0.9302	2.5593	3.9237
AIEN	1.0000	0.0000	2.2358	0.6817	1.7226	3.7327
AIEQ	1.0000	0.0000	2.1934	0.9498	2.6330	3.9387
AIES	1.0000	0.0000	2.2771	0.5973	1.4738	3.6678
AIFP	1.0000	0.0000	2.2157	1.0907	3.2065	4.0470
AIFY	1.0000	0.0000	2.2469	1.3824	4.6820	4.2712
AIGR	1.0000	0.0000	2.2033	1.1130	3.3049	4.0642
AIGT	2.0000	3.9310	2.2139	1.2408	5.5308	3.9310
AIIL	1.0000	0.0000	2.2191	0.6966	1.7683	3.7442
AIKK	2.0000	3.7643	2.2001	1.0238	4.1364	3.7643
AIKS	1.0000	0.0000	2.2632	0.5021	1.2099	3.5946
AILF	3.0000	7.8164	2.2599	1.3872	8.1586	3.9082
AILI	1.0000	0.0000	2.2191	0.6966	1.7683	3.7442
AILS	1.0000	0.0000	2.2607	0.4049	0.9554	3.5199
AILV	1.0000	0.0000	2.2405	0.8323	2.2085	3.8484
AIMK	1.0000	0.0000	2.2687	1.1504	3.4739	4.0929
AIMR	1.0000	0.0000	2.2498	1.3241	4.3507	4.2264
AIPG	2.0000	3.9949	2.2030	1.3238	6.1508	3.9949
AIPN	2.0000	3.7237	2.2342	0.9710	3.8391	3.7237
AIPQ	1.0000	0.0000	2.1937	0.9380	2.5886	3.9297
AIQN	2.0000	3.7608	2.2415	1.0193	4.1105	3.7608
AIQV	1.0000	0.0000	2.2004	1.0612	3.0802	4.0244
AIRG	1.0000	0.0000	2.2033	1.1130	3.3049	4.0642
AIRV	1.0000	0.0000	2.2021	1.1032	3.2611	4.0566
AISH	1.0000	0.0000	2.3566	0.8751	2.3583	3.8814
AISK	1.0000	0.0000	2.2632	0.5021	1.2099	3.5946
AISS	1.0000	0.0000	2.2794	0.2814	0.6488	3.4250
AITI	1.0000	0.0000	2.1979	0.7942	2.0801	3.8192
AITS	1.0000	0.0000	2.2632	0.5025	1.2110	3.5950
AIVI	1.0000	0.0000	2.2023	1.0005	2.8306	3.9777
AIVK	1.0000	0.0000	2.2122	0.9294	2.5563	3.9231
AIVM	1.0000	0.0000	2.2514	1.3570	4.5354	4.2517
AIWE	1.0000	0.0000	2.4394	1.8546	8.2979	4.6342
AIYF	1.0000	0.0000	2.2469	1.3824	4.6820	4.2712
AKAH	1.0000	0.0000	2.2511	1.1371	3.4132	4.0827
AKAN	1.0000	0.0000	2.2344	0.6278	1.5619	3.6912
AKAT	1.0000	0.0000	2.2034	0.7645	1.9824	3.7963
AKDS	1.0000	0.0000	2.2607	0.4880	1.1722	3.5838
AKEH	1.0000	0.0000	2.2513	1.1200	3.3360	4.0696
AKEL	1.0000	0.0000	2.2195	0.6498	1.6268	3.7082
AKEM	1.0000	0.0000	2.2675	1.1745	3.5868	4.1115
AKET	1.0000	0.0000	2.2018	0.7474	1.9274	3.7832
AKFE	1.0000	0.0000	2.2279	1.0314	2.9558	4.0015
AKGP	1.0000	0.0000	2.2137	0.9518	2.6406	3.9403
AKGR	1.0000	0.0000	2.2182	1.0420	2.9997	4.0096
AKGS	1.0000	0.0000	2.2987	0.6476	1.6203	3.7065
AKHN	1.0000	0.0000	2.3036	0.8886	2.4064	3.8917
AKIN	1.0000	0.0000	2.2280	0.5865	1.4432	3.6595
AKIT	1.0000	0.0000	2.2001	0.7232	1.8509	3.7646
AKIY	1.0000	0.0000	2.2529	1.0979	3.2381	4.0526
AKKA	1.0000	0.0000	2.2034	0.7640	1.9810	3.7960
AKKS	1.0000	0.0000	2.2526	0.4311	1.0226	3.5400
AKKT	1.0000	0.0000	2.1997	0.6522	1.6341	3.7100
AKKY	1.0000	0.0000	2.2616	1.0269	2.9374	3.9980
AKLA	1.0000	0.0000	2.2219	0.6669	1.6778	3.7213
AKLN	1.0000	0.0000	2.2242	0.4183	0.9898	3.5303
AKLS	1.0000	0.0000	2.2482	0.3339	0.7772	3.4654
AKMI	1.0000	0.0000	2.2687	1.1504	3.4739	4.0929
AKNE	1.0000	0.0000	2.2315	0.6107	1.5124	3.6781
AKNQ	1.0000	0.0000	2.2379	0.6473	1.6194	3.7062
AKNS	1.0000	0.0000	2.2503	0.2948	0.6813	3.4353
AKPD	1.0000	0.0000	2.1982	0.7922	2.0733	3.8176
AKPP	1.0000	0.0000	2.1986	0.8187	2.1622	3.8380
AKQE	1.0000	0.0000	2.2020	0.8788	2.3712	3.8841
AKQK	1.0000	0.0000	2.2057	0.7836	2.0448	3.8110
AKRK	1.0000	0.0000	2.2120	0.8255	2.1853	3.8432
AKSI	1.0000	0.0000	2.2632	0.5021	1.2099	3.5946
AKSS	1.0000	0.0000	2.2637	0.2103	0.4788	3.3704
AKSV	3.0000	7.3978	2.2958	1.1148	5.7380	3.6989
AKTE	1.0000	0.0000	2.2018	0.7474	1.9274	3.7832
AKTT	1.0000	0.0000	2.1997	0.6527	1.6353	3.7104
AKVA	1.0000	0.0000	2.2123	0.9707	2.7134	3.9548
AKVN	1.0000	0.0000	2.2547	0.7221	1.8475	3.7638
AKYN	1.0000	0.0000	2.3043	0.8906	2.4138	3.8933
ALAC	1.0000	0.0000	2.3895	1.3451	4.4678	4.2426
ALAG	1.0000	0.0000	2.2459	0.8834	2.3878	3.8877
ALAN	1.0000	0.0000	2.2410	0.5306	1.2872	3.6165
ALDA	1.0000	0.0000	2.2227	0.7238	1.8527	3.7651
ALDG	1.0000	0.0000	2.2422	0.8281	2.1942	3.8452
ALDL	1.0000	0.0000	2.2233	0.5144	1.2431	3.6041
ALDT	1.0000	0.0000	2.2151	0.6120	1.5161	3.6791
ALEA	1.0000	0.0000	2.2257	0.7620	1.9746	3.7944
ALEH	1.0000	0.0000	2.2871	1.0229	2.9209	3.9949
ALEI	1.0000	0.0000	2.2215	0.7208	1.8433	3.7627
ALEN	1.0000	0.0000	2.2377	0.5135	1.2407	3.6034
ALER	1.0000	0.0000	2.2354	0.8235	2.1785	3.8417
ALFD	1.0000	0.0000	2.2595	0.8960	2.4332	3.8974
ALGN	1.0000	0.0000	2.2665	0.6349	1.5828	3.6967
ALGQ	1.0000	0.0000	2.2481	0.9029	2.4585	3.9027
ALGR	1.0000	0.0000	2.2542	0.9449	2.6143	3.9350
ALGY	1.0000	0.0000	2.3044	1.1463	3.4551	4.0898
ALHA	1.0000	0.0000	2.2884	1.0399	2.9911	4.0080
ALHD	1.0000	0.0000	2.2857	0.9846	2.7678	3.9655
ALHN	1.0000	0.0000	2.3149	0.7914	2.0707	3.8170
ALHT	1.0000	0.0000	2.2876	0.9281	2.5514	3.9221
ALIF	1.0000	0.0000	2.2599	0.9101	2.4845	3.9082
ALIH	1.0000	0.0000	2.2860	0.9987	2.8235	3.9763
ALII	1.0000	0.0000	2.2191	0.6966	1.7683	3.7442
ALIY	2.0000	3.9779	2.2866	1.3018	5.9810	3.9779
ALKD	1.0000	0.0000	2.2151	0.6116	1.5149	3.6788
ALKT	1.0000	0.0000	2.2120	0.5550	1.3548	3.6353
ALMK	1.0000	0.0000	2.3053	0.9822	2.7582	3.9636
ALNA	1.0000	0.0000	2.2410	0.5306	1.2872	3.6165
ALNE	1.0000	0.0000	2.2377	0.5135	1.2407	3.6034
ALNG	2.0000	3.6967	2.2665	0.9359	3.6494	3.6967
ALNL	1.0000	0.0000	2.2220	0.3212	0.7458	3.4556
ALNP	1.0000	0.0000	2.2355	0.5018	1.2091	3.5944
ALNT	1.0000	0.0000	2.2242	0.4188	0.9909	3.5306
ALPD	1.0000	0.0000	2.2193	0.6950	1.7633	3.7429
ALPF	1.0000	0.0000	2.2605	0.9225	2.5305	3.9178
ALQA	1.0000	0.0000	2.2302	0.7987	2.0948	3.8226
ALQP	1.0000	0.0000	2.2273	0.7699	1.9999	3.8005
ALQT	1.0000	0.0000	2.2251	0.6868	1.7383	3.7366
ALRE	1.0000	0.0000	2.2354	0.8235	2.1785	3.8417
ALRH	1.0000	0.0000	2.2960	1.1014	3.2534	4.0553
ALRI	1.0000	0.0000	2.2337	0.7993	2.0971	3.8231
ALRK	1.0000	0.0000	2.2332	0.7283	1.8669	3.7685
ALRQ	1.0000	0.0000	2.2395	0.8601	2.3052	3.8698
ALRS	1.0000	0.0000	2.2862	0.5076	1.2248	3.5989
ALSA	2.0000	3.5516	2.2701	0.7472	2.7248	3.5516
ALSN	1.0000	0.0000	2.2408	0.1976	0.4487	3.3606
ALSS	1.0000	0.0000	2.2501	0.1132	0.2513	3.2957
ALSV	2.0000	3.6242	2.2958	0.8416	3.1686	3.6242
ALSY	1.0000	0.0000	2.3505	0.7090	1.8065	3.7537
ALTE	3.0000	7.4170	2.2195	1.1273	5.8352	3.7085
ALTN	1.0000	0.0000	2.2242	0.4188	0.9909	3.5306
ALVD	1.0000	0.0000	2.2400	0.8182	2.1605	3.8376
ALVK	1.0000	0.0000	2.2406	0.7613	1.9720	3.7938
ALVQ	1.0000	0.0000	2.2459	0.8930	2.4225	3.8951
ALWM	1.0000	0.0000	2.5823	2.0188	10.0699	4.7604
ALYY	1.0000	0.0000	2.3462	1.3049	4.2458	4.2117
AMAE	1.0000	0.0000	2.2472	1.2868	4.1490	4.1978
AMAI	1.0000	0.0000	2.2508	1.2626	4.0225	4.1792
AMAN	2.0000	4.0199	2.3267	1.3563	6.4087	4.0199
AMDP	1.0000	0.0000	2.2555	1.2197	3.8055	4.1462
AMDQ	1.0000	0.0000	2.2526	1.2681	4.0508	4.1834
AMEL	1.0000	0.0000	2.3045	1.0774	3.1489	4.0368
AMES	1.0000	0.0000	2.3794	0.9538	2.6484	3.9418
AMFE	1.0000	0.0000	2.2545	1.4590	5.1498	4.3301
AMIL	1.0000	0.0000	2.3034	1.0532	3.0463	4.0182
AMLR	1.0000	0.0000	2.3133	1.1559	3.4995	4.0972
AMNP	1.0000	0.0000	2.3237	1.0265	2.9358	3.9977
AMPP	1.0000	0.0000	2.2516	1.2463	3.9386	4.1666
AMSA	1.0000	0.0000	2.3827	0.9709	2.7142	3.9550
AMSI	1.0000	0.0000	2.3754	0.9296	2.5571	3.9233
AMSS	1.0000	0.0000	2.3932	0.6379	1.5917	3.6990
AMSV	1.0000	0.0000	2.4058	1.0653	3.0973	4.0275
AMTM	1.0000	0.0000	2.3226	1.5073	5.4657	4.3673
AMTR	1.0000	0.0000	2.2696	1.2535	3.9755	4.1722
ANAA	1.0000	0.0000	2.2434	0.7400	1.9039	3.7775
ANAD	1.0000	0.0000	2.2370	0.6847	1.7318	3.7350
ANAN	1.0000	0.0000	2.2482	0.4915	1.1814	3.5865
ANAS	1.0000	0.0000	2.2735	0.4070	0.9608	3.5216
ANAT	2.0000	3.6916	2.2344	0.9292	3.6140	3.6916
ANCA	1.0000	0.0000	2.4113	1.3060	4.2518	4.2125
ANDE	2.0000	3.7219	2.2344	0.9686	3.8262	3.7219
ANDF	1.0000	0.0000	2.2769	0.8569	2.2938	3.8673
ANDG	1.0000	0.0000	2.2586	0.7890	2.0626	3.8151
ANDM	1.0000	0.0000	2.3219	1.0000	2.8287	3.9773
ANDT	1.0000	0.0000	2.2263	0.5729	1.4046	3.6490
ANED	1.0000	0.0000	2.2344	0.6676	1.6801	3.7219
ANEE	1.0000	0.0000	2.2386	0.7059	1.7967	3.7513
ANEF	1.0000	0.0000	2.2800	0.8951	2.4300	3.8967
ANET	1.0000	0.0000	2.2315	0.6111	1.5136	3.6784
ANFL	1.0000	0.0000	2.2865	0.7028	1.7872	3.7489
ANFP	1.0000	0.0000	2.2788	0.8834	2.3877	3.8877
ANFV	1.0000	0.0000	2.2986	1.0066	2.8550	3.9824
ANGD	1.0000	0.0000	2.2586	0.7890	2.0626	3.8151
ANGF	1.0000	0.0000	2.3008	1.0165	2.8949	3.9900
ANHH	1.0000	0.0000	2.3719	1.2616	4.0174	4.1784
ANHL	1.0000	0.0000	2.3149	0.7914	2.0707	3.8170
ANHT	1.0000	0.0000	2.3036	0.8890	2.4079	3.8920
ANIA	1.0000	0.0000	2.2383	0.6988	1.7749	3.7458
ANIG	1.0000	0.0000	2.2596	0.8030	2.1095	3.8260
ANIP	1.0000	0.0000	2.2342	0.6700	1.6872	3.7237
ANIR	1.0000	0.0000	2.2497	0.7602	1.9687	3.7930
ANIS	2.0000	3.4899	2.2638	0.6668	2.3727	3.4899
ANKS	1.0000	0.0000	2.2503	0.2948	0.6813	3.4353
ANKT	1.0000	0.0000	2.2217	0.5159	1.2473	3.6053
ANLI	1.0000	0.0000	2.2334	0.4893	1.1757	3.5848
ANLL	1.0000	0.0000	2.2220	0.3212	0.7458	3.4556
ANLS	1.0000	0.0000	2.2408	0.1976	0.4487	3.3606
ANLT	1.0000	0.0000	2.2242	0.4188	0.9909	3.5306
ANLV	1.0000	0.0000	2.2638	0.6250	1.5538	3.6891
ANMD	1.0000	0.0000	2.3219	1.0000	2.8287	3.9773
ANNA	1.0000	0.0000	2.2482	0.4915	1.1814	3.5865
ANND	1.0000	0.0000	2.2374	0.4362	1.0358	3.5440
ANNL	1.0000	0.0000	2.2251	0.2820	0.6504	3.4255
ANNM	1.0000	0.0000	2.3426	0.8068	2.1220	3.8288
ANNN	2.0000	3.3954	2.2272	0.5440	1.8725	3.3954
ANNP	1.0000	0.0000	2.2423	0.4627	1.1050	3.5643
ANNQ	1.0000	0.0000	2.2527	0.5110	1.2339	3.6015
ANNS	1.0000	0.0000	2.2404	0.1585	0.3568	3.3305
ANNT	1.0000	0.0000	2.2295	0.3796	0.8913	3.5005
ANPS	1.0000	0.0000	2.2666	0.3782	0.8878	3.4994
ANPV	1.0000	0.0000	2.2583	0.8056	2.1180	3.8279
ANQD	2.0000	3.7500	2.2403	1.0053	4.0302	3.7500
ANQE	1.0000	0.0000	2.2442	0.7425	1.9117	3.7794
ANQH	1.0000	0.0000	2.3115	1.0204	2.9107	3.9930
ANQR	2.0000	3.8398	2.2573	1.1220	4.7306	3.8398
ANRH	1.0000	0.0000	2.3185	1.0623	3.0846	4.0252
ANRS	1.0000	0.0000	2.2902	0.4685	1.1204	3.5688
ANSA	2.0000	3.5216	2.2735	0.7081	2.5507	3.5216
ANSD	3.0000	6.9581	2.2607	0.8288	3.8049	3.4791
ANSH	1.0000	0.0000	2.3546	0.6678	1.6808	3.7220
ANSL	1.0000	0.0000	2.2408	0.1976	0.4487	3.3606
ANSN	3.0000	6.6611	2.2404	0.6356	2.7453	3.3305
ANTD	1.0000	0.0000	2.2263	0.5729	1.4046	3.6490
ANTN	1.0000	0.0000	2.2295	0.3796	0.8913	3.5005
ANTS	2.0000	3.4356	2.2504	0.5962	2.0802	3.4356
ANTT	1.0000	0.0000	2.2217	0.5164	1.2485	3.6056
ANVI	1.0000	0.0000	2.2572	0.7932	2.0765	3.8184
ANYL	1.0000	0.0000	2.3156	0.7934	2.0775	3.8186
APDD	1.0000	0.0000	2.1935	0.8491	2.2667	3.8614
APEE	1.0000	0.0000	2.1919	0.9256	2.5420	3.9202
APEH	1.0000	0.0000	2.2349	1.2035	3.7257	4.1337
APFS	1.0000	0.0000	2.3293	0.7990	2.0958	3.8228
APHN	1.0000	0.0000	2.3059	0.9720	2.7186	3.9558
APHR	1.0000	0.0000	2.2324	1.2820	4.1238	4.1941
APIG	1.0000	0.0000	2.2030	1.0228	2.9206	3.9949
APIY	1.0000	0.0000	2.2382	1.1814	3.6193	4.1168
APLD	1.0000	0.0000	2.2193	0.6950	1.7633	3.7429
APLI	1.0000	0.0000	2.2203	0.7091	1.8068	3.7537
APLN	1.0000	0.0000	2.2355	0.5018	1.2091	3.5944
APLP	1.0000	0.0000	2.2214	0.7215	1.8455	3.7633
APLQ	1.0000	0.0000	2.2273	0.7699	1.9999	3.8005
APLT	1.0000	0.0000	2.2180	0.6385	1.5935	3.6995
APNP	1.0000	0.0000	2.2356	0.6824	1.7248	3.7332
APNS	1.0000	0.0000	2.2666	0.3782	0.8878	3.4994
APNT	1.0000	0.0000	2.2298	0.5994	1.4799	3.6694
APPS	1.0000	0.0000	2.2771	0.5980	1.4758	3.6683
APQK	1.0000	0.0000	2.2017	0.8670	2.3295	3.8751
APQR	1.0000	0.0000	2.1956	1.0407	2.9944	4.0087
APSE	1.0000	0.0000	2.2793	0.6097	1.5095	3.6773
APSL	1.0000	0.0000	2.2634	0.4173	0.9873	3.5295
APSN	1.0000	0.0000	2.2666	0.3782	0.8878	3.4994
APSP	1.0000	0.0000	2.2771	0.5980	1.4758	3.6683
APSQ	1.0000	0.0000	2.2870	0.6463	1.6165	3.7055
APSR	2.0000	3.7377	2.2972	0.9893	3.9402	3.7377
APSY	1.0000	0.0000	2.3593	0.8896	2.4102	3.8925
APTK	2.0000	3.7742	2.2009	1.0367	4.2111	3.7742
APTM	1.0000	0.0000	2.2679	1.1632	3.5337	4.1028
APTS	1.0000	0.0000	2.2656	0.5150	1.2447	3.6045
APYK	1.0000	0.0000	2.2523	1.1104	3.2929	4.0622
APYS	1.0000	0.0000	2.3593	0.8896	2.4102	3.8925
AQAM	1.0000	0.0000	2.2438	1.3234	4.3469	4.2259
AQDG	1.0000	0.0000	2.2036	1.0570	3.0625	4.0212
AQDK	2.0000	3.8548	2.2018	1.1415	4.8556	3.8548
AQEP	1.0000	0.0000	2.1928	0.9622	2.6806	3.9483
AQEY	1.0000	0.0000	2.2315	1.2539	3.9775	4.1725
AQGD	1.0000	0.0000	2.2036	1.0570	3.0625	4.0212
AQGP	1.0000	0.0000	2.2003	1.0836	3.1756	4.0416
AQIL	1.0000	0.0000	2.2264	0.7574	1.9596	3.7909
AQIN	1.0000	0.0000	2.2415	0.7183	1.8355	3.7608
AQIT	1.0000	0.0000	2.2016	0.8550	2.2873	3.8659
AQIV	1.0000	0.0000	2.2004	1.0612	3.0802	4.0244
AQIY	1.0000	0.0000	2.2351	1.2297	3.8551	4.1539
AQKC	1.0000	0.0000	2.3493	1.4618	5.1678	4.3323
AQKD	1.0000	0.0000	2.2018	0.8405	2.2369	3.8548
AQKS	1.0000	0.0000	2.2761	0.5629	1.3765	3.6413
AQLD	1.0000	0.0000	2.2256	0.7433	1.9145	3.7801
AQLK	1.0000	0.0000	2.2251	0.6864	1.7370	3.7363
AQLP	1.0000	0.0000	2.2273	0.7699	1.9999	3.8005
AQLT	1.0000	0.0000	2.2251	0.6868	1.7383	3.7366
AQNE	2.0000	3.7794	2.2442	1.0435	4.2509	3.7794
AQNF	1.0000	0.0000	2.2846	0.9317	2.5649	3.9249
AQNQ	1.0000	0.0000	2.2495	0.7791	2.0301	3.8075
AQNV	1.0000	0.0000	2.2645	0.8539	2.2835	3.8651
AQPG	1.0000	0.0000	2.2003	1.0836	3.1756	4.0416
AQPN	1.0000	0.0000	2.2428	0.7307	1.8745	3.7704
AQPS	2.0000	3.7055	2.2870	0.9473	3.7106	3.7055
AQRA	1.0000	0.0000	2.1938	1.0695	3.1155	4.0308
AQRL	1.0000	0.0000	2.2395	0.8601	2.3052	3.8698
AQSL	1.0000	0.0000	2.2749	0.4657	1.1130	3.5667
AQSP	2.0000	3.7055	2.2870	0.9473	3.7106	3.7055
AQTP	1.0000	0.0000	2.2016	0.8675	2.3311	3.8755
AQTT	2.0000	3.8117	2.2056	1.0855	4.5027	3.8117
AQTV	1.0000	0.0000	2.2130	0.9907	2.7916	3.9702
AQYS	1.0000	0.0000	2.3687	0.9380	2.5884	3.9297
AQYT	1.0000	0.0000	2.2518	1.1591	3.5146	4.0997
AQYV	1.0000	0.0000	2.2269	1.3653	4.5832	4.2582
ARAQ	1.0000	0.0000	2.1938	1.0695	3.1155	4.0308
ARDA	1.0000	0.0000	2.1980	0.9947	2.8076	3.9733
ARDY	1.0000	0.0000	2.2383	1.2576	3.9964	4.1753
AREK	1.0000	0.0000	2.2068	0.9207	2.5237	3.9164
ARGL	1.0000	0.0000	2.2542	0.9449	2.6143	3.9350
ARGP	1.0000	0.0000	2.2017	1.1255	3.3605	4.0738
ARHI	1.0000	0.0000	2.2348	1.2696	4.0586	4.1845
ARIG	1.0000	0.0000	2.2033	1.1130	3.3049	4.0642
ARIS	1.0000	0.0000	2.2951	0.6758	1.7048	3.7281
ARKG	1.0000	0.0000	2.2182	1.0420	2.9997	4.0096
ARLG	1.0000	0.0000	2.2542	0.9449	2.6143	3.9350
ARLQ	1.0000	0.0000	2.2395	0.8601	2.3052	3.8698
ARLT	1.0000	0.0000	2.2332	0.7288	1.8683	3.7689
ARML	1.0000	0.0000	2.3133	1.1559	3.4995	4.0972
ARMT	1.0000	0.0000	2.2696	1.2535	3.9755	4.1722
ARND	1.0000	0.0000	2.2486	0.7461	1.9235	3.7822
ARNR	1.0000	0.0000	2.2648	0.8629	2.3150	3.8720
ARPK	1.0000	0.0000	2.2067	0.9090	2.4805	3.9074
ARPL	1.0000	0.0000	2.2345	0.8118	2.1388	3.8327
ARPP	1.0000	0.0000	2.1964	0.9924	2.7985	3.9715
ARPW	1.0000	0.0000	2.4359	1.9456	9.2391	4.7041
ARQQ	1.0000	0.0000	2.1934	1.0891	3.1995	4.0458
ARQY	1.0000	0.0000	2.2263	1.3324	4.3968	4.2328
ARRY	1.0000	0.0000	2.2237	1.3743	4.6352	4.2651
ARSA	1.0000	0.0000	2.3026	0.7170	1.8315	3.7598
ARSD	1.0000	0.0000	2.2930	0.6617	1.6624	3.7173
ARSE	1.0000	0.0000	2.2993	0.7000	1.7785	3.7467
ARSG	1.0000	0.0000	2.3281	0.8213	2.1711	3.8400
ARSL	1.0000	0.0000	2.2862	0.5076	1.2248	3.5989
ARSM	1.0000	0.0000	2.3969	1.0323	2.9597	4.0022
ARSP	1.0000	0.0000	2.2972	0.6882	1.7426	3.7377
ARSQ	1.0000	0.0000	2.3067	0.7366	1.8930	3.7749
ARVA	1.0000	0.0000	2.1977	1.1444	3.4465	4.0883
ASAE	1.0000	0.0000	2.2849	0.6385	1.5935	3.6995
ASAI	1.0000	0.0000	2.2806	0.6143	1.5229	3.6809
ASAS	1.0000	0.0000	2.2902	0.3226	0.7494	3.4567
ASCI	1.0000	0.0000	2.4606	1.1803	3.6142	4.1159
ASCQ	1.0000	0.0000	2.4733	1.2411	3.9123	4.1626
ASDI	1.0000	0.0000	2.2703	0.5590	1.3658	3.6384
ASDR	1.0000	0.0000	2.2930	0.6617	1.6624	3.7173
ASEE	1.0000	0.0000	2.2815	0.6214	1.5435	3.6864
ASEI	1.0000	0.0000	2.2771	0.5973	1.4738	3.6678
ASEL	1.0000	0.0000	2.2660	0.4291	1.0175	3.5385
ASFC	1.0000	0.0000	2.5195	1.3937	4.7490	4.2800
ASFQ	2.0000	3.8600	2.3386	1.1483	4.8996	3.8600
ASFS	1.0000	0.0000	2.3441	0.4948	1.1903	3.5890
ASFT	2.0000	3.7590	2.3195	1.0170	4.0969	3.7590
ASGA	1.0000	0.0000	2.3141	0.7599	1.9675	3.7928
ASGD	1.0000	0.0000	2.3047	0.7045	1.7927	3.7502
ASGG	1.0000	0.0000	2.3395	0.8641	2.3193	3.8729
ASHA	1.0000	0.0000	2.3639	0.9164	2.5079	3.9131
ASHF	1.0000	0.0000	2.4104	1.0886	3.1973	4.0454
ASHQ	1.0000	0.0000	2.3679	0.9359	2.5806	3.9281
ASHS	1.0000	0.0000	2.3745	0.5834	1.4344	3.6571
ASIS	2.0000	3.4250	2.2794	0.5824	2.0244	3.4250
ASKD	1.0000	0.0000	2.2607	0.4880	1.1722	3.5838
ASKI	1.0000	0.0000	2.2632	0.5021	1.2099	3.5946
ASKP	1.0000	0.0000	2.2656	0.5145	1.2435	3.6042
ASKS	1.0000	0.0000	2.2637	0.2103	0.4788	3.3704
ASLA	1.0000	0.0000	2.2701	0.4461	1.0618	3.5516
ASLG	1.0000	0.0000	2.2987	0.5504	1.3419	3.6318
ASLK	1.0000	0.0000	2.2482	0.3339	0.7772	3.4654
ASLL	2.0000	3.3907	2.2403	0.5378	1.8483	3.3907
ASLP	1.0000	0.0000	2.2634	0.4173	0.9873	3.5295
ASMS	1.0000	0.0000	2.3932	0.6379	1.5917	3.6990
ASMT	1.0000	0.0000	2.3675	0.8591	2.3015	3.8690
ASNA	1.0000	0.0000	2.2735	0.4070	0.9608	3.5216
ASNF	1.0000	0.0000	2.3247	0.5792	1.4225	3.6539
ASNG	1.0000	0.0000	2.3030	0.5113	1.2348	3.6017
ASNI	1.0000	0.0000	2.2638	0.3658	0.8565	3.4899
ASNQ	1.0000	0.0000	2.2786	0.4266	1.0110	3.5366
ASNR	1.0000	0.0000	2.2902	0.4685	1.1204	3.5688
ASNS	1.0000	0.0000	2.2478	0.0741	0.1607	3.2656
ASPD	1.0000	0.0000	2.2726	0.5715	1.4006	3.6480
ASPI	1.0000	0.0000	2.2749	0.5855	1.4404	3.6588
ASPL	1.0000	0.0000	2.2634	0.4173	0.9873	3.5295
ASPR	1.0000	0.0000	2.2972	0.6882	1.7426	3.7377
ASQE	1.0000	0.0000	2.2891	0.6580	1.6514	3.7145
ASQG	1.0000	0.0000	2.3182	0.7794	2.0311	3.8078
ASQI	1.0000	0.0000	2.2849	0.6339	1.5799	3.6959
ASQL	1.0000	0.0000	2.2749	0.4657	1.1130	3.5667
ASQN	1.0000	0.0000	2.2786	0.4266	1.0110	3.5366
ASRD	1.0000	0.0000	2.2930	0.6617	1.6624	3.7173
ASRG	1.0000	0.0000	2.3281	0.8213	2.1711	3.8400
ASRI	1.0000	0.0000	2.2951	0.6758	1.7048	3.7281
ASSA	2.0000	3.4567	2.2902	0.6236	2.1919	3.4567
ASSI	1.0000	0.0000	2.2794	0.2814	0.6488	3.4250
ASSQ	3.0000	6.9434	2.2957	0.8193	3.7484	3.4717
ASSS	1.0000	0.0000	2.2505	-0.0104	-0.0339	3.2007
ASTD	2.0000	3.5841	2.2607	0.7895	2.9194	3.5841
ASTE	1.0000	0.0000	2.2680	0.5267	1.2766	3.6135
ASTG	1.0000	0.0000	2.2987	0.6480	1.6216	3.7068
ASTI	1.0000	0.0000	2.2632	0.5025	1.2110	3.5950
ASTL	1.0000	0.0000	2.2483	0.3343	0.7783	3.4657
ASTN	1.0000	0.0000	2.2504	0.2952	0.6824	3.4356
ASTQ	1.0000	0.0000	2.2761	0.5633	1.3777	3.6417
ASVA	1.0000	0.0000	2.3114	0.7500	1.9357	3.7852
ASVI	1.0000	0.0000	2.3040	0.7087	1.8056	3.7535
ASVM	1.0000	0.0000	2.4058	1.0653	3.0973	4.0275
ASVN	1.0000	0.0000	2.3000	0.5014	1.2081	3.5941
ASYN	1.0000	0.0000	2.3553	0.6699	1.6870	3.7236
ATAE	1.0000	0.0000	2.2004	0.8597	2.3035	3.8695
ATAM	1.0000	0.0000	2.2671	1.1920	3.6703	4.1249
ATAQ	1.0000	0.0000	2.2026	0.8963	2.4342	3.8976
ATDA	1.0000	0.0000	2.2000	0.8214	2.1714	3.8401
ATDR	1.0000	0.0000	2.2071	0.8829	2.3859	3.8873
ATEL	1.0000	0.0000	2.2195	0.6502	1.6281	3.7085
ATER	2.0000	3.9167	2.2067	1.2221	5.3987	3.9167
ATFG	1.0000	0.0000	2.2364	1.1532	3.4870	4.0951
ATGK	2.0000	3.8765	2.2201	1.1698	5.0409	3.8765
ATGL	1.0000	0.0000	2.2429	0.7716	2.0055	3.8018
ATHN	1.0000	0.0000	2.3036	0.8890	2.4079	3.8920
ATHV	1.0000	0.0000	2.2571	1.2319	3.8663	4.1556
ATIA	1.0000	0.0000	2.1999	0.8355	2.2195	3.8509
ATIC	1.0000	0.0000	2.3506	1.4014	4.7951	4.2859
ATIG	1.0000	0.0000	2.2139	0.9398	2.5951	3.9310
ATII	1.0000	0.0000	2.1979	0.7942	2.0801	3.8192
ATIK	1.0000	0.0000	2.2001	0.7232	1.8509	3.7646
ATIS	1.0000	0.0000	2.2632	0.5025	1.2110	3.5950
ATKD	1.0000	0.0000	2.1995	0.7092	1.8070	3.7538
ATKT	1.0000	0.0000	2.1997	0.6527	1.6353	3.7104
ATLP	1.0000	0.0000	2.2180	0.6385	1.5935	3.6995
ATLQ	1.0000	0.0000	2.2251	0.6868	1.7383	3.7366
ATLY	1.0000	0.0000	2.2882	0.9302	2.5591	3.9237
ATMR	1.0000	0.0000	2.2696	1.2535	3.9755	4.1722
ATMS	1.0000	0.0000	2.3675	0.8591	2.3015	3.8690
ATNA	1.0000	0.0000	2.2344	0.6282	1.5632	3.6916
ATNH	2.0000	3.8920	2.3036	1.1900	5.1770	3.8920
ATNK	2.0000	3.6053	2.2217	0.8170	3.0495	3.6053
ATNN	1.0000	0.0000	2.2295	0.3796	0.8913	3.5005
ATNP	1.0000	0.0000	2.2298	0.5994	1.4799	3.6694
ATNQ	1.0000	0.0000	2.2380	0.6477	1.6207	3.7066
ATPS	1.0000	0.0000	2.2656	0.5150	1.2447	3.6045
ATQF	1.0000	0.0000	2.2284	1.0684	3.1108	4.0299
ATQG	1.0000	0.0000	2.2147	1.0005	2.8309	3.9778
ATRK	1.0000	0.0000	2.2120	0.8259	2.1868	3.8435
ATSD	2.0000	3.5841	2.2607	0.7895	2.9194	3.5841
ATSE	1.0000	0.0000	2.2680	0.5267	1.2766	3.6135
ATSF	1.0000	0.0000	2.3195	0.7159	1.8281	3.7590
ATSI	1.0000	0.0000	2.2632	0.5025	1.2110	3.5950
ATSK	1.0000	0.0000	2.2527	0.4315	1.0237	3.5404
ATSL	1.0000	0.0000	2.2483	0.3343	0.7783	3.4657
ATSP	2.0000	3.6045	2.2656	0.8160	3.0448	3.6045
ATTA	1.0000	0.0000	2.2034	0.7649	1.9838	3.7966
ATTI	1.0000	0.0000	2.2001	0.7237	1.8523	3.7649
ATTK	1.0000	0.0000	2.1997	0.6527	1.6353	3.7104
ATTL	1.0000	0.0000	2.2120	0.5555	1.3560	3.6357
ATTP	1.0000	0.0000	2.2008	0.7361	1.8915	3.7745
ATTT	1.0000	0.0000	2.1997	0.6531	1.6366	3.7107
ATVM	1.0000	0.0000	2.2729	1.2864	4.1471	4.1975
ATYV	1.0000	0.0000	2.2577	1.2340	3.8766	4.1572
AVAG	1.0000	0.0000	2.2009	1.1872	3.6472	4.1212
AVCM	1.0000	0.0000	2.3393	1.9642	9.4438	4.7185
AVDE	1.0000	0.0000	2.2024	1.0105	2.8710	3.9854
AVDN	1.0000	0.0000	2.2562	0.7791	2.0301	3.8075
AVDS	1.0000	0.0000	2.3019	0.6946	1.7622	3.7426
AVEF	1.0000	0.0000	2.2126	1.2380	3.8970	4.1603
AVEK	1.0000	0.0000	2.2119	0.9536	2.6476	3.9417
AVFL	1.0000	0.0000	2.2765	1.0457	3.0150	4.0125
AVGK	1.0000	0.0000	2.2224	1.0750	3.1386	4.0350
AVHD	1.0000	0.0000	2.2400	1.2884	4.1578	4.1990
AVHS	1.0000	0.0000	2.3867	1.0108	2.8719	3.9856
AVIC	1.0000	0.0000	2.3315	1.6077	6.1759	4.4444
AVIN	1.0000	0.0000	2.2572	0.7932	2.0765	3.8184
AVIS	1.0000	0.0000	2.3040	0.7087	1.8056	3.7535
AVKS	1.0000	0.0000	2.2958	0.6377	1.5911	3.6989
AVLM	1.0000	0.0000	2.3191	1.1888	3.6549	4.1225
AVMY	1.0000	0.0000	2.2525	1.6611	6.5873	4.4855
AVNF	1.0000	0.0000	2.2986	1.0066	2.8550	3.9824
AVNK	1.0000	0.0000	2.2547	0.7221	1.8475	3.7638
AVNT	1.0000	0.0000	2.2547	0.7226	1.8488	3.7641
AVPE	1.0000	0.0000	2.1998	1.0371	2.9792	4.0058
AVPP	1.0000	0.0000	2.2005	1.0253	2.9310	3.9968
AVPT	1.0000	0.0000	2.2118	0.9423	2.6047	3.9330
AVQP	1.0000	0.0000	2.1991	1.0737	3.1331	4.0340
AVRA	1.0000	0.0000	2.1977	1.1444	3.4465	4.0883
AVRI	1.0000	0.0000	2.2021	1.1032	3.2611	4.0566
AVRR	1.0000	0.0000	2.1961	1.2059	3.7373	4.1356
AVSF	1.0000	0.0000	2.3572	0.9221	2.5291	3.9175
AVSG	1.0000	0.0000	2.3368	0.8542	2.2846	3.8653
AVSH	1.0000	0.0000	2.3867	1.0108	2.8719	3.9856
AVSK	1.0000	0.0000	2.2958	0.6377	1.5911	3.6989
AVSM	1.0000	0.0000	2.4058	1.0653	3.0973	4.0275
AVSV	1.0000	0.0000	2.3340	0.8444	2.2501	3.8577
AVTD	1.0000	0.0000	2.2126	0.9158	2.5057	3.9126
AVTM	1.0000	0.0000	2.2729	1.2864	4.1471	4.1975
AVVY	1.0000	0.0000	2.2227	1.4402	5.0317	4.3157
AVYH	1.0000	0.0000	2.2405	1.6066	6.1681	4.4436
AWAP	1.0000	0.0000	2.4365	1.8841	8.5928	4.6569
AWAT	1.0000	0.0000	2.4543	1.8011	7.7876	4.5931
AWNQ	1.0000	0.0000	2.5169	1.6839	6.7705	4.5030
AWPC	1.0000	0.0000	2.5786	2.4501	16.6465	5.0919
AWRG	1.0000	0.0000	2.4258	2.0787	10.8017	4.8064
AWYP	1.0000	0.0000	2.4700	2.1470	11.7003	4.8590
AYDE	1.0000	0.0000	2.2393	1.1790	3.6081	4.1149
AYDP	1.0000	0.0000	2.2403	1.1673	3.5528	4.1059
AYKK	1.0000	0.0000	2.2616	1.0269	2.9374	3.9980
AYKQ	1.0000	0.0000	2.2520	1.1587	3.5126	4.0993
AYLA	1.0000	0.0000	2.2890	1.0420	2.9996	4.0096
AYLN	1.0000	0.0000	2.3156	0.7934	2.0775	3.8186
AYPQ	1.0000	0.0000	2.2331	1.2422	3.9177	4.1635
AYPS	1.0000	0.0000	2.3593	0.8896	2.4102	3.8925
AYPT	1.0000	0.0000	2.2522	1.1108	3.2949	4.0625
AYRE	1.0000	0.0000	2.2310	1.2958	4.1971	4.2047
AYSG	1.0000	0.0000	2.3902	1.0227	2.9203	3.9948
AYSM	1.0000	0.0000	2.4613	1.2337	3.8754	4.1570
AYSS	1.0000	0.0000	2.3752	0.5855	1.4402	3.6587
AYTT	1.0000	0.0000	2.2614	1.0278	2.9410	3.9987
AYVK	1.0000	0.0000	2.2579	1.2336	3.8744	4.1569
AYYS	1.0000	0.0000	2.4423	1.1813	3.6190	4.1167
CADK	1.0000	0.0000	2.3519	1.3869	4.7089	4.2748
CAGG	1.0000	0.0000	2.3121	1.7631	7.4426	4.5638
CAGR	1.0000	0.0000	2.3142	1.7202	7.0716	4.5309
CAIE	1.0000	0.0000	2.3329	1.4962	5.3914	4.3587
CAIL	1.0000	0.0000	2.3869	1.3038	4.2403	4.2109
CALV	1.0000	0.0000	2.4040	1.4395	5.0272	4.3151
CAMT	1.0000	0.0000	2.4070	1.7580	7.3978	4.5600
CAND	1.0000	0.0000	2.4059	1.2507	3.9610	4.1700
CAQD	1.0000	0.0000	2.3333	1.5187	5.5425	4.3760
CARS	1.0000	0.0000	2.4842	1.2830	4.1290	4.1949
CASN	1.0000	0.0000	2.4554	0.9730	2.7224	3.9566
CASR	1.0000	0.0000	2.4842	1.2830	4.1290	4.1949
CATT	1.0000	0.0000	2.3600	1.3309	4.3883	4.2317
CAVK	1.0000	0.0000	2.3551	1.5366	5.6652	4.3898
CCEE	1.0000	0.0000	2.4556	2.0863	10.8988	4.8123
CCWY	1.0000	0.0000	2.3761	3.3077	44.8208	5.7511
CDAG	1.0000	0.0000	2.3362	1.6035	6.1446	4.4412
CDGE	1.0000	0.0000	2.3387	1.5864	6.0188	4.4281
CDGQ	1.0000	0.0000	2.3340	1.6230	6.2915	4.4562
CDKL	1.0000	0.0000	2.3823	1.1775	3.6010	4.1138
CDRD	1.0000	0.0000	2.3418	1.5053	5.4523	4.3658
CDRG	1.0000	0.0000	2.3315	1.6649	6.6176	4.4884
CDSH	1.0000	0.0000	2.5432	1.4270	4.9502	4.3056
CDSR	1.0000	0.0000	2.4743	1.2277	3.8450	4.1523
CDTS	1.0000	0.0000	2.4397	1.0544	3.0514	4.0192
CDTY	1.0000	0.0000	2.4005	1.6502	6.5017	4.4771
CDWK	1.0000	0.0000	2.6296	2.3113	14.1694	4.9853
CEAG	1.0000	0.0000	2.3263	1.6417	6.4352	4.4706
CEAH	1.0000	0.0000	2.3513	1.7982	7.7610	4.5909
CEER	1.0000	0.0000	2.3275	1.5818	5.9854	4.4245
CEGQ	1.0000	0.0000	2.3232	1.6612	6.5884	4.4856
CELG	1.0000	0.0000	2.4053	1.4323	4.9826	4.3096
CELS	1.0000	0.0000	2.4466	0.9950	2.8090	3.9735
CEMH	1.0000	0.0000	2.3508	2.1136	11.2517	4.8332
CENM	1.0000	0.0000	2.4979	1.6042	6.1501	4.4417
CENQ	1.0000	0.0000	2.4121	1.3084	4.2651	4.2144
CEPE	1.0000	0.0000	2.3324	1.4916	5.3608	4.3552
CEPV	1.0000	0.0000	2.3313	1.6030	6.1413	4.4408
CESS	1.0000	0.0000	2.4691	0.8715	2.3453	3.8786
CFDS	1.0000	0.0000	2.5101	1.3384	4.4302	4.2374
CFFL	1.0000	0.0000	2.4495	1.6894	6.8154	4.5073
CFGN	1.0000	0.0000	2.4671	1.5824	5.9898	4.4250
CFIK	1.0000	0.0000	2.3736	1.5732	5.9231	4.4179
CFNE	1.0000	0.0000	2.4488	1.4611	5.1632	4.3317
CFNP	1.0000	0.0000	2.4481	1.4493	5.0890	4.3227
CFNR	1.0000	0.0000	2.4586	1.5396	5.6857	4.3921
CFRG	1.0000	0.0000	2.2960	1.8924	8.6773	4.6633
CFSD	1.0000	0.0000	2.5101	1.3384	4.4302	4.2374
CFSL	1.0000	0.0000	2.5076	1.1843	3.6332	4.1190
CGAV	1.0000	0.0000	2.3123	1.7532	7.3554	4.5562
CGGN	1.0000	0.0000	2.4494	1.5145	5.5140	4.3728
CGGT	1.0000	0.0000	2.3582	1.6512	6.5095	4.4779
CGKS	1.0000	0.0000	2.4815	1.2136	3.7750	4.1415
CGLE	1.0000	0.0000	2.4053	1.4323	4.9826	4.3096
CGQR	1.0000	0.0000	2.3095	1.7398	7.2387	4.5460
CGRI	1.0000	0.0000	2.3265	1.6790	6.7305	4.4992
CGSN	1.0000	0.0000	2.4887	1.0773	3.1485	4.0367
CHNM	1.0000	0.0000	2.5607	1.8821	8.5720	4.6553
CHSD	1.0000	0.0000	2.5432	1.4270	4.9502	4.3056
CHWV	1.0000	0.0000	2.4696	2.8341	25.9562	5.3871
CIAF	1.0000	0.0000	2.3408	1.6854	6.7828	4.5042
CIEG	1.0000	0.0000	2.3350	1.6005	6.1224	4.4389
CIKD	1.0000	0.0000	2.3519	1.3457	4.4712	4.2431
CIKT	1.0000	0.0000	2.3584	1.2892	4.1618	4.1996
CINH	1.0000	0.0000	2.4771	1.5255	5.5889	4.3813
CIPD	1.0000	0.0000	2.3395	1.4292	4.9632	4.3072
CISL	1.0000	0.0000	2.4407	0.9709	2.7141	3.9550
CISQ	1.0000	0.0000	2.4653	1.1998	3.7080	4.1309
CISY	1.0000	0.0000	2.5460	1.4432	5.0502	4.3180
CITL	1.0000	0.0000	2.3834	1.1920	3.6703	4.1249
CIYC	1.0000	0.0000	2.4457	2.3421	14.6852	5.0089
CKDA	1.0000	0.0000	2.3519	1.3869	4.7089	4.2748
CKHF	1.0000	0.0000	2.3939	1.8752	8.5029	4.6501
CKIL	1.0000	0.0000	2.3835	1.1916	3.6682	4.1246
CKLG	1.0000	0.0000	2.4094	1.3371	4.4230	4.2364
CKLT	1.0000	0.0000	2.3806	1.1210	3.3404	4.0704
CKNE	1.0000	0.0000	2.4022	1.1766	3.5968	4.1131
CKPH	1.0000	0.0000	2.3949	1.6743	6.6924	4.4956
CKRA	1.0000	0.0000	2.3516	1.5037	5.4414	4.3645
CKRN	1.0000	0.0000	2.4178	1.2552	3.9841	4.1735
CKVT	1.0000	0.0000	2.3724	1.4248	4.9366	4.3039
CKYK	1.0000	0.0000	2.4164	1.5929	6.0662	4.4330
CLCP	1.0000	0.0000	2.5635	1.8822	8.5736	4.6555
CLFD	1.0000	0.0000	2.4229	1.4619	5.1688	4.3324
CLFL	1.0000	0.0000	2.4513	1.3078	4.2619	4.2140
CLFQ	1.0000	0.0000	2.4240	1.5368	5.6662	4.3899
CLIS	2.0000	3.9550	2.4407	1.2719	5.7569	3.9550
CLKG	1.0000	0.0000	2.4094	1.3371	4.4230	4.2364
CLKL	1.0000	0.0000	2.3898	1.0234	2.9231	3.9953
CLKS	1.0000	0.0000	2.4268	0.8999	2.4472	3.9004
CLLG	1.0000	0.0000	2.4301	1.2399	3.9065	4.1618
CLMI	1.0000	0.0000	2.4694	1.6192	6.2623	4.4532
CLMQ	1.0000	0.0000	2.4696	1.6799	6.7380	4.4999
CLNE	2.0000	4.0384	2.4123	1.3805	6.6060	4.0384
CLQN	2.0000	4.0666	2.4204	1.4171	6.9148	4.0666
CLRI	1.0000	0.0000	2.3960	1.3653	4.5829	4.2581
CLRQ	1.0000	0.0000	2.3994	1.4261	4.9443	4.3048
CLSK	1.0000	0.0000	2.4268	0.8999	2.4472	3.9004
CLSR	1.0000	0.0000	2.4693	1.0736	3.1327	4.0339
CLTS	1.0000	0.0000	2.4268	0.9003	2.4488	3.9007
CLTT	1.0000	0.0000	2.3806	1.1214	3.3424	4.0707
CMHN	1.0000	0.0000	2.5607	1.8821	8.5720	4.6553
CNAD	1.0000	0.0000	2.4059	1.2507	3.9610	4.1700
CNAH	1.0000	0.0000	2.4794	1.5668	5.8771	4.4130
CNAS	1.0000	0.0000	2.4554	0.9730	2.7224	3.9566
CNEG	1.0000	0.0000	2.4299	1.3932	4.7457	4.2795
CNET	1.0000	0.0000	2.4021	1.1771	3.5989	4.1134
CNEY	1.0000	0.0000	2.4789	1.5518	5.7706	4.4014
CNFK	1.0000	0.0000	2.4492	1.3659	4.5863	4.2586
CNFN	1.0000	0.0000	2.4776	1.2296	3.8546	4.1538
CNID	1.0000	0.0000	2.4006	1.2094	3.7547	4.1383
CNKR	1.0000	0.0000	2.4178	1.2552	3.9841	4.1735
CNLG	1.0000	0.0000	2.4437	1.2008	3.7128	4.1317
CNMS	1.0000	0.0000	2.5688	1.2883	4.1571	4.1989
CNNL	1.0000	0.0000	2.4007	0.8480	2.2628	3.8605
CNPI	1.0000	0.0000	2.4031	1.2359	3.8863	4.1587
CNPL	1.0000	0.0000	2.4100	1.0677	3.1078	4.0294
CNPN	1.0000	0.0000	2.4187	1.0286	2.9445	3.9993
CNPW	1.0000	0.0000	2.7126	2.2016	12.4694	4.9009
CNQG	1.0000	0.0000	2.4338	1.4298	4.9671	4.3077
CNQS	1.0000	0.0000	2.4611	0.9925	2.7990	3.9716
CNQV	1.0000	0.0000	2.4315	1.4199	4.9065	4.3001
CNRD	1.0000	0.0000	2.4174	1.3121	4.2851	4.2172
CNRI	1.0000	0.0000	2.4181	1.3262	4.3623	4.2281
CNST	1.0000	0.0000	2.4293	0.8612	2.3089	3.8706
CNVI	1.0000	0.0000	2.4258	1.3591	4.5474	4.2534
CPAS	1.0000	0.0000	2.4629	1.1927	3.6737	4.1255
CPIQ	1.0000	0.0000	2.3335	1.5040	5.4434	4.3647
CPSA	1.0000	0.0000	2.4629	1.1927	3.6737	4.1255
CPTH	1.0000	0.0000	2.3947	1.6747	6.6958	4.4959
CPVD	1.0000	0.0000	2.3397	1.5648	5.8628	4.4114
CQAN	1.0000	0.0000	2.4141	1.3255	4.3586	4.2275
CQDP	1.0000	0.0000	2.3361	1.4899	5.3501	4.3539
CQEP	1.0000	0.0000	2.3299	1.5282	5.6068	4.3833
CQET	1.0000	0.0000	2.3497	1.4451	5.0626	4.3195
CQFM	1.0000	0.0000	2.3238	2.0615	10.5870	4.7933
CQGS	1.0000	0.0000	2.5011	1.3453	4.4693	4.2428
CQNK	1.0000	0.0000	2.4086	1.2132	3.7735	4.1412
CQNV	1.0000	0.0000	2.4315	1.4199	4.9065	4.3001
CQSF	1.0000	0.0000	2.5237	1.4132	4.8661	4.2950
CQTI	1.0000	0.0000	2.3513	1.4210	4.9131	4.3009
CQTL	1.0000	0.0000	2.3913	1.2528	3.9720	4.1716
CQVR	1.0000	0.0000	2.3097	1.7299	7.1537	4.5384
CQWL	1.0000	0.0000	2.6864	2.2890	13.8063	4.9681
CREW	1.0000	0.0000	2.5580	2.5233	18.1199	5.1482
CRMM	1.0000	0.0000	2.3086	2.2466	13.1410	4.9355
CRTE	1.0000	0.0000	2.3524	1.4871	5.3313	4.3517
CRTM	1.0000	0.0000	2.4021	1.8195	7.9590	4.6072
CSAY	1.0000	0.0000	2.5533	1.4844	5.3139	4.3497
CSDQ	1.0000	0.0000	2.4630	1.1858	3.6402	4.1201
CSFK	1.0000	0.0000	2.5048	1.2815	4.1209	4.1937
CSGC	1.0000	0.0000	2.7035	1.8918	8.6707	4.6628
CSGT	1.0000	0.0000	2.4815	1.2140	3.7772	4.1418
CSID	1.0000	0.0000	2.4497	1.1250	3.3583	4.0734
CSKK	1.0000	0.0000	2.4311	0.9970	2.8169	3.9751
CSLI	1.0000	0.0000	2.4407	0.9709	2.7141	3.9550
CSLS	2.0000	3.7307	2.4279	0.9802	3.8896	3.7307
CSMP	1.0000	0.0000	2.5685	1.5080	5.4704	4.3678
CSNS	1.0000	0.0000	2.4250	0.6400	1.5979	3.7007
CSNV	1.0000	0.0000	2.4853	1.0674	3.1063	4.0291
CSPL	1.0000	0.0000	2.4437	0.9833	2.7627	3.9645
CSPV	1.0000	0.0000	2.4883	1.2871	4.1508	4.1980
CSRL	2.0000	4.0339	2.4693	1.3746	6.5573	4.0339
CSSL	1.0000	0.0000	2.4279	0.6791	1.7149	3.7307
CSST	2.0000	3.8057	2.4440	1.0778	4.4557	3.8057
CSTD	1.0000	0.0000	2.4397	1.0544	3.0514	4.0192
CSTV	1.0000	0.0000	2.4783	1.2041	3.7288	4.1342
CSVA	1.0000	0.0000	2.4938	1.3159	4.3059	4.2202
CSYD	1.0000	0.0000	2.5440	1.4291	4.9628	4.3071
CTAS	1.0000	0.0000	2.4516	1.1097	3.2901	4.0617
CTDD	1.0000	0.0000	2.3524	1.3321	4.3949	4.2326
CTDG	1.0000	0.0000	2.3623	1.4916	5.3614	4.3552
CTDP	1.0000	0.0000	2.3515	1.3586	4.5443	4.2529
CTFI	1.0000	0.0000	2.3735	1.5736	5.9262	4.4182
CTGG	1.0000	0.0000	2.3582	1.6512	6.5095	4.4779
CTGN	1.0000	0.0000	2.4288	1.2984	4.2111	4.2067
CTIS	1.0000	0.0000	2.4424	1.0685	3.1109	4.0300
CTLD	1.0000	0.0000	2.3823	1.1779	3.6030	4.1141
CTLN	1.0000	0.0000	2.3983	0.9847	2.7682	3.9656
CTMV	1.0000	0.0000	2.4020	1.8524	8.2760	4.6325
CTNE	1.0000	0.0000	2.4021	1.1771	3.5989	4.1134
CTSL	1.0000	0.0000	2.4268	0.9003	2.4488	3.9007
CTSS	1.0000	0.0000	2.4440	0.7767	2.0224	3.8057
CTST	1.0000	0.0000	2.4312	0.9979	2.8203	3.9757
CTTN	1.0000	0.0000	2.3933	1.0823	3.1703	4.0406
CTTP	1.0000	0.0000	2.3586	1.3021	4.2307	4.2095
CVHD	1.0000	0.0000	2.3535	1.8544	8.2957	4.6340
CVHR	1.0000	0.0000	2.3059	1.9712	9.5215	4.7238
CVIS	1.0000	0.0000	2.4862	1.2747	4.0853	4.1885
CVNI	1.0000	0.0000	2.4258	1.3591	4.5474	4.2534
CVPS	1.0000	0.0000	2.4883	1.2871	4.1508	4.1980
CVSL	1.0000	0.0000	2.4800	1.1065	3.2759	4.0592
CVTK	1.0000	0.0000	2.3724	1.4248	4.9366	4.3039
CVTS	1.0000	0.0000	2.4783	1.2041	3.7288	4.1342
CWYS	1.0000	0.0000	2.8970	2.4088	15.8677	5.0602
CYCN	1.0000	0.0000	2.6625	2.1348	11.5346	4.8496
CYER	1.0000	0.0000	2.3392	1.8618	8.3683	4.6397
CYKS	1.0000	0.0000	2.5388	1.3721	4.6225	4.2634
CYST	1.0000	0.0000	2.5389	1.3726	4.6250	4.2637
CYVV	1.0000	0.0000	2.2976	2.0062	9.9212	4.7507
DADS	1.0000	0.0000	2.2680	0.5449	1.3268	3.6276
DAEC	1.0000	0.0000	2.3354	1.4821	5.2990	4.3479
DAEL	1.0000	0.0000	2.2206	0.7067	1.7995	3.7519
DAFM	1.0000	0.0000	2.2650	1.4207	4.9115	4.3007
DAFY	1.0000	0.0000	2.2508	1.3683	4.6001	4.2604
DAGQ	1.0000	0.0000	2.2036	1.0570	3.0625	4.0212
DAGS	1.0000	0.0000	2.3047	0.7045	1.7927	3.7502
DAGT	1.0000	0.0000	2.2145	0.9257	2.5423	3.9202
DAGY	1.0000	0.0000	2.2414	1.3004	4.2216	4.2082
DAHF	1.0000	0.0000	2.2503	1.3662	4.5882	4.2588
DAHS	1.0000	0.0000	2.3546	0.8611	2.3085	3.8706
DAIE	1.0000	0.0000	2.1932	0.8749	2.3575	3.8812
DAIP	1.0000	0.0000	2.1931	0.8632	2.3160	3.8722
DAKE	1.0000	0.0000	2.1988	0.8039	2.1123	3.8266
DAKI	1.0000	0.0000	2.1978	0.7797	2.0322	3.8080
DAKT	1.0000	0.0000	2.1995	0.7092	1.8070	3.7538
DAKV	1.0000	0.0000	2.2127	0.9154	2.5041	3.9123
DALA	1.0000	0.0000	2.2227	0.7238	1.8527	3.7651
DALN	1.0000	0.0000	2.2311	0.4753	1.1383	3.5740
DALS	1.0000	0.0000	2.2579	0.3908	0.9196	3.5091
DAMA	1.0000	0.0000	2.2533	1.2485	3.9502	4.1684
DAMD	1.0000	0.0000	2.2587	1.1932	3.6761	4.1259
DAMS	1.0000	0.0000	2.3733	0.9156	2.5048	3.9124
DANA	1.0000	0.0000	2.2370	0.6847	1.7318	3.7350
DANL	1.0000	0.0000	2.2311	0.4753	1.1383	3.5740
DANN	3.0000	7.0879	2.2374	0.9133	4.3239	3.5440
DANT	1.0000	0.0000	2.2263	0.5729	1.4046	3.6490
DAPL	1.0000	0.0000	2.2193	0.6950	1.7633	3.7429
DAPS	1.0000	0.0000	2.2726	0.5715	1.4006	3.6480
DAPT	1.0000	0.0000	2.1982	0.7926	2.0747	3.8179
DAQS	1.0000	0.0000	2.2827	0.6198	1.5388	3.6851
DARG	1.0000	0.0000	2.2056	1.0990	3.2427	4.0534
DARK	1.0000	0.0000	2.2072	0.8824	2.3843	3.8870
DARL	1.0000	0.0000	2.2330	0.7853	2.0504	3.8123
DARM	1.0000	0.0000	2.2529	1.3100	4.2736	4.2156
DARN	1.0000	0.0000	2.2486	0.7461	1.9235	3.7822
DASH	1.0000	0.0000	2.3546	0.8611	2.3085	3.8706
DASL	1.0000	0.0000	2.2579	0.3908	0.9196	3.5091
DASV	1.0000	0.0000	2.3019	0.6946	1.7622	3.7426
DATE	1.0000	0.0000	2.1988	0.8043	2.1138	3.8270
DATS	1.0000	0.0000	2.2607	0.4884	1.1733	3.5841
DAVE	1.0000	0.0000	2.2024	1.0105	2.8710	3.9854
DAVP	1.0000	0.0000	2.2029	0.9988	2.8240	3.9764
DAYK	1.0000	0.0000	2.2540	1.0838	3.1769	4.0418
DCDR	1.0000	0.0000	2.3418	1.5053	5.4523	4.3658
DCFN	1.0000	0.0000	2.4472	1.4228	4.9244	4.3023
DCGG	1.0000	0.0000	2.3317	1.7077	6.9666	4.5213
DCHW	1.0000	0.0000	2.5877	2.6844	21.8335	5.2720
DCKI	1.0000	0.0000	2.3519	1.3457	4.4712	4.2431
DCLL	1.0000	0.0000	2.3952	1.0803	3.1617	4.0391
DCSP	1.0000	0.0000	2.4521	1.1374	3.4146	4.0830
DCTG	1.0000	0.0000	2.3623	1.4916	5.3614	4.3552
DDAE	1.0000	0.0000	2.1937	0.8608	2.3077	3.8704
DDAM	1.0000	0.0000	2.2587	1.1932	3.6761	4.1259
DDAR	1.0000	0.0000	2.2000	0.9394	2.5936	3.9307
DDCD	1.0000	0.0000	2.3435	1.3886	4.7185	4.2760
DDCL	1.0000	0.0000	2.3821	1.2345	3.8789	4.1575
DDDE	1.0000	0.0000	2.1925	0.8055	2.1178	3.8279
DDDI	1.0000	0.0000	2.1916	0.7814	2.0376	3.8093
DDDN	2.0000	3.6500	2.2220	0.8751	3.3349	3.6500
DDDP	1.0000	0.0000	2.1920	0.7938	2.0787	3.8189
DDDV	1.0000	0.0000	2.2057	0.9170	2.5101	3.9135
DDEH	1.0000	0.0000	2.2431	1.1217	3.3433	4.0708
DDER	1.0000	0.0000	2.1996	0.9223	2.5297	3.9176
DDES	1.0000	0.0000	2.2644	0.5279	1.2798	3.6145
DDET	1.0000	0.0000	2.1960	0.7490	1.9326	3.7844
DDGP	1.0000	0.0000	2.2064	0.9534	2.6468	3.9415
DDHI	1.0000	0.0000	2.2444	1.0975	3.2362	4.0523
DDIE	1.0000	0.0000	2.1924	0.8196	2.1653	3.8387
DDIN	2.0000	3.6608	2.2237	0.8892	3.4062	3.6608
DDKA	1.0000	0.0000	2.1975	0.7657	1.9863	3.7972
DDKK	1.0000	0.0000	2.1946	0.6534	1.6376	3.7109
DDKV	1.0000	0.0000	2.2117	0.8601	2.3049	3.8698
DDLD	1.0000	0.0000	2.2104	0.6132	1.5196	3.6800
DDMS	1.0000	0.0000	2.3632	0.8603	2.3056	3.8699
DDND	1.0000	0.0000	2.2220	0.5741	1.4080	3.6500
DDNF	1.0000	0.0000	2.2709	0.8016	2.1045	3.8248
DDNK	1.0000	0.0000	2.2177	0.5171	1.2505	3.6062
DDNL	1.0000	0.0000	2.2208	0.4200	0.9939	3.5315
DDNP	1.0000	0.0000	2.2253	0.6006	1.4833	3.6703
DDNY	1.0000	0.0000	2.2989	0.8922	2.4196	3.8945
DDPD	1.0000	0.0000	2.1920	0.7938	2.0787	3.8189
DDPH	1.0000	0.0000	2.2436	1.1099	3.2910	4.0618
DDPM	2.0000	4.1037	2.2598	1.4655	7.3416	4.1037
DDPP	1.0000	0.0000	2.1922	0.8203	2.1677	3.8392
DDPS	1.0000	0.0000	2.2620	0.5161	1.2479	3.6054
DDQN	2.0000	3.7075	2.2333	0.9499	3.7246	3.7075
DDQQ	1.0000	0.0000	2.1968	0.9170	2.5101	3.9135
DDQS	1.0000	0.0000	2.2724	0.5645	1.3811	3.6426
DDQY	1.0000	0.0000	2.2434	1.1603	3.5201	4.1006
DDRE	1.0000	0.0000	2.1996	0.9223	2.5297	3.9176
DDRL	1.0000	0.0000	2.2279	0.7300	1.8720	3.7698
DDSC	1.0000	0.0000	2.4472	1.1109	3.2954	4.0626
DDSE	1.0000	0.0000	2.2644	0.5279	1.2798	3.6145
DDSK	1.0000	0.0000	2.2494	0.4327	1.0268	3.5413
DDSR	2.0000	3.6748	2.2829	0.9074	3.5001	3.6748
DDSS	3.0000	6.7433	2.2616	0.6891	3.0228	3.3716
DDTD	1.0000	0.0000	2.1939	0.7108	1.8120	3.7550
DDTE	1.0000	0.0000	2.1960	0.7490	1.9326	3.7844
DDTK	1.0000	0.0000	2.1946	0.6538	1.6389	3.7113
DDTL	2.0000	3.6366	2.2077	0.8577	3.2480	3.6366
DDTP	1.0000	0.0000	2.1951	0.7373	1.8953	3.7754
DDVQ	1.0000	0.0000	2.2054	0.9918	2.7963	3.9711
DEAV	1.0000	0.0000	2.2024	1.0105	2.8710	3.9854
DECL	1.0000	0.0000	2.3847	1.2727	4.0749	4.1869
DEDS	1.0000	0.0000	2.2644	0.5279	1.2798	3.6145
DEEF	1.0000	0.0000	2.2173	1.0713	3.1228	4.0321
DEEK	1.0000	0.0000	2.1975	0.7868	2.0556	3.8135
DEEN	1.0000	0.0000	2.2318	0.6505	1.6291	3.7087
DEEP	1.0000	0.0000	2.1925	0.8703	2.3410	3.8776
DEER	1.0000	0.0000	2.1981	0.9605	2.6742	3.9470
DEES	1.0000	0.0000	2.2713	0.5661	1.3856	3.6438
DEFD	1.0000	0.0000	2.2201	1.0330	2.9625	4.0027
DEFV	1.0000	0.0000	2.2212	1.1827	3.6257	4.1178
DEFY	1.0000	0.0000	2.2534	1.3512	4.5024	4.2473
DEGG	1.0000	0.0000	2.2110	1.1247	3.3570	4.0732
DEGP	1.0000	0.0000	2.2045	0.9916	2.7955	3.9709
DEGS	1.0000	0.0000	2.3013	0.6875	1.7402	3.7371
DEGT	1.0000	0.0000	2.2137	0.9086	2.4792	3.9071
DEHS	1.0000	0.0000	2.3511	0.8440	2.2489	3.8574
DEIH	1.0000	0.0000	2.2415	1.1357	3.4069	4.0817
DEIT	1.0000	0.0000	2.1963	0.7631	1.9780	3.7953
DEKG	1.0000	0.0000	2.2138	0.9082	2.4776	3.9068
DEKI	1.0000	0.0000	2.1963	0.7627	1.9766	3.7949
DEKN	1.0000	0.0000	2.2233	0.5554	1.3556	3.6356
DELH	1.0000	0.0000	2.2841	0.9675	2.7012	3.9524
DELL	1.0000	0.0000	2.2201	0.4973	1.1971	3.5910
DELR	2.0000	3.7992	2.2311	1.0692	4.4040	3.7992
DELT	1.0000	0.0000	2.2125	0.5949	1.4671	3.6660
DEML	1.0000	0.0000	2.3015	1.0220	2.9176	3.9943
DEMR	1.0000	0.0000	2.2547	1.2929	4.1817	4.2025
DENE	1.0000	0.0000	2.2318	0.6505	1.6291	3.7087
DENS	1.0000	0.0000	2.2565	0.3346	0.7790	3.4659
DEPG	1.0000	0.0000	2.2045	0.9916	2.7955	3.9709
DEQS	2.0000	3.6720	2.2792	0.9037	3.4810	3.6720
DEQY	1.0000	0.0000	2.2389	1.1986	3.7018	4.1300
DERL	1.0000	0.0000	2.2311	0.7682	1.9945	3.7992
DERN	1.0000	0.0000	2.2462	0.7291	1.8693	3.7691
DERS	2.0000	3.7042	2.2895	0.9457	3.7016	3.7042
DESA	2.0000	3.6570	2.2748	0.8842	3.3810	3.6570
DESD	1.0000	0.0000	2.2644	0.5279	1.2798	3.6145
DESE	1.0000	0.0000	2.2713	0.5661	1.3856	3.6438
DESN	1.0000	0.0000	2.2565	0.3346	0.7790	3.4659
DESQ	1.0000	0.0000	2.2792	0.6027	1.4894	3.6720
DEST	1.0000	0.0000	2.2570	0.4714	1.1280	3.5710
DETK	2.0000	3.7407	2.1976	0.9931	3.9617	3.7407
DETP	1.0000	0.0000	2.1968	0.7755	2.0184	3.8048
DETR	1.0000	0.0000	2.2062	0.8658	2.3252	3.8742
DEVL	1.0000	0.0000	2.2381	0.8011	2.1030	3.8245
DEVP	1.0000	0.0000	2.2029	0.9817	2.7565	3.9633
DEVR	1.0000	0.0000	2.2051	1.0720	3.1260	4.0327
DEYG	1.0000	0.0000	2.2435	1.2833	4.1306	4.1951
DEYN	1.0000	0.0000	2.3025	0.9305	2.5602	3.9239
DFAD	1.0000	0.0000	2.2200	1.0501	3.0333	4.0158
DFDP	1.0000	0.0000	2.2205	1.0213	2.9145	3.9937
DFED	1.0000	0.0000	2.2201	1.0330	2.9625	4.0027
DFFY	1.0000	0.0000	2.2508	1.5405	5.6916	4.3927
DFGA	1.0000	0.0000	2.2207	1.2097	3.7560	4.1385
DFHT	1.0000	0.0000	2.2766	1.2544	3.9802	4.1729
DFKC	1.0000	0.0000	2.3761	1.5591	5.8225	4.4071
DFKR	1.0000	0.0000	2.2344	1.0546	3.0523	4.0193
DFKV	1.0000	0.0000	2.2390	1.0875	3.1929	4.0446
DFLK	1.0000	0.0000	2.2553	0.7837	2.0453	3.8111
DFLS	1.0000	0.0000	2.3080	0.5630	1.3770	3.6415
DFND	1.0000	0.0000	2.2709	0.8016	2.1045	3.8248
DFNK	1.0000	0.0000	2.2689	0.7446	1.9185	3.7810
DFPN	1.0000	0.0000	2.2733	0.8281	2.1941	3.8452
DFPT	1.0000	0.0000	2.2287	0.9648	2.6906	3.9503
DFQE	1.0000	0.0000	2.2167	1.1079	3.2819	4.0603
DFSF	1.0000	0.0000	2.3721	0.9446	2.6134	3.9348
DFSP	1.0000	0.0000	2.3197	0.7436	1.9154	3.7803
DFSS	1.0000	0.0000	2.3295	0.4395	1.0444	3.5465
DFVG	1.0000	0.0000	2.2199	1.3041	4.2416	4.2111
DFYA	1.0000	0.0000	2.2508	1.3683	4.6001	4.2604
DGDK	1.0000	0.0000	2.2137	0.8699	2.3398	3.8774
DGDQ	1.0000	0.0000	2.2070	1.0017	2.8356	3.9787
DGEA	1.0000	0.0000	2.2039	1.0204	2.9110	3.9930
DGFA	1.0000	0.0000	2.2207	1.2097	3.7560	4.1385
DGIF	1.0000	0.0000	2.2254	1.1684	3.5582	4.1068
DGIK	1.0000	0.0000	2.2135	0.8840	2.3900	3.8882
DGIR	1.0000	0.0000	2.2085	1.0577	3.0654	4.0217
DGKT	1.0000	0.0000	2.2175	0.8134	2.1444	3.8339
DGLI	1.0000	0.0000	2.2383	0.7868	2.0556	3.8135
DGLK	1.0000	0.0000	2.2370	0.7158	1.8277	3.7589
DGLS	1.0000	0.0000	2.2867	0.4951	1.1912	3.5893
DGNL	2.0000	3.6542	2.2570	0.8806	3.3626	3.6542
DGNS	1.0000	0.0000	2.2903	0.4560	1.0875	3.5592
DGPA	1.0000	0.0000	2.2044	1.0087	2.8636	3.9840
DGPH	1.0000	0.0000	2.2446	1.2695	4.0583	4.1845
DGPS	2.0000	3.7281	2.2991	0.9768	3.8708	3.7281
DGQA	1.0000	0.0000	2.2036	1.0570	3.0625	4.0212
DGQS	2.0000	3.7653	2.3089	1.0251	4.1437	3.7653
DGQT	1.0000	0.0000	2.2158	0.9452	2.6157	3.9352
DGSQ	1.0000	0.0000	2.3089	0.7241	1.8535	3.7653
DGSS	1.0000	0.0000	2.3072	0.3716	0.8710	3.4943
DGTD	1.0000	0.0000	2.2136	0.8704	2.3414	3.8777
DGTG	2.0000	4.0004	2.2266	1.3310	6.2069	4.0004
DGTN	1.0000	0.0000	2.2498	0.6771	1.7089	3.7292
DGVH	1.0000	0.0000	2.2382	1.3927	4.7430	4.2792
DGYR	1.0000	0.0000	2.2381	1.3618	4.5630	4.2555
DGYV	1.0000	0.0000	2.2387	1.3948	4.7552	4.2808
DHAK	1.0000	0.0000	2.2534	1.0818	3.1680	4.0402
DHAN	1.0000	0.0000	2.3041	0.9455	2.6168	3.9355
DHDK	1.0000	0.0000	2.2539	1.0265	2.9357	3.9977
DHDS	1.0000	0.0000	2.3446	0.8058	2.1186	3.8280
DHFK	1.0000	0.0000	2.2767	1.2540	3.9780	4.1725
DHIP	1.0000	0.0000	2.2422	1.1240	3.3539	4.0727
DHKQ	1.0000	0.0000	2.2542	1.1013	3.2531	4.0552
DHLA	1.0000	0.0000	2.2857	0.9846	2.7678	3.9655
DHLT	1.0000	0.0000	2.2822	0.8728	2.3500	3.8796
DHLV	1.0000	0.0000	2.3008	1.0790	3.1560	4.0381
DHNA	1.0000	0.0000	2.3041	0.9455	2.6168	3.9355
DHNS	1.0000	0.0000	2.3415	0.6125	1.5177	3.6795
DHQD	1.0000	0.0000	2.2428	1.1583	3.5106	4.0990
DHQG	1.0000	0.0000	2.2392	1.3179	4.3165	4.2217
DHQI	1.0000	0.0000	2.2409	1.1723	3.5765	4.1098
DHRK	1.0000	0.0000	2.2578	1.1432	3.4412	4.0874
DHRS	1.0000	0.0000	2.3691	0.9225	2.5306	3.9178
DHSN	1.0000	0.0000	2.3415	0.6125	1.5177	3.6795
DHSY	1.0000	0.0000	2.4333	1.1239	3.3536	4.0726
DHTK	1.0000	0.0000	2.2594	0.9700	2.7106	3.9543
DHTP	1.0000	0.0000	2.2530	1.0534	3.0473	4.0184
DHTT	1.0000	0.0000	2.2593	0.9704	2.7123	3.9546
DHYD	1.0000	0.0000	2.2816	1.4016	4.7960	4.2860
DIAN	1.0000	0.0000	2.2313	0.6435	1.6081	3.7033
DICK	1.0000	0.0000	2.3519	1.3457	4.4712	4.2431
DIDE	1.0000	0.0000	2.1924	0.8196	2.1653	3.8387
DIDN	1.0000	0.0000	2.2237	0.5881	1.4478	3.6608
DIEK	1.0000	0.0000	2.1963	0.7627	1.9766	3.7949
DIEL	1.0000	0.0000	2.2158	0.6655	1.6737	3.7202
DIEM	1.0000	0.0000	2.2575	1.1902	3.6616	4.1236
DIEP	1.0000	0.0000	2.1923	0.8461	2.2563	3.8591
DIEQ	1.0000	0.0000	2.1945	0.8945	2.4276	3.8962
DIER	1.0000	0.0000	2.1988	0.9364	2.5823	3.9284
DIFN	1.0000	0.0000	2.2721	0.8156	2.1518	3.8356
DIGI	1.0000	0.0000	2.2059	0.9550	2.6531	3.9428
DIGN	1.0000	0.0000	2.2535	0.7477	1.9285	3.7834
DIKA	1.0000	0.0000	2.1978	0.7797	2.0322	3.8080
DIKM	1.0000	0.0000	2.2699	1.0950	3.2255	4.0504
DIKN	2.0000	3.6170	2.2196	0.8322	3.1231	3.6170
DIKS	2.0000	3.5521	2.2520	0.7478	2.7276	3.5521
DILH	1.0000	0.0000	2.2824	0.9434	2.6088	3.9338
DILQ	1.0000	0.0000	2.2211	0.7021	1.7852	3.7484
DILT	1.0000	0.0000	2.2092	0.5707	1.3986	3.6474
DIMN	2.0000	3.9456	2.3172	1.2598	5.6680	3.9456
DIND	1.0000	0.0000	2.2237	0.5881	1.4478	3.6608
DINF	1.0000	0.0000	2.2721	0.8156	2.1518	3.8356
DINL	1.0000	0.0000	2.2231	0.4340	1.0303	3.5423
DINS	1.0000	0.0000	2.2508	0.3105	0.7196	3.4474
DIPG	1.0000	0.0000	2.2054	0.9675	2.7009	3.9523
DIQA	1.0000	0.0000	2.1950	0.9115	2.4899	3.9093
DIQQ	1.0000	0.0000	2.1960	0.9311	2.5624	3.9244
DIQR	1.0000	0.0000	2.1998	0.9730	2.7223	3.9566
DIQT	1.0000	0.0000	2.1998	0.7997	2.0983	3.8234
DISI	1.0000	0.0000	2.2621	0.5178	1.2523	3.6067
DISK	1.0000	0.0000	2.2520	0.4468	1.0634	3.5521
DISL	3.0000	6.9549	2.2484	0.8267	3.7923	3.4774
DISR	2.0000	3.6856	2.2852	0.9215	3.5734	3.6856
DISS	1.0000	0.0000	2.2651	0.2260	0.5161	3.3825
DISV	1.0000	0.0000	2.2942	0.6534	1.6376	3.7109
DITE	1.0000	0.0000	2.1963	0.7631	1.9780	3.7953
DITF	1.0000	0.0000	2.2288	0.9523	2.6428	3.9407
DITG	1.0000	0.0000	2.2134	0.8844	2.3916	3.8885
DITI	1.0000	0.0000	2.1949	0.7389	1.9005	3.7767
DITT	1.0000	0.0000	2.1954	0.6684	1.6823	3.7224
DIVG	1.0000	0.0000	2.2122	1.0907	3.2064	4.0470
DIVI	1.0000	0.0000	2.2042	0.9451	2.6154	3.9352
DIVS	1.0000	0.0000	2.2942	0.6534	1.6376	3.7109
DIYK	1.0000	0.0000	2.2539	1.0426	3.0021	4.0101
DKAA	1.0000	0.0000	2.2000	0.8210	2.1699	3.8397
DKAC	1.0000	0.0000	2.3519	1.3869	4.7089	4.2748
DKAN	1.0000	0.0000	2.2263	0.5724	1.4034	3.6487
DKAQ	1.0000	0.0000	2.2018	0.8405	2.2369	3.8548
DKCS	1.0000	0.0000	2.4397	1.0540	3.0496	4.0188
DKDD	1.0000	0.0000	2.1939	0.7103	1.8107	3.7547
DKDN	1.0000	0.0000	2.2177	0.5171	1.2505	3.6062
DKFG	1.0000	0.0000	2.2406	1.0974	3.2360	4.0522
DKFT	1.0000	0.0000	2.2340	0.8813	2.3804	3.8861
DKGE	1.0000	0.0000	2.2138	0.9082	2.4776	3.9068
DKGP	2.0000	3.8978	2.2136	1.1975	5.2278	3.8978
DKIK	1.0000	0.0000	2.1955	0.6675	1.6797	3.7218
DKIN	1.0000	0.0000	2.2196	0.5312	1.2889	3.6170
DKIT	1.0000	0.0000	2.1955	0.6679	1.6810	3.7221
DKKF	1.0000	0.0000	2.2341	0.8809	2.3789	3.8858
DKKN	1.0000	0.0000	2.2123	0.4602	1.0985	3.5624
DKKQ	1.0000	0.0000	2.2021	0.7283	1.8667	3.7685
DKKS	2.0000	3.4975	2.2409	0.6768	2.4151	3.4975
DKLA	2.0000	3.6788	2.2151	0.9126	3.5268	3.6788
DKLI	1.0000	0.0000	2.2092	0.5703	1.3974	3.6471
DKLL	1.0000	0.0000	2.2075	0.4021	0.9483	3.5178
DKLW	1.0000	0.0000	2.4801	1.5359	5.6604	4.3893
DKNC	1.0000	0.0000	2.3971	1.1384	3.4190	4.0837
DKNE	1.0000	0.0000	2.2233	0.5554	1.3556	3.6356
DKNG	1.0000	0.0000	2.2498	0.6767	1.7075	3.7289
DKNI	1.0000	0.0000	2.2196	0.5312	1.2889	3.6170
DKNK	1.0000	0.0000	2.2123	0.4602	1.0985	3.5624
DKNR	2.0000	3.6959	2.2392	0.9349	3.6443	3.6959
DKNS	1.0000	0.0000	2.2371	0.2395	0.5481	3.3928
DKPG	2.0000	3.8978	2.2136	1.1975	5.2278	3.8978
DKPL	1.0000	0.0000	2.2108	0.5828	1.4325	3.6566
DKPN	1.0000	0.0000	2.2214	0.5436	1.3231	3.6266
DKQN	1.0000	0.0000	2.2300	0.5920	1.4587	3.6637
DKRD	1.0000	0.0000	2.2057	0.8271	2.1909	3.8445
DKRF	1.0000	0.0000	2.2344	1.0546	3.0523	4.0193
DKSA	1.0000	0.0000	2.2607	0.4880	1.1722	3.5838
DKSI	1.0000	0.0000	2.2520	0.4468	1.0634	3.5521
DKSL	1.0000	0.0000	2.2355	0.2786	0.6420	3.4228
DKSP	1.0000	0.0000	2.2545	0.4592	1.0959	3.5617
DKSS	3.0000	6.6558	2.2492	0.6322	2.7277	3.3279
DKST	1.0000	0.0000	2.2410	0.3762	0.8826	3.4979
DKTK	1.0000	0.0000	2.1937	0.5969	1.4728	3.6675
DKVI	1.0000	0.0000	2.2115	0.8741	2.3547	3.8806
DKVL	1.0000	0.0000	2.2346	0.7059	1.7970	3.7513
DKVS	1.0000	0.0000	2.2852	0.5824	1.4315	3.6564
DKWQ	1.0000	0.0000	2.4571	1.7649	7.4590	4.5653
DKYD	1.0000	0.0000	2.2545	1.0285	2.9441	3.9993
DLAC	1.0000	0.0000	2.3865	1.2898	4.1649	4.2001
DLAE	1.0000	0.0000	2.2206	0.7067	1.7995	3.7519
DLAF	1.0000	0.0000	2.2595	0.8960	2.4332	3.8974
DLAI	1.0000	0.0000	2.2181	0.6826	1.7253	3.7334
DLCS	1.0000	0.0000	2.4375	0.9568	2.6598	3.9441
DLDE	1.0000	0.0000	2.2146	0.6514	1.6317	3.7094
DLDG	1.0000	0.0000	2.2375	0.7728	2.0094	3.8027
DLDN	1.0000	0.0000	2.2208	0.4200	0.9939	3.5315
DLDP	1.0000	0.0000	2.2131	0.6397	1.5970	3.7004
DLDQ	1.0000	0.0000	2.2201	0.6880	1.7419	3.7376
DLDS	2.0000	3.4666	2.2455	0.6365	2.2454	3.4666
DLEA	1.0000	0.0000	2.2206	0.7067	1.7995	3.7519
DLEE	1.0000	0.0000	2.2184	0.6897	1.7469	3.7388
DLEL	1.0000	0.0000	2.2201	0.4973	1.1971	3.5910
DLFA	1.0000	0.0000	2.2595	0.8960	2.4332	3.8974
DLFL	1.0000	0.0000	2.2674	0.6866	1.7375	3.7364
DLGN	1.0000	0.0000	2.2570	0.5795	1.4234	3.6542
DLGQ	2.0000	3.8602	2.2447	1.1486	4.9017	3.8602
DLGT	1.0000	0.0000	2.2370	0.7163	1.8291	3.7593
DLIP	1.0000	0.0000	2.2144	0.6538	1.6387	3.7112
DLIS	2.0000	3.4774	2.2484	0.6506	2.3042	3.4774
DLKA	1.0000	0.0000	2.2151	0.6116	1.5149	3.6788
DLKN	1.0000	0.0000	2.2134	0.3630	0.8496	3.4877
DLKQ	1.0000	0.0000	2.2185	0.6311	1.5717	3.6938
DLKR	1.0000	0.0000	2.2270	0.6730	1.6963	3.7260
DLKT	2.0000	3.5928	2.2037	0.8008	2.9725	3.5928
DLLD	1.0000	0.0000	2.2139	0.4591	1.0956	3.5616
DLLE	1.0000	0.0000	2.2201	0.4973	1.1971	3.5910
DLLN	1.0000	0.0000	2.2101	0.2658	0.6113	3.4131
DLLP	1.0000	0.0000	2.2180	0.4856	1.1657	3.5820
DLLS	2.0000	3.3482	2.2269	0.4824	1.6367	3.3482
DLLV	1.0000	0.0000	2.2453	0.6088	1.5069	3.6766
DLNK	1.0000	0.0000	2.2134	0.3630	0.8496	3.4877
DLNL	1.0000	0.0000	2.2101	0.2658	0.6113	3.4131
DLNP	4.0000	10.6557	2.2254	1.0485	6.0536	3.5519
DLNQ	1.0000	0.0000	2.2354	0.4948	1.1903	3.5890
DLNT	1.0000	0.0000	2.2134	0.3634	0.8507	3.4881
DLPI	1.0000	0.0000	2.2144	0.6538	1.6387	3.7112
DLPM	2.0000	3.9853	2.3006	1.3113	6.0542	3.9853
DLPS	1.0000	0.0000	2.2511	0.3620	0.8471	3.4870
DLQM	1.0000	0.0000	2.3055	1.0587	3.0693	4.0224
DLRP	1.0000	0.0000	2.2299	0.7565	1.9565	3.7902
DLRS	1.0000	0.0000	2.2741	0.4523	1.0778	3.5564
DLRY	1.0000	0.0000	2.2951	1.0481	3.0251	4.0143
DLSI	1.0000	0.0000	2.2484	0.3496	0.8161	3.4774
DLSK	1.0000	0.0000	2.2355	0.2786	0.6420	3.4228
DLSL	1.0000	0.0000	2.2269	0.1814	0.4106	3.3482
DLSR	1.0000	0.0000	2.2741	0.4523	1.0778	3.5564
DLSS	3.0000	6.5064	2.2353	0.5350	2.2505	3.2532
DLTG	1.0000	0.0000	2.2370	0.7163	1.8291	3.7593
DLTQ	1.0000	0.0000	2.2185	0.6315	1.5730	3.6941
DLVL	1.0000	0.0000	2.2453	0.6088	1.5069	3.6766
DLVQ	1.0000	0.0000	2.2425	0.8377	2.2273	3.8526
DLVR	1.0000	0.0000	2.2494	0.8797	2.3744	3.8848
DLVV	1.0000	0.0000	2.2559	0.9126	2.4938	3.9102
DLWL	1.0000	0.0000	2.4900	1.4388	5.0228	4.3146
DLWV	1.0000	0.0000	2.5072	1.7426	7.2631	4.5481
DLYE	1.0000	0.0000	2.2847	0.9696	2.7092	3.9540
DMDL	1.0000	0.0000	2.2993	0.9838	2.7646	3.9649
DMDR	1.0000	0.0000	2.2605	1.2547	3.9816	4.1731
DMEG	1.0000	0.0000	2.2580	1.3357	4.4154	4.2354
DMEL	1.0000	0.0000	2.3015	1.0220	2.9176	3.9943
DMGV	1.0000	0.0000	2.2523	1.4472	5.0755	4.3211
DMHY	1.0000	0.0000	2.2905	1.7722	7.5243	4.5709
DMNA	1.0000	0.0000	2.3219	1.0000	2.8287	3.9773
DMNN	1.0000	0.0000	2.3319	0.7515	1.9404	3.7863
DMQY	1.0000	0.0000	2.2811	1.5309	5.6259	4.3854
DMRP	1.0000	0.0000	2.2562	1.2812	4.1195	4.1935
DMRT	1.0000	0.0000	2.2740	1.1982	3.7000	4.1297
DMSI	1.0000	0.0000	2.3655	0.8743	2.3554	3.8807
DMTL	1.0000	0.0000	2.2999	0.9273	2.5483	3.9215
DMVE	1.0000	0.0000	2.2571	1.3259	4.3605	4.2278
DNAI	1.0000	0.0000	2.2313	0.6435	1.6081	3.7033
DNAL	1.0000	0.0000	2.2311	0.4753	1.1383	3.5740
DNAY	1.0000	0.0000	2.3047	0.9476	2.6246	3.9370
DNCK	1.0000	0.0000	2.3971	1.1384	3.4190	4.0837
DNDA	2.0000	3.6925	2.2298	0.9304	3.6203	3.6925
DNDI	1.0000	0.0000	2.2237	0.5881	1.4478	3.6608
DNDK	1.0000	0.0000	2.2177	0.5171	1.2505	3.6062
DNDL	1.0000	0.0000	2.2208	0.4200	0.9939	3.5315
DNDN	1.0000	0.0000	2.2263	0.3808	0.8943	3.5014
DNDQ	1.0000	0.0000	2.2333	0.6489	1.6242	3.7075
DNDS	2.0000	3.4365	2.2478	0.5974	2.0850	3.4365
DNDT	1.0000	0.0000	2.2177	0.5176	1.2517	3.6065
DNED	1.0000	0.0000	2.2270	0.6123	1.5170	3.6793
DNEE	1.0000	0.0000	2.2318	0.6505	1.6291	3.7087
DNEQ	1.0000	0.0000	2.2378	0.6872	1.7393	3.7369
DNES	1.0000	0.0000	2.2565	0.3346	0.7790	3.4659
DNET	1.0000	0.0000	2.2233	0.5558	1.3568	3.6359
DNEV	1.0000	0.0000	2.2538	0.7620	1.9744	3.7944
DNFQ	1.0000	0.0000	2.2799	0.8764	2.3628	3.8823
DNFS	1.0000	0.0000	2.3119	0.5239	1.2690	3.6114
DNFT	1.0000	0.0000	2.2689	0.7450	1.9199	3.7814
DNFY	1.0000	0.0000	2.3429	1.1197	3.3347	4.0694
DNGL	1.0000	0.0000	2.2570	0.5795	1.4234	3.6542
DNGN	1.0000	0.0000	2.2644	0.5404	1.3143	3.6241
DNGT	1.0000	0.0000	2.2498	0.6771	1.7089	3.7292
DNHD	1.0000	0.0000	2.2983	0.8902	2.4122	3.8929
DNHY	1.0000	0.0000	2.3705	1.2084	3.7496	4.1375
DNIA	1.0000	0.0000	2.2313	0.6435	1.6081	3.7033
DNIN	1.0000	0.0000	2.2289	0.3949	0.9300	3.5123
DNIP	1.0000	0.0000	2.2269	0.6147	1.5238	3.6812
DNIS	2.0000	3.4474	2.2508	0.6115	2.1422	3.4474
DNIY	1.0000	0.0000	2.3000	0.9063	2.4708	3.9053
DNKD	1.0000	0.0000	2.2177	0.5171	1.2505	3.6062
DNKE	1.0000	0.0000	2.2233	0.5554	1.3556	3.6356
DNKI	2.0000	3.6170	2.2196	0.8322	3.1231	3.6170
DNKL	1.0000	0.0000	2.2134	0.3630	0.8496	3.4877
DNKS	1.0000	0.0000	2.2371	0.2395	0.5481	3.3928
DNKV	1.0000	0.0000	2.2473	0.6668	1.6777	3.7213
DNLE	1.0000	0.0000	2.2276	0.4582	1.0933	3.5609
DNLF	1.0000	0.0000	2.2770	0.6474	1.6199	3.7064
DNLG	1.0000	0.0000	2.2570	0.5795	1.4234	3.6542
DNLL	1.0000	0.0000	2.2101	0.2658	0.6113	3.4131
DNLP	1.0000	0.0000	2.2254	0.4465	1.0626	3.5519
DNLQ	1.0000	0.0000	2.2354	0.4948	1.1903	3.5890
DNLS	1.0000	0.0000	2.2269	0.1423	0.3190	3.3181
DNMH	1.0000	0.0000	2.3882	1.2608	4.0132	4.1778
DNML	1.0000	0.0000	2.3236	0.7906	2.0680	3.8164
DNNF	1.0000	0.0000	2.2849	0.6083	1.5056	3.6763
DNNH	1.0000	0.0000	2.3137	0.6970	1.7693	3.7444
DNNK	1.0000	0.0000	2.2180	0.3239	0.7525	3.4577
DNNL	1.0000	0.0000	2.2126	0.2267	0.5177	3.3830
DNNM	1.0000	0.0000	2.3319	0.7515	1.9404	3.7863
DNNQ	1.0000	0.0000	2.2419	0.4557	1.0867	3.5590
DNNS	3.0000	6.5760	2.2263	0.5803	2.4692	3.2880
DNPA	1.0000	0.0000	2.2328	0.6559	1.6450	3.7129
DNPL	1.0000	0.0000	2.2254	0.4465	1.0626	3.5519
DNPP	1.0000	0.0000	2.2285	0.6271	1.5600	3.6907
DNPV	1.0000	0.0000	2.2524	0.7503	1.9367	3.7854
DNPY	1.0000	0.0000	2.3012	0.9188	2.5166	3.9149
DNQK	1.0000	0.0000	2.2300	0.5920	1.4587	3.6637
DNQL	1.0000	0.0000	2.2354	0.4948	1.1903	3.5890
DNQN	1.0000	0.0000	2.2419	0.4557	1.0867	3.5590
DNQY	2.0000	3.9521	2.3077	1.2681	5.7291	3.9521
DNRE	1.0000	0.0000	2.2462	0.7291	1.8693	3.7691
DNRP	1.0000	0.0000	2.2447	0.7173	1.8325	3.7601
DNSA	1.0000	0.0000	2.2607	0.3517	0.8214	3.4791
DNSE	1.0000	0.0000	2.2565	0.3346	0.7790	3.4659
DNSI	1.0000	0.0000	2.2508	0.3105	0.7196	3.4474
DNSK	2.0000	3.3928	2.2371	0.5405	1.8590	3.3928
DNSL	2.0000	3.3181	2.2269	0.4433	1.4912	3.3181
DNSN	1.0000	0.0000	2.2263	0.1032	0.2281	3.2880
DNSS	3.0000	6.4463	2.2328	0.4959	2.0667	3.2231
DNTL	1.0000	0.0000	2.2134	0.3634	0.8507	3.4881
DNTR	1.0000	0.0000	2.2392	0.6343	1.5812	3.6963
DNTV	1.0000	0.0000	2.2473	0.6673	1.6790	3.7216
DNVA	1.0000	0.0000	2.2562	0.7791	2.0301	3.8075
DNVH	2.0000	4.0080	2.3218	1.3409	6.2853	4.0080
DNVQ	1.0000	0.0000	2.2592	0.7986	2.0947	3.8226
DNVS	1.0000	0.0000	2.2872	0.4461	1.0617	3.5516
DNYF	1.0000	0.0000	2.3429	1.1197	3.3347	4.0694
DNYT	1.0000	0.0000	2.2972	0.8357	2.2204	3.8511
DPAF	1.0000	0.0000	2.2175	1.0766	3.1457	4.0362
DPAQ	1.0000	0.0000	2.1946	0.9240	2.5359	3.9189
DPAT	1.0000	0.0000	2.1982	0.7926	2.0747	3.8179
DPCF	1.0000	0.0000	2.3511	1.6426	6.4419	4.4712
DPCN	1.0000	0.0000	2.4020	1.2219	3.8160	4.1479
DPDF	2.0000	3.9937	2.2205	1.3223	6.1392	3.9937
DPDG	1.0000	0.0000	2.2064	0.9534	2.6468	3.9415
DPDN	1.0000	0.0000	2.2253	0.6006	1.4833	3.6703
DPDP	1.0000	0.0000	2.1922	0.8203	2.1677	3.8392
DPES	1.0000	0.0000	2.2690	0.5544	1.3529	3.6348
DPFN	1.0000	0.0000	2.2733	0.8281	2.1941	3.8452
DPHG	1.0000	0.0000	2.2446	1.2695	4.0583	4.1845
DPIA	1.0000	0.0000	2.1931	0.8632	2.3160	3.8722
DPIE	1.0000	0.0000	2.1923	0.8461	2.2563	3.8591
DPII	2.0000	3.8405	2.1918	1.1230	4.7366	3.8405
DPIN	2.0000	3.6812	2.2269	0.9157	3.5430	3.6812
DPIS	1.0000	0.0000	2.2644	0.5302	1.2863	3.6163
DPKA	1.0000	0.0000	2.1982	0.7922	2.0733	3.8176
DPKS	2.0000	3.5617	2.2545	0.7602	2.7842	3.5617
DPLE	1.0000	0.0000	2.2170	0.6779	1.7112	3.7298
DPLP	1.0000	0.0000	2.2156	0.6662	1.6759	3.7208
DPLR	1.0000	0.0000	2.2299	0.7565	1.9565	3.7902
DPLY	1.0000	0.0000	2.2838	0.9579	2.6640	3.9450
DPMT	2.0000	4.0603	2.2695	1.4090	6.8450	4.0603
DPMY	1.0000	0.0000	2.2902	1.4826	5.3022	4.3483
DPNK	1.0000	0.0000	2.2214	0.5436	1.3231	3.6266
DPNP	1.0000	0.0000	2.2285	0.6271	1.5600	3.6907
DPPC	1.0000	0.0000	2.3383	1.4416	5.0404	4.3168
DPPK	1.0000	0.0000	2.1961	0.7634	1.9789	3.7955
DPPP	1.0000	0.0000	2.1920	0.8468	2.2588	3.8596
DPPS	1.0000	0.0000	2.2667	0.5427	1.3204	3.6258
DPQS	1.0000	0.0000	2.2770	0.5910	1.4559	3.6630
DPRI	1.0000	0.0000	2.1989	0.9247	2.5385	3.9194
DPRR	1.0000	0.0000	2.2021	1.0273	2.9392	3.9984
DPRY	1.0000	0.0000	2.2414	1.2288	3.8504	4.1532
DPSL	1.0000	0.0000	2.2511	0.3620	0.8471	3.4870
DPSN	1.0000	0.0000	2.2537	0.3229	0.7501	3.4569
DPSP	1.0000	0.0000	2.2667	0.5427	1.3204	3.6258
DPTD	1.0000	0.0000	2.1951	0.7373	1.8953	3.7754
DPTS	2.0000	3.5620	2.2545	0.7607	2.7862	3.5620
DPTY	1.0000	0.0000	2.2536	1.0555	3.0559	4.0200
DPVA	1.0000	0.0000	2.2029	0.9988	2.8240	3.9764
DPVD	1.0000	0.0000	2.2047	0.9435	2.6092	3.9339
DPVH	1.0000	0.0000	2.2435	1.2596	4.0071	4.1769
DPYK	1.0000	0.0000	2.2537	1.0550	3.0541	4.0197
DPYQ	1.0000	0.0000	2.2400	1.1868	3.6454	4.1209
DPYV	1.0000	0.0000	2.2441	1.2617	4.0177	4.1785
DQAG	1.0000	0.0000	2.2036	1.0570	3.0625	4.0212
DQAI	1.0000	0.0000	2.1950	0.9115	2.4899	3.9093
DQAS	1.0000	0.0000	2.2827	0.6198	1.5388	3.6851
DQAW	1.0000	0.0000	2.4404	1.8772	8.5222	4.6515
DQCN	1.0000	0.0000	2.4091	1.2702	4.0618	4.1850
DQCQ	1.0000	0.0000	2.3321	1.5383	5.6764	4.3911
DQDA	1.0000	0.0000	2.1957	0.8975	2.4385	3.8985
DQDD	1.0000	0.0000	2.1953	0.8421	2.2425	3.8560
DQDE	1.0000	0.0000	2.1951	0.8804	2.3770	3.8854
DQDN	1.0000	0.0000	2.2333	0.6489	1.6242	3.7075
DQEI	1.0000	0.0000	2.1945	0.8945	2.4276	3.8962
DQEK	1.0000	0.0000	2.2007	0.8234	2.1783	3.8416
DQEL	1.0000	0.0000	2.2235	0.7263	1.8604	3.7669
DQES	1.0000	0.0000	2.2792	0.6027	1.4894	3.6720
DQFI	1.0000	0.0000	2.2187	1.0837	3.1762	4.0417
DQGD	1.0000	0.0000	2.2070	1.0017	2.8356	3.9787
DQGI	1.0000	0.0000	2.2057	1.0158	2.8922	3.9895
DQGQ	1.0000	0.0000	2.2035	1.0766	3.1456	4.0362
DQGV	1.0000	0.0000	2.2079	1.1514	3.4789	4.0937
DQID	1.0000	0.0000	2.1950	0.8562	2.2915	3.8668
DQIQ	1.0000	0.0000	2.1960	0.9311	2.5624	3.9244
DQIS	1.0000	0.0000	2.2747	0.5786	1.4206	3.6534
DQKQ	1.0000	0.0000	2.2035	0.8600	2.3049	3.8698
DQMG	1.0000	0.0000	2.2539	1.3724	4.6237	4.2635
DQNI	1.0000	0.0000	2.2348	0.6630	1.6662	3.7183
DQNL	1.0000	0.0000	2.2354	0.4948	1.1903	3.5890
DQNM	1.0000	0.0000	2.3249	1.0195	2.9074	3.9924
DQNN	2.0000	3.5590	2.2419	0.7567	2.7681	3.5590
DQNQ	1.0000	0.0000	2.2435	0.7238	1.8526	3.7650
DQNS	2.0000	3.4941	2.2658	0.6723	2.3959	3.4941
DQPN	1.0000	0.0000	2.2362	0.6754	1.7036	3.7279
DQPQ	1.0000	0.0000	2.1955	0.9435	2.6092	3.9339
DQQI	1.0000	0.0000	2.1960	0.9311	2.5624	3.9244
DQQL	1.0000	0.0000	2.2284	0.7629	1.9773	3.7951
DQQS	1.0000	0.0000	2.2870	0.6393	1.5959	3.7001
DQQW	1.0000	0.0000	2.4398	1.8967	8.7213	4.6666
DQRI	1.0000	0.0000	2.1998	0.9730	2.7223	3.9566
DQSG	1.0000	0.0000	2.3089	0.7241	1.8535	3.7653
DQSI	1.0000	0.0000	2.2747	0.5786	1.4206	3.6534
DQSP	2.0000	3.6630	2.2770	0.8920	3.4208	3.6630
DQSR	1.0000	0.0000	2.2972	0.6813	1.7213	3.7323
DQSS	2.0000	3.4292	2.2814	0.5879	2.0463	3.4292
DQTV	1.0000	0.0000	2.2140	0.9353	2.5784	3.9276
DQVL	1.0000	0.0000	2.2425	0.8377	2.2273	3.8526
DQVN	1.0000	0.0000	2.2592	0.7986	2.0947	3.8226
DQVQ	1.0000	0.0000	2.2022	1.0667	3.1033	4.0286
DQVV	1.0000	0.0000	2.2068	1.1415	3.4334	4.0861
DQYV	1.0000	0.0000	2.2389	1.3100	4.2738	4.2156
DRAN	1.0000	0.0000	2.2486	0.7461	1.9235	3.7822
DRAQ	1.0000	0.0000	2.1983	1.0142	2.8859	3.9883
DRCV	1.0000	0.0000	2.3310	1.6550	6.5394	4.4808
DRDL	1.0000	0.0000	2.2279	0.7300	1.8720	3.7698
DREE	1.0000	0.0000	2.1981	0.9605	2.6742	3.9470
DREH	1.0000	0.0000	2.2394	1.2384	3.8989	4.1606
DRFN	1.0000	0.0000	2.2876	0.9183	2.5150	3.9146
DRGP	1.0000	0.0000	2.2073	1.0702	3.1181	4.0313
DRGT	1.0000	0.0000	2.2201	0.9871	2.7778	3.9675
DRHQ	1.0000	0.0000	2.2365	1.2750	4.0871	4.1887
DRIK	1.0000	0.0000	2.2057	0.8412	2.2392	3.8553
DRIS	1.0000	0.0000	2.2852	0.6205	1.5407	3.6856
DRIT	1.0000	0.0000	2.2056	0.8416	2.2407	3.8556
DRLD	1.0000	0.0000	2.2279	0.7300	1.8720	3.7698
DRLF	1.0000	0.0000	2.2685	0.9574	2.6623	3.9446
DRLN	1.0000	0.0000	2.2455	0.5367	1.3041	3.6213
DRLS	2.0000	3.5564	2.2741	0.7533	2.7527	3.5564
DRLT	2.0000	3.7263	2.2269	0.9745	3.8582	3.7263
DRLY	1.0000	0.0000	2.2951	1.0481	3.0251	4.0143
DRMA	1.0000	0.0000	2.2529	1.3100	4.2736	4.2156
DRMV	1.0000	0.0000	2.2514	1.4044	4.8127	4.2882
DRNL	1.0000	0.0000	2.2455	0.5367	1.3041	3.6213
DRNP	1.0000	0.0000	2.2447	0.7173	1.8325	3.7601
DRNQ	1.0000	0.0000	2.2517	0.7657	1.9863	3.7972
DRPN	1.0000	0.0000	2.2447	0.7173	1.8325	3.7601
DRRS	1.0000	0.0000	2.3074	0.7232	1.8507	3.7646
DRSG	1.0000	0.0000	2.3190	0.7660	1.9873	3.7975
DRSW	1.0000	0.0000	2.5742	1.5861	6.0167	4.4278
DRTA	1.0000	0.0000	2.2071	0.8829	2.3859	3.8873
DRTH	1.0000	0.0000	2.2577	1.1437	3.4432	4.0878
DRYP	1.0000	0.0000	2.2414	1.2288	3.8504	4.1532
DRYQ	1.0000	0.0000	2.2371	1.2771	4.0979	4.1903
DRYS	1.0000	0.0000	2.3698	0.9246	2.5382	3.9194
DSAD	2.0000	3.6276	2.2680	0.8460	3.1902	3.6276
DSAK	1.0000	0.0000	2.2607	0.4880	1.1722	3.5838
DSAL	1.0000	0.0000	2.2579	0.3908	0.9196	3.5091
DSAS	1.0000	0.0000	2.2759	0.2673	0.6148	3.4142
DSAV	1.0000	0.0000	2.3019	0.6946	1.7622	3.7426
DSCA	1.0000	0.0000	2.4583	1.1662	3.5477	4.1051
DSCK	1.0000	0.0000	2.4397	1.0540	3.0496	4.0188
DSCL	1.0000	0.0000	2.4375	0.9568	2.6598	3.9441
DSCT	1.0000	0.0000	2.4397	1.0544	3.0514	4.0192
DSDF	1.0000	0.0000	2.3154	0.7171	1.8318	3.7599
DSDL	2.0000	3.4666	2.2455	0.6365	2.2454	3.4666
DSDN	1.0000	0.0000	2.2478	0.2964	0.6853	3.4365
DSDP	2.0000	3.6054	2.2620	0.8172	3.0505	3.6054
DSDS	2.0000	3.3716	2.2616	0.5130	1.7527	3.3716
DSEE	1.0000	0.0000	2.2713	0.5661	1.3856	3.6438
DSEH	1.0000	0.0000	2.3511	0.8440	2.2489	3.8574
DSEM	1.0000	0.0000	2.3698	0.8985	2.4423	3.8993
DSEN	1.0000	0.0000	2.2565	0.3346	0.7790	3.4659
DSFL	1.0000	0.0000	2.3080	0.5630	1.3770	3.6415
DSFV	1.0000	0.0000	2.3485	0.8668	2.3288	3.8750
DSGK	1.0000	0.0000	2.2880	0.5923	1.4596	3.6640
DSGL	1.0000	0.0000	2.2867	0.4951	1.1912	3.5893
DSGP	1.0000	0.0000	2.2991	0.6757	1.7046	3.7281
DSGQ	1.0000	0.0000	2.3089	0.7241	1.8535	3.7653
DSGT	1.0000	0.0000	2.2881	0.5927	1.4608	3.6643
DSHY	1.0000	0.0000	2.4333	1.1239	3.3536	4.0726
DSII	1.0000	0.0000	2.2621	0.5178	1.2523	3.6067
DSIK	1.0000	0.0000	2.2520	0.4468	1.0634	3.5521
DSIL	2.0000	3.4774	2.2484	0.6506	2.3042	3.4774
DSIS	1.0000	0.0000	2.2651	0.2260	0.5161	3.3825
DSKA	1.0000	0.0000	2.2607	0.4880	1.1722	3.5838
DSKD	1.0000	0.0000	2.2494	0.4327	1.0268	3.5413
DSKE	1.0000	0.0000	2.2569	0.4709	1.1268	3.5707
DSKI	1.0000	0.0000	2.2520	0.4468	1.0634	3.5521
DSKM	1.0000	0.0000	2.3567	0.8033	2.1104	3.8262
DSKN	1.0000	0.0000	2.2371	0.2395	0.5481	3.3928
DSLA	2.0000	3.5091	2.2579	0.6919	2.4801	3.5091
DSLD	1.0000	0.0000	2.2455	0.3355	0.7812	3.4666
DSLG	1.0000	0.0000	2.2867	0.4951	1.1912	3.5893
DSLI	1.0000	0.0000	2.2484	0.3496	0.8161	3.4774
DSLM	1.0000	0.0000	2.3560	0.7061	1.7976	3.7515
DSLN	1.0000	0.0000	2.2269	0.1423	0.3190	3.3181
DSLP	1.0000	0.0000	2.2511	0.3620	0.8471	3.4870
DSLQ	1.0000	0.0000	2.2628	0.4104	0.9694	3.5241
DSLS	3.0000	6.5064	2.2353	0.5350	2.2505	3.2532
DSLT	2.0000	3.4232	2.2356	0.5800	2.0151	3.4232
DSLV	1.0000	0.0000	2.2837	0.4852	1.1647	3.5817
DSNN	3.0000	6.5760	2.2263	0.5803	2.4692	3.2880
DSNP	1.0000	0.0000	2.2537	0.3229	0.7501	3.4569
DSPI	1.0000	0.0000	2.2644	0.5302	1.2863	3.6163
DSPN	1.0000	0.0000	2.2537	0.3229	0.7501	3.4569
DSPV	1.0000	0.0000	2.2963	0.6658	1.6748	3.7205
DSQE	1.0000	0.0000	2.2792	0.6027	1.4894	3.6720
DSQK	1.0000	0.0000	2.2652	0.5075	1.2246	3.5988
DSQM	1.0000	0.0000	2.3776	0.9351	2.5775	3.9275
DSQN	1.0000	0.0000	2.2658	0.3713	0.8702	3.4941
DSRK	1.0000	0.0000	2.2760	0.5495	1.3393	3.6310
DSRL	1.0000	0.0000	2.2741	0.4523	1.0778	3.5564
DSRN	1.0000	0.0000	2.2775	0.4132	0.9765	3.5263
DSRS	1.0000	0.0000	2.2938	0.3287	0.7645	3.4614
DSRT	1.0000	0.0000	2.2760	0.5499	1.3405	3.6314
DSRV	1.0000	0.0000	2.3162	0.7561	1.9554	3.7899
DSSA	3.0000	6.8283	2.2759	0.7444	3.3219	3.4142
DSSD	1.0000	0.0000	2.2616	0.2120	0.4827	3.3716
DSSE	2.0000	3.4010	2.2713	0.5512	1.9010	3.4010
DSSH	1.0000	0.0000	2.3596	0.5281	1.2805	3.6146
DSSI	1.0000	0.0000	2.2651	0.2260	0.5161	3.3825
DSSM	1.0000	0.0000	2.3781	0.5826	1.4321	3.6565
DSSP	1.0000	0.0000	2.2682	0.2385	0.5457	3.3920
DSSR	1.0000	0.0000	2.2938	0.3287	0.7645	3.4614
DSSS	1.0000	0.0000	2.2348	-0.0657	-0.1614	3.1582
DSST	2.0000	3.3282	2.2493	0.4565	1.5398	3.3282
DSSV	2.0000	3.4867	2.3041	0.6627	2.3552	3.4867
DSSW	1.0000	0.0000	2.5447	1.1917	3.6686	4.1247
DSTL	2.0000	3.4232	2.2356	0.5800	2.0151	3.4232
DSTP	1.0000	0.0000	2.2545	0.4596	1.0971	3.5620
DSTQ	2.0000	3.5992	2.2653	0.8090	3.0115	3.5992
DSTT	1.0000	0.0000	2.2410	0.3766	0.8837	3.4982
DSTV	1.0000	0.0000	2.2852	0.5828	1.4327	3.6567
DSVQ	1.0000	0.0000	2.3061	0.7142	1.8226	3.7577
DSWS	1.0000	0.0000	2.5447	1.1917	3.6686	4.1247
DSYD	1.0000	0.0000	2.3453	0.8078	2.1255	3.8296
DSYH	1.0000	0.0000	2.4333	1.1239	3.3536	4.0726
DSYT	1.0000	0.0000	2.3389	0.7513	1.9400	3.7862
DSYV	1.0000	0.0000	2.3788	0.9575	2.6626	3.9447
DTAA	1.0000	0.0000	2.2000	0.8214	2.1714	3.8401
DTAD	1.0000	0.0000	2.1975	0.7661	1.9877	3.7976
DTAN	1.0000	0.0000	2.2263	0.5729	1.4046	3.6490
DTCL	1.0000	0.0000	2.3823	1.1779	3.6030	4.1141
DTDE	1.0000	0.0000	2.1960	0.7490	1.9326	3.7844
DTDL	2.0000	3.6366	2.2077	0.8577	3.2480	3.6366
DTDQ	1.0000	0.0000	2.1996	0.7856	2.0516	3.8126
DTEI	1.0000	0.0000	2.1963	0.7631	1.9780	3.7953
DTEL	1.0000	0.0000	2.2125	0.5949	1.4671	3.6660
DTES	1.0000	0.0000	2.2570	0.4714	1.1280	3.5710
DTFK	1.0000	0.0000	2.2340	0.8813	2.3804	3.8861
DTFN	2.0000	3.7814	2.2689	1.0461	4.2661	3.7814
DTGQ	1.0000	0.0000	2.2158	0.9452	2.6157	3.9352
DTGT	1.0000	0.0000	2.2174	0.8139	2.1459	3.8343
DTHK	1.0000	0.0000	2.2594	0.9700	2.7106	3.9543
DTHP	1.0000	0.0000	2.2530	1.0534	3.0473	4.0184
DTHT	1.0000	0.0000	2.2593	0.9704	2.7123	3.9546
DTHV	1.0000	0.0000	2.2620	1.1766	3.5967	4.1131
DTIA	1.0000	0.0000	2.1977	0.7802	2.0336	3.8084
DTID	1.0000	0.0000	2.1944	0.7249	1.8560	3.7659
DTIN	1.0000	0.0000	2.2196	0.5316	1.2901	3.6173
DTKC	1.0000	0.0000	2.3584	1.2751	4.0876	4.1888
DTKS	1.0000	0.0000	2.2410	0.3762	0.8826	3.4979
DTLC	1.0000	0.0000	2.3823	1.1779	3.6030	4.1141
DTLG	1.0000	0.0000	2.2370	0.7163	1.8291	3.7593
DTLN	3.0000	6.9761	2.2134	0.8406	3.8747	3.4881
DTLP	2.0000	3.6570	2.2108	0.8842	3.3810	3.6570
DTMF	1.0000	0.0000	2.2927	1.3089	4.2677	4.2148
DTMP	1.0000	0.0000	2.2695	1.1079	3.2821	4.0603
DTPA	1.0000	0.0000	2.1982	0.7926	2.0747	3.8179
DTPG	1.0000	0.0000	2.2135	0.8969	2.4365	3.8981
DTPL	1.0000	0.0000	2.2108	0.5832	1.4337	3.6570
DTPN	1.0000	0.0000	2.2214	0.5441	1.3243	3.6269
DTPS	1.0000	0.0000	2.2545	0.4596	1.0971	3.5620
DTQN	1.0000	0.0000	2.2300	0.5924	1.4599	3.6641
DTRV	1.0000	0.0000	2.2184	0.9773	2.7390	3.9599
DTSD	1.0000	0.0000	2.2495	0.4331	1.0279	3.5416
DTSK	1.0000	0.0000	2.2410	0.3762	0.8826	3.4979
DTSS	2.0000	3.3282	2.2493	0.4565	1.5398	3.3282
DTTE	1.0000	0.0000	2.1975	0.6925	1.7557	3.7410
DTTY	1.0000	0.0000	2.2599	0.9725	2.7203	3.9562
DTVQ	1.0000	0.0000	2.2140	0.9353	2.5784	3.9276
DTYG	1.0000	0.0000	2.2641	1.1886	3.6536	4.1223
DTYN	1.0000	0.0000	2.2972	0.8357	2.2204	3.8511
DVCD	1.0000	0.0000	2.3450	1.5383	5.6764	4.3911
DVDF	1.0000	0.0000	2.2264	1.1445	3.4469	4.0884
DVDP	1.0000	0.0000	2.2047	0.9435	2.6092	3.9339
DVFY	1.0000	0.0000	2.2455	1.4627	5.1734	4.3330
DVHK	1.0000	0.0000	2.2621	1.1762	3.5946	4.1128
DVIC	1.0000	0.0000	2.3420	1.5523	5.7747	4.4019
DVKT	1.0000	0.0000	2.2154	0.8035	2.1112	3.8263
DVLG	1.0000	0.0000	2.2581	0.9225	2.5304	3.9178
DVLN	1.0000	0.0000	2.2542	0.5697	1.3956	3.6466
DVLP	1.0000	0.0000	2.2370	0.7894	2.0641	3.8155
DVNK	1.0000	0.0000	2.2473	0.6668	1.6777	3.7213
DVNS	1.0000	0.0000	2.2872	0.4461	1.0617	3.5516
DVPS	1.0000	0.0000	2.2963	0.6658	1.6748	3.7205
DVQT	1.0000	0.0000	2.2140	0.9353	2.5784	3.9276
DVRT	1.0000	0.0000	2.2184	0.9773	2.7390	3.9599
DVSE	1.0000	0.0000	2.2985	0.6776	1.7101	3.7295
DVSI	1.0000	0.0000	2.2942	0.6534	1.6376	3.7109
DVTY	1.0000	0.0000	2.2626	1.1787	3.6064	4.1147
DVVI	1.0000	0.0000	2.2108	1.0808	3.1636	4.0394
DWKL	1.0000	0.0000	2.4801	1.5359	5.6604	4.3893
DWLS	1.0000	0.0000	2.5284	1.3152	4.3021	4.2196
DWNT	1.0000	0.0000	2.4938	1.4973	5.3985	4.3595
DWRS	1.0000	0.0000	2.5742	1.5861	6.0167	4.4278
DYAQ	1.0000	0.0000	2.2377	1.2156	3.7853	4.1431
DYCN	1.0000	0.0000	2.4777	1.5135	5.5072	4.3720
DYDA	1.0000	0.0000	2.2433	1.1408	3.4300	4.0856
DYDD	1.0000	0.0000	2.2462	1.0855	3.1839	4.0430
DYFT	2.0000	4.1745	2.2771	1.5575	8.2180	4.1745
DYKL	1.0000	0.0000	2.2829	0.8744	2.3557	3.8808
DYKS	1.0000	0.0000	2.3388	0.7509	1.9386	3.7859
DYKT	1.0000	0.0000	2.2600	0.9720	2.7186	3.9558
DYLQ	1.0000	0.0000	2.2887	1.0062	2.8536	3.9821
DYNG	2.0000	4.0172	2.3248	1.3529	6.3807	4.0172
DYNP	1.0000	0.0000	2.3012	0.9188	2.5166	3.9149
DYPN	2.0000	3.9149	2.3012	1.2198	5.3822	3.9149
DYQN	1.0000	0.0000	2.3077	0.9671	2.6995	3.9521
DYQT	1.0000	0.0000	2.2547	1.1038	3.2640	4.0571
DYRL	1.0000	0.0000	2.2951	1.0481	3.0251	4.0143
DYSK	1.0000	0.0000	2.3388	0.7509	1.9386	3.7859
DYSQ	1.0000	0.0000	2.3595	0.8827	2.3852	3.8872
DYTG	1.0000	0.0000	2.2641	1.1886	3.6536	4.1223
DYTR	1.0000	0.0000	2.2583	1.1457	3.4526	4.0894
DYVS	1.0000	0.0000	2.3788	0.9575	2.6626	3.9447
EAAS	1.0000	0.0000	2.2849	0.6385	1.5935	3.6995
EADL	1.0000	0.0000	2.2206	0.7067	1.7995	3.7519
EADN	1.0000	0.0000	2.2344	0.6676	1.6801	3.7219
EAED	1.0000	0.0000	2.1931	0.8991	2.4444	3.8998
EAEL	1.0000	0.0000	2.2237	0.7450	1.9197	3.7813
EAES	1.0000	0.0000	2.2815	0.6214	1.5435	3.6864
EAFI	1.0000	0.0000	2.2149	1.1024	3.2578	4.0561
EAFS	1.0000	0.0000	2.3314	0.8107	2.1351	3.8318
EAGS	1.0000	0.0000	2.3109	0.7428	1.9127	3.7796
EAHE	1.0000	0.0000	2.2336	1.2152	3.7832	4.1428
EAHS	2.0000	3.9000	2.3606	1.2003	5.2474	3.9000
EAIG	1.0000	0.0000	2.2023	1.0345	2.9686	4.0039
EAIV	1.0000	0.0000	2.2009	1.0246	2.9281	3.9963
EAKS	1.0000	0.0000	2.2679	0.5262	1.2754	3.6132
EALD	1.0000	0.0000	2.2206	0.7067	1.7995	3.7519
EALQ	1.0000	0.0000	2.2284	0.7816	2.0383	3.8095
EALR	1.0000	0.0000	2.2354	0.8235	2.1785	3.8417
EALS	1.0000	0.0000	2.2660	0.4291	1.0175	3.5385
EAML	1.0000	0.0000	2.3045	1.0774	3.1489	4.0368
EANA	1.0000	0.0000	2.2411	0.7229	1.8500	3.7644
EANH	1.0000	0.0000	2.3070	0.9837	2.7644	3.9648
EANL	1.0000	0.0000	2.2377	0.5135	1.2407	3.6034
EANP	1.0000	0.0000	2.2372	0.6941	1.7606	3.7422
EANQ	1.0000	0.0000	2.2442	0.7425	1.9117	3.7794
EANV	1.0000	0.0000	2.2596	0.8173	2.1575	3.8369
EAPN	1.0000	0.0000	2.2372	0.6941	1.7606	3.7422
EAPQ	1.0000	0.0000	2.1928	0.9622	2.6806	3.9483
EAPS	1.0000	0.0000	2.2793	0.6097	1.5095	3.6773
EAQL	2.0000	3.8095	2.2284	1.0826	4.4852	3.8095
EAQN	1.0000	0.0000	2.2442	0.7425	1.9117	3.7794
EAQY	1.0000	0.0000	2.2315	1.2539	3.9775	4.1725
EARM	1.0000	0.0000	2.2451	1.3482	4.4856	4.2450
EARS	2.0000	3.7467	2.2993	1.0010	4.0060	3.7467
EASC	1.0000	0.0000	2.4652	1.2045	3.7305	4.1345
EASF	1.0000	0.0000	2.3314	0.8107	2.1351	3.8318
EASQ	1.0000	0.0000	2.2891	0.6580	1.6514	3.7145
EASS	1.0000	0.0000	2.2856	0.3055	0.7075	3.4436
EAST	1.0000	0.0000	2.2680	0.5267	1.2766	3.6135
EATA	1.0000	0.0000	2.2004	0.8597	2.3035	3.8695
EATI	2.0000	3.8378	2.1988	1.1194	4.7142	3.8378
EATT	1.0000	0.0000	2.2017	0.7478	1.9288	3.7835
EAVH	1.0000	0.0000	2.2318	1.3267	4.3650	4.2284
EAVN	1.0000	0.0000	2.2596	0.8173	2.1575	3.8369
EAVS	1.0000	0.0000	2.3081	0.7329	1.8813	3.7720
EAVT	2.0000	3.9420	2.2118	1.2551	5.6337	3.9420
EAYK	1.0000	0.0000	2.2519	1.1221	3.3453	4.0712
EAYY	1.0000	0.0000	2.2589	1.4972	5.3982	4.3595
ECCE	1.0000	0.0000	2.4556	2.0863	10.8988	4.8123
ECEA	1.0000	0.0000	2.3294	1.5204	5.5535	4.3773
ECEM	1.0000	0.0000	2.3706	1.8357	8.1136	4.6197
ECEN	1.0000	0.0000	2.4070	1.2718	4.0703	4.1863
ECLC	1.0000	0.0000	2.5633	1.8940	8.6932	4.6645
ECLQ	1.0000	0.0000	2.3904	1.3475	4.4816	4.2445
ECNV	1.0000	0.0000	2.4274	1.3833	4.6874	4.2719
ECQN	1.0000	0.0000	2.4121	1.3084	4.2651	4.2144
ECSG	1.0000	0.0000	2.4935	1.3087	4.2668	4.2146
ECTT	1.0000	0.0000	2.3590	1.3138	4.2943	4.2185
ECVH	1.0000	0.0000	2.3349	1.8926	8.6795	4.6634
ECVT	1.0000	0.0000	2.3561	1.5200	5.5511	4.3770
EDAP	1.0000	0.0000	2.1931	0.8874	2.4020	3.8908
EDDE	1.0000	0.0000	2.1929	0.8438	2.2481	3.8573
EDDI	1.0000	0.0000	2.1924	0.8196	2.1653	3.8387
EDDN	1.0000	0.0000	2.2270	0.6123	1.5170	3.6793
EDDQ	1.0000	0.0000	2.1951	0.8804	2.3770	3.8854
EDDR	1.0000	0.0000	2.1996	0.9223	2.5297	3.9176
EDDS	2.0000	3.6145	2.2644	0.8289	3.1070	3.6145
EDDT	1.0000	0.0000	2.1960	0.7490	1.9326	3.7844
EDEC	1.0000	0.0000	2.3365	1.4650	5.1886	4.3348
EDEE	1.0000	0.0000	2.1926	0.8820	2.3828	3.8866
EDEF	1.0000	0.0000	2.2173	1.0713	3.1228	4.0321
EDEI	1.0000	0.0000	2.1925	0.8578	2.2972	3.8681
EDEN	1.0000	0.0000	2.2318	0.6505	1.6291	3.7087
EDEQ	1.0000	0.0000	2.1942	0.9186	2.5161	3.9148
EDFE	1.0000	0.0000	2.2173	1.0713	3.1228	4.0321
EDFG	1.0000	0.0000	2.2223	1.1926	3.6731	4.1254
EDGL	1.0000	0.0000	2.2403	0.8110	2.1362	3.8321
EDGT	1.0000	0.0000	2.2137	0.9086	2.4792	3.9071
EDID	1.0000	0.0000	2.1924	0.8196	2.1653	3.8387
EDIM	1.0000	0.0000	2.2575	1.1902	3.6616	4.1236
EDIT	1.0000	0.0000	2.1963	0.7631	1.9780	3.7953
EDLE	1.0000	0.0000	2.2184	0.6897	1.7469	3.7388
EDLK	1.0000	0.0000	2.2125	0.5945	1.4658	3.6656
EDLY	1.0000	0.0000	2.2847	0.9696	2.7092	3.9540
EDNI	1.0000	0.0000	2.2286	0.6264	1.5579	3.6902
EDNK	1.0000	0.0000	2.2233	0.5554	1.3556	3.6356
EDNL	1.0000	0.0000	2.2276	0.4582	1.0933	3.5609
EDPI	1.0000	0.0000	2.1923	0.8461	2.2563	3.8591
EDPP	1.0000	0.0000	2.1923	0.8586	2.2997	3.8686
EDPR	2.0000	3.9380	2.1983	1.2498	5.5958	3.9380
EDQD	1.0000	0.0000	2.1951	0.8804	2.3770	3.8854
EDQN	1.0000	0.0000	2.2378	0.6872	1.7393	3.7369
EDQS	1.0000	0.0000	2.2792	0.6027	1.4894	3.6720
EDRI	1.0000	0.0000	2.1988	0.9364	2.5823	3.9284
EDRL	2.0000	3.7992	2.2311	1.0692	4.4040	3.7992
EDRP	1.0000	0.0000	2.1983	0.9488	2.6294	3.9380
EDRY	1.0000	0.0000	2.2400	1.2405	3.9093	4.1622
EDSD	1.0000	0.0000	2.2644	0.5279	1.2798	3.6145
EDSN	2.0000	3.4659	2.2565	0.6357	2.2418	3.4659
EDSR	1.0000	0.0000	2.2895	0.6446	1.6116	3.7042
EDSS	1.0000	0.0000	2.2713	0.2502	0.5737	3.4010
EDST	1.0000	0.0000	2.2570	0.4714	1.1280	3.5710
EDTH	1.0000	0.0000	2.2529	1.0652	3.0968	4.0274
EDVP	1.0000	0.0000	2.2029	0.9817	2.7565	3.9633
EDYR	1.0000	0.0000	2.2400	1.2405	3.9093	4.1622
EDYS	1.0000	0.0000	2.3518	0.8461	2.2560	3.8590
EEAF	1.0000	0.0000	2.2124	1.1266	3.3654	4.0746
EEAL	1.0000	0.0000	2.2237	0.7450	1.9197	3.7813
EEAS	1.0000	0.0000	2.2815	0.6214	1.5435	3.6864
EEAT	1.0000	0.0000	2.1994	0.8426	2.2440	3.8563
EEDD	1.0000	0.0000	2.1929	0.8438	2.2481	3.8573
EEDE	1.0000	0.0000	2.1926	0.8820	2.3828	3.8866
EEDF	1.0000	0.0000	2.2173	1.0713	3.1228	4.0321
EEDI	1.0000	0.0000	2.1925	0.8578	2.2972	3.8681
EEDQ	1.0000	0.0000	2.1942	0.9186	2.5161	3.9148
EEDY	1.0000	0.0000	2.2401	1.1619	3.5277	4.1018
EEFF	1.0000	0.0000	2.2249	1.2987	4.2129	4.2070
EEFG	1.0000	0.0000	2.2156	1.2308	3.8608	4.1548
EEFP	1.0000	0.0000	2.2143	1.0978	3.2375	4.0525
EEGS	1.0000	0.0000	2.3076	0.7257	1.8586	3.7665
EEHH	1.0000	0.0000	2.2617	1.4760	5.2594	4.3432
EEIY	1.0000	0.0000	2.2381	1.1760	3.5939	4.1126
EEKA	1.0000	0.0000	2.1995	0.8421	2.2425	3.8560
EEKF	1.0000	0.0000	2.2277	1.0143	2.8862	3.9883
EELI	1.0000	0.0000	2.2194	0.7037	1.7902	3.7496
EENA	1.0000	0.0000	2.2386	0.7059	1.7967	3.7513
EENG	1.0000	0.0000	2.2598	0.8101	2.1333	3.8314
EENL	1.0000	0.0000	2.2343	0.4964	1.1947	3.5903
EENS	1.0000	0.0000	2.2651	0.3729	0.8743	3.4953
EEPP	1.0000	0.0000	2.1916	0.8968	2.4361	3.8980
EEQF	1.0000	0.0000	2.2118	1.1461	3.4543	4.0896
EEQK	2.0000	3.8710	2.2012	1.1627	4.9940	3.8710
EEQV	1.0000	0.0000	2.1989	1.0683	3.1103	4.0299
EERI	1.0000	0.0000	2.1969	0.9746	2.7287	3.9578
EERK	1.0000	0.0000	2.2062	0.9036	2.4609	3.9032
EERN	1.0000	0.0000	2.2500	0.7673	1.9916	3.7985
EERQ	1.0000	0.0000	2.1954	1.0354	2.9723	4.0045
EESA	3.0000	7.3727	2.2815	1.0985	5.6133	3.6864
EESG	1.0000	0.0000	2.3076	0.7257	1.8586	3.7665
EESL	2.0000	3.5254	2.2620	0.7130	2.5725	3.5254
EESN	1.0000	0.0000	2.2651	0.3729	0.8743	3.4953
EESR	1.0000	0.0000	2.2959	0.6829	1.7263	3.7336
EESS	1.0000	0.0000	2.2810	0.2884	0.6659	3.4304
EEST	1.0000	0.0000	2.2643	0.5096	1.2302	3.6004
EESY	1.0000	0.0000	2.3581	0.8843	2.3910	3.8884
EETK	1.0000	0.0000	2.2001	0.7303	1.8732	3.7701
EETT	1.0000	0.0000	2.2000	0.7308	1.8746	3.7704
EEVK	1.0000	0.0000	2.2115	0.9365	2.5829	3.9286
EEVL	1.0000	0.0000	2.2405	0.8394	2.2329	3.8539
EFAK	1.0000	0.0000	2.2279	1.0314	2.9558	4.0015
EFDH	1.0000	0.0000	2.2528	1.3491	4.4907	4.2457
EFDK	1.0000	0.0000	2.2289	0.9761	2.7344	3.9590
EFFH	1.0000	0.0000	2.2345	1.5766	5.9479	4.4206
EFGN	1.0000	0.0000	2.2992	0.9994	2.8263	3.9769
EFHR	1.0000	0.0000	2.2330	1.4659	5.1943	4.3355
EFIT	1.0000	0.0000	2.2281	0.9906	2.7914	3.9701
EFKL	2.0000	3.8405	2.2588	1.1230	4.7367	3.8405
EFKN	1.0000	0.0000	2.2735	0.7829	2.0425	3.8104
EFKP	1.0000	0.0000	2.2279	1.0026	2.8391	3.9793
EFLV	1.0000	0.0000	2.2755	1.0286	2.9444	3.9993
EFNE	1.0000	0.0000	2.2779	0.8780	2.3686	3.8836
EFNK	1.0000	0.0000	2.2735	0.7829	2.0425	3.8104
EFNN	2.0000	3.7057	2.2918	0.9476	3.7120	3.7057
EFNQ	1.0000	0.0000	2.2827	0.9146	2.5014	3.9117
EFNS	1.0000	0.0000	2.3205	0.5621	1.3745	3.6408
EFPQ	1.0000	0.0000	2.2131	1.1344	3.4008	4.0806
EFPS	1.0000	0.0000	2.3260	0.7819	2.0392	3.8097
EFQL	1.0000	0.0000	2.2634	0.9538	2.6482	3.9418
EFQM	1.0000	0.0000	2.2512	1.4785	5.2754	4.3451
EFRD	1.0000	0.0000	2.2183	1.1498	3.4713	4.0925
EFSA	1.0000	0.0000	2.3314	0.8107	2.1351	3.8318
EFSD	2.0000	3.7893	2.3219	1.0564	4.3272	3.7893
EFSK	1.0000	0.0000	2.3159	0.6984	1.7738	3.7455
EFSV	1.0000	0.0000	2.3541	0.9051	2.4662	3.9044
EFTP	1.0000	0.0000	2.2278	1.0030	2.8408	3.9797
EFVD	1.0000	0.0000	2.2212	1.1827	3.6257	4.1178
EFYN	1.0000	0.0000	2.3443	1.1580	3.5092	4.0988
EFYP	1.0000	0.0000	2.2467	1.3777	4.6549	4.2677
EFYQ	1.0000	0.0000	2.2379	1.4261	4.9442	4.3048
EGAP	1.0000	0.0000	2.2012	1.0469	3.0202	4.0134
EGAR	1.0000	0.0000	2.2003	1.1372	3.4136	4.0828
EGDL	1.0000	0.0000	2.2403	0.8110	2.1362	3.8321
EGDN	1.0000	0.0000	2.2562	0.7719	2.0065	3.8020
EGEN	1.0000	0.0000	2.2598	0.8101	2.1333	3.8314
EGFS	1.0000	0.0000	2.3569	0.9150	2.5025	3.9120
EGGG	1.0000	0.0000	2.2030	1.2843	4.1359	4.1959
EGGV	1.0000	0.0000	2.2024	1.2744	4.0839	4.1883
EGHF	1.0000	0.0000	2.2315	1.5087	5.4751	4.3684
EGHL	1.0000	0.0000	2.3030	1.1271	3.3680	4.0751
EGHN	1.0000	0.0000	2.3260	1.0880	3.1949	4.0450
EGHQ	1.0000	0.0000	2.2301	1.3561	4.5302	4.2510
EGHV	1.0000	0.0000	2.2266	1.4310	4.9743	4.3086
EGLE	1.0000	0.0000	2.2427	0.8492	2.2671	3.8615
EGLI	2.0000	3.8429	2.2410	1.1261	4.7565	3.8429
EGMM	1.0000	0.0000	2.2699	1.7064	6.9551	4.5203
EGNE	1.0000	0.0000	2.2598	0.8101	2.1333	3.8314
EGNF	1.0000	0.0000	2.2992	0.9994	2.8263	3.9769
EGNL	2.0000	3.6836	2.2632	0.9188	3.5593	3.6836
EGNN	1.0000	0.0000	2.2713	0.5787	1.4210	3.6535
EGNV	1.0000	0.0000	2.2793	0.9216	2.5271	3.9171
EGNW	1.0000	0.0000	2.5348	1.7516	7.3416	4.5550
EGNY	1.0000	0.0000	2.3267	1.0901	3.2039	4.0466
EGPK	1.0000	0.0000	2.2132	0.9347	2.5760	3.9271
EGQD	1.0000	0.0000	2.2042	1.0400	2.9912	4.0081
EGSD	1.0000	0.0000	2.3013	0.6875	1.7402	3.7371
EGSI	1.0000	0.0000	2.3034	0.7015	1.7834	3.7479
EGSK	1.0000	0.0000	2.2951	0.6305	1.5700	3.6934
EGSQ	1.0000	0.0000	2.3150	0.7623	1.9754	3.7946
EGSS	1.0000	0.0000	2.3170	0.4098	0.9679	3.5237
EGSV	1.0000	0.0000	2.3337	0.8372	2.2253	3.8522
EGTE	1.0000	0.0000	2.2132	0.9469	2.6219	3.9365
EGVK	1.0000	0.0000	2.2227	1.0579	3.0660	4.0218
EGVP	1.0000	0.0000	2.2058	1.1413	3.4325	4.0860
EGYA	1.0000	0.0000	2.2330	1.3386	4.4314	4.2376
EGYR	1.0000	0.0000	2.2276	1.4001	4.7868	4.2848
EHDA	1.0000	0.0000	2.2388	1.1770	3.5984	4.1134
EHDS	1.0000	0.0000	2.3511	0.8440	2.2489	3.8574
EHDT	1.0000	0.0000	2.2529	1.0652	3.0968	4.0274
EHHT	1.0000	0.0000	2.2932	1.3813	4.6757	4.2704
EHKK	1.0000	0.0000	2.2600	1.0078	2.8599	3.9833
EHKS	1.0000	0.0000	2.3452	0.7871	2.0563	3.8137
EHLP	1.0000	0.0000	2.2850	0.9941	2.8051	3.9728
EHPD	1.0000	0.0000	2.2404	1.1482	3.4638	4.0912
EHPG	1.0000	0.0000	2.2372	1.3078	4.2615	4.2139
EHPI	1.0000	0.0000	2.2385	1.1622	3.5291	4.1020
EHRY	1.0000	0.0000	2.2489	1.5566	5.8048	4.4052
EHSD	1.0000	0.0000	2.3511	0.8440	2.2489	3.8574
EHSE	2.0000	3.8868	2.3574	1.1833	5.1312	3.8868
EHYG	1.0000	0.0000	2.2460	1.5994	6.1146	4.4381
EHYQ	2.0000	4.3729	2.2546	1.8157	11.2060	4.3729
EIAL	1.0000	0.0000	2.2215	0.7208	1.8433	3.7627
EIAP	1.0000	0.0000	2.1924	0.9014	2.4530	3.9016
EIDD	1.0000	0.0000	2.1924	0.8196	2.1653	3.8387
EIDG	1.0000	0.0000	2.2052	0.9792	2.7465	3.9613
EIDS	1.0000	0.0000	2.2667	0.5419	1.3185	3.6253
EIEL	1.0000	0.0000	2.2194	0.7037	1.7902	3.7496
EIEP	1.0000	0.0000	2.1919	0.8844	2.3912	3.8885
EIHE	1.0000	0.0000	2.2376	1.1740	3.5842	4.1111
EIHR	1.0000	0.0000	2.2366	1.2525	3.9704	4.1714
EIIS	1.0000	0.0000	2.2691	0.5560	1.3575	3.6361
EIIT	1.0000	0.0000	2.1965	0.7772	2.0238	3.8061
EIKN	1.0000	0.0000	2.2251	0.5694	1.3950	3.6464
EILD	1.0000	0.0000	2.2158	0.6655	1.6737	3.7202
EILF	1.0000	0.0000	2.2582	0.8930	2.4223	3.8951
EILI	1.0000	0.0000	2.2169	0.6796	1.7162	3.7311
EILQ	1.0000	0.0000	2.2244	0.7403	1.9049	3.7778
EILS	1.0000	0.0000	2.2567	0.3878	0.9120	3.5068
EIMD	1.0000	0.0000	2.2575	1.1902	3.6616	4.1236
EINA	1.0000	0.0000	2.2358	0.6817	1.7226	3.7327
EINS	2.0000	3.4768	2.2595	0.6497	2.3005	3.4768
EINV	1.0000	0.0000	2.2549	0.7761	2.0202	3.8052
EIPR	1.0000	0.0000	2.1973	0.9629	2.6833	3.9488
EIQV	1.0000	0.0000	2.2010	1.0442	3.0086	4.0113
EIRI	1.0000	0.0000	2.1979	0.9505	2.6356	3.9393
EIRS	1.0000	0.0000	2.2917	0.6587	1.6534	3.7150
EISH	1.0000	0.0000	2.3532	0.8581	2.2980	3.8683
EISK	1.0000	0.0000	2.2594	0.4850	1.1642	3.5815
EISN	1.0000	0.0000	2.2595	0.3487	0.8139	3.4768
EITF	1.0000	0.0000	2.2281	0.9906	2.7914	3.9701
EITL	1.0000	0.0000	2.2139	0.6090	1.5075	3.6768
EITQ	1.0000	0.0000	2.2006	0.8379	2.2280	3.8528
EITT	1.0000	0.0000	2.1982	0.7066	1.7990	3.7518
EITY	1.0000	0.0000	2.2526	1.0813	3.1658	4.0398
EIVN	1.0000	0.0000	2.2549	0.7761	2.0202	3.8052
EIVQ	1.0000	0.0000	2.2010	1.0442	3.0086	4.0113
EIWE	1.0000	0.0000	2.4402	1.8375	8.1317	4.6211
EIYH	1.0000	0.0000	2.2686	1.4539	5.1178	4.3262
EIYK	1.0000	0.0000	2.2527	1.0808	3.1639	4.0395
EIYL	1.0000	0.0000	2.2851	0.9837	2.7641	3.9648
EKAD	1.0000	0.0000	2.1988	0.8039	2.1123	3.8266
EKAN	1.0000	0.0000	2.2315	0.6107	1.5124	3.6781
EKAQ	1.0000	0.0000	2.2020	0.8788	2.3712	3.8841
EKAS	1.0000	0.0000	2.2679	0.5262	1.2754	3.6132
EKDA	1.0000	0.0000	2.1988	0.8039	2.1123	3.8266
EKDI	1.0000	0.0000	2.1963	0.7627	1.9766	3.7949
EKDP	1.0000	0.0000	2.1969	0.7751	2.0170	3.8045
EKDT	1.0000	0.0000	2.1976	0.6921	1.7543	3.7407
EKDV	1.0000	0.0000	2.2119	0.8983	2.4416	3.8992
EKDY	2.0000	4.0287	2.2536	1.3678	6.5016	4.0287
EKEG	1.0000	0.0000	2.2132	0.9464	2.6203	3.9362
EKEN	1.0000	0.0000	2.2286	0.5936	1.4633	3.6650
EKEQ	1.0000	0.0000	2.2012	0.8617	2.3106	3.8710
EKFL	1.0000	0.0000	2.2588	0.8220	2.1733	3.8405
EKFV	1.0000	0.0000	2.2358	1.1258	3.3619	4.0740
EKGN	1.0000	0.0000	2.2546	0.7150	1.8250	3.7582
EKGT	1.0000	0.0000	2.2189	0.8517	2.2756	3.8633
EKHP	1.0000	0.0000	2.2516	1.0912	3.2089	4.0475
EKHQ	1.0000	0.0000	2.2518	1.1396	3.4244	4.0846
EKIP	1.0000	0.0000	2.1970	0.7892	2.0633	3.8153
EKIS	1.0000	0.0000	2.2594	0.4850	1.1642	3.5815
EKKL	1.0000	0.0000	2.2091	0.5375	1.3063	3.6219
EKKV	1.0000	0.0000	2.2169	0.8414	2.2398	3.8554
EKLG	1.0000	0.0000	2.2407	0.7541	1.9488	3.7883
EKLN	1.0000	0.0000	2.2206	0.4013	0.9461	3.5171
EKMS	1.0000	0.0000	2.3638	0.8416	2.2405	3.8556
EKNA	2.0000	3.6781	2.2315	0.9117	3.5222	3.6781
EKNQ	1.0000	0.0000	2.2352	0.6302	1.5691	3.6931
EKNS	1.0000	0.0000	2.2460	0.2777	0.6399	3.4222
EKNT	1.0000	0.0000	2.2185	0.4989	1.2012	3.5922
EKPW	1.0000	0.0000	2.4539	1.7548	7.3698	4.5575
EKRS	1.0000	0.0000	2.2831	0.5877	1.4465	3.6604
EKRV	1.0000	0.0000	2.2167	1.0151	2.8892	3.9889
EKSP	1.0000	0.0000	2.2618	0.4974	1.1974	3.5911
EKSS	1.0000	0.0000	2.2590	0.1933	0.4385	3.3573
EKST	1.0000	0.0000	2.2488	0.4144	0.9797	3.5273
EKTL	1.0000	0.0000	2.2091	0.5380	1.3075	3.6222
EKTW	1.0000	0.0000	2.4608	1.6718	6.6724	4.4937
EKVS	1.0000	0.0000	2.2922	0.6206	1.5412	3.6858
EKVT	1.0000	0.0000	2.2168	0.8418	2.2413	3.8557
EKYV	1.0000	0.0000	2.2588	1.2165	3.7894	4.1437
ELAK	1.0000	0.0000	2.2195	0.6498	1.6268	3.7082
ELAP	2.0000	3.7723	2.2226	1.0343	4.1969	3.7723
ELAS	1.0000	0.0000	2.2660	0.4291	1.0175	3.5385
ELDN	1.0000	0.0000	2.2276	0.4582	1.0933	3.5609
ELDR	1.0000	0.0000	2.2311	0.7682	1.9945	3.7992
ELDS	2.0000	3.4960	2.2538	0.6748	2.4066	3.4960
ELDT	1.0000	0.0000	2.2125	0.5949	1.4671	3.6660
ELFA	1.0000	0.0000	2.2612	0.9342	2.5742	3.9268
ELFG	1.0000	0.0000	2.2775	1.0385	2.9851	4.0069
ELFK	1.0000	0.0000	2.2588	0.8220	2.1733	3.8405
ELGI	1.0000	0.0000	2.2410	0.8251	2.1839	3.8429
ELGV	1.0000	0.0000	2.2592	0.9607	2.6749	3.9471
ELHH	1.0000	0.0000	2.3446	1.2837	4.1326	4.1954
ELHS	1.0000	0.0000	2.3457	0.6899	1.7476	3.7390
ELHV	1.0000	0.0000	2.3010	1.1172	3.3236	4.0675
ELIA	1.0000	0.0000	2.2215	0.7208	1.8433	3.7627
ELIF	1.0000	0.0000	2.2582	0.8930	2.4223	3.8951
ELIK	2.0000	3.6765	2.2139	0.9096	3.5112	3.6765
ELIR	1.0000	0.0000	2.2318	0.7823	2.0405	3.8100
ELIS	1.0000	0.0000	2.2567	0.3878	0.9120	3.5068
ELIT	1.0000	0.0000	2.2139	0.6090	1.5075	3.6768
ELKN	1.0000	0.0000	2.2206	0.4013	0.9461	3.5171
ELLK	1.0000	0.0000	2.2142	0.4404	1.0467	3.5472
ELLL	3.0000	6.9450	2.2140	0.8203	3.7546	3.4725
ELLS	1.0000	0.0000	2.2359	0.2196	0.5009	3.3775
ELLV	1.0000	0.0000	2.2508	0.6470	1.6186	3.7060
ELLY	1.0000	0.0000	2.3013	0.8155	2.1513	3.8355
ELNE	1.0000	0.0000	2.2343	0.4964	1.1947	3.5903
[truncated: 11,398 more rows]
