# Supplementary material for: Evaluating deterministic motif significance measures in protein databases
Source: Algorithms Mol Biol. 2007 Dec 24;2:16. doi: 10.1186/1748-7188-2-16 (PMC2254621; doi:10.1186/1748-7188-2-16)
Supplement: Additional File 2 — Scripts and Datasets. This file contains the sequence datasets (synthetic and real) and the evaluated motifs. This data is separated according to the tables where it is presented and discussed. It also contains script programs (in perl language) developed for this work. [file 1748-7188-2-16-S2.zip › Scripts_and_Datasets/datasets/Table 4/20%/Motifs/score_MRKMVTAG_s20_mlen_8_planted_syn_len300_num50.txt]

Motif	Supp	IG	Pratt	LogOdds	Zscore	Info
AAADPQSN	1.0000	0.0000	1.2610	5.4978	554.4578	7.4344
AAAQEYFT	1.0000	0.0000	1.2356	6.4723	1702.6280	8.1835
AADETKHL	1.0000	0.0000	1.2432	5.9023	883.3424	7.7454
AADLLNTN	1.0000	0.0000	1.2255	5.0725	339.7995	7.1076
AADPQSNI	1.0000	0.0000	1.2586	5.4686	536.1096	7.4120
AAEVPIER	1.0000	0.0000	1.1979	6.1810	1217.5124	7.9596
AAFKSRED	1.0000	0.0000	1.2739	5.8537	835.2698	7.7080
AAFPLEQL	1.0000	0.0000	1.2419	5.8693	850.4456	7.7200
AAHALWMT	1.0000	0.0000	1.4033	7.2927	4378.2532	8.8140
AAHDSRVS	1.0000	0.0000	1.3385	5.8427	824.7609	7.6996
AAHSKPTW	1.0000	0.0000	1.4139	6.7299	2290.5783	8.3815
AAIDNFYD	1.0000	0.0000	1.2684	6.2093	1257.7710	7.9813
AAILITHL	1.0000	0.0000	1.2533	5.8186	802.2193	7.6811
AAIQVNWL	1.0000	0.0000	1.3681	6.6827	2169.2269	8.3452
AAKDSLAK	1.0000	0.0000	1.2437	5.3272	455.5712	7.3033
AAKGRDVS	1.0000	0.0000	1.2744	5.8953	876.2583	7.7400
AAKIYWED	1.0000	0.0000	1.3454	7.1167	3575.3726	8.6788
AAKPPVLT	1.0000	0.0000	1.2190	5.7312	725.4202	7.6139
AALSAVSH	1.0000	0.0000	1.3303	5.6291	644.9249	7.5353
AALSSFDK	1.0000	0.0000	1.2882	5.2801	431.5569	7.2671
AANETNDQ	1.0000	0.0000	1.2341	5.4818	544.3543	7.4222
AAPIYLRA	1.0000	0.0000	1.2451	6.2090	1257.3343	7.9811
AAPSYPDN	1.0000	0.0000	1.2956	5.7280	722.7280	7.6114
AAPYSGWG	1.0000	0.0000	1.4390	7.1735	3816.8466	8.7224
AAQDKPGI	1.0000	0.0000	1.2037	6.0345	1028.5175	7.8469
AAQEYFTS	1.0000	0.0000	1.3092	6.1443	1167.2108	7.9314
AARLQHSP	1.0000	0.0000	1.3011	5.9226	904.2215	7.7610
AASFTSAF	1.0000	0.0000	1.3245	5.6983	698.4549	7.5886
AASNIDKN	1.0000	0.0000	1.2493	5.1249	360.9166	7.1478
AASRGQSK	1.0000	0.0000	1.3008	5.5504	589.1019	7.4749
AATERLWW	1.0000	0.0000	1.4750	7.6811	6847.6041	9.1126
AATLYNIS	1.0000	0.0000	1.2919	5.4928	551.2984	7.4306
AATQFPDR	1.0000	0.0000	1.2138	6.1883	1227.7606	7.9652
AAVPTDEL	1.0000	0.0000	1.2183	5.7999	785.1268	7.6667
ACANDTLN	1.0000	0.0000	1.3165	5.8493	831.0191	7.7046
ACATTTNS	1.0000	0.0000	1.3308	5.7853	771.9689	7.6554
ACIPDDSE	1.0000	0.0000	1.3289	6.1915	1232.2871	7.9676
ACISYQKE	1.0000	0.0000	1.3731	6.5240	1807.0462	8.2232
ACLFLKNG	1.0000	0.0000	1.3486	6.2239	1279.1566	7.9925
ACLSRTLA	1.0000	0.0000	1.3440	5.9148	896.1581	7.7550
ACNPIQDH	1.0000	0.0000	1.3306	6.6442	2075.3269	8.3156
ACNSTVQN	1.0000	0.0000	1.3595	5.8900	870.9186	7.7359
ACQDPSPP	1.0000	0.0000	1.3328	6.2547	1325.3358	8.0162
ACQFMIFG	1.0000	0.0000	1.2854	7.4430	5205.7356	8.9296
ACQTISKS	1.0000	0.0000	1.3573	5.8151	798.9946	7.6784
ACRTMKDE	1.0000	0.0000	1.3096	6.7682	2393.6531	8.4109
ACTSSDSI	1.0000	0.0000	1.3624	5.5196	568.5350	7.4512
ADAMANED	1.0000	0.0000	1.2548	6.0608	1060.1988	7.8672
ADANATII	1.0000	0.0000	1.2189	5.6578	666.5828	7.5574
ADAPLNDQ	1.0000	0.0000	1.2278	5.5741	605.3541	7.4931
ADDCDRGT	1.0000	0.0000	1.2806	6.5991	1970.3386	8.2810
ADEGGEWL	1.0000	0.0000	1.3478	6.9580	2978.4846	8.5568
ADEKGNNA	1.0000	0.0000	1.2429	5.5683	601.3285	7.4886
ADEKNSDS	1.0000	0.0000	1.2584	4.9986	312.0668	7.0507
ADEMLVSK	1.0000	0.0000	1.3001	5.8074	791.8916	7.6724
ADETKHLS	1.0000	0.0000	1.2797	5.5744	605.5613	7.4933
ADEVPEDL	1.0000	0.0000	1.2156	5.8457	827.6078	7.7019
ADEYGRSQ	1.0000	0.0000	1.3036	6.2022	1247.5608	7.9758
ADFFYHRQ	1.0000	0.0000	1.2426	7.0629	3360.6488	8.6374
ADFKRTIR	1.0000	0.0000	1.2207	6.1189	1133.5355	7.9119
ADFLSLAG	1.0000	0.0000	1.2878	5.6188	637.3424	7.5275
ADGFAKTT	1.0000	0.0000	1.2255	6.0132	1003.6067	7.8306
ADGQSRDQ	1.0000	0.0000	1.2693	5.9102	891.4270	7.7514
ADHFKNQV	1.0000	0.0000	1.2771	6.2857	1373.5072	8.0401
ADKIKTKE	1.0000	0.0000	1.1989	5.5870	614.4467	7.5030
ADKLAPSR	1.0000	0.0000	1.2542	5.4675	535.4851	7.4112
ADKNIDMD	1.0000	0.0000	1.2528	5.8920	872.9661	7.7375
ADKPLNPF	1.0000	0.0000	1.2430	5.6355	649.7421	7.5403
ADLDPDGQ	1.0000	0.0000	1.2183	5.8693	850.4038	7.7200
ADLLNTNM	1.0000	0.0000	1.2684	5.3713	479.3391	7.3372
ADLRYLKR	1.0000	0.0000	1.2659	5.9713	956.3487	7.7984
ADLSLCAS	1.0000	0.0000	1.3505	5.5884	615.4077	7.5041
ADLTQLYE	1.0000	0.0000	1.2568	5.8459	827.8142	7.7020
ADNDLKRQ	1.0000	0.0000	1.2319	5.5588	594.8259	7.4814
ADNDQAGV	1.0000	0.0000	1.2369	6.0018	990.5901	7.8219
ADNLPSQD	1.0000	0.0000	1.2523	5.2461	414.9902	7.2410
ADNNQSGI	1.0000	0.0000	1.2736	5.3618	474.1294	7.3300
ADNNSDKS	1.0000	0.0000	1.2482	4.7759	241.4899	6.8796
ADNQNVRQ	1.0000	0.0000	1.2556	5.7941	779.8448	7.6622
ADNSSPPV	1.0000	0.0000	1.2812	5.2073	396.8663	7.2112
ADPQSNIL	1.0000	0.0000	1.2541	5.2672	425.1786	7.2572
ADPTYGDI	1.0000	0.0000	1.2323	6.2373	1299.0766	8.0029
ADQETENL	1.0000	0.0000	1.2266	5.5031	557.8867	7.4386
ADQISTFQ	1.0000	0.0000	1.2718	5.8232	806.4147	7.6845
ADQSGSLN	1.0000	0.0000	1.2812	5.1028	351.8473	7.1308
ADRLYNTV	1.0000	0.0000	1.2779	5.9544	937.9359	7.7854
ADRMANND	1.0000	0.0000	1.2792	5.9007	881.7125	7.7441
ADSLGRVE	1.0000	0.0000	1.2812	5.7832	770.1536	7.6538
ADSLQIQA	1.0000	0.0000	1.2578	5.5628	597.5635	7.4844
ADSQERDL	1.0000	0.0000	1.2592	5.5611	596.4058	7.4831
ADSTVNSE	1.0000	0.0000	1.2757	5.1342	364.7992	7.1550
ADTADEML	1.0000	0.0000	1.2459	5.9861	972.7889	7.8098
ADTGTSYE	1.0000	0.0000	1.2933	5.8860	866.8935	7.7328
ADTHKLLV	1.0000	0.0000	1.2603	5.8114	795.5379	7.6755
ADTIDCGG	1.0000	0.0000	1.2826	6.6622	2118.6372	8.3294
ADTPGSNN	1.0000	0.0000	1.2624	5.2221	403.6567	7.2225
ADVKTSLL	1.0000	0.0000	1.2489	5.2111	398.5944	7.2141
ADVNKRRT	1.0000	0.0000	1.2380	5.8259	808.9868	7.6867
ADYNGLPQ	1.0000	0.0000	1.2757	6.0137	1004.2639	7.8310
AEAFSIRK	1.0000	0.0000	1.2747	5.8748	855.7763	7.7242
AECCEERQ	1.0000	0.0000	1.3300	7.3052	4442.2077	8.8237
AECENQGP	1.0000	0.0000	1.3078	6.5194	1797.4626	8.2197
AEDEQSLS	1.0000	0.0000	1.2719	5.2026	394.7142	7.2076
AEDSNNEK	1.0000	0.0000	1.2484	5.1175	357.8669	7.1421
AEDSSAQK	1.0000	0.0000	1.2738	5.3147	449.0947	7.2937
AEDYRLFT	1.0000	0.0000	1.2640	6.2583	1330.8574	8.0190
AEETTLSK	1.0000	0.0000	1.2373	5.2197	402.5451	7.2207
AEFSDLLP	1.0000	0.0000	1.2711	5.4662	534.6664	7.4102
AEGHVPKE	1.0000	0.0000	1.2303	6.4170	1597.5380	8.1409
AEIISVND	1.0000	0.0000	1.2650	5.5180	567.5178	7.4500
AEKMSPKE	1.0000	0.0000	1.2840	5.8113	795.4882	7.6754
AEKNACRT	1.0000	0.0000	1.3068	6.2786	1362.3709	8.0346
AEKSPSKR	1.0000	0.0000	1.2720	5.2654	424.3058	7.2558
AEKSSSKV	1.0000	0.0000	1.2825	4.9968	311.4267	7.0493
AELFGTDP	1.0000	0.0000	1.2359	5.9857	972.3448	7.8095
AELHSECT	1.0000	0.0000	1.3750	6.2893	1379.2339	8.0428
AELLYMEI	1.0000	0.0000	1.2922	6.2370	1298.5953	8.0026
AELSETLE	1.0000	0.0000	1.2446	5.2219	403.5923	7.2224
AEMLLHHH	1.0000	0.0000	1.3511	6.8166	2530.9829	8.4481
AENALKTI	1.0000	0.0000	1.2225	5.4101	501.1969	7.3670
AENKDLPI	1.0000	0.0000	1.2217	5.4444	521.4007	7.3934
AENLTNLE	1.0000	0.0000	1.2265	5.0862	345.2001	7.1181
AENNSMMI	1.0000	0.0000	1.3487	5.8621	843.3757	7.7145
AEPEQRNQ	1.0000	0.0000	1.2275	5.9269	908.6936	7.7643
AEPGISNP	1.0000	0.0000	1.2679	5.5505	589.1203	7.4749
AEPKLTST	1.0000	0.0000	1.2363	5.2082	397.2765	7.2119
AEPYNNAW	1.0000	0.0000	1.4038	6.7920	2460.3567	8.4292
AEQKLPGQ	1.0000	0.0000	1.2229	5.9192	900.7151	7.7584
AERKTFAK	1.0000	0.0000	1.2211	6.0100	999.9674	7.8282
AESGETVL	1.0000	0.0000	1.2725	5.6383	651.7886	7.5424
AESGLKII	1.0000	0.0000	1.2593	5.5128	564.1181	7.4460
AESQNRNG	1.0000	0.0000	1.2864	5.4856	546.7589	7.4251
AETLSMRQ	1.0000	0.0000	1.3022	5.8462	828.0838	7.7022
AETNKQFI	1.0000	0.0000	1.2397	5.8097	793.9816	7.6742
AETTAKHN	1.0000	0.0000	1.2525	5.7986	783.9345	7.6657
AETTRPTT	1.0000	0.0000	1.2064	5.6789	683.0342	7.5737
AEVFMTPD	1.0000	0.0000	1.2433	6.4735	1704.9653	8.1844
AEVPIERS	1.0000	0.0000	1.2636	5.8531	834.6468	7.7075
AFANCAIL	1.0000	0.0000	1.3318	6.3990	1564.9455	8.1272
AFEMSNKS	1.0000	0.0000	1.3398	5.5713	603.4500	7.4910
AFFVEAYK	1.0000	0.0000	1.2439	6.7197	2263.7098	8.3736
AFHIFGKD	1.0000	0.0000	1.2472	6.6583	2109.3471	8.3265
AFHSSIKV	1.0000	0.0000	1.3496	5.8670	848.1544	7.7182
AFIESISK	1.0000	0.0000	1.2936	5.4550	527.8235	7.4016
AFKAPEES	1.0000	0.0000	1.2680	5.7934	779.2338	7.6616
AFKESTYF	1.0000	0.0000	1.3251	6.1853	1223.5004	7.9628
AFKSREDP	1.0000	0.0000	1.2721	5.8240	807.1516	7.6851
AFKSSTPY	1.0000	0.0000	1.3323	5.6725	678.0098	7.5687
AFMVDKAC	1.0000	0.0000	1.3081	7.1037	3522.4720	8.6688
AFNLLDEP	1.0000	0.0000	1.2497	5.5532	590.9597	7.4770
AFPLEQLK	1.0000	0.0000	1.2406	5.7618	751.3974	7.6374
AFPVFDID	1.0000	0.0000	1.2198	6.4011	1568.7106	8.1288
AFQNHPPS	1.0000	0.0000	1.3209	5.9640	948.3725	7.7928
AFSIRKSS	1.0000	0.0000	1.3136	5.2372	410.7407	7.2341
AFSPFDHN	1.0000	0.0000	1.3390	6.0919	1098.8387	7.8911
AFSPSMGE	1.0000	0.0000	1.3607	5.9947	982.4501	7.8164
AFTTSNSG	1.0000	0.0000	1.2998	5.2742	428.5982	7.2626
AFVNLLTV	1.0000	0.0000	1.2714	5.7214	717.2514	7.6063
AFYANTSA	1.0000	0.0000	1.3206	5.8968	877.7267	7.7411
AFYDNSIQ	1.0000	0.0000	1.3219	5.9565	940.2069	7.7870
AGDEYTIS	1.0000	0.0000	1.2944	5.9711	956.1677	7.7983
AGEPLFRL	1.0000	0.0000	1.2535	6.0116	1001.7418	7.8293
AGESHQNF	1.0000	0.0000	1.3349	6.1097	1121.6053	7.9048
AGGVKSIL	1.0000	0.0000	1.2846	5.7570	747.2508	7.6337
AGIALPFS	1.0000	0.0000	1.2867	5.8115	795.6394	7.6756
AGISQNSL	1.0000	0.0000	1.2834	5.1238	360.4855	7.1470
AGKKLSLV	1.0000	0.0000	1.2666	5.3728	480.1250	7.3383
AGKKWIKM	1.0000	0.0000	1.3649	7.0887	3462.0285	8.6573
AGKNQHTS	1.0000	0.0000	1.3053	5.7328	726.6986	7.6150
AGKSEKRS	1.0000	0.0000	1.2885	5.3997	495.2438	7.3590
AGLGEYAC	1.0000	0.0000	1.3264	6.9715	3025.1107	8.5672
AGLIGDNA	1.0000	0.0000	1.2485	5.8091	793.4260	7.6737
AGLKRNTY	1.0000	0.0000	1.2795	5.9095	890.7366	7.7509
AGMYRSSS	1.0000	0.0000	1.4094	5.8888	869.7477	7.7350
AGNLQPLS	1.0000	0.0000	1.2674	5.2499	416.7934	7.2439
AGNNVSRK	1.0000	0.0000	1.2893	5.4636	533.0747	7.4082
AGNRDHNA	1.0000	0.0000	1.2873	6.0290	1022.0736	7.8428
AGNTKGSR	1.0000	0.0000	1.2838	5.6027	625.6131	7.5150
AGPHTKTK	1.0000	0.0000	1.2412	6.0251	1017.5253	7.8398
AGPNSDDT	1.0000	0.0000	1.2604	5.4128	502.7598	7.3691
AGPPMPMP	1.0000	0.0000	1.2490	6.7051	2226.0214	8.3624
AGPPPANL	1.0000	0.0000	1.2378	5.6948	695.6434	7.5859
AGPRATTL	1.0000	0.0000	1.2265	5.8291	811.9799	7.6891
AGQLNPQL	1.0000	0.0000	1.2492	5.6027	625.6575	7.5151
AGRNSNEK	1.0000	0.0000	1.2760	5.3532	469.4339	7.3233
AGSDPDPE	1.0000	0.0000	1.2559	5.7201	716.1737	7.6053
AGSGNNIS	1.0000	0.0000	1.2965	5.1639	377.4829	7.1778
AGSTCDTS	1.0000	0.0000	1.3663	5.8669	848.0623	7.7182
AGSTSVNK	1.0000	0.0000	1.2876	5.1997	393.4084	7.2054
AGTYSIMY	1.0000	0.0000	1.3719	6.6234	2026.1551	8.2996
AGVPSELR	1.0000	0.0000	1.2822	5.8038	788.5950	7.6696
AGVQVTTI	1.0000	0.0000	1.2186	6.1776	1212.7426	7.9569
AGVSANDE	1.0000	0.0000	1.2814	5.6810	684.6637	7.5753
AGVTQEAQ	1.0000	0.0000	1.2077	6.2356	1296.5744	8.0016
AGYLITLS	1.0000	0.0000	1.3006	5.6370	650.8326	7.5414
AHAERKTF	1.0000	0.0000	1.2429	6.3899	1548.5317	8.1201
AHALWMTS	1.0000	0.0000	1.4686	6.9647	3001.4460	8.5619
AHDLCSRL	1.0000	0.0000	1.3868	6.2512	1320.0093	8.0135
AHDSRVSQ	1.0000	0.0000	1.3411	5.8676	848.7352	7.7187
AHEMYKHS	1.0000	0.0000	1.3936	6.7964	2472.6864	8.4326
AHFSMISI	1.0000	0.0000	1.3870	6.1520	1177.5851	7.9373
AHGNTSKN	1.0000	0.0000	1.3016	5.4669	535.0740	7.4107
AHGVFFNI	1.0000	0.0000	1.2889	6.6673	2131.2798	8.3334
AHHGRGFE	1.0000	0.0000	1.2305	7.0932	3479.9482	8.6607
AHHLFILS	1.0000	0.0000	1.3536	6.0800	1083.8118	7.8819
AHILVANP	1.0000	0.0000	1.2712	5.9850	971.5569	7.8089
AHITSTAE	1.0000	0.0000	1.2813	5.7900	776.1882	7.6590
AHKSPHIK	1.0000	0.0000	1.3162	6.0645	1064.6717	7.8700
AHLDFLKA	1.0000	0.0000	1.2724	6.0070	996.4525	7.8258
AHMLSLDD	1.0000	0.0000	1.3302	5.8618	843.0576	7.7142
AHNVPFER	1.0000	0.0000	1.2745	6.4332	1627.7048	8.1534
AHQKLVFM	1.0000	0.0000	1.2938	6.6745	2148.8794	8.3389
AHQVDSGP	1.0000	0.0000	1.3042	6.2078	1255.6063	7.9801
AHRIGSEN	1.0000	0.0000	1.3159	5.9448	927.6643	7.7780
AHSKPTWP	1.0000	0.0000	1.4118	6.7002	2213.4693	8.3586
AHSMTIMT	1.0000	0.0000	1.3630	6.4060	1577.4450	8.1325
AHSQGFVI	1.0000	0.0000	1.3221	6.4319	1625.3028	8.1524
AHSRQKFI	1.0000	0.0000	1.3114	6.1903	1230.5863	7.9667
AHSYVNKS	1.0000	0.0000	1.3688	5.7667	755.6835	7.6412
AHWTWGKE	1.0000	0.0000	1.4844	8.0892	10954.2533	9.4263
AHYHANNA	1.0000	0.0000	1.3437	6.4694	1696.9006	8.1812
AIAMSVQQ	1.0000	0.0000	1.3025	6.2054	1252.2641	7.9784
AIAPNPST	1.0000	0.0000	1.2510	5.3499	467.6302	7.3207
AICNRDEM	1.0000	0.0000	1.3372	6.7199	2264.1773	8.3738
AICQANTD	1.0000	0.0000	1.3020	6.2873	1375.9976	8.0413
AICQEPIS	1.0000	0.0000	1.3341	6.2877	1376.6953	8.0416
AIDNFYDS	1.0000	0.0000	1.3162	5.8813	862.2456	7.7292
AIEATIKC	1.0000	0.0000	1.2751	6.3986	1564.1412	8.1268
AIENCSAY	1.0000	0.0000	1.3880	6.3657	1505.9346	8.1015
AIESVEQN	1.0000	0.0000	1.2718	5.6041	626.6671	7.5162
AIFPRNIY	1.0000	0.0000	1.2714	6.3134	1418.0685	8.0614
AIFYLQES	1.0000	0.0000	1.3166	6.0281	1021.0244	7.8421
AIGRGHNN	1.0000	0.0000	1.2972	6.1546	1181.0913	7.9393
AIGTELQI	1.0000	0.0000	1.2212	5.8588	840.1928	7.7119
AIGTKTIR	1.0000	0.0000	1.2132	5.8942	875.1691	7.7392
AIILLTYN	1.0000	0.0000	1.2646	5.5902	616.6820	7.5055
AIKKKILI	1.0000	0.0000	1.2072	5.5102	562.4118	7.4440
AIKKTQIR	1.0000	0.0000	1.2062	5.8214	804.7751	7.6832
AIKSQTPR	1.0000	0.0000	1.2529	5.6005	624.0562	7.5134
AILFADVK	1.0000	0.0000	1.2347	5.9989	987.2539	7.8196
AILFATKT	1.0000	0.0000	1.2294	5.7283	723.0155	7.6117
AILISYLP	1.0000	0.0000	1.2895	5.5878	615.0324	7.5037
AILITHLV	1.0000	0.0000	1.2616	5.9108	891.9825	7.7519
AILSVAPH	1.0000	0.0000	1.3005	5.8980	879.0093	7.7421
AILVLSIS	1.0000	0.0000	1.2732	5.0969	349.4929	7.1263
AIMRPDKS	1.0000	0.0000	1.2910	5.9385	920.9439	7.7732
AIPGADGQ	1.0000	0.0000	1.2026	6.2466	1312.9745	8.0100
AIPGHYML	1.0000	0.0000	1.3025	6.8221	2546.8820	8.4523
AIPNNFNN	1.0000	0.0000	1.2625	5.2723	427.6769	7.2611
AIPQFVAS	1.0000	0.0000	1.2806	6.0253	1017.7411	7.8399
AIQNPIAR	1.0000	0.0000	1.2257	5.8801	861.0805	7.7283
AIQNVIGK	1.0000	0.0000	1.2382	5.9364	918.7220	7.7716
AIQVNWLI	1.0000	0.0000	1.3666	6.6534	2097.4430	8.3227
AIRGNASH	1.0000	0.0000	1.3172	5.9631	947.4165	7.7921
AIRVNSNK	1.0000	0.0000	1.2732	5.3299	456.9882	7.3054
AISKLAQN	1.0000	0.0000	1.2537	5.2397	411.9215	7.2361
AISSVLGE	1.0000	0.0000	1.2985	5.4138	503.3314	7.3699
AITIPPTD	1.0000	0.0000	1.1977	5.7249	720.1511	7.6090
AITSGPSS	1.0000	0.0000	1.2901	5.0692	338.5285	7.1051
AIVIVVLE	1.0000	0.0000	1.2283	6.1201	1135.1146	7.9128
AIVKSLVP	1.0000	0.0000	1.2693	5.6103	631.1347	7.5209
AIVMLIKN	1.0000	0.0000	1.2737	5.9045	885.5421	7.7470
AIWENGDL	1.0000	0.0000	1.3644	6.6016	1975.9099	8.2828
AIYFNLAQ	1.0000	0.0000	1.2862	6.1334	1152.5530	7.9230
AKAHWTWG	1.0000	0.0000	1.4836	8.1075	11187.4947	9.4403
AKANLTPK	1.0000	0.0000	1.2188	5.3203	451.9855	7.2980
AKATLQRP	1.0000	0.0000	1.2189	5.7563	746.6685	7.6331
AKDRILSY	1.0000	0.0000	1.2934	5.7529	743.7494	7.6305
AKDSLAKV	1.0000	0.0000	1.2543	5.4193	506.5471	7.3741
AKDYSQRL	1.0000	0.0000	1.2979	5.8070	791.5633	7.6721
AKEHPDKT	1.0000	0.0000	1.2301	5.9664	950.9596	7.7946
AKELTENN	1.0000	0.0000	1.2254	5.1800	384.5707	7.1902
AKEMDDQS	1.0000	0.0000	1.2870	5.8912	872.1273	7.7368
AKETSTNP	1.0000	0.0000	1.2399	5.1686	379.5581	7.1814
AKFEITYF	1.0000	0.0000	1.2548	6.4840	1725.6779	8.1924
AKGPNSVE	1.0000	0.0000	1.2773	5.5940	619.4082	7.5084
AKGRDVSE	1.0000	0.0000	1.2734	5.8770	857.9897	7.7259
AKGSNITK	1.0000	0.0000	1.2548	5.2988	440.9201	7.2815
AKGSQTVS	1.0000	0.0000	1.2970	5.4656	534.2995	7.4097
AKHNPKPS	1.0000	0.0000	1.2851	5.5507	589.2574	7.4751
AKITEDRL	1.0000	0.0000	1.2146	5.6633	670.8757	7.5617
AKIYWEDL	1.0000	0.0000	1.3690	6.9153	2835.5677	8.5240
AKKANDGN	1.0000	0.0000	1.2397	5.4790	542.6064	7.4200
AKKSKRRK	1.0000	0.0000	1.2515	5.4889	548.7873	7.4276
AKKTYRRR	1.0000	0.0000	1.2426	6.2650	1341.0750	8.0241
AKKYSYPM	1.0000	0.0000	1.3620	6.4176	1598.7392	8.1414
AKLAPSQT	1.0000	0.0000	1.2476	5.3658	476.2894	7.3330
AKLSRKSQ	1.0000	0.0000	1.2705	5.1370	365.9845	7.1571
AKNEVRYK	1.0000	0.0000	1.2675	6.0870	1092.6532	7.8873
AKNQLRRL	1.0000	0.0000	1.2457	5.5206	569.2336	7.4520
AKNSSSPP	1.0000	0.0000	1.2608	4.7300	229.0745	6.8443
AKPDYQTD	1.0000	0.0000	1.2310	6.0793	1083.0516	7.8814
AKPPVLTL	1.0000	0.0000	1.2249	5.5299	575.3179	7.4591
AKQELAKE	1.0000	0.0000	1.2135	5.6937	694.7364	7.5850
AKQKAYSG	1.0000	0.0000	1.2989	5.9931	980.6656	7.8151
AKRKPTIE	1.0000	0.0000	1.2043	5.7777	765.2855	7.6496
AKSIKFRK	1.0000	0.0000	1.2690	5.6780	682.2705	7.5729
AKSSIIIE	1.0000	0.0000	1.2670	5.2524	418.0203	7.2459
AKSVGTVE	1.0000	0.0000	1.2768	5.8425	824.5650	7.6994
AKSVSGNN	1.0000	0.0000	1.2874	5.0731	340.0401	7.1080
AKSVWSKD	1.0000	0.0000	1.4072	6.2081	1256.0592	7.9804
AKTERIDF	1.0000	0.0000	1.2176	6.0381	1032.7602	7.8497
AKTTEELI	1.0000	0.0000	1.2087	5.5184	567.7686	7.4503
AKVATSDE	1.0000	0.0000	1.2538	5.5955	620.5050	7.5096
AKVNNLAN	1.0000	0.0000	1.2450	5.1821	385.5022	7.1918
AKYNRHLK	1.0000	0.0000	1.3037	6.0841	1089.0438	7.8851
ALACNSTV	1.0000	0.0000	1.3525	5.9047	885.8248	7.7472
ALAGLKRN	1.0000	0.0000	1.2485	5.5377	580.5353	7.4651
ALANSDRL	1.0000	0.0000	1.2568	5.1625	376.8923	7.1767
ALDAVPPD	1.0000	0.0000	1.2159	5.8526	834.1671	7.7071
ALDGPHIK	1.0000	0.0000	1.2493	6.0805	1084.5352	7.8824
ALDLEAPN	1.0000	0.0000	1.2287	5.3798	484.0404	7.3438
ALDTLCAS	1.0000	0.0000	1.3319	5.8020	786.9565	7.6682
ALEAVNKA	1.0000	0.0000	1.2376	5.6458	657.4611	7.5482
ALEHSEDG	1.0000	0.0000	1.3005	5.8825	863.4479	7.7302
ALEITTEQ	1.0000	0.0000	1.2127	5.6508	661.2909	7.5521
ALENHATH	1.0000	0.0000	1.2975	6.0915	1098.2872	7.8908
ALFDMSPE	1.0000	0.0000	1.3138	5.9664	951.0066	7.7946
ALGNDLGQ	1.0000	0.0000	1.2570	5.6618	669.7054	7.5605
ALGQKFST	1.0000	0.0000	1.2840	5.6734	678.7141	7.5694
ALGRNLNF	1.0000	0.0000	1.2798	5.5776	607.8346	7.4958
ALGYEVHT	1.0000	0.0000	1.2855	6.5417	1844.1955	8.2368
ALHAICNR	1.0000	0.0000	1.3518	6.5606	1884.8052	8.2513
ALHDKITS	1.0000	0.0000	1.2788	5.5634	597.9892	7.4849
ALHNVHVL	1.0000	0.0000	1.3252	6.2070	1254.5675	7.9796
ALHTNQDA	1.0000	0.0000	1.2638	5.8121	796.1670	7.6760
ALIFFTNQ	1.0000	0.0000	1.2688	5.9075	888.6519	7.7494
ALIHSKPM	1.0000	0.0000	1.3279	5.9972	985.3081	7.8183
ALIIWKIF	1.0000	0.0000	1.3515	6.8140	2523.2641	8.4461
ALIYQKYE	1.0000	0.0000	1.2765	6.3600	1496.1528	8.0972
ALKDILTS	1.0000	0.0000	1.2346	5.0898	346.6190	7.1208
ALKTINKN	1.0000	0.0000	1.2188	5.0798	342.6763	7.1132
ALMKPKCH	1.0000	0.0000	1.3587	6.8222	2547.3273	8.4524
ALNAHSYV	1.0000	0.0000	1.3522	6.0009	989.4777	7.8211
ALNEFLVA	1.0000	0.0000	1.2645	5.7253	720.5121	7.6093
ALNGANEG	1.0000	0.0000	1.2630	5.6293	645.0946	7.5355
ALNGRTNQ	1.0000	0.0000	1.2565	5.5162	566.3071	7.4486
ALNLLKLT	1.0000	0.0000	1.2100	4.8535	264.0736	6.9392
ALNPRKNR	1.0000	0.0000	1.2464	5.4264	510.6931	7.3795
ALNTLAFA	1.0000	0.0000	1.2518	5.5371	580.1559	7.4647
ALPDLVQK	1.0000	0.0000	1.2290	5.6486	659.5667	7.5503
ALPFSTYS	1.0000	0.0000	1.3329	5.5787	608.5989	7.4966
ALQALDLE	1.0000	0.0000	1.2275	5.4741	539.5257	7.4162
ALQPSQIA	1.0000	0.0000	1.2590	5.5834	611.8722	7.5002
ALQTSNKA	1.0000	0.0000	1.2482	5.1545	373.4614	7.1706
ALRETYSD	1.0000	0.0000	1.2942	5.7570	747.2829	7.6337
ALRHSLGR	1.0000	0.0000	1.3207	5.8932	874.1265	7.7384
ALRIVKLQ	1.0000	0.0000	1.2364	5.7620	751.5356	7.6375
ALRKNIDQ	1.0000	0.0000	1.2329	5.5799	609.4294	7.4976
ALRSGNES	1.0000	0.0000	1.2898	5.1724	381.2363	7.1844
ALSACAND	1.0000	0.0000	1.3441	5.8767	857.6684	7.7257
ALSAVSHR	1.0000	0.0000	1.3380	5.6916	693.0982	7.5834
ALSNMLAL	1.0000	0.0000	1.2884	5.2477	415.7360	7.2422
ALSPKSLN	1.0000	0.0000	1.2403	4.6850	217.4980	6.8097
ALSSFDKK	1.0000	0.0000	1.2787	5.1726	381.2946	7.1845
ALSVCNLG	1.0000	0.0000	1.3680	5.9223	903.8937	7.7607
ALSVKSGM	1.0000	0.0000	1.3401	5.6526	662.6149	7.5534
ALSYDLLE	1.0000	0.0000	1.2858	5.4061	498.9064	7.3640
ALTEAQYT	1.0000	0.0000	1.2485	5.9832	969.5709	7.8075
ALTEFQML	1.0000	0.0000	1.2794	6.0836	1088.3127	7.8847
ALTELIRS	1.0000	0.0000	1.2526	5.2919	437.4356	7.2762
ALTNGTAA	1.0000	0.0000	1.2370	5.5553	592.4275	7.4787
ALVDKVIE	1.0000	0.0000	1.2248	5.8994	880.3720	7.7431
ALVKLKHF	1.0000	0.0000	1.2812	6.0418	1037.2688	7.8526
ALVQTMSS	1.0000	0.0000	1.3288	5.5661	599.8340	7.4870
ALWMTSIK	1.0000	0.0000	1.4194	6.5556	1874.0519	8.2475
ALYYKILE	1.0000	0.0000	1.2908	6.1338	1153.0561	7.9233
AMAENKDL	1.0000	0.0000	1.2647	5.8022	787.1858	7.6684
AMANEDPR	1.0000	0.0000	1.2587	6.1439	1166.6739	7.9311
AMANIRLA	1.0000	0.0000	1.2737	6.0117	1001.8974	7.8294
AMDPMYNL	1.0000	0.0000	1.3395	6.4820	1721.7609	8.1909
AMDQGDAG	1.0000	0.0000	1.2277	6.5541	1870.7377	8.2463
AMELLVES	1.0000	0.0000	1.3069	5.7456	737.4953	7.6249
AMESKRIH	1.0000	0.0000	1.3284	6.2726	1352.8842	8.0300
AMFEEAFI	1.0000	0.0000	1.2354	6.7016	2217.0023	8.3597
AMILKFGM	1.0000	0.0000	1.2992	6.6593	2111.6342	8.3272
AMLRTATS	1.0000	0.0000	1.2962	5.7252	720.4386	7.6093
AMNPFKDV	1.0000	0.0000	1.2796	6.2576	1329.7688	8.0185
AMPPNHLD	1.0000	0.0000	1.2988	6.1409	1162.5682	7.9287
AMSAGESH	1.0000	0.0000	1.3798	6.1234	1139.3679	7.9153
AMSIRTSV	1.0000	0.0000	1.3376	5.7759	763.7291	7.6482
AMSSSVVQ	1.0000	0.0000	1.3693	5.6460	657.6402	7.5484
AMSVQQNT	1.0000	0.0000	1.3159	5.8793	860.2640	7.7277
AMTMLLTY	1.0000	0.0000	1.3332	6.3729	1518.5919	8.1071
AMTRSKSQ	1.0000	0.0000	1.3240	5.6304	645.8894	7.5363
ANAADETK	1.0000	0.0000	1.2188	5.5904	616.8176	7.5056
ANADTGTS	1.0000	0.0000	1.2603	5.3784	483.2783	7.3427
ANANDENS	1.0000	0.0000	1.2517	5.0024	313.4379	7.0536
ANASNQGT	1.0000	0.0000	1.2730	5.3270	455.4878	7.3032
ANATIIPK	1.0000	0.0000	1.2174	5.5708	603.0507	7.4905
ANATNHDQ	1.0000	0.0000	1.2710	5.7724	760.6585	7.6455
ANCAILIS	1.0000	0.0000	1.3429	5.8685	849.6461	7.7194
ANDENSPR	1.0000	0.0000	1.2632	5.2762	429.5989	7.2641
ANDETPSQ	1.0000	0.0000	1.2530	5.3651	475.9210	7.3325
ANDFSPII	1.0000	0.0000	1.2756	5.5878	614.9936	7.5036
ANDGNSNL	1.0000	0.0000	1.2555	4.9238	286.3434	6.9933
ANDMRTER	1.0000	0.0000	1.2655	6.1219	1137.4271	7.9141
ANDTLNGQ	1.0000	0.0000	1.2461	5.4033	497.2993	7.3618
ANEDPRYE	1.0000	0.0000	1.2561	6.1117	1124.0942	7.9063
ANEEDIDN	1.0000	0.0000	1.2297	5.4735	539.1472	7.4157
ANEFQLKK	1.0000	0.0000	1.2469	5.6444	656.3719	7.5471
ANEGNERV	1.0000	0.0000	1.2620	5.8625	843.7930	7.7148
ANETNDQV	1.0000	0.0000	1.2436	5.5739	605.2643	7.4930
ANFLVNVN	1.0000	0.0000	1.2867	5.5551	592.3030	7.4785
ANFPNKAS	1.0000	0.0000	1.2778	5.3480	466.6328	7.3193
ANFVKHSQ	1.0000	0.0000	1.3308	6.0081	997.7200	7.8267
ANGDNTVN	1.0000	0.0000	1.2589	5.4309	513.3606	7.3830
ANGFLKII	1.0000	0.0000	1.2560	5.7914	777.4474	7.6601
ANHHPIGD	1.0000	0.0000	1.2873	6.4208	1604.5878	8.1439
ANHLLNEF	1.0000	0.0000	1.2970	5.6645	671.7995	7.5626
ANHTDNSS	1.0000	0.0000	1.2951	5.0917	347.3779	7.1223
ANIAQGDD	1.0000	0.0000	1.2293	5.8805	861.4219	7.7286
ANIGPEGS	1.0000	0.0000	1.2820	5.6847	687.6124	7.5781
ANIPNMHA	1.0000	0.0000	1.3098	6.1521	1177.6308	7.9373
ANIRLAYS	1.0000	0.0000	1.3066	5.6698	675.8584	7.5666
ANISCQTL	1.0000	0.0000	1.3406	5.8083	792.7092	7.6731
ANISHILA	1.0000	0.0000	1.2947	5.5654	599.3643	7.4864
ANISVLEP	1.0000	0.0000	1.2652	5.3664	476.6385	7.3335
ANKIFNHS	1.0000	0.0000	1.3177	5.6208	638.8374	7.5290
ANKSGPNK	1.0000	0.0000	1.2589	5.1716	380.8813	7.1838
ANKTTTRV	1.0000	0.0000	1.2311	5.5849	612.9678	7.5014
ANLIILFH	1.0000	0.0000	1.2882	5.8654	846.5569	7.7170
ANLSNSNI	1.0000	0.0000	1.2355	4.5124	178.3094	6.6771
ANLTPKNT	1.0000	0.0000	1.2185	5.0725	339.7981	7.1076
ANLVSLGG	1.0000	0.0000	1.2926	5.4514	525.6300	7.3988
ANMDSLIS	1.0000	0.0000	1.3059	5.2429	413.4726	7.2386
ANNAHDLC	1.0000	0.0000	1.3611	6.2360	1297.0351	8.0018
ANNDSALT	1.0000	0.0000	1.2417	4.9459	293.7192	7.0103
ANNLHYRK	1.0000	0.0000	1.3187	5.9507	933.9556	7.7826
ANNMTNKE	1.0000	0.0000	1.2734	5.4575	529.3362	7.4035
ANNNGHGN	1.0000	0.0000	1.3105	5.6393	652.5605	7.5432
ANNNSLLE	1.0000	0.0000	1.2300	4.6499	208.8968	6.7828
ANNPFLQV	1.0000	0.0000	1.2725	5.6992	699.1162	7.5892
ANNQPTKL	1.0000	0.0000	1.2287	5.2118	398.8863	7.2146
ANNSGASK	1.0000	0.0000	1.2745	4.9810	305.8201	7.0372
ANNTTDYF	1.0000	0.0000	1.2876	5.8191	802.6063	7.6814
ANPSDKSS	1.0000	0.0000	1.2583	4.7095	223.7174	6.8285
ANPVRQLA	1.0000	0.0000	1.2463	5.8294	812.1853	7.6893
ANQDKGPT	1.0000	0.0000	1.2298	5.7083	706.5572	7.5963
ANQDLKTG	1.0000	0.0000	1.2360	5.5367	579.8789	7.4644
ANQETRRT	1.0000	0.0000	1.2331	5.7839	770.7513	7.6543
ANQHTDNI	1.0000	0.0000	1.2690	5.7432	735.4868	7.6231
ANQRSNVR	1.0000	0.0000	1.2937	5.5541	591.5984	7.4777
ANQRVLLH	1.0000	0.0000	1.2887	5.9301	912.0171	7.7667
ANRQRNNS	1.0000	0.0000	1.2780	5.2210	403.1501	7.2217
ANRSTNLD	1.0000	0.0000	1.2497	5.0085	315.6593	7.0584
ANSANASN	1.0000	0.0000	1.2565	4.7430	232.5284	6.8543
ANSAQPSK	1.0000	0.0000	1.2710	5.1126	355.8506	7.1384
ANSDGDQG	1.0000	0.0000	1.2833	5.6863	688.8550	7.5793
ANSDNCKP	1.0000	0.0000	1.3365	5.6998	699.6106	7.5897
ANSDRLTQ	1.0000	0.0000	1.2591	5.2744	428.7068	7.2627
ANSHEEDY	1.0000	0.0000	1.3349	6.0232	1015.2565	7.8383
ANSLSWRI	1.0000	0.0000	1.4041	5.9723	957.5076	7.7992
ANSNLSGN	1.0000	0.0000	1.2545	4.6462	207.9986	6.7799
ANSNSKQR	1.0000	0.0000	1.2716	4.9639	299.8664	7.0241
ANSNSYPI	1.0000	0.0000	1.3074	5.2099	398.0266	7.2131
ANSSKNRS	1.0000	0.0000	1.2595	4.6111	199.7594	6.7529
ANTDLRPT	1.0000	0.0000	1.2267	5.4333	514.7930	7.3849
ANTNFLSC	1.0000	0.0000	1.3603	5.7450	736.9948	7.6244
ANTSAIVM	1.0000	0.0000	1.3089	5.8003	785.4681	7.6670
ANTSGNCS	1.0000	0.0000	1.3635	5.5496	588.5279	7.4743
ANTTGRIK	1.0000	0.0000	1.2336	5.6825	685.8209	7.5764
ANVISNIS	1.0000	0.0000	1.2765	5.0177	319.0134	7.0654
ANYLLRLQ	1.0000	0.0000	1.2826	5.6491	659.9673	7.5507
APAHQKLV	1.0000	0.0000	1.2502	6.1725	1205.7195	7.9531
APDDINLS	1.0000	0.0000	1.2468	5.1920	389.9227	7.1994
APEESANS	1.0000	0.0000	1.2734	5.1587	375.2326	7.1738
APEHLPSL	1.0000	0.0000	1.2883	5.5857	613.5382	7.5020
APHNSIDR	1.0000	0.0000	1.3001	5.7786	766.0428	7.6502
APHRIPVY	1.0000	0.0000	1.2402	6.7450	2330.6713	8.3931
APIGLEGG	1.0000	0.0000	1.2316	6.1568	1184.1229	7.9410
APIYLRAA	1.0000	0.0000	1.2451	6.2090	1257.3343	7.9811
APLDAPSN	1.0000	0.0000	1.2513	5.2418	412.9242	7.2377
APLIVNKI	1.0000	0.0000	1.2333	5.5759	606.6227	7.4945
APLNDQQS	1.0000	0.0000	1.2595	5.3213	452.5126	7.2988
APLPFQRV	1.0000	0.0000	1.2354	6.2140	1264.6058	7.9849
APLTNNVL	1.0000	0.0000	1.2385	5.1852	386.8685	7.1942
APNNFVGQ	1.0000	0.0000	1.2777	6.0050	994.2574	7.8243
APNPSTHG	1.0000	0.0000	1.3037	5.7559	746.3519	7.6329
APPSSPTK	1.0000	0.0000	1.2599	5.1548	373.5883	7.1708
APQKLGMV	1.0000	0.0000	1.2608	6.3036	1402.0874	8.0538
APQREIDS	1.0000	0.0000	1.2556	5.7538	744.5355	7.6312
APSEASSQ	1.0000	0.0000	1.2910	5.1149	356.7958	7.1401
APSLDTMP	1.0000	0.0000	1.2867	5.6673	673.9115	7.5647
APSNKKIQ	1.0000	0.0000	1.2495	5.3038	443.4531	7.2853
APSPSKKK	1.0000	0.0000	1.2543	5.0838	344.2659	7.1163
APSQTDKG	1.0000	0.0000	1.2568	5.6214	639.2526	7.5294
APSRDIGI	1.0000	0.0000	1.2633	5.8225	805.8318	7.6841
APSRNHFY	1.0000	0.0000	1.3659	6.3163	1422.7017	8.0635
APSYPDND	1.0000	0.0000	1.2918	5.6777	682.0662	7.5727
APTKELAS	1.0000	0.0000	1.2434	5.3226	453.1860	7.2998
APTKPNNI	1.0000	0.0000	1.2248	5.3293	456.6678	7.3049
APTMNPDN	1.0000	0.0000	1.2690	5.7146	711.6446	7.6011
APTSIQSP	1.0000	0.0000	1.2713	5.2878	435.3833	7.2730
APYKQSNT	1.0000	0.0000	1.2923	5.6110	631.6536	7.5215
APYSGWGN	1.0000	0.0000	1.4599	6.9325	2892.0714	8.5372
AQAMNPFK	1.0000	0.0000	1.2750	6.2407	1304.0835	8.0054
AQDGDKKQ	1.0000	0.0000	1.2086	5.9605	944.5332	7.7901
AQDKPGIS	1.0000	0.0000	1.2586	5.7065	705.0841	7.5949
AQDKVLTR	1.0000	0.0000	1.2259	5.8279	810.8014	7.6882
AQEPLGDE	1.0000	0.0000	1.2189	5.9333	915.4228	7.7692
AQEYFTSQ	1.0000	0.0000	1.3109	6.1692	1201.1395	7.9505
AQGDDMSI	1.0000	0.0000	1.2989	6.0924	1099.4103	7.8914
AQGPNNPT	1.0000	0.0000	1.2455	5.5955	620.4471	7.5095
AQILASVN	1.0000	0.0000	1.2723	5.4394	518.3883	7.3895
AQINRMQH	1.0000	0.0000	1.2887	6.5352	1830.4185	8.2318
AQITITPA	1.0000	0.0000	1.2009	5.8298	812.6206	7.6897
AQIVKFNS	1.0000	0.0000	1.2912	5.7065	705.0763	7.5949
AQIYTSPT	1.0000	0.0000	1.2847	5.8160	799.7494	7.6790
AQKCISQR	1.0000	0.0000	1.3437	6.3449	1470.3721	8.0856
AQKDTSKA	1.0000	0.0000	1.2427	5.4391	518.2021	7.3893
AQKSFNSN	1.0000	0.0000	1.2886	5.0747	340.6583	7.1092
AQLDNFSQ	1.0000	0.0000	1.2852	5.5244	571.7138	7.4549
AQLKRRST	1.0000	0.0000	1.2635	5.5207	569.2645	7.4520
AQLPESHL	1.0000	0.0000	1.2935	5.6404	653.3675	7.5440
AQLTGPND	1.0000	0.0000	1.2378	5.6145	634.2239	7.5242
AQNEESSV	1.0000	0.0000	1.2918	5.3054	444.3041	7.2866
AQNEYPYL	1.0000	0.0000	1.3022	6.2261	1282.3309	7.9942
AQNFEVNP	1.0000	0.0000	1.2671	5.8822	863.1393	7.7299
AQNQSYES	1.0000	0.0000	1.3276	5.5413	582.9535	7.4679
AQNVFKCN	1.0000	0.0000	1.3515	6.3981	1563.2562	8.1264
AQPFELQS	1.0000	0.0000	1.2805	5.7677	756.4870	7.6419
AQPGLHQK	1.0000	0.0000	1.2523	6.2098	1258.6213	7.9817
AQPNDISK	1.0000	0.0000	1.2522	5.3610	473.6706	7.3293
AQPSAIRV	1.0000	0.0000	1.2673	5.9145	895.8743	7.7548
AQPSKREV	1.0000	0.0000	1.2659	5.8179	801.5581	7.6805
AQRACLSR	1.0000	0.0000	1.3585	6.3180	1425.5382	8.0649
AQRLRHSS	1.0000	0.0000	1.3368	5.6870	689.3841	7.5799
AQSLRPNR	1.0000	0.0000	1.2755	5.4719	538.1538	7.4145
AQSPFRSA	1.0000	0.0000	1.3154	5.6971	697.4350	7.5876
AQSPTGGQ	1.0000	0.0000	1.2752	5.9087	889.8358	7.7503
AQTPLNTL	1.0000	0.0000	1.2244	5.2446	414.2451	7.2398
AQTTMGSA	1.0000	0.0000	1.3016	5.9935	981.0814	7.8154
AQTTPFNC	1.0000	0.0000	1.3218	6.3961	1559.5589	8.1249
AQTVLVSI	1.0000	0.0000	1.2739	5.6581	666.8553	7.5577
AQYSLSDN	1.0000	0.0000	1.3103	5.2831	433.0213	7.2694
AQYTNKLF	1.0000	0.0000	1.2852	5.9407	923.2426	7.7749
AQYVSTIT	1.0000	0.0000	1.2960	5.9378	920.2140	7.7727
ARAQSPFR	1.0000	0.0000	1.2835	6.0876	1093.3522	7.8878
ARDAYKQL	1.0000	0.0000	1.2497	6.1350	1154.6658	7.9242
ARDYDDLD	1.0000	0.0000	1.2448	6.0667	1067.4414	7.8717
AREKRVVA	1.0000	0.0000	1.2081	6.3054	1405.0180	8.0552
ARGLAGLG	1.0000	0.0000	1.2547	6.0953	1103.1574	7.8937
ARGPAEDY	1.0000	0.0000	1.2232	6.4755	1708.8990	8.1859
ARHIMGSE	1.0000	0.0000	1.3368	6.4847	1727.0510	8.1930
ARIGVDLA	1.0000	0.0000	1.2277	6.1002	1109.3876	7.8975
ARISSVAL	1.0000	0.0000	1.2945	5.3901	489.8033	7.3517
ARKGNLPP	1.0000	0.0000	1.2422	5.6796	683.5449	7.5742
ARLGGRSI	1.0000	0.0000	1.2908	5.8976	878.5190	7.7417
ARLQHSPN	1.0000	0.0000	1.3071	5.6816	685.1391	7.5757
ARLTNRYS	1.0000	0.0000	1.3094	5.6472	658.5261	7.5493
ARMLSNGG	1.0000	0.0000	1.3366	5.9221	903.6560	7.7605
ARMTQLPE	1.0000	0.0000	1.2519	6.1444	1167.2752	7.9314
ARNDDSRN	1.0000	0.0000	1.2708	5.3365	460.4923	7.3105
ARNREANP	1.0000	0.0000	1.2482	5.7170	713.6228	7.6029
ARPKLMLN	1.0000	0.0000	1.2755	5.7023	701.6297	7.5916
ARPLAWAP	1.0000	0.0000	1.3371	6.8390	2596.8715	8.4653
ARPPANGD	1.0000	0.0000	1.2323	5.9382	920.6131	7.7730
ARPWRVLL	1.0000	0.0000	1.3660	6.8220	2546.7683	8.4523
ARQQDSDS	1.0000	0.0000	1.2890	5.4777	541.8097	7.4190
ARQYLSIV	1.0000	0.0000	1.3124	6.0278	1020.6085	7.8418
ARRYRVHH	1.0000	0.0000	1.2335	7.2312	4079.1293	8.7668
ARSAPLTN	1.0000	0.0000	1.2580	5.2700	426.5725	7.2594
ARSDPIID	1.0000	0.0000	1.2504	5.6677	674.2611	7.5650
ARSENTSS	1.0000	0.0000	1.2742	4.8270	256.1243	6.9188
ARSGCTLN	1.0000	0.0000	1.3620	5.9797	965.6907	7.8049
ARSMISPL	1.0000	0.0000	1.3245	5.5671	600.4901	7.4877
ARSPYKEA	1.0000	0.0000	1.2917	5.9858	972.4104	7.8095
ARSQVLSL	1.0000	0.0000	1.2910	5.2429	413.4268	7.2385
ARVATKDQ	1.0000	0.0000	1.2104	6.0292	1022.3415	7.8429
ASAESQNR	1.0000	0.0000	1.2896	5.2942	438.5839	7.2779
ASAIFYLQ	1.0000	0.0000	1.3178	6.0464	1042.7644	7.8561
ASASLLPD	1.0000	0.0000	1.2586	4.9832	306.6083	7.0389
ASCIEGNL	1.0000	0.0000	1.3573	5.9840	970.4445	7.8081
ASCKILAV	1.0000	0.0000	1.3474	6.1233	1139.2924	7.9152
ASCQVRKP	1.0000	0.0000	1.3505	6.4116	1587.7768	8.1368
ASDIVGKT	1.0000	0.0000	1.2642	5.6891	691.1121	7.5815
ASDRLNKD	1.0000	0.0000	1.2519	5.2060	396.2542	7.2102
ASEEVLLY	1.0000	0.0000	1.3046	5.7316	725.7091	7.6141
ASEIHRMG	1.0000	0.0000	1.3368	6.4847	1727.0510	8.1930
ASELLLDA	1.0000	0.0000	1.2444	5.1212	359.4147	7.1450
ASFCSSTS	1.0000	0.0000	1.3921	5.4445	521.4652	7.3935
ASFQPAQN	1.0000	0.0000	1.2884	5.7463	738.1372	7.6255
ASFQTSPL	1.0000	0.0000	1.2928	5.3188	451.1830	7.2968
ASFSLQIS	1.0000	0.0000	1.3050	5.1057	353.0375	7.1331
ASFTDIQT	1.0000	0.0000	1.2664	5.6839	686.9594	7.5775
ASFTEVDN	1.0000	0.0000	1.2858	5.6355	649.6838	7.5403
ASFTSAFY	1.0000	0.0000	1.3667	5.9832	969.5281	7.8075
ASGAEPKL	1.0000	0.0000	1.2616	5.5415	583.0800	7.4680
ASGDTIAP	1.0000	0.0000	1.2567	5.6748	679.8145	7.5705
ASGGDPYV	1.0000	0.0000	1.3135	6.2999	1396.1801	8.0510
ASHADRMA	1.0000	0.0000	1.3289	6.3774	1526.3495	8.1105
ASHAEIIS	1.0000	0.0000	1.3172	5.6615	669.4955	7.5603
ASHFNMAS	1.0000	0.0000	1.3931	5.9695	954.3905	7.7970
ASHSNRQA	1.0000	0.0000	1.3325	5.5848	612.8598	7.5013
ASISNTNI	1.0000	0.0000	1.2523	4.8112	251.5129	6.9067
ASISQVPE	1.0000	0.0000	1.2918	5.5057	559.5519	7.4405
ASITQPVN	1.0000	0.0000	1.2668	5.4966	553.7096	7.4335
ASKDSADT	1.0000	0.0000	1.2592	5.1435	368.7326	7.1621
ASKITLQV	1.0000	0.0000	1.2582	5.4584	529.8967	7.4042
ASKPKVKT	1.0000	0.0000	1.2461	5.4193	506.5449	7.3741
ASKSMSID	1.0000	0.0000	1.3199	5.2498	416.7511	7.2438
ASLAELSE	1.0000	0.0000	1.2632	5.0267	322.3326	7.0723
ASLGPDNL	1.0000	0.0000	1.2596	5.1747	382.2328	7.1861
ASLKKAKL	1.0000	0.0000	1.2342	5.0685	338.2555	7.1045
ASLLPDGS	1.0000	0.0000	1.2729	5.0878	345.8221	7.1193
ASLLSFKW	1.0000	0.0000	1.4132	6.0444	1040.3630	7.8546
ASLPSSIK	1.0000	0.0000	1.2605	4.7702	239.9102	6.8752
ASMSKSCY	1.0000	0.0000	1.4708	6.1896	1229.6104	7.9662
ASMTNLNI	1.0000	0.0000	1.2884	5.2658	424.5089	7.2562
ASNFSLHT	1.0000	0.0000	1.3255	5.3549	470.3726	7.3246
ASNGVYDE	1.0000	0.0000	1.3205	5.9658	950.3845	7.7942
ASNIDKNK	1.0000	0.0000	1.2404	5.0173	318.8814	7.0651
ASNQGTIQ	1.0000	0.0000	1.2733	5.5637	598.1397	7.4851
ASNRSNVR	1.0000	0.0000	1.3002	5.2013	394.1041	7.2065
ASNSSLSA	1.0000	0.0000	1.2478	4.3678	150.9504	6.5659
ASPDKKSN	1.0000	0.0000	1.2525	4.9299	288.3346	6.9979
ASPITKFD	1.0000	0.0000	1.2620	5.6361	650.1619	7.5407
ASPLLIIK	1.0000	0.0000	1.2418	5.1955	391.4695	7.2021
ASPRDSAD	1.0000	0.0000	1.2807	5.3982	494.4092	7.3579
ASQEFKNR	1.0000	0.0000	1.2883	5.6879	690.1178	7.5806
ASQGRDIS	1.0000	0.0000	1.3009	5.5785	608.4209	7.4964
ASQIRTET	1.0000	0.0000	1.2537	5.6051	627.3920	7.5169
ASQLKDRS	1.0000	0.0000	1.2747	5.1942	390.9233	7.2011
ASQNPLNK	1.0000	0.0000	1.2471	4.9982	311.9321	7.0504
ASRDQDEK	1.0000	0.0000	1.2534	5.6549	664.4261	7.5552
ASRGQSKY	1.0000	0.0000	1.3425	5.8353	817.7351	7.6938
ASRINAPS	1.0000	0.0000	1.2823	5.2286	406.6978	7.2275
ASSALQPS	1.0000	0.0000	1.2790	4.9318	288.9926	6.9994
ASSANKSG	1.0000	0.0000	1.2835	4.8940	276.6880	6.9704
ASSIEKTW	1.0000	0.0000	1.3939	6.1119	1124.4082	7.9065
ASSQGSFT	1.0000	0.0000	1.3262	5.3265	455.2009	7.3028
ASSQILRM	1.0000	0.0000	1.3305	5.6217	639.4724	7.5297
ASSQLLSQ	1.0000	0.0000	1.2700	4.7851	244.0727	6.8867
ASSSIDDQ	1.0000	0.0000	1.2818	5.0331	324.7352	7.0773
ASTDGNLQ	1.0000	0.0000	1.2648	5.3163	449.9278	7.2950
ASTDISSP	1.0000	0.0000	1.2695	4.9144	283.2550	6.9860
ASTEENAF	1.0000	0.0000	1.2776	5.5753	606.2293	7.4940
ASTGPLKA	1.0000	0.0000	1.2573	5.4454	522.0293	7.3942
ASTILFKH	1.0000	0.0000	1.3049	5.7871	773.6023	7.6568
ASTNRRFS	1.0000	0.0000	1.3118	5.4091	500.6534	7.3663
ASTQKFQK	1.0000	0.0000	1.2694	5.6876	689.8710	7.5803
ASTYLATD	1.0000	0.0000	1.2833	5.5984	622.5386	7.5118
ASVAITIP	1.0000	0.0000	1.2561	5.6835	686.6244	7.5772
ASVINNRT	1.0000	0.0000	1.2730	5.3231	453.4179	7.3001
ASVMNNSV	1.0000	0.0000	1.3428	5.4671	535.2081	7.4109
ASYNIESS	1.0000	0.0000	1.3186	5.1344	364.8871	7.1551
ATAEMLLH	1.0000	0.0000	1.2927	6.1576	1185.1991	7.9416
ATAMELLV	1.0000	0.0000	1.2676	5.9774	963.1567	7.8031
ATAQAMNP	1.0000	0.0000	1.2594	6.0605	1059.7986	7.8670
ATDALAGL	1.0000	0.0000	1.2305	5.6590	667.5512	7.5584
ATDPFAKD	1.0000	0.0000	1.2144	5.9430	925.6757	7.7766
ATDREESY	1.0000	0.0000	1.2901	5.9401	922.6066	7.7744
ATELNIAI	1.0000	0.0000	1.2249	5.4884	548.4923	7.4272
ATERDNYF	1.0000	0.0000	1.2755	6.2187	1271.5021	7.9885
ATERLWWG	1.0000	0.0000	1.4827	7.7857	7723.3619	9.1930
ATFGLQLN	1.0000	0.0000	1.2655	5.6666	673.3749	7.5642
ATGKFTVL	1.0000	0.0000	1.2474	5.9542	937.7641	7.7853
ATGKNSSI	1.0000	0.0000	1.2719	5.0784	342.1093	7.1121
ATGLDSST	1.0000	0.0000	1.2674	5.0901	346.7685	7.1211
ATHVTSSQ	1.0000	0.0000	1.3234	5.6266	643.0852	7.5334
ATIAILFA	1.0000	0.0000	1.2288	5.9210	902.5948	7.7598
ATICQGSE	1.0000	0.0000	1.3460	6.3369	1456.8305	8.0794
ATIGSHRK	1.0000	0.0000	1.2990	5.9822	968.4493	7.8068
ATIIPKLT	1.0000	0.0000	1.2075	5.4960	553.3310	7.4331
ATIKASHA	1.0000	0.0000	1.2825	5.8151	798.9571	7.6783
ATIKCSTV	1.0000	0.0000	1.3368	6.0960	1103.9527	7.8942
ATISSNER	1.0000	0.0000	1.2736	5.1257	361.2515	7.1484
ATKDQAWY	1.0000	0.0000	1.3532	7.0747	3406.8052	8.6465
ATKTDTRV	1.0000	0.0000	1.2138	5.7756	763.4586	7.6480
ATLPCFSL	1.0000	0.0000	1.3576	5.9959	983.7918	7.8173
ATLQRPLQ	1.0000	0.0000	1.2302	5.6874	689.7112	7.5802
ATLYNISL	1.0000	0.0000	1.2837	5.2915	437.2246	7.2759
ATMRPPLS	1.0000	0.0000	1.2969	5.7801	767.4266	7.6515
ATMSKVEN	1.0000	0.0000	1.3038	5.7037	702.7752	7.5927
ATNAIYFN	1.0000	0.0000	1.2920	5.9545	938.0354	7.7855
ATNHDQAI	1.0000	0.0000	1.2540	5.9842	970.6684	7.8083
ATNHERQM	1.0000	0.0000	1.2934	6.4068	1579.0212	8.1331
ATNKMTSP	1.0000	0.0000	1.2847	5.4857	546.8247	7.4252
ATNKTALT	1.0000	0.0000	1.2152	5.2289	406.8238	7.2277
ATNNLGSL	1.0000	0.0000	1.2488	4.8994	278.3983	6.9745
ATNPLLFT	1.0000	0.0000	1.2437	5.3930	491.4616	7.3539
ATNQYSDT	1.0000	0.0000	1.2907	5.5836	612.0628	7.5004
ATPSGLWI	1.0000	0.0000	1.3906	6.4391	1638.8383	8.1580
ATQFPDRE	1.0000	0.0000	1.2139	6.1700	1202.1637	7.9511
ATQGYKIK	1.0000	0.0000	1.2411	6.1774	1212.5331	7.9568
ATQHLINE	1.0000	0.0000	1.2634	5.8148	798.7072	7.6781
ATRKPEAA	1.0000	0.0000	1.2035	5.9145	895.8085	7.7547
ATSDEFDK	1.0000	0.0000	1.2616	5.6265	642.9979	7.5333
ATSDGPSI	1.0000	0.0000	1.2801	5.3469	466.0355	7.3185
ATSEMFVL	1.0000	0.0000	1.3248	6.0242	1016.4443	7.8391
ATSFTIEI	1.0000	0.0000	1.2640	5.6618	669.6845	7.5605
ATSISKWR	1.0000	0.0000	1.4045	6.1928	1234.1264	7.9686
ATSLQKNL	1.0000	0.0000	1.2384	4.9532	296.1847	7.0158
ATSPIACQ	1.0000	0.0000	1.3348	6.2209	1274.7342	7.9902
ATSPTRNK	1.0000	0.0000	1.2490	5.2495	416.5952	7.2436
ATTAFSPF	1.0000	0.0000	1.2876	5.8822	863.0865	7.7299
ATTIKLMV	1.0000	0.0000	1.2560	5.9460	928.8674	7.7789
ATTKLSIW	1.0000	0.0000	1.3657	6.1424	1164.6090	7.9299
ATTLQSSN	1.0000	0.0000	1.2502	4.8198	254.0186	6.9133
ATTPPLTL	1.0000	0.0000	1.2112	5.3166	450.0437	7.2951
ATTTNSDN	1.0000	0.0000	1.2331	4.9186	284.6081	6.9892
ATVMTKDR	1.0000	0.0000	1.2452	6.1888	1228.5342	7.9656
ATYVGCST	1.0000	0.0000	1.3921	6.6221	2023.1663	8.2986
AVCMHNFF	1.0000	0.0000	1.3803	7.4663	5346.9953	8.9475
AVDEERKC	1.0000	0.0000	1.2761	6.6575	2107.3611	8.3258
AVDNAQPF	1.0000	0.0000	1.2448	6.0912	1097.9399	7.8906
AVDSYTNN	1.0000	0.0000	1.3054	5.5243	571.6130	7.4548
AVEFKLCD	1.0000	0.0000	1.3123	6.5852	1939.0895	8.2703
AVEKVTAQ	1.0000	0.0000	1.2121	6.0908	1097.4175	7.8902
AVFLTKSQ	1.0000	0.0000	1.2824	5.6610	669.0864	7.5599
AVGKTVLT	1.0000	0.0000	1.2376	5.8730	854.0455	7.7228
AVHSLEFY	1.0000	0.0000	1.3610	6.3969	1561.0884	8.1255
AVICLMQS	1.0000	0.0000	1.3959	6.5546	1871.8652	8.2467
AVINLTND	1.0000	0.0000	1.2395	5.3368	460.6319	7.3107
AVISAYLA	1.0000	0.0000	1.3046	5.9403	922.8465	7.7746
AVKSSTAE	1.0000	0.0000	1.2789	5.3179	450.7360	7.2962
AVLMVKLK	1.0000	0.0000	1.2750	5.9871	973.9569	7.8106
AVMYRVLV	1.0000	0.0000	1.2811	6.8431	2609.4264	8.4685
AVNFNTDI	1.0000	0.0000	1.2611	5.7115	709.1075	7.5987
AVNKASTI	1.0000	0.0000	1.2603	5.3939	491.9630	7.3546
AVNTEQEE	1.0000	0.0000	1.2300	5.8286	811.5016	7.6887
AVPEPRGT	1.0000	0.0000	1.2098	6.1890	1228.7156	7.9657
AVPPDFHT	1.0000	0.0000	1.2399	6.4355	1632.0482	8.1552
AVPTDELT	1.0000	0.0000	1.2179	5.6856	688.2664	7.5788
AVQPLKLS	1.0000	0.0000	1.2610	5.3709	479.1106	7.3369
AVRARLTN	1.0000	0.0000	1.2496	5.7824	769.4582	7.6532
AVRIGRRN	1.0000	0.0000	1.2455	6.2360	1297.1442	8.0019
AVRRAQEP	1.0000	0.0000	1.1978	6.3160	1422.2239	8.0633
AVSFERYQ	1.0000	0.0000	1.3203	6.4134	1591.0399	8.1382
AVSGTLDN	1.0000	0.0000	1.2733	5.3836	486.1409	7.3467
AVSHRNLH	1.0000	0.0000	1.3570	6.0509	1048.1592	7.8596
AVSKTIVD	1.0000	0.0000	1.2626	5.6767	681.3085	7.5720
AVSMGFYM	1.0000	0.0000	1.3900	7.0465	3297.6607	8.6248
AVSVQAQI	1.0000	0.0000	1.2733	5.9987	987.0532	7.8195
AVTDTKSK	1.0000	0.0000	1.2447	5.3919	490.8343	7.3531
AVTMGLNI	1.0000	0.0000	1.2854	6.0314	1024.9097	7.8446
AVVYFTSQ	1.0000	0.0000	1.3257	6.3469	1473.7564	8.0871
AWAPPSSP	1.0000	0.0000	1.4080	6.2921	1383.6741	8.0450
AWATDREE	1.0000	0.0000	1.3197	6.8985	2781.2730	8.5111
AWNQDVNS	1.0000	0.0000	1.4058	6.2940	1386.7133	8.0464
AWPCVISR	1.0000	0.0000	1.4844	7.3804	4843.7900	8.8815
AWRGNDRI	1.0000	0.0000	1.3608	6.9464	2938.7965	8.5479
AWYPRSFS	1.0000	0.0000	1.4932	6.8724	2698.7334	8.4910
AYDESDPY	1.0000	0.0000	1.3203	6.2150	1266.0943	7.9857
AYDPKSRK	1.0000	0.0000	1.2873	5.8462	828.0842	7.7022
AYKKMRDF	1.0000	0.0000	1.2723	6.6761	2152.8357	8.3401
AYKQLQIE	1.0000	0.0000	1.2467	6.1000	1109.1705	7.8973
AYLAKETS	1.0000	0.0000	1.2857	5.6372	650.9848	7.5416
AYLNKINL	1.0000	0.0000	1.2681	5.3852	487.0640	7.3479
AYNSTQGG	1.0000	0.0000	1.3247	5.9574	941.1599	7.7877
AYPQARPK	1.0000	0.0000	1.2267	6.3271	1440.5976	8.0719
AYPSSDDR	1.0000	0.0000	1.3223	5.6831	686.2922	7.5769
AYPTSHQF	1.0000	0.0000	1.3426	6.4052	1576.1052	8.1319
AYPTYNVT	1.0000	0.0000	1.2974	6.2842	1371.1483	8.0389
AYREDQSS	1.0000	0.0000	1.3304	5.7697	758.2688	7.6434
AYSGSLNE	1.0000	0.0000	1.3252	5.3947	492.4154	7.3552
AYSMSGPS	1.0000	0.0000	1.3972	5.7965	782.0527	7.6641
AYSSKNAN	1.0000	0.0000	1.3036	5.1613	376.3757	7.1758
AYTTLLFG	1.0000	0.0000	1.2853	6.0531	1050.8668	7.8613
AYYSSQFP	1.0000	0.0000	1.3918	6.2042	1250.4378	7.9774
CADKIKTK	1.0000	0.0000	1.2786	6.1807	1217.1358	7.9594
CAGGVKSI	1.0000	0.0000	1.3633	6.5338	1827.4781	8.2307
CAGRNSNE	1.0000	0.0000	1.3724	6.0362	1030.5206	7.8482
CAIENCSA	1.0000	0.0000	1.4380	6.6562	2104.2071	8.3248
CAILISYL	1.0000	0.0000	1.3807	6.1930	1234.4525	7.9688
CALVKLKH	1.0000	0.0000	1.3456	6.4439	1647.8582	8.1616
CAMTRSKS	1.0000	0.0000	1.4125	6.1809	1217.3591	7.9595
CANDTLNG	1.0000	0.0000	1.3291	5.9538	937.3006	7.7849
CAQDGDKK	1.0000	0.0000	1.2826	6.5110	1780.2350	8.2132
CARSENTS	1.0000	0.0000	1.3662	5.7303	724.6542	7.6132
CASNGVYD	1.0000	0.0000	1.4102	6.5596	1882.5809	8.2505
CASRINAP	1.0000	0.0000	1.3528	6.1319	1150.6634	7.9219
CATTTNSD	1.0000	0.0000	1.3261	5.7350	728.5367	7.6167
CAVKSSTA	1.0000	0.0000	1.3697	5.9116	892.8485	7.7525
CCEERQSD	1.0000	0.0000	1.4276	6.9453	2935.1501	8.5470
CCWYSADK	1.0000	0.0000	1.6086	7.9871	9739.2092	9.3478
CDAGTYSI	1.0000	0.0000	1.3808	6.5648	1894.0367	8.2546
CDGEAEDS	1.0000	0.0000	1.3417	6.3367	1456.5189	8.0792
CDGQAILV	1.0000	0.0000	1.3006	6.6379	2060.3741	8.3108
CDKLIMEI	1.0000	0.0000	1.3240	6.5601	1883.8564	8.2510
CDRDLSIS	1.0000	0.0000	1.3615	5.7728	760.9692	7.6458
CDRGTSYL	1.0000	0.0000	1.3952	6.4553	1669.5806	8.1704
CDSHYTQR	1.0000	0.0000	1.4142	6.8493	2627.9824	8.4732
CDSRTDAF	1.0000	0.0000	1.3572	6.3903	1549.2682	8.1204
CDTSDDSS	1.0000	0.0000	1.3537	5.4482	523.6911	7.3963
CDTYNRGM	1.0000	0.0000	1.3803	7.0424	3282.3259	8.6217
CDWKLAIW	1.0000	0.0000	1.5612	8.1396	11607.8113	9.4650
CEAGSGNN	1.0000	0.0000	1.3784	6.0781	1081.5309	7.8805
CEAHSQGF	1.0000	0.0000	1.3980	6.9261	2871.0445	8.5323
CEERQSDT	1.0000	0.0000	1.3391	6.2555	1326.6098	8.0169
CEGNALHT	1.0000	0.0000	1.3570	6.4991	1756.0240	8.2041
CELDNTRV	1.0000	0.0000	1.3235	6.2267	1283.2333	7.9947
CELSTVSV	1.0000	0.0000	1.3806	5.8916	872.5418	7.7372
CEMHISNA	1.0000	0.0000	1.4295	6.6520	2093.9206	8.3216
CENMPCIN	1.0000	0.0000	1.4472	7.0123	3170.3692	8.5985
CENQGPTI	1.0000	0.0000	1.3103	6.3941	1556.0088	8.1233
CEPEILQN	1.0000	0.0000	1.3110	6.1842	1222.0694	7.9621
CESSFHFD	1.0000	0.0000	1.4580	6.5918	1953.8221	8.2753
CETQASIT	1.0000	0.0000	1.3321	6.1180	1132.2912	7.9111
CFDSSWKT	1.0000	0.0000	1.5188	6.8579	2654.1191	8.4798
CFFLIKNL	1.0000	0.0000	1.3565	6.2635	1338.8033	8.0230
CFFNEEQS	1.0000	0.0000	1.3943	6.4633	1685.1736	8.1766
CFGKQPNE	1.0000	0.0000	1.3267	6.6035	1980.1990	8.2843
CFIKAMSA	1.0000	0.0000	1.3941	6.7047	2225.0897	8.3621
CFNENEAT	1.0000	0.0000	1.3384	6.2377	1299.6201	8.0031
CFNPIAIC	1.0000	0.0000	1.3953	7.1168	3576.0048	8.6789
CFNRILQN	1.0000	0.0000	1.3547	6.2455	1311.3937	8.0092
CFRGDQIQ	1.0000	0.0000	1.2722	7.0080	3154.7833	8.5952
CFSDLLDH	1.0000	0.0000	1.3992	6.3117	1415.2034	8.0600
CFSLTTFT	1.0000	0.0000	1.3736	6.1716	1204.3864	7.9523
CGAVINLT	1.0000	0.0000	1.3301	6.3080	1409.1961	8.0572
CGGNNDKA	1.0000	0.0000	1.3391	6.2665	1343.4901	8.0253
CGGTRHVF	1.0000	0.0000	1.2935	7.3923	4910.7694	8.8906
CGKSKTSS	1.0000	0.0000	1.3645	5.4885	548.5731	7.4273
CGLEQQKD	1.0000	0.0000	1.3003	6.4741	1706.1417	8.1848
CGQRGCAM	1.0000	0.0000	1.3260	7.8681	8491.8603	9.2563
CGRISNHT	1.0000	0.0000	1.4015	6.4242	1610.8761	8.1465
CGSNVCLN	1.0000	0.0000	1.4667	6.4581	1674.9707	8.1725
CHNMQPDD	1.0000	0.0000	1.3646	6.9220	2857.4023	8.5291
CHSDDTEL	1.0000	0.0000	1.3693	6.2070	1254.5599	7.9796
CHWVADSL	1.0000	0.0000	1.5300	7.3975	4939.8532	8.8946
CIAFKAPE	1.0000	0.0000	1.2816	6.6858	2177.0973	8.3476
CIEGNLNN	1.0000	0.0000	1.3367	5.8300	812.7360	7.6897
CIKDYPNN	1.0000	0.0000	1.3520	6.2833	1369.7275	8.0382
CIKTSIRG	1.0000	0.0000	1.3465	6.2561	1327.4216	8.0173
CINHYLAT	1.0000	0.0000	1.3838	6.6685	2134.1238	8.3343
CIPDDSEM	1.0000	0.0000	1.3693	6.4903	1738.3225	8.1973
CISLHLSD	1.0000	0.0000	1.3906	5.8315	814.1529	7.6909
CISQREPS	1.0000	0.0000	1.3767	6.0516	1048.9811	7.8601
CISYQKEE	1.0000	0.0000	1.3721	6.5057	1769.3722	8.2091
CITLKSGF	1.0000	0.0000	1.3665	6.1947	1236.8940	7.9701
CIYCTISQ	1.0000	0.0000	1.4622	7.0817	3434.0152	8.6518
CKDANLSN	1.0000	0.0000	1.3293	5.5281	574.1777	7.4578
CKHFNIEF	1.0000	0.0000	1.3632	6.9202	2851.5880	8.5278
CKILAVSM	1.0000	0.0000	1.3905	6.4222	1607.1399	8.1449
CKLGQTFP	1.0000	0.0000	1.3185	6.5470	1855.6252	8.2409
CKLTKKAI	1.0000	0.0000	1.2890	6.0297	1022.8358	7.8433
CKNEFSKT	1.0000	0.0000	1.3534	5.9539	937.4286	7.7850
CKPHAEPE	1.0000	0.0000	1.2951	6.7660	2387.5511	8.4092
CKRAMPPN	1.0000	0.0000	1.3407	6.6507	2090.7571	8.3206
CKVTKSNP	1.0000	0.0000	1.3399	5.8613	842.5661	7.7138
CKYKYALN	1.0000	0.0000	1.3860	6.6095	1994.0144	8.2889
CLCPTHGQ	1.0000	0.0000	1.4072	7.3290	4565.1252	8.8419
CLFDSSIK	1.0000	0.0000	1.3747	5.8263	809.3359	7.6869
CLFLKNGV	1.0000	0.0000	1.3584	6.3160	1422.2858	8.0634
CLFQDQNS	1.0000	0.0000	1.3736	6.0998	1108.8774	7.8972
CLISNLFL	1.0000	0.0000	1.3535	5.6684	674.7853	7.5656
CLISNNSP	1.0000	0.0000	1.3366	5.2991	441.0762	7.2817
CLKGAKLA	1.0000	0.0000	1.3122	6.1840	1221.7069	7.9619
CLKSRSNV	1.0000	0.0000	1.3695	5.6462	657.7621	7.5485
CLLGCDKL	1.0000	0.0000	1.4054	6.6153	2007.3277	8.2934
CLMIRDLD	1.0000	0.0000	1.3430	6.5261	1811.5291	8.2249
CLMQSFLQ	1.0000	0.0000	1.4165	6.4886	1734.8611	8.1960
CLNEKENS	1.0000	0.0000	1.3306	5.5418	583.3034	7.4683
CLNESKAR	1.0000	0.0000	1.3467	5.8637	844.9410	7.7157
CLQNKFSY	1.0000	0.0000	1.4117	6.3025	1400.3375	8.0530
CLQNTNPN	1.0000	0.0000	1.3193	5.6537	663.4921	7.5543
CLRINNIN	1.0000	0.0000	1.3298	5.7771	764.7199	7.6491
CLRQATIA	1.0000	0.0000	1.2963	6.4398	1640.0833	8.1585
CLSKRGIH	1.0000	0.0000	1.3939	6.4706	1699.3500	8.1822
CLSRTLAK	1.0000	0.0000	1.3364	5.8073	791.7859	7.6723
CLTSGSQN	1.0000	0.0000	1.3655	5.6141	633.9073	7.5238
CLTTLPVS	1.0000	0.0000	1.3373	5.8003	785.4299	7.6669
CMHNFFRT	1.0000	0.0000	1.3948	7.3223	4530.5316	8.8368
CNADYLQA	1.0000	0.0000	1.3504	6.5144	1787.1292	8.2158
CNAHHGRG	1.0000	0.0000	1.3642	7.2726	4278.1447	8.7986
CNASSSID	1.0000	0.0000	1.3595	5.3929	491.4101	7.3539
CNEGHNTL	1.0000	0.0000	1.3703	6.2581	1330.5606	8.0188
CNETTNLT	1.0000	0.0000	1.3043	5.6525	662.5869	7.5534
CNEYTDMR	1.0000	0.0000	1.3741	6.9196	2849.4687	8.5273
CNFKPKFP	1.0000	0.0000	1.3360	6.5284	1816.2443	8.2266
CNFNAVNT	1.0000	0.0000	1.3599	6.1254	1142.0468	7.9169
CNIDQCNA	1.0000	0.0000	1.4080	6.7361	2306.7954	8.3862
CNKRFMET	1.0000	0.0000	1.3609	6.7508	2346.3317	8.3976
CNLGKNYL	1.0000	0.0000	1.3723	6.0944	1101.9806	7.8930
CNMSDTSS	1.0000	0.0000	1.3999	5.6066	628.4849	7.5181
CNNLHYVR	1.0000	0.0000	1.4202	6.7258	2279.6616	8.3783
CNPIQDHQ	1.0000	0.0000	1.3316	6.6691	2135.6528	8.3347
CNPLSELS	1.0000	0.0000	1.3373	5.3496	467.5123	7.3206
CNPNNPNT	1.0000	0.0000	1.3162	5.5595	595.2581	7.4818
CNPWNKSD	1.0000	0.0000	1.4733	6.6151	2006.9433	8.2932
CNQGLGYK	1.0000	0.0000	1.3704	6.6662	2128.4479	8.3325
CNQSKGYS	1.0000	0.0000	1.4243	6.1071	1118.2417	7.9028
CNQVHKVK	1.0000	0.0000	1.3503	6.7226	2271.4022	8.3759
CNRDEMRP	1.0000	0.0000	1.3401	6.7819	2431.8631	8.4215
CNRIATTP	1.0000	0.0000	1.3055	6.2312	1289.8899	7.9981
CNSTVQNK	1.0000	0.0000	1.3509	5.7825	769.4859	7.6532
CNVIVIHE	1.0000	0.0000	1.3398	6.8361	2588.3540	8.4631
CPASASLL	1.0000	0.0000	1.3528	5.6089	630.1438	7.5199
CPIQNGHN	1.0000	0.0000	1.3670	6.5581	1879.3464	8.2494
CPLEPLLI	1.0000	0.0000	1.3054	5.9862	972.8886	7.8098
CPSAFSPS	1.0000	0.0000	1.4039	5.8273	810.2822	7.6877
CPTHGQNG	1.0000	0.0000	1.3491	6.8185	2536.3086	8.4495
CPVDKRFD	1.0000	0.0000	1.2886	6.7874	2447.3429	8.4257
CQANTDLR	1.0000	0.0000	1.3176	6.1777	1212.9326	7.9571
CQDPSPPN	1.0000	0.0000	1.3422	6.0137	1004.2228	7.8310
CQEPISFT	1.0000	0.0000	1.3539	6.3759	1523.8607	8.1094
CQETLTQG	1.0000	0.0000	1.3042	6.4032	1572.4398	8.1304
CQFMIFGL	1.0000	0.0000	1.3429	7.2417	4128.5811	8.7748
CQGSESSN	1.0000	0.0000	1.3871	5.5836	612.0256	7.5004
CQNKELTT	1.0000	0.0000	1.3055	5.9252	906.9627	7.7630
CQNVRSNH	1.0000	0.0000	1.4165	6.3393	1460.8437	8.0812
CQSFATNN	1.0000	0.0000	1.3723	5.9712	956.2912	7.7983
CQTISKSN	1.0000	0.0000	1.3492	5.5741	605.4073	7.4931
CQTLQSKI	1.0000	0.0000	1.3361	5.9666	951.2118	7.7948
CQVRKPSN	1.0000	0.0000	1.3629	6.1706	1203.0776	7.9516
CQWLKIKQ	1.0000	0.0000	1.4250	7.2167	4011.7347	8.7556
CREWSTAV	1.0000	0.0000	1.4865	7.3067	4449.7814	8.8248
CRMMKSSE	1.0000	0.0000	1.4660	6.5758	1918.0950	8.2630
CRTELIAK	1.0000	0.0000	1.2959	6.2890	1378.7799	8.0426
CRTMKDEL	1.0000	0.0000	1.3320	6.5668	1898.3657	8.2561
CSAYSMSG	1.0000	0.0000	1.4982	6.4017	1569.6835	8.1292
CSDQPQFR	1.0000	0.0000	1.3616	6.5750	1916.3489	8.2624
CSFKPRHY	1.0000	0.0000	1.4302	7.0251	3217.6358	8.6084
CSGCNFNA	1.0000	0.0000	1.4862	6.7407	2319.0017	8.3897
CSGTLCSL	1.0000	0.0000	1.4553	6.2043	1250.5490	7.9774
CSIDLISK	1.0000	0.0000	1.3454	5.6237	640.9704	7.5312
CSKKAYPS	1.0000	0.0000	1.3990	6.0814	1085.6032	7.8830
CSLITHKD	1.0000	0.0000	1.3665	6.1388	1159.8402	7.9272
CSLSDPCN	1.0000	0.0000	1.4430	6.0944	1102.0000	7.8930
CSLSSHKF	1.0000	0.0000	1.4303	5.8502	831.9149	7.7053
CSMPDMEL	1.0000	0.0000	1.4228	6.6673	2131.2308	8.3334
CSNSNEGA	1.0000	0.0000	1.3731	5.6457	657.3554	7.5481
CSNVAHGN	1.0000	0.0000	1.4197	6.3563	1489.8477	8.0943
CSPLIRQK	1.0000	0.0000	1.3437	6.0889	1095.0402	7.8888
CSPVPKGK	1.0000	0.0000	1.3497	6.2914	1382.5447	8.0444
CSRLIFNL	1.0000	0.0000	1.3717	5.9323	914.3928	7.7684
CSRLITRR	1.0000	0.0000	1.3568	6.2121	1261.8925	7.9835
CSSGPNGE	1.0000	0.0000	1.3941	5.9614	945.5675	7.7908
CSSTMDIF	1.0000	0.0000	1.4301	6.3197	1428.3102	8.0662
CSSTSQRS	1.0000	0.0000	1.3771	5.3586	472.3664	7.3275
CSTDIKNK	1.0000	0.0000	1.3236	5.7194	715.5652	7.6047
CSTVVPNS	1.0000	0.0000	1.3824	5.8406	822.7165	7.6979
CSVAQTPL	1.0000	0.0000	1.3498	6.1409	1162.5623	7.9287
CSYDSSST	1.0000	0.0000	1.4046	5.5057	559.5298	7.4405
CTASISNT	1.0000	0.0000	1.3455	5.5424	583.7100	7.4688
CTDDHIPV	1.0000	0.0000	1.3025	6.7878	2448.3298	8.4260
CTDGIKME	1.0000	0.0000	1.3131	6.7809	2429.0063	8.4207
CTFIDNVH	1.0000	0.0000	1.3555	6.8002	2483.5320	8.4355
CTGGFASP	1.0000	0.0000	1.3744	6.6077	1989.7640	8.2875
CTGNGSMK	1.0000	0.0000	1.4091	6.4143	1592.7347	8.1389
CTISQKEC	1.0000	0.0000	1.4210	6.7002	2213.4442	8.3586
CTLDQVQH	1.0000	0.0000	1.3291	6.7455	2331.9091	8.3934
CTLNSSTN	1.0000	0.0000	1.3183	5.1293	362.7713	7.1512
CTMVQQKT	1.0000	0.0000	1.3187	6.8017	2487.9544	8.4367
CTNEIRSK	1.0000	0.0000	1.3414	5.9215	903.0461	7.7601
CTSLRSTT	1.0000	0.0000	1.3446	5.5595	595.2904	7.4819
CTSSDSIL	1.0000	0.0000	1.3460	5.3182	450.8947	7.2964
CTSTVQAI	1.0000	0.0000	1.3431	6.2284	1285.7940	7.9960
CTTNNHTT	1.0000	0.0000	1.3431	6.0301	1023.4086	7.8436
CTTPEKDA	1.0000	0.0000	1.2779	6.2627	1337.5271	8.0223
CVHDRANG	1.0000	0.0000	1.3431	6.9375	2909.0101	8.5411
CVHRLMAM	1.0000	0.0000	1.3670	7.5206	5692.1557	8.9892
CVISREGN	1.0000	0.0000	1.3757	6.3401	1462.1800	8.0818
CVNITSNT	1.0000	0.0000	1.3443	5.7215	717.3570	7.6064
CVPSISKN	1.0000	0.0000	1.3663	5.7260	721.0716	7.6099
CVSLNLRF	1.0000	0.0000	1.3870	6.0537	1051.5038	7.8617
CVTKIDLA	1.0000	0.0000	1.2982	6.2866	1374.9103	8.0407
CVTSGEDN	1.0000	0.0000	1.3631	6.1420	1164.1227	7.9296
CWYSADKL	1.0000	0.0000	1.5176	7.2103	3982.3415	8.7507
CYCNRIAT	1.0000	0.0000	1.4216	7.2355	4099.5202	8.7701
CYERSLDA	1.0000	0.0000	1.3857	6.4468	1653.3796	8.1639
CYKSIHPS	1.0000	0.0000	1.4469	6.4320	1625.5133	8.1525
CYSTPIIP	1.0000	0.0000	1.3677	6.4219	1606.6112	8.1447
CYVVLQSP	1.0000	0.0000	1.4027	6.6322	2046.8414	8.3064
DADSLQIQ	1.0000	0.0000	1.2543	5.5125	563.9435	7.4458
DAECENQG	1.0000	0.0000	1.3080	6.4988	1755.4288	8.2039
DAELLYME	1.0000	0.0000	1.2920	6.2159	1267.4778	7.9864
DAFMVDKA	1.0000	0.0000	1.2430	6.4780	1713.9387	8.1879
DAFYDNSI	1.0000	0.0000	1.3162	5.8813	862.2456	7.7292
DAGQLNPQ	1.0000	0.0000	1.2423	5.7538	744.5091	7.6312
DAGSTSVN	1.0000	0.0000	1.2920	5.2570	420.2159	7.2494
DAGTYSIM	1.0000	0.0000	1.3345	6.2883	1377.5351	8.0420
DAGYLITL	1.0000	0.0000	1.2644	5.9146	895.9666	7.7548
DAHFSMIS	1.0000	0.0000	1.3856	6.1310	1149.3673	7.9211
DAHSMTIM	1.0000	0.0000	1.3617	6.4700	1698.2006	8.1817
DAIESVEQ	1.0000	0.0000	1.2594	5.7948	780.5211	7.6627
DAIPQFVA	1.0000	0.0000	1.2081	6.3030	1401.0692	8.0533
DAKEMDDQ	1.0000	0.0000	1.2289	6.1689	1200.6107	7.9502
DAKITEDR	1.0000	0.0000	1.2022	5.8144	798.3169	7.6778
DAKTERID	1.0000	0.0000	1.2022	5.8144	798.3169	7.6778
DAKVNNLA	1.0000	0.0000	1.2421	5.3728	480.1482	7.3384
DALAGLKR	1.0000	0.0000	1.2355	5.7284	723.0637	7.6117
DALNGANE	1.0000	0.0000	1.2480	5.4745	539.7678	7.4165
DALSVCNL	1.0000	0.0000	1.3488	5.7675	756.3122	7.6417
DAMANEDP	1.0000	0.0000	1.2539	6.0311	1024.5086	7.8443
DAMDPMYN	1.0000	0.0000	1.3199	6.6331	2048.8299	8.3070
DAMSSSVV	1.0000	0.0000	1.3604	5.5708	603.1090	7.4906
DANATIIP	1.0000	0.0000	1.2174	5.6280	644.1432	7.5345
DANLSNSN	1.0000	0.0000	1.2330	4.4914	174.0364	6.6609
DANNMTNK	1.0000	0.0000	1.2708	5.4255	510.1916	7.3789
DANNPFLQ	1.0000	0.0000	1.2592	5.5567	593.3865	7.4797
DANNQPTK	1.0000	0.0000	1.2282	5.3628	474.6603	7.3307
DANTNFLS	1.0000	0.0000	1.2661	5.1193	358.5995	7.1435
DAPLNDQQ	1.0000	0.0000	1.2298	5.5990	622.9507	7.5122
DAPSNKKI	1.0000	0.0000	1.2425	5.2286	406.6820	7.2275
DAPTKPNN	1.0000	0.0000	1.2234	5.3082	445.7249	7.2887
DAQSLRPN	1.0000	0.0000	1.2641	5.3590	472.5766	7.3278
DARGPAED	1.0000	0.0000	1.2009	6.1403	1161.8400	7.9283
DARKGNLP	1.0000	0.0000	1.2413	5.6590	667.5601	7.5584
DARLGGRS	1.0000	0.0000	1.2899	5.8765	857.4675	7.7255
DARMLSNG	1.0000	0.0000	1.3201	5.7672	756.1133	7.6415
DARNREAN	1.0000	0.0000	1.2474	5.6964	696.9347	7.5871
DASHADRM	1.0000	0.0000	1.3276	6.3271	1440.4749	8.0718
DASLKKAK	1.0000	0.0000	1.2368	5.2196	402.5121	7.2206
DASVMNNS	1.0000	0.0000	1.3240	5.3247	454.2665	7.3014
DATELNIA	1.0000	0.0000	1.2238	5.4673	535.3491	7.4110
DATSFTIE	1.0000	0.0000	1.2628	5.6407	653.6372	7.5443
DAVEKVTA	1.0000	0.0000	1.2116	6.0156	1006.4203	7.8324
DAVPPDFH	1.0000	0.0000	1.2321	6.4996	1756.9838	8.2044
DAYKQLQI	1.0000	0.0000	1.2466	6.0681	1069.0551	7.8728
DCDRGTSY	1.0000	0.0000	1.3855	6.6063	1986.7373	8.2865
DCFNPIAI	1.0000	0.0000	1.3144	6.4911	1739.9863	8.1980
DCGGNNDK	1.0000	0.0000	1.3363	6.2162	1267.9034	7.9866
DCHWVADS	1.0000	0.0000	1.5156	7.5485	5878.2365	9.0107
DCLLGCDK	1.0000	0.0000	1.3954	6.7664	2388.6434	8.4095
DCSPLIRQ	1.0000	0.0000	1.3451	6.1462	1169.6571	7.9328
DCTGNGSM	1.0000	0.0000	1.4105	6.4716	1701.2648	8.1829
DDAELLYM	1.0000	0.0000	1.2913	6.1839	1221.6368	7.9618
DDAMSSSV	1.0000	0.0000	1.3416	5.4284	511.8986	7.3811
DDARMLSN	1.0000	0.0000	1.3030	5.6124	632.6603	7.5225
DDCDRGTS	1.0000	0.0000	1.3450	6.2712	1350.7359	8.0289
DDCLLGCD	1.0000	0.0000	1.3940	6.8236	2551.4072	8.4535
DDDESNGI	1.0000	0.0000	1.2613	5.4591	530.2763	7.4047
DDDINSSN	1.0000	0.0000	1.2499	4.8039	249.4096	6.9011
DDDNPPEE	1.0000	0.0000	1.2142	5.6339	648.5250	7.5391
DDDNYTSD	1.0000	0.0000	1.2824	5.5222	570.2823	7.4532
DDDPSLCT	1.0000	0.0000	1.3250	5.8730	854.0119	7.7228
DDDVQTEY	1.0000	0.0000	1.2323	6.2402	1303.3540	8.0051
DDEHSDNQ	1.0000	0.0000	1.2917	5.6810	684.6228	7.5752
DDERNVDL	1.0000	0.0000	1.2382	5.6650	672.1830	7.5630
DDESNGIF	1.0000	0.0000	1.2870	5.6827	686.0041	7.5766
DDETRNDS	1.0000	0.0000	1.2517	5.3320	458.0904	7.3070
DDGPSVGK	1.0000	0.0000	1.2751	5.8572	838.6764	7.7107
DDHIPVII	1.0000	0.0000	1.2233	6.2683	1346.2300	8.0267
DDIELFAR	1.0000	0.0000	1.2291	6.0083	997.9979	7.8268
DDINLSKS	1.0000	0.0000	1.2438	4.7863	244.3986	6.8875
DDINSSNN	1.0000	0.0000	1.2405	4.6132	200.2451	6.7545
DDKAQNFE	1.0000	0.0000	1.2380	5.8527	834.2799	7.7072
DDKVSQGT	1.0000	0.0000	1.2652	5.6930	694.1593	7.5845
DDLDELRP	1.0000	0.0000	1.2205	5.5828	611.4584	7.4998
DDMSIILT	1.0000	0.0000	1.2829	5.6180	636.7488	7.5268
DDNDISLL	1.0000	0.0000	1.2359	4.9701	302.0082	7.0288
DDNFQLKN	1.0000	0.0000	1.2520	5.4286	512.0164	7.3813
DDNKLGRK	1.0000	0.0000	1.2366	5.5309	576.0188	7.4599
DDNLELSN	1.0000	0.0000	1.2321	4.7903	245.5464	6.8907
DDNPPEEN	1.0000	0.0000	1.2275	5.4432	520.6894	7.3925
DDNYTSDY	1.0000	0.0000	1.3274	5.8574	838.8040	7.7108
DDPDFPTE	1.0000	0.0000	1.2107	5.9522	935.5470	7.7837
DDPHGVII	1.0000	0.0000	1.2269	6.4021	1570.3696	8.1295
DDPMTENM	1.0000	0.0000	1.2905	6.2156	1266.9254	7.9861
DDPMTHET	1.0000	0.0000	1.2606	6.3157	1421.6831	8.0631
DDPPKQES	1.0000	0.0000	1.2433	5.5329	577.3213	7.4614
DDPSLCTF	1.0000	0.0000	1.3520	6.0966	1104.8111	7.8947
DDQNLPGY	1.0000	0.0000	1.2738	5.9635	947.7626	7.7924
DDQNMLMP	1.0000	0.0000	1.3043	6.1717	1204.6113	7.9525
DDQQWQAY	1.0000	0.0000	1.3362	7.2961	4395.8922	8.8167
DDQSPHSI	1.0000	0.0000	1.3128	5.6036	626.3086	7.5158
DDQYVACQ	1.0000	0.0000	1.2886	7.0234	3211.3820	8.6071
DDREHKSR	1.0000	0.0000	1.2920	5.9649	949.3926	7.7935
DDRLTVQA	1.0000	0.0000	1.2243	5.8851	866.0501	7.7322
DDSCALVK	1.0000	0.0000	1.3425	6.0520	1049.4299	7.8604
DDSEMKVE	1.0000	0.0000	1.2929	5.9401	922.6752	7.7744
DDSKIRTV	1.0000	0.0000	1.2560	5.5969	621.4666	7.5106
DDSRKDLG	1.0000	0.0000	1.2610	5.5012	556.6605	7.4371
DDSRNPPA	1.0000	0.0000	1.2589	5.4554	528.0679	7.4019
DDSSELLL	1.0000	0.0000	1.2405	4.7430	232.5266	6.8543
DDSSHSPL	1.0000	0.0000	1.3057	5.0787	342.2196	7.1123
DDSSVAFK	1.0000	0.0000	1.3034	5.5233	570.9988	7.4541
DDTDESQA	1.0000	0.0000	1.2444	5.5353	578.9037	7.4632
DDTELTRN	1.0000	0.0000	1.2241	5.3945	492.2727	7.3550
DDTKCETQ	1.0000	0.0000	1.2791	6.2670	1344.2192	8.0257
DDTLNQNN	1.0000	0.0000	1.2265	5.0075	315.2852	7.0576
DDTLPLIT	1.0000	0.0000	1.2094	5.3309	457.5073	7.3061
DDTPSVMC	1.0000	0.0000	1.3794	6.5156	1789.6798	8.2168
DDVQTEYH	1.0000	0.0000	1.2551	6.5628	1889.5923	8.2530
DDWLSRYH	1.0000	0.0000	1.4698	7.0271	3224.8227	8.6099
DEAVTMGL	1.0000	0.0000	1.2607	6.2330	1292.7005	7.9996
DECLCPTH	1.0000	0.0000	1.4025	7.1309	3634.4816	8.6897
DEDSDSSA	1.0000	0.0000	1.2741	4.9689	301.5790	7.0279
DEEFPQDV	1.0000	0.0000	1.2098	6.2453	1311.0703	8.0090
DEEKFVAL	1.0000	0.0000	1.2344	5.9915	978.9118	7.8139
DEENGSRN	1.0000	0.0000	1.2774	5.3922	490.9678	7.3533
DEEPPPMS	1.0000	0.0000	1.2841	5.9166	898.0402	7.7564
DEERKCSL	1.0000	0.0000	1.3393	6.0361	1030.4429	7.8482
DEESLIKS	1.0000	0.0000	1.2564	5.0409	327.6769	7.0833
DEFVDNKV	1.0000	0.0000	1.2510	6.0120	1002.2916	7.8297
DEFYNSEI	1.0000	0.0000	1.3168	5.8950	875.9496	7.7398
DEGGEWLF	1.0000	0.0000	1.3615	7.1314	3636.3944	8.6901
DEGPKKID	1.0000	0.0000	1.2048	5.8334	816.0040	7.6924
DEGSVLNQ	1.0000	0.0000	1.2817	5.5045	558.7785	7.4396
DEGTESRN	1.0000	0.0000	1.2706	5.5188	568.0233	7.4506
DEHSDNQL	1.0000	0.0000	1.2923	5.5299	575.3312	7.4591
DEIHERLL	1.0000	0.0000	1.2569	5.9379	920.2974	7.7727
DEITFKTL	1.0000	0.0000	1.2262	5.6598	668.1118	7.5589
DEKGNNAS	1.0000	0.0000	1.2637	5.2403	412.2305	7.2366
DEKIPCTT	1.0000	0.0000	1.2770	6.2334	1293.2658	7.9999
DEKNSDSK	1.0000	0.0000	1.2482	4.8910	275.7209	6.9681
DELHHWSS	1.0000	0.0000	1.4912	6.6560	2103.7004	8.3247
DELLKTSP	1.0000	0.0000	1.2327	5.0709	339.1918	7.1064
DELLSHLG	1.0000	0.0000	1.2971	5.4981	554.6549	7.4347
DELRPHNF	1.0000	0.0000	1.2849	6.0894	1095.6776	7.8892
DELRSLNR	1.0000	0.0000	1.2625	5.2068	396.6003	7.2108
DELTNCAG	1.0000	0.0000	1.3194	6.1765	1211.2247	7.9561
DEMLVSKA	1.0000	0.0000	1.3001	5.8074	791.8916	7.6724
DEMRPPNG	1.0000	0.0000	1.2655	6.2187	1271.5857	7.9886
DENESKIL	1.0000	0.0000	1.2425	5.1279	362.1773	7.1501
DENSPRSF	1.0000	0.0000	1.3029	5.3626	474.5310	7.3305
DEPGPEHY	1.0000	0.0000	1.2452	6.6372	2058.5744	8.3102
DEQSLSLI	1.0000	0.0000	1.2597	4.9903	309.1256	7.0444
DEQSSSKR	1.0000	0.0000	1.2865	5.0494	330.8654	7.0898
DEQYLTKN	1.0000	0.0000	1.2610	5.6987	698.7817	7.5889
DERLESLM	1.0000	0.0000	1.2991	5.6657	672.7183	7.5635
DERNVDLP	1.0000	0.0000	1.2390	5.6856	688.2784	7.5788
DERSLYFR	1.0000	0.0000	1.3252	6.1073	1118.4836	7.9029
DERSRKEE	1.0000	0.0000	1.2574	5.7063	704.9143	7.5947
DESAENAL	1.0000	0.0000	1.2534	5.2647	423.9490	7.2553
DESDPYKN	1.0000	0.0000	1.2865	5.5816	610.6202	7.4989
DESELVNR	1.0000	0.0000	1.2717	5.4194	506.5974	7.3742
DESKKLNQ	1.0000	0.0000	1.2417	5.0928	347.8189	7.1231
DESNGIFD	1.0000	0.0000	1.2870	5.6827	686.0041	7.5766
DESQAVQP	1.0000	0.0000	1.2623	5.8375	819.8268	7.6955
DESTDLAF	1.0000	0.0000	1.2663	5.5327	577.1713	7.4612
DETKHLSI	1.0000	0.0000	1.2772	5.5451	585.5221	7.4708
DETKLQNT	1.0000	0.0000	1.2183	5.2995	441.3016	7.2821
DETPSQQH	1.0000	0.0000	1.2858	5.9033	884.3688	7.7461
DETRNDSL	1.0000	0.0000	1.2498	5.1809	384.9615	7.1909
DEVPEDLF	1.0000	0.0000	1.2312	6.0191	1010.4164	7.8351
DEVPKTNI	1.0000	0.0000	1.2240	5.6235	640.8163	7.5311
DEVRDELH	1.0000	0.0000	1.2487	6.2103	1259.3295	7.9821
DEYGRSQL	1.0000	0.0000	1.3119	6.0008	989.4191	7.8211
DEYNLTGS	1.0000	0.0000	1.3015	5.5580	594.2527	7.4807
DEYTISRM	1.0000	0.0000	1.3288	6.2280	1285.1988	7.9957
DFADVNKR	1.0000	0.0000	1.2489	6.0008	989.3877	7.8211
DFDPSNLI	1.0000	0.0000	1.2699	5.3654	476.0528	7.3327
DFEDVPSE	1.0000	0.0000	1.2743	5.8925	873.3960	7.7378
DFFYHRQV	1.0000	0.0000	1.2375	7.1550	3736.6829	8.7082
DFGAETNK	1.0000	0.0000	1.2468	5.8683	849.3774	7.7192
DFGLANSS	1.0000	0.0000	1.3033	5.2512	417.4329	7.2449
DFHTLRKR	1.0000	0.0000	1.2686	6.2191	1272.1140	7.9889
DFKCELDN	1.0000	0.0000	1.3261	6.2018	1247.0694	7.9756
DFKRTIRN	1.0000	0.0000	1.2467	5.8779	858.8932	7.7266
DFKVKPTT	1.0000	0.0000	1.2247	5.8635	844.7154	7.7155
DFLKAMAN	1.0000	0.0000	1.2852	5.9939	981.5291	7.8157
DFLSLAGK	1.0000	0.0000	1.2813	5.5112	563.1133	7.4448
DFNDNRPQ	1.0000	0.0000	1.2601	5.7704	758.8512	7.6439
DFNKNEDS	1.0000	0.0000	1.2692	5.2589	421.1142	7.2508
DFPNMKTS	1.0000	0.0000	1.3107	5.7232	718.7190	7.6077
DFPTELDN	1.0000	0.0000	1.2409	5.5899	616.4643	7.5052
DFQEDEEP	1.0000	0.0000	1.2062	6.1349	1154.5499	7.9241
DFSFSANN	1.0000	0.0000	1.3161	5.2804	431.6983	7.2674
DFSPIIFL	1.0000	0.0000	1.2911	5.8008	785.8887	7.6673
DFSSGTNS	1.0000	0.0000	1.3030	5.0103	316.3099	7.0597
DFTNQSMM	1.0000	0.0000	1.3644	6.1842	1221.9978	7.9620
DFVGALDG	1.0000	0.0000	1.2448	6.2945	1387.4196	8.0468
DFYASSAN	1.0000	0.0000	1.3435	5.6329	647.7737	7.5383
DGDKKQNP	1.0000	0.0000	1.2274	5.6649	672.0558	7.5629
DGDQGVLD	1.0000	0.0000	1.2324	6.0957	1103.6413	7.8940
DGEAEDSS	1.0000	0.0000	1.2857	5.4333	514.8023	7.3849
DGFAKTTE	1.0000	0.0000	1.2250	5.9949	982.6831	7.8165
DGIFKHFS	1.0000	0.0000	1.3309	6.3304	1446.0311	8.0744
DGIKMEDR	1.0000	0.0000	1.2354	6.3321	1448.9215	8.0757
DGIRQNGW	1.0000	0.0000	1.3655	7.0132	3173.9195	8.5993
DGKTIHNF	1.0000	0.0000	1.2785	6.1296	1147.6079	7.9201
DGLISFAN	1.0000	0.0000	1.2900	5.5499	588.7669	7.4745
DGLKSIAR	1.0000	0.0000	1.2660	5.5726	604.3275	7.4919
DGLSAKSV	1.0000	0.0000	1.2897	5.3034	443.2956	7.2851
DGNLQPLN	1.0000	0.0000	1.2461	5.2865	434.7578	7.2721
DGNLSFAK	1.0000	0.0000	1.2855	5.4716	537.9988	7.4143
DGNSNLQP	1.0000	0.0000	1.2652	5.1600	375.8007	7.1748
DGPADQIS	1.0000	0.0000	1.2590	5.7638	753.1292	7.6389
DGPHIKLP	1.0000	0.0000	1.2485	6.0508	1048.0258	7.8595
DGPQISDS	1.0000	0.0000	1.2864	5.4359	516.2954	7.3868
DGPSIQNE	1.0000	0.0000	1.2690	5.5548	592.0679	7.4783
DGPSVGKQ	1.0000	0.0000	1.2793	5.9324	914.5068	7.7685
DGQAILVL	1.0000	0.0000	1.2401	5.8612	842.4816	7.7137
DGQSDKLW	1.0000	0.0000	1.3903	6.4292	1620.2292	8.1503
DGQSRDQF	1.0000	0.0000	1.2875	6.0836	1088.3324	7.8847
DGQTKKNP	1.0000	0.0000	1.2274	5.6008	624.2670	7.5136
DGSQLPTN	1.0000	0.0000	1.2619	5.2866	434.7815	7.2721
DGSSSTNS	1.0000	0.0000	1.2632	4.5090	177.6059	6.6744
DGTDCHWV	1.0000	0.0000	1.4245	7.8667	8478.1697	9.2552
DGTGHDIL	1.0000	0.0000	1.2574	6.1577	1185.3006	7.9417
DGTGSRKL	1.0000	0.0000	1.2747	5.5920	617.9764	7.5069
DGTNSFTN	1.0000	0.0000	1.2804	5.3108	447.0714	7.2907
DGVHNLLS	1.0000	0.0000	1.3144	5.5689	601.7579	7.4891
DGYRLMSD	1.0000	0.0000	1.3489	6.2428	1307.2433	8.0070
DGYVLENK	1.0000	0.0000	1.2813	5.9849	971.4304	7.8088
DHAKPDYQ	1.0000	0.0000	1.2515	6.4660	1690.4008	8.1787
DHANATNH	1.0000	0.0000	1.3044	6.0199	1011.3541	7.8357
DHDKSSVF	1.0000	0.0000	1.3435	5.7956	781.2556	7.6634
DHDSKNNH	1.0000	0.0000	1.3274	5.6484	659.4629	7.5502
DHFKNQVY	1.0000	0.0000	1.3075	6.5706	1906.5696	8.2590
DHIPVIIA	1.0000	0.0000	1.2219	6.3186	1426.4861	8.0653
DHKQKDLI	1.0000	0.0000	1.2423	5.8728	853.8203	7.7227
DHKQRKNK	1.0000	0.0000	1.2578	5.8677	848.8363	7.7188
DHLAAPYS	1.0000	0.0000	1.3285	6.0697	1071.0721	7.8740
DHLTIQQS	1.0000	0.0000	1.2895	5.7208	716.7352	7.6058
DHLVIEPT	1.0000	0.0000	1.2480	6.0430	1038.6820	7.8535
DHNAQPND	1.0000	0.0000	1.2695	5.8068	791.3214	7.6719
DHQDNHYQ	1.0000	0.0000	1.3126	6.6595	2112.2429	8.3274
DHQGSSDS	1.0000	0.0000	1.3423	5.4392	518.2887	7.3894
DHQITNPP	1.0000	0.0000	1.2516	5.9247	906.4159	7.7626
DHRKNNLP	1.0000	0.0000	1.2732	5.5858	613.5982	7.5021
DHRSYTSY	1.0000	0.0000	1.4056	6.2059	1252.9263	7.9787
DHSNFSLN	1.0000	0.0000	1.3181	5.1780	383.6897	7.1887
DHTKIYAI	1.0000	0.0000	1.2573	6.3484	1476.2258	8.0882
DHTPRTAS	1.0000	0.0000	1.2855	5.8200	803.5216	7.6821
DHYDNDSG	1.0000	0.0000	1.3428	6.0637	1063.7686	7.8694
DIANISCQ	1.0000	0.0000	1.3448	6.0445	1040.4361	7.8546
DICKRAMP	1.0000	0.0000	1.3016	6.8419	2605.6006	8.4675
DIDEAVTM	1.0000	0.0000	1.2332	6.2503	1318.7072	8.0129
DIDNQYDL	1.0000	0.0000	1.2615	5.8091	793.4876	7.6737
DIEKDYKT	1.0000	0.0000	1.2309	5.9291	911.0347	7.7660
DIELFARI	1.0000	0.0000	1.2291	6.0294	1022.4995	7.8430
DIEMFGTT	1.0000	0.0000	1.2523	6.3720	1517.0292	8.1064
DIEPPQNS	1.0000	0.0000	1.2545	5.4205	507.2613	7.3750
DIEQMSQE	1.0000	0.0000	1.2910	6.0264	1019.0237	7.8408
DIERQNGT	1.0000	0.0000	1.2348	5.8607	842.0087	7.7134
DIFNSAGD	1.0000	0.0000	1.2885	5.7010	700.6107	7.5906
DIGIANNS	1.0000	0.0000	1.2680	5.3077	445.4897	7.2884
DIGNTEHD	1.0000	0.0000	1.2590	5.9952	983.0966	7.8168
DIKAEGHV	1.0000	0.0000	1.2319	6.3855	1540.6706	8.1167
DIKMSPSG	1.0000	0.0000	1.3246	5.6525	662.5897	7.5534
DIKNKKHT	1.0000	0.0000	1.2459	5.6366	650.5730	7.5412
DIKSIEKN	1.0000	0.0000	1.2408	5.2108	398.4387	7.2138
DIKSQNTL	1.0000	0.0000	1.2403	5.0750	340.7862	7.1095
DILHSYST	1.0000	0.0000	1.3443	5.6279	644.0529	7.5344
DILQYEPK	1.0000	0.0000	1.2439	5.9951	982.9563	7.8167
DILTSFSG	1.0000	0.0000	1.2987	5.3486	466.9657	7.3198
DIMNKTKM	1.0000	0.0000	1.2919	6.0696	1070.9093	7.8739
DIMNYGNY	1.0000	0.0000	1.3568	6.5334	1826.7805	8.2305
DINDNEDE	1.0000	0.0000	1.2264	5.4232	508.8138	7.3771
DINFKQNS	1.0000	0.0000	1.2758	5.3231	453.4484	7.3002
DINLSKSH	1.0000	0.0000	1.2908	5.1089	354.3302	7.1355
DINSSNNP	1.0000	0.0000	1.2429	4.6337	205.0402	6.7703
DIPGTHQI	1.0000	0.0000	1.2303	6.2707	1350.0445	8.0286
DIQQTNFQ	1.0000	0.0000	1.2425	5.9350	917.2282	7.7705
DIQTKIKN	1.0000	0.0000	1.2152	5.4675	535.4813	7.4112
DISIHQND	1.0000	0.0000	1.2923	5.6911	692.6599	7.5830
DISKQSAR	1.0000	0.0000	1.2803	5.3664	476.6054	7.3334
DISLANYL	1.0000	0.0000	1.2879	5.3555	470.6951	7.3251
DISLAVDE	1.0000	0.0000	1.2582	5.5366	579.7763	7.4643
DISLLQDI	1.0000	0.0000	1.2459	5.2570	420.2370	7.2494
DISRIALQ	1.0000	0.0000	1.2596	5.5713	603.4074	7.4909
DISRTILK	1.0000	0.0000	1.2454	5.3245	454.1568	7.3012
DISSPSRI	1.0000	0.0000	1.2858	5.0621	335.7630	7.0996
DISVNLGG	1.0000	0.0000	1.2908	5.5733	604.7818	7.4924
DITFSFQI	1.0000	0.0000	1.2878	5.9424	925.0715	7.7762
DITGPVVK	1.0000	0.0000	1.2177	6.0795	1083.2054	7.8815
DITITTPT	1.0000	0.0000	1.1977	5.5259	572.7021	7.4561
DITTYVTA	1.0000	0.0000	1.2400	6.0762	1079.1552	7.8790
DIVGKTDP	1.0000	0.0000	1.2120	5.9370	919.3890	7.7721
DIVIMYPQ	1.0000	0.0000	1.2476	6.6841	2172.7472	8.3462
DIVSRLAL	1.0000	0.0000	1.2681	5.4664	534.7648	7.4103
DKAATLYN	1.0000	0.0000	1.2602	5.6921	693.5015	7.5838
DKACNPIQ	1.0000	0.0000	1.3004	6.2644	1340.1467	8.0236
DKANSDNC	1.0000	0.0000	1.3345	5.6792	683.2501	7.5739
DKAQNFEV	1.0000	0.0000	1.2466	5.9951	982.9317	7.8167
DKCSPVPK	1.0000	0.0000	1.3356	6.1366	1156.8127	7.9254
DKDDNDIS	1.0000	0.0000	1.2395	5.2150	400.3671	7.2171
DKDNPVME	1.0000	0.0000	1.2613	6.0157	1006.4727	7.8325
DKFGSSKI	1.0000	0.0000	1.2989	5.4492	524.3199	7.3971
DKFTTKSL	1.0000	0.0000	1.2517	5.2718	427.4306	7.2607
DKGEVFNK	1.0000	0.0000	1.2540	5.9672	951.8537	7.7952
DKGPPSQQ	1.0000	0.0000	1.2606	5.7309	725.1507	7.6136
DKGPTNTQ	1.0000	0.0000	1.2275	5.5940	619.3898	7.5084
DKIKTKEL	1.0000	0.0000	1.2035	5.3857	487.3066	7.3483
DKINCKDA	1.0000	0.0000	1.2969	6.1114	1123.7113	7.9060
DKITSPLQ	1.0000	0.0000	1.2409	5.2863	434.6178	7.2719
DKKFPQNF	1.0000	0.0000	1.2562	5.9573	941.1038	7.7877
DKKQNPID	1.0000	0.0000	1.2157	5.5311	576.1325	7.4600
DKKSNTIN	1.0000	0.0000	1.2307	4.9030	279.5406	6.9772
DKKSPMLH	1.0000	0.0000	1.3214	5.8686	849.6924	7.7194
DKLAIAMS	1.0000	0.0000	1.2891	5.7043	703.2953	7.5932
DKLAPSRN	1.0000	0.0000	1.2536	5.2266	405.7426	7.2260
DKLIMEIM	1.0000	0.0000	1.2793	6.2836	1370.1309	8.0384
DKLLLVCL	1.0000	0.0000	1.3143	5.8261	809.1479	7.6868
DKLWLFPH	1.0000	0.0000	1.4003	6.8926	2762.2519	8.5065
DKNEFAKS	1.0000	0.0000	1.2689	5.4426	520.3169	7.3920
DKNGDISR	1.0000	0.0000	1.2674	5.4827	544.8907	7.4228
DKNIDMDL	1.0000	0.0000	1.2583	5.6907	692.3342	7.5827
DKNKHPPN	1.0000	0.0000	1.2600	5.5873	614.6551	7.5033
DKNRANQR	1.0000	0.0000	1.2473	5.6321	647.1566	7.5377
DKNSSYNH	1.0000	0.0000	1.3403	5.3833	485.9950	7.3465
DKPGIQQL	1.0000	0.0000	1.2216	5.8580	839.4104	7.7113
DKPGISID	1.0000	0.0000	1.2516	5.6021	625.2209	7.5146
DKPLNPFP	1.0000	0.0000	1.2411	5.6058	627.8694	7.5175
DKPMSIPK	1.0000	0.0000	1.2794	5.7386	731.6427	7.6196
DKQNTLIK	1.0000	0.0000	1.2175	5.2954	439.2149	7.2789
DKRFDLWV	1.0000	0.0000	1.3626	6.9558	2970.7030	8.5551
DKSADNNS	1.0000	0.0000	1.2482	4.7759	241.4899	6.8796
DKSISSEK	1.0000	0.0000	1.2601	4.8251	255.5804	6.9174
DKSSKVQL	1.0000	0.0000	1.2694	5.1162	357.3485	7.1412
DKSSLFMH	1.0000	0.0000	1.3756	5.8513	832.9432	7.7061
DKSSVFCK	1.0000	0.0000	1.3902	6.0415	1036.8396	7.8523
DKSTMRSQ	1.0000	0.0000	1.3192	5.5801	609.5506	7.4977
DKTKPNQQ	1.0000	0.0000	1.2190	5.5211	569.5693	7.4524
DKVIECVH	1.0000	0.0000	1.3006	6.9485	2945.8403	8.5495
DKVLTRKP	1.0000	0.0000	1.2219	5.6657	672.7004	7.5635
DKVSQGTN	1.0000	0.0000	1.2738	5.5023	557.3285	7.4379
DKWQEAES	1.0000	0.0000	1.3775	6.5397	1840.0862	8.2353
DKYDMGVS	1.0000	0.0000	1.3418	6.3661	1506.7412	8.1019
DLACATTT	1.0000	0.0000	1.2912	6.1025	1112.3376	7.8993
DLAEKSPS	1.0000	0.0000	1.2585	5.0587	334.4562	7.0970
DLAFYANT	1.0000	0.0000	1.2832	5.9731	958.2971	7.7997
DLAILFAT	1.0000	0.0000	1.2378	5.6986	698.6791	7.5888
DLATNPLL	1.0000	0.0000	1.2194	5.0824	343.6889	7.1152
DLCSRLIF	1.0000	0.0000	1.3675	6.1230	1138.8863	7.9150
DLDELRPH	1.0000	0.0000	1.2560	5.9054	886.4886	7.7477
DLDGNLSF	1.0000	0.0000	1.2817	5.3275	455.7512	7.3036
DLDNKIKS	1.0000	0.0000	1.2329	5.0066	314.9889	7.0569
DLDPDGQT	1.0000	0.0000	1.2188	5.7549	745.4903	7.6321
DLDQKQPE	1.0000	0.0000	1.2120	5.7141	711.2509	7.6007
DLDSEHPG	1.0000	0.0000	1.2965	5.8208	804.2040	7.6827
DLDSENNK	1.0000	0.0000	1.2347	4.8841	273.5518	6.9628
DLEAPNSP	1.0000	0.0000	1.2495	5.2235	404.3153	7.2236
DLEEKADK	1.0000	0.0000	1.2077	5.5682	601.2832	7.4886
DLELHVHL	1.0000	0.0000	1.3047	6.0859	1091.3069	7.8865
DLFATMRP	1.0000	0.0000	1.2661	6.2609	1334.7705	8.0210
DLFLVEGS	1.0000	0.0000	1.2968	5.6926	693.8827	7.5842
DLGNKSTP	1.0000	0.0000	1.2508	5.1542	373.2926	7.1703
DLGQQWHI	1.0000	0.0000	1.3714	7.1830	3858.8556	8.7297
DLGQTSFK	1.0000	0.0000	1.2803	5.6231	640.5286	7.5308
DLGTFQIC	1.0000	0.0000	1.3151	6.6048	1983.2413	8.2853
DLIPIANS	1.0000	0.0000	1.2485	5.2131	399.4957	7.2156
DLISKISS	1.0000	0.0000	1.2545	4.7204	226.5460	6.8369
DLISTRRL	1.0000	0.0000	1.2571	5.3225	453.1078	7.2997
DLKARQYL	1.0000	0.0000	1.2626	5.9336	915.7456	7.7694
DLKNTGET	1.0000	0.0000	1.2275	5.3792	483.6816	7.3433
DLKQLKTL	1.0000	0.0000	1.2121	5.1629	377.0719	7.1770
DLKRQIEE	1.0000	0.0000	1.2158	5.7843	771.1154	7.6547
DLKTGGSS	1.0000	0.0000	1.2819	5.2015	394.1980	7.2067
DLKTPLLN	1.0000	0.0000	1.2114	4.9748	303.6602	7.0325
DLLDHDKS	1.0000	0.0000	1.2753	5.4051	498.3252	7.3632
DLLETYDN	1.0000	0.0000	1.2603	5.5297	575.2334	7.4590
DLLNTNML	1.0000	0.0000	1.2599	5.1700	380.1548	7.1825
DLLPAECC	1.0000	0.0000	1.3855	6.7716	2403.1831	8.4135
DLLSHNVS	1.0000	0.0000	1.3041	5.1364	365.7478	7.1567
DLLSKSSD	1.0000	0.0000	1.2385	4.5272	181.3643	6.6884
DLLVNTKF	1.0000	0.0000	1.2528	5.4714	537.8766	7.4142
DLNKNPNQ	1.0000	0.0000	1.2286	5.0348	325.3769	7.0786
DLNLTNNS	1.0000	0.0000	1.2144	4.5036	176.5007	6.6703
DLNPDSII	1.0000	0.0000	1.2439	5.1628	377.0193	7.1769
DLNPGHSR	1.0000	0.0000	1.3130	5.7110	708.6865	7.5983
DLNPKAGS	1.0000	0.0000	1.2593	5.2685	425.8269	7.2582
DLNPLTIG	1.0000	0.0000	1.2339	5.3591	472.6085	7.3278
DLNQHGAN	1.0000	0.0000	1.2884	5.7900	776.1743	7.6590
DLNTVADN	1.0000	0.0000	1.2380	5.3157	449.5939	7.2945
DLPIQLIS	1.0000	0.0000	1.2475	5.2776	430.2997	7.2652
DLPMRAKK	1.0000	0.0000	1.2510	5.9868	973.5547	7.8103
DLPMWIRR	1.0000	0.0000	1.3740	7.1506	3717.6015	8.7048
DLPSHALS	1.0000	0.0000	1.2996	5.2555	419.5111	7.2482
DLQMYTSN	1.0000	0.0000	1.3372	5.7955	781.1176	7.6633
DLRPTKSV	1.0000	0.0000	1.2585	5.4453	521.9483	7.3941
DLRSATYV	1.0000	0.0000	1.3057	5.8674	848.5910	7.7186
DLRYLKRD	1.0000	0.0000	1.2639	5.9210	902.5431	7.7597
DLSISSNA	1.0000	0.0000	1.2531	4.6162	200.9324	6.7568
DLSKNEIA	1.0000	0.0000	1.2444	5.1462	369.8890	7.1642
DLSLCASR	1.0000	0.0000	1.3592	5.6509	661.3763	7.5522
DLSRDAIE	1.0000	0.0000	1.2546	5.5070	560.3802	7.4415
DLSSCLNE	1.0000	0.0000	1.3349	5.3291	456.5794	7.3048
DLSSNQNK	1.0000	0.0000	1.2417	4.6497	208.8371	6.7826
DLSSQLTQ	1.0000	0.0000	1.2576	4.9484	294.5510	7.0122
DLTGDKLA	1.0000	0.0000	1.2245	5.5012	556.6205	7.4370
DLTQLYEK	1.0000	0.0000	1.2542	5.7384	731.4017	7.6194
DLVLKAQI	1.0000	0.0000	1.2290	5.6491	659.9569	7.5507
DLVQKGPL	1.0000	0.0000	1.2388	5.7531	743.9208	7.6307
DLVRAFTT	1.0000	0.0000	1.2417	5.9695	954.4206	7.7970
DLVVTVAR	1.0000	0.0000	1.2364	6.0948	1102.4873	7.8933
DLWLHDDD	1.0000	0.0000	1.3769	6.7056	2227.3640	8.3628
DLWVNAEP	1.0000	0.0000	1.3628	6.5887	1946.7298	8.2729
DLYEDPRR	1.0000	0.0000	1.2482	6.1819	1218.7215	7.9602
DMDLNPKA	1.0000	0.0000	1.2612	5.7405	733.1744	7.6210
DMDRSGNS	1.0000	0.0000	1.3379	5.5904	616.8069	7.5056
DMELDRAQ	1.0000	0.0000	1.2484	6.1879	1227.2454	7.9649
DMGVSNRP	1.0000	0.0000	1.3282	6.0310	1024.3774	7.8443
DMNANSAQ	1.0000	0.0000	1.3071	5.5854	613.2859	7.5018
DMNNPNMD	1.0000	0.0000	1.3205	5.8662	847.4078	7.7176
DMQYNSSD	1.0000	0.0000	1.3626	5.7330	726.8789	7.6152
DMRKMVTA	2.0000	8.2832	1.2683	6.9031	3953.8373	8.2832
DMRPLVPE	1.0000	0.0000	1.2524	6.2460	1312.0652	8.0095
DMRTERLA	1.0000	0.0000	1.2545	6.1615	1190.5236	7.9446
DMSIILTV	1.0000	0.0000	1.2971	5.7604	750.2047	7.6363
DMSPEQPA	1.0000	0.0000	1.2887	5.9896	976.7012	7.8124
DMVEMEPS	1.0000	0.0000	1.3337	6.3671	1508.4149	8.1026
DNAIQNVI	1.0000	0.0000	1.2447	5.6481	659.2478	7.5500
DNALGYEV	1.0000	0.0000	1.2824	6.0924	1099.4829	7.8915
DNAQPFEL	1.0000	0.0000	1.2484	5.7794	766.8029	7.6509
DNCKPHAE	1.0000	0.0000	1.3319	6.5227	1804.3899	8.2222
DNDANNMT	1.0000	0.0000	1.2737	5.4828	544.9566	7.4229
DNDISLLQ	1.0000	0.0000	1.2439	5.0453	329.3153	7.0866
DNDKPGIQ	1.0000	0.0000	1.2277	5.7432	735.4741	7.6231
DNDLKRQI	1.0000	0.0000	1.2300	5.5296	575.1418	7.4589
DNDNSKVG	1.0000	0.0000	1.2724	5.3005	441.7793	7.2828
DNDQAGVQ	1.0000	0.0000	1.2380	6.0267	1019.3848	7.8410
DNDSGQYY	1.0000	0.0000	1.3504	6.1515	1176.8034	7.9369
DNDSVQEG	1.0000	0.0000	1.2802	5.6556	664.9256	7.5557
DNDTDLIS	1.0000	0.0000	1.2364	5.0571	333.8242	7.0957
DNEDENES	1.0000	0.0000	1.2502	5.1565	374.2831	7.1721
DNEEDFGA	1.0000	0.0000	1.2439	6.0216	1013.3565	7.8370
DNEQTEDN	1.0000	0.0000	1.2293	5.4132	503.0175	7.3694
DNESSDSL	1.0000	0.0000	1.2482	4.5768	192.0284	6.7266
DNETLTIN	1.0000	0.0000	1.2199	5.1120	355.5956	7.1379
DNEVNRPE	1.0000	0.0000	1.2477	5.6779	682.2569	7.5729
DNFQLKNT	1.0000	0.0000	1.2495	5.3646	475.6077	7.3320
DNFSQERT	1.0000	0.0000	1.2845	5.6308	646.2023	7.5367
DNFTSENE	1.0000	0.0000	1.2719	5.2840	433.5028	7.2701
DNFYDSSE	1.0000	0.0000	1.3363	5.5643	598.5835	7.4856
DNGLPHLE	1.0000	0.0000	1.2762	5.7567	746.9779	7.6334
DNGNVLNR	1.0000	0.0000	1.2684	5.4065	499.1254	7.3643
DNGTGIAK	1.0000	0.0000	1.2376	5.7885	774.8684	7.6579
DNHDMRPL	1.0000	0.0000	1.3033	6.1829	1220.1897	7.9610
DNHYQEKK	1.0000	0.0000	1.2878	6.1792	1215.0300	7.9582
DNIAAVPT	1.0000	0.0000	1.2269	5.7494	740.7311	7.6278
DNINTSRQ	1.0000	0.0000	1.2595	5.2055	396.0324	7.2098
DNIPSNGP	1.0000	0.0000	1.2650	5.2775	430.2383	7.2651
DNIQVESY	1.0000	0.0000	1.3090	5.8570	838.4184	7.7105
DNISEQSL	1.0000	0.0000	1.2612	4.9507	295.3385	7.0139
DNISTAPT	1.0000	0.0000	1.2421	5.2149	400.3522	7.2170
DNKDVDFV	1.0000	0.0000	1.2505	5.9800	966.0416	7.8051
DNKENTSE	1.0000	0.0000	1.2392	5.0031	313.7166	7.0542
DNKIGAKS	1.0000	0.0000	1.2579	5.3628	474.6735	7.3307
DNKIKSST	1.0000	0.0000	1.2416	4.8160	252.9118	6.9104
DNKLGRKP	1.0000	0.0000	1.2377	5.5515	589.8117	7.4757
DNKSVKLH	1.0000	0.0000	1.2918	5.4506	525.1478	7.3982
DNKVTERL	1.0000	0.0000	1.2369	5.5437	584.5531	7.4697
DNLELSNR	1.0000	0.0000	1.2459	4.9032	279.6205	6.9774
DNLFKIDS	1.0000	0.0000	1.2649	5.2876	435.2609	7.2728
DNLGMRKM	1.0000	0.0000	1.3193	6.2864	1374.6727	8.0406
DNLLEDDQ	1.0000	0.0000	1.2261	5.3339	459.0930	7.3084
DNLPSQDS	1.0000	0.0000	1.2577	4.9182	284.4885	6.9889
DNLQQKFL	1.0000	0.0000	1.2529	5.5434	584.3742	7.4695
DNLSPNMF	1.0000	0.0000	1.3177	5.5027	557.6238	7.4382
DNMHDEEN	1.0000	0.0000	1.3063	6.0738	1076.2146	7.8772
DNMLNKPC	1.0000	0.0000	1.3577	6.1252	1141.7323	7.9167
DNNFFSEN	1.0000	0.0000	1.3010	5.3491	467.2026	7.3201
DNNHDSPV	1.0000	0.0000	1.3039	5.5461	586.1395	7.4715
DNNKDFND	1.0000	0.0000	1.2497	5.3138	448.6179	7.2930
DNNLNQNY	1.0000	0.0000	1.2752	5.2160	400.8321	7.2178
DNNMMRNT	1.0000	0.0000	1.3278	5.8945	875.4168	7.7393
DNNQSGIG	1.0000	0.0000	1.2867	5.4664	534.7675	7.4103
DNNSDKSS	1.0000	0.0000	1.2376	4.4479	165.5466	6.6275
DNNSNDRM	1.0000	0.0000	1.3015	5.3318	457.9937	7.3068
DNNSVEKA	1.0000	0.0000	1.2620	5.2279	406.3829	7.2270
DNPARQQD	1.0000	0.0000	1.2266	5.8629	844.1526	7.7151
DNPLMQPA	1.0000	0.0000	1.2668	5.8935	874.3897	7.7386
DNPPEENL	1.0000	0.0000	1.2297	5.2921	437.5675	7.2764
DNPVMEVN	1.0000	0.0000	1.2908	6.0246	1016.9379	7.8394
DNPYDIEM	1.0000	0.0000	1.2857	6.2867	1375.0631	8.0408
DNQKPSVN	1.0000	0.0000	1.2637	5.2414	412.7224	7.2374
DNQLFTAD	1.0000	0.0000	1.2461	5.6628	670.4616	7.5613
DNQNVRQR	1.0000	0.0000	1.2608	5.8566	838.0960	7.7103
DNQYDLFL	1.0000	0.0000	1.2903	5.8606	841.9720	7.7133
DNQYNLSE	1.0000	0.0000	1.2948	5.3517	468.6344	7.3222
DNREEQKC	1.0000	0.0000	1.3056	6.3493	1477.8291	8.0889
DNRPQQAM	1.0000	0.0000	1.2613	6.2120	1261.7922	7.9834
DNSATISS	1.0000	0.0000	1.2578	4.7032	222.1008	6.8237
DNSEQPEP	1.0000	0.0000	1.2553	5.4314	513.6845	7.3834
DNSIQKKK	1.0000	0.0000	1.2404	5.1756	382.6429	7.1868
DNSKPLFN	1.0000	0.0000	1.2632	5.0963	349.2562	7.1259
DNSKVGDS	1.0000	0.0000	1.2870	5.2135	399.6964	7.2159
DNSLGDWE	1.0000	0.0000	1.3936	6.2526	1322.0967	8.0146
DNSLPMDY	1.0000	0.0000	1.3346	5.8049	789.6514	7.6705
DNSNQADF	1.0000	0.0000	1.2822	5.4096	500.9236	7.3667
DNSSCNPW	1.0000	0.0000	1.4869	6.3947	1557.1894	8.1239
DNSSPPVE	1.0000	0.0000	1.2792	5.1890	388.5921	7.1971
DNSSRTPR	1.0000	0.0000	1.2784	5.1557	373.9731	7.1715
DNTLPSQR	1.0000	0.0000	1.2562	5.2446	414.2749	7.2399
DNTRHLSS	1.0000	0.0000	1.3024	5.1939	390.7534	7.2008
DNTRVANK	1.0000	0.0000	1.2444	5.5224	570.3738	7.4533
DNTVNIQQ	1.0000	0.0000	1.2450	5.5879	615.0699	7.5037
DNVALGND	1.0000	0.0000	1.2560	5.5346	578.4583	7.4627
DNVHLQSS	1.0000	0.0000	1.3210	5.3627	474.5789	7.3306
DNVHVPMT	1.0000	0.0000	1.3006	6.4419	1644.0490	8.1601
DNVQSNGS	1.0000	0.0000	1.2956	5.1553	373.7690	7.1712
DNVSVGES	1.0000	0.0000	1.3118	5.4452	521.8785	7.3940
DNYFNSQY	1.0000	0.0000	1.3707	6.0296	1022.7378	7.8432
DNYTSDYT	1.0000	0.0000	1.3249	5.7933	779.1582	7.6616
DPAFHSSI	1.0000	0.0000	1.3381	5.8024	787.3513	7.6686
DPAQYSLS	1.0000	0.0000	1.3153	5.4943	552.2480	7.4318
DPCFSDLL	1.0000	0.0000	1.3561	6.0096	999.5159	7.8279
DPCNEGHN	1.0000	0.0000	1.3638	6.4938	1745.3365	8.2000
DPDFPTEL	1.0000	0.0000	1.2254	5.8011	786.1989	7.6676
DPDFQEDE	1.0000	0.0000	1.2070	6.1029	1112.7933	7.8995
DPDGQTKK	1.0000	0.0000	1.2089	5.7915	777.5319	7.6602
DPDNTRHL	1.0000	0.0000	1.2629	5.7697	758.2730	7.6434
DPDPESGD	1.0000	0.0000	1.2531	5.6698	675.8806	7.5666
DPESGDKW	1.0000	0.0000	1.3831	6.5576	1878.4167	8.2491
DPFAKDYS	1.0000	0.0000	1.3021	6.0142	1004.8315	7.8314
DPFNKMFE	1.0000	0.0000	1.2886	6.3205	1429.6792	8.0668
DPHGVIIN	1.0000	0.0000	1.2639	6.2114	1260.8237	7.9829
DPIADNNQ	1.0000	0.0000	1.2325	5.5052	559.2166	7.4401
DPIIDNIN	1.0000	0.0000	1.2261	5.4219	508.0495	7.3761
DPIIYGTF	1.0000	0.0000	1.2432	6.4317	1624.9647	8.1523
DPINPLSS	1.0000	0.0000	1.2533	4.8846	273.7045	6.9631
DPINSRIL	1.0000	0.0000	1.2558	5.2757	429.3367	7.2637
DPISMLTD	1.0000	0.0000	1.2829	5.6175	636.3723	7.5264
DPKASGAE	1.0000	0.0000	1.2572	5.6926	693.8435	7.5842
DPKSNQKK	1.0000	0.0000	1.2403	5.1751	382.4166	7.1864
DPKSRKVL	1.0000	0.0000	1.2586	5.4521	526.0582	7.3993
DPLELFGA	1.0000	0.0000	1.2476	5.8987	879.6744	7.7426
DPLPGSRQ	1.0000	0.0000	1.2710	5.6748	679.7746	7.5705
DPLRSLTG	1.0000	0.0000	1.2627	5.3639	475.2555	7.3315
DPLYSTIE	1.0000	0.0000	1.2828	5.6355	649.7000	7.5403
DPMTENMR	1.0000	0.0000	1.2956	6.3284	1442.7294	8.0729
DPMTHETN	1.0000	0.0000	1.2882	6.1250	1141.4457	7.9165
DPMYNLRC	1.0000	0.0000	1.3905	6.8211	2544.1577	8.4516
DPNKHKWA	1.0000	0.0000	1.3788	6.7734	2408.1183	8.4149
DPNPSKAV	1.0000	0.0000	1.2603	5.4277	511.4920	7.3806
DPPCQWLK	1.0000	0.0000	1.4201	7.2188	4021.4998	8.7573
DPPKQESA	1.0000	0.0000	1.2465	5.5832	611.7388	7.5001
DPPSDPTD	1.0000	0.0000	1.2370	5.4394	518.4382	7.3896
DPQSNILP	1.0000	0.0000	1.2512	5.2375	410.8654	7.2343
DPRIQEED	1.0000	0.0000	1.1962	6.0132	1003.5933	7.8306
DPRRKIPP	1.0000	0.0000	1.2020	5.9707	955.7129	7.7979
DPRYESTD	1.0000	0.0000	1.2868	5.8783	859.3036	7.7269
DPSLCTFI	1.0000	0.0000	1.3534	6.1177	1131.9350	7.9109
DPSNLIRL	1.0000	0.0000	1.2507	5.1035	352.1522	7.1314
DPSPPNVQ	1.0000	0.0000	1.2664	5.5304	575.6897	7.4595
DPTDSLSL	1.0000	0.0000	1.2422	4.8186	253.6592	6.9124
DPTSDITT	1.0000	0.0000	1.2315	5.2913	437.1264	7.2757
DPTSDQDN	1.0000	0.0000	1.2463	5.2828	432.9004	7.2692
DPTSFQQK	1.0000	0.0000	1.2684	5.7151	712.0733	7.6015
DPTYGDIA	1.0000	0.0000	1.2323	6.2373	1299.0766	8.0029
DPVAYPQA	1.0000	0.0000	1.2222	6.4139	1592.0210	8.1386
DPVDGYVL	1.0000	0.0000	1.2591	6.3638	1502.7184	8.1001
DPVHPDPD	1.0000	0.0000	1.2241	6.2462	1312.4178	8.0097
DPYKNVNS	1.0000	0.0000	1.3026	5.5013	556.7199	7.4372
DPYQPRLE	1.0000	0.0000	1.2457	6.1647	1194.9224	7.9471
DPYVQGSG	1.0000	0.0000	1.3148	6.3248	1436.7645	8.0701
DQAGVQVT	1.0000	0.0000	1.2122	6.2958	1389.5123	8.0478
DQAIKKKI	1.0000	0.0000	1.2005	5.7153	712.2737	7.6017
DQASCQVR	1.0000	0.0000	1.3522	6.5235	1806.0664	8.2228
DQAWYPRS	1.0000	0.0000	1.4253	7.0016	3131.4866	8.5903
DQCNAHHG	1.0000	0.0000	1.3637	7.0800	3427.6628	8.6506
DQCQSFAT	1.0000	0.0000	1.3577	6.4278	1617.6243	8.1493
DQDALSVC	1.0000	0.0000	1.3498	6.1844	1222.2904	7.9622
DQDDTDES	1.0000	0.0000	1.2411	5.4850	546.3336	7.4246
DQDEKIPC	1.0000	0.0000	1.2716	6.4368	1634.3677	8.1561
DQDNESSD	1.0000	0.0000	1.2659	5.0807	343.0212	7.1139
DQEIDGQS	1.0000	0.0000	1.2614	5.8001	785.2994	7.6668
DQEKEGSK	1.0000	0.0000	1.2561	5.6214	639.2200	7.5294
DQELTQPN	1.0000	0.0000	1.2280	5.5166	566.5896	7.4489
DQESFLLV	1.0000	0.0000	1.2870	5.6130	633.0853	7.5230
DQETENLA	1.0000	0.0000	1.2266	5.5031	557.8867	7.4386
DQFILLSR	1.0000	0.0000	1.2823	5.5725	604.2543	7.4919
DQGDAGQL	1.0000	0.0000	1.2278	6.0788	1082.3238	7.8810
DQGISFHY	1.0000	0.0000	1.3482	6.5743	1914.8932	8.2619
DQGQTAHQ	1.0000	0.0000	1.2291	6.4087	1582.4779	8.1346
DQGVLDLK	1.0000	0.0000	1.2381	5.7326	726.5241	7.6149
DQIDPLYS	1.0000	0.0000	1.2885	5.7427	735.0926	7.6227
DQIQFLDK	1.0000	0.0000	1.2296	5.9063	887.3718	7.7484
DQISTFQL	1.0000	0.0000	1.2740	5.6218	639.5534	7.5298
DQKQPESL	1.0000	0.0000	1.2508	5.4365	516.6543	7.3873
DQMGAHLD	1.0000	0.0000	1.2789	6.5205	1799.7874	8.2205
DQNIVNSS	1.0000	0.0000	1.2774	5.0215	320.4200	7.0684
DQNLPGYG	1.0000	0.0000	1.2849	6.1183	1132.7021	7.9114
DQNMLMPT	1.0000	0.0000	1.3052	6.1077	1118.9538	7.9032
DQNNASGG	1.0000	0.0000	1.2895	5.4956	553.0698	7.4328
DQNNMALK	1.0000	0.0000	1.2756	5.6044	626.8669	7.5164
DQNQKKKF	1.0000	0.0000	1.2397	5.7311	725.2715	7.6137
DQNSKPKK	1.0000	0.0000	1.2403	5.1751	382.4166	7.1864
DQNSTNQL	1.0000	0.0000	1.2478	4.9957	311.0436	7.0485
DQPNEPPQ	1.0000	0.0000	1.2207	5.7728	761.0098	7.6458
DQPQFRKK	1.0000	0.0000	1.2187	6.1124	1125.0902	7.9069
DQQIIIVD	1.0000	0.0000	1.1991	6.0755	1078.2555	7.8785
DQQLHGVQ	1.0000	0.0000	1.2531	6.4139	1591.8514	8.1385
DQQSVSHN	1.0000	0.0000	1.3347	5.5889	615.7928	7.5045
DQQWQAYV	1.0000	0.0000	1.3320	7.4386	5179.1492	8.9262
DQRIVNND	1.0000	0.0000	1.2494	5.6897	691.5137	7.5819
DQSGSLNR	1.0000	0.0000	1.2895	5.1653	378.1291	7.1789
DQSINLVD	1.0000	0.0000	1.2636	5.3388	461.6983	7.3122
DQSPHSIG	1.0000	0.0000	1.3303	5.7585	748.5223	7.6348
DQSPRVKD	1.0000	0.0000	1.2618	5.7356	729.1022	7.6172
DQSRVSLL	1.0000	0.0000	1.2856	5.1926	390.1666	7.1998
DQSSDLGQ	1.0000	0.0000	1.2875	5.3183	450.9694	7.2965
DQSSNSNS	1.0000	0.0000	1.2433	4.3027	140.0596	6.5159
DQTVRLKS	1.0000	0.0000	1.2635	5.4999	555.8318	7.4361
DQVLAVSF	1.0000	0.0000	1.2975	5.9248	906.4779	7.7626
DQVNTNTS	1.0000	0.0000	1.2575	5.1499	371.4837	7.1671
DQVQHMKE	1.0000	0.0000	1.2530	6.6588	2110.3938	8.3268
DQVVNNDY	1.0000	0.0000	1.2907	6.0333	1027.1062	7.8460
DQYVACQT	1.0000	0.0000	1.2992	6.9594	2983.0272	8.5578
DRANGFLK	1.0000	0.0000	1.2622	5.8621	843.4085	7.7145
DRAQKCIS	1.0000	0.0000	1.3395	6.2697	1348.4500	8.0278
DRCVSLNL	1.0000	0.0000	1.3569	5.8300	812.8056	7.6898
DRDLSISS	1.0000	0.0000	1.2723	4.8694	268.9599	6.9515
DREEASTN	1.0000	0.0000	1.2583	5.4142	503.6143	7.3702
DREESYVN	1.0000	0.0000	1.3138	5.9056	886.6801	7.7479
DREHKSRD	1.0000	0.0000	1.2920	5.9649	949.3926	7.7935
DRFNKDKY	1.0000	0.0000	1.2755	6.0859	1091.3106	7.8865
DRGPAEKN	1.0000	0.0000	1.2329	5.8421	824.1797	7.6991
DRGTSYLL	1.0000	0.0000	1.3061	5.6785	682.6867	7.5733
DRHQFIRQ	1.0000	0.0000	1.2246	6.6629	2120.5116	8.3300
DRIKTTPK	1.0000	0.0000	1.2035	5.6313	646.6093	7.5371
DRILSYFG	1.0000	0.0000	1.3296	6.1383	1159.1700	7.9268
DRISAKDR	1.0000	0.0000	1.2565	5.6817	685.2095	7.5758
DRLDINDN	1.0000	0.0000	1.2343	5.3210	452.3377	7.2985
DRLFSTLL	1.0000	0.0000	1.2687	5.2611	422.2065	7.2525
DRLNKDAR	1.0000	0.0000	1.2356	5.5965	621.1998	7.5103
DRLSEGLI	1.0000	0.0000	1.2681	5.4605	531.1502	7.4058
DRLSSAIT	1.0000	0.0000	1.2682	5.1333	364.4399	7.1543
DRLTQKKI	1.0000	0.0000	1.2154	5.5990	622.9589	7.5122
DRLTVQAV	1.0000	0.0000	1.2315	6.0276	1020.3626	7.8416
DRLYNTVL	1.0000	0.0000	1.2820	5.7530	743.8607	7.6306
DRMANNDS	1.0000	0.0000	1.3072	5.5728	604.4440	7.4921
DRMVADND	1.0000	0.0000	1.2650	6.1835	1221.0622	7.9615
DRNLLESA	1.0000	0.0000	1.2549	5.1442	369.0346	7.1627
DRNPHGTM	1.0000	0.0000	1.2993	6.4247	1611.9135	8.1469
DRNQSRAK	1.0000	0.0000	1.2709	5.5451	585.5103	7.4708
DRPNYVYW	1.0000	0.0000	1.4189	7.4406	5191.1769	8.9277
DRRSAAAD	1.0000	0.0000	1.2611	5.8185	802.0753	7.6809
DRSGNSTY	1.0000	0.0000	1.3311	5.5123	563.7903	7.4456
DRSWSSQS	1.0000	0.0000	1.4234	5.7626	752.1231	7.6380
DRTALANS	1.0000	0.0000	1.2563	5.2495	416.5970	7.2436
DRTHASAE	1.0000	0.0000	1.2892	5.9459	928.7574	7.7788
DRYPFKPR	1.0000	0.0000	1.2400	6.4879	1733.4506	8.1954
DRYQPPTI	1.0000	0.0000	1.2291	6.2408	1304.2873	8.0055
DRYSCGLE	1.0000	0.0000	1.3969	6.5513	1864.8348	8.2442
DSADFLSL	1.0000	0.0000	1.2814	5.1360	365.5816	7.1564
DSADTHKL	1.0000	0.0000	1.2773	5.5424	583.6599	7.4687
DSAKEHPD	1.0000	0.0000	1.2788	5.8101	794.3338	7.6745
DSALTEFQ	1.0000	0.0000	1.2724	5.6078	629.3574	7.5190
DSASKPKV	1.0000	0.0000	1.2731	5.2630	423.1150	7.2540
DSAVRIGR	1.0000	0.0000	1.2793	6.0362	1030.5752	7.8483
DSCALVKL	1.0000	0.0000	1.3437	5.9009	881.9019	7.7443
DSCKLTKK	1.0000	0.0000	1.3147	5.6807	684.3868	7.5750
DSCLISNL	1.0000	0.0000	1.3335	5.3182	450.8702	7.2964
DSCTSTVQ	1.0000	0.0000	1.3674	5.8794	860.3344	7.7277
DSDFNKNE	1.0000	0.0000	1.2692	5.2589	421.1142	7.2508
DSDLNLTN	1.0000	0.0000	1.2232	4.6943	219.8361	6.8168
DSDLQMYT	1.0000	0.0000	1.3300	5.9862	972.8908	7.8098
DSDNGTGI	1.0000	0.0000	1.2728	5.5178	567.3949	7.4498
DSDPLPGS	1.0000	0.0000	1.2753	5.2091	397.6628	7.2125
DSDPNKHK	1.0000	0.0000	1.2793	5.4798	543.1001	7.4206
DSDSNPST	1.0000	0.0000	1.2516	4.6524	209.4807	6.7846
DSDSSAAI	1.0000	0.0000	1.2786	5.0082	315.5622	7.0582
DSEEQFLL	1.0000	0.0000	1.2746	5.5026	557.5050	7.4381
DSEHPGEL	1.0000	0.0000	1.2984	5.8528	834.3811	7.7073
DSEMKVES	1.0000	0.0000	1.3249	5.6625	670.2339	7.5610
DSENNKDV	1.0000	0.0000	1.2571	5.1776	383.5190	7.1884
DSFLMYMA	1.0000	0.0000	1.3959	6.5981	1968.0924	8.2802
DSFVHRSL	1.0000	0.0000	1.3577	5.8147	798.5872	7.6780
DSGKAATE	1.0000	0.0000	1.2554	5.6080	629.4336	7.5191
DSGLCTAS	1.0000	0.0000	1.3665	5.7799	767.2367	7.6513
DSGPEANQ	1.0000	0.0000	1.2713	5.5840	612.3312	7.5007
DSGQYYNF	1.0000	0.0000	1.3743	6.3751	1522.3970	8.1088
DSGTPKVI	1.0000	0.0000	1.2621	5.6594	667.8467	7.5587
DSHYTQRS	1.0000	0.0000	1.3652	5.9459	928.8547	7.7789
DSIIFSKV	1.0000	0.0000	1.3023	5.5152	565.6578	7.4478
DSIKKTHK	1.0000	0.0000	1.2692	5.5497	588.6013	7.4743
DSILCDTY	1.0000	0.0000	1.3706	6.2086	1256.8717	7.9808
DSILGVIT	1.0000	0.0000	1.2674	5.5661	599.8309	7.4870
DSISSATG	1.0000	0.0000	1.2878	5.0487	330.6118	7.0893
DSKAIPGA	1.0000	0.0000	1.2565	5.6816	685.1675	7.5758
DSKDEGSV	1.0000	0.0000	1.2912	5.4362	516.5079	7.3871
DSKEKKVC	1.0000	0.0000	1.3340	6.0702	1071.7155	7.8744
DSKIRTVL	1.0000	0.0000	1.2585	5.4458	522.2570	7.3945
DSKMISPQ	1.0000	0.0000	1.3140	5.5729	604.5341	7.4922
DSKNNHYM	1.0000	0.0000	1.3799	6.0101	1000.0502	7.8282
DSLAEVFM	1.0000	0.0000	1.3252	6.0883	1094.2546	7.8883
DSLAKVAT	1.0000	0.0000	1.2542	5.4125	502.5896	7.3689
DSLDDDES	1.0000	0.0000	1.2555	5.0451	329.2628	7.0865
DSLGRVET	1.0000	0.0000	1.2769	5.6688	675.1404	7.5659
DSLISQGE	1.0000	0.0000	1.2846	5.2962	439.6289	7.2795
DSLMTTNF	1.0000	0.0000	1.3080	5.5447	585.2518	7.4705
DSLNKSNL	1.0000	0.0000	1.2211	4.4234	160.9442	6.6087
DSLPNLYQ	1.0000	0.0000	1.2908	5.3799	484.0911	7.3438
DSLQIQAN	1.0000	0.0000	1.2596	5.3218	452.7802	7.2992
DSLSDPFN	1.0000	0.0000	1.2797	5.0667	337.5186	7.1031
DSLSHIKG	1.0000	0.0000	1.3152	5.4544	527.4405	7.4011
DSLSLPKN	1.0000	0.0000	1.2343	4.6347	205.2607	6.7710
DSLTLLSN	1.0000	0.0000	1.2207	4.4563	167.1417	6.6339
DSLVSEPR	1.0000	0.0000	1.2876	5.3210	452.3413	7.2985
DSNNEKLG	1.0000	0.0000	1.2540	5.0390	326.9319	7.0818
DSNNFGVM	1.0000	0.0000	1.3524	5.9305	912.4855	7.7670
DSNNPPNG	1.0000	0.0000	1.2612	5.0657	337.1528	7.1023
DSNPSTDA	1.0000	0.0000	1.2567	4.9803	305.5762	7.0367
DSNTFNIA	1.0000	0.0000	1.2727	5.2914	437.1971	7.2758
DSPIVIPA	1.0000	0.0000	1.2546	5.7178	714.3029	7.6036
DSPNSLNN	1.0000	0.0000	1.2292	4.4616	168.1773	6.6380
DSPRREDD	1.0000	0.0000	1.2558	5.7201	716.2176	7.6053
DSPVELIK	1.0000	0.0000	1.2539	5.4496	524.5177	7.3974
DSQERDLN	1.0000	0.0000	1.2606	5.3201	451.9031	7.2979
DSQKATFG	1.0000	0.0000	1.2791	5.8245	807.6444	7.6856
DSQMKHEY	1.0000	0.0000	1.3608	6.4987	1755.1228	8.2037
DSQNGGYE	1.0000	0.0000	1.3243	6.0031	992.0833	7.8229
DSRKDLGT	1.0000	0.0000	1.2587	5.4372	517.0772	7.3878
DSRLSKTK	1.0000	0.0000	1.2518	4.9474	294.2290	7.0114
DSRNPPAM	1.0000	0.0000	1.3044	5.8046	789.3275	7.6702
DSRSSFKV	1.0000	0.0000	1.3243	5.3083	445.7566	7.2888
DSRTDAFY	1.0000	0.0000	1.3095	6.0997	1108.7769	7.8971
DSRVSQTC	1.0000	0.0000	1.3838	6.0563	1054.7171	7.8637
DSSAAIQV	1.0000	0.0000	1.2919	5.5035	558.1023	7.4388
DSSAQKSF	1.0000	0.0000	1.3060	5.1784	383.8774	7.1890
DSSATGKF	1.0000	0.0000	1.3017	5.4717	538.0280	7.4144
DSSDAHFS	1.0000	0.0000	1.3502	5.4831	545.1746	7.4232
DSSDKDDN	1.0000	0.0000	1.2495	4.9163	283.8574	6.9875
DSSEFDHR	1.0000	0.0000	1.3448	5.8553	836.8396	7.7093
DSSELLLS	1.0000	0.0000	1.2366	4.4654	168.9053	6.6409
DSSHSPLN	1.0000	0.0000	1.2954	4.8880	274.7612	6.9657
DSSIKQFD	1.0000	0.0000	1.2918	5.4269	510.9766	7.3799
DSSMDSDL	1.0000	0.0000	1.3077	5.0846	344.5794	7.1169
DSSPKMTN	1.0000	0.0000	1.2973	5.2219	403.5630	7.2224
DSSRTGKM	1.0000	0.0000	1.3300	5.6597	668.0879	7.5589
DSSSTKPS	1.0000	0.0000	1.2511	4.5082	177.4341	6.6738
DSSTNSPK	1.0000	0.0000	1.2457	4.5951	196.1165	6.7406
DSSTTQKY	1.0000	0.0000	1.3001	5.3891	489.2648	7.3509
DSSVAFKE	1.0000	0.0000	1.3062	5.5553	592.4251	7.4787
DSSVLRTY	1.0000	0.0000	1.3263	5.5395	581.7380	7.4665
DSSWKTGY	1.0000	0.0000	1.4553	6.4985	1754.8103	8.2036
DSTLERNL	1.0000	0.0000	1.2455	5.0298	323.5066	7.0748
DSTLYSKI	1.0000	0.0000	1.2931	5.2480	415.8973	7.2425
DSTPPKMQ	1.0000	0.0000	1.2838	5.7860	772.5948	7.6559
DSTQETSS	1.0000	0.0000	1.2660	4.8656	267.7777	6.9485
DSTQLSGN	1.0000	0.0000	1.2703	4.9884	308.4396	7.0429
DSTTMNKN	1.0000	0.0000	1.2777	5.2242	404.6454	7.2242
DSTVNSEF	1.0000	0.0000	1.3006	5.3075	445.3798	7.2882
DSVQEGDN	1.0000	0.0000	1.2802	5.6556	664.9256	7.5557
DSWSEGVK	1.0000	0.0000	1.4289	6.4019	1570.0179	8.1293
DSYDSLSH	1.0000	0.0000	1.3549	5.3933	491.5866	7.3541
DSYTNNFE	1.0000	0.0000	1.3158	5.5872	614.5606	7.5031
DSYVNHAF	1.0000	0.0000	1.3686	6.3253	1437.5232	8.0705
DTAASRGQ	1.0000	0.0000	1.2679	5.8213	804.6495	7.6831
DTADEMLV	1.0000	0.0000	1.2528	6.0782	1081.6377	7.8806
DTANSNSY	1.0000	0.0000	1.2972	5.1042	352.4248	7.1319
DTCLTSGS	1.0000	0.0000	1.3562	5.6655	672.5834	7.5634
DTDESQAV	1.0000	0.0000	1.2569	5.6777	682.0529	7.5727
DTDLISTR	1.0000	0.0000	1.2437	5.2966	439.8109	7.2798
DTDLPSHA	1.0000	0.0000	1.2810	5.6202	638.3592	7.5285
DTDQGISF	1.0000	0.0000	1.2777	5.8525	834.1302	7.7071
DTDSPRRE	1.0000	0.0000	1.2553	5.6561	665.2886	7.5561
DTEILSII	1.0000	0.0000	1.2409	5.3219	452.8269	7.2993
DTELTRNQ	1.0000	0.0000	1.2297	5.4697	536.7826	7.4128
DTESVQFH	1.0000	0.0000	1.3135	6.1737	1207.2574	7.9539
DTFKIRPL	1.0000	0.0000	1.2318	5.8252	808.3443	7.6861
DTFNNLYA	1.0000	0.0000	1.2929	5.7321	726.1129	7.6145
DTFNVVPQ	1.0000	0.0000	1.2536	6.0690	1070.1845	7.8735
DTGQDNSL	1.0000	0.0000	1.2601	5.2660	424.6140	7.2563
DTGTSYED	1.0000	0.0000	1.2903	5.8357	818.1208	7.6942
DTHKLLVT	1.0000	0.0000	1.2572	5.6970	697.3931	7.5876
DTHPFGGV	1.0000	0.0000	1.2439	6.6743	2148.5238	8.3388
DTHTLSTE	1.0000	0.0000	1.2727	5.4532	526.7062	7.4002
DTHVVRVI	1.0000	0.0000	1.2349	6.5392	1839.0672	8.2349
DTIAPLIV	1.0000	0.0000	1.2168	5.7598	749.6528	7.6358
DTIDCGGN	1.0000	0.0000	1.3168	6.4212	1605.3171	8.1442
DTINDKKF	1.0000	0.0000	1.2318	5.5949	620.0728	7.5091
DTKCETQA	1.0000	0.0000	1.2800	6.3173	1424.3555	8.0643
DTKSKLPP	1.0000	0.0000	1.2310	5.1533	372.9314	7.1697
DTLCASNG	1.0000	0.0000	1.3496	5.8669	848.0162	7.7181
DTLGFLMQ	1.0000	0.0000	1.2876	6.1561	1183.1050	7.9404
DTLNGQLP	1.0000	0.0000	1.2386	5.4132	502.9915	7.3694
DTLNQNNE	1.0000	0.0000	1.2294	5.0395	327.1162	7.0822
DTLNSHRI	1.0000	0.0000	1.2926	5.4926	551.1372	7.4304
DTLPITIM	1.0000	0.0000	1.2447	5.8521	833.7436	7.7068
DTLPLITM	1.0000	0.0000	1.2520	5.6800	683.8577	7.5745
DTMFELDS	1.0000	0.0000	1.3082	5.8315	814.1861	7.6909
DTMPISKK	1.0000	0.0000	1.2767	5.6540	663.7240	7.5545
DTPASISQ	1.0000	0.0000	1.2695	5.2672	425.2017	7.2572
DTPGSNNA	1.0000	0.0000	1.2624	5.2221	403.6567	7.2225
DTPNLNDN	1.0000	0.0000	1.2206	4.9528	296.0651	7.0156
DTPSVMCT	1.0000	0.0000	1.3797	6.4515	1662.4192	8.1675
DTQNAQNE	1.0000	0.0000	1.2363	5.5067	560.1777	7.4413
DTRVNSET	1.0000	0.0000	1.2639	5.4103	501.3352	7.3672
DTSDDSSV	1.0000	0.0000	1.2777	4.9649	300.2142	7.0249
DTSKALII	1.0000	0.0000	1.2384	5.2619	422.5908	7.2531
DTSNPMNS	1.0000	0.0000	1.2958	5.0884	346.0919	7.1198
DTSSQPEA	1.0000	0.0000	1.2706	5.2782	430.5859	7.2656
DTSSVNLQ	1.0000	0.0000	1.2684	4.9760	304.0642	7.0334
DTTEHYQS	1.0000	0.0000	1.3204	6.0787	1082.1804	7.8809
DTTYGLKE	1.0000	0.0000	1.2538	5.9050	886.0906	7.7474
DTVQEFNN	1.0000	0.0000	1.2638	5.7473	738.9602	7.6262
DTYGSKTK	1.0000	0.0000	1.2856	5.6892	691.1337	7.5815
DTYNRGMI	1.0000	0.0000	1.3013	6.4378	1636.2998	8.1569
DVCDGEAE	1.0000	0.0000	1.2718	6.7567	2362.3796	8.4021
DVDFVGAL	1.0000	0.0000	1.2437	6.2821	1367.7389	8.0372
DVDPINSR	1.0000	0.0000	1.2693	5.5481	587.5029	7.4731
DVFYTQHD	1.0000	0.0000	1.2629	6.7544	2356.1006	8.4003
DVHKIKFH	1.0000	0.0000	1.2692	6.6373	2058.9624	8.3103
DVICTMVQ	1.0000	0.0000	1.3045	7.0114	3167.0730	8.5978
DVINTSNG	1.0000	0.0000	1.2740	5.3147	449.0892	7.2937
DVKTSLLY	1.0000	0.0000	1.2899	5.4960	553.2916	7.4330
DVLFDNFT	1.0000	0.0000	1.2724	5.9034	884.4411	7.7462
DVLGSLKV	1.0000	0.0000	1.2804	5.5221	570.2253	7.4532
DVLPFLNH	1.0000	0.0000	1.2965	5.9359	918.1826	7.7712
DVNKRRTM	1.0000	0.0000	1.2739	6.1248	1141.1955	7.9164
DVNSRKEA	1.0000	0.0000	1.2706	5.5315	576.3920	7.4603
DVPSELSA	1.0000	0.0000	1.2798	5.2584	420.9015	7.2505
DVQTEYHF	1.0000	0.0000	1.2602	6.7864	2444.5112	8.4249
DVRTTYKV	1.0000	0.0000	1.2483	6.2670	1344.1686	8.0256
DVSETYKP	1.0000	0.0000	1.2896	5.8506	832.3304	7.7057
DVSIKCTD	1.0000	0.0000	1.3346	6.1097	1121.5973	7.9048
DVTTAAFK	1.0000	0.0000	1.2243	6.0008	989.3704	7.8210
DVTYYPKN	1.0000	0.0000	1.2958	6.2407	1304.1947	8.0055
DVVIFFSG	1.0000	0.0000	1.3122	6.3499	1478.8471	8.0894
DWEQTRPY	1.0000	0.0000	1.3482	7.1968	3920.9185	8.7404
DWKLAIWE	1.0000	0.0000	1.4686	7.5458	5859.9832	9.0086
DWLSNDES	1.0000	0.0000	1.3837	5.8201	803.5719	7.6822
DWLSRYHP	1.0000	0.0000	1.4707	7.0476	3302.0411	8.6257
DWNTSYTE	1.0000	0.0000	1.4186	6.4558	1670.6316	8.1708
DWRSQIQN	1.0000	0.0000	1.4006	6.5011	1760.0870	8.2056
DYAQLTGP	1.0000	0.0000	1.2535	6.1404	1161.8783	7.9283
DYCNNLHY	1.0000	0.0000	1.4425	6.8056	2499.1662	8.4397
DYDAVEKV	1.0000	0.0000	1.2338	6.3645	1503.9590	8.1006
DYDDLDEL	1.0000	0.0000	1.2500	5.7845	771.3063	7.6548
DYFTILLP	1.0000	0.0000	1.2718	5.9537	937.1910	7.7849
DYFTNIDG	1.0000	0.0000	1.2785	6.1994	1243.6160	7.9737
DYKLQDKS	1.0000	0.0000	1.2820	5.5866	614.1504	7.5027
DYKSCISL	1.0000	0.0000	1.3940	5.9378	920.1846	7.7726
DYKTTLVS	1.0000	0.0000	1.2876	5.5830	611.5791	7.4999
DYNGLLGP	1.0000	0.0000	1.2906	5.8920	872.9514	7.7375
DYNGLPQD	1.0000	0.0000	1.2738	5.9635	947.7626	7.7924
DYNPLSLI	1.0000	0.0000	1.2848	5.3258	454.8497	7.3022
DYPNNESL	1.0000	0.0000	1.2886	5.2971	440.0663	7.2802
DYPNNPDS	1.0000	0.0000	1.2914	5.4367	516.8091	7.3875
DYQNTLVI	1.0000	0.0000	1.2728	5.8875	868.3942	7.7340
DYQTDYNG	1.0000	0.0000	1.2968	6.3650	1504.8436	8.1010
DYRLFTNN	1.0000	0.0000	1.2995	5.7946	780.3506	7.6626
DYSKWATR	1.0000	0.0000	1.4214	6.7845	2439.0366	8.4234
DYSQRLLD	1.0000	0.0000	1.2986	5.6629	670.5521	7.5614
DYTGVYII	1.0000	0.0000	1.2591	6.6651	2125.8115	8.3317
DYTRSSIL	1.0000	0.0000	1.3109	5.4182	505.8818	7.3732
DYVSSPER	1.0000	0.0000	1.3362	5.8072	791.7181	7.6723
EAASNIDK	1.0000	0.0000	1.2506	5.3476	466.3949	7.3190
EADEVPED	1.0000	0.0000	1.1977	6.0288	1021.7767	7.8426
EADLRYLK	1.0000	0.0000	1.2600	5.8904	871.3259	7.7362
EADNLPSQ	1.0000	0.0000	1.2550	5.2781	430.5625	7.2656
EAEDSSAQ	1.0000	0.0000	1.2799	5.4040	497.6970	7.3623
EAELHSEC	1.0000	0.0000	1.3778	6.3854	1540.5327	8.1167
EAESGETV	1.0000	0.0000	1.2684	5.8213	804.7080	7.6831
EAFIESIS	1.0000	0.0000	1.2994	5.5443	584.9458	7.4702
EAFSIRKS	1.0000	0.0000	1.3039	5.5468	586.6638	7.4721
EAGSGNNI	1.0000	0.0000	1.2867	5.4735	539.1618	7.4158
EAHEMYKH	1.0000	0.0000	1.2882	7.1060	3531.7449	8.6706
EAHSQGFV	1.0000	0.0000	1.3223	6.4428	1645.8833	8.1608
EAHSRQKF	1.0000	0.0000	1.3118	6.2012	1246.1687	7.9751
EAIGRGHN	1.0000	0.0000	1.2682	6.3773	1526.2625	8.1105
EAIVKSLV	1.0000	0.0000	1.2701	5.6217	639.5046	7.5297
EAKSSIII	1.0000	0.0000	1.2670	5.2524	418.0203	7.2459
EALDTLCA	1.0000	0.0000	1.3009	6.1116	1124.0129	7.9062
EALQTSNK	1.0000	0.0000	1.2463	5.1362	365.6752	7.1566
EALRKNID	1.0000	0.0000	1.2296	5.5367	579.8679	7.4644
EALSACAN	1.0000	0.0000	1.3468	5.9087	889.8518	7.7503
EAMLRTAT	1.0000	0.0000	1.2535	6.0349	1029.0054	7.8473
EANADTGT	1.0000	0.0000	1.2289	5.6881	690.2691	7.5807
EANHHPIG	1.0000	0.0000	1.2868	6.4528	1664.7986	8.1685
EANLIILF	1.0000	0.0000	1.2509	5.5747	605.8264	7.4936
EANPSDKS	1.0000	0.0000	1.2605	5.0191	319.5394	7.0665
EANQDKGP	1.0000	0.0000	1.2299	5.8044	789.1880	7.6701
EANVISNI	1.0000	0.0000	1.2690	5.3273	455.6500	7.3034
EAPQKLGM	1.0000	0.0000	1.2550	6.1932	1234.7011	7.9689
EAPSEASS	1.0000	0.0000	1.2856	5.0717	339.4886	7.1069
EAQLDNFS	1.0000	0.0000	1.2808	5.4812	543.9818	7.4217
EAQLPESH	1.0000	0.0000	1.2924	5.8234	806.6573	7.6847
EAQNQSYE	1.0000	0.0000	1.3054	5.8510	832.6353	7.7059
EAQYTNKL	1.0000	0.0000	1.2640	5.7490	740.4400	7.6276
EARMTQLP	1.0000	0.0000	1.2519	6.1444	1167.2752	7.9314
EARSGCTL	1.0000	0.0000	1.3565	6.2024	1247.9117	7.9760
EASCIEGN	1.0000	0.0000	1.3576	6.1671	1198.1248	7.9489
EASFQPAQ	1.0000	0.0000	1.2748	5.9690	953.8565	7.7966
EASQGRDI	1.0000	0.0000	1.2671	5.8881	869.0104	7.7344
EASSQLLS	1.0000	0.0000	1.2642	4.7419	232.2331	6.8535
EASTNRRF	1.0000	0.0000	1.2924	5.7188	715.0861	7.6043
EATAMELL	1.0000	0.0000	1.2585	5.8670	848.1715	7.7182
EATICQGS	1.0000	0.0000	1.3460	6.3369	1456.8305	8.0794
EATIKCST	1.0000	0.0000	1.3250	5.9855	972.1587	7.8093
EATQHLIN	1.0000	0.0000	1.2634	5.8148	798.7072	7.6781
EATTAFSP	1.0000	0.0000	1.2660	5.6905	692.1948	7.5826
EAVHSLEF	1.0000	0.0000	1.3223	6.0938	1101.1732	7.8925
EAVNKAST	1.0000	0.0000	1.2612	5.4048	498.1926	7.3630
EAVSKTIV	1.0000	0.0000	1.2643	5.7087	706.8742	7.5966
EAVTDTKS	1.0000	0.0000	1.2489	5.4812	543.9537	7.4217
EAVTMGLN	1.0000	0.0000	1.2859	6.0424	1037.8877	7.8530
EAYKKMRD	1.0000	0.0000	1.2622	6.4844	1726.5738	8.1928
EAYYSSQF	1.0000	0.0000	1.3927	6.2156	1267.0206	7.9862
ECCEERQS	1.0000	0.0000	1.4281	6.9773	3045.2891	8.5716
ECEAGSGN	1.0000	0.0000	1.3718	6.3008	1397.6058	8.0517
ECEMHISN	1.0000	0.0000	1.4281	6.6337	2050.2657	8.3075
ECENQGPT	1.0000	0.0000	1.3105	6.4050	1575.7119	8.1317
ECLCPTHG	1.0000	0.0000	1.4073	7.2858	4343.6868	8.8087
ECLQNTNP	1.0000	0.0000	1.3189	5.8764	857.3966	7.7255
ECNVIVIH	1.0000	0.0000	1.3398	6.8361	2588.3540	8.4631
ECQNVRSN	1.0000	0.0000	1.3734	6.0486	1045.4329	7.8578
ECSGTLCS	1.0000	0.0000	1.4650	6.3873	1543.9457	8.1181
ECTTPEKD	1.0000	0.0000	1.2773	6.2444	1309.6418	8.0083
ECVHDRAN	1.0000	0.0000	1.3381	6.8147	2525.3839	8.4467
ECVTSGED	1.0000	0.0000	1.3511	6.3647	1504.3348	8.1008
EDAPTKPN	1.0000	0.0000	1.2154	5.5309	575.9879	7.4599
EDDEHSDN	1.0000	0.0000	1.2877	5.6378	651.4139	7.5420
EDDIELFA	1.0000	0.0000	1.2249	5.9274	909.2724	7.7647
EDDNFQLK	1.0000	0.0000	1.2447	5.6513	661.6528	7.5524
EDDQNLPG	1.0000	0.0000	1.2369	5.6603	668.5400	7.5594
EDDRLTVQ	1.0000	0.0000	1.2236	5.8668	847.9943	7.7181
EDDSKIRT	1.0000	0.0000	1.2448	5.4865	547.2733	7.4257
EDDSRKDL	1.0000	0.0000	1.2473	5.3784	483.2503	7.3427
EDDTKCET	1.0000	0.0000	1.2771	6.2238	1279.0158	7.9925
EDEEPPPM	1.0000	0.0000	1.2221	6.2263	1282.6741	7.9944
EDEFVDNK	1.0000	0.0000	1.2431	5.9016	882.6343	7.7448
EDEITFKT	1.0000	0.0000	1.2160	5.8428	824.8608	7.6996
EDENESKI	1.0000	0.0000	1.2472	5.3110	447.1503	7.2908
EDEQSLSL	1.0000	0.0000	1.2609	5.0013	313.0400	7.0528
EDFEDVPS	1.0000	0.0000	1.2743	5.8925	873.3960	7.7378
EDFGAETN	1.0000	0.0000	1.2463	5.9575	941.2987	7.7878
EDGLKSIA	1.0000	0.0000	1.2580	5.4917	550.6004	7.4298
EDGTGHDI	1.0000	0.0000	1.2353	6.3408	1463.3892	8.0824
EDIDNQYD	1.0000	0.0000	1.2519	5.9922	979.6515	7.8145
EDIMNYGN	1.0000	0.0000	1.3201	6.2303	1288.5894	7.9974
EDITGPVV	1.0000	0.0000	1.2128	6.1687	1200.4319	7.9501
EDLELHVH	1.0000	0.0000	1.2928	6.2690	1347.3432	8.0272
EDLFATMR	1.0000	0.0000	1.2661	6.2723	1352.4717	8.0298
EDLKARQY	1.0000	0.0000	1.2493	6.1167	1130.5929	7.9101
EDLYEDPR	1.0000	0.0000	1.2444	6.1010	1110.3729	7.8981
EDNISTAP	1.0000	0.0000	1.2478	5.3110	447.1731	7.2909
EDNKSVKL	1.0000	0.0000	1.2505	5.1600	375.8138	7.1748
EDNLLEDD	1.0000	0.0000	1.2222	5.2907	436.8237	7.2752
EDPIIYGT	1.0000	0.0000	1.2316	6.2401	1303.2213	8.0050
EDPPSDPT	1.0000	0.0000	1.2390	5.4714	537.8923	7.4142
EDPRRKIP	1.0000	0.0000	1.2020	5.9821	968.3872	7.8067
EDPRYEST	1.0000	0.0000	1.2883	5.9103	891.5483	7.7515
EDQDDTDE	1.0000	0.0000	1.1969	5.7946	780.3310	7.6626
EDQNQKKK	1.0000	0.0000	1.2195	5.5394	581.6671	7.4664
EDQSSNSN	1.0000	0.0000	1.2577	4.6124	200.0527	6.7539
EDRISAKD	1.0000	0.0000	1.2493	5.6008	624.2918	7.5136
EDRLDIND	1.0000	0.0000	1.2275	5.5437	584.5333	7.4697
EDRLSSAI	1.0000	0.0000	1.2757	5.2294	407.0610	7.2281
EDRPNYVY	1.0000	0.0000	1.2927	6.5069	1771.8939	8.2101
EDSDSSAA	1.0000	0.0000	1.2799	5.0192	319.5581	7.0666
EDSNNEKL	1.0000	0.0000	1.2380	4.9161	283.8169	6.9874
EDSNNPPN	1.0000	0.0000	1.2451	4.9429	292.6898	7.0079
EDSRSSFK	1.0000	0.0000	1.3090	5.1978	392.5400	7.2039
EDSSAQKS	1.0000	0.0000	1.2780	4.9868	307.8685	7.0417
EDSTPPKM	1.0000	0.0000	1.2802	5.7428	735.1188	7.6227
EDTHTLST	1.0000	0.0000	1.2727	5.4532	526.7062	7.4002
EDVPSELS	1.0000	0.0000	1.2778	5.2401	412.1263	7.2364
EDYRLFTN	1.0000	0.0000	1.2874	6.0173	1008.4065	7.8338
EDYSKWAT	1.0000	0.0000	1.4136	6.7036	2222.1980	8.3613
EEAFIESI	1.0000	0.0000	1.2678	5.8539	835.4809	7.7082
EEALQTSN	1.0000	0.0000	1.2526	5.2255	405.2497	7.2252
EEASTNRR	1.0000	0.0000	1.2690	5.5271	573.4984	7.4570
EEATTAFS	1.0000	0.0000	1.2667	5.7020	701.3744	7.5914
EEDDSRKD	1.0000	0.0000	1.2469	5.5615	596.6285	7.4834
EEDFGAET	1.0000	0.0000	1.2163	6.1802	1216.3911	7.9590
EEDIDNQY	1.0000	0.0000	1.2524	6.0242	1016.4121	7.8390
EEDQDDTD	1.0000	0.0000	1.1969	5.7946	780.3310	7.6626
EEDYSKWA	1.0000	0.0000	1.4157	6.7997	2482.0796	8.4351
EEFFHLED	1.0000	0.0000	1.2673	6.4343	1629.8225	8.1543
EEFGNLFD	1.0000	0.0000	1.2749	6.0439	1039.6924	7.8542
EEFPQDVL	1.0000	0.0000	1.2325	6.0942	1101.7748	7.8929
EEGSISAE	1.0000	0.0000	1.2901	5.4864	547.2331	7.4257
EEHHTRIT	1.0000	0.0000	1.2576	6.4345	1630.1616	8.1544
EEIYLKNL	1.0000	0.0000	1.2639	5.5896	616.2859	7.5050
EEKADKNI	1.0000	0.0000	1.2158	5.5496	588.5700	7.4743
EEKFVALG	1.0000	0.0000	1.2420	6.1464	1169.9295	7.9330
EEKISRLK	1.0000	0.0000	1.2488	5.3742	480.9228	7.3395
EELISFHL	1.0000	0.0000	1.3119	5.7710	759.4445	7.6445
EENAFQNH	1.0000	0.0000	1.2930	6.0738	1076.2096	7.8772
EENGSRNT	1.0000	0.0000	1.2739	5.3281	456.0558	7.3040
EENLRGDL	1.0000	0.0000	1.2471	5.5584	594.5071	7.4810
EENSRTYR	1.0000	0.0000	1.3087	5.8120	796.0759	7.6759
EEPPPMSN	1.0000	0.0000	1.2961	5.7259	721.0213	7.6098
EEQFLLPA	1.0000	0.0000	1.2410	5.8510	832.7151	7.7060
EEQKCNAD	1.0000	0.0000	1.3012	6.2867	1375.1139	8.0408
EEQKMRKM	1.0000	0.0000	1.2631	6.5553	1873.3727	8.2473
EEQSHSLQ	1.0000	0.0000	1.3203	5.5501	588.8897	7.4747
EEQVASQE	1.0000	0.0000	1.2639	5.8809	861.8704	7.7289
EERICLFQ	1.0000	0.0000	1.3050	6.6909	2189.9010	8.3515
EERKCSLS	1.0000	0.0000	1.3617	5.7585	748.5168	7.6348
EERNSNLR	1.0000	0.0000	1.2684	5.1991	393.1305	7.2049
EERQSDTP	1.0000	0.0000	1.2532	5.6504	660.9475	7.5517
EESAAHDS	1.0000	0.0000	1.3165	5.6514	661.7272	7.5525
EESANSHE	1.0000	0.0000	1.3155	5.4424	520.2126	7.3919
EESASPLL	1.0000	0.0000	1.2599	4.9969	311.4815	7.0495
EESATVMT	1.0000	0.0000	1.2956	5.9196	901.0649	7.7586
EESGTIQN	1.0000	0.0000	1.2677	5.5022	557.2604	7.4378
EESLHKNS	1.0000	0.0000	1.2957	5.1518	372.2815	7.1685
EESLIKSP	1.0000	0.0000	1.2585	5.0615	335.5232	7.0991
EESNDNEQ	1.0000	0.0000	1.2578	5.2316	408.1249	7.2299
EESRTSFI	1.0000	0.0000	1.3019	5.5217	569.9449	7.4528
EESSVPFR	1.0000	0.0000	1.3204	5.7277	722.4747	7.6112
EESTMGAA	1.0000	0.0000	1.2996	6.0463	1042.6627	7.8561
EESYVNSV	1.0000	0.0000	1.3441	5.6575	666.3802	7.5572
EETKKEPM	1.0000	0.0000	1.2338	6.0066	996.0273	7.8255
EETTLSKW	1.0000	0.0000	1.3649	6.1350	1154.7682	7.9242
EEVKFRDN	1.0000	0.0000	1.2487	6.0145	1005.1125	7.8316
EEVLLYTV	1.0000	0.0000	1.2723	6.0373	1031.8425	7.8491
EFAKSIKF	1.0000	0.0000	1.2860	5.8780	858.9615	7.7267
EFDHRKNN	1.0000	0.0000	1.2933	5.9720	957.1130	7.7989
EFFHLEDD	1.0000	0.0000	1.2682	6.4023	1570.8767	8.1297
EFGNLFDR	1.0000	0.0000	1.2802	6.1247	1141.1441	7.9163
EFHRTNDH	1.0000	0.0000	1.3031	6.4785	1714.7872	8.1882
EFITKKHK	1.0000	0.0000	1.2482	6.0830	1087.5925	7.8842
EFKLCDGQ	1.0000	0.0000	1.3143	6.6225	2024.1683	8.2990
EFKLVKNK	1.0000	0.0000	1.2501	5.6040	626.6025	7.5161
EFKNRVET	1.0000	0.0000	1.2508	5.9504	933.6409	7.7823
EFKPATMS	1.0000	0.0000	1.3059	5.9962	984.1320	7.8175
EFLVAVPE	1.0000	0.0000	1.2367	6.2118	1261.4214	7.9832
EFNEDDTK	1.0000	0.0000	1.2341	5.6951	695.8799	7.5861
[truncated: 12,887 more rows]
