# Supplementary material for: Evaluating deterministic motif significance measures in protein databases
Source: Algorithms Mol Biol. 2007 Dec 24;2:16. doi: 10.1186/1748-7188-2-16 (PMC2254621; doi:10.1186/1748-7188-2-16)
Supplement: Additional File 2 — Scripts and Datasets. This file contains the sequence datasets (synthetic and real) and the evaluated motifs. This data is separated according to the tables where it is presented and discussed. It also contains script programs (in perl language) developed for this work. [file 1748-7188-2-16-S2.zip › Scripts_and_Datasets/datasets/Table 4/20%/Motifs/score_MTENKVGESICPAAPN_s20_mlen_16_planted_syn_len300_num50.txt]

Motif	Supp	IG	Pratt	LogOdds	Zscore	Info
AAADPQSNILPAESNN	1.0000	0.0000	0.2590	14.6473	20561036.7417	14.4670
AAAQEYFTSQSFMEAS	1.0000	0.0000	0.3398	16.2877	135899484.9312	15.7278
AADETKHLSIVSPKDY	1.0000	0.0000	0.2892	15.6836	67787162.1166	15.2634
AADPQSNILPAESNNG	1.0000	0.0000	0.2661	14.7592	23387570.2503	14.5530
AAESELLKTSPLEAQL	1.0000	0.0000	0.2490	14.6581	20816167.9943	14.4752
AAFPLEQLKIVETTMN	1.0000	0.0000	0.2553	15.9549	92648795.6192	15.4720
AAHALWMTSIKQAIEA	1.0000	0.0000	0.3339	17.1123	351168184.0422	16.3616
AAHDSRVSQTCNPLSE	1.0000	0.0000	0.3414	15.7715	75014016.2159	15.3311
AAHSKPTWPIKGSKPA	1.0000	0.0000	0.3331	16.4838	170315505.2560	15.8785
AAIDNFYDSSEFDHRK	1.0000	0.0000	0.3173	16.1625	117658391.3126	15.6316
AAIQVNWLIYVRFSID	1.0000	0.0000	0.3469	17.1586	370387104.6012	16.3972
AAKDSLAKVATSDEFD	1.0000	0.0000	0.2624	15.3039	43782422.5092	14.9716
AAKGRDVSETYKPTGV	1.0000	0.0000	0.2644	16.3101	139454593.2473	15.7450
AAKIYWEDLYEDPRRK	1.0000	0.0000	0.3008	17.4309	506782064.9693	16.6065
AAKPPVLTLSLNSEGA	1.0000	0.0000	0.2616	14.7800	23954084.1919	14.5690
AALDLSENESKVPLFV	1.0000	0.0000	0.2747	15.0138	31351742.0138	14.7486
AALSAVSHRNLHTNHR	1.0000	0.0000	0.3323	15.7784	75606805.6399	15.3363
AALSSFDKKSPMLHVN	1.0000	0.0000	0.3215	15.3130	44246853.4002	14.9786
AANETNDQVLAVSFER	1.0000	0.0000	0.2719	15.6444	64800829.3231	15.2334
AANSLNSIDDSTNFAG	1.0000	0.0000	0.2785	14.4952	17257620.2449	14.3501
AAPIYLRAAKIYWEDL	1.0000	0.0000	0.3077	17.2916	431676597.9853	16.4994
AAPNHRENLPLHEGEN	1.0000	0.0000	0.2802	15.8501	82118380.4452	15.3915
AAPNIKNQHTSPADGF	1.0000	0.0000	0.2767	15.8009	77594457.8189	15.3537
AAPNLELHVHLIGDPP	1.0000	0.0000	0.2668	16.0795	106938618.3109	15.5678
AAPNLQDIEQMSQESI	1.0000	0.0000	0.2843	15.5262	56551907.8088	15.1425
AAPNMGAISKLAQNVF	1.0000	0.0000	0.2913	15.9271	89723060.5565	15.4506
AAPNRRTMLRRKESQT	1.0000	0.0000	0.2753	15.8972	86686940.8080	15.4276
AAPNSFSISERTFVND	1.0000	0.0000	0.3017	15.1842	38148114.6836	14.8796
AAPNSHEEQKVVTQEA	1.0000	0.0000	0.2650	16.0503	103404586.3326	15.5454
AAPNTVRLKSVTLDQI	1.0000	0.0000	0.2525	15.2792	42558726.8750	14.9527
AAPNVALIHSKPMNMD	1.0000	0.0000	0.3104	16.1061	110266725.8512	15.5883
AAPSYPDNDKPGIQQL	1.0000	0.0000	0.2647	15.7458	72826896.6123	15.3113
AAPYSGWGNLDEQSSS	1.0000	0.0000	0.3809	15.9788	95224454.4740	15.4903
AAQDKPGISIDNREEQ	1.0000	0.0000	0.2462	15.7325	71719932.6014	15.3011
AAQEYFTSQSFMEASC	1.0000	0.0000	0.3827	16.8488	259279692.2565	16.1591
AARLQHSPNSISMKLI	1.0000	0.0000	0.3134	15.2480	41057190.1275	14.9287
AASNIDKNKHPPNEFN	1.0000	0.0000	0.2747	15.1486	36617401.0512	14.8523
AASRGQSKYRLPLGVK	1.0000	0.0000	0.3005	15.8732	84330516.1320	15.4092
AATERLWWGESYHFES	1.0000	0.0000	0.4466	18.1350	1139850589.0641	17.1476
AATLYNISLYLPSNSL	1.0000	0.0000	0.2930	14.5060	17473196.5273	14.3584
AATQFPDREEASTNRR	1.0000	0.0000	0.2570	15.9136	88347791.4257	15.4403
AAVAGPHTKTKHRNYP	1.0000	0.0000	0.2673	16.7705	236924701.9922	16.0989
AAVPTDELTNCAGGVK	1.0000	0.0000	0.2715	16.4855	170663986.6856	15.8799
ACANDTLNGQLPPEEQ	1.0000	0.0000	0.2760	15.9748	94792083.0472	15.4873
ACATTTNSDNNHDSPV	1.0000	0.0000	0.3182	15.4561	52170253.8177	15.0886
ACIPDDSEMKVESIKS	1.0000	0.0000	0.3306	15.9250	89505318.6085	15.4490
ACISYQKEEFGNLFDR	1.0000	0.0000	0.3290	16.8174	250068539.2640	16.1349
ACLFLKNGVEGYRLFK	1.0000	0.0000	0.3204	16.9093	277982253.3618	16.2056
ACLSRTLAKNQLRRLK	1.0000	0.0000	0.2942	15.5136	55741125.8627	15.1328
ACMSWEGSKARDAYKQ	1.0000	0.0000	0.4097	17.7590	739371376.0305	16.8587
ACNPIQDHQGSSDSKE	1.0000	0.0000	0.3389	15.8758	84580696.5873	15.4112
ACNSTVQNKPKNTTDH	1.0000	0.0000	0.3053	15.6794	67466709.0507	15.2603
ACQDPSPPNVQIKSQR	1.0000	0.0000	0.3097	16.0366	101781307.9707	15.5348
ACQFMIFGLSKHLTPS	1.0000	0.0000	0.3658	16.7037	219389306.0216	16.0475
ACQSVFNVCDFELTLK	1.0000	0.0000	0.3562	16.8312	254090358.4296	16.1456
ACRTMKDELRSLNRLL	1.0000	0.0000	0.3154	15.8255	79818212.3777	15.3725
ACTSSDSILCDTYNRG	1.0000	0.0000	0.3809	16.1926	121800599.2245	15.6547
ADALSLEYNNAWATDR	1.0000	0.0000	0.3322	16.2145	124921161.7902	15.6716
ADAMANEDPRYESTDY	1.0000	0.0000	0.2950	16.4471	163275664.5164	15.8503
ADANATIIPKLTLCKN	1.0000	0.0000	0.2614	15.4874	54083192.5779	15.1127
ADAPLNDQQSVSHNNA	1.0000	0.0000	0.2884	15.0844	34007520.0483	14.8029
ADCKVLAEDGQTKKNP	1.0000	0.0000	0.2635	16.1725	119025271.0452	15.6393
ADCSAFHDQAIKKKIL	1.0000	0.0000	0.2972	16.4271	159550915.3875	15.8349
ADDCDRGTSYLLIMNK	1.0000	0.0000	0.3295	16.3634	148276229.2372	15.7860
ADDLDTSHALRVKTIT	1.0000	0.0000	0.2549	15.4880	54122935.3553	15.1132
ADEGGGVVNTIATNQY	1.0000	0.0000	0.2613	16.4306	160206476.1014	15.8377
ADEKGNNASTGPLKAA	1.0000	0.0000	0.2522	15.1610	37143693.2484	14.8618
ADEKNSDSKMISPQQV	1.0000	0.0000	0.2955	15.2464	40977811.4001	14.9274
ADEMLVSKASQLKDRS	1.0000	0.0000	0.2955	15.1853	38197558.4486	14.8805
ADETKHLSIVSPKDYP	1.0000	0.0000	0.2881	15.6524	65395530.5488	15.2395
ADEYGRSQLHVTLNSN	1.0000	0.0000	0.3160	15.5345	57095967.4706	15.1489
ADFFYHRQVNENFFLD	1.0000	0.0000	0.3023	17.0548	328669935.8747	16.3174
ADFKRTIRNSTKLKLH	1.0000	0.0000	0.2699	15.4099	49465568.1421	15.0531
ADFLSLAGKKLSLVST	1.0000	0.0000	0.2758	14.6049	19581419.2867	14.4344
ADGFAKTTEELISFHL	1.0000	0.0000	0.2760	15.9592	93101841.1560	15.4753
ADGQSRDQFILLSRDM	1.0000	0.0000	0.3039	15.9640	93620819.7589	15.4790
ADHFKNQVYHKHDDKV	1.0000	0.0000	0.2847	17.1930	385356535.6599	16.4236
ADHVEANLIILFHMSE	1.0000	0.0000	0.3142	16.3898	152845543.8193	15.8062
ADIDVQETLTQGMPFY	1.0000	0.0000	0.2529	16.8587	262261881.6678	16.1667
ADKIKTKELDSIKKTH	1.0000	0.0000	0.2392	15.2275	40098342.2298	14.9129
ADKKACMSWEGSKARD	1.0000	0.0000	0.3858	17.2743	423195901.8114	16.4862
ADKLAPSRNHFYLNLN	1.0000	0.0000	0.3000	15.3383	45555705.6886	14.9981
ADKNIDMDLNPKAGST	1.0000	0.0000	0.2640	15.2570	41481263.8109	14.9356
ADKPLNPFPADTADEM	1.0000	0.0000	0.2424	15.9467	91772007.8240	15.4657
ADLDSSSINSIKADCK	1.0000	0.0000	0.3028	14.7480	23088413.7106	14.5444
ADLRYLKRDPVAYPQA	1.0000	0.0000	0.2524	16.5691	187902460.5045	15.9441
ADLSLCASRINAPSPS	1.0000	0.0000	0.3150	14.8883	27135598.1492	14.6522
ADLTQLYEKAQYVSTI	1.0000	0.0000	0.2790	15.9947	96986106.0220	15.5026
ADMEGHFKVPPLLFTN	1.0000	0.0000	0.2836	16.5436	182453452.2139	15.9245
ADNDLKRQIEEIYLKN	1.0000	0.0000	0.2487	15.4934	54459088.5167	15.1173
ADNDQAGVQVTTISAL	1.0000	0.0000	0.2564	15.6347	64081907.9627	15.2259
ADNENKVTDGIKMEDR	1.0000	0.0000	0.2507	15.9599	93183290.6904	15.4759
ADNLPSQDSEEQFLLP	1.0000	0.0000	0.2674	14.9206	28162386.7089	14.6770
ADNNQSGIGLSARSDP	1.0000	0.0000	0.2863	14.8586	26222420.2170	14.6294
ADNNSDKSSKVQLVNN	1.0000	0.0000	0.2657	14.1265	11287467.2706	14.0666
ADNQNVRQRSMEANVI	1.0000	0.0000	0.2938	15.9475	91853985.0557	15.4663
ADNSSPPVESVPRSLL	1.0000	0.0000	0.2841	14.5022	17397716.1241	14.3555
ADPQSNILPAESNNGL	1.0000	0.0000	0.2623	14.5602	18599110.3738	14.4000
ADPTYGDIANISCQTL	1.0000	0.0000	0.3029	16.1958	122255287.0253	15.6572
ADQETENLADDCDRGT	1.0000	0.0000	0.2618	16.2629	132082465.4667	15.7088
ADQISTFQLFWENAFE	1.0000	0.0000	0.3374	16.9194	281239366.6383	16.2133
ADQSGSLNRNNKTNNT	1.0000	0.0000	0.2573	14.1524	11629464.8726	14.0865
ADRLYNTVLSEADLRY	1.0000	0.0000	0.2939	15.8005	77556124.9726	15.3533
ADRMANNDSALTEFQM	1.0000	0.0000	0.3045	16.0554	104010208.6100	15.5493
ADSLGRVETSRFWKFR	1.0000	0.0000	0.3606	16.9528	292258353.6062	16.2390
ADSLQIQANNNGHGNK	1.0000	0.0000	0.2856	15.2522	41252476.2009	14.9319
ADSQERDLNKNPNQCS	1.0000	0.0000	0.3050	15.2368	40529975.6317	14.9201
ADSTVNSEFSVSAIFP	1.0000	0.0000	0.3120	15.1185	35370614.9599	14.8292
ADTADEMLVSKASQLK	1.0000	0.0000	0.2768	15.3357	45418416.5087	14.9961
ADTGTSYEDDNFQLKN	1.0000	0.0000	0.2769	15.4941	54504829.5481	15.1178
ADTHKLLVTDHSYDFP	1.0000	0.0000	0.2997	16.2586	131426898.3733	15.7055
ADTIDCGGNNDKANSD	1.0000	0.0000	0.2945	15.6455	64884706.6193	15.2342
ADTPGSNNALENHATH	1.0000	0.0000	0.2884	15.4512	51878570.0662	15.0849
ADVKTSLLYSPLTLPK	1.0000	0.0000	0.2648	14.7713	23715473.0973	14.5623
ADVNMTENKVGESICP	1.0000	0.0000	0.3184	16.3797	151081911.9052	15.7985
ADYNGLPQDLDGNLSF	1.0000	0.0000	0.2898	15.4940	54495025.4287	15.1177
AEAFSIRKSSSSSNQN	1.0000	0.0000	0.2945	14.0451	10278683.5011	14.0041
AECENQGPTIAEKSSS	1.0000	0.0000	0.3161	15.5275	56638257.9624	15.1435
AEDEQSLSLIYCDRDL	1.0000	0.0000	0.3192	15.8586	82926640.7016	15.3980
AEDGQTKKNPAAKDSL	1.0000	0.0000	0.2406	15.1854	38199940.3547	14.8805
AEDSNNEKLGMTIAAN	1.0000	0.0000	0.2725	15.2134	39454178.5430	14.9021
AEDSSAQKSYEGDDSN	1.0000	0.0000	0.3032	14.9567	29356375.9566	14.7047
AEDYRLFTNNDSSRTG	1.0000	0.0000	0.3013	15.4261	50397059.6004	15.0655
AEETTLSKWSVDEIHE	1.0000	0.0000	0.3346	16.3488	145808182.8639	15.7748
AEFSDLLPAECCEERQ	1.0000	0.0000	0.3303	16.9003	275124046.5278	16.1987
AEGHVPKEQLASMTNL	1.0000	0.0000	0.2926	15.9606	93255002.7888	15.4764
AEHPPEFTSRNSSVAF	1.0000	0.0000	0.3221	15.7332	71776084.4223	15.3016
AEIISVNDGTDCHWVA	1.0000	0.0000	0.3704	17.5720	596180073.3609	16.7150
AEKMSPKEFITKKHKS	1.0000	0.0000	0.2925	15.7810	75836730.7948	15.3384
AEKNACRTMKDELRSL	1.0000	0.0000	0.3080	16.0327	101320515.0852	15.5318
AEKSPSKRANRSTNLD	1.0000	0.0000	0.2646	14.4332	16067772.5411	14.3024
AEKSSSKVDWRSQIQN	1.0000	0.0000	0.3528	15.6821	67670051.5125	15.2623
AELFGTDPLELFGADE	1.0000	0.0000	0.2430	16.0575	104265485.0891	15.5509
AELHSECTTPEKDAEC	1.0000	0.0000	0.3263	16.7725	237480144.5579	16.1004
AELLYMEILFSTANSD	1.0000	0.0000	0.3076	15.4349	50912304.3303	15.0723
AELSETLEIVQPLSKQ	1.0000	0.0000	0.2581	14.9686	29761458.4527	14.7139
AEMLLHHHIYETEEFF	1.0000	0.0000	0.3008	17.5603	588163686.9902	16.7059
AENALKTINKNILMPS	1.0000	0.0000	0.2605	14.8106	24811982.9009	14.5925
AENKDLPIQLISKKNR	1.0000	0.0000	0.2424	14.8054	24665411.7379	14.5885
AENLTNLSLKSEYNGK	1.0000	0.0000	0.2702	14.4392	16179924.6753	14.3070
AENNSMMIKYKNCKAA	1.0000	0.0000	0.3520	16.4452	162922673.8318	15.8489
AEPEQRNQWQFTEFSA	1.0000	0.0000	0.3270	17.0871	341142702.5729	16.3423
AEPGISNPNHMISAKA	1.0000	0.0000	0.3054	15.6787	67405653.9696	15.2597
AEPKAMSALSHTLKLP	1.0000	0.0000	0.2881	15.3104	44115624.6551	14.9767
AEQKLPGQNRVDQNNA	1.0000	0.0000	0.2517	15.6344	64057109.6395	15.2257
AEQSVNSTYSMADALS	1.0000	0.0000	0.3278	15.1751	37748838.8462	14.8726
AERKTFAKYNRHLKAK	1.0000	0.0000	0.2651	16.2971	137386943.2083	15.7351
AESELLKTSPLEAQLD	1.0000	0.0000	0.2468	14.6080	19651014.6463	14.4368
AESGETVLSTPFLLST	1.0000	0.0000	0.2793	14.7866	24137613.7900	14.5741
AESGLKIIGNLLLSDD	1.0000	0.0000	0.2588	14.6054	19591524.6488	14.4347
AESNNGLPQLLRMTLS	1.0000	0.0000	0.2861	14.8093	24775418.4193	14.5915
AESQNRNGDLRSATYV	1.0000	0.0000	0.3024	15.5356	57171678.1633	15.1497
AETLSMRQRFPIRSCI	1.0000	0.0000	0.3390	16.6224	199778117.8125	15.9850
AETNKQFIACTSSDSI	1.0000	0.0000	0.3172	15.4790	53563121.3864	15.1062
AETTAKHNPKPSPGES	1.0000	0.0000	0.2724	15.3081	43994278.7547	14.9748
AETTRPTTAGNTKGSR	1.0000	0.0000	0.2499	15.4993	54831224.3338	15.1218
AEVFMTPDWNTSYTER	1.0000	0.0000	0.3560	17.2541	413450757.1619	16.4706
AFANCAILISYLPEKA	1.0000	0.0000	0.3121	16.2137	124796292.7558	15.6709
AFEMSNKSIQSPSHIR	1.0000	0.0000	0.3400	15.4828	53797201.5081	15.1091
AFFVEAYKKMRDFDPS	1.0000	0.0000	0.2938	17.0053	310460322.4109	16.2793
AFHDQAIKKKILIGPS	1.0000	0.0000	0.2624	15.9694	94208227.3989	15.4832
AFHIFGKDYDAVEKVT	1.0000	0.0000	0.2450	17.1425	363580274.4681	16.3848
AFHSSIKVSRMSPDIK	1.0000	0.0000	0.3393	15.6477	65049459.3176	15.2359
AFIESISKKDNNLNQN	1.0000	0.0000	0.2626	14.4227	15875620.9571	14.2943
AFKAPEESANSHEEDY	1.0000	0.0000	0.3038	15.9554	92699743.5026	15.4724
AFKESTYFGHLLRQNK	1.0000	0.0000	0.3103	16.2241	126304259.1162	15.6789
AFKSSTPYAYNSTQGG	1.0000	0.0000	0.3354	15.8184	79175520.4155	15.3671
AFMVDKACNPIQDHQG	1.0000	0.0000	0.2917	17.4759	533710843.9273	16.6411
AFNLLDEPGPEHYQSK	1.0000	0.0000	0.2955	16.0391	102071691.4715	15.5367
AFPLEQLKIVETTMNS	1.0000	0.0000	0.2766	15.6259	63435924.9310	15.2191
AFPVFDIDEAVTMGLN	1.0000	0.0000	0.2624	16.6174	198651062.4517	15.9812
AFQNHPPSGHANISVL	1.0000	0.0000	0.3249	15.8952	86486938.9937	15.4261
AFSIRKSSSSSNQNDN	1.0000	0.0000	0.2841	13.7669	7461824.6525	13.7903
AFSPSMGEERICLFQD	1.0000	0.0000	0.3482	16.8250	252258630.4097	16.1407
AFTTSNSGAWNQDVNS	1.0000	0.0000	0.3573	15.7351	71930086.3284	15.3030
AFVNLLTVPNDISRIA	1.0000	0.0000	0.2688	15.3483	46079963.8506	15.0057
AFYANTSAIVMLIKNK	1.0000	0.0000	0.2996	15.8713	84140298.6493	15.4077
AGESHQNFQESLNKPN	1.0000	0.0000	0.3011	15.2513	41210120.2129	14.9312
AGGVKSILHICELSTV	1.0000	0.0000	0.3348	16.2750	133930881.7146	15.7181
AGIALPFSTYSLSEHR	1.0000	0.0000	0.3290	15.7257	71159780.4182	15.2959
AGKKLSLVSTASTLKD	1.0000	0.0000	0.2594	14.4227	15874834.2220	14.2943
AGKKWIKMTSTITANQ	1.0000	0.0000	0.3233	16.5195	177463302.0352	15.9059
AGKSEKRSAIILLTYN	1.0000	0.0000	0.2808	15.1623	37199573.7404	14.8628
AGLGEYACQFMIFGLS	1.0000	0.0000	0.3490	17.4923	543906628.2268	16.6537
AGLIGDNALGYEVHTA	1.0000	0.0000	0.2730	16.5136	176268856.9892	15.9014
AGLKRNTYKNPMATPS	1.0000	0.0000	0.2909	15.6726	66936539.2902	15.2550
AGNNVSRKYLVVLNHE	1.0000	0.0000	0.3161	15.8256	79827743.6823	15.3726
AGNRDHNAQPNDISKQ	1.0000	0.0000	0.2784	15.5783	60048226.8402	15.1825
AGNTKGSRSHEAVHSL	1.0000	0.0000	0.3302	15.6498	65204015.3195	15.2375
AGPHTKTKHRNYPGLG	1.0000	0.0000	0.2814	16.6982	218009942.5988	16.0433
AGPPMPMPSYRLFDQP	1.0000	0.0000	0.3047	16.9588	294292826.7747	16.2436
AGPRATTLQSSNLSDE	1.0000	0.0000	0.2721	14.6498	20620160.5034	14.4689
AGQLNPQLDINFKQNS	1.0000	0.0000	0.2696	15.1012	34669969.8898	14.8158
AGRNSNEKSTRDSQNG	1.0000	0.0000	0.2894	14.7843	24071638.3605	14.5722
AGSGNNISIDRNQSRA	1.0000	0.0000	0.2956	14.9453	28974227.9617	14.6960
AGSTCDTSDDLMNKAE	1.0000	0.0000	0.3186	15.7727	75113306.2288	15.3320
AGSTSVNKVTTNSSDE	1.0000	0.0000	0.2800	14.3818	15144835.5548	14.2629
AGTYSIMYQSNLVSNL	1.0000	0.0000	0.3473	15.5058	55242510.9819	15.1268
AGVQVTTISALSPKSL	1.0000	0.0000	0.2792	14.9494	29113086.9180	14.6992
AGVSANDETPSQQHPE	1.0000	0.0000	0.2880	15.7688	74773805.9587	15.3289
AGYLITLSNNNDNGLP	1.0000	0.0000	0.2748	14.7560	23301192.6173	14.5505
AHAERKTFAKYNRHLK	1.0000	0.0000	0.2801	16.6707	211201690.3053	16.0221
AHALWMTSIKQAIEAT	1.0000	0.0000	0.3336	17.0106	312382673.7248	16.2835
AHDENYTMDDIITNHP	1.0000	0.0000	0.2884	16.5703	188151623.9380	15.9450
AHDLCSRLIFNLKPRE	1.0000	0.0000	0.3192	16.1264	112868060.0516	15.6038
AHDSRVSQTCNPLSEL	1.0000	0.0000	0.3383	15.5726	59655361.8974	15.1781
AHESSAQNKCISQREP	1.0000	0.0000	0.3399	15.9258	89595601.4299	15.4497
AHFSMISIRHNTSRRD	1.0000	0.0000	0.3560	16.1921	121739566.1191	15.6543
AHGNTSKNFKKELIFK	1.0000	0.0000	0.2837	15.5423	57613218.5987	15.1549
AHGVFFNIQIQGATLP	1.0000	0.0000	0.2610	16.7584	233663217.0244	16.0896
AHHGRGFETVRRLHVA	1.0000	0.0000	0.2565	17.6855	679357786.0358	16.8021
AHHLFILSLRRQLSPL	1.0000	0.0000	0.3143	15.5619	58930729.5057	15.1700
AHITSTAETTRPTTAG	1.0000	0.0000	0.2500	15.7984	77365616.8418	15.3517
AHKSPHIKNREENSRT	1.0000	0.0000	0.2997	15.5184	56052023.1701	15.1365
AHLDFLKAMANIRLAY	1.0000	0.0000	0.2937	16.4778	169158778.6042	15.8740
AHLDSNASNQSFSIIF	1.0000	0.0000	0.3199	14.9194	28125130.6854	14.6761
AHMLSLDDDVQTEYHF	1.0000	0.0000	0.3231	16.8368	255720120.0928	16.1498
AHNGVGNLKVVENDPI	1.0000	0.0000	0.2742	15.9858	96002982.3770	15.4958
AHQVDSGPEANQDKGP	1.0000	0.0000	0.2695	16.1777	119731348.0189	15.6432
AHSKPTWPIKGSKPAS	1.0000	0.0000	0.3484	16.1548	116613729.6636	15.6256
AHSMTIMTFVVSIIKK	1.0000	0.0000	0.3277	16.4965	172836502.7229	15.8883
AHSQGFVISKFGINIQ	1.0000	0.0000	0.3167	16.3063	138845239.1785	15.7421
AHSRQKFIAHGVFFNI	1.0000	0.0000	0.3091	17.0416	323726680.1669	16.3073
AHSYVNKSDDAELLYM	1.0000	0.0000	0.3436	16.1143	111304982.2667	15.5945
AHWTWGKEAVTDTKSK	1.0000	0.0000	0.3801	17.6887	681902515.5535	16.8046
AHYHANNAHDLCSRLI	1.0000	0.0000	0.3698	16.8131	248832041.3310	16.1316
AIAMSVQQNTDGLSAK	1.0000	0.0000	0.2925	15.5817	60283432.2681	15.1851
AIAPNPSTHGSNKKIF	1.0000	0.0000	0.2891	15.3543	46399748.3289	15.0104
AICNRDEMRPPNGLPS	1.0000	0.0000	0.3203	16.2936	136828560.6128	15.7323
AICQANTDLRPTKSVN	1.0000	0.0000	0.2915	15.6990	69004645.2046	15.2753
AICQEPISFTRLLNPQ	1.0000	0.0000	0.2988	16.0457	102854726.8425	15.5418
AIDNFYDSSEFDHRKN	1.0000	0.0000	0.3222	15.9192	88918121.9632	15.4446
AIEATIKCSTVVPNSL	1.0000	0.0000	0.3023	15.5993	61522774.5679	15.1987
AIENCSAYSMSGPSRI	1.0000	0.0000	0.3820	16.0513	103514809.6374	15.5461
AIESVEQNDSAKEHPD	1.0000	0.0000	0.2781	15.5569	58592069.6354	15.1661
AIFPRNIYSGSSRSFS	1.0000	0.0000	0.3506	15.2950	43338551.0370	14.9648
AIFYLQESWFWECEMH	1.0000	0.0000	0.4739	19.4532	5199894548.3755	18.1609
AIGRGHNNLEDQNQKK	1.0000	0.0000	0.2669	15.7876	76411101.4763	15.3434
AIGTELQIMTNDHRSY	1.0000	0.0000	0.3061	16.3726	149848467.3498	15.7930
AIGTKTIRLTSWIAGK	1.0000	0.0000	0.3055	16.4624	166169821.3129	15.8621
AIILLTYNNFYMIQQD	1.0000	0.0000	0.2993	16.4020	155016413.5493	15.8157
AIIRHIDKDGGVLSTK	1.0000	0.0000	0.2636	16.0109	98818789.7715	15.5151
AIKKKILIGPSMIAIG	1.0000	0.0000	0.2596	15.8995	86918693.6990	15.4294
AIKKTQIRDLVRAFTT	1.0000	0.0000	0.2241	16.0149	99271049.6018	15.5181
AIKSQTPRKTIHTKFA	1.0000	0.0000	0.2556	15.9058	87552587.8050	15.4343
AILFADVKTSLLYSPL	1.0000	0.0000	0.2842	15.1565	36952411.6928	14.8584
AILFATKTDTRVNSET	1.0000	0.0000	0.2519	15.3331	45283168.7918	14.9941
AILISYLPEKASQNPL	1.0000	0.0000	0.2732	14.9542	29272821.4934	14.7028
AILSVAPHRIPVYTTM	1.0000	0.0000	0.2965	16.6591	208403478.0257	16.0132
AILVIKVIPATTIKLM	1.0000	0.0000	0.2370	15.9225	89248642.4833	15.4471
AILVSVRQTDDGLPQE	1.0000	0.0000	0.2551	15.8113	78528604.8758	15.3616
AIMRPDKSTMRSQNMR	1.0000	0.0000	0.3336	16.3697	149352381.9035	15.7908
AIPGADGQSRDQFILL	1.0000	0.0000	0.2618	15.9995	97530029.2981	15.5063
AIPGHYMLTLSTARPW	1.0000	0.0000	0.3651	17.3316	452045238.1026	16.5302
AIPNNFNNSTLFRTII	1.0000	0.0000	0.2711	14.9687	29765526.7069	14.7140
AIPQFVASNRSNVREL	1.0000	0.0000	0.2946	15.5007	54921233.5062	15.1229
AIPTNYVKIKEARSGC	1.0000	0.0000	0.3061	16.5163	176807604.1483	15.9035
AIQNPIARSQVLSLSL	1.0000	0.0000	0.2779	14.6917	21638713.7152	14.5011
AIQNVIGKQNTTEGHL	1.0000	0.0000	0.2592	15.9691	94173381.3789	15.4829
AIQVNWLIYVRFSIDP	1.0000	0.0000	0.3463	17.1274	357319298.4855	16.3732
AIRGNASHFNMASVAI	1.0000	0.0000	0.3314	16.2098	124237282.5702	15.6679
AIRVNSDTLPITIMNT	1.0000	0.0000	0.2685	15.3588	46640679.4982	15.0138
AISKLAQNVFKCNKRF	1.0000	0.0000	0.3166	16.1479	115699343.4018	15.6204
AISSVLGENRVESYRL	1.0000	0.0000	0.3178	15.4156	49791328.0292	15.0575
AITIPPTDFYASSANK	1.0000	0.0000	0.2800	15.4521	51929805.3425	15.0855
AITSGPSSTLSSIVEF	1.0000	0.0000	0.2991	14.5889	19223072.9332	14.4221
AIVIVVLEVNTGPVNA	1.0000	0.0000	0.2515	16.0564	104123421.0544	15.5500
AIVKSLVPWSNENFLS	1.0000	0.0000	0.3500	15.6049	61919730.2830	15.2030
AIVMLIKNKRIRSSGR	1.0000	0.0000	0.3003	15.7276	71315432.9635	15.2973
AIWENGDLNPLTIGME	1.0000	0.0000	0.3221	16.6654	209928937.6030	16.0181
AIYFNLAQPSAIRVNS	1.0000	0.0000	0.3051	15.6088	62197661.7296	15.2060
AKAHWTWGKEAVTDTK	1.0000	0.0000	0.3454	18.0177	995925366.6514	17.0575
AKANLTPKNTDQASCQ	1.0000	0.0000	0.2825	15.4952	54575070.0190	15.1187
AKATLQRPLQTGASTD	1.0000	0.0000	0.2445	15.4076	49335813.9124	15.0513
AKDSLAKVATSDEFDK	1.0000	0.0000	0.2598	15.2051	39079156.5066	14.8957
AKEHPDKTKPNQQPGC	1.0000	0.0000	0.2698	16.5786	189968087.9405	15.9514
AKELTENNIQCNMSDT	1.0000	0.0000	0.3068	15.6027	61763352.3927	15.2013
AKEMDDQSPHSIGQDS	1.0000	0.0000	0.3153	15.8279	80045385.9722	15.3744
AKETSTNPQISFEVLS	1.0000	0.0000	0.2789	14.8469	25871421.3597	14.6204
AKFEITYFPKGLMNSQ	1.0000	0.0000	0.3055	16.3329	143158438.9914	15.7625
AKGPNSVEGNNKTIET	1.0000	0.0000	0.2581	15.1198	35422728.2531	14.8301
AKGRDVSETYKPTGVT	1.0000	0.0000	0.2646	16.2085	124052236.7384	15.6669
AKGSNITKKRIKKITD	1.0000	0.0000	0.2358	15.1352	36054948.6722	14.8420
AKGSQTVSPAAHSKPT	1.0000	0.0000	0.2937	15.4225	50189450.9934	15.0628
AKHNPKPSPGESSKFR	1.0000	0.0000	0.3042	15.3566	46523725.1598	15.0121
AKINNNVTIPNVFANR	1.0000	0.0000	0.2629	15.2968	43427599.2985	14.9662
AKITEDRLSSAITSGP	1.0000	0.0000	0.2682	14.8972	27414158.9679	14.6590
AKIYWEDLYEDPRRKI	1.0000	0.0000	0.3008	17.4037	491139592.1005	16.5856
AKKANDGNSNLQPEDG	1.0000	0.0000	0.2573	15.0111	31255061.7720	14.7466
AKKSKRRKPVEKEQPS	1.0000	0.0000	0.2583	15.3957	48665365.8579	15.0422
AKKTYRRRRKENPPNL	1.0000	0.0000	0.2548	15.7884	76486724.8256	15.3441
AKKYSYPMLLTGIACI	1.0000	0.0000	0.3383	16.8169	249917507.9384	16.1345
AKLAPSQTDKGEVFNK	1.0000	0.0000	0.2577	15.5133	55724330.7720	15.1326
AKLSRKSQKEILIEGV	1.0000	0.0000	0.2658	15.2380	40585390.5010	14.9210
AKMPAIIRHIDKDGGV	1.0000	0.0000	0.2348	16.9294	284488504.2714	16.2210
AKNEVRYKYHFAAVAG	1.0000	0.0000	0.2716	17.3184	445219237.1983	16.5200
AKNQLRRLKSRGPAVD	1.0000	0.0000	0.2640	15.5798	60156885.2942	15.1837
AKNSSSPPLDSTQLSG	1.0000	0.0000	0.2687	13.9017	8714316.9722	13.8939
AKPDYQTDYNGLLGPE	1.0000	0.0000	0.2665	16.1819	120313607.1849	15.6465
AKPPVLTLSLNSEGAP	1.0000	0.0000	0.2602	14.7488	23108948.5918	14.5450
AKQELAKELTENNIQC	1.0000	0.0000	0.2691	15.7356	71972247.7986	15.3034
AKQKAYSGSLNEGSDQ	1.0000	0.0000	0.3038	15.2567	41470814.6407	14.9354
AKRKPTIEAHSRQKFI	1.0000	0.0000	0.2588	16.1710	118809003.4008	15.6381
AKSSIIKYQKNFPVVN	1.0000	0.0000	0.2988	15.5317	56917337.9701	15.1468
AKSVGTVEIPRSMKDM	1.0000	0.0000	0.3089	16.2895	136176669.2078	15.7292
AKSVSGNNLQPPGKNR	1.0000	0.0000	0.2807	14.9401	28800846.5689	14.6920
AKSVWSKDKNEFAKSI	1.0000	0.0000	0.3410	15.8342	80620596.5764	15.3792
AKTERIDFKVKPTTSV	1.0000	0.0000	0.2453	15.7455	72795292.4127	15.3110
AKTTEELISFHLRFLI	1.0000	0.0000	0.2769	15.7481	73013748.6796	15.3130
AKVNNLANIAQGDDMS	1.0000	0.0000	0.2825	15.4340	50862084.9921	15.0717
AKYNRHLKAKMPAIIR	1.0000	0.0000	0.2737	16.5661	187243238.7626	15.9418
ALACNSTVQNKPKNTT	1.0000	0.0000	0.2861	15.2557	41420475.0374	14.9346
ALAGLKRNTYKNPMAT	1.0000	0.0000	0.2750	15.8338	80588710.8313	15.3789
ALANSDRLTQKKIKQV	1.0000	0.0000	0.2481	15.1593	37071589.4008	14.8605
ALDAVPPDFHTLRKRI	1.0000	0.0000	0.2429	16.2658	132520873.7249	15.7110
ALDGPHIKLPVKLTIK	1.0000	0.0000	0.2386	15.6693	66683271.2132	15.2525
ALDLSENESKVPLFVH	1.0000	0.0000	0.2942	15.2886	43018870.0819	14.9599
ALDRNPHGTMANISHI	1.0000	0.0000	0.3115	16.1538	116479915.8866	15.6249
ALDTLCASNGVYDEGT	1.0000	0.0000	0.3164	16.2346	127837015.5156	15.6870
ALEAVNKASTILFKHN	1.0000	0.0000	0.2762	15.3450	45906539.0124	15.0032
ALEHSEDGLKSIARAQ	1.0000	0.0000	0.2833	15.5904	60891328.6077	15.1918
ALEITTEQVCFNENEA	1.0000	0.0000	0.2799	16.2514	130344857.6957	15.6999
ALENHATHVTSSQEPA	1.0000	0.0000	0.2995	15.6705	66779822.8618	15.2534
ALFDMSPEQPAEPGIS	1.0000	0.0000	0.2914	15.9436	91447451.5867	15.4633
ALGNDLGQTSFKYNSC	1.0000	0.0000	0.3453	15.8559	82669278.5282	15.3959
ALGQKFSTLALVDKVI	1.0000	0.0000	0.2627	15.5735	59718184.4421	15.1788
ALGRNLNFAPTMNPDN	1.0000	0.0000	0.2790	15.4518	51913581.4362	15.0853
ALGYEVHTAEAFSIRK	1.0000	0.0000	0.2874	16.5972	194064742.4453	15.9657
ALHAICNRDEMRPPNG	1.0000	0.0000	0.3114	16.9286	284235270.1227	16.2204
ALHDKITSPLQFVPSE	1.0000	0.0000	0.2854	15.5305	56836956.4541	15.1458
ALHTNQDARKGNLPPV	1.0000	0.0000	0.2595	15.7523	73370546.2392	15.3163
ALIFFTNQNKKTTING	1.0000	0.0000	0.2548	15.3769	47626056.6371	15.0278
ALIHSKPMNMDCFNPI	1.0000	0.0000	0.3574	16.7239	224544617.7183	16.0630
ALIIWKIFQLKILDDQ	1.0000	0.0000	0.2880	16.5347	180594080.5521	15.9176
ALIYQKYECLQNTNPN	1.0000	0.0000	0.3160	16.1784	119836794.7842	15.6438
ALKDILTSFSGQTKIE	1.0000	0.0000	0.2635	15.1054	34837897.3271	14.8190
ALKTINKNILMPSDQS	1.0000	0.0000	0.2698	14.7316	22656105.0605	14.5318
ALMKPKCHNMQPDDER	1.0000	0.0000	0.3114	17.1245	356152730.1159	16.3710
ALNAHSYVNKSDDAEL	1.0000	0.0000	0.3000	15.2568	41475132.0161	14.9355
ALNDLLITLFSQSIIS	1.0000	0.0000	0.2651	14.3102	13946523.6152	14.2078
ALNEFLVAVPEPRGTA	1.0000	0.0000	0.2464	16.0755	106445278.9155	15.5647
ALNGANEGNERVKDEV	1.0000	0.0000	0.2567	15.7192	70623578.7156	15.2908
ALNGRTNQNNPNADSQ	1.0000	0.0000	0.2629	14.6923	21652256.3981	14.5015
ALNLLKLTVLTLHRKN	1.0000	0.0000	0.2492	14.7148	22222155.6317	14.5189
ALNPRKNRTDSGLCTA	1.0000	0.0000	0.2952	15.5773	59985307.6253	15.1818
ALNTLAFANCAILISY	1.0000	0.0000	0.3184	15.8148	78842042.9183	15.3643
ALPDLVQKGPLFLNSD	1.0000	0.0000	0.2632	15.1493	36647494.1040	14.8528
ALPFSTYSLSEHRYSK	1.0000	0.0000	0.3505	15.5076	55353740.3826	15.1282
ALPKSRIAAHALWMTS	1.0000	0.0000	0.3623	16.6307	201704235.7490	15.9914
ALQPSQIAGPRATTLQ	1.0000	0.0000	0.2487	15.6413	64565532.7583	15.2309
ALQQPDRKIAHESSAQ	1.0000	0.0000	0.2794	15.7448	72740426.6279	15.3105
ALQTSNKATAQAMNPF	1.0000	0.0000	0.2792	15.5838	60430753.4904	15.1867
ALRETYSDNLGENLQP	1.0000	0.0000	0.2755	15.2463	40977269.9565	14.9274
ALRHSLGRSVAKQELA	1.0000	0.0000	0.2962	15.6578	65803922.5295	15.2436
ALRIVKLQNQLNNQMG	1.0000	0.0000	0.2786	15.6255	63406716.3741	15.2188
ALRKNIDQSRVSLLLR	1.0000	0.0000	0.2714	14.8436	25774638.2062	14.6179
ALRSGNESSQQSNMIA	1.0000	0.0000	0.3161	14.8956	27362614.7134	14.6578
ALRVKTITLIGLEGGV	1.0000	0.0000	0.2416	15.9853	95949021.1472	15.4954
ALSACANDTLNGQLPP	1.0000	0.0000	0.2921	15.4353	50936734.5048	15.0726
ALSAVSHRNLHTNHRY	1.0000	0.0000	0.3539	16.0726	106085536.0548	15.5624
ALSHTLKLPISNETST	1.0000	0.0000	0.2649	14.3175	14064932.1439	14.2135
ALSLEYNNAWATDREE	1.0000	0.0000	0.3328	16.2343	127802652.9018	15.6868
ALSNMLALMKPKCHNM	1.0000	0.0000	0.3737	16.5020	173925714.4654	15.8925
ALSPKSLNNIDKINCK	1.0000	0.0000	0.2828	14.6907	21613372.2801	14.5003
ALSSFDKKSPMLHVNT	1.0000	0.0000	0.3174	15.2114	39359916.4080	14.9005
ALSVCNLGKNYLPEFN	1.0000	0.0000	0.3328	15.7915	76760444.5526	15.3464
ALSVKSGMNDSTQETS	1.0000	0.0000	0.3040	14.7924	24297723.0239	14.5785
ALSYDLLETYDNLFKI	1.0000	0.0000	0.2879	15.4055	49217126.5293	15.0497
ALTEAQYTNKLFCSST	1.0000	0.0000	0.3252	15.7071	69646606.7521	15.2815
ALTEFQMLNRQISKSS	1.0000	0.0000	0.3064	15.1375	36151301.1535	14.8437
ALTELIRSRSAKGSQT	1.0000	0.0000	0.2772	14.9254	28317105.0021	14.6807
ALTNGTAAIDNFYDSS	1.0000	0.0000	0.2919	15.2600	41627956.8797	14.9379
ALVDKVIECVHDRANG	1.0000	0.0000	0.2857	16.9797	301456077.4065	16.2597
ALVKLKHFNPKHDGIR	1.0000	0.0000	0.2742	16.3177	140683573.7818	15.7509
ALVQTMSSTFVEMCLS	1.0000	0.0000	0.3809	16.3616	147964001.1165	15.7846
ALWMTSIKQAIEATIK	1.0000	0.0000	0.3146	16.6099	196933099.9908	15.9754
ALYYKILEDDEHSDNQ	1.0000	0.0000	0.2970	15.9756	94878170.0284	15.4879
AMAENKDLPIQLISKK	1.0000	0.0000	0.2584	15.2917	43175762.7509	14.9623
AMANEDPRYESTDYFT	1.0000	0.0000	0.3049	16.5764	189475958.0788	15.9497
AMANIRLAYSSKNANA	1.0000	0.0000	0.3086	15.3256	44893096.9261	14.9883
AMDPMYNLRCYCNRIA	1.0000	0.0000	0.3848	18.0577	1042884205.4008	17.0883
AMDQGDAGQLNPQLDI	1.0000	0.0000	0.2536	16.1663	118178957.5461	15.6345
AMELLVESNITDERSR	1.0000	0.0000	0.2902	15.3947	48607181.8741	15.0414
AMESKRIHSKEQGSNM	1.0000	0.0000	0.3469	16.0074	98415436.6131	15.5123
AMFEEAFIESISKKDN	1.0000	0.0000	0.2962	15.7805	75787587.6749	15.3379
AMILKFGMNDNEVNRP	1.0000	0.0000	0.2977	16.3029	138301695.2311	15.7395
AMLRTATSISKWRYQL	1.0000	0.0000	0.3690	16.6983	218031638.6884	16.0434
AMNPFKDVTYYPKNSI	1.0000	0.0000	0.3150	16.2792	134584171.2268	15.7213
AMPPNHLDVVIFFSGP	1.0000	0.0000	0.3105	16.6676	210467453.5855	16.0198
AMSAGESHQNFQESLN	1.0000	0.0000	0.3397	15.6154	62673639.2664	15.2111
AMSALSHTLKLPISNE	1.0000	0.0000	0.2981	14.8408	25691709.7320	14.6157
AMSIRTSVRSLYVIGD	1.0000	0.0000	0.3364	16.0291	100908979.8043	15.5290
AMSSSVVQEMLILWGM	1.0000	0.0000	0.4290	17.1540	368464419.8208	16.3937
AMSVQQNTDGLSAKSV	1.0000	0.0000	0.3116	15.3769	47624569.3977	15.0278
AMTMLLTYDNQYNLSE	1.0000	0.0000	0.3306	15.9363	90686635.2824	15.4577
AMTRSKSQWVIGQKDM	1.0000	0.0000	0.3745	17.2487	410869418.0499	16.4664
ANAADETKHLSIVSPK	1.0000	0.0000	0.2734	15.1961	38675447.4742	14.8888
ANADTGTSYEDDNFQL	1.0000	0.0000	0.2792	15.5928	61064610.6363	15.1937
ANANDENSPRSFNVLG	1.0000	0.0000	0.2881	14.8876	27111836.6246	14.6516
ANASNQGTIQFGYSCA	1.0000	0.0000	0.3527	16.4171	157739193.8280	15.8273
ANATIIPKLTLCKNEF	1.0000	0.0000	0.2733	15.7032	69337347.0690	15.2785
ANATKHRYDRSNITAD	1.0000	0.0000	0.2842	15.8253	79799444.1294	15.3724
ANCAILISYLPEKASQ	1.0000	0.0000	0.3190	15.7455	72796013.1466	15.3110
ANDENSPRSFNVLGQD	1.0000	0.0000	0.2894	15.1225	35532948.1254	14.8322
ANDETPSQQHPELTVQ	1.0000	0.0000	0.2645	15.7270	71260393.8186	15.2968
ANDFSPIIFLIGVRVI	1.0000	0.0000	0.2764	16.1305	113401420.7141	15.6070
ANDGNSNLQPEDGTGH	1.0000	0.0000	0.2854	15.4935	54467666.3835	15.1174
ANDMRTERLADTIDCG	1.0000	0.0000	0.2830	16.6561	207694015.3765	16.0110
ANDTLNGQLPPEEQVA	1.0000	0.0000	0.2410	15.5107	55557497.5790	15.1306
ANEDPRYESTDYFTIL	1.0000	0.0000	0.2880	16.0302	101028980.2627	15.5298
ANEEDIDNQYDLFLVE	1.0000	0.0000	0.2619	15.8539	82472768.1251	15.3944
ANEFQLKKSEKFDAGS	1.0000	0.0000	0.2825	15.3859	48121124.1098	15.0347
ANEGNERVKDEVRDEL	1.0000	0.0000	0.2446	15.8624	83281849.7708	15.4009
ANETNDQVLAVSFERY	1.0000	0.0000	0.2914	15.9386	90923438.1397	15.4595
ANFLVNVNASPITKFD	1.0000	0.0000	0.2776	15.3365	45456846.2305	14.9967
ANFPNKASSALQPSQI	1.0000	0.0000	0.2812	14.7506	23157456.6645	14.5464
ANFVKHSQMLESFNYI	1.0000	0.0000	0.3542	16.2521	130448944.9205	15.7005
ANGDNTVNIQQYDDNL	1.0000	0.0000	0.2688	15.4827	53793334.3986	15.1091
ANGFLKIIVSKMTNNP	1.0000	0.0000	0.2877	15.4145	49729815.6740	15.0566
ANHHPIGDSSTNSPKA	1.0000	0.0000	0.3089	15.1951	38629444.9505	14.8880
ANHLLNEFKPATMSKV	1.0000	0.0000	0.2986	15.6610	66052669.6856	15.2461
ANHTDNSSRTPRMTED	1.0000	0.0000	0.3013	15.5000	54876488.0513	15.1224
ANIAQGDDMSIILTVA	1.0000	0.0000	0.2707	15.8632	83359136.6691	15.4015
ANIGPEGSQSNCKLGQ	1.0000	0.0000	0.3245	15.8116	78553344.4415	15.3619
ANIPNMHAQIYTSPTV	1.0000	0.0000	0.3064	16.2392	128524799.6493	15.6905
ANIRLAYSSKNANAAD	1.0000	0.0000	0.2826	14.9556	29320059.2656	14.7039
ANISCQTLQSKIRCSI	1.0000	0.0000	0.3579	15.9185	88837771.0890	15.4440
ANISHILATNAIYFNL	1.0000	0.0000	0.2973	15.4570	52221400.7107	15.0893
ANISVLEPNFMNVVVL	1.0000	0.0000	0.3058	15.7059	69557742.1312	15.2807
ANKSGPNKVRTLDNSN	1.0000	0.0000	0.2637	14.4227	15875682.5492	14.2943
ANKTTTRVSTTKADDL	1.0000	0.0000	0.2361	14.9442	28937790.6597	14.6951
ANLIILFHMSELRSSL	1.0000	0.0000	0.3202	15.1040	34784916.1968	14.8180
ANLLGNKQLIFESGGM	1.0000	0.0000	0.3007	15.6719	66883734.4001	15.2545
ANLSNSNINQSQCNAS	1.0000	0.0000	0.3034	14.2332	12762844.6125	14.1486
ANLTPKNTDQASCQVR	1.0000	0.0000	0.2946	15.7680	74705074.2846	15.3283
ANLVSLGGSPNDEEKF	1.0000	0.0000	0.2850	15.0962	34473142.6257	14.8120
ANMDSLISQGEKYVCV	1.0000	0.0000	0.3604	16.5788	190012431.3283	15.9516
ANNAHDLCSRLIFNLK	1.0000	0.0000	0.3214	15.6092	62227345.9589	15.2063
ANNDSALTEFQMLNRQ	1.0000	0.0000	0.2897	15.3849	48064317.5037	15.0339
ANNLHYRKDKFGSSKI	1.0000	0.0000	0.3149	15.5690	59411531.1259	15.1754
ANNMTNKELNVFENER	1.0000	0.0000	0.2808	15.3611	46764311.8291	15.0156
ANNNGHGNKSYNDQSP	1.0000	0.0000	0.3150	15.1274	35732428.8974	14.8360
ANNNSLLEESRTSFIR	1.0000	0.0000	0.2789	14.4081	15610877.7973	14.2831
ANNPFLQVIKSSQALT	1.0000	0.0000	0.2745	14.9072	27732874.7565	14.6668
ANNQPTKLATSPIACQ	1.0000	0.0000	0.2847	15.5856	60554864.4141	15.1881
ANNSGASKDSADTHKL	1.0000	0.0000	0.2824	14.6622	20915722.1054	14.4784
ANNTTDYFTNIDGSQL	1.0000	0.0000	0.2806	15.2858	42882908.3591	14.9577
ANPSDKSSLFMHHILT	1.0000	0.0000	0.3343	15.4606	52440702.8493	15.0921
ANQDKGPTNTQQNKKI	1.0000	0.0000	0.2346	15.2465	40985770.2127	14.9275
ANQDLKTGGSSPMNFA	1.0000	0.0000	0.3050	15.4884	54149024.3012	15.1135
ANQETRRTEATAMELL	1.0000	0.0000	0.2488	15.8713	84143248.8031	15.4077
ANQHTDNIAAVPTDEL	1.0000	0.0000	0.2461	15.6983	68949701.8880	15.2748
ANQRSNVRLCGKSKTS	1.0000	0.0000	0.3287	15.3412	45708230.8452	15.0003
ANQRVLLHAGPPMPMP	1.0000	0.0000	0.2874	16.8236	251855869.6472	16.1397
ANRQRNNSFYQPSLYS	1.0000	0.0000	0.3401	15.4068	49292276.4655	15.0507
ANRSTNLDPTSDQDNE	1.0000	0.0000	0.2540	14.4794	16945427.1717	14.3379
ANSANASNQGTIQFGY	1.0000	0.0000	0.3132	15.6128	62482198.2215	15.2090
ANSAQPSKREVTHNHQ	1.0000	0.0000	0.3098	15.7630	74279768.2717	15.3245
ANSDGDQGVLDLKTPL	1.0000	0.0000	0.2557	15.1588	37049947.6127	14.8601
ANSDNCKPHAEPEQRN	1.0000	0.0000	0.3119	16.0016	97763346.9296	15.5079
ANSDRLTQKKIKQVQQ	1.0000	0.0000	0.2511	15.4417	51315091.2879	15.0776
ANSHEEDYSKWATRKP	1.0000	0.0000	0.3590	16.6079	196471046.4479	15.9739
ANSLNSIDDSTNFAGL	1.0000	0.0000	0.2728	14.2962	13724229.5924	14.1971
ANSLSWRIFSIRDYNP	1.0000	0.0000	0.3757	16.0945	108796004.0205	15.5793
ANSNLSGNTIELKNGP	1.0000	0.0000	0.2593	14.2680	13285457.6462	14.1754
ANSNSKQRHDYVSSPE	1.0000	0.0000	0.3291	15.1343	36017738.1363	14.8413
ANSNSYPIDNVHVPMT	1.0000	0.0000	0.3331	15.8011	77614763.3616	15.3538
ANTDLRPTKSVNERKA	1.0000	0.0000	0.2505	15.0866	34092414.1243	14.8046
ANTNFLSCRMMKSSEA	1.0000	0.0000	0.3733	15.9181	88805359.3742	15.4437
ANTSAIVMLIKNKRIR	1.0000	0.0000	0.2754	15.5229	56338747.4234	15.1399
ANTSGNCSNSNEGARV	1.0000	0.0000	0.3352	15.2292	40177235.7362	14.9142
ANTTGRIKMTPLSNPM	1.0000	0.0000	0.2920	15.6682	66600421.4850	15.2516
ANVSSTKNVKGALDRN	1.0000	0.0000	0.2742	14.7942	24349257.1932	14.5799
ANYLLRLQDSDFNKNE	1.0000	0.0000	0.2812	15.0713	33498745.5773	14.7929
APDDINLSKSHNETTY	1.0000	0.0000	0.2868	15.0970	34505417.3534	14.8126
APEESANSHEEDYSKW	1.0000	0.0000	0.3733	16.3720	149756280.0473	15.7926
APEHLPSLVVRVLNAN	1.0000	0.0000	0.2859	15.5001	54879987.0556	15.1224
APHNSIDRNLLESAKA	1.0000	0.0000	0.2767	14.9342	28605609.8923	14.6874
APHRIPVYTTMPYVCN	1.0000	0.0000	0.3161	17.7951	770783938.8910	16.8864
APIYLRAAKIYWEDLY	1.0000	0.0000	0.3239	17.5858	605694724.3309	16.7255
APLDAPSNKKIQNAMT	1.0000	0.0000	0.2621	15.2557	41418998.2792	14.9346
APLIVNKIDDNKLGRK	1.0000	0.0000	0.2367	15.2667	41950675.1970	14.9431
APLNDQQSVSHNNALR	1.0000	0.0000	0.2921	15.0124	31302406.5204	14.7476
APLPFQRVKEKNQPEC	1.0000	0.0000	0.2714	16.5831	190958601.2316	15.9549
APLTNNVLFVNSTLEY	1.0000	0.0000	0.2855	15.1110	35064379.0836	14.8234
APNHRENLPLHEGENI	1.0000	0.0000	0.2793	15.8229	79583692.2095	15.3706
APNIKNQHTSPADGFA	1.0000	0.0000	0.2767	15.8009	77594457.8189	15.3537
APNLELHVHLIGDPPP	1.0000	0.0000	0.2661	16.0483	103165665.3301	15.5438
APNLQDIEQMSQESIS	1.0000	0.0000	0.2964	15.1971	38720660.6895	14.8896
APNMGAISKLAQNVFK	1.0000	0.0000	0.2895	15.8284	80084685.2409	15.3747
APNPSTHGSNKKIFNT	1.0000	0.0000	0.2871	15.0366	32186300.9510	14.7662
APNRRTMLRRKESQTP	1.0000	0.0000	0.2744	15.8660	83628497.0307	15.4036
APNSFSISERTFVNDL	1.0000	0.0000	0.2982	14.9852	30337524.9313	14.7267
APNSHEEQKVVTQEAQ	1.0000	0.0000	0.2664	16.0920	108491392.8051	15.5774
APNTVRLKSVTLDQID	1.0000	0.0000	0.2509	15.2292	40176566.8580	14.9142
APNVALIHSKPMNMDC	1.0000	0.0000	0.3523	16.6672	210375504.8027	16.0195
APPSSPTKNQYVFDTD	1.0000	0.0000	0.2866	15.5641	59075971.4332	15.1716
APQKLGMVIFFKQLSK	1.0000	0.0000	0.2882	16.2398	128607926.6645	15.6910
APQREIDSLTLLSNSD	1.0000	0.0000	0.2605	14.3634	14827063.2379	14.2487
APSEASSQLLSQNKAL	1.0000	0.0000	0.2667	14.1294	11325248.6815	14.0688
APSLDTMPISKKNNSS	1.0000	0.0000	0.2778	14.2269	12671575.1429	14.1438
APSNKKIQNAMTMLLT	1.0000	0.0000	0.2840	15.3562	46504238.9305	15.0119
APSPSKKKTSCGGTRH	1.0000	0.0000	0.3364	15.9350	90542344.3894	15.4567
APSQTDKGEVFNKKDM	1.0000	0.0000	0.2749	15.9823	95613872.3357	15.4931
APSRDIGIANNSGASK	1.0000	0.0000	0.2847	14.9400	28797522.7288	14.6919
APSRNHFYLNLNTLQQ	1.0000	0.0000	0.3067	15.4689	52941462.2013	15.0984
APSYPDNDKPGIQQLI	1.0000	0.0000	0.2639	15.7186	70579001.8403	15.2904
APTKELASELLLDARN	1.0000	0.0000	0.2405	14.7441	22984615.4109	14.5414
APTKPNNIENQNSTFI	1.0000	0.0000	0.2553	14.8337	25482577.2250	14.6103
APTMNPDNMLNKPCDA	1.0000	0.0000	0.3113	16.2255	126508964.8563	15.6800
APTSIQSPITNMAQTT	1.0000	0.0000	0.2740	15.3259	44905567.0577	14.9885
APYKQSNTTCALNDLL	1.0000	0.0000	0.3013	15.4485	51713370.4177	15.0827
APYSGWGNLDEQSSSL	1.0000	0.0000	0.3756	15.7798	75727838.3386	15.3374
AQAMNPFKDVTYYPKN	1.0000	0.0000	0.2896	16.6772	212799332.2121	16.0272
AQDKPGISIDNREEQK	1.0000	0.0000	0.2452	15.6338	64015518.3323	15.2252
AQDKVLTRKPSLGRLP	1.0000	0.0000	0.2536	15.4143	49718444.3191	15.0565
AQEPLGDECLCPTHGQ	1.0000	0.0000	0.3101	17.4091	494225815.4219	16.5897
AQEYFTSQSFMEASCI	1.0000	0.0000	0.3818	16.8216	251276694.8501	16.1381
AQGDDMSIILTVANNL	1.0000	0.0000	0.2782	15.4481	51694452.6816	15.0825
AQGPNNPTKLEESATV	1.0000	0.0000	0.2532	15.1887	38344987.3622	14.8831
AQINRMQHASFCSSTS	1.0000	0.0000	0.3908	16.1562	116805661.6835	15.6267
AQITITPAETLSMRQR	1.0000	0.0000	0.2604	15.9708	94357363.6173	15.4842
AQIVKDCKILAVSMGF	1.0000	0.0000	0.3144	16.9270	283696517.1087	16.2192
AQIYTSPTVRKSANTS	1.0000	0.0000	0.2937	15.1647	37301565.3012	14.8646
AQKDTSKALIIWKIFQ	1.0000	0.0000	0.3045	16.4805	169681362.2029	15.8760
AQKSYEGDDSNSNEPS	1.0000	0.0000	0.3007	14.7322	22671812.2142	14.5322
AQLDNFSQERTDTPNL	1.0000	0.0000	0.2592	15.1253	35646186.3581	14.8343
AQLKRRSTFTNNQQLA	1.0000	0.0000	0.2682	15.2916	43169877.1736	14.9622
AQLPESHLTTKEWASL	1.0000	0.0000	0.3323	15.9718	94465858.3033	15.4850
AQLTGPNDLVVTVARH	1.0000	0.0000	0.2589	16.2179	125407279.4720	15.6742
AQNEESSVPFRSDESE	1.0000	0.0000	0.3034	15.0428	32418148.3069	14.7710
AQNEYPYLPPFPQFPS	1.0000	0.0000	0.2995	16.4384	161653420.0681	15.8437
AQNFEVNPEFNEDDTK	1.0000	0.0000	0.2533	15.7410	72420826.9416	15.3076
AQNKCISQREPSENDT	1.0000	0.0000	0.3042	15.5851	60522549.5557	15.1878
AQNQSYESIRQIHNYS	1.0000	0.0000	0.3474	15.8693	83954330.3807	15.4062
AQNVFKCNKRFMETLR	1.0000	0.0000	0.3165	16.8831	269712394.7484	16.1854
AQPGLHQKHYVNSHVF	1.0000	0.0000	0.3362	17.1349	360427662.4310	16.3790
AQPNDISKQSARGLAG	1.0000	0.0000	0.2765	15.4239	50272048.2968	15.0639
AQPSAIRVNSDTLPIT	1.0000	0.0000	0.2620	15.0924	34323746.6941	14.8091
AQPSKREVTHNHQFNF	1.0000	0.0000	0.3107	16.4538	164537609.6649	15.8555
AQRACLSRTLAKNQLR	1.0000	0.0000	0.2993	15.8530	82390807.4855	15.3937
AQSLRPNRQSPVSNFH	1.0000	0.0000	0.3224	15.4023	49038837.6140	15.0473
AQSPFRSANFVKHSQM	1.0000	0.0000	0.3523	16.2010	122991358.7906	15.6612
AQSPTGGQIKQYRTSN	1.0000	0.0000	0.2950	15.8055	78006292.8994	15.3572
AQTPLNTLPLFTEIDD	1.0000	0.0000	0.2303	15.2198	39744587.0875	14.9070
AQTTMGSALNTLAFAN	1.0000	0.0000	0.2846	15.4832	53823936.3763	15.1095
AQTTPFNCFGNPKKFN	1.0000	0.0000	0.3047	16.4116	156745599.4254	15.8231
AQTVLVSIYNSLNCGS	1.0000	0.0000	0.3504	15.5498	58110043.4890	15.1606
AQYSLSDNNFFSENHS	1.0000	0.0000	0.3404	15.0097	31205692.0081	14.7455
AQYTNKLFCSSTMDIF	1.0000	0.0000	0.3624	16.4464	163150716.9430	15.8498
AQYVSTITRPMNHDLH	1.0000	0.0000	0.3227	16.6437	204740478.7128	16.0014
ARAQSPFRSANFVKHS	1.0000	0.0000	0.3312	15.9163	88613541.1596	15.4423
ARDAYKQLQIEAVSKT	1.0000	0.0000	0.2597	15.9794	95292930.1409	15.4908
ARDYDDLDELRPHNFI	1.0000	0.0000	0.2679	16.3361	143687927.6746	15.7650
AREKRVVANIGPEGSQ	1.0000	0.0000	0.2628	16.2010	122997102.7414	15.6612
ARGLAGLGEYACQFMI	1.0000	0.0000	0.2973	17.7174	704796396.5572	16.8267
ARGPAEDYRLFTNNDS	1.0000	0.0000	0.2874	15.8255	79824928.6178	15.3726
ARHIMGSEASFQPAQN	1.0000	0.0000	0.3224	16.4203	158319775.2962	15.8297
ARIGVDLAEKSPSKRA	1.0000	0.0000	0.2686	15.5321	56937547.3528	15.1470
ARISSVALNGRTNQNN	1.0000	0.0000	0.2821	14.7928	24309492.5710	14.5788
ARKGNLPPVNQTADEK	1.0000	0.0000	0.2378	15.5627	58980273.4326	15.1705
ARLQHSPNSISMKLID	1.0000	0.0000	0.3110	15.1980	38759076.3465	14.8902
ARLTNRYSSGDANTNF	1.0000	0.0000	0.3043	15.2479	41052948.4311	14.9286
ARMLSNGGSHSSATSP	1.0000	0.0000	0.3424	15.0226	31670639.1590	14.7554
ARMTQLPEEALQTSNK	1.0000	0.0000	0.2674	15.4939	54490472.3216	15.1177
ARNDDSRNPPAMAIEQ	1.0000	0.0000	0.2726	15.8425	81398793.4434	15.3856
ARNREANPSDKSSLFM	1.0000	0.0000	0.3097	15.1344	36023216.9750	14.8414
ARPLAWAPPSSPTKNQ	1.0000	0.0000	0.3220	15.9670	93940465.1513	15.4813
ARPPANGDNTVNIQQY	1.0000	0.0000	0.2637	16.0396	102133156.7549	15.5371
ARPWRVLLGAENLTNL	1.0000	0.0000	0.3142	16.2061	123717996.4466	15.6651
ARQQDSDSNPSTDAGY	1.0000	0.0000	0.3020	15.4004	48930681.7027	15.0458
ARQYLSIVQSHIVVGN	1.0000	0.0000	0.3278	16.3249	141839274.1755	15.7564
ARRYRVHHPSNSKTFL	1.0000	0.0000	0.3425	16.3680	149058032.1079	15.7895
ARSAPLTNNVLFVNST	1.0000	0.0000	0.2802	14.7788	23921872.2774	14.5681
ARSDPIIDNINTSRQN	1.0000	0.0000	0.2651	14.8404	25678903.6027	14.6154
ARSENTSSYSYPIPSD	1.0000	0.0000	0.3249	14.8678	26501865.4205	14.6364
ARSGCTLNSSTNSDDK	1.0000	0.0000	0.3116	14.6935	21683431.1958	14.5025
ARSMISPLIFVLEPET	1.0000	0.0000	0.2935	15.7174	70478225.8898	15.2894
ARSPYKEAKSSIIKYQ	1.0000	0.0000	0.3094	15.6703	66763156.0272	15.2533
ARSQVLSLSLCFFLIK	1.0000	0.0000	0.3410	15.5769	59953915.7903	15.1815
ARVATKDQAWYPRSFS	1.0000	0.0000	0.3580	17.1019	346978180.7380	16.3536
ASAESQNRNGDLRSAT	1.0000	0.0000	0.2844	14.8154	24949385.4271	14.5961
ASAIFYLQESWFWECE	1.0000	0.0000	0.4758	18.5294	1795121279.1954	17.4509
ASASLLPDGSSSTNSE	1.0000	0.0000	0.2686	13.6458	6490398.8269	13.6972
ASCIEGNLNNDTHPFG	1.0000	0.0000	0.3311	16.1047	110087615.6958	15.5872
ASCQVRKPSNSEQKWP	1.0000	0.0000	0.3901	16.5870	191816086.6819	15.9579
ASDIVGKTDPTSDITT	1.0000	0.0000	0.2500	15.1570	36972744.2953	14.8587
ASDRLNKDARGPAEDY	1.0000	0.0000	0.2691	15.8408	81242617.1686	15.3843
ASEEVLLYTVVSQLKK	1.0000	0.0000	0.2879	15.3900	48345233.2268	15.0378
ASEIHRMGNGELIKTA	1.0000	0.0000	0.2916	16.1864	120941424.5174	15.6499
ASELLLDARNREANPS	1.0000	0.0000	0.2625	14.6482	20580492.8958	14.4676
ASFCSSTSQRSQFVLA	1.0000	0.0000	0.3698	15.5818	60295584.2146	15.1853
ASFQPAQNEYPYLPPF	1.0000	0.0000	0.3001	16.4696	167565374.8949	15.8676
ASFQTSPLRTPYNIPT	1.0000	0.0000	0.2874	15.4149	49752880.6505	15.0569
ASFSLQISPIQGSMKR	1.0000	0.0000	0.3278	15.4210	50101832.1710	15.0616
ASFTDIQTKIKNVRIS	1.0000	0.0000	0.2701	15.3101	44096686.6416	14.9764
ASFTEVDNHDMRPLVP	1.0000	0.0000	0.2988	16.3434	144908995.3526	15.7707
ASGAEPKAMSALSHTL	1.0000	0.0000	0.3124	15.4222	50173564.0790	15.0626
ASGDTIAPLIVNKIDD	1.0000	0.0000	0.2440	15.3215	44681630.3319	14.9852
ASGGDPYVQGSGHWNP	1.0000	0.0000	0.3917	17.4153	497743772.3775	16.5945
ASHADRMANNDSALTE	1.0000	0.0000	0.3029	15.4586	52320190.5205	15.0905
ASHFNMASVAITIPPT	1.0000	0.0000	0.3099	15.9985	97411304.8805	15.5055
ASHQFLPHISDEEFPQ	1.0000	0.0000	0.3128	16.3151	140257850.2439	15.7489
ASHSNRQATQGYKIKV	1.0000	0.0000	0.3115	16.0579	104309937.8025	15.5512
ASISNTNIDQENYHVR	1.0000	0.0000	0.3112	15.5228	56335998.8869	15.1399
ASISQVPESPDDSSEL	1.0000	0.0000	0.2840	14.4220	15862765.3324	14.2938
ASISTTKSHQDHLTIQ	1.0000	0.0000	0.2992	15.2860	42893124.7262	14.9579
ASKDSADTHKLLVTDH	1.0000	0.0000	0.2859	15.3870	48181928.5682	15.0355
ASKITLQVPRFDPRIQ	1.0000	0.0000	0.2533	15.9672	93969275.6850	15.4815
ASKPSKILSTVSSLNN	1.0000	0.0000	0.2550	13.5572	5860986.7813	13.6291
ASKSMSIDDTPSVMCT	1.0000	0.0000	0.3648	15.8688	83901487.2185	15.4058
ASLAELSETLEIVQPL	1.0000	0.0000	0.2570	14.8266	25273209.6440	14.6048
ASLGPDNLSPNMFSVG	1.0000	0.0000	0.3202	15.1849	38180574.9208	14.8802
ASLKKAKLSRKSQKEI	1.0000	0.0000	0.2580	14.5450	18275399.7164	14.3883
ASLLPDGSSSTNSERF	1.0000	0.0000	0.2908	14.2327	12755598.7735	14.1483
ASLLSFKWTVPFFHAP	1.0000	0.0000	0.3752	16.8695	265527574.3968	16.1750
ASLPSSIKRHISHIPQ	1.0000	0.0000	0.3191	15.2576	41513849.6922	14.9361
ASMSKSCYKSIHPSSS	1.0000	0.0000	0.3938	15.2384	40603362.0091	14.9213
ASMTNLNILFNRQAKA	1.0000	0.0000	0.2859	15.2824	42713796.9477	14.9551
ASNFSLHTPDAQSLRP	1.0000	0.0000	0.3007	15.0792	33804860.8807	14.7989
ASNGVYDEGTESRNYL	1.0000	0.0000	0.3229	15.8079	78221289.3530	15.3590
ASNIDKNKHPPNEFNK	1.0000	0.0000	0.2715	15.0499	32683827.5393	14.7764
ASNQGTIQFGYSCARS	1.0000	0.0000	0.3699	16.4084	156152029.5009	15.8205
ASNQSFSIIFKIMYKH	1.0000	0.0000	0.3567	16.1303	113372862.5037	15.6068
ASNRSNVRELQERKEK	1.0000	0.0000	0.2768	15.1306	35863140.4719	14.8384
ASNSSLSATNKMTSPE	1.0000	0.0000	0.2814	13.9883	9627820.6271	13.9604
ASPDKKSNTINIYGFL	1.0000	0.0000	0.2880	15.1559	36923616.8038	14.8578
ASPITKFDHLAAPYSG	1.0000	0.0000	0.3042	16.0119	98932348.7997	15.5158
ASPLLIIKYNGSANDM	1.0000	0.0000	0.3036	15.2964	43405821.3609	14.9658
ASPRDSADFLSLAGKK	1.0000	0.0000	0.2822	15.0033	30974311.3593	14.7406
ASQEFKNRVETGHTCI	1.0000	0.0000	0.3165	16.7598	234039743.8473	16.0907
ASQGRDISLANYLLRL	1.0000	0.0000	0.2928	15.1744	37720841.4287	14.8721
ASQIRTETNVHSPNRI	1.0000	0.0000	0.2906	15.4660	52770526.4718	15.0963
ASQLKDRSWSSQSRPY	1.0000	0.0000	0.3821	15.7813	75860039.1898	15.3386
ASQNPLNKNSNGLNDD	1.0000	0.0000	0.2513	13.9985	9741552.2192	13.9683
ASRDQDEKIPCTTNNH	1.0000	0.0000	0.3020	16.0106	98781473.9289	15.5148
ASRGQSKYRLPLGVKA	1.0000	0.0000	0.3005	15.8732	84330516.1320	15.4092
ASRINAPSPSKKKTSC	1.0000	0.0000	0.3103	14.9386	28750740.0015	14.6908
ASSALQPSQIAGPRAT	1.0000	0.0000	0.2818	15.2422	40780956.7057	14.9242
ASSANKSGPNKVRTLD	1.0000	0.0000	0.2743	14.5802	19032382.3614	14.4154
ASSIEKTWKHCESSFH	1.0000	0.0000	0.4375	16.8927	272733813.4000	16.1928
ASSQGSFTQLFLGRND	1.0000	0.0000	0.3130	15.3132	44254898.2743	14.9788
ASSQILRMASLLSFKW	1.0000	0.0000	0.3785	15.8543	82517093.5620	15.3947
ASSQLLSQNKALFDMS	1.0000	0.0000	0.3043	14.6265	20073878.4939	14.4510
ASTDGNLQPLNAVSVQ	1.0000	0.0000	0.2779	15.0112	31258368.6920	14.7466
ASTDISSPSRIQGKFP	1.0000	0.0000	0.2971	15.0754	33654932.7188	14.7960
ASTEENAFQNHPPSGH	1.0000	0.0000	0.3167	15.8925	86218065.8590	15.4240
ASTGPLKAASFTSAFY	1.0000	0.0000	0.3141	15.5958	61275212.2855	15.1960
ASTILFKHNASFTDIQ	1.0000	0.0000	0.2940	15.5187	56069298.5113	15.1367
ASTLKDYSQRLLDSLV	1.0000	0.0000	0.2867	14.7737	23780909.6728	14.5641
ASTNRRFSEYLHQSDL	1.0000	0.0000	0.3297	15.4977	54726431.0385	15.1206
ASTQKFQKESFQMTEN	1.0000	0.0000	0.3019	15.8219	79489991.0672	15.3698
ASVAITIPPTDFYASS	1.0000	0.0000	0.2997	15.5621	58941437.7281	15.1701
ASVINNRTWQNPTLTA	1.0000	0.0000	0.3180	15.8682	83848110.7529	15.4054
ASVMNNSVGHEKLNTD	1.0000	0.0000	0.3162	15.3957	48663203.4788	15.0422
ASYNIESSLASTQKFQ	1.0000	0.0000	0.3091	14.9047	27652145.9133	14.6648
ATAEMLLHHHIYETEE	1.0000	0.0000	0.2905	17.0968	344968818.9788	16.3497
ATAMELLVESNITDER	1.0000	0.0000	0.2688	15.5451	57795872.8604	15.1570
ATAQAMNPFKDVTYYP	1.0000	0.0000	0.2734	16.9175	280626880.1028	16.2119
ATDALAGLKRNTYKNP	1.0000	0.0000	0.2524	15.4638	52633164.9963	15.0945
ATDREESYVNSVNSLA	1.0000	0.0000	0.3033	15.0580	32988782.8594	14.7826
ATELNIAIPGHYMLTL	1.0000	0.0000	0.2849	16.2038	123382050.5632	15.6633
ATERDNYFNSQYISNY	1.0000	0.0000	0.3417	15.9475	91858491.5823	15.4663
ATERLWWGESYHFESC	1.0000	0.0000	0.4918	18.6961	2174696321.3328	17.5789
ATFGLQLNFLDIERQN	1.0000	0.0000	0.2642	15.7037	69380421.0009	15.2790
ATGKFTVLELDTTYGL	1.0000	0.0000	0.2564	15.9757	94885520.7848	15.4880
ATGKNSSICFRGDQIQ	1.0000	0.0000	0.3262	16.2672	132730321.4877	15.7120
ATGLDSSTTQKYINEI	1.0000	0.0000	0.2752	15.1714	37591429.4477	14.8698
ATHVTSSQEPAVCMHN	1.0000	0.0000	0.3687	16.8628	263490572.6764	16.1698
ATIAILFADVKTSLLY	1.0000	0.0000	0.2686	15.5868	60645012.8403	15.1891
ATICQGSESSNNVNTL	1.0000	0.0000	0.3173	14.9975	30768811.6496	14.7361
ATIGSHRKLNTATDAL	1.0000	0.0000	0.2634	15.3597	46687339.0889	15.0145
ATIIPKLTLCKNEFSK	1.0000	0.0000	0.2830	15.5187	56071314.5245	15.1368
ATIKCSTVVPNSLNRY	1.0000	0.0000	0.3312	15.7696	74842921.8284	15.3295
ATISSNERMNFSEESL	1.0000	0.0000	0.3097	14.7493	23121256.3935	14.5453
ATKDQAWYPRSFSENV	1.0000	0.0000	0.3615	16.7665	235848800.9029	16.0958
ATKHRYDRSNITADCS	1.0000	0.0000	0.3392	16.3006	137936334.5647	15.7377
ATKTDTRVNSETSISQ	1.0000	0.0000	0.2671	14.7349	22742130.7582	14.5343
ATLPCFSLTTFTDDSC	1.0000	0.0000	0.3506	16.2373	128241604.7169	15.6891
ATLQRPLQTGASTDGN	1.0000	0.0000	0.2573	15.3749	47514304.3123	15.0262
ATLYNISLYLPSNSLL	1.0000	0.0000	0.2864	14.3070	13895667.9687	14.2054
ATMRPPLSTCLKGAKL	1.0000	0.0000	0.3049	16.0281	100785497.5545	15.5282
ATMSKVENDNQKPSVN	1.0000	0.0000	0.2893	15.1198	35420745.8214	14.8301
ATNAIYFNLAQPSAIR	1.0000	0.0000	0.2812	15.7391	72265171.0135	15.3061
ATNKMTSPETKLIETE	1.0000	0.0000	0.2507	15.1881	38321219.8457	14.8827
ATNKTALTNGTAAIDN	1.0000	0.0000	0.2304	14.9477	29055333.7395	14.6979
ATNNLGSLLKQNVTTD	1.0000	0.0000	0.2480	14.4884	17122090.9483	14.3448
ATNPLLFTNLIIGIRL	1.0000	0.0000	0.2477	15.1183	35358965.3081	14.8289
ATNQYSDTTEHYQSVM	1.0000	0.0000	0.3430	16.4395	161844213.6538	15.8444
ATPSIGDDSKYLVIRL	1.0000	0.0000	0.2830	15.4852	53947518.9192	15.1110
ATQFPDREEASTNRRF	1.0000	0.0000	0.2665	16.0945	108802974.4333	15.5793
ATQGYKIKVMAEDEQS	1.0000	0.0000	0.2745	16.5182	177197161.0005	15.9049
ATRKPEAASNIDKNKH	1.0000	0.0000	0.2586	15.3621	46817060.5897	15.0163
ATSDGPSIQNEDSTPP	1.0000	0.0000	0.2680	14.8312	25407805.0371	14.6083
ATSEMFVLKQLSFDAM	1.0000	0.0000	0.3260	16.1662	118165707.4077	15.6344
ATSFTIEIAPYKQSNT	1.0000	0.0000	0.2819	15.4583	52300178.1862	15.0903
ATSISKWRYQLLPRSL	1.0000	0.0000	0.3565	15.9208	89074215.3566	15.4458
ATSLQKNLSNPCFIKA	1.0000	0.0000	0.3046	15.2309	40254477.2992	14.9155
ATSPIACQDPSPPNVQ	1.0000	0.0000	0.3028	15.8838	85361030.3713	15.4173
ATSPTRNKYKLRNEVT	1.0000	0.0000	0.2697	15.3291	45075507.1362	14.9910
ATTIKLMVDVICTMVQ	1.0000	0.0000	0.2895	17.1740	377019220.7838	16.4090
ATTKLSIWLPDLFATM	1.0000	0.0000	0.3274	16.3365	143754745.2528	15.7653
ATTLQSSNLSDEFYNS	1.0000	0.0000	0.2944	14.3950	15377108.1151	14.2730
ATTMPSHTIVGNYYVS	1.0000	0.0000	0.3504	16.5717	188453284.3460	15.9461
ATTPPLTLQHQSDTFK	1.0000	0.0000	0.2604	15.5416	57564812.2574	15.1543
ATTTNSDNNHDSPVEL	1.0000	0.0000	0.2712	14.6809	21370926.4301	14.4928
ATVMTKDRYPFKPRGY	1.0000	0.0000	0.2593	17.2862	428994461.3404	16.4952
ATYVGCSTDIKNKKHT	1.0000	0.0000	0.3183	16.4356	161125085.6951	15.8415
AVAGPHTKTKHRNYPG	1.0000	0.0000	0.2707	16.8824	269494830.5130	16.1849
AVCMHNFFRTRSKTHS	1.0000	0.0000	0.3912	17.1873	382859104.6504	16.4193
AVDEERKCSLSSHKFY	1.0000	0.0000	0.3694	16.3685	149149683.9040	15.7899
AVDNAYVKLLKLLDPV	1.0000	0.0000	0.2574	15.5646	59114061.8142	15.1720
AVDSYTNNFECVTSGE	1.0000	0.0000	0.3488	16.2612	131823084.3374	15.7075
AVEFKLCDGQAILVSV	1.0000	0.0000	0.3052	16.6159	198288887.9007	15.9800
AVEKVTAQLKRRSTFT	1.0000	0.0000	0.2573	15.8723	84242612.3422	15.4085
AVFLTKSQITSLFFTM	1.0000	0.0000	0.3116	15.8617	83221713.4618	15.4004
AVGKTVLTPNSHSLQR	1.0000	0.0000	0.2945	15.4142	49711130.6272	15.0564
AVHSLEFYPPELSTKN	1.0000	0.0000	0.3088	15.6019	61704112.8728	15.2007
AVICLMQSFLQTQISA	1.0000	0.0000	0.3405	16.4193	158125871.5643	15.8289
AVINLTNDDCLLGCDK	1.0000	0.0000	0.3179	16.2172	125299221.6928	15.6736
AVISAYLAKETSTNPQ	1.0000	0.0000	0.2790	15.3043	43805735.9180	14.9720
AVKSSTAEQKLPGQNR	1.0000	0.0000	0.2725	15.2709	42150339.4309	14.9462
AVLMVKLKDGIFKHFS	1.0000	0.0000	0.3061	16.5094	175411868.3397	15.8982
AVMYRVLVPSPNQHKT	1.0000	0.0000	0.3149	16.6120	197403715.4557	15.9770
AVNFNTDIEKDYKTTL	1.0000	0.0000	0.2530	15.5890	60796963.9327	15.1908
AVNKASTILFKHNASF	1.0000	0.0000	0.3022	15.4110	49529509.7832	15.0539
AVNTEQEESASPLLII	1.0000	0.0000	0.2604	14.9541	29268290.0450	14.7027
AVPEPRGTAKNSSSPP	1.0000	0.0000	0.2803	15.0625	33161563.0569	14.7861
AVPPDFHTLRKRIQEI	1.0000	0.0000	0.2340	16.5142	176390927.9631	15.9019
AVPTDELTNCAGGVKS	1.0000	0.0000	0.2980	16.1565	116852332.2451	15.6270
AVQPLKLSRSYYGNVA	1.0000	0.0000	0.3225	15.9311	90137049.4149	15.4537
AVRARLTNRYSSGDAN	1.0000	0.0000	0.3052	15.5860	60584471.7374	15.1884
AVRIGRRNNNQLDNPY	1.0000	0.0000	0.2822	15.8424	81390386.2382	15.3855
AVRRAQEPLGDECLCP	1.0000	0.0000	0.2961	17.3333	452941210.2636	16.5315
AVSFERYQVSITDATS	1.0000	0.0000	0.3143	15.8523	82325900.3268	15.3932
AVSGTLDNKENTSESL	1.0000	0.0000	0.2641	14.3023	13820830.6309	14.2018
AVSHRNLHTNHRYEQG	1.0000	0.0000	0.3402	16.7390	228503688.0113	16.0747
AVSKTIVDLNTVADNQ	1.0000	0.0000	0.2566	15.2362	40501762.6758	14.9196
AVSMGFYMLGEVSIAD	1.0000	0.0000	0.3474	16.9308	284935889.9718	16.2221
AVSSNALPKSRIAAHA	1.0000	0.0000	0.2977	15.2096	39279445.5734	14.8991
AVSVQAQINRMQHASF	1.0000	0.0000	0.3288	16.5906	192596554.8560	15.9606
AVTDTKSKLPPNTTWP	1.0000	0.0000	0.2956	15.8518	82278702.5175	15.3928
AVTMGLNILPGNALEA	1.0000	0.0000	0.2684	15.7293	71455006.5519	15.2986
AVVYFTSQRDIMNKTK	1.0000	0.0000	0.2972	16.4048	155510080.8163	15.8178
AWAPPSSPTKNQYVFD	1.0000	0.0000	0.3558	16.6423	204414163.6780	16.0003
AWATDREESYVNSVNS	1.0000	0.0000	0.3728	16.1835	120535593.1490	15.6477
AWNQDVNSRKEALRKN	1.0000	0.0000	0.3255	16.0460	102894587.5192	15.5421
AWPCVISREGNFDNNK	1.0000	0.0000	0.3809	17.0205	315954740.6911	16.2911
AWRGNDRIKTTPKVEA	1.0000	0.0000	0.2850	16.8690	265379702.5546	16.1746
AWYPRSFSENVSIKGT	1.0000	0.0000	0.3830	16.5305	179726988.3308	15.9144
AYDESDPYKNVNSNFM	1.0000	0.0000	0.3409	15.9006	87032926.1465	15.4303
AYDPKSRKVLVKRTRQ	1.0000	0.0000	0.2683	16.1011	109623726.2469	15.5844
AYKKMRDFDPSNLIRL	1.0000	0.0000	0.2971	15.9700	94274827.5349	15.4836
AYKQLQIEAVSKTIVD	1.0000	0.0000	0.2602	15.9722	94511748.4151	15.4853
AYLAKETSTNPQISFE	1.0000	0.0000	0.2844	15.3731	47413146.2792	15.0248
AYLNKINLNIRSNTPT	1.0000	0.0000	0.2622	14.6306	20169144.0296	14.4541
AYNSTQGGAREKRVVA	1.0000	0.0000	0.2815	16.4671	167083511.9244	15.8657
AYPSSDDREHKSRDES	1.0000	0.0000	0.3234	15.4439	51439555.8414	15.0792
AYPTYNVTSKYQNMNS	1.0000	0.0000	0.3510	15.9675	93998391.0181	15.4817
AYREDQSSNSNSPETR	1.0000	0.0000	0.3058	14.8214	25121647.2547	14.6007
AYSGSLNEGSDQELTQ	1.0000	0.0000	0.3035	15.1384	36188838.7074	14.8444
AYSMSGPSRIQSDSLS	1.0000	0.0000	0.3454	14.9104	27835205.3335	14.6692
AYSSKNANAADETKHL	1.0000	0.0000	0.2918	15.2084	39227658.3197	14.8983
AYTTLLFGRNDNDAHF	1.0000	0.0000	0.2926	16.2789	134536381.8767	15.7211
AYVKLLKLLDPVHPDP	1.0000	0.0000	0.2612	15.9233	89330687.6884	15.4477
AYYSSQFPGTSVHCHS	1.0000	0.0000	0.4376	17.0289	319027721.3333	16.2975
CADKIKTKELDSIKKT	1.0000	0.0000	0.2613	15.5138	55754482.2939	15.1330
CAGGVKSILHICELST	1.0000	0.0000	0.3723	16.7391	228512582.7349	16.0747
CAGRNSNEKSTRDSQN	1.0000	0.0000	0.3250	15.2335	40375344.9817	14.9175
CAIENCSAYSMSGPSR	1.0000	0.0000	0.4292	16.6396	203783713.1214	15.9983
CAILISYLPEKASQNP	1.0000	0.0000	0.3176	15.7143	70227661.8893	15.2871
CALNDLLITLFSQSII	1.0000	0.0000	0.3031	15.2003	38861643.1915	14.8920
CALVKLKHFNPKHDGI	1.0000	0.0000	0.3105	16.8019	245648542.0846	16.1230
CAMTRSKSQWVIGQKD	1.0000	0.0000	0.3951	17.4898	542319963.1458	16.6517
CANDTLNGQLPPEEQV	1.0000	0.0000	0.2806	16.0718	105996949.7466	15.5619
CARSENTSSYSYPIPS	1.0000	0.0000	0.3723	15.4789	53560292.5988	15.1062
CASNGVYDEGTESRNY	1.0000	0.0000	0.3657	16.5680	187658653.3508	15.9432
CASRINAPSPSKKKTS	1.0000	0.0000	0.3103	14.9386	28750740.0015	14.6908
CATTTNSDNNHDSPVE	1.0000	0.0000	0.3174	15.4410	51270431.7189	15.0770
CAVKSSTAEQKLPGQN	1.0000	0.0000	0.3100	15.7550	73598993.4804	15.3184
CCWYSADKLAPSRNHF	1.0000	0.0000	0.4673	17.9426	913370247.3742	16.9998
CDAGTYSIMYQSNLVS	1.0000	0.0000	0.3931	16.4591	165551780.4575	15.8596
CDFELTLKSECISKSN	1.0000	0.0000	0.3516	15.6155	62677137.4625	15.2111
CDGEAEDSSAQKSYEG	1.0000	0.0000	0.3436	16.2368	128171121.5460	15.6887
CDGQAILVSVRQTDDG	1.0000	0.0000	0.2936	16.6796	213378746.0376	16.0290
CDKLIMEIMDETKLSS	1.0000	0.0000	0.3311	16.0085	98540838.9594	15.5132
CDRDLSISSNASTEEN	1.0000	0.0000	0.3102	14.7245	22472039.9759	14.5263
CDRGTSYLLIMNKLSS	1.0000	0.0000	0.3561	15.6065	62029917.8748	15.2042
CDSHYTQRSDADSLQI	1.0000	0.0000	0.3551	16.1727	119045222.1575	15.6394
CDSRTDAFYDNSIQKK	1.0000	0.0000	0.3279	16.1244	112605559.4321	15.6023
CDTSDDLMNKAEHPPE	1.0000	0.0000	0.3139	16.2888	136066773.0047	15.7286
CDWKLAIWENGDLNPL	1.0000	0.0000	0.4054	17.5174	559857133.8996	16.6730
CEAGSGNNISIDRNQS	1.0000	0.0000	0.3331	15.4143	49719493.5567	15.0565
CEAHSQGFVISKFGIN	1.0000	0.0000	0.3568	16.8378	256027442.5058	16.1506
CEGNALHTNQDARKGN	1.0000	0.0000	0.3064	16.3312	142887534.5854	15.7613
CEKQRPFEKGTVATSE	1.0000	0.0000	0.2875	16.6105	197074866.5665	15.9759
CELGIFNHSERENWMS	1.0000	0.0000	0.4380	17.3832	479725551.4406	16.5699
CELSTVSVTHPPISPR	1.0000	0.0000	0.3389	15.9289	89911114.1618	15.4520
CEMHISNAPHNSIDRN	1.0000	0.0000	0.3704	16.3162	140439637.5656	15.7497
CENMPCINHYLATSDG	1.0000	0.0000	0.3944	17.2305	402374841.3673	16.4525
CENQGPTIAEKSSSKV	1.0000	0.0000	0.3193	15.5409	57521811.8040	15.1538
CEPEILQNSQETNSRK	1.0000	0.0000	0.3036	15.4210	50105351.2450	15.0617
CEPVNNSQSTVPSTIR	1.0000	0.0000	0.3252	15.4395	51179802.9025	15.0758
CESSFHFDVLGSLKVV	1.0000	0.0000	0.3768	16.3990	154487226.2479	15.8134
CFDSSWKTGYLSIEIL	1.0000	0.0000	0.4102	16.7168	222729038.2505	16.0576
CFFLIKNLNKNHSTLS	1.0000	0.0000	0.3303	15.2338	40390100.0617	14.9178
CFGNPKKFNFIDPPCQ	1.0000	0.0000	0.3303	17.3109	441370842.8251	16.5142
CFIKAMSAGESHQNFQ	1.0000	0.0000	0.3708	17.0179	314989308.7044	16.2890
CFNENEATICQGSESS	1.0000	0.0000	0.3774	16.1561	116795743.8170	15.6267
CFNPIAICQEPISFTR	1.0000	0.0000	0.3387	17.1167	352967005.0184	16.3650
CFNRILQNPYTNSRQS	1.0000	0.0000	0.3482	15.8738	84390637.5551	15.4097
CFRGDQIQFLDKLLLV	1.0000	0.0000	0.2933	16.6174	198652954.1395	15.9813
CFSDLLDHDKSSVFCK	1.0000	0.0000	0.3957	16.4705	167737563.0062	15.8683
CFSLTTFTDDSCALVK	1.0000	0.0000	0.3576	16.3685	149149996.4817	15.7899
CGAVINLTNDDCLLGC	1.0000	0.0000	0.3696	17.0389	322707881.4906	16.3052
CGGNNDKANSDNCKPH	1.0000	0.0000	0.3629	16.3372	143873188.4387	15.7659
CGGTRHVFLANHTDNS	1.0000	0.0000	0.3538	16.7687	236435690.4972	16.0975
CGKSKTSSTDNGNVLN	1.0000	0.0000	0.3128	14.8625	26341626.3550	14.6324
CGLEQQKDDPDFPTEL	1.0000	0.0000	0.2629	16.4435	162590876.1797	15.8475
CGQRGCAMTRSKSQWV	1.0000	0.0000	0.4486	18.4157	1574754923.8835	17.3634
CGRISNHTMCNEYTMT	1.0000	0.0000	0.4159	17.7044	694322604.0462	16.8167
CGSNVCLNESKARSPY	1.0000	0.0000	0.3943	16.2319	127447841.1625	15.6849
CHNMQPDDERNVDLPM	1.0000	0.0000	0.3282	17.1257	356630401.0776	16.3719
CHSDDTELTRNQWAAK	1.0000	0.0000	0.3653	17.0398	323062800.9003	16.3059
CHWVADSLGRVETSRF	1.0000	0.0000	0.4134	17.7266	712304832.9098	16.8338
CIAFKAPEESANSHEE	1.0000	0.0000	0.3260	16.2451	129399754.3720	15.6951
CIEGNLNNDTHPFGGV	1.0000	0.0000	0.3209	16.6427	204505204.1200	16.0006
CIKDYPNNESLTLYTF	1.0000	0.0000	0.3319	16.0385	102001928.7159	15.5362
CIKTSIRGLSHNKTLN	1.0000	0.0000	0.3182	15.3742	47477278.7468	15.0257
CINHYLATSDGPSIQN	1.0000	0.0000	0.3473	16.0500	103364610.9717	15.5451
CIPDDSEMKVESIKSS	1.0000	0.0000	0.3411	15.5959	61283610.1562	15.1961
CISKSNGGKTGNWERS	1.0000	0.0000	0.3988	16.4324	160544220.9485	15.8391
CISLHLSDSAVRIGRR	1.0000	0.0000	0.3554	16.1334	113783033.9003	15.6092
CISQREPSENDTESVQ	1.0000	0.0000	0.3231	15.6800	67509558.8372	15.2607
CISYQKEEFGNLFDRT	1.0000	0.0000	0.3286	16.7157	222449192.3231	16.0568
CITLKSGFADAPLNDQ	1.0000	0.0000	0.2967	15.9137	88351598.3884	15.4403
CIYCTISQKECSGTLC	1.0000	0.0000	0.4489	17.8108	784816746.2934	16.8985
CKAANSLNSIDDSTNF	1.0000	0.0000	0.3090	14.8457	25836691.3801	14.6195
CKDANLSNSNINQSQC	1.0000	0.0000	0.3477	15.2178	39651980.9352	14.9054
CKHFNIEFSDKNGDIS	1.0000	0.0000	0.3444	16.1452	115332258.6534	15.6182
CKILAVSMGFYMLGEV	1.0000	0.0000	0.3626	17.5732	596994890.3580	16.7159
CKLGQTFPFVYMTPGG	1.0000	0.0000	0.2995	17.7953	770913283.6547	16.8866
CKLTKKAIMRPDKSTM	1.0000	0.0000	0.3118	16.3907	153003303.6502	15.8069
CKNEFSKTQNDSDPLP	1.0000	0.0000	0.3024	15.3107	44130255.9781	14.9769
CKPHAEPEQRNQWQFT	1.0000	0.0000	0.3358	17.9563	927994739.0481	17.0104
CKRAMPPNHLDVVIFF	1.0000	0.0000	0.3115	17.4553	521224373.4582	16.6253
CKVLAEDGQTKKNPAA	1.0000	0.0000	0.2642	16.2226	126082550.0483	15.6777
CKVTKSNPTGYKERSI	1.0000	0.0000	0.3247	16.0141	99181323.3665	15.5175
CKYKYALNPRKNRTDS	1.0000	0.0000	0.3278	16.1571	116924981.5669	15.6274
CLCPTHGQNGTSNIGP	1.0000	0.0000	0.3645	16.8141	249124512.1451	16.1324
CLFDSSIKFREDDIEL	1.0000	0.0000	0.3160	15.9576	92929902.4660	15.4741
CLFLKNGVEGYRLFKA	1.0000	0.0000	0.3204	16.9093	277982253.3618	16.2056
CLFQDQNSTNQLKHTG	1.0000	0.0000	0.3252	16.0354	101646711.3699	15.5339
CLISNLFLTMNAVRAR	1.0000	0.0000	0.3359	16.1188	111881654.3058	15.5980
CLISNNSPSPNSITHD	1.0000	0.0000	0.3196	14.6697	21097937.2688	14.4842
CLKGAKLAPSQTDKGE	1.0000	0.0000	0.2844	15.9527	92407871.8924	15.4703
CLKSRSNVDTFNNLYA	1.0000	0.0000	0.3382	15.5212	56231159.8734	15.1387
CLLGCDKLIMEIMDET	1.0000	0.0000	0.3375	17.2392	406422478.0420	16.4592
CLMIRDLDQKQPESLV	1.0000	0.0000	0.3095	16.2875	135861616.8207	15.7276
CLMQSFLQTQISANVS	1.0000	0.0000	0.3584	15.8742	84427143.8564	15.4100
CLNEKENSHEDSRSSF	1.0000	0.0000	0.3488	15.2453	40929329.5679	14.9266
CLNESKARSPYKEAKS	1.0000	0.0000	0.3286	15.4926	54411140.7836	15.1167
CLQNKFSYKEDNISTA	1.0000	0.0000	0.3279	15.6901	68301464.4956	15.2685
CLQNTNPNDIKSIEKN	1.0000	0.0000	0.2811	14.9991	30825720.3718	14.7373
CLRINNINQCSGCNFN	1.0000	0.0000	0.4088	16.6432	204623569.0600	16.0010
CLRQATIAILFADVKT	1.0000	0.0000	0.2654	16.5004	173613426.9423	15.8913
CLSKRGIHSIVDIGNT	1.0000	0.0000	0.3351	16.1485	115777324.0376	15.6208
CLSRTLAKNQLRRLKS	1.0000	0.0000	0.3036	15.1846	38165524.4643	14.8799
CLTSGSQNSWVFYFDT	1.0000	0.0000	0.4385	17.0588	330197625.7050	16.3205
CLTTLPLPNVNCSAVS	1.0000	0.0000	0.3453	15.6563	65691910.6032	15.2425
CMHNFFRTRSKTHSVK	1.0000	0.0000	0.3900	17.0886	341730996.4391	16.3434
CMSWEGSKARDAYKQL	1.0000	0.0000	0.4142	17.5600	587989674.9788	16.7057
CNAHHGRGFETVRRLH	1.0000	0.0000	0.3183	17.9062	875982284.6020	16.9719
CNASSSIDDQQWQAYV	1.0000	0.0000	0.4149	16.9936	306317606.2392	16.2704
CNDNLQNLADNENKVT	1.0000	0.0000	0.2806	15.1172	35317036.0671	14.8282
CNEGHNTLLDASHADR	1.0000	0.0000	0.3333	16.2164	125190126.3602	15.6730
CNETTNLTDLNPDSII	1.0000	0.0000	0.2742	14.9457	28989078.0062	14.6963
CNEYTMTENKVGESIC	1.0000	0.0000	0.3758	17.1024	347190744.6659	16.3540
CNFNAVNTEQEESASP	1.0000	0.0000	0.3221	15.6620	66122050.5446	15.2468
CNIDQCNAHHGRGFET	1.0000	0.0000	0.3482	17.8618	832245203.8765	16.9377
CNKRFMETLRSALIYQ	1.0000	0.0000	0.3434	16.6861	214982606.2290	16.0340
CNLGKNYLPEFNSSFI	1.0000	0.0000	0.3500	15.7181	70539664.7796	15.2900
CNMSDTSSVNLQDLSK	1.0000	0.0000	0.3315	14.8661	26449593.9625	14.6351
CNNLHYVRSRTKGNAS	1.0000	0.0000	0.3639	16.0530	103718928.1912	15.5474
CNPIQDHQGSSDSKEK	1.0000	0.0000	0.3356	15.7771	75494732.5875	15.3353
CNPLSELSQFAQITIT	1.0000	0.0000	0.3088	15.5693	59430724.0966	15.1756
CNPNNPNTSRSSKTPL	1.0000	0.0000	0.2923	14.4306	16019930.0881	14.3004
CNPWNKSDANNQPTKL	1.0000	0.0000	0.3480	15.9640	93617813.0176	15.4790
CNQGLGYKYVSIHQTT	1.0000	0.0000	0.3539	17.0752	336488183.3020	16.3331
CNQSKGYSASEEVLLY	1.0000	0.0000	0.3681	15.9901	96479660.9476	15.4991
CNQVHKVKTSHNSANF	1.0000	0.0000	0.3654	16.1877	121121253.5601	15.6509
CNRDEMRPPNGLPSGP	1.0000	0.0000	0.3260	16.4015	154929372.0500	15.8153
CNRIATTPPLTLQHQS	1.0000	0.0000	0.3038	15.9786	95212139.7484	15.4903
CNRTELIAKGSNITKK	1.0000	0.0000	0.2865	15.5136	55741076.1949	15.1328
CNSTVQNKPKNTTDHQ	1.0000	0.0000	0.3075	15.7211	70785614.9566	15.2923
CNVIVIHEYYLPSKYS	1.0000	0.0000	0.3894	16.9600	294696881.5931	16.2446
CPAAPNHRENLPLHEG	1.0000	0.0000	0.3117	16.6384	203507435.8027	15.9974
CPAAPNIKNQHTSPAD	1.0000	0.0000	0.3000	16.0381	101952256.5629	15.5359
CPAAPNLELHVHLIGD	1.0000	0.0000	0.3069	16.6718	211487471.8213	16.0231
CPAAPNLQDIEQMSQE	1.0000	0.0000	0.3053	16.4123	156862582.4175	15.8236
CPAAPNMGAISKLAQN	1.0000	0.0000	0.3157	16.1790	119919280.5235	15.6443
CPAAPNRRTMLRRKES	1.0000	0.0000	0.3143	16.4870	170953392.8325	15.8810
CPAAPNSFSISERTFV	1.0000	0.0000	0.3449	16.0074	98417610.3396	15.5124
CPAAPNSHEEQKVVTQ	1.0000	0.0000	0.3041	16.5954	193663190.9891	15.9643
CPAAPNTVRLKSVTLD	1.0000	0.0000	0.2912	15.7947	77037244.9431	15.3488
CPAAPNVALIHSKPMN	1.0000	0.0000	0.3303	16.3661	148734827.2371	15.7880
CPASASLLPDGSSSTN	1.0000	0.0000	0.3141	14.5198	17753466.6217	14.3690
CPIQNGHNKKRDTCLT	1.0000	0.0000	0.3299	16.7800	239549369.2225	16.1062
CPSAFSPSMGEERICL	1.0000	0.0000	0.4005	16.8533	260620209.3079	16.1625
CPTHGQNGTSNIGPQS	1.0000	0.0000	0.3412	16.1647	117953188.2421	15.6332
CPVDKRFDLWVNAEQS	1.0000	0.0000	0.3687	17.3121	442012312.6551	16.5152
CQANTDLRPTKSVNER	1.0000	0.0000	0.2960	15.7881	76457225.9279	15.3438
CQDPSPPNVQIKSQRD	1.0000	0.0000	0.3082	15.9866	96084254.0376	15.4963
CQEPISFTRLLNPQYG	1.0000	0.0000	0.3250	16.4790	169385382.1066	15.8748
CQFMIFGLSKHLTPSQ	1.0000	0.0000	0.3677	16.7454	230181776.4665	16.0796
CQGSESSNNVNTLSTI	1.0000	0.0000	0.3182	14.6685	21067171.0622	14.4832
CQNKELTTREYIHMLC	1.0000	0.0000	0.3592	17.4764	534006663.2282	16.6414
CQNVRSNHKMKRARSM	1.0000	0.0000	0.3875	16.8508	259869329.1697	16.1606
CQSFATNNLGSLLKQN	1.0000	0.0000	0.3150	15.0994	34598278.9471	14.8144
CQSVFNVCDFELTLKS	1.0000	0.0000	0.3753	16.5022	173973733.7684	15.8927
CQTLQSKIRCSIDLIS	1.0000	0.0000	0.3531	15.9127	88251387.1342	15.4396
CQVRKPSNSEQKWPNP	1.0000	0.0000	0.3773	16.6416	204247861.5215	15.9998
CQWLKIKQKSSTLQGK	1.0000	0.0000	0.3643	16.4921	171961683.6089	15.8849
CREWSTAVDSYTNNFE	1.0000	0.0000	0.4086	17.0558	329053147.1555	16.3182
CRMMKSSEAIGRGHNN	1.0000	0.0000	0.3893	16.9152	279872920.4678	16.2101
CRTMKDELRSLNRLLS	1.0000	0.0000	0.3260	15.4965	54650922.2778	15.1196
CSAFHDQAIKKKILIG	1.0000	0.0000	0.3025	16.5617	186311176.9354	15.9384
CSAVSSNALPKSRIAA	1.0000	0.0000	0.3269	15.1669	37395058.4975	14.8663
CSAYSMSGPSRIQSDS	1.0000	0.0000	0.3974	15.6705	66778714.4885	15.2534
CSDQPQFRKKNFSKDT	1.0000	0.0000	0.3200	16.0001	97598514.1104	15.5068
CSFKPRHYVDHKQKDL	1.0000	0.0000	0.3392	17.1933	385501702.2211	16.4239
CSGCNFNAVNTEQEES	1.0000	0.0000	0.3742	16.3661	148742982.7364	15.7881
CSGTLCSLITHKDKSA	1.0000	0.0000	0.3667	15.9931	96809472.1350	15.5014
CSIDLISKISSLKDSQ	1.0000	0.0000	0.3061	14.5278	17917783.3845	14.3751
CSKKAYPSSDDREHKS	1.0000	0.0000	0.3579	15.7957	77131286.6369	15.3497
CSLITHKDKSADNNSD	1.0000	0.0000	0.3137	15.0342	32096033.3454	14.7643
CSLSDPCNEGHNTLLD	1.0000	0.0000	0.3610	15.8666	83684829.1941	15.4041
CSLSSHKFYLNQPNSK	1.0000	0.0000	0.3620	15.2707	42144636.4724	14.9461
CSMPDMELDRALQQPD	1.0000	0.0000	0.3218	16.7541	232500042.4112	16.0863
CSNSNEGARVATKDQA	1.0000	0.0000	0.3174	15.8258	79853651.5539	15.3728
CSNVAHGNTSKNFKKE	1.0000	0.0000	0.3397	15.7722	75071616.0185	15.3316
CSPLIRQKGPKPTKRL	1.0000	0.0000	0.2850	15.9702	94294286.1463	15.4838
CSPVPKGKETNFYCFD	1.0000	0.0000	0.3627	17.3354	454024483.5983	16.5331
CSRLIFNLKPREDRLD	1.0000	0.0000	0.3028	15.8785	84847260.8411	15.4133
CSRLITRRGMSTNAGI	1.0000	0.0000	0.3445	16.3249	141847624.2817	15.7564
CSSGPNGEADNLPSQD	1.0000	0.0000	0.3234	15.3237	44792417.5203	14.9868
CSSTMDIFNSADMEGH	1.0000	0.0000	0.3962	16.6415	204234433.3255	15.9998
CSSTSQRSQFVLAGNR	1.0000	0.0000	0.3612	15.6755	67163342.6249	15.2573
CSTDIKNKKHTDKNRS	1.0000	0.0000	0.3067	15.3901	48351177.8840	15.0379
CSTVVPNSLNRYTLFQ	1.0000	0.0000	0.3484	15.9191	88905627.7036	15.4445
CSVAQTPLNTLPLFTE	1.0000	0.0000	0.2963	15.6762	67219206.5368	15.2578
CSYDSSSTKMTENKVG	1.0000	0.0000	0.3687	15.7062	69581597.9704	15.2809
CTASISNTNIDQENYH	1.0000	0.0000	0.3404	15.8083	78254131.0019	15.3593
CTDDHIPVIIAEETTL	1.0000	0.0000	0.2593	16.5330	180250330.0632	15.9164
CTFIDNVHLQSSQSNS	1.0000	0.0000	0.3569	15.3640	46920758.2202	15.0178
CTGGFASPRDSADFLS	1.0000	0.0000	0.3488	16.1519	116228180.8605	15.6234
CTGNGSMKNSSQIDRG	1.0000	0.0000	0.3607	15.9314	90175336.3016	15.4540
CTISQKECSGTLCSLI	1.0000	0.0000	0.3971	16.4275	159633798.9424	15.8353
CTLDQVQHLNTTFSQD	1.0000	0.0000	0.3180	16.2109	124399243.5975	15.6688
CTLNSSTNSDDKKNQL	1.0000	0.0000	0.2837	14.3344	14341277.4386	14.2265
CTMVQQKTLSPGSEYP	1.0000	0.0000	0.3476	16.5783	189900321.5225	15.9512
CTNEIRSKGISKPRIV	1.0000	0.0000	0.3110	15.9428	91361822.3175	15.4627
CTSLRSTTQAALDLSE	1.0000	0.0000	0.3029	15.0729	33559346.0965	14.7941
CTSSDSILCDTYNRGM	1.0000	0.0000	0.4061	16.5126	176054991.3409	15.9006
CTSTVQAIAPNPSTHG	1.0000	0.0000	0.3252	16.1379	114366731.8976	15.6126
CTTNNHTTTQRTALNA	1.0000	0.0000	0.2894	15.7631	74284707.4875	15.3245
CTTPEKDAECENQGPT	1.0000	0.0000	0.2916	16.8183	250333365.0928	16.1356
CVHDRANGFLKIIVSK	1.0000	0.0000	0.3244	16.6737	211955257.8075	16.0245
CVHRLMAMAENKDLPI	1.0000	0.0000	0.3219	17.1336	359884106.2736	16.3780
CVISREGNFDNNKDFN	1.0000	0.0000	0.3295	16.0128	99029553.0303	15.5165
CVNITSNTTSNISASN	1.0000	0.0000	0.3017	14.3568	14715750.3293	14.2437
CVPSISKNEYVIWESY	1.0000	0.0000	0.4336	17.1724	376332280.7686	16.4078
CVSLNLRFAGNNVSRK	1.0000	0.0000	0.3409	15.6646	66323444.7487	15.2489
CVTKIDLACATTTNSD	1.0000	0.0000	0.3180	16.1626	117666652.9571	15.6316
CVTSGEDNKSVKLHTS	1.0000	0.0000	0.3380	15.5939	61140697.2205	15.1945
CWYSADKLAPSRNHFY	1.0000	0.0000	0.4435	17.6756	671724910.7446	16.7946
CYCNRIATTPPLTLQH	1.0000	0.0000	0.3387	17.1212	354803031.0156	16.3685
CYERSLDAHSMTIMTF	1.0000	0.0000	0.3896	17.2225	398653720.2372	16.4463
CYKSIHPSSSQQYKNH	1.0000	0.0000	0.4093	16.3146	140167566.0455	15.7484
CYVVLQSPTEFHRTND	1.0000	0.0000	0.3398	16.9000	275033030.7755	16.1985
DADHVEANLIILFHMS	1.0000	0.0000	0.3135	16.3548	146822614.0067	15.7794
DADSLQIQANNNGHGN	1.0000	0.0000	0.2867	15.3008	43630362.7756	14.9693
DAECENQGPTIAEKSS	1.0000	0.0000	0.3011	15.8065	78090568.4046	15.3579
DAELLYMEILFSTANS	1.0000	0.0000	0.3076	15.4349	50912304.3303	15.0723
DAFMVDKACNPIQDHQ	1.0000	0.0000	0.2898	17.3140	442945328.9240	16.5166
DAGQLNPQLDINFKQN	1.0000	0.0000	0.2538	15.3801	47801570.0458	15.0302
DAGSTSVNKVTTNSSD	1.0000	0.0000	0.2782	14.3469	14548048.2407	14.2360
DAGTYSIMYQSNLVSN	1.0000	0.0000	0.3487	15.6548	65576848.1595	15.2413
DAGYLITLSNNNDNGL	1.0000	0.0000	0.2740	14.7372	22801411.3899	14.5360
DAHFSMISIRHNTSRR	1.0000	0.0000	0.3560	16.1921	121739566.1191	15.6543
DAHSMTIMTFVVSIIK	1.0000	0.0000	0.3276	16.5452	182799191.9308	15.9257
DAIESVEQNDSAKEHP	1.0000	0.0000	0.2781	15.5569	58592069.6354	15.1661
DAIPQFVASNRSNVRE	1.0000	0.0000	0.2930	15.6497	65195468.6048	15.2374
DAKEMDDQSPHSIGQD	1.0000	0.0000	0.2947	16.1069	110363381.8132	15.5888
DAKITEDRLSSAITSG	1.0000	0.0000	0.2675	14.8784	26826159.7937	14.6446
DAKTERIDFKVKPTTS	1.0000	0.0000	0.2400	15.5984	61456268.7777	15.1980
DAKVNNLANIAQGDDM	1.0000	0.0000	0.2638	15.7130	70126611.7668	15.2861
DALAGLKRNTYKNPMA	1.0000	0.0000	0.2752	15.8854	85523728.7986	15.4186
DALNGANEGNERVKDE	1.0000	0.0000	0.2509	15.5721	59622834.0011	15.1778
DALSLEYNNAWATDRE	1.0000	0.0000	0.3316	16.1994	122766546.5878	15.6599
DALSVCNLGKNYLPEF	1.0000	0.0000	0.3292	15.9848	95885801.1475	15.4950
DAMANEDPRYESTDYF	1.0000	0.0000	0.3043	16.6280	201078913.9748	15.9894
DAMDPMYNLRCYCNRI	1.0000	0.0000	0.3850	18.0077	984510347.9353	17.0498
DAMSSSVVQEMLILWG	1.0000	0.0000	0.4022	16.7840	240647212.2914	16.1093
DANATIIPKLTLCKNE	1.0000	0.0000	0.2608	15.4723	53150376.4941	15.1010
DANLSNSNINQSQCNA	1.0000	0.0000	0.3029	14.5121	17596900.5069	14.3631
DANNMTNKELNVFENE	1.0000	0.0000	0.2745	15.2341	40403487.1547	14.9180
DANNPFLQVIKSSQAL	1.0000	0.0000	0.2760	14.9589	29431155.2451	14.7064
DANNQPTKLATSPIAC	1.0000	0.0000	0.2808	15.4938	54485099.4748	15.1176
DANTNFLSCRMMKSSE	1.0000	0.0000	0.3708	15.8681	83834614.4311	15.4053
DAPLNDQQSVSHNNAL	1.0000	0.0000	0.2850	14.8854	27044691.3531	14.6500
DAPSNKKIQNAMTMLL	1.0000	0.0000	0.2850	15.4079	49352023.0966	15.0515
DAPTKPNNIENQNSTF	1.0000	0.0000	0.2544	14.8109	24822403.7737	14.5927
DAQSLRPNRQSPVSNF	1.0000	0.0000	0.2999	15.0775	33738598.6646	14.7976
DARGPAEDYRLFTNND	1.0000	0.0000	0.2632	16.1045	110059424.0162	15.5870
DARKGNLPPVNQTADE	1.0000	0.0000	0.2378	15.6113	62380030.5693	15.2079
DARMLSNGGSHSSATS	1.0000	0.0000	0.3414	15.0037	30991343.8470	14.7409
DARNREANPSDKSSLF	1.0000	0.0000	0.2832	14.7644	23527066.0517	14.5570
DASHADRMANNDSALT	1.0000	0.0000	0.3016	15.4237	50258495.9011	15.0637
DASLKKAKLSRKSQKE	1.0000	0.0000	0.2570	14.5222	17801941.5729	14.3708
DASVMNNSVGHEKLNT	1.0000	0.0000	0.3162	15.3957	48663203.4788	15.0422
DATELNIAIPGHYMLT	1.0000	0.0000	0.2790	16.3527	146463400.2253	15.7778
DATSFTIEIAPYKQSN	1.0000	0.0000	0.2827	15.5099	55502888.7940	15.1300
DAVEKVTAQLKRRSTF	1.0000	0.0000	0.2571	15.9239	89401384.5974	15.4482
DAVPPDFHTLRKRIQE	1.0000	0.0000	0.2343	16.4914	171821193.6439	15.8844
DAYKQLQIEAVSKTIV	1.0000	0.0000	0.2602	15.9722	94511748.4151	15.4853
DCDRGTSYLLIMNKLS	1.0000	0.0000	0.3459	15.8854	85524373.7925	15.4186
DCFNPIAICQEPISFT	1.0000	0.0000	0.3352	16.9897	304956863.3748	16.2674
DCGGNNDKANSDNCKP	1.0000	0.0000	0.3408	16.0124	98984396.8475	15.5162
DCHWVADSLGRVETSR	1.0000	0.0000	0.4016	17.4957	546015555.0810	16.6563
DCKILAVSMGFYMLGE	1.0000	0.0000	0.3590	17.4261	504003448.9141	16.6028
DCKVLAEDGQTKKNPA	1.0000	0.0000	0.2635	16.1725	119025271.0452	15.6393
DCLLGCDKLIMEIMDE	1.0000	0.0000	0.3365	17.2908	431310607.0463	16.4988
DCSAFHDQAIKKKILI	1.0000	0.0000	0.2966	16.3998	154626173.4961	15.8140
DCSPLIRQKGPKPTKR	1.0000	0.0000	0.2808	16.1192	111934124.1921	15.5983
DCTGNGSMKNSSQIDR	1.0000	0.0000	0.3510	15.7695	74839671.0567	15.3295
DDAELLYMEILFSTAN	1.0000	0.0000	0.2925	15.7139	70195852.1849	15.2868
DDAMSSSVVQEMLILW	1.0000	0.0000	0.3929	16.6221	199721553.0018	15.9848
DDARMLSNGGSHSSAT	1.0000	0.0000	0.3356	15.2827	42729627.3526	14.9553
DDCDRGTSYLLIMNKL	1.0000	0.0000	0.3306	16.1644	117917591.4334	15.6330
DDCLLGCDKLIMEIMD	1.0000	0.0000	0.3363	17.2559	414314668.2131	16.4720
DDDESNGIFDAFMVDK	1.0000	0.0000	0.2825	16.2744	133839286.0614	15.7176
DDDINSSNNPRLIPAR	1.0000	0.0000	0.2608	14.6474	20561622.7202	14.4670
DDDNPPEENLRGDLLS	1.0000	0.0000	0.2486	14.8308	25396488.7612	14.6080
DDDNYTSDYTRSSILH	1.0000	0.0000	0.3238	15.4274	50474141.8302	15.0666
DDDPSLCTFIDNVHLQ	1.0000	0.0000	0.3131	16.1723	118991498.8550	15.6391
DDDVQTEYHFNMTRQL	1.0000	0.0000	0.2840	16.8637	263778588.2591	16.1706
DDEHSDNQLFTADNDL	1.0000	0.0000	0.2702	15.2642	41826855.3364	14.9411
DDERNVDLPMRAKKAN	1.0000	0.0000	0.2542	15.8388	81056157.6168	15.3828
DDESNGIFDAFMVDKA	1.0000	0.0000	0.2833	16.3245	141774921.7042	15.7561
DDETRNDSLPNLYQPE	1.0000	0.0000	0.2650	15.2022	38946179.7113	14.8935
DDGLPQEGYYASISTT	1.0000	0.0000	0.3018	15.9671	93959517.6742	15.4814
DDGPSVGKQLRSKSKK	1.0000	0.0000	0.2810	15.0746	33624604.8247	14.7954
DDHIPVIIAEETTLSK	1.0000	0.0000	0.2484	15.6458	64907441.8264	15.2345
DDIELFARIGVDLAEK	1.0000	0.0000	0.2286	16.0825	107307510.2608	15.5701
DDIITNHPNNIGSENQ	1.0000	0.0000	0.2719	15.1438	36414136.0742	14.8486
DDINLSKSHNETTYRL	1.0000	0.0000	0.2897	15.0062	31079471.8211	14.7428
DDINSSNNPRLIPARS	1.0000	0.0000	0.2678	14.3684	14913126.0733	14.2526
DDKAQNFEVNPEFNED	1.0000	0.0000	0.2532	15.7926	76855667.4854	15.3473
DDKKNQLSPPQAVMYR	1.0000	0.0000	0.2886	16.0877	107947574.7227	15.5741
DDKVSQGTNAGVSAND	1.0000	0.0000	0.2803	15.3118	44182466.6088	14.9777
DDLDELRPHNFICIYC	1.0000	0.0000	0.3433	17.4041	491406939.4338	16.5859
DDLDTSHALRVKTITL	1.0000	0.0000	0.2557	15.2890	43041600.2028	14.9602
DDLMNKAEHPPEFTSR	1.0000	0.0000	0.2884	16.0355	101658140.6394	15.5340
DDMSIILTVANNLHYR	1.0000	0.0000	0.3130	15.9405	91121500.6920	15.4609
DDNDISMTENKVGESI	1.0000	0.0000	0.2851	15.2964	43409767.6953	14.9659
DDNFQLKNTKIFIHIL	1.0000	0.0000	0.2629	15.6602	65985739.6098	15.2455
DDNKLGRKPSFYLLKK	1.0000	0.0000	0.2739	15.3158	44388572.3695	14.9808
DDNLELSNRWSPPLIC	1.0000	0.0000	0.3608	15.9655	93779334.8216	15.4801
DDNPPEENLRGDLLSK	1.0000	0.0000	0.2474	14.7821	24012361.6115	14.5706
DDNYTSDYTRSSILHI	1.0000	0.0000	0.3247	15.4502	51816545.6005	15.0841
DDPDFPTELDNVQSNG	1.0000	0.0000	0.2629	15.3849	48065034.2815	15.0339
DDPHGVIINPDLDNKI	1.0000	0.0000	0.2469	15.7025	69280536.8590	15.2780
DDPMTENRPNSDDTLN	1.0000	0.0000	0.2634	15.0054	31051691.8137	14.7422
DDPMTHETNASKITLQ	1.0000	0.0000	0.2733	15.6352	64114358.6065	15.2263
DDPPKQESAELFGTDP	1.0000	0.0000	0.2444	15.6794	67465080.5166	15.2603
DDPSLCTFIDNVHLQS	1.0000	0.0000	0.3310	15.8933	86303267.4133	15.4247
DDQNLPGYGLTVSVKS	1.0000	0.0000	0.2976	15.4701	53016178.6722	15.0994
DDQNMLMPTMNHSLHE	1.0000	0.0000	0.3498	16.4370	161380942.3409	15.8425
DDQSPHSIGQDSLMTT	1.0000	0.0000	0.3121	15.5395	57424537.1533	15.1527
DDQYVACQSVFNVCDF	1.0000	0.0000	0.3650	17.7776	755358843.5255	16.8729
DDREHKSRDESAENAL	1.0000	0.0000	0.2793	15.3815	47877203.9488	15.0313
DDRLTVQAVVYFTSQR	1.0000	0.0000	0.2796	16.5194	177445789.1489	15.9059
DDSCALVKLKHFNPKH	1.0000	0.0000	0.3298	16.3382	144035677.6648	15.7666
DDSEMKVESIKSSAKR	1.0000	0.0000	0.3017	15.0715	33506928.0249	14.7930
DDSKIRTVLKKKRPNE	1.0000	0.0000	0.2423	15.1568	36963858.1307	14.8586
DDSKYLVIRLFKSSLW	1.0000	0.0000	0.3653	16.0141	99180066.2948	15.5175
DDSNSNEPSDSKFNSN	1.0000	0.0000	0.2647	13.6149	6263410.2895	13.6734
DDSRKDLGTFQICLMI	1.0000	0.0000	0.3138	16.5078	175102817.7561	15.8970
DDSSELLLSSFKFMTE	1.0000	0.0000	0.3076	14.7853	24101387.2753	14.5731
DDSSHSPLNVSGDSSD	1.0000	0.0000	0.3027	14.1833	12050906.7507	14.1103
DDSTNFAGLIGDNALG	1.0000	0.0000	0.2718	15.3712	47314471.0947	15.0234
DDTDESQAVQPLKLSR	1.0000	0.0000	0.2603	15.1519	36754275.2905	14.8548
DDTELTRNQWAAKGRD	1.0000	0.0000	0.2890	16.6718	211469444.9982	16.0230
DDTKCEPVNNSQSTVP	1.0000	0.0000	0.3044	15.5200	56150456.7257	15.1377
DDTLNQNNEPNVLPYK	1.0000	0.0000	0.2570	15.0312	31986203.5785	14.7620
DDTLPLITMQNQVPPF	1.0000	0.0000	0.2550	15.9631	93525801.3788	15.4783
DDVQTEYHFNMTRQLD	1.0000	0.0000	0.2840	16.8637	263778588.2591	16.1706
DEAHNGVGNLKVVEND	1.0000	0.0000	0.2742	15.9791	95263958.0073	15.4906
DEAVTMGLNILPGNAL	1.0000	0.0000	0.2670	15.6793	67455421.2230	15.2602
DECLCPTHGQNGTSNI	1.0000	0.0000	0.3574	16.6683	210622115.4862	16.0203
DEDSDSSAAIQVNWLI	1.0000	0.0000	0.3365	15.7635	74324844.7835	15.3249
DEEFPQDVLFDNFTSE	1.0000	0.0000	0.2736	15.9291	89932189.4660	15.4522
DEEKFVALGRNLNFAP	1.0000	0.0000	0.2618	15.9002	86991084.9781	15.4300
DEENGSRNTKYNENRP	1.0000	0.0000	0.2810	15.2782	42507973.3379	14.9519
DEEPPPMSNKTSKGGL	1.0000	0.0000	0.2825	15.3178	44489485.0480	14.9823
DEERKCSLSSHKFYLN	1.0000	0.0000	0.3618	15.8292	80163279.9260	15.3754
DEESLIKSPRATERDN	1.0000	0.0000	0.2571	14.9967	30739964.4622	14.7355
DEFVDNKVTERLSHVD	1.0000	0.0000	0.2817	16.0190	99744765.3325	15.5213
DEFYNSEIITTDSDPN	1.0000	0.0000	0.2810	15.2084	39227849.5866	14.8983
DEGGGVVNTIATNQYS	1.0000	0.0000	0.2897	16.1016	109692154.3718	15.5848
DEGPKKIDSYDSLSHI	1.0000	0.0000	0.3036	15.3938	48557673.8473	15.0407
DEGSVLNQRNIDTSSQ	1.0000	0.0000	0.2845	14.7999	24508946.6674	14.5843
DEGTESRNYLVPRENA	1.0000	0.0000	0.2821	15.7615	74151275.0244	15.3233
DEHSDNQLFTADNDLK	1.0000	0.0000	0.2692	15.2155	39547261.2318	14.9037
DEIHERLLLLEKDVFY	1.0000	0.0000	0.2706	16.2038	123387988.7274	15.6633
DEITFKTLTEASQGRD	1.0000	0.0000	0.2484	15.6695	66696056.5649	15.2526
DEKGNNASTGPLKAAS	1.0000	0.0000	0.2635	14.8320	25432003.9545	14.6089
DEKIPCTTNNHTTTQR	1.0000	0.0000	0.2778	16.0847	107574945.9143	15.5718
DEKNSDSKMISPQQVV	1.0000	0.0000	0.3014	15.3434	45821579.9893	15.0020
DELHHWSSNDNLQQKF	1.0000	0.0000	0.3756	16.3312	142883024.2717	15.7613
DELLSHLGDPAFHSSI	1.0000	0.0000	0.3197	15.4320	50741163.8204	15.0701
DELRPHNFICIYCTIS	1.0000	0.0000	0.3696	17.2453	409276501.8620	16.4638
DELRSLNRLLSLAFKS	1.0000	0.0000	0.2706	14.2929	13672371.5911	14.1946
DELTNCAGGVKSILHI	1.0000	0.0000	0.3144	16.2137	124800262.5755	15.6709
DEMLVSKASQLKDRSW	1.0000	0.0000	0.3611	16.1118	110992002.7353	15.5926
DEMRPPNGLPSGPEGN	1.0000	0.0000	0.2865	15.8602	83078241.7026	15.3992
DENESKILSAILSVAP	1.0000	0.0000	0.2644	14.5514	18409888.2996	14.3932
DENSPRSFNVLGQDES	1.0000	0.0000	0.2976	15.0217	31637589.7218	14.7547
DENYTMDDIITNHPNN	1.0000	0.0000	0.2884	15.8089	78315080.5756	15.3598
DEPGPEHYQSKKYLGS	1.0000	0.0000	0.3207	16.2788	134512322.7810	15.7209
DEQSLSLIYCDRDLSI	1.0000	0.0000	0.3295	15.5175	55992422.1487	15.1358
DEQSSSLKNNSLSRQK	1.0000	0.0000	0.2645	13.7155	7032543.3995	13.7507
DEQYLTKNKYAQSPTG	1.0000	0.0000	0.2827	15.8626	83301136.4326	15.4010
DERLESLMKDGTNSFT	1.0000	0.0000	0.2924	15.3054	43858931.4851	14.9728
DERNVDLPMRAKKAND	1.0000	0.0000	0.2542	15.8388	81056157.6168	15.3828
DERSLYFRDSNNFGVM	1.0000	0.0000	0.3476	16.2273	126773049.0195	15.6814
DERSRKEEATTAFSPF	1.0000	0.0000	0.2755	15.7763	75426322.4708	15.3347
DESAENALKTINKNIL	1.0000	0.0000	0.2360	14.4566	16507836.5820	14.3204
DESDPYKNVNSNFMYR	1.0000	0.0000	0.3454	15.9776	95096269.0170	15.4894
DESELVNRGLISMLDL	1.0000	0.0000	0.2902	15.0983	34557568.1465	14.8136
DESKKLNQVNYISANL	1.0000	0.0000	0.2778	14.7046	21961308.8567	14.5110
DESNGIFDAFMVDKAC	1.0000	0.0000	0.3234	16.9356	286527237.5796	16.2258
DESQAVQPLKLSRSYY	1.0000	0.0000	0.3212	15.6130	62496222.3931	15.2092
DESTDLAFYANTSAIV	1.0000	0.0000	0.2888	15.4733	53216088.5970	15.1019
DETDVEDEEPPPMSNK	1.0000	0.0000	0.2560	15.6875	68093705.6963	15.2665
DETKHLSIVSPKDYPN	1.0000	0.0000	0.2908	15.4091	49421445.3921	15.0525
DETKLSSSDINKEDHI	1.0000	0.0000	0.2710	14.6589	20835554.0453	14.4758
DETPSQQHPELTVQNS	1.0000	0.0000	0.2818	15.3979	48791449.0697	15.0439
DETRNDSLPNLYQPEP	1.0000	0.0000	0.2657	15.2210	39799836.0559	14.9079
DEVPKTNIPSFPRDPT	1.0000	0.0000	0.2485	15.5606	58840024.6164	15.1689
DEVRDELHHWSSNDNL	1.0000	0.0000	0.3695	16.2745	133846992.4670	15.7176
DEYGRSQLHVTLNSNN	1.0000	0.0000	0.3156	15.2912	43149206.2956	14.9619
DEYNLTGSESYLKSFQ	1.0000	0.0000	0.3245	15.3612	46769725.1826	15.0157
DFADVNMTENKVGESI	1.0000	0.0000	0.2877	15.9806	95431210.2638	15.4918
DFDPSNLIRLGIESLS	1.0000	0.0000	0.2809	14.6889	21567348.4996	14.4989
DFEDVPSELSASEIHR	1.0000	0.0000	0.3058	15.5871	60659400.7953	15.1893
DFELTLKSECISKSNG	1.0000	0.0000	0.3154	15.1663	37367888.4269	14.8658
DFFYHRQVNENFFLDR	1.0000	0.0000	0.3043	17.1317	359120232.1192	16.3765
DFGAETNKQFIACTSS	1.0000	0.0000	0.3237	16.1280	113076364.6249	15.6051
DFHTLRKRIQEIKNKY	1.0000	0.0000	0.2648	16.3331	143188177.8150	15.7627
DFKCELGIFNHSEREN	1.0000	0.0000	0.3346	16.4979	173107949.0411	15.8894
DFKRTIRNSTKLKLHK	1.0000	0.0000	0.2673	15.3112	44151798.1035	14.9772
DFKSSLSHQPYKHDET	1.0000	0.0000	0.3322	15.7821	75933919.6304	15.3392
DFKVKPTTSVEYNYSR	1.0000	0.0000	0.3152	15.9892	96373107.2520	15.4983
DFLKAMANIRLAYSSK	1.0000	0.0000	0.3121	15.6453	64867407.6125	15.2340
DFLSLAGKKLSLVSTA	1.0000	0.0000	0.2758	14.6049	19581419.2867	14.4344
DFNDNRPQQAMESKRI	1.0000	0.0000	0.2840	15.9976	97311305.8008	15.5048
DFNKNEDSNNPPNGAF	1.0000	0.0000	0.2767	14.9993	30831725.4155	14.7375
DFPNMKTSLTVKVSGF	1.0000	0.0000	0.3114	15.7527	73406162.9864	15.3166
DFPTELDNVQSNGSSE	1.0000	0.0000	0.2888	14.8430	25756999.6905	14.6174
DFSFSANNNSLLEESR	1.0000	0.0000	0.2909	14.2619	13192184.3376	14.1707
DFSPIIFLIGVRVINK	1.0000	0.0000	0.2757	16.0318	101219430.4054	15.5311
DFSSGTNSSHSPMAAR	1.0000	0.0000	0.3512	15.2405	40704172.6527	14.9229
DFVGALDGPHIKLPVK	1.0000	0.0000	0.2493	16.4357	161138610.6165	15.8415
DFYASSANKSGPNKVR	1.0000	0.0000	0.3166	15.3560	46489477.8064	15.0117
DGDKKQNPIDHTPRTA	1.0000	0.0000	0.2330	15.9688	94143038.5125	15.4827
DGDQGVLDLKTPLLNN	1.0000	0.0000	0.2440	15.0456	32521198.4637	14.7731
DGEAEDSSAQKSYEGD	1.0000	0.0000	0.2996	15.6257	63419627.6606	15.2190
DGFAKTTEELISFHLR	1.0000	0.0000	0.2794	16.0361	101727451.0298	15.5344
DGGVLSTKLTGFNQFP	1.0000	0.0000	0.2840	15.8299	80225818.1911	15.3759
DGIFKHFSGYNGFCPV	1.0000	0.0000	0.3536	17.6732	669843065.5239	16.7927
DGIKMEDRPNYVYWNH	1.0000	0.0000	0.3627	17.9839	957937656.6085	17.0316
DGIRQNGWLYSMSNNR	1.0000	0.0000	0.3981	16.6432	204639760.6924	16.0011
DGKTIHNFILPTISQN	1.0000	0.0000	0.2750	15.4770	53441217.9778	15.1047
DGKWHADIDVQETLTQ	1.0000	0.0000	0.2898	17.1474	365660693.8607	16.3886
DGLISFANSLSWRIFS	1.0000	0.0000	0.3737	15.7626	74243341.0861	15.3242
DGLKSIARAQSPFRSA	1.0000	0.0000	0.2950	15.4424	51355160.2547	15.0781
DGLPQEGYYASISTTK	1.0000	0.0000	0.3014	15.9185	88838655.4711	15.4440
DGLSAKSVSGNNLQPP	1.0000	0.0000	0.2815	14.6271	20086272.5815	14.4514
DGNLQPLNAVSVQAQI	1.0000	0.0000	0.2693	15.4563	52184103.4562	15.0888
DGNLSFAKKTYRRRRK	1.0000	0.0000	0.2861	16.0229	100193211.1072	15.5243
DGNSNLQPEDGTGHDI	1.0000	0.0000	0.2789	15.6595	65938535.4872	15.2450
DGPADQISTFQLFWEN	1.0000	0.0000	0.3312	16.7843	240719859.5615	16.1095
DGPHIKLPVKLTIKST	1.0000	0.0000	0.2551	15.4376	51071322.4995	15.0744
DGPSIQNEDSTPPKMQ	1.0000	0.0000	0.2813	15.5249	56467643.9845	15.1415
DGPSVGKQLRSKSKKQ	1.0000	0.0000	0.2854	15.1663	37370462.8562	14.8659
DGQAILVSVRQTDDGL	1.0000	0.0000	0.2604	15.9195	88942131.5648	15.4448
DGQSDKLWLFPHNNPF	1.0000	0.0000	0.3568	16.5892	192297970.9429	15.9595
DGQSRDQFILLSRDMT	1.0000	0.0000	0.3019	15.8623	83280670.9764	15.4009
DGQTKKNPAAKDSLAK	1.0000	0.0000	0.2389	15.1018	34694773.2604	14.8163
DGSSSTNSERFLSMVR	1.0000	0.0000	0.3367	14.9568	29362516.9092	14.7049
DGTDCHWVADSLGRVE	1.0000	0.0000	0.3717	17.8096	783707341.0461	16.8975
DGTGHDILHSYSTRNP	1.0000	0.0000	0.3263	16.0296	100968963.5775	15.5294
DGTGSRKLNIQNKSQA	1.0000	0.0000	0.2735	15.0115	31268749.3021	14.7469
DGTNSFTNWRNIKSEP	1.0000	0.0000	0.3387	15.8300	80240187.2879	15.3760
DGVHNLLSADANATII	1.0000	0.0000	0.2725	15.3612	46772099.3482	15.0157
DGYRLMSDPAQYSLSD	1.0000	0.0000	0.3434	15.9198	88980525.9305	15.4451
DGYVLENKSQDEESLI	1.0000	0.0000	0.2864	15.3214	44677659.7483	14.9851
DHAKPDYQTDYNGLLG	1.0000	0.0000	0.2828	16.4530	164381002.9192	15.8548
DHANATKHRYDRSNIT	1.0000	0.0000	0.3021	16.1001	109495731.3089	15.5836
DHDKSSVFCKVTKSNP	1.0000	0.0000	0.3434	15.7987	77400309.6515	15.3520
DHDSKNNHYMFDTANS	1.0000	0.0000	0.3502	15.9536	92506654.5465	15.4710
DHEPLFRLELRVIKDL	1.0000	0.0000	0.2555	15.9705	94322234.9247	15.4840
DHFKNQVYHKHDDKVS	1.0000	0.0000	0.3228	16.8640	263850685.8551	16.1707
DHINFLVPNTKNSVTK	1.0000	0.0000	0.2791	15.2300	40213208.1917	14.9148
DHIPVIIAEETTLSKW	1.0000	0.0000	0.3126	16.6224	199786611.6296	15.9851
DHKQKDLIPIANSANA	1.0000	0.0000	0.2594	15.2660	41917320.0980	14.9425
DHKQRKNKENNDGPAD	1.0000	0.0000	0.2531	15.6302	63750633.5041	15.2225
DHLAAPYSGWGNLDEQ	1.0000	0.0000	0.3573	16.9916	305598052.6184	16.2688
DHLTIQQSEESNDNEQ	1.0000	0.0000	0.2794	15.1293	35812011.3626	14.8374
DHLVIEPTPDQQIIIV	1.0000	0.0000	0.2249	16.3124	139815200.6915	15.7468
DHNAQPNDISKQSARG	1.0000	0.0000	0.2903	15.4925	54403684.1843	15.1166
DHQDNHYQEKKLTHSP	1.0000	0.0000	0.3111	16.3325	143093508.1773	15.7622
DHQGSSDSKEKKVCTS	1.0000	0.0000	0.3445	15.6047	61907524.5275	15.2029
DHQITNPPRYDNKDVD	1.0000	0.0000	0.2604	16.1553	116680720.6333	15.6260
DHRKNNLPSSLNGFVR	1.0000	0.0000	0.3079	15.2000	38848764.7597	14.8918
DHSNFSLNPASFQTSP	1.0000	0.0000	0.3147	14.8099	24791347.7839	14.5919
DHSYDFPNMKTSLTVK	1.0000	0.0000	0.3259	15.8819	85173179.3832	15.4159
DHTHSPLFQGAILVIK	1.0000	0.0000	0.2893	16.2653	132437752.6974	15.7106
DHTKIYAIQNPIARSQ	1.0000	0.0000	0.2762	16.1410	114782485.4584	15.6151
DHTPRTASPDKKSNTI	1.0000	0.0000	0.2649	15.1056	34847466.5479	14.8192
DHVEANLIILFHMSEL	1.0000	0.0000	0.3171	16.1908	121551367.2098	15.6533
DHYDNDSGQYYNFPMN	1.0000	0.0000	0.3665	16.9190	281092818.2597	16.2130
DIADKKACMSWEGSKA	1.0000	0.0000	0.3811	17.1701	375357647.6750	16.4061
DIANISCQTLQSKIRC	1.0000	0.0000	0.3441	16.1974	122485971.3154	15.6584
DICKRAMPPNHLDVVI	1.0000	0.0000	0.2968	17.0163	314414435.7389	16.2878
DIDEAVTMGLNILPGN	1.0000	0.0000	0.2625	15.8010	77602854.3393	15.3537
DIDNQYDLFLVEGSSL	1.0000	0.0000	0.2991	15.3822	47917406.7230	15.0318
DIDVQETLTQGMPFYL	1.0000	0.0000	0.2639	16.6597	208565388.8701	16.0138
DIEKDYKTTLVSSMRA	1.0000	0.0000	0.2957	15.7353	71944914.6797	15.3032
DIELFARIGVDLAEKS	1.0000	0.0000	0.2571	15.8035	77828994.8661	15.3557
DIEMFGTTLSYIMHAG	1.0000	0.0000	0.3236	17.1099	350214108.8181	16.3598
DIEPPQNSGRLVVPDP	1.0000	0.0000	0.2568	15.7334	71789805.3502	15.3017
DIFNSADMEGHFKVPP	1.0000	0.0000	0.2997	16.6369	203155964.6687	15.9962
DIGIANNSGASKDSAD	1.0000	0.0000	0.2769	14.7941	24346863.0162	14.5798
DIGNTEHDAKITEDRL	1.0000	0.0000	0.2375	15.8318	80401644.1068	15.3774
DIITNHPNNIGSENQM	1.0000	0.0000	0.2967	15.5138	55755117.1862	15.1330
DIKAEGHVPKEQLASM	1.0000	0.0000	0.2779	16.3285	142442379.0871	15.7592
DIKMSPSGCIKDYPNN	1.0000	0.0000	0.3437	16.0755	106442420.2287	15.5647
DIKNKKHTDKNRSMYD	1.0000	0.0000	0.2968	15.8238	79664987.1332	15.3712
DIKSIEKNADEYGRSQ	1.0000	0.0000	0.2830	15.5885	60760305.9964	15.1904
DIKSQNTLPDLDSENN	1.0000	0.0000	0.2433	14.1791	11993253.7075	14.1071
DILHSYSTRNPFLSTS	1.0000	0.0000	0.3208	14.9050	27661092.1478	14.6650
DILQYEPKSCLKSRSN	1.0000	0.0000	0.3282	15.3719	47350968.5172	15.0239
DILTSFSGQTKIESSL	1.0000	0.0000	0.2818	14.5461	18297743.6183	14.3891
DIMNKTKMPMYGPDRR	1.0000	0.0000	0.2892	17.1352	360538265.6782	16.3792
DIMNYGNYLESTTGVE	1.0000	0.0000	0.3209	16.2511	130287868.9692	15.6996
DINDNEDENESKILSA	1.0000	0.0000	0.2482	14.4118	15677392.7446	14.2859
DINFKQNSTEHDTLNS	1.0000	0.0000	0.2802	14.8134	24891972.5630	14.5946
DINKEDHINFLVPNTK	1.0000	0.0000	0.2586	15.4712	53087475.7236	15.1003
DINLSKSHNETTYRLA	1.0000	0.0000	0.2920	15.0562	32922244.3851	14.7813
DINSSNNPRLIPARSA	1.0000	0.0000	0.2704	14.4184	15797359.2330	14.2910
DIPGTHQIRASSQGSF	1.0000	0.0000	0.3174	15.9627	93476000.3030	15.4780
DIQQTNFQNKKQFKRG	1.0000	0.0000	0.2527	16.1031	109880051.1500	15.5859
DIQTKIKNVRISHSMN	1.0000	0.0000	0.3053	15.5824	60332695.1744	15.1857
DISIHQNDGLISFANS	1.0000	0.0000	0.3059	15.1022	34710588.6796	14.8166
DISKQSARGLAGLGEY	1.0000	0.0000	0.2977	15.8486	81976539.3037	15.3903
DISLANYLLRLQDSDF	1.0000	0.0000	0.2889	15.0664	33310016.2309	14.7891
DISLAVDEERKCSLSS	1.0000	0.0000	0.3201	15.1121	35108294.5612	14.8242
DISMTENKVGESICPA	1.0000	0.0000	0.3265	16.1697	118632314.3024	15.6371
DISRIALQALDLEAPN	1.0000	0.0000	0.2461	15.0958	34456889.9240	14.8117
DISRTILKEEGSISAE	1.0000	0.0000	0.2704	14.9726	29900213.8141	14.7170
DISSPSRIQGKFPYNN	1.0000	0.0000	0.3124	15.3137	44280395.2021	14.9791
DISVNLGGIRSDPDPE	1.0000	0.0000	0.2739	15.3626	46847698.5015	15.0168
DITFSFQIDNPARQQD	1.0000	0.0000	0.2616	16.0014	97739008.7205	15.5077
DITGPVVKDSWSEGVK	1.0000	0.0000	0.3362	16.6579	208126152.2944	16.0124
DITITTPTPSNIISSS	1.0000	0.0000	0.2553	14.1599	11730942.6100	14.0923
DITTYVTAYDPKSRKV	1.0000	0.0000	0.2719	16.2167	125240147.9382	15.6733
DIVGKTDPTSDITTYV	1.0000	0.0000	0.2544	15.8773	84723282.8175	15.4123
DIVIMYPQVMVCYSTP	1.0000	0.0000	0.3439	17.8720	842082764.5145	16.9455
DIVSRLALRSGNESSQ	1.0000	0.0000	0.2965	14.7021	21899201.2836	14.5091
DKAATLYNISLYLPSN	1.0000	0.0000	0.2882	14.8853	27039545.3681	14.6499
DKACNPIQDHQGSSDS	1.0000	0.0000	0.3375	15.8409	81247765.9286	15.3844
DKANSDNCKPHAEPEQ	1.0000	0.0000	0.2994	16.0192	99760445.9191	15.5214
DKAQNFEVNPEFNEDD	1.0000	0.0000	0.2532	15.7926	76855667.4854	15.3473
DKCSPVPKGKETNFYC	1.0000	0.0000	0.3527	17.0558	329063411.3929	16.3182
DKDDNDISMTENKVGE	1.0000	0.0000	0.2675	15.5039	55123634.4030	15.1254
DKDGGVLSTKLTGFNQ	1.0000	0.0000	0.2709	15.5315	56898138.4813	15.1465
DKDNPVMEVNNTSGTP	1.0000	0.0000	0.2790	15.4348	50904714.7628	15.0722
DKFGSSKIPELDSYVN	1.0000	0.0000	0.3053	15.2309	40255608.4067	14.9155
DKFTTKSLTASDIVGK	1.0000	0.0000	0.2622	15.1516	36743821.0703	14.8546
DKGEVFNKKDMNNPNM	1.0000	0.0000	0.2955	15.9615	93346748.0490	15.4770
DKGPPSQQMFQVFSTS	1.0000	0.0000	0.3281	16.0632	104949934.9825	15.5553
DKGPTNTQQNKKIGLR	1.0000	0.0000	0.2382	15.4379	51090164.1554	15.0747
DKIKTKELDSIKKTHK	1.0000	0.0000	0.2370	15.1288	35790833.4406	14.8370
DKINCKDANLSNSNIN	1.0000	0.0000	0.2832	14.4830	17017211.8164	14.3407
DKITSPLQFVPSELRR	1.0000	0.0000	0.2749	15.4096	49453072.3065	15.0529
DKKACMSWEGSKARDA	1.0000	0.0000	0.3858	17.2743	423195901.8114	16.4862
DKKFPQNFELAPLPFQ	1.0000	0.0000	0.2507	15.9759	94912785.2516	15.4882
DKKNQLSPPQAVMYRV	1.0000	0.0000	0.2941	16.2348	127864503.0601	15.6871
DKKQNPIDHTPRTASP	1.0000	0.0000	0.2525	15.5468	57910862.5290	15.1583
DKKSNTINIYGFLSKG	1.0000	0.0000	0.2929	15.2002	38858775.3750	14.8920
DKKSPMLHVNTSFSTL	1.0000	0.0000	0.3132	15.1097	35012727.4732	14.8224
DKLAIAMSVQQNTDGL	1.0000	0.0000	0.2748	15.6616	66098824.2754	15.2466
DKLAPSRNHFYLNLNT	1.0000	0.0000	0.2965	15.2367	40524209.7465	14.9200
DKLIMEIMDETKLSSS	1.0000	0.0000	0.2989	15.1184	35363973.9533	14.8290
DKLLLVCLISNNSPSP	1.0000	0.0000	0.2930	14.4975	17302633.5787	14.3518
DKLWLFPHNNPFYDPI	1.0000	0.0000	0.3463	17.0004	308718910.6911	16.2756
DKNGDISRTILKEEGS	1.0000	0.0000	0.2638	15.0638	33211471.7989	14.7871
DKNIDMDLNPKAGSTC	1.0000	0.0000	0.3055	15.8181	79141207.3471	15.3668
DKNKHPPNEFNKLKAS	1.0000	0.0000	0.2669	15.0227	31676288.2849	14.7555
DKNRANQRSNVRLCGK	1.0000	0.0000	0.3143	15.8846	85440366.5262	15.4180
DKNRSMYDGYRLMSDP	1.0000	0.0000	0.3539	16.4611	165931370.1687	15.8611
DKNSSYNHQHGNEYVE	1.0000	0.0000	0.3566	16.1690	118546581.6648	15.6366
DKPGIQQLIDPVDGYV	1.0000	0.0000	0.2331	16.5780	189836149.5521	15.9509
DKPGISIDNREEQKCN	1.0000	0.0000	0.2901	15.9100	87972685.6161	15.4375
DKPLNPFPADTADEML	1.0000	0.0000	0.2470	15.7477	72982258.7159	15.3127
DKPMSIPKHLCGAVIN	1.0000	0.0000	0.3261	16.5765	189495140.1245	15.9497
DKQNTLIKMIIHNLSN	1.0000	0.0000	0.2810	15.0961	34469703.1052	14.8119
DKRFDLWVNAEQSVNS	1.0000	0.0000	0.3512	16.2100	124264173.0851	15.6680
DKSADNNSDKSSKVQL	1.0000	0.0000	0.2626	14.0382	10196838.4753	13.9988
DKSISSEKFLEGNWYV	1.0000	0.0000	0.3745	16.2235	126223928.6668	15.6785
DKSSKVQLVNNSSHSL	1.0000	0.0000	0.2923	14.0808	10709592.4514	14.0315
DKSSLFMHHILTNAPL	1.0000	0.0000	0.3225	15.5906	60908804.0366	15.1920
DKSSVFCKVTKSNPTG	1.0000	0.0000	0.3289	15.5842	60460683.4861	15.1871
DKSTMRSQNMRKDHSN	1.0000	0.0000	0.3399	15.5849	60511623.4062	15.1876
DKTKPNQQPGCSSGPN	1.0000	0.0000	0.3101	15.6282	63605164.2809	15.2209
DKVIECVHDRANGFLK	1.0000	0.0000	0.2919	16.9648	296341999.8536	16.2483
DKVLTRKPSLGRLPLK	1.0000	0.0000	0.2495	15.0749	33636787.2469	14.7956
DKVSQGTNAGVSANDE	1.0000	0.0000	0.2815	15.3467	45994911.4909	15.0045
DKWQEAESGETVLSTP	1.0000	0.0000	0.3244	16.2388	128455598.1668	15.6902
DKYDMGVSNRPGGGGE	1.0000	0.0000	0.3046	16.8774	267974427.8129	16.1811
DLACATTTNSDNNHDS	1.0000	0.0000	0.3074	15.1412	36307161.3992	14.8466
DLAEKSPSKRANRSTN	1.0000	0.0000	0.2646	14.4332	16067772.5411	14.3024
DLAFYANTSAIVMLIK	1.0000	0.0000	0.2961	15.9642	93644557.5987	15.4792
DLAILFATKTDTRVNS	1.0000	0.0000	0.2534	15.2009	38887701.1996	14.8925
DLCSRLIFNLKPREDR	1.0000	0.0000	0.3028	15.8785	84847260.8411	15.4133
DLDELRPHNFICIYCT	1.0000	0.0000	0.3445	17.3525	463051042.0772	16.5462
DLDGNLSFAKKTYRRR	1.0000	0.0000	0.2851	15.7957	77126614.9631	15.3496
DLDNKIKSSTTLLSLN	1.0000	0.0000	0.2298	13.5497	5810481.5850	13.6233
DLDQKQPESLVLKKHT	1.0000	0.0000	0.2566	15.3323	45242172.7253	14.9935
DLDSEHPGELNKRKVK	1.0000	0.0000	0.2679	15.4800	53627189.0615	15.1070
DLDSENNKDVLPFLNH	1.0000	0.0000	0.2750	14.9491	29100557.9559	14.6989
DLDSSSINSIKADCKV	1.0000	0.0000	0.3094	14.8451	25817571.9864	14.6190
DLDTSHALRVKTITLI	1.0000	0.0000	0.2564	15.3118	44186329.0539	14.9777
DLEEKADKNIDMDLNP	1.0000	0.0000	0.2423	15.2965	43413412.0916	14.9659
DLFATMRPPLSTCLKG	1.0000	0.0000	0.3162	16.2576	131274966.6919	15.7047
DLFLVEGSSLPCTGGF	1.0000	0.0000	0.3419	16.2498	130098236.2270	15.6987
DLGNKSTPPISNEITL	1.0000	0.0000	0.2488	14.4325	16056170.3535	14.3019
DLGQQWHINKTPYLYN	1.0000	0.0000	0.3556	17.1389	362081045.0339	16.3820
DLGQTSFKYNSCREWS	1.0000	0.0000	0.4231	16.8457	258348003.4612	16.1567
DLGTFQICLMIRDLDQ	1.0000	0.0000	0.2921	16.7783	239064336.2462	16.1049
DLHLWPTLRMVILNTK	1.0000	0.0000	0.3341	16.5928	193100234.9700	15.9623
DLIPIANSANASNQGT	1.0000	0.0000	0.2632	14.6767	21266496.5445	14.4895
DLISKISSLKDSQMKH	1.0000	0.0000	0.3045	14.8191	25055092.8566	14.5990
DLISTRRLRPVPLDQR	1.0000	0.0000	0.2564	15.5765	59925868.6283	15.1811
DLKARQYLSIVQSHIV	1.0000	0.0000	0.3096	16.0115	98879072.4165	15.5155
DLKNTGETNNTRVDRT	1.0000	0.0000	0.2422	15.1608	37132267.1821	14.8616
DLKQLKTLRTLNLTSN	1.0000	0.0000	0.2294	14.1030	10986704.5938	14.0486
DLKRQIEEIYLKNLSN	1.0000	0.0000	0.2648	15.0154	31411504.5052	14.7499
DLKTGGSSPMNFAKFE	1.0000	0.0000	0.3089	15.7571	73773819.1115	15.3199
DLKTPLLNNPGITPPP	1.0000	0.0000	0.2261	14.8403	25676282.6855	14.6153
DLLDHDKSSVFCKVTK	1.0000	0.0000	0.3261	15.9542	92571550.5832	15.4715
DLLETYDNLFKIDSFL	1.0000	0.0000	0.2769	15.2422	40780282.9762	14.9242
DLLITLFSQSIISRDG	1.0000	0.0000	0.2825	14.8912	27226744.0523	14.6545
DLLPAECCEERQSDTP	1.0000	0.0000	0.3184	16.5517	184160311.4348	15.9307
DLLSHNVSVSSDITFS	1.0000	0.0000	0.3107	14.4817	16991982.3934	14.3397
DLLSKSSDPYQPRLEP	1.0000	0.0000	0.2832	14.8686	26526148.0343	14.6371
DLLVNTKFFQNKQSSR	1.0000	0.0000	0.2883	15.0748	33632962.2529	14.7955
DLMNKAEHPPEFTSRN	1.0000	0.0000	0.2959	15.8423	81381434.7326	15.3855
DLNKNPNQCSVAQTPL	1.0000	0.0000	0.2927	15.3192	44562904.5294	14.9834
DLNLTNNSDDDNPPEE	1.0000	0.0000	0.2344	14.2528	13054286.7277	14.1637
DLNPDSIIFSKVLSRG	1.0000	0.0000	0.2881	14.9013	27543070.8345	14.6622
DLNPGHSRKSRINPQI	1.0000	0.0000	0.2908	15.3204	44623118.2602	14.9843
DLNPKAGSTCDTSDDL	1.0000	0.0000	0.2902	15.1876	38297093.3230	14.8822
DLNPLTIGMEEDDSRK	1.0000	0.0000	0.2660	15.4467	51607666.2183	15.0814
DLNQHGANMDSLISQG	1.0000	0.0000	0.3176	15.5794	60125064.6075	15.1834
DLNTVADNQNVRQRSM	1.0000	0.0000	0.2928	15.6391	64407035.1088	15.2293
DLPIQLISKKNREIVN	1.0000	0.0000	0.2497	14.9740	29946631.9630	14.7180
DLPMRAKKANDGNSNL	1.0000	0.0000	0.2743	15.0706	33470841.7846	14.7923
DLPMWIRRDDDPSLCT	1.0000	0.0000	0.3643	17.1903	384188874.7129	16.4216
DLPSHALSVKSGMNDS	1.0000	0.0000	0.3226	14.9637	29594548.3417	14.7101
DLQMYTSNNTQHYEPD	1.0000	0.0000	0.3250	16.2496	130067218.6738	15.6985
DLRPTKSVNERKAENN	1.0000	0.0000	0.2543	14.9299	28464094.9339	14.6841
DLRSATYVGCSTDIKN	1.0000	0.0000	0.3280	15.9588	93061474.4480	15.4750
DLRYLKRDPVAYPQAR	1.0000	0.0000	0.2544	16.6461	205311067.0209	16.0033
DLSENESKVPLFVHRK	1.0000	0.0000	0.2972	15.4658	52756651.0502	15.0961
DLSISSNASTEENAFQ	1.0000	0.0000	0.2808	14.3591	14754628.2871	14.2454
DLSKNEIALNEFLVAV	1.0000	0.0000	0.2649	15.1035	34762951.8762	14.8176
DLSLCASRINAPSPSK	1.0000	0.0000	0.3102	14.7896	24220594.1607	14.5764
DLSRDAIESVEQNDSA	1.0000	0.0000	0.2772	14.9261	28341193.5846	14.6812
DLSSASHQFLPHISDE	1.0000	0.0000	0.3258	15.2318	40296213.8942	14.9162
DLSSCLNEKENSHEDS	1.0000	0.0000	0.3204	14.7385	22834995.4139	14.5370
DLSSNQNKPEGMMKIN	1.0000	0.0000	0.3073	15.2330	40352747.7003	14.9171
DLTGDKLAIAMSVQQN	1.0000	0.0000	0.2748	15.6616	66098824.2754	15.2466
DLTQLYEKAQYVSTIT	1.0000	0.0000	0.2777	15.8930	86274271.1045	15.4244
DLVLKAQIVKDCKILA	1.0000	0.0000	0.2628	16.0965	109048110.1707	15.5808
DLVQKGPLFLNSDHKQ	1.0000	0.0000	0.2828	15.5973	61381118.9594	15.1972
DLVRAFTTSNSGAWNQ	1.0000	0.0000	0.3517	16.1853	120791025.2881	15.6491
DLVVTVARHIMGSEAS	1.0000	0.0000	0.3165	16.3709	149567790.5126	15.7918
DLWLHDDDINSSNNPR	1.0000	0.0000	0.3368	15.5811	60247334.5761	15.1847
DLWVNAEQSVNSTYSM	1.0000	0.0000	0.3928	16.2844	135379485.3365	15.7252
DLYEDPRRKIPPLKSE	1.0000	0.0000	0.2560	15.6198	62990297.8831	15.2144
DMDLNPKAGSTCDTSD	1.0000	0.0000	0.3160	15.7066	69607760.8874	15.2811
DMDRSGNSTYFNHDLL	1.0000	0.0000	0.3403	15.8117	78559191.6938	15.3619
DMEGHFKVPPLLFTNG	1.0000	0.0000	0.2880	16.6554	207535397.3960	16.0105
DMELDRALQQPDRKIA	1.0000	0.0000	0.2360	16.1842	120638605.6787	15.6483
DMGVSNRPGGGGEFPS	1.0000	0.0000	0.3268	16.5527	184378238.7577	15.9315
DMNANSAQPSKREVTH	1.0000	0.0000	0.3096	15.7165	70404569.4986	15.2887
DMNNPNMDNDSVQEGD	1.0000	0.0000	0.3066	15.6893	68239732.0936	15.2679
DMQYNSSDLGNKSTPP	1.0000	0.0000	0.3117	15.0796	33820580.8960	14.7992
DMRPLVPEISHPLPPL	1.0000	0.0000	0.2822	15.9417	91244209.5956	15.4618
DMRTERLADTIDCGGN	1.0000	0.0000	0.2872	16.7680	236245790.3367	16.0970
DMSIILTVANNLHYRK	1.0000	0.0000	0.3123	15.8918	86155312.4832	15.4235
DMSPEQPAEPGISNPN	1.0000	0.0000	0.2873	15.4440	51446381.6130	15.0793
DMTENKVGESICPAAP	1.0000	0.0000	0.3043	16.4947	172474307.8568	15.8869
DMVEMEPSTSSTVSQT	1.0000	0.0000	0.3316	15.4905	54280305.0396	15.1151
DNAIQNVIGKQNTTEG	1.0000	0.0000	0.2460	15.6000	61570877.8704	15.1992
DNALGYEVHTAEAFSI	1.0000	0.0000	0.2957	16.3256	141962266.3626	15.7569
DNAYVKLLKLLDPVHP	1.0000	0.0000	0.2693	15.7112	69978952.5607	15.2847
DNCKPHAEPEQRNQWQ	1.0000	0.0000	0.3449	17.5838	604338465.6109	16.7240
DNDAHFSMISIRHNTS	1.0000	0.0000	0.3463	15.7449	72748414.7205	15.3106
DNDANNMTNKELNVFE	1.0000	0.0000	0.2732	15.1992	38811374.2200	14.8911
DNDISMTENKVGESIC	1.0000	0.0000	0.3293	15.9076	87731177.5045	15.4356
DNDKPGIQQLIDPVDG	1.0000	0.0000	0.2292	15.8935	86320490.6932	15.4248
DNDLKRQIEEIYLKNL	1.0000	0.0000	0.2499	15.2944	43308928.0903	14.9643
DNDNSKVGDSILGVIT	1.0000	0.0000	0.2740	15.0166	31453498.5187	14.7508
DNDQAGVQVTTISALS	1.0000	0.0000	0.2736	15.3057	43876394.4613	14.9730
DNDSGQYYNFPMNQAL	1.0000	0.0000	0.3337	16.2427	129043310.6294	15.6932
DNDSVQEGDNEEDFGA	1.0000	0.0000	0.2697	15.8296	80200546.8437	15.3757
DNDTDLISTRRLRPVP	1.0000	0.0000	0.2511	15.2618	41715287.5366	14.9393
DNEDENESKILSAILS	1.0000	0.0000	0.2529	14.1771	11965334.1909	14.1056
DNEEDFGAETNKQFIA	1.0000	0.0000	0.2446	16.0031	97925994.9810	15.5090
DNENKVTDGIKMEDRP	1.0000	0.0000	0.2501	15.9287	89895646.0590	15.4519
DNEQTEDNLLEDDQNL	1.0000	0.0000	0.2311	14.7568	23321211.1919	14.5511
DNESSDSLAEVFMTPD	1.0000	0.0000	0.3022	15.2027	38968656.3193	14.8938
DNETLTINERALVQTM	1.0000	0.0000	0.2561	15.5860	60583162.2237	15.1884
DNEVNRPETSMMEPEL	1.0000	0.0000	0.2947	15.8722	84225931.5267	15.4084
DNFQLKNTKIFIHILN	1.0000	0.0000	0.2693	15.4669	52824241.3993	15.0969
DNFSQERTDTPNLNDN	1.0000	0.0000	0.2580	14.7460	23034005.6534	14.5428
DNFTSENESNLSISRD	1.0000	0.0000	0.2748	14.1011	10962364.8737	14.0471
DNFYDSSEFDHRKNNL	1.0000	0.0000	0.3235	15.5042	55141809.6688	15.1256
DNGLPHLEYSMERMEK	1.0000	0.0000	0.3304	16.5495	183707080.4942	15.9290
DNGNVLNRITISSSDP	1.0000	0.0000	0.2739	14.4299	16007420.5236	14.2999
DNGTGIAKNEVRYKYH	1.0000	0.0000	0.2876	16.7302	226180260.5609	16.0679
DNHDMRPLVPEISHPL	1.0000	0.0000	0.3048	16.1846	120682947.8753	15.6485
DNHYQEKKLTHSPAYR	1.0000	0.0000	0.3156	16.4372	161420284.7803	15.8427
DNIAAVPTDELTNCAG	1.0000	0.0000	0.2723	16.0548	103937047.2977	15.5488
DNINTSRQNVVSITFV	1.0000	0.0000	0.2915	15.2423	40785784.0231	14.9243
DNIPSNGPSSVVNDWL	1.0000	0.0000	0.3442	15.4742	53267703.8132	15.1025
DNISEQSLMKAFVNLL	1.0000	0.0000	0.2946	15.0543	32847416.7369	14.7798
DNISTAPTKELASELL	1.0000	0.0000	0.2420	14.4083	15613535.8374	14.2832
DNKDVDFVGALDGPHI	1.0000	0.0000	0.2547	16.4212	158482861.9500	15.8304
DNKENTSESLKSVTPS	1.0000	0.0000	0.2567	13.9305	9008002.3144	13.9160
DNKIGAKSVWSKDKNE	1.0000	0.0000	0.3237	15.8009	77588455.0864	15.3536
DNKIKSSTTLLSLNLH	1.0000	0.0000	0.2531	13.8745	8445497.8625	13.8730
DNKLGRKPSFYLLKKQ	1.0000	0.0000	0.2779	15.4075	49333561.0521	15.0513
DNKSVKLHTSNLKLTM	1.0000	0.0000	0.2855	14.7481	23088971.8723	14.5444
DNKVTERLSHVDEGPK	1.0000	0.0000	0.2714	15.7731	75149422.9466	15.3323
DNLELSNRWSPPLICS	1.0000	0.0000	0.3672	15.6865	68017153.2322	15.2657
DNLFKIDSFLMYMALG	1.0000	0.0000	0.3331	16.3598	147666201.3754	15.7832
DNLGENLQPLSQRNNS	1.0000	0.0000	0.2644	14.2951	13706218.9916	14.1962
DNLLEDDQNLPGYGLT	1.0000	0.0000	0.2606	15.3263	44930283.3674	14.9889
DNLPSQDSEEQFLLPA	1.0000	0.0000	0.2674	14.9206	28162386.7089	14.6770
DNLQNLADNENKVTDG	1.0000	0.0000	0.2439	14.8612	26302102.9243	14.6314
DNLQQKFLREFNNETG	1.0000	0.0000	0.2668	15.5729	59676445.7522	15.1784
DNLSPNMFSVGEHDSS	1.0000	0.0000	0.3411	15.1839	38134295.4567	14.8794
DNMHDEENGSRNTKYN	1.0000	0.0000	0.3191	15.7923	76829198.3817	15.3470
DNMLNKPCDAGTYSIM	1.0000	0.0000	0.3527	16.5810	190487852.4448	15.9532
DNNFFSENHSYSAEFS	1.0000	0.0000	0.3564	15.3328	45264774.7717	14.9938
DNNHDSPVELIKPVEY	1.0000	0.0000	0.2887	15.7771	75498004.9855	15.3354
DNNKDFNDNRPQQAME	1.0000	0.0000	0.2726	15.7403	72364096.8311	15.3071
DNNLNQNYIDQNNMAL	1.0000	0.0000	0.2856	15.0600	33063728.9140	14.7841
DNNMMRNTNDARLGGR	1.0000	0.0000	0.3039	16.0681	105538427.3644	15.5590
DNNQSGIGLSARSDPI	1.0000	0.0000	0.2850	14.8314	25413031.8721	14.6084
DNNSDKSSKVQLVNNS	1.0000	0.0000	0.2642	13.7974	7728442.8972	13.8137
DNNSNDRMVADNDQAG	1.0000	0.0000	0.2899	15.4926	54409363.9805	15.1167
DNNSVEKANQRVLLHA	1.0000	0.0000	0.2834	15.3141	44303378.9197	14.9795
DNPARQQDSDSNPSTD	1.0000	0.0000	0.2693	14.6699	21100758.6549	14.4843
DNPLMQPAVFLTKSQI	1.0000	0.0000	0.2790	15.7183	70553042.0592	15.2901
DNPPEENLRGDLLSKS	1.0000	0.0000	0.2570	14.5032	17415910.2568	14.3562
DNPVMEVNNTSGTPLT	1.0000	0.0000	0.2799	15.2829	42737317.7900	14.9555
DNPYDIEMFGTTLSYI	1.0000	0.0000	0.3109	16.3729	149914891.0010	15.7933
DNQKPSVNSPDLWLHD	1.0000	0.0000	0.3411	15.8335	80564823.2053	15.3787
DNQLFTADNDLKRQIE	1.0000	0.0000	0.2419	15.4112	49540282.7782	15.0541
DNQNVRQRSMEANVIS	1.0000	0.0000	0.3105	15.6184	62891724.1898	15.2134
DNQYDLFLVEGSSLPC	1.0000	0.0000	0.3438	15.9894	96399927.9142	15.4985
DNQYNLSESSALIFFT	1.0000	0.0000	0.3088	14.9793	30132569.9127	14.7222
DNRPQQAMESKRIHSK	1.0000	0.0000	0.3053	15.9571	92876293.0707	15.4737
DNSATISSNERMNFSE	1.0000	0.0000	0.3090	14.6701	21106290.3692	14.4845
DNSEQPEPKPTTTFLR	1.0000	0.0000	0.2480	15.2980	43487193.1130	14.9671
DNSKPLFNVQSQTEWV	1.0000	0.0000	0.3463	16.0919	108470019.9021	15.5773
DNSKVGDSILGVITDD	1.0000	0.0000	0.2711	15.2098	39290339.2097	14.8993
DNSLPMDYTGVYIISP	1.0000	0.0000	0.3268	16.0457	102849294.1991	15.5418
DNSLYYLNLFFKTCSM	1.0000	0.0000	0.3852	16.1866	120963630.5819	15.6501
DNSNQADFFYHRQVNE	1.0000	0.0000	0.3218	16.3614	147938471.8125	15.7845
DNSSCNPWNKSDANNQ	1.0000	0.0000	0.3639	15.4432	51401549.1012	15.0787
DNSSPPVESVPRSLLL	1.0000	0.0000	0.2782	14.3033	13835641.7097	14.2025
DNSSRTPRMTEDRISA	1.0000	0.0000	0.2985	15.2909	43132927.5725	14.9616
DNTLPSQRPCDWKLAI	1.0000	0.0000	0.3473	16.5932	193181634.1798	15.9626
DNTRHLSSSNKKVQNQ	1.0000	0.0000	0.2903	14.6145	19798309.4145	14.4418
DNTVNIQQYDDNLELS	1.0000	0.0000	0.2719	15.0710	33486332.3860	14.7926
DNVALGNDLGQTSFKY	1.0000	0.0000	0.2933	15.6709	66804151.6641	15.2537
DNVHLQSSQSNSQHSK	1.0000	0.0000	0.3255	14.6397	20380154.4883	14.4611
DNVHVPMTITFYLKTN	1.0000	0.0000	0.2972	16.4135	157082004.3085	15.8245
DNVQSNGSSENTFDIS	1.0000	0.0000	0.2944	14.4888	17131293.2195	14.3452
DNVSVGESGTNQCVHR	1.0000	0.0000	0.3564	16.5053	174594036.9728	15.8951
DNYFNSQYISNYDATE	1.0000	0.0000	0.3352	15.8205	79364011.5620	15.3687
DNYTSDYTRSSILHIC	1.0000	0.0000	0.3710	16.0613	104721282.8147	15.5538
DPAFHSSIKVSRMSPD	1.0000	0.0000	0.3404	15.6925	68485621.1609	15.2703
DPAQYSLSDNNFFSEN	1.0000	0.0000	0.3121	14.9827	30250029.8130	14.7248
DPCFSDLLDHDKSSVF	1.0000	0.0000	0.3510	15.9269	89705496.3728	15.4505
DPCNEGHNTLLDASHA	1.0000	0.0000	0.3280	16.1082	110532705.3015	15.5899
DPDFKSSLSHQPYKHD	1.0000	0.0000	0.3326	15.8177	79105162.5968	15.3665
DPDFPTELDNVQSNGS	1.0000	0.0000	0.2778	15.1059	34861057.6953	14.8195
DPDNTRHLSSSNKKVQ	1.0000	0.0000	0.2872	14.7348	22739978.9817	14.5342
DPDPESGDKWQEAESG	1.0000	0.0000	0.3238	16.5246	178521372.5962	15.9099
DPESGDKWQEAESGET	1.0000	0.0000	0.3241	16.4891	171364638.0845	15.8826
DPFNKMFELRGTPPLG	1.0000	0.0000	0.2709	16.3294	142578507.9160	15.7598
DPHGVIINPDLDNKIK	1.0000	0.0000	0.2468	15.6538	65504697.0996	15.2406
DPIADNNQSGIGLSAR	1.0000	0.0000	0.2763	15.1604	37115984.3344	14.8613
DPIIDNINTSRQNVVS	1.0000	0.0000	0.2723	14.9575	29385912.8122	14.7054
DPIIYGTFQLDYKLQD	1.0000	0.0000	0.2585	16.4777	169127723.5184	15.8738
DPINPLSSINKGNLRS	1.0000	0.0000	0.2626	14.1557	11673394.3534	14.0891
DPINSRILRNDNKIGA	1.0000	0.0000	0.2573	15.0436	32444887.7218	14.7715
DPISMLTDSPNSLNNE	1.0000	0.0000	0.2718	14.2460	12952302.5258	14.1585
DPKASGAEPKAMSALS	1.0000	0.0000	0.2914	15.2681	42017382.1574	14.9441
DPKSNQKKSALACNST	1.0000	0.0000	0.2961	14.7985	24468279.5018	14.5831
DPKSRKVLVKRTRQLE	1.0000	0.0000	0.2532	15.5928	61060501.3797	15.1937
DPLELFGADEKNSDSK	1.0000	0.0000	0.2647	14.9318	28527642.8099	14.6856
DPLPGSRQIRTISMSL	1.0000	0.0000	0.3020	15.3212	44663803.8450	14.9849
DPLRSLTGAQTVLVSI	1.0000	0.0000	0.2724	15.2051	39076757.5133	14.8957
DPLYSTIEQDMNANSA	1.0000	0.0000	0.2997	15.3843	48031615.4170	15.0334
DPMTENRPNSDDTLNQ	1.0000	0.0000	0.2676	15.0972	34510921.4396	14.8127
DPMTHETNASKITLQV	1.0000	0.0000	0.2797	15.7822	75943814.6091	15.3393
DPMYNLRCYCNRIATT	1.0000	0.0000	0.3680	17.5344	570927187.6366	16.6861
DPNKHKWADPTYGDIA	1.0000	0.0000	0.3074	17.1725	376385105.0517	16.4079
DPNPSKAVISAYLAKE	1.0000	0.0000	0.2766	15.2860	42890602.7162	14.9579
DPPCQWLKIKQKSSTL	1.0000	0.0000	0.3533	16.3248	141832624.9885	15.7563
DPPKQESAELFGTDPL	1.0000	0.0000	0.2485	15.5305	56833174.4500	15.1458
DPPPANLVSLGGSPND	1.0000	0.0000	0.2714	14.9006	27522533.0402	14.6617
DPPSDPTDSLSLPKNV	1.0000	0.0000	0.2549	14.3407	14445670.2791	14.2313
DPQSNILPAESNNGLP	1.0000	0.0000	0.2607	14.5290	17942906.1883	14.3761
DPRIQEEDQDDTDESQ	1.0000	0.0000	0.2308	15.7647	74426426.8049	15.3258
DPRRKIPPLKSEIELN	1.0000	0.0000	0.2421	15.1051	34829341.6172	14.8189
DPRYESTDYFTILLPA	1.0000	0.0000	0.2830	16.0583	104361965.7833	15.5515
DPSLCTFIDNVHLQSS	1.0000	0.0000	0.3433	15.6143	62594841.1264	15.2102
DPSNLIRLGIESLSEK	1.0000	0.0000	0.2657	14.4442	16272598.4661	14.3108
DPSPPNVQIKSQRDFS	1.0000	0.0000	0.2900	15.2356	40474977.6131	14.9192
DPTDSLSLPKNVARDY	1.0000	0.0000	0.2771	15.1033	34754908.4227	14.8174
DPTSDITTYVTAYDPK	1.0000	0.0000	0.2631	15.9586	93036544.2245	15.4748
DPTSDQDNESSDSLAE	1.0000	0.0000	0.2643	14.2674	13276552.5434	14.1750
DPTSFQQKHAQDKVLT	1.0000	0.0000	0.2649	15.9651	93737255.0805	15.4798
DPTYGDIANISCQTLQ	1.0000	0.0000	0.3047	16.2375	128269420.5119	15.6892
DPVDGYVLENKSQDEE	1.0000	0.0000	0.2721	15.8925	86220443.7588	15.4240
DPVHPDPDFKSSLSHQ	1.0000	0.0000	0.3188	15.6880	68137479.4599	15.2669
DPYKNVNSNFMYRSSS	1.0000	0.0000	0.3636	15.3847	48053636.0857	15.0337
DPYQPRLEPFDNVSVG	1.0000	0.0000	0.2864	16.2669	132684077.4397	15.7118
DPYVQGSGHWNPQTGC	1.0000	0.0000	0.3968	18.1336	1138015537.5955	17.1466
DQAGVQVTTISALSPK	1.0000	0.0000	0.2683	15.4691	52957243.3586	15.0986
DQAIKKKILIGPSMIA	1.0000	0.0000	0.2556	15.8065	78096049.3402	15.3580
DQASCQVRKPSNSEQK	1.0000	0.0000	0.3248	15.6834	67774762.7953	15.2633
DQAWYPRSFSENVSIK	1.0000	0.0000	0.3793	16.5119	175930486.3890	15.9002
DQCNAHHGRGFETVRR	1.0000	0.0000	0.2905	17.8221	795116219.2387	16.9072
DQCQSFATNNLGSLLK	1.0000	0.0000	0.3152	15.2926	43218661.8317	14.9629
DQDALSVCNLGKNYLP	1.0000	0.0000	0.3182	15.8107	78470222.4571	15.3611
DQDDTDESQAVQPLKL	1.0000	0.0000	0.2405	15.3956	48660005.1730	15.0421
DQDEKIPCTTNNHTTT	1.0000	0.0000	0.2732	15.9577	92942732.9391	15.4741
DQDNESSDSLAEVFMT	1.0000	0.0000	0.3061	15.2756	42380912.1275	14.9499
DQEIDGQSDKLWLFPH	1.0000	0.0000	0.3325	16.8754	267338604.6778	16.1795
DQELTQPNQHERQTSL	1.0000	0.0000	0.2680	15.5808	60223881.8308	15.1845
DQEMPQLSKSFISSHI	1.0000	0.0000	0.3330	15.4418	51316752.0701	15.0776
DQENYHVRDIADKKAC	1.0000	0.0000	0.2840	17.0599	330608973.2556	16.3213
DQETENLADDCDRGTS	1.0000	0.0000	0.2861	15.9339	90435858.4269	15.4559
DQFILLSRDMTENKVG	1.0000	0.0000	0.2869	15.8627	83311938.5950	15.4011
DQGDAGQLNPQLDINF	1.0000	0.0000	0.2533	15.7840	76094572.8613	15.3406
DQGISFHYKMSLQLME	1.0000	0.0000	0.3574	16.6853	214795513.9426	16.0334
DQGQTAHQVDSGPEAN	1.0000	0.0000	0.2715	16.2476	129774427.8560	15.6970
DQGVLDLKTPLLNNPG	1.0000	0.0000	0.2446	15.0644	33234026.4639	14.7876
DQIDPLYSTIEQDMNA	1.0000	0.0000	0.2794	15.9210	89102052.0999	15.4460
DQIQFLDKLLLVCLIS	1.0000	0.0000	0.2974	15.6925	68488277.1313	15.2703
DQISTFQLFWENAFEM	1.0000	0.0000	0.3587	17.2394	406513552.2608	16.4593
DQKEFYQSNQFTVRMG	1.0000	0.0000	0.3094	16.8964	273890220.7464	16.1957
DQKQPESLVLKKHTNY	1.0000	0.0000	0.2816	15.6323	63902059.0756	15.2240
DQMGAHLDFLKAMANI	1.0000	0.0000	0.2913	16.7292	225938888.0044	16.0672
DQNIVNSSTKFNENTP	1.0000	0.0000	0.2690	14.6102	19699718.4964	14.4384
DQNLPGYGLTVSVKSS	1.0000	0.0000	0.3096	15.1911	38452070.0151	14.8849
DQNMLMPTMNHSLHES	1.0000	0.0000	0.3672	16.1580	117047879.5231	15.6281
DQNNASGGDPYVQGSG	1.0000	0.0000	0.3156	15.9936	96863212.2894	15.5017
DQNNMALKDILTSFSG	1.0000	0.0000	0.2937	15.1315	35902516.8893	14.8391
DQNQKKKFHDTYGSKT	1.0000	0.0000	0.2862	16.0219	100074011.7731	15.5235
DQNSKPKKNPGNDASL	1.0000	0.0000	0.2542	14.4554	16484574.7309	14.3195
DQNSTNQLKHTGNPPN	1.0000	0.0000	0.2702	14.9018	27559478.7807	14.6626
DQPNEPPQIVHEKNTH	1.0000	0.0000	0.2581	16.1893	121342463.6706	15.6522
DQPQFRKKNFSKDTMF	1.0000	0.0000	0.2902	16.2689	132996742.5104	15.7134
DQQIIIVDVCDGEAED	1.0000	0.0000	0.2357	16.9857	303526413.4260	16.2643
DQQLHGVQQKIIKTIA	1.0000	0.0000	0.2305	16.3680	149060227.8541	15.7895
DQQSVSHNNALRIVKL	1.0000	0.0000	0.2954	15.2580	41529828.7326	14.9363
DQRIVNNDLKQLKTLR	1.0000	0.0000	0.2411	15.1717	37604415.6555	14.8700
DQSGSLNRNNKTNNTQ	1.0000	0.0000	0.2599	14.1941	12201555.9111	14.1186
DQSINLVDKFTTKSLT	1.0000	0.0000	0.2592	14.7379	22820689.0350	14.5366
DQSPHSIGQDSLMTTN	1.0000	0.0000	0.3144	15.3462	45970654.1257	15.0042
DQSPRVKDKNSSYNHQ	1.0000	0.0000	0.3197	15.3714	47321879.4596	15.0235
DQSRVSLLLRHKSNAD	1.0000	0.0000	0.2960	14.8887	27145567.5244	14.6525
DQSSDLGQQWHINKTP	1.0000	0.0000	0.3474	16.3264	142092597.0889	15.7575
DQSSNSNSPETRGLLP	1.0000	0.0000	0.2731	14.1480	11571342.6439	14.0832
DQVLAVSFERYQVSIT	1.0000	0.0000	0.3048	16.2228	126111027.8041	15.6779
DQVNTNTSTAYPTYNV	1.0000	0.0000	0.2939	15.6247	63348213.6776	15.2182
DQVQHLNTTFSQDSVF	1.0000	0.0000	0.3118	15.8994	86906062.8738	15.4293
DQVVNNDYKSCISLHL	1.0000	0.0000	0.3510	15.9446	91549280.7278	15.4641
DQYVACQSVFNVCDFE	1.0000	0.0000	0.3647	17.8125	786345032.7353	16.8998
DRALQQPDRKIAHESS	1.0000	0.0000	0.2799	15.7300	71512909.7218	15.2992
DRANGFLKIIVSKMTN	1.0000	0.0000	0.2880	15.7159	70357912.8431	15.2883
DRCVSLNLRFAGNNVS	1.0000	0.0000	0.3423	15.7133	70146478.9852	15.2863
DRDLSISSNASTEENA	1.0000	0.0000	0.2675	14.1634	11778549.3785	14.0951
DREEASTNRRFSEYLH	1.0000	0.0000	0.3185	16.0307	101089726.3929	15.5302
DREESYVNSVNSLAHI	1.0000	0.0000	0.3262	15.4072	49314603.6669	15.0510
DREHKSRDESAENALK	1.0000	0.0000	0.2784	15.3328	45267861.4345	14.9939
DRFNKDKYDMGVSNRP	1.0000	0.0000	0.3088	16.3109	139576039.8279	15.7456
DRGPAEKNACRTMKDE	1.0000	0.0000	0.2752	16.7903	242388863.8876	16.1141
DRGTSYLLIMNKLSSA	1.0000	0.0000	0.3122	15.0454	32512511.1656	14.7729
DRHQFIRQHHTRLALP	1.0000	0.0000	0.2698	17.0587	330155312.7524	16.3204
DRIKTTPKVEAPSEAS	1.0000	0.0000	0.2521	15.2926	43217524.9566	14.9629
DRISAKINNNVTIPNV	1.0000	0.0000	0.2592	14.9529	29229189.8284	14.7018
DRKIAHESSAQNKCIS	1.0000	0.0000	0.3331	15.7545	73552910.6851	15.3179
DRLDINDNEDENESKI	1.0000	0.0000	0.2430	14.7677	23617962.4670	14.5595
DRLFSTLLFSEINSII	1.0000	0.0000	0.2846	14.7102	22104078.0548	14.5153
DRLNKDARGPAEDYRL	1.0000	0.0000	0.2516	16.0478	103103964.9419	15.5434
DRLSEGLISNKKFGIK	1.0000	0.0000	0.2765	15.1138	35179175.5702	14.8255
DRLSSAITSGPSSTLS	1.0000	0.0000	0.2757	13.8522	8231810.4568	13.8559
DRLTQKKIKQVQQAVL	1.0000	0.0000	0.2269	15.9121	88188224.6587	15.4391
DRLTVQAVVYFTSQRD	1.0000	0.0000	0.2796	16.5194	177445789.1489	15.9059
DRLYNTVLSEADLRYL	1.0000	0.0000	0.2942	15.6015	61676989.6612	15.2004
DRMANNDSALTEFQML	1.0000	0.0000	0.3058	15.8564	82714763.8354	15.3963
DRMVADNDQAGVQVTT	1.0000	0.0000	0.2457	16.6339	202457312.1803	15.9939
DRNLLESAKAHWTWGK	1.0000	0.0000	0.3973	17.3294	450892952.9736	16.5285
DRNPHGTMANISHILA	1.0000	0.0000	0.3115	16.1538	116479915.8866	15.6249
DRPNYVYWNHKFTRRL	1.0000	0.0000	0.3646	17.6786	674015686.1211	16.7969
DRRSAAADPQSNILPA	1.0000	0.0000	0.2655	15.2529	41286704.1469	14.9324
DRSGNSTYFNHDLLVN	1.0000	0.0000	0.3242	15.3955	48652209.6849	15.0420
DRSNITADCSAFHDQA	1.0000	0.0000	0.3306	16.3024	138220061.6267	15.7391
DRSWSSQSRPYDRYSC	1.0000	0.0000	0.4628	16.9195	281264671.0837	16.2134
DRTALANSDRLTQKKI	1.0000	0.0000	0.2431	15.0446	32482907.3163	14.7723
DRTHASAESQNRNGDL	1.0000	0.0000	0.2932	15.3692	47200420.9028	15.0218
DRYPFKPRGYKHLAVN	1.0000	0.0000	0.2853	17.0020	309300754.9803	16.2768
DRYQPPTIYSQCEPEI	1.0000	0.0000	0.3027	16.9981	307905241.1384	16.2738
DRYSCGLEQQKDDPDF	1.0000	0.0000	0.3071	16.7825	240230177.0560	16.1081
DSADFLSLAGKKLSLV	1.0000	0.0000	0.2776	14.6566	20780528.3803	14.4741
DSADTHKLLVTDHSYD	1.0000	0.0000	0.3075	15.7299	71502012.6610	15.2991
DSAKEHPDKTKPNQQP	1.0000	0.0000	0.2510	15.5266	56580861.7144	15.1428
DSALTEFQMLNRQISK	1.0000	0.0000	0.2947	15.4165	49843970.4399	15.0582
DSASKPSKILSTVSSL	1.0000	0.0000	0.2638	13.6647	6633086.8697	13.7117
DSAVRIGRRNNNQLDN	1.0000	0.0000	0.2773	15.2004	38864841.6562	14.8921
DSCALVKLKHFNPKHD	1.0000	0.0000	0.3298	16.3382	144035677.6648	15.7666
DSCKLTKKAIMRPDKS	1.0000	0.0000	0.3085	15.7933	76914781.1108	15.3478
DSCLISNLFLTMNAVR	1.0000	0.0000	0.3408	15.6628	66184863.8598	15.2475
DSCTSTVQAIAPNPST	1.0000	0.0000	0.3099	15.3721	47363303.5396	15.0241
DSDFNKNEDSNNPPNG	1.0000	0.0000	0.2678	14.4393	16182009.5131	14.3071
DSDLNLTNNSDDDNPP	1.0000	0.0000	0.2363	13.9039	8736647.0581	13.8956
DSDLQMYTSNNTQHYE	1.0000	0.0000	0.3425	15.9518	92312972.8186	15.4696
DSDNGTGIAKNEVRYK	1.0000	0.0000	0.2786	15.7821	75934962.9967	15.3392
DSDPLPGSRQIRTISM	1.0000	0.0000	0.3018	15.4701	53019159.1749	15.0994
DSDPNKHKWADPTYGD	1.0000	0.0000	0.3365	16.8207	251031611.2503	16.1375
DSDSNPSTDAGYLITL	1.0000	0.0000	0.2810	14.7132	22179922.5291	14.5176
DSDSSAAIQVNWLIYV	1.0000	0.0000	0.3682	16.2199	125696266.2706	15.6757
DSEEQFLLPASNFSLH	1.0000	0.0000	0.3087	15.0868	34100995.4152	14.8048
DSEHPGELNKRKVKVL	1.0000	0.0000	0.2745	15.6271	63521703.9149	15.2201
DSEMKVESIKSSAKRK	1.0000	0.0000	0.3001	15.0229	31680776.0234	14.7556
DSENNKDVLPFLNHAK	1.0000	0.0000	0.2764	15.0994	34598354.7740	14.8144
DSFLMYMALGQKFSTL	1.0000	0.0000	0.3492	16.2914	136479864.2094	15.7306
DSFVHRSLSADSTVNS	1.0000	0.0000	0.3245	14.7849	24089798.5000	14.5727
DSGKAATERLWWGESY	1.0000	0.0000	0.4198	17.6575	657856536.9069	16.7807
DSGLCTASISNTNIDQ	1.0000	0.0000	0.3085	15.0315	31998536.9086	14.7623
DSGPEANQDKGPTNTQ	1.0000	0.0000	0.2531	15.3593	46665956.9447	15.0142
DSGQYYNFPMNQALHN	1.0000	0.0000	0.3539	16.5676	187563627.5840	15.9429
DSGTPKVIANNTTDYF	1.0000	0.0000	0.2773	15.6535	65481951.8569	15.2403
DSHYTQRSDADSLQIQ	1.0000	0.0000	0.3143	15.6533	65466143.9493	15.2402
DSIIFSKVLSRGIDGV	1.0000	0.0000	0.3035	15.5564	58557483.8766	15.1657
DSIKKTHKVLNTTTQR	1.0000	0.0000	0.2571	15.2864	42913240.1340	14.9582
DSILCDTYNRGMIYLK	1.0000	0.0000	0.3501	16.6804	213582827.6512	16.0296
DSILGVITDDQYVACQ	1.0000	0.0000	0.3034	16.7577	233458754.1927	16.0890
DSISSATGKNSSICFR	1.0000	0.0000	0.3425	15.0849	34025583.3269	14.8033
DSKAIPGADGQSRDQF	1.0000	0.0000	0.2770	15.9470	91804844.6520	15.4659
DSKDEGSVLNQRNIDT	1.0000	0.0000	0.2686	14.9385	28747709.9250	14.6907
DSKEKKVCTSLRSTTQ	1.0000	0.0000	0.3049	15.2718	42194596.5053	14.9469
DSKFNSNNKIENIRTV	1.0000	0.0000	0.2716	14.6523	20679552.7307	14.4708
DSKIRTVLKKKRPNEQ	1.0000	0.0000	0.2458	15.2486	41081716.6327	14.9291
DSKMISPQQVVRIQAH	1.0000	0.0000	0.3059	16.4458	163023412.5846	15.8493
DSKNNHYMFDTANSNS	1.0000	0.0000	0.3371	15.1566	36953393.8898	14.8584
DSKYLVIRLFKSSLWI	1.0000	0.0000	0.3664	16.0369	101817846.5541	15.5350
DSLAEVFMTPDWNTSY	1.0000	0.0000	0.3777	16.7159	222492234.7039	16.0569
DSLAKVATSDEFDKRD	1.0000	0.0000	0.2647	15.3308	45161033.8955	14.9923
DSLDDDESNGIFDAFM	1.0000	0.0000	0.3032	15.7481	73016242.8422	15.3131
DSLGRVETSRFWKFRK	1.0000	0.0000	0.3591	16.8541	260862905.3936	16.1631
DSLISQGEKYVCVNIT	1.0000	0.0000	0.3341	16.1299	113328354.2718	15.6065
DSLMTTNFISTDVDPI	1.0000	0.0000	0.2843	15.3041	43796847.5942	14.9718
DSLNKSNLKILMSLLC	1.0000	0.0000	0.3026	14.4851	17058508.5632	14.3423
DSLPNLYQPEPNEYEQ	1.0000	0.0000	0.2876	15.6165	62753826.4559	15.2119
DSLQIQANNNGHGNKS	1.0000	0.0000	0.2938	14.9231	28245256.3577	14.6790
DSLSDPFNKMFELRGT	1.0000	0.0000	0.3068	15.5718	59605719.1272	15.1776
DSLSHIKGEKPWEIQV	1.0000	0.0000	0.3442	16.5788	190009621.0770	15.9516
DSLSLPKNVARDYDDL	1.0000	0.0000	0.2773	14.9871	30404300.7350	14.7282
DSLTLLSNSDNMHDEE	1.0000	0.0000	0.2930	14.5895	19236553.9753	14.4225
DSLVSEPRHTTTSTMV	1.0000	0.0000	0.3150	15.5241	56416275.8427	15.1409
DSNASNQSFSIIFKIM	1.0000	0.0000	0.3230	15.0377	32226873.8725	14.7670
DSNNEKLGMTIAANET	1.0000	0.0000	0.2695	15.1118	35096578.6280	14.8240
DSNNFGVMYGELTFQV	1.0000	0.0000	0.3313	16.6014	195018634.7974	15.9689
DSNNPPNGAFFVEAYK	1.0000	0.0000	0.3001	15.9270	89721281.9837	15.4506
DSNPSTDAGYLITLSN	1.0000	0.0000	0.2800	14.5199	17755921.0342	14.3691
DSNSNEPSDSKFNSNN	1.0000	0.0000	0.2591	13.4216	5014112.1259	13.5249
DSPDHTHSPLFQGAIL	1.0000	0.0000	0.3063	15.8839	85377160.7819	15.4175
DSPNSLNNEQREPLMY	1.0000	0.0000	0.3058	15.1516	36744004.7136	14.8546
DSPVELIKPVEYEMLD	1.0000	0.0000	0.2808	16.0948	108831198.4438	15.5795
DSQERDLNKNPNQCSV	1.0000	0.0000	0.3112	15.3339	45320807.9426	14.9947
DSQKATFGLQLNFLDI	1.0000	0.0000	0.2704	15.4074	49325412.3955	15.0512
DSQMKHEYLISGVSHA	1.0000	0.0000	0.3639	16.3845	151926240.2275	15.8022
DSQNGGYEHKKIDQEI	1.0000	0.0000	0.2828	16.2689	132995657.9489	15.7134
DSRKDLGTFQICLMIR	1.0000	0.0000	0.3180	16.6348	202669703.7400	15.9946
DSRLSKTKINHASSQI	1.0000	0.0000	0.2891	14.5788	19001132.5720	14.4143
DSRSSFKVPYQRQISE	1.0000	0.0000	0.3303	15.6184	62885210.4911	15.2133
DSRTDAFYDNSIQKKK	1.0000	0.0000	0.2836	15.4646	52681063.5669	15.0951
DSRVSQTCNPLSELSQ	1.0000	0.0000	0.3247	15.0105	31232240.7550	14.7461
DSSAAIQVNWLIYVRF	1.0000	0.0000	0.3721	16.8568	261678262.7206	16.1652
DSSAQKSYEGDDSNSN	1.0000	0.0000	0.3015	14.3995	15456860.5848	14.2765
DSSATGKFTVLELDTT	1.0000	0.0000	0.2642	15.0605	33085118.1161	14.7846
DSSDKDDNDISMTENK	1.0000	0.0000	0.2736	14.6021	19516755.1715	14.4322
DSSEFDHRKNNLPSSL	1.0000	0.0000	0.2958	14.4342	16087470.5984	14.3032
DSSELLLSSFKFMTEN	1.0000	0.0000	0.3054	14.5921	19294130.9292	14.4245
DSSHSPLNVSGDSSDK	1.0000	0.0000	0.3003	14.1346	11394123.5486	14.0729
DSSIKFREDDIELFAR	1.0000	0.0000	0.2777	15.6724	66923341.2843	15.2549
DSSMDSDLQMYTSNNT	1.0000	0.0000	0.3326	14.9681	29747106.6558	14.7136
DSSPKMTNNGCEGNAL	1.0000	0.0000	0.3325	15.5686	59381638.0227	15.1751
DSSRTGKMKKHSICEN	1.0000	0.0000	0.3564	15.9715	94431492.7259	15.4848
DSSSINSIKADCKVLA	1.0000	0.0000	0.3121	14.8951	27348354.5429	14.6574
DSSSTKMTENKVGESI	1.0000	0.0000	0.2998	14.8086	24755753.7511	14.5909
DSSTNSPKAISSVLGE	1.0000	0.0000	0.2792	14.1449	11529732.2576	14.0808
DSSTTQKYINEINVDQ	1.0000	0.0000	0.2802	15.2057	39101935.6201	14.8961
DSSVLRTYEVMANTTG	1.0000	0.0000	0.3163	15.8739	84399905.2636	15.4098
DSSWKTGYLSIEILDT	1.0000	0.0000	0.3458	15.8231	79604395.7569	15.3707
DSTLERNLSLNESNMC	1.0000	0.0000	0.3207	14.8096	24783322.1808	14.5917
DSTLYSKISSDAKVNN	1.0000	0.0000	0.2833	14.3105	13951831.9959	14.2081
DSTNFAGLIGDNALGY	1.0000	0.0000	0.2936	15.7155	70324245.2891	15.2880
DSTPPKMQGTTGPRNR	1.0000	0.0000	0.2725	15.9670	93946410.6550	15.4813
DSTQETSSNDRLFSTL	1.0000	0.0000	0.2749	14.2694	13306010.7898	14.1765
DSTQLSGNVTNRTCSY	1.0000	0.0000	0.3436	15.5026	55035987.6684	15.1243
DSTTMNKNKSIQQLTG	1.0000	0.0000	0.2781	14.9393	28776170.0324	14.6914
DSTVNSEFSVSAIFPR	1.0000	0.0000	0.3168	15.1955	38647597.6904	14.8883
DSVFHNWDQKEFYQSN	1.0000	0.0000	0.3974	17.0265	318149200.0737	16.2957
DSVQEGDNEEDFGAET	1.0000	0.0000	0.2607	16.0061	98274662.2346	15.5114
DSWSEGVKNLDIKMSP	1.0000	0.0000	0.3605	16.0023	97845541.1138	15.5085
DSYDSLSHIKGEKPWE	1.0000	0.0000	0.3723	16.3824	151561913.1219	15.8006
DSYTNNFECVTSGEDN	1.0000	0.0000	0.3431	15.8709	84104985.1296	15.4074
DSYVNHAFPVFDIDEA	1.0000	0.0000	0.2964	16.6761	212542281.3370	16.0264
DTAASRGQSKYRLPLG	1.0000	0.0000	0.2938	15.7232	70953534.6144	15.2939
DTADEMLVSKASQLKD	1.0000	0.0000	0.2749	15.2857	42876189.7132	14.9576
DTANSNSYPIDNVHVP	1.0000	0.0000	0.3074	15.4311	50690854.8855	15.0694
DTCLTSGSQNSWVFYF	1.0000	0.0000	0.4385	17.0588	330197625.7050	16.3205
DTDESQAVQPLKLSRS	1.0000	0.0000	0.2729	14.8729	26657484.6061	14.6404
DTDLISTRRLRPVPLD	1.0000	0.0000	0.2476	15.3061	43897009.3109	14.9733
DTDLPSHALSVKSGMN	1.0000	0.0000	0.3137	15.1910	38449260.7285	14.8849
DTDQGISFHYKMSLQL	1.0000	0.0000	0.3324	16.2287	126980851.7373	15.6825
DTEILSIIVTDNISEQ	1.0000	0.0000	0.2547	14.9432	28903685.7728	14.6944
DTELTRNQWAAKGRDV	1.0000	0.0000	0.2936	16.8188	250486734.5706	16.1360
DTESVQFHTGKNIFDQ	1.0000	0.0000	0.2834	16.2594	131547908.9224	15.7061
DTFKIRPLLDQSSDLG	1.0000	0.0000	0.2689	15.0948	34416206.3585	14.8109
DTFNNLYAIKKTQIRD	1.0000	0.0000	0.2546	15.7002	69097745.0940	15.2762
DTFNVVPQRDHLVIEP	1.0000	0.0000	0.2533	16.4640	166479752.7346	15.8633
DTGQDNSLYYLNLFFK	1.0000	0.0000	0.3132	15.7380	72175446.5886	15.3053
DTGTSYEDDNFQLKNT	1.0000	0.0000	0.2743	15.3925	48484928.7574	15.0397
DTHKLLVTDHSYDFPN	1.0000	0.0000	0.3067	16.0154	99323412.8771	15.5185
DTHTLSTEGLIGHIIL	1.0000	0.0000	0.2798	15.7428	72570879.6105	15.3090
DTHVVRVIEFRDQVNT	1.0000	0.0000	0.2491	16.7977	244470294.5466	16.1198
DTIAPLIVNKIDDNKL	1.0000	0.0000	0.2246	14.9977	30776076.4653	14.7363
DTIDCGGNNDKANSDN	1.0000	0.0000	0.2961	15.4023	49035399.7905	15.0472
DTINDKKFPQNFELAP	1.0000	0.0000	0.2425	15.5613	58887556.9655	15.1695
DTKCEPVNNSQSTVPS	1.0000	0.0000	0.3154	15.2410	40725328.5219	14.9233
DTKSKLPPNTTWPVIR	1.0000	0.0000	0.3013	16.0032	97944321.0351	15.5091
DTLCASNGVYDEGTES	1.0000	0.0000	0.3328	16.0894	108165579.0383	15.5754
DTLGIHLINEISKGHF	1.0000	0.0000	0.2962	15.9840	95800904.2121	15.4944
DTLNGQLPPEEQVASQ	1.0000	0.0000	0.2563	15.4667	52811229.9699	15.0968
DTLNQNNEPNVLPYKV	1.0000	0.0000	0.2645	15.1783	37887836.1635	14.8751
DTLNSHRIDNTLPSQR	1.0000	0.0000	0.2784	14.9133	27927040.6170	14.6714
DTLPITIMNTLANQET	1.0000	0.0000	0.2442	15.2670	41962641.5021	14.9433
DTLPLITMQNQVPPFE	1.0000	0.0000	0.2555	15.9980	97362399.3115	15.5052
DTMFELDSLDDDESNG	1.0000	0.0000	0.2882	15.2787	42531781.0945	14.9523
DTMPISKKNNSSLLEN	1.0000	0.0000	0.2666	14.1298	11330601.2698	14.0692
DTPASISQVPESPDDS	1.0000	0.0000	0.2771	14.7822	24015348.6300	14.5707
DTPGSNNALENHATHV	1.0000	0.0000	0.2939	15.5483	58010859.2137	15.1595
DTPNLNDNVALGNDLG	1.0000	0.0000	0.2488	14.8150	24939821.9609	14.5959
DTQNAQNEESSVPFRS	1.0000	0.0000	0.2947	15.0989	34577953.9159	14.8140
DTRVNSETSISQCTNE	1.0000	0.0000	0.3148	15.2380	40585983.5006	14.9210
DTSDDLMNKAEHPPEF	1.0000	0.0000	0.2836	15.9086	87830724.3033	15.4364
DTSHALRVKTITLIGL	1.0000	0.0000	0.2640	15.4737	53240708.1179	15.1022
DTSKALIIWKIFQLKI	1.0000	0.0000	0.3041	16.2126	124643442.1673	15.6701
DTSNPMNSAQGPNNPT	1.0000	0.0000	0.2843	14.8428	25749023.5553	14.6172
DTSSQPEAPQKLGMVI	1.0000	0.0000	0.2855	15.7474	72958492.2380	15.3125
DTSSVNLQDLSKNEIA	1.0000	0.0000	0.2605	14.2717	13341407.0554	14.1782
DTTEHYQSVMEKDTVQ	1.0000	0.0000	0.2899	16.6507	206411520.0507	16.0068
DTTYGLKERKCGRISN	1.0000	0.0000	0.3137	16.3158	140371306.4231	15.7494
DTVQEFNNDKPMSIPK	1.0000	0.0000	0.2757	15.6674	66540661.8627	15.2511
DTYGSKTKEMTDDPPK	1.0000	0.0000	0.2654	15.9156	88543222.6593	15.4418
DVCDGEAEDSSAQKSY	1.0000	0.0000	0.3415	16.1871	121035163.1751	15.6505
DVDFVGALDGPHIKLP	1.0000	0.0000	0.2480	16.4843	170427006.7115	15.8789
DVDPINSRILRNDNKI	1.0000	0.0000	0.2544	14.9787	30110063.8034	14.7217
DVEDEEPPPMSNKTSK	1.0000	0.0000	0.2735	15.3249	44855906.8653	14.9878
DVFYTQHDVINTSNGT	1.0000	0.0000	0.3046	16.1970	122419249.9315	15.6581
DVHKIKFHDTSNPMNS	1.0000	0.0000	0.3292	15.8926	86233723.0873	15.4241
DVICTMVQQKTLSPGS	1.0000	0.0000	0.3317	16.3502	146041060.9782	15.7758
DVINTSNGTVLCNQVH	1.0000	0.0000	0.3308	16.0895	108168254.3800	15.5754
DVKTSLLYSPLTLPKI	1.0000	0.0000	0.2635	14.7441	22983464.8632	14.5413
DVLFDNFTSENESNLS	1.0000	0.0000	0.2845	14.4593	16558408.4726	14.3224
DVLGSLKVVRISKCPS	1.0000	0.0000	0.3314	15.6974	68876440.7339	15.2741
DVLPFLNHAKKSKRRK	1.0000	0.0000	0.2772	15.6075	62107357.3359	15.2050
DVNMTENKVGESICPA	1.0000	0.0000	0.3184	16.3797	151081911.9052	15.7985
DVNSRKEALRKNIDQS	1.0000	0.0000	0.2684	14.9565	29351646.8546	14.7046
DVPSELSASEIHRMGN	1.0000	0.0000	0.3282	15.6599	65967680.4166	15.2453
DVQETLTQGMPFYLEA	1.0000	0.0000	0.2639	16.7219	224036284.0415	16.0615
DVQTEYHFNMTRQLDH	1.0000	0.0000	0.2980	17.1886	383400492.8388	16.4202
DVRTTYKVYEGFSSAY	1.0000	0.0000	0.3351	16.7684	236362110.7039	16.0973
DVSETYKPTGVTNLHV	1.0000	0.0000	0.2920	16.0479	103117477.8340	15.5435
DVSIKCTDDHIPVIIA	1.0000	0.0000	0.2867	16.5576	185424662.3814	15.9352
DVTYYPKNSIPSSFPQ	1.0000	0.0000	0.3246	15.6537	65498204.2219	15.2405
DVVIFFSGPVDNSEQP	1.0000	0.0000	0.2992	16.0476	103081689.4314	15.5433
DWKLAIWENGDLNPLT	1.0000	0.0000	0.3591	16.8547	261034734.6445	16.1636
DWLSNDESTDLAFYAN	1.0000	0.0000	0.3491	15.9394	91008275.7180	15.4601
DWNTSYTERFCNETTN	1.0000	0.0000	0.3845	16.8412	257016009.7641	16.1532
DWRSQIQNPLSTLRPG	1.0000	0.0000	0.3367	16.0824	107289328.0690	15.5700
DYAQLTGPNDLVVTVA	1.0000	0.0000	0.2570	16.1103	110796237.3309	15.5915
DYCNNLHYVRSRTKGN	1.0000	0.0000	0.3691	16.6261	200651311.4354	15.9879
DYDAVEKVTAQLKRRS	1.0000	0.0000	0.2652	16.0889	108095316.8205	15.5750
DYDDLDELRPHNFICI	1.0000	0.0000	0.3035	16.7930	243150288.0901	16.1162
DYFTILLPADQETENL	1.0000	0.0000	0.2513	15.6317	63862351.9561	15.2236
DYFTNIDGSQLPTNDS	1.0000	0.0000	0.2906	15.2205	39776392.1952	14.9075
DYKSCISLHLSDSAVR	1.0000	0.0000	0.3657	15.7113	69986502.7048	15.2848
DYKTTLVSSMRAAQDK	1.0000	0.0000	0.2993	15.8193	79255215.6184	15.3678
DYNGLLGPEMPSTNLG	1.0000	0.0000	0.3045	15.6553	65621075.4852	15.2418
DYNGLPQDLDGNLSFA	1.0000	0.0000	0.2898	15.4940	54495025.4287	15.1177
DYNPLSLIEAELHSEC	1.0000	0.0000	0.3358	15.8253	79799403.2122	15.3724
DYPNNESLTLYTFNKT	1.0000	0.0000	0.2884	15.1597	37086268.1997	14.8608
DYPNNPDSPDHTHSPL	1.0000	0.0000	0.3091	15.4709	53067147.5276	15.1000
DYQNTLVIDNNSVEKA	1.0000	0.0000	0.2759	15.2766	42431416.7953	14.9507
DYQTDYNGLLGPEMPS	1.0000	0.0000	0.3131	16.2716	133402439.0420	15.7154
DYRLFTNNDSSRTGKM	1.0000	0.0000	0.3222	15.6625	66161521.5862	15.2472
DYSKWATRKPEAASNI	1.0000	0.0000	0.3391	16.3209	141202023.2173	15.7534
DYSQRLLDSLVSEPRH	1.0000	0.0000	0.3208	15.4785	53533554.7043	15.1058
DYTGVYIISPNYIDSD	1.0000	0.0000	0.3221	16.1728	119057814.4779	15.6395
DYTRSSILHICSKKAY	1.0000	0.0000	0.3691	16.2589	131462653.5872	15.7056
DYVSSPERRPNEFKLV	1.0000	0.0000	0.3046	15.8287	80113043.3030	15.3750
EAASNIDKNKHPPNEF	1.0000	0.0000	0.2722	15.3768	47617234.1967	15.0277
EADLRYLKRDPVAYPQ	1.0000	0.0000	0.2523	16.5540	184661556.4641	15.9325
EADNLPSQDSEEQFLL	1.0000	0.0000	0.2681	14.9367	28688832.0204	14.6894
EAEDSSAQKSYEGDDS	1.0000	0.0000	0.3042	15.1848	38175003.9314	14.8801
EAELHSECTTPEKDAE	1.0000	0.0000	0.2855	16.1963	122326524.6866	15.6575
EAESGETVLSTPFLLS	1.0000	0.0000	0.2825	14.8732	26666534.6919	14.6406
EAFIESISKKDNNLNQ	1.0000	0.0000	0.2646	14.6509	20644642.6952	14.4697
EAFSIRKSSSSSNQND	1.0000	0.0000	0.2914	13.9951	9703349.8231	13.9657
EAGSGNNISIDRNQSR	1.0000	0.0000	0.2948	14.9302	28474486.2755	14.6844
EAHLDSNASNQSFSII	1.0000	0.0000	0.3058	14.7234	22443650.7988	14.5255
EAHNGVGNLKVVENDP	1.0000	0.0000	0.2745	15.9979	97352036.5495	15.5051
EAHSQGFVISKFGINI	1.0000	0.0000	0.3145	16.2495	130052748.4115	15.6984
EAHSRQKFIAHGVFFN	1.0000	0.0000	0.3091	17.0537	328275755.8082	16.3166
EAIGRGHNNLEDQNQK	1.0000	0.0000	0.2677	15.8712	84130814.0834	15.4076
EAIVKSLVPWSNENFL	1.0000	0.0000	0.3427	15.9188	88874584.2815	15.4443
EAKSSIIKYQKNFPVV	1.0000	0.0000	0.2948	15.7599	74015253.2448	15.3221
EALDTLCASNGVYDEG	1.0000	0.0000	0.3175	16.3211	141230621.9998	15.7535
EALQTSNKATAQAMNP	1.0000	0.0000	0.2675	15.3878	48223304.0627	15.0361
EALRKNIDQSRVSLLL	1.0000	0.0000	0.2661	14.7516	23182310.0309	14.5471
EALSACANDTLNGQLP	1.0000	0.0000	0.2928	15.4514	51888905.4035	15.0850
EAMLRTATSISKWRYQ	1.0000	0.0000	0.3673	16.8822	269436530.1668	16.1847
EANADTGTSYEDDNFQ	1.0000	0.0000	0.2773	15.7767	75461694.0220	15.3350
EANHHPIGDSSTNSPK	1.0000	0.0000	0.3081	15.1800	37963172.0136	14.8764
EANLIILFHMSELRSS	1.0000	0.0000	0.3238	15.2879	42986087.6091	14.9593
EANPSDKSSLFMHHIL	1.0000	0.0000	0.3375	15.5471	57934965.4843	15.1586
EANQDKGPTNTQQNKK	1.0000	0.0000	0.2350	15.2586	41561710.9070	14.9368
EANVISNISVSNISLV	1.0000	0.0000	0.2850	14.2967	13731766.7399	14.1975
EAPQKLGMVIFFKQLS	1.0000	0.0000	0.2883	16.3234	141601015.5438	15.7552
EAPSEASSQLLSQNKA	1.0000	0.0000	0.2719	14.3132	13995380.3327	14.2102
EAQLDNFSQERTDTPN	1.0000	0.0000	0.2590	15.3092	44050417.7457	14.9757
EAQLPESHLTTKEWAS	1.0000	0.0000	0.3331	16.1557	116737888.2881	15.6263
EAQNQSYESIRQIHNY	1.0000	0.0000	0.3317	16.1832	120501271.1960	15.6475
EAQYTNKLFCSSTMDI	1.0000	0.0000	0.3499	16.2504	130193091.7085	15.6992
EARMTQLPEEALQTSN	1.0000	0.0000	0.2689	15.5775	59995572.7327	15.1819
EARSGCTLNSSTNSDD	1.0000	0.0000	0.3157	14.7771	23874079.5955	14.5667
EASCIEGNLNNDTHPF	1.0000	0.0000	0.3240	15.9777	95113550.6897	15.4896
EASFQPAQNEYPYLPP	1.0000	0.0000	0.2902	16.2736	133715956.8136	15.7170
EASQGRDISLANYLLR	1.0000	0.0000	0.2943	15.3583	46614210.1700	15.0134
EASSQLLSQNKALFDM	1.0000	0.0000	0.3005	14.9404	28812425.3434	14.6923
EASTNRRFSEYLHQSD	1.0000	0.0000	0.3315	15.6815	67629174.2618	15.2619
EATAMELLVESNITDE	1.0000	0.0000	0.2643	15.4530	51982954.4236	15.0862
EATICQGSESSNNVNT	1.0000	0.0000	0.3216	15.1814	38023113.9761	14.8774
EATIKCSTVVPNSLNR	1.0000	0.0000	0.3089	15.4603	52420296.4874	15.0918
EATTMPSHTIVGNYYV	1.0000	0.0000	0.3230	16.8856	270490637.2522	16.1873
EAVHSLEFYPPELSTK	1.0000	0.0000	0.3052	15.8300	80239970.8666	15.3760
EAVNKASTILFKHNAS	1.0000	0.0000	0.2894	15.2150	39524190.4559	14.9033
EAVSKTIVDLNTVADN	1.0000	0.0000	0.2540	15.1794	37936954.7179	14.8759
EAVTDTKSKLPPNTTW	1.0000	0.0000	0.2962	15.8679	83816755.2977	15.4051
EAVTMGLNILPGNALE	1.0000	0.0000	0.2679	15.7142	70222564.8967	15.2870
EAYKKMRDFDPSNLIR	1.0000	0.0000	0.2939	16.1539	116501818.5704	15.6250
EAYYSSQFPGTSVHCH	1.0000	0.0000	0.4162	17.3428	457906647.4964	16.5388
ECEAGSGNNISIDRNQ	1.0000	0.0000	0.3233	15.7282	71363348.9736	15.2978
ECEMHISNAPHNSIDR	1.0000	0.0000	0.3664	16.5444	182627573.7895	15.9251
ECENQGPTIAEKSSSK	1.0000	0.0000	0.3126	15.4288	50553971.6699	15.0676
ECISKSNGGKTGNWER	1.0000	0.0000	0.3870	16.7463	230432219.7526	16.0803
ECLCPTHGQNGTSNIG	1.0000	0.0000	0.3650	16.8302	253781448.1055	16.1448
ECLQNTNPNDIKSIEK	1.0000	0.0000	0.2810	15.2272	40085738.0395	14.9127
ECNVIVIHEYYLPSKY	1.0000	0.0000	0.3622	17.2739	422984123.4923	16.4858
ECQNVRSNHKMKRARS	1.0000	0.0000	0.3636	16.5157	176685183.8380	15.9030
ECSGTLCSLITHKDKS	1.0000	0.0000	0.3659	15.9780	95139721.7308	15.4897
ECTTPEKDAECENQGP	1.0000	0.0000	0.2906	16.9048	276561031.3785	16.2021
ECVHDRANGFLKIIVS	1.0000	0.0000	0.3245	16.7573	233368817.4111	16.0888
ECVTSGEDNKSVKLHT	1.0000	0.0000	0.3266	15.9078	87756423.0870	15.4358
EDAPTKPNNIENQNST	1.0000	0.0000	0.2418	14.6149	19808098.6188	14.4421
EDDEHSDNQLFTADND	1.0000	0.0000	0.2699	15.4480	51688290.9170	15.0824
EDDIELFARIGVDLAE	1.0000	0.0000	0.2277	16.1661	118148646.2187	15.6343
EDDNFQLKNTKIFIHI	1.0000	0.0000	0.2597	15.8440	81543067.9139	15.3868
EDDQNLPGYGLTVSVK	1.0000	0.0000	0.2811	15.7840	76095144.7648	15.3406
EDDRLTVQAVVYFTSQ	1.0000	0.0000	0.2768	16.4273	159598876.4156	15.8351
EDDSKIRTVLKKKRPN	1.0000	0.0000	0.2423	15.1568	36963858.1307	14.8586
EDDSRKDLGTFQICLM	1.0000	0.0000	0.3141	16.5200	177563399.5116	15.9063
EDDTKCEPVNNSQSTV	1.0000	0.0000	0.3051	15.5361	57200088.8108	15.1501
EDEEPPPMSNKTSKGG	1.0000	0.0000	0.2826	15.5016	54978683.6092	15.1236
EDEFVDNKVTERLSHV	1.0000	0.0000	0.2823	16.0540	103836476.4414	15.5481
EDEITFKTLTEASQGR	1.0000	0.0000	0.2490	15.7044	69432049.7237	15.2794
EDENESKILSAILSVA	1.0000	0.0000	0.2652	14.5674	18754028.1440	14.4056
EDEQSLSLIYCDRDLS	1.0000	0.0000	0.3301	15.5296	56779239.4836	15.1451
EDFEDVPSELSASEIH	1.0000	0.0000	0.3008	15.4950	54558478.1550	15.1185
EDFGAETNKQFIACTS	1.0000	0.0000	0.3012	16.4419	162300689.1691	15.8463
EDGLKSIARAQSPFRS	1.0000	0.0000	0.2944	15.4273	50469396.7266	15.0665
EDGQTKKNPAAKDSLA	1.0000	0.0000	0.2406	15.1854	38199940.3547	14.8805
EDGTGHDILHSYSTRN	1.0000	0.0000	0.3269	16.0457	102856397.2681	15.5418
EDHINFLVPNTKNSVT	1.0000	0.0000	0.2815	15.3136	44275895.4748	14.9791
EDIDNQYDLFLVEGSS	1.0000	0.0000	0.2997	15.5661	59214799.6489	15.1732
EDIMNYGNYLESTTGV	1.0000	0.0000	0.3209	16.2511	130287868.9692	15.6996
EDITGPVVKDSWSEGV	1.0000	0.0000	0.3371	16.7415	229152862.4280	16.0766
EDLKARQYLSIVQSHI	1.0000	0.0000	0.3039	15.8993	86901466.9204	15.4293
EDLYEDPRRKIPPLKS	1.0000	0.0000	0.2560	15.6198	62990297.8831	15.2144
EDNISTAPTKELASEL	1.0000	0.0000	0.2448	14.5921	19294708.5340	14.4246
EDNKSVKLHTSNLKLT	1.0000	0.0000	0.2608	14.4130	15698194.3692	14.2868
EDNLLEDDQNLPGYGL	1.0000	0.0000	0.2623	15.4129	49637672.1641	15.0554
EDPIIYGTFQLDYKLQ	1.0000	0.0000	0.2585	16.5126	176065649.3618	15.9007
EDPPSDPTDSLSLPKN	1.0000	0.0000	0.2478	14.2286	12695810.2177	14.1451
EDPRRKIPPLKSEIEL	1.0000	0.0000	0.2371	15.3333	45292043.3754	14.9942
EDPRYESTDYFTILLP	1.0000	0.0000	0.2826	16.0432	102561951.4798	15.5399
EDQDDTDESQAVQPLK	1.0000	0.0000	0.2374	15.5795	60132479.0777	15.1834
EDQNQKKKFHDTYGSK	1.0000	0.0000	0.2869	16.1084	110558861.7798	15.5900
EDQSSNSNSPETRGLL	1.0000	0.0000	0.2740	14.1641	11787648.1419	14.0956
EDRISAKINNNVTIPN	1.0000	0.0000	0.2528	14.8407	25688544.7133	14.6156
EDRLDINDNEDENESK	1.0000	0.0000	0.2435	14.7799	23949847.0608	14.5688
EDRLSSAITSGPSSTL	1.0000	0.0000	0.2768	14.1661	11815276.4698	14.0971
EDRPNYVYWNHKFTRR	1.0000	0.0000	0.3543	17.8625	832927041.4101	16.9382
EDRYQPPTIYSQCEPE	1.0000	0.0000	0.3027	17.0102	312231990.5789	16.2831
EDSDSSAAIQVNWLIY	1.0000	0.0000	0.3612	16.1077	110470190.0855	15.5895
EDSNNEKLGMTIAANE	1.0000	0.0000	0.2719	15.1983	38773680.7661	14.8905
EDSNNPPNGAFFVEAY	1.0000	0.0000	0.3014	16.0106	98785704.5384	15.5149
EDSRSSFKVPYQRQIS	1.0000	0.0000	0.3303	15.6184	62885210.4911	15.2133
EDSSAQKSYEGDDSNS	1.0000	0.0000	0.3063	14.6277	20100087.0975	14.4519
EDSTPPKMQGTTGPRN	1.0000	0.0000	0.2687	15.8749	84497590.2541	15.4106
EDTHTLSTEGLIGHII	1.0000	0.0000	0.2770	15.9267	89680773.4466	15.4503
EDVPSELSASEIHRMG	1.0000	0.0000	0.3256	15.8881	85784310.1267	15.4206
EDYRLFTNNDSSRTGK	1.0000	0.0000	0.2980	15.3274	44983225.3841	14.9897
EDYSKWATRKPEAASN	1.0000	0.0000	0.3395	16.3331	143186223.8522	15.7627
EEAFIESISKKDNNLN	1.0000	0.0000	0.2614	14.5941	19337303.4493	14.4260
EEALQTSNKATAQAMN	1.0000	0.0000	0.2680	15.4039	49124752.2457	15.0485
EEASTNRRFSEYLHQS	1.0000	0.0000	0.3329	15.7164	70403445.6002	15.2887
EEDDSRKDLGTFQICL	1.0000	0.0000	0.2926	16.1849	120725373.7324	15.6488
EEDFGAETNKQFIACT	1.0000	0.0000	0.2694	16.7558	232953312.4996	16.0876
EEDIDNQYDLFLVEGS	1.0000	0.0000	0.2820	15.8800	84992145.1216	15.4144
EEDQDDTDESQAVQPL	1.0000	0.0000	0.2379	15.6631	66207583.9756	15.2477
EEDYSKWATRKPEAAS	1.0000	0.0000	0.3343	16.5612	186199232.0365	15.9380
EEFFHLEDDSKIRTVL	1.0000	0.0000	0.2779	16.0578	104297959.4127	15.5511
EEFGNLFDRTHASAES	1.0000	0.0000	0.3077	15.8753	84535108.8713	15.4108
EEFPQDVLFDNFTSEN	1.0000	0.0000	0.2816	15.7359	71994338.6861	15.3036
EEGSISAEDSNNEKLG	1.0000	0.0000	0.2759	14.6620	20910965.1943	14.4783
EEHHTRITKIDSQKAT	1.0000	0.0000	0.2623	16.0494	103287430.8208	15.5446
EEIYLKNLSNCLQNKF	1.0000	0.0000	0.3179	15.5145	55796130.2633	15.1335
EEKADKNIDMDLNPKA	1.0000	0.0000	0.2404	15.4468	51615252.0433	15.0815
EEKFVALGRNLNFAPT	1.0000	0.0000	0.2619	15.8486	81971395.4324	15.3903
EELISFHLRFLIDHTK	1.0000	0.0000	0.2950	16.0745	106319858.0778	15.5639
EENAFQNHPPSGHANI	1.0000	0.0000	0.3045	16.0526	103676919.6321	15.5471
EENGSRNTKYNENRPP	1.0000	0.0000	0.2817	15.2970	43439700.1825	14.9664
EENLRGDLLSKSSDPY	1.0000	0.0000	0.2879	14.7428	22949275.1039	14.5404
EENSRTYRDEVPKTNI	1.0000	0.0000	0.2700	15.6210	63077190.0883	15.2154
EEPEQPVPKRPNFTLM	1.0000	0.0000	0.2507	16.2511	130287571.5390	15.6996
EEPPPMSNKTSKGGLQ	1.0000	0.0000	0.2866	15.4095	49445715.6343	15.0528
EEQFLLPASNFSLHTP	1.0000	0.0000	0.2975	15.3330	45275134.9566	14.9940
EEQKVVTQEAQLPESH	1.0000	0.0000	0.2607	16.1212	112196420.3501	15.5998
EEQVASQEFKNRVETG	1.0000	0.0000	0.2661	16.1614	117503539.5384	15.6307
EERICLFQDQNSTNQL	1.0000	0.0000	0.3066	15.8686	83886175.6320	15.4057
EERKCSLSSHKFYLNQ	1.0000	0.0000	0.3667	15.9210	89093653.0116	15.4459
EERNSNLRLMEGLEDI	1.0000	0.0000	0.2815	15.3828	47947992.6101	15.0323
EESAAHDSRVSQTCNP	1.0000	0.0000	0.3426	15.9554	92699923.5739	15.4724
EESANSHEEDYSKWAT	1.0000	0.0000	0.3713	16.3016	138088084.3435	15.7385
EESASPLLIIKYNGSA	1.0000	0.0000	0.2895	14.9104	27834347.1101	14.6692
EESATVMTKDRYPFKP	1.0000	0.0000	0.2791	16.4439	162674679.0494	15.8479
EESGTIQNNDKNRANQ	1.0000	0.0000	0.2613	15.0095	31199329.1567	14.7454
EESLHKNSTQKDMQYN	1.0000	0.0000	0.3192	15.5968	61340356.0045	15.1967
EESLIKSPRATERDNY	1.0000	0.0000	0.2795	15.3409	45689294.4379	15.0001
EESNDNEQTEDNLLED	1.0000	0.0000	0.2414	14.6048	19578882.7136	14.4343
[truncated: 12,889 more rows]
