# Supplementary material for: Evaluating deterministic motif significance measures in protein databases
Source: Algorithms Mol Biol. 2007 Dec 24;2:16. doi: 10.1186/1748-7188-2-16 (PMC2254621; doi:10.1186/1748-7188-2-16)
Supplement: Additional File 2 — Scripts and Datasets. This file contains the sequence datasets (synthetic and real) and the evaluated motifs. This data is separated according to the tables where it is presented and discussed. It also contains script programs (in perl language) developed for this work. [file 1748-7188-2-16-S2.zip › Scripts_and_Datasets/datasets/Table 4/20%/Motifs/score_NDFNE_s20_mlen_5_planted_syn1_len300_num50.txt]

Motif	Supp	IG	Pratt	LogOdds	Zscore	Info
AADNS	1.0000	0.0000	1.9695	1.7158	7.0218	4.5275
AAELV	1.0000	0.0000	1.9306	2.2043	12.4880	4.9030
AAFNI	1.0000	0.0000	1.9482	2.2432	13.0680	4.9329
AAGKF	1.0000	0.0000	1.9136	2.5078	17.7681	5.1363
AAGNR	1.0000	0.0000	1.9529	2.3371	14.5753	5.0050
AAGPL	1.0000	0.0000	1.9308	2.1982	12.3993	4.8983
AAHGQ	1.0000	0.0000	1.9050	2.8025	24.9840	5.3628
AAHLQ	1.0000	0.0000	1.9749	2.4603	16.8171	5.0998
AAKFQ	1.0000	0.0000	1.9062	2.4013	15.7048	5.0544
AAKST	1.0000	0.0000	1.9624	1.8203	7.9535	4.6078
AALIT	1.0000	0.0000	1.9119	2.0401	10.3068	4.7768
AALVR	1.0000	0.0000	1.9423	2.3562	14.9022	5.0197
AANES	1.0000	0.0000	1.9702	1.7207	7.0631	4.5313
AANET	1.0000	0.0000	1.9183	2.0052	9.8934	4.7500
AAPDI	1.0000	0.0000	1.8787	2.2081	12.5436	4.9059
AAPIR	1.0000	0.0000	1.8831	2.3649	15.0537	5.0264
AAQNS	1.0000	0.0000	1.9813	1.7854	7.6303	4.5810
AAREL	1.0000	0.0000	1.9273	2.1857	12.2204	4.8887
AARLL	1.0000	0.0000	1.9495	2.0147	10.0047	4.7573
AARSA	1.0000	0.0000	2.0069	2.1645	11.9213	4.8724
AASHL	1.0000	0.0000	2.0522	2.1023	11.0856	4.8246
AASNA	1.0000	0.0000	1.9887	1.8218	7.9675	4.6090
AATSS	1.0000	0.0000	1.9925	1.6094	6.1778	4.4457
AATYE	1.0000	0.0000	1.9196	2.5411	18.4668	5.1619
AAVDT	1.0000	0.0000	1.8876	2.3616	14.9960	5.0239
ACEHM	1.0000	0.0000	2.0441	3.4926	55.3693	5.8932
ACFDY	1.0000	0.0000	2.0192	3.3108	44.9038	5.7534
ACNTV	1.0000	0.0000	2.0723	2.7273	22.9045	5.3050
ACNYN	1.0000	0.0000	2.1526	2.7199	22.7101	5.2993
ACVTE	1.0000	0.0000	2.0031	2.9181	28.5503	5.4516
ACYAF	1.0000	0.0000	1.9852	3.4168	50.7388	5.8349
ADASK	1.0000	0.0000	1.9628	1.8242	7.9902	4.6108
ADASS	1.0000	0.0000	1.9931	1.6132	6.2069	4.4487
ADCSS	1.0000	0.0000	2.1372	2.1648	11.9265	4.8727
ADDDE	1.0000	0.0000	1.8757	2.0890	10.9142	4.8143
ADDGA	1.0000	0.0000	1.8872	2.3662	15.0765	5.0274
ADDIR	1.0000	0.0000	1.8841	2.2608	13.3379	4.9464
ADFFV	1.0000	0.0000	1.8982	2.6976	22.1327	5.2822
ADFKK	1.0000	0.0000	1.9142	2.1482	11.6971	4.8599
ADGEK	1.0000	0.0000	1.8984	2.1876	12.2472	4.8901
ADIDI	1.0000	0.0000	1.8751	2.1240	11.3702	4.8412
ADISE	1.0000	0.0000	1.9538	1.8205	7.9552	4.6080
ADKGD	1.0000	0.0000	1.8986	2.1827	12.1773	4.8864
ADKPT	1.0000	0.0000	1.8821	2.0008	9.8419	4.7465
ADKSS	1.0000	0.0000	1.9594	1.4297	4.9580	4.3077
ADLEE	1.0000	0.0000	1.9014	1.9278	9.0320	4.6905
ADLKK	1.0000	0.0000	1.8994	1.7630	7.4298	4.5638
ADLLD	1.0000	0.0000	1.9115	1.7519	7.3319	4.5553
ADLRN	1.0000	0.0000	1.9411	1.8889	8.6265	4.6606
ADLSL	1.0000	0.0000	1.9375	1.4635	5.1696	4.3336
ADLSQ	1.0000	0.0000	1.9596	1.6992	6.8838	4.5148
ADMSD	1.0000	0.0000	2.0347	2.1750	12.0684	4.8805
ADNHV	1.0000	0.0000	1.9944	2.4402	16.4292	5.0843
ADNSA	1.0000	0.0000	1.9695	1.7158	7.0218	4.5275
ADNYV	1.0000	0.0000	1.9901	2.4235	16.1143	5.0715
ADPAL	1.0000	0.0000	1.9112	2.0221	10.0912	4.7629
ADPGS	1.0000	0.0000	1.9820	1.9698	9.4899	4.7227
ADPNN	1.0000	0.0000	1.9190	1.7103	6.9762	4.5233
ADPSI	1.0000	0.0000	1.9530	1.8136	7.8908	4.6027
ADQTD	1.0000	0.0000	1.8770	2.1498	11.7190	4.8611
ADRLV	1.0000	0.0000	1.9380	2.2501	13.1735	4.9382
ADSAL	1.0000	0.0000	1.9670	1.7356	7.1903	4.5427
ADSNK	1.0000	0.0000	1.9409	1.5323	5.6252	4.3865
ADSVK	1.0000	0.0000	1.9780	1.8935	8.6739	4.6641
ADTAL	1.0000	0.0000	1.9112	2.0201	10.0683	4.7614
ADTAS	1.0000	0.0000	1.9669	1.8978	8.7176	4.6674
ADTCP	1.0000	0.0000	2.0020	2.7359	23.1329	5.3116
ADTDN	1.0000	0.0000	1.9068	1.8943	8.6817	4.6647
ADTIP	1.0000	0.0000	1.8757	2.0982	11.0326	4.8214
ADTMD	1.0000	0.0000	1.9303	2.4595	16.8011	5.0992
ADVQS	1.0000	0.0000	1.9909	2.0406	10.3135	4.7772
ADWQN	1.0000	0.0000	2.1133	2.8763	27.2064	5.4195
ADYRS	1.0000	0.0000	2.0520	2.3024	13.9999	4.9784
AEASS	1.0000	0.0000	1.9940	1.6181	6.2438	4.4525
AEDFT	1.0000	0.0000	1.8951	2.3042	14.0284	4.9798
AEEEG	1.0000	0.0000	1.8869	2.2749	13.5580	4.9572
AEEKQ	1.0000	0.0000	1.8850	2.0860	10.8768	4.8121
AEFKL	1.0000	0.0000	1.9353	2.0645	10.6063	4.7956
AEFST	1.0000	0.0000	1.9925	2.0158	10.0167	4.7581
AEFTE	1.0000	0.0000	1.8947	2.3091	14.1086	4.9835
AEGTE	1.0000	0.0000	1.8876	2.2661	13.4201	4.9505
AEIMM	1.0000	0.0000	1.9636	2.8676	26.9342	5.4128
AEIQG	1.0000	0.0000	1.8835	2.3546	14.8758	5.0185
AEKLE	1.0000	0.0000	1.9017	1.8503	8.2417	4.6309
AEKRS	1.0000	0.0000	1.9742	1.8799	8.5349	4.6536
AEKTV	1.0000	0.0000	1.8985	2.1830	12.1814	4.8866
AELLF	1.0000	0.0000	1.9503	1.9759	9.5587	4.7275
AELNI	1.0000	0.0000	1.9182	1.7569	7.3760	4.5591
AELQL	1.0000	0.0000	1.9206	1.8265	8.0118	4.6126
AELVE	1.0000	0.0000	1.9231	2.1032	11.0970	4.8253
AENEQ	1.0000	0.0000	1.9137	1.9776	9.5776	4.7288
AENKS	1.0000	0.0000	1.9417	1.5372	5.6589	4.3902
AENTQ	1.0000	0.0000	1.9133	1.9688	9.4792	4.7220
AENTY	1.0000	0.0000	1.9712	2.2492	13.1588	4.9375
AEPNE	1.0000	0.0000	1.9075	1.9060	8.8029	4.6737
AEPSQ	1.0000	0.0000	1.9610	1.8682	8.4183	4.6447
AEQMT	1.0000	0.0000	1.9260	2.5340	18.3168	5.1564
AERCD	1.0000	0.0000	2.0004	2.9034	28.0703	5.4403
AERKQ	1.0000	0.0000	1.8958	2.2379	12.9872	4.9288
AERYG	1.0000	0.0000	1.9139	2.7718	24.1148	5.3392
AESAN	1.0000	0.0000	1.9702	1.7207	7.0631	4.5313
AESLP	1.0000	0.0000	1.9482	1.6325	6.3533	4.4635
AESNF	1.0000	0.0000	1.9972	1.8337	8.0813	4.6182
AESTS	1.0000	0.0000	1.9711	1.5082	5.4621	4.3680
AETGI	1.0000	0.0000	1.8867	2.2811	13.6572	4.9620
AETNP	1.0000	0.0000	1.9070	1.8972	8.7121	4.6670
AETQE	1.0000	0.0000	1.8766	2.1596	11.8539	4.8686
AEVIH	1.0000	0.0000	1.9246	2.6509	20.9702	5.2463
AEYMN	1.0000	0.0000	2.0377	2.6324	20.5251	5.2320
AEYSP	1.0000	0.0000	2.0269	2.1486	11.7023	4.8602
AFAPS	1.0000	0.0000	2.0072	2.1188	11.3021	4.8373
AFDEY	1.0000	0.0000	1.9297	2.6580	21.1432	5.2518
AFDFK	1.0000	0.0000	1.9234	2.4448	16.5165	5.0878
AFDNL	1.0000	0.0000	1.9551	1.9512	9.2845	4.7085
AFFIE	1.0000	0.0000	1.9015	2.5471	18.5957	5.1665
AFGYL	1.0000	0.0000	1.9979	2.6632	21.2688	5.2557
AFIQL	1.0000	0.0000	1.9353	2.2267	12.8183	4.9202
AFKLI	1.0000	0.0000	1.9361	2.0796	10.7948	4.8071
AFLGV	1.0000	0.0000	1.9617	2.4885	17.3761	5.1215
AFMLQ	1.0000	0.0000	1.9952	2.5861	19.4536	5.1964
AFNEN	1.0000	0.0000	1.9604	1.9363	9.1227	4.6970
AFNGR	1.0000	0.0000	1.9706	2.4501	16.6196	5.0919
AFNIP	1.0000	0.0000	1.9402	2.1353	11.5215	4.8499
AFNKE	1.0000	0.0000	1.9420	2.0447	10.3626	4.7803
AFQMV	1.0000	0.0000	1.9087	2.9275	28.8626	5.4588
AFQRK	1.0000	0.0000	1.9106	2.4521	16.6574	5.0935
AFQSR	1.0000	0.0000	2.0251	2.2412	13.0364	4.9313
AFSDL	1.0000	0.0000	1.9938	1.8487	8.2256	4.6296
AFSDQ	1.0000	0.0000	2.0012	2.0844	10.8557	4.8108
AFSMA	1.0000	0.0000	2.0876	2.5001	17.6102	5.1303
AFSNT	1.0000	0.0000	1.9960	1.8250	7.9976	4.6114
AFSSQ	1.0000	0.0000	2.0357	1.7959	7.7266	4.5891
AFSYM	1.0000	0.0000	2.1471	2.7441	23.3534	5.3179
AFTAN	1.0000	0.0000	1.9481	2.2194	12.7102	4.9146
AFTKS	1.0000	0.0000	1.9881	1.9334	9.0916	4.6948
AFTLS	1.0000	0.0000	1.9932	1.8448	8.1878	4.6267
AFTPE	1.0000	0.0000	1.8953	2.3022	13.9967	4.9783
AFVDP	1.0000	0.0000	1.8998	2.4766	17.1367	5.1123
AFVKD	1.0000	0.0000	1.9165	2.4010	15.6994	5.0542
AFVLA	1.0000	0.0000	1.9529	2.4185	16.0201	5.0676
AFVQA	1.0000	0.0000	1.8803	2.6542	21.0486	5.2488
AGAAH	1.0000	0.0000	1.9011	2.8389	26.0562	5.3907
AGAAK	1.0000	0.0000	1.9009	2.3947	15.5846	5.0494
AGANP	1.0000	0.0000	1.9394	2.1783	12.1158	4.8830
AGDQN	1.0000	0.0000	1.9351	2.1439	11.6383	4.8566
AGEIG	1.0000	0.0000	1.8902	2.4611	16.8319	5.1004
AGHDK	1.0000	0.0000	1.9482	2.5494	18.6444	5.1682
AGHGS	1.0000	0.0000	2.0878	2.5145	17.9067	5.1414
AGHRF	1.0000	0.0000	1.8959	3.0027	31.4797	5.5167
AGHRT	1.0000	0.0000	1.9199	2.7797	24.3359	5.3453
AGIEQ	1.0000	0.0000	1.8835	2.3546	14.8758	5.0185
AGIIN	1.0000	0.0000	1.9320	2.1142	11.2407	4.8337
AGKEL	1.0000	0.0000	1.9262	2.0215	10.0847	4.7625
AGKFA	1.0000	0.0000	1.9136	2.5078	17.7681	5.1363
AGKFG	1.0000	0.0000	1.9189	2.5779	19.2699	5.1901
AGKND	1.0000	0.0000	1.9324	1.9968	9.7960	4.7435
AGKQY	1.0000	0.0000	1.9394	2.6023	19.8229	5.2089
AGLPS	1.0000	0.0000	1.9828	1.8037	7.7983	4.5951
AGLSA	1.0000	0.0000	2.0016	1.9117	8.8620	4.6781
AGLSS	1.0000	0.0000	1.9940	1.5172	5.5227	4.3749
AGNAT	1.0000	0.0000	1.9394	2.1764	12.0885	4.8815
AGNKY	1.0000	0.0000	1.9967	2.3468	14.7407	5.0125
AGNNP	1.0000	0.0000	1.9497	1.8864	8.6014	4.6587
AGNRS	1.0000	0.0000	2.0164	1.9426	9.1912	4.7019
AGPAA	1.0000	0.0000	1.8826	2.4702	17.0116	5.1074
AGPHR	1.0000	0.0000	1.9193	2.7817	24.3904	5.3468
AGPLF	1.0000	0.0000	1.9497	2.3112	14.1441	4.9852
AGQLN	1.0000	0.0000	1.9534	1.9778	9.5801	4.7289
AGRAL	1.0000	0.0000	1.9424	2.3569	14.9149	5.0203
AGRST	1.0000	0.0000	2.0072	2.1246	11.3793	4.8418
AGSCN	1.0000	0.0000	2.1507	2.4435	16.4913	5.0868
AGSGF	1.0000	0.0000	2.0486	2.3669	15.0896	5.0280
AGSNR	1.0000	0.0000	2.0164	1.9426	9.1912	4.7019
AGTSA	1.0000	0.0000	1.9970	2.0739	10.7231	4.8027
AHAQQ	1.0000	0.0000	1.9067	2.6960	22.0923	5.2809
AHAVR	1.0000	0.0000	1.8988	2.8889	27.6056	5.4292
AHDKN	1.0000	0.0000	1.9783	2.1874	12.2442	4.8900
AHEEK	1.0000	0.0000	1.9391	2.3831	15.3752	5.0404
AHEVL	1.0000	0.0000	1.9839	2.4649	16.9071	5.1033
AHFNL	1.0000	0.0000	2.0307	2.3179	14.2538	4.9903
AHFSQ	1.0000	0.0000	2.0784	2.4510	16.6371	5.0926
AHFVI	1.0000	0.0000	1.9175	2.8651	26.8586	5.4109
AHGEF	1.0000	0.0000	1.9218	2.8508	26.4183	5.3999
AHGQQ	1.0000	0.0000	1.9082	2.7661	23.9557	5.3348
AHHEI	1.0000	0.0000	1.9577	2.8423	26.1585	5.3933
AHLIR	1.0000	0.0000	1.9804	2.4614	16.8381	5.1006
AHLQD	1.0000	0.0000	1.9702	2.3543	14.8702	5.0183
AHNDA	1.0000	0.0000	1.9835	2.3709	15.1590	5.0310
AHNQE	1.0000	0.0000	1.9794	2.3394	14.6146	5.0068
AHNSL	1.0000	0.0000	2.0273	1.8104	7.8601	4.6002
AHSLL	1.0000	0.0000	2.0257	1.8302	8.0473	4.6154
AHTMK	1.0000	0.0000	1.9902	2.7487	23.4794	5.3214
AHVGP	1.0000	0.0000	1.9202	2.8002	24.9194	5.3610
AHVNP	1.0000	0.0000	1.9945	2.4383	16.3922	5.0828
AIANS	1.0000	0.0000	1.9725	1.7357	7.1913	4.5428
AIDNI	1.0000	0.0000	1.9095	1.9381	9.1420	4.6984
AIECA	1.0000	0.0000	1.9941	2.8725	27.0893	5.4166
AIEKS	1.0000	0.0000	1.9485	1.7430	7.2543	4.5484
AIFTT	1.0000	0.0000	1.8945	2.3153	14.2117	4.9883
AIHEL	1.0000	0.0000	1.9675	2.3095	14.1160	4.9839
AIHFG	1.0000	0.0000	1.9175	2.8659	26.8812	5.4115
AIKKD	1.0000	0.0000	1.8866	1.9491	9.2612	4.7068
AIKNS	1.0000	0.0000	1.9442	1.5522	5.7638	4.4018
AIKQS	1.0000	0.0000	1.9584	1.8077	7.8358	4.5982
AIKRR	1.0000	0.0000	1.9028	2.3401	14.6268	5.0074
AIKTE	1.0000	0.0000	1.8824	2.0276	10.1564	4.7671
AILHN	1.0000	0.0000	1.9946	2.1187	11.3010	4.8372
AILKP	1.0000	0.0000	1.9024	1.8585	8.3222	4.6372
AILSN	1.0000	0.0000	1.9420	1.4636	5.1704	4.3337
AILTT	1.0000	0.0000	1.9017	1.9302	9.0574	4.6923
AILVY	1.0000	0.0000	1.9792	2.4633	16.8750	5.1021
AIMSI	1.0000	0.0000	2.0387	2.2149	12.6432	4.9111
AINSD	1.0000	0.0000	1.9530	1.6297	6.3316	4.4613
AIPDA	1.0000	0.0000	1.8787	2.2081	12.5436	4.9059
AIPMC	1.0000	0.0000	2.0381	3.1390	36.8385	5.6214
AIQFT	1.0000	0.0000	1.8910	2.3889	15.4789	5.0448
AIQHV	1.0000	0.0000	1.9158	2.7157	22.5999	5.2961
AIQIL	1.0000	0.0000	1.9081	2.0275	10.1561	4.7671
AIRDM	1.0000	0.0000	1.9267	2.6401	20.7094	5.2380
AIRES	1.0000	0.0000	1.9804	1.9773	9.5739	4.7285
AIRNN	1.0000	0.0000	1.9477	1.8890	8.6278	4.6607
AISKD	1.0000	0.0000	1.9479	1.7381	7.2119	4.5447
AISNM	1.0000	0.0000	2.0426	2.0090	9.9379	4.7529
AITLL	1.0000	0.0000	1.9132	1.7680	7.4737	4.5676
AIVNQ	1.0000	0.0000	1.9354	2.1631	11.9024	4.8713
AIWPK	1.0000	0.0000	2.0715	2.9331	29.0493	5.4631
AIWSL	1.0000	0.0000	2.1651	2.5580	18.8320	5.1749
AIYWI	1.0000	0.0000	2.0884	3.3824	48.7694	5.8085
AKALQ	1.0000	0.0000	1.9191	2.0162	10.0217	4.7584
AKASD	1.0000	0.0000	1.9628	1.8242	7.9902	4.6108
AKATP	1.0000	0.0000	1.8888	2.1068	11.1442	4.8280
AKDAN	1.0000	0.0000	1.9193	1.9267	9.0205	4.6896
AKESA	1.0000	0.0000	1.9634	1.8291	8.0369	4.6146
AKETL	1.0000	0.0000	1.9011	1.8415	8.1564	4.6242
AKFAF	1.0000	0.0000	1.9195	2.5508	18.6755	5.1693
AKFKS	1.0000	0.0000	1.9832	1.8598	8.3347	4.6382
AKFQR	1.0000	0.0000	1.9106	2.4521	16.6574	5.0935
AKGTS	1.0000	0.0000	1.9777	1.8904	8.6417	4.6617
AKHSN	1.0000	0.0000	2.0280	1.8990	8.7297	4.6683
AKICN	1.0000	0.0000	2.0554	2.4983	17.5730	5.1289
AKIPP	1.0000	0.0000	1.8824	2.0226	10.0980	4.7634
AKKDF	1.0000	0.0000	1.9142	2.1482	11.6971	4.8599
AKLFI	1.0000	0.0000	1.9361	2.0796	10.7948	4.8071
AKLLH	1.0000	0.0000	1.9854	2.0411	10.3195	4.7776
AKLLV	1.0000	0.0000	1.9376	1.8498	8.2368	4.6305
AKLPN	1.0000	0.0000	1.9105	1.6527	6.5096	4.4790
AKLYI	1.0000	0.0000	1.9678	2.2105	12.5784	4.9077
AKMAN	1.0000	0.0000	1.9922	2.3061	14.0591	4.9812
AKNGK	1.0000	0.0000	1.9321	1.9193	8.9421	4.6839
AKNHK	1.0000	0.0000	1.9788	2.1099	11.1849	4.8304
AKNLQ	1.0000	0.0000	1.9207	1.7243	7.0935	4.5340
AKNNP	1.0000	0.0000	1.9136	1.6329	6.3558	4.4638
AKNNR	1.0000	0.0000	1.9416	1.7916	7.6867	4.5858
AKPLL	1.0000	0.0000	1.9071	1.6725	6.6667	4.4942
AKPNN	1.0000	0.0000	1.9136	1.6329	6.3558	4.4638
AKPRA	1.0000	0.0000	1.8987	2.2674	13.4417	4.9515
AKQNR	1.0000	0.0000	1.9347	2.0471	10.3921	4.7822
AKQNV	1.0000	0.0000	1.9383	2.0657	10.6209	4.7965
AKQSA	1.0000	0.0000	1.9728	1.8938	8.6770	4.6644
AKSAK	1.0000	0.0000	1.9570	1.7467	7.2864	4.5513
AKSES	1.0000	0.0000	1.9603	1.4346	4.9883	4.3114
AKSIN	1.0000	0.0000	1.9442	1.5522	5.7638	4.4018
AKSSK	1.0000	0.0000	1.9473	1.3523	4.5003	4.2481
AKSTA	1.0000	0.0000	1.9624	1.8203	7.9535	4.6078
AKTIP	1.0000	0.0000	1.8824	2.0207	10.0751	4.7619
AKTQD	1.0000	0.0000	1.8852	2.0723	10.7039	4.8016
AKVSE	1.0000	0.0000	1.9785	1.8984	8.7243	4.6679
AKWES	1.0000	0.0000	2.1588	2.6316	20.5050	5.2314
AKYET	1.0000	0.0000	1.9355	2.3576	14.9272	5.0208
AKYHS	1.0000	0.0000	2.1063	2.4348	16.3273	5.0802
AKYKV	1.0000	0.0000	1.9584	2.4545	16.7032	5.0953
AKYNT	1.0000	0.0000	1.9738	2.1668	11.9539	4.8742
ALAES	1.0000	0.0000	1.9677	1.7405	7.2325	4.5465
ALAEY	1.0000	0.0000	1.9695	2.3789	15.3012	5.0372
ALAPP	1.0000	0.0000	1.9111	2.0201	10.0682	4.7614
ALDRI	1.0000	0.0000	1.9201	2.0947	10.9881	4.8188
ALEHY	1.0000	0.0000	2.0229	2.6396	20.6960	5.2375
ALEKM	1.0000	0.0000	1.9748	2.2248	12.7897	4.9187
ALFSP	1.0000	0.0000	1.9935	1.8467	8.2066	4.6282
ALFSV	1.0000	0.0000	2.0282	2.0240	10.1145	4.7644
ALGLE	1.0000	0.0000	1.9406	1.9329	9.0867	4.6944
ALGVS	1.0000	0.0000	2.0174	1.9810	9.6162	4.7314
ALHPR	1.0000	0.0000	1.9811	2.4395	16.4160	5.0838
ALIAI	1.0000	0.0000	1.9125	2.0639	10.5987	4.7951
ALIAS	1.0000	0.0000	1.9699	1.7555	7.3636	4.5581
ALISD	1.0000	0.0000	1.9508	1.6495	6.4848	4.4766
ALITL	1.0000	0.0000	1.9132	1.7680	7.4737	4.5676
ALKGK	1.0000	0.0000	1.9266	1.9391	9.1536	4.6992
ALKKV	1.0000	0.0000	1.9265	1.9384	9.1457	4.6986
ALKNA	1.0000	0.0000	1.9273	1.7606	7.4086	4.5620
ALKPD	1.0000	0.0000	1.9009	1.8386	8.1278	4.6219
ALKQP	1.0000	0.0000	1.9079	1.9082	8.8257	4.6754
ALKVQ	1.0000	0.0000	1.9312	2.0855	10.8703	4.8117
ALLKS	1.0000	0.0000	1.9270	1.3860	4.6952	4.2741
ALLSN	1.0000	0.0000	1.9222	1.2776	4.0931	4.1907
ALLSV	1.0000	0.0000	1.9751	1.6389	6.4021	4.4684
ALLTN	1.0000	0.0000	1.9136	1.5622	5.8339	4.4094
ALNGT	1.0000	0.0000	1.9449	1.9043	8.7851	4.6724
ALNNE	1.0000	0.0000	1.9171	1.5511	5.7560	4.4009
ALNNT	1.0000	0.0000	1.9158	1.5423	5.6946	4.3942
ALNQG	1.0000	0.0000	1.9534	1.9778	9.5801	4.7289
ALNQT	1.0000	0.0000	1.9244	1.7979	7.7442	4.5906
ALNQV	1.0000	0.0000	1.9533	1.9771	9.5719	4.7284
ALNTV	1.0000	0.0000	1.9448	1.9036	8.7776	4.6719
ALPGM	1.0000	0.0000	1.9876	2.4715	17.0357	5.1083
ALPKP	1.0000	0.0000	1.9008	1.8366	8.1090	4.6204
ALQHT	1.0000	0.0000	1.9703	2.3504	14.8033	5.0153
ALQLE	1.0000	0.0000	1.9206	1.8265	8.0118	4.6126
ALQMP	1.0000	0.0000	1.9735	2.3650	15.0563	5.0265
ALQQF	1.0000	0.0000	1.9375	2.2764	13.5818	4.9584
ALQQQ	1.0000	0.0000	1.9149	2.1269	11.4095	4.8435
ALRPT	1.0000	0.0000	1.9194	2.0689	10.6615	4.7990
ALRQI	1.0000	0.0000	1.9236	2.1644	11.9198	4.8723
ALSGN	1.0000	0.0000	1.9767	1.6198	6.2561	4.4537
ALSGS	1.0000	0.0000	1.9940	1.5172	5.5227	4.3749
ALSKL	1.0000	0.0000	1.9270	1.3860	4.6952	4.2741
ALSNL	1.0000	0.0000	1.9222	1.2776	4.0931	4.1907
ALSSG	1.0000	0.0000	1.9940	1.5172	5.5227	4.3749
ALSTL	1.0000	0.0000	1.9369	1.4596	5.1449	4.3306
ALSVN	1.0000	0.0000	1.9766	1.6190	6.2506	4.4532
ALTFP	1.0000	0.0000	1.9318	2.1313	11.4678	4.8469
ALTRA	1.0000	0.0000	1.9274	2.1769	12.0958	4.8819
ALTSN	1.0000	0.0000	1.9379	1.4398	5.0203	4.3154
ALVRQ	1.0000	0.0000	1.9394	2.3198	14.2853	4.9917
ALYEQ	1.0000	0.0000	1.9659	2.3425	14.6680	5.0092
ALYES	1.0000	0.0000	2.0293	1.9845	9.6552	4.7340
AMCKH	1.0000	0.0000	2.0926	3.4102	50.3562	5.8299
AMDSI	1.0000	0.0000	2.0367	2.1949	12.3525	4.8958
AMFDE	1.0000	0.0000	1.9365	2.6874	21.8727	5.2743
AMGEA	1.0000	0.0000	1.9199	2.7504	23.5253	5.3227
AMGNQ	1.0000	0.0000	1.9990	2.5232	18.0887	5.1481
AMKMK	1.0000	0.0000	2.0104	2.6878	21.8827	5.2746
AMLSS	1.0000	0.0000	2.0487	1.7205	7.0615	4.5311
AMLTG	1.0000	0.0000	1.9877	2.4695	16.9975	5.1069
AMNES	1.0000	0.0000	2.0403	1.9940	9.7638	4.7413
AMPED	1.0000	0.0000	1.9296	2.4663	16.9348	5.1044
AMPNV	1.0000	0.0000	1.9978	2.4509	16.6345	5.0925
AMQIK	1.0000	0.0000	1.9405	2.4755	17.1155	5.1114
AMRIF	1.0000	0.0000	1.9196	2.8592	26.6757	5.4064
ANAHF	1.0000	0.0000	2.0065	2.5900	19.5417	5.1994
ANALL	1.0000	0.0000	1.9324	1.6721	6.6631	4.4939
ANAPC	1.0000	0.0000	2.0605	2.6599	21.1876	5.2531
ANASQ	1.0000	0.0000	1.9813	1.7854	7.6303	4.5810
ANATL	1.0000	0.0000	1.9306	1.8342	8.0861	4.6186
ANAVL	1.0000	0.0000	1.9592	2.0135	9.9901	4.7563
ANCKS	1.0000	0.0000	2.1025	2.1899	12.2803	4.8919
ANCSE	1.0000	0.0000	2.1125	2.2723	13.5173	4.9552
ANDPT	1.0000	0.0000	1.9067	1.8923	8.6618	4.6632
ANEEP	1.0000	0.0000	1.9075	1.9060	8.8029	4.6737
ANEET	1.0000	0.0000	1.9074	1.9041	8.7828	4.6722
ANEIA	1.0000	0.0000	1.9194	2.0290	10.1741	4.7683
ANENE	1.0000	0.0000	1.9203	1.7221	7.0750	4.5323
ANEPF	1.0000	0.0000	1.9397	2.1202	11.3207	4.8384
ANESE	1.0000	0.0000	1.9513	1.6195	6.2545	4.4535
ANETS	2.0000	4.4468	1.9500	1.9118	12.5343	4.4468
ANFQD	1.0000	0.0000	1.9438	2.1869	12.2375	4.8896
ANFTA	1.0000	0.0000	1.9481	2.2194	12.7102	4.9146
ANGHA	1.0000	0.0000	1.9986	2.5470	18.5927	5.1664
ANGPN	1.0000	0.0000	1.9497	1.8864	8.6014	4.6587
ANHKQ	1.0000	0.0000	1.9840	2.2570	13.2793	4.9435
ANHLY	1.0000	0.0000	2.0650	2.4488	16.5933	5.0909
ANIHQ	1.0000	0.0000	1.9795	2.3544	14.8723	5.0184
ANITC	1.0000	0.0000	2.0523	2.5719	19.1364	5.1855
ANKKE	1.0000	0.0000	1.9043	1.7481	7.2987	4.5524
ANKLT	1.0000	0.0000	1.9102	1.6507	6.4944	4.4775
ANKMT	1.0000	0.0000	1.9815	2.1961	12.3702	4.8967
ANKNK	1.0000	0.0000	1.9073	1.5573	5.7997	4.4057
ANKNR	1.0000	0.0000	1.9416	1.7916	7.6867	4.5858
ANLAS	1.0000	0.0000	1.9599	1.5497	5.7461	4.3999
ANLAT	1.0000	0.0000	1.9306	1.8342	8.0861	4.6186
ANLDK	1.0000	0.0000	1.9107	1.6546	6.5248	4.4805
ANLLS	1.0000	0.0000	1.9222	1.2776	4.0931	4.1907
ANLYS	1.0000	0.0000	2.0228	1.7937	7.7058	4.5874
ANNAS	2.0000	4.3846	1.9610	1.8309	11.3904	4.3846
ANNKT	1.0000	0.0000	1.9134	1.6309	6.3410	4.4623
ANNNK	1.0000	0.0000	1.9098	1.4489	5.0772	4.3224
ANNPF	1.0000	0.0000	1.9598	1.9294	9.0494	4.6917
ANNPV	1.0000	0.0000	1.9496	1.8857	8.5940	4.6581
ANNSV	1.0000	0.0000	1.9778	1.5992	6.1024	4.4379
ANPAS	1.0000	0.0000	1.9692	1.7138	7.0054	4.5260
ANPIP	1.0000	0.0000	1.9081	1.9142	8.8885	4.6800
ANPPP	1.0000	0.0000	1.9067	1.8923	8.6617	4.6632
ANQLV	1.0000	0.0000	1.9533	1.9771	9.5719	4.7284
ANQWS	1.0000	0.0000	2.1781	2.5879	19.4944	5.1978
ANRAK	1.0000	0.0000	1.9396	2.0835	10.8447	4.8101
ANRGS	1.0000	0.0000	2.0164	1.9426	9.1912	4.7019
ANRIG	1.0000	0.0000	1.9473	2.2510	13.1866	4.9389
ANRRH	1.0000	0.0000	2.0018	2.5784	19.2823	5.1905
ANRYQ	1.0000	0.0000	1.9882	2.4746	17.0973	5.1107
ANSAC	1.0000	0.0000	2.1329	2.3734	15.2035	5.0330
ANSDA	1.0000	0.0000	1.9695	1.7158	7.0218	4.5275
ANSDK	1.0000	0.0000	1.9409	1.5323	5.6252	4.3865
ANSGH	1.0000	0.0000	2.0724	2.1525	11.7561	4.8632
ANSIV	1.0000	0.0000	1.9885	1.8051	7.8107	4.5961
ANSRI	1.0000	0.0000	1.9840	1.7865	7.6401	4.5818
ANSSE	1.0000	0.0000	1.9539	1.3262	4.3546	4.2281
ANSTD	1.0000	0.0000	1.9493	1.6059	6.1518	4.4430
ANTQE	1.0000	0.0000	1.9133	1.9688	9.4792	4.7220
ANTQT	1.0000	0.0000	1.9130	1.9600	9.3817	4.7152
ANVDQ	1.0000	0.0000	1.9350	2.1432	11.6284	4.8560
ANVWH	1.0000	0.0000	2.1949	3.3487	46.9096	5.7826
ANWIS	1.0000	0.0000	2.1677	2.5382	18.4046	5.1596
ANWSR	1.0000	0.0000	2.2002	2.6750	21.5621	5.2648
ANYMN	1.0000	0.0000	2.0755	2.4416	16.4559	5.0854
APCLE	1.0000	0.0000	2.0432	2.5786	19.2857	5.1907
APDDC	1.0000	0.0000	2.0015	2.7397	23.2369	5.3145
APDIK	1.0000	0.0000	1.8824	2.0246	10.1211	4.7649
APFTT	1.0000	0.0000	1.8960	2.2934	13.8545	4.9715
APGFQ	1.0000	0.0000	1.8928	2.5469	18.5922	5.1663
APGLE	1.0000	0.0000	1.9232	2.0970	11.0179	4.8205
APGSI	1.0000	0.0000	1.9841	1.9897	9.7152	4.7381
APHGG	1.0000	0.0000	1.9203	2.8010	24.9404	5.3616
APIES	1.0000	0.0000	1.9536	1.8185	7.9369	4.6065
APIRQ	1.0000	0.0000	1.8819	2.3285	14.4306	4.9984
APIST	1.0000	0.0000	1.9526	1.8098	7.8545	4.5997
APKGS	1.0000	0.0000	1.9779	1.8923	8.6615	4.6632
APKQH	1.0000	0.0000	1.9390	2.4410	16.4435	5.0849
APKYN	1.0000	0.0000	1.9739	2.1687	11.9809	4.8757
APLAP	1.0000	0.0000	1.9111	2.0201	10.0682	4.7614
APLDE	1.0000	0.0000	1.9010	1.9209	8.9593	4.6852
APNCS	1.0000	0.0000	2.1114	2.2654	13.4100	4.9500
APNES	1.0000	0.0000	1.9503	1.6127	6.2029	4.4483
APNNS	1.0000	0.0000	1.9390	1.4219	4.9100	4.3016
APNSM	1.0000	0.0000	2.0393	1.9871	9.6856	4.7361
APPLM	1.0000	0.0000	1.9705	2.2934	13.8544	4.9715
APPRI	1.0000	0.0000	1.8844	2.2569	13.2777	4.9434
APRAS	1.0000	0.0000	1.9928	2.0565	10.5071	4.7894
APRGP	1.0000	0.0000	1.8919	2.4130	15.9196	5.0634
APRRE	1.0000	0.0000	1.8887	2.4006	15.6911	5.0539
APRST	1.0000	0.0000	1.9772	1.9466	9.2344	4.7049
APSAT	1.0000	0.0000	1.9667	1.8958	8.6976	4.6659
APSDI	1.0000	0.0000	1.9530	1.8136	7.8908	4.6027
APSPN	1.0000	0.0000	1.9493	1.6059	6.1517	4.4430
APSQI	1.0000	0.0000	1.9627	1.8833	8.5695	4.6562
APSRQ	1.0000	0.0000	1.9866	2.0201	10.0681	4.7614
APSSF	1.0000	0.0000	2.0215	1.7244	7.0944	4.5341
APSVL	1.0000	0.0000	1.9826	1.8030	7.7916	4.5945
APTNA	1.0000	0.0000	1.9181	1.9984	9.8142	4.7447
APTYS	1.0000	0.0000	2.0261	2.1398	11.5828	4.8534
APVAE	1.0000	0.0000	1.8868	2.3684	15.1155	5.0291
APYNL	1.0000	0.0000	1.9882	2.0801	10.8022	4.8076
AQDPS	1.0000	0.0000	1.9605	1.8633	8.3696	4.6409
AQENG	1.0000	0.0000	1.9352	2.1488	11.7051	4.8603
AQKKP	1.0000	0.0000	1.8904	1.9968	9.7962	4.7435
AQKRA	1.0000	0.0000	1.8970	2.3390	14.6086	5.0065
AQKRQ	1.0000	0.0000	1.8951	2.3026	14.0035	4.9786
AQLGR	1.0000	0.0000	1.9395	2.3205	14.2974	4.9923
AQLNT	1.0000	0.0000	1.9244	1.7979	7.7442	4.5906
AQLSF	1.0000	0.0000	2.0051	1.9183	8.9314	4.6832
AQMDM	1.0000	0.0000	1.9570	2.9124	28.3633	5.4472
AQNIN	1.0000	0.0000	1.9311	1.8019	7.7811	4.5937
AQNSD	1.0000	0.0000	1.9620	1.6794	6.7220	4.4995
AQPKD	1.0000	0.0000	1.8851	2.0743	10.7282	4.8031
AQPPL	1.0000	0.0000	1.9064	1.9837	9.6469	4.7335
AQPTW	1.0000	0.0000	2.0571	3.0563	33.4890	5.5579
AQQGF	1.0000	0.0000	1.8826	2.6185	20.1981	5.2214
AQQMV	1.0000	0.0000	1.9109	2.7780	24.2880	5.3440
AQSAA	1.0000	0.0000	1.9910	2.0773	10.7665	4.8054
AQSDY	1.0000	0.0000	2.0354	2.2153	12.6491	4.9114
AQSRT	1.0000	0.0000	1.9864	2.0182	10.0453	4.7599
AQTDH	1.0000	0.0000	1.9236	2.5165	17.9480	5.1429
AQTDQ	1.0000	0.0000	1.8767	2.2194	12.7108	4.9146
AQTRD	1.0000	0.0000	1.8838	2.3066	14.0681	4.9816
AQVLR	1.0000	0.0000	1.9394	2.3198	14.2853	4.9917
AQYIC	1.0000	0.0000	2.0163	3.1813	38.6770	5.6539
ARDVA	1.0000	0.0000	1.8848	2.5222	18.0677	5.1474
ARELE	1.0000	0.0000	1.9197	2.0846	10.8584	4.8110
ARFLA	1.0000	0.0000	1.9501	2.3999	15.6785	5.0533
ARFTE	1.0000	0.0000	1.8973	2.4610	16.8294	5.1003
ARHSA	1.0000	0.0000	2.0697	2.4251	16.1443	5.0727
ARITS	1.0000	0.0000	1.9795	1.9685	9.4755	4.7217
ARKAP	1.0000	0.0000	1.8987	2.2674	13.4417	4.9515
ARKQN	1.0000	0.0000	1.9347	2.0471	10.3921	4.7822
ARKST	1.0000	0.0000	1.9732	1.8711	8.4467	4.6469
ARLFR	1.0000	0.0000	1.9561	2.4507	16.6296	5.0923
ARLLK	1.0000	0.0000	1.9336	1.8312	8.0574	4.6163
ARNSA	1.0000	0.0000	2.0002	1.8726	8.4615	4.6480
ARNTA	1.0000	0.0000	1.9359	2.1571	11.8191	4.8667
ARPEP	1.0000	0.0000	1.8852	2.2419	13.0470	4.9319
ARPHP	1.0000	0.0000	1.9276	2.6036	19.8533	5.2099
ARQET	1.0000	0.0000	1.8834	2.3115	14.1485	4.9854
ARQFG	1.0000	0.0000	1.8802	2.7057	22.3398	5.2884
ARQLV	1.0000	0.0000	1.9394	2.3198	14.2853	4.9917
ARRID	1.0000	0.0000	1.8867	2.4176	16.0036	5.0669
ARSAL	1.0000	0.0000	1.9970	1.8924	8.6622	4.6632
ARSDQ	1.0000	0.0000	1.9867	2.0221	10.0911	4.7629
ARSSM	1.0000	0.0000	2.1018	2.0433	10.3462	4.7793
ARSYE	1.0000	0.0000	2.0524	2.3073	14.0799	4.9822
ARTEA	1.0000	0.0000	1.8847	2.3479	14.7597	5.0134
ARTPL	1.0000	0.0000	1.9194	2.0689	10.6615	4.7990
ARYLP	1.0000	0.0000	1.9768	2.4228	16.1013	5.0710
ASAEP	1.0000	0.0000	1.9676	1.9046	8.7883	4.6726
ASAET	1.0000	0.0000	1.9674	1.9027	8.7682	4.6712
ASAGT	1.0000	0.0000	1.9970	2.0739	10.7231	4.8027
ASALL	1.0000	0.0000	1.9586	1.5695	5.8865	4.4151
ASANT	1.0000	0.0000	1.9689	1.7119	6.9892	4.5245
ASAPD	1.0000	0.0000	1.9671	1.8997	8.7376	4.6689
ASAPF	1.0000	0.0000	2.0072	2.1188	11.3021	4.8373
ASAPG	1.0000	0.0000	1.9971	2.0758	10.7474	4.8042
ASASM	1.0000	0.0000	2.0888	1.9926	9.7477	4.7403
ASASS	1.0000	0.0000	1.9854	1.3248	4.3469	4.2270
ASDAD	1.0000	0.0000	1.9673	1.9017	8.7577	4.6704
ASDML	1.0000	0.0000	2.0366	2.0089	9.9365	4.7528
ASDNA	1.0000	0.0000	1.9695	1.7158	7.0218	4.5275
ASDNK	1.0000	0.0000	1.9409	1.5323	5.6252	4.3865
ASDPS	1.0000	0.0000	1.9706	1.5053	5.4423	4.3657
ASEKD	1.0000	0.0000	1.9459	1.7231	7.0834	4.5331
ASENN	1.0000	0.0000	1.9402	1.4288	4.9520	4.3069
ASERQ	1.0000	0.0000	1.9872	2.0270	10.1494	4.7667
ASETK	1.0000	0.0000	1.9454	1.7192	7.0505	4.5301
ASEVG	1.0000	0.0000	2.0119	2.1520	11.7489	4.8628
ASFDL	1.0000	0.0000	1.9938	1.8487	8.2256	4.6296
ASFNY	1.0000	0.0000	2.0789	2.1788	12.1229	4.8834
ASGDQ	1.0000	0.0000	1.9910	2.0414	10.3223	4.7778
ASGIM	1.0000	0.0000	2.0661	2.3710	15.1615	5.0311
ASGPD	1.0000	0.0000	1.9820	1.9698	9.4899	4.7227
ASHKR	1.0000	0.0000	2.0551	2.2416	13.0436	4.9317
ASHLP	1.0000	0.0000	2.0329	1.9943	9.7675	4.7416
ASHNP	1.0000	0.0000	2.0358	1.9745	9.5425	4.7263
ASILP	1.0000	0.0000	1.9505	1.6476	6.4696	4.4751
ASIPL	1.0000	0.0000	1.9505	1.6476	6.4696	4.4751
ASIQL	1.0000	0.0000	1.9625	1.7192	7.0503	4.5301
ASITI	1.0000	0.0000	1.9552	1.8317	8.0613	4.6166
ASKFQ	1.0000	0.0000	1.9984	2.0069	9.9131	4.7513
ASKGD	1.0000	0.0000	1.9781	1.8943	8.6814	4.6647
ASKKS	1.0000	0.0000	1.9473	1.3523	4.5003	4.2481
ASKNT	1.0000	0.0000	1.9403	1.5284	5.5985	4.3835
ASKQA	1.0000	0.0000	1.9728	1.8938	8.6770	4.6644
ASKWS	1.0000	0.0000	2.1743	2.3382	14.5950	5.0059
ASKYN	1.0000	0.0000	2.0235	1.8823	8.5593	4.6555
ASLAE	1.0000	0.0000	1.9677	1.7405	7.2325	4.5465
ASLAK	1.0000	0.0000	1.9592	1.6581	6.5523	4.4832
ASLEN	1.0000	0.0000	1.9394	1.4486	5.0752	4.3221
ASLFT	1.0000	0.0000	1.9932	1.8448	8.1878	4.6267
ASLHK	1.0000	0.0000	2.0256	1.9188	8.9364	4.6835
ASLKE	1.0000	0.0000	1.9401	1.5570	5.7974	4.4055
ASLLR	1.0000	0.0000	1.9705	1.6203	6.2601	4.4541
ASLNS	1.0000	0.0000	1.9309	1.1553	3.4899	4.0967
ASLPI	1.0000	0.0000	1.9505	1.6476	6.4696	4.4751
ASLQL	1.0000	0.0000	1.9507	1.5331	5.6311	4.3871
ASLQN	1.0000	0.0000	1.9519	1.5133	5.4962	4.3719
ASLSQ	1.0000	0.0000	1.9678	1.4108	4.8425	4.2931
ASMAQ	1.0000	0.0000	2.0575	2.3506	14.8068	5.0155
ASMCT	1.0000	0.0000	2.1983	2.8287	25.7523	5.3829
ASMMA	1.0000	0.0000	2.1315	2.6603	21.1990	5.2535
ASMNA	1.0000	0.0000	2.0592	2.0951	10.9930	4.8191
ASNAL	1.0000	0.0000	1.9599	1.5497	5.7461	4.3999
ASNMC	1.0000	0.0000	2.2110	2.6467	20.8675	5.2430
ASNMG	1.0000	0.0000	2.0759	2.1652	11.9311	4.8729
ASNNP	1.0000	0.0000	1.9390	1.4219	4.9100	4.3016
ASNPK	1.0000	0.0000	1.9406	1.5303	5.6118	4.3850
ASNSK	1.0000	0.0000	1.9398	1.2439	3.9191	4.1648
ASNSL	2.0000	4.0967	1.9309	1.4563	7.2461	4.0967
ASNSN	1.0000	0.0000	1.9300	1.1354	3.3990	4.0814
ASNTA	1.0000	0.0000	1.9689	1.7119	6.9892	4.5245
ASPLI	1.0000	0.0000	1.9505	1.6476	6.4696	4.4751
ASPLN	1.0000	0.0000	1.9382	1.4417	5.0323	4.3169
ASPSD	1.0000	0.0000	1.9706	1.5053	5.4423	4.3657
ASPTP	1.0000	0.0000	1.9500	1.7879	7.6527	4.5829
ASQDL	1.0000	0.0000	1.9596	1.6992	6.8838	4.5148
ASQIS	1.0000	0.0000	1.9885	1.5968	6.0846	4.4361
ASQSL	2.0000	4.2931	1.9678	1.7118	9.8834	4.2931
ASQYF	1.0000	0.0000	2.0738	2.4344	16.3183	5.0798
ASRDL	1.0000	0.0000	1.9784	1.7864	7.6390	4.5818
ASREG	1.0000	0.0000	2.0078	2.1334	11.4967	4.8485
ASRGD	1.0000	0.0000	2.0075	2.1285	11.4310	4.8447
ASRGM	1.0000	0.0000	2.0872	2.5078	17.7693	5.1363
ASRRH	1.0000	0.0000	2.0795	2.4759	17.1232	5.1117
ASSAS	1.0000	0.0000	1.9854	1.3248	4.3469	4.2270
ASSDI	1.0000	0.0000	1.9746	1.5272	5.5901	4.3825
ASSDN	1.0000	0.0000	1.9529	1.3213	4.3277	4.2243
ASSEV	1.0000	0.0000	2.0112	1.6875	6.7877	4.5058
ASSIG	1.0000	0.0000	2.0142	1.7033	6.9173	4.5179
ASSIS	1.0000	0.0000	1.9650	1.2387	3.8933	4.1608
ASSKT	1.0000	0.0000	1.9587	1.4259	4.9342	4.3047
ASSNQ	1.0000	0.0000	1.9678	1.3910	4.7242	4.2778
ASSQI	1.0000	0.0000	1.9885	1.5968	6.0846	4.4361
ASSSA	1.0000	0.0000	1.9854	1.3248	4.3469	4.2270
ASSVL	1.0000	0.0000	1.9938	1.5165	5.5177	4.3743
ASSVY	1.0000	0.0000	2.0985	2.0326	10.2164	4.7710
ASTFK	1.0000	0.0000	1.9881	1.9334	9.0916	4.6948
ASTHP	1.0000	0.0000	2.0307	2.1565	11.8108	4.8662
ASTTR	1.0000	0.0000	1.9771	1.9447	9.2133	4.7034
ASVMV	1.0000	0.0000	2.0911	2.5257	18.1404	5.1500
ASVSQ	1.0000	0.0000	2.0242	1.7522	7.3344	4.5555
ASYKF	1.0000	0.0000	2.0656	2.2873	13.7551	4.9668
ASYQQ	1.0000	0.0000	2.0434	2.2849	13.7175	4.9649
ASYSK	1.0000	0.0000	2.0463	1.7797	7.5790	4.5767
ASYSR	1.0000	0.0000	2.0935	2.0140	9.9961	4.7567
ATAPI	1.0000	0.0000	1.8790	2.2042	12.4869	4.9029
ATDEE	1.0000	0.0000	1.8757	2.0900	10.9272	4.8151
ATDEF	1.0000	0.0000	1.8951	2.3042	14.0284	4.9798
ATERL	1.0000	0.0000	1.9196	2.0758	10.7473	4.8042
ATFAG	1.0000	0.0000	1.8923	2.5814	19.3486	5.1928
ATFGS	1.0000	0.0000	2.0216	2.1869	12.2381	4.8897
ATFSQ	1.0000	0.0000	2.0009	2.0805	10.8065	4.8078
ATGDY	1.0000	0.0000	1.9258	2.6063	19.9138	5.2119
ATGIT	1.0000	0.0000	1.8875	2.2723	13.5183	4.9553
ATGND	1.0000	0.0000	1.9305	2.0704	10.6793	4.8001
ATGPS	1.0000	0.0000	1.9816	1.9659	9.4466	4.7198
ATIHR	1.0000	0.0000	1.9245	2.6236	20.3170	5.2253
ATILA	1.0000	0.0000	1.9119	2.0401	10.3068	4.7768
ATIRD	1.0000	0.0000	1.8844	2.2569	13.2778	4.9434
ATKDI	1.0000	0.0000	1.8824	2.0226	10.0981	4.7634
ATKFS	1.0000	0.0000	1.9881	1.9334	9.0916	4.6948
ATLGS	1.0000	0.0000	1.9825	1.8018	7.7804	4.5936
ATLKG	1.0000	0.0000	1.9258	2.0127	9.9812	4.7557
ATLLD	1.0000	0.0000	1.9111	1.7480	7.2980	4.5523
ATLLK	1.0000	0.0000	1.9069	1.6706	6.6512	4.4928
ATLQP	1.0000	0.0000	1.9064	1.9818	9.6250	4.7320
ATLTI	1.0000	0.0000	1.9017	1.9302	9.0574	4.6923
ATLYI	1.0000	0.0000	1.9633	2.2841	13.7039	4.9643
ATNNE	1.0000	0.0000	1.9194	1.7133	7.0010	4.5256
ATNNK	1.0000	0.0000	1.9134	1.6309	6.3410	4.4623
ATNSK	1.0000	0.0000	1.9403	1.5284	5.5985	4.3835
ATPCL	1.0000	0.0000	2.0431	2.5698	19.0906	5.1839
ATPDT	1.0000	0.0000	1.8761	2.0743	10.7291	4.8031
ATSFA	1.0000	0.0000	2.0071	2.1169	11.2765	4.8358
ATSIY	1.0000	0.0000	2.0283	2.1617	11.8828	4.8702
ATSKC	1.0000	0.0000	2.1036	2.3719	15.1773	5.0318
ATSNG	1.0000	0.0000	1.9852	1.7820	7.5990	4.5784
ATSSF	1.0000	0.0000	2.0212	1.7224	7.0780	4.5326
ATSSV	1.0000	0.0000	2.0097	1.6787	6.7165	4.4990
ATTHQ	1.0000	0.0000	1.9242	2.5126	17.8675	5.1400
ATTSM	1.0000	0.0000	2.0340	2.1672	11.9595	4.8745
ATVTT	1.0000	0.0000	1.8888	2.2478	13.1373	4.9364
ATYAR	1.0000	0.0000	1.9143	2.6930	22.0145	5.2786
ATYEA	1.0000	0.0000	1.9196	2.5411	18.4668	5.1619
ATYPQ	1.0000	0.0000	1.9200	2.4979	17.5648	5.1286
ATYRE	1.0000	0.0000	1.9230	2.5919	19.5846	5.2009
AVANI	1.0000	0.0000	1.9395	2.1995	12.4186	4.8993
AVDAR	1.0000	0.0000	1.8848	2.5222	18.0677	5.1474
AVDNQ	1.0000	0.0000	1.9350	2.1432	11.6284	4.8560
AVDTR	1.0000	0.0000	1.8918	2.4123	15.9063	5.0629
AVEAF	1.0000	0.0000	1.8904	2.5894	19.5298	5.1990
AVEDI	1.0000	0.0000	1.8863	2.2843	13.7074	4.9645
AVESE	1.0000	0.0000	1.9829	1.9808	9.6137	4.7312
AVFMD	1.0000	0.0000	1.9260	2.8578	26.6334	5.4053
AVIIK	1.0000	0.0000	1.8973	2.2218	12.7464	4.9165
AVIME	1.0000	0.0000	1.9275	2.6636	21.2794	5.2560
AVLMK	1.0000	0.0000	1.9956	2.3952	15.5936	5.0497
AVLRK	1.0000	0.0000	1.9441	2.1727	12.0359	4.8787
AVMRN	1.0000	0.0000	2.0080	2.6096	19.9919	5.2146
AVNAT	1.0000	0.0000	1.9393	2.1757	12.0782	4.8810
AVNEV	1.0000	0.0000	1.9503	2.2538	13.2296	4.9410
AVNKH	1.0000	0.0000	2.0010	2.3627	15.0165	5.0248
AVNKS	1.0000	0.0000	1.9775	1.7076	6.9537	4.5212
AVNTP	1.0000	0.0000	1.9303	2.0677	10.6459	4.7980
AVPIV	1.0000	0.0000	1.8911	2.4528	16.6706	5.0940
AVRES	1.0000	0.0000	2.0077	2.1327	11.4869	4.8479
AVRFS	1.0000	0.0000	2.0444	2.3469	14.7424	5.0126
AVRNF	1.0000	0.0000	1.9705	2.4494	16.6055	5.0914
AVSNK	1.0000	0.0000	1.9775	1.7076	6.9537	4.5212
AVTCT	1.0000	0.0000	2.0048	2.9093	28.2624	5.4449
AVTTY	1.0000	0.0000	1.9264	2.6016	19.8078	5.2084
AWKAD	1.0000	0.0000	2.0747	3.0211	32.1544	5.5308
AWKMG	1.0000	0.0000	2.1251	3.4705	53.9775	5.8762
AWMEI	1.0000	0.0000	2.0993	3.3967	49.5793	5.8195
AWNIN	1.0000	0.0000	2.1297	2.6407	20.7234	5.2384
AWPVW	1.0000	0.0000	2.2378	4.0744	108.2176	6.3404
AWTER	1.0000	0.0000	2.0612	3.1503	37.3230	5.6301
AYATN	1.0000	0.0000	1.9792	2.3503	14.8011	5.0152
AYCAN	1.0000	0.0000	2.1174	3.0118	31.8117	5.5237
AYCET	1.0000	0.0000	2.0349	3.0927	34.9224	5.5858
AYFGV	1.0000	0.0000	1.8922	3.0046	31.5484	5.5181
AYFSL	1.0000	0.0000	2.0750	2.1987	12.4065	4.8987
AYHNA	1.0000	0.0000	2.0369	2.7209	22.7356	5.3000
AYITL	1.0000	0.0000	1.9633	2.2841	13.7039	4.9643
AYKAS	1.0000	0.0000	2.0396	2.1742	12.0572	4.8798
AYKNV	1.0000	0.0000	1.9966	2.3460	14.7282	5.0119
AYLEY	1.0000	0.0000	2.0185	2.6229	20.3004	5.2247
AYNKQ	1.0000	0.0000	1.9796	2.2403	13.0238	4.9307
AYNKS	1.0000	0.0000	2.0235	1.8823	8.5593	4.6555
AYPIS	1.0000	0.0000	2.0285	2.1636	11.9097	4.8717
AYPLK	1.0000	0.0000	1.9669	2.1886	12.2613	4.8909
AYPVD	1.0000	0.0000	1.9253	2.6075	19.9416	5.2129
AYQLD	1.0000	0.0000	1.9660	2.3376	14.5847	5.0055
AYSEV	1.0000	0.0000	2.0565	2.3259	14.3873	4.9965
AYSLD	1.0000	0.0000	2.0286	1.9796	9.5997	4.7303
AYSTH	1.0000	0.0000	2.1067	2.5084	17.7812	5.1368
AYSWI	1.0000	0.0000	2.2518	3.0741	34.1802	5.5715
AYTHE	1.0000	0.0000	1.9592	2.8017	24.9628	5.3622
CAANE	1.0000	0.0000	2.0604	2.6667	21.3560	5.2584
CADPS	1.0000	0.0000	2.1084	2.4513	16.6422	5.0929
CAGSG	1.0000	0.0000	2.1700	2.8054	25.0695	5.3650
CALLT	1.0000	0.0000	2.0626	2.4057	15.7839	5.0578
CANSD	1.0000	0.0000	2.1117	2.2674	13.4404	4.9515
CAQKR	1.0000	0.0000	2.0164	2.8906	27.6606	5.4305
CASRD	1.0000	0.0000	2.1362	2.6100	20.0011	5.2149
CASTF	1.0000	0.0000	2.1516	2.6685	21.3996	5.2598
CATIH	1.0000	0.0000	2.0355	3.1244	36.2239	5.6102
CAVTC	1.0000	0.0000	2.0992	3.5708	60.5878	5.9533
CAYAT	1.0000	0.0000	2.0199	3.1938	39.2409	5.6636
CAYPL	1.0000	0.0000	2.1030	2.9237	28.7356	5.4559
CCAVT	1.0000	0.0000	2.0992	3.5708	60.5878	5.9533
CCAYP	1.0000	0.0000	2.1179	3.7473	74.2523	6.0890
CCEHH	1.0000	0.0000	2.1125	4.0315	103.0010	6.3074
CCNLS	1.0000	0.0000	2.2566	2.6529	21.0177	5.2478
CCSLY	1.0000	0.0000	2.3657	3.1888	39.0142	5.6597
CCSNK	1.0000	0.0000	2.2591	2.7415	23.2843	5.3159
CDIAD	1.0000	0.0000	1.9995	2.7616	23.8322	5.3314
CDIQI	1.0000	0.0000	1.9960	2.7452	23.3838	5.3187
CDMLK	1.0000	0.0000	2.1131	2.7715	24.1043	5.3389
CDNGK	1.0000	0.0000	2.0681	2.5484	18.6234	5.1675
CDNID	1.0000	0.0000	2.0417	2.4697	17.0010	5.1070
CDQDL	1.0000	0.0000	2.0384	2.5392	18.4270	5.1604
CDSKS	1.0000	0.0000	2.0994	1.9813	9.6198	4.7316
CDSPT	1.0000	0.0000	2.0901	2.3414	14.6490	5.0084
CEATL	1.0000	0.0000	2.0432	2.5766	19.2425	5.1892
CEDKP	1.0000	0.0000	2.0098	2.5611	18.9005	5.1773
CEHHD	1.0000	0.0000	2.0708	3.3739	48.2932	5.8020
CEHML	1.0000	0.0000	2.1657	3.2205	40.4671	5.6841
CELEI	1.0000	0.0000	2.0345	2.4993	17.5950	5.1298
CELGV	1.0000	0.0000	2.0718	2.8259	25.6702	5.3808
CEMQT	1.0000	0.0000	2.0434	3.0856	34.6398	5.5804
CENMS	1.0000	0.0000	2.1901	2.5456	18.5631	5.1653
CESTK	1.0000	0.0000	2.0851	2.2708	13.4940	4.9541
CETLR	1.0000	0.0000	2.0517	2.6274	20.4067	5.2282
CEVQK	1.0000	0.0000	2.0217	2.8081	25.1461	5.3671
CEYPQ	1.0000	0.0000	2.0357	3.0582	33.5622	5.5594
CFDDV	1.0000	0.0000	2.0127	3.0301	32.4907	5.5377
CFDYS	1.0000	0.0000	2.2167	2.9163	28.4933	5.4503
CFIEE	1.0000	0.0000	2.0118	2.8845	27.4657	5.4258
CFMKG	1.0000	0.0000	2.0652	3.3327	46.0534	5.7703
CFNGA	1.0000	0.0000	2.0948	2.9510	29.6557	5.4769
CGATG	1.0000	0.0000	1.9939	3.0900	34.8133	5.5837
CGFVY	1.0000	0.0000	1.9587	3.5562	59.5786	5.9421
CGIQS	1.0000	0.0000	2.1361	2.6129	20.0676	5.2171
CGKIP	1.0000	0.0000	2.0233	2.7523	23.5762	5.3242
CGLFG	1.0000	0.0000	2.0883	3.0409	32.8963	5.5460
CGSQP	1.0000	0.0000	2.1340	2.5910	19.5656	5.2002
CGSVP	1.0000	0.0000	2.1562	2.6967	22.1106	5.2815
CGYLR	1.0000	0.0000	2.1157	3.1525	37.4141	5.6318
CGYNM	1.0000	0.0000	2.1807	3.3552	47.2620	5.7876
CHESY	1.0000	0.0000	2.2613	3.0688	33.9738	5.5675
CHGEK	1.0000	0.0000	2.0689	3.1059	35.4566	5.5959
CHHRL	1.0000	0.0000	2.1607	3.3597	47.5104	5.7911
CHQLL	1.0000	0.0000	2.1370	2.7398	23.2398	5.3146
CHSQP	1.0000	0.0000	2.1879	2.7816	24.3887	5.3467
CIFLS	1.0000	0.0000	2.1416	2.4202	16.0526	5.0689
CIGQN	1.0000	0.0000	2.0682	2.7154	22.5936	5.2959
CIHFT	1.0000	0.0000	2.0412	3.2375	41.2674	5.6971
CIHYN	1.0000	0.0000	2.1709	3.1864	38.9064	5.6578
CIINN	1.0000	0.0000	2.0611	2.3038	14.0219	4.9794
CIKDN	1.0000	0.0000	2.0424	2.3922	15.5399	5.0474
CINAH	1.0000	0.0000	2.1188	2.9424	29.3642	5.4703
CINDG	1.0000	0.0000	2.0650	2.6458	20.8459	5.2423
CIPIT	1.0000	0.0000	1.9988	2.6697	21.4306	5.2607
CIPND	1.0000	0.0000	2.0416	2.4678	16.9628	5.1055
CISHK	1.0000	0.0000	2.1780	2.6564	21.1027	5.2505
CISLK	1.0000	0.0000	2.0818	2.1236	11.3662	4.8410
CISPE	1.0000	0.0000	2.0938	2.3701	15.1462	5.0305
CKAKY	1.0000	0.0000	2.0782	2.9367	29.1722	5.4660
CKANN	1.0000	0.0000	2.0690	2.2924	13.8381	4.9707
CKFLK	1.0000	0.0000	2.0726	2.5337	18.3103	5.1562
CKHLL	1.0000	0.0000	2.1282	2.5927	19.6044	5.2015
CKIAR	1.0000	0.0000	2.0191	2.8409	26.1185	5.3923
CKKPR	1.0000	0.0000	2.0317	2.6356	20.6002	5.2345
CKNTK	1.0000	0.0000	2.0384	2.2909	13.8142	4.9696
CKPFD	1.0000	0.0000	2.0324	2.7753	24.2126	5.3419
CKQNK	1.0000	0.0000	2.0477	2.3645	15.0465	5.0261
CKSDM	1.0000	0.0000	2.1792	2.6491	20.9255	5.2449
CKSIT	1.0000	0.0000	2.0873	2.2858	13.7323	4.9657
CKSSD	1.0000	0.0000	2.0994	1.9813	9.6198	4.7316
CKSSM	1.0000	0.0000	2.2047	2.3607	14.9807	5.0232
CKVFM	1.0000	0.0000	2.0651	3.3320	46.0147	5.7697
CKWPS	1.0000	0.0000	2.3209	3.1763	38.4568	5.6501
CLADT	1.0000	0.0000	2.0432	2.5717	19.1336	5.1854
CLAKS	1.0000	0.0000	2.1003	2.2097	12.5676	4.9072
CLARH	1.0000	0.0000	2.1131	3.0991	35.1805	5.5907
CLAVI	1.0000	0.0000	2.0609	2.7709	24.0895	5.3385
CLDMP	1.0000	0.0000	2.1065	2.8470	26.3013	5.3970
CLEEP	1.0000	0.0000	2.0335	2.4774	17.1542	5.1129
CLELF	1.0000	0.0000	2.0889	2.5275	18.1789	5.1514
CLEMS	1.0000	0.0000	2.1867	2.5654	18.9941	5.1805
CLEVN	1.0000	0.0000	2.0841	2.4640	16.8881	5.1026
CLIWY	1.0000	0.0000	2.3132	3.7480	74.3095	6.0895
CLLFG	1.0000	0.0000	2.1163	2.6987	22.1609	5.2830
CLPGH	1.0000	0.0000	2.1176	3.0104	31.7608	5.5226
CLSDD	1.0000	0.0000	2.0877	2.1812	12.1560	4.8852
CMHLV	1.0000	0.0000	2.1660	3.3910	49.2513	5.8151
CMNIV	1.0000	0.0000	2.1327	3.0244	32.2777	5.5333
CMRAD	1.0000	0.0000	2.0232	3.2778	43.2296	5.7281
CMTPS	1.0000	0.0000	2.1821	2.7207	22.7325	5.2999
CMYPQ	1.0000	0.0000	2.0517	3.4327	51.6760	5.8471
CNCAQ	1.0000	0.0000	2.2049	3.2830	43.4918	5.7321
CNDGS	1.0000	0.0000	2.1297	2.3374	14.5816	5.0053
CNDHS	1.0000	0.0000	2.1854	2.5280	18.1894	5.1518
CNGIR	1.0000	0.0000	2.0796	2.8026	24.9871	5.3629
CNHSK	1.0000	0.0000	2.1764	2.4506	16.6275	5.0923
CNIHQ	1.0000	0.0000	2.1153	2.9060	28.1567	5.4424
CNLSR	1.0000	0.0000	2.1140	2.1521	11.7499	4.8628
CNLVN	1.0000	0.0000	2.0909	2.2732	13.5315	4.9559
CNPFQ	1.0000	0.0000	2.0775	2.7366	23.1516	5.3121
CNRAM	1.0000	0.0000	2.1316	3.0919	34.8909	5.5852
CNREG	1.0000	0.0000	2.0800	2.7875	24.5566	5.3513
CNSAW	1.0000	0.0000	2.3535	3.1759	38.4368	5.6497
CNSEN	1.0000	0.0000	2.0786	1.9804	9.6087	4.7309
CNSPG	1.0000	0.0000	2.1294	2.3355	14.5486	5.0038
CNTGC	1.0000	0.0000	2.2166	3.2796	43.3192	5.7295
CNTVL	1.0000	0.0000	2.0834	2.4552	16.7170	5.0958
CNVDS	1.0000	0.0000	2.1295	2.3367	14.5692	5.0048
CNVKT	1.0000	0.0000	2.0678	2.5438	18.5242	5.1639
CNYNV	1.0000	0.0000	2.1679	2.7892	24.6044	5.3526
CPFIQ	1.0000	0.0000	2.0065	2.9424	29.3634	5.4703
CPHNA	1.0000	0.0000	2.1195	2.9205	28.6316	5.4535
CPKAQ	1.0000	0.0000	2.0141	2.7319	23.0274	5.3085
CPKFA	1.0000	0.0000	2.0312	2.8814	27.3661	5.4234
CPMIK	1.0000	0.0000	2.0691	2.9555	29.8117	5.4804
CPNAE	1.0000	0.0000	2.0517	2.5587	18.8481	5.1754
CPNKL	1.0000	0.0000	2.0466	2.2043	12.4881	4.9030
CPPLK	1.0000	0.0000	2.0343	2.3882	15.4676	5.0444
CPQSN	1.0000	0.0000	2.1031	2.2290	12.8537	4.9220
CPRSI	1.0000	0.0000	2.1221	2.5220	18.0635	5.1472
CPSLS	1.0000	0.0000	2.0913	1.8908	8.6461	4.6620
CPSSH	1.0000	0.0000	2.2136	2.4235	16.1149	5.0715
CPSSK	1.0000	0.0000	2.0990	1.9794	9.5979	4.7301
CPTET	1.0000	0.0000	2.0007	2.6308	20.4884	5.2308
CQNLQ	1.0000	0.0000	2.0708	2.4230	16.1040	5.0711
CQNNP	1.0000	0.0000	2.0662	2.3316	14.4824	5.0008
CQVNE	1.0000	0.0000	2.0680	2.6997	22.1853	5.2837
CQYTH	1.0000	0.0000	2.0498	3.4181	50.8145	5.8359
CRDVQ	1.0000	0.0000	1.9945	3.0374	32.7664	5.5434
CREQF	1.0000	0.0000	1.9973	3.0861	34.6569	5.5807
CRFTG	1.0000	0.0000	1.9957	3.1837	38.7881	5.6558
CRIDK	1.0000	0.0000	2.0201	2.7349	23.1080	5.3108
CRLLP	1.0000	0.0000	2.0734	2.4584	16.7789	5.0983
CRMFL	1.0000	0.0000	2.1303	3.2248	40.6682	5.6874
CRSLF	1.0000	0.0000	2.1715	2.5571	18.8113	5.1741
CSDPR	1.0000	0.0000	2.1199	2.5021	17.6508	5.1319
CSEAK	1.0000	0.0000	2.1047	2.3807	15.3328	5.0386
CSENG	1.0000	0.0000	2.1304	2.3423	14.6649	5.0091
CSESH	1.0000	0.0000	2.2150	2.4304	16.2434	5.0768
CSGAS	1.0000	0.0000	2.1813	2.3409	14.6409	5.0080
CSKQQ	1.0000	0.0000	2.1076	2.4090	15.8457	5.0604
CSLKN	1.0000	0.0000	2.0647	1.9178	8.9262	4.6828
CSLTP	1.0000	0.0000	2.0868	2.1753	12.0736	4.8807
CSLYS	1.0000	0.0000	2.1890	2.2427	13.0606	4.9325
CSMQQ	1.0000	0.0000	2.2001	2.8658	26.8804	5.4115
CSNKL	1.0000	0.0000	2.0647	1.9178	8.9262	4.6828
CSPER	1.0000	0.0000	2.1204	2.5070	17.7514	5.1356
CSQQL	1.0000	0.0000	2.1135	2.3204	14.2964	4.9923
CSQTD	1.0000	0.0000	2.1010	2.4130	15.9186	5.0634
CSQTL	1.0000	0.0000	2.1002	2.2469	13.1243	4.9358
CSSET	1.0000	0.0000	2.1126	2.0598	10.5483	4.7920
CSSFV	1.0000	0.0000	2.2136	2.4533	16.6801	5.0944
CSSYH	1.0000	0.0000	2.3162	2.7755	24.2170	5.3420
CSTER	1.0000	0.0000	2.1202	2.5050	17.7116	5.1341
CSTIL	1.0000	0.0000	2.0905	2.1972	12.3859	4.8976
CSTRE	1.0000	0.0000	2.1202	2.5050	17.7116	5.1341
CSYHA	1.0000	0.0000	2.2731	3.1699	38.1753	5.6452
CTDKI	1.0000	0.0000	2.0098	2.5742	19.1895	5.1873
CTEKL	1.0000	0.0000	2.0346	2.3931	15.5561	5.0481
CTIIK	1.0000	0.0000	2.0095	2.5942	19.6377	5.2027
CTKKI	1.0000	0.0000	2.0163	2.4968	17.5428	5.1278
CTLLF	1.0000	0.0000	2.0883	2.5187	17.9948	5.1447
CTNSQ	1.0000	0.0000	2.1028	2.2271	12.8247	4.9205
CTRYG	1.0000	0.0000	2.0153	3.3146	45.1049	5.7564
CTSKK	1.0000	0.0000	2.0770	2.1884	12.2591	4.8908
CVELN	1.0000	0.0000	2.0841	2.4640	16.8881	5.1026
CVLSF	1.0000	0.0000	2.1764	2.5756	19.2201	5.1884
CVNSK	1.0000	0.0000	2.1205	2.2592	13.3138	4.9452
CVQQS	1.0000	0.0000	2.1425	2.6619	21.2368	5.2547
CVRGH	1.0000	0.0000	1.9682	3.5106	56.5281	5.9070
CVRSS	1.0000	0.0000	2.1951	2.3910	15.5168	5.0465
CVRSY	1.0000	0.0000	2.2284	3.0294	32.4632	5.5372
CVTEE	1.0000	0.0000	2.0082	2.8169	25.4046	5.3739
CWSLS	1.0000	0.0000	2.3278	2.8012	24.9480	5.3618
CYAFS	1.0000	0.0000	2.2293	3.0223	32.2011	5.5318
CYIKK	1.0000	0.0000	2.0754	2.8507	26.4131	5.3998
CYLKY	1.0000	0.0000	2.1685	3.0921	34.8989	5.5854
CYSPP	1.0000	0.0000	2.1734	2.6933	22.0238	5.2789
CYSYN	1.0000	0.0000	2.2738	2.8613	26.7409	5.4080
DAAEL	1.0000	0.0000	1.9114	2.0289	10.1727	4.7682
DADLS	1.0000	0.0000	1.9478	1.6296	6.3306	4.4612
DADNY	1.0000	0.0000	1.9712	2.2482	13.1432	4.9367
DADTA	1.0000	0.0000	1.8797	2.1862	12.2275	4.8891
DAFDF	1.0000	0.0000	1.9054	2.5222	18.0681	5.1474
DAFIQ	1.0000	0.0000	1.8905	2.3927	15.5488	5.0478
DAFSD	1.0000	0.0000	1.9924	2.0147	10.0047	4.7573
DAHGE	1.0000	0.0000	1.9280	2.6317	20.5092	5.2315
DAIEC	1.0000	0.0000	1.9989	2.7665	23.9676	5.3351
DAIWP	1.0000	0.0000	2.0581	3.0105	31.7655	5.5227
DAKFK	1.0000	0.0000	1.9142	2.1482	11.6971	4.8599
DAKLP	1.0000	0.0000	1.9009	1.8386	8.1278	4.6219
DAKNG	1.0000	0.0000	1.9324	1.9968	9.7960	4.7435
DALAP	1.0000	0.0000	1.9112	2.0221	10.0912	4.7629
DALGL	1.0000	0.0000	1.9402	1.9280	9.0343	4.6906
DALQQ	1.0000	0.0000	1.9112	2.0573	10.5165	4.7900
DALYE	1.0000	0.0000	1.9630	2.2729	13.5271	4.9557
DAMPE	1.0000	0.0000	1.9296	2.4663	16.9348	5.1044
DANAS	1.0000	0.0000	1.9695	1.7158	7.0218	4.5275
DANEP	1.0000	0.0000	1.9072	1.9011	8.7521	4.6700
DANFQ	1.0000	0.0000	1.9438	2.1869	12.2375	4.8896
DANGH	1.0000	0.0000	1.9945	2.4409	16.4431	5.0849
DANQL	1.0000	0.0000	1.9247	1.8017	7.7800	4.5936
DANRI	1.0000	0.0000	1.9277	2.0749	10.7360	4.8035
DANSR	1.0000	0.0000	1.9811	1.7665	7.4607	4.5665
DAPSP	1.0000	0.0000	1.9504	1.7917	7.6881	4.5859
DAPTN	1.0000	0.0000	1.9067	1.8923	8.6618	4.6632
DAQLS	1.0000	0.0000	1.9596	1.6992	6.8838	4.5148
DAQPT	1.0000	0.0000	1.8771	2.1479	11.6924	4.8596
DAQSA	1.0000	0.0000	1.9764	1.9713	9.5068	4.7239
DAQYI	1.0000	0.0000	1.9167	2.5236	18.0972	5.1484
DARLF	1.0000	0.0000	1.9464	2.2939	13.8614	4.9718
DARTE	1.0000	0.0000	1.8852	2.2419	13.0472	4.9319
DASAP	1.0000	0.0000	1.9671	1.8997	8.7376	4.6689
DASKG	1.0000	0.0000	1.9781	1.8943	8.6814	4.6647
DASLN	1.0000	0.0000	1.9385	1.4437	5.0445	4.3184
DASMN	1.0000	0.0000	2.0396	1.9891	9.7077	4.7376
DASPT	1.0000	0.0000	1.9502	1.7898	7.6704	4.5844
DASQY	1.0000	0.0000	2.0354	2.2153	12.6491	4.9114
DASSI	1.0000	0.0000	1.9746	1.5272	5.5901	4.3825
DASYK	1.0000	0.0000	2.0230	2.0682	10.6516	4.7984
DATIL	1.0000	0.0000	1.9019	1.9341	9.0989	4.6953
DATYP	1.0000	0.0000	1.9234	2.4282	16.2025	5.0751
DAVDA	1.0000	0.0000	1.8871	2.3654	15.0637	5.0268
DAVFM	1.0000	0.0000	1.9260	2.8578	26.6334	5.4053
DCDIA	1.0000	0.0000	1.9995	2.7616	23.8322	5.3314
DCHQL	1.0000	0.0000	2.1043	2.9059	28.1527	5.4423
DCIGQ	1.0000	0.0000	2.0003	2.9013	28.0044	5.4387
DCISL	1.0000	0.0000	2.0911	2.2011	12.4421	4.9005
DCISP	1.0000	0.0000	2.0932	2.3652	15.0602	5.0267
DCKSD	1.0000	0.0000	2.0849	2.2698	13.4780	4.9533
DCMYP	1.0000	0.0000	2.0725	3.3630	47.6917	5.7936
DCNHS	1.0000	0.0000	2.1854	2.5280	18.1894	5.1518
DCQNL	1.0000	0.0000	2.0616	2.3533	14.8534	5.0175
DCSEA	1.0000	0.0000	2.1091	2.4582	16.7749	5.0981
DCSSF	1.0000	0.0000	2.1691	2.2779	13.6064	4.9596
DCSSY	1.0000	0.0000	2.2089	2.4088	15.8416	5.0602
DCYSP	1.0000	0.0000	2.1736	2.6953	22.0733	5.2804
DDAFI	1.0000	0.0000	1.8937	2.3231	14.3406	4.9943
DDAKF	1.0000	0.0000	1.9064	2.2257	12.8035	4.9194
DDALG	1.0000	0.0000	1.9231	2.0941	10.9799	4.8183
DDASQ	1.0000	0.0000	1.9607	1.8653	8.3889	4.6424
DDCKS	1.0000	0.0000	2.0849	2.2698	13.4780	4.9533
DDDET	1.0000	0.0000	1.8696	1.9791	9.5940	4.7299
DDDRL	1.0000	0.0000	1.9097	1.9688	9.4784	4.7219
DDETN	2.0000	4.5870	1.8944	2.0942	15.5299	4.5870
DDGAS	1.0000	0.0000	1.9821	1.9717	9.5116	4.7242
DDHKQ	1.0000	0.0000	1.9367	2.3369	14.5721	5.0049
DDHPT	1.0000	0.0000	1.9264	2.3389	14.6061	5.0064
DDHQV	1.0000	0.0000	1.9289	2.5897	19.5360	5.1992
DDIRV	1.0000	0.0000	1.8918	2.3301	14.4583	4.9997
DDITG	1.0000	0.0000	1.8852	2.1702	12.0012	4.8768
DDITT	1.0000	0.0000	1.8699	1.9902	9.7207	4.7384
DDKDT	1.0000	0.0000	1.8734	1.8967	8.7063	4.6665
DDKRQ	1.0000	0.0000	1.8922	2.1270	11.4106	4.8436
DDKSI	1.0000	0.0000	1.9299	1.6321	6.3499	4.4632
DDLKR	1.0000	0.0000	1.9104	1.8913	8.6510	4.6624
DDLNT	1.0000	0.0000	1.8988	1.6222	6.2745	4.4556
DDLPI	1.0000	0.0000	1.8904	1.8300	8.0453	4.6153
DDLQE	1.0000	0.0000	1.8960	1.8865	8.6023	4.6587
DDLQL	1.0000	0.0000	1.9051	1.7155	7.0198	4.5273
DDLSL	1.0000	0.0000	1.9163	1.3575	4.5299	4.2521
DDLSS	1.0000	0.0000	1.9299	1.2351	3.8751	4.1581
DDLVP	1.0000	0.0000	1.9132	1.9854	9.6656	4.7347
DDNNC	1.0000	0.0000	2.0561	2.2639	13.3859	4.9488
DDPFT	1.0000	0.0000	1.8935	2.1913	12.3005	4.8930
DDPPE	1.0000	0.0000	1.8696	1.9790	9.5939	4.7299
DDQAE	1.0000	0.0000	1.8766	2.1586	11.8398	4.8679
DDQTS	1.0000	0.0000	1.9436	1.7554	7.3621	4.5579
DDRLR	1.0000	0.0000	1.9276	2.1255	11.3914	4.8425
DDRSI	1.0000	0.0000	1.9639	1.8663	8.3996	4.6432
DDSLL	1.0000	0.0000	1.9163	1.3575	4.5299	4.2521
DDSTH	1.0000	0.0000	2.0145	2.0524	10.4569	4.7862
DDTLQ	1.0000	0.0000	1.8955	1.8777	8.5134	4.6520
DDTPR	1.0000	0.0000	1.8827	2.1290	11.4374	4.8451
DDVLG	1.0000	0.0000	1.9346	2.1634	11.9067	4.8716
DDVNY	1.0000	0.0000	1.9831	2.3175	14.2475	4.9900
DDVTI	1.0000	0.0000	1.8851	2.1695	11.9910	4.8762
DDYEE	1.0000	0.0000	1.9214	2.3378	14.5883	5.0056
DDYLR	1.0000	0.0000	1.9709	2.3187	14.2683	4.9910
DEANC	1.0000	0.0000	2.0518	2.5607	18.8906	5.1769
DEDIK	1.0000	0.0000	1.8744	1.9254	9.0066	4.6886
DEEAG	1.0000	0.0000	1.8873	2.2700	13.4809	4.9535
DEELY	1.0000	0.0000	1.9542	2.1718	12.0233	4.8780
DEERN	1.0000	0.0000	1.9166	1.9587	9.3673	4.7142
DEFDN	1.0000	0.0000	1.9294	2.0161	10.0213	4.7584
DEFFS	1.0000	0.0000	2.0180	2.1327	11.4872	4.8480
DEFKA	1.0000	0.0000	1.9062	2.2306	12.8768	4.9232
DEFKE	1.0000	0.0000	1.9012	2.1295	11.4437	4.8455
DEFNN	1.0000	0.0000	1.9447	1.8302	8.0479	4.6155
DEGET	1.0000	0.0000	1.8853	2.1600	11.8599	4.8690
DEGGA	1.0000	0.0000	1.8928	2.4411	16.4470	5.0850
DEGIG	1.0000	0.0000	1.8939	2.3551	14.8833	5.0189
DEGSA	1.0000	0.0000	1.9826	1.9766	9.5666	4.7280
DEHLD	1.0000	0.0000	1.9584	2.1835	12.1898	4.8870
DEHNF	1.0000	0.0000	1.9965	2.3828	15.3708	5.0402
DEHRL	1.0000	0.0000	1.9752	2.3403	14.6308	5.0076
DEIDT	1.0000	0.0000	1.8698	1.9990	9.8216	4.7452
DELFF	1.0000	0.0000	1.9520	2.2551	13.2493	4.9420
DELHT	1.0000	0.0000	1.9583	2.1797	12.1347	4.8841
DELLA	1.0000	0.0000	1.9119	1.7568	7.3749	4.5591
DELPG	1.0000	0.0000	1.9135	1.9910	9.7298	4.7391
DEMKL	1.0000	0.0000	1.9635	2.1187	11.3011	4.8372
DEMSP	1.0000	0.0000	2.0186	2.0719	10.6985	4.8012
DENKP	1.0000	0.0000	1.8924	1.7176	7.0374	4.5289
DENND	1.0000	0.0000	1.9030	1.6112	6.1913	4.4471
DENQL	1.0000	0.0000	1.9095	1.7006	6.8955	4.5158
DENVL	1.0000	0.0000	1.9304	1.8063	7.8227	4.5971
DEPDA	1.0000	0.0000	1.8757	2.0870	10.8894	4.8128
DEQPT	1.0000	0.0000	1.8724	2.0467	10.3876	4.7819
DERKF	1.0000	0.0000	1.9125	2.2813	13.6609	4.9622
DERLS	1.0000	0.0000	1.9600	1.6852	6.7694	4.5040
DESHG	1.0000	0.0000	2.0468	2.2373	12.9778	4.9283
DESKD	1.0000	0.0000	1.9277	1.6170	6.2356	4.4516
DESPK	1.0000	0.0000	1.9275	1.6151	6.2209	4.4501
DESPL	1.0000	0.0000	1.9286	1.5265	5.5856	4.3820
DESPS	1.0000	0.0000	1.9491	1.4042	4.8026	4.2880
DESSD	1.0000	0.0000	1.9495	1.4061	4.8143	4.2895
DETKQ	1.0000	0.0000	1.8780	1.9712	9.5059	4.7238
DETNG	1.0000	0.0000	1.9200	1.9693	9.4840	4.7223
DETNK	1.0000	0.0000	1.8922	1.7157	7.0211	4.5274
DETYS	1.0000	0.0000	2.0105	2.0406	10.3134	4.7772
DEVEG	1.0000	0.0000	1.8950	2.3393	14.6130	5.0067
DEVES	1.0000	0.0000	1.9669	1.8748	8.4838	4.6497
DEVGV	1.0000	0.0000	1.8981	2.5097	17.8084	5.1378
DEVKL	1.0000	0.0000	1.9144	1.9148	8.8942	4.6804
DEVYR	1.0000	0.0000	1.9266	2.6651	21.3157	5.2572
DEYEM	1.0000	0.0000	1.9692	2.7172	22.6388	5.2972
DFAGH	1.0000	0.0000	1.9233	2.8459	26.2692	5.3962
DFDHL	1.0000	0.0000	1.9874	2.3977	15.6394	5.0517
DFDRP	1.0000	0.0000	1.9005	2.3520	14.8299	5.0165
DFDVP	1.0000	0.0000	1.9030	2.3705	15.1533	5.0308
DFEFM	1.0000	0.0000	1.9447	2.8005	24.9257	5.3612
DFESS	1.0000	0.0000	2.0003	1.6252	6.2973	4.4579
DFFVP	1.0000	0.0000	1.9104	2.5896	19.5344	5.1992
DFHMS	1.0000	0.0000	2.1407	2.6547	21.0620	5.2492
DFIQR	1.0000	0.0000	1.8944	2.4435	16.4921	5.0868
DFKFR	1.0000	0.0000	1.9280	2.4955	17.5176	5.1268
DFKKN	1.0000	0.0000	1.9277	1.8563	8.3002	4.6355
DFKPF	1.0000	0.0000	1.9234	2.3368	14.5709	5.0048
DFLFS	1.0000	0.0000	2.0208	1.9617	9.4005	4.7166
DFLTQ	1.0000	0.0000	1.9273	2.0968	11.0151	4.8204
DFLYL	1.0000	0.0000	2.0069	2.2150	12.6450	4.9112
DFNED	1.0000	0.0000	1.9294	2.0161	10.0213	4.7584
DFNEE	2.0000	4.7621	1.9296	2.3221	20.2565	4.7621
DFNEF	1.0000	0.0000	1.9605	2.2352	12.9468	4.9268
DFNEG	1.0000	0.0000	1.9517	2.1922	12.3138	4.8937
DFNEL	1.0000	0.0000	1.9405	1.8501	8.2393	4.6307
DFNEQ	1.0000	0.0000	1.9349	2.0858	10.8736	4.8119
DFNER	1.0000	0.0000	1.9480	2.1729	12.0396	4.8789
DFNET	2.0000	4.7554	1.9292	2.3133	20.0507	4.7554
DFNHR	1.0000	0.0000	2.0102	2.5347	18.3307	5.1569
DFQNS	1.0000	0.0000	1.9890	1.7925	7.6946	4.5864
DFSLN	1.0000	0.0000	1.9662	1.5568	5.7957	4.4053
DFSPD	1.0000	0.0000	1.9761	1.9068	8.8106	4.6743
DFVFH	1.0000	0.0000	1.9247	2.9583	29.9062	5.4825
DGASL	1.0000	0.0000	1.9830	1.8057	7.8164	4.5966
DGCAD	1.0000	0.0000	2.0033	2.9178	28.5408	5.4514
DGCST	1.0000	0.0000	2.1245	2.5194	18.0096	5.1452
DGDIS	1.0000	0.0000	1.9683	1.8857	8.5936	4.6581
DGDRP	1.0000	0.0000	1.8936	2.3090	14.1069	4.9834
DGDSF	1.0000	0.0000	2.0073	2.0848	10.8612	4.8111
DGEKL	1.0000	0.0000	1.9146	1.9155	8.9018	4.6810
DGFGE	1.0000	0.0000	1.9038	2.5542	18.7495	5.1719
DGHTL	1.0000	0.0000	1.9788	2.3509	14.8107	5.0156
DGHVG	1.0000	0.0000	1.9196	2.8723	27.0802	5.4164
DGILS	1.0000	0.0000	1.9669	1.7196	7.0540	4.5304
DGIPL	1.0000	0.0000	1.9143	2.0061	9.9034	4.7506
DGKDR	1.0000	0.0000	1.9051	2.2334	12.9198	4.9254
DGKDV	1.0000	0.0000	1.9080	2.2520	13.2023	4.9397
DGKPN	1.0000	0.0000	1.9197	1.8888	8.6258	4.6605
DGKVT	1.0000	0.0000	1.9082	2.2481	13.1428	4.9367
DGKWK	1.0000	0.0000	2.0925	2.9077	28.2100	5.4436
DGLLK	1.0000	0.0000	1.9220	1.7445	7.2674	4.5496
DGLLR	1.0000	0.0000	1.9500	1.9788	9.5909	4.7297
DGLSP	1.0000	0.0000	1.9636	1.6977	6.8714	4.5136
DGMHI	1.0000	0.0000	1.9637	2.9201	28.6173	5.4532
DGNSG	1.0000	0.0000	2.0021	1.8559	8.2964	4.6352
DGPAL	1.0000	0.0000	1.9231	2.0921	10.9549	4.8168
DGPQA	1.0000	0.0000	1.8861	2.3278	14.4198	4.9979
DGQFS	1.0000	0.0000	2.0157	2.1544	11.7825	4.8647
DGRAT	1.0000	0.0000	1.8919	2.4131	15.9198	5.0634
DGRSS	1.0000	0.0000	2.0231	1.7341	7.1772	4.5416
DGSDG	1.0000	0.0000	1.9970	2.0418	10.3275	4.7781
DGSRT	1.0000	0.0000	1.9923	2.0186	10.0504	4.7603
DGSSL	1.0000	0.0000	1.9706	1.4112	4.8451	4.2934
DGSSN	1.0000	0.0000	1.9704	1.3914	4.7268	4.2782
DGSVP	1.0000	0.0000	1.9967	2.0391	10.2952	4.7760
DGTLE	1.0000	0.0000	1.9135	1.9891	9.7077	4.7376
DGYDS	1.0000	0.0000	2.0418	2.2157	12.6555	4.9118
DHAAL	1.0000	0.0000	1.9739	2.3907	15.5119	5.0463
DHCCN	1.0000	0.0000	2.2664	3.4741	54.2000	5.8790
DHDEF	1.0000	0.0000	1.9400	2.5687	19.0669	5.1831
DHDGY	1.0000	0.0000	1.9620	2.8708	27.0346	5.4153
DHFAQ	1.0000	0.0000	1.9247	2.7395	23.2298	5.3143
DHGSQ	1.0000	0.0000	2.0548	2.3020	13.9934	4.9781
DHIAC	1.0000	0.0000	2.0345	3.1283	36.3864	5.6132
DHIHQ	1.0000	0.0000	1.9604	2.8010	24.9405	5.3616
DHIQF	1.0000	0.0000	1.9316	2.6534	21.0296	5.2482
DHKKS	1.0000	0.0000	2.0035	1.9013	8.7545	4.6701
DHKQC	1.0000	0.0000	2.0634	2.9945	31.1830	5.5104
DHLEN	1.0000	0.0000	1.9780	1.9977	9.8061	4.7442
DHLPY	1.0000	0.0000	2.0191	2.5267	18.1615	5.1508
DHNVK	1.0000	0.0000	1.9913	2.2567	13.2747	4.9433
DHPEK	1.0000	0.0000	1.9353	2.2702	13.4848	4.9536
DHPRP	1.0000	0.0000	1.9321	2.4976	17.5597	5.1284
DHPTE	1.0000	0.0000	1.9261	2.3438	14.6896	5.0102
DHQVS	1.0000	0.0000	2.0547	2.3013	13.9815	4.9775
DHSHL	1.0000	0.0000	2.1022	2.2569	13.2778	4.9434
DHSHP	1.0000	0.0000	2.0971	2.4210	16.0678	5.0696
DHSLE	1.0000	0.0000	2.0143	1.8951	8.6904	4.6654
DHSNF	1.0000	0.0000	2.0642	2.0895	10.9211	4.8148
DHSTG	1.0000	0.0000	2.0460	2.2285	12.8457	4.9216
DHTTF	1.0000	0.0000	1.9417	2.5560	18.7893	5.1734
DHTYE	1.0000	0.0000	1.9676	2.6957	22.0846	5.2807
DHTYS	1.0000	0.0000	2.0922	2.4024	15.7243	5.0553
DHVGK	1.0000	0.0000	1.9549	2.6187	20.2023	5.2215
DHVSP	1.0000	0.0000	2.0460	2.2297	12.8637	4.9225
DIADK	1.0000	0.0000	1.8824	2.0265	10.1443	4.7664
DIANF	1.0000	0.0000	1.9402	2.1372	11.5478	4.8514
DIASL	1.0000	0.0000	1.9508	1.6495	6.4848	4.4766
DIDHF	1.0000	0.0000	1.9382	2.5838	19.4019	5.1947
DIDHS	1.0000	0.0000	2.0172	2.0762	10.7529	4.8046
DIDIS	1.0000	0.0000	1.9387	1.7295	7.1382	4.5381
DIDLQ	1.0000	0.0000	1.8969	1.9016	8.7566	4.6703
DIDNK	1.0000	0.0000	1.8941	1.7346	7.1819	4.5420
DIDSD	1.0000	0.0000	1.9362	1.7096	6.9698	4.5227
DIDTG	1.0000	0.0000	1.8852	2.1702	12.0012	4.8768
DIECK	1.0000	0.0000	2.0096	2.5830	19.3856	5.1941
DIEHT	1.0000	0.0000	1.9251	2.3657	15.0680	5.0270
DIELY	1.0000	0.0000	1.9548	2.1868	12.2363	4.8896
DIEPS	1.0000	0.0000	1.9365	1.7125	6.9945	4.5250
DIFTS	1.0000	0.0000	1.9782	1.9248	8.9999	4.6881
DIGIN	1.0000	0.0000	1.9222	2.0081	9.9275	4.7522
DIHSL	1.0000	0.0000	2.0166	1.9102	8.8462	4.6769
DIIKI	1.0000	0.0000	1.8755	1.9604	9.3858	4.7155
DIIMY	1.0000	0.0000	1.9647	2.7473	23.4399	5.3203
DIKAS	1.0000	0.0000	1.9479	1.7381	7.2119	4.5447
DIKDD	2.0000	4.6849	1.8743	2.2215	18.0197	4.6849
DIKDP	1.0000	0.0000	1.8742	1.9186	8.9342	4.6834
DIKED	1.0000	0.0000	1.8744	1.9254	9.0066	4.6886
DIKEI	1.0000	0.0000	1.8750	1.9454	9.2209	4.7040
DIKFS	1.0000	0.0000	1.9738	1.8512	8.2502	4.6316
DIKTW	1.0000	0.0000	2.0660	2.8251	25.6455	5.3802
DILEP	1.0000	0.0000	1.8907	1.8349	8.0922	4.6190
DILLE	1.0000	0.0000	1.8985	1.6708	6.6527	4.4929
DILNL	1.0000	0.0000	1.8983	1.4800	5.2756	4.3462
DILQS	1.0000	0.0000	1.9433	1.6131	6.2061	4.4486
DILSD	1.0000	0.0000	1.9313	1.5435	5.7028	4.3951
DINFV	1.0000	0.0000	1.9519	2.2065	12.5211	4.9047
DINGN	1.0000	0.0000	1.9364	1.8023	7.7851	4.5940
DININ	1.0000	0.0000	1.9074	1.6461	6.4585	4.4740
DINSN	1.0000	0.0000	1.9212	1.3378	4.4188	4.2370
DIPAP	1.0000	0.0000	1.8756	2.1001	11.0576	4.8229
DIPII	1.0000	0.0000	1.8700	2.0359	10.2568	4.7736
DIPIK	1.0000	0.0000	1.8749	1.9385	9.1468	4.6987
DIPLQ	1.0000	0.0000	1.8968	1.8996	8.7365	4.6688
DIPPK	1.0000	0.0000	1.8742	1.9166	8.9137	4.6819
DIPSA	1.0000	0.0000	1.9530	1.8136	7.8908	4.6027
DIQIS	1.0000	0.0000	1.9489	1.7991	7.7561	4.5916
DIQSN	1.0000	0.0000	1.9454	1.5933	6.0589	4.4334
DIRIS	1.0000	0.0000	1.9662	1.8863	8.6002	4.6586
DIRVW	1.0000	0.0000	2.0627	3.2386	41.3206	5.6980
DISDI	1.0000	0.0000	1.9387	1.7295	7.1382	4.5381
DISEQ	1.0000	0.0000	1.9470	1.7841	7.6185	4.5800
DISEY	1.0000	0.0000	2.0132	2.0645	10.6055	4.7955
DISNS	1.0000	0.0000	1.9336	1.2353	3.8757	4.1582
DISNV	1.0000	0.0000	1.9690	1.6990	6.8824	4.5146
DISSN	1.0000	0.0000	1.9336	1.2353	3.8757	4.1582
DITGY	1.0000	0.0000	1.9285	2.5202	18.0251	5.1458
DITPL	1.0000	0.0000	1.8901	1.8261	8.0083	4.6123
DITRP	1.0000	0.0000	1.8823	2.1489	11.7071	4.8604
DITTP	1.0000	0.0000	1.8699	1.9883	9.6985	4.7369
DIVCH	1.0000	0.0000	2.0360	3.1976	39.4145	5.6665
DIVDK	1.0000	0.0000	1.8930	2.0959	11.0029	4.8197
DIVLS	1.0000	0.0000	1.9667	1.7189	7.0478	4.5299
DIVNF	1.0000	0.0000	1.9519	2.2065	12.5211	4.9047
DIYAG	1.0000	0.0000	1.9218	2.6301	20.4704	5.2303
DIYNR	1.0000	0.0000	1.9799	2.3189	14.2703	4.9911
DIYSE	1.0000	0.0000	2.0132	2.0645	10.6055	4.7955
DKANS	1.0000	0.0000	1.9409	1.5323	5.6252	4.3865
DKASM	1.0000	0.0000	2.0310	2.0975	11.0239	4.8209
DKAVE	1.0000	0.0000	1.8983	2.1868	12.2367	4.8896
DKCPQ	1.0000	0.0000	2.0116	2.6259	20.3708	5.2270
DKDPA	1.0000	0.0000	1.8821	2.0046	9.8868	4.7495
DKDRL	1.0000	0.0000	1.9104	1.8913	8.6510	4.6624
DKDTA	1.0000	0.0000	1.8821	2.0027	9.8644	4.7480
DKEEA	1.0000	0.0000	1.8822	2.0164	10.0242	4.7586
DKEEE	1.0000	0.0000	1.8739	1.9153	8.8995	4.6808
DKEKP	1.0000	0.0000	1.8754	1.8260	8.0079	4.6123
DKEKS	1.0000	0.0000	1.9203	1.5396	5.6755	4.3921
DKEQK	1.0000	0.0000	1.8812	1.8976	8.7161	4.6673
DKEQW	1.0000	0.0000	2.0683	2.8836	27.4366	5.4251
DKEVQ	1.0000	0.0000	1.8951	2.1505	11.7279	4.8616
DKFLT	1.0000	0.0000	1.9234	1.9497	9.2683	4.7073
DKFSG	1.0000	0.0000	2.0039	2.0073	9.9181	4.7516
DKFSP	1.0000	0.0000	1.9710	1.8293	8.0388	4.6148
DKGAY	1.0000	0.0000	1.9442	2.5327	18.2876	5.1554
DKGCS	1.0000	0.0000	2.1209	2.4459	16.5372	5.0887
DKGDH	1.0000	0.0000	1.9487	2.4433	16.4889	5.0867
DKGKK	1.0000	0.0000	1.8999	1.9217	8.9674	4.6858
DKGNN	1.0000	0.0000	1.9290	1.7049	6.9307	4.5191
DKGPE	1.0000	0.0000	1.8930	2.0796	10.7954	4.8072
DKHIY	1.0000	0.0000	1.9835	2.6372	20.6391	5.2357
DKIEE	1.0000	0.0000	1.8745	1.9303	9.0588	4.6924
DKILI	1.0000	0.0000	1.8911	1.7744	7.5309	4.5726
DKIWV	1.0000	0.0000	2.0815	3.0044	31.5396	5.5179
DKKMP	1.0000	0.0000	1.9446	2.2005	12.4329	4.9001
DKKSK	1.0000	0.0000	1.9112	1.4572	5.1295	4.3288
DKLSK	1.0000	0.0000	1.9093	1.3686	4.5937	4.2607
DKMHI	1.0000	0.0000	1.9909	2.6665	21.3514	5.2583
DKMTN	1.0000	0.0000	1.9691	2.0901	10.9291	4.8152
DKNEK	1.0000	0.0000	1.8890	1.6421	6.4271	4.4709
DKNEV	1.0000	0.0000	1.9201	1.8949	8.6884	4.6652
DKNGD	1.0000	0.0000	1.9199	1.8908	8.6457	4.6620
DKNKP	1.0000	0.0000	1.8883	1.6353	6.3742	4.4656
DKNLE	1.0000	0.0000	1.8940	1.5535	5.7728	4.4028
DKNPR	1.0000	0.0000	1.9157	1.8695	8.4311	4.6457
DKNSS	1.0000	0.0000	1.9163	1.1378	3.4099	4.0833
DKNYD	1.0000	0.0000	1.9617	2.0647	10.6081	4.7957
DKPCF	1.0000	0.0000	2.0324	2.7753	24.2126	5.3419
DKPEH	1.0000	0.0000	1.9353	2.2702	13.4848	4.9536
DKPMA	1.0000	0.0000	1.9429	2.3840	15.3914	5.0411
DKPPE	1.0000	0.0000	1.8736	1.9016	8.7568	4.6703
DKPTD	1.0000	0.0000	1.8734	1.8947	8.6863	4.6651
DKQGS	1.0000	0.0000	1.9712	1.8579	8.3157	4.6367
DKQQN	1.0000	0.0000	1.9081	1.8539	8.2772	4.6337
DKQSA	1.0000	0.0000	1.9559	1.7878	7.6521	4.5829
DKRQK	1.0000	0.0000	1.8983	2.0495	10.4214	4.7840
DKRRI	1.0000	0.0000	1.9014	2.2341	12.9295	4.9259
DKSIA	1.0000	0.0000	1.9479	1.7381	7.2119	4.5447
DKSII	1.0000	0.0000	1.9327	1.6520	6.5045	4.4785
DKSIL	1.0000	0.0000	1.9224	1.4660	5.1857	4.3355
DKSKS	1.0000	0.0000	1.9245	1.2463	3.9313	4.1666
DKSLM	1.0000	0.0000	2.0086	1.8254	8.0019	4.6118
DKSNN	1.0000	0.0000	1.9061	1.2404	3.9014	4.1621
DKSNS	1.0000	0.0000	1.9163	1.1378	3.4099	4.0833
DKSQV	1.0000	0.0000	1.9711	1.8571	8.3085	4.6362
DKSSP	1.0000	0.0000	1.9364	1.3218	4.3301	4.2247
DKSSS	1.0000	0.0000	1.9216	1.0353	2.9660	4.0045
DKSTN	1.0000	0.0000	1.9198	1.4224	4.9128	4.3020
DKSVQ	1.0000	0.0000	1.9711	1.8571	8.3085	4.6362
DKSYD	1.0000	0.0000	2.0054	1.9621	9.4049	4.7169
DKTLK	1.0000	0.0000	1.8843	1.6531	6.5132	4.4794
DKTNK	1.0000	0.0000	1.8881	1.6333	6.3593	4.4641
DKVRV	1.0000	0.0000	1.9145	2.4081	15.8280	5.0596
DKWSS	1.0000	0.0000	2.1478	2.2322	12.9013	4.9244
DKYLN	1.0000	0.0000	1.9690	1.8986	8.7261	4.6680
DKYSV	1.0000	0.0000	2.0385	2.1375	11.5517	4.8516
DLAEA	1.0000	0.0000	1.9114	2.0289	10.1727	4.7682
DLASK	1.0000	0.0000	1.9393	1.5521	5.7629	4.4017
DLASL	1.0000	0.0000	1.9375	1.4635	5.1696	4.3336
DLDSP	1.0000	0.0000	1.9278	1.5216	5.5522	4.3783
DLDTS	1.0000	0.0000	1.9276	1.5197	5.5391	4.3768
DLECC	1.0000	0.0000	2.1868	3.1321	36.5465	5.6161
DLEEP	1.0000	0.0000	1.8895	1.8198	7.9490	4.6075
DLEGN	1.0000	0.0000	1.9306	1.8071	7.8295	4.5977
DLEND	1.0000	0.0000	1.8998	1.6310	6.3414	4.4623
DLESK	1.0000	0.0000	1.9199	1.4510	5.0902	4.3240
DLESM	1.0000	0.0000	2.0177	1.9078	8.8213	4.6751
DLFQS	1.0000	0.0000	1.9863	1.8123	7.8781	4.6017
DLGDQ	1.0000	0.0000	1.9186	2.0577	10.5218	4.7903
DLGPV	1.0000	0.0000	1.9346	2.1615	11.8797	4.8701
DLHDQ	1.0000	0.0000	1.9629	2.2483	13.1451	4.9368
DLHLR	1.0000	0.0000	1.9973	2.1694	11.9897	4.8761
DLHSS	1.0000	0.0000	2.0210	1.6018	6.1216	4.4399
DLHTV	1.0000	0.0000	1.9787	2.3501	14.7981	5.0151
DLIGP	1.0000	0.0000	1.9143	2.0061	9.9034	4.7506
DLINS	1.0000	0.0000	1.9206	1.3576	4.5306	4.2522
DLIWK	1.0000	0.0000	2.0903	2.6629	21.2629	5.2555
DLKKF	1.0000	0.0000	1.9228	1.8761	8.4973	4.6507
DLKKY	1.0000	0.0000	1.9552	2.0070	9.9145	4.7514
DLKRL	1.0000	0.0000	1.9177	1.7252	7.1016	4.5348
DLKST	1.0000	0.0000	1.9185	1.4422	5.0352	4.3172
DLKSV	1.0000	0.0000	1.9554	1.6214	6.2688	4.4550
DLLDD	1.0000	0.0000	1.8957	1.6459	6.4566	4.4738
DLLEL	1.0000	0.0000	1.8939	1.4847	5.3067	4.3499
DLLLE	1.0000	0.0000	1.8939	1.4847	5.3067	4.3499
DLLMN	1.0000	0.0000	1.9814	1.8393	8.1352	4.6225
DLMKP	1.0000	0.0000	1.9632	2.1119	11.2109	4.8320
DLMNA	1.0000	0.0000	1.9962	2.1114	11.2050	4.8316
DLMNE	1.0000	0.0000	1.9814	2.0103	9.9530	4.7539
DLNFG	1.0000	0.0000	1.9694	2.0213	10.0817	4.7623
DLNLK	1.0000	0.0000	1.8869	1.3825	4.6747	4.2714
DLNPT	1.0000	0.0000	1.8986	1.6202	6.2598	4.4541
DLNSD	1.0000	0.0000	1.9170	1.3377	4.4181	4.2369
DLNTA	1.0000	0.0000	1.9151	1.7282	7.1271	4.5371
DLPIA	1.0000	0.0000	1.9019	1.9360	9.1197	4.6968
DLPLL	1.0000	0.0000	1.8930	1.4779	5.2622	4.3447
DLPLN	1.0000	0.0000	1.8951	1.4581	5.1350	4.3294
DLPND	1.0000	0.0000	1.8990	1.6241	6.2892	4.4571
DLPPS	1.0000	0.0000	1.9276	1.5197	5.5390	4.3768
DLPQC	1.0000	0.0000	2.0384	2.5373	18.3855	5.1589
DLQAS	1.0000	0.0000	1.9596	1.6992	6.8838	4.5148
DLQCE	1.0000	0.0000	2.0385	2.5441	18.5319	5.1642
DLQEQ	1.0000	0.0000	1.9019	1.9561	9.3388	4.7123
DLQER	1.0000	0.0000	1.9151	2.0433	10.3457	4.7792
DLQLS	1.0000	0.0000	1.9296	1.4271	4.9419	4.3056
DLQMV	1.0000	0.0000	1.9841	2.4363	16.3550	5.0813
DLQPK	1.0000	0.0000	1.8953	1.8022	7.7842	4.5939
DLQPL	1.0000	0.0000	1.9050	1.7136	7.0035	4.5258
DLQSL	1.0000	0.0000	1.9296	1.4271	4.9419	4.3056
DLRNL	1.0000	0.0000	1.9252	1.6168	6.2337	4.4514
DLSDS	1.0000	0.0000	1.9299	1.2351	3.8751	4.1581
DLSGP	1.0000	0.0000	1.9636	1.6977	6.8714	4.5136
DLSIP	1.0000	0.0000	1.9310	1.5416	5.6893	4.3936
DLSKR	1.0000	0.0000	1.9509	1.6029	6.1295	4.4407
DLSLI	1.0000	0.0000	1.9198	1.3774	4.6448	4.2674
DLSLQ	1.0000	0.0000	1.9296	1.4271	4.9419	4.3056
DLSLV	1.0000	0.0000	1.9540	1.5328	5.6291	4.3869
DLSQD	1.0000	0.0000	1.9403	1.5932	6.0580	4.4333
DLSRL	1.0000	0.0000	1.9494	1.5143	5.5026	4.3726
DLSRQ	1.0000	0.0000	1.9710	1.7500	7.3148	4.5538
DLSRR	1.0000	0.0000	1.9899	1.8371	8.1138	4.6208
DLSSG	1.0000	0.0000	1.9706	1.4112	4.8451	4.2934
DLSSS	1.0000	0.0000	1.9102	0.9467	2.6159	3.9364
DLTDH	1.0000	0.0000	1.9581	2.1748	12.0655	4.8803
DLVPS	1.0000	0.0000	1.9634	1.6970	6.8653	4.5130
DLVQV	1.0000	0.0000	1.9375	2.2323	12.9030	4.9245
DLYTN	1.0000	0.0000	1.9728	1.9722	9.5168	4.7246
DMDLI	1.0000	0.0000	1.9623	2.2113	12.5900	4.9083
DMEII	1.0000	0.0000	1.9267	2.4022	15.7199	5.0551
DMEKL	1.0000	0.0000	1.9635	2.1187	11.3011	4.8372
DMELV	1.0000	0.0000	1.9818	2.3716	15.1713	5.0316
DMFKP	1.0000	0.0000	1.9595	2.4970	17.5483	5.1280
DMGSK	1.0000	0.0000	2.0468	2.1676	11.9645	4.8748
DMGSR	1.0000	0.0000	2.0748	2.4018	15.7137	5.0548
DMILP	1.0000	0.0000	1.9622	2.2093	12.5615	4.9068
DMINK	1.0000	0.0000	1.9709	2.1140	11.2381	4.8336
DMKCI	1.0000	0.0000	2.0689	2.9575	29.8787	5.4819
DMKNF	1.0000	0.0000	2.0042	2.3131	14.1749	4.9866
DMKQN	1.0000	0.0000	1.9763	2.1636	11.9098	4.8717
DMLIF	1.0000	0.0000	1.9906	2.4303	16.2424	5.0767
DMLKP	1.0000	0.0000	1.9632	2.1119	11.2109	4.8320
DMLSH	1.0000	0.0000	2.1058	2.2696	13.4748	4.9532
DMMDT	1.0000	0.0000	1.9785	2.7328	23.0521	5.3092
DMNRY	1.0000	0.0000	2.0449	2.6783	21.6431	5.2673
DMNTL	1.0000	0.0000	1.9805	2.0015	9.8508	4.7471
DMPSI	1.0000	0.0000	2.0204	2.0870	10.8886	4.8128
DMQQA	1.0000	0.0000	1.9200	2.6027	19.8310	5.2092
DMRAG	1.0000	0.0000	1.9215	2.7963	24.8053	5.3580
DMSDY	1.0000	0.0000	2.0961	2.4189	16.0290	5.0680
DMTII	1.0000	0.0000	1.9274	2.3934	15.5605	5.0483
DMVFC	1.0000	0.0000	2.0201	3.4094	50.3113	5.8293
DNALK	1.0000	0.0000	1.9107	1.6546	6.5248	4.4805
DNANN	1.0000	0.0000	1.9184	1.5264	5.5848	4.3819
DNAVT	1.0000	0.0000	1.9304	2.0696	10.6702	4.7995
DNCDN	1.0000	0.0000	2.0561	2.2639	13.3859	4.9488
DNDAL	1.0000	0.0000	1.9155	1.7321	7.1603	4.5400
DNDCQ	1.0000	0.0000	2.0465	2.5194	18.0087	5.1452
DNDFN	1.0000	0.0000	1.9441	1.8253	8.0013	4.6117
DNDLE	1.0000	0.0000	1.8998	1.6310	6.3414	4.4623
DNDMK	1.0000	0.0000	1.9694	2.0940	10.9789	4.8182
DNDNL	1.0000	0.0000	1.8972	1.4402	5.0227	4.3157
DNDNP	1.0000	0.0000	1.9022	1.6043	6.1402	4.4418
DNDNT	1.0000	0.0000	1.9020	1.6024	6.1258	4.4403
DNDSI	1.0000	0.0000	1.9331	1.5237	5.5663	4.3798
DNELM	1.0000	0.0000	1.9814	2.0103	9.9530	4.7539
DNELS	1.0000	0.0000	1.9179	1.3426	4.4455	4.2406
DNERK	1.0000	0.0000	1.9162	1.8764	8.4997	4.6509
DNEVT	1.0000	0.0000	1.9198	1.9685	9.4759	4.7218
DNFLP	1.0000	0.0000	1.9398	1.8432	8.1727	4.6255
DNFSF	1.0000	0.0000	2.0239	1.9419	9.1836	4.7013
DNFYF	1.0000	0.0000	2.0174	2.5803	19.3250	5.1920
DNGKS	1.0000	0.0000	1.9574	1.6023	6.1256	4.4403
DNHVS	1.0000	0.0000	2.0528	2.0458	10.3757	4.7811
DNIDC	1.0000	0.0000	2.0417	2.4697	17.0010	5.1070
DNIHN	1.0000	0.0000	1.9842	1.9929	9.7512	4.7405
DNINS	1.0000	0.0000	1.9212	1.3378	4.4188	4.2370
DNISM	1.0000	0.0000	2.0226	1.9030	8.7716	4.6714
DNIVT	1.0000	0.0000	1.9208	1.9836	9.6450	4.7333
DNKAG	1.0000	0.0000	1.9324	1.9968	9.7960	4.7435
DNKDE	1.0000	0.0000	1.8926	1.7196	7.0538	4.5304
DNKES	1.0000	0.0000	1.9212	1.4312	4.9667	4.3087
DNKIE	1.0000	0.0000	1.8945	1.7395	7.2241	4.5458
DNKIK	1.0000	0.0000	1.8907	1.6571	6.5446	4.4824
DNKIP	1.0000	0.0000	1.8939	1.7327	7.1652	4.5405
DNKLE	1.0000	0.0000	1.8940	1.5535	5.7728	4.4028
DNKLT	1.0000	0.0000	1.8930	1.5447	5.7113	4.3960
DNKNK	1.0000	0.0000	1.8888	1.4513	5.0923	4.3242
DNKNQ	1.0000	0.0000	1.9069	1.5984	6.0965	4.4373
DNKRM	1.0000	0.0000	1.9908	2.2508	13.1836	4.9387
DNKTI	1.0000	0.0000	1.8938	1.7307	7.1486	4.5390
DNKYL	1.0000	0.0000	1.9690	1.8986	8.7261	4.6680
DNLAE	1.0000	0.0000	1.9160	1.7370	7.2024	4.5438
DNLFN	1.0000	0.0000	1.9426	1.6593	6.5615	4.4841
DNLGE	1.0000	0.0000	1.9306	1.8071	7.8295	4.5977
DNLGQ	1.0000	0.0000	1.9390	1.8718	8.4540	4.6474
DNLHD	1.0000	0.0000	1.9776	1.9928	9.7498	4.7404
DNLIP	1.0000	0.0000	1.9014	1.6441	6.4424	4.4724
DNLKE	1.0000	0.0000	1.8940	1.5535	5.7728	4.4028
DNLKS	1.0000	0.0000	1.9058	1.2602	4.0025	4.1773
DNLLI	1.0000	0.0000	1.8983	1.4800	5.2756	4.3462
DNLLL	1.0000	0.0000	1.8850	1.2939	4.1795	4.2033
DNLTA	1.0000	0.0000	1.9151	1.7282	7.1271	4.5371
DNLYS	1.0000	0.0000	2.0007	1.6877	6.7891	4.5059
DNMSP	1.0000	0.0000	2.0191	1.8811	8.5476	4.6546
DNMST	1.0000	0.0000	2.0188	1.8792	8.5281	4.6531
DNNCT	1.0000	0.0000	2.0556	2.2600	13.3255	4.9458
DNNTL	1.0000	0.0000	1.8967	1.4363	4.9986	4.3127
DNPDS	1.0000	0.0000	1.9295	1.5018	5.4190	4.3630
DNPFN	1.0000	0.0000	1.9439	1.8234	7.9828	4.6102
DNPNA	1.0000	0.0000	1.9190	1.7103	6.9762	4.5233
DNPNL	1.0000	0.0000	1.8969	1.4382	5.0106	4.3142
DNPPP	1.0000	0.0000	1.8939	1.7863	7.6385	4.5817
DNPSP	1.0000	0.0000	1.9292	1.4998	5.4061	4.3615
DNQAS	1.0000	0.0000	1.9620	1.6794	6.7220	4.4995
DNQEF	1.0000	0.0000	1.9349	2.0858	10.8736	4.8119
DNQLN	1.0000	0.0000	1.9090	1.5098	5.4727	4.3692
DNQSN	1.0000	0.0000	1.9312	1.3875	4.7036	4.2752
DNQTS	1.0000	0.0000	1.9417	1.5695	5.8861	4.4151
DNQYA	1.0000	0.0000	1.9751	2.3178	14.2525	4.9902
DNRLP	1.0000	0.0000	1.9256	1.7809	7.5897	4.5776
DNRMS	1.0000	0.0000	2.0516	2.0398	10.3039	4.7766
DNRPV	1.0000	0.0000	1.9389	2.1223	11.3489	4.8400
DNRSI	1.0000	0.0000	1.9646	1.6805	6.7307	4.5004
DNRSN	1.0000	0.0000	1.9514	1.4746	5.2410	4.3421
DNRSS	1.0000	0.0000	1.9655	1.3721	4.6138	4.2633
DNRTE	1.0000	0.0000	1.9162	1.9499	9.2709	4.7075
DNSAH	1.0000	0.0000	2.0361	1.9764	9.5643	4.7278
DNSAV	1.0000	0.0000	1.9856	1.7851	7.6276	4.5808
DNSFL	1.0000	0.0000	1.9662	1.5568	5.7957	4.4053
DNSKL	1.0000	0.0000	1.9058	1.2602	4.0025	4.1773
DNSND	1.0000	0.0000	1.9176	1.3178	4.3085	4.2216
DNSTI	1.0000	0.0000	1.9325	1.5198	5.5399	4.3769
DNTDH	1.0000	0.0000	1.9652	2.1549	11.7894	4.8651
DNTIN	1.0000	0.0000	1.9045	1.6223	6.2754	4.4557
DNTNS	1.0000	0.0000	1.9169	1.3140	4.2873	4.2187
DNTQP	1.0000	0.0000	1.9012	1.8560	8.2969	4.6352
DNTTP	1.0000	0.0000	1.8936	1.7824	7.6034	4.5787
DNWDY	1.0000	0.0000	2.1679	3.0506	33.2685	5.5535
DNYSN	1.0000	0.0000	2.0017	1.6678	6.6293	4.4906
DNYVI	1.0000	0.0000	1.9834	2.3374	14.5817	5.0053
DPAAD	1.0000	0.0000	1.8796	2.1881	12.2551	4.8906
DPALN	1.0000	0.0000	1.9153	1.7302	7.1437	4.5386
DPDKE	1.0000	0.0000	1.8736	1.9035	8.7769	4.6718
DPDSE	1.0000	0.0000	1.9340	1.6926	6.8293	4.5097
DPDSR	1.0000	0.0000	1.9613	1.8445	8.1846	4.6264
DPEQS	1.0000	0.0000	1.9444	1.7622	7.4223	4.5632
DPFTH	1.0000	0.0000	1.9415	2.5580	18.8315	5.1748
DPFYA	1.0000	0.0000	1.9310	2.6512	20.9764	5.2465
DPGIG	1.0000	0.0000	1.8946	2.3482	14.7654	5.0136
DPGKK	1.0000	0.0000	1.8977	1.9972	9.8012	4.7438
DPGSA	1.0000	0.0000	1.9820	1.9698	9.4899	4.7227
DPIHN	1.0000	0.0000	1.9663	2.1768	12.0945	4.8819
DPILP	1.0000	0.0000	1.8902	1.8280	8.0267	4.6138
DPISL	1.0000	0.0000	1.9310	1.5416	5.6893	4.3936
DPISP	1.0000	0.0000	1.9357	1.7057	6.9374	4.5197
DPLEI	1.0000	0.0000	1.8907	1.8349	8.0922	4.6190
DPLGM	1.0000	0.0000	1.9821	2.3654	15.0639	5.0269
DPLIC	1.0000	0.0000	2.0341	2.4876	17.3571	5.1207
DPLID	1.0000	0.0000	1.8904	1.8300	8.0453	4.6153
DPLNG	1.0000	0.0000	1.9299	1.8002	7.7660	4.5924
DPLSS	1.0000	0.0000	1.9295	1.2332	3.8653	4.1566
DPLTQ	1.0000	0.0000	1.8954	1.8758	8.4938	4.6505
DPMPS	1.0000	0.0000	2.0179	2.0651	10.6130	4.7960
DPNDF	2.0000	4.7531	1.9291	2.3103	19.9817	4.7531
DPNKV	1.0000	0.0000	1.9196	1.8881	8.6184	4.6599
DPNKY	1.0000	0.0000	1.9616	2.0627	10.5840	4.7942
DPNNP	1.0000	0.0000	1.9020	1.6024	6.1257	4.4403
DPNSA	1.0000	0.0000	1.9496	1.6078	6.1662	4.4445
DPNSS	1.0000	0.0000	1.9292	1.2134	3.7670	4.1413
DPPES	1.0000	0.0000	1.9337	1.6906	6.8133	4.5082
DPPLN	1.0000	0.0000	1.8988	1.6222	6.2744	4.4556
DPPNM	1.0000	0.0000	1.9685	2.1676	11.9648	4.8748
DPQSK	1.0000	0.0000	1.9379	1.6798	6.7256	4.4999
DPRAI	1.0000	0.0000	1.8843	2.2588	13.3078	4.9449
DPRGN	1.0000	0.0000	1.9390	2.1231	11.3586	4.8406
DPRKF	1.0000	0.0000	1.9129	2.2745	13.5524	4.9569
DPSDN	1.0000	0.0000	1.9295	1.5018	5.4190	4.3630
DPSIT	1.0000	0.0000	1.9355	1.7037	6.9213	4.5182
DPSNT	2.0000	4.3600	1.9289	1.7989	10.9659	4.3600
DPSRY	1.0000	0.0000	2.0372	2.1944	12.3457	4.8954
DPTIR	1.0000	0.0000	1.8823	2.1489	11.7071	4.8604
DPTRA	1.0000	0.0000	1.8857	2.2350	12.9435	4.9266
DPVGK	1.0000	0.0000	1.9081	2.2501	13.1725	4.9382
DPVKN	1.0000	0.0000	1.9196	1.8881	8.6184	4.6599
DPYLP	1.0000	0.0000	1.9538	2.1581	11.8326	4.8675
DPYTP	1.0000	0.0000	1.9225	2.3203	14.2933	4.9921
DQAES	1.0000	0.0000	1.9612	1.8702	8.4377	4.6462
DQALI	1.0000	0.0000	1.9073	2.0076	9.9210	4.7518
DQCVL	1.0000	0.0000	2.0579	2.7146	22.5713	5.2952
DQDKV	1.0000	0.0000	1.8952	2.1456	11.6610	4.8578
DQDLG	1.0000	0.0000	1.9186	2.0577	10.5218	4.7903
DQETP	1.0000	0.0000	1.8724	2.0467	10.3876	4.7819
DQFIE	1.0000	0.0000	1.8914	2.2916	13.8251	4.9701
DQFTQ	1.0000	0.0000	1.8915	2.3325	14.4985	5.0015
DQGGS	1.0000	0.0000	2.0056	2.1114	11.2050	4.8316
DQGVL	1.0000	0.0000	1.9376	2.2331	12.9140	4.9251
DQINS	1.0000	0.0000	1.9454	1.5933	6.0589	4.4334
DQIPY	1.0000	0.0000	1.9197	2.4157	15.9681	5.0655
DQITD	1.0000	0.0000	1.8723	2.0637	10.5966	4.7950
DQIVS	1.0000	0.0000	1.9776	1.9546	9.3214	4.7110
DQKKQ	1.0000	0.0000	1.8860	1.9624	9.4074	4.7170
DQKLP	1.0000	0.0000	1.8953	1.8022	7.7842	4.5939
DQKLR	1.0000	0.0000	1.9170	1.9609	9.3914	4.7159
DQKPP	1.0000	0.0000	1.8779	1.9663	9.4512	4.7201
DQKTF	1.0000	0.0000	1.9034	2.1854	12.2163	4.8885
DQLIP	1.0000	0.0000	1.8968	1.8996	8.7365	4.6688
DQLPN	1.0000	0.0000	1.9088	1.6938	6.8391	4.5106
DQLSG	1.0000	0.0000	1.9756	1.7693	7.4852	4.5686
DQLSV	1.0000	0.0000	1.9754	1.7685	7.4786	4.5681
DQLYT	1.0000	0.0000	1.9586	2.2277	12.8339	4.9210
DQMEN	1.0000	0.0000	1.9742	2.2460	13.1104	4.9351
DQNEP	1.0000	0.0000	1.9018	1.8647	8.3836	4.6420
DQNPQ	1.0000	0.0000	1.9080	1.9295	9.0498	4.6918
DQNTA	1.0000	0.0000	1.9131	1.9639	9.4246	4.7182
DQPNN	1.0000	0.0000	1.9124	1.6739	6.6782	4.4953
DQRYK	1.0000	0.0000	1.9401	2.4770	17.1448	5.1126
DQSEL	1.0000	0.0000	1.9410	1.5981	6.0941	4.4370
DQSFD	1.0000	0.0000	1.9859	1.9783	9.5860	4.7293
DQSNK	1.0000	0.0000	1.9332	1.4959	5.3799	4.3585
DQSYM	1.0000	0.0000	2.1044	2.4886	17.3769	5.1215
DQTDS	1.0000	0.0000	1.9436	1.7554	7.3621	4.5579
DQTKN	1.0000	0.0000	1.9001	1.7804	7.5852	4.5772
DQTLR	1.0000	0.0000	1.9149	2.0345	10.2396	4.7725
DQTPQ	1.0000	0.0000	1.8742	2.1115	11.2056	4.8316
DQTSI	1.0000	0.0000	1.9460	1.7753	7.5392	4.5733
DQTSP	1.0000	0.0000	1.9433	1.7534	7.3450	4.5564
DQTSS	1.0000	0.0000	1.9619	1.4669	5.1917	4.3362
DQVQY	1.0000	0.0000	1.9175	2.6427	20.7702	5.2399
DRARN	1.0000	0.0000	1.9437	2.2117	12.5971	4.9087
DRASP	1.0000	0.0000	1.9776	1.9505	9.2767	4.7079
DRDDA	1.0000	0.0000	1.8853	2.2408	13.0317	4.9311
DRDFL	1.0000	0.0000	1.9398	2.1878	12.2511	4.8903
DRDGK	1.0000	0.0000	1.9051	2.2334	12.9198	4.9254
DRDID	1.0000	0.0000	1.8820	2.1548	11.7871	4.8649
DRDNS	1.0000	0.0000	1.9614	1.6605	6.5712	4.4850
DREPS	1.0000	0.0000	1.9619	1.8494	8.2323	4.6302
DRFES	1.0000	0.0000	2.0033	2.0704	10.6796	4.8001
DRIGR	1.0000	0.0000	1.8922	2.4876	17.3581	5.1208
DRIQM	1.0000	0.0000	1.9270	2.6037	19.8557	5.2100
DRKEA	1.0000	0.0000	1.8953	2.1683	11.9744	4.8753
DRKLK	1.0000	0.0000	1.9092	1.8138	7.8924	4.6029
DRKRR	1.0000	0.0000	1.9095	2.3709	15.1599	5.0311
DRLDS	1.0000	0.0000	1.9592	1.6803	6.7297	4.5003
DRLKK	1.0000	0.0000	1.9092	1.8138	7.8924	4.6029
DRLLI	1.0000	0.0000	1.9236	1.8226	7.9756	4.6096
DRLQQ	1.0000	0.0000	1.9192	2.1080	11.1605	4.8290
DRLRK	1.0000	0.0000	1.9310	2.0481	10.4038	4.7829
DRLRN	1.0000	0.0000	1.9511	1.9396	9.1591	4.6996
DRLVH	1.0000	0.0000	1.9909	2.5108	17.8300	5.1386
DRMST	1.0000	0.0000	2.0451	2.2219	12.7465	4.9165
DRNNK	1.0000	0.0000	1.9246	1.6856	6.7721	4.5043
DRPEH	1.0000	0.0000	1.9313	2.5045	17.6995	5.1337
DRPPL	1.0000	0.0000	1.9095	1.9649	9.4351	4.7190
DRPPN	1.0000	0.0000	1.9159	1.9450	9.2174	4.7037
DRPRR	1.0000	0.0000	1.8932	2.4464	16.5486	5.0891
DRPSY	1.0000	0.0000	2.0372	2.1944	12.3457	4.8954
DRQLT	1.0000	0.0000	1.9149	2.0345	10.2396	4.7725
DRQMS	1.0000	0.0000	2.0540	2.2954	13.8856	4.9730
DRQPL	1.0000	0.0000	1.9149	2.0364	10.2629	4.7740
DRQSS	1.0000	0.0000	1.9972	1.6276	6.3157	4.4597
DRSIE	1.0000	0.0000	1.9644	1.8713	8.4485	4.6470
DRSYI	1.0000	0.0000	2.0393	2.2163	12.6649	4.9122
DRSYN	1.0000	0.0000	2.0435	2.0105	9.9552	4.7540
DRVFQ	1.0000	0.0000	1.8943	2.5989	19.7452	5.2063
DRYIS	1.0000	0.0000	2.0393	2.2163	12.6649	4.9122
DSALN	1.0000	0.0000	1.9385	1.4437	5.0445	4.3184
DSALP	1.0000	0.0000	1.9475	1.6276	6.3158	4.4597
DSCGS	1.0000	0.0000	2.1565	2.2349	12.9419	4.9265
DSDEV	1.0000	0.0000	1.9663	1.8699	8.4348	4.6459
DSDIK	1.0000	0.0000	1.9299	1.6321	6.3499	4.4632
DSDLN	1.0000	0.0000	1.9170	1.3377	4.4181	4.2369
DSDSA	1.0000	0.0000	1.9709	1.5072	5.4553	4.3672
DSDTK	1.0000	0.0000	1.9266	1.6083	6.1696	4.4449
DSDVT	1.0000	0.0000	1.9654	1.8611	8.3475	4.6392
DSEDN	1.0000	0.0000	1.9306	1.5086	5.4647	4.3683
DSESI	1.0000	0.0000	1.9532	1.4260	4.9353	4.3048
DSFIL	1.0000	0.0000	1.9776	1.7626	7.4258	4.5635
DSFLP	1.0000	0.0000	1.9743	1.7407	7.2343	4.5467
DSFNI	1.0000	0.0000	1.9800	1.7428	7.2521	4.5482
DSFNN	1.0000	0.0000	1.9671	1.5369	5.6572	4.3900
DSFSP	1.0000	0.0000	1.9990	1.6183	6.2454	4.4526
DSFVL	1.0000	0.0000	2.0098	1.9180	8.9283	4.6829
DSGSG	1.0000	0.0000	2.0281	1.7534	7.3446	4.5564
DSGTL	1.0000	0.0000	1.9633	1.6958	6.8554	4.5121
DSGTN	1.0000	0.0000	1.9655	1.6759	6.6942	4.4969
DSHIP	1.0000	0.0000	2.0170	2.0743	10.7285	4.8031
DSHKN	1.0000	0.0000	2.0071	1.7929	7.6990	4.5868
DSIIV	1.0000	0.0000	1.9704	1.9049	8.7910	4.6728
DSIPN	1.0000	0.0000	1.9328	1.5217	5.5531	4.3784
DSIRN	1.0000	0.0000	1.9646	1.6805	6.7307	4.5004
DSIYN	1.0000	0.0000	2.0147	1.8737	8.4727	4.6489
DSKCS	1.0000	0.0000	2.0994	1.9813	9.6198	4.7316
DSKIN	1.0000	0.0000	1.9237	1.4462	5.0602	4.3203
DSKIY	1.0000	0.0000	2.0080	1.9821	9.6282	4.7322
DSKSE	1.0000	0.0000	1.9377	1.3286	4.3679	4.2299
DSLLH	1.0000	0.0000	2.0039	1.7242	7.0927	4.5339
DSLLP	1.0000	0.0000	1.9160	1.3555	4.5188	4.2506
DSLNR	1.0000	0.0000	1.9505	1.4944	5.3704	4.3574
DSLQQ	1.0000	0.0000	1.9521	1.6628	6.5895	4.4868
DSLRF	1.0000	0.0000	2.0053	1.8994	8.7347	4.6687
DSLSS	1.0000	0.0000	1.9102	0.9467	2.6159	3.9364
DSMDD	1.0000	0.0000	2.0183	2.0689	10.6615	4.7990
DSMLT	1.0000	0.0000	2.0164	1.8990	8.7302	4.6683
DSNDK	1.0000	0.0000	1.9204	1.4263	4.9366	4.3050
DSNKI	1.0000	0.0000	1.9237	1.4462	5.0602	4.3203
DSNLF	1.0000	0.0000	1.9662	1.5568	5.7957	4.4053
DSNLT	1.0000	0.0000	1.9164	1.3338	4.3964	4.2339
DSNPL	1.0000	0.0000	1.9167	1.3357	4.4072	4.2354
DSNSF	1.0000	0.0000	1.9817	1.4344	4.9868	4.3112
DSNTA	1.0000	0.0000	1.9493	1.6059	6.1518	4.4430
DSNTF	1.0000	0.0000	1.9763	1.7189	7.0485	4.5299
DSNTT	1.0000	0.0000	1.9286	1.4960	5.3804	4.3585
DSNVG	1.0000	0.0000	2.0019	1.8552	8.2893	4.6346
DSPLE	1.0000	0.0000	1.9286	1.5265	5.5856	4.3820
DSPNH	1.0000	0.0000	2.0157	1.8685	8.4206	4.6449
DSPTK	1.0000	0.0000	1.9263	1.6063	6.1551	4.4434
DSPTL	1.0000	0.0000	1.9273	1.5177	5.5259	4.3753
DSPTT	1.0000	0.0000	1.9324	1.6799	6.7262	4.4999
DSQQK	1.0000	0.0000	1.9489	1.7514	7.3274	4.5549
DSQRN	1.0000	0.0000	1.9735	1.7301	7.1436	4.5385
DSRDT	1.0000	0.0000	1.9611	1.8425	8.1659	4.6249
DSREL	1.0000	0.0000	1.9600	1.6852	6.7694	4.5040
DSRKQ	1.0000	0.0000	1.9668	1.8386	8.1277	4.6219
DSRNN	1.0000	0.0000	1.9514	1.4746	5.2410	4.3421
DSRQS	1.0000	0.0000	1.9972	1.6276	6.3157	4.4597
DSSAG	1.0000	0.0000	2.0105	1.6833	6.7538	4.5025
DSSCL	1.0000	0.0000	2.0918	1.8928	8.6660	4.6635
DSSKH	1.0000	0.0000	2.0273	1.6904	6.8115	4.5080
DSSRS	1.0000	0.0000	1.9736	1.2696	4.0511	4.1845
DSSRY	1.0000	0.0000	2.0706	1.9080	8.8232	4.6752
DSSSD	1.0000	0.0000	1.9361	1.1128	3.2973	4.0640
DSSVY	1.0000	0.0000	2.0756	1.9266	9.0187	4.6895
DSTHQ	1.0000	0.0000	2.0242	2.1220	11.3449	4.8398
DSTLI	1.0000	0.0000	1.9307	1.5396	5.6758	4.3921
DSTSK	1.0000	0.0000	1.9361	1.3198	4.3195	4.2232
DSVCI	1.0000	0.0000	2.1268	2.5425	18.4979	5.1630
DSVDL	1.0000	0.0000	1.9637	1.6989	6.8814	4.5145
DSVKL	1.0000	0.0000	1.9554	1.6214	6.2688	4.4550
DSVNE	1.0000	0.0000	1.9667	1.6840	6.7593	4.5031
DSVQL	1.0000	0.0000	1.9754	1.7685	7.4786	4.5681
DSVVM	1.0000	0.0000	2.0788	2.4197	16.0425	5.0685
DSVYN	1.0000	0.0000	2.0482	2.0291	10.1746	4.7683
DTALY	1.0000	0.0000	1.9630	2.2641	13.3895	4.9490
DTAPL	1.0000	0.0000	1.9006	1.9122	8.8670	4.6785
DTASS	1.0000	0.0000	1.9702	1.5033	5.4293	4.3642
DTAYI	1.0000	0.0000	1.9215	2.4501	16.6191	5.0919
DTCPF	1.0000	0.0000	2.0167	2.8489	26.3604	5.3985
DTDEN	1.0000	0.0000	1.8944	1.7932	7.7011	4.5870
DTDET	1.0000	0.0000	1.8696	1.9752	9.5503	4.7269
DTDNF	1.0000	0.0000	1.9290	2.0074	9.9184	4.7516
DTEME	1.0000	0.0000	1.9289	2.3633	15.0262	5.0252
DTFKR	1.0000	0.0000	1.9130	2.2726	13.5219	4.9555
DTFTD	1.0000	0.0000	1.8936	2.1894	12.2727	4.8915
DTGQH	1.0000	0.0000	1.9296	2.5866	19.4649	5.1968
DTGSG	1.0000	0.0000	1.9967	2.0379	10.2806	4.7751
DTGTE	1.0000	0.0000	1.8857	2.1513	11.7389	4.8622
DTGTP	1.0000	0.0000	1.8860	2.1444	11.6454	4.8570
DTIAG	1.0000	0.0000	1.8871	2.2762	13.5795	4.9583
DTIES	1.0000	0.0000	1.9363	1.7106	6.9783	4.5235
DTILA	1.0000	0.0000	1.9019	1.9341	9.0989	4.6953
DTIMK	1.0000	0.0000	1.9384	2.2960	13.8952	4.9734
DTIPV	1.0000	0.0000	1.8852	2.1675	11.9638	4.8747
DTIQL	1.0000	0.0000	1.8968	1.8977	8.7165	4.6673
DTISG	1.0000	0.0000	1.9679	1.8818	8.5543	4.6551
DTISQ	1.0000	0.0000	1.9460	1.7753	7.5392	4.5733
DTKNL	2.0000	4.3960	1.8930	1.8458	11.5927	4.3960
DTKYN	1.0000	0.0000	1.9615	2.0608	10.5600	4.7927
DTLNH	1.0000	0.0000	1.9772	1.9889	9.7054	4.7374
DTLNL	1.0000	0.0000	1.8948	1.4561	5.1228	4.3279
DTLQV	1.0000	0.0000	1.9184	2.0531	10.4651	4.7868
DTLRP	1.0000	0.0000	1.9095	1.9629	9.4136	4.7175
DTMDP	1.0000	0.0000	1.9295	2.3515	14.8225	5.0162
DTMGS	1.0000	0.0000	2.0495	2.2412	13.0365	4.9313
DTNIN	1.0000	0.0000	1.9045	1.6223	6.2754	4.4557
DTPAS	1.0000	0.0000	1.9502	1.7898	7.6704	4.5844
DTPHI	1.0000	0.0000	1.9255	2.3588	14.9486	5.0218
DTPLL	1.0000	0.0000	1.8951	1.6401	6.4114	4.4693
DTPQG	1.0000	0.0000	1.8861	2.2179	12.6884	4.9135
DTPRT	1.0000	0.0000	1.8829	2.1251	11.3856	4.8421
DTPSQ	1.0000	0.0000	1.9433	1.7534	7.3450	4.5564
DTPTK	1.0000	0.0000	1.8733	1.8909	8.6466	4.6621
DTQII	1.0000	0.0000	1.8721	2.0837	10.8470	4.8103
DTQKK	1.0000	0.0000	1.8809	1.8888	8.6261	4.6605
DTQQV	1.0000	0.0000	1.8846	2.2888	13.7796	4.9679
DTRDP	1.0000	0.0000	1.8827	2.1290	11.4374	4.8451
DTRIV	1.0000	0.0000	1.8922	2.3262	14.3932	4.9967
DTRLT	1.0000	0.0000	1.9094	1.9610	9.3922	4.7160
DTRNS	1.0000	0.0000	1.9609	1.6566	6.5406	4.4820
DTRSS	1.0000	0.0000	1.9826	1.5541	5.7770	4.4032
DTSCM	1.0000	0.0000	2.1823	2.7227	22.7837	5.3014
DTSDK	1.0000	0.0000	1.9266	1.6083	6.1696	4.4449
DTSNA	1.0000	0.0000	1.9493	1.6059	6.1518	4.4430
DTTLK	1.0000	0.0000	1.8870	1.7267	7.1145	4.5359
DTTRN	1.0000	0.0000	1.9157	1.9412	9.1755	4.7007
DTVAN	1.0000	0.0000	1.9304	2.0696	10.6702	4.7995
DTVFY	1.0000	0.0000	1.9353	2.7186	22.6764	5.2983
DTVHL	1.0000	0.0000	1.9787	2.3501	14.7981	5.0151
DTVQS	1.0000	0.0000	1.9751	1.9307	9.0633	4.6927
DVADL	1.0000	0.0000	1.9230	2.0934	10.9705	4.8177
DVAYP	1.0000	0.0000	1.9253	2.6075	19.9416	5.2129
DVDKG	1.0000	0.0000	1.9080	2.2520	13.2023	4.9397
DVDRK	1.0000	0.0000	1.9050	2.2327	12.9088	4.9248
DVDTI	1.0000	0.0000	1.8851	2.1695	11.9910	4.8762
DVERT	1.0000	0.0000	1.8933	2.3112	14.1436	4.9852
DVHDP	1.0000	0.0000	1.9342	2.5181	17.9821	5.1442
DVHQK	1.0000	0.0000	1.9467	2.5122	17.8598	5.1397
DVLGN	1.0000	0.0000	1.9593	1.9775	9.5768	4.7287
DVNAP	1.0000	0.0000	1.9304	2.0716	10.6944	4.8010
DVNSQ	1.0000	0.0000	1.9780	1.7487	7.3039	4.5528
DVNVE	1.0000	0.0000	1.9425	2.1478	11.6911	4.8595
DVNYL	1.0000	0.0000	2.0026	2.1514	11.7412	4.8624
DVPKG	1.0000	0.0000	1.9081	2.2501	13.1725	4.9382
DVQAN	1.0000	0.0000	1.9350	2.1432	11.6284	4.8560
DVQSA	1.0000	0.0000	1.9909	2.0406	10.3135	4.7772
DVRSE	1.0000	0.0000	1.9929	2.0267	10.1458	4.7665
DVRVD	1.0000	0.0000	1.8969	2.4855	17.3158	5.1192
DVSPS	1.0000	0.0000	1.9876	1.5746	5.9230	4.4190
DVTAF	1.0000	0.0000	1.9001	2.4746	17.0982	5.1108
DVTIV	1.0000	0.0000	1.8946	2.3448	14.7072	5.0110
DVTLK	1.0000	0.0000	1.9139	1.9060	8.8024	4.6737
DVTNL	1.0000	0.0000	1.9295	1.7976	7.7414	4.5904
DVTRK	1.0000	0.0000	1.9052	2.2288	12.8505	4.9218
DVTSF	1.0000	0.0000	2.0068	2.0802	10.8027	4.8076
DVTVG	1.0000	0.0000	1.8995	2.5010	17.6281	5.1310
DVVPT	1.0000	0.0000	1.8964	2.3229	14.3377	4.9942
DWDNQ	1.0000	0.0000	2.1023	2.7703	24.0712	5.3380
DWNAI	1.0000	0.0000	2.1088	2.8266	25.6896	5.3813
DWNDL	1.0000	0.0000	2.1044	2.5346	18.3277	5.1568
DWQNT	1.0000	0.0000	2.1021	2.7664	23.9635	5.3350
DYAEN	1.0000	0.0000	1.9713	2.2531	13.2185	4.9405
DYCIF	1.0000	0.0000	2.0361	3.2247	40.6629	5.6873
DYDDV	1.0000	0.0000	1.9300	2.5034	17.6777	5.1329
DYDIP	1.0000	0.0000	1.9212	2.3460	14.7279	5.0119
DYEED	1.0000	0.0000	1.9214	2.3378	14.5883	5.0056
DYIML	1.0000	0.0000	2.0221	2.5612	18.9028	5.1773
DYINS	1.0000	0.0000	2.0147	1.8737	8.4727	4.6489
DYIYT	1.0000	0.0000	1.9615	2.6941	22.0428	5.2795
DYKEV	1.0000	0.0000	1.9442	2.4308	16.2513	5.0771
DYLNY	1.0000	0.0000	2.0473	2.3261	14.3902	4.9966
DYLRN	1.0000	0.0000	1.9986	2.1329	11.4892	4.8481
DYLSR	1.0000	0.0000	2.0404	2.0303	10.1896	4.7693
DYNDF	1.0000	0.0000	1.9922	2.3612	14.9903	5.0236
DYNGS	1.0000	0.0000	2.0483	2.0298	10.1833	4.7689
DYNQF	1.0000	0.0000	1.9951	2.4309	16.2523	5.0771
DYQDD	1.0000	0.0000	1.9210	2.3977	15.6380	5.0516
DYQLT	1.0000	0.0000	1.9586	2.2277	12.8339	4.9210
DYRSN	1.0000	0.0000	2.0435	2.0105	9.9552	4.7540
DYSDK	1.0000	0.0000	2.0054	1.9621	9.4049	4.7169
DYSGI	1.0000	0.0000	2.0437	2.2356	12.9531	4.9271
DYSPG	1.0000	0.0000	2.0416	2.2138	12.6268	4.9103
DYSRP	1.0000	0.0000	2.0372	2.1944	12.3457	4.8954
DYVKV	1.0000	0.0000	1.9508	2.6013	19.7993	5.2081
DYVNT	1.0000	0.0000	1.9831	2.3136	14.1834	4.9870
DYVSS	1.0000	0.0000	2.0756	1.9266	9.0187	4.6895
DYVTT	1.0000	0.0000	1.9310	2.4956	17.5194	5.1269
EAASH	1.0000	0.0000	2.0467	2.2732	13.5326	4.9560
EADCS	1.0000	0.0000	2.1091	2.4582	16.7749	5.0981
EADQT	1.0000	0.0000	1.8768	2.1547	11.7863	4.8649
EAEIQ	1.0000	0.0000	1.8755	2.1834	12.1883	4.8870
EAFVL	1.0000	0.0000	1.9494	2.3173	14.2450	4.9899
EAGIE	1.0000	0.0000	1.8860	2.2899	13.7975	4.9688
EAIRE	1.0000	0.0000	1.8833	2.2706	13.4910	4.9539
EAKIP	1.0000	0.0000	1.8824	2.0295	10.1795	4.7686
EAKLL	1.0000	0.0000	1.9078	1.6794	6.7218	4.4995
EALEH	1.0000	0.0000	1.9673	2.2945	13.8711	4.9723
EALHP	1.0000	0.0000	1.9673	2.2876	13.7611	4.9670
EALLS	1.0000	0.0000	1.9384	1.4684	5.2010	4.3374
EALPK	1.0000	0.0000	1.9013	1.8435	8.1751	4.6257
EALQK	1.0000	0.0000	1.9082	1.9151	8.8973	4.6807
EALST	1.0000	0.0000	1.9479	1.6306	6.3384	4.4620
EAMCK	1.0000	0.0000	2.0666	3.0484	33.1850	5.5518
EAMFD	1.0000	0.0000	1.9365	2.6874	21.8727	5.2743
EANCS	1.0000	0.0000	2.1125	2.2723	13.5173	4.9552
EANEE	1.0000	0.0000	1.9078	1.9129	8.8744	4.6790
EANPA	1.0000	0.0000	1.9184	2.0071	9.9160	4.7515
EANVW	1.0000	0.0000	2.1308	2.9869	30.9113	5.5045
EAPGS	1.0000	0.0000	1.9824	1.9747	9.5448	4.7265
EAQEN	1.0000	0.0000	1.9137	1.9776	9.5776	4.7288
EASAE	1.0000	0.0000	1.9683	1.9115	8.8596	4.6779
EASDN	1.0000	0.0000	1.9506	1.6146	6.2175	4.4498
EASIT	1.0000	0.0000	1.9534	1.8166	7.9186	4.6050
EASNM	1.0000	0.0000	2.0403	1.9940	9.7638	4.7413
EASPS	1.0000	0.0000	1.9714	1.5102	5.4751	4.3695
EASSI	1.0000	0.0000	1.9755	1.5321	5.6237	4.3863
EATIR	1.0000	0.0000	1.8841	2.2618	13.3538	4.9472
EATLY	1.0000	0.0000	1.9630	2.2690	13.4661	4.9527
EAVRE	1.0000	0.0000	1.8899	2.4260	16.1608	5.0734
EAVRF	1.0000	0.0000	1.8916	2.6402	20.7112	5.2380
EAWKM	1.0000	0.0000	2.1290	3.2993	44.3145	5.7446
ECALL	1.0000	0.0000	2.0633	2.4144	15.9456	5.0645
ECAST	1.0000	0.0000	2.1087	2.4543	16.6995	5.0951
ECATI	1.0000	0.0000	1.9994	2.7626	23.8603	5.3321
ECCAY	1.0000	0.0000	2.1141	3.7542	74.8401	6.0943
ECCSL	1.0000	0.0000	2.2673	2.8437	26.2017	5.3944
ECEVQ	1.0000	0.0000	2.0017	2.8905	27.6551	5.4304
ECFMK	1.0000	0.0000	2.0782	3.1615	37.8067	5.6387
ECGFV	1.0000	0.0000	1.9925	3.2111	40.0309	5.6768
ECKAN	1.0000	0.0000	2.0544	2.4832	17.2693	5.1174
ECKIA	1.0000	0.0000	2.0135	2.6891	21.9150	5.2756
ECKNT	1.0000	0.0000	2.0408	2.3733	15.2021	5.0329
ECKQN	1.0000	0.0000	2.0486	2.4468	16.5559	5.0894
ECLAV	1.0000	0.0000	2.0613	2.7559	23.6744	5.3269
ECLPG	1.0000	0.0000	2.0555	2.6486	20.9143	5.2445
ECPNK	1.0000	0.0000	2.0409	2.3752	15.2363	5.0344
ECRSL	1.0000	0.0000	2.1223	2.3429	14.6737	5.0095
ECSLK	1.0000	0.0000	2.0791	2.1086	11.1680	4.8294
ECVRG	1.0000	0.0000	1.9897	3.1488	37.2563	5.6290
ECYSY	1.0000	0.0000	2.2560	3.0521	33.3263	5.5547
EDAIW	1.0000	0.0000	2.0573	3.0174	32.0174	5.5280
EDAKN	1.0000	0.0000	1.9067	1.8256	8.0036	4.6119
EDALY	1.0000	0.0000	1.9630	2.2729	13.5271	4.9557
EDAQP	1.0000	0.0000	1.8767	2.1566	11.8130	4.8664
EDESH	1.0000	0.0000	2.0159	2.0661	10.6259	4.7968
EDFAG	1.0000	0.0000	1.8988	2.4841	17.2878	5.1181
EDFSL	1.0000	0.0000	1.9753	1.7475	7.2936	4.5519
EDIDT	1.0000	0.0000	1.8698	1.9990	9.8216	4.7452
EDIEL	1.0000	0.0000	1.8911	1.8417	8.1581	4.6243
EDIFT	1.0000	0.0000	1.8925	2.2181	12.6909	4.9136
EDIKA	1.0000	0.0000	1.8824	2.0314	10.2028	4.7701
EDITP	1.0000	0.0000	1.8698	1.9971	9.7992	4.7437
EDKIL	1.0000	0.0000	1.8898	1.7593	7.3971	4.5610
EDKPE	1.0000	0.0000	1.8737	1.9084	8.8279	4.6756
EDKSS	1.0000	0.0000	1.9377	1.3286	4.3679	4.2299
EDLAS	1.0000	0.0000	1.9485	1.6345	6.3682	4.4650
EDLDT	1.0000	0.0000	1.8891	1.8130	7.8847	4.6022
EDLIW	1.0000	0.0000	2.0897	2.7453	23.3870	5.3188
EDLLE	1.0000	0.0000	1.8968	1.6557	6.5333	4.4813
EDLPL	1.0000	0.0000	1.8961	1.6489	6.4796	4.4761
EDLSG	1.0000	0.0000	1.9646	1.7045	6.9280	4.5189
EDNRS	1.0000	0.0000	1.9622	1.6654	6.6101	4.4888
EDNTT	1.0000	0.0000	1.8941	1.7893	7.6656	4.5840
EDPLN	1.0000	0.0000	1.8996	1.6290	6.3265	4.4608
EDPQS	1.0000	0.0000	1.9444	1.7622	7.4223	4.5632
EDPVK	1.0000	0.0000	1.8929	2.0789	10.7862	4.8066
EDQET	1.0000	0.0000	1.8723	2.0536	10.4713	4.7872
EDQGV	1.0000	0.0000	1.8921	2.4040	15.7538	5.0565
EDQIN	1.0000	0.0000	1.9033	1.8866	8.6035	4.6588
EDQLP	1.0000	0.0000	1.8959	1.8846	8.5825	4.6572
EDQLS	1.0000	0.0000	1.9410	1.5981	6.0941	4.4370
EDQVQ	1.0000	0.0000	1.8838	2.2976	13.9211	4.9747
EDRQL	1.0000	0.0000	1.9151	2.0433	10.3457	4.7792
EDSII	1.0000	0.0000	1.9393	1.7344	7.1801	4.5418
EDSNL	1.0000	0.0000	1.9179	1.3426	4.4455	4.2406
EDTLR	1.0000	0.0000	1.9097	1.9698	9.4898	4.7227
EDTNI	1.0000	0.0000	1.8960	1.8131	7.8859	4.6023
EDTTL	1.0000	0.0000	1.8889	1.8091	7.8484	4.5992
EDVAD	1.0000	0.0000	1.8876	2.2643	13.3928	4.9491
EDYND	1.0000	0.0000	1.9612	2.1470	11.6811	4.8590
EEADC	1.0000	0.0000	2.0003	2.7515	23.5545	5.3236
EEAGI	1.0000	0.0000	1.8860	2.2899	13.7975	4.9688
EEAMC	1.0000	0.0000	2.0398	3.1308	36.4919	5.6151
EECAS	1.0000	0.0000	2.1096	2.4631	16.8705	5.1019
EECKQ	1.0000	0.0000	2.0111	2.6376	20.6496	5.2361
EEDKI	1.0000	0.0000	1.8745	1.9303	9.0588	4.6924
EEDPV	1.0000	0.0000	1.8851	2.1613	11.8766	4.8699
EEDQL	1.0000	0.0000	1.8962	1.8914	8.6523	4.6625
EEDSN	1.0000	0.0000	1.9314	1.5135	5.4976	4.3720
EEDVA	1.0000	0.0000	1.8872	2.2692	13.4695	4.9529
EEEGT	1.0000	0.0000	1.8851	2.1649	11.9280	4.8727
EEEIY	1.0000	0.0000	1.9200	2.3627	15.0156	5.0247
EEENT	1.0000	0.0000	1.8951	1.8030	7.7914	4.5945
EEFNN	1.0000	0.0000	1.9452	1.8352	8.0949	4.6193
EEFRS	1.0000	0.0000	2.0038	2.0753	10.7411	4.8038
EEFVN	1.0000	0.0000	1.9516	2.1964	12.3739	4.8969
EEGTS	1.0000	0.0000	1.9666	1.8716	8.4523	4.6473
EEHAK	1.0000	0.0000	1.9391	2.3831	15.3752	5.0404
EEHQE	1.0000	0.0000	1.9237	2.4291	16.2181	5.0757
EEIDH	1.0000	0.0000	1.9244	2.3745	15.2224	5.0338
EEIGF	1.0000	0.0000	1.9000	2.4030	15.7346	5.0557
EEIRE	1.0000	0.0000	1.8813	2.1695	11.9912	4.8762
EEIYN	1.0000	0.0000	1.9624	2.1719	12.0250	4.8781
EEKAN	1.0000	0.0000	1.9070	1.8305	8.0503	4.6157
EEKDQ	1.0000	0.0000	1.8781	1.9800	9.6047	4.7306
EEKGT	1.0000	0.0000	1.8930	2.0826	10.8330	4.8094
EEKNI	1.0000	0.0000	1.8949	1.7444	7.2665	4.5495
EEKQM	1.0000	0.0000	1.9394	2.3593	14.9573	5.0222
EEKQY	1.0000	0.0000	1.9322	2.3300	14.4560	4.9996
EELFL	1.0000	0.0000	1.9365	1.8748	8.4841	4.6497
EELYS	1.0000	0.0000	2.0105	1.8833	8.5702	4.6563
EENLN	1.0000	0.0000	1.8987	1.4500	5.0840	4.3232
EENLY	1.0000	0.0000	1.9741	1.9859	9.6712	4.7351
EENNA	1.0000	0.0000	1.9203	1.7221	7.0750	4.5323
EENPD	1.0000	0.0000	1.8949	1.8000	7.7640	4.5922
EENQS	1.0000	0.0000	1.9437	1.5832	5.9848	4.4256
EENTI	1.0000	0.0000	1.8964	1.8180	7.9319	4.6061
EENWA	1.0000	0.0000	2.1083	2.8165	25.3904	5.3735
EEPDN	2.0000	4.5922	1.8949	2.1010	15.6546	4.5922
EEPKS	1.0000	0.0000	1.9282	1.6200	6.2579	4.4539
EEPLS	1.0000	0.0000	1.9293	1.5314	5.6192	4.3858
EEPYS	1.0000	0.0000	2.0112	2.0475	10.3964	4.7824
EERNN	1.0000	0.0000	1.9308	1.7728	7.5170	4.5714
EESEA	1.0000	0.0000	1.9525	1.8103	7.8600	4.6002
EESKN	1.0000	0.0000	1.9220	1.4361	4.9970	4.3125
EESLQ	1.0000	0.0000	1.9417	1.6030	6.1304	4.4408
EESMK	1.0000	0.0000	2.0145	2.0013	9.8479	4.7469
EESMY	1.0000	0.0000	2.0969	2.4287	16.2123	5.0755
EESPE	1.0000	0.0000	1.9352	1.7024	6.9100	4.5172
EESSP	1.0000	0.0000	1.9500	1.4091	4.8321	4.2917
EETNA	1.0000	0.0000	1.9074	1.9041	8.7828	4.6722
EETRI	1.0000	0.0000	1.8818	2.1607	11.8688	4.8695
EETSA	1.0000	0.0000	1.9515	1.8016	7.7783	4.5934
EETSP	1.0000	0.0000	1.9341	1.6936	6.8376	4.5105
EETSS	1.0000	0.0000	1.9497	1.4071	4.8204	4.2903
EEVDA	1.0000	0.0000	1.8872	2.2692	13.4695	4.9529
EEVSD	1.0000	0.0000	1.9669	1.8748	8.4838	4.6497
EEYRL	1.0000	0.0000	1.9709	2.3286	14.4318	4.9985
EEYSS	1.0000	0.0000	2.0365	1.7610	7.4116	4.5623
EFAWN	1.0000	0.0000	2.1406	3.0306	32.5108	5.5381
EFDIE	1.0000	0.0000	1.8920	2.2269	12.8214	4.9203
EFDKP	1.0000	0.0000	1.9012	2.1226	11.3525	4.8402
EFDNL	1.0000	0.0000	1.9405	1.8501	8.2393	4.6307
EFEVV	1.0000	0.0000	1.9027	2.5577	18.8244	5.1746
EFFSI	1.0000	0.0000	2.0199	2.1527	11.7580	4.8633
EFFTQ	1.0000	0.0000	1.9050	2.4869	17.3427	5.1202
EFGKL	1.0000	0.0000	1.9478	2.1346	11.5124	4.8494
EFIEP	1.0000	0.0000	1.8921	2.2249	12.7924	4.9189
EFKAD	1.0000	0.0000	1.9062	2.2306	12.8768	4.9232
EFKEQ	1.0000	0.0000	1.9029	2.1991	12.4128	4.8990
EFKLQ	1.0000	0.0000	1.9303	2.0281	10.1633	4.7676
EFKSI	1.0000	0.0000	1.9744	1.8561	8.2982	4.6353
EFKSS	1.0000	0.0000	1.9888	1.5477	5.7322	4.3983
EFLDM	1.0000	0.0000	1.9907	2.4153	15.9613	5.0652
EFLLE	1.0000	0.0000	1.9365	1.8748	8.4841	4.6497
EFLPP	1.0000	0.0000	1.9225	2.0321	10.2104	4.7706
EFMEA	1.0000	0.0000	1.9355	2.6923	21.9970	5.2781
EFNAG	1.0000	0.0000	1.9591	2.2983	13.9322	4.9752
EFNCI	1.0000	0.0000	2.0744	2.6937	22.0332	5.2792
EFNES	1.0000	0.0000	1.9783	1.7326	7.1648	4.5405
EFNNA	1.0000	0.0000	1.9604	1.9363	9.1227	4.6970
EFNNF	1.0000	0.0000	1.9850	2.0493	10.4193	4.7839
EFNNL	1.0000	0.0000	1.9432	1.6642	6.6003	4.4878
EFRSV	1.0000	0.0000	2.0321	2.2458	13.1065	4.9349
EFSHS	1.0000	0.0000	2.0932	1.9919	9.7396	4.7397
EFSSK	1.0000	0.0000	1.9888	1.5477	5.7322	4.3983
EFSTH	1.0000	0.0000	2.0570	2.2764	13.5826	4.9584
EFTEA	1.0000	0.0000	1.8947	2.3091	14.1086	4.9835
EFTFN	1.0000	0.0000	1.9605	2.2314	12.8884	4.9238
EFVKK	1.0000	0.0000	1.9247	2.2224	12.7554	4.9169
EFVNI	1.0000	0.0000	1.9520	2.2114	12.5929	4.9085
EFVNK	1.0000	0.0000	1.9547	2.1140	11.2391	4.8336
EGDLE	1.0000	0.0000	1.9138	1.9979	9.8085	4.7443
EGDYS	1.0000	0.0000	2.0422	2.2206	12.7280	4.9155
EGEGE	1.0000	0.0000	1.8946	2.3449	14.7089	5.0111
EGEKQ	1.0000	0.0000	1.8951	2.1561	11.8053	4.8659
EGEKV	1.0000	0.0000	1.9075	2.2618	13.3539	4.9472
EGENK	1.0000	0.0000	1.9206	1.9006	8.7464	4.6695
EGESF	1.0000	0.0000	2.0081	2.0946	10.9866	4.8187
EGESY	1.0000	0.0000	2.0426	2.2255	12.8009	4.9193
EGETR	1.0000	0.0000	1.8929	2.3168	14.2365	4.9895
EGGAV	1.0000	0.0000	1.8885	2.6165	20.1511	5.2198
EGHPQ	1.0000	0.0000	1.9285	2.5934	19.6195	5.2021
EGIGP	1.0000	0.0000	1.8941	2.3531	14.8497	5.0174
EGIKR	1.0000	0.0000	1.9041	2.2583	13.2991	4.9445
EGKNA	1.0000	0.0000	1.9327	2.0017	9.8526	4.7473
EGKNG	1.0000	0.0000	1.9456	2.0718	10.6966	4.8011
EGLII	1.0000	0.0000	1.9154	2.0329	10.2198	4.7712
EGNPS	1.0000	0.0000	1.9666	1.6828	6.7494	4.5021
EGNQN	1.0000	0.0000	1.9440	1.8569	8.3060	4.6360
EGNSL	1.0000	0.0000	1.9561	1.5187	5.5322	4.3760
EGQIS	1.0000	0.0000	1.9782	1.9602	9.3834	4.7154
EGQSP	1.0000	0.0000	1.9759	1.9383	9.1445	4.6985
EGSAM	1.0000	0.0000	2.0649	2.3560	14.8989	5.0196
EGSAS	1.0000	0.0000	2.0114	1.6882	6.7936	4.5063
EGSDK	1.0000	0.0000	1.9614	1.7931	7.7008	4.5870
EGSPK	1.0000	0.0000	1.9611	1.7912	7.6830	4.5855
EGSRN	1.0000	0.0000	1.9981	1.8415	8.1560	4.6241
EGSST	1.0000	0.0000	1.9884	1.5783	5.9496	4.4218
EGTED	1.0000	0.0000	1.8853	2.1600	11.8599	4.8690
EGTEI	1.0000	0.0000	1.8847	2.1800	12.1393	4.8843
EGTID	1.0000	0.0000	1.8850	2.1751	12.0701	4.8805
EGTLE	1.0000	0.0000	1.9137	1.9940	9.7638	4.7413
EGTLY	1.0000	0.0000	1.9745	2.3391	14.6093	5.0066
EGTPD	1.0000	0.0000	1.8856	2.1532	11.7655	4.8637
EGTPK	1.0000	0.0000	1.8931	2.0757	10.7465	4.8042
EGTSR	1.0000	0.0000	1.9928	2.0235	10.1084	4.7640
EGTSV	1.0000	0.0000	1.9969	2.0421	10.3310	4.7783
EGTTF	1.0000	0.0000	1.9032	2.3704	15.1500	5.0306
EGTYL	1.0000	0.0000	1.9745	2.3391	14.6093	5.0066
EHAKN	1.0000	0.0000	1.9786	2.1923	12.3145	4.8937
EHALN	1.0000	0.0000	1.9932	2.1037	11.1039	4.8257
EHDEV	1.0000	0.0000	1.9328	2.5299	18.2285	5.1532
EHDIY	1.0000	0.0000	1.9640	2.7196	22.7014	5.2990
EHDMI	1.0000	0.0000	1.9710	2.7489	23.4843	5.3216
EHHDV	1.0000	0.0000	1.9644	2.8917	27.6934	5.4313
EHHKV	1.0000	0.0000	1.9911	2.8142	25.3238	5.3718
EHKLD	1.0000	0.0000	1.9603	2.1061	11.1350	4.8275
EHLDK	1.0000	0.0000	1.9603	2.1061	11.1350	4.8275
EHLIF	1.0000	0.0000	1.9872	2.4226	16.0970	5.0708
EHMDV	1.0000	0.0000	1.9673	2.9043	28.1009	5.4410
EHMLN	1.0000	0.0000	2.0604	2.3770	15.2672	5.0357
EHNFP	1.0000	0.0000	1.9966	2.3809	15.3361	5.0387
EHPVT	1.0000	0.0000	1.9342	2.5191	18.0034	5.1450
EHQES	1.0000	0.0000	2.0255	2.1357	11.5279	4.8503
EHRLL	1.0000	0.0000	1.9976	2.1743	12.0585	4.8799
EHRQL	1.0000	0.0000	1.9775	2.4100	15.8630	5.0611
EHSGQ	1.0000	0.0000	2.0552	2.3069	14.0734	4.9819
EHSST	1.0000	0.0000	2.0394	1.7689	7.4817	4.5683
EHTGT	1.0000	0.0000	1.9345	2.5179	17.9783	5.1441
EHTSI	1.0000	0.0000	2.0173	2.0773	10.7658	4.8053
EHYSD	1.0000	0.0000	2.0929	2.4112	15.8854	5.0620
EIALS	1.0000	0.0000	1.9515	1.6544	6.5232	4.4803
EIAQL	1.0000	0.0000	1.9075	2.0125	9.9783	4.7556
EIARK	1.0000	0.0000	1.8949	2.1882	12.2564	4.8906
EIARQ	1.0000	0.0000	1.8811	2.3353	14.5459	5.0037
EIDHP	1.0000	0.0000	1.9249	2.3676	15.1019	5.0285
EIDKM	1.0000	0.0000	1.9381	2.3047	14.0378	4.9802
EIDLT	1.0000	0.0000	1.8905	1.8329	8.0736	4.6176
EIDSV	1.0000	0.0000	1.9686	1.8898	8.6361	4.6613
EIDTV	1.0000	0.0000	1.8848	2.1744	12.0598	4.8800
EIEDR	1.0000	0.0000	1.8816	2.1646	11.9228	4.8725
EIGFD	1.0000	0.0000	1.9005	2.3981	15.6454	5.0519
EIGNG	1.0000	0.0000	1.9433	2.1692	11.9870	4.8760
EIGQL	1.0000	0.0000	1.9193	2.0825	10.8326	4.8094
[truncated: 12,782 more rows]
