# Supplementary material for: Evaluating deterministic motif significance measures in protein databases
Source: Algorithms Mol Biol. 2007 Dec 24;2:16. doi: 10.1186/1748-7188-2-16 (PMC2254621; doi:10.1186/1748-7188-2-16)
Supplement: Additional File 2 — Scripts and Datasets. This file contains the sequence datasets (synthetic and real) and the evaluated motifs. This data is separated according to the tables where it is presented and discussed. It also contains script programs (in perl language) developed for this work. [file 1748-7188-2-16-S2.zip › Scripts_and_Datasets/datasets/Table 4/20%/Motifs/score_PLMPES_s20_mlen_6_planted_syn2_len300_num50.txt]

Motif	Supp	IG	Pratt	LogOdds	Zscore	Info
AAAAKD	1.0000	0.0000	1.6132	3.3643	47.6815	5.7946
AAAKDD	1.0000	0.0000	1.6126	3.3181	45.2125	5.7591
AAARVP	1.0000	0.0000	1.6139	3.6832	68.8507	6.0397
AAEPKI	1.0000	0.0000	1.6121	3.3506	46.9373	5.7841
AAESIE	1.0000	0.0000	1.6887	3.1037	35.3089	5.5943
AAFKIQ	1.0000	0.0000	1.6297	3.5771	60.9302	5.9582
AAFSQV	1.0000	0.0000	1.7395	3.4603	53.2598	5.8684
AAFYFE	1.0000	0.0000	1.6514	4.1148	113.1766	6.3714
AAGARH	1.0000	0.0000	1.6358	3.9798	96.8816	6.2677
AAGEKE	1.0000	0.0000	1.6228	3.4946	55.4077	5.8948
AAHLFS	1.0000	0.0000	1.7713	3.3858	48.8776	5.8111
AAHPEN	1.0000	0.0000	1.6779	3.5158	56.7753	5.9110
AAIALN	1.0000	0.0000	1.6480	3.0565	33.4405	5.5580
AAISLS	1.0000	0.0000	1.6980	2.5841	19.3768	5.1949
AAKANE	1.0000	0.0000	1.6380	3.1634	37.8280	5.6402
AAKDDN	1.0000	0.0000	1.6333	3.0899	34.7523	5.5837
AAKLTI	1.0000	0.0000	1.6286	3.1035	35.3012	5.5941
AAKSIY	1.0000	0.0000	1.7389	3.3200	45.3114	5.7606
AALHRE	1.0000	0.0000	1.6769	3.6327	64.9573	6.0009
AALKGI	1.0000	0.0000	1.6467	3.2994	44.2451	5.7447
AALNNN	1.0000	0.0000	1.6435	2.6260	20.3406	5.2271
AALNRS	1.0000	0.0000	1.6959	2.8125	25.2316	5.3704
AALQHS	1.0000	0.0000	1.7458	3.2484	41.7219	5.7055
AAMTEQ	1.0000	0.0000	1.6564	3.7945	78.2678	6.1253
AANKRE	1.0000	0.0000	1.6471	3.2437	41.4956	5.7019
AANLTE	1.0000	0.0000	1.6431	2.9896	30.9549	5.5066
AANNLV	1.0000	0.0000	1.6680	2.9548	29.7363	5.4798
AANYKS	1.0000	0.0000	1.7398	3.1178	35.8887	5.6051
AAPEPI	1.0000	0.0000	1.6069	3.4427	52.1875	5.8548
AAPLMP	1.0000	0.0000	1.6873	3.6230	64.2381	5.9934
AAPNSP	1.0000	0.0000	1.6901	2.9088	28.1998	5.4445
AAPTEK	1.0000	0.0000	1.6131	3.3024	44.4000	5.7470
AAQFNF	1.0000	0.0000	1.6816	3.6469	66.0348	6.0118
AARLSS	1.0000	0.0000	1.7177	2.6904	21.9116	5.2766
AARTCL	1.0000	0.0000	1.7567	3.9448	93.0582	6.2408
AARVPF	1.0000	0.0000	1.6221	3.8482	83.2622	6.1665
AASGNE	1.0000	0.0000	1.7128	3.0418	32.8782	5.5467
AASKRS	1.0000	0.0000	1.7227	2.7900	24.5854	5.3532
AASLYT	1.0000	0.0000	1.7394	3.1722	38.2113	5.6469
AASSEQ	1.0000	0.0000	1.7240	2.8257	25.6211	5.3806
AASSVN	1.0000	0.0000	1.7222	2.6890	21.8776	5.2756
AASTDA	1.0000	0.0000	1.6844	3.0468	33.0665	5.5505
AASTYQ	1.0000	0.0000	1.7459	3.4066	50.0614	5.8271
AATEES	1.0000	0.0000	1.6849	3.0554	33.3989	5.5572
ACAPLN	1.0000	0.0000	1.7717	3.6955	69.8296	6.0491
ACESSK	1.0000	0.0000	1.8365	3.3190	45.2549	5.7597
ACPSRV	1.0000	0.0000	1.8483	3.9608	94.7902	6.2531
ACSEVM	1.0000	0.0000	1.9060	4.2192	127.6328	6.4517
ACTADT	1.0000	0.0000	1.7216	3.9509	93.7102	6.2454
ACVMII	1.0000	0.0000	1.7511	4.5363	183.8712	6.6954
ACVNTE	1.0000	0.0000	1.7669	3.9247	90.9315	6.2254
ADALEK	1.0000	0.0000	1.6297	3.1388	36.7703	5.6213
ADAMLS	1.0000	0.0000	1.7546	3.2566	42.1169	5.7118
ADARVN	1.0000	0.0000	1.6574	3.4239	51.0695	5.8404
ADENLM	1.0000	0.0000	1.7072	3.3600	47.4451	5.7913
ADFKSM	1.0000	0.0000	1.7780	3.5213	57.1343	5.9152
ADFMSN	1.0000	0.0000	1.7882	3.4001	49.6893	5.8221
ADGDLH	1.0000	0.0000	1.6821	3.6005	62.5955	5.9762
ADGICN	1.0000	0.0000	1.7692	3.9667	95.4383	6.2576
ADHGTS	1.0000	0.0000	1.7514	3.4288	51.3596	5.8442
ADHSKD	1.0000	0.0000	1.7265	3.2281	40.7567	5.6899
ADHSPR	1.0000	0.0000	1.7479	3.4466	52.4229	5.8578
ADHVKF	1.0000	0.0000	1.6634	3.8901	87.3778	6.1988
ADIALP	1.0000	0.0000	1.6302	3.2236	40.5442	5.6864
ADIAQN	1.0000	0.0000	1.6396	3.2448	41.5458	5.7027
ADISLK	1.0000	0.0000	1.6713	2.7812	24.3373	5.3464
ADITID	1.0000	0.0000	1.6086	3.2990	44.2245	5.7444
ADKDQS	1.0000	0.0000	1.6817	2.9955	31.1658	5.5111
ADKLFL	1.0000	0.0000	1.6620	3.1159	35.8098	5.6037
ADKVNS	1.0000	0.0000	1.6942	2.8862	27.4727	5.4271
ADLDRN	1.0000	0.0000	1.6533	3.0705	33.9850	5.5688
ADLEEK	1.0000	0.0000	1.6283	3.1201	35.9846	5.6069
ADLPSK	1.0000	0.0000	1.6728	2.7922	24.6473	5.3548
ADLPWS	1.0000	0.0000	1.8597	3.8078	79.4781	6.1355
ADLVSI	1.0000	0.0000	1.6994	2.9888	30.9263	5.5059
ADMEVG	1.0000	0.0000	1.6591	4.0171	101.1345	6.2963
ADPAIS	1.0000	0.0000	1.6865	3.0799	34.3560	5.5760
ADPAML	1.0000	0.0000	1.6870	3.5919	61.9784	5.9695
ADPAQT	1.0000	0.0000	1.6109	3.4097	50.2454	5.8295
ADQDES	1.0000	0.0000	1.6879	3.0838	34.5088	5.5790
ADQLPI	1.0000	0.0000	1.6324	3.2513	41.8579	5.7077
ADQSKQ	1.0000	0.0000	1.6905	3.0693	33.9352	5.5678
ADQSSC	1.0000	0.0000	1.8532	3.4263	51.2127	5.8422
ADRHHP	1.0000	0.0000	1.6606	4.0573	105.9218	6.3272
ADSHES	1.0000	0.0000	1.7661	3.0122	31.7755	5.5240
ADSSVS	1.0000	0.0000	1.7272	2.5208	18.0074	5.1462
ADSVDL	1.0000	0.0000	1.6971	2.9686	30.2162	5.4905
ADTFGA	1.0000	0.0000	1.6331	3.6838	68.8994	6.0402
ADTLEL	1.0000	0.0000	1.6349	2.9650	30.0889	5.4877
ADTTLR	1.0000	0.0000	1.6362	3.1965	39.2961	5.6656
ADVASP	1.0000	0.0000	1.7044	3.2064	39.7502	5.6733
ADVASS	1.0000	0.0000	1.7340	2.8711	27.0002	5.4155
ADVDLR	1.0000	0.0000	1.6489	3.3993	49.6426	5.8215
ADVNIS	1.0000	0.0000	1.7019	2.9672	30.1670	5.4894
ADVRTR	1.0000	0.0000	1.6242	3.6582	66.8932	6.0205
AEADQS	1.0000	0.0000	1.6926	3.1299	36.3946	5.6145
AEAFNT	1.0000	0.0000	1.6593	3.3613	47.5177	5.7923
AEAKGR	1.0000	0.0000	1.6270	3.5936	62.1018	5.9709
AEALED	1.0000	0.0000	1.6303	3.2272	40.7124	5.6892
AECPKS	1.0000	0.0000	1.8119	3.6543	66.5935	6.0175
AEEHRF	1.0000	0.0000	1.6435	3.9857	97.5402	6.2722
AEEHRS	1.0000	0.0000	1.7496	3.4703	53.8755	5.8761
AEFRRQ	1.0000	0.0000	1.6202	3.8520	83.6252	6.1695
AEGDDY	1.0000	0.0000	1.6506	3.8141	80.0565	6.1403
AEGNSE	1.0000	0.0000	1.7102	3.0231	32.1754	5.5323
AEIKRV	1.0000	0.0000	1.6250	3.5464	58.8157	5.9346
AEILER	1.0000	0.0000	1.6388	3.3276	45.7073	5.7664
AEKAQI	1.0000	0.0000	1.6139	3.3933	49.3053	5.8169
AELLYV	1.0000	0.0000	1.7057	3.4718	53.9697	5.8772
AELRDR	1.0000	0.0000	1.6467	3.4065	50.0563	5.8270
AELSNI	1.0000	0.0000	1.6750	2.6874	21.8378	5.2743
AEMEIS	1.0000	0.0000	1.7542	3.4460	52.3879	5.8574
AENCMF	1.0000	0.0000	1.8313	4.4058	158.2311	6.5951
AENVKQ	1.0000	0.0000	1.6524	3.2916	43.8493	5.7387
AEPKIP	1.0000	0.0000	1.6117	3.3356	46.1302	5.7725
AEQIMS	1.0000	0.0000	1.7596	3.4924	55.2644	5.8930
AERLNS	1.0000	0.0000	1.6931	2.7937	24.6915	5.3560
AERTQF	1.0000	0.0000	1.6274	3.6975	69.9934	6.0507
AESIEY	1.0000	0.0000	1.7416	3.3896	49.0955	5.8141
AESKSA	1.0000	0.0000	1.7046	2.6910	21.9274	5.2771
AESNGY	1.0000	0.0000	1.7693	3.3278	45.7184	5.7665
AETESL	1.0000	0.0000	1.6782	2.8487	26.3111	5.3983
AETIKA	1.0000	0.0000	1.6128	3.2915	43.8429	5.7386
AETLFR	1.0000	0.0000	1.6599	3.4631	53.4326	5.8705
AETLPP	1.0000	0.0000	1.6293	3.1877	38.9020	5.6589
AETYLK	1.0000	0.0000	1.6758	3.3967	49.4978	5.8195
AEVSHL	1.0000	0.0000	1.7560	3.3025	44.4053	5.7471
AEWSLD	1.0000	0.0000	1.8592	3.8042	79.1417	6.1327
AEYLTA	1.0000	0.0000	1.6757	3.5038	55.9965	5.9018
AEYLVT	1.0000	0.0000	1.6855	3.6043	62.8680	5.9790
AFAANL	1.0000	0.0000	1.6754	3.2476	41.6797	5.7049
AFANFI	1.0000	0.0000	1.6798	3.5933	62.0761	5.9706
AFDDPD	1.0000	0.0000	1.6244	3.5290	57.6489	5.9212
AFGFHS	1.0000	0.0000	1.8098	3.8792	86.2847	6.1903
AFGIIY	1.0000	0.0000	1.6519	4.0382	103.6178	6.3125
AFHYVL	1.0000	0.0000	1.7287	4.1226	114.1999	6.3774
AFKIQK	1.0000	0.0000	1.6359	3.4700	53.8597	5.8759
AFKNVY	1.0000	0.0000	1.7163	3.7336	72.9695	6.0785
AFKSDV	1.0000	0.0000	1.7265	3.2794	43.2396	5.7294
AFKSID	1.0000	0.0000	1.7082	3.1529	37.3731	5.6321
AFLINF	1.0000	0.0000	1.6978	3.3866	48.9216	5.8117
AFNSLR	1.0000	0.0000	1.7273	2.9775	30.5260	5.4973
AFNSPK	1.0000	0.0000	1.7112	2.9818	30.6782	5.5006
AFNTTN	1.0000	0.0000	1.6693	3.0775	34.2612	5.5742
AFPSSY	1.0000	0.0000	1.8135	3.2527	41.9295	5.7088
AFRGEN	1.0000	0.0000	1.6792	3.6375	65.3182	6.0046
AFRSTD	1.0000	0.0000	1.7238	3.2921	43.8740	5.7391
AFSGDA	1.0000	0.0000	1.7365	3.4077	50.1270	5.8279
AFSLSS	1.0000	0.0000	1.7214	2.4247	16.1104	5.0724
AFSPVY	1.0000	0.0000	1.7865	3.7036	70.4849	6.0554
AFSQVE	1.0000	0.0000	1.7378	3.4416	52.1225	5.8540
AFSRPP	1.0000	0.0000	1.7302	3.3823	48.6837	5.8085
AFSSNL	1.0000	0.0000	1.7123	2.5468	18.5594	5.1663
AFSTYM	1.0000	0.0000	1.8360	3.8862	86.9868	6.1958
AFVYNN	1.0000	0.0000	1.7432	3.6125	63.4635	5.9853
AFYFED	1.0000	0.0000	1.6581	4.0686	107.3205	6.3360
AFYTQP	1.0000	0.0000	1.6554	3.9069	89.0807	6.2116
AGAGTI	1.0000	0.0000	1.6262	3.6606	67.0813	6.0223
AGARHH	1.0000	0.0000	1.6482	4.2401	130.7462	6.4678
AGARPV	1.0000	0.0000	1.6177	3.8049	79.2074	6.1332
AGAYKT	1.0000	0.0000	1.6620	3.7438	73.8312	6.0863
AGDLET	1.0000	0.0000	1.6436	3.2934	43.9390	5.7401
AGDLKV	1.0000	0.0000	1.6571	3.3797	48.5373	5.8064
AGEAVL	1.0000	0.0000	1.6553	3.5142	56.6715	5.9098
AGEKEL	1.0000	0.0000	1.6459	3.2879	43.6645	5.7359
AGENGN	1.0000	0.0000	1.6879	3.2856	43.5477	5.7341
AGFCID	1.0000	0.0000	1.7263	4.3600	150.1029	6.5599
AGKLST	1.0000	0.0000	1.6934	2.9008	27.9410	5.4383
AGKSEN	1.0000	0.0000	1.7018	2.9347	29.0576	5.4644
AGMKQE	1.0000	0.0000	1.6684	3.8833	86.6981	6.1935
AGMREP	1.0000	0.0000	1.6540	4.0280	102.4101	6.3047
AGNELR	1.0000	0.0000	1.6760	3.2657	42.5629	5.7188
AGNHMH	1.0000	0.0000	1.7716	4.2739	135.9319	6.4937
AGNISK	1.0000	0.0000	1.7009	2.9275	28.8147	5.4588
AGQAVQ	1.0000	0.0000	1.6148	3.7950	78.3097	6.1256
AGSDED	1.0000	0.0000	1.7034	3.1778	38.4595	5.6512
AGSFRT	1.0000	0.0000	1.7462	3.4599	53.2335	5.8681
AGTFKS	1.0000	0.0000	1.7287	3.2725	42.8970	5.7241
AGTISA	1.0000	0.0000	1.7055	3.1886	38.9403	5.6595
AGTSTI	1.0000	0.0000	1.6989	3.1143	35.7463	5.6025
AGTSVS	1.0000	0.0000	1.7539	2.9647	30.0796	5.4875
AGVLNN	1.0000	0.0000	1.6877	3.0764	34.2169	5.5733
AGYSYI	1.0000	0.0000	1.8158	3.8348	81.9813	6.1562
AHASFK	1.0000	0.0000	1.7636	3.4854	54.8234	5.8877
AHDRLS	1.0000	0.0000	1.7492	3.2549	42.0343	5.7105
AHDTEQ	1.0000	0.0000	1.6423	3.6664	67.5304	6.0268
AHEASL	1.0000	0.0000	1.7393	3.2020	39.5492	5.6699
AHENFS	1.0000	0.0000	1.7725	3.3455	46.6609	5.7801
AHENNE	1.0000	0.0000	1.6962	3.2839	43.4605	5.7328
AHEPEN	1.0000	0.0000	1.6770	3.4971	55.5631	5.8966
AHGSIE	1.0000	0.0000	1.7562	3.5044	56.0354	5.9023
AHHKSS	1.0000	0.0000	1.8178	3.2304	40.8629	5.6917
AHKKNA	1.0000	0.0000	1.6787	3.3354	46.1221	5.7724
AHKRSE	1.0000	0.0000	1.7457	3.3819	48.6618	5.8082
AHLAFG	1.0000	0.0000	1.6976	3.8578	84.1866	6.1739
AHLFSV	1.0000	0.0000	1.7877	3.4863	54.8767	5.8883
AHNRYS	1.0000	0.0000	1.8152	3.5655	60.1197	5.9492
AHPDSM	1.0000	0.0000	1.8029	3.7086	70.8943	6.0592
AHPENL	1.0000	0.0000	1.6917	3.3091	44.7427	5.7522
AHPFDP	1.0000	0.0000	1.6481	3.8666	85.0439	6.1807
AHPFTY	1.0000	0.0000	1.6770	4.1395	116.4505	6.3905
AHPTST	1.0000	0.0000	1.7288	3.2640	42.4757	5.7175
AHQPSL	1.0000	0.0000	1.7438	3.2334	41.0044	5.6940
AHQSSI	1.0000	0.0000	1.7771	3.0788	34.3099	5.5751
AHSFAT	1.0000	0.0000	1.7639	3.5183	56.9374	5.9129
AHSGGS	1.0000	0.0000	1.8242	3.3205	45.3333	5.7609
AHSKQS	1.0000	0.0000	1.7669	2.9977	31.2472	5.5128
AHSNNT	1.0000	0.0000	1.7252	2.8967	27.8103	5.4352
AHTLSN	1.0000	0.0000	1.7239	2.9183	28.5105	5.4518
AHTPIA	1.0000	0.0000	1.6407	3.6625	67.2317	6.0238
AHYGET	1.0000	0.0000	1.6734	4.0925	110.3114	6.3543
AIALDK	1.0000	0.0000	1.6293	3.1316	36.4633	5.6157
AIALNN	1.0000	0.0000	1.6489	2.8283	25.6967	5.3826
AIASDT	1.0000	0.0000	1.6814	3.0208	32.0893	5.5305
AIDALS	1.0000	0.0000	1.6826	2.8883	27.5404	5.4287
AIDEMR	1.0000	0.0000	1.6563	3.8492	83.3565	6.1673
AIDQRW	1.0000	0.0000	1.7679	4.4619	168.7820	6.6382
AIDVRT	1.0000	0.0000	1.6216	3.5519	59.1852	5.9388
AIEDSP	1.0000	0.0000	1.6844	3.0612	33.6217	5.5616
AIELLS	1.0000	0.0000	1.6738	2.7090	22.3885	5.2909
AIFISE	1.0000	0.0000	1.7152	3.2614	42.3510	5.7155
AIFRLQ	1.0000	0.0000	1.6608	3.5577	59.5864	5.9433
AIFSGF	1.0000	0.0000	1.7635	3.5928	62.0453	5.9703
AIGAHS	1.0000	0.0000	1.7580	3.5231	57.2579	5.9167
AIGGMT	1.0000	0.0000	1.6665	4.0029	99.4972	6.2854
AIGIRN	1.0000	0.0000	1.6597	3.4392	51.9786	5.8521
AIHCEQ	1.0000	0.0000	1.7344	4.3887	155.1485	6.5820
AIHRDT	1.0000	0.0000	1.6456	3.7117	71.1505	6.0616
AIIADV	1.0000	0.0000	1.6144	3.5198	57.0396	5.9141
AIIGNT	1.0000	0.0000	1.6502	3.2847	43.5014	5.7334
AIITKV	1.0000	0.0000	1.6217	3.3847	48.8142	5.8102
AIKISL	1.0000	0.0000	1.6738	2.8013	24.9099	5.3619
AILEAD	1.0000	0.0000	1.6300	3.2199	40.3725	5.6836
AILKLK	1.0000	0.0000	1.6304	2.8639	26.7766	5.4100
AILLFI	1.0000	0.0000	1.6661	3.2171	40.2413	5.6814
AILTAV	1.0000	0.0000	1.6420	3.3110	44.8433	5.7536
AILTIP	1.0000	0.0000	1.6283	3.1695	38.0930	5.6449
AIMGKE	1.0000	0.0000	1.6695	3.8297	81.5016	6.1523
AINNKD	1.0000	0.0000	1.6402	2.8818	27.3339	5.4237
AINPKK	1.0000	0.0000	1.6322	3.0340	32.5843	5.5407
AINSVH	1.0000	0.0000	1.7584	3.2737	42.9547	5.7250
AINTNQ	1.0000	0.0000	1.6496	2.9884	30.9137	5.5057
AINVIG	1.0000	0.0000	1.6623	3.4594	53.2027	5.8677
AINWFK	1.0000	0.0000	1.8308	4.2298	129.1996	6.4598
AIPFNF	1.0000	0.0000	1.6793	3.5782	61.0091	5.9590
AIPRKA	1.0000	0.0000	1.6181	3.4496	52.6094	5.8602
AIPSRK	1.0000	0.0000	1.6953	3.0993	35.1310	5.5909
AIQDNT	1.0000	0.0000	1.6367	3.1705	38.1386	5.6457
AIQLKE	1.0000	0.0000	1.6332	3.1866	38.8535	5.6580
AIQQQS	1.0000	0.0000	1.7031	3.2241	40.5694	5.6869
AISDYR	1.0000	0.0000	1.7526	3.4612	53.3177	5.8691
AISFFE	1.0000	0.0000	1.7444	3.4524	52.7794	5.8623
AISFFS	1.0000	0.0000	1.7838	3.1208	36.0143	5.6075
AISLSS	1.0000	0.0000	1.6819	2.2337	12.9024	4.9256
AISLVN	1.0000	0.0000	1.6960	2.8066	25.0630	5.3660
AISNHG	1.0000	0.0000	1.7626	3.2949	44.0166	5.7412
AISVGG	1.0000	0.0000	1.7435	3.4850	54.7937	5.8873
AITLTI	1.0000	0.0000	1.6262	3.1103	35.5805	5.5994
AIYVKF	1.0000	0.0000	1.6661	3.9359	92.1077	6.2339
AKAHGS	1.0000	0.0000	1.7551	3.4421	52.1525	5.8544
AKANEA	1.0000	0.0000	1.6380	3.1634	37.8280	5.6402
AKCKSR	1.0000	0.0000	1.8204	3.6613	67.1317	6.0228
AKDDNK	1.0000	0.0000	1.6284	2.9828	30.7147	5.5014
AKDNDS	1.0000	0.0000	1.6705	2.7395	23.1932	5.3144
AKEPWM	1.0000	0.0000	1.8235	4.6275	204.2498	6.7656
AKEQED	1.0000	0.0000	1.6136	3.3545	47.1459	5.7870
AKGRNQ	1.0000	0.0000	1.6650	3.4118	50.3636	5.8311
AKHDVM	1.0000	0.0000	1.6944	4.0674	107.1684	6.3350
AKHFLS	1.0000	0.0000	1.7620	3.2787	43.2039	5.7288
AKHLAA	1.0000	0.0000	1.6734	3.4640	53.4898	5.8713
AKHSKS	1.0000	0.0000	1.7468	2.8630	26.7473	5.4093
AKIDLL	1.0000	0.0000	1.6334	2.9249	28.7277	5.4568
AKIIFT	1.0000	0.0000	1.6309	3.4492	52.5826	5.8599
AKILIC	1.0000	0.0000	1.7485	3.7797	76.9422	6.1139
AKINDS	1.0000	0.0000	1.6731	2.7597	23.7390	5.3299
AKIVRQ	1.0000	0.0000	1.6254	3.5928	62.0447	5.9703
AKKAKA	1.0000	0.0000	1.6174	3.1963	39.2877	5.6654
AKKDAK	1.0000	0.0000	1.6153	3.1501	37.2525	5.6300
AKKDVA	1.0000	0.0000	1.6251	3.3577	47.3206	5.7895
AKKKLL	1.0000	0.0000	1.6249	2.7829	24.3837	5.3477
AKKNLH	1.0000	0.0000	1.6832	3.1287	36.3438	5.6135
AKKNND	1.0000	0.0000	1.6344	2.8007	24.8914	5.3614
AKKPIG	1.0000	0.0000	1.6275	3.3840	48.7750	5.8097
AKKYIL	1.0000	0.0000	1.6764	3.3566	47.2618	5.7887
AKLEDS	1.0000	0.0000	1.6723	2.7885	24.5427	5.3520
AKLEFK	1.0000	0.0000	1.6529	3.2429	41.4582	5.7013
AKLEPG	1.0000	0.0000	1.6461	3.2916	43.8502	5.7387
AKLETS	1.0000	0.0000	1.6693	2.7604	23.7590	5.3304
AKLHNK	1.0000	0.0000	1.6832	3.1287	36.3438	5.6135
AKLNNC	1.0000	0.0000	1.7672	3.3752	48.2840	5.8030
AKLPNY	1.0000	0.0000	1.6937	3.2464	41.6237	5.7040
AKLRPH	1.0000	0.0000	1.6803	3.5293	57.6640	5.9214
AKLTIQ	1.0000	0.0000	1.6313	3.1311	36.4454	5.6154
AKMFEQ	1.0000	0.0000	1.6736	3.9267	91.1361	6.2269
AKMNSC	1.0000	0.0000	1.8880	3.8021	78.9554	6.1311
AKNSLL	1.0000	0.0000	1.6493	2.4184	15.9921	5.0675
AKNSVR	1.0000	0.0000	1.7138	3.0126	31.7874	5.5242
AKNTHT	1.0000	0.0000	1.6745	3.2940	43.9739	5.7406
AKPMLP	1.0000	0.0000	1.6890	3.5159	56.7841	5.9111
AKPTLA	1.0000	0.0000	1.6293	3.1144	35.7499	5.6025
AKPWAA	1.0000	0.0000	1.7731	4.3040	140.7215	6.5168
AKQIDH	1.0000	0.0000	1.6471	3.6263	64.4810	5.9960
AKSHVL	1.0000	0.0000	1.7488	3.2142	40.1065	5.6792
AKSIYS	1.0000	0.0000	1.7634	2.9697	30.2529	5.4913
AKSNLA	1.0000	0.0000	1.6684	2.6251	20.3190	5.2264
AKSSND	1.0000	0.0000	1.6787	2.4353	16.3093	5.0806
AKTEPN	1.0000	0.0000	1.6328	3.0742	34.1274	5.5716
AKTETS	1.0000	0.0000	1.6707	2.8929	27.6866	5.4322
AKTFMI	1.0000	0.0000	1.6798	3.8175	80.3696	6.1429
AKTNHV	1.0000	0.0000	1.6896	3.4688	53.7805	5.8749
AKTSTL	1.0000	0.0000	1.6626	2.7049	22.2831	5.2878
AKTYDL	1.0000	0.0000	1.6746	3.3693	47.9591	5.7985
AKVRHP	1.0000	0.0000	1.6522	3.8365	82.1422	6.1575
AKVYVN	1.0000	0.0000	1.7064	3.6691	67.7420	6.0289
AKWSSR	1.0000	0.0000	1.9017	3.6986	70.0814	6.0515
AKWTVM	1.0000	0.0000	1.8332	4.6876	218.8671	6.8117
AKYHSQ	1.0000	0.0000	1.7935	3.6340	65.0607	6.0019
AKYNRY	1.0000	0.0000	1.7374	3.8344	81.9474	6.1559
AKYSAM	1.0000	0.0000	1.8091	3.6884	69.2610	6.0437
ALACVM	1.0000	0.0000	1.8100	4.3816	153.8721	6.5765
ALAILA	1.0000	0.0000	1.6436	3.0781	34.2819	5.5746
ALANHY	1.0000	0.0000	1.7439	3.6288	64.6721	5.9979
ALDEEL	1.0000	0.0000	1.6386	3.0205	32.0783	5.5303
ALDITV	1.0000	0.0000	1.6401	3.2649	42.5210	5.7182
ALDKFS	1.0000	0.0000	1.7051	2.9722	30.3422	5.4932
ALDRFQ	1.0000	0.0000	1.6611	3.5376	58.2204	5.9278
ALDRNH	1.0000	0.0000	1.7014	3.3770	48.3854	5.8044
ALEDWI	1.0000	0.0000	1.7965	4.1285	114.9783	6.3820
ALEKNK	1.0000	0.0000	1.6343	2.8497	26.3390	5.3990
ALEKTG	1.0000	0.0000	1.6446	3.2324	40.9590	5.6932
ALERAH	1.0000	0.0000	1.6769	3.6327	64.9573	6.0009
ALFNIS	1.0000	0.0000	1.7093	2.8712	27.0022	5.4156
ALFPNL	1.0000	0.0000	1.6753	3.0258	32.2759	5.5344
ALHMNV	1.0000	0.0000	1.7686	3.7857	77.4740	6.1185
ALHPPG	1.0000	0.0000	1.6818	3.6627	67.2429	6.0239
ALHREV	1.0000	0.0000	1.6845	3.7331	72.9271	6.0781
ALHSGG	1.0000	0.0000	1.7829	3.4641	53.4933	5.8713
ALHVGI	1.0000	0.0000	1.6894	3.7673	75.8499	6.1043
ALIPGP	1.0000	0.0000	1.6448	3.3763	48.3489	5.8039
ALIRHI	1.0000	0.0000	1.6764	3.5994	62.5143	5.9753
ALKDIS	1.0000	0.0000	1.6713	2.7812	24.3373	5.3464
ALKGIV	1.0000	0.0000	1.6575	3.3999	49.6765	5.8219
ALKSQS	1.0000	0.0000	1.6916	2.5307	18.2150	5.1538
ALKSSG	1.0000	0.0000	1.7105	2.6247	20.3089	5.2261
ALLGTV	1.0000	0.0000	1.6714	3.2520	41.8938	5.7083
ALLLLT	1.0000	0.0000	1.6295	2.6164	20.1160	5.2198
ALLLNR	1.0000	0.0000	1.6535	2.7494	23.4588	5.3220
ALLPLK	1.0000	0.0000	1.6352	2.7752	24.1701	5.3418
ALLSKV	1.0000	0.0000	1.6855	2.7471	23.3976	5.3202
ALLSQA	1.0000	0.0000	1.6849	2.7814	24.3422	5.3466
ALNHLD	1.0000	0.0000	1.6920	3.0900	34.7574	5.5838
ALNIVV	1.0000	0.0000	1.6751	3.2575	42.1596	5.7125
ALNNAG	1.0000	0.0000	1.6719	2.9759	30.4722	5.4961
ALNNNK	1.0000	0.0000	1.6308	2.5189	17.9694	5.1448
ALNPNM	1.0000	0.0000	1.7164	3.1815	38.6258	5.6541
ALNRSI	1.0000	0.0000	1.6921	2.7864	24.4849	5.3504
ALNRSP	1.0000	0.0000	1.6936	2.7974	24.7968	5.3589
ALNTQL	1.0000	0.0000	1.6455	2.8293	25.7260	5.3833
ALNTRY	1.0000	0.0000	1.7060	3.3746	48.2492	5.8025
ALPEAT	1.0000	0.0000	1.6304	3.2028	39.5829	5.6704
ALPEIQ	1.0000	0.0000	1.6332	3.2787	43.2012	5.7288
ALPLLH	1.0000	0.0000	1.6916	3.1426	36.9322	5.6242
ALPPLN	1.0000	0.0000	1.6455	2.8457	26.2197	5.3960
ALQDTY	1.0000	0.0000	1.6772	3.5041	56.0132	5.9020
ALQEEH	1.0000	0.0000	1.6717	3.5613	59.8324	5.9460
ALQEQV	1.0000	0.0000	1.6466	3.4479	52.5015	5.8588
ALQHMT	1.0000	0.0000	1.7267	3.8669	85.0693	6.1809
ALQHSI	1.0000	0.0000	1.7425	3.2224	40.4898	5.6855
ALQHST	1.0000	0.0000	1.7378	3.1742	38.3003	5.6485
ALQIFN	1.0000	0.0000	1.6762	3.2492	41.7594	5.7061
ALQNLE	1.0000	0.0000	1.6508	2.8848	27.4283	5.4260
ALQNVG	1.0000	0.0000	1.6835	3.3323	45.9585	5.7700
ALRSAS	1.0000	0.0000	1.7177	2.6904	21.9116	5.2766
ALSALS	1.0000	0.0000	1.6790	2.4034	15.7157	5.0560
ALSAVK	1.0000	0.0000	1.6981	2.9538	29.7048	5.4791
ALSDET	1.0000	0.0000	1.6748	2.8213	25.4915	5.3773
ALSEIS	1.0000	0.0000	1.6947	2.5653	18.9611	5.1805
ALSGMI	1.0000	0.0000	1.7779	3.3984	49.5936	5.8208
ALSLFD	1.0000	0.0000	1.7050	2.8726	27.0463	5.4167
ALSLMT	1.0000	0.0000	1.7405	3.0218	32.1278	5.5313
ALSNKG	1.0000	0.0000	1.6909	2.7468	23.3880	5.3199
ALSNRP	1.0000	0.0000	1.6936	2.7974	24.7968	5.3589
ALSTEF	1.0000	0.0000	1.7106	3.0325	32.5262	5.5396
ALSVNK	1.0000	0.0000	1.6867	2.7256	22.8223	5.3037
ALTCKT	1.0000	0.0000	1.7462	3.6832	68.8530	6.0397
ALTLSE	1.0000	0.0000	1.6677	2.6608	21.1744	5.2538
ALTNLG	1.0000	0.0000	1.6615	2.9233	28.6749	5.4556
ALTQKS	1.0000	0.0000	1.6763	2.8068	25.0672	5.3661
ALTRSS	1.0000	0.0000	1.7060	2.6161	20.1090	5.2195
ALVKNY	1.0000	0.0000	1.7094	3.3619	47.5516	5.7928
ALVPKK	1.0000	0.0000	1.6423	3.1821	38.6494	5.6545
ALYARL	1.0000	0.0000	1.7040	3.4703	53.8785	5.8761
ALYDTL	1.0000	0.0000	1.6870	3.2697	42.7567	5.7219
ALYGYF	1.0000	0.0000	1.7356	4.1694	120.5275	6.4134
ALYLDW	1.0000	0.0000	1.8672	4.2525	132.6261	6.4773
ALYSQA	1.0000	0.0000	1.7515	3.2741	42.9735	5.7252
AMASYL	1.0000	0.0000	1.8176	3.5887	61.7514	5.9671
AMDQFN	1.0000	0.0000	1.7163	3.7781	76.8025	6.1127
AMEIGN	1.0000	0.0000	1.7074	3.7085	70.8849	6.0591
AMFHQS	1.0000	0.0000	1.8358	3.9625	94.9703	6.2544
AMFSAD	1.0000	0.0000	1.7836	3.6283	64.6342	5.9975
AMHDNE	1.0000	0.0000	1.7326	3.8270	81.2532	6.1502
AMIFPS	1.0000	0.0000	1.7835	3.6334	65.0137	6.0014
AMIKQN	1.0000	0.0000	1.6985	3.5261	57.4562	5.9190
AMLHGN	1.0000	0.0000	1.7720	3.8068	79.3878	6.1347
AMLRVI	1.0000	0.0000	1.7014	3.8078	79.4795	6.1355
AMLSIN	1.0000	0.0000	1.7483	3.0485	33.1318	5.5519
AMNPLV	1.0000	0.0000	1.7242	3.5103	56.4156	5.9068
AMPKLA	1.0000	0.0000	1.6898	3.5310	57.7772	5.9227
AMQSSF	1.0000	0.0000	1.8341	3.3518	46.9997	5.7850
AMSKKP	1.0000	0.0000	1.7444	3.2803	43.2809	5.7300
AMTEQI	1.0000	0.0000	1.6572	3.7685	75.9583	6.1053
AMTNIS	1.0000	0.0000	1.7511	3.1810	38.6001	5.6537
ANAAKS	1.0000	0.0000	1.6830	2.8318	25.8021	5.3853
ANADVA	1.0000	0.0000	1.6498	3.3436	46.5575	5.7787
ANANLQ	1.0000	0.0000	1.6560	2.8819	27.3394	5.4238
ANATND	1.0000	0.0000	1.6443	2.9406	29.2550	5.4689
ANDDSL	1.0000	0.0000	1.6684	2.6399	20.6697	5.2378
ANDKTS	1.0000	0.0000	1.6673	2.7114	22.4523	5.2928
ANDNQM	1.0000	0.0000	1.7170	3.3848	48.8235	5.8104
ANDWHI	1.0000	0.0000	1.8481	4.3860	154.6650	6.5799
ANEAQR	1.0000	0.0000	1.6498	3.3784	48.4661	5.8055
ANEQNN	1.0000	0.0000	1.6562	2.8417	26.0971	5.3929
ANESKD	1.0000	0.0000	1.6741	2.7669	23.9394	5.3354
ANFAAP	1.0000	0.0000	1.6607	3.4392	51.9809	5.8522
ANFINE	1.0000	0.0000	1.6762	3.1813	38.6136	5.6539
ANFKKK	1.0000	0.0000	1.6558	3.1330	36.5254	5.6168
ANGDLF	1.0000	0.0000	1.6889	3.3231	45.4705	5.7629
ANGDSL	1.0000	0.0000	1.6975	2.8077	25.0936	5.3668
ANGIQN	1.0000	0.0000	1.6732	3.1843	38.7495	5.6563
ANGKLP	1.0000	0.0000	1.6608	3.0821	34.4406	5.5777
ANGRTL	1.0000	0.0000	1.6733	3.2102	39.9255	5.6762
ANHAKL	1.0000	0.0000	1.6898	3.2358	41.1186	5.6958
ANHYHS	1.0000	0.0000	1.8544	3.7455	73.9752	6.0876
ANHYKG	1.0000	0.0000	1.7374	3.8502	83.4472	6.1680
ANIDAS	1.0000	0.0000	1.6848	2.8667	26.8638	5.4122
ANILVQ	1.0000	0.0000	1.6648	3.1847	38.7654	5.6565
ANIVTI	1.0000	0.0000	1.6469	3.2635	42.4519	5.7171
ANKDES	1.0000	0.0000	1.6741	2.7669	23.9394	5.3354
ANKDNG	1.0000	0.0000	1.6620	3.0294	32.4121	5.5372
ANKIGS	1.0000	0.0000	1.7009	2.9275	28.8147	5.4588
ANKKNY	1.0000	0.0000	1.6923	3.1328	36.5160	5.6167
ANKMVW	1.0000	0.0000	1.8831	4.5336	183.3007	6.6933
ANKNDK	1.0000	0.0000	1.6344	2.8007	24.8914	5.3614
ANKRES	1.0000	0.0000	1.6939	2.8934	27.7020	5.4326
ANKVHE	1.0000	0.0000	1.6902	3.5242	57.3312	5.9175
ANLNRS	1.0000	0.0000	1.6795	2.5842	19.3796	5.1950
ANLQDM	1.0000	0.0000	1.7119	3.4064	50.0507	5.8269
ANLQMN	1.0000	0.0000	1.7221	3.2243	40.5753	5.6870
ANLQRM	1.0000	0.0000	1.7250	3.5328	57.8978	5.9241
ANLTEF	1.0000	0.0000	1.6690	3.1546	37.4441	5.6334
ANLVQA	1.0000	0.0000	1.6670	3.2107	39.9452	5.6765
ANNASR	1.0000	0.0000	1.6974	2.7909	24.6115	5.3539
ANNATS	1.0000	0.0000	1.6728	2.6364	20.5863	5.2351
ANNLVD	1.0000	0.0000	1.6628	2.9086	28.1943	5.4443
ANNVQY	1.0000	0.0000	1.7217	3.4751	54.1758	5.8798
ANPILS	1.0000	0.0000	1.6756	2.6911	21.9310	5.2772
ANPIQR	1.0000	0.0000	1.6488	3.3561	47.2353	5.7883
ANPTSN	1.0000	0.0000	1.6704	2.6213	20.2309	5.2235
ANQDPL	1.0000	0.0000	1.6482	3.0490	33.1517	5.5523
ANQKSP	1.0000	0.0000	1.6852	2.8444	26.1806	5.3950
ANQLIY	1.0000	0.0000	1.7009	3.3702	48.0058	5.7991
ANRFPR	1.0000	0.0000	1.6741	3.5998	62.5417	5.9756
ANRFRS	1.0000	0.0000	1.7500	3.2645	42.5000	5.7179
ANRPPT	1.0000	0.0000	1.6452	3.2652	42.5355	5.7184
ANRRSQ	1.0000	0.0000	1.7245	3.1271	36.2761	5.6123
ANRVYN	1.0000	0.0000	1.7287	3.5277	57.5610	5.9202
ANSALA	1.0000	0.0000	1.6818	2.7322	22.9968	5.3087
ANSNDI	1.0000	0.0000	1.6722	2.6385	20.6359	5.2367
ANSNPQ	1.0000	0.0000	1.6854	2.7232	22.7607	5.3019
ANSSSQ	1.0000	0.0000	1.6911	2.2658	13.3942	4.9503
ANSVDS	1.0000	0.0000	1.7145	2.6429	20.7409	5.2401
ANTFLK	1.0000	0.0000	1.6646	3.0662	33.8177	5.5655
ANTHDP	1.0000	0.0000	1.6758	3.4142	50.5017	5.8329
ANTHVA	1.0000	0.0000	1.6888	3.5758	60.8407	5.9572
ANTLSN	1.0000	0.0000	1.6534	2.4297	16.2031	5.0762
ANTSNM	1.0000	0.0000	1.7433	2.9787	30.5697	5.4982
ANVFHK	1.0000	0.0000	1.7110	3.7080	70.8458	6.0588
ANYESY	1.0000	0.0000	1.8057	3.4921	55.2473	5.8928
ANYKSN	1.0000	0.0000	1.7275	2.8895	27.5802	5.4297
APDIPG	1.0000	0.0000	1.6166	3.5369	58.1740	5.9273
APDMSG	1.0000	0.0000	1.7737	3.5699	60.4291	5.9526
APDQVS	1.0000	0.0000	1.7079	3.2341	41.0382	5.6945
APEPIG	1.0000	0.0000	1.6154	3.5643	60.0399	5.9483
APFDEN	1.0000	0.0000	1.6583	3.3743	48.2371	5.8023
APGCIP	1.0000	0.0000	1.7170	4.2110	126.4415	6.4454
APGLLT	1.0000	0.0000	1.6568	3.1365	36.6698	5.6195
APGRCL	1.0000	0.0000	1.7660	4.1257	114.6030	6.3798
APILPN	1.0000	0.0000	1.6450	3.0264	32.2994	5.5349
APITSQ	1.0000	0.0000	1.6882	3.0795	34.3392	5.5757
APIYKD	1.0000	0.0000	1.6512	3.6092	63.2255	5.9828
APKEKD	1.0000	0.0000	1.6139	3.2234	40.5366	5.6863
APKSAS	1.0000	0.0000	1.7052	2.6947	22.0210	5.2799
APLGTY	1.0000	0.0000	1.6885	3.6292	64.6951	5.9982
APLLRS	1.0000	0.0000	1.6921	2.8189	25.4215	5.3754
APLMPE	1.0000	0.0000	1.6866	3.6043	62.8667	5.9790
APLNLE	1.0000	0.0000	1.6451	2.8420	26.1084	5.3932
APLSHN	1.0000	0.0000	1.7316	2.9775	30.5255	5.4973
APLTNR	1.0000	0.0000	1.6544	3.0735	34.1027	5.5711
APMTPQ	1.0000	0.0000	1.6566	3.7831	77.2497	6.1165
APNSPN	1.0000	0.0000	1.6784	2.6805	21.6641	5.2690
APQPYQ	1.0000	0.0000	1.6387	3.8287	81.4112	6.1515
APSASK	1.0000	0.0000	1.7052	2.6947	22.0210	5.2799
APSLSY	1.0000	0.0000	1.7602	2.8810	27.3099	5.4231
APSQMC	1.0000	0.0000	1.8948	4.1500	117.8667	6.3985
APSQTI	1.0000	0.0000	1.6882	3.0795	34.3392	5.5757
APTAAS	1.0000	0.0000	1.6875	3.0779	34.2736	5.5744
APTDNI	1.0000	0.0000	1.6329	3.1278	36.3058	5.6128
APTEKS	1.0000	0.0000	1.6766	2.9521	29.6437	5.4777
APTIVH	1.0000	0.0000	1.6454	3.7630	75.4803	6.1011
APTTAQ	1.0000	0.0000	1.6123	3.3816	48.6452	5.8079
APVRKN	1.0000	0.0000	1.6588	3.3479	46.7883	5.7820
APYKKP	1.0000	0.0000	1.6565	3.5592	59.6885	5.9444
APYQHH	1.0000	0.0000	1.6716	4.3368	146.1359	6.5420
AQAHSN	1.0000	0.0000	1.7489	3.2269	40.6986	5.6890
AQAIFR	1.0000	0.0000	1.6209	3.7645	75.6047	6.1022
AQAKPW	1.0000	0.0000	1.7738	4.3316	145.2760	6.5381
AQAPSL	1.0000	0.0000	1.6938	2.9730	30.3704	5.4939
AQASED	1.0000	0.0000	1.6926	3.1299	36.3946	5.6145
AQDHGS	1.0000	0.0000	1.7598	3.5307	57.7568	5.9225
AQDLTP	1.0000	0.0000	1.6316	3.2030	39.5947	5.6706
AQDSAG	1.0000	0.0000	1.7132	3.2703	42.7887	5.7224
AQDVCN	1.0000	0.0000	1.7685	3.9992	99.0756	6.2826
AQEATH	1.0000	0.0000	1.6404	3.7125	71.2162	6.0623
AQEGTF	1.0000	0.0000	1.6310	3.7389	73.4111	6.0825
AQENFI	1.0000	0.0000	1.6614	3.4372	51.8597	5.8506
AQESVI	1.0000	0.0000	1.7091	3.2505	41.8238	5.7072
AQFMSQ	1.0000	0.0000	1.7930	3.7298	72.6472	6.0755
AQFNFH	1.0000	0.0000	1.7148	3.9073	89.1220	6.2119
AQIDDL	1.0000	0.0000	1.6312	3.2202	40.3845	5.6838
AQIMPV	1.0000	0.0000	1.6529	3.9469	93.2818	6.2424
AQKENQ	1.0000	0.0000	1.6432	3.2188	40.3193	5.6827
AQKHKS	1.0000	0.0000	1.7319	3.2410	41.3659	5.6998
AQKNFV	1.0000	0.0000	1.6748	3.4753	54.1898	5.8799
AQLIKT	1.0000	0.0000	1.6313	3.1311	36.4454	5.6154
AQMAKQ	1.0000	0.0000	1.6615	3.8081	79.4993	6.1357
AQMHPS	1.0000	0.0000	1.8094	3.7824	77.1839	6.1160
AQNENS	1.0000	0.0000	1.6848	2.7196	22.6640	5.2990
AQNNNL	1.0000	0.0000	1.6479	2.6537	21.0020	5.2484
AQNSIL	1.0000	0.0000	1.6825	2.7338	23.0409	5.3100
AQNSSD	1.0000	0.0000	1.6999	2.5701	19.0650	5.1841
AQQDSY	1.0000	0.0000	1.7506	3.4623	53.3827	5.8699
AQRNFT	1.0000	0.0000	1.6699	3.4880	54.9847	5.8897
AQRNVA	1.0000	0.0000	1.6601	3.4977	55.6019	5.8971
AQRTER	1.0000	0.0000	1.6182	3.6128	63.4843	5.9856
AQRYQE	1.0000	0.0000	1.6380	3.9203	90.4731	6.2220
AQSASM	1.0000	0.0000	1.8001	3.1868	38.8592	5.6581
AQSESQ	1.0000	0.0000	1.7288	2.8534	26.4527	5.4019
AQSKKF	1.0000	0.0000	1.7116	3.1457	37.0615	5.6266
AQSLLQ	1.0000	0.0000	1.6894	2.8090	25.1326	5.3678
AQSPPT	1.0000	0.0000	1.6894	3.0905	34.7758	5.5841
AQSYIL	1.0000	0.0000	1.7482	3.2481	41.7045	5.7053
AQTIQQ	1.0000	0.0000	1.6122	3.5003	55.7681	5.8991
AQTSVN	1.0000	0.0000	1.7069	2.9928	31.0706	5.5091
AQVVSH	1.0000	0.0000	1.7730	3.6561	66.7346	6.0189
AQVYLD	1.0000	0.0000	1.6860	3.6788	68.5001	6.0363
AQYLSD	1.0000	0.0000	1.7460	3.2279	40.7478	5.6898
ARALHS	1.0000	0.0000	1.7546	3.3010	44.3301	5.7460
ARDAGF	1.0000	0.0000	1.6272	3.8383	82.3183	6.1589
ARDHQM	1.0000	0.0000	1.6719	4.1819	122.2763	6.4231
ARDPKA	1.0000	0.0000	1.6186	3.4295	51.4031	5.8447
AREAYE	1.0000	0.0000	1.6414	3.8463	83.0765	6.1651
ARFTGQ	1.0000	0.0000	1.6308	3.8379	82.2780	6.1586
ARGQSK	1.0000	0.0000	1.7225	3.2897	43.7534	5.7372
ARGSKT	1.0000	0.0000	1.7127	3.1878	38.9049	5.6589
ARHHTT	1.0000	0.0000	1.6743	3.9700	95.7948	6.2601
ARHKKL	1.0000	0.0000	1.6816	3.4373	51.8636	5.8507
ARHSRT	1.0000	0.0000	1.7592	3.5138	56.6452	5.9095
ARKDHD	1.0000	0.0000	1.6516	3.6588	66.9390	6.0209
ARKHTT	1.0000	0.0000	1.6557	3.6026	62.7445	5.9777
ARKPTQ	1.0000	0.0000	1.6212	3.4291	51.3779	5.8444
ARLDAT	1.0000	0.0000	1.6387	3.2707	42.8064	5.7226
ARLSSD	1.0000	0.0000	1.7101	2.6442	20.7731	5.2411
ARPAAT	1.0000	0.0000	1.6141	3.5085	56.2999	5.9054
ARPDIY	1.0000	0.0000	1.6451	3.7966	78.4522	6.1268
ARPEAL	1.0000	0.0000	1.6400	3.3573	47.2981	5.7892
ARPLKK	1.0000	0.0000	1.6392	3.1619	37.7596	5.6390
ARPPQT	1.0000	0.0000	1.6148	3.5211	57.1240	5.9151
ARPVRE	1.0000	0.0000	1.6160	3.7447	73.9081	6.0870
ARSAID	1.0000	0.0000	1.6999	3.1753	38.3477	5.6493
ARSDAQ	1.0000	0.0000	1.7060	3.2289	40.7952	5.6906
ARSDLN	1.0000	0.0000	1.6893	2.7663	23.9220	5.3350
ARSDSS	1.0000	0.0000	1.7229	2.5006	17.5908	5.1307
ARTCLA	1.0000	0.0000	1.7567	3.9448	93.0582	6.2408
ARVNHS	1.0000	0.0000	1.7747	3.3800	48.5516	5.8066
ARVPFH	1.0000	0.0000	1.6383	4.1086	112.3681	6.3666
ARVRNG	1.0000	0.0000	1.6756	3.6719	67.9637	6.0311
ARVVVQ	1.0000	0.0000	1.6129	3.9269	91.1561	6.2270
ARYNNE	1.0000	0.0000	1.7140	3.4085	50.1742	5.8286
ARYPTA	1.0000	0.0000	1.6474	3.7945	78.2642	6.1252
ASAIAS	1.0000	0.0000	1.7180	2.7908	24.6078	5.3538
ASAKTN	1.0000	0.0000	1.6737	2.7576	23.6820	5.3283
ASALQE	1.0000	0.0000	1.6934	2.9694	30.2417	5.4910
ASANNA	1.0000	0.0000	1.6831	2.7106	22.4313	5.2922
ASARPE	1.0000	0.0000	1.7033	3.2136	40.0816	5.6788
ASATFT	1.0000	0.0000	1.7103	3.1837	38.7222	5.6558
ASAVIS	1.0000	0.0000	1.7370	2.8913	27.6351	5.4310
ASAYPL	1.0000	0.0000	1.7455	3.2314	40.9090	5.6924
ASDNMS	1.0000	0.0000	1.7679	2.8847	27.4268	5.4260
ASDSNE	1.0000	0.0000	1.6916	2.5237	18.0677	5.1485
ASDTGK	1.0000	0.0000	1.6956	3.0614	33.6278	5.5618
ASDYEN	1.0000	0.0000	1.7422	3.1600	37.6781	5.6376
ASEAIP	1.0000	0.0000	1.6891	3.1073	35.4592	5.5971
ASECPL	1.0000	0.0000	1.8165	3.5546	59.3729	5.9409
ASEDRC	1.0000	0.0000	1.8288	3.8105	79.7245	6.1376
ASELPL	1.0000	0.0000	1.6754	2.7199	22.6738	5.2993
ASFKKA	1.0000	0.0000	1.7078	3.1180	35.8980	5.6053
ASFSVK	1.0000	0.0000	1.7599	2.9752	30.4465	5.4955
ASGIPN	1.0000	0.0000	1.7098	3.0195	32.0424	5.5296
ASGNEF	1.0000	0.0000	1.7426	3.2068	39.7691	5.6736
ASGRFE	1.0000	0.0000	1.7489	3.5154	56.7481	5.9107
ASHGAE	1.0000	0.0000	1.7585	3.5304	57.7397	5.9223
ASHQRQ	1.0000	0.0000	1.7592	3.5631	59.9540	5.9474
ASIDTD	1.0000	0.0000	1.6764	2.9746	30.4258	5.4951
ASIISV	1.0000	0.0000	1.7328	2.8653	26.8177	5.4110
ASKEWK	1.0000	0.0000	1.8517	3.8429	82.7491	6.1624
ASKFPS	1.0000	0.0000	1.7381	2.8597	26.6459	5.4067
ASKPPD	1.0000	0.0000	1.6793	2.9838	30.7506	5.5022
ASKPTK	1.0000	0.0000	1.6691	2.8637	26.7702	5.4098
ASKRSK	1.0000	0.0000	1.7078	2.6829	21.7240	5.2709
ASKVKS	1.0000	0.0000	1.7119	2.7031	22.2374	5.2864
ASLGLS	1.0000	0.0000	1.7033	2.5250	18.0966	5.1495
ASLIPK	1.0000	0.0000	1.6753	2.8123	25.2271	5.3703
ASLKSA	1.0000	0.0000	1.6865	2.5030	17.6405	5.1326
ASLLKE	1.0000	0.0000	1.6645	2.6279	20.3852	5.2286
ASLLLD	1.0000	0.0000	1.6565	2.5009	17.5970	5.1309
ASLNLP	1.0000	0.0000	1.6617	2.5104	17.7927	5.1383
ASLNLS	1.0000	0.0000	1.6522	2.1751	12.0502	4.8806
ASLQTT	1.0000	0.0000	1.6788	2.8396	26.0362	5.3913
ASLSKQ	1.0000	0.0000	1.6916	2.5307	18.2150	5.1538
ASLSKT	1.0000	0.0000	1.6746	2.4288	16.1859	5.0755
ASLSSS	1.0000	0.0000	1.6559	1.9094	8.8228	4.6763
ASLTMA	1.0000	0.0000	1.7520	3.2285	40.7751	5.6902
ASLVTF	1.0000	0.0000	1.7299	3.1517	37.3197	5.6312
ASLVYI	1.0000	0.0000	1.7609	3.3209	45.3554	5.7612
ASLYTG	1.0000	0.0000	1.7606	3.2938	43.9642	5.7404
ASMSHE	1.0000	0.0000	1.8486	3.4007	49.7248	5.8226
ASNIDQ	1.0000	0.0000	1.6891	2.8944	27.7356	5.4334
ASNNRS	1.0000	0.0000	1.6939	2.4406	16.4086	5.0846
ASNSTP	1.0000	0.0000	1.6881	2.4992	17.5640	5.1297
ASPILL	1.0000	0.0000	1.6743	2.7127	22.4840	5.2937
ASPILN	1.0000	0.0000	1.6756	2.6911	21.9310	5.2772
ASPNLH	1.0000	0.0000	1.7316	2.9775	30.5255	5.4973
ASPNTV	1.0000	0.0000	1.7006	2.9501	29.5764	5.4762
ASPRNF	1.0000	0.0000	1.7351	3.1691	38.0773	5.6446
ASPSHL	1.0000	0.0000	1.7544	2.8554	26.5132	5.4034
ASPTTI	1.0000	0.0000	1.6774	2.9776	30.5313	5.4974
ASQGDN	1.0000	0.0000	1.7137	3.0421	32.8880	5.5469
ASQKTE	1.0000	0.0000	1.6823	2.9948	31.1412	5.5106
ASQNRS	1.0000	0.0000	1.7231	2.6965	22.0671	5.2813
ASQPGN	1.0000	0.0000	1.7173	3.0732	34.0887	5.5708
ASRGNM	1.0000	0.0000	1.7977	3.4831	54.6797	5.8859
ASRKRQ	1.0000	0.0000	1.7152	3.2483	41.7150	5.7054
ASRKVF	1.0000	0.0000	1.7423	3.4058	50.0205	5.8265
ASRLWG	1.0000	0.0000	1.9065	4.0710	107.6087	6.3378
ASRNAA	1.0000	0.0000	1.7074	3.0192	32.0300	5.5293
ASRSLS	1.0000	0.0000	1.7031	2.3400	14.6007	5.0073
ASSDSV	1.0000	0.0000	1.7272	2.5208	18.0074	5.1462
ASSEPG	1.0000	0.0000	1.7400	2.9047	28.0662	5.4413
ASSEQQ	1.0000	0.0000	1.7288	2.8534	26.4527	5.4019
ASSHDR	1.0000	0.0000	1.7844	3.1113	35.6193	5.6001
ASSHFG	1.0000	0.0000	1.8340	3.3638	47.6555	5.7942
ASSKNS	1.0000	0.0000	1.6671	2.1311	11.4465	4.8467
ASSKQK	1.0000	0.0000	1.6977	2.6303	20.4416	5.2304
ASSKSA	1.0000	0.0000	1.6971	2.3594	14.9329	5.0222
ASSTTS	1.0000	0.0000	1.6890	2.3180	14.2317	4.9904
ASSVGV	1.0000	0.0000	1.7835	3.1394	36.7948	5.6217
ASSVNY	1.0000	0.0000	1.7836	2.9750	30.4387	5.4954
ASTDAS	1.0000	0.0000	1.7041	2.6964	22.0657	5.2812
ASTDIY	1.0000	0.0000	1.7351	3.3067	44.6223	5.7504
ASTPIV	1.0000	0.0000	1.6999	3.1523	37.3469	5.6317
ASTRTI	1.0000	0.0000	1.6914	3.0730	34.0801	5.5707
ASTRYD	1.0000	0.0000	1.7497	3.4130	50.4361	5.8320
ASTYQY	1.0000	0.0000	1.7993	3.6925	69.5946	6.0469
ASVAHL	1.0000	0.0000	1.7583	3.3212	45.3744	5.7615
ASVFTS	1.0000	0.0000	1.7633	3.0081	31.6223	5.5208
ASVLDL	1.0000	0.0000	1.6918	2.8081	25.1039	5.3671
ASVPVS	1.0000	0.0000	1.7576	3.0027	31.4273	5.5167
ASVSSK	1.0000	0.0000	1.7176	2.4598	16.7797	5.0994
ASVTYQ	1.0000	0.0000	1.7606	3.5070	56.2055	5.9043
ASWNDI	1.0000	0.0000	1.8605	3.7753	76.5582	6.1105
ASYLRN	1.0000	0.0000	1.7541	3.0984	35.0964	5.5902
ASYVDQ	1.0000	0.0000	1.7617	3.5351	58.0540	5.9259
ASYVKS	1.0000	0.0000	1.7874	3.0962	35.0051	5.5885
ATAESK	1.0000	0.0000	1.6785	2.9671	30.1630	5.4893
ATANGD	1.0000	0.0000	1.6510	3.2905	43.7968	5.7379
ATDHAT	1.0000	0.0000	1.6449	3.5832	61.3619	5.9629
ATEESL	1.0000	0.0000	1.6782	2.8487	26.3111	5.3983
ATEFPQ	1.0000	0.0000	1.6249	3.6022	62.7150	5.9774
ATESVQ	1.0000	0.0000	1.7059	3.2023	39.5624	5.6701
ATFSGG	1.0000	0.0000	1.7533	3.5013	55.8335	5.8999
ATFSLV	1.0000	0.0000	1.7299	3.1517	37.3197	5.6312
ATFTAI	1.0000	0.0000	1.6277	3.5081	56.2713	5.9051
ATFTIT	1.0000	0.0000	1.6293	3.4338	51.6590	5.8480
ATGSTR	1.0000	0.0000	1.7137	3.2206	40.4061	5.6842
ATHDIK	1.0000	0.0000	1.6483	3.5244	57.3399	5.9176
ATHSFT	1.0000	0.0000	1.7584	3.4440	52.2706	5.8559
ATIEVV	1.0000	0.0000	1.6222	3.5995	62.5217	5.9754
ATIIFS	1.0000	0.0000	1.7111	3.2059	39.7267	5.6729
ATILSK	1.0000	0.0000	1.6683	2.7531	23.5602	5.3248
ATKYSS	1.0000	0.0000	1.7564	2.9215	28.6154	5.4542
ATNDDM	1.0000	0.0000	1.6919	3.4650	53.5512	5.8720
ATNDEP	1.0000	0.0000	1.6334	3.1351	36.6115	5.6184
ATNIRS	1.0000	0.0000	1.6953	2.9189	28.5318	5.4523
ATNKEK	1.0000	0.0000	1.6292	2.9821	30.6905	5.5009
ATNTTS	1.0000	0.0000	1.6670	2.7162	22.5760	5.2964
ATNVIT	1.0000	0.0000	1.6457	3.2153	40.1566	5.6800
ATPYIR	1.0000	0.0000	1.6485	3.7685	75.9548	6.1052
ATQDHI	1.0000	0.0000	1.6426	3.6591	66.9670	6.0212
ATQGAS	1.0000	0.0000	1.7117	3.2422	41.4256	5.7008
ATQSVR	1.0000	0.0000	1.7192	3.3013	44.3450	5.7462
ATRMDY	1.0000	0.0000	1.6900	4.1057	111.9984	6.3644
ATRPNE	1.0000	0.0000	1.6450	3.2615	42.3553	5.7156
ATRSGS	1.0000	0.0000	1.7497	2.9445	29.3865	5.4719
ATSAYQ	1.0000	0.0000	1.7459	3.4066	50.0614	5.8271
ATSGKL	1.0000	0.0000	1.6934	2.9008	27.9410	5.4383
ATSSIY	1.0000	0.0000	1.7670	3.0025	31.4212	5.5165
ATSTAM	1.0000	0.0000	1.7488	3.3610	47.5011	5.7921
ATTALQ	1.0000	0.0000	1.6324	3.1900	39.0040	5.6606
ATTEMK	1.0000	0.0000	1.6663	3.5855	61.5255	5.9646
ATTNHK	1.0000	0.0000	1.6745	3.2940	43.9739	5.7406
ATTTAE	1.0000	0.0000	1.6111	3.2761	43.0726	5.7268
ATTYRT	1.0000	0.0000	1.6566	3.6611	67.1171	6.0227
ATVISK	1.0000	0.0000	1.6936	3.0603	33.5869	5.5609
ATVYKN	1.0000	0.0000	1.6950	3.4944	55.3931	5.8946
AVANSV	1.0000	0.0000	1.7279	3.1398	36.8131	5.6221
AVDDST	1.0000	0.0000	1.6951	3.1011	35.2050	5.5923
AVDQLD	1.0000	0.0000	1.6434	3.3467	46.7224	5.7810
AVDTPD	1.0000	0.0000	1.6175	3.4364	51.8137	5.8500
AVEEES	1.0000	0.0000	1.7044	3.2114	39.9795	5.6771
AVETVK	1.0000	0.0000	1.6298	3.5184	56.9475	5.9131
AVFIRD	1.0000	0.0000	1.6274	3.7911	77.9634	6.1227
AVFYNK	1.0000	0.0000	1.7163	3.7336	72.9695	6.0785
AVIAYD	1.0000	0.0000	1.6459	3.8318	81.7030	6.1539
AVIPER	1.0000	0.0000	1.6158	3.6385	65.3925	6.0053
AVISLK	1.0000	0.0000	1.6945	2.9278	28.8266	5.4591
AVKNVN	1.0000	0.0000	1.6772	3.1549	37.4564	5.6336
AVKRIA	1.0000	0.0000	1.6249	3.5652	60.0987	5.9490
AVLKCR	1.0000	0.0000	1.7694	4.0124	100.5959	6.2928
AVLLVP	1.0000	0.0000	1.6705	3.2900	43.7688	5.7375
AVLPHP	1.0000	0.0000	1.6790	3.6415	65.6216	6.0077
AVLPTN	1.0000	0.0000	1.6577	3.0937	34.9066	5.5866
AVNAET	1.0000	0.0000	1.6488	3.2968	44.1118	5.7427
AVNENR	1.0000	0.0000	1.6775	3.2230	40.5172	5.6860
AVNHIF	1.0000	0.0000	1.7055	3.7891	77.7789	6.1211
AVNKAT	1.0000	0.0000	1.6483	3.2084	39.8414	5.6748
AVNLSH	1.0000	0.0000	1.7523	3.0930	34.8768	5.5861
AVNNAN	1.0000	0.0000	1.6709	2.9332	29.0061	5.4632
AVPTNK	1.0000	0.0000	1.6471	3.1934	39.1561	5.6632
AVQPLD	1.0000	0.0000	1.6441	3.3777	48.4266	5.8049
AVSLVQ	1.0000	0.0000	1.7287	3.1891	38.9620	5.6599
AVSNAP	1.0000	0.0000	1.7091	3.0243	32.2210	5.5333
AVTIII	1.0000	0.0000	1.6165	3.4657	53.5933	5.8726
AVTNTN	1.0000	0.0000	1.6574	3.0130	31.8033	5.5246
AVYKHE	1.0000	0.0000	1.6802	4.0385	103.6573	6.3128
AWKKWL	1.0000	0.0000	1.9890	4.9138	283.9933	6.9856
AWNEPT	1.0000	0.0000	1.8043	4.0898	109.9697	6.3522
AWPPEV	1.0000	0.0000	1.7673	4.4777	171.8904	6.6504
AWQIQH	1.0000	0.0000	1.7852	4.7157	226.0809	6.8333
AWTSIN	1.0000	0.0000	1.8572	3.7472	74.1210	6.0889
AYAQSK	1.0000	0.0000	1.7453	3.3737	48.2023	5.8018
AYASKV	1.0000	0.0000	1.7570	3.4465	52.4209	5.8578
AYDDDL	1.0000	0.0000	1.6732	3.4583	53.1395	5.8669
AYDGQT	1.0000	0.0000	1.6531	3.8324	81.7623	6.1544
AYEINS	1.0000	0.0000	1.7445	3.1801	38.5628	5.6530
AYGYNN	1.0000	0.0000	1.7720	3.7546	74.7528	6.0946
AYKTLG	1.0000	0.0000	1.6913	3.5371	58.1884	5.9274
AYLLSF	1.0000	0.0000	1.7697	3.2047	39.6719	5.6719
AYNLNT	1.0000	0.0000	1.6983	3.0660	33.8089	5.5653
AYPDAE	1.0000	0.0000	1.6424	3.7236	72.1258	6.0707
AYPGRH	1.0000	0.0000	1.6547	4.2507	132.3507	6.4759
AYPLYN	1.0000	0.0000	1.7484	3.6394	65.4661	6.0061
AYPRKQ	1.0000	0.0000	1.6533	3.7893	77.7989	6.1213
AYQINN	1.0000	0.0000	1.7061	3.3486	46.8287	5.7825
AYSIKQ	1.0000	0.0000	1.7425	3.3477	46.7792	5.7818
AYSNKR	1.0000	0.0000	1.7534	3.1981	39.3689	5.6668
AYVTRH	1.0000	0.0000	1.6673	4.1703	120.6527	6.4141
AYYSDK	1.0000	0.0000	1.7918	3.5859	61.5499	5.9649
CAALQH	1.0000	0.0000	1.7866	4.2268	128.7522	6.4575
CAANNL	1.0000	0.0000	1.7777	3.4823	54.6237	5.8853
CAKIVR	1.0000	0.0000	1.7297	4.1932	123.8645	6.4317
CAKPTL	1.0000	0.0000	1.7483	3.7424	73.7097	6.0852
CANFAA	1.0000	0.0000	1.7775	4.0822	109.0142	6.3464
CANKVH	1.0000	0.0000	1.8105	4.1710	120.7396	6.4146
CAPLNL	1.0000	0.0000	1.7724	3.4887	55.0338	5.8902
CAPTTA	1.0000	0.0000	1.7207	3.9820	97.1258	6.2693
CAQEAT	1.0000	0.0000	1.7167	4.0802	108.7552	6.3448
CASQKT	1.0000	0.0000	1.8128	3.6415	65.6204	6.0076
CATSGK	1.0000	0.0000	1.8298	3.7355	73.1241	6.0799
CCANKV	1.0000	0.0000	1.8968	4.5386	184.3696	6.6972
CCLEGY	1.0000	0.0000	1.9161	4.9557	298.0048	7.0177
CDAQSP	1.0000	0.0000	1.8207	3.7616	75.3562	6.1000
CDDSEQ	1.0000	0.0000	1.8156	3.7118	71.1538	6.0617
CDIRGL	1.0000	0.0000	1.7668	4.0686	107.3108	6.3359
CDLIKR	1.0000	0.0000	1.7567	3.8398	82.4605	6.1601
CDNNRF	1.0000	0.0000	1.8125	3.8881	87.1772	6.1972
CDNSNL	1.0000	0.0000	1.7847	3.0858	34.5872	5.5805
CDPIFQ	1.0000	0.0000	1.7244	4.2510	132.3900	6.4761
CDYFPQ	1.0000	0.0000	1.7441	4.5629	189.6098	6.7159
CEAHKR	1.0000	0.0000	1.7519	4.3603	150.1479	6.5601
CEDLEK	1.0000	0.0000	1.7470	3.7481	74.1929	6.0896
CEDYDH	1.0000	0.0000	1.7690	4.5808	193.5417	6.7296
CEGLSH	1.0000	0.0000	1.8952	3.9517	93.7971	6.2461
CEGRYD	1.0000	0.0000	1.7393	4.5685	190.8315	6.7202
CEGSQT	1.0000	0.0000	1.8386	3.8515	83.5760	6.1691
CEIVLG	1.0000	0.0000	1.7685	4.1162	113.3580	6.3725
CELPDF	1.0000	0.0000	1.7674	4.0239	101.9266	6.3015
CELYTF	1.0000	0.0000	1.8116	4.2968	139.5651	6.5113
CENNQP	1.0000	0.0000	1.7783	3.6828	68.8223	6.0394
CEPAEL	1.0000	0.0000	1.7474	3.8862	86.9891	6.1958
CEQPYF	1.0000	0.0000	1.7382	4.5904	195.6882	6.7370
CESSKM	1.0000	0.0000	1.9163	3.6613	67.1333	6.0229
CEWIIN	1.0000	0.0000	1.9359	4.7551	236.5509	6.8636
CFLANG	1.0000	0.0000	1.8158	3.9972	98.8450	6.2811
CFLIGF	1.0000	0.0000	1.7914	4.3645	150.8740	6.5633
CFLKMK	1.0000	0.0000	1.8350	4.2320	129.5238	6.4615
CFLTCT	1.0000	0.0000	1.8953	4.5833	194.1063	6.7315
CFMMAE	1.0000	0.0000	1.7642	4.9764	305.2031	7.0337
CFSLSM	1.0000	0.0000	1.9528	3.7454	73.9629	6.0875
CFSYLF	1.0000	0.0000	1.9451	4.2044	125.4834	6.4403
CGESRI	1.0000	0.0000	1.8496	3.9523	93.8669	6.2466
CGNFNV	1.0000	0.0000	1.8356	4.0761	108.2503	6.3417
CGQDLL	1.0000	0.0000	1.7844	3.8352	82.0273	6.1566
CGRVGT	1.0000	0.0000	1.7188	4.4953	175.4103	6.6639
CGTYEN	1.0000	0.0000	1.8151	4.2319	129.5165	6.4615
CHALAC	1.0000	0.0000	1.9045	4.8271	256.9991	6.9189
CHAPDM	1.0000	0.0000	1.7709	4.6869	218.7035	6.8112
CHFWNS	1.0000	0.0000	2.1198	4.9008	279.7695	6.9756
CHGLKR	1.0000	0.0000	1.8090	4.2940	139.1114	6.5092
CHHHAS	1.0000	0.0000	1.9694	4.5761	192.5079	6.7260
CHIYDP	1.0000	0.0000	1.7644	4.6046	198.9221	6.7479
CHKNVT	1.0000	0.0000	1.8109	4.0967	110.8483	6.3576
CHKSRP	1.0000	0.0000	1.8781	4.0136	100.7301	6.2937
CHNRRS	1.0000	0.0000	1.9070	3.9878	97.7754	6.2738
CHPLVT	1.0000	0.0000	1.7965	4.2103	126.3341	6.4448
CHRELE	1.0000	0.0000	1.7907	4.2419	131.0170	6.4691
CIDTLC	1.0000	0.0000	1.8722	4.4204	160.9035	6.6063
CIGKKY	1.0000	0.0000	1.7768	4.3130	142.1879	6.5238
CINAIN	1.0000	0.0000	1.7732	3.6370	65.2788	6.0042
CIPDQI	1.0000	0.0000	1.7151	4.0599	106.2497	6.3293
CIPEGA	1.0000	0.0000	1.7173	4.2074	125.9064	6.4426
CIPLDT	1.0000	0.0000	1.7454	3.7773	76.7350	6.1121
CIPNDK	1.0000	0.0000	1.7531	3.7229	72.0758	6.0703
CIPNYE	1.0000	0.0000	1.8007	4.1434	116.9689	6.3934
CIQKYP	1.0000	0.0000	1.7572	4.3110	141.8636	6.5222
CIVASG	1.0000	0.0000	1.8549	3.9913	98.1714	6.2765
CKETIK	1.0000	0.0000	1.7284	3.8124	79.8932	6.1390
CKGPNE	1.0000	0.0000	1.7716	3.8980	88.1777	6.2048
CKLNFA	1.0000	0.0000	1.7952	3.7685	75.9543	6.1052
CKPWSV	1.0000	0.0000	2.0265	4.6821	217.4828	6.8075
CKSRQA	1.0000	0.0000	1.8324	3.7960	78.4011	6.1264
CKTINS	1.0000	0.0000	1.7983	3.3596	47.4224	5.7909
CKYRLE	1.0000	0.0000	1.8037	4.1792	121.8924	6.4210
CLAKNS	1.0000	0.0000	1.7969	3.2531	41.9462	5.7091
CLDATF	1.0000	0.0000	1.7691	3.9834	97.2884	6.2705
CLDLLL	1.0000	0.0000	1.7573	3.2725	42.8954	5.7240
CLDPKR	1.0000	0.0000	1.7572	3.8508	83.5075	6.1685
CLDTLI	1.0000	0.0000	1.7565	3.5857	61.5351	5.9648
CLDYEL	1.0000	0.0000	1.8147	3.9532	93.9571	6.2472
CLEGYD	1.0000	0.0000	1.8023	4.2815	137.1341	6.4996
CLENAV	1.0000	0.0000	1.7855	3.7923	78.0649	6.1235
CLFNNM	1.0000	0.0000	1.8802	3.9896	97.9824	6.2752
CLIVNS	1.0000	0.0000	1.8269	3.4346	51.7071	5.8486
CLKFKA	1.0000	0.0000	1.7743	3.8896	87.3297	6.1984
CLLDLS	1.0000	0.0000	1.7839	3.1288	36.3492	5.6136
CLLNTV	1.0000	0.0000	1.7835	3.5300	57.7156	5.9220
CLPGTM	1.0000	0.0000	1.8175	4.3135	142.2691	6.5241
CLSLHS	1.0000	0.0000	1.8679	3.2917	43.8543	5.7388
CLVSTP	1.0000	0.0000	1.8284	3.5996	62.5305	5.9755
CMFGVS	1.0000	0.0000	1.9498	4.5246	181.4210	6.6864
CNAILT	1.0000	0.0000	1.7654	3.6103	63.3034	5.9837
CNASST	1.0000	0.0000	1.8210	3.1423	36.9165	5.6239
CNESAT	1.0000	0.0000	1.8121	3.4739	54.1005	5.8788
CNFEQP	1.0000	0.0000	1.7781	4.0761	108.2485	6.3417
CNFIAY	1.0000	0.0000	1.8189	4.3422	147.0568	6.5462
CNHHEL	1.0000	0.0000	1.8641	4.2124	126.6467	6.4465
CNMEAF	1.0000	0.0000	1.8313	4.4058	158.2311	6.5951
CNNSTT	1.0000	0.0000	1.7901	3.1901	39.0111	5.6607
CNPSNQ	1.0000	0.0000	1.8153	3.3512	46.9692	5.7845
CNQWIP	1.0000	0.0000	1.9387	4.8124	252.6984	6.9077
CNSFSE	1.0000	0.0000	1.8674	3.3628	47.5998	5.7934
CNSFTG	1.0000	0.0000	1.8706	3.7793	76.9109	6.1136
CNSLNP	1.0000	0.0000	1.7900	3.1168	35.8497	5.6044
CNTLVS	1.0000	0.0000	1.8202	3.3864	48.9125	5.8116
CNTNFR	1.0000	0.0000	1.8116	3.8600	84.4022	6.1756
CPCSNH	1.0000	0.0000	2.0245	4.4401	164.6062	6.6215
CPDINQ	1.0000	0.0000	1.7565	3.8577	84.1745	6.1738
CPFAIT	1.0000	0.0000	1.7295	4.1952	124.1580	6.4332
CPKSND	1.0000	0.0000	1.8033	3.3986	49.6047	5.8210
CPLTRG	1.0000	0.0000	1.7686	4.0514	105.2142	6.3227
CPNNAL	1.0000	0.0000	1.7757	3.4672	53.6846	5.8737
CPNSED	1.0000	0.0000	1.8129	3.4869	54.9193	5.8889
CPNSLN	1.0000	0.0000	1.7900	3.1168	35.8497	5.6044
CPQAVN	1.0000	0.0000	1.7685	4.0303	102.6868	6.3065
CPRWVK	1.0000	0.0000	1.8914	5.1127	357.0645	7.1385
CPSLAK	1.0000	0.0000	1.8077	3.4663	53.6279	5.8730
CPSNSP	1.0000	0.0000	1.8283	3.1864	38.8432	5.6579
CPSRVQ	1.0000	0.0000	1.8514	3.9885	97.8585	6.2744
CPTIAK	1.0000	0.0000	1.7248	3.9231	90.7618	6.2241
CPYEVV	1.0000	0.0000	1.7318	4.5986	197.5615	6.7433
CPYPLY	1.0000	0.0000	1.8301	4.4806	172.4624	6.6526
CQEGLS	1.0000	0.0000	1.8452	3.7190	71.7496	6.0672
CQFIVF	1.0000	0.0000	1.7138	4.5777	192.8477	6.7272
CQGSNA	1.0000	0.0000	1.8513	3.7162	71.5177	6.0651
CQSKNS	1.0000	0.0000	1.8219	3.1371	36.6967	5.6200
CQVINS	1.0000	0.0000	1.8432	3.6690	67.7338	6.0288
CQVTQG	1.0000	0.0000	1.7200	4.3487	148.1633	6.5512
CRELMS	1.0000	0.0000	1.9071	3.9923	98.2849	6.2773
CRLNLS	1.0000	0.0000	1.8083	3.2337	41.0206	5.6942
CRLNRK	1.0000	0.0000	1.7904	3.7640	75.5645	6.1018
CRNCGE	1.0000	0.0000	1.8966	4.7284	229.4015	6.8431
CRNYSE	1.0000	0.0000	1.8970	3.9144	89.8542	6.2174
CRQIDK	1.0000	0.0000	1.7280	4.0742	108.0090	6.3402
CRSLKR	1.0000	0.0000	1.8385	3.6419	65.6513	6.0080
CRTPTA	1.0000	0.0000	1.7248	4.0622	106.5322	6.3310
CSDNPK	1.0000	0.0000	1.8033	3.3986	49.6047	5.8210
CSEEAQ	1.0000	0.0000	1.8227	3.7853	77.4435	6.1182
CSEHHT	1.0000	0.0000	1.9168	4.2228	128.1695	6.4545
CSEKDN	1.0000	0.0000	1.8027	3.3949	49.3946	5.8181
CSELLN	1.0000	0.0000	1.7889	3.1347	36.5957	5.6181
CSEVMI	1.0000	0.0000	1.9038	4.1932	123.8674	6.4317
CSEYSS	1.0000	0.0000	1.9114	3.3617	47.5372	5.7926
CSHVLR	1.0000	0.0000	1.9066	4.0295	102.5907	6.3059
CSKQVV	1.0000	0.0000	1.8519	3.9167	90.0909	6.2192
CSLLDT	1.0000	0.0000	1.7918	3.2613	42.3469	5.7154
CSMGKL	1.0000	0.0000	1.9085	3.9453	93.1126	6.2412
CSNDSF	1.0000	0.0000	1.8624	3.3354	46.1201	5.7724
CSNHIS	1.0000	0.0000	1.8894	3.4508	52.6818	5.8611
CSQCPS	1.0000	0.0000	2.0057	4.0854	109.4060	6.3488
CSSDYE	1.0000	0.0000	1.9104	3.6659	67.4898	6.0264
CSSRKP	1.0000	0.0000	1.8536	3.4029	49.8520	5.8243
CSTEGF	1.0000	0.0000	1.8637	3.9888	97.8986	6.2746
CSTERT	1.0000	0.0000	1.8206	3.7082	70.8620	6.0589
CSTNYA	1.0000	0.0000	1.8765	3.7786	76.8479	6.1130
CSTSAM	1.0000	0.0000	1.9238	3.7128	71.2422	6.0625
CTADTF	1.0000	0.0000	1.7369	4.1159	113.3217	6.3723
CTDEQE	1.0000	0.0000	1.7191	4.0153	100.9269	6.2950
CTEQGN	1.0000	0.0000	1.7721	3.9736	96.1937	6.2629
CTHRKV	1.0000	0.0000	1.7614	4.4053	158.1295	6.5947
CTIIKE	1.0000	0.0000	1.7244	3.8934	87.7111	6.2013
CTKQAS	1.0000	0.0000	1.8128	3.6415	65.6204	6.0076
CTSQNQ	1.0000	0.0000	1.8241	3.5480	58.9190	5.9358
CTSTEP	1.0000	0.0000	1.8058	3.6129	63.4934	5.9857
CTTDKN	1.0000	0.0000	1.7484	3.6155	63.6891	5.9877
CTTNGL	1.0000	0.0000	1.7814	3.6837	68.8917	6.0401
CTTNSI	1.0000	0.0000	1.8013	3.3924	49.2514	5.8162
CTVTNL	1.0000	0.0000	1.7775	3.6625	67.2307	6.0238
CVDFRS	1.0000	0.0000	1.8733	4.0948	110.5967	6.3560
CVDPNQ	1.0000	0.0000	1.7680	3.9842	97.3733	6.2710
CVMIID	1.0000	0.0000	1.7582	4.4901	174.3581	6.6599
CVNRDL	1.0000	0.0000	1.7942	3.8451	82.9658	6.1642
CVNTEP	1.0000	0.0000	1.7662	3.9097	89.3690	6.2138
CVQGMS	1.0000	0.0000	1.9277	4.3872	154.8832	6.5809
CVQRSD	1.0000	0.0000	1.8493	3.9574	94.4171	6.2505
CVSPVQ	1.0000	0.0000	1.8549	4.0087	100.1618	6.2899
CVVQSI	1.0000	0.0000	1.8541	3.9977	98.9062	6.2815
CYCIPL	1.0000	0.0000	1.9123	4.8117	252.4786	6.9071
CYYGLL	1.0000	0.0000	1.8824	4.4257	161.8912	6.6104
DAAGAR	1.0000	0.0000	1.6182	3.6733	68.0701	6.0321
DADENL	1.0000	0.0000	1.6404	2.9715	30.3170	5.4927
DADPAI	1.0000	0.0000	1.6079	3.3842	48.7861	5.8099
DADSVD	1.0000	0.0000	1.6970	3.1292	36.3640	5.6139
DAECPK	1.0000	0.0000	1.7229	3.9585	94.5342	6.2513
DAEKAQ	1.0000	0.0000	1.6141	3.3732	48.1747	5.8014
DAFKSD	1.0000	0.0000	1.7062	3.1328	36.5156	5.6167
DAFPSS	1.0000	0.0000	1.7453	2.9206	28.5875	5.4536
DAGFCI	1.0000	0.0000	1.7263	4.3600	150.1029	6.5599
DAHDTE	1.0000	0.0000	1.6429	3.5926	62.0268	5.9701
DAHKKN	1.0000	0.0000	1.6756	3.2893	43.7337	5.7369
DAHTPI	1.0000	0.0000	1.6421	3.6164	63.7519	5.9884
DAIFSG	1.0000	0.0000	1.7340	3.3817	48.6472	5.8080
DAIGGM	1.0000	0.0000	1.6614	4.0310	102.7682	6.3070
DAINVI	1.0000	0.0000	1.6470	3.2916	43.8487	5.7387
DAIQQQ	1.0000	0.0000	1.6098	3.5283	57.6022	5.9207
DAKHLA	1.0000	0.0000	1.6717	3.4179	50.7205	5.8358
DAKLEF	1.0000	0.0000	1.6522	3.3039	44.4743	5.7481
DAKTET	1.0000	0.0000	1.6115	3.1971	39.3245	5.6661
DAKYSA	1.0000	0.0000	1.7370	3.2999	44.2722	5.7451
DALEKT	1.0000	0.0000	1.6259	3.0646	33.7538	5.5642
DALHPP	1.0000	0.0000	1.6693	3.4949	55.4238	5.8950
DALKSQ	1.0000	0.0000	1.6792	2.8349	25.8937	5.3877
DALSGM	1.0000	0.0000	1.7758	3.3783	48.4564	5.8053
DALSLF	1.0000	0.0000	1.7050	2.8726	27.0463	5.4167
DALVKN	1.0000	0.0000	1.6544	3.0298	32.4254	5.5375
DAMLSI	1.0000	0.0000	1.7511	3.2306	40.8731	5.6918
DANGIQ	1.0000	0.0000	1.6538	3.3664	47.7994	5.7962
DANKDN	1.0000	0.0000	1.6383	2.8616	26.7059	5.4082
DAQDLT	1.0000	0.0000	1.6302	3.1719	38.2007	5.6467
DAQKEN	1.0000	0.0000	1.6378	3.1450	37.0307	5.6260
DAQRNF	1.0000	0.0000	1.6691	3.5161	56.7931	5.9112
DAQSES	1.0000	0.0000	1.7168	2.7796	24.2914	5.3452
DAQSPP	1.0000	0.0000	1.6912	3.1186	35.9207	5.6057
DAQYLS	1.0000	0.0000	1.7460	3.2279	40.7478	5.6898
DARKDH	1.0000	0.0000	1.6516	3.6588	66.9390	6.0209
DARKHT	1.0000	0.0000	1.6538	3.6307	64.8078	5.9993
DARVNH	1.0000	0.0000	1.6942	3.6842	68.9292	6.0405
DARYPT	1.0000	0.0000	1.6500	3.7483	74.2139	6.0898
DASAVI	1.0000	0.0000	1.7034	3.1955	39.2513	5.6648
DASDSN	1.0000	0.0000	1.6871	2.4963	17.5030	5.1274
DASNNR	1.0000	0.0000	1.6906	2.7448	23.3339	5.3184
DASQGD	1.0000	0.0000	1.7090	3.2242	40.5726	5.6869
DASRKR	1.0000	0.0000	1.7071	3.1745	38.3128	5.6487
DASTRT	1.0000	0.0000	1.6895	3.0528	33.2979	5.5552
DASWND	1.0000	0.0000	1.8577	3.7552	74.8034	6.0950
DATFTA	1.0000	0.0000	1.6282	3.4879	54.9811	5.8896
DATIIF	1.0000	0.0000	1.6258	3.5101	56.4065	5.9067
DATILS	1.0000	0.0000	1.6739	2.8141	25.2783	5.3717
DAVANS	1.0000	0.0000	1.7054	2.9932	31.0859	5.5094
DAVEEE	1.0000	0.0000	1.6141	3.5156	56.7651	5.9109
DAVIAY	1.0000	0.0000	1.6459	3.8318	81.7030	6.1539
DAWQIQ	1.0000	0.0000	1.7656	4.4093	158.8613	6.5978
DCCANK	1.0000	0.0000	1.8846	4.3920	155.7306	6.5845
DCGRIK	1.0000	0.0000	1.7350	4.1682	120.3565	6.4125
DCHKSR	1.0000	0.0000	1.8754	3.9825	97.1878	6.2698
DCIGKK	1.0000	0.0000	1.7401	3.9809	97.0015	6.2685
DCNPSN	1.0000	0.0000	1.8028	3.2774	43.1395	5.7278
DCPNNA	1.0000	0.0000	1.7726	3.6278	64.5924	5.9971
DCRLNL	1.0000	0.0000	1.7820	3.5379	58.2424	5.9281
DCRQID	1.0000	0.0000	1.7187	4.1351	115.8594	6.3871
DCSEKD	1.0000	0.0000	1.8031	3.5770	60.9254	5.9581
DCSTER	1.0000	0.0000	1.8225	3.7363	73.1921	6.0805
DCVQGM	1.0000	0.0000	1.7423	4.6915	219.8473	6.8147
DDAHDT	1.0000	0.0000	1.6436	3.5652	60.0992	5.9490
DDAKYS	1.0000	0.0000	1.7321	3.2538	41.9794	5.7096
DDCRLN	1.0000	0.0000	1.7766	3.6985	70.0751	6.0515
DDDAHD	1.0000	0.0000	1.6416	3.5933	62.0757	5.9706
DDDLSN	1.0000	0.0000	1.6616	2.5938	19.5952	5.2023
DDDQSP	1.0000	0.0000	1.6835	3.0413	32.8597	5.5464
DDFIDN	1.0000	0.0000	1.6547	3.2898	43.7612	5.7374
DDFYTK	1.0000	0.0000	1.6705	3.6949	69.7856	6.0487
DDGGQR	1.0000	0.0000	1.6258	3.7765	76.6607	6.1114
DDGSRG	1.0000	0.0000	1.7353	3.3985	49.5976	5.8209
DDHRQI	1.0000	0.0000	1.6424	3.7675	75.8692	6.1045
DDIDAF	1.0000	0.0000	1.6245	3.5181	56.9259	5.9128
DDIMAF	1.0000	0.0000	1.6674	3.9065	89.0463	6.2114
DDKIIT	1.0000	0.0000	1.6098	3.1919	39.0899	5.6621
DDKLNL	1.0000	0.0000	1.6284	2.6765	21.5626	5.2659
DDLADL	1.0000	0.0000	1.6342	2.9657	30.1126	5.4882
DDLKDF	1.0000	0.0000	1.6485	3.2303	40.8598	5.6916
DDLKDK	1.0000	0.0000	1.6203	2.9582	29.8554	5.4825
DDLSND	1.0000	0.0000	1.6616	2.5938	19.5952	5.2023
DDMLDA	1.0000	0.0000	1.6851	3.5147	56.7027	5.9102
DDNGSS	1.0000	0.0000	1.7112	2.6179	20.1508	5.2209
DDNHNS	1.0000	0.0000	1.7218	2.8787	27.2368	5.4213
DDNKIK	1.0000	0.0000	1.6260	2.9568	29.8068	5.4814
DDNLNV	1.0000	0.0000	1.6574	2.8625	26.7319	5.4089
DDNPSD	1.0000	0.0000	1.6741	2.7854	24.4558	5.3497
DDNSFP	1.0000	0.0000	1.7104	2.9966	31.2062	5.5120
DDPDSK	1.0000	0.0000	1.6706	2.9066	28.1287	5.4428
DDPESF	1.0000	0.0000	1.7101	3.2061	39.7349	5.6730
DDPKSR	1.0000	0.0000	1.6883	3.0330	32.5459	5.5400
DDPSNN	1.0000	0.0000	1.6670	2.6033	19.8128	5.2097
DDPVGL	1.0000	0.0000	1.6539	3.4256	51.1723	5.8417
DDQSPN	1.0000	0.0000	1.6845	2.8592	26.6316	5.4064
DDRDNL	1.0000	0.0000	1.6492	3.0244	32.2237	5.5333
DDSEQK	1.0000	0.0000	1.6794	2.9767	30.4994	5.4967
DDSLGS	1.0000	0.0000	1.7111	2.6395	20.6594	5.2375
DDSLIV	1.0000	0.0000	1.6937	2.9426	29.3229	5.4705
DDSRTS	1.0000	0.0000	1.7118	2.7306	22.9537	5.3075
DDSSLT	1.0000	0.0000	1.6753	2.4436	16.4660	5.0869
DDSTCP	1.0000	0.0000	1.8051	3.6136	63.5434	5.9862
DDSTDL	1.0000	0.0000	1.6653	2.7478	23.4153	5.3207
DDTEPL	1.0000	0.0000	1.6251	3.1105	35.5878	5.5995
DDTEWL	1.0000	0.0000	1.7934	4.0341	103.1398	6.3094
DDTRAN	1.0000	0.0000	1.6423	3.2030	39.5937	5.6706
DDTSAA	1.0000	0.0000	1.6794	3.0006	31.3526	5.5151
DDVGHI	1.0000	0.0000	1.6490	3.8817	86.5341	6.1923
DDVPQL	1.0000	0.0000	1.6426	3.3316	45.9190	5.7695
DDVSHA	1.0000	0.0000	1.7489	3.4357	51.7696	5.8495
DDVSIS	1.0000	0.0000	1.7227	2.7990	24.8420	5.3601
DDWYTQ	1.0000	0.0000	1.8089	4.5732	191.8664	6.7238
DDYGLM	1.0000	0.0000	1.7397	3.9685	95.6280	6.2590
DDYLVS	1.0000	0.0000	1.7533	3.2546	42.0202	5.7103
DEALLL	1.0000	0.0000	1.6390	2.8325	25.8223	5.3858
DEAPDI	1.0000	0.0000	1.6076	3.3654	47.7442	5.7955
DEAVTN	1.0000	0.0000	1.6465	3.2506	41.8273	5.7072
DEDHSQ	1.0000	0.0000	1.7355	3.3441	46.5867	5.7791
DEDSAQ	1.0000	0.0000	1.6879	3.0838	34.5088	5.5790
DEELAM	1.0000	0.0000	1.6862	3.5695	60.3985	5.9523
DEELKK	1.0000	0.0000	1.6243	3.0130	31.8043	5.5246
DEELLL	1.0000	0.0000	1.6367	2.8138	25.2697	5.3714
DEESTT	1.0000	0.0000	1.6726	2.9351	29.0685	5.4647
DEFQQA	1.0000	0.0000	1.6218	3.6730	68.0442	6.0318
DEGDNN	1.0000	0.0000	1.6625	3.0716	34.0287	5.5697
DEHEMT	1.0000	0.0000	1.6871	3.9623	94.9519	6.2542
DEIPRQ	1.0000	0.0000	1.6129	3.5195	57.0188	5.9139
DEIQIL	1.0000	0.0000	1.6308	3.2216	40.4497	5.6849
DEISGS	1.0000	0.0000	1.7312	2.8476	26.2759	5.3974
DEKAGA	1.0000	0.0000	1.6234	3.4672	53.6856	5.8737
DEKAIK	1.0000	0.0000	1.6134	3.2125	40.0279	5.6779
DEKIKY	1.0000	0.0000	1.6558	3.4984	55.6523	5.8977
DEKQDT	1.0000	0.0000	1.6132	3.2528	41.9347	5.7089
DELAYP	1.0000	0.0000	1.6744	3.5168	56.8440	5.9118
DELHFP	1.0000	0.0000	1.6883	3.6562	66.7436	6.0190
DELQKE	1.0000	0.0000	1.6310	3.1478	37.1509	5.6282
DELQSM	1.0000	0.0000	1.7562	3.2655	42.5526	5.7187
DELWGA	1.0000	0.0000	1.8120	4.2762	136.2899	6.4955
DEMGQG	1.0000	0.0000	1.6588	4.0659	106.9869	6.3339
DEMKLK	1.0000	0.0000	1.6861	3.3741	48.2228	5.8021
DEMRTQ	1.0000	0.0000	1.6613	3.8286	81.4060	6.1515
DENADF	1.0000	0.0000	1.6573	3.3432	46.5396	5.7784
DENKFA	1.0000	0.0000	1.6583	3.2823	43.3836	5.7316
DENLMM	1.0000	0.0000	1.7706	3.7023	70.3806	6.0544
DENQFR	1.0000	0.0000	1.6685	3.4973	55.5805	5.8968
DENRSL	1.0000	0.0000	1.6864	2.7476	23.4098	5.3206
DENSNN	1.0000	0.0000	1.6544	2.4175	15.9756	5.0669
DENTDL	1.0000	0.0000	1.6342	2.8973	27.8280	5.4356
DEPGTG	1.0000	0.0000	1.6282	3.6067	63.0419	5.9809
DEPNAI	1.0000	0.0000	1.6349	3.1833	38.7047	5.6555
DEPNFH	1.0000	0.0000	1.6967	3.6347	65.1076	6.0024
DEPSSM	1.0000	0.0000	1.7822	3.0792	34.3256	5.5754
DEPSVT	1.0000	0.0000	1.6960	3.1135	35.7101	5.6018
DEQEPD	1.0000	0.0000	1.6088	3.4004	49.7055	5.8223
DEQNKG	1.0000	0.0000	1.6533	3.2666	42.6063	5.7195
DEQQEM	1.0000	0.0000	1.6535	3.8315	81.6769	6.1537
DERQHA	1.0000	0.0000	1.6387	3.8209	80.6828	6.1455
DERTIA	1.0000	0.0000	1.6148	3.4327	51.5902	5.8471
DESISN	1.0000	0.0000	1.6871	2.4976	17.5314	5.1285
DESQAD	1.0000	0.0000	1.6879	3.0838	34.5088	5.5790
DESSSD	1.0000	0.0000	1.6947	2.3554	14.8647	5.0191
DESTAA	1.0000	0.0000	1.6822	3.0280	32.3596	5.5361
DESVNL	1.0000	0.0000	1.6904	2.7678	23.9627	5.3361
DETLHE	1.0000	0.0000	1.6679	3.4133	50.4510	5.8322
DETQHF	1.0000	0.0000	1.6544	3.8314	81.6657	6.1536
DETSDI	1.0000	0.0000	1.6741	2.9559	29.7752	5.4807
DEVASS	1.0000	0.0000	1.7310	2.8524	26.4225	5.4011
DFDLED	1.0000	0.0000	1.6488	3.3187	45.2390	5.7595
DFDVSA	1.0000	0.0000	1.7287	3.3404	46.3851	5.7762
DFERAT	1.0000	0.0000	1.6295	3.6237	64.2893	5.9940
DFEYLS	1.0000	0.0000	1.7695	3.3466	46.7174	5.7810
DFIDNA	1.0000	0.0000	1.6569	3.3360	46.1512	5.7728
DFILNA	1.0000	0.0000	1.6696	3.1754	38.3536	5.6494
DFKGSE	1.0000	0.0000	1.7284	3.2819	43.3621	5.7312
DFKIIV	1.0000	0.0000	1.6366	3.5778	60.9772	5.9587
DFKSMS	1.0000	0.0000	1.8072	3.1709	38.1552	5.6459
DFKVCH	1.0000	0.0000	1.7625	4.5181	180.0670	6.6814
DFLQLV	1.0000	0.0000	1.6826	3.3511	46.9627	5.7844
DFMHFK	1.0000	0.0000	1.7052	4.2970	139.5927	6.5115
DFMSNI	1.0000	0.0000	1.7847	3.3741	48.2224	5.8021
DFNEGN	1.0000	0.0000	1.6924	3.2828	43.4080	5.7320
DFNMAK	1.0000	0.0000	1.7175	3.6434	65.7627	6.0091
DFPLQD	1.0000	0.0000	1.6527	3.3961	49.4643	5.8191
DFRSSA	1.0000	0.0000	1.7628	3.0159	31.9113	5.5268
DFSIKL	1.0000	0.0000	1.7015	2.9462	29.4452	5.4733
DFSPGS	1.0000	0.0000	1.7689	3.0423	32.8958	5.5471
DFSRSS	1.0000	0.0000	1.7579	2.6656	21.2931	5.2575
DFSSAG	1.0000	0.0000	1.7714	3.0573	33.4719	5.5587
DFSSIR	1.0000	0.0000	1.7586	2.9899	30.9681	5.5069
DFTLVT	1.0000	0.0000	1.6610	3.3817	48.6473	5.8080
DFTNQA	1.0000	0.0000	1.6606	3.3616	47.5319	5.7925
DFYLER	1.0000	0.0000	1.6993	3.7772	76.7219	6.1119
DFYTKS	1.0000	0.0000	1.7588	3.3907	49.1550	5.8149
DGAEEH	1.0000	0.0000	1.6436	3.8159	80.2190	6.1417
DGAKKP	1.0000	0.0000	1.6275	3.3638	47.6565	5.7942
DGARDH	1.0000	0.0000	1.6459	3.8875	87.1144	6.1967
DGDHKA	1.0000	0.0000	1.6560	3.7001	70.2076	6.0527
DGDLHY	1.0000	0.0000	1.7225	3.8865	87.0133	6.1960
DGDQMQ	1.0000	0.0000	1.6594	3.9445	93.0278	6.2406
DGEDSD	1.0000	0.0000	1.6988	3.1317	36.4671	5.6158
DGENQL	1.0000	0.0000	1.6654	3.1670	37.9834	5.6429
DGESFS	1.0000	0.0000	1.7683	3.0386	32.7564	5.5443
DGGQRD	1.0000	0.0000	1.6258	3.7765	76.6607	6.1114
DGICNF	1.0000	0.0000	1.7889	4.1318	115.4112	6.3845
DGIFNL	1.0000	0.0000	1.6868	3.2971	44.1279	5.7429
DGIPLC	1.0000	0.0000	1.7601	3.9732	96.1546	6.2626
DGIYNS	1.0000	0.0000	1.7627	3.2744	42.9890	5.7255
DGKGEA	1.0000	0.0000	1.6327	3.5889	61.7631	5.9672
DGKKMQ	1.0000	0.0000	1.6801	3.7489	74.2590	6.0902
DGLCSE	1.0000	0.0000	1.8351	3.6452	65.9025	6.0105
DGLFEP	1.0000	0.0000	1.6639	3.5176	56.8906	5.9124
DGLMIN	1.0000	0.0000	1.7239	3.4744	54.1295	5.8792
DGNDKK	1.0000	0.0000	1.6456	3.1045	35.3422	5.5949
DGNNPH	1.0000	0.0000	1.7122	3.3818	48.6535	5.8080
DGNTTI	1.0000	0.0000	1.6463	3.1903	39.0180	5.6609
DGPDCS	1.0000	0.0000	1.8325	3.8095	79.6268	6.1368
DGPVWA	1.0000	0.0000	1.7730	4.5870	194.9450	6.7344
DGQGRL	1.0000	0.0000	1.6654	3.6159	63.7169	5.9880
DGQTTE	1.0000	0.0000	1.6228	3.4535	52.8435	5.8632
DGRKSH	1.0000	0.0000	1.7624	3.4762	54.2445	5.8806
DGSRGQ	1.0000	0.0000	1.7420	3.4723	53.9996	5.8776
DGTCDA	1.0000	0.0000	1.7278	4.1006	111.3477	6.3606
DGTQGL	1.0000	0.0000	1.6600	3.4614	53.3281	5.8692
DGTSNN	1.0000	0.0000	1.6885	2.7119	22.4650	5.2932
DGVKSL	1.0000	0.0000	1.7134	3.0294	32.4093	5.5372
DGVSFE	1.0000	0.0000	1.7488	3.4894	55.0775	5.8908
DGYNII	1.0000	0.0000	1.6945	3.5987	62.4677	5.9748
DHAHEN	1.0000	0.0000	1.7152	3.7450	73.9328	6.0872
DHATNT	1.0000	0.0000	1.6743	3.3550	47.1727	5.7874
DHDCGR	1.0000	0.0000	1.7405	4.5155	179.5243	6.6794
DHENLR	1.0000	0.0000	1.6998	3.3583	47.3521	5.7900
DHFPLY	1.0000	0.0000	1.7275	3.9609	94.8014	6.2532
DHGGIE	1.0000	0.0000	1.6477	3.9303	91.5148	6.2296
DHGSED	1.0000	0.0000	1.7508	3.4381	51.9162	5.8513
DHGSNS	1.0000	0.0000	1.7744	2.9244	28.7124	5.4565
DHGTSA	1.0000	0.0000	1.7514	3.4288	51.3596	5.8442
DHHLPC	1.0000	0.0000	1.8213	4.3982	156.8564	6.5893
DHHMTP	1.0000	0.0000	1.7078	4.2451	131.4928	6.4716
DHIDNI	1.0000	0.0000	1.6738	3.4053	49.9880	5.8261
DHIFRS	1.0000	0.0000	1.7734	3.6006	62.6038	5.9762
DHILSY	1.0000	0.0000	1.7899	3.4346	51.7053	5.8486
DHIRSN	1.0000	0.0000	1.7489	3.2073	39.7924	5.6740
DHKAYP	1.0000	0.0000	1.6811	3.8955	87.9256	6.2029
DHKEEF	1.0000	0.0000	1.6608	3.7522	74.5428	6.0927
DHKKVQ	1.0000	0.0000	1.6609	3.6457	65.9392	6.0109
DHKNKG	1.0000	0.0000	1.6918	3.4110	50.3161	5.8305
DHKTFM	1.0000	0.0000	1.7097	4.0577	105.9793	6.3276
DHLMAK	1.0000	0.0000	1.7284	3.7602	75.2372	6.0989
DHNVSL	1.0000	0.0000	1.7457	3.0468	33.0695	5.5506
DHQMDS	1.0000	0.0000	1.8038	3.7052	70.6152	6.0566
DHRALQ	1.0000	0.0000	1.6785	3.6329	64.9766	6.0011
DHRQIS	1.0000	0.0000	1.7502	3.4633	53.4419	5.8707
DHSKDS	1.0000	0.0000	1.7470	2.8778	27.2080	5.4206
DHSPRS	1.0000	0.0000	1.7819	3.0962	35.0064	5.5885
DHSQYN	1.0000	0.0000	1.8007	3.4667	53.6549	5.8733
DHSRNY	1.0000	0.0000	1.8099	3.5193	57.0076	5.9138
DHTGNR	1.0000	0.0000	1.6979	3.6312	64.8442	5.9997
DHTISM	1.0000	0.0000	1.7967	3.6234	64.2687	5.9938
DHVKFS	1.0000	0.0000	1.7744	3.5398	58.3651	5.9295
DHVLCQ	1.0000	0.0000	1.7945	4.2811	137.0653	6.4993
DIADKL	1.0000	0.0000	1.6263	3.0854	34.5740	5.5802
DIALPE	1.0000	0.0000	1.6290	3.2049	39.6781	5.6720
DIAMTN	1.0000	0.0000	1.6926	3.4852	54.8079	5.8875
DIAQNS	1.0000	0.0000	1.6891	2.8944	27.7356	5.4334
DIDAFP	1.0000	0.0000	1.6236	3.5492	59.0016	5.9367
DIDMNC	1.0000	0.0000	1.8135	4.1412	116.6783	6.3918
DIDQPN	1.0000	0.0000	1.6361	3.1836	38.7162	5.6557
DIELLD	1.0000	0.0000	1.6339	2.9671	30.1613	5.4893
DIERRP	1.0000	0.0000	1.6161	3.5721	60.5814	5.9543
DIETEN	1.0000	0.0000	1.6311	3.1054	35.3794	5.5956
DIFARP	1.0000	0.0000	1.6251	3.6756	68.2501	6.0339
DIFCAN	1.0000	0.0000	1.7766	4.0101	100.3235	6.2910
DIGKNT	1.0000	0.0000	1.6467	3.1575	37.5683	5.6356
DIHIFI	1.0000	0.0000	1.6511	3.8187	80.4780	6.1438
DIIALY	1.0000	0.0000	1.6739	3.4986	55.6627	5.8978
DIIIAN	1.0000	0.0000	1.6338	3.1651	37.8998	5.6415
DIIQDD	1.0000	0.0000	1.6090	3.3547	47.1593	5.7872
DIKPVT	1.0000	0.0000	1.6212	3.3495	46.8747	5.7832
DILATE	1.0000	0.0000	1.6272	3.1457	37.0613	5.6266
DILDNL	1.0000	0.0000	1.6354	2.7575	23.6806	5.3282
DILESS	1.0000	0.0000	1.6871	2.5192	17.9746	5.1450
DILFDG	1.0000	0.0000	1.6635	3.4792	54.4311	5.8829
DILNNF	1.0000	0.0000	1.6720	2.9471	29.4764	5.4740
DILQKH	1.0000	0.0000	1.6725	3.4196	50.8175	5.8371
DIMAFA	1.0000	0.0000	1.6636	3.9527	93.9056	6.2468
DINDVS	1.0000	0.0000	1.6960	2.9211	28.6028	5.4539
DINHLV	1.0000	0.0000	1.7025	3.3712	48.0629	5.7999
DINLGK	1.0000	0.0000	1.6555	3.0250	32.2457	5.5338
DINQPV	1.0000	0.0000	1.6498	3.3302	45.8444	5.7684
DINQTT	1.0000	0.0000	1.6330	3.0963	35.0101	5.5886
DIPGKE	1.0000	0.0000	1.6229	3.4262	51.2051	5.8421
DIPHIE	1.0000	0.0000	1.6389	3.6459	65.9546	6.0110
DIPINV	1.0000	0.0000	1.6461	3.2765	43.0946	5.7271
DIPLNA	1.0000	0.0000	1.6424	2.9953	31.1615	5.5110
DIRGLS	1.0000	0.0000	1.7165	3.0902	34.7660	5.5839
DIRLNS	1.0000	0.0000	1.6854	2.7403	23.2139	5.3150
DISCEW	1.0000	0.0000	2.0071	4.6128	200.8191	6.7542
DISLKP	1.0000	0.0000	1.6692	2.7662	23.9178	5.3349
DISMSD	1.0000	0.0000	1.7762	3.0408	32.8400	5.5460
DISNDI	1.0000	0.0000	1.6751	2.7946	24.7164	5.3567
DISNTT	1.0000	0.0000	1.6664	2.7183	22.6304	5.2980
DITFSP	1.0000	0.0000	1.7076	3.1707	38.1476	5.6458
DITIDN	1.0000	0.0000	1.6290	3.0707	33.9924	5.5689
DITKSI	1.0000	0.0000	1.6690	2.8877	27.5213	5.4283
DITVYK	1.0000	0.0000	1.6610	3.6505	66.3060	6.0146
DIYHKK	1.0000	0.0000	1.6910	3.7775	76.7509	6.1122
DIYLTL	1.0000	0.0000	1.6846	3.2437	41.4940	5.7019
DIYSDI	1.0000	0.0000	1.7341	3.3088	44.7296	5.7520
DIYVEP	1.0000	0.0000	1.6474	3.7980	78.5851	6.1280
DKASKP	1.0000	0.0000	1.6717	2.8918	27.6525	5.4314
DKCVSP	1.0000	0.0000	1.8257	3.7273	72.4409	6.0736
DKDEMG	1.0000	0.0000	1.6726	3.7634	75.5125	6.1013
DKDPTA	1.0000	0.0000	1.6114	3.2289	40.7914	5.6905
DKDQSY	1.0000	0.0000	1.7359	3.2814	43.3394	5.7309
DKDSSS	1.0000	0.0000	1.6803	2.2671	13.4135	4.9512
DKEHVA	1.0000	0.0000	1.6523	3.7064	70.7121	6.0575
DKEKNF	1.0000	0.0000	1.6552	3.1752	38.3464	5.6493
DKESST	1.0000	0.0000	1.6860	2.5706	19.0772	5.1845
DKFAAR	1.0000	0.0000	1.6340	3.6096	63.2530	5.9831
DKFRYK	1.0000	0.0000	1.6782	3.7885	77.7267	6.1206
DKFSCP	1.0000	0.0000	1.8391	3.7919	78.0308	6.1232
DKFSSA	1.0000	0.0000	1.7333	2.8286	25.7063	5.3828
DKGIDV	1.0000	0.0000	1.6312	3.5143	56.6770	5.9099
DKHHEL	1.0000	0.0000	1.7101	3.6595	66.9971	6.0215
DKIFPS	1.0000	0.0000	1.7064	3.1379	36.7301	5.6206
DKIITT	1.0000	0.0000	1.6098	3.1638	37.8443	5.6405
DKINSF	1.0000	0.0000	1.7036	2.9247	28.7221	5.4567
DKKLKA	1.0000	0.0000	1.6224	2.9434	29.3501	5.4711
DKKPHL	1.0000	0.0000	1.6690	3.2958	44.0623	5.7419
DKLFLL	1.0000	0.0000	1.6601	2.9092	28.2125	5.4448
DKLKGK	1.0000	0.0000	1.6397	3.0651	33.7728	5.5646
DKLNLN	1.0000	0.0000	1.6231	2.4944	17.4646	5.1259
DKNPND	1.0000	0.0000	1.6365	2.8466	26.2458	5.3967
DKNSEF	1.0000	0.0000	1.7046	2.9320	28.9642	5.4623
DKNYPD	1.0000	0.0000	1.6798	3.3608	47.4913	5.7919
DKPGLT	1.0000	0.0000	1.6422	3.1900	39.0027	5.6606
DKPSVS	1.0000	0.0000	1.7170	2.7490	23.4483	5.3217
DKQETN	1.0000	0.0000	1.6337	3.0707	33.9928	5.5689
DKQEVE	1.0000	0.0000	1.6217	3.4550	52.9327	5.8643
DKQPSK	1.0000	0.0000	1.6757	2.9195	28.5497	5.4527
DKQPTQ	1.0000	0.0000	1.6162	3.3303	45.8519	5.7685
DKRANA	1.0000	0.0000	1.6458	3.2163	40.2053	5.6808
DKRTIL	1.0000	0.0000	1.6350	3.1376	36.7184	5.6204
DKSAKT	1.0000	0.0000	1.6655	2.8326	25.8263	5.3859
DKSAVD	1.0000	0.0000	1.6938	3.0683	33.8965	5.5671
DKSFLK	1.0000	0.0000	1.6935	2.8652	26.8151	5.4109
DKSGEL	1.0000	0.0000	1.6936	2.9102	28.2444	5.4455
DKSRNY	1.0000	0.0000	1.7474	3.1519	37.3294	5.6314
DKSSNS	1.0000	0.0000	1.6585	2.0850	10.8451	4.8113
DKSYPI	1.0000	0.0000	1.7323	3.2588	42.2260	5.7135
DKTILQ	1.0000	0.0000	1.6283	3.0850	34.5570	5.5799
DKTNRI	1.0000	0.0000	1.6402	3.1161	35.8174	5.6038
DKTSIQ	1.0000	0.0000	1.6762	2.9414	29.2800	5.4695
DKVNSI	1.0000	0.0000	1.6906	2.8601	26.6601	5.4071
DKWLTY	1.0000	0.0000	1.8472	4.2779	136.5632	6.4968
DKYEHC	1.0000	0.0000	1.7853	4.5198	180.4289	6.6828
DLADLD	1.0000	0.0000	1.6342	2.9657	30.1126	5.4882
DLALIR	1.0000	0.0000	1.6503	3.1122	35.6583	5.6008
DLCNFE	1.0000	0.0000	1.7943	3.8107	79.7368	6.1377
DLDALV	1.0000	0.0000	1.6521	3.1123	35.6612	5.6009
DLDAVA	1.0000	0.0000	1.6414	3.3190	45.2564	5.7598
DLDCNP	1.0000	0.0000	1.7637	3.6032	62.7882	5.9782
DLDFSS	1.0000	0.0000	1.7204	2.6828	21.7215	5.2708
DLDQVP	1.0000	0.0000	1.6426	3.3316	45.9190	5.7695
DLDRNI	1.0000	0.0000	1.6508	3.0445	32.9807	5.5488
DLDTNS	1.0000	0.0000	1.6580	2.5657	18.9683	5.1807
DLDVLH	1.0000	0.0000	1.6959	3.3726	48.1412	5.8010
DLEDLE	1.0000	0.0000	1.6346	2.9743	30.4154	5.4949
DLEEKH	1.0000	0.0000	1.6694	3.3804	48.5774	5.8070
DLEETK	1.0000	0.0000	1.6244	3.0459	33.0323	5.5498
DLEKNS	1.0000	0.0000	1.6586	2.5602	18.8493	5.1766
DLELFW	1.0000	0.0000	1.8380	4.1128	112.9207	6.3699
DLEQNN	1.0000	0.0000	1.6482	2.8171	25.3664	5.3740
DLETLS	1.0000	0.0000	1.6610	2.6146	20.0740	5.2184
DLFDDN	1.0000	0.0000	1.6642	3.1091	35.5321	5.5985
DLFGSY	1.0000	0.0000	1.7927	3.4870	54.9205	5.8889
DLFPFE	1.0000	0.0000	1.6707	3.5609	59.8038	5.9457
DLGAST	1.0000	0.0000	1.6985	2.9617	29.9765	5.4852
DLGQPQ	1.0000	0.0000	1.6488	3.4266	51.2307	5.8425
DLGSNF	1.0000	0.0000	1.7290	2.9727	30.3593	5.4936
DLHSRN	1.0000	0.0000	1.7417	3.0266	32.3077	5.5351
DLHYFK	1.0000	0.0000	1.7352	3.8689	85.2693	6.1824
DLIHKL	1.0000	0.0000	1.6788	3.1852	38.7887	5.6569
DLIKRN	1.0000	0.0000	1.6483	2.9836	30.7421	5.5020
DLINGT	1.0000	0.0000	1.6562	3.0578	33.4907	5.5590
DLIPER	1.0000	0.0000	1.6372	3.2851	43.5246	5.7337
DLISAV	1.0000	0.0000	1.6994	2.9888	30.9263	5.5059
DLKDFN	1.0000	0.0000	1.6619	3.0482	33.1209	5.5516
DLKDKT	1.0000	0.0000	1.6189	2.9301	28.9031	5.4609
DLKEVD	1.0000	0.0000	1.6391	3.1932	39.1476	5.6631
DLKFLV	1.0000	0.0000	1.6760	3.2164	40.2080	5.6809
DLKKSA	1.0000	0.0000	1.6630	2.7001	22.1610	5.2841
DLKVIQ	1.0000	0.0000	1.6437	3.2597	42.2680	5.7142
DLLIIS	1.0000	0.0000	1.6661	2.6556	21.0477	5.2498
DLLLAS	1.0000	0.0000	1.6565	2.5009	17.5970	5.1309
DLLQTV	1.0000	0.0000	1.6540	3.1119	35.6437	5.6006
DLLSIR	1.0000	0.0000	1.6840	2.7619	23.7990	5.3315
DLLYIP	1.0000	0.0000	1.6880	3.3029	44.4229	5.7474
DLMRPK	1.0000	0.0000	1.6961	3.5651	60.0945	5.9489
DLNANK	1.0000	0.0000	1.6362	2.7011	22.1845	5.2848
DLNHSI	1.0000	0.0000	1.7233	2.9204	28.5792	5.4534
DLNKNE	1.0000	0.0000	1.6337	2.6823	21.7092	5.2704
DLNNMK	1.0000	0.0000	1.7029	3.0434	32.9372	5.5479
DLNNRI	1.0000	0.0000	1.6560	2.8624	26.7297	5.4088
DLNPGE	1.0000	0.0000	1.6608	3.1243	36.1580	5.6101
DLPDAK	1.0000	0.0000	1.6270	3.0964	35.0135	5.5887
DLPFDR	1.0000	0.0000	1.6582	3.4488	52.5555	5.8595
DLPKRQ	1.0000	0.0000	1.6414	3.2505	41.8198	5.7071
DLPRQS	1.0000	0.0000	1.7012	3.0072	31.5904	5.5201
DLPSKS	1.0000	0.0000	1.6762	2.4418	16.4326	5.0855
DLPTSL	1.0000	0.0000	1.6615	2.6183	20.1597	5.2212
DLPWSI	1.0000	0.0000	1.8558	3.7818	77.1329	6.1155
DLQLLS	1.0000	0.0000	1.6613	2.5285	18.1701	5.1522
DLRALQ	1.0000	0.0000	1.6555	3.1659	37.9346	5.6421
DLSITD	1.0000	0.0000	1.6678	2.7679	23.9663	5.3362
DLSKPL	1.0000	0.0000	1.6583	2.5855	19.4079	5.1960
DLSLSP	1.0000	0.0000	1.6684	2.3422	14.6377	5.0090
DLSNDL	1.0000	0.0000	1.6497	2.4332	16.2690	5.0789
DLSPTS	2.0000	5.1108	1.6804	2.7757	34.1991	5.1108
DLSSES	1.0000	0.0000	1.6747	2.1948	12.3309	4.8957
DLTPRM	1.0000	0.0000	1.6939	3.5980	62.4115	5.9742
DLTYIF	1.0000	0.0000	1.6945	3.6154	63.6790	5.9876
DLVFDD	1.0000	0.0000	1.6603	3.4379	51.9005	5.8511
DLVGKA	1.0000	0.0000	1.6571	3.3797	48.5373	5.8064
DLVNGI	1.0000	0.0000	1.6753	3.2325	40.9644	5.6933
DLVREE	1.0000	0.0000	1.6485	3.4079	50.1411	5.8281
DLVSIQ	1.0000	0.0000	1.7035	3.0164	31.9292	5.5272
DLYDDS	1.0000	0.0000	1.7304	3.1080	35.4854	5.5976
DMDKSG	1.0000	0.0000	1.7647	3.4318	51.5372	5.8465
DMESPN	1.0000	0.0000	1.7527	3.2013	39.5146	5.6693
DMEVGL	1.0000	0.0000	1.7070	3.8104	79.7110	6.1375
DMEYLS	1.0000	0.0000	1.8098	3.5238	57.3048	5.9172
DMFIER	1.0000	0.0000	1.6648	4.0142	100.8020	6.2941
DMFVSP	1.0000	0.0000	1.7963	3.7138	71.3174	6.0632
DMHKEQ	1.0000	0.0000	1.6924	3.9759	96.4457	6.2647
DMLANT	1.0000	0.0000	1.7039	3.3045	44.5058	5.7486
DMLCEP	1.0000	0.0000	1.8043	4.2012	125.0109	6.4378
DMLDAR	1.0000	0.0000	1.6937	3.6411	65.5913	6.0073
DMLNGL	1.0000	0.0000	1.7297	3.2937	43.9548	5.7403
DMMSSF	1.0000	0.0000	1.8996	3.6203	64.0383	5.9914
DMNCRL	1.0000	0.0000	1.8462	4.0870	109.6081	6.3500
DMNQLI	1.0000	0.0000	1.7097	3.3804	48.5731	5.8069
DMQQAF	1.0000	0.0000	1.6590	4.0340	103.1259	6.3094
DMSGLT	1.0000	0.0000	1.7677	3.3040	44.4837	5.7483
DMSKQI	1.0000	0.0000	1.7504	3.3579	47.3320	5.7897
DMSQPN	1.0000	0.0000	1.7596	3.2477	41.6855	5.7050
DMTKGR	1.0000	0.0000	1.6786	3.8343	81.9390	6.1559
DMTSQN	1.0000	0.0000	1.7530	3.1885	38.9367	5.6595
DNAHPT	1.0000	0.0000	1.6758	3.4142	50.5017	5.8329
DNALSA	1.0000	0.0000	1.6752	2.6860	21.8025	5.2733
DNALYG	1.0000	0.0000	1.7137	3.4440	52.2708	5.8559
DNALYL	1.0000	0.0000	1.6975	3.1157	35.8006	5.6035
DNCEIV	1.0000	0.0000	1.7652	3.9268	91.1499	6.2270
DNDPST	1.0000	0.0000	1.6711	2.7573	23.6749	5.3281
DNDQEN	1.0000	0.0000	1.6476	2.9776	30.5318	5.4974
DNDSDS	1.0000	0.0000	1.6794	2.4501	16.5915	5.0919
DNEDEA	1.0000	0.0000	1.6337	3.1595	37.6565	5.6372
DNEFRT	1.0000	0.0000	1.6656	3.3954	49.4241	5.8185
DNEGTS	1.0000	0.0000	1.6982	2.9215	28.6151	5.4542
DNENHC	1.0000	0.0000	1.8208	3.8844	86.8068	6.1944
DNFHSL	1.0000	0.0000	1.7594	3.1114	35.6248	5.6002
DNGFES	1.0000	0.0000	1.7370	3.1607	37.7090	5.6381
DNGNQP	1.0000	0.0000	1.6703	3.1491	37.2091	5.6292
DNGSSA	1.0000	0.0000	1.7190	2.6641	21.2555	5.2564
DNHFPL	1.0000	0.0000	1.7148	3.4467	52.4310	5.8579
DNHNSN	1.0000	0.0000	1.7107	2.6966	22.0696	5.2814
DNHRDA	1.0000	0.0000	1.6843	3.5376	58.2179	5.9278
DNIKSS	1.0000	0.0000	1.6741	2.4093	15.8245	5.0606
DNISEP	1.0000	0.0000	1.6801	2.8330	25.8361	5.3862
DNISSD	1.0000	0.0000	1.6826	2.4702	16.9833	5.1074
DNITLL	1.0000	0.0000	1.6329	2.7294	22.9243	5.3066
DNKALL	1.0000	0.0000	1.6341	2.7226	22.7439	5.3014
DNKDRC	1.0000	0.0000	1.7630	3.7981	78.5960	6.1281
DNKIKD	1.0000	0.0000	1.6260	2.9568	29.8068	5.4814
DNKKND	1.0000	0.0000	1.6291	2.7546	23.5994	5.3259
DNKKRT	1.0000	0.0000	1.6376	3.0350	32.6206	5.5415
DNKNHT	1.0000	0.0000	1.6832	3.0939	34.9125	5.5867
DNKNID	1.0000	0.0000	1.6353	2.8356	25.9159	5.3882
DNKQEC	1.0000	0.0000	1.7574	3.7729	76.3472	6.1087
DNKTAA	1.0000	0.0000	1.6324	3.0618	33.6445	5.5621
DNLADK	1.0000	0.0000	1.6351	2.8832	27.3785	5.4248
DNLAIA	1.0000	0.0000	1.6440	3.0104	31.7073	5.5226
DNLINS	1.0000	0.0000	1.6531	2.4318	16.2423	5.0778
DNLKFN	1.0000	0.0000	1.6653	2.8661	26.8435	5.4117
DNLKLH	1.0000	0.0000	1.6826	2.9829	30.7192	5.5015
DNLKNP	1.0000	0.0000	1.6342	2.6860	21.8019	5.2732
DNLKTD	1.0000	0.0000	1.6281	2.8089	25.1297	5.3677
DNLNPM	1.0000	0.0000	1.7110	3.1354	36.6247	5.6187
DNLNSL	1.0000	0.0000	1.6349	2.2511	13.1659	4.9389
DNLNVL	1.0000	0.0000	1.6530	2.7019	22.2062	5.2855
DNLSDN	1.0000	0.0000	1.6500	2.4116	15.8673	5.0624
DNLTTP	1.0000	0.0000	1.6326	2.8729	27.0549	5.4169
DNMEKN	1.0000	0.0000	1.7054	3.2314	40.9087	5.6924
DNMSSY	1.0000	0.0000	1.8313	3.1707	38.1454	5.6458
DNNELT	1.0000	0.0000	1.6360	2.7152	22.5493	5.2957
DNNGSD	1.0000	0.0000	1.6920	2.7400	23.2062	5.3148
DNNNPF	1.0000	0.0000	1.6760	2.9366	29.1184	5.4658
DNNRFV	1.0000	0.0000	1.7007	3.3606	47.4808	5.7918
DNPKVS	1.0000	0.0000	1.6921	2.8711	26.9995	5.4155
DNPSDP	1.0000	0.0000	1.6781	2.8165	25.3499	5.3735
DNPSYP	1.0000	0.0000	1.7406	3.1486	37.1874	5.6288
DNPVAN	1.0000	0.0000	1.6634	3.1003	35.1711	5.5917
DNQFAL	1.0000	0.0000	1.6750	3.2291	40.8015	5.6907
DNQMSG	1.0000	0.0000	1.7832	3.3844	48.7992	5.8100
DNRKQQ	1.0000	0.0000	1.6508	3.2716	42.8528	5.7234
DNRYKT	1.0000	0.0000	1.6897	3.4281	51.3169	5.8436
DNSARK	1.0000	0.0000	1.6904	2.8659	26.8393	5.4116
DNSCAK	1.0000	0.0000	1.8057	3.4137	50.4724	5.8325
DNSDEH	1.0000	0.0000	1.7305	3.0882	34.6850	5.5824
DNSFPD	1.0000	0.0000	1.7104	2.9966	31.2062	5.5120
DNSLHK	1.0000	0.0000	1.7137	2.8393	26.0260	5.3911
DNSLSV	1.0000	0.0000	1.6904	2.4362	16.3252	5.0812
DNSNLL	1.0000	0.0000	1.6349	2.2511	13.1659	4.9389
DNSRSS	1.0000	0.0000	1.6933	2.2723	13.4955	4.9553
DNSSGY	1.0000	0.0000	1.7803	2.9500	29.5748	5.4762
DNSVSD	1.0000	0.0000	1.7067	2.5967	19.6628	5.2046
DNTGHS	1.0000	0.0000	1.7520	3.2005	39.4803	5.6687
DNTSGN	1.0000	0.0000	1.6885	2.7119	22.4650	5.2932
DNVMTI	1.0000	0.0000	1.7037	3.5857	61.5337	5.9647
DPAART	1.0000	0.0000	1.6149	3.4624	53.3854	5.8700
DPAISD	1.0000	0.0000	1.6817	3.0338	32.5755	5.5406
DPALNT	1.0000	0.0000	1.6391	2.9471	29.4751	5.4739
DPAMLH	1.0000	0.0000	1.7235	3.8522	83.6485	6.1696
DPAQRN	1.0000	0.0000	1.6483	3.3360	46.1520	5.7728
DPAQTI	1.0000	0.0000	1.6106	3.3837	48.7621	5.8095
DPASSE	1.0000	0.0000	1.7095	2.7369	23.1217	5.3123
DPDSKH	1.0000	0.0000	1.7246	3.2131	40.0557	5.6784
DPEFLV	1.0000	0.0000	1.6610	3.4964	55.5187	5.8961
DPEKAL	1.0000	0.0000	1.6286	3.1238	36.1377	5.6097
DPERFR	1.0000	0.0000	1.6263	3.7631	75.4910	6.1012
DPESSR	1.0000	0.0000	1.7244	2.8171	25.3685	5.3740
DPFSHY	1.0000	0.0000	1.8161	3.8173	80.3477	6.1428
DPGEVG	1.0000	0.0000	1.6260	3.7814	77.0941	6.1152
DPHQTE	1.0000	0.0000	1.6425	3.6513	66.3697	6.0152
DPIFQV	1.0000	0.0000	1.6265	3.7235	72.1186	6.0707
DPIKKA	1.0000	0.0000	1.6136	3.2162	40.1982	5.6807
DPISRI	1.0000	0.0000	1.6954	3.1342	36.5747	5.6177
DPKAPL	1.0000	0.0000	1.6288	3.1275	36.2915	5.6126
DPKERT	1.0000	0.0000	1.6189	3.3365	46.1815	5.7733
DPKIKV	1.0000	0.0000	1.6236	3.3166	45.1338	5.7580
DPKRNL	1.0000	0.0000	1.6494	2.9945	31.1332	5.5104
DPKSRI	1.0000	0.0000	1.6903	3.0531	33.3105	5.5554
DPLIRN	1.0000	0.0000	1.6533	3.0756	34.1847	5.5727
DPLMPE	2.0000	5.9436	1.6856	3.8592	119.2420	5.9436
DPNASF	1.0000	0.0000	1.7163	3.0427	32.9121	5.5474
DPNCAT	1.0000	0.0000	1.7538	3.7818	77.1303	6.1155
DPNSNK	1.0000	0.0000	1.6599	2.5424	18.4635	5.1628
DPPTLL	1.0000	0.0000	1.6337	2.9536	29.6967	5.4789
DPPVNQ	1.0000	0.0000	1.6503	3.3411	46.4268	5.7768
DPQDGP	1.0000	0.0000	1.6181	3.5444	58.6809	5.9331
DPRNFE	1.0000	0.0000	1.6660	3.4546	52.9116	5.8640
DPSDPR	1.0000	0.0000	1.6948	3.1250	36.1897	5.6107
DPSIMK	1.0000	0.0000	1.7448	3.3152	45.0585	5.7568
DPSNNK	1.0000	0.0000	1.6599	2.5424	18.4635	5.1628
DPSNSD	1.0000	0.0000	1.6845	2.4812	17.2004	5.1158
DPSSLV	1.0000	0.0000	1.7117	2.6494	20.8973	5.2451
DPSTPA	1.0000	0.0000	1.6808	3.0167	31.9380	5.5274
DPSVFD	1.0000	0.0000	1.7272	3.3253	45.5875	5.7646
DPTAQM	1.0000	0.0000	1.6583	3.7521	74.5327	6.0926
DPTCSH	1.0000	0.0000	1.8618	3.9200	90.4403	6.2217
DPTQNA	1.0000	0.0000	1.6374	3.1815	38.6234	5.6541
DPTRNA	1.0000	0.0000	1.6438	3.2341	41.0383	5.6945
DPTYNN	1.0000	0.0000	1.6944	3.2115	39.9852	5.6772
DPVGLE	1.0000	0.0000	1.6542	3.4530	52.8139	5.8628
DPVGVN	1.0000	0.0000	1.6719	3.5507	59.1036	5.9378
DPYVKI	1.0000	0.0000	1.6577	3.7097	70.9831	6.0601
DQAEAL	1.0000	0.0000	1.6336	3.2736	42.9489	5.7249
DQASEC	1.0000	0.0000	1.8203	3.7579	75.0373	6.0971
DQDAEC	1.0000	0.0000	1.7158	4.0621	106.5181	6.3310
DQDEST	1.0000	0.0000	1.6810	3.0096	31.6772	5.5219
DQEILT	1.0000	0.0000	1.6298	3.1733	38.2624	5.6478
DQENND	1.0000	0.0000	1.6476	2.9776	30.5318	5.4974
DQEQES	1.0000	0.0000	1.6940	3.1389	36.7713	5.6213
DQETQE	1.0000	0.0000	1.6117	3.4150	50.5502	5.8336
DQEVIR	1.0000	0.0000	1.6177	3.6350	65.1351	6.0027
DQFINY	1.0000	0.0000	1.7039	3.6958	69.8536	6.0494
DQFNHR	1.0000	0.0000	1.7048	3.7764	76.6520	6.1113
DQGIKK	1.0000	0.0000	1.6289	3.3805	48.5829	5.8071
DQGKAS	1.0000	0.0000	1.7063	3.1633	37.8204	5.6401
DQHPKT	1.0000	0.0000	1.6495	3.5630	59.9485	5.9473
DQHSKS	1.0000	0.0000	1.7595	2.9516	29.6272	5.4774
DQIEVS	1.0000	0.0000	1.7048	3.2044	39.6575	5.6717
DQIIAN	1.0000	0.0000	1.6380	3.2188	40.3188	5.6827
DQIVES	1.0000	0.0000	1.7048	3.2044	39.6575	5.6717
DQIVWN	1.0000	0.0000	1.8189	4.2538	132.8283	6.4783
DQKMIA	1.0000	0.0000	1.6635	3.7083	70.8663	6.0590
DQLDRT	1.0000	0.0000	1.6389	3.2522	41.9045	5.7084
DQLHTN	1.0000	0.0000	1.6894	3.2502	41.8052	5.7069
DQLPIG	1.0000	0.0000	1.6460	3.3729	48.1585	5.8012
DQLVSY	1.0000	0.0000	1.7628	3.3284	45.7508	5.7670
DQMQKP	1.0000	0.0000	1.6638	3.7469	74.0895	6.0886
DQNPKS	1.0000	0.0000	1.6790	2.7983	24.8221	5.3595
DQNSLT	1.0000	0.0000	1.6695	2.6395	20.6595	5.2375
DQNTLD	1.0000	0.0000	1.6397	2.9437	29.3588	5.4713
DQPNDG	1.0000	0.0000	1.6524	3.3312	45.9002	5.7692
DQQVVL	1.0000	0.0000	1.6554	3.5209	57.1128	5.9150
DQRSPT	1.0000	0.0000	1.6982	3.1397	36.8052	5.6219
DQRWVI	1.0000	0.0000	1.7699	4.5624	189.4826	6.7155
DQSKQD	1.0000	0.0000	1.6855	3.0231	32.1765	5.5324
DQSNGR	1.0000	0.0000	1.7268	3.1224	36.0781	5.6086
DQSPNQ	1.0000	0.0000	1.6947	2.9330	28.9998	5.4631
DQSPTA	1.0000	0.0000	1.6863	3.0594	33.5510	5.5602
DQSSCS	1.0000	0.0000	1.8437	3.0759	34.1975	5.5729
DQSYTY	1.0000	0.0000	1.7955	3.6464	65.9926	6.0114
DQTKSK	1.0000	0.0000	1.6696	2.8603	26.6645	5.4072
DQVPVD	1.0000	0.0000	1.6207	3.6388	65.4172	6.0056
DQVSCI	1.0000	0.0000	1.8353	3.8511	83.5402	6.1688
DRANVF	1.0000	0.0000	1.6766	3.5889	61.7624	5.9672
DRAYLL	1.0000	0.0000	1.7013	3.4242	51.0891	5.8406
DRCNHH	1.0000	0.0000	1.8365	4.4720	170.7641	6.6460
DRCPFA	1.0000	0.0000	1.7226	4.3296	144.9336	6.5365
DRCSEH	1.0000	0.0000	1.8788	4.0709	107.5944	6.3377
DRDFSI	1.0000	0.0000	1.7227	3.2942	43.9795	5.7407
DRDNLA	1.0000	0.0000	1.6533	3.0705	33.9850	5.5688
DRDVKR	1.0000	0.0000	1.6310	3.5792	61.0760	5.9598
DRFQSR	1.0000	0.0000	1.7432	3.4742	54.1216	5.8791
DRGLTQ	1.0000	0.0000	1.6544	3.4200	50.8445	5.8374
DRHHPE	1.0000	0.0000	1.6624	4.0385	103.6613	6.3128
DRKHKL	1.0000	0.0000	1.6793	3.3911	49.1784	5.8152
DRKLPG	1.0000	0.0000	1.6535	3.3445	46.6051	5.7794
DRKSAA	1.0000	0.0000	1.6952	3.0942	34.9257	5.5870
DRLQAP	1.0000	0.0000	1.6414	3.3575	47.3122	5.7894
DRLSHD	1.0000	0.0000	1.7437	3.2088	39.8572	5.6750
DRLVKR	1.0000	0.0000	1.6590	3.4186	50.7614	5.8363
DRNATT	1.0000	0.0000	1.6418	3.1749	38.3321	5.6490
DRNHAG	1.0000	0.0000	1.6971	3.7054	70.6322	6.0568
DRNIGN	1.0000	0.0000	1.6768	3.1908	39.0397	5.6612
DRNISY	1.0000	0.0000	1.7547	3.2330	40.9862	5.6937
DRNKQF	1.0000	0.0000	1.6704	3.4090	50.2021	5.8289
DRNYQS	1.0000	0.0000	1.7623	3.2867	43.6017	5.7349
DRPLIM	1.0000	0.0000	1.6931	3.6462	65.9763	6.0113
DRPLMP	1.0000	0.0000	1.6933	3.6571	66.8142	6.0197
DRQKPL	1.0000	0.0000	1.6414	3.2505	41.8198	5.7071
DRQPQP	1.0000	0.0000	1.6127	3.5769	60.9132	5.9580
DRSGII	1.0000	0.0000	1.7159	3.2709	42.8182	5.7228
DRSHIA	1.0000	0.0000	1.7469	3.4356	51.7654	5.8494
DRSLAM	1.0000	0.0000	1.7678	3.3369	46.1994	5.7735
DRSLYK	1.0000	0.0000	1.7448	3.1735	38.2683	5.6479
DRSNEL	1.0000	0.0000	1.6864	2.7476	23.4098	5.3206
DRSSAD	1.0000	0.0000	1.7228	2.8048	25.0091	5.3645
DRTAHH	1.0000	0.0000	1.6697	3.9981	98.9441	6.2817
DRTKNL	1.0000	0.0000	1.6447	2.9354	29.0782	5.4649
DRTNKY	1.0000	0.0000	1.6897	3.4281	51.3169	5.8436
DRTQVP	1.0000	0.0000	1.6218	3.5905	61.8776	5.9685
DRVVRF	1.0000	0.0000	1.6232	3.9979	98.9236	6.2816
DRYNTR	1.0000	0.0000	1.6976	3.6154	63.6786	5.9876
DSAGQA	1.0000	0.0000	1.7132	3.2703	42.7887	5.7224
DSANKM	1.0000	0.0000	1.7461	3.1280	36.3131	5.6130
DSAQAK	1.0000	0.0000	1.6868	3.0416	32.8695	5.5466
DSCGRV	1.0000	0.0000	1.8646	4.0514	105.2114	6.3227
DSDHGS	1.0000	0.0000	1.7859	3.1065	35.4248	5.5965
DSDIFA	1.0000	0.0000	1.7111	3.2139	40.0928	5.6790
DSDIYH	1.0000	0.0000	1.7850	3.5952	62.2114	5.9720
DSDKFA	1.0000	0.0000	1.7062	3.1328	36.5156	5.6167
DSDKGI	1.0000	0.0000	1.6947	3.0635	33.7087	5.5634
DSDNRY	1.0000	0.0000	1.7524	3.2129	40.0460	5.6782
DSDPAS	1.0000	0.0000	1.7054	2.7095	22.4008	5.2913
DSDSNE	1.0000	0.0000	1.6839	2.4775	17.1271	5.1130
DSDSSP	1.0000	0.0000	1.6954	2.3591	14.9284	5.0220
DSDTTN	1.0000	0.0000	1.6638	2.6981	22.1098	5.2826
DSEIIQ	1.0000	0.0000	1.6869	3.0779	34.2759	5.5745
DSEQKD	1.0000	0.0000	1.6794	2.9767	30.4994	5.4967
DSETPT	1.0000	0.0000	1.6730	2.9388	29.1923	5.4675
DSFAST	1.0000	0.0000	1.7369	2.8614	26.6999	5.4081
DSFELL	1.0000	0.0000	1.7022	2.8539	26.4676	5.4023
DSFSKK	1.0000	0.0000	1.7182	2.7215	22.7154	5.3005
DSFTIK	1.0000	0.0000	1.7010	3.0787	34.3073	5.5751
DSGIMS	1.0000	0.0000	1.8079	3.2086	39.8507	5.6749
DSGLLL	1.0000	0.0000	1.6794	2.6225	20.2588	5.2245
DSGSDE	1.0000	0.0000	1.7282	2.8274	25.6721	5.3820
DSGYPK	1.0000	0.0000	1.7548	3.4065	50.0597	5.8270
DSHESQ	1.0000	0.0000	1.7710	3.0399	32.8058	5.5453
DSHGDL	1.0000	0.0000	1.7517	3.2502	41.8050	5.7069
DSHINS	1.0000	0.0000	1.7450	2.7767	24.2113	5.3430
DSHNMP	1.0000	0.0000	1.8077	3.4803	54.5034	5.8838
DSISLT	1.0000	0.0000	1.6785	2.4637	16.8549	5.1024
DSKHML	1.0000	0.0000	1.7963	3.4099	50.2527	5.8296
DSKKQV	1.0000	0.0000	1.6939	3.0350	32.6205	5.5415
DSKLGS	1.0000	0.0000	1.7028	2.5785	19.2530	5.1906
DSKRPT	1.0000	0.0000	1.6861	3.0049	31.5082	5.5184
DSKTEI	1.0000	0.0000	1.6699	2.8950	27.7533	5.4338
DSLCGQ	1.0000	0.0000	1.8420	3.6916	69.5202	6.0462
DSLERS	1.0000	0.0000	1.7069	2.6255	20.3278	5.2267
DSLGSS	1.0000	0.0000	1.7033	2.3352	14.5204	5.0036
DSLIVN	1.0000	0.0000	1.6893	2.7605	23.7622	5.3305
DSLLTT	1.0000	0.0000	1.6536	2.5591	18.8252	5.1757
DSLSPH	1.0000	0.0000	1.7467	2.8092	25.1375	5.3679
DSLSSK	1.0000	0.0000	1.6599	2.1065	11.1220	4.8278
DSMHNL	1.0000	0.0000	1.7997	3.2887	43.7032	5.7365
DSNAKL	1.0000	0.0000	1.6615	2.5790	19.2626	5.1910
DSNEPQ	1.0000	0.0000	1.6879	2.8866	27.4877	5.4274
DSNESQ	1.0000	0.0000	1.6967	2.5513	18.6559	5.1697
DSNIRT	1.0000	0.0000	1.6893	2.8728	27.0520	5.4168
DSNNKS	1.0000	0.0000	1.6528	2.2071	12.5078	4.9051
DSNPNH	1.0000	0.0000	1.7263	2.9098	28.2320	5.4452
DSNRTQ	1.0000	0.0000	1.6972	2.9265	28.7809	5.4581
DSNSQK	1.0000	0.0000	1.6838	2.4630	16.8409	5.1018
DSNYFS	1.0000	0.0000	1.7901	2.9934	31.0918	5.5095
DSNYIF	1.0000	0.0000	1.7718	3.3177	45.1914	5.7588
DSPFFG	1.0000	0.0000	1.7611	3.5577	59.5809	5.9432
DSPNFT	1.0000	0.0000	1.7076	2.9685	30.2111	5.4904
DSPRES	1.0000	0.0000	1.7244	2.8171	25.3685	5.3740
DSPSTI	1.0000	0.0000	1.6974	2.6554	21.0426	5.2497
DSQDPL	1.0000	0.0000	1.6823	2.8808	27.3023	5.4229
DSQLSE	1.0000	0.0000	1.6966	2.5729	19.1271	5.1863
DSQNDC	1.0000	0.0000	1.8161	3.5022	55.8965	5.9006
DSQSNI	1.0000	0.0000	1.6955	2.5440	18.4995	5.1641
DSQTFD	1.0000	0.0000	1.7111	3.1933	39.1538	5.6632
DSREST	1.0000	0.0000	1.7160	2.7580	23.6923	5.3285
DSRTSG	1.0000	0.0000	1.7426	2.8984	27.8626	5.4365
DSSATG	1.0000	0.0000	1.7276	2.8181	25.3962	5.3748
DSSKEL	1.0000	0.0000	1.6755	2.4381	16.3625	5.0827
DSSLTP	1.0000	0.0000	1.6804	2.4747	17.0704	5.1108
DSSPSQ	1.0000	0.0000	1.7092	2.4329	16.2637	5.0787
DSSPTY	1.0000	0.0000	1.7614	2.9673	30.1713	5.4895
DSSRFD	1.0000	0.0000	1.7556	2.9698	30.2571	5.4914
DSSRIH	1.0000	0.0000	1.7802	3.0852	34.5669	5.5801
DSSSHS	1.0000	0.0000	1.7355	2.3303	14.4366	4.9998
DSSSMN	1.0000	0.0000	1.7502	2.5343	18.2928	5.1567
DSSSNA	1.0000	0.0000	1.6770	2.1920	12.2905	4.8936
DSSVSN	1.0000	0.0000	1.6976	2.2925	13.8165	4.9708
DSSYQP	1.0000	0.0000	1.7775	3.0692	33.9345	5.5678
DSTCPR	1.0000	0.0000	1.8229	3.7400	73.5032	6.0833
DSTDLF	1.0000	0.0000	1.7014	2.9589	29.8802	5.4830
DSTSGT	1.0000	0.0000	1.7165	2.7439	23.3093	5.3177
DSVDLV	1.0000	0.0000	1.7139	3.0691	33.9295	5.5677
DSVNAI	1.0000	0.0000	1.7019	2.9672	30.1670	5.4894
DSVREF	1.0000	0.0000	1.7417	3.4480	52.5126	5.8590
DSVYTR	1.0000	0.0000	1.7645	3.5135	56.6261	5.9093
DSWIKF	1.0000	0.0000	1.8873	4.0615	106.4458	6.3305
DSYCNA	1.0000	0.0000	1.8793	3.8067	79.3746	6.1346
DSYMYG	1.0000	0.0000	1.8802	4.1569	118.8061	6.4038
DSYNGQ	1.0000	0.0000	1.7703	3.3281	45.7320	5.7667
DTALSA	1.0000	0.0000	1.6774	2.8401	26.0490	5.3917
DTASGR	1.0000	0.0000	1.7154	3.2487	41.7358	5.7058
DTCFSY	1.0000	0.0000	1.8989	4.1257	114.6147	6.3799
DTCTII	1.0000	0.0000	1.7212	3.8989	88.2620	6.2055
DTDDWY	1.0000	0.0000	1.8114	4.4994	176.2360	6.6671
DTDSHG	1.0000	0.0000	1.7470	3.3826	48.7005	5.8087
DTECPS	1.0000	0.0000	1.8079	3.6410	65.5813	6.0072
DTEDLD	1.0000	0.0000	1.6233	3.0794	34.3346	5.5756
DTEGES	1.0000	0.0000	1.6995	3.1310	36.4383	5.6153
DTEPLA	1.0000	0.0000	1.6279	3.1566	37.5324	5.6350
DTEPNL	1.0000	0.0000	1.6371	2.9284	28.8447	5.4595
DTEQDV	1.0000	0.0000	1.6186	3.4604	53.2653	5.8685
DTEWLF	1.0000	0.0000	1.8194	4.2453	131.5293	6.4717
DTFGAQ	1.0000	0.0000	1.6331	3.7115	71.1301	6.0614
DTGKVM	1.0000	0.0000	1.6805	3.8545	83.8678	6.1714
DTIGAK	1.0000	0.0000	1.6246	3.3857	48.8737	5.8111
DTILIL	1.0000	0.0000	1.6316	2.9317	28.9553	5.4621
DTKDAV	1.0000	0.0000	1.6218	3.3444	46.6010	5.7793
DTKFKA	1.0000	0.0000	1.6345	3.3480	46.7952	5.7821
DTKNIS	1.0000	0.0000	1.6636	2.6854	21.7874	5.2728
DTLCTT	1.0000	0.0000	1.7425	3.6699	67.8065	6.0295
DTLELT	1.0000	0.0000	1.6289	2.8907	27.6186	5.4306
DTLITN	1.0000	0.0000	1.6315	2.8619	26.7149	5.4085
DTLLMH	1.0000	0.0000	1.7442	3.5864	61.5830	5.9653
DTLNEL	1.0000	0.0000	1.6338	2.7367	23.1178	5.3122
DTLQRG	1.0000	0.0000	1.6544	3.4200	50.8445	5.8374
DTLSDQ	1.0000	0.0000	1.6757	2.8216	25.4991	5.3775
DTMLDL	1.0000	0.0000	1.6953	3.2799	43.2620	5.7297
DTMRVQ	1.0000	0.0000	1.6632	3.9479	93.3855	6.2431
DTNASH	1.0000	0.0000	1.7303	3.0788	34.3127	5.5752
DTNDKL	1.0000	0.0000	1.6281	2.8089	25.1297	5.3677
DTNETQ	1.0000	0.0000	1.6335	3.1036	35.3050	5.5942
DTNFLD	1.0000	0.0000	1.6627	3.0810	34.3996	5.5769
DTNGQQ	1.0000	0.0000	1.6556	3.3459	46.6803	5.7804
DTNSTV	1.0000	0.0000	1.6876	2.8448	26.1909	5.3953
DTNSVP	1.0000	0.0000	1.6946	2.9039	28.0427	5.4408
DTPDNI	1.0000	0.0000	1.6298	3.0817	34.4246	5.5774
DTQPFQ	1.0000	0.0000	1.6267	3.6024	62.7337	5.9776
DTRANS	1.0000	0.0000	1.6929	2.8988	27.8764	5.4368
DTRGSQ	1.0000	0.0000	1.7188	3.2764	43.0879	5.7270
DTSAAP	1.0000	0.0000	1.6826	3.0317	32.4974	5.5390
DTSASD	1.0000	0.0000	1.6968	2.6503	20.9193	5.2458
DTSKFG	1.0000	0.0000	1.7239	3.2264	40.6753	5.6886
DTSKGM	1.0000	0.0000	1.7628	3.4037	49.8959	5.8249
DTSLYH	1.0000	0.0000	1.7852	3.3864	48.9107	5.8116
DTSSFD	1.0000	0.0000	1.7296	2.8153	25.3146	5.3726
DTSSIN	1.0000	0.0000	1.6784	2.4422	16.4391	5.0858
DTTLRI	1.0000	0.0000	1.6345	3.1705	38.1354	5.6456
DTTNSN	1.0000	0.0000	1.6552	2.5160	17.9088	5.1426
DTVPFI	1.0000	0.0000	1.6318	3.6216	64.1324	5.9923
DTWDDS	1.0000	0.0000	1.8490	3.8631	84.6995	6.1780
DTYQLS	1.0000	0.0000	1.7378	3.1537	37.4059	5.6327
DTYQSL	1.0000	0.0000	1.7378	3.1537	37.4059	5.6327
DTYTDN	1.0000	0.0000	1.6769	3.3345	46.0717	5.7717
DVALLS	1.0000	0.0000	1.6918	2.8081	25.1039	5.3671
DVAMLR	1.0000	0.0000	1.7021	3.7877	77.6578	6.1200
DVAPTI	1.0000	0.0000	1.6170	3.4565	53.0296	5.8655
DVASPN	1.0000	0.0000	1.7033	2.9782	30.5507	5.4978
DVASSK	1.0000	0.0000	1.7195	2.7641	23.8597	5.3332
DVCNQW	1.0000	0.0000	1.9491	4.9078	282.0349	6.9810
DVDLEQ	1.0000	0.0000	1.6425	3.3279	45.7246	5.7666
DVDLRA	1.0000	0.0000	1.6489	3.3993	49.6426	5.8215
DVEVLK	1.0000	0.0000	1.6529	3.3398	46.3550	5.7758
DVFGNS	1.0000	0.0000	1.7563	3.2799	43.2638	5.7297
DVFRNT	1.0000	0.0000	1.6769	3.5146	56.7006	5.9102
DVFSNS	1.0000	0.0000	1.7483	2.8079	25.0990	5.3669
DVGHIE	1.0000	0.0000	1.6461	3.9091	89.3087	6.2133
DVGNVT	1.0000	0.0000	1.6725	3.4915	55.2086	5.8924
DVHFDH	1.0000	0.0000	1.6684	4.2114	126.4924	6.4457
DVHLPC	1.0000	0.0000	1.7941	4.2384	130.4871	6.4664
DVHPSG	1.0000	0.0000	1.7693	3.5884	61.7308	5.9669
DVIHSS	1.0000	0.0000	1.7844	3.1055	35.3817	5.5956
DVITGN	1.0000	0.0000	1.6608	3.3650	47.7216	5.7951
DVKLTY	1.0000	0.0000	1.6863	3.4698	53.8456	5.8757
DVKRSD	1.0000	0.0000	1.7059	3.1485	37.1841	5.6288
DVKWNL	1.0000	0.0000	1.8264	3.9384	92.3728	6.2359
DVLHNG	1.0000	0.0000	1.7209	3.5189	56.9774	5.9134
DVLTAG	1.0000	0.0000	1.6552	3.4126	50.4093	5.8317
DVMGDS	1.0000	0.0000	1.7858	3.6393	65.4575	6.0060
DVMMES	1.0000	0.0000	1.8360	3.8874	87.1021	6.1966
DVMSMN	1.0000	0.0000	1.8466	3.6779	68.4278	6.0356
DVNAFL	1.0000	0.0000	1.6853	3.3019	44.3736	5.7466
DVNISC	1.0000	0.0000	1.8326	3.5952	62.2136	5.9721
DVNSIK	1.0000	0.0000	1.6906	2.8601	26.6601	5.4071
DVNSNA	1.0000	0.0000	1.6946	2.7650	23.8850	5.3339
DVPQLD	1.0000	0.0000	1.6426	3.3316	45.9190	5.7695
DVQRAN	1.0000	0.0000	1.6593	3.4515	52.7235	5.8616
DVRTAL	1.0000	0.0000	1.6494	3.3712	48.0615	5.7999
DVRTRS	1.0000	0.0000	1.7229	3.3078	44.6770	5.7512
DVSAMI	1.0000	0.0000	1.7688	3.5378	58.2324	5.9279
DVSELQ	1.0000	0.0000	1.7044	3.0237	32.1982	5.5328
DVSHAK	1.0000	0.0000	1.7469	3.3747	48.2596	5.8026
DVSISS	1.0000	0.0000	1.7223	2.4948	17.4729	5.1262
DVSWNT	1.0000	0.0000	1.8740	3.8276	81.3070	6.1507
DVTGAT	1.0000	0.0000	1.6291	3.5450	58.7213	5.9335
DVTGGS	1.0000	0.0000	1.7374	3.3906	49.1489	5.8148
DVTSNE	1.0000	0.0000	1.6941	2.9003	27.9238	5.4379
DVVLTQ	1.0000	0.0000	1.6540	3.4190	50.7868	5.8367
DWHILS	1.0000	0.0000	1.9152	4.0572	105.9172	6.3272
DWISSP	1.0000	0.0000	1.8855	3.6382	65.3715	6.0051
DWLLIG	1.0000	0.0000	1.8287	4.0622	106.5264	6.3310
DWPPLM	1.0000	0.0000	1.8577	4.4855	173.4244	6.6563
DWYTQH	1.0000	0.0000	1.8278	4.8797	273.0499	6.9594
DYADRH	1.0000	0.0000	1.6693	4.0518	105.2598	6.3230
DYDEQN	1.0000	0.0000	1.6830	3.4919	55.2321	5.8926
DYDHIR	1.0000	0.0000	1.6717	4.0258	102.1543	6.3030
DYDSQS	1.0000	0.0000	1.7727	3.0381	32.7392	5.5439
DYELQN	1.0000	0.0000	1.6980	3.3313	45.9032	5.7692
DYENSD	1.0000	0.0000	1.7362	3.1139	35.7260	5.6021
DYENSV	1.0000	0.0000	1.7594	3.2605	42.3050	5.7148
DYFPQL	1.0000	0.0000	1.6951	3.7283	72.5180	6.0743
DYGLMY	1.0000	0.0000	1.7723	4.3006	140.1748	6.5142
DYGNNW	1.0000	0.0000	1.8986	4.3311	145.1852	6.5377
DYILPA	1.0000	0.0000	1.6742	3.5096	56.3697	5.9062
DYLRSH	1.0000	0.0000	1.8061	3.5409	58.4402	5.9303
DYLVSM	1.0000	0.0000	1.8292	3.6431	65.7400	6.0089
DYMEAS	1.0000	0.0000	1.8084	3.7306	72.7104	6.0761
DYNIIF	1.0000	0.0000	1.7016	3.6421	65.6661	6.0081
DYNITC	1.0000	0.0000	1.8014	4.0568	105.8695	6.3269
DYNKGT	1.0000	0.0000	1.6961	3.4694	53.8235	5.8754
DYNVNW	1.0000	0.0000	1.8945	4.3099	141.6859	6.5214
DYPGKD	1.0000	0.0000	1.6611	3.7107	71.0695	6.0609
DYPHLI	1.0000	0.0000	1.7113	3.7699	76.0807	6.1063
DYPTPD	1.0000	0.0000	1.6477	3.6069	63.0552	5.9810
DYPWNL	1.0000	0.0000	1.8719	4.2159	127.1535	6.4492
DYRIKY	1.0000	0.0000	1.6884	3.9905	98.0865	6.2759
DYRLFD	1.0000	0.0000	1.7000	3.7498	74.3381	6.0909
DYRSQK	1.0000	0.0000	1.7526	3.4078	50.1360	5.8281
DYSHES	1.0000	0.0000	1.8279	3.2982	44.1864	5.7438
DYTFTN	1.0000	0.0000	1.7021	3.5456	58.7615	5.9340
DYVPNK	1.0000	0.0000	1.6940	3.5074	56.2315	5.9046
DYYIGV	1.0000	0.0000	1.6696	4.2395	130.6477	6.4673
EAAARV	1.0000	0.0000	1.6141	3.6795	68.5593	6.0369
EADGIC	1.0000	0.0000	1.7203	4.1763	121.4791	6.4187
EADQSK	1.0000	0.0000	1.6846	3.0229	32.1669	5.5322
EADSHE	1.0000	0.0000	1.7343	3.3439	46.5728	5.7789
EADTTL	1.0000	0.0000	1.6256	3.0975	35.0568	5.5895
EAEADQ	1.0000	0.0000	1.6085	3.4616	53.3363	5.8693
EAEFRR	1.0000	0.0000	1.6227	3.8056	79.2741	6.1338
EAFNSP	1.0000	0.0000	1.7195	3.0701	33.9691	5.5685
EAFNTT	1.0000	0.0000	1.6570	3.2871	43.6219	5.7352
EAHKRS	1.0000	0.0000	1.7457	3.3819	48.6618	5.8082
EAIEDS	1.0000	0.0000	1.6840	3.0575	33.4792	5.5588
EAIGAH	1.0000	0.0000	1.6405	3.8548	83.8913	6.1716
EAIGIR	1.0000	0.0000	1.6184	3.6487	66.1679	6.0132
EAIITK	1.0000	0.0000	1.6119	3.2654	42.5483	5.7186
EAIPRK	1.0000	0.0000	1.6179	3.4309	51.4860	5.8458
EAISFF	1.0000	0.0000	1.7444	3.4524	52.7794	5.8623
EAKGRN	1.0000	0.0000	1.6618	3.3654	47.7418	5.7954
EAKWTV	1.0000	0.0000	1.7837	4.3265	144.4259	6.5342
EALDRN	1.0000	0.0000	1.6554	3.0979	35.0762	5.5899
EALEDW	1.0000	0.0000	1.7968	4.1358	115.9453	6.3876
EALHVG	1.0000	0.0000	1.6892	3.7745	76.4879	6.1099
EALLLL	1.0000	0.0000	1.6359	2.6719	21.4496	5.2624
EAPDIP	1.0000	0.0000	1.6073	3.3965	49.4855	5.8194
EAPSQM	1.0000	0.0000	1.7606	3.5033	55.9664	5.9015
EAQFMS	1.0000	0.0000	1.7885	3.6834	68.8669	6.0399
EAQKNF	1.0000	0.0000	1.6630	3.3561	47.2350	5.7883
EAQQDS	1.0000	0.0000	1.6961	3.1576	37.5742	5.6357
EAQRYQ	1.0000	0.0000	1.6380	3.9203	90.4731	6.2220
EASLIP	1.0000	0.0000	1.6838	2.9006	27.9359	5.4382
EASLLL	1.0000	0.0000	1.6606	2.5283	18.1646	5.1520
EASRGN	1.0000	0.0000	1.7258	3.1221	36.0674	5.6084
EASYVD	1.0000	0.0000	1.7567	3.4887	55.0324	5.8902
EATHDI	1.0000	0.0000	1.6421	3.6127	63.4820	5.9855
EATTAL	1.0000	0.0000	1.6285	3.1436	36.9724	5.6250
EAVLPT	1.0000	0.0000	1.6415	3.3033	44.4431	5.7477
EAVTNT	1.0000	0.0000	1.6462	3.2225	40.4947	5.6856
EAYEIN	1.0000	0.0000	1.6819	3.5117	56.5113	5.9079
ECAANN	1.0000	0.0000	1.7765	3.6702	67.8297	6.0297
ECEGSQ	1.0000	0.0000	1.8421	3.9070	89.0917	6.2117
ECFLIG	1.0000	0.0000	1.7779	4.1807	122.1032	6.4221
ECIVAS	1.0000	0.0000	1.8340	3.8509	83.5154	6.1686
ECLLNT	1.0000	0.0000	1.7639	3.4108	50.3089	5.8304
ECLVST	1.0000	0.0000	1.8279	3.5959	62.2658	5.9726
ECNTLV	1.0000	0.0000	1.7809	3.7180	71.6683	6.0665
ECPKSN	1.0000	0.0000	1.8071	3.4260	51.1961	5.8420
ECPLTR	1.0000	0.0000	1.7554	3.9110	89.5072	6.2148
ECPSLA	1.0000	0.0000	1.8165	3.5546	59.3729	5.9409
ECTEQG	1.0000	0.0000	1.7234	4.1831	122.4406	6.4240
EDAHKK	1.0000	0.0000	1.6514	3.4988	55.6755	5.8980
EDAIGG	1.0000	0.0000	1.6236	3.6700	67.8081	6.0295
EDAQDL	1.0000	0.0000	1.6316	3.2274	40.7245	5.6894
EDDNPS	1.0000	0.0000	1.6776	2.8128	25.2423	5.3707
EDEAVT	1.0000	0.0000	1.6170	3.4601	53.2494	5.8683
EDENTD	1.0000	0.0000	1.6300	3.0853	34.5674	5.5801
EDFDVS	1.0000	0.0000	1.7268	3.3216	45.3944	5.7618
EDFPLQ	1.0000	0.0000	1.6532	3.4235	51.0511	5.8401
EDFTNQ	1.0000	0.0000	1.6595	3.3428	46.5167	5.7781
EDGDQM	1.0000	0.0000	1.6612	3.8981	88.1877	6.2049
EDGNTT	1.0000	0.0000	1.6468	3.1976	39.3465	5.6664
EDHSQY	1.0000	0.0000	1.7927	3.6762	68.3012	6.0344
EDKSAK	1.0000	0.0000	1.6712	2.8881	27.5352	5.4286
EDKSRN	1.0000	0.0000	1.6877	2.8472	26.2651	5.3972
EDLDAL	1.0000	0.0000	1.6365	2.9931	31.0800	5.5093
EDLDVL	1.0000	0.0000	1.6504	3.0935	34.8991	5.5865
EDLEKN	1.0000	0.0000	1.6356	2.8918	27.6539	5.4315
EDLELF	1.0000	0.0000	1.6637	3.1855	38.8021	5.6572
EDLIHK	1.0000	0.0000	1.6690	3.3732	48.1720	5.8014
EDLPKR	1.0000	0.0000	1.6377	3.2041	39.6420	5.6714
EDLPRQ	1.0000	0.0000	1.6406	3.3388	46.3018	5.7750
EDMESP	1.0000	0.0000	1.7510	3.4108	50.3066	5.8303
EDNDQE	1.0000	0.0000	1.6363	3.1872	38.8768	5.6584
EDNHFP	1.0000	0.0000	1.6967	3.6347	65.1076	6.0024
EDNKNH	1.0000	0.0000	1.6877	3.1494	37.2196	5.6294
EDNMEK	1.0000	0.0000	1.6929	3.4409	52.0806	5.8535
EDPEFL	1.0000	0.0000	1.6504	3.3771	48.3936	5.8045
EDPISR	1.0000	0.0000	1.6962	3.1415	36.8827	5.6233
EDPSNS	1.0000	0.0000	1.6890	2.5086	17.7554	5.1369
EDQIIA	1.0000	0.0000	1.6086	3.4283	51.3299	5.8438
EDRCSE	1.0000	0.0000	1.8267	3.7918	78.0229	6.1232
EDRGLT	1.0000	0.0000	1.6516	3.3736	48.1977	5.8018
EDRTQV	1.0000	0.0000	1.6219	3.5868	61.6157	5.9656
EDSAQA	1.0000	0.0000	1.6926	3.1299	36.3946	5.6145
EDSDIY	1.0000	0.0000	1.7348	3.3161	45.1061	5.7575
EDSDNR	1.0000	0.0000	1.6931	2.9081	28.1791	5.4440
EDSEII	1.0000	0.0000	1.6810	3.0315	32.4899	5.5388
EDSKTE	1.0000	0.0000	1.6708	2.9022	27.9873	5.4394
EDSPRE	1.0000	0.0000	1.6969	3.1488	37.1933	5.6289
EDSSYQ	1.0000	0.0000	1.7769	3.0656	33.7906	5.5650
EDTASG	1.0000	0.0000	1.7016	3.1497	37.2340	5.6297
EDTLQR	1.0000	0.0000	1.6399	3.2796	43.2492	5.7295
EDTNST	1.0000	0.0000	1.6674	2.7256	22.8214	5.3036
EDVHFD	1.0000	0.0000	1.6531	3.9323	91.7289	6.2312
EDVKLT	1.0000	0.0000	1.6385	3.1651	37.9002	5.6415
EDWISS	1.0000	0.0000	1.8848	3.6345	65.0948	6.0023
EDYDHI	1.0000	0.0000	1.6725	3.9268	91.1467	6.2269
EDYLRS	1.0000	0.0000	1.7526	3.2618	42.3705	5.7158
EDYTFT	1.0000	0.0000	1.6648	3.7552	74.8001	6.0950
EEAQFM	1.0000	0.0000	1.6585	4.0150	100.8951	6.2948
EEDTAS	1.0000	0.0000	1.6800	3.0093	31.6678	5.5217
EEENRK	1.0000	0.0000	1.6444	3.2062	39.7416	5.6731
EEESIS	1.0000	0.0000	1.7089	2.7346	23.0607	5.3106
EEFIAQ	1.0000	0.0000	1.6209	3.6467	66.0165	6.0117
EEGDMS	1.0000	0.0000	1.7715	3.5475	58.8887	5.9354
EEGNQE	1.0000	0.0000	1.6537	3.3824	48.6858	5.8085
EEGYKS	1.0000	0.0000	1.7569	3.4302	51.4469	5.8453
EEHPNQ	1.0000	0.0000	1.6789	3.5247	57.3624	5.9179
EEHRFC	1.0000	0.0000	1.7314	4.6136	201.0054	6.7549
EEHRSI	1.0000	0.0000	1.7472	3.4443	52.2852	5.8561
EEHSMH	1.0000	0.0000	1.8514	3.9927	98.3290	6.2776
EEIPNN	1.0000	0.0000	1.6467	2.9825	30.7021	5.5011
EEKEYI	1.0000	0.0000	1.6504	3.6142	63.5899	5.9867
EEKHSP	1.0000	0.0000	1.7300	3.2679	42.6680	5.7205
EEKLLY	1.0000	0.0000	1.6870	3.2455	41.5820	5.7033
EELAMH	1.0000	0.0000	1.7228	3.8760	85.9653	6.1879
EELKKE	1.0000	0.0000	1.6262	3.0404	32.8258	5.5457
EELLLQ	1.0000	0.0000	1.6455	2.8876	27.5174	5.4282
EELQND	1.0000	0.0000	1.6460	3.0266	32.3055	5.5350
EELTND	1.0000	0.0000	1.6367	2.9247	28.7223	5.4567
EENKAT	1.0000	0.0000	1.6325	3.0705	33.9827	5.5688
EENQAC	1.0000	0.0000	1.7580	3.9074	89.1359	6.2120
EENRKL	1.0000	0.0000	1.6514	3.0183	31.9970	5.5286
EENSTI	1.0000	0.0000	1.6766	2.8012	24.9052	5.3618
EEPECL	1.0000	0.0000	1.7467	3.8675	85.1324	6.1814
EERNLN	1.0000	0.0000	1.6598	2.8971	27.8215	5.4355
EESISN	1.0000	0.0000	1.6916	2.5251	18.0970	5.1495
EESLDP	1.0000	0.0000	1.6789	2.8618	26.7102	5.4083
EESLKP	1.0000	0.0000	1.6736	2.8008	24.8954	5.3615
EESTTL	1.0000	0.0000	1.6692	2.7745	24.1495	5.3413
EETKSM	1.0000	0.0000	1.7431	3.2907	43.8041	5.7380
EEYEIR	1.0000	0.0000	1.6439	3.8015	78.9043	6.1307
EEYVPT	1.0000	0.0000	1.6505	3.7772	76.7235	6.1120
EFAISF	1.0000	0.0000	1.7444	3.4524	52.7794	5.8623
EFAKDN	1.0000	0.0000	1.6583	3.2823	43.3836	5.7316
EFATFS	1.0000	0.0000	1.7417	3.4042	49.9268	5.8253
EFCHAP	1.0000	0.0000	1.7371	4.5370	184.0385	6.6960
EFDTIL	1.0000	0.0000	1.6494	3.3107	44.8261	5.7534
EFEGSE	1.0000	0.0000	1.7349	3.3976	49.5492	5.8202
EFFGRS	1.0000	0.0000	1.7738	3.6804	68.6284	6.0376
EFGMIL	1.0000	0.0000	1.7151	3.8950	87.8754	6.2025
EFIAQS	1.0000	0.0000	1.7212	3.3151	45.0534	5.7568
EFIDDY	1.0000	0.0000	1.6571	3.8315	81.6716	6.1537
EFKDSW	1.0000	0.0000	1.8881	4.0688	107.3411	6.3361
EFKSAV	1.0000	0.0000	1.7289	3.3068	44.6271	5.7504
EFLVDM	1.0000	0.0000	1.7134	3.8537	83.7916	6.1708
EFNKAN	1.0000	0.0000	1.6726	3.1002	35.1680	5.5916
EFNLEN	1.0000	0.0000	1.6758	2.9818	30.6798	5.5006
EFPEDR	1.0000	0.0000	1.6253	3.6641	67.3551	6.0251
EFPQGK	1.0000	0.0000	1.6373	3.6910	69.4713	6.0457
EFQKED	1.0000	0.0000	1.6305	3.5195	57.0185	5.9139
EFQQAN	1.0000	0.0000	1.6642	3.4909	55.1677	5.8919
EFRRKP	1.0000	0.0000	1.6360	3.7022	70.3748	6.0543
EFRRQK	1.0000	0.0000	1.6354	3.7449	73.9237	6.0872
EFRSPQ	1.0000	0.0000	1.7331	3.4063	50.0477	5.8269
EFRTVT	1.0000	0.0000	1.6372	3.6961	69.8795	6.0496
EFSNPA	1.0000	0.0000	1.7195	3.0701	33.9691	5.5685
EFTGSS	1.0000	0.0000	1.7647	3.0105	31.7120	5.5227
EFTNIG	1.0000	0.0000	1.6719	3.4570	53.0548	5.8658
EFTPSS	1.0000	0.0000	1.7385	2.8738	27.0834	5.4176
EFVNFL	1.0000	0.0000	1.7107	3.4943	55.3881	5.8945
EFWELA	1.0000	0.0000	1.8194	4.3469	147.8584	6.5499
EGAIIG	1.0000	0.0000	1.6221	3.6901	69.3989	6.0450
EGAPDQ	1.0000	0.0000	1.6166	3.5869	61.6222	5.9657
EGAVET	1.0000	0.0000	1.6242	3.6279	64.6054	5.9972
EGDDYL	1.0000	0.0000	1.6867	3.6074	63.0957	5.9815
EGDEDH	1.0000	0.0000	1.6466	3.7698	76.0676	6.1062
EGDMSQ	1.0000	0.0000	1.7766	3.5939	62.1217	5.9711
EGDNNN	1.0000	0.0000	1.6670	2.8895	27.5798	5.4297
EGEKST	1.0000	0.0000	1.6961	3.0700	33.9659	5.5684
EGESSI	1.0000	0.0000	1.7353	2.8750	27.1206	5.4185
EGFFNK	1.0000	0.0000	1.6954	3.6151	63.6597	5.9874
EGHNFL	1.0000	0.0000	1.7333	3.6108	63.3434	5.9841
EGIRKL	1.0000	0.0000	1.6538	3.3609	47.4969	5.7920
EGLFKI	1.0000	0.0000	1.6668	3.4457	52.3687	5.8571
EGLSHQ	1.0000	0.0000	1.7640	3.3514	46.9769	5.7847
EGLSKY	1.0000	0.0000	1.7562	3.2423	41.4269	5.7008
[truncated: 12,878 more rows]
