# Supplementary material for: Evaluating deterministic motif significance measures in protein databases
Source: Algorithms Mol Biol. 2007 Dec 24;2:16. doi: 10.1186/1748-7188-2-16 (PMC2254621; doi:10.1186/1748-7188-2-16)
Supplement: Additional File 2 — Scripts and Datasets. This file contains the sequence datasets (synthetic and real) and the evaluated motifs. This data is separated according to the tables where it is presented and discussed. It also contains script programs (in perl language) developed for this work. [file 1748-7188-2-16-S2.zip › Scripts_and_Datasets/datasets/Table 4/20%/Motifs/score_SSN_s20_mlen_3_planted_syn0_len300_num50.txt]

Motif	Supp	IG	Pratt	LogOdds	Zscore	Info
AAA	1.0000	0.0000	2.6065	-0.3480	-0.8303	2.9412
AAC	1.0000	0.0000	2.8273	0.3159	0.7365	3.4515
AAD	2.0000	2.9237	2.6070	-0.0698	-0.2370	2.9237
AAE	4.0000	8.7394	2.6077	0.2175	0.9985	2.9131
AAF	2.0000	3.0874	2.6339	0.1432	0.4588	3.0874
AAG	1.0000	0.0000	2.6224	-0.2057	-0.4850	3.0506
AAH	1.0000	0.0000	2.6668	-0.0546	-0.1324	3.1668
AAI	2.0000	2.9317	2.6067	-0.0594	-0.2029	2.9317
AAK	3.0000	5.6879	2.6209	0.0025	-0.0015	2.8439
AAL	2.0000	2.8031	2.6360	-0.2267	-0.7565	2.8031
AAM	1.0000	0.0000	2.6972	0.0238	0.0481	3.2270
AAN	2.0000	2.7665	2.6544	-0.2744	-0.9184	2.7665
AAP	5.0000	11.6790	2.6072	0.3230	1.6858	2.9197
AAQ	1.0000	0.0000	2.6073	-0.3188	-0.7578	2.9637
AAS	7.0000	16.1208	2.7096	0.1661	1.0001	2.6868
AAT	3.0000	5.7365	2.6145	0.0341	0.1246	2.8682
AAV	2.0000	3.0364	2.6187	0.0768	0.2411	3.0364
ACA	1.0000	0.0000	2.8273	0.3159	0.7365	3.4515
ACD	1.0000	0.0000	2.8329	0.2931	0.6808	3.4340
ACF	1.0000	0.0000	2.8188	0.5061	1.2246	3.5977
ACN	1.0000	0.0000	2.9274	0.0886	0.1976	3.2768
ACP	1.0000	0.0000	2.8343	0.2880	0.6683	3.4301
ACS	1.0000	0.0000	3.0022	-0.0151	-0.0414	3.1971
ACV	1.0000	0.0000	2.8143	0.4398	1.0489	3.5467
ACY	1.0000	0.0000	2.8344	0.5885	1.4529	3.6611
ADA	6.0000	14.6184	2.6070	0.4073	2.3645	2.9237
ADD	1.0000	0.0000	2.6070	-0.3936	-0.9451	2.9062
ADE	1.0000	0.0000	2.6074	-0.4074	-0.9802	2.8956
ADF	3.0000	6.1398	2.6374	0.2965	1.1934	3.0699
ADG	2.0000	3.0331	2.6253	0.0725	0.2270	3.0331
ADK	2.0000	2.8264	2.6187	-0.1964	-0.6547	2.8264
ADL	5.0000	11.1423	2.6326	0.1484	0.7529	2.7856
ADM	1.0000	0.0000	2.7024	0.0010	-0.0044	3.2095
ADN	1.0000	0.0000	2.6498	-0.5982	-1.4974	2.7489
ADP	4.0000	8.7067	2.6071	0.2033	0.9312	2.9022
ADQ	4.0000	8.8385	2.6083	0.2605	1.2038	2.9462
ADR	2.0000	2.9845	2.6135	0.0094	0.0211	2.9845
ADS	4.0000	8.0078	2.7027	-0.0998	-0.4740	2.6693
ADT	1.0000	0.0000	2.6130	-0.4658	-1.1324	2.8507
ADV	3.0000	6.0378	2.6213	0.2301	0.9167	3.0189
ADY	1.0000	0.0000	2.6638	-0.0982	-0.2334	3.1332
AEA	3.0000	5.8263	2.6077	0.0926	0.3583	2.9131
AEC	2.0000	3.4235	2.8368	0.5804	2.0224	3.4235
AED	5.0000	11.5825	2.6074	0.2916	1.5142	2.8956
AEE	4.0000	8.6552	2.6076	0.1810	0.8260	2.8851
AEF	1.0000	0.0000	2.6401	-0.1944	-0.4581	3.0593
AEG	1.0000	0.0000	2.6275	-0.2422	-0.5720	3.0225
AEH	2.0000	3.1387	2.6747	0.2099	0.6807	3.1387
AEI	3.0000	5.8073	2.6074	0.0802	0.3088	2.9037
AEK	5.0000	11.2634	2.6177	0.1878	0.9596	2.8159
AEL	2.0000	2.7750	2.6308	-0.2632	-0.8803	2.7750
AEN	2.0000	2.7384	2.6474	-0.3109	-1.0443	2.7384
AEP	3.0000	5.7834	2.6075	0.0646	0.2465	2.8917
AEQ	1.0000	0.0000	2.6093	-0.3553	-0.8484	2.9356
AER	2.0000	2.9740	2.6151	-0.0043	-0.0236	2.9740
AES	5.0000	10.6349	2.6988	-0.0166	-0.1003	2.6587
AET	3.0000	5.6803	2.6125	-0.0024	-0.0211	2.8402
AEV	2.0000	3.0083	2.6233	0.0403	0.1219	3.0083
AFA	1.0000	0.0000	2.6339	-0.1578	-0.3723	3.0874
AFD	2.0000	3.0699	2.6374	0.1204	0.3838	3.0699
AFE	4.0000	9.1780	2.6401	0.4077	1.9325	3.0593
AFI	1.0000	0.0000	2.6357	-0.1702	-0.4012	3.0779
AFK	4.0000	8.9703	2.6663	0.3176	1.4815	2.9901
AFL	1.0000	0.0000	2.6893	-0.3375	-0.8042	2.9493
AFN	3.0000	5.8253	2.7147	0.0919	0.3557	2.9126
AFP	2.0000	3.0659	2.6384	0.1153	0.3669	3.0659
AFQ	1.0000	0.0000	2.6308	-0.1286	-0.3039	3.1099
AFS	1.0000	0.0000	2.7843	-0.4888	-1.1938	2.8330
AFT	2.0000	3.0144	2.6553	0.0482	0.1477	3.0144
AFV	2.0000	3.1826	2.6310	0.2670	0.8735	3.1826
AFW	1.0000	0.0000	2.9231	0.7398	1.9079	3.7774
AGA	1.0000	0.0000	2.6224	-0.2057	-0.4850	3.0506
AGC	1.0000	0.0000	2.8148	0.4583	1.0972	3.5609
AGD	2.0000	3.0331	2.6253	0.0725	0.2270	3.0331
AGE	1.0000	0.0000	2.6275	-0.2422	-0.5720	3.0225
AGF	2.0000	3.1968	2.6328	0.2855	0.9367	3.1968
AGH	1.0000	0.0000	2.6596	0.0878	0.1958	3.2762
AGI	2.0000	3.0411	2.6238	0.0830	0.2612	3.0411
AGL	1.0000	0.0000	2.6725	-0.3854	-0.9243	2.9125
AGN	3.0000	5.7517	2.6964	0.0441	0.1642	2.8759
AGP	1.0000	0.0000	2.6261	-0.2336	-0.5514	3.0291
AGQ	2.0000	3.0731	2.6200	0.1246	0.3976	3.0731
AGR	1.0000	0.0000	2.6196	-0.1265	-0.2991	3.1115
AGS	3.0000	5.5924	2.7633	-0.0596	-0.2494	2.7962
AGT	1.0000	0.0000	2.6410	-0.3007	-0.7133	2.9776
AGY	2.0000	3.2601	2.6532	0.3679	1.2240	3.2601
AHA	1.0000	0.0000	2.6668	-0.0546	-0.1324	3.1668
AHD	2.0000	3.1493	2.6714	0.2237	0.7267	3.1493
AHE	3.0000	6.2774	2.6747	0.3860	1.5782	3.1387
AHF	1.0000	0.0000	2.6648	0.1356	0.3068	3.3130
AHG	1.0000	0.0000	2.6596	0.0878	0.1958	3.2762
AHH	1.0000	0.0000	2.6872	0.2389	0.5502	3.3924
AHI	1.0000	0.0000	2.6692	-0.0669	-0.1609	3.1573
AHK	2.0000	3.0695	2.7054	0.1199	0.3822	3.0695
AHL	2.0000	3.0287	2.7310	0.0668	0.2082	3.0287
AHM	1.0000	0.0000	2.7123	0.3172	0.7397	3.4526
AHN	3.0000	5.9840	2.7586	0.1952	0.7733	2.9920
AHP	1.0000	0.0000	2.6726	-0.0825	-0.1969	3.1453
AHQ	1.0000	0.0000	2.6623	-0.0253	-0.0649	3.1893
AHR	1.0000	0.0000	2.6583	0.0246	0.0500	3.2276
AHS	4.0000	8.7371	2.8324	0.2165	0.9937	2.9124
AHT	3.0000	6.1876	2.6928	0.3276	1.3255	3.0938
AID	3.0000	5.8284	2.6069	0.0939	0.3638	2.9142
AIE	1.0000	0.0000	2.6074	-0.3969	-0.9535	2.9037
AIF	2.0000	3.0779	2.6357	0.1308	0.4182	3.0779
AIH	1.0000	0.0000	2.6692	-0.0669	-0.1609	3.1573
AII	2.0000	2.9222	2.6067	-0.0717	-0.2432	2.9222
AIK	2.0000	2.8344	2.6196	-0.1859	-0.6198	2.8344
AIL	3.0000	5.5872	2.6341	-0.0630	-0.2629	2.7936
AIN	7.0000	16.5418	2.6518	0.2574	1.5726	2.7570
AIP	2.0000	2.9103	2.6070	-0.0873	-0.2942	2.9103
AIQ	2.0000	2.9542	2.6077	-0.0301	-0.1074	2.9542
AIR	1.0000	0.0000	2.6125	-0.2812	-0.6659	2.9926
AIS	7.0000	16.0639	2.7058	0.1537	0.9236	2.6773
AIT	3.0000	5.7175	2.6136	0.0218	0.0754	2.8587
AIV	3.0000	6.0538	2.6200	0.2406	0.9599	3.0269
AIW	2.0000	3.6217	2.9280	0.8383	3.1598	3.6217
AKA	1.0000	0.0000	2.6209	-0.4746	-1.1558	2.8439
AKC	1.0000	0.0000	2.8712	0.1893	0.4326	3.3543
AKD	8.0000	19.7848	2.6187	0.4057	2.7186	2.8264
AKE	4.0000	8.4476	2.6177	0.0909	0.4062	2.8159
AKF	1.0000	0.0000	2.6663	-0.2844	-0.6737	2.9901
AKG	2.0000	2.9533	2.6511	-0.0312	-0.1112	2.9533
AKH	3.0000	6.1390	2.7054	0.2960	1.1913	3.0695
AKI	4.0000	8.5033	2.6196	0.1151	0.5183	2.8344
AKK	3.0000	5.4933	2.6192	-0.1241	-0.5082	2.7466
AKL	7.0000	16.2348	2.6269	0.1908	1.1538	2.7058
AKM	1.0000	0.0000	2.7389	-0.1028	-0.2440	3.1297
AKN	7.0000	16.0150	2.6384	0.1431	0.8581	2.6692
AKP	1.0000	0.0000	2.6183	-0.5025	-1.2307	2.8225
AKQ	2.0000	2.8664	2.6250	-0.1443	-0.4817	2.8664
AKR	2.0000	2.9048	2.6346	-0.0944	-0.3175	2.9048
AKS	2.0000	2.5895	2.6790	-0.5046	-1.7485	2.5895
AKT	2.0000	2.7709	2.6171	-0.2685	-0.8984	2.7709
AKV	1.0000	0.0000	2.6458	-0.3508	-0.8371	2.9391
AKY	1.0000	0.0000	2.6970	-0.2020	-0.4762	3.0534
ALA	3.0000	5.6062	2.6360	-0.0506	-0.2136	2.8031
ALC	2.0000	3.3134	2.8986	0.4372	1.4741	3.3134
ALD	1.0000	0.0000	2.6326	-0.5505	-1.3625	2.7856
ALE	6.0000	13.8751	2.6308	0.2139	1.2019	2.7750
ALF	2.0000	2.9493	2.6893	-0.0365	-0.1284	2.9493
ALG	2.0000	2.9125	2.6725	-0.0844	-0.2847	2.9125
ALH	1.0000	0.0000	2.7310	-0.2343	-0.5529	3.0287
ALI	1.0000	0.0000	2.6341	-0.5401	-1.3334	2.7936
ALK	2.0000	2.7058	2.6269	-0.3533	-1.1928	2.7058
ALL	5.0000	10.6598	2.6311	-0.0085	-0.0586	2.6650
ALM	1.0000	0.0000	2.7658	-0.1559	-0.3678	3.0889
ALN	9.0000	21.0266	2.6394	0.1991	1.3674	2.6283
ALP	4.0000	8.3449	2.6319	0.0464	0.2004	2.7816
ALQ	3.0000	5.6512	2.6416	-0.0214	-0.0968	2.8256
ALR	2.0000	2.8639	2.6535	-0.1475	-0.4923	2.8639
ALS	8.0000	17.8407	2.6727	0.0444	0.2702	2.5487
ALT	4.0000	8.1903	2.6268	-0.0206	-0.1084	2.7301
ALV	2.0000	2.8983	2.6665	-0.1029	-0.3453	2.8983
ALY	2.0000	3.0126	2.7221	0.0459	0.1400	3.0126
AMA	2.0000	3.2270	2.6972	0.3248	1.0724	3.2270
AMD	1.0000	0.0000	2.7024	0.0010	-0.0044	3.2095
AMF	1.0000	0.0000	2.6913	0.2140	0.4908	3.3732
AMG	2.0000	3.3364	2.6869	0.4671	1.5847	3.3364
AMK	1.0000	0.0000	2.7389	-0.1028	-0.2440	3.1297
AML	2.0000	3.0889	2.7658	0.1451	0.4651	3.0889
AMN	1.0000	0.0000	2.7943	-0.2036	-0.4800	3.0522
AMP	3.0000	6.4110	2.7037	0.4730	1.9676	3.2055
AMQ	2.0000	3.2495	2.6921	0.3541	1.1749	3.2495
AMR	1.0000	0.0000	2.6869	0.1029	0.2309	3.2878
AMS	4.0000	8.9177	2.8699	0.2948	1.3700	2.9726
AMT	3.0000	6.3080	2.7256	0.4059	1.6658	3.1540
AMV	1.0000	0.0000	2.6862	0.1476	0.3348	3.3222
ANA	4.0000	8.2994	2.6544	0.0267	0.1094	2.7665
ANC	2.0000	3.2768	2.9274	0.3896	1.3012	3.2768
AND	5.0000	10.9957	2.6498	0.1008	0.5051	2.7489
ANE	4.0000	8.2152	2.6474	-0.0099	-0.0588	2.7384
ANF	4.0000	8.7379	2.7147	0.2169	0.9954	2.9126
ANG	3.0000	5.7517	2.6964	0.0441	0.1642	2.8759
ANH	1.0000	0.0000	2.7586	-0.2819	-0.6677	2.9920
ANI	3.0000	5.5139	2.6518	-0.1106	-0.4541	2.7570
ANK	7.0000	16.0150	2.6384	0.1431	0.8581	2.6692
ANL	6.0000	13.1416	2.6394	0.0230	0.1137	2.6283
ANM	1.0000	0.0000	2.7943	-0.2036	-0.4800	3.0522
ANN	7.0000	15.5502	2.6446	0.0423	0.2404	2.5917
ANP	1.0000	0.0000	2.6489	-0.6033	-1.5122	2.7450
ANQ	6.0000	13.9447	2.6612	0.2320	1.3074	2.7889
ANR	5.0000	11.3092	2.6752	0.2027	1.0382	2.8273
ANS	3.0000	5.0241	2.6709	-0.4293	-1.7961	2.5120
ANT	2.0000	2.6935	2.6401	-0.3693	-1.2497	2.6935
ANV	2.0000	2.8616	2.6899	-0.1505	-0.5022	2.8616
APA	2.0000	2.9197	2.6072	-0.0749	-0.2538	2.9197
APD	7.0000	17.4133	2.6071	0.4463	2.8206	2.9022
APF	1.0000	0.0000	2.6384	-0.1858	-0.4379	3.0659
APH	2.0000	3.1453	2.6726	0.2185	0.7095	3.1453
API	2.0000	2.9103	2.6070	-0.0873	-0.2942	2.9103
APK	4.0000	8.4674	2.6183	0.0995	0.4460	2.8225
APM	2.0000	3.2055	2.7037	0.2969	0.9757	3.2055
APN	1.0000	0.0000	2.6489	-0.6033	-1.5122	2.7450
APP	4.0000	8.6948	2.6072	0.1982	0.9069	2.8983
APQ	1.0000	0.0000	2.6086	-0.3467	-0.8270	2.9422
APR	1.0000	0.0000	2.6141	-0.2968	-0.7039	2.9806
APS	3.0000	5.3307	2.7012	-0.2298	-0.9395	2.6653
APT	1.0000	0.0000	2.6128	-0.4709	-1.1460	2.8468
APV	3.0000	6.0299	2.6220	0.2250	0.8956	3.0149
APY	3.0000	6.2585	2.6650	0.3737	1.5244	3.1293
AQA	1.0000	0.0000	2.6073	-0.3188	-0.7578	2.9637
AQD	2.0000	2.9462	2.6083	-0.0405	-0.1415	2.9462
AQE	3.0000	5.8713	2.6093	0.1218	0.4758	2.9356
AQF	1.0000	0.0000	2.6308	-0.1286	-0.3039	3.1099
AQG	1.0000	0.0000	2.6200	-0.1764	-0.4159	3.0731
AQI	1.0000	0.0000	2.6077	-0.3311	-0.7882	2.9542
AQK	2.0000	2.8664	2.6250	-0.1443	-0.4817	2.8664
AQL	4.0000	8.4767	2.6416	0.1036	0.4648	2.8256
AQN	3.0000	5.5779	2.6612	-0.0690	-0.2872	2.7889
AQP	3.0000	5.8845	2.6086	0.1304	0.5105	2.9422
AQQ	3.0000	5.9724	2.6073	0.1876	0.7423	2.9862
AQR	3.0000	6.0491	2.6106	0.2375	0.9472	3.0246
AQS	6.0000	13.5465	2.7193	0.1284	0.7103	2.7093
AQT	1.0000	0.0000	2.6177	-0.4137	-0.9966	2.8907
AQV	3.0000	6.1178	2.6167	0.2822	1.1333	3.0589
AQY	1.0000	0.0000	2.6551	-0.0462	-0.1131	3.1732
ARA	2.0000	3.0021	2.6116	0.0322	0.0954	3.0021
ARC	1.0000	0.0000	2.8156	0.3951	0.9341	3.5124
ARD	3.0000	5.9691	2.6135	0.1855	0.7336	2.9845
ARE	2.0000	2.9740	2.6151	-0.0043	-0.0236	2.9740
ARG	2.0000	3.1115	2.6196	0.1745	0.5625	3.1115
ARH	1.0000	0.0000	2.6583	0.0246	0.0500	3.2276
ARI	2.0000	2.9926	2.6125	0.0198	0.0552	2.9926
ARK	1.0000	0.0000	2.6346	-0.3954	-0.9497	2.9048
ARL	2.0000	2.8639	2.6535	-0.1475	-0.4923	2.8639
ARN	3.0000	5.6546	2.6752	-0.0191	-0.0878	2.8273
ARP	1.0000	0.0000	2.6141	-0.2968	-0.7039	2.9806
ARQ	1.0000	0.0000	2.6106	-0.2396	-0.5657	3.0246
ARR	2.0000	3.0629	2.6121	0.1114	0.3541	3.0629
ARS	3.0000	5.4953	2.7376	-0.1227	-0.5028	2.7477
ART	3.0000	5.8582	2.6260	0.1133	0.4416	2.9291
ASA	3.0000	5.3736	2.7096	-0.2019	-0.8245	2.6868
ASD	6.0000	13.3464	2.7027	0.0763	0.4147	2.6693
ASE	4.0000	7.9762	2.6988	-0.1135	-0.5377	2.6587
ASF	1.0000	0.0000	2.7843	-0.4888	-1.1938	2.8330
ASG	4.0000	8.3886	2.7633	0.0654	0.2879	2.7962
ASH	3.0000	5.8247	2.8324	0.0916	0.3543	2.9124
ASI	7.0000	16.0639	2.7058	0.1537	0.9236	2.6773
ASK	4.0000	7.7686	2.6790	-0.2035	-0.9599	2.5895
ASL	6.0000	12.7434	2.6727	-0.0806	-0.4717	2.5487
ASM	3.0000	5.9452	2.8699	0.1699	0.6702	2.9726
ASN	11.0000	25.1204	2.6709	0.1350	1.0130	2.5120
ASP	2.0000	2.6653	2.7012	-0.4059	-1.3812	2.6653
ASQ	8.0000	18.9651	2.7193	0.2533	1.6539	2.7093
ASR	8.0000	19.2336	2.7376	0.3032	1.9955	2.7477
ASS	12.0000	26.7563	2.6809	0.0692	0.5292	2.4324
AST	4.0000	7.8415	2.6847	-0.1719	-0.8107	2.6138
ASV	5.0000	11.1280	2.7555	0.1438	0.7287	2.7820
ASY	1.0000	0.0000	2.8224	-0.4064	-0.9779	2.8963
ATA	5.0000	11.4729	2.6145	0.2560	1.3217	2.8682
ATC	1.0000	0.0000	2.8574	0.2210	0.5074	3.3786
ATD	1.0000	0.0000	2.6130	-0.4658	-1.1324	2.8507
ATE	8.0000	19.8811	2.6125	0.4236	2.8485	2.8402
ATF	2.0000	3.0144	2.6553	0.0482	0.1477	3.0144
ATG	2.0000	2.9776	2.6410	0.0004	-0.0082	2.9776
ATH	5.0000	12.3752	2.6928	0.5495	3.0037	3.0938
ATI	2.0000	2.8587	2.6136	-0.1543	-0.5147	2.8587
ATK	2.0000	2.7709	2.6171	-0.2685	-0.8984	2.7709
ATL	5.0000	10.9204	2.6268	0.0763	0.3783	2.7301
ATN	3.0000	5.3869	2.6401	-0.1932	-0.7890	2.6935
ATP	2.0000	2.8468	2.6128	-0.1699	-0.5664	2.8468
ATQ	2.0000	2.8907	2.6177	-0.1127	-0.3775	2.8907
ATR	2.0000	2.9291	2.6260	-0.0628	-0.2141	2.9291
ATS	3.0000	5.2276	2.6847	-0.2969	-1.2196	2.6138
ATT	5.0000	11.1810	2.6138	0.1610	0.8188	2.7953
ATV	1.0000	0.0000	2.6361	-0.3191	-0.7587	2.9634
AVA	2.0000	3.0364	2.6187	0.0768	0.2411	3.0364
AVC	1.0000	0.0000	2.8143	0.4398	1.0489	3.5467
AVD	3.0000	6.0378	2.6213	0.2301	0.9167	3.0189
AVE	2.0000	3.0083	2.6233	0.0403	0.1219	3.0083
AVF	2.0000	3.1826	2.6310	0.2670	0.8735	3.1826
AVG	1.0000	0.0000	2.6227	-0.0819	-0.1955	3.1458
AVH	1.0000	0.0000	2.6585	0.0693	0.1530	3.2620
AVI	2.0000	3.0269	2.6200	0.0645	0.2008	3.0269
AVK	1.0000	0.0000	2.6458	-0.3508	-0.8371	2.9391
AVL	3.0000	5.7966	2.6665	0.0732	0.2808	2.8983
AVM	1.0000	0.0000	2.6862	0.1476	0.3348	3.3222
AVN	1.0000	0.0000	2.6899	-0.4516	-1.0949	2.8616
AVP	3.0000	6.0299	2.6220	0.2250	0.8956	3.0149
AVQ	1.0000	0.0000	2.6167	-0.1949	-0.4595	3.0589
AVS	5.0000	11.1280	2.7555	0.1438	0.7287	2.7820
AVT	1.0000	0.0000	2.6361	-0.3191	-0.7587	2.9634
AVY	1.0000	0.0000	2.6520	0.0484	0.1048	3.2459
AWD	1.0000	0.0000	2.9304	0.5268	1.2810	3.6137
AWF	1.0000	0.0000	2.9231	0.7398	1.9079	3.7774
AWG	1.0000	0.0000	2.9174	0.6920	1.7584	3.7406
AWI	1.0000	0.0000	2.9280	0.5373	1.3096	3.6217
AWL	1.0000	0.0000	2.9906	0.3699	0.8705	3.4931
AWP	1.0000	0.0000	2.9316	0.5217	1.2670	3.6097
AWR	1.0000	0.0000	2.9163	0.6288	1.5693	3.6920
AWT	1.0000	0.0000	2.9524	0.4547	1.0879	3.5582
AWV	1.0000	0.0000	2.9164	0.6735	1.7022	3.7264
AYA	1.0000	0.0000	2.6594	-0.0754	-0.1806	3.1507
AYC	1.0000	0.0000	2.8344	0.5885	1.4529	3.6611
AYF	3.0000	6.5938	2.6588	0.5919	2.5332	3.2969
AYG	2.0000	3.2601	2.6532	0.3679	1.2240	3.2601
AYH	2.0000	3.3763	2.6816	0.5191	1.7815	3.3763
AYK	2.0000	3.0534	2.6970	0.0990	0.3137	3.0534
AYL	1.0000	0.0000	2.7221	-0.2552	-0.6030	3.0126
AYN	3.0000	5.9519	2.7493	0.1743	0.6881	2.9760
AYQ	1.0000	0.0000	2.6551	-0.0462	-0.1131	3.1732
AYS	4.0000	8.6890	2.8224	0.1956	0.8949	2.8963
AYV	2.0000	3.2459	2.6520	0.3494	1.1587	3.2459
CAE	1.0000	0.0000	2.8368	0.2794	0.6475	3.4235
CAF	1.0000	0.0000	2.8188	0.5061	1.2246	3.5977
CAI	1.0000	0.0000	2.8302	0.3036	0.7063	3.4421
CAK	2.0000	3.3543	2.8712	0.4904	1.6721	3.3543
CAL	1.0000	0.0000	2.8986	0.1362	0.3082	3.3134
CAN	1.0000	0.0000	2.9274	0.0886	0.1976	3.2768
CAQ	1.0000	0.0000	2.8216	0.3452	0.8087	3.4740
CDF	1.0000	0.0000	2.8327	0.4833	1.1635	3.5802
CDG	1.0000	0.0000	2.8267	0.4355	1.0377	3.5434
CDI	1.0000	0.0000	2.8353	0.2808	0.6508	3.4245
CDK	3.0000	6.6735	2.8710	0.6437	2.7938	3.3367
CDL	1.0000	0.0000	2.8960	0.1134	0.2552	3.2959
CDN	1.0000	0.0000	2.9228	0.0658	0.1449	3.2593
CDR	1.0000	0.0000	2.8248	0.3723	0.8765	3.4949
CDS	1.0000	0.0000	2.9938	-0.0379	-0.0939	3.1796
CDT	2.0000	3.3610	2.8586	0.4992	1.7056	3.3610
CEE	1.0000	0.0000	2.8436	0.2429	0.5597	3.3954
CEH	1.0000	0.0000	2.8684	0.5729	1.4087	3.6490
CEK	1.0000	0.0000	2.8713	0.1528	0.3470	3.3262
CEL	2.0000	3.2853	2.8949	0.4007	1.3413	3.2853
CEM	2.0000	3.7092	2.8977	0.9522	3.7447	3.7092
CEN	1.0000	0.0000	2.9205	0.0520	0.1132	3.2487
CEQ	1.0000	0.0000	2.8332	0.3087	0.7187	3.4460
CER	2.0000	3.4843	2.8309	0.6596	2.3482	3.4843
CES	1.0000	0.0000	2.9890	-0.0516	-0.1256	3.1691
CFE	2.0000	3.5697	2.8414	0.7706	2.8385	3.5697
CFH	1.0000	0.0000	2.7283	0.7996	2.1027	3.8233
CFI	1.0000	0.0000	2.8262	0.4938	1.1914	3.5882
CFK	1.0000	0.0000	2.9068	0.3795	0.8947	3.5004
CFN	1.0000	0.0000	2.9935	0.2787	0.6459	3.4230
CFP	2.0000	3.5763	2.8359	0.7792	2.8783	3.5763
CFQ	1.0000	0.0000	2.8023	0.5354	1.3043	3.6202
CFV	1.0000	0.0000	2.7603	0.6300	1.5726	3.6929
CGG	2.0000	3.6703	2.7627	0.9016	3.4774	3.6703
CGN	1.0000	0.0000	2.9727	0.2309	0.5310	3.3862
CGS	1.0000	0.0000	3.0676	0.1273	0.2873	3.3065
CHF	1.0000	0.0000	2.7283	0.7996	2.1027	3.8233
CHS	1.0000	0.0000	3.1530	0.2784	0.6451	3.4227
CID	1.0000	0.0000	2.8353	0.2808	0.6508	3.4245
CIE	2.0000	3.4140	2.8388	0.5681	1.9732	3.4140
CIG	1.0000	0.0000	2.8211	0.4459	1.0649	3.5515
CIH	1.0000	0.0000	2.8493	0.5971	1.4773	3.6676
CIN	1.0000	0.0000	2.9248	0.0762	0.1690	3.2673
CIS	1.0000	0.0000	2.9975	-0.0274	-0.0698	3.1876
CIW	1.0000	0.0000	3.1422	1.2013	3.7219	4.1320
CKA	1.0000	0.0000	2.8712	0.1893	0.4326	3.3543
CKD	2.0000	3.3367	2.8710	0.4676	1.5865	3.3367
CKG	2.0000	3.4637	2.8926	0.6327	2.2354	3.4637
CKI	2.0000	3.3448	2.8710	0.4780	1.6256	3.3448
CKL	2.0000	3.2161	2.8963	0.3107	1.0234	3.2161
CKP	2.0000	3.3328	2.8711	0.4625	1.5673	3.3328
CKR	1.0000	0.0000	2.8790	0.2685	0.6212	3.4151
CKV	3.0000	6.8989	2.8880	0.7903	3.5886	3.4495
CLD	1.0000	0.0000	2.8960	0.1134	0.2552	3.2959
CLE	1.0000	0.0000	2.8949	0.0997	0.2234	3.2853
CLF	1.0000	0.0000	2.9509	0.3264	0.7623	3.4596
CLH	1.0000	0.0000	2.9974	0.4297	1.0228	3.5390
CLI	1.0000	0.0000	2.8971	0.1239	0.2795	3.3039
CLL	1.0000	0.0000	2.9042	-0.0435	-0.1069	3.1753
CLN	5.0000	12.5546	2.9160	0.6078	3.3727	3.1387
CLP	1.0000	0.0000	2.8956	0.1083	0.2433	3.2920
CLS	2.0000	3.0590	2.9565	0.1062	0.3374	3.0590
CLT	1.0000	0.0000	2.8941	0.0413	0.0884	3.2404
CMN	1.0000	0.0000	3.0882	0.4604	1.1027	3.5626
CMQ	1.0000	0.0000	2.8410	0.7170	1.8358	3.7598
CMR	1.0000	0.0000	2.8023	0.7669	1.9950	3.7982
CNA	2.0000	3.2768	2.9274	0.3896	1.3012	3.2768
CNE	1.0000	0.0000	2.9205	0.0520	0.1132	3.2487
CNF	2.0000	3.4230	2.9935	0.5798	2.0197	3.4230
CNG	4.0000	10.1586	2.9727	0.8329	4.4316	3.3862
CNK	1.0000	0.0000	2.9133	-0.0380	-0.0942	3.1795
CNL	3.0000	6.2773	2.9160	0.3860	1.5778	3.1387
CNM	1.0000	0.0000	3.0882	0.4604	1.1027	3.5626
CNP	1.0000	0.0000	2.9219	0.0606	0.1330	3.2553
CNR	2.0000	3.3376	2.9493	0.4688	1.5909	3.3376
CNS	2.0000	3.0224	2.9534	0.0586	0.1815	3.0224
CPK	1.0000	0.0000	2.8711	0.1614	0.3671	3.3328
CPN	1.0000	0.0000	2.9219	0.0606	0.1330	3.2553
CPP	1.0000	0.0000	2.8398	0.2601	0.6009	3.4086
CPS	1.0000	0.0000	2.9920	-0.0430	-0.1057	3.1757
CQA	1.0000	0.0000	2.8216	0.3452	0.8087	3.4740
CQF	1.0000	0.0000	2.8023	0.5354	1.3043	3.6202
CQI	2.0000	3.4645	2.8252	0.6339	2.2402	3.4645
CQL	1.0000	0.0000	2.9031	0.1655	0.3766	3.3359
CQM	1.0000	0.0000	2.8410	0.7170	1.8358	3.7598
CQN	1.0000	0.0000	2.9344	0.1178	0.2654	3.2993
CQQ	2.0000	3.4965	2.8142	0.6755	2.4157	3.4965
CQY	1.0000	0.0000	2.8139	0.6178	1.5371	3.6836
CRD	1.0000	0.0000	2.8248	0.3723	0.8765	3.4949
CRF	2.0000	3.6586	2.7780	0.8863	3.3991	3.6586
CRL	1.0000	0.0000	2.9141	0.2154	0.4942	3.3743
CRN	1.0000	0.0000	2.9493	0.1677	0.3818	3.3376
CRP	2.0000	3.4909	2.8271	0.6682	2.3846	3.4909
CRR	1.0000	0.0000	2.7915	0.4743	1.1395	3.5733
CRV	1.0000	0.0000	2.7832	0.5189	1.2594	3.6076
CSA	1.0000	0.0000	3.0022	-0.0151	-0.0414	3.1971
CSG	1.0000	0.0000	3.0676	0.1273	0.2873	3.3065
CSL	1.0000	0.0000	2.9565	-0.1948	-0.4591	3.0590
CSM	1.0000	0.0000	3.2001	0.3567	0.8375	3.4829
CSN	3.0000	6.0447	2.9534	0.2347	0.9355	3.0224
CSP	2.0000	3.1757	2.9920	0.2580	0.8428	3.1757
CSQ	1.0000	0.0000	3.0139	0.0142	0.0260	3.2196
CSR	1.0000	0.0000	3.0361	0.0641	0.1411	3.2580
CSS	3.0000	5.8854	2.9612	0.1311	0.5130	2.9427
CSV	2.0000	3.2923	3.0580	0.4098	1.3741	3.2923
CSY	1.0000	0.0000	3.1407	0.2575	0.5947	3.4067
CTA	2.0000	3.3786	2.8574	0.5220	1.7929	3.3786
CTE	1.0000	0.0000	2.8598	0.1845	0.4211	3.3505
CTF	1.0000	0.0000	2.8824	0.4112	0.9751	3.5248
CTI	2.0000	3.3691	2.8579	0.5097	1.7455	3.3691
CTK	1.0000	0.0000	2.8767	0.0944	0.2111	3.2813
CTS	1.0000	0.0000	2.9719	-0.1100	-0.2607	3.1242
CTY	1.0000	0.0000	2.9099	0.4936	1.1909	3.5881
CVA	1.0000	0.0000	2.8143	0.4398	1.0489	3.5467
CVL	1.0000	0.0000	2.9270	0.2601	0.6009	3.4086
CVN	1.0000	0.0000	2.9654	0.2124	0.4871	3.3720
CVP	1.0000	0.0000	2.8281	0.4118	0.9768	3.5253
CVW	1.0000	0.0000	2.9966	1.3374	4.4330	4.2367
CVY	1.0000	0.0000	2.7583	0.7124	1.8214	3.7563
CWP	1.0000	0.0000	3.1593	1.1857	3.6467	4.1201
CWV	1.0000	0.0000	2.9966	1.3374	4.4330	4.2367
CYC	1.0000	0.0000	2.7511	1.2525	3.9776	4.1714
CYE	1.0000	0.0000	2.8618	0.5520	1.3503	3.6330
CYF	1.0000	0.0000	2.7293	0.7787	2.0336	3.8073
CYG	1.0000	0.0000	2.7493	0.7308	1.8794	3.7705
CYL	1.0000	0.0000	2.9873	0.4088	0.9690	3.5229
CYT	1.0000	0.0000	2.9099	0.4936	1.1909	3.5881
CYV	1.0000	0.0000	2.7583	0.7124	1.8214	3.7563
DAA	1.0000	0.0000	2.6070	-0.3708	-0.8874	2.9237
DAC	1.0000	0.0000	2.8329	0.2931	0.6808	3.4340
DAD	2.0000	2.9062	2.6070	-0.0926	-0.3116	2.9062
DAE	5.0000	11.5825	2.6074	0.2916	1.5142	2.8956
DAF	6.0000	15.3494	2.6374	0.5975	3.6221	3.0699
DAG	1.0000	0.0000	2.6253	-0.2285	-0.5392	3.0331
DAH	3.0000	6.2985	2.6714	0.3998	1.6385	3.1493
DAI	2.0000	2.9142	2.6069	-0.0821	-0.2774	2.9142
DAK	4.0000	8.4792	2.6187	0.1047	0.4698	2.8264
DAL	5.0000	11.1423	2.6326	0.1484	0.7529	2.7856
DAM	3.0000	6.4189	2.7024	0.4781	1.9912	3.2095
DAN	5.0000	10.9957	2.6498	0.1008	0.5051	2.7489
DAP	3.0000	5.8044	2.6071	0.0784	0.3014	2.9022
DAQ	2.0000	2.9462	2.6083	-0.0405	-0.1415	2.9462
DAR	2.0000	2.9845	2.6135	0.0094	0.0211	2.9845
DAS	6.0000	13.3464	2.7027	0.0763	0.4147	2.6693
DAT	3.0000	5.7014	2.6130	0.0113	0.0337	2.8507
DAV	2.0000	3.0189	2.6213	0.0540	0.1667	3.0189
DAY	1.0000	0.0000	2.6638	-0.0982	-0.2334	3.1332
DCA	1.0000	0.0000	2.8329	0.2931	0.6808	3.4340
DCD	1.0000	0.0000	2.8375	0.2703	0.6256	3.4165
DCF	1.0000	0.0000	2.8327	0.4833	1.1635	3.5802
DCI	1.0000	0.0000	2.8353	0.2808	0.6508	3.4245
DCL	2.0000	3.2959	2.8960	0.4144	1.3909	3.2959
DCN	1.0000	0.0000	2.9228	0.0658	0.1449	3.2593
DCS	2.0000	3.1796	2.9938	0.2632	0.8603	3.1796
DCY	1.0000	0.0000	2.8512	0.5657	1.3886	3.6435
DDD	1.0000	0.0000	2.6065	-0.4164	-1.0035	2.8887
DDE	2.0000	2.8781	2.6067	-0.1291	-0.4316	2.8781
DDF	2.0000	3.0524	2.6403	0.0976	0.3090	3.0524
DDG	2.0000	3.0156	2.6275	0.0497	0.1526	3.0156
DDH	2.0000	3.1317	2.6753	0.2009	0.6503	3.1317
DDI	1.0000	0.0000	2.6066	-0.4060	-0.9767	2.8967
DDK	2.0000	2.8089	2.6161	-0.2192	-0.7311	2.8089
DDL	5.0000	11.0722	2.6289	0.1256	0.6342	2.7680
DDN	5.0000	10.9257	2.6450	0.0780	0.3871	2.7314
DDP	6.0000	14.4235	2.6066	0.3566	2.0507	2.8847
DDQ	2.0000	2.9287	2.6088	-0.0633	-0.2159	2.9287
DDS	7.0000	15.9106	2.6957	0.1205	0.7186	2.6518
DDT	3.0000	5.6664	2.6111	-0.0115	-0.0572	2.8332
DDV	1.0000	0.0000	2.6233	-0.2698	-0.6382	3.0014
DEA	1.0000	0.0000	2.6074	-0.4074	-0.9802	2.8956
DEC	1.0000	0.0000	2.8407	0.2566	0.5925	3.4060
DED	3.0000	5.7562	2.6067	0.0470	0.1759	2.8781
DEE	1.0000	0.0000	2.6067	-0.4439	-1.0748	2.8676
DEF	3.0000	6.0836	2.6425	0.2600	1.0403	3.0418
DEG	1.0000	0.0000	2.6293	-0.2650	-0.6268	3.0050
DEH	2.0000	3.1212	2.6780	0.1872	0.6046	3.1212
DEI	3.0000	5.7723	2.6069	0.0574	0.2177	2.8861
DEK	1.0000	0.0000	2.6150	-0.5339	-1.3164	2.7983
DEL	3.0000	5.5150	2.6270	-0.1099	-0.4513	2.7575
DEN	3.0000	5.4417	2.6425	-0.1576	-0.6438	2.7209
DER	2.0000	2.9565	2.6161	-0.0271	-0.0978	2.9565
DES	4.0000	7.9236	2.6917	-0.1363	-0.6438	2.6412
DET	3.0000	5.6453	2.6104	-0.0252	-0.1120	2.8226
DEW	1.0000	0.0000	2.9369	0.4903	1.1822	3.5856
DFA	1.0000	0.0000	2.6374	-0.1806	-0.4258	3.0699
DFD	3.0000	6.1047	2.6403	0.2737	1.0976	3.0524
DFE	1.0000	0.0000	2.6425	-0.2172	-0.5121	3.0418
DFF	1.0000	0.0000	2.6484	0.0096	0.0153	3.2161
DFH	1.0000	0.0000	2.6756	0.1128	0.2538	3.2955
DFK	6.0000	14.8630	2.6659	0.4709	2.7697	2.9726
DFL	2.0000	2.9318	2.6871	-0.0593	-0.2028	2.9318
DFM	1.0000	0.0000	2.7033	0.1912	0.4369	3.3557
DFN	1.0000	0.0000	2.7110	-0.4080	-0.9819	2.8951
DFR	2.0000	3.1307	2.6348	0.1996	0.6460	3.1307
DFS	2.0000	2.8155	2.7775	-0.2106	-0.7023	2.8155
DFT	1.0000	0.0000	2.6558	-0.2756	-0.6523	2.9969
DFV	3.0000	6.3301	2.6381	0.4203	1.7297	3.1651
DGD	2.0000	3.0156	2.6275	0.0497	0.1526	3.0156
DGF	3.0000	6.3586	2.6403	0.4388	1.8125	3.1793
DGG	1.0000	0.0000	2.6313	-0.0862	-0.2054	3.1425
DGH	1.0000	0.0000	2.6689	0.0650	0.1431	3.2587
DGI	2.0000	3.0236	2.6264	0.0602	0.1867	3.0236
DGK	2.0000	2.9358	2.6503	-0.0540	-0.1855	2.9358
DGL	6.0000	14.4748	2.6701	0.3699	2.1326	2.8950
DGN	3.0000	5.7167	2.6926	0.0213	0.0732	2.8583
DGP	1.0000	0.0000	2.6282	-0.2564	-0.6061	3.0116
DGS	3.0000	5.5574	2.7565	-0.0824	-0.3406	2.7787
DGV	2.0000	3.1283	2.6287	0.1964	0.6353	3.1283
DGY	1.0000	0.0000	2.6622	0.0441	0.0949	3.2426
DHA	3.0000	6.2985	2.6714	0.3998	1.6385	3.1493
DHF	2.0000	3.2955	2.6756	0.4139	1.3888	3.2955
DHI	1.0000	0.0000	2.6734	-0.0897	-0.2136	3.1398
DHK	2.0000	3.0520	2.7054	0.0971	0.3074	3.0520
DHL	4.0000	9.0334	2.7291	0.3450	1.6166	3.0111
DHP	2.0000	3.1278	2.6763	0.1957	0.6332	3.1278
DHS	1.0000	0.0000	2.8254	-0.4083	-0.9828	2.8949
DHT	4.0000	9.2289	2.6940	0.4298	2.0460	3.0763
DHV	1.0000	0.0000	2.6673	0.0465	0.1004	3.2445
DHY	1.0000	0.0000	2.6944	0.1952	0.4465	3.3588
DIA	1.0000	0.0000	2.6069	-0.3832	-0.9186	2.9142
DID	3.0000	5.7934	2.6066	0.0712	0.2725	2.8967
DIE	2.0000	2.8861	2.6069	-0.1187	-0.3972	2.8861
DIG	1.0000	0.0000	2.6264	-0.2408	-0.5686	3.0236
DIH	3.0000	6.2796	2.6734	0.3874	1.5842	3.1398
DII	2.0000	2.9047	2.6066	-0.0945	-0.3178	2.9047
DIK	8.0000	19.7184	2.6172	0.3933	2.6297	2.8169
DIL	2.0000	2.7761	2.6305	-0.2618	-0.8756	2.7761
DIM	2.0000	3.2000	2.7046	0.2897	0.9509	3.2000
DIN	4.0000	8.2183	2.6471	-0.0085	-0.0524	2.7394
DIP	3.0000	5.7855	2.6067	0.0660	0.2520	2.8927
DIQ	3.0000	5.8734	2.6084	0.1232	0.4814	2.9367
DIR	3.0000	5.9501	2.6141	0.1731	0.6833	2.9751
DIS	6.0000	13.2990	2.6988	0.0640	0.3449	2.6598
DIT	4.0000	8.5237	2.6119	0.1239	0.5593	2.8412
DIW	1.0000	0.0000	2.9323	0.5145	1.2474	3.6042
DKA	3.0000	5.6528	2.6187	-0.0203	-0.0925	2.8264
DKD	6.0000	14.0444	2.6161	0.2580	1.4595	2.8089
DKE	4.0000	8.3950	2.6150	0.0681	0.3008	2.7983
DKF	2.0000	2.9726	2.6659	-0.0062	-0.0295	2.9726
DKG	1.0000	0.0000	2.6503	-0.3551	-0.8478	2.9358
DKH	1.0000	0.0000	2.7054	-0.2039	-0.4808	3.0520
DKI	4.0000	8.4508	2.6172	0.0923	0.4126	2.8169
DKK	3.0000	5.4582	2.6152	-0.1468	-0.6003	2.7291
DKL	4.0000	8.0648	2.6220	-0.0750	-0.3595	2.6883
DKM	2.0000	3.1122	2.7391	0.1754	0.5656	3.1122
DKN	9.0000	21.2132	2.6328	0.2295	1.5833	2.6516
DKP	4.0000	8.4148	2.6157	0.0767	0.3405	2.8049
DKQ	1.0000	0.0000	2.6230	-0.4681	-1.1387	2.8489
DKR	4.0000	8.6618	2.6332	0.1838	0.8394	2.8873
DKS	8.0000	18.0040	2.6716	0.0747	0.4682	2.5720
DKT	2.0000	2.7534	2.6135	-0.2913	-0.9766	2.7534
DKV	1.0000	0.0000	2.6448	-0.3736	-0.8943	2.9216
DKW	1.0000	0.0000	2.9640	0.4003	0.9473	3.5164
DKY	3.0000	6.0719	2.6969	0.2523	1.0085	3.0359
DLA	5.0000	11.1423	2.6326	0.1484	0.7529	2.7856
DLD	6.0000	13.8402	2.6289	0.2048	1.1493	2.7680
DLE	3.0000	5.5150	2.6270	-0.1099	-0.4513	2.7575
DLG	2.0000	2.8950	2.6701	-0.1072	-0.3594	2.8950
DLI	3.0000	5.5522	2.6305	-0.0858	-0.3542	2.7761
DLK	4.0000	8.0648	2.6220	-0.0750	-0.3595	2.6883
DLL	7.0000	15.8846	2.6256	0.1149	0.6841	2.6474
DLM	2.0000	3.0713	2.7639	0.1223	0.3901	3.0713
DLN	3.0000	5.2216	2.6332	-0.3008	-1.2362	2.6108
DLP	10.0000	24.8769	2.6282	0.4215	3.1681	2.7641
DLQ	3.0000	5.6161	2.6384	-0.0442	-0.1877	2.8081
DLR	3.0000	5.6929	2.6507	0.0058	0.0114	2.8464
DLS	7.0000	15.1869	2.6650	-0.0364	-0.2397	2.5312
DLT	5.0000	10.8503	2.6223	0.0535	0.2607	2.7126
DLV	3.0000	5.7615	2.6640	0.0504	0.1897	2.8808
DLW	1.0000	0.0000	2.9871	0.3471	0.8136	3.4755
DMD	1.0000	0.0000	2.7067	-0.0218	-0.0569	3.1919
DMF	1.0000	0.0000	2.7033	0.1912	0.4369	3.3557
DMI	1.0000	0.0000	2.7046	-0.0114	-0.0329	3.2000
DML	3.0000	6.1427	2.7639	0.2984	1.2014	3.0713
DMN	1.0000	0.0000	2.7906	-0.2264	-0.5341	3.0347
DMP	2.0000	3.1880	2.7078	0.2741	0.8975	3.1880
DMS	3.0000	5.9101	2.8626	0.1471	0.5778	2.9551
DMT	3.0000	6.2730	2.7270	0.3831	1.5655	3.1365
DMV	1.0000	0.0000	2.6959	0.1248	0.2817	3.3047
DNA	6.0000	13.7447	2.6498	0.1800	1.0057	2.7489
DND	3.0000	5.4628	2.6450	-0.1439	-0.5882	2.7314
DNE	1.0000	0.0000	2.6425	-0.6347	-1.6038	2.7209
DNF	2.0000	2.8951	2.7110	-0.1070	-0.3588	2.8951
DNG	3.0000	5.7167	2.6926	0.0213	0.0732	2.8583
DNH	1.0000	0.0000	2.7549	-0.3047	-0.7233	2.9745
DNI	3.0000	5.4789	2.6471	-0.1334	-0.5459	2.7394
DNK	4.0000	7.9549	2.6328	-0.1227	-0.5805	2.6516
DNL	4.0000	7.8324	2.6332	-0.1758	-0.8291	2.6108
DNM	1.0000	0.0000	2.7906	-0.2264	-0.5341	3.0347
DNN	3.0000	5.1483	2.6379	-0.3484	-1.4400	2.5742
DNP	4.0000	8.1824	2.6441	-0.0241	-0.1242	2.7275
DNQ	2.0000	2.7714	2.6568	-0.2679	-0.8963	2.7714
DNR	5.0000	11.2392	2.6711	0.1800	0.9181	2.8098
DNS	15.0000	34.9233	2.6629	0.2469	2.2054	2.4945
DNT	6.0000	13.3798	2.6348	0.0850	0.4639	2.6760
DPA	4.0000	8.7067	2.6071	0.2033	0.9312	2.9022
DPD	2.0000	2.8847	2.6066	-0.1205	-0.4033	2.8847
DPE	4.0000	8.6225	2.6067	0.1668	0.7593	2.8742
DPF	1.0000	0.0000	2.6411	-0.2086	-0.4918	3.0484
DPG	2.0000	3.0116	2.6282	0.0446	0.1359	3.0116
DPH	1.0000	0.0000	2.6763	-0.1053	-0.2497	3.1278
DPI	2.0000	2.8927	2.6067	-0.1101	-0.3689	2.8927
DPK	5.0000	11.2198	2.6157	0.1736	0.8849	2.8049
DPL	9.0000	22.1128	2.6282	0.3758	2.6560	2.7641
DPM	1.0000	0.0000	2.7078	-0.0270	-0.0688	3.1880
DPN	6.0000	13.6373	2.6441	0.1520	0.8454	2.7275
DPP	1.0000	0.0000	2.6066	-0.4267	-1.0301	2.8808
DPQ	4.0000	8.7742	2.6090	0.2326	1.0701	2.9247
DPR	4.0000	8.8893	2.6153	0.2825	1.3100	2.9631
DPS	8.0000	18.5347	2.6942	0.1733	1.1174	2.6478
DPT	3.0000	5.6585	2.6108	-0.0166	-0.0777	2.8292
DPV	1.0000	0.0000	2.6239	-0.2749	-0.6507	2.9974
DPY	1.0000	0.0000	2.6685	-0.1262	-0.2983	3.1117
DQA	3.0000	5.8924	2.6083	0.1356	0.5312	2.9462
DQD	6.0000	14.6433	2.6088	0.4138	2.4051	2.9287
DQE	1.0000	0.0000	2.6095	-0.3781	-0.9057	2.9181
DQF	1.0000	0.0000	2.6352	-0.1514	-0.3571	3.0924
DQH	3.0000	6.3435	2.6680	0.4290	1.7686	3.1718
DQI	1.0000	0.0000	2.6084	-0.3539	-0.8449	2.9367
DQK	2.0000	2.8489	2.6230	-0.1671	-0.5572	2.8489
DQL	3.0000	5.6161	2.6384	-0.0442	-0.1877	2.8081
DQN	6.0000	13.8571	2.6568	0.2092	1.1748	2.7714
DQP	3.0000	5.8494	2.6090	0.1076	0.4187	2.9247
DQQ	1.0000	0.0000	2.6089	-0.3123	-0.7419	2.9687
DQR	3.0000	6.0141	2.6132	0.2147	0.8533	3.0070
DQS	3.0000	5.3835	2.7124	-0.1954	-0.7980	2.6918
DQT	8.0000	20.1124	2.6166	0.4666	3.1656	2.8732
DQV	2.0000	3.0414	2.6201	0.0833	0.2623	3.0414
DRA	2.0000	2.9845	2.6135	0.0094	0.0211	2.9845
DRD	2.0000	2.9670	2.6149	-0.0134	-0.0531	2.9670
DRE	2.0000	2.9565	2.6161	-0.0271	-0.0978	2.9565
DRG	1.0000	0.0000	2.6246	-0.1493	-0.3523	3.0940
DRH	2.0000	3.2101	2.6657	0.3029	0.9963	3.2101
DRI	2.0000	2.9751	2.6141	-0.0030	-0.0191	2.9751
DRK	1.0000	0.0000	2.6332	-0.4182	-1.0082	2.8873
DRL	1.0000	0.0000	2.6507	-0.4714	-1.1472	2.8464
DRN	2.0000	2.8098	2.6711	-0.2180	-0.7271	2.8098
DRP	5.0000	11.8523	2.6153	0.3794	1.9999	2.9631
DRQ	3.0000	6.0141	2.6132	0.2147	0.8533	3.0070
DRS	1.0000	0.0000	2.7307	-0.6226	-1.5684	2.7301
DRT	2.0000	2.9116	2.6254	-0.0856	-0.2886	2.9116
DRW	1.0000	0.0000	2.9249	0.6060	1.5031	3.6745
DRY	1.0000	0.0000	2.6586	-0.0191	-0.0506	3.1941
DSA	5.0000	10.6771	2.7027	-0.0029	-0.0296	2.6693
DSD	4.0000	7.9553	2.6957	-0.1226	-0.5799	2.6518
DSE	5.0000	10.5649	2.6917	-0.0394	-0.2178	2.6412
DSF	1.0000	0.0000	2.7775	-0.5116	-1.2554	2.8155
DSG	5.0000	11.1147	2.7565	0.1395	0.7062	2.7787
DSH	1.0000	0.0000	2.8254	-0.4083	-0.9828	2.8949
DSI	2.0000	2.6598	2.6988	-0.4131	-1.4074	2.6598
DSK	4.0000	7.7160	2.6716	-0.2263	-1.0682	2.5720
DSL	9.0000	20.2492	2.6650	0.0727	0.4829	2.5312
DSM	3.0000	5.9101	2.8626	0.1471	0.5778	2.9551
DSN	10.0000	22.4507	2.6629	0.0708	0.4951	2.4945
DSP	2.0000	2.6478	2.6942	-0.4287	-1.4643	2.6478
DSQ	6.0000	13.4589	2.7124	0.1056	0.5806	2.6918
DSR	5.0000	10.9206	2.7307	0.0763	0.3786	2.7301
DSS	9.0000	19.3190	2.6722	-0.0786	-0.5638	2.4149
DST	7.0000	15.5778	2.6775	0.0483	0.2769	2.5963
DSV	2.0000	2.7645	2.7487	-0.2769	-0.9272	2.7645
DSW	2.0000	3.3593	3.0783	0.4969	1.6968	3.3593
DSY	1.0000	0.0000	2.8155	-0.4292	-1.0367	2.8788
DTA	3.0000	5.7014	2.6130	0.0113	0.0337	2.8507
DTC	2.0000	3.3610	2.8586	0.4992	1.7056	3.3610
DTD	5.0000	11.3328	2.6111	0.2104	1.0787	2.8332
DTE	2.0000	2.8226	2.6104	-0.2013	-0.6710	2.8226
DTF	2.0000	2.9969	2.6558	0.0254	0.0734	2.9969
DTG	1.0000	0.0000	2.6411	-0.3234	-0.7693	2.9601
DTH	1.0000	0.0000	2.6940	-0.1723	-0.4062	3.0763
DTI	5.0000	11.3649	2.6119	0.2208	1.1341	2.8412
DTK	4.0000	8.2603	2.6135	0.0097	0.0314	2.7534
DTL	6.0000	13.5629	2.6223	0.1327	0.7348	2.7126
DTM	2.0000	3.1365	2.7270	0.2071	0.6710	3.1365
DTN	5.0000	10.7038	2.6348	0.0058	0.0151	2.6760
DTP	5.0000	11.3170	2.6108	0.2053	1.0515	2.8292
DTQ	3.0000	5.7464	2.6166	0.0406	0.1505	2.8732
DTR	7.0000	17.4694	2.6254	0.4585	2.9048	2.9116
DTS	3.0000	5.1926	2.6775	-0.3197	-1.3164	2.5963
DTT	2.0000	2.7777	2.6108	-0.2597	-0.8683	2.7777
DTY	1.0000	0.0000	2.6857	-0.1932	-0.4554	3.0602
DVA	1.0000	0.0000	2.6213	-0.2470	-0.5834	3.0189
DVD	1.0000	0.0000	2.6233	-0.2698	-0.6382	3.0014
DVE	4.0000	8.9725	2.6250	0.3186	1.4860	2.9908
DVH	1.0000	0.0000	2.6673	0.0465	0.1004	3.2445
DVI	1.0000	0.0000	2.6223	-0.2593	-0.6130	3.0094
DVK	3.0000	5.8432	2.6448	0.1036	0.4024	2.9216
DVL	4.0000	8.6423	2.6640	0.1754	0.7996	2.8808
DVM	1.0000	0.0000	2.6959	0.1248	0.2817	3.3047
DVN	2.0000	2.8441	2.6859	-0.1733	-0.5778	2.8441
DVQ	1.0000	0.0000	2.6201	-0.2177	-0.5135	3.0414
DVR	2.0000	3.0797	2.6214	0.1332	0.4260	3.0797
DVS	4.0000	8.2934	2.7487	0.0241	0.0976	2.7645
DVT	3.0000	5.8918	2.6360	0.1352	0.5297	2.9459
DVV	1.0000	0.0000	2.6260	-0.1231	-0.2912	3.1141
DVY	1.0000	0.0000	2.6605	0.0256	0.0523	3.2284
DWA	1.0000	0.0000	2.9304	0.5268	1.2810	3.6137
DWF	1.0000	0.0000	2.9366	0.7170	1.8360	3.7599
DWS	2.0000	3.3593	3.0783	0.4969	1.6968	3.3593
DWV	1.0000	0.0000	2.9270	0.6507	1.6338	3.7089
DYE	2.0000	3.1051	2.6702	0.1663	0.5352	3.1051
DYG	1.0000	0.0000	2.6622	0.0441	0.0949	3.2426
DYH	2.0000	3.3588	2.6944	0.4963	1.6944	3.3588
DYK	2.0000	3.0359	2.6969	0.0762	0.2391	3.0359
DYL	1.0000	0.0000	2.7202	-0.2779	-0.6580	2.9951
DYM	1.0000	0.0000	2.7212	0.2736	0.6334	3.4190
DYP	3.0000	6.2235	2.6685	0.3510	1.4256	3.1117
DYQ	4.0000	9.4671	2.6606	0.5331	2.5962	3.1557
DYR	2.0000	3.1941	2.6586	0.2820	0.9245	3.1941
DYS	4.0000	8.6364	2.8155	0.1728	0.7876	2.8788
DYT	2.0000	3.0602	2.6857	0.1078	0.3426	3.0602
DYV	2.0000	3.2284	2.6605	0.3266	1.0788	3.2284
DYY	1.0000	0.0000	2.6883	0.1744	0.3974	3.3427
EAA	2.0000	2.9131	2.6077	-0.0835	-0.2819	2.9131
EAC	1.0000	0.0000	2.8368	0.2794	0.6475	3.4235
EAD	1.0000	0.0000	2.6074	-0.4074	-0.9802	2.8956
EAE	2.0000	2.8851	2.6076	-0.1200	-0.4017	2.8851
EAF	1.0000	0.0000	2.6401	-0.1944	-0.4581	3.0593
EAG	2.0000	3.0225	2.6275	0.0588	0.1822	3.0225
EAH	2.0000	3.1387	2.6747	0.2099	0.6807	3.1387
EAI	3.0000	5.8073	2.6074	0.0802	0.3088	2.9037
EAK	2.0000	2.8159	2.6177	-0.2101	-0.7006	2.8159
EAL	3.0000	5.5500	2.6308	-0.0871	-0.3598	2.7750
EAM	1.0000	0.0000	2.7060	-0.0128	-0.0360	3.1989
EAN	3.0000	5.4768	2.6474	-0.1348	-0.5515	2.7384
EAP	4.0000	8.6750	2.6075	0.1896	0.8664	2.8917
EAQ	1.0000	0.0000	2.6093	-0.3553	-0.8484	2.9356
EAR	1.0000	0.0000	2.6151	-0.3054	-0.7249	2.9740
EAS	5.0000	10.6349	2.6988	-0.0166	-0.1003	2.6587
EAT	3.0000	5.6803	2.6125	-0.0024	-0.0211	2.8402
EAV	4.0000	9.0250	2.6233	0.3414	1.5985	3.0083
EAW	1.0000	0.0000	2.9338	0.5131	1.2436	3.6031
EAY	1.0000	0.0000	2.6670	-0.1120	-0.2653	3.1227
ECA	2.0000	3.4235	2.8368	0.5804	2.0224	3.4235
ECD	2.0000	3.4060	2.8407	0.5576	1.9318	3.4060
ECE	1.0000	0.0000	2.8436	0.2429	0.5597	3.3954
ECF	1.0000	0.0000	2.8414	0.4696	1.1271	3.5697
ECK	1.0000	0.0000	2.8713	0.1528	0.3470	3.3262
ECL	2.0000	3.2853	2.8949	0.4007	1.3413	3.2853
ECQ	1.0000	0.0000	2.8332	0.3087	0.7187	3.4460
ECR	2.0000	3.4843	2.8309	0.6596	2.3482	3.4843
ECS	1.0000	0.0000	2.9890	-0.0516	-0.1256	3.1691
ECT	1.0000	0.0000	2.8598	0.1845	0.4211	3.3505
ECW	1.0000	0.0000	3.1687	1.1771	3.6057	4.1135
ECY	1.0000	0.0000	2.8618	0.5520	1.3503	3.6330
EDA	4.0000	8.6869	2.6074	0.1947	0.8906	2.8956
EDD	5.0000	11.5124	2.6067	0.2688	1.3908	2.8781
EDE	3.0000	5.7351	2.6067	0.0333	0.1211	2.8676
EDF	5.0000	12.1672	2.6425	0.4818	2.5928	3.0418
EDG	1.0000	0.0000	2.6293	-0.2650	-0.6268	3.0050
EDH	1.0000	0.0000	2.6780	-0.1139	-0.2697	3.1212
EDI	1.0000	0.0000	2.6069	-0.4197	-1.0120	2.8861
EDK	4.0000	8.3950	2.6150	0.0681	0.3008	2.7983
EDL	4.0000	8.2725	2.6270	0.0150	0.0558	2.7575
EDM	1.0000	0.0000	2.7098	-0.0355	-0.0885	3.1814
EDN	3.0000	5.4417	2.6425	-0.1576	-0.6438	2.7209
EDP	2.0000	2.8742	2.6067	-0.1342	-0.4485	2.8742
EDQ	2.0000	2.9181	2.6095	-0.0771	-0.2607	2.9181
EDR	1.0000	0.0000	2.6161	-0.3282	-0.7810	2.9565
EDS	3.0000	5.2824	2.6917	-0.2612	-1.0699	2.6412
EDT	6.0000	14.1132	2.6104	0.2759	1.5652	2.8226
EDV	1.0000	0.0000	2.6250	-0.2835	-0.6715	2.9908
EDW	2.0000	3.5856	2.9369	0.7914	2.9350	3.5856
EDY	4.0000	9.3154	2.6702	0.4673	2.2421	3.1051
EEA	1.0000	0.0000	2.6076	-0.4211	-1.0155	2.8851
EEC	1.0000	0.0000	2.8436	0.2429	0.5597	3.3954
EED	3.0000	5.7351	2.6067	0.0333	0.1211	2.8676
EEE	3.0000	5.7140	2.6065	0.0195	0.0664	2.8570
EEF	2.0000	3.0313	2.6444	0.0702	0.2192	3.0313
EEG	4.0000	8.9834	2.6309	0.3233	1.5094	2.9945
EEH	2.0000	3.1106	2.6805	0.1734	0.5589	3.1106
EEK	8.0000	19.5145	2.6137	0.3554	2.3599	2.7878
EEL	2.0000	2.7469	2.6251	-0.2997	-1.0057	2.7469
EEN	8.0000	18.9722	2.6399	0.2547	1.6629	2.7103
EEQ	3.0000	5.8151	2.6101	0.0853	0.3292	2.9076
EER	1.0000	0.0000	2.6172	-0.3419	-0.8150	2.9459
EES	5.0000	10.5227	2.6878	-0.0531	-0.2885	2.6307
EET	1.0000	0.0000	2.6095	-0.5160	-1.2673	2.8121
EEV	3.0000	5.9605	2.6264	0.1799	0.7109	2.9803
EEY	2.0000	3.0946	2.6726	0.1525	0.4898	3.0946
EFA	2.0000	3.0593	2.6401	0.1067	0.3387	3.0593
EFC	1.0000	0.0000	2.8414	0.4696	1.1271	3.5697
EFD	4.0000	9.1254	2.6425	0.3849	1.8166	3.0418
EFE	2.0000	3.0313	2.6444	0.0702	0.2192	3.0313
EFF	1.0000	0.0000	2.6541	-0.0042	-0.0163	3.2055
EFG	1.0000	0.0000	2.6453	-0.0520	-0.1266	3.1687
EFH	1.0000	0.0000	2.6825	0.0991	0.2220	3.2849
EFI	2.0000	3.0498	2.6412	0.0943	0.2983	3.0498
EFK	4.0000	8.8861	2.6660	0.2811	1.3034	2.9620
EFN	1.0000	0.0000	2.7091	-0.4217	-1.0172	2.8846
EFP	1.0000	0.0000	2.6432	-0.2223	-0.5244	3.0379
EFQ	1.0000	0.0000	2.6383	-0.1651	-0.3893	3.0818
EFR	2.0000	3.1202	2.6389	0.1858	0.6002	3.1202
EFS	3.0000	5.6098	2.7737	-0.0482	-0.2041	2.8049
EFT	3.0000	5.9727	2.6566	0.1878	0.7431	2.9864
EFV	1.0000	0.0000	2.6428	-0.0705	-0.1692	3.1545
EGA	1.0000	0.0000	2.6275	-0.2422	-0.5720	3.0225
EGD	4.0000	9.0151	2.6293	0.3370	1.5772	3.0050
EGE	2.0000	2.9945	2.6309	0.0223	0.0632	2.9945
EGI	2.0000	3.0131	2.6284	0.0465	0.1420	3.0131
EGL	1.0000	0.0000	2.6690	-0.4219	-1.0177	2.8844
EGN	1.0000	0.0000	2.6906	-0.4696	-1.1425	2.8478
EGP	2.0000	3.0011	2.6299	0.0309	0.0912	3.0011
EGQ	3.0000	6.0901	2.6265	0.2642	1.0578	3.0450
EGR	2.0000	3.0834	2.6281	0.1380	0.4417	3.0834
EGS	4.0000	8.3044	2.7527	0.0288	0.1195	2.7681
EGT	2.0000	2.9496	2.6416	-0.0361	-0.1272	2.9496
EGV	1.0000	0.0000	2.6329	-0.1184	-0.2801	3.1177
EGY	1.0000	0.0000	2.6682	0.0304	0.0633	3.2321
EHA	2.0000	3.1387	2.6747	0.2099	0.6807	3.1387
EHD	1.0000	0.0000	2.6780	-0.1139	-0.2697	3.1212
EHE	1.0000	0.0000	2.6805	-0.1276	-0.3016	3.1106
EHG	1.0000	0.0000	2.6751	0.0513	0.1114	3.2481
EHI	1.0000	0.0000	2.6764	-0.1034	-0.2454	3.1292
EHL	5.0000	12.0024	2.7284	0.4282	2.2784	3.0006
EHN	3.0000	5.9279	2.7532	0.1587	0.6247	2.9640
EHP	3.0000	6.2345	2.6789	0.3581	1.4566	3.1172
EHQ	2.0000	3.1612	2.6719	0.2392	0.7791	3.1612
EHR	1.0000	0.0000	2.6706	-0.0119	-0.0341	3.1996
EHS	4.0000	8.6529	2.8214	0.1800	0.8213	2.8843
EHT	1.0000	0.0000	2.6952	-0.1860	-0.4385	3.0657
EHV	1.0000	0.0000	2.6731	0.0328	0.0688	3.2339
EHY	1.0000	0.0000	2.7026	0.1815	0.4142	3.3482
EIA	3.0000	5.8073	2.6074	0.0802	0.3088	2.9037
EID	3.0000	5.7723	2.6069	0.0574	0.2177	2.8861
EIE	2.0000	2.8756	2.6070	-0.1324	-0.4423	2.8756
EIF	2.0000	3.0498	2.6412	0.0943	0.2983	3.0498
EIH	1.0000	0.0000	2.6764	-0.1034	-0.2454	3.1292
EII	2.0000	2.8942	2.6070	-0.1082	-0.3628	2.8942
EIK	6.0000	14.0319	2.6161	0.2547	1.4403	2.8064
EIL	2.0000	2.7655	2.6287	-0.2756	-0.9225	2.7655
EIN	4.0000	8.1867	2.6447	-0.0222	-0.1156	2.7289
EIP	1.0000	0.0000	2.6069	-0.4248	-1.0252	2.8822
EIQ	4.0000	8.7784	2.6093	0.2344	1.0790	2.9261
EIR	2.0000	2.9645	2.6156	-0.0167	-0.0638	2.9645
EIS	4.0000	7.9477	2.6949	-0.1258	-0.5951	2.6492
EIT	5.0000	11.3227	2.6112	0.2071	1.0614	2.8307
EIV	1.0000	0.0000	2.6241	-0.2730	-0.6462	2.9989
EIY	4.0000	9.3395	2.6686	0.4778	2.2975	3.1132
EKA	4.0000	8.4476	2.6177	0.0909	0.4062	2.8159
EKC	1.0000	0.0000	2.8713	0.1528	0.3470	3.3262
EKD	1.0000	0.0000	2.6150	-0.5339	-1.3164	2.7983
EKE	3.0000	5.5756	2.6137	-0.0705	-0.2932	2.7878
EKF	5.0000	11.8482	2.6660	0.3780	1.9923	2.9620
EKG	7.0000	17.5516	2.6502	0.4763	3.0292	2.9253
EKH	1.0000	0.0000	2.7059	-0.2176	-0.5133	3.0414
EKI	5.0000	11.2255	2.6161	0.1755	0.8947	2.8064
EKK	4.0000	8.1557	2.6131	-0.0356	-0.1775	2.7186
EKL	2.0000	2.6777	2.6194	-0.3898	-1.3230	2.6777
EKM	4.0000	9.3049	2.7397	0.4627	2.2181	3.1016
EKN	5.0000	10.5644	2.6297	-0.0395	-0.2185	2.6411
EKP	1.0000	0.0000	2.6145	-0.5391	-1.3306	2.7944
EKQ	4.0000	8.5151	2.6223	0.1202	0.5419	2.8384
EKR	5.0000	11.5069	2.6328	0.2670	1.3811	2.8767
EKS	5.0000	10.2458	2.6674	-0.1431	-0.7557	2.5614
EKT	5.0000	10.9715	2.6117	0.0929	0.4643	2.7429
EKV	2.0000	2.9111	2.6447	-0.0862	-0.2908	2.9111
EKY	3.0000	6.0508	2.6973	0.2386	0.9516	3.0254
ELA	6.0000	13.8751	2.6308	0.2139	1.2019	2.7750
ELD	3.0000	5.5150	2.6270	-0.1099	-0.4513	2.7575
ELE	1.0000	0.0000	2.6251	-0.6008	-1.5048	2.7469
ELF	3.0000	5.8424	2.6862	0.1031	0.4004	2.9212
ELG	1.0000	0.0000	2.6690	-0.4219	-1.0177	2.8844
ELH	1.0000	0.0000	2.7284	-0.2708	-0.6407	3.0006
ELI	1.0000	0.0000	2.6287	-0.5766	-1.4357	2.7655
ELK	6.0000	13.3887	2.6194	0.0873	0.4770	2.6777
ELL	6.0000	13.1845	2.6226	0.0342	0.1766	2.6369
ELM	1.0000	0.0000	2.7632	-0.1925	-0.4536	3.0608
ELN	5.0000	10.4010	2.6298	-0.0927	-0.4931	2.6003
ELP	3.0000	5.5071	2.6263	-0.1151	-0.4720	2.7536
ELQ	5.0000	11.1900	2.6368	0.1640	0.8342	2.7975
ELR	3.0000	5.6718	2.6493	-0.0080	-0.0433	2.8359
ELS	7.0000	15.1236	2.6606	-0.0502	-0.3235	2.5206
ELT	1.0000	0.0000	2.6199	-0.6592	-1.6768	2.7020
ELV	5.0000	11.4808	2.6629	0.2586	1.3356	2.8702
ELW	1.0000	0.0000	2.9854	0.3334	0.7796	3.4650
EMA	1.0000	0.0000	2.7060	-0.0128	-0.0360	3.1989
EMD	1.0000	0.0000	2.7098	-0.0355	-0.0885	3.1814
EME	1.0000	0.0000	2.7126	-0.0493	-0.1202	3.1708
EMF	1.0000	0.0000	2.7109	0.1774	0.4046	3.3451
EMG	1.0000	0.0000	2.7040	0.1296	0.2927	3.3083
EMI	3.0000	6.3789	2.7080	0.4520	1.8722	3.1894
EMK	1.0000	0.0000	2.7397	-0.1393	-0.3289	3.1016
EML	2.0000	3.0608	2.7632	0.1086	0.3450	3.0608
EMM	1.0000	0.0000	2.7639	0.3590	0.8433	3.4847
EMP	1.0000	0.0000	2.7108	-0.0407	-0.1004	3.1775
EMQ	1.0000	0.0000	2.7027	0.0165	0.0314	3.2214
EMS	1.0000	0.0000	2.8586	-0.3437	-0.8196	2.9445
EMY	1.0000	0.0000	2.7303	0.2598	0.6003	3.4084
ENA	4.0000	8.2152	2.6474	-0.0099	-0.0588	2.7384
END	12.0000	29.9295	2.6425	0.4445	3.6764	2.7209
ENE	4.0000	8.1309	2.6399	-0.0464	-0.2271	2.7103
ENF	3.0000	5.7691	2.7091	0.0554	0.2095	2.8846
ENG	5.0000	11.3911	2.6906	0.2294	1.1795	2.8478
ENI	2.0000	2.7289	2.6447	-0.3232	-1.0873	2.7289
ENK	1.0000	0.0000	2.6297	-0.7385	-1.9224	2.6411
ENL	1.0000	0.0000	2.6298	-0.7916	-2.0959	2.6003
ENM	3.0000	6.0483	2.7888	0.2370	0.9451	3.0242
ENN	11.0000	25.6363	2.6341	0.2021	1.5351	2.5636
ENP	7.0000	16.3015	2.6415	0.2052	1.2441	2.7169
ENQ	2.0000	2.7609	2.6545	-0.2816	-0.9433	2.7609
ENR	11.0000	27.9924	2.6690	0.5087	4.0848	2.7992
ENS	7.0000	14.9039	2.6583	-0.0978	-0.6151	2.4840
ENT	7.0000	15.9924	2.6319	0.1382	0.8279	2.6654
ENV	2.0000	2.8336	2.6839	-0.1870	-0.6235	2.8336
ENY	2.0000	2.9479	2.7439	-0.0383	-0.1342	2.9479
EPA	2.0000	2.8917	2.6075	-0.1115	-0.3735	2.8917
EPC	1.0000	0.0000	2.8418	0.2515	0.5802	3.4020
EPD	2.0000	2.8742	2.6067	-0.1342	-0.4485	2.8742
EPE	3.0000	5.7272	2.6066	0.0281	0.1006	2.8636
EPF	2.0000	3.0379	2.6432	0.0787	0.2473	3.0379
EPG	3.0000	6.0022	2.6299	0.2070	0.8215	3.0011
EPH	1.0000	0.0000	2.6789	-0.1190	-0.2816	3.1172
EPI	4.0000	8.6466	2.6069	0.1772	0.8083	2.8822
EPK	3.0000	5.5888	2.6145	-0.0619	-0.2588	2.7944
EPL	3.0000	5.5071	2.6263	-0.1151	-0.4720	2.7536
EPM	2.0000	3.1775	2.7108	0.2603	0.8507	3.1775
EPN	4.0000	8.1508	2.6415	-0.0378	-0.1875	2.7169
EPP	2.0000	2.8702	2.6066	-0.1394	-0.4654	2.8702
EPQ	2.0000	2.9142	2.6097	-0.0822	-0.2775	2.9142
EPR	2.0000	2.9525	2.6165	-0.0323	-0.1146	2.9525
EPS	5.0000	10.5491	2.6902	-0.0445	-0.2442	2.6373
EPT	1.0000	0.0000	2.6100	-0.5074	-1.2440	2.8187
EPV	3.0000	5.9737	2.6255	0.1885	0.7459	2.9869
EPY	1.0000	0.0000	2.6710	-0.1399	-0.3303	3.1012
EQA	2.0000	2.9356	2.6093	-0.0543	-0.1863	2.9356
EQC	1.0000	0.0000	2.8332	0.3087	0.7187	3.4460
EQD	2.0000	2.9181	2.6095	-0.0771	-0.2607	2.9181
EQE	3.0000	5.8151	2.6101	0.0853	0.3292	2.9076
EQF	1.0000	0.0000	2.6383	-0.1651	-0.3893	3.0818
EQG	2.0000	3.0450	2.6265	0.0881	0.2778	3.0450
EQH	4.0000	9.4836	2.6719	0.5402	2.6356	3.1612
EQI	1.0000	0.0000	2.6093	-0.3676	-0.8794	2.9261
EQL	3.0000	5.5950	2.6368	-0.0579	-0.2426	2.7975
EQM	1.0000	0.0000	2.7027	0.0165	0.0314	3.2214
EQN	5.0000	11.0435	2.6545	0.1163	0.5857	2.7609
EQQ	4.0000	8.8744	2.6103	0.2760	1.2788	2.9581
EQR	3.0000	5.9930	2.6152	0.2010	0.7970	2.9965
EQS	4.0000	8.0437	2.7085	-0.0842	-0.4019	2.6812
EQT	2.0000	2.8627	2.6163	-0.1492	-0.4979	2.8627
EQV	1.0000	0.0000	2.6226	-0.2314	-0.5462	3.0308
EQY	1.0000	0.0000	2.6644	-0.0827	-0.1974	3.1452
ERA	3.0000	5.9480	2.6151	0.1717	0.6777	2.9740
ERE	2.0000	2.9459	2.6172	-0.0409	-0.1426	2.9459
ERG	1.0000	0.0000	2.6281	-0.1630	-0.3844	3.0834
ERH	2.0000	3.1996	2.6706	0.2891	0.9491	3.1996
ERI	1.0000	0.0000	2.6156	-0.3177	-0.7552	2.9645
ERK	4.0000	8.6302	2.6328	0.1701	0.7749	2.8767
ERL	3.0000	5.6718	2.6493	-0.0080	-0.0433	2.8359
ERM	1.0000	0.0000	2.7005	0.0664	0.1464	3.2598
ERN	2.0000	2.7992	2.6690	-0.2317	-0.7734	2.7992
ERP	3.0000	5.9051	2.6165	0.1438	0.5645	2.9525
ERQ	2.0000	2.9965	2.6152	0.0249	0.0717	2.9965
ERS	2.0000	2.7196	2.7269	-0.3353	-1.1296	2.7196
ERT	5.0000	11.6041	2.6255	0.2986	1.5525	2.9010
ERV	6.0000	15.3460	2.6247	0.5966	3.6159	3.0692
ERY	1.0000	0.0000	2.6634	-0.0328	-0.0822	3.1835
ESA	7.0000	15.9524	2.6988	0.1295	0.7744	2.6587
ESD	7.0000	15.8473	2.6917	0.1068	0.6343	2.6412
ESE	6.0000	13.1533	2.6878	0.0261	0.1308	2.6307
ESF	2.0000	2.8049	2.7737	-0.2243	-0.7485	2.8049
ESG	2.0000	2.7681	2.7527	-0.2722	-0.9109	2.7681
ESH	5.0000	11.5372	2.8214	0.2769	1.4344	2.8843
ESI	4.0000	7.9477	2.6949	-0.1258	-0.5951	2.6492
ESK	3.0000	5.1229	2.6674	-0.3650	-1.5118	2.5614
ESL	7.0000	15.1236	2.6606	-0.0502	-0.3235	2.5206
ESM	1.0000	0.0000	2.8586	-0.3437	-0.8196	2.9445
ESN	8.0000	17.3878	2.6583	-0.0398	-0.2784	2.4840
ESP	5.0000	10.5491	2.6902	-0.0445	-0.2442	2.6373
ESQ	3.0000	5.3625	2.7085	-0.2092	-0.8543	2.6812
ESR	4.0000	8.1588	2.7269	-0.0343	-0.1714	2.7196
ESS	6.0000	12.0216	2.6672	-0.2684	-1.5557	2.4043
EST	5.0000	10.3430	2.6733	-0.1115	-0.5910	2.5858
ESV	3.0000	5.5079	2.7449	-0.1146	-0.4700	2.7539
ESW	1.0000	0.0000	3.0730	0.1821	0.4156	3.3487
ESY	3.0000	5.7365	2.8116	0.0342	0.1247	2.8683
ETA	4.0000	8.5205	2.6125	0.1226	0.5529	2.8402
ETC	1.0000	0.0000	2.8598	0.1845	0.4211	3.3505
ETD	4.0000	8.4679	2.6104	0.0998	0.4471	2.8226
ETE	1.0000	0.0000	2.6095	-0.5160	-1.2673	2.8121
ETF	2.0000	2.9864	2.6566	0.0117	0.0287	2.9864
ETG	4.0000	8.8487	2.6416	0.2649	1.2250	2.9496
ETH	1.0000	0.0000	2.6952	-0.1860	-0.4385	3.0657
ETI	2.0000	2.8307	2.6112	-0.1908	-0.6361	2.8307
ETK	6.0000	13.7144	2.6117	0.1721	0.9604	2.7429
ETL	3.0000	5.4041	2.6199	-0.1821	-0.7434	2.7020
ETM	2.0000	3.1259	2.7284	0.1933	0.6251	3.1259
ETN	6.0000	13.3270	2.6319	0.0713	0.3862	2.6654
ETP	3.0000	5.6374	2.6100	-0.0303	-0.1325	2.8187
ETQ	1.0000	0.0000	2.6163	-0.4502	-1.0915	2.8627
ETR	3.0000	5.8020	2.6255	0.0768	0.2951	2.9010
ETS	5.0000	10.3430	2.6733	-0.1115	-0.5910	2.5858
ETT	4.0000	8.3016	2.6093	0.0276	0.1138	2.7672
ETV	2.0000	2.9354	2.6365	-0.0546	-0.1874	2.9354
ETY	3.0000	6.0994	2.6868	0.2702	1.0831	3.0497
EVA	1.0000	0.0000	2.6233	-0.2607	-0.6164	3.0083
EVC	2.0000	3.5187	2.8326	0.7043	2.5404	3.5187
EVE	4.0000	8.9408	2.6264	0.3048	1.4188	2.9803
EVG	1.0000	0.0000	2.6329	-0.1184	-0.2801	3.1177
EVH	1.0000	0.0000	2.6731	0.0328	0.0688	3.2339
EVI	2.0000	2.9989	2.6241	0.0280	0.0817	2.9989
EVL	2.0000	2.8702	2.6629	-0.1394	-0.4654	2.8702
EVN	2.0000	2.8336	2.6839	-0.1870	-0.6235	2.8336
EVP	1.0000	0.0000	2.6255	-0.2886	-0.6840	2.9869
EVS	5.0000	11.0157	2.7449	0.1073	0.5388	2.7539
EVT	1.0000	0.0000	2.6365	-0.3557	-0.8493	2.9354
EVW	1.0000	0.0000	2.9339	0.6370	1.5932	3.6983
EVY	1.0000	0.0000	2.6661	0.0119	0.0207	3.2179
EWL	1.0000	0.0000	2.9854	0.3334	0.7796	3.4650
EWN	1.0000	0.0000	3.0090	0.2858	0.6629	3.4284
EWS	1.0000	0.0000	3.0730	0.1821	0.4156	3.3487
EWT	1.0000	0.0000	2.9534	0.4182	0.9931	3.5301
EYA	2.0000	3.1227	2.6670	0.1891	0.6109	3.1227
EYE	2.0000	3.0946	2.6726	0.1525	0.4898	3.0946
EYF	1.0000	0.0000	2.6759	0.0782	0.1737	3.2689
EYK	3.0000	6.0508	2.6973	0.2386	0.9516	3.0254
EYL	1.0000	0.0000	2.7194	-0.2917	-0.6914	2.9845
EYM	1.0000	0.0000	2.7303	0.2598	0.6003	3.4084
EYN	1.0000	0.0000	2.7439	-0.3393	-0.8086	2.9479
EYQ	2.0000	3.1452	2.6644	0.2183	0.7088	3.1452
EYR	2.0000	3.1835	2.6634	0.2682	0.8776	3.1835
EYS	4.0000	8.6048	2.8116	0.1591	0.7233	2.8683
EYT	1.0000	0.0000	2.6868	-0.2069	-0.4878	3.0497
EYV	1.0000	0.0000	2.6661	0.0119	0.0207	3.2179
FAD	3.0000	6.1398	2.6374	0.2965	1.1934	3.0699
FAE	2.0000	3.0593	2.6401	0.1067	0.3387	3.0593
FAF	3.0000	6.4672	2.6397	0.5095	2.1369	3.2336
FAG	1.0000	0.0000	2.6328	-0.0155	-0.0424	3.1968
FAI	1.0000	0.0000	2.6357	-0.1702	-0.4012	3.0779
FAK	2.0000	2.9901	2.6663	0.0166	0.0447	2.9901
FAL	2.0000	2.9493	2.6893	-0.0365	-0.1284	2.9493
FAM	1.0000	0.0000	2.6913	0.2140	0.4908	3.3732
FAN	2.0000	2.9126	2.7147	-0.0842	-0.2840	2.9126
FAP	2.0000	3.0659	2.6384	0.1153	0.3669	3.0659
FAQ	2.0000	3.1099	2.6308	0.1724	0.5557	3.1099
FAR	2.0000	3.1483	2.6290	0.2224	0.7223	3.1483
FAS	3.0000	5.6660	2.7843	-0.0117	-0.0583	2.8330
FAV	1.0000	0.0000	2.6310	-0.0340	-0.0850	3.1826
FAY	3.0000	6.5938	2.6588	0.5919	2.5332	3.2969
FCA	1.0000	0.0000	2.8188	0.5061	1.2246	3.5977
FCN	2.0000	3.4230	2.9935	0.5798	2.0197	3.4230
FCP	1.0000	0.0000	2.8359	0.4782	1.1498	3.5763
FCQ	1.0000	0.0000	2.8023	0.5354	1.3043	3.6202
FCT	1.0000	0.0000	2.8824	0.4112	0.9751	3.5248
FDA	3.0000	6.1398	2.6374	0.2965	1.1934	3.0699
FDC	1.0000	0.0000	2.8327	0.4833	1.1635	3.5802
FDE	2.0000	3.0418	2.6425	0.0839	0.2641	3.0418
FDF	1.0000	0.0000	2.6484	0.0096	0.0153	3.2161
FDH	2.0000	3.2955	2.6756	0.4139	1.3888	3.2955
FDI	2.0000	3.0604	2.6389	0.1081	0.3433	3.0604
FDK	2.0000	2.9726	2.6659	-0.0062	-0.0295	2.9726
FDL	1.0000	0.0000	2.6871	-0.3603	-0.8610	2.9318
FDM	1.0000	0.0000	2.7033	0.1912	0.4369	3.3557
FDN	2.0000	2.8951	2.7110	-0.1070	-0.3588	2.8951
FDQ	3.0000	6.1847	2.6352	0.3257	1.3175	3.0924
FDR	2.0000	3.1307	2.6348	0.1996	0.6460	3.1307
FDS	2.0000	2.8155	2.7775	-0.2106	-0.7023	2.8155
FDT	3.0000	5.9938	2.6558	0.2015	0.7992	2.9969
FDY	2.0000	3.2794	2.6691	0.3930	1.3134	3.2794
FEA	4.0000	9.1780	2.6401	0.4077	1.9325	3.0593
FED	2.0000	3.0418	2.6425	0.0839	0.2641	3.0418
FEE	3.0000	6.0625	2.6444	0.2462	0.9833	3.0313
FEF	3.0000	6.4110	2.6541	0.4730	1.9676	3.2055
FEG	1.0000	0.0000	2.6453	-0.0520	-0.1266	3.1687
FEH	1.0000	0.0000	2.6825	0.0991	0.2220	3.2849
FEI	2.0000	3.0498	2.6412	0.0943	0.2983	3.0498
FEK	2.0000	2.9620	2.6660	-0.0199	-0.0742	2.9620
FEL	5.0000	11.6848	2.6862	0.3249	1.6963	2.9212
FEM	1.0000	0.0000	2.7109	0.1774	0.4046	3.3451
FEN	5.0000	11.5383	2.7091	0.2772	1.4363	2.8846
FEP	4.0000	9.1136	2.6432	0.3798	1.7907	3.0379
FEQ	3.0000	6.1636	2.6383	0.3120	1.2591	3.0818
FER	3.0000	6.2404	2.6389	0.3619	1.4731	3.1202
FES	3.0000	5.6098	2.7737	-0.0482	-0.2041	2.8049
FET	4.0000	8.9591	2.6566	0.3128	1.4575	2.9864
FEV	1.0000	0.0000	2.6428	-0.0705	-0.1692	3.1545
FEY	1.0000	0.0000	2.6759	0.0782	0.1737	3.2689
FFA	1.0000	0.0000	2.6397	0.0324	0.0678	3.2336
FFD	1.0000	0.0000	2.6484	0.0096	0.0153	3.2161
FFE	2.0000	3.2055	2.6541	0.2969	0.9757	3.2055
FFK	1.0000	0.0000	2.7008	-0.0942	-0.2241	3.1363
FFL	1.0000	0.0000	2.7356	-0.1474	-0.3477	3.0955
FFN	3.0000	6.1177	2.7710	0.2821	1.1329	3.0588
FFT	1.0000	0.0000	2.6826	-0.0626	-0.1509	3.1606
FGA	1.0000	0.0000	2.6328	-0.0155	-0.0424	3.1968
FGE	1.0000	0.0000	2.6453	-0.0520	-0.1266	3.1687
FGF	1.0000	0.0000	2.6085	0.1747	0.3982	3.3430
FGG	1.0000	0.0000	2.6084	0.1268	0.2863	3.3062
FGH	1.0000	0.0000	2.6210	0.2780	0.6440	3.4224
FGK	1.0000	0.0000	2.6876	-0.1421	-0.3354	3.0995
FGN	1.0000	0.0000	2.7532	-0.2429	-0.5735	3.0220
FGQ	2.0000	3.2193	2.6246	0.3148	1.0376	3.2193
FGS	1.0000	0.0000	2.8387	-0.3465	-0.8265	2.9424
FGT	2.0000	3.1238	2.6709	0.1906	0.6159	3.1238
FHA	1.0000	0.0000	2.6648	0.1356	0.3068	3.3130
FHC	1.0000	0.0000	2.7283	0.7996	2.1027	3.8233
FHD	1.0000	0.0000	2.6756	0.1128	0.2538	3.2955
FHH	1.0000	0.0000	2.6160	0.4291	1.0213	3.5385
FHI	1.0000	0.0000	2.6705	0.1233	0.2781	3.3035
FHK	2.0000	3.2157	2.7371	0.3101	1.0214	3.2157
FHN	2.0000	3.1382	2.8151	0.2093	0.6785	3.1382
FHQ	1.0000	0.0000	2.6526	0.1649	0.3752	3.3355
FHS	4.0000	9.1757	2.9109	0.4067	1.9274	3.0586
FIA	1.0000	0.0000	2.6357	-0.1702	-0.4012	3.0779
FID	3.0000	6.1208	2.6389	0.2841	1.1414	3.0604
FIF	2.0000	3.2241	2.6443	0.3210	1.0593	3.2241
FII	2.0000	3.0684	2.6373	0.1185	0.3776	3.0684
FIK	5.0000	11.9225	2.6660	0.4022	2.1293	2.9806
FIL	3.0000	5.8796	2.6881	0.1272	0.4976	2.9398
FIM	2.0000	3.3637	2.6977	0.5026	1.7187	3.3637
FIN	4.0000	8.7095	2.7126	0.2045	0.9369	2.9032
FIP	1.0000	0.0000	2.6397	-0.1981	-0.4670	3.0564
FIR	1.0000	0.0000	2.6320	-0.0910	-0.2166	3.1388
FIS	2.0000	2.8235	2.7805	-0.2001	-0.6673	2.8235
FIT	3.0000	6.0099	2.6555	0.2120	0.8420	3.0049
FIV	3.0000	6.3462	2.6347	0.4308	1.7765	3.1731
FIY	3.0000	6.5749	2.6642	0.5795	2.4725	3.2874
FKA	2.0000	2.9901	2.6663	0.0166	0.0447	2.9901
FKD	1.0000	0.0000	2.6659	-0.3072	-0.7294	2.9726
FKE	3.0000	5.9241	2.6660	0.1562	0.6146	2.9620
FKF	2.0000	3.1363	2.7008	0.2068	0.6702	3.1363
FKG	2.0000	3.0995	2.6876	0.1590	0.5109	3.0995
FKH	1.0000	0.0000	2.7371	0.0091	0.0142	3.2157
FKI	2.0000	2.9806	2.6660	0.0043	0.0045	2.9806
FKK	2.0000	2.8928	2.6755	-0.1100	-0.3685	2.8928
FKL	4.0000	8.5560	2.6883	0.1379	0.6245	2.8520
FKM	1.0000	0.0000	2.7698	0.0874	0.1949	3.2759
FKN	5.0000	11.2614	2.7045	0.1872	0.9561	2.8154
FKP	5.0000	11.8746	2.6659	0.3866	2.0408	2.9686
FKQ	1.0000	0.0000	2.6682	-0.2551	-0.6030	3.0126
FKR	1.0000	0.0000	2.6745	-0.2052	-0.4839	3.0510
FKS	6.0000	13.6785	2.7551	0.1627	0.9068	2.7357
FKT	4.0000	8.7514	2.6704	0.2227	1.0232	2.9171
FKV	2.0000	3.0853	2.6832	0.1405	0.4499	3.0853
FKY	3.0000	6.3993	2.7290	0.4653	1.9326	3.1996
FLA	1.0000	0.0000	2.6893	-0.3375	-0.8042	2.9493
FLD	3.0000	5.8635	2.6871	0.1168	0.4555	2.9318
FLE	3.0000	5.8424	2.6862	0.1031	0.4004	2.9212
FLF	3.0000	6.1909	2.7356	0.3298	1.3347	3.0955
FLH	1.0000	0.0000	2.7762	-0.0441	-0.1082	3.1748
FLI	3.0000	5.8796	2.6881	0.1272	0.4976	2.9398
FLK	2.0000	2.8520	2.6883	-0.1631	-0.5438	2.8520
FLN	5.0000	11.0981	2.7084	0.1341	0.6780	2.7745
FLP	2.0000	2.9278	2.6868	-0.0644	-0.2195	2.9278
FLQ	3.0000	5.9435	2.6933	0.1688	0.6659	2.9718
FLS	4.0000	8.0846	2.7499	-0.0665	-0.3199	2.6949
FLV	3.0000	6.0889	2.7145	0.2634	1.0547	3.0445
FMA	1.0000	0.0000	2.6913	0.2140	0.4908	3.3732
FME	1.0000	0.0000	2.7109	0.1774	0.4046	3.3451
FMG	1.0000	0.0000	2.6400	0.3563	0.8364	3.4826
FMI	2.0000	3.3637	2.6977	0.5026	1.7187	3.3637
FMR	1.0000	0.0000	2.6578	0.2931	0.6808	3.4340
FMS	3.0000	6.2375	2.9507	0.3601	1.4651	3.1188
FMT	1.0000	0.0000	2.7475	0.1190	0.2682	3.3002
FNA	2.0000	2.9126	2.7147	-0.0842	-0.2840	2.9126
FND	4.0000	8.6854	2.7110	0.1941	0.8875	2.8951
FNF	2.0000	3.0588	2.7710	0.1060	0.3366	3.0588
FNG	3.0000	6.0441	2.7532	0.2342	0.9337	3.0220
FNH	2.0000	3.1382	2.8151	0.2093	0.6785	3.1382
FNI	3.0000	5.8063	2.7126	0.0796	0.3062	2.9032
FNK	4.0000	8.4461	2.7045	0.0903	0.4032	2.8154
FNL	3.0000	5.5490	2.7084	-0.0878	-0.3624	2.7745
FNM	1.0000	0.0000	2.8520	-0.0134	-0.0375	3.1984
FNN	5.0000	10.9515	2.7165	0.0864	0.4306	2.7379
FNP	4.0000	8.6735	2.7102	0.1889	0.8633	2.8912
FNS	4.0000	7.9747	2.7493	-0.1141	-0.5407	2.6582
FNT	5.0000	11.3586	2.7045	0.2188	1.1233	2.8397
FNV	4.0000	9.0235	2.7469	0.3407	1.5953	3.0078
FNW	1.0000	0.0000	3.0920	0.5125	1.2418	3.6026
FNY	1.0000	0.0000	2.8057	-0.1126	-0.2668	3.1222
FPA	3.0000	6.1319	2.6384	0.2913	1.1717	3.0659
FPC	2.0000	3.5763	2.8359	0.7792	2.8783	3.5763
FPD	1.0000	0.0000	2.6411	-0.2086	-0.4918	3.0484
FPE	2.0000	3.0379	2.6432	0.0787	0.2473	3.0379
FPI	4.0000	9.1693	2.6397	0.4039	1.9133	3.0564
FPK	3.0000	5.9373	2.6659	0.1648	0.6494	2.9686
FPL	4.0000	8.7834	2.6868	0.2366	1.0893	2.9278
FPM	1.0000	0.0000	2.7061	0.1860	0.4248	3.3517
FPN	4.0000	8.6735	2.7102	0.1889	0.8633	2.8912
FPQ	2.0000	3.0884	2.6363	0.1445	0.4633	3.0884
FPR	1.0000	0.0000	2.6363	-0.1066	-0.2528	3.1268
FPS	1.0000	0.0000	2.7760	-0.5168	-1.2694	2.8115
FPT	3.0000	5.9859	2.6561	0.1964	0.7782	2.9930
FPV	1.0000	0.0000	2.6398	-0.0619	-0.1494	3.1611
FPY	2.0000	3.2755	2.6716	0.3879	1.2950	3.2755
FQE	1.0000	0.0000	2.6383	-0.1651	-0.3893	3.0818
FQG	1.0000	0.0000	2.6246	0.0138	0.0250	3.2193
FQH	1.0000	0.0000	2.6526	0.1649	0.3752	3.3355
FQI	1.0000	0.0000	2.6330	-0.1409	-0.3327	3.1004
FQK	2.0000	3.0126	2.6682	0.0459	0.1400	3.0126
FQN	1.0000	0.0000	2.7205	-0.3559	-0.8500	2.9351
FQP	1.0000	0.0000	2.6363	-0.1565	-0.3691	3.0884
FQQ	1.0000	0.0000	2.6265	-0.0993	-0.2359	3.1324
FQR	2.0000	3.1708	2.6229	0.2516	0.8211	3.1708
FQT	1.0000	0.0000	2.6559	-0.2235	-0.5273	3.0369
FQY	1.0000	0.0000	2.6470	0.1440	0.3264	3.3194
FRA	1.0000	0.0000	2.6290	-0.0787	-0.1881	3.1483
FRC	2.0000	3.6586	2.7780	0.8863	3.3991	3.6586
FRD	1.0000	0.0000	2.6348	-0.1015	-0.2409	3.1307
FRE	1.0000	0.0000	2.6389	-0.1152	-0.2727	3.1202
FRF	3.0000	6.5889	2.6175	0.5887	2.5173	3.2944
FRI	1.0000	0.0000	2.6320	-0.0910	-0.2166	3.1388
FRK	1.0000	0.0000	2.6745	-0.2052	-0.4839	3.0510
FRN	4.0000	8.9205	2.7332	0.2960	1.3758	2.9735
FRP	1.0000	0.0000	2.6363	-0.1066	-0.2528	3.1268
FRR	1.0000	0.0000	2.6164	0.0005	-0.0055	3.2091
FRS	6.0000	14.4692	2.8124	0.3685	2.1236	2.8938
FRW	1.0000	0.0000	2.8830	0.8190	2.1682	3.8382
FRY	1.0000	0.0000	2.6308	0.1939	0.4434	3.3578
FSC	1.0000	0.0000	3.0934	0.1751	0.3992	3.3433
FSD	4.0000	8.4464	2.7775	0.0904	0.4038	2.8155
FSE	2.0000	2.8049	2.7737	-0.2243	-0.7485	2.8049
FSG	5.0000	11.7696	2.8387	0.3525	1.8490	2.9424
FSI	3.0000	5.6470	2.7805	-0.0241	-0.1075	2.8235
FSK	3.0000	5.4714	2.7551	-0.1383	-0.5656	2.7357
FSL	2.0000	2.6949	2.7499	-0.3675	-1.2433	2.6949
FSN	4.0000	7.9747	2.7493	-0.1141	-0.5407	2.6582
FSP	3.0000	5.6230	2.7760	-0.0396	-0.1697	2.8115
FSQ	2.0000	2.8555	2.7939	-0.1585	-0.5288	2.8555
FSR	1.0000	0.0000	2.8124	-0.4097	-0.9861	2.8938
FSS	5.0000	10.3143	2.7625	-0.1209	-0.6395	2.5786
FST	5.0000	11.0400	2.7603	0.1152	0.5798	2.7600
FSY	2.0000	3.0425	2.9004	0.0848	0.2671	3.0425
FTD	3.0000	5.9938	2.6558	0.2015	0.7992	2.9969
FTE	4.0000	8.9591	2.6566	0.3128	1.4575	2.9864
FTF	2.0000	3.1606	2.6826	0.2384	0.7765	3.1606
FTG	1.0000	0.0000	2.6709	-0.1105	-0.2618	3.1238
FTI	2.0000	3.0049	2.6555	0.0359	0.1075	3.0049
FTL	1.0000	0.0000	2.6859	-0.4325	-1.0451	2.8763
FTN	2.0000	2.8397	2.7045	-0.1791	-0.5971	2.8397
FTQ	2.0000	3.0369	2.6559	0.0775	0.2433	3.0369
FTR	1.0000	0.0000	2.6602	-0.1736	-0.4092	3.0753
FTS	4.0000	8.2800	2.7603	0.0183	0.0708	2.7600
FTT	1.0000	0.0000	2.6638	-0.3477	-0.8295	2.9414
FTV	3.0000	6.2192	2.6672	0.3482	1.4137	3.1096
FTY	1.0000	0.0000	2.7086	0.0198	0.0389	3.2239
FVC	2.0000	3.6929	2.7603	0.9310	3.6311	3.6929
FVH	1.0000	0.0000	2.6245	0.2595	0.5995	3.4082
FVI	2.0000	3.1731	2.6347	0.2547	0.8315	3.1731
FVK	3.0000	6.1706	2.6832	0.3166	1.2784	3.0853
FVN	5.0000	12.0313	2.7469	0.4376	2.3330	3.0078
FVS	3.0000	5.8564	2.8307	0.1121	0.4369	2.9282
FVT	3.0000	6.2192	2.6672	0.3482	1.4137	3.1096
FVV	2.0000	3.2778	2.6101	0.3909	1.3059	3.2778
FVW	1.0000	0.0000	2.8655	0.8637	2.3228	3.8726
FWL	1.0000	0.0000	3.0512	0.5601	1.3729	3.6393
FWN	1.0000	0.0000	3.0920	0.5125	1.2418	3.6026
FYD	1.0000	0.0000	2.6691	0.0920	0.2054	3.2794
FYE	1.0000	0.0000	2.6759	0.0782	0.1737	3.2689
FYG	1.0000	0.0000	2.6173	0.2571	0.5937	3.4063
FYH	1.0000	0.0000	2.6144	0.4082	0.9676	3.5225
FYN	2.0000	3.1222	2.8057	0.1884	0.6087	3.1222
FYP	1.0000	0.0000	2.6716	0.0868	0.1936	3.2755
FYS	1.0000	0.0000	2.9004	-0.2162	-0.5100	3.0425
FYT	2.0000	3.2239	2.7086	0.3208	1.0586	3.2239
GAA	2.0000	3.0506	2.6224	0.0953	0.3016	3.0506
GAD	1.0000	0.0000	2.6253	-0.2285	-0.5392	3.0331
GAE	1.0000	0.0000	2.6275	-0.2422	-0.5720	3.0225
GAG	2.0000	3.1600	2.6248	0.2377	0.7738	3.1600
GAH	4.0000	9.8285	2.6596	0.6898	3.5038	3.2762
GAI	4.0000	9.1234	2.6238	0.3840	1.8121	3.0411
GAK	4.0000	8.8600	2.6511	0.2698	1.2486	2.9533
GAL	6.0000	14.5624	2.6725	0.3927	2.2735	2.9125
GAM	1.0000	0.0000	2.6869	0.1661	0.3780	3.3364
GAN	1.0000	0.0000	2.6964	-0.4331	-1.0466	2.8759
GAQ	1.0000	0.0000	2.6200	-0.1764	-0.4159	3.0731
GAR	1.0000	0.0000	2.6196	-0.1265	-0.2991	3.1115
GAS	7.0000	16.7772	2.7633	0.3084	1.9000	2.7962
GAT	4.0000	8.9329	2.6410	0.3014	1.4020	2.9776
GAV	2.0000	3.1458	2.6227	0.2192	0.7116	3.1458
GAY	1.0000	0.0000	2.6532	0.0669	0.1475	3.2601
GCN	2.0000	3.3862	2.9727	0.5319	1.8312	3.3862
GCS	1.0000	0.0000	3.0676	0.1273	0.2873	3.3065
GDA	7.0000	18.1985	2.6253	0.6166	4.0579	3.0331
GDC	1.0000	0.0000	2.8267	0.4355	1.0377	3.5434
GDD	5.0000	12.0623	2.6275	0.4477	2.3916	3.0156
GDF	2.0000	3.1793	2.6403	0.2627	0.8588	3.1793
GDG	1.0000	0.0000	2.6313	-0.0862	-0.2054	3.1425
GDI	2.0000	3.0236	2.6264	0.0602	0.1867	3.0236
GDK	2.0000	2.9358	2.6503	-0.0540	-0.1855	2.9358
GDL	1.0000	0.0000	2.6701	-0.4082	-0.9824	2.8950
GDM	1.0000	0.0000	2.6973	0.1433	0.3247	3.3189
GDN	5.0000	11.4333	2.6926	0.2431	1.2527	2.8583
GDP	1.0000	0.0000	2.6282	-0.2564	-0.6061	3.0116
GDQ	2.0000	3.0556	2.6238	0.1018	0.3228	3.0556
GDR	1.0000	0.0000	2.6246	-0.1493	-0.3523	3.0940
GDS	5.0000	11.1147	2.7565	0.1395	0.7062	2.7787
GDT	2.0000	2.9601	2.6411	-0.0224	-0.0824	2.9601
GDY	1.0000	0.0000	2.6622	0.0441	0.0949	3.2426
GEA	3.0000	6.0451	2.6275	0.2349	0.9364	3.0225
GEC	1.0000	0.0000	2.8343	0.4217	1.0022	3.5329
GED	1.0000	0.0000	2.6293	-0.2650	-0.6268	3.0050
GEE	2.0000	2.9945	2.6309	0.0223	0.0632	2.9945
GEG	3.0000	6.2639	2.6358	0.3772	1.5396	3.1319
GEK	1.0000	0.0000	2.6502	-0.3688	-0.8823	2.9253
GEM	1.0000	0.0000	2.7040	0.1296	0.2927	3.3083
GEP	2.0000	3.0011	2.6299	0.0309	0.0912	3.0011
GEQ	2.0000	3.0450	2.6265	0.0881	0.2778	3.0450
GER	2.0000	3.0834	2.6281	0.1380	0.4417	3.0834
GES	4.0000	8.3044	2.7527	0.0288	0.1195	2.7681
GET	4.0000	8.8487	2.6416	0.2649	1.2250	2.9496
GFA	4.0000	9.5904	2.6328	0.5866	2.8948	3.1968
GFE	7.0000	19.0124	2.6453	0.7931	5.5060	3.1687
GFG	1.0000	0.0000	2.6084	0.1268	0.2863	3.3062
GFI	2.0000	3.1873	2.6367	0.2732	0.8944	3.1873
GFL	2.0000	3.0587	2.7199	0.1058	0.3359	3.0587
GFP	1.0000	0.0000	2.6421	-0.0434	-0.1067	3.1753
GFR	1.0000	0.0000	2.6145	0.0637	0.1401	3.2577
GFS	1.0000	0.0000	2.8387	-0.3465	-0.8265	2.9424
GFT	1.0000	0.0000	2.6709	-0.1105	-0.2618	3.1238
GFV	1.0000	0.0000	2.6095	0.1083	0.2434	3.2920
GFY	1.0000	0.0000	2.6173	0.2571	0.5937	3.4063
GGA	2.0000	3.1600	2.6248	0.2377	0.7738	3.1600
GGD	3.0000	6.2850	2.6313	0.3910	1.5997	3.1425
GGG	1.0000	0.0000	2.6065	0.0790	0.1754	3.2694
GGH	1.0000	0.0000	2.6243	0.2301	0.5292	3.3856
GGI	2.0000	3.1505	2.6282	0.2253	0.7323	3.1505
GGK	1.0000	0.0000	2.6740	-0.1899	-0.4477	3.0627
GGL	1.0000	0.0000	2.7040	-0.2431	-0.5740	3.0219
GGN	6.0000	14.9263	2.7354	0.4874	2.8769	2.9853
GGP	1.0000	0.0000	2.6330	-0.0913	-0.2173	3.1385
GGS	7.0000	17.4336	2.8172	0.4507	2.8510	2.9056
GGT	1.0000	0.0000	2.6587	-0.1583	-0.3734	3.0870
GGY	2.0000	3.3695	2.6199	0.5103	1.7477	3.3695
GHF	1.0000	0.0000	2.6210	0.2780	0.6440	3.4224
GHG	2.0000	3.3856	2.6243	0.5311	1.8282	3.3856
GHH	1.0000	0.0000	2.6272	0.3812	0.8990	3.5018
GHI	1.0000	0.0000	2.6645	0.0754	0.1672	3.2667
GHK	1.0000	0.0000	2.7243	-0.0388	-0.0960	3.1789
GHL	1.0000	0.0000	2.7605	-0.0919	-0.2188	3.1381
GHM	1.0000	0.0000	2.6424	0.4596	1.1007	3.5620
GHN	1.0000	0.0000	2.7971	-0.1396	-0.3296	3.1014
GHQ	3.0000	6.5974	2.6491	0.5942	2.5445	3.2987
GHR	1.0000	0.0000	2.6351	0.1670	0.3800	3.3370
GHS	5.0000	12.0871	2.8884	0.4557	2.4388	3.0218
GHV	1.0000	0.0000	2.6267	0.2116	0.4853	3.3714
GHY	1.0000	0.0000	2.6246	0.3604	0.8465	3.4857
GIA	1.0000	0.0000	2.6238	-0.2180	-0.5143	3.0411
GIC	1.0000	0.0000	2.8211	0.4459	1.0649	3.5515
GID	2.0000	3.0236	2.6264	0.0602	0.1867	3.0236
GIE	3.0000	6.0261	2.6284	0.2226	0.8855	3.0131
GIF	3.0000	6.3746	2.6367	0.4493	1.8597	3.1873
GIG	2.0000	3.1505	2.6282	0.2253	0.7323	3.1505
GII	1.0000	0.0000	2.6251	-0.2304	-0.5437	3.0316
GIK	3.0000	5.8877	2.6505	0.1325	0.5189	2.9438
GIN	2.0000	2.8664	2.6943	-0.1444	-0.4819	2.8664
GIP	1.0000	0.0000	2.6271	-0.2460	-0.5809	3.0197
GIQ	2.0000	3.0636	2.6219	0.1122	0.3571	3.0636
GIS	6.0000	13.9336	2.7596	0.2291	1.2905	2.7867
GIT	1.0000	0.0000	2.6409	-0.3130	-0.7435	2.9681
GIV	1.0000	0.0000	2.6258	-0.0942	-0.2240	3.1363
GIY	1.0000	0.0000	2.6580	0.0545	0.1190	3.2506
GKA	2.0000	2.9533	2.6511	-0.0312	-0.1112	2.9533
GKD	3.0000	5.8716	2.6503	0.1221	0.4768	2.9358
GKE	3.0000	5.8505	2.6502	0.1083	0.4216	2.9253
GKG	1.0000	0.0000	2.6740	-0.1899	-0.4477	3.0627
GKH	1.0000	0.0000	2.7243	-0.0388	-0.0960	3.1789
GKI	2.0000	2.9438	2.6505	-0.0436	-0.1514	2.9438
GKK	3.0000	5.7121	2.6581	0.0183	0.0614	2.8560
GKM	1.0000	0.0000	2.7571	0.0395	0.0844	3.2391
GKN	2.0000	2.7786	2.6853	-0.2586	-0.8646	2.7786
GKP	2.0000	2.9319	2.6502	-0.0592	-0.2023	2.9319
GKQ	1.0000	0.0000	2.6534	-0.3030	-0.7191	2.9758
GKR	3.0000	6.0284	2.6603	0.2240	0.8915	3.0142
GKS	5.0000	10.7957	2.7341	0.0357	0.1690	2.6989
GKT	2.0000	2.8803	2.6536	-0.1262	-0.4219	2.8803
GKY	2.0000	3.1628	2.7162	0.2413	0.7863	3.1628
GLA	3.0000	5.8250	2.6725	0.0917	0.3549	2.9125
GLD	1.0000	0.0000	2.6701	-0.4082	-0.9824	2.8950
GLE	1.0000	0.0000	2.6690	-0.4219	-1.0177	2.8844
GLG	1.0000	0.0000	2.7040	-0.2431	-0.5740	3.0219
GLI	2.0000	2.9030	2.6711	-0.0967	-0.3251	2.9030
GLK	2.0000	2.8152	2.6700	-0.2109	-0.7035	2.8152
GLL	5.0000	11.0974	2.6775	0.1339	0.6769	2.7744
GLM	1.0000	0.0000	2.7953	-0.0136	-0.0380	3.1983
GLN	9.0000	21.9018	2.6888	0.3415	2.3988	2.7377
GLP	3.0000	5.7820	2.6696	0.0638	0.2431	2.8910
GLR	6.0000	14.8667	2.6868	0.4719	2.7760	2.9733
GLS	5.0000	10.6323	2.7288	-0.0174	-0.1047	2.6581
GLT	3.0000	5.6790	2.6680	-0.0032	-0.0245	2.8395
GLY	1.0000	0.0000	2.7517	-0.1128	-0.2672	3.1220
GMA	2.0000	3.3364	2.6869	0.4671	1.5847	3.3364
GMD	1.0000	0.0000	2.6973	0.1433	0.3247	3.3189
GME	2.0000	3.3083	2.7040	0.4306	1.4498	3.3083
GMH	1.0000	0.0000	2.6424	0.4596	1.1007	3.5620
GML	1.0000	0.0000	2.7953	-0.0136	-0.0380	3.1983
GMN	2.0000	3.1616	2.8335	0.2398	0.7809	3.1616
GMP	2.0000	3.3149	2.6998	0.4392	1.4813	3.3149
GMQ	1.0000	0.0000	2.6751	0.1954	0.4468	3.3589
GMR	1.0000	0.0000	2.6588	0.2453	0.5654	3.3972
GMS	1.0000	0.0000	2.9276	-0.1649	-0.3888	3.0820
GMY	1.0000	0.0000	2.6405	0.4387	1.0461	3.5459
GNA	2.0000	2.8759	2.6964	-0.1320	-0.4412	2.8759
GND	3.0000	5.7167	2.6926	0.0213	0.0732	2.8583
GNE	2.0000	2.8478	2.6906	-0.1686	-0.5620	2.8478
GNF	3.0000	6.0441	2.7532	0.2342	0.9337	3.0220
GNG	2.0000	2.9853	2.7354	0.0103	0.0241	2.9853
GNI	2.0000	2.8664	2.6943	-0.1444	-0.4819	2.8664
GNK	2.0000	2.7786	2.6853	-0.2586	-0.8646	2.7786
GNL	5.0000	10.9509	2.6888	0.0862	0.4296	2.7377
GNM	3.0000	6.3233	2.8335	0.4159	1.7098	3.1616
GNN	2.0000	2.7011	2.6964	-0.3594	-1.2145	2.7011
GNQ	1.0000	0.0000	2.7024	-0.4038	-0.9711	2.8983
GNR	1.0000	0.0000	2.7152	-0.3539	-0.8449	2.9367
GNS	5.0000	10.4858	2.7281	-0.0651	-0.3505	2.6214
GNV	4.0000	8.9131	2.7291	0.2928	1.3603	2.9710
GNY	2.0000	3.0854	2.7877	0.1406	0.4502	3.0854
GPA	2.0000	3.0291	2.6261	0.0674	0.2102	3.0291
GPC	1.0000	0.0000	2.8295	0.4303	1.0244	3.5395
GPD	2.0000	3.0116	2.6282	0.0446	0.1359	3.0116
GPE	3.0000	6.0022	2.6299	0.2070	0.8215	3.0011
GPH	3.0000	6.5094	2.6712	0.5370	2.2668	3.2547
GPK	3.0000	5.8637	2.6502	0.1169	0.4561	2.9319
GPM	1.0000	0.0000	2.6998	0.1382	0.3128	3.3149
GPN	2.0000	2.8544	2.6918	-0.1600	-0.5335	2.8544
GPP	1.0000	0.0000	2.6288	-0.2616	-0.6184	3.0077
GPQ	2.0000	3.0516	2.6247	0.0967	0.3059	3.0516
GPR	1.0000	0.0000	2.6258	-0.1545	-0.3643	3.0900
GPS	1.0000	0.0000	2.7551	-0.5646	-1.4019	2.7747
GPV	2.0000	3.1243	2.6303	0.1912	0.6182	3.1243
GPY	1.0000	0.0000	2.6644	0.0390	0.0831	3.2387
GQA	1.0000	0.0000	2.6200	-0.1764	-0.4159	3.0731
GQD	1.0000	0.0000	2.6238	-0.1992	-0.4697	3.0556
GQE	1.0000	0.0000	2.6265	-0.2130	-0.5022	3.0450
GQF	2.0000	3.2193	2.6246	0.3148	1.0376	3.2193
GQH	1.0000	0.0000	2.6491	0.1170	0.2636	3.2987
GQI	1.0000	0.0000	2.6219	-0.1888	-0.4450	3.0636
GQK	4.0000	8.9275	2.6534	0.2991	1.3905	2.9758
GQL	2.0000	2.9350	2.6768	-0.0551	-0.1891	2.9350
GQM	2.0000	3.3589	2.6751	0.4964	1.6949	3.3589
GQN	3.0000	5.7967	2.7024	0.0733	0.2812	2.8983
GQP	3.0000	6.1033	2.6247	0.2728	1.0937	3.0516
GQR	3.0000	6.2679	2.6146	0.3799	1.5511	3.1340
GQS	4.0000	8.4561	2.7729	0.0946	0.4233	2.8187
GQT	1.0000	0.0000	2.6421	-0.2714	-0.6421	3.0001
GQY	1.0000	0.0000	2.6431	0.0962	0.2152	3.2826
GRA	1.0000	0.0000	2.6196	-0.1265	-0.2991	3.1115
GRD	1.0000	0.0000	2.6246	-0.1493	-0.3523	3.0940
GRE	1.0000	0.0000	2.6281	-0.1630	-0.3844	3.0834
GRH	1.0000	0.0000	2.6351	0.1670	0.3800	3.3370
GRI	1.0000	0.0000	2.6222	-0.1389	-0.3279	3.1020
GRL	1.0000	0.0000	2.6868	-0.3062	-0.7270	2.9733
GRN	2.0000	2.9367	2.7152	-0.0529	-0.1817	2.9367
GRP	1.0000	0.0000	2.6258	-0.1545	-0.3643	3.0900
GRQ	1.0000	0.0000	2.6146	-0.0973	-0.2311	3.1340
GRS	2.0000	2.8571	2.7911	-0.1565	-0.5220	2.8571
GRT	3.0000	6.0770	2.6471	0.2557	1.0224	3.0385
GSA	2.0000	2.7962	2.7633	-0.2357	-0.7867	2.7962
GSD	2.0000	2.7787	2.7565	-0.2585	-0.8641	2.7787
GSE	4.0000	8.3044	2.7527	0.0288	0.1195	2.7681
GSF	3.0000	5.8848	2.8387	0.1306	0.5113	2.9424
GSG	2.0000	2.9056	2.8172	-0.0933	-0.3140	2.9056
GSH	2.0000	3.0218	2.8884	0.0578	0.1789	3.0218
GSI	4.0000	8.3602	2.7596	0.0530	0.2310	2.7867
GSK	6.0000	13.4946	2.7341	0.1149	0.6335	2.6989
GSL	7.0000	15.9485	2.7288	0.1287	0.7692	2.6581
GSM	2.0000	3.0820	2.9276	0.1361	0.4356	3.0820
GSN	10.0000	23.5930	2.7281	0.2359	1.7176	2.6214
GSP	3.0000	5.5495	2.7551	-0.0875	-0.3612	2.7747
GSQ	4.0000	8.4561	2.7729	0.0946	0.4233	2.8187
GSR	3.0000	5.7141	2.7911	0.0196	0.0666	2.8571
GSS	7.0000	15.2508	2.7410	-0.0226	-0.1553	2.5418
GST	4.0000	8.1697	2.7393	-0.0296	-0.1496	2.7232
GTA	2.0000	2.9776	2.6410	0.0004	-0.0082	2.9776
GTF	2.0000	3.1238	2.6709	0.1906	0.6159	3.1238
GTG	1.0000	0.0000	2.6587	-0.1583	-0.3734	3.0870
GTI	1.0000	0.0000	2.6409	-0.3130	-0.7435	2.9681
GTK	2.0000	2.8803	2.6536	-0.1262	-0.4219	2.8803
GTL	4.0000	8.5185	2.6680	0.1217	0.5489	2.8395
GTM	1.0000	0.0000	2.7368	0.0712	0.1573	3.2634
GTN	3.0000	5.6058	2.6857	-0.0509	-0.2147	2.8029
GTQ	1.0000	0.0000	2.6421	-0.2714	-0.6421	3.0001
GTR	4.0000	9.1155	2.6471	0.3806	1.7948	3.0385
GTS	6.0000	13.6161	2.7393	0.1465	0.8138	2.7232
GTT	1.0000	0.0000	2.6477	-0.3956	-0.9502	2.9047
GTV	2.0000	3.0728	2.6548	0.1242	0.3964	3.0728
GVA	1.0000	0.0000	2.6227	-0.0819	-0.1955	3.1458
GVC	1.0000	0.0000	2.7673	0.5821	1.4348	3.6561
GVD	1.0000	0.0000	2.6287	-0.1046	-0.2483	3.1283
GVH	1.0000	0.0000	2.6267	0.2116	0.4853	3.3714
GVI	1.0000	0.0000	2.6258	-0.0942	-0.2240	3.1363
GVK	3.0000	6.0970	2.6695	0.2687	1.0768	3.0485
GVL	4.0000	9.0230	2.6985	0.3405	1.5943	3.0077
GVP	1.0000	0.0000	2.6303	-0.1098	-0.2602	3.1243
GVS	6.0000	14.4570	2.8093	0.3653	2.1041	2.8914
GVT	2.0000	3.0728	2.6548	0.1242	0.3964	3.0728
GVY	1.0000	0.0000	2.6220	0.1907	0.4359	3.3553
GWA	1.0000	0.0000	2.9174	0.6920	1.7584	3.7406
GWF	1.0000	0.0000	2.8594	0.8822	2.3886	3.8868
GWK	1.0000	0.0000	2.9924	0.5654	1.3877	3.6433
GWL	1.0000	0.0000	3.0312	0.5123	1.2413	3.6025
GWP	1.0000	0.0000	2.9317	0.6640	1.6737	3.7191
GWS	2.0000	3.4862	3.1592	0.6620	2.3583	3.4862
GYA	1.0000	0.0000	2.6532	0.0669	0.1475	3.2601
GYD	3.0000	6.4852	2.6622	0.5212	2.1921	3.2426
GYI	2.0000	3.2506	2.6580	0.3556	1.1803	3.2506
GYL	2.0000	3.1220	2.7517	0.1882	0.6081	3.1220
GYN	3.0000	6.1707	2.7877	0.3166	1.2787	3.0854
GYQ	1.0000	0.0000	2.6431	0.0962	0.2152	3.2826
GYR	2.0000	3.3210	2.6298	0.4471	1.5104	3.3210
GYV	1.0000	0.0000	2.6220	0.1907	0.4359	3.3553
HAA	1.0000	0.0000	2.6668	-0.0546	-0.1324	3.1668
HAD	1.0000	0.0000	2.6714	-0.0774	-0.1851	3.1493
HAF	1.0000	0.0000	2.6648	0.1356	0.3068	3.3130
HAG	2.0000	3.2762	2.6596	0.3888	1.2984	3.2762
HAH	1.0000	0.0000	2.6872	0.2389	0.5502	3.3924
HAI	1.0000	0.0000	2.6692	-0.0669	-0.1609	3.1573
HAK	1.0000	0.0000	2.7054	-0.1811	-0.4269	3.0695
HAL	2.0000	3.0287	2.7310	0.0668	0.2082	3.0287
HAM	1.0000	0.0000	2.7123	0.3172	0.7397	3.4526
HAN	3.0000	5.9840	2.7586	0.1952	0.7733	2.9920
HAP	1.0000	0.0000	2.6726	-0.0825	-0.1969	3.1453
HAR	1.0000	0.0000	2.6583	0.0246	0.0500	3.2276
HAS	1.0000	0.0000	2.8324	-0.3856	-0.9246	2.9124
HAV	1.0000	0.0000	2.6585	0.0693	0.1530	3.2620
HCE	1.0000	0.0000	2.8684	0.5729	1.4087	3.6490
HCF	1.0000	0.0000	2.7283	0.7996	2.1027	3.8233
HCK	1.0000	0.0000	2.9468	0.4828	1.1622	3.5798
HCV	1.0000	0.0000	2.7597	0.7332	1.8870	3.7723
HDA	3.0000	6.2985	2.6714	0.3998	1.6385	3.1493
HDD	1.0000	0.0000	2.6753	-0.1001	-0.2378	3.1317
HDF	1.0000	0.0000	2.6756	0.1128	0.2538	3.2955
HDH	1.0000	0.0000	2.7005	0.2161	0.4959	3.3748
HDK	2.0000	3.0520	2.7054	0.0971	0.3074	3.0520
HDL	2.0000	3.0111	2.7291	0.0440	0.1338	3.0111
HDM	1.0000	0.0000	2.7272	0.2944	0.6840	3.4350
HDN	2.0000	2.9745	2.7549	-0.0037	-0.0215	2.9745
HDR	1.0000	0.0000	2.6657	0.0018	-0.0025	3.2101
HDT	2.0000	3.0763	2.6940	0.1287	0.4112	3.0763
HEA	1.0000	0.0000	2.6747	-0.0911	-0.2168	3.1387
HED	3.0000	6.2424	2.6780	0.3632	1.4788	3.1212
HEG	1.0000	0.0000	2.6751	0.0513	0.1114	3.2481
HEH	1.0000	0.0000	2.7090	0.2024	0.4634	3.3643
HEI	3.0000	6.2585	2.6764	0.3737	1.5242	3.1292
HEK	1.0000	0.0000	2.7059	-0.2176	-0.5133	3.0414
HEL	1.0000	0.0000	2.7284	-0.2708	-0.6407	3.0006
HEN	3.0000	5.9279	2.7532	0.1587	0.6247	2.9640
HEP	1.0000	0.0000	2.6789	-0.1190	-0.2816	3.1172
HEQ	3.0000	6.3224	2.6719	0.4153	1.7073	3.1612
HES	3.0000	5.7686	2.8214	0.0550	0.2081	2.8843
HET	1.0000	0.0000	2.6952	-0.1860	-0.4385	3.0657
HEY	1.0000	0.0000	2.7026	0.1815	0.4142	3.3482
HFE	1.0000	0.0000	2.6825	0.0991	0.2220	3.2849
HFG	1.0000	0.0000	2.6210	0.2780	0.6440	3.4224
HFI	1.0000	0.0000	2.6705	0.1233	0.2781	3.3035
HFK	1.0000	0.0000	2.7371	0.0091	0.0142	3.2157
HFL	1.0000	0.0000	2.7762	-0.0441	-0.1082	3.1748
HFM	1.0000	0.0000	2.6279	0.5074	1.2282	3.5987
HFN	1.0000	0.0000	2.8151	-0.0917	-0.2183	3.1382
HFP	1.0000	0.0000	2.6781	0.1077	0.2419	3.2915
HFQ	1.0000	0.0000	2.6526	0.1649	0.3752	3.3355
HFS	1.0000	0.0000	2.9109	-0.1954	-0.4605	3.0586
HFT	1.0000	0.0000	2.7162	0.0407	0.0870	3.2400
HFY	1.0000	0.0000	2.6144	0.4082	0.9676	3.5225
HGA	2.0000	3.2762	2.6596	0.3888	1.2984	3.2762
HGE	1.0000	0.0000	2.6751	0.0513	0.1114	3.2481
HGF	1.0000	0.0000	2.6210	0.2780	0.6440	3.4224
HGG	1.0000	0.0000	2.6243	0.2301	0.5292	3.3856
HGK	1.0000	0.0000	2.7243	-0.0388	-0.0960	3.1789
HGM	1.0000	0.0000	2.6424	0.4596	1.1007	3.5620
HGN	2.0000	3.1014	2.7971	0.1614	0.5192	3.1014
HGP	5.0000	13.0189	2.6712	0.7588	4.4024	3.2547
HGQ	1.0000	0.0000	2.6491	0.1170	0.2636	3.2987
HGS	2.0000	3.0218	2.8884	0.0578	0.1789	3.0218
HGT	1.0000	0.0000	2.7053	-0.0072	-0.0232	3.2032
HGW	1.0000	0.0000	2.8568	0.9855	2.7768	3.9662
HHA	3.0000	6.7847	2.6872	0.7160	3.1747	3.3924
HHE	1.0000	0.0000	2.7090	0.2024	0.4634	3.3643
HHG	1.0000	0.0000	2.6272	0.3812	0.8990	3.5018
HHR	1.0000	0.0000	2.6489	0.3181	0.7418	3.4532
HHY	2.0000	3.6019	2.6069	0.8125	3.0352	3.6019
HID	1.0000	0.0000	2.6734	-0.0897	-0.2136	3.1398
HIE	1.0000	0.0000	2.6764	-0.1034	-0.2454	3.1292
HIF	1.0000	0.0000	2.6705	0.1233	0.2781	3.3035
HIG	2.0000	3.2667	2.6645	0.3765	1.2543	3.2667
HIK	2.0000	3.0600	2.7053	0.1076	0.3417	3.0600
HIL	2.0000	3.0192	2.7299	0.0544	0.1679	3.0192
HIN	2.0000	2.9825	2.7565	0.0068	0.0126	2.9825
HIP	1.0000	0.0000	2.6745	-0.0948	-0.2255	3.1358
HIS	2.0000	2.9029	2.8285	-0.0969	-0.3256	2.9029
HIV	3.0000	6.5050	2.6631	0.5341	2.2530	3.2525
HKA	1.0000	0.0000	2.7054	-0.1811	-0.4269	3.0695
HKD	1.0000	0.0000	2.7054	-0.2039	-0.4808	3.0520
HKE	1.0000	0.0000	2.7059	-0.2176	-0.5133	3.0414
HKF	1.0000	0.0000	2.7371	0.0091	0.0142	3.2157
HKH	1.0000	0.0000	2.7730	0.1123	0.2527	3.2951
HKI	1.0000	0.0000	2.7053	-0.1935	-0.4560	3.0600
HKK	2.0000	2.9722	2.7176	-0.0067	-0.0312	2.9722
HKL	3.0000	5.8627	2.7318	0.1163	0.4535	2.9314
HKM	1.0000	0.0000	2.8060	0.1907	0.4358	3.3553
HKN	2.0000	2.8947	2.7493	-0.1075	-0.3604	2.8947
HKP	2.0000	3.0480	2.7056	0.0920	0.2906	3.0480
HKR	2.0000	3.1304	2.7121	0.1991	0.6443	3.1304
HKS	3.0000	5.6302	2.8024	-0.0350	-0.1512	2.8151
HKT	3.0000	5.9930	2.7117	0.2010	0.7972	2.9965
HKV	3.0000	6.3294	2.7202	0.4198	1.7275	3.1647
HKW	1.0000	0.0000	3.0532	0.7165	1.8345	3.7595
HLA	3.0000	6.0573	2.7310	0.2429	0.9693	3.0287
HLD	3.0000	6.0223	2.7291	0.2201	0.8752	3.0111
HLE	3.0000	6.0012	2.7284	0.2063	0.8189	3.0006
HLG	1.0000	0.0000	2.7605	-0.0919	-0.2188	3.1381
HLI	2.0000	3.0192	2.7299	0.0544	0.1679	3.0192
HLK	1.0000	0.0000	2.7318	-0.3608	-0.8623	2.9314
HLL	3.0000	5.7811	2.7409	0.0631	0.2405	2.8905
HLN	5.0000	11.4156	2.7538	0.2373	1.2219	2.8539
HLP	1.0000	0.0000	2.7288	-0.2622	-0.6199	3.0072
HLQ	1.0000	0.0000	2.7347	-0.2050	-0.4833	3.0511
HLS	4.0000	8.3227	2.7970	0.0368	0.1562	2.7742
HLT	2.0000	2.9557	2.7289	-0.0282	-0.1012	2.9557
HLV	3.0000	6.2477	2.7551	0.3667	1.4938	3.1239
HMA	1.0000	0.0000	2.7123	0.3172	0.7397	3.4526
HME	1.0000	0.0000	2.7365	0.2807	0.6507	3.4245
HMK	1.0000	0.0000	2.8060	0.1907	0.4358	3.3553
HMN	1.0000	0.0000	2.8980	0.0899	0.2006	3.2778
HMQ	1.0000	0.0000	2.6948	0.3465	0.8120	3.4751
HMY	1.0000	0.0000	2.6132	0.5898	1.4567	3.6621
HNA	1.0000	0.0000	2.7586	-0.2819	-0.6677	2.9920
HNC	1.0000	0.0000	3.0450	0.3820	0.9010	3.5024
HNE	2.0000	2.9640	2.7532	-0.0174	-0.0661	2.9640
HNF	1.0000	0.0000	2.8151	-0.0917	-0.2183	3.1382
HNG	2.0000	3.1014	2.7971	0.1614	0.5192	3.1014
HNH	1.0000	0.0000	2.8602	0.0115	0.0199	3.2176
HNI	1.0000	0.0000	2.7565	-0.2943	-0.6977	2.9825
HNK	2.0000	2.8947	2.7493	-0.1075	-0.3604	2.8947
HNL	4.0000	8.5617	2.7538	0.1404	0.6361	2.8539
HNN	3.0000	5.6345	2.7624	-0.0322	-0.1399	2.8173
HNQ	1.0000	0.0000	2.7643	-0.2527	-0.5970	3.0145
HNR	3.0000	6.1058	2.7769	0.2744	1.1005	3.0529
HNS	7.0000	16.4257	2.7964	0.2322	1.4133	2.7376
HNT	2.0000	2.9190	2.7490	-0.0758	-0.2568	2.9190
HNV	2.0000	3.0872	2.7907	0.1430	0.4581	3.0872
HNY	2.0000	3.2015	2.8505	0.2917	0.9579	3.2015
HPD	1.0000	0.0000	2.6763	-0.1053	-0.2497	3.1278
HPE	2.0000	3.1172	2.6789	0.1820	0.5875	3.1172
HPG	3.0000	6.5094	2.6712	0.5370	2.2668	3.2547
HPH	1.0000	0.0000	2.7036	0.2110	0.4838	3.3709
HPI	2.0000	3.1358	2.6745	0.2062	0.6681	3.1358
HPK	1.0000	0.0000	2.7056	-0.2091	-0.4929	3.0480
HPL	2.0000	3.0072	2.7288	0.0388	0.1171	3.0072
HPN	3.0000	5.9411	2.7542	0.1673	0.6595	2.9706
HPQ	1.0000	0.0000	2.6694	-0.0532	-0.1293	3.1678
HPS	1.0000	0.0000	2.8239	-0.4135	-0.9960	2.8909
HPT	2.0000	3.0723	2.6944	0.1236	0.3943	3.0723
HQA	1.0000	0.0000	2.6623	-0.0253	-0.0649	3.1893
HQC	1.0000	0.0000	2.8185	0.6387	1.5982	3.6996
HQF	1.0000	0.0000	2.6526	0.1649	0.3752	3.3355
HQH	2.0000	3.4148	2.6716	0.5692	1.9776	3.4148
HQI	2.0000	3.1798	2.6653	0.2634	0.8611	3.1798
HQL	2.0000	3.0511	2.7347	0.0960	0.3039	3.0511
HQM	1.0000	0.0000	2.6948	0.3465	0.8120	3.4751
HQN	2.0000	3.0145	2.7643	0.0484	0.1481	3.0145
HQP	3.0000	6.3356	2.6694	0.4239	1.7456	3.1678
HQQ	1.0000	0.0000	2.6565	0.0040	0.0025	3.2118
HQS	2.0000	2.9349	2.8423	-0.0553	-0.1895	2.9349
HQT	2.0000	3.1163	2.6927	0.1808	0.5834	3.1163
HQV	1.0000	0.0000	2.6487	0.0986	0.2207	3.2845
HRA	1.0000	0.0000	2.6583	0.0246	0.0500	3.2276
HRC	1.0000	0.0000	2.7855	0.6886	1.7480	3.7380
HRD	2.0000	3.2101	2.6657	0.3029	0.9963	3.2101
HRE	1.0000	0.0000	2.6706	-0.0119	-0.0341	3.1996
HRF	1.0000	0.0000	2.6356	0.2148	0.4928	3.3738
HRG	1.0000	0.0000	2.6351	0.1670	0.3800	3.3370
HRI	1.0000	0.0000	2.6622	0.0123	0.0216	3.2182
HRK	1.0000	0.0000	2.7121	-0.1020	-0.2420	3.1304
HRM	1.0000	0.0000	2.6685	0.3964	0.9375	3.5134
HRN	2.0000	3.0529	2.7769	0.0983	0.3113	3.0529
HRQ	1.0000	0.0000	2.6504	0.0539	0.1175	3.2501
HRR	1.0000	0.0000	2.6407	0.1038	0.2329	3.2885
HRS	2.0000	2.9732	2.8612	-0.0053	-0.0268	2.9732
HRT	1.0000	0.0000	2.6957	-0.0703	-0.1688	3.1547
HRY	1.0000	0.0000	2.6449	0.2972	0.6907	3.4372
HSA	3.0000	5.8247	2.8324	0.0916	0.3543	2.9124
HSD	3.0000	5.7897	2.8254	0.0688	0.2630	2.8949
HSE	2.0000	2.8843	2.8214	-0.1210	-0.4050	2.8843
HSF	2.0000	3.0586	2.9109	0.1057	0.3355	3.0586
HSG	5.0000	12.0871	2.8884	0.4557	2.4388	3.0218
HSH	2.0000	3.1379	2.9630	0.2090	0.6773	3.1379
HSI	4.0000	8.7087	2.8285	0.2042	0.9353	2.9029
HSK	4.0000	8.4453	2.8024	0.0899	0.4015	2.8151
HSL	3.0000	5.5485	2.7970	-0.0881	-0.3638	2.7742
HSN	5.0000	10.9505	2.7964	0.0860	0.4288	2.7376
HSP	1.0000	0.0000	2.8239	-0.4135	-0.9960	2.8909
HSQ	2.0000	2.9349	2.8423	-0.0553	-0.1895	2.9349
HSR	5.0000	11.8929	2.8612	0.3926	2.0746	2.9732
HSS	2.0000	2.6580	2.8095	-0.4155	-1.4161	2.6580
HST	5.0000	11.3576	2.8077	0.2185	1.1215	2.8394
HSV	1.0000	0.0000	2.8801	-0.2617	-0.6188	3.0076
HSW	1.0000	0.0000	3.2510	0.5121	1.2409	3.6024
HSY	5.0000	12.4876	2.9522	0.5860	3.2331	3.1219
HTA	1.0000	0.0000	2.6928	-0.1495	-0.3527	3.0938
HTD	1.0000	0.0000	2.6940	-0.1723	-0.4062	3.0763
HTE	1.0000	0.0000	2.6952	-0.1860	-0.4385	3.0657
HTF	1.0000	0.0000	2.7162	0.0407	0.0870	3.2400
HTG	2.0000	3.2032	2.7053	0.2939	0.9653	3.2032
HTH	1.0000	0.0000	2.7489	0.1440	0.3263	3.3194
HTI	2.0000	3.0843	2.6933	0.1392	0.4456	3.0843
HTK	4.0000	8.9896	2.7117	0.3260	1.5225	2.9965
HTL	3.0000	5.9114	2.7289	0.1479	0.5811	2.9557
HTN	1.0000	0.0000	2.7490	-0.3769	-0.9027	2.9190
HTQ	1.0000	0.0000	2.6927	-0.1202	-0.2845	3.1163
HTR	1.0000	0.0000	2.6957	-0.0703	-0.1688	3.1547
HTS	7.0000	17.0364	2.8077	0.3646	2.2680	2.8394
HTT	4.0000	9.0625	2.7041	0.3576	1.6794	3.0208
HTV	1.0000	0.0000	2.7019	-0.0257	-0.0658	3.1890
HTY	2.0000	3.3033	2.7414	0.4241	1.4261	3.3033
HVA	1.0000	0.0000	2.6585	0.0693	0.1530	3.2620
HVD	1.0000	0.0000	2.6673	0.0465	0.1004	3.2445
HVG	1.0000	0.0000	2.6267	0.2116	0.4853	3.3714
HVK	1.0000	0.0000	2.7202	-0.0573	-0.1387	3.1647
HVL	1.0000	0.0000	2.7551	-0.1104	-0.2617	3.1239
HVN	2.0000	3.0872	2.7907	0.1430	0.4581	3.0872
HVP	1.0000	0.0000	2.6694	0.0414	0.0886	3.2405
HVQ	2.0000	3.2845	2.6487	0.3996	1.3372	3.2845
HVR	2.0000	3.3228	2.6360	0.4495	1.5193	3.3228
HVS	2.0000	3.0076	2.8801	0.0393	0.1187	3.0076
HVV	1.0000	0.0000	2.6286	0.1931	0.4416	3.3572
HWT	1.0000	0.0000	3.0251	0.7482	1.9345	3.7838
HYD	1.0000	0.0000	2.6944	0.1952	0.4465	3.3588
HYF	1.0000	0.0000	2.6144	0.4082	0.9676	3.5225
HYH	1.0000	0.0000	2.6069	0.5115	1.2392	3.6019
HYK	2.0000	3.2790	2.7649	0.3925	1.3117	3.2790
HYL	2.0000	3.2382	2.8082	0.3394	1.1233	3.2382
HYN	1.0000	0.0000	2.8505	-0.0093	-0.0282	3.2015
HYR	1.0000	0.0000	2.6449	0.2972	0.6907	3.4372
HYS	4.0000	9.3657	2.9522	0.4891	2.3579	3.1219
HYT	3.0000	6.6066	2.7414	0.6002	2.5745	3.3033
IAA	2.0000	2.9317	2.6067	-0.0594	-0.2029	2.9317
IAD	2.0000	2.9142	2.6069	-0.0821	-0.2774	2.9142
IAE	2.0000	2.9037	2.6074	-0.0959	-0.3223	2.9037
IAF	2.0000	3.0779	2.6357	0.1308	0.4182	3.0779
IAG	2.0000	3.0411	2.6238	0.0830	0.2612	3.0411
IAI	3.0000	5.8445	2.6067	0.1044	0.4058	2.9222
IAK	1.0000	0.0000	2.6196	-0.4869	-1.1888	2.8344
IAL	4.0000	8.3808	2.6341	0.0620	0.2723	2.7936
IAN	5.0000	11.0279	2.6518	0.1112	0.5593	2.7570
IAP	1.0000	0.0000	2.6070	-0.3883	-0.9316	2.9103
IAS	5.0000	10.7093	2.7058	0.0076	0.0242	2.6773
IAT	1.0000	0.0000	2.6136	-0.4553	-1.1048	2.8587
IAV	1.0000	0.0000	2.6200	-0.2365	-0.5583	3.0269
IAW	1.0000	0.0000	2.9280	0.5373	1.3096	3.6217
IAY	3.0000	6.2825	2.6617	0.3893	1.5926	3.1412
ICD	1.0000	0.0000	2.8353	0.2808	0.6508	3.4245
ICN	3.0000	6.5346	2.9248	0.5533	2.3452	3.2673
ICT	1.0000	0.0000	2.8579	0.2086	0.4782	3.3691
ICV	1.0000	0.0000	2.8202	0.4274	1.0169	3.5373
IDC	1.0000	0.0000	2.8353	0.2808	0.6508	3.4245
IDD	5.0000	11.5867	2.6066	0.2930	1.5217	2.8967
IDE	1.0000	0.0000	2.6069	-0.4197	-1.0120	2.8861
IDG	1.0000	0.0000	2.6264	-0.2408	-0.5686	3.0236
IDH	1.0000	0.0000	2.6734	-0.0897	-0.2136	3.1398
IDI	1.0000	0.0000	2.6066	-0.3955	-0.9500	2.9047
IDK	6.0000	14.0846	2.6172	0.2684	1.5211	2.8169
IDL	5.0000	11.1043	2.6305	0.1361	0.6886	2.7761
IDM	3.0000	6.4000	2.7046	0.4658	1.9346	3.2000
IDN	4.0000	8.2183	2.6471	-0.0085	-0.0524	2.7394
IDP	2.0000	2.8927	2.6067	-0.1101	-0.3689	2.8927
IDQ	3.0000	5.8734	2.6084	0.1232	0.4814	2.9367
IDR	3.0000	5.9501	2.6141	0.1731	0.6833	2.9751
IDS	4.0000	7.9794	2.6988	-0.1121	-0.5312	2.6598
IDT	4.0000	8.5237	2.6119	0.1239	0.5593	2.8412
IDV	2.0000	3.0094	2.6223	0.0417	0.1264	3.0094
IDY	1.0000	0.0000	2.6657	-0.1106	-0.2620	3.1237
IEA	2.0000	2.9037	2.6074	-0.0959	-0.3223	2.9037
IEC	2.0000	3.4140	2.8388	0.5681	1.9732	3.4140
IED	2.0000	2.8861	2.6069	-0.1187	-0.3972	2.8861
IEE	2.0000	2.8756	2.6070	-0.1324	-0.4423	2.8756
IEH	3.0000	6.2585	2.6764	0.3737	1.5242	3.1292
IEI	4.0000	8.6825	2.6070	0.1928	0.8817	2.8942
IEK	2.0000	2.8064	2.6161	-0.2224	-0.7421	2.8064
IEM	1.0000	0.0000	2.7080	-0.0251	-0.0645	3.1894
IEN	5.0000	10.9156	2.6447	0.0747	0.3702	2.7289
IEP	3.0000	5.7644	2.6069	0.0523	0.1971	2.8822
IEQ	3.0000	5.8523	2.6093	0.1095	0.4262	2.9261
IER	2.0000	2.9645	2.6156	-0.0167	-0.0638	2.9645
IES	1.0000	0.0000	2.6949	-0.7279	-1.8887	2.6492
IET	3.0000	5.6614	2.6112	-0.0147	-0.0703	2.8307
IEV	2.0000	2.9989	2.6241	0.0280	0.0817	2.9989
IEY	2.0000	3.1132	2.6686	0.1767	0.5699	3.1132
IFA	2.0000	3.0779	2.6357	0.1308	0.4182	3.0779
IFC	1.0000	0.0000	2.8262	0.4938	1.1914	3.5882
IFD	2.0000	3.0604	2.6389	0.1081	0.3433	3.0604
IFE	1.0000	0.0000	2.6412	-0.2067	-0.4873	3.0498
IFG	2.0000	3.1873	2.6367	0.2732	0.8944	3.1873
IFH	1.0000	0.0000	2.6705	0.1233	0.2781	3.3035
IFL	2.0000	2.9398	2.6881	-0.0489	-0.1686	2.9398
IFM	1.0000	0.0000	2.6977	0.2016	0.4616	3.3637
IFN	5.0000	11.6126	2.7126	0.3014	1.5676	2.9032
IFP	1.0000	0.0000	2.6397	-0.1981	-0.4670	3.0564
IFR	1.0000	0.0000	2.6320	-0.0910	-0.2166	3.1388
IFS	5.0000	11.2940	2.7805	0.1978	1.0120	2.8235
IFT	4.0000	9.0148	2.6555	0.3369	1.5766	3.0049
IFV	2.0000	3.1731	2.6347	0.2547	0.8315	3.1731
IFY	1.0000	0.0000	2.6642	0.1024	0.2296	3.2874
IGA	2.0000	3.0411	2.6238	0.0830	0.2612	3.0411
IGD	1.0000	0.0000	2.6264	-0.2408	-0.5686	3.0236
IGE	2.0000	3.0131	2.6284	0.0465	0.1420	3.0131
IGG	1.0000	0.0000	2.6282	-0.0757	-0.1813	3.1505
IGH	1.0000	0.0000	2.6645	0.0754	0.1672	3.2667
IGI	3.0000	6.0633	2.6251	0.2467	0.9854	3.0316
IGK	3.0000	5.8877	2.6505	0.1325	0.5189	2.9438
IGL	1.0000	0.0000	2.6711	-0.3977	-0.9557	2.9030
IGM	1.0000	0.0000	2.6924	0.1538	0.3491	3.3269
IGN	2.0000	2.8664	2.6943	-0.1444	-0.4819	2.8664
IGP	3.0000	6.0393	2.6271	0.2311	0.9209	3.0197
IGQ	3.0000	6.1272	2.6219	0.2883	1.1591	3.0636
IGR	1.0000	0.0000	2.6222	-0.1389	-0.3279	3.1020
IGS	4.0000	8.3602	2.7596	0.0530	0.2310	2.7867
IGT	2.0000	2.9681	2.6409	-0.0120	-0.0484	2.9681
IGV	1.0000	0.0000	2.6258	-0.0942	-0.2240	3.1363
IGW	1.0000	0.0000	2.9236	0.6796	1.7208	3.7311
IGY	1.0000	0.0000	2.6580	0.0545	0.1190	3.2506
IHE	2.0000	3.1292	2.6764	0.1976	0.6394	3.1292
IHI	1.0000	0.0000	2.6713	-0.0792	-0.1894	3.1478
IHK	3.0000	6.1200	2.7053	0.2836	1.1394	3.0600
IHL	4.0000	9.0575	2.7299	0.3555	1.6686	3.0192
IHN	1.0000	0.0000	2.7565	-0.2943	-0.6977	2.9825
IHP	1.0000	0.0000	2.6745	-0.0948	-0.2255	3.1358
IHR	1.0000	0.0000	2.6622	0.0123	0.0216	3.2182
IHS	6.0000	14.5144	2.8285	0.3803	2.1961	2.9029
IHT	1.0000	0.0000	2.6933	-0.1619	-0.3816	3.0843
IHV	1.0000	0.0000	2.6631	0.0569	0.1245	3.2525
IHY	1.0000	0.0000	2.6884	0.2057	0.4712	3.3668
IIA	1.0000	0.0000	2.6067	-0.3727	-0.8922	2.9222
IIC	2.0000	3.4326	2.8328	0.5923	2.0699	3.4326
IID	2.0000	2.9047	2.6066	-0.0945	-0.3178	2.9047
IIE	3.0000	5.7883	2.6070	0.0679	0.2594	2.8942
IIF	1.0000	0.0000	2.6373	-0.1825	-0.4302	3.0684
IIG	1.0000	0.0000	2.6251	-0.2304	-0.5437	3.0316
III	1.0000	0.0000	2.6065	-0.3851	-0.9234	2.9128
IIK	6.0000	14.1248	2.6182	0.2789	1.5830	2.8250
IIL	6.0000	13.9206	2.6320	0.2257	1.2708	2.7841
IIM	1.0000	0.0000	2.7024	-0.0009	-0.0088	3.2080
IIN	3.0000	5.4950	2.6492	-0.1230	-0.5038	2.7475
IIP	2.0000	2.9008	2.6067	-0.0996	-0.3346	2.9008
IIQ	2.0000	2.9447	2.6080	-0.0424	-0.1477	2.9447
IIR	1.0000	0.0000	2.6133	-0.2935	-0.6959	2.9831
IIS	3.0000	5.3357	2.7019	-0.2266	-0.9261	2.6678
IIT	1.0000	0.0000	2.6126	-0.4677	-1.1374	2.8493
IIV	1.0000	0.0000	2.6211	-0.2489	-0.5879	3.0174
IIY	1.0000	0.0000	2.6637	-0.1001	-0.2378	3.1318
IKA	1.0000	0.0000	2.6196	-0.4869	-1.1888	2.8344
IKC	4.0000	10.0343	2.8710	0.7791	4.0696	3.3448
IKD	1.0000	0.0000	2.6172	-0.5097	-1.2503	2.8169
IKE	4.0000	8.4191	2.6161	0.0786	0.3491	2.8064
IKF	1.0000	0.0000	2.6660	-0.2968	-0.7038	2.9806
IKI	9.0000	22.5996	2.6182	0.4550	3.2659	2.8250
IKK	6.0000	13.6858	2.6169	0.1646	0.9176	2.7372
IKL	3.0000	5.3926	2.6242	-0.1895	-0.7739	2.6963
IKM	1.0000	0.0000	2.7389	-0.1151	-0.2726	3.1202
IKN	7.0000	15.9581	2.6353	0.1308	0.7821	2.6597
IKP	5.0000	11.2519	2.6168	0.1841	0.9398	2.8130
IKQ	3.0000	5.7139	2.6238	0.0194	0.0660	2.8569
IKR	7.0000	17.3718	2.6337	0.4373	2.7586	2.8953
IKS	2.0000	2.5800	2.6749	-0.5169	-1.7959	2.5800
IKT	3.0000	5.5229	2.6151	-0.1048	-0.4306	2.7615
IKV	2.0000	2.9296	2.6451	-0.0621	-0.2118	2.9296
IKW	1.0000	0.0000	2.9644	0.4107	0.9740	3.5244
IKY	2.0000	3.0440	2.6968	0.0867	0.2733	3.0440
ILA	1.0000	0.0000	2.6341	-0.5401	-1.3334	2.7936
ILD	3.0000	5.5522	2.6305	-0.0858	-0.3542	2.7761
ILE	4.0000	8.2966	2.6287	0.0255	0.1039	2.7655
ILF	4.0000	8.8194	2.6881	0.2522	1.1639	2.9398
ILH	2.0000	3.0192	2.7299	0.0544	0.1679	3.0192
ILI	5.0000	11.1365	2.6320	0.1465	0.7431	2.7841
ILK	6.0000	13.4816	2.6242	0.1115	0.6142	2.6963
ILL	3.0000	5.3109	2.6281	-0.2427	-0.9926	2.6555
ILN	4.0000	7.8565	2.6360	-0.1654	-0.7800	2.6188
ILP	5.0000	11.0885	2.6298	0.1310	0.6618	2.7721
ILQ	1.0000	0.0000	2.6397	-0.5108	-1.2532	2.8161
ILR	3.0000	5.7089	2.6519	0.0162	0.0531	2.8545
ILS	9.0000	20.3135	2.6685	0.0832	0.5554	2.5392
ILT	4.0000	8.1619	2.6243	-0.0330	-0.1652	2.7206
ILV	3.0000	5.7776	2.6650	0.0609	0.2315	2.8888
ILY	1.0000	0.0000	2.7210	-0.2675	-0.6327	3.0031
IMA	2.0000	3.2175	2.6999	0.3125	1.0295	3.2175
IME	1.0000	0.0000	2.7080	-0.0251	-0.0645	3.1894
IMF	1.0000	0.0000	2.6977	0.2016	0.4616	3.3637
IMG	1.0000	0.0000	2.6924	0.1538	0.3491	3.3269
IMN	2.0000	3.0427	2.7922	0.0851	0.2681	3.0427
IMQ	2.0000	3.2400	2.6953	0.3417	1.1315	3.2400
IMT	3.0000	6.2890	2.7262	0.3936	1.6113	3.1445
INA	5.0000	11.0279	2.6518	0.1112	0.5593	2.7570
INC	1.0000	0.0000	2.9248	0.0762	0.1690	3.2673
IND	4.0000	8.2183	2.6471	-0.0085	-0.0524	2.7394
INE	3.0000	5.4578	2.6447	-0.1471	-0.6014	2.7289
INF	1.0000	0.0000	2.7126	-0.3975	-0.9552	2.9032
ING	2.0000	2.8664	2.6943	-0.1444	-0.4819	2.8664
INH	2.0000	2.9825	2.7565	0.0068	0.0126	2.9825
INI	2.0000	2.7475	2.6492	-0.2991	-1.0033	2.7475
INK	7.0000	15.9581	2.6353	0.1308	0.7821	2.6597
INL	5.0000	10.4754	2.6360	-0.0685	-0.3680	2.6188
INM	2.0000	3.0427	2.7922	0.0851	0.2681	3.0427
INN	4.0000	7.7466	2.6409	-0.2131	-1.0050	2.5822
INP	5.0000	10.9420	2.6462	0.0833	0.4146	2.7355
INQ	2.0000	2.7795	2.6588	-0.2575	-0.8606	2.7795
INR	2.0000	2.8178	2.6729	-0.2075	-0.6920	2.8178
INS	7.0000	15.0153	2.6665	-0.0736	-0.4670	2.5026
INT	9.0000	21.4719	2.6372	0.2716	1.8858	2.6840
INV	4.0000	8.5565	2.6876	0.1382	0.6255	2.8522
INY	3.0000	5.9330	2.7472	0.1620	0.6380	2.9665
IPA	3.0000	5.8205	2.6070	0.0888	0.3432	2.9103
IPC	1.0000	0.0000	2.8366	0.2756	0.6384	3.4206
IPD	3.0000	5.7855	2.6067	0.0660	0.2520	2.8927
IPE	2.0000	2.8822	2.6069	-0.1238	-0.4140	2.8822
IPG	3.0000	6.0393	2.6271	0.2311	0.9209	3.0197
IPH	4.0000	9.4075	2.6745	0.5072	2.4554	3.1358
IPI	1.0000	0.0000	2.6067	-0.4006	-0.9631	2.9008
IPK	2.0000	2.8130	2.6168	-0.2138	-0.7132	2.8130
IPL	3.0000	5.5443	2.6298	-0.0909	-0.3748	2.7721
IPM	2.0000	3.1960	2.7058	0.2845	0.9333	3.1960
IPN	8.0000	19.1485	2.6462	0.2874	1.8866	2.7355
IPP	1.0000	0.0000	2.6067	-0.4162	-1.0031	2.8888
IPQ	1.0000	0.0000	2.6087	-0.3590	-0.8578	2.9328
IPR	5.0000	11.8845	2.6146	0.3898	2.0590	2.9711
IPS	6.0000	13.2793	2.6973	0.0589	0.3159	2.6559
IPT	7.0000	17.0237	2.6116	0.3618	2.2497	2.8373
IPV	1.0000	0.0000	2.6229	-0.2645	-0.6254	3.0055
IPY	2.0000	3.1198	2.6667	0.1853	0.5984	3.1198
IQA	1.0000	0.0000	2.6077	-0.3311	-0.7882	2.9542
IQC	1.0000	0.0000	2.8252	0.3328	0.7781	3.4645
IQD	1.0000	0.0000	2.6084	-0.3539	-0.8449	2.9367
IQF	1.0000	0.0000	2.6330	-0.1409	-0.3327	3.1004
IQG	2.0000	3.0636	2.6219	0.1122	0.3571	3.0636
IQI	2.0000	2.9447	2.6080	-0.0424	-0.1477	2.9447
IQK	4.0000	8.5708	2.6238	0.1444	0.6545	2.8569
IQL	5.0000	11.2644	2.6397	0.1881	0.9612	2.8161
IQM	1.0000	0.0000	2.6953	0.0407	0.0870	3.2400
IQN	5.0000	11.1178	2.6588	0.1405	0.7115	2.7795
IQP	3.0000	5.8655	2.6087	0.1181	0.4608	2.9328
IQQ	2.0000	2.9767	2.6080	-0.0008	-0.0121	2.9767
IQR	2.0000	3.0151	2.6118	0.0491	0.1505	3.0151
IQS	5.0000	10.7992	2.7155	0.0369	0.1749	2.6998
IQT	3.0000	5.7625	2.6170	0.0511	0.1922	2.8812
IQV	3.0000	6.0988	2.6184	0.2699	1.0816	3.0494
IRA	1.0000	0.0000	2.6125	-0.2812	-0.6659	2.9926
IRD	1.0000	0.0000	2.6141	-0.3040	-0.7215	2.9751
IRH	2.0000	3.2182	2.6622	0.3133	1.0325	3.2182
IRI	1.0000	0.0000	2.6133	-0.2935	-0.6959	2.9831
IRK	4.0000	8.6859	2.6337	0.1943	0.8886	2.8953
IRL	2.0000	2.8545	2.6519	-0.1599	-0.5332	2.8545
IRN	2.0000	2.8178	2.6729	-0.2075	-0.6920	2.8178
IRP	3.0000	5.9422	2.6146	0.1680	0.6625	2.9711
IRQ	3.0000	6.0302	2.6118	0.2252	0.8963	3.0151
IRR	1.0000	0.0000	2.6140	-0.2020	-0.4762	3.0534
IRS	5.0000	10.9527	2.7338	0.0868	0.4326	2.7382
IRT	1.0000	0.0000	2.6256	-0.3761	-0.9008	2.9196
IRV	3.0000	6.1756	2.6192	0.3198	1.2921	3.0878
IRY	2.0000	3.2021	2.6552	0.2924	0.9604	3.2021
ISA	3.0000	5.3546	2.7058	-0.2143	-0.8752	2.6773
ISC	2.0000	3.1876	2.9975	0.2736	0.8959	3.1876
ISD	2.0000	2.6598	2.6988	-0.4131	-1.4074	2.6598
ISE	10.0000	23.8432	2.6949	0.2721	1.9922	2.6492
ISF	4.0000	8.4705	2.7805	0.1009	0.4523	2.8235
ISG	4.0000	8.3602	2.7596	0.0530	0.2310	2.7867
ISH	2.0000	2.9029	2.8285	-0.0969	-0.3256	2.9029
ISI	6.0000	13.3392	2.7019	0.0744	0.4040	2.6678
ISK	3.0000	5.1601	2.6749	-0.3408	-1.4072	2.5800
ISL	6.0000	12.6960	2.6685	-0.0929	-0.5417	2.5392
ISM	2.0000	2.9631	2.8659	-0.0185	-0.0698	2.9631
ISN	10.0000	22.5230	2.6665	0.0813	0.5715	2.5026
ISP	4.0000	7.9676	2.6973	-0.1172	-0.5551	2.6559
ISQ	5.0000	10.7992	2.7155	0.0369	0.1749	2.6998
ISR	4.0000	8.2145	2.7338	-0.0101	-0.0600	2.7382
ISS	8.0000	16.9603	2.6762	-0.1193	-0.7986	2.4229
IST	4.0000	7.8130	2.6807	-0.1843	-0.8687	2.6043
ISV	6.0000	13.8626	2.7518	0.2106	1.1830	2.7725
ISW	1.0000	0.0000	3.0825	0.2063	0.4727	3.3673
ISY	3.0000	5.7737	2.8186	0.0583	0.2213	2.8868
ITA	2.0000	2.8587	2.6136	-0.1543	-0.5147	2.8587
ITC	2.0000	3.3691	2.8579	0.5097	1.7455	3.3691
ITD	3.0000	5.6825	2.6119	-0.0010	-0.0155	2.8412
ITE	2.0000	2.8307	2.6112	-0.1908	-0.6361	2.8307
ITF	2.0000	3.0049	2.6555	0.0359	0.1075	3.0049
ITG	1.0000	0.0000	2.6409	-0.3130	-0.7435	2.9681
ITH	1.0000	0.0000	2.6933	-0.1619	-0.3816	3.0843
ITI	1.0000	0.0000	2.6126	-0.4677	-1.1374	2.8493
ITK	2.0000	2.7615	2.6151	-0.2809	-0.9407	2.7615
ITL	3.0000	5.4412	2.6243	-0.1579	-0.6451	2.7206
ITN	4.0000	8.0520	2.6372	-0.0806	-0.3853	2.6840
ITP	7.0000	17.0237	2.6116	0.3618	2.2497	2.8373
ITQ	8.0000	20.1687	2.6170	0.4770	3.2438	2.8812
ITR	4.0000	8.7588	2.6256	0.2259	1.0384	2.9196
ITS	5.0000	10.4173	2.6807	-0.0874	-0.4656	2.6043
ITT	5.0000	11.1431	2.6121	0.1487	0.7543	2.7858
ITY	5.0000	12.2731	2.6851	0.5162	2.7998	3.0683
IVA	1.0000	0.0000	2.6200	-0.2365	-0.5583	3.0269
IVD	1.0000	0.0000	2.6223	-0.2593	-0.6130	3.0094
IVE	3.0000	5.9977	2.6241	0.2041	0.8096	2.9989
IVF	1.0000	0.0000	2.6347	-0.0463	-0.1134	3.1731
IVK	3.0000	5.8593	2.6451	0.1140	0.4444	2.9296
IVL	2.0000	2.8888	2.6650	-0.1152	-0.3858	2.8888
IVM	1.0000	0.0000	2.6914	0.1353	0.3060	3.3127
IVN	5.0000	11.4086	2.6876	0.2351	1.2098	2.8522
IVP	4.0000	9.0164	2.6229	0.3376	1.5799	3.0055
IVQ	1.0000	0.0000	2.6184	-0.2073	-0.4887	3.0494
IVR	1.0000	0.0000	2.6192	-0.1573	-0.3711	3.0878
[truncated: 3,248 more rows]
