# Supplementary material for: Evaluating deterministic motif significance measures in protein databases
Source: Algorithms Mol Biol. 2007 Dec 24;2:16. doi: 10.1186/1748-7188-2-16 (PMC2254621; doi:10.1186/1748-7188-2-16)
Supplement: Additional File 2 — Scripts and Datasets. This file contains the sequence datasets (synthetic and real) and the evaluated motifs. This data is separated according to the tables where it is presented and discussed. It also contains script programs (in perl language) developed for this work. [file 1748-7188-2-16-S2.zip › Scripts_and_Datasets/datasets/Table 4/20%/Motifs/score_TKYEETGAFK_s20_mlen_10_planted_syn5_len300_num50.txt]

Motif	Supp	IG	Pratt	LogOdds	Zscore	Info
AAANRLGASG	1.0000	0.0000	0.9695	8.2351	12915.6065	9.5384
AADEENNLNI	1.0000	0.0000	0.9138	7.6167	6337.0936	9.0631
AADLNHYFLN	1.0000	0.0000	0.9920	8.4762	17047.7508	9.7237
AADNQIHKRK	1.0000	0.0000	0.9328	8.5336	18212.5552	9.7678
AAEIELDSQG	1.0000	0.0000	0.9392	8.1444	11634.4332	9.4687
AAFATNIKKN	1.0000	0.0000	0.9228	8.0334	10239.5244	9.3834
AAFNSFYEDS	1.0000	0.0000	1.0222	8.2560	13229.4769	9.5544
AAGQSIDDKN	1.0000	0.0000	0.9433	8.0028	9885.1774	9.3599
AAGRKKSERI	1.0000	0.0000	0.9452	8.3072	14033.1562	9.5938
AAGRSKSYQK	1.0000	0.0000	1.0037	8.2434	13040.1570	9.5448
AAHQGSRSLS	1.0000	0.0000	1.0307	7.9856	9690.6700	9.3466
AAIENYVELG	1.0000	0.0000	0.9434	8.6379	20535.3127	9.8480
AAKFVKILSE	1.0000	0.0000	0.9502	8.1136	11229.8829	9.4450
AAKQLYGAGE	1.0000	0.0000	0.9247	8.8578	26453.0743	10.0170
AAKVQPLQED	1.0000	0.0000	0.8978	8.4290	16145.1514	9.6874
AALEQPPKKE	1.0000	0.0000	0.8905	8.1588	11829.4196	9.4798
AALIDNSVAS	1.0000	0.0000	0.9645	7.6253	6400.7092	9.0697
AALNGLTRKD	1.0000	0.0000	0.9196	7.9803	9631.8634	9.3426
AALQNQIASA	1.0000	0.0000	0.9473	7.9881	9718.3417	9.3485
AALSGNTLNG	1.0000	0.0000	0.9525	7.6091	6282.3924	9.0573
AALTHENWQE	1.0000	0.0000	1.0242	9.2200	40138.0594	10.2954
AAMINLKING	1.0000	0.0000	0.9639	8.3298	14402.8944	9.6112
AAMVPQNWGV	1.0000	0.0000	1.0319	9.9607	94172.3168	10.8648
AANDGTGTKL	1.0000	0.0000	0.9173	8.1309	11454.7589	9.4583
AANFPKPKKE	1.0000	0.0000	0.9099	8.1562	11794.4034	9.4778
AANMRYTDDM	1.0000	0.0000	0.9925	9.3385	46006.9138	10.3865
AANQAKYLIY	1.0000	0.0000	0.9589	8.6876	21744.9214	9.8862
AANQLSKHIA	1.0000	0.0000	0.9722	8.1120	11209.0624	9.4438
AANRLGASGS	1.0000	0.0000	0.9895	7.8804	8585.2087	9.2658
AAPGTSSSIL	1.0000	0.0000	0.9728	7.4693	5348.3398	8.9498
AAPILYRNIN	1.0000	0.0000	0.9489	8.3028	13962.0627	9.5904
AAPTIKLGTI	1.0000	0.0000	0.8952	8.2693	13433.7411	9.5647
AAQLILLIAR	1.0000	0.0000	0.9124	8.1897	12258.2708	9.5035
AAQPKDTNPL	1.0000	0.0000	0.9029	7.9894	9733.4842	9.3496
AARIDAKEEW	1.0000	0.0000	0.9639	9.3108	44560.0953	10.3652
AARIEVVLDD	1.0000	0.0000	0.9013	8.6247	20225.0776	9.8378
AARSRCSNLL	1.0000	0.0000	1.0414	8.1462	11659.5280	9.4701
AASASGNRIR	1.0000	0.0000	0.9898	8.0302	10201.0467	9.3809
AASEDDTNSS	1.0000	0.0000	0.9514	7.2009	3926.6759	8.7435
AASKMVDLLD	1.0000	0.0000	0.9780	8.1995	12396.2722	9.5110
AASSVLTKTL	1.0000	0.0000	0.9465	7.4381	5159.4889	8.9258
AAVNYFSDLW	1.0000	0.0000	1.0887	9.1930	38911.2605	10.2747
AAYMEHNSDY	1.0000	0.0000	1.0655	9.2081	39593.6736	10.2863
AAYRQARFEN	1.0000	0.0000	0.9347	9.0308	32282.3915	10.1500
ACAFSQHFKP	1.0000	0.0000	1.0570	9.4721	53654.7167	10.4892
ACGAKHNFFN	1.0000	0.0000	1.0484	9.4227	50688.7759	10.4512
ACGTKKSEHD	1.0000	0.0000	1.0333	8.9373	28986.6673	10.0781
ACIKHSCGNR	1.0000	0.0000	1.1369	9.6761	67856.7064	10.6460
ACLNLEVLSD	1.0000	0.0000	1.0102	8.1358	11519.7916	9.4620
ACNNRLAPSG	1.0000	0.0000	1.0341	8.4576	16686.4086	9.7094
ACNSKNSHSA	1.0000	0.0000	1.0659	7.9768	9593.2692	9.3399
ACVPTQNPTT	1.0000	0.0000	0.9711	8.9199	28413.5650	10.0648
ADASPCQLNE	1.0000	0.0000	1.0107	8.4518	16575.7039	9.7050
ADASQHLINN	1.0000	0.0000	0.9738	7.9270	9059.0127	9.3016
ADDNVLKTCI	1.0000	0.0000	0.9781	8.6385	20550.2597	9.8485
ADDRKLNKIS	1.0000	0.0000	0.9281	7.6007	6221.7198	9.0508
ADDRLLSLNL	1.0000	0.0000	0.9231	7.2725	4263.8957	8.7985
ADDSNIELSD	1.0000	0.0000	0.9380	7.3404	4610.5480	8.8507
ADEAFDQSRR	1.0000	0.0000	0.9499	8.5464	18483.4146	9.7777
ADEANIHNKS	1.0000	0.0000	0.9664	7.9275	9063.6339	9.3020
ADEENNLNIP	1.0000	0.0000	0.9114	7.5848	6108.8287	9.0386
ADENTVCNQN	1.0000	0.0000	0.9994	8.5366	18274.0724	9.7701
ADFGYKGPLE	1.0000	0.0000	0.9330	8.8844	27276.0369	10.0375
ADFKHLQENT	1.0000	0.0000	0.9454	8.4222	16019.6595	9.6822
ADFNSDIARE	1.0000	0.0000	0.9538	8.1808	12132.2657	9.4966
ADFPWSEIVS	1.0000	0.0000	1.0765	8.9399	29075.6968	10.0802
ADFRLYAVLV	1.0000	0.0000	0.9480	8.9593	29729.5897	10.0950
ADFTTINLSS	1.0000	0.0000	0.9557	7.4851	5446.4994	8.9619
ADGSASEVQE	1.0000	0.0000	0.9784	8.1260	11390.7081	9.4545
ADHALLWSIW	1.0000	0.0000	1.1602	9.7890	77275.7032	10.7327
ADHAQANCDN	1.0000	0.0000	1.0144	9.0622	33468.9963	10.1741
ADHTIPSLFR	1.0000	0.0000	0.9785	8.5023	17567.2637	9.7438
ADIENESHNS	1.0000	0.0000	0.9810	7.6573	6640.2728	9.0943
ADILDATSCD	1.0000	0.0000	0.9960	8.5183	17895.0425	9.7561
ADIPGHGVVD	1.0000	0.0000	0.9041	9.2689	42462.5890	10.3330
ADIVDASNQV	1.0000	0.0000	0.9559	8.2359	12928.0421	9.5390
ADKFEYPVSP	1.0000	0.0000	0.9713	8.6148	19996.4425	9.8302
ADKPDTQTCD	1.0000	0.0000	0.9439	8.8661	26706.8356	10.0234
ADKPNQKQFF	1.0000	0.0000	0.9251	8.4929	17377.6912	9.7365
ADKSTHGNML	1.0000	0.0000	1.0147	8.4096	15789.2795	9.6725
ADLALASRTR	1.0000	0.0000	0.9435	7.9892	9730.9878	9.3494
ADLESYIINL	1.0000	0.0000	0.9581	7.8394	8189.1409	9.2342
ADLIKDRRNE	1.0000	0.0000	0.9106	8.1019	11078.6828	9.4360
ADLNGIVQKA	1.0000	0.0000	0.9223	8.3071	14031.2878	9.5937
ADLNHYFLNR	1.0000	0.0000	0.9973	8.5381	18307.6796	9.7713
ADLPWTLGKD	1.0000	0.0000	0.9901	8.8644	26654.9228	10.0221
ADNFLNIDRN	1.0000	0.0000	0.9373	7.8646	8430.3832	9.2536
ADNINHKIIQ	1.0000	0.0000	0.9406	8.2950	13837.3559	9.5844
ADNLKSSLSS	1.0000	0.0000	0.9207	6.4994	1750.9310	8.2043
ADNLRQYAQS	1.0000	0.0000	0.9785	8.2628	13333.3584	9.5597
ADNQIHKRKG	1.0000	0.0000	0.9393	8.6284	20313.1703	9.8407
ADNQVYAQTL	1.0000	0.0000	0.9400	8.5549	18664.1482	9.7842
ADNSQALIEV	1.0000	0.0000	0.9470	7.9420	9216.6750	9.3131
ADNSVADHAQ	1.0000	0.0000	0.9801	8.4524	16586.3273	9.7054
ADNYDSSLEH	1.0000	0.0000	1.0114	7.9696	9513.6696	9.3343
ADPIYIPAIE	1.0000	0.0000	0.8903	8.7823	24249.8071	9.9590
ADQEKKSVSE	1.0000	0.0000	0.9554	7.7518	7404.0252	9.1669
ADQKNGRQKV	1.0000	0.0000	0.9206	8.4887	17294.5530	9.7333
ADRNMLHDNQ	1.0000	0.0000	0.9925	8.6584	21026.0460	9.8638
ADRSNHHASE	1.0000	0.0000	1.0348	8.3417	14602.6551	9.6204
ADSAEKVFTT	1.0000	0.0000	0.9433	8.2382	12960.9111	9.5407
ADSKSIPPTT	1.0000	0.0000	0.9399	7.6075	6270.8687	9.0560
ADSLHQFVSL	1.0000	0.0000	1.0163	8.1409	11587.5223	9.4660
ADSRNAYTQN	1.0000	0.0000	0.9770	8.1065	11137.5250	9.4395
ADSVNLLTSG	1.0000	0.0000	0.9601	7.4427	5186.9584	8.9293
ADSWLSLKVH	1.0000	0.0000	1.0850	8.6295	20338.6533	9.8416
ADTKPSEANF	1.0000	0.0000	0.9429	7.9501	9302.9202	9.3194
ADTRPDGNDL	1.0000	0.0000	0.9123	8.1649	11912.7585	9.4844
ADTSLTHGPT	1.0000	0.0000	0.9623	8.2319	12868.6901	9.5360
ADTSPALLFA	1.0000	0.0000	0.9447	7.9769	9594.3505	9.3399
ADTSRRFAIK	1.0000	0.0000	0.9489	8.3881	15402.7888	9.6560
ADVAAMVPQN	1.0000	0.0000	0.9434	9.0092	31487.4579	10.1334
AEALPQRQKC	1.0000	0.0000	0.9619	9.0706	33795.8416	10.1806
AEAPLAAGQS	1.0000	0.0000	0.9449	8.2653	13372.2653	9.5616
AEASCFLILD	1.0000	0.0000	1.0191	8.6246	20223.5307	9.8378
AEAVLVIDEE	1.0000	0.0000	0.8976	8.5202	17933.1367	9.7575
AEDSMSKSSN	1.0000	0.0000	0.9933	7.2219	4022.4964	8.7596
AEDSQQSNIP	1.0000	0.0000	0.9587	7.6909	6902.6364	9.1201
AEDTNGYAHP	1.0000	0.0000	0.9509	8.9275	28661.4975	10.0706
AEEKYLNPNC	1.0000	0.0000	1.0100	8.6564	20976.8864	9.8622
AEFSPHTLMA	1.0000	0.0000	1.0155	8.8355	25782.2310	9.9999
AEGIESSVGT	1.0000	0.0000	0.9830	8.1469	11668.6933	9.4706
AEHKDKTNTP	1.0000	0.0000	0.9212	8.2077	12514.7493	9.5174
AEIELDSQGK	1.0000	0.0000	0.9352	8.0047	9906.2031	9.3613
AEILADDNVL	1.0000	0.0000	0.9141	7.9993	9845.3140	9.3572
AEINLYEDKI	1.0000	0.0000	0.9254	8.2117	12571.7718	9.5204
AEIRQQEPNK	1.0000	0.0000	0.9034	8.3353	14494.1872	9.6154
AEKESDNLMT	1.0000	0.0000	0.9641	7.9237	9023.7421	9.2990
AEKESSSPSP	1.0000	0.0000	0.9584	7.0749	3396.2183	8.6466
AEKVFTTYSQ	1.0000	0.0000	0.9729	8.5739	19077.7748	9.7988
AELDFDAISV	1.0000	0.0000	0.9508	8.2573	13250.2702	9.5555
AELGEFHAES	1.0000	0.0000	0.9832	8.5939	19520.6629	9.8142
AELIEENIDN	1.0000	0.0000	0.9068	7.7885	7723.6861	9.1952
AELKEPNLNL	1.0000	0.0000	0.9018	7.3747	4796.1105	8.8770
AELPSFDPQD	1.0000	0.0000	0.9420	8.1464	11661.7235	9.4702
AELSHQNKNQ	1.0000	0.0000	0.9709	7.8469	8260.8843	9.2400
AELSNNLILH	1.0000	0.0000	0.9562	7.4977	5525.6775	8.9716
AEMVDSTSVN	1.0000	0.0000	1.0173	8.1645	11906.6893	9.4841
AENAVKLGLL	1.0000	0.0000	0.9270	7.9075	8857.0766	9.2866
AENHSNQYQK	1.0000	0.0000	1.0055	8.3102	14081.7119	9.5961
AENSEKDPRP	1.0000	0.0000	0.9333	7.8763	8545.2990	9.2626
AENTIRNNRE	1.0000	0.0000	0.9269	7.9260	9048.3799	9.3008
AENVGPLINC	1.0000	0.0000	1.0040	8.7596	23623.2953	9.9415
AEPDDKNAGP	1.0000	0.0000	0.9024	8.2513	13158.5811	9.5508
AEPFVYSVDQ	1.0000	0.0000	0.9793	8.8976	27691.9912	10.0476
AEPQKMLGMH	1.0000	0.0000	0.9884	9.4666	53316.5479	10.4850
AEQEKDTSTE	1.0000	0.0000	0.9172	7.9074	8856.1602	9.2865
AERYERNQNN	1.0000	0.0000	0.9612	8.3185	14217.5782	9.6025
AESFKQCKII	1.0000	0.0000	1.0118	8.8253	25481.4487	9.9921
AESIWTLLRL	1.0000	0.0000	1.0244	8.4866	17253.1412	9.7317
AESNNTESLS	1.0000	0.0000	0.9310	6.8121	2509.7195	8.4447
AESTSYKSIN	1.0000	0.0000	0.9811	7.4179	5041.1729	8.9103
AESVMVAIMP	1.0000	0.0000	1.0177	9.2297	40590.1173	10.3029
AESYTFNKQN	1.0000	0.0000	0.9805	8.0609	10568.9171	9.4045
AETIEPPTQL	1.0000	0.0000	0.8859	8.2188	12675.8156	9.5259
AETQKQQSIM	1.0000	0.0000	0.9694	8.5376	18296.0026	9.7709
AETRPGISED	1.0000	0.0000	0.9348	8.2750	13522.0201	9.5690
AEVESYNSTL	1.0000	0.0000	0.9863	7.7686	7548.6124	9.1798
AEVLHSGNAS	1.0000	0.0000	1.0127	8.0433	10356.9939	9.3910
AFATNIKKNI	1.0000	0.0000	0.9210	8.0037	9894.4484	9.3605
AFDMTKTLFM	1.0000	0.0000	0.9820	9.1904	38794.9532	10.2727
AFDQSRRAEV	1.0000	0.0000	0.9580	8.7084	22271.7329	9.9022
AFDRTILGNL	1.0000	0.0000	0.9343	8.2336	12893.8727	9.5373
AFDYNYVKLT	1.0000	0.0000	0.9744	8.7752	24052.1675	9.9535
AFEPNELYVG	1.0000	0.0000	0.9542	8.7792	24164.6548	9.9566
AFFLYSCNNI	1.0000	0.0000	1.0807	8.8407	25935.0172	10.0038
AFGCISELSI	1.0000	0.0000	1.0582	8.6152	20005.4167	9.8305
AFGKSINSGR	1.0000	0.0000	1.0018	8.0668	10640.7099	9.4091
AFHDKNSLRC	1.0000	0.0000	1.0643	8.8682	26770.7924	10.0250
AFHEVDIFPK	1.0000	0.0000	0.9191	9.1450	36818.4521	10.2378
AFIDSVINMF	1.0000	0.0000	1.0148	8.8024	24816.7369	9.9744
AFKDNTPENY	1.0000	0.0000	0.9459	8.2988	13898.7678	9.5874
AFKGSTRDVN	1.0000	0.0000	0.9711	8.2880	13726.9344	9.5791
AFKKQREECL	1.0000	0.0000	0.9749	9.0339	32397.9472	10.1524
AFKLQGYADN	1.0000	0.0000	0.9526	8.6370	20514.2974	9.8473
AFKNCANSPA	1.0000	0.0000	1.0315	8.5171	17868.8980	9.7551
AFKNSNGLTT	1.0000	0.0000	0.9509	7.6358	6477.9637	9.0777
AFKPEIIIQV	1.0000	0.0000	0.8898	8.7462	23262.9084	9.9312
AFKRLIPKTL	1.0000	0.0000	0.9130	8.1523	11740.7215	9.4747
AFKSYYSDIS	1.0000	0.0000	1.0471	8.1512	11725.7101	9.4739
AFKTMYLNDS	1.0000	0.0000	1.0165	8.4283	16132.3311	9.6869
AFLDDPHKNE	1.0000	0.0000	0.9429	8.4001	15617.9062	9.6652
AFLEVDAKLQ	1.0000	0.0000	0.9185	8.3747	15167.0860	9.6457
AFLMITLSIN	1.0000	0.0000	0.9898	8.1130	11221.2974	9.4445
AFNFTSSLFP	1.0000	0.0000	1.0014	7.9325	9116.3483	9.3058
AFNLIVQLDM	1.0000	0.0000	0.9721	8.6357	20483.3462	9.8463
AFNSFYEDSI	1.0000	0.0000	1.0197	8.2262	12783.6384	9.5315
AFPGKLRKYR	1.0000	0.0000	0.9386	8.8968	27667.6709	10.0470
AFPISQSGET	1.0000	0.0000	0.9824	8.1419	11601.4192	9.4668
AFPRPWTYHT	1.0000	0.0000	1.0032	10.0802	108054.8229	10.9566
AFQIDNSCRK	1.0000	0.0000	1.0307	8.7872	24388.2477	9.9628
AFSGKNQGLN	1.0000	0.0000	0.9756	7.9373	9166.2856	9.3095
AFSQHFKPKT	1.0000	0.0000	0.9840	8.6316	20388.3463	9.8432
AFWSECFVDS	1.0000	0.0000	1.1776	9.7510	73973.1294	10.7036
AGAKKEEFPL	1.0000	0.0000	0.9085	8.4118	15828.9818	9.6742
AGARLPVDIC	1.0000	0.0000	0.9646	9.3225	45165.8580	10.3742
AGCSQLFLLS	1.0000	0.0000	1.0552	8.3222	14277.1597	9.6053
AGDQLHGHPS	1.0000	0.0000	1.0114	8.9090	28058.5174	10.0564
AGEADSWLSL	1.0000	0.0000	1.0533	8.4339	16237.9106	9.6912
AGEELLKNMP	1.0000	0.0000	0.9535	8.2915	13781.7226	9.5817
AGEFGDNSCP	1.0000	0.0000	1.0414	8.9802	30455.0180	10.1111
AGFVSNSRSQ	1.0000	0.0000	1.0252	7.8980	8761.0730	9.2793
AGGNSSQKLN	1.0000	0.0000	0.9673	7.4391	5165.4264	8.9266
AGGQPTEHIH	1.0000	0.0000	0.9202	9.3643	47391.2595	10.4063
AGGSPIFPEG	1.0000	0.0000	0.9609	8.7320	22886.0845	9.9203
AGIFTQGLET	1.0000	0.0000	0.9105	8.6708	21328.8607	9.8733
AGIIWNSIIY	1.0000	0.0000	1.0680	9.2114	39745.0887	10.2888
AGKDSDVPYS	1.0000	0.0000	1.0005	8.2306	12849.3683	9.5350
AGKKTTKYEE	1.0000	0.0000	0.9111	8.4342	16243.4201	9.6915
AGLTLKPGHQ	1.0000	0.0000	0.9419	8.6039	19747.2090	9.8219
AGLYSINLKM	1.0000	0.0000	1.0149	8.3000	13917.8045	9.5883
AGMIALDENL	1.0000	0.0000	0.9561	8.4206	15990.5250	9.6810
AGMMYYHSFF	1.0000	0.0000	1.0931	10.3224	142812.9740	11.1428
AGNKCDMTES	1.0000	0.0000	1.0551	8.8921	27517.3695	10.0434
AGNPILTNKH	1.0000	0.0000	0.9503	8.1609	11858.6250	9.4814
AGPDNNVPFS	1.0000	0.0000	0.9753	8.1400	11575.9194	9.4653
AGPLNEKPKW	1.0000	0.0000	0.9998	8.8238	25435.5100	9.9909
AGQSIDDKNE	1.0000	0.0000	0.9398	7.9477	9276.7101	9.3175
AGRKKSERIT	1.0000	0.0000	0.9419	8.2124	12582.5219	9.5210
AGRSKSYQKN	1.0000	0.0000	1.0018	7.9866	9702.1872	9.3474
AGRTYSGDSE	1.0000	0.0000	1.0098	8.3827	15307.4038	9.6518
AGTVFTPDVA	1.0000	0.0000	0.8953	8.9448	29238.9096	10.0839
AGVETITNET	1.0000	0.0000	0.9072	8.3152	14162.9847	9.6000
AHDAKDTNRS	1.0000	0.0000	0.9672	8.1686	11963.5345	9.4873
AHDGQHNLKE	1.0000	0.0000	0.9711	8.7491	23340.6183	9.9335
AHDKNVKCSE	1.0000	0.0000	1.0450	8.7745	24033.9146	9.9530
AHEEVNSSII	1.0000	0.0000	1.0000	8.0462	10391.6068	9.3932
AHFPNVCLDV	1.0000	0.0000	1.0276	9.4570	52732.9291	10.4776
AHHFPATLVN	1.0000	0.0000	0.9803	9.0108	31545.4348	10.1346
AHKTTKSSNT	1.0000	0.0000	0.9651	7.5584	5925.7387	9.0182
AHLDKTLSDS	1.0000	0.0000	0.9661	7.5839	6102.3503	9.0379
AHNQWIAQNT	1.0000	0.0000	1.0367	9.2733	42680.6849	10.3364
AHPRIIEFFE	1.0000	0.0000	0.9061	9.2354	40855.0507	10.3072
AHQGSRSLSD	1.0000	0.0000	1.0246	7.9178	8962.7350	9.2945
AHTPLKENLT	1.0000	0.0000	0.9305	7.9903	9743.7926	9.3503
AHTYYMNTGG	1.0000	0.0000	1.0088	9.6859	68632.8129	10.6535
AHVQITPTAE	1.0000	0.0000	0.9022	8.8932	27552.9213	10.0442
AIAESFKQCK	1.0000	0.0000	1.0134	8.8551	26370.1324	10.0149
AIAIFTNARA	1.0000	0.0000	0.9121	8.6018	19699.1268	9.8202
AIAQQDSFEL	1.0000	0.0000	0.9484	8.2653	13372.8772	9.5616
AIDFGDDVTT	1.0000	0.0000	0.8939	8.7171	22496.7664	9.9089
AIEEVSWDKL	1.0000	0.0000	1.0251	8.7758	24068.6551	9.9540
AIELGGYPIN	1.0000	0.0000	0.9428	8.6321	20399.5087	9.8436
AIENYVELGA	1.0000	0.0000	0.9434	8.6379	20535.3127	9.8480
AIEYTLAGKK	1.0000	0.0000	0.9210	8.4816	17154.6850	9.7279
AIFIINTSKS	1.0000	0.0000	0.9633	7.6609	6668.4772	9.0971
AIFLDFFELN	1.0000	0.0000	0.9480	8.4034	15676.6775	9.6677
AIFTNARAPL	1.0000	0.0000	0.9225	8.3872	15387.9339	9.6553
AIGRPSSQTQ	1.0000	0.0000	0.9783	8.1327	11479.3495	9.4597
AIINEVFPIE	1.0000	0.0000	0.9113	8.5567	18703.6189	9.7856
AIIPWSKNIP	1.0000	0.0000	1.0241	8.6922	21860.3074	9.8897
AIKASHRKHQ	1.0000	0.0000	0.9953	8.7843	24306.4306	9.9605
AIKEFLSNQD	1.0000	0.0000	0.9465	7.8517	8306.1729	9.2437
AIKGNHREPD	1.0000	0.0000	0.9345	8.6639	21160.2278	9.8680
AIKKVVYGPI	1.0000	0.0000	0.9148	8.9706	30121.7589	10.1037
AIKVSNRSLP	1.0000	0.0000	0.9645	7.5836	6100.1060	9.0376
AILLVIKDGV	1.0000	0.0000	0.9189	8.3987	15591.4196	9.6641
AILPEKNCLL	1.0000	0.0000	0.9763	8.2629	13335.3644	9.5598
AILRSMADNI	1.0000	0.0000	0.9851	8.2708	13458.0811	9.5659
AILSAVGGQS	1.0000	0.0000	0.9943	8.1568	11801.5999	9.4782
AIMPRFFNEC	1.0000	0.0000	1.0176	9.7415	73163.6392	10.6962
AINLPTEDNL	1.0000	0.0000	0.9057	7.5896	6142.5860	9.0422
AIQDSIRQKV	1.0000	0.0000	0.9427	8.3761	15191.9439	9.6468
AIQRSDSIGD	1.0000	0.0000	0.9737	8.0768	10763.4058	9.4167
AIRFKAPPRR	1.0000	0.0000	0.8905	8.9036	27884.7069	10.0522
AIRKLYNSIQ	1.0000	0.0000	0.9717	8.1142	11237.3962	9.4455
AIRKMENTYD	1.0000	0.0000	0.9608	8.8290	25588.6891	9.9949
AIRLRIQSQT	1.0000	0.0000	0.9455	8.2442	13051.5443	9.5454
AIRPDTNQPK	1.0000	0.0000	0.9013	8.2340	12899.3859	9.5376
AISNNGQYSD	1.0000	0.0000	0.9992	7.8496	8286.3797	9.2421
AISSQNAVEG	1.0000	0.0000	0.9846	7.9624	9435.2431	9.3288
AISVDRSPPE	1.0000	0.0000	0.9703	8.0376	10289.0514	9.3866
AITSLVDFRP	1.0000	0.0000	0.9562	8.3156	14170.1629	9.6003
AITTYGNEGG	1.0000	0.0000	0.9376	8.8115	25078.0786	9.9814
AIVSRSPDLD	1.0000	0.0000	0.9674	7.8444	8236.8671	9.2381
AIYDNQEQNF	1.0000	0.0000	0.9521	8.5697	18984.1596	9.7955
AKARFARLCF	1.0000	0.0000	0.9809	9.4722	53660.3150	10.4892
AKASNHNTMA	1.0000	0.0000	1.0144	8.3382	14543.8119	9.6177
AKCKSIHTQT	1.0000	0.0000	1.0269	8.8581	26460.1343	10.0172
AKDCNYNSYS	1.0000	0.0000	1.0885	8.4846	17212.4204	9.7301
AKDSRTPLDQ	1.0000	0.0000	0.9299	7.9175	8959.8903	9.2943
AKDTNRSISN	1.0000	0.0000	0.9454	7.3143	4474.2433	8.8307
AKEEWSVDVP	1.0000	0.0000	1.0311	9.0803	34173.4705	10.1880
AKFKNQFTAQ	1.0000	0.0000	0.9266	8.4978	17476.3137	9.7403
AKFVKILSEP	1.0000	0.0000	0.9482	8.0818	10825.3776	9.4205
AKGLPSKAPL	1.0000	0.0000	0.9347	7.7797	7645.2534	9.1883
AKHNFFNQTD	1.0000	0.0000	0.9677	8.5764	19132.7122	9.8008
AKHNQYASHP	1.0000	0.0000	1.0317	8.8540	26335.5293	10.0141
AKIEILESNV	1.0000	0.0000	0.9378	7.7681	7543.9382	9.1794
AKINISSIRV	1.0000	0.0000	0.9707	7.7683	7545.9836	9.1796
AKIPSTSKFY	1.0000	0.0000	0.9911	8.0566	10516.0412	9.4012
AKKEEFPLEE	1.0000	0.0000	0.8986	8.2066	12498.7097	9.5165
AKKEHQRESQ	1.0000	0.0000	0.9637	8.4401	16353.5971	9.6960
AKKGLKPFTK	1.0000	0.0000	0.9096	8.1480	11683.4278	9.4715
AKLMTNFSHP	1.0000	0.0000	1.0226	8.4942	17404.4303	9.7375
AKLQSHTPNH	1.0000	0.0000	0.9992	8.2959	13852.4144	9.5852
AKLTLFFRIL	1.0000	0.0000	0.9331	8.2548	13211.9077	9.5535
AKNLNSEMNP	1.0000	0.0000	0.9678	7.5959	6187.5620	9.0471
AKNNSSSPFI	1.0000	0.0000	0.9650	7.1718	3797.3569	8.7212
AKNQSWLRAF	1.0000	0.0000	1.0559	8.8553	26376.9573	10.0151
AKNTSEDRNS	1.0000	0.0000	0.9432	7.2889	4345.2754	8.8111
AKPGSGDSHS	1.0000	0.0000	1.0240	7.9744	9566.6738	9.3380
AKPPSKFNML	1.0000	0.0000	0.9864	8.1367	11531.5972	9.4627
AKPSLGKADL	1.0000	0.0000	0.9326	7.7437	7335.1806	9.1607
AKQANLPTSG	1.0000	0.0000	0.9435	7.8292	8093.8776	9.2264
AKQLKSQNSL	1.0000	0.0000	0.9357	7.1713	3795.0518	8.7207
AKQLYGAGEA	1.0000	0.0000	0.9247	8.8578	26453.0743	10.0170
AKRFGIFQED	1.0000	0.0000	0.8998	8.9759	30303.7983	10.1078
AKRFTVKVRN	1.0000	0.0000	0.9338	8.6321	20400.0246	9.8436
AKRVHQAEHK	1.0000	0.0000	0.9349	9.2078	39576.8658	10.2860
AKSEKDSNKN	1.0000	0.0000	0.9233	7.0424	3271.6191	8.6217
AKSLPTSSAE	1.0000	0.0000	0.9489	7.2094	3965.2618	8.7500
AKSNLTIHTH	1.0000	0.0000	0.9922	8.1861	12207.0036	9.5007
AKTELTIKLH	1.0000	0.0000	0.9205	8.1096	11177.5643	9.4419
AKTEYLKGQK	1.0000	0.0000	0.9234	8.3889	15417.2053	9.6566
AKTITDDNRF	1.0000	0.0000	0.9106	8.2614	13313.2169	9.5586
AKTNGESQIL	1.0000	0.0000	0.9398	7.7761	7613.9518	9.1856
AKVKGLRDIH	1.0000	0.0000	0.9347	8.7498	23358.9885	9.9340
AKVNGANISQ	1.0000	0.0000	0.9628	7.9758	9582.0041	9.3391
AKVNNGYDTF	1.0000	0.0000	0.9651	8.5748	19096.9646	9.7995
AKVPQIRAVL	1.0000	0.0000	0.9063	8.6611	21091.6092	9.8658
AKVQPLQEDF	1.0000	0.0000	0.9079	8.5724	19044.3159	9.7977
AKYIEKYHFL	1.0000	0.0000	0.9734	9.1566	37314.7809	10.2467
AKYLFSHRLE	1.0000	0.0000	1.0123	8.5700	18992.4265	9.7958
AKYLIYETKY	1.0000	0.0000	0.9607	8.8885	27402.3851	10.0406
AKYRINSMKI	1.0000	0.0000	1.0084	8.5226	17982.4680	9.7594
AKYSPIPGAA	1.0000	0.0000	0.9621	8.5653	18888.3183	9.7922
ALAAPILYRN	1.0000	0.0000	0.9435	8.3769	15206.4648	9.6474
ALASRTRVQH	1.0000	0.0000	0.9848	8.6615	21101.4340	9.8661
ALASSTCILL	1.0000	0.0000	1.0144	7.9422	9218.5615	9.3133
ALCVEGFSTK	1.0000	0.0000	1.0330	8.8891	27423.3701	10.0411
ALDAIRPDTN	1.0000	0.0000	0.9060	8.1081	11159.1357	9.4408
ALDDNNDQNE	1.0000	0.0000	0.9123	7.5831	6096.9835	9.0373
ALDENLWMST	1.0000	0.0000	1.0639	8.6950	21930.9810	9.8919
ALDLLFQSEP	1.0000	0.0000	0.9445	7.8212	8019.7861	9.2203
ALDSKPSPNN	1.0000	0.0000	0.9315	7.1008	3498.9859	8.6665
ALEAAKFVKI	1.0000	0.0000	0.9098	8.4684	16894.2599	9.7177
ALEGNAYLRR	1.0000	0.0000	0.9559	8.5401	18349.7938	9.7729
ALEQPPKKEG	1.0000	0.0000	0.8972	8.2536	13193.8112	9.5526
ALFPKDYTSS	1.0000	0.0000	0.9899	7.9458	9256.4091	9.3160
ALGFEGAAGR	1.0000	0.0000	0.9121	9.0297	32242.7082	10.1492
ALGIEIGFVD	1.0000	0.0000	0.9116	8.8397	25907.6123	10.0031
ALGKKSLDQN	1.0000	0.0000	0.9339	7.5359	5774.3424	9.0010
ALGQSMYDKR	1.0000	0.0000	1.0147	8.8103	25044.9669	9.9805
ALIDNSVASK	1.0000	0.0000	0.9551	7.4857	5449.9195	8.9624
ALIEVTDKTV	1.0000	0.0000	0.9006	8.3013	13938.7522	9.5893
ALISLIIIST	1.0000	0.0000	0.9423	7.4593	5287.1425	8.9421
ALKHSTLHLP	1.0000	0.0000	0.9892	8.1107	11192.3313	9.4428
ALKLSLNQTS	1.0000	0.0000	0.9237	6.9866	3068.1220	8.5788
ALKQIHPQDA	1.0000	0.0000	0.9178	8.6410	20609.7959	9.8504
ALKQLNEYPP	1.0000	0.0000	0.9345	8.1352	11512.3052	9.4616
ALLFADLALA	1.0000	0.0000	0.9225	8.0334	10238.9162	9.3834
ALLSERSREL	1.0000	0.0000	0.9543	7.4743	5378.8599	8.9536
ALLWSIWLTD	1.0000	0.0000	1.1146	9.2010	39268.5423	10.2808
ALMSAAFNSF	1.0000	0.0000	1.0394	8.2685	13421.1314	9.5640
ALNDGHNAAN	1.0000	0.0000	0.9643	8.1324	11475.0334	9.4595
ALNGLTRKDL	1.0000	0.0000	0.9182	7.7679	7542.0191	9.1793
ALNIKVFPIL	1.0000	0.0000	0.9297	8.1323	11473.9099	9.4594
ALNNEENMSM	1.0000	0.0000	1.0199	8.0650	10618.6887	9.4077
ALPIKDSLQR	1.0000	0.0000	0.9346	7.8379	8175.0934	9.2331
ALPQRQKCDD	1.0000	0.0000	0.9617	8.9901	30805.4286	10.1187
ALQNQIASAD	1.0000	0.0000	0.9431	7.9202	8988.3281	9.2964
ALQSGLSPSD	1.0000	0.0000	0.9673	7.3307	4559.6513	8.8433
ALRNGKQENA	1.0000	0.0000	0.9311	8.0605	10563.3819	9.4042
ALRSCLFTNP	1.0000	0.0000	1.0296	8.4558	16652.6024	9.7081
ALSDGPDWPF	1.0000	0.0000	1.0437	9.0682	33701.7862	10.1787
ALSEEILRES	1.0000	0.0000	0.9499	7.5398	5800.5347	9.0040
ALSGNTLNGP	1.0000	0.0000	0.9497	7.5773	6056.0979	9.0328
ALSHAKYIEK	1.0000	0.0000	0.9863	8.4077	15753.8779	9.6710
ALSIGQNQAE	1.0000	0.0000	0.9527	8.0277	10172.0505	9.3790
ALSKGASCCP	1.0000	0.0000	1.1198	9.0209	31916.9428	10.1424
ALSLLSLRRN	1.0000	0.0000	0.9422	7.1154	3558.2408	8.6777
ALSNHGDSTT	1.0000	0.0000	0.9867	7.7470	7363.3775	9.1633
ALSTMNSYTP	1.0000	0.0000	1.0195	8.0110	9977.9503	9.3661
ALSVYHLGDL	1.0000	0.0000	1.0137	8.4682	16890.7496	9.7175
ALTDDPNRLG	1.0000	0.0000	0.9180	8.0203	10085.6269	9.3733
ALTHENWQEP	1.0000	0.0000	1.0229	9.1881	38692.2689	10.2709
ALTRRTKTNQ	1.0000	0.0000	0.9120	8.0553	10500.3318	9.4002
ALTSIRAIKA	1.0000	0.0000	0.9344	8.0083	9947.4612	9.3641
ALVCSENLVP	1.0000	0.0000	1.0292	8.4783	17088.6179	9.7253
ALVLGERNTT	1.0000	0.0000	0.9277	8.1320	11469.4336	9.4591
ALVLTLSQGM	1.0000	0.0000	0.9951	8.2795	13593.2966	9.5725
ALYHGARNSV	1.0000	0.0000	1.0284	8.7660	23799.1031	9.9465
AMDLGDNETL	1.0000	0.0000	0.9512	8.2878	13723.0297	9.5789
AMENNAAVNY	1.0000	0.0000	1.0010	8.6796	21544.7349	9.8800
AMFQWPLAKV	1.0000	0.0000	1.0271	9.8199	80081.7590	10.7565
AMGAKPSLGK	1.0000	0.0000	0.9884	8.4715	16956.0704	9.7201
AMHFRLALSL	1.0000	0.0000	1.0339	8.6544	20929.1535	9.8607
AMIAEEKYLN	1.0000	0.0000	0.9675	8.6620	21113.9537	9.8665
AMINLKINGD	1.0000	0.0000	0.9604	8.2620	13320.9908	9.5590
AMNESPPFSN	1.0000	0.0000	1.0150	7.9617	9428.0214	9.3283
AMSCNPVDTK	1.0000	0.0000	1.0562	8.9147	28243.3986	10.0608
AMTGNLNWSL	1.0000	0.0000	1.0805	8.6560	20967.9249	9.8619
AMVPQNWGVK	1.0000	0.0000	1.0411	9.8211	80183.5451	10.7574
AMVVWEKLLQ	1.0000	0.0000	1.0414	9.5349	57675.0407	10.5374
ANAIRKMENT	1.0000	0.0000	0.9538	8.3892	15422.0424	9.6568
ANAPGAITSL	1.0000	0.0000	0.9461	7.9219	9006.0369	9.2977
ANCDNNFIQV	1.0000	0.0000	1.0190	8.8002	24754.1803	9.9727
ANDGTGTKLV	1.0000	0.0000	0.9249	8.2250	12765.6963	9.5306
ANDTFEDPYI	1.0000	0.0000	0.9282	8.5977	19607.6716	9.8171
ANEEDKSSRK	1.0000	0.0000	0.9448	7.4457	5204.6276	8.9316
ANELSVNDSN	1.0000	0.0000	0.9422	7.0863	3441.1171	8.6554
ANERIDNIKK	1.0000	0.0000	0.9101	7.8939	8720.0401	9.2762
ANFGPTVGKG	1.0000	0.0000	0.9349	8.8064	24932.5108	9.9775
ANFIEDTSYL	1.0000	0.0000	0.9741	8.1302	11446.8190	9.4578
ANFPKPKKED	1.0000	0.0000	0.9072	8.0884	10908.4421	9.4256
ANGDLLPEDY	1.0000	0.0000	0.9400	8.2488	13120.1889	9.5489
ANIFKKFPNT	1.0000	0.0000	0.9342	8.1450	11643.1600	9.4692
ANIHNKSLQR	1.0000	0.0000	0.9774	7.9171	8956.1701	9.2940
ANIPPVNSSS	1.0000	0.0000	0.9673	7.2303	4061.8376	8.7661
ANISQPASSL	1.0000	0.0000	0.9607	7.2296	4058.4422	8.7655
ANKTLDGLMG	1.0000	0.0000	0.9623	8.3659	15014.9041	9.6390
ANLCSQSVYK	1.0000	0.0000	1.0724	8.4572	16679.0273	9.7091
ANLGAKLTLF	1.0000	0.0000	0.9311	7.9172	8956.9039	9.2940
ANLPTSGIFL	1.0000	0.0000	0.9568	7.8529	8318.2945	9.2447
ANLSLTAKDC	1.0000	0.0000	0.9968	8.0748	10739.2405	9.4152
ANLSNYRKDS	1.0000	0.0000	0.9753	7.4772	5397.3303	8.9559
ANLTNGQTSS	1.0000	0.0000	0.9508	7.2944	4372.8242	8.8154
ANLYDNEKTI	1.0000	0.0000	0.9328	7.9450	9248.5646	9.3154
ANLYDPFDSK	1.0000	0.0000	0.9727	8.0706	10687.2935	9.4120
ANMNHSYSKS	1.0000	0.0000	1.0685	7.9744	9566.3056	9.3380
ANMRYTDDMH	1.0000	0.0000	1.0163	9.6193	63563.9585	10.6023
ANNELNPGLE	1.0000	0.0000	0.9222	7.5648	5969.5766	9.0232
ANNFVTKEEV	1.0000	0.0000	0.9377	8.2808	13612.6327	9.5735
ANNHSAMENN	1.0000	0.0000	1.0176	8.0039	9896.6246	9.3607
ANNINPGGES	1.0000	0.0000	0.9602	7.7551	7432.4857	9.1695
ANNNNPKYGQ	1.0000	0.0000	0.9625	7.9715	9534.4940	9.3358
ANNWVVAKIP	1.0000	0.0000	1.0197	9.0697	33762.3540	10.1799
ANPDARTKTQ	1.0000	0.0000	0.9019	8.2009	12416.5727	9.5121
ANQAKYLIYE	1.0000	0.0000	0.9572	8.6324	20406.4452	9.8438
ANQLSKHIAV	1.0000	0.0000	0.9812	8.2061	12491.8811	9.5161
ANQTQFFEGD	1.0000	0.0000	0.9256	8.7489	23336.1351	9.9333
ANRKDCKGVE	1.0000	0.0000	0.9856	9.0052	31345.3891	10.1303
ANRLGASGSL	1.0000	0.0000	0.9806	7.6679	6722.4591	9.1025
ANRLSDFSSK	1.0000	0.0000	0.9713	7.2720	4261.3308	8.7981
ANRPVLIMEW	1.0000	0.0000	1.0442	9.5192	56643.4901	10.5254
ANSFYTLKKP	1.0000	0.0000	0.9695	7.9718	9538.2470	9.3360
ANSGGETDNK	1.0000	0.0000	0.9491	7.7713	7572.3156	9.1819
ANSINVPPLY	1.0000	0.0000	0.9778	7.9781	9608.0223	9.3409
ANSIPLLSSS	1.0000	0.0000	0.9345	6.6453	2071.0947	8.3164
ANSKNMAFGC	1.0000	0.0000	1.0880	8.9965	31031.9025	10.1236
ANSKTKPLDL	1.0000	0.0000	0.9127	7.2973	4387.3586	8.8176
ANSLTRIRYT	1.0000	0.0000	0.9733	8.1389	11561.3902	9.4645
ANSPAIQRSD	1.0000	0.0000	0.9677	7.7909	7744.5999	9.1970
ANSRTPDEMI	1.0000	0.0000	0.9777	8.3312	14427.2546	9.6123
ANSSFINTPD	1.0000	0.0000	0.9623	7.5036	5563.9404	8.9762
ANSSHNISYE	1.0000	0.0000	1.0249	7.6763	6787.8453	9.1089
ANSTISTRKD	1.0000	0.0000	0.9462	7.4764	5391.9406	8.9552
ANTFPVKSRD	1.0000	0.0000	0.9604	8.1613	11864.0933	9.4817
ANTFRFKCQF	1.0000	0.0000	1.0034	9.4317	51215.9019	10.4581
ANTNKLDSVF	1.0000	0.0000	0.9524	7.6620	6676.7429	9.0979
ANVINLIKAN	1.0000	0.0000	0.9264	7.7195	7133.7306	9.1421
APADDRKLNK	1.0000	0.0000	0.9057	7.9533	9337.4957	9.3218
APAILRSMAD	1.0000	0.0000	0.9780	8.5256	18044.8106	9.7617
APATTVLFGT	1.0000	0.0000	0.9109	8.6113	19916.1556	9.8275
APCTPVENEM	1.0000	0.0000	1.0049	9.3347	45805.6451	10.3836
APDSEKPERS	1.0000	0.0000	0.9526	7.7784	7634.4277	9.1874
APEKGRNTRT	1.0000	0.0000	0.9119	8.3531	14795.3359	9.6291
APFKTSHSAE	1.0000	0.0000	1.0004	8.2008	12415.6541	9.5120
APFSHTNPTN	1.0000	0.0000	0.9828	8.1101	11184.4816	9.4423
APFTSPSKWT	1.0000	0.0000	1.0563	8.6375	20526.6461	9.8477
APGAITSLVD	1.0000	0.0000	0.9461	8.2051	12476.4836	9.5153
APGHNDDLLE	1.0000	0.0000	0.9438	8.2787	13580.6857	9.5719
APGLMDTHNY	1.0000	0.0000	1.0014	9.1230	35895.3594	10.2208
APGTSSSILM	1.0000	0.0000	1.0175	7.8221	8027.6907	9.2209
APHIKAGGNS	1.0000	0.0000	0.9869	8.4651	16830.6442	9.7152
APHRVHVSNS	1.0000	0.0000	1.0611	8.6211	20142.8306	9.8351
APILYRNINP	1.0000	0.0000	0.9471	8.2709	13459.1431	9.5659
APIMIEVGNF	1.0000	0.0000	0.9507	9.0892	34528.9032	10.1949
APIYAALTHE	1.0000	0.0000	0.9340	8.9151	28255.7984	10.0611
APKFQVIDPL	1.0000	0.0000	0.9066	8.5488	18533.7277	9.7795
APKPMLDPKH	1.0000	0.0000	0.9531	8.7859	24349.2583	9.9617
APLAAGQSID	1.0000	0.0000	0.9429	8.2229	12734.8556	9.5290
APLNTSIKGP	1.0000	0.0000	0.9373	7.7504	7392.0270	9.1659
APLSIPMITT	1.0000	0.0000	0.9652	8.2803	13605.1602	9.5731
APLSQKGKVS	1.0000	0.0000	0.9696	7.7805	7652.6892	9.1890
APMTADILDA	1.0000	0.0000	0.9218	8.6558	20962.7929	9.8617
APNPTISIKM	1.0000	0.0000	0.9707	8.1910	12276.1686	9.5045
APNYGMSDAL	1.0000	0.0000	1.0188	8.5822	19260.7943	9.8052
APPEHVDTTG	1.0000	0.0000	0.9070	8.9010	27799.9835	10.0502
APPRRDVAQL	1.0000	0.0000	0.8993	8.6987	22024.0990	9.8947
APPTHSDLYI	1.0000	0.0000	0.9850	8.5159	17843.8557	9.7542
APQLNNIEKK	1.0000	0.0000	0.9084	7.7024	6994.7398	9.1290
APQNPANLSN	1.0000	0.0000	0.9379	7.4233	5072.4404	8.9144
APQSAQLQRQ	1.0000	0.0000	0.9478	8.3390	14557.0375	9.6183
APRRFKACAF	1.0000	0.0000	0.9532	9.6528	66060.7849	10.6280
APRSNSSSKK	1.0000	0.0000	0.9524	6.8825	2721.5967	8.4988
APRTSNAEPQ	1.0000	0.0000	0.9422	8.0614	10574.3589	9.4049
APSGVSDTNV	1.0000	0.0000	0.9854	7.9298	9088.3392	9.3038
APTIKLGTIN	1.0000	0.0000	0.9076	8.0124	9995.0232	9.3673
APTVRSKLSV	1.0000	0.0000	0.9756	7.8695	8478.3168	9.2574
APWPIIKDSD	1.0000	0.0000	1.0122	8.8431	26009.4478	10.0058
APYLLNPLPN	1.0000	0.0000	0.9407	7.8118	7933.2298	9.2130
APYQSSNQNS	1.0000	0.0000	0.9980	7.4830	5432.9541	8.9603
AQANCDNNFI	1.0000	0.0000	1.0106	8.7061	22212.1191	9.9004
AQAPADDRKL	1.0000	0.0000	0.8947	8.3670	15033.2993	9.6398
AQELQKPRPA	1.0000	0.0000	0.8955	8.4327	16215.5190	9.6903
AQEQHFSLIT	1.0000	0.0000	0.9780	8.5192	17911.7605	9.7567
AQFDPLNKEC	1.0000	0.0000	0.9874	8.8103	25045.0081	9.9805
AQFHNRNDFK	1.0000	0.0000	0.9740	8.7331	22915.5571	9.9212
AQGNEMSSRS	1.0000	0.0000	1.0373	7.9580	9387.6444	9.3254
AQGSALDAIR	1.0000	0.0000	0.9494	8.3167	14187.0603	9.6011
AQHKDQSSLM	1.0000	0.0000	1.0344	8.3460	14673.6380	9.6236
AQIKKNRVAI	1.0000	0.0000	0.9128	8.3850	15348.5254	9.6536
AQIKLPTSHI	1.0000	0.0000	0.9593	8.2124	12582.7167	9.5210
AQIVPNLEME	1.0000	0.0000	0.9495	8.6303	20356.3749	9.8421
AQIYYKSNVE	1.0000	0.0000	1.0020	8.5842	19305.6601	9.8068
AQKGLDWNVF	1.0000	0.0000	1.0250	9.2692	42479.0271	10.3333
AQKQLLCSLQ	1.0000	0.0000	1.0098	8.3332	14460.4933	9.6138
AQKRMVVRTS	1.0000	0.0000	0.9934	8.9004	27780.4328	10.0497
AQKSYEDLAK	1.0000	0.0000	0.9544	8.1060	11131.3362	9.4391
AQLILLIARL	1.0000	0.0000	0.9151	7.9773	9598.5697	9.3402
AQLQRQRDGN	1.0000	0.0000	0.9261	8.5406	18358.7468	9.7732
AQLRGQQNTQ	1.0000	0.0000	0.9237	8.4688	16903.4407	9.7180
AQLSMKVVID	1.0000	0.0000	0.9895	8.5612	18800.5310	9.7891
AQLSPFELQS	1.0000	0.0000	0.9718	7.7639	7507.7100	9.1762
AQNGLNAYAL	1.0000	0.0000	0.9603	8.2318	12866.1553	9.5358
AQNNTKQCNN	1.0000	0.0000	0.9949	8.1861	12206.8065	9.5007
AQNTGDIENN	1.0000	0.0000	0.9257	7.9015	8796.2016	9.2820
AQPKDTNPLF	1.0000	0.0000	0.9156	8.1329	11481.3137	9.4598
AQPTQRSGNV	1.0000	0.0000	0.9648	8.3545	14818.8605	9.6302
AQQDSFELRS	1.0000	0.0000	0.9821	8.0023	9879.0531	9.3595
AQRDTNLFVH	1.0000	0.0000	0.9578	8.7731	23994.2146	9.9519
AQRKDKDTQS	1.0000	0.0000	0.9293	8.0393	10308.4238	9.3879
AQSASLESGS	1.0000	0.0000	0.9814	7.2330	4074.2278	8.7681
AQSKRIQPQQ	1.0000	0.0000	0.9398	8.3820	15295.7047	9.6513
AQSQAKTNGE	1.0000	0.0000	0.9464	8.0355	10263.4583	9.3850
AQTLTRHIWF	1.0000	0.0000	1.0136	9.6680	67230.1555	10.6398
AQYQKNSSIK	1.0000	0.0000	0.9841	7.8172	7983.2757	9.2172
ARAPLNTSIK	1.0000	0.0000	0.9363	7.7494	7383.3781	9.1651
ARASDNGLNN	1.0000	0.0000	0.9530	7.5588	5928.8216	9.0186
AREIDKFRYS	1.0000	0.0000	0.9742	8.6785	21518.0427	9.8792
AREREFSNLG	1.0000	0.0000	0.9737	8.2353	12918.6304	9.5386
ARFARLCFKN	1.0000	0.0000	1.0109	9.2154	39924.5519	10.2918
ARFENTCINE	1.0000	0.0000	0.9977	8.8704	26837.4515	10.0267
ARFNSSIVKP	1.0000	0.0000	0.9890	7.9394	9189.3190	9.3112
ARFSSKSDMA	1.0000	0.0000	1.0390	8.0940	10978.7462	9.4299
ARFVSSKPEE	1.0000	0.0000	0.9844	8.1157	11256.5090	9.4466
ARGEYNPYSL	1.0000	0.0000	1.0109	8.5549	18663.7008	9.7842
ARIDAKEEWS	1.0000	0.0000	1.0201	8.9560	29619.8031	10.0925
ARIEVVLDDA	1.0000	0.0000	0.9013	8.6247	20225.0776	9.8378
ARINPSIMED	1.0000	0.0000	0.9800	8.3962	15548.3092	9.6623
ARINRVSDHR	1.0000	0.0000	0.9947	8.6591	21042.6879	9.8643
ARKLYGKGER	1.0000	0.0000	0.9345	8.8249	25468.1773	9.9917
ARLCFKNNYA	1.0000	0.0000	1.0370	9.0040	31299.9496	10.1294
ARLKDSNDKP	1.0000	0.0000	0.9279	7.5986	6206.7816	9.0492
ARLPVDICTQ	1.0000	0.0000	0.9627	9.1501	37032.9651	10.2417
ARLRSSFDQS	1.0000	0.0000	1.0022	7.7476	7367.7581	9.1637
ARMDNSLNLY	1.0000	0.0000	1.0137	8.1119	11208.0459	9.4437
ARMQCKQSQP	1.0000	0.0000	1.0492	9.3534	46801.1838	10.3979
ARNDRAQPTQ	1.0000	0.0000	0.9067	8.5144	17814.2005	9.7531
ARNEVSTTAT	1.0000	0.0000	0.9444	8.0125	9996.0612	9.3673
ARNQQSSVSP	1.0000	0.0000	0.9959	7.6450	6547.3831	9.0848
ARNSVGFIFD	1.0000	0.0000	0.9890	8.6361	20494.3564	9.8467
ARPLSSDSLS	1.0000	0.0000	0.9551	6.9260	2861.2403	8.5322
ARPQQTTTLN	1.0000	0.0000	0.9092	8.1183	11290.5565	9.4486
ARQDEPSLPP	1.0000	0.0000	0.9350	8.1009	11065.9008	9.4352
ARQLSEILHS	1.0000	0.0000	0.9946	7.9481	9281.3159	9.3178
ARSDSFCPWY	1.0000	0.0000	1.1906	9.8495	82855.8028	10.7793
ARSGEEGQTR	1.0000	0.0000	0.9522	8.5783	19174.3633	9.8022
ARSQKEIVET	1.0000	0.0000	0.9382	8.2514	13160.5318	9.5509
ARSQRNKART	1.0000	0.0000	0.9556	8.1645	11907.0262	9.4841
ARSRCSNLLE	1.0000	0.0000	1.0362	8.0911	10941.8431	9.4277
ARSWMEESKQ	1.0000	0.0000	1.1028	9.0688	33725.9360	10.1792
ARTKTQNPGI	1.0000	0.0000	0.9094	8.3337	14468.8368	9.6142
ARTLMRVKQN	1.0000	0.0000	0.9622	8.6917	21847.8418	9.8893
ARTMHKLLDP	1.0000	0.0000	0.9668	8.7440	23202.9898	9.9295
ARVDETSTKY	1.0000	0.0000	0.9610	8.4074	15750.1508	9.6709
ASAAQPKDTN	1.0000	0.0000	0.9335	7.8790	8571.5476	9.2647
ASADRNMLHD	1.0000	0.0000	1.0176	8.5433	18417.6459	9.7753
ASASGNRIRI	1.0000	0.0000	0.9874	8.0004	9857.2675	9.3580
ASASVAKASN	1.0000	0.0000	0.9777	7.4410	5176.6675	8.9280
ASASVINMSK	1.0000	0.0000	1.0197	7.7639	7508.1634	9.1763
ASAYQGFIEV	1.0000	0.0000	0.9803	8.9682	30037.2164	10.1019
ASCCPEQDSS	1.0000	0.0000	1.1297	8.8176	25256.9080	9.9862
ASCEYSNNLE	1.0000	0.0000	1.0507	8.1184	11292.3235	9.4487
ASCFLILDND	1.0000	0.0000	1.0199	8.3551	14829.3136	9.6306
ASDGRKLSIR	1.0000	0.0000	0.9736	7.8670	8454.4229	9.2555
ASDNGLNNKI	1.0000	0.0000	0.9343	7.3274	4542.3016	8.8407
ASEDDTNSSL	1.0000	0.0000	0.9378	6.9885	3074.6972	8.5802
ASEGKFNLCQ	1.0000	0.0000	1.0363	8.6501	20826.1735	9.8574
ASELWANSKN	1.0000	0.0000	1.0301	7.9661	9475.3424	9.3316
ASENPNMFTK	1.0000	0.0000	0.9899	8.1139	11232.8771	9.4452
ASEQLVAPGH	1.0000	0.0000	0.9821	8.6402	20589.7643	9.8498
ASEVGRPRER	1.0000	0.0000	0.9551	8.6853	21688.1082	9.8844
ASEVQENLYE	1.0000	0.0000	0.9741	8.1801	12122.7451	9.4961
ASEVQMNISN	1.0000	0.0000	1.0137	7.9635	9447.2352	9.3296
ASFAFNSFMP	1.0000	0.0000	1.0586	8.5925	19489.5986	9.8131
ASFHVKDQLN	1.0000	0.0000	0.9939	8.3115	14103.4721	9.5971
ASFKRMVLYT	1.0000	0.0000	1.0265	8.9090	28057.4574	10.0564
ASFPPDSSSG	1.0000	0.0000	1.0037	7.4953	5511.0129	8.9698
ASFSNYDSLA	1.0000	0.0000	1.0074	7.6005	6220.4710	9.0507
ASFWTDSYLP	1.0000	0.0000	1.0936	8.8744	26961.6289	10.0298
ASGKLNLGQS	1.0000	0.0000	0.9657	7.4835	5436.2155	8.9607
ASGNRIRIIA	1.0000	0.0000	0.9595	8.3253	14329.5414	9.6078
ASGPPKFVKE	1.0000	0.0000	0.9546	8.3869	15382.5590	9.6551
ASGQYNNRHV	1.0000	0.0000	1.0364	8.7388	23064.4353	9.9255
ASGSLASKAL	1.0000	0.0000	0.9639	7.2736	4269.3950	8.7994
ASGTLKKSVL	1.0000	0.0000	0.9548	7.4880	5464.6604	8.9642
ASGTPITKSH	1.0000	0.0000	0.9903	8.0828	10838.4656	9.4213
ASGVLDSAKY	1.0000	0.0000	1.0031	8.1179	11285.0767	9.4483
ASHKYINKDT	1.0000	0.0000	0.9865	8.2559	13227.7679	9.5543
ASHPISPTRL	1.0000	0.0000	0.9921	8.0401	10318.0587	9.3885
ASHRKHQVTD	1.0000	0.0000	0.9998	8.8853	27302.6642	10.0381
ASHWSRIDSM	1.0000	0.0000	1.1651	9.1301	36193.6778	10.2263
ASISPLIAYS	1.0000	0.0000	0.9982	7.6903	6897.9154	9.1197
ASIYNEEKQC	1.0000	0.0000	1.0365	8.7901	24469.7555	9.9650
ASKALASSTC	1.0000	0.0000	1.0321	7.9025	8806.3264	9.2827
ASKCTCHQDR	1.0000	0.0000	1.1101	9.7224	71574.6299	10.6816
ASKGHASYYE	1.0000	0.0000	1.0610	8.7805	24198.3339	9.9576
ASKKDNFHEP	1.0000	0.0000	0.9743	8.1860	12205.5344	9.5007
ASKKGRWTND	1.0000	0.0000	1.0353	8.6997	22050.5449	9.8955
ASKLGTVLLP	1.0000	0.0000	0.9425	7.7381	7288.0319	9.1564
ASKLRAHDKN	1.0000	0.0000	0.9679	7.9791	9618.3313	9.3416
ASKMVDLLDS	1.0000	0.0000	0.9935	7.8447	8239.9990	9.2384
ASKNVPENTT	1.0000	0.0000	0.9355	7.6170	6339.6752	9.0633
ASKQINATPT	1.0000	0.0000	0.9304	7.8223	8029.6502	9.2211
ASKTVGEKIR	1.0000	0.0000	0.9450	8.2446	13057.5001	9.5457
ASLCWSSSNQ	1.0000	0.0000	1.1310	8.3314	14430.5085	9.6124
ASLDLVKGMC	1.0000	0.0000	1.0661	8.9681	30033.8784	10.1018
ASLESGSRAA	1.0000	0.0000	0.9885	7.6325	6453.6107	9.0752
ASLISKSASI	1.0000	0.0000	0.9550	6.9770	3034.1834	8.5714
ASLQSEALQI	1.0000	0.0000	0.9560	7.6225	6380.1107	9.0676
ASLWFSTIQL	1.0000	0.0000	1.0618	8.4982	17484.2561	9.7406
ASNAEKESSS	1.0000	0.0000	0.9497	6.8818	2719.2351	8.4982
ASNFNFSRKK	1.0000	0.0000	0.9853	7.6539	6614.8077	9.0917
ASNFSAVMNE	1.0000	0.0000	1.0315	8.1196	11306.8977	9.4496
ASNHNTMAAR	1.0000	0.0000	1.0264	8.5398	18343.5111	9.7726
ASNLKRAIFI	1.0000	0.0000	0.9568	7.9897	9736.6601	9.3498
ASNNVQLPTL	1.0000	0.0000	0.9412	7.4989	5533.6349	8.9725
ASNQIRDMQA	1.0000	0.0000	0.9891	8.5474	18502.8851	9.7784
ASNQVESWFA	1.0000	0.0000	1.0885	8.8297	25610.8089	9.9954
ASNTGDSDSN	1.0000	0.0000	0.9548	7.0941	3472.2357	8.6614
ASPCQLNEMY	1.0000	0.0000	1.0877	9.1232	35905.6738	10.2210
ASPDISKLAL	1.0000	0.0000	0.9399	7.4041	4961.2354	8.8996
ASPNMITTLP	1.0000	0.0000	0.9705	8.0532	10475.5947	9.3986
ASPTPSAIRF	1.0000	0.0000	0.9788	8.1152	11250.0927	9.4462
ASQCSTHANA	1.0000	0.0000	1.0754	8.6504	20833.7188	9.8576
ASQFNSAIVS	1.0000	0.0000	1.0044	7.7115	7067.9921	9.1359
ASQGLPNSRS	1.0000	0.0000	0.9818	7.4161	5030.6096	8.9089
ASQHLINNLD	1.0000	0.0000	0.9665	7.7146	7093.4609	9.1383
ASQNLNNETK	1.0000	0.0000	0.9217	7.1974	3910.7958	8.7408
ASQPSVDNIN	1.0000	0.0000	0.9657	7.5662	5979.6829	9.0243
ASQSKIFFKT	1.0000	0.0000	0.9814	7.9982	9832.7319	9.3563
ASRIKNFSLN	1.0000	0.0000	0.9647	7.4079	4983.3464	8.9026
ASRMLESIGK	1.0000	0.0000	1.0114	8.1705	11989.8058	9.4887
ASRTRVQHGI	1.0000	0.0000	0.9812	8.9390	29043.7901	10.0794
ASSESGYTQS	1.0000	0.0000	1.0189	7.6015	6227.1104	9.0514
ASSFRVLNGS	1.0000	0.0000	1.0116	7.6684	6726.0779	9.1028
ASSGYLNNKG	1.0000	0.0000	0.9965	7.6728	6759.8910	9.1062
ASSKNAADLN	1.0000	0.0000	0.9378	7.1645	3765.3604	8.7155
ASSLLQLADL	1.0000	0.0000	0.9357	7.1976	3911.7901	8.7410
ASSNLRARPL	1.0000	0.0000	0.9632	7.5084	5594.3360	8.9798
ASSQKHRTFS	1.0000	0.0000	1.0293	8.0122	9992.3410	9.3671
ASSSTTSQNP	1.0000	0.0000	0.9538	6.9275	2866.3614	8.5334
ASSTCILLYW	1.0000	0.0000	1.1558	9.1944	38972.4448	10.2757
ASSVLTKTLE	1.0000	0.0000	0.9417	7.3829	4841.9042	8.8834
ASTTEFASYT	1.0000	0.0000	0.9938	8.1528	11748.5112	9.4752
ASTTSNHSVI	1.0000	0.0000	1.0042	7.6421	6525.4819	9.0826
ASVAKASNHN	1.0000	0.0000	1.0004	7.8197	8005.5080	9.2191
ASVINMSKMK	1.0000	0.0000	1.0493	8.3317	14435.4822	9.6127
ASVWADSAEK	1.0000	0.0000	1.0589	8.7185	22531.4554	9.9099
ASYTQSLKKQ	1.0000	0.0000	0.9768	7.7966	7796.0055	9.2014
ASYYERAETQ	1.0000	0.0000	0.9830	8.8284	25571.3424	9.9944
ATAPNYGMSD	1.0000	0.0000	1.0133	8.6999	22055.1093	9.8957
ATDHGHNSLL	1.0000	0.0000	1.0077	8.2649	13365.7653	9.5613
ATDNYGDCNN	1.0000	0.0000	1.0258	8.7583	23588.1759	9.9405
ATDSEEFKTS	1.0000	0.0000	0.9545	7.7341	7254.7515	9.1533
ATEETHVENP	1.0000	0.0000	0.9274	8.5387	18318.4614	9.7717
ATFLFLSERS	1.0000	0.0000	0.9868	7.8721	8503.4672	9.2594
ATFNIMRETN	1.0000	0.0000	0.9654	8.5775	19156.4700	9.8016
ATGINALSHA	1.0000	0.0000	0.9802	8.2346	12907.8448	9.5380
ATGVHTRPAN	1.0000	0.0000	0.9392	8.8609	26548.1029	10.0194
ATHTDQSHGT	1.0000	0.0000	0.9920	8.7742	24024.2453	9.9527
ATILPLTLLG	1.0000	0.0000	0.9083	7.8014	7838.8997	9.2050
ATIPNNFKGD	1.0000	0.0000	0.9290	8.1682	11958.5684	9.4870
ATISKSLKAE	1.0000	0.0000	0.9365	7.4266	5091.4536	8.9169
ATITGELSIM	1.0000	0.0000	0.9745	8.3836	15324.4308	9.6526
ATKKLFQGTQ	1.0000	0.0000	0.9120	8.3988	15593.2349	9.6642
ATLIYVNDTP	1.0000	0.0000	0.9335	8.3642	14984.9296	9.6376
ATLVNHPRSV	1.0000	0.0000	0.9944	8.3879	15398.7779	9.6558
ATLYELFNEE	1.0000	0.0000	0.9442	8.2598	13287.6000	9.5574
ATNIKKNINK	1.0000	0.0000	0.9026	7.4637	5313.9462	8.9455
ATNNLQLDIN	1.0000	0.0000	0.9114	7.4369	5152.6833	8.9249
ATPKHAPMTA	1.0000	0.0000	0.9357	9.0481	32931.8793	10.1633
ATPPQTINLQ	1.0000	0.0000	0.9045	8.0895	10922.3586	9.4265
ATPTTVIIMR	1.0000	0.0000	0.9148	8.9406	29097.7609	10.0807
ATRARMQCKQ	1.0000	0.0000	0.9756	9.6900	68953.8929	10.6567
ATRASEQLVA	1.0000	0.0000	0.9480	8.2636	13346.5014	9.5603
ATSCDKTDKN	1.0000	0.0000	0.9902	8.1974	12367.4461	9.5095
ATSDAEPFVY	1.0000	0.0000	0.9709	8.6916	21844.1549	9.8892
ATSLWVDTTL	1.0000	0.0000	1.0223	8.5588	18748.7926	9.7872
ATSMQAESNN	1.0000	0.0000	0.9982	7.8044	7865.8688	9.2073
ATSNIQMHQL	1.0000	0.0000	1.0159	8.5268	18070.2420	9.7626
ATSSKLNAQK	1.0000	0.0000	0.9376	7.2718	4260.6908	8.7980
ATSSQEHENR	1.0000	0.0000	0.9964	7.9960	9807.3529	9.3546
ATTMGESMAE	1.0000	0.0000	1.0103	8.9532	29523.2779	10.0904
ATTSGLSPPQ	1.0000	0.0000	0.9599	7.7443	7340.4725	9.1612
ATTSHPRTMA	1.0000	0.0000	0.9983	8.8321	25680.3711	9.9973
ATTVLFGTKF	1.0000	0.0000	0.9247	8.6469	20750.2311	9.8549
AVAAPTIKLG	1.0000	0.0000	0.9031	8.4879	17279.5088	9.7327
AVADTKPSEA	1.0000	0.0000	0.9319	8.1576	11813.2057	9.4788
AVAGLTLKPG	1.0000	0.0000	0.9203	8.4001	15617.2200	9.6652
AVDDEESKEH	1.0000	0.0000	0.9584	8.3868	15380.8815	9.6550
AVDMAFLDDP	1.0000	0.0000	0.9360	8.9501	29416.6740	10.0879
AVDNPPCFYK	1.0000	0.0000	1.0058	9.3739	47917.5094	10.4137
AVEAKINISS	1.0000	0.0000	0.9624	7.6810	6824.1309	9.1125
AVEGKSFGMD	1.0000	0.0000	1.0011	8.9701	30102.0553	10.1033
AVELLNMHHS	1.0000	0.0000	1.0576	8.7243	22684.4169	9.9144
AVELQLACGA	1.0000	0.0000	0.9809	9.1396	36587.8770	10.2336
AVEMKLGVKG	1.0000	0.0000	0.9517	8.9912	30842.3851	10.1195
AVEQEISPFT	1.0000	0.0000	0.9462	8.4408	16365.7649	9.6965
AVETHKPDDC	1.0000	0.0000	0.9719	9.3313	45625.3845	10.3810
AVFLCCHIPI	1.0000	0.0000	1.0505	10.2340	128995.2148	11.0748
AVGGQSSRTM	1.0000	0.0000	1.0414	8.7189	22542.4933	9.9102
AVITGETLSV	1.0000	0.0000	0.9527	8.2489	13122.5437	9.5490
AVKLGLLIVR	1.0000	0.0000	0.9332	8.3457	14670.0175	9.6234
AVKNQFLKEG	1.0000	0.0000	0.9350	8.3533	14797.6838	9.6292
AVKPNKKDPG	1.0000	0.0000	0.9120	8.1891	12248.8508	9.5030
AVKTKFLGDL	1.0000	0.0000	0.9237	8.2731	13492.7688	9.5676
AVLVIDEEKY	1.0000	0.0000	0.9231	8.6865	21717.7569	9.8854
AVLVNPIPAR	1.0000	0.0000	0.9245	8.4949	17419.2584	9.7381
AVLVTDINNP	1.0000	0.0000	0.9285	8.0454	10382.0123	9.3926
AVLVTTSVFR	1.0000	0.0000	0.9748	8.5386	18316.3067	9.7716
AVMNESPLSI	1.0000	0.0000	1.0063	7.9589	9397.0237	9.3261
AVNTPTPRTQ	1.0000	0.0000	0.9074	8.3759	15187.6893	9.6466
AVNYFSDLWA	1.0000	0.0000	1.0887	9.1930	38911.2605	10.2747
AVPVQQSLRI	1.0000	0.0000	0.9591	8.4632	16794.0905	9.7137
AVPVRSDSDK	1.0000	0.0000	0.9773	8.0411	10329.8377	9.3893
AVRNSNRESS	1.0000	0.0000	0.9857	7.3925	4895.7254	8.8908
AVRVNYADNS	1.0000	0.0000	0.9989	8.3723	15125.8837	9.6439
AVSANSLTRI	1.0000	0.0000	0.9693	7.6603	6663.7684	9.0966
AVSHIYTDHA	1.0000	0.0000	1.0169	9.1669	37759.1429	10.2546
AVVNKETDWG	1.0000	0.0000	1.0059	9.2652	42284.5472	10.3302
AWQSINFTNL	1.0000	0.0000	1.0479	8.5517	18595.4826	9.7817
AWYARGEYNP	1.0000	0.0000	1.0335	9.9110	88930.3441	10.8265
AYALRSCLFT	1.0000	0.0000	1.0577	8.9953	30990.8636	10.1227
AYATSLWVDT	1.0000	0.0000	1.0573	9.1169	35644.2828	10.2161
AYKKKSLQHT	1.0000	0.0000	0.9836	8.2753	13527.3648	9.5693
AYLRRVKKSS	1.0000	0.0000	1.0031	8.0751	10742.5000	9.4154
AYMEHNSDYN	1.0000	0.0000	1.0764	8.9513	29458.6358	10.0889
AYMLSKLHEE	1.0000	0.0000	1.0311	8.6622	21118.9408	9.8667
AYNNQCKFSN	1.0000	0.0000	1.0650	8.5601	18775.6817	9.7882
AYPHSFMDGD	1.0000	0.0000	1.0362	9.4079	49831.9506	10.4398
AYQGFIEVHK	1.0000	0.0000	0.9271	9.4640	53158.5909	10.4830
AYQKIKEIVK	1.0000	0.0000	0.9119	8.6359	20487.6122	9.8464
AYRQARFENT	1.0000	0.0000	0.9370	8.9360	28945.2986	10.0772
AYRYRLNQDI	1.0000	0.0000	0.9632	8.8833	27240.4969	10.0366
AYSIQGGVIN	1.0000	0.0000	0.9945	8.6881	21758.6718	9.8866
AYSRPSMVLR	1.0000	0.0000	1.0582	8.6753	21439.8046	9.8768
AYTHGKAGNP	1.0000	0.0000	0.9612	9.0056	31359.6666	10.1306
AYTQNKVQTL	1.0000	0.0000	0.9397	8.3883	15406.2079	9.6561
AYTSMSSVQD	1.0000	0.0000	1.0613	8.2956	13846.8539	9.5849
AYTVTQGPNF	1.0000	0.0000	0.9426	8.9296	28733.0438	10.0722
CADKPNQKQF	1.0000	0.0000	0.9821	8.9554	29598.4562	10.0920
CAFSQHFKPK	1.0000	0.0000	1.0586	9.3324	45684.6082	10.3818
CAKKEHQRES	1.0000	0.0000	1.0347	9.0290	32213.7153	10.1486
CANSPAIQRS	1.0000	0.0000	1.0479	8.4647	16823.3498	9.7149
CANVINLIKA	1.0000	0.0000	0.9954	8.5823	19263.2745	9.8053
CAPFTSPSKW	1.0000	0.0000	1.1426	9.3383	45994.4996	10.3863
CAQFDPLNKE	1.0000	0.0000	0.9874	8.8103	25045.0081	9.9805
CAQIKKNRVA	1.0000	0.0000	0.9816	9.0208	31912.0783	10.1423
CASEVGRPRE	1.0000	0.0000	1.0209	9.2294	40574.7352	10.3026
CCAQFDPLNK	1.0000	0.0000	1.0618	9.4715	53618.1590	10.4887
CCHIPILPDI	1.0000	0.0000	1.0439	9.8670	84539.2077	10.7927
CCPEQDSSVL	1.0000	0.0000	1.1195	9.0540	33157.3640	10.1679
CCPGDNLKII	1.0000	0.0000	1.0530	9.3462	46413.7189	10.3924
CCTIQLPQTS	1.0000	0.0000	1.0783	9.2355	40859.9946	10.3073
CDCTDTQGES	1.0000	0.0000	1.0759	9.3964	49176.5993	10.4310
CDDEDNISSI	1.0000	0.0000	1.0187	8.1291	11431.0808	9.4569
CDDTQYTSLD	1.0000	0.0000	1.0229	8.7213	22605.4003	9.9121
CDGTVCKYNS	1.0000	0.0000	1.1310	9.5455	58383.5888	10.5456
CDITDLEKSN	1.0000	0.0000	0.9916	8.1345	11502.8201	9.4611
CDKTDKNDDH	1.0000	0.0000	0.9901	8.7921	24524.0943	9.9665
CDKVNNSRRT	1.0000	0.0000	1.0295	8.4609	16749.3039	9.7119
CDMTESLSSK	1.0000	0.0000	1.0664	8.1322	11472.6219	9.4593
CDNNFIQVEQ	1.0000	0.0000	1.0044	9.0190	31845.1975	10.1409
CDSSPQRKNA	1.0000	0.0000	1.0367	8.2870	13710.3777	9.5783
CDTLNNNKQG	1.0000	0.0000	0.9944	8.2403	12993.1188	9.5424
CDWSAQIKLP	1.0000	0.0000	1.0986	9.3833	48441.2136	10.4209
CDYNPALNIK	1.0000	0.0000	1.0108	8.6691	21287.2986	9.8720
CEANFIEDTS	1.0000	0.0000	1.0173	8.6427	20649.5710	9.8517
CEKILPLQQL	1.0000	0.0000	0.9737	8.5540	18645.0471	9.7835
CEKMFNEAIT	1.0000	0.0000	1.0138	9.2783	42926.1415	10.3402
CEKYNESIYI	1.0000	0.0000	1.0618	8.9940	30943.8924	10.1217
CETHSWNRPN	1.0000	0.0000	1.1523	9.4950	55087.6181	10.5068
CEYSNNLEEN	1.0000	0.0000	1.0322	8.1612	11861.6090	9.4816
CFEINKSGPL	1.0000	0.0000	1.0302	8.5713	19020.2577	9.7968
CFFEPFQDGT	1.0000	0.0000	0.9576	9.7062	70252.3247	10.6691
CFGSEPEEEL	1.0000	0.0000	1.0208	8.8320	25679.3666	9.9972
CFKNNYAEFS	1.0000	0.0000	1.0758	8.8880	27388.5433	10.0402
CFLILDNDSS	1.0000	0.0000	1.0292	8.0004	9857.2802	9.3580
CFNNSNQGSD	1.0000	0.0000	1.0552	8.1212	11328.1014	9.4508
CFPLNHNDSI	1.0000	0.0000	1.0610	8.6275	20290.8143	9.8400
CFVDSHENAD	1.0000	0.0000	1.0635	9.1295	36166.8365	10.2259
CFYKTQYSWN	1.0000	0.0000	1.1843	10.0187	100671.4176	10.9093
CGAKHNFFNQ	1.0000	0.0000	1.0492	9.4398	51699.2828	10.4644
CGNRTQILYL	1.0000	0.0000	1.0221	9.0320	32326.0432	10.1509
CGRQRQPLML	1.0000	0.0000	1.0164	9.5625	59540.6730	10.5587
CGTKKSEHDK	1.0000	0.0000	1.0300	8.7976	24680.8598	9.9707
CGYNMVAVRN	1.0000	0.0000	1.0704	9.8484	82751.6464	10.7784
CHIPILPDID	1.0000	0.0000	0.9767	9.1932	38917.4780	10.2748
CHLDTSSCSN	1.0000	0.0000	1.1417	8.6043	19755.7919	9.8221
CHQDRSILGS	1.0000	0.0000	1.0866	8.8487	26176.7994	10.0100
CIDATRARMQ	1.0000	0.0000	0.9669	9.7149	70961.4750	10.6758
CIDNVRKQLF	1.0000	0.0000	1.0007	9.0236	32016.9834	10.1445
CIFQLPFNFN	1.0000	0.0000	1.0315	9.0733	33900.6524	10.1827
CIINPMASNF	1.0000	0.0000	1.0771	8.9499	29412.4371	10.0878
CIKHSCGNRT	1.0000	0.0000	1.1334	9.5813	60842.2281	10.5731
CIKKVTNREG	1.0000	0.0000	0.9850	8.9485	29363.7185	10.0867
CILLYWQIGT	1.0000	0.0000	1.0896	9.9860	96956.4901	10.8842
CINEMLTSLG	1.0000	0.0000	1.0577	8.6449	20702.5860	9.8534
CIQIYYTSQK	1.0000	0.0000	1.0533	9.3007	44048.0658	10.3575
CISELSIMPK	1.0000	0.0000	1.0660	8.5581	18733.5022	9.7867
CITLRVNPPK	1.0000	0.0000	0.9848	8.7724	23974.2857	9.9514
CKFSNEYMVS	1.0000	0.0000	1.1378	9.0935	34699.6498	10.1982
CKGVEKFASQ	1.0000	0.0000	1.0303	9.0738	33920.7847	10.1830
CKHSQFLKGL	1.0000	0.0000	1.0626	8.8908	27475.1632	10.0424
CKIESECMDD	1.0000	0.0000	1.1089	9.6021	62317.3864	10.5891
CKIIEINFTT	1.0000	0.0000	0.9747	8.8264	25513.8884	9.9929
CKNAQEQHFS	1.0000	0.0000	1.0613	9.0657	33603.6064	10.1768
CKNKDATSDA	1.0000	0.0000	0.9962	8.2922	13793.2844	9.5823
CKNSNHDSKL	1.0000	0.0000	1.0362	7.9116	8899.3163	9.2897
CKPKLSSSGV	1.0000	0.0000	1.0488	8.0146	10020.2292	9.3689
CKQSQPRSPF	1.0000	0.0000	1.0584	8.7404	23106.7906	9.9268
CKSDLNLKWS	1.0000	0.0000	1.0941	8.4641	16812.2125	9.7144
CKSIHTQTSR	1.0000	0.0000	1.0665	8.7049	22183.6149	9.8995
CKSSSSMDLK	1.0000	0.0000	1.0623	7.7878	7716.8291	9.1946
CKVNNERFPK	1.0000	0.0000	1.0074	8.8330	25707.3907	9.9980
CKYNSELSIV	1.0000	0.0000	1.0626	8.3551	14829.2547	9.6306
CLAPNPTISI	1.0000	0.0000	1.0050	8.3715	15111.4719	9.6432
CLCEEHSDSD	1.0000	0.0000	1.1367	9.1324	36288.1645	10.2281
CLCNTGTKEV	1.0000	0.0000	1.0606	9.3548	46877.1197	10.3990
CLDVKELQKA	1.0000	0.0000	0.9747	8.6976	21995.8694	9.8939
CLEPRYKPAD	1.0000	0.0000	0.9817	9.1874	38661.4945	10.2704
CLFKSNLIRS	1.0000	0.0000	1.0382	8.0583	10536.8746	9.4025
CLFTNPSGDK	1.0000	0.0000	1.0261	8.4937	17393.7877	9.7371
CLIKIHIKNL	1.0000	0.0000	1.0064	8.6439	20678.7211	9.8526
CLLDNPSPLC	1.0000	0.0000	1.0756	8.6391	20564.2295	9.8489
CLLGDKKKAE	1.0000	0.0000	0.9714	8.5414	18377.1723	9.7739
CLLSSSDQFT	1.0000	0.0000	1.0434	7.9225	9011.4114	9.2981
CLNLEVLSDS	1.0000	0.0000	1.0144	7.7810	7657.3884	9.1894
CLNRTQTAKR	1.0000	0.0000	0.9849	8.7561	23528.3205	9.9388
CLQWFKGNSP	1.0000	0.0000	1.1361	9.4623	53055.8617	10.4817
CLSTWAGGQP	1.0000	0.0000	1.1203	9.7154	71003.6131	10.6762
CMDDFDQQVE	1.0000	0.0000	0.9747	9.7795	76436.9959	10.7254
CMSLSKGSSQ	1.0000	0.0000	1.0982	8.1072	11147.2997	9.4401
CNESMPFLYK	1.0000	0.0000	1.0968	9.1098	35357.0171	10.2107
CNIAQFHNRN	1.0000	0.0000	1.0503	9.1166	35633.4023	10.2159
CNIELEVMLG	1.0000	0.0000	1.0358	9.1334	36328.2334	10.2288
CNKNIHNTTL	1.0000	0.0000	1.0130	8.3524	14782.8812	9.6286
CNKRKRQGMR	1.0000	0.0000	1.0247	9.5279	57213.1179	10.5320
CNKTQTEVSE	1.0000	0.0000	1.0090	8.4737	16997.8826	9.7218
CNLCRRGGKN	1.0000	0.0000	1.0926	9.4673	53357.3522	10.4855
CNNEYELEEV	1.0000	0.0000	1.0181	8.8117	25083.5377	9.9816
CNNINETSNT	1.0000	0.0000	0.9939	7.7570	7448.4231	9.1709
CNNRLAPSGV	1.0000	0.0000	1.0440	8.5517	18596.0810	9.7818
CNNRNPNSVQ	1.0000	0.0000	1.0345	8.1728	12022.1922	9.4905
CNPVDTKRQE	1.0000	0.0000	0.9765	8.9406	29097.6365	10.0807
CNQNPDTQRN	1.0000	0.0000	0.9986	8.5448	18449.0507	9.7765
CNSANLGAKL	1.0000	0.0000	1.0144	8.0754	10746.5272	9.4157
CNSINTINPS	1.0000	0.0000	1.0125	7.7474	7366.6722	9.1636
CNSKEHPLLP	1.0000	0.0000	1.0335	8.3993	15602.9776	9.6646
CNSKNSHSAI	1.0000	0.0000	1.0625	7.9470	9269.9723	9.3170
CNTGTKEVEK	1.0000	0.0000	0.9784	8.7664	23809.7525	9.9468
CNTSRDSVSS	1.0000	0.0000	1.0518	7.7313	7230.8588	9.1511
CNYNSYSSSW	1.0000	0.0000	1.2012	8.7715	23951.3990	9.9507
CPAVAAPTIK	1.0000	0.0000	0.9463	9.1797	38319.1012	10.2644
CPDVKTILDL	1.0000	0.0000	0.9691	8.6510	20848.5387	9.8581
CPEQDSSVLL	1.0000	0.0000	1.0334	8.2356	12922.8134	9.5388
CPGDNLKIID	1.0000	0.0000	0.9779	8.6723	21366.4752	9.8745
CPHTTASLWF	1.0000	0.0000	1.1463	9.8381	81774.4253	10.7705
CPNTPQPSKL	1.0000	0.0000	1.0020	8.2767	13548.3278	9.5703
CPRKACNSKN	1.0000	0.0000	1.0920	8.9019	27829.3438	10.0509
CPSSNLEDFL	1.0000	0.0000	1.0300	8.0110	9977.8251	9.3661
CPWYPATISK	1.0000	0.0000	1.1197	9.7706	75659.7002	10.7186
CQDFVYTTMT	1.0000	0.0000	1.0000	9.9197	89823.7332	10.8332
CQGDKTHDKT	1.0000	0.0000	0.9801	9.2017	39302.8927	10.2814
CQKASKLGTV	1.0000	0.0000	1.0195	8.6783	21514.0795	9.8791
CQKPNCVKNR	1.0000	0.0000	1.0717	9.3679	47588.0798	10.4091
CQLNEMYPTS	1.0000	0.0000	1.0828	9.0284	32194.0352	10.1482
CQNKKISVEK	1.0000	0.0000	1.0095	8.4093	15783.2503	9.6723
CQNNDNKRFE	1.0000	0.0000	1.0106	8.6029	19724.9503	9.8211
CQSDTDELPN	1.0000	0.0000	1.0003	8.2892	13745.8331	9.5800
CQTPSSWDSV	1.0000	0.0000	1.1580	9.0551	33197.6163	10.1687
CQVNIVADTR	1.0000	0.0000	0.9799	9.2317	40680.7298	10.3044
CRKNSDLLNG	1.0000	0.0000	1.0152	8.0695	10673.8504	9.4111
CRRGGKNSTA	1.0000	0.0000	1.0392	8.8810	27169.2892	10.0349
CSAGGSPIFP	1.0000	0.0000	1.0717	8.9437	29200.5780	10.0830
CSDNNEAGLY	1.0000	0.0000	1.0516	8.5553	18673.7407	9.7845
CSEDDPLFCD	1.0000	0.0000	1.0865	9.3053	44280.1851	10.3610
CSENLVPIFS	1.0000	0.0000	1.0545	8.3556	14836.8663	9.6310
CSEYNPLNGS	1.0000	0.0000	1.0642	8.2366	12937.4431	9.5395
CSKILSEIFY	1.0000	0.0000	1.0713	8.6315	20384.9192	9.8431
CSKLGQQVEK	1.0000	0.0000	1.0219	8.7351	22966.3863	9.9227
CSLDNLANTN	1.0000	0.0000	0.9906	7.7009	6982.0866	9.1278
CSLPPFYMYT	1.0000	0.0000	1.1132	9.6857	68612.5649	10.6534
CSLQNTDESW	1.0000	0.0000	1.1179	8.8231	25416.6392	9.9904
CSLTIFFDSN	1.0000	0.0000	1.0553	8.3293	14395.5621	9.6108
CSLTQSYYRS	1.0000	0.0000	1.1186	8.6228	20182.9275	9.8364
CSLYSANSGG	1.0000	0.0000	1.0971	8.3205	14250.4035	9.6041
CSMHTSINIE	1.0000	0.0000	1.1101	8.8713	26865.7419	10.0274
CSNKSIGQTF	1.0000	0.0000	1.0560	8.4384	16322.3561	9.6947
CSNLLESNTK	1.0000	0.0000	0.9897	7.4759	5389.1368	8.9549
CSPSYLQHFN	1.0000	0.0000	1.1219	8.8951	27613.9847	10.0457
CSQLFLLSNP	1.0000	0.0000	1.0315	7.9387	9180.9928	9.3105
CSQSVYKTLY	1.0000	0.0000	1.1012	8.8701	26828.8740	10.0265
CSSNLPPSPC	1.0000	0.0000	1.1087	8.3905	15445.8210	9.6578
CSSYHHSLGV	1.0000	0.0000	1.1842	9.1382	36531.5188	10.2326
CSTHANAPGA	1.0000	0.0000	1.0534	9.0509	33039.4402	10.1655
CSTSQLINNV	1.0000	0.0000	1.0307	7.9647	9460.4865	9.3306
CSYQYLSLNK	1.0000	0.0000	1.0834	8.4015	15642.1232	9.6663
CTCHQDRSIL	1.0000	0.0000	1.1170	9.6199	63604.2640	10.6027
CTDTQGESPW	1.0000	0.0000	1.0979	9.6153	63271.0306	10.5992
CTDYVSIFSD	1.0000	0.0000	1.0831	8.9323	28819.9192	10.0743
CTGRRATFLF	1.0000	0.0000	0.9828	9.5171	56509.6628	10.5238
CTGVVPERKW	1.0000	0.0000	1.0402	10.2260	127803.3908	11.0686
CTHPLISNAP	1.0000	0.0000	1.0408	8.6820	21606.4192	9.8819
CTIENAYRYR	1.0000	0.0000	1.0135	9.6025	62344.8136	10.5894
CTIQLPQTSA	1.0000	0.0000	1.0032	8.6295	20337.5235	9.8415
CTLKLSDNPH	1.0000	0.0000	1.0286	8.3237	14303.0689	9.6065
CTPEPNRINQ	1.0000	0.0000	0.9852	8.7355	22978.2458	9.9230
CTPVENEMLE	1.0000	0.0000	1.0166	9.0990	34917.0872	10.2024
CTQLDGKWNT	1.0000	0.0000	1.0743	9.4481	52193.6485	10.4707
CTTTDSLSEV	1.0000	0.0000	1.0212	8.1784	12099.7451	9.4948
CVAGPLNEKP	1.0000	0.0000	0.9894	8.8746	26969.4236	10.0299
CVATGINALS	1.0000	0.0000	1.0307	8.6539	20918.2185	9.8603
CVEGFSTKYE	1.0000	0.0000	1.0513	9.2972	43869.1529	10.3547
CVEGLIAIAI	1.0000	0.0000	0.9619	9.2455	41335.4430	10.3150
CVKNRKRQFY	1.0000	0.0000	1.0179	9.5068	55839.1728	10.5158
CVPTQNPTTH	1.0000	0.0000	0.9983	9.2007	39256.6795	10.2806
CVTAADNQIH	1.0000	0.0000	0.9971	9.3564	46962.5639	10.4002
CWATILPLTL	1.0000	0.0000	1.0631	9.3140	44723.6036	10.3676
CWKTTILLYT	1.0000	0.0000	1.0826	9.5746	60377.0938	10.5680
CWSSSNQWVG	1.0000	0.0000	1.2883	9.8765	85467.1512	10.8000
CYKVEDDKNK	1.0000	0.0000	0.9978	8.8918	27507.7834	10.0431
CYSTGILRSI	1.0000	0.0000	1.0770	8.7449	23227.3468	9.9302
CYTVVNDYST	1.0000	0.0000	1.0808	9.2345	40813.0299	10.3065
DAAPGTSSSI	1.0000	0.0000	0.9776	7.6139	6317.2554	9.0610
DACLNLEVLS	1.0000	0.0000	1.0102	8.1358	11519.7916	9.4620
DADDSNIELS	1.0000	0.0000	0.9380	7.3404	4610.5480	8.8507
DADENTVCNQ	1.0000	0.0000	0.9876	8.7256	22716.1778	9.9154
DADNLRQYAQ	1.0000	0.0000	0.9370	8.5497	18551.9792	9.7802
DADRSNHHAS	1.0000	0.0000	1.0341	8.3291	14391.5995	9.6106
DADSVNLLTS	1.0000	0.0000	0.9434	7.2801	4301.2301	8.8043
DAELSHQNKN	1.0000	0.0000	0.9640	7.7620	7491.0135	9.1747
DAEPFVYSVD	1.0000	0.0000	0.9773	8.8126	25111.2437	9.9823
DAHFPNVCLD	1.0000	0.0000	1.0211	9.2951	43763.3028	10.3531
DAHHFPATLV	1.0000	0.0000	0.9507	9.1998	39213.5749	10.2799
DAIRPDTNQP	1.0000	0.0000	0.8993	8.3059	14011.7954	9.5928
DAISNNGQYS	1.0000	0.0000	0.9992	7.8496	8286.3797	9.2421
DAISVDRSPP	1.0000	0.0000	0.9697	8.0250	10140.3413	9.3769
DAKDTNRSIS	1.0000	0.0000	0.9479	7.5033	5561.8532	8.9759
DAKEEWSVDV	1.0000	0.0000	1.0300	9.0443	32787.4781	10.1604
DAKLQSHTPN	1.0000	0.0000	0.9619	7.9473	9273.0882	9.3172
DAKSLPTSSA	1.0000	0.0000	0.9478	7.1968	3907.9509	8.7403
DALKQIHPQD	1.0000	0.0000	0.9170	8.5732	19061.6479	9.7983
DALSDGPDWP	1.0000	0.0000	1.0263	8.8569	26425.0865	10.0163
DALSKGASCC	1.0000	0.0000	1.1172	8.9850	30622.4695	10.1148
DANLSLTAKD	1.0000	0.0000	0.9188	7.4010	4943.7906	8.8973
DANNFVTKEE	1.0000	0.0000	0.9269	8.1188	11297.1871	9.4490
DANTFRFKCQ	1.0000	0.0000	0.9938	9.2204	40157.6531	10.2957
DAPFSHTNPT	1.0000	0.0000	0.9758	8.2991	13903.2323	9.5876
DAPHIKAGGN	1.0000	0.0000	0.9379	8.7520	23418.0881	9.9357
DARNQQSSVS	1.0000	0.0000	0.9928	7.6091	6281.8372	9.0572
DARTKTQNPG	1.0000	0.0000	0.9088	8.2957	13848.6859	9.5850
DASNQVESWF	1.0000	0.0000	1.0832	8.7619	23686.9994	9.9433
DASPCQLNEM	1.0000	0.0000	1.0540	8.8046	24879.6124	9.9761
DASPTPSAIR	1.0000	0.0000	0.9593	7.9039	8821.0361	9.2838
DASQHLINNL	1.0000	0.0000	0.9665	7.7146	7093.4609	9.1383
DASVWADSAE	1.0000	0.0000	1.0609	8.7903	24474.5096	9.9651
DATIPNNFKG	1.0000	0.0000	0.9290	8.1682	11958.5684	9.4870
DATPKHAPMT	1.0000	0.0000	0.9364	8.9803	30458.1322	10.1112
DATRARMQCK	1.0000	0.0000	0.9784	9.6050	62527.7538	10.5914
DATSCDKTDK	1.0000	0.0000	0.9845	8.3864	15373.7547	9.6547
DATSDAEPFV	1.0000	0.0000	0.9440	8.3729	15136.1623	9.6443
DAVITGETLS	1.0000	0.0000	0.9411	8.0870	10890.4600	9.4245
DAVKNQFLKE	1.0000	0.0000	0.9249	8.1906	12270.8223	9.5042
DAYPHSFMDG	1.0000	0.0000	1.0362	9.4079	49831.9506	10.4398
DAYQKIKEIV	1.0000	0.0000	0.9076	8.7077	22254.4107	9.9017
DCDKVNNSRR	1.0000	0.0000	1.0307	8.4878	17277.1132	9.7326
DCDTLNNNKQ	1.0000	0.0000	0.9796	8.0777	10774.4059	9.4174
DCDWSAQIKL	1.0000	0.0000	1.0969	9.3473	46476.5563	10.3933
DCFPLNHNDS	1.0000	0.0000	1.0583	8.5894	19421.1268	9.8107
DCKGVEKFAS	1.0000	0.0000	1.0268	8.9888	30759.5464	10.1177
DCNNEYELEE	1.0000	0.0000	1.0061	8.6497	20816.9445	9.8571
DCNYNSYSSS	1.0000	0.0000	1.0923	7.9148	8932.0687	9.2922
DCPAVAAPTI	1.0000	0.0000	0.9397	9.2516	41623.6411	10.3197
DCPDVKTILD	1.0000	0.0000	0.9600	8.7956	24625.5001	9.9692
DCPNTPQPSK	1.0000	0.0000	1.0012	8.4213	16002.7689	9.6815
DCTDTQGESP	1.0000	0.0000	1.0002	8.7585	23595.3314	9.9407
DCTGRRATFL	1.0000	0.0000	0.9761	9.3059	44308.4150	10.3614
DDAKSLPTSS	1.0000	0.0000	0.9414	7.1290	3614.3969	8.6882
DDCPDVKTIL	1.0000	0.0000	0.9600	8.7956	24625.5001	9.9692
DDDLRSIKSS	1.0000	0.0000	0.9506	7.2199	4013.4741	8.7581
DDDPGGKSQS	1.0000	0.0000	0.9684	7.9298	9088.3133	9.3038
DDDQPGDTKT	1.0000	0.0000	0.8830	8.2871	13712.4727	9.5784
DDDRSDMTNN	1.0000	0.0000	0.9748	7.9878	9714.9739	9.3483
DDEADTSPAL	1.0000	0.0000	0.9210	7.8551	8338.6938	9.2463
DDEDNISSIA	1.0000	0.0000	0.9448	7.5231	5689.6696	8.9911
DDEESKEHLE	1.0000	0.0000	0.9476	8.0251	10141.6705	9.3770
DDEKFIRTQA	1.0000	0.0000	0.8910	8.5750	19101.4384	9.7997
DDEPDSPRNL	1.0000	0.0000	0.9308	7.7231	7163.1916	9.1449
DDESVSSSDL	1.0000	0.0000	0.9586	7.0116	3157.7995	8.5980
DDFDQQVENS	1.0000	0.0000	0.9579	8.2092	12535.8744	9.5185
DDFVADQEKK	1.0000	0.0000	0.8967	8.5242	18017.0227	9.7606
DDGDQEPDIR	1.0000	0.0000	0.8807	8.5933	19508.1750	9.8137
DDGLGAISSQ	1.0000	0.0000	0.9752	7.9270	9058.4905	9.3016
DDGPERCSMH	1.0000	0.0000	1.0762	9.6264	64084.7033	10.6078
DDGTDKRSEQ	1.0000	0.0000	0.9335	8.1336	11491.0747	9.4604
DDHIKNDVHL	1.0000	0.0000	0.9666	8.6210	20140.3570	9.8350
DDIGNALEGN	1.0000	0.0000	0.9282	8.0505	10442.2525	9.3965
DDKEGERSNS	1.0000	0.0000	0.9586	7.6123	6305.5249	9.0597
DDKGIQTKDN	1.0000	0.0000	0.9011	8.0553	10500.4883	9.4002
DDKNAGPDNN	1.0000	0.0000	0.9191	7.7569	7447.1848	9.1708
DDKNEIARSQ	1.0000	0.0000	0.9365	7.9148	8932.0957	9.2922
DDKNKLAPRT	1.0000	0.0000	0.9017	7.8586	8372.2608	9.2490
DDKNSNLASG	1.0000	0.0000	0.9422	7.1915	3884.1870	8.7362
DDKPKNKLSY	1.0000	0.0000	0.9429	7.6478	6568.5343	9.0870
DDLAYNNQCK	1.0000	0.0000	1.0124	8.6801	21557.5990	9.8804
DDLGLQSSKK	1.0000	0.0000	0.9422	7.3702	4771.3195	8.8736
DDLGSINSPR	1.0000	0.0000	0.9626	7.5883	6133.3417	9.0412
DDLLEMDTFA	1.0000	0.0000	0.9420	8.5254	18041.2385	9.7615
DDLRIATHTD	1.0000	0.0000	0.9157	8.5150	17826.3662	9.7535
DDLRKVPDIR	1.0000	0.0000	0.9013	8.4083	15765.3972	9.6715
DDLRSIKSSD	1.0000	0.0000	0.9506	7.2199	4013.4741	8.7581
DDLSEKNDTK	1.0000	0.0000	0.9086	7.3508	4665.9601	8.8587
DDMHSYRLAG	1.0000	0.0000	1.0421	9.1458	36851.9384	10.2384
DDMWLPMSKP	1.0000	0.0000	1.1031	9.3957	49139.2016	10.4305
DDNGSYSVNI	1.0000	0.0000	1.0021	7.8588	8374.0861	9.2491
DDNKSGAWQS	1.0000	0.0000	1.0566	8.4668	16864.5323	9.7165
DDNMWSSLEI	1.0000	0.0000	1.0823	8.5499	18556.7973	9.7803
DDNNDQNEST	1.0000	0.0000	0.9241	7.3461	4640.7277	8.8551
DDNNKYYLDP	1.0000	0.0000	0.9603	8.2081	12519.5361	9.5176
DDNRFWKQNA	1.0000	0.0000	1.0210	9.0300	32253.1149	10.1494
DDNTKNASCE	1.0000	0.0000	0.9976	8.1199	11311.0271	9.4498
DDNVLKTCIQ	1.0000	0.0000	0.9792	8.6557	20959.9397	9.8616
DDPGGDMMVI	1.0000	0.0000	0.9408	9.5317	57463.2376	10.5350
DDPGGKSQSS	1.0000	0.0000	0.9847	7.6429	6531.7957	9.0833
DDPHKNENYT	1.0000	0.0000	0.9596	8.3683	15056.6249	9.6408
DDPKCASEVG	1.0000	0.0000	1.0109	8.8854	27305.4447	10.0382
DDPLFCDYNP	1.0000	0.0000	1.0082	9.0713	33823.9638	10.1811
DDPNRLGMDS	1.0000	0.0000	0.9878	8.2577	13255.8533	9.5558
DDQNGERNIV	1.0000	0.0000	0.9308	8.3413	14595.1155	9.6200
DDQPGDTKTK	1.0000	0.0000	0.8855	8.2153	12623.8266	9.5231
DDRKLNKISP	1.0000	0.0000	0.9255	7.5688	5997.6107	9.0263
DDRLLSLNLF	1.0000	0.0000	0.9392	7.4159	5029.5582	8.9088
DDRSDMTNNM	1.0000	0.0000	1.0227	8.4083	15766.1814	9.6715
DDSKQQINDT	1.0000	0.0000	0.9265	7.7626	7496.3428	9.1752
DDSNIELSDI	1.0000	0.0000	0.9353	7.3106	4455.1707	8.8278
DDSTLEEKYT	1.0000	0.0000	0.9407	7.9159	8944.0357	9.2931
DDTHFNNGSE	1.0000	0.0000	0.9898	8.1726	12018.7063	9.4904
DDTIPESLAL	1.0000	0.0000	0.9201	7.6807	6821.8221	9.1123
DDTNLGEMNP	1.0000	0.0000	0.9553	8.2115	12569.7705	9.5203
DDTNSSLAND	1.0000	0.0000	0.9279	7.0737	3391.8011	8.6458
DDTQYTSLDR	1.0000	0.0000	0.9554	8.1772	12083.0947	9.4939
DDVMGNTNKF	1.0000	0.0000	0.9759	8.6089	19861.7039	9.8257
DDVQSQKFSL	1.0000	0.0000	0.9774	7.8822	8602.9400	9.2671
DDVTTADEAF	1.0000	0.0000	0.8896	8.5969	19588.9420	9.8165
DDYKAELKEP	1.0000	0.0000	0.9105	8.2887	13737.3393	9.5796
DEADTSPALL	1.0000	0.0000	0.9223	7.7105	7059.7381	9.1351
DEAFDQSRRA	1.0000	0.0000	0.9499	8.5464	18483.4146	9.7777
DEAHTYYMNT	1.0000	0.0000	1.0031	9.3733	47886.6450	10.4132
DEANIHNKSL	1.0000	0.0000	0.9598	7.7150	7097.0794	9.1387
DECKNKDATS	1.0000	0.0000	0.9922	8.2370	12944.2594	9.5399
DEDNISSIAS	1.0000	0.0000	0.9539	7.2362	4089.1810	8.7706
DEDSLKNLPN	1.0000	0.0000	0.9114	7.1519	3711.1790	8.7058
DEEASSKNAA	1.0000	0.0000	0.9476	7.5234	5691.9548	8.9914
DEECTHPLIS	1.0000	0.0000	1.0269	8.7925	24537.7039	9.9669
DEEKYQVRMN	1.0000	0.0000	0.9672	9.0096	31503.9264	10.1337
DEENNLNIPA	1.0000	0.0000	0.9114	7.5848	6108.8287	9.0386
DEESKEHLER	1.0000	0.0000	0.9570	8.1549	11775.7604	9.4767
DEESLLINWK	1.0000	0.0000	1.0101	8.2124	12582.2240	9.5209
DEFDDEPDSP	1.0000	0.0000	0.9297	8.1509	11721.8384	9.4737
DEFEDKKPFS	1.0000	0.0000	0.9449	8.1825	12156.3068	9.4980
DEHTDESYQN	1.0000	0.0000	0.9889	8.4039	15686.6158	9.6682
DEIESTSDQN	1.0000	0.0000	0.9429	7.4878	5463.6523	8.9640
DEKFIRTQAE	1.0000	0.0000	0.8907	8.5877	19381.5646	9.8094
DEKKFDRFCS	1.0000	0.0000	1.0263	8.9375	28992.8403	10.0782
DEKVNNLPHR	1.0000	0.0000	0.9548	8.2237	12747.4820	9.5297
DELDRNSQSS	1.0000	0.0000	0.9555	7.1623	3756.0293	8.7138
DELNKKLILE	1.0000	0.0000	0.8927	7.4261	5088.5621	8.9166
DELPNKTGSD	1.0000	0.0000	0.9286	7.6212	6370.4034	9.0666
DEMIDPNSWG	1.0000	0.0000	1.0760	9.1800	38332.2497	10.2647
DENCTGVVPE	1.0000	0.0000	0.9808	9.1349	36394.1587	10.2300
DENGTTSNYG	1.0000	0.0000	0.9789	8.0671	10643.5196	9.4092
DENLWMSTKA	1.0000	0.0000	1.0621	8.7678	23847.4938	9.9478
DENSATSNIQ	1.0000	0.0000	0.9457	7.3540	4683.5333	8.8612
DENTVCNQNP	1.0000	0.0000	0.9973	8.5047	17615.8323	9.7456
DEPDGCRVNC	1.0000	0.0000	1.0460	9.7909	77446.9793	10.7342
DEPDSPRNLG	1.0000	0.0000	0.9445	7.8857	8638.2674	9.2699
DEPLKFSDGE	1.0000	0.0000	0.9439	8.0611	10570.6219	9.4046
DEPMSEFKNN	1.0000	0.0000	0.9870	8.0856	10873.6398	9.4235
DEPSLPPANE	1.0000	0.0000	0.9279	7.7098	7054.1418	9.1346
DEQLYSNPSS	1.0000	0.0000	0.9830	7.3872	4865.7530	8.8867
DEQNIVPMQI	1.0000	0.0000	0.9379	8.8174	25251.3664	9.9860
DEQQLMPIVL	1.0000	0.0000	0.9412	8.6792	21534.8015	9.8797
DERDPMARLR	1.0000	0.0000	0.9297	8.9109	28121.1557	10.0579
DERRVHQNAS	1.0000	0.0000	0.9902	8.5889	19409.1011	9.8103
DERSNQNVSQ	1.0000	0.0000	0.9748	7.6518	6598.5266	9.0900
DESAVAGLTL	1.0000	0.0000	0.9468	7.9991	9842.3635	9.3570
DESEPIPNVS	1.0000	0.0000	0.9581	7.6637	6689.6819	9.0992
DESGQSSCSE	1.0000	0.0000	1.0596	7.9284	9073.2842	9.3027
DESVSSSDLD	1.0000	0.0000	0.9586	7.0116	3157.7995	8.5980
DESWNSQKRM	1.0000	0.0000	1.0999	8.7993	24730.2258	9.9721
DESYQNSWGR	1.0000	0.0000	1.1048	8.9319	28807.6283	10.0740
DETSTKYEET	1.0000	0.0000	0.9382	8.0463	10391.8126	9.3933
DEVFKQSLPL	1.0000	0.0000	0.9510	7.9881	9718.6519	9.3485
DEVVSIYKTS	1.0000	0.0000	0.9955	8.1499	11708.8053	9.4729
DFAAYRQARF	1.0000	0.0000	0.8969	9.4184	50440.4971	10.4479
DFCCPGDNLK	1.0000	0.0000	1.0663	9.4813	54229.1458	10.4963
DFCGYNMVAV	1.0000	0.0000	1.0344	10.1189	112988.3330	10.9864
DFDAISVDRS	1.0000	0.0000	0.9849	8.1643	11904.9323	9.4840
DFDCTGRRAT	1.0000	0.0000	0.9544	9.4505	52335.4126	10.4726
DFDQQVENSN	1.0000	0.0000	0.9656	8.0202	10084.5079	9.3732
DFEDDTNLGE	1.0000	0.0000	0.9171	8.1679	11954.2017	9.4868
DFFELNNTKD	1.0000	0.0000	0.9319	7.9431	9227.6172	9.3139
DFFGPSVEID	1.0000	0.0000	0.9637	8.6762	21460.7715	9.8774
DFGDDVTTAD	1.0000	0.0000	0.8946	8.6791	21532.5293	9.8796
DFGYKGPLET	1.0000	0.0000	0.9340	8.7897	24456.4605	9.9646
DFKHLQENTK	1.0000	0.0000	0.9433	8.2825	13640.0285	9.5748
DFKITQRPPN	1.0000	0.0000	0.9127	8.3775	15215.7123	9.6478
DFLDRSSRNS	1.0000	0.0000	0.9834	7.4058	4970.9137	8.9009
DFNHVLAGAR	1.0000	0.0000	0.9630	8.9455	29263.6381	10.0845
DFNSDIARER	1.0000	0.0000	0.9590	8.2427	13028.9113	9.5442
DFPWSEIVSS	1.0000	0.0000	1.0925	8.5852	19327.0775	9.8075
DFRLYAVLVT	1.0000	0.0000	0.9490	8.8645	26656.3849	10.0222
DFRPILSIKL	1.0000	0.0000	0.9456	7.9344	9135.9785	9.3073
DFSKKLHPSM	1.0000	0.0000	1.0366	8.2836	13656.6900	9.5757
DFSLFWDDTI	1.0000	0.0000	1.0442	8.9882	30735.8045	10.1172
DFSSGTKYEE	1.0000	0.0000	0.9997	8.1745	12045.4565	9.4918
DFSSKIRKEV	1.0000	0.0000	0.9771	7.9655	9468.6254	9.3311
DFSWLFKHSQ	1.0000	0.0000	1.1182	9.0519	33075.4335	10.1662
DFTTINLSSN	1.0000	0.0000	0.9459	7.2283	4052.3251	8.7645
DFVADQEKKS	1.0000	0.0000	0.9455	8.2373	12948.8836	9.5401
DFVPSQFATI	1.0000	0.0000	0.9598	8.6267	20273.4324	9.8394
DFVYTTMTKY	1.0000	0.0000	0.9665	9.4077	49818.0094	10.4396
DFYSIFGCFG	1.0000	0.0000	1.0685	9.8320	81200.5969	10.7658
DGAVPVQQSL	1.0000	0.0000	0.9610	8.4580	16694.4475	9.7097
DGDQEPDIRL	1.0000	0.0000	0.8955	8.4487	16516.0886	9.7026
DGDTVIKLHT	1.0000	0.0000	0.9273	8.5702	18994.9100	9.7959
DGEGHIQKPE	1.0000	0.0000	0.9097	8.9156	28271.9880	10.0614
DGESQDQKAL	1.0000	0.0000	0.9379	8.0390	10304.9378	9.3876
DGGDFFGPSV	1.0000	0.0000	0.9785	8.9508	29439.9905	10.0885
DGGDISAIVN	1.0000	0.0000	0.9612	8.2845	13671.8393	9.5764
DGHNAANMRY	1.0000	0.0000	1.0162	9.2671	42377.3583	10.3317
DGKIRYSREK	1.0000	0.0000	0.9681	8.4902	17324.0064	9.7345
DGKWNTGLVN	1.0000	0.0000	1.0281	8.8518	26271.4829	10.0124
DGLFTGKNRK	1.0000	0.0000	0.9355	8.2913	13779.2343	9.5816
DGLGAISSQN	1.0000	0.0000	0.9766	7.7380	7287.1199	9.1563
DGLMGKSETS	1.0000	0.0000	1.0059	8.0706	10686.6120	9.4119
DGNDLTFTCV	1.0000	0.0000	0.9984	8.9515	29463.6079	10.0890
DGNGEQQEQH	1.0000	0.0000	0.9357	8.8944	27589.7002	10.0451
DGNHLIINPN	1.0000	0.0000	0.9578	8.0410	10328.6936	9.3892
DGNIDPPFTP	1.0000	0.0000	0.9109	8.4332	16223.8068	9.6906
DGNMQPNFAH	1.0000	0.0000	1.0002	9.0831	34286.6644	10.1902
DGNNWRPCHL	1.0000	0.0000	1.1300	9.8142	79554.9090	10.7521
DGPDWPFGNN	1.0000	0.0000	1.0284	9.2165	39977.9060	10.2927
DGPERCSMHT	1.0000	0.0000	1.0770	9.5994	62126.9395	10.5871
DGPWPETLNR	1.0000	0.0000	1.0024	9.0024	31245.0881	10.1282
DGQHNLKESQ	1.0000	0.0000	0.9769	8.1307	11453.3700	9.4582
DGRDERRVHQ	1.0000	0.0000	0.9022	9.2894	43475.2741	10.3487
DGSASEVQEN	1.0000	0.0000	0.9777	7.8692	8474.9580	9.2571
DGSQGFKHTN	1.0000	0.0000	0.9985	8.5247	18026.6972	9.7610
DGTASDGRKL	1.0000	0.0000	0.9479	8.1218	11336.4169	9.4513
DGTDKRSEQR	1.0000	0.0000	0.9413	8.2634	13342.5891	9.5601
DGTGTKLVIG	1.0000	0.0000	0.9144	8.5468	18491.6774	9.7780
DGTKTNNNRS	1.0000	0.0000	0.9384	7.4420	5182.9585	8.9288
DGTVCKYNSE	1.0000	0.0000	1.0500	8.8843	27270.9373	10.0374
DGVDLVSTLS	1.0000	0.0000	0.9722	7.7258	7185.7358	9.1470
DHALLWSIWL	1.0000	0.0000	1.1581	9.5765	60509.0424	10.5694
DHAQANCDNN	1.0000	0.0000	1.0267	8.8053	24901.7301	9.9767
DHASSGYLNN	1.0000	0.0000	1.0254	7.9306	9095.8954	9.3043
DHGHNSLLKQ	1.0000	0.0000	1.0084	8.2371	12945.4219	9.5399
DHHDQLREAN	1.0000	0.0000	0.9658	8.7881	24411.6141	9.9634
DHIKNDVHLF	1.0000	0.0000	0.9806	8.8323	25686.4251	9.9974
DHIVPNKNRS	1.0000	0.0000	0.9834	8.1069	11142.5717	9.4398
DHKDSSGSLR	1.0000	0.0000	1.0060	7.6931	6920.1672	9.1218
DHKSRVFLTL	1.0000	0.0000	0.9879	8.3059	14012.7173	9.5928
DHLNMLKICP	1.0000	0.0000	1.0498	9.0962	34806.8143	10.2003
DHRLDNASLQ	1.0000	0.0000	0.9736	7.9953	9799.6940	9.3541
DHTANELSVN	1.0000	0.0000	0.9737	7.8838	8619.3945	9.2684
DHTIPSLFRG	1.0000	0.0000	0.9864	8.5971	19593.4517	9.8166
DHVWQAYKKK	1.0000	0.0000	1.0240	9.7525	74096.6181	10.7047
DHYQNDSNDD	1.0000	0.0000	0.9960	8.2166	12643.2357	9.5242
DIACIKHSCG	1.0000	0.0000	1.1111	9.7734	75899.3900	10.7207
DIAQIYYKSN	1.0000	0.0000	0.9913	8.4477	16497.3862	9.7018
DIAREREFSN	1.0000	0.0000	0.9594	8.2553	13219.9828	9.5540
DIASPDISKL	1.0000	0.0000	0.9407	7.5189	5662.5374	8.9879
DICTQLDGKW	1.0000	0.0000	1.0539	9.7021	69922.5159	10.6660
DIDKLCQSDT	1.0000	0.0000	0.9924	8.3958	15540.5880	9.6619
DIDTANLYDP	1.0000	0.0000	0.9238	8.2292	12827.9519	9.5339
DIEITDTLSV	1.0000	0.0000	0.9268	7.8946	8726.4570	9.2766
DIEMPESMDT	1.0000	0.0000	0.9977	8.7559	23523.3163	9.9387
DIENESHNSS	1.0000	0.0000	0.9803	7.3025	4413.8947	8.8216
DIENNLRVFV	1.0000	0.0000	0.9494	8.3223	14279.0845	9.6054
DIETVKLKQQ	1.0000	0.0000	0.8975	8.1966	12355.5031	9.5088
DIFPKEFALI	1.0000	0.0000	0.9095	8.5279	18092.9030	9.7634
DIGKIHMSDP	1.0000	0.0000	1.0001	8.8144	25163.0928	9.9837
DIGNALEGNA	1.0000	0.0000	0.9315	8.1183	11290.3508	9.4486
DIGRCIDNVR	1.0000	0.0000	0.9804	9.2743	42728.4098	10.3372
DIHEFVQVIS	1.0000	0.0000	0.9822	8.8999	27764.6102	10.0493
DIHITVEHTE	1.0000	0.0000	0.9257	9.0359	32473.0452	10.1539
DIHSKNLFLP	1.0000	0.0000	0.9741	7.9262	9050.0653	9.3010
DIHVRQSSRG	1.0000	0.0000	1.0268	8.6112	19914.2413	9.8275
DIISSDSNLD	1.0000	0.0000	0.9394	7.0111	3155.6649	8.5976
DIKFQSESND	1.0000	0.0000	0.9617	7.6416	6521.4844	9.0822
DILDATSCDK	1.0000	0.0000	0.9909	8.3787	15236.8339	9.6487
DINANERIDN	1.0000	0.0000	0.9199	7.8486	8276.9069	9.2413
DINLDKKVIN	1.0000	0.0000	0.9110	7.7010	6983.3751	9.1279
DINLSNRKDI	1.0000	0.0000	0.9294	7.4538	5253.4800	8.9379
DINNPLYGGN	1.0000	0.0000	0.9651	8.1356	11517.5155	9.4619
DINPFSGMGF	1.0000	0.0000	1.0226	8.8958	27634.7664	10.0462
DIPFLLTRNA	1.0000	0.0000	0.9246	8.1070	11144.0840	9.4399
DIPGHGVVDI	1.0000	0.0000	0.9051	9.2391	41031.5832	10.3101
DIPSNDTYRT	1.0000	0.0000	0.9593	8.1219	11337.2536	9.4514
DIQFHRKLGH	1.0000	0.0000	0.9578	9.2367	40918.2717	10.3083
DIQSAGEELL	1.0000	0.0000	0.9388	7.9319	9110.0874	9.3054
DIRHSKHSNA	1.0000	0.0000	1.0288	8.2275	12802.5392	9.5325
DIRKHSSVTK	1.0000	0.0000	0.9929	8.0632	10596.3022	9.4063
DIRLTIVTLL	1.0000	0.0000	0.9097	8.0093	9959.2463	9.3649
DISAIVNTKN	1.0000	0.0000	0.9388	7.6715	6749.7501	9.1052
DISDVKDKTF	1.0000	0.0000	0.9382	8.0830	10840.7914	9.4215
DISDYQLSKD	1.0000	0.0000	0.9719	7.7807	7654.1532	9.1891
DISEARLKDS	1.0000	0.0000	0.9478	7.5873	6126.4259	9.0405
DISEMQSKNT	1.0000	0.0000	0.9873	7.8239	8044.8958	9.2224
DISKLALGKK	1.0000	0.0000	0.9257	7.6061	6260.6120	9.0549
DISPAMNESP	1.0000	0.0000	0.9958	7.9775	9600.8355	9.3404
DISSERRETD	1.0000	0.0000	0.9575	7.8514	8303.3997	9.2435
DISTLKRKPI	1.0000	0.0000	0.9231	7.7689	7551.4235	9.1801
DISVDHHDQL	1.0000	0.0000	0.9989	8.6799	21553.9616	9.8803
DISVNLPSYV	1.0000	0.0000	1.0022	7.9384	9178.2674	9.3103
DISYLIMKIP	1.0000	0.0000	0.9934	8.5152	17831.0922	9.7537
DITDLEKSNW	1.0000	0.0000	1.0099	8.3174	14199.3894	9.6017
DITNKVGNTN	1.0000	0.0000	0.9261	7.7992	7818.9031	9.2033
DIVDASNQVE	1.0000	0.0000	0.9529	8.1808	12132.2757	9.4966
DIVWRIQFTL	1.0000	0.0000	0.9922	9.4785	54053.1566	10.4941
DIWFTNKGIS	1.0000	0.0000	1.0459	8.8614	26560.6058	10.0198
DIYLFLSNHN	1.0000	0.0000	1.0113	8.0917	10950.0209	9.4282
DKAALQNQIA	1.0000	0.0000	0.9089	8.1353	11513.4336	9.4617
DKAIINEVFP	1.0000	0.0000	0.9142	8.4342	16242.5075	9.6914
DKAMDLGDNE	1.0000	0.0000	0.9460	8.3875	15392.4980	9.6555
DKASKCTCHQ	1.0000	0.0000	1.1047	9.5208	56748.5664	10.5266
DKCDITDLEK	1.0000	0.0000	0.9518	8.5385	18315.9812	9.7716
DKDMQHSSAS	1.0000	0.0000	1.0466	8.1187	11295.6332	9.4489
DKDTQSHSMH	1.0000	0.0000	1.0609	8.6594	21051.0952	9.8645
DKEGERSNSM	1.0000	0.0000	1.0077	8.0329	10233.0743	9.3830
DKFEYPVSPT	1.0000	0.0000	0.9689	8.5200	17929.3717	9.7574
DKFRYSSVDL	1.0000	0.0000	1.0102	8.1606	11854.2452	9.4812
DKGDQTSSRI	1.0000	0.0000	0.9637	7.8721	8503.7844	9.2594
DKGIQTKDNK	1.0000	0.0000	0.9015	7.9834	9666.8447	9.3450
DKGNEHNSAV	1.0000	0.0000	0.9878	8.1462	11658.8560	9.4701
DKHGDLIKQI	1.0000	0.0000	0.9241	8.5133	17791.0071	9.7522
DKIANSSFIN	1.0000	0.0000	0.9603	7.4608	5296.3431	8.9433
DKILNRDTGI	1.0000	0.0000	0.9114	8.0654	10622.9067	9.4079
DKIVDLMHKL	1.0000	0.0000	0.9695	8.6655	21199.0640	9.8692
DKKKAEILAD	1.0000	0.0000	0.8870	7.9555	9360.3667	9.3235
DKKPFSRKSN	1.0000	0.0000	0.9583	7.5279	5721.6819	8.9948
DKKVINPDDK	1.0000	0.0000	0.8990	7.9607	9416.8575	9.3275
DKLCQSDTDE	1.0000	0.0000	0.9909	8.3704	15092.6381	9.6424
DKLFRNKARN	1.0000	0.0000	0.9355	8.0016	9870.7952	9.3589
DKLRVESRLP	1.0000	0.0000	0.9462	7.9514	9316.2791	9.3203
DKLTNTPCNK	1.0000	0.0000	0.9686	8.1189	11297.6779	9.4491
DKMELNHTEL	1.0000	0.0000	0.9703	8.3467	14686.4142	9.6242
DKNAGPDNNV	1.0000	0.0000	0.9321	7.9188	8973.5428	9.2953
DKNDDHIKND	1.0000	0.0000	0.9294	7.9942	9787.6637	9.3533
DKNEIARSQR	1.0000	0.0000	0.9458	8.0445	10371.2913	9.3919
DKNKLAPRTS	1.0000	0.0000	0.9266	7.5717	6017.1668	9.0285
DKNSLRCEKM	1.0000	0.0000	1.0482	8.6019	19701.2273	9.8203
DKNSNLASGP	1.0000	0.0000	0.9454	7.2274	4048.3794	8.7639
DKNSRSGVVQ	1.0000	0.0000	0.9947	7.9959	9806.3027	9.3545
DKNVKCSEDD	1.0000	0.0000	1.0029	8.3581	14880.2484	9.6329
DKPDAISNNG	1.0000	0.0000	0.9400	7.6970	6951.3060	9.1248
DKPDTQTCDC	1.0000	0.0000	1.0117	9.4721	53656.5408	10.4892
DKPKNKLSYP	1.0000	0.0000	0.9454	7.6838	6846.1995	9.1146
DKPNQKQFFS	1.0000	0.0000	0.9632	8.1381	11551.2273	9.4639
DKPYNDNSNP	1.0000	0.0000	0.9547	7.5941	6174.5975	9.0457
DKQINTPRLE	1.0000	0.0000	0.9050	7.9983	9833.0452	9.3564
DKRDEKKFDR	1.0000	0.0000	0.8993	8.3972	15564.8945	9.6630
DKRQLLKIPI	1.0000	0.0000	0.9003	8.0231	10118.8340	9.3755
DKRSEQRVEN	1.0000	0.0000	0.9531	8.1133	11225.0711	9.4447
DKSDELDRNS	1.0000	0.0000	0.9375	7.2924	4362.8367	8.8138
DKSLQVAYSR	1.0000	0.0000	1.0010	8.1022	11082.4713	9.4362
DKSSRKASAS	1.0000	0.0000	0.9646	7.1034	3509.5860	8.6685
DKSTHGNMLC	1.0000	0.0000	1.0915	9.0156	31722.1453	10.1383
DKSTLLPTRD	1.0000	0.0000	0.9195	7.5931	6167.6485	9.0450
DKSYLSGIMT	1.0000	0.0000	1.0280	8.2520	13168.6643	9.5514
DKTDKNDDHI	1.0000	0.0000	0.9185	8.1563	11795.1792	9.4778
DKTFVQEPAR	1.0000	0.0000	0.8953	8.7349	22961.1638	9.9225
DKTHDKTPPR	1.0000	0.0000	0.9087	8.4820	17161.1585	9.7281
DKTLSDSNEE	1.0000	0.0000	0.9240	7.1484	3696.0499	8.7031
DKTNTPSSLG	1.0000	0.0000	0.9396	7.2947	4374.4055	8.8156
DKTPPRNHAP	1.0000	0.0000	0.9276	8.4956	17431.7174	9.7386
DKTVQSASNN	1.0000	0.0000	0.9538	7.3934	4900.8662	8.8915
DKVKRYGIDE	1.0000	0.0000	0.9150	8.8093	25014.4740	9.9797
DKVLQNQRLS	1.0000	0.0000	0.9494	7.7539	7422.1751	9.1686
DKVNNSRRTS	1.0000	0.0000	0.9654	7.5001	5541.5667	8.9735
DKVRSRQKEN	1.0000	0.0000	0.9515	8.0288	10184.5439	9.3798
DKVVNGFNKE	1.0000	0.0000	0.9459	8.3180	14209.4038	9.6021
DKWNWESCNL	1.0000	0.0000	1.2014	9.6479	65691.8405	10.6243
DKWRFSRCVA	1.0000	0.0000	1.1254	10.0017	98718.7378	10.8962
DKYLRTILVC	1.0000	0.0000	1.0021	9.0635	33519.1873	10.1751
DLALASRTRV	1.0000	0.0000	0.9522	8.0833	10844.6486	9.4217
DLAYNNQCKF	1.0000	0.0000	1.0301	8.8914	27493.9343	10.0428
DLCNTSRDSV	1.0000	0.0000	1.0355	8.1604	11851.7324	9.4810
DLDIKFQSES	1.0000	0.0000	0.9589	7.6860	6863.3626	9.1163
DLDPFGTDPS	1.0000	0.0000	0.9445	8.1167	11269.0271	9.4474
DLDVKFGDVA	1.0000	0.0000	0.9178	8.6784	21516.9889	9.8792
DLEKSNWEAK	1.0000	0.0000	1.0119	8.3149	14158.9254	9.5998
DLEPERSSDA	1.0000	0.0000	0.9515	7.6697	6736.1341	9.1038
DLESYIINLT	1.0000	0.0000	0.9517	7.7446	7342.6136	9.1614
DLFLECANVI	1.0000	0.0000	1.0008	8.8166	25227.0409	9.9854
DLFYDSVYAV	1.0000	0.0000	1.0141	8.9380	29011.7829	10.0787
DLGDNETLQD	1.0000	0.0000	0.9097	7.8844	8624.5777	9.2688
DLGHKSPASA	1.0000	0.0000	0.9946	8.0219	10104.0478	9.3745
DLGLQSSKKI	1.0000	0.0000	0.9452	7.4082	4984.9815	8.9028
DLGSERNLRE	1.0000	0.0000	0.9515	7.8116	7931.5357	9.2129
DLGSINSPRA	1.0000	0.0000	0.9682	7.6561	6631.4792	9.0934
DLIAIKKVVY	1.0000	0.0000	0.9269	8.6274	20289.4250	9.8399
DLIKDRRNEL	1.0000	0.0000	0.9121	7.8894	8674.9192	9.2727
DLIKQILKMN	1.0000	0.0000	0.9432	8.0890	10915.7830	9.4261
DLKLHITKSS	1.0000	0.0000	0.9594	7.4822	5428.5542	8.9597
DLKNGQICIF	1.0000	0.0000	0.9954	8.9326	28831.9670	10.0745
DLKRSPYLRH	1.0000	0.0000	1.0007	8.4440	16427.3866	9.6990
DLKSEYPNDN	1.0000	0.0000	0.9503	7.6152	6326.1695	9.0619
DLKSPNPRID	1.0000	0.0000	0.9303	7.6766	6790.2240	9.1092
DLLDSPNPEK	1.0000	0.0000	0.9157	7.3769	4808.3149	8.8787
DLLEMDTFAS	1.0000	0.0000	0.9805	8.2385	12966.2876	9.5410
DLLFQSEPDD	1.0000	0.0000	0.9393	7.8980	8761.1069	9.2793
DLLKQSQYHI	1.0000	0.0000	0.9926	8.3565	14853.3857	9.6317
DLLNGNYIES	1.0000	0.0000	0.9665	7.7071	7032.6693	9.1326
DLLPEDYGYG	1.0000	0.0000	0.9556	8.8512	26252.2364	10.0120
DLLSRRTKCK	1.0000	0.0000	1.0042	8.3158	14173.6324	9.6005
DLLYSNELVS	1.0000	0.0000	0.9712	7.4259	5087.2918	8.9164
DLMHKLSSEI	1.0000	0.0000	1.0161	8.0143	10015.9236	9.3687
DLNGIVQKAF	1.0000	0.0000	0.9341	8.4505	16550.8684	9.7040
DLNHYFLNRL	1.0000	0.0000	0.9966	8.3257	14335.4264	9.6080
DLNLKWSAKN	1.0000	0.0000	1.0052	7.9560	9366.4584	9.3239
DLPADFPWSE	1.0000	0.0000	1.0323	8.9182	28356.6946	10.0634
DLPASTTEFA	1.0000	0.0000	0.9379	8.0394	10310.0344	9.3880
DLPHTATTMG	1.0000	0.0000	0.9547	8.9394	29058.2810	10.0798
DLPIGHINEE	1.0000	0.0000	0.9364	8.4443	16432.0126	9.6992
DLPSMVFYYS	1.0000	0.0000	1.0876	8.8779	27071.0202	10.0325
DLPWTLGKDD	1.0000	0.0000	0.9873	8.7966	24652.6825	9.9700
DLRIATHTDQ	1.0000	0.0000	0.9175	8.6000	19658.4280	9.8188
DLRKVPDIRK	1.0000	0.0000	0.9038	8.3364	14513.7675	9.6163
DLRSIKSSDN	1.0000	0.0000	0.9443	7.0309	3228.6467	8.6128
DLRSSDFQLR	1.0000	0.0000	0.9794	7.8220	8027.1868	9.2209
DLSEKNDTKG	1.0000	0.0000	0.9235	7.5134	5626.7951	8.9837
DLSKGGSTQA	1.0000	0.0000	0.9686	7.7901	7738.0514	9.1964
DLSNQQSQPK	1.0000	0.0000	0.9498	7.4409	5176.1362	8.9280
DLSNVNIAGM	1.0000	0.0000	1.0013	8.1708	11993.8148	9.4890
DLTEQKDNLQ	1.0000	0.0000	0.9016	7.7348	7260.7079	9.1539
DLTFTCVTAA	1.0000	0.0000	0.9717	9.0865	34420.5533	10.1928
DLTLMAKCKS	1.0000	0.0000	1.0356	8.5447	18446.7714	9.7764
DLVKGMCSTS	1.0000	0.0000	1.0874	8.7310	22860.3300	9.9196
DLVNIKIYAN	1.0000	0.0000	0.9472	8.1593	11836.4877	9.4802
DLVSTLSTHR	1.0000	0.0000	0.9907	7.8527	8315.4450	9.2444
DLWASQGLPN	1.0000	0.0000	1.0392	8.5723	19041.9732	9.7976
DLYGSVAREI	1.0000	0.0000	0.9793	8.5893	19417.5305	9.8106
DLYINTPTIT	1.0000	0.0000	0.9217	8.1455	11649.8488	9.4695
DLYPMNASNF	1.0000	0.0000	1.0271	8.3740	15155.7507	9.6452
DLYSSVPALN	1.0000	0.0000	0.9849	7.6616	6673.7150	9.0976
DMAAGRKKSE	1.0000	0.0000	0.9783	8.5600	18773.0884	9.7881
DMAFLDDPHK	1.0000	0.0000	0.9605	8.9970	31051.6616	10.1240
DMEASISPLI	1.0000	0.0000	0.9926	8.0240	10128.4617	9.3761
DMEYETPFKP	1.0000	0.0000	0.9396	9.0782	34091.9313	10.1864
DMHSYRLAGA	1.0000	0.0000	1.0439	9.2136	39844.9773	10.2905
DMLDLLYSNE	1.0000	0.0000	0.9941	7.9714	9533.4574	9.3357
DMLHKEDPIV	1.0000	0.0000	0.9552	8.9306	28764.3600	10.0730
DMMKDSISRP	1.0000	0.0000	1.0421	8.5285	18106.3726	9.7639
DMMVIQQTPS	1.0000	0.0000	1.0127	9.0625	33480.8713	10.1743
DMQAQLSMKV	1.0000	0.0000	1.0247	8.8668	26726.6237	10.0239
DMQHSSASNL	1.0000	0.0000	1.0416	7.8569	8356.5300	9.2477
DMRCQDFVYT	1.0000	0.0000	0.9877	10.1033	110973.5297	10.9744
DMTESLSSKI	1.0000	0.0000	0.9868	7.4964	5517.9052	8.9706
DMTKTLFMSV	1.0000	0.0000	1.0291	8.7864	24363.8878	9.9621
DMTLRSTSGA	1.0000	0.0000	1.0079	8.1378	11546.2312	9.4636
DMTNNMRTSS	1.0000	0.0000	1.0396	8.0945	10985.0340	9.4303
DMTNNSPGKI	1.0000	0.0000	0.9809	8.0228	10114.9473	9.3752
DMTSNFRIKI	1.0000	0.0000	0.9909	8.3923	15477.5927	9.6592
DMWLPMSKPD	1.0000	0.0000	1.1031	9.3957	49139.2016	10.4305
DNAIAESFKQ	1.0000	0.0000	0.9492	8.0641	10607.7593	9.4070
DNARFSSKSD	1.0000	0.0000	0.9781	7.4166	5033.3217	8.9093
DNASLQSEAL	1.0000	0.0000	0.9437	7.3105	4454.6877	8.8277
DNASNAEKES	1.0000	0.0000	0.9394	7.2666	4234.9498	8.7940
DNDAVITGET	1.0000	0.0000	0.9069	8.3295	14398.1416	9.6109
DNDEPMSEFK	1.0000	0.0000	0.9814	8.2746	13516.8303	9.5688
DNDSFGHSPD	1.0000	0.0000	1.0117	8.1250	11377.3122	9.4537
DNDSSKAENA	1.0000	0.0000	0.9384	7.2539	4173.7411	8.7842
DNEKTIIEQR	1.0000	0.0000	0.8988	8.1576	11813.1092	9.4788
DNETLQDIAC	1.0000	0.0000	0.9710	8.6460	20729.0304	9.8543
DNFAEGIESS	1.0000	0.0000	0.9795	7.8716	8498.4817	9.2590
DNFHEPKNTY	1.0000	0.0000	0.9757	8.5796	19202.7812	9.8032
DNFLNIDRNG	1.0000	0.0000	0.9463	7.9594	9402.7339	9.3265
DNFPMTADHA	1.0000	0.0000	0.9684	9.0654	33593.7083	10.1766
DNFSRKTNSP	1.0000	0.0000	0.9618	7.4557	5265.0061	8.9393
DNGLNNKINN	1.0000	0.0000	0.9135	7.1685	3782.8016	8.7186
DNGSYSVNID	1.0000	0.0000	1.0021	7.8588	8374.0861	9.2491
DNHWSAHEEV	1.0000	0.0000	1.1029	9.4624	53059.5067	10.4817
DNIKKYDNPS	1.0000	0.0000	0.9516	7.7133	7083.1722	9.1374
DNIMLIEDSN	1.0000	0.0000	0.9696	7.8291	8092.8226	9.2263
DNINESRYDL	1.0000	0.0000	0.9651	7.8189	7998.1404	9.2185
DNINHKIIQS	1.0000	0.0000	0.9673	7.9403	9197.9102	9.3118
DNISRSSEMK	1.0000	0.0000	1.0037	7.6088	6279.6818	9.0570
DNISSIASGT	1.0000	0.0000	0.9681	7.3592	4711.5005	8.8652
DNKASAAQPK	1.0000	0.0000	0.9330	7.8341	8139.7095	9.2302
DNKDHKSRVF	1.0000	0.0000	0.9903	8.3613	14934.5101	9.6354
DNKHDVRAPP	1.0000	0.0000	0.9344	8.6485	20787.6466	9.8561
DNKIGADNYD	1.0000	0.0000	0.9409	8.2666	13392.3104	9.5626
DNKIYQHQET	1.0000	0.0000	0.9496	8.7294	22816.2074	9.9183
DNKRFEESVD	1.0000	0.0000	0.9567	8.1098	11180.4730	9.4421
DNKSGAWQSI	1.0000	0.0000	1.0596	8.5049	17619.7343	9.7458
DNLANTNKLD	1.0000	0.0000	0.8988	7.2421	4117.1593	8.7751
DNLGNTQPFP	1.0000	0.0000	0.9350	8.1105	11189.8237	9.4426
DNLKIIDRPE	1.0000	0.0000	0.9026	7.9783	9609.5167	9.3410
DNLKSSLSSS	1.0000	0.0000	0.9037	6.1447	1163.8712	7.9317
DNLLSSSIEI	1.0000	0.0000	0.9326	6.8791	2710.8419	8.4961
DNLMTLESHK	1.0000	0.0000	0.9956	8.0472	10402.6099	9.3939
DNLPVAAANR	1.0000	0.0000	0.9310	8.1378	11546.8908	9.4636
DNLQDGRDER	1.0000	0.0000	0.9193	8.3154	14167.0890	9.6001
DNLRQYAQSK	1.0000	0.0000	0.9732	8.1231	11352.7625	9.4523
DNLSNATFNI	1.0000	0.0000	0.9423	7.4210	5058.7443	8.9126
DNMTNDFEDD	1.0000	0.0000	0.9544	8.3688	15065.1042	9.6412
DNMWSSLEIL	1.0000	0.0000	1.0772	8.4053	15710.6295	9.6692
DNNDQNESTK	1.0000	0.0000	0.9205	7.2742	4272.2960	8.7998
DNNEAGLYSI	1.0000	0.0000	0.9739	7.9196	8981.3762	9.2959
DNNFIQVEQV	1.0000	0.0000	0.9415	8.5071	17664.5373	9.7475
DNNGALMSAA	1.0000	0.0000	0.9940	8.1065	11137.4810	9.4395
DNNHNEVNNM	1.0000	0.0000	1.0066	8.1280	11417.8198	9.4561
DNNKYYLDPM	1.0000	0.0000	1.0047	8.6286	20317.6332	9.8409
DNNSNNTSKP	1.0000	0.0000	0.9132	6.7366	2300.8219	8.3867
DNNVPFSEEE	1.0000	0.0000	0.9571	7.9115	8898.3479	9.2897
DNPDLPIGHI	1.0000	0.0000	0.9368	8.4549	16635.1341	9.7074
DNPHVHNTQN	1.0000	0.0000	0.9908	8.5154	17834.8345	9.7539
DNPPCFYKTQ	1.0000	0.0000	1.0014	9.2021	39320.6537	10.2817
DNPQSRRDTS	1.0000	0.0000	0.9645	7.7200	7137.6045	9.1425
DNPSGLYIKA	1.0000	0.0000	0.9693	8.0600	10557.8713	9.4038
DNPSPLCLEP	1.0000	0.0000	0.9991	8.1585	11825.3017	9.4795
DNPSQFSHEN	1.0000	0.0000	1.0043	7.8709	8492.3601	9.2585
DNQEQNFEDI	1.0000	0.0000	0.9228	8.1958	12344.7250	9.5082
DNQIHKRKGS	1.0000	0.0000	0.9792	8.2737	13502.4869	9.5681
DNQVYAQTLT	1.0000	0.0000	0.9383	8.4601	16734.7993	9.7114
DNRFWKQNAT	1.0000	0.0000	1.0208	9.0031	31267.7942	10.1287
DNRNDRPPLL	1.0000	0.0000	0.9215	7.7935	7767.9175	9.1990
DNRQTWTLKT	1.0000	0.0000	0.9932	8.7145	22427.9273	9.9068
DNSCPHTTAS	1.0000	0.0000	1.0583	8.4388	16329.0529	9.6950
DNSCRKNSDL	1.0000	0.0000	1.0121	7.7646	7513.8025	9.1768
DNSDSLKDFA	1.0000	0.0000	0.9522	7.4291	5106.4194	8.9189
DNSEMPLAAR	1.0000	0.0000	0.9835	8.2434	13038.7774	9.5447
DNSGAMTGNL	1.0000	0.0000	0.9975	8.1065	11137.9724	9.4395
DNSKLAVLVT	1.0000	0.0000	0.9434	7.6571	6638.8130	9.0941
DNSLNLYNLE	1.0000	0.0000	0.9388	7.1728	3801.5936	8.7219
DNSNPRTHPE	1.0000	0.0000	0.9707	8.0004	9856.9545	9.3580
DNSPIDVAEL	1.0000	0.0000	0.9389	7.8252	8056.6804	9.2233
DNSQALIEVT	1.0000	0.0000	0.9417	7.8473	8263.9296	9.2403
DNSRCSLTIF	1.0000	0.0000	1.0450	8.2478	13106.0430	9.5482
DNSRTKRSSM	1.0000	0.0000	1.0107	7.6609	6667.9889	9.0970
DNSSGTQLLN	1.0000	0.0000	0.9402	7.1089	3531.9434	8.6728
DNSVADHAQA	1.0000	0.0000	0.9801	8.4524	16586.3273	9.7054
DNSVAGFVSN	1.0000	0.0000	1.0069	7.9431	9228.1459	9.3140
DNSVASKKDN	1.0000	0.0000	0.9436	7.2636	4220.2341	8.7916
DNTKNASCEY	1.0000	0.0000	1.0331	8.4385	16323.8093	9.6948
DNTLKSRLNI	1.0000	0.0000	0.9211	7.2442	4127.0351	8.7767
DNTPENYRYT	1.0000	0.0000	0.9625	8.5130	17785.8989	9.7520
DNTSVRYGVI	1.0000	0.0000	0.9940	8.5994	19645.5816	9.8184
DNVFLQDPAA	1.0000	0.0000	0.9253	8.4255	16080.3217	9.6847
DNVLKTCIQI	1.0000	0.0000	0.9804	8.6937	21898.5360	9.8909
DNVRKQLFSY	1.0000	0.0000	0.9956	8.3435	14632.2343	9.6217
DNYDSSLEHD	1.0000	0.0000	1.0056	7.9017	8799.0304	9.2822
DNYGDCNNEY	1.0000	0.0000	1.0550	9.0487	32953.2127	10.1637
DPAAFATNIK	1.0000	0.0000	0.9091	8.3303	14410.7151	9.6115
DPAKYRINSM	1.0000	0.0000	1.0087	8.5923	19486.3308	9.8130
DPAQSASLES	1.0000	0.0000	0.9635	7.3932	4899.5592	8.8913
DPAVELLNMH	1.0000	0.0000	0.9856	8.6986	22022.0785	9.8947
DPDNSRCSLT	1.0000	0.0000	1.0217	8.0345	10251.5871	9.3842
DPDSSSHGDR	1.0000	0.0000	1.0179	7.9455	9254.0503	9.3158
DPENTMTVIG	1.0000	0.0000	0.9431	8.7182	22524.7067	9.9097
DPFDSKAHNQ	1.0000	0.0000	0.9799	8.3302	14409.3620	9.6115
DPFGTDPSTL	1.0000	0.0000	0.9439	8.0897	10924.7625	9.4266
DPGGDMMVIQ	1.0000	0.0000	0.9362	9.6166	63368.8833	10.6003
DPGGKSQSSD	1.0000	0.0000	0.9847	7.6429	6531.7957	9.0833
DPGVIVVWNN	1.0000	0.0000	1.0321	9.3305	45585.0943	10.3804
DPHKNENYTK	1.0000	0.0000	0.9596	8.2965	13861.2654	9.5856
DPIVPSNPYI	1.0000	0.0000	0.9690	8.3180	14208.1076	9.6021
DPIYIPAIEL	1.0000	0.0000	0.9068	8.5699	18988.2789	9.7957
DPKCASEVGR	1.0000	0.0000	1.0178	9.0151	31705.0699	10.1380
DPKHVITTLG	1.0000	0.0000	0.9276	8.6061	19797.8630	9.8236
DPKTMANRKD	1.0000	0.0000	0.9372	8.4238	16048.5969	9.6834
DPLFCDYNPA	1.0000	0.0000	1.0098	9.1392	36571.0769	10.2333
DPLKGNDTQK	1.0000	0.0000	0.9061	7.9086	8868.6206	9.2874
DPLNKECWKT	1.0000	0.0000	1.0604	9.2042	39415.3257	10.2833
DPLQWIHESK	1.0000	0.0000	1.0515	9.0029	31261.6666	10.1285
DPMARLRSSF	1.0000	0.0000	1.0298	8.4060	15724.1091	9.6698
DPMYQRCCTI	1.0000	0.0000	1.0414	10.4779	170816.8485	11.2623
DPNRLGMDSE	1.0000	0.0000	0.9884	8.2703	13450.2529	9.5655
DPNSWGVRRY	1.0000	0.0000	1.0881	9.4488	52237.4315	10.4713
DPPFTPNDAD	1.0000	0.0000	0.9040	8.3003	13922.6173	9.5885
DPQDQETSPT	1.0000	0.0000	0.9209	8.0430	10352.8412	9.3907
DPRIQKLGKK	1.0000	0.0000	0.9027	8.2205	12700.1889	9.5272
DPRPTDLRSS	1.0000	0.0000	0.9571	7.7154	7099.6685	9.1389
DPSDNSVAGF	1.0000	0.0000	0.9928	8.0061	9922.5579	9.3624
DPSTLPTYYE	1.0000	0.0000	0.9761	8.3657	15011.2595	9.6388
DPTTQNFDEN	1.0000	0.0000	0.9175	8.0422	10343.7943	9.3902
DPYIKALEAA	1.0000	0.0000	0.9118	8.5216	17962.0609	9.7586
DQDNPQSRRD	1.0000	0.0000	0.9472	8.1188	11297.0112	9.4490
DQDQKFDNVF	1.0000	0.0000	0.9281	8.6229	20183.3993	9.8364
DQEKKSVSEA	1.0000	0.0000	0.9554	7.7518	7404.0252	9.1669
DQELFHDEES	1.0000	0.0000	0.9704	8.3805	15269.8213	9.6502
DQEPDIRLTI	1.0000	0.0000	0.8892	8.2972	13871.9579	9.5861
DQETSPTNEG	1.0000	0.0000	0.9357	7.9084	8866.1574	9.2873
DQFHSARNEV	1.0000	0.0000	0.9986	8.6704	21318.7856	9.8730
DQFTKHSPFL	1.0000	0.0000	0.9871	8.4910	17341.3965	9.7351
DQGLGDVNRK	1.0000	0.0000	0.9327	8.4258	16085.9059	9.6850
DQGRDQLDSK	1.0000	0.0000	0.9426	8.0883	10906.5860	9.4255
DQKALDDNND	1.0000	0.0000	0.9053	7.6876	6876.4997	9.1176
DQKFDNVFLQ	1.0000	0.0000	0.9392	8.4782	17087.7497	9.7253
DQKITERHAD	1.0000	0.0000	0.9058	8.7123	22373.3312	9.9052
DQKIVVSSSD	1.0000	0.0000	0.9847	7.6436	6537.0232	9.0838
DQKNGRQKVQ	1.0000	0.0000	0.9214	8.5058	17639.3288	9.7465
DQLCEKYNES	1.0000	0.0000	1.0324	8.5396	18339.2635	9.7725
DQLDSKHSSE	1.0000	0.0000	0.9844	7.4983	5530.0081	8.9721
DQLHGHPSAD	1.0000	0.0000	1.0016	8.7464	23267.2279	9.9314
DQLKIYDQLC	1.0000	0.0000	0.9927	8.9687	30053.0502	10.1022
DQLNKHKTNK	1.0000	0.0000	0.9321	7.7977	7806.0502	9.2022
DQLREANMNH	1.0000	0.0000	0.9928	8.6710	21334.3970	9.8735
DQMAGIIWNS	1.0000	0.0000	1.0839	9.3222	45152.8050	10.3740
DQMPLIDCDK	1.0000	0.0000	0.9919	9.1662	37727.5422	10.2541
DQNANAIRKM	1.0000	0.0000	0.9576	8.4884	17289.3837	9.7331
DQNESTKTKA	1.0000	0.0000	0.9203	7.6212	6370.5255	9.0666
DQNEYNSTTG	1.0000	0.0000	0.9709	7.9894	9733.0993	9.3495
DQNGERNIVN	1.0000	0.0000	0.9437	8.1523	11741.0683	9.4748
DQNITRHNKH	1.0000	0.0000	0.9749	8.6025	19714.9593	9.8208
DQNLTTINSG	1.0000	0.0000	0.9374	7.5515	5879.2852	9.0130
DQNNTVQSQV	1.0000	0.0000	0.9641	8.0162	10038.7305	9.3702
DQPGDTKTKE	1.0000	0.0000	0.8855	8.2279	12808.9575	9.5329
DQQNIPLFLY	1.0000	0.0000	0.9511	8.4249	16070.0594	9.6843
DQQVENSNMA	1.0000	0.0000	0.9971	8.2973	13874.4679	9.5862
DQRPNAVNTP	1.0000	0.0000	0.9240	8.2408	12999.9182	9.5427
DQSETPQTFG	1.0000	0.0000	0.9460	8.3809	15276.8938	9.6505
DQSPNQMSKD	1.0000	0.0000	0.9952	7.9211	8997.3385	9.2971
DQSPSSSPEN	1.0000	0.0000	0.9564	6.9622	2983.1176	8.5600
DQSRRAEVES	1.0000	0.0000	0.9806	8.1550	11778.1295	9.4769
DQSSLMFLSL	1.0000	0.0000	1.0081	7.5515	5879.3482	9.0130
DQTSSRIEKD	1.0000	0.0000	0.9499	7.7221	7155.0871	9.1441
DQVDRATRAS	1.0000	0.0000	0.9450	8.4575	16684.7739	9.7094
DRANNELNPG	1.0000	0.0000	0.9323	7.8265	8068.8135	9.2243
DRAQPTQRSG	1.0000	0.0000	0.9467	8.5113	17750.9821	9.7507
DRATRASEQL	1.0000	0.0000	0.9418	8.1636	11894.9288	9.4834
DRDSELTKTT	1.0000	0.0000	0.9170	7.6875	6875.3740	9.1175
DRDSVLENLS	1.0000	0.0000	0.9530	7.3816	4834.5503	8.8824
DRDTSQQSYT	1.0000	0.0000	0.9879	8.1199	11311.5699	9.4499
DRFCSLDNLA	1.0000	0.0000	1.0285	8.4468	16480.6926	9.7011
DRHSQRLNQM	1.0000	0.0000	1.0295	8.7074	22246.3626	9.9014
DRKRIAPFKT	1.0000	0.0000	0.8975	8.5713	19019.2387	9.7968
DRLEVSRKVV	1.0000	0.0000	0.9652	8.3839	15329.0226	9.6528
DRLHDIVWRI	1.0000	0.0000	1.0078	9.6876	68762.8011	10.6548
DRLLSLNLFA	1.0000	0.0000	0.9449	7.4838	5438.0486	8.9609
DRLNTFRSCT	1.0000	0.0000	1.0315	8.5995	19647.2728	9.8185
DRLQGQWPVE	1.0000	0.0000	0.9866	9.5143	56327.2756	10.5216
DRNGSDTGFL	1.0000	0.0000	0.9712	8.1481	11684.8703	9.4715
DRNMLHDNQP	1.0000	0.0000	0.9908	8.6265	20268.6786	9.8393
DRNSINLLNN	1.0000	0.0000	0.9185	6.9650	2992.5228	8.5621
DRNSKDSNTI	1.0000	0.0000	0.9393	7.2465	4138.1511	8.7785
DRNSQSSLEK	1.0000	0.0000	0.9504	7.0905	3457.8345	8.6586
DRPEALRNGK	1.0000	0.0000	0.9205	8.2624	13327.9767	9.5594
DRPFQDNKIY	1.0000	0.0000	0.9361	8.6871	21732.2706	9.8858
DRPPLLDENC	1.0000	0.0000	0.9793	8.5392	18329.9515	9.7721
DRRNANPDAR	1.0000	0.0000	0.9261	8.3122	14113.9434	9.5976
DRRNELCEAN	1.0000	0.0000	0.9951	8.6331	20423.2174	9.8443
DRRPLPNPSD	1.0000	0.0000	0.9425	7.8762	8543.6676	9.2625
DRSDMTNNMR	1.0000	0.0000	1.0333	8.5381	18306.5279	9.7713
DRSFMLVHTA	1.0000	0.0000	1.0289	9.0108	31546.7539	10.1346
DRSILGSEFK	1.0000	0.0000	0.9788	7.8934	8714.6615	9.2757
DRSNDGGDIS	1.0000	0.0000	0.9783	7.8596	8381.9604	9.2498
DRSNHHASEV	1.0000	0.0000	1.0448	8.4359	16273.8528	9.6927
DRSPPENEND	1.0000	0.0000	0.9354	7.6914	6906.1952	9.1205
DRSSRNSTLP	1.0000	0.0000	0.9607	7.2035	3938.2779	8.7455
DRTILGNLEC	1.0000	0.0000	0.9891	8.6410	20609.6150	9.8504
DRTRSERMKE	1.0000	0.0000	0.9763	8.5787	19183.2054	9.8025
DRVFLCLFKS	1.0000	0.0000	1.0492	8.8694	26806.8437	10.0259
DSADGSASEV	1.0000	0.0000	0.9907	7.7415	7316.2965	9.1590
DSADKPDTQT	1.0000	0.0000	0.9173	7.9054	8836.0517	9.2850
DSAEASCFLI	1.0000	0.0000	1.0454	8.4823	17167.8425	9.7284
DSAEKVFTTY	1.0000	0.0000	0.9692	8.4890	17299.8268	9.7335
DSAENVGPLI	1.0000	0.0000	0.9524	7.9878	9715.7474	9.3483
DSAKYSPIPG	1.0000	0.0000	0.9909	8.1427	11612.2426	9.4674
DSAPGLMDTH	1.0000	0.0000	1.0071	8.7064	22221.2282	9.9007
DSAPIYAALT	1.0000	0.0000	0.9563	8.2669	13397.7861	9.5629
DSDECKNKDA	1.0000	0.0000	0.9934	8.2640	13352.1630	9.5606
DSDKQINTPR	1.0000	0.0000	0.9327	7.8433	8226.6688	9.2373
DSDLSKGGST	1.0000	0.0000	0.9663	7.3504	4664.2486	8.8584
DSDNSSGTQL	1.0000	0.0000	0.9562	7.1556	3727.1116	8.7087
DSDSNKDRDT	1.0000	0.0000	0.9393	7.3974	4923.5825	8.8946
DSDSYTSHPV	1.0000	0.0000	1.0407	8.1068	11141.6414	9.4398
DSDVPYSYST	1.0000	0.0000	1.0366	8.0768	10763.8482	9.4167
DSEAENTIRN	1.0000	0.0000	0.9368	7.6984	6962.1052	9.1258
DSEAFDYNYV	1.0000	0.0000	1.0125	8.7443	23213.1937	9.9298
DSEEFKTSNN	1.0000	0.0000	0.9480	7.3152	4479.0288	8.8314
DSEIRFLCYT	1.0000	0.0000	1.0466	9.0550	33194.3705	10.1686
DSEKPERSRK	1.0000	0.0000	0.9537	7.7326	7241.6390	9.1521
DSELHSTEEN	1.0000	0.0000	0.9691	7.5815	6085.3624	9.0360
DSELTKTTEA	1.0000	0.0000	0.9120	7.6382	6496.1026	9.0796
DSETWIDNIS	1.0000	0.0000	1.0353	8.2850	13679.7518	9.5768
DSFCPWYPAT	1.0000	0.0000	1.1314	10.0157	100323.0711	10.9070
DSFELRSNGF	1.0000	0.0000	1.0016	7.9495	9295.8007	9.3188
DSFGHSPDYV	1.0000	0.0000	1.0538	8.7945	24594.0963	9.9684
DSFIGTINSV	1.0000	0.0000	0.9890	7.9515	9317.6203	9.3204
DSFYSVLKQE	1.0000	0.0000	1.0064	8.1285	11423.6048	9.4565
DSHAKRFGIF	1.0000	0.0000	0.9941	8.9400	29076.2723	10.0802
DSHENADASP	1.0000	0.0000	0.9863	7.8993	8774.7015	9.2803
DSHSRGDYSD	1.0000	0.0000	1.0524	8.2282	12813.5733	9.5331
DSIAPYLLNP	1.0000	0.0000	0.9595	7.8606	8391.7527	9.2505
DSIGDTDIEI	1.0000	0.0000	0.9254	8.1049	11117.1927	9.4383
DSIIGTSNVF	1.0000	0.0000	0.9890	7.9515	9317.6203	9.3204
DSIQINRTKY	1.0000	0.0000	0.9646	8.1641	11901.1099	9.4838
DSIRQKVLHS	1.0000	0.0000	1.0025	8.1023	11084.8554	9.4364
DSISRPNEQN	1.0000	0.0000	0.9570	7.4789	5407.4850	8.9571
DSITTYCETH	1.0000	0.0000	1.0485	9.1533	37171.5060	10.2441
DSKAHNQWIA	1.0000	0.0000	1.0633	9.0456	32835.5508	10.1613
DSKHSSEQNN	1.0000	0.0000	0.9789	7.2650	4227.0303	8.7927
DSKKSIREHS	1.0000	0.0000	0.9941	7.6539	6614.9872	9.0917
DSKLLSSEAR	1.0000	0.0000	0.9479	7.1177	3567.9764	8.6796
DSKPSPNNNS	1.0000	0.0000	0.9252	6.7017	2209.9768	8.3598
DSKQQINDTY	1.0000	0.0000	0.9585	8.0812	10818.5464	9.4201
DSKSIPPTTP	1.0000	0.0000	0.9372	7.5757	6044.9893	9.0315
DSLAMHFRLA	1.0000	0.0000	1.0291	8.7990	24720.7192	9.9718
DSLHQFVSLD	1.0000	0.0000	1.0109	8.0730	10717.1013	9.4138
DSLKDFAAYR	1.0000	0.0000	0.9757	8.4212	16002.1853	9.6815
DSLKNLPNNA	1.0000	0.0000	0.9124	7.0181	3181.2841	8.6030
DSLPSEQSAD	1.0000	0.0000	0.9573	7.3254	4531.5185	8.8392
DSLQRVSNAS	1.0000	0.0000	0.9785	7.3795	4822.7113	8.8807
DSLSEVEAGI	1.0000	0.0000	0.9702	7.8666	8450.2027	9.2552
DSLSYAGRTY	1.0000	0.0000	1.0304	8.3814	15285.1158	9.6509
DSMSFKTGNF	1.0000	0.0000	1.0362	8.2734	13498.3202	9.5679
DSMSKSSNIP	1.0000	0.0000	0.9924	7.2154	3992.6917	8.7546
DSMTPYPGLS	1.0000	0.0000	1.0329	8.3577	14873.1712	9.6326
DSNDDGLGAI	1.0000	0.0000	0.9498	7.9399	9194.3419	9.3115
DSNDKPYNDN	1.0000	0.0000	0.9520	7.5581	5924.1709	9.0181
DSNEESWNES	1.0000	0.0000	1.0337	7.7853	7694.8018	9.1927
DSNESTHYIS	1.0000	0.0000	1.0216	7.7706	7565.6142	9.1813
DSNFKTIDIH	1.0000	0.0000	0.9720	8.1906	12269.8755	9.5042
DSNHSRVHFY	1.0000	0.0000	1.0955	8.8853	27302.9986	10.0382
DSNIELSDIN	1.0000	0.0000	0.9313	7.1216	3583.9705	8.6825
DSNIRSAVKT	1.0000	0.0000	0.9635	7.6653	6701.7979	9.1004
DSNKDRDTSQ	1.0000	0.0000	0.9466	7.4824	5429.5918	8.9599
DSNKLFTAQY	1.0000	0.0000	0.9755	8.0927	10962.2123	9.4289
DSNKNPVNKF	1.0000	0.0000	0.9505	7.5409	5807.5327	9.0048
DSNLLNPHQF	1.0000	0.0000	0.9825	7.8560	8347.1354	9.2470
DSNTIVPFAT	1.0000	0.0000	0.9532	8.1145	11241.6609	9.4457
DSNVEVSIHC	1.0000	0.0000	1.0888	8.7635	23730.5025	9.9445
DSPIVAIIPW	1.0000	0.0000	1.0231	9.1150	35567.4510	10.2147
DSPIYQVINW	1.0000	0.0000	1.0676	9.1878	38675.7623	10.2706
DSPNPEKQWK	1.0000	0.0000	1.0181	8.5360	18262.1468	9.7697
DSPRNLGPYH	1.0000	0.0000	1.0124	8.5403	18353.7342	9.7730
DSPSYTTVNS	1.0000	0.0000	0.9935	7.5422	5816.6609	9.0058
DSPTQFDRSF	1.0000	0.0000	0.9910	8.2018	12429.2792	9.5128
DSQGKKQDVV	1.0000	0.0000	0.9519	8.3552	14829.8807	9.6307
DSQQSNIPVM	1.0000	0.0000	1.0163	8.1930	12303.6983	9.5060
DSRIQENNGE	1.0000	0.0000	0.9535	7.9051	8832.9911	9.2847
DSRLINPLIK	1.0000	0.0000	0.9292	7.5341	5762.6022	8.9996
DSRMPSASTT	1.0000	0.0000	1.0132	7.8688	8471.4936	9.2569
DSRNAYTQNK	1.0000	0.0000	0.9704	7.9668	9483.1078	9.3322
DSRNMKAQRK	1.0000	0.0000	0.9873	8.3426	14616.5590	9.6210
DSRTPLDQMP	1.0000	0.0000	0.9724	8.3780	15225.8011	9.6483
DSSDNLSNAT	1.0000	0.0000	0.9286	6.7868	2437.6966	8.4252
DSSGSLRDSI	1.0000	0.0000	0.9754	7.1675	3778.4580	8.7178
DSSKAENAVK	1.0000	0.0000	0.9533	7.5330	5755.3599	8.9988
DSSKYNFDDN	1.0000	0.0000	0.9846	7.6355	6476.3787	9.0776
DSSLEHDDNG	1.0000	0.0000	0.9854	7.7458	7352.5065	9.1623
DSSPQRKNAQ	1.0000	0.0000	0.9636	7.6981	6960.2027	9.1257
DSSSGAKVNN	1.0000	0.0000	0.9696	7.2111	3973.1108	8.7514
DSSSHGDRPF	1.0000	0.0000	1.0406	8.1568	11802.3465	9.4782
DSSVLLSNHA	1.0000	0.0000	0.9910	7.3687	4763.4048	8.8725
DSTKPQNHSL	1.0000	0.0000	0.9728	7.5926	6163.9689	9.0446
DSTLEEKYTA	1.0000	0.0000	0.9449	7.9838	9670.4519	9.3452
DSTSVNTLDE	1.0000	0.0000	0.9416	7.3426	4622.0774	8.8524
DSTTFKNSRE	1.0000	0.0000	0.9603	7.5944	6176.8360	9.0460
DSVANRLSDF	1.0000	0.0000	0.9843	7.7927	7760.5502	9.1983
DSVFFGALVC	1.0000	0.0000	1.0570	9.3485	46537.7668	10.3942
DSVINMFNDK	1.0000	0.0000	1.0001	8.2244	12756.9015	9.5302
DSVLENLSQE	1.0000	0.0000	0.9491	7.3495	4658.9209	8.8577
DSVNLLTSGF	1.0000	0.0000	0.9767	7.5862	6118.3740	9.0396
DSVNVGPSDI	1.0000	0.0000	0.9843	7.9270	9058.8016	9.3016
DSVQQADNSV	1.0000	0.0000	0.9828	7.9281	9070.4685	9.3025
DSVSSCSAGG	1.0000	0.0000	1.0932	8.2106	12555.6198	9.5195
DSVYAVPVRS	1.0000	0.0000	1.0246	8.5935	19512.3478	9.8139
DSWLSLKVHA	1.0000	0.0000	1.0850	8.6295	20338.6533	9.8416
DSYLPRSQQA	1.0000	0.0000	0.9975	8.1330	11483.0327	9.4599
DSYMLANNHS	1.0000	0.0000	1.0603	8.1885	12240.8130	9.5026
DSYQSLKNFN	1.0000	0.0000	0.9873	7.5759	6046.5654	9.0317
DSYTSHPVYL	1.0000	0.0000	1.0559	8.5677	18941.3054	9.7940
DTANLYDPFD	1.0000	0.0000	0.9376	8.4024	15659.1712	9.6670
DTCQTPSSWD	1.0000	0.0000	1.1205	9.1531	37163.0521	10.2440
DTDELPNKTG	1.0000	0.0000	0.9017	7.8812	8592.9684	9.2664
DTDIEITDTL	1.0000	0.0000	0.8801	7.9926	9768.8272	9.3520
DTFASGTLKK	1.0000	0.0000	0.9422	7.9419	9215.3874	9.3130
DTFEDPYIKA	1.0000	0.0000	0.9077	8.7149	22438.8808	9.9072
DTFIAVRVNY	1.0000	0.0000	0.9433	9.0028	31256.8537	10.1284
DTGFLDVLIL	1.0000	0.0000	0.9275	8.2424	13024.2569	9.5440
DTGIVDSYQS	1.0000	0.0000	1.0026	8.2948	13834.0330	9.5843
DTGKQNSFRQ	1.0000	0.0000	0.9652	8.2282	12813.2834	9.5331
DTGNDNPDLP	1.0000	0.0000	0.9127	7.8143	7956.1100	9.2149
DTGNWEKEPT	1.0000	0.0000	0.9877	8.8952	27615.5849	10.0458
DTHFNNGSEK	1.0000	0.0000	0.9878	8.1007	11064.5299	9.4351
DTHNYFNLLM	1.0000	0.0000	1.0294	8.7342	22943.0448	9.9220
DTHSLGITAK	1.0000	0.0000	0.9624	8.1891	12249.7715	9.5031
DTIPESLALD	1.0000	0.0000	0.9201	7.6807	6821.8221	9.1123
DTKGRSDKVV	1.0000	0.0000	0.9511	8.2880	13726.8465	9.5791
DTKPSEANFG	1.0000	0.0000	0.9518	8.0449	10375.9083	9.3922
DTKRQEYHPA	1.0000	0.0000	0.9247	9.0289	32211.1436	10.1485
DTKSSCKNAQ	1.0000	0.0000	1.0160	8.0225	10110.8975	9.3750
DTKTKESTSR	1.0000	0.0000	0.9345	7.4733	5373.1667	8.9529
DTLFPHDEAH	1.0000	0.0000	0.9474	8.9826	30540.3597	10.1130
DTLNNNKQGF	1.0000	0.0000	0.9370	7.7778	7628.4520	9.1869
DTLSVKDKAS	1.0000	0.0000	0.9427	7.4700	5352.4490	8.9503
DTLTSRTPTR	1.0000	0.0000	0.9286	7.8854	8635.4394	9.2696
DTNGYAHPRI	1.0000	0.0000	0.9536	9.0148	31693.2942	10.1377
DTNLFVHKPE	1.0000	0.0000	0.9501	8.4673	16873.5689	9.7169
DTNLGEMNPI	1.0000	0.0000	0.9570	8.2496	13132.6509	9.5495
DTNPLFPTSR	1.0000	0.0000	0.9473	7.8678	8461.9698	9.2561
DTNPYGGPWR	1.0000	0.0000	1.0213	9.6157	63300.6217	10.5996
DTNQPKKIQH	1.0000	0.0000	0.9267	8.3622	14950.5628	9.6361
DTNRDIQSAG	1.0000	0.0000	0.9486	8.1097	11178.9502	9.4420
DTNRSISNEN	1.0000	0.0000	0.9401	7.1420	3669.0526	8.6982
DTNSSLANDT	1.0000	0.0000	0.9258	7.0468	3288.1828	8.6250
DTNVPVLEGI	1.0000	0.0000	0.9235	8.3419	14605.3191	9.6205
DTPGHPTYIR	1.0000	0.0000	0.9223	9.1450	36818.0437	10.2378
DTPKPSNASN	1.0000	0.0000	0.9355	7.2184	4006.6114	8.7570
DTPYELAPHR	1.0000	0.0000	0.9369	8.9071	27997.3271	10.0549
DTQGESPWAS	1.0000	0.0000	1.0588	8.7493	23346.8554	9.9337
DTQKTIKRAD	1.0000	0.0000	0.8844	8.2523	13173.6959	9.5516
DTQRHLRPVQ	1.0000	0.0000	0.9250	8.9337	28867.1034	10.0753
DTQRNLNEER	1.0000	0.0000	0.9211	7.9495	9296.2751	9.3189
DTQSHSMHIF	1.0000	0.0000	1.0840	8.9806	30469.1966	10.1114
DTQSTPEADQ	1.0000	0.0000	0.9227	8.0749	10739.6896	9.4152
DTQTCDCTDT	1.0000	0.0000	1.0096	9.4541	52555.4204	10.4754
DTQYTSLDRA	1.0000	0.0000	0.9590	8.2451	13064.4589	9.5461
DTRIYSKSED	1.0000	0.0000	0.9774	7.9558	9363.7204	9.3237
DTRPDGNDLT	1.0000	0.0000	0.9093	8.0701	10681.3137	9.4116
DTSLTHGPTI	1.0000	0.0000	0.9603	8.2022	12435.0103	9.5131
DTSPALLFAD	1.0000	0.0000	0.9406	7.9091	8873.6507	9.2878
DTSQQSYTPA	1.0000	0.0000	0.9842	8.0940	10978.3669	9.4299
DTSRRFAIKG	1.0000	0.0000	0.9564	8.4829	17179.3286	9.7289
DTSSCSNKSI	1.0000	0.0000	1.0152	7.4058	4970.9444	8.9009
DTSTEYSYSV	1.0000	0.0000	1.0328	8.0265	10158.6228	9.3781
DTSTIADTSL	1.0000	0.0000	0.9337	7.4359	5146.4346	8.9241
DTSVNAAMIN	1.0000	0.0000	0.9902	8.1937	12313.6138	9.5065
DTSYLTRSTS	1.0000	0.0000	0.9831	7.4915	5486.7654	8.9669
DTTGIKSKLV	1.0000	0.0000	0.9345	7.8628	8413.1901	9.2522
DTTLNQFSSA	1.0000	0.0000	0.9601	7.5320	5748.8155	8.9980
DTTSKWDLIA	1.0000	0.0000	1.0088	8.5347	18234.1556	9.7686
DTVIKLHTVF	1.0000	0.0000	0.9387	8.7807	24206.1361	9.9578
DTYKTAGCSQ	1.0000	0.0000	1.0319	9.0245	32050.1606	10.1452
DTYRTDRLHD	1.0000	0.0000	0.9419	8.8575	26443.7753	10.0168
DTYSPVLLQL	1.0000	0.0000	0.9654	7.9831	9662.8922	9.3447
DVAAMVPQNW	1.0000	0.0000	1.0301	9.7981	78091.3947	10.7397
DVAASEDDTN	1.0000	0.0000	0.9367	7.9367	9160.0592	9.3090
DVAELGEFHA	1.0000	0.0000	0.9306	9.0301	32254.7961	10.1494
DVAMFQWPLA	1.0000	0.0000	1.0193	9.8918	86987.8020	10.8118
DVAQLRGQQN	1.0000	0.0000	0.9287	8.5728	19051.7719	9.7979
DVDENSATSN	1.0000	0.0000	0.9512	7.3929	4898.1762	8.8911
DVESDSAPGL	1.0000	0.0000	0.9692	7.8519	8308.0745	9.2438
DVHLFNKPNH	1.0000	0.0000	0.9971	8.6412	20613.8811	9.8505
DVIGRFRKVT	1.0000	0.0000	0.9034	9.0259	32098.6853	10.1462
DVINQSTLLP	1.0000	0.0000	0.9381	7.6581	6646.9472	9.0949
DVKDKTFVQE	1.0000	0.0000	0.9029	8.5914	19465.5717	9.8123
DVKELQKAAK	1.0000	0.0000	0.8992	8.1643	11904.8952	9.4840
DVKFGDVAAS	1.0000	0.0000	0.9633	8.6040	19749.3808	9.8219
DVKSMSGKQK	1.0000	0.0000	1.0091	8.1701	11983.6556	9.4884
DVKTILDLLS	1.0000	0.0000	0.9231	7.5097	5603.0038	8.9809
DVLHIHRSLF	1.0000	0.0000	1.0259	8.7914	24504.6028	9.9660
DVLILVKIKH	1.0000	0.0000	0.9396	8.4449	16444.8026	9.6997
DVLLVWQSHV	1.0000	0.0000	1.0903	9.3293	45521.2277	10.3794
DVMGNTNKFE	1.0000	0.0000	0.9762	8.6216	20152.9796	9.8354
DVMLHLLNAT	1.0000	0.0000	0.9897	8.4784	17091.1235	9.7254
DVMSSPTLII	1.0000	0.0000	1.0003	8.0785	10784.6204	9.4180
DVNEARSQKE	1.0000	0.0000	0.9477	8.0513	10452.5652	9.3971
DVNPGHASRI	1.0000	0.0000	0.9914	8.5982	19617.4899	9.8175
DVNRKNQPNK	1.0000	0.0000	0.9287	7.8312	8112.8097	9.2280
DVPPRIPKLQ	1.0000	0.0000	0.8990	8.4354	16265.7302	9.6924
DVPQAEVLHS	1.0000	0.0000	0.9795	8.5717	19027.8560	9.7971
DVPYSYSTGN	1.0000	0.0000	1.0357	8.3374	14529.0902	9.6170
DVQSQKFSLD	1.0000	0.0000	0.9774	7.8822	8602.9400	9.2671
DVRAPPEHVD	1.0000	0.0000	0.9028	9.0839	34318.2050	10.1908
DVSDCFPLNH	1.0000	0.0000	1.0665	8.9404	29090.1625	10.0805
DVSGSLASFW	1.0000	0.0000	1.1047	8.5844	19309.0623	9.8069
DVSHNTQKLN	1.0000	0.0000	0.9716	7.8165	7976.3087	9.2166
DVSRENGLNF	1.0000	0.0000	0.9783	7.9980	9830.4384	9.3562
DVTTADEAFD	1.0000	0.0000	0.8896	8.5969	19588.9420	9.8165
DVTYQKNTYK	1.0000	0.0000	0.9539	8.6269	20276.8598	9.8395
DVVGYNRNEK	1.0000	0.0000	0.9645	8.6270	20279.7708	9.8396
DVVLDKRDEK	1.0000	0.0000	0.9054	8.3073	14034.2478	9.5939
DWGYKSCCAQ	1.0000	0.0000	1.2105	10.6090	198642.1271	11.3630
DWKSHRHVST	1.0000	0.0000	1.1340	9.3023	44130.0022	10.3587
DWNVFDATPK	1.0000	0.0000	1.0033	9.1752	38122.7847	10.2610
DWPFGNNRNI	1.0000	0.0000	1.0409	8.9967	31040.1270	10.1238
DWSAQIKLPT	1.0000	0.0000	1.0174	8.6825	21618.5774	9.8823
DWSDGEGHIQ	1.0000	0.0000	1.0624	9.5087	55963.5682	10.5173
DWTPPPCIDA	1.0000	0.0000	1.0231	9.8467	82585.0943	10.7771
DYANSKTKPL	1.0000	0.0000	0.9493	7.7605	7478.8024	9.1736
DYGYGLNSYY	1.0000	0.0000	1.0716	9.1086	35306.9526	10.2098
DYIIDVSDCF	1.0000	0.0000	1.0404	9.2842	43215.8366	10.3447
DYKAELKEPN	1.0000	0.0000	0.9242	8.0997	11051.0286	9.4343
DYKRVLVPMV	1.0000	0.0000	0.9629	9.3036	44192.4785	10.3597
DYNESMNNKA	1.0000	0.0000	1.0049	8.0232	10119.6945	9.3755
DYNPALNIKV	1.0000	0.0000	0.9471	8.1572	11808.0687	9.4786
DYNPRKSSWI	1.0000	0.0000	1.0828	8.6738	21402.2817	9.8756
DYNVTYGEED	1.0000	0.0000	0.9524	8.9005	27784.6073	10.0498
DYNYVKLTAR	1.0000	0.0000	0.9667	8.6937	21897.6334	9.8909
DYQLSKDADR	1.0000	0.0000	0.9598	8.2271	12797.2162	9.5323
DYSDTPYELA	1.0000	0.0000	0.9786	8.4245	16062.8915	9.6840
DYSTSNEDGN	1.0000	0.0000	0.9818	7.6445	6543.1806	9.0844
DYTSSSTRSL	1.0000	0.0000	0.9874	7.2316	4067.6175	8.7671
DYVFSNDTCQ	1.0000	0.0000	1.0600	9.0771	34049.0065	10.1856
DYVSIFSDAY	1.0000	0.0000	1.0408	8.6719	21354.3526	9.8741
DYVTEEKFNL	1.0000	0.0000	0.9456	8.4140	15869.6382	9.6759
EAAKFVKILS	1.0000	0.0000	0.9502	8.1136	11229.8829	9.4450
EAASSVLTKT	1.0000	0.0000	0.9509	7.5954	6183.5644	9.0467
EADPIYIPAI	1.0000	0.0000	0.8903	8.7823	24249.8071	9.9590
EADQKNGRQK	1.0000	0.0000	0.9126	8.3394	14563.3169	9.6186
EADSWLSLKV	1.0000	0.0000	1.0435	8.2936	13814.7768	9.5833
EADTSPALLF	1.0000	0.0000	0.9412	7.9217	9003.7845	9.2975
EAENTIRNNR	1.0000	0.0000	0.9269	7.9260	9048.3799	9.3008
EAEPIKLERR	1.0000	0.0000	0.8952	8.3521	14777.9655	9.6283
EAFDQSRRAE	1.0000	0.0000	0.9500	8.5591	18754.4774	9.7874
EAFDYNYVKL	1.0000	0.0000	0.9741	8.8148	25173.9520	9.9840
EAGIFTQGLE	1.0000	0.0000	0.9091	8.7104	22323.6312	9.9037
EAGLYSINLK	1.0000	0.0000	0.9677	7.8921	8701.7903	9.2748
EAHTYYMNTG	1.0000	0.0000	1.0065	9.5359	57747.6727	10.5383
EAIRLRIQSQ	1.0000	0.0000	0.9462	8.2838	13660.2637	9.5758
EAITTYGNEG	1.0000	0.0000	0.9312	8.6615	21100.7041	9.8661
EAIYDNQEQN	1.0000	0.0000	0.9380	8.3710	15103.5013	9.6429
EAKINISSIR	1.0000	0.0000	0.9561	7.6190	6354.2868	9.0649
EAKKGLKPFT	1.0000	0.0000	0.9087	8.2325	12877.0919	9.5364
EAKQLKSQNS	1.0000	0.0000	0.9422	7.3286	4548.3085	8.8416
EALPQRQKCD	1.0000	0.0000	0.9615	9.0028	31257.1962	10.1285
EALQSGLSPS	1.0000	0.0000	0.9684	7.3434	4626.5195	8.8530
EALRNGKQEN	1.0000	0.0000	0.9281	8.0053	9913.1686	9.3618
EALVLTLSQG	1.0000	0.0000	0.9494	7.8716	8498.8991	9.2590
EANFGPTVGK	1.0000	0.0000	0.9287	8.6564	20978.2233	9.8622
EANFIEDTSY	1.0000	0.0000	0.9720	8.2875	13718.8282	9.5787
EANIHNKSLQ	1.0000	0.0000	0.9667	7.8000	7826.4647	9.2040
EANMNHSYSK	1.0000	0.0000	1.0616	8.2739	13505.7190	9.5682
EAPIMIEVGN	1.0000	0.0000	0.9418	8.8906	27470.6569	10.0422
EAPKFQVIDP	1.0000	0.0000	0.8907	8.7061	22212.3741	9.9004
EAPLAAGQSI	1.0000	0.0000	0.9433	8.2355	12921.6147	9.5387
EARFVSSKPE	1.0000	0.0000	0.9844	8.1157	11256.5090	9.4466
EARLKDSNDK	1.0000	0.0000	0.9263	7.5753	6042.3817	9.0313
EARSQKEIVE	1.0000	0.0000	0.9387	8.2910	13774.3344	9.5814
EASCFLILDN	1.0000	0.0000	1.0206	8.3678	15046.7883	9.6404
EASFSNYDSL	1.0000	0.0000	1.0019	7.5453	5837.5791	9.0082
EASISPLIAY	1.0000	0.0000	0.9842	7.9899	9738.4834	9.3499
EASNQIRDMQ	1.0000	0.0000	0.9863	8.4922	17363.9676	9.7360
EASSKNAADL	1.0000	0.0000	0.9427	7.3661	4749.2960	8.8705
EAVEQEISPF	1.0000	0.0000	0.9463	8.4803	17129.0583	9.7269
EAVLVIDEEK	1.0000	0.0000	0.8999	8.3805	15269.2694	9.6502
ECANVINLIK	1.0000	0.0000	0.9922	8.5272	18077.5524	9.7629
ECFVDSHENA	1.0000	0.0000	1.0638	9.1421	36697.2301	10.2356
ECKNKDATSD	1.0000	0.0000	0.9922	8.2370	12944.2594	9.5399
ECLCEEHSDS	1.0000	0.0000	1.1375	9.1451	36820.3375	10.2378
ECMDDFDQQV	1.0000	0.0000	0.9747	9.7795	76436.9959	10.7254
ECNKRKRQGM	1.0000	0.0000	1.0213	9.4108	49996.4210	10.4420
ECPRKACNSK	1.0000	0.0000	1.0866	9.1035	35101.4978	10.2059
ECSLPPFYMY	1.0000	0.0000	1.1128	9.7253	71812.6305	10.6838
ECSLTQSYYR	1.0000	0.0000	1.1003	8.9224	28494.2756	10.0667
ECTHPLISNA	1.0000	0.0000	1.0394	8.6587	21034.1267	9.8640
ECWKTTILLY	1.0000	0.0000	1.0827	9.6142	63193.0600	10.5984
EDANLSLTAK	1.0000	0.0000	0.9196	7.4136	5016.2923	8.9070
EDATIPNNFK	1.0000	0.0000	0.9182	8.0182	10061.9436	9.3717
EDDDPGGKSQ	1.0000	0.0000	0.9383	8.2294	12830.8892	9.5340
EDDDRSDMTN	1.0000	0.0000	0.9702	8.1894	12253.6176	9.5033
EDDEADTSPA	1.0000	0.0000	0.9180	8.0123	9993.7903	9.3672
EDDKNKLAPR	1.0000	0.0000	0.9028	7.8982	8762.7401	9.2794
EDDPKCASEV	1.0000	0.0000	1.0005	8.7354	22974.8106	9.9229
EDDPLFCDYN	1.0000	0.0000	1.0077	9.0480	32928.0635	10.1632
EDDTNLGEMN	1.0000	0.0000	0.9541	8.1882	12236.8331	9.5024
EDDTNSSLAN	1.0000	0.0000	0.9289	7.0864	3441.5426	8.6555
EDEEASSKNA	1.0000	0.0000	0.9429	7.4682	5341.5950	8.9490
EDEPDGCRVN	1.0000	0.0000	0.9774	9.1297	36175.4349	10.2260
EDERDPMARL	1.0000	0.0000	0.9268	8.7938	24574.0346	9.9679
EDFLDRSSRN	1.0000	0.0000	0.9759	7.7053	7017.9406	9.1312
EDFNHVLAGA	1.0000	0.0000	0.9589	8.8284	25572.4076	9.9944
EDGNMQPNFA	1.0000	0.0000	0.9711	8.7472	23288.7896	9.9320
EDIAQIYYKS	1.0000	0.0000	0.9781	8.6494	20808.3586	9.8568
EDIEMPESMD	1.0000	0.0000	0.9980	8.7955	24620.4354	9.9691
EDINPFSGMG	1.0000	0.0000	1.0070	8.6972	21985.7891	9.8935
EDIWFTNKGI	1.0000	0.0000	1.0024	9.1609	37498.2876	10.2500
EDKAMDLGDN	1.0000	0.0000	0.9460	8.3875	15392.4980	9.6555
EDKILNRDTG	1.0000	0.0000	0.9104	8.0400	10316.7065	9.3884
EDKIVDLMHK	1.0000	0.0000	0.9589	8.8228	25406.7368	9.9901
EDKKPFSRKS	1.0000	0.0000	0.9596	7.7296	7216.8287	9.1498
EDKSSRKASA	1.0000	0.0000	0.9622	7.4029	4954.8369	8.8988
EDMMKDSISR	1.0000	0.0000	1.0406	8.5052	17626.7864	9.7460
EDNDAVITGE	1.0000	0.0000	0.9067	8.3691	15069.6658	9.6414
EDNISSIASG	1.0000	0.0000	0.9711	7.3988	4931.2432	8.8956
EDNLLSSSIE	1.0000	0.0000	0.9302	6.8537	2632.7031	8.4766
EDNTSVRYGV	1.0000	0.0000	0.9930	8.5740	19079.3072	9.7989
EDPIVPSNPY	1.0000	0.0000	0.9678	8.2925	13798.5658	9.5826
EDPYIKALEA	1.0000	0.0000	0.9106	8.4664	16856.4330	9.7162
EDQKIVVSSS	1.0000	0.0000	0.9857	7.6563	6632.8899	9.0935
EDRNSKDSNT	1.0000	0.0000	0.9371	7.2211	4018.8709	8.7590
EDSITTYCET	1.0000	0.0000	1.0149	8.8173	25248.2823	9.9859
EDSLKNLPNN	1.0000	0.0000	0.9072	6.9629	2985.4648	8.5606
EDSMSKSSNI	1.0000	0.0000	0.9900	7.1921	3886.9367	8.7367
EDSNFKTIDI	1.0000	0.0000	0.9367	7.8546	8334.1600	9.2459
EDSPIYQVIN	1.0000	0.0000	0.9712	8.3436	14634.6661	9.6218
EDSQQSNIPV	1.0000	0.0000	0.9685	7.7850	7692.6072	9.1925
EDTGNWEKEP	1.0000	0.0000	0.9879	8.9348	28903.5660	10.0762
EDTNGYAHPR	1.0000	0.0000	0.9538	8.9894	30779.7503	10.1182
EDTNRDIQSA	1.0000	0.0000	0.9368	7.9597	9405.9725	9.3267
EDTSYLTRST	1.0000	0.0000	0.9731	7.7911	7746.2206	9.1971
EDTTSKWDLI	1.0000	0.0000	1.0049	8.4795	17111.7794	9.7262
EDWSDGEGHI	1.0000	0.0000	1.0599	9.4364	51492.2889	10.4617
EDYGYGLNSY	1.0000	0.0000	1.0408	8.8026	24823.5292	9.9746
EEALVLTLSQ	1.0000	0.0000	0.9361	7.7216	7150.9766	9.1437
EEASSKNAAD	1.0000	0.0000	0.9476	7.5234	5691.9548	8.9914
EECLCEEHSD	1.0000	0.0000	1.1048	9.4446	51982.9861	10.4680
EECTHPLISN	1.0000	0.0000	1.0355	8.6035	19739.4024	9.8216
EEDKSSRKAS	1.0000	0.0000	0.9571	7.3478	4649.8493	8.8564
EEDTGNWEKE	1.0000	0.0000	0.9872	8.9115	28137.9930	10.0583
EEEIEIPVET	1.0000	0.0000	0.8770	8.4396	16343.4836	9.6956
EEELNKMKLV	1.0000	0.0000	0.9483	8.1278	11414.5533	9.4559
EEESDQNANA	1.0000	0.0000	0.9367	7.7229	7161.9694	9.1447
EEFKEALQSG	1.0000	0.0000	0.9513	8.1906	12269.9118	9.5042
EEFKTSNNTD	1.0000	0.0000	0.9345	7.5752	6041.7138	9.0312
EEFPLEESYL	1.0000	0.0000	0.9675	8.1696	11977.3510	9.4881
EEGDSSKYNF	1.0000	0.0000	1.0039	8.0125	9995.3443	9.3673
EEGQTRYTYE	1.0000	0.0000	0.9197	9.1280	36103.2375	10.2247
EEIEIPVETS	1.0000	0.0000	0.9263	8.1400	11576.3373	9.4653
EEILRESLKR	1.0000	0.0000	0.9344	7.8168	7979.2154	9.2169
EEIVSRSSNQ	1.0000	0.0000	0.9838	7.5196	5667.0630	8.9884
EEKFNLNTKT	1.0000	0.0000	0.9113	7.6456	6552.0417	9.0853
EEKQCIKKVT	1.0000	0.0000	0.9558	8.8709	26853.1603	10.0271
EEKYLNPNCK	1.0000	0.0000	1.0052	8.5167	17860.8871	9.7548
EEKYQVRMNI	1.0000	0.0000	0.9668	9.0477	32914.6876	10.1629
EEKYTAEQEK	1.0000	0.0000	0.9024	8.4807	17135.1559	9.7271
EELAQKGLDW	1.0000	0.0000	0.9932	8.9657	29950.3748	10.0999
EELLKNMPGL	1.0000	0.0000	0.9531	8.0790	10791.4752	9.4184
EELNKMKLVK	1.0000	0.0000	0.9467	8.0433	10356.4617	9.3910
EELQDMLDLL	1.0000	0.0000	0.9398	8.0816	10823.8276	9.4204
EELRNVHTNR	1.0000	0.0000	0.9617	8.3751	15173.8538	9.6460
EELTRSLIIP	1.0000	0.0000	0.9286	7.7933	7766.3047	9.1988
EEMITFIPSN	1.0000	0.0000	0.9851	8.3956	15537.2911	9.6618
EEMLPVSSLK	1.0000	0.0000	0.9924	7.8382	8177.8758	9.2333
EENIDNNHNE	1.0000	0.0000	0.9457	7.7979	7807.2304	9.2023
EENKKISKNS	1.0000	0.0000	0.9214	7.0253	3207.7263	8.6085
EENMSMRAFH	1.0000	0.0000	1.0707	9.2773	42874.3170	10.3394
EENNFLLCAK	1.0000	0.0000	0.9969	8.3684	15058.0087	9.6409
EENNLNIPAA	1.0000	0.0000	0.9160	7.6526	6604.9753	9.0907
EENSWFHSVE	1.0000	0.0000	1.1139	8.9830	30553.2523	10.1132
EEPNVCFNNS	1.0000	0.0000	1.0388	8.3837	15324.9896	9.6526
EEQELKQEIF	1.0000	0.0000	0.9000	8.3827	15307.0884	9.6518
EEQGSELDLT	1.0000	0.0000	0.9321	7.8117	7932.9111	9.2130
EEQSAMIAEE	1.0000	0.0000	0.9643	8.5722	19039.9147	9.7975
EERKTVAEAL	1.0000	0.0000	0.8988	8.3512	14761.8128	9.6276
EERLNPSDME	1.0000	0.0000	0.9761	8.1330	11483.0142	9.4599
EESAKIEILE	1.0000	0.0000	0.9204	7.8204	8012.5687	9.2197
EESDQNANAI	1.0000	0.0000	0.9384	7.7483	7374.5368	9.1643
EESKEHLERL	1.0000	0.0000	0.9590	8.0102	9969.6410	9.3656
EESKQLPPGQ	1.0000	0.0000	0.9380	8.0557	10505.5075	9.4005
EESLLINWKT	1.0000	0.0000	1.0084	8.1854	12197.8417	9.5002
EESPQADFGY	1.0000	0.0000	0.9717	8.7490	23337.4508	9.9334
EESSKIRKGQ	1.0000	0.0000	0.9641	7.8525	8313.9504	9.2443
EESVDNASNA	1.0000	0.0000	0.9599	7.5004	5542.9995	8.9737
EESWNESHLE	1.0000	0.0000	1.0720	8.4778	17079.0010	9.7249
EESYLSHQYV	1.0000	0.0000	1.0624	8.6689	21283.0928	9.8719
EETGAFKDNT	1.0000	0.0000	0.9129	8.2816	13625.2379	9.5741
EETGAFKGST	1.0000	0.0000	0.9515	8.3463	14679.5720	9.6239
EETGAFKKQR	1.0000	0.0000	0.9007	8.6404	20594.8723	9.8499
EETGAFKLQG	1.0000	0.0000	0.9136	8.6005	19670.4834	9.8193
EETGAFKNCA	1.0000	0.0000	0.9841	9.0502	33009.9788	10.1649
EETGAFKNSN	1.0000	0.0000	0.9555	7.8326	8125.8330	9.2290
EETGAFKPEI	1.0000	0.0000	0.8917	8.5842	19304.0005	9.8067
EETGAFKRLI	1.0000	0.0000	0.9097	8.5207	17943.7624	9.7579
EETGAFKSYY	1.0000	0.0000	0.9974	8.8479	26152.1066	10.0094
EETGAFKTMY	1.0000	0.0000	0.9451	9.2098	39668.7360	10.2876
EETHVENPPG	1.0000	0.0000	0.9331	8.6964	21966.0169	9.8929
EEVKENPMIA	1.0000	0.0000	0.9387	8.6307	20366.7590	9.8425
EEVNSSIIDV	1.0000	0.0000	0.9709	7.7918	7752.4715	9.1976
EEVRGGQSKE	1.0000	0.0000	0.9549	8.5104	17732.6022	9.7500
EEVSWDKLRV	1.0000	0.0000	1.0414	8.9616	29810.1931	10.0968
EEWSVDVPPR	1.0000	0.0000	1.0348	9.2500	41549.0529	10.3185
EEYNQYSPNV	1.0000	0.0000	1.0090	8.4098	15793.3779	9.6727
EFALISLIII	1.0000	0.0000	0.9442	7.9971	9819.8624	9.3555
EFASYTQSLK	1.0000	0.0000	0.9951	8.0074	9937.3410	9.3634
EFDDEPDSPR	1.0000	0.0000	0.9373	8.2806	13610.5349	9.5734
EFDNIMLIED	1.0000	0.0000	0.9497	8.5289	18113.8141	9.7642
EFEDKKPFSR	1.0000	0.0000	0.9530	8.3122	14115.0075	9.5977
EFFELHKNPQ	1.0000	0.0000	0.9584	8.6412	20613.6449	9.8505
EFFLTKHQTS	1.0000	0.0000	0.9855	8.4408	16366.3314	9.6965
EFGDNSCPHT	1.0000	0.0000	1.0614	9.0714	33826.1213	10.1812
EFHAESVMVA	1.0000	0.0000	1.0191	9.3077	44400.6828	10.3628
EFHSKKLENS	1.0000	0.0000	0.9846	7.6633	6686.9042	9.0989
EFKEALQSGL	1.0000	0.0000	0.9539	8.0333	10237.8612	9.3833
EFKNNFDPKT	1.0000	0.0000	0.9297	8.0518	10458.1611	9.3975
EFKRLSVCYK	1.0000	0.0000	1.0582	9.0622	33468.4885	10.1741
EFKSKYKAKD	1.0000	0.0000	0.9586	8.1654	11919.1291	9.4848
EFKTSNNTDD	1.0000	0.0000	0.9337	7.5626	5954.3915	9.0215
[truncated: 12,887 more rows]
