# Supplementary material for: Evaluating deterministic motif significance measures in protein databases
Source: Algorithms Mol Biol. 2007 Dec 24;2:16. doi: 10.1186/1748-7188-2-16 (PMC2254621; doi:10.1186/1748-7188-2-16)
Supplement: Additional File 2 — Scripts and Datasets. This file contains the sequence datasets (synthetic and real) and the evaluated motifs. This data is separated according to the tables where it is presented and discussed. It also contains script programs (in perl language) developed for this work. [file 1748-7188-2-16-S2.zip › Scripts_and_Datasets/datasets/Table 4/40%/Datasets/IYKQ_s40_mlen_4_planted_syn_len300_num50.txt]

>randomseq1
MEGHQRFTLMGDRHQFIRQHHTRLALPDLVQKGPLFLNSDHTPDLQRKNKENNDGPADQI
STFQLFWENAFEMSNKSIQSPSHIRMILTLKEAIVKSLVPWSNENFLSQVAETTAKHNPK
PSPGESSKFRLLNKINTVVVKPSTRLHPLLESHAALSSFDKKSPMLHVNTSFSTLHREVH
FPQRVDFSFSANNNSLLEESRTSFIRNGLRLNYAQTTPFNCFGNPKKFNFIDPPCQWLKI
KQKSSTLQGKKWNKKLSSSLNNVMLQENGRTQFMNSECEAGSGNNISIDRNQSRAKLNRV
FS
>randomseq2
MILMGDANNPFLQVIKSSQALTELIRSRSAKGSQTVSPAAHSKPTWPIKGSKPASAIFYL
QESWFWECEMHISNAPHNSIDRNLLESAKAHWTWGKEAVTDTKSKLQLPMPNTTWPVIRN
NIPPHYLKDRFNKDKYDMGVSNRPGGGGEFPSQKETLNSELAPDDINLSKSHNETTYRLA
IPNNFNNSTLFRTIIGDLAILFATKTDTRVNSETSISQCTNEIRSKGISKPRCRTELIAK
GSNITKKRIKKITDTEILSIIVTDNISEQSLMKAFVNLLTVPNDISRIALQALDLEAPNS
PD
>randomseq3
MQGNLTQNTGSEDAPTKPNNIENQNSTFISNPENAWRGNDRIKTTPKVEAPSEASSQLLS
QNKALFDMFADDPEQPAEPGISNPNHMISAKANLTPKNTDQASCQVRKPSNSEQKWPNPE
LLLQTPLPFIAKQKAYSGSLNEGSDQELTQPNQHERQTSLTLALTEAQYTNKLFCSSTMD
IFNSADMEGHFKVPPLLFTNGLMPMERMSEGYANSNSKQRHDYVSSPERRPNEFKLVKNK
GYEAQNQSYESIRQIHNYSNIDKSISSEKFLEGNWYVANANDENSPRSFNVLGQDESALR
QI
>randomseq4
MYPNPPVDQDALSVCNLGKNYLPEFNSSFIANFLVNVNASPITKFDHLAAPYSGWGNLDE
QSSSLKNNSLSRQKKKLIMISREDFEDVPSELSASEIHRMGNGELIKTAVEFKLCDGQAI
LVLSISTTKSHQDHLTIQQSEESNDNEQTEDNLLEDDQNLPGYGLTVSVKSSGDLSRDAI
ESVEQNDSAKEHPDKTKPNQQPGCSSIGESPNGEADNLPSQDSEEQFLLPASNFSLHTPD
AQSLRPNRQSPVSNFHNECQNVRSNHKMKRARSMISPLIFVLEPETELSATNHERQMIVS
LK
>randomseq5
MESSGNLIHQIDDDNYTSDYTRSSILHICSKKAYPSSDDREHKSRDESAENALKTINKNI
LMPSDQSINLVDKFTTKSLTASDIVGKTDPTSDITTYVTAYDPKSRKVLVKRTRQLEPRN
ILSNCKHFNIEFSDKNGDISRTILKEEGSISAEDSNNEKLGMRSQPIAANETNDQVLAVS
FERYQVSITDATSFTIEIAPYKQSNTTCAQDGDKKQNPIDHTPRTASPDKKSNTINIYGF
LSKGEIRIKVNLMLERPQYPVGRSADYNGLPQDLDGNLSFAKKTYRRRRKENPPNLVWNN
SE
>randomseq6
MTCAIENCSAYSMSGPSRIQSDSLSDPFNKMFELRGTPPLGLHNKFPDCTGNGSMKNSSQ
IDRGPAEKNACRTMKDELRSLNRLLSLAFKSSTPYNVFSYNSTQGGAREKRVVANIGPEG
SQSNCKLGQTFPFVYMTPGGQSSLMDSDNGTGIAKNEVRYKYHFAAVAGPHTKTKHRNYP
GLGSKNSKDKGPPSQQMFQVFSTSTGNRSVNAHRIGSENQMDAKTERIDFKVKPTTSVEY
NYSRSVLKVYNGEWLHNNQPNEPIVPQTDSGTPKVIANNTTDYFTNIDGSQLPTNDSLTK
PD
>randomseq7
MGDSASKPSKILSTVSSLNNSSIPNINRTKPMMLSVDILQYEPKSCLKSRSNVDTFNNLY
AIKKTQIRDLVRAFTTSNVTAGGAWNQDVNSRKEALRKNIDQSRVSLLLRHKSNADFKRT
IRNSTKLKLHKTLRFSTYTENLQGDLSSCLNEKENSHEDSRSSFKVPYQRQISELSIHKK
DNAIQNVIGKQNTTEGHLDSTLERNLSLNESNMCCWYSADKLAPSRNHFYLNLNTLQQYN
EETKKEPMICTLDQVQHMKEFYQSNQFTVRMGSQTHNNRFYNCFNRILQNPYTNSRQSSA
YI
>randomseq8
MPKFNEPPKHQQMIPAAKPPVLTLSLNSEGAPSRDIGIANNSGASKDSADTHKLLVTDHS
YDFPNMKTSLTVKVSGFILQGSPLNKNHYNDERSLYFRDSNNAPNAGVMYGELTFQVGEP
CEAHSQGFVISKFGINIQLLKLAYLNKINLNIRSNTPTRVIKFNNDNDNSKVGDSILGVI
TDDQYVACQTISKSNGGKTGNWERSLTKDNIPSNGPSSVVNDWLSNDESTDLAFYANTSA
IVMLIKNKRIRSSGRSRNSTPSSSFILACLFLKNGVEGYRLFKASKSMSIDDTPSVMCTD
PD
>randomseq9
MNDLTGDKLAIAMSVQQNTDGLSAKSVSGNNLQPPGKNRAAESELLKTSPLEAQLDNFSQ
ERTDTPNLNDNVALGNDLGQTSFKYNSCREWSTAVDSYTNNFECVTSGEDNKSVKLHTSN
LKLTMSNQQNVLLDQNIVNSSTKFNENTPLFKKFTNLQPLHYPDTFNVVPQRDHLVIEPT
PDQQIIIVDVCDGEAEDSSAQKSFNSNNKIENIRTVIVVKIFLVLPSAEKMSPPLKNEFI
TKKHKSPNHKSLARPPANGDNTVNIQQYDDNLELSNRWSPPLICSRLITRRGMSTNAGIE
QN
>randomseq10
MKGISEGDLSSNQNKPEGMMKINKPFASLPSSIKRHISHIPQRSLPTLEVLFKTNSSVTI
LEQPGHGQSSSALSNMLALMKPKCHNMQPDDERNVDLPMRAKKANDGNSNLQPEDGTGHD
ILHSYSTRNPFLSTSPLKVYVLVENYFSITCLRQATIAILFADVKTSLLYSPLTLPKINP
SQRQNTYNWPLNNKADHFKNYKPCVYHKHDDKVSQGTNAGVSANDETPSQQHPELTVQNS
DLVLKAQIVKDCKILAVSMGFYMLGEVSIADLDPDGQTKKNPAAKDSLAKVATSDEFDKR
DK
>randomseq11
MGYGAFISIRIHSLHGVSAFHIFGKDYDAVEKVTAQLKRRSTFTNNQQLATIGSHRKLNT
ATDALAGLKRNTYKNPMATPSGLWISDEYNLTGSESYLKSFQASMSKSCYKSIHPSSSQQ
YKNHFKDSCTSTVQAIAPNPSTHGSNKKIFNTSQCGQRGCAMTRSKSQWVIGQKDMVEME
PSTSSTVSQTKLYHGGHPGQLLNNSATNKTALTNGTAAIDNFYDSSEFDHRKNNLPSSLN
GFVRLKRSISHTTDTLGIHLINEISKGHFPSLQDHYDNDSGQYYNFPMNQALHNVHVLTE
DS
>randomseq12
MFMICLRINNINQCSGCNFNAVNTEQEESASPLLIIKYNGSANDMRTERLADTIDCGGNN
DKANSDNCKPHAEPEQRNQWQFTEFSASGDTIAPLIVNKIDDNKLGRKPSFYLLKKQTSA
RRYRVHHPSNSKTFLKTDTQNAQNEESSVPFRSDESELVNRGLISMLDLSSASHQFLPHI
SDEEFPQDVLLVEMDNFTSENESNLSISRDPLRSLTGAQTVLVSIYNSLNCGSNVCLNES
KARSPYKEAKSSIIIEANLIILFHMSELRSSLHTMSTKSIGDGTGSRKLNIQNKSQALER
NA
>randomseq13
MDFKCELGIFNHSERENWMSSSNDERLESLMKDGTNSFTNWRNIKSEPNLSIAKSVGTVE
IPRSMKDMDRSGNSTYFNHDLLVNTKFFQNKQSSRIKEITQANSNLSGNTIELKNGPLKT
QHNKPFLHIEDLKARQYLSIVQSHIVVGNQYQFKLFKLADLTQLYEKAQYVVLGDTITRP
SNTKSKGSMPHQPITRENARISSVALNGRTNQNNPNADSQERDLNKNPNQCSVAQTPLNT
LPLFTEIDDGPSVGKQLRSKSKKQEEHHTRITKIDSQKATFGLQLNFLDIERQNGTITSK
AH
>randomseq14
MLENTNNEDEFVDNKVTERLSHVDEGPKKIDSYDSLSHIKGEKPWEIQVHHTSCLTTLPV
SRIAAHALWMTSIKQAIEATIKCSTVVPNSLNRYTLFQSIVKAFNLLDEPGPEHYQSKKY
LGSKNDDPHGVIINPDLDNKIKSSTTLLSLNLHGSGNPHTITNFGQQTSINRKYIGKNKD
KNPEYNLTKEDRYQPPTIYSQCEPEILQNSQETNSRKIKLEFNQDQVVNNDYKSCISLHL
SDSAVRIGRRNNNQLDNPYDIEMFGTTLSYIMHAGIALPFSTYSLSEHRYSKSHLVGKQS
PM
>randomseq15
MQANKTTTRVSTTKAPIGLEGGVSNKEINSYDIKSQNTLPDLDSENNKDVLPFLNHAKKS
KRRKPVEKEQPSMPFQQTMWYDSTLYSKISSDAKVNNLANIAQGDDMSIILTVANNLHYR
KDKFGSSKIPKYSTLDSYVNHAFPVFDIDEAVTMGLNILPGNALEAVNKASTILFKHNAS
FTDIQTKIKNVRISHSMNINELYNFEAYYSSQFPGTSVHCHSDDTELTRNQWAAKGRDVS
ETYKPTGVTNLHVNCADKIKTKELDSIKKTHKVLNTTTQRLRYSSMHSKNGLRTVQPTNL
LT
>randomseq16
MPDTINDKKFPQNFELAPLPFQRVKEKNQPECNVIVIHEYYLPSKYSPQNIANDFSPIIF
LIGVHFSLFERSKIENYLRYSNFEHYGKALNLLKLTVLTLHRKNKNVRSDIEPPQNSGRL
VVPDPCFSDLLDHDKSSVFCKVTKSNPTGYKERSIAMDQGDAGQLNPQLDINFKQNVTQK
TEHDTLNSHRIDNTLPSQRPCDWKLAIWENGDLNPLTIGMEEDDSRKDLGTFQICLMIRD
LDQKQPESLVLKKHTNYPMGISSVEQCQNKELTTREYIHMLCDSRTDAFYDNSIQKKKRA
SS
>randomseq17
MKLCYERSLDAHSMTIMTFVVSIIKKTKLNLMSVPQNVEPLSTTSSMVTRDKQNTLIKMI
IHNLSNENLILPDKAATLYNISLYLPSNSLLSYKADEGGGVVNTIATNQYSDTTEHYQSV
MEKDTVQEFNNDKPERAQSIPKHLCGAVINLTNDDCLLGCDKLIMEIMDETKLQNTKNSV
TKPIDISLAVDEERKCSLSSHKFYLNQPNSKNCSNVAHGNTSKNFKKELIFKVQTRTAPS
LDTMPISKKNNSSLLENQFKETDDARMLSNGGSHSSATSPTRNKYKLRNEVTFAQILASV
ND
>randomseq18
MLLHRLIVPNNGASDRLNKDARGPAEDYRLFTNNDSSRTGKMKKHSICENMPCINHYLAT
SDGPSIQNEDSTPPKVSKIQGNFEKGTVATSEMFVLKQLSFDAMDPMYNLRCYCNRIATT
PPLTLQHQSDTFKIRPLLDQSSDLGQQWHINKTPYLYNTQEQSNMGCPASASLLPDGSSS
TNSERFLSMVRTEANADTGTSYEDDNFQLKNTKIFIHILNAWPCVISREGNFDNNKDFND
NRPQQAMESKRIHSKEQGSNMKVLESATNPLLFTNLIIGIRLRINNNNQAADLLNTNMLT
EC
>randomseq19
MFKLADNSSPPVESVPRSLLLSCLFDSSIKFREDDIELFARIGVDLAEKSPSKRANRSTN
LDPNDPQSDQDNESSDSLAEVFMTPDWNTSYTERFCNETTNLTDLNPDSIIFSKVLSRGI
DGVHNLLSADANATIIPKLTLCKNEFSKTQNDSDPLPGSRQIRTISMSLNSLTALDAVPP
DFHTLRKRIQEIKNKYNYFTRNPNSRETENQHMRLDTDLPSHALSVKSGMNDSTQETSSN
DRLFSTLLFSEINSIIHNGFYLLLEESTMGAAFPLEQLKIVETTMFNPETLTSFAIPNVK
VS
>randomseq20
MQNEEVKFRDNDANNMTNKELNVFENERVDVSIKCTDDHIPVIIAEETTLSKWSVDEIHE
RLLLLEKDVFYTQHDKWKDINTSNGTVLCNQVHKVKTSHNSANFPNKASSALQPSQIAGP
RATTLQSSNLSDEFYNSEIITTDSDPNKHKWADPTYGDIANISCQTLQSKIRCSIDLISK
ISSLKDSQMKHEYLISGVSHAVICLMQSFLQTTDRNPHGTMANISHILATNAIYFNLAQP
SAIRVNSDTLPITIMNTLANQETRRTEATAMELLVESNITDERSRKEEATTAFSPFDHNS
DY
>randomseq21
MANEEDIDNQYDLFLVEGSSLPCTGGFASPRDSADFLSLAGKKLSLVSTASTLKDYSQRL
LDSLVSEPRHTTTSTMVGLGISNRQCNQGLGYKYVSIHQTTTNDNSATISSNERMNFSEE
SLHKNSTQKDMQYNSSDLGNKSTPPISNEITLSQFSVNWPGEKDITITTPTPSNIISSSN
TTGNTAIKSQTPRKTIHTKFAKGPNSVEGNNKTIETLNTTQISRINRVLANEFQLKKSHS
KCKFDAGSTSVNKVGVVENDPISMLTDSPNSLNNEQREPLMYTVLNNLSTRSPVDKSPYC
IP
>randomseq22
MFKKKGASHSNRQATQGYKIKVMAEDEQSLSLIYCDRDLSISSNASTEENAFQNHPPSGH
ANISVLEPNFMNVVVLMAQPGLHQKHYVNSHVVNGDEANHHPIGDSSTNSPKAISSVLGE
NRVESYRLEDDRLTVQAVVYFTSQRDIMNKTKMPMYGPDRRSAAADPQSNILPHGKTIND
SFVHRSLSADSTVNSEFSVSAIFPRNIYSGSSRSFSQLMSEPFKLLPMLVTNSSSKNRDA
KEMDDQSPHSIGQDSLMTTNFISTDVDPINSRILRNDNKIGAKSVWSKDKNEFAKSIKFR
KD
>randomseq23
MYTNNHAVSGTLDNKENTSESLKSVTPSTGGERPDSCLISNLFLTMNAVRARLTNRYSSG
DANTNFLSCRMMKSSEAIGRGHNNLEDQNQKKKRLQPHDTYGSKTKEMTDDPPKQESAEL
FGTDPLELFGADEKNSDSKMISPQQVVRIQAHHLFILSLRRQLSPLLSPTDLDSEHPGEL
NKRKVKVLQSHRSSTLWPACISYQKEEFGNLFDRTHASAESQNRNGDLRSATYVGCSTDI
KNKKHTDKNRSMYDGYRLMSDPAQYSLSDNNFFSENHSYSAEFSDLLPAECCEERQSDTP
LI
>randomseq24
MNEGNVVSIAALSAVSHRNLHTNHRYEQGLDEDSDSSAAIQVNWLIYVRFSIDPDNTRHL
SSSNKKVQNQYCVPSISKNEYVIDFISESYATSLQKNLSNPCFIKAMSAGESHQNFQESL
NKPNDIPGTHQIRASSQGSFTQLFLGRNDLNPGHSRKSRINPQISREKTLSSWGFASTDI
SSPSRIQGKFPYNNAIVIVVLEVNTGPVNANQHTDNIAAVPTDELTNCAGGVKSILHICE
LSTVSVTHPPISPRAHAERKTFAKYNRHLKAKMIKLTGFNQFPSSRNIQRPEIEPRDKNC
SN
>randomseq25
MSIGTNNLKPCNQSKGYSASEEVLLYTVVSQLKKQDEQYLTKNKYAQSPTGGQIKQYRTS
NNDQMGAHLDFLKAMANIRLAYSSKNANAADETKHSNTDSIVSPKDYPNNPDSPIVIPAT
TIKLMVDVICTMVQQKTLSPGSEYPGSGLAESGLKIIGNLLLSDDPMTHETNASKITLQV
PRFDPRIQEEDQDDTDESQAVQPLKLSRSYYGNVAMFEEAFIESISKKDNNLNQNYIDQN
NMALKDILTSFSGQTKIESSLPYKPNRPFKETKNKAVGKTVLTPNSHSLQRLHETNSRED
GL
>randomseq26
MKMNTRNQLPLADLSLCASRINAPSPSKKKTSCGGTRHVFLANHTDNSSRTPRMTEDRIS
AKINNNVTIPNVFANRPYNIRNNSFYQPSLYSRATGLDSSTTQKYINEINVDQESFLLVS
ETVADQSGSLNRNNKTNNTQHVKAKKYSYPMLLTGIACIPDDSEMKVESIKSSAKRKPTI
EAHSRQKFIAHGVFFNIQIQGATLPCFSLTTFTDDSCALVKLKHFNPKHDGIRQNGWLYS
MSNNRISKSESNLDHDSKNNHYMFDTANSNSYPIDNVHVPMTITFYLKTNRFTAQRLRHS
ST
>randomseq27
MPAYTTLLFGRNDNDAHFSMISIRHNTSRRDSGKAATERLWWGHSTLSYHFESCYVVLQS
PTEFHRTNDHAKPDYQTDYNGLLGPEMPSTNLGYNVVFPFYKFANIPNMHAQIYTSPTVR
KSANTSGNCSNSNEGARVATKDQAWYPRSFSENVSIKGTESKFSLQKSTFYSLAATQFPD
REEASTNRRFSEYLHQSDLKNTGETNNTRVDRTALANSDRLTQKKIKQVQQAVLMVKLKD
GIFKHFSGYNGFCPVDKRFDLWVNAEPYNNAWATDREESYVNSVNSLAHILVANPVRQLA
PW
>randomseq28
MKRDDKAQNFEVNPEFNEDDTKCEPVNNSQSTVPSTIRRNSDELLSHLGDPAFHSSIKVS
RMSPDIKAEGHVPKEQLASMTNLNILFNRQAKATLQCNIGPLQTGASTDGNLQPLNAVSV
QAQINRMQHASFCSSTSQRSQFVLAGNRDHNAQPNDISKQSARGLAGLGEYACQFMIFGL
SKHLTPSQKSRESDLEEKADKNIDMDLNPKAGSTCDTSDDSSVAFKESTYFGHLLRQNKR
AAPIYLRAAKIYWEDLYEDPRRKIPPLKSEIELNVGNGPDNNMMRNTNDARLGGRSIDIT
EL
>randomseq29
MWPPYGLITLQGSIFNPNITPRIAGKSEKRSAIILLTYNNFYMIQQDSLNKSNLKILMSL
CTDGIKMEDRPNYVYWNHKFTRRLNDDAMSSSVVQEMLILWGMQHKDSCKLTKKAIMRPD
KSTMRSQNMRKDHSNFSLNPASFQTSPLRTPYNIPTKEQEPNAIRGNASHFNMASVAITI
PPTDFYASSANKSGPNKVRTLDNSNQADFFYHRQVNENFFLDRLSEGLISNKKFGIKISF
HTDHQDNHYQEKKLTHSPAYREDQSSNSNSPETRGAYLELPSVSHRTKTHQSEVNFDPAT
GA
>randomseq30
MPQIPIGKETMIDKCSPVPKGKETNFYCFDSSWKTGYLSIEILDTHVLNLIRVIEFRDQV
NTNTSTAYPTYNVTSKYQNMNSTNLKDSSMDSDLQMYTSNNTQHYEPDKDNPVMEVNNTS
GTPLTNMHFGAEIISVNDGTDCHWVADSLGRVETSRFWKFRKQGHKGEAHEMYKHSQIDI
SIHQNDGLISFANSLSWRIFSIRDYNPLSLIEAELHSECTTPEKDAECENQGPTIAEKSS
SKVDWRSQIQNPLSTLRPGLNLNFDRCVSLNLRFAGNNVSRKYLVVLNHEHPISIRKLDS
KR
>randomseq31
MDHANATNHDQAIKKKILIGPSMIAIGTKTIRLTSWIAGKKWIKMTSTITANQDLKTGGS
SPMNFAKFEITYFPKGLMNSQKIRNHPQSMLYISRRYHPTPYLCITLKSGFADAPLNDQQ
SVSHIYKQNALRIVKLQNQLNNQMGGTQVENLSKIKEPNFEQIQMKRYEGNYDNDTDLIS
TRRLRPVPLDQRIVNNDLKQLKTLRTLNLTSNNSSEQNNSDYQNTLVIDNNSVEKANQRV
LLHAGPPMPMPSYRLFDQPNEPPQIVHEKNTHLNIYDTAASRGQSKYRLPLGVKAILFKP
SD
>randomseq32
MSYNIYKQNCAVKSSTAEQKLPGQNRVDQNNASGGDPYVQGSGHWNPQTGCPIQNGHNKK
RDTCLTSGSQNSWVFYFDTGQDNSLYYLNLFFKTCSMPDMELDRAQKCISQREPSENDTE
SVQFHTGKNIFDQCQSFATNNLGSLLKQNVTTDNSSCNPWNKSDANNQPTKLATSPIACQ
DPSPPNVQIKSQRDFSSGTNSSHSPMAARLQHSPNSISMKLIDCSPLIRQKGPKPTKRLI
CSLSDPCNEGHNTLLDASHADRMANNDSALTEFQMLNRQISKSSTKRISITFINERKKDN
IP
>randomseq33
MYIRKPKESGFNGTNRTTFLIEQPIREQQNSSAPEHLPSLVVRVLNANHLLNEFKPATMS
KVENDNQKPSVNSPDLWLHDDDINSSNNPRLIPARSAPLTNNVLFVNSTLEYVPAHYHAN
NAHDLCSRLIFNLKPREDRLDINDNEDENESKILSAILSVAPHRIPVYTTMPYVCNPNNP
NTSRSSKTPLRESDIQQTNFQNKKQFKRGAQRACLSRTLAKNQLRRLKSRGPAVDNAYVK
LLKLLDPVHPDPDFQEDEEPPPMSNKTSKGGLQERKEQSSPPRRIYKQSNTFNIAPFSPA
RL
>randomseq34
MTVNHIALYYKILEDDEHSDNQLFTADNDLKRQIEEIYLKNLSNCLQNKFSYKEDNISTA
PTKELASELLLDARNREANPSDKSSLFMHHILTNAPLDAPSNKKIQNAMTMLLTYDNQYN
LSESSALIFFTNQNKKTTINGVSKIEKHQTGNGDAIPQFVASNRSNVRELQERKEKDYCN
NLHYVRSRTKGNASFTEVDNHDMRPLVPEISHPSTMPSHTIVGNYYVSVIMFELNESQDS
SPKMTNNGCEGIYKQALHTNQDARKGNLPPVNQTADEKGNNASTGPLKAASFTSAFYATS
KQ
>randomseq35
MIFIRSPPMSRSALEITTEQVCFNENEATICQGSESSNNVCQETLTQGMPFYLEALSACA
NDTLNGQLPPEEQVASQEFKNRVETGHTCIAFKAPEESANSHEEDYSKWATRKPEAASNI
DKNKHPPNEFNKLKASSIEKTWKHCESSFHFDVLGSLKVVRISKCPSAFSPSMGEERICL
FQDQNSTNQLKHTGNPPNLSSNGHDVHKIKFHDIYKQSNPMNSAQGPNNPTKLEESATVM
TKDRYPFKPRGYKHLAVNFNTDIEKDYKTTLVSSMRAAQDKPGISIDNREEQKCNADYLQ
AM
>randomseq36
MAVRRAQEPLGDECLCPTHGQNGTSNIGPQSHPSPRAHKSPHIKNREENSRTYRDEVPKT
NIPSFPRDPTSFQQKHAQDKVLTRKPSLGRLPLKLAQKDTSKALIIWKIFQLKILDDQNM
LMPTMNHSLHESTAICQANTDLRPTKSVNERKAENNSMMIKYKYFAGLIGDNALGYEVHT
AEAFSIRKSSSSSNQNDNPLMQPAVFLTKSQITSLFFTMQNRARPLAWAPPSSPTKNQYV
FDTDQGISFHYKMIYKQLQLMEPKEPMNPGKSPRRTLKSREDPIIYGTFQLDYKLQDKSL
QA
>randomseq37
MLQREERNSNLRLMEGLEDITGPVVKDSWSEGVKNLDIKMSPSGCIKDYPNNESLTLYTF
NKTSLLRQSGEDPPSDPTDSLSLPKNVARDYDDLDELRPHNFICIYCTISQKECSGTLCS
LITHKDKSADNNSDKSSKVQLETNYVKIKEARSGCTLNSSTNSDDKKNQLSPPQAVMYRV
LVPSPIYKQQHKTSINFLQGYSKASVINNRTWQNPTLTALSYDLLETYDNLFKIDSFLMY
MALGQKFSTLALVDKVIECVHDRANGFLKIIVSKMTNNPHEDIMNYGNYLESTTGVEEDE
CP
>randomseq38
MPINSEVKFQLHDALNGAIYKQEGNERVKDEVRDELHHWSSNDNLQQKFLREFNNETGIC
SDQPQFRKKNFSKDTMFELDSLDDDESNGIFDAFMVDKACNPIQDHQGSSDSKEKKVCTS
LRSTTEVHRKPYNISIRSLGAAPSYPDNDKPGIQQLIDPVDGYVLENKSQDEESLIKSPR
ATERDNYFNSQYISNYDATELNIAIPGHYMLTLSTARPWRVLLGAENLTNLSLKSEYNGK
TSRQFTSQTIRWYYYISGKTGSLGGAAAQEYFTSQSFMEASCIEGNLNNDTHPFGGVLNN
EL
>randomseq39
MVINIFNLPGLHNRNENHDSISSATGKNSSICFRGDQIQFLDKLLLVCLISNNSPSPNSI
THDEIYKQKKLNQVNYISANLLGNKQLIFESGGMSDNSLPMDYTGVYIISPNYIDSDLNL
TNNSDDDNPPEENLRGDLLSKSSDPYQPRLEPFDNVSVGESGTNQCVHRLMAMAENKDLP
IQLISKKNREIVNFEDTHTLSTEGLIGHIILTRSSCKYKYALNPRKNRTDSGLCTASISN
TNIDQEKEGSKARDAYKQLQIEAVSKTIVDLNTVADNQNVRQRSMEANVISNISVSNISL
VN
>randomseq40
MKINIHLDPNPSKAVISAYLAKETSTNPQISFEVLSIKNNDDTLPLITMQNQVPPFEHSE
IWEESGTIQNNDKNRANQRSNVRLCGKSKTSSTDNGNVLNRITISSSDPKASGAEPKLTS
TQKYDNETLTINERALVQTMSSTFVEMCLSKRGIHSIVDIGNTEHDAKITEDRLSSAITS
GPSSTLSSIVEFTPSNTISQLATTKLSIWLPDLFATMRPPLIYKQTCLKGAKLAPSQTDK
GEVFNKKDMNNPNMDNDSVQEGDNEEDFGAETNKQFIACTSSDSILCDTYNRGMIYLKNE
AP
>randomseq41
MPQEAMLRTATSISKWRYQLLPRSLLSSHIHEYRGSIPNASFSLQISPIQGSMKRFLNSE
DLELHVHLIGDPPPANLVSLGGSPNDEEKFVALGRNLNFAPTMNPDNMLNKPCDAGTYSI
MYQSNLVSNLVEMFDDETRNDSLPNLYQPEPNEYIYKQQHVQVASQIRTETNVHSPNRIN
RESLRDIVSRLALRSGNESSQQSNMIASRDQDEKIPCTTNNHTTTQRTALNAHSYVNKSD
DAELLYMEILFSTANSDGDQGVLDLKTPLLNNPGITPPPSSGHSARNDDSRNPPAMAIEQ
FT
>randomseq42
MDFADVNKRRTMLRRKESQTPQDSRLSKTKINHASSQILRMASLLSFKWTVPFFHAPQRE
IDSLTLLSNSDNMHDEENGSRNTKYNENRPPGALEHSEDGLKSIARAQSPFRSANFVKHS
QMLESFNYILVELFKNGKDVRTTYKVYEGFSSAYDESDPYKNVNSNFMYIYKQSSSFRPK
RIDICKRAMPPNHLDVVIFFSGPVDNSEQPEPKPTTTFLREARMTQLPEEALQTSNKATA
QAMNPFKDVTYYPKNSIPSSFPQSTENADRLYNTVLSEADLRYLKRDPVAYPQARPKLML
NG
>randomseq43
MYTSGLSRNNAMILKFGMNDNEVNRPETSMMEPELPLKNFIKHLKEKVSHWPIEALDTLC
ASNGVYDEGTESRNYLVPRENADAMANEDPRYESTDYFTILLPADIYKQETENLADDCDR
GTSYLLIMNKLSSASLGPDNLSPNMFSVGEHDSSATGKFTVLELDTTYGLKERKCGRISN
HTMCNEYTDIKNQHTSPADGFAKTTEELISFHLRFLIDHTKIYAIQNPIARSQVLSLSLC
FFLIKNLNKNHSTLSHADTPGSNNALENHATHVTSSQEPAVCMHNFFRTRSKTHSVKMAS
LS
>randomseq44
MPDSSVLRTYEVMANTTGRIKMTPLSNPMKLCAGRNSNEKSTRDSQNGGYEHKKIDQEID
GQSDKLWLFPHNNPFYDPIADNNQSGIGLSARSDPIIDNINTSRQNVVSITFVADKPLNP
FPADTADEMLVSKASQLKDRSWSSIYKQSRPYDRYSCGLEQQKDDPDFPTELDNVQSNGS
SENTFDISVNLGGIRSDPDPESGDKWQEAESGETVLSTPFLLSTRTICVTKIDLACATTT
NSDNNHDSPVELIKPVEYEMLDDSSHSPLNVSGDSSDKDDNDISLLQDIEQMSQESISFR
IT
>randomseq45
MPYSTRGVNMEPQPINMGAHITSTAETTRPTTAGNTKGSRSHEAVHSLEFYPPELSTKNR
EINAHMLSLDDDVQTEYHFNMTRQLIYKQHEPLFRLELRVIKDLLSHNVSVSSDITFSFQ
IDNPARQQDSDSNPSTDAGYLITLSNNNDNGLPHLEYSMERMEKHPYLGHRENLPLHEGE
NIEVQLSSFFMGYNNNLPFVPKIRNKYGEPVDPINPLSSINKGNLRSFCSFKPRHYVDHK
QKDLIPIANSANASNQGTIQFGYSCARSENTSSYSYPIPSDIVIMYPQVMVCYSTPIIPT
PP
>randomseq46
MISQCDSHYTQRSDADSLQIQANNNGHGNKSYNDQSPRVKDKNSSYNHQHGNEYVESGKP
WGLHVLSLVQEIYHKNRPGRLLQSQVLISKPTEYTALRHSLGRSVAKQELAKELTENNIQ
CNMSDTSSVNLQDLSKNEIALNEFLVAVPEPRGTAKNSSSPPLDSTQLSGNVTNRTCSYD
SSSTKPSHEEQKVVTQEAQLPESHLTTKEWASLAELSETLEIVQPLSKQQDNNSNDRMVA
DNDQAGVQVTTISALIYKQPKSLNNIDKINCKDANLSNSNINQSQCNASSSIDDQQWQAY
VL
>randomseq47
MRWLKIYKQIIQVVMNLIYLLRALHDKITSPLQFVPSELRRMTDSKDEGSVLNQRNIDTS
SQPEAPQKLGMVIFFKQLSKYHPRNESTNTKFNTFYSYPPKNSFSISERTFVNDLNQHGA
NMDSLISQGEKYVCVNITSNTTSNISASNSSLSATNKMTSPETKLIETEESAAHDSRVSQ
TCNPLSELSQFAQITITPAETLSMRQRFPIRSCIKTSIRGLSHNKTLNATAEMLLHHHIY
ETEEFFHLEDDSKIRTVLKKKRPNEQDASVMNNSVGHEKLNTDQQLHGVQQKIIKTIAIS
HF
>randomseq48
MDQGQTAHQVDSGPEANQDKGPTNTQQNKKIGLRKQIITGHTDQNSKPKKNPGNDASLKK
AKLSRKSQKEILIEGVPVPKLFPLNAPTSIQSPITNMAQTTMGSALNTLAFANCAILISY
LPEKASQNPLNKNSNGLNDDPMTENRPNSDDTLNQNNEPNVLPYKVTTVTNGKGMSKSQS
YKKRPYLIDSKAIPGADGQSRDQFILLSRDQTVRLKSVTLDQIDPLYSTIEQDMNANSAQ
PSKREVTHNHQFNFNPSLSTLHFSIKLSYKHKDNSKPLFNVQSQTEWVTVTTDNIYKQER
VE
>randomseq49
MSQASYNIESSLASTQKFQKEIYKQFQQMGAISKLAQNVFKCNKRFMETLRSALIYQKYE
CLQNTNPNDIKSIEKNADEYGRSQLHVTLNSNNYQVLNEISNLETSYNSLTKSGDYAQLT
GPNDLVVTVARHIMGSEASFQPAQNEYPYLPPFPQFPSDSTTMNKNKSIQQLTGNALRET
YSDNLGENLQPLSQRNNSLQLLNNCNIDQCNAHHGRGFETVRRLHVAMSIRTSVRSLYVI
GDLPMWIRRDDDPSLCTFIDNVHLQSSQSNSQHSKIAIGTELQIMTNDHRSYTSYVGLPT
NP
>randomseq50
MWTVDTPASISQVPESPDDSSELLLSSFKFIVALIHSKPMNMDCFNPIAICQEPISFTRL
LNPQYGQKSSTIRTGSWQPSSLTKSNDGKTIHNFILPTISQIYKQSLNIPFENGEDEITF
KTLTEASQGRDISLANYLLRLQDSDFNKNEDSNNPPNGAFFVEAYKKMRDFDPSNLIRLG
IESLSEKDPKSNQKKSALACNSTVQNKPKNTTDHQITNPPRYDNKDVDFVGALDGPHIKL
PVKLTIKSTVSKRNKLFNLLNLALHAICNRDEMRPPNGLPSGPEGNLNGVVCNFKPKFPA
MG
