# Supplementary material for: Evaluating deterministic motif significance measures in protein databases
Source: Algorithms Mol Biol. 2007 Dec 24;2:16. doi: 10.1186/1748-7188-2-16 (PMC2254621; doi:10.1186/1748-7188-2-16)
Supplement: Additional File 2 — Scripts and Datasets. This file contains the sequence datasets (synthetic and real) and the evaluated motifs. This data is separated according to the tables where it is presented and discussed. It also contains script programs (in perl language) developed for this work. [file 1748-7188-2-16-S2.zip › Scripts_and_Datasets/datasets/Table 4/40%/Datasets/PLMPES_s40_mlen_6_planted_syn2_len300_num50.txt]

>randomseq1
MFESSSFMPPNEEIPNNTNQARPDIYVEPYLMNHRTSVLISSSTVLLPISQPPDPFSHYL
DSANKMVWSQSQAGENGNSIMKRSDNSVSDTNASHGAEIKRVIIMDLVNGILQTSTQNTN
PGMDQNTLDPQDGPVWASPNTVTTLWKAAISLSSTGQEIDASWNDIDMNCRLNRKPFNTV
FQRSNGFSFSQDNQSKQHNGQQIVRSTAVLPHPITVTSNPADARVNHSLGLSDPSIMKNT
ENINSYLLRNLFNNFCNSFTGYYTSDSNRTQYPPGAILTIPYPQPWTSTDVHLPCHKNVT
ISCV
>randomseq2
MNSDESISNQGVTFPPSFRMDISNTTRYGNSQGRYSKVAASSEQQDEQQEMAKSSNDNLK
LHIGDAQSESQNKSDDNLNVLMVSKESLCEDYDHIRSNLNPDDVPQLDASDSNEPQHTPG
NSPPSHREKYNRPNASAYPLYNSLGRSKNVKSSISSLRGNRMGSIWLSTLVENQSERFSK
SFVQKQIRKLFKINEFNLENLGNASVAHLAFGIIYVYPALSTEFAKDNDSDSSPTYTASL
VYIKASAKTNHVNASAIASDTGKVMYHKFYIALQHMTTYIEPHSNEKNDTWDDSSLTPTR
ILSD
>randomseq3
MTEQGEGAIIGNTEKKDAAGARHHTTTVSNCQFIVFISNLSVGKSLTSPTLLDAKLEFKD
SWIKFSNQQKAKKYILTAFSRPPATFSLVYEPAVDQLDRTAHHKSSIINIEKVPRKEFAT
FSGGSHKSKDGAEEHRFCASQKTEPIVISMPTLVHTKEQYGQPLAKKNNDGEDSDNRYKT
TGQNAEVSHLRSQSLYSADQNNKLSLLMNSNRRSDTMRVQNSSTPDNSDEHEMTNNEDSK
TEIGSFEMRNSMLGQMDQGKASEAIPRKAKSHVLFLKSPTLAKLRPHFIWVQTKMIVQQT
PSSN
>randomseq4
METNFDASTRTIKSHHQAPYQHHEGRKMYNSKSAPGLLTSMNDDKIITTESFYMNNISIA
VNKATTEMKQSKANFKKKFFSQKNKSLNNTLRCHGLKRPSSKKTNSVDTQPFQIVRFPDY
NIIFQSEPRRYALQHSIQQNDTLSDQNSLTPNLLALYDTLNELLSNEFVNFLEAIDIYLD
ESQSEAIGAHSFATNIRSLVPVKSGKFVASVFTSKSQNIFTPATQDHIDNISSDKSYPIR
RNDTSLYHQMSRQKESPDDRDNLAIALDKFSCPYPLYLSITYLDSLCGQDLLIISADHVK
FSTS
>randomseq5
MDHNVSLQIANQLIYSSGKMDALSLFDNGNQPNTLLALLPLKDSYNGQLIRSRARSDAQK
ENQKQDHVLCQVINSSKEISMTTLLTTFEPESNLLQSELDLKEVDTSVILAIESISNILT
KKNPLAQNSSDPPTLLAAIALNNAGVLNNNENRNDNSRSSIKNESLVGSFILTRKFNSIN
KHTDPSDPRNFEILICLFNNMSVADIALPEATTALQEEHSMHTSSIANDKTSIQDINDVS
WNTSLQKYLEPISVSKSAPTDNITLLTAGMKQEMMRFNSKSNLLTFLINNLRDSDPASSE
PGIK
>randomseq6
MNSGNLDRLVKRNTKQVSTNLNEILGNQSLPSNYSDNLTTPRESALPEIQTITNITSEFT
GSSKWDFERATANGDLFPFERSLTSEYDPSVFDAFKSDGRKTFDNGFNGQSMQKNTNLTA
NATNDDMLDARYPTAVKRIAAHPENLTFEPKGKAVFYNKLHDNDPSTPAKCKSRQALTNL
GQRYTPQPINKEPCSELLNFASPILNDKQPTQSSINSKVPKLNVDDTRANSNDIPLNAQR
TERSLKKKQGDPAQRNVAYYSDKRANAAKSIYSLILMRCHNRRSVSPVLDKDSSSHSYEF
TIPG
>randomseq7
MEFDTILILVVEKGVKADVRTRSSNISTNDGTQGLTGLLSPKHMDQGIKKTPNRNKQTER
RSSNSKKTSQAKLHNKSQYQISSDRSNELPTEFTNIGQTSNNTVKFDENSNNSSQIIVVS
PVQALAKAMMEVIKSGHYLSREIQWKSIHSKAHPFTYVSQQTFGDCCANKVHEPLIRRGK
NRTQPSPLYIPANEQNNADHSPRSYSQPDSTSGTLSVLIPDSLERSLSNIELWGIVHSTL
NINRQYLFNYLEAPSQMCEGRYDLQLLSHALDITVYKPCSLLDTRGSQAQNNNLFLKDQS
PTAL
>randomseq8
MPTLARSDLNNMKEDNHFPLWEKFKQSTFYDMTKGRRKVYIQVNNDQETQESGQYRPLME
DENTDLSPTDYQVKYYRKRNNCTHRKVAASSVNYEPNSISNLEPNDDFYTKSSTPDVDLE
QNNSLCGTYENSSDELWGAGTSVSQNKSTVGLELTKTEVFDTEDLDVLHNGLVSLAKMNS
CSEYSSDHLMAKPMLPRANLQMNNAPKSASPSHLNQRFPNIWVICLDYELQNLSSSLKEP
NNGASALQEQVSTISWTPSIRRSSMPIFSIQSAIELLSRVDISCEWIINDKESSTKTEHA
MHNT
>randomseq9
MSKLFSPQLNEALHVGIKTRINSGNDEESTTLQEVVNRGVYGTTMHSTHANPIQRQFFMD
SPSTINFINDGYNIIKLSNGNCRELMSSNRESRSRSNRNNKEYVSCPNSLNKHRSYSHQS
FDARKHTTSNNGSALDEELLLQALFPNLSTQCPYEVVVFRNDVKWNLPGKKETPNPFLSH
GGSRKMSATIEVVVQLKLDVITGNSHLAAKLTIQQENTHAISVGGSRRAALHREVALKSS
GSQDRQPQPQFPLNLKLNIQFPEFSRFPGNTQLHKFKKHQINHPQNSGWDLDCNPSNQDL
NACQ
>randomseq10
MIRCSTSAMEIGNLGGRNEDDNPSDPIKKAVLLVVLDFCSIPFNFDMMSSFNGDHGGIEI
SLNSLSLDLLYIPVLEADSHESQLKTKSYNASSKNSYKEILGPEIHSGKYSSVARSAIDE
MRTQRGVNSNSSLLLGIVLVITLELCTTNGLSNRENQSLTNADTLELTEKENAKIDLLSI
RALPLLHIAKKNLHMGQTEDFDVSAMIFPSVSHLTSMTPKEVGTKTLTLSGNIMNLQYRS
DSQNDCRQIDKFSSAESNGYKRCVDFRSSAGYSYITKQKDIDQPNDGLCSEEAQFMSQVI
EGYR
>randomseq11
MDALKSQSNTPSLDPNSNKDILQKHNSQSWMQLSTHLNTGSQECNTLVSLTWGKYLCKPW
SVQKLTAMFHQSLLDDDAHDTEQDVEVLKTSLQLTVQEFQKEDNKNHTLNFDENQFRESS
DSNSQKSNGLINSQNILAHPFDPTYNNDCHKSRPTSNAQVYLDGPDCSTERTASLGLSCD
NSNLLHAPLSENDVKVRKEEDTASGRFEKSITNLKSPVSTNALRSASPILLARDPKAPLS
HNSNDKDEMGQGQAYVTRHDSDIFARPAATEESLDPVGVNRMKVGNRKAIHCEQPYFKIE
CNSI
>randomseq12
MSINVVTLQVKRIKLRLGTSEHKPSTLRPDNLADKDQSYTYYSNVVEMRANRFPRKLHIA
DVDLRALQNVGDMFIERLRFPLNAQENFIQSRNVPKKINTSARALHSGGNDFKIIVNTDE
NKFATQSVRYYVINNNFDDHRQISKRAKSNLAYSNKRLWYTDQHSKSQPQHTGYIEGSLL
TMQQKMFRNESDEVASSKSAPGCIPEGSKKNKQVYRTKSDSSKELPKSSDYDSQSNIPAR
YNNEKSQPNIASATFTITGNPQRKYLPLYDPYVKIDGIPLCSNDSFELLFQQTAVSNAPQ
PYQE
>randomseq13
MGDIPINVDNLINSLKIDGTSNNECAANNLVDLEETKSMLVCIPNDKSAVDTPDNIKSSL
YSLEVTPEWGNTHQLMFLPKTTCKLNFATRPNESGENTEFCHAPDMSGLTSFPSPADISL
KPSLFNPPGNDKASKPTKVILLQVNLASPTTITKHLAGDLKVIDEFELKGDDIMAFAANL
TEFAISFFSDLNANKDESVNLVPCQGSNAETESLLANGKLPVFYQPSNRSEDVHFDHRAL
QNLETSEHKQRSESSLTVSFRSATVISKDDNHNSNVYEELQNDEELAMHDNEGTSNVASV
SSKS
>randomseq14
MPNDLPDAKHLAAEPKIPSQSNKHIIVKNSTRFLNMGSIDMFVSPKDYPTPDRLQAPTAA
SGNEFNKANSALANHYKGPSTKDVNAFLINFQVYKTSINSNVEKWNEMGDGESFSTMRHP
YSYFPDKPSVSDPEKALDRFQSRSAAIENYNPSIRAPFDENADFKSMSIRQHDMHKEQMQ
DGNNPHKISNYQTVTIDQAEALEDWISSPSTLLHAWNEPTNSQTNRSYFDKCVSPVQYQV
AEAFNTTNVIPENLLLVFQGTSLLYKNQTSKASIISVVYFEPELMKKESRNTTSTKEKTT
VTLN
>randomseq15
MKNDQIVESLGQKENESFWNSTLERLSDSNNKSADLPSKSRQKREQSVYAVNNANLVQAK
HDVMSMNDEKQDTSKFGRDFKGSEDAQDLTPRMSVIDLVGKAKYHSQKSDDVGHIEQVEL
SHEYNWSLTGSNEQRSFGSNPQMLAERLNSISSQLQVDPTQNASRKVFADALEKTGFLMK
KNIDNKTAANKRESSFIDDAKYSAMDQFNHRHNGEGDEDHSQYNDSYCNAILTAVNLSHL
AFRGERNNYDVSNRMHGRDIAMTNISFKALSVNKLVKNKKDSCGRVGTNDGDHKAYPGRH
LENL
>randomseq16
MLETRKNSNALFNISFKGIITRTQVPDQHPKTPQDYNKGTGKSSRSRIKHNIRWNTLPAS
QNRSEDPISRIRVPIDAINVIGRDYILPAFSTYMEQLIHGIKNSTAPLGTYNPGRGTLHK
ANDWHILSSCQEGLSKYKNTEITNRHTIADQSSCSQCPSNSPPSLTKLSRANADVASPNL
HNSRKNADITIDNKDRCNHHELFMMNLLGSIEDTNSTVTSLKNVKWGNQSDEKIKYNTLF
DSSRFDIRLNSYDTSKGMHVHAIIADVASSKQKQVSSTIKRDKKLKATEFPQGKSCLENA
VEQG
>randomseq17
MSQNNQKNRGEGEKSTAPYKKPFRSTSAKHFLERNDKITGSIRVAAFYFEDKSRNYTSMT
QKETNQKNRDVTSNEDRGLTQSRQITFNVIKRKEVPPVLTQRFDIERRPVNALSEISETS
NRLKDDPKSRIHSQFNSGCENNQPSLALTCKTINSCLDTLITNDRKSAALNNNKVFRKTA
FANFINERSTNKQRLQADAMLSINQNVINMTMKKPGKDDVSISSEVGSKIIAASKRSKNS
IHAEAKGRNQTYTSERLQRDMDKSGELAFSSNLMFRVEDLPKRQRTKASKPPDNALYGYF
STDP
>randomseq18
MLVSSRILTQMNTAKTYDLHSRNKTPKNSKEIHPNPKEHTEKTTYMPPIALNPNMIALNH
LDTVPFISMGNCQSKNSNPRNYNNFSPFTDMTSQNDPNCATSGKLNDVTGGSFDSDKFAA
RLSSDRPLIMMINLKMQSGIEQQPCVNRDLYDDSTCPRWVKKDLGSNFLYNMHSKFNLGL
GYFPIVTGQDPNASFSVKLLEVNVAKYNRYEAQKNFVSVQNATKYSSRPNFGRYPSIFNT
AIDALSGMITQIQSNSKMIQPATRRFPETSSASYVKSLPSKNRRIGFPSINKKLYPISSS
SIPP
>randomseq19
MTEYPNLTTAFSPVYFLVIPQAISNHGGLALTHRISEDAIGGMTNWSINNKYLFYTSNEP
NETTMQQICDIRGLSGSPEYELSIINTGQTEVSNPSDHHLPCRSLKRKPPDEIQILKSHY
ISASHQRQRHSCYCIPLDTKNISPSTDLDTNSVPEDLIHKLSDETSDIIALYARLDATIL
SKIKGRNFQSNLNKIIARFTGQHFFLHDEMKLKLEVDRSSADQLPIGNRSQHRPNKDVMG
DSKKQVSVQIRAKVYVNIDDGSRGQSCLLDLSSESVILSRLLDKINSFMFSSMCNMEAFN
SPKI
>randomseq20
MSSANESKDDVSHAKNSVRSGNHRLNSLKSPSSKACPSRVQMTSNTDEIPRQAAFKIQKA
LPPLNLNSKCFMMAETYLKDTNFLDRNYQSQTRPRKWAFKNVYTDGKKMQPKSEDLPRQS
QLIKSKKYSYEKLKYALNIVVKRSSNEGTSAYNLNTETKEEPECLLNTVSQVILKFEMES
LLTSSFNNEDPSNSDGKGEAIEDSPRESSLNRQDQEVIRDTKFKAQIMPVDGLMINLTGN
LIAPIYKDVAPTIVHIETQKVEDVKLTYDASRKRQASSHFGINLHNGSSDSKRPTVSLSE
AIMF
>randomseq21
MELNRPRPNWKENAQNENSHLMNQTPSAKHSKSTSSFPGDINQPVPFPDLNPGEADTTLR
ISMHSTANPILSYKSLVSRSQRNDLGQPQYPFTVEYSAWNISYTLAMIKQNLDCIGKKYE
LDRTKNLEPDFYLERYFNHSGSAIHRDTCFSYLFSHRENIERDDKLNLNEYTDILNNFNY
EKIPTQALSNKGSNQGAQMAKQIDHKKVQSHYLRNGLKELGDSNYIFWDINHLVESQQTE
KNDNLKNPEYGGESKNSNDYPHLINNSPQIEGHNFLVTPEREPYETPKLRFFKRNTSDPK
ERTA
>randomseq22
MQAPKEKDDLADLDRNIGNNLKILSELTQSRDYSHESNSCHHHASLNLPKPHQGPESAKK
DVAMLRVINYTNEYNNLLAVSLVQGSKRNDPAARTCLAKNSLLRSTLKDVNSIKLGVCGN
FNVFLIKGSKYIWPSFEDNMEKNHKILNDENRSLENAFDDPDSKHMLLKQDDLKDFNEGN
PSLVHTLQSIPLRPSQHLILLPGLIDDGGQRDSETPTSINLVEQDILFDGIYNSPYQADP
AQTIQQQSRVLDDSRTSGLDMEYLSDFIDLKEIFEQIKSEMNHIEWETNLEISVNRSPRS
RMDC
>randomseq23
MESCSTNYANIDASAVISLKSMINSGAYPRKQPSPFIGKKMCLDLLEYRKSLFSTPLAPI
LPNLLLSNRNSTTRVQLQESEDFTNQADPAMLHGNTYDYYIGVESNQRQKLAVFIRDRAN
VFHKANKNDKNYPDDIDAFPSSYVTSETHWFFDPERFRVADLVSIQASDYENSVLVFNCN
SLNPNTKCKYRLEKLNEPSIPTKKAKWSSRKSQNKSSLFSLSPFAQLIKTEELTNDALHP
PGPQFPSDRDVKRSDFLQLVGKISYTPLQVNCAQEATHDIKPVTQQDQTKSKNIAIMGKE
CPNY
>randomseq24
MKNQNGLPGHNNDKEKNFFKKVNDDDQSPNQSVEVFDMRRKKLIRSYFNYWKIKMYNSSR
TLHLVESPLLPRPRTSNLLHQRPKYEESLKPTAKEPWMQSTQAQAHSNNTSGTVSEINQH
PACTADTFGAQDSAGQAVQPLDYNVNWLNSKVLSDGVSFEVGKTHQRKTCTSQNQTNSSK
LDYMEASRGNMNHVNDPSSLVDEFQQANHYHSEKDPALNTRYSLGIEIQAGNISKNPMVK
PYGRDGTCDAQSPPTVSPGLQDNKALLGTVVSCSTEGFFNKTRSQRDESQADHGTSAENV
KQIN
>randomseq25
MSNGVNNSSPLFSLMHDKTILQDNHRDAIFSGFLSTVHVQEVSLPNRLHVLQRKQMLDLK
KSAPGRCLKFKAGARPVREVTTKKSTQLGKFKPKDFAYKNDARHSRTERPELNYKRYMAN
YESYIHEFTPSSMLVILASLQTTKGNRETLLVSHLYYAEILERRNLDIIQDDSLIVNNRR
VCLSLHSSLTLQVNLTKQDLSKPLAPMTPQELNNSKIPPDQFINYNEGWSIHDHENLRVV
KRNTYVGEDFPLQDLIPERDELHFPAFHYVLEVAFKSIDSDHGSNSRMKYVNSASANNAT
SIYQ
>randomseq26
MIGSIPSGHNNTGGISKTGNYVDPLIRNTSTSSPNSAQEGTFMEVKQFHHVIPLLANDDS
LGSSKPSNMEEYVPTNSDNNGSDYRSQKKDSHNMPNKENAGSFRTSGTVAYGYNNIKYPD
HTISMHLPSNSSSASVPVSLLLDPIRVGLSFSQQDPPVNQALERAHNRYSKAERTQFAKV
RHPMERYEPQNYKNPGSQLCNSFSEGRSTLQTQTFPLPMDVGNVTGDTEPNLANSSSQYQ
REIIFKQFSPILNAVDDSTDLFDDNSFPDEPSSMNPEEGYKSEQNSKRKLIKICHIYDPK
IKVL
>randomseq27
MSNMSDLMRPKKIELKGQTSYNQKNKITTSICFSLSMQLLVGNGAHENNESQRLSFSNRF
NGFISAAFSQVEGAPDQVSCIQKYPGKQLSLRSANGDSLSSKPNVQPRKKSAFRSTDSSR
IHHLVPINCSKQVVDNSARKPTQRAEMEISNDHILSYGGSFCEAHKRSETKPALQDTYQS
LLEKPLSQQNKMGRNRREEYEIRNQPHFANTHDPGEVGQFRDNEDEAVTNTNPPILPQVT
EDGNTTIYWNYVLSRYDRKHKLPTLCKGPNEVDHKTFMAFSGDADPAISDYRIKYLVGLE
GSLA
>randomseq28
MRLAEGDDYLVSMTKHVYTSQLNLNSSSSRKSPHEAQQDSYMYGLPVTRKLDKQEVENHF
MELPLVSLKWSNSRHLMNRDLISAVLKCRNYSENLDNTGHSWYHSRIFTATSTAMFSADS
SVSNLISKGLNRFEKTGGELQDQQVVLNTDDTSAAPTEKSDASNNRSFDELQSMELSNLQ
KGDHTGNRRPSKMPENPNIFASKEWKMGSSNPSDQLHTNDNEFRTVTSFHDRNKQFSLLG
DDFIDNAHPTSTIDQNPKSEFEGSERQTHTLPFVELRFRAMPKLANQKSPSQGKVIECEG
SQTD
>randomseq29
MIQMALTLSENRDLFGSYAGAYKTLGNDRYNTRVSQEVTSEKTPTFNPFRKPSEKEEIHA
LACVMIIDTMLDLINGTKSVGNLDQEQESLSKNNVDMSKQITASELPLARVRNGAKTEPN
PEKEKDHKEEFIAQSYILLMATTYRTEEKEYIDQEILTATNKEKLVSEIFVFKCPCSNHI
SLDSGIMSTTDGRKSHKFNNRLCRTPTATAESKSAHYGETNGDTYTDNKKNDCSEKDNEN
HCSSRKPHLNASLNLSLREDKSAKTSTLTESYAGMREPLHRILFLSIRGKKRSIWNSTAQ
SESK
>randomseq30
MFSAKNTHTKTPSMQTRKMNSVFMLMTRTQEISIRKQLGADMEVGLILEENSTIISLSND
TLHSLSHLFIAINWFKTNMKDFSRSSCTTDKNPNDNALSAVKNVNNTASLVTFMKHMDHA
HENFSMIGMQSFFKEKLIDSNAKLNNCAKIVRQFMDSVNAINSVHPTPNQSTKNHSQIKS
ATDHATNTTSPNAQDVCNQWIPLLHHVICEGLSHQYHLEFRRKPFLGSFQLTIQSLTNPL
MFSENTNNNNKETQLLSNEVVLDKFRYKNTLATSSIYINAHQPSLNNKQHHKGIFIYLQR
ELNA
>randomseq31
MHLTFAFNSLREEGDPLMPESCLIVNSLIQTTSITTSTVYPENESTISNNPNSGKNLFQK
TNNAKILICEDLEKNSMIEPNPSINPANHAKLETSTLDSNPNHESENQSTHDHFPLYTRI
QNPSGGCSMGKLRSQSPGIWYTRRPPFISSMGPDAWQIQHSTRLSSDKPGLTSLTILWPS
IGSEAIITKVKLPCLDPKRNLIRNGDTDDWYTQHPGKSEQHELQRFESGTIGNHSTLIDR
AYLLSFNFASLKSANTSNMSVMGQHNPVVSRHEDAHKKNAFYTQPTFKLVENISGQNLSL
NNHG
>randomseq32
MTDATIIFSTILQFEQSVSTFIRKHQKFHPTLNSRGQSYMLPLMPESNLEPSATQGASTP
IVQCRNCGESRILPPEGQENENTDSNYFSNLKLAPSQTINELLAASTDASQGDNVMTIKL
FECTEQGNKKTLLKFHGNQNYTLNQKTVQPTTSPAQESVIIALHMNVIKMKPNQDKEHVA
RPLKKGRSQDTYQLSSIIIPLNLIPSESSSNRGFLSLNRSIERQNIVHDCPNNALSNRPV
SYGPRDVALLSQAETLFRANPTSNNHKWSNGSVTQTASSDSVREFGMILWIDARKDHDCG
RIKL
>randomseq33
MCSDNPKVSNPKPGELFPGRSGPQMNPLRPDDTEPLANRPPTPVNSICHPLVTSLTSAKE
QEDSEIIQNNQEIPLMPESDEPGTGKEPQPRMFSYPHWCQVTQGYPDNPVANRRSQHDNS
LSVTIYLDHHMTPPYSEIPKFKPPTLNWKTPVHLINSNNLHRKLESASLSKTWLMENLDR
SGIIRIKTKVQNSTFNSSVTSDILESSDTECPSLAKTFMIPGQNVQNFSWFEKEDYTFTN
VDRVVRFNKNSLKNMNKLNDRKLPGQKIMDLTYIFQLGSNKDGVKSLYGTEMSESPSNIP
GTKL
>randomseq34
MIKKPVSINDLSITDIHIFILIKNTGEAKWTVMTTLDTSSFDYADRHHPEFFGRSCELPD
FNMAKLEPGTKEYACVNTEPDLNKNEASLLLDFTPLMPESPGNLQNRNSFLRRPCFLANG
RTLVSLSDAQYLSDHSRNYNAQASEDRCSEHHTTCDYFPQLDSDSNESQSIYPSATPYIR
VTSHAAPEPIGIQTERVQDIETENKKDKHHELLCPQAVNAETLPPNVETFKMIMTLESGL
SVLSSEVSMIDYVPNKSQSPFHQMAGSDEDSAQAKPWAAPNSPNSREQNRHMSNFGSSEA
NQSS
>randomseq35
MNYYQGRTDYGNNWHSQITPNKKLTSWGSNLLHSGIDSHINSVYENKPSAEWSLDNCEIV
LGGDDPVGLEHDFSSIRKKSYNGTSDSSSNARGSKTKLTREMSMSVNEPPLSGNLVAFGF
HSVIDVHPSGSAQKHKSAALKGIVWQSCAALQHSTSAPSASKFPSTNLISVILPAELSNI
QNARHKKLFPHLKDNKKRTIGHTKSQDHKNKGSGVSKKAAAAKDDNKIKDTCTIIKESKT
PLMPESSILQYNVKSGKVQDVIHSSASRSLSNISEEKLLYALIPGPQKPRRASVLDLPTS
LQTD
>randomseq36
MSDETLHEGLFKIITRLDYDEQNKGQKYNWLYQQQMKTEHNKGHRENKKDSNIRTQISLP
NKPKPYNPLSCTVTNLRLPMNSVCLDATFTAINPKKPKSNSYVKLTPFKKIYKNTSLKIT
PSLHMDTSASDNMSSYNKSKNPPSHSLKTSKKRPQTFSINPFNKRLNTTNPDSLSPHCDP
IFQVRQEEENRKLSSDINLGKSKEQAAHLFSVTGSFHLSKPNLTSTIISNKYKPRKGVLG
IDEAPDIPGKEFRSPQIAPVRKNCINAINNKDNSCAKPTLPLMPESHGSIENERSFKFTF
HDNA
>randomseq37
MHSAHEPENQKFELAQSASMSHESKEKIIRNDTALSALSLMTNTQTRNAIPSRKTQDITF
SPQDLDQVPVDQIEVSHEMLTKLSFRFTDIADKLFLLNMTGNYTRKDLSLSPDEKAIKIS
LKEIKENAKINDSLLTTGETHMAQSLLQAMSKKPHAETIKAYASKVKSMHVRKCVVQSIK
IRAASTYQYHHKRCVQRSDLLQTVTIKDNNELTSTTSTPPAVIPERSEPVSDGNDKKPHL
VTTNMAILEADGICNFIAYPLMPESSQAMNPLVKSSSNNDFSPGSSLCTSTEPSRHVRLL
DRPH
>randomseq38
MIRHMNKYTFIVLCHRELENDLKFLVGSPITRHNQDMNQLIGDSQTFDLVREENKATSAY
QINNYFHTEPSAAGEKELSPIARSDSSPSQFFAHPDSMHNLEPVSKDGAKKPIGQGNLNL
YQLPGTSLSMSSSTDAHTPIAREAYEINSSISDTSSINNKADHSKDSRESTNLYTIWEQS
PWNKTKIEQSEGPGISLLVHGAGEAVLPTNDKIFPSFANLNRSYSPTIKTSLKMIKFVDV
MMESQFMDRQKPLSIKPTIPNVISHVDQSNGRPLMPESGQNEFWELASRLWGSMRVQELD
KSDQ
>randomseq39
MDVSELQTLNQPKDSFTIKCDNNRFVNQVALQIFNPYITENKPTTPKENESYDERQHADI
AQNSILFISSNHSNLTLCIPDQIVWNNEAEADQSPLMPESESSIFRTPFNPSPNGTSHGK
SSDKSSNSSQGNYDTLLMHNFFNVQIGLFTNTVDFDLEDLELFWWNPTDPTCSHVLRICE
LYTFSFHTLNAAKANEAQRYQEQNANTHVASARPEALDRNHAGKSENDHIFRSTPKSSTS
LNLAHDRLSHDANKDNGFESFFSLRIQSNEHYYNFDRSLAMASYLRNENFNDNLNSLKTD
DSNS
>randomseq40
MLGWVNSQYILDILATESVQKEPLMPESAVTIIICDDSEQKDSSSMNNSPSLILNLHTRD
NQFALLLNRNLSTPSVACESSKMKVLFKISQSLFLDLCNFEQPSDGIFNLSRERGTAANY
KSNTCNESATHSFTQYIARDAGFCIDTLCTTNSIIVCSSDYENSDPHQTELSISKLLGMI
YKFKSMSLQPLKVENDNKQECIVASGIPNEIVERDSPFFGLNRSKNLTPASSVGVSILKK
QEQPKTTIIKRSLATRSGSIQPLEPEISAHSKQSDAQRNFTISATVYKNLEQPSQMALAI
LALP
>randomseq41
MYGKSRPAGNELRHPASSHDRTNKYSIAQAPSLSYLNGKGFTKADQDESTAAQFNFHELI
AINTNQHLKIQILNLKPNLENVNNNRCNNSTTKRDSDKGIDVFSNSKMIDEKAGAGTISA
KIIFTTNLPSFITRDIELLDNKNIDKSFLKNFGLLAHEASLIPKIEHLNKTGFDMLNGLE
QKHQNKKSLQISRKDSKLGSFSLPLSQKEDPEFLVDMLANTLSNQSLSNQGEHINLYVGN
LKGADLEEKHSPLDNFHSLNPNDCVQGMSNDNSSGYADVNISCDLIKRNPPLMPESISSH
KHWK
>randomseq42
MLNSASLSSSSHCFLKMKFLIIAKLPNYRFNGQQNMQRNGRRVNLALLSKVWDIYSDIFC
ANFAAPLMPESFEDSSYQPLVNPSGSTKNIIQGSFMVDGQGRLNEAAARVPFHFQLRKTE
NDSQLSEGSRSGLIRSSGNLGNIRVGSREINPVSHRESKSISTLNPDNSLHKLSNLENQK
SSNDKQETNSPPAIYVKFLNRLANLQRMPFNHHNYLGARPPQTPCFLTCTDEQEPDLSPT
SYVNESLLLFELSPQRDKQPSKQLLKQETYLGSAYSIKQRPNPKQLTLNTSQANKKNYRK
KVSD
>randomseq43
MHTPQNEMANDNQMSGNSYAIDQRWVINPRNSPSSFLFLVPQNLSPAHSGGSKCNTNFRS
LVGKASNSTPSTYIRTSERMQFLNAEEHRSIPVRNPDFEYLSPDKWLTYCLPGTMTILKS
MPGPISSFEIIQSEVTQGGSNSAGDLETLSIKQSNSSKNNKIRANQDPLMPESMPSESHS
NQAWTSINPPNIIYDRSHIAMQSSFASLTMANRVYNLRSTWKRLSNKTAHQSSIPELDIP
HIEINNMLLANSNPQQAGTSTIPIVQQSYITNPDEPSVTTALKDISMSDADSVDLVFDDP
ESFL
>randomseq44
PLMPESTFNQVLGNVQTASLLKESKMVNVEDLDALVKNYSIPGNPSPIQGKQDNRKQQRG
LQLVVNSVILQIQLDPESSRNGSMENKSEKDVLTAGKLSTDYNITCNASSTTSDEGDNNN
PFKDVFRNTGLRPAEYLTAGNHMHISVGACAPLNLESHSQPDGENQLEIKVSDEISGSNS
GTSLFSSQPENSSDEELKKETNECFLIGFPVLQDSFASTDIYLTLCAPTTAQAIFRLQLL
FNQLKAKKKLLDGLFEPPKMGDSFSKKILLDEPNAIFISEFIDDYGLMYDERTIANTFLK
LSLL
>randomseq45
MITNVSRDRNATTNHKNRFICCLEGYDQASECPLTRGRRNRNDAIQQQSLTKSFQYISLS
GFSEAIGIRNRAHASFKKATNVITKSSLTKILIPKLPASVTYQTTSKEENQACSEVMISP
GIGIIGQGSMGGFESVNGPPSKEPVGSSEKYAVYKHELYINKNSTHHLLQDLALIRHIHL
DVQRANNASRNAAESIEYRENDSISLTTMYHEYGLIYYGLSFVFVAKMFEQNSIQESNDK
NSEFKSAVPTNKDYPGKDLDAVANSVDSQDPLMPESQPGSSSIGHGSIQENLDSDTTNSN
LNKG
>randomseq46
MWQVDMLCEPAELLYVILSKEPLMPESPEQQKNKLSSGDFMHFKDRDFSIKLNFLPLLLE
KIDRCPFAITLTINGTVSNNSCKETIKLVNSRLNLEPLVVSFGFGNNLFQVSILLNKRNS
GKAIQLKESGIVYEPTGSILETKLFSSECLVSTPSPGSHPGEIIHSSYLALTRSSSEDGD
QMQKPKVETPNQTSIFRHNSDPTRNAVNENRIPAQDHGSEDTLQRGDKDPTAQMHPSTPT
KFSNTGRQTKERSQGKYIVMQDNLSDNALYLDWLLIGFPEQNARVVVQADKVNSIIIIVE
ATAS
>randomseq47
MFTVVEASYVDQRSPTILLYIAQVVSHARGQSKDTNDKLKGKGDILDNLNPMLVFETLRL
MPTLLCPTIAKLEDSDIYHKKGQIRTHVKSSYSRTYPRNQTMELLVNQENSNATTTAEGN
SEMVSFSIVGPISDANGIQNSIIKLITNLCIPNYENLSSINDGARDHQMDSGYPKNATRM
DYPWNLNPFHRKSPDSVYTRNPSDWPPLMPESDDPSNNKGRNIWTELNAILKLKETVTVD
ESSSDKYEHCPDINQTTEAEFRRQKPAFVYNNIAIQDNTSGNEYKPKITPYEVSITCVDP
NQKH
>randomseq48
MYNITLTQNPNRVIQQSSEERNLNNHTSSSCTKQASNIDQKMIAHTLSNKLQGFYGREVL
HNPLTQDTIGAKKDAKTETSSSSELVHIISSALTQKSGERWPSPDVFGNSALSDETQHFH
SDEALLLLTGSVIYERVINANRFRSEPEKSEEHPNQKNLTQKLGNDELAYPDAEKAQIDD
LKDKTNRISAALNRSPLMPESFQNSINFNSIVEHPSRASLSKQIDNPSYPIGLVSPLKDV
NSNALYSQALEKNKNDYRLFDSPNFTREFSNPAENCMFGVSKRHIFKSAPLTNRTHTGNK
LSKC
>randomseq49
MLVELTTRTSVGDAVIAYDGQTTERQVFSKQYFMPTPANIVTITKRQKSQSDDNGSSALV
PKKHLIQLWENSNGNLYDSSATGSTRADFMSNIKSSGIIKSSSLDNLKFNYNIPLMPESD
LPFDRSLYKTRDLGASTRYDQDAECPKSNDIIIANANLQDMQQAFSLSSTSNQSVREKNG
RSIDLNHSITELILEDYLRSHSAISLVNTTDDCRLNLSKITTDITKSISFKREKFTNAYD
DDLSNDLDFSSAGTFKSDELQKENQSNPGRGADGDLHYFKKHKVHKEIANNVQYDKRTIL
IIFE
>randomseq50
MAEQIMSAEYLVTSGAIDVRTALNRSITFRPKKNPTQMSVAILLFIRMSPIPMKVLMTEI
NPNSYHFGPSTFGYHLDFKVCHFWNSKQNIKNRRISVFLHIHDTNETQQNDRPLMPESQA
SIDTDSHGDLNNRINPLSLSKDISNDIGKNTAQTSVNSNPIFLEDMESPNTKEQLNFILG
LSIEDQIIANILVQVFSPAWPPEVVPSHGPSVSSRDVTGATNDEPNFHNFSPRLLMLSKS
YEVLMELLTSSGNDSGLLLANKIGSHFNRLEDNDQENNDNISEPKNWSKDQLVSYAPLLR
SNSN
