# Supplementary material for: Evaluating deterministic motif significance measures in protein databases
Source: Algorithms Mol Biol. 2007 Dec 24;2:16. doi: 10.1186/1748-7188-2-16 (PMC2254621; doi:10.1186/1748-7188-2-16)
Supplement: Additional File 2 — Scripts and Datasets. This file contains the sequence datasets (synthetic and real) and the evaluated motifs. This data is separated according to the tables where it is presented and discussed. It also contains script programs (in perl language) developed for this work. [file 1748-7188-2-16-S2.zip › Scripts_and_Datasets/datasets/Table 4/40%/Datasets/TKYEETGAFK_s40_mlen_10_planted_syn5_len300_num50.txt]

>randomseq1
MPKGPVYFRHPSGATPPQTINLQETYNEMSAGMMYYHSFFSKPNTANRPVLIMEDTASDR
QKFKIAIAIFTNARAPLNTSIKGPYRYITSDIPFLLTRNAGEFGDNSCPHTTASLWFSTI
QLFTNGPLSNGDLPASTTEFASYTQSLKKQFPKDDSKQQINDTYSPVLLQLITASLCWSS
SNQWVGNYRGTLLVTSHLANNWVVAKIPSTSKFYPVTKINGDYVFSNDTCQTPSSWDSVN
VGPSDIPSNDTYRTDRLHDIVWRIQFTLYSNCMSLSKGSSQTSAHTPLKENLTELIMILS
SGHPTEKL
>randomseq2
MALSTMNSYTPQRETSFEMDKGDQTSSRIEKDELNKKLILEGLNCDDTQYTSLDRANNEL
NPGLESKECNKRKRQGMRALGIEIGFVDIASPDISKLALGKKSLDQNLTTINSGEGGQKL
VLNEDERDPMARLRSSFDQSPNQMSKDVKSMSGKQKHYNEMDMLHKEDPIVPSNPYIYRQ
KTQGHDSNESTHYISTEEQELKQEILNSHIIEKNQNVVSELLFGEEGDSSKYNFDDNKSG
AWQSINFTNLTSVPEKEIETAYTHGKAGNPILTNKHSLTSGNINSMCFFEPFQDGTASDG
RKLSIRTS
>randomseq3
MVSNSIETGKKQLIVFHGMYSHTQTSGSGIKKQIEFHSKKLENSLPVPTDRNSINLLNNV
QDLLKQSQYHIEGLALTDDPNAKKDSKDTDFDNISRSSEMKDDGPERCSMHTSINIETRF
PYEQSGTNNVPYIEPLINSWNRKNEEIVSRSSNQDQDNPQSRRDTSTIADTSLTHGPTIN
RYTSRYHGYNLLERSYAKNNSSSPFIWLWQRPMPLQTTPQDSRNMKAQRKDKDTQSHSMH
IFMTLSEPFKSETEGLFTTIRNLQRTQQAIDFGDDVTTADEAFDQSRRAEVESYNSTLLL
TFEKQQRN
>randomseq4
MSAFPISQSGETEYDKMELNHTEYPILREHSDEAVFLCCHIPILPDIDKLCQSDTDELPN
KTGSDNMTNDFEDDTNLGEMNPINSVEESAKIEILESNVFIYSPQDDVMGNTNKFEDATI
PNNFKGDHVWQAYKKKSLQHTPAVVNKETDWGYKSCCAQFDPLNKECWKTTILLYTDAPH
IKAGGNSSQKLNPIEEQSAMIAEEKYLNPNCKVNNERFPKKHILEPDISEARLKDSNDKP
YNDNSNPRTHPEPIETFGSNAIQDSIRQKVLHSRKCNSKEHPLLPILKKNDSHAKRFGIF
QEDKQLTF
>randomseq5
MDNKHDVRAPPEHVDTTGIKSKLVTQNLGDVMSSPTLIISVVSANSFYTLKKPSTRTYSR
ESVQDKCDITDLEKSNWEAKQLKSQNSLISRADSRNAYTQNKVQTLLYEHMKHLRLDQNE
YNSTTGLDSADKPDTQTCDCTDTQGESPWASENPNMFTKLKKGGHKKRLNCITLRVNPPK
MINSDFVPSQFATITGELSIMRKSDISDVKDKTFVQEPARQLSEILHSAMGAKPSLGKAD
LESYIINLTSLVNSNNYRYASDLKNQYKENMRRTTYQGEWGRIGFDDFVADQEKKSVSEA
DNKQHNLI
>randomseq6
MYIESVNLNLDQQEINVLLVTGPVAPWPIIKDSDSYTSHPVYLFLKTVPRRGANNNNPKY
GQNYEIEDINPFSGMGFNSVKHIAHDAKDTNRSISNENLKHYNLNLFQRELNGYMNLKSI
FRNDQNITRHNKHNQSSKPQTGEVPESSTEFNIHIFSENMNNNMFEAIRLRIQSQTNQNP
AEDTNGYAHPRIIEFFELHKNPQNKKNNYFIVPHTKYAQNNTKQCNNRNPNSVQPGQENL
NTNLQQLNHQNNMASHWSRIDSMTPYPGLSENRRSSNQIGTSQSAENHSNQYQKKDANTF
RFKCQFPM
>randomseq7
MPKTHTKCLQWFKGNSPSTLHARQDEPSLPPANEEDKSSRKASASVINMSKMKSHIGSAY
TSMSSVQDDKGIQTKDNKIGADNYDSSLEHDDNGSYSVNIDRVFLCLFKSNLIRSETSSI
EAVEQEISPFTSSVIPGMKLCLLSSSDQFTKHSPFLNLRKESISLQQSPIELFQAVDNPP
CFYKTQYSWNSNPIVETELSQSDFCCPGDNLKIIDRPEALRNGKQENAAKVQPLFPSALN
LSAVARLPVDICTQLDGKWNTGLVNETITLTQGARASDNGLNNKINNLRSKIFSNSSFNV
SIVFISLL
>randomseq8
MSQVSGFTLFHPACNNRLAPSGVSDTNVPVLEGIQAFGKSINSGRFEDIAQIYYKSNVEL
STTDNSGAMTGNLNWSLSQIEDTTSKWDLIAIKKVVYGPIPSFKPNLSPSAASASGNRIR
IIAESIWTLLRLITSSIAKARFARLCFKNNYAEFSPHTLMAVETHKPDDCPDVKTILDLL
SRRTKCKIESECMDDFDQQVENSNMASFNNLLTYKHFQTNKNIMVSPSAPPTHSDLYINT
PTITIMDGLFTGKNRKEPNKLPPNLNQSSIDKSLQVAYSRPSMVLRNNVNDKHGDLIKQI
LKMNYVVI
>randomseq9
MSPARPQQTTTLNNNNKGQSGQMSLRLSSGEFKSKYKAKDSRTPLDQMPLIDCDKVNNSR
RWTDCSQSQTKDKRSEQRVENLSCSSYHHSLGVFQKSLSQGQCLIKIHIKNLDDLGSINS
PRATDNYGDCNNEYELEEVKENPMIAILPEKNCLLDNPSPLCLEPRYKPADKSTHGNMLC
LAPNPTISIKMSAILLVIKDGVDLVSTLSTHRRGQQEASNQIRDMQAQLSMKVVIDKVLQ
NQRLSNLLYSESALPIKDSLQRVSNASAYQGFIEVHKKGKFLMLVLQESLIQLGQLNHQK
ASYFSSSS
>randomseq10
MKQNNSSRDISEMQSKNTDNSRTKRSSMRAARIEVVLDDAKSLPTSSAESYTFNKQNMGS
ILNESLNISLEFSWDNDSFGHSPDYVTEEKFNLNTKTSHFLASFPPDSSSGAKVNNGYDT
FIAVRVNYADNSQALIEVTDKTVQSASNNVQLPTLAIEEVSWDKLRVESRLPTDEPLKNS
NFNSELADALDDNNDQNESTKTKANNINPGGESAPQSAQLQRQRDGNGEQQEQHVSFEES
SKIRKGQIFLLTAEAVLVIDEEKYQVRMNINSEAKKGLKPFTKSLTLYEIAPQLNNIEKK
AQSSKLFQ
>randomseq11
MIYENPVGADIVDASNQVESWFAFLMITLSINNFSKDDDQPGDTKTKESTSREQLDNRND
RPPLLDENCTGVVPERKWWYNDKWRFSRCVAGPLNEKPKWYSLKKFYKTKIAHVQITPTA
ELDFDAISVDRSPPENENDLSNQQSQPKYTYIADIPGSQNFIEDFNIHDQLREANMNHSY
SKSVRFYFPSGTLNNFFKENVSGRTPSAANDGTGTKLVIGNFTYNKTKKHASSESGYTQS
QNSLGDNTLKSRLNIEIAELPSFDPQDQETSPTNEGFDRTRSERMKESQQSAIKEFLSNQ
DQRNLRAG
>randomseq12
MPNHRASGVLDSAKYSPIPGAANQLSKHIAVEAKINISSIRVESHSPLRLLWKKTIQVSE
DDDPGGKSQSSDTGKQNSFRQANQTQFFEGDSRLINPLIKNEKQHYAYMLSKLHEELRNV
HTNRMGDPENTMTVIGNELSFDLGSNSKFLQSDSRNRLVVIENRPENNPPIVQHDKWNWE
SCNLCRRGGKNSTADFTTINLSSNDLFYDSVYAVPVRSDSDKQINTPRLEWLTGKTISQD
SPTQFDRSFMLVHTAKVPQIRAVLVNPIPARINPSIMEDKILNRDTGIVDSYQSLKNFNK
RDIYMAFC
>randomseq13
MGSSAALEQPPKKEGASGKLNLGQSNHDAAPGTSSSILMLLSLKDIDTANLYDPFDSKAH
NQWIAQNTGDIENNLRVFVADIENESHNSSASLDLVKGMCSTSQLINNVIPITLSQRGKG
SNIMGEPVSDSAEANLQKLEAAPYSKAENAVKLGLLIVRVLFSRDIQFHRKLGHIQISAN
GDLLPEDYGYGLNSYYSELFAANFPKPKKEDSPIYQVINWSVMTGDDNNKYYLDPMYQRC
CTIQLPQTSALSVYHLGDLPSMVFYYSQNHHESKFTEEMLPVSSLKELLFSHSESPGFTS
MLSEVISS
>randomseq14
MAKSEKDSNKNPVNKFNVSNTRASKLRAHDKNVKCSEDDPLFCDYNPALNIKVFPILPLS
NLQGCIINPMASNFSAVMNESPLSIQSQSGIARSWMEESKQLPPGQFDITNHDGTSLQGI
PHVITISREDQKIVVSSSDAYPHSFMDGDTVIKLHTVFSHRLISRMLCQNKKISVEKVSA
ELIEENIDNNHNEVNNMSEGYEKHNVVLSSELRAFNLIVQLDMEYETPFKPDQKITERHA
DDRLLSLNLFAKVNGANISQPASSLLQLADLNGIVQKAFPGKLRKYRNYKRLYQKAQKSY
EDLAKRLT
>randomseq15
MHKLPPAKLMTNFSHPNKFRNQCLSTWAGGQPTEHIHISNDLYGSVAREIDKFRYSSVDL
KLHITKSSLPRSQFVEIPNENSAQHKDQSSLMFLSLSAKYLFSHRLEHTLNFFMSYKGST
GAFWSECFVDSHENADASPCQLNEMYPTSMSVKNDVDENSATSNIQMHQLRIKPLEHEEL
QDMLDLLYSNELVSEVLIISEINHNLTINVPDYNPRKSSWIGNYYLLEVSNNPKSLGSSP
NAPQNPANLSNYRKDSDNSSGTQLLNNSLLHNIISAFSGKNQGLNGNSSEEYNQYSPNVS
WIIKQEKK
>randomseq16
MSNCLCNTGTKEVEKSALYHGARNSVGFIFDRRNANPDARTKTQNPGIGQETTHAPDSEK
PERSRKNQSKLTYLSFPAQRDTNLFVHKPEPDAELSHQNKNQSSLQPLVDSEAFDYNYVK
LTARTMHKLLDPAVELLNMHHSTYSNAKHNQYASHPISPTRLTKSPRKSDGNHLIINPNQ
QEKVKLAFLEVDAKLQSHTPNHHEMPPQSVITTNVNPCNSINTINPSNLSIRHSQDLEPE
RSSDARNQQSSVSPILAKQANLPTSGIFLDDKTTYLYCFTFHIDKAALQNQIASADRNML
HDNQPNSM
>randomseq17
MSVELEGSSSDDLSEKNDTKGRSDKVVNGFNKERITEQHINDSELHSTEENKKISKNSPK
KTKPAIGRPSSQTQGIQLSLIPMNAQSQAKTNGESQILVENNVNYDTNPYGGPWRNSNTV
YFINPVINAGLRLFNQAGIRSKISHASNTGDSDSNKDRDTSQQSYTPAALIDNSVASKKD
NFHEPKNTYKSLQLHNQRAVKPNKKDPGVIVVWNNNVEGDISPAMNESPPFSNSLIGGDQ
SETPQTFGVSPSIQTSTKNLVLSFKINLNNKLLHGTILDADDSNIELSDINLSNRKDIIS
SDSNLDDA
>randomseq18
MSKRNSNSSYIRDSFYSVLKQEENNFLLCAKKEHQRESQINIEFNIIQLEQESEGELTLQ
HPYNLNTKITTKKVTLPGRKMDRHSQRLNQMMPHNQDANNFVTKEEVRGTKSQAHKMGEE
ESKEHLERLSQQTKNTVNKLINTDVESDSAPGLMDTHNYFNLLMNLYNTLAPCTPVENEM
LEELTRSLIIPVKVDSFIGTINSVHGFSGTESDNLGNTQPFPNSSSHACGTKKSEHDKNS
RSGVVQATNNLQLDINANERIDNIKKYDNPSGLYIKASQSKIFFKTLPMILCSLYSANSG
GETDNKSV
>randomseq19
MSAWYARGEYNPYSLNKISDGNNWRPCHLDTSSCSNKSIGQTFTNLTEKQVDIETVKLKQ
QIYQNSSKTNSDNSDSLKDFAAYRQARFENTCINEMLTSLGSKCKNSNHDSKLLSSEARF
VSVGLGDSNLWEDMEASISPLIAYSIQGGVINTLQIESFASLISKSASIYNEEKQCIKKV
TNREGNKHHASHKYINKDTYKTAGCSQLFLLSNPIAKGLPSKAPLSIPMITTQIPSQLSQ
IAKNTSEDRNSKDSNTIVPFATDHGHNSLLKQSMIASELWANSKNMAFGCISELSIMPKH
PVKYPDAE
>randomseq20
MTRNLVPQLVFLIRTNYVQSKAQELQKPRPASQNLNNETKTTDSRIQENNGEFSLNANTF
PVKSRDLTLMAKCKSIHTQTSRGENFLLLQPSHLSHKNLHIADTSRRFAIKGNHREPDAC
LNLEVLSDSLPSEQSADNFLNIDRNGSDTGFLDVLILVKIKHDGAVPVQQSLRIQTKTQL
IFRSASQCSTHAANLENRCNFSDFRPILSIKLETMRKNVSFDGTKTNNNRSVHTGLAYAT
SLWVDTTLNQFSSALSIGQNQAEKESDNLMTLESHKISKRKASKKGRWTNDKPDAISNNG
QYSDGPGV
>randomseq21
MELDFSKKLHPSMETSHRNDMTSNFRIKIIFDKYLRTILVCAQIKKNRVAIRKLYNSIQQ
RAQIVPNLEMEFVTADSKSIPPTTPRVNVSVTSYNIFTQSRLSNFPQKKGNTPLPTNFND
MRCQDFVYTTMTKYTMNKKEKVESVYPQNFYNVTQITNIIFHNNTVIRHQQAGKDSDVPY
SYSTGNGRQAILSAVGGKITRFLIRSKECANVINLIKANLCSQSVYKTLYGTRENTDFSW
LFKHSQRSPKKLSVLARFNSSIVKPWPETQSKENTNDHTANELSVNDSNLLNPHQFSNNI
CQNKKLIL
>randomseq22
MTLPKYFNPDNRQTWTLKTHATSSQEHENRGLSETPKALLSERSRELCNIAQFHNRNDFK
ITQRPPNHGVLDEFEDKKPFSRKSNREDANLSLTAKDCNYNQQPTYLFMIGSSSSMDLKN
GQICIFQLPFNFNTDEFDDEPDSPRNLGPYHSTKRGDPDSSSHGDRPFQDNKIYQHQETS
QDVINQSTLLPPTDSNVEVSIHCEKILPLQQLNEPKNDFYSIFGCFGSEPEEELNKMKLV
KANLTNGQTSSIAEMVDSTSVNTLDERSNQNVSQFVLYALKQLNEYPPPHTASSFRVLNG
SSDPSSIV
>randomseq23
MFAEPDDKNAGPDNNVPFSEEESDQNANAIRKMENTYDLKSPNPRIDYKRVLVPMVYSSN
EPGACVPTQNPTTHFPLSTLLNINLDNFSRKTNSPSGSRYNTNIYQMGAEINLYEDKIVD
LMHKLSSEIETKLFDVNPGHASRIKNFSLNQVNNNAPYQSSNQNSELVIDRDSELTKTTE
AASSVLTKTLEFPSENSGPIKGSKKDCDWSAQIKLPTSHIRVFQSNVSQLPDWKSHRHVS
THVNFAPLSQKGKVSNTDFCGSYSQYLHAVERESSRILSPSEKPFLWNELWKSVNTTLMN
NCRVHQKT
>randomseq24
MYRQPFKMPPVKISTVFGKPYLEKTNFNESQKTPNPSMQNDVIGRFRKVTTDQGLGDVNR
KNQPNKNCVATGINALSHAKYIEKYHFLPFGQLSKRNVLPIVSPLISGGSLIQQSPPKET
GDDSTLEEKYTAEQEKDTSTEYSYSVIAKPGSGDSHSRGDYSDTPYELAPHRVHVSNSNR
SLPFFNSNQIGDSPSYTTVNSSQESIEMKVICNKNIHNTTLASKQINATPTTVIIMREPP
KNSGYNNESARSGLALNVTFKGQVNPMNSLSNDSADGSASEVQENLYEFSNPPYNNTKSN
GNKLKSLR
>randomseq25
MSLGLSHTLEIEKKPLTNNRFTIYCQKPNCVKNRKRQFYIDIGKIHMSDPTTQNFDENGT
TSNYGDSEIRFLCYTVVNDYSTSNEDGNMQPNFAHDGQHNLKESQENDVSGSLASFWTDS
YLPRSQQAETIEPPTQLPSELSMVRLSSALAAPILYRNINPFVKDFDCTGRRATFLFLSE
RSKTKIPVGMKDISNQPGNENGVLPLLKLLQKLTSMINLILALTSIRAIKASHRKHQVTD
DQNGERNIVNNTVKGLSLNRDMTNNSPGKIQKTGHATTSHPRTMARINRVSDHRLDNASL
QSEALQIS
>randomseq26
MAKTEYLKGQKLSVGSENDSKKSIREHSSPAVELQLACGAKHNFFNQTDADSVNLLTSGF
YSNYMDKVKRYGIDEQLYSNPSSEQKPQNNRLLADSLHQFVSLDDIGNALEGNAYLRRVK
KSSLISPNQTDSIIGTSNVFTGHSPIYETLAVDMAFLDDPHKNENYTKYWASPNMITTLP
NNKFRCFEINKSGPLKKSTIAINLPTEDNLLSSSIEILPSDEECTHPLISNAPTVRSKLS
VIMPNLFEAIYDNQEQNFEDIWFTNKGISNLLNGKPDIHSKNLFQGSQRQTPSNATHTDQ
SHGTSTFQ
>randomseq27
MYSGDVMLHLLNATSMQAESNNTESLSSPQDINDLNSKDGKKELQKAAKQLYGAGEADSW
LSLKVHANSSHNISYEPTQEGSKADFKHLQENTKNNVWNSTSDKDMQHSSASNLKRAIFI
INTSKSEGINNPSRRAKTELTIKLHADFRLYAVLVTDINNPLYGGNVMKGADKFEYPVSP
TSDPSDNSVAGFVSNSRSQIYLLYSGSALFPKDYTSSSTRSLTNQPLPTEYLGLGQKQHN
SRFNSVFYKTNSQKHKQQTYDPDNSRCSLTIFFDSNHSRVHFYDDYKAELKEPNLNLQAD
HPAYPSKP
>randomseq28
MTLYPMEYQNKISIFLSNLISLYISVNPLAQGSALDAIRPDTNQPKKIQHWSLTLDDEKF
IRTQAEAPLAAGQSIDDKNEIARSQRNKARTLMRVKQNPNHPDFSLFWDDTIPESLALDS
KPSPNNNSPSTKIYLSRNDISYLIMKIPLKPKSVALKLSLNQICSDKFANAKCSSNLPPS
PCGRQRQPLMLETDDLGLQSSKKIGGNFNMVKYSSWTTIFTSNNINSHSLAALNGLTRKD
LKSEYPNDNPSQFSHENQDRLQGQWPVERPILQDRKRIAPFKTSHSAENSEKDPRPTDLR
SSDFQLRQ
>randomseq29
MGNSNNSPNETHKHNQGKRLVHCQVNIVADTRPDGNDLTFTCVTAADNQIHKRKGSEIGT
FQSIPAAHQGSRSLSDNHWSAHEEVNSSIIDVSRENGLNFVYLQLPCNESMPFLYKKSSS
NVRPNNALDLLFQSEPDDVQSQKFSLDESGQSSCSEYNPLNGSQNLIITDNNSNNTSKPI
TNAHKTTKSSNTNNQSNTSNNTSRIDHIVPNKNRSNAEDSQQSNIPVMKSNLDNFPMTAD
HALDNSFQSLGHLQGFKHTNQLYLESTEDWSDGEGHIQKPELTYHESQKVPWRSSYPLLR
RFLVFYPE
>randomseq30
MDDDLRSIKSSDNNGALMSAAFNSFYEDSITTYCETHSWNDNDTNTVYEQQSLADVAAMV
PQNWGVKIPTKLEKVTPSTRLGQTAAYMEHNSDYNVTYGEEDTGNWEKEPTYPGTLNTKA
KNQSWLRAFDRTILGNLECPRKACNSKNSHSAIAQQDSFELRSNGFGESSENSSEPKQDE
DSLKNLPNNANSRTPDEMIDPNSWGVRRYFGISLTLIHKTSCYSTGILRSITNPPPVSNY
FLTRQDHYQNDSNDDGLGAISSQNAVEGKSFGMDIGRCIDNVRKQLFSYSSNPHLLIASF
AFNSFMPL
>randomseq31
MPIHKVKNNRVLNRENNAAEIELDSQGKKQDVVGYNRNEKNNPQHHAAIENYVELGATEE
THVENPPGQNHPTKYEETGAFKPDIRLTIVTLLRNPTVSVPLPNLGNDEIESTSDQNNTV
QSQVMYNNFLMQSIPEELAQKGLDWNVFDATPKHAPMTADILDATSCDKTDKNDDHIKND
VHLFNKPNHLKTEGVESVDTGNDNPDLPIGHINEEEIEIPVETSPLPRNLRSRSLEYKLL
KLSHSIGTLDESEPIPNVSASSNLRARPLSSDSLSYAGRTYSGDSEAENTIRNNREDEPD
GCRVNCFY
>randomseq32
MDEQNIVPMQIKKNEFDNIMLIEDSNFKTIDIHVRQSSRGSDSDLSKGGSTKYEETGAFK
ANSIPLLSSSNQNSNKNLAFHEVDIFPKEFALISLIIISTSVKKSNLPTSNGNYQEVWEN
TNPEYPENIIKIPHQQSNYSGLPQQLLRDYANSKTKPLDLKRSPYLRHPPKNILNRKTFI
RKDEVVSIYKTSNEGEKAVADTKPSEANFGPTVGKGQFDTQRHLRPVQKNDTKSSCKNAQ
EQHFSLITDHLNMLKICPSSNLEDFLDRSSRNSTLPLVNKQSENENLPLYLQQTNVVVND
SPPYETEE
>randomseq33
MLDDMWLPMSKPDVLHIHRSLFDKIANSSFINTPDNFAEGIESSVGTYGPPLDGNIDPPF
TPNDADENTVCNTKYEETGAFKEERKTVAEALPQRQKCDDEDNISSIASGTPITKSHKKK
GSINGSNQRCTPEPNRINQSLLNDALKQIHPQDALSKGASCCPEQDSSVLLSNHAMSCNP
VDTKRQEYHPAVSANSLTRIRYTRNTSRISFDKLTNTPCNKTQTEVSEEQGSELDLTEQK
DNLQDGRDERRVHQNASSSTTSQNPKAFFLYSCNNINETSNTPDPAQSASLESGSRAAQL
ILLIARLD
>randomseq34
MGKDSDECKNKDATSDAEPFVYSVDQDQKFDNVFTKYEETGAFKIKKNINKNTLHPLENR
NPRHSSALSEEILRESLKRDLGHKSPASASVAKASNHNTMAARSRCSNLLESNTKKFQLC
APFTSPSKWTKLSKEKRILKSCSPSYLQHFNTTPSDTRIYSKSEDDPKCASEVGRPRERP
ANSTISTRKDVTYQKNTYKKNSFGDQELFHDEESLLINWKTKKITRNKRISSKKLKGRFV
FGSLHLQTGADASQHLINNLDDESVSSSDLDPFGTDPSTLPTYYETKIGLSFESSNYGKV
ELAESLNF
>randomseq35
MYMGHSRDVLLVWQSHVWEHLTLVSDKSYLSGIMTIKRALSNHGDSTTFKNSREVDYIID
VSDCFPLNHNDSIAPYLLNPLPNGFRLGRSHEFFLTKHQTSLQYPILSFLLLDAPFSHTN
PTNFLNKMEDDDRSDMTNNMRTSSFLFLQQTPDLPHTATTMGESMAEDSMSKSSNIPNTP
EDMMKDSISRPNEQNNNSEADPIYIPAIELGGYPINLDQGRDQLTKYEETGAFKVRSSTY
TDWTPPPCIDATRARMQCKQSQPRSPFKAFIDSVINMFNDKSTLLPTRDSNIRSAVKTKF
LGDLAPDL
>randomseq36
MTDDTHFNNGSEKCSDNNEAGLYSINLKMTINMTGNQHSYIQGNNTERSRAGTVFTPDVA
MFQWPLAKVKGLRDIHEFVQVISIKVSHNDASPTPSAIRFKAPPRRDVAQLRGQQNTQKR
SAMVVWEKLLQDTHSLGITAKSNLTIHTHEVAKRFTVKVRNDLPADFPWSEIVSSPAFEP
NELYVGFSMQKDTQSTPEADQKNGRQKVQLDPLKGNDTQKTIKRADNQVYAQTLTRHIWF
SLCKSDLNLKWSTKYEETGAFKMQYIKRDNSPIDVAELGEFHAESVMVAIMPRFFNECSL
TQSYYRSA
>randomseq37
MMSDSSDNLSNATFNIMRETNLGEHPPSPDKGNEHNSAVSHIYTDHASSGYLNNKGDLVN
IKIYANLYDNEKTIIEQRNDCDTLNNNKQGFFAQLSPFELQSNTKYEETGAFKKNRKRPK
KATDSEEFKTSNNTDDNMWSSLEILHQLLKVNTDTLFPHDEAHTYYMNTGGPLLVSYSHE
EPNVCFNNSNQGSDADNLRQYAQSKRIQPQQNSRIGNSSWLNYARMDNSLNLYNLEKGKV
SDLCNTSRDSVSSCSAGGSPIFPEGDEHTDESYQNSWGRSNRSFDRLEVSRKVVLKFKQN
SLLTSTNV
>randomseq38
MDNDEPMSEFKNNFDPKTMANRKDCKGVEKFASQPSVDNINESRYDLDVKFGDVAASEDD
TNTKYEETGAFKPYIKALEAAKFVKILSEPRSKSLSAETRPGISEDKAMDLGDNETLQDI
ACIKHSCGNRTQILYLPDGPWPETLNRNKMASRMLESIGKATLIYVNDTPGHPTYIRNRT
NHYNYTPDISVNLPSYVKLRRYTTSYEVLKTRCQGDKTHDKTPPRNHAPKPMLDPKHVIT
TLGQTNMHGRTTQIKSNYHMTYREKNTKYFTNCTLKLSDNPHVHNTQNGSFMRFRRLNIQ
FEPPSMNK
>randomseq39
MQSRNEASFSNYDSLAMHFRLALSLLSLRRNDDLAYNNQCKFSNEYMVSNIAALSGNTLN
GPHSLNPTDINLDKKVTKYEETGAFKLSYPNQYLFWKPLTDLYSSVPALNDGHNAANMRY
TDDMHSYRLAGAKKEEFPLEESYLSHQYVRALGQSMYDKRQLLKIPIKDMTLRSTSGAGV
ETITNETTQYNPFSNVDSAPIYAALTHENWQEPTAVEMKLGVKGYIDGKIRYSREKTPIE
SLFLGLLELDQMAGIIWNSIIYMPLRPNEESPQADFGYKGPLETSSNPYFPSGSVSQEAE
PIKLERRE
>randomseq40
MSLTSNNVPTKYEETGAFKSCRKNSDLLNGNYIESTLSRSSLSPTALNNEENMSMRAFHD
KNSLRCEKMFNEAITTYGNEGGSYSTENNELKLASKNVPENTTPHPPRYGSLTKSSVHFP
FDCPAVAAPTIKLGTINRKFRSTPAFDMTKTLFMSVNNDPAKYRINSMKIKEAPKFQVID
PLQWIHESKTWQQGHQDDKNSNLASGPPKFVKEPIDSRMPSASTTSNHSVIAKTITDDNR
FWKQNATAPNYGMSDALSDGPDWPFGNNRNIISPNDVPQAEVLHSGNASGQYNNRHVVIL
QVGLIVMK
>randomseq41
MHHMEKNWETKASQFNSAIVSRSPDLDIKFQSESNDFSSGTKYEETGAFKLQGYADNLKS
SLSSSTESGITNLHSRNFMIPMLGEHPRLSFLIENSKGAPRRFKACAFSQHFKPKTKEDD
EADTSPALLFADLALASRTRVQHGIFNSNQQELLLTAFPRPWTYHTLHRNSHERCWATIL
PLTLLGRRSRAQKQLLCSLQNTDESWNSQKRMPNPMKSDSYMLANNHSAMENNAAVNYFS
DLWASQGLPNSRSLLKATSSKLNAQKRMVVRTSRVILTNIQSTNLAYTVTQGPNFTNIGT
VNKSVEPV
>randomseq42
MVPSKYLPLELSLSALKHSTLHLPLAPAILRSMADNINHKIIQSADHTIPSLFRGKSDNS
KLAVLVTTSVFRSNTSADLIKDRRNELCEANFIEDTSYLTRSTSSKNYLDQSPSSSPENW
CQKASKLGTVLLPLDTLTSRTPTRIIILKFIPEKKSLALCVEGFSTKYEETGAFKGSTRD
VNEARSQKEIVETFAADEENNLNIPAASKMVDLLDSPNPEKQWKSFALTRRTKTNQCTDY
VSIFSDAYQKIKEIVKSFGYGPSQGECSLPPFYMYTGQLDIYLFLSNHNLGNSSLTHENK
NDFNKLRK
>randomseq43
MEAPIMIEVGNFALVLGERNTTDSVQQADNSVADHAQANCDNNFIQVEQVSMSRFNDQRP
NAVNTPTPRTQKEDNDAVITGETLSVTRASEGKFNLCQNNDNKRFEESVDNASNAEKESS
SPSPNMLHSQAANQAKYLIYETKYEETGAFKTMYLNDSAENVGPLINCDGTVCKYNSELS
IVIVNGSSSCLLGDKKKAEILADDNVLKTCIQIYYTSQKSRDLYPMNASNFNFSRKKAFN
FTSSLFPNNKKEDIEMPESMDTSVNAAMINLKINGDASVWADSAEKVFTTYSQLFTKSQL
TSNDNRSN
>randomseq44
MERDIHITVEHTEKLVRSSLPVGWSIFDKAIINEVFPIEDNTSVRYGVITEGTISTKYEE
TGAFKNCANSPAIQRSDSIGDTDIEITDTLSVKDKASKCTCHQDRSILGSEFKRLSVCYK
VEDDKNKLAPRTSNAEPQKMLGMHLTAIFLDFFELNNTKDSMSFKTGNFFTLFASKTVGE
KIRFSITPNLFQEDEEASSKNAADLNHYFLNRLAERYERNQNNPGKEFNMSIASFKRMVL
YTYQTKLSWKNTNIQYDGGDFFGPSVEIDCPNTPQPSKLDAHHFPATLVNHPRSVKETSF
YSSTPSAP
>randomseq45
MPTTLIVKQLEKTWIRNPKFKANIPPVNSSSNSADFNSDIAREREFSNLGTKSNWIPWEM
EPYSQAKPPSKFNMLGYQHKTQNSVNSSCNIELEVMLGPMFNSHSQKGQVRPSLIGAEIR
QQEPNKFKSVQRPTPVNRTQNHLTPKRSNGSARSDSFCPWYPATISKSLKAESTSYKSIN
APATTVLFGTKFSIDISDYQLSKDADRSNHHASEVQMNISNNTYNKTSPLLLCSKILSEI
FYNLPLSSKLLNDLSNVNIAGMIALDENLWMSTKARVDETSTKYEETGAFKKQREECLCE
EHSDSDIS
>randomseq46
MQNIRSKGLINSSQFPLNSEDTNRDIQSAGEELLKNMPGLQKETLLSINLSKGRTKLANS
INVPPLYLSLQTLSISVATKKLFQGTQAGDQLHGHPSADLPWTLGKDDNTKNASCEYSNN
LEENSWFHSVEFSMISFPRSPANIFKKFPNTNNYDKSDELDRNSQSSLEKDESAVAGLTL
KPGHQIKDNKASAAQPKDTNPLFPTSRRTKYEETGAFKDNTPENYRYTLHDAVKNQFLKE
GSPSAPEKGRNTRTPLNDSNKLFTAQYQKNSSIKRRLDDPGGDMMVIQQTPSAQAPADDR
KLNKISPN
>randomseq47
MMGTEQTTYNSNSAIKVSNRSLPSNASSQKHRTFSSERHNISINKSSSTQDEVFKQSLPL
NQNSMRPLFQNNSVNAHLDKTLSDSNEESWNESHLEFRSIDNAIAESFKQCKIIEINFTT
FVMAIEYTLAGKKTTKYEETGAFKSYYSDISSERRETDQLKIYDQLCEKYNESIYIETDV
VLDKRDEKKFDRFCSLDNLANTNKLDSVFFGALVCSENLVPIFSPNGDPRIQKLGKKNVM
SQKMQSFEKPINARKLYGKGERLHSKCADKPNQKQFFSNPEVTHGNRTLRINSFDTPKPS
NASNLPKP
>randomseq48
MTKYEETGAFKRLIPKTLLADEANIHNKSLQRNDQVDRATRASEQLVAPGHNDDLLEMDT
FASGTLKKSVLSCKHSQFLKGLIMDDLRKVPDIRKHSSVTKLETPDNLPVAAANRLGASG
SLASKALASSTCILLYWQIGTATTSGLSPPQSSHRSSFITEFPALGFEGAAGRSKSYQKN
NNLSFAELSNNLILHQKSKNCNSANLGAKLTLFFRILRIMVEYIMLRNWEFQNCSYQYLS
LNKQSEMSKTEQLCSKLGQQVEKVNNNWNLILFKTKSPVTNKGISGHQHLPVEQPCDSSP
QRKNAQIC
>randomseq49
MANKTLDGLMGKSETSLKGSDNSEMPLAARIDAKEEWSVDVPPRIPKLQSNGRKQNNSPQ
QDHKDSSGSLRDSIQINRTKYEETGAFKNSNGLTTIIHYKNDRLNTFRSCTIENAYRYRL
NQDISTLKRKPISTDSVANRLSDFSSKIRKEVPKPDQQNIPLFLYGDEKVNNLPHRGGPS
IGERLSLAQNGLNAYALRSCLFTNPSGDKLFRNKARNDRAQPTQRSGNVPASKGHASYYE
RAETQKQQSIMFLFKTVPESIQQNDRDSVLENLSQEEFKEALQSGLSPSDRSNDGGDISA
IVNTKNSS
>randomseq50
MKRKNRERERYHKYVDRRPLPNPSDSPIVAIIPWSKNIPSQHSVLDQFHSARNEVSTTAT
LYELFNEEMITFIPSNQIRDNKDHKSRVFLTLNIWIIINFTCLNRTQTAKRVHQAEHKDK
TNTPSSLGFSGAPRSNSSSKKIHIEQEEALVLTLSQGMETGKYSLPIKPLTICTTTDSLS
EVEAGIFTQGLETNTTKYEETGAFKPEIIIQVQIFTSHEGPSQLVHLQDNARFSSKSDMA
AGRKKSERITDEQQLMPIVLDVSHNTQKLNEMLSIEYTRLDIRHSKHSNAKFKNQFTAQG
NEMSSRSL
