# Supplementary material for: Evaluating deterministic motif significance measures in protein databases
Source: Algorithms Mol Biol. 2007 Dec 24;2:16. doi: 10.1186/1748-7188-2-16 (PMC2254621; doi:10.1186/1748-7188-2-16)
Supplement: Additional File 2 — Scripts and Datasets. This file contains the sequence datasets (synthetic and real) and the evaluated motifs. This data is separated according to the tables where it is presented and discussed. It also contains script programs (in perl language) developed for this work. [file 1748-7188-2-16-S2.zip › Scripts_and_Datasets/datasets/Table 4/40%/Motifs/score_DRTGMHSIFFLP_s40_mlen_12_planted_syn_len300_num50.txt]

Motif	Supp	IG	Pratt	LogOdds	Zscore	Info
AAADPQSNILPH	1.0000	0.0000	0.6888	10.6771	214141.8114	11.4154
AAAQEYFTSQSF	1.0000	0.0000	0.7341	11.1664	376126.9789	11.7914
AADETKHLSIVS	1.0000	0.0000	0.7048	10.4847	171596.3113	11.2675
AADLLNTNMLTE	1.0000	0.0000	0.6705	10.2102	125102.6691	11.0565
AADPQSNILPHG	1.0000	0.0000	0.6956	10.7694	238158.4240	11.4863
AAESELLKTSPL	1.0000	0.0000	0.6649	9.7533	73928.6065	10.7053
AAFPLEQLKIVE	1.0000	0.0000	0.6474	10.9798	303440.1068	11.6481
AAHALWMTSIKQ	1.0000	0.0000	0.7939	12.0401	1028481.5606	12.4630
AAHDSRVSQTCN	1.0000	0.0000	0.7803	11.2627	420250.8677	11.8655
AAHSKPTWPIKG	1.0000	0.0000	0.7617	11.8320	809408.1613	12.3031
AAIDNFYDSSEF	1.0000	0.0000	0.7318	10.8092	249330.3513	11.5169
AAIQVNWLIYVR	1.0000	0.0000	0.7568	12.2844	1362604.4430	12.6508
AAKDSLAKVATS	1.0000	0.0000	0.6802	10.1905	122300.5004	11.0414
AAKGRDVSETYK	1.0000	0.0000	0.6900	11.1331	361981.4516	11.7658
AAKIYWEDLYED	1.0000	0.0000	0.7444	12.2950	1379287.0215	12.6589
AAKPPVLTLSLN	1.0000	0.0000	0.6630	9.9414	91797.7298	10.8499
AALSAVSHRNLH	1.0000	0.0000	0.7484	10.6938	218299.5550	11.4282
AALSSFDKKSPM	1.0000	0.0000	0.7250	10.2592	132360.5015	11.0942
AANETNDQVLAV	1.0000	0.0000	0.6639	10.6834	215700.9893	11.4202
AAPIYLRAAKIY	1.0000	0.0000	0.6647	11.5426	580057.9600	12.0806
AAPSYPDNDKPG	1.0000	0.0000	0.6887	10.7999	246667.8942	11.5098
AAPYSGWGNLDE	1.0000	0.0000	0.7915	11.8226	800655.1548	12.2958
AAQDKPGISIDN	1.0000	0.0000	0.6660	10.5494	184863.8349	11.3172
AAQEYFTSQSFM	1.0000	0.0000	0.7607	11.4564	525215.8652	12.0143
AARLQHSPNSIS	1.0000	0.0000	0.7239	10.1550	117397.1109	11.0141
AASFTSAFYATS	1.0000	0.0000	0.7479	10.6815	215242.6053	11.4188
AASNIDKNKHPP	1.0000	0.0000	0.6829	10.3874	153401.7178	11.1927
AASRGQSKYRLP	1.0000	0.0000	0.7253	10.8424	259023.1219	11.5424
AATERLWWGESY	1.0000	0.0000	0.8681	12.8953	2752924.4452	13.1203
AATLYNISLYLP	1.0000	0.0000	0.7131	10.5032	175292.2541	11.2817
AATQFPDREEAS	1.0000	0.0000	0.6663	10.9907	307246.0536	11.6564
AAVAGPHTKTKH	1.0000	0.0000	0.6610	11.5842	608512.3681	12.1126
AAVPTDELTNCA	1.0000	0.0000	0.6967	11.2139	397293.9794	11.8280
ACANDTLNGQLP	1.0000	0.0000	0.7126	10.9165	282104.6936	11.5994
ACATTTNSDNNH	1.0000	0.0000	0.7415	10.6836	215739.7393	11.4203
ACIPDDSEMKVE	1.0000	0.0000	0.7337	11.6261	638544.5007	12.1448
ACISYQKEEFGN	1.0000	0.0000	0.7605	11.6895	686938.1905	12.1935
ACLFLKNGVEGY	1.0000	0.0000	0.7499	11.8354	812571.8358	12.3057
ACLSRTLAKNQL	1.0000	0.0000	0.7226	10.5687	189010.2267	11.3320
ACNPIQDHQGSS	1.0000	0.0000	0.7776	11.2703	423940.2881	11.8713
ACNSDRTGMHSI	1.0000	0.0000	0.8052	11.4842	542290.2754	12.0357
ACQDPSPPNVQI	1.0000	0.0000	0.7252	11.2722	424871.1103	11.8728
ACQFMIFGLSKH	1.0000	0.0000	0.7868	12.1848	1214900.7050	12.5742
ACQTISKSNGGK	1.0000	0.0000	0.7505	10.8491	261034.1109	11.5476
ACRTMKDELRSL	1.0000	0.0000	0.7477	11.2596	418746.0203	11.8631
ACTSSDSILCDT	1.0000	0.0000	0.7941	10.8668	266426.3786	11.5612
ADAMANEDPRYE	1.0000	0.0000	0.6732	11.5390	577624.4780	12.0778
ADANATIIPKLT	1.0000	0.0000	0.6331	10.3811	152294.6746	11.1878
ADAPLNDRTGMH	1.0000	0.0000	0.6904	11.3244	451169.3295	11.9129
ADDCDRGTSYLL	1.0000	0.0000	0.7481	11.2875	432424.5209	11.8845
ADEGGGVVNTIA	1.0000	0.0000	0.6544	11.3619	471112.8682	11.9418
ADEKGNNASTGP	1.0000	0.0000	0.6777	10.3744	151131.0435	11.1827
ADEKNSDSKMIS	1.0000	0.0000	0.7073	9.9911	97205.5388	10.8881
ADEMLVSKASQL	1.0000	0.0000	0.7155	10.5003	174696.3478	11.2794
ADETKHLSIVSP	1.0000	0.0000	0.7021	10.4402	163021.2104	11.2333
ADEYGRSQLHVT	1.0000	0.0000	0.7205	11.4201	503727.5637	11.9864
ADFFYHRQVNEN	1.0000	0.0000	0.7114	11.7678	751752.6391	12.2537
ADFKRTIRNSTK	1.0000	0.0000	0.6715	10.4607	166917.4438	11.2490
ADFLSLALKDNT	1.0000	0.0000	0.6643	9.9339	91012.8339	10.8441
ADGFAKTTEELI	1.0000	0.0000	0.6383	10.8993	276553.9326	11.5861
ADGQSRDQFILL	1.0000	0.0000	0.6848	10.7817	241559.9713	11.4958
ADHFKNQVYHKH	1.0000	0.0000	0.7171	12.1407	1154778.8485	12.5403
ADKIKTKELDSI	1.0000	0.0000	0.6433	10.1395	115317.5141	11.0021
ADKLAPSRNHFY	1.0000	0.0000	0.7266	11.0834	341871.6405	11.7277
ADKNIDMDLNPK	1.0000	0.0000	0.6638	10.4599	166758.3759	11.2484
ADKPLNPFPADT	1.0000	0.0000	0.6428	10.5725	189846.9687	11.3350
ADLDPDGQTKKN	1.0000	0.0000	0.6393	10.4599	166763.7910	11.2484
ADLRYLKRDPVA	1.0000	0.0000	0.6641	11.1520	369942.7244	11.7804
ADLSLCASRINA	1.0000	0.0000	0.7404	10.5443	183779.1401	11.3133
ADLTQLYEKAQY	1.0000	0.0000	0.6793	11.2404	409594.3961	11.8483
ADMEGHFKVPPL	1.0000	0.0000	0.6770	11.7650	749306.5123	12.2516
ADNDLKRQIEEI	1.0000	0.0000	0.6386	10.6245	201563.3778	11.3750
ADNDQAGVQVTT	1.0000	0.0000	0.6498	11.1006	348689.6067	11.7409
ADNLPSQDSEEQ	1.0000	0.0000	0.6807	10.0757	107152.5057	10.9531
ADNNQSGIGLSA	1.0000	0.0000	0.6994	10.1033	110617.0064	10.9744
ADNNSDKSSKVQ	1.0000	0.0000	0.6862	9.6337	64420.5029	10.6134
ADNQNVRQRSME	1.0000	0.0000	0.7170	10.9973	309597.8557	11.6615
ADNSSPPVESVP	1.0000	0.0000	0.7069	10.0960	109686.5785	10.9687
ADPQSNILPHGK	1.0000	0.0000	0.6920	10.6552	208816.8259	11.3986
ADPTYGDIANIS	1.0000	0.0000	0.6888	10.7877	243229.6575	11.5004
ADQETENLADDC	1.0000	0.0000	0.6899	11.1491	368709.6420	11.7781
ADQISTFQLFWE	1.0000	0.0000	0.7648	11.8077	787097.6130	12.2844
ADQSGSLNRNNK	1.0000	0.0000	0.6858	9.7365	72510.4857	10.6924
ADRLYNTVLSEA	1.0000	0.0000	0.7011	10.5845	192487.7306	11.3442
ADRMANNDSALT	1.0000	0.0000	0.6971	10.4291	160954.3565	11.2248
ADSLGRVETSRF	1.0000	0.0000	0.7142	10.7156	223849.1974	11.4450
ADSLQIQANNNG	1.0000	0.0000	0.6818	10.1209	112875.0181	10.9879
ADSQERDLNKNP	1.0000	0.0000	0.6667	10.1011	110329.7227	10.9726
ADSTVNSEFSVS	1.0000	0.0000	0.7241	9.8970	87229.9181	10.8158
ADTADEMLVSKA	1.0000	0.0000	0.6878	10.8420	258906.9211	11.5421
ADTGTSYEDDNF	1.0000	0.0000	0.6982	10.8380	257719.0952	11.5390
ADTHKLLVTDHS	1.0000	0.0000	0.7054	10.7414	230588.6427	11.4648
ADTIDCGGNNDK	1.0000	0.0000	0.7051	11.1646	375384.2375	11.7901
ADTPGSNNALEN	1.0000	0.0000	0.6704	9.9268	90276.6860	10.8387
ADVKTSLLYSPL	1.0000	0.0000	0.6990	10.1006	110274.5586	10.9723
ADVNKRRTMLRR	1.0000	0.0000	0.6798	11.2175	398957.6696	11.8308
ADYNGLPQDLDG	1.0000	0.0000	0.6784	10.9606	296806.4610	11.6333
AEAFSIRKSSSS	1.0000	0.0000	0.7198	9.7050	69927.7896	10.6682
AECCEERQSDTP	1.0000	0.0000	0.7635	11.9522	929522.9728	12.3954
AECENQGPTIAE	1.0000	0.0000	0.6869	11.5462	582413.8022	12.0833
AEDEQSLSLIYC	1.0000	0.0000	0.7640	10.9913	307473.9599	11.6569
AEDSNREPTELS	1.0000	0.0000	0.6774	9.9976	97933.5364	10.8931
AEDSSAQKSFNS	1.0000	0.0000	0.7088	9.7435	73097.5317	10.6978
AEDYRLFNWRYE	1.0000	0.0000	0.7772	12.4994	1745200.4131	12.8160
AEFSDLLPAECC	1.0000	0.0000	0.7843	11.7350	723899.3020	12.2285
AEGHVPKEQLAS	1.0000	0.0000	0.6943	11.1091	352114.3447	11.7474
AEIISVNDGTDC	1.0000	0.0000	0.7268	11.1890	386056.8430	11.8088
AEKMSPKEFITK	1.0000	0.0000	0.6830	10.8904	273739.7397	11.5793
AEKNACRTMKDE	1.0000	0.0000	0.7093	11.5890	611855.6286	12.1163
AEKSPSKRANRS	1.0000	0.0000	0.6960	9.9359	91222.0940	10.8457
AEKSSSKVDWRS	1.0000	0.0000	0.7931	10.7687	237970.5486	11.4858
AELFGTDPLIND	1.0000	0.0000	0.6550	10.5813	191788.8352	11.3418
AELLYMEILFST	1.0000	0.0000	0.7244	10.9027	277656.5213	11.5888
AELSETLEIVQP	1.0000	0.0000	0.6666	10.4683	168387.6046	11.2549
AEMLLHHHIYET	1.0000	0.0000	0.7331	12.0806	1077562.9205	12.4941
AENALKTINKNI	1.0000	0.0000	0.6429	9.9699	94861.6182	10.8718
AENKDLPIQLIS	1.0000	0.0000	0.6584	10.0692	106351.9229	10.9481
AENLTNLSLKSE	1.0000	0.0000	0.6534	9.2894	43337.0700	10.3488
AENNSMMIKYKY	1.0000	0.0000	0.7726	11.3892	486105.7362	11.9627
AEPEQRNQWQFT	1.0000	0.0000	0.7242	12.0912	1090788.2494	12.5023
AEPKLTSTQKYD	1.0000	0.0000	0.6748	10.5376	182362.1492	11.3081
AEPNYLGLPETK	1.0000	0.0000	0.6697	10.7165	224075.6391	11.4456
AEPYNNAWATDR	1.0000	0.0000	0.7532	11.8647	840407.9082	12.3282
AEQKLPGQNRVD	1.0000	0.0000	0.6546	10.9733	301157.4323	11.6430
AERKTFAKYNRH	1.0000	0.0000	0.6853	11.5372	576471.1797	12.0765
AESELLKTSPLE	1.0000	0.0000	0.6630	9.7273	71748.4123	10.6853
AESGETVLSTPF	1.0000	0.0000	0.7020	10.4925	173141.2049	11.2735
AESGLKIIGNLL	1.0000	0.0000	0.6746	10.1294	113981.4804	10.9944
AESQNRNGDLRS	1.0000	0.0000	0.7006	10.1273	113708.9450	10.9928
AETLSMRQRFPI	1.0000	0.0000	0.7011	11.1628	374603.4173	11.7887
AETNKQFIACTS	1.0000	0.0000	0.7267	11.1036	349906.0742	11.7432
AETTAKHNPKPS	1.0000	0.0000	0.6762	10.4809	170842.0234	11.2646
AETTRPTTAGNT	1.0000	0.0000	0.6393	10.6116	198597.3971	11.3651
AEVFMTPSNNTS	1.0000	0.0000	0.7264	10.4229	159818.9881	11.2200
AFANCAILISYL	1.0000	0.0000	0.7624	11.2651	421413.2066	11.8673
AFEMSNKSIQSP	1.0000	0.0000	0.7350	10.3537	147579.4131	11.1668
AFFVEAYKKMRD	1.0000	0.0000	0.6636	12.0641	1057255.7907	12.4814
AFHIFGKDYDAV	1.0000	0.0000	0.6577	12.0956	1096394.3604	12.5057
AFHSSIKVSRMS	1.0000	0.0000	0.7882	10.7073	221712.9906	11.4386
AFIESISKKDNN	1.0000	0.0000	0.6821	9.9452	92205.0252	10.8528
AFKAPEESANSH	1.0000	0.0000	0.7192	10.6542	208568.8676	11.3978
AFKESTYFGHLL	1.0000	0.0000	0.7359	11.2627	420223.0123	11.8654
AFKSSTPYAYNS	1.0000	0.0000	0.7571	10.5302	180832.1349	11.3025
AFMVDKACNPIQ	1.0000	0.0000	0.7162	11.9901	970941.8061	12.4246
AFNLLDEPGPEH	1.0000	0.0000	0.6790	11.0008	310836.7487	11.6641
AFPLEQLKIVET	1.0000	0.0000	0.6473	10.8555	262955.8901	11.5525
AFPVFDIDEAVT	1.0000	0.0000	0.6314	11.4933	548012.2769	12.0427
AFQNHPPSGHAN	1.0000	0.0000	0.7378	11.2296	404518.1329	11.8400
AFSIRKSSSSSN	1.0000	0.0000	0.7012	9.1350	36279.4244	10.2301
AFSPSMGEERIC	1.0000	0.0000	0.7869	11.7169	708892.9150	12.2145
AFTTSNSGAWNQ	1.0000	0.0000	0.7897	11.1249	358581.5371	11.7595
AFVNLLTVPNDI	1.0000	0.0000	0.6716	10.5154	177762.4428	11.2911
AFYANTSAIVML	1.0000	0.0000	0.7371	11.2239	401902.9564	11.8357
AFYDNSIQKKKR	1.0000	0.0000	0.6974	10.8401	258336.3967	11.5406
AGDSKDSADTHK	1.0000	0.0000	0.6993	10.5195	178606.0464	11.2942
AGESHQNFQESL	1.0000	0.0000	0.7351	10.7347	228827.2596	11.4596
AGGVKSILHICE	1.0000	0.0000	0.7526	11.7191	710711.6598	12.2163
AGIALPFSTYSL	1.0000	0.0000	0.7233	10.5860	192810.2139	11.3453
AGKKWIKMTSTI	1.0000	0.0000	0.7636	11.6755	675918.6583	12.1827
AGKSEKRSAIIL	1.0000	0.0000	0.6859	10.3141	140991.5258	11.1363
AGLGEYACQFMI	1.0000	0.0000	0.7167	12.5928	1943435.6200	12.8878
AGLIGDNALGYE	1.0000	0.0000	0.6855	11.1407	365178.8054	11.7717
AGLKRNTYKNPM	1.0000	0.0000	0.7051	10.9982	309916.1767	11.6622
AGNNVSRKYLVV	1.0000	0.0000	0.7316	10.9286	286051.3248	11.6087
AGNRDHNAQPND	1.0000	0.0000	0.6862	10.8879	272949.7605	11.5774
AGNTKGSRSHEA	1.0000	0.0000	0.7257	10.6998	219809.1717	11.4328
AGPHTKTKHRNY	1.0000	0.0000	0.7006	11.5562	589193.5424	12.0911
AGPPMPMPSYRL	1.0000	0.0000	0.7400	11.6741	674811.7936	12.1817
AGPRATTLQSSN	1.0000	0.0000	0.6904	10.1344	114641.9273	10.9982
AGQLNPQLDINF	1.0000	0.0000	0.6709	10.5907	193869.6248	11.3490
AGRNSNEKSTRD	1.0000	0.0000	0.6921	10.0816	107880.3046	10.9576
AGSTCQEMKEWS	1.0000	0.0000	0.8631	12.3085	1400839.5127	12.6693
AGSTSVNKVGVV	1.0000	0.0000	0.7298	10.7980	246124.1384	11.5083
AGTYSIMYDRTG	1.0000	0.0000	0.7360	11.7777	760343.6563	12.2613
AGVQVTTISALS	1.0000	0.0000	0.7028	10.5253	179797.4050	11.2987
AGVSANDETPSQ	1.0000	0.0000	0.6985	10.4241	160027.4152	11.2209
AGYLITLSNNND	1.0000	0.0000	0.6923	10.0075	99057.8086	10.9007
AHAERKTFAKYN	1.0000	0.0000	0.6835	11.4889	545245.9159	12.0393
AHALWMTSIKQA	1.0000	0.0000	0.7939	12.0401	1028481.5606	12.4630
AHDLCSRLIFNL	1.0000	0.0000	0.7617	11.0559	331215.1061	11.7065
AHDSRVSQTCNP	1.0000	0.0000	0.7777	11.2182	399249.8709	11.8313
AHEMYKHSQIDI	1.0000	0.0000	0.7388	11.8622	838005.9755	12.3263
AHFSMISIRHNT	1.0000	0.0000	0.7756	11.2393	409095.8597	11.8475
AHGNTSKNFKKE	1.0000	0.0000	0.7017	10.5518	185378.7085	11.3191
AHGVFFNIQIQG	1.0000	0.0000	0.6706	11.9133	888808.9451	12.3655
AHHGRGFETVRR	1.0000	0.0000	0.6454	12.3266	1430328.5574	12.6832
AHHLFILSLRRQ	1.0000	0.0000	0.7321	11.1403	365009.6367	11.7714
AHILVANPVRQL	1.0000	0.0000	0.6827	11.1511	369585.9144	11.7797
AHITSTAETTRP	1.0000	0.0000	0.6738	10.7621	236159.7109	11.4807
AHKSPHIKNREE	1.0000	0.0000	0.7069	11.0025	311460.6130	11.6655
AHLDFLKAMANI	1.0000	0.0000	0.7000	11.1798	381972.2574	11.8017
AHMLSLDDDVQT	1.0000	0.0000	0.7151	10.9723	300803.8816	11.6422
AHQVDSGPEANQ	1.0000	0.0000	0.7019	11.1641	375128.3060	11.7897
AHRIGSENQMDA	1.0000	0.0000	0.7225	11.3861	484381.5258	11.9603
AHSKPTWPIKGS	1.0000	0.0000	0.7880	11.4903	546117.8179	12.0404
AHSMTIMTFVVS	1.0000	0.0000	0.7830	11.5909	613199.8693	12.1177
AHSQGFVISKFG	1.0000	0.0000	0.7491	11.3930	488262.5234	11.9656
AHSRQKFIAHGV	1.0000	0.0000	0.7147	11.8087	787970.7506	12.2852
AHSYVNKSDDAE	1.0000	0.0000	0.7383	10.8179	251834.2103	11.5236
AHWTWGKEAVTD	1.0000	0.0000	0.8041	13.1964	3893776.8095	13.3518
AHYHANNAHDLC	1.0000	0.0000	0.7934	12.2113	1252562.0610	12.5946
AIAMSVQQNTDG	1.0000	0.0000	0.7057	11.1032	349738.5783	11.7429
AIAPNPSTHGSN	1.0000	0.0000	0.7120	10.3105	140408.5945	11.1336
AIAQTEYVKLSL	1.0000	0.0000	0.6923	10.7215	225369.7988	11.4495
AICNRDEMRPPN	1.0000	0.0000	0.7254	11.6273	639472.9995	12.1457
AICQANTDLRPT	1.0000	0.0000	0.6941	11.1721	378606.3708	11.7958
AICQEPISFTRL	1.0000	0.0000	0.7257	11.3395	459091.2808	11.9245
AIDNFYDSSEFD	1.0000	0.0000	0.7282	10.7407	230412.3530	11.4643
AIEATIKCSTVV	1.0000	0.0000	0.7174	11.3424	460631.2558	11.9267
AIENCSFNNLDG	1.0000	0.0000	0.7455	10.7444	231386.0355	11.4671
AIESVEQNDSAK	1.0000	0.0000	0.6894	10.3149	141128.9378	11.1370
AIFPRNIYSGSS	1.0000	0.0000	0.7487	10.5476	184484.5004	11.3158
AIFYLQESWFWE	1.0000	0.0000	0.8784	13.1229	3577822.5067	13.2953
AIGRGHNNLEDQ	1.0000	0.0000	0.6876	11.0607	333054.9358	11.7102
AIGTELQIMTND	1.0000	0.0000	0.6679	10.9185	282738.0054	11.6009
AIGTKTIRLTSW	1.0000	0.0000	0.7446	11.3227	450278.7473	11.9116
AIILLTYNNFYM	1.0000	0.0000	0.7364	11.2286	404048.1296	11.8392
AIKKKILIGPSM	1.0000	0.0000	0.6833	10.7192	224781.8677	11.4477
AIKKTQIRDLVR	1.0000	0.0000	0.6355	10.9021	277456.2364	11.5883
AIKSQTPRKTIH	1.0000	0.0000	0.6740	10.7853	242541.3459	11.4985
AILFADVKTSLL	1.0000	0.0000	0.6742	10.3041	139387.3417	11.1287
AILFATKTDTRV	1.0000	0.0000	0.6422	10.8759	269228.4117	11.5682
AILISYLPEKAS	1.0000	0.0000	0.6993	10.2987	138514.7748	11.1245
AILSVAPHRIPV	1.0000	0.0000	0.6946	11.1664	376140.1960	11.7915
AILVLSISTTKS	1.0000	0.0000	0.6767	9.6009	62027.8851	10.5882
AIMRPDKSTMRS	1.0000	0.0000	0.7369	11.0136	315479.0445	11.6740
AIPGADGQSRDQ	1.0000	0.0000	0.6683	11.1264	359207.2775	11.7607
AIPGHDRTGMHS	1.0000	0.0000	0.7293	11.8189	797233.8631	12.2930
AIPNNFNNSTLF	1.0000	0.0000	0.6852	9.8965	87174.3742	10.8154
AIPQFVASNRSN	1.0000	0.0000	0.7140	10.4329	161655.7269	11.2277
AIQNPIARSQVL	1.0000	0.0000	0.6807	10.6569	209210.6575	11.3998
AIQNVIGKQNTT	1.0000	0.0000	0.6570	10.6851	216134.8496	11.4216
AIQVNWLIYVRF	1.0000	0.0000	0.7641	12.4180	1589137.8977	12.7535
AIRGNASHFNMA	1.0000	0.0000	0.7456	11.3376	458113.3906	11.9231
AIRVNSDTLPIT	1.0000	0.0000	0.6670	10.2949	137911.0603	11.1216
AISKLAQNVFKC	1.0000	0.0000	0.7396	11.1420	365709.0721	11.7727
AISSVLGPEKWI	1.0000	0.0000	0.7772	11.3282	453138.7396	11.9158
AITIPPTDFYAS	1.0000	0.0000	0.6818	10.9828	304486.2724	11.6504
AITSGPSSTLSS	1.0000	0.0000	0.6875	9.2471	41275.1208	10.3162
AIVIVVLEVNTG	1.0000	0.0000	0.6663	11.1711	378192.2594	11.7951
AIVKSLVPWSNE	1.0000	0.0000	0.7796	11.1202	356644.3608	11.7559
AIVMLIKNKRIR	1.0000	0.0000	0.6725	11.0629	333898.3356	11.7119
AIWENGDLNPLT	1.0000	0.0000	0.7354	11.1618	374170.2753	11.7879
AIYFNLAQPSAI	1.0000	0.0000	0.7041	10.8976	276016.2333	11.5848
AKAHWTWGKEAV	1.0000	0.0000	0.8012	13.2752	4263144.6206	13.4123
AKANLTPKNTDQ	1.0000	0.0000	0.6395	10.1260	113547.5008	10.9918
AKATLQRPLQTG	1.0000	0.0000	0.6444	10.7650	236960.4250	11.4830
AKDSLAKVATSD	1.0000	0.0000	0.6763	10.1220	113020.9215	10.9887
AKEHPDKTKPNQ	1.0000	0.0000	0.6494	10.7866	242920.2672	11.4995
AKELTENNIQCN	1.0000	0.0000	0.7054	10.6865	216475.2876	11.4226
AKEMDDQSPHSI	1.0000	0.0000	0.7265	10.9306	286702.4512	11.6102
AKETSTNPQISF	1.0000	0.0000	0.6850	10.1567	117631.4641	11.0154
AKFEITYFPKGL	1.0000	0.0000	0.6664	11.3639	472159.5691	11.9432
AKFNDSTKSLHS	1.0000	0.0000	0.7099	9.8866	86191.9999	10.8078
AKGPNSVEGNNK	1.0000	0.0000	0.6894	10.2919	137440.3538	11.1193
AKGRDVSETYKP	1.0000	0.0000	0.6886	11.0885	343892.3247	11.7316
AKGSNITKKRIK	1.0000	0.0000	0.6612	10.2901	137145.2338	11.1179
AKGSQTVSPAAH	1.0000	0.0000	0.7194	10.9101	280038.9924	11.5945
AKHNPKPSPGES	1.0000	0.0000	0.7065	10.4357	162178.8712	11.2298
AKINNNVTIPNV	1.0000	0.0000	0.6647	10.2126	125442.4640	11.0583
AKITEDRLSSAI	1.0000	0.0000	0.6744	10.1430	115789.5919	11.0049
AKIYWEDLYEDP	1.0000	0.0000	0.7441	12.2505	1310360.5670	12.6247
AKKANDKIRKLF	1.0000	0.0000	0.6465	10.5592	186969.7608	11.3248
AKKSKRRKPVEK	1.0000	0.0000	0.6603	10.6240	201455.6772	11.3746
AKKTYRRRRKEN	1.0000	0.0000	0.6639	11.1347	362667.9367	11.7671
AKKYSYPMLLTG	1.0000	0.0000	0.7406	11.1721	378626.2884	11.7958
AKLAPSQTDKGE	1.0000	0.0000	0.6608	10.4834	171343.4415	11.2665
AKLSRKSQKEIL	1.0000	0.0000	0.6727	9.9602	93811.7157	10.8644
AKMIKLTGFNQF	1.0000	0.0000	0.6882	11.2217	400860.8193	11.8339
AKNEVRYKYHFA	1.0000	0.0000	0.7028	11.9771	956564.4752	12.4146
AKNQLRRLKSRG	1.0000	0.0000	0.6848	10.4226	159746.9209	11.2197
AKNSSSPPLDST	1.0000	0.0000	0.6686	9.1849	38425.5574	10.2685
AKPDYQTDYNGL	1.0000	0.0000	0.6886	11.1843	383985.7866	11.8052
AKPPVLTLSLNS	1.0000	0.0000	0.6676	9.5996	61937.0773	10.5872
AKQEDRTGMHSI	1.0000	0.0000	0.7070	11.4017	493179.9799	11.9723
AKQKAYSGSLNE	1.0000	0.0000	0.7147	10.3957	154889.8371	11.1991
AKRKPTIEAHSR	1.0000	0.0000	0.6780	10.9552	294958.0879	11.6291
AKSSIIIEANLI	1.0000	0.0000	0.6725	9.9423	91896.9851	10.8506
AKSVGTVEIPRS	1.0000	0.0000	0.7018	10.7062	221427.8436	11.4377
AKSVSGNNLQPP	1.0000	0.0000	0.6944	10.0148	99902.3578	10.9063
AKSVWSKDKNEF	1.0000	0.0000	0.7783	11.1691	377297.0596	11.7935
AKTERIDFKVKP	1.0000	0.0000	0.6301	11.0410	325568.0082	11.6951
AKTTEELISFHL	1.0000	0.0000	0.6874	10.5700	189297.3017	11.3330
AKVATSDEFDKR	1.0000	0.0000	0.6690	10.8349	256816.2290	11.5367
AKVNNLANIAQG	1.0000	0.0000	0.6717	10.4877	172183.0495	11.2698
AKYNRHLKAKMI	1.0000	0.0000	0.7085	11.4207	504105.1236	11.9869
ALACNSDRTGMH	1.0000	0.0000	0.7839	11.6562	661111.1351	12.1680
ALAGLKRNTYKN	1.0000	0.0000	0.6818	10.5375	182347.1918	11.3081
ALANSDRLTQKK	1.0000	0.0000	0.6613	10.0406	102905.4067	10.9261
ALDAVPPDFHTL	1.0000	0.0000	0.6653	11.1147	354427.3636	11.7518
ALDGPHIKLPVK	1.0000	0.0000	0.6614	10.9925	307887.0460	11.6578
ALDTLCASNGVY	1.0000	0.0000	0.7633	11.2150	397800.6481	11.8288
ALEAVNKASTIL	1.0000	0.0000	0.6682	10.1741	120004.6189	11.0287
ALEHSEDGLKSI	1.0000	0.0000	0.7049	10.3672	149881.0237	11.1772
ALEITTEQVCFN	1.0000	0.0000	0.7075	11.4114	498697.5948	11.9797
ALENHATHVTSS	1.0000	0.0000	0.7351	10.5859	192793.7445	11.3453
ALFDMSPEQPCL	1.0000	0.0000	0.7550	11.4683	532479.1006	12.0235
ALGNDLGQTSFK	1.0000	0.0000	0.6890	10.4246	160130.5548	11.2213
ALGQKFSTLALV	1.0000	0.0000	0.6889	10.5329	181381.0257	11.3045
ALGRNLNFAPTM	1.0000	0.0000	0.6993	10.8741	268664.0295	11.5668
ALGYEVHTAEAF	1.0000	0.0000	0.6740	11.8673	842917.6344	12.3302
ALHAICNRDEMR	1.0000	0.0000	0.7385	12.0069	989917.9268	12.4375
ALHDKITSPLQF	1.0000	0.0000	0.6901	10.6556	208914.8483	11.3989
ALHTNQDARKGN	1.0000	0.0000	0.6805	10.8013	247074.6333	11.5109
ALIFFTNQNKKT	1.0000	0.0000	0.6637	10.4607	166927.2734	11.2491
ALIHSKPMNMDC	1.0000	0.0000	0.7973	11.7257	716121.7800	12.2213
ALIIWKIFQLKI	1.0000	0.0000	0.7219	11.6323	643135.3411	12.1496
ALIYQKYECLQN	1.0000	0.0000	0.7479	11.6941	690590.9932	12.1971
ALKDILTSFSGQ	1.0000	0.0000	0.6918	10.1992	123529.2576	11.0481
ALKDNTIDPEDE	1.0000	0.0000	0.6302	10.3619	148971.3107	11.1731
ALKTINKNILMP	1.0000	0.0000	0.6659	10.2804	135622.8994	11.1104
ALMKPKCHNMQP	1.0000	0.0000	0.7616	12.0451	1034446.0967	12.4669
ALNAHSYVNKSD	1.0000	0.0000	0.7385	10.4430	163557.4334	11.2355
ALNEFLVAVPEP	1.0000	0.0000	0.6661	10.9115	280485.6657	11.5955
ALNGANEGNERV	1.0000	0.0000	0.6832	10.7138	223377.5641	11.4436
ALNGRTNQNNPN	1.0000	0.0000	0.6677	9.9254	90128.5544	10.8376
ALNLLKLTVLTL	1.0000	0.0000	0.6378	9.6022	62120.3384	10.5891
ALNPRKNRTDSG	1.0000	0.0000	0.6763	10.1896	122167.0642	11.0407
ALNTLAFANCAI	1.0000	0.0000	0.7180	11.0030	311627.7992	11.6658
ALPDLVQKGPLF	1.0000	0.0000	0.6601	10.8414	258741.5091	11.5417
ALPFSTYSLSEH	1.0000	0.0000	0.7505	10.4229	159807.7104	11.2200
ALQALDLEAPNS	1.0000	0.0000	0.6655	10.0592	105141.5318	10.9405
ALQPSQIAGPRA	1.0000	0.0000	0.6720	10.9114	280446.4497	11.5955
ALQTSNKATAQA	1.0000	0.0000	0.6658	10.2881	136837.7778	11.1164
ALRETYSDNLGE	1.0000	0.0000	0.6994	10.5578	186662.6066	11.3237
ALRHSLGRSVAK	1.0000	0.0000	0.7302	10.7230	225768.7861	11.4507
ALRIVKLQNQLN	1.0000	0.0000	0.6649	10.2898	137112.0998	11.1177
ALRKNNMKESGN	1.0000	0.0000	0.7043	10.2743	134674.8578	11.1057
ALRSGNESSQQS	1.0000	0.0000	0.7139	9.7405	72843.7608	10.6955
ALSACANDTLNG	1.0000	0.0000	0.7293	10.5969	195265.4174	11.3538
ALSAVSHRNLHT	1.0000	0.0000	0.7422	10.5694	189174.5769	11.3326
ALSEIYFEPGIS	1.0000	0.0000	0.7242	10.8280	254775.8404	11.5314
ALSNMLALMKPK	1.0000	0.0000	0.7148	10.4831	171270.3249	11.2662
ALSPKSLNNIDK	1.0000	0.0000	0.6557	9.4082	49688.3952	10.4401
ALSSFDKKSPML	1.0000	0.0000	0.7172	10.0440	103312.4722	10.9288
ALSVKSGMNDST	1.0000	0.0000	0.7261	10.0911	109070.3937	10.9650
ALSYDLLETYDN	1.0000	0.0000	0.7090	10.4302	161159.0237	11.2256
ALTEAQYTNKLF	1.0000	0.0000	0.6770	10.7707	238521.3980	11.4873
ALTEFQMLNRQI	1.0000	0.0000	0.6852	11.0537	330358.2433	11.7048
ALTELIRSRSAK	1.0000	0.0000	0.6806	10.0903	108964.6215	10.9643
ALTNGTAAIDNF	1.0000	0.0000	0.6627	10.5570	186493.6021	11.3231
ALVDKVIECVHD	1.0000	0.0000	0.7038	11.9707	949497.8108	12.4096
ALVKLKHFNPKH	1.0000	0.0000	0.7005	11.0754	338732.3803	11.7215
ALVQTMSSTFVE	1.0000	0.0000	0.7356	10.8761	269265.6323	11.5683
ALWMTSIKQAIE	1.0000	0.0000	0.7682	11.7171	709059.4639	12.2147
ALYYKILEDDEH	1.0000	0.0000	0.6936	11.4315	510409.5513	11.9952
AMAENKDLPIQL	1.0000	0.0000	0.6679	10.7465	231951.4026	11.4687
AMANEDPRYEST	1.0000	0.0000	0.7152	11.1414	365463.2121	11.7722
AMANIRLAYSSK	1.0000	0.0000	0.7423	10.7141	223466.7987	11.4438
AMDPMYNLRCYC	1.0000	0.0000	0.8327	13.1263	3591705.5400	13.2979
AMDQGDAGQLNP	1.0000	0.0000	0.6750	11.2859	431616.0140	11.8833
AMELLVESNITD	1.0000	0.0000	0.6954	10.4838	171408.4214	11.2668
AMESKRIHSKEQ	1.0000	0.0000	0.7331	11.0203	317920.4878	11.6792
AMFEEAFIESIS	1.0000	0.0000	0.7297	11.1222	357467.3577	11.7575
AMILKFGMNDNE	1.0000	0.0000	0.7149	11.2456	412050.1857	11.8523
AMLRTATSISKW	1.0000	0.0000	0.7912	11.3485	463869.9541	11.9314
AMNPFKDVTYYD	1.0000	0.0000	0.7078	11.8015	781436.7928	12.2796
AMPPNHLDVVIF	1.0000	0.0000	0.6989	11.6062	624065.5565	12.1295
AMSAGESHQNFQ	1.0000	0.0000	0.7656	11.2659	421810.1107	11.8680
AMSIRTSVRSLY	1.0000	0.0000	0.7674	10.7578	234988.0152	11.4774
AMSSSVVQEMLI	1.0000	0.0000	0.7759	10.8939	274868.1030	11.5820
AMSVQQNTDGLS	1.0000	0.0000	0.7295	10.5917	194099.1931	11.3498
AMTMLLTYDNQY	1.0000	0.0000	0.7430	11.5597	591555.2695	12.0937
AMTRSKSQWVIG	1.0000	0.0000	0.8140	11.8958	871031.7870	12.3521
ANAADETKHLSI	1.0000	0.0000	0.6827	10.4792	170518.2235	11.2633
ANADTGTSYEDD	1.0000	0.0000	0.6878	10.7044	220980.9386	11.4364
ANALSEIYFEPG	1.0000	0.0000	0.7088	10.9611	296960.1294	11.6337
ANANDENSPRSF	1.0000	0.0000	0.6978	10.0143	99839.5447	10.9059
ANASNQGTIQFG	1.0000	0.0000	0.7000	10.7604	235693.4200	11.4794
ANATIIPKLTLC	1.0000	0.0000	0.6908	10.7950	245262.6232	11.5060
ANATNHDQAIKK	1.0000	0.0000	0.6639	10.7161	223983.8083	11.4454
ANCAILISYLPE	1.0000	0.0000	0.7471	11.0610	333159.5740	11.7104
ANDENSPRSFNV	1.0000	0.0000	0.7061	10.1073	111125.2033	10.9774
ANDETPSQQHPE	1.0000	0.0000	0.6850	10.7838	242131.4733	11.4974
ANDFSPIIFLIG	1.0000	0.0000	0.6905	10.7162	224008.7960	11.4454
ANDKIRKLFWTS	1.0000	0.0000	0.7552	11.2212	400661.6142	11.8336
ANDMRTERLADT	1.0000	0.0000	0.6675	10.9231	284241.3438	11.6044
ANDTLNGQLPPE	1.0000	0.0000	0.6541	10.2854	136415.3810	11.1143
ANEDPRYESTDY	1.0000	0.0000	0.7108	11.0537	330363.9859	11.7048
ANEEDIDNQYDL	1.0000	0.0000	0.6691	10.6840	215842.9937	11.4206
ANEFQLKKSEKF	1.0000	0.0000	0.6831	10.5013	174904.4239	11.2802
ANEGNERVKDEV	1.0000	0.0000	0.6638	10.9751	301806.8088	11.6445
ANEKQEPKLCYE	1.0000	0.0000	0.7138	11.4510	521962.7854	12.0102
ANETNDQVLAVS	1.0000	0.0000	0.6844	10.3416	145536.1574	11.1575
ANFLPTATDALA	1.0000	0.0000	0.6517	10.5047	175592.2947	11.2829
ANFLVNVNASPI	1.0000	0.0000	0.6993	10.3275	143190.9240	11.1467
ANFPNKASSALQ	1.0000	0.0000	0.6935	10.0076	99073.3628	10.9008
ANFVKHSQMLES	1.0000	0.0000	0.7589	10.9149	281571.5679	11.5981
ANGDNTVNIQTR	1.0000	0.0000	0.6680	10.5482	184600.1857	11.3163
ANGFLKIIVSKM	1.0000	0.0000	0.7139	10.8959	275477.4134	11.5835
ANHHPIGDSSTN	1.0000	0.0000	0.7355	10.5380	182446.1445	11.3084
ANHLLNEFKPAT	1.0000	0.0000	0.6804	10.5547	185995.4799	11.3213
ANHTDNSSRTPR	1.0000	0.0000	0.7072	10.2120	125363.4720	11.0579
ANIAQGDDMSII	1.0000	0.0000	0.6945	10.9526	294071.2232	11.6271
ANIGPEGSQSNC	1.0000	0.0000	0.7620	10.8771	269597.4583	11.5691
ANIPNMHAQIYT	1.0000	0.0000	0.7126	11.4839	542102.1685	12.0355
ANIRLAYSSKNA	1.0000	0.0000	0.7104	10.1699	119426.6505	11.0255
ANISCQTLQSKI	1.0000	0.0000	0.7342	10.5402	182921.0247	11.3102
ANISHILATNAI	1.0000	0.0000	0.6886	10.3427	145713.0076	11.1583
ANISVLEPNFMN	1.0000	0.0000	0.7182	10.4985	174344.6562	11.2781
ANKSGPNTLAVS	1.0000	0.0000	0.6888	9.9127	88814.0989	10.8278
ANKTTVNDDLDP	1.0000	0.0000	0.6427	10.1739	119972.4851	11.0286
ANLIILFHMSEL	1.0000	0.0000	0.7283	10.7340	228637.5133	11.4591
ANLLGNKQLIFE	1.0000	0.0000	0.6693	10.3260	142945.0372	11.1455
ANLSNSNINQSQ	1.0000	0.0000	0.6710	9.1594	37310.5694	10.2488
ANLTPKNTDQAS	1.0000	0.0000	0.6571	9.8985	87376.9346	10.8169
ANLVSLGGSPND	1.0000	0.0000	0.6989	9.9598	93769.5618	10.8641
ANMDSLISQGEK	1.0000	0.0000	0.7154	10.4150	158368.3885	11.2139
ANNAHDLCSRLI	1.0000	0.0000	0.7530	10.8833	271528.6106	11.5739
ANNDSALTEFQM	1.0000	0.0000	0.7085	10.5792	191313.7064	11.3401
ANNLHYRKDKFG	1.0000	0.0000	0.7124	11.1936	388117.9749	11.8124
ANNMTNKELNVF	1.0000	0.0000	0.6996	10.4375	162525.6228	11.2312
ANNNGHGNKSYN	1.0000	0.0000	0.7381	10.3975	155210.2223	11.2005
ANNNSLLEESRT	1.0000	0.0000	0.6663	9.4130	49962.3005	10.4437
ANNPFLQVIKSS	1.0000	0.0000	0.6985	10.0551	104640.5005	10.9373
ANNQPTKLATSP	1.0000	0.0000	0.6584	9.9225	89826.0619	10.8354
ANNSGVGEQDKE	1.0000	0.0000	0.6913	10.6327	203462.7572	11.3812
ANNTTDYFTNID	1.0000	0.0000	0.6778	10.5036	175371.4969	11.2820
ANPSDKSSLFMH	1.0000	0.0000	0.7520	10.3707	150486.3162	11.1799
ANQDKGPTNTQQ	1.0000	0.0000	0.6515	10.5925	194259.9721	11.3503
ANQDLKTGGSSP	1.0000	0.0000	0.6904	10.1200	112756.8687	10.9872
ANQETRRTEATA	1.0000	0.0000	0.6395	10.8573	263515.1582	11.5539
ANQHTDNIAAVP	1.0000	0.0000	0.6718	10.9930	308080.1253	11.6582
ANQRSNVRLCGK	1.0000	0.0000	0.7532	11.1030	349653.5235	11.7427
ANQRVLLHAGPP	1.0000	0.0000	0.6827	11.1514	369720.1738	11.7800
ANRQRNNSFYQP	1.0000	0.0000	0.7260	10.8145	250839.2815	11.5210
ANRSTNLDPTSD	1.0000	0.0000	0.6664	9.6284	64027.1600	10.6093
ANSANASNQGTI	1.0000	0.0000	0.6908	9.9162	89173.1240	10.8305
ANSAQPSKREVT	1.0000	0.0000	0.6933	10.3345	144339.1109	11.1520
ANSDGDQGVLDL	1.0000	0.0000	0.6873	10.4856	171768.7510	11.2682
ANSDNCKPHAEP	1.0000	0.0000	0.7446	11.0817	341177.5451	11.7263
ANSDRLTQKKIK	1.0000	0.0000	0.6569	10.0960	109692.3430	10.9688
ANSHEEDYSKWA	1.0000	0.0000	0.8205	11.6672	669500.1446	12.1764
ANSLSWRIFSIR	1.0000	0.0000	0.7993	10.9619	297230.7664	11.6343
ANSNLSGNTIEL	1.0000	0.0000	0.6691	9.4374	51387.1908	10.4625
ANSNSKQRHDYV	1.0000	0.0000	0.7496	10.7289	227315.3141	11.4552
ANSNSYPIDNVH	1.0000	0.0000	0.7408	10.4282	160781.8727	11.2240
ANTDLRPTKSVN	1.0000	0.0000	0.6670	10.0175	100213.0732	10.9084
ANTNFLSCRMMK	1.0000	0.0000	0.7976	11.4361	513120.1917	11.9988
ANTSAIVMLIKN	1.0000	0.0000	0.6980	10.4056	156650.4730	11.2067
ANTSGNCSNSNE	1.0000	0.0000	0.7376	9.8779	85334.8686	10.8011
ANTTGRIKMTPL	1.0000	0.0000	0.6691	10.8015	247106.4638	11.5110
ANVISNISVSNI	1.0000	0.0000	0.6993	9.6791	67872.9273	10.6483
ANYLLRLQDSDF	1.0000	0.0000	0.7071	10.5140	177487.4718	11.2900
APDDINLSKSHN	1.0000	0.0000	0.6916	9.9206	89626.8725	10.8339
APEESANSHEED	1.0000	0.0000	0.7057	10.5143	177536.7709	11.2902
APEHLPSLVVRV	1.0000	0.0000	0.7085	11.1093	352198.8984	11.7475
APHNSIDRNLLE	1.0000	0.0000	0.6913	10.2522	131301.1790	11.0888
APHRIPVYTTMP	1.0000	0.0000	0.6726	11.9434	920184.3747	12.3887
APIGLEGGVSNK	1.0000	0.0000	0.6923	10.7461	231858.6401	11.4684
APIYLRAAKIYW	1.0000	0.0000	0.7452	12.4424	1634361.6065	12.7722
APLDAPSNKKIQ	1.0000	0.0000	0.6580	10.1972	123240.6564	11.0465
APLIVNKIDDNK	1.0000	0.0000	0.6452	10.2859	136488.6694	11.1147
APLNDRTGMHSI	1.0000	0.0000	0.7230	11.0056	312579.6158	11.6679
APLPFQRVKEKN	1.0000	0.0000	0.6564	10.9020	277433.1881	11.5882
APLTNNVLFVNS	1.0000	0.0000	0.6907	10.0335	102067.3490	10.9207
APNPSTHGSNKK	1.0000	0.0000	0.7025	10.1276	113752.2116	10.9930
APPSSPTKNQYV	1.0000	0.0000	0.7118	10.4939	173417.6011	11.2745
APQKLGMVIFFK	1.0000	0.0000	0.6701	11.6488	655447.9896	12.1622
APQREIDSLTLL	1.0000	0.0000	0.6615	10.1919	122492.8477	11.0424
APSEASSQLLSQ	1.0000	0.0000	0.6962	9.5943	61557.5923	10.5831
APSLDTMPISKK	1.0000	0.0000	0.6921	10.2529	131409.5314	11.0894
APSNKKIQNAMT	1.0000	0.0000	0.6899	10.4369	162404.3823	11.2307
APSPSKKKTSCG	1.0000	0.0000	0.7436	10.4892	172477.0540	11.2709
APSQTDKGEVFN	1.0000	0.0000	0.6852	10.7852	242530.8282	11.4985
APSRDIGIANNS	1.0000	0.0000	0.6933	10.1622	118372.2132	11.0196
APSRNHFYLNLN	1.0000	0.0000	0.7368	10.5425	183404.7015	11.3119
APSYPDNDKPGI	1.0000	0.0000	0.6867	10.7544	234069.8914	11.4748
APTKELASELLL	1.0000	0.0000	0.6521	9.8799	85524.0193	10.8026
APTKPNNIENQN	1.0000	0.0000	0.6499	10.0239	100947.4180	10.9133
APTMNPDNMLNK	1.0000	0.0000	0.7004	10.6236	201342.2881	11.3742
APTSIQSPITNM	1.0000	0.0000	0.7031	10.3633	149212.3756	11.1742
APYKQSNTTCAQ	1.0000	0.0000	0.7438	11.2902	433763.0075	11.8866
APYSGWGNLDEQ	1.0000	0.0000	0.7929	11.8449	821510.4332	12.3130
AQAMNPFKDVTY	1.0000	0.0000	0.6887	11.6215	635197.9002	12.1413
AQDGDKKQNPID	1.0000	0.0000	0.6357	10.7763	240047.9465	11.4916
AQDKPGISIDNR	1.0000	0.0000	0.6691	10.5978	195450.6579	11.3544
AQDKVLTRKPSL	1.0000	0.0000	0.6655	10.3433	145811.8232	11.1588
AQEPLGDECLCP	1.0000	0.0000	0.7416	12.0134	997322.9829	12.4425
AQEPLLFGADEK	1.0000	0.0000	0.6472	10.9561	295273.9708	11.6298
AQEYFTSQSFME	1.0000	0.0000	0.7595	11.4304	509726.9678	11.9943
AQGDDMSIILTV	1.0000	0.0000	0.6952	11.0058	312638.3519	11.6680
AQGPNNPTDRTG	1.0000	0.0000	0.6585	10.7582	235090.1544	11.4777
AQINRMQHASFC	1.0000	0.0000	0.7835	12.1048	1107987.8182	12.5127
AQITITPAETLS	1.0000	0.0000	0.6528	10.3482	146642.2149	11.1626
AQIVKDCKILAV	1.0000	0.0000	0.6854	11.5833	607864.9485	12.1119
AQIYTSPTVRKS	1.0000	0.0000	0.7118	10.7156	223850.0906	11.4450
AQKCISQREPSE	1.0000	0.0000	0.7419	11.1314	361289.8212	11.7646
AQKDTSKALIIW	1.0000	0.0000	0.7362	11.2703	423945.1632	11.8713
AQKNFNCPDQMG	1.0000	0.0000	0.7392	11.8030	782841.6933	12.2808
AQKSFNSNNKIE	1.0000	0.0000	0.6864	9.8274	80510.0745	10.7623
AQLDNFSQERTD	1.0000	0.0000	0.6802	10.5456	184049.4430	11.3143
AQLKRRSTFTNN	1.0000	0.0000	0.6831	10.2419	129745.4601	11.0808
AQLPESHLTTKE	1.0000	0.0000	0.6781	10.4597	166733.7266	11.2483
AQLTGPNDLVVT	1.0000	0.0000	0.6622	10.6718	212846.0910	11.4113
AQNEESSVPFRS	1.0000	0.0000	0.7257	10.3389	145072.4310	11.1554
AQNEYPYLPPFP	1.0000	0.0000	0.6898	11.4417	516392.6425	12.0030
AQNFEVNPEFNE	1.0000	0.0000	0.6825	10.9149	281590.6035	11.5982
AQNQSYESIRQI	1.0000	0.0000	0.7218	10.7490	232622.2246	11.4706
AQNVFKCNKRFM	1.0000	0.0000	0.7510	11.9622	940289.5264	12.4031
AQPGLHQKHYVN	1.0000	0.0000	0.7117	11.7933	774092.5733	12.2733
AQPNDISKQSAR	1.0000	0.0000	0.6877	10.3001	138738.0129	11.1256
AQPSAIRVNSDT	1.0000	0.0000	0.6936	10.3606	148747.0104	11.1721
AQPSKREVTHNH	1.0000	0.0000	0.7177	11.1792	381731.8230	11.8013
AQRACLSRTLAK	1.0000	0.0000	0.7262	11.0865	343071.4171	11.7300
AQSLRPNRQSPV	1.0000	0.0000	0.7048	10.4100	157455.5819	11.2101
AQSPFRSANFVK	1.0000	0.0000	0.7225	10.7520	233430.6602	11.4729
AQSPTGGQIKQY	1.0000	0.0000	0.6909	11.2697	423640.5678	11.8708
AQTEYVKLSLHL	1.0000	0.0000	0.7177	10.8033	247630.2484	11.5124
AQTPLNTLPLFT	1.0000	0.0000	0.6504	10.2115	125280.3217	11.0575
AQTTMGSALNTL	1.0000	0.0000	0.6965	10.4227	159775.7954	11.2198
AQTTPFNCFGNP	1.0000	0.0000	0.7234	11.5137	561074.6623	12.0584
AQTVLVSIYNSL	1.0000	0.0000	0.7221	10.3587	148428.3088	11.1707
AQYSLSDNNFFS	1.0000	0.0000	0.7425	10.1605	118136.5078	11.0183
AQYTNKLFCSST	1.0000	0.0000	0.7723	10.8890	273308.8329	11.5782
AQYVSTITRPSN	1.0000	0.0000	0.7181	10.5756	190523.8407	11.3373
ARAQSPFRSANF	1.0000	0.0000	0.7229	10.8216	252891.1074	11.5264
ARDAYKQLQIEA	1.0000	0.0000	0.6474	11.3120	444780.8398	11.9034
ARDYDDLDELRP	1.0000	0.0000	0.6561	11.0101	314185.3760	11.6713
AREKRVVANIGP	1.0000	0.0000	0.6486	11.3082	442854.9973	11.9005
ARGLAGLGEYAC	1.0000	0.0000	0.7195	12.1179	1124911.9268	12.5228
ARGPAEDYRLFN	1.0000	0.0000	0.6785	11.4026	493682.3969	11.9730
ARHIMGSEASFQ	1.0000	0.0000	0.7565	11.5006	552682.7587	12.0484
ARIGVDLAEKSP	1.0000	0.0000	0.6724	10.7955	245424.8453	11.5064
ARILSNQDSLSV	1.0000	0.0000	0.6968	9.7573	74269.3506	10.7084
ARISSVALNGRT	1.0000	0.0000	0.7064	10.3768	151550.6821	11.1846
ARKGNLPPVNQT	1.0000	0.0000	0.6641	10.6224	201063.5301	11.3733
ARLGGRSIDITE	1.0000	0.0000	0.6754	10.8320	255956.0174	11.5344
ARLQHSPNSISM	1.0000	0.0000	0.7539	10.4450	163930.8761	11.2370
ARLTNRYSSGDA	1.0000	0.0000	0.7238	10.5316	181120.4016	11.3036
ARMLSNGGSHSS	1.0000	0.0000	0.7786	10.3556	147901.2371	11.1683
ARMTQLPEEALQ	1.0000	0.0000	0.6616	11.1493	368811.7779	11.7783
ARNDDSRNPPAM	1.0000	0.0000	0.7016	10.7280	227068.0212	11.4545
ARNREANPSDKS	1.0000	0.0000	0.6875	10.0691	106341.7819	10.9480
ARPLAWAPPSSP	1.0000	0.0000	0.7694	11.2889	433097.0682	11.8856
ARPPANGDNTVN	1.0000	0.0000	0.6678	10.6067	197466.7768	11.3612
ARPWRVLLGAEN	1.0000	0.0000	0.7472	11.8443	820889.2417	12.3125
ARQQDSDSNPST	1.0000	0.0000	0.6946	9.9251	90099.4829	10.8374
ARQYLSIVQSHI	1.0000	0.0000	0.7482	11.1362	363281.3773	11.7682
ARRYRVNKNKNQ	1.0000	0.0000	0.6958	10.9578	295852.6692	11.6312
ARSAPLTNNVLF	1.0000	0.0000	0.6896	10.2430	129918.3336	11.0817
ARSDPIIDNINT	1.0000	0.0000	0.6617	10.1732	119878.1364	11.0280
ARSENTSSYSYP	1.0000	0.0000	0.7561	10.1915	122430.0435	11.0421
ARSGCTLNSSTN	1.0000	0.0000	0.7457	10.1212	112910.1561	10.9881
ARSMISPLIFVL	1.0000	0.0000	0.7317	10.7330	228383.8039	11.4584
ARSPYKEAKSSI	1.0000	0.0000	0.7201	10.3670	149857.3199	11.1771
ARSQVLSLSLCF	1.0000	0.0000	0.7754	10.6045	196980.6379	11.3596
ARVATKQKKKRE	1.0000	0.0000	0.6281	11.0225	318715.0237	11.6809
ARVSTTKAPIGL	1.0000	0.0000	0.6712	10.6413	205498.1813	11.3879
ASAESQNRNGDL	1.0000	0.0000	0.6966	10.0789	107549.7615	10.9556
ASAIFYLQESWF	1.0000	0.0000	0.8235	11.9074	882797.3552	12.3610
ASASLLPDGSSS	1.0000	0.0000	0.6920	9.2576	41779.2409	10.3243
ASCIEGNLNNDT	1.0000	0.0000	0.7269	10.4864	171931.4325	11.2688
ASCQVRKPSNSE	1.0000	0.0000	0.7670	10.6776	214277.1118	11.4158
ASDIVGKTDPTS	1.0000	0.0000	0.6816	10.3293	143485.6407	11.1481
ASDRLNKDARGP	1.0000	0.0000	0.6761	10.4997	174575.4746	11.2790
ASEEVLLYTVVS	1.0000	0.0000	0.7293	10.6772	214157.9314	11.4154
ASEIHRMGNGEL	1.0000	0.0000	0.7341	11.2834	430375.9378	11.8814
ASELLLDARNRE	1.0000	0.0000	0.6723	10.1522	117014.7710	11.0119
ASFCSSTSQRSQ	1.0000	0.0000	0.7888	10.3716	150641.8178	11.1805
ASFQPAQNEYPY	1.0000	0.0000	0.7247	11.4265	507457.5417	11.9914
ASFQTSPLRTPY	1.0000	0.0000	0.7187	10.6562	209043.7213	11.3993
ASFSLQISPIQG	1.0000	0.0000	0.7185	10.3121	140666.5538	11.1348
ASFTDIQTKIKN	1.0000	0.0000	0.6639	10.3408	145389.1088	11.1568
ASFTEVDNHDRT	1.0000	0.0000	0.7019	10.9362	288583.4694	11.6145
ASFTSAFYATSK	1.0000	0.0000	0.7420	10.5673	188724.2823	11.3310
ASGAEPKLTSTQ	1.0000	0.0000	0.6811	10.2000	123642.0000	11.0487
ASGDTIAPLIVN	1.0000	0.0000	0.6749	10.4632	167405.0187	11.2510
ASGGDPYVQGSG	1.0000	0.0000	0.7437	11.3765	479080.2835	11.9530
ASHADRMANNDS	1.0000	0.0000	0.7435	10.6784	214468.6343	11.4164
ASHFNMASVAIT	1.0000	0.0000	0.7579	11.0780	339758.5550	11.7235
ASHQFLPHISDE	1.0000	0.0000	0.7405	10.9932	308127.5927	11.6583
ASHSNRQATQGY	1.0000	0.0000	0.7535	11.0632	333994.2164	11.7121
ASISNTNIDQEK	1.0000	0.0000	0.6715	9.8238	80175.3316	10.7595
ASISQVPESPDD	1.0000	0.0000	0.6997	10.2100	125068.1911	11.0563
ASKITLQVPRFD	1.0000	0.0000	0.6762	10.7607	235789.0103	11.4797
ASKPSKILSTVS	1.0000	0.0000	0.6853	9.4855	54313.0574	10.4995
ASKSMSIDDTPS	1.0000	0.0000	0.7140	9.8748	85028.5852	10.7987
ASLAELSETLEI	1.0000	0.0000	0.6695	9.8405	81735.2724	10.7724
ASLDLNNDSSRT	1.0000	0.0000	0.6663	9.2404	40957.2953	10.3111
ASLGPDNLSPNM	1.0000	0.0000	0.7081	10.0199	100490.9497	10.9103
ASLKKAKLSRKS	1.0000	0.0000	0.6727	9.5534	58732.0428	10.5517
ASLLPDGSSSTN	1.0000	0.0000	0.6778	9.2208	40044.5386	10.2960
ASLLSFKWTVPF	1.0000	0.0000	0.7922	11.2805	428932.4727	11.8791
ASLPSSIKRHIS	1.0000	0.0000	0.7196	9.8854	86069.5379	10.8068
ASMSKSCYKSIH	1.0000	0.0000	0.8446	11.1495	368899.8050	11.7785
ASMTNLNILFNR	1.0000	0.0000	0.7072	10.1848	121493.2564	11.0370
ASNFSLHTPDAQ	1.0000	0.0000	0.7169	10.4346	161976.8136	11.2290
ASNGVYDEGTES	1.0000	0.0000	0.7312	10.7834	242034.1611	11.4971
ASNIDKNKHPPN	1.0000	0.0000	0.6822	10.1331	114477.9433	10.9973
ASNQGTIQFGYS	1.0000	0.0000	0.7422	10.9437	291069.2997	11.6203
ASNRSNVRELQE	1.0000	0.0000	0.7033	10.1705	119511.3896	11.0260
ASNSSLSATNKM	1.0000	0.0000	0.6998	9.3783	48007.8416	10.4171
ASPDKKSNTINI	1.0000	0.0000	0.6618	9.6687	67067.0368	10.6403
ASPITKFDHLAA	1.0000	0.0000	0.6872	10.8485	260859.9333	11.5471
ASPLLIIKYNGS	1.0000	0.0000	0.7060	10.1628	118454.7271	11.0201
ASPRDSADFLSL	1.0000	0.0000	0.7012	9.9622	94029.9288	10.8659
ASQEFKNRVETG	1.0000	0.0000	0.6912	10.9207	283455.6564	11.6026
ASQGRDISLANY	1.0000	0.0000	0.7244	10.5844	192474.3136	11.3441
ASQIRTETNVHS	1.0000	0.0000	0.7170	10.5748	190343.3550	11.3367
ASQLKDRSWSSQ	1.0000	0.0000	0.7881	10.6454	206463.5672	11.3910
ASQNPLNKNSNG	1.0000	0.0000	0.6746	9.4579	52615.3891	10.4783
ASRDQDEKIPCT	1.0000	0.0000	0.7067	11.2154	397961.2127	11.8291
ASRGQSKYRLPL	1.0000	0.0000	0.7237	10.6272	202177.5285	11.3770
ASRINAPSPSKK	1.0000	0.0000	0.6872	9.8235	80146.4289	10.7592
ASSALQPSQIAG	1.0000	0.0000	0.7094	10.2240	127106.0248	11.0671
ASSANKSGPNTL	1.0000	0.0000	0.6805	9.4779	53838.2214	10.4936
ASSIEKTWKHCE	1.0000	0.0000	0.8425	11.9956	977084.2230	12.4288
ASSQGSFTQLFL	1.0000	0.0000	0.7273	10.2417	129713.4118	11.0807
ASSQILRMASLL	1.0000	0.0000	0.7216	10.0618	105456.9350	10.9425
ASSQLLSQNKAL	1.0000	0.0000	0.6766	9.4229	50537.3430	10.4514
ASSSIDDQQWQA	1.0000	0.0000	0.7886	11.1764	380519.3141	11.7992
ASTDGNLQPLNA	1.0000	0.0000	0.6716	10.0142	99826.5741	10.9058
ASTDISSPSRIQ	1.0000	0.0000	0.6997	9.7927	77360.1201	10.7356
ASTEENAFQNHP	1.0000	0.0000	0.7048	10.7539	233937.7288	11.4744
ASTGPLKAASFT	1.0000	0.0000	0.6927	10.3373	144807.2985	11.1542
ASTILFKHNASF	1.0000	0.0000	0.7255	10.4992	174478.8338	11.2786
ASTLKDYSQRLL	1.0000	0.0000	0.6998	10.1229	113131.0828	10.9894
ASTNRRFSEYLH	1.0000	0.0000	0.7547	10.8669	266446.7330	11.5613
ASTQKFQKESFQ	1.0000	0.0000	0.7041	10.6894	217209.7814	11.4249
ASVAITIPPTDF	1.0000	0.0000	0.6649	10.8050	248116.6582	11.5137
ASVINNRTWQNP	1.0000	0.0000	0.7683	11.1622	374333.6081	11.7882
ASVMNNSVGHEK	1.0000	0.0000	0.7644	10.9053	278484.5678	11.5908
ASYNIESSLAST	1.0000	0.0000	0.7120	9.6560	66095.5416	10.6306
ATAEMLLHHHIY	1.0000	0.0000	0.7332	12.1066	1110306.4529	12.5141
ATAMELLVESNI	1.0000	0.0000	0.6990	10.5523	185481.9040	11.3194
ATAQAMNPFKDV	1.0000	0.0000	0.6689	11.3507	465036.7585	11.9331
ATDALAGLKRNT	1.0000	0.0000	0.6501	10.4421	163390.4622	11.2348
ATDREESYVNSV	1.0000	0.0000	0.7275	10.7402	230272.9216	11.4639
ATELNIAIPGHD	1.0000	0.0000	0.6624	10.9375	288992.1584	11.6155
ATERDNYFNSQY	1.0000	0.0000	0.7358	11.0944	346239.8937	11.7362
ATERLWWGESYH	1.0000	0.0000	0.8908	13.1468	3677399.7828	13.3136
ATFGLQLNFLDI	1.0000	0.0000	0.6742	10.6611	210237.6456	11.4031
ATGKFTVLELDT	1.0000	0.0000	0.6518	10.7242	226079.6039	11.4516
ATGKNSSICFRG	1.0000	0.0000	0.7697	11.1229	357772.6223	11.7580
ATGLDSSTTQKY	1.0000	0.0000	0.7020	10.3485	146687.2554	11.1628
ATHVTSSQEPAV	1.0000	0.0000	0.7182	10.8746	268827.7893	11.5672
ATIAILFADVKT	1.0000	0.0000	0.6387	10.9064	278842.3389	11.5916
ATICQGSESSNN	1.0000	0.0000	0.7558	10.3632	149191.4174	11.1741
ATIGSHRKLSNK	1.0000	0.0000	0.7073	10.2585	132253.8667	11.0936
ATIIPKLTLCKN	1.0000	0.0000	0.6870	10.6808	215045.7734	11.4182
ATIKCSTVVPNS	1.0000	0.0000	0.7459	10.7734	239258.4194	11.4894
ATISSNERMNFS	1.0000	0.0000	0.7344	10.1599	118061.7419	11.0178
ATKQKKKREKLD	1.0000	0.0000	0.6260	10.4832	171289.9500	11.2663
ATKTDTRVNSET	1.0000	0.0000	0.6611	10.2567	131984.1823	11.0923
ATLPCFSLTTFT	1.0000	0.0000	0.7298	10.9311	286877.5436	11.6106
ATLQRPLQTGAS	1.0000	0.0000	0.6739	10.5375	182345.4979	11.3081
ATLYNISLYLPS	1.0000	0.0000	0.7208	10.1615	118271.8780	11.0190
ATMRPPLSTCLK	1.0000	0.0000	0.7407	11.0923	345396.0615	11.7345
ATMSKVENDNQK	1.0000	0.0000	0.6973	10.5254	179832.8441	11.2988
ATNAIYFNLAQP	1.0000	0.0000	0.6843	10.9063	278794.6572	11.5915
ATNHDQAIKKKI	1.0000	0.0000	0.6504	10.8106	249722.3991	11.5180
ATNHERQMIVSL	1.0000	0.0000	0.7279	11.1157	354818.8896	11.7525
ATNKMTSPETKL	1.0000	0.0000	0.6759	10.2243	127150.9497	11.0674
ATNKTALTNGTA	1.0000	0.0000	0.6463	10.1745	120068.2000	11.0291
ATNNLGSLLKQN	1.0000	0.0000	0.6604	9.5436	58071.7454	10.5442
ATNPLLFTNLII	1.0000	0.0000	0.6516	10.0127	99661.3221	10.9047
ATNQYSDTTEHY	1.0000	0.0000	0.7319	11.1694	377463.4830	11.7938
ATPSGLWISDEY	1.0000	0.0000	0.7954	11.4728	535243.0638	12.0270
ATQFPDREEAST	1.0000	0.0000	0.6655	10.8663	266254.0570	11.5608
ATQGYKIKVMAE	1.0000	0.0000	0.6622	11.7618	746544.3599	12.2491
ATRKPEAASNID	1.0000	0.0000	0.6616	10.4468	164267.3458	11.2384
ATSDDSSVAFKE	1.0000	0.0000	0.7067	10.2172	126117.4781	11.0619
ATSDGPSIQNED	1.0000	0.0000	0.6842	10.2170	126080.5084	11.0617
ATSEMFVLKQLS	1.0000	0.0000	0.7257	10.5780	191053.4659	11.3392
ATSFTIEIAPYK	1.0000	0.0000	0.6826	10.9557	295121.0987	11.6295
ATSISKWRYQLL	1.0000	0.0000	0.7925	11.2608	419340.3679	11.8640
ATSLQKNLSNPC	1.0000	0.0000	0.7223	10.0950	109560.0704	10.9680
ATSPIACQDPSP	1.0000	0.0000	0.7321	10.9449	291485.3541	11.6212
ATSPTRNKYKLR	1.0000	0.0000	0.6878	10.4523	165309.8343	11.2426
ATTAFSPFDHNS	1.0000	0.0000	0.7251	10.6367	204405.5234	11.3843
ATTIKLMVDVIC	1.0000	0.0000	0.7096	11.7164	708538.0405	12.2142
ATTKLSIWLPDL	1.0000	0.0000	0.7299	10.8084	249083.1917	11.5163
ATTLQSSNLSDE	1.0000	0.0000	0.6687	9.3867	48473.1407	10.4235
ATTPPLTLQHQS	1.0000	0.0000	0.6801	10.4794	170544.6228	11.2634
ATTTNSDNNHDS	1.0000	0.0000	0.6842	9.7127	70549.9345	10.6741
ATVMTKDRYPFK	1.0000	0.0000	0.6713	11.6632	666414.6270	12.1733
ATWTAKFNDSTK	1.0000	0.0000	0.7464	11.1849	384224.5602	11.8056
ATYVGCSTDIKN	1.0000	0.0000	0.7519	11.3613	470781.2708	11.9413
AVAGPHTKTKHR	1.0000	0.0000	0.6622	11.6326	643360.7891	12.1498
AVCMHNFFRTRS	1.0000	0.0000	0.7998	12.2562	1319057.5981	12.6291
AVDEERKCSLSS	1.0000	0.0000	0.7594	10.6443	206207.8425	11.3902
AVDNAYVKLLKL	1.0000	0.0000	0.6820	10.6777	214285.5183	11.4158
AVDSYTNNFECV	1.0000	0.0000	0.7768	11.4995	551957.2495	12.0475
AVEFKLCDGQAI	1.0000	0.0000	0.6897	11.8499	826267.5362	12.3168
AVEKVTAQLKRR	1.0000	0.0000	0.6420	11.1287	360170.2007	11.7625
AVFLTKSQITSL	1.0000	0.0000	0.6900	10.1441	115929.6816	11.0057
AVGKTVLTPNSH	1.0000	0.0000	0.7047	10.7288	227267.8496	11.4551
AVHSLEFYPPEL	1.0000	0.0000	0.7254	11.2533	415715.4749	11.8582
AVICLMQSFLQT	1.0000	0.0000	0.7660	11.5973	617760.6691	12.1227
AVINLTNDDCLL	1.0000	0.0000	0.7062	10.6101	198248.5205	11.3639
AVISAYLAKETS	1.0000	0.0000	0.7106	10.5726	189868.3406	11.3350
AVKSSTAEQKLP	1.0000	0.0000	0.6813	10.2109	125199.0818	11.0570
AVLAYSMSGPSR	1.0000	0.0000	0.7778	10.9271	285573.7783	11.6075
AVLMVKLKDGIF	1.0000	0.0000	0.6808	11.3466	462889.8344	11.9300
AVMYRVLVPSPN	1.0000	0.0000	0.7431	11.4056	495409.1594	11.9753
AVNFNTDIEKDY	1.0000	0.0000	0.6791	10.9594	296385.4405	11.6324
AVNKASTILFKH	1.0000	0.0000	0.7014	10.6862	216392.2574	11.4223
AVNTEQEESASP	1.0000	0.0000	0.6914	10.3483	146655.6687	11.1626
AVPEPRGTAKNS	1.0000	0.0000	0.6775	10.7017	220291.7945	11.4343
AVPPDFHTLRKR	1.0000	0.0000	0.6595	11.3810	481584.1490	11.9564
AVPTDELTNCAG	1.0000	0.0000	0.7025	11.3062	441851.6280	11.8989
AVQPLKLSRSYY	1.0000	0.0000	0.7464	10.8503	261405.6538	11.5485
AVRARLTNRYSS	1.0000	0.0000	0.7317	10.6492	207380.2731	11.3939
AVRIGRRNNNQL	1.0000	0.0000	0.6847	10.7470	232084.6350	11.4691
AVRRAQEPLGDE	1.0000	0.0000	0.6346	11.3417	460277.5812	11.9262
AVSFERYQVSIT	1.0000	0.0000	0.7369	11.1993	390672.8057	11.8168
AVSFYVIKRDVR	1.0000	0.0000	0.7042	11.6278	639797.3648	12.1461
AVSGTLDNKENT	1.0000	0.0000	0.6720	10.0800	107687.9940	10.9564
AVSHRNLHTNHR	1.0000	0.0000	0.7583	11.1720	378593.3508	11.7958
AVSKTDRTGMHS	1.0000	0.0000	0.7443	11.0778	339659.5436	11.7233
AVSMGFYMLGEV	1.0000	0.0000	0.7617	12.1897	1221880.7169	12.5780
AVSVQAQINRMQ	1.0000	0.0000	0.7121	11.3675	474134.1842	11.9460
AVTDTKSKLPPN	1.0000	0.0000	0.6564	10.0647	105799.4267	10.9446
AVTMGLNILPGN	1.0000	0.0000	0.6971	10.8320	255941.0463	11.5344
AVVYFTSQRDIM	1.0000	0.0000	0.7216	11.7885	769889.8609	12.2697
AWAPPSSPTKNQ	1.0000	0.0000	0.7623	11.0298	321394.3128	11.6864
AWATDREESYVN	1.0000	0.0000	0.7826	11.8887	863954.5338	12.3466
AWNQDVNSRKEA	1.0000	0.0000	0.7668	11.4221	504914.8436	11.9880
AWPCVISREGNF	1.0000	0.0000	0.8326	12.5332	1814416.8729	12.8420
AWRGNDRIKTTP	1.0000	0.0000	0.7225	11.7306	720226.3958	12.2251
AWYPRSFSENVS	1.0000	0.0000	0.8420	11.5131	560681.2932	12.0580
AYDESDPYKNVN	1.0000	0.0000	0.7220	10.8803	270582.0217	11.5715
AYDPKSRKVLVK	1.0000	0.0000	0.6942	10.9102	280060.7066	11.5945
AYKKMRDFDPSN	1.0000	0.0000	0.7226	11.1544	370984.4233	11.7822
AYKQLQIEAVSK	1.0000	0.0000	0.6909	10.9692	299749.5693	11.6399
AYLAKETSTNPQ	1.0000	0.0000	0.6853	10.4661	167956.2405	11.2532
AYLNKINLNIRS	1.0000	0.0000	0.6899	9.9967	97836.6013	10.8924
AYNSTQGGAREK	1.0000	0.0000	0.7060	11.0832	341798.2533	11.7275
AYPQARPKLMLN	1.0000	0.0000	0.6969	11.1612	373918.3737	11.7875
AYPSSDDREHKS	1.0000	0.0000	0.7455	10.6412	205472.2921	11.3878
AYPTYNVTSKYQ	1.0000	0.0000	0.7421	11.3420	460421.4401	11.9264
AYREDQSSNSNS	1.0000	0.0000	0.7265	9.7891	77038.8748	10.7328
AYSGSLNEGSDQ	1.0000	0.0000	0.7386	10.3062	139713.2809	11.1303
AYSMSGPSRIQS	1.0000	0.0000	0.7828	10.6844	215940.0884	11.4209
AYSSKNANAADE	1.0000	0.0000	0.7093	10.2877	136778.9235	11.1161
AYTTLLFGRNDN	1.0000	0.0000	0.6932	10.7066	221529.8787	11.4380
AYVKLLKLLDPV	1.0000	0.0000	0.6754	10.6722	212927.4935	11.4116
AYYSSQFPGTSV	1.0000	0.0000	0.7833	11.1063	351015.6692	11.7453
CADKIKTKELDS	1.0000	0.0000	0.7003	10.7456	231710.2557	11.4680
CAGGVKSILHIC	1.0000	0.0000	0.8092	12.3056	1396293.0535	12.6671
CAGRNSNEKSTR	1.0000	0.0000	0.7539	10.7107	222584.2682	11.4412
CAIENCSFNNLD	1.0000	0.0000	0.7964	11.2126	396693.9537	11.8270
CAILISYLPEKA	1.0000	0.0000	0.7387	11.2010	391435.5314	11.8181
CALVKLKHFNPK	1.0000	0.0000	0.7336	11.3845	483496.2075	11.9591
CAMTRSKSQWVI	1.0000	0.0000	0.8672	12.3640	1493318.4824	12.7120
CANDTLNGQLPP	1.0000	0.0000	0.7103	10.8720	268007.2099	11.5652
CAQDGDKKQNPI	1.0000	0.0000	0.6883	11.4054	495279.4366	11.9752
CARSENTSSYSY	1.0000	0.0000	0.8203	10.7966	245716.7430	11.5072
CASNGVYDEGTE	1.0000	0.0000	0.7619	11.6858	683975.9197	12.1907
CASRINAPSPSK	1.0000	0.0000	0.7518	10.4982	174288.0240	11.2779
CATTTNSDNNHD	1.0000	0.0000	0.7371	10.6150	199370.4364	11.3676
CAVKSSTAEQKL	1.0000	0.0000	0.7407	10.8160	251274.1948	11.5221
CCWYSADKLAPS	1.0000	0.0000	0.9160	12.5833	1922247.5465	12.8805
CDAGTYSIMYDR	1.0000	0.0000	0.7823	12.3018	1390109.6307	12.6641
CDGEAEDSSAQK	1.0000	0.0000	0.7426	11.1060	350880.7730	11.7450
CDGQAILVLSIS	1.0000	0.0000	0.7534	10.9123	280733.6033	11.5961
CDKLIMEIMDET	1.0000	0.0000	0.7198	11.8242	802170.7245	12.2971
CDRDLSISSNAS	1.0000	0.0000	0.7462	10.0074	99053.5419	10.9006
CDRGTSYLLIMN	1.0000	0.0000	0.7854	11.4148	500699.2793	11.9824
CDSHYTQRSDAD	1.0000	0.0000	0.7880	11.5577	590187.5418	12.0922
CDSRTDAFYDNS	1.0000	0.0000	0.7775	11.1632	374765.2240	11.7890
CDTYNRGMIYLK	1.0000	0.0000	0.7685	12.1285	1138636.6603	12.5309
CDWKLAIWENGD	1.0000	0.0000	0.8696	13.0777	3396464.4754	13.2606
CEAHSQGFVISK	1.0000	0.0000	0.7881	11.7017	696594.1422	12.2029
CEGNALHTNQDA	1.0000	0.0000	0.7333	11.4017	493203.4719	11.9723
CELGIFNHSERE	1.0000	0.0000	0.7662	11.5692	598073.5919	12.1011
CELSTVSVTHPP	1.0000	0.0000	0.7709	11.1531	370441.8195	11.7813
CEMHISNAPHNS	1.0000	0.0000	0.8251	11.4631	529316.8521	12.0195
CENMPCINHYLA	1.0000	0.0000	0.8316	12.5114	1769418.9151	12.8252
CENQGPTIAEKS	1.0000	0.0000	0.7226	11.1162	355017.8528	11.7529
CEPEILQNSQET	1.0000	0.0000	0.7203	10.9192	282974.8765	11.6014
CEPVNNSQSTVP	1.0000	0.0000	0.7560	10.7551	234271.7676	11.4753
CESSFHFDVLGS	1.0000	0.0000	0.8234	11.3471	463143.1876	11.9304
CESSITDYNSPM	1.0000	0.0000	0.8028	10.9505	293367.5587	11.6255
CFDSSWKTGYLS	1.0000	0.0000	0.8845	11.8270	804776.3137	12.2992
CFFLIKNLNKNH	1.0000	0.0000	0.7519	11.0298	321406.9693	11.6865
CFGNPKKFNFID	1.0000	0.0000	0.7291	11.5758	602631.0105	12.1061
CFIKAMSAGESH	1.0000	0.0000	0.8075	11.8763	851737.1944	12.3371
CFNENEATICQG	1.0000	0.0000	0.7683	12.0566	1048243.0928	12.4757
CFNPIAICQEPI	1.0000	0.0000	0.7380	12.1888	1220490.5700	12.5773
CFNRILQNPYTN	1.0000	0.0000	0.7503	11.2610	419415.1682	11.8642
CFRGDQIQFLDK	1.0000	0.0000	0.6949	11.9187	894305.8887	12.3697
CFSDLLDHDKSS	1.0000	0.0000	0.7723	10.5877	193198.7807	11.3467
CFSLTTFTDDSC	1.0000	0.0000	0.8076	11.3969	490477.4174	11.9686
CGAVINLTNDDC	1.0000	0.0000	0.7695	11.6934	690031.0648	12.1965
CGGNNDKANSDN	1.0000	0.0000	0.7383	10.5529	185611.3513	11.3199
CGGTRHVFLANH	1.0000	0.0000	0.7550	12.3470	1464315.0789	12.6989
CGKSKTSSTDNG	1.0000	0.0000	0.7475	10.3376	144862.5261	11.1544
CGLEQQKDDPDF	1.0000	0.0000	0.6870	11.6432	651242.5240	12.1579
CGQRGCAMTRSK	1.0000	0.0000	0.8035	12.5521	1854432.5885	12.8565
CGRISNHTMCNE	1.0000	0.0000	0.8477	12.1748	1201037.9256	12.5665
CGSNVCLNESKA	1.0000	0.0000	0.8147	11.1767	380628.6075	11.7994
CHAKRKPTIEAH	1.0000	0.0000	0.6995	12.0607	1053139.3231	12.4788
CHNMQPDDERNV	1.0000	0.0000	0.7498	11.9673	945850.8539	12.4071
CHSDDTELTRNQ	1.0000	0.0000	0.7428	11.0773	339480.2634	11.7230
CHWVADSLGRVE	1.0000	0.0000	0.8436	12.8046	2480082.3058	13.0506
CIAFKAPEESAN	1.0000	0.0000	0.7275	11.2595	418697.1466	11.8630
CIEGNLNNDTHP	1.0000	0.0000	0.7347	11.0351	323384.5253	11.6906
CIKDYPNNESLT	1.0000	0.0000	0.7393	10.7604	235698.4299	11.4794
CIKTSIRGLSDR	1.0000	0.0000	0.7439	10.8703	267486.7750	11.5639
CINAIAQTEYVK	1.0000	0.0000	0.7097	11.7545	740279.4346	12.2435
CINHYLATSDGP	1.0000	0.0000	0.7744	11.4986	551412.7534	12.0468
CIPDDSEMKVES	1.0000	0.0000	0.7644	11.2843	430833.9673	11.8821
CISQREPSENDT	1.0000	0.0000	0.7392	10.7761	240005.2439	11.4915
CISYQKEEFGNL	1.0000	0.0000	0.7653	11.4743	536181.7300	12.0281
CITLKSGFADAP	1.0000	0.0000	0.7264	11.2499	414102.8434	11.8556
CIYCTISQKECS	1.0000	0.0000	0.8802	12.3533	1475018.5104	12.7037
CKCHAKRKPTIE	1.0000	0.0000	0.7365	12.2555	1318019.1775	12.6286
CKDANLSNSNIN	1.0000	0.0000	0.7151	9.8343	81150.4655	10.7676
CKHFNIEFSDKN	1.0000	0.0000	0.7653	11.2781	427783.6153	11.8773
CKILAVSMGFYM	1.0000	0.0000	0.8090	12.4312	1613503.6981	12.7636
CKLGQTFPFVYM	1.0000	0.0000	0.7358	12.5155	1777953.3832	12.8284
CKLTKKAIMRPD	1.0000	0.0000	0.7018	11.4757	537057.5167	12.0292
CKNEFSKTQNDS	1.0000	0.0000	0.7406	10.4948	173599.7712	11.2752
CKPHAEPEQRNQ	1.0000	0.0000	0.7028	11.8132	792062.7321	12.2886
CKRAMPPNHLDV	1.0000	0.0000	0.7426	11.9198	895494.9857	12.3706
CKVTKSNPTGYK	1.0000	0.0000	0.7481	11.2025	392094.6258	11.8192
CKYKYALNPRKN	1.0000	0.0000	0.7520	11.4574	525860.7101	12.0152
CLCPTHGQNGTS	1.0000	0.0000	0.8175	11.8927	867993.3261	12.3497
CLFDSSIKFRED	1.0000	0.0000	0.7582	11.0721	337461.1368	11.7190
CLFLKNGVEGYR	1.0000	0.0000	0.7521	11.8838	859106.3795	12.3429
CLFQDQNSTNQL	1.0000	0.0000	0.7386	10.7052	221184.8518	11.4370
CLISNLFLTMNA	1.0000	0.0000	0.7588	10.7360	229167.3064	11.4606
CLISNNSPSPNS	1.0000	0.0000	0.7199	9.4986	55141.5707	10.5096
CLKGAKLAPSQT	1.0000	0.0000	0.7206	10.9233	284324.5514	11.6046
CLKSRSNVDTFN	1.0000	0.0000	0.7533	10.5388	182629.8478	11.3091
CLLGCDKLIMEI	1.0000	0.0000	0.7763	11.9756	954902.9593	12.4134
CLMIRDLDQKQP	1.0000	0.0000	0.7115	11.5894	612169.8165	12.1166
CLMQSFLQTTDR	1.0000	0.0000	0.7594	11.4053	495225.5697	11.9751
CLNANALSEIYF	1.0000	0.0000	0.7657	11.0304	321637.4311	11.6869
CLNEKENSHEDS	1.0000	0.0000	0.7547	10.5617	187508.4205	11.3267
CLNESKARSPYK	1.0000	0.0000	0.7637	10.8455	259953.1737	11.5448
CLQNKFSYKEDN	1.0000	0.0000	0.7588	11.0166	316545.8188	11.6763
CLQNTNPNDIKS	1.0000	0.0000	0.7127	10.2837	136142.6871	11.1130
CLRINNINQCSG	1.0000	0.0000	0.8011	11.2911	434193.7555	11.8873
CLRQATIAILFA	1.0000	0.0000	0.6977	11.5366	576021.4909	12.0760
CLSKRGIHSIVD	1.0000	0.0000	0.7771	11.2908	434073.9723	11.8871
CLSRTLAKNQLR	1.0000	0.0000	0.7265	10.6170	199834.5062	11.3692
CLTSGSQNSWVF	1.0000	0.0000	0.8723	11.6001	619715.5787	12.1248
CLTTLPVSRIAA	1.0000	0.0000	0.7241	11.0085	313632.6203	11.6701
CMHNFFRTRSKT	1.0000	0.0000	0.7941	11.9246	900457.5551	12.3742
CNAHHGRGFETV	1.0000	0.0000	0.7327	12.5362	1820706.5708	12.8443
CNASSSIDDQQW	1.0000	0.0000	0.8440	11.4605	527695.7946	12.0175
CNEGHNTLLDAS	1.0000	0.0000	0.7524	10.8224	253146.3459	11.5271
CNETTNLTDLNP	1.0000	0.0000	0.6920	10.2729	134458.8736	11.1047
CNEYTDIKNQHT	1.0000	0.0000	0.7407	11.5114	559540.4152	12.0566
CNFNAVNTEQEE	1.0000	0.0000	0.7269	11.2621	419935.9365	11.8650
CNIDQCNAHHGR	1.0000	0.0000	0.7998	12.5822	1919860.4023	12.8797
CNKRFMETLRSA	1.0000	0.0000	0.7662	11.4227	505253.2459	11.9885
CNLGKNYLPEFN	1.0000	0.0000	0.7532	11.0971	347301.5083	11.7382
CNMSDTSSVNLQ	1.0000	0.0000	0.7777	10.4417	163299.5355	11.2344
CNNLHYVRSRTK	1.0000	0.0000	0.7905	11.3863	484489.1991	11.9604
CNPIQDHQGSSD	1.0000	0.0000	0.7740	11.2018	391773.7202	11.8186
CNPLSELSQFAQ	1.0000	0.0000	0.7551	10.7177	224393.5567	11.4466
CNPNNPNTSRSS	1.0000	0.0000	0.7275	9.7709	75443.1448	10.7189
CNPWNKSDANNQ	1.0000	0.0000	0.8119	11.3143	445990.3650	11.9052
CNQGLGYKYVSI	1.0000	0.0000	0.7955	11.8489	825309.6083	12.3161
CNQSKGYSASEE	1.0000	0.0000	0.7923	10.9180	282572.8843	11.6005
CNQVHKVKTSHN	1.0000	0.0000	0.7862	11.4865	543777.5496	12.0375
CNRDEMRPPNGL	1.0000	0.0000	0.7401	11.5500	584989.5530	12.0863
CNRIATTPPLTL	1.0000	0.0000	0.6941	10.8342	256584.3505	11.5361
CNSDRTGMHSIF	1.0000	0.0000	0.8169	11.6177	632446.2192	12.1384
CNVIVIHEYYLP	1.0000	0.0000	0.7607	12.3263	1429971.7546	12.6830
CPASASLLPDGS	1.0000	0.0000	0.7521	10.4572	166242.5102	11.2463
CPDQMGAHLDFL	1.0000	0.0000	0.7385	12.1559	1175139.7012	12.5520
CPIQNGHNKKRD	1.0000	0.0000	0.7262	11.4972	550522.9592	12.0458
CPSAFSPSMGEE	1.0000	0.0000	0.8071	11.3277	452915.7909	11.9155
CPTHGQNGTSNI	1.0000	0.0000	0.7613	11.2476	413012.9289	11.8539
CPVDKRFDLWVN	1.0000	0.0000	0.7977	12.4807	1707993.5238	12.8016
CQANTDLRPTKS	1.0000	0.0000	0.7172	10.7616	236033.3116	11.4803
CQDPSPPNVQIK	1.0000	0.0000	0.7227	11.1580	372526.1327	11.7850
CQEMKEWSLSQP	1.0000	0.0000	0.8589	12.1031	1105890.3829	12.5114
CQEPISFTRLLN	1.0000	0.0000	0.7356	10.9156	281807.1856	11.5987
CQETLTQGMPFY	1.0000	0.0000	0.7297	12.2751	1348020.0190	12.6436
CQFMIFGLSKHL	1.0000	0.0000	0.7965	11.9696	948276.8185	12.4088
CQGSESSNNVCQ	1.0000	0.0000	0.8395	11.2090	395058.5449	11.8242
CQNKELTTREYI	1.0000	0.0000	0.7170	11.3898	486454.2532	11.9631
CQNVRSNHKMKR	1.0000	0.0000	0.7935	11.6531	658761.9859	12.1656
CQSFATNNLGSL	1.0000	0.0000	0.7551	10.4796	170597.5754	11.2636
CQTISKSNGGKT	1.0000	0.0000	0.7446	10.7247	226207.5957	11.4520
CQTLQSKIRCSI	1.0000	0.0000	0.7982	11.4034	494128.7470	11.9736
CQVRKPSNSEQK	1.0000	0.0000	0.7520	10.9275	285709.1429	11.6079
CQWLKIKQKSST	1.0000	0.0000	0.8151	11.5113	559519.1407	12.0566
CREWSTAVDSYT	1.0000	0.0000	0.8613	12.2633	1329875.9051	12.6346
CRMMKSSEAIGR	1.0000	0.0000	0.8077	11.8780	853377.0967	12.3384
CRTELIAKGSNI	1.0000	0.0000	0.7267	10.9520	293872.6228	11.6267
CRTMKDELRSLN	1.0000	0.0000	0.7514	11.0054	312494.4352	11.6677
CSDQPQFRKKNF	1.0000	0.0000	0.7426	11.4009	492730.8994	11.9717
CSFKPRHYVDHK	1.0000	0.0000	0.7849	12.3437	1458868.3929	12.6964
CSFNNLDGPNAV	1.0000	0.0000	0.7554	10.8644	265674.9364	11.5593
CSGCNFNAVNTE	1.0000	0.0000	0.8174	11.6029	621701.7176	12.1269
CSGTLCSLITHK	1.0000	0.0000	0.8182	11.3601	470112.8869	11.9403
CSIDLISKISSL	1.0000	0.0000	0.7302	9.8613	83718.6800	10.7884
CSKKAYPSSDDR	1.0000	0.0000	0.7747	10.8621	264965.5372	11.5575
CSLITHKDKSAD	1.0000	0.0000	0.7465	10.7955	245420.7395	11.5064
CSLSDPCNEGHN	1.0000	0.0000	0.8314	11.3363	457409.5594	11.9220
CSLSSHKFYLNQ	1.0000	0.0000	0.8119	10.8323	256031.5568	11.5346
CSMPDMELDRAQ	1.0000	0.0000	0.7677	11.8643	840038.9174	12.3279
CSNSNEGARVAT	1.0000	0.0000	0.7642	10.8695	267251.2355	11.5633
CSNVAHGNTSKN	1.0000	0.0000	0.7777	10.7302	227652.5187	11.4562
CSPLIRQKGPKP	1.0000	0.0000	0.7191	11.1767	380627.8213	11.7994
CSPVPKGKETNF	1.0000	0.0000	0.7367	11.2333	406244.3933	11.8429
CSRLIFNLKPRE	1.0000	0.0000	0.7376	10.9518	293805.0684	11.6265
CSRLITRRGMST	1.0000	0.0000	0.7827	11.3126	445079.5961	11.9038
CSSGPNGEADNL	1.0000	0.0000	0.7534	10.6166	199728.5949	11.3688
CSSTMDIFNSAD	1.0000	0.0000	0.7877	10.8152	251059.5635	11.5216
CSSTSQRSQFVL	1.0000	0.0000	0.7892	10.5912	193968.4552	11.3493
CSTDIKNKKHTD	1.0000	0.0000	0.7247	10.8597	264240.3901	11.5557
CSTVVPNSLNRY	1.0000	0.0000	0.7856	10.9073	279137.2105	11.5923
CSVAQTPLNTLP	1.0000	0.0000	0.7247	10.7293	227404.1891	11.4555
CSYDSSSTKPSH	1.0000	0.0000	0.8045	10.4400	162992.6681	11.2332
CTASISNTNIDQ	1.0000	0.0000	0.7298	10.4002	155680.5224	11.2025
CTDDHIPVIIAE	1.0000	0.0000	0.6805	11.8541	830217.8436	12.3200
CTDGIKMEDRPN	1.0000	0.0000	0.7119	11.6629	666214.1016	12.1731
CTFIDNVHLQSS	1.0000	0.0000	0.7831	11.0872	343354.3084	11.7306
CTGGFASPRDSA	1.0000	0.0000	0.7659	11.4238	505882.6848	11.9893
CTGNGSMKNSSQ	1.0000	0.0000	0.7940	10.7028	220586.2850	11.4352
CTISQKECSGTL	1.0000	0.0000	0.7964	11.3201	448981.6656	11.9096
CTLDQVQHMKEF	1.0000	0.0000	0.7277	12.2426	1298526.1243	12.6186
CTLNSSTNSDDK	1.0000	0.0000	0.7124	9.7292	71902.5207	10.6868
CTMVQQKTLSPG	1.0000	0.0000	0.7537	11.5337	574131.3976	12.0738
CTNEIRSKGISK	1.0000	0.0000	0.7400	10.7113	222732.2420	11.4416
CTSLRSTTEVHR	1.0000	0.0000	0.7709	11.1215	357205.3699	11.7570
CTSSDSILCDTY	1.0000	0.0000	0.8235	11.1377	363914.1921	11.7694
CTSTVQAIAPNP	1.0000	0.0000	0.7234	11.1142	354195.2138	11.7513
CTTNNHTTTQRT	1.0000	0.0000	0.7179	11.0456	327319.3630	11.6986
CTTPEKDAECEN	1.0000	0.0000	0.7349	11.7305	720094.7772	12.2250
CTVANEKQEPKL	1.0000	0.0000	0.6969	11.1748	379785.0732	11.7979
CVHDRANGFLKI	1.0000	0.0000	0.7326	11.8992	874533.9297	12.3547
CVHRLMAMAENK	1.0000	0.0000	0.7657	12.3414	1455001.1704	12.6946
CVISREGNFDNN	1.0000	0.0000	0.7603	11.1010	348849.3761	11.7412
CVNITSNTTSNI	1.0000	0.0000	0.7275	10.1608	118180.9792	11.0185
CVPSISKNEYVI	1.0000	0.0000	0.7791	11.2215	400776.1426	11.8338
CVSLNLRFAGNN	1.0000	0.0000	0.7620	10.8106	249725.7569	11.5180
CVTKIDLACATT	1.0000	0.0000	0.7360	11.8151	793797.5424	12.2901
CVTSGEDNKSVK	1.0000	0.0000	0.7539	10.8715	267844.4296	11.5648
CWYSADKLAPSR	1.0000	0.0000	0.8567	12.0711	1065888.0228	12.4868
CYARILSNQDSL	1.0000	0.0000	0.7700	10.8375	257564.2398	11.5386
CYCNRIATTPPL	1.0000	0.0000	0.7708	12.0052	987940.0159	12.4361
CYERSLDAHSMT	1.0000	0.0000	0.8212	11.7212	712457.0918	12.2179
CYKSIHPSSSQQ	1.0000	0.0000	0.8206	10.9738	301353.9282	11.6435
CYVVLQSPTEFH	1.0000	0.0000	0.7814	12.0906	1090024.5754	12.5018
DADSLQIQANNN	1.0000	0.0000	0.6698	9.9600	93791.6049	10.8642
DAECENQGPTIA	1.0000	0.0000	0.6870	11.5036	554577.8167	12.0506
DAELLYMEILFS	1.0000	0.0000	0.7250	10.9585	296093.2912	11.6317
DAFMVDKACNPI	1.0000	0.0000	0.7159	11.8992	874492.7871	12.3547
DAFYDNSIQKKK	1.0000	0.0000	0.6915	10.7232	225803.6870	11.4508
DAGQLNPQLDIN	1.0000	0.0000	0.6577	10.3886	153620.2954	11.1936
DAGSTSVNKVGV	1.0000	0.0000	0.7188	10.6364	204350.0942	11.3841
DAGTYSIMYDRT	1.0000	0.0000	0.7302	11.6168	631794.8204	12.1377
DAGYLITLSNNN	1.0000	0.0000	0.6923	10.0075	99057.8086	10.9007
DAHFSMISIRHN	1.0000	0.0000	0.7763	11.2952	436260.3801	11.8904
DAHSMTIMTFVV	1.0000	0.0000	0.7420	11.8641	839873.5349	12.3277
DAIESVEQNDSA	1.0000	0.0000	0.6907	10.3606	148746.6319	11.1721
DAIPQFVASNRS	1.0000	0.0000	0.7098	10.6186	200184.3440	11.3704
DAKEMDDQSPHS	1.0000	0.0000	0.7258	10.9075	279208.7914	11.5925
DAKITEDRLSSA	1.0000	0.0000	0.6732	10.1200	112763.1517	10.9872
DAKTERIDFKVK	1.0000	0.0000	0.6302	11.0170	316691.3250	11.6766
DAKVNNLANIAQ	1.0000	0.0000	0.6616	10.3268	143072.6198	11.1461
DALAGLKRNTYK	1.0000	0.0000	0.6737	10.7232	225807.3603	11.4508
DALNGANEGNER	1.0000	0.0000	0.6736	10.5522	185464.2399	11.3194
DAMANEDPRYES	1.0000	0.0000	0.7148	11.1972	389730.4655	11.8151
DAMDPMYNLRCY	1.0000	0.0000	0.7818	12.4972	1740798.1750	12.8143
DAMSSSVVQEML	1.0000	0.0000	0.7747	10.8709	267683.7625	11.5644
DANATIIPKLTL	1.0000	0.0000	0.6338	10.1658	118871.8624	11.0224
DANLSNSNINQS	1.0000	0.0000	0.6633	9.0685	33604.3042	10.1790
DANNMTNKELNV	1.0000	0.0000	0.6840	10.2354	128783.6307	11.0759
DANNPFLQVIKS	1.0000	0.0000	0.6847	10.3283	143321.6010	11.1473
DANNQPTKLATS	1.0000	0.0000	0.6571	9.8985	87376.9346	10.8169
DANTNFLSCRMM	1.0000	0.0000	0.7985	11.4818	540816.7981	12.0339
DAPLNDRTGMHS	1.0000	0.0000	0.7223	10.9826	304409.5940	11.6502
DAPSNKKIQNAM	1.0000	0.0000	0.6911	10.4927	173188.2538	11.2737
DAPTKPNNIENQ	1.0000	0.0000	0.6453	10.2096	125006.9704	11.0560
DAQSLRPNRQSP	1.0000	0.0000	0.6931	10.2484	130731.0335	11.0859
DARGPAEDYRLF	1.0000	0.0000	0.6553	11.5883	611345.4110	12.1157
DARKGNLPPVNQ	1.0000	0.0000	0.6641	10.6782	214414.4215	11.4162
DARLGGRSIDIT	1.0000	0.0000	0.6743	10.7895	243722.8114	11.5018
DARMLSNGGSHS	1.0000	0.0000	0.7711	10.6289	202573.9747	11.3783
DARNREANPSDK	1.0000	0.0000	0.6714	10.3423	145651.7731	11.1581
DASHADRMANND	1.0000	0.0000	0.7226	10.9516	293748.4808	11.6264
DASLKKAKLSRK	1.0000	0.0000	0.6653	9.8267	80442.7575	10.7617
DASVMNNSVGHE	1.0000	0.0000	0.7658	10.9510	293516.2847	11.6259
DATELNIAIPGH	1.0000	0.0000	0.6624	10.9375	288992.1584	11.6155
DATSFTIEIAPY	1.0000	0.0000	0.6823	11.0014	311050.8029	11.6646
DAVEKVTAQLKR	1.0000	0.0000	0.6394	11.0118	314813.3996	11.6726
DAVPPDFHTLRK	1.0000	0.0000	0.6575	11.2641	420937.4980	11.8666
DAYKQLQIEAVS	1.0000	0.0000	0.6907	11.0149	315929.1038	11.6750
DCDRGTSYLLIM	1.0000	0.0000	0.7761	11.6005	620034.6794	12.1251
DCFNPIAICQEP	1.0000	0.0000	0.7385	12.1658	1188590.1065	12.5596
DCGGNNDKANSD	1.0000	0.0000	0.7364	10.7386	229849.4914	11.4626
DCHWVADSLGRV	1.0000	0.0000	0.8435	12.7621	2361548.8251	13.0179
DCKILAVSMGFY	1.0000	0.0000	0.7839	12.0727	1067817.9682	12.4880
DCLLGCDKLIME	1.0000	0.0000	0.7760	11.9526	929944.2683	12.3958
DCSPLIRQKGPK	1.0000	0.0000	0.7185	11.1527	370249.9201	11.7809
DCTGNGSMKNSS	1.0000	0.0000	0.7866	10.6120	198674.2295	11.3653
DDAELLYMEILF	1.0000	0.0000	0.6934	11.2318	405546.2690	11.8417
DDAMSSSVVQEM	1.0000	0.0000	0.7743	11.0176	316926.3056	11.6771
DDARMLSNGGSH	1.0000	0.0000	0.7560	10.9021	277456.8762	11.5883
DDCDRGTSYLLI	1.0000	0.0000	0.7459	11.2420	410339.4200	11.8495
DDCLLGCDKLIM	1.0000	0.0000	0.7753	11.9101	885498.3518	12.3631
DDDESNGIFDAF	1.0000	0.0000	0.6851	10.8354	256956.9133	11.5371
DDDINSSNNPRL	1.0000	0.0000	0.6660	9.5089	55795.5457	10.5175
DDDNPPEENLRG	1.0000	0.0000	0.6518	10.4880	172241.4465	11.2700
DDDNYTSDYTRS	1.0000	0.0000	0.7249	10.5470	184351.5910	11.3154
DDDPSLCTFIDN	1.0000	0.0000	0.7194	10.8119	250108.0211	11.5190
DDDVQTEYHFNM	1.0000	0.0000	0.7039	11.8687	844269.1002	12.3312
DDEHSDNQLFTA	1.0000	0.0000	0.6950	10.6578	209439.6548	11.4005
DDERNVDLPMRA	1.0000	0.0000	0.6711	11.1518	369865.7853	11.7802
DDESNGIFDAFM	1.0000	0.0000	0.7128	11.1940	388269.2951	11.8126
DDETRNDSLPNL	1.0000	0.0000	0.6556	9.7848	76658.4944	10.7295
DDGPSVGKQLRS	1.0000	0.0000	0.7040	10.5714	189612.6274	11.3341
DDHIPVIIAEPN	1.0000	0.0000	0.6504	11.1191	356227.1298	11.7551
DDIELFARIGVD	1.0000	0.0000	0.6398	11.2470	412714.7424	11.8534
DDINLSKSHNET	1.0000	0.0000	0.6854	9.8147	79343.5763	10.7525
DDINSSNNPRLI	1.0000	0.0000	0.6675	9.5319	57293.0374	10.5351
DDKAQNFEVNPE	1.0000	0.0000	0.6580	10.8103	249629.4193	11.5177
DDKKNQLSPPQA	1.0000	0.0000	0.6586	10.1965	123145.7037	11.0460
DDKVSQGTNAGV	1.0000	0.0000	0.6886	10.8390	258014.6036	11.5398
DDLDELRPHNFI	1.0000	0.0000	0.6728	10.8447	259723.5124	11.5442
DDLDPMIPQARV	1.0000	0.0000	0.6505	11.3159	446790.8614	11.9064
DDMSIILTVANN	1.0000	0.0000	0.6955	10.3827	152578.5167	11.1891
DDNDISLLQDIE	1.0000	0.0000	0.6549	10.0223	100763.0881	10.9121
DDNFQLKNTKIF	1.0000	0.0000	0.6614	10.4480	164504.8092	11.2393
DDNKLGRKPSFY	1.0000	0.0000	0.7044	10.7415	230627.5312	11.4649
DDNLELSNRWSP	1.0000	0.0000	0.7543	10.5357	181976.4894	11.3067
DDNPPEENLRGD	1.0000	0.0000	0.6518	10.4880	172241.4465	11.2700
DDNYTSDYTRSS	1.0000	0.0000	0.7370	10.2738	134596.8968	11.1054
DDPDFPTELDNV	1.0000	0.0000	0.6471	10.6612	210251.4167	11.4031
DDPHGVIINPDL	1.0000	0.0000	0.6649	10.9993	310301.3930	11.6630
DDPMTENRPNSD	1.0000	0.0000	0.6891	10.4607	166921.0478	11.2491
DDPMTHETNASK	1.0000	0.0000	0.7029	10.7925	244581.4804	11.5041
DDPPKQESAELF	1.0000	0.0000	0.6645	10.6242	201489.2505	11.3747
DDPSLCTFIDNV	1.0000	0.0000	0.7302	10.9735	301236.0794	11.6432
DDQNLPGYGLTV	1.0000	0.0000	0.6849	10.9978	309786.6070	11.6619
DDQNMLMPTMNH	1.0000	0.0000	0.7469	11.5318	572869.6181	12.0723
DDQSPHSIGQDS	1.0000	0.0000	0.7265	10.4851	171676.2311	11.2678
DDQYVACQTISK	1.0000	0.0000	0.7365	11.6237	636823.3126	12.1430
DDREHKSRDESA	1.0000	0.0000	0.7046	10.7105	222531.8229	11.4410
DDRLTVQAVVYF	1.0000	0.0000	0.6654	11.6951	691366.7540	12.1978
DDSCALVKLKHF	1.0000	0.0000	0.7530	11.3186	448173.0688	11.9084
DDSEMKVESIKS	1.0000	0.0000	0.7188	10.3123	140704.8826	11.1350
DDSKIRTVLKKK	1.0000	0.0000	0.6534	10.2382	129198.4393	11.0780
DDSRKDLGTFQI	1.0000	0.0000	0.6730	10.6675	211788.8602	11.4080
DDSRNPPAMAIE	1.0000	0.0000	0.6888	10.8623	265040.2931	11.5577
DDSSELLLSSFK	1.0000	0.0000	0.6783	9.2612	41952.4373	10.3271
DDSSHSPLNVSG	1.0000	0.0000	0.7282	9.8363	81344.1197	10.7691
DDSSVAFKESTY	1.0000	0.0000	0.7337	10.4881	172265.0002	11.2701
DDTDESQAVQPL	1.0000	0.0000	0.6630	10.5978	195453.1623	11.3544
DDTELTRNQWAA	1.0000	0.0000	0.7232	11.5068	556599.8159	12.0531
DDTKCEPVNNSQ	1.0000	0.0000	0.7243	10.7971	245875.8120	11.5076
DDTLNQNNEPNV	1.0000	0.0000	0.6566	9.9689	94752.8162	10.8710
DDTLPLITMQNQ	1.0000	0.0000	0.6653	10.5917	194095.6118	11.3497
DDVQTEYHFNMT	1.0000	0.0000	0.7071	11.8128	791699.1988	12.2883
DEAVTMGLNILP	1.0000	0.0000	0.6791	10.8993	276575.8493	11.5862
DECLCPTHGQNG	1.0000	0.0000	0.7769	12.2643	1331429.2168	12.6353
DEDSDSSAAIQV	1.0000	0.0000	0.7014	10.2305	128057.5378	11.0721
DEEFPQDVLFDN	1.0000	0.0000	0.6600	11.0285	320938.1706	11.6855
DEEKFVALGRNL	1.0000	0.0000	0.6684	10.8655	266016.2520	11.5602
DEENGSRNTKYN	1.0000	0.0000	0.7008	10.3656	149606.8089	11.1759
DEEPPPMSNKTS	1.0000	0.0000	0.6970	10.2771	135122.4023	11.1080
DEERKCSLSSHK	1.0000	0.0000	0.7700	10.6886	216990.7884	11.4242
DEESLIKSPRAT	1.0000	0.0000	0.6727	10.1180	112505.1845	10.9857
DEFVDNKVTERL	1.0000	0.0000	0.6598	10.8885	273149.1492	11.5779
DEFYNSEIITTD	1.0000	0.0000	0.6887	10.6971	219137.7214	11.4308
DEGGGVVNTIAT	1.0000	0.0000	0.6567	11.2376	408258.1730	11.8462
DEGPKKIDSYDS	1.0000	0.0000	0.6994	10.5472	184387.0097	11.3155
DEGSVLNQRNID	1.0000	0.0000	0.6866	10.3996	155583.7369	11.2021
DEGTESRNYLVP	1.0000	0.0000	0.7046	10.8215	252876.8765	11.5264
DEHSDNQLFTAD	1.0000	0.0000	0.6950	10.6578	209439.6548	11.4005
DEIHERLLLLEK	1.0000	0.0000	0.6625	10.5503	185062.4443	11.3179
DEITFKTLTEAS	1.0000	0.0000	0.6581	10.3408	145393.1851	11.1569
DEKGNNASTGPL	1.0000	0.0000	0.6748	10.1592	117963.6035	11.0173
DEKIPCTTNNHT	1.0000	0.0000	0.7111	11.0493	328691.2908	11.7014
DEKKKLSLVSTA	1.0000	0.0000	0.6673	9.8351	81231.0189	10.7682
DEKNSDSKMISP	1.0000	0.0000	0.7039	9.9465	92347.9327	10.8539
DELHHWSSNDNL	1.0000	0.0000	0.8070	11.0349	323286.1104	11.6904
DELLSHLGDPAF	1.0000	0.0000	0.7011	10.7000	219861.1771	11.4330
DELRPHNFICIY	1.0000	0.0000	0.7412	11.9829	962926.8746	12.4190
DELRSLNRLLSL	1.0000	0.0000	0.6640	9.4060	49561.9493	10.4384
DELTNCAGGVKS	1.0000	0.0000	0.7392	11.1115	353112.5542	11.7493
DEMLVSKASQLK	1.0000	0.0000	0.7099	10.3861	153173.4054	11.1917
DEMRPPNGLPSG	1.0000	0.0000	0.7069	10.9013	277209.3234	11.5877
DENESKILSAIL	1.0000	0.0000	0.6658	9.7236	71443.0758	10.6825
DENSPRSFNVLG	1.0000	0.0000	0.7121	10.2387	129264.6571	11.0784
DEPGPEHYQSKK	1.0000	0.0000	0.7002	11.2748	426154.8941	11.8748
DEQSLSLIYCDR	1.0000	0.0000	0.7656	10.9971	309545.4002	11.6614
DEQSSSLKNNSL	1.0000	0.0000	0.6603	8.9253	28496.4804	10.0689
DEQYLTKNKYAQ	1.0000	0.0000	0.6850	11.0872	343360.8647	11.7306
DERLESLMKDGT	1.0000	0.0000	0.6910	10.6484	207194.1373	11.3933
DERNVDLPMRAK	1.0000	0.0000	0.6720	11.1061	350924.0159	11.7451
DERSLYFRDSNN	1.0000	0.0000	0.7255	10.3485	146692.1049	11.1628
DERSRKEEATTA	1.0000	0.0000	0.6565	10.6631	210710.0261	11.4046
DESAENALKTIN	1.0000	0.0000	0.6578	9.9475	92451.8521	10.8546
DESDPYKNVNSN	1.0000	0.0000	0.7051	10.0135	99744.1719	10.9053
DESELVNRGLIS	1.0000	0.0000	0.6957	10.1171	112379.5543	10.9849
DESKKLNQVNYI	1.0000	0.0000	0.6949	10.3699	150350.4698	11.1793
DESNGIFDAFMV	1.0000	0.0000	0.7205	11.3555	467640.8206	11.9368
DESQAVQPLKLS	1.0000	0.0000	0.6860	10.1881	121950.6782	11.0395
DESTDLAFYANT	1.0000	0.0000	0.6948	10.5990	195724.8018	11.3553
DETDQAWYPRSF	1.0000	0.0000	0.7712	12.1187	1125941.1200	12.5234
DETKHLSIVSPK	1.0000	0.0000	0.6968	10.3260	142936.6685	11.1455
DETKLQNTKNSV	1.0000	0.0000	0.6601	9.8958	87110.3849	10.8149
DETPSQQHPELT	1.0000	0.0000	0.6774	10.6984	219464.3180	11.4318
DETRNDSLPNLY	1.0000	0.0000	0.6861	10.1242	113305.6187	10.9904
DEVPKTNIPSFP	1.0000	0.0000	0.6712	10.5360	182028.8197	11.3069
DEVRDELHHWSS	1.0000	0.0000	0.8267	11.8739	849384.7034	12.3353
DEYGRSQLHVTL	1.0000	0.0000	0.7265	11.2049	393178.7755	11.8210
DEYNLTGSESYL	1.0000	0.0000	0.7341	10.4385	162709.4158	11.2320
DFADVNKRRTML	1.0000	0.0000	0.6824	11.1858	384661.6189	11.8064
DFDPSNLIRLGI	1.0000	0.0000	0.6818	10.3928	154365.5906	11.1968
DFEDVPSELSAS	1.0000	0.0000	0.7086	10.1701	119452.7370	11.0257
DFFNLAQEPLLF	1.0000	0.0000	0.6793	10.8018	247189.9929	11.5112
DFFYHRQVNENF	1.0000	0.0000	0.7183	11.9014	876731.7724	12.3564
DFGAETNKQFIA	1.0000	0.0000	0.6538	11.1665	376206.8958	11.7916
DFHTLRKRIQEI	1.0000	0.0000	0.6555	11.2823	429856.0909	11.8806
DFKCELGIFNHS	1.0000	0.0000	0.7710	11.5237	567533.9346	12.0661
DFKRTIRNSTKL	1.0000	0.0000	0.6700	10.2455	130285.4974	11.0836
DFKVKPTTSVEY	1.0000	0.0000	0.6940	11.0501	328991.3732	11.7020
DFLKAMANIRLA	1.0000	0.0000	0.6818	10.9766	302322.4832	11.6456
DFLSLALKDNTI	1.0000	0.0000	0.6613	9.8884	86364.5599	10.8091
DFNDNRPQQAME	1.0000	0.0000	0.6817	11.2182	399247.8456	11.8313
DFNKNEDSNNPP	1.0000	0.0000	0.6693	9.8262	80400.0945	10.7614
DFPNMKTSLTVK	1.0000	0.0000	0.6978	10.5328	181360.3242	11.3044
DFPTELDNVQSN	1.0000	0.0000	0.6818	10.2691	133881.1663	11.1018
DFQEDEEPPPMS	1.0000	0.0000	0.6832	11.1731	379050.6803	11.7966
DFSFSANNNSLL	1.0000	0.0000	0.6914	9.3979	49099.9131	10.4321
DFSPIIFLIGVH	1.0000	0.0000	0.7084	11.3150	446303.2062	11.9056
DFSSGTNSSHSP	1.0000	0.0000	0.7355	9.6945	69089.4442	10.6601
DFVGALDGPHIK	1.0000	0.0000	0.6612	11.5238	567607.6356	12.0662
DFYASSANKSGP	1.0000	0.0000	0.7400	10.4076	157014.2263	11.2082
DGDKKQNPIDHT	1.0000	0.0000	0.6538	10.8811	270823.8393	11.5721
DGDQGVLDLKTP	1.0000	0.0000	0.6478	10.7984	246251.8057	11.5086
DGEAEDSSAQKS	1.0000	0.0000	0.7008	10.2037	124163.9232	11.0515
DGFAKTTEELIS	1.0000	0.0000	0.6684	10.5575	186594.4000	11.3234
DGIFKHFSGYNG	1.0000	0.0000	0.7462	11.6598	663843.2145	12.1707
DGIKMEDRPNYV	1.0000	0.0000	0.6834	11.5906	612989.0775	12.1175
DGIRQNGWLYSM	1.0000	0.0000	0.8250	12.2083	1248241.4487	12.5923
DGKTIHNFILPT	1.0000	0.0000	0.6698	10.8585	263868.4895	11.5548
DGLISFANSLSW	1.0000	0.0000	0.7883	10.7193	224791.5140	11.4478
DGLKSIARAQSP	1.0000	0.0000	0.6903	10.4091	157287.8301	11.2094
DGLSAKSVSGNN	1.0000	0.0000	0.7048	9.7636	74808.2819	10.7132
DGNLQPLNAVSV	1.0000	0.0000	0.6929	10.3246	142710.5893	11.1444
DGNLSFAKKTYR	1.0000	0.0000	0.7059	10.7302	227642.9973	11.4562
DGPADQISTFQL	1.0000	0.0000	0.6745	10.7797	240985.8413	11.4942
DGPHIKLPVKLT	1.0000	0.0000	0.6606	10.8681	266809.5299	11.5622
DGPNAVLAYSMS	1.0000	0.0000	0.7556	10.8978	276081.0431	11.5850
DGPSIQNEDSTP	1.0000	0.0000	0.6814	10.1725	119779.9471	11.0275
DGPSVGKQLRSK	1.0000	0.0000	0.7030	10.5258	179902.0815	11.2991
DGQAILVLSIST	1.0000	0.0000	0.6907	10.2273	127591.4018	11.0697
DGQSDKLWLFPH	1.0000	0.0000	0.7850	11.7491	735695.8503	12.2393
DGQSRDQFILLS	1.0000	0.0000	0.7044	10.4400	162983.5362	11.2331
DGQTKKNPAAKD	1.0000	0.0000	0.6356	10.6294	202710.5452	11.3787
DGSQLPTNDSLT	1.0000	0.0000	0.6708	9.7337	72279.2886	10.6903
DGSSSTNSERFL	1.0000	0.0000	0.7089	9.6365	64623.3572	10.6155
DGTDCHWVADSL	1.0000	0.0000	0.8337	12.4278	1607097.7925	12.7610
DGTGHDILHSYS	1.0000	0.0000	0.7648	11.1703	377856.1894	11.7945
DGTGSRKLNIQN	1.0000	0.0000	0.6818	10.2549	131703.6393	11.0908
DGTNSFTNWRNI	1.0000	0.0000	0.7716	11.1244	358378.4522	11.7592
DGVHNLLSADAN	1.0000	0.0000	0.7064	10.4367	162375.1787	11.2306
DGYRLMSDPAQY	1.0000	0.0000	0.7398	11.6737	674561.2459	12.1814
DGYVLENKSQDE	1.0000	0.0000	0.7019	10.7816	241532.5047	11.4957
DHAKPDYQTDYN	1.0000	0.0000	0.6926	11.4902	546051.3526	12.0403
DHANATNHDQAI	1.0000	0.0000	0.6861	11.1275	359662.1234	11.7615
DHDKSSVFCKVT	1.0000	0.0000	0.7785	11.3759	478735.5963	11.9525
DHDSKNNHYMFD	1.0000	0.0000	0.7751	11.4450	518382.2254	12.0056
DHEPLFRLELRV	1.0000	0.0000	0.6791	11.1817	382837.7938	11.8032
DHFKNQVYHKHD	1.0000	0.0000	0.7184	12.0721	1067159.7351	12.4876
DHIPVIIAEPNY	1.0000	0.0000	0.6707	11.4585	526523.9766	12.0160
DHKQKDLIPIAN	1.0000	0.0000	0.6550	10.7209	225221.1445	11.4490
DHKQRKNKENND	1.0000	0.0000	0.6708	10.4715	168997.5769	11.2573
DHLAAPYSGWGN	1.0000	0.0000	0.8162	12.1001	1102027.1220	12.5091
DHLTIQQSEESN	1.0000	0.0000	0.7030	10.2703	134067.9466	11.1027
DHLVIEPTPDQQ	1.0000	0.0000	0.6474	11.1695	377493.0593	11.7938
DHNAQPNDISKQ	1.0000	0.0000	0.6895	10.5222	179167.9331	11.2963
DHQDNHYQEKKL	1.0000	0.0000	0.7022	11.3752	478346.7416	11.9519
DHQGSSDSKEKK	1.0000	0.0000	0.7150	10.2528	131383.6400	11.0892
DHQITNPPRYDN	1.0000	0.0000	0.6879	11.1061	350935.6035	11.7451
DHRKNNLPSSLN	1.0000	0.0000	0.6877	9.6136	62942.7667	10.5979
DHRSYTSYVGLP	1.0000	0.0000	0.7737	11.3083	442899.3730	11.9005
DHSNFSLNPASF	1.0000	0.0000	0.7348	10.0742	106973.8183	10.9520
DHSYDFPNMKTS	1.0000	0.0000	0.7650	11.0056	312569.2106	11.6679
DHTKIYAIQNPI	1.0000	0.0000	0.6707	11.2198	399990.1328	11.8325
DHTPRTASPDKK	1.0000	0.0000	0.6698	10.6724	212985.3515	11.4118
DHYDNDSGQYYN	1.0000	0.0000	0.7755	11.5405	578608.0452	12.0790
DIANISCQTLQS	1.0000	0.0000	0.7361	10.5859	192794.5235	11.3453
DICKRAMPPNHL	1.0000	0.0000	0.7367	11.7813	763459.6854	12.2641
DIDEAVTMGLNI	1.0000	0.0000	0.6716	11.0450	327074.9446	11.6981
DIDNQYDLFLVE	1.0000	0.0000	0.6809	10.9756	301955.3274	11.6448
DIEKDYKTTLVS	1.0000	0.0000	0.6772	10.5387	182601.5547	11.3090
DIELFARIGVDL	1.0000	0.0000	0.6521	11.1003	348589.0351	11.7407
DIEMFGTTLSYI	1.0000	0.0000	0.7203	11.2130	396878.2851	11.8273
DIEPPQNHNKLN	1.0000	0.0000	0.6710	10.3702	150406.0178	11.1795
DIEQMSQESISF	1.0000	0.0000	0.7395	10.6489	207314.3512	11.3937
DIERQNGTITSK	1.0000	0.0000	0.6660	10.4361	162251.9696	11.2301
DIFNSADMEGHF	1.0000	0.0000	0.7355	11.5140	561240.4849	12.0586
DIGIANNSGVGE	1.0000	0.0000	0.6972	10.7518	233371.7911	11.4728
DIGNTEHDAKIT	1.0000	0.0000	0.6537	10.8901	273650.1032	11.5791
DIKAEGHVPKEQ	1.0000	0.0000	0.6378	11.4378	514083.5184	12.0000
DIKNKKHTDKNR	1.0000	0.0000	0.6570	10.4452	163969.8194	11.2371
DIKNQHTSPADG	1.0000	0.0000	0.6870	10.7220	225515.0371	11.4499
DIKSIEKNADEY	1.0000	0.0000	0.6782	10.5839	192355.4963	11.3437
DIKSQNTLPDLD	1.0000	0.0000	0.6495	9.8793	85464.1122	10.8021
DILHSYSTRNPF	1.0000	0.0000	0.7429	10.6859	216334.1835	11.4222
DILQYEPKSCLK	1.0000	0.0000	0.7358	11.0861	342945.4531	11.7298
DILTSFSGQTKI	1.0000	0.0000	0.6875	10.2445	130142.2556	11.0829
DIMNKTKMPMYG	1.0000	0.0000	0.7263	11.8852	860485.1113	12.3439
DIMNYGNYLEST	1.0000	0.0000	0.7525	11.0117	314794.8851	11.6726
DINDNEDENESK	1.0000	0.0000	0.6563	9.8698	84540.3294	10.7949
DINFKQNSTEHD	1.0000	0.0000	0.6955	10.5276	180284.3458	11.3005
DINLSKSHNETT	1.0000	0.0000	0.6827	9.7589	74403.1089	10.7096
DINSNLQPEDGT	1.0000	0.0000	0.6675	10.0893	108846.6656	10.9636
DINSSNNPRLIP	1.0000	0.0000	0.6691	9.5559	58898.9297	10.5536
DIPGTHQIRASS	1.0000	0.0000	0.7119	10.8201	252458.8681	11.5253
DIQQTNFQNKKQ	1.0000	0.0000	0.6560	10.6652	211234.3743	11.4062
DIQTKIKNVRIS	1.0000	0.0000	0.6652	10.4274	160641.6855	11.2235
DISIHQNDGLIS	1.0000	0.0000	0.7086	10.3571	148152.4536	11.1694
DISKQSARGLAG	1.0000	0.0000	0.7002	10.5459	184129.5243	11.3146
DISLANYLLRLQ	1.0000	0.0000	0.6923	10.1882	121975.4942	11.0396
DISLAVDEERKC	1.0000	0.0000	0.7187	11.2138	397220.0679	11.8279
DISLLQDIEQMS	1.0000	0.0000	0.7051	10.3842	152840.4651	11.1902
DISRIALQALDL	1.0000	0.0000	0.6642	10.2727	134439.9701	11.1046
DISRTILKEEGS	1.0000	0.0000	0.6802	10.2094	124978.0585	11.0559
DISSPSRIQGKF	1.0000	0.0000	0.7156	10.3706	150468.0350	11.1798
DISVNLGGIRSD	1.0000	0.0000	0.7051	10.3625	149080.6985	11.1736
DITFSFQIDNPA	1.0000	0.0000	0.6799	10.7141	223450.5505	11.4438
DITGPVVKDSWS	1.0000	0.0000	0.7787	11.4465	519260.4649	12.0067
DITITTPTPSNI	1.0000	0.0000	0.6439	10.0299	101647.9271	10.9179
DITTYVTAYDPK	1.0000	0.0000	0.6617	11.3378	458205.0740	11.9232
DIVGKTDPTSDI	1.0000	0.0000	0.6563	10.5570	186488.9963	11.3231
DIVIMYPQVMVC	1.0000	0.0000	0.7027	12.9263	2852911.3802	13.1441
DIVSRLALRSGN	1.0000	0.0000	0.7034	10.2174	126145.8404	11.0621
DKAATLYNISLY	1.0000	0.0000	0.7100	10.5802	191541.2700	11.3409
DKACNPIQDHQG	1.0000	0.0000	0.7060	11.7711	754566.1323	12.2562
DKANSDNCKPHA	1.0000	0.0000	0.7408	10.9694	299829.7011	11.6401
DKAQNFEVNPEF	1.0000	0.0000	0.6685	11.0124	315033.6467	11.6731
DKCSPVPKGKET	1.0000	0.0000	0.7131	11.1712	378210.9974	11.7951
DKDDNDISLLQD	1.0000	0.0000	0.6501	9.9111	88654.1191	10.8266
DKDNPVMEVNNT	1.0000	0.0000	0.6855	10.6848	216048.6076	11.4213
DKESVAGDSKDS	1.0000	0.0000	0.6985	10.1176	112452.2634	10.9853
DKFGSSKIPELD	1.0000	0.0000	0.6860	10.2632	132973.1859	11.0973
DKFTTKSLTASD	1.0000	0.0000	0.6680	9.9138	88932.4984	10.8287
DKGEVFNKKDMN	1.0000	0.0000	0.6866	11.0124	315035.2550	11.6731
DKGPPSQQMFQV	1.0000	0.0000	0.6993	11.4800	539684.9828	12.0325
DKGPTNTQQNKK	1.0000	0.0000	0.6443	10.3417	145550.8772	11.1576
DKIKTKELDSIK	1.0000	0.0000	0.6388	10.0253	101110.1638	10.9144
DKINCKDANLSN	1.0000	0.0000	0.7098	10.2475	130590.2655	11.0852
DKIRKLFWTSVD	1.0000	0.0000	0.7552	11.4999	552238.5596	12.0478
DKITSPLQFVPS	1.0000	0.0000	0.6904	10.3261	142953.0131	11.1456
DKKFPQNFELAP	1.0000	0.0000	0.6554	10.8257	254088.8755	11.5296
DKKNQLSPPQAV	1.0000	0.0000	0.6692	10.3581	148319.6293	11.1702
DKKQNPIDHTPR	1.0000	0.0000	0.6510	10.8611	264675.1385	11.5568
DKKSNTINIYGF	1.0000	0.0000	0.7013	10.5518	185366.9126	11.3190
DKKSPMLHVNTS	1.0000	0.0000	0.7281	10.4333	161735.7026	11.2280
DKLAIAMSVQQN	1.0000	0.0000	0.7020	10.8058	248349.3547	11.5143
DKLAPSRNHFYL	1.0000	0.0000	0.7274	10.8682	266843.9900	11.5623
DKLIMEIMDETK	1.0000	0.0000	0.6685	11.1495	368878.5811	11.7784
DKLLLVCLISNN	1.0000	0.0000	0.7129	10.1319	114309.4364	10.9963
DKLWLFPHNNPF	1.0000	0.0000	0.7758	11.6253	638010.7770	12.1442
DKNEFAKSIKFR	1.0000	0.0000	0.6808	10.6545	208635.3075	11.3980
DKNGDISRTILK	1.0000	0.0000	0.6613	10.1662	118915.1546	11.0227
DKNIDMDLNPKA	1.0000	0.0000	0.6638	10.4599	166758.3759	11.2484
DKNKHPPNEFNK	1.0000	0.0000	0.6753	10.5138	177443.9616	11.2899
DKNRANQRSNVR	1.0000	0.0000	0.6927	10.3909	154029.3759	11.1954
DKNRSMYDGYRL	1.0000	0.0000	0.7543	11.3759	478733.6539	11.9525
DKNSSYNHQHGN	1.0000	0.0000	0.7682	10.6772	214158.9183	11.4154
DKPGIQQLIDPV	1.0000	0.0000	0.6332	11.0010	310920.7215	11.6643
DKPGISIDNREE	1.0000	0.0000	0.6652	10.5234	179419.2790	11.2973
DKPLNPFPADTA	1.0000	0.0000	0.6428	10.5725	189846.9687	11.3350
DKPMSIPKHLCG	1.0000	0.0000	0.7628	11.6235	636637.3587	12.1428
DKQNTLIKMIIH	1.0000	0.0000	0.6802	10.9541	294570.0471	11.6283
DKRFDLWVNAEP	1.0000	0.0000	0.7365	11.8011	781075.6628	12.2793
DKSADNNSDKSS	1.0000	0.0000	0.6657	9.1081	35171.9082	10.2094
DKSISSEKFLEG	1.0000	0.0000	0.6999	10.0085	99178.1129	10.9015
DKSSKVQLETNY	1.0000	0.0000	0.7041	10.2035	124139.2035	11.0514
DKSSLFMHHILT	1.0000	0.0000	0.7603	10.8776	269733.0944	11.5694
DKSSVFCKVTKS	1.0000	0.0000	0.7667	10.7370	229422.9533	11.4614
DKSTMRSQNMRK	1.0000	0.0000	0.7414	10.7576	234941.7184	11.4773
DKTKPNQQPGCS	1.0000	0.0000	0.7206	11.0088	313726.7953	11.6703
DKVIECVHDRAN	1.0000	0.0000	0.7106	11.8870	862315.9425	12.3453
DKVLTRKPSLGR	1.0000	0.0000	0.6744	10.4616	167099.3711	11.2498
DKVSQGTNAGVS	1.0000	0.0000	0.7128	10.5658	188378.9816	11.3298
DKWQEAESGETV	1.0000	0.0000	0.7483	11.7981	778437.4387	12.2770
DKYDMGVSNRPG	1.0000	0.0000	0.7333	11.4127	499462.9488	11.9808
DLACATTTNSDN	1.0000	0.0000	0.7097	10.4025	156105.0526	11.2043
DLAEKSPSKRAN	1.0000	0.0000	0.6751	9.9455	92240.3731	10.8531
DLAFYANTSAIV	1.0000	0.0000	0.7078	10.8654	265979.6806	11.5601
DLAILFATKTDT	1.0000	0.0000	0.6368	10.4508	165025.3618	11.2414
DLCSRLIFNLKP	1.0000	0.0000	0.7288	10.6457	206537.6779	11.3912
DLDELRPHNFIC	1.0000	0.0000	0.7287	11.4738	535875.0898	12.0277
DLDGNLSFAKKT	1.0000	0.0000	0.6710	10.1272	113703.1000	10.9927
DLDNKIKSSTTL	1.0000	0.0000	0.6464	9.3896	48638.2186	10.4258
DLDPDGQTKKNP	1.0000	0.0000	0.6374	10.4154	158430.1834	11.2142
DLDPMIPQARVS	1.0000	0.0000	0.6919	11.0427	326206.3709	11.6964
DLDQKQPESLVL	1.0000	0.0000	0.6659	10.2461	130373.8266	11.0841
DLDSEHPGELNK	1.0000	0.0000	0.6877	10.3872	153374.5591	11.1925
DLDSENNKDVLP	1.0000	0.0000	0.6599	9.8396	81653.4812	10.7717
DLEEKADKNIDM	1.0000	0.0000	0.6568	10.7066	221543.7208	11.4381
DLELHVHLIGDP	1.0000	0.0000	0.6891	11.2071	394209.8352	11.8228
DLFATMRPPLST	1.0000	0.0000	0.6962	10.7110	222667.7502	11.4414
DLFLVEGSSLPC	1.0000	0.0000	0.7610	10.8289	255025.1670	11.5320
DLGNKSTPPISN	1.0000	0.0000	0.6691	9.6610	66477.0349	10.6344
DLGQQWHINKTP	1.0000	0.0000	0.7485	11.8392	816140.2901	12.3086
DLGQTSFKYNSC	1.0000	0.0000	0.7825	11.0372	324144.6311	11.6921
DLGTFQICLMIR	1.0000	0.0000	0.7247	11.8504	826679.4148	12.3172
DLIPIANSANAS	1.0000	0.0000	0.6750	9.8063	78576.8225	10.7460
DLISKISSLKDS	1.0000	0.0000	0.6631	9.1636	37491.8340	10.2520
DLISTRRLRPVP	1.0000	0.0000	0.6738	10.5560	186279.6987	11.3223
DLKARQYLSIVQ	1.0000	0.0000	0.6985	10.8740	268639.2024	11.5667
DLKNTGETNNTR	1.0000	0.0000	0.6500	9.9985	98044.9520	10.8938
DLKQLKTLRTLN	1.0000	0.0000	0.6366	9.8275	80522.6477	10.7624
DLKRQIEEIYLK	1.0000	0.0000	0.6554	10.8887	273215.3436	11.5780
DLKTGGSSPMNF	1.0000	0.0000	0.7295	10.5212	178966.0128	11.2956
DLKTPLLNNPGI	1.0000	0.0000	0.6441	9.9141	88965.7421	10.8289
DLLDHDKSSVFC	1.0000	0.0000	0.7731	11.0225	318709.9269	11.6808
DLLETYDNLFKI	1.0000	0.0000	0.6721	10.4750	169683.0037	11.2600
DLLPAECCEERQ	1.0000	0.0000	0.7390	11.9879	968545.7493	12.4229
DLLSHNVSVSSD	1.0000	0.0000	0.7206	9.6664	66885.1721	10.6385
DLLSKSSDPYQP	1.0000	0.0000	0.7031	9.9147	89025.4552	10.8294
DLLVNTKFFQNK	1.0000	0.0000	0.6734	10.4399	162974.3989	11.2331
DLNKNPNQCSVA	1.0000	0.0000	0.7309	10.5466	184272.8899	11.3151
DLNLTNNSDDDN	1.0000	0.0000	0.6388	9.2300	40471.8416	10.3031
DLNNDSSRTGKM	1.0000	0.0000	0.7076	10.0655	105897.4546	10.9453
DLNPDSIIFSKV	1.0000	0.0000	0.6887	10.1044	110747.7166	10.9752
DLNPGHSRKSRI	1.0000	0.0000	0.7161	10.4324	161566.3336	11.2273
DLNPKAGSTCQE	1.0000	0.0000	0.7239	10.9040	278062.5177	11.5898
DLNPLTIGMEED	1.0000	0.0000	0.6694	10.7118	222861.3017	11.4420
DLNQHGANMDSL	1.0000	0.0000	0.7288	10.6561	209016.5116	11.3992
DLNTVADNQNVR	1.0000	0.0000	0.6711	10.4350	162053.9966	11.2293
DLPIQLISKKNR	1.0000	0.0000	0.6585	10.0294	101585.1656	10.9175
DLPMRAKKANDK	1.0000	0.0000	0.6619	10.7623	236220.3154	11.4809
DLPMWIRRDDDP	1.0000	0.0000	0.7276	12.0801	1077008.8574	12.4938
DLPSHALSVKSG	1.0000	0.0000	0.7245	10.1714	119640.7380	11.0267
DLQMYTSNNTQH	1.0000	0.0000	0.7454	10.8919	274220.7735	11.5805
DLRPTKSVNERK	1.0000	0.0000	0.6695	10.3043	139414.3121	11.1288
DLRSATYVGCST	1.0000	0.0000	0.7799	11.2667	422175.8706	11.8685
DLRYLKRDPVAY	1.0000	0.0000	0.6848	11.4228	505308.1019	11.9885
DLSISSNASTEE	1.0000	0.0000	0.6762	9.2907	43399.1056	10.3497
DLSKNEIALNEF	1.0000	0.0000	0.6705	9.9903	97116.2331	10.8875
DLSLCASRINAP	1.0000	0.0000	0.7373	10.4998	174595.2325	11.2791
DLSRDAIESVEQ	1.0000	0.0000	0.6909	10.4480	164488.3233	11.2393
DLSSASHQFLPH	1.0000	0.0000	0.7547	10.5077	176202.0699	11.2852
DLSSCLNEKENS	1.0000	0.0000	0.7201	9.7793	76170.6328	10.7253
DLSSNQNKPEGM	1.0000	0.0000	0.7119	10.1618	118321.4086	11.0193
DLTGDKLAIAMS	1.0000	0.0000	0.6882	10.6065	197435.6899	11.3611
DLTQLYEKAQYV	1.0000	0.0000	0.6844	11.3334	455894.1116	11.9198
DLVLKAQIVKDC	1.0000	0.0000	0.6958	11.3451	462060.8087	11.9288
DLVQKGPLFLNS	1.0000	0.0000	0.6885	10.2900	137132.4717	11.1178
DLVRAFTTSNSG	1.0000	0.0000	0.7073	10.3146	141082.1613	11.1368
DLVVTVARHIMG	1.0000	0.0000	0.6788	11.9252	901039.9661	12.3747
DLWLHDDDINSS	1.0000	0.0000	0.7751	10.8810	270796.6386	11.5721
DLWVNAEPYNNA	1.0000	0.0000	0.7721	11.5643	594690.4343	12.0973
DLYEDPRRKIPP	1.0000	0.0000	0.6459	11.1136	353944.5238	11.7508
DMDLNPKAGSTC	1.0000	0.0000	0.7485	11.1291	360337.1650	11.7628
DMEGHFKVPPLL	1.0000	0.0000	0.6924	11.5498	584862.6086	12.0861
DMELDRAQKCIS	1.0000	0.0000	0.7407	11.4591	526856.5210	12.0164
DMGVSNRPGGGS	1.0000	0.0000	0.7561	11.1675	376616.2653	11.7923
DMNANSAQPSKR	1.0000	0.0000	0.7159	10.3591	148487.5049	11.1709
DMNNDRTGMHSI	1.0000	0.0000	0.7542	11.2326	405934.2481	11.8423
DMQYNSSDLGNK	1.0000	0.0000	0.7399	10.4347	161986.8544	11.2290
DMRTERLADTID	1.0000	0.0000	0.6510	11.0632	334009.7848	11.7121
DMSIILTVANNL	1.0000	0.0000	0.6952	10.2360	128871.5726	11.0763
DMSPEQPCLNAN	1.0000	0.0000	0.7537	11.0415	325761.4007	11.6954
DMVEMEPSTSST	1.0000	0.0000	0.7522	10.6515	207924.6141	11.3957
DNAIQNVIGKQN	1.0000	0.0000	0.6671	10.6111	198484.7580	11.3647
DNALGYEVHTAE	1.0000	0.0000	0.6918	11.4109	498443.0686	11.9794
DNAYVKLLKLLD	1.0000	0.0000	0.6709	10.3009	138869.7984	11.1262
DNCKPHAEPEQR	1.0000	0.0000	0.7021	11.7223	713382.7608	12.2188
DNDAHFSMISIR	1.0000	0.0000	0.7490	10.9752	301807.3621	11.6445
DNDANNMTNKEL	1.0000	0.0000	0.6721	10.0739	106925.5021	10.9517
DNDISLLQDIEQ	1.0000	0.0000	0.6603	10.1132	111876.3885	10.9819
DNDKPGIQQLID	1.0000	0.0000	0.6413	10.6297	202780.2854	11.3790
DNDLKRQIEEIY	1.0000	0.0000	0.6608	10.8954	275317.2346	11.5831
DNDNSKVGDSIL	1.0000	0.0000	0.6818	9.8304	80790.5538	10.7646
DNDQAGVQVTTI	1.0000	0.0000	0.6490	11.0550	330881.0764	11.7059
DNDSGQYYNFPM	1.0000	0.0000	0.7658	11.4657	530905.0219	12.0215
DNDSVQEGDNEE	1.0000	0.0000	0.6805	10.4915	172934.6034	11.2727
DNDTDLISTRRL	1.0000	0.0000	0.6579	9.9880	96863.6381	10.8857
DNEDENESKILS	1.0000	0.0000	0.6641	9.6356	64558.7105	10.6149
DNEEDFGAETNK	1.0000	0.0000	0.6557	10.6814	215206.9122	11.4187
DNEQTEDNLLED	1.0000	0.0000	0.6422	10.0931	109316.8989	10.9665
DNESSDSLAEVF	1.0000	0.0000	0.7065	9.9604	93832.1214	10.8645
DNETLTINERAL	1.0000	0.0000	0.6454	10.1123	111760.0933	10.9812
DNEVNRPETSMM	1.0000	0.0000	0.7313	10.9993	310332.1846	11.6631
DNFQLKNTKIFI	1.0000	0.0000	0.6621	10.4711	168919.9390	11.2570
DNFSQERTDTPN	1.0000	0.0000	0.6757	10.3153	141192.0553	11.1373
DNFTSENESNLS	1.0000	0.0000	0.6764	9.3031	44025.4760	10.3593
DNFYDSSEFDHR	1.0000	0.0000	0.7583	11.0861	342929.2774	11.7297
DNGLPHLEYSME	1.0000	0.0000	0.7489	11.1308	361034.1611	11.7641
DNGNVLNRITIS	1.0000	0.0000	0.6810	10.0477	103753.0035	10.9316
DNGTGIAKNEVR	1.0000	0.0000	0.6634	10.8565	263285.4328	11.5533
DNHDRTGMHSIF	1.0000	0.0000	0.7503	11.5819	606874.7741	12.1108
DNHYQEKKLTHS	1.0000	0.0000	0.7309	10.9552	294966.9235	11.6292
DNIAAVPTDELT	1.0000	0.0000	0.6401	10.5393	182722.7443	11.3094
DNINTSRQNVVS	1.0000	0.0000	0.6987	9.9897	97052.1695	10.8870
DNIPSNGPSSVV	1.0000	0.0000	0.7112	9.9591	93692.8711	10.8635
DNISEQSLMKAF	1.0000	0.0000	0.7195	10.4563	166071.7668	11.2456
DNISSYNEFPSQ	1.0000	0.0000	0.7292	10.1260	113544.6987	10.9918
DNISTAPTKELA	1.0000	0.0000	0.6524	10.0588	105092.1633	10.9402
DNKDVDFVGALD	1.0000	0.0000	0.6620	10.9718	300629.0183	11.6418
DNKENTSESLKS	1.0000	0.0000	0.6576	9.1953	38888.3722	10.2765
DNKIGAKSVWSK	1.0000	0.0000	0.7729	11.1083	351794.6777	11.7468
DNKIKSSTTLLS	1.0000	0.0000	0.6490	9.1164	35511.2384	10.2158
DNKLGRKPSFYL	1.0000	0.0000	0.7067	10.5948	194793.6924	11.3521
DNKSVKLHTSNL	1.0000	0.0000	0.6883	9.7184	71015.3658	10.6785
DNKVTERLSHVD	1.0000	0.0000	0.6995	10.6906	217507.1882	11.4258
DNLELSNRWSPP	1.0000	0.0000	0.7559	10.5597	187077.1901	11.3252
DNLFKIDSFLMY	1.0000	0.0000	0.7359	10.9224	284019.5269	11.6039
DNLGENLQPLSQ	1.0000	0.0000	0.6722	9.9197	89536.0540	10.8332
DNLLEDDQNLPG	1.0000	0.0000	0.6523	10.1020	110451.8066	10.9734
DNLPSQDSEEQF	1.0000	0.0000	0.6925	10.2093	124966.6465	11.0558
DNLQQKFLREFN	1.0000	0.0000	0.6773	10.6302	202886.1875	11.3793
DNLSPNMFSVGE	1.0000	0.0000	0.7374	10.4803	170725.3338	11.2641
DNMHDEENGSRN	1.0000	0.0000	0.7336	10.8063	248485.2648	11.5147
DNMLNKPCDAGT	1.0000	0.0000	0.7306	11.2167	398549.1485	11.8301
DNNFFSENHSYS	1.0000	0.0000	0.7661	10.3246	142711.8788	11.1444
DNNHDSPVELIK	1.0000	0.0000	0.6898	10.3293	143492.5080	11.1481
DNNKDFNDNRPQ	1.0000	0.0000	0.6655	10.2407	129564.2602	11.0799
DNNLNQNYIDQN	1.0000	0.0000	0.6815	10.0642	105742.6432	10.9443
DNNMMRNTNDAR	1.0000	0.0000	0.7169	10.8160	251281.9764	11.5221
DNNQSGIGLSAR	1.0000	0.0000	0.7035	10.1517	116951.8456	11.0115
DNNSDKSSKVQL	1.0000	0.0000	0.6760	9.4185	50282.6850	10.4480
DNNSNDRMVADN	1.0000	0.0000	0.7079	10.2847	136308.2816	11.1138
DNNSVEKANQRV	1.0000	0.0000	0.6913	10.3612	148847.9815	11.1725
DNPARQQDSDSN	1.0000	0.0000	0.6864	10.0685	106271.2566	10.9476
DNPLMQPAVFLT	1.0000	0.0000	0.6849	10.9899	306981.7841	11.6558
DNPPEENLRGDL	1.0000	0.0000	0.6553	10.3413	145479.3674	11.1573
DNPVMEVNNTSG	1.0000	0.0000	0.7188	10.6181	200080.4071	11.3700
DNPYDIEMFGTT	1.0000	0.0000	0.6874	11.4482	520318.9752	12.0081
DNQKPSVNSPDL	1.0000	0.0000	0.6769	9.7854	76713.6209	10.7300
DNQLFTADNDLK	1.0000	0.0000	0.6531	10.1904	122286.7224	11.0413
DNQNVRQRSMEA	1.0000	0.0000	0.7170	10.9973	309597.8557	11.6615
DNQYDLFLVEGS	1.0000	0.0000	0.7182	10.8402	258382.0871	11.5407
DNQYNLSESSAL	1.0000	0.0000	0.7037	9.6521	65795.2718	10.6275
DNREEQKCNADY	1.0000	0.0000	0.7228	11.5080	557375.2775	12.0540
DNRPQQAMESKR	1.0000	0.0000	0.6978	10.9998	310478.8920	11.6634
DNSATISSNERM	1.0000	0.0000	0.7163	9.9578	93550.9092	10.8625
DNSEQPEPKPTT	1.0000	0.0000	0.6521	10.2269	127521.3025	11.0693
DNSKPLFNVQSQ	1.0000	0.0000	0.6990	10.0544	104559.8785	10.9368
DNSKVGDSILGV	1.0000	0.0000	0.7064	10.3385	145014.9683	11.1551
DNSLPMDYTGVY	1.0000	0.0000	0.7530	11.3175	447589.7391	11.9076
DNSLYYLNLFFK	1.0000	0.0000	0.7372	10.5479	184539.3676	11.3160
DNSNQADFFYHR	1.0000	0.0000	0.7455	11.2905	433924.9150	11.8869
DNSSCNPWNKSD	1.0000	0.0000	0.8132	10.7942	245038.5681	11.5053
DNSSPPVESVPR	1.0000	0.0000	0.7109	10.1444	115968.1338	11.0059
DNSSRTPRMTED	1.0000	0.0000	0.7078	10.4102	157494.9372	11.2102
DNTIDPEDEKKK	1.0000	0.0000	0.6224	10.3487	146726.0998	11.1630
DNTLPSQRPCDW	1.0000	0.0000	0.8071	11.7869	768435.4164	12.2684
DNTRHLSSSNKK	1.0000	0.0000	0.6920	9.5472	58311.1958	10.5469
DNTVNIQTRPYS	1.0000	0.0000	0.6997	10.5946	194738.9240	11.3520
DNVALGNDLGQT	1.0000	0.0000	0.6706	10.5173	178154.2950	11.2925
DNVHLQSSQSNS	1.0000	0.0000	0.7216	9.6475	65451.8108	10.6240
DNVHVPMTITFY	1.0000	0.0000	0.7100	11.8880	863259.3894	12.3461
DNVQSNGSSENT	1.0000	0.0000	0.6963	9.6184	63293.6561	10.6016
DNVSVGESGTNQ	1.0000	0.0000	0.7160	10.3997	155605.2597	11.2022
DNYFNSQYISNY	1.0000	0.0000	0.7802	10.8258	254124.9418	11.5297
DNYTSDYTRSSI	1.0000	0.0000	0.7384	10.2968	138209.3309	11.1230
DPAFHSSIKVSR	1.0000	0.0000	0.7416	10.6460	206602.6072	11.3914
DPAQYSLSDNNF	1.0000	0.0000	0.7180	10.2556	131807.5699	11.0914
DPCFSDLLDHDK	1.0000	0.0000	0.7413	11.1582	372592.0829	11.7851
DPCNEGHNTLLD	1.0000	0.0000	0.7297	11.0511	329397.0241	11.7029
DPCYARILSNQD	1.0000	0.0000	0.7492	11.2814	429377.4417	11.8798
DPDFPTELDNVQ	1.0000	0.0000	0.6502	10.7520	233440.3363	11.4730
DPDFQEDEEPPP	1.0000	0.0000	0.6158	11.1118	353217.2771	11.7495
DPDGQTKKNPAA	1.0000	0.0000	0.6356	10.6991	219640.7737	11.4323
DPDNTRHLSSSN	1.0000	0.0000	0.6992	9.6625	66591.6290	10.6356
DPDPESGDKWQE	1.0000	0.0000	0.7376	11.6294	640969.8387	12.1473
DPEDEKKKLSLV	1.0000	0.0000	0.6542	10.1622	118374.9377	11.0196
DPESGDKWQEAE	1.0000	0.0000	0.7400	11.7164	708550.1482	12.2142
DPFNKMFELRGT	1.0000	0.0000	0.6879	11.2684	423004.7947	11.8698
DPHGVIINPDLD	1.0000	0.0000	0.6649	10.9993	310301.3930	11.6630
DPIIDNINTSRQ	1.0000	0.0000	0.6632	10.1955	123000.6941	11.0452
DPIIYGTFQLDY	1.0000	0.0000	0.6756	11.5953	616285.0746	12.1211
DPINPLSSINKG	1.0000	0.0000	0.6731	9.7399	72793.8428	10.6950
DPINSRILRNDN	1.0000	0.0000	0.6681	9.9220	89777.6553	10.8350
DPISMLTDSPNS	1.0000	0.0000	0.7007	9.8168	79536.9173	10.7541
DPKASGAEPKLT	1.0000	0.0000	0.6574	10.4166	158648.5372	11.2151
DPKSNQKKSALA	1.0000	0.0000	0.6685	9.8313	80872.9377	10.7653
DPKSRKVLVKRT	1.0000	0.0000	0.6705	10.5633	187856.1895	11.3279
DPLINDFFNLAQ	1.0000	0.0000	0.6704	10.5411	183104.9601	11.3108
DPLPGSRQIRTI	1.0000	0.0000	0.6681	10.6990	219604.3831	11.4322
DPLRSLTGAQTV	1.0000	0.0000	0.6764	10.5396	182796.5742	11.3097
DPLYSTIEQDMN	1.0000	0.0000	0.7119	10.8121	250140.5958	11.5191
DPMIPQARVSTT	1.0000	0.0000	0.6856	11.0777	339615.3571	11.7233
DPMTENRPNSDD	1.0000	0.0000	0.6891	10.4607	166921.0478	11.2491
DPMTHETNASKI	1.0000	0.0000	0.7037	10.8155	251145.7808	11.5218
DPMYNLRCYCNR	1.0000	0.0000	0.8392	12.6304	2029430.3364	12.9168
DPNKHKWADPTY	1.0000	0.0000	0.7535	12.0065	989523.2329	12.4372
DPNPSKAVISAY	1.0000	0.0000	0.7116	10.5264	180029.2391	11.2995
DPPCQWLKIKQK	1.0000	0.0000	0.7594	12.1616	1182961.0193	12.5564
DPPKQESAELFG	1.0000	0.0000	0.6731	10.7851	242485.4850	11.4984
DPPPANLVSLGG	1.0000	0.0000	0.6853	10.4667	168083.0249	11.2537
DPPSDPTDSLSL	1.0000	0.0000	0.6652	9.4983	55119.0859	10.5093
DPQSNILPHGKT	1.0000	0.0000	0.6880	10.5308	180957.0096	11.3030
DPRIQEEDQDDT	1.0000	0.0000	0.6148	10.9700	300032.3604	11.6405
DPRRKIPPLKSE	1.0000	0.0000	0.6561	10.4553	165882.7115	11.2449
DPRYESTDYFTI	1.0000	0.0000	0.7072	11.2976	437457.5932	11.8923
DPSLCTFIDNVH	1.0000	0.0000	0.7568	11.2935	435434.5950	11.8892
DPSNLIRLGIES	1.0000	0.0000	0.6833	9.9600	93787.8644	10.8642
DPSPPNVQIKSQ	1.0000	0.0000	0.6862	10.2557	131823.4274	11.0915
DPTDSLSLPKNV	1.0000	0.0000	0.6662	9.6777	67766.8936	10.6472
DPTSDITTYVTA	1.0000	0.0000	0.6755	10.7150	223700.6617	11.4445
DPTSDQDNESSD	1.0000	0.0000	0.6769	9.6914	68838.3632	10.6577
DPTSFQQKHAQD	1.0000	0.0000	0.6853	11.1077	351571.3281	11.7464
DPTYGDIANISC	1.0000	0.0000	0.7440	11.3483	463766.5702	11.9313
DPVAYPQARPKL	1.0000	0.0000	0.6505	11.3206	449225.3570	11.9100
DPVDGYVLENKS	1.0000	0.0000	0.7066	10.8338	256480.5127	11.5358
DPVHPDPDFQED	1.0000	0.0000	0.6361	11.4843	542367.1327	12.0358
DPYKNVNSNFMY	1.0000	0.0000	0.7697	11.1442	366653.0337	11.7744
DPYQPRLEPFDN	1.0000	0.0000	0.6699	11.1266	359309.3412	11.7609
DPYVQGSGHWNP	1.0000	0.0000	0.8151	12.3861	1531833.8236	12.7290
DQAGVQVTTISA	1.0000	0.0000	0.6738	11.0360	323719.2247	11.6913
DQAIKKKILIGP	1.0000	0.0000	0.6282	10.7248	226223.3071	11.4520
DQASCQVRKPSN	1.0000	0.0000	0.7549	10.9992	310281.1778	11.6629
DQAWYPRSFSEN	1.0000	0.0000	0.8165	11.7157	707922.1676	12.2136
DQCNAHHGRGFE	1.0000	0.0000	0.7252	12.5213	1789856.6575	12.8329
DQCQSFATNNLG	1.0000	0.0000	0.7479	10.9904	307155.2388	11.6562
DQDDTDESQAVQ	1.0000	0.0000	0.6599	10.8113	249925.3882	11.5185
DQDEKIPCTTNN	1.0000	0.0000	0.6905	10.8760	269234.0049	11.5682
DQDNESSDSLAE	1.0000	0.0000	0.6822	9.6876	68540.6097	10.6548
DQDPCYARILSN	1.0000	0.0000	0.7492	11.2814	429377.4417	11.8798
DQEIDGQSDKLW	1.0000	0.0000	0.7460	11.5060	556109.5387	12.0525
DQEKEGSKARDA	1.0000	0.0000	0.6612	10.8214	252838.1553	11.5263
DQELTQPNQHER	1.0000	0.0000	0.6641	11.0256	319847.8382	11.6832
DQESFLLVSETV	1.0000	0.0000	0.7047	10.4007	155773.0736	11.2029
DQETENLADDCD	1.0000	0.0000	0.6879	11.0805	340733.7123	11.7254
DQFILLSDRTGM	1.0000	0.0000	0.7068	10.9250	284885.7074	11.6059
DQGDAGQLNPQL	1.0000	0.0000	0.6600	10.8030	247546.1226	11.5121
DQGISFHYKMSL	1.0000	0.0000	0.7778	11.3512	465304.4825	11.9335
DQGQTAHQVDSG	1.0000	0.0000	0.6937	11.4105	498224.2773	11.9791
DQGVLDLKTPLL	1.0000	0.0000	0.6499	10.3442	145973.1694	11.1595
DQIDPLYSTIEQ	1.0000	0.0000	0.6789	10.7531	233716.6972	11.4738
DQIQFLDKLLLV	1.0000	0.0000	0.6582	10.5312	181031.7569	11.3032
DQISTFQLFWEN	1.0000	0.0000	0.7732	11.5535	587381.4010	12.0890
DQKQPESLVLKK	1.0000	0.0000	0.6621	10.3014	138951.9152	11.1266
DQMGAHLDFLKA	1.0000	0.0000	0.6900	11.5256	568813.5896	12.0676
DQNIVNSSTKFN	1.0000	0.0000	0.6916	9.8677	84333.7513	10.7932
DQNLPGYGLTVS	1.0000	0.0000	0.7126	10.7246	226178.2269	11.4519
DQNMLMPTMNHS	1.0000	0.0000	0.7768	11.2586	418257.7023	11.8623
DQNNASGGDPYV	1.0000	0.0000	0.7172	10.9566	295443.4595	11.6302
DQNNMALKDILT	1.0000	0.0000	0.6700	10.3699	150346.4538	11.1792
DQNQKKKFHDTY	1.0000	0.0000	0.6829	11.2599	418893.2754	11.8633
DQNSKPKKNPGN	1.0000	0.0000	0.6648	9.9276	90359.5240	10.8393
DQNSTNQLKHTG	1.0000	0.0000	0.6932	10.3092	140197.1703	11.1326
DQPNEPPQIVHE	1.0000	0.0000	0.6525	11.2529	415529.2749	11.8579
DQPQFRKKNFSK	1.0000	0.0000	0.6849	10.7261	226582.5334	11.4531
DQQIIIVDVCDG	1.0000	0.0000	0.6668	11.9590	936784.8730	12.4006
DQQLHGVQQKII	1.0000	0.0000	0.6528	11.4547	524237.9275	12.0131
DQRIVNNDLKQL	1.0000	0.0000	0.6594	10.3680	150017.7515	11.1778
DQSGSLNRNNKT	1.0000	0.0000	0.6779	9.6121	62836.3189	10.5968
DQSINLVDKFTT	1.0000	0.0000	0.6730	10.3098	140292.4635	11.1330
DQSPHSIGQDSL	1.0000	0.0000	0.7255	10.3384	145001.9726	11.1551
DQSPRVKDKNSS	1.0000	0.0000	0.6945	9.8918	86706.9400	10.8118
DQSRVSLLLRHK	1.0000	0.0000	0.7163	10.3693	150242.2093	11.1788
DQSSDLGQQWHI	1.0000	0.0000	0.8035	11.6468	653978.2692	12.1607
DQSSNSNSPETR	1.0000	0.0000	0.6855	9.3494	46433.8021	10.3948
DQTVRLKSVTLD	1.0000	0.0000	0.6716	10.4021	156029.7957	11.2040
DQVLAVSFERYQ	1.0000	0.0000	0.7099	11.4496	521127.6367	12.0091
DQVNTNTSTAYP	1.0000	0.0000	0.6941	10.4674	168207.1997	11.2542
DQVQHMKEFYQS	1.0000	0.0000	0.7342	11.9730	952076.0193	12.4115
DQVVNNDYKSCI	1.0000	0.0000	0.7634	11.3104	443950.5730	11.9021
DQYVACQTISKS	1.0000	0.0000	0.7698	11.3505	464950.9192	11.9330
DRANGFLKIIVS	1.0000	0.0000	0.6909	10.6999	219836.0400	11.4329
DRAQKCISQREP	1.0000	0.0000	0.7127	11.4790	539079.6936	12.0317
DRCVSLNLRFAG	1.0000	0.0000	0.7593	11.2989	438122.8822	11.8933
DRDLSISSNAST	1.0000	0.0000	0.6797	9.3225	45019.1218	10.3742
DREEASTNRRFS	1.0000	0.0000	0.7052	10.5136	177403.9512	11.2897
DREESYVNSVNS	1.0000	0.0000	0.7409	10.2686	133796.0564	11.1014
DREHKSRDESAE	1.0000	0.0000	0.7063	10.7530	233701.3872	11.4737
DRFNKDKYDMGV	1.0000	0.0000	0.6936	11.6575	662072.8895	12.1689
DRGPAEKNACRT	1.0000	0.0000	0.6924	11.5354	575217.5286	12.0750
DRGTSYLLIMNK	1.0000	0.0000	0.7232	10.7401	230246.7966	11.4638
DRHQFIRQHHTR	1.0000	0.0000	0.6595	12.2570	1320207.9887	12.6297
DRIKTTPKVEAP	1.0000	0.0000	0.6223	10.8527	262117.7810	11.5503
DRISAKINNNVT	1.0000	0.0000	0.6725	10.0564	104795.2008	10.9383
DRLDINDNEDEN	1.0000	0.0000	0.6476	10.1164	112293.8546	10.9844
DRLFSTLLFSEI	1.0000	0.0000	0.6969	10.1395	115321.2448	11.0022
DRLNKDARGPAE	1.0000	0.0000	0.6482	10.8154	251110.1336	11.5217
DRLSEGLISNKK	1.0000	0.0000	0.6765	9.8216	79979.1231	10.7578
DRLSSAITSGPS	1.0000	0.0000	0.7004	9.6930	68972.4185	10.6590
DRLTQKKIKQVQ	1.0000	0.0000	0.6359	10.8297	255276.6464	11.5327
DRLTVQAVVYFT	1.0000	0.0000	0.6690	11.6393	648317.5862	12.1549
DRLYNTVLSEAD	1.0000	0.0000	0.6975	10.5160	177882.6793	11.2915
DRMANNDSALTE	1.0000	0.0000	0.6954	10.4031	156207.7262	11.2048
DRMVADNDQAGV	1.0000	0.0000	0.6671	11.5968	617405.8229	12.1223
DRNLLESAKAHW	1.0000	0.0000	0.7769	11.3821	482152.2975	11.9572
DRNPHGTMANIS	1.0000	0.0000	0.7275	10.9666	298853.1919	11.6379
DRNQSRAKLNRV	1.0000	0.0000	0.6894	10.4299	161103.9950	11.2254
DRPNYVYWNHKF	1.0000	0.0000	0.8105	12.6498	2075152.7138	12.9316
DRQAQKNFNCPD	1.0000	0.0000	0.7107	11.4005	492517.7762	11.9714
DRRSAAADPQSN	1.0000	0.0000	0.6937	10.4173	158785.6349	11.2157
DRSGNSTYFNHD	1.0000	0.0000	0.7556	10.7608	235802.4903	11.4797
DRSWSSQSRPYD	1.0000	0.0000	0.8293	11.1586	372782.6407	11.7855
DRTALANSDRLT	1.0000	0.0000	0.6646	10.1021	110458.0162	10.9734
DRTGMHSIFFLP	20.0000	229.3038	0.7322	12.8280	11394168.0759	12.0686
DRTHASAESQNR	1.0000	0.0000	0.7171	10.6315	203189.2297	11.3803
DRYPFKPRGYKH	1.0000	0.0000	0.6731	12.1474	1163765.5495	12.5455
DRYQPPTIYSQC	1.0000	0.0000	0.7547	11.9436	920360.7842	12.3888
DRYSCGLEQQKD	1.0000	0.0000	0.7474	11.6001	619740.5425	12.1248
DSADFLSLALKD	1.0000	0.0000	0.6772	9.9022	87750.6815	10.8198
DSADTHKLLVTD	1.0000	0.0000	0.6791	10.4213	159522.5081	11.2188
DSAKEHPDKTKP	1.0000	0.0000	0.6654	10.6082	197812.6006	11.3624
DSALTEFQMLNR	1.0000	0.0000	0.7085	10.6666	211560.2242	11.4073
DSASKPSKILST	1.0000	0.0000	0.6711	9.3239	45094.6359	10.3753
DSAVRIGRRNNN	1.0000	0.0000	0.7007	10.5296	180689.8832	11.3020
DSCALVKLKHFN	1.0000	0.0000	0.7607	11.1329	361915.1315	11.7657
DSCKLTKKAIMR	1.0000	0.0000	0.7354	11.1785	381419.9465	11.8008
DSCLISNLFLTM	1.0000	0.0000	0.7647	10.5799	191474.2786	11.3407
DSCTSTVQAIAP	1.0000	0.0000	0.7401	11.0026	311504.4853	11.6656
DSDFNKNEDSNN	1.0000	0.0000	0.6727	9.5050	55543.5463	10.5144
DSDLNLTNNSDD	1.0000	0.0000	0.6453	9.1425	36591.4938	10.2358
DSDLQMYTSNNT	1.0000	0.0000	0.7239	10.2078	124748.5756	11.0546
DSDNGTGIAKNE	1.0000	0.0000	0.6741	10.3049	139502.1987	11.1293
DSDPLPGSRQIR	1.0000	0.0000	0.6924	10.4586	166512.7652	11.2474
DSDPNKHKWADP	1.0000	0.0000	0.7601	11.4498	521247.1348	12.0093
DSDSNPSTDAGY	1.0000	0.0000	0.7176	10.1267	113636.7535	10.9923
DSDSSAAIQVNW	1.0000	0.0000	0.7895	10.9706	300222.4182	11.6409
DSEEQFLLPASN	1.0000	0.0000	0.6896	10.0403	102870.3639	10.9259
DSEHPGELNKRK	1.0000	0.0000	0.6918	10.6051	197112.0109	11.3600
DSEMKVESIKSS	1.0000	0.0000	0.7277	10.0391	102730.0088	10.9250
DSENNKDVLPFL	1.0000	0.0000	0.6760	10.0418	103047.1249	10.9270
DSFLMYMALGQK	1.0000	0.0000	0.7584	11.5618	592975.4162	12.0953
DSFVHRSLSADS	1.0000	0.0000	0.7498	10.2247	127206.9646	11.0677
DSGKAATERLWW	1.0000	0.0000	0.8396	12.4677	1682685.2919	12.7917
DSGLCTASISNT	1.0000	0.0000	0.7412	10.2129	125493.0779	11.0586
DSGPEANQDKGP	1.0000	0.0000	0.6733	10.6623	210516.6836	11.4040
DSGQYYNFPMNQ	1.0000	0.0000	0.7695	11.5566	589459.2711	12.0914
DSGTPKVIANNT	1.0000	0.0000	0.6719	10.2312	128156.9771	11.0726
DSHYTQRSDADS	1.0000	0.0000	0.7476	10.6553	208845.8708	11.3986
DSIIFSKVLSRG	1.0000	0.0000	0.7195	10.2706	134104.9570	11.1029
DSIKKTHKVLNT	1.0000	0.0000	0.6773	10.2455	130283.6768	11.0836
DSILCDTYNRGM	1.0000	0.0000	0.7813	11.5615	592806.8679	12.0952
DSILGVITDDQY	1.0000	0.0000	0.6909	10.9181	282612.4454	11.6006
DSISSATGKNSS	1.0000	0.0000	0.6863	9.1942	38839.1454	10.2756
DSKAIPGADGQS	1.0000	0.0000	0.6919	10.5997	195889.2837	11.3559
DSKDEGSVLNQR	1.0000	0.0000	0.6974	10.2434	129974.4490	11.0820
DSKDSADTHKLL	1.0000	0.0000	0.6829	9.9967	97840.8870	10.8924
DSKEKKVCTSLR	1.0000	0.0000	0.7332	10.6593	209795.2454	11.4017
DSKIRTVLKKKR	1.0000	0.0000	0.6600	10.3551	147812.7293	11.1679
DSKMISPQQVVR	1.0000	0.0000	0.7265	11.0303	321608.2483	11.6869
DSKNNHYMFDTA	1.0000	0.0000	0.7512	11.1377	363900.6729	11.7694
DSLAEVFMTPSN	1.0000	0.0000	0.7256	10.5178	178259.1454	11.2929
DSLAKVATSDEF	1.0000	0.0000	0.6914	10.3438	145898.5114	11.1592
DSLDDDESNGIF	1.0000	0.0000	0.6903	10.1449	116033.0317	11.0063
DSLGRVETSRFW	1.0000	0.0000	0.8007	11.6154	630713.7547	12.1365
DSLISQGEKYVC	1.0000	0.0000	0.7782	11.3037	440542.9047	11.8970
DSLMTTNFISTD	1.0000	0.0000	0.7021	10.1325	114390.3218	10.9968
DSLNKSNLKILM	1.0000	0.0000	0.6785	9.5275	57005.4666	10.5318
DSLPNLYQPEPN	1.0000	0.0000	0.6884	10.2020	123926.9176	11.0502
DSLQIQANNNGH	1.0000	0.0000	0.7060	10.3724	150780.2249	11.1812
DSLSDPFNKMFE	1.0000	0.0000	0.7256	10.5000	174644.0761	11.2792
DSLSHIKGEKPW	1.0000	0.0000	0.7880	11.3494	464370.8978	11.9321
DSLSLPKNVARD	1.0000	0.0000	0.6806	9.8950	87027.5326	10.8142
DSLSVCNLGKNY	1.0000	0.0000	0.7727	10.6292	202658.8017	11.3786
DSLTLLSNSDNM	1.0000	0.0000	0.6796	9.2668	42222.4851	10.3314
DSLVSEPRHTTT	1.0000	0.0000	0.7031	10.3995	155566.7089	11.2020
DSNNFGVMYGEL	1.0000	0.0000	0.7588	11.2297	404603.1733	11.8401
DSNNPPNGAFFV	1.0000	0.0000	0.7101	10.6081	197788.6076	11.3623
DSNPSTDAGYLI	1.0000	0.0000	0.7060	10.2763	134988.4834	11.1073
DSNREPTELSKE	1.0000	0.0000	0.6711	9.8834	85867.9272	10.8053
DSNTFNIAPFSP	1.0000	0.0000	0.6992	10.1653	118794.6386	11.0220
DSPIVIPATTIK	1.0000	0.0000	0.6512	10.5117	177009.5135	11.2882
DSPNSLNNEQRE	1.0000	0.0000	0.6772	9.6618	66538.4242	10.6350
DSPVELIKPVEY	1.0000	0.0000	0.6900	10.9482	292574.5593	11.6237
DSQERDLNKNPN	1.0000	0.0000	0.6641	9.8469	82334.9302	10.7772
DSQKATFGLQLN	1.0000	0.0000	0.6832	10.3546	147732.9302	11.1675
DSQMKHEYLISG	1.0000	0.0000	0.7651	11.1916	387208.8073	11.8108
DSQNGGYEHKKI	1.0000	0.0000	0.7205	11.1825	383163.7128	11.8038
DSRKDLGTFQIC	1.0000	0.0000	0.7301	11.2966	436973.8167	11.8915
DSRLSKTKINHA	1.0000	0.0000	0.6948	10.0976	109894.1344	10.9700
DSRNPPAMAIEQ	1.0000	0.0000	0.6924	10.9532	294271.9536	11.6276
DSRSSFKVPYQR	1.0000	0.0000	0.7522	10.7816	241507.6242	11.4957
DSRTDAFYDNSI	1.0000	0.0000	0.7169	10.5571	186513.0824	11.3231
DSRVSQTCNPLS	1.0000	0.0000	0.7559	10.4097	157402.3991	11.2099
DSSAAIQVNWLI	1.0000	0.0000	0.7766	11.1201	356632.5827	11.7559
DSSAQKSFNSNN	1.0000	0.0000	0.6889	9.2611	41945.5727	10.3270
DSSATGKFTVLE	1.0000	0.0000	0.6975	10.3803	152157.9496	11.1872
DSSDKDDNDISL	1.0000	0.0000	0.6633	9.4204	50393.5002	10.4495
DSSEFDHRKNNL	1.0000	0.0000	0.7127	10.1666	118972.3080	11.0230
DSSELLLSSFKF	1.0000	0.0000	0.6972	9.4633	52944.1977	10.4824
DSSHSPLNVSGD	1.0000	0.0000	0.7282	9.8363	81344.1197	10.7691
DSSIKFREDDIE	1.0000	0.0000	0.6843	10.4531	165469.5293	11.2432
DSSMDSDLQMYT	1.0000	0.0000	0.7722	10.7203	225058.3920	11.4486
DSSPKMTNNGCE	1.0000	0.0000	0.7680	10.7909	244114.8700	11.5028
DSSRTGKMKKHS	1.0000	0.0000	0.7465	10.5390	182659.2945	11.3092
DSSSTKPSHEEQ	1.0000	0.0000	0.7163	9.9207	89642.0434	10.8340
DSSTNSPKAISS	1.0000	0.0000	0.6733	9.0574	33177.3240	10.1704
DSSTTQKYINEI	1.0000	0.0000	0.6952	10.2245	127168.8843	11.0675
DSSVAFKESTYF	1.0000	0.0000	0.7502	10.6902	217399.3409	11.4254
DSSVLRTYEVMA	1.0000	0.0000	0.7531	11.0952	346536.6729	11.7367
DSSWKTGYLSIE	1.0000	0.0000	0.8025	11.0614	333298.3716	11.7107
DSTKSLHSECTT	1.0000	0.0000	0.7521	10.4073	156959.1233	11.2080
DSTLERNLSLNE	1.0000	0.0000	0.6603	9.3834	48292.0667	10.4210
DSTLYSKISSDA	1.0000	0.0000	0.7053	9.6850	68334.7418	10.6528
DSTPPKMQGNFE	1.0000	0.0000	0.7028	10.9377	289065.6516	11.6157
DSTQETSSNDRL	1.0000	0.0000	0.6778	9.5817	60676.7903	10.5735
DSTQLSGNVTNR	1.0000	0.0000	0.6929	9.9492	92627.4045	10.8559
DSTSHSESTSTN	1.0000	0.0000	0.6947	9.2384	40863.8132	10.3095
DSTTMNKNKSIQ	1.0000	0.0000	0.6917	9.9467	92367.8588	10.8540
DSTVNSEFSVSA	1.0000	0.0000	0.7241	9.8970	87229.9181	10.8158
DSVQEGDNEEDF	1.0000	0.0000	0.6846	10.8793	270260.1982	11.5708
DSWSEGVKNLDR	1.0000	0.0000	0.7810	11.1208	356916.9445	11.7564
DSYDSLSHIKGE	1.0000	0.0000	0.7440	10.4689	168509.2223	11.2554
DSYTNNFECVTS	1.0000	0.0000	0.7815	10.9403	289950.6944	11.6177
DSYVNHAFPVFD	1.0000	0.0000	0.7399	11.6155	630850.3560	12.1367
DTAASRGQSKYR	1.0000	0.0000	0.7204	10.9092	279736.1212	11.5938
DTADEMLVSKAS	1.0000	0.0000	0.7079	10.5002	174687.7404	11.2794
DTANSNSYPIDN	1.0000	0.0000	0.6949	9.8907	86600.6363	10.8110
DTCLTSGSQNSW	1.0000	0.0000	0.8345	11.1806	382323.6677	11.8023
DTDESQAVQPLK	1.0000	0.0000	0.6627	10.5521	185443.5078	11.3193
DTDLISTRRLRP	1.0000	0.0000	0.6622	10.3146	141078.2018	11.1368
DTDLPSHALSVK	1.0000	0.0000	0.6985	10.2280	127683.9681	11.0702
DTDQGISFHYKM	1.0000	0.0000	0.7346	11.7152	707562.2432	12.2133
DTEILSIIVTDN	1.0000	0.0000	0.6583	10.1510	116853.3225	11.0110
DTELTRNQWAAK	1.0000	0.0000	0.7233	11.4611	528094.9209	12.0180
DTESVQFHTGKN	1.0000	0.0000	0.7064	10.9569	295520.2591	11.6304
DTFKIRPLLDQS	1.0000	0.0000	0.6677	10.3840	152805.3440	11.1901
DTFNNLYAIKKT	1.0000	0.0000	0.6731	10.5071	176084.1711	11.2847
DTFNVVPQRDHL	1.0000	0.0000	0.6813	11.2840	430676.3849	11.8818
DTGQDNSLYYLN	1.0000	0.0000	0.7231	10.5319	181169.1112	11.3037
DTGTSYEDDNFQ	1.0000	0.0000	0.6995	10.8603	264432.1019	11.5562
DTHKLLVTDHSY	1.0000	0.0000	0.7306	11.0122	314963.1056	11.6729
DTHPFGGVLNNE	1.0000	0.0000	0.6978	11.0932	345762.6166	11.7352
DTHTLSTEGLIG	1.0000	0.0000	0.6888	10.5683	188939.5187	11.3318
DTHVVRVIEFRD	1.0000	0.0000	0.6437	11.8455	822032.9503	12.3134
DTIAPLIVNKID	1.0000	0.0000	0.6375	10.4844	171533.2477	11.2672
DTIDCGGNNDKA	1.0000	0.0000	0.7051	11.1646	375384.2375	11.7901
DTINDKKFPQNF	1.0000	0.0000	0.6579	10.6187	200225.9738	11.3705
DTKCEPVNNSQS	1.0000	0.0000	0.7399	10.5239	179516.3314	11.2976
DTKSKLPPNTTW	1.0000	0.0000	0.7255	10.7470	232091.9188	11.4691
DTLCASNGVYDE	1.0000	0.0000	0.7582	11.3357	457089.7908	11.9216
DTLGIHLINEIS	1.0000	0.0000	0.6875	10.3795	152018.3230	11.1866
DTLNGQLPPEEQ	1.0000	0.0000	0.6491	10.5360	182028.3780	11.3069
DTLNQNNEPNVL	1.0000	0.0000	0.6555	9.8222	80030.5620	10.7583
DTLNSHRIDNTL	1.0000	0.0000	0.6794	10.0055	98828.7124	10.8991
DTLPITIMNTLA	1.0000	0.0000	0.6599	10.4457	164056.2561	11.2375
DTLPLITMQNQV	1.0000	0.0000	0.6744	10.7533	233773.3947	11.4739
DTMFELDSLDDD	1.0000	0.0000	0.6873	10.5759	190595.2642	11.3376
DTMPISKKNNSS	1.0000	0.0000	0.6949	9.6625	66588.3585	10.6355
DTPASISQVPES	1.0000	0.0000	0.6978	10.1541	117280.6001	11.0134
DTPGSNNALENH	1.0000	0.0000	0.6947	10.1783	120593.0175	11.0320
DTPNLNDNVALG	1.0000	0.0000	0.6614	10.1039	110685.8241	10.9748
DTQNAQNEESSV	1.0000	0.0000	0.6921	10.1184	112551.8658	10.9859
DTRVNSETSISQ	1.0000	0.0000	0.6965	9.9130	88846.5448	10.8280
DTSKALIIWKIF	1.0000	0.0000	0.7433	11.3360	457263.7954	11.9218
DTSNPMNSAQGP	1.0000	0.0000	0.7167	10.3483	146661.3745	11.1627
DTSSQPEAPQKL	1.0000	0.0000	0.6740	10.1413	115564.9085	11.0036
DTSSVNLQDLSK	1.0000	0.0000	0.6748	9.4474	51979.4396	10.4702
DTTEHYQSVMEK	1.0000	0.0000	0.7273	11.5200	565150.7393	12.0633
DTTYGLKERKCG	1.0000	0.0000	0.7114	11.6951	691367.9323	12.1978
DTVQEFNNDKPM	1.0000	0.0000	0.6823	11.0019	311249.9304	11.6650
DTYGSKTKEMTD	1.0000	0.0000	0.7011	10.9644	298088.3233	11.6362
DTYNRGMIYLKN	1.0000	0.0000	0.7290	11.3137	445649.9336	11.9047
DVCDGEAEDSSA	1.0000	0.0000	0.7488	11.2224	401174.2378	11.8345
DVDFVGALDGPH	1.0000	0.0000	0.6616	11.7080	701707.8681	12.2077
DVDPINSRILRN	1.0000	0.0000	0.6776	10.2693	133901.8693	11.1019
DVFYTQHDVINT	1.0000	0.0000	0.6897	11.5963	617021.0547	12.1219
DVHKIKFHDTSN	1.0000	0.0000	0.7172	11.0158	316267.9194	11.6757
DVICTMVQQKTL	1.0000	0.0000	0.7116	11.8066	786077.5682	12.2835
DVINTSNGTVLC	1.0000	0.0000	0.7406	10.8283	254855.3680	11.5316
DVKTSLLYSPLT	1.0000	0.0000	0.6920	9.9763	95562.0041	10.8767
DVLFDNFTSENE	1.0000	0.0000	0.6926	10.3989	155455.9328	11.2015
DVLGSLKVVRIS	1.0000	0.0000	0.7113	10.4951	173666.3417	11.2755
DVLPFLNHAKKS	1.0000	0.0000	0.7011	10.5278	180326.6833	11.3006
DVNKRRTMLRRK	1.0000	0.0000	0.6793	11.1033	349805.2801	11.7430
DVNSRKEALRKN	1.0000	0.0000	0.6776	10.2190	126372.5850	11.0633
DVPSELSASEIH	1.0000	0.0000	0.7226	10.3110	140492.5167	11.1340
DVQTEYHFNMTR	1.0000	0.0000	0.7080	11.9297	905763.4132	12.3782
DVRTLDNSNQAD	1.0000	0.0000	0.6746	10.1859	121648.7221	11.0378
DVRTTYKVYEGF	1.0000	0.0000	0.6703	11.9621	940159.3305	12.4030
DVSETYKPTGVT	1.0000	0.0000	0.6908	10.9986	310075.5910	11.6625
DVSIKCTDDHIP	1.0000	0.0000	0.7276	11.4011	492842.6460	11.9719
DVTYYDRTGMHS	1.0000	0.0000	0.7553	12.0069	989919.0100	12.4375
DVVIFFSGPVDN	1.0000	0.0000	0.7067	11.2330	406130.3143	11.8427
DWKLAIWENGDL	1.0000	0.0000	0.8165	12.3020	1390396.0156	12.6643
DWLSNDESTDLA	1.0000	0.0000	0.7476	10.5932	194420.8662	11.3509
DWRSQIQNPLST	1.0000	0.0000	0.7677	10.9744	301562.2390	11.6439
DYAQLTGPNDLV	1.0000	0.0000	0.6790	10.9055	278546.7927	11.5909
DYCNNLHYVRSR	1.0000	0.0000	0.8218	11.8271	804872.3674	12.2993
DYDAVEKVTAQL	1.0000	0.0000	0.6561	11.2799	428667.8071	11.8787
DYDDLDELRPHN	1.0000	0.0000	0.6860	10.9590	296236.7519	11.6320
DYFTILLPADQE	1.0000	0.0000	0.6622	11.0364	323859.4698	11.6915
DYFTNIDGSQLP	1.0000	0.0000	0.7040	10.7740	239407.2589	11.4898
DYHPSNSKTFLK	1.0000	0.0000	0.7301	10.4547	165770.0725	11.2444
DYKSCINAIAQT	1.0000	0.0000	0.7405	11.2772	427302.3785	11.8766
DYKTTLVSSMRA	1.0000	0.0000	0.7381	10.7896	243752.4070	11.5018
DYNGLLGPEMPS	1.0000	0.0000	0.7317	10.9531	294240.6081	11.6275
DYNGLPQDLDGN	1.0000	0.0000	0.6865	10.7064	221495.5197	11.4379
DYNPLSLIEATW	1.0000	0.0000	0.7696	11.2528	415483.4703	11.8579
DYNSPMQTGSGN	1.0000	0.0000	0.7548	10.7560	234512.4112	11.4760
DYPNNESLTLYT	1.0000	0.0000	0.7067	10.2908	137267.3817	11.1185
DYPNNPDSPIVI	1.0000	0.0000	0.6928	10.5695	189197.7794	11.3327
DYQNTLVIDNNS	1.0000	0.0000	0.6961	10.1772	120430.9345	11.0311
DYQTDYNGLLGP	1.0000	0.0000	0.7019	11.1756	380167.0146	11.7986
DYRLFNWRYEMT	1.0000	0.0000	0.8037	12.6910	2175999.5626	12.9633
DYSKWATRKPEA	1.0000	0.0000	0.7606	11.8029	782753.0908	12.2807
DYSQRLLDSLVS	1.0000	0.0000	0.7216	10.0442	103331.2860	10.9289
DYTGVYIISPNY	1.0000	0.0000	0.7451	11.4910	546562.0038	12.0409
DYTRSSILHICS	1.0000	0.0000	0.8023	11.0244	319403.8965	11.6823
DYVSSPERRPNE	1.0000	0.0000	0.7232	10.7309	227814.0388	11.4567
EAASNIDKNKHP	1.0000	0.0000	0.6839	10.4059	156708.9613	11.2069
EADLRYLKRDPV	1.0000	0.0000	0.6633	11.1260	359032.9152	11.7604
EADNLPSQDSEE	1.0000	0.0000	0.6772	10.0274	101352.5143	10.9160
EAEDSSAQKSFN	1.0000	0.0000	0.7054	10.0593	105143.8124	10.9405
EAESGETVLSTP	1.0000	0.0000	0.6890	10.3329	144081.5680	11.1508
EAFIESISKKDN	1.0000	0.0000	0.6834	10.1734	119912.0342	11.0282
EAFSIRKSSSSS	1.0000	0.0000	0.7129	9.3632	47181.1549	10.4055
EAHEMYKHSQID	1.0000	0.0000	0.7388	11.8817	857065.4003	12.3413
EAHSQGFVISKF	1.0000	0.0000	0.7416	11.2747	426077.5878	11.8747
EAHSRQKFIAHG	1.0000	0.0000	0.7102	11.6897	687068.2740	12.1937
EAIGRGHNNLED	1.0000	0.0000	0.6855	11.0124	315027.2120	11.6731
EAIVKSLVPWSN	1.0000	0.0000	0.7796	11.1202	356644.3608	11.7559
EAKSSIIIEANL	1.0000	0.0000	0.6737	9.9618	93987.0701	10.8656
EALDTLCASNGV	1.0000	0.0000	0.7355	10.9182	282646.4207	11.6007
EALQTSNKATAQ	1.0000	0.0000	0.6642	10.2621	132802.3584	11.0964
EALRKNNMKESG	1.0000	0.0000	0.7039	10.5025	175143.7746	11.2812
EALSACANDTLN	1.0000	0.0000	0.7194	10.4786	170396.4856	11.2628
EAMLRTATSISK	1.0000	0.0000	0.7036	10.4227	159778.8376	11.2199
EANADTGTSYED	1.0000	0.0000	0.6893	10.7469	232072.6592	11.4691
EANHHPIGDSST	1.0000	0.0000	0.7344	10.7662	237270.0215	11.4838
EANLIILFHMSE	1.0000	0.0000	0.7280	10.9232	284284.3244	11.6045
EANPSDKSSLFM	1.0000	0.0000	0.7240	10.0932	109332.7400	10.9666
EANQDKGPTNTQ	1.0000	0.0000	0.6491	10.5441	183744.9947	11.3132
EANVISNISVSN	1.0000	0.0000	0.7008	9.6986	69416.6144	10.6633
EAPQKLGMVIFF	1.0000	0.0000	0.6663	11.7370	725501.7566	12.2300
EAPSEASSQLLS	1.0000	0.0000	0.6920	9.5459	58225.5796	10.5459
EAQLDNFSQERT	1.0000	0.0000	0.6819	10.5881	193287.4570	11.3470
EAQLPESHLTTK	1.0000	0.0000	0.6781	10.4597	166733.7266	11.2483
EAQNQSYESIRQ	1.0000	0.0000	0.7228	10.7685	237912.9337	11.4856
EAQYTNKLFCSS	1.0000	0.0000	0.7767	10.9874	306086.0393	11.6539
EARMTQLPEEAL	1.0000	0.0000	0.6601	11.1010	348848.5942	11.7412
EARSGCTLNSST	1.0000	0.0000	0.7523	10.3494	146838.9220	11.1635
EASCIEGNLNND	1.0000	0.0000	0.7314	10.5848	192550.7151	11.3444
EASFQPAQNEYP	1.0000	0.0000	0.7009	11.1296	360560.1412	11.7632
EASQGRDISLAN	1.0000	0.0000	0.6964	10.2876	136757.3836	11.1160
EASSQLLSQNKA	1.0000	0.0000	0.6846	9.6121	62837.3455	10.5968
EASTNRRFSEYL	1.0000	0.0000	0.7284	10.5894	193581.3974	11.3480
EATAMELLVESN	1.0000	0.0000	0.7000	10.5718	189700.4639	11.3345
EATICQGSESSN	1.0000	0.0000	0.7602	10.5914	194022.4657	11.3495
EATIKCSTVVPN	1.0000	0.0000	0.7264	11.0892	344150.3671	11.7321
EATTAFSPFDHN	1.0000	0.0000	0.7030	10.9524	294017.8074	11.6270
EATWTAKFNDST	1.0000	0.0000	0.7493	11.2731	425290.1799	11.8734
EAVHSLEFYPPE	1.0000	0.0000	0.7178	11.4425	516894.1491	12.0037
EAVNKASTILFK	1.0000	0.0000	0.6769	10.4087	157215.3470	11.2091
EAVSKTDRTGMH	1.0000	0.0000	0.7127	11.3935	488567.7874	11.9660
EAVTDTKSKLPP	1.0000	0.0000	0.6536	10.2929	137591.4646	11.1200
EAVTMGLNILPG	1.0000	0.0000	0.6871	11.0602	332849.6621	11.7098
EAYKKMRDFDPS	1.0000	0.0000	0.7097	11.3826	482462.8239	11.9576
EAYYSSQFPGTS	1.0000	0.0000	0.7736	10.9873	306066.8556	11.6538
ECCEERQSDTPL	1.0000	0.0000	0.7707	11.7370	725528.5010	12.2300
ECEMHISNAPHN	1.0000	0.0000	0.8012	11.7789	761371.6975	12.2622
ECENQGPTIAEK	1.0000	0.0000	0.6877	11.4320	510659.2472	11.9956
ECESSITDYNSP	1.0000	0.0000	0.7698	10.6345	203895.9085	11.3826
ECLCPTHGQNGT	1.0000	0.0000	0.7792	12.2085	1248525.4333	12.5924
ECLQNTNPNDIK	1.0000	0.0000	0.7008	10.5994	195828.2424	11.3557
ECNVIVIHEYYL	1.0000	0.0000	0.7605	12.3449	1460801.0368	12.6973
ECQNVRSNHKMK	1.0000	0.0000	0.7888	11.5788	604704.3967	12.1084
ECSGTLCSLITH	1.0000	0.0000	0.8223	11.4483	520358.1835	12.0081
ECTTPEKDAECE	1.0000	0.0000	0.7153	11.9587	936478.5631	12.4004
ECVHDRANGFLK	1.0000	0.0000	0.7326	11.9188	894424.1383	12.3698
ECVTSGEDNKSV	1.0000	0.0000	0.7576	10.9597	296471.4321	11.6326
EDAPTKPNNIEN	1.0000	0.0000	0.6424	10.1612	118240.5457	11.0189
EDDEHSDNQLFT	1.0000	0.0000	0.6936	10.6318	203263.1671	11.3806
EDDIELFARIGV	1.0000	0.0000	0.6393	11.2895	433430.1790	11.8861
EDDNFQLKNTKI	1.0000	0.0000	0.6495	10.2885	136894.6859	11.1167
EDDQNLPGYGLT	1.0000	0.0000	0.6778	10.8788	270117.3225	11.5704
EDDRLTVQAVVY	1.0000	0.0000	0.6594	11.5355	575329.2872	12.0752
EDDSKIRTVLKK	1.0000	0.0000	0.6560	10.3264	143007.0671	11.1458
EDDSRKDLGTFQ	1.0000	0.0000	0.6737	10.6870	216605.7398	11.4230
EDDTKCEPVNNS	1.0000	0.0000	0.7210	10.7488	232566.9529	11.4705
EDEEPPPMSNKT	1.0000	0.0000	0.6797	10.5929	194360.6602	11.3507
EDEFVDNKVTER	1.0000	0.0000	0.6509	11.0777	339629.3993	11.7233
EDEITFKTLTEA	1.0000	0.0000	0.6317	10.6565	209134.1995	11.3996
EDEKKKLSLVST	1.0000	0.0000	0.6654	9.8091	78835.4727	10.7482
EDENESKILSAI	1.0000	0.0000	0.6706	9.9128	88831.2082	10.8279
EDEQSLSLIYCD	1.0000	0.0000	0.7599	10.9228	284144.3017	11.6042
EDFEDVPSELSA	1.0000	0.0000	0.6954	10.4858	171821.3445	11.2684
EDFGAETNKQFI	1.0000	0.0000	0.6532	11.1405	365112.3528	11.7716
EDGLKSIARAQS	1.0000	0.0000	0.6913	10.4276	160678.8557	11.2236
EDGTGHDILHSY	1.0000	0.0000	0.7347	11.4861	543510.0114	12.0372
EDIDNQYDLFLV	1.0000	0.0000	0.6809	10.9756	301955.3274	11.6448
EDIMNYGNYLES	1.0000	0.0000	0.7553	11.1101	352547.4041	11.7482
EDITGPVVKDSW	1.0000	0.0000	0.7504	11.7622	746906.5457	12.2494
EDLELHVHLIGD	1.0000	0.0000	0.6895	11.2257	402708.7487	11.8370
EDLKARQYLSIV	1.0000	0.0000	0.6959	10.8257	254098.1978	11.5296
EDLYEDPRRKIP	1.0000	0.0000	0.6461	11.1321	361575.3428	11.7651
EDNISTAPTKEL	1.0000	0.0000	0.6508	10.0328	101992.9391	10.9202
EDNKSVKLHTSN	1.0000	0.0000	0.6950	9.9076	88299.4002	10.8239
EDNLLEDDQNLP	1.0000	0.0000	0.6434	9.9837	96384.7051	10.8824
EDPIIYGTFQLD	1.0000	0.0000	0.6559	11.2984	437884.5819	11.8929
EDPPSDPTDSLS	1.0000	0.0000	0.6718	9.6875	68534.2132	10.6547
EDPRRKIPPLKS	1.0000	0.0000	0.6561	10.4553	165882.7115	11.2449
EDPRYESTDYFT	1.0000	0.0000	0.7076	11.3171	447407.0331	11.9073
EDQDDTDESQAV	1.0000	0.0000	0.6578	10.7630	236397.3320	11.4814
EDQNQKKKFHDT	1.0000	0.0000	0.6604	10.9631	297633.2128	11.6352
EDQSSNSNSPET	1.0000	0.0000	0.6787	9.2750	42623.4739	10.3377
EDRISAKINNNV	1.0000	0.0000	0.6765	10.1548	117363.0124	11.0139
EDRLDINDNEDE	1.0000	0.0000	0.6432	10.3446	146037.4259	11.1598
EDRLSSAITSGP	1.0000	0.0000	0.6967	10.0088	99210.2313	10.9017
EDRPNYVYWNHK	1.0000	0.0000	0.8018	12.4902	1726863.6721	12.8090
EDRTGMHSIFFL	1.0000	0.0000	0.7325	11.5455	581990.9549	12.0829
EDRYQPPTIYSQ	1.0000	0.0000	0.7007	11.3570	468462.6475	11.9380
EDSDSSAAIQVN	1.0000	0.0000	0.7021	10.0448	103410.8559	10.9294
EDSNNPPNGAFF	1.0000	0.0000	0.7010	10.4891	172461.0681	11.2708
EDSNREPTELSK	1.0000	0.0000	0.6711	9.8834	85867.9272	10.8053
EDSRSSFKVPYQ	1.0000	0.0000	0.7466	10.7072	221689.6623	11.4385
EDSSAQKSFNSN	1.0000	0.0000	0.6985	9.4893	54549.9438	10.5024
EDSTPPKMQGNF	1.0000	0.0000	0.7028	10.9377	289065.6516	11.6157
EDTHTLSTEGLI	1.0000	0.0000	0.6802	10.4500	164876.2510	11.2408
EDVPSELSASEI	1.0000	0.0000	0.6958	10.0335	102071.9504	10.9207
EDYRLFNWRYEM	1.0000	0.0000	0.7995	12.7894	2436961.4421	13.0389
EDYSKWATRKPE	1.0000	0.0000	0.7595	11.7769	759669.2827	12.2607
EEAFIESISKKD	1.0000	0.0000	0.6817	10.4016	155944.8187	11.2036
EEALQTSNKATA	1.0000	0.0000	0.6612	10.2138	125613.9820	11.0592
EEASTNRRFSEY	1.0000	0.0000	0.7294	10.7786	240696.0956	11.4934
EEATTAFSPFDH	1.0000	0.0000	0.6912	11.1807	382368.2417	11.8024
EEDDSRKDLGTF	1.0000	0.0000	0.6712	10.6387	204881.2222	11.3859
EEDFGAETNKQF	1.0000	0.0000	0.6534	11.1601	373416.3884	11.7866
EEDIDNQYDLFL	1.0000	0.0000	0.6738	10.8566	263288.8663	11.5533
EEDQDDTDESQA	1.0000	0.0000	0.6508	10.6440	206125.8070	11.3899
EEDYSKWATRKP	1.0000	0.0000	0.7595	11.7769	759669.2827	12.2607
EEFFHLEDDSKI	1.0000	0.0000	0.6950	11.0045	312164.1395	11.6670
EEFGNLFDRTHA	1.0000	0.0000	0.6839	11.3626	471468.3682	11.9423
EEFPQDVLFDNF	1.0000	0.0000	0.6692	11.2307	405025.6678	11.8408
EEGSISAEDSNR	1.0000	0.0000	0.7050	10.0867	108519.3468	10.9616
EEHHTRITKIDS	1.0000	0.0000	0.6934	11.0526	329958.4156	11.7040
EEIYLKNLSNCL	1.0000	0.0000	0.7404	10.5414	183175.9563	11.3111
EEKADKNIDMDL	1.0000	0.0000	0.6568	10.7066	221543.7208	11.4381
EEKFVALGRNLN	1.0000	0.0000	0.6791	10.6798	214817.2515	11.4175
EELISFHLRFDR	1.0000	0.0000	0.7105	11.0947	346352.0729	11.7364
EENAFQNHPPSG	1.0000	0.0000	0.7129	10.9261	285227.2337	11.6067
EENGSRNTKYNE	1.0000	0.0000	0.7031	10.4081	157116.0400	11.2086
EENLRGDLLSKS	1.0000	0.0000	0.6770	9.7402	72817.9241	10.6952
EENSRTYRDEVP	1.0000	0.0000	0.6975	10.9668	298906.4224	11.6380
EEPPPMSNKTSK	1.0000	0.0000	0.6954	10.2315	128202.4397	11.0729
EEQFLLPASNFS	1.0000	0.0000	0.7061	10.2424	129822.9430	11.0812
EEQKCNADYLQA	1.0000	0.0000	0.7159	11.5895	612212.5761	12.1167
EEQKVVTQEAQL	1.0000	0.0000	0.6375	11.1388	364395.1488	11.7703
EEQVASQEFKNR	1.0000	0.0000	0.6870	10.9490	292872.1567	11.6244
EERICLFQDQNS	1.0000	0.0000	0.7384	11.2275	403561.3727	11.8384
EERKCSLSSHKF	1.0000	0.0000	0.7877	10.8907	273843.5221	11.5795
EERNSNLRLMEG	1.0000	0.0000	0.7131	10.5380	182463.0474	11.3085
EESAAHDSRVSQ	1.0000	0.0000	0.7390	10.6870	216592.0479	11.4230
EESANSHEEDYS	1.0000	0.0000	0.7466	10.4879	172223.6103	11.2699
EESASPLLIIKY	1.0000	0.0000	0.6975	10.2727	134429.8998	11.1045
EESATVMTKDRY	1.0000	0.0000	0.7083	11.2946	435948.6585	11.8900
EESGTIQNNDKN	1.0000	0.0000	0.6697	10.0232	100866.0274	10.9128
EESLHKNSTQKD	1.0000	0.0000	0.6920	10.0651	105857.9637	10.9450
EESLIKSPRATE	1.0000	0.0000	0.6749	10.1606	118152.1697	11.0184
EESNDNEQTEDN	1.0000	0.0000	0.6631	9.9700	94880.7548	10.8719
EESRTSFIRNGL	1.0000	0.0000	0.7068	10.3654	149568.1950	11.1758
EESSVPFRSDES	1.0000	0.0000	0.7277	10.1344	114650.2130	10.9983
EESTMGAAFPLE	1.0000	0.0000	0.7000	11.1296	360549.4990	11.7632
EESYVNSVNSLA	1.0000	0.0000	0.7329	10.0735	106886.2582	10.9515
EETKKEPMICTL	1.0000	0.0000	0.6987	11.4077	496609.1461	11.9769
EEVKFRDNDANN	1.0000	0.0000	0.6700	10.6266	202054.6249	11.3766
EEVLLYTVVSQL	1.0000	0.0000	0.7113	10.8260	254201.0414	11.5299
EFDHRKNNLPSS	1.0000	0.0000	0.7142	10.1906	122307.0362	11.0414
EFFHLEDDSKIR	1.0000	0.0000	0.6989	11.0788	340070.0732	11.7241
EFGNLFDRTHAS	1.0000	0.0000	0.7199	11.0468	327771.7747	11.6996
EFHRTNDHAKPD	1.0000	0.0000	0.6789	11.4021	493418.0668	11.9726
EFITKKHKSPNH	1.0000	0.0000	0.7094	10.8751	268979.6521	11.5676
EFKLCDGQAILV	1.0000	0.0000	0.7041	11.6347	644933.6536	12.1514
EFKLVKNKGYEA	1.0000	0.0000	0.6811	11.1433	366284.7919	11.7737
EFKNRVETGHTC	1.0000	0.0000	0.7234	11.9278	903728.8941	12.3767
EFKPATMSKVEN	1.0000	0.0000	0.7020	10.8889	273279.4359	11.5782
EFKTANFLPTAT	1.0000	0.0000	0.6549	10.6575	209354.1222	11.4003
EFLVAVPEPRGT	1.0000	0.0000	0.6456	11.3973	490664.1201	11.9689
EFNEDDTKCEPV	1.0000	0.0000	0.6942	11.4523	522792.3201	12.0112
EFNKLKASSIEK	1.0000	0.0000	0.6794	9.9581	93582.1730	10.8627
EFNNDKPMSIPK	1.0000	0.0000	0.6967	10.5334	181500.8146	11.3050
EFNNETGICSDQ	1.0000	0.0000	0.7417	11.0857	342790.2610	11.7295
EFNQDQVVNNDY	1.0000	0.0000	0.7030	11.1270	359460.5265	11.7612
EFNSSFIANFLV	1.0000	0.0000	0.7289	10.4327	161614.3292	11.2275
EFPQDVLFDNFT	1.0000	0.0000	0.6705	11.1323	361653.5169	11.7652
EFPSQKETLNSE	1.0000	0.0000	0.6853	10.0594	105165.8059	10.9406
EFQLKKSEKFDA	1.0000	0.0000	0.6752	10.6870	216590.7020	11.4230
EFQMLNRQISKS	1.0000	0.0000	0.7291	10.5955	194947.6274	11.3527
EFRDQVNTNTST	1.0000	0.0000	0.6844	10.3970	155118.4234	11.2001
EFSASGDTIAPL	1.0000	0.0000	0.6947	10.4358	162197.5539	11.2299
EFSDKNGDISRT	1.0000	0.0000	0.6953	10.3069	139836.5535	11.1309
EFSDLLPAECCE	1.0000	0.0000	0.7831	11.7090	702551.1236	12.2085
EFSKTQNDSDPL	1.0000	0.0000	0.6803	9.9744	95353.4090	10.8752
EFSVSAIFPRNI	1.0000	0.0000	0.7188	10.7268	226754.7567	11.4536
EFTPSNTISQLA	1.0000	0.0000	0.6857	10.0557	104717.2697	10.9378
EFVDNKVTERLS	1.0000	0.0000	0.6891	10.6153	199428.8611	11.3678
EFYNSEIITTDS	1.0000	0.0000	0.7093	10.4239	159994.5903	11.2208
EFYPPELSTKNR	1.0000	0.0000	0.6985	10.6796	214749.1968	11.4173
EFYQSNQFTVRM	1.0000	0.0000	0.7459	11.6853	683605.9277	12.1903
EGAPSRDIGIAN	1.0000	0.0000	0.6781	10.8245	253748.6005	11.5287
EGARVATKQKKK	1.0000	0.0000	0.6306	11.0665	335260.0713	11.7146
EGDLSSNQNKPE	1.0000	0.0000	0.6809	9.8458	82235.5792	10.7764
EGDNEEDFGAET	1.0000	0.0000	0.6476	11.1161	355000.7979	11.7528
EGDQSRVSLLLR	1.0000	0.0000	0.7038	10.2983	138455.4692	11.1242
EGENIEVQLSSF	1.0000	0.0000	0.7126	10.4824	171134.0014	11.2657
EGFSSAYDESDP	1.0000	0.0000	0.7407	10.6554	208870.9421	11.3987
EGGGVVNTIATN	1.0000	0.0000	0.6741	11.0519	329682.4835	11.7034
EGGVSNKEINSY	1.0000	0.0000	0.7326	10.5624	187655.0263	11.3272
EGHFKVPPLLFT	1.0000	0.0000	0.6797	11.3375	458059.1905	11.9230
[truncated: 12,864 more rows]
