# Supplementary material for: Evaluating deterministic motif significance measures in protein databases
Source: Algorithms Mol Biol. 2007 Dec 24;2:16. doi: 10.1186/1748-7188-2-16 (PMC2254621; doi:10.1186/1748-7188-2-16)
Supplement: Additional File 2 — Scripts and Datasets. This file contains the sequence datasets (synthetic and real) and the evaluated motifs. This data is separated according to the tables where it is presented and discussed. It also contains script programs (in perl language) developed for this work. [file 1748-7188-2-16-S2.zip › Scripts_and_Datasets/datasets/Table 4/40%/Motifs/score_IYKQ_s40_mlen_4_planted_syn_len300_num50.txt]

Motif	Supp	IG	Pratt	LogOdds	Zscore	Info
AAAD	1.0000	0.0000	2.1941	0.9315	2.5639	3.9247
AAAQ	1.0000	0.0000	2.1916	1.0045	2.8468	3.9808
AADE	1.0000	0.0000	2.1938	0.9155	2.5044	3.9124
AADL	1.0000	0.0000	2.2218	0.7243	1.8542	3.7654
AADP	1.0000	0.0000	2.1939	0.8990	2.4440	3.8997
AAES	1.0000	0.0000	2.2834	0.6447	1.6116	3.7042
AAFP	1.0000	0.0000	2.2129	1.1307	3.3843	4.0778
AAHA	1.0000	0.0000	2.2321	1.2583	4.0001	4.1759
AAHD	1.0000	0.0000	2.2403	1.1990	3.7037	4.1303
AAHS	1.0000	0.0000	2.3641	0.9281	2.5515	3.9221
AAID	1.0000	0.0000	2.1942	0.8876	2.4030	3.8910
AAIQ	1.0000	0.0000	2.1934	0.9607	2.6747	3.9471
AAKD	1.0000	0.0000	2.2008	0.8143	2.1474	3.8346
AAKG	1.0000	0.0000	2.2148	0.9760	2.7339	3.9589
AAKI	1.0000	0.0000	2.2007	0.8298	2.2001	3.8465
AAKP	1.0000	0.0000	2.2008	0.8412	2.2391	3.8553
AALS	2.0000	3.5573	2.2687	0.7545	2.7580	3.5573
AANE	1.0000	0.0000	2.2408	0.7273	1.8636	3.7677
AAPI	1.0000	0.0000	2.1930	0.9145	2.5007	3.9116
AAPS	1.0000	0.0000	2.2804	0.6282	1.5631	3.6915
AAPY	1.0000	0.0000	2.2320	1.2114	3.7646	4.1399
AAQD	1.0000	0.0000	2.1947	0.9452	2.6156	3.9352
AAQE	1.0000	0.0000	2.1919	0.9885	2.7831	3.9685
AARL	1.0000	0.0000	2.2365	0.8464	2.2574	3.8593
AASF	1.0000	0.0000	2.3327	0.8331	2.2114	3.8491
AASN	1.0000	0.0000	2.2723	0.4132	0.9765	3.5263
AASR	1.0000	0.0000	2.3011	0.7235	1.8518	3.7648
AATE	1.0000	0.0000	2.2002	0.8641	2.3193	3.8729
AATL	1.0000	0.0000	2.2213	0.6730	1.6962	3.7260
AATQ	1.0000	0.0000	2.2019	0.8939	2.4255	3.8958
AAVA	1.0000	0.0000	2.1975	1.0860	3.1863	4.0435
AAVP	1.0000	0.0000	2.1997	1.0535	3.0477	4.0185
ACAN	1.0000	0.0000	2.4098	1.3066	4.2553	4.2130
ACAT	1.0000	0.0000	2.3478	1.4435	5.0522	4.3182
ACIP	1.0000	0.0000	2.3342	1.4778	5.2708	4.3446
ACIS	1.0000	0.0000	2.4573	1.1802	3.6135	4.1158
ACLF	1.0000	0.0000	2.4206	1.5194	5.5469	4.3765
ACLS	1.0000	0.0000	2.4487	1.0168	2.8963	3.9903
ACNP	1.0000	0.0000	2.4062	1.2741	4.0823	4.1880
ACNS	1.0000	0.0000	2.4532	0.9765	2.7360	3.9593
ACQD	1.0000	0.0000	2.3335	1.5085	5.4736	4.3682
ACQF	1.0000	0.0000	2.3255	1.7403	7.2432	4.5464
ACQT	1.0000	0.0000	2.3478	1.4572	5.1387	4.3288
ACRT	1.0000	0.0000	2.3503	1.5063	5.4589	4.3665
ACTS	1.0000	0.0000	2.4491	1.1134	3.3063	4.0645
ADAM	1.0000	0.0000	2.2543	1.2474	3.9443	4.1675
ADAN	1.0000	0.0000	2.2362	0.6840	1.7295	3.7344
ADAP	1.0000	0.0000	2.1939	0.8990	2.4440	3.8997
ADDC	1.0000	0.0000	2.3404	1.4355	5.0023	4.3121
ADDP	1.0000	0.0000	2.1937	0.8396	2.2338	3.8541
ADEG	1.0000	0.0000	2.2041	1.0177	2.9001	3.9910
ADEK	2.0000	3.8223	2.1996	1.0994	4.5883	3.8223
ADEM	1.0000	0.0000	2.2553	1.2314	3.8634	4.1552
ADET	1.0000	0.0000	2.1987	0.8048	2.1154	3.8273
ADEY	1.0000	0.0000	2.2373	1.1686	3.5589	4.1069
ADFF	1.0000	0.0000	2.2320	1.2764	4.0941	4.1898
ADFK	1.0000	0.0000	2.2308	0.9868	2.7764	3.9672
ADFL	1.0000	0.0000	2.2586	0.8967	2.4358	3.8980
ADGF	1.0000	0.0000	2.2215	1.2062	3.7390	4.1358
ADGQ	1.0000	0.0000	2.2038	1.0475	3.0224	4.0138
ADHF	1.0000	0.0000	2.2533	1.3714	4.6182	4.2628
ADIY	1.0000	0.0000	2.2397	1.1408	3.4299	4.0855
ADKI	1.0000	0.0000	2.1983	0.7705	2.0020	3.8009
ADKL	1.0000	0.0000	2.2143	0.6071	1.5021	3.6754
ADKN	1.0000	0.0000	2.2254	0.5668	1.3876	3.6444
ADKP	1.0000	0.0000	2.1987	0.7818	2.0391	3.8097
ADLD	1.0000	0.0000	2.2158	0.6649	1.6721	3.7198
ADLL	1.0000	0.0000	2.2220	0.5171	1.2504	3.6061
ADLR	1.0000	0.0000	2.2324	0.7871	2.0565	3.8137
ADLS	1.0000	0.0000	2.2559	0.3941	0.9280	3.5117
ADLT	1.0000	0.0000	2.2142	0.6136	1.5209	3.6804
ADME	1.0000	0.0000	2.2553	1.2314	3.8634	4.1552
ADND	2.0000	3.6888	2.2287	0.9257	3.5953	3.6888
ADNL	1.0000	0.0000	2.2300	0.4768	1.1422	3.5752
ADNN	2.0000	3.5442	2.2364	0.7375	2.6811	3.5442
ADNQ	1.0000	0.0000	2.2385	0.6977	1.7715	3.7450
ADNS	1.0000	0.0000	2.2588	0.3538	0.8266	3.4807
ADPQ	1.0000	0.0000	2.1946	0.9127	2.4942	3.9102
ADPT	1.0000	0.0000	2.1979	0.7883	2.0605	3.8146
ADQI	1.0000	0.0000	2.1950	0.9013	2.4527	3.9015
ADQS	1.0000	0.0000	2.2791	0.6151	1.5250	3.6815
ADRL	1.0000	0.0000	2.2324	0.7871	2.0565	3.8137
ADRM	1.0000	0.0000	2.2542	1.3102	4.2748	4.2158
ADSL	2.0000	3.5117	2.2559	0.6952	2.4944	3.5117
ADSQ	1.0000	0.0000	2.2791	0.6151	1.5250	3.6815
ADST	1.0000	0.0000	2.2588	0.4907	1.1794	3.5859
ADTA	1.0000	0.0000	2.1999	0.8208	2.1694	3.8396
ADTG	1.0000	0.0000	2.2141	0.9231	2.5328	3.9182
ADTH	1.0000	0.0000	2.2553	1.0883	3.1962	4.0452
ADTI	1.0000	0.0000	2.1975	0.7770	2.0232	3.8059
ADTP	1.0000	0.0000	2.1979	0.7883	2.0605	3.8146
ADVK	1.0000	0.0000	2.2140	0.9096	2.4827	3.9078
ADVN	1.0000	0.0000	2.2556	0.7792	2.0304	3.8076
ADYL	1.0000	0.0000	2.2823	0.9774	2.7396	3.9600
ADYN	1.0000	0.0000	2.3009	0.9371	2.5850	3.9290
AEAF	1.0000	0.0000	2.2112	1.1472	3.4595	4.0905
AECC	1.0000	0.0000	2.4473	2.1015	11.0936	4.8239
AECE	1.0000	0.0000	2.3282	1.5221	5.5654	4.3786
AEDE	1.0000	0.0000	2.1934	0.8994	2.4457	3.9001
AEDS	2.0000	3.6586	2.2728	0.8864	3.3919	3.6586
AEDY	1.0000	0.0000	2.2373	1.1686	3.5589	4.1069
AEET	1.0000	0.0000	2.1993	0.8481	2.2632	3.8606
AEFS	1.0000	0.0000	2.3297	0.8171	2.1568	3.8368
AEGH	1.0000	0.0000	2.2338	1.3446	4.4648	4.2422
AEII	1.0000	0.0000	2.1928	0.8871	2.4011	3.8906
AEKM	1.0000	0.0000	2.2691	1.1736	3.5822	4.1107
AEKN	1.0000	0.0000	2.2313	0.6101	1.5108	3.6777
AEKS	2.0000	3.6142	2.2663	0.8285	3.1053	3.6142
AELF	1.0000	0.0000	2.2604	0.9400	2.5961	3.9312
AELH	1.0000	0.0000	2.2882	1.0351	2.9709	4.0043
AELL	1.0000	0.0000	2.2285	0.5604	1.3696	3.6394
AELS	1.0000	0.0000	2.2650	0.4374	1.0391	3.5450
AEML	1.0000	0.0000	2.3037	1.0835	3.1753	4.0415
AENA	1.0000	0.0000	2.2408	0.7273	1.8636	3.7677
AENK	1.0000	0.0000	2.2313	0.6101	1.5108	3.6777
AENL	1.0000	0.0000	2.2373	0.5201	1.2585	3.6085
AENN	1.0000	0.0000	2.2444	0.4798	1.1502	3.5775
AEPE	1.0000	0.0000	2.1920	0.9263	2.5445	3.9207
AEPG	1.0000	0.0000	2.2012	1.0446	3.0103	4.0116
AEPK	1.0000	0.0000	2.1998	0.8251	2.1841	3.8429
AEPY	1.0000	0.0000	2.2332	1.1954	3.6866	4.1275
AEQK	1.0000	0.0000	2.2024	0.8714	2.3449	3.8785
AERK	1.0000	0.0000	2.2080	0.9205	2.5230	3.9162
AESE	1.0000	0.0000	2.2802	0.6286	1.5645	3.6919
AESG	2.0000	3.7828	2.3086	1.0480	4.2773	3.7828
AESQ	1.0000	0.0000	2.2863	0.6584	1.6524	3.7148
AETL	1.0000	0.0000	2.2190	0.6569	1.6481	3.7137
AETN	1.0000	0.0000	2.2314	0.6166	1.5296	3.6827
AETT	2.0000	3.7879	2.2016	1.0545	4.3161	3.7879
AEVF	1.0000	0.0000	2.2126	1.2425	3.9193	4.1637
AFAN	1.0000	0.0000	2.2815	0.9157	2.5054	3.9126
AFEM	1.0000	0.0000	2.2545	1.4631	5.1765	4.3333
AFFV	1.0000	0.0000	2.2118	1.4309	4.9742	4.3086
AFHI	1.0000	0.0000	2.2488	1.3869	4.7086	4.2747
AFHS	1.0000	0.0000	2.4103	1.1006	3.2499	4.0547
AFIE	1.0000	0.0000	2.2152	1.1034	3.2621	4.0568
AFIS	1.0000	0.0000	2.3251	0.7893	2.0637	3.8154
AFKA	1.0000	0.0000	2.2293	1.0461	3.0167	4.0128
AFKE	1.0000	0.0000	2.2292	1.0301	2.9505	4.0005
AFKS	1.0000	0.0000	2.3176	0.7160	1.8282	3.7590
AFMV	1.0000	0.0000	2.2392	1.5744	5.9316	4.4188
AFNL	1.0000	0.0000	2.2858	0.7085	1.8050	3.7533
AFPL	1.0000	0.0000	2.2594	0.9235	2.5343	3.9186
AFPV	1.0000	0.0000	2.2153	1.2260	3.8365	4.1510
AFQN	1.0000	0.0000	2.2833	0.9294	2.5564	3.9231
AFSI	1.0000	0.0000	2.3251	0.7893	2.0637	3.8154
AFSP	2.0000	3.8241	2.3269	1.1016	4.6025	3.8241
AFTT	1.0000	0.0000	2.2356	0.9420	2.6034	3.9327
AFVN	1.0000	0.0000	2.2982	1.0110	2.8727	3.9858
AFYA	2.0000	4.2974	2.2352	1.7174	9.9670	4.2974
AFYD	1.0000	0.0000	2.2496	1.3571	4.5357	4.2518
AGES	1.0000	0.0000	2.3086	0.7469	1.9260	3.7828
AGGA	1.0000	0.0000	2.2014	1.1954	3.6864	4.1275
AGGV	1.0000	0.0000	2.1992	1.2906	4.1693	4.2007
AGIA	1.0000	0.0000	2.2018	1.0492	3.0298	4.0152
AGIE	1.0000	0.0000	2.2023	1.0332	2.9634	4.0029
AGKK	2.0000	3.8688	2.2212	1.1598	4.9751	3.8688
AGKS	1.0000	0.0000	2.2961	0.6458	1.6151	3.7051
AGLG	1.0000	0.0000	2.2605	0.9882	2.7818	3.9682
AGLI	1.0000	0.0000	2.2413	0.8420	2.2421	3.8559
AGLK	1.0000	0.0000	2.2420	0.7687	1.9963	3.7996
AGNN	1.0000	0.0000	2.2738	0.5981	1.4761	3.6684
AGNR	1.0000	0.0000	2.2734	0.9084	2.4785	3.9069
AGNT	1.0000	0.0000	2.2563	0.7349	1.8878	3.7736
AGPH	1.0000	0.0000	2.2371	1.3281	4.3727	4.2295
AGPP	1.0000	0.0000	2.2022	1.0281	2.9422	3.9989
AGPR	1.0000	0.0000	2.2020	1.1234	3.3512	4.0722
AGQL	1.0000	0.0000	2.2460	0.8996	2.4463	3.9002
AGRN	1.0000	0.0000	2.2734	0.9084	2.4785	3.9069
AGSG	1.0000	0.0000	2.3363	0.8652	2.3232	3.8738
AGST	2.0000	3.7101	2.2966	0.9533	3.7429	3.7101
AGTY	1.0000	0.0000	2.2556	1.2356	3.8846	4.1584
AGVM	1.0000	0.0000	2.2356	1.5042	5.4448	4.3649
AGVQ	1.0000	0.0000	2.1997	1.2020	3.7187	4.1326
AGVS	1.0000	0.0000	2.3343	0.8582	2.2984	3.8683
AGYL	1.0000	0.0000	2.2998	1.1390	3.4219	4.0842
AHAE	1.0000	0.0000	2.2337	1.2423	3.9183	4.1636
AHAL	1.0000	0.0000	2.2894	1.0511	3.0375	4.0166
AHDL	1.0000	0.0000	2.2868	0.9917	2.7960	3.9710
AHDS	1.0000	0.0000	2.3544	0.8688	2.3359	3.8765
AHEM	1.0000	0.0000	2.2731	1.5582	5.8159	4.4064
AHFS	1.0000	0.0000	2.4103	1.1006	3.2499	4.0547
AHGN	1.0000	0.0000	2.3285	1.1131	3.3049	4.0642
AHGV	1.0000	0.0000	2.2238	1.4558	5.1297	4.3277
AHHG	1.0000	0.0000	2.2423	1.6280	6.3300	4.4601
AHHL	1.0000	0.0000	2.3476	1.3186	4.3203	4.2222
AHIL	1.0000	0.0000	2.2870	1.0072	2.8577	3.9829
AHIT	1.0000	0.0000	2.2540	1.1038	3.2639	4.0571
AHKS	1.0000	0.0000	2.3490	0.8110	2.1362	3.8321
AHLD	1.0000	0.0000	2.2868	0.9917	2.7960	3.9710
AHML	1.0000	0.0000	2.3633	1.3670	4.5926	4.2594
AHQV	1.0000	0.0000	2.2288	1.3672	4.5940	4.2596
AHRI	1.0000	0.0000	2.2371	1.2773	4.0989	4.1905
AHSK	1.0000	0.0000	2.3490	0.8110	2.1362	3.8321
AHSM	1.0000	0.0000	2.4606	1.2441	3.9274	4.1649
AHSQ	1.0000	0.0000	2.3669	0.9419	2.6030	3.9327
AHSR	1.0000	0.0000	2.3783	0.9910	2.7929	3.9704
AHSY	1.0000	0.0000	2.4379	1.1813	3.6189	4.1167
AHWT	1.0000	0.0000	2.5051	2.0715	10.7110	4.8009
AHYH	1.0000	0.0000	2.2500	1.7789	7.5844	4.5760
AIAM	1.0000	0.0000	2.2514	1.2629	4.0238	4.1794
AIAP	1.0000	0.0000	2.1930	0.9145	2.5007	3.9116
AICN	1.0000	0.0000	2.4052	1.2628	4.0233	4.1793
AICQ	2.0000	4.3801	2.3302	1.8250	11.3306	4.3801
AIDN	1.0000	0.0000	2.2303	0.6401	1.5982	3.7007
AIEA	1.0000	0.0000	2.1928	0.9309	2.5619	3.9243
AIEN	1.0000	0.0000	2.2352	0.6834	1.7279	3.7340
AIEQ	1.0000	0.0000	2.1933	0.9447	2.6136	3.9348
AIES	1.0000	0.0000	2.2753	0.6008	1.4840	3.6705
AIFP	1.0000	0.0000	2.2164	1.0869	3.1901	4.0441
AIFY	1.0000	0.0000	2.2452	1.3725	4.6248	4.2637
AIGR	1.0000	0.0000	2.2036	1.1121	3.3006	4.0635
AIGT	2.0000	3.9302	2.2134	1.2396	5.5225	3.9302
AIIL	1.0000	0.0000	2.2180	0.6959	1.7661	3.7436
AIKK	2.0000	3.7565	2.2008	1.0137	4.0783	3.7565
AIKS	1.0000	0.0000	2.2609	0.4997	1.2035	3.5928
AILF	3.0000	7.8197	2.2589	1.3893	8.1805	3.9099
AILI	1.0000	0.0000	2.2180	0.6959	1.7661	3.7436
AILS	1.0000	0.0000	2.2589	0.4096	0.9675	3.5236
AILV	1.0000	0.0000	2.2397	0.8350	2.2178	3.8505
AIMR	1.0000	0.0000	2.2505	1.3257	4.3597	4.2277
AIPG	2.0000	3.9902	2.2031	1.3178	6.1038	3.9902
AIPN	2.0000	3.7213	2.2331	0.9680	3.8224	3.7213
AIPQ	1.0000	0.0000	2.1936	0.9282	2.5516	3.9221
AIQN	2.0000	3.7569	2.2398	1.0142	4.0810	3.7569
AIQV	1.0000	0.0000	2.2007	1.0559	3.0577	4.0203
AIRG	1.0000	0.0000	2.2036	1.1121	3.3006	4.0635
AIRV	1.0000	0.0000	2.2027	1.1050	3.2693	4.0581
AISH	1.0000	0.0000	2.3565	0.8843	2.3911	3.8884
AISK	1.0000	0.0000	2.2609	0.4997	1.2035	3.5928
AISS	1.0000	0.0000	2.2772	0.2867	0.6617	3.4291
AITI	1.0000	0.0000	2.1976	0.7925	2.0742	3.8178
AITS	1.0000	0.0000	2.2614	0.5062	1.2209	3.5978
AIVI	1.0000	0.0000	2.2029	0.9983	2.8221	3.9761
AIVK	1.0000	0.0000	2.2134	0.9250	2.5400	3.9197
AIVM	1.0000	0.0000	2.2523	1.3581	4.5416	4.2526
AIWE	1.0000	0.0000	2.4395	1.8548	8.2994	4.6343
AIYF	1.0000	0.0000	2.2452	1.3725	4.6248	4.2637
AIYK	1.0000	0.0000	2.2515	1.0830	3.1730	4.0411
AKAH	1.0000	0.0000	2.2544	1.1411	3.4316	4.0858
AKAN	1.0000	0.0000	2.2340	0.6261	1.5573	3.6900
AKAT	1.0000	0.0000	2.2038	0.7630	1.9777	3.7952
AKDS	1.0000	0.0000	2.2582	0.4842	1.1620	3.5809
AKEH	1.0000	0.0000	2.2545	1.1251	3.3589	4.0735
AKEL	1.0000	0.0000	2.2192	0.6504	1.6288	3.7087
AKEM	1.0000	0.0000	2.2691	1.1736	3.5822	4.1107
AKET	1.0000	0.0000	2.2023	0.7470	1.9262	3.7829
AKFE	1.0000	0.0000	2.2292	1.0301	2.9505	4.0005
AKGP	1.0000	0.0000	2.2144	0.9434	2.6090	3.9339
AKGR	1.0000	0.0000	2.2194	1.0388	2.9863	4.0072
AKGS	1.0000	0.0000	2.2961	0.6458	1.6151	3.7051
AKHN	1.0000	0.0000	2.3055	0.8936	2.4247	3.8956
AKIN	1.0000	0.0000	2.2273	0.5823	1.4312	3.6563
AKIT	1.0000	0.0000	2.2003	0.7192	1.8382	3.7615
AKIY	1.0000	0.0000	2.2515	1.0830	3.1730	4.0411
AKKA	1.0000	0.0000	2.2045	0.7565	1.9567	3.7902
AKKS	1.0000	0.0000	2.2503	0.4264	1.0106	3.5365
AKKT	1.0000	0.0000	2.2002	0.6459	1.6153	3.7052
AKKY	1.0000	0.0000	2.2605	1.0097	2.8675	3.9848
AKLA	1.0000	0.0000	2.2215	0.6665	1.6766	3.7210
AKLN	1.0000	0.0000	2.2234	0.4189	0.9914	3.5307
AKLS	1.0000	0.0000	2.2465	0.3363	0.7832	3.4672
AKMI	1.0000	0.0000	2.2704	1.1457	3.4526	4.0894
AKNE	1.0000	0.0000	2.2313	0.6101	1.5108	3.6777
AKNQ	1.0000	0.0000	2.2365	0.6399	1.5975	3.7005
AKNS	1.0000	0.0000	2.2486	0.2960	0.6843	3.4362
AKPD	1.0000	0.0000	2.1987	0.7818	2.0391	3.8097
AKPP	1.0000	0.0000	2.1991	0.8087	2.1283	3.8303
AKQE	1.0000	0.0000	2.2024	0.8714	2.3449	3.8785
AKQK	1.0000	0.0000	2.2061	0.7702	2.0012	3.8007
AKRK	1.0000	0.0000	2.2135	0.8194	2.1645	3.8385
AKSI	1.0000	0.0000	2.2609	0.4997	1.2035	3.5928
AKSS	1.0000	0.0000	2.2614	0.2134	0.4861	3.3727
AKSV	3.0000	7.3994	2.2941	1.1159	5.7461	3.6997
AKTE	1.0000	0.0000	2.2023	0.7470	1.9262	3.7829
AKTT	1.0000	0.0000	2.1999	0.6524	1.6345	3.7102
AKVA	1.0000	0.0000	2.2135	0.9689	2.7064	3.9534
AKVN	1.0000	0.0000	2.2546	0.7214	1.8451	3.7632
AKYN	1.0000	0.0000	2.3009	0.8793	2.3731	3.8846
ALAC	1.0000	0.0000	2.3875	1.3469	4.4782	4.2440
ALAG	1.0000	0.0000	2.2445	0.8859	2.3967	3.8896
ALAN	1.0000	0.0000	2.2404	0.5361	1.3023	3.6208
ALDA	1.0000	0.0000	2.2218	0.7243	1.8542	3.7654
ALDG	1.0000	0.0000	2.2408	0.8266	2.1889	3.8440
ALDL	1.0000	0.0000	2.2220	0.5171	1.2504	3.6061
ALDT	1.0000	0.0000	2.2142	0.6136	1.5209	3.6804
ALEA	1.0000	0.0000	2.2250	0.7676	1.9925	3.7987
ALEH	1.0000	0.0000	2.2882	1.0351	2.9709	4.0043
ALEI	1.0000	0.0000	2.2207	0.7237	1.8525	3.7650
ALEN	1.0000	0.0000	2.2373	0.5201	1.2585	3.6085
ALER	1.0000	0.0000	2.2349	0.8304	2.2021	3.8470
ALFD	1.0000	0.0000	2.2586	0.8967	2.4358	3.8980
ALGN	1.0000	0.0000	2.2653	0.6384	1.5931	3.6994
ALGQ	1.0000	0.0000	2.2460	0.8996	2.4463	3.9002
ALGR	1.0000	0.0000	2.2530	0.9487	2.6290	3.9379
ALGY	1.0000	0.0000	2.2998	1.1390	3.4219	4.0842
ALHA	1.0000	0.0000	2.2894	1.0511	3.0375	4.0166
ALHD	1.0000	0.0000	2.2868	0.9917	2.7960	3.9710
ALHN	1.0000	0.0000	2.3163	0.8036	2.1112	3.8264
ALHT	1.0000	0.0000	2.2888	0.9404	2.5976	3.9316
ALIF	1.0000	0.0000	2.2589	0.9122	2.4924	3.9099
ALIH	1.0000	0.0000	2.2870	1.0072	2.8577	3.9829
ALII	1.0000	0.0000	2.2180	0.6959	1.7661	3.7436
ALIY	2.0000	3.9719	2.2825	1.2939	5.9214	3.9719
ALKD	1.0000	0.0000	2.2143	0.6071	1.5021	3.6754
ALKT	1.0000	0.0000	2.2115	0.5558	1.3569	3.6359
ALMK	1.0000	0.0000	2.3051	0.9824	2.7590	3.9638
ALNA	1.0000	0.0000	2.2404	0.5361	1.3023	3.6208
ALNE	1.0000	0.0000	2.2373	0.5201	1.2585	3.6085
ALNG	2.0000	3.6994	2.2653	0.9394	3.6681	3.6994
ALNL	1.0000	0.0000	2.2217	0.3289	0.7648	3.4615
ALNP	1.0000	0.0000	2.2343	0.5036	1.2139	3.5958
ALNT	1.0000	0.0000	2.2239	0.4254	1.0081	3.5357
ALPD	1.0000	0.0000	2.2180	0.6918	1.7534	3.7404
ALPF	1.0000	0.0000	2.2594	0.9235	2.5343	3.9186
ALQA	1.0000	0.0000	2.2286	0.7973	2.0903	3.8216
ALQP	1.0000	0.0000	2.2254	0.7648	1.9835	3.7966
ALQT	1.0000	0.0000	2.2235	0.6867	1.7378	3.7365
ALRE	1.0000	0.0000	2.2349	0.8304	2.2021	3.8470
ALRH	1.0000	0.0000	2.2971	1.1139	3.3087	4.0649
ALRI	1.0000	0.0000	2.2330	0.8026	2.1080	3.8256
ALRK	1.0000	0.0000	2.2331	0.7293	1.8700	3.7693
ALRQ	1.0000	0.0000	2.2381	0.8602	2.3053	3.8699
ALRS	1.0000	0.0000	2.2852	0.5163	1.2483	3.6056
ALSA	2.0000	3.5573	2.2687	0.7545	2.7580	3.5573
ALSN	1.0000	0.0000	2.2401	0.2059	0.4684	3.3670
ALSS	1.0000	0.0000	2.2492	0.1233	0.2749	3.3035
ALSV	2.0000	3.6305	2.2945	0.8497	3.2086	3.6305
ALSY	1.0000	0.0000	2.3456	0.7066	1.7991	3.7518
ALTE	3.0000	7.4273	2.2190	1.1341	5.8878	3.7137
ALTN	1.0000	0.0000	2.2239	0.4254	1.0081	3.5357
ALVD	1.0000	0.0000	2.2392	0.8195	2.1649	3.8386
ALVK	1.0000	0.0000	2.2403	0.7617	1.9734	3.7942
ALVQ	1.0000	0.0000	2.2444	0.8925	2.4207	3.8947
ALWM	1.0000	0.0000	2.5808	2.0233	10.1233	4.7639
ALYY	1.0000	0.0000	2.3388	1.2899	4.1655	4.2001
AMAE	1.0000	0.0000	2.2473	1.2907	4.1698	4.2008
AMAI	1.0000	0.0000	2.2514	1.2629	4.0238	4.1794
AMAN	2.0000	4.0228	2.3263	1.3602	6.4400	4.0228
AMDP	1.0000	0.0000	2.2567	1.2149	3.7815	4.1425
AMDQ	1.0000	0.0000	2.2537	1.2611	4.0146	4.1780
AMEL	1.0000	0.0000	2.3037	1.0835	3.1753	4.0415
AMES	1.0000	0.0000	2.3778	0.9606	2.6743	3.9470
AMFE	1.0000	0.0000	2.2545	1.4631	5.1765	4.3333
AMIL	1.0000	0.0000	2.3025	1.0557	3.0567	4.0201
AMLR	1.0000	0.0000	2.3125	1.1623	3.5296	4.1021
AMNP	1.0000	0.0000	2.3230	1.0267	2.9365	3.9979
AMPP	1.0000	0.0000	2.2527	1.2417	3.9154	4.1631
AMSA	1.0000	0.0000	2.3808	0.9766	2.7363	3.9593
AMSI	1.0000	0.0000	2.3732	0.9327	2.5687	3.9256
AMSS	1.0000	0.0000	2.3916	0.6464	1.6169	3.7056
AMSV	1.0000	0.0000	2.4039	1.0718	3.1251	4.0325
AMTM	1.0000	0.0000	2.3224	1.5120	5.4968	4.3709
AMTR	1.0000	0.0000	2.2694	1.2589	4.0033	4.1763
ANAA	1.0000	0.0000	2.2430	0.7433	1.9143	3.7800
ANAD	1.0000	0.0000	2.2362	0.6840	1.7295	3.7344
ANAN	1.0000	0.0000	2.2478	0.4958	1.1929	3.5898
ANAS	1.0000	0.0000	2.2723	0.4132	0.9765	3.5263
ANAT	2.0000	3.6950	2.2340	0.9337	3.6376	3.6950
ANCA	1.0000	0.0000	2.4098	1.3066	4.2553	4.2130
ANDE	2.0000	3.7221	2.2338	0.9690	3.8279	3.7221
ANDF	1.0000	0.0000	2.2763	0.8564	2.2921	3.8670
ANDG	1.0000	0.0000	2.2574	0.7862	2.0536	3.8130
ANDM	1.0000	0.0000	2.3214	0.9999	2.8282	3.9772
ANDT	1.0000	0.0000	2.2255	0.5733	1.4059	3.6494
ANED	1.0000	0.0000	2.2338	0.6679	1.6811	3.7221
ANEE	1.0000	0.0000	2.2385	0.7113	1.8135	3.7554
ANEF	1.0000	0.0000	2.2796	0.8997	2.4467	3.9003
ANET	1.0000	0.0000	2.2314	0.6166	1.5296	3.6827
ANFL	1.0000	0.0000	2.2858	0.7085	1.8050	3.7533
ANFP	1.0000	0.0000	2.2781	0.8832	2.3872	3.8876
ANFV	1.0000	0.0000	2.2982	1.0110	2.8727	3.9858
ANGD	1.0000	0.0000	2.2574	0.7862	2.0536	3.8130
ANGF	1.0000	0.0000	2.2998	1.0180	2.9012	3.9912
ANHH	1.0000	0.0000	2.3756	1.2782	4.1040	4.1912
ANHL	1.0000	0.0000	2.3163	0.8036	2.1112	3.8264
ANHT	1.0000	0.0000	2.3053	0.9001	2.4482	3.9006
ANIA	1.0000	0.0000	2.2376	0.6994	1.7769	3.7463
ANIG	1.0000	0.0000	2.2584	0.8017	2.1051	3.8249
ANIP	1.0000	0.0000	2.2331	0.6669	1.6780	3.7213
ANIR	1.0000	0.0000	2.2493	0.7623	1.9753	3.7946
ANIS	2.0000	3.4926	2.2620	0.6703	2.3876	3.4926
ANKS	1.0000	0.0000	2.2486	0.2960	0.6843	3.4362
ANKT	1.0000	0.0000	2.2213	0.5155	1.2462	3.6049
ANLI	1.0000	0.0000	2.2324	0.4922	1.1835	3.5871
ANLL	1.0000	0.0000	2.2217	0.3289	0.7648	3.4615
ANLS	1.0000	0.0000	2.2401	0.2059	0.4684	3.3670
ANLT	1.0000	0.0000	2.2239	0.4254	1.0081	3.5357
ANLV	1.0000	0.0000	2.2633	0.6313	1.5723	3.6940
ANMD	1.0000	0.0000	2.3214	0.9999	2.8282	3.9772
ANNA	1.0000	0.0000	2.2478	0.4958	1.1929	3.5898
ANND	1.0000	0.0000	2.2364	0.4364	1.0365	3.5442
ANNL	1.0000	0.0000	2.2248	0.2886	0.6662	3.4305
ANNM	1.0000	0.0000	2.3422	0.8117	2.1385	3.8326
ANNN	2.0000	3.3995	2.2269	0.5493	1.8933	3.3995
ANNP	1.0000	0.0000	2.2411	0.4633	1.1066	3.5648
ANNQ	1.0000	0.0000	2.2509	0.5095	1.2298	3.6003
ANNS	1.0000	0.0000	2.2397	0.1656	0.3736	3.3360
ANNT	1.0000	0.0000	2.2293	0.3851	0.9052	3.5047
ANPS	1.0000	0.0000	2.2646	0.3806	0.8939	3.5013
ANPV	1.0000	0.0000	2.2577	0.8060	2.1194	3.8282
ANQD	2.0000	3.7450	2.2385	0.9987	3.9931	3.7450
ANQE	1.0000	0.0000	2.2429	0.7410	1.9070	3.7783
ANQH	1.0000	0.0000	2.3122	1.0245	2.9275	3.9962
ANQR	2.0000	3.8389	2.2562	1.1209	4.7232	3.8389
ANRP	1.0000	0.0000	2.2504	0.7736	2.0122	3.8033
ANRS	1.0000	0.0000	2.2893	0.4760	1.1402	3.5746
ANSA	2.0000	3.5263	2.2723	0.7142	2.5776	3.5263
ANSD	3.0000	6.9614	2.2588	0.8309	3.8174	3.4807
ANSH	1.0000	0.0000	2.3554	0.6806	1.7194	3.7319
ANSL	1.0000	0.0000	2.2401	0.2059	0.4684	3.3670
ANSN	3.0000	6.6721	2.2397	0.6428	2.7817	3.3360
ANTD	1.0000	0.0000	2.2255	0.5733	1.4059	3.6494
ANTN	1.0000	0.0000	2.2293	0.3851	0.9052	3.5047
ANTS	2.0000	3.4412	2.2495	0.6035	2.1097	3.4412
ANTT	1.0000	0.0000	2.2215	0.5220	1.2638	3.6099
ANVI	1.0000	0.0000	2.2567	0.7947	2.0815	3.8195
ANYL	1.0000	0.0000	2.3116	0.7892	2.0635	3.8153
APDD	1.0000	0.0000	2.1937	0.8396	2.2338	3.8541
APEE	1.0000	0.0000	2.1920	0.9263	2.5445	3.9207
APEH	1.0000	0.0000	2.2371	1.2098	3.7564	4.1386
APFS	1.0000	0.0000	2.3269	0.8006	2.1013	3.8241
APHN	1.0000	0.0000	2.3072	0.9783	2.7429	3.9606
APHR	1.0000	0.0000	2.2349	1.2886	4.1588	4.1992
APIG	1.0000	0.0000	2.2031	1.0167	2.8960	3.9902
APIY	1.0000	0.0000	2.2363	1.1676	3.5541	4.1062
APLD	1.0000	0.0000	2.2180	0.6918	1.7534	3.7404
APLI	1.0000	0.0000	2.2190	0.7072	1.8011	3.7523
APLN	1.0000	0.0000	2.2343	0.5036	1.2139	3.5958
APLP	1.0000	0.0000	2.2200	0.7186	1.8363	3.7610
APLT	1.0000	0.0000	2.2169	0.6404	1.5992	3.7010
APNA	1.0000	0.0000	2.2388	0.7108	1.8120	3.7550
APNP	1.0000	0.0000	2.2343	0.6783	1.7123	3.7301
APNS	1.0000	0.0000	2.2646	0.3806	0.8939	3.5013
APPS	1.0000	0.0000	2.2741	0.5957	1.4692	3.6666
APQK	1.0000	0.0000	2.2020	0.8549	2.2868	3.8658
APQR	1.0000	0.0000	2.1959	1.0348	2.9700	4.0041
APSE	1.0000	0.0000	2.2772	0.6121	1.5166	3.6792
APSL	1.0000	0.0000	2.2613	0.4210	0.9965	3.5323
APSN	1.0000	0.0000	2.2646	0.3806	0.8939	3.5013
APSP	1.0000	0.0000	2.2741	0.5957	1.4692	3.6666
APSQ	1.0000	0.0000	2.2833	0.6419	1.6034	3.7021
APSR	2.0000	3.7398	2.2951	0.9920	3.9557	3.7398
APSY	1.0000	0.0000	2.3534	0.8813	2.3803	3.8861
APTK	2.0000	3.7702	2.2010	1.0315	4.1811	3.7702
APTM	1.0000	0.0000	2.2679	1.1636	3.5352	4.1031
APTS	1.0000	0.0000	2.2635	0.5175	1.2516	3.6065
APYK	1.0000	0.0000	2.2509	1.0943	3.2223	4.0498
APYS	1.0000	0.0000	2.3534	0.8813	2.3803	3.8861
AQAM	1.0000	0.0000	2.2444	1.3204	4.3306	4.2236
AQDG	1.0000	0.0000	2.2038	1.0475	3.0224	4.0138
AQDK	2.0000	3.8452	2.2021	1.1291	4.7755	3.8452
AQEP	1.0000	0.0000	2.1926	0.9560	2.6568	3.9435
AQEY	1.0000	0.0000	2.2291	1.2416	3.9151	4.1631
AQGD	1.0000	0.0000	2.2038	1.0475	3.0224	4.0138
AQGP	1.0000	0.0000	2.2004	1.0743	3.1358	4.0344
AQIL	1.0000	0.0000	2.2246	0.7535	1.9469	3.7879
AQIN	1.0000	0.0000	2.2398	0.7132	1.8194	3.7569
AQIT	1.0000	0.0000	2.2008	0.8500	2.2699	3.8621
AQIV	1.0000	0.0000	2.2007	1.0559	3.0577	4.0203
AQIY	1.0000	0.0000	2.2332	1.2138	3.7763	4.1417
AQKC	1.0000	0.0000	2.3500	1.4507	5.0976	4.3238
AQKD	1.0000	0.0000	2.2021	0.8281	2.1940	3.8452
AQKS	1.0000	0.0000	2.2728	0.5572	1.3609	3.6370
AQLD	1.0000	0.0000	2.2238	0.7380	1.8974	3.7760
AQLK	1.0000	0.0000	2.2237	0.6802	1.7180	3.7315
AQLP	1.0000	0.0000	2.2254	0.7648	1.9835	3.7966
AQLT	1.0000	0.0000	2.2235	0.6867	1.7378	3.7365
AQNE	2.0000	3.7783	2.2429	1.0420	4.2422	3.7783
AQNF	1.0000	0.0000	2.2833	0.9294	2.5564	3.9231
AQNQ	1.0000	0.0000	2.2472	0.7707	2.0027	3.8011
AQNV	1.0000	0.0000	2.2633	0.8522	2.2775	3.8638
AQPG	1.0000	0.0000	2.2004	1.0743	3.1358	4.0344
AQPN	1.0000	0.0000	2.2410	0.7245	1.8549	3.7656
AQPS	2.0000	3.7021	2.2833	0.9429	3.6868	3.7021
AQRA	1.0000	0.0000	2.1940	1.0674	3.1061	4.0291
AQRL	1.0000	0.0000	2.2381	0.8602	2.3053	3.8699
AQSI	1.0000	0.0000	2.2815	0.6305	1.5701	3.6934
AQSL	1.0000	0.0000	2.2721	0.4672	1.1169	3.5678
AQSP	2.0000	3.7021	2.2833	0.9429	3.6868	3.7021
AQTP	1.0000	0.0000	2.2009	0.8614	2.3095	3.8708
AQTT	2.0000	3.8107	2.2046	1.0843	4.4953	3.8107
AQTV	1.0000	0.0000	2.2126	0.9891	2.7855	3.9690
AQYS	1.0000	0.0000	2.3620	0.9275	2.5492	3.9216
AQYT	1.0000	0.0000	2.2486	1.1470	3.4585	4.0903
AQYV	1.0000	0.0000	2.2253	1.3529	4.5119	4.2486
ARAQ	1.0000	0.0000	2.1940	1.0674	3.1061	4.0291
ARDA	1.0000	0.0000	2.1986	0.9943	2.8061	3.9730
ARDY	1.0000	0.0000	2.2368	1.2475	3.9447	4.1675
AREK	1.0000	0.0000	2.2080	0.9205	2.5230	3.9162
ARGL	1.0000	0.0000	2.2530	0.9487	2.6290	3.9379
ARGP	1.0000	0.0000	2.2020	1.1234	3.3512	4.0722
ARHI	1.0000	0.0000	2.2371	1.2773	4.0989	4.1905
ARIG	1.0000	0.0000	2.2036	1.1121	3.3006	4.0635
ARIS	1.0000	0.0000	2.2933	0.6797	1.7165	3.7311
ARKG	1.0000	0.0000	2.2194	1.0388	2.9863	4.0072
ARLG	1.0000	0.0000	2.2530	0.9487	2.6290	3.9379
ARLQ	1.0000	0.0000	2.2381	0.8602	2.3053	3.8699
ARLT	1.0000	0.0000	2.2327	0.7358	1.8905	3.7743
ARML	1.0000	0.0000	2.3125	1.1623	3.5296	4.1021
ARMT	1.0000	0.0000	2.2694	1.2589	4.0033	4.1763
ARND	1.0000	0.0000	2.2482	0.7468	1.9255	3.7827
ARNR	1.0000	0.0000	2.2648	0.8690	2.3364	3.8766
ARPK	1.0000	0.0000	2.2079	0.9040	2.4623	3.9036
ARPL	1.0000	0.0000	2.2337	0.8139	2.1461	3.8343
ARPP	1.0000	0.0000	2.1970	0.9886	2.7836	3.9686
ARPW	1.0000	0.0000	2.4365	1.9450	9.2322	4.7037
ARQQ	1.0000	0.0000	2.1936	1.0811	3.1649	4.0397
ARQY	1.0000	0.0000	2.2245	1.3205	4.3310	4.2237
ARRY	1.0000	0.0000	2.2213	1.3696	4.6078	4.2614
ARSA	1.0000	0.0000	2.3011	0.7235	1.8518	3.7648
ARSD	1.0000	0.0000	2.2910	0.6642	1.6698	3.7192
ARSE	1.0000	0.0000	2.2980	0.7075	1.8018	3.7525
ARSG	1.0000	0.0000	2.3258	0.8258	2.1863	3.8434
ARSM	1.0000	0.0000	2.3952	1.0394	2.9889	4.0076
ARSP	1.0000	0.0000	2.2951	0.6910	1.7510	3.7398
ARSQ	1.0000	0.0000	2.3039	0.7372	1.8950	3.7754
ARVA	1.0000	0.0000	2.1979	1.1489	3.4670	4.0918
ASAE	1.0000	0.0000	2.2834	0.6447	1.6116	3.7042
ASAI	1.0000	0.0000	2.2785	0.6168	1.5301	3.6828
ASAS	1.0000	0.0000	2.2886	0.3305	0.7689	3.4628
ASCI	1.0000	0.0000	2.4573	1.1802	3.6135	4.1158
ASCQ	1.0000	0.0000	2.4688	1.2377	3.8953	4.1601
ASDI	1.0000	0.0000	2.2677	0.5575	1.3616	3.6372
ASDR	1.0000	0.0000	2.2910	0.6642	1.6698	3.7192
ASEE	1.0000	0.0000	2.2802	0.6286	1.5645	3.6919
ASEI	1.0000	0.0000	2.2753	0.6008	1.4840	3.6705
ASEL	1.0000	0.0000	2.2650	0.4374	1.0391	3.5450
ASFC	1.0000	0.0000	2.5162	1.3965	4.7653	4.2821
ASFQ	2.0000	3.8596	2.3354	1.1479	4.8966	3.8596
ASFS	1.0000	0.0000	2.3424	0.5030	1.2123	3.5953
ASFT	2.0000	3.7640	2.3179	1.0235	4.1345	3.7640
ASGA	1.0000	0.0000	2.3116	0.7630	1.9775	3.7951
ASGD	1.0000	0.0000	2.3018	0.7036	1.7899	3.7495
ASGG	1.0000	0.0000	2.3363	0.8652	2.3232	3.8738
ASHA	1.0000	0.0000	2.3641	0.9281	2.5515	3.9221
ASHF	1.0000	0.0000	2.4103	1.1006	3.2499	4.0547
ASHQ	1.0000	0.0000	2.3669	0.9419	2.6030	3.9327
ASHS	1.0000	0.0000	2.3750	0.5980	1.4760	3.6684
ASIS	2.0000	3.4291	2.2772	0.5877	2.0459	3.4291
ASKD	1.0000	0.0000	2.2582	0.4842	1.1620	3.5809
ASKI	1.0000	0.0000	2.2609	0.4997	1.2035	3.5928
ASKP	1.0000	0.0000	2.2630	0.5110	1.2340	3.6015
ASKS	1.0000	0.0000	2.2614	0.2134	0.4861	3.3727
ASLA	1.0000	0.0000	2.2687	0.4535	1.0809	3.5573
ASLG	1.0000	0.0000	2.2966	0.5558	1.3567	3.6359
ASLK	1.0000	0.0000	2.2465	0.3363	0.7832	3.4672
ASLL	2.0000	3.3980	2.2396	0.5473	1.8855	3.3980
ASLP	1.0000	0.0000	2.2613	0.4210	0.9965	3.5323
ASMS	1.0000	0.0000	2.3916	0.6464	1.6169	3.7056
ASMT	1.0000	0.0000	2.3660	0.8659	2.3257	3.8743
ASNF	1.0000	0.0000	2.3234	0.5856	1.4406	3.6588
ASNG	1.0000	0.0000	2.3011	0.5154	1.2460	3.6049
ASNI	1.0000	0.0000	2.2620	0.3693	0.8654	3.4926
ASNQ	1.0000	0.0000	2.2758	0.4269	1.0118	3.5368
ASNR	1.0000	0.0000	2.2893	0.4760	1.1402	3.5746
ASNS	1.0000	0.0000	2.2470	0.0830	0.1814	3.2725
ASPD	1.0000	0.0000	2.2697	0.5688	1.3933	3.6459
ASPI	1.0000	0.0000	2.2722	0.5843	1.4370	3.6578
ASPL	1.0000	0.0000	2.2613	0.4210	0.9965	3.5323
ASPR	1.0000	0.0000	2.2951	0.6910	1.7510	3.7398
ASQE	1.0000	0.0000	2.2863	0.6584	1.6524	3.7148
ASQG	1.0000	0.0000	2.3144	0.7767	2.0222	3.8057
ASQI	1.0000	0.0000	2.2815	0.6305	1.5701	3.6934
ASQL	1.0000	0.0000	2.2721	0.4672	1.1169	3.5678
ASQN	1.0000	0.0000	2.2758	0.4269	1.0118	3.5368
ASRD	1.0000	0.0000	2.2910	0.6642	1.6698	3.7192
ASRG	1.0000	0.0000	2.3258	0.8258	2.1863	3.8434
ASRI	1.0000	0.0000	2.2933	0.6797	1.7165	3.7311
ASSA	2.0000	3.4628	2.2886	0.6316	2.2247	3.4628
ASSI	1.0000	0.0000	2.2772	0.2867	0.6617	3.4291
ASSQ	3.0000	6.9466	2.2924	0.8214	3.7608	3.4733
ASSS	1.0000	0.0000	2.2497	0.0004	-0.0090	3.2090
ASTD	2.0000	3.5859	2.2588	0.7917	2.9300	3.5859
ASTE	1.0000	0.0000	2.2668	0.5340	1.2966	3.6192
ASTG	1.0000	0.0000	2.2966	0.6523	1.6343	3.7101
ASTI	1.0000	0.0000	2.2614	0.5062	1.2209	3.5978
ASTL	1.0000	0.0000	2.2473	0.3428	0.7993	3.4722
ASTN	1.0000	0.0000	2.2495	0.3025	0.7001	3.4412
ASTQ	1.0000	0.0000	2.2733	0.5637	1.3790	3.6420
ASVA	1.0000	0.0000	2.3097	0.7559	1.9547	3.7897
ASVI	1.0000	0.0000	2.3020	0.7121	1.8160	3.7560
ASVM	1.0000	0.0000	2.4039	1.0718	3.1251	4.0325
ASVN	1.0000	0.0000	2.2989	0.5084	1.2269	3.5995
ASYN	1.0000	0.0000	2.3505	0.6663	1.6761	3.7208
ATAE	1.0000	0.0000	2.2002	0.8641	2.3193	3.8729
ATAM	1.0000	0.0000	2.2670	1.1961	3.6898	4.1280
ATAQ	1.0000	0.0000	2.2019	0.8939	2.4255	3.8958
ATDA	1.0000	0.0000	2.1999	0.8208	2.1694	3.8396
ATDR	1.0000	0.0000	2.2073	0.8837	2.3888	3.8879
ATEL	1.0000	0.0000	2.2190	0.6569	1.6481	3.7137
ATER	2.0000	3.9212	2.2067	1.2280	5.4400	3.9212
ATFG	1.0000	0.0000	2.2358	1.1549	3.4949	4.0964
ATGK	2.0000	3.8738	2.2202	1.1663	5.0180	3.8738
ATGL	1.0000	0.0000	2.2416	0.7752	2.0175	3.8046
ATHV	1.0000	0.0000	2.2587	1.2429	3.9213	4.1640
ATIA	1.0000	0.0000	2.1997	0.8363	2.2224	3.8515
ATIC	1.0000	0.0000	2.3496	1.3996	4.7843	4.2845
ATIG	1.0000	0.0000	2.2134	0.9386	2.5907	3.9302
ATII	1.0000	0.0000	2.1976	0.7925	2.0742	3.8178
ATIK	1.0000	0.0000	2.2003	0.7192	1.8382	3.7615
ATIS	1.0000	0.0000	2.2614	0.5062	1.2209	3.5978
ATKD	1.0000	0.0000	2.1996	0.7037	1.7901	3.7496
ATKT	1.0000	0.0000	2.1999	0.6524	1.6345	3.7102
ATLP	1.0000	0.0000	2.2169	0.6404	1.5992	3.7010
ATLQ	1.0000	0.0000	2.2235	0.6867	1.7378	3.7365
ATLY	1.0000	0.0000	2.2843	0.9261	2.5438	3.9205
ATMR	1.0000	0.0000	2.2694	1.2589	4.0033	4.1763
ATMS	1.0000	0.0000	2.3660	0.8659	2.3257	3.8743
ATNA	1.0000	0.0000	2.2340	0.6326	1.5762	3.6950
ATNH	2.0000	3.9006	2.3053	1.2012	5.2530	3.9006
ATNK	2.0000	3.6049	2.2213	0.8165	3.0475	3.6049
ATNN	1.0000	0.0000	2.2293	0.3851	0.9052	3.5047
ATNP	1.0000	0.0000	2.2289	0.6001	1.4820	3.6700
ATNQ	1.0000	0.0000	2.2365	0.6464	1.6167	3.7055
ATPS	1.0000	0.0000	2.2635	0.5175	1.2516	3.6065
ATQF	1.0000	0.0000	2.2279	1.0663	3.1018	4.0283
ATQG	1.0000	0.0000	2.2138	0.9962	2.8134	3.9744
ATRK	1.0000	0.0000	2.2127	0.8259	2.1866	3.8435
ATSD	2.0000	3.5859	2.2588	0.7917	2.9300	3.5859
ATSE	1.0000	0.0000	2.2668	0.5340	1.2966	3.6192
ATSF	1.0000	0.0000	2.3179	0.7225	1.8485	3.7640
ATSI	1.0000	0.0000	2.2614	0.5062	1.2209	3.5978
ATSK	1.0000	0.0000	2.2510	0.4329	1.0273	3.5415
ATSL	1.0000	0.0000	2.2473	0.3428	0.7993	3.4722
ATSP	2.0000	3.6065	2.2635	0.8185	3.0571	3.6065
ATTA	1.0000	0.0000	2.2031	0.7695	1.9988	3.8002
ATTI	1.0000	0.0000	2.1997	0.7257	1.8586	3.7665
ATTK	1.0000	0.0000	2.1999	0.6524	1.6345	3.7102
ATTL	1.0000	0.0000	2.2116	0.5623	1.3750	3.6409
ATTP	1.0000	0.0000	2.2004	0.7370	1.8944	3.7752
ATTT	1.0000	0.0000	2.1995	0.6589	1.6539	3.7151
ATVM	1.0000	0.0000	2.2728	1.2913	4.1730	4.2012
ATYV	1.0000	0.0000	2.2547	1.2285	3.8492	4.1530
AVAG	1.0000	0.0000	2.2008	1.1883	3.6524	4.1221
AVCM	1.0000	0.0000	2.3384	1.9653	9.4556	4.7193
AVDE	1.0000	0.0000	2.2030	1.0107	2.8716	3.9856
AVDN	1.0000	0.0000	2.2556	0.7792	2.0304	3.8076
AVDS	1.0000	0.0000	2.2998	0.6966	1.7681	3.7441
AVEF	1.0000	0.0000	2.2126	1.2425	3.9193	4.1637
AVEK	1.0000	0.0000	2.2132	0.9529	2.6448	3.9411
AVFL	1.0000	0.0000	2.2755	1.0513	3.0383	4.0167
AVGK	1.0000	0.0000	2.2237	1.0712	3.1224	4.0320
AVHS	1.0000	0.0000	2.3869	1.0234	2.9230	3.9953
AVIC	1.0000	0.0000	2.3314	1.6055	6.1599	4.4428
AVIN	1.0000	0.0000	2.2567	0.7947	2.0815	3.8195
AVIS	1.0000	0.0000	2.3020	0.7121	1.8160	3.7560
AVKS	1.0000	0.0000	2.2941	0.6388	1.5942	3.6997
AVLM	1.0000	0.0000	2.3182	1.1947	3.6833	4.1270
AVMY	1.0000	0.0000	2.2507	1.6551	6.5396	4.4808
AVNF	1.0000	0.0000	2.2982	1.0110	2.8727	3.9858
AVNK	1.0000	0.0000	2.2546	0.7214	1.8451	3.7632
AVNT	1.0000	0.0000	2.2545	0.7279	1.8655	3.7682
AVPE	1.0000	0.0000	2.2002	1.0375	2.9810	4.0062
AVPP	1.0000	0.0000	2.2011	1.0210	2.9134	3.9935
AVPT	1.0000	0.0000	2.2118	0.9429	2.6068	3.9334
AVQP	1.0000	0.0000	2.1995	1.0672	3.1056	4.0290
AVRA	1.0000	0.0000	2.1979	1.1489	3.4670	4.0918
AVRI	1.0000	0.0000	2.2027	1.1050	3.2693	4.0581
AVRR	1.0000	0.0000	2.1962	1.2117	3.7659	4.1401
AVSF	1.0000	0.0000	2.3553	0.9283	2.5522	3.9223
AVSG	1.0000	0.0000	2.3343	0.8582	2.2984	3.8683
AVSH	1.0000	0.0000	2.3869	1.0234	2.9230	3.9953
AVSK	1.0000	0.0000	2.2941	0.6388	1.5942	3.6997
AVSM	1.0000	0.0000	2.4039	1.0718	3.1251	4.0325
AVSV	1.0000	0.0000	2.3324	0.8511	2.2737	3.8629
AVTD	1.0000	0.0000	2.2128	0.9161	2.5066	3.9128
AVTM	1.0000	0.0000	2.2728	1.2913	4.1730	4.2012
AVVY	1.0000	0.0000	2.2206	1.4344	4.9956	4.3112
AWAP	1.0000	0.0000	2.4368	1.8821	8.5723	4.6554
AWAT	1.0000	0.0000	2.4538	1.8040	7.8141	4.5953
AWNQ	1.0000	0.0000	2.5150	1.6808	6.7453	4.5006
AWPC	1.0000	0.0000	2.5789	2.4455	16.5571	5.0884
AWRG	1.0000	0.0000	2.4255	2.0798	10.8154	4.8073
AWYP	1.0000	0.0000	2.4685	2.1353	11.5409	4.8499
AYDE	1.0000	0.0000	2.2373	1.1686	3.5589	4.1069
AYDP	1.0000	0.0000	2.2386	1.1521	3.4820	4.0943
AYKK	1.0000	0.0000	2.2605	1.0097	2.8675	3.9848
AYKQ	1.0000	0.0000	2.2505	1.1405	3.4287	4.0853
AYLA	1.0000	0.0000	2.2850	1.0367	2.9778	4.0056
AYLE	1.0000	0.0000	2.2838	1.0207	2.9122	3.9933
AYLN	1.0000	0.0000	2.3116	0.7892	2.0635	3.8153
AYPQ	1.0000	0.0000	2.2313	1.2251	3.8324	4.1504
AYPS	1.0000	0.0000	2.3534	0.8813	2.3803	3.8861
AYPT	1.0000	0.0000	2.2492	1.1008	3.2507	4.0548
AYRE	1.0000	0.0000	2.2284	1.2908	4.1702	4.2008
AYSG	1.0000	0.0000	2.3840	1.0161	2.8934	3.9897
AYSM	1.0000	0.0000	2.4554	1.2297	3.8552	4.1539
AYSS	1.0000	0.0000	2.3700	0.5837	1.4351	3.6573
AYTT	1.0000	0.0000	2.2581	1.0227	2.9201	3.9948
AYVK	1.0000	0.0000	2.2571	1.2220	3.8169	4.1480
AYYS	1.0000	0.0000	2.4328	1.1669	3.5511	4.1057
CADK	1.0000	0.0000	2.3527	1.3777	4.6546	4.2676
CAGG	1.0000	0.0000	2.3113	1.7587	7.4041	4.5605
CAGR	1.0000	0.0000	2.3132	1.7193	7.0633	4.5302
CAIE	1.0000	0.0000	2.3323	1.4943	5.3788	4.3573
CAIL	1.0000	0.0000	2.3849	1.3031	4.2362	4.2103
CALV	1.0000	0.0000	2.4019	1.4422	5.0439	4.3172
CAMT	1.0000	0.0000	2.4056	1.7594	7.4102	4.5610
CAND	1.0000	0.0000	2.4043	1.2473	3.9438	4.1674
CAQD	1.0000	0.0000	2.3335	1.5085	5.4736	4.3682
CARS	1.0000	0.0000	2.4814	1.2868	4.1494	4.1978
CASN	1.0000	0.0000	2.4532	0.9765	2.7360	3.9593
CASR	1.0000	0.0000	2.4814	1.2868	4.1494	4.1978
CATT	1.0000	0.0000	2.3587	1.3328	4.3993	4.2332
CAVK	1.0000	0.0000	2.3563	1.5322	5.6347	4.3864
CCEE	1.0000	0.0000	2.4529	2.0854	10.8876	4.8116
CCWY	1.0000	0.0000	2.3818	3.2944	44.1395	5.7409
CDAG	1.0000	0.0000	2.3364	1.5971	6.0974	4.4363
CDGE	1.0000	0.0000	2.3386	1.5811	5.9801	4.4240
CDGQ	1.0000	0.0000	2.3349	1.6108	6.1995	4.4468
CDKL	1.0000	0.0000	2.3807	1.1705	3.5677	4.1084
CDRD	1.0000	0.0000	2.3427	1.4983	5.4056	4.3604
CDRG	1.0000	0.0000	2.3319	1.6599	6.5780	4.4846
CDSH	1.0000	0.0000	2.5419	1.4322	4.9818	4.3095
CDSR	1.0000	0.0000	2.4711	1.2275	3.8442	4.1522
CDTS	1.0000	0.0000	2.4366	1.0540	3.0499	4.0189
CDTY	1.0000	0.0000	2.3971	1.6373	6.4011	4.4672
CDWK	1.0000	0.0000	2.6316	2.3015	14.0083	4.9777
CEAG	1.0000	0.0000	2.3250	1.6404	6.4251	4.4696
CEAH	1.0000	0.0000	2.3516	1.8056	7.8291	4.5965
CEER	1.0000	0.0000	2.3262	1.5849	6.0082	4.4269
CEGI	1.0000	0.0000	2.3344	1.5966	6.0935	4.4359
CELG	1.0000	0.0000	2.4027	1.4332	4.9882	4.3103
CELS	1.0000	0.0000	2.4445	1.0008	2.8319	3.9779
CEMH	1.0000	0.0000	2.3503	2.1215	11.3568	4.8394
CENM	1.0000	0.0000	2.4964	1.6065	6.1673	4.4435
CENQ	1.0000	0.0000	2.4098	1.3043	4.2429	4.2112
CEPE	1.0000	0.0000	2.3318	1.4896	5.3479	4.3537
CEPV	1.0000	0.0000	2.3311	1.6008	6.1251	4.4392
CESS	1.0000	0.0000	2.4669	0.8779	2.3680	3.8835
CFDS	1.0000	0.0000	2.5065	1.3371	4.4231	4.2365
CFFL	1.0000	0.0000	2.4468	1.6918	6.8350	4.5091
CFGN	1.0000	0.0000	2.4649	1.5814	5.9821	4.4242
CFIK	1.0000	0.0000	2.3752	1.5656	5.8687	4.4121
CFNE	1.0000	0.0000	2.4474	1.4631	5.1759	4.3333
CFNP	1.0000	0.0000	2.4464	1.4466	5.0715	4.3206
CFNR	1.0000	0.0000	2.4572	1.5419	5.7017	4.3939
CFRG	1.0000	0.0000	2.2950	1.8917	8.6701	4.6627
CFSD	1.0000	0.0000	2.5065	1.3371	4.4231	4.2365
CFSL	1.0000	0.0000	2.5049	1.1892	3.6569	4.1228
CGAV	1.0000	0.0000	2.3115	1.7516	7.3420	4.5551
CGGN	1.0000	0.0000	2.4467	1.5112	5.4916	4.3703
CGGT	1.0000	0.0000	2.3563	1.6481	6.4847	4.4755
CGKS	1.0000	0.0000	2.4778	1.2092	3.7534	4.1381
CGLE	1.0000	0.0000	2.4027	1.4332	4.9882	4.3103
CGQR	1.0000	0.0000	2.3099	1.7330	7.1801	4.5407
CGRI	1.0000	0.0000	2.3264	1.6754	6.7016	4.4965
CGSN	1.0000	0.0000	2.4857	1.0788	3.1550	4.0379
CHNM	1.0000	0.0000	2.5612	1.8900	8.6526	4.6614
CHSD	1.0000	0.0000	2.5419	1.4322	4.9818	4.3095
CHWV	1.0000	0.0000	2.4677	2.8407	26.1537	5.3921
CIAF	1.0000	0.0000	2.3408	1.6827	6.7608	4.5021
CIEG	1.0000	0.0000	2.3344	1.5966	6.0935	4.4359
CIKD	1.0000	0.0000	2.3525	1.3338	4.4047	4.2339
CIKT	1.0000	0.0000	2.3582	1.2825	4.1265	4.1945
CINH	1.0000	0.0000	2.4778	1.5303	5.6212	4.3849
CIPD	1.0000	0.0000	2.3398	1.4185	4.8977	4.2990
CISL	1.0000	0.0000	2.4378	0.9730	2.7222	3.9566
CISQ	1.0000	0.0000	2.4605	1.1939	3.6792	4.1264
CISY	1.0000	0.0000	2.5384	1.4333	4.9889	4.3104
CITL	1.0000	0.0000	2.3815	1.1924	3.6723	4.1253
CIYC	1.0000	0.0000	2.4446	2.3268	14.4259	4.9971
CKDA	1.0000	0.0000	2.3527	1.3777	4.6546	4.2676
CKFD	1.0000	0.0000	2.3779	1.5501	5.7591	4.4002
CKHF	1.0000	0.0000	2.3983	1.8769	8.5199	4.6514
CKIL	1.0000	0.0000	2.3819	1.1860	3.6412	4.1203
CKLG	1.0000	0.0000	2.4076	1.3321	4.3950	4.2326
CKLT	1.0000	0.0000	2.3792	1.1192	3.3321	4.0689
CKNE	1.0000	0.0000	2.4012	1.1735	3.5818	4.1107
CKPH	1.0000	0.0000	2.3989	1.6720	6.6739	4.4938
CKRA	1.0000	0.0000	2.3527	1.4998	5.4156	4.3615
CKVT	1.0000	0.0000	2.3727	1.4216	4.9168	4.3014
CKYK	1.0000	0.0000	2.4156	1.5730	5.9217	4.4178
CLCP	1.0000	0.0000	2.5600	1.8778	8.5282	4.6520
CLFD	1.0000	0.0000	2.4211	1.4601	5.1568	4.3309
CLFL	1.0000	0.0000	2.4491	1.3122	4.2855	4.2173
CLFQ	1.0000	0.0000	2.4213	1.5331	5.6407	4.3871
CLIS	2.0000	3.9566	2.4378	1.2740	5.7723	3.9566
CLKG	1.0000	0.0000	2.4076	1.3321	4.3950	4.2326
CLKS	1.0000	0.0000	2.4240	0.8997	2.4466	3.9002
CLLG	1.0000	0.0000	2.4273	1.2420	3.9170	4.1634
CLMI	1.0000	0.0000	2.4673	1.6190	6.2611	4.4531
CLMQ	1.0000	0.0000	2.4670	1.6766	6.7108	4.4974
CLNE	2.0000	4.0414	2.4109	1.3844	6.6386	4.0414
CLQN	2.0000	4.0643	2.4174	1.4142	6.8895	4.0643
CLRI	1.0000	0.0000	2.3942	1.3659	4.5866	4.2586
CLRQ	1.0000	0.0000	2.3969	1.4235	4.9284	4.3028
CLSK	1.0000	0.0000	2.4240	0.8997	2.4466	3.9002
CLSR	1.0000	0.0000	2.4671	1.0796	3.1587	4.0386
CLTS	1.0000	0.0000	2.4250	0.9062	2.4702	3.9052
CLTT	1.0000	0.0000	2.3791	1.1256	3.3613	4.0739
CMHN	1.0000	0.0000	2.5612	1.8900	8.6526	4.6614
CNAD	1.0000	0.0000	2.4043	1.2473	3.9438	4.1674
CNAH	1.0000	0.0000	2.4800	1.5741	5.9296	4.4186
CNAS	1.0000	0.0000	2.4532	0.9765	2.7360	3.9593
CNEG	1.0000	0.0000	2.4279	1.3929	4.7441	4.2793
CNET	1.0000	0.0000	2.4010	1.1800	3.6126	4.1157
CNEY	1.0000	0.0000	2.4738	1.5437	5.7145	4.3953
CNFK	1.0000	0.0000	2.4483	1.3619	4.5636	4.2555
CNFN	1.0000	0.0000	2.4761	1.2316	3.8644	4.1553
CNID	1.0000	0.0000	2.3987	1.2035	3.7256	4.1337
CNIG	1.0000	0.0000	2.4261	1.3651	4.5816	4.2579
CNKR	1.0000	0.0000	2.4170	1.2523	3.9695	4.1713
CNLG	1.0000	0.0000	2.4413	1.2017	3.7171	4.1324
CNMS	1.0000	0.0000	2.5665	1.2924	4.1789	4.2021
CNNL	1.0000	0.0000	2.3996	0.8519	2.2764	3.8635
CNPI	1.0000	0.0000	2.4011	1.2303	3.8579	4.1543
CNPL	1.0000	0.0000	2.4078	1.0669	3.1043	4.0288
CNPN	1.0000	0.0000	2.4166	1.0266	2.9361	3.9978
CNPW	1.0000	0.0000	2.7102	2.1979	12.4169	4.8981
CNQG	1.0000	0.0000	2.4310	1.4226	4.9231	4.3022
CNQS	1.0000	0.0000	2.4572	0.9902	2.7898	3.9698
CNQV	1.0000	0.0000	2.4293	1.4156	4.8801	4.2967
CNRD	1.0000	0.0000	2.4161	1.3101	4.2744	4.2157
CNRI	1.0000	0.0000	2.4168	1.3256	4.3592	4.2276
CNST	1.0000	0.0000	2.4276	0.8658	2.3253	3.8742
CNVI	1.0000	0.0000	2.4244	1.3580	4.5411	4.2525
CPAS	1.0000	0.0000	2.4593	1.1915	3.6677	4.1245
CPIQ	1.0000	0.0000	2.3337	1.4915	5.3605	4.3551
CPSA	1.0000	0.0000	2.4593	1.1915	3.6677	4.1245
CPTH	1.0000	0.0000	2.3959	1.6785	6.7262	4.4988
CPVD	1.0000	0.0000	2.3406	1.5575	5.8113	4.4059
CQAN	1.0000	0.0000	2.4117	1.3203	4.3301	4.2236
CQDP	1.0000	0.0000	2.3366	1.4760	5.2593	4.3432
CQEP	1.0000	0.0000	2.3297	1.5193	5.5465	4.3765
CQET	1.0000	0.0000	2.3482	1.4412	5.0379	4.3165
CQFM	1.0000	0.0000	2.3260	2.0562	10.5212	4.7892
CQGS	1.0000	0.0000	2.4958	1.3400	4.4392	4.2387
CQNK	1.0000	0.0000	2.4064	1.2032	3.7244	4.1335
CQNV	1.0000	0.0000	2.4293	1.4156	4.8801	4.2967
CQSF	1.0000	0.0000	2.5190	1.4102	4.8475	4.2926
CQTI	1.0000	0.0000	2.3500	1.4134	4.8668	4.2951
CQTL	1.0000	0.0000	2.3886	1.2500	3.9577	4.1695
CQVR	1.0000	0.0000	2.3099	1.7259	7.1198	4.5353
CQWL	1.0000	0.0000	2.6829	2.2845	13.7336	4.9646
CREW	1.0000	0.0000	2.5560	2.5248	18.1515	5.1493
CRMM	1.0000	0.0000	2.3072	2.2488	13.1749	4.9372
CRTE	1.0000	0.0000	2.3512	1.4903	5.3527	4.3542
CRTM	1.0000	0.0000	2.4006	1.8222	7.9854	4.6093
CSAY	1.0000	0.0000	2.5459	1.4771	5.2666	4.3441
CSDQ	1.0000	0.0000	2.4581	1.1784	3.6051	4.1145
CSFK	1.0000	0.0000	2.5017	1.2793	4.1096	4.1920
CSGC	1.0000	0.0000	2.6976	1.8896	8.6487	4.6611
CSGT	1.0000	0.0000	2.4781	1.2156	3.7853	4.1431
CSID	1.0000	0.0000	2.4459	1.1208	3.3397	4.0702
CSKK	1.0000	0.0000	2.4277	0.9897	2.7880	3.9695
CSLI	1.0000	0.0000	2.4378	0.9730	2.7222	3.9566
CSLS	2.0000	3.7365	2.4264	0.9877	3.9315	3.7365
CSMP	1.0000	0.0000	2.5646	1.5074	5.4661	4.3673
CSNS	1.0000	0.0000	2.4234	0.6464	1.6167	3.7055
CSNV	1.0000	0.0000	2.4832	1.0717	3.1247	4.0325
CSPL	1.0000	0.0000	2.4405	0.9843	2.7665	3.9653
CSPV	1.0000	0.0000	2.4847	1.2867	4.1487	4.1977
CSRL	2.0000	4.0386	2.4671	1.3807	6.6074	4.0386
CSSI	1.0000	0.0000	2.4588	0.8500	2.2699	3.8621
CSST	2.0000	3.8107	2.4421	1.0843	4.4953	3.8107
CSTD	1.0000	0.0000	2.4366	1.0540	3.0499	4.0189
CSTV	1.0000	0.0000	2.4758	1.2086	3.7506	4.1377
CSVA	1.0000	0.0000	2.4908	1.3192	4.3240	4.2227
CSYD	1.0000	0.0000	2.5364	1.4178	4.8938	4.2985
CTAS	1.0000	0.0000	2.4491	1.1134	3.3063	4.0645
CTDD	1.0000	0.0000	2.3518	1.3248	4.3549	4.2270
CTDG	1.0000	0.0000	2.3613	1.4865	5.3273	4.3512
CTDP	1.0000	0.0000	2.3508	1.3517	4.5050	4.2476
CTFI	1.0000	0.0000	2.3726	1.5721	5.9152	4.4171
CTGG	1.0000	0.0000	2.3563	1.6481	6.4847	4.4755
CTGN	1.0000	0.0000	2.4268	1.2983	4.2103	4.2066
CTIS	1.0000	0.0000	2.4395	1.0695	3.1154	4.0308
CTLD	1.0000	0.0000	2.3804	1.1770	3.5983	4.1134
CTLN	1.0000	0.0000	2.3971	0.9888	2.7842	3.9687
CTMV	1.0000	0.0000	2.4005	1.8546	8.2979	4.6342
CTNE	1.0000	0.0000	2.4010	1.1800	3.6126	4.1157
CTSL	1.0000	0.0000	2.4250	0.9062	2.4702	3.9052
CTSS	1.0000	0.0000	2.4421	0.7832	2.0437	3.8107
CTST	1.0000	0.0000	2.4291	1.0027	2.8396	3.9794
CTTN	1.0000	0.0000	2.3921	1.0853	3.1833	4.0429
CTTP	1.0000	0.0000	2.3572	1.3003	4.2214	4.2082
CVHD	1.0000	0.0000	2.3563	1.8575	8.3264	4.6364
CVHR	1.0000	0.0000	2.3055	1.9797	9.6173	4.7303
CVIS	1.0000	0.0000	2.4829	1.2754	4.0890	4.1890
CVNI	1.0000	0.0000	2.4244	1.3580	4.5411	4.2525
CVPS	1.0000	0.0000	2.4847	1.2867	4.1487	4.1977
CVSL	1.0000	0.0000	2.4777	1.1120	3.3003	4.0634
CVTK	1.0000	0.0000	2.3727	1.4216	4.9168	4.3014
CVTS	1.0000	0.0000	2.4758	1.2086	3.7506	4.1377
CVYH	1.0000	0.0000	2.2820	2.1700	12.0184	4.8766
CWYS	1.0000	0.0000	2.8874	2.4010	15.7243	5.0542
CYCN	1.0000	0.0000	2.6555	2.1231	11.3779	4.8406
CYER	1.0000	0.0000	2.3356	1.8541	8.2928	4.6338
CYKS	1.0000	0.0000	2.5318	1.3600	4.5525	4.2541
CYST	1.0000	0.0000	2.5321	1.3665	4.5898	4.2590
CYVV	1.0000	0.0000	2.2951	1.9977	9.8234	4.7442
DADS	1.0000	0.0000	2.2652	0.5420	1.3187	3.6253
DAEC	1.0000	0.0000	2.3352	1.4788	5.2773	4.3454
DAEL	1.0000	0.0000	2.2198	0.7083	1.8042	3.7531
DAFM	1.0000	0.0000	2.2665	1.4198	4.9061	4.3000
DAFY	1.0000	0.0000	2.2496	1.3571	4.5357	4.2518
DAGQ	1.0000	0.0000	2.2038	1.0475	3.0224	4.0138
DAGS	1.0000	0.0000	2.3018	0.7036	1.7899	3.7495
DAGT	1.0000	0.0000	2.2141	0.9231	2.5328	3.9182
DAGY	1.0000	0.0000	2.2398	1.2869	4.1497	4.1979
DAHF	1.0000	0.0000	2.2533	1.3714	4.6182	4.2628
DAHS	1.0000	0.0000	2.3544	0.8688	2.3359	3.8765
DAIE	1.0000	0.0000	2.1935	0.8716	2.3458	3.8787
DAIP	1.0000	0.0000	2.1933	0.8551	2.2877	3.8660
DAKE	1.0000	0.0000	2.1996	0.7983	2.0937	3.8223
DAKI	1.0000	0.0000	2.1983	0.7705	2.0020	3.8009
DAKT	1.0000	0.0000	2.1996	0.7037	1.7901	3.7496
DAKV	1.0000	0.0000	2.2140	0.9096	2.4827	3.9078
DALA	1.0000	0.0000	2.2218	0.7243	1.8542	3.7654
DALN	1.0000	0.0000	2.2300	0.4768	1.1422	3.5752
DALS	1.0000	0.0000	2.2559	0.3941	0.9280	3.5117
DAMA	1.0000	0.0000	2.2543	1.2474	3.9443	4.1675
DAMD	1.0000	0.0000	2.2601	1.1881	3.6512	4.1219
DAMS	1.0000	0.0000	2.3710	0.9173	2.5110	3.9137
DANA	1.0000	0.0000	2.2362	0.6840	1.7295	3.7344
DANL	1.0000	0.0000	2.2300	0.4768	1.1422	3.5752
DANN	3.0000	7.0884	2.2364	0.9136	4.3257	3.5442
DANT	1.0000	0.0000	2.2255	0.5733	1.4059	3.6494
DAPL	1.0000	0.0000	2.2180	0.6918	1.7534	3.7404
DAPS	1.0000	0.0000	2.2697	0.5688	1.3933	3.6459
DAPT	1.0000	0.0000	2.1979	0.7883	2.0605	3.8146
DAQS	1.0000	0.0000	2.2791	0.6151	1.5250	3.6815
DARG	1.0000	0.0000	2.2061	1.0966	3.2323	4.0516
DARK	1.0000	0.0000	2.2085	0.8772	2.3656	3.8829
DARL	1.0000	0.0000	2.2324	0.7871	2.0565	3.8137
DARM	1.0000	0.0000	2.2542	1.3102	4.2748	4.2158
DARN	1.0000	0.0000	2.2482	0.7468	1.9255	3.7827
DASH	1.0000	0.0000	2.3544	0.8688	2.3359	3.8765
DASL	1.0000	0.0000	2.2559	0.3941	0.9280	3.5117
DASV	1.0000	0.0000	2.2998	0.6966	1.7681	3.7441
DATE	1.0000	0.0000	2.1987	0.8048	2.1154	3.8273
DATS	1.0000	0.0000	2.2588	0.4907	1.1794	3.5859
DAVE	1.0000	0.0000	2.2030	1.0107	2.8716	3.9856
DAVP	1.0000	0.0000	2.2036	0.9942	2.8056	3.9729
DAYK	1.0000	0.0000	2.2526	1.0675	3.1067	4.0292
DCDR	1.0000	0.0000	2.3427	1.4983	5.4056	4.3604
DCFN	1.0000	0.0000	2.4457	1.4197	4.9055	4.3000
DCGG	1.0000	0.0000	2.3324	1.6994	6.8971	4.5149
DCHW	1.0000	0.0000	2.5915	2.6861	21.8769	5.2733
DCKI	1.0000	0.0000	2.3525	1.3338	4.4047	4.2339
DCLL	1.0000	0.0000	2.3929	1.0804	3.1620	4.0391
DCSP	1.0000	0.0000	2.4480	1.1322	3.3907	4.0789
DCTG	1.0000	0.0000	2.3613	1.4865	5.3273	4.3512
DDAE	1.0000	0.0000	2.1941	0.8561	2.2912	3.8668
DDAM	1.0000	0.0000	2.2601	1.1881	3.6512	4.1219
DDAR	1.0000	0.0000	2.2008	0.9350	2.5771	3.9274
DDCD	1.0000	0.0000	2.3439	1.3762	4.6458	4.2665
DDCL	1.0000	0.0000	2.3801	1.2283	3.8480	4.1528
DDDE	1.0000	0.0000	2.1928	0.7968	2.0886	3.8212
DDDI	1.0000	0.0000	2.1917	0.7690	1.9971	3.7998
DDDN	2.0000	3.6432	2.2203	0.8663	3.2910	3.6432
DDDP	1.0000	0.0000	2.1920	0.7803	2.0341	3.8085
DDDV	1.0000	0.0000	2.2066	0.9080	2.4772	3.9067
DDEH	1.0000	0.0000	2.2460	1.1236	3.3521	4.0724
DDER	1.0000	0.0000	2.2004	0.9190	2.5174	3.9151
DDES	1.0000	0.0000	2.2618	0.5260	1.2747	3.6130
DDET	1.0000	0.0000	2.1958	0.7455	1.9213	3.7817
DDGP	1.0000	0.0000	2.2067	0.9419	2.6033	3.9327
DDHI	1.0000	0.0000	2.2474	1.0958	3.2288	4.0510
DDIE	1.0000	0.0000	2.1927	0.8123	2.1405	3.8331
DDIN	2.0000	3.6551	2.2221	0.8818	3.3689	3.6551
DDKA	1.0000	0.0000	2.1980	0.7550	1.9519	3.7890
DDKK	1.0000	0.0000	2.1947	0.6379	1.5916	3.6990
DDKV	1.0000	0.0000	2.2128	0.8502	2.2706	3.8622
DDLD	1.0000	0.0000	2.2089	0.6056	1.4978	3.6742
DDMS	1.0000	0.0000	2.3604	0.8579	2.2975	3.8681
DDND	1.0000	0.0000	2.2203	0.5653	1.3834	3.6432
DDNF	1.0000	0.0000	2.2699	0.7971	2.0896	3.8214
DDNK	1.0000	0.0000	2.2162	0.5075	1.2245	3.5988
DDNL	1.0000	0.0000	2.2191	0.4174	0.9875	3.5296
DDNP	1.0000	0.0000	2.2236	0.5921	1.4591	3.6638
DDNY	1.0000	0.0000	2.2948	0.8778	2.3677	3.8834
DDPD	1.0000	0.0000	2.1920	0.7803	2.0341	3.8085
DDPE	1.0000	0.0000	2.1928	0.8236	2.1789	3.8418
DDPH	1.0000	0.0000	2.2467	1.1071	3.2786	4.0597
DDPM	2.0000	4.0969	2.2612	1.4566	7.2616	4.0969
DDPP	1.0000	0.0000	2.1922	0.8071	2.1232	3.8291
DDPS	1.0000	0.0000	2.2586	0.5095	1.2299	3.6003
DDQN	2.0000	3.6994	2.2311	0.9394	3.6680	3.6994
DDQQ	1.0000	0.0000	2.1966	0.8996	2.4462	3.9002
DDQS	1.0000	0.0000	2.2683	0.5557	1.3567	3.6359
DDQY	1.0000	0.0000	2.2418	1.1390	3.4218	4.0842
DDRE	1.0000	0.0000	2.2004	0.9190	2.5174	3.9151
DDRL	1.0000	0.0000	2.2271	0.7278	1.8652	3.7681
DDSC	1.0000	0.0000	2.4432	1.1054	3.2708	4.0583
DDSE	1.0000	0.0000	2.2618	0.5260	1.2747	3.6130
DDSK	1.0000	0.0000	2.2462	0.4249	1.0066	3.5353
DDSR	2.0000	3.6736	2.2804	0.9059	3.4921	3.6736
DDSS	3.0000	6.7432	2.2584	0.6890	3.0224	3.3716
DDTD	1.0000	0.0000	2.1935	0.7022	1.7854	3.7484
DDTE	1.0000	0.0000	2.1958	0.7455	1.9213	3.7817
DDTK	1.0000	0.0000	2.1944	0.6444	1.6108	3.7040
DDTL	2.0000	3.6348	2.2064	0.8553	3.2363	3.6348
DDTP	1.0000	0.0000	2.1946	0.7290	1.8690	3.7690
DDVQ	1.0000	0.0000	2.2061	0.9811	2.7540	3.9628
DEAN	1.0000	0.0000	2.2338	0.6679	1.6811	3.7221
DEAV	1.0000	0.0000	2.2030	1.0107	2.8716	3.9856
DECL	1.0000	0.0000	2.3829	1.2716	4.0691	4.1861
DEDS	1.0000	0.0000	2.2618	0.5260	1.2747	3.6130
DEEF	1.0000	0.0000	2.2178	1.0719	3.1255	4.0326
DEEK	1.0000	0.0000	2.1983	0.7823	2.0407	3.8100
DEEN	1.0000	0.0000	2.2313	0.6519	1.6332	3.7098
DEEP	1.0000	0.0000	2.1927	0.8669	2.3292	3.8751
DEER	1.0000	0.0000	2.1986	0.9623	2.6809	3.9484
DEES	1.0000	0.0000	2.2695	0.5693	1.3946	3.6463
DEFD	1.0000	0.0000	2.2210	1.0286	2.9443	3.9993
DEFV	1.0000	0.0000	2.2221	1.1831	3.6277	4.1181
DEFY	1.0000	0.0000	2.2519	1.3410	4.4451	4.2395
DEGG	1.0000	0.0000	2.2112	1.1200	3.3360	4.0696
DEGP	1.0000	0.0000	2.2048	0.9852	2.7703	3.9660
DEGS	1.0000	0.0000	2.2986	0.6876	1.7407	3.7372
DEGT	1.0000	0.0000	2.2134	0.9071	2.4737	3.9059
DEHS	1.0000	0.0000	2.3512	0.8528	2.2796	3.8642
DEIH	1.0000	0.0000	2.2442	1.1391	3.4222	4.0843
DEIT	1.0000	0.0000	2.1961	0.7610	1.9711	3.7936
DEIY	1.0000	0.0000	2.2401	1.1248	3.3573	4.0732
DEKG	1.0000	0.0000	2.2146	0.9006	2.4500	3.9009
DEKI	1.0000	0.0000	2.1969	0.7545	1.9502	3.7886
DEKN	1.0000	0.0000	2.2226	0.5508	1.3430	3.6321
DELH	1.0000	0.0000	2.2853	0.9757	2.7330	3.9587
DELL	1.0000	0.0000	2.2190	0.5011	1.2071	3.5938
DELR	2.0000	3.8014	2.2305	1.0721	4.4215	3.8014
DELT	1.0000	0.0000	2.2117	0.5976	1.4748	3.6681
DEML	1.0000	0.0000	2.3008	1.0242	2.9262	3.9959
DEMR	1.0000	0.0000	2.2558	1.2942	4.1886	4.2035
DENE	1.0000	0.0000	2.2313	0.6519	1.6332	3.7098
DENS	1.0000	0.0000	2.2548	0.3378	0.7869	3.4684
DEPG	1.0000	0.0000	2.2048	0.9852	2.7703	3.9660
DEQS	2.0000	3.6692	2.2759	0.9001	3.4621	3.6692
DEQY	1.0000	0.0000	2.2370	1.1823	3.6238	4.1175
DERL	1.0000	0.0000	2.2305	0.7711	2.0039	3.8014
DERN	1.0000	0.0000	2.2459	0.7308	1.8747	3.7704
DERS	2.0000	3.7069	2.2878	0.9492	3.7206	3.7069
DESA	2.0000	3.6586	2.2728	0.8864	3.3919	3.6586
DESD	1.0000	0.0000	2.2618	0.5260	1.2747	3.6130
DESE	1.0000	0.0000	2.2695	0.5693	1.3946	3.6463
DESN	1.0000	0.0000	2.2548	0.3378	0.7869	3.4684
DESQ	1.0000	0.0000	2.2759	0.5990	1.4789	3.6692
DEST	1.0000	0.0000	2.2552	0.4747	1.1367	3.5736
DETK	2.0000	3.7373	2.1978	0.9887	3.9371	3.7373
DETP	1.0000	0.0000	2.1966	0.7723	2.0079	3.8023
DETR	1.0000	0.0000	2.2064	0.8677	2.3317	3.8756
DEVP	1.0000	0.0000	2.2036	0.9782	2.7426	3.9606
DEVR	1.0000	0.0000	2.2059	1.0735	3.1325	4.0339
DEYG	1.0000	0.0000	2.2415	1.2709	4.0654	4.1855
DEYN	1.0000	0.0000	2.2988	0.9211	2.5252	3.9167
DFAD	1.0000	0.0000	2.2210	1.0446	3.0104	4.0116
DFDP	1.0000	0.0000	2.2215	1.0121	2.8772	3.9866
DFED	1.0000	0.0000	2.2210	1.0286	2.9443	3.9993
DFFY	1.0000	0.0000	2.2506	1.5295	5.6160	4.3843
DFGA	1.0000	0.0000	2.2215	1.2062	3.7390	4.1358
DFHT	1.0000	0.0000	2.2788	1.2608	4.0129	4.1778
DFIS	1.0000	0.0000	2.3149	0.7300	1.8720	3.7698
DFKC	1.0000	0.0000	2.3779	1.5501	5.7591	4.4002
DFKR	1.0000	0.0000	2.2363	1.0496	3.0314	4.0155
DFKV	1.0000	0.0000	2.2410	1.0820	3.1689	4.0404
DFLK	1.0000	0.0000	2.2547	0.7796	2.0317	3.8079
DFLS	1.0000	0.0000	2.3059	0.5666	1.3870	3.6442
DFND	1.0000	0.0000	2.2699	0.7971	2.0896	3.8214
DFNK	1.0000	0.0000	2.2683	0.7393	1.9015	3.7769
DFPN	1.0000	0.0000	2.2723	0.8239	2.1799	3.8420
DFPT	1.0000	0.0000	2.2288	0.9608	2.6751	3.9472
DFQE	1.0000	0.0000	2.2173	1.1016	3.2544	4.0555
DFSF	1.0000	0.0000	2.3697	0.9462	2.6196	3.9360
DFSP	1.0000	0.0000	2.3168	0.7413	1.9079	3.7785
DFSS	1.0000	0.0000	2.3270	0.4437	1.0553	3.5497
DFVG	1.0000	0.0000	2.2211	1.3014	4.2273	4.2090
DFYA	1.0000	0.0000	2.2496	1.3571	4.5357	4.2518
DGDK	1.0000	0.0000	2.2142	0.8573	2.2953	3.8677
DGDQ	1.0000	0.0000	2.2073	0.9881	2.7817	3.9682
DGEA	1.0000	0.0000	2.2041	1.0177	2.9001	3.9910
DGFA	1.0000	0.0000	2.2215	1.2062	3.7390	4.1358
DGIF	1.0000	0.0000	2.2264	1.1624	3.5297	4.1021
DGIK	1.0000	0.0000	2.2140	0.8728	2.3499	3.8796
DGIR	1.0000	0.0000	2.2092	1.0528	3.0445	4.0179
DGKT	1.0000	0.0000	2.2175	0.8060	2.1193	3.8282
DGLI	1.0000	0.0000	2.2368	0.7827	2.0420	3.8103
DGLK	1.0000	0.0000	2.2358	0.7094	1.8078	3.7540
DGLS	1.0000	0.0000	2.2840	0.4964	1.1947	3.5903
DGNL	2.0000	3.6538	2.2553	0.8801	3.3600	3.6538
DGNS	1.0000	0.0000	2.2876	0.4561	1.0878	3.5593
DGPA	1.0000	0.0000	2.2048	1.0013	2.8337	3.9783
DGPH	1.0000	0.0000	2.2476	1.2687	4.0542	4.1839
DGPS	2.0000	3.7246	2.2956	0.9722	3.8454	3.7246
DGQA	1.0000	0.0000	2.2038	1.0475	3.0224	4.0138
DGQS	2.0000	3.7601	2.3047	1.0184	4.1050	3.7601
DGQT	1.0000	0.0000	2.2150	0.9368	2.5841	3.9288
DGSQ	1.0000	0.0000	2.3047	0.7173	1.8325	3.7601
DGSS	1.0000	0.0000	2.3041	0.3735	0.8759	3.4958
DGTD	1.0000	0.0000	2.2132	0.8638	2.3181	3.8726
DGTG	2.0000	3.9969	2.2261	1.3264	6.1712	3.9969
DGTN	1.0000	0.0000	2.2485	0.6756	1.7042	3.7280
DGVH	1.0000	0.0000	2.2411	1.3965	4.7653	4.2821
DGYR	1.0000	0.0000	2.2368	1.3497	4.4941	4.2462
DGYV	1.0000	0.0000	2.2376	1.3821	4.6806	4.2711
DHAK	1.0000	0.0000	2.2568	1.0818	3.1681	4.0402
DHAN	1.0000	0.0000	2.3055	0.9514	2.6394	3.9400
DHDK	1.0000	0.0000	2.2572	1.0225	2.9194	3.9946
DHDS	1.0000	0.0000	2.3439	0.8095	2.1311	3.8309
DHFK	1.0000	0.0000	2.2810	1.2543	3.9795	4.1728
DHIP	1.0000	0.0000	2.2451	1.1226	3.3476	4.0716
DHKQ	1.0000	0.0000	2.2575	1.0955	3.2277	4.0508
DHLA	1.0000	0.0000	2.2868	0.9917	2.7960	3.9710
DHLT	1.0000	0.0000	2.2833	0.8811	2.3796	3.8860
DHLV	1.0000	0.0000	2.3021	1.0870	3.1904	4.0442
DHNA	1.0000	0.0000	2.3055	0.9514	2.6394	3.9400
DHNS	1.0000	0.0000	2.3416	0.6213	1.5432	3.6863
DHQD	1.0000	0.0000	2.2458	1.1533	3.4877	4.0952
DHQG	1.0000	0.0000	2.2423	1.3150	4.3006	4.2194
DHQI	1.0000	0.0000	2.2437	1.1688	3.5599	4.1071
DHRK	1.0000	0.0000	2.2618	1.1447	3.4477	4.0885
DHRS	1.0000	0.0000	2.3691	0.9317	2.5647	3.9248
DHSN	1.0000	0.0000	2.3416	0.6213	1.5432	3.6863
DHSY	1.0000	0.0000	2.4294	1.1220	3.3447	4.0711
DHTK	1.0000	0.0000	2.2620	0.9712	2.7153	3.9552
DHTP	2.0000	4.0202	2.2550	1.3568	6.4126	4.0202
DHYD	1.0000	0.0000	2.2830	1.3928	4.7434	4.2792
DIAN	1.0000	0.0000	2.2303	0.6401	1.5982	3.7007
DICK	1.0000	0.0000	2.3525	1.3338	4.4047	4.2339
DIDE	1.0000	0.0000	2.1927	0.8123	2.1405	3.8331
DIDN	1.0000	0.0000	2.2221	0.5808	1.4270	3.6551
DIEK	1.0000	0.0000	2.1969	0.7545	1.9502	3.7886
DIEL	1.0000	0.0000	2.2148	0.6644	1.6705	3.7194
DIEM	1.0000	0.0000	2.2585	1.1875	3.6487	4.1215
DIEP	1.0000	0.0000	2.1925	0.8391	2.2320	3.8537
DIEQ	1.0000	0.0000	2.1944	0.8853	2.3947	3.8892
DIER	1.0000	0.0000	2.1995	0.9345	2.5751	3.9270
DIFN	1.0000	0.0000	2.2712	0.8126	2.1415	3.8333
DIGI	1.0000	0.0000	2.2061	0.9461	2.6190	3.9359
DIGN	1.0000	0.0000	2.2520	0.7424	1.9115	3.7793
DIKA	1.0000	0.0000	2.1983	0.7705	2.0020	3.8009
DIKM	1.0000	0.0000	2.2715	1.0864	3.1879	4.0438
DIKN	2.0000	3.6107	2.2182	0.8240	3.0834	3.6107
DIKS	2.0000	3.5472	2.2490	0.7414	2.6988	3.5472
DILH	1.0000	0.0000	2.2834	0.9479	2.6259	3.9373
DILQ	1.0000	0.0000	2.2191	0.6941	1.7607	3.7423
DILT	1.0000	0.0000	2.2081	0.5698	1.3959	3.6467
DIMN	2.0000	3.9435	2.3165	1.2571	5.6481	3.9435
DIND	1.0000	0.0000	2.2221	0.5808	1.4270	3.6551
DINF	1.0000	0.0000	2.2712	0.8126	2.1415	3.8333
DINL	1.0000	0.0000	2.2216	0.4329	1.0274	3.5415
DINS	1.0000	0.0000	2.2484	0.3100	0.7184	3.4470
DINT	1.0000	0.0000	2.2185	0.5295	1.2842	3.6157
DIPG	1.0000	0.0000	2.2057	0.9574	2.6622	3.9446
DIQQ	1.0000	0.0000	2.1957	0.9151	2.5030	3.9121
DIQT	1.0000	0.0000	2.1989	0.7907	2.0684	3.8165
DISI	1.0000	0.0000	2.2591	0.5137	1.2411	3.6035
DISK	1.0000	0.0000	2.2490	0.4404	1.0467	3.5472
DISL	3.0000	6.9559	2.2459	0.8274	3.7965	3.4780
DISR	2.0000	3.6855	2.2828	0.9214	3.5727	3.6855
DISS	1.0000	0.0000	2.2621	0.2274	0.5192	3.3835
DISV	1.0000	0.0000	2.2917	0.6527	1.6356	3.7104
DITE	1.0000	0.0000	2.1961	0.7610	1.9711	3.7936
DITF	1.0000	0.0000	2.2289	0.9494	2.6317	3.9385
DITG	1.0000	0.0000	2.2130	0.8793	2.3730	3.8846
DITI	1.0000	0.0000	2.1945	0.7331	1.8821	3.7722
DITT	1.0000	0.0000	2.1949	0.6663	1.6763	3.7209
DIVG	1.0000	0.0000	2.2130	1.0851	3.1825	4.0428
DIVI	1.0000	0.0000	2.2049	0.9390	2.5923	3.9305
DIVS	1.0000	0.0000	2.2917	0.6527	1.6356	3.7104
DIYK	2.0000	3.9955	2.2524	1.3247	6.1574	3.9955
DKAA	1.0000	0.0000	2.2008	0.8143	2.1474	3.8346
DKAC	1.0000	0.0000	2.3527	1.3777	4.6546	4.2676
DKAN	1.0000	0.0000	2.2254	0.5668	1.3876	3.6444
DKAQ	1.0000	0.0000	2.2021	0.8281	2.1940	3.8452
DKCS	1.0000	0.0000	2.4360	1.0475	3.0227	4.0139
DKDD	1.0000	0.0000	2.1940	0.6957	1.7654	3.7434
DKDN	1.0000	0.0000	2.2162	0.5075	1.2245	3.5988
DKFG	1.0000	0.0000	2.2421	1.0891	3.1995	4.0458
DKFT	1.0000	0.0000	2.2346	0.8761	2.3619	3.8821
DKGE	1.0000	0.0000	2.2146	0.9006	2.4500	3.9009
DKGP	2.0000	3.8883	2.2141	1.1851	5.1439	3.8883
DKIK	1.0000	0.0000	2.1957	0.6534	1.6375	3.7109
DKIN	1.0000	0.0000	2.2182	0.5230	1.2665	3.6107
DKIT	1.0000	0.0000	2.1953	0.6599	1.6568	3.7159
DKKF	1.0000	0.0000	2.2354	0.8697	2.3388	3.8772
DKKN	1.0000	0.0000	2.2110	0.4497	1.0710	3.5544
DKKQ	1.0000	0.0000	2.2020	0.7109	1.8125	3.7551
DKKS	2.0000	3.4909	2.2379	0.6681	2.3781	3.4909
DKLA	2.0000	3.6754	2.2143	0.9082	3.5039	3.6754
DKLI	1.0000	0.0000	2.2080	0.5633	1.3778	3.6417
DKLL	1.0000	0.0000	2.2061	0.3999	0.9427	3.5161
DKLW	1.0000	0.0000	2.4790	1.5310	5.6260	4.3855
DKNC	1.0000	0.0000	2.3955	1.1302	3.3816	4.0774
DKNE	1.0000	0.0000	2.2226	0.5508	1.3430	3.6321
DKNG	1.0000	0.0000	2.2485	0.6691	1.6846	3.7230
DKNI	1.0000	0.0000	2.2182	0.5230	1.2665	3.6107
DKNK	1.0000	0.0000	2.2110	0.4497	1.0710	3.5544
DKNP	1.0000	0.0000	2.2199	0.5343	1.2975	3.6194
DKNR	2.0000	3.6927	2.2387	0.9307	3.6218	3.6927
DKNS	1.0000	0.0000	2.2346	0.2367	0.5414	3.3906
DKPE	1.0000	0.0000	2.1973	0.7658	1.9868	3.7973
DKPG	2.0000	3.8883	2.2141	1.1851	5.1439	3.8883
DKPL	1.0000	0.0000	2.2095	0.5746	1.4096	3.6504
DKQN	1.0000	0.0000	2.2280	0.5805	1.4262	3.6549
DKRD	1.0000	0.0000	2.2068	0.8179	2.1593	3.8373
DKRF	1.0000	0.0000	2.2363	1.0496	3.0314	4.0155
DKSA	1.0000	0.0000	2.2582	0.4842	1.1620	3.5809
DKSI	1.0000	0.0000	2.2490	0.4404	1.0467	3.5472
DKSL	1.0000	0.0000	2.2330	0.2770	0.6382	3.4216
DKSP	1.0000	0.0000	2.2512	0.4517	1.0763	3.5559
DKSS	3.0000	6.6543	2.2461	0.6312	2.7229	3.3271
DKST	1.0000	0.0000	2.2386	0.3736	0.8760	3.4959
DKTK	1.0000	0.0000	2.1937	0.5866	1.4433	3.6596
DKVI	1.0000	0.0000	2.2126	0.8657	2.3249	3.8741
DKVL	1.0000	0.0000	2.2340	0.7024	1.7859	3.7486
DKVS	1.0000	0.0000	2.2829	0.5794	1.4231	3.6541
DKWK	1.0000	0.0000	2.4601	1.6210	6.2766	4.4547
DKWQ	1.0000	0.0000	2.4580	1.7519	7.3441	4.5553
DKYD	1.0000	0.0000	2.2529	1.0082	2.8614	3.9836
DLAC	1.0000	0.0000	2.3846	1.2876	4.1534	4.1984
DLAE	1.0000	0.0000	2.2198	0.7083	1.8042	3.7531
DLAF	1.0000	0.0000	2.2586	0.8967	2.4358	3.8980
DLAI	1.0000	0.0000	2.2170	0.6804	1.7188	3.7317
DLCS	1.0000	0.0000	2.4344	0.9575	2.6624	3.9447
DLDE	1.0000	0.0000	2.2135	0.6489	1.6243	3.7075
DLDG	1.0000	0.0000	2.2359	0.7672	1.9914	3.7984
DLDN	1.0000	0.0000	2.2191	0.4174	0.9875	3.5296
DLDP	1.0000	0.0000	2.2115	0.6324	1.5756	3.6948
DLDQ	1.0000	0.0000	2.2179	0.6787	1.7134	3.7304
DLDS	2.0000	3.4661	2.2427	0.6358	2.2425	3.4661
DLEA	1.0000	0.0000	2.2198	0.7083	1.8042	3.7531
DLEE	1.0000	0.0000	2.2177	0.6922	1.7548	3.7408
DLEL	1.0000	0.0000	2.2190	0.5011	1.2071	3.5938
DLFA	1.0000	0.0000	2.2586	0.8967	2.4358	3.8980
DLFL	1.0000	0.0000	2.2661	0.6895	1.7465	3.7387
DLGN	1.0000	0.0000	2.2553	0.5790	1.4220	3.6538
DLGQ	2.0000	3.8546	2.2425	1.1413	4.8540	3.8546
DLGT	1.0000	0.0000	2.2355	0.7159	1.8280	3.7590
DLIP	1.0000	0.0000	2.2128	0.6479	1.6213	3.7067
DLIS	2.0000	3.4780	2.2459	0.6513	2.3072	3.4780
DLKA	1.0000	0.0000	2.2143	0.6071	1.5021	3.6754
DLKN	1.0000	0.0000	2.2119	0.3596	0.8411	3.4851
DLKQ	1.0000	0.0000	2.2167	0.6209	1.5418	3.6859
DLKR	1.0000	0.0000	2.2265	0.6700	1.6872	3.7237
DLKT	2.0000	3.5903	2.2028	0.7975	2.9572	3.5903
DLLD	1.0000	0.0000	2.2121	0.4577	1.0921	3.5605
DLLE	1.0000	0.0000	2.2190	0.5011	1.2071	3.5938
DLLN	1.0000	0.0000	2.2090	0.2695	0.6202	3.4159
DLLP	1.0000	0.0000	2.2162	0.4846	1.1630	3.5812
DLLS	2.0000	3.3524	2.2253	0.4880	1.6575	3.3524
DLLV	1.0000	0.0000	2.2441	0.6123	1.5170	3.6793
DLNK	1.0000	0.0000	2.2119	0.3596	0.8411	3.4851
DLNL	1.0000	0.0000	2.2090	0.2695	0.6202	3.4159
DLNP	4.0000	10.6505	2.2236	1.0463	6.0351	3.5502
DLNQ	1.0000	0.0000	2.2329	0.4905	1.1787	3.5857
DLNT	1.0000	0.0000	2.2125	0.3661	0.8573	3.4901
DLPI	1.0000	0.0000	2.2128	0.6479	1.6213	3.7067
DLPM	2.0000	3.9832	2.2996	1.3087	6.0339	3.9832
DLPS	1.0000	0.0000	2.2483	0.3616	0.8461	3.4867
DLQM	1.0000	0.0000	2.3039	1.0539	3.0493	4.0188
DLQR	1.0000	0.0000	2.2342	0.8008	2.1020	3.8243
DLRP	1.0000	0.0000	2.2289	0.7546	1.9505	3.7887
DLRS	1.0000	0.0000	2.2724	0.4570	1.0901	3.5600
DLRY	1.0000	0.0000	2.2913	1.0402	2.9924	4.0083
DLSI	1.0000	0.0000	2.2459	0.3503	0.8179	3.4780
DLSK	1.0000	0.0000	2.2330	0.2770	0.6382	3.4216
DLSL	1.0000	0.0000	2.2253	0.1869	0.4236	3.3524
DLSR	1.0000	0.0000	2.2724	0.4570	1.0901	3.5600
DLSS	3.0000	6.5158	2.2335	0.5411	2.2798	3.2579
DLTG	1.0000	0.0000	2.2355	0.7159	1.8280	3.7590
DLTQ	1.0000	0.0000	2.2166	0.6273	1.5607	3.6909
DLVL	1.0000	0.0000	2.2441	0.6123	1.5170	3.6793
DLVQ	1.0000	0.0000	2.2410	0.8332	2.2117	3.8491
DLVR	1.0000	0.0000	2.2489	0.8823	2.3840	3.8869
DLVV	1.0000	0.0000	2.2554	0.9147	2.5017	3.9118
DLWL	1.0000	0.0000	2.4884	1.4409	5.0360	4.3162
DLWV	1.0000	0.0000	2.5061	1.7433	7.2694	4.5487
DLYE	1.0000	0.0000	2.2808	0.9614	2.6775	3.9477
DMDL	1.0000	0.0000	2.2984	0.9809	2.7530	3.9626
DMDR	1.0000	0.0000	2.2623	1.2509	3.9622	4.1702
DMEG	1.0000	0.0000	2.2589	1.3337	4.4037	4.2338
DMEL	1.0000	0.0000	2.3008	1.0242	2.9262	3.9959
DMFA	1.0000	0.0000	2.2665	1.4198	4.9061	4.3000
DMGV	1.0000	0.0000	2.2538	1.4449	5.0610	4.3193
DMNA	1.0000	0.0000	2.3214	0.9999	2.8282	3.9772
DMNN	1.0000	0.0000	2.3309	0.7523	1.9433	3.7870
DMQY	1.0000	0.0000	2.2813	1.5142	5.5121	4.3726
DMRP	1.0000	0.0000	2.2579	1.2777	4.1012	4.1908
DMRT	1.0000	0.0000	2.2745	1.1996	3.7068	4.1307
DMSI	1.0000	0.0000	2.3628	0.8734	2.3521	3.8800
DMVE	1.0000	0.0000	2.2582	1.3266	4.3646	4.2284
DNAI	1.0000	0.0000	2.2303	0.6401	1.5982	3.7007
DNAL	1.0000	0.0000	2.2300	0.4768	1.1422	3.5752
DNAY	1.0000	0.0000	2.3009	0.9371	2.5850	3.9290
DNCK	1.0000	0.0000	2.3955	1.1302	3.3816	4.0774
DNDA	2.0000	3.6888	2.2287	0.9257	3.5953	3.6888
DNDI	1.0000	0.0000	2.2221	0.5808	1.4270	3.6551
DNDK	1.0000	0.0000	2.2162	0.5075	1.2245	3.5988
DNDL	1.0000	0.0000	2.2191	0.4174	0.9875	3.5296
DNDN	1.0000	0.0000	2.2246	0.3771	0.8850	3.4986
DNDQ	1.0000	0.0000	2.2311	0.6383	1.5930	3.6994
DNDS	2.0000	3.4351	2.2451	0.5955	2.0773	3.4351
DNDT	1.0000	0.0000	2.2164	0.5140	1.2420	3.6038
DNED	1.0000	0.0000	2.2260	0.6086	1.5064	3.6765
DNEE	1.0000	0.0000	2.2313	0.6519	1.6332	3.7098
DNEQ	1.0000	0.0000	2.2361	0.6817	1.7225	3.7327
DNES	1.0000	0.0000	2.2548	0.3378	0.7869	3.4684
DNET	1.0000	0.0000	2.2227	0.5573	1.3610	3.6371
DNEV	1.0000	0.0000	2.2534	0.7632	1.9782	3.7953
DNFQ	1.0000	0.0000	2.2783	0.8701	2.3405	3.8775
DNFS	1.0000	0.0000	2.3099	0.5263	1.2755	3.6132
DNFT	1.0000	0.0000	2.2682	0.7458	1.9222	3.7819
DNFY	1.0000	0.0000	2.3392	1.1095	3.2893	4.0615
DNGL	1.0000	0.0000	2.2553	0.5790	1.4220	3.6538
DNGN	1.0000	0.0000	2.2627	0.5387	1.3096	3.6228
DNGT	1.0000	0.0000	2.2485	0.6756	1.7042	3.7280
DNHD	1.0000	0.0000	2.2994	0.8921	2.4192	3.8944
DNHY	1.0000	0.0000	2.3688	1.2046	3.7311	4.1346
DNIA	1.0000	0.0000	2.2303	0.6401	1.5982	3.7007
DNIN	1.0000	0.0000	2.2274	0.3926	0.9241	3.5105
DNIP	1.0000	0.0000	2.2253	0.6076	1.5035	3.6757
DNIS	2.0000	3.4470	2.2484	0.6110	2.1402	3.4470
DNIY	1.0000	0.0000	2.2960	0.8933	2.4233	3.8953
DNKD	1.0000	0.0000	2.2162	0.5075	1.2245	3.5988
DNKE	1.0000	0.0000	2.2226	0.5508	1.3430	3.6321
DNKI	2.0000	3.6107	2.2182	0.8240	3.0834	3.6107
DNKL	1.0000	0.0000	2.2119	0.3596	0.8411	3.4851
DNKS	1.0000	0.0000	2.2346	0.2367	0.5414	3.3906
DNKV	1.0000	0.0000	2.2467	0.6620	1.6634	3.7176
DNLE	1.0000	0.0000	2.2267	0.4607	1.0999	3.5629
DNLF	1.0000	0.0000	2.2759	0.6492	1.6251	3.7077
DNLG	1.0000	0.0000	2.2553	0.5790	1.4220	3.6538
DNLL	1.0000	0.0000	2.2090	0.2695	0.6202	3.4159
DNLP	1.0000	0.0000	2.2236	0.4442	1.0568	3.5502
DNLQ	1.0000	0.0000	2.2329	0.4905	1.1787	3.5857
DNLS	1.0000	0.0000	2.2254	0.1466	0.3291	3.3214
DNMH	1.0000	0.0000	2.3900	1.2673	4.0470	4.1828
DNML	1.0000	0.0000	2.3225	0.7927	2.0749	3.8180
DNNF	1.0000	0.0000	2.2839	0.6089	1.5072	3.6767
DNNH	1.0000	0.0000	2.3148	0.7039	1.7908	3.7498
DNNK	1.0000	0.0000	2.2164	0.3193	0.7413	3.4541
DNNL	1.0000	0.0000	2.2116	0.2292	0.5237	3.3849
DNNM	1.0000	0.0000	2.3309	0.7523	1.9433	3.7870
DNNQ	1.0000	0.0000	2.2395	0.4502	1.0722	3.5547
DNNS	3.0000	6.5809	2.2247	0.5834	2.4846	3.2904
DNPA	1.0000	0.0000	2.2316	0.6515	1.6318	3.7094
DNPL	1.0000	0.0000	2.2236	0.4442	1.0568	3.5502
DNPP	1.0000	0.0000	2.2267	0.6189	1.5363	3.6845
DNPV	1.0000	0.0000	2.2514	0.7467	1.9251	3.7826
DNPY	1.0000	0.0000	2.2970	0.9046	2.4645	3.9040
DNQK	1.0000	0.0000	2.2280	0.5805	1.4262	3.6549
DNQL	1.0000	0.0000	2.2329	0.4905	1.1787	3.5857
DNQN	1.0000	0.0000	2.2395	0.4502	1.0722	3.5547
DNQY	2.0000	3.9395	2.3029	1.2518	5.6103	3.9395
DNRE	1.0000	0.0000	2.2459	0.7308	1.8747	3.7704
DNRP	1.0000	0.0000	2.2439	0.7143	1.8229	3.7577
DNSA	1.0000	0.0000	2.2588	0.3538	0.8266	3.4807
DNSE	1.0000	0.0000	2.2548	0.3378	0.7869	3.4684
DNSI	1.0000	0.0000	2.2484	0.3100	0.7184	3.4470
DNSK	2.0000	3.3906	2.2346	0.5377	1.8482	3.3906
DNSL	2.0000	3.3214	2.2254	0.4477	1.5071	3.3214
DNSN	1.0000	0.0000	2.2247	0.1063	0.2354	3.2904
DNSS	3.0000	6.4539	2.2310	0.5008	2.0897	3.2269
DNTL	1.0000	0.0000	2.2125	0.3661	0.8573	3.4901
DNTR	1.0000	0.0000	2.2387	0.6362	1.5866	3.6977
DNTV	1.0000	0.0000	2.2467	0.6685	1.6829	3.7226
DNVA	1.0000	0.0000	2.2556	0.7792	2.0304	3.8076
DNVH	2.0000	4.0132	2.3235	1.3477	6.3392	4.0132
DNVQ	1.0000	0.0000	2.2578	0.7929	2.0757	3.8182
DNVS	1.0000	0.0000	2.2855	0.4491	1.0693	3.5539
DNYF	1.0000	0.0000	2.3392	1.1095	3.2893	4.0615
DNYT	1.0000	0.0000	2.2933	0.8265	2.1886	3.8440
DPAF	1.0000	0.0000	2.2184	1.0714	3.1235	4.0322
DPAQ	1.0000	0.0000	2.1946	0.9127	2.4942	3.9102
DPAT	1.0000	0.0000	2.1979	0.7883	2.0605	3.8146
DPCF	1.0000	0.0000	2.3523	1.6348	6.3814	4.4652
DPCN	1.0000	0.0000	2.3999	1.2148	3.7811	4.1424
DPDF	2.0000	3.9866	2.2215	1.3131	6.0679	3.9866
DPDG	1.0000	0.0000	2.2067	0.9419	2.6033	3.9327
DPDN	1.0000	0.0000	2.2236	0.5921	1.4591	3.6638
DPDP	1.0000	0.0000	2.1922	0.8071	2.1232	3.8291
DPEQ	1.0000	0.0000	2.1942	0.8967	2.4357	3.8979
DPES	1.0000	0.0000	2.2664	0.5528	1.3486	3.6336
DPFN	1.0000	0.0000	2.2723	0.8239	2.1799	3.8420
DPHG	1.0000	0.0000	2.2476	1.2687	4.0542	4.1839
DPIA	1.0000	0.0000	2.1933	0.8551	2.2877	3.8660
DPII	2.0000	3.8323	2.1918	1.1123	4.6692	3.8323
DPIN	2.0000	3.6757	2.2253	0.9086	3.5063	3.6757
DPIS	1.0000	0.0000	2.2611	0.5250	1.2720	3.6122
DPKA	1.0000	0.0000	2.1987	0.7818	2.0391	3.8097
DPKS	2.0000	3.5559	2.2512	0.7527	2.7500	3.5559
DPLE	1.0000	0.0000	2.2159	0.6757	1.7046	3.7281
DPLP	1.0000	0.0000	2.2139	0.6593	1.6550	3.7154
DPLR	1.0000	0.0000	2.2289	0.7546	1.9505	3.7887
DPLY	1.0000	0.0000	2.2795	0.9449	2.6145	3.9350
DPMT	2.0000	4.0575	2.2698	1.4053	6.8136	4.0575
DPMY	1.0000	0.0000	2.2900	1.4680	5.2077	4.3371
DPND	1.0000	0.0000	2.2236	0.5921	1.4591	3.6638
DPNK	1.0000	0.0000	2.2199	0.5343	1.2975	3.6194
DPNP	1.0000	0.0000	2.2267	0.6189	1.5363	3.6845
DPPC	1.0000	0.0000	2.3387	1.4298	4.9672	4.3077
DPPK	1.0000	0.0000	2.1963	0.7493	1.9336	3.7847
DPPP	1.0000	0.0000	2.1920	0.8340	2.2143	3.8497
DPPS	1.0000	0.0000	2.2632	0.5363	1.3030	3.6210
DPQS	2.0000	3.6565	2.2727	0.8836	3.3778	3.6565
DPRI	1.0000	0.0000	2.1996	0.9180	2.5137	3.9143
DPRR	1.0000	0.0000	2.2032	1.0246	2.9282	3.9963
DPRY	1.0000	0.0000	2.2401	1.2149	3.7819	4.1426
DPSL	1.0000	0.0000	2.2483	0.3616	0.8461	3.4867
DPSN	1.0000	0.0000	2.2509	0.3213	0.7462	3.4557
DPSP	1.0000	0.0000	2.2632	0.5363	1.3030	3.6210
DPTD	1.0000	0.0000	2.1946	0.7290	1.8690	3.7690
DPTS	2.0000	3.5609	2.2519	0.7592	2.7796	3.5609
DPTY	1.0000	0.0000	2.2508	1.0415	2.9974	4.0092
DPVA	1.0000	0.0000	2.2036	0.9942	2.8056	3.9729
DPVD	1.0000	0.0000	2.2055	0.9349	2.5767	3.9273
DPVH	1.0000	0.0000	2.2468	1.2617	4.0176	4.1785
DPYK	1.0000	0.0000	2.2522	1.0350	2.9705	4.0042
DPYQ	1.0000	0.0000	2.2384	1.1658	3.5458	4.1048
DPYV	1.0000	0.0000	2.2430	1.2473	3.9440	4.1674
DQAG	1.0000	0.0000	2.2038	1.0475	3.0224	4.0138
DQAI	1.0000	0.0000	2.1950	0.9013	2.4527	3.9015
DQAS	1.0000	0.0000	2.2791	0.6151	1.5250	3.6815
DQAW	1.0000	0.0000	2.4411	1.8690	8.4405	4.6453
DQCN	1.0000	0.0000	2.4065	1.2610	4.0142	4.1780
DQCQ	1.0000	0.0000	2.3328	1.5222	5.5663	4.3787
DQDA	1.0000	0.0000	2.1958	0.8859	2.3966	3.8896
DQDD	1.0000	0.0000	2.1951	0.8265	2.1889	3.8440
DQDE	1.0000	0.0000	2.1951	0.8698	2.3395	3.8773
DQDN	1.0000	0.0000	2.2311	0.6383	1.5930	3.6994
DQEI	1.0000	0.0000	2.1944	0.8853	2.3947	3.8892
DQEK	1.0000	0.0000	2.2010	0.8120	2.1397	3.8329
DQEL	1.0000	0.0000	2.2218	0.7220	1.8469	3.7636
DQES	1.0000	0.0000	2.2759	0.5990	1.4789	3.6692
DQFI	1.0000	0.0000	2.2195	1.0738	3.1336	4.0341
DQGD	1.0000	0.0000	2.2073	0.9881	2.7817	3.9682
DQGI	1.0000	0.0000	2.2058	1.0036	2.8432	3.9801
DQGQ	1.0000	0.0000	2.2038	1.0612	3.0800	4.0244
DQGV	1.0000	0.0000	2.2088	1.1427	3.4387	4.0870
DQID	1.0000	0.0000	2.1948	0.8420	2.2421	3.8559
DQIQ	1.0000	0.0000	2.1957	0.9151	2.5030	3.9121
DQIS	1.0000	0.0000	2.2708	0.5712	1.4000	3.6478
DQKQ	1.0000	0.0000	2.2033	0.8418	2.2412	3.8557
DQMG	1.0000	0.0000	2.2556	1.3634	4.5719	4.2566
DQNI	1.0000	0.0000	2.2326	0.6538	1.6388	3.7113
DQNL	1.0000	0.0000	2.2329	0.4905	1.1787	3.5857
DQNM	1.0000	0.0000	2.3234	1.0136	2.8832	3.9878
DQNN	2.0000	3.5547	2.2395	0.7512	2.7430	3.5547
DQNQ	1.0000	0.0000	2.2408	0.7114	1.8139	3.7555
DQNS	2.0000	3.4912	2.2623	0.6686	2.3801	3.4912
DQPN	1.0000	0.0000	2.2340	0.6652	1.6727	3.7200
DQPQ	1.0000	0.0000	2.1953	0.9264	2.5450	3.9208
DQQI	1.0000	0.0000	2.1957	0.9151	2.5030	3.9121
DQQL	1.0000	0.0000	2.2257	0.7517	1.9412	3.7865
DQQS	1.0000	0.0000	2.2821	0.6288	1.5649	3.6920
DQQW	1.0000	0.0000	2.4407	1.8827	8.5785	4.6558
DQRI	1.0000	0.0000	2.2002	0.9642	2.6883	3.9498
DQSG	1.0000	0.0000	2.3047	0.7173	1.8325	3.7601
DQSI	1.0000	0.0000	2.2708	0.5712	1.4000	3.6478
DQSP	2.0000	3.6565	2.2727	0.8836	3.3778	3.6565
DQSR	1.0000	0.0000	2.2940	0.6779	1.7111	3.7298
DQSS	2.0000	3.4277	2.2773	0.5860	2.0387	3.4277
DQTV	1.0000	0.0000	2.2137	0.9298	2.5576	3.9234
DQVL	1.0000	0.0000	2.2410	0.8332	2.2117	3.8491
DQVN	1.0000	0.0000	2.2578	0.7929	2.0757	3.8182
DQVQ	1.0000	0.0000	2.2028	1.0541	3.0503	4.0189
DQVV	1.0000	0.0000	2.2079	1.1356	3.4065	4.0816
DQYV	1.0000	0.0000	2.2380	1.2936	4.1851	4.2030
DRAN	1.0000	0.0000	2.2482	0.7468	1.9255	3.7827
DRAQ	1.0000	0.0000	2.1988	1.0080	2.8609	3.9835
DRCV	1.0000	0.0000	2.3316	1.6529	6.5223	4.4792
DRDL	1.0000	0.0000	2.2271	0.7278	1.8652	3.7681
DREE	1.0000	0.0000	2.1986	0.9623	2.6809	3.9484
DREH	1.0000	0.0000	2.2420	1.2458	3.9361	4.1663
DRFN	1.0000	0.0000	2.2872	0.9192	2.5184	3.9153
DRGP	1.0000	0.0000	2.2081	1.0641	3.0923	4.0266
DRGT	1.0000	0.0000	2.2200	0.9860	2.7731	3.9665
DRHQ	1.0000	0.0000	2.2396	1.2755	4.0896	4.1891
DRIK	1.0000	0.0000	2.2067	0.8333	2.2122	3.8492
DRIS	1.0000	0.0000	2.2828	0.6203	1.5403	3.6855
DRLD	1.0000	0.0000	2.2271	0.7278	1.8652	3.7681
DRLF	1.0000	0.0000	2.2678	0.9596	2.6704	3.9463
DRLN	1.0000	0.0000	2.2447	0.5396	1.3120	3.6235
DRLS	2.0000	3.5600	2.2724	0.7580	2.7740	3.5600
DRLT	2.0000	3.7287	2.2263	0.9775	3.8748	3.7287
DRLY	1.0000	0.0000	2.2913	1.0402	2.9924	4.0083
DRMA	1.0000	0.0000	2.2542	1.3102	4.2748	4.2158
DRMV	1.0000	0.0000	2.2529	1.4054	4.8190	4.2890
DRNL	1.0000	0.0000	2.2447	0.5396	1.3120	3.6235
DRNP	1.0000	0.0000	2.2439	0.7143	1.8229	3.7577
DRNQ	1.0000	0.0000	2.2504	0.7605	1.9696	3.7933
DRPN	1.0000	0.0000	2.2439	0.7143	1.8229	3.7577
DRRS	1.0000	0.0000	2.3057	0.7270	1.8628	3.7675
DRSG	1.0000	0.0000	2.3164	0.7665	1.9889	3.7978
DRSW	1.0000	0.0000	2.5717	1.5880	6.0306	4.4293
DRTA	1.0000	0.0000	2.2073	0.8837	2.3888	3.8879
DRTH	1.0000	0.0000	2.2599	1.1512	3.4776	4.0935
DRYP	1.0000	0.0000	2.2401	1.2149	3.7819	4.1426
DRYQ	1.0000	0.0000	2.2359	1.2612	4.0150	4.1781
DRYS	1.0000	0.0000	2.3642	0.9173	2.5113	3.9138
DSAD	2.0000	3.6253	2.2652	0.8430	3.1758	3.6253
DSAK	1.0000	0.0000	2.2582	0.4842	1.1620	3.5809
DSAL	1.0000	0.0000	2.2559	0.3941	0.9280	3.5117
DSAS	1.0000	0.0000	2.2735	0.2712	0.6242	3.4172
DSAV	1.0000	0.0000	2.2998	0.6966	1.7681	3.7441
DSCA	1.0000	0.0000	2.4549	1.1647	3.5405	4.1039
DSCK	1.0000	0.0000	2.4360	1.0475	3.0227	4.0139
DSCL	1.0000	0.0000	2.4344	0.9575	2.6624	3.9447
DSCT	1.0000	0.0000	2.4366	1.0540	3.0499	4.0189
DSDF	1.0000	0.0000	2.3126	0.7145	1.8235	3.7579
DSDL	2.0000	3.4661	2.2427	0.6358	2.2425	3.4661
DSDN	1.0000	0.0000	2.2451	0.2945	0.6806	3.4351
DSDP	2.0000	3.6003	2.2586	0.8105	3.0188	3.6003
DSDS	2.0000	3.3716	2.2584	0.5129	1.7524	3.3716
DSEE	1.0000	0.0000	2.2695	0.5693	1.3946	3.6463
DSEH	1.0000	0.0000	2.3512	0.8528	2.2796	3.8642
DSEM	1.0000	0.0000	2.3678	0.9012	2.4523	3.9014
DSEN	1.0000	0.0000	2.2548	0.3378	0.7869	3.4684
DSFL	1.0000	0.0000	2.3059	0.5666	1.3870	3.6442
DSFV	1.0000	0.0000	2.3463	0.8690	2.3366	3.8767
DSGK	1.0000	0.0000	2.2849	0.5865	1.4431	3.6595
DSGL	1.0000	0.0000	2.2840	0.4964	1.1947	3.5903
DSGP	1.0000	0.0000	2.2956	0.6711	1.6907	3.7246
DSGQ	1.0000	0.0000	2.3047	0.7173	1.8325	3.7601
DSGT	1.0000	0.0000	2.2854	0.5930	1.4616	3.6645
DSHY	1.0000	0.0000	2.4294	1.1220	3.3447	4.0711
DSII	1.0000	0.0000	2.2591	0.5137	1.2411	3.6035
DSIK	1.0000	0.0000	2.2490	0.4404	1.0467	3.5472
DSIL	2.0000	3.4780	2.2459	0.6513	2.3072	3.4780
DSIS	1.0000	0.0000	2.2621	0.2274	0.5192	3.3835
DSIV	1.0000	0.0000	2.2917	0.6527	1.6356	3.7104
DSKA	1.0000	0.0000	2.2582	0.4842	1.1620	3.5809
DSKD	1.0000	0.0000	2.2462	0.4249	1.0066	3.5353
DSKE	1.0000	0.0000	2.2546	0.4682	1.1196	3.5686
DSKI	1.0000	0.0000	2.2490	0.4404	1.0467	3.5472
DSKM	1.0000	0.0000	2.3542	0.8001	2.0997	3.8237
DSKN	1.0000	0.0000	2.2346	0.2367	0.5414	3.3906
DSLA	2.0000	3.5117	2.2559	0.6952	2.4944	3.5117
DSLD	1.0000	0.0000	2.2427	0.3348	0.7795	3.4661
DSLG	1.0000	0.0000	2.2840	0.4964	1.1947	3.5903
DSLI	1.0000	0.0000	2.2459	0.3503	0.8179	3.4780
DSLM	1.0000	0.0000	2.3539	0.7100	1.8097	3.7545
DSLN	1.0000	0.0000	2.2254	0.1466	0.3291	3.3214
DSLP	1.0000	0.0000	2.2483	0.3616	0.8461	3.4867
DSLQ	1.0000	0.0000	2.2593	0.4079	0.9629	3.5222
DSLS	3.0000	6.5158	2.2335	0.5411	2.2798	3.2579
DSLT	2.0000	3.4266	2.2339	0.5845	2.0330	3.4266
DSLV	1.0000	0.0000	2.2818	0.4894	1.1758	3.5849
DSNN	3.0000	6.5809	2.2247	0.5834	2.4846	3.2904
DSNP	1.0000	0.0000	2.2509	0.3213	0.7462	3.4557
DSPI	1.0000	0.0000	2.2611	0.5250	1.2720	3.6122
DSPN	1.0000	0.0000	2.2509	0.3213	0.7462	3.4557
DSPV	1.0000	0.0000	2.2936	0.6641	1.6694	3.7191
DSQE	1.0000	0.0000	2.2759	0.5990	1.4789	3.6692
DSQK	1.0000	0.0000	2.2613	0.4979	1.1987	3.5914
DSQM	1.0000	0.0000	2.3740	0.9310	2.5620	3.9243
DSQN	1.0000	0.0000	2.2623	0.3675	0.8609	3.4912
DSRK	1.0000	0.0000	2.2738	0.5470	1.3326	3.6292
DSRL	1.0000	0.0000	2.2724	0.4570	1.0901	3.5600
DSRN	1.0000	0.0000	2.2759	0.4167	0.9855	3.5290
DSRS	1.0000	0.0000	2.2918	0.3341	0.7776	3.4655
DSRT	1.0000	0.0000	2.2744	0.5535	1.3506	3.6342
DSRV	1.0000	0.0000	2.3144	0.7594	1.9660	3.7924
DSSA	3.0000	6.8344	2.2735	0.7483	3.3436	3.4172
DSSD	1.0000	0.0000	2.2584	0.2119	0.4825	3.3716
DSSE	2.0000	3.4049	2.2692	0.5562	1.9206	3.4049
DSSH	1.0000	0.0000	2.3592	0.5387	1.3095	3.6228
DSSI	1.0000	0.0000	2.2621	0.2274	0.5192	3.3835
DSSM	1.0000	0.0000	2.3757	0.5871	1.4449	3.6600
DSSP	1.0000	0.0000	2.2649	0.2387	0.5462	3.3922
DSSR	1.0000	0.0000	2.2918	0.3341	0.7776	3.4655
DSSS	1.0000	0.0000	2.2330	-0.0589	-0.1458	3.1634
DSST	2.0000	3.3321	2.2473	0.4616	1.5588	3.3321
DSSV	2.0000	3.4904	2.3018	0.6675	2.3754	3.4904
DSSW	1.0000	0.0000	2.5419	1.1950	3.6848	4.1273
DSTL	2.0000	3.4266	2.2339	0.5845	2.0330	3.4266
DSTP	1.0000	0.0000	2.2519	0.4582	1.0933	3.5609
DSTQ	2.0000	3.5964	2.2619	0.8054	2.9946	3.5964
DSTT	1.0000	0.0000	2.2394	0.3801	0.8924	3.5008
DSTV	1.0000	0.0000	2.2834	0.5859	1.4415	3.6591
DSVQ	1.0000	0.0000	2.3027	0.7103	1.8105	3.7547
DSWS	1.0000	0.0000	2.5419	1.1950	3.6848	4.1273
DSYD	1.0000	0.0000	2.3391	0.7952	2.0832	3.8199
DSYT	1.0000	0.0000	2.3334	0.7438	1.9161	3.7805
DSYV	1.0000	0.0000	2.3731	0.9497	2.6328	3.9387
DTAA	1.0000	0.0000	2.1999	0.8208	2.1694	3.8396
DTAD	1.0000	0.0000	2.1973	0.7615	1.9728	3.7940
DTAN	1.0000	0.0000	2.2255	0.5733	1.4059	3.6494
DTCL	1.0000	0.0000	2.3804	1.1770	3.5983	4.1134
DTDE	1.0000	0.0000	2.1958	0.7455	1.9213	3.7817
DTDL	2.0000	3.6348	2.2064	0.8553	3.2363	3.6348
DTDQ	1.0000	0.0000	2.1988	0.7752	2.0174	3.8046
DTEI	1.0000	0.0000	2.1961	0.7610	1.9711	3.7936
DTEL	1.0000	0.0000	2.2117	0.5976	1.4748	3.6681
DTES	1.0000	0.0000	2.2552	0.4747	1.1367	3.5736
DTFK	1.0000	0.0000	2.2346	0.8761	2.3619	3.8821
DTFN	2.0000	3.7819	2.2682	1.0468	4.2703	3.7819
DTGQ	1.0000	0.0000	2.2150	0.9368	2.5841	3.9288
DTGT	1.0000	0.0000	2.2167	0.8125	2.1412	3.8332
DTHK	1.0000	0.0000	2.2620	0.9712	2.7153	3.9552
DTHP	1.0000	0.0000	2.2550	1.0558	3.0573	4.0202
DTHT	1.0000	0.0000	2.2611	0.9777	2.7406	3.9602
DTHV	1.0000	0.0000	2.2642	1.1835	3.6296	4.1184
DTIA	1.0000	0.0000	2.1975	0.7770	2.0232	3.8059
DTID	1.0000	0.0000	2.1940	0.7177	1.8335	3.7603
DTIN	1.0000	0.0000	2.2185	0.5295	1.2842	3.6157
DTIT	1.0000	0.0000	2.1949	0.6663	1.6763	3.7209
DTKC	1.0000	0.0000	2.3582	1.2670	4.0454	4.1826
DTKS	1.0000	0.0000	2.2386	0.3736	0.8760	3.4959
DTLC	1.0000	0.0000	2.3804	1.1770	3.5983	4.1134
DTLG	1.0000	0.0000	2.2355	0.7159	1.8280	3.7590
DTLN	3.0000	6.9802	2.2125	0.8432	3.8907	3.4901
DTLP	2.0000	3.6554	2.2095	0.8822	3.3705	3.6554
DTMF	1.0000	0.0000	2.2933	1.3092	4.2692	4.2150
DTMP	1.0000	0.0000	2.2698	1.1042	3.2658	4.0575
DTPA	1.0000	0.0000	2.1979	0.7883	2.0605	3.8146
DTPG	1.0000	0.0000	2.2130	0.8906	2.4137	3.8933
DTPL	1.0000	0.0000	2.2095	0.5811	1.4279	3.6554
DTPN	1.0000	0.0000	2.2201	0.5408	1.3153	3.6244
DTPS	1.0000	0.0000	2.2519	0.4582	1.0933	3.5609
DTQN	1.0000	0.0000	2.2281	0.5870	1.4446	3.6599
DTRV	1.0000	0.0000	2.2188	0.9789	2.7454	3.9611
DTSD	1.0000	0.0000	2.2469	0.4314	1.0234	3.5403
DTSK	1.0000	0.0000	2.2386	0.3736	0.8760	3.4959
DTSS	2.0000	3.3321	2.2473	0.4616	1.5588	3.3321
DTTE	1.0000	0.0000	2.1973	0.6942	1.7607	3.7423
DTTY	1.0000	0.0000	2.2567	0.9633	2.6849	3.9492
DTVQ	1.0000	0.0000	2.2137	0.9298	2.5576	3.9234
DTYG	1.0000	0.0000	2.2612	1.1763	3.5950	4.1128
DTYN	1.0000	0.0000	2.2933	0.8265	2.1886	3.8440
DVCD	1.0000	0.0000	2.3460	1.5307	5.6243	4.3853
DVDF	1.0000	0.0000	2.2279	1.1398	3.4255	4.0848
DVDP	1.0000	0.0000	2.2055	0.9349	2.5767	3.9273
DVFY	1.0000	0.0000	2.2449	1.4523	5.1075	4.3250
DVHK	1.0000	0.0000	2.2662	1.1770	3.5987	4.1134
DVIC	1.0000	0.0000	2.3427	1.5462	5.7316	4.3972
DVKT	1.0000	0.0000	2.2159	0.7989	2.0957	3.8228
DVLG	1.0000	0.0000	2.2569	0.9218	2.5278	3.9172
DVLL	1.0000	0.0000	2.2441	0.6123	1.5170	3.6793
DVLP	1.0000	0.0000	2.2359	0.7870	2.0561	3.8136
DVNK	1.0000	0.0000	2.2467	0.6620	1.6634	3.7176
DVNS	1.0000	0.0000	2.2855	0.4491	1.0693	3.5539
DVPS	1.0000	0.0000	2.2936	0.6641	1.6694	3.7191
DVQT	1.0000	0.0000	2.2137	0.9298	2.5576	3.9234
DVRT	1.0000	0.0000	2.2188	0.9789	2.7454	3.9611
DVSE	1.0000	0.0000	2.2966	0.6806	1.7192	3.7318
DVSI	1.0000	0.0000	2.2917	0.6527	1.6356	3.7104
DVTY	1.0000	0.0000	2.2601	1.1692	3.5617	4.1074
DVVI	1.0000	0.0000	2.2120	1.0781	3.1520	4.0374
DWKL	1.0000	0.0000	2.4790	1.5310	5.6260	4.3855
DWLS	1.0000	0.0000	2.5260	1.3180	4.3171	4.2217
DWNT	1.0000	0.0000	2.4928	1.4971	5.3977	4.3595
DWRS	1.0000	0.0000	2.5717	1.5880	6.0306	4.4293
DYAQ	1.0000	0.0000	2.2360	1.1983	3.7007	4.1298
DYCN	1.0000	0.0000	2.4726	1.5004	5.4196	4.3620
DYDA	1.0000	0.0000	2.2417	1.1253	3.3596	4.0736
DYDD	1.0000	0.0000	2.2445	1.0660	3.1002	4.0280
DYFT	2.0000	4.1667	2.2747	1.5474	8.1181	4.1667
DYKL	1.0000	0.0000	2.2791	0.8603	2.3057	3.8699
DYKS	1.0000	0.0000	2.3329	0.7373	1.8954	3.7755
DYKT	1.0000	0.0000	2.2577	0.9568	2.6600	3.9442
DYLQ	1.0000	0.0000	2.2839	0.9911	2.7935	3.9705
DYNG	2.0000	4.0076	2.3206	1.3404	6.2813	4.0076
DYNP	1.0000	0.0000	2.2970	0.9046	2.4645	3.9040
DYPN	2.0000	3.9040	2.2970	1.2056	5.2837	3.9040
DYQN	1.0000	0.0000	2.3029	0.9508	2.6370	3.9395
DYQT	1.0000	0.0000	2.2517	1.0877	3.1935	4.0447
DYRL	1.0000	0.0000	2.2913	1.0402	2.9924	4.0083
DYSK	1.0000	0.0000	2.3329	0.7373	1.8954	3.7755
DYSQ	1.0000	0.0000	2.3524	0.8682	2.3337	3.8760
DYTG	1.0000	0.0000	2.2612	1.1763	3.5950	4.1128
DYTR	1.0000	0.0000	2.2558	1.1368	3.4118	4.0825
DYVS	1.0000	0.0000	2.3731	0.9497	2.6328	3.9387
EAAS	1.0000	0.0000	2.2834	0.6447	1.6116	3.7042
EADL	1.0000	0.0000	2.2198	0.7083	1.8042	3.7531
EADN	1.0000	0.0000	2.2338	0.6679	1.6811	3.7221
EAED	1.0000	0.0000	2.1934	0.8994	2.4457	3.9001
EAEL	1.0000	0.0000	2.2232	0.7516	1.9408	3.7864
EAES	1.0000	0.0000	2.2802	0.6286	1.5645	3.6919
EAFI	1.0000	0.0000	2.2152	1.1034	3.2621	4.0568
EAFS	1.0000	0.0000	2.3297	0.8171	2.1568	3.8368
EAGS	1.0000	0.0000	2.3086	0.7469	1.9260	3.7828
EAHE	1.0000	0.0000	2.2352	1.2262	3.8379	4.1512
EAHS	2.0000	3.9098	2.3611	1.2132	5.3360	3.9098
EAIG	1.0000	0.0000	2.2023	1.0332	2.9634	4.0029
EAIV	1.0000	0.0000	2.2012	1.0262	2.9344	3.9975
EAKS	1.0000	0.0000	2.2663	0.5275	1.2789	3.6142
EALD	1.0000	0.0000	2.2198	0.7083	1.8042	3.7531
EALQ	1.0000	0.0000	2.2269	0.7813	2.0373	3.8092
EALR	1.0000	0.0000	2.2349	0.8304	2.2021	3.8470
EALS	1.0000	0.0000	2.2650	0.4374	1.0391	3.5450
EAML	1.0000	0.0000	2.3037	1.0835	3.1753	4.0415
EANA	1.0000	0.0000	2.2408	0.7273	1.8636	3.7677
EANH	1.0000	0.0000	2.3086	0.9947	2.8078	3.9733
EANL	1.0000	0.0000	2.2373	0.5201	1.2585	3.6085
EANP	1.0000	0.0000	2.2364	0.6948	1.7626	3.7427
EANQ	1.0000	0.0000	2.2429	0.7410	1.9070	3.7783
EANV	1.0000	0.0000	2.2594	0.8225	2.1751	3.8409
EAPN	1.0000	0.0000	2.2364	0.6948	1.7626	3.7427
EAPQ	1.0000	0.0000	2.1926	0.9560	2.6568	3.9435
EAPS	1.0000	0.0000	2.2772	0.6121	1.5166	3.6792
EAQL	2.0000	3.8092	2.2269	1.0823	4.4835	3.8092
EAQN	1.0000	0.0000	2.2429	0.7410	1.9070	3.7783
EAQY	1.0000	0.0000	2.2291	1.2416	3.9151	4.1631
EARM	1.0000	0.0000	2.2451	1.3535	4.5156	4.2491
EARS	1.0000	0.0000	2.2980	0.7075	1.8018	3.7525
EASC	1.0000	0.0000	2.4624	1.2080	3.7477	4.1372
EASF	1.0000	0.0000	2.3297	0.8171	2.1568	3.8368
EASQ	1.0000	0.0000	2.2863	0.6584	1.6524	3.7148
EASS	1.0000	0.0000	2.2843	0.3145	0.7295	3.4505
EAST	1.0000	0.0000	2.2668	0.5340	1.2966	3.6192
EATA	1.0000	0.0000	2.2002	0.8641	2.3193	3.8729
EATI	2.0000	3.8392	2.1986	1.1213	4.7261	3.8392
EATT	1.0000	0.0000	2.2016	0.7535	1.9470	3.7879
EAVH	1.0000	0.0000	2.2333	1.3375	4.4251	4.2367
EAVN	1.0000	0.0000	2.2594	0.8225	2.1751	3.8409
EAVS	1.0000	0.0000	2.3066	0.7399	1.9035	3.7774
EAVT	2.0000	3.9461	2.2117	1.2604	5.6724	3.9461
EAYK	1.0000	0.0000	2.2504	1.1108	3.2948	4.0625
EAYY	1.0000	0.0000	2.2541	1.4811	5.2921	4.3471
ECCE	1.0000	0.0000	2.4529	2.0854	10.8876	4.8116
ECEA	1.0000	0.0000	2.3282	1.5221	5.5654	4.3786
ECEM	1.0000	0.0000	2.3692	1.8380	8.1362	4.6215
ECEN	1.0000	0.0000	2.4058	1.2746	4.0848	4.1884
ECLC	1.0000	0.0000	2.5597	1.8942	8.6961	4.6647
ECLQ	1.0000	0.0000	2.3877	1.3446	4.4652	4.2422
ECNV	1.0000	0.0000	2.4262	1.3858	4.7024	4.2739
ECQN	1.0000	0.0000	2.4098	1.3043	4.2429	4.2112
ECSG	1.0000	0.0000	2.4898	1.3103	4.2751	4.2158
ECTT	1.0000	0.0000	2.3578	1.3168	4.3109	4.2209
ECVH	1.0000	0.0000	2.3348	1.9008	8.7639	4.6697
ECVT	1.0000	0.0000	2.3548	1.5227	5.5695	4.3791
EDAP	1.0000	0.0000	2.1934	0.8830	2.3862	3.8874
EDDE	1.0000	0.0000	2.1933	0.8401	2.2355	3.8545
EDDI	1.0000	0.0000	2.1927	0.8123	2.1405	3.8331
EDDN	1.0000	0.0000	2.2260	0.6086	1.5064	3.6765
EDDQ	1.0000	0.0000	2.1951	0.8698	2.3395	3.8773
EDDR	1.0000	0.0000	2.2004	0.9190	2.5174	3.9151
EDDS	2.0000	3.6130	2.2618	0.8270	3.0979	3.6130
EDDT	1.0000	0.0000	2.1958	0.7455	1.9213	3.7817
EDEC	1.0000	0.0000	2.3362	1.4628	5.1741	4.3330
EDEE	1.0000	0.0000	2.1929	0.8834	2.3879	3.8877
EDEF	1.0000	0.0000	2.2178	1.0719	3.1255	4.0326
EDEI	1.0000	0.0000	2.1928	0.8556	2.2893	3.8664
EDEN	1.0000	0.0000	2.2313	0.6519	1.6332	3.7098
EDEQ	1.0000	0.0000	2.1941	0.9132	2.4959	3.9106
EDFE	1.0000	0.0000	2.2178	1.0719	3.1255	4.0326
EDFG	1.0000	0.0000	2.2229	1.1902	3.6615	4.1235
EDGL	1.0000	0.0000	2.2391	0.8105	2.1346	3.8317
EDGT	1.0000	0.0000	2.2134	0.9071	2.4737	3.9059
EDID	1.0000	0.0000	2.1927	0.8123	2.1405	3.8331
EDIM	1.0000	0.0000	2.2585	1.1875	3.6487	4.1215
EDIT	1.0000	0.0000	2.1961	0.7610	1.9711	3.7936
EDLE	1.0000	0.0000	2.2177	0.6922	1.7548	3.7408
EDLK	1.0000	0.0000	2.2118	0.5911	1.4563	3.6631
EDLY	1.0000	0.0000	2.2808	0.9614	2.6775	3.9477
EDNI	1.0000	0.0000	2.2277	0.6241	1.5513	3.6884
EDNK	1.0000	0.0000	2.2226	0.5508	1.3430	3.6321
EDNL	1.0000	0.0000	2.2267	0.4607	1.0999	3.5629
EDPI	1.0000	0.0000	2.1925	0.8391	2.2320	3.8537
EDPP	1.0000	0.0000	2.1924	0.8504	2.2713	3.8624
EDPR	2.0000	3.9357	2.1990	1.2468	5.5741	3.9357
EDQD	1.0000	0.0000	2.1951	0.8698	2.3395	3.8773
EDQN	1.0000	0.0000	2.2361	0.6817	1.7225	3.7327
EDQS	1.0000	0.0000	2.2759	0.5990	1.4789	3.6692
EDRI	1.0000	0.0000	2.1995	0.9345	2.5751	3.9270
EDRL	2.0000	3.8014	2.2305	1.0721	4.4215	3.8014
EDRP	1.0000	0.0000	2.1990	0.9458	2.6179	3.9357
EDRY	1.0000	0.0000	2.2382	1.2314	3.8638	4.1552
EDSD	1.0000	0.0000	2.2618	0.5260	1.2747	3.6130
EDSN	2.0000	3.4684	2.2548	0.6388	2.2549	3.4684
EDSR	1.0000	0.0000	2.2878	0.6482	1.6220	3.7069
EDSS	1.0000	0.0000	2.2692	0.2552	0.5857	3.4049
EDST	1.0000	0.0000	2.2552	0.4747	1.1367	3.5736
EDTH	1.0000	0.0000	2.2550	1.0723	3.1272	4.0329
EDVP	1.0000	0.0000	2.2036	0.9782	2.7426	3.9606
EDYR	1.0000	0.0000	2.2382	1.2314	3.8638	4.1552
EDYS	1.0000	0.0000	2.3463	0.8385	2.2298	3.8532
EEAF	1.0000	0.0000	2.2123	1.1312	3.3864	4.0782
EEAL	1.0000	0.0000	2.2232	0.7516	1.9408	3.7864
EEAS	1.0000	0.0000	2.2802	0.6286	1.5645	3.6919
EEAT	1.0000	0.0000	2.1993	0.8481	2.2632	3.8606
EEDD	1.0000	0.0000	2.1933	0.8401	2.2355	3.8545
EEDE	1.0000	0.0000	2.1929	0.8834	2.3879	3.8877
EEDF	1.0000	0.0000	2.2178	1.0719	3.1255	4.0326
EEDI	1.0000	0.0000	2.1928	0.8556	2.2893	3.8664
EEDQ	1.0000	0.0000	2.1941	0.9132	2.4959	3.9106
EEDY	1.0000	0.0000	2.2380	1.1526	3.4842	4.0946
EEFF	1.0000	0.0000	2.2247	1.3037	4.2394	4.2107
EEFG	1.0000	0.0000	2.2152	1.2335	3.8741	4.1568
EEFP	1.0000	0.0000	2.2146	1.0987	3.2416	4.0532
EEGS	1.0000	0.0000	2.3056	0.7309	1.8751	3.7705
EEHH	1.0000	0.0000	2.2644	1.4937	5.3752	4.3568
EEIY	1.0000	0.0000	2.2357	1.1681	3.5564	4.1065
EEKA	1.0000	0.0000	2.2004	0.8416	2.2407	3.8556
EEKF	1.0000	0.0000	2.2290	1.0141	2.8853	3.9882
EELI	1.0000	0.0000	2.2187	0.7077	1.8025	3.7527
EENA	1.0000	0.0000	2.2385	0.7113	1.8135	3.7554
EENG	1.0000	0.0000	2.2591	0.8135	2.1447	3.8340
EENL	1.0000	0.0000	2.2341	0.5040	1.2152	3.5961
EENS	1.0000	0.0000	2.2645	0.3811	0.8951	3.5017
EEPP	1.0000	0.0000	2.1918	0.8938	2.4251	3.8957
EEQF	1.0000	0.0000	2.2118	1.1449	3.4489	4.0887
EEQK	2.0000	3.8662	2.2015	1.1564	4.9523	3.8662
EEQV	1.0000	0.0000	2.1989	1.0677	3.1077	4.0294
EERI	1.0000	0.0000	2.1972	0.9778	2.7410	3.9603
EERK	1.0000	0.0000	2.2074	0.9045	2.4641	3.9039
EERN	1.0000	0.0000	2.2501	0.7741	2.0137	3.8037
EERQ	1.0000	0.0000	2.1953	1.0353	2.9720	4.0045
EESA	3.0000	7.3838	2.2802	1.1058	5.6683	3.6919
EESG	1.0000	0.0000	2.3056	0.7309	1.8751	3.7705
EESL	2.0000	3.5326	2.2612	0.7225	2.6142	3.5326
EESN	1.0000	0.0000	2.2645	0.3811	0.8951	3.5017
EESR	1.0000	0.0000	2.2949	0.6915	1.7525	3.7402
EESS	1.0000	0.0000	2.2800	0.2985	0.6904	3.4382
EEST	1.0000	0.0000	2.2634	0.5180	1.2529	3.6069
EESY	1.0000	0.0000	2.3531	0.8818	2.3820	3.8865
EETK	1.0000	0.0000	2.2006	0.7310	1.8753	3.7706
EETT	1.0000	0.0000	2.2000	0.7375	1.8959	3.7756
EEVK	1.0000	0.0000	2.2127	0.9369	2.5841	3.9288
EEVL	1.0000	0.0000	2.2400	0.8468	2.2586	3.8596
EFAK	1.0000	0.0000	2.2292	1.0301	2.9505	4.0005
EFDH	1.0000	0.0000	2.2556	1.3554	4.5262	4.2505
EFDK	1.0000	0.0000	2.2303	0.9708	2.7137	3.9549
EFFH	1.0000	0.0000	2.2355	1.5872	6.0244	4.4286
EFGN	1.0000	0.0000	2.2983	1.0020	2.8367	3.9789
EFHR	1.0000	0.0000	2.2342	1.4776	5.2693	4.3444
EFIT	1.0000	0.0000	2.2281	0.9927	2.7999	3.9718
EFKL	2.0000	3.8412	2.2585	1.1239	4.7426	3.8412
EFKN	1.0000	0.0000	2.2734	0.7826	2.0416	3.8102
EFKP	1.0000	0.0000	2.2291	0.9976	2.8191	3.9755
EFLV	1.0000	0.0000	2.2747	1.0353	2.9717	4.0044
EFNE	1.0000	0.0000	2.2777	0.8837	2.3889	3.8880
EFNK	1.0000	0.0000	2.2734	0.7826	2.0416	3.8102
EFNN	2.0000	3.7100	2.2916	0.9532	3.7423	3.7100
EFNQ	1.0000	0.0000	2.2815	0.9134	2.4969	3.9108
EFNS	1.0000	0.0000	2.3195	0.5696	1.3954	3.6465
EFPQ	1.0000	0.0000	2.2135	1.1284	3.3739	4.0761
EFPS	1.0000	0.0000	2.3238	0.7846	2.0482	3.8118
EFQL	1.0000	0.0000	2.2618	0.9537	2.6482	3.9418
EFQM	1.0000	0.0000	2.2520	1.4769	5.2648	4.3439
EFRD	1.0000	0.0000	2.2191	1.1507	3.4757	4.0932
EFSA	1.0000	0.0000	2.3297	0.8171	2.1568	3.8368
EFSD	2.0000	3.7912	2.3198	1.0588	4.3416	3.7912
EFSK	1.0000	0.0000	2.3142	0.7000	1.7786	3.7467
EFSV	1.0000	0.0000	2.3524	0.9123	2.4929	3.9100
EFTP	1.0000	0.0000	2.2277	1.0041	2.8451	3.9805
EFVD	1.0000	0.0000	2.2221	1.1831	3.6277	4.1181
EFYN	1.0000	0.0000	2.3406	1.1529	3.4855	4.0948
EFYP	1.0000	0.0000	2.2450	1.3679	4.5977	4.2601
EFYQ	1.0000	0.0000	2.2362	1.4141	4.8712	4.2956
EGAP	1.0000	0.0000	2.2012	1.0446	3.0103	4.0116
EGAR	1.0000	0.0000	2.2000	1.1399	3.4260	4.0849
EGDL	1.0000	0.0000	2.2391	0.8105	2.1346	3.8317
EGDN	1.0000	0.0000	2.2552	0.7702	2.0011	3.8007
EGEN	1.0000	0.0000	2.2591	0.8135	2.1447	3.8340
EGFS	1.0000	0.0000	2.3544	0.9194	2.5189	3.9154
EGGG	1.0000	0.0000	2.2024	1.2816	4.1219	4.1938
EGGV	1.0000	0.0000	2.2020	1.2746	4.0848	4.1884
EGHF	1.0000	0.0000	2.2326	1.5170	5.5308	4.3747
EGHL	1.0000	0.0000	2.3035	1.1373	3.4143	4.0829
EGHN	1.0000	0.0000	2.3271	1.0970	3.2342	4.0519
EGHQ	1.0000	0.0000	2.2321	1.3583	4.5426	4.2527
EGHV	1.0000	0.0000	2.2278	1.4398	5.0291	4.3154
EGIY	1.0000	0.0000	2.2380	1.2864	4.1468	4.1975
EGLE	1.0000	0.0000	2.2415	0.8539	2.2832	3.8650
EGLI	2.0000	3.8436	2.2397	1.1271	4.7625	3.8436
EGMM	1.0000	0.0000	2.2699	1.7089	6.9761	4.5222
EGNE	1.0000	0.0000	2.2591	0.8135	2.1447	3.8340
EGNF	1.0000	0.0000	2.2983	1.0020	2.8367	3.9789
EGNL	2.0000	3.6871	2.2622	0.9234	3.5833	3.6871
EGNN	1.0000	0.0000	2.2705	0.5820	1.4305	3.6561
EGNV	1.0000	0.0000	2.2786	0.9248	2.5390	3.9195
EGNW	1.0000	0.0000	2.5336	1.7534	7.3572	4.5564
EGNY	1.0000	0.0000	2.3226	1.0827	3.1719	4.0409
EGPK	1.0000	0.0000	2.2139	0.9274	2.5488	3.9216
EGSD	1.0000	0.0000	2.2986	0.6876	1.7407	3.7372
EGSI	1.0000	0.0000	2.3009	0.7031	1.7882	3.7491
EGSK	1.0000	0.0000	2.2928	0.6298	1.5679	3.6928
EGSQ	1.0000	0.0000	2.3114	0.7607	1.9701	3.7934
EGSS	1.0000	0.0000	2.3149	0.4168	0.9859	3.5291
EGSV	1.0000	0.0000	2.3314	0.8422	2.2426	3.8560
EGTE	1.0000	0.0000	2.2126	0.9504	2.6355	3.9392
EGVK	1.0000	0.0000	2.2239	1.0552	3.0546	4.0197
EGVP	1.0000	0.0000	2.2060	1.1398	3.4254	4.0848
EGYA	1.0000	0.0000	2.2303	1.3302	4.3846	4.2311
EGYR	1.0000	0.0000	2.2249	1.3931	4.7450	4.2794
EHDA	1.0000	0.0000	2.2412	1.1829	3.6267	4.1180
EHDS	1.0000	0.0000	2.3512	0.8528	2.2796	3.8642
EHDT	1.0000	0.0000	2.2550	1.0723	3.1272	4.0329
EHHT	1.0000	0.0000	2.2962	1.3991	4.7810	4.2841
EHKK	1.0000	0.0000	2.2638	1.0080	2.8607	3.9835
EHKS	1.0000	0.0000	2.3456	0.7950	2.0826	3.8198
EHLP	1.0000	0.0000	2.2860	1.0026	2.8389	3.9793
EHPD	1.0000	0.0000	2.2431	1.1504	3.4743	4.0930
EHPG	1.0000	0.0000	2.2393	1.3120	4.2848	4.2172
EHPI	1.0000	0.0000	2.2410	1.1659	3.5463	4.1049
EHRY	1.0000	0.0000	2.2478	1.5582	5.8164	4.4064
EHSD	1.0000	0.0000	2.3512	0.8528	2.2796	3.8642
EHSE	2.0000	3.8975	2.3580	1.1971	5.2255	3.8975
EHYG	1.0000	0.0000	2.2451	1.5977	6.1018	4.4367
EHYQ	2.0000	4.3687	2.2547	1.8101	11.1321	4.3687
EIAL	1.0000	0.0000	2.2207	0.7237	1.8525	3.7650
EIAP	1.0000	0.0000	2.1925	0.8984	2.4421	3.8993
EIDD	1.0000	0.0000	2.1927	0.8123	2.1405	3.8331
EIDG	1.0000	0.0000	2.2054	0.9739	2.7259	3.9573
EIDS	1.0000	0.0000	2.2644	0.5415	1.3172	3.6249
EIEL	1.0000	0.0000	2.2187	0.7077	1.8025	3.7527
EIEP	1.0000	0.0000	2.1920	0.8824	2.3843	3.8870
EIHE	1.0000	0.0000	2.2396	1.1824	3.6242	4.1175
EIHR	1.0000	0.0000	2.2388	1.2613	4.0155	4.1782
EIIS	1.0000	0.0000	2.2669	0.5570	1.3601	3.6368
EIIT	1.0000	0.0000	2.1963	0.7765	2.0215	3.8055
EIKN	1.0000	0.0000	2.2245	0.5663	1.3861	3.6440
EILD	1.0000	0.0000	2.2148	0.6644	1.6705	3.7194
EILF	1.0000	0.0000	2.2574	0.8962	2.4339	3.8976
EILI	1.0000	0.0000	2.2159	0.6799	1.7172	3.7313
EILQ	1.0000	0.0000	2.2227	0.7375	1.8958	3.7755
EILS	1.0000	0.0000	2.2551	0.3936	0.9267	3.5113
EIMD	1.0000	0.0000	2.2585	1.1875	3.6487	4.1215
EINA	1.0000	0.0000	2.2352	0.6834	1.7279	3.7340
EINS	2.0000	3.4803	2.2581	0.6543	2.3198	3.4803
EINV	1.0000	0.0000	2.2546	0.7787	2.0287	3.8072
EIPR	1.0000	0.0000	2.1977	0.9613	2.6770	3.9476
EIQV	1.0000	0.0000	2.2013	1.0399	2.9908	4.0080
EIRI	1.0000	0.0000	2.1983	0.9499	2.6337	3.9389
EIRS	1.0000	0.0000	2.2901	0.6637	1.6682	3.7188
EISH	1.0000	0.0000	2.3534	0.8683	2.3340	3.8761
EISK	1.0000	0.0000	2.2574	0.4837	1.1606	3.5805
EISN	1.0000	0.0000	2.2581	0.3533	0.8253	3.4803
EITF	1.0000	0.0000	2.2281	0.9927	2.7999	3.9718
EITL	1.0000	0.0000	2.2132	0.6131	1.5193	3.6800
EITQ	1.0000	0.0000	2.1999	0.8340	2.2145	3.8498
EITT	1.0000	0.0000	2.1980	0.7097	1.8085	3.7542
EITY	1.0000	0.0000	2.2497	1.0734	3.1321	4.0338
EIVN	1.0000	0.0000	2.2546	0.7787	2.0287	3.8072
EIVQ	1.0000	0.0000	2.2013	1.0399	2.9908	4.0080
EIWE	1.0000	0.0000	2.4403	1.8388	8.1434	4.6220
EIYH	1.0000	0.0000	2.2684	1.4516	5.1030	4.3244
EIYK	2.0000	4.0288	2.2512	1.3680	6.5031	4.0288
EIYL	1.0000	0.0000	2.2811	0.9769	2.7375	3.9596
EKAD	1.0000	0.0000	2.1996	0.7983	2.0937	3.8223
EKAN	1.0000	0.0000	2.2313	0.6101	1.5108	3.6777
EKAQ	1.0000	0.0000	2.2024	0.8714	2.3449	3.8785
EKAS	1.0000	0.0000	2.2663	0.5275	1.2789	3.6142
EKDA	1.0000	0.0000	2.1996	0.7983	2.0937	3.8223
EKDI	1.0000	0.0000	2.1969	0.7545	1.9502	3.7886
EKDP	1.0000	0.0000	2.1973	0.7658	1.9868	3.7973
EKDT	1.0000	0.0000	2.1978	0.6877	1.7409	3.7373
EKDV	1.0000	0.0000	2.2132	0.8935	2.4244	3.8955
EKDY	2.0000	4.0169	2.2522	1.3525	6.3777	4.0169
EKEG	1.0000	0.0000	2.2140	0.9439	2.6108	3.9342
EKEN	1.0000	0.0000	2.2286	0.5941	1.4648	3.6654
EKEQ	1.0000	0.0000	2.2015	0.8553	2.2884	3.8662
EKFL	1.0000	0.0000	2.2585	0.8229	2.1765	3.8412
EKFV	1.0000	0.0000	2.2375	1.1253	3.3598	4.0737
EKGN	1.0000	0.0000	2.2539	0.7124	1.8171	3.7563
EKGT	1.0000	0.0000	2.2190	0.8493	2.2673	3.8615
EKHP	1.0000	0.0000	2.2549	1.0926	3.2150	4.0485
EKHQ	1.0000	0.0000	2.2549	1.1388	3.4211	4.0841
EKIP	1.0000	0.0000	2.1975	0.7813	2.0374	3.8092
EKKL	1.0000	0.0000	2.2087	0.5333	1.2947	3.6186
EKKV	1.0000	0.0000	2.2184	0.8357	2.2204	3.8511
EKLG	1.0000	0.0000	2.2399	0.7527	1.9445	3.7873
EKLN	1.0000	0.0000	2.2200	0.4029	0.9504	3.5184
EKMS	1.0000	0.0000	2.3622	0.8434	2.2469	3.8570
EKNA	2.0000	3.6777	2.2313	0.9112	3.5194	3.6777
EKNQ	1.0000	0.0000	2.2338	0.6238	1.5506	3.6882
EKNS	1.0000	0.0000	2.2445	0.2800	0.6455	3.4239
EKNT	1.0000	0.0000	2.2182	0.4995	1.2029	3.5926
EKPW	1.0000	0.0000	2.4551	1.7490	7.3186	4.5530
EKRS	1.0000	0.0000	2.2818	0.5904	1.4541	3.6625
EKRV	1.0000	0.0000	2.2183	1.0157	2.8919	3.9894
EKSP	1.0000	0.0000	2.2595	0.4950	1.1909	3.5892
EKSS	1.0000	0.0000	2.2571	0.1974	0.4482	3.3604
EKST	1.0000	0.0000	2.2474	0.4169	0.9860	3.5291
EKTL	1.0000	0.0000	2.2088	0.5398	1.3126	3.6236
EKTW	1.0000	0.0000	2.4613	1.6708	6.6648	4.4930
EKVS	1.0000	0.0000	2.2907	0.6227	1.5473	3.6874
EKVT	1.0000	0.0000	2.2176	0.8422	2.2428	3.8561
EKYV	1.0000	0.0000	2.2578	1.2060	3.7381	4.1357
ELAK	1.0000	0.0000	2.2192	0.6504	1.6288	3.7087
ELAP	2.0000	3.7737	2.2216	1.0361	4.2076	3.7737
ELAS	1.0000	0.0000	2.2650	0.4374	1.0391	3.5450
ELDN	1.0000	0.0000	2.2267	0.4607	1.0999	3.5629
ELDR	1.0000	0.0000	2.2305	0.7711	2.0039	3.8014
ELDS	2.0000	3.4994	2.2520	0.6792	2.4253	3.4994
ELDT	1.0000	0.0000	2.2117	0.5976	1.4748	3.6681
ELFA	1.0000	0.0000	2.2604	0.9400	2.5961	3.9312
ELFG	1.0000	0.0000	2.2761	1.0423	3.0009	4.0099
ELFK	1.0000	0.0000	2.2585	0.8229	2.1765	3.8412
ELGI	1.0000	0.0000	2.2397	0.8260	2.1871	3.8436
ELHH	1.0000	0.0000	2.3474	1.3025	4.2333	4.2099
ELHS	1.0000	0.0000	2.3467	0.7049	1.7939	3.7505
ELHV	1.0000	0.0000	2.3021	1.1303	3.3822	4.0775
ELIA	1.0000	0.0000	2.2207	0.7237	1.8525	3.7650
ELIF	1.0000	0.0000	2.2574	0.8962	2.4339	3.8976
ELIK	2.0000	3.6750	2.2133	0.9076	3.5011	3.6750
ELIR	1.0000	0.0000	2.2312	0.7866	2.0547	3.8133
ELIS	1.0000	0.0000	2.2551	0.3936	0.9267	3.5113
ELKN	1.0000	0.0000	2.2200	0.4029	0.9504	3.5184
ELLK	1.0000	0.0000	2.2135	0.4432	1.0542	3.5494
ELLL	3.0000	6.9604	2.2138	0.8303	3.8135	3.4802
ELLS	1.0000	0.0000	2.2355	0.2302	0.5261	3.3857
ELLV	1.0000	0.0000	2.2502	0.6556	1.6441	3.7126
ELLY	1.0000	0.0000	2.2973	0.8135	2.1447	3.8340
[truncated: 11,391 more rows]
