# Supplementary material for: Evaluating deterministic motif significance measures in protein databases
Source: Algorithms Mol Biol. 2007 Dec 24;2:16. doi: 10.1186/1748-7188-2-16 (PMC2254621; doi:10.1186/1748-7188-2-16)
Supplement: Additional File 2 — Scripts and Datasets. This file contains the sequence datasets (synthetic and real) and the evaluated motifs. This data is separated according to the tables where it is presented and discussed. It also contains script programs (in perl language) developed for this work. [file 1748-7188-2-16-S2.zip › Scripts_and_Datasets/datasets/Table 4/40%/Motifs/score_MRKMVTAG_s40_mlen_8_planted_syn_len300_num50.txt]

Motif	Supp	IG	Pratt	LogOdds	Zscore	Info
AAADPQSN	1.0000	0.0000	1.2616	5.5057	559.5562	7.4406
AAAQEYFT	1.0000	0.0000	1.2355	6.4783	1714.4575	8.1881
AADETKHL	1.0000	0.0000	1.2441	5.9088	889.9533	7.7503
AADLLNTN	1.0000	0.0000	1.2249	5.0729	339.9391	7.1078
AADPQSNI	1.0000	0.0000	1.2597	5.4828	544.9933	7.4229
AAEEESHS	1.0000	0.0000	1.3213	5.6990	699.0199	7.5891
AAENNVVD	1.0000	0.0000	1.2534	5.7555	745.9394	7.6325
AAFPLEQL	1.0000	0.0000	1.2427	5.8891	870.0080	7.7352
AAHALWMT	1.0000	0.0000	1.4008	7.2770	4299.8369	8.8019
AAHDSRVS	1.0000	0.0000	1.3385	5.8386	820.8665	7.6964
AAHSKPTW	1.0000	0.0000	1.4157	6.7406	2318.9765	8.3897
AAIDNFYD	1.0000	0.0000	1.2681	6.2125	1262.5401	7.9838
AAIQVNWL	1.0000	0.0000	1.3685	6.6937	2197.0164	8.3537
AAKDSLAK	1.0000	0.0000	1.2431	5.3172	450.3801	7.2956
AAKGRDVS	1.0000	0.0000	1.2724	5.8716	852.6850	7.7218
AAKIYWED	1.0000	0.0000	1.3456	7.1210	3593.1520	8.6821
AAKPPVLT	1.0000	0.0000	1.2190	5.7378	730.9540	7.6189
AALSAVSH	1.0000	0.0000	1.3305	5.6279	644.0373	7.5344
AALSSFDK	1.0000	0.0000	1.2884	5.2788	430.8940	7.2661
AANETNDQ	1.0000	0.0000	1.2345	5.4913	550.3412	7.4295
AAPIYLRA	1.0000	0.0000	1.2438	6.2061	1253.1416	7.9788
AAPSYPDN	1.0000	0.0000	1.2957	5.7353	728.7871	7.6170
AAPYSGWG	1.0000	0.0000	1.4366	7.1548	3735.8353	8.7081
AAQDKPGI	1.0000	0.0000	1.2031	6.0348	1028.8569	7.8472
AAQEYFTS	1.0000	0.0000	1.3099	6.1523	1177.9418	7.9375
AARLQHSP	1.0000	0.0000	1.3022	5.9333	915.4710	7.7692
AASFTSAF	1.0000	0.0000	1.3253	5.6999	699.7096	7.5898
AASNIDKN	1.0000	0.0000	1.2491	5.1240	360.5688	7.1472
AASRGQSK	1.0000	0.0000	1.2990	5.5333	577.6063	7.4617
AATERLWW	1.0000	0.0000	1.4753	7.6870	6894.1905	9.1171
AATLYNIS	1.0000	0.0000	1.2912	5.4912	550.2920	7.4294
AATQFPDR	1.0000	0.0000	1.2139	6.1975	1240.9192	7.9723
AAVPTDEL	1.0000	0.0000	1.2181	5.8081	792.5672	7.6730
AAYTKRGV	1.0000	0.0000	1.2398	6.4169	1597.3990	8.1409
ACANDTLN	1.0000	0.0000	1.3155	5.8465	828.3970	7.7025
ACATTTNS	1.0000	0.0000	1.3301	5.7804	767.7070	7.6517
ACIPDDSE	1.0000	0.0000	1.3295	6.2045	1250.9730	7.9777
ACISYQKE	1.0000	0.0000	1.3733	6.5291	1817.6961	8.2271
ACLFLKNG	1.0000	0.0000	1.3469	6.2129	1262.9919	7.9841
ACLSRTLA	1.0000	0.0000	1.3425	5.9056	886.6565	7.7479
ACNPIQDH	1.0000	0.0000	1.3313	6.6651	2125.8267	8.3317
ACNSTVQN	1.0000	0.0000	1.3595	5.8923	873.1932	7.7376
ACQDPSPP	1.0000	0.0000	1.3340	6.2778	1361.0450	8.0340
ACQFMIFG	1.0000	0.0000	1.2819	7.4252	5099.9400	8.9159
ACQTISKS	1.0000	0.0000	1.3581	5.8188	802.3731	7.6812
ACRTMKDE	1.0000	0.0000	1.3059	6.7411	2320.2663	8.3901
ACTSSDSI	1.0000	0.0000	1.3627	5.5201	568.8642	7.4516
ADAMANED	1.0000	0.0000	1.2512	6.0403	1035.3934	7.8514
ADANATII	1.0000	0.0000	1.2187	5.6615	669.4415	7.5603
ADAPLNDQ	1.0000	0.0000	1.2282	5.5865	614.0730	7.5026
ADDCDRGT	1.0000	0.0000	1.2788	6.5821	1932.1708	8.2679
ADDNFTSN	1.0000	0.0000	1.2714	5.2757	429.3382	7.2637
ADEGGQIS	1.0000	0.0000	1.2701	5.9219	903.4413	7.7604
ADEKGNNA	1.0000	0.0000	1.2414	5.5573	593.7690	7.4802
ADEKNSDS	1.0000	0.0000	1.2588	5.0006	312.8167	7.0523
ADEMLVSK	1.0000	0.0000	1.2966	5.7864	773.0349	7.6563
ADETKHLS	1.0000	0.0000	1.2809	5.5828	611.4541	7.4998
ADEYGRSQ	1.0000	0.0000	1.3020	6.1927	1233.9699	7.9685
ADFFYHRQ	1.0000	0.0000	1.2433	7.0744	3405.3392	8.6462
ADFKRTIR	1.0000	0.0000	1.2207	6.1137	1126.7568	7.9079
ADFLSLAG	1.0000	0.0000	1.2864	5.6103	631.1220	7.5209
ADGFAKTT	1.0000	0.0000	1.2249	6.0011	989.7687	7.8213
ADGQSRDQ	1.0000	0.0000	1.2685	5.9065	887.6522	7.7486
ADHFKNQV	1.0000	0.0000	1.2788	6.2980	1393.0658	8.0495
ADKIKTKE	1.0000	0.0000	1.1994	5.5874	614.7359	7.5033
ADKLAPSR	1.0000	0.0000	1.2537	5.4640	533.3206	7.4085
ADKNIDMD	1.0000	0.0000	1.2495	5.8736	854.6656	7.7233
ADKPLNPF	1.0000	0.0000	1.2440	5.6510	661.4084	7.5522
ADLDPDGQ	1.0000	0.0000	1.2174	5.8732	854.2458	7.7230
ADLLNTNM	1.0000	0.0000	1.2645	5.3525	469.0780	7.3228
ADLRYLKR	1.0000	0.0000	1.2641	5.9563	940.0080	7.7869
ADLSLCAS	1.0000	0.0000	1.3499	5.5845	612.6443	7.5011
ADLTQLYE	1.0000	0.0000	1.2566	5.8553	836.7654	7.7092
ADNDLKRQ	1.0000	0.0000	1.2316	5.5591	595.0120	7.4816
ADNDQAGV	1.0000	0.0000	1.2356	5.9941	981.7932	7.8159
ADNLPSQD	1.0000	0.0000	1.2535	5.2605	421.9063	7.2520
ADNNQSGI	1.0000	0.0000	1.2730	5.3612	473.7621	7.3294
ADNNSDKS	1.0000	0.0000	1.2479	4.7738	240.9197	6.8780
ADNQNVRQ	1.0000	0.0000	1.2556	5.8006	785.7444	7.6672
ADNSSPPV	1.0000	0.0000	1.2823	5.2183	401.9223	7.2196
ADPQSNIL	1.0000	0.0000	1.2555	5.2847	433.8354	7.2707
ADPTYGDI	1.0000	0.0000	1.2306	6.2342	1294.3479	8.0004
ADQETENL	1.0000	0.0000	1.2274	5.5200	568.8285	7.4515
ADQISTFQ	1.0000	0.0000	1.2737	5.8433	825.2956	7.7000
ADQSGSLN	1.0000	0.0000	1.2803	5.0981	349.9664	7.1272
ADRLYNTV	1.0000	0.0000	1.2763	5.9457	928.5951	7.7787
ADRMANND	1.0000	0.0000	1.2747	5.8731	854.1769	7.7229
ADSLGRVE	1.0000	0.0000	1.2792	5.7701	758.6095	7.6437
ADSLQIQA	1.0000	0.0000	1.2590	5.5772	607.5585	7.4955
ADSQERDL	1.0000	0.0000	1.2595	5.5679	601.0370	7.4883
ADSTVNSE	1.0000	0.0000	1.2760	5.1369	365.9506	7.1571
ADTADEML	1.0000	0.0000	1.2423	5.9685	953.3408	7.7963
ADTGTSYE	1.0000	0.0000	1.2917	5.8759	856.9008	7.7251
ADTHKLLV	1.0000	0.0000	1.2607	5.8150	798.8249	7.6782
ADTIDCGG	1.0000	0.0000	1.2802	6.6423	2070.7982	8.3142
ADTPGSNN	1.0000	0.0000	1.2612	5.2180	401.7522	7.2194
ADVKTSLL	1.0000	0.0000	1.2484	5.2082	397.2676	7.2119
ADVNKRRT	1.0000	0.0000	1.2367	5.8118	795.8841	7.6758
ADYNGLPQ	1.0000	0.0000	1.2742	6.0132	1003.5936	7.8306
AEAFSIRK	1.0000	0.0000	1.2751	5.8755	856.5206	7.7248
AECCEERQ	1.0000	0.0000	1.3281	7.3146	4490.4943	8.8309
AECENQGP	1.0000	0.0000	1.3066	6.5274	1814.1848	8.2258
AEDEQSLS	1.0000	0.0000	1.2737	5.2179	401.7285	7.2193
AEDSNNEK	1.0000	0.0000	1.2491	5.1243	360.6646	7.1473
AEDSSAQK	1.0000	0.0000	1.2747	5.3195	451.5474	7.2974
AEDYRLFT	1.0000	0.0000	1.2633	6.2592	1332.2649	8.0197
AEEESHSY	1.0000	0.0000	1.3629	5.9829	969.2263	7.8073
AEETTLSK	1.0000	0.0000	1.2379	5.2261	405.5241	7.2256
AEFSDLLP	1.0000	0.0000	1.2725	5.4824	544.7430	7.4226
AEGHVPKE	1.0000	0.0000	1.2302	6.4223	1607.3490	8.1450
AEKMSPKE	1.0000	0.0000	1.2816	5.7987	783.9713	7.6657
AEKNACRT	1.0000	0.0000	1.3060	6.2704	1349.5026	8.0283
AEKSPSKR	1.0000	0.0000	1.2722	5.2640	423.6227	7.2548
AEKSSSKV	1.0000	0.0000	1.2824	4.9921	309.7495	7.0457
AELFGTDP	1.0000	0.0000	1.2352	5.9905	977.7464	7.8132
AELHSECT	1.0000	0.0000	1.3763	6.3020	1399.5560	8.0526
AELLYMEI	1.0000	0.0000	1.2881	6.2260	1282.3159	7.9942
AELSETLE	1.0000	0.0000	1.2456	5.2363	410.3189	7.2335
AEMLLHHH	1.0000	0.0000	1.3499	6.8186	2536.7157	8.4496
AENALKTI	1.0000	0.0000	1.2225	5.4141	503.5334	7.3701
AENKDLPI	1.0000	0.0000	1.2223	5.4579	529.5778	7.4038
AENLTNMR	1.0000	0.0000	1.2778	5.6462	657.7508	7.5485
AENNSMMI	1.0000	0.0000	1.3420	5.8271	810.0872	7.6876
AENNVVDA	1.0000	0.0000	1.2534	5.7555	745.9394	7.6325
AEPEQRNQ	1.0000	0.0000	1.2279	5.9494	932.6000	7.7816
AEPGISNP	1.0000	0.0000	1.2679	5.5599	595.5880	7.4822
AEPKLTST	1.0000	0.0000	1.2370	5.2166	401.1187	7.2183
AEPYNNAW	1.0000	0.0000	1.4037	6.8018	2488.1386	8.4367
AEQKLPGQ	1.0000	0.0000	1.2226	5.9289	910.7548	7.7658
AERKTFAK	1.0000	0.0000	1.2217	6.0048	993.9272	7.8241
AESGETVL	1.0000	0.0000	1.2714	5.6344	648.9013	7.5395
AESGLKII	1.0000	0.0000	1.2586	5.5108	562.8232	7.4444
AESQNRNG	1.0000	0.0000	1.2851	5.4796	542.9544	7.4204
AETLSMRQ	1.0000	0.0000	1.2989	5.8300	812.8152	7.6898
AETNKQFI	1.0000	0.0000	1.2409	5.8254	808.5218	7.6863
AETTAKHN	1.0000	0.0000	1.2534	5.8041	788.9249	7.6699
AETTRPTT	1.0000	0.0000	1.2061	5.6849	687.7231	7.5782
AEVFMTPD	1.0000	0.0000	1.2400	6.4656	1689.5644	8.1783
AEYTTIGG	1.0000	0.0000	1.2396	6.3218	1431.8025	8.0678
AFANCAIL	1.0000	0.0000	1.3314	6.4003	1567.2438	8.1281
AFDSFSVE	1.0000	0.0000	1.3382	5.8461	828.0268	7.7022
AFEMSNKS	1.0000	0.0000	1.3371	5.5542	591.6826	7.4778
AFFVEAYK	1.0000	0.0000	1.2446	6.7212	2267.6884	8.3748
AFHIFGKD	1.0000	0.0000	1.2485	6.6621	2118.4866	8.3294
AFHSSIKV	1.0000	0.0000	1.3514	5.8748	855.8373	7.7242
AFIESISK	1.0000	0.0000	1.2953	5.4669	535.0871	7.4107
AFKAPEES	1.0000	0.0000	1.2694	5.8066	791.1379	7.6718
AFKESTYF	1.0000	0.0000	1.3261	6.1905	1230.9041	7.9669
AFKSSTPY	1.0000	0.0000	1.3330	5.6753	680.2155	7.5709
AFMVDKAC	1.0000	0.0000	1.3057	7.0771	3416.1428	8.6484
AFNLLDEP	1.0000	0.0000	1.2506	5.5703	602.7143	7.4902
AFPLEQLK	1.0000	0.0000	1.2418	5.7812	768.3506	7.6523
AFPVFDID	1.0000	0.0000	1.2200	6.4186	1600.6367	8.1422
AFQNHPPS	1.0000	0.0000	1.3239	5.9924	979.9140	7.8146
AFSIRKSS	1.0000	0.0000	1.3137	5.2349	409.6367	7.2323
AFSPFDHN	1.0000	0.0000	1.3415	6.1123	1124.8716	7.9067
AFSPSMGE	1.0000	0.0000	1.3571	5.9752	960.6487	7.8014
AFTTSNSG	1.0000	0.0000	1.2987	5.2660	424.5885	7.2563
AFVNLLTV	1.0000	0.0000	1.2711	5.7237	719.1866	7.6081
AFYANTSA	1.0000	0.0000	1.3201	5.8919	872.8556	7.7374
AFYDNSIQ	1.0000	0.0000	1.3228	5.9672	951.8537	7.7952
AGASFTEV	1.0000	0.0000	1.2888	6.0235	1015.6491	7.8385
AGCIAFKA	1.0000	0.0000	1.2833	6.8244	2553.6535	8.4541
AGDLFATM	1.0000	0.0000	1.2657	6.3023	1400.0692	8.0528
AGEPLFRL	1.0000	0.0000	1.2522	6.0110	1001.0471	7.8289
AGESHQNF	1.0000	0.0000	1.3359	6.1184	1132.8817	7.9115
AGGVKSIL	1.0000	0.0000	1.2817	5.7337	727.4704	7.6158
AGIALPFS	1.0000	0.0000	1.2861	5.8118	795.9315	7.6758
AGISQNSL	1.0000	0.0000	1.2828	5.1223	359.8615	7.1459
AGKKLSLV	1.0000	0.0000	1.2644	5.3548	470.3241	7.3246
AGKKNQLS	1.0000	0.0000	1.2604	5.2554	419.4346	7.2481
AGKKWIKM	1.0000	0.0000	1.3618	7.0551	3330.6253	8.6314
AGKNQHTS	1.0000	0.0000	1.3052	5.7304	724.7420	7.6132
AGKSEKRS	1.0000	0.0000	1.2864	5.3805	484.4317	7.3443
AGKSREDP	1.0000	0.0000	1.2617	5.7465	738.2890	7.6256
AGLELLKT	1.0000	0.0000	1.2284	5.3746	481.1424	7.3398
AGLGEYAC	1.0000	0.0000	1.3235	6.9456	2936.2257	8.5473
AGLIGDNA	1.0000	0.0000	1.2455	5.7894	775.6327	7.6586
AGLKRNTY	1.0000	0.0000	1.2767	5.8876	868.5271	7.7341
AGLLGNKQ	1.0000	0.0000	1.2532	5.5869	614.3377	7.5029
AGMYRSSS	1.0000	0.0000	1.4025	5.8453	827.1882	7.7015
AGNLQPLS	1.0000	0.0000	1.2669	5.2523	417.9400	7.2457
AGNNVSRK	1.0000	0.0000	1.2865	5.4424	520.2149	7.3919
AGNRDHNA	1.0000	0.0000	1.2859	6.0170	1008.0249	7.8335
AGNTKGSR	1.0000	0.0000	1.2800	5.5716	603.6019	7.4911
AGPHTKTK	1.0000	0.0000	1.2413	6.0206	1012.1671	7.8363
AGPNSDDT	1.0000	0.0000	1.2594	5.4090	500.5886	7.3662
AGPPMPMP	1.0000	0.0000	1.2406	6.6761	2152.8506	8.3401
AGPPPANL	1.0000	0.0000	1.2368	5.7012	700.7974	7.5908
AGPRATTL	1.0000	0.0000	1.2246	5.8173	800.9540	7.6800
AGQLNPQL	1.0000	0.0000	1.2489	5.6118	632.2439	7.5221
AGRNSNEK	1.0000	0.0000	1.2739	5.3381	461.3521	7.3117
AGRYHPTP	1.0000	0.0000	1.2518	6.6709	2140.1045	8.3361
AGSDPDPE	1.0000	0.0000	1.2555	5.7268	721.7040	7.6104
AGSGNNIS	1.0000	0.0000	1.2934	5.1444	369.1405	7.1628
AGSLKSEY	1.0000	0.0000	1.3217	5.5145	565.2095	7.4473
AGSTCDTS	1.0000	0.0000	1.3644	5.8529	834.5073	7.7074
AGSTSVNK	1.0000	0.0000	1.2855	5.1831	385.9488	7.1926
AGTYSIMY	1.0000	0.0000	1.3661	6.5868	1942.4994	8.2715
AGVKLLKL	1.0000	0.0000	1.2393	5.4827	544.9230	7.4229
AGVPSELR	1.0000	0.0000	1.2806	5.7964	781.9292	7.6639
AGVQVTTI	1.0000	0.0000	1.2175	6.1731	1206.4376	7.9535
AGVSANDE	1.0000	0.0000	1.2798	5.6703	676.3057	7.5671
AGVTQEAQ	1.0000	0.0000	1.2069	6.2369	1298.5215	8.0026
AGYLITLS	1.0000	0.0000	1.2986	5.6270	643.3569	7.5337
AGYLNLFF	1.0000	0.0000	1.3228	6.2088	1257.0744	7.9809
AHAERKTF	1.0000	0.0000	1.2443	6.3934	1554.8269	8.1228
AHALWMTS	1.0000	0.0000	1.4659	6.9509	2954.2634	8.5514
AHDLCSRL	1.0000	0.0000	1.3866	6.2509	1319.5713	8.0133
AHDSRVSQ	1.0000	0.0000	1.3421	5.8721	853.1770	7.7222
AHEMYKHS	1.0000	0.0000	1.3920	6.7841	2437.8535	8.4231
AHFSMISI	1.0000	0.0000	1.3857	6.1466	1170.2096	7.9331
AHGNTSKN	1.0000	0.0000	1.3006	5.4587	530.0697	7.4044
AHGVFFNI	1.0000	0.0000	1.2894	6.6719	2142.6383	8.3369
AHHGRGFE	1.0000	0.0000	1.2320	7.0852	3447.9857	8.6545
AHHLFILS	1.0000	0.0000	1.3563	6.1003	1109.4548	7.8975
AHILVANP	1.0000	0.0000	1.2718	5.9980	986.2096	7.8189
AHITSTAE	1.0000	0.0000	1.2826	5.8013	786.3704	7.6677
AHKSPHIK	1.0000	0.0000	1.3189	6.0802	1084.1018	7.8821
AHLDFLKA	1.0000	0.0000	1.2734	6.0134	1003.8670	7.8308
AHMLSLDD	1.0000	0.0000	1.3275	5.8482	830.0172	7.7038
AHQVDSGP	1.0000	0.0000	1.3045	6.2133	1263.6107	7.9844
AHRIGSEN	1.0000	0.0000	1.3153	5.9420	924.6810	7.7759
AHSKPTWP	1.0000	0.0000	1.4142	6.7198	2264.0400	8.3737
AHSMTIMT	1.0000	0.0000	1.3569	6.3720	1516.9829	8.1064
AHSQGFVI	1.0000	0.0000	1.3229	6.4380	1636.6852	8.1571
AHSRQKFI	1.0000	0.0000	1.3133	6.2011	1246.0539	7.9750
AHSYVNKS	1.0000	0.0000	1.3688	5.7638	753.1215	7.6389
AHWTWGKE	1.0000	0.0000	1.4861	8.0939	11013.6647	9.4299
AHYHANNA	1.0000	0.0000	1.3445	6.4733	1704.6453	8.1843
AIAMSVQQ	1.0000	0.0000	1.2998	6.1951	1237.4826	7.9704
AIAPNPST	1.0000	0.0000	1.2520	5.3639	475.2239	7.3315
AICNRDEM	1.0000	0.0000	1.3328	6.6997	2212.2838	8.3583
AICQANTD	1.0000	0.0000	1.3019	6.2935	1385.8028	8.0460
AICQEPIS	1.0000	0.0000	1.3352	6.3094	1411.5130	8.0583
AIDNFYDS	1.0000	0.0000	1.3165	5.8865	867.4454	7.7332
AIEATIKC	1.0000	0.0000	1.2749	6.4030	1572.1527	8.1302
AIENCSAY	1.0000	0.0000	1.3873	6.3653	1505.3420	8.1012
AIESVEQN	1.0000	0.0000	1.2731	5.6211	639.0124	7.5292
AIFPRNIY	1.0000	0.0000	1.2707	6.3228	1433.3772	8.0685
AIFYLQES	1.0000	0.0000	1.3176	6.0430	1038.6780	7.8535
AIGRGHNN	1.0000	0.0000	1.2949	6.1369	1157.2330	7.9257
AIGTELQI	1.0000	0.0000	1.2205	5.8665	847.6777	7.7178
AIGTKTIR	1.0000	0.0000	1.2118	5.8825	863.4091	7.7301
AIILLTYN	1.0000	0.0000	1.2641	5.5962	620.9813	7.5101
AIKKKILI	1.0000	0.0000	1.2077	5.5137	564.7068	7.4467
AIKKTQIR	1.0000	0.0000	1.2066	5.8242	807.3353	7.6853
AIKSQTPR	1.0000	0.0000	1.2535	5.6082	629.5853	7.5193
AILFADVK	1.0000	0.0000	1.2350	6.0009	989.4791	7.8211
AILFATKT	1.0000	0.0000	1.2298	5.7315	725.6654	7.6141
AILISYLP	1.0000	0.0000	1.2899	5.5993	623.1916	7.5125
AILSVAPH	1.0000	0.0000	1.3016	5.9102	891.3526	7.7514
AILVLSIS	1.0000	0.0000	1.2737	5.1032	352.0260	7.1312
AIMRPDKS	1.0000	0.0000	1.2876	5.9189	900.4185	7.7581
AIPGADGQ	1.0000	0.0000	1.2008	6.2384	1300.6465	8.0037
AIPGHYML	1.0000	0.0000	1.2981	6.8024	2489.9435	8.4372
AIPNNFNN	1.0000	0.0000	1.2636	5.2876	435.2804	7.2729
AIPQFVAS	1.0000	0.0000	1.2818	6.0407	1035.9732	7.8518
AIQNPIAR	1.0000	0.0000	1.2256	5.8928	873.6971	7.7380
AIQNVIGK	1.0000	0.0000	1.2374	5.9346	916.7990	7.7702
AIQVNWLI	1.0000	0.0000	1.3673	6.6708	2139.8376	8.3361
AIRGNASH	1.0000	0.0000	1.3161	5.9534	936.8294	7.7846
AIRVCYRT	1.0000	0.0000	1.2962	7.0415	3278.7658	8.6209
AIRYQPPT	1.0000	0.0000	1.2270	6.3051	1404.5747	8.0550
AISKLAQN	1.0000	0.0000	1.2542	5.2447	414.3189	7.2399
AISSVLGE	1.0000	0.0000	1.2974	5.4086	500.3412	7.3659
AITIPPTD	1.0000	0.0000	1.1981	5.7462	738.0681	7.6254
AITSGPSS	1.0000	0.0000	1.2895	5.0665	337.4635	7.1030
AIVIVVLE	1.0000	0.0000	1.2276	6.1279	1145.3615	7.9188
AIVKSLVP	1.0000	0.0000	1.2695	5.6145	634.1661	7.5241
AIVMLIKN	1.0000	0.0000	1.2702	5.8869	867.8484	7.7335
AIWENGDL	1.0000	0.0000	1.3635	6.6044	1982.4218	8.2850
AIYFNLAQ	1.0000	0.0000	1.2862	6.1422	1164.3116	7.9297
AKAAEEES	1.0000	0.0000	1.2494	5.6364	650.3766	7.5410
AKAHWTWG	1.0000	0.0000	1.4856	8.1053	11158.3609	9.4386
AKANLTPK	1.0000	0.0000	1.2186	5.3196	451.6198	7.2975
AKATLQRP	1.0000	0.0000	1.2188	5.7589	748.9363	7.6352
AKDSLAKV	1.0000	0.0000	1.2537	5.4102	501.2574	7.3671
AKDSRSNS	1.0000	0.0000	1.2699	4.7928	246.2474	6.8926
AKEHPDKT	1.0000	0.0000	1.2315	5.9782	963.9548	7.8037
AKELTENN	1.0000	0.0000	1.2258	5.1875	387.9072	7.1960
AKEMDDQS	1.0000	0.0000	1.2846	5.8780	858.9908	7.7267
AKETSTNP	1.0000	0.0000	1.2407	5.1766	383.0494	7.1875
AKFEITYF	1.0000	0.0000	1.2554	6.4936	1744.9165	8.1998
AKGPNSVE	1.0000	0.0000	1.2763	5.5887	615.6421	7.5043
AKGRDVSE	1.0000	0.0000	1.2717	5.8603	841.6277	7.7131
AKGSNITK	1.0000	0.0000	1.2533	5.2853	434.1458	7.2711
AKGSQTVS	1.0000	0.0000	1.2958	5.4548	527.6922	7.4014
AKHNPKPS	1.0000	0.0000	1.2869	5.5634	597.9471	7.4849
AKITEDRL	1.0000	0.0000	1.2143	5.6649	672.0598	7.5629
AKIYWEDL	1.0000	0.0000	1.3690	6.9229	2860.2914	8.5298
AKKANDGN	1.0000	0.0000	1.2377	5.4607	531.2783	7.4059
AKKSKRRK	1.0000	0.0000	1.2501	5.4660	534.5565	7.4100
AKKTYRRR	1.0000	0.0000	1.2417	6.2397	1302.6938	8.0047
AKKYSYPM	1.0000	0.0000	1.3579	6.3891	1547.0638	8.1195
AKLAPSQT	1.0000	0.0000	1.2484	5.3732	480.3788	7.3387
AKLSRKSQ	1.0000	0.0000	1.2702	5.1316	363.7144	7.1530
AKNEVRYK	1.0000	0.0000	1.2666	6.0755	1078.2820	7.8785
AKNQLRRL	1.0000	0.0000	1.2446	5.5149	565.5100	7.4476
AKNSSSPP	1.0000	0.0000	1.2620	4.7386	231.3398	6.8509
AKPDYQTD	1.0000	0.0000	1.2309	6.0870	1092.6116	7.8873
AKPPVLTL	1.0000	0.0000	1.2251	5.5397	581.8677	7.4667
AKQELAKE	1.0000	0.0000	1.2142	5.7012	700.7676	7.5908
AKQIGDRP	1.0000	0.0000	1.2053	6.0945	1102.0777	7.8931
AKQKAYSG	1.0000	0.0000	1.2975	5.9756	961.0586	7.8017
AKRKPTIE	1.0000	0.0000	1.2044	5.7814	768.5267	7.6524
AKSIKFRK	1.0000	0.0000	1.2693	5.6710	676.8286	7.5676
AKSSIIIE	1.0000	0.0000	1.2684	5.2643	423.7800	7.2550
AKSVGTVE	1.0000	0.0000	1.2754	5.8289	811.7652	7.6889
AKSVSGNN	1.0000	0.0000	1.2851	5.0567	333.6726	7.0954
AKSVWSKD	1.0000	0.0000	1.4072	6.2044	1250.7579	7.9776
AKTERIDF	1.0000	0.0000	1.2179	6.0427	1038.2558	7.8532
AKTTEELI	1.0000	0.0000	1.2092	5.5292	574.8681	7.4586
AKVATSDE	1.0000	0.0000	1.2538	5.5931	618.7950	7.5077
AKVNNLAN	1.0000	0.0000	1.2440	5.1767	383.1228	7.1877
AKYNRHLK	1.0000	0.0000	1.3034	6.0765	1079.4884	7.8792
ALACNSTV	1.0000	0.0000	1.3515	5.8988	879.7547	7.7426
ALAGLKRN	1.0000	0.0000	1.2458	5.5174	567.0966	7.4495
ALANSDRL	1.0000	0.0000	1.2557	5.1565	374.2952	7.1721
ALDAVPPD	1.0000	0.0000	1.2157	5.8633	844.5125	7.7154
ALDGPHIK	1.0000	0.0000	1.2491	6.0838	1088.6461	7.8849
ALDLEAPN	1.0000	0.0000	1.2289	5.3906	490.0951	7.3521
ALDTLCAS	1.0000	0.0000	1.3312	5.7987	784.0372	7.6657
ALEAVNKA	1.0000	0.0000	1.2370	5.6417	654.3915	7.5451
ALEHSEDG	1.0000	0.0000	1.3005	5.8868	867.7108	7.7334
ALEITTEQ	1.0000	0.0000	1.2135	5.6706	676.5483	7.5673
ALENHATH	1.0000	0.0000	1.2991	6.1064	1117.3080	7.9022
ALFDMSPE	1.0000	0.0000	1.3115	5.9603	944.2785	7.7899
ALGNDLGQ	1.0000	0.0000	1.2544	5.6477	658.8849	7.5496
ALGQKFST	1.0000	0.0000	1.2836	5.6694	675.5665	7.5663
ALGRNLNF	1.0000	0.0000	1.2777	5.5668	600.3000	7.4875
ALGYEVHT	1.0000	0.0000	1.2845	6.5363	1832.9459	8.2327
ALHAICNR	1.0000	0.0000	1.3515	6.5611	1885.9354	8.2517
ALHDKITS	1.0000	0.0000	1.2800	5.5712	603.3647	7.4909
ALHNVHVL	1.0000	0.0000	1.3262	6.2173	1269.4444	7.9875
ALHTNQDA	1.0000	0.0000	1.2647	5.8234	806.6456	7.6847
ALIFFTNQ	1.0000	0.0000	1.2701	5.9262	908.0074	7.7637
ALIHSKPM	1.0000	0.0000	1.3259	5.9889	975.9936	7.8120
ALIIWKIF	1.0000	0.0000	1.3527	6.8313	2574.1309	8.4594
ALIYQKYE	1.0000	0.0000	1.2758	6.3653	1505.3063	8.1012
ALKDILTS	1.0000	0.0000	1.2347	5.0924	347.6551	7.1228
ALKTINKN	1.0000	0.0000	1.2185	5.0794	342.4901	7.1128
ALMKPKCH	1.0000	0.0000	1.3561	6.8055	2498.6645	8.4395
ALNAHSYV	1.0000	0.0000	1.3520	5.9996	988.0216	7.8201
ALNEFLVA	1.0000	0.0000	1.2645	5.7312	725.3820	7.6138
ALNGANEG	1.0000	0.0000	1.2598	5.6099	630.8381	7.5206
ALNGRTNQ	1.0000	0.0000	1.2546	5.5070	560.3953	7.4416
ALNLLKLT	1.0000	0.0000	1.2095	4.8540	264.2098	6.9396
ALNPRKNR	1.0000	0.0000	1.2452	5.4205	507.2748	7.3751
ALNTLAFA	1.0000	0.0000	1.2515	5.5378	580.6022	7.4652
ALPDLVQK	1.0000	0.0000	1.2293	5.6587	667.2937	7.5581
ALPFSTYS	1.0000	0.0000	1.3336	5.5851	613.1189	7.5016
ALQALDLE	1.0000	0.0000	1.2277	5.4850	546.3580	7.4246
ALQPSQIA	1.0000	0.0000	1.2606	5.6035	626.2349	7.5157
ALQTSNKA	1.0000	0.0000	1.2483	5.1559	374.0346	7.1716
ALRETYSD	1.0000	0.0000	1.2933	5.7536	744.3149	7.6310
ALRHSLGR	1.0000	0.0000	1.3187	5.8779	858.8605	7.7266
ALRIVKLQ	1.0000	0.0000	1.2361	5.7634	752.8277	7.6386
ALRKNIDQ	1.0000	0.0000	1.2328	5.5833	611.8356	7.5002
ALRSGNES	1.0000	0.0000	1.2877	5.1601	375.8462	7.1749
ALSACAND	1.0000	0.0000	1.3431	5.8704	851.5181	7.7209
ALSAVSHR	1.0000	0.0000	1.3378	5.6876	689.8717	7.5803
ALSNMLAL	1.0000	0.0000	1.2843	5.2254	405.2247	7.2251
ALSPKSLN	1.0000	0.0000	1.2407	4.6891	218.5415	6.8129
ALSSFDKK	1.0000	0.0000	1.2790	5.1709	380.5451	7.1832
ALSVCNLG	1.0000	0.0000	1.3655	5.9081	889.2253	7.7498
ALSVKSGM	1.0000	0.0000	1.3344	5.6146	634.2588	7.5242
ALSYDLLE	1.0000	0.0000	1.2855	5.4093	500.7754	7.3665
ALTEAQYT	1.0000	0.0000	1.2481	5.9888	975.7882	7.8118
ALTEFQML	1.0000	0.0000	1.2767	6.0779	1081.1923	7.8803
ALTELIRS	1.0000	0.0000	1.2525	5.2958	439.4036	7.2792
ALTNGTAA	1.0000	0.0000	1.2349	5.5402	582.2090	7.4670
ALVDKVIE	1.0000	0.0000	1.2246	5.9028	883.8704	7.7458
ALVKLKHF	1.0000	0.0000	1.2823	6.0456	1041.7300	7.8555
ALVQTMSS	1.0000	0.0000	1.3257	5.5486	587.8697	7.4735
ALWMTSIK	1.0000	0.0000	1.4162	6.5394	1839.3714	8.2350
ALYYKILE	1.0000	0.0000	1.2897	6.1336	1152.9033	7.9232
AMAENKDL	1.0000	0.0000	1.2610	5.7813	768.4887	7.6524
AMANEDPR	1.0000	0.0000	1.2549	6.1263	1143.1726	7.9175
AMANIRLA	1.0000	0.0000	1.2693	5.9845	971.0377	7.8086
AMDPMYNL	1.0000	0.0000	1.3316	6.4433	1646.7796	8.1612
AMDQGDAG	1.0000	0.0000	1.2234	6.5147	1787.7425	8.2160
AMEGHFKV	1.0000	0.0000	1.2551	6.9138	2830.5050	8.5228
AMELLVES	1.0000	0.0000	1.3037	5.7320	726.0896	7.6145
AMESKRIH	1.0000	0.0000	1.3259	6.2563	1327.7410	8.0174
AMFEEAFI	1.0000	0.0000	1.2325	6.6978	2207.2511	8.3568
AMILKFGM	1.0000	0.0000	1.2922	6.6101	1995.3178	8.2894
AMLRTATS	1.0000	0.0000	1.2917	5.6961	696.6563	7.5869
AMNPFKDV	1.0000	0.0000	1.2767	6.2426	1306.9874	8.0069
AMPPNHLD	1.0000	0.0000	1.2964	6.1397	1160.9385	7.9278
AMRKMVTA	2.0000	8.2791	1.2599	6.8977	3929.6350	8.2791
AMSAGESH	1.0000	0.0000	1.3758	6.0971	1105.3758	7.8951
AMSIRTSV	1.0000	0.0000	1.3334	5.7500	741.2845	7.6283
AMSSSVVQ	1.0000	0.0000	1.3660	5.6255	642.2439	7.5326
AMSVQQNT	1.0000	0.0000	1.3133	5.8681	849.2454	7.7191
AMTMLLTY	1.0000	0.0000	1.3250	6.3278	1441.7068	8.0724
AMTRSKSQ	1.0000	0.0000	1.3203	5.6056	627.7097	7.5173
ANAADETK	1.0000	0.0000	1.2186	5.5880	615.1559	7.5038
ANADTGTS	1.0000	0.0000	1.2584	5.3652	475.9698	7.3325
ANANDENS	1.0000	0.0000	1.2518	5.0054	314.5224	7.0560
ANASNQGT	1.0000	0.0000	1.2716	5.3195	451.5429	7.2974
ANATIIPK	1.0000	0.0000	1.2177	5.5798	609.3936	7.4975
ANATNHDQ	1.0000	0.0000	1.2720	5.7834	770.3088	7.6540
ANCAILIS	1.0000	0.0000	1.3428	5.8718	852.8062	7.7219
ANDENSPR	1.0000	0.0000	1.2635	5.2824	432.6948	7.2689
ANDETPSQ	1.0000	0.0000	1.2545	5.3827	485.6235	7.3459
ANDFSPII	1.0000	0.0000	1.2772	5.6061	628.0628	7.5177
ANDGNSNL	1.0000	0.0000	1.2536	4.9142	283.2007	6.9859
ANDMRTER	1.0000	0.0000	1.2611	6.0951	1102.8241	7.8935
ANDTLNGQ	1.0000	0.0000	1.2449	5.4002	495.5363	7.3594
ANEDPRYE	1.0000	0.0000	1.2552	6.1191	1133.7994	7.9120
ANEEDIDN	1.0000	0.0000	1.2303	5.4882	548.3502	7.4270
ANEFQLKK	1.0000	0.0000	1.2480	5.6540	663.7277	7.5545
ANEGNERV	1.0000	0.0000	1.2601	5.8537	835.2433	7.7080
ANETNDQV	1.0000	0.0000	1.2440	5.5843	612.5105	7.5009
ANFLVNVN	1.0000	0.0000	1.2864	5.5573	593.7658	7.4802
ANFPNKAS	1.0000	0.0000	1.2784	5.3529	469.2689	7.3231
ANFVKHSQ	1.0000	0.0000	1.3328	6.0191	1010.4855	7.8351
ANGDNTVN	1.0000	0.0000	1.2568	5.4196	506.7251	7.3743
ANGFLKII	1.0000	0.0000	1.2553	5.7896	775.8744	7.6588
ANHHPIGD	1.0000	0.0000	1.2878	6.4324	1626.2837	8.1528
ANHLLNEF	1.0000	0.0000	1.2985	5.6808	684.4881	7.5751
ANHTDNSS	1.0000	0.0000	1.2960	5.0978	349.8565	7.1270
ANIAQGDD	1.0000	0.0000	1.2283	5.8782	859.1840	7.7269
ANIGPEGS	1.0000	0.0000	1.2800	5.6765	681.0814	7.5718
ANIPNMHA	1.0000	0.0000	1.3072	6.1447	1167.6496	7.9317
ANIRLAYS	1.0000	0.0000	1.3052	5.6627	670.3874	7.5612
ANISCQTL	1.0000	0.0000	1.3412	5.8164	800.1922	7.6794
ANISHILA	1.0000	0.0000	1.2959	5.5769	607.3574	7.4953
ANISVLEP	1.0000	0.0000	1.2661	5.3799	484.0976	7.3438
ANKSGPNK	1.0000	0.0000	1.2574	5.1610	376.2417	7.1756
ANKTTTRV	1.0000	0.0000	1.2302	5.5757	606.4620	7.4943
ANLIILFH	1.0000	0.0000	1.2897	5.8845	865.3922	7.7317
ANLSNSNI	1.0000	0.0000	1.2358	4.5168	179.2057	6.6804
ANLTPKNT	1.0000	0.0000	1.2186	5.0776	341.8038	7.1115
ANLVSLGG	1.0000	0.0000	1.2888	5.4282	511.7787	7.3810
ANMDSLIS	1.0000	0.0000	1.3027	5.2257	405.3310	7.2253
ANNAHDLC	1.0000	0.0000	1.3611	6.2390	1301.5997	8.0042
ANNDSALT	1.0000	0.0000	1.2413	4.9450	293.4015	7.0095
ANNLHYRK	1.0000	0.0000	1.3181	5.9462	929.1768	7.7791
ANNMTNKE	1.0000	0.0000	1.2699	5.4385	517.8716	7.3889
ANNNGHGN	1.0000	0.0000	1.3079	5.6238	640.9869	7.5313
ANNNSLLE	1.0000	0.0000	1.2303	4.6562	210.4151	6.7876
ANNPFLQV	1.0000	0.0000	1.2734	5.7152	712.1505	7.6015
ANNQPTKL	1.0000	0.0000	1.2295	5.2229	404.0355	7.2232
ANNSGASK	1.0000	0.0000	1.2722	4.9637	299.8046	7.0240
ANNTTDYF	1.0000	0.0000	1.2873	5.8209	804.3139	7.6828
ANPSDKSS	1.0000	0.0000	1.2589	4.7123	224.4403	6.8307
ANPVRQLA	1.0000	0.0000	1.2458	5.8334	815.9841	7.6924
ANQDKGPT	1.0000	0.0000	1.2292	5.7077	706.0718	7.5958
ANQDLKTG	1.0000	0.0000	1.2348	5.5304	575.6989	7.4595
ANQETRRT	1.0000	0.0000	1.2325	5.7843	771.1106	7.6546
ANQHTDNI	1.0000	0.0000	1.2704	5.7605	750.2609	7.6363
ANQRSNVR	1.0000	0.0000	1.2926	5.5479	587.3947	7.4730
ANQRVLLH	1.0000	0.0000	1.2890	5.9368	919.1627	7.7719
ANRQRNNS	1.0000	0.0000	1.2771	5.2168	401.2030	7.2185
ANRSTNLD	1.0000	0.0000	1.2488	5.0047	314.2825	7.0554
ANSANASN	1.0000	0.0000	1.2556	4.7378	231.1400	6.8503
ANSAQPSK	1.0000	0.0000	1.2720	5.1189	358.4567	7.1432
ANSDGDQG	1.0000	0.0000	1.2810	5.6708	676.6687	7.5674
ANSDNCKP	1.0000	0.0000	1.3365	5.7017	701.1322	7.5911
ANSDRLTQ	1.0000	0.0000	1.2590	5.2764	429.7065	7.2643
ANSHEEDY	1.0000	0.0000	1.3360	6.0350	1029.0869	7.8473
ANSLSWRI	1.0000	0.0000	1.4040	5.9749	960.3661	7.8012
ANSNLSGN	1.0000	0.0000	1.2525	4.6354	205.4226	6.7716
ANSNSKQR	1.0000	0.0000	1.2713	4.9613	298.9658	7.0221
ANSNSYPI	1.0000	0.0000	1.3079	5.2161	400.8982	7.2179
ANTDLRPT	1.0000	0.0000	1.2262	5.4363	516.5610	7.3872
ANTNFLSC	1.0000	0.0000	1.3603	5.7473	738.9713	7.6262
ANTSAIVM	1.0000	0.0000	1.3051	5.7781	765.6802	7.6499
ANTSGNCS	1.0000	0.0000	1.3612	5.5355	579.0280	7.4634
ANTTGRIK	1.0000	0.0000	1.2318	5.6672	673.8847	7.5647
ANVISNIS	1.0000	0.0000	1.2770	5.0231	321.0246	7.0696
ANYLLRLQ	1.0000	0.0000	1.2815	5.6489	659.8072	7.5506
APDDINLS	1.0000	0.0000	1.2476	5.2040	395.3635	7.2087
APEESANS	1.0000	0.0000	1.2747	5.1707	380.4495	7.1830
APEHLPSL	1.0000	0.0000	1.2905	5.6098	630.7745	7.5205
APHNSIDR	1.0000	0.0000	1.3011	5.7897	775.9721	7.6588
APHRIPVY	1.0000	0.0000	1.2390	6.7570	2363.1876	8.4023
APIGLEGG	1.0000	0.0000	1.2283	6.1382	1158.9394	7.9267
APIYLRAA	1.0000	0.0000	1.2438	6.2061	1253.1416	7.9788
APLDAPSN	1.0000	0.0000	1.2521	5.2533	418.4066	7.2465
APLIVNKI	1.0000	0.0000	1.2336	5.5864	614.0289	7.5026
APLNDQQS	1.0000	0.0000	1.2614	5.3411	462.9609	7.3140
APLPFQRV	1.0000	0.0000	1.2352	6.2304	1288.7942	7.9976
APLTNNVL	1.0000	0.0000	1.2384	5.1921	389.9710	7.1995
APNPSTHG	1.0000	0.0000	1.3040	5.7632	752.5858	7.6384
APPSSPTK	1.0000	0.0000	1.2616	5.1702	380.2368	7.1826
APQKLGMV	1.0000	0.0000	1.2566	6.2793	1363.4122	8.0351
APQREIDS	1.0000	0.0000	1.2564	5.7694	757.9902	7.6432
APSEASSQ	1.0000	0.0000	1.2928	5.1277	362.0864	7.1500
APSLDTMP	1.0000	0.0000	1.2840	5.6594	667.8061	7.5586
APSNKKIQ	1.0000	0.0000	1.2508	5.3141	448.7708	7.2933
APSPSKKK	1.0000	0.0000	1.2551	5.0869	345.4725	7.1186
APSQTDKG	1.0000	0.0000	1.2564	5.6199	638.1592	7.5283
APSRDIGI	1.0000	0.0000	1.2622	5.8200	803.4405	7.6821
APSRNHFY	1.0000	0.0000	1.3666	6.3233	1434.2547	8.0689
APSYPDND	1.0000	0.0000	1.2922	5.6881	690.3021	7.5807
APTKELAS	1.0000	0.0000	1.2439	5.3284	456.1928	7.3042
APTKPNNI	1.0000	0.0000	1.2257	5.3438	464.3593	7.3161
APTMNPDN	1.0000	0.0000	1.2660	5.7072	705.5898	7.5954
APTSIQSP	1.0000	0.0000	1.2737	5.3095	446.4214	7.2898
APYKQSNT	1.0000	0.0000	1.2928	5.6171	636.0658	7.5261
APYSGWGN	1.0000	0.0000	1.4570	6.9167	2839.9100	8.5250
AQAMNPFK	1.0000	0.0000	1.2725	6.2303	1288.6000	7.9975
AQDGDKKQ	1.0000	0.0000	1.2086	5.9570	940.7217	7.7874
AQDKPGIS	1.0000	0.0000	1.2584	5.7088	706.8899	7.5966
AQDKVLTR	1.0000	0.0000	1.2256	5.8256	808.6807	7.6864
AQEPLGDE	1.0000	0.0000	1.2181	5.9448	927.6168	7.7780
AQEYFTSQ	1.0000	0.0000	1.3122	6.1858	1224.3073	7.9633
AQGDDMSI	1.0000	0.0000	1.2949	6.0701	1071.5414	7.8743
AQGPNNPT	1.0000	0.0000	1.2451	5.6038	626.4383	7.5159
AQILASVN	1.0000	0.0000	1.2727	5.4456	522.1323	7.3943
AQINRMQH	1.0000	0.0000	1.2861	6.5304	1820.5326	8.2282
AQITITPA	1.0000	0.0000	1.2012	5.8477	829.5390	7.7034
AQIVKCNE	1.0000	0.0000	1.3094	6.4260	1614.3098	8.1479
AQIYTSPT	1.0000	0.0000	1.2854	5.8285	811.3752	7.6886
AQKCISQR	1.0000	0.0000	1.3443	6.3498	1478.6941	8.0893
AQKDTSKA	1.0000	0.0000	1.2431	5.4371	517.0548	7.3878
AQKSFNSN	1.0000	0.0000	1.2897	5.0812	343.2386	7.1143
AQLDNFSQ	1.0000	0.0000	1.2870	5.5416	583.1603	7.4681
AQLKRRST	1.0000	0.0000	1.2628	5.5135	564.5611	7.4465
AQLPESHL	1.0000	0.0000	1.2958	5.6642	671.5109	7.5623
AQLTGPND	1.0000	0.0000	1.2370	5.6175	636.4247	7.5265
AQNEESSV	1.0000	0.0000	1.2932	5.3180	450.7731	7.2962
AQNEYPYL	1.0000	0.0000	1.3015	6.2371	1298.8098	8.0027
AQNFEVNP	1.0000	0.0000	1.2681	5.9020	883.0165	7.7451
AQNQSYES	1.0000	0.0000	1.3291	5.5537	591.3546	7.4775
AQNVFKCN	1.0000	0.0000	1.3518	6.4018	1569.8400	8.1293
AQPGLHQK	1.0000	0.0000	1.2527	6.2209	1274.7759	7.9903
AQPNDISK	1.0000	0.0000	1.2536	5.3749	481.3125	7.3400
AQPSAIRV	1.0000	0.0000	1.2674	5.9208	902.3500	7.7596
AQPSKREV	1.0000	0.0000	1.2664	5.8244	807.5979	7.6855
AQRACLSR	1.0000	0.0000	1.3572	6.3087	1410.3268	8.0577
AQRLRHSS	1.0000	0.0000	1.3371	5.6879	690.0982	7.5805
AQSLRPNR	1.0000	0.0000	1.2752	5.4742	539.5778	7.4163
AQSPFRSA	1.0000	0.0000	1.3164	5.7044	703.3537	7.5932
AQSPTGGQ	1.0000	0.0000	1.2739	5.9042	885.2414	7.7468
AQTPLNTL	1.0000	0.0000	1.2251	5.2591	421.2368	7.2510
AQTTMGSA	1.0000	0.0000	1.2971	5.9637	948.0564	7.7926
AQTTPFNC	1.0000	0.0000	1.3224	6.4106	1585.8377	8.1360
AQTVLVSI	1.0000	0.0000	1.2742	5.6650	672.1568	7.5630
AQYSLSDN	1.0000	0.0000	1.3105	5.2863	434.6325	7.2719
AQYTNKLF	1.0000	0.0000	1.2854	5.9454	928.2883	7.7785
AQYVSTIT	1.0000	0.0000	1.2960	5.9423	924.9439	7.7761
ARAQSPFR	1.0000	0.0000	1.2837	6.0901	1096.5646	7.8897
ARDAYKQL	1.0000	0.0000	1.2490	6.1283	1145.7935	7.9190
ARDYDDLD	1.0000	0.0000	1.2436	6.0613	1060.7651	7.8676
AREKRVVA	1.0000	0.0000	1.2078	6.2904	1380.9643	8.0437
ARGLAGLG	1.0000	0.0000	1.2503	6.0548	1052.8969	7.8626
ARGPAEDY	1.0000	0.0000	1.2214	6.4643	1687.0526	8.1773
ARHIMGSE	1.0000	0.0000	1.3330	6.4599	1678.4856	8.1739
ARIGVDLA	1.0000	0.0000	1.2259	6.0845	1089.5257	7.8854
ARISSVAL	1.0000	0.0000	1.2937	5.3840	486.3527	7.3469
ARKGNLPP	1.0000	0.0000	1.2406	5.6738	679.0445	7.5698
ARLGGRSI	1.0000	0.0000	1.2870	5.8681	849.2047	7.7191
ARLQHSPN	1.0000	0.0000	1.3084	5.6952	695.9228	7.5862
ARLTNRYS	1.0000	0.0000	1.3072	5.6336	648.2768	7.5388
ARMLSNGG	1.0000	0.0000	1.3290	5.8728	853.8209	7.7227
ARMTQLPE	1.0000	0.0000	1.2484	6.1352	1155.0017	7.9244
ARNDDSRN	1.0000	0.0000	1.2693	5.3272	455.5736	7.3033
ARNREANP	1.0000	0.0000	1.2472	5.7153	712.2042	7.6016
ARPKLMLN	1.0000	0.0000	1.2714	5.6805	684.3006	7.5749
ARPLAWAP	1.0000	0.0000	1.3368	6.8464	2619.1104	8.4710
ARPPANGD	1.0000	0.0000	1.2306	5.9328	914.8844	7.7688
ARPWRVLL	1.0000	0.0000	1.3651	6.8217	2545.8875	8.4520
ARQQDSDS	1.0000	0.0000	1.2899	5.4849	546.2591	7.4245
ARQYLSIV	1.0000	0.0000	1.3118	6.0274	1020.1342	7.8415
ARRYRVHH	1.0000	0.0000	1.2357	7.2218	4035.0899	8.7595
ARSAPLTN	1.0000	0.0000	1.2575	5.2692	426.1421	7.2587
ARSDPIID	1.0000	0.0000	1.2507	5.6772	681.6345	7.5723
ARSENTSS	1.0000	0.0000	1.2739	4.8248	255.4781	6.9171
ARSGCTLN	1.0000	0.0000	1.3590	5.9612	945.3185	7.7906
ARSMISPL	1.0000	0.0000	1.3211	5.5499	588.7090	7.4745
ARSPYKEA	1.0000	0.0000	1.2912	5.9818	968.0165	7.8065
ARSQVLSL	1.0000	0.0000	1.2907	5.2423	413.1468	7.2380
ARVATKDQ	1.0000	0.0000	1.2103	6.0237	1015.8805	7.8387
ASAESQNR	1.0000	0.0000	1.2898	5.2961	439.5440	7.2794
ASAIFYLQ	1.0000	0.0000	1.3183	6.0544	1052.3241	7.8622
ASASLLPD	1.0000	0.0000	1.2590	4.9881	308.3356	7.0427
ASCIEGNL	1.0000	0.0000	1.3559	5.9790	964.8836	7.8043
ASCQVRKP	1.0000	0.0000	1.3504	6.4113	1587.2058	8.1366
ASDIVGKT	1.0000	0.0000	1.2628	5.6773	681.7162	7.5724
ASDRLNKD	1.0000	0.0000	1.2510	5.1996	393.3280	7.2052
ASEEVLLY	1.0000	0.0000	1.3044	5.7362	729.5973	7.6177
ASEIHRMG	1.0000	0.0000	1.3330	6.4599	1678.4856	8.1739
ASELLLDA	1.0000	0.0000	1.2444	5.1255	361.1654	7.1483
ASFCSSTS	1.0000	0.0000	1.3924	5.4438	521.0148	7.3929
ASFQPAQN	1.0000	0.0000	1.2903	5.7661	755.0973	7.6406
ASFQTSPL	1.0000	0.0000	1.2948	5.3348	459.5948	7.3092
ASFSLQIS	1.0000	0.0000	1.3069	5.1185	358.2662	7.1429
ASFTDIQT	1.0000	0.0000	1.2678	5.6980	698.1805	7.5883
ASFTEVDN	1.0000	0.0000	1.2865	5.6426	655.0253	7.5457
ASFTSAFY	1.0000	0.0000	1.3672	5.9838	970.1826	7.8080
ASGAEPKL	1.0000	0.0000	1.2606	5.5358	579.2483	7.4636
ASGDTIAP	1.0000	0.0000	1.2557	5.6714	677.1327	7.5679
ASGGDPYV	1.0000	0.0000	1.3106	6.2786	1362.2566	8.0346
ASHADRMA	1.0000	0.0000	1.3258	6.3513	1481.2784	8.0905
ASHFNMAS	1.0000	0.0000	1.3908	5.9542	937.7462	7.7853
ASHSNRQA	1.0000	0.0000	1.3333	5.5881	615.2273	7.5039
ASISNTNI	1.0000	0.0000	1.2531	4.8184	253.6177	6.9123
ASISQVPE	1.0000	0.0000	1.2937	5.5237	571.2757	7.4544
ASKDSADT	1.0000	0.0000	1.2589	5.1384	366.5793	7.1582
ASKITLQV	1.0000	0.0000	1.2587	5.4641	533.3658	7.4085
ASKPYSNR	1.0000	0.0000	1.3183	5.4290	512.2291	7.3816
ASKSMSID	1.0000	0.0000	1.3166	5.2280	406.4357	7.2271
ASLAELSE	1.0000	0.0000	1.2639	5.0334	324.8334	7.0775
ASLGPDNL	1.0000	0.0000	1.2584	5.1716	380.8776	7.1837
ASLKKAKL	1.0000	0.0000	1.2334	5.0583	334.2796	7.0966
ASLLPDGS	1.0000	0.0000	1.2719	5.0838	344.2430	7.1162
ASLLSFKW	1.0000	0.0000	1.4139	6.0499	1046.9283	7.8588
ASLPSSIK	1.0000	0.0000	1.2615	4.7765	241.6733	6.8801
ASMSKSCY	1.0000	0.0000	1.4656	6.1575	1184.9835	7.9415
ASMTNLNI	1.0000	0.0000	1.2851	5.2489	416.3092	7.2431
ASNFSLHT	1.0000	0.0000	1.3270	5.3647	475.6652	7.3321
ASNGVYDE	1.0000	0.0000	1.3185	5.9542	937.7319	7.7853
ASNIDKNK	1.0000	0.0000	1.2403	5.0161	318.4371	7.0642
ASNQGTIQ	1.0000	0.0000	1.2733	5.5682	601.3083	7.4886
ASNRSNVR	1.0000	0.0000	1.2983	5.1884	388.2925	7.1966
ASNSSLSA	1.0000	0.0000	1.2473	4.3640	150.3001	6.5630
ASPDKKSN	1.0000	0.0000	1.2528	4.9303	288.4983	6.9983
ASPITKFD	1.0000	0.0000	1.2633	5.6475	658.7189	7.5495
ASPLLIIK	1.0000	0.0000	1.2427	5.2075	396.9365	7.2113
ASPRDSAD	1.0000	0.0000	1.2805	5.3970	493.6884	7.3569
ASQEFKNR	1.0000	0.0000	1.2891	5.6938	694.8218	7.5851
ASQGRDIS	1.0000	0.0000	1.2998	5.5712	603.3673	7.4909
ASQIRTET	1.0000	0.0000	1.2542	5.6138	633.7048	7.5236
ASQLKDRS	1.0000	0.0000	1.2746	5.1924	390.0885	7.1997
ASQNPLNK	1.0000	0.0000	1.2482	5.0086	315.7113	7.0585
ASRDQDEK	1.0000	0.0000	1.2538	5.6581	666.8115	7.5576
ASRGQSKY	1.0000	0.0000	1.3404	5.8172	800.8805	7.6799
ASRINAPS	1.0000	0.0000	1.2823	5.2301	407.4171	7.2287
ASSALQPS	1.0000	0.0000	1.2803	4.9409	292.0208	7.0064
ASSANKSG	1.0000	0.0000	1.2811	4.8759	270.9678	6.9564
ASSIEKTW	1.0000	0.0000	1.3951	6.1205	1135.5885	7.9131
ASSPQTGE	1.0000	0.0000	1.2888	5.4376	517.3474	7.3882
ASSQGSFT	1.0000	0.0000	1.3260	5.3234	453.6181	7.3004
ASSQILRM	1.0000	0.0000	1.3272	5.6042	626.7288	7.5162
ASSQLLSQ	1.0000	0.0000	1.2716	4.7971	247.4715	6.8959
ASSSIDDQ	1.0000	0.0000	1.2832	5.0427	328.3349	7.0846
ASTDGNLQ	1.0000	0.0000	1.2638	5.3124	447.8736	7.2919
ASTDISSP	1.0000	0.0000	1.2707	4.9237	286.3013	6.9932
ASTEENAF	1.0000	0.0000	1.2786	5.5854	613.2951	7.5018
ASTGPLKA	1.0000	0.0000	1.2559	5.4354	516.0099	7.3865
ASTILFKH	1.0000	0.0000	1.3066	5.7980	783.3798	7.6652
ASTKFSNE	1.0000	0.0000	1.2846	5.1628	377.0247	7.1770
ASTNRRFS	1.0000	0.0000	1.3109	5.4015	496.2696	7.3604
ASTQKFQK	1.0000	0.0000	1.2712	5.6974	697.7436	7.5879
ASVAITIP	1.0000	0.0000	1.2566	5.6929	694.1022	7.5844
ASVINNRT	1.0000	0.0000	1.2722	5.3200	451.8329	7.2978
ASVMNNSV	1.0000	0.0000	1.3385	5.4416	519.7199	7.3912
ASYNIESS	1.0000	0.0000	1.3190	5.1378	366.3175	7.1577
ATAEMLLH	1.0000	0.0000	1.2897	6.1454	1168.6095	7.9322
ATAMELLV	1.0000	0.0000	1.2636	5.9576	941.4275	7.7879
ATAQAMNP	1.0000	0.0000	1.2561	6.0468	1043.2204	7.8564
ATDALAGL	1.0000	0.0000	1.2284	5.6449	656.7659	7.5475
ATDREESY	1.0000	0.0000	1.2896	5.9404	922.8980	7.7746
ATELNIAI	1.0000	0.0000	1.2251	5.4991	555.3154	7.4355
ATERDNYF	1.0000	0.0000	1.2750	6.2192	1272.2508	7.9889
ATERLWWG	1.0000	0.0000	1.4818	7.7827	7697.0413	9.1907
ATFGLQLN	1.0000	0.0000	1.2648	5.6670	673.7303	7.5645
ATGKFTVL	1.0000	0.0000	1.2464	5.9431	925.7868	7.7767
ATGKNSSI	1.0000	0.0000	1.2704	5.0672	337.7497	7.1035
ATGLDSST	1.0000	0.0000	1.2657	5.0792	342.4465	7.1127
ATHVTSSQ	1.0000	0.0000	1.3250	5.6360	650.1191	7.5407
ATIAILFA	1.0000	0.0000	1.2290	5.9283	910.1707	7.7653
ATICQGSE	1.0000	0.0000	1.3452	6.3371	1457.1867	8.0795
ATIGSHRK	1.0000	0.0000	1.2983	5.9719	956.9848	7.7988
ATIIPKLT	1.0000	0.0000	1.2080	5.5081	561.1004	7.4424
ATIKCSTV	1.0000	0.0000	1.3365	6.0925	1099.5604	7.8915
ATISSNER	1.0000	0.0000	1.2737	5.1279	362.1657	7.1501
ATKDQAWY	1.0000	0.0000	1.3536	7.0770	3415.7669	8.6483
ATKTDTRV	1.0000	0.0000	1.2132	5.7667	755.6588	7.6411
ATLPCFSL	1.0000	0.0000	1.3583	6.0047	993.8404	7.8241
ATLQRPLQ	1.0000	0.0000	1.2306	5.7023	701.6325	7.5916
ATLYNISL	1.0000	0.0000	1.2832	5.2931	438.0534	7.2771
ATMRPPLS	1.0000	0.0000	1.2935	5.7662	755.2125	7.6407
ATMSKVEN	1.0000	0.0000	1.3003	5.6818	685.2791	7.5759
ATNAIYFN	1.0000	0.0000	1.2917	5.9569	940.6101	7.7873
ATNHDQAI	1.0000	0.0000	1.2551	5.9986	986.9514	7.8194
ATNHERQM	1.0000	0.0000	1.2907	6.3967	1560.7767	8.1254
ATNKMTSP	1.0000	0.0000	1.2816	5.4676	535.5093	7.4112
ATNKTALT	1.0000	0.0000	1.2146	5.2249	404.9472	7.2247
ATNNLGSL	1.0000	0.0000	1.2469	4.8897	275.2950	6.9670
ATNPLLFT	1.0000	0.0000	1.2444	5.4052	498.4149	7.3633
ATNQYSDT	1.0000	0.0000	1.2907	5.5869	614.3862	7.5030
ATPSGLWI	1.0000	0.0000	1.3901	6.4425	1645.2015	8.1606
ATQFPDRE	1.0000	0.0000	1.2140	6.1862	1224.8275	7.9636
ATQGYKIK	1.0000	0.0000	1.2403	6.1669	1197.9131	7.9487
ATRKPEAA	1.0000	0.0000	1.2032	5.9122	893.4603	7.7530
ATSDEFDK	1.0000	0.0000	1.2626	5.6327	647.6418	7.5382
ATSDGPSI	1.0000	0.0000	1.2795	5.3454	465.2324	7.3173
ATSEMFVL	1.0000	0.0000	1.3218	6.0094	999.2636	7.8277
ATSFTIEI	1.0000	0.0000	1.2653	5.6773	681.7756	7.5724
ATSISKWR	1.0000	0.0000	1.4045	6.1915	1232.3861	7.9677
ATSLQKNL	1.0000	0.0000	1.2388	4.9577	297.7451	7.0194
ATSPIACQ	1.0000	0.0000	1.3354	6.2319	1291.0138	7.9987
ATSPTRNK	1.0000	0.0000	1.2487	5.2476	415.7009	7.2422
ATTAFSPF	1.0000	0.0000	1.2889	5.8933	874.2461	7.7385
ATTIKLMV	1.0000	0.0000	1.2524	5.9245	906.2115	7.7624
ATTKLSIW	1.0000	0.0000	1.3663	6.1480	1172.0659	7.9342
ATTLQSSN	1.0000	0.0000	1.2509	4.8261	255.8551	6.9181
ATTPPLTL	1.0000	0.0000	1.2117	5.3312	457.6737	7.3064
ATTTNSDN	1.0000	0.0000	1.2330	4.9196	284.9557	6.9900
ATVMTKDR	1.0000	0.0000	1.2416	6.1581	1185.8872	7.9420
ATYVGCST	1.0000	0.0000	1.3897	6.6029	1978.8425	8.2838
AVCMHNFF	1.0000	0.0000	1.3782	7.4544	5274.3887	8.9383
AVDEERKC	1.0000	0.0000	1.2755	6.6548	2100.7929	8.3238
AVDNAMRK	1.0000	0.0000	1.2642	6.1435	1166.0313	7.9307
AVDSYTNN	1.0000	0.0000	1.3045	5.5199	568.7845	7.4515
AVEFKLCD	1.0000	0.0000	1.3123	6.5880	1945.1804	8.2724
AVEKVTAQ	1.0000	0.0000	1.2123	6.0928	1099.9160	7.8918
AVFLTKSQ	1.0000	0.0000	1.2833	5.6667	673.4554	7.5642
AVGKTVLT	1.0000	0.0000	1.2359	5.8564	837.8408	7.7101
AVHSLEFY	1.0000	0.0000	1.3619	6.4061	1577.6545	8.1326
AVICLMQS	1.0000	0.0000	1.3923	6.5390	1838.5542	8.2347
AVINLTND	1.0000	0.0000	1.2392	5.3410	462.9103	7.3140
AVISAYLA	1.0000	0.0000	1.3036	5.9341	916.2910	7.7698
AVKSSTAE	1.0000	0.0000	1.2787	5.3143	448.8533	7.2934
AVLMVKLK	1.0000	0.0000	1.2710	5.9578	941.6388	7.7880
AVMYRVLV	1.0000	0.0000	1.2770	6.8084	2506.9808	8.4418
AVNFNTDI	1.0000	0.0000	1.2614	5.7188	715.1447	7.6043
AVNKASTI	1.0000	0.0000	1.2600	5.3905	490.0501	7.3520
AVNTEQEE	1.0000	0.0000	1.2306	5.8469	828.7460	7.7028
AVPEPRGT	1.0000	0.0000	1.2081	6.1879	1227.2941	7.9649
AVPPDFHT	1.0000	0.0000	1.2405	6.4572	1673.2176	8.1718
AVPTDELT	1.0000	0.0000	1.2179	5.6964	696.8847	7.5871
AVQEQDLT	1.0000	0.0000	1.2225	5.8960	876.9637	7.7405
AVQPLKLS	1.0000	0.0000	1.2617	5.3798	484.0328	7.3438
AVRARLTN	1.0000	0.0000	1.2479	5.7687	757.3725	7.6426
AVRIGRRN	1.0000	0.0000	1.2431	6.2110	1260.3626	7.9827
AVRRAQEP	1.0000	0.0000	1.1970	6.3181	1425.6706	8.0649
AVSFERYQ	1.0000	0.0000	1.3203	6.4167	1597.1194	8.1408
AVSGTLDN	1.0000	0.0000	1.2714	5.3718	479.5903	7.3376
AVSHRNLH	1.0000	0.0000	1.3579	6.0562	1054.5133	7.8636
AVSKTIVD	1.0000	0.0000	1.2625	5.6745	679.5858	7.5703
AVSMGFYM	1.0000	0.0000	1.3822	6.9899	3089.6355	8.5813
AVSVQAQI	1.0000	0.0000	1.2740	6.0084	998.1090	7.8269
AVTDTKSK	1.0000	0.0000	1.2444	5.3848	486.8286	7.3476
AVTMGLNI	1.0000	0.0000	1.2802	6.0017	990.4344	7.8218
AVVYFTSQ	1.0000	0.0000	1.3259	6.3496	1478.2741	8.0891
AWAPPSSP	1.0000	0.0000	1.4101	6.3119	1415.6112	8.0602
AWATDREE	1.0000	0.0000	1.3197	6.9046	2800.7228	8.5157
AWNQDVNS	1.0000	0.0000	1.4066	6.3035	1401.8569	8.0537
AWPCVISR	1.0000	0.0000	1.4843	7.3849	4868.8503	8.8849
AWRGNDRI	1.0000	0.0000	1.3591	6.9333	2894.9720	8.5378
AWYPRSFS	1.0000	0.0000	1.4937	6.8768	2712.6370	8.4944
AYDESDPY	1.0000	0.0000	1.3198	6.2197	1272.9222	7.9893
AYDPKSRK	1.0000	0.0000	1.2867	5.8381	820.4009	7.6960
AYKKMRDF	1.0000	0.0000	1.2698	6.6443	2075.4606	8.3157
AYKQLQIE	1.0000	0.0000	1.2470	6.1150	1128.3819	7.9088
AYLAKETS	1.0000	0.0000	1.2851	5.6330	647.8836	7.5384
AYLNKINL	1.0000	0.0000	1.2673	5.3848	486.8089	7.3476
AYNSTQGG	1.0000	0.0000	1.3217	5.9372	919.5165	7.7722
AYPQARPK	1.0000	0.0000	1.2261	6.3319	1448.4672	8.0755
AYPSSDDR	1.0000	0.0000	1.3218	5.6808	684.5245	7.5751
AYPTYNVT	1.0000	0.0000	1.2960	6.2825	1368.4979	8.0376
AYREDQSS	1.0000	0.0000	1.3304	5.7710	759.3829	7.6444
AYSGSLNE	1.0000	0.0000	1.3233	5.3842	486.5074	7.3472
AYSMSGPS	1.0000	0.0000	1.3918	5.7647	753.9364	7.6396
AYSSKNAN	1.0000	0.0000	1.3023	5.1519	372.3357	7.1686
AYTKRGVD	1.0000	0.0000	1.2413	6.3698	1513.0456	8.1047
AYTTLLFG	1.0000	0.0000	1.2835	6.0438	1039.5932	7.8541
AYYSSQFP	1.0000	0.0000	1.3926	6.2124	1262.3728	7.9837
CADKIKTK	1.0000	0.0000	1.2788	6.1743	1208.1670	7.9544
CAGGVKSI	1.0000	0.0000	1.3605	6.5074	1772.7616	8.2104
CAGRNSNE	1.0000	0.0000	1.3699	6.0216	1013.3671	7.8370
CAIENCSA	1.0000	0.0000	1.4376	6.6570	2106.0518	8.3254
CAILISYL	1.0000	0.0000	1.3801	6.1957	1238.2368	7.9708
CALVKLKH	1.0000	0.0000	1.3459	6.4414	1643.2129	8.1597
CAMTRSKS	1.0000	0.0000	1.4075	6.1476	1171.5533	7.9339
CANDTLNG	1.0000	0.0000	1.3268	5.9422	924.8668	7.7760
CAQDGDKK	1.0000	0.0000	1.2820	6.4990	1755.7552	8.2040
CARSENTS	1.0000	0.0000	1.3655	5.7263	721.3255	7.6101
CASNGVYD	1.0000	0.0000	1.4075	6.5411	1842.9631	8.2363
CASRINAP	1.0000	0.0000	1.3522	6.1317	1150.3058	7.9217
CATTTNSD	1.0000	0.0000	1.3257	5.7333	727.1668	7.6155
CAVKSSTA	1.0000	0.0000	1.3688	5.9011	882.1524	7.7445
CCEERQSD	1.0000	0.0000	1.4274	6.9528	2960.7282	8.5528
CCWYSADK	1.0000	0.0000	1.6081	7.9803	9663.4443	9.3426
CDAGTYSI	1.0000	0.0000	1.3787	6.5516	1865.4821	8.2444
CDGEAEDS	1.0000	0.0000	1.3405	6.3326	1449.7220	8.0761
CDGQAILV	1.0000	0.0000	1.2990	6.6339	2050.7661	8.3077
CDKLIMEI	1.0000	0.0000	1.3204	6.5492	1860.3099	8.2426
CDRDLSIS	1.0000	0.0000	1.3611	5.7723	760.5319	7.6454
CDRGTSYL	1.0000	0.0000	1.3922	6.4361	1633.1852	8.1557
CDSHYTQR	1.0000	0.0000	1.4145	6.8528	2638.7027	8.4760
CDSRTDAF	1.0000	0.0000	1.3570	6.3872	1543.8111	8.1181
CDTSDDSS	1.0000	0.0000	1.3539	5.4487	524.0082	7.3967
CDTYNRGM	1.0000	0.0000	1.3743	7.0018	3132.2953	8.5904
CDWKLAIW	1.0000	0.0000	1.5619	8.1480	11720.9046	9.4714
CEAGSGNN	1.0000	0.0000	1.3749	6.0576	1056.2098	7.8647
CEAHSQGF	1.0000	0.0000	1.3986	6.9321	2890.9260	8.5369
CEERQSDT	1.0000	0.0000	1.3395	6.2656	1342.0057	8.0246
CEGNALHT	1.0000	0.0000	1.3560	6.4969	1751.5360	8.2024
CELSTVSV	1.0000	0.0000	1.3805	5.8926	873.4833	7.7379
CELYNPWL	1.0000	0.0000	1.4942	7.2192	4023.4275	8.7576
CEMHISNA	1.0000	0.0000	1.4268	6.6419	2069.6926	8.3138
CENMPCIN	1.0000	0.0000	1.4430	7.0037	3139.1980	8.5919
CENQGPTI	1.0000	0.0000	1.3093	6.4041	1574.0648	8.1310
CEPEILQN	1.0000	0.0000	1.3119	6.2107	1259.8623	7.9824
CESSFHFD	1.0000	0.0000	1.4609	6.6094	1993.8674	8.2889
CFDSSWKT	1.0000	0.0000	1.5199	6.8628	2669.1964	8.4836
CFFLIKNL	1.0000	0.0000	1.3574	6.2739	1354.9965	8.0310
CFGLKEDL	1.0000	0.0000	1.3286	6.3926	1553.2946	8.1222
CFIKAMSA	1.0000	0.0000	1.3910	6.6824	2168.5073	8.3449
CFNENEAT	1.0000	0.0000	1.3388	6.2488	1316.3127	8.0117
CFNPIAIC	1.0000	0.0000	1.3946	7.1303	3631.6693	8.6892
CFNRILQN	1.0000	0.0000	1.3549	6.2554	1326.4081	8.0168
CFRGDQIQ	1.0000	0.0000	1.2708	7.0120	3169.2363	8.5983
CFSDLLDH	1.0000	0.0000	1.4006	6.3237	1434.9769	8.0693
CFSLTTFT	1.0000	0.0000	1.3746	6.1798	1215.8360	7.9586
CGAVINLT	1.0000	0.0000	1.3279	6.2976	1392.3638	8.0492
CGGNNDKA	1.0000	0.0000	1.3356	6.2398	1302.8565	8.0048
CGGTRHVF	1.0000	0.0000	1.2941	7.3725	4800.0496	8.8754
CGKSKTSS	1.0000	0.0000	1.3622	5.4699	536.9521	7.4130
CGLEQQKD	1.0000	0.0000	1.2996	6.4781	1714.0430	8.1879
CGQRGCAM	1.0000	0.0000	1.3235	7.8197	8031.9892	9.2191
CGRISNHT	1.0000	0.0000	1.4004	6.4172	1597.9194	8.1411
CGSNVCLN	1.0000	0.0000	1.4639	6.4436	1647.2647	8.1614
CHNMQPDD	1.0000	0.0000	1.3616	6.9206	2852.7337	8.5280
CHSDDTEL	1.0000	0.0000	1.3705	6.2191	1272.1433	7.9889
CHWVADSL	1.0000	0.0000	1.5310	7.4044	4979.3295	8.8999
CIAFKAPE	1.0000	0.0000	1.2817	6.6965	2204.1473	8.3558
CIEGNLNN	1.0000	0.0000	1.3353	5.8287	811.5424	7.6888
CIKDYPNN	1.0000	0.0000	1.3516	6.2886	1378.1168	8.0423
CIKTSIRG	1.0000	0.0000	1.3448	6.2438	1308.7545	8.0078
CINHYLAT	1.0000	0.0000	1.3836	6.6735	2146.4950	8.3381
CIPDDSEM	1.0000	0.0000	1.3663	6.4842	1726.1968	8.1926
CISLHLSD	1.0000	0.0000	1.3920	5.8423	824.3660	7.6992
CISQREPS	1.0000	0.0000	1.3781	6.0660	1066.5756	7.8712
CISYQKEE	1.0000	0.0000	1.3727	6.5178	1794.1251	8.2184
CITLKSGF	1.0000	0.0000	1.3656	6.1885	1228.0576	7.9653
CIYCTISQ	1.0000	0.0000	1.4618	7.0892	3464.1377	8.6577
CKDANLSN	1.0000	0.0000	1.3286	5.5243	571.6713	7.4549
CKHFNIEF	1.0000	0.0000	1.3649	6.9396	2915.8419	8.5426
CKILAVSM	1.0000	0.0000	1.3864	6.3975	1562.2343	8.1260
CKLGQTFP	1.0000	0.0000	1.3180	6.5501	1862.2092	8.2433
CKLTKKAI	1.0000	0.0000	1.2888	6.0233	1015.3668	7.8384
CKNEFSKT	1.0000	0.0000	1.3541	5.9564	940.1139	7.7869
CKPHAEPE	1.0000	0.0000	1.2954	6.7883	2449.8827	8.4264
CKRAMPPN	1.0000	0.0000	1.3365	6.6315	2045.1967	8.3059
CKVTKSNP	1.0000	0.0000	1.3399	5.8602	841.5643	7.7130
CKYKYALN	1.0000	0.0000	1.3843	6.5955	1962.0121	8.2781
CLCPTHGQ	1.0000	0.0000	1.4060	7.3346	4595.0921	8.8463
CLFDSSIK	1.0000	0.0000	1.3756	5.8314	814.1205	7.6909
CLFLKNGV	1.0000	0.0000	1.3567	6.3058	1405.6651	8.0555
CLFQDQNS	1.0000	0.0000	1.3754	6.1172	1131.2482	7.9105
CLISNLFL	1.0000	0.0000	1.3542	5.6781	682.3426	7.5730
CLISNNSP	1.0000	0.0000	1.3377	5.3097	446.4811	7.2898
CLKGAKLA	1.0000	0.0000	1.3100	6.1634	1193.1345	7.9461
CLKSRSNV	1.0000	0.0000	1.3681	5.6363	650.3197	7.5409
CLLGCDKL	1.0000	0.0000	1.4029	6.6016	1976.0394	8.2829
CLMIRDLD	1.0000	0.0000	1.3383	6.5059	1769.7034	8.2093
CLMQSFLQ	1.0000	0.0000	1.4143	6.4840	1725.7566	8.1925
CLNEKENS	1.0000	0.0000	1.3311	5.5488	587.9911	7.4736
CLNESKAR	1.0000	0.0000	1.3458	5.8580	839.4219	7.7113
CLQNKFSY	1.0000	0.0000	1.4121	6.3067	1407.0983	8.0562
CLQNTNPN	1.0000	0.0000	1.3202	5.6682	674.6380	7.5654
CLRINNIN	1.0000	0.0000	1.3292	5.7811	768.3231	7.6522
CLRQATIA	1.0000	0.0000	1.2956	6.4403	1641.1108	8.1589
CLSKRGIH	1.0000	0.0000	1.3928	6.4610	1680.6762	8.1748
CLSRTLAK	1.0000	0.0000	1.3350	5.7976	783.0538	7.6649
CLTSGSQN	1.0000	0.0000	1.3644	5.6090	630.2084	7.5199
CLTTLPVS	1.0000	0.0000	1.3374	5.8062	790.8463	7.6715
CMHNFFRT	1.0000	0.0000	1.3924	7.3094	4463.4752	8.8269
CNADYLQA	1.0000	0.0000	1.3494	6.5138	1786.0718	8.2154
CNAHHGRG	1.0000	0.0000	1.3640	7.2542	4188.7971	8.7845
CNASSSID	1.0000	0.0000	1.3597	5.3937	491.8130	7.3544
CNEEYSDY	1.0000	0.0000	1.4260	6.6136	2003.5169	8.2921
CNEGHNTL	1.0000	0.0000	1.3696	6.2587	1331.4837	8.0193
CNETTNLT	1.0000	0.0000	1.3043	5.6588	667.3921	7.5582
CNEYTDMR	1.0000	0.0000	1.3691	6.8948	2769.1954	8.5082
CNFKPKFP	1.0000	0.0000	1.3373	6.5435	1848.1329	8.2382
CNFNAVNT	1.0000	0.0000	1.3595	6.1262	1143.1263	7.9175
CNGPSSPT	1.0000	0.0000	1.3674	5.7320	726.0368	7.6144
CNIDQCNA	1.0000	0.0000	1.4076	6.7426	2324.1409	8.3912
CNKRFMET	1.0000	0.0000	1.3573	6.7297	2290.0591	8.3813
CNLGKNYL	1.0000	0.0000	1.3694	6.0789	1082.4852	7.8811
CNMSDTSS	1.0000	0.0000	1.3962	5.5845	612.6612	7.5011
CNNLHYVR	1.0000	0.0000	1.4191	6.7227	2271.4997	8.3759
CNPIQDHQ	1.0000	0.0000	1.3325	6.6986	2209.5023	8.3574
CNPLSELS	1.0000	0.0000	1.3386	5.3613	473.8110	7.3295
CNPNNPNT	1.0000	0.0000	1.3171	5.5738	605.1651	7.4929
CNPWNKSD	1.0000	0.0000	1.4741	6.6237	2026.9784	8.2999
CNQGLGYK	1.0000	0.0000	1.3672	6.6444	2075.7630	8.3158
CNQSKGYS	1.0000	0.0000	1.4225	6.0948	1102.5461	7.8934
CNQVHKVK	1.0000	0.0000	1.3513	6.7260	2280.2853	8.3785
CNRDEMRP	1.0000	0.0000	1.3353	6.7615	2375.4083	8.4058
CNRIATTP	1.0000	0.0000	1.3047	6.2342	1294.3931	8.0004
CNSTVQNK	1.0000	0.0000	1.3510	5.7843	771.1636	7.6547
CNVIVIHE	1.0000	0.0000	1.3397	6.8512	2633.7612	8.4747
CPASASLL	1.0000	0.0000	1.3527	5.6108	631.4771	7.5213
CPIQNGHN	1.0000	0.0000	1.3669	6.5697	1904.7880	8.2584
CPSAFSPS	1.0000	0.0000	1.4058	5.8399	822.0614	7.6974
CPTHGQNG	1.0000	0.0000	1.3476	6.8147	2525.5028	8.4467
CPVDKRFD	1.0000	0.0000	1.2884	6.7892	2452.3211	8.4271
CQANTDLR	1.0000	0.0000	1.3168	6.1779	1213.2373	7.9572
CQDPSPPN	1.0000	0.0000	1.3442	6.0396	1034.6399	7.8509
CQEPISFT	1.0000	0.0000	1.3556	6.4002	1567.0867	8.1281
CQETLTQG	1.0000	0.0000	1.3034	6.4096	1584.1517	8.1353
CQFMIFGL	1.0000	0.0000	1.3387	7.2270	4059.7545	8.7636
CQGSESSN	1.0000	0.0000	1.3867	5.5816	610.5948	7.4988
CQNKELTT	1.0000	0.0000	1.3060	5.9343	916.5213	7.7700
CQNVRSNH	1.0000	0.0000	1.4170	6.3445	1469.6247	8.0852
CQSFATNN	1.0000	0.0000	1.3731	5.9790	964.8500	7.8043
CQTISKSN	1.0000	0.0000	1.3502	5.5806	609.9479	7.4981
CQTLQSKI	1.0000	0.0000	1.3375	5.9802	966.2302	7.8052
CQVRKPSN	1.0000	0.0000	1.3629	6.1732	1206.5630	7.9535
CQWLKIKQ	1.0000	0.0000	1.4263	7.2321	4083.6035	8.7675
CREWSTAV	1.0000	0.0000	1.4862	7.3055	4443.7296	8.8239
CRMMKSSE	1.0000	0.0000	1.4578	6.5277	1814.7252	8.2260
CRTELIAK	1.0000	0.0000	1.2952	6.2875	1376.3823	8.0415
CRTMKDEL	1.0000	0.0000	1.3278	6.5430	1847.0238	8.2378
CSAYSMSG	1.0000	0.0000	1.4913	6.3611	1498.0164	8.0980
CSDQPQFR	1.0000	0.0000	1.3626	6.5924	1955.0213	8.2757
CSDTLPIT	1.0000	0.0000	1.3246	5.8414	823.4975	7.6985
CSFKPRHY	1.0000	0.0000	1.4310	7.0291	3232.3246	8.6114
CSGCNFNA	1.0000	0.0000	1.4841	6.7284	2286.5364	8.3803
CSGTLCSL	1.0000	0.0000	1.4529	6.1911	1231.7009	7.9673
CSIDLISK	1.0000	0.0000	1.3461	5.6289	644.7706	7.5352
CSKKAYPS	1.0000	0.0000	1.3985	6.0750	1077.6975	7.8781
CSLITHKD	1.0000	0.0000	1.3676	6.1468	1170.4417	7.9332
CSLSDPCN	1.0000	0.0000	1.4433	6.0991	1108.0215	7.8967
CSLSSHKF	1.0000	0.0000	1.4318	5.8562	837.6516	7.7099
CSMPDMEL	1.0000	0.0000	1.4156	6.6358	2055.3281	8.3092
CSNSNEGA	1.0000	0.0000	1.3713	5.6359	649.9894	7.5406
CSNVAHGN	1.0000	0.0000	1.4183	6.3469	1473.7479	8.0871
CSPLIRQK	1.0000	0.0000	1.3442	6.0973	1105.6917	7.8953
CSPVPKGK	1.0000	0.0000	1.3488	6.2850	1372.3789	8.0395
CSRLIFNL	1.0000	0.0000	1.3716	5.9359	918.1749	7.7712
CSRLITRR	1.0000	0.0000	1.3549	6.2002	1244.7521	7.9743
CSSGPNGE	1.0000	0.0000	1.3916	5.9489	932.0049	7.7812
CSSTMDIF	1.0000	0.0000	1.4273	6.3054	1405.0290	8.0552
CSSTSQRS	1.0000	0.0000	1.3771	5.3573	471.6751	7.3265
CSTDIKNK	1.0000	0.0000	1.3236	5.7181	714.5032	7.6037
CSTVVPNS	1.0000	0.0000	1.3825	5.8430	825.0742	7.6998
CSVAQTPL	1.0000	0.0000	1.3502	6.1496	1174.3547	7.9355
CSYDSSST	1.0000	0.0000	1.4041	5.5008	556.4082	7.4368
CTASISNT	1.0000	0.0000	1.3455	5.5433	584.2715	7.4694
CTDDHIPV	1.0000	0.0000	1.3024	6.8038	2493.9590	8.4383
CTDGIKME	1.0000	0.0000	1.3086	6.7542	2355.4217	8.4001
CTFIDNVH	1.0000	0.0000	1.3563	6.8133	2521.2182	8.4455
CTGGFASP	1.0000	0.0000	1.3723	6.5923	1954.9183	8.2757
CTGNGSMK	1.0000	0.0000	1.4019	6.3671	1508.3623	8.1026
CTISQKEC	1.0000	0.0000	1.4216	6.7090	2236.0430	8.3654
CTLDQVQH	1.0000	0.0000	1.3297	6.7636	2381.1310	8.4074
CTLNSSTN	1.0000	0.0000	1.3182	5.1299	363.0085	7.1517
CTMVQQKT	1.0000	0.0000	1.3156	6.7882	2449.3452	8.4262
CTNEIRSK	1.0000	0.0000	1.3412	5.9215	903.0633	7.7601
CTSLRSTT	1.0000	0.0000	1.3438	5.5542	591.6533	7.4778
CTSSDSIL	1.0000	0.0000	1.3466	5.3219	452.8377	7.2993
CTSTVQAI	1.0000	0.0000	1.3434	6.2339	1294.0451	8.0003
CTTNNHTT	1.0000	0.0000	1.3437	6.0373	1031.8203	7.8491
CTTPEKDA	1.0000	0.0000	1.2779	6.2692	1347.5690	8.0273
CVHDRANG	1.0000	0.0000	1.3422	6.9237	2862.8924	8.5304
CVHRLMAM	1.0000	0.0000	1.3610	7.4745	5397.9418	8.9538
CVISREGN	1.0000	0.0000	1.3737	6.3298	1445.0368	8.0739
CVNITSNT	1.0000	0.0000	1.3442	5.7241	719.4755	7.6084
CVPSISKN	1.0000	0.0000	1.3669	5.7310	725.2212	7.6137
CVSLNLRF	1.0000	0.0000	1.3863	6.0518	1049.2023	7.8602
CVTKIDLA	1.0000	0.0000	1.2977	6.2850	1372.3670	8.0395
CVTSGEDN	1.0000	0.0000	1.3615	6.1341	1153.5534	7.9235
CWYSADKL	1.0000	0.0000	1.5170	7.2066	3965.4969	8.7479
CYCNRIAT	1.0000	0.0000	1.4196	7.2262	4055.6259	8.7629
CYERSLDA	1.0000	0.0000	1.3844	6.4409	1642.1065	8.1593
CYKSIHPS	1.0000	0.0000	1.4483	6.4408	1641.9950	8.1593
CYRTPLGC	1.0000	0.0000	1.4074	7.3640	4752.8760	8.8688
CYSTPIIP	1.0000	0.0000	1.3680	6.4385	1637.7021	8.1575
CYVVLQSP	1.0000	0.0000	1.4022	6.6382	2061.0614	8.3110
DADSLQIQ	1.0000	0.0000	1.2558	5.5301	575.4752	7.4593
DAECENQG	1.0000	0.0000	1.3068	6.5011	1760.0799	8.2056
DAELLYME	1.0000	0.0000	1.2878	6.2018	1247.0564	7.9756
DAFMVDKA	1.0000	0.0000	1.2406	6.4545	1668.0363	8.1698
DAFYDNSI	1.0000	0.0000	1.3165	5.8865	867.4454	7.7332
DAGLELLK	1.0000	0.0000	1.2302	5.4392	518.3075	7.3894
DAGQLNPQ	1.0000	0.0000	1.2419	5.7628	752.2962	7.6382
DAGSTSVN	1.0000	0.0000	1.2901	5.2439	413.9351	7.2393
DAGTYSIM	1.0000	0.0000	1.3293	6.2558	1326.9793	8.0170
DAGYLITL	1.0000	0.0000	1.2622	5.9058	886.9391	7.7481
DAHFSMIS	1.0000	0.0000	1.3840	6.1224	1138.0326	7.9145
DAHSMTIM	1.0000	0.0000	1.3557	6.4366	1634.1589	8.1561
DAIESVEQ	1.0000	0.0000	1.2605	5.8121	796.2169	7.6760
DAIPQFVA	1.0000	0.0000	1.2081	6.3196	1428.2035	8.0661
DAKEMDDQ	1.0000	0.0000	1.2261	6.1569	1184.2139	7.9411
DAKITEDR	1.0000	0.0000	1.2021	5.8159	799.6724	7.6789
DAKTERID	1.0000	0.0000	1.2021	5.8159	799.6724	7.6789
DAKVNNLA	1.0000	0.0000	1.2412	5.3678	477.3762	7.3345
DALAGLKR	1.0000	0.0000	1.2332	5.7084	706.6092	7.5963
DALNGANE	1.0000	0.0000	1.2463	5.4671	535.1993	7.4108
DALSVCNL	1.0000	0.0000	1.3481	5.7653	754.4139	7.6400
DAMANEDP	1.0000	0.0000	1.2505	6.0194	1010.8649	7.8354
DAMDPMYN	1.0000	0.0000	1.3122	6.5943	1959.4736	8.2773
DAMSSSVV	1.0000	0.0000	1.3564	5.5448	585.2910	7.4706
DANATIIP	1.0000	0.0000	1.2177	5.6407	653.5823	7.5442
DANLSNSN	1.0000	0.0000	1.2329	4.4926	174.2779	6.6618
DANNMTNK	1.0000	0.0000	1.2669	5.4027	496.9688	7.3614
DANNPFLQ	1.0000	0.0000	1.2604	5.5751	606.0785	7.4939
DANNQPTK	1.0000	0.0000	1.2290	5.3739	480.7555	7.3392
DANTNFLS	1.0000	0.0000	1.2666	5.1246	360.8234	7.1476
DAPLNDQQ	1.0000	0.0000	1.2309	5.6200	638.2439	7.5284
DAPSNKKI	1.0000	0.0000	1.2431	5.2334	408.9744	7.2313
DAPTKPNN	1.0000	0.0000	1.2241	5.3195	451.5909	7.2974
DAQSLRPN	1.0000	0.0000	1.2645	5.3673	477.1282	7.3342
DARGPAED	1.0000	0.0000	1.1994	6.1333	1152.4759	7.9229
DARKGNLP	1.0000	0.0000	1.2395	5.6476	658.7931	7.5496
DARLGGRS	1.0000	0.0000	1.2859	5.8439	825.8543	7.7004
DARMLSNG	1.0000	0.0000	1.3141	5.7300	724.3769	7.6129
DARNREAN	1.0000	0.0000	1.2461	5.6890	690.9639	7.5814
DASHADRM	1.0000	0.0000	1.3246	6.3042	1403.0569	8.0543
DASLKKAK	1.0000	0.0000	1.2362	5.2093	397.7543	7.2127
DASVMNNS	1.0000	0.0000	1.3201	5.3015	442.3094	7.2836
DATELNIA	1.0000	0.0000	1.2238	5.4749	540.0460	7.4169
DATSFTIE	1.0000	0.0000	1.2640	5.6531	663.0290	7.5538
DAVEKVTA	1.0000	0.0000	1.2115	6.0121	1002.3779	7.8298
DAVPPDFH	1.0000	0.0000	1.2325	6.5218	1802.4616	8.2215
DAYKQLQI	1.0000	0.0000	1.2468	6.0792	1082.8374	7.8813
DCDRGTSY	1.0000	0.0000	1.3829	6.5871	1943.2979	8.2717
DCFNPIAI	1.0000	0.0000	1.3145	6.5076	1773.2737	8.2106
DCGGNNDK	1.0000	0.0000	1.3330	6.1927	1234.0569	7.9686
DCHWVADS	1.0000	0.0000	1.5169	7.5554	5924.8146	9.0160
DCLLGCDK	1.0000	0.0000	1.3931	6.7526	2351.2539	8.3990
DCSPLIRQ	1.0000	0.0000	1.3456	6.1581	1185.8680	7.9420
DCTGNGSM	1.0000	0.0000	1.4034	6.4279	1617.7371	8.1493
DDAELLYM	1.0000	0.0000	1.2871	6.1660	1196.7219	7.9481
DDAMSSSV	1.0000	0.0000	1.3379	5.4047	498.1140	7.3629
DDARMLSN	1.0000	0.0000	1.2987	5.5872	614.5573	7.5031
DDCDRGTS	1.0000	0.0000	1.3429	6.2561	1327.5248	8.0173
DDCLLGCD	1.0000	0.0000	1.3915	6.8135	2521.7486	8.4457
DDDESNGI	1.0000	0.0000	1.2607	5.4602	530.9895	7.4056
DDDINSSN	1.0000	0.0000	1.2507	4.8117	251.6650	6.9071
DDDNPPEE	1.0000	0.0000	1.2151	5.6605	668.6643	7.5595
DDDNYTSD	1.0000	0.0000	1.2821	5.5238	571.3017	7.4544
DDDPSLCT	1.0000	0.0000	1.3255	5.8818	862.7144	7.7296
DDDVQTEY	1.0000	0.0000	1.2317	6.2502	1318.5394	8.0128
DDEHSDNQ	1.0000	0.0000	1.2940	5.7017	701.1787	7.5912
DDERNVDL	1.0000	0.0000	1.2376	5.6680	674.4882	7.5653
DDESNGIF	1.0000	0.0000	1.2870	5.6870	689.4116	7.5799
DDETRNDS	1.0000	0.0000	1.2517	5.3354	459.9172	7.3096
DDGPSVGK	1.0000	0.0000	1.2729	5.8396	821.8608	7.6972
DDHIPVII	1.0000	0.0000	1.2235	6.2942	1387.0437	8.0466
DDIELFAR	1.0000	0.0000	1.2291	6.0171	1008.1294	7.8336
DDINLSKS	1.0000	0.0000	1.2443	4.7909	245.7186	6.8911
DDINSSNN	1.0000	0.0000	1.2413	4.6207	201.9748	6.7603
DDKAQNFE	1.0000	0.0000	1.2391	5.8658	847.0255	7.7173
DDKVSQGT	1.0000	0.0000	1.2645	5.6866	689.0668	7.5795
DDLDELRP	1.0000	0.0000	1.2204	5.5942	619.5817	7.5086
DDMSIILT	1.0000	0.0000	1.2802	5.6081	629.5184	7.5192
DDNDISLL	1.0000	0.0000	1.2365	4.9796	305.3376	7.0362
DDNFQLKN	1.0000	0.0000	1.2531	5.4409	519.2968	7.3907
DDNFTSNR	1.0000	0.0000	1.2786	5.3354	459.8932	7.3096
DDNKLGRK	1.0000	0.0000	1.2345	5.5133	564.4636	7.4464
DDNLELSN	1.0000	0.0000	1.2328	4.8001	248.3362	6.8982
DDNPPEEN	1.0000	0.0000	1.2289	5.4694	536.6435	7.4126
DDNYTSDY	1.0000	0.0000	1.3265	5.8548	836.3014	7.7088
DDPDFPTE	1.0000	0.0000	1.2113	5.9779	963.6425	7.8035
DDPHGVII	1.0000	0.0000	1.2261	6.4128	1589.9491	8.1378
DDPMTENM	1.0000	0.0000	1.2839	6.1874	1226.4801	7.9645
DDPMTHET	1.0000	0.0000	1.2581	6.3148	1420.3327	8.0624
DDPPKQES	1.0000	0.0000	1.2453	5.5567	593.3639	7.4797
DDPSLCTF	1.0000	0.0000	1.3530	6.1086	1120.1063	7.9039
DDQNLPGY	1.0000	0.0000	1.2725	5.9660	950.5970	7.7944
DDQNMLMP	1.0000	0.0000	1.2978	6.1459	1169.2444	7.9326
DDQQWQAY	1.0000	0.0000	1.3360	7.3166	4500.8924	8.8325
DDQSPHSI	1.0000	0.0000	1.3158	5.6286	644.5760	7.5350
DDQYVACQ	1.0000	0.0000	1.2874	7.0295	3233.9540	8.6118
DDREHKSR	1.0000	0.0000	1.2925	5.9650	949.4188	7.7935
DDRLTVQA	1.0000	0.0000	1.2238	5.8864	867.3201	7.7331
DDSCALVK	1.0000	0.0000	1.3419	6.0465	1042.8778	7.8562
DDSEMKVE	1.0000	0.0000	1.2901	5.9261	907.8930	7.7637
DDSKIRTV	1.0000	0.0000	1.2557	5.5942	619.5248	7.5085
DDSRKDLG	1.0000	0.0000	1.2591	5.4863	547.1652	7.4256
DDSRNPPA	1.0000	0.0000	1.2592	5.4640	533.2864	7.4084
DDSSELLL	1.0000	0.0000	1.2414	4.7523	235.0377	6.8615
DDSSHSPL	1.0000	0.0000	1.3079	5.0938	348.2487	7.1240
DDSSVAFK	1.0000	0.0000	1.3039	5.5228	570.6326	7.4536
DDTDESQA	1.0000	0.0000	1.2454	5.5474	587.0470	7.4726
DDTELTRN	1.0000	0.0000	1.2238	5.3987	494.6566	7.3582
DDTKCNGP	1.0000	0.0000	1.3058	6.2026	1248.2183	7.9762
DDTLNQNN	1.0000	0.0000	1.2272	5.0192	319.5862	7.0666
DDTLPLIT	1.0000	0.0000	1.2100	5.3466	465.8735	7.3182
DDTPSVMC	1.0000	0.0000	1.3757	6.4997	1757.1855	8.2045
DDVQTEYH	1.0000	0.0000	1.2551	6.5781	1923.1724	8.2648
DEAVTMGL	1.0000	0.0000	1.2560	6.2043	1250.6377	7.9775
DECLCPTH	1.0000	0.0000	1.4023	7.1470	3702.1768	8.7020
DEDSDSSA	1.0000	0.0000	1.2748	4.9736	303.2301	7.0315
DEEFPQDV	1.0000	0.0000	1.2098	6.2727	1353.1441	8.0301
DEEKFVAL	1.0000	0.0000	1.2349	6.0011	989.7420	7.8213
DEENGSRN	1.0000	0.0000	1.2761	5.3876	488.3896	7.3497
DEEPPPMS	1.0000	0.0000	1.2823	5.9257	907.4897	7.7634
DEERKCSL	1.0000	0.0000	1.3391	6.0377	1032.3659	7.8494
DEESLIKS	1.0000	0.0000	1.2580	5.0536	332.4671	7.0930
DEFVDNKV	1.0000	0.0000	1.2514	6.0182	1009.4680	7.8345
DEFYNSEI	1.0000	0.0000	1.3179	5.9110	892.2087	7.7520
DEGGQISS	1.0000	0.0000	1.3035	5.5958	620.7213	7.5098
DEGPKKID	1.0000	0.0000	1.2043	5.8348	817.3246	7.6935
DEGSVLNQ	1.0000	0.0000	1.2811	5.5057	559.5564	7.4406
DEGTESRN	1.0000	0.0000	1.2693	5.5140	564.9045	7.4469
DEHSDNQL	1.0000	0.0000	1.2945	5.5507	589.2837	7.4751
DEIHERLL	1.0000	0.0000	1.2576	5.9558	939.4567	7.7865
DEITFKTL	1.0000	0.0000	1.2271	5.6731	678.4321	7.5692
DEKGNNAS	1.0000	0.0000	1.2623	5.2313	407.9560	7.2296
DEKIPCTT	1.0000	0.0000	1.2772	6.2462	1312.4976	8.0097
DEKNSDSK	1.0000	0.0000	1.2487	4.8927	276.2645	6.9694
DELHHWSS	1.0000	0.0000	1.4948	6.6793	2160.7913	8.3426
DELLSHLG	1.0000	0.0000	1.2970	5.5019	557.0731	7.4376
DELRPHNF	1.0000	0.0000	1.2860	6.1088	1120.4654	7.9041
DELRSLNR	1.0000	0.0000	1.2617	5.2049	395.7339	7.2093
DELTNCAG	1.0000	0.0000	1.3175	6.1690	1200.8643	7.9504
DEMLVSKA	1.0000	0.0000	1.2966	5.7864	773.0349	7.6563
DEMRPPNG	1.0000	0.0000	1.2607	6.2011	1246.0634	7.9750
DENESKIL	1.0000	0.0000	1.2438	5.1414	367.8485	7.1605
DENSPRSF	1.0000	0.0000	1.3042	5.3742	480.9425	7.3395
DEPGPEHY	1.0000	0.0000	1.2435	6.6532	2096.7867	8.3225
DEQSLSLI	1.0000	0.0000	1.2616	5.0082	315.5599	7.0581
DEQSSSRG	1.0000	0.0000	1.3112	5.2568	420.1087	7.2492
DEQYLTKN	1.0000	0.0000	1.2613	5.7073	705.7030	7.5955
DERLESLM	1.0000	0.0000	1.2958	5.6517	661.9187	7.5527
DERNVDLP	1.0000	0.0000	1.2387	5.6943	695.2221	7.5855
DERSLYFR	1.0000	0.0000	1.3245	6.1047	1115.1157	7.9009
DERSRKEE	1.0000	0.0000	1.2575	5.7087	706.8351	7.5965
DESAENAL	1.0000	0.0000	1.2538	5.2722	427.6476	7.2611
DESDPYKN	1.0000	0.0000	1.2870	5.5897	616.3381	7.5051
DESELVNR	1.0000	0.0000	1.2718	5.4249	509.8297	7.3784
DESKKLNQ	1.0000	0.0000	1.2428	5.1012	351.2309	7.1296
DESNGIFD	1.0000	0.0000	1.2870	5.6870	689.4116	7.5799
DESQAVQP	1.0000	0.0000	1.2637	5.8591	840.4403	7.7121
DESTDLAF	1.0000	0.0000	1.2673	5.5425	583.7582	7.4688
DETKHLSI	1.0000	0.0000	1.2789	5.5599	595.5405	7.4822
DETKLQNT	1.0000	0.0000	1.2191	5.3117	447.5180	7.2914
DETPSQQH	1.0000	0.0000	1.2887	5.9351	917.3062	7.7706
DETRNDSL	1.0000	0.0000	1.2497	5.1844	386.5226	7.1936
DEVPKTNI	1.0000	0.0000	1.2246	5.6373	651.0312	7.5416
DEVRDELH	1.0000	0.0000	1.2489	6.2227	1277.3638	7.9916
DEYGRSQL	1.0000	0.0000	1.3103	5.9945	982.2887	7.8162
DEYNLTGS	1.0000	0.0000	1.2999	5.5514	589.7344	7.4756
DFADVNKR	1.0000	0.0000	1.2488	5.9963	984.3217	7.8176
DFDPSNLI	1.0000	0.0000	1.2716	5.3837	486.2147	7.3468
DFEDVPSE	1.0000	0.0000	1.2757	5.9132	894.4878	7.7537
DFFYHRQV	1.0000	0.0000	1.2379	7.1673	3790.0210	8.7177
DFGAETNK	1.0000	0.0000	1.2461	5.8634	844.6113	7.7154
DFHTLRKR	1.0000	0.0000	1.2692	6.2192	1272.2752	7.9889
DFKCELYN	1.0000	0.0000	1.3659	6.5407	1842.1744	8.2361
DFKRTIRN	1.0000	0.0000	1.2464	5.8755	856.5384	7.7248
DFKVKPTT	1.0000	0.0000	1.2255	5.8696	850.7430	7.7203
DFLKAMAN	1.0000	0.0000	1.2819	5.9723	957.4959	7.7992
DFLSLAGK	1.0000	0.0000	1.2801	5.5024	557.3775	7.4379
DFNDNRPQ	1.0000	0.0000	1.2608	5.7858	772.4856	7.6558
DFNKNEDS	1.0000	0.0000	1.2703	5.2681	425.6398	7.2579
DFPNMKTS	1.0000	0.0000	1.3084	5.7119	709.4338	7.5990
DFPTELDN	1.0000	0.0000	1.2420	5.6095	630.5805	7.5203
DFQEDEEP	1.0000	0.0000	1.2065	6.1684	1200.0358	7.9499
DFSFSANN	1.0000	0.0000	1.3173	5.2882	435.5759	7.2733
DFSPIIFL	1.0000	0.0000	1.2933	5.8258	808.8201	7.6865
DFSSGTNS	1.0000	0.0000	1.3022	5.0046	314.2513	7.0554
DFVGALDG	1.0000	0.0000	1.2429	6.2759	1358.1340	8.0325
DFYASSAN	1.0000	0.0000	1.3433	5.6306	646.0302	7.5365
DGDKKQNP	1.0000	0.0000	1.2270	5.6644	671.7362	7.5625
DGDQGVLD	1.0000	0.0000	1.2302	6.0827	1087.2191	7.8840
DGEAEDSS	1.0000	0.0000	1.2851	5.4311	513.4658	7.3832
DGFAKTTE	1.0000	0.0000	1.2246	5.9898	976.9339	7.8126
DGIFKHFS	1.0000	0.0000	1.3323	6.3361	1455.5357	8.0788
DGIKMEDR	1.0000	0.0000	1.2312	6.3030	1401.1038	8.0533
DGIRQNGW	1.0000	0.0000	1.3635	7.0028	3136.1316	8.5913
DGKTIHNF	1.0000	0.0000	1.2789	6.1325	1151.4281	7.9223
DGLISFAN	1.0000	0.0000	1.2892	5.5473	587.0064	7.4725
DGLKSIAR	1.0000	0.0000	1.2641	5.5576	594.0035	7.4804
DGLSAKSV	1.0000	0.0000	1.2877	5.2878	435.3732	7.2730
DGNLQPLN	1.0000	0.0000	1.2456	5.2930	437.9983	7.2770
DGNLSFAK	1.0000	0.0000	1.2843	5.4623	532.2693	7.4072
DGNSNLQP	1.0000	0.0000	1.2650	5.1651	378.0369	7.1787
DGPADQIS	1.0000	0.0000	1.2588	5.7696	758.1482	7.6433
DGPHIKLP	1.0000	0.0000	1.2485	6.0630	1062.8561	7.8689
DGPSIQNE	1.0000	0.0000	1.2694	5.5672	600.5697	7.4878
DGPSVGKQ	1.0000	0.0000	1.2776	5.9203	901.8334	7.7592
DGQAILVL	1.0000	0.0000	1.2388	5.8602	841.5527	7.7130
DGQSDKLW	1.0000	0.0000	1.3900	6.4293	1620.4624	8.1504
DGQSRDQF	1.0000	0.0000	1.2874	6.0862	1091.6254	7.8867
DGQTKKNP	1.0000	0.0000	1.2270	5.5998	623.5697	7.5129
DGSQLPTN	1.0000	0.0000	1.2617	5.2915	437.2634	7.2759
DGSSSTNS	1.0000	0.0000	1.2617	4.4989	175.5634	6.6667
DGTDCHWV	1.0000	0.0000	1.4247	7.8653	8465.3142	9.2542
DGTGHDIL	1.0000	0.0000	1.2559	6.1494	1173.9966	7.9353
DGTGSRKL	1.0000	0.0000	1.2712	5.5645	598.6969	7.4857
DGTNSFTN	1.0000	0.0000	1.2795	5.3067	444.9658	7.2876
DGVHNLLS	1.0000	0.0000	1.3136	5.5661	599.8523	7.4870
DGYRLMSD	1.0000	0.0000	1.3429	6.2049	1251.4748	7.9779
DGYVLENK	1.0000	0.0000	1.2793	5.9742	959.5167	7.8006
DHAKPDYQ	1.0000	0.0000	1.2521	6.4795	1716.7402	8.1890
DHANATNH	1.0000	0.0000	1.3059	6.0306	1023.9109	7.8440
DHDKSSVF	1.0000	0.0000	1.3453	5.8035	788.3532	7.6694
DHDSKNNH	1.0000	0.0000	1.3295	5.6613	669.2815	7.5601
DHFKNQVY	1.0000	0.0000	1.3087	6.5819	1931.5545	8.2677
DHIPVIIA	1.0000	0.0000	1.2220	6.3414	1464.3725	8.0828
DHKQKDLI	1.0000	0.0000	1.2440	5.8875	868.3599	7.7339
DHKQRKNK	1.0000	0.0000	1.2590	5.8692	850.3336	7.7199
DHLAAPYS	1.0000	0.0000	1.3291	6.0768	1079.9279	7.8795
DHLTIQQS	1.0000	0.0000	1.2922	5.7462	738.0352	7.6254
DHLVIEPT	1.0000	0.0000	1.2488	6.0659	1066.4672	7.8711
DHNAQPND	1.0000	0.0000	1.2711	5.8272	810.1515	7.6876
DHQDNHYQ	1.0000	0.0000	1.3140	6.6843	2173.3396	8.3464
DHQGSSDS	1.0000	0.0000	1.3429	5.4420	519.9674	7.3916
DHQITNPP	1.0000	0.0000	1.2534	5.9570	940.7435	7.7874
DHRKNNLP	1.0000	0.0000	1.2738	5.5944	619.7105	7.5087
DHRSYTSY	1.0000	0.0000	1.4052	6.2016	1246.7722	7.9754
DHSNFSLN	1.0000	0.0000	1.3199	5.1911	389.5211	7.1987
DHTKIYAI	1.0000	0.0000	1.2579	6.3563	1489.8127	8.0943
DHTPRTAS	1.0000	0.0000	1.2863	5.8273	810.2738	7.6877
DHYDNDSG	1.0000	0.0000	1.3420	6.0591	1058.0518	7.8658
DIANISCQ	1.0000	0.0000	1.3456	6.0563	1054.6807	7.8637
DICKRAMP	1.0000	0.0000	1.2977	6.8205	2542.2405	8.4511
DIDEAVTM	1.0000	0.0000	1.2297	6.2367	1298.2025	8.0024
DIDNQYDL	1.0000	0.0000	1.2615	5.8212	804.5520	7.6830
DIEKDYKT	1.0000	0.0000	1.2310	5.9321	914.1694	7.7683
DIELFARI	1.0000	0.0000	1.2290	6.0413	1036.6335	7.8522
DIEMFGTT	1.0000	0.0000	1.2484	6.3545	1486.6845	8.0929
DIEPPQNS	1.0000	0.0000	1.2570	5.4507	525.1825	7.3982
DIEQMSQE	1.0000	0.0000	1.2894	6.0324	1026.0281	7.8453
DIERQNGT	1.0000	0.0000	1.2337	5.8620	843.2594	7.7144
DIFNHSER	1.0000	0.0000	1.3242	5.9789	964.7630	7.8042
DIFNSAVQ	1.0000	0.0000	1.2939	5.7763	764.0397	7.6485
DIGIANNS	1.0000	0.0000	1.2670	5.3047	443.9571	7.2861
DIGNTEHD	1.0000	0.0000	1.2588	6.0023	991.1509	7.8222
DIKAEGHV	1.0000	0.0000	1.2319	6.3844	1538.7821	8.1159
DIKMSPSG	1.0000	0.0000	1.3206	5.6289	644.7992	7.5352
DIKNKKHT	1.0000	0.0000	1.2472	5.6413	654.0903	7.5448
DIKSIEKN	1.0000	0.0000	1.2419	5.2200	402.7053	7.2209
DIKSQNTL	1.0000	0.0000	1.2415	5.0859	345.0621	7.1178
DILHSYST	1.0000	0.0000	1.3455	5.6370	650.8429	7.5414
DILQYEPK	1.0000	0.0000	1.2441	6.0135	1003.9586	7.8308
DILTSFSG	1.0000	0.0000	1.2983	5.3477	466.4956	7.3191
DIMNKTKM	1.0000	0.0000	1.2853	6.0279	1020.7580	7.8419
DIMNYGNY	1.0000	0.0000	1.3506	6.5011	1759.9931	8.2056
DINDNEDE	1.0000	0.0000	1.2273	5.4410	519.3934	7.3908
DINFKQNS	1.0000	0.0000	1.2776	5.3372	460.8787	7.3110
DINLSKSH	1.0000	0.0000	1.2923	5.1188	358.3990	7.1431
DINSSNNP	1.0000	0.0000	1.2444	4.6470	208.1838	6.7805
DIPGTHQI	1.0000	0.0000	1.2301	6.2888	1378.3354	8.0424
DIQQTNFQ	1.0000	0.0000	1.2442	5.9646	949.0649	7.7933
DIQTKIKN	1.0000	0.0000	1.2162	5.4792	542.6895	7.4201
DISIHQND	1.0000	0.0000	1.2947	5.7144	711.4653	7.6009
DISKQSAR	1.0000	0.0000	1.2807	5.3676	477.2840	7.3344
DISLANYL	1.0000	0.0000	1.2875	5.3577	471.8902	7.3268
DISLAVDE	1.0000	0.0000	1.2586	5.5447	585.2025	7.4705
DISLLQDI	1.0000	0.0000	1.2474	5.2755	429.2805	7.2636
DISRIALQ	1.0000	0.0000	1.2601	5.5805	609.8545	7.4980
DISRTILK	1.0000	0.0000	1.2454	5.3273	455.6382	7.3034
DISSPSRI	1.0000	0.0000	1.2870	5.0723	339.7071	7.1074
DISVNLGG	1.0000	0.0000	1.2879	5.5563	593.1084	7.4794
DITFSFQI	1.0000	0.0000	1.2900	5.9665	951.0892	7.7947
DITGPVVK	1.0000	0.0000	1.2166	6.0754	1078.1419	7.8784
DITITTPT	1.0000	0.0000	1.1983	5.5436	584.4647	7.4696
DITTYVTA	1.0000	0.0000	1.2392	6.0759	1078.7363	7.8788
DIVGKTDP	1.0000	0.0000	1.2111	5.9353	917.5572	7.7707
DIVIMYPQ	1.0000	0.0000	1.2428	6.6806	2164.1362	8.3436
DIVSRLAL	1.0000	0.0000	1.2674	5.4647	533.7375	7.4090
DKAATLYN	1.0000	0.0000	1.2592	5.6851	687.8978	7.5784
DKACNPIQ	1.0000	0.0000	1.3008	6.2765	1358.9407	8.0329
DKADDNFT	1.0000	0.0000	1.2344	5.6848	687.6411	7.5782
DKANSDNC	1.0000	0.0000	1.3340	5.6754	680.2220	7.5709
DKAQNFEV	1.0000	0.0000	1.2474	6.0059	995.2663	7.8250
DKCSPVPK	1.0000	0.0000	1.3361	6.1422	1164.3191	7.9297
DKDDNDIS	1.0000	0.0000	1.2401	5.2208	403.0768	7.2216
DKDNPVME	1.0000	0.0000	1.2582	6.0045	993.5980	7.8239
DKFGSSKI	1.0000	0.0000	1.2984	5.4418	519.8295	7.3914
DKFTTKSL	1.0000	0.0000	1.2523	5.2734	428.2128	7.2620
DKGEVFNK	1.0000	0.0000	1.2535	5.9602	944.1686	7.7898
DKGPPSQQ	1.0000	0.0000	1.2613	5.7444	736.4761	7.6240
DKGPTNTQ	1.0000	0.0000	1.2271	5.5960	620.8314	7.5099
DKIKTKEL	1.0000	0.0000	1.2041	5.3893	489.3534	7.3511
DKINCKDA	1.0000	0.0000	1.2967	6.1087	1120.2657	7.9040
DKITSPLQ	1.0000	0.0000	1.2426	5.3032	443.1693	7.2849
DKKFPQNF	1.0000	0.0000	1.2581	5.9752	960.6856	7.8014
DKKQNPID	1.0000	0.0000	1.2168	5.5459	586.0105	7.4714
DKKSNTIN	1.0000	0.0000	1.2309	4.9044	279.9931	6.9783
DKKSPMLH	1.0000	0.0000	1.3194	5.8568	838.2513	7.7104
DKLAIAMS	1.0000	0.0000	1.2856	5.6819	685.3837	7.5760
DKLAPSRN	1.0000	0.0000	1.2533	5.2259	405.4190	7.2254
DKLESLCR	1.0000	0.0000	1.3372	5.8509	832.6006	7.7059
DKLIMEIM	1.0000	0.0000	1.2727	6.2534	1323.3002	8.0152
DKLLKGFG	1.0000	0.0000	1.2546	5.8161	799.8891	7.6791
DKLLLVCL	1.0000	0.0000	1.3135	5.8253	808.3537	7.6861
DKLWLFPH	1.0000	0.0000	1.4025	6.9147	2833.4316	8.5235
DKNEFAKS	1.0000	0.0000	1.2697	5.4455	522.0642	7.3943
DKNGDISR	1.0000	0.0000	1.2657	5.4705	537.2909	7.4134
DKNIDMDL	1.0000	0.0000	1.2550	5.6755	680.3472	7.5710
DKNKHPPN	1.0000	0.0000	1.2617	5.6041	626.6443	7.5161
DKNRANQR	1.0000	0.0000	1.2464	5.6259	642.5792	7.5329
DKNSSYNH	1.0000	0.0000	1.3408	5.3855	487.2347	7.3482
DKPGIQQL	1.0000	0.0000	1.2215	5.8702	851.2479	7.7207
DKPGISID	1.0000	0.0000	1.2513	5.6052	627.4384	7.5170
DKPLNPFP	1.0000	0.0000	1.2426	5.6302	645.7395	7.5362
DKPMSIPK	1.0000	0.0000	1.2773	5.7305	724.7880	7.6133
DKQNTLIK	1.0000	0.0000	1.2183	5.3039	443.5452	7.2854
DKRFDLWV	1.0000	0.0000	1.3631	6.9585	2979.9141	8.5571
DKSADNNS	1.0000	0.0000	1.2479	4.7738	240.9197	6.8780
DKSISSEK	1.0000	0.0000	1.2610	4.8291	256.7518	6.9205
DKSSKVQL	1.0000	0.0000	1.2699	5.1177	357.9505	7.1423
DKSSLFMH	1.0000	0.0000	1.3737	5.8392	821.4440	7.6969
DKSSVFCK	1.0000	0.0000	1.3904	6.0375	1032.1060	7.8493
DKSTMRSQ	1.0000	0.0000	1.3159	5.5584	594.5622	7.4811
DKTKPNQQ	1.0000	0.0000	1.2205	5.5377	580.5116	7.4651
DKVIECVH	1.0000	0.0000	1.3009	6.9572	2975.6852	8.5562
DKVLTRKP	1.0000	0.0000	1.2215	5.6633	670.8637	7.5617
DKVSQGTN	1.0000	0.0000	1.2728	5.4955	553.0178	7.4327
DKWQEAES	1.0000	0.0000	1.3794	6.5562	1875.3746	8.2480
DKYDMGVS	1.0000	0.0000	1.3366	6.3283	1442.6064	8.0728
DLACATTT	1.0000	0.0000	1.2904	6.0994	1108.2943	7.8968
DLAEKSPS	1.0000	0.0000	1.2595	5.0670	337.6429	7.1033
DLAFYANT	1.0000	0.0000	1.2827	5.9727	957.8965	7.7995
DLAGPHTK	1.0000	0.0000	1.2513	5.9950	982.7977	7.8166
DLAILFAT	1.0000	0.0000	1.2380	5.7059	704.6092	7.5944
DLCSRLIF	1.0000	0.0000	1.3675	6.1269	1144.0561	7.9180
DLDELRPH	1.0000	0.0000	1.2566	5.9221	903.6997	7.7606
DLDGNLSF	1.0000	0.0000	1.2808	5.3250	454.4309	7.3016
DLDNKIKS	1.0000	0.0000	1.2331	5.0090	315.8493	7.0588
DLDPDGQT	1.0000	0.0000	1.2181	5.7615	751.1172	7.6371
DLDQKQPE	1.0000	0.0000	1.2133	5.7389	731.8766	7.6198
DLDSEHPG	1.0000	0.0000	1.2969	5.8302	812.9613	7.6899
DLDSENNK	1.0000	0.0000	1.2352	4.8903	275.5136	6.9675
DLEAPNSP	1.0000	0.0000	1.2509	5.2419	412.9808	7.2378
DLEEKADK	1.0000	0.0000	1.2081	5.5734	604.9011	7.4926
DLELHVHL	1.0000	0.0000	1.3063	6.1059	1116.6582	7.9018
DLFATMRP	1.0000	0.0000	1.2626	6.2456	1311.4565	8.0092
DLFLVEGS	1.0000	0.0000	1.2960	5.6919	693.3080	7.5836
DLGNKSTP	1.0000	0.0000	1.2498	5.1501	371.5455	7.1672
DLGQQWHI	1.0000	0.0000	1.3718	7.2017	3943.1614	8.7441
DLGQTSFK	1.0000	0.0000	1.2802	5.6223	639.8919	7.5301
DLGTFQIC	1.0000	0.0000	1.3142	6.6088	1992.4641	8.2884
DLIPIANS	1.0000	0.0000	1.2497	5.2283	406.5422	7.2273
DLISKISS	1.0000	0.0000	1.2555	4.7273	228.3632	6.8422
DLISTRRL	1.0000	0.0000	1.2562	5.3197	451.6772	7.2976
DLKARQYL	1.0000	0.0000	1.2618	5.9301	912.0967	7.7667
DLKNTGET	1.0000	0.0000	1.2263	5.3738	480.7118	7.3392
DLKQLKTL	1.0000	0.0000	1.2125	5.1687	379.6139	7.1815
DLKRQIEE	1.0000	0.0000	1.2161	5.7988	784.1176	7.6658
DLKTGGSS	1.0000	0.0000	1.2787	5.1787	384.0125	7.1892
DLKTPLLN	1.0000	0.0000	1.2118	4.9841	306.9320	7.0396
DLLDHDKS	1.0000	0.0000	1.2764	5.4135	503.1747	7.3696
DLLETYDN	1.0000	0.0000	1.2600	5.5364	579.6849	7.4641
DLLNTNML	1.0000	0.0000	1.2564	5.1544	373.4037	7.1705
DLLPAECC	1.0000	0.0000	1.3847	6.7799	2426.0694	8.4199
DLLSHNVS	1.0000	0.0000	1.3051	5.1445	369.1468	7.1629
DLLSKSSD	1.0000	0.0000	1.2387	4.5279	181.5096	6.6889
DLLVNTKF	1.0000	0.0000	1.2530	5.4757	540.5485	7.4175
DLNKNPNQ	1.0000	0.0000	1.2298	5.0494	330.8634	7.0898
DLNLTNNS	1.0000	0.0000	1.2145	4.5087	177.5437	6.6742
DLNPDSII	1.0000	0.0000	1.2454	5.1811	385.0738	7.1911
DLNPGHSR	1.0000	0.0000	1.3124	5.7102	708.0659	7.5977
DLNPKAGS	1.0000	0.0000	1.2581	5.2618	422.5593	7.2531
DLNPLTIG	1.0000	0.0000	1.2330	5.3630	474.7466	7.3308
DLNQHGAN	1.0000	0.0000	1.2881	5.7927	778.6012	7.6611
DLNTVADN	1.0000	0.0000	1.2375	5.3168	450.1817	7.2954
DLNVTPKK	1.0000	0.0000	1.2253	5.3654	476.0944	7.3327
DLPIQLIS	1.0000	0.0000	1.2495	5.3018	442.4768	7.2838
DLPMRAKK	1.0000	0.0000	1.2475	5.9618	945.9556	7.7911
DLPMWIRR	1.0000	0.0000	1.3698	7.1366	3658.0670	8.6940
DLPSHALS	1.0000	0.0000	1.3013	5.2688	425.9803	7.2585
DLQMYTSN	1.0000	0.0000	1.3338	5.7802	767.5272	7.6515
DLRPTKSV	1.0000	0.0000	1.2582	5.4452	521.9087	7.3941
DLRSATYV	1.0000	0.0000	1.3042	5.8579	839.2796	7.7112
DLRYLKRD	1.0000	0.0000	1.2622	5.9092	890.3692	7.7507
DLSISSNA	1.0000	0.0000	1.2536	4.6200	201.8166	6.7597
DLSKNEIA	1.0000	0.0000	1.2449	5.1527	372.6814	7.1692
DLSLCASR	1.0000	0.0000	1.3580	5.6442	656.2446	7.5470
DLSRDAIE	1.0000	0.0000	1.2546	5.5114	563.2251	7.4449
DLSSCLNE	1.0000	0.0000	1.3354	5.3350	459.6803	7.3093
DLSSENQI	1.0000	0.0000	1.2632	4.9682	301.3447	7.0274
DLSSNQNK	1.0000	0.0000	1.2425	4.6563	210.4422	6.7877
DLTAMEGH	1.0000	0.0000	1.2799	6.3921	1552.4369	8.1218
DLTGDKLA	1.0000	0.0000	1.2228	5.4898	549.3956	7.4283
DLTQLYEK	1.0000	0.0000	1.2543	5.7473	738.9923	7.6262
DLVLKAQI	1.0000	0.0000	1.2292	5.6566	665.6973	7.5565
DLVQKGPL	1.0000	0.0000	1.2379	5.7544	745.0025	7.6317
DLVRAFTT	1.0000	0.0000	1.2413	5.9679	952.6425	7.7958
DLVVTVAR	1.0000	0.0000	1.2352	6.0859	1091.2818	7.8865
DLWLHDDD	1.0000	0.0000	1.3782	6.7224	2270.7736	8.3757
DLWVNAEP	1.0000	0.0000	1.3633	6.6038	1980.9658	8.2845
DLYEDPRR	1.0000	0.0000	1.2467	6.1831	1220.4458	7.9612
DMDLNPKA	1.0000	0.0000	1.2579	5.7247	719.9997	7.6089
DMDRSGNS	1.0000	0.0000	1.3322	5.5550	592.1958	7.4784
DMELDRAQ	1.0000	0.0000	1.2448	6.1735	1207.1107	7.9538
DMGVSNRP	1.0000	0.0000	1.3229	6.0002	988.7791	7.8206
DMIKLTGF	1.0000	0.0000	1.2683	6.1715	1204.2962	7.9523
DMNANSAQ	1.0000	0.0000	1.3038	5.5681	601.1948	7.4885
DMNNPNMD	1.0000	0.0000	1.3137	5.8341	816.6528	7.6930
DMQYNSSD	1.0000	0.0000	1.3595	5.7170	713.6246	7.6029
DMRKMVTA	3.0000	16.4857	1.2620	7.0267	5583.1861	8.2429
DMRPLVPE	1.0000	0.0000	1.2483	6.2384	1300.7645	8.0037
DMRTERLA	1.0000	0.0000	1.2502	6.1351	1154.8461	7.9243
DMSIILTV	1.0000	0.0000	1.2940	5.7482	739.6927	7.6269
DMSPEQPA	1.0000	0.0000	1.2866	5.9914	978.7892	7.8139
DMVEMEPS	1.0000	0.0000	1.3272	6.3400	1462.1435	8.0818
DNAIQNVI	1.0000	0.0000	1.2452	5.6616	669.5026	7.5603
DNALGYEV	1.0000	0.0000	1.2802	6.0821	1086.4664	7.8835
DNAMRKMV	1.0000	0.0000	1.2947	6.4232	1608.9872	8.1457
DNCKPHAE	1.0000	0.0000	1.3327	6.5352	1830.5498	8.2318
DNDANNMT	1.0000	0.0000	1.2699	5.4635	533.0054	7.4081
DNDISLLQ	1.0000	0.0000	1.2452	5.0603	335.0495	7.0982
DNDKPGIQ	1.0000	0.0000	1.2273	5.7495	740.8155	7.6279
DNDLKRQI	1.0000	0.0000	1.2301	5.5362	579.5264	7.4640
DNDNSKVG	1.0000	0.0000	1.2707	5.2885	435.7146	7.2735
DNDQAGVQ	1.0000	0.0000	1.2372	6.0276	1020.4380	7.8417
DNDSGQYY	1.0000	0.0000	1.3486	6.1429	1165.2165	7.9303
DNDSVQEG	1.0000	0.0000	1.2797	5.6567	665.8067	7.5566
DNDTDLIS	1.0000	0.0000	1.2370	5.0660	337.2651	7.1026
DNEDENES	1.0000	0.0000	1.2517	5.1737	381.8015	7.1854
DNEEDFGA	1.0000	0.0000	1.2433	6.0246	1016.8707	7.8393
DNEQTEDN	1.0000	0.0000	1.2305	5.4329	514.5195	7.3845
DNESSDSL	1.0000	0.0000	1.2491	4.5844	193.7218	6.7324
DNETLTIN	1.0000	0.0000	1.2206	5.1250	360.9697	7.1479
DNEVNRPE	1.0000	0.0000	1.2477	5.6900	691.8287	7.5822
DNFQLKNT	1.0000	0.0000	1.2506	5.3763	482.0608	7.3410
DNFSQERT	1.0000	0.0000	1.2857	5.6429	655.2403	7.5459
DNFTSENE	1.0000	0.0000	1.2735	5.3001	441.5948	7.2825
DNFTSNRS	1.0000	0.0000	1.2877	5.0565	333.5906	7.0952
DNFYDSSE	1.0000	0.0000	1.3372	5.5721	603.9802	7.4916
DNGLPHLE	1.0000	0.0000	1.2762	5.7670	755.9368	7.6414
DNGNVLNR	1.0000	0.0000	1.2658	5.3929	491.4045	7.3538
DNGTGIAK	1.0000	0.0000	1.2351	5.7678	756.6285	7.6420
DNHDMRPL	1.0000	0.0000	1.3002	6.1731	1206.4721	7.9535
DNHYQEKK	1.0000	0.0000	1.2890	6.1900	1230.1633	7.9665
DNIAAVPT	1.0000	0.0000	1.2267	5.7565	746.8515	7.6333
DNINTSRQ	1.0000	0.0000	1.2600	5.2135	399.6697	7.2159
DNIPSNGP	1.0000	0.0000	1.2651	5.2860	434.4791	7.2716
DNISEQSL	1.0000	0.0000	1.2632	4.9682	301.3447	7.0274
DNISTAPT	1.0000	0.0000	1.2429	5.2258	405.3904	7.2254
DNKDVDFV	1.0000	0.0000	1.2508	5.9825	968.7232	7.8070
DNKENTSE	1.0000	0.0000	1.2401	5.0125	317.1229	7.0614
DNKIGAKS	1.0000	0.0000	1.2565	5.3500	467.6808	7.3208
DNKIKSST	1.0000	0.0000	1.2419	4.8165	253.0617	6.9108
DNKLGRKP	1.0000	0.0000	1.2360	5.5396	581.8153	7.4666
DNKSVKLH	1.0000	0.0000	1.2925	5.4527	526.4310	7.3998
DNKVTERL	1.0000	0.0000	1.2363	5.5426	583.7921	7.4689
DNLELSNR	1.0000	0.0000	1.2457	4.9070	280.8408	6.9803
DNLFKIDS	1.0000	0.0000	1.2660	5.2966	439.8214	7.2798
DNLGMRKM	1.0000	0.0000	1.3104	6.2277	1284.8325	7.9955
DNLLEDDQ	1.0000	0.0000	1.2270	5.3507	468.0974	7.3214
DNLPSQDS	1.0000	0.0000	1.2595	4.9345	289.8748	7.0015
DNLQQKFL	1.0000	0.0000	1.2545	5.5616	596.7080	7.4835
DNLSPNMF	1.0000	0.0000	1.3154	5.4953	552.8426	7.4325
DNMHDEEN	1.0000	0.0000	1.3041	6.0715	1073.2906	7.8754
DNMLNKPC	1.0000	0.0000	1.3540	6.1092	1120.9342	7.9044
DNNFFSEN	1.0000	0.0000	1.3028	5.3647	475.6804	7.3321
DNNHDSPV	1.0000	0.0000	1.3054	5.5606	596.0430	7.4827
DNNKDFND	1.0000	0.0000	1.2503	5.3202	451.9281	7.2979
DNNLNQNY	1.0000	0.0000	1.2753	5.2238	404.4623	7.2239
DNNMMRNT	1.0000	0.0000	1.3198	5.8500	831.7510	7.7052
DNNQSGIG	1.0000	0.0000	1.2847	5.4569	528.9337	7.4030
DNNSDKSS	1.0000	0.0000	1.2377	4.4478	165.5241	6.6274
DNNSNDRM	1.0000	0.0000	1.2974	5.3090	446.1289	7.2893
DNNSVEKA	1.0000	0.0000	1.2619	5.2286	406.6812	7.2275
DNPARQQD	1.0000	0.0000	1.2269	5.8779	858.8348	7.7266
DNPLMQPA	1.0000	0.0000	1.2641	5.8925	873.3975	7.7378
DNPPEENL	1.0000	0.0000	1.2313	5.3184	451.0050	7.2966
DNPVMEVN	1.0000	0.0000	1.2872	6.0143	1004.9255	7.8315
DNPYDIEM	1.0000	0.0000	1.2819	6.2804	1365.1364	8.0360
DNQKPSVN	1.0000	0.0000	1.2648	5.2526	418.0970	7.2460
DNQLFTAD	1.0000	0.0000	1.2469	5.6752	680.1240	7.5708
DNQNVRQR	1.0000	0.0000	1.2604	5.8603	841.6637	7.7131
DNQYDLFL	1.0000	0.0000	1.2906	5.8727	853.7552	7.7226
DNQYNLSE	1.0000	0.0000	1.2956	5.3628	474.6502	7.3307
DNREEQKC	1.0000	0.0000	1.3056	6.3572	1491.3699	8.0950
DNRPQQAM	1.0000	0.0000	1.2581	6.2047	1251.1621	7.9778
DNSATISS	1.0000	0.0000	1.2583	4.7064	222.9200	6.8261
DNSEQPEP	1.0000	0.0000	1.2579	5.4622	532.2237	7.4071
DNSIQKKK	1.0000	0.0000	1.2413	5.1799	384.5130	7.1901
DNSKPLFN	1.0000	0.0000	1.2644	5.1076	353.8291	7.1346
DNSKVGDS	1.0000	0.0000	1.2853	5.2006	393.8057	7.2060
DNSLMRKM	1.0000	0.0000	1.3364	5.8061	790.6837	7.6714
DNSLPMDY	1.0000	0.0000	1.3311	5.7905	776.6558	7.6594
DNSNQADF	1.0000	0.0000	1.2834	5.4209	507.5067	7.3754
DNSSCNPW	1.0000	0.0000	1.4882	6.4057	1576.9210	8.1323
DNSSPPVE	1.0000	0.0000	1.2810	5.2070	396.7103	7.2109
DNSSRTPR	1.0000	0.0000	1.2779	5.1539	373.1746	7.1701
DNTLPSQR	1.0000	0.0000	1.2569	5.2556	419.5267	7.2483
DNTRHLSS	1.0000	0.0000	1.3029	5.1976	392.4332	7.2037
DNTVNIQQ	1.0000	0.0000	1.2461	5.6062	628.1975	7.5178
DNVALGND	1.0000	0.0000	1.2539	5.5243	571.6157	7.4548
DNVHLQSS	1.0000	0.0000	1.3228	5.3761	481.9836	7.3409
DNVHVPMT	1.0000	0.0000	1.2977	6.4328	1626.9507	8.1531
DNVQSNGS	1.0000	0.0000	1.2947	5.1510	371.9547	7.1679
DNVSVGES	1.0000	0.0000	1.3104	5.4373	517.1551	7.3879
DNYFNSQY	1.0000	0.0000	1.3710	6.0358	1030.0893	7.8480
DNYTSDYT	1.0000	0.0000	1.3240	5.7901	776.3350	7.6592
DPAFHSSI	1.0000	0.0000	1.3408	5.8219	805.1929	7.6835
DPAQYSLS	1.0000	0.0000	1.3161	5.5036	558.2054	7.4389
DPCFSDLL	1.0000	0.0000	1.3570	6.0222	1014.0722	7.8375
DPCNEGHN	1.0000	0.0000	1.3633	6.5007	1759.1488	8.2053
DPDFPTEL	1.0000	0.0000	1.2263	5.8269	809.8636	7.6874
DPDFQEDE	1.0000	0.0000	1.2075	6.1327	1151.5992	7.9224
DPDGQTKK	1.0000	0.0000	1.2086	5.7909	776.9752	7.6597
DPDNTRHL	1.0000	0.0000	1.2635	5.7817	768.7757	7.6526
DPDPESGD	1.0000	0.0000	1.2530	5.6796	683.5931	7.5742
DPESGDKW	1.0000	0.0000	1.3831	6.5618	1887.3694	8.2522
DPFNKMFE	1.0000	0.0000	1.2865	6.3180	1425.4509	8.0648
DPHGVIIN	1.0000	0.0000	1.2635	6.2218	1276.0315	7.9909
DPIADNNQ	1.0000	0.0000	1.2334	5.5236	571.1491	7.4542
DPIIDNIN	1.0000	0.0000	1.2272	5.4442	521.2880	7.3933
DPIIYGTF	1.0000	0.0000	1.2417	6.4380	1636.7812	8.1571
DPINPLSS	1.0000	0.0000	1.2554	4.9043	279.9885	6.9783
DPINSRIL	1.0000	0.0000	1.2565	5.2880	435.4750	7.2732
DPISMLTD	1.0000	0.0000	1.2803	5.6101	631.0280	7.5208
DPKASGAE	1.0000	0.0000	1.2564	5.6868	689.2377	7.5797
DPKSNQKK	1.0000	0.0000	1.2415	5.1820	385.4351	7.1917
DPKSRKVL	1.0000	0.0000	1.2583	5.4491	524.2107	7.3970
DPLELFGA	1.0000	0.0000	1.2469	5.9041	885.1886	7.7468
DPLPGSRQ	1.0000	0.0000	1.2705	5.6803	684.1439	7.5748
DPLRSLTG	1.0000	0.0000	1.2611	5.3578	471.9021	7.3268
DPLYSTIE	1.0000	0.0000	1.2836	5.6501	660.7460	7.5515
DPMTENMR	1.0000	0.0000	1.2884	6.2942	1387.0086	8.0466
DPMTHETN	1.0000	0.0000	1.2859	6.1238	1139.9039	7.9156
DPMYNLRC	1.0000	0.0000	1.3851	6.7989	2479.8166	8.4345
DPNKHKWA	1.0000	0.0000	1.3806	6.7852	2440.9896	8.4240
DPNPSKAV	1.0000	0.0000	1.2610	5.4364	516.6331	7.3873
DPPCQWLK	1.0000	0.0000	1.4209	7.2407	4123.8914	8.7741
DPPKQESA	1.0000	0.0000	1.2482	5.6038	626.4446	7.5159
DPPSDPTD	1.0000	0.0000	1.2386	5.4627	532.5224	7.4075
DPQSNILP	1.0000	0.0000	1.2535	5.2639	423.5578	7.2547
DPRIQEED	1.0000	0.0000	1.1960	6.0369	1031.4229	7.8488
DPRRKIPP	1.0000	0.0000	1.2015	5.9833	969.7007	7.8076
DPRYESTD	1.0000	0.0000	1.2866	5.8837	864.6664	7.7311
DPSLCTFI	1.0000	0.0000	1.3546	6.1328	1151.7764	7.9225
DPSNLIRL	1.0000	0.0000	1.2511	5.1128	355.9174	7.1385
DPSPPNVQ	1.0000	0.0000	1.2685	5.5571	593.6092	7.4800
DPTDSLSL	1.0000	0.0000	1.2433	4.8292	256.7943	6.9206
DPTSDITT	1.0000	0.0000	1.2326	5.3051	444.1408	7.2863
DPTSDQDN	1.0000	0.0000	1.2478	5.2997	441.4130	7.2822
DPTSFQQK	1.0000	0.0000	1.2708	5.7374	730.6106	7.6186
DPTYGDIA	1.0000	0.0000	1.2306	6.2342	1294.3479	8.0004
DPVAYPQA	1.0000	0.0000	1.2211	6.4259	1614.1169	8.1478
DPVDGYVL	1.0000	0.0000	1.2570	6.3566	1490.3070	8.0945
DPVHPDPD	1.0000	0.0000	1.2243	6.2742	1355.3819	8.0312
DPYKNVNS	1.0000	0.0000	1.3025	5.5029	557.7593	7.4384
DPYQPRLE	1.0000	0.0000	1.2449	6.1832	1220.6102	7.9613
DPYVQGSG	1.0000	0.0000	1.3125	6.3121	1415.8770	8.0603
DQAGVQVT	1.0000	0.0000	1.2113	6.2941	1386.8759	8.0465
DQAIKKKI	1.0000	0.0000	1.2015	5.7211	717.0451	7.6061
DQASCQVR	1.0000	0.0000	1.3522	6.5265	1812.2344	8.2251
DQAWYPRS	1.0000	0.0000	1.4255	7.0096	3160.5964	8.5964
DQCNAHHG	1.0000	0.0000	1.3642	7.0852	3448.2344	8.6546
DQCQSFAT	1.0000	0.0000	1.3591	6.4417	1643.7339	8.1600
DQDALSVC	1.0000	0.0000	1.3499	6.1880	1227.3368	7.9649
DQDDTDES	1.0000	0.0000	1.2424	5.5003	556.0468	7.4364
DQDEKIPC	1.0000	0.0000	1.2717	6.4562	1671.2975	8.1711
DQDNESSD	1.0000	0.0000	1.2676	5.0950	348.7062	7.1248
DQEIDGQS	1.0000	0.0000	1.2618	5.8126	796.6443	7.6764
DQEKEGSK	1.0000	0.0000	1.2562	5.6219	639.6104	7.5298
DQELTQPN	1.0000	0.0000	1.2296	5.5441	584.7959	7.4700
DQESFLLV	1.0000	0.0000	1.2885	5.6298	645.4344	7.5359
DQETENLA	1.0000	0.0000	1.2274	5.5200	568.8285	7.4515
DQFILLSR	1.0000	0.0000	1.2833	5.5849	612.9768	7.5014
DQGDAGQL	1.0000	0.0000	1.2260	6.0704	1071.9235	7.8745
DQGISFHY	1.0000	0.0000	1.3486	6.5818	1931.3359	8.2676
DQGQTAHQ	1.0000	0.0000	1.2294	6.4225	1607.7012	8.1452
DQGVLDLK	1.0000	0.0000	1.2370	5.7281	722.7840	7.6114
DQIDPLYS	1.0000	0.0000	1.2895	5.7596	749.5205	7.6357
DQIQFLDK	1.0000	0.0000	1.2310	5.9278	909.6976	7.7650
DQISTFQL	1.0000	0.0000	1.2763	5.6451	656.9675	7.5477
DQKQPESL	1.0000	0.0000	1.2531	5.4600	530.8793	7.4054
DQMGAHLD	1.0000	0.0000	1.2755	6.5016	1761.0137	8.2060
DQNIVNSS	1.0000	0.0000	1.2787	5.0325	324.4861	7.0768
DQNLPGYG	1.0000	0.0000	1.2822	6.1088	1120.4655	7.9041
DQNMLMPT	1.0000	0.0000	1.2988	6.0812	1085.4046	7.8829
DQNNASGG	1.0000	0.0000	1.2869	5.4798	543.0675	7.4206
DQNNMALK	1.0000	0.0000	1.2724	5.5880	615.1615	7.5038
DQNQKKKF	1.0000	0.0000	1.2415	5.7420	734.4556	7.6221
DQNSKPKK	1.0000	0.0000	1.2415	5.1820	385.4351	7.1917
DQNSTNQL	1.0000	0.0000	1.2494	5.0121	316.9540	7.0611
DQPNEPPQ	1.0000	0.0000	1.2222	5.8123	796.3806	7.6762
DQPQFRKK	1.0000	0.0000	1.2198	6.1270	1144.0835	7.9180
DQQIIIVD	1.0000	0.0000	1.1991	6.1014	1110.8920	7.8984
DQQLHGVQ	1.0000	0.0000	1.2532	6.4290	1619.9301	8.1502
DQQSVSHN	1.0000	0.0000	1.3373	5.6078	629.3104	7.5190
DQQWQAYV	1.0000	0.0000	1.3315	7.4567	5288.6065	8.9401
DQRIVNND	1.0000	0.0000	1.2493	5.6971	697.4300	7.5876
DQSGSLNR	1.0000	0.0000	1.2881	5.1578	374.8728	7.1731
DQSINLVD	1.0000	0.0000	1.2646	5.3514	468.4437	7.3219
DQSPHSIG	1.0000	0.0000	1.3317	5.7714	759.7599	7.6447
DQSPRVKD	1.0000	0.0000	1.2623	5.7415	734.0756	7.6218
DQSRVSLL	1.0000	0.0000	1.2857	5.1951	391.3296	7.2018
DQSSDLGQ	1.0000	0.0000	1.2878	5.3227	453.2273	7.2999
DQSSNSNS	1.0000	0.0000	1.2444	4.3104	141.3007	6.5218
DQTVRLKS	1.0000	0.0000	1.2634	5.4996	555.6145	7.4358
DQVLAVSF	1.0000	0.0000	1.2982	5.9322	914.2558	7.7683
DQVNTNTS	1.0000	0.0000	1.2582	5.1579	374.8888	7.1732
DQVQHMKE	1.0000	0.0000	1.2509	6.6584	2109.4272	8.3265
DQVVNNDY	1.0000	0.0000	1.2901	6.0371	1031.6037	7.8489
DQYVACQT	1.0000	0.0000	1.2982	6.9649	3002.0661	8.5621
DRANGFLK	1.0000	0.0000	1.2606	5.8480	829.8360	7.7036
DRAQKCIS	1.0000	0.0000	1.3395	6.2692	1347.5669	8.0273
DRCVSLNL	1.0000	0.0000	1.3556	5.8250	808.1035	7.6859
DRDLSISS	1.0000	0.0000	1.2725	4.8707	269.3646	6.9525
DREEASTN	1.0000	0.0000	1.2584	5.4183	505.9810	7.3734
DREESYVN	1.0000	0.0000	1.3133	5.9069	888.0282	7.7489
DREHKSRD	1.0000	0.0000	1.2925	5.9650	949.4188	7.7935
DRFNKDKY	1.0000	0.0000	1.2752	6.0793	1082.9976	7.8814
DRGPAEKN	1.0000	0.0000	1.2315	5.8343	816.8572	7.6931
DRGTSYLL	1.0000	0.0000	1.3034	5.6625	670.1937	7.5610
DRHQFIRQ	1.0000	0.0000	1.2249	6.6812	2165.5380	8.3440
DRIKTTPK	1.0000	0.0000	1.2036	5.6338	648.4714	7.5390
DRISAKQI	1.0000	0.0000	1.2542	5.6707	676.5940	7.5674
DRLDINDN	1.0000	0.0000	1.2339	5.3253	454.5953	7.3019
DRLFSTLL	1.0000	0.0000	1.2687	5.2644	423.8268	7.2551
DRLNKDAR	1.0000	0.0000	1.2342	5.5853	613.2202	7.5017
DRLSEGLI	1.0000	0.0000	1.2667	5.4561	528.4677	7.4024
DRLSSAIT	1.0000	0.0000	1.2678	5.1321	363.9421	7.1534
DRLTQKKI	1.0000	0.0000	1.2156	5.6018	624.9989	7.5144
DRLTVQAV	1.0000	0.0000	1.2308	6.0265	1019.1127	7.8408
DRLYNTVL	1.0000	0.0000	1.2804	5.7476	739.1981	7.6264
DRMANNDS	1.0000	0.0000	1.3028	5.5471	586.8734	7.4724
DRMVADND	1.0000	0.0000	1.2608	6.1572	1184.5437	7.9412
DRNLLESA	1.0000	0.0000	1.2544	5.1451	369.4415	7.1634
DRNPHGTM	1.0000	0.0000	1.2952	6.4023	1570.7593	8.1296
DRNQSRAK	1.0000	0.0000	1.2702	5.5381	580.7735	7.4654
DRPISNNN	1.0000	0.0000	1.2557	5.0327	324.5734	7.0770
DRPNYVYW	1.0000	0.0000	1.4174	7.4407	5192.0465	8.9278
DRRSAAAD	1.0000	0.0000	1.2598	5.8035	788.3629	7.6694
DRSGNSTY	1.0000	0.0000	1.3284	5.4945	552.3884	7.4319
DRSWSSQS	1.0000	0.0000	1.4242	5.7685	757.2462	7.6425
DRTALANS	1.0000	0.0000	1.2552	5.2429	413.4330	7.2385
DRTHASAE	1.0000	0.0000	1.2898	5.9486	931.6454	7.7809
DRYPFKPR	1.0000	0.0000	1.2393	6.4906	1738.8758	8.1975
DRYSCGLE	1.0000	0.0000	1.3943	6.5365	1833.3353	8.2328
DSADFLSL	1.0000	0.0000	1.2821	5.1415	367.8803	7.1606
DSADTHKL	1.0000	0.0000	1.2782	5.5470	586.7741	7.4723
DSAKEHPD	1.0000	0.0000	1.2806	5.8247	807.8504	7.6857
DSALTEFQ	1.0000	0.0000	1.2739	5.6232	640.5620	7.5308
DSASKPYS	1.0000	0.0000	1.3176	5.2343	409.3786	7.2319
DSAVRIGR	1.0000	0.0000	1.2771	6.0164	1007.2961	7.8330
DSCALVKL	1.0000	0.0000	1.3429	5.8955	876.4545	7.7401
DSCKLTKK	1.0000	0.0000	1.3142	5.6731	678.4390	7.5692
DSCLISNL	1.0000	0.0000	1.3339	5.3234	453.5988	7.3004
DSCTSTVQ	1.0000	0.0000	1.3680	5.8837	864.6442	7.7311
DSDFNKNE	1.0000	0.0000	1.2703	5.2681	425.6398	7.2579
DSDLNLTN	1.0000	0.0000	1.2235	4.6997	221.2238	6.8210
DSDLQMYT	1.0000	0.0000	1.3266	5.9713	956.3476	7.7984
DSDNGTGI	1.0000	0.0000	1.2703	5.5026	557.5471	7.4382
DSDPLPGS	1.0000	0.0000	1.2753	5.2140	399.9059	7.2163
DSDPNKHK	1.0000	0.0000	1.2809	5.4900	549.4801	7.4284
DSDSNPST	1.0000	0.0000	1.2527	4.6613	211.6542	6.7915
DSDSSAAI	1.0000	0.0000	1.2789	5.0092	315.9004	7.0589
DSEEQFLL	1.0000	0.0000	1.2768	5.5255	572.4032	7.4557
DSEHPGEL	1.0000	0.0000	1.2991	5.8660	847.1547	7.7174
DSEMKVES	1.0000	0.0000	1.3222	5.6472	658.5562	7.5493
DSENNKDV	1.0000	0.0000	1.2574	5.1814	385.2054	7.1913
DSFLMYMA	1.0000	0.0000	1.3885	6.5560	1874.8164	8.2478
DSFSVESY	1.0000	0.0000	1.3698	5.6243	641.4249	7.5317
DSFVHRSL	1.0000	0.0000	1.3588	5.8201	803.5961	7.6822
DSGKAATE	1.0000	0.0000	1.2541	5.5959	620.7348	7.5098
DSGLCTAS	1.0000	0.0000	1.3644	5.7665	755.5090	7.6410
DSGPEANQ	1.0000	0.0000	1.2712	5.5901	616.6176	7.5054
DSGQYYNF	1.0000	0.0000	1.3730	6.3696	1512.8600	8.1046
DSGTPKVI	1.0000	0.0000	1.2614	5.6564	665.5663	7.5564
DSHYTQRS	1.0000	0.0000	1.3661	5.9513	934.5838	7.7830
DSIIFSKV	1.0000	0.0000	1.3037	5.5241	571.4958	7.4546
DSIKKTHK	1.0000	0.0000	1.2706	5.5535	591.1774	7.4773
DSILCDTY	1.0000	0.0000	1.3702	6.2107	1259.8642	7.9824
DSILGVIT	1.0000	0.0000	1.2664	5.5642	598.4794	7.4854
DSISSATG	1.0000	0.0000	1.2866	5.0402	327.3991	7.0827
DSKAIPGA	1.0000	0.0000	1.2557	5.6752	680.1193	7.5708
DSKDEGSV	1.0000	0.0000	1.2901	5.4274	511.3257	7.3804
DSKEKKVC	1.0000	0.0000	1.3341	6.0646	1064.7908	7.8701
DSKIRTVL	1.0000	0.0000	1.2581	5.4432	520.6601	7.3925
DSKMISPQ	1.0000	0.0000	1.3124	5.5668	600.2751	7.4874
DSKNNHYM	1.0000	0.0000	1.3767	5.9912	978.5535	7.8137
DSLAEVFM	1.0000	0.0000	1.3222	6.0740	1076.4496	7.8774
DSLAKVAT	1.0000	0.0000	1.2537	5.4064	499.0562	7.3642
DSLDDDES	1.0000	0.0000	1.2564	5.0544	332.7739	7.0936
DSLGRVET	1.0000	0.0000	1.2751	5.6583	667.0265	7.5578
DSLISQGE	1.0000	0.0000	1.2848	5.3020	442.5779	7.2840
DSLMTTNF	1.0000	0.0000	1.3051	5.5307	575.9000	7.4598
DSLNKSNL	1.0000	0.0000	1.2211	4.4247	161.1736	6.6096
DSLPNLYQ	1.0000	0.0000	1.2917	5.3933	491.6408	7.3542
DSLQIQAN	1.0000	0.0000	1.2612	5.3391	461.8534	7.3124
DSLSDPFN	1.0000	0.0000	1.2813	5.0806	342.9857	7.1138
DSLSHIKG	1.0000	0.0000	1.3151	5.4526	526.3714	7.3997
DSLSLPKN	1.0000	0.0000	1.2351	4.6420	207.0005	6.7767
DSLTLLSN	1.0000	0.0000	1.2210	4.4609	168.0358	6.6375
DSLVSEPR	1.0000	0.0000	1.2880	5.3276	455.7864	7.3036
DSNNEKLG	1.0000	0.0000	1.2528	5.0332	324.7481	7.0773
DSNNFGVM	1.0000	0.0000	1.3476	5.9029	883.8970	7.7458
DSNNPPNG	1.0000	0.0000	1.2610	5.0707	339.1070	7.1062
DSNPSTDA	1.0000	0.0000	1.2575	4.9873	308.0597	7.0421
DSNTFNIA	1.0000	0.0000	1.2736	5.2999	441.4775	7.2823
DSPIVIPA	1.0000	0.0000	1.2556	5.7367	730.0033	7.6181
DSPNSLNN	1.0000	0.0000	1.2302	4.4717	170.1489	6.6458
DSPVELIK	1.0000	0.0000	1.2549	5.4630	532.7106	7.4077
DSQERDLN	1.0000	0.0000	1.2613	5.3297	456.8959	7.3052
DSQKATFG	1.0000	0.0000	1.2790	5.8204	803.8450	7.6824
DSQMKHEY	1.0000	0.0000	1.3587	6.4897	1737.1973	8.1969
DSQNGGYE	1.0000	0.0000	1.3218	5.9905	977.6978	7.8131
DSRKDLGT	1.0000	0.0000	1.2567	5.4217	507.9309	7.3759
DSRLSKTK	1.0000	0.0000	1.2510	4.9392	291.4444	7.0051
DSRNPPAM	1.0000	0.0000	1.3011	5.7908	776.8997	7.6596
DSRSNSDM	1.0000	0.0000	1.3196	5.1333	364.4350	7.1543
DSRSSFKV	1.0000	0.0000	1.3241	5.3036	443.3754	7.2852
DSRTDAFY	1.0000	0.0000	1.3090	6.0956	1103.4691	7.8939
DSRVSQTC	1.0000	0.0000	1.3837	6.0552	1053.3430	7.8629
DSSAAIQV	1.0000	0.0000	1.2926	5.5088	561.5198	7.4429
DSSAQKSF	1.0000	0.0000	1.3073	5.1845	386.5441	7.1936
DSSATGKF	1.0000	0.0000	1.3006	5.4609	531.3762	7.4061
DSSDKDDN	1.0000	0.0000	1.2498	4.9177	284.3380	6.9886
DSSEFDHR	1.0000	0.0000	1.3466	5.8668	847.9924	7.7181
DSSELLLS	1.0000	0.0000	1.2375	4.4735	170.4861	6.6471
DSSHSPLN	1.0000	0.0000	1.2975	4.9028	279.4897	6.9771
DSSIKLVT	1.0000	0.0000	1.2630	5.0574	333.9582	7.0960
DSSMDSDL	1.0000	0.0000	1.3047	5.0665	337.4572	7.1029
DSSPKMTN	1.0000	0.0000	1.2946	5.2062	396.3479	7.2103
DSSRTGKM	1.0000	0.0000	1.3242	5.6206	638.6625	7.5288
DSSSTKPS	1.0000	0.0000	1.2520	4.5127	178.3615	6.6773
DSSTNSPK	1.0000	0.0000	1.2466	4.6005	197.3437	6.7448
DSSTTQKY	1.0000	0.0000	1.3005	5.3912	490.4080	7.3525
DSSVAFKE	1.0000	0.0000	1.3070	5.5586	594.6337	7.4811
DSSVLRTY	1.0000	0.0000	1.3251	5.5319	576.6380	7.4606
DSSWKTGY	1.0000	0.0000	1.4536	6.4872	1732.0347	8.1949
DSTLERNL	1.0000	0.0000	1.2454	5.0334	324.8402	7.0775
DSTLYSKI	1.0000	0.0000	1.2931	5.2484	416.0519	7.2427
DSTPPKMQ	1.0000	0.0000	1.2819	5.7831	770.0498	7.6537
DSTQETSS	1.0000	0.0000	1.2677	4.8779	271.5880	6.9580
DSTQLSGN	1.0000	0.0000	1.2697	4.9864	307.7161	7.0413
DSTTMNKN	1.0000	0.0000	1.2742	5.2031	394.9422	7.2080
DSTVNSEF	1.0000	0.0000	1.3018	5.3166	450.0432	7.2951
DSVQEGDN	1.0000	0.0000	1.2797	5.6567	665.8067	7.5566
DSWSEGVK	1.0000	0.0000	1.4281	6.3967	1560.6624	8.1253
DSYDSLSH	1.0000	0.0000	1.3558	5.3985	494.5825	7.3581
DSYTNNFE	1.0000	0.0000	1.3165	5.5953	620.3386	7.5094
DSYVNHAF	1.0000	0.0000	1.3694	6.3303	1445.7766	8.0743
DTAASRGQ	1.0000	0.0000	1.2665	5.8084	792.7980	7.6732
DTADEMLV	1.0000	0.0000	1.2491	6.0615	1061.0345	7.8677
DTANSNSY	1.0000	0.0000	1.2965	5.1010	351.1249	7.1294
DTCLTSGS	1.0000	0.0000	1.3544	5.6548	664.3003	7.5551
DTDESQAV	1.0000	0.0000	1.2576	5.6875	689.7884	7.5802
DTDLISTR	1.0000	0.0000	1.2435	5.2993	441.1637	7.2818
DTDLPSHA	1.0000	0.0000	1.2824	5.6341	648.6681	7.5392
DTDQGISF	1.0000	0.0000	1.2779	5.8583	839.6961	7.7115
DTEILSII	1.0000	0.0000	1.2424	5.3413	463.0262	7.3141
DTELTRNQ	1.0000	0.0000	1.2299	5.4793	542.7902	7.4202
DTESVQFH	1.0000	0.0000	1.3158	6.1950	1237.2916	7.9703
DTFKIRPL	1.0000	0.0000	1.2322	5.8350	817.5139	7.6937
DTFNNLYA	1.0000	0.0000	1.2925	5.7345	728.1739	7.6164
DTFNVVPQ	1.0000	0.0000	1.2541	6.0856	1090.8513	7.8862
DTGQDNSL	1.0000	0.0000	1.2595	5.2652	424.2226	7.2557
DTGTSYED	1.0000	0.0000	1.2889	5.8288	811.6506	7.6889
DTHKLLVT	1.0000	0.0000	1.2578	5.7032	702.3869	7.5923
DTHPFGGV	1.0000	0.0000	1.2433	6.6693	2136.2191	8.3349
DTHTLSTE	1.0000	0.0000	1.2743	5.4672	535.2753	7.4109
DTHVVRVI	1.0000	0.0000	1.2350	6.5419	1844.6481	8.2369
DTIAPLIV	1.0000	0.0000	1.2168	5.7737	761.7275	7.6465
DTIDCGGN	1.0000	0.0000	1.3140	6.4042	1574.1807	8.1311
DTINDKKF	1.0000	0.0000	1.2327	5.6011	624.4632	7.5138
DTKCNGPS	1.0000	0.0000	1.3433	5.9237	905.4176	7.7618
DTKSKLPP	1.0000	0.0000	1.2322	5.1638	377.4668	7.1777
DTLCASNG	1.0000	0.0000	1.3475	5.8544	835.9098	7.7085
DTLGKEND	1.0000	0.0000	1.2280	5.4385	517.8436	7.3888
DTLNGQLP	1.0000	0.0000	1.2381	5.4194	506.6186	7.3742
DTLNQNNE	1.0000	0.0000	1.2305	5.0550	333.0283	7.0941
DTLNSHRI	1.0000	0.0000	1.2934	5.5007	556.3107	7.4367
DTLPITIM	1.0000	0.0000	1.2417	5.8486	830.3970	7.7041
DTLPLITM	1.0000	0.0000	1.2490	5.6734	678.6919	7.5694
DTMFELDS	1.0000	0.0000	1.3057	5.8222	805.5191	7.6838
DTMPISKK	1.0000	0.0000	1.2742	5.6395	652.7518	7.5434
DTPASISQ	1.0000	0.0000	1.2713	5.2832	433.1075	7.2695
DTPGSNNA	1.0000	0.0000	1.2612	5.2180	401.7522	7.2194
DTPNLNDN	1.0000	0.0000	1.2212	4.9649	300.1985	7.0248
DTPSVMCT	1.0000	0.0000	1.3761	6.4351	1631.1879	8.1548
DTQNAQNE	1.0000	0.0000	1.2375	5.5249	572.0035	7.4552
DTRVNSET	1.0000	0.0000	1.2636	5.4109	501.6594	7.3676
DTSDDSSV	1.0000	0.0000	1.2780	4.9662	300.6402	7.0258
DTSKALII	1.0000	0.0000	1.2389	5.2676	425.3659	7.2575
DTSNPMNS	1.0000	0.0000	1.2933	5.0760	341.1585	7.1102
DTSSQPEA	1.0000	0.0000	1.2725	5.2948	438.9142	7.2784
DTSSVNLQ	1.0000	0.0000	1.2693	4.9836	306.7545	7.0393
DTTEHYQS	1.0000	0.0000	1.3219	6.0945	1102.0985	7.8931
DTTYGLKE	1.0000	0.0000	1.2522	5.8959	876.8078	7.7404
DTVQEFNN	1.0000	0.0000	1.2648	5.7639	753.2593	7.6390
DTYGSKTK	1.0000	0.0000	1.2837	5.6714	677.1291	7.5679
DTYNRGMI	1.0000	0.0000	1.2957	6.4033	1572.6825	8.1305
DVCDGEAE	1.0000	0.0000	1.2702	6.7516	2348.3825	8.3981
DVDFVGAL	1.0000	0.0000	1.2427	6.2732	1353.8898	8.0305
DVDPINSR	1.0000	0.0000	1.2695	5.5549	592.1092	7.4783
DVFYTQHD	1.0000	0.0000	1.2633	6.7691	2396.1688	8.4116
DVHKIKFH	1.0000	0.0000	1.2720	6.6525	2095.2496	8.3220
DVICTMVQ	1.0000	0.0000	1.3003	6.9972	3115.9424	8.5869
DVINTSNG	1.0000	0.0000	1.2727	5.3089	446.0667	7.2892
DVKTSLLY	1.0000	0.0000	1.2891	5.4921	550.8327	7.4301
DVLFDNFT	1.0000	0.0000	1.2732	5.9143	895.6406	7.7546
DVLGSLKV	1.0000	0.0000	1.2784	5.5086	561.4115	7.4428
DVLPFLNH	1.0000	0.0000	1.2979	5.9553	938.9136	7.7861
DVNKRRTM	1.0000	0.0000	1.2695	6.0914	1098.2277	7.8907
DVNSRKEA	1.0000	0.0000	1.2700	5.5264	573.0542	7.4565
DVPSELSA	1.0000	0.0000	1.2807	5.2679	425.5042	7.2577
DVQTEYHF	1.0000	0.0000	1.2603	6.8049	2496.9523	8.4391
DVRTTYKV	1.0000	0.0000	1.2474	6.2553	1326.2265	8.0167
DVSETYKP	1.0000	0.0000	1.2898	5.8562	837.6649	7.7099
DVSIKCTD	1.0000	0.0000	1.3346	6.1100	1121.9443	7.9050
DVTYYPKN	1.0000	0.0000	1.2948	6.2392	1301.9493	8.0043
DVVIFFSG	1.0000	0.0000	1.3121	6.3492	1477.6970	8.0889
DWFEFHLI	1.0000	0.0000	1.3926	7.3870	4880.4910	8.8865
DWKLAIWE	1.0000	0.0000	1.4698	7.5611	5963.8065	9.0203
DWLSNDES	1.0000	0.0000	1.3851	5.8325	815.1557	7.6917
DWNTSYTE	1.0000	0.0000	1.4191	6.4642	1686.7697	8.1772
DWRSQIQN	1.0000	0.0000	1.4022	6.5190	1796.7058	8.2194
DYAQLTGP	1.0000	0.0000	1.2520	6.1396	1160.8233	7.9277
DYCKILAV	1.0000	0.0000	1.3276	6.6806	2164.1164	8.3436
DYCNNLHY	1.0000	0.0000	1.4417	6.8067	2502.3502	8.4405
DYDAVEKV	1.0000	0.0000	1.2333	6.3606	1497.2025	8.0976
DYDDLDEL	1.0000	0.0000	1.2496	5.7921	778.0864	7.6607
DYFTILLP	1.0000	0.0000	1.2720	5.9690	953.8316	7.7966
DYFTNIDG	1.0000	0.0000	1.2773	6.1965	1239.3979	7.9715
DYKLQDKS	1.0000	0.0000	1.2822	5.5875	614.7812	7.5034
DYKSCISL	1.0000	0.0000	1.3937	5.9356	917.8960	7.7710
DYKTTLVS	1.0000	0.0000	1.2869	5.5785	608.4295	7.4965
DYNGLLGP	1.0000	0.0000	1.2873	5.8772	858.1563	7.7261
DYNGLPQD	1.0000	0.0000	1.2725	5.9660	950.5970	7.7944
DYNPLSLI	1.0000	0.0000	1.2853	5.3369	460.7111	7.3108
DYPNNESL	1.0000	0.0000	1.2893	5.3084	445.8560	7.2889
DYPNNPDS	1.0000	0.0000	1.2922	5.4500	524.7536	7.3977
DYQNTLVI	1.0000	0.0000	1.2726	5.8966	877.5730	7.7410
DYQTDYNG	1.0000	0.0000	1.2947	6.3571	1491.1953	8.0949
DYRLFTNN	1.0000	0.0000	1.2987	5.7942	779.9961	7.6623
DYSKWATR	1.0000	0.0000	1.4208	6.7772	2418.6669	8.4178
DYSQRLLD	1.0000	0.0000	1.2982	5.6649	672.1094	7.5629
DYTGVYII	1.0000	0.0000	1.2568	6.6560	2103.7242	8.3247
DYTRSSIL	1.0000	0.0000	1.3103	5.4160	504.6254	7.3716
DYVSSPER	1.0000	0.0000	1.3361	5.8096	793.8954	7.6741
EAASNIDK	1.0000	0.0000	1.2509	5.3509	468.1706	7.3215
EADLRYLK	1.0000	0.0000	1.2588	5.8853	866.1751	7.7323
EADNLPSQ	1.0000	0.0000	1.2566	5.2963	439.6519	7.2796
EAEDSSAQ	1.0000	0.0000	1.2813	5.4161	504.6600	7.3716
EAELHSEC	1.0000	0.0000	1.3792	6.4024	1571.0744	8.1298
EAESGETV	1.0000	0.0000	1.2677	5.8212	804.5920	7.6830
EAFIESIS	1.0000	0.0000	1.3016	5.5635	598.0257	7.4849
EAFSIRKS	1.0000	0.0000	1.3045	5.5495	588.4836	7.4742
EAGSGNNI	1.0000	0.0000	1.2841	5.4591	530.3072	7.4047
EAHEMYKH	1.0000	0.0000	1.2864	7.0987	3502.2072	8.6650
EAHSQGFV	1.0000	0.0000	1.3231	6.4495	1658.6283	8.1660
EAHSRQKF	1.0000	0.0000	1.3137	6.2127	1262.7598	7.9839
EAIGRGHN	1.0000	0.0000	1.2665	6.3637	1502.5728	8.1000
EAIVKSLV	1.0000	0.0000	1.2702	5.6239	641.1309	7.5314
EAKSSIII	1.0000	0.0000	1.2684	5.2643	423.7800	7.2550
EALDTLCA	1.0000	0.0000	1.3002	6.1134	1126.3444	7.9076
EALQTSNK	1.0000	0.0000	1.2472	5.1445	369.1842	7.1629
EALRKNID	1.0000	0.0000	1.2292	5.5385	581.0312	7.4657
EALSACAN	1.0000	0.0000	1.3462	5.9062	887.3333	7.7484
EAMLRTAT	1.0000	0.0000	1.2495	6.0108	1000.8136	7.8287
EANADTGT	1.0000	0.0000	1.2274	5.6799	683.7772	7.5744
EANHHPIG	1.0000	0.0000	1.2873	6.4682	1694.6857	8.1803
EANLIILF	1.0000	0.0000	1.2518	5.5924	618.2730	7.5072
EANPSDKS	1.0000	0.0000	1.2615	5.0269	322.4329	7.0725
EANQDKGP	1.0000	0.0000	1.2294	5.8082	792.6026	7.6730
EANVISNI	1.0000	0.0000	1.2698	5.3378	461.1845	7.3115
EAPQKLGM	1.0000	0.0000	1.2511	6.1750	1209.1420	7.9550
EAPSEASS	1.0000	0.0000	1.2871	5.0828	343.8561	7.1155
EAQLDNFS	1.0000	0.0000	1.2824	5.4968	553.7997	7.4336
EAQLPESH	1.0000	0.0000	1.2949	5.8510	832.6264	7.7059
EAQNQSYE	1.0000	0.0000	1.3067	5.8684	849.5380	7.7193
EAQYTNKL	1.0000	0.0000	1.2640	5.7544	745.0466	7.6317
EARMTQLP	1.0000	0.0000	1.2484	6.1352	1155.0017	7.9244
EARSGCTL	1.0000	0.0000	1.3542	6.1880	1227.4192	7.9650
EASCIEGN	1.0000	0.0000	1.3566	6.1658	1196.3873	7.9479
EASFQPAQ	1.0000	0.0000	1.2767	5.9929	980.4326	7.8150
EASQGRDI	1.0000	0.0000	1.2663	5.8859	866.7954	7.7327
EASSQLLS	1.0000	0.0000	1.2656	4.7522	235.0116	6.8614
EASTNRRF	1.0000	0.0000	1.2920	5.7162	712.9396	7.6023
EATAMELL	1.0000	0.0000	1.2549	5.8533	834.9048	7.7077
EATICQGS	1.0000	0.0000	1.3452	6.3371	1457.1867	8.0795
EATIKCST	1.0000	0.0000	1.3253	5.9882	975.1450	7.8114
EATTAFSP	1.0000	0.0000	1.2671	5.7023	701.6721	7.5916
EAVHSLEF	1.0000	0.0000	1.3241	6.1109	1123.0729	7.9057
EAVNKAST	1.0000	0.0000	1.2610	5.4021	496.6203	7.3609
EAVSKTIV	1.0000	0.0000	1.2645	5.7103	708.1695	7.5978
EAVTDTKS	1.0000	0.0000	1.2490	5.4814	544.0910	7.4218
EAVTMGLN	1.0000	0.0000	1.2808	6.0133	1003.7132	7.8307
EAYKKMRD	1.0000	0.0000	1.2588	6.4533	1665.7709	8.1689
EAYYSSQF	1.0000	0.0000	1.3934	6.2219	1276.2370	7.9910
ECCEERQS	1.0000	0.0000	1.4281	6.9886	3085.2572	8.5803
ECEAGSGN	1.0000	0.0000	1.3689	6.2844	1371.4024	8.0390
ECEMHISN	1.0000	0.0000	1.4259	6.6305	2042.8538	8.3051
ECENQGPT	1.0000	0.0000	1.3096	6.4157	1595.1684	8.1399
ECLCPTHG	1.0000	0.0000	1.4059	7.2898	4363.7422	8.8118
ECLQNTNP	1.0000	0.0000	1.3199	5.8950	875.9630	7.7398
ECNVIVIH	1.0000	0.0000	1.3397	6.8512	2633.7612	8.4747
ECQNVRSN	1.0000	0.0000	1.3733	6.0524	1049.9633	7.8607
ECSGTLCS	1.0000	0.0000	1.4632	6.3779	1527.2217	8.1109
ECTTPEKD	1.0000	0.0000	1.2775	6.2578	1330.0944	8.0186
ECVHDRAN	1.0000	0.0000	1.3380	6.8166	2531.0220	8.4481
ECVTSGED	1.0000	0.0000	1.3499	6.3610	1497.7951	8.0979
EDAPTKPN	1.0000	0.0000	1.2161	5.5464	586.3549	7.4718
EDDEHSDN	1.0000	0.0000	1.2897	5.6568	665.8762	7.5567
EDDIELFA	1.0000	0.0000	1.2254	5.9460	928.9460	7.7790
EDDNFQLK	1.0000	0.0000	1.2460	5.6677	674.2654	7.5650
EDDQNLPG	1.0000	0.0000	1.2366	5.6708	676.6938	7.5674
EDDRLTVQ	1.0000	0.0000	1.2234	5.8751	856.0731	7.7244
EDDSKIRT	1.0000	0.0000	1.2450	5.4899	549.4252	7.4284
EDDSRKDL	1.0000	0.0000	1.2473	5.3793	483.7366	7.3433
EDDTKCNG	1.0000	0.0000	1.3062	6.2121	1261.9270	7.9835
EDEEPPPM	1.0000	0.0000	1.2183	6.2404	1303.6955	8.0052
EDEFVDNK	1.0000	0.0000	1.2439	5.9139	895.2466	7.7543
EDEITFKT	1.0000	0.0000	1.2170	5.8599	841.2081	7.7127
EDENESKI	1.0000	0.0000	1.2488	5.3282	456.1072	7.3041
EDEQSLSL	1.0000	0.0000	1.2629	5.0198	319.7907	7.0670
EDFEDVPS	1.0000	0.0000	1.2757	5.9132	894.4878	7.7537
EDFGAETN	1.0000	0.0000	1.2457	5.9600	943.9567	7.7897
EDGLKSIA	1.0000	0.0000	1.2570	5.4866	547.3473	7.4258
EDGTGHDI	1.0000	0.0000	1.2342	6.3362	1455.6725	8.0788
EDIDNQYD	1.0000	0.0000	1.2519	6.0080	997.5877	7.8266
EDIFNHSE	1.0000	0.0000	1.3174	5.9078	888.9858	7.7496
EDIMNYGN	1.0000	0.0000	1.3148	6.2059	1252.8730	7.9787
EDITGPVV	1.0000	0.0000	1.2113	6.1720	1204.9557	7.9526
EDLELHVH	1.0000	0.0000	1.2944	6.2927	1384.5770	8.0454
EDLKARQY	1.0000	0.0000	1.2487	6.1169	1130.9354	7.9103
EDLNVTPK	1.0000	0.0000	1.2292	5.4620	532.0942	7.4070
EDLYEDPR	1.0000	0.0000	1.2435	6.1120	1124.5860	7.9066
EDNISTAP	1.0000	0.0000	1.2490	5.3262	455.0723	7.3026
EDNKSVKL	1.0000	0.0000	1.2506	5.1607	376.1039	7.1753
EDNLLEDD	1.0000	0.0000	1.2228	5.3059	444.5298	7.2869
EDPIIYGT	1.0000	0.0000	1.2299	6.2470	1313.6855	8.0103
EDPPSDPT	1.0000	0.0000	1.2409	5.4985	554.9205	7.4350
EDPRRKIP	1.0000	0.0000	1.2016	5.9928	980.3506	7.8149
EDPRYEST	1.0000	0.0000	1.2883	5.9195	901.0345	7.7586
EDQDDTDE	1.0000	0.0000	1.1974	5.8149	798.8151	7.6782
EDQNQKKK	1.0000	0.0000	1.2210	5.5510	589.4758	7.4753
EDQSSNSN	1.0000	0.0000	1.2594	4.6251	202.9970	6.7636
EDRISAKQ	1.0000	0.0000	1.2549	5.6823	685.6651	7.5762
EDRLDIND	1.0000	0.0000	1.2273	5.5521	590.2559	7.4762
EDRLSSAI	1.0000	0.0000	1.2759	5.2325	408.5445	7.2306
EDRPNYVY	1.0000	0.0000	1.2909	6.5073	1772.6437	8.2104
EDSDSSAA	1.0000	0.0000	1.2802	5.0207	320.1358	7.0678
EDSNNEKL	1.0000	0.0000	1.2389	4.9261	287.1021	6.9951
EDSNNPPN	1.0000	0.0000	1.2471	4.9637	299.7966	7.0239
EDSRSSFK	1.0000	0.0000	1.3096	5.1993	393.2069	7.2050
EDSSAQKS	1.0000	0.0000	1.2793	4.9935	310.2403	7.0468
EDSTPPKM	1.0000	0.0000	1.2781	5.7382	731.2799	7.6192
EDTHTLST	1.0000	0.0000	1.2743	5.4672	535.2753	7.4109
EDVPSELS	1.0000	0.0000	1.2794	5.2565	419.9864	7.2490
EDYRLFTN	1.0000	0.0000	1.2869	6.0211	1012.7618	7.8366
EDYSKWAT	1.0000	0.0000	1.4139	6.7062	2228.6932	8.3632
EEAFIESI	1.0000	0.0000	1.2695	5.8782	859.1216	7.7268
EEALQTSN	1.0000	0.0000	1.2540	5.2411	412.6091	7.2372
EEASTNRR	1.0000	0.0000	1.2684	5.5252	572.2070	7.4555
EEATTAFS	1.0000	0.0000	1.2677	5.7118	709.3784	7.5989
EEDDSRKD	1.0000	0.0000	1.2472	5.5661	599.7999	7.4869
EEDFGAET	1.0000	0.0000	1.2156	6.1868	1225.6510	7.9640
EEDIDNQY	1.0000	0.0000	1.2525	6.0437	1039.5465	7.8541
EEDQDDTD	1.0000	0.0000	1.1974	5.8149	798.8151	7.6782
EEDYSKWA	1.0000	0.0000	1.4163	6.8066	2501.8239	8.4404
EEESHSYD	1.0000	0.0000	1.3590	5.9358	918.0446	7.7711
EEFFHLED	1.0000	0.0000	1.2687	6.4651	1688.6137	8.1779
EEFGNLFD	1.0000	0.0000	1.2748	6.0532	1050.9752	7.8614
EEFPQDVL	1.0000	0.0000	1.2330	6.1217	1137.2084	7.9140
EEGSISAE	1.0000	0.0000	1.2902	5.4911	550.1910	7.4293
EEHHTRIT	1.0000	0.0000	1.2587	6.4564	1671.7937	8.1713
EEIYLKNL	1.0000	0.0000	1.2641	5.6003	623.8859	7.5132
EEKADKNI	1.0000	0.0000	1.2165	5.5576	593.9849	7.4804
EEKFVALG	1.0000	0.0000	1.2414	6.1439	1166.6055	7.9311
EELISFHL	1.0000	0.0000	1.3146	5.7969	782.3635	7.6643
EENAFQNH	1.0000	0.0000	1.2951	6.0992	1108.1411	7.8967
EENGSRNT	1.0000	0.0000	1.2726	5.3230	453.3698	7.3001
EENLRGDL	1.0000	0.0000	1.2455	5.5555	592.5463	7.4788
EENSRTYR	1.0000	0.0000	1.3077	5.8090	793.3942	7.6737
EEPPPMSN	1.0000	0.0000	1.2948	5.7347	728.3157	7.6165
EEQFLLPA	1.0000	0.0000	1.2422	5.8778	858.7261	7.7265
EEQKCNAD	1.0000	0.0000	1.3015	6.2975	1392.2850	8.0491
EEQKMRKM	1.0000	0.0000	1.2572	6.5184	1795.4847	8.2189
EEQVASQE	1.0000	0.0000	1.2655	5.9043	885.4080	7.7469
EERICLFQ	1.0000	0.0000	1.3045	6.7091	2236.1784	8.3655
EERKCSLS	1.0000	0.0000	1.3617	5.7588	748.8450	7.6351
EERNSNLR	1.0000	0.0000	1.2679	5.2006	393.8023	7.2060
EERQSDTP	1.0000	0.0000	1.2544	5.6692	675.4176	7.5662
EESAAHDS	1.0000	0.0000	1.3183	5.6632	670.8055	7.5616
EESANSHE	1.0000	0.0000	1.3179	5.4609	531.3807	7.4061
EESASPLL	1.0000	0.0000	1.2615	5.0126	317.1380	7.0615
EESATVMT	1.0000	0.0000	1.2925	5.9048	885.8723	7.7473
EESGTIQN	1.0000	0.0000	1.2680	5.5120	563.6290	7.4454
EESHSYDF	1.0000	0.0000	1.3846	6.1268	1143.8343	7.9179
EESLHKNS	1.0000	0.0000	1.2977	5.1661	378.4809	7.1795
EESLIKSP	1.0000	0.0000	1.2606	5.0799	342.6873	7.1132
EESNDNEQ	1.0000	0.0000	1.2600	5.2544	418.9538	7.2474
EESRTSFI	1.0000	0.0000	1.3033	5.5344	578.3017	7.4626
EESSVPFR	1.0000	0.0000	1.3218	5.7412	733.7555	7.6215
EESTMGAA	1.0000	0.0000	1.2951	6.0193	1010.6610	7.8353
EESYVNSV	1.0000	0.0000	1.3443	5.6613	669.2818	7.5601
EETKKEPM	1.0000	0.0000	1.2314	6.0016	990.2837	7.8217
EETTLSKW	1.0000	0.0000	1.3662	6.1482	1172.3773	7.9343
EEVKFRDN	1.0000	0.0000	1.2489	6.0208	1012.4215	7.8364
EEVLLYTV	1.0000	0.0000	1.2715	6.0434	1039.1845	7.8538
EEYSDYCK	1.0000	0.0000	1.4070	6.7439	2327.6224	8.3922
EFAKSIKF	1.0000	0.0000	1.2878	5.8875	868.4555	7.7340
EFDHRKNN	1.0000	0.0000	1.2945	5.9817	967.8969	7.8064
EFFHLEDD	1.0000	0.0000	1.2697	6.4293	1620.4568	8.1504
EFGNLFDR	1.0000	0.0000	1.2795	6.1243	1140.5603	7.9160
EFHLINEI	1.0000	0.0000	1.2816	6.0599	1059.1106	7.8665
EFHRTNDH	1.0000	0.0000	1.3050	6.4968	1751.3172	8.2023
EFITKKHK	1.0000	0.0000	1.2504	6.0949	1102.6684	7.8934
EFKLCDGQ	1.0000	0.0000	1.3137	6.6242	2028.0832	8.3002
EFKLVKNK	1.0000	0.0000	1.2507	5.6055	627.6837	7.5173
EFKNRVET	1.0000	0.0000	1.2511	5.9561	939.8266	7.7867
EFKPATMS	1.0000	0.0000	1.3036	5.9858	972.4969	7.8096
[truncated: 12,868 more rows]
