# Supplementary material for: Evaluating deterministic motif significance measures in protein databases
Source: Algorithms Mol Biol. 2007 Dec 24;2:16. doi: 10.1186/1748-7188-2-16 (PMC2254621; doi:10.1186/1748-7188-2-16)
Supplement: Additional File 2 — Scripts and Datasets. This file contains the sequence datasets (synthetic and real) and the evaluated motifs. This data is separated according to the tables where it is presented and discussed. It also contains script programs (in perl language) developed for this work. [file 1748-7188-2-16-S2.zip › Scripts_and_Datasets/datasets/Table 4/40%/Motifs/score_MTENKVGESICPAAPN_s40_mlen_16_planted_syn_len300_num50.txt]

Motif	Supp	IG	Pratt	LogOdds	Zscore	Info
AAADPQSNILPADSTM	1.0000	0.0000	0.2720	15.2905	43112321.3456	14.9613
AAAMYKHSQIDISIHQ	1.0000	0.0000	0.3253	16.6790	213240732.9704	16.0286
AAAQEYFTSQSFMEAS	1.0000	0.0000	0.3336	16.2360	128052340.3848	15.6881
AAASKAKNVIPATTIK	1.0000	0.0000	0.2327	15.2111	39348765.6212	14.9003
AADETKHLSIVSPKDY	1.0000	0.0000	0.2861	15.6796	67476872.4380	15.2604
AADPQSNILPADSTMG	1.0000	0.0000	0.2788	15.4120	49585441.9122	15.0547
AAESELLKTSPLEAQL	1.0000	0.0000	0.2436	14.6400	20387855.2437	14.4613
AAFPLEQLKIVETTMS	1.0000	0.0000	0.2660	15.8273	79990367.4312	15.3740
AAGVAVLEPLQDNKGY	1.0000	0.0000	0.2547	16.2334	127659955.8542	15.6860
AAHALWMTSIKQAIEA	1.0000	0.0000	0.3301	17.0461	325391100.4995	16.3107
AAHDSRVSQTCNPLSE	1.0000	0.0000	0.3373	15.7745	75270202.4837	15.3333
AAHSKPTWPIKGSKPA	1.0000	0.0000	0.3300	16.4551	164781304.1030	15.8564
AAIDNFYDSSEFDHRK	1.0000	0.0000	0.3151	16.1720	118947437.0005	15.6388
AAIQVNWLIYVRFSID	1.0000	0.0000	0.3433	17.1319	359176944.2146	16.3767
AAKDSLAKVATSDEFD	1.0000	0.0000	0.2582	15.2821	42701082.0482	14.9549
AAKEVQIGSENQMDAK	1.0000	0.0000	0.2652	16.0211	99981796.6811	15.5229
AAKGRDVSETYKPTGV	1.0000	0.0000	0.2622	16.2753	133969237.3816	15.7182
AAKIYWEDLYEDPRRK	1.0000	0.0000	0.3000	17.4110	495310306.2049	16.5912
AAKPPVLTLSLNSEGA	1.0000	0.0000	0.2567	14.7649	23539809.9277	14.5573
AALSAVSHRNLHTNHR	1.0000	0.0000	0.3300	15.7991	77431983.4716	15.3523
AALSSFDKKSPMLHVN	1.0000	0.0000	0.3173	15.3234	44778487.2094	14.9866
AAMYKHSQIDISIHQN	1.0000	0.0000	0.3345	16.4482	163490941.6753	15.8512
AANETNDQVLAVSFER	1.0000	0.0000	0.2680	15.6096	62252808.0301	15.2066
AAPIYLRAAKIYWEDL	1.0000	0.0000	0.3054	17.2517	412318682.3389	16.4688
AAPNEDEEPPPMSNKT	1.0000	0.0000	0.2558	15.3894	48315629.8229	15.0374
AAPNEGSKARDAYKQL	1.0000	0.0000	0.2651	15.7741	75232229.3262	15.3330
AAPNFAGLIGDNALGY	1.0000	0.0000	0.2709	16.1380	114391373.6802	15.6128
AAPNHDQAIKKKILIG	1.0000	0.0000	0.2358	15.8393	81097610.0484	15.3831
AAPNHRENLPLHEGEN	1.0000	0.0000	0.2786	15.8441	81550564.7978	15.3869
AAPNIKNQHTSPADGF	1.0000	0.0000	0.2747	15.7813	75864927.4849	15.3386
AAPNKCISQREPSEND	1.0000	0.0000	0.2997	15.5868	60638141.5920	15.1890
AAPNLELHVHLIGDPP	1.0000	0.0000	0.2648	16.0870	107865570.0599	15.5736
AAPNLQDIEQMSQESI	1.0000	0.0000	0.2792	15.4930	54434634.9798	15.1170
AAPNMGAISKLAQNVF	1.0000	0.0000	0.2864	15.8757	84568614.0308	15.4111
AAPNQETLTQGMPFYL	1.0000	0.0000	0.2727	16.3902	152921905.7721	15.8066
AAPNRRTMLRRKESQT	1.0000	0.0000	0.2721	15.8752	84518524.2940	15.4107
AAPNSFSISERTFVND	1.0000	0.0000	0.2975	15.1714	37591182.6828	14.8698
AAPNSHEEQKVVTQEA	1.0000	0.0000	0.2623	15.9951	97034849.1369	15.5029
AAPNTMPSHTIVGNYY	1.0000	0.0000	0.3276	16.6033	195454176.3783	15.9704
AAPNTNYVKIKEARSG	1.0000	0.0000	0.2714	15.6911	68374977.0948	15.2692
AAPNTSTQKYDNETLT	1.0000	0.0000	0.2536	15.0524	32778070.3558	14.7783
AAPNTVRLKSVTLDQI	1.0000	0.0000	0.2490	15.2659	41908818.7594	14.9424
AAPNVALIHSKPMNMD	1.0000	0.0000	0.3061	16.0744	106303580.1672	15.5638
AAPNVHRKPYNISIRS	1.0000	0.0000	0.3082	15.7928	76871323.6752	15.3474
AAPSYPDNDKPGIQQL	1.0000	0.0000	0.2620	15.7429	72582591.2381	15.3091
AAPYSGWGNLDEQSSS	1.0000	0.0000	0.3761	15.9853	95948350.2497	15.4954
AAQDKPGISIDNREEQ	1.0000	0.0000	0.2437	15.7010	69165570.2544	15.2769
AAQEYFTSQSFMEASC	1.0000	0.0000	0.3764	16.8043	246328257.5623	16.1249
AARLQHSPNSISMKLI	1.0000	0.0000	0.3088	15.2463	40975398.0561	14.9274
AASKAKNVIPATTIKL	1.0000	0.0000	0.2333	15.0309	31976225.6782	14.7618
AASNIDKNKHPPNEFN	1.0000	0.0000	0.2728	15.1370	36129809.8139	14.8433
AASRGQSKYRLPLGVK	1.0000	0.0000	0.2962	15.8699	84003399.3216	15.4066
AATERLWWGESYHFES	1.0000	0.0000	0.4427	18.1187	1118714598.3903	17.1351
AATLYNISLYLPSNSL	1.0000	0.0000	0.2894	14.5287	17935321.4391	14.3758
AATQFPDREEASTNRR	1.0000	0.0000	0.2548	15.8822	85204460.4777	15.4161
AAVAGPHTKTKHRNYP	1.0000	0.0000	0.2684	16.7459	230317099.2837	16.0800
AAVPTDELTNCAGGVK	1.0000	0.0000	0.2689	16.4388	161723061.4958	15.8439
ACANDTLNGQLPPEEQ	1.0000	0.0000	0.2731	15.9553	92684528.7297	15.4723
ACATTTNSDNNHDSPV	1.0000	0.0000	0.3157	15.4589	52338718.4192	15.0908
ACIPDDSEMKVESIKS	1.0000	0.0000	0.3250	15.8946	86429153.2019	15.4256
ACISYQKEEFGNLFDR	1.0000	0.0000	0.3259	16.8033	246056946.4957	16.1241
ACLFLKNGVEGYRLFK	1.0000	0.0000	0.3170	16.9040	276304950.2899	16.2015
ACLSRTLAKNQLRRLK	1.0000	0.0000	0.2907	15.5252	56487584.5636	15.1417
ACNPIQDHQGSSDSKE	1.0000	0.0000	0.3356	15.8837	85351304.3544	15.4173
ACNSTVQNKPKNTTDH	1.0000	0.0000	0.3037	15.6758	67183563.2861	15.2575
ACQDPSPPNVQIKSQR	1.0000	0.0000	0.3063	16.0278	100753017.7320	15.5280
ACQFMIFGLSKHLTPS	1.0000	0.0000	0.3613	16.7052	219765312.6883	16.0487
ACQSPTQADSLKDGGY	1.0000	0.0000	0.3228	16.3217	141319071.6647	15.7539
ACRTMKDELRSLNRLL	1.0000	0.0000	0.3114	15.8415	81302019.9716	15.3848
ACTSSDSILCDTYNRG	1.0000	0.0000	0.3770	16.2058	123669241.5898	15.6648
ADAMANEDPRYESTDY	1.0000	0.0000	0.2920	16.4209	158422478.8237	15.8302
ADANATIIPKLTLCKN	1.0000	0.0000	0.2584	15.4559	52156867.9880	15.0884
ADAPLNDQQSVSHNNA	1.0000	0.0000	0.2854	15.0917	34294135.7531	14.8085
ADDCDRGTSYLLIMNK	1.0000	0.0000	0.3260	16.3752	150301588.9710	15.7950
ADEGGGVVNTIATNQY	1.0000	0.0000	0.2598	16.3872	152399232.9526	15.8043
ADEKGNNASTGPLKAA	1.0000	0.0000	0.2485	15.1243	35604567.6974	14.8336
ADEKNSDSKMISPQQV	1.0000	0.0000	0.2910	15.2342	40408974.8342	14.9181
ADEMLVSKASQLKDRS	1.0000	0.0000	0.2904	15.1852	38189849.6543	14.8804
ADETKHLSIVSPKDYP	1.0000	0.0000	0.2854	15.6594	65925472.5892	15.2448
ADEYGRSQLHVTLNSN	1.0000	0.0000	0.3131	15.5557	58511463.4700	15.1652
ADFFYHRQVNENFFLD	1.0000	0.0000	0.3012	17.0707	334739148.1228	16.3296
ADFKRTIRNSTKLKLH	1.0000	0.0000	0.2684	15.4262	50404372.0281	15.0656
ADFLSLAGKKLSLVST	1.0000	0.0000	0.2717	14.6260	20062262.8120	14.4506
ADFNSNNKIENIRTVI	1.0000	0.0000	0.2630	15.0273	31843792.8755	14.7590
ADGFAKTTEELISFHL	1.0000	0.0000	0.2733	15.9476	91869988.9180	15.4664
ADGQSRDQFILLSRDM	1.0000	0.0000	0.2997	15.9879	96231895.6447	15.4974
ADHFKNQVYHKHDDKV	1.0000	0.0000	0.2860	17.2166	395971577.0522	16.4418
ADKIKTKELDSIKKTH	1.0000	0.0000	0.2377	15.2188	39699167.0547	14.9062
ADKLAPSRNHFYLNLN	1.0000	0.0000	0.2981	15.3676	47117826.9425	15.0206
ADKNIDMDLNPKAGST	1.0000	0.0000	0.2611	15.2503	41163017.3504	14.9304
ADKPLNPFPADTADEM	1.0000	0.0000	0.2401	15.9251	89516775.3622	15.4491
ADLDSNKESSVSTANS	1.0000	0.0000	0.2612	13.8121	7860153.8539	13.8250
ADLRYLKRDPVAYPQA	1.0000	0.0000	0.2502	16.5639	186782587.8945	15.9401
ADLSLCASRINAPSPS	1.0000	0.0000	0.3102	14.8932	27288850.1352	14.6560
ADLTQLYEKAQYVSTI	1.0000	0.0000	0.2755	15.9771	95038233.5431	15.4890
ADMEGHFKVPPLLFTN	1.0000	0.0000	0.2813	16.5407	181847408.9079	15.9222
ADNDLKRQIEEIYLKN	1.0000	0.0000	0.2467	15.4854	53957653.5074	15.1111
ADNDQAGVQVTTISAL	1.0000	0.0000	0.2528	15.6080	62138671.9384	15.2054
ADNLPSQDSEEQFLLP	1.0000	0.0000	0.2641	14.9442	28937387.2085	14.6951
ADNNQSGIGLSARSDP	1.0000	0.0000	0.2827	14.8704	26580617.0182	14.6384
ADNNSDKSSKVQLMTE	1.0000	0.0000	0.2827	14.7217	22397600.6352	14.5241
ADNQNVRQRSMEANVI	1.0000	0.0000	0.2899	15.9119	88174593.2973	15.4390
ADNSSPPVESVPRSLL	1.0000	0.0000	0.2800	14.5212	17782336.4871	14.3701
ADPQSNILPADSTMGF	1.0000	0.0000	0.2907	15.6047	61901254.2050	15.2028
ADPTYGDIANISCQTL	1.0000	0.0000	0.2999	16.1819	120321524.6619	15.6465
ADQETENLADDCDRGT	1.0000	0.0000	0.2600	16.2564	131086193.7218	15.7037
ADQISTFQLFWENAFE	1.0000	0.0000	0.3343	16.8973	274166368.4487	16.1963
ADQSGSLNRNNKTNNT	1.0000	0.0000	0.2553	14.1694	11859578.3496	14.0996
ADRLYNTVLSEADLRY	1.0000	0.0000	0.2905	15.8145	78816947.1657	15.3641
ADRMANNDSALTEFQM	1.0000	0.0000	0.3000	16.0283	100816975.7493	15.5284
ADSLGRVETSRFWKFR	1.0000	0.0000	0.3570	16.9570	293682611.0126	16.2423
ADSLKDGGYFSDISKS	1.0000	0.0000	0.3117	15.1850	38182928.7202	14.8802
ADSLQIQANNNGHGNK	1.0000	0.0000	0.2833	15.2533	41307102.7671	14.9327
ADSQERDLNKNPNQCS	1.0000	0.0000	0.3023	15.2506	41179576.2639	14.9307
ADSTMGFITQCPSQWS	1.0000	0.0000	0.4150	17.2207	397873539.3946	16.4450
ADSTVNSEFSVSAIFP	1.0000	0.0000	0.3066	15.1026	34726510.2253	14.8169
ADTADEMLVSKASQLK	1.0000	0.0000	0.2716	15.3155	44371635.1581	14.9805
ADTGTSYEDDNFQLKN	1.0000	0.0000	0.2750	15.5077	55364353.6386	15.1283
ADTHKLLVTDHSYDFP	1.0000	0.0000	0.2984	16.2994	137746827.3177	15.7368
ADTIDCGGNNDKANSD	1.0000	0.0000	0.2923	15.6454	64874217.0333	15.2341
ADTPGSNNALENHATH	1.0000	0.0000	0.2865	15.4491	51748653.8598	15.0832
ADVKTSLLYSPLTLPK	1.0000	0.0000	0.2616	14.7978	24450112.3445	14.5826
ADVNMTENKVGESICP	1.0000	0.0000	0.3143	16.3344	143407458.5364	15.7637
ADYNGLPQDLDGNLSF	1.0000	0.0000	0.2874	15.5348	57119714.7788	15.1491
AEAFSIRKSSSSSNQN	1.0000	0.0000	0.2896	14.0452	10279181.0439	14.0041
AECENQGPTIAEKSSS	1.0000	0.0000	0.3105	15.4847	53914218.7435	15.1106
AEDEQSLSLIYCDRDL	1.0000	0.0000	0.3151	15.8803	85021241.3765	15.4147
AEDSNNEKLGMTIAAN	1.0000	0.0000	0.2680	15.1699	37523261.1810	14.8686
AEDSSAQKIFRFNKSR	1.0000	0.0000	0.2967	15.3743	47480924.6956	15.0257
AEDYRLFTNNDSSRTG	1.0000	0.0000	0.2988	15.4445	51478690.7488	15.0797
AEETTLSKWSVDEIHE	1.0000	0.0000	0.3308	16.3252	141900692.1265	15.7566
AEFSDLLPAECCEERQ	1.0000	0.0000	0.3258	16.8705	265846272.4444	16.1758
AEGHVPKEQLASMTNL	1.0000	0.0000	0.2886	15.9353	90574033.1619	15.4569
AEIISVNDGTDCHWVA	1.0000	0.0000	0.3678	17.5425	576273413.4913	16.6923
AEKAAAMYKHSQIDIS	1.0000	0.0000	0.3049	16.2531	130595898.0774	15.7012
AEKMSPKEFITKKHKS	1.0000	0.0000	0.2893	15.7483	73030979.9397	15.3132
AEKNACRTMKDELRSL	1.0000	0.0000	0.3038	16.0105	98765120.3778	15.5147
AEKSPSKRANRSTNLD	1.0000	0.0000	0.2612	14.4360	16119401.9647	14.3045
AEKSSSKVDWRSQIQN	1.0000	0.0000	0.3483	15.6789	67428362.1875	15.2599
AELFGTDPLELFGADE	1.0000	0.0000	0.2399	16.0475	103072121.6372	15.5432
AELHSECTTPEKDAEC	1.0000	0.0000	0.3233	16.7364	227817191.6101	16.0727
AELLYMEILFSTANSD	1.0000	0.0000	0.3025	15.4257	50374341.2110	15.0652
AELSETLEIVQPLSKQ	1.0000	0.0000	0.2532	14.9524	29213786.2404	14.7015
AELSHVNEVLFIFFSQ	1.0000	0.0000	0.3211	16.0396	102130011.7203	15.5371
AEMLLHHHIYETEEFF	1.0000	0.0000	0.3005	17.5474	579511995.9233	16.6960
AENALKTINKNILMPS	1.0000	0.0000	0.2561	14.7791	23928198.7434	14.5682
AENKDLPIQLISKKNR	1.0000	0.0000	0.2396	14.8002	24517753.2464	14.5845
AENLTNLSLKSEYNGK	1.0000	0.0000	0.2668	14.4457	16300834.5129	14.3120
AENNSMMIKYKMTENK	1.0000	0.0000	0.3245	16.0315	101183601.7741	15.5309
AEPEQRNQWQFTEFSA	1.0000	0.0000	0.3247	17.0494	326642541.6238	16.3133
AEPGISNPNHMISAKA	1.0000	0.0000	0.3008	15.6361	64180630.0908	15.2269
AEPKMTENKVGESICP	1.0000	0.0000	0.3004	16.3725	149841440.1494	15.7930
AEQKLPGQNRVDQNNA	1.0000	0.0000	0.2495	15.6157	62691218.4022	15.2113
AERKTFAKYNRHLKAK	1.0000	0.0000	0.2646	16.2705	133232766.2578	15.7146
AESELLKTSPLEAQLD	1.0000	0.0000	0.2423	14.6081	19652914.6999	14.4368
AESGETVLSTPFLLST	1.0000	0.0000	0.2746	14.7894	24214748.9831	14.5762
AESGLKIIGNLLLSDD	1.0000	0.0000	0.2553	14.6270	20085716.4990	14.4514
AESQNRNGDLRSATYV	1.0000	0.0000	0.2986	15.5309	56864250.7254	15.1461
AETLSMRQRFPIRSCI	1.0000	0.0000	0.3343	16.6013	194998296.6883	15.9689
AETNKQFIACTSSDSI	1.0000	0.0000	0.3125	15.4526	51961813.9795	15.0859
AETTAKHNPKPSPGES	1.0000	0.0000	0.2694	15.2835	42768159.1957	14.9560
AETTRPTTAGNTKGSR	1.0000	0.0000	0.2477	15.4673	52847841.0771	15.0972
AEVFMTPDWNTSYTER	1.0000	0.0000	0.3531	17.2267	400623119.0096	16.4496
AFANCAILISYLPEKA	1.0000	0.0000	0.3074	16.1677	118363969.2808	15.6356
AFEMSNKSIQSPSHIR	1.0000	0.0000	0.3352	15.4752	53328037.9543	15.1033
AFFVEAYKKMRDFDPS	1.0000	0.0000	0.2913	16.9826	302450121.6560	16.2619
AFHIFGKDYDAVEKVT	1.0000	0.0000	0.2459	17.1147	352124743.6976	16.3634
AFHSSIKVSRMSPDIK	1.0000	0.0000	0.3347	15.6466	64962707.0224	15.2350
AFIESISKKDNNLNQN	1.0000	0.0000	0.2595	14.4193	15812659.2780	14.2917
AFKAPEESANSHEEDY	1.0000	0.0000	0.3003	15.9205	89043601.2548	15.4455
AFKESTYFGHLLRQNK	1.0000	0.0000	0.3081	16.2339	127733119.1659	15.6864
AFKSSTPYAYNSTQGG	1.0000	0.0000	0.3313	15.8086	78282909.4373	15.3595
AFMVDKACNPIQDHQG	1.0000	0.0000	0.2908	17.4506	518416032.4022	16.6216
AFNLLDEPGPEHYQSK	1.0000	0.0000	0.2931	16.0494	103298472.9031	15.5447
AFPLEQLKIVETTMSA	1.0000	0.0000	0.2660	15.8273	79990367.4312	15.3740
AFPVFDIDEAVTMGLN	1.0000	0.0000	0.2597	16.5842	191203004.1332	15.9557
AFQNHPPSGHANISVL	1.0000	0.0000	0.3221	15.9003	87000784.8995	15.4300
AFSIRKSSSSSNQNDN	1.0000	0.0000	0.2811	13.7943	7700221.6500	13.8113
AFSPSMGEERICLFQD	1.0000	0.0000	0.3431	16.8072	247149691.2670	16.1271
AFTTSNSGAWNQDVNS	1.0000	0.0000	0.3533	15.7315	71636496.6894	15.3003
AFVNLLTVPNDISRIA	1.0000	0.0000	0.2651	15.3352	45389913.8623	14.9957
AFYANTSAIVMLIKNK	1.0000	0.0000	0.2951	15.8237	79652896.4803	15.3711
AGESHQNFQESLNKPN	1.0000	0.0000	0.2982	15.2536	41322076.9104	14.9330
AGGVKSILHICELSTV	1.0000	0.0000	0.3300	16.2583	131377185.6994	15.7052
AGIALPFSTYSLSEHR	1.0000	0.0000	0.3248	15.7316	71639205.1345	15.3003
AGISISTTKSHQDHLT	1.0000	0.0000	0.3014	15.3729	47402907.3669	15.0246
AGKKLSLVSTASTLKD	1.0000	0.0000	0.2553	14.4314	16034666.0347	14.3010
AGKKWIKMTSTITANQ	1.0000	0.0000	0.3200	16.4696	167555815.8557	15.8676
AGKSEKRSAIILLTYN	1.0000	0.0000	0.2764	15.1437	36408078.1903	14.8485
AGLGEYACQFMIFGLS	1.0000	0.0000	0.3438	17.4627	525672128.0564	16.6309
AGLIGDNALGYEVHTA	1.0000	0.0000	0.2707	16.4899	171518123.2525	15.8832
AGLKRNTYKNPMATPS	1.0000	0.0000	0.2876	15.6522	65380460.1932	15.2393
AGNNVSRKYLVVLNHE	1.0000	0.0000	0.3128	15.8253	79804215.4102	15.3724
AGNRDHNAQPNDISKQ	1.0000	0.0000	0.2768	15.5805	60205388.7035	15.1843
AGNTKGSRSHEAVHSL	1.0000	0.0000	0.3267	15.6543	65540690.8704	15.2409
AGPHTKTKHRNYPGLG	1.0000	0.0000	0.2817	16.7059	219960628.2914	16.0493
AGPPMPMPSYRLFDQP	1.0000	0.0000	0.3006	16.9525	292162838.9543	16.2388
AGPRATTLQSSNLSDE	1.0000	0.0000	0.2682	14.6576	20804600.6878	14.4749
AGQLNPQLDINFKQNS	1.0000	0.0000	0.2670	15.1121	35108699.6187	14.8242
AGRNSNEKSTRDSQNG	1.0000	0.0000	0.2863	14.7906	24246867.8095	14.5771
AGSGNNISIDRNQSRA	1.0000	0.0000	0.2917	14.9391	28769748.3703	14.6913
AGSTCDTSDDHEGLKI	1.0000	0.0000	0.3145	16.0676	105484404.2172	15.5587
AGSTSVNKVLLTINSV	1.0000	0.0000	0.2751	14.5445	18264604.0552	14.3879
AGTYSIMYQSNLVSNL	1.0000	0.0000	0.3423	15.5079	55376499.0868	15.1284
AGVAVLEPLQDNKGYE	1.0000	0.0000	0.2545	16.2216	125947321.2733	15.6770
AGVQVTTISALSPKSL	1.0000	0.0000	0.2739	14.9351	28637832.1575	14.6882
AGVSANDETPSQQHPE	1.0000	0.0000	0.2847	15.7508	73244115.2244	15.3151
AGYLITLSNNNDNGLP	1.0000	0.0000	0.2725	14.7773	23878956.3517	14.5669
AHAERKTFAKYNRHLK	1.0000	0.0000	0.2804	16.6552	207470525.1699	16.0102
AHALWMTSIKQAIEAT	1.0000	0.0000	0.3301	16.9537	292575219.8121	16.2397
AHDLCSRLIFNLKPRE	1.0000	0.0000	0.3165	16.1466	115526298.6698	15.6194
AHDSRVSQTCNPLSEL	1.0000	0.0000	0.3348	15.5943	61167280.4334	15.1948
AHFSMISIRHNTSRRD	1.0000	0.0000	0.3532	16.2077	123938916.1563	15.6663
AHGNTSKNFKKELIFK	1.0000	0.0000	0.2818	15.5328	56986441.5048	15.1476
AHGVFFNIQIQGATLP	1.0000	0.0000	0.2601	16.7327	226848404.6816	16.0699
AHHGRGFETVRRLHVA	1.0000	0.0000	0.2576	17.6824	676993173.1491	16.7998
AHHLFILSLRRQLSPL	1.0000	0.0000	0.3117	15.6166	62760309.8679	15.2120
AHITSTAETTRPTTAG	1.0000	0.0000	0.2485	15.7564	73716870.2339	15.3194
AHKSPHIKNREENSRT	1.0000	0.0000	0.2979	15.5159	55888732.0173	15.1346
AHLDFLKAMANIRLAY	1.0000	0.0000	0.2904	16.4614	165986378.7497	15.8613
AHMLSLDDDVQTEYHF	1.0000	0.0000	0.3202	16.8644	263977763.6899	16.1711
AHQVDSGPEANQDKGP	1.0000	0.0000	0.2676	16.1672	118293047.3671	15.6352
AHSINLRQTVGDAAKE	1.0000	0.0000	0.2687	15.8605	83103276.4311	15.3994
AHSKPTWPIKGSKPAS	1.0000	0.0000	0.3448	16.1426	114988134.6690	15.6162
AHSMTIMTFVVSIIKK	1.0000	0.0000	0.3232	16.4515	164102491.0511	15.8537
AHSQGFVISKFGINIQ	1.0000	0.0000	0.3135	16.2880	135943091.6249	15.7280
AHSRQKFIAHGVFFNI	1.0000	0.0000	0.3084	17.0269	318301840.2633	16.2960
AHSYVNKSDDAELLYM	1.0000	0.0000	0.3395	16.1221	112308373.2475	15.6005
AHVFTIRLRPNEAEKA	1.0000	0.0000	0.2486	16.2819	134992749.2453	15.7233
AHVKEFYQSNQFTVRM	1.0000	0.0000	0.3208	17.1425	363585028.5052	16.3848
AHWTWGKEAVTDTKSK	1.0000	0.0000	0.3786	17.6628	661896340.4446	16.7848
AHYHANNAHDLCSRLI	1.0000	0.0000	0.3680	16.8313	254095513.0575	16.1456
AIAMSVQQNTDGLSAK	1.0000	0.0000	0.2872	15.5493	58081257.9755	15.1603
AIAPNPSTHGSNKKIF	1.0000	0.0000	0.2862	15.3361	45438783.5070	14.9964
AICNRDEMRPPNGLPS	1.0000	0.0000	0.3166	16.2819	134990022.1579	15.7233
AICQANTDLRPTKSVN	1.0000	0.0000	0.2883	15.6808	67573544.0138	15.2613
AICQEPISFTRLLNPQ	1.0000	0.0000	0.2952	16.0329	101343739.2680	15.5319
AIDNFYDSSEFDHRKN	1.0000	0.0000	0.3205	15.9412	91196593.7004	15.4615
AIEATIKCSTVVPNSL	1.0000	0.0000	0.2971	15.5573	58618832.9277	15.1664
AIENCSAYSMSGPSRI	1.0000	0.0000	0.3754	16.0213	100004513.6428	15.5230
AIESVEQNDSAKEHPD	1.0000	0.0000	0.2747	15.5336	57039464.1374	15.1482
AIFPRNIYSGSSRSFS	1.0000	0.0000	0.3461	15.3053	43854473.4065	14.9727
AIFYLQESWFWECEMH	1.0000	0.0000	0.4705	19.4248	5032356594.2492	18.1390
AIGRGHNNLEDQNQKK	1.0000	0.0000	0.2659	15.7849	76174415.7301	15.3413
AIGTELQIMTNDHRSY	1.0000	0.0000	0.3034	16.3610	147866878.3548	15.7841
AIGTKTIRLTSWIAGK	1.0000	0.0000	0.3025	16.4243	159045544.9340	15.8328
AIILLTYNNFYMIQQD	1.0000	0.0000	0.2964	16.3888	152669670.1057	15.8055
AIKKKILIGPSMIAIG	1.0000	0.0000	0.2557	15.8408	81241191.7544	15.3843
AIKKTQIRDLVRAFTT	1.0000	0.0000	0.2231	15.9845	95856912.3281	15.4948
AIKSQTPRKTIHTKFA	1.0000	0.0000	0.2546	15.8763	84630611.0452	15.4116
AILFADVKTSLLYSPL	1.0000	0.0000	0.2800	15.1702	37538288.5750	14.8689
AILFATKTDTRVNSET	1.0000	0.0000	0.2490	15.3077	43975408.6887	14.9745
AILISYLPEKASQNPL	1.0000	0.0000	0.2687	14.9460	28996697.6410	14.6965
AILRVHESVSFLLVSE	1.0000	0.0000	0.3151	15.5327	56981145.5819	15.1475
AILSVAPHRIPVYTTM	1.0000	0.0000	0.2934	16.6269	200819456.5281	15.9885
AILVIHVLPAPISSKI	1.0000	0.0000	0.2745	15.4654	52729565.6619	15.0957
AIMRPDKSTMRSQNMR	1.0000	0.0000	0.3287	16.3470	145495056.0441	15.7733
AIPGADGQSRDQFILL	1.0000	0.0000	0.2583	15.9989	97453777.1364	15.5058
AIPGHYMLTLSTARPW	1.0000	0.0000	0.3616	17.3228	447481067.7991	16.5234
AIPNNFNNSTLFRTII	1.0000	0.0000	0.2685	14.9579	29399116.5789	14.7057
AIPQFVASNRSNVREL	1.0000	0.0000	0.2901	15.4800	53626333.2652	15.1070
AIQNPIARSQVLSLSL	1.0000	0.0000	0.2731	14.6937	21688508.1994	14.5026
AIQNVIGKQNTTEGHL	1.0000	0.0000	0.2577	15.9429	91374713.2183	15.4628
AIQVNWLIYVRFSIDP	1.0000	0.0000	0.3430	17.1117	350918899.0974	16.3611
AIRGNASHFNMASVAI	1.0000	0.0000	0.3265	16.1633	117771732.9582	15.6322
AIRVNSDTLPITIMNT	1.0000	0.0000	0.2650	15.3348	45370809.2413	14.9954
AISKLAQNVFKCNKRF	1.0000	0.0000	0.3132	16.1233	112467931.8410	15.6015
AISQPATNSSLNFSPN	1.0000	0.0000	0.2722	14.1382	11440984.8127	14.0756
AISSVLGENRVESYRL	1.0000	0.0000	0.3126	15.4094	49441689.2959	15.0528
AITIPPTDFYASSANK	1.0000	0.0000	0.2764	15.4223	50179803.0955	15.0626
AITSGPSSTLSSIVEF	1.0000	0.0000	0.2937	14.5836	19105037.0494	14.4180
AIVIVVLEVNTGPVNA	1.0000	0.0000	0.2482	15.9953	97056328.9320	15.5031
AIVKSLVPWSNENFLS	1.0000	0.0000	0.3452	15.6031	61793451.3648	15.2016
AIVMLIKNKRIRSSGR	1.0000	0.0000	0.2957	15.7037	69380763.5406	15.2790
AIWENGDLNPLTIGME	1.0000	0.0000	0.3187	16.6389	203615779.0744	15.9977
AIYFNLAQPSAIRVNS	1.0000	0.0000	0.3004	15.5827	60355282.9100	15.1859
AKAHWTWGKEAVTDTK	1.0000	0.0000	0.3460	17.9753	948516492.3618	17.0250
AKANLTPKNTDQASCQ	1.0000	0.0000	0.2793	15.4732	53204394.8777	15.1017
AKATLQRPLQTGASTD	1.0000	0.0000	0.2414	15.3950	48628881.6932	15.0417
AKDSLAKVATSDEFDK	1.0000	0.0000	0.2561	15.1923	38505996.0983	14.8859
AKEHPDKTKPNQQPGC	1.0000	0.0000	0.2698	16.5634	186663280.7950	15.9397
AKELTENNIQCNMSDT	1.0000	0.0000	0.3029	15.5764	59919459.3698	15.1811
AKEMDDQSPHSIGQDS	1.0000	0.0000	0.3116	15.8365	80839756.1030	15.3810
AKETSTNPQISFEVLS	1.0000	0.0000	0.2743	14.8295	25359791.1293	14.6070
AKEVQIGSENQMDAKT	1.0000	0.0000	0.2648	15.9288	89898574.6576	15.4519
AKFEITYFPKGLMNSQ	1.0000	0.0000	0.3022	16.3087	139225651.0665	15.7439
AKGPNSVEGNNKTIET	1.0000	0.0000	0.2549	15.0816	33899612.3082	14.8008
AKGRDVSETYKPTGVT	1.0000	0.0000	0.2626	16.1829	120458362.3056	15.6473
AKGSNITKKRIKKITD	1.0000	0.0000	0.2338	15.1057	34852537.1514	14.8193
AKGSQTVSPAAHSKPT	1.0000	0.0000	0.2895	15.4003	48923746.9131	15.0457
AKHNPKPSPGESSKFR	1.0000	0.0000	0.3014	15.3601	46712348.4142	15.0148
AKINNNVTIPNVFANR	1.0000	0.0000	0.2604	15.2579	41526634.0666	14.9363
AKITEDRLSSAITSGP	1.0000	0.0000	0.2637	14.8813	26915581.0389	14.6468
AKIYWEDLYEDPRRKI	1.0000	0.0000	0.3000	17.3883	482553391.5878	16.5738
AKKANDGNSNLQPEDG	1.0000	0.0000	0.2546	15.0061	31075227.0775	14.7427
AKKSKRRKPVEKEQPS	1.0000	0.0000	0.2551	15.3679	47132315.3431	15.0208
AKKTYRRRRKENPPNL	1.0000	0.0000	0.2539	15.7813	75861283.0689	15.3386
AKKYSYPMLLTGIACI	1.0000	0.0000	0.3338	16.7853	240999343.9297	16.1103
AKLAPSQTDKGEVFNK	1.0000	0.0000	0.2547	15.4913	54326100.9369	15.1157
AKLSRKSQKEILIEGV	1.0000	0.0000	0.2612	15.2138	39472522.0089	14.9024
AKLTGFNQFPSSRNIQ	1.0000	0.0000	0.2913	15.3805	47822217.2207	15.0305
AKMNSNVIIQFHLVKM	1.0000	0.0000	0.3244	16.3817	151440831.4724	15.8001
AKNEVRYKYHFAAVAG	1.0000	0.0000	0.2726	17.2661	419188119.4172	16.4798
AKNQLRRLKSRGPAVD	1.0000	0.0000	0.2609	15.5818	60296435.6369	15.1853
AKNSSSPPLDSTQLSG	1.0000	0.0000	0.2657	13.9367	9072812.8986	13.9208
AKNVIPATTIKLMVDV	1.0000	0.0000	0.2436	15.9291	89933906.3192	15.4522
AKPDYQTDYNGLLGPE	1.0000	0.0000	0.2646	16.1896	121392017.9479	15.6524
AKPPVLTLSLNSEGAP	1.0000	0.0000	0.2558	14.7447	22998592.5262	14.5418
AKQELAKELTENNIQC	1.0000	0.0000	0.2657	15.6920	68451605.9064	15.2700
AKQKAYSGSLNEGSDQ	1.0000	0.0000	0.2994	15.2530	41293415.5660	14.9325
AKRKPTIEAHSRQKFI	1.0000	0.0000	0.2578	16.1391	114532113.3516	15.6136
AKSSIIDPELKDNSVN	1.0000	0.0000	0.2564	14.3741	15011800.8956	14.2570
AKSVGTVEIPRSMKDM	1.0000	0.0000	0.3038	16.2491	129998169.3589	15.6982
AKSVSGNNLQPPGKNR	1.0000	0.0000	0.2775	14.9415	28848602.5492	14.6931
AKSVWSKDKNEFAKSI	1.0000	0.0000	0.3364	15.8104	78445753.3496	15.3609
AKTERIDFKVKPTTSV	1.0000	0.0000	0.2433	15.7139	70196999.5507	15.2868
AKTTEELISFHLRFLI	1.0000	0.0000	0.2740	15.7450	72754329.4032	15.3107
AKVNNLANIAQGDDMS	1.0000	0.0000	0.2783	15.4087	49396938.1244	15.0522
AKYNRHLKAKMNSNVI	1.0000	0.0000	0.3129	15.8101	78421217.6300	15.3607
ALACNSTVQNKPKNTT	1.0000	0.0000	0.2828	15.2326	40333773.0573	14.9168
ALAGLKRNTYKNPMAT	1.0000	0.0000	0.2719	15.8047	77929279.3660	15.3565
ALANSDRLTQKKIKQV	1.0000	0.0000	0.2449	15.1481	36595934.0401	14.8519
ALDAVPPDFHTLRKRI	1.0000	0.0000	0.2415	16.2719	133451565.6099	15.7157
ALDDRQKRFDGDKKQN	1.0000	0.0000	0.2363	15.9615	93347462.1208	15.4770
ALDGPHIKLPVKLTIK	1.0000	0.0000	0.2367	15.6704	66766750.9067	15.2533
ALDTLCASNGVYDEGT	1.0000	0.0000	0.3125	16.2277	126827516.7778	15.6817
ALEAVNKASTILFKHN	1.0000	0.0000	0.2727	15.3208	44645069.0826	14.9846
ALEHSEDGLKSIARAQ	1.0000	0.0000	0.2791	15.5764	59917722.2941	15.1811
ALEITTEQVCFNENEA	1.0000	0.0000	0.2769	16.1911	121602173.2013	15.6536
ALENHATHVTSSQEPA	1.0000	0.0000	0.2961	15.6516	65338252.5886	15.2389
ALFDMSPEQPAEPGIS	1.0000	0.0000	0.2865	15.9160	88584027.1752	15.4421
ALGNDLGQTSFKYNSC	1.0000	0.0000	0.3419	15.8726	84270183.4865	15.4088
ALGQKFSTLALVDKVI	1.0000	0.0000	0.2586	15.5635	59034519.7306	15.1711
ALGRNLNFAPTMNPDN	1.0000	0.0000	0.2763	15.4495	51775021.0580	15.0835
ALGYEVHTAEAFSIRK	1.0000	0.0000	0.2849	16.5582	185555052.2960	15.9357
ALHAICNRDEMRPPNG	1.0000	0.0000	0.3093	16.9094	278030929.6348	16.2057
ALHDKITSPLQFVPSE	1.0000	0.0000	0.2822	15.5394	57424285.6664	15.1527
ALHTNQDARKGNLPPV	1.0000	0.0000	0.2579	15.7560	73686347.5857	15.3192
ALIFFTNQNKKTTING	1.0000	0.0000	0.2531	15.3558	46483109.5895	15.0116
ALIHSKPMNMDCFNPI	1.0000	0.0000	0.3536	16.7099	220955590.8297	16.0523
ALIIWKIFQLKILDDQ	1.0000	0.0000	0.2854	16.5310	179839574.8536	15.9148
ALIYQKYECLQNTNPN	1.0000	0.0000	0.3134	16.1668	118243885.8918	15.6349
ALKDILTSFSGQTKIE	1.0000	0.0000	0.2598	15.0989	34579873.8684	14.8141
ALKTINKNILMPSDQS	1.0000	0.0000	0.2660	14.7293	22595099.6584	14.5300
ALMKPKCHNMQPDDER	1.0000	0.0000	0.3090	17.1143	351985724.6277	16.3632
ALNAHSYVNKSDDAEL	1.0000	0.0000	0.2965	15.2629	41764801.6569	14.9401
ALNEFLVAVPEPRGTA	1.0000	0.0000	0.2433	16.0335	101418894.2332	15.5324
ALNGANEGNERVKDEV	1.0000	0.0000	0.2537	15.6803	67534864.5329	15.2610
ALNGRTNQNNPNADSQ	1.0000	0.0000	0.2606	14.6960	21745160.4911	14.5044
ALNLLKLTVLTLHRKN	1.0000	0.0000	0.2473	14.7517	23186030.4903	14.5472
ALNPRKNRTDSGLCTA	1.0000	0.0000	0.2923	15.5797	60150946.1001	15.1837
ALNTLAFANCAILISY	1.0000	0.0000	0.3134	15.7862	76286725.0856	15.3423
ALPDLVQKGPLFLNSD	1.0000	0.0000	0.2601	15.1823	38063213.7762	14.8781
ALPFSTYSLSEHRYSK	1.0000	0.0000	0.3470	15.5366	57237432.0210	15.1505
ALQPSQIAGPRATTLQ	1.0000	0.0000	0.2451	15.6183	62884747.9130	15.2133
ALQTSNKATAQAMNPF	1.0000	0.0000	0.2749	15.5415	57561326.1959	15.1543
ALRETYSDNLGENLQP	1.0000	0.0000	0.2725	15.2585	41553421.0447	14.9367
ALRHSLGRSVAKQELA	1.0000	0.0000	0.2917	15.6551	65600307.1072	15.2415
ALRIVKLQNQLNNQMG	1.0000	0.0000	0.2750	15.6186	62905491.5466	15.2135
ALRKNIDQSRVSLLLR	1.0000	0.0000	0.2682	14.8748	26715071.8261	14.6418
ALRSGNESSQQSNMIA	1.0000	0.0000	0.3104	14.8830	26968302.2932	14.6481
ALSACANDTLNGQLPP	1.0000	0.0000	0.2882	15.4339	50853216.7558	15.0715
ALSAVSHRNLHTNHRY	1.0000	0.0000	0.3521	16.1053	110163056.9574	15.5876
ALSFMPLDLEEAREDR	1.0000	0.0000	0.2714	15.8936	86332009.1865	15.4249
ALSNMLALMKPKCHNM	1.0000	0.0000	0.3682	16.4866	170868217.4687	15.8807
ALSPKSLNNIDKINCK	1.0000	0.0000	0.2796	14.6950	21719557.0133	14.5036
ALSSFDKKSPMLHVNT	1.0000	0.0000	0.3139	15.2311	40262550.8750	14.9156
ALSVCNLGKNYLPEFN	1.0000	0.0000	0.3290	15.7956	77119163.3044	15.3495
ALSVKSGMNDSTQETS	1.0000	0.0000	0.2990	14.7908	24252851.1244	14.5772
ALSYDLLETYDNLFKI	1.0000	0.0000	0.2850	15.4320	50743098.8493	15.0701
ALTEAQYTNKLFCSST	1.0000	0.0000	0.3210	15.6958	68752327.6458	15.2729
ALTEFQMLNRQISKSS	1.0000	0.0000	0.3016	15.1350	36049139.6776	14.8418
ALTELIRSRSAKGSQT	1.0000	0.0000	0.2725	14.9178	28071712.1773	14.6749
ALTNGTAAIDNFYDSS	1.0000	0.0000	0.2882	15.2539	41333546.7796	14.9332
ALVDKVIECVHDRANG	1.0000	0.0000	0.2838	16.9551	293040453.1727	16.2408
ALVKLKHFNPKHDGIR	1.0000	0.0000	0.2735	16.3325	143086577.2126	15.7622
ALVQTMSSTFVEMCLS	1.0000	0.0000	0.3737	16.3400	144330154.6270	15.7680
ALWMTSIKQAIEATIK	1.0000	0.0000	0.3104	16.5464	183045976.1999	15.9266
ALYYKILEDDEHSDNQ	1.0000	0.0000	0.2948	15.9954	97071938.9468	15.5032
AMAENKDLPIQLISKK	1.0000	0.0000	0.2543	15.2633	41786644.4085	14.9405
AMANEDPRYESTDYFT	1.0000	0.0000	0.3023	16.5531	184475419.3571	15.9318
AMANIRLAYSSKNANA	1.0000	0.0000	0.3027	15.2796	42577679.4179	14.9530
AMDPMYNLRCYCNRIA	1.0000	0.0000	0.3810	18.0279	1007721413.0746	17.0654
AMDQGDAGQLNPQLDI	1.0000	0.0000	0.2504	16.1632	117750059.1830	15.6321
AMELLVESNITDERSR	1.0000	0.0000	0.2852	15.3777	47668133.1125	15.0284
AMESKRIHSKEQGSNM	1.0000	0.0000	0.3417	15.9800	95364139.0274	15.4913
AMFEEAFIESISKKDN	1.0000	0.0000	0.2915	15.7311	71597874.7583	15.3000
AMILKFGMNDNEVNRP	1.0000	0.0000	0.2943	16.2738	133737978.1667	15.7171
AMLRTATSISKWRYQL	1.0000	0.0000	0.3642	16.6865	215087811.8625	16.0343
AMNPFKDVTYYPKNSI	1.0000	0.0000	0.3122	16.2605	131705864.8046	15.7069
AMPPNHLDVVIFFSGP	1.0000	0.0000	0.3072	16.6622	209146075.6436	16.0156
AMSAGESHQNFQESLN	1.0000	0.0000	0.3347	15.6041	61862229.0313	15.2024
AMSHIQVSALDDRQKR	1.0000	0.0000	0.3038	16.1936	121948563.6760	15.6555
AMSIRTSVRSLYVIGD	1.0000	0.0000	0.3308	16.0192	99763148.4747	15.5214
AMSSSVVQEMLILWGM	1.0000	0.0000	0.4204	17.1223	355226678.3484	16.3693
AMSVQQNTDGLSAKSV	1.0000	0.0000	0.3061	15.3623	46826961.5360	15.0165
AMTENKVGESICPAAP	1.0000	0.0000	0.3010	16.4741	168425641.8277	15.8711
AMTMLLTYDNQYNLSE	1.0000	0.0000	0.3262	15.9374	90794369.9984	15.4585
AMTRSKSQWVIGQKDM	1.0000	0.0000	0.3696	17.2201	397556258.6367	16.4444
AMYKHSQIDISIHQND	1.0000	0.0000	0.3337	16.4164	157597427.1228	15.8267
ANAADETKHLSIVSPK	1.0000	0.0000	0.2696	15.1745	37723106.6069	14.8722
ANADTGTSYEDDNFQL	1.0000	0.0000	0.2768	15.5975	61396095.3310	15.1973
ANANDENSPRSFNVLG	1.0000	0.0000	0.2845	14.8860	27063981.2505	14.6505
ANASNQGTIQFGYSCA	1.0000	0.0000	0.3482	16.3842	151868033.3765	15.8020
ANATIIPKLTLCKNEF	1.0000	0.0000	0.2704	15.6687	66640091.0858	15.2520
ANATMTENKVGESICP	1.0000	0.0000	0.3090	16.1712	118840727.5583	15.6382
ANCAILISYLPEKASQ	1.0000	0.0000	0.3136	15.7146	70255585.9307	15.2873
ANDENSPRSFNVLGQD	1.0000	0.0000	0.2864	15.1370	36131424.9603	14.8434
ANDETPSQQHPELTVQ	1.0000	0.0000	0.2623	15.7214	70805065.1526	15.2925
ANDFSPIIFLIGVSKL	1.0000	0.0000	0.2832	15.3548	46429329.8029	15.0108
ANDGNSNLQPEDGTGH	1.0000	0.0000	0.2837	15.5098	55495125.7005	15.1299
ANDMRTERLADTIDCG	1.0000	0.0000	0.2805	16.6373	203241653.6763	15.9965
ANDTLNGQLPPEEQVA	1.0000	0.0000	0.2381	15.4898	54232972.7162	15.1145
ANEDPRYESTDYFTIL	1.0000	0.0000	0.2857	16.0280	100784316.2937	15.5282
ANEEDIDNQYDLFLVE	1.0000	0.0000	0.2594	15.8496	82071921.9459	15.3911
ANEFQLKKSEKFDAGS	1.0000	0.0000	0.2786	15.3695	47219358.2222	15.0221
ANEGNERVKDEVRDEL	1.0000	0.0000	0.2423	15.8358	80773832.2627	15.3805
ANETNDQVLAVSFERY	1.0000	0.0000	0.2878	15.9158	88567531.5201	15.4420
ANFLVNVNASPITKFD	1.0000	0.0000	0.2743	15.3203	44619453.1852	14.9842
ANFPNKASSALQPSQI	1.0000	0.0000	0.2766	14.7361	22772667.5884	14.5352
ANFVKHSQMLESFNYI	1.0000	0.0000	0.3501	16.2439	129221019.4288	15.6942
ANGDNTVNIQQYDDNL	1.0000	0.0000	0.2673	15.4921	54380567.3196	15.1163
ANGFLKIIVSKMTNNP	1.0000	0.0000	0.2839	15.3880	48234812.4617	15.0363
ANHHPIGDSSTNSPKA	1.0000	0.0000	0.3065	15.2064	39134456.8037	14.8967
ANHLLNEFKPATMSKV	1.0000	0.0000	0.2950	15.6455	64880389.1299	15.2342
ANHTDNSSRTPRMTED	1.0000	0.0000	0.2990	15.5088	55436070.3461	15.1292
ANIAQGDDMSIILTVA	1.0000	0.0000	0.2664	15.8223	79530071.8911	15.3701
ANIGPEGSQSNCKLGQ	1.0000	0.0000	0.3202	15.7971	77258193.1226	15.3508
ANIPNMHAQIYTSPTV	1.0000	0.0000	0.3036	16.2051	123568021.7561	15.6643
ANIRLAYSSKNANAAD	1.0000	0.0000	0.2779	14.9255	28322251.0528	14.6808
ANISCQTLQSKIRCSI	1.0000	0.0000	0.3529	15.9033	87296957.6405	15.4323
ANISHILATNAIYFNL	1.0000	0.0000	0.2939	15.4396	51186159.9490	15.0759
ANISVLEPNFMNVVVL	1.0000	0.0000	0.3005	15.6775	67314394.1690	15.2588
ANKSGPNKVRTLDNSN	1.0000	0.0000	0.2612	14.4331	16066564.1384	14.3023
ANKTTTRVSTTKAPNE	1.0000	0.0000	0.2381	14.9166	28034207.7970	14.6740
ANLIILFHMSELRSSL	1.0000	0.0000	0.3159	15.1247	35624236.5327	14.8339
ANLLGNKQLIFESGGM	1.0000	0.0000	0.2962	15.6640	66276567.5091	15.2484
ANLSNSNINQSQCNAS	1.0000	0.0000	0.2994	14.2371	12821089.8540	14.1517
ANLTPKNTDQASCQVR	1.0000	0.0000	0.2915	15.7556	73649566.6528	15.3188
ANLVSLGGSPNDEEKF	1.0000	0.0000	0.2811	15.0974	34521362.6906	14.8129
ANMDSLISQGEKYVCV	1.0000	0.0000	0.3548	16.5551	184885167.6087	15.9333
ANNAHDLCSRLIFNLK	1.0000	0.0000	0.3188	15.6272	63528130.2183	15.2201
ANNDSALTEFQMLNRQ	1.0000	0.0000	0.2860	15.3792	47747398.3790	15.0295
ANNLHYRKDKFGSSKI	1.0000	0.0000	0.3128	15.5857	60564214.4171	15.1882
ANNMTNKELNVFENER	1.0000	0.0000	0.2774	15.3275	44990207.8944	14.9898
ANNNGHGNKSYNDQSP	1.0000	0.0000	0.3133	15.1468	36541103.3813	14.8509
ANNNSLLEESRTSFIR	1.0000	0.0000	0.2752	14.4150	15735601.7410	14.2884
ANNPFLQVIKSSQALT	1.0000	0.0000	0.2704	14.8990	27471434.7555	14.6604
ANNQPTKLATSPIACQ	1.0000	0.0000	0.2810	15.5520	58259789.7053	15.1623
ANNSGASKDSADTHKL	1.0000	0.0000	0.2794	14.6727	21169024.3487	14.4864
ANNTTDYFTNIDGSQL	1.0000	0.0000	0.2787	15.2954	43358523.4732	14.9651
ANPSDKSSLFMHHILT	1.0000	0.0000	0.3316	15.4903	54266495.5833	15.1149
ANQDKGPTNTQQNKKI	1.0000	0.0000	0.2336	15.2280	40121292.8044	14.9133
ANQDLKTGGSSPMNFA	1.0000	0.0000	0.3009	15.4803	53646759.9419	15.1073
ANQETRRTEATAMELL	1.0000	0.0000	0.2455	15.8220	79498125.3476	15.3698
ANQHTDNIAAVPTDEL	1.0000	0.0000	0.2445	15.6763	67221876.5690	15.2579
ANQRSNVRLCGKSKTS	1.0000	0.0000	0.3248	15.3444	45875924.1143	15.0028
ANQRVLLHAGPPMPMP	1.0000	0.0000	0.2840	16.8049	246491887.8609	16.1253
ANRQRNNSFYQPSLYS	1.0000	0.0000	0.3371	15.4302	50637401.3682	15.0687
ANRSTNLDPTSDQDNE	1.0000	0.0000	0.2521	14.5035	17423016.0370	14.3564
ANSANASNQGTIQFGY	1.0000	0.0000	0.3090	15.5852	60528955.9962	15.1878
ANSAQPSKREVTHNHQ	1.0000	0.0000	0.3074	15.7573	73791973.0117	15.3201
ANSDGDQGVLDLKTPL	1.0000	0.0000	0.2530	15.1873	38282992.3650	14.8820
ANSDNCKPHAEPEQRN	1.0000	0.0000	0.3097	15.9860	96026511.9447	15.4959
ANSDRLTQKKIKQVQQ	1.0000	0.0000	0.2487	15.4326	50776149.2777	15.0705
ANSHEEDYSKWATRKP	1.0000	0.0000	0.3563	16.5964	193906953.8771	15.9651
ANSLRHFDGQTKKNPA	1.0000	0.0000	0.2803	15.6440	64772340.9468	15.2331
ANSLSWRIFSIRDYNP	1.0000	0.0000	0.3723	16.1108	110854797.4332	15.5918
ANSNLSGNTIELKNGP	1.0000	0.0000	0.2559	14.2691	13302003.3424	14.1763
ANSNSKQRHDYVSSPE	1.0000	0.0000	0.3259	15.1519	36757173.8322	14.8548
ANSNSYPIDNVHVPMT	1.0000	0.0000	0.3296	15.7956	77117268.5941	15.3495
ANTDLRPTKSVNERKA	1.0000	0.0000	0.2477	15.0714	33502212.3267	14.7929
ANTLNDKKIRDQTTNT	1.0000	0.0000	0.2248	14.8054	24663566.6209	14.5885
ANTNFLSCRMMKSSEA	1.0000	0.0000	0.3671	15.8934	86311305.7224	15.4247
ANTSAIVMLIKNKRIR	1.0000	0.0000	0.2713	15.4818	53736244.0826	15.1084
ANTSGNCSNSNEGARV	1.0000	0.0000	0.3304	15.2106	39323580.8892	14.8999
ANTTGRIKMTPLSNPM	1.0000	0.0000	0.2881	15.6430	64692274.4723	15.2322
ANYLLRLQDSDFNKNE	1.0000	0.0000	0.2791	15.1015	34681931.9626	14.8160
APDDINLSKSHNETTY	1.0000	0.0000	0.2848	15.1128	35136743.6551	14.8247
APEESANSHEEDYSKW	1.0000	0.0000	0.3690	16.3528	146472577.8313	15.7778
APEHLPSLVVRVLNAN	1.0000	0.0000	0.2820	15.4975	54718873.4462	15.1205
APHNSIDRNLLESAKA	1.0000	0.0000	0.2732	14.9328	28559600.4792	14.6864
APHRIPVYTTMPYVCN	1.0000	0.0000	0.3158	17.7658	745179233.8045	16.8639
APISSKIQAGISISTT	1.0000	0.0000	0.2716	14.7095	22086724.9764	14.5148
APIYLRAAKIYWEDLY	1.0000	0.0000	0.3219	17.5580	586608846.2496	16.7041
APLDAPSNKKIQNAMT	1.0000	0.0000	0.2583	15.2245	39957966.6202	14.9106
APLIVNKIDDNKLGRK	1.0000	0.0000	0.2347	15.2647	41853416.1555	14.9415
APLKNNKTVINVCELG	1.0000	0.0000	0.2829	15.6873	68082032.3038	15.2663
APLNDQQSVSHNNALR	1.0000	0.0000	0.2894	15.0332	32061941.2102	14.7636
APLPFQRVKEKNQPEC	1.0000	0.0000	0.2696	16.5544	184749067.2979	15.9328
APLTNNVLFVNSTLEY	1.0000	0.0000	0.2820	15.1137	35175473.2662	14.8255
APNEDEEPPPMSNKTS	1.0000	0.0000	0.2690	15.0769	33715743.2934	14.7972
APNEGSKARDAYKQLQ	1.0000	0.0000	0.2670	15.8262	79885036.4959	15.3731
APNEQHLNQSPITFPF	1.0000	0.0000	0.2848	15.8142	78791390.1864	15.3639
APNFAGLIGDNALGYE	1.0000	0.0000	0.2707	16.1263	112856745.0568	15.6038
APNHDQAIKKKILIGP	1.0000	0.0000	0.2354	15.8191	79233047.9336	15.3676
APNHRENLPLHEGENI	1.0000	0.0000	0.2779	15.8214	79450197.4542	15.3694
APNIKNQHTSPADGFA	1.0000	0.0000	0.2747	15.7813	75864927.4849	15.3386
APNKCISQREPSENDT	1.0000	0.0000	0.2971	15.4944	54522749.9401	15.1181
APNLELHVHLIGDPPP	1.0000	0.0000	0.2644	16.0668	105385570.2757	15.5580
APNLQDIEQMSQESIS	1.0000	0.0000	0.2912	15.1805	37985723.9981	14.8768
APNMGAISKLAQNVFK	1.0000	0.0000	0.2851	15.7859	76260332.6593	15.3421
APNPSTHGSNKKIFNT	1.0000	0.0000	0.2849	15.0357	32152451.0765	14.7655
APNQETLTQGMPFYLE	1.0000	0.0000	0.2725	16.3785	150870367.0398	15.7976
APNRRTMLRRKESQTP	1.0000	0.0000	0.2716	15.8550	82575309.9588	15.3952
APNSFSISERTFVNDL	1.0000	0.0000	0.2945	14.9912	30547950.4121	14.7313
APNSHEEQKVVTQEAQ	1.0000	0.0000	0.2640	16.0472	103036059.5998	15.5430
APNTMPSHTIVGNYYV	1.0000	0.0000	0.3320	16.7061	220002610.2051	16.0494
APNTNYVKIKEARSGC	1.0000	0.0000	0.3123	16.2593	131529723.8460	15.7060
APNTSTQKYDNETLTI	1.0000	0.0000	0.2527	15.0298	31933858.0718	14.7609
APNTVRLKSVTLDQID	1.0000	0.0000	0.2480	15.2340	40398091.4328	14.9179
APNVALIHSKPMNMDC	1.0000	0.0000	0.3479	16.6426	204491191.6216	16.0006
APNVHRKPYNISIRSL	1.0000	0.0000	0.3078	15.6126	62468409.2427	15.2089
APPSSPTKNQYVFDTD	1.0000	0.0000	0.2841	15.5704	59510151.7472	15.1765
APQKLGMVIFFKQLSK	1.0000	0.0000	0.2841	16.2221	126021305.6612	15.6774
APQREIDSLTLLSNSD	1.0000	0.0000	0.2574	14.3936	15353035.6305	14.2720
APSEASSQLLSQNKAL	1.0000	0.0000	0.2617	14.1324	11364499.5650	14.0712
APSLDTMPISKKNNSS	1.0000	0.0000	0.2740	14.2348	12787249.9129	14.1499
APSNKKIQNAMTMLLT	1.0000	0.0000	0.2794	15.3262	44924913.4400	14.9888
APSPSKKKTSCGGTRH	1.0000	0.0000	0.3333	15.9352	90567753.1447	15.4569
APSQTDKGEVFNKKDM	1.0000	0.0000	0.2722	15.9618	93385086.1981	15.4773
APSRDIGIANNSGASK	1.0000	0.0000	0.2801	14.9179	28074338.1220	14.6749
APSRNHFYLNLNTLQQ	1.0000	0.0000	0.3049	15.5012	54953483.2072	15.1233
APSYPDNDKPGIQQLI	1.0000	0.0000	0.2615	15.7203	70713197.6327	15.2917
APTKELASELLLDARN	1.0000	0.0000	0.2365	14.7393	22858037.6567	14.5377
APTKPNNIENQNSTFI	1.0000	0.0000	0.2526	14.8086	24755925.9387	14.5909
APTMNPDNMLNKPCDA	1.0000	0.0000	0.3080	16.2050	123552891.8925	15.6642
APTSIQSPITNMAQTT	1.0000	0.0000	0.2698	15.2869	42935802.7226	14.9586
APYKQSNTTCAMSHIQ	1.0000	0.0000	0.3563	16.5940	193355339.0307	15.9632
APYSGWGNLDEQSSSL	1.0000	0.0000	0.3716	15.8051	77971088.8664	15.3569
AQAMNPFKDVTYYPKN	1.0000	0.0000	0.2882	16.6478	205709107.5224	16.0046
AQDKPGISIDNREEQK	1.0000	0.0000	0.2430	15.6112	62370531.3918	15.2078
AQDKVLTRKPSLGRLP	1.0000	0.0000	0.2505	15.4300	50625005.5431	15.0685
AQEAVFKAQNTLWISD	1.0000	0.0000	0.3170	16.5366	180992998.3060	15.9191
AQEPLGDECLCPTHGQ	1.0000	0.0000	0.3078	17.4014	489862875.0239	16.5838
AQEYFTSQSFMEASCI	1.0000	0.0000	0.3757	16.7816	239983974.9780	16.1074
AQGDDMSIILTVANNL	1.0000	0.0000	0.2739	15.4340	50860776.1515	15.0716
AQGPNNPTKLEESATV	1.0000	0.0000	0.2496	15.1551	36890694.6842	14.8573
AQINRMQHASFCSSTS	1.0000	0.0000	0.3855	16.1476	115660656.6607	15.6201
AQITITPAETLSMRQR	1.0000	0.0000	0.2570	15.9305	90076126.7972	15.4532
AQIVKDCKILAVSMGF	1.0000	0.0000	0.3100	16.8840	270014048.0997	16.1862
AQIYTSPTVRKSANTS	1.0000	0.0000	0.2894	15.1443	36434481.1439	14.8489
AQKDTSKALIIWKIFQ	1.0000	0.0000	0.3017	16.4513	164072615.7050	15.8536
AQKIFRFNKSRKNDID	1.0000	0.0000	0.2674	15.6359	64169873.4547	15.2268
AQLDNFSQERTDTPNL	1.0000	0.0000	0.2570	15.1433	36391683.0242	14.8482
AQLKRRSTFTNNQQLA	1.0000	0.0000	0.2654	15.2911	43145848.4308	14.9618
AQLPESHLTTKEWASL	1.0000	0.0000	0.3284	15.9720	94484745.4681	15.4851
AQLTGPNDLVVTVARH	1.0000	0.0000	0.2566	16.2100	124272014.7651	15.6681
AQNEESSVPFRSDESE	1.0000	0.0000	0.2982	15.0289	31902642.6363	14.7603
AQNEYPYLPPFPQFPS	1.0000	0.0000	0.2970	16.4372	161416645.3809	15.8427
AQNFEVNPEFNEDDTK	1.0000	0.0000	0.2519	15.7180	70526421.1849	15.2899
AQNQSYESIRQIHNYS	1.0000	0.0000	0.3440	15.8687	83896828.9981	15.4058
AQNTLWISDEYNLTGS	1.0000	0.0000	0.3422	15.8908	86049351.1719	15.4227
AQNVFKCNKRFMETLR	1.0000	0.0000	0.3141	16.8563	261535820.2355	16.1649
AQPGLHQKHYVNSHVF	1.0000	0.0000	0.3349	17.1526	367851507.3908	16.3926
AQPNDISKQSARGLAG	1.0000	0.0000	0.2724	15.4078	49350550.0083	15.0515
AQPSAIRVNSDTLPIT	1.0000	0.0000	0.2582	15.0778	33748026.3469	14.7978
AQPSKREVTHNHQFNF	1.0000	0.0000	0.3099	16.4552	164798991.6213	15.8565
AQRACLSRTLAKNQLR	1.0000	0.0000	0.2954	15.8473	81851933.2668	15.3893
AQSLRPNRQSPVSNFH	1.0000	0.0000	0.3195	15.4259	50388649.8314	15.0654
AQSPFRSANFVKHSQM	1.0000	0.0000	0.3479	16.1923	121767081.6206	15.6545
AQSPTGGQIKQYRTSN	1.0000	0.0000	0.2920	15.7936	76945162.6259	15.3480
AQTPLNTLPLFTEIDD	1.0000	0.0000	0.2283	15.2291	40173252.3250	14.9142
AQTTMGSALNTLAFAN	1.0000	0.0000	0.2799	15.4484	51708534.8758	15.0827
AQTTPFNCFGNPKKFN	1.0000	0.0000	0.3036	16.3943	153638405.1231	15.8097
AQTVLVSIYNSLNCGS	1.0000	0.0000	0.3455	15.5505	58158051.4490	15.1612
AQYSLSDNNFFSENHS	1.0000	0.0000	0.3379	15.0438	32452808.7056	14.7717
AQYTNKLFCSSTMDIF	1.0000	0.0000	0.3582	16.4405	162033027.8211	15.8452
AQYVSTITRPLTANTL	1.0000	0.0000	0.2631	15.4064	49267096.0352	15.0504
ARAQSPFRSANFVKHS	1.0000	0.0000	0.3273	15.9078	87758266.2288	15.4358
ARDAYKQLQIEAVSKT	1.0000	0.0000	0.2566	15.9434	91426812.2718	15.4632
ARDYDDLDELRPHNFI	1.0000	0.0000	0.2667	16.3715	149659868.7155	15.7922
AREDRNPHGTMANISH	1.0000	0.0000	0.3103	16.4316	160392408.5693	15.8384
AREKRVVANIGPEGSQ	1.0000	0.0000	0.2600	16.1523	116277964.6655	15.6237
ARGLAGLGEYACQFMI	1.0000	0.0000	0.2943	17.6724	669196850.1269	16.7921
ARGPAEDYRLFTNNDS	1.0000	0.0000	0.2850	15.8292	80158362.6257	15.3754
ARHIMGSEASFQPAQN	1.0000	0.0000	0.3183	16.3863	152237700.6374	15.8036
ARIGVDLAEKSPSKRA	1.0000	0.0000	0.2643	15.5039	55122457.6337	15.1254
ARISSVALNGRTNQNN	1.0000	0.0000	0.2783	14.7842	24068505.1742	14.5721
ARKGNLPPVNQTADEK	1.0000	0.0000	0.2358	15.5398	57448649.9209	15.1530
ARLQHSPNSISMKLID	1.0000	0.0000	0.3073	15.2144	39498318.6395	14.9029
ARLTNRYSSGDANTNF	1.0000	0.0000	0.3015	15.2574	41501266.3417	14.9359
ARMLSNGGSHSSATSP	1.0000	0.0000	0.3377	15.0352	32134215.8245	14.7651
ARMTQLPEEALQTSNK	1.0000	0.0000	0.2632	15.4658	52754057.8480	15.0960
ARNDDSRNPPAMAIEQ	1.0000	0.0000	0.2693	15.8127	78658328.6038	15.3627
ARNREANPSDKSSLFM	1.0000	0.0000	0.3053	15.1330	35965200.1534	14.8403
ARPLAWAPPSSPTKNQ	1.0000	0.0000	0.3181	15.9518	92317080.2306	15.4696
ARPPANGDNTVNIQQY	1.0000	0.0000	0.2623	16.0163	99434974.6862	15.5192
ARPWRVLLGAENLTNL	1.0000	0.0000	0.3106	16.2062	123724854.0620	15.6651
ARQQDSDSNPSTDAGY	1.0000	0.0000	0.2989	15.4166	49852742.2267	15.0583
ARQYLSIVQSHIVVGN	1.0000	0.0000	0.3237	16.3150	140237151.6141	15.7488
ARRYRVHHPSNSKTFL	1.0000	0.0000	0.3407	16.3939	153583252.3556	15.8095
ARSAPLTNNVLFVNST	1.0000	0.0000	0.2763	14.7768	23865382.8989	14.5665
ARSDPIIDNINTSRQN	1.0000	0.0000	0.2625	14.8415	25712187.1798	14.6162
ARSENTSSYSYPIPSD	1.0000	0.0000	0.3209	14.8813	26915889.9651	14.6468
ARSGCTLNSSTNSDDK	1.0000	0.0000	0.3088	14.7209	22377392.7794	14.5235
ARSMISPLIFVLEPET	1.0000	0.0000	0.2882	15.6918	68437720.0107	15.2698
ARSPYKEAKSSIIDPE	1.0000	0.0000	0.2810	15.3091	44048262.5199	14.9756
ARSQVLSLSLCFFLIK	1.0000	0.0000	0.3363	15.5988	61486693.0580	15.1983
ARVATKDQAWYPRSFS	1.0000	0.0000	0.3544	17.0831	339543934.1838	16.3391
ASAESQNRNGDLRSAT	1.0000	0.0000	0.2801	14.8094	24779123.5352	14.5916
ASAIFYLQESWFWECE	1.0000	0.0000	0.4705	18.4952	1725726667.3878	17.4245
ASASLLPDGSSSTNSE	1.0000	0.0000	0.2647	13.6704	6676855.8092	13.7161
ASCIEGNLNNDTHPFG	1.0000	0.0000	0.3287	16.1063	110287199.0550	15.5884
ASCQVRKPSNSEQKWP	1.0000	0.0000	0.3855	16.5739	188928471.2806	15.9477
ASDIVGKTDPTSDITT	1.0000	0.0000	0.2473	15.1502	36682296.3740	14.8535
ASDRLNKDARGPAEDY	1.0000	0.0000	0.2664	15.8378	80964211.2081	15.3820
ASEEVLLYTVVSQLKK	1.0000	0.0000	0.2827	15.3769	47620792.1381	15.0277
ASEIHRMGNGELIKTA	1.0000	0.0000	0.2882	16.1468	115553475.9448	15.6195
ASELLLDARNREANPS	1.0000	0.0000	0.2583	14.6483	20583509.2111	14.4677
ASFCSSTSQRSQFVLA	1.0000	0.0000	0.3642	15.5867	60634380.7404	15.1890
ASFQPAQNEYPYLPPF	1.0000	0.0000	0.2973	16.4574	165215203.8047	15.8582
ASFQTSPLRTPYNIPT	1.0000	0.0000	0.2844	15.4159	49811898.7320	15.0577
ASFSLQISPIQGSMKR	1.0000	0.0000	0.3224	15.4162	49827989.3025	15.0580
ASFTDIQTKIKNVRIS	1.0000	0.0000	0.2668	15.2888	43027678.0954	14.9600
ASFTEVDNHDMRPLVP	1.0000	0.0000	0.2958	16.3447	145122983.4157	15.7716
ASGAEPKMTENKVGES	1.0000	0.0000	0.2867	15.6561	65680550.3401	15.2424
ASGDTIAPLIVNKIDD	1.0000	0.0000	0.2411	15.3061	43893826.0312	14.9733
ASGGDPYVQGSGHWNP	1.0000	0.0000	0.3885	17.4227	502040302.5692	16.6002
ASHADRMANNDSALTE	1.0000	0.0000	0.2988	15.4437	51427710.1968	15.0790
ASHFNMASVAITIPPT	1.0000	0.0000	0.3057	15.9577	92938534.0132	15.4741
ASHQFLPHISDEEFPQ	1.0000	0.0000	0.3103	16.3270	142190682.7273	15.7580
ASHSNRQATQGYKIKV	1.0000	0.0000	0.3086	16.0403	102221926.8982	15.5377
ASISNTNIDQEMTENK	1.0000	0.0000	0.2711	14.8532	26059026.3747	14.6252
ASISQVPESPDDSSEL	1.0000	0.0000	0.2793	14.4331	16066564.1199	14.3023
ASKAKNVIPATTIKLM	1.0000	0.0000	0.2546	15.3531	46337953.3224	15.0095
ASKDSADTHKLLVTDH	1.0000	0.0000	0.2840	15.4184	49952475.8127	15.0596
ASKITLQVPRFDPRIQ	1.0000	0.0000	0.2508	15.9582	92997961.4643	15.4745
ASKPSKILSTVSSLNN	1.0000	0.0000	0.2513	13.5747	5980504.6237	13.6426
ASKSMSIDDTPSVMCT	1.0000	0.0000	0.3588	15.8556	82632854.7723	15.3957
ASLAELSETLEIVQPL	1.0000	0.0000	0.2515	14.8099	24793220.6585	14.5920
ASLGPDNLSPNMFSVG	1.0000	0.0000	0.3159	15.2002	38858229.2096	14.8919
ASLKKAKLSRKSQKEI	1.0000	0.0000	0.2535	14.5318	18000352.9728	14.3782
ASLLPDGSSSTNSERF	1.0000	0.0000	0.2874	14.2655	13246509.5151	14.1735
ASLLSFKWTVPFFHAP	1.0000	0.0000	0.3715	16.8765	267682950.7045	16.1804
ASLPSSIKRHISHIPQ	1.0000	0.0000	0.3158	15.2745	42329210.5926	14.9491
ASMSKSCYKSIHPSSS	1.0000	0.0000	0.3888	15.2528	41282010.2171	14.9323
ASMTNLNILFNRQAKA	1.0000	0.0000	0.2816	15.2582	41538998.6792	14.9365
ASNFSLHTPDAQSLRP	1.0000	0.0000	0.2979	15.1075	34923591.5811	14.8207
ASNGVYDEGTESRNYL	1.0000	0.0000	0.3191	15.8050	77956286.5671	15.3568
ASNIDKNKHPPNEFNK	1.0000	0.0000	0.2701	15.0472	32580305.9078	14.7743
ASNQGTIQFGYSCARS	1.0000	0.0000	0.3650	16.3923	153291200.3357	15.8082
ASNRSNVRELQERKEK	1.0000	0.0000	0.2729	15.1142	35193332.6887	14.8258
ASNSSLSATNKMTSPE	1.0000	0.0000	0.2763	13.9828	9567030.0069	13.9562
ASPDKKSNTINIYGFL	1.0000	0.0000	0.2849	15.1556	36911411.6916	14.8576
ASPITKFDHLAAPYSG	1.0000	0.0000	0.3009	16.0042	98059406.0751	15.5099
ASPLLIIKYNGSANDM	1.0000	0.0000	0.2990	15.2871	42943731.4274	14.9587
ASPRDSADFLSLAGKK	1.0000	0.0000	0.2782	15.0138	31351333.5380	14.7486
ASQEFKNRVETGHTCI	1.0000	0.0000	0.3145	16.7295	225998065.0142	16.0674
ASQGRDISLANYLLRL	1.0000	0.0000	0.2890	15.1997	38834978.4892	14.8915
ASQIRTETNVHSPNRI	1.0000	0.0000	0.2877	15.4523	51942215.0356	15.0857
ASQLKDRSWSSQSRPY	1.0000	0.0000	0.3785	15.8143	78800476.1783	15.3639
ASQNPLNKNSNGLNDD	1.0000	0.0000	0.2496	14.0319	10123391.6969	13.9940
ASRDQDEKIPCTTNNH	1.0000	0.0000	0.3005	16.0095	98655714.6962	15.5140
ASRGQSKYRLPLGVKA	1.0000	0.0000	0.2962	15.8699	84003399.3216	15.4066
ASRINAPSPSKKKTSC	1.0000	0.0000	0.3056	14.9237	28264281.4978	14.6794
ASSALQPSQIAGPRAT	1.0000	0.0000	0.2764	15.2138	39468084.3473	14.9023
ASSANKSGPNKVRTLD	1.0000	0.0000	0.2705	14.5821	19073089.5636	14.4168
ASSIEKTWKHCESSFH	1.0000	0.0000	0.4334	16.8913	272292856.1824	16.1918
ASSQGSFTQLFLGRND	1.0000	0.0000	0.3095	15.3409	45687750.0417	15.0000
ASSQILRMASLLSFKW	1.0000	0.0000	0.3730	15.8625	83298793.5722	15.4010
ASSQLLSQNKALFDMS	1.0000	0.0000	0.2999	14.6473	20560236.2099	14.4670
ASTDGNLQPLNAVSVQ	1.0000	0.0000	0.2738	15.0112	31258611.1940	14.7467
ASTDISSPSRIQGKFP	1.0000	0.0000	0.2930	15.0776	33743624.1550	14.7977
ASTEENAFQNHPPSGH	1.0000	0.0000	0.3143	15.8846	85443013.3638	15.4180
ASTGPLKAASFTSAFY	1.0000	0.0000	0.3089	15.5720	59614910.4054	15.1777
ASTILFKHNASFTDIQ	1.0000	0.0000	0.2911	15.5160	55892616.6892	15.1346
ASTLKDYSQRLLDSLV	1.0000	0.0000	0.2836	14.8180	25023854.8636	14.5981
ASTMLLNSPTDLDSEH	1.0000	0.0000	0.2914	14.7991	24485659.8678	14.5836
ASTNRRFSEYLHQSDL	1.0000	0.0000	0.3270	15.5323	56951008.3332	15.1472
ASTQKFQKESFQMTEN	1.0000	0.0000	0.2979	15.7917	76775508.4862	15.3466
ASVAITIPPTDFYASS	1.0000	0.0000	0.2949	15.5331	57009064.4521	15.1478
ASVINNRTWQNPTLTA	1.0000	0.0000	0.3148	15.8487	81981195.3065	15.3904
ASVMNNSVGHEKLNTD	1.0000	0.0000	0.3124	15.3921	48466763.3205	15.0395
ASYNIESSLASTQKFQ	1.0000	0.0000	0.3041	14.8969	27404416.9586	14.6588
ATAEMLLHHHIYETEE	1.0000	0.0000	0.2899	17.0697	334351887.0693	16.3288
ATAMELLVESNITDER	1.0000	0.0000	0.2641	15.5080	55384167.0047	15.1285
ATAQAMNPFKDVTYYP	1.0000	0.0000	0.2724	16.8760	267529931.4877	16.1800
ATDALAGLKRNTYKNP	1.0000	0.0000	0.2502	15.4506	51837785.5426	15.0844
ATDREESYVNSVNSLA	1.0000	0.0000	0.2984	15.0460	32535535.5722	14.7734
ATELNIAIPGHYMLTL	1.0000	0.0000	0.2817	16.1828	120439811.5305	15.6472
ATERDNYFNSQYISNY	1.0000	0.0000	0.3389	15.9488	91991196.8643	15.4673
ATERLWWGESYHFESC	1.0000	0.0000	0.4877	18.6870	2152018595.7012	17.5719
ATFGLQLNFLDIERQN	1.0000	0.0000	0.2617	15.7115	70005728.5443	15.2849
ATGKFTVLELDTTYGL	1.0000	0.0000	0.2539	15.9726	94549077.0201	15.4856
ATGKNSSICFRGDQIQ	1.0000	0.0000	0.3227	16.2542	130758356.9177	15.7021
ATGLDSSTTQKYINEI	1.0000	0.0000	0.2717	15.1594	37073498.1974	14.8606
ATHVTSSQEPAVCMHN	1.0000	0.0000	0.3648	16.8368	255715129.2390	16.1498
ATIAILFADVKTSLLY	1.0000	0.0000	0.2645	15.5681	59351931.6447	15.1747
ATICQGSESSNNVMTE	1.0000	0.0000	0.3422	15.7083	69747590.0117	15.2825
ATIGSHRKLNTATDAL	1.0000	0.0000	0.2607	15.3525	46301956.4172	15.0090
ATIIPKLTLCKNEFSK	1.0000	0.0000	0.2796	15.4972	54694874.3499	15.1202
ATIKCSTVVPNSLNRY	1.0000	0.0000	0.3271	15.7571	73773999.6354	15.3199
ATISSNERMNFSEESL	1.0000	0.0000	0.3042	14.7341	22720790.3290	14.5337
ATKDQAWYPRSFSENV	1.0000	0.0000	0.3579	16.7507	231592482.9926	16.0837
ATKTDTRVNSETSISQ	1.0000	0.0000	0.2634	14.7223	22414044.4981	14.5246
ATLMGDRHQFIRQHHT	1.0000	0.0000	0.2746	17.5568	585855053.2518	16.7033
ATLPCFSLTTFTDDSC	1.0000	0.0000	0.3472	16.2544	130790456.3999	15.7022
ATLQRPLQTGASTDGN	1.0000	0.0000	0.2544	15.3756	47553349.1117	15.0268
ATLYNISLYLPSNSLL	1.0000	0.0000	0.2836	14.3485	14574888.8661	14.2373
ATMRPPLSTCLKGAKL	1.0000	0.0000	0.3004	16.0153	99312567.6442	15.5184
ATMSKVENDNQKPSVN	1.0000	0.0000	0.2851	15.0981	34546941.3373	14.8134
ATMTENKVGESICPAA	1.0000	0.0000	0.3011	16.4019	155003595.8664	15.8156
ATNAIYFNLAQPSAIR	1.0000	0.0000	0.2776	15.7001	69090635.4535	15.2762
ATNKMTSPETKLIETE	1.0000	0.0000	0.2469	15.1430	36380021.6339	14.8479
ATNKTALTNGTAAIDN	1.0000	0.0000	0.2277	14.9066	27712324.3225	14.6663
ATNNLGSLLKQNVTTD	1.0000	0.0000	0.2455	14.5036	17424275.5164	14.3565
ATNPLLFTNLIIGIRL	1.0000	0.0000	0.2448	15.1201	35435446.7005	14.8304
ATNQYSDTTEHYQSVM	1.0000	0.0000	0.3397	16.4314	160359123.1791	15.8383
ATNSSLNFSPNPETLT	1.0000	0.0000	0.2548	14.0446	10272659.0119	14.0037
ATPSQSISIAQEAVFK	1.0000	0.0000	0.2803	15.3740	47466745.5313	15.0255
ATQFPDREEASTNRRF	1.0000	0.0000	0.2646	16.0749	106367166.7335	15.5642
ATQGYKIKVMAEDEQS	1.0000	0.0000	0.2716	16.4657	166818753.6314	15.8647
ATRKPEAASNIDKNKH	1.0000	0.0000	0.2566	15.3337	45313300.2212	14.9945
ATSDGPSIQNEDSTPP	1.0000	0.0000	0.2647	14.8332	25465837.7679	14.6098
ATSEMFVLKQLSFDAM	1.0000	0.0000	0.3201	16.1448	115281784.7808	15.6179
ATSFTIEIAPYKQSNT	1.0000	0.0000	0.2782	15.4225	50188340.8901	15.0628
ATSISKWRYQLLPRSL	1.0000	0.0000	0.3527	15.9437	91456330.5507	15.4634
ATSLQKNLSNPCFIKA	1.0000	0.0000	0.3006	15.2226	39870635.0639	14.9091
ATSPIACQDPSPPNVQ	1.0000	0.0000	0.2989	15.8631	83350451.9405	15.4014
ATSPTRNKYKLRNEVT	1.0000	0.0000	0.2673	15.3172	44459597.1127	14.9818
ATTIKLMVDVICTMVQ	1.0000	0.0000	0.2863	17.1201	354357702.6619	16.3676
ATTKLSIWLPDLFATM	1.0000	0.0000	0.3233	16.3290	142515459.0995	15.7595
ATTLQSSNLSDEFYNS	1.0000	0.0000	0.2912	14.4221	15863845.9227	14.2938
ATTPPLTLQHQSDTFK	1.0000	0.0000	0.2588	15.5587	58711407.3564	15.1675
ATTTNSDNNHDSPVEL	1.0000	0.0000	0.2692	14.6987	21813567.7114	14.5065
ATVMTKDRYPFKPRGY	1.0000	0.0000	0.2592	17.2660	419168065.2596	16.4798
ATYVGCSTDIKNKKHT	1.0000	0.0000	0.3168	16.4206	158373322.6977	15.8300
AVAGPHTKTKHRNYPG	1.0000	0.0000	0.2719	16.8674	264898172.7609	16.1734
AVCMHNFFRTRSKTHS	1.0000	0.0000	0.3884	17.1891	383634866.9519	16.4206
AVDEERKCSLSSHKFY	1.0000	0.0000	0.3653	16.3732	149962246.4778	15.7935
AVDNAYVKLLKLLDPV	1.0000	0.0000	0.2538	15.5706	59521427.8596	15.1766
AVDSYTNNFECVTSGE	1.0000	0.0000	0.3445	16.2389	128482539.7181	15.6903
AVEFKLCDGQAILVIH	1.0000	0.0000	0.2792	17.0671	333355260.5711	16.3268
AVEKVTAQLKRRSTFT	1.0000	0.0000	0.2544	15.8402	81188442.4622	15.3839
AVFKAQNTLWISDEYN	1.0000	0.0000	0.3418	16.5599	185925685.4257	15.9370
AVFLTKSQITSLFFTM	1.0000	0.0000	0.3069	15.8515	82250468.0216	15.3926
AVGKTVLTPNSHSLQR	1.0000	0.0000	0.2913	15.4243	50293829.1001	15.0642
AVHSLEFYPPELSTKN	1.0000	0.0000	0.3054	15.6056	61970361.2473	15.2035
AVICLMQSFLQTDKAL	1.0000	0.0000	0.3126	16.3716	149685165.3426	15.7923
AVINLTNDDCLLGCDK	1.0000	0.0000	0.3150	16.2294	127084666.8110	15.6830
AVISAYLAKETSTNPQ	1.0000	0.0000	0.2743	15.2673	41979442.6223	14.9435
AVKSSTAEQKLPGQNR	1.0000	0.0000	0.2684	15.2498	41139049.8401	14.9300
AVLEPLQDNKGYEAQN	1.0000	0.0000	0.2575	15.8187	79202394.4075	15.3673
AVLMVKLKDGIFKHFS	1.0000	0.0000	0.3025	16.5039	174299364.9168	15.8939
AVMYRVLVPSPNQHKT	1.0000	0.0000	0.3116	16.5988	194444336.9695	15.9670
AVNFNTDIEKDYKTTL	1.0000	0.0000	0.2515	15.5764	59922188.1495	15.1811
AVNKASTILFKHNASF	1.0000	0.0000	0.2985	15.3929	48510250.8648	15.0401
AVNTEQEESASPLLII	1.0000	0.0000	0.2551	14.9169	28043505.9348	14.6742
AVPEPRGTAKNSSSPP	1.0000	0.0000	0.2759	15.0424	32403034.8667	14.7707
AVPPDFHTLRKRIQEI	1.0000	0.0000	0.2338	16.5017	173874509.3561	15.8923
AVPTDELTNCAGGVKS	1.0000	0.0000	0.2942	16.1263	112854023.5532	15.6037
AVQPLKLSRSYYGNVA	1.0000	0.0000	0.3179	15.9266	89670028.7655	15.4502
AVRARLTNRYSSGDAN	1.0000	0.0000	0.3013	15.5804	60196724.4799	15.1842
AVRIGRRNNNQLDNPY	1.0000	0.0000	0.2806	15.8455	81681872.1137	15.3879
AVRRAQEPLGDECLCP	1.0000	0.0000	0.2930	17.3077	439779507.4105	16.5118
AVSFERYQVSITDATS	1.0000	0.0000	0.3094	15.8292	80165446.2245	15.3754
AVSGTLDNKENTSESL	1.0000	0.0000	0.2602	14.3063	13883546.3565	14.2048
AVSHRNLHTNHRYEQG	1.0000	0.0000	0.3393	16.7599	234068693.1195	16.0908
AVSKTIVDLNTVADNQ	1.0000	0.0000	0.2531	15.2165	39595293.7929	14.9045
AVSMGFYMLGEVSIAD	1.0000	0.0000	0.3409	16.8917	272400893.3461	16.1920
AVSVQAQINRMQHASF	1.0000	0.0000	0.3243	16.5544	184741364.7755	15.9328
AVTDTKSKLPPNTTWP	1.0000	0.0000	0.2934	15.8466	81784548.1976	15.3888
AVTMGLNILPGNALEA	1.0000	0.0000	0.2637	15.6902	68309159.2394	15.2686
AVVYFTSQRDIMNKTK	1.0000	0.0000	0.2944	16.3778	150756110.1165	15.7971
AWAPPSSPTKNQYVFD	1.0000	0.0000	0.3524	16.6322	202049386.7081	15.9926
AWATDREESYVNSVNS	1.0000	0.0000	0.3678	16.1637	117819085.8184	15.6325
AWNQDVNSRKEALRKN	1.0000	0.0000	0.3225	16.0352	101613229.0325	15.5337
AWPCVISREGNFDNNK	1.0000	0.0000	0.3779	17.0028	309574339.3993	16.2774
AWRGNDRIKTTPKVEA	1.0000	0.0000	0.2844	16.8312	254087524.0908	16.1456
AWYPRSFSENVSIKGT	1.0000	0.0000	0.3785	16.5168	176918564.1124	15.9039
AYDESDPYKNVNSNFM	1.0000	0.0000	0.3373	15.8986	86831188.0288	15.4287
AYDPKSRKVLVKRTRQ	1.0000	0.0000	0.2660	16.0981	109254433.2881	15.5821
AYKKMRDFDPSNLIRL	1.0000	0.0000	0.2940	15.9822	95600270.4565	15.4930
AYKQLQIEAVSKTIVD	1.0000	0.0000	0.2569	15.9336	90405566.7362	15.4557
AYLAKETSTNPQISFE	1.0000	0.0000	0.2803	15.3455	45933897.2689	15.0036
AYLNKINLNIRSNTPT	1.0000	0.0000	0.2597	14.6314	20187238.6010	14.4547
AYNSTQGGAREKRVVA	1.0000	0.0000	0.2788	16.4207	158396042.0483	15.8301
AYPSSDDREHKSRDES	1.0000	0.0000	0.3206	15.4729	53189396.3324	15.1015
AYPTYNVTSKYQNMNS	1.0000	0.0000	0.3473	15.9551	92667238.6237	15.4722
AYREDQSSNSNSPETR	1.0000	0.0000	0.3021	14.8299	25370575.1755	14.6073
AYSGSLNEGSDQELTQ	1.0000	0.0000	0.2993	15.1484	36606991.9798	14.8521
AYSMSGPSRIQSDSLS	1.0000	0.0000	0.3406	14.9332	28573952.2478	14.6867
AYSSKNANAADETKHL	1.0000	0.0000	0.2881	15.1901	38405849.9478	14.8841
AYTTLLFGRNDNDAHF	1.0000	0.0000	0.2914	16.2988	137641678.8851	15.7363
AYVKLLKLLDPVHPDP	1.0000	0.0000	0.2587	15.9531	92448185.3492	15.4706
AYYSSQFPGTSVHCHS	1.0000	0.0000	0.4336	17.0482	326207296.6250	16.3124
CADKIKTKELDSIKKT	1.0000	0.0000	0.2588	15.4922	54384265.2816	15.1164
CAGGVKSILHICELST	1.0000	0.0000	0.3675	16.7238	224524526.9166	16.0630
CAGRNSNEKSTRDSQN	1.0000	0.0000	0.3216	15.2373	40553615.4650	14.9205
CAIENCSAYSMSGPSR	1.0000	0.0000	0.4222	16.6122	197459625.4144	15.9772
CAILISYLPEKASQNP	1.0000	0.0000	0.3128	15.6944	68640299.0709	15.2718
CALVKLKHFNPKHDGI	1.0000	0.0000	0.3094	16.8109	248196880.2412	16.1299
CAMSHIQVSALDDRQK	1.0000	0.0000	0.3411	16.6720	211531043.9589	16.0232
CAMTRSKSQWVIGQKD	1.0000	0.0000	0.3906	17.4661	527734713.0593	16.6335
CANDTLNGQLPPEEQV	1.0000	0.0000	0.2777	16.0580	104325415.9312	15.5513
CARSENTSSYSYPIPS	1.0000	0.0000	0.3674	15.4814	53713076.8531	15.1081
CASNGVYDEGTESRNY	1.0000	0.0000	0.3617	16.5534	184536283.7751	15.9320
CASRINAPSPSKKKTS	1.0000	0.0000	0.3056	14.9237	28264281.4978	14.6794
CATTTNSDNNHDSPVE	1.0000	0.0000	0.3151	15.4472	51636563.2407	15.0818
CAVKSSTAEQKLPGQN	1.0000	0.0000	0.3053	15.7282	71359480.5698	15.2977
CCWYSADKLAPSRNHF	1.0000	0.0000	0.4636	17.9511	922355451.1584	17.0063
CDAGTYSIMYQSNLVS	1.0000	0.0000	0.3876	16.4552	164811693.6419	15.8566
CDGEAEDSSAQKIFRF	1.0000	0.0000	0.3175	16.5637	186724343.2711	15.9399
CDGQAILVIHVLPAPI	1.0000	0.0000	0.2700	16.9129	279127706.2091	16.2083
CDKLIMEIMDETKLSN	1.0000	0.0000	0.3144	16.0758	106474621.6578	15.5649
CDRDLSISSNASTEEN	1.0000	0.0000	0.3064	14.7354	22754738.6104	14.5347
CDRGTSYLLIMNKLSS	1.0000	0.0000	0.3522	15.6337	64008697.5660	15.2252
CDSHYTQRSDADSLQI	1.0000	0.0000	0.3522	16.2063	123748541.5833	15.6653
CDSRTDAFYDNSIQKK	1.0000	0.0000	0.3254	16.1344	113906973.3092	15.6099
CDTSDDHEGLKIMYTN	1.0000	0.0000	0.3371	16.6563	207749100.1103	16.0111
CDWKLAIWENGDLNPL	1.0000	0.0000	0.4025	17.5257	565244529.9766	16.6794
CEAGSGNNISIDRNQS	1.0000	0.0000	0.3288	15.4058	49234295.9442	15.0499
CEAHSQGFVISKFGIN	1.0000	0.0000	0.3532	16.8150	249395485.5004	16.1331
CEGNALHTNQDARKGN	1.0000	0.0000	0.3048	16.3212	141237076.3235	15.7535
CELGIFNHSERENWMS	1.0000	0.0000	0.4336	17.3736	474427103.9737	16.5624
CELGRTELIAKGSNIT	1.0000	0.0000	0.2899	15.8254	79816594.5326	15.3725
CELSTVSVTHPPISPR	1.0000	0.0000	0.3349	15.9324	90273855.4599	15.4547
CEMHISNAPHNSIDRN	1.0000	0.0000	0.3675	16.3149	140227506.7622	15.7487
CENMPCINHYLATSDG	1.0000	0.0000	0.3908	17.2196	397333784.8278	16.4441
CENQGPTIAEKSSSKV	1.0000	0.0000	0.3142	15.5093	55467862.7514	15.1295
CEPEILQNSQETNSRK	1.0000	0.0000	0.2998	15.4067	49285124.3322	15.0506
CEPVNNSQSTVPSTIR	1.0000	0.0000	0.3209	15.4285	50540707.4867	15.0674
CESSFHFDVLGSLKVV	1.0000	0.0000	0.3721	16.4182	157933118.2436	15.8281
CFDSSWKTGYLSIEIL	1.0000	0.0000	0.4058	16.7284	225726072.4002	16.0665
CFFLIKNLNKNHSTLS	1.0000	0.0000	0.3283	15.2672	41975227.5860	14.9435
CFGNPKKFNFIDPPCQ	1.0000	0.0000	0.3293	17.3032	437482796.8854	16.5083
CFIKAMSAGESHQNFQ	1.0000	0.0000	0.3666	16.9878	304267856.3947	16.2659
CFNENEATICQGSESS	1.0000	0.0000	0.3719	16.1249	112670709.8892	15.6027
CFNPIAICQEPISFTR	1.0000	0.0000	0.3361	17.0794	338129627.0696	16.3363
CFNRILQNPYTNSRQS	1.0000	0.0000	0.3455	15.8897	85948304.4698	15.4219
CFRGDQIQFLDKLLLV	1.0000	0.0000	0.2895	16.6462	205338790.0536	16.0034
CFSDLLDHDKSSVFCK	1.0000	0.0000	0.3927	16.5176	177071016.0335	15.9045
CFSLTTFTDDSCALVK	1.0000	0.0000	0.3537	16.3799	151118710.8759	15.7987
CGAVINLTNDDCLLGC	1.0000	0.0000	0.3655	17.0409	323465330.6696	16.3067
CGGNNDKANSDNCKPH	1.0000	0.0000	0.3613	16.3465	145423392.7709	15.7730
CGGTRHVFLANHTDNS	1.0000	0.0000	0.3521	16.7868	241423699.9645	16.1114
CGKSKTSSTDNGNVLN	1.0000	0.0000	0.3099	14.8791	26849014.0839	14.6451
CGLEQQKDDPDFPTEL	1.0000	0.0000	0.2607	16.4559	164932327.2487	15.8571
CGQRGCAMTRSKSQWV	1.0000	0.0000	0.4433	18.3901	1529014240.2748	17.3437
CGRISNHTMCNEYTMT	1.0000	0.0000	0.4125	17.6793	674540995.3206	16.7974
CGSNVCLNESKARSPY	1.0000	0.0000	0.3894	16.2272	126749874.3695	15.6813
CHNMQPDDERNVDLPM	1.0000	0.0000	0.3254	17.1341	360087396.6739	16.3783
CHSDDTELTRNQWAAK	1.0000	0.0000	0.3631	17.0404	323282552.9872	16.3064
CHWVADSLGRVETSRF	1.0000	0.0000	0.4093	17.7302	715251266.5103	16.8365
CIAFKAPEESANSHEE	1.0000	0.0000	0.3216	16.1917	121682021.4410	15.6540
CIEGNLNNDTHPFGGV	1.0000	0.0000	0.3193	16.6431	204604731.7176	16.0010
CIKDYPNNESLTLYTF	1.0000	0.0000	0.3294	16.0493	103278471.6630	15.5445
CIKTSIRGLSHNKTLN	1.0000	0.0000	0.3157	15.3892	48301973.0359	15.0372
CINHYLATSDGPSIQN	1.0000	0.0000	0.3443	16.0578	104294040.9555	15.5511
CIPDDSEMKVESIKSS	1.0000	0.0000	0.3356	15.5821	60312225.1144	15.1854
CISLHLSDSAVRIGRR	1.0000	0.0000	0.3512	16.1531	116390381.8894	15.6243
CISQREPSENDTESVQ	1.0000	0.0000	0.3186	15.6658	66418667.4513	15.2498
CISYQKEEFGNLFDRT	1.0000	0.0000	0.3259	16.7110	221241961.1254	16.0532
CITLKSGFADAPLNDQ	1.0000	0.0000	0.2934	15.9134	88319923.6493	15.4401
CIYCTISQKECSGTLC	1.0000	0.0000	0.4437	17.7874	763940613.9552	16.8805
CKDANLSNSNINQSQC	1.0000	0.0000	0.3442	15.2269	40070793.8492	14.9125
CKHFNIEFSDKNGDIS	1.0000	0.0000	0.3422	16.1543	116550807.9145	15.6253
CKILAVSMGFYMLGEV	1.0000	0.0000	0.3565	17.5343	570847745.8790	16.6860
CKLGQTFPFVYMTPGG	1.0000	0.0000	0.2974	17.7777	755447399.6328	16.8730
CKLTKKAIMRPDKSTM	1.0000	0.0000	0.3081	16.3624	148106116.9192	15.7852
CKNEFSKTQNDSDPLP	1.0000	0.0000	0.3001	15.3297	45105807.8894	14.9915
CKPHAEPEQRNQWQFT	1.0000	0.0000	0.3363	17.9341	904476930.7850	16.9932
CKRAMPPNHLDVVIFF	1.0000	0.0000	0.3095	17.4417	513096470.5180	16.6148
CKVTKSNPTGYKERSI	1.0000	0.0000	0.3214	15.9954	97065931.0238	15.5031
CKYKYALNPRKNRTDS	1.0000	0.0000	0.3258	16.1636	117807212.3616	15.6324
CLCPTHGQNGTSNIGP	1.0000	0.0000	0.3620	16.8173	250056312.6822	16.1349
CLFDSSIKFREDDIEL	1.0000	0.0000	0.3125	15.9751	94820504.9695	15.4875
CLFLKNGVEGYRLFKA	1.0000	0.0000	0.3170	16.9040	276304950.2899	16.2015
CLFQDQNSTNQLKHTG	1.0000	0.0000	0.3235	16.0642	105063096.6649	15.5560
CLISNLFLTMNAVRAR	1.0000	0.0000	0.3310	16.1073	110412051.0826	15.5891
CLISNNSPSPNSITHD	1.0000	0.0000	0.3174	14.7019	21894832.9183	14.5090
CLKGAKLAPSQTDKGE	1.0000	0.0000	0.2808	15.9361	90663493.7003	15.4576
CLKSRSNVDTFNNLYA	1.0000	0.0000	0.3352	15.5393	57417274.1474	15.1526
CLLGCDKLIMEIMDET	1.0000	0.0000	0.3325	17.2184	396792617.6718	16.4431
CLMIRDLDQKQPESLV	1.0000	0.0000	0.3050	16.2973	137410178.1997	15.7352
CLMQSFLQTDKALSFM	1.0000	0.0000	0.3613	16.4939	172316901.1928	15.8863
CLNEKENSHEDSRSSF	1.0000	0.0000	0.3456	15.2683	42026224.6455	14.9443
CLNESKARSPYKEAKS	1.0000	0.0000	0.3237	15.4740	53256772.6793	15.1024
CLQNKFSYKEDNISTA	1.0000	0.0000	0.3244	15.6856	67946020.6102	15.2650
CLQNTNPNDIKSIEKN	1.0000	0.0000	0.2786	14.9948	30674073.2252	14.7341
CLRINNINQCSGCNFN	1.0000	0.0000	0.4055	16.6404	203974992.4795	15.9989
CLRQATIAILFADVKT	1.0000	0.0000	0.2628	16.4648	166646269.0020	15.8640
CLSKRGIHSIVDIGNT	1.0000	0.0000	0.3320	16.1520	116247333.1099	15.6235
CLSRTLAKNQLRRLKS	1.0000	0.0000	0.3005	15.2127	39418318.8213	14.9015
CLTSGSQNSWVFYFDT	1.0000	0.0000	0.4347	17.0800	338353706.7211	16.3368
CLTTLPKDHVVITSIS	1.0000	0.0000	0.3112	15.7903	76647434.2735	15.3455
CMHNFFRTRSKTHSVK	1.0000	0.0000	0.3877	17.0993	345945394.8577	16.3516
CNAHHGRGFETVRRLH	1.0000	0.0000	0.3186	17.9172	887057257.5943	16.9802
CNASSSIDDQQWQAYV	1.0000	0.0000	0.4101	16.9877	304238562.4001	16.2658
CNEGHNTLLDASHADR	1.0000	0.0000	0.3314	16.2384	128396407.6336	15.6899
CNETTNLTDLNPDSII	1.0000	0.0000	0.2720	14.9563	29344229.0422	14.7045
CNEYTMTENKVGESIC	1.0000	0.0000	0.3717	17.0541	328430551.2710	16.3169
CNFNAVNTEQEESASP	1.0000	0.0000	0.3173	15.6221	63157240.9210	15.2162
CNIDQCNAHHGRGFET	1.0000	0.0000	0.3484	17.8551	825875241.1519	16.9325
CNKRFMETLRSALIYQ	1.0000	0.0000	0.3393	16.6723	211599585.0058	16.0234
CNLGKNYLPEFNSSFI	1.0000	0.0000	0.3467	15.7305	71555283.1067	15.2996
CNMSDTSSVNLQDLSK	1.0000	0.0000	0.3282	14.8987	27462853.7607	14.6602
CNNLHYVRSRTKGNAS	1.0000	0.0000	0.3612	16.0650	105162937.8705	15.5566
CNPIQDHQGSSDSKEK	1.0000	0.0000	0.3329	15.7939	76966129.0724	15.3482
CNPLSELSQFAQITIT	1.0000	0.0000	0.3045	15.5584	58687591.7804	15.1672
CNPNNPNTSRSSKTPL	1.0000	0.0000	0.2901	14.4535	16449122.4561	14.3180
CNPWNKSDANNQPTKL	1.0000	0.0000	0.3458	15.9692	94178825.9841	15.4830
CNQGLGYKYVSIHQTT	1.0000	0.0000	0.3516	17.0763	336901731.1194	16.3339
CNQSKGYSASEEVLLY	1.0000	0.0000	0.3628	15.9864	96067641.8286	15.4962
CNQVHKVKTSHNSANF	1.0000	0.0000	0.3630	16.1904	121493666.0651	15.6530
CNRDEMRPPNGLPSGP	1.0000	0.0000	0.3227	16.4058	155698614.6134	15.8186
CNRIATTPPLTLQHQS	1.0000	0.0000	0.3015	15.9848	95884408.4059	15.4950
CNSTVQNKPKNTTDHQ	1.0000	0.0000	0.3063	15.7279	71338593.2213	15.2975
CNVIVIHEYYLPSKYS	1.0000	0.0000	0.3856	16.9556	293193985.1848	16.2411
CPAAPNEDEEPPPMSN	1.0000	0.0000	0.2988	16.1196	111993112.6001	15.5986
CPAAPNEGSKARDAYK	1.0000	0.0000	0.2991	16.4502	163859399.3813	15.8527
CPAAPNFAGLIGDNAL	1.0000	0.0000	0.2860	16.2584	131386251.3181	15.7052
CPAAPNHDQAIKKKIL	1.0000	0.0000	0.2692	16.2885	136022981.2128	15.7284
CPAAPNHRENLPLHEG	1.0000	0.0000	0.3101	16.6346	202625556.5715	15.9945
CPAAPNIKNQHTSPAD	1.0000	0.0000	0.2977	16.0152	99304293.8751	15.5183
CPAAPNKCISQREPSE	1.0000	0.0000	0.3386	16.3974	154202689.2483	15.8122
CPAAPNLELHVHLIGD	1.0000	0.0000	0.3044	16.6755	212378842.9924	16.0259
CPAAPNLQDIEQMSQE	1.0000	0.0000	0.3010	16.3762	150482928.8901	15.7958
CPAAPNMGAISKLAQN	1.0000	0.0000	0.3108	16.1283	113111326.4217	15.6053
CPAAPNQETLTQGMPF	1.0000	0.0000	0.2863	16.8122	248589648.9603	16.1310
CPAAPNRRTMLRRKES	1.0000	0.0000	0.3107	16.4634	166373269.4259	15.8629
CPAAPNSFSISERTFV	1.0000	0.0000	0.3399	15.9821	95594312.5815	15.4929
CPAAPNSHEEQKVVTQ	1.0000	0.0000	0.3015	16.5549	184849598.3279	15.9332
CPAAPNTMPSHTIVGN	1.0000	0.0000	0.3289	16.5389	181484185.5184	15.9209
CPAAPNTNYVKIKEAR	1.0000	0.0000	0.2824	16.4301	160112169.2550	15.8373
CPAAPNTSTQKYDNET	1.0000	0.0000	0.2965	15.8730	84310263.7356	15.4091
CPAAPNTVRLKSVTLD	1.0000	0.0000	0.2875	15.7845	76137905.7699	15.3410
CPAAPNVALIHSKPMN	1.0000	0.0000	0.3263	16.3321	143023643.5203	15.7619
CPAAPNVHRKPYNISI	1.0000	0.0000	0.3258	16.5635	186687395.2566	15.9398
CPASASLLPDGSSSTN	1.0000	0.0000	0.3101	14.5427	18227104.3689	14.3866
CPIQNGHNKKRDTCLT	1.0000	0.0000	0.3291	16.7854	241019702.0722	16.1103
CPSAFSPSMGEERICL	1.0000	0.0000	0.3940	16.8298	253669347.6881	16.1445
CPSQWSGKTINDSFVH	1.0000	0.0000	0.4196	17.0158	314248177.2198	16.2874
CPTHGQNGTSNIGPQS	1.0000	0.0000	0.3386	16.1689	118528181.3966	15.6365
CPVDKRFDLWVNAELS	1.0000	0.0000	0.3669	17.0759	336765497.7950	16.3336
CQANTDLRPTKSVNER	1.0000	0.0000	0.2932	15.7816	75887845.9221	15.3388
CQDPSPPNVQIKSQRD	1.0000	0.0000	0.3053	15.9959	97121077.2090	15.5035
CQEPISFTRLLNPQYG	1.0000	0.0000	0.3217	16.4833	170214789.3771	15.8781
CQFMIFGLSKHLTPSQ	1.0000	0.0000	0.3635	16.7573	233356902.7779	16.0887
CQGSESSNNVMTENKV	1.0000	0.0000	0.3490	15.6055	61961970.2421	15.2035
CQNKELTTREYIHMLC	1.0000	0.0000	0.3566	17.4613	524835059.9401	16.6299
CQNVRSNHKMKRARSM	1.0000	0.0000	0.3832	16.8371	255824671.2728	16.1501
CQSFATNNLGSLLKQN	1.0000	0.0000	0.3118	15.1179	35345266.4025	14.8287
CQSPTQADSLKDGGYF	1.0000	0.0000	0.3339	16.5144	176419276.3396	15.9020
CQTLQSKIRCSIDLIS	1.0000	0.0000	0.3488	15.9219	89192244.9244	15.4466
CQVRKPSNSEQKWPNP	1.0000	0.0000	0.3741	16.6354	202802896.1723	15.9951
CQWLKIKQKSSTLQGK	1.0000	0.0000	0.3607	16.4952	172572290.2146	15.8873
CREWSTAVDSYTNNFE	1.0000	0.0000	0.4047	17.0420	323885511.2238	16.3076
CRMMKSSEAIGRGHNN	1.0000	0.0000	0.3846	16.8908	272136678.2603	16.1914
CRTMKDELRSLNRLLS	1.0000	0.0000	0.3225	15.5290	56734395.1563	15.1446
CSAYSMSGPSRIQSDS	1.0000	0.0000	0.3919	15.6817	67639586.1422	15.2620
CSDQPQFRKKNFSKDT	1.0000	0.0000	0.3179	16.0175	99564802.8860	15.5201
CSFKPRHYVDHKQKDL	1.0000	0.0000	0.3379	17.2268	400647860.4130	16.4496
CSGCNFNAVNTEQEES	1.0000	0.0000	0.3692	16.3321	143022490.7607	15.7619
CSGTLCSLITHKDKSA	1.0000	0.0000	0.3630	16.0074	98411930.3458	15.5123
CSIDLISKISSLKDSQ	1.0000	0.0000	0.3026	14.5573	18535862.9715	14.3978
CSKKAYPSSDDREHKS	1.0000	0.0000	0.3548	15.8153	78888150.8382	15.3647
CSLITHKDKSADNNSD	1.0000	0.0000	0.3117	15.0649	33250502.4220	14.7879
CSLSDPCNEGHNTLLD	1.0000	0.0000	0.3587	15.9090	87872896.1571	15.4367
CSLSSHKFYLNQPNSK	1.0000	0.0000	0.3599	15.3136	44278602.0567	14.9791
CSMPDMELDRAMTENK	1.0000	0.0000	0.3399	16.7830	240359762.4084	16.1085
CSNSNEGARVATKDQA	1.0000	0.0000	0.3130	15.7935	76933332.3978	15.3479
CSNVAHGNTSKNFKKE	1.0000	0.0000	0.3366	15.7606	74071461.8684	15.3226
CSPLIRQKGPKPTKRL	1.0000	0.0000	0.2824	15.9749	94801061.6973	15.4874
CSPVPKGKETNFYCFD	1.0000	0.0000	0.3602	17.3244	448305483.3143	16.5246
CSRLIFNLKPREDRLD	1.0000	0.0000	0.3002	15.9097	87948965.3660	15.4373
CSRLITRRGMSTNAGI	1.0000	0.0000	0.3399	16.3084	139172188.6989	15.7437
CSSGPNGEADNLPSQD	1.0000	0.0000	0.3198	15.3395	45617032.0583	14.9990
CSSTMDIFNSADMEGH	1.0000	0.0000	0.3911	16.6343	202532994.7084	15.9942
CSSTSQRSQFVLAGNR	1.0000	0.0000	0.3566	15.6871	68066621.1980	15.2662
CSTDIKNKKHTDKNRS	1.0000	0.0000	0.3055	15.4073	49322119.2012	15.0511
CSTVVPNSLNRYTLFQ	1.0000	0.0000	0.3449	15.9342	90458356.6649	15.4561
CSVAQTPLNTLPLFTE	1.0000	0.0000	0.2926	15.6741	67052166.6702	15.2562
CSYDSSSTKMTENKVG	1.0000	0.0000	0.3639	15.7035	69364458.1730	15.2788
CTASISNTNIDQEMTE	1.0000	0.0000	0.3132	15.6497	65193419.0697	15.2374
CTDDHIPVIIAEETTL	1.0000	0.0000	0.2584	16.5045	174433908.6397	15.8945
CTFIDNVHLQSSQSNS	1.0000	0.0000	0.3540	15.3955	48652441.3457	15.0420
CTGGFASPRDSADFLS	1.0000	0.0000	0.3445	16.1637	117825038.6770	15.6325
CTGNGSMKNSSQIDRG	1.0000	0.0000	0.3565	15.9325	90287105.3664	15.4548
CTISQKECSGTLCSLI	1.0000	0.0000	0.3917	16.4202	158291819.4267	15.8296
CTLDQVQHTYPIWPKP	1.0000	0.0000	0.3388	17.9153	885151459.3082	16.9788
CTLNSSTNSDDKKNQL	1.0000	0.0000	0.2821	14.3734	14998676.0448	14.2564
CTMVQQKTLSPGSEYP	1.0000	0.0000	0.3429	16.5646	186936491.5219	15.9407
CTNEIRSKGISKPRAP	1.0000	0.0000	0.3020	15.8155	78911919.0931	15.3649
CTSLRSTTMTENKVGE	1.0000	0.0000	0.3235	15.8573	82796059.7102	15.3970
CTSSDSILCDTYNRGM	1.0000	0.0000	0.4018	16.5280	179213757.1793	15.9125
CTSTVQAIAPNPSTHG	1.0000	0.0000	0.3218	16.1150	111389889.4682	15.5950
CTTNNHTTTQRTALNA	1.0000	0.0000	0.2881	15.7499	73168364.7663	15.3144
CTTPEKDAECENQGPT	1.0000	0.0000	0.2905	16.7763	238530663.5852	16.1034
CVHDRANGFLKIIVSK	1.0000	0.0000	0.3216	16.6637	209509089.3670	16.0168
CVHRLMAMAENKDLPI	1.0000	0.0000	0.3182	17.1040	347830211.2328	16.3552
CVISREGNFDNNKDFN	1.0000	0.0000	0.3273	16.0155	99342958.3709	15.5186
CVNITSNTTSNISASN	1.0000	0.0000	0.2973	14.3469	14548854.7744	14.2361
CVPSISKNEYVIWESY	1.0000	0.0000	0.4282	17.1479	365882506.4004	16.3890
CVSLNLRFAGNNVSRK	1.0000	0.0000	0.3369	15.6715	66850495.3185	15.2542
CVTKIDLACATTTNSD	1.0000	0.0000	0.3147	16.1415	114844432.0014	15.6154
CVTSGEDNKSVKLHTS	1.0000	0.0000	0.3346	15.6050	61927061.4622	15.2031
CWYSADKLAPSRNHFY	1.0000	0.0000	0.4403	17.6890	682161490.7378	16.8049
CYCNRIATTPPLTLQH	1.0000	0.0000	0.3369	17.1196	354147110.0570	16.3672
CYERSLDAHSMTIMTF	1.0000	0.0000	0.3848	17.2114	393633268.8191	16.4378
CYKSIHPSSSQQYKNH	1.0000	0.0000	0.4067	16.3427	144781439.3111	15.7701
CYVVLQSPTEFHRTND	1.0000	0.0000	0.3374	16.9089	277848784.2716	16.2053
DAAKEVQIGSENQMDA	1.0000	0.0000	0.2649	16.0790	106877646.6143	15.5674
DADSLQIQANNNGHGN	1.0000	0.0000	0.2846	15.3112	44156097.1972	14.9773
DAECENQGPTIAEKSS	1.0000	0.0000	0.2967	15.7653	74475538.2807	15.3263
DAELLYMEILFSTANS	1.0000	0.0000	0.3025	15.4257	50374341.2110	15.0652
DAFMVDKACNPIQDHQ	1.0000	0.0000	0.2887	17.2972	434491286.5403	16.5037
DAGQLNPQLDINFKQN	1.0000	0.0000	0.2520	15.3927	48498139.5145	15.0399
DAGSTSVNKVLLTINS	1.0000	0.0000	0.2669	14.4098	15641658.8977	14.2844
DAGTYSIMYQSNLVSN	1.0000	0.0000	0.3440	15.6562	65687818.1031	15.2424
DAGYLITLSNNNDNGL	1.0000	0.0000	0.2719	14.7656	23559846.8242	14.5579
DAHFSMISIRHNTSRR	1.0000	0.0000	0.3532	16.2077	123938916.1563	15.6663
DAHSMTIMTFVVSIIK	1.0000	0.0000	0.3232	16.5094	175420812.8808	15.8982
DAIESVEQNDSAKEHP	1.0000	0.0000	0.2747	15.5336	57039464.1374	15.1482
DAIPQFVASNRSNVRE	1.0000	0.0000	0.2890	15.6283	63611764.6140	15.2210
DAKEMDDQSPHSIGQD	1.0000	0.0000	0.2918	16.1171	111669694.7590	15.5967
DAKITEDRLSSAITSG	1.0000	0.0000	0.2633	14.8696	26555891.1839	14.6378
DAKTERIDFKVKPTTS	1.0000	0.0000	0.2383	15.5792	60116141.5433	15.1833
DAKVNNLANIAQGDDM	1.0000	0.0000	0.2607	15.6893	68235497.8330	15.2678
DALAGLKRNTYKNPMA	1.0000	0.0000	0.2722	15.8651	83545722.4271	15.4030
DALNGANEGNERVKDE	1.0000	0.0000	0.2483	15.5457	57836310.6879	15.1575
DALSVCNLGKNYLPEF	1.0000	0.0000	0.3255	15.9944	96960357.5332	15.5024
DAMANEDPRYESTDYF	1.0000	0.0000	0.3016	16.6136	197770751.9641	15.9783
DAMDPMYNLRCYCNRI	1.0000	0.0000	0.3812	17.9961	971395114.1863	17.0409
DAMSSSVVQEMLILWG	1.0000	0.0000	0.3950	16.7682	236293271.5538	16.0971
DANATIIPKLTLCKNE	1.0000	0.0000	0.2580	15.4441	51457152.4417	15.0794
DANLSNSNINQSQCNA	1.0000	0.0000	0.2994	14.5177	17710681.7177	14.3674
DANNMTNKELNVFENE	1.0000	0.0000	0.2714	15.2057	39106066.6926	14.8962
DANNPFLQVIKSSQAL	1.0000	0.0000	0.2721	14.9595	29451329.2235	14.7069
DANNQPTKLATSPIAC	1.0000	0.0000	0.2774	15.4680	52888692.8848	15.0977
DANTNFLSCRMMKSSE	1.0000	0.0000	0.3656	15.8615	83199959.4233	15.4002
DAPLNDQQSVSHNNAL	1.0000	0.0000	0.2825	14.9115	27868651.2008	14.6700
DAPSNKKIQNAMTMLL	1.0000	0.0000	0.2806	15.3867	48162698.0110	15.0353
DAPTKPNNIENQNSTF	1.0000	0.0000	0.2522	14.7994	24494388.1088	14.5839
DAQSLRPNRQSPVSNF	1.0000	0.0000	0.2967	15.0992	34590218.5385	14.8143
DARGPAEDYRLFTNND	1.0000	0.0000	0.2618	16.1098	110728437.5696	15.5910
DARKGNLPPVNQTADE	1.0000	0.0000	0.2359	15.5978	61410943.8771	15.1975
DARMLSNGGSHSSATS	1.0000	0.0000	0.3371	15.0235	31704786.0674	14.7561
DARNREANPSDKSSLF	1.0000	0.0000	0.2800	14.7789	23923695.2749	14.5681
DASHADRMANNDSALT	1.0000	0.0000	0.2980	15.4235	50247952.5797	15.0636
DASLKKAKLSRKSQKE	1.0000	0.0000	0.2531	14.5226	17810185.4442	14.3711
DASVMNNSVGHEKLNT	1.0000	0.0000	0.3124	15.3921	48466763.3205	15.0395
DATELNIAIPGHYMLT	1.0000	0.0000	0.2766	16.3311	142866171.7993	15.7612
DATSFTIEIAPYKQSN	1.0000	0.0000	0.2792	15.4829	53805466.0737	15.1092
DAVEKVTAQLKRRSTF	1.0000	0.0000	0.2542	15.9007	87039776.7491	15.4303
DAVPPDFHTLRKRIQE	1.0000	0.0000	0.2339	16.4925	172037585.0592	15.8852
DAYKQLQIEAVSKTIV	1.0000	0.0000	0.2569	15.9336	90405566.7362	15.4557
DCDRGTSYLLIMNKLS	1.0000	0.0000	0.3423	15.9144	88419758.5901	15.4408
DCFNPIAICQEPISFT	1.0000	0.0000	0.3324	16.9577	293906615.8122	16.2428
DCGGNNDKANSDNCKP	1.0000	0.0000	0.3388	16.0198	99828571.5808	15.5219
DCHWVADSLGRVETSR	1.0000	0.0000	0.3977	17.5056	552292064.0604	16.6639
DCKILAVSMGFYMLGE	1.0000	0.0000	0.3531	17.3996	488869383.4578	16.5825
DCLLGCDKLIMEIMDE	1.0000	0.0000	0.3313	17.2788	425389868.4400	16.4896
DCSPLIRQKGPKPTKR	1.0000	0.0000	0.2787	16.1232	112453387.2570	15.6014
DCTGNGSMKNSSQIDR	1.0000	0.0000	0.3473	15.7791	75670808.9965	15.3369
DDAELLYMEILFSTAN	1.0000	0.0000	0.2881	15.7063	69585654.1124	15.2809
DDAMSSSVVQEMLILW	1.0000	0.0000	0.3862	16.6148	198040494.7789	15.9792
DDARMLSNGGSHSSAT	1.0000	0.0000	0.3317	15.3041	43796072.0469	14.9718
DDCDRGTSYLLIMNKL	1.0000	0.0000	0.3273	16.1950	122140490.3775	15.6565
DDCLLGCDKLIMEIMD	1.0000	0.0000	0.3313	17.2587	415631375.6819	16.4741
DDDESNGIFDAFMVDK	1.0000	0.0000	0.2797	16.2762	134117802.2279	15.7190
DDDINSSNNPRLIPAR	1.0000	0.0000	0.2588	14.6721	21155702.9081	14.4860
DDDNPPEENLRGDLLS	1.0000	0.0000	0.2469	14.8766	26770865.0180	14.6432
DDDNYTSDYTRSSILH	1.0000	0.0000	0.3227	15.4851	53940725.3196	15.1109
DDDPSLCTFIDNVHLQ	1.0000	0.0000	0.3112	16.2155	125067653.0476	15.6723
DDDVQTEYHFNMTRQL	1.0000	0.0000	0.2825	16.8811	269114759.3733	16.1839
DDEHSDNQLFTADNDL	1.0000	0.0000	0.2692	15.3130	44246843.4624	14.9786
DDERNVDLPMRAKKAN	1.0000	0.0000	0.2519	15.8270	79962277.9734	15.3737
DDESNGIFDAFMVDKA	1.0000	0.0000	0.2802	16.3081	139133272.5539	15.7435
DDETRNDSLPNLYQPE	1.0000	0.0000	0.2633	15.2332	40361479.6742	14.9173
DDGPSVGKQLRSKSKK	1.0000	0.0000	0.2781	15.0980	34545445.7592	14.8134
DDHEGLKIMYTNNDDS	1.0000	0.0000	0.3025	15.9178	88768631.3703	15.4435
DDHIPVIIAEETTLSK	1.0000	0.0000	0.2461	15.6263	63460998.9756	15.2194
DDIELFARIGVDLAEK	1.0000	0.0000	0.2262	16.0634	104972553.4531	15.5554
DDINLSKSHNETTYRL	1.0000	0.0000	0.2883	15.0426	32410712.7516	14.7708
DDINSSNNPRLIPARS	1.0000	0.0000	0.2652	14.3915	15315004.3704	14.2703
DDKAQNFEVNPEFNED	1.0000	0.0000	0.2519	15.7784	75609332.6671	15.3363
DDKKNQLSPPQAVMYR	1.0000	0.0000	0.2855	16.0893	108149539.1935	15.5753
DDKVSQGTNAGVSAND	1.0000	0.0000	0.2769	15.3076	43971452.1626	14.9745
DDLDELRPHNFICIYC	1.0000	0.0000	0.3412	17.4273	504710195.0440	16.6038
DDLGLNSRIAAHALWM	1.0000	0.0000	0.3545	16.7669	235955003.0222	16.0961
DDMSIILTVANNLHYR	1.0000	0.0000	0.3101	15.9514	92267430.3490	15.4693
DDNDISMTENKVGESI	1.0000	0.0000	0.2814	15.2846	42824055.7436	14.9568
DDNFQLKNTKIFIHIL	1.0000	0.0000	0.2621	15.6780	67354236.8905	15.2592
DDNKLGRKPSFYLLKK	1.0000	0.0000	0.2722	15.3544	46406627.3727	15.0105
DDNLELSNRWSPPLIC	1.0000	0.0000	0.3582	16.0012	97714297.5923	15.5076
DDNPPEENLRGDLLSK	1.0000	0.0000	0.2456	14.8187	25043582.7135	14.5987
DDNYTSDYTRSSILHI	1.0000	0.0000	0.3231	15.4943	54516675.2140	15.1180
DDPDFPTELDNVQSNG	1.0000	0.0000	0.2611	15.4141	49708219.6090	15.0563
DDPHGVIINPDLDNKI	1.0000	0.0000	0.2462	15.7229	70931408.2555	15.2937
DDPMTENRPNSDDTLN	1.0000	0.0000	0.2619	15.0340	32090768.5686	14.7642
DDPMTHETNASKITLQ	1.0000	0.0000	0.2710	15.6318	63867558.8495	15.2237
DDPPKQESAELFGTDP	1.0000	0.0000	0.2421	15.6830	67743070.7230	15.2630
DDPSLCTFIDNVHLQS	1.0000	0.0000	0.3287	15.9349	90538785.7517	15.4567
DDQNLPGYGLTVSVKS	1.0000	0.0000	0.2944	15.4959	54613238.2474	15.1192
DDQNMLMPTMNHSLHE	1.0000	0.0000	0.3465	16.4573	165208672.9086	15.8582
DDQSPHSIGQDSLMTT	1.0000	0.0000	0.3093	15.5732	59698180.2565	15.1786
DDQYVACQSPTQADSL	1.0000	0.0000	0.3179	16.2915	136491480.9990	15.7307
DDREHKSRDESAENAL	1.0000	0.0000	0.2766	15.3892	48303081.1410	15.0372
DDRLTVQAVVYFTSQR	1.0000	0.0000	0.2766	16.5213	177836116.8190	15.9074
DDRQKRFDGDKKQNPI	1.0000	0.0000	0.2294	16.0988	109338407.0450	15.5826
DDSCALVKLKHFNPKH	1.0000	0.0000	0.3282	16.3676	148996494.7017	15.7892
DDSEMKVESIKSSAKR	1.0000	0.0000	0.2965	15.0567	32940568.9238	14.7816
DDSKIRTVLKKKRPNE	1.0000	0.0000	0.2404	15.1603	37112523.7778	14.8613
DDSMKSVAFKESTYFG	1.0000	0.0000	0.3358	16.1244	112604498.6305	15.6023
DDSRKDLGTFQICLMI	1.0000	0.0000	0.3102	16.5219	177950504.4166	15.9078
DDSSELLLSSFKFMTE	1.0000	0.0000	0.3039	14.8188	25048550.8668	14.5988
DDSSHSPLNVSGDSSD	1.0000	0.0000	0.3018	14.2566	13112750.6063	14.1667
DDTDESQAVQPLKLSR	1.0000	0.0000	0.2571	15.1730	37657443.7754	14.8710
DDTELTRNQWAAKGRD	1.0000	0.0000	0.2877	16.6693	210869182.9231	16.0211
DDTKCEPVNNSQSTVP	1.0000	0.0000	0.3014	15.5203	56169332.4762	15.1379
DDTLNQNNEPNVLPYK	1.0000	0.0000	0.2557	15.0509	32720689.0136	14.7772
DDTLPLITMQNQVPPF	1.0000	0.0000	0.2525	15.9703	94303352.1294	15.4839
DDVKSERQVEFETDGI	1.0000	0.0000	0.2486	16.1848	120717761.1450	15.6487
DDVQTEYHFNMTRQLD	1.0000	0.0000	0.2825	16.8811	269114759.3733	16.1839
DEAVTMGLNILPGNAL	1.0000	0.0000	0.2629	15.6583	65846753.5555	15.2441
DECLCPTHGQNGTSNI	1.0000	0.0000	0.3550	16.6724	211629598.7072	16.0235
DEDSDSSAAIQVNWLI	1.0000	0.0000	0.3321	15.7625	74233973.2156	15.3241
DEEFPQDVLFDNFTSE	1.0000	0.0000	0.2711	15.9374	90794005.4601	15.4585
DEEKFVALGRNLNFAP	1.0000	0.0000	0.2591	15.8835	85333491.4366	15.4171
DEENGSRNTKYNENRP	1.0000	0.0000	0.2791	15.2738	42291889.7786	14.9485
DEEPPPMSNKTSKGGL	1.0000	0.0000	0.2788	15.3126	44224994.5616	14.9783
DEERKCSLSSHKFYLN	1.0000	0.0000	0.3589	15.8595	83007756.2616	15.3987
DEESLIKSPRATERDN	1.0000	0.0000	0.2538	14.9910	30540964.4083	14.7311
DEFVDNKVTERLSHVD	1.0000	0.0000	0.2795	16.0322	101272602.5339	15.5315
DEFYNSEIITTDSDPN	1.0000	0.0000	0.2786	15.2143	39495174.6063	14.9028
DEGGGVVNTIATNQYS	1.0000	0.0000	0.2868	16.0747	106347644.3374	15.5641
DEGPKKIDSYDSLSHI	1.0000	0.0000	0.3012	15.4236	50252943.5946	15.0636
DEGSVLNQRNIDTSSQ	1.0000	0.0000	0.2813	14.8199	25079823.1998	14.5996
DEGTESRNYLVPRENA	1.0000	0.0000	0.2790	15.7477	72979270.5822	15.3127
DEHSDNQLFTADNDLK	1.0000	0.0000	0.2681	15.2551	41391993.9948	14.9341
DEIHERLLLLEKDVFY	1.0000	0.0000	0.2679	16.2254	126495886.7204	15.6799
DEITFKTLTEASQGRD	1.0000	0.0000	0.2460	15.6580	65822681.0268	15.2438
DEKGNNASTGPLKAAS	1.0000	0.0000	0.2595	14.8118	24845675.5911	14.5934
DEKIPCTTNNHTTTQR	1.0000	0.0000	0.2779	16.0769	106614760.0328	15.5658
DEKNSDSKMISPQQVV	1.0000	0.0000	0.2970	15.3370	45484215.8094	14.9971
DELHHWSSNDNLQQKF	1.0000	0.0000	0.3746	16.3832	151694153.5279	15.8012
DELLSHLGDPAFHSSI	1.0000	0.0000	0.3171	15.4787	53544613.7221	15.1060
DELRPHNFICIYCTIS	1.0000	0.0000	0.3671	17.2438	408582823.0298	16.4627
DELRSLNRLLSLAFKS	1.0000	0.0000	0.2679	14.3409	14448918.7230	14.2315
DELTNCAGGVKSILHI	1.0000	0.0000	0.3111	16.2054	123614933.2408	15.6645
DEMLVSKASQLKDRSW	1.0000	0.0000	0.3564	16.1227	112383285.5257	15.6009
DEMRPPNGLPSGPEGN	1.0000	0.0000	0.2833	15.8575	82816289.4511	15.3971
DENESKILSAILSVAP	1.0000	0.0000	0.2592	14.5346	18059041.2290	14.3804
DENSPRSFNVLGQDES	1.0000	0.0000	0.2944	15.0435	32444486.0989	14.7715
DEPGPEHYQSKKYLGS	1.0000	0.0000	0.3180	16.2931	136751461.1845	15.7320
DEQSLSLIYCDRDLSI	1.0000	0.0000	0.3261	15.5569	58587679.5588	15.1661
DEQSSSLKNNSLSRQK	1.0000	0.0000	0.2622	13.7577	7382419.9292	13.7832
DEQYLTKNKYAQSPTG	1.0000	0.0000	0.2805	15.8579	82854381.5445	15.3974
DERLESLMKDGTNSFT	1.0000	0.0000	0.2890	15.3196	44584976.3595	14.9837
DERNVDLPMRAKKAND	1.0000	0.0000	0.2519	15.8270	79962277.9734	15.3737
DERSLYFRDSNNFGVM	1.0000	0.0000	0.3439	16.2469	129658663.6459	15.6964
DERSRKEEATTAFSPF	1.0000	0.0000	0.2722	15.7496	73141200.7009	15.3142
DESAENALKTINKNIL	1.0000	0.0000	0.2324	14.4334	16072806.8543	14.3026
DESDPYKNVNSNFMYR	1.0000	0.0000	0.3424	15.9885	96295287.5349	15.4978
DESELVNRGLISMLDL	1.0000	0.0000	0.2859	15.1211	35475875.3892	14.8311
DESKKLNQVNYISANL	1.0000	0.0000	0.2744	14.7088	22067984.8550	14.5142
DESNGIFDAFMVDKAC	1.0000	0.0000	0.3198	16.9083	277652946.6871	16.2048
DESQAVQPLKLSRSYY	1.0000	0.0000	0.3170	15.6290	63662603.3440	15.2215
DESTDLAFYANTSAIV	1.0000	0.0000	0.2845	15.4541	52052727.1615	15.0871
DETKHLSIVSPKDYPN	1.0000	0.0000	0.2888	15.4286	50544834.6752	15.0675
DETKLSNVVGQSLKTY	1.0000	0.0000	0.2838	15.2326	40331744.7518	14.9168
DETPSQQHPELTVQNS	1.0000	0.0000	0.2792	15.4089	49409381.7945	15.0523
DETRNDSLPNLYQPEP	1.0000	0.0000	0.2637	15.2449	40908161.1872	14.9263
DEVPKTNIPSFPRDPT	1.0000	0.0000	0.2469	15.5599	58789357.5213	15.1684
DEVRDELHHWSSNDNL	1.0000	0.0000	0.3682	16.3251	141877304.8429	15.7565
DEYGRSQLHVTLNSNN	1.0000	0.0000	0.3135	15.3250	44860539.2049	14.9878
DEYNLTGSESYLKSFQ	1.0000	0.0000	0.3211	15.3839	48006505.5629	15.0331
DFADVNMTENKVGESI	1.0000	0.0000	0.2841	15.9472	91822139.1487	15.4660
DFDPSNLIRLGIESLS	1.0000	0.0000	0.2779	14.7254	22494012.4099	14.5270
DFEDVPSELSASEIHR	1.0000	0.0000	0.3018	15.5919	60998148.3178	15.1930
DFFYHRQVNENFFLDR	1.0000	0.0000	0.3033	17.1605	371223787.7821	16.3987
DFGAETNKQFIACTSS	1.0000	0.0000	0.3199	16.1020	109741083.4655	15.5851
DFHTLRKRIQEIKNKY	1.0000	0.0000	0.2648	16.3352	143540519.1423	15.7643
DFKCELGIFNHSEREN	1.0000	0.0000	0.3323	16.4974	173002008.8958	15.8890
DFKRTIRNSTKLKLHK	1.0000	0.0000	0.2663	15.3364	45452491.1209	14.9966
DFKVKPTTSVEYNYSR	1.0000	0.0000	0.3124	15.9879	96234102.7487	15.4974
DFLKAMANIRLAYSSK	1.0000	0.0000	0.3073	15.6319	63873569.7091	15.2237
DFLSLAGKKLSLVSTA	1.0000	0.0000	0.2717	14.6260	20062262.8120	14.4506
DFMTENKVGESICPAA	1.0000	0.0000	0.3109	16.6551	207448640.1339	16.0102
DFNDNRPQQAMESKRI	1.0000	0.0000	0.2815	15.9879	96237128.5414	15.4974
DFNKNEDSNNPPNGAF	1.0000	0.0000	0.2750	15.0062	31077805.1383	14.7428
DFNSNNKIENIRTVIV	1.0000	0.0000	0.2688	15.1301	35843273.7599	14.8380
DFPNMKTSLTVKVSGF	1.0000	0.0000	0.3076	15.7535	73474738.8796	15.3172
DFPTELDNVQSNGSSE	1.0000	0.0000	0.2855	14.8613	26305313.2379	14.6315
DFSFSANNNSLLEESR	1.0000	0.0000	0.2878	14.2885	13601912.2495	14.1911
DFSPIIFLIGVSKLNW	1.0000	0.0000	0.3487	16.2924	136630038.4851	15.7314
DFSSGTNSSHSPMAAR	1.0000	0.0000	0.3469	15.2547	41373239.4501	14.9338
DFVGALDGPHIKLPVK	1.0000	0.0000	0.2475	16.4405	162035861.8348	15.8452
DFYASSANKSGPNKVR	1.0000	0.0000	0.3128	15.3536	46361122.9305	15.0098
DGDIRYTMEFSLFERS	1.0000	0.0000	0.3227	16.4789	169358004.2214	15.8747
DGDKKQNPIDHTPRTA	1.0000	0.0000	0.2334	15.9758	94904905.9082	15.4881
DGDQGVLDLKTPLLNN	1.0000	0.0000	0.2422	15.0888	34180656.4685	14.8063
DGEAEDSSAQKIFRFN	1.0000	0.0000	0.2846	15.7647	74421386.1600	15.3258
DGFAKTTEELISFHLR	1.0000	0.0000	0.2770	16.0375	101883288.7067	15.5355
DGGYFSDISKSNGGKT	1.0000	0.0000	0.3186	15.6295	63699142.6290	15.2219
DGIFKHFSGYNGFCPV	1.0000	0.0000	0.3517	17.6782	673669840.8859	16.7965
DGIKMEDRPNYVYWNH	1.0000	0.0000	0.3619	17.9828	956655265.0031	17.0307
DGIRQNGWLYSMSNNR	1.0000	0.0000	0.3948	16.6601	208640237.1687	16.0140
DGKTIHNFILPTISQN	1.0000	0.0000	0.2735	15.4837	53852604.4921	15.1098
DGLISFANSLSWRIFS	1.0000	0.0000	0.3697	15.7871	76370738.9480	15.3430
DGLKSIARAQSPFRSA	1.0000	0.0000	0.2904	15.4350	50918291.9075	15.0724
DGLSAKSVSGNNLQPP	1.0000	0.0000	0.2780	14.6476	20567385.4321	14.4672
DGNLQPLNAVSVQAQI	1.0000	0.0000	0.2653	15.4455	51537367.3936	15.0805
DGNLSFAKKTYRRRRK	1.0000	0.0000	0.2844	16.0340	101476237.9198	15.5328
DGNSNLQPEDGTGHDI	1.0000	0.0000	0.2774	15.6860	67975865.5546	15.2653
DGPADQISTFQLFWEN	1.0000	0.0000	0.3286	16.7857	241124416.1301	16.1106
DGPHIKLPVKLTIKST	1.0000	0.0000	0.2532	15.4457	51551477.5903	15.0807
DGPSIQNEDSTPPKMQ	1.0000	0.0000	0.2781	15.5225	56317276.1853	15.1397
DGPSVGKQLRSKSKKQ	1.0000	0.0000	0.2821	15.1821	38053699.1071	14.8780
DGQAILVIHVLPAPIS	1.0000	0.0000	0.2636	16.0321	101256130.2114	15.5313
DGQSDKLWLFPHNNPF	1.0000	0.0000	0.3556	16.6342	202529275.4337	15.9942
DGQSRDQFILLSRDMT	1.0000	0.0000	0.2984	15.8956	86526853.3096	15.4264
DGQTKKNPAAKDSLAK	1.0000	0.0000	0.2363	15.0858	34063640.5909	14.8040
DGSSSTNSERFLSMVR	1.0000	0.0000	0.3325	14.9807	30180670.1463	14.7232
DGTDCHWVADSLGRVE	1.0000	0.0000	0.3685	17.8179	791229783.2893	16.9039
DGTGHDILHSYSTRNP	1.0000	0.0000	0.3252	16.0728	106116752.2062	15.5626
DGTGSRKLNIQNKSQA	1.0000	0.0000	0.2705	15.0151	31400645.1025	14.7497
DGTNSFTNWRNIKSEP	1.0000	0.0000	0.3363	15.8346	80661109.8633	15.3795
DGVHNLLSADANATII	1.0000	0.0000	0.2693	15.3546	46413751.5120	15.0106
DGYRLMSDPAQYSLSD	1.0000	0.0000	0.3393	15.9556	92723446.2328	15.4726
DGYVLENKSQDEESLI	1.0000	0.0000	0.2826	15.3263	44926525.8646	14.9888
DHAKPDYQTDYNGLLG	1.0000	0.0000	0.2816	16.4846	170469956.3990	15.8791
DHANATMTENKVGESI	1.0000	0.0000	0.2869	15.8861	85591483.1159	15.4191
DHDKSSVFCKVTKSNP	1.0000	0.0000	0.3408	15.8186	79187014.1815	15.3672
DHDSKNNHYMFDTANS	1.0000	0.0000	0.3490	15.9871	96139465.1000	15.4967
DHEGLKIMYTNNDDSM	1.0000	0.0000	0.3254	16.2719	133448514.4492	15.7156
DHEPLFRLELRVIKDL	1.0000	0.0000	0.2531	16.0006	97645933.5879	15.5071
DHFKNQVYHKHDDKVS	1.0000	0.0000	0.3229	16.9041	276317955.3350	16.2016
DHIPVIIAEETTLSKW	1.0000	0.0000	0.3101	16.5957	193733735.4783	15.9645
DHKQKDLIPIANSANA	1.0000	0.0000	0.2571	15.2551	41392516.9341	14.9341
DHKQRKNKENNDGPAD	1.0000	0.0000	0.2531	15.6403	64495497.1117	15.2302
DHLAAPYSGWGNLDEQ	1.0000	0.0000	0.3545	17.0056	310590802.2312	16.2796
DHLTIQQSEESNDNEQ	1.0000	0.0000	0.2770	15.1418	36331160.2427	14.8471
DHLVIEPTPDQQIIIV	1.0000	0.0000	0.2241	16.2968	137334111.1580	15.7348
DHNAQPNDISKQSARG	1.0000	0.0000	0.2880	15.4988	54797018.5191	15.1214
DHQDNHYQEKKLTHSP	1.0000	0.0000	0.3113	16.3752	150305611.1665	15.7951
DHQGSSDSKEKKVCTS	1.0000	0.0000	0.3412	15.6235	63255401.7650	15.2172
DHQITNPPRYDNKDVD	1.0000	0.0000	0.2607	16.1828	120445883.3158	15.6472
DHRKNNLPSSLNGFVR	1.0000	0.0000	0.3064	15.2432	40830398.1057	14.9250
DHSNFSLNPASFQTSP	1.0000	0.0000	0.3125	14.8473	25882570.4321	14.6207
DHSYDFPNMKTSLTVK	1.0000	0.0000	0.3235	15.9058	87551380.3459	15.4343
DHTKIYAIQNPIARSQ	1.0000	0.0000	0.2748	16.1210	112166605.8879	15.5997
DHTPRTASPDKKSNTI	1.0000	0.0000	0.2634	15.1167	35297260.8162	14.8278
DHVVITSISDDLGLNS	1.0000	0.0000	0.2936	15.0312	31985389.0417	14.7620
DHYDNDSGQYYNFPMN	1.0000	0.0000	0.3649	16.9527	292243053.1917	16.2390
DIADFNSNNKIENIRT	1.0000	0.0000	0.2559	14.8927	27270766.1585	14.6555
DIANISCQTLQSKIRC	1.0000	0.0000	0.3400	16.1839	120589485.7065	15.6480
DICKRAMPPNHLDVVI	1.0000	0.0000	0.2946	17.0017	309194629.4526	16.2766
DIDEAVTMGLNILPGN	1.0000	0.0000	0.2591	15.7840	76095980.2512	15.3406
DIDIADFNSNNKIENI	1.0000	0.0000	0.2514	14.8406	25683819.8134	14.6155
DIDNQYDLFLVEGSSL	1.0000	0.0000	0.2959	15.4201	50054328.4653	15.0610
DIEKDYKTTLVSSMRA	1.0000	0.0000	0.2917	15.7246	71071028.7941	15.2950
DIELFARIGVDLAEKS	1.0000	0.0000	0.2533	15.7828	75991571.7238	15.3397
DIEMFGTTLSYIMHAG	1.0000	0.0000	0.3201	17.0862	340772284.8690	16.3415
DIEPPQNSGRLVVPDP	1.0000	0.0000	0.2540	15.7378	72159495.1464	15.3052
DIFNSADMEGHFKVPP	1.0000	0.0000	0.2974	16.6264	200701954.6335	15.9881
DIGIANNSGASKDSAD	1.0000	0.0000	0.2728	14.7844	24076468.3897	14.5724
DIGNTEHDAKITEDRL	1.0000	0.0000	0.2369	15.8276	80015411.9520	15.3742
DIKAEGHVPKEQLASM	1.0000	0.0000	0.2747	16.2942	136919447.9150	15.7328
DIKMSPSGCIKDYPNN	1.0000	0.0000	0.3403	16.0738	106237424.7828	15.5634
DIKNKKHTDKNRSMYD	1.0000	0.0000	0.2959	15.8405	81211722.3712	15.3841
DIKSIEKNADEYGRSQ	1.0000	0.0000	0.2798	15.5730	59687078.0305	15.1785
DIKSQNTLPDLDSENN	1.0000	0.0000	0.2417	14.2133	12474287.6166	14.1334
DILHSYSTRNPFLSTS	1.0000	0.0000	0.3189	14.9543	29276533.4574	14.7029
DILQYEPKSCLKSRSN	1.0000	0.0000	0.3248	15.3929	48510097.4475	15.0401
DILTSFSGQTKIESSL	1.0000	0.0000	0.2780	14.5637	18673430.4829	14.4027
DIMNKTKMPMYGPDRR	1.0000	0.0000	0.2871	17.1158	352597187.4261	16.3643
DIMNYGNYLESTTGVE	1.0000	0.0000	0.3173	16.2348	127875187.4037	15.6872
DINDNEDENESKILSA	1.0000	0.0000	0.2450	14.4078	15605025.4413	14.2829
DINFKQNSTEHDTLNS	1.0000	0.0000	0.2788	14.8408	25690816.3320	14.6157
DINLSKSHNETTYRLA	1.0000	0.0000	0.2897	15.0745	33622744.0059	14.7953
DINSSNNPRLIPARSA	1.0000	0.0000	0.2668	14.4234	15887724.3874	14.2948
DIPGTHQIRASSQGSF	1.0000	0.0000	0.3141	15.9687	94125646.7055	15.4826
DIQQTNFQNKKQFKRG	1.0000	0.0000	0.2524	16.0987	109320732.3634	15.5825
DIQTKIKNVRISHSMN	1.0000	0.0000	0.3024	15.5747	59805179.8356	15.1798
DIRYTMEFSLFERSKI	1.0000	0.0000	0.3162	16.2768	134200770.3853	15.7194
DISIHQNDGLISFANS	1.0000	0.0000	0.3029	15.1215	35489575.0195	14.8314
DISKQSARGLAGLGEY	1.0000	0.0000	0.2932	15.8425	81396805.8140	15.3856
DISKSNGGKTGNWERS	1.0000	0.0000	0.3481	15.8259	79855597.6798	15.3728
DISLANYLLRLQDSDF	1.0000	0.0000	0.2864	15.1173	35318082.2303	14.8282
DISLAVDEERKCSLSS	1.0000	0.0000	0.3153	15.1220	35510874.9486	14.8318
DISMTENKVGESICPA	1.0000	0.0000	0.3215	16.1272	112973981.0204	15.6044
DISRIALQALDLEAPN	1.0000	0.0000	0.2422	15.0883	34161757.8225	14.8059
DISRTILKEEGSISAE	1.0000	0.0000	0.2655	14.9477	29054277.5794	14.6978
DISSPSRIQGKFPYNN	1.0000	0.0000	0.3095	15.3272	44975646.4693	14.9896
DISVNLGGIRSDPDPE	1.0000	0.0000	0.2708	15.3778	47673144.1824	15.0284
DITFSFQIDNPARQQD	1.0000	0.0000	0.2599	16.0061	98269451.8438	15.5114
DITGPVVKDSWSEGVK	1.0000	0.0000	0.3324	16.6447	204990395.6036	16.0022
DITITTPTPSNIISSS	1.0000	0.0000	0.2517	14.1582	11707618.3307	14.0910
DITTYVTAYDPKSRKV	1.0000	0.0000	0.2701	16.2033	123320756.0509	15.6630
DIVGKTDPTSDITTYV	1.0000	0.0000	0.2527	15.8717	84180188.8282	15.4080
DIVIMYPQVMVCYSTP	1.0000	0.0000	0.3398	17.8344	806427753.7295	16.9166
DIVSRLALRSGNESSQ	1.0000	0.0000	0.2923	14.7199	22352320.2011	14.5228
DKAATLYNISLYLPSN	1.0000	0.0000	0.2850	14.8997	27492415.1857	14.6609
DKACNPIQDHQGSSDS	1.0000	0.0000	0.3348	15.8635	83393335.5657	15.4018
DKALSFMPLDLEEARE	1.0000	0.0000	0.2664	15.7139	70199180.0337	15.2868
DKANSDNCKPHAEPEQ	1.0000	0.0000	0.2974	16.0052	98171006.6130	15.5107
DKAQNFEVNPEFNEDD	1.0000	0.0000	0.2519	15.7784	75609332.6671	15.3363
DKCSPVPKGKETNFYC	1.0000	0.0000	0.3503	17.0419	323830889.4313	16.3075
DKDDNDISMTENKVGE	1.0000	0.0000	0.2650	15.4981	54754473.1792	15.1209
DKDNPVMEVNNTSGTP	1.0000	0.0000	0.2762	15.4254	50356078.8211	15.0650
DKFGSSKIPELDSYVN	1.0000	0.0000	0.3020	15.2480	41053944.8747	14.9286
DKFTTKSLTASDIVGK	1.0000	0.0000	0.2592	15.1501	36679483.8837	14.8534
DKGEVFNKKDMNNPNM	1.0000	0.0000	0.2932	15.9445	91541766.3291	15.4640
DKGPPSQQMFQVFSTS	1.0000	0.0000	0.3238	16.0675	105473200.6647	15.5586
DKGPTNTQQNKKIGLR	1.0000	0.0000	0.2373	15.4378	51082017.5845	15.0745
DKIKTKELDSIKKTHK	1.0000	0.0000	0.2360	15.1290	35798998.4888	14.8372
DKINCKDANLSNSNIN	1.0000	0.0000	0.2806	14.4918	17189750.4416	14.3474
DKITSPLQFVPSELRR	1.0000	0.0000	0.2716	15.4243	50294366.2858	15.0642
DKKFPQNFELAPLPFQ	1.0000	0.0000	0.2489	15.9786	95203115.5347	15.4902
DKKIRDQTTNTKSKGS	1.0000	0.0000	0.2494	14.8563	26151872.9801	14.6276
DKKNQLSPPQAVMYRV	1.0000	0.0000	0.2906	16.2240	126285103.4561	15.6788
DKKQNPIDHTPRTASP	1.0000	0.0000	0.2518	15.5535	58361151.8834	15.1635
DKKSNTINIYGFLSKG	1.0000	0.0000	0.2903	15.2075	39183624.9564	14.8975
DKKSPMLHVNTSFSTL	1.0000	0.0000	0.3104	15.1387	36202049.3319	14.8447
DKLAIAMSVQQNTDGL	1.0000	0.0000	0.2707	15.6497	65199225.3773	15.2375
DKLAPSRNHFYLNLNT	1.0000	0.0000	0.2952	15.2753	42365966.8430	14.9496
DKLIMEIMDETKLSNV	1.0000	0.0000	0.2782	15.6103	62302040.3780	15.2071
DKLLLVCLISNNSPSP	1.0000	0.0000	0.2903	14.5377	18121699.1549	14.3827
DKLWLFPHNNPFYDPI	1.0000	0.0000	0.3455	17.0365	321818004.7617	16.3033
DKNGDISRTILKEEGS	1.0000	0.0000	0.2608	15.0636	33203506.7999	14.7870
DKNIDMDLNPKAGSTC	1.0000	0.0000	0.3025	15.8185	79183358.2226	15.3672
DKNKHPPNEFNKLKAS	1.0000	0.0000	0.2655	15.0306	31963121.8974	14.7615
DKNRANQRSNVRLCGK	1.0000	0.0000	0.3117	15.8890	85875843.8014	15.4214
DKNRSMYDGYRLMSDP	1.0000	0.0000	0.3500	16.4877	171095594.3241	15.8816
DKNSSYNHQHGNEYVE	1.0000	0.0000	0.3549	16.1874	121083598.6088	15.6507
DKPGIQQLIDPVDGYV	1.0000	0.0000	0.2314	16.5789	190023587.6359	15.9516
DKPGISIDNREEQKCN	1.0000	0.0000	0.2879	15.8966	86629973.3173	15.4272
DKPLNPFPADTADEML	1.0000	0.0000	0.2444	15.7449	72744559.2199	15.3106
DKPMSIPKHLCGAVIN	1.0000	0.0000	0.3228	16.5602	185973772.1321	15.9372
DKQNTLIKMIIHNLSN	1.0000	0.0000	0.2787	15.1035	34761398.5230	14.8176
DKRFDLWVNAELSHVN	1.0000	0.0000	0.3509	16.5920	192912754.2674	15.9617
DKSADNNSDKSSKVQL	1.0000	0.0000	0.2601	14.0693	10568558.0744	14.0227
DKSISSEKFLEGNWYV	1.0000	0.0000	0.3703	16.2258	126557877.0576	15.6803
DKSSKVQLMTENKVGE	1.0000	0.0000	0.2858	15.4195	50019210.6078	15.0605
DKSSLFMHHILTNAPL	1.0000	0.0000	0.3199	15.6226	63195007.6426	15.2166
DKSSVFCKVTKSNPTG	1.0000	0.0000	0.3252	15.5848	60499020.8953	15.1875
DKSTMRSQNMRKDHSN	1.0000	0.0000	0.3372	15.6076	62114266.1281	15.2051
DKTKPNQQPGCSSGPN	1.0000	0.0000	0.3076	15.6358	64160364.0461	15.2267
DKVIECVHDRANGFLK	1.0000	0.0000	0.2905	16.9552	293075450.4455	16.2409
DKVLTRKPSLGRLPLK	1.0000	0.0000	0.2470	15.1078	34937284.5272	14.8209
DKVSQGTNAGVSANDE	1.0000	0.0000	0.2776	15.3278	45003845.5828	14.9900
DKWQEAESGETVLSTP	1.0000	0.0000	0.3202	16.2182	125446922.4626	15.6744
DKYDMGVSNRPGGGGE	1.0000	0.0000	0.3014	16.8711	266021005.4050	16.1762
DLACATTTNSDNNHDS	1.0000	0.0000	0.3055	15.1642	37281503.0846	14.8643
DLAEKSPSKRANRSTN	1.0000	0.0000	0.2612	14.4360	16119401.9647	14.3045
DLAFYANTSAIVMLIK	1.0000	0.0000	0.2914	15.9321	90248517.6525	15.4545
DLAILFATKTDTRVNS	1.0000	0.0000	0.2506	15.1996	38832494.1093	14.8915
DLCSRLIFNLKPREDR	1.0000	0.0000	0.3002	15.9097	87948965.3660	15.4373
DLDELRPHNFICIYCT	1.0000	0.0000	0.3426	17.3669	470780557.5896	16.5573
DLDGNLSFAKKTYRRR	1.0000	0.0000	0.2830	15.8219	79487181.8531	15.3697
DLDNKIKSSTTLLSLN	1.0000	0.0000	0.2284	13.6007	6161711.4640	13.6625
DLDQKQPESLVLKKHT	1.0000	0.0000	0.2547	15.3625	46841513.5298	15.0167
DLDSEHPGELNKRKVK	1.0000	0.0000	0.2660	15.4997	54855451.6144	15.1221
DLDSENNKDVLPFLNH	1.0000	0.0000	0.2740	14.9988	30815438.1018	14.7371
DLDSNKESSVSTANSL	1.0000	0.0000	0.2542	13.6319	6387444.4225	13.6865
DLEEAREDRNPHGTMA	1.0000	0.0000	0.2578	16.4671	167083029.6337	15.8657
DLEEKADKNIDMDLNP	1.0000	0.0000	0.2399	15.2981	43490806.8304	14.9671
DLFATMRPPLSTCLKG	1.0000	0.0000	0.3122	16.2659	132530371.7944	15.7110
DLFLVEGSSLPCTGGF	1.0000	0.0000	0.3373	16.2704	133220131.4420	15.7145
DLGLNSRIAAHALWMT	1.0000	0.0000	0.3539	16.7065	220092696.7191	16.0497
DLGNKSTPPISNEITL	1.0000	0.0000	0.2459	14.4420	16231954.8737	14.3092
DLGQQWHINKTPYLYN	1.0000	0.0000	0.3546	17.1630	372298282.7187	16.4006
DLGQTSFKYNSCREWS	1.0000	0.0000	0.4195	16.8652	264218941.7123	16.1717
DLGTFQICLMIRDLDQ	1.0000	0.0000	0.2883	16.7961	244018212.6955	16.1186
DLIPIANSANASNQGT	1.0000	0.0000	0.2591	14.6577	20806827.7045	14.4749
DLISKISSLKDSQMKH	1.0000	0.0000	0.3014	14.8515	26008000.6832	14.6239
DLISTRRLRPVPLDQR	1.0000	0.0000	0.2537	15.6133	62519479.9346	15.2094
DLKARQYLSIVQSHIV	1.0000	0.0000	0.3058	16.0195	99803297.7551	15.5217
DLKNTGETNNTRVDRT	1.0000	0.0000	0.2412	15.1681	37448642.5163	14.8673
DLKQLKTLRTLNLTSN	1.0000	0.0000	0.2281	14.1497	11593284.4032	14.0845
DLKRQIEEIYLKNLSN	1.0000	0.0000	0.2620	15.0245	31742330.4030	14.7569
DLKTGGSSPMNFAKFE	1.0000	0.0000	0.3049	15.7501	73185905.4010	15.3146
DLKTPLLNNPGITPPP	1.0000	0.0000	0.2246	14.8606	26282664.7478	14.6309
DLLDHDKSSVFCKVTK	1.0000	0.0000	0.3236	15.9897	96434990.3660	15.4988
DLLETYDNLFKIDSFL	1.0000	0.0000	0.2747	15.2866	42920233.8301	14.9583
DLLPAECCEERQSDTP	1.0000	0.0000	0.3146	16.5451	182783367.2348	15.9257
DLLSHNVSVSSDITFS	1.0000	0.0000	0.3083	14.5319	18001590.1077	14.3782
DLLSKSSDPYQPRLEP	1.0000	0.0000	0.2806	14.9154	27994488.9116	14.6730
DLLVNTKFFQNKQSSR	1.0000	0.0000	0.2859	15.1027	34732375.6124	14.8170
DLNKNPNQCSVAQTPL	1.0000	0.0000	0.2899	15.3269	44960067.8913	14.9893
DLNLTNNSDDDNPPEE	1.0000	0.0000	0.2335	14.2916	13650959.3017	14.1935
DLNPDSIIFSKVLSRG	1.0000	0.0000	0.2850	14.9303	28477965.4608	14.6845
DLNPGHSRKSRINPQI	1.0000	0.0000	0.2890	15.3453	45923151.9249	15.0035
DLNPKAGSTCDTSDDH	1.0000	0.0000	0.3106	15.6977	68898613.8313	15.2743
DLNPLTIGMEEDDSRK	1.0000	0.0000	0.2630	15.4570	52226155.8153	15.0893
DLNQHGANMDSLISQG	1.0000	0.0000	0.3143	15.6022	61729740.5235	15.2009
DLNTVADNQNVRQRSM	1.0000	0.0000	0.2896	15.6419	64613697.8886	15.2314
DLPIQLISKKNREIVN	1.0000	0.0000	0.2468	14.9701	29815498.4438	14.7151
DLPMRAKKANDGNSNL	1.0000	0.0000	0.2712	15.0761	33682227.4764	14.7965
DLPMWIRRDDDPSLCT	1.0000	0.0000	0.3610	17.2231	398948920.9392	16.4468
DLPSHALSVKSGMNDS	1.0000	0.0000	0.3192	14.9976	30774285.3315	14.7362
DLQMYTSNNTQHYEPD	1.0000	0.0000	0.3232	16.2705	133231581.2371	15.7146
DLRPTKSVNERKAENN	1.0000	0.0000	0.2517	14.9213	28183789.8094	14.6775
DLRSATYVGCSTDIKN	1.0000	0.0000	0.3245	15.9630	93510902.9908	15.4782
DLRYLKRDPVAYPQAR	1.0000	0.0000	0.2523	16.6538	207140814.4485	16.0092
DLSIRSGFATLMGDRH	1.0000	0.0000	0.3204	16.2396	128576053.9415	15.6908
DLSISSNASTEENAFQ	1.0000	0.0000	0.2761	14.3540	14667874.4751	14.2415
DLSKNEIALNEFLVAV	1.0000	0.0000	0.2605	15.0870	34110331.7655	14.8049
DLSLCASRINAPSPSK	1.0000	0.0000	0.3061	14.8034	24607909.3651	14.5869
DLSRDAIESVEQNDSA	1.0000	0.0000	0.2729	14.9257	28329861.9772	14.6810
DLSSASHQFLPHISDE	1.0000	0.0000	0.3233	15.2770	42449592.1621	14.9510
DLSSCLNEKENSHEDS	1.0000	0.0000	0.3178	14.7737	23779205.5611	14.5641
DLSSNQNKPEGMMKIN	1.0000	0.0000	0.3031	15.2257	40016444.4911	14.9116
DLTGDKLAIAMSVQQN	1.0000	0.0000	0.2707	15.6497	65199225.3773	15.2375
DLTQLYEKAQYVSTIT	1.0000	0.0000	0.2746	15.8847	85453572.7214	15.4181
DLVLKAQIVKDCKILA	1.0000	0.0000	0.2593	16.0780	106750683.2093	15.5666
DLVQKGPLFLNSDHKQ	1.0000	0.0000	0.2809	15.6399	64460978.2761	15.2299
DLVRAFTTSNSGAWNQ	1.0000	0.0000	0.3481	16.1844	120667716.8577	15.6484
DLVVTVARHIMGSEAS	1.0000	0.0000	0.3115	16.3442	145032097.3293	15.7712
DLWLHDDDINSSNNPR	1.0000	0.0000	0.3366	15.6454	64874195.9518	15.2341
DLWVNAELSHVNEVLF	1.0000	0.0000	0.3548	16.5347	180592600.4721	15.9176
DLYEDPRRKIPPLKSE	1.0000	0.0000	0.2538	15.6342	64039183.8989	15.2255
DMDLNPKAGSTCDTSD	1.0000	0.0000	0.3129	15.7250	71102568.3227	15.2953
DMDRSGNSTYFNHDLL	1.0000	0.0000	0.3384	15.8637	83411915.2725	15.4019
DMEGHFKVPPLLFTNG	1.0000	0.0000	0.2857	16.6622	209150977.0262	16.0156
DMELDRAMTENKVGES	1.0000	0.0000	0.2887	16.1253	112718967.4154	15.6029
DMGVSNRPGGGGEFPS	1.0000	0.0000	0.3224	16.5465	183081341.7093	15.9268
DMNANSAQPSKREVTH	1.0000	0.0000	0.3060	15.7006	69131797.2325	15.2766
DMNNPNMDNDSVQEGD	1.0000	0.0000	0.3037	15.6971	68853026.7395	15.2739
DMQYNSSDLGNKSTPP	1.0000	0.0000	0.3089	15.1078	34934930.1544	14.8209
DMRPLVPEISHPMTEN	1.0000	0.0000	0.3010	16.3488	145801784.0451	15.7748
DMRTERLADTIDCGGN	1.0000	0.0000	0.2849	16.7588	233757471.1352	16.0899
DMSIILTVANNLHYRK	1.0000	0.0000	0.3092	15.8934	86314245.8098	15.4248
DMSPEQPAEPGISNPN	1.0000	0.0000	0.2831	15.4218	50148671.9663	15.0622
DMTENKVGESICPAAP	1.0000	0.0000	0.3005	16.4422	162354241.4127	15.8465
DMVEMEPSTSSTVSQT	1.0000	0.0000	0.3255	15.4708	53058854.5144	15.0999
DNAIQNVIGKQNTTEG	1.0000	0.0000	0.2443	15.5656	59179876.2253	15.1728
DNALGYEVHTAEAFSI	1.0000	0.0000	0.2927	16.2955	137130154.9661	15.7338
DNAYVKLLKLLDPVHP	1.0000	0.0000	0.2670	15.7425	72547694.0077	15.3088
DNCKPHAEPEQRNQWQ	1.0000	0.0000	0.3446	17.5711	595524072.1576	16.7142
DNDAHFSMISIRHNTS	1.0000	0.0000	0.3438	15.7653	74478010.6680	15.3263
DNDANNMTNKELNVFE	1.0000	0.0000	0.2706	15.1856	38208969.0019	14.8807
DNDISMTENKVGESIC	1.0000	0.0000	0.3249	15.8848	85459251.0336	15.4181
DNDKPGIQQLIDPVDG	1.0000	0.0000	0.2277	15.9072	87697658.1410	15.4354
DNDLKRQIEEIYLKNL	1.0000	0.0000	0.2478	15.3052	43847934.7034	14.9726
DNDNSKVGDSILGVIT	1.0000	0.0000	0.2711	15.0299	31940477.5111	14.7611
DNDQAGVQVTTISALS	1.0000	0.0000	0.2695	15.2955	43361775.8756	14.9652
DNDSGQYYNFPMNQAL	1.0000	0.0000	0.3307	16.2555	130947111.9840	15.7030
DNDSVQEGDNEEDFGA	1.0000	0.0000	0.2672	15.8251	79785672.2374	15.3722
DNDTDLISTRRLRPVP	1.0000	0.0000	0.2494	15.2965	43414949.1973	14.9660
DNEDENESKILSAILS	1.0000	0.0000	0.2489	14.1777	11973654.0285	14.1060
DNEEDFGAETNKQFIA	1.0000	0.0000	0.2434	15.9650	93727691.3983	15.4798
DNEQTEDNLLEDDQNL	1.0000	0.0000	0.2296	14.7876	24163023.8110	14.5748
DNESSDSLAEVFMTPD	1.0000	0.0000	0.2979	15.2088	39243771.3913	14.8985
DNETLTINERALVQTM	1.0000	0.0000	0.2530	15.5613	58887510.4366	15.1695
DNEVNRPETSMMEPEL	1.0000	0.0000	0.2902	15.8426	81405490.7834	15.3857
DNFQLKNTKIFIHILN	1.0000	0.0000	0.2683	15.4791	53571403.0574	15.1063
DNFSQERTDTPNLNDN	1.0000	0.0000	0.2571	14.7780	23897200.7613	14.5674
DNFTSENESNLSISRD	1.0000	0.0000	0.2722	14.1291	11321759.5108	14.0686
DNFYDSSEFDHRKNNL	1.0000	0.0000	0.3227	15.5529	58321706.8422	15.1630
DNGLPHLEYSMERMEK	1.0000	0.0000	0.3264	16.5474	183261677.7927	15.9274
DNGNVLNRITISSSDP	1.0000	0.0000	0.2713	14.4538	16453453.0166	14.3182
DNGTGIAKNEVRYKYH	1.0000	0.0000	0.2875	16.7145	222132671.5943	16.0558
DNHDMRPLVPEISHPM	1.0000	0.0000	0.3188	16.7158	222477960.6650	16.0569
DNHYQEKKLTHSPAYR	1.0000	0.0000	0.3148	16.4562	164994057.1326	15.8573
DNIAAVPTDELTNCAG	1.0000	0.0000	0.2695	16.0190	99745606.8174	15.5213
DNINTSRQNVVSITFV	1.0000	0.0000	0.2882	15.2351	40449555.5048	14.9187
DNIPSNGPSSVVNDWL	1.0000	0.0000	0.3413	15.4990	54810384.5322	15.1216
DNISEQSLMKAFVNLL	1.0000	0.0000	0.2901	15.0578	32982613.5928	14.7825
DNISTAPTKELASELL	1.0000	0.0000	0.2380	14.4022	15504527.4956	14.2785
DNKDVDFVGALDGPHI	1.0000	0.0000	0.2534	16.4362	161235864.6863	15.8419
DNKENTSESLKSVTPS	1.0000	0.0000	0.2534	13.9424	9132389.5726	13.9252
DNKGYEAQNQSYESIR	1.0000	0.0000	0.3109	15.8450	81633427.3970	15.3875
DNKIGAKSVWSKDKNE	1.0000	0.0000	0.3205	15.7891	76543941.3971	15.3446
DNKIKSSTTLLSLNLH	1.0000	0.0000	0.2519	13.9274	8975957.2052	13.9136
DNKLGRKPSFYLLKKQ	1.0000	0.0000	0.2758	15.4384	51119439.7932	15.0750
DNKSVKLHTSNLKLTM	1.0000	0.0000	0.2832	14.7780	23897561.8014	14.5674
DNKVTERLSHVDEGPK	1.0000	0.0000	0.2694	15.7802	75761571.2863	15.3377
DNLELSNRWSPPLICS	1.0000	0.0000	0.3643	15.7206	70737186.1469	15.2919
DNLFKIDSFLMYMALG	1.0000	0.0000	0.3284	16.3687	149182034.2369	15.7901
DNLGENLQPLSQRNNS	1.0000	0.0000	0.2625	14.3344	14340976.7827	14.2265
DNLLEDDQNLPGYGLT	1.0000	0.0000	0.2587	15.3704	47266982.5171	15.0227
DNLPSQDSEEQFLLPA	1.0000	0.0000	0.2641	14.9442	28937387.2085	14.6951
DNLQQKFLREFNNETG	1.0000	0.0000	0.2651	15.5821	60313806.8205	15.1855
DNLSPNMFSVGEHDSS	1.0000	0.0000	0.3380	15.2179	39655683.5931	14.9055
DNMHDEENGSRNTKYN	1.0000	0.0000	0.3175	15.8010	77605976.3346	15.3538
DNMLNKPCDAGTYSIM	1.0000	0.0000	0.3486	16.5687	187808069.4889	15.9438
DNNFFSENHSYSAEFS	1.0000	0.0000	0.3533	15.3528	46320602.6807	15.0092
DNNHDSPVELIKPVEY	1.0000	0.0000	0.2866	15.7836	76059066.0268	15.3403
DNNKDFNDNRPQQAME	1.0000	0.0000	0.2712	15.7399	72327382.6286	15.3067
DNNLNQNYIDQNNMAL	1.0000	0.0000	0.2835	15.0726	33548535.7451	14.7939
DNNMMRNTNDARLGGR	1.0000	0.0000	0.3013	16.0690	105647387.0933	15.5597
DNNQSGIGLSARSDPI	1.0000	0.0000	0.2817	14.8477	25896022.6185	14.6210
DNNSDKSSKVQLMTEN	1.0000	0.0000	0.2796	14.4909	17172163.9112	14.3467
DNNSNDRMVADNDQAG	1.0000	0.0000	0.2872	15.4967	54665097.6257	15.1198
DNNSVEKANQRVLLHA	1.0000	0.0000	0.2804	15.3150	44349784.3861	14.9802
DNPARQQDSDSNPSTD	1.0000	0.0000	0.2675	14.7061	21998746.7767	14.5121
DNPLMQPAVFLTKSQI	1.0000	0.0000	0.2753	15.7124	70077096.9367	15.2856
DNPPEENLRGDLLSKS	1.0000	0.0000	0.2547	14.5380	18129512.4239	14.3830
DNPVMEVNNTSGTPLT	1.0000	0.0000	0.2766	15.2745	42328702.0087	14.9491
DNPYDIEMFGTTLSYI	1.0000	0.0000	0.3080	16.3710	149575289.8276	15.7918
DNQKPSVNSPDLWLHD	1.0000	0.0000	0.3399	15.8857	85551554.9825	15.4188
DNQLFTADNDLKRQIE	1.0000	0.0000	0.2403	15.4239	50273577.3024	15.0639
DNQNVRQRSMEANVIS	1.0000	0.0000	0.3061	15.5994	61530232.8358	15.1988
DNQYDLFLVEGSSLPC	1.0000	0.0000	0.3401	16.0227	100171280.4257	15.5242
DNQYNLSESSALIFFT	1.0000	0.0000	0.3054	14.9969	30749976.5333	14.7357
DNRPQQAMESKRIHSK	1.0000	0.0000	0.3023	15.9504	92169633.0690	15.4686
DNSATISSNERMNFSE	1.0000	0.0000	0.3043	14.6634	20944599.3844	14.4793
DNSEQPEPKPTTTFLR	1.0000	0.0000	0.2462	15.2997	43573034.0222	14.9684
DNSKPLFNVQSQTEWV	1.0000	0.0000	0.3430	16.0985	109305892.4864	15.5824
DNSKVGDSILGVITDD	1.0000	0.0000	0.2682	15.2288	40158113.5811	14.9139
DNSLPMDYTGVYIISP	1.0000	0.0000	0.3229	16.0524	103651300.9246	15.5470
DNSLYYLNLFFKTCSM	1.0000	0.0000	0.3819	16.2184	125479697.1859	15.6745
DNSNQADFFYHRQVNE	1.0000	0.0000	0.3203	16.3744	150158536.5303	15.7944
DNSSCNPWNKSDANNQ	1.0000	0.0000	0.3617	15.4641	52651005.5018	15.0947
DNSSPPVESVPRSLLL	1.0000	0.0000	0.2749	14.3410	14450567.7782	14.2315
DNSSRTPRMTEDRISA	1.0000	0.0000	0.2948	15.2917	43176217.0237	14.9623
DNSVNEYPIEYEANLI	1.0000	0.0000	0.2890	15.5689	59406152.3947	15.1753
DNTLPSQRPCDWKLAI	1.0000	0.0000	0.3445	16.6063	196129092.1994	15.9727
DNTRHLSSSNKKVQNQ	1.0000	0.0000	0.2887	14.6492	20603990.7499	14.4684
DNTVNIQQYDDNLELS	1.0000	0.0000	0.2698	15.0969	34501887.1920	14.8126
DNVALGNDLGQTSFKY	1.0000	0.0000	0.2906	15.6877	68114635.7296	15.2667
DNVHLQSSQSNSQHSK	1.0000	0.0000	0.3240	14.6942	21700198.7573	14.5030
DNVHVPMTITFYLKTN	1.0000	0.0000	0.2958	16.4095	156363068.7772	15.8214
DNVQSNGSSENTFDIS	1.0000	0.0000	0.2913	14.5076	17504570.8466	14.3595
DNVSVGESGTNQCVHR	1.0000	0.0000	0.3529	16.5052	174573550.0946	15.8950
DNYFNSQYISNYDATE	1.0000	0.0000	0.3326	15.8270	79959930.1286	15.3737
DNYTSDYTRSSILHIC	1.0000	0.0000	0.3686	16.0945	108792923.7838	15.5793
DPAFHSSIKVSRMSPD	1.0000	0.0000	0.3364	15.7070	69640255.9525	15.2814
DPAQYSLSDNNFFSEN	1.0000	0.0000	0.3094	15.0093	31190769.3917	14.7452
DPCFSDLLDHDKSSVF	1.0000	0.0000	0.3487	15.9870	96135771.8113	15.4967
DPCNEGHNTLLDASHA	1.0000	0.0000	0.3261	16.1283	113115439.8666	15.6053
DPDFMTENKVGESICP	1.0000	0.0000	0.3100	16.6030	195372901.8341	15.9701
DPDFPTELDNVQSNGS	1.0000	0.0000	0.2755	15.1335	35984698.9658	14.8407
DPDNTRHLSSSNKKVQ	1.0000	0.0000	0.2857	14.7757	23835268.3437	14.5656
DPDPESGDKWQEAESG	1.0000	0.0000	0.3205	16.5178	177124749.7374	15.9047
DPELKDNSVNEYPIEY	1.0000	0.0000	0.2820	15.6804	67543429.1342	15.2610
DPESGDKWQEAESGET	1.0000	0.0000	0.3204	16.4658	166836714.7204	15.8647
DPFNKMFELRGTPPLG	1.0000	0.0000	0.2684	16.3342	143373792.5793	15.7635
DPHGVIINPDLDNKIK	1.0000	0.0000	0.2461	15.6650	66354844.6581	15.2492
DPIADNNQSGIGLSAR	1.0000	0.0000	0.2728	15.1602	37109745.1962	14.8612
DPIIDNINTSRQNVVS	1.0000	0.0000	0.2694	14.9572	29374838.4933	14.7052
DPIIYGTFQLDYKLQD	1.0000	0.0000	0.2568	16.4984	173212599.7325	15.8898
DPINPLSSINKGNLRS	1.0000	0.0000	0.2602	14.1850	12074544.4920	14.1116
DPINSRILRNDNKIGA	1.0000	0.0000	0.2550	15.0457	32526617.4417	14.7732
DPISMLTDSPNSLNNE	1.0000	0.0000	0.2690	14.2724	13352493.7753	14.1788
DPKASGAEPKMTENKV	1.0000	0.0000	0.2597	15.7170	70444628.1884	15.2891
DPKSNQKKSALACNST	1.0000	0.0000	0.2924	14.7985	24469990.5202	14.5832
DPKSRKVLVKRTRQLE	1.0000	0.0000	0.2505	15.6000	61567824.2820	15.1992
DPLELFGADEKNSDSK	1.0000	0.0000	0.2618	14.9503	29142652.6946	14.6999
DPLPGSRQIRTISMSL	1.0000	0.0000	0.2978	15.3389	45587208.8262	14.9986
DPLRSLTGAQTVLVSI	1.0000	0.0000	0.2682	15.2152	39535421.2144	14.9035
DPLYSTIEQDMNANSA	1.0000	0.0000	0.2956	15.3744	47487189.7547	15.0258
DPMTENRPNSDDTLNQ	1.0000	0.0000	0.2658	15.1180	35349737.8421	14.8288
DPMTHETNASKITLQV	1.0000	0.0000	0.2769	15.7665	74577490.9162	15.3272
DPMYNLRCYCNRIATT	1.0000	0.0000	0.3654	17.5210	562204837.4232	16.6758
DPNKHKWADPTYGDIA	1.0000	0.0000	0.3077	17.1699	375262671.8665	16.4059
DPNPSKAVISAYLAKE	1.0000	0.0000	0.2722	15.2580	41529302.7686	14.9363
DPPCQWLKIKQKSSTL	1.0000	0.0000	0.3502	16.3391	144184752.0988	15.7673
DPPKQESAELFGTDPL	1.0000	0.0000	0.2457	15.5347	57109129.2474	15.1490
DPPPANLVSLGGSPND	1.0000	0.0000	0.2685	14.9255	28322725.6960	14.6808
DPPSDPTDSLSLPKNV	1.0000	0.0000	0.2530	14.3867	15230979.3563	14.2667
DPQSNILPADSTMGFI	1.0000	0.0000	0.2898	15.5820	60306962.6978	15.1854
DPRIQEEDQDDTDESQ	1.0000	0.0000	0.2292	15.7752	75326895.2430	15.3339
DPRRKIPPLKSEIELN	1.0000	0.0000	0.2396	15.1064	34879182.9189	14.8198
DPRYESTDYFTILLPA	1.0000	0.0000	0.2804	16.0701	105786335.8183	15.5606
DPSLCTFIDNVHLQSS	1.0000	0.0000	0.3407	15.6543	65542700.4957	15.2410
DPSNLIRLGIESLSEK	1.0000	0.0000	0.2621	14.4630	16629912.7098	14.3253
DPSPPNVQIKSQRDFS	1.0000	0.0000	0.2872	15.2557	41420527.3028	14.9346
DPTDSLSLPKNVARDY	1.0000	0.0000	0.2747	15.1357	36077049.1538	14.8424
DPTSDITTYVTAYDPK	1.0000	0.0000	0.2617	15.9561	92772685.9248	15.4729
DPTSDQDNESSDSLAE	1.0000	0.0000	0.2615	14.2988	13765594.6933	14.1991
DPTSFQQKHAQDKVLT	1.0000	0.0000	0.2633	15.9770	95028451.7492	15.4890
DPTYGDIANISCQTLQ	1.0000	0.0000	0.3019	16.2341	127762921.2234	15.6866
DPVDGYVLENKSQDEE	1.0000	0.0000	0.2692	15.8923	86204564.3500	15.4239
DPVHPDPDFMTENKVG	1.0000	0.0000	0.2595	16.7272	225404054.3660	16.0656
DPYKNVNSNFMYRSSS	1.0000	0.0000	0.3603	15.4071	49306655.8297	15.0509
DPYQPRLEPFDNVSVG	1.0000	0.0000	0.2835	16.2796	134644316.6557	15.7216
DPYVQGSGHWNPQTGC	1.0000	0.0000	0.3947	18.1418	1148843309.1923	17.1529
DQAGVQVTTISALSPK	1.0000	0.0000	0.2641	15.4481	51691114.1636	15.0825
DQAIKKKILIGPSMIA	1.0000	0.0000	0.2520	15.7622	74211708.8340	15.3239
DQASCQVRKPSNSEQK	1.0000	0.0000	0.3206	15.6768	67260836.1736	15.2582
DQAWYPRSFSENVSIK	1.0000	0.0000	0.3752	16.5079	175107880.2477	15.8970
DQCNAHHGRGFETVRR	1.0000	0.0000	0.2913	17.8227	795678562.1479	16.9077
DQCQSFATNNLGSLLK	1.0000	0.0000	0.3120	15.3168	44438885.4942	14.9815
DQDALSVCNLGKNYLP	1.0000	0.0000	0.3151	15.8337	80580811.5729	15.3789
DQDDTDESQAVQPLKL	1.0000	0.0000	0.2379	15.4158	49807344.3305	15.0577
DQDEKIPCTTNNHTTT	1.0000	0.0000	0.2733	15.9551	92670919.1041	15.4722
DQDNESSDSLAEVFMT	1.0000	0.0000	0.3016	15.2811	42651463.4139	14.9541
DQEIDGQSDKLWLFPH	1.0000	0.0000	0.3304	16.9091	277917805.3679	16.2054
DQELSSSSEAILRVHE	1.0000	0.0000	0.3015	15.0107	31240670.3179	14.7463
DQELTQPNQHERQTSL	1.0000	0.0000	0.2662	15.6006	61612669.5354	15.1997
DQEMTENKVGESICPA	1.0000	0.0000	0.3024	16.5028	174084892.5141	15.8931
DQETENLADDCDRGTS	1.0000	0.0000	0.2836	15.9439	91474921.7393	15.4635
DQFILLSRDMTENKVG	1.0000	0.0000	0.2834	15.8684	83866733.1086	15.4055
DQGDAGQLNPQLDINF	1.0000	0.0000	0.2513	15.8029	77771464.2563	15.3552
DQGISFHYKMSLQLME	1.0000	0.0000	0.3526	16.6937	216886947.2250	16.0399
DQGQTAHQVDSGPEAN	1.0000	0.0000	0.2696	16.2370	128193146.2430	15.6888
DQGVLDLKTPLLNNPG	1.0000	0.0000	0.2425	15.1005	34643620.9867	14.8153
DQIDPLYSTIEQDMNA	1.0000	0.0000	0.2763	15.9152	88510091.4343	15.4415
DQIQFLDKLLLVCLIS	1.0000	0.0000	0.2936	15.7268	71244748.0568	15.2967
DQISTFQLFWENAFEM	1.0000	0.0000	0.3551	17.2195	397304813.6325	16.4440
DQKQPESLVLKKHTNY	1.0000	0.0000	0.2798	15.6501	65225666.7994	15.2377
DQMGAHLDFLKAMANI	1.0000	0.0000	0.2880	16.7095	220856832.4551	16.0520
DQNIVNSSTKFNENTP	1.0000	0.0000	0.2664	14.6099	19692291.6892	14.4382
DQNLPGYGLTVSVKSS	1.0000	0.0000	0.3059	15.2152	39535532.6210	14.9035
DQNMLMPTMNHSLHES	1.0000	0.0000	0.3634	16.1767	119597611.9829	15.6425
DQNNASGGDPYVQGSG	1.0000	0.0000	0.3122	16.0000	97587034.1961	15.5067
DQNNMALKDILTSFSG	1.0000	0.0000	0.2902	15.1443	36434426.0830	14.8489
DQNQKKKFHDTYGSKT	1.0000	0.0000	0.2859	16.0398	102161142.7044	15.5373
DQNSKPKKNPGNDASL	1.0000	0.0000	0.2521	14.4738	16836823.8350	14.3336
DQNSTNQLKHTGNPPN	1.0000	0.0000	0.2695	14.9294	28448822.7536	14.6838
DQPNEPPQIVHEKNTH	1.0000	0.0000	0.2586	16.1857	120849244.3438	15.6494
DQPQFRKKNFSKDTMF	1.0000	0.0000	0.2885	16.2766	134180355.5488	15.7193
DQQIIIVDVCDGEAED	1.0000	0.0000	0.2348	16.9518	291927894.4642	16.2383
DQQLHGVQQKIIKTIA	1.0000	0.0000	0.2300	16.3469	145477559.1950	15.7733
DQQSVSHNNALRIVKL	1.0000	0.0000	0.2923	15.2745	42326109.0599	14.9490
DQRIVNNDLKQLKTLR	1.0000	0.0000	0.2395	15.1975	38734913.9536	14.8898
DQSGSLNRNNKTNNTQ	1.0000	0.0000	0.2585	14.2215	12593044.9990	14.1397
DQSINLVDKFTTKSLT	1.0000	0.0000	0.2568	14.7596	23397102.4161	14.5533
DQSPHSIGQDSLMTTN	1.0000	0.0000	0.3116	15.3743	47482020.7898	15.0258
DQSPRVKDKNSSYNHQ	1.0000	0.0000	0.3180	15.4066	49279828.7991	15.0506
DQSRVSLLLRHKSNAD	1.0000	0.0000	0.2937	14.9383	28740765.0556	14.6906
DQSSDLGQQWHINKTP	1.0000	0.0000	0.3455	16.3568	147145623.2142	15.7809
DQSSNSNSPETRGLLP	1.0000	0.0000	0.2706	14.1864	12094681.7249	14.1127
DQTTNTKSKGSMPHQP	1.0000	0.0000	0.2949	15.6294	63690362.1611	15.2218
DQVLAVSFERYQVSIT	1.0000	0.0000	0.3004	16.2088	124093983.1213	15.6671
DQVNTNTSTAYPTYNV	1.0000	0.0000	0.2917	15.6152	62656834.3872	15.2109
DQVQHTYPIWPKPIVT	1.0000	0.0000	0.2926	17.6073	620934333.9558	16.7421
DQVVNNDYKSCISLHL	1.0000	0.0000	0.3482	15.9751	94823348.1028	15.4875
DQYVACQSPTQADSLK	1.0000	0.0000	0.3175	16.2335	127684917.6067	15.6862
DRAMTENKVGESICPA	1.0000	0.0000	0.3044	16.5522	184286967.2439	15.9311
DRANGFLKIIVSKMTN	1.0000	0.0000	0.2846	15.6969	68837244.5261	15.2737
DRCVSLNLRFAGNNVS	1.0000	0.0000	0.3386	15.7294	71461244.4646	15.2987
DRDLSISSNASTEENA	1.0000	0.0000	0.2633	14.1671	11828921.1426	14.0979
DREEASTNRRFSEYLH	1.0000	0.0000	0.3158	16.0393	102093128.4068	15.5368
DREESYVNSVNSLAHI	1.0000	0.0000	0.3222	15.4105	49502706.2629	15.0536
DREHKSRDESAENALK	1.0000	0.0000	0.2755	15.3313	45186519.2647	14.9927
DRFNKDKYDMGVSNRP	1.0000	0.0000	0.3066	16.3269	142171830.1762	15.7579
DRGPAEKNACRTMKDE	1.0000	0.0000	0.2738	16.7528	232152221.8249	16.0853
DRGTSYLLIMNKLSSA	1.0000	0.0000	0.3081	15.0655	33274556.5182	14.7884
DRHQFIRQHHTRLALP	1.0000	0.0000	0.2697	17.0949	344206897.4524	16.3482
DRIKTTPKVEAPSEAS	1.0000	0.0000	0.2485	15.2562	41442572.3208	14.9349
DRISAKINNNVTIPNV	1.0000	0.0000	0.2562	14.9289	28433247.8399	14.6834
DRLDINDNEDENESKI	1.0000	0.0000	0.2411	14.7783	23905845.4067	14.5676
DRLFSTLLFSEINSII	1.0000	0.0000	0.2812	14.7337	22709394.3877	14.5333
DRLNKDARGPAEDYRL	1.0000	0.0000	0.2497	16.0600	104561877.8827	15.5528
DRLSEGLISNKKFGIK	1.0000	0.0000	0.2733	15.1222	35521659.1086	14.8320
DRLSSAITSGPSSTLS	1.0000	0.0000	0.2723	13.8877	8575182.8983	13.8831
DRLTQKKIKQVQQAVL	1.0000	0.0000	0.2248	15.8984	86810069.9842	15.4286
DRLTVQAVVYFTSQRD	1.0000	0.0000	0.2766	16.5213	177836116.8190	15.9074
DRLYNTVLSEADLRYL	1.0000	0.0000	0.2911	15.6343	64049493.0412	15.2256
DRMANNDSALTEFQML	1.0000	0.0000	0.3014	15.8481	81927509.4874	15.3899
DRMVADNDQAGVQVTT	1.0000	0.0000	0.2438	16.6063	196123675.5864	15.9727
DRNLLESAKAHWTWGK	1.0000	0.0000	0.3947	17.3333	452896406.6081	16.5314
DRNPHGTMANISHILA	1.0000	0.0000	0.3092	16.1506	116060481.4529	15.6224
DRPNYVYWNHKFTRRL	1.0000	0.0000	0.3642	17.7052	694971759.2847	16.8173
DRQKRFDGDKKQNPID	1.0000	0.0000	0.2294	16.0988	109338407.0450	15.5826
DRRSAAADPQSNILPA	1.0000	0.0000	0.2615	15.2403	40692884.2851	14.9227
DRSGNSTYFNHDLLVN	1.0000	0.0000	0.3229	15.4454	51531101.4906	15.0804
DRSWSSQSRPYDRYSC	1.0000	0.0000	0.4596	16.9647	296284405.5245	16.2481
DRTALANSDRLTQKKI	1.0000	0.0000	0.2407	15.0487	32637400.1856	14.7755
DRTHASAESQNRNGDL	1.0000	0.0000	0.2907	15.3849	48065240.3993	15.0339
DRYPFKPRGYKHLAVN	1.0000	0.0000	0.2847	17.0124	313017963.5751	16.2848
DRYQPPTIYSQCEPEI	1.0000	0.0000	0.3008	16.9800	301547081.6878	16.2599
DRYSCGLEQQKDDPDF	1.0000	0.0000	0.3045	16.8120	248536790.2395	16.1308
DSADFLSLAGKKLSLV	1.0000	0.0000	0.2738	14.6865	21508170.6617	14.4971
DSADTHKLLVTDHSYD	1.0000	0.0000	0.3061	15.7825	75969375.8587	15.3395
DSAKEHPDKTKPNQQP	1.0000	0.0000	0.2500	15.5292	56751836.6411	15.1448
DSALTEFQMLNRQISK	1.0000	0.0000	0.2906	15.4157	49797236.1396	15.0575
DSASKPSKILSTVSSL	1.0000	0.0000	0.2601	13.6918	6843705.2121	13.7326
DSAVRIGRRNNNQLDN	1.0000	0.0000	0.2751	15.2151	39528679.1393	14.9034
DSCALVKLKHFNPKHD	1.0000	0.0000	0.3282	16.3676	148996494.7017	15.7892
DSCKLTKKAIMRPDKS	1.0000	0.0000	0.3049	15.7881	76459596.2124	15.3438
DSCLISNLFLTMNAVR	1.0000	0.0000	0.3364	15.6730	66971142.4574	15.2554
DSCTSTVQAIAPNPST	1.0000	0.0000	0.3054	15.3542	46393663.7230	15.0103
DSDFNKNEDSNNPPNG	1.0000	0.0000	0.2666	14.4691	16745788.4311	14.3300
DSDLNLTNNSDDDNPP	1.0000	0.0000	0.2365	13.9706	9433985.4619	13.9469
DSDLQMYTSNNTQHYE	1.0000	0.0000	0.3402	15.9782	95159898.1738	15.4899
DSDNGTGIAKNEVRYK	1.0000	0.0000	0.2763	15.7690	74793270.2852	15.3291
DSDPLPGSRQIRTISM	1.0000	0.0000	0.2980	15.4873	54075724.0090	15.1126
DSDPNKHKWADPTYGD	1.0000	0.0000	0.3359	16.8482	259100278.5327	16.1586
DSDSNPSTDAGYLITL	1.0000	0.0000	0.2784	14.7471	23063690.3967	14.5437
DSDSSAAIQVNWLIYV	1.0000	0.0000	0.3632	16.2151	125000429.8336	15.6720
DSEEQFLLPASNFSLH	1.0000	0.0000	0.3056	15.1192	35397229.4827	14.8297
DSEHPGELNKRKVKVL	1.0000	0.0000	0.2721	15.6344	64054146.0824	15.2256
DSEMKVESIKSSAKRK	1.0000	0.0000	0.2946	14.9988	30815211.3097	14.7371
DSENNKDVLPFLNHAK	1.0000	0.0000	0.2746	15.1211	35473685.6790	14.8311
DSFLMYMALGQKFSTL	1.0000	0.0000	0.3438	16.3013	138040978.7789	15.7382
DSFVHRSLSADSTVNS	1.0000	0.0000	0.3216	14.8246	25215992.3944	14.6032
DSGKAATERLWWGESY	1.0000	0.0000	0.4155	17.6427	646699680.9620	16.7693
DSGLCTASISNTNIDQ	1.0000	0.0000	0.3050	15.0401	32317900.5459	14.7689
DSGPEANQDKGPTNTQ	1.0000	0.0000	0.2511	15.3541	46390469.1619	15.0102
DSGQYYNFPMNQALHN	1.0000	0.0000	0.3514	16.5822	190754740.8194	15.9542
DSGTPKVIANNTTDYF	1.0000	0.0000	0.2754	15.6470	64992617.7603	15.2353
DSHYTQRSDADSLQIQ	1.0000	0.0000	0.3117	15.6902	68308520.8997	15.2686
DSIIFSKVLSRGIDGV	1.0000	0.0000	0.2992	15.5630	59005799.9982	15.1708
DSIKKTHKVLNTTTQR	1.0000	0.0000	0.2560	15.2941	43291804.9785	14.9641
DSILCDTYNRGMIYLK	1.0000	0.0000	0.3465	16.6906	216118401.4135	16.0375
DSILGVITDDQYVACQ	1.0000	0.0000	0.2999	16.7510	231671341.6422	16.0839
DSISSATGKNSSICFR	1.0000	0.0000	0.3380	15.0909	34263280.4450	14.8079
DSKAIPGADGQSRDQF	1.0000	0.0000	0.2739	15.9477	91881588.9896	15.4665
DSKDEGSVLNQRNIDT	1.0000	0.0000	0.2662	14.9586	29421362.4801	14.7062
DSKEKKVCTSLRSTTM	1.0000	0.0000	0.3221	15.5466	57895756.2646	15.1581
DSKIRTVLKKKRPNEQ	1.0000	0.0000	0.2437	15.2443	40881476.0356	14.9258
DSKMISPQQVVRIQAH	1.0000	0.0000	0.3022	16.4279	159700613.0455	15.8355
DSKNNHYMFDTANSNS	1.0000	0.0000	0.3349	15.1808	37999689.8679	14.8770
DSLAEVFMTPDWNTSY	1.0000	0.0000	0.3735	16.7163	222606176.7194	16.0573
DSLAKVATSDEFDKRD	1.0000	0.0000	0.2616	15.3401	45648193.9134	14.9995
DSLDDDESNGIFDAFM	1.0000	0.0000	0.2998	15.7706	74929916.3368	15.3303
DSLGRVETSRFWKFRK	1.0000	0.0000	0.3560	16.8672	264830325.8690	16.1732
DSLISQGEKYVCVNIT	1.0000	0.0000	0.3298	16.1178	111761520.3036	15.5972
DSLKDGGYFSDISKSN	1.0000	0.0000	0.3098	14.9542	29274721.0415	14.7029
DSLMTTNFISTDVDPI	1.0000	0.0000	0.2811	15.3148	44336040.7215	14.9800
DSLNKSNLKILMSLQI	1.0000	0.0000	0.2649	14.1689	11852810.8272	14.0992
DSLPNLYQPEPNEYEQ	1.0000	0.0000	0.2849	15.6259	63431461.3305	15.2191
DSLQIQANNNGHGNKS	1.0000	0.0000	0.2917	14.9408	28825034.0148	14.6925
DSLSDPFNKMFELRGT	1.0000	0.0000	0.3035	15.5962	61300779.0245	15.1963
DSLSHIKGEKPWEIQV	1.0000	0.0000	0.3409	16.5743	189026358.8943	15.9481
DSLSLPKNVARDYDDL	1.0000	0.0000	0.2751	15.0362	32170095.2727	14.7658
DSLTLLSNSDNMHDEE	1.0000	0.0000	0.2909	14.6372	20323328.5354	14.4592
DSLVSEPRHTTTSTMV	1.0000	0.0000	0.3112	15.5329	56990106.4991	15.1476
DSMKSVAFKESTYFGH	1.0000	0.0000	0.3571	16.4511	164034484.0441	15.8534
DSNKESSVSTANSLRH	1.0000	0.0000	0.2916	14.2287	12698129.5582	14.1452
DSNNEKLGMTIAANET	1.0000	0.0000	0.2654	15.0775	33739018.5880	14.7976
DSNNFGVMYGELTFQV	1.0000	0.0000	0.3275	16.5956	193718667.3615	15.9645
DSNNPPNGAFFVEAYK	1.0000	0.0000	0.2974	15.9086	87830696.6994	15.4364
DSNPSTDAGYLITLSN	1.0000	0.0000	0.2773	14.5483	18344120.7454	14.3908
DSPKIRENKTLAAASK	1.0000	0.0000	0.2460	14.7769	23867586.3299	14.5665
DSPNSLNNEQREPLMY	1.0000	0.0000	0.3026	15.1683	37454380.9864	14.8674
DSPVELIKPVEYEMLD	1.0000	0.0000	0.2765	16.0805	107055520.4948	15.5685
DSQERDLNKNPNQCSV	1.0000	0.0000	0.3086	15.3534	46351602.3707	15.0097
DSQKATFGLQLNFLDI	1.0000	0.0000	0.2676	15.4299	50621675.7894	15.0685
DSQMKHEYLISGVSHA	1.0000	0.0000	0.3597	16.3920	153244088.2970	15.8080
DSQNGGYEHKKIDQEI	1.0000	0.0000	0.2815	16.2642	132268084.6381	15.7097
DSRKDLGTFQICLMIR	1.0000	0.0000	0.3143	16.6436	204726040.3750	16.0014
DSRLSKTKINHASSQI	1.0000	0.0000	0.2861	14.5979	19424104.7818	14.4290
DSRSSFKVPYQRQISE	1.0000	0.0000	0.3262	15.6306	63777028.0102	15.2227
DSRTDAFYDNSIQKKK	1.0000	0.0000	0.2816	15.4763	53396535.5138	15.1041
DSRVSQTCNPLSELSQ	1.0000	0.0000	0.3211	15.0390	32276833.9663	14.7681
DSSAAIQVNWLIYVRF	1.0000	0.0000	0.3674	16.8420	257267861.7294	16.1539
DSSAQKIFRFNKSRKN	1.0000	0.0000	0.2947	15.0655	33273457.6956	14.7884
DSSATGKFTVLELDTT	1.0000	0.0000	0.2610	15.0681	33376319.6191	14.7904
DSSDKDDNDISMTENK	1.0000	0.0000	0.2714	14.6286	20123119.8972	14.4526
DSSEFDHRKNNLPSSL	1.0000	0.0000	0.2946	14.4912	17178094.7945	14.3470
DSSELLLSSFKFMTEN	1.0000	0.0000	0.3016	14.6200	19922815.1998	14.4459
DSSHSPLNVSGDSSDK	1.0000	0.0000	0.2989	14.1987	12266703.1562	14.1222
DSSIKFREDDIELFAR	1.0000	0.0000	0.2746	15.6769	67268036.8188	15.2583
DSSMDSDLQMYTSNNT	1.0000	0.0000	0.3295	15.0020	30928797.8810	14.7396
DSSPKMTNNGCEGNAL	1.0000	0.0000	0.3283	15.5613	58887242.5463	15.1695
DSSRTGKMKKHSICEN	1.0000	0.0000	0.3529	15.9716	94445916.8085	15.4849
DSSSTKMTENKVGESI	1.0000	0.0000	0.2948	14.7947	24361102.6615	14.5802
DSSTNSPKAISSVLGE	1.0000	0.0000	0.2748	14.1534	11643168.5788	14.0873
DSSTTQKYINEINVDQ	1.0000	0.0000	0.2774	15.2027	38967825.5395	14.8938
DSSVLRTYEVMANTTG	1.0000	0.0000	0.3118	15.8600	83057959.8292	15.3991
DSSWKTGYLSIEILDT	1.0000	0.0000	0.3424	15.8433	81469874.4730	15.3862
DSTLERNLSLNESNMC	1.0000	0.0000	0.3173	14.8335	25475849.4041	14.6101
DSTLYSKISSDAKVNN	1.0000	0.0000	0.2801	14.3301	14270026.9427	14.2232
DSTMGFITQCPSQWSG	1.0000	0.0000	0.4220	17.3423	457612456.4929	16.5384
DSTPPKMQGIIHYSIS	1.0000	0.0000	0.3286	16.0083	98514503.6120	15.5130
DSTQETSSNDRLFSTL	1.0000	0.0000	0.2727	14.3122	13979316.8343	14.2094
DSTQLSGNVTNRTCSY	1.0000	0.0000	0.3406	15.5239	56404185.3320	15.1407
DSTTMNKNKSIQQLTG	1.0000	0.0000	0.2750	14.9413	28842299.6620	14.6929
DSTVNSEFSVSAIFPR	1.0000	0.0000	0.3121	15.1924	38511499.8785	14.8860
DSVQEGDNEEDFGAET	1.0000	0.0000	0.2580	15.9837	95766158.4526	15.4941
DSWSEGVKNLDIKMSP	1.0000	0.0000	0.3563	16.0088	98572883.9667	15.5134
DSYDSLSHIKGEKPWE	1.0000	0.0000	0.3694	16.4039	155355306.2700	15.8171
DSYTNNFECVTSGEDN	1.0000	0.0000	0.3400	15.8735	84360703.0308	15.4095
DSYVNHAFPVFDIDEA	1.0000	0.0000	0.2944	16.6698	210986800.5341	16.0215
DTAASRGQSKYRLPLG	1.0000	0.0000	0.2901	15.7327	71731811.1987	15.3012
DTADEMLVSKASQLKD	1.0000	0.0000	0.2705	15.2836	42772128.3301	14.9560
DTANSNSYPIDNVHVP	1.0000	0.0000	0.3051	15.4415	51297644.0118	15.0774
DTCLTSGSQNSWVFYF	1.0000	0.0000	0.4347	17.0800	338353706.7211	16.3368
DTDESQAVQPLKLSRS	1.0000	0.0000	0.2692	14.8923	27260919.5972	14.6553
DTDLISTRRLRPVPLD	1.0000	0.0000	0.2454	15.3471	46016316.9715	15.0048
DTDLPSHALSVKSGMN	1.0000	0.0000	0.3103	15.2178	39652881.4912	14.9055
DTDQGISFHYKMSLQL	1.0000	0.0000	0.3292	16.2590	131485184.5962	15.7058
DTEILSIIVTDNISEQ	1.0000	0.0000	0.2510	14.9276	28391112.3227	14.6824
DTELTRNQWAAKGRDV	1.0000	0.0000	0.2919	16.8039	246229773.8827	16.1246
DTESVQFHTGKNIFDQ	1.0000	0.0000	0.2823	16.2641	132261088.5116	15.7097
DTFKIRPLLDQSSDLG	1.0000	0.0000	0.2666	15.1411	36302316.7275	14.8465
DTFNNLYAIKKTQIRD	1.0000	0.0000	0.2536	15.6971	68848974.5503	15.2738
DTFNVVPQRDHLVIEP	1.0000	0.0000	0.2521	16.4672	167106695.2028	15.8658
DTGQDNSLYYLNLFFK	1.0000	0.0000	0.3113	15.7822	75938448.8248	15.3392
DTGTSYEDDNFQLKNT	1.0000	0.0000	0.2730	15.4154	49780826.5521	15.0573
DTHKLLVTDHSYDFPN	1.0000	0.0000	0.3061	16.0687	105610022.0500	15.5594
DTHTLSTEGLIGHIIL	1.0000	0.0000	0.2778	15.7623	74218301.5528	15.3240
DTHVVRVIEFRDQVNT	1.0000	0.0000	0.2488	16.7881	241793815.4770	16.1125
DTIAPLIVNKIDDNKL	1.0000	0.0000	0.2226	14.9963	30726611.0234	14.7352
DTIDCGGNNDKANSDN	1.0000	0.0000	0.2944	15.4146	49738840.6309	15.0568
DTINDKKFPQNFELAP	1.0000	0.0000	0.2413	15.5565	58563743.9149	15.1658
DTKCEPVNNSQSTVPS	1.0000	0.0000	0.3116	15.2396	40662017.9955	14.9222
DTKSKLPPNTTWPVIR	1.0000	0.0000	0.2994	16.0061	98273559.9178	15.5114
DTLCASNGVYDEGTES	1.0000	0.0000	0.3287	16.0837	107447605.2084	15.5710
DTLGIHLINEISKGHF	1.0000	0.0000	0.2946	15.9993	97501086.8855	15.5061
DTLNGQLPPEEQVASQ	1.0000	0.0000	0.2528	15.4602	52413900.7237	15.0917
DTLNQNNEPNVLPYKV	1.0000	0.0000	0.2625	15.1856	38207611.6833	14.8807
DTLNSHRIDNTLPSQR	1.0000	0.0000	0.2773	14.9597	29460381.3652	14.7071
DTLPITIMNTLANQET	1.0000	0.0000	0.2414	15.2452	40923706.6525	14.9265
DTLPLITMQNQVPPFE	1.0000	0.0000	0.2527	15.9905	96517474.1439	15.4993
DTMFELDSLDDDESNG	1.0000	0.0000	0.2854	15.3163	44412393.7349	14.9811
DTMPISKKNNSSLLEN	1.0000	0.0000	0.2634	14.1448	11528893.1453	14.0807
DTPASISQVPESPDDS	1.0000	0.0000	0.2733	14.7931	24318298.7645	14.5790
DTPGSNNALENHATHV	1.0000	0.0000	0.2921	15.5518	58248123.0880	15.1622
DTPNLNDNVALGNDLG	1.0000	0.0000	0.2472	14.8452	25821435.3776	14.6191
DTQNAQNEESSVPFRS	1.0000	0.0000	0.2908	15.0939	34381908.4792	14.8102
DTQVVENDPISMLTDS	1.0000	0.0000	0.2800	15.3802	47806879.9084	15.0303
DTRVNSETSISQCTNE	1.0000	0.0000	0.3109	15.2302	40223824.9971	14.9150
DTSDDHEGLKIMYTNN	1.0000	0.0000	0.3018	15.8573	82801073.1373	15.3970
DTSKALIIWKIFQLKI	1.0000	0.0000	0.3011	16.1963	122331609.6424	15.6576
DTSNPMNSAQGPNNPT	1.0000	0.0000	0.2813	14.8419	25723817.9480	14.6166
DTSSQPEAPQKLGMVI	1.0000	0.0000	0.2809	15.7279	71341682.0385	15.2976
DTSSVNLQDLSKNEIA	1.0000	0.0000	0.2571	14.2864	13569581.7578	14.1896
DTTEHYQSVMEKDTVQ	1.0000	0.0000	0.2879	16.6378	203362789.4739	15.9969
DTTYGLKERKCGRISN	1.0000	0.0000	0.3114	16.3144	140147272.4301	15.7483
DTVQEFNNDKPMSIPK	1.0000	0.0000	0.2732	15.6565	65709037.3303	15.2427
DTYGSKTKEMTDDPPK	1.0000	0.0000	0.2637	15.9145	88429550.4842	15.4409
DVCDGEAEDSSAQKIF	1.0000	0.0000	0.3072	16.3520	146340554.2843	15.7772
DVDFVGALDGPHIKLP	1.0000	0.0000	0.2460	16.4984	173211646.0685	15.8898
DVDPINSRILRNDNKI	1.0000	0.0000	0.2526	14.9951	30684879.9170	14.7343
DVFYTQHDVINTSNGT	1.0000	0.0000	0.3032	16.2068	123809927.5578	15.6656
DVHKIKFHDTSNPMNS	1.0000	0.0000	0.3275	15.9136	88337646.8148	15.4402
DVICTMVQQKTLSPGS	1.0000	0.0000	0.3269	16.3386	144096109.3865	15.7669
DVINTSNGTVLCNQVH	1.0000	0.0000	0.3281	16.0921	108501695.9671	15.5775
DVKSERQVEFETDGIK	1.0000	0.0000	0.2494	16.1269	112928933.5323	15.6042
DVKTSLLYSPLTLPKI	1.0000	0.0000	0.2606	14.7752	23820389.9429	14.5652
DVLFDNFTSENESNLS	1.0000	0.0000	0.2819	14.4896	17147300.5525	14.3458
DVLGSLKVVRISKCPS	1.0000	0.0000	0.3267	15.7069	69630367.7309	15.2814
DVLPFLNHAKKSKRRK	1.0000	0.0000	0.2755	15.6263	63461031.9926	15.2194
DVNMTENKVGESICPA	1.0000	0.0000	0.3143	16.3344	143407458.5364	15.7637
DVNSRKEALRKNIDQS	1.0000	0.0000	0.2654	14.9613	29514910.9147	14.7083
DVPSELSASEIHRMGN	1.0000	0.0000	0.3234	15.6558	65654980.1842	15.2421
DVQTEYHFNMTRQLDH	1.0000	0.0000	0.2971	17.2079	392027860.6923	16.4351
DVRTTYKVYEGFSSAY	1.0000	0.0000	0.3317	16.7564	233123502.0978	16.0881
DVSETYKPTGVTNLHV	1.0000	0.0000	0.2898	16.0481	103134208.2462	15.5436
DVSIKCTDDHIPVIIA	1.0000	0.0000	0.2848	16.5387	181444365.3822	15.9208
DVTDTQVVENDPISML	1.0000	0.0000	0.2686	15.7955	77113104.2084	15.3495
DVTYYPKNSIPSSFPQ	1.0000	0.0000	0.3215	15.6657	66409843.4291	15.2497
DVVIFFSGPVDNSEQP	1.0000	0.0000	0.2955	16.0442	102680975.6588	15.5407
DWKLAIWENGDLNPLT	1.0000	0.0000	0.3567	16.8651	264205298.5944	16.1716
DWLSNDESTDLAFYAN	1.0000	0.0000	0.3462	15.9610	93301698.9685	15.4767
DWNTSYTERFCNETTN	1.0000	0.0000	0.3826	16.8364	255594094.7119	16.1495
DWRSQIQNPLSTLRPG	1.0000	0.0000	0.3340	16.1108	110855964.5883	15.5918
DYAQLTGPNDLVVTVA	1.0000	0.0000	0.2540	16.0996	109441043.9777	15.5832
DYCNNLHYVRSRTKGN	1.0000	0.0000	0.3676	16.6518	206675329.8165	16.0077
DYDAVEKVTAQLKRRS	1.0000	0.0000	0.2624	16.0747	106343674.1953	15.5641
DYDDLDELRPHNFICI	1.0000	0.0000	0.3020	16.8272	252912789.0254	16.1425
DYFTILLPADQETENL	1.0000	0.0000	0.2489	15.6362	64188415.6452	15.2270
DYFTNIDGSQLPTNDS	1.0000	0.0000	0.2888	15.2539	41334997.3907	14.9332
DYKSCISLHLSDSAVR	1.0000	0.0000	0.3622	15.7465	72885866.4225	15.3119
DYKTTLVSSMRAAQDK	1.0000	0.0000	0.2952	15.8112	78514859.1537	15.3615
DYNGLLGPEMPSTNLG	1.0000	0.0000	0.3010	15.6732	66987729.2957	15.2555
DYNGLPQDLDGNLSFA	1.0000	0.0000	0.2874	15.5348	57119714.7788	15.1491
DYNPLSLIEAELHSEC	1.0000	0.0000	0.3318	15.8343	80633723.0239	15.3793
DYPNNESLTLYTFNKT	1.0000	0.0000	0.2867	15.1806	37990103.6355	14.8769
DYPNNPDSPKIRENKT	1.0000	0.0000	0.2601	15.1318	35916377.9301	14.8394
DYQNTLVIDNNSVEKA	1.0000	0.0000	0.2730	15.2699	42101947.9631	14.9455
DYQTDYNGLLGPEMPS	1.0000	0.0000	0.3097	16.2892	136130484.2307	15.7289
DYRLFTNNDSSRTGKM	1.0000	0.0000	0.3198	15.6886	68185554.6335	15.2674
DYSKWATRKPEAASNI	1.0000	0.0000	0.3353	16.2906	136361667.3934	15.7301
DYSQRLLDSLVSEPRH	1.0000	0.0000	0.3182	15.5331	57007692.2359	15.1478
DYTGVYIISPNYIDSD	1.0000	0.0000	0.3193	16.1823	120367640.0448	15.6468
DYTRSSILHICSKKAY	1.0000	0.0000	0.3657	16.2698	133127809.8675	15.7140
DYVSSPERRPNEFKLV	1.0000	0.0000	0.3012	15.8339	80596858.9605	15.3790
EAASNIDKNKHPPNEF	1.0000	0.0000	0.2701	15.3560	46491803.3322	15.0117
EADLRYLKRDPVAYPQ	1.0000	0.0000	0.2501	16.5522	184276787.8808	15.9311
EADNLPSQDSEEQFLL	1.0000	0.0000	0.2645	14.9526	29221012.0800	14.7017
EAEDSSAQKIFRFNKS	1.0000	0.0000	0.2912	15.2727	42240020.6922	14.9477
EAEKAAAMYKHSQIDI	1.0000	0.0000	0.2777	16.5539	184636980.0401	15.9324
EAELHSECTTPEKDAE	1.0000	0.0000	0.2826	16.1564	116840666.2053	15.6269
EAESGETVLSTPFLLS	1.0000	0.0000	0.2774	14.8700	26569436.7184	14.6381
EAFIESISKKDNNLNQ	1.0000	0.0000	0.2610	14.6383	20347714.2310	14.4600
EAFSIRKSSSSSNQND	1.0000	0.0000	0.2876	14.0133	9908637.5602	13.9796
EAGSGNNISIDRNQSR	1.0000	0.0000	0.2911	14.9274	28383785.0068	14.6822
EAHSQGFVISKFGINI	1.0000	0.0000	0.3112	16.2241	126307715.7158	15.6789
EAHSRQKFIAHGVFFN	1.0000	0.0000	0.3083	17.0379	322333457.7494	16.3044
EAHVFTIRLRPNEAEK	1.0000	0.0000	0.2485	16.2701	133181740.8599	15.7143
EAIGRGHNNLEDQNQK	1.0000	0.0000	0.2664	15.8630	83340076.4866	15.4013
EAILRVHESVSFLLVS	1.0000	0.0000	0.3151	15.5327	56981145.5819	15.1475
EAIVKSLVPWSNENFL	1.0000	0.0000	0.3379	15.9039	87363817.8091	15.4328
EAKLTGFNQFPSSRNI	1.0000	0.0000	0.2881	15.3167	44432673.5946	14.9814
EAKSSIIDPELKDNSV	1.0000	0.0000	0.2579	14.5931	19317170.4611	14.4253
EALDTLCASNGVYDEG	1.0000	0.0000	0.3133	16.3083	139160463.0519	15.7436
EALQTSNKATAQAMNP	1.0000	0.0000	0.2629	15.3371	45490402.1479	14.9971
EALRKNIDQSRVSLLL	1.0000	0.0000	0.2624	14.7732	23766284.9652	14.5637
EALSACANDTLNGQLP	1.0000	0.0000	0.2886	15.4424	51351645.8973	15.0781
EAMLRTATSISKWRYQ	1.0000	0.0000	0.3626	16.8550	261128310.7055	16.1638
EANADTGTSYEDDNFQ	1.0000	0.0000	0.2751	15.7660	74538201.4856	15.3268
EANHHPIGDSSTNSPK	1.0000	0.0000	0.3059	15.1946	38609444.6840	14.8877
EANLIILFHMSELRSS	1.0000	0.0000	0.3190	15.2932	43249762.1572	14.9634
EANPSDKSSLFMHHIL	1.0000	0.0000	0.3343	15.5709	59543471.6806	15.1769
EANQDKGPTNTQQNKK	1.0000	0.0000	0.2339	15.2389	40629469.9029	14.9217
EANVISNISVSNISLV	1.0000	0.0000	0.2793	14.2774	13429104.5778	14.1826
EAPQKLGMVIFFKQLS	1.0000	0.0000	0.2841	16.3002	137876019.8169	15.7374
EAPSEASSQLLSQNKA	1.0000	0.0000	0.2664	14.3008	13797121.0350	14.2007
EAQLDNFSQERTDTPN	1.0000	0.0000	0.2568	15.3117	44181483.9695	14.9777
EAQLPESHLTTKEWAS	1.0000	0.0000	0.3291	16.1405	114709623.7479	15.6146
EAQNQSYESIRQIHNY	1.0000	0.0000	0.3287	16.1695	118613657.6202	15.6370
EAQYTNKLFCSSTMDI	1.0000	0.0000	0.3455	16.2360	128053818.1441	15.6881
EAREDRNPHGTMANIS	1.0000	0.0000	0.2916	16.1250	112689437.4326	15.6028
EARMTQLPEEALQTSN	1.0000	0.0000	0.2645	15.5439	57716585.9941	15.1561
EARSGCTLNSSTNSDD	1.0000	0.0000	0.3124	14.7990	24482414.5736	14.5835
EASCIEGNLNNDTHPF	1.0000	0.0000	0.3214	15.9731	94603362.3007	15.4860
EASFQPAQNEYPYLPP	1.0000	0.0000	0.2872	16.2529	130568674.4681	15.7011
EASQGRDISLANYLLR	1.0000	0.0000	0.2902	15.3682	47147777.6511	15.0210
EASSQLLSQNKALFDM	1.0000	0.0000	0.2957	14.9481	29068140.5664	14.6982
EASTNRRFSEYLHQSD	1.0000	0.0000	0.3285	15.7007	69141623.9268	15.2766
EATAMELLVESNITDE	1.0000	0.0000	0.2593	15.4064	49270909.8506	15.0504
EATICQGSESSNNVMT	1.0000	0.0000	0.3422	15.7083	69747590.0117	15.2825
EATIKCSTVVPNSLNR	1.0000	0.0000	0.3045	15.4391	51158992.1032	15.0756
EAVFKAQNTLWISDEY	1.0000	0.0000	0.3346	16.7790	239248987.0759	16.1054
EAVHSLEFYPPELSTK	1.0000	0.0000	0.3014	15.8246	79743399.2146	15.3719
EAVNKASTILFKHNAS	1.0000	0.0000	0.2854	15.1885	38337386.6791	14.8829
EAVSKTIVDLNTVADN	1.0000	0.0000	0.2503	15.1527	36788858.1340	14.8554
EAVTDTKSKLPPNTTW	1.0000	0.0000	0.2937	15.8551	82586145.5153	15.3953
EAVTMGLNILPGNALE	1.0000	0.0000	0.2634	15.6785	67392751.0555	15.2595
EAYKKMRDFDPSNLIR	1.0000	0.0000	0.2911	16.1507	116063931.8012	15.6225
EAYYSSQFPGTSVHCH	1.0000	0.0000	0.4126	17.3490	461193123.2342	16.5436
ECEAGSGNNISIDRNQ	1.0000	0.0000	0.3192	15.7066	69607635.8551	15.2811
ECEMHISNAPHNSIDR	1.0000	0.0000	0.3632	16.5339	180444616.2252	15.9171
ECENQGPTIAEKSSSK	1.0000	0.0000	0.3075	15.3948	48617519.6740	15.0415
ECLCPTHGQNGTSNIG	1.0000	0.0000	0.3622	16.8258	252507197.0355	16.1414
ECLQNTNPNDIKSIEK	1.0000	0.0000	0.2782	15.2138	39471366.9165	14.9024
ECNVIVIHEYYLPSKY	1.0000	0.0000	0.3594	17.2563	414518777.2923	16.4723
ECQNVRSNHKMKRARS	1.0000	0.0000	0.3600	16.5032	174167461.7122	15.8934
ECSGTLCSLITHKDKS	1.0000	0.0000	0.3624	15.9956	97091675.5020	15.5033
ECTTPEKDAECENQGP	1.0000	0.0000	0.2894	16.8570	261725833.9509	16.1653
ECVHDRANGFLKIIVS	1.0000	0.0000	0.3215	16.7418	229217426.4173	16.0768
ECVTSGEDNKSVKLHT	1.0000	0.0000	0.3233	15.9058	87552716.2757	15.4343
EDAPTKPNNIENQNST	1.0000	0.0000	0.2393	14.5950	19357781.3278	14.4267
EDDEHSDNQLFTADND	1.0000	0.0000	0.2688	15.4815	53718076.2933	15.1081
EDDIELFARIGVDLAE	1.0000	0.0000	0.2251	16.1415	114847229.8727	15.6154
EDDNFQLKNTKIFIHI	1.0000	0.0000	0.2592	15.8465	81771709.6369	15.3887
EDDQNLPGYGLTVSVK	1.0000	0.0000	0.2780	15.7966	77212405.0500	15.3504
EDDRLTVQAVVYFTSQ	1.0000	0.0000	0.2736	16.4197	158206717.8014	15.8293
EDDSKIRTVLKKKRPN	1.0000	0.0000	0.2404	15.1603	37112523.7778	14.8613
EDDSRKDLGTFQICLM	1.0000	0.0000	0.3104	16.5328	180204429.0709	15.9162
EDDTKCEPVNNSQSTV	1.0000	0.0000	0.3017	15.5287	56719866.6204	15.1444
EDEEPPPMSNKTSKGG	1.0000	0.0000	0.2789	15.4811	53691550.5385	15.1078
EDEFVDNKVTERLSHV	1.0000	0.0000	0.2799	16.0524	103650353.6284	15.5469
EDEITFKTLTEASQGR	1.0000	0.0000	0.2464	15.6782	67368113.3346	15.2593
EDENESKILSAILSVA	1.0000	0.0000	0.2596	14.5431	18236043.8453	14.3869
EDEQSLSLIYCDRDLS	1.0000	0.0000	0.3265	15.5678	59329752.2819	15.1745
EDFEDVPSELSASEIH	1.0000	0.0000	0.2965	15.4903	54265224.6908	15.1149
EDFGAETNKQFIACTS	1.0000	0.0000	0.2986	16.4028	155152363.4026	15.8163
EDGLKSIARAQSPFRS	1.0000	0.0000	0.2900	15.4233	50235192.5993	15.0634
EDGTGHDILHSYSTRN	1.0000	0.0000	0.3255	16.0813	107156837.4767	15.5692
EDIDNQYDLFLVEGSS	1.0000	0.0000	0.2963	15.5886	60768679.1849	15.1905
EDIMNYGNYLESTTGV	1.0000	0.0000	0.3173	16.2348	127875187.4037	15.6872
EDITGPVVKDSWSEGV	1.0000	0.0000	0.3331	16.7228	224273663.0782	16.0622
EDLKARQYLSIVQSHI	1.0000	0.0000	0.3003	15.9051	87477478.8761	15.4337
EDLYEDPRRKIPPLKS	1.0000	0.0000	0.2538	15.6342	64039183.8989	15.2255
EDNISTAPTKELASEL	1.0000	0.0000	0.2404	14.5707	18823340.2820	14.4080
EDNKSVKLHTSNLKLT	1.0000	0.0000	0.2589	14.4440	16269649.2850	14.3107
EDNLLEDDQNLPGYGL	1.0000	0.0000	0.2601	15.4510	51863312.7988	15.0847
EDPIIYGTFQLDYKLQ	1.0000	0.0000	0.2568	16.5186	177279409.8893	15.9053
EDPPSDPTDSLSLPKN	1.0000	0.0000	0.2460	14.2722	13349936.3736	14.1787
EDPRRKIPPLKSEIEL	1.0000	0.0000	0.2344	15.3254	44882497.8876	14.9882
EDPRYESTDYFTILLP	1.0000	0.0000	0.2801	16.0584	104367148.9190	15.5515
EDQDDTDESQAVQPLK	1.0000	0.0000	0.2349	15.5843	60468827.0020	15.1872
EDQNQKKKFHDTYGSK	1.0000	0.0000	0.2863	16.1204	112095484.3700	15.5992
EDQSSNSNSPETRGLL	1.0000	0.0000	0.2711	14.1949	12213225.6876	14.1192
EDRISAKINNNVTIPN	1.0000	0.0000	0.2499	14.8144	24921709.9359	14.5954
EDRLDINDNEDENESK	1.0000	0.0000	0.2415	14.7892	24208637.3236	14.5760
EDRLSSAITSGPSSTL	1.0000	0.0000	0.2729	14.1885	12123626.3692	14.1143
EDRNPHGTMANISHIL	1.0000	0.0000	0.3088	16.1389	114503460.7514	15.6134
EDRPNYVYWNHKFTRR	1.0000	0.0000	0.3547	17.8737	843733542.6801	16.9468
EDRYQPPTIYSQCEPE	1.0000	0.0000	0.3008	16.9909	305366483.0661	16.2683
EDSDSSAAIQVNWLIY	1.0000	0.0000	0.3563	16.1006	109562736.9659	15.5840
EDSNNEKLGMTIAANE	1.0000	0.0000	0.2675	15.1581	37019864.2132	14.8596
EDSNNPPNGAFFVEAY	1.0000	0.0000	0.2984	15.9866	96092853.6261	15.4964
EDSRSSFKVPYQRQIS	1.0000	0.0000	0.3262	15.6306	63777028.0102	15.2227
EDSSAQKIFRFNKSRK	1.0000	0.0000	0.2940	15.2845	42816252.2675	14.9567
EDSTPPKMQGIIHYSI	1.0000	0.0000	0.3091	16.3090	139280181.8805	15.7442
EDTHTLSTEGLIGHII	1.0000	0.0000	0.2752	15.9308	90105057.7441	15.4534
EDVPSELSASEIHRMG	1.0000	0.0000	0.3204	15.8748	84484763.1977	15.4104
EDYRLFTNNDSSRTGK	1.0000	0.0000	0.2961	15.3547	46421265.4583	15.0107
EDYSKWATRKPEAASN	1.0000	0.0000	0.3357	16.3016	138088827.0047	15.7385
EEAFIESISKKDNNLN	1.0000	0.0000	0.2575	14.5744	18905508.7231	14.4109
EEALQTSNKATAQAMN	1.0000	0.0000	0.2632	15.3456	45936268.5756	15.0037
EEAREDRNPHGTMANI	1.0000	0.0000	0.2647	16.4258	159320757.5144	15.8340
EEASTNRRFSEYLHQS	1.0000	0.0000	0.3293	15.7209	70764980.7662	15.2921
EEDDSRKDLGTFQICL	1.0000	0.0000	0.2896	16.1988	122684602.0926	15.6595
EEDFGAETNKQFIACT	1.0000	0.0000	0.2687	16.7036	219355004.6094	16.0474
EEDIDNQYDLFLVEGS	1.0000	0.0000	0.2788	15.8894	85914990.9829	15.4217
EEDQDDTDESQAVQPL	1.0000	0.0000	0.2352	15.6624	66157076.7443	15.2472
EEDYSKWATRKPEAAS	1.0000	0.0000	0.3304	16.5206	177692565.2404	15.9068
EEFFHLEDDSKIRTVL	1.0000	0.0000	0.2755	16.0674	105460750.4319	15.5585
EEFGNLFDRTHASAES	1.0000	0.0000	0.3042	15.8675	83776145.6788	15.4048
EEFPQDVLFDNFTSEN	1.0000	0.0000	0.2791	15.7385	72214644.3379	15.3057
EEGSISAEDSNNEKLG	1.0000	0.0000	0.2710	14.6438	20476088.0500	14.4642
EEHHTRITKIDSQKAT	1.0000	0.0000	0.2619	16.0332	101380210.4714	15.5322
EEIYLKNLSNCLQNKF	1.0000	0.0000	0.3147	15.5194	56115338.2008	15.1373
EEKADKNIDMDLNPKA	1.0000	0.0000	0.2379	15.4203	50065139.6333	15.0611
EEKFVALGRNLNFAPT	1.0000	0.0000	0.2591	15.8231	79596863.8519	15.3707
EELISFHLRFLIDHTK	1.0000	0.0000	0.2931	16.1003	109526004.2848	15.5838
EENAFQNHPPSGHANI	1.0000	0.0000	0.3029	16.0360	101716434.9413	15.5344
EENGSRNTKYNENRPP	1.0000	0.0000	0.2795	15.2855	42864717.9919	14.9575
EENLRGDLLSKSSDPY	1.0000	0.0000	0.2852	14.7827	24028406.8441	14.5710
EENSRTYRDEVPKTNI	1.0000	0.0000	0.2678	15.6015	61679381.4540	15.2004
EEPPPMSNKTSKGGLQ	1.0000	0.0000	0.2826	15.3966	48716251.8554	15.0429
EEQFLLPASNFSLHTP	1.0000	0.0000	0.2943	15.3511	46227342.3840	15.0079
EEQKVVTQEAQLPESH	1.0000	0.0000	0.2580	16.0861	107744732.0773	15.5728
EEQVASQEFKNRVETG	1.0000	0.0000	0.2633	16.1128	111110771.1415	15.5933
EERICLFQDQNSTNQL	1.0000	0.0000	0.3035	15.8737	84373683.7957	15.4096
EERKCSLSSHKFYLNQ	1.0000	0.0000	0.3634	15.9435	91437586.3711	15.4632
[truncated: 12,865 more rows]
