# Supplementary material for: Evaluating deterministic motif significance measures in protein databases
Source: Algorithms Mol Biol. 2007 Dec 24;2:16. doi: 10.1186/1748-7188-2-16 (PMC2254621; doi:10.1186/1748-7188-2-16)
Supplement: Additional File 2 — Scripts and Datasets. This file contains the sequence datasets (synthetic and real) and the evaluated motifs. This data is separated according to the tables where it is presented and discussed. It also contains script programs (in perl language) developed for this work. [file 1748-7188-2-16-S2.zip › Scripts_and_Datasets/datasets/Table 4/40%/Motifs/score_NDFNE_s40_mlen_5_planted_syn1_len300_num50.txt]

Motif	Supp	IG	Pratt	LogOdds	Zscore	Info
AADNS	1.0000	0.0000	1.9700	1.7271	7.1175	4.5362
AAELV	1.0000	0.0000	1.9300	2.2130	12.6153	4.9097
AAFNI	1.0000	0.0000	1.9483	2.2442	13.0824	4.9336
AAGKF	1.0000	0.0000	1.9124	2.5135	17.8860	5.1407
AAGNR	1.0000	0.0000	1.9549	2.3493	14.7836	5.0144
AAGPL	1.0000	0.0000	1.9312	2.2176	12.6832	4.9132
AAHGQ	1.0000	0.0000	1.9047	2.8200	25.4952	5.3762
AAHLQ	1.0000	0.0000	1.9750	2.4801	17.2064	5.1150
AAKFQ	1.0000	0.0000	1.9051	2.4056	15.7824	5.0577
AAKST	1.0000	0.0000	1.9630	1.8397	8.1385	4.6227
AALIT	1.0000	0.0000	1.9125	2.0565	10.5072	4.7894
AALVR	1.0000	0.0000	1.9408	2.3672	15.0942	5.0282
AANES	1.0000	0.0000	1.9709	1.7334	7.1713	4.5410
AANET	1.0000	0.0000	1.9207	2.0141	9.9976	4.7568
AAPDI	1.0000	0.0000	1.8804	2.2150	12.6455	4.9112
AAPIR	1.0000	0.0000	1.8837	2.3755	15.2413	5.0346
AAQNS	1.0000	0.0000	1.9824	1.8025	7.7874	4.5942
AAREL	1.0000	0.0000	1.9272	2.1967	12.3777	4.8971
AARLL	1.0000	0.0000	1.9494	2.0338	10.2309	4.7719
AARSA	1.0000	0.0000	2.0069	2.1874	12.2440	4.8900
AASHL	1.0000	0.0000	2.0528	2.1263	11.4015	4.8430
AASNA	1.0000	0.0000	1.9913	1.8458	8.1979	4.6275
AATSS	1.0000	0.0000	1.9930	1.6322	6.3509	4.4633
AATYE	1.0000	0.0000	1.9206	2.5499	18.6555	5.1686
ACEHM	1.0000	0.0000	2.0446	3.4941	55.4662	5.8944
ACFDY	1.0000	0.0000	2.0188	3.2960	44.1454	5.7421
ACNAY	1.0000	0.0000	2.1179	3.0191	32.0825	5.5293
ACNYN	1.0000	0.0000	2.1533	2.7194	22.6969	5.2989
ACVTE	1.0000	0.0000	2.0024	2.9123	28.3599	5.4471
ACYAF	1.0000	0.0000	1.9809	3.4147	50.6179	5.8333
ADASK	1.0000	0.0000	1.9627	1.8373	8.1153	4.6209
ADASS	1.0000	0.0000	1.9926	1.6298	6.3324	4.4614
ADCFT	1.0000	0.0000	2.0085	2.9437	29.4073	5.4713
ADCSS	1.0000	0.0000	2.1339	2.1701	11.9998	4.8767
ADDAD	1.0000	0.0000	1.8819	2.1864	12.2310	4.8893
ADDDE	1.0000	0.0000	1.8771	2.0740	10.7249	4.8029
ADDIR	1.0000	0.0000	1.8855	2.2524	13.2090	4.9400
ADFFV	1.0000	0.0000	1.8969	2.6736	21.5268	5.2637
ADFKK	1.0000	0.0000	1.9128	2.1406	11.5931	4.8540
ADGEK	1.0000	0.0000	1.8997	2.1865	12.2323	4.8893
ADIDI	1.0000	0.0000	1.8763	2.1162	11.2673	4.8353
ADISE	1.0000	0.0000	1.9515	1.8199	7.9499	4.6075
ADKGD	1.0000	0.0000	1.8999	2.1802	12.1427	4.8845
ADKPT	1.0000	0.0000	1.8829	2.0036	9.8751	4.7488
ADKSS	1.0000	0.0000	1.9578	1.4402	5.0229	4.3157
ADLEE	1.0000	0.0000	1.9007	1.9237	8.9888	4.6873
ADLKK	1.0000	0.0000	1.8994	1.7694	7.4866	4.5688
ADLLD	1.0000	0.0000	1.9104	1.7546	7.3549	4.5573
ADLRN	1.0000	0.0000	1.9409	1.8906	8.6440	4.6619
ADLSL	1.0000	0.0000	1.9365	1.4762	5.2514	4.3434
ADLSQ	1.0000	0.0000	1.9580	1.7083	6.9589	4.5217
ADMSD	1.0000	0.0000	2.0326	2.1757	12.0787	4.8810
ADNHV	1.0000	0.0000	1.9958	2.4383	16.3921	5.0828
ADNSA	1.0000	0.0000	1.9700	1.7271	7.1175	4.5362
ADNYV	1.0000	0.0000	1.9906	2.4182	16.0153	5.0674
ADPAL	1.0000	0.0000	1.9119	2.0342	10.2361	4.7723
ADPGS	1.0000	0.0000	1.9806	1.9771	9.5720	4.7284
ADPNN	1.0000	0.0000	1.9202	1.7100	6.9734	4.5231
ADPSI	1.0000	0.0000	1.9513	1.8180	7.9315	4.6061
ADQTD	1.0000	0.0000	1.8783	2.1456	11.6611	4.8579
ADRLV	1.0000	0.0000	1.9363	2.2484	13.1476	4.9369
ADSAL	1.0000	0.0000	1.9668	1.7515	7.3285	4.5550
ADSNK	1.0000	0.0000	1.9402	1.5375	5.6613	4.3905
ADSVK	1.0000	0.0000	1.9754	1.8954	8.6928	4.6655
ADTAL	1.0000	0.0000	1.9119	2.0323	10.2128	4.7708
ADTAS	1.0000	0.0000	1.9666	1.9105	8.8499	4.6772
ADTCP	1.0000	0.0000	2.0020	2.7335	23.0701	5.3097
ADTDV	1.0000	0.0000	1.8891	2.2469	13.1245	4.9358
ADTIP	1.0000	0.0000	1.8767	2.0987	11.0394	4.8218
ADTMD	1.0000	0.0000	1.9323	2.4564	16.7414	5.0968
ADVQS	1.0000	0.0000	1.9879	2.0417	10.3258	4.7780
ADWQN	1.0000	0.0000	2.1180	2.8925	27.7207	5.4320
ADYRS	1.0000	0.0000	2.0490	2.3046	14.0356	4.9801
AEASS	1.0000	0.0000	1.9937	1.6361	6.3807	4.4663
AEDFT	1.0000	0.0000	1.8947	2.2910	13.8145	4.9696
AEEEG	1.0000	0.0000	1.8887	2.2700	13.4813	4.9535
AEEKQ	1.0000	0.0000	1.8858	2.0849	10.8626	4.8112
AEFKL	1.0000	0.0000	1.9327	2.0611	10.5641	4.7929
AEFST	1.0000	0.0000	1.9883	2.0126	9.9801	4.7557
AEFTE	1.0000	0.0000	1.8941	2.2973	13.9161	4.9744
AEGTE	1.0000	0.0000	1.8891	2.2661	13.4204	4.9505
AEIMM	1.0000	0.0000	1.9654	2.8709	27.0369	5.4153
AEIQG	1.0000	0.0000	1.8848	2.3571	14.9177	5.0204
AEKLE	1.0000	0.0000	1.9013	1.8529	8.2668	4.6329
AEKRS	1.0000	0.0000	1.9723	1.8853	8.5905	4.6578
AEKTV	1.0000	0.0000	1.8985	2.1824	12.1733	4.8862
AELLF	1.0000	0.0000	1.9471	1.9754	9.5526	4.7270
AELNI	1.0000	0.0000	1.9185	1.7606	7.4084	4.5620
AELQL	1.0000	0.0000	1.9200	1.8363	8.1058	4.6201
AELVE	1.0000	0.0000	1.9218	2.1005	11.0632	4.8232
AENEQ	1.0000	0.0000	1.9147	1.9747	9.5452	4.7265
AENKS	1.0000	0.0000	1.9412	1.5438	5.7050	4.3953
AENTQ	1.0000	0.0000	1.9146	1.9708	9.5017	4.7235
AENTY	1.0000	0.0000	1.9723	2.2501	13.1730	4.9382
AEPNE	1.0000	0.0000	1.9084	1.9036	8.7781	4.6719
AEPSQ	1.0000	0.0000	1.9595	1.8755	8.4909	4.6503
AEQMT	1.0000	0.0000	1.9271	2.5382	18.4047	5.1596
AERCD	1.0000	0.0000	2.0012	2.8935	27.7537	5.4328
AERHN	1.0000	0.0000	1.9927	2.4282	16.2029	5.0751
AERKQ	1.0000	0.0000	1.8962	2.2391	13.0055	4.9298
AERYG	1.0000	0.0000	1.9146	2.7726	24.1362	5.3398
AESAN	1.0000	0.0000	1.9709	1.7334	7.1713	4.5410
AESLP	1.0000	0.0000	1.9470	1.6435	6.4376	4.4719
AESNF	1.0000	0.0000	1.9937	1.8292	8.0378	4.6147
AESTS	1.0000	0.0000	1.9695	1.5198	5.5398	4.3769
AETGI	1.0000	0.0000	1.8879	2.2840	13.7034	4.9643
AETNP	1.0000	0.0000	1.9082	1.8997	8.7379	4.6689
AETQE	1.0000	0.0000	1.8776	2.1582	11.8339	4.8675
AEVIH	1.0000	0.0000	1.9259	2.6498	20.9429	5.2454
AEYMN	1.0000	0.0000	2.0393	2.6340	20.5634	5.2333
AEYSP	1.0000	0.0000	2.0248	2.1548	11.7869	4.8649
AFAPS	1.0000	0.0000	2.0044	2.1270	11.4109	4.8436
AFDEY	1.0000	0.0000	1.9301	2.6433	20.7847	5.2404
AFDFK	1.0000	0.0000	1.9208	2.4259	16.1596	5.0734
AFDNL	1.0000	0.0000	1.9530	1.9446	9.2131	4.7034
AFFIE	1.0000	0.0000	1.8997	2.5273	18.1745	5.1513
AFGYL	1.0000	0.0000	1.9942	2.6637	21.2830	5.2561
AFIQL	1.0000	0.0000	1.9325	2.2253	12.7985	4.9192
AFKLI	1.0000	0.0000	1.9335	2.0791	10.7884	4.8067
AFLGV	1.0000	0.0000	1.9578	2.4858	17.3220	5.1194
AFMLQ	1.0000	0.0000	1.9921	2.5874	19.4845	5.1975
AFNEN	1.0000	0.0000	1.9593	1.9265	9.0180	4.6895
AFNGR	1.0000	0.0000	1.9698	2.4451	16.5225	5.0881
AFNIP	1.0000	0.0000	1.9393	2.1298	11.4482	4.8457
AFNKE	1.0000	0.0000	1.9408	2.0367	10.2656	4.7741
AFQMV	1.0000	0.0000	1.9075	2.9208	28.6416	5.4537
AFQRK	1.0000	0.0000	1.9088	2.4474	16.5660	5.0898
AFQSR	1.0000	0.0000	2.0201	2.2399	13.0170	4.9303
AFSDL	1.0000	0.0000	1.9894	1.8473	8.2127	4.6286
AFSDQ	1.0000	0.0000	1.9967	2.0794	10.7924	4.8070
AFSMA	1.0000	0.0000	2.0841	2.5090	17.7924	5.1372
AFSNT	1.0000	0.0000	1.9932	1.8253	8.0009	4.6117
AFSSQ	1.0000	0.0000	2.0315	1.8011	7.7736	4.5930
AFSYM	1.0000	0.0000	2.1414	2.7450	23.3776	5.3186
AFTAN	1.0000	0.0000	1.9482	2.2224	12.7541	4.9169
AFTKS	1.0000	0.0000	1.9846	1.9355	9.1143	4.6964
AFTLS	1.0000	0.0000	1.9897	1.8498	8.2362	4.6305
AFTPE	1.0000	0.0000	1.8943	2.2953	13.8846	4.9729
AFVDP	1.0000	0.0000	1.8988	2.4634	16.8774	5.1022
AFVKD	1.0000	0.0000	1.9150	2.3882	15.4675	5.0444
AFVLA	1.0000	0.0000	1.9497	2.4212	16.0712	5.0697
AFVQA	1.0000	0.0000	1.8785	2.6532	21.0259	5.2481
AGAAH	1.0000	0.0000	1.9000	2.8633	26.8018	5.4095
AGAAK	1.0000	0.0000	1.9021	2.4177	16.0058	5.0670
AGDQN	1.0000	0.0000	1.9368	2.1455	11.6601	4.8578
AGEIG	1.0000	0.0000	1.8917	2.4650	16.9079	5.1034
AGHDK	1.0000	0.0000	1.9499	2.5550	18.7666	5.1725
AGHGS	1.0000	0.0000	2.0864	2.5309	18.2498	5.1540
AGHRF	1.0000	0.0000	1.8950	3.0009	31.4135	5.5153
AGHRT	1.0000	0.0000	1.9200	2.7888	24.5910	5.3522
AGIEQ	1.0000	0.0000	1.8848	2.3571	14.9177	5.0204
AGIIN	1.0000	0.0000	1.9336	2.1185	11.2981	4.8371
AGKEL	1.0000	0.0000	1.9262	2.0300	10.1850	4.7690
AGKFA	1.0000	0.0000	1.9124	2.5135	17.8860	5.1407
AGKFG	1.0000	0.0000	1.9175	2.5781	19.2761	5.1903
AGKND	1.0000	0.0000	1.9338	1.9992	9.8239	4.7454
AGKQY	1.0000	0.0000	1.9393	2.6104	20.0093	5.2151
AGLPS	1.0000	0.0000	1.9822	1.8205	7.9556	4.6080
AGLSA	1.0000	0.0000	2.0021	1.9349	9.1080	4.6959
AGLSS	1.0000	0.0000	1.9939	1.5379	5.6636	4.3907
AGNDF	1.0000	0.0000	1.9588	2.2846	13.7124	4.9647
AGNKY	1.0000	0.0000	1.9981	2.3539	14.8635	5.0180
AGNND	1.0000	0.0000	1.9515	1.8890	8.6278	4.6607
AGNRS	1.0000	0.0000	2.0157	1.9522	9.2958	4.7092
AGPAA	1.0000	0.0000	1.8832	2.4929	17.4640	5.1248
AGPHR	1.0000	0.0000	1.9194	2.7907	24.6462	5.3537
AGPLF	1.0000	0.0000	1.9470	2.3134	14.1796	4.9868
AGQLN	1.0000	0.0000	1.9544	1.9889	9.7058	4.7374
AGRAL	1.0000	0.0000	1.9418	2.3737	15.2095	5.0332
AGRST	1.0000	0.0000	2.0054	2.1357	11.5270	4.8502
AGSCN	1.0000	0.0000	2.1495	2.4507	16.6313	5.0924
AGSGF	1.0000	0.0000	2.0444	2.3707	15.1553	5.0309
AGSNR	1.0000	0.0000	2.0157	1.9522	9.2958	4.7092
AGTSA	1.0000	0.0000	1.9970	2.0939	10.9775	4.8181
AHAQQ	1.0000	0.0000	1.9070	2.7121	22.5066	5.2933
AHAVR	1.0000	0.0000	1.8979	2.8985	27.9139	5.4366
AHDKN	1.0000	0.0000	1.9801	2.1906	12.2904	4.8925
AHEEK	1.0000	0.0000	1.9406	2.3842	15.3960	5.0413
AHEVL	1.0000	0.0000	1.9829	2.4690	16.9871	5.1065
AHFNL	1.0000	0.0000	2.0293	2.3194	14.2790	4.9915
AHFSQ	1.0000	0.0000	2.0742	2.4541	16.6968	5.0950
AHFVI	1.0000	0.0000	1.9168	2.8581	26.6399	5.4055
AHGEF	1.0000	0.0000	1.9223	2.8467	26.2921	5.3967
AHGQQ	1.0000	0.0000	1.9085	2.7767	24.2519	5.3430
AHHEI	1.0000	0.0000	1.9601	2.8478	26.3253	5.3976
AHLIR	1.0000	0.0000	1.9796	2.4706	17.0191	5.1077
AHLQD	1.0000	0.0000	1.9702	2.3613	14.9922	5.0237
AHNDA	1.0000	0.0000	1.9865	2.3802	15.3237	5.0382
AHNQE	1.0000	0.0000	1.9814	2.3432	14.6793	5.0097
AHSLL	1.0000	0.0000	2.0259	1.8510	8.2483	4.6314
AHTMK	1.0000	0.0000	1.9910	2.7604	23.7973	5.3304
AHVGP	1.0000	0.0000	1.9202	2.8070	25.1149	5.3662
AHVNP	1.0000	0.0000	1.9956	2.4426	16.4751	5.0862
AIAGN	1.0000	0.0000	1.9422	2.2130	12.6158	4.9097
AIANS	1.0000	0.0000	1.9735	1.7513	7.3266	4.5548
AIDNI	1.0000	0.0000	1.9105	1.9351	9.1106	4.6961
AIECA	1.0000	0.0000	1.9944	2.8760	27.1973	5.4193
AIEKS	1.0000	0.0000	1.9471	1.7491	7.3070	4.5531
AIFTT	1.0000	0.0000	1.8932	2.3113	14.1453	4.9852
AIHEL	1.0000	0.0000	1.9675	2.3164	14.2297	4.9892
AIHFG	1.0000	0.0000	1.9171	2.8646	26.8422	5.4105
AIKKD	1.0000	0.0000	1.8873	1.9503	9.2742	4.7077
AIKNS	1.0000	0.0000	1.9441	1.5617	5.8310	4.4091
AIKQS	1.0000	0.0000	1.9574	1.8182	7.9339	4.6062
AIKRR	1.0000	0.0000	1.9027	2.3421	14.6609	5.0089
AIKTE	1.0000	0.0000	1.8832	2.0298	10.1833	4.7689
AILHN	1.0000	0.0000	1.9957	2.1291	11.4388	4.8452
AILKP	1.0000	0.0000	1.9025	1.8689	8.4247	4.6452
AILSN	1.0000	0.0000	1.9420	1.4760	5.2500	4.3432
AILTT	1.0000	0.0000	1.9016	1.9402	9.1649	4.7000
AILVY	1.0000	0.0000	1.9772	2.4669	16.9455	5.1048
AIMSI	1.0000	0.0000	2.0371	2.2242	12.7809	4.9183
AINSD	1.0000	0.0000	1.9518	1.6326	6.3537	4.4636
AIPMC	1.0000	0.0000	2.0372	3.1416	36.9498	5.6234
AIQHV	1.0000	0.0000	1.9162	2.7190	22.6859	5.2986
AIQIL	1.0000	0.0000	1.9077	2.0350	10.2460	4.7729
AIRDM	1.0000	0.0000	1.9283	2.6388	20.6768	5.2369
AIRES	1.0000	0.0000	1.9780	1.9804	9.6094	4.7309
AIRNN	1.0000	0.0000	1.9489	1.8904	8.6418	4.6617
AISKD	1.0000	0.0000	1.9463	1.7428	7.2522	4.5483
AISNM	1.0000	0.0000	2.0423	2.0189	10.0538	4.7605
AITLL	1.0000	0.0000	1.9129	1.7812	7.5921	4.5778
AIVNQ	1.0000	0.0000	1.9359	2.1632	11.9033	4.8714
AIWPK	1.0000	0.0000	2.0754	2.9558	29.8224	5.4806
AIWSL	1.0000	0.0000	2.1669	2.5874	19.4843	5.1975
AIYWI	1.0000	0.0000	2.0923	3.4013	49.8396	5.8230
AKALQ	1.0000	0.0000	1.9199	2.0345	10.2391	4.7725
AKASD	1.0000	0.0000	1.9627	1.8373	8.1153	4.6209
AKATP	1.0000	0.0000	1.8902	2.1224	11.3491	4.8400
AKDAN	1.0000	0.0000	1.9215	1.9346	9.1044	4.6957
AKESA	1.0000	0.0000	1.9634	1.8436	8.1761	4.6257
AKETL	1.0000	0.0000	1.9011	1.8490	8.2288	4.6299
AKFAF	1.0000	0.0000	1.9166	2.5447	18.5435	5.1646
AKFKS	1.0000	0.0000	1.9800	1.8622	8.3588	4.6401
AKFQR	1.0000	0.0000	1.9088	2.4474	16.5660	5.0898
AKGTS	1.0000	0.0000	1.9771	1.9043	8.7853	4.6724
AKHSN	1.0000	0.0000	2.0286	1.9123	8.8681	4.6785
AKICN	1.0000	0.0000	2.0557	2.4991	17.5898	5.1296
AKIPP	1.0000	0.0000	1.8832	2.0298	10.1832	4.7689
AKKDF	1.0000	0.0000	1.9128	2.1406	11.5931	4.8540
AKLFI	1.0000	0.0000	1.9335	2.0791	10.7884	4.8067
AKLLH	1.0000	0.0000	1.9857	2.0585	10.5314	4.7909
AKLLV	1.0000	0.0000	1.9365	1.8605	8.3419	4.6388
AKLPN	1.0000	0.0000	1.9116	1.6636	6.5957	4.4874
AKLYI	1.0000	0.0000	1.9671	2.2192	12.7077	4.9145
AKMAN	1.0000	0.0000	1.9949	2.3209	14.3037	4.9926
AKNGK	1.0000	0.0000	1.9339	1.9284	9.0380	4.6909
AKNHK	1.0000	0.0000	1.9808	2.1198	11.3146	4.8380
AKNLQ	1.0000	0.0000	1.9217	1.7347	7.1826	4.5420
AKNNP	1.0000	0.0000	1.9154	1.6392	6.4043	4.4686
AKNNR	1.0000	0.0000	1.9429	1.7953	7.7207	4.5886
AKPLL	1.0000	0.0000	1.9073	1.6881	6.7924	4.5062
AKQNR	1.0000	0.0000	1.9356	2.0518	10.4492	4.7858
AKQNV	1.0000	0.0000	1.9388	2.0681	10.6508	4.7983
AKQSA	1.0000	0.0000	1.9732	1.9127	8.8728	4.6789
AKSAK	1.0000	0.0000	1.9579	1.7664	7.4598	4.5664
AKSES	1.0000	0.0000	1.9589	1.4465	5.0622	4.3205
AKSIN	1.0000	0.0000	1.9441	1.5617	5.8310	4.4091
AKSPG	1.0000	0.0000	1.9774	1.9063	8.8054	4.6739
AKSSK	1.0000	0.0000	1.9471	1.3694	4.5982	4.2613
AKSTA	1.0000	0.0000	1.9630	1.8397	8.1385	4.6227
AKTIP	1.0000	0.0000	1.8832	2.0279	10.1601	4.7674
AKTQD	1.0000	0.0000	1.8860	2.0747	10.7339	4.8034
AKVSE	1.0000	0.0000	1.9760	1.9017	8.7577	4.6704
AKWES	1.0000	0.0000	2.1603	2.6552	21.0743	5.2496
AKYET	1.0000	0.0000	1.9359	2.3603	14.9740	5.0229
AKYHS	1.0000	0.0000	2.1048	2.4480	16.5789	5.0903
AKYNT	1.0000	0.0000	1.9750	2.1730	12.0401	4.8789
ALAES	1.0000	0.0000	1.9676	1.7578	7.3838	4.5598
ALAEY	1.0000	0.0000	1.9693	2.3909	15.5153	5.0464
ALAPP	1.0000	0.0000	1.9120	2.0386	10.2885	4.7756
ALDRI	1.0000	0.0000	1.9193	2.0959	11.0028	4.8196
ALEHY	1.0000	0.0000	2.0221	2.6469	20.8725	5.2432
ALEKM	1.0000	0.0000	1.9747	2.2329	12.9116	4.9250
ALFSP	1.0000	0.0000	1.9899	1.8517	8.2552	4.6320
ALFSV	1.0000	0.0000	2.0230	2.0242	10.1160	4.7645
ALGLE	1.0000	0.0000	1.9401	1.9442	9.2085	4.7031
ALGVS	1.0000	0.0000	2.0153	1.9930	9.7524	4.7406
ALHPR	1.0000	0.0000	1.9803	2.4507	16.6313	5.0924
ALIAI	1.0000	0.0000	1.9130	2.0783	10.7792	4.8062
ALIAS	1.0000	0.0000	1.9702	1.7758	7.5433	4.5736
ALISD	1.0000	0.0000	1.9491	1.6570	6.5438	4.4824
ALITL	1.0000	0.0000	1.9129	1.7812	7.5921	4.5778
ALKGK	1.0000	0.0000	1.9270	1.9528	9.3022	4.7097
ALKKV	1.0000	0.0000	1.9257	1.9463	9.2306	4.7047
ALKNA	1.0000	0.0000	1.9296	1.7780	7.5632	4.5753
ALKPD	1.0000	0.0000	1.9008	1.8446	8.1864	4.6265
ALKQP	1.0000	0.0000	1.9080	1.9201	8.9502	4.6845
ALKVQ	1.0000	0.0000	1.9300	2.0925	10.9601	4.8171
ALLKS	1.0000	0.0000	1.9273	1.4054	4.8100	4.2889
ALLSN	1.0000	0.0000	1.9229	1.2952	4.1862	4.2042
ALLSV	1.0000	0.0000	1.9737	1.6530	6.5124	4.4793
ALLTN	1.0000	0.0000	1.9145	1.5759	5.9324	4.4200
ALNGT	1.0000	0.0000	1.9460	1.9159	8.9059	4.6813
ALNNE	1.0000	0.0000	1.9178	1.5554	5.7859	4.4042
ALNNT	1.0000	0.0000	1.9173	1.5515	5.7585	4.4012
ALNQG	1.0000	0.0000	1.9544	1.9889	9.7058	4.7374
ALNQT	1.0000	0.0000	1.9252	1.8080	7.8377	4.5984
ALNQV	1.0000	0.0000	1.9530	1.9824	9.6313	4.7324
ALNTV	1.0000	0.0000	1.9446	1.9093	8.8373	4.6763
ALPGM	1.0000	0.0000	1.9871	2.4852	17.3082	5.1189
ALPKP	1.0000	0.0000	1.9011	1.8490	8.2287	4.6299
ALQHT	1.0000	0.0000	1.9702	2.3638	15.0342	5.0256
ALQLE	1.0000	0.0000	1.9200	1.8363	8.1058	4.6201
ALQMP	1.0000	0.0000	1.9731	2.3772	15.2716	5.0359
ALQQF	1.0000	0.0000	1.9346	2.2766	13.5850	4.9585
ALQQQ	1.0000	0.0000	1.9143	2.1375	11.5513	4.8516
ALRPT	1.0000	0.0000	1.9188	2.0784	10.7801	4.8062
ALRQI	1.0000	0.0000	1.9226	2.1713	12.0169	4.8776
ALSGN	1.0000	0.0000	1.9771	1.6351	6.3734	4.4655
ALSGS	1.0000	0.0000	1.9939	1.5379	5.6636	4.3907
ALSKL	1.0000	0.0000	1.9273	1.4054	4.8100	4.2889
ALSNL	1.0000	0.0000	1.9229	1.2952	4.1862	4.2042
ALSSG	1.0000	0.0000	1.9939	1.5379	5.6636	4.3907
ALSTL	1.0000	0.0000	1.9369	1.4786	5.2670	4.3452
ALSVN	1.0000	0.0000	1.9755	1.6286	6.3231	4.4605
ALTFP	1.0000	0.0000	1.9292	2.1324	11.4835	4.8478
ALTRA	1.0000	0.0000	1.9273	2.1928	12.3217	4.8941
ALTSN	1.0000	0.0000	1.9382	1.4542	5.1105	4.3264
ALVRQ	1.0000	0.0000	1.9373	2.3239	14.3539	4.9949
ALYEQ	1.0000	0.0000	1.9649	2.3476	14.7546	5.0131
ALYES	1.0000	0.0000	2.0273	1.9938	9.7620	4.7412
AMCKH	1.0000	0.0000	2.0911	3.4170	50.7493	5.8351
AMDSI	1.0000	0.0000	2.0349	2.1999	12.4250	4.8996
AMFDE	1.0000	0.0000	1.9374	2.6749	21.5583	5.2647
AMGEA	1.0000	0.0000	1.9211	2.7624	23.8542	5.3320
AMGNQ	1.0000	0.0000	2.0009	2.5318	18.2693	5.1547
AMKMK	1.0000	0.0000	2.0111	2.6987	22.1594	5.2830
AMLSS	1.0000	0.0000	2.0485	1.7408	7.2351	4.5467
AMLTG	1.0000	0.0000	1.9872	2.4832	17.2694	5.1174
AMNES	1.0000	0.0000	2.0397	2.0010	9.8443	4.7467
AMPED	1.0000	0.0000	1.9314	2.4647	16.9021	5.1031
AMPNV	1.0000	0.0000	1.9986	2.4542	16.6972	5.0950
AMQIK	1.0000	0.0000	1.9411	2.4829	17.2621	5.1171
AMRIF	1.0000	0.0000	1.9188	2.8533	26.4939	5.4018
ANAHF	1.0000	0.0000	2.0070	2.5947	19.6494	5.2031
ANALL	1.0000	0.0000	1.9345	1.6922	6.8266	4.5094
ANAPC	1.0000	0.0000	2.0618	2.6688	21.4073	5.2600
ANASQ	1.0000	0.0000	1.9824	1.8025	7.7874	4.5942
ANATL	1.0000	0.0000	1.9328	1.8512	8.2507	4.6316
ANAVL	1.0000	0.0000	1.9600	2.0256	10.1337	4.7657
ANCKS	1.0000	0.0000	2.1015	2.1965	12.3758	4.8970
ANCSE	1.0000	0.0000	2.1105	2.2737	13.5395	4.9563
ANDPT	1.0000	0.0000	1.9079	1.8934	8.6731	4.6641
ANEEP	1.0000	0.0000	1.9084	1.9036	8.7781	4.6719
ANEET	1.0000	0.0000	1.9083	1.9017	8.7580	4.6704
ANEIA	1.0000	0.0000	1.9216	2.0359	10.2568	4.7736
ANENE	1.0000	0.0000	1.9211	1.7182	7.0426	4.5294
ANEPF	1.0000	0.0000	1.9387	2.1119	11.2107	4.8319
ANESE	1.0000	0.0000	1.9499	1.6210	6.2651	4.4546
ANETP	1.0000	0.0000	1.9082	1.8997	8.7379	4.6689
ANETS	1.0000	0.0000	1.9494	1.6171	6.2357	4.4516
ANFQD	1.0000	0.0000	1.9430	2.1767	12.0922	4.8818
ANFTA	1.0000	0.0000	1.9482	2.2224	12.7541	4.9169
ANGHA	1.0000	0.0000	2.0014	2.5635	18.9531	5.1791
ANGPN	1.0000	0.0000	1.9519	1.8934	8.6723	4.6640
ANHKQ	1.0000	0.0000	1.9860	2.2660	13.4198	4.9505
ANHLY	1.0000	0.0000	2.0657	2.4596	16.8025	5.0992
ANIHQ	1.0000	0.0000	1.9815	2.3611	14.9884	5.0235
ANITC	1.0000	0.0000	2.0526	2.5723	19.1473	5.1859
ANKKE	1.0000	0.0000	1.9054	1.7513	7.3263	4.5548
ANKLT	1.0000	0.0000	1.9114	1.6617	6.5803	4.4859
ANKMT	1.0000	0.0000	1.9833	2.2046	12.4922	4.9032
ANKNK	1.0000	0.0000	1.9091	1.5640	5.8467	4.4108
ANKNR	1.0000	0.0000	1.9429	1.7953	7.7207	4.5886
ANLAS	1.0000	0.0000	1.9615	1.5705	5.8935	4.4158
ANLAT	1.0000	0.0000	1.9328	1.8512	8.2507	4.6316
ANLDK	1.0000	0.0000	1.9111	1.6593	6.5613	4.4841
ANLLS	1.0000	0.0000	1.9229	1.2952	4.1862	4.2042
ANLYS	1.0000	0.0000	2.0225	1.8065	7.8241	4.5972
ANNAS	2.0000	4.3971	1.9630	1.8471	11.6110	4.3971
ANNKT	1.0000	0.0000	1.9152	1.6372	6.3893	4.4671
ANNNK	1.0000	0.0000	1.9116	1.4538	5.1078	4.3261
ANNPF	1.0000	0.0000	1.9591	1.9245	8.9973	4.6880
ANNPV	1.0000	0.0000	1.9504	1.8868	8.6054	4.6590
ANNSV	1.0000	0.0000	1.9770	1.6041	6.1389	4.4417
ANPAS	1.0000	0.0000	1.9706	1.7314	7.1547	4.5395
ANPIP	1.0000	0.0000	1.9095	1.9196	8.9452	4.6842
ANQLV	1.0000	0.0000	1.9530	1.9824	9.6313	4.7324
ANRAK	1.0000	0.0000	1.9417	2.0951	10.9926	4.8190
ANRGS	1.0000	0.0000	2.0157	1.9522	9.2958	4.7092
ANRIG	1.0000	0.0000	1.9485	2.2548	13.2449	4.9418
ANRRH	1.0000	0.0000	2.0030	2.5825	19.3726	5.1936
ANRYQ	1.0000	0.0000	1.9889	2.4773	17.1521	5.1129
ANSAC	1.0000	0.0000	2.1330	2.3861	15.4297	5.0427
ANSDA	1.0000	0.0000	1.9700	1.7271	7.1175	4.5362
ANSDK	1.0000	0.0000	1.9402	1.5375	5.6613	4.3905
ANSGH	1.0000	0.0000	2.0728	2.1665	11.9495	4.8739
ANSIV	1.0000	0.0000	1.9869	1.8094	7.8512	4.5995
ANSRI	1.0000	0.0000	1.9830	1.7931	7.7004	4.5869
ANSSE	1.0000	0.0000	1.9528	1.3363	4.4107	4.2359
ANSTD	1.0000	0.0000	1.9485	1.6108	6.1884	4.4468
ANTQE	1.0000	0.0000	1.9146	1.9708	9.5017	4.7235
ANTQT	1.0000	0.0000	1.9144	1.9670	9.4583	4.7206
ANVDQ	1.0000	0.0000	1.9355	2.1389	11.5712	4.8528
ANVWH	1.0000	0.0000	2.1998	3.3686	48.0005	5.7979
ANWIS	1.0000	0.0000	2.1702	2.5630	18.9406	5.1787
ANWSR	1.0000	0.0000	2.2023	2.6992	22.1746	5.2834
ANYMN	1.0000	0.0000	2.0775	2.4467	16.5530	5.0893
APCLE	1.0000	0.0000	2.0416	2.5808	19.3356	5.1924
APDDC	1.0000	0.0000	2.0022	2.7311	23.0059	5.3079
APDIK	1.0000	0.0000	1.8832	2.0254	10.1314	4.7655
APFTT	1.0000	0.0000	1.8946	2.2914	13.8220	4.9700
APGFQ	1.0000	0.0000	1.8916	2.5454	18.5595	5.1652
APGLE	1.0000	0.0000	1.9230	2.1051	11.1229	4.8268
APGSI	1.0000	0.0000	1.9829	2.0013	9.8486	4.7470
APHGG	1.0000	0.0000	1.9205	2.8136	25.3056	5.3713
APIES	1.0000	0.0000	1.9520	1.8243	7.9910	4.6109
APIRQ	1.0000	0.0000	1.8822	2.3322	14.4938	5.0013
APIST	1.0000	0.0000	1.9516	1.8204	7.9542	4.6079
APKGS	1.0000	0.0000	1.9774	1.9063	8.8054	4.6739
APKQH	1.0000	0.0000	1.9399	2.4514	16.6444	5.0929
APKYN	1.0000	0.0000	1.9751	2.1749	12.0674	4.8804
APLAP	1.0000	0.0000	1.9120	2.0386	10.2885	4.7756
APLDE	1.0000	0.0000	1.9007	1.9218	8.9681	4.6858
APNCS	1.0000	0.0000	2.1102	2.2717	13.5089	4.9548
APNES	1.0000	0.0000	1.9496	1.6190	6.2504	4.4531
APNNS	1.0000	0.0000	1.9395	1.4317	4.9699	4.3091
APNSM	1.0000	0.0000	2.0394	1.9990	9.8218	4.7452
APPLM	1.0000	0.0000	1.9703	2.3061	14.0607	4.9813
APPRI	1.0000	0.0000	1.8847	2.2611	13.3435	4.9467
APRAS	1.0000	0.0000	1.9921	2.0730	10.7119	4.8021
APRGP	1.0000	0.0000	1.8920	2.4203	16.0539	5.0690
APRRE	1.0000	0.0000	1.8891	2.3994	15.6690	5.0529
APRST	1.0000	0.0000	1.9757	1.9567	9.3444	4.7126
APSAT	1.0000	0.0000	1.9670	1.9149	8.8955	4.6805
APSDI	1.0000	0.0000	1.9513	1.8180	7.9315	4.6061
APSPN	1.0000	0.0000	1.9494	1.6171	6.2357	4.4516
APSQI	1.0000	0.0000	1.9614	1.8934	8.6728	4.6640
APSSF	1.0000	0.0000	2.0176	1.7300	7.1420	4.5384
APSVL	1.0000	0.0000	1.9806	1.8140	7.8939	4.6030
APTNA	1.0000	0.0000	1.9206	2.0122	9.9747	4.7553
APTYS	1.0000	0.0000	2.0245	2.1509	11.7335	4.8619
APVAE	1.0000	0.0000	1.8875	2.3739	15.2126	5.0334
APYNL	1.0000	0.0000	1.9887	2.0892	10.9169	4.8145
AQDPS	1.0000	0.0000	1.9589	1.8692	8.4279	4.6454
AQENG	1.0000	0.0000	1.9368	2.1518	11.7462	4.8626
AQKKP	1.0000	0.0000	1.8912	2.0058	9.9006	4.7504
AQKRA	1.0000	0.0000	1.8975	2.3515	14.8226	5.0162
AQKRQ	1.0000	0.0000	1.8952	2.3083	14.0954	4.9829
AQLGR	1.0000	0.0000	1.9384	2.3304	14.4636	5.0000
AQLNT	1.0000	0.0000	1.9252	1.8080	7.8377	4.5984
AQLSF	1.0000	0.0000	2.0012	1.9228	8.9788	4.6866
AQMDM	1.0000	0.0000	1.9590	2.9158	28.4756	5.4499
AQNIN	1.0000	0.0000	1.9327	1.8053	7.8132	4.5963
AQNSD	1.0000	0.0000	1.9610	1.6838	6.7578	4.5029
AQPKD	1.0000	0.0000	1.8859	2.0767	10.7583	4.8049
AQPPL	1.0000	0.0000	1.9063	1.9953	9.7787	4.7423
AQPTW	1.0000	0.0000	2.0608	3.0803	34.4271	5.5763
AQQGF	1.0000	0.0000	1.8814	2.6165	20.1513	5.2198
AQQMV	1.0000	0.0000	1.9106	2.7817	24.3923	5.3468
AQSAA	1.0000	0.0000	1.9918	2.1023	11.0859	4.8246
AQSDY	1.0000	0.0000	2.0330	2.2196	12.7124	4.9147
AQSRT	1.0000	0.0000	1.9845	2.0278	10.1588	4.7673
AQTDH	1.0000	0.0000	1.9253	2.5203	18.0282	5.1459
AQTDQ	1.0000	0.0000	1.8777	2.2210	12.7341	4.9158
AQTRD	1.0000	0.0000	1.8846	2.3061	14.0595	4.9812
AQVLR	1.0000	0.0000	1.9373	2.3239	14.3539	4.9949
AQYIC	1.0000	0.0000	2.0149	3.1811	38.6712	5.6538
ARDVA	1.0000	0.0000	1.8856	2.5238	18.0999	5.1485
ARELE	1.0000	0.0000	1.9188	2.0842	10.8540	4.8107
ARFLA	1.0000	0.0000	1.9472	2.4049	15.7699	5.0572
ARFTE	1.0000	0.0000	1.8964	2.4515	16.6451	5.0930
ARHSA	1.0000	0.0000	2.0687	2.4434	16.4900	5.0868
ARITS	1.0000	0.0000	1.9777	1.9765	9.5656	4.7279
ARKAP	1.0000	0.0000	1.8995	2.2805	13.6467	4.9615
ARKQN	1.0000	0.0000	1.9356	2.0518	10.4492	4.7858
ARKST	1.0000	0.0000	1.9719	1.8815	8.5511	4.6549
ARLFR	1.0000	0.0000	1.9522	2.4467	16.5529	5.0893
ARLLK	1.0000	0.0000	1.9330	1.8442	8.1822	4.6262
ARNSA	1.0000	0.0000	2.0007	1.8876	8.6133	4.6596
ARNTA	1.0000	0.0000	1.9378	2.1683	11.9751	4.8753
ARPEP	1.0000	0.0000	1.8858	2.2432	13.0678	4.9329
ARPHP	1.0000	0.0000	1.9280	2.6117	20.0391	5.2161
ARQET	1.0000	0.0000	1.8840	2.3124	14.1629	4.9861
ARQFG	1.0000	0.0000	1.8788	2.7016	22.2342	5.2852
ARQLV	1.0000	0.0000	1.9373	2.3239	14.3539	4.9949
ARRID	1.0000	0.0000	1.8877	2.4130	15.9179	5.0634
ARSAL	1.0000	0.0000	1.9967	1.9120	8.8657	4.6784
ARSDQ	1.0000	0.0000	1.9844	2.0253	10.1301	4.7654
ARSSM	1.0000	0.0000	2.0999	2.0579	10.5242	4.7905
ARSYE	1.0000	0.0000	2.0494	2.3109	14.1388	4.9849
ARTEA	1.0000	0.0000	1.8858	2.3557	14.8936	5.0193
ARTPL	1.0000	0.0000	1.9188	2.0784	10.7801	4.8062
ARYLP	1.0000	0.0000	1.9752	2.4307	16.2491	5.0770
ASAEP	1.0000	0.0000	1.9673	1.9188	8.9364	4.6835
ASAET	1.0000	0.0000	1.9672	1.9168	8.9159	4.6820
ASAGT	1.0000	0.0000	1.9970	2.0939	10.9775	4.8181
ASALL	1.0000	0.0000	1.9598	1.5950	6.0710	4.4346
ASANT	1.0000	0.0000	1.9703	1.7295	7.1381	4.5381
ASAPD	1.0000	0.0000	1.9668	1.9125	8.8702	4.6787
ASAPF	1.0000	0.0000	2.0044	2.1270	11.4109	4.8436
ASAPG	1.0000	0.0000	1.9972	2.0958	11.0025	4.8196
ASASM	1.0000	0.0000	2.0892	2.0161	10.0210	4.7583
ASASS	1.0000	0.0000	1.9868	1.3515	4.4958	4.2475
ASDAD	1.0000	0.0000	1.9664	1.9081	8.8248	4.6753
ASDML	1.0000	0.0000	2.0351	2.0191	10.0564	4.7607
ASDNA	1.0000	0.0000	1.9700	1.7271	7.1175	4.5362
ASDNK	1.0000	0.0000	1.9402	1.5375	5.6613	4.3905
ASDPS	1.0000	0.0000	1.9687	1.5154	5.5104	4.3735
ASEKD	1.0000	0.0000	1.9440	1.7248	7.0984	4.5345
ASENN	1.0000	0.0000	1.9399	1.4336	4.9820	4.3106
ASERQ	1.0000	0.0000	1.9849	2.0316	10.2052	4.7703
ASETK	1.0000	0.0000	1.9443	1.7273	7.1189	4.5363
ASEVG	1.0000	0.0000	2.0092	2.1559	11.8022	4.8658
ASFDL	1.0000	0.0000	1.9894	1.8473	8.2127	4.6286
ASFNY	1.0000	0.0000	2.0752	2.1776	12.1056	4.8825
ASGDQ	1.0000	0.0000	1.9894	2.0482	10.4054	4.7830
ASGIM	1.0000	0.0000	2.0645	2.3833	15.3794	5.0406
ASGPD	1.0000	0.0000	1.9806	1.9771	9.5720	4.7284
ASHKR	1.0000	0.0000	2.0537	2.2538	13.2300	4.9410
ASHLP	1.0000	0.0000	2.0325	2.0119	9.9718	4.7551
ASHNP	1.0000	0.0000	2.0362	1.9875	9.6894	4.7363
ASILP	1.0000	0.0000	1.9497	1.6614	6.5782	4.4857
ASIPL	1.0000	0.0000	1.9497	1.6614	6.5782	4.4857
ASIQL	1.0000	0.0000	1.9614	1.7325	7.1636	4.5403
ASITI	1.0000	0.0000	1.9538	1.8403	8.1441	4.6232
ASKFQ	1.0000	0.0000	1.9946	2.0085	9.9321	4.7525
ASKGD	1.0000	0.0000	1.9769	1.9019	8.7603	4.6706
ASKKS	1.0000	0.0000	1.9471	1.3694	4.5982	4.2613
ASKNT	1.0000	0.0000	1.9406	1.5399	5.6780	4.3923
ASKQA	1.0000	0.0000	1.9732	1.9127	8.8728	4.6789
ASKWS	1.0000	0.0000	2.1765	2.3706	15.1544	5.0308
ASKYN	1.0000	0.0000	2.0231	1.8922	8.6607	4.6631
ASLAE	1.0000	0.0000	1.9676	1.7578	7.3838	4.5598
ASLAK	1.0000	0.0000	1.9602	1.6807	6.7326	4.5005
ASLEN	1.0000	0.0000	1.9388	1.4581	5.1351	4.3294
ASLFT	1.0000	0.0000	1.9897	1.8498	8.2362	4.6305
ASLHK	1.0000	0.0000	2.0256	1.9367	9.1276	4.6973
ASLKE	1.0000	0.0000	1.9391	1.5683	5.8774	4.4141
ASLLR	1.0000	0.0000	1.9697	1.6367	6.3856	4.4667
ASLNS	1.0000	0.0000	1.9314	1.1735	3.5750	4.1107
ASLPI	1.0000	0.0000	1.9497	1.6614	6.5782	4.4857
ASLQL	1.0000	0.0000	1.9504	1.5517	5.7599	4.4014
ASLQN	1.0000	0.0000	1.9520	1.5272	5.5905	4.3826
ASMAQ	1.0000	0.0000	2.0570	2.3699	15.1417	5.0303
ASMCT	1.0000	0.0000	2.1953	2.8371	26.0042	5.3894
ASMMA	1.0000	0.0000	2.1306	2.6807	21.7055	5.2692
ASMNA	1.0000	0.0000	2.0605	2.1134	11.2309	4.8331
ASNAL	1.0000	0.0000	1.9615	1.5705	5.8935	4.4158
ASNMC	1.0000	0.0000	2.2096	2.6537	21.0370	5.2484
ASNMG	1.0000	0.0000	2.0760	2.1780	12.1116	4.8828
ASNNP	1.0000	0.0000	1.9395	1.4317	4.9699	4.3091
ASNPK	1.0000	0.0000	1.9409	1.5419	5.6914	4.3938
ASNSK	1.0000	0.0000	1.9399	1.2592	3.9974	4.1766
ASNSL	2.0000	4.1107	1.9314	1.4745	7.4106	4.1107
ASNSN	1.0000	0.0000	1.9303	1.1490	3.4611	4.0919
ASNTA	1.0000	0.0000	1.9703	1.7295	7.1381	4.5381
ASPLN	1.0000	0.0000	1.9385	1.4561	5.1227	4.3279
ASPSD	1.0000	0.0000	1.9687	1.5154	5.5104	4.3735
ASPTP	1.0000	0.0000	1.9492	1.8005	7.7686	4.5926
ASQDL	1.0000	0.0000	1.9580	1.7083	6.9589	4.5217
ASQIS	1.0000	0.0000	1.9871	1.6107	6.1882	4.4468
ASQSL	2.0000	4.3078	1.9675	1.7310	10.1124	4.3078
ASQYF	1.0000	0.0000	2.0686	2.4341	16.3131	5.0796
ASRDL	1.0000	0.0000	1.9762	1.7933	7.7024	4.5871
ASREG	1.0000	0.0000	2.0057	2.1396	11.5795	4.8532
ASRGD	1.0000	0.0000	2.0052	2.1333	11.4946	4.8484
ASRGM	1.0000	0.0000	2.0848	2.5196	18.0123	5.1453
ASRRH	1.0000	0.0000	2.0767	2.4852	17.3082	5.1189
ASSAS	1.0000	0.0000	1.9868	1.3515	4.4958	4.2475
ASSDI	1.0000	0.0000	1.9723	1.5353	5.6460	4.3888
ASSDN	1.0000	0.0000	1.9516	1.3300	4.3757	4.2310
ASSEV	1.0000	0.0000	2.0081	1.6942	6.8425	4.5109
ASSIG	1.0000	0.0000	2.0130	1.7187	7.0462	4.5297
ASSIS	1.0000	0.0000	1.9643	1.2570	3.9860	4.1749
ASSKT	1.0000	0.0000	1.9582	1.4426	5.0379	4.3176
ASSNQ	1.0000	0.0000	1.9675	1.4055	4.8106	4.2890
ASSQI	1.0000	0.0000	1.9871	1.6107	6.1882	4.4468
ASSSA	1.0000	0.0000	1.9868	1.3515	4.4958	4.2475
ASSVL	1.0000	0.0000	1.9922	1.5313	5.6185	4.3857
ASSVY	1.0000	0.0000	2.0953	2.0426	10.3372	4.7787
ASTFK	1.0000	0.0000	1.9846	1.9355	9.1143	4.6964
ASTHP	1.0000	0.0000	2.0300	2.1709	12.0114	4.8773
ASTTR	1.0000	0.0000	1.9755	1.9547	9.3231	4.7112
ASVMV	1.0000	0.0000	2.0868	2.5293	18.2170	5.1528
ASVSQ	1.0000	0.0000	2.0216	1.7633	7.4323	4.5641
ASYKF	1.0000	0.0000	2.0610	2.2878	13.7638	4.9672
ASYQQ	1.0000	0.0000	2.0412	2.2950	13.8796	4.9727
ASYSK	1.0000	0.0000	2.0451	1.7949	7.7174	4.5883
ASYSR	1.0000	0.0000	2.0910	2.0263	10.1413	4.7662
ATAPI	1.0000	0.0000	1.8802	2.2174	12.6811	4.9131
ATDEE	1.0000	0.0000	1.8768	2.0827	10.8348	4.8095
ATDEF	1.0000	0.0000	1.8947	2.2910	13.8145	4.9696
ATERL	1.0000	0.0000	1.9188	2.0803	10.8047	4.8077
ATFAG	1.0000	0.0000	1.8910	2.5868	19.4694	5.1970
ATFGS	1.0000	0.0000	2.0176	2.1897	12.2776	4.8918
ATGDY	1.0000	0.0000	1.9269	2.6082	19.9587	5.2134
ATGIT	1.0000	0.0000	1.8882	2.2801	13.6416	4.9613
ATGND	1.0000	0.0000	1.9321	2.0725	10.7054	4.8017
ATGPS	1.0000	0.0000	1.9808	1.9795	9.5992	4.7302
ATIHR	1.0000	0.0000	1.9252	2.6296	20.4593	5.2299
ATILA	1.0000	0.0000	1.9125	2.0565	10.5072	4.7894
ATIRD	1.0000	0.0000	1.8853	2.2549	13.2461	4.9419
ATKDI	1.0000	0.0000	1.8832	2.0235	10.1083	4.7640
ATKFS	1.0000	0.0000	1.9846	1.9355	9.1143	4.6964
ATLFD	1.0000	0.0000	1.9292	2.1281	11.4252	4.8444
ATLGS	1.0000	0.0000	1.9820	1.8186	7.9373	4.6065
ATLKG	1.0000	0.0000	1.9260	2.0261	10.1387	4.7660
ATLLD	1.0000	0.0000	1.9106	1.7570	7.3761	4.5592
ATLLK	1.0000	0.0000	1.9071	1.6861	6.7766	4.5047
ATLYI	1.0000	0.0000	1.9624	2.2925	13.8391	4.9708
ATNNE	1.0000	0.0000	1.9207	1.7144	7.0099	4.5264
ATNNK	1.0000	0.0000	1.9152	1.6372	6.3893	4.4671
ATNSK	1.0000	0.0000	1.9406	1.5399	5.6780	4.3923
ATPCL	1.0000	0.0000	2.0416	2.5769	19.2489	5.1894
ATPDT	1.0000	0.0000	1.8770	2.0769	10.7611	4.8051
ATSFA	1.0000	0.0000	2.0043	2.1251	11.3851	4.8421
ATSIY	1.0000	0.0000	2.0264	2.1707	12.0090	4.8772
ATSKC	1.0000	0.0000	2.1016	2.3800	15.3202	5.0380
ATSNG	1.0000	0.0000	1.9854	1.7941	7.7100	4.5877
ATSSF	1.0000	0.0000	2.0172	1.7280	7.1254	4.5369
ATSSV	1.0000	0.0000	2.0074	1.6903	6.8106	4.5079
ATTHQ	1.0000	0.0000	1.9249	2.5227	18.0786	5.1478
ATTSM	1.0000	0.0000	2.0330	2.1805	12.1469	4.8847
ATVTT	1.0000	0.0000	1.8887	2.2518	13.1985	4.9395
ATYAR	1.0000	0.0000	1.9137	2.7041	22.2988	5.2871
ATYEA	1.0000	0.0000	1.9206	2.5499	18.6555	5.1686
ATYPQ	1.0000	0.0000	1.9199	2.5046	17.7033	5.1338
ATYRE	1.0000	0.0000	1.9234	2.5916	19.5797	5.2007
AVANI	1.0000	0.0000	1.9410	2.2065	12.5198	4.9047
AVDAR	1.0000	0.0000	1.8856	2.5238	18.0999	5.1485
AVDNQ	1.0000	0.0000	1.9355	2.1389	11.5712	4.8528
AVEAF	1.0000	0.0000	1.8896	2.5841	19.4094	5.1949
AVEDI	1.0000	0.0000	1.8872	2.2751	13.5612	4.9574
AVESE	1.0000	0.0000	1.9798	1.9788	9.5911	4.7297
AVFMD	1.0000	0.0000	1.9265	2.8454	26.2527	5.3957
AVIIK	1.0000	0.0000	1.8972	2.2221	12.7508	4.9167
AVIME	1.0000	0.0000	1.9286	2.6614	21.2245	5.2543
AVLMK	1.0000	0.0000	1.9943	2.4034	15.7427	5.0560
AVLRK	1.0000	0.0000	1.9424	2.1776	12.1055	4.8825
AVMRN	1.0000	0.0000	2.0085	2.6103	20.0073	5.2151
AVNAT	1.0000	0.0000	1.9408	2.1846	12.2052	4.8879
AVNEV	1.0000	0.0000	1.9502	2.2466	13.1195	4.9355
AVNKH	1.0000	0.0000	2.0021	2.3674	15.0983	5.0284
AVNKS	1.0000	0.0000	1.9764	1.7143	7.0097	4.5264
AVNTP	1.0000	0.0000	1.9309	2.0703	10.6778	4.8000
AVPIV	1.0000	0.0000	1.8905	2.4499	16.6154	5.0918
AVRES	1.0000	0.0000	2.0042	2.1330	11.4912	4.8482
AVRFS	1.0000	0.0000	2.0382	2.3412	14.6462	5.0083
AVRNF	1.0000	0.0000	1.9687	2.4385	16.3974	5.0830
AVSNK	1.0000	0.0000	1.9764	1.7143	7.0097	4.5264
AVTCT	1.0000	0.0000	2.0031	2.9084	28.2330	5.4442
AVTTY	1.0000	0.0000	1.9257	2.6041	19.8633	5.2103
AWKAD	1.0000	0.0000	2.0796	3.0460	33.0909	5.5499
AWKMG	1.0000	0.0000	2.1287	3.4969	55.6467	5.8965
AWMEI	1.0000	0.0000	2.1047	3.4149	50.6307	5.8335
AWNIN	1.0000	0.0000	2.1346	2.6603	21.1973	5.2535
AWPVW	1.0000	0.0000	2.2451	4.1096	112.6940	6.3675
AWTER	1.0000	0.0000	2.0653	3.1673	38.0600	5.6432
AYATN	1.0000	0.0000	1.9812	2.3625	15.0131	5.0246
AYCAN	1.0000	0.0000	2.1179	3.0191	32.0825	5.5293
AYCET	1.0000	0.0000	2.0344	3.0902	34.8207	5.5839
AYFGV	1.0000	0.0000	1.8907	2.9971	31.2783	5.5124
AYFSL	1.0000	0.0000	2.0703	2.2021	12.4558	4.9013
AYHNA	1.0000	0.0000	2.0391	2.7349	23.1072	5.3108
AYITL	1.0000	0.0000	1.9624	2.2925	13.8391	4.9708
AYKAS	1.0000	0.0000	2.0393	2.1920	12.3104	4.8935
AYKNV	1.0000	0.0000	1.9968	2.3474	14.7507	5.0130
AYLEY	1.0000	0.0000	2.0169	2.6269	20.3941	5.2278
AYNKQ	1.0000	0.0000	1.9807	2.2460	13.1102	4.9350
AYNKS	1.0000	0.0000	2.0231	1.8922	8.6607	4.6631
AYPIS	1.0000	0.0000	2.0266	2.1727	12.0362	4.8787
AYPKK	1.0000	0.0000	1.9448	2.2851	13.7205	4.9651
AYPLK	1.0000	0.0000	1.9664	2.1994	12.4165	4.8992
AYPVD	1.0000	0.0000	1.9258	2.6036	19.8524	5.2099
AYQLD	1.0000	0.0000	1.9651	2.3413	14.6471	5.0083
AYSEV	1.0000	0.0000	2.0530	2.3272	14.4094	4.9975
AYSLD	1.0000	0.0000	2.0265	1.9875	9.6900	4.7364
AYSTH	1.0000	0.0000	2.1048	2.5213	18.0479	5.1466
AYSWI	1.0000	0.0000	2.2525	3.0987	35.1660	5.5905
AYTHE	1.0000	0.0000	1.9603	2.8059	25.0828	5.3654
CAANE	1.0000	0.0000	2.0618	2.6707	21.4556	5.2615
CADPS	1.0000	0.0000	2.1054	2.4528	16.6702	5.0940
CAGSG	1.0000	0.0000	2.1668	2.8151	25.3520	5.3725
CALLT	1.0000	0.0000	2.0610	2.4160	15.9740	5.0657
CANSD	1.0000	0.0000	2.1096	2.2674	13.4407	4.9515
CAQKR	1.0000	0.0000	2.0150	2.8918	27.6993	5.4315
CASRD	1.0000	0.0000	2.1323	2.6089	19.9751	5.2140
CASTF	1.0000	0.0000	2.1458	2.6654	21.3227	5.2574
CATIH	1.0000	0.0000	2.0350	3.1281	36.3795	5.6131
CAVTC	1.0000	0.0000	2.0956	3.5650	60.1847	5.9488
CAYAT	1.0000	0.0000	2.0174	3.2026	39.6401	5.6703
CAYPL	1.0000	0.0000	2.1001	2.9292	28.9205	5.4602
CCAVT	1.0000	0.0000	2.0956	3.5650	60.1847	5.9488
CCAYP	1.0000	0.0000	2.1135	3.7448	74.0367	6.0871
CCEHH	1.0000	0.0000	2.1145	4.0229	101.9761	6.3008
CCNLS	1.0000	0.0000	2.2527	2.6511	20.9737	5.2464
CCSLY	1.0000	0.0000	2.3590	3.1868	38.9266	5.6582
CCSNK	1.0000	0.0000	2.2551	2.7368	23.1590	5.3123
CDIAD	1.0000	0.0000	2.0004	2.7510	23.5405	5.3232
CDIQI	1.0000	0.0000	1.9959	2.7319	23.0278	5.3085
CDMLK	1.0000	0.0000	2.1107	2.7669	23.9777	5.3354
CDNGK	1.0000	0.0000	2.0674	2.5395	18.4327	5.1606
CDNID	1.0000	0.0000	2.0404	2.4512	16.6401	5.0928
CDQDL	1.0000	0.0000	2.0358	2.5269	18.1651	5.1509
CDSKS	1.0000	0.0000	2.0949	1.9805	9.6105	4.7310
CDSPT	1.0000	0.0000	2.0860	2.3364	14.5648	5.0046
CEATL	1.0000	0.0000	2.0416	2.5789	19.2923	5.1909
CEDKP	1.0000	0.0000	2.0088	2.5478	18.6110	5.1670
CEHHD	1.0000	0.0000	2.0745	3.3638	47.7352	5.7942
CEHML	1.0000	0.0000	2.1633	3.2188	40.3875	5.6828
CELEI	1.0000	0.0000	2.0317	2.4882	17.3703	5.1212
CELGV	1.0000	0.0000	2.0683	2.8179	25.4328	5.3746
CEMQT	1.0000	0.0000	2.0434	3.0785	34.3545	5.5749
CENMS	1.0000	0.0000	2.1865	2.5413	18.4705	5.1620
CESTK	1.0000	0.0000	2.0812	2.2675	13.4432	4.9516
CETLR	1.0000	0.0000	2.0487	2.6206	20.2478	5.2230
CEVQK	1.0000	0.0000	2.0202	2.7957	24.7895	5.3576
CEYPQ	1.0000	0.0000	2.0351	3.0488	33.1992	5.5521
CFDDV	1.0000	0.0000	2.0126	2.9994	31.3582	5.5141
CFDYS	1.0000	0.0000	2.2082	2.8989	27.9271	5.4369
CFIEE	1.0000	0.0000	2.0105	2.8594	26.6802	5.4065
CFMKG	1.0000	0.0000	2.0627	3.3214	45.4561	5.7616
CFNGA	1.0000	0.0000	2.0931	2.9436	29.4046	5.4712
CFTQQ	1.0000	0.0000	1.9986	2.9758	30.5191	5.4960
CGATG	1.0000	0.0000	1.9924	3.0959	35.0511	5.5883
CGFVY	1.0000	0.0000	1.9586	3.5374	58.3048	5.9277
CGIQS	1.0000	0.0000	2.1318	2.6127	20.0633	5.2169
CGKIP	1.0000	0.0000	2.0222	2.7491	23.4900	5.3217
CGLFG	1.0000	0.0000	2.0830	3.0327	32.5876	5.5397
CGSQP	1.0000	0.0000	2.1301	2.5928	19.6070	5.2016
CGSVP	1.0000	0.0000	2.1509	2.6942	22.0460	5.2796
CGYLR	1.0000	0.0000	2.1112	3.1500	37.3084	5.6299
CGYNM	1.0000	0.0000	2.1806	3.3514	47.0546	5.7847
CHESY	1.0000	0.0000	2.2561	3.0655	33.8427	5.5649
CHGEK	1.0000	0.0000	2.0690	3.1016	35.2825	5.5927
CHHRL	1.0000	0.0000	2.1571	3.3615	47.6046	5.7924
CHQLL	1.0000	0.0000	2.1339	2.7451	23.3801	5.3186
CHSQP	1.0000	0.0000	2.1840	2.7842	24.4631	5.3487
CIFLS	1.0000	0.0000	2.1345	2.4119	15.8979	5.0625
CIGQN	1.0000	0.0000	2.0679	2.7100	22.4524	5.2917
CIHFT	1.0000	0.0000	2.0396	3.2239	40.6279	5.6867
CIHYN	1.0000	0.0000	2.1708	3.1807	38.6513	5.6535
CIINN	1.0000	0.0000	2.0601	2.2944	13.8699	4.9722
CIKDN	1.0000	0.0000	2.0411	2.3804	15.3270	5.0383
CINAH	1.0000	0.0000	2.1197	2.9447	29.4417	5.4721
CINDG	1.0000	0.0000	2.0646	2.6346	20.5767	5.2337
CIPIT	1.0000	0.0000	1.9977	2.6632	21.2702	5.2557
CIPND	1.0000	0.0000	2.0406	2.4556	16.7242	5.0961
CISHK	1.0000	0.0000	2.1744	2.6578	21.1378	5.2516
CISLK	1.0000	0.0000	2.0786	2.1265	11.4040	4.8432
CISPE	1.0000	0.0000	2.0894	2.3646	15.0484	5.0262
CKAKS	1.0000	0.0000	2.0962	2.3067	14.0701	4.9817
CKANN	1.0000	0.0000	2.0699	2.2938	13.8607	4.9718
CKFLK	1.0000	0.0000	2.0677	2.5243	18.1105	5.1489
CKHLL	1.0000	0.0000	2.1259	2.5988	19.7417	5.2062
CKIAR	1.0000	0.0000	2.0180	2.8406	26.1090	5.3921
CKKPR	1.0000	0.0000	2.0299	2.6312	20.4960	5.2311
CKNTK	1.0000	0.0000	2.0376	2.2877	13.7621	4.9671
CKPFD	1.0000	0.0000	2.0295	2.7560	23.6791	5.3271
CKQNK	1.0000	0.0000	2.0468	2.3607	14.9815	5.0232
CKSDM	1.0000	0.0000	2.1749	2.6452	20.8301	5.2418
CKSIT	1.0000	0.0000	2.0838	2.2855	13.7267	4.9654
CKSSD	1.0000	0.0000	2.0949	1.9805	9.6105	4.7310
CKSSM	1.0000	0.0000	2.2012	2.3668	15.0880	5.0279
CKVFM	1.0000	0.0000	2.0624	3.3148	45.1142	5.7566
CKWPS	1.0000	0.0000	2.3202	3.1936	39.2299	5.6634
CLADT	1.0000	0.0000	2.0416	2.5726	19.1522	5.1861
CLAKS	1.0000	0.0000	2.0988	2.2210	12.7337	4.9158
CLARH	1.0000	0.0000	2.1099	3.1054	35.4388	5.5956
CLAVI	1.0000	0.0000	2.0578	2.7712	24.0972	5.3387
CLDMP	1.0000	0.0000	2.1041	2.8421	26.1532	5.3932
CLEEP	1.0000	0.0000	2.0309	2.4684	16.9746	5.1060
CLELF	1.0000	0.0000	2.0828	2.5157	17.9311	5.1423
CLEMS	1.0000	0.0000	2.1824	2.5657	19.0008	5.1808
CLEVN	1.0000	0.0000	2.0810	2.4535	16.6845	5.0945
CLIWY	1.0000	0.0000	2.3127	3.7608	75.4073	6.0993
CLLFG	1.0000	0.0000	2.1102	2.6927	22.0086	5.2784
CLPGH	1.0000	0.0000	2.1150	3.0139	31.8889	5.5253
CLSDD	1.0000	0.0000	2.0826	2.1731	12.0420	4.8790
CMHLV	1.0000	0.0000	2.1618	3.3893	49.1577	5.8138
CMNIV	1.0000	0.0000	2.1318	3.0143	31.9046	5.5256
CMRAD	1.0000	0.0000	2.0239	3.2736	43.0186	5.7248
CMTPS	1.0000	0.0000	2.1782	2.7228	22.7855	5.3015
CMYPQ	1.0000	0.0000	2.0503	3.4288	51.4477	5.8442
CNAYP	1.0000	0.0000	2.1148	2.9048	28.1158	5.4414
CNCAQ	1.0000	0.0000	2.2038	3.2802	43.3481	5.7299
CNDGS	1.0000	0.0000	2.1262	2.3320	14.4900	5.0012
CNDHS	1.0000	0.0000	2.1821	2.5234	18.0926	5.1483
CNGIR	1.0000	0.0000	2.0790	2.7951	24.7710	5.3571
CNHSK	1.0000	0.0000	2.1742	2.4526	16.6664	5.0938
CNIHQ	1.0000	0.0000	2.1154	2.9014	28.0071	5.4388
CNLSR	1.0000	0.0000	2.1108	2.1526	11.7569	4.8632
CNLVN	1.0000	0.0000	2.0886	2.2662	13.4217	4.9505
CNPFQ	1.0000	0.0000	2.0745	2.7213	22.7473	5.3004
CNRAM	1.0000	0.0000	2.1317	3.0925	34.9156	5.5857
CNREG	1.0000	0.0000	2.0794	2.7771	24.2632	5.3433
CNSAW	1.0000	0.0000	2.3553	3.1978	39.4200	5.6666
CNSEN	1.0000	0.0000	2.0756	1.9739	9.5361	4.7259
CNSPG	1.0000	0.0000	2.1268	2.3364	14.5634	5.0045
CNTGC	1.0000	0.0000	2.2150	3.2718	42.9304	5.7235
CNVDS	1.0000	0.0000	2.1244	2.3255	14.3801	4.9961
CNVKT	1.0000	0.0000	2.0660	2.5354	18.3445	5.1574
CNYNV	1.0000	0.0000	2.1662	2.7775	24.2724	5.3435
CPFIQ	1.0000	0.0000	2.0040	2.9266	28.8321	5.4581
CPHNA	1.0000	0.0000	2.1204	2.9248	28.7739	5.4568
CPKAQ	1.0000	0.0000	2.0133	2.7357	23.1286	5.3114
CPKFA	1.0000	0.0000	2.0283	2.8748	27.1591	5.4183
CPMIK	1.0000	0.0000	2.0680	2.9521	29.6927	5.4777
CPNAE	1.0000	0.0000	2.0521	2.5564	18.7960	5.1736
CPNDF	1.0000	0.0000	2.0710	2.6459	20.8472	5.2424
CPNKL	1.0000	0.0000	2.0452	2.2039	12.4825	4.9027
CPPHF	1.0000	0.0000	2.0448	3.2060	39.7963	5.6729
CPPLK	1.0000	0.0000	2.0322	2.3893	15.4865	5.0452
CPQSN	1.0000	0.0000	2.1003	2.2284	12.8448	4.9216
CPRSI	1.0000	0.0000	2.1173	2.5188	17.9954	5.1447
CPSLS	1.0000	0.0000	2.0886	1.8991	8.7315	4.6684
CPSSK	1.0000	0.0000	2.0958	1.9849	9.6597	4.7343
CPTET	1.0000	0.0000	1.9998	2.6235	20.3144	5.2252
CQNLQ	1.0000	0.0000	2.0691	2.4213	16.0725	5.0698
CQNNP	1.0000	0.0000	2.0657	2.3257	14.3846	4.9963
CQVNE	1.0000	0.0000	2.0666	2.6855	21.8258	5.2729
CQYTH	1.0000	0.0000	2.0486	3.4153	50.6542	5.8338
CRDVQ	1.0000	0.0000	1.9946	3.0208	32.1424	5.5305
CREQF	1.0000	0.0000	1.9962	3.0648	33.8166	5.5644
CRFTG	1.0000	0.0000	1.9935	3.1688	38.1265	5.6443
CRIDK	1.0000	0.0000	2.0190	2.7219	22.7628	5.3008
CRLLP	1.0000	0.0000	2.0699	2.4597	16.8048	5.0993
CRMFL	1.0000	0.0000	2.1244	3.2128	40.1082	5.6781
CRSLF	1.0000	0.0000	2.1636	2.5481	18.6182	5.1673
CSDPR	1.0000	0.0000	2.1149	2.4945	17.4973	5.1261
CSEAK	1.0000	0.0000	2.1020	2.3839	15.3895	5.0410
CSENG	1.0000	0.0000	2.1271	2.3383	14.5964	5.0060
CSESH	1.0000	0.0000	2.2104	2.4324	16.2815	5.0783
CSGAS	1.0000	0.0000	2.1791	2.3535	14.8555	5.0176
CSKQQ	1.0000	0.0000	2.1039	2.4097	15.8585	5.0609
CSLKN	1.0000	0.0000	2.0626	1.9212	8.9622	4.6854
CSLTP	1.0000	0.0000	2.0837	2.1799	12.1374	4.8842
CSLYS	1.0000	0.0000	2.1854	2.2495	13.1636	4.9377
CSMQQ	1.0000	0.0000	2.1954	2.8669	26.9129	5.4123
CSNKL	1.0000	0.0000	2.0626	1.9212	8.9622	4.6854
CSPER	1.0000	0.0000	2.1154	2.5008	17.6254	5.1309
CSQQL	1.0000	0.0000	2.1097	2.3240	14.3555	4.9950
CSQTD	1.0000	0.0000	2.0967	2.4075	15.8183	5.0592
CSQTL	1.0000	0.0000	2.0967	2.2510	13.1861	4.9389
CSSET	1.0000	0.0000	2.1082	2.0601	10.5511	4.7921
CSSFV	1.0000	0.0000	2.2044	2.4427	16.4770	5.0862
CSSYH	1.0000	0.0000	2.3114	2.7808	24.3671	5.3461
CSTER	1.0000	0.0000	2.1153	2.4989	17.5859	5.1294
CSTIL	1.0000	0.0000	2.0869	2.1997	12.4222	4.8995
CSTRE	1.0000	0.0000	2.1153	2.4989	17.5859	5.1294
CSYHA	1.0000	0.0000	2.2687	3.1779	38.5272	5.6513
CTDKI	1.0000	0.0000	2.0087	2.5638	18.9588	5.1793
CTEKL	1.0000	0.0000	2.0322	2.3893	15.4867	5.0452
CTIIK	1.0000	0.0000	2.0083	2.5880	19.4981	5.1979
CTKKI	1.0000	0.0000	2.0149	2.4930	17.4653	5.1249
CTLLF	1.0000	0.0000	2.0825	2.5118	17.8506	5.1393
CTNSQ	1.0000	0.0000	2.1000	2.2265	12.8159	4.9201
CTRYG	1.0000	0.0000	2.0138	3.3090	44.8125	5.7521
CTSKK	1.0000	0.0000	2.0741	2.1904	12.2876	4.8923
CVELN	1.0000	0.0000	2.0810	2.4535	16.6845	5.0945
CVLSF	1.0000	0.0000	2.1679	2.5645	18.9731	5.1798
CVNSK	1.0000	0.0000	2.1166	2.2546	13.2424	4.9417
CVQQS	1.0000	0.0000	2.1368	2.6574	21.1270	5.2512
CVRGH	1.0000	0.0000	1.9681	3.5035	56.0663	5.9015
CVRSS	1.0000	0.0000	2.1887	2.3887	15.4757	5.0447
CVRSY	1.0000	0.0000	2.2209	3.0217	32.1775	5.5313
CVTEE	1.0000	0.0000	2.0075	2.7998	24.9074	5.3607
CWSLS	1.0000	0.0000	2.3277	2.8252	25.6469	5.3802
CYAFS	1.0000	0.0000	2.2218	3.0177	32.0276	5.5282
CYIKK	1.0000	0.0000	2.0736	2.8453	26.2491	5.3956
CYLKY	1.0000	0.0000	2.1642	3.0900	34.8145	5.5838
CYSPP	1.0000	0.0000	2.1689	2.6931	22.0176	5.2787
CYSYN	1.0000	0.0000	2.2694	2.8581	26.6406	5.4055
DAAEL	1.0000	0.0000	1.9119	2.0362	10.2595	4.7738
DADCF	1.0000	0.0000	2.0090	2.9413	29.3256	5.4694
DADLS	1.0000	0.0000	1.9455	1.6328	6.3554	4.4637
DADNY	1.0000	0.0000	1.9722	2.2414	13.0401	4.9315
DADTA	1.0000	0.0000	1.8818	2.1889	12.2655	4.8911
DAFDF	1.0000	0.0000	1.9045	2.4968	17.5430	5.1278
DAFIQ	1.0000	0.0000	1.8901	2.3819	15.3549	5.0395
DAFSD	1.0000	0.0000	1.9875	2.0039	9.8786	4.7490
DAHGE	1.0000	0.0000	1.9308	2.6321	20.5190	5.2318
DAIEC	1.0000	0.0000	1.9996	2.7573	23.7124	5.3280
DAIWP	1.0000	0.0000	2.0627	3.0267	32.3622	5.5351
DAKFK	1.0000	0.0000	1.9128	2.1406	11.5931	4.8540
DAKLP	1.0000	0.0000	1.9008	1.8446	8.1864	4.6265
DAKNG	1.0000	0.0000	1.9338	1.9992	9.8239	4.7454
DALAP	1.0000	0.0000	1.9119	2.0342	10.2361	4.7723
DALGL	1.0000	0.0000	1.9397	1.9379	9.1404	4.6982
DALQQ	1.0000	0.0000	1.9108	2.0620	10.5753	4.7936
DALYE	1.0000	0.0000	1.9622	2.2721	13.5154	4.9551
DAMPE	1.0000	0.0000	1.9314	2.4647	16.9021	5.1031
DANAS	1.0000	0.0000	1.9700	1.7271	7.1175	4.5362
DANEP	1.0000	0.0000	1.9081	1.8973	8.7130	4.6670
DANFQ	1.0000	0.0000	1.9430	2.1767	12.0922	4.8818
DANGH	1.0000	0.0000	1.9970	2.4448	16.5172	5.0879
DANRI	1.0000	0.0000	1.9285	2.0714	10.6923	4.8009
DANSR	1.0000	0.0000	1.9795	1.7689	7.4815	4.5683
DAPSP	1.0000	0.0000	1.9490	1.7981	7.7464	4.5908
DAPTN	1.0000	0.0000	1.9079	1.8934	8.6731	4.6641
DAQLS	1.0000	0.0000	1.9580	1.7083	6.9589	4.5217
DAQPT	1.0000	0.0000	1.8781	2.1499	11.7205	4.8612
DAQSA	1.0000	0.0000	1.9759	1.9836	9.6450	4.7333
DAQYI	1.0000	0.0000	1.9179	2.5221	18.0652	5.1473
DARLF	1.0000	0.0000	1.9433	2.2862	13.7378	4.9659
DARTE	1.0000	0.0000	1.8863	2.2369	12.9724	4.9281
DASAP	1.0000	0.0000	1.9668	1.9125	8.8702	4.6787
DASKG	1.0000	0.0000	1.9769	1.9019	8.7603	4.6706
DASLN	1.0000	0.0000	1.9378	1.4518	5.0953	4.3246
DASMN	1.0000	0.0000	2.0388	1.9947	9.7717	4.7419
DASPT	1.0000	0.0000	1.9488	1.7962	7.7285	4.5893
DASQY	1.0000	0.0000	2.0330	2.2196	12.7124	4.9147
DASSI	1.0000	0.0000	1.9723	1.5353	5.6460	4.3888
DASYK	1.0000	0.0000	2.0210	2.0733	10.7155	4.8023
DATIL	1.0000	0.0000	1.9016	1.9378	9.1389	4.6981
DATYP	1.0000	0.0000	1.9242	2.4292	16.2207	5.0758
DAVDA	1.0000	0.0000	1.8888	2.3633	15.0256	5.0252
DAVFM	1.0000	0.0000	1.9265	2.8454	26.2527	5.3957
DCDIA	1.0000	0.0000	2.0004	2.7510	23.5405	5.3232
DCFTQ	1.0000	0.0000	2.0086	2.9004	27.9744	5.4380
DCHQL	1.0000	0.0000	2.1022	2.9016	28.0142	5.4390
DCIGQ	1.0000	0.0000	2.0007	2.8910	27.6740	5.4308
DCISL	1.0000	0.0000	2.0866	2.1973	12.3873	4.8976
DCISP	1.0000	0.0000	2.0887	2.3583	14.9387	5.0213
DCKSD	1.0000	0.0000	2.0801	2.2588	13.3076	4.9449
DCMYP	1.0000	0.0000	2.0733	3.3534	47.1641	5.7862
DCNHS	1.0000	0.0000	2.1821	2.5234	18.0926	5.1483
DCQNL	1.0000	0.0000	2.0595	2.3458	14.7246	5.0118
DCSEA	1.0000	0.0000	2.1056	2.4547	16.7079	5.0955
DCSSF	1.0000	0.0000	2.1607	2.2659	13.4174	4.9503
DCSSY	1.0000	0.0000	2.2031	2.4061	15.7914	5.0581
DCYSP	1.0000	0.0000	2.1685	2.6887	21.9072	5.2754
DDADC	1.0000	0.0000	2.0027	2.7267	22.8905	5.3045
DDAFI	1.0000	0.0000	1.8937	2.3065	14.0662	4.9815
DDAKF	1.0000	0.0000	1.9055	2.2114	12.5923	4.9085
DDALG	1.0000	0.0000	1.9230	2.0945	10.9852	4.8186
DDASQ	1.0000	0.0000	1.9585	1.8648	8.3846	4.6421
DDCKS	1.0000	0.0000	2.0801	2.2588	13.3076	4.9449
DDDET	1.0000	0.0000	1.8696	1.9577	9.3558	4.7134
DDDRL	1.0000	0.0000	1.9076	1.9529	9.3032	4.7098
DDETN	2.0000	4.5743	1.8936	2.0777	15.2328	4.5743
DDHKQ	1.0000	0.0000	1.9377	2.3283	14.4283	4.9983
DDHPT	1.0000	0.0000	1.9276	2.3305	14.4646	5.0000
DDHQV	1.0000	0.0000	1.9308	2.5760	19.2286	5.1887
DDIRV	1.0000	0.0000	1.8922	2.3105	14.1326	4.9846
DDITG	1.0000	0.0000	1.8860	2.1590	11.8453	4.8682
DDITT	1.0000	0.0000	1.8699	1.9780	9.5825	4.7291
DDKDT	1.0000	0.0000	1.8729	1.8805	8.5419	4.6542
DDKRQ	1.0000	0.0000	1.8920	2.1141	11.2398	4.8337
DDKSI	1.0000	0.0000	1.9263	1.6240	6.2885	4.4570
DDLKR	1.0000	0.0000	1.9083	1.8821	8.5572	4.6553
DDLNT	1.0000	0.0000	1.8972	1.6138	6.2110	4.4491
DDLQE	1.0000	0.0000	1.8942	1.8741	8.4775	4.6492
DDLQL	1.0000	0.0000	1.9028	1.7113	6.9840	4.5240
DDLSL	1.0000	0.0000	1.9130	1.3575	4.5300	4.2521
DDLSS	1.0000	0.0000	1.9260	1.2358	3.8782	4.1585
DDLVP	1.0000	0.0000	1.9109	1.9736	9.5322	4.7256
DDNNC	1.0000	0.0000	2.0542	2.2459	13.1093	4.9350
DDNNG	1.0000	0.0000	1.9336	1.7703	7.4941	4.5694
DDPFT	1.0000	0.0000	1.8920	2.1703	12.0025	4.8768
DDPPE	1.0000	0.0000	1.8696	1.9640	9.4253	4.7183
DDQAE	1.0000	0.0000	1.8781	2.1495	11.7142	4.8608
DDQTS	1.0000	0.0000	1.9402	1.7485	7.3021	4.5527
DDRLR	1.0000	0.0000	1.9255	2.1134	11.2309	4.8331
DDRSI	1.0000	0.0000	1.9597	1.8554	8.2914	4.6348
DDSLL	1.0000	0.0000	1.9130	1.3575	4.5300	4.2521
DDSTH	1.0000	0.0000	2.0114	2.0478	10.4009	4.7827
DDTLQ	1.0000	0.0000	1.8940	1.8703	8.4386	4.6462
DDTPR	1.0000	0.0000	1.8828	2.1162	11.2683	4.8353
DDVLG	1.0000	0.0000	1.9327	2.1526	11.7570	4.8632
DDVNY	1.0000	0.0000	1.9824	2.2995	13.9521	4.9761
DDVTI	1.0000	0.0000	1.8849	2.1524	11.7550	4.8631
DDYEE	1.0000	0.0000	1.9224	2.3163	14.2276	4.9891
DDYLR	1.0000	0.0000	1.9689	2.3076	14.0848	4.9824
DEANC	1.0000	0.0000	2.0520	2.5520	18.7016	5.1702
DEDIK	1.0000	0.0000	1.8739	1.9087	8.8304	4.6758
DEEAG	1.0000	0.0000	1.8893	2.2637	13.3828	4.9486
DEELY	1.0000	0.0000	1.9523	2.1597	11.8553	4.8687
DEERN	1.0000	0.0000	1.9158	1.9410	9.1742	4.7007
DEFDN	1.0000	0.0000	1.9267	1.9888	9.7044	4.7373
DEFFS	1.0000	0.0000	2.0092	2.1060	11.1344	4.8275
DEFKA	1.0000	0.0000	1.9052	2.2177	12.6850	4.9133
DEFKE	1.0000	0.0000	1.8991	2.1053	11.1245	4.8269
DEFNN	1.0000	0.0000	1.9415	1.8078	7.8358	4.5982
DEGET	1.0000	0.0000	1.8862	2.1474	11.6855	4.8592
DEGGA	1.0000	0.0000	1.8950	2.4407	16.4395	5.0847
DEGIG	1.0000	0.0000	1.8955	2.3462	14.7315	5.0121
DEGSA	1.0000	0.0000	1.9807	1.9791	9.5940	4.7299
DEHLD	1.0000	0.0000	1.9573	2.1735	12.0471	4.8793
DEHNF	1.0000	0.0000	1.9954	2.3635	15.0307	5.0254
DEHRL	1.0000	0.0000	1.9740	2.3340	14.5229	5.0027
DEIDT	1.0000	0.0000	1.8699	1.9819	9.6264	4.7321
DELFF	1.0000	0.0000	1.9462	2.2278	12.8347	4.9210
DELHT	1.0000	0.0000	1.9574	2.1759	12.0811	4.8811
DELLA	1.0000	0.0000	1.9109	1.7608	7.4103	4.5621
DELPG	1.0000	0.0000	1.9124	1.9864	9.6774	4.7355
DEMKL	1.0000	0.0000	1.9622	2.1142	11.2409	4.8337
DEMSP	1.0000	0.0000	2.0154	2.0676	10.6449	4.7979
DENKP	1.0000	0.0000	1.8918	1.7078	6.9547	4.5213
DENND	1.0000	0.0000	1.9015	1.5932	6.0582	4.4333
DENQL	1.0000	0.0000	1.9081	1.6931	6.8337	4.5101
DENVL	1.0000	0.0000	1.9280	1.7945	7.7131	4.5880
DEPDA	1.0000	0.0000	1.8770	2.0784	10.7797	4.8062
DEQPT	1.0000	0.0000	1.8726	2.0375	10.2755	4.7748
DERKF	1.0000	0.0000	1.9107	2.2595	13.3175	4.9454
DERLS	1.0000	0.0000	1.9559	1.6809	6.7341	4.5007
DESHG	1.0000	0.0000	2.0440	2.2351	12.9446	4.9267
DESKD	1.0000	0.0000	1.9238	1.6061	6.1536	4.4432
DESPK	1.0000	0.0000	1.9244	1.6105	6.1861	4.4466
DESPL	1.0000	0.0000	1.9253	1.5247	5.5735	4.3807
DESPS	1.0000	0.0000	1.9451	1.4030	4.7957	4.2871
DESSD	1.0000	0.0000	1.9443	1.3986	4.7697	4.2837
DETKQ	1.0000	0.0000	1.8778	1.9623	9.4066	4.7170
DETNG	1.0000	0.0000	1.9202	1.9600	9.3816	4.7152
DETNK	1.0000	0.0000	1.8916	1.7058	6.9386	4.5198
DETYS	1.0000	0.0000	2.0067	2.0341	10.2345	4.7722
DEVES	1.0000	0.0000	1.9619	1.8601	8.3374	4.6384
DEVGV	1.0000	0.0000	1.8990	2.4923	17.4515	5.1243
DEVKL	1.0000	0.0000	1.9120	1.9047	8.7888	4.6727
DEVYR	1.0000	0.0000	1.9278	2.6473	20.8823	5.2435
DEYEM	1.0000	0.0000	1.9716	2.7026	22.2610	5.2860
DFAGH	1.0000	0.0000	1.9243	2.8404	26.1016	5.3919
DFDHL	1.0000	0.0000	1.9845	2.3817	15.3509	5.0393
DFDRP	1.0000	0.0000	1.8996	2.3284	14.4288	4.9984
DFDVP	1.0000	0.0000	1.9018	2.3447	14.7049	5.0109
DFEFM	1.0000	0.0000	1.9448	2.7707	24.0825	5.3383
DFESS	1.0000	0.0000	1.9931	1.6132	6.2064	4.4486
DFFVP	1.0000	0.0000	1.9080	2.5592	18.8585	5.1758
DFHMS	1.0000	0.0000	2.1351	2.6463	20.8572	5.2427
DFIQR	1.0000	0.0000	1.8936	2.4237	16.1176	5.0716
DFKFR	1.0000	0.0000	1.9248	2.4677	16.9617	5.1055
DFKKN	1.0000	0.0000	1.9251	1.8408	8.1492	4.6236
DFKPF	1.0000	0.0000	1.9197	2.3116	14.1495	4.9854
DFLFS	1.0000	0.0000	2.0121	1.9432	9.1970	4.7023
DFLTQ	1.0000	0.0000	1.9238	2.0848	10.8612	4.8111
DFLYL	1.0000	0.0000	2.0018	2.2051	12.4996	4.9036
DFNEA	2.0000	4.8286	1.9386	2.4085	22.3965	4.8286
DFNED	1.0000	0.0000	1.9267	1.9888	9.7044	4.7373
DFNEE	2.0000	4.7422	1.9270	2.2961	19.6541	4.7422
DFNEF	1.0000	0.0000	1.9564	2.2033	12.4741	4.9022
DFNEG	2.0000	4.8783	1.9500	2.4732	24.1400	4.8783
DFNEI	1.0000	0.0000	1.9280	2.0130	9.9846	4.7560
DFNEK	1.0000	0.0000	1.9269	1.9179	8.9276	4.6829
DFNEL	1.0000	0.0000	1.9366	1.8322	8.0666	4.6170
DFNEN	2.0000	4.5982	1.9415	2.1088	15.7972	4.5982
DFNEP	1.0000	0.0000	1.9269	1.9931	9.7541	4.7407
DFNEQ	1.0000	0.0000	1.9328	2.0642	10.6027	4.7953
DFNER	1.0000	0.0000	1.9457	2.1493	11.7119	4.8607
DFNES	1.0000	0.0000	1.9718	1.7105	6.9773	4.5234
DFNET	2.0000	4.7392	1.9268	2.2922	19.5655	4.7392
DFNEV	1.0000	0.0000	1.9487	2.1656	11.9370	4.8732
DFNHR	1.0000	0.0000	2.0092	2.5178	17.9743	5.1439
DFQNS	1.0000	0.0000	1.9838	1.7796	7.5779	4.5766
DFRKF	1.0000	0.0000	1.9248	2.4677	16.9617	5.1055
DFSLN	1.0000	0.0000	1.9611	1.5476	5.7313	4.3982
DFSPD	1.0000	0.0000	1.9700	1.8895	8.6333	4.6611
DFTQK	1.0000	0.0000	1.9014	2.1705	12.0060	4.8770
DFVFH	1.0000	0.0000	1.9257	2.9296	28.9343	5.4605
DGCAD	1.0000	0.0000	2.0049	2.9101	28.2894	5.4455
DGCST	1.0000	0.0000	2.1203	2.5155	17.9267	5.1422
DGDIS	1.0000	0.0000	1.9649	1.8783	8.5188	4.6524
DGDRP	1.0000	0.0000	1.8946	2.2972	13.9152	4.9744
DGDSF	1.0000	0.0000	2.0013	2.0686	10.6567	4.7987
DGEKL	1.0000	0.0000	1.9133	1.9112	8.8571	4.6777
DGFGE	1.0000	0.0000	1.9044	2.5365	18.3699	5.1584
DGHTL	1.0000	0.0000	1.9782	2.3529	14.8466	5.0172
DGHVG	1.0000	0.0000	1.9220	2.8673	26.9254	5.4126
DGILS	1.0000	0.0000	1.9640	1.7217	7.0716	4.5320
DGIPL	1.0000	0.0000	1.9132	2.0043	9.8835	4.7493
DGKDR	1.0000	0.0000	1.9055	2.2220	12.7488	4.9166
DGKPN	1.0000	0.0000	1.9199	1.8848	8.5852	4.6574
DGKVT	1.0000	0.0000	1.9079	2.2407	13.0300	4.9310
DGKWK	1.0000	0.0000	2.0959	2.9210	28.6488	5.4539
DGLLK	1.0000	0.0000	1.9205	1.7483	7.3006	4.5525
DGLLR	1.0000	0.0000	1.9477	1.9797	9.6011	4.7304
DGLSP	1.0000	0.0000	1.9610	1.7018	6.9052	4.5168
DGMHI	1.0000	0.0000	1.9666	2.9177	28.5371	5.4513
DGNSG	1.0000	0.0000	2.0002	1.8564	8.3009	4.6356
DGPAL	1.0000	0.0000	1.9230	2.0988	11.0413	4.8219
DGQFS	1.0000	0.0000	2.0102	2.1440	11.6399	4.8567
DGQRA	1.0000	0.0000	1.8866	2.4870	17.3457	5.1203
DGRSS	1.0000	0.0000	2.0190	1.7362	7.1955	4.5432
DGSDG	1.0000	0.0000	1.9940	2.0374	10.2743	4.7747
DGSND	1.0000	0.0000	1.9632	1.6730	6.6706	4.4946
DGSRT	1.0000	0.0000	1.9890	2.0169	10.0307	4.7590
DGSSN	1.0000	0.0000	1.9678	1.3947	4.7461	4.2807
DGSVP	1.0000	0.0000	1.9928	2.0352	10.2478	4.7730
DGTLE	1.0000	0.0000	1.9123	1.9845	9.6553	4.7340
DGYDS	1.0000	0.0000	2.0380	2.2087	12.5532	4.9064
DHAAL	1.0000	0.0000	1.9747	2.4046	15.7649	5.0570
DHCCN	1.0000	0.0000	2.2659	3.4608	53.3754	5.8687
DHDEF	1.0000	0.0000	1.9410	2.5446	18.5416	5.1645
DHDGY	1.0000	0.0000	1.9655	2.8618	26.7561	5.4084
DHFAQ	1.0000	0.0000	1.9253	2.7325	23.0424	5.3089
DHGSQ	1.0000	0.0000	2.0523	2.3042	14.0295	4.9798
DHIAC	1.0000	0.0000	2.0357	3.1257	36.2785	5.6112
DHIHQ	1.0000	0.0000	1.9631	2.7982	24.8603	5.3595
DHIQF	1.0000	0.0000	1.9320	2.6380	20.6576	5.2363
DHKKS	1.0000	0.0000	2.0014	1.9037	8.7791	4.6720
DHKQC	1.0000	0.0000	2.0635	2.9874	30.9275	5.5049
DHLPY	1.0000	0.0000	2.0179	2.5262	18.1517	5.1504
DHLRL	1.0000	0.0000	1.9951	2.1711	12.0138	4.8775
DHNVK	1.0000	0.0000	1.9911	2.2487	13.1512	4.9371
DHPEK	1.0000	0.0000	1.9359	2.2635	13.3808	4.9485
DHPRP	1.0000	0.0000	1.9330	2.4929	17.4651	5.1249
DHPTE	1.0000	0.0000	1.9273	2.3368	14.5709	5.0048
DHQVS	1.0000	0.0000	2.0508	2.2977	13.9230	4.9748
DHSHL	1.0000	0.0000	2.0998	2.2636	13.3817	4.9486
DHSHP	1.0000	0.0000	2.0949	2.4245	16.1333	5.0723
DHSLE	1.0000	0.0000	2.0111	1.8951	8.6905	4.6654
DHSNF	1.0000	0.0000	2.0593	2.0789	10.7868	4.8066
DHSTG	1.0000	0.0000	2.0437	2.2312	12.8861	4.9237
DHTTF	1.0000	0.0000	1.9412	2.5431	18.5099	5.1634
DHTYE	1.0000	0.0000	1.9694	2.6872	21.8672	5.2741
DHTYS	1.0000	0.0000	2.0890	2.4025	15.7269	5.0554
DHVGK	1.0000	0.0000	1.9556	2.6131	20.0715	5.2172
DHVSP	1.0000	0.0000	2.0423	2.2266	12.8170	4.9201
DIADK	1.0000	0.0000	1.8832	2.0211	10.0798	4.7622
DIANF	1.0000	0.0000	1.9393	2.1254	11.3901	4.8424
DIASL	1.0000	0.0000	1.9491	1.6570	6.5438	4.4824
DIDHF	1.0000	0.0000	1.9390	2.5625	18.9306	5.1783
DIDHS	1.0000	0.0000	2.0139	2.0697	10.6703	4.7995
DIDIS	1.0000	0.0000	1.9349	1.7191	7.0500	4.5301
DIDLQ	1.0000	0.0000	1.8953	1.8921	8.6591	4.6630
DIDNK	1.0000	0.0000	1.8932	1.7213	7.0687	4.5318
DIDSD	1.0000	0.0000	1.9319	1.6949	6.8483	4.5114
DIDTG	1.0000	0.0000	1.8860	2.1590	11.8453	4.8682
DIECK	1.0000	0.0000	2.0086	2.5677	19.0443	5.1823
DIEHT	1.0000	0.0000	1.9263	2.3567	14.9113	5.0201
DIELY	1.0000	0.0000	1.9530	2.1776	12.1061	4.8825
DIEPS	1.0000	0.0000	1.9331	1.7055	6.9363	4.5196
DIFTS	1.0000	0.0000	1.9725	1.9118	8.8636	4.6782
DIGIN	1.0000	0.0000	1.9224	1.9998	9.8305	4.7458
DIHSL	1.0000	0.0000	2.0138	1.9131	8.8765	4.6791
DIIKI	1.0000	0.0000	1.8751	1.9508	9.2805	4.7082
DIIMY	1.0000	0.0000	1.9663	2.7385	23.2031	5.3136
DIIVQ	1.0000	0.0000	1.8834	2.2497	13.1668	4.9379
DIKAS	1.0000	0.0000	1.9463	1.7428	7.2522	4.5483
DIKDD	2.0000	4.6709	1.8738	2.2034	17.6427	4.6709
DIKDP	1.0000	0.0000	1.8738	1.9067	8.8101	4.6743
DIKED	1.0000	0.0000	1.8739	1.9087	8.8304	4.6758
DIKEI	1.0000	0.0000	1.8746	1.9329	9.0865	4.6944
DIKFS	1.0000	0.0000	1.9682	1.8386	8.1278	4.6219
DIKTW	1.0000	0.0000	2.0691	2.8352	25.9448	5.3879
DILEP	1.0000	0.0000	1.8890	1.8273	8.0196	4.6132
DILLE	1.0000	0.0000	1.8961	1.6663	6.6175	4.4895
DILNL	1.0000	0.0000	1.8968	1.4790	5.2695	4.3455
DILQS	1.0000	0.0000	1.9402	1.6138	6.2108	4.4491
DILSD	1.0000	0.0000	1.9274	1.5383	5.6668	4.3911
DINFV	1.0000	0.0000	1.9492	2.1835	12.1895	4.8870
DINGN	1.0000	0.0000	1.9363	1.7945	7.7135	4.5880
DININ	1.0000	0.0000	1.9067	1.6354	6.3752	4.4657
DINSN	1.0000	0.0000	1.9189	1.3328	4.3911	4.2332
DIPAP	1.0000	0.0000	1.8766	2.1006	11.0645	4.8233
DIPII	1.0000	0.0000	1.8700	2.0260	10.1382	4.7660
DIPIK	1.0000	0.0000	1.8746	1.9309	9.0656	4.6929
DIPLQ	1.0000	0.0000	1.8955	1.8964	8.7037	4.6664
DIPPK	1.0000	0.0000	1.8739	1.9111	8.8555	4.6776
DIPSA	1.0000	0.0000	1.9513	1.8180	7.9315	4.6061
DIQIS	1.0000	0.0000	1.9456	1.7946	7.7139	4.5881
DIQSN	1.0000	0.0000	1.9427	1.5893	6.0296	4.4303
DIRIS	1.0000	0.0000	1.9624	1.8796	8.5326	4.6534
DIRVW	1.0000	0.0000	2.0672	3.2409	41.4302	5.6998
DISDI	1.0000	0.0000	1.9349	1.7191	7.0500	4.5301
DISEQ	1.0000	0.0000	1.9435	1.7766	7.5511	4.5743
DISEY	1.0000	0.0000	2.0091	2.0559	10.4997	4.7889
DISNS	1.0000	0.0000	1.9304	1.2355	3.8771	4.1584
DISNV	1.0000	0.0000	1.9653	1.6907	6.8137	4.5082
DISSN	1.0000	0.0000	1.9304	1.2355	3.8771	4.1584
DITGY	1.0000	0.0000	1.9293	2.5137	17.8903	5.1408
DITPL	1.0000	0.0000	1.8888	1.8234	7.9827	4.6102
DITRP	1.0000	0.0000	1.8822	2.1405	11.5920	4.8539
DITTP	1.0000	0.0000	1.8699	1.9824	9.6316	4.7324
DIVCH	1.0000	0.0000	2.0373	3.1838	38.7911	5.6559
DIVDK	1.0000	0.0000	1.8923	2.0792	10.7900	4.8068
DIVLS	1.0000	0.0000	1.9624	1.7151	7.0163	4.5270
DIVNF	1.0000	0.0000	1.9492	2.1835	12.1895	4.8870
DIYAG	1.0000	0.0000	1.9232	2.6300	20.4689	5.2302
DIYNR	1.0000	0.0000	1.9797	2.3074	14.0812	4.9822
DIYSE	1.0000	0.0000	2.0091	2.0559	10.4997	4.7889
DKANS	1.0000	0.0000	1.9402	1.5375	5.6613	4.3905
DKASM	1.0000	0.0000	2.0296	2.1049	11.1192	4.8266
DKAVE	1.0000	0.0000	1.8986	2.1800	12.1391	4.8843
DKCPQ	1.0000	0.0000	2.0106	2.6170	20.1617	5.2202
DKDPA	1.0000	0.0000	1.8829	2.0012	9.8472	4.7469
DKDRL	1.0000	0.0000	1.9083	1.8821	8.5572	4.6553
DKDTA	1.0000	0.0000	1.8829	1.9993	9.8248	4.7454
DKEEA	1.0000	0.0000	1.8829	2.0095	9.9430	4.7532
DKEEE	1.0000	0.0000	1.8733	1.8970	8.7099	4.6668
DKEKP	1.0000	0.0000	1.8748	1.8179	7.9312	4.6060
DKEKS	1.0000	0.0000	1.9172	1.5353	5.6458	4.3888
DKEQK	1.0000	0.0000	1.8807	1.8890	8.6281	4.6607
DKEQW	1.0000	0.0000	2.0717	2.8903	27.6490	5.4302
DKEVQ	1.0000	0.0000	1.8945	2.1367	11.5408	4.8510
DKFLT	1.0000	0.0000	1.9198	1.9385	9.1467	4.6987
DKFSG	1.0000	0.0000	1.9986	1.9977	9.8068	4.7442
DKFSP	1.0000	0.0000	1.9656	1.8187	7.9384	4.6066
DKGAY	1.0000	0.0000	1.9451	2.5349	18.3359	5.1571
DKGCS	1.0000	0.0000	2.1169	2.4422	16.4673	5.0859
DKGDH	1.0000	0.0000	1.9502	2.4363	16.3543	5.0813
DKGKK	1.0000	0.0000	1.8998	1.9198	8.9474	4.6843
DKGNN	1.0000	0.0000	1.9290	1.6994	6.8857	4.5149
DKGPE	1.0000	0.0000	1.8932	2.0722	10.7016	4.8014
DKHIY	1.0000	0.0000	1.9843	2.6318	20.5120	5.2316
DKIEE	1.0000	0.0000	1.8740	1.9150	8.8963	4.6806
DKILI	1.0000	0.0000	1.8896	1.7700	7.4918	4.5692
DKIWV	1.0000	0.0000	2.0843	3.0096	31.7296	5.5219
DKKMP	1.0000	0.0000	1.9446	2.1980	12.3963	4.8981
DKKSK	1.0000	0.0000	1.9090	1.4581	5.1354	4.3295
DKLSK	1.0000	0.0000	1.9071	1.3724	4.6156	4.2636
DKMHI	1.0000	0.0000	1.9923	2.6634	21.2755	5.2559
DKMTN	1.0000	0.0000	1.9694	2.0858	10.8743	4.8119
DKNEK	1.0000	0.0000	1.8882	1.6326	6.3535	4.4635
DKNEV	1.0000	0.0000	1.9187	1.8802	8.5386	4.6539
DKNGD	1.0000	0.0000	1.9197	1.8805	8.5411	4.6541
DKNKP	1.0000	0.0000	1.8880	1.6306	6.3386	4.4620
DKNLE	1.0000	0.0000	1.8925	1.5468	5.7259	4.3976
DKNPR	1.0000	0.0000	1.9152	1.8620	8.3561	4.6399
DKNSS	1.0000	0.0000	1.9138	1.1405	3.4219	4.0853
DKNYD	1.0000	0.0000	1.9610	2.0518	10.4496	4.7858
DKPCF	1.0000	0.0000	2.0295	2.7560	23.6791	5.3271
DKPEH	1.0000	0.0000	1.9359	2.2635	13.3808	4.9485
DKPMA	1.0000	0.0000	1.9441	2.3875	15.4552	5.0438
DKPPE	1.0000	0.0000	1.8732	1.8931	8.6700	4.6638
DKPTD	1.0000	0.0000	1.8730	1.8849	8.5860	4.6575
DKQGS	1.0000	0.0000	1.9687	1.8586	8.3232	4.6373
DKQQN	1.0000	0.0000	1.9080	1.8480	8.2191	4.6291
DKQSA	1.0000	0.0000	1.9544	1.7940	7.7087	4.5876
DKRQK	1.0000	0.0000	1.8977	2.0432	10.3451	4.7792
DKRRI	1.0000	0.0000	1.9010	2.2234	12.7691	4.9177
DKSIA	1.0000	0.0000	1.9463	1.7428	7.2522	4.5483
DKSII	1.0000	0.0000	1.9296	1.6483	6.4751	4.4756
DKSIL	1.0000	0.0000	1.9196	1.4675	5.1949	4.3366
DKSKS	1.0000	0.0000	1.9218	1.2506	3.9536	4.1700
DKSLM	1.0000	0.0000	2.0060	1.8295	8.0412	4.6149
DKSNN	1.0000	0.0000	1.9042	1.2377	3.8883	4.1601
DKSNS	1.0000	0.0000	1.9138	1.1405	3.4219	4.0853
DKSQV	1.0000	0.0000	1.9672	1.8521	8.2589	4.6323
DKSSP	1.0000	0.0000	1.9335	1.3258	4.3525	4.2278
DKSSS	1.0000	0.0000	1.9189	1.0432	2.9985	4.0105
DKSTN	1.0000	0.0000	1.9177	1.4212	4.9056	4.3011
DKSVQ	1.0000	0.0000	1.9672	1.8521	8.2589	4.6323
DKSYD	1.0000	0.0000	2.0015	1.9545	9.3210	4.7110
DKTNK	1.0000	0.0000	1.8878	1.6287	6.3238	4.4606
DKVRV	1.0000	0.0000	1.9134	2.3923	15.5404	5.0475
DKWSS	1.0000	0.0000	2.1470	2.2519	13.2002	4.9396
DKYLN	1.0000	0.0000	1.9677	1.8952	8.6915	4.6654
DKYSV	1.0000	0.0000	2.0340	2.1313	11.4689	4.8469
DLAEA	1.0000	0.0000	1.9119	2.0362	10.2595	4.7738
DLASK	1.0000	0.0000	1.9382	1.5620	5.8326	4.4093
DLASL	1.0000	0.0000	1.9365	1.4762	5.2514	4.3434
DLDSP	1.0000	0.0000	1.9244	1.5184	5.5307	4.3758
DLDTS	1.0000	0.0000	1.9241	1.5165	5.5176	4.3743
DLECC	1.0000	0.0000	2.1827	3.1167	35.9046	5.6043
DLEEP	1.0000	0.0000	1.8877	1.8093	7.8507	4.5994
DLEGN	1.0000	0.0000	1.9295	1.8010	7.7735	4.5930
DLEND	1.0000	0.0000	1.8977	1.6177	6.2402	4.4521
DLESK	1.0000	0.0000	1.9167	1.4495	5.0811	4.3229
DLESM	1.0000	0.0000	2.0142	1.9067	8.8099	4.6742
DLFQS	1.0000	0.0000	1.9805	1.8041	7.8015	4.5954
DLGDQ	1.0000	0.0000	1.9174	2.0512	10.4422	4.7853
DLGPV	1.0000	0.0000	1.9327	2.1569	11.8169	4.8666
DLHDQ	1.0000	0.0000	1.9620	2.2426	13.0585	4.9324
DLHLR	1.0000	0.0000	1.9951	2.1711	12.0138	4.8775
DLHSS	1.0000	0.0000	2.0184	1.6105	6.1865	4.4466
DLHTV	1.0000	0.0000	1.9770	2.3464	14.7340	5.0122
DLIGP	1.0000	0.0000	1.9132	2.0043	9.8835	4.7493
DLINS	1.0000	0.0000	1.9181	1.3573	4.5287	4.2520
DLIWK	1.0000	0.0000	2.0917	2.6762	21.5908	5.2657
DLKKF	1.0000	0.0000	1.9192	1.8652	8.3887	4.6424
DLKKY	1.0000	0.0000	1.9536	2.0054	9.8960	4.7501
DLKRL	1.0000	0.0000	1.9155	1.7255	7.1038	4.5350
DLKST	1.0000	0.0000	1.9161	1.4456	5.0567	4.3199
DLKSV	1.0000	0.0000	1.9516	1.6200	6.2582	4.4539
DLLDD	1.0000	0.0000	1.8928	1.6358	6.3786	4.4660
DLLEL	1.0000	0.0000	1.8915	1.4855	5.3119	4.3505
DLLLE	1.0000	0.0000	1.8915	1.4855	5.3119	4.3505
DLLMN	1.0000	0.0000	1.9802	1.8411	8.1522	4.6238
DLMKP	1.0000	0.0000	1.9621	2.1122	11.2153	4.8322
DLMNA	1.0000	0.0000	1.9967	2.1164	11.2705	4.8354
DLMNE	1.0000	0.0000	1.9802	2.0040	9.8792	4.7490
DLNFG	1.0000	0.0000	1.9662	2.0093	9.9408	4.7531
DLNLK	1.0000	0.0000	1.8858	1.3839	4.6829	4.2724
DLNPT	1.0000	0.0000	1.8977	1.6181	6.2437	4.4525
DLNSD	1.0000	0.0000	1.9139	1.3330	4.3924	4.2333
DLNTA	1.0000	0.0000	1.9155	1.7325	7.1638	4.5404
DLNTQ	1.0000	0.0000	1.9077	1.6892	6.8019	4.5071
DLPLL	1.0000	0.0000	1.8913	1.4836	5.2992	4.3490
DLPLN	1.0000	0.0000	1.8939	1.4591	5.1418	4.3302
DLPND	1.0000	0.0000	1.8974	1.6157	6.2256	4.4506
DLPPS	1.0000	0.0000	1.9250	1.5228	5.5602	4.3792
DLPQC	1.0000	0.0000	2.0359	2.5312	18.2569	5.1543
DLQAS	1.0000	0.0000	1.9580	1.7083	6.9589	4.5217
DLQCE	1.0000	0.0000	2.0359	2.5332	18.2981	5.1558
DLQEQ	1.0000	0.0000	1.9004	1.9496	9.2670	4.7072
DLQER	1.0000	0.0000	1.9132	2.0346	10.2413	4.7726
DLQLS	1.0000	0.0000	1.9271	1.4329	4.9778	4.3101
DLQMV	1.0000	0.0000	1.9821	2.4310	16.2542	5.0772
DLQPK	1.0000	0.0000	1.8940	1.8014	7.7764	4.5933
DLQPL	1.0000	0.0000	1.9032	1.7156	7.0205	4.5274
DLQSL	1.0000	0.0000	1.9271	1.4329	4.9778	4.3101
DLRNL	1.0000	0.0000	1.9233	1.6153	6.2223	4.4503
DLSDS	1.0000	0.0000	1.9260	1.2358	3.8782	4.1585
DLSGP	1.0000	0.0000	1.9610	1.7018	6.9052	4.5168
DLSIP	1.0000	0.0000	1.9281	1.5427	5.6969	4.3944
DLSKR	1.0000	0.0000	1.9477	1.6037	6.1359	4.4414
DLSLI	1.0000	0.0000	1.9171	1.3817	4.6699	4.2707
DLSLQ	1.0000	0.0000	1.9271	1.4329	4.9778	4.3101
DLSLV	1.0000	0.0000	1.9503	1.5343	5.6392	4.3880
DLSQD	1.0000	0.0000	1.9366	1.5895	6.0312	4.4305
DLSRL	1.0000	0.0000	1.9463	1.5180	5.5278	4.3755
DLSRQ	1.0000	0.0000	1.9674	1.7500	7.3153	4.5538
DLSRR	1.0000	0.0000	1.9856	1.8351	8.0942	4.6192
DLSSG	1.0000	0.0000	1.9679	1.4191	4.8930	4.2995
DLSSS	1.0000	0.0000	1.9080	0.9574	2.6568	3.9446
DLTDH	1.0000	0.0000	1.9572	2.1696	11.9926	4.8763
DLVPS	1.0000	0.0000	1.9595	1.6952	6.8512	4.5117
DLVQV	1.0000	0.0000	1.9345	2.2215	12.7409	4.9162
DLYTN	1.0000	0.0000	1.9715	1.9685	9.4755	4.7217
DMDLI	1.0000	0.0000	1.9610	2.2029	12.4687	4.9020
DMEII	1.0000	0.0000	1.9279	2.3901	15.5005	5.0458
DMEKL	1.0000	0.0000	1.9622	2.1142	11.2409	4.8337
DMELV	1.0000	0.0000	1.9799	2.3618	15.0007	5.0241
DMFKP	1.0000	0.0000	1.9582	2.4833	17.2717	5.1175
DMGSK	1.0000	0.0000	2.0442	2.1695	11.9915	4.8762
DMGSR	1.0000	0.0000	2.0713	2.4008	15.6958	5.0541
DMILP	1.0000	0.0000	1.9611	2.2073	12.5321	4.9053
DMINK	1.0000	0.0000	1.9710	2.1076	11.1555	4.8287
DMKCI	1.0000	0.0000	2.0686	2.9477	29.5440	5.4744
DMKNF	1.0000	0.0000	2.0023	2.2980	13.9274	4.9750
DMKQN	1.0000	0.0000	1.9766	2.1589	11.8436	4.8681
DMLIF	1.0000	0.0000	1.9873	2.4175	16.0018	5.0668
DMLKP	1.0000	0.0000	1.9621	2.1122	11.2153	4.8322
DMLSH	1.0000	0.0000	2.1032	2.2752	13.5628	4.9575
DMMDT	1.0000	0.0000	1.9810	2.7240	22.8189	5.3025
DMNRY	1.0000	0.0000	2.0456	2.6695	21.4246	5.2605
DMNTL	1.0000	0.0000	1.9799	2.0001	9.8342	4.7460
DMPSI	1.0000	0.0000	2.0175	2.0856	10.8708	4.8117
DMQQA	1.0000	0.0000	1.9215	2.6049	19.8829	5.2109
DMRAG	1.0000	0.0000	1.9233	2.7979	24.8520	5.3592
DMSDY	1.0000	0.0000	2.0921	2.4117	15.8946	5.0624
DMTII	1.0000	0.0000	1.9282	2.3862	15.4307	5.0428
DMVFC	1.0000	0.0000	2.0217	3.3857	48.9517	5.8110
DNALK	1.0000	0.0000	1.9111	1.6593	6.5613	4.4841
DNANN	1.0000	0.0000	1.9194	1.5246	5.5727	4.3806
DNAVT	1.0000	0.0000	1.9308	2.0659	10.6235	4.7966
DNCDN	1.0000	0.0000	2.0542	2.2459	13.1093	4.9350
DNDAL	1.0000	0.0000	1.9153	1.7301	7.1432	4.5385
DNDCQ	1.0000	0.0000	2.0455	2.5024	17.6578	5.1321
DNDFN	1.0000	0.0000	1.9409	1.8015	7.7774	4.5934
DNDLE	1.0000	0.0000	1.8977	1.6177	6.2402	4.4521
DNDMK	1.0000	0.0000	1.9692	2.0834	10.8437	4.8101
DNDNL	1.0000	0.0000	1.8955	1.4303	4.9617	4.3081
DNDNP	1.0000	0.0000	1.9012	1.5913	6.0439	4.4318
DNDNT	1.0000	0.0000	1.9010	1.5893	6.0297	4.4303
DNDSI	1.0000	0.0000	1.9296	1.5139	5.4998	4.3723
DNELM	1.0000	0.0000	1.9802	2.0040	9.8792	4.7490
DNELS	1.0000	0.0000	1.9149	1.3393	4.4275	4.2382
DNERK	1.0000	0.0000	1.9153	1.8639	8.3754	4.6414
DNEVT	1.0000	0.0000	1.9188	1.9535	9.3095	4.7102
DNFLP	1.0000	0.0000	1.9364	1.8303	8.0480	4.6155
DNFYF	1.0000	0.0000	2.0138	2.5517	18.6959	5.1700
DNGKS	1.0000	0.0000	1.9554	1.6021	6.1242	4.4402
DNHAN	1.0000	0.0000	1.9998	2.0804	10.8056	4.8078
DNHVS	1.0000	0.0000	2.0496	2.0412	10.3204	4.7776
DNIDC	1.0000	0.0000	2.0404	2.4512	16.6401	5.0928
DNIHN	1.0000	0.0000	1.9845	1.9859	9.6716	4.7351
DNINS	1.0000	0.0000	1.9189	1.3328	4.3911	4.2332
DNISM	1.0000	0.0000	2.0200	1.9002	8.7423	4.6692
DNIVT	1.0000	0.0000	1.9199	1.9714	9.5080	4.7240
DNKAG	1.0000	0.0000	1.9338	1.9992	9.8239	4.7454
DNKDE	1.0000	0.0000	1.8914	1.7034	6.9185	4.5180
DNKES	1.0000	0.0000	1.9183	1.4251	4.9294	4.3041
DNKIE	1.0000	0.0000	1.8937	1.7276	7.1222	4.5366
DNKIP	1.0000	0.0000	1.8935	1.7257	7.1056	4.5351
DNKLE	1.0000	0.0000	1.8925	1.5468	5.7259	4.3976
DNKLT	1.0000	0.0000	1.8921	1.5429	5.6989	4.3947
DNKMH	1.0000	0.0000	2.0431	2.4582	16.7753	5.0981
DNKNK	1.0000	0.0000	1.8883	1.4452	5.0541	4.3196
DNKNQ	1.0000	0.0000	1.9066	1.5915	6.0458	4.4320
DNKRM	1.0000	0.0000	1.9908	2.2439	13.0785	4.9334
DNKTI	1.0000	0.0000	1.8934	1.7237	7.0891	4.5336
DNKYL	1.0000	0.0000	1.9677	1.8952	8.6915	4.6654
DNLAE	1.0000	0.0000	1.9159	1.7364	7.1972	4.5434
DNLFN	1.0000	0.0000	1.9391	1.6449	6.4486	4.4730
DNLGE	1.0000	0.0000	1.9295	1.8010	7.7735	4.5930
DNLGQ	1.0000	0.0000	1.9384	1.8702	8.4378	4.6462
DNLHD	1.0000	0.0000	1.9766	1.9861	9.6741	4.7353
DNLIP	1.0000	0.0000	1.9003	1.6399	6.4104	4.4692
DNLKE	1.0000	0.0000	1.8925	1.5468	5.7259	4.3976
DNLKS	1.0000	0.0000	1.9039	1.2622	4.0129	4.1789
DNLLI	1.0000	0.0000	1.8968	1.4790	5.2695	4.3455
DNLLL	1.0000	0.0000	1.8838	1.2982	4.2023	4.2065
DNLTA	1.0000	0.0000	1.9155	1.7325	7.1638	4.5404
DNLYS	1.0000	0.0000	1.9979	1.6878	6.7900	4.5060
DNMSP	1.0000	0.0000	2.0169	1.8803	8.5393	4.6540
DNMST	1.0000	0.0000	2.0166	1.8784	8.5198	4.6525
DNNCT	1.0000	0.0000	2.0544	2.2484	13.1462	4.9369
DNNGV	1.0000	0.0000	1.9637	1.9471	9.2398	4.7053
DNNTL	1.0000	0.0000	1.8959	1.4327	4.9765	4.3100
DNPDS	1.0000	0.0000	1.9264	1.4940	5.3673	4.3570
DNPFN	1.0000	0.0000	1.9413	1.8058	7.8177	4.5967
DNPNA	1.0000	0.0000	1.9202	1.7100	6.9734	4.5231
DNPNL	1.0000	0.0000	1.8961	1.4347	4.9885	4.3115
DNPPP	1.0000	0.0000	1.8939	1.7810	7.5904	4.5776
DNPSP	1.0000	0.0000	1.9271	1.4983	5.3961	4.3604
DNQAS	1.0000	0.0000	1.9610	1.6838	6.7578	4.5029
DNQEF	1.0000	0.0000	1.9328	2.0642	10.6027	4.7953
DNQLN	1.0000	0.0000	1.9082	1.5058	5.4457	4.3661
DNQSN	1.0000	0.0000	1.9291	1.3840	4.6835	4.2725
DNQTS	1.0000	0.0000	1.9394	1.5675	5.8719	4.4135
DNQYA	1.0000	0.0000	1.9763	2.3168	14.2367	4.9895
DNRLP	1.0000	0.0000	1.9242	1.7762	7.5473	4.5740
DNRMS	1.0000	0.0000	2.0487	2.0364	10.2629	4.7740
DNRPV	1.0000	0.0000	1.9379	2.1096	11.1812	4.8302
DNRSI	1.0000	0.0000	1.9614	1.6744	6.6816	4.4957
DNRSN	1.0000	0.0000	1.9487	1.4691	5.2054	4.3379
DNRSS	1.0000	0.0000	1.9620	1.3718	4.6122	4.2631
DNRTE	1.0000	0.0000	1.9156	1.9372	9.1323	4.6977
DNSAH	1.0000	0.0000	2.0356	1.9831	9.6400	4.7330
DNSAV	1.0000	0.0000	1.9834	1.7852	7.6282	4.5808
DNSFL	1.0000	0.0000	1.9611	1.5476	5.7313	4.3982
DNSKL	1.0000	0.0000	1.9039	1.2622	4.0129	4.1789
DNSND	1.0000	0.0000	1.9145	1.3086	4.2582	4.2145
DNSTI	1.0000	0.0000	1.9300	1.5163	5.5161	4.3742
DNTDH	1.0000	0.0000	1.9657	2.1451	11.6551	4.8575
DNTIN	1.0000	0.0000	1.9040	1.6136	6.2093	4.4489
DNTNS	1.0000	0.0000	1.9149	1.3110	4.2713	4.2164
DNTQP	1.0000	0.0000	1.9013	1.8502	8.2401	4.6308
DNTTP	1.0000	0.0000	1.8936	1.7771	7.5555	4.5747
DNWDY	1.0000	0.0000	2.1713	3.0530	33.3617	5.5554
DNYSN	1.0000	0.0000	1.9991	1.6633	6.5934	4.4872
DNYVI	1.0000	0.0000	1.9827	2.3237	14.3508	4.9948
DPAAD	1.0000	0.0000	1.8817	2.1908	12.2932	4.8926
DPALN	1.0000	0.0000	1.9157	1.7344	7.1804	4.5419
DPDKE	1.0000	0.0000	1.8731	1.8888	8.6255	4.6605
DPDSE	1.0000	0.0000	1.9300	1.6813	6.7376	4.5010
DPDSR	1.0000	0.0000	1.9574	1.8355	8.0983	4.6195
DPEQS	1.0000	0.0000	1.9411	1.7568	7.3742	4.5590
DPFTH	1.0000	0.0000	1.9409	2.5450	18.5515	5.1649
DPFYA	1.0000	0.0000	1.9305	2.6413	20.7379	5.2389
DPGIG	1.0000	0.0000	1.8957	2.3443	14.6982	5.0106
DPGKK	1.0000	0.0000	1.8977	1.9950	9.7756	4.7421
DPGSA	1.0000	0.0000	1.9806	1.9771	9.5720	4.7284
DPIHN	1.0000	0.0000	1.9670	2.1713	12.0167	4.8776
DPILP	1.0000	0.0000	1.8889	1.8253	8.0011	4.6117
DPISL	1.0000	0.0000	1.9281	1.5427	5.6969	4.3944
DPISP	1.0000	0.0000	1.9329	1.7036	6.9201	4.5181
DPLEI	1.0000	0.0000	1.8890	1.8273	8.0196	4.6132
DPLGM	1.0000	0.0000	1.9812	2.3664	15.0811	5.0276
DPLIC	1.0000	0.0000	2.0315	2.4800	17.2051	5.1149
DPLID	1.0000	0.0000	1.8887	1.8210	7.9599	4.6084
DPLNG	1.0000	0.0000	1.9293	1.7991	7.7555	4.5915
DPLSS	1.0000	0.0000	1.9269	1.2401	3.9001	4.1619
DPLTQ	1.0000	0.0000	1.8942	1.8746	8.4821	4.6496
DPMPS	1.0000	0.0000	2.0152	2.0657	10.6207	4.7964
DPNDF	2.0000	4.7358	1.9266	2.2879	19.4665	4.7358
DPNKV	1.0000	0.0000	1.9186	1.8783	8.5189	4.6524
DPNKY	1.0000	0.0000	1.9613	2.0562	10.5030	4.7891
DPNNP	1.0000	0.0000	1.9017	1.5956	6.0759	4.4351
DPNSA	1.0000	0.0000	1.9487	1.6127	6.2029	4.4483
DPNSS	1.0000	0.0000	1.9265	1.2157	3.7783	4.1431
DPPES	1.0000	0.0000	1.9306	1.6857	6.7729	4.5044
DPPLN	1.0000	0.0000	1.8979	1.6201	6.2584	4.4539
DPPNM	1.0000	0.0000	1.9690	2.1630	11.9004	4.8712
DPPVT	1.0000	0.0000	1.8852	2.1369	11.5437	4.8512
DPQSK	1.0000	0.0000	1.9353	1.6796	6.7238	4.4997
DPRAI	1.0000	0.0000	1.8851	2.2568	13.2761	4.9433
DPRGN	1.0000	0.0000	1.9392	2.1162	11.2673	4.8353
DPRKF	1.0000	0.0000	1.9108	2.2575	13.2874	4.9439
DPSDN	1.0000	0.0000	1.9264	1.4940	5.3673	4.3570
DPSIT	1.0000	0.0000	1.9326	1.7017	6.9040	4.5166
DPSKL	1.0000	0.0000	1.9164	1.4476	5.0689	4.3214
DPSNT	2.0000	4.3589	1.9268	1.7974	10.9462	4.3589
DPSRY	1.0000	0.0000	2.0331	2.1902	12.2851	4.8922
DPTIR	1.0000	0.0000	1.8822	2.1405	11.5920	4.8539
DPTRA	1.0000	0.0000	1.8864	2.2350	12.9430	4.9266
DPVGK	1.0000	0.0000	1.9078	2.2427	13.0594	4.9325
DPVKN	1.0000	0.0000	1.9186	1.8783	8.5189	4.6524
DPYLP	1.0000	0.0000	1.9522	2.1558	11.8015	4.8657
DPYTP	1.0000	0.0000	1.9225	2.3148	14.2031	4.9879
DQAES	1.0000	0.0000	1.9591	1.8711	8.4473	4.6469
DQALI	1.0000	0.0000	1.9070	2.0108	9.9587	4.7543
DQCVL	1.0000	0.0000	2.0544	2.7037	22.2887	5.2868
DQDKV	1.0000	0.0000	1.8947	2.1304	11.4562	4.8462
DQDLG	1.0000	0.0000	1.9174	2.0512	10.4422	4.7853
DQETP	1.0000	0.0000	1.8726	2.0375	10.2755	4.7748
DQFIE	1.0000	0.0000	1.8905	2.2695	13.4737	4.9531
DQFTQ	1.0000	0.0000	1.8903	2.3168	14.2363	4.9895
DQGGS	1.0000	0.0000	2.0029	2.1128	11.2234	4.8327
DQGVL	1.0000	0.0000	1.9357	2.2280	12.8386	4.9212
DQINS	1.0000	0.0000	1.9427	1.5893	6.0296	4.4303
DQIPY	1.0000	0.0000	1.9201	2.4077	15.8217	5.0593
DQITD	1.0000	0.0000	1.8726	2.0511	10.4404	4.7852
DQIVS	1.0000	0.0000	1.9733	1.9471	9.2404	4.7053
DQKKQ	1.0000	0.0000	1.8857	1.9582	9.3612	4.7138
DQKLP	1.0000	0.0000	1.8940	1.8014	7.7764	4.5933
DQKLR	1.0000	0.0000	1.9152	1.9575	9.3538	4.7133
DQKPP	1.0000	0.0000	1.8778	1.9623	9.4065	4.7170
DQKTF	1.0000	0.0000	1.9014	2.1705	12.0060	4.8770
DQLIP	1.0000	0.0000	1.8955	1.8964	8.7037	4.6664
DQLPN	1.0000	0.0000	1.9079	1.6912	6.8178	4.5086
DQLSG	1.0000	0.0000	1.9728	1.7729	7.5175	4.5714
DQLSV	1.0000	0.0000	1.9713	1.7663	7.4590	4.5664
DQLYT	1.0000	0.0000	1.9569	2.2250	12.7930	4.9189
DQMEN	1.0000	0.0000	1.9747	2.2360	12.9585	4.9274
DQNEP	1.0000	0.0000	1.9015	1.8540	8.2782	4.6338
DQNPQ	1.0000	0.0000	1.9081	1.9232	8.9831	4.6869
DQNTA	1.0000	0.0000	1.9143	1.9645	9.4315	4.7187
DQPNN	1.0000	0.0000	1.9122	1.6667	6.6204	4.4898
DQRYK	1.0000	0.0000	1.9400	2.4688	16.9831	5.1063
DQSEL	1.0000	0.0000	1.9375	1.5958	6.0774	4.4353
DQSFD	1.0000	0.0000	1.9797	1.9606	9.3884	4.7157
DQSNK	1.0000	0.0000	1.9310	1.4942	5.3690	4.3572
DQSYM	1.0000	0.0000	2.1007	2.4871	17.3479	5.1204
DQTDS	1.0000	0.0000	1.9402	1.7485	7.3021	4.5527
DQTKN	1.0000	0.0000	1.9000	1.7750	7.5360	4.5730
DQTLR	1.0000	0.0000	1.9132	2.0308	10.1947	4.7696
DQTPQ	1.0000	0.0000	1.8744	2.1066	11.1423	4.8279
DQTSI	1.0000	0.0000	1.9430	1.7727	7.5162	4.5713
DQTSP	1.0000	0.0000	1.9406	1.7529	7.3401	4.5560
DQTSS	1.0000	0.0000	1.9586	1.4702	5.2125	4.3387
DQVQY	1.0000	0.0000	1.9180	2.6314	20.5015	5.2313
DRARN	1.0000	0.0000	1.9444	2.2077	12.5378	4.9056
DRDDA	1.0000	0.0000	1.8869	2.2282	12.8414	4.9214
DRDFL	1.0000	0.0000	1.9359	2.1674	11.9628	4.8747
DRDGK	1.0000	0.0000	1.9055	2.2220	12.7488	4.9166
DRDID	1.0000	0.0000	1.8825	2.1337	11.5007	4.8487
DRDNS	1.0000	0.0000	1.9577	1.6501	6.4896	4.4770
DREPS	1.0000	0.0000	1.9581	1.8418	8.1590	4.6244
DRFES	1.0000	0.0000	1.9967	2.0520	10.4518	4.7859
DRIGR	1.0000	0.0000	1.8932	2.4776	17.1569	5.1130
DRIQM	1.0000	0.0000	1.9283	2.5955	19.6668	5.2037
DRKEA	1.0000	0.0000	1.8960	2.1637	11.9102	4.8718
DRKLK	1.0000	0.0000	1.9075	1.8112	7.8681	4.6009
DRKRR	1.0000	0.0000	1.9091	2.3596	14.9627	5.0224
DRLDS	1.0000	0.0000	1.9550	1.6746	6.6833	4.4958
DRLKK	1.0000	0.0000	1.9075	1.8112	7.8681	4.6009
DRLLI	1.0000	0.0000	1.9210	1.8206	7.9558	4.6080
DRLQQ	1.0000	0.0000	1.9175	2.1038	11.1054	4.8257
DRLRK	1.0000	0.0000	1.9288	2.0426	10.3368	4.7787
DRLRN	1.0000	0.0000	1.9492	1.9324	9.0809	4.6940
DRLVH	1.0000	0.0000	1.9889	2.5045	17.7001	5.1337
DRMST	1.0000	0.0000	2.0416	2.2199	12.7174	4.9150
DRNNK	1.0000	0.0000	1.9238	1.6766	6.6994	4.4974
DRPEH	1.0000	0.0000	1.9328	2.4949	17.5046	5.1264
DRPPL	1.0000	0.0000	1.9079	1.9616	9.3990	4.7165
DRPPN	1.0000	0.0000	1.9156	1.9372	9.1322	4.6977
DRPRR	1.0000	0.0000	1.8934	2.4348	16.3274	5.0802
DRPSY	1.0000	0.0000	2.0331	2.1902	12.2851	4.8922
DRQLT	1.0000	0.0000	1.9132	2.0308	10.1947	4.7696
DRQMS	1.0000	0.0000	2.0503	2.2929	13.8461	4.9711
DRQPL	1.0000	0.0000	1.9132	2.0327	10.2179	4.7711
DRQSS	1.0000	0.0000	1.9930	1.6283	6.3208	4.4603
DRSIE	1.0000	0.0000	1.9603	1.8617	8.3534	4.6397
DRSYI	1.0000	0.0000	2.0350	2.2101	12.5732	4.9075
DRSYN	1.0000	0.0000	2.0400	2.0048	9.8892	4.7497
DRVFQ	1.0000	0.0000	1.8937	2.5763	19.2347	5.1889
DRYIS	1.0000	0.0000	2.0350	2.2101	12.5732	4.9075
DSALN	1.0000	0.0000	1.9378	1.4518	5.0953	4.3246
DSALP	1.0000	0.0000	1.9461	1.6372	6.3889	4.4671
DSCGS	1.0000	0.0000	2.1517	2.2347	12.9392	4.9264
DSDIK	1.0000	0.0000	1.9263	1.6240	6.2885	4.4570
DSDLN	1.0000	0.0000	1.9139	1.3330	4.3924	4.2333
DSDPS	1.0000	0.0000	1.9440	1.3967	4.7581	4.2822
DSDSA	1.0000	0.0000	1.9680	1.5111	5.4811	4.3702
DSDTK	1.0000	0.0000	1.9233	1.6022	6.1247	4.4402
DSDVT	1.0000	0.0000	1.9609	1.8499	8.2375	4.6306
DSEDN	1.0000	0.0000	1.9267	1.4959	5.3802	4.3585
DSESI	1.0000	0.0000	1.9487	1.4229	4.9158	4.3024
DSFIL	1.0000	0.0000	1.9716	1.7528	7.3399	4.5560
DSFLP	1.0000	0.0000	1.9687	1.7330	7.1677	4.5407
DSFNI	1.0000	0.0000	1.9746	1.7284	7.1286	4.5372
DSFNN	1.0000	0.0000	1.9623	1.5231	5.5626	4.3794
DSFSP	1.0000	0.0000	1.9927	1.6112	6.1918	4.4471
DSFVL	1.0000	0.0000	2.0027	1.9054	8.7967	4.6733
DSGSG	1.0000	0.0000	2.0249	1.7591	7.3946	4.5608
DSGTL	1.0000	0.0000	1.9608	1.6999	6.8892	4.5153
DSGTN	1.0000	0.0000	1.9635	1.6754	6.6900	4.4965
DSHIP	1.0000	0.0000	2.0143	2.0740	10.7248	4.8028
DSHKN	1.0000	0.0000	2.0053	1.7935	7.7046	4.5873
DSIIV	1.0000	0.0000	1.9660	1.8959	8.6987	4.6660
DSIPN	1.0000	0.0000	1.9302	1.5182	5.5292	4.3756
DSIRN	1.0000	0.0000	1.9614	1.6744	6.6816	4.4957
DSIYN	1.0000	0.0000	2.0115	1.8686	8.4218	4.6449
DSKCS	1.0000	0.0000	2.0949	1.9805	9.6105	4.7310
DSKIN	1.0000	0.0000	1.9213	1.4430	5.0403	4.3179
DSKIY	1.0000	0.0000	2.0046	1.9788	9.5906	4.7296
DSKSE	1.0000	0.0000	1.9338	1.3278	4.3633	4.2293
DSLLH	1.0000	0.0000	2.0018	1.7323	7.1617	4.5402
DSLLP	1.0000	0.0000	1.9137	1.3618	4.5549	4.2555
DSLNR	1.0000	0.0000	1.9477	1.4935	5.3645	4.3567
DSLQQ	1.0000	0.0000	1.9492	1.6650	6.6066	4.4885
DSLRF	1.0000	0.0000	1.9988	1.8891	8.6289	4.6607
DSLSS	1.0000	0.0000	1.9080	0.9574	2.6568	3.9446
DSMDD	1.0000	0.0000	2.0143	2.0570	10.5129	4.7898
DSMLT	1.0000	0.0000	2.0137	1.9028	8.7695	4.6713
DSNDK	1.0000	0.0000	1.9173	1.4188	4.8910	4.2992
DSNKI	1.0000	0.0000	1.9213	1.4430	5.0403	4.3179
DSNLF	1.0000	0.0000	1.9611	1.5476	5.7313	4.3982
DSNLT	1.0000	0.0000	1.9143	1.3355	4.4058	4.2352
DSNPL	1.0000	0.0000	1.9146	1.3374	4.4166	4.2367
DSNSF	1.0000	0.0000	1.9759	1.4258	4.9341	4.3047
DSNTA	1.0000	0.0000	1.9485	1.6108	6.1884	4.4468
DSNTF	1.0000	0.0000	1.9713	1.7066	6.9449	4.5204
DSNTT	1.0000	0.0000	1.9265	1.4945	5.3704	4.3574
DSNVG	1.0000	0.0000	1.9986	1.8498	8.2367	4.6305
DSPLE	1.0000	0.0000	1.9253	1.5247	5.5735	4.3807
DSPNH	1.0000	0.0000	2.0138	1.8687	8.4234	4.6451
DSPTK	1.0000	0.0000	1.9239	1.6066	6.1571	4.4436
DSPTL	1.0000	0.0000	1.9247	1.5208	5.5471	4.3777
DSPTT	1.0000	0.0000	1.9299	1.6798	6.7256	4.4999
DSQQK	1.0000	0.0000	1.9461	1.7507	7.3212	4.5544
DSQRN	1.0000	0.0000	1.9705	1.7256	7.1047	4.5350
DSRDT	1.0000	0.0000	1.9572	1.8336	8.0797	4.6180
DSREL	1.0000	0.0000	1.9559	1.6809	6.7341	4.5007
DSRKQ	1.0000	0.0000	1.9634	1.8358	8.1007	4.6197
DSRNN	1.0000	0.0000	1.9487	1.4691	5.2054	4.3379
DSRQS	1.0000	0.0000	1.9930	1.6283	6.3208	4.4603
DSSAG	1.0000	0.0000	2.0087	1.6944	6.8445	4.5111
DSSCL	1.0000	0.0000	2.0877	1.8948	8.6868	4.6651
DSSKH	1.0000	0.0000	2.0245	1.6963	6.8595	4.5125
DSSRS	1.0000	0.0000	1.9698	1.2745	4.0769	4.1883
DSSRY	1.0000	0.0000	2.0657	1.9076	8.8189	4.6749
DSSSD	1.0000	0.0000	1.9319	1.1140	3.3028	4.0650
DSSVY	1.0000	0.0000	2.0700	1.9239	8.9902	4.6874
DSTHQ	1.0000	0.0000	2.0216	2.1233	11.3613	4.8407
DSTLI	1.0000	0.0000	1.9278	1.5407	5.6835	4.3930
DSTSK	1.0000	0.0000	1.9331	1.3239	4.3418	4.2263
DSVCI	1.0000	0.0000	2.1209	2.5307	18.2465	5.1539
DSVDL	1.0000	0.0000	1.9589	1.6909	6.8155	4.5084
DSVKL	1.0000	0.0000	1.9516	1.6200	6.2582	4.4539
DSVNE	1.0000	0.0000	1.9625	1.6727	6.6686	4.4944
DSVQL	1.0000	0.0000	1.9713	1.7663	7.4590	4.5664
DSVVM	1.0000	0.0000	2.0734	2.4106	15.8745	5.0616
DSVYN	1.0000	0.0000	2.0440	2.0212	10.0805	4.7622
DTALY	1.0000	0.0000	1.9622	2.2683	13.4544	4.9522
DTAPL	1.0000	0.0000	1.9005	1.9179	8.9271	4.6829
DTASS	1.0000	0.0000	1.9684	1.5135	5.4973	4.3720
DTAYI	1.0000	0.0000	1.9225	2.4491	16.5990	5.0911
DTCPF	1.0000	0.0000	2.0145	2.8293	25.7700	5.3834
DTDEN	1.0000	0.0000	1.8936	1.7767	7.5513	4.5743
DTDET	1.0000	0.0000	1.8696	1.9601	9.3824	4.7153
DTDVR	1.0000	0.0000	1.8938	2.2887	13.7784	4.9679
DTEME	1.0000	0.0000	1.9300	2.3503	14.8012	5.0152
DTFKR	1.0000	0.0000	1.9109	2.2556	13.2574	4.9424
DTFTD	1.0000	0.0000	1.8921	2.1683	11.9754	4.8754
DTGQH	1.0000	0.0000	1.9312	2.5850	19.4291	5.1956
DTGSG	1.0000	0.0000	1.9942	2.0398	10.3034	4.7766
DTGTE	1.0000	0.0000	1.8863	2.1435	11.6325	4.8562
DTGTP	1.0000	0.0000	1.8864	2.1415	11.6061	4.8547
DTIAG	1.0000	0.0000	1.8885	2.2777	13.6034	4.9594
DTIES	1.0000	0.0000	1.9329	1.7036	6.9202	4.5181
DTILA	1.0000	0.0000	1.9016	1.9378	9.1389	4.6981
DTIMK	1.0000	0.0000	1.9387	2.2911	13.8167	4.9697
DTIPV	1.0000	0.0000	1.8847	2.1568	11.8149	4.8665
DTIQL	1.0000	0.0000	1.8954	1.8945	8.6838	4.6649
DTISG	1.0000	0.0000	1.9651	1.8807	8.5431	4.6542
DTISQ	1.0000	0.0000	1.9430	1.7727	7.5162	4.5713
DTKNL	2.0000	4.3947	1.8921	1.8440	11.5681	4.3947
DTKYN	1.0000	0.0000	1.9611	2.0542	10.4792	4.7876
DTLNH	1.0000	0.0000	1.9768	1.9885	9.7016	4.7372
DTLNL	1.0000	0.0000	1.8936	1.4572	5.1295	4.3288
DTLQV	1.0000	0.0000	1.9162	2.0471	10.3916	4.7821
DTLRP	1.0000	0.0000	1.9078	1.9597	9.3776	4.7150
DTMDP	1.0000	0.0000	1.9305	2.3421	14.6601	5.0089
DTMGS	1.0000	0.0000	2.0469	2.2428	13.0607	4.9325
DTNIN	1.0000	0.0000	1.9040	1.6136	6.2093	4.4489
DTPAS	1.0000	0.0000	1.9488	1.7962	7.7285	4.5893
DTPHI	1.0000	0.0000	1.9265	2.3547	14.8776	5.0186
DTPLL	1.0000	0.0000	1.8935	1.6426	6.4308	4.4712
DTPQG	1.0000	0.0000	1.8867	2.2146	12.6386	4.9109
DTPRT	1.0000	0.0000	1.8827	2.1187	11.3001	4.8372
DTPSQ	1.0000	0.0000	1.9406	1.7529	7.3401	4.5560
DTPTK	1.0000	0.0000	1.8731	1.8873	8.6105	4.6593
DTQII	1.0000	0.0000	1.8723	2.0753	10.7411	4.8038
DTQKK	1.0000	0.0000	1.8806	1.8851	8.5885	4.6577
DTQQV	1.0000	0.0000	1.8845	2.2791	13.6252	4.9605
DTRDP	1.0000	0.0000	1.8828	2.1162	11.2683	4.8353
DTRIV	1.0000	0.0000	1.8919	2.3129	14.1722	4.9865
DTRLT	1.0000	0.0000	1.9077	1.9577	9.3562	4.7135
DTRNS	1.0000	0.0000	1.9580	1.6525	6.5085	4.4789
DTRSS	1.0000	0.0000	1.9786	1.5553	5.7851	4.4041
DTSCM	1.0000	0.0000	2.1779	2.7184	22.6713	5.2981
DTSDK	1.0000	0.0000	1.9233	1.6022	6.1247	4.4402
DTSNA	1.0000	0.0000	1.9485	1.6108	6.1884	4.4468
DTTLK	1.0000	0.0000	1.8858	1.7264	7.1115	4.5357
DTTRN	1.0000	0.0000	1.9154	1.9333	9.0906	4.6947
DTVAN	1.0000	0.0000	1.9308	2.0659	10.6235	4.7966
DTVFY	1.0000	0.0000	1.9344	2.6975	22.1289	5.2820
DTVHL	1.0000	0.0000	1.9770	2.3464	14.7340	5.0122
DTVQS	1.0000	0.0000	1.9711	1.9253	9.0058	4.6886
DVADL	1.0000	0.0000	1.9217	2.0879	10.9013	4.8136
DVAYP	1.0000	0.0000	1.9258	2.6036	19.8524	5.2099
DVDKG	1.0000	0.0000	1.9080	2.2383	12.9934	4.9291
DVDRK	1.0000	0.0000	1.9044	2.2155	12.6518	4.9116
DVDTI	1.0000	0.0000	1.8849	2.1524	11.7550	4.8631
DVERT	1.0000	0.0000	1.8932	2.2950	13.8798	4.9727
DVHDP	1.0000	0.0000	1.9356	2.5049	17.7089	5.1340
DVHQK	1.0000	0.0000	1.9470	2.5052	17.7140	5.1342
DVLGN	1.0000	0.0000	1.9577	1.9715	9.5096	4.7241
DVNAP	1.0000	0.0000	1.9308	2.0678	10.6477	4.7981
DVNSQ	1.0000	0.0000	1.9744	1.7419	7.2445	4.5476
DVNVE	1.0000	0.0000	1.9411	2.1279	11.4225	4.8443
DVNYL	1.0000	0.0000	2.0004	2.1429	11.6248	4.8558
DVPKG	1.0000	0.0000	1.9078	2.2427	13.0594	4.9325
DVQAN	1.0000	0.0000	1.9355	2.1389	11.5712	4.8528
DVQSA	1.0000	0.0000	1.9879	2.0417	10.3258	4.7780
DVRSE	1.0000	0.0000	1.9879	2.0143	9.9994	4.7569
DVRTQ	1.0000	0.0000	1.8907	2.3642	15.0413	5.0259
DVRVD	1.0000	0.0000	1.8975	2.4631	16.8715	5.1019
DVSPS	1.0000	0.0000	1.9830	1.5735	5.9150	4.4181
DVTAF	1.0000	0.0000	1.8991	2.4615	16.8395	5.1007
DVTIV	1.0000	0.0000	1.8941	2.3293	14.4435	4.9990
DVTLK	1.0000	0.0000	1.9117	1.9008	8.7486	4.6697
DVTNL	1.0000	0.0000	1.9276	1.7906	7.6776	4.5850
DVTRK	1.0000	0.0000	1.9043	2.2179	12.6874	4.9134
DVTSF	1.0000	0.0000	2.0000	2.0644	10.6051	4.7955
DVTVG	1.0000	0.0000	1.8996	2.4884	17.3731	5.1213
DVVPT	1.0000	0.0000	1.8956	2.3094	14.1135	4.9838
DWDNQ	1.0000	0.0000	2.1053	2.7738	24.1692	5.3407
DWNDL	1.0000	0.0000	2.1055	2.5418	18.4809	5.1624
DWQNT	1.0000	0.0000	2.1054	2.7762	24.2366	5.3426
DYAEN	1.0000	0.0000	1.9723	2.2477	13.1361	4.9363
DYCIF	1.0000	0.0000	2.0359	3.2015	39.5896	5.6695
DYDDV	1.0000	0.0000	1.9313	2.4805	17.2152	5.1153
DYDIP	1.0000	0.0000	1.9218	2.3323	14.4944	5.0014
DYEED	1.0000	0.0000	1.9224	2.3163	14.2276	4.9891
DYIML	1.0000	0.0000	2.0206	2.5577	18.8245	5.1746
DYINS	1.0000	0.0000	2.0115	1.8686	8.4218	4.6449
DYIYT	1.0000	0.0000	1.9621	2.6851	21.8138	5.2725
DYKEV	1.0000	0.0000	1.9438	2.4160	15.9736	5.0657
DYLNY	1.0000	0.0000	2.0456	2.3208	14.3023	4.9925
DYLRN	2.0000	4.8433	1.9968	2.4276	22.8976	4.8433
DYLSR	1.0000	0.0000	2.0362	2.0293	10.1772	4.7685
DYNDF	1.0000	0.0000	1.9901	2.3372	14.5776	5.0051
DYNGS	1.0000	0.0000	2.0457	2.0277	10.1583	4.7673
DYNQF	1.0000	0.0000	1.9933	2.4126	15.9123	5.0631
DYQDD	1.0000	0.0000	1.9223	2.3791	15.3054	5.0374
DYQLT	1.0000	0.0000	1.9569	2.2250	12.7930	4.9189
DYRSN	1.0000	0.0000	2.0400	2.0048	9.8892	4.7497
DYSDK	1.0000	0.0000	2.0015	1.9545	9.3210	4.7110
DYSGI	1.0000	0.0000	2.0402	2.2330	12.9127	4.9250
DYSPG	1.0000	0.0000	2.0383	2.2131	12.6170	4.9098
DYSRP	1.0000	0.0000	2.0331	2.1902	12.2851	4.8922
DYVKV	1.0000	0.0000	1.9500	2.5865	19.4631	5.1967
DYVNT	1.0000	0.0000	1.9824	2.3019	13.9913	4.9780
DYVSS	1.0000	0.0000	2.0700	1.9239	8.9902	4.6874
DYVTT	1.0000	0.0000	1.9307	2.4853	17.3117	5.1190
EAASH	1.0000	0.0000	2.0464	2.2892	13.7860	4.9682
EADCS	1.0000	0.0000	2.1056	2.4547	16.7079	5.0955
EADQT	1.0000	0.0000	1.8780	2.1519	11.7472	4.8627
EAEIQ	1.0000	0.0000	1.8767	2.1800	12.1392	4.8843
EAFQR	1.0000	0.0000	1.8892	2.5245	18.1153	5.1491
EAFVL	1.0000	0.0000	1.9458	2.3088	14.1038	4.9833
EAGIE	1.0000	0.0000	1.8875	2.2879	13.7655	4.9673
EAIRE	1.0000	0.0000	1.8844	2.2650	13.4041	4.9497
EAKIP	1.0000	0.0000	1.8831	2.0317	10.2065	4.7704
EAKLL	1.0000	0.0000	1.9075	1.6900	6.8083	4.5077
EALEH	1.0000	0.0000	1.9673	2.2985	13.9361	4.9754
EALHP	1.0000	0.0000	1.9673	2.2965	13.9045	4.9739
EALLS	1.0000	0.0000	1.9375	1.4825	5.2923	4.3482
EALPK	1.0000	0.0000	1.9012	1.8509	8.2477	4.6314
EALQK	1.0000	0.0000	1.9081	1.9220	8.9708	4.6860
EALST	1.0000	0.0000	1.9468	1.6415	6.4226	4.4704
EAMCK	1.0000	0.0000	2.0664	3.0485	33.1873	5.5519
EAMFD	1.0000	0.0000	1.9374	2.6749	21.5583	5.2647
EANCS	1.0000	0.0000	2.1105	2.2737	13.5395	4.9563
EANEE	1.0000	0.0000	1.9085	1.9056	8.7983	4.6734
EANPA	1.0000	0.0000	1.9207	2.0161	10.0203	4.7583
EANQL	1.0000	0.0000	1.9256	1.8118	7.8740	4.6013
EANVW	1.0000	0.0000	2.1348	3.0002	31.3878	5.5147
EAPGS	1.0000	0.0000	1.9811	1.9834	9.6432	4.7332
EAQEN	1.0000	0.0000	1.9147	1.9747	9.5452	4.7265
EASAE	1.0000	0.0000	1.9675	1.9207	8.9569	4.6850
EASDN	1.0000	0.0000	1.9490	1.6147	6.2176	4.4498
EASIT	1.0000	0.0000	1.9518	1.8223	7.9727	4.6094
EASNM	1.0000	0.0000	2.0397	2.0010	9.8443	4.7467
EASPS	1.0000	0.0000	1.9698	1.5217	5.5530	4.3783
EASSI	1.0000	0.0000	1.9734	1.5416	5.6896	4.3936
EATIR	1.0000	0.0000	1.8847	2.2612	13.3436	4.9467
EATLY	1.0000	0.0000	1.9622	2.2746	13.5534	4.9570
EAVRE	1.0000	0.0000	1.8907	2.4176	16.0045	5.0670
EAVRF	1.0000	0.0000	1.8909	2.6259	20.3706	5.2270
EAWKM	1.0000	0.0000	2.1336	3.3199	45.3769	5.7604
ECALL	1.0000	0.0000	2.0613	2.4199	16.0462	5.0687
ECAST	1.0000	0.0000	2.1058	2.4571	16.7547	5.0973
ECATI	1.0000	0.0000	1.9993	2.7597	23.7786	5.3299
ECCAY	1.0000	0.0000	2.1124	3.7468	74.2030	6.0886
ECCSL	1.0000	0.0000	2.2613	2.8384	26.0427	5.3904
ECEVQ	1.0000	0.0000	2.0016	2.8729	27.0991	5.4169
ECFMK	1.0000	0.0000	2.0762	3.1443	37.0640	5.6255
ECGFV	1.0000	0.0000	1.9922	3.1890	39.0246	5.6599
ECKAN	1.0000	0.0000	2.0546	2.4812	17.2281	5.1158
ECKIA	1.0000	0.0000	2.0132	2.6864	21.8483	5.2736
ECKNT	1.0000	0.0000	2.0397	2.3648	15.0532	5.0264
ECKQN	1.0000	0.0000	2.0476	2.4379	16.3848	5.0825
ECLAV	1.0000	0.0000	2.0585	2.7533	23.6031	5.3249
ECLPG	1.0000	0.0000	2.0530	2.6454	20.8371	5.2421
ECPNK	1.0000	0.0000	2.0398	2.3668	15.0871	5.0279
ECRSL	1.0000	0.0000	2.1173	2.3399	14.6234	5.0072
ECSLK	1.0000	0.0000	2.0755	2.1086	11.1673	4.8294
ECVRG	1.0000	0.0000	1.9900	3.1350	36.6678	5.6183
ECYSY	1.0000	0.0000	2.2497	3.0454	33.0691	5.5495
EDAIW	1.0000	0.0000	2.0625	3.0286	32.4350	5.5366
EDAKN	1.0000	0.0000	1.9074	1.8221	7.9708	4.6093
EDALY	1.0000	0.0000	1.9622	2.2721	13.5154	4.9551
EDAQP	1.0000	0.0000	1.8779	2.1538	11.7739	4.8642
EDESH	1.0000	0.0000	2.0125	2.0580	10.5258	4.7906
EDFAG	1.0000	0.0000	1.8993	2.4719	17.0445	5.1087
EDFSL	1.0000	0.0000	1.9690	1.7349	7.1844	4.5422
EDIDT	1.0000	0.0000	1.8699	1.9819	9.6264	4.7321
EDIEL	1.0000	0.0000	1.8891	1.8292	8.0382	4.6147
EDIFT	1.0000	0.0000	1.8911	2.1965	12.3747	4.8970
EDIKA	1.0000	0.0000	1.8832	2.0274	10.1546	4.7670
EDITP	1.0000	0.0000	1.8699	1.9863	9.6757	4.7354
EDKIL	1.0000	0.0000	1.8880	1.7521	7.3333	4.5554
EDKPE	1.0000	0.0000	1.8733	1.8951	8.6899	4.6653
EDKSS	1.0000	0.0000	1.9338	1.3278	4.3633	4.2293
EDLAS	1.0000	0.0000	1.9464	1.6391	6.4039	4.4686
EDLDT	1.0000	0.0000	1.8873	1.8011	7.7742	4.5931
EDLIW	1.0000	0.0000	2.0910	2.7533	23.6044	5.3250
EDLLE	1.0000	0.0000	1.8941	1.6484	6.4762	4.4757
EDLPL	1.0000	0.0000	1.8939	1.6465	6.4610	4.4742
EDLSG	1.0000	0.0000	1.9613	1.7037	6.9214	4.5183
EDNHA	1.0000	0.0000	1.9775	2.2677	13.4463	4.9518
EDNRS	1.0000	0.0000	1.9586	1.6564	6.5390	4.4819
EDNTT	1.0000	0.0000	1.8937	1.7791	7.5730	4.5762
EDPLN	1.0000	0.0000	1.8981	1.6220	6.2731	4.4554
EDPQS	1.0000	0.0000	1.9411	1.7568	7.3742	4.5590
EDPVK	1.0000	0.0000	1.8921	2.0656	10.6197	4.7964
EDQET	1.0000	0.0000	1.8725	2.0394	10.2990	4.7763
EDQGV	1.0000	0.0000	1.8930	2.3909	15.5158	5.0464
EDQIN	1.0000	0.0000	1.9029	1.8739	8.4753	4.6491
EDQLP	1.0000	0.0000	1.8944	1.8785	8.5212	4.6526
EDQLS	1.0000	0.0000	1.9375	1.5958	6.0774	4.4353
EDQVQ	1.0000	0.0000	1.8841	2.2830	13.6870	4.9635
EDRQL	1.0000	0.0000	1.9132	2.0346	10.2413	4.7726
EDSII	1.0000	0.0000	1.9356	1.7254	7.1033	4.5349
EDSNL	1.0000	0.0000	1.9149	1.3393	4.4275	4.2382
EDTLR	1.0000	0.0000	1.9079	1.9616	9.3991	4.7165
EDTNI	1.0000	0.0000	1.8955	1.8009	7.7722	4.5929
EDTTL	1.0000	0.0000	1.8874	1.8035	7.7965	4.5949
EDVAD	1.0000	0.0000	1.8888	2.2508	13.1841	4.9388
EDYND	1.0000	0.0000	1.9607	2.1290	11.4370	4.8451
EEADC	1.0000	0.0000	2.0013	2.7393	23.2262	5.3142
EEAGI	1.0000	0.0000	1.8875	2.2879	13.7655	4.9673
EEAMC	1.0000	0.0000	2.0410	3.1256	36.2750	5.6112
EECAS	1.0000	0.0000	2.1062	2.4610	16.8304	5.1003
EECKQ	1.0000	0.0000	2.0102	2.6252	20.3550	5.2265
EEDKI	1.0000	0.0000	1.8740	1.9150	8.8963	4.6806
EEDPV	1.0000	0.0000	1.8850	2.1427	11.6227	4.8557
EEDQL	1.0000	0.0000	1.8945	1.8804	8.5408	4.6541
EEDSN	1.0000	0.0000	1.9277	1.5022	5.4219	4.3634
EEDVA	1.0000	0.0000	1.8883	2.2571	13.2811	4.9436
EEEGT	1.0000	0.0000	1.8859	2.1537	11.7717	4.8641
EEEIY	1.0000	0.0000	1.9207	2.3468	14.7414	5.0125
EEENT	1.0000	0.0000	1.8944	1.7893	7.6654	4.5840
EEFFS	1.0000	0.0000	2.0097	2.1123	11.2167	4.8323
EEFNN	1.0000	0.0000	1.9422	1.8140	7.8947	4.6030
EEFRS	1.0000	0.0000	1.9973	2.0583	10.5292	4.7908
EEFVN	1.0000	0.0000	1.9488	2.1719	12.0251	4.8781
EEGTS	1.0000	0.0000	1.9637	1.8690	8.4264	4.6453
EEHAK	1.0000	0.0000	1.9406	2.3842	15.3960	5.0413
EEHQE	1.0000	0.0000	1.9254	2.4181	16.0130	5.0673
EEIDH	1.0000	0.0000	1.9261	2.3606	14.9788	5.0231
EEIGF	1.0000	0.0000	1.8996	2.3837	15.3867	5.0409
EEIRE	1.0000	0.0000	1.8816	2.1526	11.7574	4.8633
EEIYN	1.0000	0.0000	1.9621	2.1595	11.8522	4.8686
EEKAN	1.0000	0.0000	1.9078	1.8284	8.0306	4.6141
EEKDQ	1.0000	0.0000	1.8778	1.9662	9.4497	4.7200
EEKGT	1.0000	0.0000	1.8932	2.0765	10.7563	4.8048
EEKNI	1.0000	0.0000	1.8942	1.7339	7.1760	4.5415
EEKQM	1.0000	0.0000	1.9399	2.3525	14.8389	5.0169
EEKQY	1.0000	0.0000	1.9321	2.3209	14.3039	4.9926
EELFL	1.0000	0.0000	1.9317	1.8630	8.3659	4.6406
EELYS	1.0000	0.0000	2.0066	1.8814	8.5504	4.6548
EENLN	1.0000	0.0000	1.8973	1.4429	5.0398	4.3178
EENLY	1.0000	0.0000	1.9725	1.9787	9.5897	4.7296
EENNA	1.0000	0.0000	1.9211	1.7182	7.0426	4.5294
EENPD	1.0000	0.0000	1.8941	1.7849	7.6257	4.5806
EENTI	1.0000	0.0000	1.8959	1.8072	7.8306	4.5978
EENWA	1.0000	0.0000	2.1127	2.8297	25.7805	5.3837
EEPDN	2.0000	4.5806	1.8941	2.0859	15.3804	4.5806
EEPKS	1.0000	0.0000	1.9252	1.6168	6.2334	4.4514
EEPLS	1.0000	0.0000	1.9262	1.5310	5.6166	4.3855
EEPYS	1.0000	0.0000	2.0075	2.0423	10.3339	4.7785
EEQIK	1.0000	0.0000	1.8782	1.9904	9.7229	4.7386
EERNN	1.0000	0.0000	1.9298	1.7600	7.4030	4.5615
EESEA	1.0000	0.0000	1.9501	1.8083	7.8408	4.5986
EESKN	1.0000	0.0000	1.9193	1.4314	4.9681	4.3089
EESLQ	1.0000	0.0000	1.9384	1.6021	6.1239	4.4401
EESMK	1.0000	0.0000	2.0115	1.9987	9.8184	4.7450
EESMY	1.0000	0.0000	2.0931	2.4243	16.1286	5.0721
EESPE	1.0000	0.0000	1.9315	1.6939	6.8402	4.5107
EESSP	1.0000	0.0000	1.9462	1.4093	4.8335	4.2919
EETNA	1.0000	0.0000	1.9083	1.9017	8.7580	4.6704
EETRI	1.0000	0.0000	1.8818	2.1487	11.7041	4.8603
EETSA	1.0000	0.0000	1.9497	1.8044	7.8046	4.5956
EETSP	1.0000	0.0000	1.9311	1.6900	6.8084	4.5077
EETSS	1.0000	0.0000	1.9459	1.4073	4.8218	4.2904
EEVDA	1.0000	0.0000	1.8883	2.2571	13.2811	4.9436
EEVSD	1.0000	0.0000	1.9619	1.8601	8.3374	4.6384
EEYRL	1.0000	0.0000	1.9687	2.3202	14.2926	4.9921
EEYSS	1.0000	0.0000	2.0318	1.7596	7.3997	4.5612
EFAWN	1.0000	0.0000	2.1431	3.0379	32.7838	5.5437
EFDIE	1.0000	0.0000	1.8909	2.2003	12.4309	4.9000
EFDKP	1.0000	0.0000	1.8992	2.1033	11.0992	4.8254
EFDNL	1.0000	0.0000	1.9366	1.8322	8.0666	4.6170
EFEVV	1.0000	0.0000	1.9019	2.5297	18.2257	5.1531
EFFSI	1.0000	0.0000	2.0114	2.1303	11.4544	4.8461
EFFSN	1.0000	0.0000	2.0167	1.9250	9.0022	4.6883
EFFTQ	1.0000	0.0000	1.9024	2.4622	16.8538	5.1012
EFGKL	1.0000	0.0000	1.9443	2.1258	11.3942	4.8426
EFIEP	1.0000	0.0000	1.8907	2.2047	12.4941	4.9033
EFKAD	1.0000	0.0000	1.9052	2.2177	12.6850	4.9133
EFKEQ	1.0000	0.0000	1.9011	2.1807	12.1495	4.8849
EFKLQ	1.0000	0.0000	1.9266	2.0178	10.0412	4.7597
EFKSI	1.0000	0.0000	1.9689	1.8449	8.1887	4.6267
EFKSS	1.0000	0.0000	1.9829	1.5423	5.6946	4.3942
EFLDM	1.0000	0.0000	1.9874	2.3995	15.6722	5.0531
EFLLE	1.0000	0.0000	1.9317	1.8630	8.3659	4.6406
EFLPP	1.0000	0.0000	1.9190	2.0219	10.0897	4.7628
EFMEA	1.0000	0.0000	1.9361	2.6812	21.7158	5.2695
EFNAG	1.0000	0.0000	1.9587	2.2909	13.8133	4.9695
EFNCI	1.0000	0.0000	2.0714	2.6720	21.4880	5.2625
EFNES	1.0000	0.0000	1.9727	1.7168	7.0301	4.5283
EFNNA	1.0000	0.0000	1.9593	1.9265	9.0180	4.6895
EFNNF	1.0000	0.0000	1.9802	2.0223	10.0939	4.7631
EFNNL	1.0000	0.0000	1.9400	1.6512	6.4977	4.4778
EFRSV	1.0000	0.0000	2.0247	2.2288	12.8503	4.9218
EFSHS	1.0000	0.0000	2.0870	1.9879	9.6947	4.7367
EFSSK	1.0000	0.0000	1.9829	1.5423	5.6946	4.3942
EFSTH	1.0000	0.0000	2.0517	2.2687	13.4608	4.9525
EFTEA	1.0000	0.0000	1.8941	2.2973	13.9161	4.9744
EFTFN	1.0000	0.0000	1.9564	2.2057	12.5092	4.9041
EFVKK	1.0000	0.0000	1.9216	2.2049	12.4977	4.9035
EFVNI	1.0000	0.0000	1.9493	2.1898	12.2794	4.8919
EFVNK	1.0000	0.0000	1.9516	2.0948	10.9885	4.8188
EGDLE	1.0000	0.0000	1.9124	1.9884	9.6995	4.7370
EGDYS	1.0000	0.0000	2.0385	2.2150	12.6457	4.9112
EGEKQ	1.0000	0.0000	1.8954	2.1495	11.7154	4.8609
EGEKV	1.0000	0.0000	1.9073	2.2509	13.1854	4.9388
EGENK	1.0000	0.0000	1.9205	1.8931	8.6692	4.6638
EGESY	1.0000	0.0000	2.0390	2.2213	12.7389	4.9161
EGETR	1.0000	0.0000	1.8936	2.3079	14.0887	4.9826
EGGAV	1.0000	0.0000	1.8893	2.6176	20.1758	5.2206
EGHPQ	1.0000	0.0000	1.9298	2.5932	19.6152	5.2019
EGIGP	1.0000	0.0000	1.8950	2.3506	14.8062	5.0154
EGIKR	1.0000	0.0000	1.9042	2.2525	13.2103	4.9401
EGKDV	1.0000	0.0000	1.9077	2.2446	13.0891	4.9340
EGKNA	1.0000	0.0000	1.9341	2.0055	9.8968	4.7502
EGKNG	1.0000	0.0000	1.9463	2.0701	10.6763	4.7999
EGLII	1.0000	0.0000	1.9142	2.0305	10.1919	4.7694
EGNPS	1.0000	0.0000	1.9647	1.6836	6.7565	4.5028
EGNQN	1.0000	0.0000	1.9444	1.8520	8.2584	4.6322
EGNSL	1.0000	0.0000	1.9543	1.5227	5.5598	4.3791
EGQIS	1.0000	0.0000	1.9754	1.9600	9.3813	4.7152
EGQSP	1.0000	0.0000	1.9733	1.9401	9.1642	4.6999
EGSAM	1.0000	0.0000	2.0632	2.3654	15.0625	5.0268
EGSAS	1.0000	0.0000	2.0097	1.7007	6.8964	4.5159
EGSDK	1.0000	0.0000	1.9584	1.7895	7.6674	4.5842
EGSPK	1.0000	0.0000	1.9589	1.7938	7.7072	4.5875
EGSRN	1.0000	0.0000	1.9955	1.8398	8.1395	4.6228
EGSST	1.0000	0.0000	1.9854	1.5844	5.9939	4.4265
EGTED	1.0000	0.0000	1.8862	2.1474	11.6855	4.8592
EGTEI	1.0000	0.0000	1.8854	2.1716	12.0208	4.8778
EGTIN	1.0000	0.0000	1.9215	1.9843	9.6528	4.7339
EGTLE	1.0000	0.0000	1.9125	1.9908	9.7271	4.7389
EGTLY	1.0000	0.0000	1.9729	2.3392	14.6113	5.0067
EGTPD	1.0000	0.0000	1.8862	2.1454	11.6589	4.8577
EGTPK	1.0000	0.0000	1.8932	2.0746	10.7318	4.8033
EGTSR	1.0000	0.0000	1.9896	2.0232	10.1051	4.7638
EGTSV	1.0000	0.0000	1.9932	2.0395	10.3004	4.7764
EGTTF	1.0000	0.0000	1.9020	2.3580	14.9342	5.0211
EHAKN	1.0000	0.0000	1.9804	2.1969	12.3810	4.8973
EHALN	1.0000	0.0000	1.9941	2.1112	11.2014	4.8314
EHDEV	1.0000	0.0000	1.9346	2.5132	17.8788	5.1404
EHDIY	1.0000	0.0000	1.9663	2.7090	22.4258	5.2909
EHDMI	1.0000	0.0000	1.9739	2.7406	23.2599	5.3152
EHHDV	1.0000	0.0000	1.9679	2.8816	27.3745	5.4236
EHHKV	1.0000	0.0000	1.9921	2.8108	25.2244	5.3691
EHKLD	1.0000	0.0000	1.9592	2.1026	11.0901	4.8248
EHLDK	1.0000	0.0000	1.9592	2.1026	11.0901	4.8248
EHLIF	1.0000	0.0000	1.9841	2.4122	15.9046	5.0628
EHMDV	1.0000	0.0000	1.9705	2.8932	27.7419	5.4325
EHMLN	1.0000	0.0000	2.0603	2.3787	15.2983	5.0371
EHNFP	1.0000	0.0000	1.9953	2.3679	15.1068	5.0287
EHPVT	1.0000	0.0000	1.9345	2.5136	17.8885	5.1407
EHQES	1.0000	0.0000	2.0226	2.1335	11.4974	4.8485
EHRLL	1.0000	0.0000	1.9955	2.1774	12.1024	4.8823
EHRQL	1.0000	0.0000	1.9761	2.4094	15.8526	5.0606
EHSGQ	1.0000	0.0000	2.0527	2.3105	14.1326	4.9846
EHSST	1.0000	0.0000	2.0366	1.7758	7.5436	4.5736
EHTGT	1.0000	0.0000	1.9356	2.5182	17.9843	5.1443
EHTSI	1.0000	0.0000	2.0148	2.0784	10.7797	4.8062
EHYSD	1.0000	0.0000	2.0893	2.4064	15.7980	5.0584
EIALS	1.0000	0.0000	1.9500	1.6633	6.5936	4.4872
EIAQL	1.0000	0.0000	1.9071	2.0171	10.0326	4.7591
EIARK	1.0000	0.0000	1.8953	2.1879	12.2518	4.8904
EIARQ	1.0000	0.0000	1.8819	2.3342	14.5267	5.0028
EIDHP	1.0000	0.0000	1.9262	2.3586	14.9450	5.0216
EIDKM	1.0000	0.0000	1.9386	2.2950	13.8793	4.9727
EIDLT	1.0000	0.0000	1.8889	1.8253	8.0012	4.6117
EIDSV	1.0000	0.0000	1.9640	1.8780	8.5162	4.6522
EIDTV	1.0000	0.0000	1.8846	2.1587	11.8418	4.8680
EIEDR	1.0000	0.0000	1.8819	2.1463	11.6712	4.8584
[truncated: 12,763 more rows]
