# Supplementary material for: Evaluating deterministic motif significance measures in protein databases
Source: Algorithms Mol Biol. 2007 Dec 24;2:16. doi: 10.1186/1748-7188-2-16 (PMC2254621; doi:10.1186/1748-7188-2-16)
Supplement: Additional File 2 — Scripts and Datasets. This file contains the sequence datasets (synthetic and real) and the evaluated motifs. This data is separated according to the tables where it is presented and discussed. It also contains script programs (in perl language) developed for this work. [file 1748-7188-2-16-S2.zip › Scripts_and_Datasets/datasets/Table 4/40%/Motifs/score_PLMPES_s40_mlen_6_planted_syn2_len300_num50.txt]

Motif	Supp	IG	Pratt	LogOdds	Zscore	Info
AAAAKD	1.0000	0.0000	1.6138	3.3799	48.5445	5.8065
AAAKDD	1.0000	0.0000	1.6132	3.3269	45.6690	5.7658
AAARVP	1.0000	0.0000	1.6145	3.6960	69.8702	6.0495
AAEPKI	1.0000	0.0000	1.6123	3.3489	46.8429	5.7827
AAESIE	1.0000	0.0000	1.6899	3.1042	35.3320	5.5947
AAFKIQ	1.0000	0.0000	1.6297	3.5846	61.4564	5.9639
AAFSQV	1.0000	0.0000	1.7427	3.4758	54.2175	5.8803
AAFYFE	1.0000	0.0000	1.6507	4.1194	113.7758	6.3750
AAGARH	1.0000	0.0000	1.6345	3.9926	98.3282	6.2776
AAGEKE	1.0000	0.0000	1.6235	3.5023	55.8972	5.9006
AAHLFS	1.0000	0.0000	1.7729	3.3893	49.0768	5.8138
AAHPEN	1.0000	0.0000	1.6768	3.5154	56.7525	5.9108
AAIALN	1.0000	0.0000	1.6490	3.0694	33.9419	5.5679
AAIENY	1.0000	0.0000	1.6823	3.5374	58.2058	5.9276
AAISLS	1.0000	0.0000	1.7000	2.5874	19.4511	5.1974
AAKANE	1.0000	0.0000	1.6383	3.1767	38.4116	5.6504
AAKDDN	1.0000	0.0000	1.6334	3.0965	35.0174	5.5887
AAKLTI	1.0000	0.0000	1.6296	3.1157	35.8025	5.6035
AAKSIY	1.0000	0.0000	1.7406	3.3263	45.6373	5.7654
AALHRE	1.0000	0.0000	1.6769	3.6339	65.0478	6.0018
AALKGI	1.0000	0.0000	1.6481	3.3097	44.7733	5.7526
AALNNN	1.0000	0.0000	1.6443	2.6406	20.6867	5.2383
AALNRS	1.0000	0.0000	1.6974	2.8191	25.4251	5.3755
AALQHS	1.0000	0.0000	1.7475	3.2533	41.9588	5.7093
AANKRE	1.0000	0.0000	1.6467	3.2506	41.8275	5.7072
AANLTE	1.0000	0.0000	1.6438	3.0026	31.4228	5.5166
AANNLV	1.0000	0.0000	1.6701	2.9754	30.4540	5.4957
AANYKS	1.0000	0.0000	1.7415	3.1278	36.3062	5.6128
AAPEPI	1.0000	0.0000	1.6072	3.4337	51.6498	5.8479
AAPLMP	1.0000	0.0000	1.6852	3.6053	62.9403	5.9798
AAPNSP	1.0000	0.0000	1.6899	2.9048	28.0690	5.4414
AAPTEK	1.0000	0.0000	1.6130	3.3078	44.6754	5.7511
AAQFNF	1.0000	0.0000	1.6806	3.6570	66.8037	6.0196
AARLSS	1.0000	0.0000	1.7197	2.6932	21.9847	5.2788
AARTCL	1.0000	0.0000	1.7579	3.9609	94.7937	6.2531
AARVPF	1.0000	0.0000	1.6226	3.8558	83.9907	6.1724
AASGNE	1.0000	0.0000	1.7148	3.0524	33.2837	5.5549
AASKRS	1.0000	0.0000	1.7248	2.7943	24.7086	5.3565
AASSEQ	1.0000	0.0000	1.7261	2.8296	25.7350	5.3836
AASSVN	1.0000	0.0000	1.7263	2.7055	22.2987	5.2882
AASTDA	1.0000	0.0000	1.6870	3.0616	33.6376	5.5619
AASTYQ	1.0000	0.0000	1.7481	3.4200	50.8453	5.8374
AATEES	1.0000	0.0000	1.6866	3.0631	33.6960	5.5631
ACAPLN	1.0000	0.0000	1.7725	3.7034	70.4680	6.0552
ACESSK	1.0000	0.0000	1.8387	3.3229	45.4619	5.7628
ACPSRV	1.0000	0.0000	1.8514	3.9680	95.5765	6.2586
ACSEVM	1.0000	0.0000	1.9070	4.2207	127.8504	6.4528
ACTADT	1.0000	0.0000	1.7218	3.9730	96.1312	6.2625
ACVMII	1.0000	0.0000	1.7501	4.5387	184.3943	6.6973
ACVNTE	1.0000	0.0000	1.7682	3.9474	93.3340	6.2428
ADALEK	1.0000	0.0000	1.6304	3.1420	36.9038	5.6237
ADAMLS	1.0000	0.0000	1.7537	3.2486	41.7302	5.7057
ADARVN	1.0000	0.0000	1.6580	3.4389	51.9595	5.8519
ADFKSM	1.0000	0.0000	1.7764	3.5095	56.3658	5.9062
ADFMSN	1.0000	0.0000	1.7860	3.3902	49.1250	5.8145
ADGDLH	1.0000	0.0000	1.6829	3.6006	62.6043	5.9762
ADGICN	1.0000	0.0000	1.7700	3.9777	96.6523	6.2661
ADHGTS	1.0000	0.0000	1.7531	3.4365	51.8171	5.8501
ADHSKD	1.0000	0.0000	1.7270	3.2246	40.5912	5.6872
ADHSPR	1.0000	0.0000	1.7478	3.4363	51.8052	5.8499
ADHVKF	1.0000	0.0000	1.6637	3.8981	88.1803	6.2049
ADIALP	1.0000	0.0000	1.6306	3.2206	40.4028	5.6841
ADIAQN	1.0000	0.0000	1.6395	3.2524	41.9139	5.7086
ADISLK	1.0000	0.0000	1.6722	2.7796	24.2910	5.3452
ADITID	1.0000	0.0000	1.6085	3.3009	44.3253	5.7459
ADKDQS	1.0000	0.0000	1.6827	2.9945	31.1314	5.5104
ADKLFL	1.0000	0.0000	1.6626	3.1154	35.7908	5.6033
ADKVNS	1.0000	0.0000	1.6966	2.8977	27.8408	5.4359
ADLDRN	1.0000	0.0000	1.6528	3.0693	33.9370	5.5679
ADLEEK	1.0000	0.0000	1.6285	3.1162	35.8245	5.6039
ADLPSK	1.0000	0.0000	1.6729	2.7852	24.4510	5.3495
ADLVSI	1.0000	0.0000	1.7020	2.9950	31.1509	5.5108
ADMEVG	1.0000	0.0000	1.6579	4.0165	101.0709	6.2959
ADPAIS	1.0000	0.0000	1.6873	3.0765	34.2186	5.5734
ADPAML	1.0000	0.0000	1.6851	3.5786	61.0321	5.9593
ADPAQT	1.0000	0.0000	1.6108	3.4154	50.5754	5.8339
ADQDES	1.0000	0.0000	1.6886	3.0798	34.3501	5.5759
ADQLPI	1.0000	0.0000	1.6326	3.2444	41.5289	5.7024
ADQNNK	1.0000	0.0000	1.6463	2.9429	29.3333	5.4707
ADQSPL	1.0000	0.0000	1.6885	2.9201	28.5717	5.4532
ADQSSC	1.0000	0.0000	1.8557	3.4306	51.4656	5.8455
ADRHHP	1.0000	0.0000	1.6607	4.0464	104.6110	6.3189
ADSHES	1.0000	0.0000	1.7667	3.0067	31.5717	5.5197
ADSSVS	1.0000	0.0000	1.7303	2.5267	18.1311	5.1508
ADSVDL	1.0000	0.0000	1.6996	2.9740	30.4038	5.4946
ADTFGA	1.0000	0.0000	1.6327	3.6986	70.0797	6.0515
ADTLEL	1.0000	0.0000	1.6356	2.9678	30.1885	5.4899
ADTTLR	1.0000	0.0000	1.6365	3.2066	39.7560	5.6733
ADVASP	1.0000	0.0000	1.7069	3.2128	40.0454	5.6782
ADVASS	1.0000	0.0000	1.7379	2.8829	27.3696	5.4246
ADVDLR	1.0000	0.0000	1.6504	3.4041	49.9212	5.8252
ADVNIS	1.0000	0.0000	1.7041	2.9768	30.5017	5.4967
ADVRTR	1.0000	0.0000	1.6241	3.6701	67.8184	6.0296
AEADQS	1.0000	0.0000	1.6940	3.1328	36.5146	5.6166
AEAFNT	1.0000	0.0000	1.6588	3.3745	48.2473	5.8025
AEAKGR	1.0000	0.0000	1.6273	3.6019	62.6967	5.9772
AEALED	1.0000	0.0000	1.6309	3.2273	40.7172	5.6893
AECPKS	1.0000	0.0000	1.8131	3.6529	66.4868	6.0164
AEEHRF	1.0000	0.0000	1.6433	3.9801	96.9153	6.2679
AEEHRS	1.0000	0.0000	1.7498	3.4640	53.4893	5.8713
AEFRRQ	1.0000	0.0000	1.6199	3.8496	83.3975	6.1676
AEGDDY	1.0000	0.0000	1.6515	3.8146	80.1041	6.1407
AEGNSE	1.0000	0.0000	1.7113	3.0267	32.3099	5.5351
AEIKRV	1.0000	0.0000	1.6258	3.5535	59.2955	5.9400
AEILER	1.0000	0.0000	1.6389	3.3222	45.4260	5.7623
AEKAQI	1.0000	0.0000	1.6141	3.3990	49.6275	5.8213
AELLYV	1.0000	0.0000	1.7078	3.4799	54.4759	5.8834
AELSNI	1.0000	0.0000	1.6755	2.6875	21.8386	5.2744
AEMEIS	1.0000	0.0000	1.7523	3.4303	51.4489	5.8453
AENCMF	1.0000	0.0000	1.8282	4.4019	157.5149	6.5921
AENVKQ	1.0000	0.0000	1.6532	3.3050	44.5327	5.7490
AEPKIP	1.0000	0.0000	1.6115	3.3226	45.4464	5.7626
AEQIMS	1.0000	0.0000	1.7580	3.4799	54.4742	5.8834
AERLNS	1.0000	0.0000	1.6934	2.7933	24.6803	5.3557
AERTQF	1.0000	0.0000	1.6264	3.7027	70.4114	6.0547
AESIEY	1.0000	0.0000	1.7424	3.3858	48.8793	5.8111
AESKSA	1.0000	0.0000	1.7066	2.6947	22.0211	5.2799
AESNGY	1.0000	0.0000	1.7707	3.3340	46.0477	5.7713
AETESL	1.0000	0.0000	1.6793	2.8510	26.3799	5.4001
AETIKA	1.0000	0.0000	1.6129	3.3021	44.3837	5.7468
AETLFR	1.0000	0.0000	1.6597	3.4667	53.6527	5.8733
AETLPP	1.0000	0.0000	1.6290	3.1804	38.5763	5.6533
AETYLK	1.0000	0.0000	1.6762	3.4035	49.8850	5.8247
AEVSHL	1.0000	0.0000	1.7583	3.3082	44.6964	5.7515
AEWSLD	1.0000	0.0000	1.8619	3.8145	80.0912	6.1406
AEYLTA	1.0000	0.0000	1.6763	3.5145	56.6933	5.9101
AEYLVT	1.0000	0.0000	1.6868	3.6190	63.9407	5.9903
AFAANL	1.0000	0.0000	1.6762	3.2612	42.3405	5.7153
AFANFI	1.0000	0.0000	1.6789	3.6012	62.6453	5.9767
AFDDPD	1.0000	0.0000	1.6248	3.5185	56.9510	5.9131
AFGFHS	1.0000	0.0000	1.8113	3.8822	86.5817	6.1926
AFGIIY	1.0000	0.0000	1.6521	4.0423	104.1138	6.3157
AFHYVL	1.0000	0.0000	1.7293	4.1315	115.3822	6.3843
AFKIQK	1.0000	0.0000	1.6358	3.4735	54.0769	5.8785
AFKNVY	1.0000	0.0000	1.7165	3.7483	74.2110	6.0897
AFKSDG	1.0000	0.0000	1.7322	3.3044	44.5002	5.7485
AFKSID	1.0000	0.0000	1.7090	3.1515	37.3115	5.6310
AFLINF	1.0000	0.0000	1.6974	3.3891	49.0632	5.8136
AFNSLR	1.0000	0.0000	1.7279	2.9789	30.5760	5.4984
AFNSPK	1.0000	0.0000	1.7112	2.9798	30.6081	5.4991
AFNTTN	1.0000	0.0000	1.6693	3.0968	35.0312	5.5890
AFPSSY	1.0000	0.0000	1.8141	3.2466	41.6338	5.7041
AFRGER	1.0000	0.0000	1.6223	3.9467	93.2595	6.2422
AFRSTD	1.0000	0.0000	1.7247	3.2954	44.0403	5.7416
AFSGDA	1.0000	0.0000	1.7387	3.4154	50.5747	5.8339
AFSLSS	1.0000	0.0000	1.7228	2.4229	16.0767	5.0710
AFSPVY	1.0000	0.0000	1.7888	3.7072	70.7838	6.0582
AFSQVE	1.0000	0.0000	1.7404	3.4500	52.6331	5.8605
AFSRPP	1.0000	0.0000	1.7299	3.3689	47.9344	5.7981
AFSSNL	1.0000	0.0000	1.7136	2.5488	18.6008	5.1678
AFSTYM	1.0000	0.0000	1.8346	3.8821	86.5709	6.1926
AFVYNN	1.0000	0.0000	1.7433	3.6290	64.6804	5.9980
AFYFED	1.0000	0.0000	1.6583	4.0664	107.0411	6.3342
AFYTQP	1.0000	0.0000	1.6546	3.9098	89.3824	6.2139
AGAGTI	1.0000	0.0000	1.6262	3.6807	68.6516	6.0378
AGARHH	1.0000	0.0000	1.6464	4.2466	131.7262	6.4727
AGARPV	1.0000	0.0000	1.6186	3.8169	80.3094	6.1424
AGAYKT	1.0000	0.0000	1.6617	3.7623	75.4147	6.1005
AGDLET	1.0000	0.0000	1.6445	3.3009	44.3213	5.7458
AGDLKV	1.0000	0.0000	1.6594	3.3931	49.2893	5.8167
AGEAVL	1.0000	0.0000	1.6576	3.5314	57.8024	5.9230
AGEKEL	1.0000	0.0000	1.6468	3.2901	43.7763	5.7376
AGENGN	1.0000	0.0000	1.6883	3.2992	44.2354	5.7445
AGFCID	1.0000	0.0000	1.7278	4.3679	151.4758	6.5660
AGKLST	1.0000	0.0000	1.6960	2.9123	28.3159	5.4472
AGKSEN	1.0000	0.0000	1.7032	2.9414	29.2816	5.4695
AGMKQE	1.0000	0.0000	1.6663	3.8779	86.1571	6.1894
AGMREP	1.0000	0.0000	1.6527	4.0127	100.6297	6.2930
AGNELR	1.0000	0.0000	1.6762	3.2704	42.7942	5.7225
AGNHMH	1.0000	0.0000	1.7670	4.2684	135.0676	6.4895
AGNISK	1.0000	0.0000	1.7024	2.9352	29.0727	5.4648
AGQAVQ	1.0000	0.0000	1.6152	3.8169	80.3144	6.1425
AGSDED	1.0000	0.0000	1.7048	3.1769	38.4176	5.6505
AGSFRT	1.0000	0.0000	1.7479	3.4692	53.8112	5.8753
AGTFKS	1.0000	0.0000	1.7309	3.2843	43.4827	5.7331
AGTISA	1.0000	0.0000	1.7082	3.2036	39.6192	5.6711
AGTSTI	1.0000	0.0000	1.7014	3.1305	36.4187	5.6149
AGTSVS	1.0000	0.0000	1.7589	2.9837	30.7473	5.5021
AGVLNN	1.0000	0.0000	1.6898	3.0963	35.0115	5.5886
AGYSYI	1.0000	0.0000	1.8179	3.8398	82.4573	6.1601
AHASFK	1.0000	0.0000	1.7650	3.4904	55.1385	5.8915
AHDRLS	1.0000	0.0000	1.7497	3.2504	41.8173	5.7071
AHDTEQ	1.0000	0.0000	1.6416	3.6699	67.8030	6.0295
AHEASL	1.0000	0.0000	1.7406	3.2037	39.6275	5.6712
AHENFS	1.0000	0.0000	1.7725	3.3453	46.6505	5.7800
AHENNE	1.0000	0.0000	1.6947	3.2856	43.5471	5.7341
AHEPEN	1.0000	0.0000	1.6756	3.4897	55.0941	5.8910
AHHKSS	1.0000	0.0000	1.8188	3.2283	40.7654	5.6901
AHKKNA	1.0000	0.0000	1.6783	3.3454	46.6531	5.7800
AHKRSE	1.0000	0.0000	1.7461	3.3787	48.4824	5.8057
AHLAFG	1.0000	0.0000	1.6980	3.8664	85.0270	6.1805
AHLFSV	1.0000	0.0000	1.7902	3.4937	55.3518	5.8941
AHNRYS	1.0000	0.0000	1.8154	3.5667	60.2062	5.9502
AHPDSM	1.0000	0.0000	1.8004	3.6884	69.2651	6.0437
AHPENL	1.0000	0.0000	1.6905	3.3033	44.4464	5.7477
AHPFDP	1.0000	0.0000	1.6487	3.8521	83.6385	6.1696
AHPFTY	1.0000	0.0000	1.6757	4.1399	116.4994	6.3907
AHPTST	1.0000	0.0000	1.7296	3.2692	42.7344	5.7215
AHQPSL	1.0000	0.0000	1.7441	3.2271	40.7076	5.6891
AHQSSI	1.0000	0.0000	1.7783	3.0773	34.2516	5.5740
AHSFAT	1.0000	0.0000	1.7653	3.5284	57.6048	5.9207
AHSGGS	1.0000	0.0000	1.8273	3.3272	45.6875	5.7661
AHSKQS	1.0000	0.0000	1.7684	2.9982	31.2651	5.5132
AHSNNT	1.0000	0.0000	1.7263	2.9078	28.1674	5.4437
AHTLSN	1.0000	0.0000	1.7252	2.9260	28.7673	5.4577
AHTPIA	1.0000	0.0000	1.6400	3.6666	67.5436	6.0269
AHYGET	1.0000	0.0000	1.6720	4.1015	111.4607	6.3612
AIALDK	1.0000	0.0000	1.6301	3.1358	36.6407	5.6189
AIALNN	1.0000	0.0000	1.6493	2.8390	26.0184	5.3909
AIASDT	1.0000	0.0000	1.6833	3.0297	32.4206	5.5374
AIDALS	1.0000	0.0000	1.6841	2.8906	27.6142	5.4305
AIDEMR	1.0000	0.0000	1.6542	3.8332	81.8304	6.1550
AIDIYL	1.0000	0.0000	1.6744	3.4965	55.5245	5.8962
AIDQRW	1.0000	0.0000	1.7702	4.4744	171.2325	6.6478
AIDVRT	1.0000	0.0000	1.6220	3.5642	60.0334	5.9483
AIEDSP	1.0000	0.0000	1.6843	3.0507	33.2176	5.5536
AIELLS	1.0000	0.0000	1.6745	2.7057	22.3044	5.2884
AIENYN	1.0000	0.0000	1.7001	3.3070	44.6359	5.7506
AIESIS	1.0000	0.0000	1.7116	2.7418	23.2544	5.3161
AIFISE	1.0000	0.0000	1.7159	3.2579	42.1776	5.7128
AIFRLQ	1.0000	0.0000	1.6610	3.5574	59.5625	5.9430
AIFSGF	1.0000	0.0000	1.7653	3.5963	62.2908	5.9729
AIGAHS	1.0000	0.0000	1.7600	3.5306	57.7506	5.9224
AIGGMT	1.0000	0.0000	1.6635	4.0067	99.9364	6.2884
AIGIRN	1.0000	0.0000	1.6593	3.4444	52.2938	5.8562
AIHCEQ	1.0000	0.0000	1.7352	4.3922	155.7766	6.5847
AIHRDT	1.0000	0.0000	1.6446	3.7137	71.3157	6.0632
AIIADV	1.0000	0.0000	1.6156	3.5314	57.8077	5.9231
AIIGNT	1.0000	0.0000	1.6502	3.2975	44.1470	5.7432
AIITKV	1.0000	0.0000	1.6225	3.4003	49.7030	5.8223
AIKISL	1.0000	0.0000	1.6747	2.8006	24.8886	5.3613
AILEAD	1.0000	0.0000	1.6306	3.2211	40.4270	5.6845
AILKLK	1.0000	0.0000	1.6311	2.8656	26.8284	5.4113
AILLFI	1.0000	0.0000	1.6665	3.2156	40.1707	5.6803
AILTAV	1.0000	0.0000	1.6439	3.3312	45.8971	5.7691
AILTIP	1.0000	0.0000	1.6284	3.1685	38.0512	5.6441
AIMGKE	1.0000	0.0000	1.6676	3.8221	80.7950	6.1465
AINNKD	1.0000	0.0000	1.6396	2.8871	27.5039	5.4278
AINPKK	1.0000	0.0000	1.6314	3.0332	32.5530	5.5401
AINSVH	1.0000	0.0000	1.7604	3.2837	43.4539	5.7327
AINTNQ	1.0000	0.0000	1.6494	3.0020	31.4006	5.5161
AINVIG	1.0000	0.0000	1.6633	3.4749	54.1656	5.8796
AINWFK	1.0000	0.0000	1.8321	4.2480	131.9441	6.4739
AIPRKA	1.0000	0.0000	1.6181	3.4485	52.5425	5.8593
AIPSRK	1.0000	0.0000	1.6954	3.0923	34.8500	5.5855
AIQDNT	1.0000	0.0000	1.6364	3.1794	38.5285	5.6524
AIQLKE	1.0000	0.0000	1.6336	3.1869	38.8641	5.6582
AIQQQS	1.0000	0.0000	1.7046	3.2273	40.7167	5.6893
AISDYR	1.0000	0.0000	1.7535	3.4582	53.1319	5.8668
AISFFS	1.0000	0.0000	1.7851	3.1192	35.9451	5.6062
AISLSS	1.0000	0.0000	1.6830	2.2312	12.8641	4.9236
AISLVN	1.0000	0.0000	1.6985	2.8176	25.3833	5.3744
AISNHG	1.0000	0.0000	1.7637	3.3002	44.2867	5.7453
AISVGG	1.0000	0.0000	1.7476	3.5020	55.8783	5.9004
AITLTI	1.0000	0.0000	1.6267	3.1217	36.0526	5.6082
AIYVKF	1.0000	0.0000	1.6665	3.9467	93.2642	6.2423
AKAMME	1.0000	0.0000	1.7005	4.0592	106.1593	6.3287
AKANEA	1.0000	0.0000	1.6383	3.1767	38.4116	5.6504
AKCKSR	1.0000	0.0000	1.8224	3.6677	67.6355	6.0278
AKDDNK	1.0000	0.0000	1.6281	2.9854	30.8077	5.5034
AKDNDS	1.0000	0.0000	1.6709	2.7403	23.2127	5.3149
AKEPWM	1.0000	0.0000	1.8235	4.6246	203.5538	6.7633
AKEQED	1.0000	0.0000	1.6138	3.3522	47.0229	5.7853
AKGRNQ	1.0000	0.0000	1.6648	3.4211	50.9087	5.8383
AKHDVM	1.0000	0.0000	1.6923	4.0643	106.7829	6.3326
AKHFLE	1.0000	0.0000	1.6928	3.6087	63.1920	5.9825
AKHLAA	1.0000	0.0000	1.6741	3.4747	54.1480	5.8794
AKHSKS	1.0000	0.0000	1.7481	2.8633	26.7578	5.4095
AKIDLL	1.0000	0.0000	1.6339	2.9237	28.6878	5.4559
AKIIFT	1.0000	0.0000	1.6306	3.4557	52.9784	5.8649
AKILIC	1.0000	0.0000	1.7499	3.7851	77.4215	6.1180
AKINDS	1.0000	0.0000	1.6736	2.7613	23.7840	5.3311
AKIVRQ	1.0000	0.0000	1.6261	3.6031	62.7815	5.9781
AKKDAK	1.0000	0.0000	1.6158	3.1578	37.5815	5.6358
AKKDVA	1.0000	0.0000	1.6266	3.3732	48.1762	5.8015
AKKKLL	1.0000	0.0000	1.6257	2.7865	24.4865	5.3505
AKKNLH	1.0000	0.0000	1.6830	3.1332	36.5335	5.6170
AKKNND	1.0000	0.0000	1.6341	2.8080	25.1033	5.3670
AKKPIG	1.0000	0.0000	1.6279	3.3845	48.8048	5.8101
AKKYIL	1.0000	0.0000	1.6769	3.3593	47.4087	5.7908
AKLEDS	1.0000	0.0000	1.6730	2.7858	24.4657	5.3499
AKLEFK	1.0000	0.0000	1.6532	3.2438	41.4976	5.7019
AKLEPG	1.0000	0.0000	1.6468	3.2896	43.7501	5.7372
AKLETS	1.0000	0.0000	1.6708	2.7657	23.9050	5.3345
AKLHNK	1.0000	0.0000	1.6830	3.1332	36.5335	5.6170
AKLNNC	1.0000	0.0000	1.7682	3.3882	49.0137	5.8130
AKLPNY	1.0000	0.0000	1.6933	3.2456	41.5884	5.7034
AKLRPH	1.0000	0.0000	1.6799	3.5223	57.2032	5.9160
AKLTIQ	1.0000	0.0000	1.6319	3.1396	36.8008	5.6219
AKMFEQ	1.0000	0.0000	1.6710	3.9168	90.1063	6.2193
AKMNSC	1.0000	0.0000	1.8872	3.8005	78.8133	6.1299
AKNSLL	1.0000	0.0000	1.6504	2.4220	16.0590	5.0703
AKNSVR	1.0000	0.0000	1.7160	3.0246	32.2310	5.5335
AKNTHT	1.0000	0.0000	1.6739	3.3103	44.8049	5.7531
AKPMLP	1.0000	0.0000	1.6864	3.4942	55.3828	5.8945
AKPTLP	1.0000	0.0000	1.6278	3.0951	34.9629	5.5877
AKPWAA	1.0000	0.0000	1.7754	4.3243	144.0510	6.5325
AKQIDH	1.0000	0.0000	1.6470	3.6257	64.4384	5.9955
AKSHVL	1.0000	0.0000	1.7514	3.2229	40.5112	5.6859
AKSIYS	1.0000	0.0000	1.7649	2.9700	30.2654	5.4916
AKSNLA	1.0000	0.0000	1.6703	2.6341	20.5319	5.2334
AKSSND	1.0000	0.0000	1.6798	2.4370	16.3418	5.0819
AKTEPN	1.0000	0.0000	1.6321	3.0774	34.2550	5.5741
AKTETS	1.0000	0.0000	1.6725	2.9048	28.0692	5.4414
AKTFMI	1.0000	0.0000	1.6766	3.8137	80.0173	6.1400
AKTNHV	1.0000	0.0000	1.6899	3.4878	54.9724	5.8895
AKTSTL	1.0000	0.0000	1.6651	2.7184	22.6330	5.2981
AKTYDL	1.0000	0.0000	1.6751	3.3762	48.3432	5.8038
AKVRHP	1.0000	0.0000	1.6527	3.8389	82.3701	6.1594
AKVYVN	1.0000	0.0000	1.7079	3.6929	69.6246	6.0472
AKWSSR	1.0000	0.0000	1.9050	3.7120	71.1741	6.0619
AKWTVM	1.0000	0.0000	1.8323	4.7080	224.0637	6.8274
AKYHSQ	1.0000	0.0000	1.7946	3.6360	65.2077	6.0034
AKYNRY	1.0000	0.0000	1.7362	3.8395	82.4326	6.1599
AKYSAM	1.0000	0.0000	1.8083	3.6843	68.9343	6.0405
ALACVM	1.0000	0.0000	1.8097	4.3905	155.4629	6.5833
ALAILA	1.0000	0.0000	1.6452	3.0877	34.6641	5.5820
ALAKAM	1.0000	0.0000	1.6892	3.5468	58.8376	5.9348
ALANHY	1.0000	0.0000	1.7437	3.6369	65.2753	6.0041
ALDEEL	1.0000	0.0000	1.6388	3.0152	31.8823	5.5262
ALDITV	1.0000	0.0000	1.6417	3.2782	43.1780	5.7284
ALDKFS	1.0000	0.0000	1.7060	2.9713	30.3105	5.4926
ALDRFQ	1.0000	0.0000	1.6613	3.5364	58.1361	5.9268
ALDRNH	1.0000	0.0000	1.7006	3.3762	48.3430	5.8038
ALEDWI	1.0000	0.0000	1.7990	4.1388	116.3468	6.3899
ALEKNK	1.0000	0.0000	1.6344	2.8535	26.4577	5.4020
ALEKTG	1.0000	0.0000	1.6456	3.2428	41.4529	5.7012
ALERAH	1.0000	0.0000	1.6769	3.6339	65.0478	6.0018
ALFNIS	1.0000	0.0000	1.7100	2.8730	27.0598	5.4170
ALFPNL	1.0000	0.0000	1.6749	3.0228	32.1650	5.5321
ALHMNV	1.0000	0.0000	1.7666	3.7858	77.4871	6.1186
ALHPPG	1.0000	0.0000	1.6823	3.6541	66.5799	6.0173
ALHREV	1.0000	0.0000	1.6854	3.7383	73.3620	6.0821
ALHSGG	1.0000	0.0000	1.7854	3.4713	53.9387	5.8768
ALHVGI	1.0000	0.0000	1.6910	3.7791	76.8909	6.1134
ALIPGP	1.0000	0.0000	1.6454	3.3682	47.8965	5.7976
ALIRHI	1.0000	0.0000	1.6763	3.5957	62.2511	5.9725
ALKDIS	1.0000	0.0000	1.6722	2.7796	24.2910	5.3452
ALKGIV	1.0000	0.0000	1.6597	3.4141	50.4989	5.8329
ALKSQS	1.0000	0.0000	1.6932	2.5321	18.2460	5.1550
ALKSSG	1.0000	0.0000	1.7129	2.6292	20.4153	5.2296
ALLGTV	1.0000	0.0000	1.6744	3.2719	42.8665	5.7236
ALLLLT	1.0000	0.0000	1.6310	2.6223	20.2536	5.2243
ALLLNR	1.0000	0.0000	1.6538	2.7510	23.5034	5.3232
ALLPLK	1.0000	0.0000	1.6353	2.7702	24.0297	5.3380
ALLSKV	1.0000	0.0000	1.6885	2.7568	23.6608	5.3277
ALLSQA	1.0000	0.0000	1.6870	2.7873	24.5081	5.3511
ALNHLD	1.0000	0.0000	1.6918	3.0902	34.7651	5.5839
ALNIVV	1.0000	0.0000	1.6778	3.2783	43.1831	5.7285
ALNNAG	1.0000	0.0000	1.6732	2.9919	31.0382	5.5084
ALNNNK	1.0000	0.0000	1.6311	2.5296	18.1917	5.1530
ALNPNM	1.0000	0.0000	1.7129	3.1708	38.1495	5.6458
ALNRSI	1.0000	0.0000	1.6926	2.7871	24.5040	5.3510
ALNRSP	1.0000	0.0000	1.6934	2.7928	24.6654	5.3553
ALNTRY	1.0000	0.0000	1.7059	3.3838	48.7661	5.8096
ALPEAT	1.0000	0.0000	1.6307	3.2067	39.7621	5.6735
ALPEIQ	1.0000	0.0000	1.6334	3.2717	42.8538	5.7234
ALPLLH	1.0000	0.0000	1.6915	3.1352	36.6159	5.6185
ALPPLN	1.0000	0.0000	1.6444	2.8367	25.9487	5.3891
ALQDTY	1.0000	0.0000	1.6776	3.5111	56.4718	5.9075
ALQEEH	1.0000	0.0000	1.6718	3.5581	59.6089	5.9435
ALQEQV	1.0000	0.0000	1.6483	3.4581	53.1275	5.8667
ALQHMT	1.0000	0.0000	1.7238	3.8625	84.6468	6.1776
ALQHSI	1.0000	0.0000	1.7434	3.2214	40.4418	5.6848
ALQHST	1.0000	0.0000	1.7393	3.1803	38.5698	5.6532
ALQIFN	1.0000	0.0000	1.6761	3.2531	41.9471	5.7091
ALQNLE	1.0000	0.0000	1.6510	2.8874	27.5108	5.4280
ALQNVG	1.0000	0.0000	1.6855	3.3506	46.9336	5.7840
ALRSAS	1.0000	0.0000	1.7197	2.6932	21.9847	5.2788
ALSALS	1.0000	0.0000	1.6812	2.4072	15.7858	5.0589
ALSAVK	1.0000	0.0000	1.7017	2.9689	30.2267	5.4907
ALSDET	1.0000	0.0000	1.6760	2.8237	25.5629	5.3791
ALSEIS	1.0000	0.0000	1.6956	2.5616	18.8801	5.1776
ALSGMI	1.0000	0.0000	1.7773	3.3905	49.1466	5.8148
ALSLFD	1.0000	0.0000	1.7059	2.8702	26.9729	5.4149
ALSLMT	1.0000	0.0000	1.7399	3.0164	31.9283	5.5272
ALSNKG	1.0000	0.0000	1.6928	2.7550	23.6120	5.3263
ALSNRP	1.0000	0.0000	1.6934	2.7928	24.6654	5.3553
ALSTEF	1.0000	0.0000	1.7119	3.0366	32.6794	5.5427
ALSVNK	1.0000	0.0000	1.6895	2.7385	23.1668	5.3136
ALTCKT	1.0000	0.0000	1.7478	3.7028	70.4261	6.0548
ALTHRI	1.0000	0.0000	1.6772	3.5546	59.3717	5.9409
ALTLSE	1.0000	0.0000	1.6692	2.6646	21.2691	5.2568
ALTNLG	1.0000	0.0000	1.6630	2.9371	29.1363	5.4662
ALTQKS	1.0000	0.0000	1.6783	2.8153	25.3144	5.3726
ALTRSS	1.0000	0.0000	1.7080	2.6202	20.2035	5.2226
ALVKNY	1.0000	0.0000	1.7109	3.3763	48.3488	5.8039
ALVPKK	1.0000	0.0000	1.6437	3.1878	38.9075	5.6590
ALYARL	1.0000	0.0000	1.7049	3.4751	54.1766	5.8798
ALYDTL	1.0000	0.0000	1.6879	3.2752	43.0274	5.7261
ALYGYF	1.0000	0.0000	1.7362	4.1756	121.3931	6.4182
ALYLDW	1.0000	0.0000	1.8701	4.2659	134.6900	6.4876
ALYSQA	1.0000	0.0000	1.7537	3.2810	43.3166	5.7305
AMASYL	1.0000	0.0000	1.8170	3.5832	61.3578	5.9628
AMDQFN	1.0000	0.0000	1.7129	3.7702	76.1097	6.1066
AMEIGN	1.0000	0.0000	1.7046	3.7028	70.4196	6.0547
AMFHQS	1.0000	0.0000	1.8341	3.9513	93.7604	6.2458
AMFSAD	1.0000	0.0000	1.7825	3.6206	64.0573	5.9916
AMHDNE	1.0000	0.0000	1.7288	3.8148	80.1149	6.1408
AMIFPS	1.0000	0.0000	1.7814	3.6153	63.6732	5.9875
AMIKQN	1.0000	0.0000	1.6954	3.5204	57.0781	5.9146
AMLHGN	1.0000	0.0000	1.7693	3.8023	78.9710	6.1312
AMLRVI	1.0000	0.0000	1.7002	3.8042	79.1463	6.1327
AMLSIN	1.0000	0.0000	1.7465	3.0393	32.7812	5.5448
AMMEVI	1.0000	0.0000	1.6843	4.2427	131.1403	6.4698
AMNPLV	1.0000	0.0000	1.7225	3.5056	56.1122	5.9032
AMPKLA	1.0000	0.0000	1.6878	3.5205	57.0841	5.9147
AMQSSF	1.0000	0.0000	1.8332	3.3412	46.4286	5.7768
AMSKKP	1.0000	0.0000	1.7423	3.2654	42.5444	5.7186
AMTNIS	1.0000	0.0000	1.7497	3.1783	38.4830	5.6517
ANAAKS	1.0000	0.0000	1.6854	2.8462	26.2356	5.3964
ANADVA	1.0000	0.0000	1.6510	3.3649	47.7178	5.7951
ANANLQ	1.0000	0.0000	1.6567	2.8948	27.7496	5.4338
ANATND	1.0000	0.0000	1.6447	2.9571	29.8157	5.4816
ANDDSL	1.0000	0.0000	1.6688	2.6392	20.6525	5.2372
ANDKTS	1.0000	0.0000	1.6687	2.7202	22.6805	5.2995
ANDNQM	1.0000	0.0000	1.7136	3.3800	48.5542	5.8067
ANDWHI	1.0000	0.0000	1.8491	4.4002	157.2122	6.5908
ANEAQR	1.0000	0.0000	1.6492	3.3855	48.8624	5.8109
ANEQNN	1.0000	0.0000	1.6557	2.8508	26.3752	5.3999
ANESKD	1.0000	0.0000	1.6745	2.7675	23.9551	5.3359
ANFAAP	1.0000	0.0000	1.6602	3.4471	52.4531	5.8582
ANFINE	1.0000	0.0000	1.6751	3.1852	38.7914	5.6570
ANFKKK	1.0000	0.0000	1.6555	3.1402	36.8278	5.6223
ANGDLF	1.0000	0.0000	1.6893	3.3291	45.7877	5.7675
ANGDSL	1.0000	0.0000	1.6990	2.8131	25.2497	5.3709
ANGIQN	1.0000	0.0000	1.6731	3.1959	39.2717	5.6652
ANGKLP	1.0000	0.0000	1.6610	3.0850	34.5559	5.5799
ANGRTL	1.0000	0.0000	1.6738	3.2231	40.5228	5.6861
ANHAKL	1.0000	0.0000	1.6900	3.2443	41.5228	5.7023
ANHYHS	1.0000	0.0000	1.8545	3.7468	74.0800	6.0886
ANHYKG	1.0000	0.0000	1.7366	3.8589	84.2915	6.1747
ANIDAS	1.0000	0.0000	1.6860	2.8723	27.0383	5.4165
ANILVQ	1.0000	0.0000	1.6662	3.1977	39.3526	5.6666
ANIVTI	1.0000	0.0000	1.6476	3.2810	43.3169	5.7306
ANKDES	1.0000	0.0000	1.6745	2.7675	23.9551	5.3359
ANKDNG	1.0000	0.0000	1.6621	3.0400	32.8088	5.5453
ANKIGS	1.0000	0.0000	1.7024	2.9352	29.0727	5.4648
ANKKNY	1.0000	0.0000	1.6921	3.1426	36.9306	5.6242
ANKMVW	1.0000	0.0000	1.8828	4.5506	186.9416	6.7064
ANKNDK	1.0000	0.0000	1.6341	2.8080	25.1033	5.3670
ANKRES	1.0000	0.0000	1.6942	2.8944	27.7357	5.4334
ANKVHE	1.0000	0.0000	1.6903	3.5351	58.0522	5.9259
ANLNRS	1.0000	0.0000	1.6801	2.5887	19.4805	5.1984
ANLQDM	1.0000	0.0000	1.7093	3.3983	49.5865	5.8207
ANLQMN	1.0000	0.0000	1.7195	3.2209	40.4183	5.6844
ANLQRM	1.0000	0.0000	1.7221	3.5252	57.3929	5.9183
ANLTEF	1.0000	0.0000	1.6689	3.1624	37.7826	5.6394
ANLVQA	1.0000	0.0000	1.6689	3.2297	40.8289	5.6911
ANNASR	1.0000	0.0000	1.6986	2.8008	24.8946	5.3615
ANNATS	1.0000	0.0000	1.6750	2.6538	21.0058	5.2485
ANNLVD	1.0000	0.0000	1.6641	2.9224	28.6476	5.4550
ANNVQY	1.0000	0.0000	1.7222	3.4930	55.3029	5.8935
ANPILS	1.0000	0.0000	1.6754	2.6869	21.8255	5.2740
ANPIQR	1.0000	0.0000	1.6477	3.3530	47.0681	5.7859
ANPTSN	1.0000	0.0000	1.6709	2.6276	20.3772	5.2283
ANQDPL	1.0000	0.0000	1.6477	3.0460	33.0359	5.5499
ANQKSP	1.0000	0.0000	1.6854	2.8438	26.1625	5.3945
ANQLIY	1.0000	0.0000	1.7009	3.3749	48.2660	5.8027
ANRFPR	1.0000	0.0000	1.6726	3.5949	62.1908	5.9718
ANRFRS	1.0000	0.0000	1.7500	3.2649	42.5229	5.7182
ANRPPT	1.0000	0.0000	1.6438	3.2618	42.3709	5.7158
ANRRSQ	1.0000	0.0000	1.7248	3.1290	36.3536	5.6137
ANRVYN	1.0000	0.0000	1.7287	3.5430	58.5859	5.9320
ANSALA	1.0000	0.0000	1.6843	2.7452	23.3444	5.3187
ANSNDI	1.0000	0.0000	1.6726	2.6420	20.7192	5.2394
ANSNPQ	1.0000	0.0000	1.6853	2.7245	22.7934	5.3028
ANSSSQ	1.0000	0.0000	1.6928	2.2687	13.4390	4.9525
ANSVDS	1.0000	0.0000	1.7174	2.6525	20.9735	5.2475
ANTFLK	1.0000	0.0000	1.6649	3.0771	34.2433	5.5738
ANTHDP	1.0000	0.0000	1.6745	3.4151	50.5588	5.8337
ANTHVA	1.0000	0.0000	1.6888	3.5988	62.4740	5.9749
ANTLSN	1.0000	0.0000	1.6552	2.4417	16.4307	5.0855
ANTSNM	1.0000	0.0000	1.7423	2.9799	30.6112	5.4991
ANVFHK	1.0000	0.0000	1.7108	3.7207	71.8864	6.0685
ANYESY	1.0000	0.0000	1.8063	3.4947	55.4127	5.8948
ANYKSN	1.0000	0.0000	1.7285	2.8974	27.8329	5.4358
APDIPG	1.0000	0.0000	1.6175	3.5273	57.5347	5.9199
APDMSG	1.0000	0.0000	1.7723	3.5554	59.4238	5.9415
APDQVS	1.0000	0.0000	1.7100	3.2367	41.1616	5.6965
APEPIG	1.0000	0.0000	1.6163	3.5546	59.3692	5.9408
APFDEN	1.0000	0.0000	1.6572	3.3683	47.9042	5.7977
APGCIP	1.0000	0.0000	1.7194	4.2086	126.0824	6.4435
APGLLT	1.0000	0.0000	1.6578	3.1412	36.8711	5.6231
APGRCL	1.0000	0.0000	1.7679	4.1286	114.9863	6.3820
APILPN	1.0000	0.0000	1.6438	3.0169	31.9465	5.5276
APIYKD	1.0000	0.0000	1.6514	3.6032	62.7912	5.9782
APKEKD	1.0000	0.0000	1.6137	3.2168	40.2282	5.6812
APKSAS	1.0000	0.0000	1.7065	2.6941	22.0079	5.2795
APLGTY	1.0000	0.0000	1.6891	3.6349	65.1263	6.0026
APLLRS	1.0000	0.0000	1.6921	2.8111	25.1911	5.3694
APLMPE	1.0000	0.0000	1.6843	3.5795	61.1013	5.9600
APLNLE	1.0000	0.0000	1.6445	2.8372	25.9643	5.3895
APLSEN	1.0000	0.0000	1.6763	2.6932	21.9826	5.2787
APLSHN	1.0000	0.0000	1.7313	2.9728	30.3634	5.4937
APLTNR	1.0000	0.0000	1.6538	3.0760	34.1985	5.5730
APMTPQ	1.0000	0.0000	1.6540	3.7682	75.9313	6.1050
APNSPN	1.0000	0.0000	1.6772	2.6744	21.5105	5.2643
APQPYQ	1.0000	0.0000	1.6395	3.8206	80.6586	6.1453
APSASK	1.0000	0.0000	1.7065	2.6941	22.0079	5.2795
APSLSY	1.0000	0.0000	1.7607	2.8746	27.1101	5.4182
APSQMC	1.0000	0.0000	1.8940	4.1396	116.4512	6.3905
APSQTI	1.0000	0.0000	1.6891	3.0802	34.3681	5.5763
APTAAS	1.0000	0.0000	1.6895	3.0883	34.6905	5.5825
APTDNI	1.0000	0.0000	1.6321	3.1292	36.3655	5.6139
APTEKS	1.0000	0.0000	1.6772	2.9516	29.6267	5.4774
APTIVH	1.0000	0.0000	1.6454	3.7710	76.1766	6.1072
APTTAQ	1.0000	0.0000	1.6119	3.3953	49.4192	5.8185
APVRKN	1.0000	0.0000	1.6589	3.3545	47.1489	5.7871
APYKKP	1.0000	0.0000	1.6564	3.5509	59.1153	5.9380
APYQHH	1.0000	0.0000	1.6716	4.3309	145.1618	6.5376
AQAHSN	1.0000	0.0000	1.7502	3.2351	41.0850	5.6953
AQAIFR	1.0000	0.0000	1.6205	3.7695	76.0472	6.1061
AQAKPW	1.0000	0.0000	1.7761	4.3481	148.0615	6.5508
AQAPSL	1.0000	0.0000	1.6951	2.9731	30.3734	5.4939
AQASED	1.0000	0.0000	1.6940	3.1328	36.5146	5.6166
AQDHGS	1.0000	0.0000	1.7614	3.5334	57.9376	5.9246
AQDLTP	1.0000	0.0000	1.6318	3.2033	39.6067	5.6708
AQDSAG	1.0000	0.0000	1.7157	3.2794	43.2398	5.7294
AQDVCN	1.0000	0.0000	1.7700	4.0170	101.1298	6.2963
AQEATH	1.0000	0.0000	1.6393	3.7229	72.0700	6.0702
AQEGTF	1.0000	0.0000	1.6305	3.7497	74.3276	6.0908
AQENFI	1.0000	0.0000	1.6606	3.4395	51.9972	5.8524
AQESVI	1.0000	0.0000	1.7116	3.2583	42.1974	5.7131
AQFMSQ	1.0000	0.0000	1.7918	3.7212	71.9342	6.0689
AQFNFH	1.0000	0.0000	1.7130	3.9109	89.4989	6.2148
AQIDDL	1.0000	0.0000	1.6317	3.2177	40.2690	5.6819
AQIMPV	1.0000	0.0000	1.6517	3.9400	92.5446	6.2371
AQKENQ	1.0000	0.0000	1.6428	3.2244	40.5828	5.6871
AQKHKS	1.0000	0.0000	1.7329	3.2434	41.4798	5.7017
AQKNFV	1.0000	0.0000	1.6753	3.4906	55.1491	5.8916
AQLIKT	1.0000	0.0000	1.6319	3.1396	36.8008	5.6219
AQMAKQ	1.0000	0.0000	1.6589	3.8066	79.3642	6.1345
AQMHPS	1.0000	0.0000	1.8073	3.7653	75.6744	6.1028
AQNENS	1.0000	0.0000	1.6854	2.7250	22.8071	5.3032
AQNNNL	1.0000	0.0000	1.6481	2.6645	21.2652	5.2567
AQNSIL	1.0000	0.0000	1.6835	2.7371	23.1270	5.3125
AQNSSD	1.0000	0.0000	1.7012	2.5719	19.1064	5.1856
AQQDSY	1.0000	0.0000	1.7520	3.4640	53.4843	5.8712
AQRNFT	1.0000	0.0000	1.6687	3.4980	55.6250	5.8974
AQRNVA	1.0000	0.0000	1.6605	3.5157	56.7690	5.9110
AQRTER	1.0000	0.0000	1.6173	3.6167	63.7774	5.9886
AQRYQE	1.0000	0.0000	1.6379	3.9213	90.5756	6.2227
AQSASM	1.0000	0.0000	1.8001	3.1814	38.6175	5.6540
AQSESQ	1.0000	0.0000	1.7303	2.8534	26.4536	5.4019
AQSLLQ	1.0000	0.0000	1.6909	2.8111	25.1927	5.3694
AQSPPT	1.0000	0.0000	1.6896	3.0859	34.5941	5.5806
AQSYIL	1.0000	0.0000	1.7496	3.2490	41.7506	5.7060
AQTIQQ	1.0000	0.0000	1.6118	3.5104	56.4255	5.9069
AQTSVN	1.0000	0.0000	1.7101	3.0125	31.7851	5.5242
AQVVSH	1.0000	0.0000	1.7769	3.6743	68.1511	6.0329
AQVYLD	1.0000	0.0000	1.6877	3.6886	69.2827	6.0439
AQYLSD	1.0000	0.0000	1.7473	3.2280	40.7501	5.6898
ARALHS	1.0000	0.0000	1.7559	3.3034	44.4508	5.7478
ARDAGF	1.0000	0.0000	1.6272	3.8455	83.0046	6.1645
ARDHQM	1.0000	0.0000	1.6692	4.1687	120.4187	6.4128
ARDPKA	1.0000	0.0000	1.6186	3.4275	51.2840	5.8432
AREAYE	1.0000	0.0000	1.6413	3.8479	83.2300	6.1663
ARFTGQ	1.0000	0.0000	1.6297	3.8493	83.3667	6.1674
ARGQSK	1.0000	0.0000	1.7243	3.2953	44.0372	5.7416
ARGSKT	1.0000	0.0000	1.7147	3.1984	39.3830	5.6671
ARHHTT	1.0000	0.0000	1.6713	3.9796	96.8585	6.2675
ARHKKL	1.0000	0.0000	1.6815	3.4375	51.8802	5.8509
ARHSRT	1.0000	0.0000	1.7597	3.5164	56.8136	5.9115
ARKDHD	1.0000	0.0000	1.6513	3.6547	66.6285	6.0178
ARKHTT	1.0000	0.0000	1.6542	3.6146	63.6181	5.9870
ARKPTQ	1.0000	0.0000	1.6207	3.4313	51.5078	5.8461
ARLDAT	1.0000	0.0000	1.6392	3.2796	43.2489	5.7295
ARLSSD	1.0000	0.0000	1.7109	2.6402	20.6780	5.2381
ARPAAT	1.0000	0.0000	1.6137	3.5185	56.9508	5.9131
ARPDIY	1.0000	0.0000	1.6456	3.7882	77.6986	6.1204
ARPEAL	1.0000	0.0000	1.6403	3.3537	47.1013	5.7864
ARPLKK	1.0000	0.0000	1.6391	3.1573	37.5621	5.6355
ARPPQT	1.0000	0.0000	1.6144	3.5161	56.7926	5.9112
ARPVRE	1.0000	0.0000	1.6170	3.7441	73.8557	6.0865
ARSAID	1.0000	0.0000	1.7011	3.1766	38.4083	5.6504
ARSDAQ	1.0000	0.0000	1.7075	3.2324	40.9599	5.6932
ARSDLN	1.0000	0.0000	1.6897	2.7661	23.9155	5.3348
ARSDSS	1.0000	0.0000	1.7237	2.4962	17.5011	5.1273
ARTCLA	1.0000	0.0000	1.7579	3.9609	94.7937	6.2531
ARVNHS	1.0000	0.0000	1.7765	3.3896	49.0916	5.8140
ARVPFH	1.0000	0.0000	1.6387	4.1097	112.5208	6.3676
ARVRNG	1.0000	0.0000	1.6757	3.6867	69.1254	6.0424
ARVVVQ	1.0000	0.0000	1.6135	3.9549	94.1505	6.2486
ARYNNE	1.0000	0.0000	1.7127	3.4129	50.4266	5.8319
ARYPTA	1.0000	0.0000	1.6466	3.8001	78.7688	6.1295
ASAIAS	1.0000	0.0000	1.7210	2.7995	24.8571	5.3605
ASAKTN	1.0000	0.0000	1.6760	2.7732	24.1126	5.3402
ASALQE	1.0000	0.0000	1.6951	2.9736	30.3916	5.4943
ASANNA	1.0000	0.0000	1.6854	2.7269	22.8571	5.3047
ASARPE	1.0000	0.0000	1.7039	3.2096	39.8944	5.6757
ASATFT	1.0000	0.0000	1.7126	3.2014	39.5191	5.6694
ASAVIS	1.0000	0.0000	1.7409	2.9039	28.0426	5.4408
ASAYPL	1.0000	0.0000	1.7467	3.2309	40.8855	5.6920
ASDNMS	1.0000	0.0000	1.7664	2.8741	27.0940	5.4178
ASDSNE	1.0000	0.0000	1.6923	2.5223	18.0401	5.1474
ASDTGK	1.0000	0.0000	1.6977	3.0715	34.0224	5.5695
ASDYEN	1.0000	0.0000	1.7426	3.1601	37.6842	5.6377
ASEAIP	1.0000	0.0000	1.6898	3.1037	35.3108	5.5943
ASECPL	1.0000	0.0000	1.8176	3.5518	59.1790	5.9387
ASEDRC	1.0000	0.0000	1.8304	3.8111	79.7771	6.1380
ASELPL	1.0000	0.0000	1.6753	2.7114	22.4514	5.2928
ASFKKA	1.0000	0.0000	1.7095	3.1254	36.2052	5.6110
ASFSVK	1.0000	0.0000	1.7633	2.9847	30.7805	5.5028
ASGIPN	1.0000	0.0000	1.7104	3.0200	32.0602	5.5299
ASGNEF	1.0000	0.0000	1.7438	3.2123	40.0187	5.6777
ASGRFE	1.0000	0.0000	1.7504	3.5166	56.8259	5.9116
ASHGAE	1.0000	0.0000	1.7605	3.5368	58.1648	5.9272
ASHQRQ	1.0000	0.0000	1.7601	3.5632	59.9641	5.9475
ASIDTD	1.0000	0.0000	1.6774	2.9767	30.4981	5.4967
ASIISV	1.0000	0.0000	1.7358	2.8720	27.0272	5.4162
ASKEWK	1.0000	0.0000	1.8547	3.8575	84.1601	6.1737
ASKFPS	1.0000	0.0000	1.7385	2.8540	26.4707	5.4023
ASKPPD	1.0000	0.0000	1.6788	2.9711	30.3026	5.4924
ASKPTK	1.0000	0.0000	1.6700	2.8663	26.8489	5.4118
ASKRSK	1.0000	0.0000	1.7091	2.6833	21.7330	5.2711
ASKVKS	1.0000	0.0000	1.7154	2.7138	22.5136	5.2946
ASLGLS	1.0000	0.0000	1.7055	2.5281	18.1611	5.1519
ASLIPK	1.0000	0.0000	1.6755	2.8063	25.0526	5.3657
ASLKSA	1.0000	0.0000	1.6888	2.5083	17.7488	5.1366
ASLLKE	1.0000	0.0000	1.6654	2.6266	20.3549	5.2276
ASLLLD	1.0000	0.0000	1.6573	2.4983	17.5446	5.1290
ASLNLP	1.0000	0.0000	1.6617	2.5068	17.7177	5.1355
ASLNLS	1.0000	0.0000	1.6534	2.1768	12.0742	4.8819
ASLQTT	1.0000	0.0000	1.6812	2.8533	26.4494	5.4018
ASLSKQ	1.0000	0.0000	1.6932	2.5321	18.2460	5.1550
ASLSKT	1.0000	0.0000	1.6769	2.4352	16.3075	5.0805
ASLSSS	1.0000	0.0000	1.6571	1.9069	8.7971	4.6744
ASLTMA	1.0000	0.0000	1.7519	3.2285	40.7759	5.6902
ASLVTF	1.0000	0.0000	1.7332	3.1667	37.9724	5.6427
ASLVYI	1.0000	0.0000	1.7639	3.3296	45.8139	5.7679
ASMSHE	1.0000	0.0000	1.8469	3.3857	48.8732	5.8110
ASNIDQ	1.0000	0.0000	1.6897	2.8962	27.7930	5.4348
ASNNRS	1.0000	0.0000	1.6949	2.4446	16.4857	5.0877
ASNSTP	1.0000	0.0000	1.6892	2.5017	17.6148	5.1316
ASPILL	1.0000	0.0000	1.6744	2.7052	22.2910	5.2880
ASPILN	1.0000	0.0000	1.6754	2.6869	21.8255	5.2740
ASPNLH	1.0000	0.0000	1.7313	2.9728	30.3634	5.4937
ASPNTV	1.0000	0.0000	1.7028	2.9624	29.9995	5.4857
ASPSHL	1.0000	0.0000	1.7545	2.8470	26.2589	5.3970
ASPTTI	1.0000	0.0000	1.6785	2.9833	30.7332	5.5018
ASQGDN	1.0000	0.0000	1.7152	3.0491	33.1535	5.5523
ASQKTE	1.0000	0.0000	1.6838	3.0017	31.3902	5.5159
ASQNRS	1.0000	0.0000	1.7244	2.6988	22.1273	5.2831
ASRGNM	1.0000	0.0000	1.7963	3.4781	54.3659	5.8821
ASRKRQ	1.0000	0.0000	1.7160	3.2483	41.7154	5.7054
ASRKVF	1.0000	0.0000	1.7447	3.4148	50.5388	5.8334
ASRLWG	1.0000	0.0000	1.9106	4.0881	109.7466	6.3509
ASRNAA	1.0000	0.0000	1.7093	3.0312	32.4777	5.5386
ASRSLS	1.0000	0.0000	1.7041	2.3370	14.5503	5.0050
ASSDSV	1.0000	0.0000	1.7303	2.5267	18.1311	5.1508
ASSEPG	1.0000	0.0000	1.7411	2.9004	27.9267	5.4380
ASSEQQ	1.0000	0.0000	1.7303	2.8534	26.4536	5.4019
ASSHDR	1.0000	0.0000	1.7850	3.1063	35.4171	5.5963
ASSHFG	1.0000	0.0000	1.8361	3.3661	47.7831	5.7960
ASSKNS	1.0000	0.0000	1.6687	2.1338	11.4828	4.8488
ASSKQK	1.0000	0.0000	1.6994	2.6332	20.5106	5.2327
ASSKSA	1.0000	0.0000	1.6996	2.3642	15.0170	5.0259
ASSTTS	1.0000	0.0000	1.6923	2.3291	14.4173	4.9989
ASSVGV	1.0000	0.0000	1.7897	3.1612	37.7318	5.6385
ASSVNY	1.0000	0.0000	1.7870	2.9871	30.8664	5.5047
ASTDAS	1.0000	0.0000	1.7069	2.7054	22.2961	5.2882
ASTDIY	1.0000	0.0000	1.7365	3.3113	44.8548	5.7538
ASTPIV	1.0000	0.0000	1.7022	3.1608	37.7146	5.6382
ASTRTI	1.0000	0.0000	1.6929	3.0835	34.4976	5.5788
ASTRYD	1.0000	0.0000	1.7508	3.4171	50.6739	5.8352
ASTYQY	1.0000	0.0000	1.8010	3.7016	70.3268	6.0539
ASVAHL	1.0000	0.0000	1.7616	3.3339	46.0423	5.7712
ASVFTS	1.0000	0.0000	1.7674	3.0227	32.1592	5.5320
ASVLDL	1.0000	0.0000	1.6945	2.8149	25.3018	5.3723
ASVPVS	1.0000	0.0000	1.7619	3.0141	31.8420	5.5254
ASVSSK	1.0000	0.0000	1.7211	2.4686	16.9516	5.1062
ASVTYQ	1.0000	0.0000	1.7638	3.5245	57.3460	5.9177
ASWNDI	1.0000	0.0000	1.8630	3.7900	77.8664	6.1218
ASYLRN	1.0000	0.0000	1.7548	3.1006	35.1862	5.5919
ASYVDQ	1.0000	0.0000	1.7646	3.5445	58.6873	5.9331
ASYVKS	1.0000	0.0000	1.7910	3.1064	35.4214	5.5964
ATAESK	1.0000	0.0000	1.6805	2.9778	30.5383	5.4975
ATANGD	1.0000	0.0000	1.6514	3.3084	44.7054	5.7516
ATDHAT	1.0000	0.0000	1.6438	3.5987	62.4667	5.9748
ATEESL	1.0000	0.0000	1.6793	2.8510	26.3799	5.4001
ATEFPQ	1.0000	0.0000	1.6245	3.6025	62.7384	5.9777
ATESVQ	1.0000	0.0000	1.7088	3.2171	40.2444	5.6815
ATFSGG	1.0000	0.0000	1.7560	3.5162	56.8049	5.9114
ATFSLV	1.0000	0.0000	1.7332	3.1667	37.9724	5.6427
ATFTAI	1.0000	0.0000	1.6268	3.5256	57.4232	5.9186
ATFTIT	1.0000	0.0000	1.6283	3.4526	52.7877	5.8624
ATGSTR	1.0000	0.0000	1.7159	3.2364	41.1457	5.6963
ATHDIK	1.0000	0.0000	1.6477	3.5288	57.6320	5.9210
ATHSFT	1.0000	0.0000	1.7597	3.4553	52.9547	5.8646
ATIEVV	1.0000	0.0000	1.6234	3.6220	64.1644	5.9927
ATIIFS	1.0000	0.0000	1.7123	3.2105	39.9388	5.6764
ATILSK	1.0000	0.0000	1.6700	2.7595	23.7342	5.3297
ATKYSS	1.0000	0.0000	1.7589	2.9289	28.8631	5.4600
ATNDDM	1.0000	0.0000	1.6888	3.4605	53.2721	5.8685
ATNDEP	1.0000	0.0000	1.6325	3.1354	36.6266	5.6187
ATNIRS	1.0000	0.0000	1.6963	2.9262	28.7719	5.4579
ATNKEK	1.0000	0.0000	1.6291	2.9926	31.0638	5.5089
ATNTTS	1.0000	0.0000	1.6698	2.7381	23.1549	5.3133
ATNVIT	1.0000	0.0000	1.6467	3.2399	41.3122	5.6990
ATPYIR	1.0000	0.0000	1.6480	3.7681	75.9233	6.1050
ATQDHI	1.0000	0.0000	1.6418	3.6637	67.3202	6.0247
ATQGAS	1.0000	0.0000	1.7146	3.2594	42.2511	5.7139
ATQSVR	1.0000	0.0000	1.7220	3.3168	45.1426	5.7581
ATRMDY	1.0000	0.0000	1.6865	4.0994	111.1860	6.3596
ATRPNE	1.0000	0.0000	1.6438	3.2623	42.3964	5.7162
ATRRFP	1.0000	0.0000	1.6283	3.7522	74.5456	6.0927
ATRSGS	1.0000	0.0000	1.7526	2.9532	29.6832	5.4786
ATSAYQ	1.0000	0.0000	1.7481	3.4200	50.8453	5.8374
ATSGKL	1.0000	0.0000	1.6960	2.9123	28.3159	5.4472
ATSSIY	1.0000	0.0000	1.7693	3.0080	31.6212	5.5208
ATSTAM	1.0000	0.0000	1.7486	3.3676	47.8639	5.7971
ATTALQ	1.0000	0.0000	1.6333	3.2095	39.8905	5.6756
ATTEMK	1.0000	0.0000	1.6632	3.5870	61.6308	5.9658
ATTNHK	1.0000	0.0000	1.6739	3.3103	44.8049	5.7531
ATTTAE	1.0000	0.0000	1.6107	3.2990	44.2239	5.7444
ATTYRT	1.0000	0.0000	1.6548	3.6802	68.6125	6.0374
ATVISK	1.0000	0.0000	1.6967	3.0761	34.2022	5.5730
ATVYKN	1.0000	0.0000	1.6956	3.5154	56.7505	5.9107
AVANSV	1.0000	0.0000	1.7327	3.1662	37.9467	5.6423
AVDDST	1.0000	0.0000	1.6979	3.1131	35.6935	5.6015
AVDQLD	1.0000	0.0000	1.6452	3.3541	47.1231	5.7867
AVDTPD	1.0000	0.0000	1.6184	3.4430	52.2091	5.8551
AVFIRD	1.0000	0.0000	1.6281	3.7971	78.5028	6.1273
AVFYNK	1.0000	0.0000	1.7165	3.7483	74.2110	6.0897
AVIAYD	1.0000	0.0000	1.6467	3.8450	82.9500	6.1640
AVIPER	1.0000	0.0000	1.6169	3.6383	65.3783	6.0052
AVISLK	1.0000	0.0000	1.6973	2.9370	29.1327	5.4662
AVKNVN	1.0000	0.0000	1.6795	3.1809	38.5992	5.6537
AVKRIA	1.0000	0.0000	1.6256	3.5792	61.0803	5.9598
AVLKCR	1.0000	0.0000	1.7718	4.0273	102.3321	6.3042
AVLLVV	1.0000	0.0000	1.6884	3.4329	51.6063	5.8473
AVLPHP	1.0000	0.0000	1.6801	3.6376	65.3286	6.0047
AVLPTN	1.0000	0.0000	1.6588	3.1065	35.4238	5.5964
AVNAET	1.0000	0.0000	1.6497	3.3191	45.2640	5.7599
AVNENR	1.0000	0.0000	1.6777	3.2357	41.1150	5.6958
AVNKAT	1.0000	0.0000	1.6497	3.2338	41.0258	5.6943
AVNLSH	1.0000	0.0000	1.7547	3.1035	35.3038	5.5942
AVNNAN	1.0000	0.0000	1.6726	2.9572	29.8191	5.4817
AVPTNK	1.0000	0.0000	1.6477	3.2076	39.8023	5.6741
AVQPLD	1.0000	0.0000	1.6456	3.3808	48.5969	5.8073
AVSLVQ	1.0000	0.0000	1.7334	3.2083	39.8342	5.6747
AVSNAP	1.0000	0.0000	1.7115	3.0355	32.6377	5.5418
AVTIII	1.0000	0.0000	1.6172	3.4794	54.4453	5.8831
AVTNTN	1.0000	0.0000	1.6590	3.0414	32.8634	5.5464
AVYKHE	1.0000	0.0000	1.6804	4.0471	104.6863	6.3194
AWNEPT	1.0000	0.0000	1.8052	4.1061	112.0548	6.3648
AWNISY	1.0000	0.0000	1.9343	4.1246	114.4654	6.3790
AWPPEV	1.0000	0.0000	1.7713	4.4877	173.8833	6.6581
AWQIQH	1.0000	0.0000	1.7869	4.7313	230.1614	6.8453
AWTSIN	1.0000	0.0000	1.8605	3.7700	76.0873	6.1064
AYASKV	1.0000	0.0000	1.7604	3.4626	53.4032	5.8702
AYDDDL	1.0000	0.0000	1.6738	3.4544	52.8966	5.8638
AYDGQT	1.0000	0.0000	1.6528	3.8442	82.8745	6.1634
AYEINS	1.0000	0.0000	1.7450	3.1812	38.6096	5.6538
AYGYNN	1.0000	0.0000	1.7714	3.7672	75.8430	6.1043
AYKNDA	1.0000	0.0000	1.6833	3.4310	51.4943	5.8459
AYKTLG	1.0000	0.0000	1.6922	3.5501	59.0670	5.9374
AYLLSF	1.0000	0.0000	1.7710	3.2048	39.6765	5.6720
AYNLNT	1.0000	0.0000	1.6987	3.0795	34.3389	5.5757
AYPDAE	1.0000	0.0000	1.6429	3.7205	71.8702	6.0684
AYPGRH	1.0000	0.0000	1.6552	4.2480	131.9339	6.4738
AYPLMP	1.0000	0.0000	1.7261	3.8869	87.0505	6.1962
AYPLYN	1.0000	0.0000	1.7479	3.6383	65.3782	6.0052
AYPRKQ	1.0000	0.0000	1.6533	3.7859	77.4970	6.1187
AYQINN	1.0000	0.0000	1.7053	3.3566	47.2612	5.7887
AYSIKQ	1.0000	0.0000	1.7438	3.3501	46.9090	5.7837
AYSNKR	1.0000	0.0000	1.7541	3.2017	39.5355	5.6696
AYVTRH	1.0000	0.0000	1.6653	4.1847	122.6644	6.4252
AYYSDK	1.0000	0.0000	1.7931	3.5868	61.6145	5.9656
CAALQH	1.0000	0.0000	1.7877	4.2378	130.3998	6.4660
CAANNL	1.0000	0.0000	1.7792	3.4992	55.7031	5.8983
CAKIVR	1.0000	0.0000	1.7312	4.2075	125.9260	6.4427
CAKPTL	1.0000	0.0000	1.7494	3.7496	74.3260	6.0908
CANFAA	1.0000	0.0000	1.7777	4.1016	111.4684	6.3613
CANKVH	1.0000	0.0000	1.8113	4.1891	123.2866	6.4285
CAPLNL	1.0000	0.0000	1.7730	3.4912	55.1917	5.8922
CAPTTA	1.0000	0.0000	1.7207	3.9998	99.1357	6.2830
CAQEAT	1.0000	0.0000	1.7169	4.0972	110.9058	6.3579
CASQKT	1.0000	0.0000	1.8156	3.6557	66.7013	6.0185
CATSGK	1.0000	0.0000	1.8333	3.7527	74.5902	6.0931
CCANKV	1.0000	0.0000	1.8992	4.5634	189.7070	6.7162
CCLEGY	1.0000	0.0000	1.9197	4.9650	301.2281	7.0249
CDAQSP	1.0000	0.0000	1.8223	3.7605	75.2627	6.0991
CDDSEQ	1.0000	0.0000	1.8169	3.7080	70.8492	6.0588
CDIRGL	1.0000	0.0000	1.7687	4.0699	107.4742	6.3369
CDLIKR	1.0000	0.0000	1.7575	3.8379	82.2816	6.1586
CDNNRF	1.0000	0.0000	1.8114	3.8921	87.5785	6.2003
CDNSNL	1.0000	0.0000	1.7854	3.0900	34.7582	5.5838
CDPIFQ	1.0000	0.0000	1.7264	4.2446	131.4247	6.4712
CDYFPQ	1.0000	0.0000	1.7468	4.5581	188.5621	6.7122
CEAHKR	1.0000	0.0000	1.7523	4.3632	150.6548	6.5624
CEDLEK	1.0000	0.0000	1.7478	3.7445	73.8862	6.0868
CEDYDH	1.0000	0.0000	1.7711	4.5759	192.4675	6.7259
CEGLSH	1.0000	0.0000	1.8972	3.9529	93.9294	6.2470
CEGRYD	1.0000	0.0000	1.7416	4.5698	191.1109	6.7212
CEGSQT	1.0000	0.0000	1.8413	3.8619	84.5812	6.1770
CEIVLG	1.0000	0.0000	1.7716	4.1277	114.8668	6.3813
CELPDF	1.0000	0.0000	1.7685	4.0148	100.8727	6.2946
CELYTF	1.0000	0.0000	1.8124	4.3026	140.5017	6.5158
CENNQP	1.0000	0.0000	1.7772	3.6832	68.8513	6.0397
CEPAEL	1.0000	0.0000	1.7486	3.8823	86.5905	6.1927
CEQPYF	1.0000	0.0000	1.7409	4.5854	194.5712	6.7331
CESSKM	1.0000	0.0000	1.9149	3.6490	66.1885	6.0134
CEWIIN	1.0000	0.0000	1.9381	4.7698	240.6009	6.8749
CFLANG	1.0000	0.0000	1.8171	4.0104	100.3536	6.2912
CFLIGF	1.0000	0.0000	1.7933	4.3686	151.5958	6.5665
CFLKMK	1.0000	0.0000	1.8333	4.2238	128.3127	6.4552
CFLTCT	1.0000	0.0000	1.8967	4.6020	198.3212	6.7459
CFMMAE	1.0000	0.0000	1.7607	4.9583	298.9170	7.0198
CFSLSM	1.0000	0.0000	1.9516	3.7335	72.9529	6.0783
CFSYLF	1.0000	0.0000	1.9471	4.2050	125.5689	6.4408
CGESRI	1.0000	0.0000	1.8516	3.9530	93.9445	6.2471
CGNFNV	1.0000	0.0000	1.8367	4.0965	110.8228	6.3574
CGQDLL	1.0000	0.0000	1.7866	3.8396	82.4439	6.1600
CGRVGT	1.0000	0.0000	1.7185	4.5192	180.3019	6.6823
CGTYEN	1.0000	0.0000	1.8150	4.2454	131.5500	6.4719
CHAPDM	1.0000	0.0000	1.7705	4.6729	215.1933	6.8004
CHFWNS	1.0000	0.0000	2.1230	4.9170	285.0343	6.9880
CHGLKR	1.0000	0.0000	1.8103	4.2977	139.7143	6.5120
CHHHAS	1.0000	0.0000	1.9708	4.5778	192.8723	6.7273
CHIYDP	1.0000	0.0000	1.7670	4.5965	197.0693	6.7417
CHKNVT	1.0000	0.0000	1.8115	4.1160	113.3392	6.3724
CHKSRP	1.0000	0.0000	1.8786	4.0065	99.9057	6.2882
CHNRRS	1.0000	0.0000	1.9072	3.9873	97.7248	6.2734
CHPLVT	1.0000	0.0000	1.7981	4.2191	127.6162	6.4516
CHRELE	1.0000	0.0000	1.7917	4.2364	130.1856	6.4649
CIDTLC	1.0000	0.0000	1.8743	4.4303	162.7471	6.6139
CIGKKY	1.0000	0.0000	1.7781	4.3206	143.4404	6.5296
CINAIN	1.0000	0.0000	1.7732	3.6475	66.0748	6.0122
CIPDQI	1.0000	0.0000	1.7167	4.0528	105.3847	6.3238
CIPEGS	1.0000	0.0000	1.8381	3.8529	83.7090	6.1701
CIPLDT	1.0000	0.0000	1.7461	3.7757	76.5946	6.1108
CIPNDK	1.0000	0.0000	1.7527	3.7195	71.7906	6.0676
CIPNYE	1.0000	0.0000	1.8005	4.1394	116.4275	6.3903
CIQKYP	1.0000	0.0000	1.7587	4.3083	141.4271	6.5202
CIVASG	1.0000	0.0000	1.8595	4.0093	100.2332	6.2904
CKETIK	1.0000	0.0000	1.7289	3.8193	80.5342	6.1443
CKGPNE	1.0000	0.0000	1.7719	3.8996	88.3378	6.2060
CKLNFA	1.0000	0.0000	1.7960	3.7784	76.8295	6.1129
CKPWSV	1.0000	0.0000	2.0319	4.7007	222.2096	6.8218
CKSRQA	1.0000	0.0000	1.8346	3.8026	79.0036	6.1315
CKTINS	1.0000	0.0000	1.8000	3.3695	47.9681	5.7986
CKYRLE	1.0000	0.0000	1.8048	4.1787	121.8220	6.4206
CLAKNS	1.0000	0.0000	1.7989	3.2624	42.3975	5.7162
CLDATF	1.0000	0.0000	1.7702	3.9938	98.4567	6.2784
CLDLLE	1.0000	0.0000	1.7639	3.4570	53.0586	5.8659
CLDPKR	1.0000	0.0000	1.7578	3.8436	82.8220	6.1630
CLDTLI	1.0000	0.0000	1.7577	3.5899	61.8340	5.9680
CLDYEL	1.0000	0.0000	1.8159	3.9507	93.6945	6.2453
CLEGYD	1.0000	0.0000	1.8046	4.2838	137.4854	6.5013
CLENAV	1.0000	0.0000	1.7877	3.8083	79.5222	6.1359
CLFNNM	1.0000	0.0000	1.8772	3.9851	97.4788	6.2718
CLIVNS	1.0000	0.0000	1.8298	3.4459	52.3828	5.8573
CLKFKA	1.0000	0.0000	1.7756	3.8977	88.1487	6.2046
CLLDLS	1.0000	0.0000	1.7848	3.1266	36.2530	5.6119
CLLNTV	1.0000	0.0000	1.7863	3.5489	58.9807	5.9365
CLPGTM	1.0000	0.0000	1.8163	4.3076	141.3177	6.5197
CLSLHS	1.0000	0.0000	1.8689	3.2894	43.7393	5.7370
CLVSTP	1.0000	0.0000	1.8315	3.6089	63.2036	5.9826
CMFGVS	1.0000	0.0000	1.9512	4.5271	181.9499	6.6884
CNAILT	1.0000	0.0000	1.7665	3.6246	64.3580	5.9947
CNASST	1.0000	0.0000	1.8243	3.1563	37.5164	5.6347
CNESAT	1.0000	0.0000	1.8143	3.4867	54.9062	5.8887
CNFEQP	1.0000	0.0000	1.7779	4.0734	107.9122	6.3396
CNFIAY	1.0000	0.0000	1.8185	4.3512	148.5879	6.5532
CNHHEL	1.0000	0.0000	1.8635	4.2118	126.5497	6.4460
CNMEAF	1.0000	0.0000	1.8282	4.4019	157.5149	6.5921
CNNSTT	1.0000	0.0000	1.7926	3.2090	39.8696	5.6753
CNPSNQ	1.0000	0.0000	1.8154	3.3527	47.0513	5.7857
CNQWIP	1.0000	0.0000	1.9409	4.8251	256.4110	6.9174
CNSFSE	1.0000	0.0000	1.8683	3.3634	47.6330	5.7939
CNSFTG	1.0000	0.0000	1.8730	3.7932	78.1502	6.1243
CNSLNP	1.0000	0.0000	1.7899	3.1168	35.8461	5.6043
CNTLVS	1.0000	0.0000	1.8240	3.4048	49.9593	5.8257
CNTNFR	1.0000	0.0000	1.8108	3.8720	85.5775	6.1849
CPCSNH	1.0000	0.0000	2.0256	4.4415	164.8613	6.6225
CPDINQ	1.0000	0.0000	1.7563	3.8544	83.8565	6.1713
CPFAIT	1.0000	0.0000	1.7299	4.2007	124.9438	6.4375
CPKSND	1.0000	0.0000	1.8032	3.3952	49.4129	5.8184
CPLTRG	1.0000	0.0000	1.7698	4.0555	105.7085	6.3259
CPNNAL	1.0000	0.0000	1.7757	3.4730	54.0429	5.8781
CPNSLN	1.0000	0.0000	1.7899	3.1168	35.8461	5.6043
CPQAVN	1.0000	0.0000	1.7697	4.0438	104.2905	6.3169
CPRWVK	1.0000	0.0000	1.8964	5.1309	364.6118	7.1524
CPSLAK	1.0000	0.0000	1.8091	3.4665	53.6403	5.8731
CPSNSP	1.0000	0.0000	1.8274	3.1768	38.4150	5.6505
CPSRVQ	1.0000	0.0000	1.8542	3.9918	98.2377	6.2769
CPTIAK	1.0000	0.0000	1.7253	3.9298	91.4654	6.2293
CPYEVV	1.0000	0.0000	1.7349	4.6106	200.2980	6.7525
CPYPLY	1.0000	0.0000	1.8324	4.4706	170.4925	6.6450
CQEGLS	1.0000	0.0000	1.8476	3.7228	72.0639	6.0701
CQFIVF	1.0000	0.0000	1.7150	4.5881	195.1852	6.7352
CQGSNA	1.0000	0.0000	1.8541	3.7303	72.6879	6.0759
CQSKNS	1.0000	0.0000	1.8237	3.1421	36.9100	5.6238
CQVINS	1.0000	0.0000	1.8462	3.6819	68.7453	6.0387
CQVTQG	1.0000	0.0000	1.7203	4.3721	152.2079	6.5692
CRELMS	1.0000	0.0000	1.9054	3.9780	96.6844	6.2663
CRLNLS	1.0000	0.0000	1.8092	3.2352	41.0902	5.6954
CRLNRK	1.0000	0.0000	1.7902	3.7664	75.7745	6.1037
CRNCGE	1.0000	0.0000	1.8978	4.7391	232.2350	6.8513
CRNYSE	1.0000	0.0000	1.8976	3.9153	89.9469	6.2181
CRQIDK	1.0000	0.0000	1.7290	4.0739	107.9737	6.3400
CRSLKR	1.0000	0.0000	1.8396	3.6406	65.5514	6.0069
CRTPTA	1.0000	0.0000	1.7244	4.0737	107.9423	6.3398
CSDNPK	1.0000	0.0000	1.8032	3.3952	49.4129	5.8184
CSEEAQ	1.0000	0.0000	1.8247	3.7883	77.7085	6.1205
CSEHHT	1.0000	0.0000	1.9179	4.2250	128.4929	6.4562
CSEKDN	1.0000	0.0000	1.8033	3.3958	49.4425	5.8188
CSELLN	1.0000	0.0000	1.7896	3.1355	36.6307	5.6188
CSEVMI	1.0000	0.0000	1.9043	4.1887	123.2327	6.4283
CSEYSS	1.0000	0.0000	1.9126	3.3593	47.4099	5.7908
CSHVLR	1.0000	0.0000	1.9096	4.0361	103.3715	6.3109
CSIPFN	1.0000	0.0000	1.8507	3.6871	69.1643	6.0427
CSKQVV	1.0000	0.0000	1.8571	3.9376	92.2880	6.2352
CSLLDT	1.0000	0.0000	1.7936	3.2656	42.5566	5.7187
CSMGKL	1.0000	0.0000	1.9083	3.9397	92.5125	6.2369
CSNDSF	1.0000	0.0000	1.8634	3.3362	46.1607	5.7730
CSNHIS	1.0000	0.0000	1.8903	3.4513	52.7112	5.8615
CSQCPS	1.0000	0.0000	2.0077	4.0855	109.4292	6.3490
CSSDYE	1.0000	0.0000	1.9116	3.6626	67.2324	6.0238
CSSRKP	1.0000	0.0000	1.8539	3.3963	49.4737	5.8192
CSTEGF	1.0000	0.0000	1.8662	3.9978	98.9184	6.2816
CSTERT	1.0000	0.0000	1.8224	3.7180	71.6633	6.0664
CSTNYA	1.0000	0.0000	1.8790	3.7941	78.2269	6.1249
CSTSAM	1.0000	0.0000	1.9245	3.7127	71.2295	6.0624
CTADTF	1.0000	0.0000	1.7365	4.1328	115.5554	6.3853
CTDEQE	1.0000	0.0000	1.7197	4.0184	101.2932	6.2974
CTEQGN	1.0000	0.0000	1.7724	3.9877	97.7699	6.2738
CTHRKV	1.0000	0.0000	1.7612	4.4203	160.8955	6.6063
CTIIKE	1.0000	0.0000	1.7249	3.8984	88.2144	6.2051
CTKQAS	1.0000	0.0000	1.8156	3.6557	66.7013	6.0185
CTSQNQ	1.0000	0.0000	1.8261	3.5602	59.7537	5.9451
CTSTEP	1.0000	0.0000	1.8071	3.6178	63.8540	5.9894
CTTDKN	1.0000	0.0000	1.7488	3.6316	64.8775	6.0000
CTTNGL	1.0000	0.0000	1.7830	3.7044	70.5532	6.0560
CTTNSI	1.0000	0.0000	1.8035	3.4075	50.1141	5.8278
CTVTNL	1.0000	0.0000	1.7799	3.6879	69.2273	6.0434
CVDFRS	1.0000	0.0000	1.8764	4.1011	111.4069	6.3609
CVDPNQ	1.0000	0.0000	1.7692	3.9908	98.1170	6.2761
CVMIID	1.0000	0.0000	1.7581	4.4857	173.4805	6.6566
CVNRDL	1.0000	0.0000	1.7957	3.8550	83.9124	6.1717
CVNTEP	1.0000	0.0000	1.7670	3.9211	90.5534	6.2226
CVQGMS	1.0000	0.0000	1.9294	4.3912	155.5822	6.5839
CVQRSD	1.0000	0.0000	1.8525	3.9651	95.2604	6.2564
CVSPVQ	1.0000	0.0000	1.8596	4.0224	101.7522	6.3004
CVVQSI	1.0000	0.0000	1.8592	4.0167	101.0884	6.2960
CYCIPL	1.0000	0.0000	1.9155	4.8116	252.4681	6.9070
DAAGAR	1.0000	0.0000	1.6184	3.6857	69.0498	6.0416
DADPAI	1.0000	0.0000	1.6083	3.3797	48.5356	5.8064
DADSVD	1.0000	0.0000	1.6993	3.1331	36.5292	5.6169
DAECPK	1.0000	0.0000	1.7240	3.9561	94.2751	6.2495
DAEKAQ	1.0000	0.0000	1.6144	3.3780	48.4387	5.8051
DAFKSD	1.0000	0.0000	1.7070	3.1305	36.4172	5.6149
DAFPSS	1.0000	0.0000	1.7455	2.9120	28.3054	5.4470
DAGFCI	1.0000	0.0000	1.7278	4.3679	151.4758	6.5660
DAHDTE	1.0000	0.0000	1.6423	3.5930	62.0598	5.9704
DAHKKN	1.0000	0.0000	1.6749	3.2924	43.8894	5.7393
DAHTPI	1.0000	0.0000	1.6415	3.6136	63.5443	5.9862
DAIFSG	1.0000	0.0000	1.7357	3.3835	48.7468	5.8093
DAIGGM	1.0000	0.0000	1.6599	4.0268	102.2729	6.3038
DAINVI	1.0000	0.0000	1.6477	3.3010	44.3305	5.7460
DAIQQQ	1.0000	0.0000	1.6101	3.5305	57.7453	5.9223
DAKHLA	1.0000	0.0000	1.6721	3.4217	50.9411	5.8387
DAKLEF	1.0000	0.0000	1.6525	3.3018	44.3691	5.7466
DAKTET	1.0000	0.0000	1.6114	3.2080	39.8216	5.6744
DAKYSA	1.0000	0.0000	1.7388	3.3052	44.5439	5.7492
DALEKT	1.0000	0.0000	1.6263	3.0689	33.9221	5.5676
DALHPP	1.0000	0.0000	1.6691	3.4802	54.4938	5.8837
DALKSQ	1.0000	0.0000	1.6804	2.8354	25.9079	5.3880
DALSGM	1.0000	0.0000	1.7751	3.3695	47.9693	5.7986
DALSLF	1.0000	0.0000	1.7059	2.8702	26.9729	5.4149
DALVKN	1.0000	0.0000	1.6559	3.0418	32.8765	5.5467
DAMLSI	1.0000	0.0000	1.7495	3.2167	40.2214	5.6811
DANGIQ	1.0000	0.0000	1.6538	3.3733	48.1805	5.8015
DANKDN	1.0000	0.0000	1.6377	2.8661	26.8438	5.4117
DAQDLT	1.0000	0.0000	1.6307	3.1766	38.4050	5.6503
DAQKEN	1.0000	0.0000	1.6373	3.1476	37.1425	5.6280
DAQRNF	1.0000	0.0000	1.6682	3.5181	56.9261	5.9128
DAQSES	1.0000	0.0000	1.7179	2.7766	24.2072	5.3429
DAQSPP	1.0000	0.0000	1.6910	3.1060	35.4041	5.5961
DAQYLS	1.0000	0.0000	1.7473	3.2280	40.7501	5.6898
DARHSR	1.0000	0.0000	1.7605	3.5364	58.1424	5.9269
DARKDH	1.0000	0.0000	1.6513	3.6547	66.6285	6.0178
DARKHT	1.0000	0.0000	1.6528	3.6346	65.1059	6.0024
DARVNH	1.0000	0.0000	1.6939	3.6928	69.6162	6.0471
DARYPT	1.0000	0.0000	1.6496	3.7471	74.1054	6.0888
DASAVI	1.0000	0.0000	1.7064	3.2072	39.7839	5.6738
DASDSN	1.0000	0.0000	1.6878	2.4951	17.4795	5.1265
DASNNR	1.0000	0.0000	1.6908	2.7478	23.4163	5.3208
DASQGD	1.0000	0.0000	1.7108	3.2264	40.6779	5.6886
DASRKR	1.0000	0.0000	1.7076	3.1715	38.1793	5.6464
DASTRT	1.0000	0.0000	1.6910	3.0625	33.6705	5.5626
DASWND	1.0000	0.0000	1.8600	3.7690	76.0021	6.1057
DATFTA	1.0000	0.0000	1.6275	3.5046	56.0479	5.9024
DATIIF	1.0000	0.0000	1.6255	3.5138	56.6428	5.9095
DATILS	1.0000	0.0000	1.6752	2.8175	25.3804	5.3743
DAVANS	1.0000	0.0000	1.7084	3.0087	31.6468	5.5213
DAVIAY	1.0000	0.0000	1.6467	3.8450	82.9500	6.1640
DAWQIQ	1.0000	0.0000	1.7681	4.4243	161.6422	6.6094
DCCANK	1.0000	0.0000	1.8859	4.4060	158.2581	6.5952
DCGRIK	1.0000	0.0000	1.7365	4.1710	120.7406	6.4146
DCHKSR	1.0000	0.0000	1.8764	3.9797	96.8778	6.2676
DCIGKK	1.0000	0.0000	1.7415	3.9860	97.5801	6.2725
DCNPSN	1.0000	0.0000	1.8024	3.2759	43.0639	5.7266
DCPNNA	1.0000	0.0000	1.7721	3.6321	64.9161	6.0004
DCRLNL	1.0000	0.0000	1.7822	3.5384	58.2747	5.9284
DCRQID	1.0000	0.0000	1.7202	4.1320	115.4381	6.3846
DCSEKD	1.0000	0.0000	1.8040	3.5732	60.6537	5.9551
DCSTER	1.0000	0.0000	1.8238	3.7380	73.3391	6.0819
DCVQGM	1.0000	0.0000	1.7418	4.6944	220.5878	6.8169
DDAHDT	1.0000	0.0000	1.6432	3.5658	60.1423	5.9495
DDAKYS	1.0000	0.0000	1.7331	3.2522	41.9049	5.7085
DDCRLN	1.0000	0.0000	1.7765	3.6976	69.9982	6.0507
DDDAHD	1.0000	0.0000	1.6419	3.5859	61.5489	5.9649
DDDLSN	1.0000	0.0000	1.6610	2.5862	19.4243	5.1965
DDDQSP	1.0000	0.0000	1.6829	3.0263	32.2942	5.5348
DDFIDN	1.0000	0.0000	1.6536	3.2824	43.3882	5.7316
DDFYTK	1.0000	0.0000	1.6700	3.6952	69.8091	6.0489
DDGGQR	1.0000	0.0000	1.6270	3.7775	76.7471	6.1122
DDGSRG	1.0000	0.0000	1.7369	3.3974	49.5366	5.8200
DDHRQI	1.0000	0.0000	1.6425	3.7577	75.0159	6.0969
DDIDAF	1.0000	0.0000	1.6249	3.5128	56.5794	5.9087
DDIMAF	1.0000	0.0000	1.6654	3.8918	87.5501	6.2001
DDKIIT	1.0000	0.0000	1.6095	3.1899	39.0001	5.6606
DDKLNL	1.0000	0.0000	1.6278	2.6722	21.4571	5.2626
DDLADL	1.0000	0.0000	1.6346	2.9607	29.9396	5.4843
DDLKDF	1.0000	0.0000	1.6484	3.2216	40.4499	5.6849
DDLKDK	1.0000	0.0000	1.6200	2.9507	29.5974	5.4767
DDLSND	1.0000	0.0000	1.6610	2.5862	19.4243	5.1965
DDMLDA	1.0000	0.0000	1.6831	3.4988	55.6771	5.8980
DDNGSS	1.0000	0.0000	1.7119	2.6160	20.1060	5.2194
DDNHNS	1.0000	0.0000	1.7208	2.8749	27.1171	5.4184
DDNKIK	1.0000	0.0000	1.6250	2.9535	29.6927	5.4788
DDNLNV	1.0000	0.0000	1.6579	2.8694	26.9478	5.4142
DDNPSD	1.0000	0.0000	1.6726	2.7721	24.0811	5.3394
DDNSFP	1.0000	0.0000	1.7091	2.9849	30.7874	5.5030
DDPDSK	1.0000	0.0000	1.6698	2.8914	27.6393	5.4311
DDPESF	1.0000	0.0000	1.7094	3.1895	38.9821	5.6602
DDPKSR	1.0000	0.0000	1.6875	3.0183	31.9978	5.5286
DDPSNN	1.0000	0.0000	1.6655	2.5947	19.6157	5.2030
DDPVGL	1.0000	0.0000	1.6557	3.4249	51.1281	5.8411
DDQSPN	1.0000	0.0000	1.6835	2.8489	26.3159	5.3984
DDRDNL	1.0000	0.0000	1.6481	3.0163	31.9249	5.5271
DDSEQK	1.0000	0.0000	1.6795	2.9688	30.2204	5.4906
DDSLGS	1.0000	0.0000	1.7118	2.6343	20.5352	5.2335
DDSLIV	1.0000	0.0000	1.6953	2.9420	29.3034	5.4700
DDSRTS	1.0000	0.0000	1.7123	2.7263	22.8418	5.3042
DDSSLT	1.0000	0.0000	1.6760	2.4403	16.4035	5.0844
DDSTCP	1.0000	0.0000	1.8059	3.6106	63.3283	5.9839
DDSTDL	1.0000	0.0000	1.6656	2.7435	23.3000	5.3174
DDTEPL	1.0000	0.0000	1.6246	3.1007	35.1887	5.5920
DDTRAN	1.0000	0.0000	1.6416	3.2084	39.8391	5.6747
DDTSAA	1.0000	0.0000	1.6812	3.0086	31.6432	5.5212
DDVGHI	1.0000	0.0000	1.6505	3.8852	86.8887	6.1950
DDVPQL	1.0000	0.0000	1.6438	3.3278	45.7183	5.7665
DDVSHA	1.0000	0.0000	1.7511	3.4401	52.0324	5.8528
DDVSIS	1.0000	0.0000	1.7244	2.7980	24.8127	5.3593
DDWYTQ	1.0000	0.0000	1.8109	4.5880	195.1524	6.7351
DDYGLM	1.0000	0.0000	1.7384	3.9543	94.0819	6.2481
DDYLVS	1.0000	0.0000	1.7553	3.2556	42.0670	5.7110
DEALLL	1.0000	0.0000	1.6394	2.8288	25.7116	5.3830
DEAPDI	1.0000	0.0000	1.6078	3.3539	47.1170	5.7866
DEAVTN	1.0000	0.0000	1.6472	3.2661	42.5824	5.7191
DEDHSQ	1.0000	0.0000	1.7354	3.3337	46.0326	5.7711
DEDSAQ	1.0000	0.0000	1.6886	3.0798	34.3501	5.5759
DEELAM	1.0000	0.0000	1.6841	3.5533	59.2844	5.9399
DEELKK	1.0000	0.0000	1.6239	3.0052	31.5180	5.5186
DEELLL	1.0000	0.0000	1.6362	2.8030	24.9584	5.3632
DEESTT	1.0000	0.0000	1.6732	2.9371	29.1356	5.4662
DEFELK	1.0000	0.0000	1.6508	3.2761	43.0720	5.7268
DEFQQA	1.0000	0.0000	1.6220	3.6727	68.0208	6.0316
DEGDNN	1.0000	0.0000	1.6616	3.0723	34.0545	5.5702
DEHEMT	1.0000	0.0000	1.6840	3.9463	93.2226	6.2420
DEIPRQ	1.0000	0.0000	1.6131	3.5047	56.0544	5.9025
DEIQIL	1.0000	0.0000	1.6308	3.2130	40.0514	5.6783
DEISGS	1.0000	0.0000	1.7319	2.8417	26.0976	5.3929
DEKAGA	1.0000	0.0000	1.6242	3.4750	54.1698	5.8797
DEKAIK	1.0000	0.0000	1.6135	3.2111	39.9655	5.6769
DEKIKY	1.0000	0.0000	1.6557	3.4927	55.2847	5.8933
DEKQDT	1.0000	0.0000	1.6130	3.2519	41.8895	5.7082
DELAYP	1.0000	0.0000	1.6747	3.5083	56.2902	5.9053
DELHFP	1.0000	0.0000	1.6881	3.6405	65.5487	6.0069
DELQKE	1.0000	0.0000	1.6308	3.1401	36.8233	5.6223
DELQSM	1.0000	0.0000	1.7539	3.2467	41.6392	5.7042
DELWGA	1.0000	0.0000	1.8153	4.2916	138.7365	6.5074
DEMGQG	1.0000	0.0000	1.6578	4.0569	105.8742	6.3269
DEMKLK	1.0000	0.0000	1.6834	3.3570	47.2822	5.7890
DEMRTQ	1.0000	0.0000	1.6584	3.8159	80.2196	6.1417
DENADF	1.0000	0.0000	1.6565	3.3416	46.4513	5.7771
DENKFA	1.0000	0.0000	1.6576	3.2835	43.4453	5.7325
DENQFR	1.0000	0.0000	1.6672	3.4923	55.2626	5.8930
DENRSL	1.0000	0.0000	1.6858	2.7403	23.2147	5.3150
DENSNN	1.0000	0.0000	1.6539	2.4178	15.9809	5.0671
DENTDL	1.0000	0.0000	1.6336	2.8966	27.8057	5.4351
DEPGTG	1.0000	0.0000	1.6288	3.6076	63.1115	5.9816
DEPNAI	1.0000	0.0000	1.6338	3.1766	38.4045	5.6503
DEPNFH	1.0000	0.0000	1.6950	3.6223	64.1846	5.9929
DEPSSM	1.0000	0.0000	1.7786	3.0525	33.2858	5.5549
DEPSVT	1.0000	0.0000	1.6974	3.1140	35.7340	5.6022
DEQEPD	1.0000	0.0000	1.6090	3.3840	48.7773	5.8097
DEQNKG	1.0000	0.0000	1.6531	3.2685	42.6973	5.7209
DEQQEM	1.0000	0.0000	1.6517	3.8132	79.9666	6.1396
DERQHA	1.0000	0.0000	1.6386	3.8169	80.3083	6.1424
DERTIA	1.0000	0.0000	1.6144	3.4341	51.6728	5.8482
DESISN	1.0000	0.0000	1.6867	2.4904	17.3845	5.1229
DESQAD	1.0000	0.0000	1.6886	3.0798	34.3501	5.5759
DESQSE	1.0000	0.0000	1.7136	2.7508	23.4978	5.3231
DESSSD	1.0000	0.0000	1.6942	2.3435	14.6605	5.0100
DESTAA	1.0000	0.0000	1.6839	3.0359	32.6535	5.5422
DESVNL	1.0000	0.0000	1.6917	2.7709	24.0480	5.3385
DETLHE	1.0000	0.0000	1.6674	3.4082	50.1546	5.8283
DETQHF	1.0000	0.0000	1.6535	3.8297	81.5060	6.1523
DETSDI	1.0000	0.0000	1.6742	2.9509	29.6055	5.4769
DEVASS	1.0000	0.0000	1.7337	2.8572	26.5682	5.4048
DFAYKN	1.0000	0.0000	1.7046	3.5909	61.9044	5.9687
DFCSIP	1.0000	0.0000	1.8439	3.8645	84.8417	6.1791
DFDLED	1.0000	0.0000	1.6487	3.3069	44.6287	5.7505
DFDVSA	1.0000	0.0000	1.7311	3.3459	46.6845	5.7805
DFERAT	1.0000	0.0000	1.6288	3.6258	64.4475	5.9956
DFEYLS	1.0000	0.0000	1.7697	3.3382	46.2703	5.7745
DFIDLK	1.0000	0.0000	1.6493	3.2426	41.4430	5.7011
DFIDNA	1.0000	0.0000	1.6562	3.3354	46.1204	5.7724
DFKGSE	1.0000	0.0000	1.7293	3.2786	43.1993	5.7287
DFKIIV	1.0000	0.0000	1.6376	3.5802	61.1490	5.9606
DFKSMS	1.0000	0.0000	1.8050	3.1533	37.3882	5.6324
DFKVCH	1.0000	0.0000	1.7638	4.5263	181.7773	6.6877
DFLQLV	1.0000	0.0000	1.6842	3.3547	47.1605	5.7873
DFMHFK	1.0000	0.0000	1.7028	4.2795	136.8117	6.4980
DFMSNI	1.0000	0.0000	1.7818	3.3582	47.3495	5.7899
DFNEGN	1.0000	0.0000	1.6914	3.2851	43.5237	5.7337
DFNMAK	1.0000	0.0000	1.7142	3.6353	65.1578	6.0029
DFPLQD	1.0000	0.0000	1.6527	3.3832	48.7315	5.8091
DFRSSA	1.0000	0.0000	1.7637	3.0122	31.7737	5.5240
DFSIKL	1.0000	0.0000	1.7016	2.9394	29.2135	5.4680
DFSPGS	1.0000	0.0000	1.7692	3.0329	32.5427	5.5399
DFSRSS	1.0000	0.0000	1.7578	2.6560	21.0578	5.2502
DFSSAG	1.0000	0.0000	1.7735	3.0592	33.5436	5.5601
DFSSIR	1.0000	0.0000	1.7585	2.9802	30.6239	5.4994
DFTNQA	1.0000	0.0000	1.6600	3.3711	48.0588	5.7998
DFTPLM	1.0000	0.0000	1.7039	3.6653	67.4468	6.0260
DFYLER	1.0000	0.0000	1.6996	3.7683	75.9438	6.1051
DFYTKS	1.0000	0.0000	1.7596	3.3920	49.2277	5.8159
DGAEEH	1.0000	0.0000	1.6441	3.8143	80.0685	6.1404
DGAKKP	1.0000	0.0000	1.6280	3.3634	47.6357	5.7939
DGARDH	1.0000	0.0000	1.6462	3.8867	87.0312	6.1961
DGDHKA	1.0000	0.0000	1.6564	3.7017	70.3345	6.0539
DGDLHY	1.0000	0.0000	1.7233	3.8822	86.5859	6.1927
DGDQMQ	1.0000	0.0000	1.6580	3.9326	91.7542	6.2314
DGEDSD	1.0000	0.0000	1.6994	3.1239	36.1407	5.6098
DGENQL	1.0000	0.0000	1.6654	3.1674	38.0011	5.6432
DGESFS	1.0000	0.0000	1.7693	3.0334	32.5622	5.5403
DGGQRD	1.0000	0.0000	1.6270	3.7775	76.7471	6.1122
DGICNF	1.0000	0.0000	1.7893	4.1375	116.1818	6.3889
DGIFNL	1.0000	0.0000	1.6866	3.2972	44.1325	5.7430
DGIPLC	1.0000	0.0000	1.7619	3.9697	95.7652	6.2599
DGIYNS	1.0000	0.0000	1.7634	3.2748	43.0111	5.7258
DGKGEA	1.0000	0.0000	1.6338	3.5959	62.2653	5.9726
DGKKMQ	1.0000	0.0000	1.6781	3.7396	73.4724	6.0831
DGLCSE	1.0000	0.0000	1.8370	3.6460	65.9602	6.0111
DGLFEP	1.0000	0.0000	1.6645	3.5075	56.2350	5.9047
DGLMIN	1.0000	0.0000	1.7213	3.4634	53.4493	5.8708
DGNDKK	1.0000	0.0000	1.6454	3.1063	35.4179	5.5963
DGNNPH	1.0000	0.0000	1.7105	3.3787	48.4811	5.8057
DGNTTI	1.0000	0.0000	1.6462	3.2033	39.6092	5.6709
DGPDCS	1.0000	0.0000	1.8341	3.8046	79.1808	6.1330
DGPVWA	1.0000	0.0000	1.7770	4.6077	199.6285	6.7503
DGQGRL	1.0000	0.0000	1.6667	3.6183	63.8942	5.9899
DGQTTE	1.0000	0.0000	1.6226	3.4638	53.4736	5.8711
DGRKSH	1.0000	0.0000	1.7631	3.4724	54.0069	5.8777
DGRKTF	1.0000	0.0000	1.6457	3.6614	67.1455	6.0230
DGSRGQ	1.0000	0.0000	1.7440	3.4742	54.1221	5.8791
DGTCDA	1.0000	0.0000	1.7289	4.1140	113.0746	6.3708
DGTQGL	1.0000	0.0000	1.6613	3.4714	53.9428	5.8769
DGTSNN	1.0000	0.0000	1.6897	2.7218	22.7216	5.3007
DGVKSL	1.0000	0.0000	1.7162	3.0368	32.6902	5.5429
DGVSFE	1.0000	0.0000	1.7515	3.4941	55.3741	5.8944
DGYNII	1.0000	0.0000	1.6942	3.5991	62.4940	5.9751
DHAHEN	1.0000	0.0000	1.7136	3.7427	73.7311	6.0854
DHATNT	1.0000	0.0000	1.6734	3.3683	47.9048	5.7977
DHDCGR	1.0000	0.0000	1.7425	4.5149	179.4090	6.6790
DHENLR	1.0000	0.0000	1.6984	3.3505	46.9300	5.7840
DHFPLY	1.0000	0.0000	1.7278	3.9479	93.3851	6.2431
DHGGIE	1.0000	0.0000	1.6488	3.9290	91.3752	6.2286
DHGSED	1.0000	0.0000	1.7515	3.4308	51.4795	5.8457
DHGSNS	1.0000	0.0000	1.7752	2.9229	28.6641	5.4554
DHGTSA	1.0000	0.0000	1.7531	3.4365	51.8171	5.8501
DHHLPC	1.0000	0.0000	1.8225	4.3887	155.1339	6.5819
DHHMTP	1.0000	0.0000	1.7047	4.2255	128.5673	6.4565
DHIDNI	1.0000	0.0000	1.6724	3.3976	49.5460	5.8202
DHIFRS	1.0000	0.0000	1.7733	3.5904	61.8716	5.9684
DHILSY	1.0000	0.0000	1.7899	3.4261	51.2036	5.8421
DHIRSN	1.0000	0.0000	1.7480	3.2002	39.4660	5.6685
DHKAYP	1.0000	0.0000	1.6811	3.8891	87.2770	6.1980
DHKEEF	1.0000	0.0000	1.6606	3.7421	73.6863	6.0850
DHKKVQ	1.0000	0.0000	1.6615	3.6510	66.3468	6.0150
DHKNKG	1.0000	0.0000	1.6912	3.4133	50.4507	5.8322
DHKTFM	1.0000	0.0000	1.7060	4.0466	104.6321	6.3190
DHLMAK	1.0000	0.0000	1.7259	3.7477	74.1619	6.0893
DHNVSL	1.0000	0.0000	1.7471	3.0506	33.2109	5.5534
DHQMDS	1.0000	0.0000	1.8015	3.6855	69.0360	6.0415
DHRALQ	1.0000	0.0000	1.6785	3.6305	64.7937	5.9992
DHRQIS	1.0000	0.0000	1.7502	3.4544	52.9009	5.8639
DHSKDS	1.0000	0.0000	1.7468	2.8684	26.9147	5.4134
DHSPRS	1.0000	0.0000	1.7807	3.0801	34.3605	5.5761
DHSQYN	1.0000	0.0000	1.8005	3.4637	53.4668	5.8710
DHSRNY	1.0000	0.0000	1.8092	3.5137	56.6409	5.9095
DHTGNR	1.0000	0.0000	1.6967	3.6362	65.2234	6.0036
DHTISM	1.0000	0.0000	1.7943	3.6097	63.2593	5.9832
DHVKFS	1.0000	0.0000	1.7761	3.5418	58.5050	5.9311
DHVLCQ	1.0000	0.0000	1.7968	4.2893	138.3572	6.5055
DIADKL	1.0000	0.0000	1.6266	3.0828	34.4689	5.5782
DIALPE	1.0000	0.0000	1.6289	3.1948	39.2214	5.6643
DIAMTN	1.0000	0.0000	1.6894	3.4816	54.5794	5.8847
DIAQNS	1.0000	0.0000	1.6897	2.8962	27.7930	5.4348
DIDAFP	1.0000	0.0000	1.6239	3.5395	58.3485	5.9293
DIDMNC	1.0000	0.0000	1.8108	4.1299	115.1601	6.3830
DIDQPN	1.0000	0.0000	1.6348	3.1732	38.2544	5.6477
DIELLD	1.0000	0.0000	1.6335	2.9560	29.7776	5.4807
DIERRP	1.0000	0.0000	1.6163	3.5548	59.3819	5.9410
DIETEN	1.0000	0.0000	1.6301	3.1040	35.3231	5.5945
DIFARP	1.0000	0.0000	1.6254	3.6664	67.5323	6.0268
DIFCAN	1.0000	0.0000	1.7767	4.0166	101.0823	6.2960
DIGKNT	1.0000	0.0000	1.6466	3.1654	37.9122	5.6417
DIHIFI	1.0000	0.0000	1.6512	3.8088	79.5686	6.1363
DIIALY	1.0000	0.0000	1.6744	3.4965	55.5245	5.8962
DIIIAN	1.0000	0.0000	1.6332	3.1647	37.8818	5.6412
DIIQDD	1.0000	0.0000	1.6092	3.3449	46.6265	5.7797
DIKPVT	1.0000	0.0000	1.6219	3.3530	47.0662	5.7859
DILATE	1.0000	0.0000	1.6275	3.1480	37.1615	5.6284
DILDNL	1.0000	0.0000	1.6347	2.7513	23.5112	5.3234
DILESS	1.0000	0.0000	1.6867	2.5086	17.7562	5.1369
DILFDG	1.0000	0.0000	1.6643	3.4746	54.1415	5.8793
DILNNF	1.0000	0.0000	1.6708	2.9459	29.4331	5.4730
DILQKH	1.0000	0.0000	1.6723	3.4136	50.4680	5.8325
DIMAFA	1.0000	0.0000	1.6612	3.9448	93.0590	6.2408
DINDVS	1.0000	0.0000	1.6972	2.9238	28.6925	5.4560
DINHLV	1.0000	0.0000	1.7028	3.3748	48.2638	5.8027
DINLGK	1.0000	0.0000	1.6555	3.0263	32.2948	5.5348
DINQPV	1.0000	0.0000	1.6499	3.3306	45.8653	5.7687
DINQTT	1.0000	0.0000	1.6325	3.1063	35.4159	5.5963
DIPGKE	1.0000	0.0000	1.6233	3.4168	50.6559	5.8349
DIPHIE	1.0000	0.0000	1.6390	3.6289	64.6793	5.9980
DIPINV	1.0000	0.0000	1.6461	3.2748	43.0088	5.7258
DIPLNA	1.0000	0.0000	1.6417	2.9902	30.9766	5.5070
DIRGLS	1.0000	0.0000	1.7172	3.0854	34.5737	5.5802
DIRLNS	1.0000	0.0000	1.6849	2.7341	23.0488	5.3102
DISCEW	1.0000	0.0000	2.0107	4.6229	203.1688	6.7620
DISLKP	1.0000	0.0000	1.6684	2.7533	23.5650	5.3250
DISMSD	1.0000	0.0000	1.7735	3.0196	32.0452	5.5296
DISNDI	1.0000	0.0000	1.6745	2.7874	24.5122	5.3512
DISNTT	1.0000	0.0000	1.6674	2.7262	22.8393	5.3042
DITFSP	1.0000	0.0000	1.7074	3.1632	37.8191	5.6400
DITIDN	1.0000	0.0000	1.6281	3.0706	33.9864	5.5688
DITKSI	1.0000	0.0000	1.6695	2.8867	27.4894	5.4275
DITVYK	1.0000	0.0000	1.6615	3.6609	67.1013	6.0225
DIYHKK	1.0000	0.0000	1.6906	3.7724	76.2990	6.1083
DIYLDE	1.0000	0.0000	1.6728	3.4497	52.6109	5.8602
DIYLTL	1.0000	0.0000	1.6849	3.2432	41.4719	5.7015
DIYSDI	1.0000	0.0000	1.7342	3.2994	44.2450	5.7447
DIYVEP	1.0000	0.0000	1.6491	3.7930	78.1277	6.1241
DKASKP	1.0000	0.0000	1.6719	2.8863	27.4782	5.4272
DKCVSP	1.0000	0.0000	1.8282	3.7301	72.6683	6.0757
DKDEMG	1.0000	0.0000	1.6709	3.7481	74.1918	6.0896
DKDPTA	1.0000	0.0000	1.6112	3.2275	40.7292	5.6895
DKDQSY	1.0000	0.0000	1.7364	3.2761	43.0728	5.7268
DKDSSS	1.0000	0.0000	1.6802	2.2582	13.2758	4.9444
DKEHVA	1.0000	0.0000	1.6530	3.7125	71.2128	6.0622
DKEKNF	1.0000	0.0000	1.6541	3.1725	38.2256	5.6472
DKESST	1.0000	0.0000	1.6868	2.5686	19.0332	5.1830
DKFAAR	1.0000	0.0000	1.6339	3.6136	63.5453	5.9862
DKFRYK	1.0000	0.0000	1.6779	3.7841	77.3369	6.1173
DKFSCP	1.0000	0.0000	1.8398	3.7854	77.4550	6.1183
DKFSSA	1.0000	0.0000	1.7345	2.8272	25.6663	5.3818
DKGIDV	1.0000	0.0000	1.6328	3.5203	57.0679	5.9145
DKHHEL	1.0000	0.0000	1.7096	3.6499	66.2581	6.0141
DKIFPS	1.0000	0.0000	1.7058	3.1252	36.1986	5.6109
DKIITT	1.0000	0.0000	1.6095	3.1698	38.1081	5.6451
DKINSF	1.0000	0.0000	1.7033	2.9211	28.6044	5.4540
DKITGS	1.0000	0.0000	1.6939	3.0395	32.7915	5.5450
DKKLKA	1.0000	0.0000	1.6228	2.9456	29.4250	5.4728
DKKPHL	1.0000	0.0000	1.6682	3.2844	43.4863	5.7332
DKLFLL	1.0000	0.0000	1.6600	2.9033	28.0217	5.4403
DKLKGK	1.0000	0.0000	1.6403	3.0665	33.8292	5.5657
DKLNLN	1.0000	0.0000	1.6226	2.4948	17.4743	5.1263
DKNPND	1.0000	0.0000	1.6346	2.8398	26.0420	5.3915
DKNSEF	1.0000	0.0000	1.7041	2.9273	28.8099	5.4587
DKNYPD	1.0000	0.0000	1.6785	3.3518	47.0001	5.7850
DKPGLT	1.0000	0.0000	1.6425	3.1893	38.9732	5.6601
DKPSVS	1.0000	0.0000	1.7182	2.7456	23.3561	5.3190
DKQETN	1.0000	0.0000	1.6330	3.0745	34.1415	5.5719
DKQEVE	1.0000	0.0000	1.6227	3.4566	53.0357	5.8656
DKQPSK	1.0000	0.0000	1.6754	2.9102	28.2452	5.4455
DKQPTQ	1.0000	0.0000	1.6158	3.3282	45.7409	5.7669
DKRANA	1.0000	0.0000	1.6455	3.2234	40.5343	5.6863
DKRTIL	1.0000	0.0000	1.6348	3.1366	36.6766	5.6196
DKSAKT	1.0000	0.0000	1.6670	2.8395	26.0331	5.3912
DKSAVD	1.0000	0.0000	1.6962	3.0751	34.1638	5.5723
DKSFLK	1.0000	0.0000	1.6937	2.8603	26.6645	5.4072
DKSGEL	1.0000	0.0000	1.6945	2.9067	28.1311	5.4429
DKSRNY	1.0000	0.0000	1.7471	3.1487	37.1925	5.6289
DKSSNS	1.0000	0.0000	1.6588	2.0808	10.7926	4.8081
DKSYPI	1.0000	0.0000	1.7319	3.2470	41.6534	5.7044
DKTILQ	1.0000	0.0000	1.6284	3.0866	34.6194	5.5811
DKTNRI	1.0000	0.0000	1.6392	3.1184	35.9126	5.6056
DKTSIQ	1.0000	0.0000	1.6770	2.9425	29.3179	5.4704
DKVNSI	1.0000	0.0000	1.6921	2.8657	26.8328	5.4114
DKWLTY	1.0000	0.0000	1.8494	4.2939	139.1068	6.5091
DKYEHC	1.0000	0.0000	1.7865	4.5179	180.0235	6.6813
DLADLD	1.0000	0.0000	1.6346	2.9607	29.9396	5.4843
DLALIR	1.0000	0.0000	1.6505	3.1086	35.5104	5.5981
DLCNFE	1.0000	0.0000	1.7943	3.8107	79.7422	6.1377
DLDALV	1.0000	0.0000	1.6541	3.1181	35.9009	5.6053
DLDAVA	1.0000	0.0000	1.6434	3.3302	45.8457	5.7684
DLDCNP	1.0000	0.0000	1.7632	3.5974	62.3703	5.9737
DLDFSS	1.0000	0.0000	1.7202	2.6732	21.4806	5.2634
DLDQVP	1.0000	0.0000	1.6438	3.3278	45.7183	5.7665
DLDRNI	1.0000	0.0000	1.6497	3.0374	32.7093	5.5433
DLDTNS	1.0000	0.0000	1.6584	2.5661	18.9783	5.1811
DLDVLH	1.0000	0.0000	1.6972	3.3720	48.1092	5.8005
DLEDLE	1.0000	0.0000	1.6341	2.9622	29.9915	5.4855
DLEEKH	1.0000	0.0000	1.6689	3.3702	48.0069	5.7991
DLEETK	1.0000	0.0000	1.6241	3.0432	32.9297	5.5478
DLEKNS	1.0000	0.0000	1.6582	2.5554	18.7438	5.1728
DLELFW	1.0000	0.0000	1.8400	4.1184	113.6516	6.3742
DLEQNN	1.0000	0.0000	1.6472	2.8161	25.3383	5.3732
DLETLS	1.0000	0.0000	1.6615	2.6116	20.0045	5.2161
DLFDDN	1.0000	0.0000	1.6633	3.1022	35.2503	5.5932
DLFGSY	1.0000	0.0000	1.7940	3.4849	54.7880	5.8873
DLFPFE	1.0000	0.0000	1.6707	3.5464	58.8135	5.9346
DLGAST	1.0000	0.0000	1.7009	2.9704	30.2778	5.4918
DLGQPQ	1.0000	0.0000	1.6496	3.4211	50.9080	5.8383
DLGSNF	1.0000	0.0000	1.7297	2.9729	30.3653	5.4938
DLHSRN	1.0000	0.0000	1.7410	3.0200	32.0619	5.5300
DLHYFK	1.0000	0.0000	1.7350	3.8631	84.6987	6.1780
DLIHKL	1.0000	0.0000	1.6785	3.1776	38.4507	5.6511
DLIKRN	1.0000	0.0000	1.6474	2.9793	30.5905	5.4987
DLINGT	1.0000	0.0000	1.6565	3.0643	33.7410	5.5640
DLIPER	1.0000	0.0000	1.6367	3.2687	42.7092	5.7211
DLISAV	1.0000	0.0000	1.7020	2.9950	31.1509	5.5108
DLKDFN	1.0000	0.0000	1.6611	3.0442	32.9676	5.5485
DLKDKT	1.0000	0.0000	1.6190	2.9306	28.9198	5.4613
DLKEIF	1.0000	0.0000	1.6504	3.2699	42.7651	5.7220
DLKEVD	1.0000	0.0000	1.6403	3.1934	39.1587	5.6633
DLKFLV	1.0000	0.0000	1.6775	3.2199	40.3702	5.6836
DLKKSA	1.0000	0.0000	1.6640	2.7005	22.1692	5.2844
DLKVID	1.0000	0.0000	1.6399	3.1872	38.8796	5.6585
DLLEYR	1.0000	0.0000	1.6997	3.3964	49.4784	5.8193
DLLIIS	1.0000	0.0000	1.6659	2.6465	20.8289	5.2429
DLLQTV	1.0000	0.0000	1.6559	3.1219	36.0577	5.6083
DLLSIR	1.0000	0.0000	1.6838	2.7524	23.5402	5.3243
DLLYIP	1.0000	0.0000	1.6876	3.2900	43.7701	5.7375
DLMRPK	1.0000	0.0000	1.6933	3.5414	58.4764	5.9307
DLNANK	1.0000	0.0000	1.6362	2.7070	22.3362	5.2893
DLNHSI	1.0000	0.0000	1.7227	2.9142	28.3756	5.4486
DLNKNE	1.0000	0.0000	1.6327	2.6812	21.6813	5.2696
DLNNMK	1.0000	0.0000	1.6996	3.0330	32.5456	5.5400
DLNNRI	1.0000	0.0000	1.6547	2.8600	26.6544	5.4069
DLNPGE	1.0000	0.0000	1.6601	3.1173	35.8676	5.6047
DLPDAK	1.0000	0.0000	1.6270	3.0885	34.6955	5.5826
DLPFDR	1.0000	0.0000	1.6580	3.4332	51.6249	5.8476
DLPKRQ	1.0000	0.0000	1.6409	3.2392	41.2813	5.6985
DLPRQS	1.0000	0.0000	1.7006	2.9940	31.1153	5.5100
DLPSKS	1.0000	0.0000	1.6753	2.4290	16.1907	5.0757
DLPTSL	1.0000	0.0000	1.6614	2.6111	19.9925	5.2157
DLQLLS	1.0000	0.0000	1.6615	2.5221	18.0362	5.1473
DLRALQ	1.0000	0.0000	1.6560	3.1644	37.8701	5.6409
DLSITD	1.0000	0.0000	1.6682	2.7646	23.8735	5.3336
DLSKPL	1.0000	0.0000	1.6575	2.5731	19.1327	5.1865
DLSLSP	1.0000	0.0000	1.6673	2.3279	14.3977	4.9980
DLSNDL	1.0000	0.0000	1.6493	2.4271	16.1536	5.0742
DLSPTD	1.0000	0.0000	1.6689	2.7702	24.0308	5.3380
DLSPTS	1.0000	0.0000	1.6803	2.4670	16.9198	5.1049
DLSSES	1.0000	0.0000	1.6743	2.1844	12.1812	4.8877
DLTPRM	1.0000	0.0000	1.6910	3.5794	61.0918	5.9599
DLTYIF	1.0000	0.0000	1.6944	3.6152	63.6610	5.9874
DLVFDD	1.0000	0.0000	1.6617	3.4370	51.8513	5.8505
DLVGKA	1.0000	0.0000	1.6594	3.3931	49.2893	5.8167
DLVNGI	1.0000	0.0000	1.6767	3.2418	41.4032	5.7004
DLVREE	1.0000	0.0000	1.6496	3.4056	50.0078	5.8264
DLVSIQ	1.0000	0.0000	1.7056	3.0189	32.0199	5.5291
DLYDDS	1.0000	0.0000	1.7303	3.0982	35.0851	5.5900
DMDKSG	1.0000	0.0000	1.7632	3.4176	50.7025	5.8356
DMESPN	1.0000	0.0000	1.7489	3.1783	38.4834	5.6517
DMEVGL	1.0000	0.0000	1.7065	3.8044	79.1655	6.1329
DMEYLS	1.0000	0.0000	1.8074	3.5044	56.0376	5.9023
DMFIER	1.0000	0.0000	1.6631	3.9930	98.3663	6.2778
DMFVSP	1.0000	0.0000	1.7953	3.6987	70.0924	6.0516
DMHKEQ	1.0000	0.0000	1.6899	3.9580	94.4773	6.2509
DMLANT	1.0000	0.0000	1.7015	3.3014	44.3470	5.7462
DMLCEP	1.0000	0.0000	1.8031	4.1811	122.1518	6.4224
DMLDAR	1.0000	0.0000	1.6915	3.6257	64.4409	5.9955
DMLNGL	1.0000	0.0000	1.7274	3.2832	43.4285	5.7323
DMMSSF	1.0000	0.0000	1.8945	3.5904	61.8696	5.9684
DMNCRL	1.0000	0.0000	1.8435	4.0766	108.3074	6.3421
DMNQLI	1.0000	0.0000	1.7065	3.3663	47.7943	5.7962
DMQQAF	1.0000	0.0000	1.6566	4.0245	101.9976	6.3020
DMRRKK	1.0000	0.0000	1.6763	3.7427	73.7320	6.0854
DMSGLT	1.0000	0.0000	1.7668	3.2964	44.0960	5.7424
DMSKQI	1.0000	0.0000	1.7483	3.3416	46.4505	5.7771
DMTKGR	1.0000	0.0000	1.6758	3.8277	81.3130	6.1507
DMTSQN	1.0000	0.0000	1.7510	3.1811	38.6077	5.6538
DNAHPT	1.0000	0.0000	1.6745	3.4151	50.5588	5.8337
DNALSA	1.0000	0.0000	1.6766	2.6922	21.9576	5.2780
DNALYG	1.0000	0.0000	1.7142	3.4509	52.6839	5.8611
DNALYL	1.0000	0.0000	1.6977	3.1178	35.8906	5.6052
DNCEIV	1.0000	0.0000	1.7664	3.9355	92.0661	6.2336
DNDPST	1.0000	0.0000	1.6704	2.7520	23.5292	5.3240
DNDQEN	1.0000	0.0000	1.6462	2.9752	30.4476	5.4956
DNDSDS	1.0000	0.0000	1.6789	2.4421	16.4380	5.0858
DNEDEA	1.0000	0.0000	1.6330	3.1560	37.5065	5.6345
DNEFRT	1.0000	0.0000	1.6641	3.3954	49.4243	5.8185
DNEGTS	1.0000	0.0000	1.6992	2.9264	28.7789	5.4580
DNENHC	1.0000	0.0000	1.8196	3.8866	87.0227	6.1960
DNFHSL	1.0000	0.0000	1.7589	3.1059	35.4016	5.5960
DNGFES	1.0000	0.0000	1.7373	3.1593	37.6472	5.6370
DNGFNG	1.0000	0.0000	1.7107	3.4318	51.5367	5.8464
DNGNQP	1.0000	0.0000	1.6692	3.1486	37.1873	5.6288
DNGSSA	1.0000	0.0000	1.7209	2.6690	21.3769	5.2602
DNHFPL	1.0000	0.0000	1.7132	3.4359	51.7825	5.8496
DNHNSN	1.0000	0.0000	1.7101	2.6975	22.0927	5.2821
DNHRDA	1.0000	0.0000	1.6831	3.5354	58.0710	5.9261
DNIKSS	1.0000	0.0000	1.6742	2.4051	15.7472	5.0573
DNISEP	1.0000	0.0000	1.6787	2.8203	25.4625	5.3765
DNISSD	1.0000	0.0000	1.6823	2.4631	16.8441	5.1019
DNITLL	1.0000	0.0000	1.6328	2.7312	22.9722	5.3080
DNKALL	1.0000	0.0000	1.6344	2.7252	22.8125	5.3034
DNKDRC	1.0000	0.0000	1.7627	3.7986	78.6406	6.1284
DNKIKD	1.0000	0.0000	1.6250	2.9535	29.6927	5.4788
DNKKND	1.0000	0.0000	1.6281	2.7550	23.6128	5.3263
DNKKRT	1.0000	0.0000	1.6368	3.0393	32.7817	5.5448
DNKNHT	1.0000	0.0000	1.6821	3.1000	35.1588	5.5914
DNKNID	1.0000	0.0000	1.6339	2.8341	25.8716	5.3871
DNKQEC	1.0000	0.0000	1.7574	3.7758	76.6014	6.1109
DNKTAA	1.0000	0.0000	1.6327	3.0764	34.2162	5.5733
DNLADK	1.0000	0.0000	1.6350	2.8844	27.4156	5.4257
DNLAIA	1.0000	0.0000	1.6444	3.0164	31.9295	5.5272
DNLINS	1.0000	0.0000	1.6527	2.4298	16.2059	5.0763
DNLKFN	1.0000	0.0000	1.6644	2.8668	26.8651	5.4122
DNLKLH	1.0000	0.0000	1.6819	2.9792	30.5856	5.4986
DNLKNP	1.0000	0.0000	1.6326	2.6807	21.6682	5.2692
DNLNPM	1.0000	0.0000	1.7068	3.1178	35.8884	5.6051
DNLNSL	1.0000	0.0000	1.6348	2.2497	13.1442	4.9379
DNLNVL	1.0000	0.0000	1.6540	2.7103	22.4229	5.2919
DNLSDN	1.0000	0.0000	1.6495	2.4088	15.8150	5.0602
DNLTTP	1.0000	0.0000	1.6321	2.8760	27.1526	5.4193
DNMEKN	1.0000	0.0000	1.7015	3.2194	40.3484	5.6832
DNMSSY	1.0000	0.0000	1.8290	3.1557	37.4925	5.6343
DNNELT	1.0000	0.0000	1.6354	2.7192	22.6544	5.2988
DNNGSD	1.0000	0.0000	1.6923	2.7418	23.2547	5.3161
DNNNPF	1.0000	0.0000	1.6738	2.9333	29.0091	5.4633
DNNRFV	1.0000	0.0000	1.7003	3.3683	47.9023	5.7977
DNPKVS	1.0000	0.0000	1.6928	2.8714	27.0094	5.4158
DNPSDP	1.0000	0.0000	1.6760	2.7988	24.8362	5.3599
DNPSYP	1.0000	0.0000	1.7389	3.1333	36.5383	5.6171
DNPVAN	1.0000	0.0000	1.6635	3.1083	35.4979	5.5978
DNQFAL	1.0000	0.0000	1.6748	3.2321	40.9420	5.6929
DNQMSG	1.0000	0.0000	1.7814	3.3751	48.2794	5.8029
DNQSKQ	1.0000	0.0000	1.6858	2.8410	26.0758	5.3923
DNRKQQ	1.0000	0.0000	1.6499	3.2711	42.8253	5.7229
DNRYKT	1.0000	0.0000	1.6886	3.4319	51.5447	5.8466
DNSARK	1.0000	0.0000	1.6908	2.8672	26.8769	5.4125
DNSCAK	1.0000	0.0000	1.8074	3.4215	50.9311	5.8386
DNSDEH	1.0000	0.0000	1.7295	3.0795	34.3389	5.5757
DNSFPD	1.0000	0.0000	1.7091	2.9849	30.7874	5.5030
DNSLHK	1.0000	0.0000	1.7134	2.8351	25.8994	5.3878
DNSLSV	1.0000	0.0000	1.6924	2.4404	16.4054	5.0845
DNSNLL	1.0000	0.0000	1.6348	2.2497	13.1442	4.9379
DNSRSS	1.0000	0.0000	1.6932	2.2658	13.3932	4.9502
DNSSGY	1.0000	0.0000	1.7815	2.9506	29.5928	5.4766
DNSVSD	1.0000	0.0000	1.7084	2.5995	19.7264	5.2068
DNTGHS	1.0000	0.0000	1.7529	3.2061	39.7346	5.6730
DNTSGN	1.0000	0.0000	1.6897	2.7218	22.7216	5.3007
DNVMTI	1.0000	0.0000	1.7013	3.5860	61.5569	5.9650
DPAART	1.0000	0.0000	1.6146	3.4655	53.5781	5.8724
DPAISD	1.0000	0.0000	1.6817	3.0235	32.1898	5.5326
DPALNT	1.0000	0.0000	1.6387	2.9491	29.5415	5.4754
DPAMLH	1.0000	0.0000	1.7212	3.8325	81.7682	6.1545
DPAQRN	1.0000	0.0000	1.6473	3.3320	45.9405	5.7698
DPAQTI	1.0000	0.0000	1.6104	3.3835	48.7475	5.8093
DPASSE	1.0000	0.0000	1.7093	2.7265	22.8453	5.3043
DPDSKH	1.0000	0.0000	1.7238	3.1983	39.3807	5.6670
DPEFLV	1.0000	0.0000	1.6622	3.4910	55.1779	5.8920
DPEKAL	1.0000	0.0000	1.6284	3.1157	35.8030	5.6035
DPERFR	1.0000	0.0000	1.6269	3.7465	74.0601	6.0884
DPESSR	1.0000	0.0000	1.7231	2.8004	24.8818	5.3611
DPFSHY	1.0000	0.0000	1.8160	3.8038	79.1067	6.1324
DPGEVG	1.0000	0.0000	1.6283	3.7851	77.4270	6.1181
DPHQTE	1.0000	0.0000	1.6419	3.6436	65.7826	6.0093
DPIFQV	1.0000	0.0000	1.6279	3.7208	71.8969	6.0686
DPIKKA	1.0000	0.0000	1.6134	3.2106	39.9415	5.6765
DPIRVG	1.0000	0.0000	1.6251	3.7319	72.8254	6.0772
DPISRI	1.0000	0.0000	1.6947	3.1184	35.9151	5.6056
DPKAPL	1.0000	0.0000	1.6284	3.1152	35.7815	5.6031
DPKERT	1.0000	0.0000	1.6182	3.3287	45.7655	5.7672
DPKIKV	1.0000	0.0000	1.6245	3.3150	45.0505	5.7567
DPKRNL	1.0000	0.0000	1.6480	2.9850	30.7917	5.5030
DPKSRI	1.0000	0.0000	1.6896	3.0393	32.7840	5.5448
DPLIRN	1.0000	0.0000	1.6518	3.0641	33.7333	5.5638
DPLMPE	3.0000	11.8386	1.6828	4.0037	172.4840	5.9193
DPNASF	1.0000	0.0000	1.7160	3.0379	32.7281	5.5437
DPNCAT	1.0000	0.0000	1.7538	3.7894	77.8118	6.1214
DPNSNK	1.0000	0.0000	1.6588	2.5366	18.3407	5.1584
DPPTLL	1.0000	0.0000	1.6328	2.9411	29.2698	5.4693
DPPVNQ	1.0000	0.0000	1.6501	3.3363	46.1667	5.7730
DPQDGP	1.0000	0.0000	1.6191	3.5301	57.7211	5.9221
DPRNFE	1.0000	0.0000	1.6645	3.4422	52.1624	5.8545
DPSDPR	1.0000	0.0000	1.6934	3.1031	35.2846	5.5938
DPSIMK	1.0000	0.0000	1.7418	3.2915	43.8439	5.7386
DPSNNK	1.0000	0.0000	1.6588	2.5366	18.3407	5.1584
DPSNSD	1.0000	0.0000	1.6832	2.4688	16.9554	5.1063
DPSSLV	1.0000	0.0000	1.7127	2.6445	20.7802	5.2413
DPSTPA	1.0000	0.0000	1.6807	3.0091	31.6600	5.5216
DPSVFD	1.0000	0.0000	1.7284	3.3197	45.2927	5.7603
DPTAQM	1.0000	0.0000	1.6557	3.7415	73.6297	6.0845
DPTCSH	1.0000	0.0000	1.8626	3.9176	90.1825	6.2198
DPTQNA	1.0000	0.0000	1.6367	3.1850	38.7818	5.6568
DPTRNA	1.0000	0.0000	1.6428	3.2351	41.0856	5.6953
DPTYNN	1.0000	0.0000	1.6928	3.2124	40.0239	5.6778
DPVGLE	1.0000	0.0000	1.6560	3.4521	52.7586	5.8621
DPVGVN	1.0000	0.0000	1.6737	3.5640	60.0190	5.9481
DPYVKI	1.0000	0.0000	1.6589	3.7077	70.8173	6.0585
DQAEAL	1.0000	0.0000	1.6344	3.2769	43.1124	5.7274
DQASEC	1.0000	0.0000	1.8224	3.7610	75.3078	6.0995
DQDAEC	1.0000	0.0000	1.7173	4.0643	106.7803	6.3326
DQDEST	1.0000	0.0000	1.6814	3.0067	31.5741	5.5198
DQEILT	1.0000	0.0000	1.6298	3.1719	38.1975	5.6467
DQENND	1.0000	0.0000	1.6462	2.9752	30.4476	5.4956
DQEQES	1.0000	0.0000	1.6943	3.1309	36.4349	5.6152
DQETQE	1.0000	0.0000	1.6115	3.4140	50.4954	5.8328
DQEVIR	1.0000	0.0000	1.6188	3.6354	65.1620	6.0030
DQFINY	1.0000	0.0000	1.7029	3.6938	69.6976	6.0479
DQFNHR	1.0000	0.0000	1.7032	3.7720	76.2684	6.1080
DQGIKK	1.0000	0.0000	1.6293	3.3816	48.6433	5.8079
DQGKAS	1.0000	0.0000	1.7082	3.1684	38.0447	5.6440
DQHPKT	1.0000	0.0000	1.6488	3.5583	59.6265	5.9437
DQHSKS	1.0000	0.0000	1.7598	2.9452	29.4108	5.4725
DQIEVS	1.0000	0.0000	1.7067	3.2053	39.6971	5.6724
DQIIAN	1.0000	0.0000	1.6375	3.2205	40.3985	5.6840
DQIVES	1.0000	0.0000	1.7067	3.2053	39.6971	5.6724
DQIVWN	1.0000	0.0000	1.8214	4.2745	136.0342	6.4942
DQKMIA	1.0000	0.0000	1.6612	3.6978	70.0182	6.0509
DQLDRT	1.0000	0.0000	1.6388	3.2505	41.8204	5.7071
DQLHTN	1.0000	0.0000	1.6888	3.2531	41.9482	5.7091
DQLPIG	1.0000	0.0000	1.6467	3.3653	47.7380	5.7954
DQLVSY	1.0000	0.0000	1.7652	3.3324	45.9623	5.7701
DQMQKP	1.0000	0.0000	1.6616	3.7273	72.4409	6.0736
DQNNKL	1.0000	0.0000	1.6397	2.7308	22.9605	5.3077
DQNPKS	1.0000	0.0000	1.6782	2.7908	24.6095	5.3538
DQNSLT	1.0000	0.0000	1.6703	2.6430	20.7430	5.2402
DQNTLD	1.0000	0.0000	1.6394	2.9462	29.4436	5.4732
DQPNDG	1.0000	0.0000	1.6519	3.3260	45.6243	5.7652
DQQVVL	1.0000	0.0000	1.6581	3.5353	58.0681	5.9261
DQRSPT	1.0000	0.0000	1.6982	3.1331	36.5284	5.6169
DQRWVI	1.0000	0.0000	1.7733	4.5788	193.1107	6.7281
DQSNGR	1.0000	0.0000	1.7274	3.1230	36.1032	5.6091
DQSPLM	1.0000	0.0000	1.7538	3.2462	41.6142	5.7038
DQSPNQ	1.0000	0.0000	1.6941	2.9257	28.7567	5.4575
DQSPTA	1.0000	0.0000	1.6871	3.0592	33.5440	5.5601
DQSSCS	1.0000	0.0000	1.8450	3.0743	34.1351	5.5717
DQSYTY	1.0000	0.0000	1.7966	3.6486	66.1629	6.0131
DQTKSK	1.0000	0.0000	1.6705	2.8634	26.7599	5.4096
DQVPVD	1.0000	0.0000	1.6230	3.6444	65.8382	6.0099
DQVSCI	1.0000	0.0000	1.8386	3.8593	84.3278	6.1750
DRANVF	1.0000	0.0000	1.6766	3.5987	62.4635	5.9747
DRAYLL	1.0000	0.0000	1.7018	3.4221	50.9680	5.8390
DRCNHH	1.0000	0.0000	1.8353	4.4706	170.4777	6.6449
DRCPFA	1.0000	0.0000	1.7243	4.3266	144.4392	6.5343
DRCSEH	1.0000	0.0000	1.8797	4.0650	106.8766	6.3332
DRDFSI	1.0000	0.0000	1.7226	3.2835	43.4416	5.7325
DRDNLA	1.0000	0.0000	1.6528	3.0693	33.9370	5.5679
DRDVKR	1.0000	0.0000	1.6318	3.5791	61.0715	5.9597
DRFQSR	1.0000	0.0000	1.7434	3.4662	53.6208	5.8729
DRGLTQ	1.0000	0.0000	1.6549	3.4244	51.0997	5.8408
DRHHPE	1.0000	0.0000	1.6631	4.0207	101.5555	6.2991
DRKHKL	1.0000	0.0000	1.6788	3.3845	48.8074	5.8102
DRKLPG	1.0000	0.0000	1.6537	3.3363	46.1671	5.7731
DRKSAA	1.0000	0.0000	1.6965	3.0975	35.0605	5.5896
DRLQAP	1.0000	0.0000	1.6415	3.3503	46.9173	5.7838
DRLSHD	1.0000	0.0000	1.7433	3.1974	39.3394	5.6663
DRLVKR	1.0000	0.0000	1.6599	3.4200	50.8416	5.8374
DRNATT	1.0000	0.0000	1.6413	3.1883	38.9280	5.6593
DRNHAG	1.0000	0.0000	1.6962	3.7093	70.9495	6.0597
DRNIGN	1.0000	0.0000	1.6758	3.1930	39.1392	5.6629
DRNKQF	1.0000	0.0000	1.6693	3.4070	50.0899	5.8275
DRNYQS	1.0000	0.0000	1.7621	3.2836	43.4496	5.7326
DRPLIM	1.0000	0.0000	1.6906	3.6205	64.0545	5.9915
DRPLMP	1.0000	0.0000	1.6906	3.6262	64.4753	5.9959
DRQKPL	1.0000	0.0000	1.6409	3.2392	41.2813	5.6985
DRQPQP	1.0000	0.0000	1.6132	3.5600	59.7399	5.9450
DRSGII	1.0000	0.0000	1.7167	3.2656	42.5557	5.7187
DRSHIA	1.0000	0.0000	1.7473	3.4306	51.4670	5.8455
DRSLAM	1.0000	0.0000	1.7660	3.3225	45.4406	5.7625
DRSLYK	1.0000	0.0000	1.7450	3.1670	37.9837	5.6429
DRSNEL	1.0000	0.0000	1.6858	2.7403	23.2147	5.3150
DRSSAD	1.0000	0.0000	1.7234	2.7994	24.8535	5.3604
DRTAHH	1.0000	0.0000	1.6680	3.9996	99.1231	6.2829
DRTKNL	1.0000	0.0000	1.6443	2.9382	29.1732	5.4671
DRTNKY	1.0000	0.0000	1.6886	3.4319	51.5447	5.8466
DRVVRF	1.0000	0.0000	1.6242	4.0074	100.0133	6.2889
DRYNTR	1.0000	0.0000	1.6960	3.6168	63.7847	5.9887
DSAGQA	1.0000	0.0000	1.7157	3.2794	43.2398	5.7294
DSANKM	1.0000	0.0000	1.7443	3.1193	35.9512	5.6063
DSAQAK	1.0000	0.0000	1.6886	3.0475	33.0937	5.5511
DSCGRV	1.0000	0.0000	1.8685	4.0622	106.5246	6.3310
DSDHGS	1.0000	0.0000	1.7866	3.1003	35.1732	5.5917
DSDIFA	1.0000	0.0000	1.7118	3.2096	39.8941	5.6757
DSDIYH	1.0000	0.0000	1.7851	3.5853	61.5062	5.9644
DSDKFA	1.0000	0.0000	1.7070	3.1305	36.4172	5.6149
DSDKGI	1.0000	0.0000	1.6955	3.0596	33.5595	5.5604
DSDNRY	1.0000	0.0000	1.7518	3.2068	39.7669	5.6735
DSDPAS	1.0000	0.0000	1.7052	2.6992	22.1371	5.2834
DSDSNE	1.0000	0.0000	1.6833	2.4693	16.9657	5.1067
DSDSSP	1.0000	0.0000	1.6941	2.3430	14.6516	5.0096
DSDTTN	1.0000	0.0000	1.6647	2.7052	22.2905	5.2880
DSEIIQ	1.0000	0.0000	1.6869	3.0689	33.9208	5.5675
DSEQKD	1.0000	0.0000	1.6795	2.9688	30.2204	5.4906
DSETPT	1.0000	0.0000	1.6732	2.9366	29.1181	5.4658
DSFAST	1.0000	0.0000	1.7388	2.8652	26.8170	5.4110
DSFELL	1.0000	0.0000	1.7020	2.8445	26.1830	5.3951
DSFSKK	1.0000	0.0000	1.7186	2.7162	22.5761	5.2965
DSFTIK	1.0000	0.0000	1.7016	3.0785	34.2970	5.5749
DSGIMS	1.0000	0.0000	1.8064	3.1935	39.1607	5.6633
DSGLLL	1.0000	0.0000	1.6803	2.6192	20.1808	5.2219
DSGYPK	1.0000	0.0000	1.7555	3.3999	49.6766	5.8219
DSHESQ	1.0000	0.0000	1.7710	3.0305	32.4523	5.5380
DSHGDL	1.0000	0.0000	1.7523	3.2444	41.5294	5.7024
DSHINS	1.0000	0.0000	1.7446	2.7701	24.0264	5.3379
DSHNMP	1.0000	0.0000	1.8037	3.4580	53.1201	5.8666
DSISLT	1.0000	0.0000	1.6794	2.4613	16.8087	5.1006
DSKHML	1.0000	0.0000	1.7937	3.3915	49.2008	5.8155
DSKKQV	1.0000	0.0000	1.6960	3.0409	32.8424	5.5460
DSKLGS	1.0000	0.0000	1.7039	2.5762	19.2011	5.1888
DSKRPT	1.0000	0.0000	1.6859	2.9982	31.2655	5.5132
DSKTEI	1.0000	0.0000	1.6703	2.8929	27.6870	5.4323
DSLCGQ	1.0000	0.0000	1.8445	3.6956	69.8375	6.0492
DSLERS	1.0000	0.0000	1.7064	2.6145	20.0713	5.2183
DSLGSS	1.0000	0.0000	1.7043	2.3310	14.4493	5.0004
DSLIVN	1.0000	0.0000	1.6908	2.7647	23.8763	5.3337
DSLLTT	1.0000	0.0000	1.6551	2.5643	18.9385	5.1797
DSLSPH	1.0000	0.0000	1.7455	2.7940	24.7001	5.3563
DSLSSK	1.0000	0.0000	1.6600	2.0991	11.0258	4.8221
DSMHNL	1.0000	0.0000	1.7967	3.2722	42.8791	5.7238
DSNAKL	1.0000	0.0000	1.6623	2.5811	19.3108	5.1926
DSNEPQ	1.0000	0.0000	1.6868	2.8761	27.1569	5.4194
DSNESQ	1.0000	0.0000	1.6967	2.5462	18.5453	5.1658
DSNIRT	1.0000	0.0000	1.6893	2.8732	27.0648	5.4171
DSNNKS	1.0000	0.0000	1.6531	2.2067	12.5018	4.9048
DSNPNH	1.0000	0.0000	1.7247	2.9016	27.9668	5.4389
DSNRTQ	1.0000	0.0000	1.6975	2.9290	28.8652	5.4600
DSNSQK	1.0000	0.0000	1.6842	2.4609	16.8001	5.1002
DSNYFS	1.0000	0.0000	1.7903	2.9895	30.9520	5.5065
DSNYIF	1.0000	0.0000	1.7716	3.3138	44.9842	5.7557
DSPFFG	1.0000	0.0000	1.7618	3.5490	58.9872	5.9365
DSPNFT	1.0000	0.0000	1.7071	2.9648	30.0827	5.4875
DSPRES	1.0000	0.0000	1.7231	2.8004	24.8818	5.3611
DSPSTI	1.0000	0.0000	1.6972	2.6472	20.8448	5.2434
DSQDPL	1.0000	0.0000	1.6817	2.8671	26.8765	5.4125
DSQLSE	1.0000	0.0000	1.6966	2.5644	18.9415	5.1798
DSQNDC	1.0000	0.0000	1.8169	3.5034	55.9710	5.9015
DSQSNI	1.0000	0.0000	1.6956	2.5400	18.4126	5.1610
DSQTFD	1.0000	0.0000	1.7118	3.1923	39.1080	5.6624
DSREST	1.0000	0.0000	1.7164	2.7536	23.5724	5.3252
DSRTSG	1.0000	0.0000	1.7443	2.9002	27.9223	5.4379
DSSATG	1.0000	0.0000	1.7304	2.8263	25.6386	5.3811
DSSKEL	1.0000	0.0000	1.6754	2.4295	16.2005	5.0761
DSSLTP	1.0000	0.0000	1.6803	2.4670	16.9198	5.1049
DSSPSQ	1.0000	0.0000	1.7084	2.4198	16.0189	5.0687
DSSPTY	1.0000	0.0000	1.7616	2.9607	29.9416	5.4844
DSSRFD	1.0000	0.0000	1.7554	2.9592	29.8893	5.4832
DSSRIH	1.0000	0.0000	1.7798	3.0744	34.1360	5.5718
DSSSHS	1.0000	0.0000	1.7352	2.3200	14.2650	4.9919
DSSSMN	1.0000	0.0000	1.7479	2.5179	17.9479	5.1440
DSSSNA	1.0000	0.0000	1.6782	2.1919	12.2880	4.8934
DSSVSN	1.0000	0.0000	1.6997	2.2963	13.8775	4.9737
DSSYQP	1.0000	0.0000	1.7772	3.0576	33.4832	5.5589
DSTCPR	1.0000	0.0000	1.8237	3.7375	73.2951	6.0815
DSTDLF	1.0000	0.0000	1.7019	2.9563	29.7902	5.4810
DSTSGT	1.0000	0.0000	1.7192	2.7532	23.5637	5.3249
DSVDLV	1.0000	0.0000	1.7174	3.0784	34.2961	5.5749
DSVNAI	1.0000	0.0000	1.7041	2.9768	30.5017	5.4967
DSVREF	1.0000	0.0000	1.7434	3.4471	52.4556	5.8582
DSVYTR	1.0000	0.0000	1.7667	3.5215	57.1527	5.9155
DSWIKF	1.0000	0.0000	1.8896	4.0692	107.3906	6.3364
DSYCNA	1.0000	0.0000	1.8811	3.8141	80.0561	6.1403
DSYMYG	1.0000	0.0000	1.8793	4.1448	117.1560	6.3945
DSYNGQ	1.0000	0.0000	1.7713	3.3306	45.8678	5.7687
DTALSA	1.0000	0.0000	1.6796	2.8495	26.3342	5.3989
DTASGR	1.0000	0.0000	1.7172	3.2564	42.1086	5.7117
DTCFSY	1.0000	0.0000	1.9008	4.1313	115.3461	6.3841
DTCTII	1.0000	0.0000	1.7214	3.9091	89.3118	6.2134
DTDDWY	1.0000	0.0000	1.8135	4.5111	178.6289	6.6761
DTDSHG	1.0000	0.0000	1.7481	3.3835	48.7480	5.8093
DTECPS	1.0000	0.0000	1.8087	3.6379	65.3474	6.0049
DTEDLD	1.0000	0.0000	1.6231	3.0740	34.1207	5.5715
DTEPLA	1.0000	0.0000	1.6278	3.1537	37.4058	5.6327
DTEPNL	1.0000	0.0000	1.6359	2.9233	28.6767	5.4556
DTEQDV	1.0000	0.0000	1.6193	3.4674	53.6958	5.8738
DTFGAQ	1.0000	0.0000	1.6327	3.7224	72.0314	6.0698
DTGKVM	1.0000	0.0000	1.6787	3.8582	84.2223	6.1742
DTIGAK	1.0000	0.0000	1.6250	3.3957	49.4419	5.8188
DTILIL	1.0000	0.0000	1.6317	2.9297	28.8883	5.4605
DTKFKA	1.0000	0.0000	1.6343	3.3556	47.2052	5.7879
DTKNIS	1.0000	0.0000	1.6640	2.6882	21.8582	5.2750
DTLCTT	1.0000	0.0000	1.7437	3.6878	69.2193	6.0433
DTLELT	1.0000	0.0000	1.6293	2.8948	27.7475	5.4337
DTLHSL	1.0000	0.0000	1.7162	2.8913	27.6368	5.4310
DTLITN	1.0000	0.0000	1.6315	2.8703	26.9750	5.4149
DTLLMH	1.0000	0.0000	1.7415	3.5736	60.6834	5.9555
DTLNEL	1.0000	0.0000	1.6335	2.7375	23.1375	5.3128
DTLQRG	1.0000	0.0000	1.6549	3.4244	51.0997	5.8408
DTLSDQ	1.0000	0.0000	1.6764	2.8204	25.4628	5.3765
DTMLDL	1.0000	0.0000	1.6930	3.2666	42.6068	5.7195
DTMRVQ	1.0000	0.0000	1.6607	3.9461	93.1937	6.2418
DTNASH	1.0000	0.0000	1.7311	3.0852	34.5643	5.5801
DTNDKL	1.0000	0.0000	1.6278	2.8113	25.1977	5.3695
DTNETQ	1.0000	0.0000	1.6329	3.1125	35.6702	5.6011
DTNFLD	1.0000	0.0000	1.6621	3.0822	34.4439	5.5777
DTNSTV	1.0000	0.0000	1.6904	2.8626	26.7360	5.4090
DTNSVP	1.0000	0.0000	1.6959	2.9094	28.2200	5.4450
DTPDNI	1.0000	0.0000	1.6285	3.0762	34.2099	5.5732
DTQPFQ	1.0000	0.0000	1.6263	3.5991	62.4934	5.9751
DTRANS	1.0000	0.0000	1.6938	2.9051	28.0815	5.4417
DTRGSQ	1.0000	0.0000	1.7202	3.2803	43.2821	5.7300
DTSAAP	1.0000	0.0000	1.6839	3.0354	32.6339	5.5418
DTSASD	1.0000	0.0000	1.6985	2.6524	20.9711	5.2474
DTSKFG	1.0000	0.0000	1.7254	3.2313	40.9064	5.6924
DTSKGM	1.0000	0.0000	1.7618	3.3975	49.5435	5.8201
DTSLYH	1.0000	0.0000	1.7858	3.3850	48.8346	5.8105
DTSSFD	1.0000	0.0000	1.7303	2.8122	25.2253	5.3703
DTSSIN	1.0000	0.0000	1.6793	2.4431	16.4566	5.0865
DTSVIL	1.0000	0.0000	1.6933	2.9220	28.6325	5.4546
DTTLRI	1.0000	0.0000	1.6343	3.1746	38.3184	5.6488
DTTNSN	1.0000	0.0000	1.6564	2.5278	18.1544	5.1516
DTVPFI	1.0000	0.0000	1.6324	3.6239	64.3034	5.9941
DTWDDS	1.0000	0.0000	1.8514	3.8733	85.7054	6.1859
DTYQLS	1.0000	0.0000	1.7389	3.1549	37.4585	5.6337
DTYQSL	1.0000	0.0000	1.7389	3.1549	37.4585	5.6337
DTYTDN	1.0000	0.0000	1.6762	3.3430	46.5252	5.7782
DVALLS	1.0000	0.0000	1.6945	2.8149	25.3018	5.3723
DVAMLR	1.0000	0.0000	1.7010	3.7832	77.2513	6.1165
DVAPTI	1.0000	0.0000	1.6178	3.4641	53.4903	5.8713
DVASPN	1.0000	0.0000	1.7048	2.9825	30.7023	5.5011
DVASSK	1.0000	0.0000	1.7226	2.7719	24.0757	5.3392
DVCNQW	1.0000	0.0000	1.9527	4.9347	290.9148	7.0017
DVDLEQ	1.0000	0.0000	1.6439	3.3283	45.7457	5.7669
DVDLRA	1.0000	0.0000	1.6504	3.4041	49.9212	5.8252
DVEVLK	1.0000	0.0000	1.6555	3.3508	46.9490	5.7843
DVFGNS	1.0000	0.0000	1.7586	3.2895	43.7423	5.7371
DVFRNT	1.0000	0.0000	1.6766	3.5256	57.4217	5.9186
DVFSNS	1.0000	0.0000	1.7503	2.8123	25.2282	5.3703
DVGHIE	1.0000	0.0000	1.6474	3.9125	89.6583	6.2159
DVGNVT	1.0000	0.0000	1.6743	3.5172	56.8691	5.9121
DVHFDH	1.0000	0.0000	1.6691	4.2101	126.2993	6.4447
DVHLPC	1.0000	0.0000	1.7965	4.2391	130.5997	6.4670
DVHPSG	1.0000	0.0000	1.7714	3.5877	61.6788	5.9663
DVIHSS	1.0000	0.0000	1.7862	3.1049	35.3591	5.5952
DVITGN	1.0000	0.0000	1.6617	3.3808	48.6000	5.8073
DVKLTY	1.0000	0.0000	1.6877	3.4807	54.5246	5.8840
DVKRSD	1.0000	0.0000	1.7075	3.1490	37.2031	5.6291
DVKVRK	1.0000	0.0000	1.6411	3.5516	59.1653	5.9385
DVKWNL	1.0000	0.0000	1.8295	3.9595	94.6427	6.2521
DVLHNG	1.0000	0.0000	1.7220	3.5277	57.5578	5.9202
DVLTAG	1.0000	0.0000	1.6572	3.4310	51.4943	5.8459
DVMGDS	1.0000	0.0000	1.7860	3.6331	64.9882	6.0012
DVMMES	1.0000	0.0000	1.8327	3.8655	84.9321	6.1798
DVMSMN	1.0000	0.0000	1.8428	3.6608	67.0989	6.0225
DVNAFL	1.0000	0.0000	1.6865	3.3126	44.9267	5.7549
DVNISC	1.0000	0.0000	1.8352	3.6050	62.9224	5.9796
DVNSIK	1.0000	0.0000	1.6921	2.8657	26.8328	5.4114
DVNSNA	1.0000	0.0000	1.6968	2.7783	24.2569	5.3442
DVPQLD	1.0000	0.0000	1.6438	3.3278	45.7183	5.7665
DVQRAN	1.0000	0.0000	1.6596	3.4627	53.4070	5.8702
DVRTAL	1.0000	0.0000	1.6507	3.3841	48.7800	5.8098
DVRTRS	1.0000	0.0000	1.7247	3.3139	44.9904	5.7558
DVSAMI	1.0000	0.0000	1.7688	3.5332	57.9264	5.9244
DVSELQ	1.0000	0.0000	1.7063	3.0251	32.2499	5.5339
DVSHAK	1.0000	0.0000	1.7492	3.3820	48.6659	5.8082
DVSISS	1.0000	0.0000	1.7242	2.4947	17.4723	5.1262
DVSNRM	1.0000	0.0000	1.7868	3.4087	50.1845	5.8287
DVSWNT	1.0000	0.0000	1.8784	3.8534	83.7569	6.1705
DVTGAT	1.0000	0.0000	1.6296	3.5701	60.4417	5.9528
DVTGGS	1.0000	0.0000	1.7412	3.4079	50.1370	5.8281
DVTSNE	1.0000	0.0000	1.6959	2.9099	28.2369	5.4454
DWHILS	1.0000	0.0000	1.9170	4.0623	106.5336	6.3311
DWISSP	1.0000	0.0000	1.8863	3.6380	65.3540	6.0049
DWLLIG	1.0000	0.0000	1.8316	4.0733	107.8973	6.3395
DWPPLM	1.0000	0.0000	1.8573	4.4700	170.3640	6.6445
DWYTQH	1.0000	0.0000	1.8288	4.8949	277.8748	6.9711
DYADRH	1.0000	0.0000	1.6694	4.0473	104.7202	6.3196
DYDEQN	1.0000	0.0000	1.6821	3.4872	54.9362	5.8891
DYDHIR	1.0000	0.0000	1.6722	4.0154	100.9377	6.2950
DYDSQS	1.0000	0.0000	1.7731	3.0309	32.4668	5.5383
DYELQN	1.0000	0.0000	1.6974	3.3281	45.7327	5.7667
DYENSD	1.0000	0.0000	1.7357	3.1071	35.4507	5.5969
DYENSV	1.0000	0.0000	1.7609	3.2646	42.5052	5.7179
DYFPQL	1.0000	0.0000	1.6955	3.7178	71.6462	6.0663
DYGLMY	1.0000	0.0000	1.7711	4.2889	138.2987	6.5052
DYGNNW	1.0000	0.0000	1.8998	4.3503	148.4346	6.5525
DYILPA	1.0000	0.0000	1.6746	3.5021	55.8893	5.9005
DYLRSH	1.0000	0.0000	1.8061	3.5320	57.8448	5.9235
DYLVSM	1.0000	0.0000	1.8289	3.6346	65.1035	6.0024
DYMEAS	1.0000	0.0000	1.8068	3.7166	71.5478	6.0654
DYNIIF	1.0000	0.0000	1.7005	3.6380	65.3592	6.0050
DYNITC	1.0000	0.0000	1.8012	4.0653	106.9123	6.3334
DYNKGT	1.0000	0.0000	1.6958	3.4789	54.4125	5.8827
DYNVNW	1.0000	0.0000	1.8966	4.3338	145.6460	6.5398
DYPGKD	1.0000	0.0000	1.6619	3.7031	70.4454	6.0550
DYPHLI	1.0000	0.0000	1.7113	3.7561	74.8797	6.0957
DYPTPD	1.0000	0.0000	1.6476	3.5939	62.1205	5.9711
DYPWNL	1.0000	0.0000	1.8728	4.2214	127.9594	6.4534
DYQVKY	1.0000	0.0000	1.6879	4.0713	107.6489	6.3380
DYRIKY	1.0000	0.0000	1.6886	3.9850	97.4630	6.2717
DYRLFD	1.0000	0.0000	1.7003	3.7411	73.5977	6.0842
DYRSQK	1.0000	0.0000	1.7530	3.4030	49.8553	5.8243
DYSHES	1.0000	0.0000	1.8278	3.2882	43.6813	5.7361
DYTFTN	1.0000	0.0000	1.7009	3.5558	59.4529	5.9418
DYVPNK	1.0000	0.0000	1.6940	3.5092	56.3470	5.9060
DYYIGV	1.0000	0.0000	1.6709	4.2474	131.8554	6.4734
EAAARV	1.0000	0.0000	1.6145	3.6965	69.9121	6.0499
EADGIC	1.0000	0.0000	1.7221	4.1824	122.3347	6.4234
EADQSP	1.0000	0.0000	1.6911	3.1065	35.4253	5.5965
EADSHE	1.0000	0.0000	1.7346	3.3371	46.2132	5.7737
EADTTL	1.0000	0.0000	1.6261	3.1069	35.4409	5.5968
EAEADQ	1.0000	0.0000	1.6089	3.4633	53.4411	5.8707
EAEFRR	1.0000	0.0000	1.6226	3.8000	78.7678	6.1295
EAFNSP	1.0000	0.0000	1.7191	3.0651	33.7730	5.5646
EAFNTT	1.0000	0.0000	1.6563	3.3015	44.3515	5.7463
EAHKRS	1.0000	0.0000	1.7461	3.3787	48.4824	5.8057
EAIDIY	1.0000	0.0000	1.6440	3.6828	68.8217	6.0394
EAIEDS	1.0000	0.0000	1.6844	3.0512	33.2375	5.5540
EAIGAH	1.0000	0.0000	1.6404	3.8610	84.5010	6.1764
EAIGIR	1.0000	0.0000	1.6189	3.6491	66.1957	6.0135
EAIITK	1.0000	0.0000	1.6117	3.2701	42.7792	5.7222
EAIPRK	1.0000	0.0000	1.6177	3.4228	51.0070	5.8396
EAKGRN	1.0000	0.0000	1.6615	3.3715	48.0812	5.8002
EAKWTV	1.0000	0.0000	1.7863	4.3562	149.4393	6.5570
EALDRN	1.0000	0.0000	1.6549	3.0965	35.0203	5.5888
EALEDW	1.0000	0.0000	1.7992	4.1450	117.1810	6.3946
EALHVG	1.0000	0.0000	1.6908	3.7853	77.4422	6.1182
EALLLL	1.0000	0.0000	1.6365	2.6696	21.3929	5.2607
EAPDIP	1.0000	0.0000	1.6074	3.3807	48.5907	5.8072
EAPSQM	1.0000	0.0000	1.7585	3.4856	54.8321	5.8878
EAQFMS	1.0000	0.0000	1.7870	3.6716	67.9405	6.0308
EAQKNF	1.0000	0.0000	1.6624	3.3604	47.4679	5.7916
EAQQDS	1.0000	0.0000	1.6971	3.1566	37.5326	5.6350
EAQRYQ	1.0000	0.0000	1.6379	3.9213	90.5756	6.2227
EASLIP	1.0000	0.0000	1.6838	2.8916	27.6456	5.4313
EASLLL	1.0000	0.0000	1.6614	2.5255	18.1073	5.1499
EASRGN	1.0000	0.0000	1.7268	3.1264	36.2449	5.6117
EASYVD	1.0000	0.0000	1.7593	3.4950	55.4284	5.8950
EATHDI	1.0000	0.0000	1.6415	3.6141	63.5824	5.9866
EATTAL	1.0000	0.0000	1.6294	3.1599	37.6739	5.6375
EAVLPT	1.0000	0.0000	1.6427	3.3111	44.8482	5.7537
EAVTNT	1.0000	0.0000	1.6470	3.2461	41.6087	5.7037
EAYEIN	1.0000	0.0000	1.6811	3.5116	56.5049	5.9078
ECAANN	1.0000	0.0000	1.7770	3.6856	69.0431	6.0416
ECEGSQ	1.0000	0.0000	1.8444	3.9092	89.3179	6.2134
ECFLIG	1.0000	0.0000	1.7798	4.1830	122.4316	6.4239
ECIVAS	1.0000	0.0000	1.8377	3.8627	84.6583	6.1776
ECLLNT	1.0000	0.0000	1.7648	3.4187	50.7666	5.8364
ECLVST	1.0000	0.0000	1.8315	3.6094	63.2415	5.9830
ECNTLV	1.0000	0.0000	1.7829	3.7353	73.1047	6.0797
ECPKSN	1.0000	0.0000	1.8070	3.4225	50.9888	5.8393
ECPLTR	1.0000	0.0000	1.7559	3.9089	89.2832	6.2131
ECPSLA	1.0000	0.0000	1.8176	3.5518	59.1790	5.9387
ECTEQG	1.0000	0.0000	1.7242	4.1923	123.7492	6.4310
EDAHKK	1.0000	0.0000	1.6511	3.4970	55.5603	5.8966
EDAIGG	1.0000	0.0000	1.6248	3.6750	68.2045	6.0334
EDAQDL	1.0000	0.0000	1.6320	3.2239	40.5580	5.6867
EDDNPS	1.0000	0.0000	1.6761	2.7993	24.8511	5.3603
EDEAVT	1.0000	0.0000	1.6177	3.4708	53.9064	5.8764
EDENTD	1.0000	0.0000	1.6289	3.0830	34.4763	5.5784
EDFDVS	1.0000	0.0000	1.7284	3.3202	45.3199	5.7607
EDFPLQ	1.0000	0.0000	1.6531	3.4104	50.2857	5.8301
EDFTNQ	1.0000	0.0000	1.6585	3.3454	46.6541	5.7801
EDGDQM	1.0000	0.0000	1.6600	3.8830	86.6609	6.1933
EDGNTT	1.0000	0.0000	1.6466	3.2096	39.8935	5.6757
EDHSQY	1.0000	0.0000	1.7930	3.6683	67.6801	6.0283
EDKSAK	1.0000	0.0000	1.6720	2.8868	27.4947	5.4276
EDKSRN	1.0000	0.0000	1.6871	2.8414	26.0898	5.3927
EDLDAL	1.0000	0.0000	1.6367	2.9879	30.8957	5.5053
EDLDVL	1.0000	0.0000	1.6516	3.0923	34.8508	5.5856
EDLEKN	1.0000	0.0000	1.6346	2.8859	27.4632	5.4269
EDLELF	1.0000	0.0000	1.6634	3.1750	38.3348	5.6491
EDLIHK	1.0000	0.0000	1.6686	3.3640	47.6649	5.7943
EDLPKR	1.0000	0.0000	1.6370	3.1896	38.9876	5.6603
EDLPRQ	1.0000	0.0000	1.6403	3.3245	45.5459	5.7640
EDMESP	1.0000	0.0000	1.7478	3.3830	48.7197	5.8089
EDNDQE	1.0000	0.0000	1.6352	3.1799	38.5521	5.6528
EDNHFP	1.0000	0.0000	1.6950	3.6223	64.1846	5.9929
EDNKNH	1.0000	0.0000	1.6859	3.1473	37.1303	5.6278
EDNMEK	1.0000	0.0000	1.6893	3.4240	51.0795	5.8405
EDPEFL	1.0000	0.0000	1.6501	3.3608	47.4927	5.7919
EDPISR	1.0000	0.0000	1.6953	3.1246	36.1729	5.6104
EDPSNS	1.0000	0.0000	1.6877	2.4961	17.4994	5.1273
EDQIIA	1.0000	0.0000	1.6089	3.4251	51.1429	5.8413
EDRCSE	1.0000	0.0000	1.8275	3.7854	77.4466	6.1182
EDRGLT	1.0000	0.0000	1.6519	3.3748	48.2616	5.8026
EDSAQA	1.0000	0.0000	1.6940	3.1328	36.5146	5.6166
EDSDIY	1.0000	0.0000	1.7349	3.3056	44.5625	5.7495
EDSDNR	1.0000	0.0000	1.6922	2.8995	27.8983	5.4373
EDSEII	1.0000	0.0000	1.6807	3.0193	32.0350	5.5294
EDSKTE	1.0000	0.0000	1.6710	2.8991	27.8859	5.4370
EDSPRE	1.0000	0.0000	1.6959	3.1308	36.4326	5.6151
EDSSYQ	1.0000	0.0000	1.7773	3.0582	33.5033	5.5593
EDTASG	1.0000	0.0000	1.7035	3.1568	37.5389	5.6351
EDTLQR	1.0000	0.0000	1.6397	3.2777	43.1546	5.7280
EDTNST	1.0000	0.0000	1.6683	2.7324	23.0036	5.3089
EDVHFD	1.0000	0.0000	1.6542	3.9304	91.5230	6.2297
EDVKLT	1.0000	0.0000	1.6398	3.1734	38.2631	5.6478
EDWISS	1.0000	0.0000	1.8864	3.6385	65.3932	6.0053
EDYDHI	1.0000	0.0000	1.6730	3.9157	89.9946	6.2184
EDYLRS	1.0000	0.0000	1.7525	3.2523	41.9084	5.7085
EDYTFT	1.0000	0.0000	1.6636	3.7604	75.2557	6.0991
EEAQFM	1.0000	0.0000	1.6563	4.0021	99.4065	6.2848
EEDTAS	1.0000	0.0000	1.6808	3.0101	31.6981	5.5224
EEENRK	1.0000	0.0000	1.6430	3.1991	39.4174	5.6676
EEFIAQ	1.0000	0.0000	1.6211	3.6441	65.8204	6.0097
EEGDPL	1.0000	0.0000	1.6437	3.3219	45.4098	5.7620
EEGYKS	1.0000	0.0000	1.7579	3.4276	51.2916	5.8433
EEHPNQ	1.0000	0.0000	1.6774	3.5135	56.6288	5.9093
EEHRFC	1.0000	0.0000	1.7332	4.6083	199.7804	6.7508
EEHRSI	1.0000	0.0000	1.7468	3.4321	51.5563	5.8467
EEHSMH	1.0000	0.0000	1.8485	3.9701	95.8110	6.2602
EEIHAL	1.0000	0.0000	1.6692	3.5023	55.8980	5.9006
EEIPNN	1.0000	0.0000	1.6444	2.9734	30.3835	5.4942
EEKEYI	1.0000	0.0000	1.6504	3.6052	62.9377	5.9798
EEKHSP	1.0000	0.0000	1.7291	3.2528	41.9338	5.7089
EEKLLY	1.0000	0.0000	1.6870	3.2387	41.2558	5.6980
EELAMH	1.0000	0.0000	1.7204	3.8603	84.4252	6.1758
EELKKE	1.0000	0.0000	1.6257	3.0324	32.5244	5.5395
EELLLQ	1.0000	0.0000	1.6454	2.8799	27.2741	5.4222
EELQND	1.0000	0.0000	1.6452	3.0207	32.0886	5.5305
EELTND	1.0000	0.0000	1.6360	2.9238	28.6940	5.4560
EENKAT	1.0000	0.0000	1.6321	3.0779	34.2756	5.5745
EENQAC	1.0000	0.0000	1.7582	3.9141	89.8260	6.2172
EENRKL	1.0000	0.0000	1.6503	3.0128	31.7941	5.5244
EENSTI	1.0000	0.0000	1.6766	2.8008	24.8940	5.3615
EEPECL	1.0000	0.0000	1.7474	3.8565	84.0610	6.1729
EERNLN	1.0000	0.0000	1.6583	2.8934	27.7039	5.4327
EESLDP	1.0000	0.0000	1.6777	2.8448	26.1920	5.3953
EESLKP	1.0000	0.0000	1.6726	2.7867	24.4935	5.3507
EESTTL	1.0000	0.0000	1.6703	2.7779	24.2454	5.3439
EETKSM	1.0000	0.0000	1.7410	3.2781	43.1747	5.7284
EEYEIR	1.0000	0.0000	1.6443	3.7902	77.8799	6.1219
EEYVPT	1.0000	0.0000	1.6511	3.7791	76.8900	6.1134
EFAISF	1.0000	0.0000	1.7451	3.4496	52.6083	5.8602
EFAKDN	1.0000	0.0000	1.6576	3.2835	43.4453	5.7325
EFATFS	1.0000	0.0000	1.7428	3.4085	50.1745	5.8286
EFCHAP	1.0000	0.0000	1.7388	4.5339	183.3733	6.6936
EFDTIL	1.0000	0.0000	1.6492	3.3078	44.6788	5.7512
EFEGSE	1.0000	0.0000	1.7357	3.3912	49.1817	5.8152
EFELKG	1.0000	0.0000	1.6675	3.4500	52.6285	5.8604
EFFGRS	1.0000	0.0000	1.7748	3.6764	68.3124	6.0345
EFGMIL	1.0000	0.0000	1.7135	3.8808	86.4496	6.1916
EFIAQS	1.0000	0.0000	1.7221	3.3137	44.9790	5.7557
EFIDDY	1.0000	0.0000	1.6578	3.8216	80.7497	6.1461
EFKDSW	1.0000	0.0000	1.8903	4.0754	108.1606	6.3412
EFKSAV	1.0000	0.0000	1.7314	3.3151	45.0563	5.7568
EFLVDM	1.0000	0.0000	1.7123	3.8433	82.7944	6.1628
EFNKAN	1.0000	0.0000	1.6717	3.1062	35.4103	5.5962
EFNLEN	1.0000	0.0000	1.6744	2.9793	30.5914	5.4987
EFPQGK	1.0000	0.0000	1.6379	3.6854	69.0262	6.0414
EFQKED	1.0000	0.0000	1.6305	3.5120	56.5303	5.9081
EFQQAN	1.0000	0.0000	1.6634	3.4953	55.4495	5.8953
EFRRKP	1.0000	0.0000	1.6359	3.6885	69.2702	6.0438
EFRRQK	1.0000	0.0000	1.6351	3.7386	73.3859	6.0823
EFRSPQ	1.0000	0.0000	1.7328	3.3932	49.2995	5.8168
EFRTVT	1.0000	0.0000	1.6364	3.7102	71.0242	6.0605
EFSNPA	1.0000	0.0000	1.7191	3.0651	33.7730	5.5646
EFSRFP	1.0000	0.0000	1.7555	3.5292	57.6604	5.9214
EFTGSS	1.0000	0.0000	1.7666	3.0134	31.8171	5.5249
EFTNIG	1.0000	0.0000	1.6712	3.4635	53.4547	5.8708
EFTPSS	1.0000	0.0000	1.7385	2.8662	26.8474	5.4118
EFVNFL	1.0000	0.0000	1.7111	3.4997	55.7334	5.8987
EFWELA	1.0000	0.0000	1.8219	4.3578	149.7188	6.5582
EGAIIG	1.0000	0.0000	1.6231	3.6961	69.8777	6.0496
EGAPDQ	1.0000	0.0000	1.6175	3.5836	61.3910	5.9632
EGDDYL	1.0000	0.0000	1.6876	3.6025	62.7406	5.9777
EGDEDH	1.0000	0.0000	1.6474	3.7613	75.3283	6.0997
EGDNNN	1.0000	0.0000	1.6662	2.8949	27.7516	5.4338
EGDPLM	1.0000	0.0000	1.6969	3.6737	68.1024	6.0324
EGEKST	1.0000	0.0000	1.6973	3.0730	34.0814	5.5707
EGFFNK	1.0000	0.0000	1.6946	3.6173	63.8154	5.9890
EGHNFL	1.0000	0.0000	1.7327	3.6103	63.3060	5.9837
EGLFKI	1.0000	0.0000	1.6674	3.4438	52.2536	5.8557
EGLSHQ	1.0000	0.0000	1.7650	3.3485	46.8223	5.7825
EGLSKY	1.0000	0.0000	1.7574	3.2412	41.3777	5.7000
EGNPSL	1.0000	0.0000	1.6987	2.8141	25.2784	5.3717
EGNSEM	1.0000	0.0000	1.7774	3.3528	47.0521	5.7857
EGPGIS	1.0000	0.0000	1.7276	3.3455	46.6619	5.7802
EGQENE	1.0000	0.0000	1.6533	3.3810	48.6103	5.8075
EGRKMY	1.0000	0.0000	1.6938	4.2095	126.2242	6.4443
EGRSTL	1.0000	0.0000	1.7162	3.0716	34.0252	5.5696
EGRYDL	1.0000	0.0000	1.6937	3.7294	72.6150	6.0752
EGSERQ	1.0000	0.0000	1.7254	3.3548	47.1658	5.7873
EGSKKN	1.0000	0.0000	1.6907	2.8304	25.7588	5.3842
EGSLLT	1.0000	0.0000	1.6915	2.7855	24.4587	5.3497
[truncated: 12,857 more rows]
