# Supplementary material for: Evaluating deterministic motif significance measures in protein databases
Source: Algorithms Mol Biol. 2007 Dec 24;2:16. doi: 10.1186/1748-7188-2-16 (PMC2254621; doi:10.1186/1748-7188-2-16)
Supplement: Additional File 2 — Scripts and Datasets. This file contains the sequence datasets (synthetic and real) and the evaluated motifs. This data is separated according to the tables where it is presented and discussed. It also contains script programs (in perl language) developed for this work. [file 1748-7188-2-16-S2.zip › Scripts_and_Datasets/datasets/Table 4/40%/Motifs/score_SSN_s40_mlen_3_planted_syn0_len300_num50.txt]

Motif	Supp	IG	Pratt	LogOdds	Zscore	Info
AAA	1.0000	0.0000	2.6065	-0.3382	-0.8058	2.9488
AAC	1.0000	0.0000	2.8247	0.3200	0.7464	3.4547
AAD	2.0000	2.9303	2.6070	-0.0612	-0.2088	2.9303
AAE	4.0000	8.7545	2.6079	0.2241	1.0296	2.9182
AAF	2.0000	3.0977	2.6348	0.1565	0.5030	3.0977
AAG	1.0000	0.0000	2.6217	-0.1991	-0.4695	3.0556
AAH	1.0000	0.0000	2.6664	-0.0459	-0.1123	3.1735
AAI	2.0000	2.9355	2.6068	-0.0544	-0.1867	2.9355
AAK	3.0000	5.7074	2.6203	0.0152	0.0491	2.8537
AAL	2.0000	2.8090	2.6368	-0.2191	-0.7308	2.8090
AAM	1.0000	0.0000	2.6970	0.0329	0.0691	3.2340
AAN	3.0000	5.5371	2.6575	-0.0956	-0.3936	2.7685
AAP	5.0000	11.7023	2.6073	0.3306	1.7276	2.9256
AAQ	1.0000	0.0000	2.6072	-0.3093	-0.7345	2.9710
AAS	7.0000	16.1150	2.7167	0.1648	0.9923	2.6858
AAT	3.0000	5.7472	2.6150	0.0411	0.1525	2.8736
AAV	2.0000	3.0370	2.6170	0.0776	0.2437	3.0370
ACA	1.0000	0.0000	2.8247	0.3200	0.7464	3.4547
ACD	1.0000	0.0000	2.8307	0.2960	0.6877	3.4362
ACF	1.0000	0.0000	2.8165	0.5137	1.2451	3.6036
ACN	1.0000	0.0000	2.9295	0.0855	0.1904	3.2744
ACP	1.0000	0.0000	2.8324	0.2898	0.6727	3.4315
ACS	1.0000	0.0000	3.0087	-0.0221	-0.0576	3.1917
ACV	1.0000	0.0000	2.8116	0.4348	1.0360	3.5429
ACY	1.0000	0.0000	2.8316	0.5924	1.4639	3.6640
ADA	6.0000	14.6516	2.6070	0.4159	2.4186	2.9303
ADD	1.0000	0.0000	2.6070	-0.3862	-0.9263	2.9119
ADE	1.0000	0.0000	2.6076	-0.4020	-0.9665	2.8997
ADF	3.0000	6.1584	2.6387	0.3086	1.2447	3.0792
ADG	2.0000	3.0372	2.6247	0.0779	0.2445	3.0372
ADK	2.0000	2.8352	2.6180	-0.1849	-0.6163	2.8352
ADL	5.0000	11.1620	2.6331	0.1549	0.7865	2.7905
ADM	1.0000	0.0000	2.7024	0.0089	0.0138	3.2156
ADN	1.0000	0.0000	2.6525	-0.5967	-1.4931	2.7501
ADP	4.0000	8.7214	2.6072	0.2097	0.9613	2.9071
ADQ	4.0000	8.8576	2.6083	0.2688	1.2436	2.9525
ADR	2.0000	2.9912	2.6137	0.0180	0.0492	2.9912
ADS	4.0000	8.0022	2.7092	-0.1022	-0.4853	2.6674
ADT	1.0000	0.0000	2.6134	-0.4600	-1.1171	2.8552
ADV	3.0000	6.0371	2.6197	0.2297	0.9151	3.0186
ADY	1.0000	0.0000	2.6640	-0.0898	-0.2139	3.1397
AEA	3.0000	5.8364	2.6079	0.0991	0.3846	2.9182
AEC	2.0000	3.4241	2.8352	0.5812	2.0255	3.4241
AED	5.0000	11.5989	2.6076	0.2970	1.5433	2.8997
AEE	5.0000	11.5504	2.6079	0.2812	1.4575	2.8876
AEF	1.0000	0.0000	2.6418	-0.1843	-0.4344	3.0671
AEG	1.0000	0.0000	2.6273	-0.2389	-0.5641	3.0251
AEH	2.0000	3.1429	2.6751	0.2154	0.6988	3.1429
AEI	3.0000	5.8099	2.6076	0.0819	0.3156	2.9050
AEK	5.0000	11.2924	2.6170	0.1973	1.0092	2.8231
AEL	2.0000	2.7784	2.6311	-0.2589	-0.8655	2.7784
AEN	2.0000	2.7379	2.6497	-0.3115	-1.0463	2.7379
AEP	3.0000	5.7900	2.6076	0.0689	0.2637	2.8950
AEQ	1.0000	0.0000	2.6096	-0.3491	-0.8329	2.9404
AER	2.0000	2.9790	2.6156	0.0022	-0.0022	2.9790
AES	5.0000	10.6210	2.7046	-0.0211	-0.1236	2.6553
AET	3.0000	5.6860	2.6128	0.0013	-0.0062	2.8430
AEV	2.0000	3.0064	2.6220	0.0378	0.1139	3.0064
AFA	1.0000	0.0000	2.6348	-0.1445	-0.3410	3.0977
AFD	3.0000	6.1584	2.6387	0.3086	1.2447	3.0792
AFE	4.0000	9.2012	2.6418	0.4178	1.9842	3.0671
AFI	1.0000	0.0000	2.6375	-0.1617	-0.3813	3.0844
AFK	4.0000	9.0077	2.6664	0.3339	1.5614	3.0026
AFL	1.0000	0.0000	2.6917	-0.3264	-0.7766	2.9578
AFN	3.0000	5.8348	2.7203	0.0981	0.3806	2.9174
AFP	2.0000	3.0745	2.6398	0.1264	0.4034	3.0745
AFQ	1.0000	0.0000	2.6317	-0.1156	-0.2737	3.1199
AFS	1.0000	0.0000	2.7945	-0.4866	-1.1877	2.8347
AFT	2.0000	3.0225	2.6573	0.0588	0.1820	3.0225
AFV	1.0000	0.0000	2.6311	-0.0297	-0.0750	3.1859
AFW	1.0000	0.0000	2.9205	0.7456	1.9264	3.7818
AGA	1.0000	0.0000	2.6217	-0.1991	-0.4695	3.0556
AGC	1.0000	0.0000	2.8120	0.4590	1.0992	3.5615
AGD	2.0000	3.0372	2.6247	0.0779	0.2445	3.0372
AGE	1.0000	0.0000	2.6273	-0.2389	-0.5641	3.0251
AGF	2.0000	3.2045	2.6331	0.2956	0.9713	3.2045
AGH	1.0000	0.0000	2.6590	0.0932	0.2083	3.2804
AGI	2.0000	3.0424	2.6237	0.0847	0.2667	3.0424
AGL	1.0000	0.0000	2.6724	-0.3811	-0.9132	2.9158
AGN	3.0000	5.7508	2.6992	0.0435	0.1619	2.8754
AGP	1.0000	0.0000	2.6257	-0.2293	-0.5411	3.0325
AGQ	2.0000	3.0779	2.6194	0.1308	0.4180	3.0779
AGR	1.0000	0.0000	2.6190	-0.1200	-0.2839	3.1165
AGS	3.0000	5.5854	2.7702	-0.0641	-0.2675	2.7927
AGT	1.0000	0.0000	2.6409	-0.2969	-0.7042	2.9805
AGY	2.0000	3.2650	2.6529	0.3743	1.2465	3.2650
AHA	1.0000	0.0000	2.6664	-0.0459	-0.1123	3.1735
AHD	1.0000	0.0000	2.6713	-0.0699	-0.1677	3.1550
AHE	3.0000	6.2858	2.6751	0.3915	1.6020	3.1429
AHF	1.0000	0.0000	2.6650	0.1479	0.3353	3.3224
AHG	1.0000	0.0000	2.6590	0.0932	0.2083	3.2804
AHH	1.0000	0.0000	2.6866	0.2465	0.5683	3.3982
AHI	1.0000	0.0000	2.6698	-0.0631	-0.1520	3.1602
AHK	2.0000	3.0784	2.7037	0.1315	0.4202	3.0784
AHL	2.0000	3.0337	2.7317	0.0733	0.2294	3.0337
AHM	1.0000	0.0000	2.7118	0.3252	0.7594	3.4587
AHN	3.0000	5.9865	2.7625	0.1968	0.7797	2.9932
AHP	1.0000	0.0000	2.6727	-0.0760	-0.1820	3.1503
AHQ	1.0000	0.0000	2.6620	-0.0170	-0.0457	3.1957
AHR	1.0000	0.0000	2.6579	0.0333	0.0701	3.2343
AHS	4.0000	8.7316	2.8407	0.2141	0.9824	2.9105
AHT	3.0000	6.1966	2.6934	0.3335	1.3505	3.0983
AID	3.0000	5.8342	2.6069	0.0977	0.3789	2.9171
AIE	1.0000	0.0000	2.6076	-0.3952	-0.9492	2.9050
AIF	2.0000	3.0844	2.6375	0.1393	0.4462	3.0844
AIH	1.0000	0.0000	2.6698	-0.0631	-0.1520	3.1602
AII	2.0000	2.9223	2.6068	-0.0716	-0.2428	2.9223
AIK	2.0000	2.8405	2.6185	-0.1781	-0.5937	2.8405
AIL	2.0000	2.7957	2.6341	-0.2363	-0.7888	2.7957
AIN	7.0000	16.5318	2.6539	0.2552	1.5589	2.7553
AIP	2.0000	2.9123	2.6071	-0.0846	-0.2853	2.9123
AIQ	2.0000	2.9578	2.6079	-0.0255	-0.0924	2.9578
AIR	1.0000	0.0000	2.6130	-0.2762	-0.6539	2.9964
AIS	7.0000	16.0357	2.7113	0.1476	0.8859	2.6726
AIT	3.0000	5.7208	2.6137	0.0239	0.0839	2.8604
AIV	3.0000	6.0476	2.6188	0.2365	0.9431	3.0238
AIW	2.0000	3.6197	2.9262	0.8357	3.1472	3.6197
AKA	1.0000	0.0000	2.6203	-0.4619	-1.1222	2.8537
AKC	1.0000	0.0000	2.8673	0.1963	0.4489	3.3596
AKD	8.0000	19.8467	2.6180	0.4172	2.8019	2.8352
AKE	3.0000	5.6462	2.6170	-0.0246	-0.1096	2.8231
AKF	1.0000	0.0000	2.6664	-0.2682	-0.6344	3.0026
AKG	2.0000	2.9606	2.6491	-0.0218	-0.0805	2.9606
AKH	3.0000	6.1568	2.7037	0.3076	1.2402	3.0784
AKI	4.0000	8.5214	2.6185	0.1229	0.5547	2.8405
AKK	3.0000	5.5172	2.6186	-0.1085	-0.4455	2.7586
AKL	7.0000	16.2832	2.6273	0.2013	1.2193	2.7139
AKM	1.0000	0.0000	2.7373	-0.0908	-0.2162	3.1389
AKN	7.0000	16.0407	2.6407	0.1487	0.8925	2.6734
AKP	1.0000	0.0000	2.6175	-0.4921	-1.2026	2.8305
AKQ	2.0000	2.8759	2.6242	-0.1320	-0.4410	2.8759
AKR	1.0000	0.0000	2.6337	-0.3827	-0.9175	2.9145
AKS	2.0000	2.5908	2.6851	-0.5030	-1.7423	2.5908
AKT	2.0000	2.7785	2.6168	-0.2587	-0.8648	2.7785
AKV	1.0000	0.0000	2.6424	-0.3471	-0.8279	2.9419
AKY	1.0000	0.0000	2.6957	-0.1895	-0.4467	3.0630
ALA	3.0000	5.6179	2.6368	-0.0430	-0.1831	2.8090
ALC	2.0000	3.3148	2.8973	0.4391	1.4809	3.3148
ALD	1.0000	0.0000	2.6331	-0.5441	-1.3446	2.7905
ALE	6.0000	13.8918	2.6311	0.2182	1.2273	2.7784
ALF	2.0000	2.9578	2.6917	-0.0254	-0.0920	2.9578
ALG	2.0000	2.9158	2.6724	-0.0800	-0.2704	2.9158
ALH	1.0000	0.0000	2.7317	-0.2278	-0.5374	3.0337
ALI	1.0000	0.0000	2.6341	-0.5373	-1.3258	2.7957
ALK	2.0000	2.7139	2.6273	-0.3428	-1.1558	2.7139
ALL	5.0000	10.6766	2.6317	-0.0030	-0.0306	2.6691
ALM	1.0000	0.0000	2.7667	-0.1490	-0.3516	3.0942
ALN	9.0000	21.0297	2.6411	0.1996	1.3710	2.6287
ALP	4.0000	8.3573	2.6323	0.0518	0.2252	2.7858
ALQ	3.0000	5.6623	2.6423	-0.0141	-0.0677	2.8312
ALR	2.0000	2.8698	2.6544	-0.1399	-0.4671	2.8698
ALS	8.0000	17.8222	2.6773	0.0409	0.2477	2.5460
ALT	4.0000	8.2014	2.6272	-0.0158	-0.0863	2.7338
ALV	2.0000	2.8972	2.6647	-0.1043	-0.3498	2.8972
ALY	2.0000	3.0183	2.7232	0.0533	0.1643	3.0183
AMA	1.0000	0.0000	2.6970	0.0329	0.0691	3.2340
AMD	1.0000	0.0000	2.7024	0.0089	0.0138	3.2156
AMF	1.0000	0.0000	2.6915	0.2266	0.5208	3.3829
AMG	2.0000	3.3409	2.6865	0.4730	1.6066	3.3409
AMK	1.0000	0.0000	2.7373	-0.0908	-0.2162	3.1389
AML	3.0000	6.1884	2.7667	0.3281	1.3276	3.0942
AMN	1.0000	0.0000	2.7986	-0.2016	-0.4753	3.0538
AMP	3.0000	6.4216	2.7040	0.4798	1.9992	3.2108
AMQ	2.0000	3.2562	2.6918	0.3628	1.2059	3.2562
AMR	1.0000	0.0000	2.6867	0.1121	0.2521	3.2949
AMS	4.0000	8.9132	2.8786	0.2929	1.3604	2.9711
AMT	3.0000	6.3177	2.7264	0.4122	1.6936	3.1588
AMV	1.0000	0.0000	2.6858	0.1477	0.3350	3.3223
ANA	4.0000	8.3056	2.6575	0.0294	0.1219	2.7685
ANC	2.0000	3.2744	2.9295	0.3865	1.2902	3.2744
AND	4.0000	8.2502	2.6525	0.0054	0.0113	2.7501
ANE	4.0000	8.2138	2.6497	-0.0104	-0.0614	2.7379
ANF	4.0000	8.7523	2.7203	0.2231	1.0249	2.9174
ANG	3.0000	5.7508	2.6992	0.0435	0.1619	2.8754
ANH	1.0000	0.0000	2.7625	-0.2804	-0.6639	2.9932
ANI	3.0000	5.5106	2.6539	-0.1128	-0.4628	2.7553
ANK	7.0000	16.0407	2.6407	0.1487	0.8925	2.6734
ANL	6.0000	13.1436	2.6411	0.0235	0.1165	2.6287
ANM	1.0000	0.0000	2.7986	-0.2016	-0.4753	3.0538
ANN	7.0000	15.5298	2.6468	0.0379	0.2134	2.5883
ANP	1.0000	0.0000	2.6514	-0.6029	-1.5109	2.7453
ANQ	4.0000	8.3722	2.6645	0.0583	0.2552	2.7907
ANR	5.0000	11.3176	2.6788	0.2054	1.0525	2.8294
ANS	2.0000	2.5056	2.6749	-0.6137	-2.1816	2.5056
ANT	2.0000	2.6934	2.6423	-0.3695	-1.2502	2.6934
ANV	2.0000	2.8568	2.6906	-0.1568	-0.5232	2.8568
APA	2.0000	2.9256	2.6073	-0.0674	-0.2290	2.9256
APD	7.0000	17.4427	2.6072	0.4527	2.8647	2.9071
APF	1.0000	0.0000	2.6398	-0.1747	-0.4117	3.0745
APH	2.0000	3.1503	2.6727	0.2250	0.7311	3.1503
API	2.0000	2.9123	2.6071	-0.0846	-0.2853	2.9123
APK	3.0000	5.6610	2.6175	-0.0150	-0.0713	2.8305
APM	3.0000	6.4216	2.7040	0.4798	1.9992	3.2108
APN	1.0000	0.0000	2.6514	-0.6029	-1.5109	2.7453
APP	4.0000	8.7071	2.6073	0.2035	0.9321	2.9024
APQ	1.0000	0.0000	2.6088	-0.3395	-0.8090	2.9478
APR	1.0000	0.0000	2.6144	-0.2892	-0.6854	2.9864
APS	3.0000	5.3253	2.7073	-0.2333	-0.9540	2.6626
APT	1.0000	0.0000	2.6131	-0.4662	-1.1335	2.8504
APV	3.0000	6.0276	2.6205	0.2236	0.8896	3.0138
APY	3.0000	6.2699	2.6654	0.3811	1.5566	3.1349
AQA	1.0000	0.0000	2.6072	-0.3093	-0.7345	2.9710
AQD	2.0000	2.9525	2.6083	-0.0323	-0.1146	2.9525
AQE	3.0000	5.8808	2.6096	0.1280	0.5008	2.9404
AQF	1.0000	0.0000	2.6317	-0.1156	-0.2737	3.1199
AQG	1.0000	0.0000	2.6194	-0.1702	-0.4013	3.0779
AQI	1.0000	0.0000	2.6079	-0.3265	-0.7768	2.9578
AQK	2.0000	2.8759	2.6242	-0.1320	-0.4410	2.8759
AQL	4.0000	8.4935	2.6423	0.1109	0.4985	2.8312
AQN	3.0000	5.5815	2.6645	-0.0667	-0.2778	2.7907
AQP	3.0000	5.8956	2.6088	0.1376	0.5396	2.9478
AQQ	3.0000	5.9864	2.6073	0.1967	0.7795	2.9932
AQR	3.0000	6.0637	2.6106	0.2470	0.9865	3.0318
AQS	6.0000	13.5403	2.7266	0.1268	0.7012	2.7081
AQT	1.0000	0.0000	2.6182	-0.4071	-0.9795	2.8958
AQV	3.0000	6.1185	2.6152	0.2826	1.1351	3.0592
AQY	1.0000	0.0000	2.6551	-0.0369	-0.0917	3.1803
ARA	2.0000	3.0096	2.6116	0.0420	0.1274	3.0096
ARC	1.0000	0.0000	2.8130	0.3991	0.9444	3.5155
ARD	3.0000	5.9824	2.6137	0.1941	0.7688	2.9912
ARE	1.0000	0.0000	2.6156	-0.2988	-0.7088	2.9790
ARG	2.0000	3.1165	2.6190	0.1811	0.5843	3.1165
ARH	1.0000	0.0000	2.6579	0.0333	0.0701	3.2343
ARI	2.0000	2.9964	2.6130	0.0248	0.0713	2.9964
ARK	1.0000	0.0000	2.6337	-0.3827	-0.9175	2.9145
ARL	2.0000	2.8698	2.6544	-0.1399	-0.4671	2.8698
ARN	3.0000	5.6588	2.6788	-0.0164	-0.0770	2.8294
ARP	1.0000	0.0000	2.6144	-0.2892	-0.6854	2.9864
ARQ	1.0000	0.0000	2.6106	-0.2301	-0.5430	3.0318
ARR	2.0000	3.0705	2.6121	0.1212	0.3864	3.0705
ARS	4.0000	8.2401	2.7454	0.0010	-0.0089	2.7467
ART	3.0000	5.8689	2.6266	0.1203	0.4697	2.9345
ASA	3.0000	5.3717	2.7167	-0.2032	-0.8296	2.6858
ASD	6.0000	13.3370	2.7092	0.0739	0.4008	2.6674
ASE	4.0000	7.9658	2.7046	-0.1180	-0.5587	2.6553
ASF	1.0000	0.0000	2.7945	-0.4866	-1.1877	2.8347
ASG	4.0000	8.3782	2.7702	0.0608	0.2671	2.7927
ASH	3.0000	5.8211	2.8407	0.0892	0.3447	2.9105
ASI	7.0000	16.0357	2.7113	0.1476	0.8859	2.6726
ASK	4.0000	7.7723	2.6851	-0.2019	-0.9522	2.5908
ASL	6.0000	12.7301	2.6773	-0.0840	-0.4912	2.5460
ASM	3.0000	5.9421	2.8786	0.1679	0.6622	2.9711
ASN	10.0000	22.5504	2.6749	0.0852	0.6005	2.5056
ASP	2.0000	2.6626	2.7073	-0.4094	-1.3939	2.6626
ASQ	8.0000	18.9564	2.7266	0.2517	1.6430	2.7081
ASR	8.0000	19.2269	2.7454	0.3020	1.9869	2.7467
ASS	14.0000	31.4979	2.6853	0.1238	1.0452	2.4229
AST	4.0000	7.8320	2.6901	-0.1760	-0.8299	2.6107
ASV	5.0000	11.0964	2.7599	0.1335	0.6751	2.7741
ASY	1.0000	0.0000	2.8312	-0.4079	-0.9816	2.8952
ATA	5.0000	11.4944	2.6150	0.2630	1.3593	2.8736
ATC	1.0000	0.0000	2.8560	0.2222	0.5103	3.3795
ATD	1.0000	0.0000	2.6134	-0.4600	-1.1171	2.8552
ATE	8.0000	19.9011	2.6128	0.4273	2.8756	2.8430
ATF	2.0000	3.0225	2.6573	0.0588	0.1820	3.0225
ATG	2.0000	2.9805	2.6409	0.0041	0.0039	2.9805
ATH	5.0000	12.3932	2.6934	0.5553	3.0401	3.0983
ATI	2.0000	2.8604	2.6137	-0.1522	-0.5077	2.8604
ATK	2.0000	2.7785	2.6168	-0.2587	-0.8648	2.7785
ATL	5.0000	10.9352	2.6272	0.0811	0.4031	2.7338
ATN	3.0000	5.3867	2.6423	-0.1934	-0.7895	2.6934
ATP	2.0000	2.8504	2.6131	-0.1651	-0.5507	2.8504
ATQ	2.0000	2.8958	2.6182	-0.1061	-0.3557	2.8958
ATR	2.0000	2.9345	2.6266	-0.0558	-0.1912	2.9345
ATS	3.0000	5.2214	2.6901	-0.3009	-1.2369	2.6107
ATT	5.0000	11.1938	2.6142	0.1652	0.8406	2.7984
ATV	1.0000	0.0000	2.6346	-0.3212	-0.7637	2.9619
AVA	2.0000	3.0370	2.6170	0.0776	0.2437	3.0370
AVC	1.0000	0.0000	2.8116	0.4348	1.0360	3.5429
AVD	3.0000	6.0371	2.6197	0.2297	0.9151	3.0186
AVE	2.0000	3.0064	2.6220	0.0378	0.1139	3.0064
AVF	2.0000	3.1859	2.6311	0.2714	0.8882	3.1859
AVG	1.0000	0.0000	2.6213	-0.0843	-0.2012	3.1439
AVH	1.0000	0.0000	2.6578	0.0690	0.1523	3.2617
AVI	2.0000	3.0238	2.6188	0.0604	0.1875	3.0238
AVK	1.0000	0.0000	2.6424	-0.3471	-0.8279	2.9419
AVL	2.0000	2.8972	2.6647	-0.1043	-0.3498	2.8972
AVM	1.0000	0.0000	2.6858	0.1477	0.3350	3.3223
AVN	1.0000	0.0000	2.6906	-0.4579	-1.1115	2.8568
AVP	3.0000	6.0276	2.6205	0.2236	0.8896	3.0138
AVQ	1.0000	0.0000	2.6152	-0.1945	-0.4584	3.0592
AVS	6.0000	13.8705	2.7599	0.2127	1.1950	2.7741
AVT	1.0000	0.0000	2.6346	-0.3212	-0.7637	2.9619
AVY	1.0000	0.0000	2.6516	0.0490	0.1062	3.2464
AWD	1.0000	0.0000	2.9278	0.5279	1.2839	3.6145
AWF	1.0000	0.0000	2.9205	0.7456	1.9264	3.7818
AWG	1.0000	0.0000	2.9141	0.6910	1.7554	3.7398
AWI	1.0000	0.0000	2.9262	0.5347	1.3025	3.6197
AWL	1.0000	0.0000	2.9891	0.3700	0.8707	3.4931
AWP	1.0000	0.0000	2.9293	0.5217	1.2670	3.6097
AWR	1.0000	0.0000	2.9133	0.6311	1.5760	3.6938
AWT	1.0000	0.0000	2.9507	0.4541	1.0864	3.5578
AWV	1.0000	0.0000	2.9130	0.6667	1.6818	3.7212
AYA	1.0000	0.0000	2.6593	-0.0658	-0.1584	3.1581
AYC	1.0000	0.0000	2.8316	0.5924	1.4639	3.6640
AYD	1.0000	0.0000	2.6640	-0.0898	-0.2139	3.1397
AYF	3.0000	6.6140	2.6593	0.6050	2.5984	3.3070
AYG	2.0000	3.2650	2.6529	0.3743	1.2465	3.2650
AYH	2.0000	3.3828	2.6812	0.5276	1.8143	3.3828
AYK	1.0000	0.0000	2.6957	-0.1895	-0.4467	3.0630
AYL	2.0000	3.0183	2.7232	0.0533	0.1643	3.0183
AYN	3.0000	5.9558	2.7536	0.1768	0.6983	2.9779
AYQ	1.0000	0.0000	2.6551	-0.0369	-0.0917	3.1803
AYS	4.0000	8.6856	2.8312	0.1942	0.8880	2.8952
AYV	2.0000	3.2464	2.6516	0.3500	1.1608	3.2464
CAE	1.0000	0.0000	2.8352	0.2802	0.6494	3.4241
CAF	1.0000	0.0000	2.8165	0.5137	1.2451	3.6036
CAI	1.0000	0.0000	2.8289	0.3028	0.7043	3.4414
CAK	2.0000	3.3596	2.8673	0.4973	1.6983	3.3596
CAL	1.0000	0.0000	2.8973	0.1381	0.3125	3.3148
CAN	1.0000	0.0000	2.9295	0.0855	0.1904	3.2744
CAQ	1.0000	0.0000	2.8191	0.3489	0.8179	3.4769
CDF	1.0000	0.0000	2.8313	0.4897	1.1805	3.5851
CDG	1.0000	0.0000	2.8244	0.4350	1.0366	3.5431
CDI	1.0000	0.0000	2.8340	0.2788	0.6460	3.4230
CDK	3.0000	6.6823	2.8673	0.6494	2.8231	3.3411
CDL	1.0000	0.0000	2.8946	0.1141	0.2567	3.2964
CDN	1.0000	0.0000	2.9245	0.0615	0.1350	3.2560
CDR	1.0000	0.0000	2.8227	0.3751	0.8836	3.4971
CDS	1.0000	0.0000	2.9995	-0.0461	-0.1129	3.1733
CDT	2.0000	3.3610	2.8572	0.4992	1.7056	3.3610
CEE	1.0000	0.0000	2.8425	0.2404	0.5537	3.3935
CEH	1.0000	0.0000	2.8679	0.5725	1.4077	3.6488
CEK	1.0000	0.0000	2.8678	0.1565	0.3555	3.3290
CEL	2.0000	3.2843	2.8933	0.3993	1.3362	3.2843
CEM	2.0000	3.7093	2.8975	0.9523	3.7451	3.7093
CEN	1.0000	0.0000	2.9217	0.0457	0.0986	3.2438
CEQ	1.0000	0.0000	2.8318	0.3091	0.7197	3.4463
CER	2.0000	3.4849	2.8297	0.6604	2.3515	3.4849
CES	1.0000	0.0000	2.9938	-0.0619	-0.1493	3.1611
CFE	2.0000	3.5730	2.8416	0.7749	2.8584	3.5730
CFH	1.0000	0.0000	2.7244	0.8060	2.1243	3.8283
CFI	1.0000	0.0000	2.8270	0.4965	1.1987	3.5903
CFK	1.0000	0.0000	2.9030	0.3900	0.9211	3.5085
CFN	1.0000	0.0000	2.9990	0.2792	0.6470	3.4233
CFP	2.0000	3.5804	2.8353	0.7845	2.9030	3.5804
CFQ	1.0000	0.0000	2.8001	0.5426	1.3242	3.6258
CFV	1.0000	0.0000	2.7607	0.6285	1.5684	3.6918
CGG	2.0000	3.6684	2.7616	0.8991	3.4645	3.6684
CGN	1.0000	0.0000	2.9749	0.2245	0.5159	3.3813
CHF	1.0000	0.0000	2.7244	0.8060	2.1243	3.8283
CHS	1.0000	0.0000	3.1614	0.2702	0.6254	3.4164
CID	1.0000	0.0000	2.8340	0.2788	0.6460	3.4230
CIE	2.0000	3.4108	2.8380	0.5640	1.9570	3.4108
CIG	1.0000	0.0000	2.8208	0.4418	1.0543	3.5483
CIH	1.0000	0.0000	2.8500	0.5951	1.4718	3.6661
CIN	1.0000	0.0000	2.9258	0.0683	0.1507	3.2612
CIS	1.0000	0.0000	3.0020	-0.0393	-0.0972	3.1785
CIW	1.0000	0.0000	3.1403	1.1929	3.6814	4.1256
CKA	1.0000	0.0000	2.8673	0.1963	0.4489	3.3596
CKD	2.0000	3.3411	2.8673	0.4733	1.6078	3.3411
CKG	2.0000	3.4665	2.8871	0.6364	2.2506	3.4665
CKI	2.0000	3.3464	2.8672	0.4801	1.6333	3.3464
CKL	2.0000	3.2198	2.8943	0.3154	1.0397	3.2198
CKP	2.0000	3.3364	2.8675	0.4671	1.5847	3.3364
CKR	1.0000	0.0000	2.8747	0.2754	0.6379	3.4204
CKV	3.0000	6.8957	2.8814	0.7882	3.5765	3.4478
CLD	1.0000	0.0000	2.8946	0.1141	0.2567	3.2964
CLE	1.0000	0.0000	2.8933	0.0983	0.2201	3.2843
CLF	1.0000	0.0000	2.9516	0.3318	0.7755	3.4637
CLH	1.0000	0.0000	2.9962	0.4304	1.0246	3.5395
CLI	1.0000	0.0000	2.8953	0.1209	0.2725	3.3016
CLL	1.0000	0.0000	2.9028	-0.0438	-0.1077	3.1750
CLN	5.0000	12.5384	2.9161	0.6025	3.3387	3.1346
CLP	1.0000	0.0000	2.8941	0.1079	0.2423	3.2916
CLS	2.0000	3.0519	2.9596	0.0970	0.3071	3.0519
CLT	1.0000	0.0000	2.8926	0.0403	0.0861	3.2397
CMN	1.0000	0.0000	3.0925	0.4566	1.0928	3.5596
CMQ	1.0000	0.0000	2.8383	0.7200	1.8452	3.7621
CMR	1.0000	0.0000	2.7994	0.7702	2.0059	3.8007
CNA	2.0000	3.2744	2.9295	0.3865	1.2902	3.2744
CNE	1.0000	0.0000	2.9217	0.0457	0.0986	3.2438
CNF	2.0000	3.4233	2.9990	0.5802	2.0215	3.4233
CNG	4.0000	10.1439	2.9749	0.8266	4.3880	3.3813
CNK	1.0000	0.0000	2.9139	-0.0382	-0.0947	3.1793
CNL	3.0000	6.2692	2.9161	0.3807	1.5548	3.1346
CNM	1.0000	0.0000	3.0925	0.4566	1.0928	3.5596
CNP	1.0000	0.0000	2.9233	0.0553	0.1207	3.2512
CNR	2.0000	3.3353	2.9523	0.4657	1.5794	3.3353
CNS	2.0000	3.0115	2.9554	0.0444	0.1353	3.0115
CNV	1.0000	0.0000	2.9652	0.2003	0.4585	3.3627
CPK	1.0000	0.0000	2.8675	0.1661	0.3780	3.3364
CPN	1.0000	0.0000	2.9233	0.0553	0.1207	3.2512
CPP	1.0000	0.0000	2.8382	0.2596	0.5997	3.4083
CPS	1.0000	0.0000	2.9972	-0.0523	-0.1272	3.1685
CQA	1.0000	0.0000	2.8191	0.3489	0.8179	3.4769
CQF	1.0000	0.0000	2.8001	0.5426	1.3242	3.6258
CQI	2.0000	3.4637	2.8242	0.6327	2.2354	3.4637
CQL	1.0000	0.0000	2.9019	0.1670	0.3801	3.3371
CQM	1.0000	0.0000	2.8383	0.7200	1.8452	3.7621
CQN	1.0000	0.0000	2.9368	0.1144	0.2574	3.2966
CQQ	2.0000	3.4991	2.8117	0.6788	2.4300	3.4991
CQY	1.0000	0.0000	2.8114	0.6213	1.5472	3.6862
CRD	1.0000	0.0000	2.8227	0.3751	0.8836	3.4971
CRF	2.0000	3.6644	2.7753	0.8939	3.4377	3.6644
CRL	1.0000	0.0000	2.9130	0.2172	0.4986	3.3757
CRN	1.0000	0.0000	2.9523	0.1647	0.3746	3.3353
CRP	2.0000	3.4923	2.8254	0.6700	2.3923	3.4923
CRR	1.0000	0.0000	2.7888	0.4783	1.1502	3.5764
CRV	1.0000	0.0000	2.7820	0.5140	1.2459	3.6038
CSA	1.0000	0.0000	3.0087	-0.0221	-0.0576	3.1917
CSG	1.0000	0.0000	3.0740	0.1170	0.2634	3.2986
CSL	2.0000	3.0519	2.9596	0.0970	0.3071	3.0519
CSM	1.0000	0.0000	3.2090	0.3490	0.8182	3.4770
CSN	3.0000	6.0230	2.9554	0.2205	0.8771	3.0115
CSP	2.0000	3.1685	2.9972	0.2487	0.8113	3.1685
CSQ	1.0000	0.0000	3.0207	0.0068	0.0090	3.2139
CSR	1.0000	0.0000	3.0436	0.0571	0.1248	3.2526
CSS	3.0000	5.8576	2.9630	0.1129	0.4401	2.9288
CSV	2.0000	3.2800	3.0614	0.3937	1.3162	3.2800
CSY	1.0000	0.0000	3.1496	0.2503	0.5774	3.4011
CTA	2.0000	3.3795	2.8560	0.5232	1.7975	3.3795
CTE	1.0000	0.0000	2.8586	0.1824	0.4163	3.3489
CTF	1.0000	0.0000	2.8828	0.4159	0.9872	3.5284
CTI	2.0000	3.3663	2.8567	0.5060	1.7315	3.3663
CTK	1.0000	0.0000	2.8739	0.0985	0.2205	3.2844
CTS	1.0000	0.0000	2.9761	-0.1199	-0.2837	3.1166
CTY	1.0000	0.0000	2.9095	0.4946	1.1936	3.5889
CVA	1.0000	0.0000	2.8116	0.4348	1.0360	3.5429
CVL	1.0000	0.0000	2.9232	0.2529	0.5836	3.4031
CVN	1.0000	0.0000	2.9652	0.2003	0.4585	3.3627
CVP	1.0000	0.0000	2.8261	0.4046	0.9583	3.5197
CVW	1.0000	0.0000	2.9991	1.3249	4.3633	4.2271
CVY	1.0000	0.0000	2.7602	0.7072	1.8053	3.7523
CWP	1.0000	0.0000	3.1546	1.1799	3.6192	4.1156
CWV	1.0000	0.0000	2.9991	1.3249	4.3633	4.2271
CYC	1.0000	0.0000	2.7470	1.2505	3.9677	4.1699
CYE	1.0000	0.0000	2.8616	0.5526	1.3518	3.6334
CYF	1.0000	0.0000	2.7255	0.7861	2.0578	3.8129
CYG	1.0000	0.0000	2.7483	0.7314	1.8812	3.7709
CYL	1.0000	0.0000	2.9865	0.4105	0.9733	3.5242
CYT	1.0000	0.0000	2.9095	0.4946	1.1936	3.5889
CYV	1.0000	0.0000	2.7602	0.7072	1.8053	3.7523
DAA	1.0000	0.0000	2.6070	-0.3622	-0.8657	2.9303
DAC	1.0000	0.0000	2.8307	0.2960	0.6877	3.4362
DAD	2.0000	2.9119	2.6070	-0.0852	-0.2873	2.9119
DAE	5.0000	11.5989	2.6076	0.2970	1.5433	2.8997
DAF	5.0000	12.3169	2.6387	0.5305	2.8867	3.0792
DAG	1.0000	0.0000	2.6247	-0.2232	-0.5264	3.0372
DAH	3.0000	6.3100	2.6713	0.4073	1.6716	3.1550
DAI	1.0000	0.0000	2.6069	-0.3794	-0.9091	2.9171
DAK	5.0000	11.3410	2.6180	0.2131	1.0928	2.8352
DAL	5.0000	11.1620	2.6331	0.1549	0.7865	2.7905
DAM	3.0000	6.4311	2.7024	0.4860	2.0277	3.2156
DAN	4.0000	8.2502	2.6525	0.0054	0.0113	2.7501
DAP	3.0000	5.8142	2.6072	0.0847	0.3269	2.9071
DAQ	2.0000	2.9525	2.6083	-0.0323	-0.1146	2.9525
DAR	2.0000	2.9912	2.6137	0.0180	0.0492	2.9912
DAS	5.0000	10.6696	2.7092	-0.0053	-0.0423	2.6674
DAT	3.0000	5.7103	2.6134	0.0171	0.0568	2.8552
DAV	2.0000	3.0186	2.6197	0.0536	0.1654	3.0186
DAY	1.0000	0.0000	2.6640	-0.0898	-0.2139	3.1397
DCA	1.0000	0.0000	2.8307	0.2960	0.6877	3.4362
DCD	1.0000	0.0000	2.8355	0.2720	0.6295	3.4178
DCF	1.0000	0.0000	2.8313	0.4897	1.1805	3.5851
DCI	1.0000	0.0000	2.8340	0.2788	0.6460	3.4230
DCL	2.0000	3.2964	2.8946	0.4151	1.3933	3.2964
DCN	1.0000	0.0000	2.9245	0.0615	0.1350	3.2560
DCS	2.0000	3.1733	2.9995	0.2549	0.8323	3.1733
DCY	1.0000	0.0000	2.8494	0.5684	1.3960	3.6456
DDD	1.0000	0.0000	2.6065	-0.4102	-0.9876	2.8934
DDE	2.0000	2.8813	2.6068	-0.1250	-0.4179	2.8813
DDF	2.0000	3.0608	2.6417	0.1085	0.3449	3.0608
DDG	2.0000	3.0188	2.6270	0.0539	0.1661	3.0188
DDH	2.0000	3.1366	2.6753	0.2072	0.6714	3.1366
DDI	1.0000	0.0000	2.6066	-0.4034	-0.9701	2.8987
DDK	2.0000	2.8168	2.6154	-0.2089	-0.6965	2.8168
DDL	5.0000	11.0882	2.6292	0.1309	0.6613	2.7721
DDN	5.0000	10.9265	2.6474	0.0783	0.3886	2.7316
DDP	6.0000	14.4434	2.6066	0.3618	2.0823	2.8887
DDQ	2.0000	2.9341	2.6088	-0.0563	-0.1928	2.9341
DDS	7.0000	15.8937	2.7016	0.1168	0.6961	2.6489
DDT	3.0000	5.6734	2.6113	-0.0069	-0.0390	2.8367
DDV	1.0000	0.0000	2.6216	-0.2714	-0.6421	3.0001
DEA	1.0000	0.0000	2.6076	-0.4020	-0.9665	2.8997
DEC	1.0000	0.0000	2.8392	0.2562	0.5915	3.4056
DED	4.0000	8.6439	2.6068	0.1761	0.8028	2.8813
DEE	2.0000	2.8691	2.6067	-0.1408	-0.4700	2.8691
DEF	3.0000	6.0973	2.6443	0.2688	1.0773	3.0486
DEG	1.0000	0.0000	2.6291	-0.2629	-0.6218	3.0066
DEH	2.0000	3.1244	2.6785	0.1914	0.6186	3.1244
DEI	3.0000	5.7730	2.6069	0.0579	0.2196	2.8865
DEK	1.0000	0.0000	2.6141	-0.5257	-1.2938	2.8047
DEL	3.0000	5.5198	2.6270	-0.1068	-0.4386	2.7599
DEN	4.0000	8.1585	2.6444	-0.0344	-0.1720	2.7195
DER	2.0000	2.9606	2.6166	-0.0218	-0.0804	2.9606
DES	4.0000	7.9104	2.6969	-0.1420	-0.6706	2.6368
DET	3.0000	5.6491	2.6105	-0.0227	-0.1020	2.8246
DEW	1.0000	0.0000	2.9350	0.4881	1.1763	3.5839
DFA	1.0000	0.0000	2.6387	-0.1685	-0.3972	3.0792
DFD	3.0000	6.1215	2.6417	0.2846	1.1435	3.0608
DFE	1.0000	0.0000	2.6443	-0.2083	-0.4911	3.0486
DFF	1.0000	0.0000	2.6503	0.0252	0.0514	3.2281
DFH	1.0000	0.0000	2.6764	0.1239	0.2794	3.3039
DFK	6.0000	14.9207	2.6661	0.4860	2.8674	2.9841
DFL	2.0000	2.9394	2.6894	-0.0494	-0.1703	2.9394
DFM	1.0000	0.0000	2.7042	0.2026	0.4639	3.3644
DFN	1.0000	0.0000	2.7161	-0.4030	-0.9690	2.8990
DFR	2.0000	3.1401	2.6361	0.2117	0.6866	3.1401
DFS	2.0000	2.8163	2.7870	-0.2095	-0.6987	2.8163
DFT	1.0000	0.0000	2.6579	-0.2663	-0.6298	3.0041
DFV	3.0000	6.3349	2.6384	0.4235	1.7436	3.1675
DGD	2.0000	3.0188	2.6270	0.0539	0.1661	3.0188
DGF	3.0000	6.3722	2.6411	0.4477	1.8525	3.1861
DGG	1.0000	0.0000	2.6307	-0.0841	-0.2006	3.1441
DGH	1.0000	0.0000	2.6687	0.0692	0.1528	3.2619
DGI	2.0000	3.0240	2.6263	0.0607	0.1883	3.0240
DGK	2.0000	2.9421	2.6483	-0.0458	-0.1587	2.9421
DGL	6.0000	14.4869	2.6698	0.3731	2.1520	2.8974
DGN	3.0000	5.7139	2.6949	0.0195	0.0661	2.8570
DGP	1.0000	0.0000	2.6278	-0.2533	-0.5986	3.0140
DGS	4.0000	8.3228	2.7627	0.0368	0.1564	2.7743
DGV	2.0000	3.1255	2.6275	0.1927	0.6230	3.1255
DGY	1.0000	0.0000	2.6623	0.0492	0.1068	3.2466
DHA	3.0000	6.3100	2.6713	0.4073	1.6716	3.1550
DHF	2.0000	3.3039	2.6764	0.4249	1.4289	3.3039
DHI	1.0000	0.0000	2.6741	-0.0871	-0.2075	3.1418
DHK	2.0000	3.0599	2.7039	0.1075	0.3413	3.0599
DHL	4.0000	9.0456	2.7296	0.3503	1.6429	3.0152
DHP	2.0000	3.1318	2.6765	0.2010	0.6507	3.1318
DHS	1.0000	0.0000	2.8330	-0.4119	-0.9920	2.8921
DHT	4.0000	9.2396	2.6946	0.4344	2.0701	3.0799
DHV	1.0000	0.0000	2.6668	0.0450	0.0969	3.2433
DHY	1.0000	0.0000	2.6947	0.2025	0.4637	3.3644
DIA	1.0000	0.0000	2.6069	-0.3794	-0.9091	2.9171
DID	3.0000	5.7973	2.6066	0.0737	0.2828	2.8987
DIE	2.0000	2.8865	2.6069	-0.1182	-0.3956	2.8865
DIG	1.0000	0.0000	2.6263	-0.2404	-0.5675	3.0240
DIH	3.0000	6.2836	2.6741	0.3901	1.5958	3.1418
DII	2.0000	2.9039	2.6066	-0.0956	-0.3214	2.9039
DIK	8.0000	19.7541	2.6160	0.4000	2.6774	2.8220
DIL	2.0000	2.7773	2.6302	-0.2603	-0.8703	2.7773
DIM	2.0000	3.2023	2.7056	0.2927	0.9614	3.2023
DIN	4.0000	8.2106	2.6487	-0.0118	-0.0679	2.7369
DIP	3.0000	5.7878	2.6066	0.0675	0.2580	2.8939
DIQ	3.0000	5.8786	2.6086	0.1266	0.4951	2.9393
DIR	3.0000	5.9559	2.6146	0.1769	0.6986	2.9780
DIS	6.0000	13.2709	2.7037	0.0567	0.3035	2.6542
DIT	4.0000	8.5258	2.6118	0.1249	0.5636	2.8419
DIW	1.0000	0.0000	2.9305	0.5107	1.2371	3.6013
DKA	3.0000	5.6705	2.6180	-0.0088	-0.0466	2.8352
DKD	6.0000	14.0840	2.6154	0.2682	1.5201	2.8168
DKE	4.0000	8.4140	2.6141	0.0764	0.3387	2.8047
DKF	2.0000	2.9841	2.6661	0.0088	0.0193	2.9841
DKG	1.0000	0.0000	2.6483	-0.3469	-0.8273	2.9421
DKH	1.0000	0.0000	2.7039	-0.1936	-0.4563	3.0599
DKI	4.0000	8.4661	2.6160	0.0989	0.4433	2.8220
DKK	2.0000	2.7402	2.6145	-0.3086	-1.0363	2.7402
DKL	5.0000	10.7817	2.6222	0.0312	0.1456	2.6954
DKM	2.0000	3.1205	2.7377	0.1862	0.6014	3.1205
DKN	7.0000	15.9300	2.6346	0.1247	0.7446	2.6550
DKP	4.0000	8.4361	2.6148	0.0860	0.3832	2.8120
DKQ	1.0000	0.0000	2.6222	-0.4570	-1.1092	2.8575
DKR	4.0000	8.6883	2.6324	0.1953	0.8935	2.8961
DKS	8.0000	18.0062	2.6771	0.0751	0.4709	2.5723
DKT	2.0000	2.7601	2.6131	-0.2827	-0.9469	2.7601
DKV	1.0000	0.0000	2.6414	-0.3711	-0.8881	2.9235
DKW	1.0000	0.0000	2.9602	0.4042	0.9573	3.5194
DKY	3.0000	6.0892	2.6958	0.2636	1.0555	3.0446
DLA	4.0000	8.3715	2.6331	0.0580	0.2537	2.7905
DLD	5.0000	11.0882	2.6292	0.1309	0.6613	2.7721
DLE	3.0000	5.5198	2.6270	-0.1068	-0.4386	2.7599
DLG	2.0000	2.8974	2.6698	-0.1040	-0.3491	2.8974
DLI	3.0000	5.5546	2.6302	-0.0842	-0.3479	2.7773
DLK	4.0000	8.0863	2.6222	-0.0658	-0.3165	2.6954
DLL	7.0000	15.9042	2.6258	0.1191	0.7101	2.6507
DLM	3.0000	6.1515	2.7646	0.3041	1.2256	3.0757
DLN	2.0000	2.6103	2.6345	-0.4776	-1.6459	2.6103
DLP	10.0000	24.9058	2.6283	0.4257	3.2021	2.7673
DLQ	3.0000	5.6254	2.6389	-0.0381	-0.1635	2.8127
DLR	3.0000	5.7027	2.6514	0.0122	0.0371	2.8514
DLS	8.0000	17.6931	2.6690	0.0169	0.0913	2.5276
DLT	5.0000	10.8614	2.6224	0.0571	0.2792	2.7153
DLV	3.0000	5.7575	2.6619	0.0478	0.1793	2.8788
DLW	1.0000	0.0000	2.9853	0.3460	0.8108	3.4747
DMD	1.0000	0.0000	2.7069	-0.0151	-0.0415	3.1971
DMF	1.0000	0.0000	2.7042	0.2026	0.4639	3.3644
DMI	1.0000	0.0000	2.7056	-0.0083	-0.0258	3.2023
DML	3.0000	6.1515	2.7646	0.3041	1.2256	3.0757
DMN	1.0000	0.0000	2.7945	-0.2256	-0.5323	3.0353
DMP	2.0000	3.1924	2.7083	0.2797	0.9169	3.1924
DMS	3.0000	5.9053	2.8706	0.1439	0.5650	2.9526
DMT	3.0000	6.2808	2.7278	0.3882	1.5877	3.1404
DMV	1.0000	0.0000	2.6958	0.1237	0.2791	3.3038
DNA	6.0000	13.7504	2.6525	0.1814	1.0143	2.7501
DND	3.0000	5.4633	2.6474	-0.1436	-0.5870	2.7316
DNE	1.0000	0.0000	2.6444	-0.6365	-1.6091	2.7195
DNF	2.0000	2.8990	2.7161	-0.1020	-0.3423	2.8990
DNG	3.0000	5.7139	2.6949	0.0195	0.0661	2.8570
DNH	1.0000	0.0000	2.7585	-0.3044	-0.7224	2.9748
DNI	2.0000	2.7369	2.6487	-0.3129	-1.0512	2.7369
DNK	4.0000	7.9650	2.6346	-0.1183	-0.5602	2.6550
DNL	4.0000	7.8308	2.6345	-0.1765	-0.8324	2.6103
DNM	1.0000	0.0000	2.7945	-0.2256	-0.5323	3.0353
DNN	3.0000	5.1397	2.6396	-0.3541	-1.4644	2.5698
DNP	4.0000	8.1806	2.6462	-0.0248	-0.1277	2.7269
DNQ	2.0000	2.7723	2.6597	-0.2668	-0.8924	2.7723
DNR	5.0000	11.2438	2.6743	0.1814	0.9259	2.8109
DNS	15.0000	34.8202	2.6663	0.2373	2.1166	2.4872
DNT	6.0000	13.3746	2.6365	0.0837	0.4563	2.6749
DPA	4.0000	8.7214	2.6072	0.2097	0.9613	2.9071
DPD	2.0000	2.8887	2.6066	-0.1154	-0.3863	2.8887
DPE	4.0000	8.6296	2.6067	0.1699	0.7738	2.8765
DPF	1.0000	0.0000	2.6426	-0.1987	-0.4683	3.0560
DPG	2.0000	3.0140	2.6278	0.0477	0.1460	3.0140
DPH	2.0000	3.1318	2.6765	0.2010	0.6507	3.1318
DPI	2.0000	2.8939	2.6066	-0.1086	-0.3640	2.8939
DPK	5.0000	11.2482	2.6148	0.1829	0.9334	2.8120
DPL	9.0000	22.1385	2.6283	0.3800	2.6875	2.7673
DPM	1.0000	0.0000	2.7083	-0.0213	-0.0557	3.1924
DPN	6.0000	13.6344	2.6462	0.1513	0.8410	2.7269
DPP	1.0000	0.0000	2.6066	-0.4226	-1.0194	2.8839
DPQ	4.0000	8.7880	2.6091	0.2386	1.0988	2.9293
DPR	4.0000	8.9039	2.6156	0.2889	1.3409	2.9680
DPS	8.0000	18.5094	2.6997	0.1686	1.0861	2.6442
DPT	3.0000	5.6639	2.6110	-0.0131	-0.0636	2.8320
DPV	1.0000	0.0000	2.6223	-0.2776	-0.6571	2.9954
DPY	1.0000	0.0000	2.6690	-0.1200	-0.2839	3.1165
DQA	3.0000	5.9051	2.6083	0.1438	0.5645	2.9525
DQD	6.0000	14.6705	2.6088	0.4209	2.4495	2.9341
DQE	1.0000	0.0000	2.6098	-0.3731	-0.8931	2.9220
DQF	1.0000	0.0000	2.6364	-0.1396	-0.3296	3.1014
DQH	2.0000	3.1772	2.6679	0.2601	0.8498	3.1772
DQI	1.0000	0.0000	2.6086	-0.3505	-0.8364	2.9393
DQK	2.0000	2.8575	2.6222	-0.1560	-0.5203	2.8575
DQL	3.0000	5.6254	2.6389	-0.0381	-0.1635	2.8127
DQN	6.0000	13.8615	2.6597	0.2104	1.1814	2.7723
DQP	3.0000	5.8587	2.6091	0.1136	0.4429	2.9293
DQQ	1.0000	0.0000	2.6090	-0.3044	-0.7225	2.9748
DQR	3.0000	6.0268	2.6133	0.2230	0.8873	3.0134
DQS	3.0000	5.3792	2.7191	-0.1983	-0.8095	2.6896
DQT	8.0000	20.1416	2.6170	0.4720	3.2061	2.8774
DQV	2.0000	3.0408	2.6187	0.0826	0.2598	3.0408
DRA	2.0000	2.9912	2.6137	0.0180	0.0492	2.9912
DRD	2.0000	2.9727	2.6151	-0.0060	-0.0290	2.9727
DRE	2.0000	2.9606	2.6166	-0.0218	-0.0804	2.9606
DRG	1.0000	0.0000	2.6243	-0.1440	-0.3398	3.0981
DRH	2.0000	3.2159	2.6657	0.3103	1.0222	3.2159
DRI	2.0000	2.9780	2.6146	0.0008	-0.0068	2.9780
DRK	1.0000	0.0000	2.6324	-0.4067	-0.9786	2.8961
DRL	1.0000	0.0000	2.6514	-0.4649	-1.1302	2.8514
DRN	2.0000	2.8109	2.6743	-0.2165	-0.7221	2.8109
DRP	5.0000	11.8719	2.6156	0.3858	2.0359	2.9680
DRQ	3.0000	6.0268	2.6133	0.2230	0.8873	3.0134
DRS	1.0000	0.0000	2.7380	-0.6251	-1.5755	2.7283
DRT	2.0000	2.9160	2.6260	-0.0798	-0.2697	2.9160
DRW	1.0000	0.0000	2.9224	0.6071	1.5062	3.6753
DRY	1.0000	0.0000	2.6590	-0.0106	-0.0312	3.2005
DSA	5.0000	10.6696	2.7092	-0.0053	-0.0423	2.6674
DSD	4.0000	7.9468	2.7016	-0.1262	-0.5969	2.6489
DSE	5.0000	10.5472	2.6969	-0.0451	-0.2473	2.6368
DSF	1.0000	0.0000	2.7870	-0.5106	-1.2525	2.8163
DSG	5.0000	11.0971	2.7627	0.1337	0.6764	2.7743
DSH	1.0000	0.0000	2.8330	-0.4119	-0.9920	2.8921
DSI	2.0000	2.6542	2.7037	-0.4205	-1.4341	2.6542
DSK	4.0000	7.7169	2.6771	-0.2259	-1.0662	2.5723
DSL	9.0000	20.2206	2.6690	0.0681	0.4507	2.5276
DSM	3.0000	5.9053	2.8706	0.1439	0.5650	2.9526
DSN	9.0000	19.8973	2.6663	0.0155	0.0869	2.4872
DSP	2.0000	2.6442	2.6997	-0.4334	-1.4816	2.6442
DSQ	6.0000	13.4481	2.7191	0.1028	0.5647	2.6896
DSR	5.0000	10.9130	2.7380	0.0739	0.3659	2.7283
DSS	11.0000	24.0447	2.6760	-0.0050	-0.0600	2.4045
DST	7.0000	15.5534	2.6823	0.0430	0.2446	2.5922
DSV	2.0000	2.7556	2.7524	-0.2884	-0.9667	2.7556
DSW	2.0000	3.3516	3.0834	0.4869	1.6589	3.3516
DSY	1.0000	0.0000	2.8236	-0.4319	-1.0436	2.8768
DTA	3.0000	5.7103	2.6134	0.0171	0.0568	2.8552
DTC	2.0000	3.3610	2.8572	0.4992	1.7056	3.3610
DTD	5.0000	11.3468	2.6113	0.2150	1.1029	2.8367
DTE	2.0000	2.8246	2.6105	-0.1988	-0.6626	2.8246
DTF	2.0000	3.0041	2.6579	0.0348	0.1038	3.0041
DTG	1.0000	0.0000	2.6409	-0.3209	-0.7631	2.9620
DTH	1.0000	0.0000	2.6946	-0.1677	-0.3952	3.0799
DTI	5.0000	11.3677	2.6118	0.2218	1.1390	2.8419
DTK	4.0000	8.2802	2.6131	0.0184	0.0712	2.7601
DTL	6.0000	13.5767	2.6224	0.1363	0.7552	2.7153
DTM	2.0000	3.1404	2.7278	0.2121	0.6880	3.1404
DTN	5.0000	10.6997	2.6365	0.0045	0.0082	2.6749
DTP	5.0000	11.3278	2.6110	0.2088	1.0702	2.8320
DTQ	3.0000	5.7548	2.6170	0.0460	0.1721	2.8774
DTR	7.0000	17.4961	2.6260	0.4643	2.9451	2.9160
DTS	3.0000	5.1845	2.6823	-0.3249	-1.3390	2.5922
DTT	2.0000	2.7800	2.6110	-0.2568	-0.8582	2.7800
DTY	1.0000	0.0000	2.6866	-0.1876	-0.4422	3.0645
DVA	1.0000	0.0000	2.6197	-0.2474	-0.5843	3.0186
DVD	1.0000	0.0000	2.6216	-0.2714	-0.6421	3.0001
DVE	4.0000	8.9640	2.6235	0.3149	1.4679	2.9880
DVH	1.0000	0.0000	2.6668	0.0450	0.0969	3.2433
DVI	1.0000	0.0000	2.6210	-0.2646	-0.6257	3.0054
DVK	3.0000	5.8470	2.6414	0.1060	0.4123	2.9235
DVL	4.0000	8.6363	2.6619	0.1728	0.7874	2.8788
DVM	1.0000	0.0000	2.6958	0.1237	0.2791	3.3038
DVN	2.0000	2.8383	2.6862	-0.1809	-0.6029	2.8383
DVQ	1.0000	0.0000	2.6187	-0.2185	-0.5153	3.0408
DVR	2.0000	3.0794	2.6203	0.1328	0.4247	3.0794
DVS	4.0000	8.2669	2.7524	0.0126	0.0447	2.7556
DVT	3.0000	5.8868	2.6344	0.1319	0.5166	2.9434
DVV	1.0000	0.0000	2.6239	-0.1326	-0.3132	3.1068
DVY	1.0000	0.0000	2.6603	0.0250	0.0509	3.2279
DWA	1.0000	0.0000	2.9278	0.5279	1.2839	3.6145
DWF	1.0000	0.0000	2.9349	0.7216	1.8504	3.7634
DWS	2.0000	3.3516	3.0834	0.4869	1.6589	3.3516
DWV	1.0000	0.0000	2.9239	0.6427	1.6102	3.7027
DYE	2.0000	3.1091	2.6710	0.1714	0.5522	3.1091
DYG	1.0000	0.0000	2.6623	0.0492	0.1068	3.2466
DYH	1.0000	0.0000	2.6947	0.2025	0.4637	3.3644
DYK	2.0000	3.0446	2.6958	0.0875	0.2760	3.0446
DYL	1.0000	0.0000	2.7211	-0.2717	-0.6430	2.9999
DYM	1.0000	0.0000	2.7217	0.2813	0.6520	3.4249
DYP	3.0000	6.2330	2.6690	0.3571	1.4522	3.1165
DYQ	4.0000	9.4857	2.6609	0.5411	2.6405	3.1619
DYR	2.0000	3.2005	2.6590	0.2904	0.9534	3.2005
DYS	3.0000	5.7535	2.8236	0.0452	0.1689	2.8768
DYT	2.0000	3.0645	2.6866	0.1134	0.3609	3.0645
DYV	2.0000	3.2279	2.6603	0.3260	1.0767	3.2279
DYY	1.0000	0.0000	2.6888	0.1826	0.4167	3.3490
EAA	2.0000	2.9182	2.6079	-0.0770	-0.2605	2.9182
EAC	1.0000	0.0000	2.8352	0.2802	0.6494	3.4241
EAD	1.0000	0.0000	2.6076	-0.4020	-0.9665	2.8997
EAE	2.0000	2.8876	2.6079	-0.1168	-0.3909	2.8876
EAF	1.0000	0.0000	2.6418	-0.1843	-0.4344	3.0671
EAG	2.0000	3.0251	2.6273	0.0621	0.1929	3.0251
EAH	2.0000	3.1429	2.6751	0.2154	0.6988	3.1429
EAI	3.0000	5.8099	2.6076	0.0819	0.3156	2.9050
EAK	2.0000	2.8231	2.6170	-0.2007	-0.6691	2.8231
EAL	3.0000	5.5567	2.6311	-0.0828	-0.3423	2.7784
EAM	1.0000	0.0000	2.7067	-0.0069	-0.0226	3.2034
EAN	2.0000	2.7379	2.6497	-0.3115	-1.0463	2.7379
EAP	4.0000	8.6849	2.6076	0.1939	0.8867	2.8950
EAQ	1.0000	0.0000	2.6096	-0.3491	-0.8329	2.9404
EAR	1.0000	0.0000	2.6156	-0.2988	-0.7088	2.9790
EAS	5.0000	10.6210	2.7046	-0.0211	-0.1236	2.6553
EAT	3.0000	5.6860	2.6128	0.0013	-0.0062	2.8430
EAV	5.0000	12.0257	2.6220	0.4358	2.3224	3.0064
EAW	1.0000	0.0000	2.9318	0.5121	1.2409	3.6023
EAY	1.0000	0.0000	2.6677	-0.1056	-0.2505	3.1275
ECA	2.0000	3.4241	2.8352	0.5812	2.0255	3.4241
ECD	2.0000	3.4056	2.8392	0.5572	1.9301	3.4056
ECE	1.0000	0.0000	2.8425	0.2404	0.5537	3.3935
ECF	1.0000	0.0000	2.8416	0.4739	1.1385	3.5730
ECK	1.0000	0.0000	2.8678	0.1565	0.3555	3.3290
ECL	2.0000	3.2843	2.8933	0.3993	1.3362	3.2843
ECQ	1.0000	0.0000	2.8318	0.3091	0.7197	3.4463
ECR	2.0000	3.4849	2.8297	0.6604	2.3515	3.4849
ECS	1.0000	0.0000	2.9938	-0.0619	-0.1493	3.1611
ECT	1.0000	0.0000	2.8586	0.1824	0.4163	3.3489
ECW	1.0000	0.0000	3.1651	1.1703	3.5737	4.1082
ECY	1.0000	0.0000	2.8616	0.5526	1.3518	3.6334
EDA	3.0000	5.7995	2.6076	0.0751	0.2884	2.8997
EDD	5.0000	11.5251	2.6068	0.2730	1.4132	2.8813
EDE	3.0000	5.7383	2.6067	0.0353	0.1294	2.8691
EDF	5.0000	12.1945	2.6443	0.4907	2.6458	3.0486
EDG	1.0000	0.0000	2.6291	-0.2629	-0.6218	3.0066
EDH	1.0000	0.0000	2.6785	-0.1097	-0.2599	3.1244
EDI	1.0000	0.0000	2.6069	-0.4192	-1.0107	2.8865
EDK	4.0000	8.4140	2.6141	0.0764	0.3387	2.8047
EDL	4.0000	8.2798	2.6270	0.0182	0.0703	2.7599
EDM	1.0000	0.0000	2.7105	-0.0309	-0.0779	3.1850
EDN	4.0000	8.1585	2.6444	-0.0344	-0.1720	2.7195
EDP	3.0000	5.7531	2.6067	0.0449	0.1677	2.8765
EDQ	2.0000	2.9220	2.6098	-0.0721	-0.2444	2.9220
EDR	1.0000	0.0000	2.6166	-0.3228	-0.7677	2.9606
EDS	3.0000	5.2736	2.6969	-0.2670	-1.0938	2.6368
EDT	6.0000	14.1229	2.6105	0.2784	1.5800	2.8246
EDV	1.0000	0.0000	2.6235	-0.2872	-0.6805	2.9880
EDW	2.0000	3.5839	2.9350	0.7892	2.9246	3.5839
EDY	3.0000	6.2182	2.6710	0.3475	1.4108	3.1091
EEA	2.0000	2.8876	2.6079	-0.1168	-0.3909	2.8876
EEC	1.0000	0.0000	2.8425	0.2404	0.5537	3.3935
EED	3.0000	5.7383	2.6067	0.0353	0.1294	2.8691
EEE	3.0000	5.7140	2.6065	0.0195	0.0664	2.8570
EEF	2.0000	3.0365	2.6465	0.0770	0.2415	3.0365
EEG	4.0000	8.9834	2.6309	0.3233	1.5094	2.9945
EEH	2.0000	3.1123	2.6814	0.1756	0.5660	3.1123
EEK	8.0000	19.5476	2.6128	0.3616	2.4033	2.7925
EEL	2.0000	2.7478	2.6248	-0.2987	-1.0020	2.7478
EEN	8.0000	18.9515	2.6413	0.2508	1.6368	2.7074
EEQ	3.0000	5.8196	2.6104	0.0882	0.3409	2.9098
EER	1.0000	0.0000	2.6178	-0.3386	-0.8068	2.9485
EES	6.0000	13.1233	2.6922	0.0183	0.0868	2.6247
EET	1.0000	0.0000	2.6095	-0.5156	-1.2661	2.8124
EEV	3.0000	5.9517	2.6251	0.1741	0.6875	2.9758
EEY	2.0000	3.0970	2.6737	0.1556	0.4999	3.0970
EFA	1.0000	0.0000	2.6418	-0.1843	-0.4344	3.0671
EFC	1.0000	0.0000	2.8416	0.4739	1.1385	3.5730
EFD	4.0000	9.1459	2.6443	0.3938	1.8615	3.0486
EFE	2.0000	3.0365	2.6465	0.0770	0.2415	3.0365
EFF	1.0000	0.0000	2.6571	0.0094	0.0151	3.2160
EFG	1.0000	0.0000	2.6469	-0.0452	-0.1109	3.1740
EFH	1.0000	0.0000	2.6846	0.1081	0.2427	3.2918
EFI	2.0000	3.0539	2.6434	0.0995	0.3154	3.0539
EFK	4.0000	8.9160	2.6664	0.2941	1.3663	2.9720
EFN	1.0000	0.0000	2.7139	-0.4188	-1.0096	2.8868
EFP	1.0000	0.0000	2.6451	-0.2145	-0.5058	3.0439
EFQ	1.0000	0.0000	2.6401	-0.1554	-0.3665	3.0893
EFR	2.0000	3.1279	2.6408	0.1959	0.6338	3.1279
EFS	3.0000	5.6083	2.7824	-0.0492	-0.2081	2.8041
EFT	3.0000	5.9838	2.6588	0.1951	0.7727	2.9919
EFV	1.0000	0.0000	2.6438	-0.0695	-0.1668	3.1553
EGA	1.0000	0.0000	2.6273	-0.2389	-0.5641	3.0251
EGD	4.0000	9.0198	2.6291	0.3391	1.5874	3.0066
EGE	2.0000	2.9945	2.6309	0.0223	0.0632	2.9945
EGI	2.0000	3.0118	2.6285	0.0449	0.1368	3.0118
EGL	1.0000	0.0000	2.6686	-0.4208	-1.0150	2.8852
EGN	1.0000	0.0000	2.6926	-0.4734	-1.1527	2.8448
EGP	2.0000	3.0019	2.6298	0.0319	0.0945	3.0019
EGQ	3.0000	6.0946	2.6264	0.2671	1.0700	3.0473
EGR	2.0000	3.0859	2.6283	0.1413	0.4525	3.0859
EGS	3.0000	5.5243	2.7582	-0.1039	-0.4270	2.7621
EGT	2.0000	2.9499	2.6415	-0.0357	-0.1257	2.9499
EGV	2.0000	3.1133	2.6321	0.1769	0.5705	3.1133
EGY	1.0000	0.0000	2.6692	0.0334	0.0703	3.2344
EHA	2.0000	3.1429	2.6751	0.2154	0.6988	3.1429
EHD	1.0000	0.0000	2.6785	-0.1097	-0.2599	3.1244
EHE	1.0000	0.0000	2.6814	-0.1255	-0.2966	3.1123
EHG	1.0000	0.0000	2.6758	0.0534	0.1164	3.2498
EHI	1.0000	0.0000	2.6775	-0.1029	-0.2441	3.1297
EHL	5.0000	12.0123	2.7288	0.4314	2.2971	3.0031
EHN	3.0000	5.9253	2.7563	0.1570	0.6177	2.9626
EHP	3.0000	6.2394	2.6796	0.3613	1.4703	3.1197
EHQ	2.0000	3.1651	2.6725	0.2443	0.7962	3.1651
EHR	1.0000	0.0000	2.6714	-0.0065	-0.0216	3.2037
EHS	4.0000	8.6399	2.8284	0.1743	0.7947	2.8800
EHT	1.0000	0.0000	2.6959	-0.1834	-0.4324	3.0677
EHV	1.0000	0.0000	2.6733	0.0292	0.0605	3.2311
EHY	1.0000	0.0000	2.7042	0.1867	0.4265	3.3522
EIA	3.0000	5.8099	2.6076	0.0819	0.3156	2.9050
EID	3.0000	5.7730	2.6069	0.0579	0.2196	2.8865
EIE	2.0000	2.8744	2.6070	-0.1340	-0.4476	2.8744
EIF	2.0000	3.0539	2.6434	0.0995	0.3154	3.0539
EIH	1.0000	0.0000	2.6775	-0.1029	-0.2441	3.1297
EII	2.0000	2.8917	2.6070	-0.1114	-0.3732	2.8917
EIK	6.0000	14.0494	2.6149	0.2592	1.4671	2.8099
EIL	2.0000	2.7651	2.6281	-0.2761	-0.9242	2.7651
EIN	4.0000	8.1742	2.6458	-0.0276	-0.1407	2.7247
EIP	1.0000	0.0000	2.6069	-0.4254	-1.0267	2.8818
EIQ	4.0000	8.7815	2.6096	0.2358	1.0854	2.9272
EIR	2.0000	2.9658	2.6162	-0.0150	-0.0583	2.9658
EIS	4.0000	7.9261	2.6990	-0.1352	-0.6388	2.6420
EIT	5.0000	11.3192	2.6110	0.2060	1.0553	2.8298
EIV	1.0000	0.0000	2.6230	-0.2804	-0.6639	2.9932
EIY	4.0000	9.3430	2.6700	0.4792	2.3054	3.1143
EKA	4.0000	8.4693	2.6170	0.1004	0.4498	2.8231
EKC	1.0000	0.0000	2.8678	0.1565	0.3555	3.3290
EKD	1.0000	0.0000	2.6141	-0.5257	-1.2938	2.8047
EKE	3.0000	5.5850	2.6128	-0.0644	-0.2686	2.7925
EKF	5.0000	11.8880	2.6664	0.3910	2.0654	2.9720
EKG	7.0000	17.5799	2.6484	0.4825	3.0724	2.9300
EKH	1.0000	0.0000	2.7046	-0.2094	-0.4936	3.0478
EKI	5.0000	11.2395	2.6149	0.1801	0.9186	2.8099
EKK	4.0000	8.1841	2.6122	-0.0233	-0.1209	2.7280
EKL	2.0000	2.6833	2.6192	-0.3826	-1.2970	2.6833
EKM	4.0000	9.3250	2.7385	0.4715	2.2641	3.1083
EKN	5.0000	10.5714	2.6310	-0.0372	-0.2067	2.6429
EKP	1.0000	0.0000	2.6136	-0.5319	-1.3108	2.7999
EKQ	4.0000	8.5360	2.6215	0.1293	0.5841	2.8453
EKR	5.0000	11.5358	2.6320	0.2764	1.4320	2.8840
EKS	5.0000	10.2407	2.6722	-0.1448	-0.7643	2.5602
EKT	5.0000	10.9918	2.6111	0.0995	0.4984	2.7479
EKV	2.0000	2.9114	2.6413	-0.0859	-0.2895	2.9114
EKY	3.0000	6.0649	2.6964	0.2478	0.9898	3.0325
ELA	6.0000	13.8918	2.6311	0.2182	1.2273	2.7784
ELD	3.0000	5.5198	2.6270	-0.1068	-0.4386	2.7599
ELE	1.0000	0.0000	2.6248	-0.5997	-1.5017	2.7478
ELF	3.0000	5.8545	2.6883	0.1109	0.4320	2.9273
ELG	1.0000	0.0000	2.6686	-0.4208	-1.0150	2.8852
ELH	1.0000	0.0000	2.7288	-0.2676	-0.6329	3.0031
ELI	1.0000	0.0000	2.6281	-0.5771	-1.4372	2.7651
ELK	5.0000	10.7331	2.6192	0.0154	0.0642	2.6833
ELL	6.0000	13.1928	2.6223	0.0363	0.1888	2.6386
ELM	1.0000	0.0000	2.7638	-0.1888	-0.4450	3.0636
ELN	5.0000	10.3925	2.6305	-0.0954	-0.5074	2.5981
ELP	3.0000	5.5103	2.6261	-0.1130	-0.4635	2.7552
ELQ	5.0000	11.2023	2.6371	0.1680	0.8552	2.8006
ELR	3.0000	5.6785	2.6499	-0.0036	-0.0259	2.8392
ELS	7.0000	15.0926	2.6639	-0.0569	-0.3645	2.5154
ELT	1.0000	0.0000	2.6197	-0.6577	-1.6722	2.7032
ELV	5.0000	11.4665	2.6606	0.2539	1.3105	2.8666
ELW	1.0000	0.0000	2.9834	0.3302	0.7717	3.4625
EMA	1.0000	0.0000	2.7067	-0.0069	-0.0226	3.2034
EMD	1.0000	0.0000	2.7105	-0.0309	-0.0779	3.1850
EME	1.0000	0.0000	2.7137	-0.0467	-0.1143	3.1728
EMF	1.0000	0.0000	2.7132	0.1868	0.4267	3.3523
EMG	1.0000	0.0000	2.7050	0.1322	0.2987	3.3103
EMI	3.0000	6.3804	2.7093	0.4530	1.8767	3.1902
EMK	1.0000	0.0000	2.7385	-0.1306	-0.3086	3.1083
EML	2.0000	3.0636	2.7638	0.1122	0.3570	3.0636
EMM	1.0000	0.0000	2.7659	0.3642	0.8561	3.4886
EMP	1.0000	0.0000	2.7117	-0.0371	-0.0921	3.1802
EMQ	1.0000	0.0000	2.7035	0.0220	0.0440	3.2256
EMS	1.0000	0.0000	2.8658	-0.3490	-0.8326	2.9405
EMY	1.0000	0.0000	2.7322	0.2655	0.6139	3.4128
ENA	4.0000	8.2138	2.6497	-0.0104	-0.0614	2.7379
END	11.0000	27.1950	2.6444	0.4049	3.1812	2.7195
ENE	4.0000	8.1221	2.6413	-0.0502	-0.2448	2.7074
ENF	3.0000	5.7737	2.7139	0.0583	0.2213	2.8868
ENG	5.0000	11.3793	2.6926	0.2255	1.1590	2.8448
ENI	2.0000	2.7247	2.6458	-0.3287	-1.1063	2.7247
ENK	1.0000	0.0000	2.6310	-0.7362	-1.9151	2.6429
ENL	1.0000	0.0000	2.6305	-0.7944	-2.1052	2.5981
ENM	3.0000	6.0463	2.7923	0.2357	0.9398	3.0232
ENN	13.0000	30.6925	2.6351	0.2670	2.2267	2.5577
ENP	6.0000	13.5737	2.6432	0.1355	0.7508	2.7147
ENQ	2.0000	2.7602	2.6569	-0.2826	-0.9465	2.7602
ENR	11.0000	27.9880	2.6718	0.5081	4.0797	2.7988
ENS	7.0000	14.8501	2.6610	-0.1095	-0.6867	2.4750
ENT	7.0000	15.9767	2.6331	0.1348	0.8069	2.6628
ENV	3.0000	5.6524	2.6838	-0.0206	-0.0935	2.8262
ENW	1.0000	0.0000	3.0097	0.2776	0.6432	3.4221
ENY	2.0000	2.9473	2.7474	-0.0391	-0.1368	2.9473
EPA	2.0000	2.8950	2.6076	-0.1072	-0.3594	2.8950
EPC	1.0000	0.0000	2.8404	0.2500	0.5767	3.4009
EPD	2.0000	2.8765	2.6067	-0.1312	-0.4383	2.8765
EPE	3.0000	5.7288	2.6066	0.0291	0.1047	2.8644
EPF	2.0000	3.0439	2.6451	0.0866	0.2729	3.0439
EPG	3.0000	6.0037	2.6298	0.2080	0.8256	3.0019
EPH	1.0000	0.0000	2.6796	-0.1158	-0.2743	3.1197
EPI	4.0000	8.6453	2.6069	0.1767	0.8057	2.8818
EPK	3.0000	5.5998	2.6136	-0.0548	-0.2302	2.7999
EPL	3.0000	5.5103	2.6261	-0.1130	-0.4635	2.7552
EPM	2.0000	3.1802	2.7117	0.2639	0.8629	3.1802
EPN	4.0000	8.1442	2.6432	-0.0406	-0.2005	2.7147
EPP	2.0000	2.8718	2.6066	-0.1373	-0.4587	2.8718
EPQ	2.0000	2.9172	2.6100	-0.0782	-0.2646	2.9172
EPR	2.0000	2.9558	2.6170	-0.0280	-0.1005	2.9558
EPS	5.0000	10.5282	2.6950	-0.0513	-0.2792	2.6321
EPT	1.0000	0.0000	2.6100	-0.5060	-1.2400	2.8198
EPV	3.0000	5.9665	2.6241	0.1838	0.7266	2.9832
EPY	1.0000	0.0000	2.6720	-0.1358	-0.3207	3.1043
EQA	2.0000	2.9404	2.6096	-0.0481	-0.1661	2.9404
EQC	1.0000	0.0000	2.8318	0.3091	0.7197	3.4463
EQD	2.0000	2.9220	2.6098	-0.0721	-0.2444	2.9220
EQE	3.0000	5.8196	2.6104	0.0882	0.3409	2.9098
EQF	1.0000	0.0000	2.6401	-0.1554	-0.3665	3.0893
EQG	2.0000	3.0473	2.6264	0.0910	0.2874	3.0473
EQH	4.0000	9.4953	2.6725	0.5453	2.6636	3.1651
EQI	1.0000	0.0000	2.6096	-0.3663	-0.8760	2.9272
EQL	3.0000	5.6012	2.6371	-0.0539	-0.2266	2.8006
EQM	1.0000	0.0000	2.7035	0.0220	0.0440	3.2256
EQN	5.0000	11.0406	2.6569	0.1154	0.5809	2.7602
EQQ	4.0000	8.8879	2.6107	0.2819	1.3070	2.9626
EQR	2.0000	3.0013	2.6157	0.0311	0.0919	3.0013
EQS	4.0000	8.0324	2.7145	-0.0891	-0.4246	2.6775
EQT	2.0000	2.8652	2.6167	-0.1459	-0.4868	2.8652
EQV	1.0000	0.0000	2.6215	-0.2343	-0.5529	3.0287
ERA	3.0000	5.9581	2.6156	0.1783	0.7044	2.9790
ERE	2.0000	2.9485	2.6178	-0.0376	-0.1319	2.9485
ERG	1.0000	0.0000	2.6283	-0.1598	-0.3767	3.0859
ERH	2.0000	3.2037	2.6714	0.2946	0.9677	3.2037
ERI	1.0000	0.0000	2.6162	-0.3160	-0.7510	2.9658
ERK	4.0000	8.6519	2.6320	0.1795	0.8192	2.8840
ERL	3.0000	5.6785	2.6499	-0.0036	-0.0259	2.8392
ERM	1.0000	0.0000	2.7016	0.0723	0.1599	3.2643
ERN	2.0000	2.7988	2.6718	-0.2323	-0.7753	2.7988
ERP	3.0000	5.9117	2.6170	0.1481	0.5819	2.9558
ERQ	2.0000	3.0013	2.6157	0.0311	0.0919	3.0013
ERS	2.0000	2.7161	2.7334	-0.3399	-1.1455	2.7161
ERT	5.0000	11.6155	2.6262	0.3024	1.5727	2.9039
ERV	6.0000	15.3365	2.6240	0.5942	3.5985	3.0673
ERY	1.0000	0.0000	2.6645	-0.0264	-0.0676	3.1884
ESA	7.0000	15.9315	2.7046	0.1250	0.7466	2.6553
ESD	7.0000	15.8208	2.6969	0.1010	0.5992	2.6368
ESE	6.0000	13.1233	2.6922	0.0183	0.0868	2.6247
ESF	2.0000	2.8041	2.7824	-0.2253	-0.7518	2.8041
ESG	3.0000	5.5243	2.7582	-0.1039	-0.4270	2.7621
ESH	5.0000	11.5198	2.8284	0.2712	1.4038	2.8800
ESI	4.0000	7.9261	2.6990	-0.1352	-0.6388	2.6420
ESK	2.0000	2.5602	2.6722	-0.5427	-1.8964	2.5602
ESL	8.0000	17.6081	2.6639	0.0011	-0.0116	2.5154
ESM	1.0000	0.0000	2.8658	-0.3490	-0.8326	2.9405
ESN	9.0000	19.8001	2.6610	-0.0003	-0.0223	2.4750
ESP	4.0000	7.8962	2.6950	-0.1482	-0.6995	2.6321
ESQ	3.0000	5.3549	2.7145	-0.2140	-0.8744	2.6775
ESR	4.0000	8.1483	2.7334	-0.0388	-0.1923	2.7161
ESS	6.0000	11.9616	2.6700	-0.2840	-1.6483	2.3923
EST	5.0000	10.3204	2.6774	-0.1189	-0.6292	2.5801
ESV	4.0000	8.2305	2.7479	-0.0032	-0.0280	2.7435
ESW	2.0000	3.3394	3.0771	0.4711	1.5995	3.3394
ESY	3.0000	5.7292	2.8189	0.0294	0.1059	2.8646
ETA	4.0000	8.5291	2.6128	0.1263	0.5701	2.8430
ETC	1.0000	0.0000	2.8586	0.1824	0.4163	3.3489
ETD	4.0000	8.4737	2.6105	0.1023	0.4587	2.8246
ETE	1.0000	0.0000	2.6095	-0.5156	-1.2661	2.8124
ETF	2.0000	2.9919	2.6588	0.0190	0.0523	2.9919
ETG	4.0000	8.8497	2.6415	0.2653	1.2271	2.9499
ETH	1.0000	0.0000	2.6959	-0.1834	-0.4324	3.0677
ETI	2.0000	2.8298	2.6110	-0.1920	-0.6399	2.8298
ETK	6.0000	13.7397	2.6111	0.1787	0.9983	2.7479
ETL	2.0000	2.7032	2.6197	-0.3567	-1.2047	2.7032
ETM	2.0000	3.1283	2.7293	0.1963	0.6352	3.1283
ETN	6.0000	13.3139	2.6331	0.0679	0.3669	2.6628
ETP	3.0000	5.6396	2.6100	-0.0288	-0.1266	2.8198
ETQ	1.0000	0.0000	2.6167	-0.4469	-1.0827	2.8652
ETR	3.0000	5.8078	2.6262	0.0805	0.3100	2.9039
ETS	5.0000	10.3204	2.6774	-0.1189	-0.6292	2.5801
ETT	4.0000	8.3036	2.6093	0.0285	0.1179	2.7679
ETV	2.0000	2.9313	2.6348	-0.0599	-0.2048	2.9313
ETY	3.0000	6.1048	2.6879	0.2737	1.0977	3.0524
EVA	1.0000	0.0000	2.6220	-0.2632	-0.6223	3.0064
EVC	2.0000	3.5123	2.8310	0.6960	2.5044	3.5123
EVE	3.0000	5.9517	2.6251	0.1741	0.6875	2.9758
EVG	1.0000	0.0000	2.6321	-0.1241	-0.2935	3.1133
EVH	1.0000	0.0000	2.6733	0.0292	0.0605	3.2311
EVI	2.0000	2.9932	2.6230	0.0206	0.0578	2.9932
EVL	2.0000	2.8666	2.6606	-0.1441	-0.4808	2.8666
EVN	2.0000	2.8262	2.6838	-0.1966	-0.6556	2.8262
EVP	1.0000	0.0000	2.6241	-0.2934	-0.6955	2.9832
EVS	6.0000	13.7175	2.7479	0.1729	0.9651	2.7435
EVT	1.0000	0.0000	2.6348	-0.3610	-0.8626	2.9313
EVW	1.0000	0.0000	2.9316	0.6269	1.5638	3.6906
EVY	1.0000	0.0000	2.6666	0.0092	0.0145	3.2158
EWL	1.0000	0.0000	2.9834	0.3302	0.7717	3.4625
EWN	1.0000	0.0000	3.0097	0.2776	0.6432	3.4221
EWS	1.0000	0.0000	3.0771	0.1700	0.3873	3.3394
EWT	1.0000	0.0000	2.9517	0.4143	0.9832	3.5272
EYA	1.0000	0.0000	2.6677	-0.1056	-0.2505	3.1275
EYE	2.0000	3.0970	2.6737	0.1556	0.4999	3.0970
EYF	1.0000	0.0000	2.6782	0.0881	0.1965	3.2764
EYK	3.0000	6.0649	2.6964	0.2478	0.9898	3.0325
EYL	1.0000	0.0000	2.7202	-0.2875	-0.6813	2.9877
EYM	1.0000	0.0000	2.7322	0.2655	0.6139	3.4128
EYN	1.0000	0.0000	2.7474	-0.3401	-0.8105	2.9473
EYQ	2.0000	3.1498	2.6653	0.2243	0.7289	3.1498
EYR	2.0000	3.1884	2.6645	0.2746	0.8993	3.1884
EYS	4.0000	8.5938	2.8189	0.1544	0.7012	2.8646
EYT	1.0000	0.0000	2.6879	-0.2034	-0.4795	3.0524
EYV	1.0000	0.0000	2.6666	0.0092	0.0145	3.2158
FAD	3.0000	6.1584	2.6387	0.3086	1.2447	3.0792
FAE	2.0000	3.0671	2.6418	0.1167	0.3718	3.0671
FAF	3.0000	6.4931	2.6410	0.5263	2.2164	3.2466
FAG	1.0000	0.0000	2.6331	-0.0054	-0.0192	3.2045
FAI	1.0000	0.0000	2.6375	-0.1617	-0.3813	3.0844
FAK	2.0000	3.0026	2.6664	0.0328	0.0975	3.0026
FAL	2.0000	2.9578	2.6917	-0.0254	-0.0920	2.9578
FAN	2.0000	2.9174	2.7203	-0.0780	-0.2637	2.9174
FAP	2.0000	3.0745	2.6398	0.1264	0.4034	3.0745
FAQ	2.0000	3.1199	2.6317	0.1854	0.5989	3.1199
FAR	2.0000	3.1585	2.6298	0.2357	0.7673	3.1585
FAS	3.0000	5.6695	2.7945	-0.0094	-0.0492	2.8347
FAV	1.0000	0.0000	2.6311	-0.0297	-0.0750	3.1859
FAY	3.0000	6.6140	2.6593	0.6050	2.5984	3.3070
FCA	1.0000	0.0000	2.8165	0.5137	1.2451	3.6036
FCN	2.0000	3.4233	2.9990	0.5802	2.0215	3.4233
FCP	1.0000	0.0000	2.8353	0.4835	1.1640	3.5804
FCQ	1.0000	0.0000	2.8001	0.5426	1.3242	3.6258
FCT	1.0000	0.0000	2.8828	0.4159	0.9872	3.5284
FDA	3.0000	6.1584	2.6387	0.3086	1.2447	3.0792
FDC	1.0000	0.0000	2.8313	0.4897	1.1805	3.5851
FDE	2.0000	3.0486	2.6443	0.0927	0.2931	3.0486
FDF	1.0000	0.0000	2.6503	0.0252	0.0514	3.2281
FDH	2.0000	3.3039	2.6764	0.4249	1.4289	3.3039
FDI	2.0000	3.0660	2.6407	0.1153	0.3672	3.0660
FDK	2.0000	2.9841	2.6661	0.0088	0.0193	2.9841
FDL	1.0000	0.0000	2.6894	-0.3504	-0.8362	2.9394
FDM	1.0000	0.0000	2.7042	0.2026	0.4639	3.3644
FDN	2.0000	2.8990	2.7161	-0.1020	-0.3423	2.8990
FDQ	3.0000	6.2029	2.6364	0.3375	1.3679	3.1014
FDR	2.0000	3.1401	2.6361	0.2117	0.6866	3.1401
FDS	2.0000	2.8163	2.7870	-0.2095	-0.6987	2.8163
FDT	3.0000	6.0081	2.6579	0.2108	0.8373	3.0041
FDY	2.0000	3.2886	2.6703	0.4049	1.3564	3.2886
FEA	4.0000	9.2012	2.6418	0.4178	1.9842	3.0671
FED	2.0000	3.0486	2.6443	0.0927	0.2931	3.0486
FEE	3.0000	6.0730	2.6465	0.2530	1.0115	3.0365
FEF	3.0000	6.4319	2.6571	0.4866	2.0302	3.2160
FEG	2.0000	3.1740	2.6469	0.2558	0.8353	3.1740
FEH	1.0000	0.0000	2.6846	0.1081	0.2427	3.2918
FEI	2.0000	3.0539	2.6434	0.0995	0.3154	3.0539
FEK	2.0000	2.9720	2.6664	-0.0070	-0.0321	2.9720
FEL	5.0000	11.7090	2.6883	0.3328	1.7398	2.9273
FEM	1.0000	0.0000	2.7132	0.1868	0.4267	3.3523
FEN	5.0000	11.5474	2.7139	0.2802	1.4522	2.8868
FEP	4.0000	9.1316	2.6451	0.3876	1.8302	3.0439
FEQ	3.0000	6.1786	2.6401	0.3217	1.3004	3.0893
FER	3.0000	6.2559	2.6408	0.3720	1.5169	3.1279
FES	3.0000	5.6083	2.7824	-0.0492	-0.2081	2.8041
FET	4.0000	8.9757	2.6588	0.3200	1.4930	2.9919
FEV	1.0000	0.0000	2.6438	-0.0695	-0.1668	3.1553
FEY	1.0000	0.0000	2.6782	0.0881	0.1965	3.2764
FFA	1.0000	0.0000	2.6410	0.0492	0.1067	3.2466
FFD	1.0000	0.0000	2.6503	0.0252	0.0514	3.2281
FFE	2.0000	3.2160	2.6571	0.3105	1.0226	3.2160
FFL	1.0000	0.0000	2.7396	-0.1327	-0.3134	3.1067
FFN	3.0000	6.1326	2.7795	0.2919	1.1739	3.0663
FFT	1.0000	0.0000	2.6861	-0.0486	-0.1186	3.1714
FGA	1.0000	0.0000	2.6331	-0.0054	-0.0192	3.2045
FGE	1.0000	0.0000	2.6469	-0.0452	-0.1109	3.1740
FGF	1.0000	0.0000	2.6091	0.1883	0.4301	3.3534
FGG	1.0000	0.0000	2.6090	0.1336	0.3022	3.3114
FGH	1.0000	0.0000	2.6213	0.2869	0.6657	3.4292
FGK	1.0000	0.0000	2.6863	-0.1291	-0.3052	3.1095
FGN	1.0000	0.0000	2.7588	-0.2399	-0.5665	3.0243
FGQ	2.0000	3.2268	2.6251	0.3245	1.0714	3.2268
FGS	1.0000	0.0000	2.8490	-0.3475	-0.8290	2.9416
FGT	2.0000	3.1294	2.6726	0.1978	0.6401	3.1294
FHA	1.0000	0.0000	2.6650	0.1479	0.3353	3.3224
FHC	1.0000	0.0000	2.7244	0.8060	2.1243	3.8283
FHD	1.0000	0.0000	2.6764	0.1239	0.2794	3.3039
FHH	1.0000	0.0000	2.6152	0.4402	1.0500	3.5471
FHI	1.0000	0.0000	2.6731	0.1307	0.2952	3.3091
FHK	2.0000	3.2273	2.7357	0.3252	1.0738	3.2273
FHN	2.0000	3.1421	2.8222	0.2144	0.6956	3.1421
FHQ	1.0000	0.0000	2.6528	0.1768	0.4030	3.3446
FHS	4.0000	9.1783	2.9230	0.4078	1.9332	3.0594
FIA	1.0000	0.0000	2.6375	-0.1617	-0.3813	3.0844
FID	3.0000	6.1320	2.6407	0.2914	1.1721	3.0660
FIF	2.0000	3.2333	2.6475	0.3331	1.1012	3.2333
FII	2.0000	3.0712	2.6397	0.1221	0.3895	3.0712
FIK	5.0000	11.9574	2.6661	0.4136	2.1943	2.9894
FIL	3.0000	5.8893	2.6900	0.1335	0.5230	2.9446
FIM	2.0000	3.3697	2.7005	0.5104	1.7484	3.3697
FIN	4.0000	8.7126	2.7172	0.2059	0.9434	2.9042
FIP	1.0000	0.0000	2.6417	-0.1919	-0.4523	3.0612
FIR	1.0000	0.0000	2.6342	-0.0825	-0.1970	3.1453
FIS	3.0000	5.6430	2.7890	-0.0266	-0.1178	2.8215
FIT	3.0000	6.0186	2.6576	0.2176	0.8653	3.0093
FIV	3.0000	6.3454	2.6362	0.4303	1.7740	3.1727
FIY	3.0000	6.5876	2.6670	0.5878	2.5132	3.2938
FKA	2.0000	3.0026	2.6664	0.0328	0.0975	3.0026
FKD	1.0000	0.0000	2.6661	-0.2922	-0.6927	2.9841
FKE	3.0000	5.9440	2.6664	0.1691	0.6671	2.9720
FKF	2.0000	3.1515	2.7012	0.2266	0.7364	3.1515
FKG	2.0000	3.1095	2.6863	0.1719	0.5538	3.1095
FKH	1.0000	0.0000	2.7357	0.0242	0.0489	3.2273
FKI	1.0000	0.0000	2.6661	-0.2854	-0.6761	2.9894
FKK	2.0000	2.9075	2.6757	-0.0909	-0.3059	2.9075
FKL	3.0000	5.7255	2.6900	0.0270	0.0963	2.8628
FKM	1.0000	0.0000	2.7685	0.1029	0.2308	3.2878
FKN	4.0000	8.4670	2.7087	0.0994	0.4453	2.8223
FKP	5.0000	11.9175	2.6662	0.4006	2.1201	2.9794
FKQ	1.0000	0.0000	2.6682	-0.2393	-0.5649	3.0248
FKR	1.0000	0.0000	2.6743	-0.1890	-0.4455	3.0634
FKS	6.0000	13.6983	2.7637	0.1679	0.9363	2.7397
FKT	4.0000	8.7823	2.6714	0.2361	1.0869	2.9274
FKV	2.0000	3.0908	2.6808	0.1477	0.4736	3.0908
FKY	3.0000	6.4239	2.7281	0.4813	2.0060	3.2119
FLA	1.0000	0.0000	2.6917	-0.3264	-0.7766	2.9578
FLD	3.0000	5.8788	2.6894	0.1267	0.4956	2.9394
FLE	3.0000	5.8545	2.6883	0.1109	0.4320	2.9273
FLF	2.0000	3.1067	2.7396	0.1684	0.5421	3.1067
FLH	1.0000	0.0000	2.7786	-0.0340	-0.0851	3.1826
FLI	3.0000	5.8893	2.6900	0.1335	0.5230	2.9446
FLK	2.0000	2.8628	2.6900	-0.1491	-0.4974	2.8628
FLN	5.0000	11.1104	2.7124	0.1381	0.6990	2.7776
FLP	2.0000	2.9346	2.6889	-0.0555	-0.1905	2.9346
FLQ	3.0000	5.9601	2.6957	0.1796	0.7098	2.9801
FLS	5.0000	10.7797	2.7570	0.0305	0.1422	2.6949
FLV	2.0000	3.0461	2.7146	0.0895	0.2824	3.0461
FMA	1.0000	0.0000	2.6915	0.2266	0.5208	3.3829
FME	1.0000	0.0000	2.7132	0.1868	0.4267	3.3523
FMG	1.0000	0.0000	2.6403	0.3657	0.8598	3.4898
FMI	2.0000	3.3697	2.7005	0.5104	1.7484	3.3697
FMR	1.0000	0.0000	2.6577	0.3058	0.7117	3.4438
FMS	3.0000	6.2399	2.9633	0.3617	1.4719	3.1200
FMT	1.0000	0.0000	2.7500	0.1288	0.2910	3.3077
FNA	2.0000	2.9174	2.7203	-0.0780	-0.2637	2.9174
FND	3.0000	5.7980	2.7161	0.0741	0.2845	2.8990
FNF	2.0000	3.0663	2.7795	0.1158	0.3686	3.0663
FNG	3.0000	6.0486	2.7588	0.2372	0.9459	3.0243
FNH	2.0000	3.1421	2.8222	0.2144	0.6956	3.1421
FNI	3.0000	5.8084	2.7172	0.0809	0.3117	2.9042
FNK	4.0000	8.4670	2.7087	0.0994	0.4453	2.8223
FNL	3.0000	5.5552	2.7124	-0.0838	-0.3462	2.7776
FNM	1.0000	0.0000	2.8595	-0.0079	-0.0248	3.2027
FNN	5.0000	10.9487	2.7211	0.0855	0.4260	2.7372
FNP	4.0000	8.6827	2.7152	0.1929	0.8820	2.8942
FNS	4.0000	7.9635	2.7558	-0.1190	-0.5633	2.6545
FNT	5.0000	11.3691	2.7091	0.2222	1.1413	2.8423
FNV	4.0000	9.0170	2.7505	0.3379	1.5814	3.0057
FNW	1.0000	0.0000	3.0972	0.5111	1.2382	3.6016
FNY	1.0000	0.0000	2.8131	-0.1066	-0.2528	3.1268
FPA	3.0000	6.1489	2.6398	0.3024	1.2186	3.0745
FPC	2.0000	3.5804	2.8353	0.7845	2.9030	3.5804
FPD	1.0000	0.0000	2.6426	-0.1987	-0.4683	3.0560
FPE	2.0000	3.0439	2.6451	0.0866	0.2729	3.0439
FPI	4.0000	9.1837	2.6417	0.4102	1.9452	3.0612
FPK	3.0000	5.9588	2.6662	0.1787	0.7062	2.9794
FPL	4.0000	8.8039	2.6889	0.2455	1.1318	2.9346
FPM	1.0000	0.0000	2.7077	0.1964	0.4493	3.3597
FPN	4.0000	8.6827	2.7152	0.1929	0.8820	2.8942
FPP	1.0000	0.0000	2.6435	-0.2049	-0.4830	3.0513
FPQ	2.0000	3.0967	2.6378	0.1553	0.4987	3.0967
FPR	1.0000	0.0000	2.6379	-0.0955	-0.2270	3.1353
FPS	1.0000	0.0000	2.7851	-0.5167	-1.2693	2.8115
FPT	3.0000	5.9986	2.6582	0.2047	0.8120	2.9993
FPV	1.0000	0.0000	2.6404	-0.0599	-0.1446	3.1627
FPY	2.0000	3.2838	2.6733	0.3987	1.3341	3.2838
FQE	1.0000	0.0000	2.6401	-0.1554	-0.3665	3.0893
FQG	1.0000	0.0000	2.6251	0.0235	0.0474	3.2268
FQH	1.0000	0.0000	2.6528	0.1768	0.4030	3.3446
FQI	1.0000	0.0000	2.6350	-0.1328	-0.3137	3.1067
FQK	2.0000	3.0248	2.6682	0.0617	0.1918	3.0248
FQN	1.0000	0.0000	2.7263	-0.3501	-0.8354	2.9396
FQP	1.0000	0.0000	2.6378	-0.1458	-0.3440	3.0967
FQQ	1.0000	0.0000	2.6274	-0.0867	-0.2066	3.1421
FQR	2.0000	3.1807	2.6237	0.2646	0.8653	3.1807
FQT	1.0000	0.0000	2.6580	-0.2134	-0.5032	3.0447
FQY	1.0000	0.0000	2.6475	0.1568	0.3562	3.3292
FRA	1.0000	0.0000	2.6298	-0.0653	-0.1572	3.1585
FRC	2.0000	3.6644	2.7753	0.8939	3.4377	3.6644
FRD	1.0000	0.0000	2.6361	-0.0893	-0.2127	3.1401
FRE	1.0000	0.0000	2.6408	-0.1051	-0.2493	3.1279
FRF	3.0000	6.6148	2.6183	0.6055	2.6010	3.3074
FRI	1.0000	0.0000	2.6342	-0.0825	-0.1970	3.1453
FRK	1.0000	0.0000	2.6743	-0.1890	-0.4455	3.0634
FRN	4.0000	8.9349	2.7394	0.3023	1.4062	2.9783
FRP	1.0000	0.0000	2.6379	-0.0955	-0.2270	3.1353
FRR	1.0000	0.0000	2.6170	0.0139	0.0253	3.2194
FRS	6.0000	14.4780	2.8235	0.3708	2.1376	2.8956
FRW	1.0000	0.0000	2.8798	0.8248	2.1879	3.8427
FRY	1.0000	0.0000	2.6309	0.2071	0.4745	3.3679
FSC	1.0000	0.0000	3.1039	0.1716	0.3909	3.3406
FSD	4.0000	8.4489	2.7870	0.0915	0.4088	2.8163
FSE	2.0000	2.8041	2.7824	-0.2253	-0.7518	2.8041
FSG	5.0000	11.7665	2.8490	0.3515	1.8434	2.9416
FSI	3.0000	5.6430	2.7890	-0.0266	-0.1178	2.8215
FSK	3.0000	5.4793	2.7637	-0.1331	-0.5449	2.7397
FSL	2.0000	2.6949	2.7570	-0.3674	-1.2430	2.6949
FSN	4.0000	7.9635	2.7558	-0.1190	-0.5633	2.6545
FSP	3.0000	5.6231	2.7851	-0.0396	-0.1697	2.8115
FSQ	2.0000	2.8570	2.8043	-0.1566	-0.5224	2.8570
FSR	1.0000	0.0000	2.8235	-0.4074	-0.9803	2.8956
FSS	5.0000	10.2872	2.7692	-0.1297	-0.6853	2.5718
FST	5.0000	11.0383	2.7684	0.1146	0.5769	2.7596
FSY	2.0000	3.0441	2.9129	0.0869	0.2738	3.0441
FTD	3.0000	6.0081	2.6579	0.2108	0.8373	3.0041
FTE	4.0000	8.9757	2.6588	0.3200	1.4930	2.9919
FTF	2.0000	3.1714	2.6861	0.2525	0.8240	3.1714
FTG	1.0000	0.0000	2.6726	-0.1032	-0.2450	3.1294
FTI	2.0000	3.0093	2.6576	0.0416	0.1259	3.0093
FTN	2.0000	2.8423	2.7091	-0.1757	-0.5859	2.8423
FTQ	2.0000	3.0447	2.6580	0.0877	0.2765	3.0447
FTR	1.0000	0.0000	2.6624	-0.1631	-0.3846	3.0834
FTS	4.0000	8.2787	2.7684	0.0177	0.0682	2.7596
FTT	1.0000	0.0000	2.6661	-0.3401	-0.8104	2.9473
FTV	3.0000	6.2215	2.6679	0.3497	1.4201	3.1108
FTY	1.0000	0.0000	2.7112	0.0301	0.0627	3.2319
FVC	2.0000	3.6918	2.7607	0.9295	3.6233	3.6918
FVH	1.0000	0.0000	2.6262	0.2627	0.6071	3.4106
FVI	2.0000	3.1727	2.6362	0.2542	0.8297	3.1727
FVK	2.0000	3.0908	2.6808	0.1477	0.4736	3.0908
FVN	5.0000	12.0227	2.7505	0.4348	2.3167	3.0057
FVS	3.0000	5.8460	2.8383	0.1054	0.4097	2.9230
FVT	3.0000	6.2215	2.6679	0.3497	1.4201	3.1108
FVV	2.0000	3.2742	2.6116	0.3862	1.2891	3.2742
FVW	1.0000	0.0000	2.8653	0.8605	2.3114	3.8701
FWL	1.0000	0.0000	3.0517	0.5637	1.3830	3.6420
FWN	1.0000	0.0000	3.0972	0.5111	1.2382	3.6016
FYD	1.0000	0.0000	2.6703	0.1039	0.2331	3.2886
FYE	1.0000	0.0000	2.6782	0.0881	0.1965	3.2764
FYG	1.0000	0.0000	2.6177	0.2670	0.6174	3.4139
FYH	1.0000	0.0000	2.6137	0.4202	0.9984	3.5317
FYN	2.0000	3.1268	2.8131	0.1944	0.6288	3.1268
FYP	1.0000	0.0000	2.6733	0.0977	0.2188	3.2838
FYS	1.0000	0.0000	2.9129	-0.2142	-0.5051	3.0441
FYT	2.0000	3.2319	2.7112	0.3311	1.0945	3.2319
GAA	2.0000	3.0556	2.6217	0.1019	0.3230	3.0556
GAD	1.0000	0.0000	2.6247	-0.2232	-0.5264	3.0372
GAE	1.0000	0.0000	2.6273	-0.2389	-0.5641	3.0251
GAF	1.0000	0.0000	2.6331	-0.0054	-0.0192	3.2045
GAG	2.0000	3.1625	2.6240	0.2409	0.7849	3.1625
GAH	4.0000	9.8411	2.6590	0.6953	3.5371	3.2804
GAI	4.0000	9.1273	2.6237	0.3857	1.8206	3.0424
GAK	4.0000	8.8817	2.6491	0.2792	1.2941	2.9606
GAL	6.0000	14.5792	2.6724	0.3971	2.3007	2.9158
GAM	1.0000	0.0000	2.6865	0.1719	0.3917	3.3409
GAN	1.0000	0.0000	2.6992	-0.4336	-1.0481	2.8754
GAQ	1.0000	0.0000	2.6194	-0.1702	-0.4013	3.0779
GAR	1.0000	0.0000	2.6190	-0.1200	-0.2839	3.1165
GAS	7.0000	16.7563	2.7702	0.3039	1.8707	2.7927
GAT	4.0000	8.9415	2.6409	0.3051	1.4202	2.9805
GAV	1.0000	0.0000	2.6213	-0.0843	-0.2012	3.1439
GAY	1.0000	0.0000	2.6529	0.0732	0.1621	3.2650
GCN	2.0000	3.3813	2.9749	0.5256	1.8066	3.3813
GCS	1.0000	0.0000	3.0740	0.1170	0.2634	3.2986
GDA	7.0000	18.2232	2.6247	0.6219	4.0990	3.0372
GDC	1.0000	0.0000	2.8244	0.4350	1.0366	3.5431
GDD	5.0000	12.0750	2.6270	0.4518	2.4158	3.0188
GDF	2.0000	3.1861	2.6411	0.2716	0.8890	3.1861
GDG	1.0000	0.0000	2.6307	-0.0841	-0.2006	3.1441
GDI	2.0000	3.0240	2.6263	0.0607	0.1883	3.0240
GDK	2.0000	2.9421	2.6483	-0.0458	-0.1587	2.9421
GDL	2.0000	2.8974	2.6698	-0.1040	-0.3491	2.8974
GDM	1.0000	0.0000	2.6973	0.1479	0.3356	3.3224
GDN	5.0000	11.4279	2.6949	0.2413	1.2432	2.8570
GDP	1.0000	0.0000	2.6278	-0.2533	-0.5986	3.0140
GDQ	2.0000	3.0594	2.6233	0.1068	0.3391	3.0594
GDR	1.0000	0.0000	2.6243	-0.1440	-0.3398	3.0981
GDS	5.0000	11.0971	2.7627	0.1337	0.6764	2.7743
GDT	2.0000	2.9620	2.6409	-0.0199	-0.0743	2.9620
GDY	1.0000	0.0000	2.6623	0.0492	0.1068	3.2466
GEA	3.0000	6.0501	2.6273	0.2382	0.9499	3.0251
GEC	1.0000	0.0000	2.8332	0.4192	0.9958	3.5310
GED	1.0000	0.0000	2.6291	-0.2629	-0.6218	3.0066
GEE	2.0000	2.9945	2.6309	0.0223	0.0632	2.9945
GEG	3.0000	6.2639	2.6358	0.3772	1.5396	3.1319
GEK	1.0000	0.0000	2.6484	-0.3626	-0.8668	2.9300
GEM	1.0000	0.0000	2.7050	0.1322	0.2987	3.3103
GEP	2.0000	3.0019	2.6298	0.0319	0.0945	3.0019
GEQ	2.0000	3.0473	2.6264	0.0910	0.2874	3.0473
GER	2.0000	3.0859	2.6283	0.1413	0.4525	3.0859
GES	4.0000	8.2864	2.7582	0.0210	0.0836	2.7621
GET	4.0000	8.8497	2.6415	0.2653	1.2271	2.9499
GFA	4.0000	9.6136	2.6331	0.5966	2.9523	3.2045
GFE	7.0000	19.0437	2.6469	0.7999	5.5660	3.1740
GFG	1.0000	0.0000	2.6090	0.1336	0.3022	3.3114
GFI	3.0000	6.3826	2.6387	0.4545	1.8833	3.1913
GFL	2.0000	3.0647	2.7216	0.1137	0.3618	3.0647
GFP	1.0000	0.0000	2.6433	-0.0356	-0.0887	3.1813
GFR	1.0000	0.0000	2.6149	0.0737	0.1633	3.2654
GFS	1.0000	0.0000	2.8490	-0.3475	-0.8290	2.9416
GFT	1.0000	0.0000	2.6726	-0.1032	-0.2450	3.1294
GFY	1.0000	0.0000	2.6177	0.2670	0.6174	3.4139
GGA	2.0000	3.1625	2.6240	0.2409	0.7849	3.1625
GGD	3.0000	6.2882	2.6307	0.3930	1.6088	3.1441
GGG	1.0000	0.0000	2.6065	0.0790	0.1754	3.2694
GGH	1.0000	0.0000	2.6248	0.2323	0.5343	3.3872
GGI	2.0000	3.1493	2.6287	0.2237	0.7269	3.1493
GGK	1.0000	0.0000	2.6709	-0.1838	-0.4332	3.0675
GGL	1.0000	0.0000	2.7033	-0.2420	-0.5714	3.0227
GGN	6.0000	14.9115	2.7382	0.4836	2.8517	2.9823
GGP	1.0000	0.0000	2.6326	-0.0903	-0.2150	3.1393
GGS	7.0000	17.3976	2.8241	0.4429	2.7971	2.8996
GGT	1.0000	0.0000	2.6585	-0.1579	-0.3723	3.0874
GGY	2.0000	3.3719	2.6205	0.5133	1.7595	3.3719
GHF	1.0000	0.0000	2.6213	0.2869	0.6657	3.4292
GHG	2.0000	3.3872	2.6248	0.5333	1.8365	3.3872
GHH	1.0000	0.0000	2.6278	0.3855	0.9099	3.5051
GHI	1.0000	0.0000	2.6659	0.0760	0.1685	3.2671
GHK	1.0000	0.0000	2.7213	-0.0305	-0.0769	3.1853
GHL	1.0000	0.0000	2.7606	-0.0887	-0.2113	3.1405
GHM	1.0000	0.0000	2.6433	0.4643	1.1131	3.5656
GHN	1.0000	0.0000	2.8012	-0.1413	-0.3336	3.1001
GHQ	3.0000	6.6051	2.6488	0.5992	2.5696	3.3026
GHR	1.0000	0.0000	2.6349	0.1724	0.3927	3.3412
GHS	5.0000	12.0697	2.8969	0.4501	2.4057	3.0174
GHV	1.0000	0.0000	2.6280	0.2080	0.4767	3.3686
GHY	1.0000	0.0000	2.6253	0.3656	0.8596	3.4897
GIA	1.0000	0.0000	2.6237	-0.2164	-0.5102	3.0424
GIC	1.0000	0.0000	2.8208	0.4418	1.0543	3.5483
GID	2.0000	3.0240	2.6263	0.0607	0.1883	3.0240
GIE	3.0000	6.0237	2.6285	0.2210	0.8790	3.0118
GIF	3.0000	6.3826	2.6387	0.4545	1.8833	3.1913
GIG	2.0000	3.1493	2.6287	0.2237	0.7269	3.1493
GII	1.0000	0.0000	2.6254	-0.2336	-0.5512	3.0292
GIK	3.0000	5.8947	2.6485	0.1371	0.5373	2.9473
GIN	2.0000	2.8622	2.6961	-0.1498	-0.4999	2.8622
GIP	1.0000	0.0000	2.6271	-0.2465	-0.5823	3.0192
GIQ	2.0000	3.0646	2.6221	0.1136	0.3614	3.0646
GIS	5.0000	11.1180	2.7648	0.1405	0.7118	2.7795
GIT	1.0000	0.0000	2.6408	-0.3141	-0.7464	2.9673
GIV	1.0000	0.0000	2.6256	-0.1015	-0.2410	3.1307
GIY	1.0000	0.0000	2.6595	0.0560	0.1224	3.2518
GKA	2.0000	2.9606	2.6491	-0.0218	-0.0805	2.9606
GKD	4.0000	8.8264	2.6483	0.2552	1.1784	2.9421
GKE	3.0000	5.8600	2.6484	0.1145	0.4463	2.9300
GKH	1.0000	0.0000	2.7213	-0.0305	-0.0769	3.1853
GKI	2.0000	2.9473	2.6485	-0.0390	-0.1366	2.9473
GKK	3.0000	5.7310	2.6560	0.0306	0.1104	2.8655
GKM	1.0000	0.0000	2.7542	0.0482	0.1045	3.2458
GKN	2.0000	2.7803	2.6867	-0.2563	-0.8568	2.7803
GKP	2.0000	2.9374	2.6483	-0.0520	-0.1789	2.9374
GKQ	1.0000	0.0000	2.6513	-0.2939	-0.6969	2.9828
GKR	3.0000	6.0429	2.6581	0.2334	0.9304	3.0214
GKS	5.0000	10.7906	2.7396	0.0340	0.1604	2.6976
GKT	2.0000	2.8854	2.6523	-0.1196	-0.4003	2.8854
GKY	2.0000	3.1699	2.7136	0.2506	0.8175	3.1699
GLA	3.0000	5.8317	2.6724	0.0961	0.3723	2.9158
GLD	1.0000	0.0000	2.6698	-0.4051	-0.9743	2.8974
GLE	1.0000	0.0000	2.6686	-0.4208	-1.0150	2.8852
GLG	1.0000	0.0000	2.7033	-0.2420	-0.5714	3.0227
GLI	2.0000	2.9026	2.6704	-0.0972	-0.3268	2.9026
GLK	2.0000	2.8208	2.6692	-0.2037	-0.6793	2.8208
GLL	5.0000	11.1041	2.6771	0.1360	0.6882	2.7760
GLM	1.0000	0.0000	2.7957	-0.0100	-0.0296	3.2011
GLN	9.0000	21.8848	2.6898	0.3387	2.3782	2.7356
GLP	3.0000	5.7853	2.6693	0.0659	0.2515	2.8926
GLR	5.0000	11.9068	2.6870	0.3971	2.1002	2.9767
GLS	5.0000	10.6116	2.7328	-0.0242	-0.1393	2.6529
GLT	3.0000	5.6814	2.6677	-0.0017	-0.0184	2.8407
GLY	1.0000	0.0000	2.7522	-0.1087	-0.2576	3.1252
GMA	2.0000	3.3409	2.6865	0.4730	1.6066	3.3409
GMD	1.0000	0.0000	2.6973	0.1479	0.3356	3.3224
GME	2.0000	3.3103	2.7050	0.4332	1.4592	3.3103
GMH	1.0000	0.0000	2.6433	0.4643	1.1131	3.5656
GML	1.0000	0.0000	2.7957	-0.0100	-0.0296	3.2011
GMN	2.0000	3.1606	2.8380	0.2385	0.7766	3.1606
GMP	2.0000	3.3177	2.7003	0.4428	1.4945	3.3177
GMQ	1.0000	0.0000	2.6749	0.2009	0.4598	3.3631
GMR	1.0000	0.0000	2.6588	0.2511	0.5794	3.4017
GMS	1.0000	0.0000	2.9364	-0.1701	-0.4011	3.0780
GMY	1.0000	0.0000	2.6414	0.4443	1.0608	3.5502
GNA	1.0000	0.0000	2.6992	-0.4336	-1.0481	2.8754
GND	3.0000	5.7139	2.6949	0.0195	0.0661	2.8570
GNE	1.0000	0.0000	2.6926	-0.4734	-1.1527	2.8448
GNF	4.0000	9.0729	2.7588	0.3621	1.7020	3.0243
GNG	2.0000	2.9823	2.7382	0.0064	0.0116	2.9823
GNI	2.0000	2.8622	2.6961	-0.1498	-0.4999	2.8622
GNK	2.0000	2.7803	2.6867	-0.2563	-0.8568	2.7803
GNL	5.0000	10.9424	2.6898	0.0834	0.4153	2.7356
GNM	2.0000	3.1606	2.8380	0.2385	0.7766	3.1606
GNN	2.0000	2.6952	2.6980	-0.3671	-1.2418	2.6952
GNQ	1.0000	0.0000	2.7054	-0.4047	-0.9735	2.8976
GNR	1.0000	0.0000	2.7187	-0.3545	-0.8463	2.9363
GNS	5.0000	10.4499	2.7314	-0.0767	-0.4107	2.6125
GNV	4.0000	8.8910	2.7298	0.2832	1.3136	2.9637
GNY	3.0000	6.1695	2.7922	0.3159	1.2754	3.0848
GPA	2.0000	3.0325	2.6257	0.0717	0.2243	3.0325
GPC	1.0000	0.0000	2.8278	0.4288	1.0206	3.5383
GPD	2.0000	3.0140	2.6278	0.0477	0.1460	3.0140
GPE	3.0000	6.0037	2.6298	0.2080	0.8256	3.0019
GPH	3.0000	6.5143	2.6714	0.5401	2.2819	3.2572
GPK	3.0000	5.8747	2.6483	0.1241	0.4849	2.9374
GPM	1.0000	0.0000	2.7003	0.1418	0.3211	3.3177
GPN	2.0000	2.8522	2.6940	-0.1628	-0.5429	2.8522
GPP	1.0000	0.0000	2.6285	-0.2595	-0.6135	3.0093
GPQ	2.0000	3.0547	2.6245	0.1006	0.3189	3.0547
GPR	1.0000	0.0000	2.6258	-0.1502	-0.3542	3.0933
GPS	1.0000	0.0000	2.7609	-0.5714	-1.4210	2.7695
GPV	2.0000	3.1207	2.6292	0.1865	0.6024	3.1207
GPY	1.0000	0.0000	2.6649	0.0431	0.0925	3.2418
GQA	1.0000	0.0000	2.6194	-0.1702	-0.4013	3.0779
GQD	1.0000	0.0000	2.6233	-0.1942	-0.4579	3.0594
GQE	1.0000	0.0000	2.6264	-0.2100	-0.4952	3.0473
GQF	2.0000	3.2268	2.6251	0.3245	1.0714	3.2268
GQH	1.0000	0.0000	2.6488	0.1221	0.2754	3.3026
GQI	1.0000	0.0000	2.6221	-0.1874	-0.4418	3.0646
GQK	4.0000	8.9484	2.6513	0.3081	1.4348	2.9828
GQL	2.0000	2.9381	2.6767	-0.0511	-0.1760	2.9381
GQM	2.0000	3.3631	2.6749	0.5019	1.7158	3.3631
GQN	3.0000	5.7953	2.7054	0.0724	0.2775	2.8976
GQP	3.0000	6.1093	2.6245	0.2767	1.1102	3.0547
GQR	3.0000	6.2775	2.6142	0.3861	1.5782	3.1387
GQS	4.0000	8.4448	2.7800	0.0897	0.4007	2.8149
GQT	1.0000	0.0000	2.6421	-0.2680	-0.6340	3.0027
GQY	1.0000	0.0000	2.6431	0.1021	0.2290	3.2872
GRA	1.0000	0.0000	2.6190	-0.1200	-0.2839	3.1165
GRD	1.0000	0.0000	2.6243	-0.1440	-0.3398	3.0981
GRE	1.0000	0.0000	2.6283	-0.1598	-0.3767	3.0859
GRH	1.0000	0.0000	2.6349	0.1724	0.3927	3.3412
GRI	1.0000	0.0000	2.6227	-0.1372	-0.3239	3.1033
GRL	1.0000	0.0000	2.6870	-0.3019	-0.7163	2.9767
GRN	2.0000	2.9363	2.7187	-0.0534	-0.1836	2.9363
GRP	1.0000	0.0000	2.6258	-0.1502	-0.3542	3.0933
GRQ	1.0000	0.0000	2.6142	-0.0911	-0.2168	3.1387
GRS	2.0000	2.8536	2.7989	-0.1610	-0.5370	2.8536
GRT	3.0000	6.0827	2.6474	0.2594	1.0378	3.0413
GSA	2.0000	2.7927	2.7702	-0.2402	-0.8020	2.7927
GSD	2.0000	2.7743	2.7627	-0.2642	-0.8836	2.7743
GSE	3.0000	5.5243	2.7582	-0.1039	-0.4270	2.7621
GSF	3.0000	5.8832	2.8490	0.1296	0.5072	2.9416
GSG	2.0000	2.8996	2.8241	-0.1011	-0.3396	2.8996
GSH	2.0000	3.0174	2.8969	0.0522	0.1605	3.0174
GSI	4.0000	8.3385	2.7648	0.0436	0.1877	2.7795
GSK	6.0000	13.4882	2.7396	0.1132	0.6240	2.6976
GSL	7.0000	15.9175	2.7328	0.1220	0.7278	2.6529
GSM	2.0000	3.0780	2.9364	0.1309	0.4184	3.0780
GSN	10.0000	23.5124	2.7314	0.2243	1.6298	2.6125
GSP	4.0000	8.3086	2.7609	0.0307	0.1279	2.7695
GSQ	5.0000	11.2598	2.7800	0.1867	0.9533	2.8149
GSR	3.0000	5.7072	2.7989	0.0151	0.0486	2.8536
GSS	8.0000	17.7086	2.7445	0.0198	0.1101	2.5298
GST	4.0000	8.1527	2.7443	-0.0369	-0.1836	2.7176
GTA	2.0000	2.9805	2.6409	0.0041	0.0039	2.9805
GTF	2.0000	3.1294	2.6726	0.1978	0.6401	3.1294
GTG	1.0000	0.0000	2.6585	-0.1579	-0.3723	3.0874
GTI	1.0000	0.0000	2.6408	-0.3141	-0.7464	2.9673
GTK	2.0000	2.8854	2.6523	-0.1196	-0.4003	2.8854
GTL	4.0000	8.5220	2.6677	0.1232	0.5560	2.8407
GTM	1.0000	0.0000	2.7376	0.0742	0.1643	3.2657
GTN	3.0000	5.6005	2.6873	-0.0543	-0.2283	2.8003
GTQ	1.0000	0.0000	2.6421	-0.2680	-0.6340	3.0027
GTR	4.0000	9.1240	2.6474	0.3843	1.8135	3.0413
GTS	6.0000	13.5878	2.7443	0.1391	0.7717	2.7176
GTT	1.0000	0.0000	2.6475	-0.3947	-0.9479	2.9053
GTV	2.0000	3.0687	2.6535	0.1189	0.3789	3.0687
GVA	1.0000	0.0000	2.6213	-0.0843	-0.2012	3.1439
GVC	1.0000	0.0000	2.7677	0.5738	1.4114	3.6498
GVD	2.0000	3.1255	2.6275	0.1927	0.6230	3.1255
GVH	1.0000	0.0000	2.6280	0.2080	0.4767	3.3686
GVI	1.0000	0.0000	2.6256	-0.1015	-0.2410	3.1307
GVK	3.0000	6.0976	2.6652	0.2691	1.0784	3.0488
GVL	4.0000	9.0123	2.6962	0.3358	1.5711	3.0041
GVP	1.0000	0.0000	2.6292	-0.1145	-0.2712	3.1207
GVS	6.0000	14.4049	2.8136	0.3517	2.0211	2.8810
GVT	2.0000	3.0687	2.6535	0.1189	0.3789	3.0687
GVY	1.0000	0.0000	2.6235	0.1881	0.4296	3.3533
GWA	1.0000	0.0000	2.9141	0.6910	1.7554	3.7398
GWF	1.0000	0.0000	2.8568	0.8847	2.3976	3.8887
GWK	1.0000	0.0000	2.9865	0.5673	1.3929	3.6447
GWL	1.0000	0.0000	3.0288	0.5091	1.2326	3.6000
GWP	1.0000	0.0000	2.9294	0.6608	1.6639	3.7166
GWS	2.0000	3.4769	3.1649	0.6499	2.3074	3.4769
GYA	1.0000	0.0000	2.6529	0.0732	0.1621	3.2650
GYD	3.0000	6.4931	2.6623	0.5264	2.2164	3.2466
GYI	2.0000	3.2518	2.6595	0.3571	1.1856	3.2518
GYL	2.0000	3.1252	2.7522	0.1924	0.6219	3.1252
GYN	3.0000	6.1695	2.7922	0.3159	1.2754	3.0848
GYQ	1.0000	0.0000	2.6431	0.1021	0.2290	3.2872
GYR	2.0000	3.3259	2.6299	0.4534	1.5339	3.3259
GYV	1.0000	0.0000	2.6235	0.1881	0.4296	3.3533
HAA	1.0000	0.0000	2.6664	-0.0459	-0.1123	3.1735
HAD	1.0000	0.0000	2.6713	-0.0699	-0.1677	3.1550
HAF	1.0000	0.0000	2.6650	0.1479	0.3353	3.3224
HAG	2.0000	3.2804	2.6590	0.3942	1.3179	3.2804
HAI	1.0000	0.0000	2.6698	-0.0631	-0.1520	3.1602
HAK	1.0000	0.0000	2.7037	-0.1696	-0.3997	3.0784
HAL	2.0000	3.0337	2.7317	0.0733	0.2294	3.0337
HAM	1.0000	0.0000	2.7118	0.3252	0.7594	3.4587
HAN	3.0000	5.9865	2.7625	0.1968	0.7797	2.9932
HAP	1.0000	0.0000	2.6727	-0.0760	-0.1820	3.1503
HAR	1.0000	0.0000	2.6579	0.0333	0.0701	3.2343
HAS	2.0000	2.9105	2.8407	-0.0869	-0.2930	2.9105
HAV	1.0000	0.0000	2.6578	0.0690	0.1523	3.2617
HCE	1.0000	0.0000	2.8679	0.5725	1.4077	3.6488
HCF	1.0000	0.0000	2.7244	0.8060	2.1243	3.8283
HCK	1.0000	0.0000	2.9408	0.4886	1.1776	3.5843
HCV	1.0000	0.0000	2.7618	0.7271	1.8677	3.7676
HDA	3.0000	6.3100	2.6713	0.4073	1.6716	3.1550
HDD	1.0000	0.0000	2.6753	-0.0939	-0.2233	3.1366
HDF	1.0000	0.0000	2.6764	0.1239	0.2794	3.3039
HDH	1.0000	0.0000	2.7005	0.2225	0.5110	3.3797
HDK	2.0000	3.0599	2.7039	0.1075	0.3413	3.0599
HDL	1.0000	0.0000	2.7296	-0.2518	-0.5948	3.0152
HDM	1.0000	0.0000	2.7274	0.3012	0.7005	3.4403
HDN	2.0000	2.9748	2.7585	-0.0033	-0.0203	2.9748
HDR	1.0000	0.0000	2.6657	0.0093	0.0148	3.2159
HDT	2.0000	3.0799	2.6946	0.1334	0.4265	3.0799
HEA	1.0000	0.0000	2.6751	-0.0857	-0.2043	3.1429
HED	3.0000	6.2489	2.6785	0.3675	1.4971	3.1244
HEG	1.0000	0.0000	2.6758	0.0534	0.1164	3.2498
HEH	1.0000	0.0000	2.7103	0.2067	0.4736	3.3676
HEI	3.0000	6.2593	2.6775	0.3743	1.5267	3.1297
HEK	1.0000	0.0000	2.7046	-0.2094	-0.4936	3.0478
HEL	1.0000	0.0000	2.7288	-0.2676	-0.6329	3.0031
HEN	3.0000	5.9253	2.7563	0.1570	0.6177	2.9626
HEP	1.0000	0.0000	2.6796	-0.1158	-0.2743	3.1197
HEQ	3.0000	6.3302	2.6725	0.4204	1.7299	3.1651
HES	3.0000	5.7599	2.8284	0.0494	0.1855	2.8800
HET	1.0000	0.0000	2.6959	-0.1834	-0.4324	3.0677
HEY	1.0000	0.0000	2.7042	0.1867	0.4265	3.3522
HFE	1.0000	0.0000	2.6846	0.1081	0.2427	3.2918
HFG	1.0000	0.0000	2.6213	0.2869	0.6657	3.4292
HFI	1.0000	0.0000	2.6731	0.1307	0.2952	3.3091
HFK	1.0000	0.0000	2.7357	0.0242	0.0489	3.2273
HFL	1.0000	0.0000	2.7786	-0.0340	-0.0851	3.1826
HFM	1.0000	0.0000	2.6268	0.5189	1.2594	3.6076
HFN	1.0000	0.0000	2.8222	-0.0866	-0.2065	3.1421
HFP	1.0000	0.0000	2.6796	0.1177	0.2651	3.2992
HFQ	1.0000	0.0000	2.6528	0.1768	0.4030	3.3446
HFS	1.0000	0.0000	2.9230	-0.1942	-0.4578	3.0594
HFT	1.0000	0.0000	2.7185	0.0501	0.1087	3.2472
HFY	1.0000	0.0000	2.6137	0.4202	0.9984	3.5317
HGA	2.0000	3.2804	2.6590	0.3942	1.3179	3.2804
HGE	1.0000	0.0000	2.6758	0.0534	0.1164	3.2498
HGF	1.0000	0.0000	2.6213	0.2869	0.6657	3.4292
HGG	1.0000	0.0000	2.6248	0.2323	0.5343	3.3872
HGK	1.0000	0.0000	2.7213	-0.0305	-0.0769	3.1853
HGM	1.0000	0.0000	2.6433	0.4643	1.1131	3.5656
HGN	2.0000	3.1001	2.8012	0.1597	0.5135	3.1001
HGP	5.0000	13.0286	2.6714	0.7620	4.4253	3.2572
HGQ	1.0000	0.0000	2.6488	0.1221	0.2754	3.3026
HGS	2.0000	3.0174	2.8969	0.0522	0.1605	3.0174
HGT	1.0000	0.0000	2.7058	-0.0046	-0.0172	3.2052
HGW	1.0000	0.0000	2.8550	0.9833	2.7684	3.9645
HHA	3.0000	6.7963	2.6866	0.7236	3.2157	3.3982
HHE	1.0000	0.0000	2.7103	0.2067	0.4736	3.3676
HHG	1.0000	0.0000	2.6278	0.3855	0.9099	3.5051
HHR	1.0000	0.0000	2.6484	0.3257	0.7604	3.4590
HHY	2.0000	3.6075	2.6069	0.8199	3.0705	3.6075
HID	1.0000	0.0000	2.6741	-0.0871	-0.2075	3.1418
HIE	1.0000	0.0000	2.6775	-0.1029	-0.2441	3.1297
HIF	1.0000	0.0000	2.6731	0.1307	0.2952	3.3091
HIG	2.0000	3.2671	2.6659	0.3770	1.2563	3.2671
HIK	2.0000	3.0652	2.7037	0.1143	0.3637	3.0652
HIL	2.0000	3.0204	2.7301	0.0561	0.1733	3.0204
HIN	2.0000	2.9800	2.7595	0.0035	0.0019	2.9800
HIP	1.0000	0.0000	2.6753	-0.0932	-0.2218	3.1370
HIS	2.0000	2.8973	2.8352	-0.1041	-0.3494	2.8973
HIV	3.0000	6.4970	2.6641	0.5289	2.2284	3.2485
HKA	1.0000	0.0000	2.7037	-0.1696	-0.3997	3.0784
HKD	1.0000	0.0000	2.7039	-0.1936	-0.4563	3.0599
HKE	1.0000	0.0000	2.7046	-0.2094	-0.4936	3.0478
HKF	1.0000	0.0000	2.7357	0.0242	0.0489	3.2273
HKH	1.0000	0.0000	2.7699	0.1228	0.2769	3.3031
HKI	1.0000	0.0000	2.7037	-0.1868	-0.4402	3.0652
HKK	2.0000	2.9833	2.7159	0.0078	0.0158	2.9833
HKL	3.0000	5.8771	2.7317	0.1257	0.4913	2.9386
HKM	1.0000	0.0000	2.8028	0.2015	0.4614	3.3636
HKN	2.0000	2.8982	2.7517	-0.1030	-0.3458	2.8982
HKP	2.0000	3.0552	2.7041	0.1013	0.3211	3.0552
HKR	2.0000	3.1392	2.7101	0.2106	0.6830	3.1392
HKS	3.0000	5.6309	2.8092	-0.0345	-0.1493	2.8155
HKT	3.0000	6.0065	2.7109	0.2098	0.8329	3.0032
HKV	3.0000	6.3333	2.7162	0.4224	1.7388	3.1666
HKW	1.0000	0.0000	3.0469	0.7206	1.8470	3.7626
HLA	3.0000	6.0673	2.7317	0.2494	0.9962	3.0337
HLD	3.0000	6.0304	2.7296	0.2254	0.8970	3.0152
HLE	3.0000	6.0061	2.7288	0.2096	0.8321	3.0031
HLG	1.0000	0.0000	2.7606	-0.0887	-0.2113	3.1405
HLI	2.0000	3.0204	2.7301	0.0561	0.1733	3.0204
HLK	1.0000	0.0000	2.7317	-0.3515	-0.8388	2.9386
HLL	3.0000	5.7877	2.7414	0.0675	0.2577	2.8938
HLN	5.0000	11.4137	2.7558	0.2367	1.2186	2.8534
HLP	1.0000	0.0000	2.7292	-0.2579	-0.6097	3.0105
HLQ	1.0000	0.0000	2.7354	-0.1989	-0.4688	3.0559
HLS	4.0000	8.3122	2.8022	0.0322	0.1351	2.7707
HLT	2.0000	2.9585	2.7294	-0.0245	-0.0893	2.9585
HLV	3.0000	6.2438	2.7537	0.3642	1.4828	3.1219
HMA	1.0000	0.0000	2.7118	0.3252	0.7594	3.4587
HME	1.0000	0.0000	2.7382	0.2854	0.6621	3.4281
HMK	1.0000	0.0000	2.8028	0.2015	0.4614	3.3636
HMN	1.0000	0.0000	2.9041	0.0907	0.2026	3.2785
HMQ	1.0000	0.0000	2.6945	0.3541	0.8310	3.4809
HMY	1.0000	0.0000	2.6132	0.5976	1.4789	3.6681
HNA	1.0000	0.0000	2.7625	-0.2804	-0.6639	2.9932
HNC	1.0000	0.0000	3.0488	0.3778	0.8904	3.4991
HNE	2.0000	2.9626	2.7563	-0.0191	-0.0717	2.9626
HNF	1.0000	0.0000	2.8222	-0.0866	-0.2065	3.1421
HNG	2.0000	3.1001	2.8012	0.1597	0.5135	3.1001
HNH	1.0000	0.0000	2.8658	0.0120	0.0209	3.2179
HNI	1.0000	0.0000	2.7595	-0.2976	-0.7057	2.9800
HNK	2.0000	2.8982	2.7517	-0.1030	-0.3458	2.8982
HNL	4.0000	8.5603	2.7558	0.1398	0.6331	2.8534
HNN	3.0000	5.6260	2.7651	-0.0377	-0.1621	2.8130
HNQ	1.0000	0.0000	2.7685	-0.2515	-0.5941	3.0154
HNR	3.0000	6.1082	2.7816	0.2759	1.1071	3.0541
HNS	7.0000	16.3818	2.8008	0.2227	1.3534	2.7303
HNT	2.0000	2.9181	2.7518	-0.0771	-0.2609	2.9181
HNV	2.0000	3.0815	2.7928	0.1355	0.4335	3.0815
HNY	2.0000	3.2026	2.8565	0.2931	0.9626	3.2026
HPD	1.0000	0.0000	2.6765	-0.1000	-0.2376	3.1318
HPE	2.0000	3.1197	2.6796	0.1852	0.5980	3.1197
HPG	3.0000	6.5143	2.6714	0.5401	2.2819	3.2572
HPH	1.0000	0.0000	2.7043	0.2163	0.4963	3.3750
HPI	2.0000	3.1370	2.6753	0.2078	0.6734	3.1370
HPK	1.0000	0.0000	2.7041	-0.1997	-0.4709	3.0552
HPL	2.0000	3.0105	2.7292	0.0431	0.1309	3.0105
HPN	3.0000	5.9401	2.7576	0.1666	0.6567	2.9700
HPQ	1.0000	0.0000	2.6697	-0.0471	-0.1153	3.1725
HPS	1.0000	0.0000	2.8312	-0.4181	-1.0079	2.8873
HPT	1.0000	0.0000	2.6950	-0.1738	-0.4098	3.0751
HQA	1.0000	0.0000	2.6620	-0.0170	-0.0457	3.1957
HQC	1.0000	0.0000	2.8158	0.6412	1.6057	3.7016
HQF	1.0000	0.0000	2.6528	0.1768	0.4030	3.3446
HQH	2.0000	3.4204	2.6712	0.5764	2.0063	3.4204
HQI	2.0000	3.1825	2.6661	0.2669	0.8729	3.1825
HQL	2.0000	3.0559	2.7354	0.1022	0.3240	3.0559
HQM	1.0000	0.0000	2.6945	0.3541	0.8310	3.4809
HQN	2.0000	3.0154	2.7685	0.0496	0.1521	3.0154
HQP	3.0000	6.3450	2.6697	0.4300	1.7728	3.1725
HQQ	1.0000	0.0000	2.6563	0.0120	0.0209	3.2179
HQS	1.0000	0.0000	2.8509	-0.3590	-0.8578	2.9328
HQT	2.0000	3.1205	2.6934	0.1863	0.6017	3.1205
HQV	1.0000	0.0000	2.6486	0.0979	0.2191	3.2839
HRA	1.0000	0.0000	2.6579	0.0333	0.0701	3.2343
HRC	1.0000	0.0000	2.7826	0.6915	1.7570	3.7402
HRD	2.0000	3.2159	2.6657	0.3103	1.0222	3.2159
HRE	1.0000	0.0000	2.6714	-0.0065	-0.0216	3.2037
HRF	1.0000	0.0000	2.6355	0.2270	0.5219	3.3832
HRG	1.0000	0.0000	2.6349	0.1724	0.3927	3.3412
HRI	2.0000	3.2211	2.6634	0.3171	1.0458	3.2211
HRK	1.0000	0.0000	2.7101	-0.0904	-0.2152	3.1392
HRM	1.0000	0.0000	2.6681	0.4044	0.9578	3.5196
HRN	2.0000	3.0541	2.7816	0.0999	0.3164	3.0541
HRQ	1.0000	0.0000	2.6501	0.0622	0.1367	3.2565
HRR	1.0000	0.0000	2.6403	0.1125	0.2530	3.2952
HRS	2.0000	2.9714	2.8706	-0.0077	-0.0346	2.9714
HRT	1.0000	0.0000	2.6967	-0.0645	-0.1553	3.1592
HRY	1.0000	0.0000	2.6447	0.3057	0.7115	3.4437
HSA	3.0000	5.8211	2.8407	0.0892	0.3447	2.9105
HSD	3.0000	5.7842	2.8330	0.0652	0.2487	2.8921
HSE	2.0000	2.8800	2.8284	-0.1267	-0.4236	2.8800
HSF	2.0000	3.0594	2.9230	0.1068	0.3392	3.0594
HSG	5.0000	12.0697	2.8969	0.4501	2.4057	3.0174
HSH	2.0000	3.1352	2.9734	0.2054	0.6656	3.1352
HSI	4.0000	8.6920	2.8352	0.1969	0.9010	2.8973
HSK	4.0000	8.4464	2.8092	0.0904	0.4038	2.8155
HSL	3.0000	5.5415	2.8022	-0.0927	-0.3821	2.7707
HSN	5.0000	10.9212	2.8008	0.0765	0.3797	2.7303
HSP	1.0000	0.0000	2.8312	-0.4181	-1.0079	2.8873
HSQ	2.0000	2.9328	2.8509	-0.0580	-0.1985	2.9328
HSR	5.0000	11.8856	2.8706	0.3902	2.0611	2.9714
HSS	2.0000	2.6476	2.8140	-0.4290	-1.4653	2.6476
HST	5.0000	11.3415	2.8140	0.2132	1.0938	2.8354
HSV	1.0000	0.0000	2.8859	-0.2731	-0.6463	2.9988
HSW	1.0000	0.0000	3.2587	0.5022	1.2140	3.5947
HSY	5.0000	12.4796	2.9630	0.5834	3.2166	3.1199
HTA	1.0000	0.0000	2.6934	-0.1436	-0.3391	3.0983
HTD	1.0000	0.0000	2.6946	-0.1677	-0.3952	3.0799
HTE	1.0000	0.0000	2.6959	-0.1834	-0.4324	3.0677
HTF	1.0000	0.0000	2.7185	0.0501	0.1087	3.2472
HTG	2.0000	3.2052	2.7058	0.2964	0.9742	3.2052
HTH	1.0000	0.0000	2.7502	0.1487	0.3373	3.3230
HTI	2.0000	3.0851	2.6941	0.1402	0.4489	3.0851
HTK	4.0000	9.0097	2.7109	0.3347	1.5656	3.0032
HTL	3.0000	5.9170	2.7294	0.1516	0.5959	2.9585
HTN	1.0000	0.0000	2.7518	-0.3781	-0.9059	2.9181
HTQ	1.0000	0.0000	2.6934	-0.1147	-0.2717	3.1205
HTR	1.0000	0.0000	2.6967	-0.0645	-0.1553	3.1592
HTS	7.0000	17.0123	2.8140	0.3594	2.2334	2.8354
HTT	4.0000	9.0694	2.7049	0.3606	1.6945	3.0231
HTV	1.0000	0.0000	2.7015	-0.0288	-0.0731	3.1866
HTY	2.0000	3.3077	2.7430	0.4298	1.4467	3.3077
HVA	1.0000	0.0000	2.6578	0.0690	0.1523	3.2617
HVD	2.0000	3.2433	2.6668	0.3460	1.1465	3.2433
HVG	1.0000	0.0000	2.6280	0.2080	0.4767	3.3686
HVK	1.0000	0.0000	2.7162	-0.0547	-0.1328	3.1666
HVL	1.0000	0.0000	2.7537	-0.1129	-0.2675	3.1219
HVN	2.0000	3.0815	2.7928	0.1355	0.4335	3.0815
HVP	1.0000	0.0000	2.6693	0.0388	0.0826	3.2385
HVQ	2.0000	3.2839	2.6486	0.3989	1.3347	3.2839
HVR	2.0000	3.3226	2.6363	0.4492	1.5180	3.3226
HVS	2.0000	2.9988	2.8859	0.0279	0.0815	2.9988
HVV	1.0000	0.0000	2.6306	0.1838	0.4195	3.3500
HWT	1.0000	0.0000	3.0239	0.7465	1.9291	3.7825
HYD	1.0000	0.0000	2.6947	0.2025	0.4637	3.3644
HYF	1.0000	0.0000	2.6137	0.4202	0.9984	3.5317
HYH	1.0000	0.0000	2.6069	0.5189	1.2592	3.6075
HYK	2.0000	3.2877	2.7622	0.4038	1.3525	3.2877
HYL	2.0000	3.2430	2.8095	0.3457	1.1454	3.2430
HYN	1.0000	0.0000	2.8565	-0.0080	-0.0250	3.2026
HYR	1.0000	0.0000	2.6447	0.3057	0.7115	3.4437
HYS	4.0000	9.3597	2.9630	0.4865	2.3441	3.1199
HYT	3.0000	6.6153	2.7430	0.6059	2.6026	3.3077
IAA	2.0000	2.9355	2.6068	-0.0544	-0.1867	2.9355
IAD	2.0000	2.9171	2.6069	-0.0784	-0.2651	2.9171
IAE	2.0000	2.9050	2.6076	-0.0942	-0.3168	2.9050
IAF	2.0000	3.0844	2.6375	0.1393	0.4462	3.0844
IAG	2.0000	3.0424	2.6237	0.0847	0.2667	3.0424
IAI	3.0000	5.8446	2.6068	0.1045	0.4062	2.9223
IAK	1.0000	0.0000	2.6185	-0.4791	-1.1678	2.8405
IAL	4.0000	8.3872	2.6341	0.0647	0.2851	2.7957
IAN	5.0000	11.0212	2.6539	0.1091	0.5481	2.7553
IAP	1.0000	0.0000	2.6071	-0.3856	-0.9247	2.9123
IAS	5.0000	10.6905	2.7113	0.0015	-0.0073	2.6726
IAT	1.0000	0.0000	2.6137	-0.4532	-1.0992	2.8604
IAV	1.0000	0.0000	2.6188	-0.2406	-0.5680	3.0238
IAW	1.0000	0.0000	2.9262	0.5347	1.3025	3.6197
IAY	3.0000	6.2898	2.6626	0.3941	1.6135	3.1449
ICD	1.0000	0.0000	2.8340	0.2788	0.6460	3.4230
ICN	3.0000	6.5224	2.9258	0.5454	2.3071	3.2612
ICT	1.0000	0.0000	2.8567	0.2050	0.4695	3.3663
ICV	1.0000	0.0000	2.8196	0.4176	0.9916	3.5297
IDC	1.0000	0.0000	2.8340	0.2788	0.6460	3.4230
IDD	5.0000	11.5946	2.6066	0.2956	1.5357	2.8987
IDE	2.0000	2.8865	2.6069	-0.1182	-0.3956	2.8865
IDG	1.0000	0.0000	2.6263	-0.2404	-0.5675	3.0240
IDH	1.0000	0.0000	2.6741	-0.0871	-0.2075	3.1418
IDI	1.0000	0.0000	2.6066	-0.3966	-0.9528	2.9039
IDK	5.0000	11.2881	2.6160	0.1959	1.0018	2.8220
IDL	5.0000	11.1091	2.6302	0.1377	0.6967	2.7773
IDM	3.0000	6.4047	2.7056	0.4688	1.9486	3.2023
IDN	4.0000	8.2106	2.6487	-0.0118	-0.0679	2.7369
IDP	2.0000	2.8939	2.6066	-0.1086	-0.3640	2.8939
IDQ	3.0000	5.8786	2.6086	0.1266	0.4951	2.9393
IDR	3.0000	5.9559	2.6146	0.1769	0.6986	2.9780
IDS	4.0000	7.9625	2.7037	-0.1194	-0.5653	2.6542
IDT	4.0000	8.5258	2.6118	0.1249	0.5636	2.8419
IDV	2.0000	3.0054	2.6210	0.0364	0.1093	3.0054
IDY	1.0000	0.0000	2.6667	-0.1070	-0.2538	3.1265
IEA	2.0000	2.9050	2.6076	-0.0942	-0.3168	2.9050
IEC	2.0000	3.4108	2.8380	0.5640	1.9570	3.4108
IED	2.0000	2.8865	2.6069	-0.1182	-0.3956	2.8865
IEE	2.0000	2.8744	2.6070	-0.1340	-0.4476	2.8744
IEH	3.0000	6.2593	2.6775	0.3743	1.5267	3.1297
IEI	4.0000	8.6752	2.6070	0.1897	0.8668	2.8917
IEK	2.0000	2.8099	2.6149	-0.2179	-0.7268	2.8099
IEM	1.0000	0.0000	2.7093	-0.0241	-0.0622	3.1902
IEN	6.0000	13.6236	2.6458	0.1485	0.8249	2.7247
IEP	3.0000	5.7635	2.6069	0.0517	0.1949	2.8818
IEQ	3.0000	5.8544	2.6096	0.1108	0.4316	2.9272
IER	2.0000	2.9658	2.6162	-0.0150	-0.0583	2.9658
IES	1.0000	0.0000	2.6990	-0.7373	-1.9186	2.6420
IET	3.0000	5.6596	2.6110	-0.0159	-0.0748	2.8298
IEV	2.0000	2.9932	2.6230	0.0206	0.0578	2.9932
IEY	1.0000	0.0000	2.6700	-0.1228	-0.2905	3.1143
IFA	2.0000	3.0844	2.6375	0.1393	0.4462	3.0844
IFC	1.0000	0.0000	2.8270	0.4965	1.1987	3.5903
IFD	2.0000	3.0660	2.6407	0.1153	0.3672	3.0660
IFE	1.0000	0.0000	2.6434	-0.2015	-0.4750	3.0539
IFG	2.0000	3.1913	2.6387	0.2784	0.9123	3.1913
IFH	1.0000	0.0000	2.6731	0.1307	0.2952	3.3091
IFL	2.0000	2.9446	2.6900	-0.0426	-0.1481	2.9446
IFM	1.0000	0.0000	2.7005	0.2094	0.4800	3.3697
IFN	5.0000	11.6168	2.7172	0.3028	1.5750	2.9042
IFP	1.0000	0.0000	2.6417	-0.1919	-0.4523	3.0612
IFR	1.0000	0.0000	2.6342	-0.0825	-0.1970	3.1453
IFS	5.0000	11.2861	2.7890	0.1952	0.9984	2.8215
IFT	4.0000	9.0278	2.6576	0.3426	1.6046	3.0093
IFV	2.0000	3.1727	2.6362	0.2542	0.8297	3.1727
IFY	1.0000	0.0000	2.6670	0.1107	0.2489	3.2938
IGA	2.0000	3.0424	2.6237	0.0847	0.2667	3.0424
IGD	1.0000	0.0000	2.6263	-0.2404	-0.5675	3.0240
IGE	2.0000	3.0118	2.6285	0.0449	0.1368	3.0118
IGG	1.0000	0.0000	2.6287	-0.0773	-0.1849	3.1493
IGH	1.0000	0.0000	2.6659	0.0760	0.1685	3.2671
IGI	3.0000	6.0584	2.6254	0.2436	0.9722	3.0292
IGK	3.0000	5.8947	2.6485	0.1371	0.5373	2.9473
IGL	1.0000	0.0000	2.6704	-0.3983	-0.9569	2.9026
IGM	1.0000	0.0000	2.6941	0.1547	0.3514	3.3277
IGN	2.0000	2.8622	2.6961	-0.1498	-0.4999	2.8622
IGP	3.0000	6.0385	2.6271	0.2306	0.9186	3.0192
IGQ	3.0000	6.1293	2.6221	0.2897	1.1647	3.0646
IGR	1.0000	0.0000	2.6227	-0.1372	-0.3239	3.1033
IGS	4.0000	8.3385	2.7648	0.0436	0.1877	2.7795
IGT	2.0000	2.9673	2.6408	-0.0131	-0.0521	2.9673
IGV	1.0000	0.0000	2.6256	-0.1015	-0.2410	3.1307
IGW	1.0000	0.0000	2.9226	0.6738	1.7030	3.7266
IGY	1.0000	0.0000	2.6595	0.0560	0.1224	3.2518
IHE	2.0000	3.1297	2.6775	0.1982	0.6413	3.1297
IHI	1.0000	0.0000	2.6727	-0.0803	-0.1918	3.1470
IHK	3.0000	6.1303	2.7037	0.2904	1.1675	3.0652
IHL	4.0000	9.0613	2.7301	0.3571	1.6768	3.0204
IHN	1.0000	0.0000	2.7595	-0.2976	-0.7057	2.9800
IHP	1.0000	0.0000	2.6753	-0.0932	-0.2218	3.1370
IHR	1.0000	0.0000	2.6634	0.0161	0.0304	3.2211
IHS	6.0000	14.4866	2.8352	0.3730	2.1514	2.8973
IHT	1.0000	0.0000	2.6941	-0.1609	-0.3793	3.0851
IHV	1.0000	0.0000	2.6641	0.0518	0.1126	3.2485
IHY	1.0000	0.0000	2.6908	0.2093	0.4798	3.3696
IIA	1.0000	0.0000	2.6068	-0.3726	-0.8919	2.9223
IIC	2.0000	3.4282	2.8324	0.5866	2.0471	3.4282
IID	2.0000	2.9039	2.6066	-0.0956	-0.3214	2.9039
IIE	3.0000	5.7835	2.6070	0.0647	0.2468	2.8917
IIF	1.0000	0.0000	2.6397	-0.1789	-0.4217	3.0712
IIG	1.0000	0.0000	2.6254	-0.2336	-0.5512	3.0292
III	1.0000	0.0000	2.6065	-0.3898	-0.9354	2.9091
IIK	6.0000	14.1362	2.6166	0.2818	1.6006	2.8272
IIL	6.0000	13.9125	2.6312	0.2236	1.2586	2.7825
IIM	1.0000	0.0000	2.7041	-0.0015	-0.0102	3.2076
IIN	3.0000	5.4842	2.6501	-0.1300	-0.5321	2.7421
IIP	2.0000	2.8991	2.6067	-0.1018	-0.3417	2.8991
IIQ	2.0000	2.9445	2.6083	-0.0427	-0.1485	2.9445
IIR	1.0000	0.0000	2.6140	-0.2934	-0.6957	2.9832
IIS	3.0000	5.3188	2.7058	-0.2376	-0.9715	2.6594
IIT	1.0000	0.0000	2.6123	-0.4704	-1.1446	2.8472
IIV	1.0000	0.0000	2.6203	-0.2578	-0.6093	3.0106
IIY	1.0000	0.0000	2.6654	-0.1002	-0.2380	3.1317
IKA	1.0000	0.0000	2.6185	-0.4791	-1.1678	2.8405
IKC	4.0000	10.0391	2.8672	0.7811	4.0831	3.3464
IKD	1.0000	0.0000	2.6160	-0.5031	-1.2323	2.8220
IKE	4.0000	8.4296	2.6149	0.0832	0.3702	2.8099
IKF	1.0000	0.0000	2.6661	-0.2854	-0.6761	2.9894
IKI	9.0000	22.6179	2.6166	0.4579	3.2894	2.8272
IKK	6.0000	13.7269	2.6156	0.1753	0.9791	2.7454
IKL	3.0000	5.4013	2.6235	-0.1839	-0.7508	2.7007
IKM	1.0000	0.0000	2.7375	-0.1080	-0.2561	3.1257
IKN	7.0000	15.9614	2.6363	0.1315	0.7864	2.6602
IKP	5.0000	11.2691	2.6155	0.1897	0.9692	2.8173
IKQ	3.0000	5.7254	2.6227	0.0269	0.0958	2.8627
IKR	7.0000	17.4079	2.6326	0.4452	2.8125	2.9013
IKS	2.0000	2.5775	2.6793	-0.5202	-1.8085	2.5775
IKT	3.0000	5.5306	2.6141	-0.0998	-0.4105	2.7653
IKV	2.0000	2.9287	2.6416	-0.0633	-0.2157	2.9287
IKW	1.0000	0.0000	2.9603	0.4110	0.9747	3.5246
IKY	2.0000	3.0498	2.6956	0.0943	0.2982	3.0498
ILA	1.0000	0.0000	2.6341	-0.5373	-1.3258	2.7957
ILD	3.0000	5.5546	2.6302	-0.0842	-0.3479	2.7773
ILE	4.0000	8.2954	2.6281	0.0250	0.1016	2.7651
ILF	4.0000	8.8339	2.6900	0.2585	1.1941	2.9446
ILH	2.0000	3.0204	2.7301	0.0561	0.1733	3.0204
ILI	5.0000	11.1300	2.6312	0.1445	0.7322	2.7825
ILK	6.0000	13.5033	2.6235	0.1171	0.6463	2.7007
ILL	3.0000	5.3118	2.6274	-0.2421	-0.9902	2.6559
ILN	3.0000	5.2310	2.6363	-0.2947	-1.2104	2.6155
ILP	5.0000	11.0901	2.6293	0.1315	0.6645	2.7725
ILQ	1.0000	0.0000	2.6398	-0.5084	-1.2466	2.8180
ILR	3.0000	5.7132	2.6521	0.0190	0.0642	2.8566
ILS	9.0000	20.2625	2.6713	0.0749	0.4978	2.5328
ILT	4.0000	8.1617	2.6237	-0.0330	-0.1655	2.7206
ILV	3.0000	5.7680	2.6626	0.0546	0.2065	2.8840
ILY	1.0000	0.0000	2.7216	-0.2649	-0.6265	3.0051
IMA	2.0000	3.2208	2.7008	0.3167	1.0443	3.2208
IME	1.0000	0.0000	2.7093	-0.0241	-0.0622	3.1902
IMF	1.0000	0.0000	2.7005	0.2094	0.4800	3.3697
IMG	1.0000	0.0000	2.6941	0.1547	0.3514	3.3277
IMN	2.0000	3.0405	2.7956	0.0822	0.2587	3.0405
IMQ	2.0000	3.2430	2.6965	0.3456	1.1453	3.2430
IMT	3.0000	6.2912	2.7273	0.3950	1.6176	3.1456
INA	5.0000	11.0212	2.6539	0.1091	0.5481	2.7553
INC	1.0000	0.0000	2.9258	0.0683	0.1507	3.2612
IND	4.0000	8.2106	2.6487	-0.0118	-0.0679	2.7369
INE	3.0000	5.4494	2.6458	-0.1526	-0.6235	2.7247
INF	1.0000	0.0000	2.7172	-0.3962	-0.9517	2.9042
ING	2.0000	2.8622	2.6961	-0.1498	-0.4999	2.8622
INH	2.0000	2.9800	2.7595	0.0035	0.0019	2.9800
INI	2.0000	2.7421	2.6501	-0.3061	-1.0276	2.7421
INK	7.0000	15.9614	2.6363	0.1315	0.7864	2.6602
INL	5.0000	10.4620	2.6363	-0.0728	-0.3905	2.6155
INM	2.0000	3.0405	2.7956	0.0822	0.2587	3.0405
INN	4.0000	7.7252	2.6416	-0.2223	-1.0491	2.5751
INP	5.0000	10.9284	2.6476	0.0789	0.3918	2.7321
INQ	2.0000	2.7775	2.6609	-0.2600	-0.8692	2.7775
INR	2.0000	2.8162	2.6755	-0.2097	-0.6993	2.8162
INS	7.0000	14.9543	2.6687	-0.0869	-0.5480	2.4924
INT	9.0000	21.4412	2.6381	0.2666	1.8497	2.6801
INV	4.0000	8.5307	2.6874	0.1270	0.5734	2.8436
INY	3.0000	5.9293	2.7507	0.1596	0.6284	2.9647
IPA	3.0000	5.8247	2.6071	0.0915	0.3541	2.9123
IPC	1.0000	0.0000	2.8355	0.2726	0.6310	3.4182
IPD	3.0000	5.7878	2.6066	0.0675	0.2580	2.8939
IPE	2.0000	2.8818	2.6069	-0.1244	-0.4159	2.8818
IPG	3.0000	6.0385	2.6271	0.2306	0.9186	3.0192
IPH	3.0000	6.2741	2.6753	0.3839	1.5687	3.1370
IPI	1.0000	0.0000	2.6067	-0.4028	-0.9686	2.8991
IPK	2.0000	2.8173	2.6155	-0.2083	-0.6945	2.8173
IPL	4.0000	8.3176	2.6293	0.0346	0.1459	2.7725
IPM	2.0000	3.1976	2.7070	0.2865	0.9402	3.1976
IPN	9.0000	21.8569	2.6476	0.3342	2.3445	2.7321
IPQ	1.0000	0.0000	2.6089	-0.3567	-0.8519	2.9346
IPR	5.0000	11.8928	2.6151	0.3926	2.0744	2.9732
IPS	6.0000	13.2471	2.7018	0.0505	0.2686	2.6494
IPT	7.0000	17.0231	2.6115	0.3617	2.2489	2.8372
IPV	1.0000	0.0000	2.6217	-0.2708	-0.6407	3.0006
IPY	2.0000	3.1217	2.6679	0.1878	0.6068	3.1217
IQA	1.0000	0.0000	2.6079	-0.3265	-0.7768	2.9578
IQC	1.0000	0.0000	2.8242	0.3317	0.7753	3.4637
IQD	1.0000	0.0000	2.6086	-0.3505	-0.8364	2.9393
IQF	1.0000	0.0000	2.6350	-0.1328	-0.3137	3.1067
IQG	2.0000	3.0646	2.6221	0.1136	0.3614	3.0646
IQI	2.0000	2.9445	2.6083	-0.0427	-0.1485	2.9445
IQK	4.0000	8.5880	2.6227	0.1519	0.6894	2.8627
IQL	5.0000	11.2718	2.6398	0.1906	0.9739	2.8180
IQM	1.0000	0.0000	2.6965	0.0446	0.0961	3.2430
IQN	5.0000	11.1101	2.6609	0.1380	0.6984	2.7775
IQP	2.0000	2.9346	2.6089	-0.0557	-0.1908	2.9346
IQQ	2.0000	2.9800	2.6084	0.0034	0.0018	2.9800
IQR	2.0000	3.0186	2.6124	0.0537	0.1656	3.0186
IQS	5.0000	10.7794	2.7211	0.0304	0.1416	2.6948
IQT	3.0000	5.7652	2.6172	0.0528	0.1993	2.8826
IQV	3.0000	6.0920	2.6176	0.2654	1.0632	3.0460
IRA	1.0000	0.0000	2.6130	-0.2762	-0.6539	2.9964
IRD	1.0000	0.0000	2.6146	-0.3002	-0.7123	2.9780
IRH	2.0000	3.2211	2.6634	0.3171	1.0458	3.2211
IRI	1.0000	0.0000	2.6140	-0.2934	-0.6957	2.9832
IRK	4.0000	8.7040	2.6326	0.2021	0.9256	2.9013
IRL	2.0000	2.8566	2.6521	-0.1571	-0.5240	2.8566
IRM	1.0000	0.0000	2.6927	0.0949	0.2122	3.2816
IRN	2.0000	2.8162	2.6755	-0.2097	-0.6993	2.8162
IRP	3.0000	5.9464	2.6151	0.1707	0.6735	2.9732
IRQ	3.0000	6.0372	2.6124	0.2298	0.9153	3.0186
IRR	1.0000	0.0000	2.6148	-0.1970	-0.4645	3.0573
IRS	5.0000	10.9339	2.7400	0.0807	0.4010	2.7335
IRT	1.0000	0.0000	2.6261	-0.3740	-0.8954	2.9212
IRV	3.0000	6.1693	2.6189	0.3157	1.2748	3.0847
IRY	2.0000	3.2058	2.6567	0.2972	0.9768	3.2058
ISA	4.0000	8.0179	2.7113	-0.0954	-0.4538	2.6726
ISC	2.0000	3.1785	3.0020	0.2617	0.8554	3.1785
ISD	2.0000	2.6542	2.7037	-0.4205	-1.4341	2.6542
ISE	10.0000	23.7783	2.6990	0.2627	1.9206	2.6420
ISF	4.0000	8.4645	2.7890	0.0983	0.4403	2.8215
ISG	4.0000	8.3385	2.7648	0.0436	0.1877	2.7795
ISH	2.0000	2.8973	2.8352	-0.1041	-0.3494	2.8973
ISI	6.0000	13.2970	2.7058	0.0635	0.3420	2.6594
ISK	3.0000	5.1551	2.6793	-0.3441	-1.4212	2.5775
ISL	6.0000	12.6640	2.6713	-0.1012	-0.5889	2.5328
ISM	2.0000	2.9579	2.8728	-0.0254	-0.0920	2.9579
ISN	10.0000	22.4314	2.6687	0.0680	0.4748	2.4924
ISP	4.0000	7.9483	2.7018	-0.1256	-0.5940	2.6494
ISQ	5.0000	10.7794	2.7211	0.0304	0.1416	2.6948
ISR	4.0000	8.2004	2.7400	-0.0162	-0.0881	2.7335
ISS	8.0000	16.8679	2.6786	-0.1365	-0.9119	2.4097
IST	4.0000	7.7924	2.6844	-0.1932	-0.9110	2.5975
ISV	6.0000	13.8044	2.7545	0.1955	1.0953	2.7609
ISW	1.0000	0.0000	3.0862	0.1926	0.4404	3.3568
ISY	4.0000	8.6459	2.8257	0.1770	0.8071	2.8820
ITA	2.0000	2.8604	2.6137	-0.1522	-0.5077	2.8604
ITC	2.0000	3.3663	2.8567	0.5060	1.7315	3.3663
ITD	3.0000	5.6839	2.6118	-0.0001	-0.0118	2.8419
ITE	2.0000	2.8298	2.6110	-0.1920	-0.6399	2.8298
ITF	2.0000	3.0093	2.6576	0.0416	0.1259	3.0093
ITG	1.0000	0.0000	2.6408	-0.3141	-0.7464	2.9673
ITH	1.0000	0.0000	2.6941	-0.1609	-0.3793	3.0851
ITI	1.0000	0.0000	2.6123	-0.4704	-1.1446	2.8472
ITK	2.0000	2.7653	2.6141	-0.2759	-0.9235	2.7653
ITL	3.0000	5.4411	2.6237	-0.1580	-0.6454	2.7206
ITN	4.0000	8.0404	2.6381	-0.0856	-0.4084	2.6801
ITP	7.0000	17.0231	2.6115	0.3617	2.2489	2.8372
ITQ	8.0000	20.1782	2.6172	0.4788	3.2571	2.8826
ITR	4.0000	8.7637	2.6261	0.2280	1.0486	2.9212
ITS	5.0000	10.3898	2.6844	-0.0963	-0.5119	2.5975
ITT	5.0000	11.1409	2.6118	0.1480	0.7506	2.7852
ITY	5.0000	12.2790	2.6862	0.5182	2.8115	3.0697
IVA	1.0000	0.0000	2.6188	-0.2406	-0.5680	3.0238
IVD	1.0000	0.0000	2.6210	-0.2646	-0.6257	3.0054
IVE	3.0000	5.9864	2.6230	0.1967	0.7796	2.9932
IVF	1.0000	0.0000	2.6362	-0.0469	-0.1147	3.1727
IVK	3.0000	5.8574	2.6416	0.1128	0.4396	2.9287
IVL	2.0000	2.8840	2.6626	-0.1215	-0.4064	2.8840
IVM	1.0000	0.0000	2.6928	0.1305	0.2949	3.3090
IVN	5.0000	11.3742	2.6874	0.2239	1.1503	2.8436
IVP	4.0000	9.0018	2.6217	0.3313	1.5487	3.0006
IVQ	1.0000	0.0000	2.6176	-0.2117	-0.4991	3.0460
IVR	2.0000	3.0847	2.6189	0.1396	0.4471	3.0847
IVS	3.0000	5.5217	2.7545	-0.1055	-0.4336	2.7609
IVT	7.0000	17.6918	2.6344	0.5067	3.2446	2.9486
IVV	2.0000	3.1121	2.6222	0.1753	0.5650	3.1121
[truncated: 3,245 more rows]
