# Supplementary material for: Evaluating deterministic motif significance measures in protein databases
Source: Algorithms Mol Biol. 2007 Dec 24;2:16. doi: 10.1186/1748-7188-2-16 (PMC2254621; doi:10.1186/1748-7188-2-16)
Supplement: Additional File 2 — Scripts and Datasets. This file contains the sequence datasets (synthetic and real) and the evaluated motifs. This data is separated according to the tables where it is presented and discussed. It also contains script programs (in perl language) developed for this work. [file 1748-7188-2-16-S2.zip › Scripts_and_Datasets/datasets/Table 4/40%/Motifs/score_TKYEETGAFK_s40_mlen_10_planted_syn5_len300_num50.txt]

Motif	Supp	IG	Pratt	LogOdds	Zscore	Info
AAANRLGASG	1.0000	0.0000	0.9653	8.2130	12590.6541	9.5214
AADEENNLNI	1.0000	0.0000	0.9119	7.6055	6256.0698	9.0545
AADLNHYFLN	1.0000	0.0000	0.9878	8.4488	16518.0305	9.7026
AADNQIHKRK	1.0000	0.0000	0.9337	8.5244	18021.1181	9.7608
AAEIELDSQG	1.0000	0.0000	0.9357	8.1262	11393.9786	9.4547
AAFNSFYEDS	1.0000	0.0000	1.0128	8.2155	12626.8751	9.5233
AAGQSIDDKN	1.0000	0.0000	0.9404	7.9963	9810.9617	9.3549
AAGRKKSERI	1.0000	0.0000	0.9438	8.2910	13774.5069	9.5814
AAGRSKSYQK	1.0000	0.0000	0.9978	8.2137	12600.7138	9.5219
AAHQGSRSLS	1.0000	0.0000	1.0264	7.9917	9759.3928	9.3513
AAIENYVELG	1.0000	0.0000	0.9411	8.6070	19818.1893	9.8243
AAKFVKILSE	1.0000	0.0000	0.9472	8.0834	10845.3257	9.4218
AAKQLYGAGE	1.0000	0.0000	0.9228	8.8004	24759.3548	9.9729
AAKVQPLFPS	1.0000	0.0000	0.9535	8.2798	13597.0399	9.5727
AALEQPPKKE	1.0000	0.0000	0.8907	8.1286	11425.6968	9.4566
AALIDNSVAS	1.0000	0.0000	0.9617	7.6334	6460.7126	9.0759
AALNGLTRKD	1.0000	0.0000	0.9189	7.9660	9474.9941	9.3316
AALQNQIASA	1.0000	0.0000	0.9432	7.9665	9480.5867	9.3320
AALSGNTLNG	1.0000	0.0000	0.9485	7.5910	6152.6527	9.0433
AALTHENWQE	1.0000	0.0000	1.0245	9.2056	39479.6765	10.2844
AAMINLKING	1.0000	0.0000	0.9636	8.3218	14271.5736	9.6051
AAMVPQNWGV	1.0000	0.0000	1.0344	9.9849	96831.2326	10.8833
AANDGTGTKL	1.0000	0.0000	0.9157	8.1005	11061.8183	9.4350
AANFPKPKKE	1.0000	0.0000	0.9086	8.1152	11249.7698	9.4462
AANLENRCNF	1.0000	0.0000	1.0147	8.5663	18911.6092	9.7930
AANMRYTDDM	1.0000	0.0000	0.9930	9.3484	46535.0310	10.3941
AANQAKYLIY	1.0000	0.0000	0.9546	8.6349	20464.9842	9.8457
AANQLSKHIA	1.0000	0.0000	0.9692	8.0953	10995.2712	9.4309
AANRLGASGS	1.0000	0.0000	0.9846	7.8702	8484.6977	9.2579
AAPGTSSSIL	1.0000	0.0000	0.9682	7.4691	5346.7600	8.9496
AAPILYRNIN	1.0000	0.0000	0.9467	8.2944	13828.5236	9.5840
AAPTIKLGTI	1.0000	0.0000	0.8950	8.2440	13048.6163	9.5452
AAPYSKAENA	1.0000	0.0000	0.9594	8.1792	12110.4198	9.4954
AAQLILLIAR	1.0000	0.0000	0.9119	8.1783	12097.7190	9.4947
AAQPKDTNPL	1.0000	0.0000	0.9025	7.9805	9634.2684	9.3427
AARIDAKEEW	1.0000	0.0000	0.9660	9.2981	43915.0851	10.3554
AARIEVVLDD	1.0000	0.0000	0.9026	8.6431	20659.2093	9.8520
AARSRCSNLL	1.0000	0.0000	1.0398	8.1641	11901.8158	9.4838
AASASGNRIR	1.0000	0.0000	0.9861	8.0335	10240.6306	9.3835
AASEDDTNTK	1.0000	0.0000	0.9183	7.6609	6668.5853	9.0971
AASKMVDLLD	1.0000	0.0000	0.9783	8.2147	12616.0782	9.5227
AASSVLTKTL	1.0000	0.0000	0.9435	7.4287	5104.1026	8.9186
AAVNYFSDLW	1.0000	0.0000	1.0841	9.1847	38537.9104	10.2682
AAYMEHNSDY	1.0000	0.0000	1.0601	9.1882	38695.6128	10.2710
AAYRQARFEN	1.0000	0.0000	0.9321	8.9930	30908.6140	10.1210
ACAFSQHFKP	1.0000	0.0000	1.0526	9.4418	51812.5931	10.4659
ACGAKHNFFN	1.0000	0.0000	1.0453	9.3830	48426.0821	10.4207
ACGTKKSEHD	1.0000	0.0000	1.0319	8.9214	28461.8510	10.0659
ACIKHSCGNR	1.0000	0.0000	1.1360	9.6858	68624.6928	10.6535
ACLNLEVLSD	1.0000	0.0000	1.0097	8.1496	11704.2738	9.4727
ACNNRLAPSG	1.0000	0.0000	1.0320	8.4648	16825.1188	9.7149
ACNSKNSHSA	1.0000	0.0000	1.0623	7.9838	9670.8279	9.3452
ACVPTQNPTT	1.0000	0.0000	0.9722	8.9237	28536.3203	10.0677
ADALDDNNDQ	1.0000	0.0000	0.9098	7.8391	8186.6525	9.2340
ADASPCQLNE	1.0000	0.0000	1.0084	8.4535	16607.4181	9.7063
ADASQHLINN	1.0000	0.0000	0.9716	7.9315	9105.5897	9.3050
ADDNVLKTCI	1.0000	0.0000	0.9793	8.6490	20798.7308	9.8565
ADDRKLNKIS	1.0000	0.0000	0.9275	7.6077	6272.3579	9.0562
ADDRLLSLNL	1.0000	0.0000	0.9230	7.2917	4359.0594	8.8133
ADDSNIELSD	1.0000	0.0000	0.9362	7.3596	4713.6191	8.8655
ADEAFDQSRR	1.0000	0.0000	0.9467	8.5440	18432.5174	9.7759
ADEANIHNKS	1.0000	0.0000	0.9640	7.9214	9000.7490	9.2973
ADEENNLNIP	1.0000	0.0000	0.9104	7.5850	6110.2922	9.0387
ADENTVCNTK	1.0000	0.0000	0.9837	8.5373	18289.6429	9.7707
ADFGYKGPLE	1.0000	0.0000	0.9301	8.8395	25900.7998	10.0030
ADFKHLQENT	1.0000	0.0000	0.9439	8.3953	15531.4763	9.6615
ADFNSDIARE	1.0000	0.0000	0.9503	8.1764	12071.2443	9.4933
ADFPWSEIVS	1.0000	0.0000	1.0733	8.9563	29626.8693	10.0927
ADFRLYAVLV	1.0000	0.0000	0.9465	8.9489	29377.9447	10.0871
ADFTTINLSS	1.0000	0.0000	0.9512	7.4770	5395.8774	8.9557
ADGSASEVQE	1.0000	0.0000	0.9742	8.1199	11311.6692	9.4499
ADHALDNSFQ	1.0000	0.0000	0.9823	8.2830	13647.9530	9.5752
ADHAQANCDN	1.0000	0.0000	1.0135	9.0635	33519.7468	10.1751
ADHTIPSLFR	1.0000	0.0000	0.9761	8.5062	17646.9214	9.7468
ADIENESHNS	1.0000	0.0000	0.9781	7.6646	6696.4216	9.0999
ADILDATSCD	1.0000	0.0000	0.9944	8.5297	18130.2352	9.7648
ADIPGSQNFI	1.0000	0.0000	0.9568	8.2866	13703.9872	9.5780
ADIVDASNQV	1.0000	0.0000	0.9549	8.2580	13260.0556	9.5560
ADKFEYPVSP	1.0000	0.0000	0.9672	8.5979	19612.1540	9.8173
ADKPDTQTCD	1.0000	0.0000	0.9449	8.8694	26808.1764	10.0259
ADKPNQKQFF	1.0000	0.0000	0.9227	8.4553	16641.2306	9.7076
ADKSTHGNML	1.0000	0.0000	1.0138	8.4135	15860.5828	9.6755
ADLALASRTR	1.0000	0.0000	0.9420	7.9905	9745.5902	9.3504
ADLESYIINL	1.0000	0.0000	0.9544	7.8296	8097.3300	9.2267
ADLIKDRRNE	1.0000	0.0000	0.9116	8.1123	11212.5774	9.4440
ADLNGIVQKA	1.0000	0.0000	0.9220	8.2979	13884.5041	9.5867
ADLNHYFLNR	1.0000	0.0000	0.9941	8.5246	18023.7394	9.7609
ADLPWTLGKD	1.0000	0.0000	0.9910	8.8688	26788.6080	10.0255
ADNFLNIDRN	1.0000	0.0000	0.9359	7.8708	8490.6556	9.2584
ADNINHKIIQ	1.0000	0.0000	0.9404	8.2972	13872.2799	9.5861
ADNLKSSLSS	1.0000	0.0000	0.9181	6.5145	1781.5437	8.2159
ADNLRQYAQS	1.0000	0.0000	0.9744	8.2522	13172.5558	9.5516
ADNQIHKRKG	1.0000	0.0000	0.9401	8.6211	20141.8253	9.8351
ADNQVYAQTL	1.0000	0.0000	0.9380	8.5364	18269.9739	9.7699
ADNSQALIEV	1.0000	0.0000	0.9451	7.9444	9242.2439	9.3150
ADNSVADHAQ	1.0000	0.0000	0.9780	8.4609	16750.7371	9.7120
ADNYDSSLEH	1.0000	0.0000	1.0072	7.9709	9527.9687	9.3353
ADPIYIPAIE	1.0000	0.0000	0.8885	8.7697	23901.5197	9.9493
ADQEKKSVSE	1.0000	0.0000	0.9525	7.7436	7334.2297	9.1606
ADQKNGRQKV	1.0000	0.0000	0.9216	8.4832	17186.1102	9.7291
ADRNMLHDNQ	1.0000	0.0000	0.9940	8.6859	21702.4296	9.8849
ADRSNHHASE	1.0000	0.0000	1.0322	8.3547	14822.6267	9.6303
ADSAEKVFTT	1.0000	0.0000	0.9402	8.2109	12560.3634	9.5198
ADSKSIPPTT	1.0000	0.0000	0.9375	7.6132	6311.8125	9.0604
ADSLHQFVSL	1.0000	0.0000	1.0129	8.1473	11673.6455	9.4709
ADSRNAYTQN	1.0000	0.0000	0.9729	8.0955	10997.8192	9.4311
ADSVNLLTSG	1.0000	0.0000	0.9579	7.4537	5253.0033	8.9378
ADSWLSLKVH	1.0000	0.0000	1.0845	8.6544	20928.8699	9.8607
ADTKPSEANF	1.0000	0.0000	0.9388	7.9250	9038.0757	9.3001
ADTRPDGNDL	1.0000	0.0000	0.9122	8.1805	12128.0303	9.4964
ADTSLTHGPT	1.0000	0.0000	0.9603	8.2273	12799.5666	9.5324
ADTSPALLFA	1.0000	0.0000	0.9406	7.9555	9361.0957	9.3235
ADTSRRFAIK	1.0000	0.0000	0.9465	8.3777	15220.1515	9.6480
ADVAAMVPQN	1.0000	0.0000	0.9447	9.0268	32135.2856	10.1469
AEALPQRQKC	1.0000	0.0000	0.9633	9.0579	33306.9686	10.1709
AEANLQKLEA	1.0000	0.0000	0.9070	7.8554	8341.7902	9.2466
AEAPLAAGQS	1.0000	0.0000	0.9409	8.2365	12937.0143	9.5395
AEAVLVIDEE	1.0000	0.0000	0.8987	8.5149	17824.0126	9.7535
AEDSMSKSSN	1.0000	0.0000	0.9909	7.2417	4115.6191	8.7749
AEDSQQSNIP	1.0000	0.0000	0.9556	7.6998	6973.2780	9.1269
AEDTNGYAHP	1.0000	0.0000	0.9486	8.9017	27822.7562	10.0507
AEEKYLNPNC	1.0000	0.0000	1.0076	8.6313	20379.8040	9.8429
AEFSPHTLMA	1.0000	0.0000	1.0130	8.8231	25415.3057	9.9903
AEGIESSVGT	1.0000	0.0000	0.9786	8.1362	11525.3513	9.4624
AEHKDKTNTP	1.0000	0.0000	0.9217	8.1895	12254.4751	9.5033
AEIELDSQGK	1.0000	0.0000	0.9324	7.9864	9699.4666	9.3472
AEILADDNVL	1.0000	0.0000	0.9140	8.0040	9898.8606	9.3608
AEINLYEDKI	1.0000	0.0000	0.9232	8.1844	12183.1866	9.4994
AEIRQQEPNK	1.0000	0.0000	0.9036	8.3228	14287.2885	9.6058
AEKESDNLMT	1.0000	0.0000	0.9628	7.9184	8969.4173	9.2950
AEKESSSPSP	1.0000	0.0000	0.9544	7.0809	3419.8901	8.6513
AEKVFTTYSQ	1.0000	0.0000	0.9683	8.5320	18179.6017	9.7666
AELDFDAISV	1.0000	0.0000	0.9477	8.2523	13174.5232	9.5517
AELGEFHAES	1.0000	0.0000	0.9784	8.5549	18663.8137	9.7842
AELIEENIDN	1.0000	0.0000	0.9055	7.7783	7633.5883	9.1873
AELKEPNLNL	1.0000	0.0000	0.9005	7.3588	4709.2623	8.8648
AELPSFDPQD	1.0000	0.0000	0.9388	8.1458	11653.2212	9.4697
AELSHQNKNQ	1.0000	0.0000	0.9683	7.8367	8164.1767	9.2322
AELSNNLILH	1.0000	0.0000	0.9544	7.4993	5536.4205	8.9729
AEMVDSTSVN	1.0000	0.0000	1.0170	8.1936	12312.3466	9.5065
AENAVKLGLL	1.0000	0.0000	0.9260	7.8873	8653.9973	9.2711
AENHSNQYQK	1.0000	0.0000	1.0010	8.2862	13698.1767	9.5777
AENSEKDPRP	1.0000	0.0000	0.9321	7.8815	8596.2522	9.2666
AENTIRNNRE	1.0000	0.0000	0.9266	7.9260	9048.4330	9.3008
AENVGPLINC	1.0000	0.0000	1.0039	8.7656	23789.1102	9.9462
AEPDDKNAGP	1.0000	0.0000	0.9017	8.2437	13044.3251	9.5450
AEPFVYSVDQ	1.0000	0.0000	0.9749	8.8896	27437.2558	10.0414
AEPQKMLGMH	1.0000	0.0000	0.9923	9.4695	53491.9866	10.4872
AEQEKDTSTE	1.0000	0.0000	0.9145	7.8789	8570.2348	9.2646
AERYERNQNN	1.0000	0.0000	0.9589	8.3055	14005.8213	9.5925
AESFKQCKII	1.0000	0.0000	1.0088	8.7977	24683.0523	9.9708
AESIWTLLRL	1.0000	0.0000	1.0237	8.4949	17419.4593	9.7381
AESNNTESLS	1.0000	0.0000	0.9270	6.8101	2503.7302	8.4431
AESTSYKSIN	1.0000	0.0000	0.9750	7.4004	4940.1544	8.8968
AESVMVAIMP	1.0000	0.0000	1.0189	9.2598	42020.3775	10.3260
AESYTFNKQN	1.0000	0.0000	0.9740	8.0184	10063.6081	9.3718
AETIEPPTQL	1.0000	0.0000	0.8859	8.2025	12440.3985	9.5134
AETQKQQSIM	1.0000	0.0000	0.9682	8.5264	18062.2405	9.7623
AETRPGISED	1.0000	0.0000	0.9327	8.2731	13492.8278	9.5676
AEVESYNSTL	1.0000	0.0000	0.9814	7.7541	7423.6823	9.1687
AEVLHSGNAS	1.0000	0.0000	1.0092	8.0437	10361.6200	9.3913
AFDMTKTLFM	1.0000	0.0000	0.9832	9.1689	37847.2787	10.2562
AFDQSRRAEV	1.0000	0.0000	0.9554	8.7086	22278.0771	9.9024
AFDRTILGNL	1.0000	0.0000	0.9325	8.2214	12713.7167	9.5279
AFDYNYVKLT	1.0000	0.0000	0.9702	8.7331	22915.6860	9.9212
AFEPNELYVG	1.0000	0.0000	0.9510	8.7451	23233.8495	9.9304
AFFLYSCNNI	1.0000	0.0000	1.0733	8.8092	25012.4174	9.9797
AFGCISELSI	1.0000	0.0000	1.0527	8.6034	19734.9665	9.8214
AFGKSINSGR	1.0000	0.0000	0.9963	8.0516	10455.8906	9.3974
AFHDKNSLRC	1.0000	0.0000	1.0622	8.8694	26809.0855	10.0260
AFHEVDIFPK	1.0000	0.0000	0.9188	9.1237	35926.3832	10.2214
AFIDSVINMF	1.0000	0.0000	1.0114	8.8043	24871.0258	9.9759
AFKANSIPLL	1.0000	0.0000	0.9422	7.6934	6922.1367	9.1220
AFKDNTPENY	1.0000	0.0000	0.9421	8.2633	13341.6046	9.5601
AFKEERKTVA	1.0000	0.0000	0.9014	8.5832	19282.8922	9.8060
AFKGSTRDVN	1.0000	0.0000	0.9684	8.2810	13617.0318	9.5737
AFKIKKNINK	1.0000	0.0000	0.9144	7.7788	7637.8652	9.1877
AFKKNRKRPK	1.0000	0.0000	0.9215	8.2012	12421.6834	9.5124
AFKKQREECL	1.0000	0.0000	0.9756	8.9997	31145.1578	10.1261
AFKLQGYADN	1.0000	0.0000	0.9485	8.5910	19457.1723	9.8120
AFKLSYPNQY	1.0000	0.0000	1.0038	8.4302	16168.0148	9.6884
AFKMQYIKRD	1.0000	0.0000	0.9456	9.2325	40719.6704	10.3050
AFKNCANSPA	1.0000	0.0000	1.0271	8.4954	17427.8758	9.7384
AFKNSNGLTT	1.0000	0.0000	0.9461	7.6052	6254.1213	9.0543
AFKPDIRLTI	1.0000	0.0000	0.9029	8.3970	15561.5584	9.6628
AFKPEIIIQV	1.0000	0.0000	0.8901	8.7303	22842.0153	9.9191
AFKPYIKALE	1.0000	0.0000	0.9232	8.5402	18351.3260	9.7729
AFKRLIPKTL	1.0000	0.0000	0.9127	8.1283	11420.5271	9.4563
AFKSCRKNSD	1.0000	0.0000	1.0421	8.3019	13947.4195	9.5897
AFKSYYSDIS	1.0000	0.0000	1.0377	8.1201	11314.0818	9.4500
AFKTMYLNDS	1.0000	0.0000	1.0122	8.4070	15742.1057	9.6705
AFKVRSSTYT	1.0000	0.0000	1.0068	8.2968	13866.7282	9.5858
AFLDDPHKNE	1.0000	0.0000	0.9418	8.3895	15428.5185	9.6571
AFLEVDAKLQ	1.0000	0.0000	0.9176	8.3485	14716.9039	9.6256
AFLMITLSIN	1.0000	0.0000	0.9874	8.1097	11178.6824	9.4420
AFNFTSSLFP	1.0000	0.0000	0.9934	7.8997	8778.1127	9.2806
AFNLIVQLDM	1.0000	0.0000	0.9721	8.6421	20634.9683	9.8512
AFNSFYEDSI	1.0000	0.0000	1.0110	8.1939	12317.7248	9.5068
AFPGKLRKYR	1.0000	0.0000	0.9377	8.8638	26636.3486	10.0217
AFPISQSGET	1.0000	0.0000	0.9765	8.1229	11350.2464	9.4522
AFPRPWTYHT	1.0000	0.0000	1.0034	10.0689	106660.6347	10.9479
AFSGKNQGLN	1.0000	0.0000	0.9704	7.9082	8864.5781	9.2871
AFSQHFKPKT	1.0000	0.0000	0.9799	8.5925	19490.7325	9.8131
AFWSECFVDS	1.0000	0.0000	1.1722	9.7525	74102.4802	10.7047
AGAKKEEFPL	1.0000	0.0000	0.9073	8.3607	14925.6842	9.6350
AGCSQLFLLS	1.0000	0.0000	1.0501	8.3108	14092.3325	9.5966
AGDQLHGHPS	1.0000	0.0000	1.0088	8.9131	28189.7309	10.0595
AGEADSWLSL	1.0000	0.0000	1.0498	8.4371	16296.4283	9.6936
AGEELLKNMP	1.0000	0.0000	0.9537	8.2791	13586.8228	9.5722
AGEFGDNSCP	1.0000	0.0000	1.0367	8.9675	30013.5473	10.1013
AGFVSNSRSQ	1.0000	0.0000	1.0205	7.9048	8830.2537	9.2845
AGGNSSQKLN	1.0000	0.0000	0.9629	7.4283	5101.6978	8.9183
AGGQPTEHIH	1.0000	0.0000	0.9212	9.3494	46589.1172	10.3949
AGGSPIFPEG	1.0000	0.0000	0.9558	8.7086	22276.3621	9.9023
AGIFTQGLET	1.0000	0.0000	0.9088	8.6277	20296.9414	9.8402
AGIIWNSIIY	1.0000	0.0000	1.0640	9.2100	39679.6826	10.2877
AGIRSKISHA	1.0000	0.0000	1.0044	8.3353	14495.2596	9.6154
AGKDSDVPYS	1.0000	0.0000	0.9963	8.2337	12894.6260	9.5373
AGKKTTKYEE	1.0000	0.0000	0.9103	8.3695	15077.4240	9.6417
AGLRLFNQAG	1.0000	0.0000	0.9463	8.5092	17706.8792	9.7490
AGLTLKPGHQ	1.0000	0.0000	0.9418	8.5828	19273.7679	9.8057
AGLYSINLKM	1.0000	0.0000	1.0117	8.2868	13707.1568	9.5781
AGMIALDENL	1.0000	0.0000	0.9558	8.4165	15914.3817	9.6778
AGMMYYHSFF	1.0000	0.0000	1.0868	10.2862	136973.4162	11.1149
AGNPILTNKH	1.0000	0.0000	0.9496	8.1518	11733.9897	9.4743
AGPDNNVPFS	1.0000	0.0000	0.9724	8.1480	11683.3982	9.4715
AGPLNEKPKW	1.0000	0.0000	1.0004	8.8149	25177.0879	9.9840
AGQSIDDKNE	1.0000	0.0000	0.9373	7.9424	9220.6193	9.3134
AGRKKSERIT	1.0000	0.0000	0.9408	8.1989	12388.1657	9.5106
AGRSKSYQKN	1.0000	0.0000	0.9964	7.9654	9467.8447	9.3311
AGRTYSGDSE	1.0000	0.0000	1.0036	8.3665	15025.4965	9.6394
AGTVFTPDVA	1.0000	0.0000	0.8953	8.9328	28839.1392	10.0747
AGVETITNET	1.0000	0.0000	0.9070	8.2926	13799.9904	9.5826
AHDAKDTNRS	1.0000	0.0000	0.9659	8.1734	12030.2800	9.4910
AHDGQHNLKE	1.0000	0.0000	0.9711	8.7377	23035.7475	9.9247
AHDKNVKCSE	1.0000	0.0000	1.0446	8.7778	24125.8563	9.9556
AHEEVNSSII	1.0000	0.0000	0.9975	8.0559	10507.8648	9.4007
AHHFPATLVN	1.0000	0.0000	0.9799	9.0018	31220.7613	10.1277
AHKMGEEESK	1.0000	0.0000	1.0007	8.7135	22403.5983	9.9061
AHKTTKSSNT	1.0000	0.0000	0.9615	7.5414	5811.3135	9.0052
AHLDKTLSDS	1.0000	0.0000	0.9642	7.5916	6156.7122	9.0438
AHNQWIAQNT	1.0000	0.0000	1.0365	9.2715	42588.2589	10.3350
AHPRIIEFFE	1.0000	0.0000	0.9054	9.2100	39680.8114	10.2878
AHQGSRSLSD	1.0000	0.0000	1.0215	7.9364	9156.7510	9.3088
AHTPLKENLT	1.0000	0.0000	0.9302	7.9731	9552.8137	9.3371
AHTYYMNTGG	1.0000	0.0000	1.0069	9.6493	65796.4706	10.6254
AHVQITPTAE	1.0000	0.0000	0.9038	8.8826	27218.1157	10.0361
AIAESFKQCK	1.0000	0.0000	1.0100	8.8192	25302.5477	9.9874
AIAIFTNARA	1.0000	0.0000	0.9103	8.5702	18995.1963	9.7959
AIAQQDSFEL	1.0000	0.0000	0.9440	8.2426	13028.0009	9.5442
AIDFGDDVTT	1.0000	0.0000	0.8929	8.7118	22360.5289	9.9048
AIEEVSWDKL	1.0000	0.0000	1.0248	8.7830	24268.3730	9.9595
AIELGGYPIN	1.0000	0.0000	0.9397	8.6063	19802.3119	9.8237
AIENYVELGA	1.0000	0.0000	0.9411	8.6070	19818.1893	9.8243
AIEYTLAGKK	1.0000	0.0000	0.9194	8.4281	16129.6029	9.6868
AIFIINTSKS	1.0000	0.0000	0.9586	7.6474	6565.0853	9.0866
AIFLDFFELN	1.0000	0.0000	0.9430	8.3614	14936.5126	9.6355
AIFTNARAPL	1.0000	0.0000	0.9207	8.3654	15006.6376	9.6386
AIGRPSSQTQ	1.0000	0.0000	0.9748	8.1376	11543.7938	9.4634
AIINEVFPIE	1.0000	0.0000	0.9103	8.5459	18472.6793	9.7773
AIIPWSKNIP	1.0000	0.0000	1.0236	8.7104	22322.6386	9.9037
AIKASHRKHQ	1.0000	0.0000	0.9946	8.7759	24072.9922	9.9541
AIKEFLSNQD	1.0000	0.0000	0.9428	7.8324	8123.9949	9.2289
AIKGNHREPD	1.0000	0.0000	0.9350	8.6645	21173.7952	9.8684
AIKKVVYGPI	1.0000	0.0000	0.9158	8.9564	29631.1632	10.0928
AIKVSNRSLP	1.0000	0.0000	0.9637	7.6042	6247.1408	9.0535
AILLVIKDGV	1.0000	0.0000	0.9202	8.4061	15725.2632	9.6698
AILPEKNCLL	1.0000	0.0000	0.9763	8.2567	13240.1707	9.5550
AILRSMADNI	1.0000	0.0000	0.9846	8.2909	13772.7184	9.5813
AILSAVGGKI	1.0000	0.0000	0.9556	8.3118	14107.7907	9.5973
AIMPRFFNEC	1.0000	0.0000	1.0170	9.7334	72484.7839	10.6900
AINLPTEDNL	1.0000	0.0000	0.9050	7.5893	6140.4791	9.0420
AIQDSIRQKV	1.0000	0.0000	0.9420	8.3889	15416.6273	9.6566
AIQRSDSIGD	1.0000	0.0000	0.9708	8.0959	11002.5279	9.4314
AIRFKAPPRR	1.0000	0.0000	0.8912	8.9029	27860.4906	10.0517
AIRKLYNSIQ	1.0000	0.0000	0.9685	8.1026	11088.0850	9.4365
AIRKMENTYD	1.0000	0.0000	0.9610	8.8189	25292.9364	9.9871
AIRLRIQSQT	1.0000	0.0000	0.9444	8.2527	13180.0807	9.5519
AIRPDTNQPK	1.0000	0.0000	0.9019	8.2405	12996.4926	9.5426
AISNNGQYSD	1.0000	0.0000	0.9939	7.8441	8234.3396	9.2379
AISSQNAVEG	1.0000	0.0000	0.9805	7.9594	9402.6477	9.3265
AISVDRSPPE	1.0000	0.0000	0.9691	8.0684	10660.2295	9.4103
AITTYGNEGG	1.0000	0.0000	0.9346	8.7665	23811.4613	9.9468
AIVSRSPDLD	1.0000	0.0000	0.9669	7.8817	8597.8543	9.2667
AIYDNQEQNF	1.0000	0.0000	0.9477	8.5384	18312.6849	9.7715
AKARFARLCF	1.0000	0.0000	0.9808	9.4381	51594.3972	10.4630
AKASNHNTMA	1.0000	0.0000	1.0124	8.3297	14402.0924	9.6111
AKCKSIHTQT	1.0000	0.0000	1.0259	8.8424	25988.4904	10.0052
AKCSSNLPPS	1.0000	0.0000	1.0190	7.6947	6932.7803	9.1230
AKDCNYNQQP	1.0000	0.0000	1.0098	8.9336	28865.6199	10.0753
AKDSRTPLDQ	1.0000	0.0000	0.9292	7.9269	9057.2363	9.3015
AKDTNRSISN	1.0000	0.0000	0.9435	7.3255	4532.1152	8.8392
AKEEWSVDVP	1.0000	0.0000	1.0318	9.0990	34919.1986	10.2024
AKFKNQFTAQ	1.0000	0.0000	0.9238	8.4390	16331.9254	9.6951
AKFVKILSEP	1.0000	0.0000	0.9458	8.0629	10592.6102	9.4060
AKGLPSKAPL	1.0000	0.0000	0.9324	7.7624	7494.9390	9.1751
AKHNFFNQTD	1.0000	0.0000	0.9645	8.5438	18426.2855	9.7756
AKHNQYASHP	1.0000	0.0000	1.0278	8.8365	25811.7197	10.0007
AKIEILESNV	1.0000	0.0000	0.9362	7.7624	7495.1068	9.1751
AKINISSIRV	1.0000	0.0000	0.9694	7.7874	7713.9408	9.1943
AKIPSTSKFY	1.0000	0.0000	0.9845	8.0221	10106.7662	9.3747
AKKDSKDTDF	1.0000	0.0000	0.9244	7.8573	8359.7484	9.2480
AKKEEFPLEE	1.0000	0.0000	0.8975	8.1563	11795.4410	9.4778
AKKEHQRESQ	1.0000	0.0000	0.9624	8.4211	15999.0507	9.6813
AKKGLKPFTK	1.0000	0.0000	0.9088	8.0967	11013.1885	9.4320
AKLMTNFSHP	1.0000	0.0000	1.0206	8.4888	17297.1781	9.7334
AKLQSHTPNH	1.0000	0.0000	0.9978	8.2949	13835.5847	9.5843
AKLTLFFRIL	1.0000	0.0000	0.9308	8.2199	12691.0792	9.5267
AKNNSSSPFI	1.0000	0.0000	0.9605	7.1710	3793.5398	8.7205
AKNQSWLRAF	1.0000	0.0000	1.0529	8.8451	26066.8986	10.0072
AKNTSEDRNS	1.0000	0.0000	0.9408	7.2931	4366.3128	8.8144
AKPGSGDSHS	1.0000	0.0000	1.0198	7.9806	9635.0575	9.3428
AKPPSKFNML	1.0000	0.0000	0.9846	8.1300	11443.0636	9.4576
AKPSLGKADL	1.0000	0.0000	0.9302	7.7275	7199.8975	9.1483
AKQANLPTSG	1.0000	0.0000	0.9403	7.8102	7918.5364	9.2118
AKQLKSQNSL	1.0000	0.0000	0.9322	7.1598	3744.9619	8.7119
AKQLYGAGEA	1.0000	0.0000	0.9228	8.8004	24759.3548	9.9729
AKRFGIFQED	1.0000	0.0000	0.8987	8.9388	29036.6763	10.0793
AKRFTVKVRN	1.0000	0.0000	0.9356	8.6277	20296.8862	9.8402
AKRVHQAEHK	1.0000	0.0000	0.9389	9.1956	39027.2138	10.2767
AKSEKDSNKN	1.0000	0.0000	0.9199	7.0298	3224.3498	8.6119
AKSLPTSSAE	1.0000	0.0000	0.9443	7.2002	3923.3761	8.7430
AKSNLTIHTH	1.0000	0.0000	0.9906	8.1796	12116.1911	9.4957
AKTELTIKLH	1.0000	0.0000	0.9208	8.0805	10809.9082	9.4196
AKTEYLKGQK	1.0000	0.0000	0.9221	8.3319	14437.7024	9.6128
AKTITDDNRF	1.0000	0.0000	0.9098	8.2490	13123.5033	9.5491
AKTNGESQIL	1.0000	0.0000	0.9366	7.7552	7433.0602	9.1695
AKVKGLRDIH	1.0000	0.0000	0.9369	8.7507	23384.6978	9.9347
AKVNGANISQ	1.0000	0.0000	0.9602	7.9680	9496.0283	9.3331
AKVNNGYDTF	1.0000	0.0000	0.9617	8.5435	18421.6238	9.7755
AKVPQIRAVL	1.0000	0.0000	0.9084	8.6695	21295.9678	9.8723
AKVQPLFPSA	1.0000	0.0000	0.9535	8.2798	13597.0399	9.5727
AKYIEKYHFL	1.0000	0.0000	0.9709	9.0951	34762.1075	10.1994
AKYLFSHRLE	1.0000	0.0000	1.0077	8.5399	18345.2395	9.7727
AKYLIYETKY	1.0000	0.0000	0.9569	8.8189	25295.0170	9.9872
AKYRINSMKI	1.0000	0.0000	1.0066	8.5161	17848.2785	9.7544
AKYSPIPGAA	1.0000	0.0000	0.9575	8.5360	18262.7764	9.7697
ALAAPILYRN	1.0000	0.0000	0.9411	8.3585	14886.7211	9.6332
ALASRTRVQH	1.0000	0.0000	0.9844	8.6736	21397.2903	9.8754
ALASSTCILL	1.0000	0.0000	1.0113	7.9414	9210.0790	9.3127
ALCVEGFSTK	1.0000	0.0000	1.0300	8.8665	26717.3969	10.0237
ALDAIRPDTN	1.0000	0.0000	0.9060	8.1177	11282.0803	9.4481
ALDDNNDQNE	1.0000	0.0000	0.9116	7.5923	6161.5821	9.0443
ALDENLWMST	1.0000	0.0000	1.0639	8.7125	22376.4872	9.9053
ALDLLFQSEP	1.0000	0.0000	0.9412	7.8101	7917.6199	9.2117
ALDNSFQSLG	1.0000	0.0000	0.9709	7.5957	6186.3297	9.0470
ALDSKPSPNN	1.0000	0.0000	0.9301	7.1166	3563.5540	8.6787
ALEAAKFVKI	1.0000	0.0000	0.9096	8.4262	16093.6487	9.6853
ALEGNAYLRR	1.0000	0.0000	0.9538	8.5190	17908.3796	9.7566
ALEQPPKKEG	1.0000	0.0000	0.8974	8.2253	12770.2614	9.5308
ALFPKDYTSS	1.0000	0.0000	0.9837	7.9224	9010.2655	9.2980
ALGFEGAAGR	1.0000	0.0000	0.9108	8.9839	30584.4909	10.1139
ALGIEIGFVD	1.0000	0.0000	0.9102	8.8223	25392.0060	9.9897
ALGKKSLDQN	1.0000	0.0000	0.9314	7.5218	5681.4405	8.9901
ALGQSMYDKR	1.0000	0.0000	1.0122	8.8048	24887.7006	9.9763
ALIDNSVASK	1.0000	0.0000	0.9530	7.4936	5499.8757	8.9685
ALIEVTDKTV	1.0000	0.0000	0.9024	8.2986	13894.4960	9.5872
ALISLIIIST	1.0000	0.0000	0.9397	7.4654	5324.0581	8.9468
ALKHSTLHLP	1.0000	0.0000	0.9882	8.1095	11177.1899	9.4419
ALKLSLNQIC	1.0000	0.0000	0.9985	8.0103	9970.3253	9.3656
ALKQIHPQDA	1.0000	0.0000	0.9182	8.6326	20411.6189	9.8440
ALKQLNEYPP	1.0000	0.0000	0.9324	8.1121	11209.7449	9.4438
ALLFADLALA	1.0000	0.0000	0.9194	7.9994	9846.3421	9.3573
ALLSERSREL	1.0000	0.0000	0.9524	7.4816	5424.4727	8.9592
ALMSAAFNSF	1.0000	0.0000	1.0326	8.2449	13061.5923	9.5459
ALNDGHNAAN	1.0000	0.0000	0.9622	8.1221	11340.2306	9.4516
ALNGLTRKDL	1.0000	0.0000	0.9178	7.7603	7476.4042	9.1734
ALNIKVFPIL	1.0000	0.0000	0.9290	8.1239	11363.1401	9.4529
ALNLSAVARL	1.0000	0.0000	0.9511	7.7174	7116.2864	9.1405
ALNNEENMSM	1.0000	0.0000	1.0194	8.0788	10788.7695	9.4183
ALNVTFKGQV	1.0000	0.0000	0.9418	8.5290	18115.5356	9.7643
ALPIKDSLQR	1.0000	0.0000	0.9339	7.8471	8262.1787	9.2401
ALPQRQKCDD	1.0000	0.0000	0.9629	9.0011	31197.7883	10.1272
ALQNQIASAD	1.0000	0.0000	0.9399	7.9112	8895.1612	9.2894
ALQSGLSPSD	1.0000	0.0000	0.9641	7.3437	4628.0083	8.8532
ALRNGKQENA	1.0000	0.0000	0.9297	8.0392	10307.5780	9.3878
ALRSCLFTNP	1.0000	0.0000	1.0272	8.4556	16647.9692	9.7079
ALSDGPDWPF	1.0000	0.0000	1.0409	9.0803	34175.3377	10.1880
ALSEEILRES	1.0000	0.0000	0.9467	7.5362	5776.1729	9.0012
ALSGNTLNGP	1.0000	0.0000	0.9467	7.5705	6009.2849	9.0276
ALSHAKYIEK	1.0000	0.0000	0.9824	8.3715	15111.1865	9.6432
ALSIGQNQAE	1.0000	0.0000	0.9488	8.0093	9958.6581	9.3648
ALSKGASCCP	1.0000	0.0000	1.1163	9.0201	31888.2472	10.1418
ALSLLSLRRN	1.0000	0.0000	0.9416	7.1353	3641.0806	8.6931
ALSNHGDSTT	1.0000	0.0000	0.9835	7.7488	7378.1586	9.1646
ALSTMNSYTP	1.0000	0.0000	1.0158	8.0097	9963.6798	9.3652
ALSVYHLGDL	1.0000	0.0000	1.0108	8.4656	16840.1341	9.7155
ALTDDPNAKK	1.0000	0.0000	0.8964	7.7837	7680.9129	9.1914
ALTHENWQEP	1.0000	0.0000	1.0236	9.1851	38559.7294	10.2686
ALTRRTKTNQ	1.0000	0.0000	0.9126	8.0441	10366.0791	9.3916
ALTSIRAIKA	1.0000	0.0000	0.9323	7.9929	9773.0642	9.3523
ALVCSENLVP	1.0000	0.0000	1.0294	8.4994	17509.9169	9.7416
ALVLGERNTT	1.0000	0.0000	0.9277	8.1244	11370.4854	9.4533
ALVLTLSQGM	1.0000	0.0000	0.9945	8.2861	13696.6116	9.5776
ALYHGARNSV	1.0000	0.0000	1.0248	8.7600	23634.2539	9.9418
AMDLGDNETL	1.0000	0.0000	0.9514	8.2905	13765.9032	9.5810
AMENNAAVNY	1.0000	0.0000	0.9990	8.6646	21177.7400	9.8686
AMFQWPLAKV	1.0000	0.0000	1.0298	9.8188	79973.9297	10.7556
AMGAKPSLGK	1.0000	0.0000	0.9867	8.4549	16635.2259	9.7074
AMHFRLALSL	1.0000	0.0000	1.0321	8.6538	20915.5736	9.8602
AMIAEEKYLN	1.0000	0.0000	0.9663	8.6309	20371.6125	9.8426
AMINLKINGD	1.0000	0.0000	0.9607	8.2665	13390.3050	9.5625
AMNESPPFSN	1.0000	0.0000	1.0118	7.9704	9523.0519	9.3350
AMSCNPVDTK	1.0000	0.0000	1.0571	8.9380	29009.2160	10.0786
AMTGNLNWSL	1.0000	0.0000	1.0798	8.6701	21310.7070	9.8727
AMVPQNWGVK	1.0000	0.0000	1.0448	9.8451	82430.4961	10.7758
AMVVWEKLLQ	1.0000	0.0000	1.0458	9.5517	58807.2165	10.5504
ANAIRKMENT	1.0000	0.0000	0.9545	8.3822	15299.3305	9.6515
ANAKCSSNLP	1.0000	0.0000	1.0120	7.8097	7914.3444	9.2114
ANCDNNFIQV	1.0000	0.0000	1.0176	8.8046	24881.7513	9.9762
ANDGTGTKLV	1.0000	0.0000	0.9245	8.2098	12544.0616	9.5189
ANEEDKSSRK	1.0000	0.0000	0.9419	7.4398	5169.5042	8.9271
ANELSVNDSN	1.0000	0.0000	0.9408	7.1045	3514.0364	8.6694
ANERIDNIKK	1.0000	0.0000	0.9103	7.8880	8660.6287	9.2716
ANFGPTVGKG	1.0000	0.0000	0.9335	8.7762	24081.5092	9.9543
ANFIEDTSYL	1.0000	0.0000	0.9684	8.1018	11077.8573	9.4359
ANFPKPKKED	1.0000	0.0000	0.9063	8.0598	10555.0973	9.4037
ANGDLLPEDY	1.0000	0.0000	0.9374	8.2362	12932.4445	9.5393
ANIFKKFPNT	1.0000	0.0000	0.9310	8.1045	11112.5885	9.4380
ANIHNKSLQR	1.0000	0.0000	0.9761	7.9228	9014.6436	9.2983
ANIPPVNSSS	1.0000	0.0000	0.9662	7.2625	4215.1479	8.7908
ANISQPASSL	1.0000	0.0000	0.9572	7.2383	4099.5406	8.7723
ANKTLDGLMG	1.0000	0.0000	0.9623	8.3565	14853.4430	9.6317
ANLCSQSVYK	1.0000	0.0000	1.0684	8.4535	16607.7575	9.7063
ANLENRCNFS	1.0000	0.0000	1.0314	8.2235	12744.3171	9.5295
ANLGAKLTLF	1.0000	0.0000	0.9278	7.8769	8551.0403	9.2631
ANLPTSGIFL	1.0000	0.0000	0.9529	7.8377	8173.6448	9.2330
ANLQKLEAAP	1.0000	0.0000	0.9086	7.8888	8669.0427	9.2722
ANLSLTAKDC	1.0000	0.0000	0.9947	8.0680	10655.5010	9.4100
ANLSNYRKDS	1.0000	0.0000	0.9718	7.4771	5396.5154	8.9558
ANLTNGQTSS	1.0000	0.0000	0.9469	7.2873	4336.9765	8.8099
ANLYDNEKTI	1.0000	0.0000	0.9301	7.9194	8979.7592	9.2958
ANLYDPFDSK	1.0000	0.0000	0.9680	8.0537	10480.7689	9.3989
ANMNHSYSKS	1.0000	0.0000	1.0645	7.9799	9627.9762	9.3423
ANMRYTDDMH	1.0000	0.0000	1.0172	9.6391	65030.1643	10.6175
ANNELNPGLE	1.0000	0.0000	0.9203	7.5528	5887.6187	9.0139
ANNFVTKEEV	1.0000	0.0000	0.9368	8.2600	13290.3585	9.5575
ANNHSAMENN	1.0000	0.0000	1.0159	8.0112	9981.1979	9.3663
ANNINPGGES	1.0000	0.0000	0.9568	7.7505	7392.7037	9.1659
ANNNNPKYGQ	1.0000	0.0000	0.9589	7.9498	9299.1701	9.3191
ANNWVVAKIP	1.0000	0.0000	1.0215	9.0869	34435.5574	10.1931
ANPDARTKTQ	1.0000	0.0000	0.9020	8.1904	12267.6706	9.5040
ANQAKYLIYE	1.0000	0.0000	0.9531	8.5810	19233.5711	9.8043
ANQLSKHIAV	1.0000	0.0000	0.9797	8.2045	12468.5974	9.5149
ANQTQFFEGD	1.0000	0.0000	0.9221	8.7060	22211.4389	9.9004
ANRKDCKGVE	1.0000	0.0000	0.9874	9.0024	31243.7776	10.1282
ANRLGASGSL	1.0000	0.0000	0.9766	7.6644	6694.9941	9.0997
ANRLSDFSSK	1.0000	0.0000	0.9674	7.2759	4280.6797	8.8011
ANRPVLIMED	1.0000	0.0000	0.9546	8.6901	21808.0851	9.8881
ANSFYTLKKP	1.0000	0.0000	0.9642	7.9324	9115.0558	9.3057
ANSGGETDNK	1.0000	0.0000	0.9455	7.7534	7417.7864	9.1682
ANSINVPPLY	1.0000	0.0000	0.9754	7.9861	9696.4932	9.3470
ANSIPLLSSS	1.0000	0.0000	0.9324	6.6677	2125.2032	8.3336
ANSKNMAFGC	1.0000	0.0000	1.0845	8.9821	30522.4143	10.1126
ANSKTKPLDL	1.0000	0.0000	0.9111	7.2905	4353.0748	8.8123
ANSLTRIRYT	1.0000	0.0000	0.9706	8.1334	11488.4501	9.4602
ANSPAIQRSD	1.0000	0.0000	0.9652	7.8074	7892.9352	9.2096
ANSRTPDEMI	1.0000	0.0000	0.9775	8.3517	14771.0401	9.6280
ANSSFINTPD	1.0000	0.0000	0.9585	7.5061	5579.9932	8.9781
ANSSHNISYE	1.0000	0.0000	1.0196	7.6747	6775.2910	9.1077
ANSTISTRKD	1.0000	0.0000	0.9440	7.4816	5424.7024	8.9593
ANTFPVKSRD	1.0000	0.0000	0.9586	8.1639	11899.4189	9.4837
ANTFRFKCQF	1.0000	0.0000	1.0011	9.3868	48635.9037	10.4236
ANTNKLDSVF	1.0000	0.0000	0.9497	7.6546	6619.8558	9.0922
ANVINLIKAN	1.0000	0.0000	0.9258	7.7165	7108.9371	9.1398
APADDRKLNK	1.0000	0.0000	0.9062	7.9516	9318.9833	9.3205
APAILRSMAD	1.0000	0.0000	0.9771	8.5403	18352.2564	9.7729
APATTVLFGT	1.0000	0.0000	0.9102	8.5811	19235.2044	9.8043
APCTPVENEM	1.0000	0.0000	1.0072	9.3477	46495.8581	10.3936
APDSEKPERS	1.0000	0.0000	0.9504	7.7870	7709.7670	9.1939
APEKGRNTRT	1.0000	0.0000	0.9126	8.3422	14610.3014	9.6207
APFKTSHSAE	1.0000	0.0000	0.9950	8.1765	12073.2534	9.4934
APFSHTNPTN	1.0000	0.0000	0.9795	8.1039	11104.9999	9.4376
APFTSPSKWT	1.0000	0.0000	1.0524	8.6332	20425.2373	9.8444
APGHNDDLLE	1.0000	0.0000	0.9433	8.2832	13650.5852	9.5754
APGLMDTHNY	1.0000	0.0000	1.0005	9.1194	35750.5883	10.2181
APGTSSSILM	1.0000	0.0000	1.0148	7.8387	8182.9223	9.2337
APHIKAGGNS	1.0000	0.0000	0.9838	8.4518	16574.8699	9.7049
APHRVHVSNS	1.0000	0.0000	1.0609	8.6620	21112.6017	9.8665
APILYRNINP	1.0000	0.0000	0.9456	8.2740	13506.2942	9.5683
APIMIEVGNF	1.0000	0.0000	0.9506	9.0876	34465.2620	10.1937
APIYAALTHE	1.0000	0.0000	0.9328	8.8814	27180.4669	10.0352
APKFQVIDPL	1.0000	0.0000	0.9065	8.5457	18467.5595	9.7771
APKPMLDPKH	1.0000	0.0000	0.9560	8.7988	24716.1414	9.9717
APLAAGQSID	1.0000	0.0000	0.9396	8.2136	12599.0779	9.5218
APLNTSIKGP	1.0000	0.0000	0.9353	7.7461	7355.3502	9.1625
APLSIPMITT	1.0000	0.0000	0.9649	8.2936	13814.6892	9.5833
APLSQKGKVS	1.0000	0.0000	0.9669	7.7771	7623.0749	9.1864
APMTADILDA	1.0000	0.0000	0.9225	8.6598	21060.2877	9.8648
APNPTISIKM	1.0000	0.0000	0.9704	8.2033	12451.5890	9.5140
APNYGMSDAL	1.0000	0.0000	1.0152	8.5781	19169.2662	9.8020
APPEHVDTTG	1.0000	0.0000	0.9080	8.9028	27860.1191	10.0516
APPRRDVAQL	1.0000	0.0000	0.9003	8.7216	22612.2770	9.9123
APPTHSDLYI	1.0000	0.0000	0.9820	8.5166	17859.7544	9.7548
APQLNNIEKK	1.0000	0.0000	0.9075	7.6849	6855.2035	9.1155
APQNPANLSN	1.0000	0.0000	0.9358	7.4285	5102.6616	8.9184
APQSAQLQRQ	1.0000	0.0000	0.9453	8.3358	14503.2319	9.6158
APRRFKACAF	1.0000	0.0000	0.9539	9.6234	63862.9691	10.6055
APRSNSSSKK	1.0000	0.0000	0.9497	6.8968	2766.7491	8.5098
APRTSNAEPQ	1.0000	0.0000	0.9400	8.0606	10564.2116	9.4042
APSGVSDTNV	1.0000	0.0000	0.9839	7.9540	9344.4140	9.3223
APTIKLGTIN	1.0000	0.0000	0.9069	7.9957	9804.3868	9.3544
APTVRSKLSV	1.0000	0.0000	0.9752	7.8911	8692.2721	9.2740
APWPIIKDSD	1.0000	0.0000	1.0120	8.8695	26809.7121	10.0260
APYLLNPLPN	1.0000	0.0000	0.9390	7.8092	7909.8526	9.2111
APYQSSNQNS	1.0000	0.0000	0.9928	7.4832	5434.2987	8.9604
APYSKAENAV	1.0000	0.0000	0.9692	8.2884	13733.1718	9.5794
AQANCDNNFI	1.0000	0.0000	1.0079	8.6954	21941.6503	9.8922
AQAPADDRKL	1.0000	0.0000	0.8949	8.3618	14944.3377	9.6358
AQELQKPRPA	1.0000	0.0000	0.8961	8.4202	15983.9802	9.6807
AQEQHFSLIT	1.0000	0.0000	0.9743	8.4965	17451.1867	9.7393
AQFDPLNKEC	1.0000	0.0000	0.9861	8.7935	24565.0645	9.9676
AQFHNRNDFK	1.0000	0.0000	0.9715	8.7117	22355.9684	9.9047
AQGNEMSSRS	1.0000	0.0000	1.0343	7.9743	9565.2505	9.3379
AQGSALDAIR	1.0000	0.0000	0.9465	8.3098	14075.5381	9.5958
AQHKDQSSLM	1.0000	0.0000	1.0327	8.3586	14889.3708	9.6333
AQIKKNRVAI	1.0000	0.0000	0.9140	8.3768	15204.5842	9.6473
AQIKLPTSHI	1.0000	0.0000	0.9579	8.2094	12539.3758	9.5187
AQIVPNLEME	1.0000	0.0000	0.9509	8.6379	20535.1260	9.8480
AQIYYKSNVE	1.0000	0.0000	0.9966	8.5532	18627.1254	9.7829
AQKGLDWNVF	1.0000	0.0000	1.0247	9.2626	42156.2523	10.3282
AQKQLLCSLQ	1.0000	0.0000	1.0078	8.3243	14311.7214	9.6069
AQKRMVVRTS	1.0000	0.0000	0.9953	8.9277	28668.9603	10.0707
AQKSYEDLAK	1.0000	0.0000	0.9501	8.0690	10668.0313	9.4108
AQLILLIARL	1.0000	0.0000	0.9149	7.9725	9545.9097	9.3366
AQLQRQRDGN	1.0000	0.0000	0.9258	8.5458	18469.6243	9.7772
AQLRGQQNTQ	1.0000	0.0000	0.9228	8.4553	16642.5677	9.7077
AQLSMKVVID	1.0000	0.0000	0.9906	8.5856	19336.3622	9.8078
AQLSPFELQS	1.0000	0.0000	0.9668	7.7505	7392.4239	9.1659
AQNGLNAYAL	1.0000	0.0000	0.9559	8.1951	12334.6562	9.5077
AQNNTKQCNN	1.0000	0.0000	0.9935	8.1770	12080.3800	9.4938
AQNTGDIENN	1.0000	0.0000	0.9238	7.8917	8698.0891	9.2745
AQPKDTNPLF	1.0000	0.0000	0.9142	8.1176	11281.0666	9.4481
AQPTQRSGNV	1.0000	0.0000	0.9631	8.3629	14962.1326	9.6366
AQQDSFELRS	1.0000	0.0000	0.9775	7.9971	9820.1447	9.3555
AQRDTNLFVH	1.0000	0.0000	0.9574	8.7741	24020.9436	9.9527
AQRKDKDTQS	1.0000	0.0000	0.9283	8.0353	10261.9643	9.3849
AQSASLESGS	1.0000	0.0000	0.9757	7.2286	4053.5721	8.7647
AQSKRIQPQQ	1.0000	0.0000	0.9381	8.3802	15263.6369	9.6499
AQSQAKTNGE	1.0000	0.0000	0.9425	8.0046	9905.0297	9.3612
AQTLTRHIWF	1.0000	0.0000	1.0149	9.6609	66681.3205	10.6343
AQYQKNSSIK	1.0000	0.0000	0.9786	7.7935	7768.1673	9.1990
ARAPLNTSIK	1.0000	0.0000	0.9346	7.7457	7352.1186	9.1622
ARASDNGLNN	1.0000	0.0000	0.9508	7.5644	5967.0786	9.0229
AREIDKFRYS	1.0000	0.0000	0.9701	8.6597	21057.2057	9.8647
AREREFSNLG	1.0000	0.0000	0.9702	8.2214	12712.9484	9.5278
ARFARLCFKN	1.0000	0.0000	1.0095	9.1898	38766.6722	10.2722
ARFENTCINE	1.0000	0.0000	0.9961	8.8528	26301.0295	10.0132
ARFNSSIVKP	1.0000	0.0000	0.9861	7.9471	9270.4090	9.3170
ARFSSKSDMA	1.0000	0.0000	1.0349	8.0996	11049.9593	9.4342
ARFVSVGLGD	1.0000	0.0000	0.9816	8.7614	23673.6734	9.9429
ARGEYNPYSL	1.0000	0.0000	1.0049	8.5294	18124.6029	9.7646
ARIDAKEEWS	1.0000	0.0000	1.0191	8.9553	29593.8735	10.0919
ARIEVVLDDA	1.0000	0.0000	0.9026	8.6431	20659.2093	9.8520
ARINPSIMED	1.0000	0.0000	0.9799	8.4223	16021.9268	9.6823
ARINRVSDHR	1.0000	0.0000	0.9951	8.7000	22058.3626	9.8957
ARKLYGKGER	1.0000	0.0000	0.9344	8.7900	24465.1838	9.9649
ARLCFKNNYA	1.0000	0.0000	1.0336	8.9724	30182.8775	10.1051
ARLKDSNDKP	1.0000	0.0000	0.9276	7.6088	6279.9562	9.0570
ARLPVDICTQ	1.0000	0.0000	0.9642	9.1698	37885.5321	10.2568
ARLRSSFDQS	1.0000	0.0000	0.9986	7.7619	7490.4434	9.1747
ARMDNSLNLY	1.0000	0.0000	1.0121	8.1236	11360.1600	9.4527
ARMQCKQSQP	1.0000	0.0000	1.0493	9.3665	47513.2944	10.4080
ARNDRAQPTQ	1.0000	0.0000	0.9068	8.5202	17934.1960	9.7576
ARNEVSTTAT	1.0000	0.0000	0.9427	8.0044	9902.6923	9.3611
ARNQQSSVSP	1.0000	0.0000	0.9939	7.6727	6759.6098	9.1061
ARNSVGFIFD	1.0000	0.0000	0.9844	8.6286	20316.3219	9.8408
ARPLSSDSLS	1.0000	0.0000	0.9538	6.9579	2968.3504	8.5567
ARPQQTTTLN	1.0000	0.0000	0.9091	8.1098	11180.2725	9.4421
ARQDEPSLPP	1.0000	0.0000	0.9340	8.1194	11304.2823	9.4494
ARQLSEILHS	1.0000	0.0000	0.9922	7.9567	9373.7761	9.3244
ARSDSFCPWY	1.0000	0.0000	1.1850	9.8592	83782.3193	10.7867
ARSGLALNVT	1.0000	0.0000	0.9601	7.9277	9065.4137	9.3021
ARSQKEIVET	1.0000	0.0000	0.9373	8.2437	13044.5038	9.5450
ARSQRNKART	1.0000	0.0000	0.9546	8.1671	11943.0024	9.4861
ARSRCSNLLE	1.0000	0.0000	1.0349	8.1102	11185.6632	9.4424
ARSWMEESKQ	1.0000	0.0000	1.1014	9.0811	34205.1087	10.1886
ARTKTQNPGI	1.0000	0.0000	0.9096	8.3209	14255.9185	9.6043
ARTLMRVKQN	1.0000	0.0000	0.9652	8.7072	22242.4187	9.9013
ARTMHKLLDP	1.0000	0.0000	0.9696	8.7575	23567.7892	9.9399
ARVDETSTKY	1.0000	0.0000	0.9586	8.3933	15496.0718	9.6600
ASAAQPKDTN	1.0000	0.0000	0.9306	7.8639	8424.2764	9.2531
ASADRNMLHD	1.0000	0.0000	1.0175	8.5693	18975.9660	9.7953
ASASGNRIRI	1.0000	0.0000	0.9844	8.0120	9989.9040	9.3669
ASASVAKASN	1.0000	0.0000	0.9729	7.4334	5131.8495	8.9222
ASASVINMSK	1.0000	0.0000	1.0176	7.7815	7661.7196	9.1898
ASAYQGFIEV	1.0000	0.0000	0.9745	8.9313	28787.3522	10.0735
ASCCPEQDSS	1.0000	0.0000	1.1266	8.8391	25889.2248	10.0027
ASCEYSNNLE	1.0000	0.0000	1.0454	8.1060	11131.2343	9.4391
ASDGRKLSIR	1.0000	0.0000	0.9717	7.8808	8589.6528	9.2661
ASDLKNQYKE	1.0000	0.0000	0.9513	7.8208	8015.6779	9.2199
ASDNGLNNKI	1.0000	0.0000	0.9320	7.3272	4541.3207	8.8406
ASDRQKFKIA	1.0000	0.0000	0.9436	8.2763	13542.8608	9.5701
ASEDDTNTKY	1.0000	0.0000	0.9450	7.9047	8828.7234	9.2844
ASEGKFNLCQ	1.0000	0.0000	1.0318	8.6232	20190.3611	9.8367
ASELWANSKN	1.0000	0.0000	1.0268	7.9651	9465.1459	9.3309
ASENPNMFTK	1.0000	0.0000	0.9871	8.1017	11077.2275	9.4359
ASEQLVAPGH	1.0000	0.0000	0.9800	8.6364	20501.2602	9.8469
ASEVGRPRER	1.0000	0.0000	0.9545	8.7029	22131.1378	9.8979
ASEVQENLYE	1.0000	0.0000	0.9699	8.1573	11808.2471	9.4786
ASEVQMNISN	1.0000	0.0000	1.0123	7.9841	9674.0155	9.3455
ASFAFNSFMP	1.0000	0.0000	1.0507	8.5672	18931.0241	9.7937
ASFKRMVLYT	1.0000	0.0000	1.0240	8.8957	27630.3591	10.0461
ASFNNLLTYK	1.0000	0.0000	0.9632	7.6387	6499.7446	9.0800
ASFPPDSSSG	1.0000	0.0000	0.9987	7.5069	5584.8281	8.9787
ASFSNYDSLA	1.0000	0.0000	1.0002	7.5837	6101.2364	9.0377
ASFWTDSYLP	1.0000	0.0000	1.0879	8.8683	26773.1796	10.0251
ASGKLNLGQS	1.0000	0.0000	0.9613	7.4708	5357.6283	8.9510
ASGNRIRIIA	1.0000	0.0000	0.9575	8.3333	14461.3169	9.6139
ASGPPKFVKE	1.0000	0.0000	0.9521	8.3663	15022.1480	9.6393
ASGQYNNRHV	1.0000	0.0000	1.0329	8.7395	23084.5075	9.9261
ASGSLASKAL	1.0000	0.0000	0.9583	7.2576	4191.3219	8.7871
ASGTLKKSVL	1.0000	0.0000	0.9518	7.4776	5399.8040	8.9562
ASGTPITKSH	1.0000	0.0000	0.9868	8.0763	10757.8883	9.4164
ASGVLDSAKY	1.0000	0.0000	0.9980	8.1038	11103.0828	9.4375
ASHKYINKDT	1.0000	0.0000	0.9831	8.2354	12919.3824	9.5386
ASHPISPTRL	1.0000	0.0000	0.9906	8.0612	10572.2494	9.4047
ASHRKHQVTD	1.0000	0.0000	0.9999	8.8990	27738.5795	10.0487
ASHWSRIDSM	1.0000	0.0000	1.1647	9.1776	38226.1951	10.2628
ASISPLIAYS	1.0000	0.0000	0.9926	7.6868	6869.7584	9.1169
ASIYNEEKQC	1.0000	0.0000	1.0322	8.7635	23731.7119	9.9446
ASKALASSTC	1.0000	0.0000	1.0270	7.8918	8698.8457	9.2745
ASKCTCHQDR	1.0000	0.0000	1.1100	9.7336	72503.4798	10.6902
ASKGHASYYE	1.0000	0.0000	1.0524	8.7362	22995.7217	9.9235
ASKKDNFHEP	1.0000	0.0000	0.9712	8.1680	11955.0756	9.4868
ASKKGRWTND	1.0000	0.0000	1.0344	8.7010	22082.4189	9.8965
ASKLGTVLLP	1.0000	0.0000	0.9412	7.7341	7254.2361	9.1533
ASKLRAHDKN	1.0000	0.0000	0.9666	7.9753	9576.6246	9.3387
ASKMVDLLDS	1.0000	0.0000	0.9935	7.8719	8501.8307	9.2592
ASKNVPENTT	1.0000	0.0000	0.9338	7.6121	6304.1207	9.0596
ASKQINATPT	1.0000	0.0000	0.9277	7.8056	7877.3394	9.2083
ASKTVGEKIR	1.0000	0.0000	0.9441	8.2323	12874.5490	9.5363
ASLCWSSSNQ	1.0000	0.0000	1.1288	8.3608	14927.0391	9.6350
ASLDLVKGMC	1.0000	0.0000	1.0665	8.9839	30586.7564	10.1140
ASLESGSRAA	1.0000	0.0000	0.9832	7.6251	6398.8201	9.0695
ASLISKSASI	1.0000	0.0000	0.9508	6.9808	3047.7362	8.5743
ASLQSEALQI	1.0000	0.0000	0.9519	7.6123	6305.6471	9.0597
ASLWFSTIQL	1.0000	0.0000	1.0575	8.4952	17423.7553	9.7383
ASNAEKESSS	1.0000	0.0000	0.9443	6.8736	2693.6882	8.4919
ASNFNFSRKK	1.0000	0.0000	0.9794	7.6288	6426.1681	9.0724
ASNFSAVMNE	1.0000	0.0000	1.0277	8.1206	11320.5369	9.4504
ASNHNTMAAR	1.0000	0.0000	1.0250	8.5454	18460.3435	9.7769
ASNLKRAIFI	1.0000	0.0000	0.9535	7.9739	9560.6452	9.3376
ASNNVQLPTL	1.0000	0.0000	0.9402	7.5086	5595.4733	8.9800
ASNQIRDMQA	1.0000	0.0000	0.9879	8.5624	18825.4064	9.7899
ASNQVESWFA	1.0000	0.0000	1.0838	8.8274	25542.5762	9.9937
ASNTGDSDSN	1.0000	0.0000	0.9519	7.1095	3534.5246	8.6733
ASPCQLNEMY	1.0000	0.0000	1.0849	9.1222	35864.5542	10.2202
ASPDISKLAL	1.0000	0.0000	0.9372	7.4064	4974.6148	8.9014
ASPNMITTLP	1.0000	0.0000	0.9701	8.0668	10640.5110	9.4090
ASPTPSAIRF	1.0000	0.0000	0.9744	8.1134	11226.6490	9.4448
ASQCSTHAAN	1.0000	0.0000	1.0711	8.6447	20697.3456	9.8532
ASQFNSAIVS	1.0000	0.0000	0.9992	7.7109	7063.2416	9.1355
ASQGLPNSRS	1.0000	0.0000	0.9789	7.4323	5125.1233	8.9213
ASQHLINNLD	1.0000	0.0000	0.9652	7.7257	7184.9195	9.1469
ASQNLNNETK	1.0000	0.0000	0.9187	7.1835	3848.8225	8.7301
ASQPSVDNIN	1.0000	0.0000	0.9644	7.5925	6163.3883	9.0445
ASQSKIFFKT	1.0000	0.0000	0.9746	7.9580	9387.6225	9.3254
ASRIKNFSLN	1.0000	0.0000	0.9610	7.4043	4962.4557	8.8998
ASRMLESIGK	1.0000	0.0000	1.0093	8.1762	12068.0364	9.4931
ASRTRVQHGI	1.0000	0.0000	0.9802	8.9545	29566.2778	10.0913
ASSESGYTQS	1.0000	0.0000	1.0113	7.5859	6116.7288	9.0394
ASSFRVLNGS	1.0000	0.0000	1.0076	7.6770	6792.8252	9.1094
ASSGYLNNKG	1.0000	0.0000	0.9903	7.6500	6584.7966	9.0886
ASSKNAADLN	1.0000	0.0000	0.9340	7.1576	3735.6189	8.7102
ASSLLQLADL	1.0000	0.0000	0.9329	7.1988	3917.0238	8.7419
ASSNLRARPL	1.0000	0.0000	0.9617	7.5264	5711.6691	8.9937
ASSQKHRTFS	1.0000	0.0000	1.0241	8.0059	9920.3432	9.3623
ASSSTTSQNP	1.0000	0.0000	0.9502	6.9386	2902.9309	8.5418
ASSTCILLYW	1.0000	0.0000	1.1518	9.1970	39088.4581	10.2777
ASSVLTKTLE	1.0000	0.0000	0.9389	7.3748	4796.9800	8.8772
ASTTEFASYT	1.0000	0.0000	0.9856	8.1056	11127.1186	9.4389
ASTTSNHSVI	1.0000	0.0000	1.0016	7.6581	6647.1091	9.0949
ASVAKASNHN	1.0000	0.0000	0.9972	7.8186	7996.0712	9.2183
ASVINMSKMK	1.0000	0.0000	1.0495	8.3541	14812.4998	9.6299
ASVWADSAEK	1.0000	0.0000	1.0560	8.7213	22606.4199	9.9121
ASYTQSLKKQ	1.0000	0.0000	0.9712	7.7654	7520.9510	9.1774
ASYYERAETQ	1.0000	0.0000	0.9771	8.7834	24279.3600	9.9598
ATAPNYGMSD	1.0000	0.0000	1.0095	8.6917	21848.5492	9.8894
ATDHGHNSLL	1.0000	0.0000	1.0059	8.2686	13423.8668	9.5642
ATDNYGDCNN	1.0000	0.0000	1.0229	8.7507	23382.8547	9.9347
ATDSEEFKTS	1.0000	0.0000	0.9490	7.7049	7014.9914	9.1309
ATEETHVENP	1.0000	0.0000	0.9281	8.5260	18052.6052	9.7620
ATFLFLSERS	1.0000	0.0000	0.9807	7.8475	8266.1321	9.2405
ATFNIMRETN	1.0000	0.0000	0.9649	8.5670	18926.1528	9.7935
ATGINALSHA	1.0000	0.0000	0.9767	8.2176	12657.4134	9.5249
ATHTDQSHGT	1.0000	0.0000	0.9900	8.7663	23806.3304	9.9467
ATILPLTLLG	1.0000	0.0000	0.9075	7.7881	7719.6725	9.1948
ATIPNNFKGD	1.0000	0.0000	0.9267	8.1486	11690.8761	9.4719
ATISKSLKAE	1.0000	0.0000	0.9322	7.4021	4950.1521	8.8981
ATITGELSIM	1.0000	0.0000	0.9729	8.3773	15211.9869	9.6477
ATKKLFQGTQ	1.0000	0.0000	0.9109	8.3489	14723.5269	9.6259
ATLIYVNDTP	1.0000	0.0000	0.9323	8.3581	14879.5824	9.6329
ATLVNHPRSV	1.0000	0.0000	0.9950	8.4162	15909.7590	9.6776
ATLYELFNEE	1.0000	0.0000	0.9397	8.2079	12517.7225	9.5175
ATNNLQLDIN	1.0000	0.0000	0.9105	7.4375	5155.6793	8.9253
ATPKHAPMTA	1.0000	0.0000	0.9386	9.0360	32477.1029	10.1540
ATPPQTINLQ	1.0000	0.0000	0.9041	8.0841	10854.9995	9.4224
ATPTTVIIMR	1.0000	0.0000	0.9178	8.9555	29601.1139	10.0921
ATRARMQCKQ	1.0000	0.0000	0.9799	9.6914	69063.3566	10.6577
ATRASEQLVA	1.0000	0.0000	0.9461	8.2533	13188.2087	9.5523
ATSCDKTDKN	1.0000	0.0000	0.9888	8.1922	12293.2927	9.5054
ATSDAEPFVY	1.0000	0.0000	0.9659	8.6661	21214.0406	9.8697
ATSLWVDTTL	1.0000	0.0000	1.0220	8.5700	18990.7989	9.7958
ATSMQAESNN	1.0000	0.0000	0.9949	7.8043	7864.8684	9.2072
ATSNIQMHQL	1.0000	0.0000	1.0149	8.5347	18235.5445	9.7687
ATSSKLNAQK	1.0000	0.0000	0.9333	7.2513	4161.2897	8.7823
ATSSQEHENR	1.0000	0.0000	0.9931	7.9955	9801.3917	9.3542
ATTMGESMAE	1.0000	0.0000	1.0096	8.9418	29138.6303	10.0816
ATTSGLSPPQ	1.0000	0.0000	0.9564	7.7429	7328.1763	9.1601
ATTSHPRTMA	1.0000	0.0000	0.9982	8.8372	25831.5284	10.0012
ATTVLFGTKF	1.0000	0.0000	0.9234	8.5988	19630.9035	9.8179
AVAAPTIKLG	1.0000	0.0000	0.9035	8.4669	16865.9403	9.7166
AVADTKPSEA	1.0000	0.0000	0.9301	8.1455	11649.3108	9.4695
AVAGLTLKPG	1.0000	0.0000	0.9202	8.3793	15247.7888	9.6492
AVARLPVDIC	1.0000	0.0000	0.9662	9.3491	46571.2112	10.3947
AVDMAFLDDP	1.0000	0.0000	0.9359	8.9644	29906.1444	10.0990
AVDNPPCFYK	1.0000	0.0000	1.0041	9.3636	47353.8443	10.4058
AVEAKINISS	1.0000	0.0000	0.9594	7.6793	6810.8853	9.1112
AVEGKSFGMD	1.0000	0.0000	0.9988	8.9581	29688.7714	10.0941
AVELLNMHHS	1.0000	0.0000	1.0581	8.7445	23216.0797	9.9299
AVELQLACGA	1.0000	0.0000	0.9812	9.1205	35794.9396	10.2190
AVEMKLGVKG	1.0000	0.0000	0.9551	8.9828	30545.8386	10.1131
AVEQEISPFT	1.0000	0.0000	0.9431	8.4244	16060.5452	9.6839
AVERESSRIL	1.0000	0.0000	0.9761	7.9808	9637.7608	9.3430
AVETHKPDDC	1.0000	0.0000	0.9743	9.3408	46129.2257	10.3883
AVFLCCHIPI	1.0000	0.0000	1.0514	10.2429	130320.3013	11.0816
AVGGKITRFL	1.0000	0.0000	0.9215	8.7969	24659.5596	9.9702
AVITGETLSV	1.0000	0.0000	0.9515	8.2476	13102.5828	9.5480
AVKLGLLIVR	1.0000	0.0000	0.9350	8.3530	14792.6224	9.6290
AVKNQFLKEG	1.0000	0.0000	0.9337	8.3181	14211.1605	9.6022
AVKPNKKDPG	1.0000	0.0000	0.9131	8.1825	12156.5700	9.4980
AVKTKFLGDL	1.0000	0.0000	0.9231	8.2450	13063.2688	9.5460
AVLVIDEEKY	1.0000	0.0000	0.9233	8.6727	21374.3844	9.8747
AVLVNPIPAR	1.0000	0.0000	0.9258	8.5185	17898.0094	9.7562
AVLVTDINNP	1.0000	0.0000	0.9297	8.0674	10647.8821	9.4095
AVLVTTSVFR	1.0000	0.0000	0.9741	8.5485	18526.2026	9.7792
AVMNESPLSI	1.0000	0.0000	1.0056	7.9841	9673.6074	9.3454
AVNTPTPRTQ	1.0000	0.0000	0.9084	8.3822	15299.3873	9.6515
AVNYFSDLWA	1.0000	0.0000	1.0841	9.1847	38537.9104	10.2682
AVPVQQSLRI	1.0000	0.0000	0.9589	8.4886	17292.1733	9.7332
AVPVRSDSDK	1.0000	0.0000	0.9773	8.0783	10782.6561	9.4179
AVRVNYADNS	1.0000	0.0000	0.9966	8.3840	15330.7137	9.6528
AVSANSLTRI	1.0000	0.0000	0.9674	7.6724	6757.3965	9.1059
AVSHIYTDHA	1.0000	0.0000	1.0137	9.1633	37599.9587	10.2518
AVVNKETDWG	1.0000	0.0000	1.0081	9.2724	42635.4934	10.3357
AWQSINFTNL	1.0000	0.0000	1.0445	8.5472	18499.1515	9.7783
AWYARGEYNP	1.0000	0.0000	1.0309	9.8841	86218.6854	10.8058
AYALRSCLFT	1.0000	0.0000	1.0526	8.9681	30033.7173	10.1018
AYATSLWVDT	1.0000	0.0000	1.0546	9.1116	35429.3069	10.2121
AYKKKSLQHT	1.0000	0.0000	0.9802	8.2370	12943.6096	9.5399
AYLRRVKKSS	1.0000	0.0000	1.0003	8.0742	10731.3314	9.4147
AYMEHNSDYN	1.0000	0.0000	1.0714	8.9399	29074.8651	10.0801
AYMLSKLHEE	1.0000	0.0000	1.0285	8.6428	20652.4497	9.8518
AYNNQCKFSN	1.0000	0.0000	1.0590	8.5334	18207.1012	9.7676
AYPHSFMDGD	1.0000	0.0000	1.0312	9.4045	49638.7172	10.4372
AYQGFIEVHK	1.0000	0.0000	0.9273	9.4249	50818.3937	10.4529
AYQKIKEIVK	1.0000	0.0000	0.9128	8.5993	19643.4197	9.8183
AYRQARFENT	1.0000	0.0000	0.9346	8.9009	27797.8032	10.0501
AYRYRLNQDI	1.0000	0.0000	0.9600	8.8709	26855.3514	10.0271
AYSIQGGVIN	1.0000	0.0000	0.9897	8.6749	21430.3601	9.8765
AYSRPSMVLR	1.0000	0.0000	1.0566	8.7031	22135.3719	9.8981
AYTHGKAGNP	1.0000	0.0000	0.9593	8.9677	30020.8216	10.1015
AYTQNKVQTL	1.0000	0.0000	0.9383	8.3597	14908.1145	9.6342
AYTSMSSVQD	1.0000	0.0000	1.0574	8.3095	14070.6297	9.5956
AYTVTQGPNF	1.0000	0.0000	0.9398	8.8965	27657.2359	10.0468
CADKPNQKQF	1.0000	0.0000	0.9816	8.9354	28924.4152	10.0767
CAFSQHFKPK	1.0000	0.0000	1.0550	9.3019	44107.0266	10.3584
CAKKEHQRES	1.0000	0.0000	1.0341	9.0162	31744.4798	10.1388
CANSPAIQRS	1.0000	0.0000	1.0453	8.4799	17121.0542	9.7266
CANVINLIKA	1.0000	0.0000	0.9956	8.5820	19255.6980	9.8050
CAPFTSPSKW	1.0000	0.0000	1.1391	9.3426	46221.7869	10.3896
CAQFDPLNKE	1.0000	0.0000	0.9861	8.7935	24565.0645	9.9676
CAQIKKNRVA	1.0000	0.0000	0.9836	9.0156	31721.2654	10.1383
CASEVGRPRE	1.0000	0.0000	1.0201	9.2443	41278.8578	10.3141
CCAQFDPLNK	1.0000	0.0000	1.0613	9.4646	53196.1205	10.4834
CCHIPILPDI	1.0000	0.0000	1.0450	9.8992	87736.9657	10.8175
CCPEQDSSVL	1.0000	0.0000	1.1187	9.0854	34376.0876	10.1920
CCPGDNLKII	1.0000	0.0000	1.0540	9.3591	47108.3929	10.4023
CCTIQLPQTS	1.0000	0.0000	1.0774	9.2445	41287.8870	10.3143
CDCTDTQGES	1.0000	0.0000	1.0742	9.4022	49508.5351	10.4355
CDDEDNISSI	1.0000	0.0000	1.0177	8.1611	11860.0317	9.4815
CDDTQYTSLD	1.0000	0.0000	1.0201	8.7249	22698.6765	9.9149
CDGTVCKYNS	1.0000	0.0000	1.1285	9.5464	58445.3180	10.5463
CDITDLEKSN	1.0000	0.0000	0.9907	8.1430	11616.1384	9.4676
CDKTDKNDDH	1.0000	0.0000	0.9918	8.8071	24952.9128	9.9781
CDKVNNSRRW	1.0000	0.0000	1.1363	9.3903	48830.4796	10.4263
CDNNFIQVEQ	1.0000	0.0000	1.0032	9.0211	31923.4668	10.1425
CDSSPQRKNA	1.0000	0.0000	1.0351	8.3063	14018.0289	9.5931
CDTLNNNKQG	1.0000	0.0000	0.9937	8.2388	12969.9284	9.5412
CDWSAQIKLP	1.0000	0.0000	1.0984	9.4004	49401.4280	10.4340
CDYNPALNIK	1.0000	0.0000	1.0092	8.6622	21118.1657	9.8667
CEANFIEDTS	1.0000	0.0000	1.0134	8.6272	20283.2164	9.8397
CEKILPLQQL	1.0000	0.0000	0.9743	8.5491	18540.0431	9.7797
CEKMFNEAIT	1.0000	0.0000	1.0145	9.2551	41794.6135	10.3224
CEKYNESIYI	1.0000	0.0000	1.0563	8.9637	29880.7372	10.0984
CETHSWNDND	1.0000	0.0000	1.1384	9.3586	47083.2592	10.4020
CEYSNNLEEN	1.0000	0.0000	1.0280	8.1466	11664.3283	9.4704
CFEINKSGPL	1.0000	0.0000	1.0268	8.5591	18754.3718	9.7874
CFFEPFQDGT	1.0000	0.0000	0.9555	9.6661	67078.9916	10.6383
CFGSEPEEEL	1.0000	0.0000	1.0168	8.8070	24950.8314	9.9780
CFKNNYAEFS	1.0000	0.0000	1.0681	8.8427	25997.2969	10.0054
CFNNSNQGSD	1.0000	0.0000	1.0513	8.1279	11416.3674	9.4560
CFPLNHNDSI	1.0000	0.0000	1.0591	8.6432	20662.0730	9.8521
CFTFHIDKAA	1.0000	0.0000	0.9803	9.6139	63173.4287	10.5982
CFVDSHENAD	1.0000	0.0000	1.0610	9.1393	36575.2967	10.2334
CFYKTQYSWN	1.0000	0.0000	1.1778	9.9876	97131.2103	10.8854
CGAKHNFFNQ	1.0000	0.0000	1.0463	9.4051	49672.4866	10.4377
CGNRTQILYL	1.0000	0.0000	1.0206	9.0227	31984.0778	10.1438
CGRQRQPLML	1.0000	0.0000	1.0188	9.5880	61312.5564	10.5782
CGSYSQYLHA	1.0000	0.0000	1.1415	9.3635	47346.4084	10.4057
CGTKKSEHDK	1.0000	0.0000	1.0292	8.7816	24229.0058	9.9584
CHIPILPDID	1.0000	0.0000	0.9774	9.2267	40447.4039	10.3005
CHLDTSSCSN	1.0000	0.0000	1.1406	8.6359	20488.4532	9.8465
CHQDRSILGS	1.0000	0.0000	1.0847	8.8749	26977.3013	10.0301
CIDATRARMQ	1.0000	0.0000	0.9695	9.7323	72392.2174	10.6891
CIDNVRKQLF	1.0000	0.0000	1.0013	9.0314	32302.9293	10.1504
CIFQLPFNFN	1.0000	0.0000	1.0269	9.0469	32887.5685	10.1624
CIINPMASNF	1.0000	0.0000	1.0750	8.9618	29816.6572	10.0970
CIKHSCGNRT	1.0000	0.0000	1.1330	9.5937	61717.9311	10.5826
CIKKVTNREG	1.0000	0.0000	0.9872	8.9441	29215.3093	10.0834
CILLYWQIGT	1.0000	0.0000	1.0893	9.9798	96263.2765	10.8794
CINEMLTSLG	1.0000	0.0000	1.0569	8.6541	20921.8826	9.8604
CIQIYYTSQK	1.0000	0.0000	1.0482	9.2718	42603.2157	10.3352
CISELSIMPK	1.0000	0.0000	1.0653	8.5790	19188.3864	9.8027
CITLRVNPPK	1.0000	0.0000	0.9873	8.7945	24592.7470	9.9684
CKFSNEYMVS	1.0000	0.0000	1.1333	9.0900	34558.7688	10.1955
CKGVEKFASQ	1.0000	0.0000	1.0278	9.0466	32874.4418	10.1621
CKHSQFLKGL	1.0000	0.0000	1.0598	8.8704	26838.6532	10.0267
CKIESECMDD	1.0000	0.0000	1.1096	9.6222	63773.1446	10.6045
CKIIEINFTT	1.0000	0.0000	0.9741	8.8042	24868.7662	9.9758
CKNAQEQHFS	1.0000	0.0000	1.0577	9.0450	32815.9194	10.1609
CKNKDATSDA	1.0000	0.0000	0.9944	8.2844	13669.0168	9.5763
CKNSNHDSKL	1.0000	0.0000	1.0350	7.9256	9044.4145	9.3005
CKQSQPRSPF	1.0000	0.0000	1.0551	8.7486	23326.0254	9.9331
CKSDLNLKWS	1.0000	0.0000	1.0935	8.4836	17192.4701	9.7294
CKSIHTQTSR	1.0000	0.0000	1.0648	8.7152	22448.2929	9.9074
CKVNNERFPK	1.0000	0.0000	1.0080	8.8294	25602.1024	9.9952
CKYNSELSIV	1.0000	0.0000	1.0593	8.3560	14844.2259	9.6313
CLAPNPTISI	1.0000	0.0000	1.0040	8.3850	15348.2545	9.6536
CLCEEHSDSD	1.0000	0.0000	1.1352	9.1560	37286.3436	10.2462
CLCNTGTKEV	1.0000	0.0000	1.0621	9.3490	46566.3425	10.3946
CLEPRYKPAD	1.0000	0.0000	0.9817	9.1817	38406.5385	10.2660
CLFKSNLIRS	1.0000	0.0000	1.0356	8.0640	10606.3285	9.4069
CLFTNPSGDK	1.0000	0.0000	1.0232	8.4870	17261.1191	9.7320
CLIKIHIKNL	1.0000	0.0000	1.0077	8.6446	20694.1393	9.8531
CLLDNPSPLC	1.0000	0.0000	1.0764	8.6705	21321.3969	9.8731
CLLGDKKKAE	1.0000	0.0000	0.9718	8.5143	17811.8643	9.7530
CLLSSSDQFT	1.0000	0.0000	1.0395	7.9297	9086.3528	9.3036
CLNLEVLSDS	1.0000	0.0000	1.0140	7.8067	7887.3762	9.2092
CLNRTQTAKR	1.0000	0.0000	0.9863	8.7535	23458.1706	9.9368
CLQWFKGNSP	1.0000	0.0000	1.1336	9.4627	53075.0944	10.4819
CLSTWAGGQP	1.0000	0.0000	1.1183	9.7182	71232.6269	10.6784
CMDDFDQQVE	1.0000	0.0000	0.9749	9.7981	78094.1351	10.7398
CMSLSKGSSQ	1.0000	0.0000	1.0957	8.1295	11436.4215	9.4572
CNESMPFLYK	1.0000	0.0000	1.0932	9.0973	34852.4043	10.2011
CNFSDFRPIL	1.0000	0.0000	1.0431	8.8137	25142.0755	9.9831
CNIAQFHNRN	1.0000	0.0000	1.0488	9.1172	35659.2466	10.2164
CNIELEVMLG	1.0000	0.0000	1.0376	9.1444	36791.0260	10.2373
CNKNIHNTTL	1.0000	0.0000	1.0130	8.3524	14783.1067	9.6286
CNKRKRQGMR	1.0000	0.0000	1.0287	9.5457	58399.9304	10.5458
CNKTQTEVSE	1.0000	0.0000	1.0078	8.4663	16854.0317	9.7161
CNLCRRGGKN	1.0000	0.0000	1.0937	9.4779	54012.7650	10.4936
CNNEYELEEV	1.0000	0.0000	1.0163	8.7930	24551.3763	9.9672
CNNINETSNT	1.0000	0.0000	0.9921	7.7624	7494.4050	9.1750
CNNRLAPSGV	1.0000	0.0000	1.0435	8.5740	19079.6232	9.7989
CNNRNPNSVQ	1.0000	0.0000	1.0353	8.2087	12528.1631	9.5181
CNPVDTKRQE	1.0000	0.0000	0.9786	8.9551	29587.0658	10.0918
CNSANLGAKL	1.0000	0.0000	1.0113	8.0639	10604.6757	9.4068
CNSINTINPS	1.0000	0.0000	1.0114	7.7718	7576.7823	9.1823
CNSKEHPLLP	1.0000	0.0000	1.0332	8.4113	15820.8008	9.6739
CNSKNSHSAI	1.0000	0.0000	1.0599	7.9623	9434.0520	9.3287
CNTGTKEVEK	1.0000	0.0000	0.9796	8.7438	23198.9698	9.9294
CNTKYEETGA	1.0000	0.0000	0.9944	9.0182	31816.2351	10.1403
CNTSRDSVSS	1.0000	0.0000	1.0518	7.7760	7612.6577	9.1855
CNYNQQPTYL	1.0000	0.0000	1.0414	9.0747	33954.6141	10.1837
CPAVAAPTIK	1.0000	0.0000	0.9483	9.1728	38014.6151	10.2591
CPDVKTILDL	1.0000	0.0000	0.9713	8.6710	21333.1544	9.8734
CPEQDSSVLL	1.0000	0.0000	1.0327	8.2624	13327.8381	9.5594
CPGDNLKIID	1.0000	0.0000	0.9785	8.6865	21717.3249	9.8853
CPHTTASLWF	1.0000	0.0000	1.1444	9.8385	81809.8166	10.7708
CPNTPQPSKL	1.0000	0.0000	1.0015	8.2898	13754.9552	9.5804
CPRKACNSKN	1.0000	0.0000	1.0916	8.9114	28137.3175	10.0583
CPSSNLEDFL	1.0000	0.0000	1.0271	8.0199	10080.8902	9.3730
CPWYPATISK	1.0000	0.0000	1.1177	9.7705	75652.9789	10.7186
CQDFVYTTMT	1.0000	0.0000	1.0009	9.9080	88624.3694	10.8242
CQGDKTHDKT	1.0000	0.0000	0.9823	9.1927	38896.6915	10.2744
CQKASKLGTV	1.0000	0.0000	1.0183	8.6655	21199.3833	9.8692
CQKPNCVKNR	1.0000	0.0000	1.0745	9.3856	48567.1735	10.4227
CQLNEMYPTS	1.0000	0.0000	1.0806	9.0301	32254.9507	10.1494
CQNKKISVEK	1.0000	0.0000	1.0089	8.4032	15673.7501	9.6676
CQNNDNKRFE	1.0000	0.0000	1.0094	8.5990	19635.5144	9.8181
CQSDTDELPN	1.0000	0.0000	0.9995	8.3060	14013.6631	9.5929
CQTPSSWDSV	1.0000	0.0000	1.1575	9.0990	34917.0367	10.2024
CQVNIVADTR	1.0000	0.0000	0.9815	9.2570	41885.7991	10.3239
CRKNSDLLNG	1.0000	0.0000	1.0148	8.0843	10856.8199	9.4225
CRRGGKNSTA	1.0000	0.0000	1.0375	8.8797	27129.0800	10.0339
CSAGGSPIFP	1.0000	0.0000	1.0659	8.9402	29085.5523	10.0804
CSDKFANAKC	1.0000	0.0000	1.0948	9.1861	38603.7693	10.2694
CSDNNEAGLY	1.0000	0.0000	1.0471	8.5440	18430.7253	9.7758
CSEDDPLFCD	1.0000	0.0000	1.0845	9.3233	45205.2394	10.3748
CSENLVPIFS	1.0000	0.0000	1.0518	8.3687	15063.0430	9.6411
CSEYNPLNGS	1.0000	0.0000	1.0598	8.2360	12929.2191	9.5391
CSKILSEIFY	1.0000	0.0000	1.0651	8.6106	19900.1317	9.8270
CSKLGQQVEK	1.0000	0.0000	1.0209	8.7258	22723.6119	9.9156
CSLDNLANTN	1.0000	0.0000	0.9893	7.7113	7066.6466	9.1358
CSLPPFYMYT	1.0000	0.0000	1.1078	9.6705	67423.5057	10.6417
CSLQNTDESW	1.0000	0.0000	1.1165	8.8451	26067.2712	10.0072
CSLTIFFDSN	1.0000	0.0000	1.0501	8.3234	14297.9287	9.6063
CSLTQSYYRS	1.0000	0.0000	1.1121	8.6170	20046.6022	9.8319
CSLYSANSGG	1.0000	0.0000	1.0905	8.3125	14119.2812	9.5979
CSMHTSINIE	1.0000	0.0000	1.1091	8.8953	27619.3561	10.0458
CSNKSIGQTF	1.0000	0.0000	1.0510	8.4264	16096.6457	9.6854
CSNLLESNTK	1.0000	0.0000	0.9873	7.4784	5404.4043	8.9568
CSPSYLQHFN	1.0000	0.0000	1.1162	8.8914	27494.9886	10.0428
CSQLFLLSNP	1.0000	0.0000	1.0285	7.9454	9252.9914	9.3158
CSQSQTKDKR	1.0000	0.0000	1.0279	8.3651	15000.6662	9.6383
CSQSVYKTLY	1.0000	0.0000	1.0954	8.8534	26317.8350	10.0136
CSSNLPPSPC	1.0000	0.0000	1.1085	8.4313	16188.4754	9.6892
CSSYHHSLGV	1.0000	0.0000	1.1799	9.1547	37232.3852	10.2452
CSTHAANLEN	1.0000	0.0000	1.0414	8.4575	16684.3127	9.7093
CSTSQLINNV	1.0000	0.0000	1.0297	7.9877	9713.9504	9.3482
CSYQYLSLNK	1.0000	0.0000	1.0773	8.3822	15299.5045	9.6515
CTCHQDRSIL	1.0000	0.0000	1.1170	9.6461	65559.3801	10.6230
CTDTQGESPW	1.0000	0.0000	1.0968	9.6260	64053.9780	10.6075
CTDYVSIFSD	1.0000	0.0000	1.0781	8.9380	29011.2445	10.0787
CTGRRATFLF	1.0000	0.0000	0.9823	9.4903	54790.9806	10.5032
CTGVVPERKW	1.0000	0.0000	1.0450	10.2486	131175.9753	11.0860
CTHPLISNAP	1.0000	0.0000	1.0399	8.6972	21986.6582	9.8936
CTIENAYRYR	1.0000	0.0000	1.0114	9.5812	60834.7689	10.5730
CTIQLPQTSA	1.0000	0.0000	1.0014	8.6273	20286.7319	9.8399
CTLKLSDNPH	1.0000	0.0000	1.0285	8.3382	14543.5058	9.6177
CTPEPNRINQ	1.0000	0.0000	0.9858	8.7508	23385.6887	9.9348
CTPVENEMLE	1.0000	0.0000	1.0190	9.1085	35303.3744	10.2097
CTQLDGKWNT	1.0000	0.0000	1.0754	9.4493	52262.6441	10.4716
CTTTDSLSEV	1.0000	0.0000	1.0196	8.1902	12264.2715	9.5039
CVAGPLNEKP	1.0000	0.0000	0.9902	8.8751	26984.8777	10.0303
CVATGINALS	1.0000	0.0000	1.0286	8.6533	20904.1419	9.8599
CVEGFSTKYE	1.0000	0.0000	1.0470	9.2621	42130.1516	10.3277
CVKNRKRQFY	1.0000	0.0000	1.0182	9.4937	55004.4903	10.5058
CVPTQNPTTH	1.0000	0.0000	1.0001	9.2143	39877.9490	10.2911
CVTAADNQIH	1.0000	0.0000	0.9979	9.3627	47304.5980	10.4051
CWATILPLTL	1.0000	0.0000	1.0645	9.3205	45062.2986	10.3727
CWKTTILLYT	1.0000	0.0000	1.0830	9.5585	59266.1499	10.5556
CWSSSNQWVG	1.0000	0.0000	1.2876	9.9214	89998.5093	10.8345
CYKVEDDKNK	1.0000	0.0000	0.9982	8.8785	27090.3780	10.0329
CYSTGILRSI	1.0000	0.0000	1.0728	8.7476	23299.0513	9.9323
CYTVVNDYST	1.0000	0.0000	1.0770	9.2332	40752.7023	10.3056
DAAPGTSSSI	1.0000	0.0000	0.9732	7.6195	6357.6333	9.0652
DACLNLEVLS	1.0000	0.0000	1.0097	8.1496	11704.2738	9.4727
DADDSNIELS	1.0000	0.0000	0.9362	7.3596	4713.6191	8.8655
DADENTVCNT	1.0000	0.0000	0.9836	8.6218	20158.1828	9.8356
DADNLRQYAQ	1.0000	0.0000	0.9347	8.5397	18340.0523	9.7725
DADRSNHHAS	1.0000	0.0000	1.0321	8.3533	14797.7357	9.6292
DADSVNLLTS	1.0000	0.0000	0.9424	7.3017	4409.7014	8.8210
DAELSHQNKN	1.0000	0.0000	0.9620	7.7593	7467.8301	9.1727
DAEPFVYSVD	1.0000	0.0000	0.9731	8.8121	25097.0521	9.9819
DAHHFPATLV	1.0000	0.0000	0.9509	9.1947	38985.7701	10.2760
DAIRPDTNQP	1.0000	0.0000	0.8994	8.3250	14324.2640	9.6075
DAISNNGQYS	1.0000	0.0000	0.9939	7.8441	8234.3396	9.2379
DAISVDRSPP	1.0000	0.0000	0.9690	8.0670	10642.3282	9.4092
DAKDTNRSIS	1.0000	0.0000	0.9462	7.5184	5659.3112	8.9875
DAKEEWSVDV	1.0000	0.0000	1.0306	9.0641	33544.5896	10.1756
DAKLQSHTPN	1.0000	0.0000	0.9604	7.9488	9289.2634	9.3184
DAKSLPTSSA	1.0000	0.0000	0.9442	7.1987	3916.7877	8.7418
DALDDNNDQN	1.0000	0.0000	0.9115	7.5908	6151.2352	9.0432
DALKQIHPQD	1.0000	0.0000	0.9176	8.5773	19151.2029	9.8014
DALSDGPDWP	1.0000	0.0000	1.0254	8.8879	27384.1964	10.0401
DALSKGASCC	1.0000	0.0000	1.1137	8.9853	30632.9529	10.1150
DANLSLTAKD	1.0000	0.0000	0.9167	7.3954	4912.2663	8.8930
DANNFVTKEE	1.0000	0.0000	0.9253	8.0954	10996.2257	9.4310
DANTFRFKCQ	1.0000	0.0000	0.9923	9.1944	38971.2357	10.2757
DAPFSHTNPT	1.0000	0.0000	0.9728	8.2968	13866.9577	9.5859
DAPHIKAGGN	1.0000	0.0000	0.9373	8.7392	23077.0691	9.9259
DARNQQSSVS	1.0000	0.0000	0.9909	7.6378	6493.5149	9.0793
DARTKTQNPG	1.0000	0.0000	0.9088	8.2870	13711.3178	9.5783
DASNQVESWF	1.0000	0.0000	1.0795	8.7720	23965.3239	9.9511
DASPCQLNEM	1.0000	0.0000	1.0535	8.8231	25416.7401	9.9904
DASPTPSAIR	1.0000	0.0000	0.9570	7.9210	8995.7490	9.2969
DASQHLINNL	1.0000	0.0000	0.9652	7.7257	7184.9195	9.1469
DASVWADSAE	1.0000	0.0000	1.0582	8.8058	24915.9783	9.9771
DATIPNNFKG	1.0000	0.0000	0.9267	8.1486	11690.8761	9.4719
DATPKHAPMT	1.0000	0.0000	0.9390	8.9807	30471.6442	10.1115
DATRARMQCK	1.0000	0.0000	0.9821	9.6139	63172.7411	10.5982
DATSCDKTDK	1.0000	0.0000	0.9837	8.3851	15350.7942	9.6537
DATSDAEPFV	1.0000	0.0000	0.9409	8.3670	15034.1128	9.6398
DAVITGETLS	1.0000	0.0000	0.9392	8.0830	10840.8632	9.4215
DAVKNQFLKE	1.0000	0.0000	0.9240	8.1661	11929.7422	9.4854
DAYPHSFMDG	1.0000	0.0000	1.0312	9.4045	49638.7172	10.4372
DAYQKIKEIV	1.0000	0.0000	0.9079	8.6838	21650.2667	9.8833
DCDKVNNSRR	1.0000	0.0000	1.0324	8.5288	18112.3493	9.7642
DCDTLNNNKQ	1.0000	0.0000	0.9798	8.0868	10887.7738	9.4244
DCDWSAQIKL	1.0000	0.0000	1.0966	9.3655	47456.7199	10.4072
DCFPLNHNDS	1.0000	0.0000	1.0568	8.6094	19872.7463	9.8261
DCKGVEKFAS	1.0000	0.0000	1.0244	8.9692	30070.4846	10.1026
DCNNEYELEE	1.0000	0.0000	1.0035	8.6284	20313.4081	9.8407
DCNYNQQPTY	1.0000	0.0000	1.0318	9.2251	40374.1671	10.2993
DCPAVAAPTI	1.0000	0.0000	0.9406	9.2573	41898.3336	10.3241
DCPDVKTILD	1.0000	0.0000	0.9621	8.8214	25366.4595	9.9890
DCPNTPQPSK	1.0000	0.0000	1.0009	8.4402	16355.5051	9.6960
DCSQSQTKDK	1.0000	0.0000	1.0159	8.2340	12898.5982	9.5375
DCTDTQGESP	1.0000	0.0000	0.9984	8.7645	23759.0954	9.9453
DCTGRRATFL	1.0000	0.0000	0.9762	9.2979	43903.2085	10.3553
DDAKSLPTSS	1.0000	0.0000	0.9391	7.1434	3674.9263	8.6993
DDCPDVKTIL	1.0000	0.0000	0.9621	8.8214	25366.4595	9.9890
DDDLRSIKSS	1.0000	0.0000	0.9501	7.2549	4178.2764	8.7850
DDDPGGKSQS	1.0000	0.0000	0.9655	7.9441	9238.5787	9.3147
DDDQPGDTKT	1.0000	0.0000	0.8833	8.2935	13813.1397	9.5833
DDDRSDMTNN	1.0000	0.0000	0.9762	8.0332	10237.1569	9.3832
DDEADTSPAL	1.0000	0.0000	0.9191	7.8596	8382.3765	9.2498
DDEDNISSIA	1.0000	0.0000	0.9428	7.5438	5827.4060	9.0071
DDEKFIRTQA	1.0000	0.0000	0.8908	8.5576	18721.8147	9.7863
DDEPDSPRNL	1.0000	0.0000	0.9312	7.7588	7463.4430	9.1723
DDESVSSSDL	1.0000	0.0000	0.9581	7.0530	3311.7054	8.6298
DDFDQQVENS	1.0000	0.0000	0.9553	8.2201	12695.0433	9.5269
DDFVADQEKK	1.0000	0.0000	0.8970	8.5095	17713.2587	9.7493
DDGLGAISSQ	1.0000	0.0000	0.9714	7.9325	9115.9545	9.3058
DDGPERCSMH	1.0000	0.0000	1.0758	9.6628	66829.8753	10.6358
DDHIKNDVHL	1.0000	0.0000	0.9685	8.6498	20820.1386	9.8572
DDIGNALEGN	1.0000	0.0000	0.9264	8.0456	10383.6463	9.3927
DDKGIQTKDN	1.0000	0.0000	0.9012	8.0518	10457.9245	9.3975
DDKNAGPDNN	1.0000	0.0000	0.9186	7.7662	7527.3701	9.1780
DDKNEIARSQ	1.0000	0.0000	0.9351	7.9215	9001.8058	9.2974
DDKNKLAPRT	1.0000	0.0000	0.9026	7.8595	8381.0702	9.2497
DDKNSNLASG	1.0000	0.0000	0.9397	7.1989	3917.4032	8.7419
DDKTTYLYCF	1.0000	0.0000	1.0106	9.3419	46187.5948	10.3891
DDLAYNNQCK	1.0000	0.0000	1.0105	8.6709	21331.2529	9.8734
DDLGLQSSKK	1.0000	0.0000	0.9398	7.3719	4780.8946	8.8749
DDLGSINSPR	1.0000	0.0000	0.9617	7.6208	6367.2440	9.0662
DDLLEMDTFA	1.0000	0.0000	0.9418	8.5238	18008.6711	9.7603
DDLRKVPDIR	1.0000	0.0000	0.9036	8.4479	16500.2914	9.7019
DDLRSIKSSD	1.0000	0.0000	0.9501	7.2549	4178.2764	8.7850
DDLSEKNDTK	1.0000	0.0000	0.9076	7.3521	4673.1276	8.8597
DDMHSYRLAG	1.0000	0.0000	1.0395	9.1579	37370.5254	10.2477
DDMWLPMSKP	1.0000	0.0000	1.1062	9.4460	52068.1578	10.4691
DDNGSYSVNI	1.0000	0.0000	0.9991	7.8759	8541.2704	9.2623
DDNKSGAWQS	1.0000	0.0000	1.0541	8.4811	17143.5148	9.7275
DDNMWSSLEI	1.0000	0.0000	1.0828	8.5907	19448.6041	9.8117
DDNNDQNEST	1.0000	0.0000	0.9231	7.3631	4732.5742	8.8681
DDNNKYYLDP	1.0000	0.0000	0.9572	8.1995	12396.8808	9.5110
DDNRFWKQNA	1.0000	0.0000	1.0205	9.0346	32425.0490	10.1529
DDNTKNASCE	1.0000	0.0000	0.9959	8.1220	11338.8580	9.4515
DDNVLKTCIQ	1.0000	0.0000	0.9808	8.6710	21334.0546	9.8735
DDPGGDMMVI	1.0000	0.0000	0.9414	9.5745	60367.2926	10.5679
DDPGGKSQSS	1.0000	0.0000	0.9812	7.6566	6635.5150	9.0938
DDPHKNENYT	1.0000	0.0000	0.9583	8.3615	14939.2948	9.6356
DDPKCASEVG	1.0000	0.0000	1.0099	8.8961	27644.9336	10.0465
DDPLFCDYNP	1.0000	0.0000	1.0054	9.0777	34073.9260	10.1861
DDPNAKKDSK	1.0000	0.0000	0.9149	7.5436	5825.6878	9.0069
DDQNGERNIV	1.0000	0.0000	0.9310	8.3618	14943.5516	9.6358
DDQPGDTKTK	1.0000	0.0000	0.8862	8.2090	12532.7463	9.5183
DDRKLNKISP	1.0000	0.0000	0.9258	7.5873	6126.2008	9.0405
DDRLLSLNLF	1.0000	0.0000	0.9380	7.4287	5104.1593	8.9186
DDRSDMTNNM	1.0000	0.0000	1.0249	8.4582	16698.5392	9.7099
DDSKQQINDT	1.0000	0.0000	0.9254	7.7742	7597.6731	9.1842
DDSNIELSDI	1.0000	0.0000	0.9343	7.3381	4598.2131	8.8489
DDSTLEEKYT	1.0000	0.0000	0.9373	7.8933	8713.7335	9.2757
DDTHFNNGSE	1.0000	0.0000	0.9862	8.1690	11969.3248	9.4876
DDTIPESLAL	1.0000	0.0000	0.9188	7.6877	6876.9678	9.1176
DDTNLGEMNP	1.0000	0.0000	0.9559	8.2275	12802.8675	9.5326
DDTNTKYEET	1.0000	0.0000	0.9112	8.1015	11073.6116	9.4357
DDTQYTSLDR	1.0000	0.0000	0.9530	8.1834	12169.6084	9.4987
DDVMGNTNKF	1.0000	0.0000	0.9760	8.6141	19980.2099	9.8297
DDVQSQKFSL	1.0000	0.0000	0.9744	7.8893	8673.3216	9.2726
DDVTTADEAF	1.0000	0.0000	0.8889	8.5828	19274.3119	9.8057
DDYKAELKEP	1.0000	0.0000	0.9095	8.2601	13291.9024	9.5576
DEADTSPALL	1.0000	0.0000	0.9203	7.7092	7049.5660	9.1342
DEAFDQSRRA	1.0000	0.0000	0.9467	8.5440	18432.5174	9.7759
DEAHTYYMNT	1.0000	0.0000	1.0013	9.3468	46444.6331	10.3928
DEANIHNKSL	1.0000	0.0000	0.9581	7.7157	7102.1931	9.1391
DEAVFLCCHI	1.0000	0.0000	1.0555	10.1756	120610.2432	11.0299
DECKNKDATS	1.0000	0.0000	0.9906	8.2305	12846.5287	9.5348
DEDNISSIAS	1.0000	0.0000	0.9513	7.2564	4185.4749	8.7861
DEDSLKNLPN	1.0000	0.0000	0.9108	7.1649	3767.1753	8.7158
DEEASSKNAA	1.0000	0.0000	0.9428	7.5039	5565.3157	8.9763
DEECTHPLIS	1.0000	0.0000	1.0260	8.8028	24828.9577	9.9747
DEEKYQVRMN	1.0000	0.0000	0.9682	9.0099	31515.9521	10.1340
DEENNLNIPA	1.0000	0.0000	0.9104	7.5850	6110.2922	9.0387
DEESLLINWK	1.0000	0.0000	1.0092	8.2197	12688.1648	9.5265
DEFDDEPDSP	1.0000	0.0000	0.9271	8.1648	11911.9078	9.4844
DEFEDKKPFS	1.0000	0.0000	0.9408	8.1534	11756.0126	9.4756
DEHTDESYQN	1.0000	0.0000	0.9852	8.3955	15535.1138	9.6617
DEIESTSDQN	1.0000	0.0000	0.9402	7.4968	5519.9874	8.9709
DEKFIRTQAE	1.0000	0.0000	0.8908	8.5590	18753.3064	9.7874
DEKKFDRFCS	1.0000	0.0000	1.0232	8.9208	28441.2280	10.0654
DEKVNNLPHR	1.0000	0.0000	0.9566	8.2445	13056.5510	9.5457
DELDRNSQSS	1.0000	0.0000	0.9542	7.1915	3884.2981	8.7363
DELNKKLILE	1.0000	0.0000	0.8922	7.4108	4999.9100	8.9048
DELPNKTGSD	1.0000	0.0000	0.9270	7.6235	6386.9582	9.0683
DEMIDPNSWG	1.0000	0.0000	1.0761	9.2154	39926.7542	10.2919
DENCTGVVPE	1.0000	0.0000	0.9821	9.1490	36989.9293	10.2409
DENGTTSNYG	1.0000	0.0000	0.9738	8.0449	10375.2128	9.3922
DENLWMSTKA	1.0000	0.0000	1.0620	8.7784	24140.7375	9.9560
DENSATSNIQ	1.0000	0.0000	0.9425	7.3577	4703.5627	8.8640
DENTVCNTKY	1.0000	0.0000	1.0096	8.7810	24214.1608	9.9580
DEPDGCRVNC	1.0000	0.0000	1.0469	9.8235	80409.6543	10.7593
DEPDSPRNLG	1.0000	0.0000	0.9439	7.9108	8890.7359	9.2891
DEPLKNSNFN	1.0000	0.0000	0.9323	7.3148	4476.8320	8.8311
DEPMSEFKNN	1.0000	0.0000	0.9849	8.0846	10860.9359	9.4227
DEPSLPPANE	1.0000	0.0000	0.9265	7.7193	7132.2126	9.1420
DEQLYSNPSS	1.0000	0.0000	0.9789	7.3943	4906.0492	8.8922
DEQNIVPMQI	1.0000	0.0000	0.9392	8.8427	25997.0945	10.0054
DEQQLMPIVL	1.0000	0.0000	0.9432	8.7010	22083.1936	9.8965
DERDPMARLR	1.0000	0.0000	0.9319	8.9469	29309.4161	10.0855
DERRVHQNAS	1.0000	0.0000	0.9898	8.6140	19977.3144	9.8296
DERSNQNVSQ	1.0000	0.0000	0.9738	7.6785	6804.5005	9.1106
DESAVAGLTL	1.0000	0.0000	0.9445	7.9909	9750.1688	9.3507
DESEPIPNVS	1.0000	0.0000	0.9570	7.6904	6898.9724	9.1198
DESGQSSCSE	1.0000	0.0000	1.0554	7.9423	9219.3813	9.3133
DESVSSSDLD	1.0000	0.0000	0.9581	7.0530	3311.7054	8.6298
DESWNSQKRM	1.0000	0.0000	1.1000	8.8313	25657.6600	9.9967
DESYQNSWGR	1.0000	0.0000	1.1006	8.9419	29141.2484	10.0817
DETSTKYEET	1.0000	0.0000	0.9343	8.0084	9948.3556	9.3641
DEVFKQSLPL	1.0000	0.0000	0.9491	7.9852	9686.4564	9.3463
DEVVSIYKTS	1.0000	0.0000	0.9926	8.1546	11771.6783	9.4765
DFAAYRQARF	1.0000	0.0000	0.8945	9.3769	48086.7100	10.4160
DFCCPGDNLK	1.0000	0.0000	1.0657	9.4838	54384.9949	10.4982
DFCGSYSQYL	1.0000	0.0000	1.1165	9.1545	37222.2158	10.2451
DFDAISVDRS	1.0000	0.0000	0.9822	8.1896	12256.4837	9.5034
DFDCTGRRAT	1.0000	0.0000	0.9544	9.4483	52203.6702	10.4709
DFDNISRSSE	1.0000	0.0000	0.9778	7.4907	5481.8632	8.9663
DFDQQVENSN	1.0000	0.0000	0.9630	8.0272	10166.5022	9.3786
DFEDDTNLGE	1.0000	0.0000	0.9149	8.1544	11769.8707	9.4764
DFFELNNTKD	1.0000	0.0000	0.9286	7.9160	8944.3201	9.2931
DFFGPSVEID	1.0000	0.0000	0.9591	8.6713	21341.7478	9.8737
DFGDDVTTAD	1.0000	0.0000	0.8934	8.6780	21506.3182	9.8788
DFGYKGPLET	1.0000	0.0000	0.9313	8.7474	23294.0027	9.9321
DFKHLQENTK	1.0000	0.0000	0.9423	8.2554	13221.6359	9.5540
DFKITQRPPN	1.0000	0.0000	0.9123	8.3776	15218.0002	9.6479
DFLDRSSRNS	1.0000	0.0000	0.9818	7.4362	5148.0829	8.9243
DFNIHDQLRE	1.0000	0.0000	0.9476	8.6262	20260.4550	9.8390
DFNSDIARER	1.0000	0.0000	0.9565	8.2522	13171.6043	9.5515
DFPWSEIVSS	1.0000	0.0000	1.0898	8.6134	19965.2083	9.8292
DFRLYAVLVT	1.0000	0.0000	0.9478	8.8568	26421.1888	10.0162
DFRPILSIKL	1.0000	0.0000	0.9441	7.9405	9200.7674	9.3120
DFSKKLHPSM	1.0000	0.0000	1.0346	8.2912	13777.4066	9.5815
DFSLFWDDTI	1.0000	0.0000	1.0407	8.9927	30895.1653	10.1207
DFSSGTKYEE	1.0000	0.0000	0.9923	8.1374	11541.9049	9.4633
DFSSKIRKEV	1.0000	0.0000	0.9745	7.9667	9482.4835	9.3321
DFSWLFKHSQ	1.0000	0.0000	1.1132	9.0471	32894.2282	10.1625
DFTTINLSSN	1.0000	0.0000	0.9424	7.2287	4054.3202	8.7649
DFVADQEKKS	1.0000	0.0000	0.9431	8.2220	12722.3676	9.5283
DFVPSQFATI	1.0000	0.0000	0.9554	8.6139	19976.2187	9.8296
DFVYTTMTKY	1.0000	0.0000	0.9660	9.3726	47845.6737	10.4127
DFYSIFGCFG	1.0000	0.0000	1.0593	9.7865	77057.3535	10.7308
DGAVPVQQSL	1.0000	0.0000	0.9598	8.4756	17035.8587	9.7233
DGDTVIKLHT	1.0000	0.0000	0.9288	8.5752	19105.2696	9.7998
DGEGHIQKPE	1.0000	0.0000	0.9104	8.9018	27826.4796	10.0508
DGGDFFGPSV	1.0000	0.0000	0.9726	8.9400	29079.1054	10.0802
DGGDISAIVN	1.0000	0.0000	0.9589	8.2984	13892.0366	9.5871
DGHNAANMRY	1.0000	0.0000	1.0148	9.2653	42288.3404	10.3302
DGKIRYSREK	1.0000	0.0000	0.9659	8.4794	17110.3489	9.7262
DGKKELQKAA	1.0000	0.0000	0.8991	8.1249	11376.8373	9.4537
DGKWNTGLVN	1.0000	0.0000	1.0287	8.8597	26509.2856	10.0185
DGLFTGKNRK	1.0000	0.0000	0.9342	8.2657	13377.8428	9.5619
DGLGAISSQN	1.0000	0.0000	0.9726	7.7396	7300.2800	9.1575
DGLMGKSETS	1.0000	0.0000	1.0032	8.0710	10692.5677	9.4123
DGNDLTFTCV	1.0000	0.0000	0.9977	8.9519	29478.7611	10.0893
DGNGEQQEQH	1.0000	0.0000	0.9347	8.8795	27121.8883	10.0337
DGNHLIINPN	1.0000	0.0000	0.9577	8.0586	10540.2643	9.4027
DGNIDPPFTP	1.0000	0.0000	0.9093	8.4404	16359.0477	9.6962
DGNMQPNFAH	1.0000	0.0000	0.9989	9.0845	34339.8337	10.1912
DGNNWRPCHL	1.0000	0.0000	1.1318	9.8490	82805.3344	10.7789
DGPDWPFGNN	1.0000	0.0000	1.0266	9.2290	40554.5840	10.3023
DGPERCSMHT	1.0000	0.0000	1.0770	9.6260	64059.4182	10.6075
DGPWPETLNR	1.0000	0.0000	1.0036	9.0229	31988.7139	10.1439
DGQHNLKESQ	1.0000	0.0000	0.9747	8.1263	11394.4172	9.4547
DGRDERRVHQ	1.0000	0.0000	0.9027	9.3221	45145.5944	10.3739
DGSASEVQEN	1.0000	0.0000	0.9742	7.8716	8499.2905	9.2590
DGTASDGRKL	1.0000	0.0000	0.9459	8.1185	11293.6136	9.4488
DGTGTKLVIG	1.0000	0.0000	0.9148	8.5331	18202.6200	9.7675
DGTKTNNNRS	1.0000	0.0000	0.9369	7.4460	5206.9364	8.9319
DGTSLQGIPH	1.0000	0.0000	0.9753	8.5087	17697.8962	9.7487
DGTVCKYNSE	1.0000	0.0000	1.0470	8.8753	26989.0547	10.0304
DGVDLVSTLS	1.0000	0.0000	0.9718	7.7558	7438.4417	9.1700
DHALDNSFQS	1.0000	0.0000	0.9998	7.9402	9197.1993	9.3117
DHAQANCDNN	1.0000	0.0000	1.0260	8.8152	25185.8556	9.9843
DHASSGYLNN	1.0000	0.0000	1.0207	7.9285	9074.1566	9.3027
DHGHNSLLKQ	1.0000	0.0000	1.0071	8.2430	13033.3395	9.5445
DHIKNDVHLF	1.0000	0.0000	0.9809	8.8423	25983.4270	10.0051
DHIVPNKNRS	1.0000	0.0000	0.9843	8.1399	11574.1424	9.4652
DHKDSSGSLR	1.0000	0.0000	1.0044	7.7191	7130.1045	9.1418
DHKSRVFLTL	1.0000	0.0000	0.9870	8.3118	14108.2090	9.5974
DHLNMLKICP	1.0000	0.0000	1.0526	9.1213	35826.3380	10.2195
DHRLDNASLQ	1.0000	0.0000	0.9730	8.0160	10035.4433	9.3700
DHTANELSVN	1.0000	0.0000	0.9727	7.8941	8722.2396	9.2763
DHTIPSLFRG	1.0000	0.0000	0.9838	8.6029	19723.5934	9.8211
DHVWQAYKKK	1.0000	0.0000	1.0271	9.7377	72842.9660	10.6933
DHYQNDSNDD	1.0000	0.0000	0.9936	8.2364	12935.3938	9.5394
DIACIKHSCG	1.0000	0.0000	1.1100	9.7815	76610.9796	10.7270
DIAQIYYKSN	1.0000	0.0000	0.9855	8.4210	15997.0126	9.6813
DIAREREFSN	1.0000	0.0000	0.9565	8.2536	13193.7601	9.5526
DIASPDISKL	1.0000	0.0000	0.9390	7.5353	5770.3061	9.0005
DICTQLDGKW	1.0000	0.0000	1.0558	9.7128	70787.6786	10.6742
DIDKLCQSDT	1.0000	0.0000	0.9920	8.4119	15831.1498	9.6743
DIDTANLYDP	1.0000	0.0000	0.9220	8.2303	12843.5581	9.5347
DIEITDTLSV	1.0000	0.0000	0.9264	7.9095	8877.6903	9.2881
DIEMPESMDT	1.0000	0.0000	0.9985	8.7846	24313.8264	9.9607
DIENESHNSS	1.0000	0.0000	0.9780	7.3217	4512.6418	8.8364
DIENNLRVFV	1.0000	0.0000	0.9496	8.3390	14555.8800	9.6182
DIETVKLKQQ	1.0000	0.0000	0.8989	8.1858	12202.4148	9.5005
DIFPKEFALI	1.0000	0.0000	0.9074	8.4965	17450.8039	9.7393
DIGKIHMSDP	1.0000	0.0000	1.0000	8.8408	25939.7992	10.0040
DIGNALEGNA	1.0000	0.0000	0.9291	8.1009	11067.0350	9.4353
DIGRCIDNVR	1.0000	0.0000	0.9812	9.3134	44693.5223	10.3672
DIHEFVQVIS	1.0000	0.0000	0.9802	8.9139	28217.6051	10.0602
DIHITVEHTE	1.0000	0.0000	0.9278	9.0409	32658.6082	10.1577
DIHSKNLFQG	1.0000	0.0000	0.9886	8.2736	13501.2216	9.5680
DIHVRQSSRG	1.0000	0.0000	1.0254	8.6484	20786.0706	9.8561
DIISSDSNLD	1.0000	0.0000	0.9389	7.0491	3297.0736	8.6268
DIKFQSESND	1.0000	0.0000	0.9578	7.6400	6509.7229	9.0810
DILDATSCDK	1.0000	0.0000	0.9902	8.3898	15433.9074	9.6573
DINANERIDN	1.0000	0.0000	0.9198	7.8640	8425.1783	9.2532
DINDLNSKDG	1.0000	0.0000	0.9294	7.4648	5320.6344	8.9463
DINLDKKVTK	1.0000	0.0000	0.9019	7.7520	7405.7862	9.1671
DINLSNRKDI	1.0000	0.0000	0.9296	7.4778	5400.6865	8.9563
DINNPLYGGN	1.0000	0.0000	0.9621	8.1298	11440.9828	9.4575
DINPFSGMGF	1.0000	0.0000	1.0178	8.8894	27431.0231	10.0413
DIPFLLTRNA	1.0000	0.0000	0.9236	8.1043	11110.0453	9.4379
DIPGSQNFIE	1.0000	0.0000	0.9542	8.2327	12879.3949	9.5365
DIPSNDTYRT	1.0000	0.0000	0.9570	8.1322	11472.5137	9.4593
DIQFHRKLGH	1.0000	0.0000	0.9582	9.2312	40658.4187	10.3040
DIQSAGEELL	1.0000	0.0000	0.9359	7.9205	8990.6114	9.2966
DIRHSKHSNA	1.0000	0.0000	1.0274	8.2472	13097.3587	9.5477
DIRKHSSVTK	1.0000	0.0000	0.9925	8.0821	10829.4887	9.4208
DIRLTIVTLL	1.0000	0.0000	0.9115	8.0258	10149.8373	9.3775
DISAIVNTKN	1.0000	0.0000	0.9378	7.6802	6818.2434	9.1119
DISDVKDKTF	1.0000	0.0000	0.9369	8.0848	10863.4313	9.4229
DISDYQLSKD	1.0000	0.0000	0.9685	7.7877	7716.5508	9.1945
DISEARLKDS	1.0000	0.0000	0.9460	7.5992	6210.6778	9.0496
DISEMQSKNT	1.0000	0.0000	0.9857	7.8358	8155.6983	9.2315
DISKLALGKK	1.0000	0.0000	0.9236	7.5866	6121.7133	9.0400
DISNQPGNEN	1.0000	0.0000	0.9447	7.6206	6365.6298	9.0661
DISPAMNESP	1.0000	0.0000	0.9947	8.0048	9906.9956	9.3614
DISSERRETD	1.0000	0.0000	0.9561	7.8745	8527.4429	9.2612
DISTLKRKPI	1.0000	0.0000	0.9231	7.7772	7623.9879	9.1865
DISVNLPSYV	1.0000	0.0000	1.0006	7.9659	9473.6355	9.3315
DISYLIMKIP	1.0000	0.0000	0.9920	8.5253	18038.8441	9.7614
DITDLEKSNW	1.0000	0.0000	1.0095	8.3319	14437.3014	9.6128
DITNHDGTSL	1.0000	0.0000	0.9648	8.0147	10021.0475	9.3690
DIVDASNQVE	1.0000	0.0000	0.9522	8.2041	12462.1754	9.5145
DIVWRIQFTL	1.0000	0.0000	0.9932	9.4947	55068.5037	10.5065
DIWFTNKGIS	1.0000	0.0000	1.0432	8.8591	26490.3805	10.0180
DIYLFLSNHN	1.0000	0.0000	1.0071	8.0844	10858.7781	9.4226
DKAALQNQIA	1.0000	0.0000	0.9077	8.1142	11236.6847	9.4454
DKAIINEVFP	1.0000	0.0000	0.9136	8.4262	16093.0301	9.6852
DKAMDLGDNE	1.0000	0.0000	0.9467	8.3932	15493.5521	9.6599
DKASKCTCHQ	1.0000	0.0000	1.1044	9.5180	56564.5932	10.5244
DKCDITDLEK	1.0000	0.0000	0.9532	8.5389	18323.5144	9.7719
DKDMQHSSAS	1.0000	0.0000	1.0448	8.1441	11631.4173	9.4685
DKDTQSHSMH	1.0000	0.0000	1.0603	8.6855	21692.5369	9.8846
DKFANAKCSS	1.0000	0.0000	1.0339	8.2261	12782.2477	9.5315
DKFEYPVSPT	1.0000	0.0000	0.9652	8.5058	17638.2803	9.7465
DKFRYSSVDL	1.0000	0.0000	1.0063	8.1646	11908.6670	9.4842
DKGDQTSSRI	1.0000	0.0000	0.9615	7.8854	8634.9786	9.2696
DKGIQTKDNK	1.0000	0.0000	0.9017	7.9673	9488.5390	9.3325
DKGNEHNSAV	1.0000	0.0000	0.9861	8.1488	11694.2611	9.4721
DKHGDLIKQI	1.0000	0.0000	0.9251	8.5109	17742.8449	9.7504
DKIANSSFIN	1.0000	0.0000	0.9563	7.4574	5275.3272	8.9406
DKILNRDTGI	1.0000	0.0000	0.9119	8.0734	10721.4358	9.4141
DKIVDLMHKL	1.0000	0.0000	0.9731	8.6868	21725.9211	9.8856
DKKKAEILAD	1.0000	0.0000	0.8872	7.9293	9082.8283	9.3034
DKKPFSRKSN	1.0000	0.0000	0.9554	7.5243	5697.9172	8.9921
DKKVTKYEET	1.0000	0.0000	0.9100	8.3268	14352.9218	9.6088
DKLCQSDTDE	1.0000	0.0000	0.9901	8.3795	15251.9847	9.6494
DKLFRNKARN	1.0000	0.0000	0.9349	7.9920	9762.5568	9.3516
DKLRVESRLP	1.0000	0.0000	0.9474	7.9776	9602.1882	9.3405
DKLTNTPCNK	1.0000	0.0000	0.9690	8.1159	11258.7903	9.4467
DKMELNHTEY	1.0000	0.0000	0.9935	8.7956	24624.9406	9.9692
DKNAGPDNNV	1.0000	0.0000	0.9321	7.9308	9097.7986	9.3045
DKNDDHIKND	1.0000	0.0000	0.9305	8.0122	9992.4118	9.3671
DKNEIARSQR	1.0000	0.0000	0.9449	8.0527	10468.8184	9.3982
DKNKLAPRTS	1.0000	0.0000	0.9257	7.5720	6019.6183	9.0287
DKNSLRCEKM	1.0000	0.0000	1.0491	8.6176	20061.0856	9.8324
DKNSNLASGP	1.0000	0.0000	0.9428	7.2338	4077.9327	8.7687
DKNSRSGVVQ	1.0000	0.0000	0.9941	8.0246	10135.7617	9.3766
DKNVKCSEDD	1.0000	0.0000	1.0033	8.3764	15197.9533	9.6470
DKPDAISNNG	1.0000	0.0000	0.9383	7.7055	7019.2608	9.1313
DKPDTQTCDC	1.0000	0.0000	1.0136	9.4866	54560.4368	10.5004
DKPNQKQFFS	1.0000	0.0000	0.9587	8.1124	11214.3349	9.4441
DKPYNDNSNP	1.0000	0.0000	0.9528	7.6053	6254.8981	9.0543
DKQINTPRLE	1.0000	0.0000	0.9058	8.0013	9867.9767	9.3587
DKRDEKKFDR	1.0000	0.0000	0.9006	8.3899	15434.6209	9.6574
DKRQLLKIPI	1.0000	0.0000	0.9018	8.0285	10181.5423	9.3796
DKRSEQRVEN	1.0000	0.0000	0.9531	8.1295	11437.2925	9.4573
DKSDELDRNS	1.0000	0.0000	0.9369	7.3170	4488.2699	8.8328
DKSLQVAYSR	1.0000	0.0000	0.9977	8.1050	11118.5894	9.4384
DKSSRKASAS	1.0000	0.0000	0.9609	7.1102	3537.3012	8.6738
DKSTHGNMLC	1.0000	0.0000	1.0916	9.0307	32279.7163	10.1499
DKSTLLPTRD	1.0000	0.0000	0.9195	7.6069	6266.1949	9.0555
DKSYLSGIMT	1.0000	0.0000	1.0244	8.2505	13146.6533	9.5502
DKTDKNDDHI	1.0000	0.0000	0.9197	8.1684	11960.3887	9.4871
DKTFVQEPAR	1.0000	0.0000	0.8961	8.7232	22655.1411	9.9136
DKTHDKTPPR	1.0000	0.0000	0.9111	8.4916	17352.2524	9.7355
DKTLSDSNEE	1.0000	0.0000	0.9216	7.1506	3705.5542	8.7048
DKTNTPSSLG	1.0000	0.0000	0.9371	7.2978	4389.8125	8.8179
DKTPPRNHAP	1.0000	0.0000	0.9288	8.5102	17727.6113	9.7498
DKTTYLYCFT	1.0000	0.0000	1.0118	9.3052	44272.8711	10.3609
DKTVQSASNN	1.0000	0.0000	0.9517	7.4025	4952.5392	8.8985
DKVKRYGIDE	1.0000	0.0000	0.9156	8.8003	24757.9343	9.9728
DKVLQNQRLS	1.0000	0.0000	0.9496	7.7721	7578.8582	9.1825
DKVNNSRRWT	1.0000	0.0000	1.0503	8.6809	21578.0090	9.8811
DKVVNGFNKE	1.0000	0.0000	0.9456	8.3074	14036.7120	9.5940
DKWNWESCNL	1.0000	0.0000	1.2022	9.6759	67842.7144	10.6458
DKWRFSRCVA	1.0000	0.0000	1.1252	10.0239	101276.9121	10.9133
DKYLRTILVC	1.0000	0.0000	1.0030	9.0663	33630.0034	10.1773
DLALASRTRV	1.0000	0.0000	0.9520	8.0997	11051.4637	9.4343
DLAYNNQCKF	1.0000	0.0000	1.0264	8.8633	26621.2950	10.0213
DLCNTSRDSV	1.0000	0.0000	1.0361	8.2005	12410.5942	9.5118
DLDIKFQSES	1.0000	0.0000	0.9551	7.6825	6836.2880	9.1137
DLDPFGTDPS	1.0000	0.0000	0.9419	8.1267	11400.5960	9.4551
DLDVKFGDVA	1.0000	0.0000	0.9178	8.6812	21586.5633	9.8813
DLEKSNWEAK	1.0000	0.0000	1.0102	8.3071	14032.1050	9.5938
DLEPERSSDA	1.0000	0.0000	0.9495	7.6862	6865.0047	9.1165
DLESYIINLT	1.0000	0.0000	0.9486	7.7374	7282.3707	9.1559
DLFYDSVYAV	1.0000	0.0000	1.0081	8.9245	28562.2115	10.0683
DLGDNETLQD	1.0000	0.0000	0.9091	7.8876	8656.4964	9.2713
DLGHKSPASA	1.0000	0.0000	0.9912	8.0210	10093.9922	9.3738
DLGLQSSKKI	1.0000	0.0000	0.9426	7.4057	4970.7873	8.9009
DLGSINSPRA	1.0000	0.0000	0.9663	7.6761	6786.2974	9.1088
DLGSNSKFLQ	1.0000	0.0000	0.9613	7.4559	5266.2990	8.9395
DLIAIKKVVY	1.0000	0.0000	0.9277	8.6191	20095.7238	9.8335
DLIKDRRNEL	1.0000	0.0000	0.9136	7.9065	8847.4737	9.2858
DLIKQILKMN	1.0000	0.0000	0.9447	8.0946	10986.0165	9.4304
DLKLHITKSS	1.0000	0.0000	0.9576	7.4856	5449.2572	8.9623
DLKNGQICIF	1.0000	0.0000	0.9942	8.9215	28463.9598	10.0660
DLKNQYKENM	1.0000	0.0000	0.9758	8.2849	13678.1035	9.5767
DLKRSPYLRH	1.0000	0.0000	0.9997	8.4567	16668.9824	9.7087
DLKSEYPNDN	1.0000	0.0000	0.9477	7.6144	6320.7151	9.0613
DLKSPNPRID	1.0000	0.0000	0.9309	7.7066	7028.7673	9.1322
DLLDSPNPEK	1.0000	0.0000	0.9154	7.3927	4896.8889	8.8909
DLLEMDTFAS	1.0000	0.0000	0.9783	8.2364	12934.5446	9.5394
DLLFQSEPDD	1.0000	0.0000	0.9370	7.9051	8833.1994	9.2848
DLLKQSQYHI	1.0000	0.0000	0.9897	8.3482	14712.3879	9.6254
DLLNGNYIES	1.0000	0.0000	0.9628	7.6994	6970.7626	9.1267
DLLPEDYGYG	1.0000	0.0000	0.9514	8.8249	25468.6505	9.9917
DLLSRRTKCK	1.0000	0.0000	1.0050	8.3280	14373.5360	9.6098
DLLYSNELVS	1.0000	0.0000	0.9686	7.4333	5130.8129	8.9221
DLMHKLSSEI	1.0000	0.0000	1.0154	8.0333	10237.6473	9.3833
DLNGIVQKAF	1.0000	0.0000	0.9328	8.4350	16257.8007	9.6920
DLNHYFLNRL	1.0000	0.0000	0.9941	8.3188	14221.9363	9.6027
DLNLKWSTKY	1.0000	0.0000	1.0345	8.3607	14925.7021	9.6350
DLNSKDGKKE	1.0000	0.0000	0.9201	7.4564	5269.2359	8.9399
DLPADFPWSE	1.0000	0.0000	1.0300	8.9298	28737.1859	10.0723
DLPASTTEFA	1.0000	0.0000	0.9339	8.0153	10027.4918	9.3694
DLPHTATTMG	1.0000	0.0000	0.9564	8.9397	29068.6531	10.0800
DLPIGHINEE	1.0000	0.0000	0.9361	8.4474	16490.6044	9.7015
DLPSMVFYYS	1.0000	0.0000	1.0815	8.8769	27041.3129	10.0317
DLPWTLGKDD	1.0000	0.0000	0.9888	8.8134	25134.4134	9.9829
DLRKVPDIRK	1.0000	0.0000	0.9068	8.3634	14970.8156	9.6370
DLRSIKSSDN	1.0000	0.0000	0.9437	7.0619	3346.0661	8.6367
DLRSSDFQLR	1.0000	0.0000	0.9775	7.8436	8229.0912	9.2375
DLSEKNDTKG	1.0000	0.0000	0.9215	7.5041	5566.8066	8.9765
DLSKGGSTKY	1.0000	0.0000	0.9829	7.8592	8378.2326	9.2495
DLSNQQSQPK	1.0000	0.0000	0.9477	7.4516	5240.5479	8.9362
DLSNVNIAGM	1.0000	0.0000	1.0010	8.1942	12322.0550	9.5070
DLTEQKDNLQ	1.0000	0.0000	0.9013	7.7285	7208.0115	9.1490
DLTFTCVTAA	1.0000	0.0000	0.9717	9.0668	33647.1664	10.1776
DLTLMAKCKS	1.0000	0.0000	1.0356	8.5461	18476.0053	9.7774
DLVKGMCSTS	1.0000	0.0000	1.0871	8.7548	23493.0080	9.9378
DLVNIKIYAN	1.0000	0.0000	0.9458	8.1531	11752.5336	9.4754
DLVSTLSTHR	1.0000	0.0000	0.9906	7.8797	8578.0197	9.2652
DLWASQGLPN	1.0000	0.0000	1.0379	8.5871	19369.0701	9.8090
DLYGSVAREI	1.0000	0.0000	0.9761	8.5868	19362.1155	9.8087
DLYINTPTIT	1.0000	0.0000	0.9201	8.1352	11511.8373	9.4616
DLYPMNASNF	1.0000	0.0000	1.0231	8.3702	15089.5328	9.6423
DLYSSVPALN	1.0000	0.0000	0.9821	7.6724	6757.4716	9.1059
DMAAGRKKSE	1.0000	0.0000	0.9776	8.5511	18581.9441	9.7813
DMAFLDDPHK	1.0000	0.0000	0.9611	9.0060	31373.0013	10.1309
DMEASISPLI	1.0000	0.0000	0.9913	8.0462	10391.3995	9.3932
DMEYETPFKP	1.0000	0.0000	0.9394	9.0551	33198.8273	10.1687
DMHSYRLAGA	1.0000	0.0000	1.0409	9.2133	39830.0266	10.2903
DMLDLLYSNE	1.0000	0.0000	0.9925	7.9811	9641.0155	9.3432
DMLHKEDPIV	1.0000	0.0000	0.9583	8.9581	29689.3590	10.0941
DMMKDSISRP	1.0000	0.0000	1.0435	8.5776	19158.9857	9.8017
DMMVIQQTPS	1.0000	0.0000	1.0138	9.1011	35004.3862	10.2040
DMQAQLSMKV	1.0000	0.0000	1.0260	8.8896	27439.9174	10.0415
DMQHSSASNL	1.0000	0.0000	1.0401	7.8853	8633.9869	9.2695
DMRCQDFVYT	1.0000	0.0000	0.9871	10.1127	112175.1113	10.9815
DMTKTLFMSV	1.0000	0.0000	1.0297	8.7983	24700.3426	9.9713
DMTLRSTSGA	1.0000	0.0000	1.0061	8.1518	11734.4174	9.4744
DMTNNMRTSS	1.0000	0.0000	1.0406	8.1340	11496.3585	9.4607
DMTNNSPGKI	1.0000	0.0000	0.9805	8.0383	10297.2546	9.3871
DMTSNFRIKI	1.0000	0.0000	0.9899	8.4018	15647.3450	9.6665
DMWLPMSKPD	1.0000	0.0000	1.1062	9.4460	52068.1578	10.4691
DNAIAESFKQ	1.0000	0.0000	0.9449	8.0382	10295.6985	9.3870
DNARFSSKSD	1.0000	0.0000	0.9745	7.4263	5089.9970	8.9167
DNASLQSEAL	1.0000	0.0000	0.9401	7.3081	4442.5575	8.8259
DNASNAEKES	1.0000	0.0000	0.9354	7.2556	4181.6316	8.7855
DNDAVITGET	1.0000	0.0000	0.9067	8.3280	14372.6396	9.6098
DNDEPMSEFK	1.0000	0.0000	0.9796	8.2775	13562.1917	9.5710
DNDSFGHSPD	1.0000	0.0000	1.0084	8.1447	11638.6148	9.4689
DNDTNTVYEQ	1.0000	0.0000	0.9383	8.2704	13450.5975	9.5655
DNEKTIIEQR	1.0000	0.0000	0.8993	8.1522	11739.1599	9.4746
DNETLQDIAC	1.0000	0.0000	0.9708	8.6478	20770.0627	9.8556
DNFAEGIESS	1.0000	0.0000	0.9737	7.8559	8346.4248	9.2469
DNFHEPKNTY	1.0000	0.0000	0.9727	8.5540	18644.1638	9.7835
DNFLNIDRNG	1.0000	0.0000	0.9449	7.9674	9489.8275	9.3326
DNFPMTADHA	1.0000	0.0000	0.9679	9.0666	33638.6147	10.1775
DNFSRKTNSP	1.0000	0.0000	0.9592	7.4636	5313.2243	8.9454
DNGLNNKINN	1.0000	0.0000	0.9127	7.1735	3804.5740	8.7224
DNGSYSVNID	1.0000	0.0000	0.9991	7.8759	8541.2704	9.2623
DNHWSAHEEV	1.0000	0.0000	1.1026	9.4832	54343.2281	10.4977
DNIKKYDNPS	1.0000	0.0000	0.9492	7.7127	7078.0062	9.1369
DNIMLIEDSN	1.0000	0.0000	0.9699	7.8576	8362.8850	9.2482
DNINESRYDL	1.0000	0.0000	0.9629	7.8290	8091.9766	9.2263
DNINHKIIQS	1.0000	0.0000	0.9664	7.9544	9348.3707	9.3226
DNISRSSEMK	1.0000	0.0000	1.0029	7.6388	6500.8232	9.0801
DNISSIASGT	1.0000	0.0000	0.9645	7.3701	4771.1785	8.8736
DNKASAAQPK	1.0000	0.0000	0.9302	7.8162	7973.9611	9.2164
DNKDHKSRVF	1.0000	0.0000	0.9895	8.3720	15120.2969	9.6436
DNKHDVRAPP	1.0000	0.0000	0.9361	8.6767	21472.8231	9.8778
DNKIGADNYD	1.0000	0.0000	0.9384	8.2571	13247.2493	9.5553
DNKIYQHQET	1.0000	0.0000	0.9484	8.7083	22269.1103	9.9021
DNKRFEESVD	1.0000	0.0000	0.9549	8.1134	11226.6465	9.4448
DNKSGAWQSI	1.0000	0.0000	1.0567	8.5149	17824.4390	9.7535
DNLANTNKLD	1.0000	0.0000	0.8982	7.2417	4115.3404	8.7748
DNLGNTQPFP	1.0000	0.0000	0.9330	8.1058	11128.8626	9.4390
DNLKIIDRPE	1.0000	0.0000	0.9037	7.9945	9790.7017	9.3535
DNLKSSLSSS	1.0000	0.0000	0.9022	6.1716	1200.5615	7.9524
DNLLSSSIEI	1.0000	0.0000	0.9309	6.9002	2777.4980	8.5124
DNLMTLESHK	1.0000	0.0000	0.9956	8.0572	10523.6014	9.4017
DNLPVAAANR	1.0000	0.0000	0.9310	8.1476	11678.1126	9.4712
DNLQDGRDER	1.0000	0.0000	0.9196	8.3370	14523.4788	9.6167
DNLRQYAQSK	1.0000	0.0000	0.9698	8.1124	11213.5339	9.4441
DNLSNATFNI	1.0000	0.0000	0.9389	7.4154	5026.3763	8.9084
DNMTNDFEDD	1.0000	0.0000	0.9540	8.3834	15320.9104	9.6524
DNMWSSLEIL	1.0000	0.0000	1.0775	8.4402	16356.2469	9.6961
DNNDQNESTK	1.0000	0.0000	0.9189	7.2786	4293.8936	8.8032
DNNEAGLYSI	1.0000	0.0000	0.9693	7.9052	8834.1846	9.2848
DNNFIQVEQV	1.0000	0.0000	0.9407	8.5131	17787.3453	9.7521
DNNGALMSAA	1.0000	0.0000	0.9915	8.1066	11138.7608	9.4396
DNNHNEVNNM	1.0000	0.0000	1.0084	8.1596	11840.7939	9.4804
DNNKYYLDPM	1.0000	0.0000	1.0027	8.6245	20221.4152	9.8377
DNNSNNTSKP	1.0000	0.0000	0.9120	6.7542	2347.7508	8.4001
DNNVPFSEEE	1.0000	0.0000	0.9543	7.9102	8884.5868	9.2886
DNPDLPIGHI	1.0000	0.0000	0.9369	8.4793	17108.7604	9.7261
DNPHVHNTQN	1.0000	0.0000	0.9918	8.5406	18359.6912	9.7732
DNPPCFYKTQ	1.0000	0.0000	0.9992	9.1843	38522.2016	10.2680
DNPQSRRDTS	1.0000	0.0000	0.9642	7.7572	7449.7228	9.1710
DNPSGLYIKA	1.0000	0.0000	0.9654	8.0471	10401.4724	9.3939
DNPSPLCLEP	1.0000	0.0000	0.9992	8.1847	12187.0941	9.4996
DNPSQFSHEN	1.0000	0.0000	1.0007	7.8787	8568.1695	9.2644
DNQEQNFEDI	1.0000	0.0000	0.9205	8.1854	12197.0540	9.5002
DNQIHKRKGS	1.0000	0.0000	0.9783	8.2783	13573.3456	9.5716
DNQVYAQTLT	1.0000	0.0000	0.9366	8.4442	16431.1845	9.6991
DNRFWKQNAT	1.0000	0.0000	1.0202	8.9979	31080.8567	10.1247
DNRNDRPPLL	1.0000	0.0000	0.9236	7.8326	8125.3198	9.2290
DNRQTWTLKT	1.0000	0.0000	0.9947	8.7190	22546.6126	9.9104
DNSCPHTTAS	1.0000	0.0000	1.0561	8.4547	16629.8384	9.7072
DNSDSLKDFA	1.0000	0.0000	0.9489	7.4322	5124.7801	8.9213
DNSEMPLAAR	1.0000	0.0000	0.9829	8.2596	13284.9324	9.5572
DNSFQSLGHL	1.0000	0.0000	1.0067	7.8864	8645.0580	9.2704
DNSGAMTGNL	1.0000	0.0000	0.9955	8.1110	11196.5678	9.4430
DNSKLAVLVT	1.0000	0.0000	0.9434	7.6693	6732.6589	9.1035
DNSLNLYNLE	1.0000	0.0000	0.9360	7.1703	3790.5164	8.7200
DNSNPRTHPE	1.0000	0.0000	0.9705	8.0255	10146.3526	9.3773
DNSPIDVAEL	1.0000	0.0000	0.9383	7.8465	8256.9538	9.2397
DNSQALIEVT	1.0000	0.0000	0.9402	7.8523	8312.0543	9.2442
DNSRCSLTIF	1.0000	0.0000	1.0424	8.2621	13323.8073	9.5592
DNSRTKRSSM	1.0000	0.0000	1.0108	7.6979	6958.2946	9.1255
DNSSGTQLLN	1.0000	0.0000	0.9379	7.1183	3570.1671	8.6800
DNSVADHAQA	1.0000	0.0000	0.9780	8.4609	16750.7371	9.7120
DNSVAGFVSN	1.0000	0.0000	1.0036	7.9554	9359.4027	9.3234
DNSVASKKDN	1.0000	0.0000	0.9423	7.2774	4287.9673	8.8023
DNTKNASCEY	1.0000	0.0000	1.0290	8.4211	15999.8130	9.6814
DNTLKSRLNI	1.0000	0.0000	0.9207	7.2568	4187.3621	8.7864
DNTPENYRYT	1.0000	0.0000	0.9592	8.4935	17389.4550	9.7370
DNTSVRYGVI	1.0000	0.0000	0.9919	8.6153	20007.3257	9.8306
DNVFTKYEET	1.0000	0.0000	0.9347	8.4952	17425.4022	9.7384
DNVLKTCIQI	1.0000	0.0000	0.9819	8.7049	22181.4231	9.8995
DNVRKQLFSY	1.0000	0.0000	0.9921	8.3366	14516.0685	9.6164
DNYDSSLEHD	1.0000	0.0000	1.0025	7.9155	8939.6173	9.2928
DNYGDCNNEY	1.0000	0.0000	1.0504	9.0326	32350.3732	10.1514
DPAKYRINSM	1.0000	0.0000	1.0070	8.6016	19695.5570	9.8201
DPAQSASLES	1.0000	0.0000	0.9596	7.3989	4931.8712	8.8957
DPAVELLNMH	1.0000	0.0000	0.9876	8.7208	22591.4943	9.9117
DPDNSRCSLT	1.0000	0.0000	1.0217	8.0708	10689.1042	9.4121
DPDSSSHGDR	1.0000	0.0000	1.0167	7.9889	9727.2172	9.3491
DPENTMTVIG	1.0000	0.0000	0.9446	8.7325	22897.9209	9.9207
DPFDSKAHNQ	1.0000	0.0000	0.9770	8.3285	14380.9155	9.6102
DPFGTDPSTL	1.0000	0.0000	0.9410	8.0900	10927.9800	9.4268
DPGGDMMVIQ	1.0000	0.0000	0.9371	9.6519	65996.3108	10.6274
DPGGKSQSSD	1.0000	0.0000	0.9812	7.6566	6635.5150	9.0938
DPGVIVVWNN	1.0000	0.0000	1.0343	9.3772	48104.0916	10.4163
DPHKNENYTK	1.0000	0.0000	0.9583	8.2770	13554.5138	9.5706
DPIVPSNPYI	1.0000	0.0000	0.9671	8.3428	14620.3746	9.6212
DPIYIPAIEL	1.0000	0.0000	0.9052	8.5640	18859.8982	9.7912
DPKCASEVGR	1.0000	0.0000	1.0173	9.0272	32150.1928	10.1473
DPKHVITTLG	1.0000	0.0000	0.9292	8.6101	19888.1760	9.8266
DPKTMANRKD	1.0000	0.0000	0.9395	8.4349	16255.6142	9.6920
DPLFCDYNPA	1.0000	0.0000	1.0066	9.1331	36316.4651	10.2286
DPLKGNDTQK	1.0000	0.0000	0.9061	7.9024	8805.7531	9.2827
DPLNKECWKT	1.0000	0.0000	1.0623	9.2085	39608.4760	10.2865
DPLQWIHESK	1.0000	0.0000	1.0515	9.0199	31879.5582	10.1416
DPMARLRSSF	1.0000	0.0000	1.0280	8.4318	16197.9852	9.6896
DPMYQRCCTI	1.0000	0.0000	1.0420	10.4970	174598.4550	11.2769
DPNAKKDSKD	1.0000	0.0000	0.9149	7.5436	5825.6878	9.0069
DPNSWGVRRY	1.0000	0.0000	1.0865	9.4811	54211.7804	10.4961
DPPFTPNDAD	1.0000	0.0000	0.9025	8.3099	14077.4801	9.5959
DPQDQETSPT	1.0000	0.0000	0.9194	8.0523	10464.0354	9.3979
DPRIQKLGKK	1.0000	0.0000	0.9043	8.2126	12585.0421	9.5211
DPRPTDLRSS	1.0000	0.0000	0.9574	7.7571	7449.4085	9.1710
DPSDNSVAGF	1.0000	0.0000	0.9891	8.0186	10066.0596	9.3720
DPSTLPTYYE	1.0000	0.0000	0.9712	8.3452	14660.5304	9.6230
DPTTQNFDEN	1.0000	0.0000	0.9156	8.0340	10246.0751	9.3838
DQDNPQSRRD	1.0000	0.0000	0.9471	8.1588	11829.7690	9.4798
DQDQKFDNVF	1.0000	0.0000	0.9261	8.6141	19980.2751	9.8297
DQEKKSVSEA	1.0000	0.0000	0.9525	7.7436	7334.2297	9.1606
DQELFHDEES	1.0000	0.0000	0.9671	8.3696	15078.4632	9.6418
DQETSPTNEG	1.0000	0.0000	0.9330	7.9005	8786.2836	9.2812
DQFHSARNEV	1.0000	0.0000	0.9960	8.6752	21437.8826	9.8767
DQFTKHSPFL	1.0000	0.0000	0.9831	8.4713	16950.7197	9.7199
DQGLGDVNRK	1.0000	0.0000	0.9332	8.4365	16286.1375	9.6932
DQGRDQLTKY	1.0000	0.0000	0.9229	8.6526	20886.4717	9.8593
DQKFDNVFTK	1.0000	0.0000	0.9275	8.4154	15894.6031	9.6770
DQKITERHAD	1.0000	0.0000	0.9072	8.7112	22343.5084	9.9043
DQKIVVSSSD	1.0000	0.0000	0.9842	7.6808	6822.4126	9.1123
DQKNGRQKVQ	1.0000	0.0000	0.9226	8.5053	17628.4512	9.7461
DQLCEKYNES	1.0000	0.0000	1.0288	8.5239	18010.5465	9.7604
DQLHGHPSAD	1.0000	0.0000	0.9997	8.7611	23664.2337	9.9427
DQLKIYDQLC	1.0000	0.0000	0.9919	8.9623	29832.4839	10.0973
DQLREANMNH	1.0000	0.0000	0.9940	8.6874	21738.9350	9.8860
DQLTKYEETG	1.0000	0.0000	0.9162	8.4102	15799.7875	9.6730
DQMAGIIWNS	1.0000	0.0000	1.0830	9.3457	46388.2161	10.3920
DQMPLIDCDK	1.0000	0.0000	0.9943	9.1960	39045.5503	10.2770
DQNANAIRKM	1.0000	0.0000	0.9584	8.4950	17419.9997	9.7381
DQNESTKTKA	1.0000	0.0000	0.9177	7.5985	6206.1765	9.0491
DQNEYNSTTG	1.0000	0.0000	0.9663	7.9703	9521.7437	9.3349
DQNGERNIVN	1.0000	0.0000	0.9438	8.1689	11967.1628	9.4875
DQNITRHNKH	1.0000	0.0000	0.9760	8.6145	19990.8402	9.8300
DQNLTTINSG	1.0000	0.0000	0.9352	7.5532	5890.5007	9.0143
DQNNTVQSQV	1.0000	0.0000	0.9636	8.0386	10300.3548	9.3874
DQPGDTKTKE	1.0000	0.0000	0.8862	8.2104	12553.8275	9.5194
DQQEINVLLV	1.0000	0.0000	0.9284	8.2128	12587.8452	9.5212
DQQNIPLFLY	1.0000	0.0000	0.9477	8.4086	15770.1411	9.6717
DQQVENSNMA	1.0000	0.0000	0.9964	8.3152	14162.4784	9.5999
DQRPNAVNTP	1.0000	0.0000	0.9247	8.2629	13334.8070	9.5597
DQSETPQTFG	1.0000	0.0000	0.9421	8.3618	14944.0639	9.6358
DQSPNQMSKD	1.0000	0.0000	0.9945	7.9496	9297.4242	9.3190
DQSPSSSPEN	1.0000	0.0000	0.9545	6.9931	3091.0236	8.5838
DQSRRAEVES	1.0000	0.0000	0.9788	8.1748	12049.8844	9.4921
DQSSLMFLSL	1.0000	0.0000	1.0056	7.5684	5994.8681	9.0260
DQTSSRIEKD	1.0000	0.0000	0.9481	7.7349	7260.9373	9.1539
DQVDRATRAS	1.0000	0.0000	0.9441	8.4780	17082.3384	9.7251
DRANNELNPG	1.0000	0.0000	0.9316	7.8328	8127.9792	9.2292
DRAQPTQRSG	1.0000	0.0000	0.9449	8.5223	17977.5750	9.7592
DRATRASEQL	1.0000	0.0000	0.9402	8.1644	11906.3707	9.4841
DRDSELTKTT	1.0000	0.0000	0.9162	7.6871	6872.4113	9.1172
DRDSVLENLS	1.0000	0.0000	0.9533	7.4157	5028.2098	8.9086
DRDTSQQSYT	1.0000	0.0000	0.9838	8.1238	11362.3672	9.4529
DRFCSLDNLA	1.0000	0.0000	1.0265	8.4575	16684.2673	9.7093
DRHSQRLNQM	1.0000	0.0000	1.0304	8.7446	23219.0827	9.9300
DRKRIAPFKT	1.0000	0.0000	0.8985	8.5602	18778.6227	9.7883
DRLEVSRKVV	1.0000	0.0000	0.9674	8.4223	16022.0952	9.6823
DRLHDIVWRI	1.0000	0.0000	1.0100	9.7388	72936.4177	10.6941
DRLLSLNLFA	1.0000	0.0000	0.9427	7.4841	5440.0841	8.9612
DRLNTFRSCT	1.0000	0.0000	1.0300	8.6101	19889.4710	9.8267
DRLQGQWPVE	1.0000	0.0000	0.9882	9.5371	57827.4780	10.5392
DRNGSDTGFL	1.0000	0.0000	0.9679	8.1472	11672.0697	9.4708
DRNMLHDNQP	1.0000	0.0000	0.9929	8.6654	21196.7242	9.8691
DRNSINLLNN	1.0000	0.0000	0.9189	6.9922	3087.7992	8.5831
DRNSKDSNTI	1.0000	0.0000	0.9386	7.2701	4252.2574	8.7967
DRNSQSSLEK	1.0000	0.0000	0.9484	7.1070	3524.2474	8.6713
DRPEALRNGK	1.0000	0.0000	0.9211	8.2653	13373.0269	9.5616
DRPFQDNKIY	1.0000	0.0000	0.9338	8.6786	21520.3361	9.8793
DRPPLLDENC	1.0000	0.0000	0.9808	8.5684	18956.4466	9.7946
DRQKFKIAIA	1.0000	0.0000	0.8946	8.5976	19604.5529	9.8170
DRRNANPDAR	1.0000	0.0000	0.9267	8.3404	14579.3799	9.6193
DRRNELCEAN	1.0000	0.0000	0.9957	8.6441	20682.1099	9.8527
DRRPLPNPSD	1.0000	0.0000	0.9437	7.9233	9020.2616	9.2988
DRSDMTNNMR	1.0000	0.0000	1.0358	8.5894	19419.8786	9.8107
DRSFMLVHTA	1.0000	0.0000	1.0282	9.0271	32144.2525	10.1471
DRSILGSEFK	1.0000	0.0000	0.9748	7.8882	8663.0119	9.2718
DRSNDGGDIS	1.0000	0.0000	0.9763	7.8883	8663.8909	9.2718
DRSNHHASEV	1.0000	0.0000	1.0436	8.4640	16808.8046	9.7143
DRSPPENEND	1.0000	0.0000	0.9350	7.7177	7118.8736	9.1407
DRSSRNSTLP	1.0000	0.0000	0.9606	7.2419	4116.1087	8.7750
DRTILGNLEC	1.0000	0.0000	0.9895	8.6477	20768.2638	9.8555
DRTRSERMKE	1.0000	0.0000	0.9777	8.5998	19654.1532	9.8187
DRVFLCLFKS	1.0000	0.0000	1.0467	8.8676	26751.4965	10.0245
DSADGSASEV	1.0000	0.0000	0.9869	7.7536	7419.0501	9.1683
DSADKPDTQT	1.0000	0.0000	0.9160	7.9094	8876.5619	9.2880
DSAEANLQKL	1.0000	0.0000	0.9251	7.5111	5611.9970	8.9819
DSAEKVFTTY	1.0000	0.0000	0.9648	8.4546	16629.0103	9.7071
DSAENVGPLI	1.0000	0.0000	0.9508	7.9985	9835.9960	9.3566
DSAKYSPIPG	1.0000	0.0000	0.9861	8.1378	11547.1150	9.4636
DSAPGLMDTH	1.0000	0.0000	1.0064	8.7258	22723.2114	9.9156
DSAPIYAALT	1.0000	0.0000	0.9519	8.2464	13085.1964	9.5471
DSDECKNKDA	1.0000	0.0000	0.9923	8.2672	13402.1184	9.5631
DSDKQINTPR	1.0000	0.0000	0.9324	7.8628	8413.4179	9.2523
DSDLSKGGST	1.0000	0.0000	0.9628	7.3571	4700.2661	8.8636
DSDNSSGTQL	1.0000	0.0000	0.9537	7.1741	3807.3731	8.7229
DSDSNKDRDT	1.0000	0.0000	0.9390	7.4292	5107.0038	8.9190
DSDSYTSHPV	1.0000	0.0000	1.0377	8.1326	11478.1813	9.4596
DSDVPYSYST	1.0000	0.0000	1.0313	8.0857	10874.3281	9.4236
DSEAENTIRN	1.0000	0.0000	0.9348	7.7004	6978.1041	9.1274
DSEAFDYNYV	1.0000	0.0000	1.0055	8.7188	22540.8786	9.9102
DSEEFKTSNN	1.0000	0.0000	0.9433	7.3005	4403.6028	8.8200
DSEIRFLCYT	1.0000	0.0000	1.0424	9.0431	32741.3809	10.1594
DSEKPERSRK	1.0000	0.0000	0.9525	7.7434	7332.2954	9.1604
DSELHSTEEN	1.0000	0.0000	0.9662	7.5826	6093.2007	9.0368
DSELTKTTEA	1.0000	0.0000	0.9094	7.6128	6308.8821	9.0601
DSFCPWYPAT	1.0000	0.0000	1.1270	10.0136	100085.0004	10.9054
DSFELRSNGF	1.0000	0.0000	0.9959	7.9384	9178.0252	9.3103
DSFGHSPDYV	1.0000	0.0000	1.0480	8.8013	24785.7784	9.9736
DSFIGTINSV	1.0000	0.0000	0.9854	7.9592	9401.1432	9.3264
DSFYSVLKQE	1.0000	0.0000	1.0009	8.1124	11213.5465	9.4441
DSHAKRFGIF	1.0000	0.0000	0.9898	8.9184	28365.1281	10.0636
DSHENADASP	1.0000	0.0000	0.9835	7.9124	8908.0509	9.2904
DSHSRGDYSD	1.0000	0.0000	1.0486	8.2531	13185.3730	9.5522
DSIAPYLLNP	1.0000	0.0000	0.9567	7.8640	8425.1860	9.2532
DSIGDTDIEI	1.0000	0.0000	0.9236	8.1179	11285.3198	9.4483
DSIIGTSNVF	1.0000	0.0000	0.9854	7.9592	9401.1432	9.3264
DSIQINRTKY	1.0000	0.0000	0.9619	8.1609	11857.4765	9.4813
DSIRQKVLHS	1.0000	0.0000	1.0022	8.1304	11448.6677	9.4579
DSISRPNEQN	1.0000	0.0000	0.9559	7.5052	5573.6927	8.9774
DSITTYCETH	1.0000	0.0000	1.0456	9.1424	36708.0945	10.2358
DSKAHNQWIA	1.0000	0.0000	1.0619	9.0518	33070.8638	10.1661
DSKDTDFDNI	1.0000	0.0000	0.9318	7.8118	7933.3661	9.2130
DSKKSIREHS	1.0000	0.0000	0.9921	7.6683	6725.1495	9.1027
DSKLLSSEAR	1.0000	0.0000	0.9454	7.1275	3608.1757	8.6870
DSKPSPNNNS	1.0000	0.0000	0.9245	6.7313	2286.7229	8.3825
DSKQQINDTY	1.0000	0.0000	0.9552	8.0733	10720.7754	9.4141
DSKSIPPTTP	1.0000	0.0000	0.9358	7.5927	6164.7360	9.0446
DSLAMHFRLA	1.0000	0.0000	1.0274	8.8042	24869.9297	9.9758
DSLHQFVSLD	1.0000	0.0000	1.0086	8.0919	10952.7987	9.4284
DSLKDFAAYR	1.0000	0.0000	0.9709	8.3982	15583.4429	9.6638
DSLKNLPNNA	1.0000	0.0000	0.9112	7.0259	3209.9973	8.6090
DSLPSEQSAD	1.0000	0.0000	0.9546	7.3435	4627.3285	8.8531
DSLQRVSNAS	1.0000	0.0000	0.9773	7.4100	4995.2484	8.9042
DSLSEVEAGI	1.0000	0.0000	0.9671	7.8706	8488.6488	9.2582
DSLSYAGRTY	1.0000	0.0000	1.0234	8.3618	14943.1189	9.6358
DSMSFKTGNF	1.0000	0.0000	1.0308	8.2599	13289.8902	9.5575
DSMSKSSNIP	1.0000	0.0000	0.9919	7.2536	4172.3590	8.7840
DSMTPYPGLS	1.0000	0.0000	1.0298	8.3709	15101.8075	9.6428
DSNDDGLGAI	1.0000	0.0000	0.9474	7.9496	9297.1981	9.3189
DSNDKPYNDN	1.0000	0.0000	0.9501	7.5704	6008.6714	9.0275
DSNEESWNES	1.0000	0.0000	1.0312	7.8048	7869.4567	9.2076
DSNESTHYIS	1.0000	0.0000	1.0171	7.7755	7608.8939	9.1852
DSNFKTIDIH	1.0000	0.0000	0.9697	8.1917	12285.4125	9.5050
DSNHSRVHFY	1.0000	0.0000	1.0911	8.8986	27725.7901	10.0484
DSNIELSDIN	1.0000	0.0000	0.9302	7.1451	3682.3618	8.7006
DSNIRSAVKT	1.0000	0.0000	0.9623	7.6830	6840.0083	9.1140
DSNKDRDTSQ	1.0000	0.0000	0.9457	7.5066	5583.2123	8.9785
DSNKLFTAQY	1.0000	0.0000	0.9699	8.0594	10550.7094	9.4034
DSNKNPVNKF	1.0000	0.0000	0.9488	7.5439	5827.6381	9.0071
DSNLLNPHQF	1.0000	0.0000	0.9803	7.8638	8423.2387	9.2530
DSNLWEDMEA	1.0000	0.0000	1.0661	8.9011	27804.4465	10.0503
DSNTIVPFAT	1.0000	0.0000	0.9506	8.1143	11239.1177	9.4456
DSNVEVSIHC	1.0000	0.0000	1.0887	8.8024	24818.3087	9.9745
DSPIVAIIPW	1.0000	0.0000	1.0229	9.1524	37131.9158	10.2434
DSPIYQVINW	1.0000	0.0000	1.0657	9.2119	39765.7425	10.2892
DSPNPEKQWK	1.0000	0.0000	1.0178	8.5479	18514.7492	9.7788
DSPRNLGPYH	1.0000	0.0000	1.0098	8.5544	18653.8994	9.7838
DSPSYTTVNS	1.0000	0.0000	0.9903	7.5569	5915.7055	9.0171
DSPTQFDRSF	1.0000	0.0000	0.9860	8.2038	12458.3447	9.5143
DSQGKKQDVV	1.0000	0.0000	0.9517	8.3668	15029.8042	9.6396
DSQQSNIPVM	1.0000	0.0000	1.0161	8.2325	12877.0937	9.5364
DSRIQENNGE	1.0000	0.0000	0.9514	7.9112	8895.2910	9.2894
DSRLINPLIK	1.0000	0.0000	0.9294	7.5552	5904.0307	9.0158
DSRMPSASTT	1.0000	0.0000	1.0118	7.8976	8757.4786	9.2790
DSRNAYTQNK	1.0000	0.0000	0.9670	7.9556	9362.2240	9.3236
DSRNMKAQRK	1.0000	0.0000	0.9880	8.3579	14876.6356	9.6328
DSRNRLVVIE	1.0000	0.0000	0.9669	8.1831	12165.3830	9.4985
DSRTPLDQMP	1.0000	0.0000	0.9732	8.4159	15903.8170	9.6774
DSSDNLSNAT	1.0000	0.0000	0.9267	6.8071	2495.3284	8.4408
DSSGSLRDSI	1.0000	0.0000	0.9741	7.2039	3940.1366	8.7458
DSSKYNFDDN	1.0000	0.0000	0.9799	7.6334	6460.7300	9.0760
DSSLEHDDNG	1.0000	0.0000	0.9836	7.7684	7546.9561	9.1797
DSSPQRKNAQ	1.0000	0.0000	0.9615	7.7111	7065.0127	9.1356
DSSSGAKVNN	1.0000	0.0000	0.9671	7.2264	4043.5757	8.7631
DSSSHGDRPF	1.0000	0.0000	1.0370	8.1813	12139.5176	9.4970
DSSVLLSNHA	1.0000	0.0000	0.9899	7.3970	4921.3308	8.8942
DSTLEEKYTA	1.0000	0.0000	0.9407	7.9487	9287.2186	9.3182
DSTSVNTLDE	1.0000	0.0000	0.9405	7.3614	4723.6185	8.8669
DSTTFKNSRE	1.0000	0.0000	0.9565	7.5863	6119.5747	9.0397
DSVANRLSDF	1.0000	0.0000	0.9821	7.8124	7939.3049	9.2135
DSVFFGALVC	1.0000	0.0000	1.0530	9.3433	46259.8169	10.3902
DSVINMFNDK	1.0000	0.0000	0.9996	8.2452	13066.9643	9.5462
DSVLENLSQE	1.0000	0.0000	0.9475	7.3635	4734.7083	8.8684
DSVNLLTSGF	1.0000	0.0000	0.9735	7.5908	6150.9061	9.0431
DSVNVGPSDI	1.0000	0.0000	0.9840	7.9692	9509.8648	9.3340
DSVQQADNSV	1.0000	0.0000	0.9816	7.9588	9395.8351	9.3260
DSVSSCSAGG	1.0000	0.0000	1.0895	8.2339	12897.2444	9.5375
DSVYAVPVRS	1.0000	0.0000	1.0224	8.6265	20267.9837	9.8392
DSWLSLKVHA	1.0000	0.0000	1.0845	8.6544	20928.8699	9.8607
DSYLPRSQQA	1.0000	0.0000	0.9933	8.1372	11538.8504	9.4632
DSYMLANNHS	1.0000	0.0000	1.0575	8.2015	12425.3008	9.5126
DSYQSLKNFN	1.0000	0.0000	0.9817	7.5605	5940.1139	9.0199
DSYTSHPVYL	1.0000	0.0000	1.0509	8.5688	18964.6317	9.7949
DTANLYDPFD	1.0000	0.0000	0.9343	8.3888	15416.3713	9.6566
DTASDRQKFK	1.0000	0.0000	0.9391	8.1503	11714.5431	9.4732
DTCQTPSSWD	1.0000	0.0000	1.1195	9.1851	38555.5757	10.2686
DTDELPNKTG	1.0000	0.0000	0.9014	7.8742	8523.8724	9.2610
DTDFDNISRS	1.0000	0.0000	0.9649	7.7400	7303.6702	9.1578
DTDIEITDTL	1.0000	0.0000	0.8804	7.9956	9802.7923	9.3543
DTFASGTLKK	1.0000	0.0000	0.9383	7.9066	8848.0060	9.2859
DTFIAVRVNY	1.0000	0.0000	0.9416	8.9985	31103.9315	10.1252
DTGFLDVLIL	1.0000	0.0000	0.9268	8.2420	13018.8914	9.5437
DTGIVDSYQS	1.0000	0.0000	0.9983	8.3024	13956.5485	9.5902
DTGKQNSFRQ	1.0000	0.0000	0.9619	8.2160	12634.0890	9.5237
DTGNDNPDLP	1.0000	0.0000	0.9128	7.8359	8156.8036	9.2316
DTGNWEKEPT	1.0000	0.0000	0.9884	8.8875	27370.8217	10.0398
DTHFNNGSEK	1.0000	0.0000	0.9840	8.0845	10859.8418	9.4227
DTHNYFNLLM	1.0000	0.0000	1.0273	8.7263	22735.6271	9.9159
DTHSLGITAK	1.0000	0.0000	0.9605	8.1785	12100.7139	9.4949
DTIPESLALD	1.0000	0.0000	0.9188	7.6877	6876.9678	9.1176
DTKGRSDKVV	1.0000	0.0000	0.9519	8.3063	14018.3781	9.5931
DTKPSEANFG	1.0000	0.0000	0.9477	8.0217	10101.6674	9.3743
DTKRQEYHPA	1.0000	0.0000	0.9249	9.0113	31566.2314	10.1350
DTKSSCKNAQ	1.0000	0.0000	1.0131	8.0190	10070.3211	9.3723
DTKTKESTSR	1.0000	0.0000	0.9321	7.4656	5325.2161	8.9469
DTLFPHDEAH	1.0000	0.0000	0.9469	8.9762	30315.2799	10.1080
DTLNNNKQGF	1.0000	0.0000	0.9343	7.7586	7462.0547	9.1721
DTLSVKDKAS	1.0000	0.0000	0.9411	7.4760	5389.9444	8.9550
DTLTSRTPTR	1.0000	0.0000	0.9286	7.8994	8775.0085	9.2804
DTNGYAHPRI	1.0000	0.0000	0.9518	9.0098	31511.7762	10.1339
DTNLFVHKPE	1.0000	0.0000	0.9502	8.4620	16770.5853	9.7128
DTNLGEMNPI	1.0000	0.0000	0.9575	8.2613	13311.3854	9.5586
DTNPLFPTSR	1.0000	0.0000	0.9455	7.8762	8543.7161	9.2625
DTNPYGGPWR	1.0000	0.0000	1.0198	9.6229	63828.6594	10.6051
DTNQPKKIQH	1.0000	0.0000	0.9276	8.3581	14880.6876	9.6330
DTNRDIQSAG	1.0000	0.0000	0.9467	8.1198	11309.8465	9.4498
DTNRSISNEN	1.0000	0.0000	0.9389	7.1631	3759.5250	8.7145
DTNTKYEETG	1.0000	0.0000	0.9209	8.2535	13191.3053	9.5525
DTNTVYEQQS	1.0000	0.0000	0.9665	8.2533	13188.3858	9.5524
DTNVPVLEGI	1.0000	0.0000	0.9244	8.3584	14885.8233	9.6332
DTPGHPTYIR	1.0000	0.0000	0.9213	9.1455	36839.0348	10.2381
DTPKPSNASN	1.0000	0.0000	0.9336	7.2303	4061.6311	8.7661
DTPYELAPHR	1.0000	0.0000	0.9362	8.9029	27860.4378	10.0516
DTQGESPWAS	1.0000	0.0000	1.0555	8.7581	23582.6540	9.9404
DTQKTIKRAD	1.0000	0.0000	0.8858	8.2424	13024.8103	9.5440
DTQRHLRPVQ	1.0000	0.0000	0.9267	8.9627	29846.0087	10.0976
DTQSHSMHIF	1.0000	0.0000	1.0810	8.9963	31023.1088	10.1234
DTQSTPEADQ	1.0000	0.0000	0.9205	8.0728	10713.6834	9.4136
DTQTCDCTDT	1.0000	0.0000	1.0111	9.4627	53077.0632	10.4820
DTQYTSLDRA	1.0000	0.0000	0.9558	8.2388	12970.5382	9.5412
DTRIYSKSED	1.0000	0.0000	0.9739	7.9565	9371.7419	9.3243
DTRPDGNDLT	1.0000	0.0000	0.9097	8.0883	10907.3995	9.4256
DTSLTHGPTI	1.0000	0.0000	0.9589	8.2057	12486.1882	9.5158
DTSPALLFAD	1.0000	0.0000	0.9372	7.9002	8783.0487	9.2810
DTSQQSYTPA	1.0000	0.0000	0.9789	8.0829	10839.8674	9.4214
DTSRRFAIKG	1.0000	0.0000	0.9538	8.4744	17011.2437	9.7223
DTSSCSNKSI	1.0000	0.0000	1.0131	7.4296	5109.1078	8.9192
DTSTEYSYSV	1.0000	0.0000	1.0262	8.0155	10030.0452	9.3696
DTSTIADTSL	1.0000	0.0000	0.9312	7.4407	5175.1653	8.9278
DTSVNAAMIN	1.0000	0.0000	0.9897	8.2112	12565.5982	9.5201
DTSYLTRSTS	1.0000	0.0000	0.9790	7.4943	5504.3993	8.9690
DTTGIKSKLV	1.0000	0.0000	0.9337	7.8572	8359.1141	9.2479
DTTLNQFSSA	1.0000	0.0000	0.9554	7.5206	5673.6695	8.9892
DTTSKWDLIA	1.0000	0.0000	1.0081	8.5419	18387.0677	9.7742
DTVIKLHTVF	1.0000	0.0000	0.9402	8.7802	24191.3747	9.9574
DTYKTAGCSQ	1.0000	0.0000	1.0280	8.9982	31091.3113	10.1249
DTYRTDRLHD	1.0000	0.0000	0.9416	8.8706	26845.6198	10.0269
DTYSPVLLQL	1.0000	0.0000	0.9635	7.9877	9714.5237	9.3483
DVAAMVPQNW	1.0000	0.0000	1.0326	9.8329	81286.2288	10.7665
DVAASEDDTN	1.0000	0.0000	0.9352	7.9468	9267.4569	9.3168
DVAELGEFHA	1.0000	0.0000	0.9302	9.0055	31354.0795	10.1305
DVAMFQWPLA	1.0000	0.0000	1.0208	9.9033	88144.3724	10.8206
DVAQLRGQQN	1.0000	0.0000	0.9285	8.5792	19194.7774	9.8029
DVDENSATSN	1.0000	0.0000	0.9495	7.4111	5001.3359	8.9050
DVESDSAPGL	1.0000	0.0000	0.9671	7.8701	8484.6599	9.2579
DVHLFNKPNH	1.0000	0.0000	0.9973	8.6504	20833.3727	9.8576
DVIGRFRKVT	1.0000	0.0000	0.9048	9.0356	32461.7025	10.1537
DVINQSTLLP	1.0000	0.0000	0.9380	7.6799	6816.0705	9.1117
DVKDKTFVQE	1.0000	0.0000	0.9044	8.5819	19254.0661	9.8050
DVKFGDVAAS	1.0000	0.0000	0.9607	8.5996	19648.9413	9.8185
DVKSMSGKQK	1.0000	0.0000	1.0081	8.1778	12091.0706	9.4944
DVKTILDLLS	1.0000	0.0000	0.9234	7.5257	5706.7129	8.9931
DVLHIHRSLF	1.0000	0.0000	1.0249	8.8130	25121.0588	9.9825
DVLILVKIKH	1.0000	0.0000	0.9426	8.4603	16737.4051	9.7115
DVLLVWQSHV	1.0000	0.0000	1.0925	9.3776	48122.1606	10.4165
DVMGNTNKFE	1.0000	0.0000	0.9760	8.6155	20013.8184	9.8308
DVMLHLLNAT	1.0000	0.0000	0.9917	8.4972	17465.4921	9.7399
DVMSSPTLII	1.0000	0.0000	1.0007	8.1172	11276.3391	9.4478
DVNEARSQKE	1.0000	0.0000	0.9467	8.0538	10481.8174	9.3990
DVNPGHASRI	1.0000	0.0000	0.9905	8.6246	20224.4855	9.8378
DVNRKNQPNK	1.0000	0.0000	0.9301	7.8475	8266.0167	9.2405
DVPPRIPKLQ	1.0000	0.0000	0.9009	8.4639	16808.3513	9.7143
DVPQAEVLHS	1.0000	0.0000	0.9792	8.5937	19516.1312	9.8140
DVPYSYSTGN	1.0000	0.0000	1.0297	8.3322	14443.3791	9.6130
DVQSQKFSLD	1.0000	0.0000	0.9744	7.8893	8673.3216	9.2726
DVRAPPEHVD	1.0000	0.0000	0.9037	9.1201	35778.3973	10.2186
DVSDCFPLNH	1.0000	0.0000	1.0653	8.9669	29992.5619	10.1009
DVSGSLASFW	1.0000	0.0000	1.1006	8.6002	19663.5193	9.8190
DVSHNTQKLN	1.0000	0.0000	0.9713	7.8303	8103.7964	9.2272
DVSRENGLNF	1.0000	0.0000	0.9760	8.0051	9910.5413	9.3616
DVTTADEAFD	1.0000	0.0000	0.8889	8.5828	19274.3119	9.8057
DVTYQKNTYK	1.0000	0.0000	0.9519	8.5919	19477.2474	9.8127
DVVGYNRNEK	1.0000	0.0000	0.9641	8.6297	20342.8758	9.8417
DVVLDKRDEK	1.0000	0.0000	0.9085	8.3296	14399.3404	9.6110
DWGYKSCCAQ	1.0000	0.0000	1.2078	10.6057	197889.3962	11.3605
DWKSHRHVST	1.0000	0.0000	1.1345	9.3402	46096.7754	10.3878
DWNVFDATPK	1.0000	0.0000	1.0038	9.1817	38406.4752	10.2660
DWPFGNNRNI	1.0000	0.0000	1.0400	9.0141	31668.0329	10.1372
DWSAQIKLPT	1.0000	0.0000	1.0167	8.6910	21830.3090	9.8888
DWSDGEGHIQ	1.0000	0.0000	1.0603	9.5239	56953.2366	10.5290
DWTPPPCIDA	1.0000	0.0000	1.0243	9.8783	85644.3869	10.8014
DYANSKTKPL	1.0000	0.0000	0.9459	7.7400	7303.7603	9.1578
DYGYGLNSYY	1.0000	0.0000	1.0606	9.0568	33261.1336	10.1699
DYIIDVSDCF	1.0000	0.0000	1.0360	9.2961	43812.7533	10.3539
DYKAELKEPN	1.0000	0.0000	0.9222	8.0671	10644.4816	9.4093
DYKRVLVPMV	1.0000	0.0000	0.9653	9.3362	45881.5824	10.3847
DYNPALNIKV	1.0000	0.0000	0.9459	8.1542	11766.7704	9.4762
DYNPRKSSWI	1.0000	0.0000	1.0806	8.6952	21936.8081	9.8921
DYNVTYGEED	1.0000	0.0000	0.9490	8.8752	26986.5823	10.0304
DYNYVKLTAR	1.0000	0.0000	0.9645	8.6719	21354.4347	9.8741
DYQLSKDADR	1.0000	0.0000	0.9572	8.2279	12808.1725	9.5328
DYSDTPYELA	1.0000	0.0000	0.9731	8.4024	15659.4661	9.6670
DYSTSNEDGN	1.0000	0.0000	0.9772	7.6422	6526.1291	9.0827
DYTSSSTRSL	1.0000	0.0000	0.9836	7.2436	4124.4596	8.7763
DYVFSNDTCQ	1.0000	0.0000	1.0557	9.0762	34012.3163	10.1848
DYVSIFSDAY	1.0000	0.0000	1.0328	8.6567	20984.0369	9.8624
DYVTEEKFNL	1.0000	0.0000	0.9432	8.3816	15288.5287	9.6510
EAAKFVKILS	1.0000	0.0000	0.9472	8.0834	10845.3257	9.4218
EAAPYSKAEN	1.0000	0.0000	0.9563	8.1253	11381.7151	9.4540
EAASSVLTKT	1.0000	0.0000	0.9474	7.5806	6079.3071	9.0353
EADPIYIPAI	1.0000	0.0000	0.8885	8.7697	23901.5197	9.9493
EADQKNGRQK	1.0000	0.0000	0.9127	8.3201	14243.4255	9.6037
EADSWLSLKV	1.0000	0.0000	1.0423	8.3098	14075.3579	9.5958
EADTSPALLF	1.0000	0.0000	0.9373	7.9016	8797.8226	9.2821
EAENTIRNNR	1.0000	0.0000	0.9266	7.9260	9048.4330	9.3008
EAEPIKLERR	1.0000	0.0000	0.8966	8.3430	14624.1180	9.6213
EAFDQSRRAE	1.0000	0.0000	0.9467	8.5455	18463.5225	9.7770
EAFDYNYVKL	1.0000	0.0000	0.9698	8.7714	23946.9623	9.9506
EAGIFTQGLE	1.0000	0.0000	0.9074	8.6660	21210.3662	9.8696
EAGLYSINLK	1.0000	0.0000	0.9630	7.8632	8417.4039	9.2526
EAHTYYMNTG	1.0000	0.0000	1.0049	9.4987	55326.6049	10.5097
EAIRLRIQSQ	1.0000	0.0000	0.9449	8.2910	13773.2249	9.5813
EAITTYGNEG	1.0000	0.0000	0.9284	8.6159	20022.4617	9.8311
EAIYDNQEQN	1.0000	0.0000	0.9349	8.3474	14698.3680	9.6247
EAKINISSIR	1.0000	0.0000	0.9537	7.6243	6393.1245	9.0689
EAKKGLKPFT	1.0000	0.0000	0.9078	8.1827	12158.7557	9.4981
EAKQLKSQNS	1.0000	0.0000	0.9382	7.3116	4460.4851	8.8286
EALPQRQKCD	1.0000	0.0000	0.9629	9.0026	31250.2657	10.1283
EALQSGLSPS	1.0000	0.0000	0.9642	7.3451	4635.7930	8.8543
EALRNGKQEN	1.0000	0.0000	0.9268	7.9853	9687.3534	9.3464
EALVLTLSQG	1.0000	0.0000	0.9472	7.8626	8410.9281	9.2521
EANFGPTVGK	1.0000	0.0000	0.9275	8.6257	20249.5382	9.8386
EANFIEDTSY	1.0000	0.0000	0.9660	8.2537	13194.4245	9.5527
EANIHNKSLQ	1.0000	0.0000	0.9644	7.7931	7764.4453	9.1987
EANLQKLEAA	1.0000	0.0000	0.9070	7.8554	8341.7902	9.2466
EANMNHSYSK	1.0000	0.0000	1.0576	8.2689	13427.5087	9.5644
EAPIMIEVGN	1.0000	0.0000	0.9429	8.8967	27662.9618	10.0469
EAPKFQVIDP	1.0000	0.0000	0.8908	8.6976	21996.0244	9.8939
EAPLAAGQSI	1.0000	0.0000	0.9397	8.2150	12620.2707	9.5230
EARFVSVGLG	1.0000	0.0000	0.9816	8.7629	23713.4946	9.9441
EARLKDSNDK	1.0000	0.0000	0.9253	7.5754	6042.8906	9.0313
EARSQKEIVE	1.0000	0.0000	0.9377	8.2820	13631.5465	9.5744
EASFSNYDSL	1.0000	0.0000	0.9950	7.5298	5734.1146	8.9963
EASISPLIAY	1.0000	0.0000	0.9787	7.9757	9580.8028	9.3390
EASNQIRDMQ	1.0000	0.0000	0.9854	8.5085	17692.6496	9.7485
EASSKNAADL	1.0000	0.0000	0.9384	7.3520	4672.5625	8.8596
EAVEQEISPF	1.0000	0.0000	0.9430	8.4626	16783.3192	9.7133
EAVFLCCHIP	1.0000	0.0000	1.0534	10.2105	125552.6773	11.0568
EAVLVIDEEK	1.0000	0.0000	0.9016	8.3750	15173.2263	9.6460
ECANVINLIK	1.0000	0.0000	0.9927	8.5281	18097.0497	9.7636
ECFVDSHENA	1.0000	0.0000	1.0611	9.1407	36636.8195	10.2345
ECKNKDATSD	1.0000	0.0000	0.9906	8.2305	12846.5287	9.5348
ECLCEEHSDS	1.0000	0.0000	1.1353	9.1574	37349.0624	10.2473
ECMDDFDQQV	1.0000	0.0000	0.9749	9.7981	78094.1351	10.7398
ECNKRKRQGM	1.0000	0.0000	1.0248	9.4160	50300.7206	10.4461
ECPRKACNSK	1.0000	0.0000	1.0862	9.1058	35194.5346	10.2077
ECSLPPFYMY	1.0000	0.0000	1.1071	9.7087	70457.7708	10.6711
ECSLTQSYYR	1.0000	0.0000	1.0939	8.9059	27957.6846	10.0540
ECTHPLISNA	1.0000	0.0000	1.0379	8.6638	21156.6717	9.8679
ECWKTTILLY	1.0000	0.0000	1.0831	9.5967	61933.3089	10.5850
EDANLSLTAK	1.0000	0.0000	0.9168	7.3969	4920.5291	8.8941
EDATIPNNFK	1.0000	0.0000	0.9162	7.9980	9830.5650	9.3562
EDDDPGGKSQ	1.0000	0.0000	0.9361	8.2330	12884.4414	9.5368
EDDDRSDMTN	1.0000	0.0000	0.9709	8.2276	12804.7733	9.5327
EDDEADTSPA	1.0000	0.0000	0.9157	8.0115	9983.9374	9.3665
EDDKNKLAPR	1.0000	0.0000	0.9035	7.8977	8758.2442	9.2791
EDDPKCASEV	1.0000	0.0000	1.0000	8.7456	23245.9326	9.9308
EDDPLFCDYN	1.0000	0.0000	1.0048	9.0443	32787.6506	10.1604
EDDTNLGEMN	1.0000	0.0000	0.9543	8.1941	12319.5650	9.5069
EDDTNTKYEE	1.0000	0.0000	0.9117	8.1397	11571.9582	9.4651
EDEEASSKNA	1.0000	0.0000	0.9384	7.4500	5230.4411	8.9349
EDEPDGCRVN	1.0000	0.0000	0.9782	9.1524	37131.8120	10.2434
EDERDPMARL	1.0000	0.0000	0.9288	8.8172	25244.6320	9.9858
EDFLDRSSRN	1.0000	0.0000	0.9738	7.7251	7179.6946	9.1464
EDFNIHDQLR	1.0000	0.0000	0.9476	8.6262	20260.4550	9.8390
EDGNMQPNFA	1.0000	0.0000	0.9694	8.7399	23094.6752	9.9264
EDIAQIYYKS	1.0000	0.0000	0.9725	8.6153	20009.2782	9.8307
EDIEMPESMD	1.0000	0.0000	0.9986	8.8228	25408.0234	9.9901
EDINPFSGMG	1.0000	0.0000	1.0037	8.6984	22017.0485	9.8945
EDIWFTNKGI	1.0000	0.0000	1.0018	9.1480	36944.4007	10.2401
EDKAMDLGDN	1.0000	0.0000	0.9467	8.3932	15493.5521	9.6599
EDKILNRDTG	1.0000	0.0000	0.9107	8.0410	10329.2040	9.3892
EDKIVDLMHK	1.0000	0.0000	0.9625	8.8387	25876.9378	10.0023
EDKKPFSRKS	1.0000	0.0000	0.9563	7.7187	7127.0314	9.1415
EDKSSRKASA	1.0000	0.0000	0.9583	7.3991	4933.2427	8.8959
EDMEASISPL	1.0000	0.0000	0.9890	8.0139	10011.2416	9.3683
EDMMKDSISR	1.0000	0.0000	1.0414	8.5442	18435.7425	9.7760
EDNDAVITGE	1.0000	0.0000	0.9064	8.3662	15019.4526	9.6392
EDNISSIASG	1.0000	0.0000	0.9673	7.4084	4985.8962	8.9030
EDNLLSSSIE	1.0000	0.0000	0.9278	6.8678	2675.8863	8.4875
EDNTSVRYGV	1.0000	0.0000	0.9907	8.5829	19275.3799	9.8057
EDPIVPSNPY	1.0000	0.0000	0.9657	8.3104	14085.5044	9.5963
EDQKIVVSSS	1.0000	0.0000	0.9843	7.6822	6833.8885	9.1134
EDRNSKDSNT	1.0000	0.0000	0.9359	7.2377	4096.6933	8.7718
EDSITTYCET	1.0000	0.0000	1.0115	8.7978	24687.4090	9.9709
EDSLKNLPNN	1.0000	0.0000	0.9063	6.9720	3016.8463	8.5675
EDSMSKSSNI	1.0000	0.0000	0.9885	7.2202	4014.8543	8.7583
EDSNFKTIDI	1.0000	0.0000	0.9338	7.8471	8262.3466	9.2402
EDSPIYQVIN	1.0000	0.0000	0.9684	8.3519	14774.8404	9.6282
EDSQQSNIPV	1.0000	0.0000	0.9669	7.8090	7907.6718	9.2109
EDTASDRQKF	1.0000	0.0000	0.9389	8.2363	12933.0637	9.5393
EDTGNWEKEP	1.0000	0.0000	0.9885	8.9257	28602.5928	10.0692
EDTNGYAHPR	1.0000	0.0000	0.9521	8.9775	30358.9528	10.1090
EDTNRDIQSA	1.0000	0.0000	0.9352	7.9693	9510.1667	9.3341
EDTSYLTRST	1.0000	0.0000	0.9691	7.7832	7676.6257	9.1911
EDTTSKWDLI	1.0000	0.0000	1.0045	8.4880	17280.6864	9.7328
EDWSDGEGHI	1.0000	0.0000	1.0579	9.4479	52183.1578	10.4706
EDYGYGLNSY	1.0000	0.0000	1.0319	8.7591	23611.3797	9.9412
EEALVLTLSQ	1.0000	0.0000	0.9342	7.7120	7072.5389	9.1364
EEASSKNAAD	1.0000	0.0000	0.9428	7.5039	5565.3157	8.9763
EECLCEEHSD	1.0000	0.0000	1.1037	9.4464	52088.2940	10.4694
EECTHPLISN	1.0000	0.0000	1.0343	8.6099	19883.6386	9.8265
EEDKSSRKAS	1.0000	0.0000	0.9535	7.3452	4636.4010	8.8544
EEDTGNWEKE	1.0000	0.0000	0.9875	8.8923	27522.8578	10.0435
EEEIEIPVET	1.0000	0.0000	0.8783	8.4248	16068.8341	9.6842
EEELNKMKLV	1.0000	0.0000	0.9498	8.1184	11292.0567	9.4487
EEESDQNANA	1.0000	0.0000	0.9330	7.7064	7027.0061	9.1320
EEESKEHLER	1.0000	0.0000	0.9559	8.1493	11700.5963	9.4724
EEFKEALQSG	1.0000	0.0000	0.9466	8.1464	11662.0411	9.4702
EEFKTSNNTD	1.0000	0.0000	0.9305	7.5512	5876.9367	9.0127
EEFPLEESYL	1.0000	0.0000	0.9618	8.1312	11458.7010	9.4585
EEGDSSKYNF	1.0000	0.0000	0.9966	7.9813	9642.7859	9.3433
EEIEIPVETS	1.0000	0.0000	0.9250	8.1359	11521.8956	9.4622
EEILRESLKR	1.0000	0.0000	0.9336	7.8149	7961.7988	9.2154
EEIVSRSSNQ	1.0000	0.0000	0.9818	7.5418	5813.7493	9.0055
EEKFNLNTKT	1.0000	0.0000	0.9085	7.6037	6243.5358	9.0531
EEKQCIKKVT	1.0000	0.0000	0.9588	8.8483	26164.2515	10.0097
EEKYLNPNCK	1.0000	0.0000	1.0033	8.4914	17348.9205	9.7354
EEKYQVRMNI	1.0000	0.0000	0.9680	9.0438	32767.7360	10.1600
EEKYTAEQEK	1.0000	0.0000	0.9017	8.4192	15963.9461	9.6799
EELAQKGLDW	1.0000	0.0000	0.9936	8.9510	29449.2201	10.0887
EELLKNMPGL	1.0000	0.0000	0.9535	8.0733	10720.9122	9.4141
EELNKMKLVK	1.0000	0.0000	0.9483	8.0325	10228.1476	9.3827
EELQDMLDLL	1.0000	0.0000	0.9410	8.0909	10939.9020	9.4276
EELRNVHTNR	1.0000	0.0000	0.9633	8.3900	15436.2966	9.6574
EELTRSLIIP	1.0000	0.0000	0.9277	7.7987	7815.0101	9.2030
EEMITFIPSN	1.0000	0.0000	0.9828	8.3929	15488.8930	9.6597
EEMLPVSSLK	1.0000	0.0000	0.9919	7.8543	8331.6815	9.2457
EENIDNNHNE	1.0000	0.0000	0.9447	7.7997	7823.9685	9.2038
EENKKISKNS	1.0000	0.0000	0.9179	7.0097	3150.6972	8.5965
EENMSMRAFH	1.0000	0.0000	1.0697	9.2847	43241.3285	10.3451
EENNFLLCAK	1.0000	0.0000	0.9942	8.3393	14561.9879	9.6185
EENNLNIPAA	1.0000	0.0000	0.9141	7.6404	6512.4345	9.0813
EENSWFHSVE	1.0000	0.0000	1.1104	8.9882	30736.8956	10.1172
EEPNVCFNNS	1.0000	0.0000	1.0364	8.3884	15407.6592	9.6562
EEQELKQEIL	1.0000	0.0000	0.8947	7.9964	9812.3152	9.3549
EEQGSELDLT	1.0000	0.0000	0.9292	7.7959	7789.9393	9.2009
EEQSAMIAEE	1.0000	0.0000	0.9623	8.5526	18614.0394	9.7824
EERKTVAEAL	1.0000	0.0000	0.9000	8.3263	14345.9939	9.6085
EESAKIEILE	1.0000	0.0000	0.9177	7.7937	7769.7532	9.1991
EESDQNANAI	1.0000	0.0000	0.9351	7.7388	7293.8433	9.1569
EESKEHLERL	1.0000	0.0000	0.9576	7.9974	9823.6597	9.3557
EESKQLPPGQ	1.0000	0.0000	0.9358	8.0444	10369.3607	9.3918
EESLLINWKT	1.0000	0.0000	1.0070	8.1829	12162.1723	9.4983
EESPQADFGY	1.0000	0.0000	0.9655	8.7138	22412.1215	9.9064
EESSKIRKGQ	1.0000	0.0000	0.9608	7.8406	8200.9202	9.2352
EESVDNASNA	1.0000	0.0000	0.9568	7.5046	5570.3821	8.9770
EESWNESHLE	1.0000	0.0000	1.0692	8.4822	17166.4016	9.7284
EESYLSHQYV	1.0000	0.0000	1.0560	8.6510	20848.1760	9.8581
EETGAFKANS	1.0000	0.0000	0.9491	8.0436	10360.0674	9.3912
EETGAFKDNT	1.0000	0.0000	0.9108	8.2389	12972.5111	9.5413
EETGAFKEER	1.0000	0.0000	0.8951	8.6027	19719.7854	9.8209
EETGAFKGST	1.0000	0.0000	0.9468	8.2964	13859.7259	9.5855
EETGAFKIKK	1.0000	0.0000	0.8988	8.3335	14464.3205	9.6140
EETGAFKKNR	1.0000	0.0000	0.9195	8.3223	14280.1769	9.6055
EETGAFKKQR	1.0000	0.0000	0.9012	8.5927	19494.5932	9.8133
EETGAFKLQG	1.0000	0.0000	0.9121	8.5477	18509.1301	9.7786
EETGAFKLSY	1.0000	0.0000	0.9697	8.3298	14404.0503	9.6112
EETGAFKMQY	1.0000	0.0000	0.9417	9.2702	42524.2842	10.3340
EETGAFKNCA	1.0000	0.0000	0.9827	9.0036	31288.5233	10.1291
EETGAFKNSN	1.0000	0.0000	0.9502	7.7953	7784.2819	9.2004
EETGAFKPDI	1.0000	0.0000	0.8912	8.5373	18290.7760	9.7707
EETGAFKPEI	1.0000	0.0000	0.8912	8.5388	18321.5426	9.7718
EETGAFKPYI	1.0000	0.0000	0.9097	8.8364	25809.3888	10.0006
EETGAFKRLI	1.0000	0.0000	0.9091	8.4832	17185.1607	9.7291
EETGAFKSCR	1.0000	0.0000	1.0194	8.9849	30619.9028	10.1147
EETGAFKSYY	1.0000	0.0000	0.9898	8.7793	24167.6819	9.9567
EETGAFKTMY	1.0000	0.0000	0.9455	9.1559	37284.7633	10.2462
EETGAFKVRS	1.0000	0.0000	0.9560	8.4769	17061.0162	9.7242
EETHVENPPG	1.0000	0.0000	0.9337	8.6943	21912.2222	9.8913
EEVKENPMIA	1.0000	0.0000	0.9406	8.6278	20298.6868	9.8402
EEVNSSIIDV	1.0000	0.0000	0.9701	7.8191	8000.3667	9.2187
EEVRGTKSQA	1.0000	0.0000	0.9459	8.3619	14945.4860	9.6359
EEVSWDKLRV	1.0000	0.0000	1.0430	8.9895	30782.5321	10.1182
EEWSVDVPPR	1.0000	0.0000	1.0359	9.2942	43715.8415	10.3524
EEYNQYSPNV	1.0000	0.0000	1.0037	8.3919	15470.4753	9.6589
EFALISLIII	1.0000	0.0000	0.9407	7.9835	9667.2667	9.3450
EFASYTQSLK	1.0000	0.0000	0.9876	7.9664	9478.5886	9.3318
EFDDEPDSPR	1.0000	0.0000	0.9349	8.2960	13853.1761	9.5852
EFDNIMLIED	1.0000	0.0000	0.9493	8.5319	18175.7358	9.7665
EFEDKKPFSR	1.0000	0.0000	0.9494	8.2845	13671.8749	9.5764
[truncated: 12,867 more rows]
