# Supplementary material for: Evaluating deterministic motif significance measures in protein databases
Source: Algorithms Mol Biol. 2007 Dec 24;2:16. doi: 10.1186/1748-7188-2-16 (PMC2254621; doi:10.1186/1748-7188-2-16)
Supplement: Additional File 2 — Scripts and Datasets. This file contains the sequence datasets (synthetic and real) and the evaluated motifs. This data is separated according to the tables where it is presented and discussed. It also contains script programs (in perl language) developed for this work. [file 1748-7188-2-16-S2.zip › Scripts_and_Datasets/datasets/Table 4/5%/Datasets/DRTGMHSIFFLP_s5_mlen_12_planted_syn_len300_num50.txt]

>randomseq1
MEGHQRFTLMGDRHQFIRQHHTRLALPDLVQKGPLFLNSDHKQRKNKENNDGPADQISTF
QLFWENAFEMSNKSIQSPSHIRMILTLKEAIVKSLVPWSNENFLSQVAETTAKHNPKPSP
GESSKFRLLNKINTVVVKPSTRLHPLLESHAALSSFDKKSPMLHVNTSFSTLHREVHFPQ
RVDFSFSANNNSLLEESRTSFIRNGLRLNYAQTTPFNCFGNPKKFNFIDPPCQWLKIKQK
SSTLQGKKWNKKLSSSLNNVMLQENGRTQFMNSECEPMSINSEGEKTKGSGNNISIDRNQ
SRAKLNRVFS
>randomseq2
MILMGDANNPFLQVIKSSQALTELIRSRSAKGSQTVSPAAHSKPTWPIKGSKPASAIFYL
QESWFWECEMHISNAPHNSIDRNLLESAKAHWTWGKEAVTDTKSKLPPNTTWPVIRNNIP
PHYLKDRFNKDKYDMGVSNRPGGGFMKYHGQSGFNMEFPSQKETLNSELAPDDINLSKSH
NETTYRLAIPNNFNNSTLFRTIIGDLAILFATKTDTRVNSETSISQCTNEIRSKGISKPR
CRTELIAKGSNITKKRIKKITDTEILSIIVTDNISEQSLMKAFVNLLTVPNDISRIALQA
LDLEAPNSPD
>randomseq3
MQGNLTQNTGSEDAPTKPNNIENQNSTFISNPENAWRGNDRIKTTPKVEAPSEASSQLLS
QNKALFDMSPEQPGFPPNNEVLPLIEPGISNPNHMISAKANLTPKNTDQASCQVRKPSNS
EQKWPNPELLLQTPLPFIAKQKAYSGSLNEGSDQELTQPNQHERQTSLTLALTEAQYTNK
LFCSSTMDIFNSADMEGHFKVPPLLFTNGLMPMERMSEGYANSNSKQRHDYVSSPERRPN
EFKLVKNKGYEAQNQSYESIRQIHNYSNIDKSISSEKFLEGNWYVANANDENSPRSFNVL
GQDESALRQI
>randomseq4
MYPNPPVDQDGADSGNNCENNQLSVCNLGKNYLPEFNSSFIANFLVNVNASPITKFDHLA
APYSGWGNLDEQSSSLKNNSLSRQKKKLIMISREDFEDVPSELSASEIHRMGNGELIKTA
VEFKLCDGQAILVLSISTTKSHQDHLTIQQSEESNDNEQTEDNLLEDDQNLPGYGLTVSV
KSSGDLSRDAIESVEQNDSAKEHPDKTKPNQQPGCSSGPNGEADNLPSQDSEEQFLLPAS
NFSLHTPDAQSLRPNRQSPVSNFHNECQNVRSNHKMKRARSMISPLIFVLEPETELSATN
HERQMIVSLK
>randomseq5
MESSGNLIHQIDDDNYTSDYTRSSILHICSKKAYPSSDDREHKSRDESAENALKTINKNI
LMPSDQSINLVDKFTTKSLTASDIVGKTDPTSDITTYVTAYDPKSRKVLVKRTRQLEPRN
ILSNCKHFNIEFSDKNGDISRTILKEEGSISAEDSNFTTNDQLNHLALEKLGMTIAANET
NDQVLAVSFERYQVSITDATSFTIEIAPYKQSNTTCAQDGDKKQNPIDHTPRTASPDKKS
NTINIYGFLSKGEIRIKVNLMLERPQYPVGRSADYNGLPQDLDGNLSFAKKTYRRRRKEN
PPNLVWNNSE
>randomseq6
MTCAIENCSNPEDDDLNHQSCYSMSGPSRIQSDSLSDPFNKMFELRGTPPLGLHNKFPDC
TGNGSMKNSSQIDRGPAEKNACRTMKDELRSLNRLLSLAFKSSTPYAYNSTQGGAREKRV
VANIGPEGSQSNCKLGQTFPFVYMTPGGQSSLMDSDNGTGIAKNEVRYKYHFAAVAGPHT
KTKHRNYPGLGSKNSKDKGPPSQQMFQVFSTSTGNRSVNAHRIGSENQMDAKTERIDFKV
KPTTSVEYNYSRSVLKVYNGEWLHNNQPNEPIVPQTDSGTPKVIANNTTDYFTNIDGSQL
PTNDSLTKPD
>randomseq7
MGDSASKPSKILSTVSSLNNSSIPNINRTKPMMLSVDILQYEPKSCLKSRSNVDTFNNLY
AIKKTQIRDLVRAFTTSNSGAWNQDVNSRKEALRKNNALNAKESGKSIDQSRVSLLLRHK
SNADFKRTIRNSTKLKLHKTLRFSTYTENLQGDLSSCLNEKENSHEDSRSSFKVPYQRQI
SELSIHKKDNAIQNVIGKQNTTEGHLDSTLERNLSLNESNMCCWYSADKLAPSRNHFYLN
LNTLQQYNEETKKEPMICTLDQVQHMKEFYQSNQFTVRMGSQTHNNRFYNCFNRILQNPY
TNSRQSSAYI
>randomseq8
MPKFNEPPKHQQMIPAAKPPVLTLSLNSEGAPSRDIGIANNSGLILGISCAILMASKDSA
DTHKLLVTDHSYDFPNMKTSLTVKVSGFILQGSPLNKNHYNDERSLYFRDSNNFGVMYGE
LTFQVGEPCEAHSQGFVISKFGINIQLLKLAYLNKINLNIRSNTPTRVIKFNNDNDNSKV
GDSILGVITDDQYVACQTISKSNGGKTGNWERSLTKDNIPSNGPSSVVNDWLSNDESTDL
AFYANTSAIVMLIKNKRIRSSGRSRNSTPSSSFILACLFLKNGVEGYRLFKASKSMSIDD
TPSVMCTDPD
>randomseq9
MNDLTGDKLAIAMSVQQNTDGLSAKSVSGNNLQPPGKNRAAESELLKTSPLEAQLDNFSQ
ERTDTPNLNDNVALGNDLGQTSFKYNSCREWSTAVDSYTNNFECVTSGEDNKSVKLHTSN
LKLTMSNQQNVLLDQNIVNSSTKFNENTPLFKKFTNLQPLHYPDTFNVVPQRDHLVIEPT
PDQQIIIVDVCDGEAEDSSAQKSFNSNNKIENIRTVIVVKIFLVLPSAEKMSPKEFITKK
HKSPNHKSLARPPANGDNTVNIQICNNKFIHDSNTYDDNLELSNRWSPPLICSRLITRRG
MSTNAGIEQN
>randomseq10
MKGISEGDLSSNQNKPEGMMKINKPFASLPSSIKRHISHIPQRSLPTLEVLFKTNSSVTI
LEQPGHGQSSSALSNMLALMKPKCHNMQPDDERNVDLPMRAKKANDVAITYTSWETLINS
NLQPEDGTGHDILHSYSTRNPFLSTSPLKVYVLVENYFSITCLRQATIAILFADVKTSLL
YSPLTLPKINPSQRQNTYNWPLNNKADHFKNQVYHKHDDKVSQGTNAGVSANDETPSQQH
PELTVQNSDLVLKAQIVKDCKILAVSMGFYMLGEVSIADLDPDGQTKKNPAAKDSLAKVA
TSDEFDKRDK
>randomseq11
MWFISIRIHSLHGVSAFHIFGKDYDAVEKVTAQLKRRSTFTNNQQLATIGSHRKLSTSFN
SQIRTSKTATDALAGLKRNTYKNPMATPSGLWISDEYNLTGSESYLKSFQASMSKSCYKS
IHPSSSQQYKNHFKDSCTSTVQAIAPNPSTHGSNKKIFNTSQCGQRGCAMTRSKSQWVIG
QKDMVEMEPSTSSTVSQTKLYHGGHPGQLLNNSATNKTALTNGTAAIDNFYDSSEFDHRK
NNLPSSLNGFVRLKRSISHTTDTLGIHLINEISKGHFPSLQDHYDNDSGQYYNFPMNQAL
HNVHVLTEDS
>randomseq12
MFMICLRINNINQCSGCNFNAVNTEQEESASPLLIIKYNGSANDMRTERLADTIDCGGNN
DKANSDNCKPHAEPEQRNQWQFTEFSASGDTIAPLIVNKIDDNKLGRKPSFYLLKKQTSA
RRYRVLRETVKHQLIYLHPSNSKTFLKTDTQNAQNEESSVPFRSDESELVNRGLISMLDL
SSASHQFLPHISDEEFPQDVLFDNFTSENESNLSISRDPLRSLTGAQTVLVSIYNSLNCG
SNVCLNESKARSPYKEAKSSIIIEANLIILFHMSELRSSLHTMSTKSIGDGTGSRKLNIQ
NKSQALERNA
>randomseq13
MDFKCELGIFNHSERENWMSSSNDERLESLMKDGTNSFTNWRNIKSEPNLSIAKSVGTVE
IPRSMKDVPSLDTSKSRKMDRSGNSTYFNHDLLVNTKFFQNKQSSRIKEITQANSNLSGN
TIELKNGPLKTQHNKPFLHIEDLKARQYLSIVQSHIVVGNQYQFKLFKLADLTQLYEKAQ
YVSTITRPSNTKSKGSMPHQPITRENARISSVALNGRTNQNNPNADSQERDLNKNPNQCS
VAQTPLNTLPLFTEIDDGPSVGKQLRSKSKKQEEHHTRITKIDSQKATFGLQLNFLDIER
QNGTITSKAH
>randomseq14
MLENTNNEDEFVDNKVTERLSHVDEGPKKIDSYDSLSHIKGEKPWEIQVHHTSCLTTLPV
SRIAAHALWMTSIKQAIEATIKCSTVVPNSLNRYTLFQSIVKAFNLLDEPGPEHYQSKKY
LGSKNDDPHGVIINPDLDNKIKSSTTLLSLNLHGSGNPHTITNFGQQTSINRKYIGGKNP
EYNLTKEDRYQPPTIYSQCEPEILQNSQETNSRKIKLEFNQDQVVNNDYKSCILNVMSIN
QAIPLLHLSDSAVRIGRRNNNQLDNPYDIEMFGTTLSYIMHAGIALPFSTYSLSEHRYSK
SHLVGKQSPM
>randomseq15
MQANKTTTHSDKRSEVKASRVSTTKAPIGLEGGVSNKEINSYDIKSQNTLPDLDSENNKD
VLPFLNHAKKSKRRKPVEKEQPSMPFQQTMWYDSTLYSKISSDAKVNNLANIAQGDDMSI
ILTVANNLHYRKDKFGSSKIPELDSYVNHAFPVFDIDEAVTMGLNILPGNALEAVNKAST
ILFKHNASFTDIQTKIKNVRISHSMNINELYNFEAYYSSQFPGTSVHCHSDDTELTRNQW
AAKGRDVSETYKPTGVTNLHVNCADKIKTKELDSIKKTHKVLNTTTQRLRYSSMHSKNGL
RTVQPTNLLT
>randomseq16
MPDTINDKKFPQNFELAPLPFQRVKEKNQPECNVIVIHEYYLPSKYSPQNIANDFSPIIF
LIGVHFSLFERSKIENYLRYSNFEHYGKALNLLKLTVLTLHRKNKNVRSDIEPPQNVFSP
ENDIPVFGGRLVVPDPCFSDLLDHDKSSVFCKVTKSNPTGYKERSIAMDQGDAGQLNPQL
DINFKQNSTEHDTLNSHRIDNTLPSQRPCDWKLAIWENGDLNPLTIGMEEDDSRKDLGTF
QICLMIRDLDQKQPESLVLKKHTNYPMGISSVEQCQNKELTTREYIHMLCDSRTDAFYDN
SIQKKKRASS
>randomseq17
YGDPTRPIRKTQKLCYERSLDAHSMTIMTFVVSIIKKTKLNLMSVPQNVEPLSTTSSMVT
RDKQNTLIKMIIHNLSNENLILPDKAATLYNISLYLPSNSLLSYKADEGGGVVNTIATNQ
YSDTTEHYQSVMEKDTVQEFNNDKPMSIPKHLCGAVINLTNDDCLLGCDKLIMEIMDETK
LQNTKNSVTKPIDISLAVDEERKCSLSSHKFYLNQPNSKNCSNVAHGNTSKNFKKELIFK
VQTRTAPSLDTMPISKKNNSSLLENQFKETDDARMLSNGGSHSSATSPTRNKYKLRNEVT
FAQILASVND
>randomseq18
MLLHRLIVPNNGASDRLNKDARGPAEDYRLFAQSNYIVIQLATNNDSSRTGKMKKHSICE
NMPCINHYLATSDGPSIQNEDSTPPKMQGNFEKGTVATSEMFVLKQLSFDAMDPMYNLRC
YCNRIATTPPLTLQHQSDTFKIRPLLDQSSDLGQQWHINKTPYLYNTQEQSNMGCPASAS
LLPDGSSSTNSERFLSMVRTEANADTGTSYEDDNFQLKNTKIFIHILNAWPCVISREGNF
DNNKDFNDNRPQQAMESKRIHSKEQGSNMKVLESATNPLLFTNLIIGIRLRINNNNQAAD
LLNTNMLTEC
>randomseq19
MFKLADNSSPPVESVPRSLLLSCLFDSSIKFREDDIELFARIGVDLAEKSPSKRANRSTN
LDPTSDQDNESSDSLAEVFMTPLYPNDKVEPVTSWNTSYTERFCNETTNLTDLNPDSIIF
SKVLSRGIDGVHNLLSADANATIIPKLTLCKNEFSKTQNDSDPLPGSRQIRTISMSLNSL
TALDAVPPDFHTLRKRIQEIKNKYNYFTRNPNSRETENQHMRLDTDLPSHALSVKSGMND
STQETSSNDRLFSTLLFSEINSIIHNGFYLLLEESTMGAAFPLEQLKIVETTMFNPETLT
SFAIPNVKVS
>randomseq20
MQNEEVKFRDNDANNMTNKELNVFENERVDVSIKCTDDHIPVIIAEHMSDEVAREGYHTT
LSKWSVDEIHERLLLLEKDVFYTQHDVINTSNGTVLCNQVHKVKTSHNSANFPNKASSAL
QPSQIAGPRATTLQSSNLSDEFYNSEIITTDSDPNKHKWADPTYGDIANISCQTLQSKIR
CSIDLISKISSLKDSQMKHEYLISGVSHAVICLMQSFLQTTDRNPHGTMANISHILATNA
IYFNLAQPSAIRVNSDTLPITIMNTLANQETRRTEATAMELLVESNITDERSRKEEATTA
FSPFDHNSDY
>randomseq21
MANEEDIDNQYDLFLVEGSSLPCTGGFASPRDSADFLSLAMDMHASSNKSAYKKLSLVST
ASTLKDYSQRLLDSLVSEPRHTTTSTMVGLGISNRQCNQGLGYKYVSIHQTTTNDNSATI
SSNERMNFSEESLHKNSTQKDMQYNSSDLGNKSTPPISNEITLSQFSVNWPGEKDITITT
PTPSNIISSSNTTGNTAIKSQTPRKTIHTKFAKGPNSVEGNNKTIETLNTTQISRINRVL
ANEFQLKKSEKFDAGSTSVNKVGVVENDPISMLTDSPNSLNNEQREPLMYTVLNNLSTRS
PVDKSPYCIP
>randomseq22
MFKKKGASHSNRQATQGYKIKVMAEDEQSLSLIYCDRDLSISSNASTEENAFQNHPPSGH
ANISVLEPNFMNVVVLMAQPGLHQKHYVNSHVFEANHHPIGDSSTNSPKAISSVLGISKS
ATQNSYHINRVESYRLEDDRLTVQAVVYFTSQRDIMNKTKMPMYGPDRRSAAADPQSNIL
PHGKTINDSFVHRSLSADSTVNSEFSVSAIFPRNIYSGSSRSFSQLMSEPFKLLPMLVTN
SSSKNRDAKEMDDQSPHSIGQDSLMTTNFISTDVDPINSRILRNDNKIGAKSVWSKDKNE
FAKSIKFRKD
>randomseq23
MYTNNHAVSGTLDNKENTSESLKSVTPSTGGERPDSCLISNLFLTMNAVRARLTNRYSSG
DANTNFLSCRMMKSSEAIGRGHNNLEDQNQKKKFHDTYGSKTKEMTDDPPKQESAELFGT
DPLSKDSSKSDQKVDLFGADEKNSDSKMISPQQVVRIQAHHLFILSLRRQLSPLLSPTDL
DSEHPGELNKRKVKVLQSHRSSTLWPACISYQKEEFGNLFDRTHASAESQNRNGDLRSAT
YVGCSTDIKNKKHTDKNRSMYDGYRLMSDPAQYSLSDNNFFSENHSYSAEFSDLLPAECC
EERQSDTPLI
>randomseq24
MNEGNVVSIAALSAVSHRNLHTNHRYEQGLDEDSDSSAAIQVNWLIYVRFTVKQVAHDAY
KDIDPDNTRHLSSSNKKVQNQYCVPSISKNEYVIWESYATSLQKNLSNPCFIKAMSAGES
HQNFQESLNKPNDIPGTHQIRASSQGSFTQLFLGRNDLNPGHSRKSRINPQISREKTLSS
WGFASTDISSPSRIQGKFPYNNAIVIVVLEVNTGPVNANQHTDNIAAVPTDELTNCAGGV
KSILHICELSTVSVTHPPISPRAHAERKTFAKYNRHLKAKMIKLTGFNQFPSSRNIQRPE
IEPRDKNCSN
>randomseq25
MSIGTNNLKPCNQSKGYSASEEVLLYTVVSQLKKQDEQYLTKNKYAQSPTGGQIKQYRTS
NGYKLMIWNDMFKDQMGAHLDFLKAMANIRLAYSSKNANAADETKHLSIVSPKDYPNNPD
SPIVIPATTIKLMVDVICTMVQQKTLSPGSEYPGSGLAESGLKIIGNLLLSDDPMTHETN
ASKITLQVPRFDPRIQEEDQDDTDESQAVQPLKLSRSYYGNVAMFEEAFIESISKKDNNL
NQNYIDQNNMALKDILTSFSGQTKIESSLPYKPNRPFKETKNKAVGKTVLTPNSHSLQRL
HETNSREDGL
>randomseq26
MKMNTRNQLPLADLSLCASRINAPSPSKKKTSCGGTRHVFLANHTDNSSRTPRMTEDRIS
AKINNNVTIPNVFANRQRNNSFYQPSLYSRATGLDSSTTQKYINEINVDQESFLLVSETV
ADQSGSLNRNNKTNNTQHVKAKKYSYPMLLTGIACIPDDSEMKVESIKSSNRNQPERTNK
KKKRKPTIEAHSRQKFIAHGVFFNIQIQGATLPCFSLTTFTDDSCALVKLKHFNPKHDGI
RQNGWLYSMSNNRISKSESNLDHDSKNNHYMFDTANSNSYPIDNVHVPMTITFYLKTNRF
TAQRLRHSST
>randomseq27
MPAYTTLLFGRNDNDAHFSMISIRHNTSRRDSGKAATERLWWGESYHFESCYVVLQSPTE
FHRTNDHAKPDYQTDYNGLLGPEMPSTNLGYNVVFPFYKFANIPNMHAQIYTSPTVRKSA
NTSGNCSNSNEGARVATKGELTLNLPIFSTQAWYPRSFSENVSIKGTESKFSLQKSTFYS
LAATQFPDREEASTNRRFSEYLHQSDLKNTGETNNTRVDRTALANSDRLTQKKIKQVQQA
VLMVKLKDGIFKHFSGYNGFCPVDKRFDLWVNAEPYNNAWATDREESYVNSVNSLAHILV
ANPVRQLAPW
>randomseq28
MKRDDKAQNFEVNPEFNEDDTKCEPVNNSQSTVPSTIRRNSDELLSHLGDPAFHSSIKVS
RMSPDIKAEGHVPKEQLASMTNLNILFNRQAKATLQRPLQTGASTDGNLQPLNAVSVQAQ
INRMQHASFCSSTSQRSQFVLAGNRDHNAQPNDISKQSARGLAGLGEYACQFMIFGLSKH
LTPSQKSRESDLEEKADKNIDMDLNPKAGSTCSLLLLHKAISVSTSDDSSVAFKESTYFG
HLLRQNKRAAPIYLRAAKIYWEDLYEDPRRKIPPLKSEIELNVGNGPDNNMMRNTNDARL
GGRSIDITEL
>randomseq29
MWPPYGLITLQGSIFNPNITPRIAGKSEKRSAIILLTYNNFYMIQQDSLNKSNLKILMSL
CTDGIKMEDRPNYVYWNHKFTRRLNDDAMSSSVVQEMLILWGMQHKDSCKLTKKAIMRPD
KSTMRSQNMRKDHSNFSLNPASFQTSPLRTPYNIPTKEQEPNAIRGNASHFNMASVAITI
PPTDFYASSANKSGPNIPKDNLDSASQTVRTLDNSNQADFFYHRQVNENFFLDRLSEGLI
SNKKFGIKISFHTDHQDNHYQEKKLTHSPAYREDQSSNSNSPETRGLLPSVSHRTKTHQS
EVNFDPATGA
>randomseq30
MPQIPIGKETMIDKCSPVPKGKETNFYCFDSSWKTGYLSIEILDTHVVRVIEFRDQVNTN
TSTAYPTYNVTSKYQNMNSTNLKDSSMDSDLQMYTSNNTQHYEPDKDNPVMEVNNTSGTP
LTNMHFGAEIISVNDGTDCHWVADSLGRVETSRFWKFRKQGHKGEAHEMYKHSQIDISIH
QNDGLISFANSLSWRIFSIRDYNPLSLIEAITRGIYGNRTVPLHSECTTPEKDAECENQG
PTIAEKSSSKVDWRSQIQNPLSTLRPGLNLNFDRCVSLNLRFAGNNVSRKYLVVLNHEHP
ISIRKLDSKR
>randomseq31
MDHANATNHDQAIKKKILIGPSMIAIGTKTIRLTSWIAGKKWIKMTSTITANQDLKTGGS
SPMNFAKFEITYFPKGLMNSQKIRNHPQSMLYISRRYHPTPYLCITLKSGFADAPLNIAA
DLSLFRIPSQQSVSHNNALRIVKLQNQLNNQMGGTQVENLSKIKEPNFEQIQMKRYEGNY
DNDTDLISTRRLRPVPLDQRIVNNDLKQLKTLRTLNLTSNNSSEQNNSDYQNTLVIDNNS
VEKANQRVLLHAGPPMPMPSYRLFDQPNEPPQIVHEKNTHLNIYDTAASRGQSKYRLPLG
VKAILFKPSD
>randomseq32
MSYNTYFRDDYNGNDAPCAVKSSTAEQKLPGQNRVDQNNASGGDPYVQGSGHWNPQTGCP
IQNGHNKKRDTCLTSGSQNSWVFYFDTGQDNSLYYLNLFFKTCSMPDMELDRAQKCISQR
EPSENDTESVQFHTGKNIFDQCQSFATNNLGSLLKQNVTTDNSSCNPWNKSDANNQPTKL
ATSPIACQDPSPPNVQIKSQRDFSSGTNSSHSPMAARLQHSPNSISMKLIDCSPLIRQKG
PKPTKRLICSLSDPCNEGHNTLLDASHADRMANNDSALTEFQMLNRQISKSSTKRISITF
INERKKDNIP
>randomseq33
MYIRKPKESGFNGTNRTTFLIEQPIREQQNSSAPEHLPSLVVRVLNANHLLNEFKPATMS
KVENDNQKPSVNSPDLWLHDDDINSSNNPRLIPARSAPLTNNVLFVNSTLEYVAVVTIII
SQKPLAHYHANNAHDLCSRLIFNLKPREDRLDINDNEDENESKILSAILSVAPHRIPVYT
TMPYVCNPNNPNTSRSSKTPLRESDIQQTNFQNKKQFKRGAQRACLSRTLAKNQLRRLKS
RGPAVDNAYVKLLKLLDPVHPDPDFQEDEEPPPMSNKTSKGGLQERKEQSSPPRRDSNTF
NIAPFSPARL
>randomseq34
MTVNHIALYYKILEDDEHSDNQLFTADNDLKRQIEEIYLKNLSNCLQNKFSYKEDNISTA
PTKELASELLLDARNREANPSDKSSLFMHHILTNAPLDAPSNKKIQNAMTMLLTYDNQYN
LSESSALIFFTNQNKKTTINGVSKIEKHQTGNGDAIPQFVASNRSNVRELQERKEKDYCN
NLHYVRSRTKGNASFTEVDNHNTKQPAKPKLSLMRPLVPEISHPSTMPSHTIVGNYYVSV
IMFELNESQDSSPKMTNNGCEGNALHTNQDARKGNLPPVNQTADEKGNNASTGPLKAASF
TSAFYATSKQ
>randomseq35
MIFIRSPPMSRSALEITTEQVCFNENEATICQGSESSNNVCQETLTQGMPFYLEALSACA
NDTLNGQLPPEEQVASQEFKNRVETGHTCIAFKAPEESANSHEEDYSKWATRKPEAASNI
DKNKHPPNEFNKLKASSIEKTWKHCESSFHFDVLGSLKVVRISKCPSAFSPSMGEERICL
FQDQNSTNQLKHTGNPPNLSSNGHDVHKIKFHDTSNPMNSAQGPNNPTDTLLPDSPGALR
LEESATVMTKDRYPFKPRGYKHLAVNFNTDIEKDYKTTLVSSMRAAQDKPGISIDNREEQ
KCNADYLQAM
>randomseq36
MAVRRAQEPLGDECLCPTHGQNGTSNIKSWPTERNYSIEPQSHPSPRAHKSPHIKNREEN
SRTYRDEVPKTNIPSFPRDPTSFQQKHAQDKVLTRKPSLGRLPLKLAQKDTSKALIIWKI
FQLKILDDQNMLMPTMNHSLHESTAICQANTDLRPTKSVNERKAENNSMMIKYKYFAGLI
GDNALGYEVHTAEAFSIRKSSSSSNQNDNPLMQPAVFLTKSQITSLFFTMQNRARPLAWA
PPSSPTKNQYVFDTDQGISFHYKMSLQLMEPKEPMNPGKSPRRTLKSREDPIIYGTFQLD
YKLQDKSLQA
>randomseq37
MLQREERNSNLRLMEGLEDITGPVVKDSWSEGVKNLSRPQNTSDPCDQIKMSPSGCIKDY
PNNESLTLYTFNKTSLLRQSGEDPPSDPTDSLSLPKNVARDYDDLDELRPHNFICIYCTI
SQKECSGTLCSLITHKDKSADNNSDKSSKVQLETNYVKIKEARSGCTLNSSTNSDDKKNQ
LSPPQAVMYRVLVPSPNQHKTSINFLQGYSKASVINNRTWQNPTLTALSYDLLETYDNLF
KIDSFLMYMALGQKFSTLALVDKVIECVHDRANGFLKIIVSKMTNNPHEDIMNYGNYLES
TTGVEEDECP
>randomseq38
MPINSEVKFQLHDALNGANEGNERVKDEVRDELHHWSSNDNLQQKFLREFNNETGICSDQ
PQFRKKNFSKDTMFELDSLDDDESNGIFDAFMVDKACNPIQDHQGSSDSKEKKVCTSLRS
TTEVHRKPYNISIRSLGAAPSYPDNDKPGIQQLIDPVDGYVLENKSQDEESLIKSPRATE
RDNYFNSQYISNYDATELNIAIPGHKPIFPLGKTLFSMLTLSTARPWRVLLGAENLTNLS
LKSEYNGKTSRQFTSQTIRWYYYISGKTGSLGGAAAQEYFTSQSFMEASCIEGNLNNDTH
PFGGVLNNEL
>randomseq39
MVINIFNLPGLHNRNENHDSISSATGKNSSICFRGDQIQFLDKLLLVCLISNNSPSPNSI
THDESKKLNQVNYISANLLGNKQLIFESGGMSDNSLPMDYTGVYIISPNYIDSDLNLTNN
SDDDNPPEENLRGDLLSKSSDPYQPRLEPFDNVSVGESGTNQCVHRLMAMAENKDLPIQL
ISKKNREIVNFEDTHTLSTEGLIGHIILTRSSCKYKYALNPRKNRTDSGLCTASISNTNI
DQEKEGSKARDAYKQLQIEAVSKTSNEDEATLSTPPVDLNTVADNQNVRQRSMEANVISN
ISVSNISLVN
>randomseq40
MKINIHLDPNPSKAVISAYLAKETSTNPQISFEVLSIKNNDDTLPLITMQNQVPPFEHSE
IWEESGTIQNNDKNRANQRSNVRLCGKSKTSSTDNGNVLNRITISSSDPKASGAEPKLTS
TQKYDNETLTINERALVQTMSSTFVEMCLSKRGIHSIVDIGNTEHDAKITEDRLSSAITS
GPSSTLSSIVEFTPSNTISQLATTKLSIWLPDLFATMRPPLSTCLKGAKLAPSQTDKGEV
FNKKDMNNRVPIEHLPEEEENMDNDSVQEGDNEEDFGAETNKQFIACTSSDSILCDTYNR
GMIYLKNEAP
>randomseq41
MPQEAMLRTATSISKWRYQLLPRSLLSSHIHEYRGSIPNASFSLQISPIQGSMKRFLNSE
DLELHVHLIGDPPPANLVSLGGSPNDEEKFVALGRNLNFAPTMNPDNMLNKPCDAGTYSI
MYSQGSLDRHLASPSNLVSNLVEMFDDETRNDSLPNLYQPEPNEYEQHVQVASQIRTETN
VHSPNRINRESLRDIVSRLALRSGNESSQQSNMIASRDQDEKIPCTTNNHTTTQRTALNA
HSYVNKSDDAELLYMEILFSTANSDGDQGVLDLKTPLLNNPGITPPPSSGHSARNDDSRN
PPAMAIEQFT
>randomseq42
MDFADVNKRRTMLRRKESQTPQDSRLSKTKINHASSQILRMASLLSFKWTVPFFHAPQRE
IDSLTLLSNSDNMHDEENGSRNTKYNENRPPGALEHSEDGLKSIARAQSPFRSANFVKHS
QMLESFNYILVELFKNGKDVRTTYKVYEGFSSAYDESDPYKNVNSNFMYRSSSFRPKRID
ICKRAMPPNHLDVVIFFSGPVDNSEQPEPKPTTTFLREARMTQLPEEALQTSNKATAQAM
NPFKDVTYYADELEDRQRSAKKNSIPSSFPQSTENADRLYNTVLSEADLRYLKRDPVAYP
QARPKLMLNG
>randomseq43
MYTSGLSRNNAMILKFGMNDNEVNRPETSMMEPELPLKNFIKHLKEKVSHWPIEALDTLC
ASNGVYDEGTESRNYLVPRENADAMANEDPRYESTDYFTILLPADQETENLADDCDRGTS
YLLIMNKLSSASLGPDNLSPNMFSVGEHDSSATGKFTVLELDTTYGLKERKCGRISNHTM
CNEYTDIKNQHTSPADGFAKTTEELISFHLRFDNLLLYVKGMHNIDHTKIYAIQNPIARS
QVLSLSLCFFLIKNLNKNHSTLSHADTPGSNNALENHATHVTSSQEPAVCMHNFFRTRSK
THSVKMASLS
>randomseq44
MPDSSVLRTYEVMANTTGRIKMTPLSNPMKLCAGRNSNEKSTRDSQNGGYEHKKIDQEID
GQSDKLWLFPHNNPFYSIEQQGTEADTEPIADNNQSGIGLSARSDPIIDNINTSRQNVVS
ITFVADKPLNPFPADTADEMLVSKASQLKDRSWSSQSRPYDRYSCGLEQQKDDPDFPTEL
DNVQSNGSSENTFDISVNLGGIRSDPDPESGDKWQEAESGETVLSTPFLLSTRTICVTKI
DLACATTTNSDNNHDSPVELIKPVEYEMLDDSSHSPLNVSGDSSDKDDNDISLLQDIEQM
SQESISFRIT
>randomseq45
MPYSTRGVNMEPQPINMGAHITSTAETTRPTTAGNTKGSRSHEAVHSLEFYPPELSTKNR
EINAHMLSLDDDVQTEYHFNMTRQLDHEPLFRLELRVIKDLLSHNVSVSSDITFSFQIDN
PARQQDSDSNPSTDAGYLITLSNNNDNGLPHLEYSMERMEKHPYLGHRENLGLLNKFNRK
IVPLHEGENIEVQLSSFFMGYNNNLPFVPKIRNKYGEPVDPINPLSSINKGNLRSFCSFK
PRHYVDHKQKDLIPIANSANASNQGTIQFGYSCARSENTSSYSYPIPSDIVIMYPQVMVC
YSTPIIPTPP
>randomseq46
MISQCDSHYTQRSDADSLQIQANNNGHGNKSYNDQSPRVKDKNSSYNHQHGNEYVESGKP
WGLHVLSLVQEIYHKNRPGRLLQSQVLISKPTEYTALRHSLGRSVAKQELDQTKVLMKLN
TAKELTENNIQCNMSDTSSVNLQDLSKNEIALNEFLVAVPEPRGTAKNSSSPPLDSTQLS
GNVTNRTCSYDSSSTKPSHEEQKVVTQEAQLPESHLTTKEWASLAELSETLEIVQPLSKQ
QDNNSNDRMVADNDQAGVQVTTISALSPKSLNNIDKINCKDANLSNSNINQSQCNASSSI
DDQQWQAYVL
>randomseq47
MRWLKIIIQVVMNLIYLLRALHDKITSPLQFVPSELRRMTDSKDEGSVLNQRNIDTSSQP
EAPQKLGMVIFFKQLSKYHPRNESTNTKFNTFYSYPPKNSFSISERTFVNDLNQHGANMD
SLISQGEKYVCVNITSNTTSNISASNSSLSATNKMTSPETKLIETEESAAHDSRVSQTCN
PLSELSQFAQITITPAETLSMRQRFPIRSCIKTSIRGLSGGNDTYLLTNKKNKTLNATAE
MLLHHHIYETEEFFHLEDDSKIRTVLKKKRPNEQDASVMNNSVGHEKLNTDQQLHGVQQK
IIKTIAISHF
>randomseq48
MDQGQTAHQVDSGPEANQDKGPTNTQQNKKIGLRKQIITGHTDQNSKPKKNPGNDASLKK
AKLSRKSQKEILIEGVPVPKLFPLNAPTSIQSPITNMAQTTMGSALNTLAFANCAILISY
LPEKASQNPLNKNSNGLNDDPMTENRPNSDDTLNQNNEPNVLPYKVTTVTNGKGMSKSQS
YKKRPYLIDSKAIPGADGQSRDQFILLSQMEFGIKIPKDPDQTVRLKSVTLDQIDPLYST
IEQDMNANSAQPSKREVTHNHQFNFNPSLSTLHFSIKLSYKHKDNSKPLFNVQSQTEWVT
VTTDNPERVE
>randomseq49
MDRTGMHSIFFLPQASYNIESSLASTQKFQKESFQQMGAISKLAQNVFKCNKRFMETLRS
ALIYQKYECLQNTNPNDIKSIEKNADEYGRSQLHVTLNSNNYQVLNEISNLETSYNSLTK
SGDYAQLTGPNDLVVTVARHIMGSEASFQPAQNEYPYLPPFPQFPSDSTTMNKNKSIQQL
TGNALRETYSDNLGENLQPLSQRNNSLQLLNNCNIDQCNAHHGRGFETVRRLHVAMSIRT
SVRSLYVIGDLPMWIRRDDDPSLCTFIDNVHLQSSQSNSQHSKIAIGTELQIMTNDHRSY
TSYVGLPTNP
>randomseq50
MWTVDTPASISQVPESPDDSSELLLSSFKFIVALIHSKPMNMDCFNPIAICQEPISFTRL
LNPQYGQKSSTIRTGSWQPSSLTKSNDGKTIHNFILPTISQNSLNIPFENGEDEITFKTL
TEASQGRDISLANYLLRLQDSDFNKNEDSNNPPNGAFFVEAYKKMRDFDPSNLIRLGIES
LSEKDPKSNQKKSALACNSDRTGMHSIFFLPVQNKPKNTTDHQITNPPRYDNKDVDFVGA
LDGPHIKLPVKLTIKSTVSKRNKLFNLLNLALHAICNRDEMRPPNGLPSGPEGNLNGVVC
NFKPKFPAMG
