# Supplementary material for: Evaluating deterministic motif significance measures in protein databases
Source: Algorithms Mol Biol. 2007 Dec 24;2:16. doi: 10.1186/1748-7188-2-16 (PMC2254621; doi:10.1186/1748-7188-2-16)
Supplement: Additional File 2 — Scripts and Datasets. This file contains the sequence datasets (synthetic and real) and the evaluated motifs. This data is separated according to the tables where it is presented and discussed. It also contains script programs (in perl language) developed for this work. [file 1748-7188-2-16-S2.zip › Scripts_and_Datasets/datasets/Table 4/5%/Datasets/NDFNE_s5_mlen_5_planted_syn1_len300_num50.txt]

>randomseq1
MQQKLLLANVDQRYKLYSKQQQSFLTPLDNDNPSPLSSDIEPSEAVRFSNNAPKQHKLSP
QQQSGGFDMNRYGNVADKSSSTMPEDAKNGKNNLSLHKLLASHNPTNVNQLTVRGPIYDY
QLTEQRIKITLKDLINSYNVIAIQILYNNSSRINVPFEPPQTLFVEDPLNGPSMRRSPEL
SYSEVNIYQASASMCTEKLITPYEASNMCHGEKYETYKANGPNQTKSSQLVGMKIFANKM
TLYQYVSPPNDIHSLPAGLSAFSDLHTVLALISTPVSQFSQRGAEPSQPIKTKHTNVNSP
AEN
>randomseq2
MLLPLLSTSDAPSPNNQMQDNRSIVQEMMEEHAKNLQARFLAKTQDPYTPGASDPSNTGC
NSPGLDEELYSLVTVKLLISIAVESENTLNYILVFRRVRNPNPFGKSKVLLFLQSSNESG
RPTCEDKPEHSGQNLHSSCVQQSPWTYESTINSCEATLYILLNKSVIKQQHNDILNLLKV
PMYAFVDPISLYGEETSPGQEIQTAGEIGNGPHQYLIQTVPSVFLSGSLNRRVLADISEQ
IRLPLNHDLNSDNPNAARSALTFPTSILNTICNIHQKNPTTSLLIPEFVKKYLLSFTDSI
RNK
>randomseq3
MDNDNTQPMDLSLQRHEGTLYLKLSSSDHKKSTSNSGGDNFLPDRDGKVTLSPDYSRPNV
APKYNTMGTKPLTKESEISNIDVTNLKLNGNNNDVTLKISSNKIEITPPQNSPSLVRESQ
SPFKRTTLIKSGLRSSISPQHGVTTIQSDKYLNTPVSRLEPCTIIKWIGLVGKKWITQLM
TSDQLYTIFSFNIPGDIKDDLSLVIYTKTELILRPVVCDSKSERCGLFGIAEFKLQRDIN
SLLFTVDSGTNPDGCSTERSGFTHFFSGKSMPINRNPIWSTNIANNPFQNSISSFILPDA
LSR
>randomseq4
MYYIELNKPIPNYSKNDQIPYLGNPKPSSQDKFSGEKECPNKLMIQRKSAKSAKWESNSH
RTKLNVTNLNDTIESQLYWQDYDIPPKHNNLKQNIAPSDILSDIVCHESYITSYLRNSRS
HIEFKSSWYSPNVTLRQLRFLQDLFQSTNGPSETDKKMPALRPTQMPFDTPQGQNLRRIA
YSLDYKEVSDPVGKSGTSDLAEASSIGDGDISEYPLRDMGSRQIQQPYQQLENELFNNKL
RTALAESLPNADDDKTKLQQNSSVASDADTASSVLNPGTHKFNQFKYRLSPLRFPIMIQN
KQK
>randomseq5
MLSVGLNEGSPKRIKKRCSLTPDDPPESDISNSKAIHELKHVDSLPPVTCLLFGSFIQGP
YNSEDESHGYFDIVLSFVETLSSIMTKSTRKDRLLIRLLRARNSAHNDASPTPFNIMQLM
NVKVRAYCETLRGRWDTTRNPQIRNGFLLGSHKQKIDSVDLQSLISYNHSDTVFYDEDIK
ASRGDNPPPILENESRARSSMKVLINERLIPCGKIPNPLCFNGAKYNTSVKNSESALSVN
EPYDNTINLALEKMVNPARSDQALIAIANSGHCEMQTAVIIKIYTSNQANSSEVDHDEFK
ADK
>randomseq6
MSGIKLDIDNKTIDDYEEDPVKNISYYLLAANETLWEETSLAKYHSDGIPLNYMICNREG
TTFDGSSNESTKNNSIDDYLRNDMDLIGPKATGPSLGDLSSSNTVRDHVSPYRHRLLKLL
SEKGSRETLFLIDHAALITLETVGGRCTDKIWVCENMSRALNNTAIWSLPMEFNESLGLT
CPSLSPADFKKNIIVTRYMKNLVKLNRQILADLEEPKSMMSSGIQQQKFITALSGNLSLN
ELSYHTRHKYSHMGRKQPPDPDSESITDRYISTSLNSQKMTSELEANVWHKKEGDLESMS
QSQ
>randomseq7
MAIPMCGYLRKHSSFPKSGKGVITNLSFIASFDLLLEKGYLCHSQPSFCVNSKHAPNESA
SHKRHSSENTFTAPLDEQPTSPPQDISDIKFSDDTLQVMNIVPPSSIKTDNKIPKQLKEI
GQLCSDPRGNEGSSTHPLNPHDKTNKTKASILPDLECCSLYSQQYSFILSKNISPQSPVA
ESNFAGPHRPLLEFLDMGSKIRKSQPTMETNSSVWKEKSHIPNFCVELNNSNNSLSEKEG
RQNGFADPNNPDTDETYSDEGSAMGEADQTDSKIYDLMNAQVLREPENNTRHLSNSALNN
ENY
>randomseq8
MISLPPKDNERKCGSVPKTFPKYSRHAFQSRLNSQCNRAMKMKAAKSTARPEPCLAKSIN
QLVVDRVFFAFTASQSLAKESALRQIVDYQDDPFTHVGKPLCSYHASLQNIIETERENTL
RNGGDQITDINSNPAEYSPKNQSVPRSNSNKNDASYKFETFDPLGMGEDPQSKPLNNLQE
SELNPSDKNGDMKCINAHAQQGFPKHSGDHTYEPCREQFSSASAGTSAHEVLILTSLCRI
DKSTNDKASMMARKAPNNSQDANSRIATFGSTLEKEMGLLTKDKDRLKKSNDLMNETVKS
EPT
>randomseq9
MKFGLILKTENLLFKSEEYAMSDVDTRLTFQEVPQQKIILQASKYNKNFEDTTLKGWANA
HFVIWNNACEHMLNVPNILGFVKNKHLIIANWISLFASERQTEPPLGKCTLLFFHRGSQN
HTSYDDTPRTSQSTFLLFPSAFGYLLPECLAVIMESNNGEYIQSETRENVSGTGTTRATS
KCISHKEKNTPPEENWAPGLESDATILAWTERNQPIMVTLSDGPALSGSLKPPILLIELN
RTESTQHSQIGSAMNESSNNRRCKVFMYEQEKSPIAQPPLTLMNRPDRARNTAHEEKQMW
LCK
>randomseq10
MNNRMVLGQQCTKKINLQNGLQDTQQVLSFSSLQSDIRISSYPEKKQTYEKNFSNQMQEV
KYSSEENLYFISMYQGIDLQMVEDLIWKIDFLFSYVIENLFQSSGNINLQMPSKKIMIAS
VMVIMVTRTQAVNATYREETSARPHPLWKRTEHPVTIVSRMLNNDNSNDLPPSNRDASLN
SQSVLEPDDLQEQREQGTQNQVFGDGSDGSVPDNRMSLSYTPITDCSEAKIPPESKALKK
VLSDADLSQDKSIAILKPDSDIKEILNTKVEFLLEVTPKPGKPTKPAAGNRSMSHYADWQ
NTW
>randomseq11
MSKIHQSVFTKFSSSNLLARFTEGTEIPTKTKKKSTKQQGLYKVKNHSFPVKLLDGCADP
SITQQKDTPSQDYVKVGNIPMQGGDSSCLELFTKIVNERNQQQGDGKPNVLIDLQERHSG
STKRTQGDPVTCQYTHIETASGDQKLRFMQYKGNDEERNNTDTQIIQTKSDRNNKEEKNI
SISENVESNHSGLKTFLLHNVPIIPPSEILPMSGNKTIPGLVPLLSTTPSNLHHAPVAEK
LEIKTKSSLVRAGLPSEEIREVLIQSEECKQNKIDHGSQVSSEPQIGGSKVLTHQWSWYI
EIT
>randomseq12
MAHDKNKPFNGSIKESDVHDPNKYQGSGGELYMNARQFGPLKFDDLQLSKYKPFRVTSGA
SNMGIGCSTILSQFFTRSNMESHSPSVCIPITPLERGKIPMNDELFFLTWPTIHKSKYQR
ASSQISELLQKSSIGLKNSISAMPNVDIQSNHIPESCYIKKSIKTQELKPANSTDNPDSN
VGFTSNEVTGLFVNQTPFVTQANNPVELLHIFLRKRHIDIPIKSEEPDNKSPFQAKTLKI
DKNYDYCIFLSSYNVKTQTPLPSKGDFIQRHVQTFSGDTIAGHDKIEEAMCKHLLKSAED
FTK
>randomseq13
MPDYIMLKGLNNLCPNAELQLQDFEFMEASDNAVTTYAFLGVPNMESSQIDSGSGKIGMM
KDRSYNFTDENNDPFYASETKFKKTGPPPLPNECGFVYKYSLWSTKQTNSKIPHDLQPKL
LDERLSGTGQLGKSVSERLLICFENRDEMSPDPYLPMKCLEVNSLSFRPLGPRSNRKSFD
IVDKRRILTETIDEFFSIVNQSQVAIDNINSGVLELSKIVGATPCLEEPYSSGQITSLYS
NNVINAEKRSALKNADPGSAAHLQDAIECATIHRDLQCELEIIAPSSFKDNSFLELVEYC
LSG
>randomseq14
MKKRLLQSTRFADSALNQTVCTRYGGQTITYDTSCMNIVLSTGGRASSSASRRHSPKNLQ
ERTDEHNFPANAPCLEMSSLPPKSLSNKEEPDNRLPKPWSYSCIPNDGMHINQPFFIMEE
SKNERDLQPLQMLLSNDRSYIPNYQDKEVQTQTKDTQKKAGIINLSSPLNIDERKFLDEA
NCSENGERSNMSLNSIWLYFDETKQSNKPLEIRSQPLWYYYWVGPPLLKGNDFNANLLSV
EHLIFVFQSPVPSLFISLPSYRQQRKKQTHTTGHLLVILVLIDKGNNKFHESYAHVNPGD
DLC
>randomseq15
MIFNWRFKEDIDTGSGESVTFYNIISANYMNNKDSNPLDNLLLPDIRNQKDPPNMFPKID
AFDFKPFVAYKASEKDCSSFVERKDGKWKREKKSQRQETAITLLRQLEMGDLNFGMTTKA
ILTTVIDLGPVTEEDVADLKKYISEFTFNGRSYAFTLSDLSRRVQSSLELPNKDSLSSAY
QLDTRDPTRARSYEKTEEHQESTSNAKALQQQGFMFKESPRINYTPCNVKTFRFKLTSIF
NNAKETLQLTVDQKLPLSQIQTGHHSSGQSGIKHTLNGQAETNPSLSTCPHNASKWSTYD
IKE
>randomseq16
MNNIMSNNRKVQSQLKTTSNDVRSECLPGHTNQPFTMISQYPPNMTSGKSEIALSKLITF
FIPGNSEKQRGESCRFTGHVAENEQQNKHNIISIFLPSHKLSSMENANKNKNDDSTSPSP
RAILSNDIDHSTGELKPNDNLLILRDCISLKFCASRDLNLKKDPISPSIVYPDDLNTASA
EPNESKERTKYVLTLDRQSSSIYLGDGQFSPTSQQSNSGHPSSVCKPFDDASQYFATAPI
ESELGKQKAIKRRELLMLVFTDISSNEVQVNTPCKSSDQSFDKSIIILGVFSELQTNSVE
EPV
>randomseq17
MSGYFLTRELLNPFSTPCSSETNKVFMITNLSKVLDMELVHKQYQCVRSYCSQTLKSNRI
WVNDSTSKVMFNYSNYYKPHNICKKPRVFPPQLFPYCMRADTDIGTSRVASNSKKENRFR
LKSISQNRYTDLHDQSYMTLSIGFTDMVFCDIQISNEKYELLYQIEKDDITGYNATLGSI
SMLDGFGESNPHECYSYNNNEDAIWPKIWLSSPMERPQLGVIFTTQLTAHFNLLYVDTPL
LDQIVSGISHLFYESLTALIASMAQMDMNTLYIHKLRKWLYDSKCSKQQQPGNRQISMIK
LNK
>randomseq18
MGTGTYNQHDFVFHDIEHTGTYAFKLIFTTTKKLQNNPVSNHIQANLASYSKQRTQPGND
NSKLENECFMKGLAVPIVLEDQINSASSDNQTSVQQDNLGQFWNSINDNDSIYNVFSYPN
IETEDFSLNSRGTLETSNDTISQNDEGETRIVIVGEDFAGHGSSQPQKLNNRAPNSMMKD
PGIGQNLSFLSQQTFKDHLIEPYNSLQSKFVISDIIKIESNTEPDNANNNKDAQSAATSS
VSVLDQTPQSSDPEQSKSSSKDLPNDGILSENITSSDMQQAILVYDEHRLLPDAKLPNNS
TSS
>randomseq19
MFQTYAFVQANLDKSLMSSREEFVNIIWNYLNHIHETPSTNGTRNDTGQHSLSMTPRSES
LQAAPIRQLDTISGSFNSEDQVQYGRPRIFWQVNHNIDDRSIEYQQQFIYAFTPESDTPH
INNPINEFDIECKNTKVIPKIIGNNDENKPGELGNTELDVNSQNNQSPGRSMHGSDMEKL
AWKADKPTDIYNRNKKTDVSPSGSTPMIDQLSGPIYLPDHFFENASALLKSDGRSSAETQ
ETDPMPSHLSSDKANSACVTEENLNAHFSQNTDAAELVERAFSMAEEEGTSVVTTNTAPH
GGC
>randomseq20
MANATLPESNNNKSATGDYDDVNYLNNGPLEPGYPYNKLKNNKMRMEVSESNQQRLALDR
IQMHWPSVSPHMNLPAMDSIPNFNADTMDPPLNEQEGENKDNDMKNFGRSVPQDLVQVSS
STGNNNRENLAPLAPRSTGDSSSDVNAPKGSKANWSRSIPESDDKDTAYITLFPKFCDNI
DCYSPPAFSSQICKSSMTQNKAIFTTDTLNLPIPPYAVNKSSLIFSGASSEVKEQVAHTM
KPIDMLSHPRQAEGTEDQLPNKAFFIEIARKSTLSGNDTILASRGMRSHTNNGFPSTSAS
PKL
>randomseq21
MQSNKSHDIIMYSCGIQSERPRDRLDSPTTKQKKLDRMSTRTLQSRHLLRSDNDCQNLQE
SADGEKLGNMTLNQTEVQNNKRVSVPFKQEWCSPERQRNQTSPIESLRKNGLTKEIKESE
SKNPCNGIRKKERPLQGKKSEMNNEVSRILKYNAYKNVEPLDDLVPSHYVNTIPASKNTK
WSKKQQPNIFVVKGLLIQKIVGSKSPESNACNNIPQSRQFLSKSDASAPFTTPSANENEQ
HFQMQDNRPVEDNRSNRKTDNTNSLPSHTTPKNNNKLDKFSPSADIDISNVATGITGPQI
AIR
>randomseq22
MIDSPTKCLIWYQNKHQAYLEYSMILVDAQLSFYLPSLSVTSRVDSNSFRPEIKWGTLSL
HNPNLANLYSETAIQHVEDTNINDVDTIQLQKLNGPLRSRWKDNLKEQLIFLKECKANNA
SPLNNDGHTLLFTRTEPNNVHKRAIKTETPQNEVIDDALGLENQLSPLELNEPVLRDEVY
RPDENAGNTLMVANLATDEEAGIEQLIKKSQKMKMKTDELHTSKSKNTTDLSKRNKSSCW
SLSNICAANESEIEDRQLTNKDITRPSAHSLLQNTIHYISIFPMHSPNEFNNASNTANKN
RLG
>randomseq23
MLEQNITLTGFIRKNYQKNAYSWILQNFFTVRNVWRNFKRKAKGTSRTTYRVQNEGKNGE
RPEGTDHDLASNQVATNSKNNTSLEGKNAFSYMFKSPQTNNNFEMLIRDLKKFADYRSNS
EQLQYMINDTVQSASNNPLNNASIPLSFTVRRSAGPAAQNSDVTVGSLTNTQRLPYNPVV
DLSRLFLLDSQQKGMRPPRKGEPAQTDQFTQLDRDIDHFAQKRQSFAYNKQNYPSNNKVN
NRSGNNHPLINNNVSATVTTNAYFGVLPNDILEPFANHKQTKKLLDHCCNLSRSLYQIKS
EDQ
>randomseq24
MICPTETYDNQLNNASSKTSKGHKPPSKYASASSNQEPSWLAKQSAKMANEEPLSGQRIY
IEPEKSDQTLRTKKVQDRPPNELVLVIKSSWDSVCIINNKKEESMYVSCPRSILADLRNL
KAELNIIKNGGIDALQQFSLFLTSANKKELAEFTEALHPRFEPWNLISKTWFFKKSSGHK
NPSGKLIDDLKRLPSKDRKLKFQYLMNHDNELMDHIHQLKQDSNTFNSTPKNNFNEDLSG
PNSAKQNVNYASLHKKKPSGSPEGIKRLHLNTINSENPTMESTVDNLHDRLQQVKGFDTA
PLD
>randomseq25
MMVDFDVPKGPNNLENDKNPRSKTLDFHMSDVTRKAYTHESKIDAVDARTEALPKPNDKQ
SAPNCSMQQNTRVIRTVQTKWRVAGAAKFQRIINVNGTHPTPSSTEVALSSGLDLKSVEE
SMKDSDDYRNIIDKSVQFLSNEFEVVRCRMFLNTFRVNMILLTNESEGLIIHSASKKSHL
KSAEVIHGSEQSVCPSSKTPTSFNNPLIDQNEPDTSDKCPQSNEGEKQLFKSLDQFIEPE
RPLPSQTLKYYTQHREQRIVHSKVPPASSDIPLQNRGKHNPTEETRIKFNIFLVQSLNEV
KEL
>randomseq26
MQLADTALYEQGNIPGRTISGASIQLPMGPKFVLLPLSSAKNNPDPNSSNIDSVQLILQK
ISETTDVVPTKRSTNKASLLRAQTRDGKDRDNSAVANITCKAKSIKVKSQPDNKNQYTKR
SILMSVEPNNRFLFESPTYDPRKFSALFSVDQSELMVETQEIPFIKKNEDLASKFQEETS
SLINSISEKSDPLICVRSSPVGNNLGIESEVPHDHSNFFKNSITHKSNNSSNSQAFMLQV
DKWSSSCNDHSHLNWPKHRIIFDVTSFNDNDALAPPRINMKSSCNPFQQPGNADMSDYLN
YID
>randomseq27
MDESPSHGDKAVEAFVLAYSTHENSLGPDNFYFNSSLLCPKFADDIRVWLSLAEIMMWRR
KNSSNITVSKKSETSLPPEPESNDSFVLSSIDNLIPNRIDSCGSQPLKPNSIIDMFKPTE
NDAHGEFVNKRIKKGKDLPQCIKDNKRMSEKIAVNEVDLHLRSSVSHVDNDLENDRQPLT
NTVIGNPYLELSSKAKTIPTTENSGNKTVANRYQQKTESDQTSPSYTSRKAGQLNNSAIV
NQALTRALKVQIQKSLHESGHAPTYSNLNIEDAQPTWVQPRVRHNINNRETTSMAEKTVL
FKV
>randomseq28
MEGQISGDEHLDKFLTEEIDHPRPIDDVLGNVLREEKANDPTIRENRSRNLSSMNSQPFV
VSSRSIYYRFSEVETRNNNLANRRHVSNPKKRYEILNFEHRQLPCLDMPSITHDTEMEGN
PSKLKENCCSNKLLNVEKKVVRLDSEDNTTPTPNKPPNDLSRQDSFNISQRIVDKSKSEA
SPSDRPEHDMILPRPNLFTVQIQHSNQVTNHVENSSKSASTTRRPQSMRKSSRPSFRIIV
QISARRIDSKINGKSTTLTYIQMSTKTVSVFSFHKRIAPPLMLRINSSSFLPGTEAWKMG
DML
>randomseq29
MYYVLNFDIKDDQTSSGYDTFKRTTRLEKNNRVKQEPLGDDSTHQLSNASSVYDQNPQAI
EKSEINGPMLGNKPIASTHPQFIGFRLFTGLPEEENTIEDIELYDNKLEIDSVYNLAGSN
RLLPSMMDELPGDPGKKGSNQDLSDSDLNPTAPISTNMANALLSVYHGYSVPFSLLSTAS
QISHKLNEQLDGTLEPSSFPTMTRLPNPWMFKHSRQHHNALAEYMNSLISYFPFDVTTIA
GNKYENCCEHHDVDKGAYSEVNKDKDPAADNSAHNQEPSPVRVVNTENKNSRSEENNAIS
KDN
>randomseq30
MIMTKHKDCISPENNSQLEFAWNINKHKQKGAQNINGDANFQDFDRPPLCLADTCPFIQK
LCMHLVDNYSNDYLSRSMLVRYNNKINNKRLVFYPGTSLIVQSNLYFMSMGLKTNDSLRF
DSDVTAFNKERSARKITSMLNLVTFSSPGKHKFSEFKSIISNMNIAVEDITPLVTLLDCN
HSKYLKCAGSGFPEQDDKRQKYIADNHVSDIDLQASENNRSQDTVANSIVNSHTNTPELE
REVNRFPANHLYIKNTNRSYKNISNNLIGNIFNDYAENTQHNKESQLQTEALSTLQRTLY
APR
>randomseq31
MTAGHRTRENESKKITEAPGSIKNASEVGFSDNALKQPELTEYSKYRLIKSMDIVNFINL
KEEVDATYPQKSITGNQINLTAQSRTFSPNRKLWTKFSGHFGDPSRYTHSPLPPLYEHAL
NQGSESCSTRECALLTNGELPDNKYLIGSNIVDKEKPPMQEEVSDQLIPQISSVSMGSND
GLLKGIPFTGNHNLSGLSSLPHAKHSNVKEHMDVHQKINNMRDMMDTIMKNNTIQGINGN
VSNNITTNQDYVSSDESKDINFVRLCQNNPRDIGINSLVLANPIPPISESISISSTSTHV
SEH
>randomseq32
MKTLKTIKQSNERQDNRSSLPKGKPLENATNNERKPVRSPGETEQAKICNVDSSAGKFGQ
VVTPWNDPLSSNWTMGSSKIRDSVVMGKLQNNAERCDSPTLTPHLKKSFGISKPTNNSMH
RFNATTHQDANASQDLESKDYSGILASFNYVRAPSVLRDSHKNKNEPDESPLSGMTGSHK
KQHTTNYSRREVTILESSIDFKFRLTEYLEAVRESHLLPNQGAQQMVSPSKNHPGCRDVQ
ANIHQVIALFSPNNENNIVHKLNSSISLNDENVLIDSRKQQVCPKAQDPSDNMSPSVAKL
FIT
>randomseq33
MSFQDGNSGKSEKSTKNDNSTIDINGSSERSAFQRKFQDKGKKKNEALEHYSDNRTESPL
SMPKDVDRKRRDYVNTKDFSPDSSVYDQKTFSISLNDNPFNMSTFSHHKGSPTINADLLD
DAFIQLDFLYLAIRDMEIIKEFSSKQDGLLRPIQSTMAVLRKGNVNSCLSDDHQVSYSSI
TPYDLASLENNEESEASITIGISLASKQAATYEANEETNAAGPLFTISDPSNTQAKSSKS
GNFFTVQRQDEMKLTESHGITLDNKNKSRKIIPKCSQTDKNEKVKCINDGHVGYGNTHSY
YKS
>randomseq34
MSAPRASLFTHNLDADNYVIEAQENGAASNALKPDRVFQPSVNTDNPNLNFVKEISSLSL
LLSENLTQLNAQLNTTVLPCHHRLDHVGKWHECKIARYLPIIMRQYSDGSYFNGAGKDVR
VDTRNSYSSFRFLKPILMAGRSTLEFFTQKEKLDSSKHHRSNIVWFYDDETNKYEPSGLS
SSGLESMSKAFTKSPSDIYAGDQNTAPYNLFHRQDARLFRNHNDSRNNDESSDIDSDSAL
PGMKVLGNSLIKMLENILFSSMISSKILIKYSKTNLQADFFVPRKPHFHICPPLKVQVPN
KNS
>randomseq35
MDRDFLTQSLVDDQAESANSDKPMASNSLRKLQESSFMSATLLDRQMSNTFLMNVVKNQQ
LGFTSVESILTSNVLEHDEVKLGGIATSSFPNILYSVVSQNNSLRSPDIANFTANRAKFA
FAPSQIVQVPNYFNLHSRQEQKQSLDASMNAEQMTKLKSPLLDRLRKISRIPKKTASGIM
NEDQGVLGSQNQNAEFSTHIRQAINSDNQYAHHEISLSHQTSSPKSKTSLKYSMEFNCIH
FTRSTIENQNGLATKDIKDPLEIQIFDMRAGKCSKFINSYRQLPSPEKSNNINLSNPMEN
SSA
>randomseq36
MSDSLLPPEIVKQIPPPYWEMDPRAILHNTGESLHNHTSLSKINANCKSITENKPDQTKN
KLQNSPYEQMQKPSMERIMSLSNDEPDANRIGNIGCELGVHRELTKSNRGNIRQRASNSL
QKTTLSVPLDNLKSSQSAETDYANQLVHTFQEPSPKSPARDVAYPVDSFLPTEILLDTGT
PSIGSLINNKLDILQSAQKKPEHTSIATFAGHRFYLDIPSANETSPEQDSNDKEQKTECC
AYPLKDNKESNNNLTLSNNDPLIDVERTCPMIKPFKAMLTGDTPTKSKSSKLQKSEPNKV
VPS
>randomseq37
MSMRTILQKPTQGSTQSNQSWQSSHKNLVQGVGRPDRIGRQERSSPNRFSFGVFFNTDTD
ENQLSITDNIHNTPNIQRKQLIYALGVSAKYETGLLNLQQTSDSPNHGVSEVVFIPNTRY
SPSSENAKVSESIRLNSEENPDDHKQCLARHSACFDYSDKSYDKEEEIYNILSSMDSNTT
TMPSRNLDKGPEPGSKSSDSPLIKSNKAIMSISNANRGSSLTQVDSNTANNSVKDKNSSL
TDNKIEKAIHFGDNMSTLDFESSSHSSLSPNSISQGPLLSCFDDVTIVNLNKNQGKNEAL
QKL
>randomseq38
MEVTKNPNLMTFVSWENKLNFENRQQSKNLVNMTKKSEKNPWPESQPPTDHNVKMYSMNP
PDCDIADKGDHTYSRTEFNAGSCNLVNLDRPSYRIPGSHGPIQSHAWMEIDLTDHIACNY
NVHANAVLMKNLPDRFESKDMINKISNEPGTLLSGNPDDNNCTSKKKLKEHDIYSESIAF
QMVAENKSGKQMSSGEPEHSSTFAGLSSSLSVDGSRTQWMSQIPPMDKNEVAFTANNKTS
SEPVKFGHDKMHIIKSNCESTKNNKSTLCPLSGFTNGGEANPASYSRAHVGPAGKQYDIP
IIF
>randomseq39
MYPRSNKNAFDNLAESTSQSLPRALNGTSVIQVSSQQEELFLGHWIPARQETDKYSVSAQ
SDYVTTSILVKLVLIVENQLTKTSTGSWSKPDNIVTQLNKLFVAYCANSDAPTNAIYWIN
IRYKPRFSVPLKLKSLSARKQNVDHSHPVSIPGPIVDGDSFILEALLSNWQSHEAEIQGI
PKVECRSLFINLLQPSHSPVFPASLPIVSRLADVQSASQSLVSKISDSFNNIEQSIIHIL
LNFSMKLEVNSIIQLRKRNQADTIPVVSSSSFITVADSNKIQEKNNNRLQSLFQQDKEKS
LQD
>randomseq40
MHHSFKISLIDNTDHPEKTNLGSKPVFSLPPSLTNAGAAHGQQQSWSMQLNIASNSNLTY
SVEEDKILIRYNKTFFNKVMQQTPDSRELPELKEDLPLLFSMNPFDNQSNSHKQGTQILE
LYTRTGWPQPSAMLSSTDSNLFDTRSSLELLTRNAFNGRCNCAQKRATKFSENTDVNVEK
ELVSAFNENLSKKNESQSLAKNNRRKNFISLSPVSRAGNSFIVSNGLPDNWDYINSKYEL
RSTDKQGSRNIADSVKLEDLLELSESKGQSPLNDSGTLTKVYIKKMTRKVTQYENLIKNR
KYA
>randomseq41
MLRSSPQVEDIFTSSMSTLLQTVIITTIAIKNSFDQKKQSAENTYISTPRRYEGNQNMPH
KCIHYNSVRNKDNLYSQEEFRSVEGTSRGETPKDSLQQNNKIGKIRDAFSDQSNKGNMDN
KDEFDNLFNAHAVRNFSRLVIHSMNLPATLKGTTEESLQTEKDKPPEGHPQPELSAHLIR
RSKWPIPKNLMQSQFDAMPEDYYQPTTQHVLLKNEGSRNTGLPFLGLYSHAKASDNKLTE
NGSEEKGTISSGLPFLFAVDNQASDMLIFAARLLKLSNNPSPSGPPQNSVTLASANTQEC
PDP
>randomseq42
MNQMSICNSENTEKILLQSTIKQRKQYKPLEFIEPENSEMKVNDHTTFPSKIFLSHKATT
SMDLHSSTEDLDTSNAVNTPAKATPDTRIVPGNMAEEKQYDAQYICGYNMDPFSFNEDAL
YESMNSINPALKGKGKYIDEGGAVMRNGDYIYTGVASLQLVPVGKNLNGNYNQKDLEGNS
LPRNTTRTNELNMRNVVATSNGDNISMSAVSNKSSQNQAYNKSTHPPDSMDDKSILGNWW
PNGDLYTNLTYFHGEEFNNFITISLRWREPDLKSTESRDDITTPPFISKQIALQLELCND
GSE
>randomseq43
MVHKLIFLRSSLNCCAVTCTNSQMADASKGDIASLKEDTLRPSQLPDSFSPSSFATYART
PLVLNQSVIYSRSNTQSSTYYFGNEILADDDETNGKIENKGHELPKTAIRNNKIPFSEVC
GATGNDEIDTVHLSSRESRNVVPLVINYLITTTQDDDRLRNQEMNSSIISDFQNSIDLMK
PYHIDTFTDWDNQEFGKLRSNGNLSINLTTAGKMNYSTGQSPTDKQQNKEWTRVNNVVSS
PILETALNQVLIHRPNSKCKFLKFSKQSHSDININLLEESPEAIRESILTNKFSDEVESL
VVT
>randomseq44
MLNLVNNHMPRLLTTSQPVRRFHSAKKDFDHLPYSVIRQVPDKNLEVQHRLSKPPELSMG
NLSVPFLLSKTFKRLNNPKRYHCKWPSLDSRDTKNLHFGPNKQTHKTIVWHSYYSECVRG
HKNEEYSSRINPLILWASVSQPRYSSLPTYLQINHEGTLERVKTELSDQKPPLPSADPAL
NTVATLLKSNSAARELEPFSNFINSPSPTRKSSIIIYLKKEVVITLSPPNFTKQCAYATN
NKNELPNPSDREPSELQTRENILNTNIRDSHIPENMPYTSYVKKVIDFDKPCFIEESSPK
IKD
>randomseq45
MANEIAQLGRALQHTLIIQRNKSNGVQHLEEDQLSVYSRGDQDKVRVVQSKQENTYIIVE
AASHLPHTNLIFFEFSHSEECASTFKVESYNVEDSIIVRKIRMHERDITSSFEDSNLTSQ
SMSELVTLSNGLFILSENNSYQWLDNKAGKELTFEQLTHLYWRIENKMGEASAETGIKKY
KEYRNSFYLIKRKHVDRDDAKFKSDYNQFDQMENISNEYSIKRFQNRPVLSSLLKSKSDH
SLECEVQKSDTLNHLPNGDEFNNLDAVFMDPIHNSRMGKSQTKQYQKDNCDNGKSITKEG
LAP
>randomseq46
MMSWDQGGSADASSISKVVDDHPTEMEFLPPLNKPTHPMSSENQTNNTNFGNRTQNMHIL
DTPASREGTPKKNNKKEILLNNLDSDTKYNALQMPSIGLNEIARQLVANNASLAKLLHEP
INVSMAYFSLVSSTILSASAPDDCKSDMTIIADLSLINSVSTLVASYQQLDRKEATIRDK
HIYFFIQKINTQTYCDQDLGDQTSIKAKSIYRLQAKDANGHAYPISCNSAWPVWYQSPSS
LTPNVNSSMLAAFNIPQNRLEGSASGPDNELSLEGDYSPGAALVRQPSIPDSQRNTLYGH
GVE
>randomseq47
MLVPPSGDKSNNFRADRLVHVDNEVTSIRRPASAPGFQEYDMKQNEEIGFDANEPFGPRI
NVSSLLSFLSAIKKDGLSPTGTSTGQSKSLYKLSSMAKQNRPENLCSGASSASNPKANTQ
TAKLYIEEKDQCVLSFNTVLVYYAGRALSNLKVHEGEKVHEKRGRNTHKPKPQKKLTLEG
TPDDLSSGQDLPLNDLLMNVINLYKDEGIGPINQINGNLRAMQIKLNQTPSQIPSSNFHN
FGHGLQLWEKISGQPNEQHPVIEYRLIIHDPDSRQSLELGAPRREHHKVSEAKLLVGLTS
IAI
>randomseq48
MDTGTECSLKNLNMVNTPWDNNTLYIGFNRRSLCSQQLRPNFLPINPSTFKDKKSKKLIR
EVGLLDQPNNKKKTLIIRAVNKHSTTNDEVGVLLDTMGSQAERYGNRKDSMLTNTRSDIP
APRGPEHKLDKGCSESHSIPMLSFNPLGEINQPAKSESKKTYRRRGLQLDKSNSFKDHIQ
FSLDIKTWSLNSKTFKMNYRNKGNQSPPTSSINEMHFLDPKDSLELKDWNDLDSPLEIDK
MTNAAGKFACYAFSNTNVYTSDSTLISVLHEQVLSYKDKLSKNNAMGNQPELLNSSSLNN
PFS
>randomseq49
MIDSLNREVFELIFLTNNDCHQLLATSFAMRIFYNRNAYHNANKLTDILLELKQEILKFT
NRFDSSRYEAMFDESPKFNLTQTRDPLTQLLETSMMQTQPFNMLETLDSVNELAKNHKCR
LLPATSIYTLQFGLTQKSFYTRPLLLTKDPDKEEADCSSYHGATDEFKEQRHLTSHIGTD
DSLLHNDFNETPEQAAPDIKEDQETPAIKQSPGTDCIGQNFNSELSLPNEGSDKEQWAFD
EYEMKHEGESYKDCMYPQIHSAPSATERLNNDPNSASLAELLFQERRSPINPSILRLLTT
NDK
>randomseq50
MWVLIKSSRLPSELQNSVPRHTETIIKFAFVKDTKNLYEQNRSCNTGCYLKYSLSITWVM
SKNFSLVDNLGERKAQPKDPNKVFAQTDHDGYDSSRSEMSTLLPSRIFIQDPILPTNRHT
STDLSIPDKSQVQLFVYSIQKLNSRQKFDNDNLTAKPLLLCQVNEDKSSPMARITSQNDY
NGSYNCMTPSWCDMLKPQWLPDFNHRVPQAISNMDGDRPRRSYNGKFNKMKTDELLAERK
QILNCEYPQQKISTSNQQTFSSHLLHALTSNHGENNDFNETSSLFEKRTESSHLESGPNR
LKN
