# Supplementary material for: Evaluating deterministic motif significance measures in protein databases
Source: Algorithms Mol Biol. 2007 Dec 24;2:16. doi: 10.1186/1748-7188-2-16 (PMC2254621; doi:10.1186/1748-7188-2-16)
Supplement: Additional File 2 — Scripts and Datasets. This file contains the sequence datasets (synthetic and real) and the evaluated motifs. This data is separated according to the tables where it is presented and discussed. It also contains script programs (in perl language) developed for this work. [file 1748-7188-2-16-S2.zip › Scripts_and_Datasets/datasets/Table 4/5%/Datasets/SSN_s5_mlen_3_planted_syn0_len300_num50.txt]

>randomseq1
MIQNKIEDLRSYPLDRYGDNNLSNGSNDARIVPKRINADLDNPDCFNTARNANARHGFID
DSEDYVAKIGTSKNVETSLAPHENNKKGQNTVLIDNSANHMASIDHAGFETENEYHTYAA
PILFKPKKEPSIPEMIHKKWRFRNQSPNKAHLGLRAIVVDDEDYYFLEKPLIHPSDPADQ
NFFESASNNKVQPESRRFWNFDMLGALYLEENRPKRSPVQLFPIMTLRLRNPSAEEQMIK
QPSPPKASSETYRMYGFAISYIFNATAQYCSNTGAYKEAVFSKLLESRGKDISYNIRNVT
A
>randomseq2
MSSLACFPQTSEYEQHSGATCQYQSEGPESDAFENSFIKIFSGSLLSCTKNNNWHLDRMS
LIYTENPWTYKKDSTPSKGIIEPSNINDTMNIHKRLLSSHIGKSNSPSKSNFNIWSLHAK
LAKVTGISVEPQHPIPKPFNNSENESQKRLHESQYRPFVNDMSLEAQRSSYQKLQFIYKA
SRSANGGGSNENTCRNLIDKRHIPNHLSSYHEDTNSNVSSTLRRTNPNNHNRGMEMYTSL
TENMFRNLLKDKETQADAMPFNKLGHLDPTKEMGESPSGSKLKNDTKSDYESSQAACSPT
K
>randomseq3
MIKTLQDTPGHSSPPDLMIAIDMTFKKNSHTGLSNWLNLRPNEVAPMRDTDNKRYGLLKG
DLVFPIEEEEGQELVLNTRLRRVSSFELSQDTIDKIIRDKITKKSLLKKNITKTSMPNRK
LEIRTDFVINLGFESDTRQGIADLVNVVEYQTEDENDSANLGDDPLSSAHTAPDPRIDLE
QVNIADKKINLEDHADNSQVLSYEPMKKVERKNQSTNSSPILNSIVDDLIKPSEVGMPNS
QKVEGDYPTEKFTYQNSKTKRPISSDLGSKTHANFMILKKTTREELTSASALGSLEKNFK
A
>randomseq4
MKSFINLPSLPYTMSIIIASNAERLVELKSDAQNGTMVNCKGSHEGRPTQLSTGLIVMDI
LSFSPKESTGKSIAFNNLVRTDDLAVSETFAGSLRITYTSKEAVAPPFAKNFNAQNLLSL
NLSSKECTAEPVRKSANGSIPKETNLRTLQKTRGVPEESTAAINTKFNLLHQINKSKNPR
LSSWSRWPGLRTKTSANQSSDISEIQGVKYSDKTTQKNNQWNQFFNPEAFKSNEESVKLP
ISEIYAIFANKGVSNGNSVQTLQTDCSGDKALVSLNALEASDESNLCLNRQKEPPDKHKP
I
>randomseq5
MEEDKYTYVVSVLLILDINILNISIKNGDANCSAMTKSNDEIEDDDESFNFAFQEKATGD
DNDNSSASRLKKGSLENRVSQYVIPYRGRLEKSGQPPTIPNVQLTNECAINITFGTGAIQ
LPECYTGSDFFLQHYSLIKRGVYLNRFNMKAPALPVNSGRNRFRNCLDFVCNGTVGRSNI
VQSEQNFILLTRSNVEDNNNENDGDDPITNSLSSSFAKNKELNISRKDLPTFADYMRSKS
SALLDNEEVHVLESQKDECWPKKSAITEESPLNAHRTILVTILSSQSKLNKEPHVPSNNA
C
>randomseq6
MGMSATQAPDDPKPSKPRIETVGEFIVTIGGNVFSTPLLQSIKAPKCSSVKIQVNYMKLL
HSITSELPGSIKPLNADRTVGPAQNTKFPMTCFKPKMMIPASNRQEQENQAQLKTANLPN
FIYLMCSNYNMDLNTVGSKQNQLFTDPQSLSSRFLKANEKGSFNIQPNSANVKNWLENDH
TIFVTNLSGSTPHIVNDEFNFVNLPLEAPKNLARAVHSHSYHYSDKNYQLMTHTTTMEIF
YHKWTSFKPYQPSSESSTGPPIKNSAIERPNSSPKVSVKHPHNQQQTNLTIQTYKTLKTF
N
>randomseq7
MSKNVNNMGANDPEPENNGHGKIAETGYVAESASDCLHYHTKSQAVDHLDVIQNTDSDHI
NKITDSTTLCSVSNYIHRCPSLLSTTDQISNEASGNFKISYSQVTGASDPLKNITYLALV
PSEKAQLGKHKMERHDTEITCVNEVWMDTRVNWPTTDKRSDLASSENTRNAQSKSEQQSL
NANRALENRPASHKRLVTRIQRTAQQLCSLDIRKLESKELKNLEENNIFTVSPNKTDGKE
TYLDPIADSGNLKLHLNDLGGLPIYDTSNGIKIHSTKDKSQKVNSPSASPLSREPFINKS
D
>randomseq8
MLVIPSLESVEDGLTAWTCQILPNVSSSMSDMPQVLEPRSPIPAPDISNPSNQKTPPGPV
SINSSSRYELQTCHFMTSRQNTQKHPTLEESRQQDPSVSLNRYQNNSNTIYNDPLDITSA
MQIKREKKSQGLTLAYSTRNFKNFINETNIGESATFEISEYSYPYVDLEQQSQKRTKGAE
DLAFDETSSSDPLNLTPYLVEIIMNATAPSNHSKSIMGLTSQSIKVPLSPFPYKTPLSSK
AKDEEEAESTEELSAIKIPTPRTMFEPKSFEDQDKFIKLSVNGPVDSNVHSNHQPNETDT
L
>randomseq9
MTYTSNRSTNIQIYTPPDRKEPQKAAFWLDIISQNAIFTETFLNRPNFRFSSVIKRLFFN
HKNRPRKTRNSNQSYRELANSAEDFKPNSSQPNRLIDRSLDAKDPGLLPQPVNDSTGDMF
GGHQATVSTSFAVDPLKDPNRRPTNLYPVDSKQAYVHSQMTTQEPIIKPLQQSTEDTLIN
VSFCPPFLKIGQYENSVEDRNQIPGGSQIPNITQLSLNMRRAAKEEKLQYNDPSLVGLGK
ATRNIRLNDHTSSKSSSSKDGIPSLLHSFKLNFNSIIKIRPEQNARPSPALARGDSYSEN
T
>randomseq10
MKPPKLGHSLVLGSNLILDSGEQGYLSNEPSNANFYPDMTINSSVGQLENTLKGTFPVKL
DKPSQGRSSSSHRGATTKKVSWHNLRHKTKKRIGSSSISRNNKVRQKSDPQEAMGGSPRV
LFKNVESSHIECAKCSSQMQRMDQTLYGIFTQPQHSKKESSLRNEDLQDIHSGGISRPNT
QKSSRLNPSIFDKASNADLVKACDKLNIDLVNLGMATSDLRYLSFDNGTFTSFEAKSTRE
LANQPLVNNPCIWLFHDFDNSLVTMISEIKWLIPTIKNTIICTYLFADVQFKLQCKRLQN
T
>randomseq11
MAQVVEDYTMFLSSVASRGGNKANENSTFSSTILESGDDHKSSCLNYAHQQISVAIDDPN
QIHLSTILSVNADFKGLAYFRKEDDNSSTTREFEYTHHYLIIEYSMSVNPRAREIQLEAA
DSRLIVNSIPLNPLHLVEDKNPNSIALCLIFNSRADSSTNKWPTTIPNKPFAETATHDKI
SEFSRRAKLHLDLLNQLGIEPITQISIDTLGYIILIIQCPKNDIKEENRDTTYSVKFIVF
IFRSDVNTPRGMQKTSKFELHKIIKNYLASSRENPQIRQNLSRAKANDNSILTVSNKFNL
G
>randomseq12
MFVSRPAIWLSDDLLFRDHPIFVNLHNEIEHLLTVHTFKNKSDQPKGNKTISSISHSRIP
MAEIAVPEKTQRIYPSPHGPMSYFNNRDYGPSIHLNNSRVPSLYANNTIYETNLMASKTS
STALSITTDTQSKILSSELNTDNSNDGIEQHRQSPADPLATSLVYERNSLTQYSYQVTDP
ACVAQPNKYPADGYIANPPIVTKFSNRSNGWLLDKPSFLNFNGSQTSGSSPANSSLLIDN
RSKPTEWNLNPIGDAEDFKEIDDPESPITNLHSFILVCFQKSSLISFQNRNSKVPTNQTT
P
>randomseq13
MDALNIMIPRLNRNLINNTPDNLRLEEQNVHESFSLTNQKEKNPKERSKQYGLNISTLIS
GQPNFSGWSLVDPNHSESLSDKNVKIIVLCQMLLCNKKLDRERPSSETNKIEIASRAGFE
PKDMPFSLESHIKPNPEPLLASIGERIPCESTKNDKDFMSSLIDMVDGFYTASQNTVMNQ
NVTAGSTSDVSTTTSDPPEFFTEKALGSNAQVPQLAVSILSGLLNDNSHLSRPAKHTGSR
ISILESLYRDTEHENQGAHTSLFPKSIKKETKSGSLATEKGDSNLDGLRKAVQSPFSNNL
K
>randomseq14
MFRCIGAAVCGNYFSKNFRSYINRRVINHQHFLFSKLNSHKSGPHVQLSITQHQSTTSRN
FERAAFKDNHNHRAGNNLSSKLTNPTGQFKFNTQPNFKSTSISFKARRQGTRCEEDALNT
LLFKSIGTSRSKKMFSKISEAWINSYNKSFLAITLESKSRSSEDTSNGNDTCERVNLKVK
ELFHSNTENPENDWFPSTSNSPNQKYQHDNSKKVYKPVSSWHENRLITPNDLPAQPNPFG
QRSSQRSRRSTNPTGHSIHSTARDNINKSTSNKARDNIGNDLTHNLQGGSELKESLSKNT
H
>randomseq15
MSSDNSEDQTNQITRLKNLFRFGKYIEACNAENYNAELQADAFKPKYLLQPSDDNTDSLR
DPTKPFRIPMSLIQMIRVHGSREHPQVKKSEKEVSLNTADSTQELQFLNQTYGDAQDEIS
GLTMRHGGNLSPKVPIDQRVERKLNATHYTLNISTSIKQKNSEDRGFPEDDTLQKVKKFI
TPLRSQYSGNKSSAPRLQVNYAALIIQGLYSDGLNVKPRISEQGEPNTTKRSKMSRIRHQ
VKMTHNGHSYKTETHPGATTISNRLGKSSYFIIDPSLDIPTIPVPKKTRQEMKATNLISS
V
>randomseq16
MLRAWLLQAKKIFNKCKLKMNRYGSQSSTMLGLMTTEVESDNAIPALQYSSGVCTAHKLS
QTLSKLERYLFVNDSTYTTSHSKPLDYQTLPVSLNNHDAKNNAQELLDTIQRLHAGALNQ
EQRDVEDWVQKNLDETDLRASRIVPNPREAVIGAGSITPPRAPKPAQPLLDHTSNGNICN
LDVLYWSTGSKNVRESLQEKVEDLSASSTAHFTSTGDSSRLASELELQNKRCFHHYFGTK
ARGWSSQIALASSTAHEDASSQAVNVKIIKFSDHVDRNSPVIALQCTENGKTNIHSDATR
L
>randomseq17
MSQDALRLTAPYQMSMDLKWSANAAENRDQLKDYRQYSTDRWETLEGDTMANNNFETSYF
IILTKTHLTFNDDPKGYQPPKINFEQITAGTVLPSKTVVNFQPDIMTKNTVISPSNSVES
GSSNNHDKNFLISGSKSAQQTNVNEVLSAEKDVRPQSDIKKGTNGGNMRDSSPNQNVKQS
TFHSTIEVSKVLYNISGHQIDTKTDDSPASGTNRSRVLFIYNLLDLTPAQFDHFIRLRER
VSSAINPSDNQEKEVIFNVKIQSARANLLRESIYLQHFKQDLPLKHFYSTANEIQNRSHS
A
>randomseq18
MTSKNDSNEEHSALPQSPLENSQAIVTLESDSRFNNSCVWLRLSNKSMNIPNYYITEEND
ARCNFLIVKSENENDRPANLAANFARTAFNSNNPANTPYSERVTSSDVEGTLLDKEQCFE
PEHSGGSNVNQAGQNSCELVERLVTQEKIIPLFNHKECSQKPLPEMLQDAFTDPKRFKVS
LTDIQTKALSCKVSMLQFYGCNGDQDKWAPYDALASLFDIKCSNDSWESKECSPQLRNSM
QKSLKCERKESWAEGSGNFADLSEDKQCQISIVSPNLHKPRERLSATSQDHLATHGPKKL
H
>randomseq19
MDFNSNDIGIFAYVLTFNNIIGQDTDSRDALNGNVGIKIIKYRSFENEAPANQQDNTLSG
GNFSTKPKINPSYRNISPVEQSHQFAQSEQENYELKSGVSGSPKNDIDIAAMLQFHNGGN
AESNTLTYAASLETGASMLVNESRNLNEEKMFLVVDIKVRDLDKSPPIILNKHLEYMIQD
NSERTQNMTLNAYSASQMPTCLLSKYSSYYKWPSSRTRPKGTLSKLSDQLNHDTAAAPSI
NKITYAKLSPSNCWVNNSREPADPAKATPQKQHKEIRSIDMTADGDNTLESYPGHVAGEQ
P
>randomseq20
MKQVTISYAINNAQLTKHVQVTYTRPCDFVWPNETASINAAPKEPLIEKNQNRARSNYNP
STNPKPPESNFLSIPSFEIPNLKITTTTDSLRPYQKNANNLIYVTMHTEFRPNITPFKYG
KRNLNVLQIMEQTRGVSITKGLNRRKEFTFNPVKNLGDSANDAKSSAMPPATIQKAVLAD
DGHNNQRDINNLEFDYQKLNSPPSVLCNGQPRQAPKISSIHEIALLTDSQNYTNHQLYIK
YDSWKSINLFFNKLVQSMMRKSQNTQYNDYVFSYVDPLAEPFPLPLGEAINKDLTVDPKT
P
>randomseq21
MSVRTSRQKLKPLMETEAGITDYQVLQVDPNTEPGTKTYNSKFRSRGRTENTLSRNHNIH
YKSKFLPSGAKDNLPGERQNSNPLHTKSDNFEHSGGPEQEKQQSFPLVPLSLQETTWDTN
RRPTDQVPLPREWTIFSPMTKLLLTVSLEPVMDMSFSGLINTDAEFTIDLKGTQQFPTLL
QIIETETYAGNVGYAKLNNDPSNPSREGNDDSLLITKESLFANVPTPFHNSGLRQTQQTS
AMSNRSRSLVPYGMHLLSTNLKNIKEYFMEFEFHNVQVNSSYAMAWPKDQRCRPEEWNSD
S
>randomseq22
MHIVTRMEPSNNMNSSVRKGMNRCIHLIASNKPESIRVKNLRGKKPSNQPFVKNENKFPE
NDNRLNSTDVAHNFSNPPSTKDKDGKDTNSIGRDISNVGSFKRAKDYRKSGGSSLLGESP
LRINASSRNYEIYNRIRNPEGYRYEIKCELNGVLTKPAECEMMIFMGLNQIITQVKVQSN
RNPAESNSKNLYPQMLNEKSPTFAFEREPMTTTSIPIINTREFSKDYTFISSGSEATESE
NNYEFDEDDIRRGSMCRVFHSVRNKIIKMWCFIMNTSKFKFASNSNNESPETKNSNNLSY
S
>randomseq23
MFMSFENPPGIENATNQNARFNLAKISTADFASTKRSSLPSQLSNKQTGSAKKSSINPFI
ANKQDQNSPGVDLSVIKKHIKNSNKIPSFTGIDKSSDIRQDTKDNIISPNAIHLNPDADP
LDDTLDANIQSYTQEFGALDYPNKTNKSDKGYNSHSYHQMIETKNPRLSHNYNALELLQW
QSSPTFPRINHMYMRHFPLDQTETILANKKFAQSQKVTLTNLEPGFGSLSNQNLIDSMQT
FSGLSWMLLDLLPQNGFETTSYFCAQKMDSQQNDLPDSTKENRKDVSCDTNKILKIFGFA
D
>randomseq24
MEQHVSQPSISFKSIAWVYIKLQQEDSDCAEKFDAKPSMTQFSPLRRKLVHMEGDIHEIT
QLIASNCYVISAASPSDQTNFSKKHVREYKRAFNPVNKLLFNVVNLAIDLSQAFESIDIS
GVMLGDFRCMNIAGHFGEAGRNSFIPRYPRLLSAYSKQSSHTLAEVNKSSDEWLELASHS
ENILILREYSRERTGEGIVNGSNDETPEHLLAKLAQESAQDKDISVSEAIVNILFAYCDR
HEHIGYLGHIFSDNQLKEALPAMQIDTPMDATTLQTTTRNLENRPRSTLIYIKREQLLLN
V
>randomseq25
MNSVLPASTQQESNNNKDPMRQYSSTPPTSKTSFDSSGTRAPMLVLFEEYVANENVRKDN
PVNFPASVYNPSLKSNKTQTSILEMLDTIQVQKQLWYQEIYNEEKINESESNILKSVQLD
LLLINDLPTHEQNLINIKRIFTIDSKESTANKATLNHGNSMMSSALTTSAHNKPSTNLPP
DNDQKPCGGDCNENTDLPRFRELWTSVNVPFNTPRIRYSTSRSEKGKQNGHYTIDQAEAA
PNNRGKYTPQNCEKSYSSPNNNDYKNILPGNLGETTSAKHRYSSSAMLVVIANLLSNGLK
P
>randomseq26
MFSQFRAQSYTGNSSEEHYNESHKTAKDVMTDHTKPDEHTTQKTITLVSLKQVKKRGLNS
SASASQSLDQNSHNSLDYSPKCNRWKSPNSRTLSEFKTTGNRYHWTMYYLHHALPDFHKN
SNHKHNRSPSIRASIKSNVNGSTFYNYDSNQLNCQFNKQLEGTSKNRRGINCKLQRVFDA
VDIDPLGGIGVLSDENNERSAIQISHGETNTFTENSSKDQSGMDKEPYDKLMLLFLITYV
SSYWHKLNEEFPNSLRELMGMYKTTWQKMNWSATLYKQNSKKGVHPKCNGISQLKFPCTF
Y
>randomseq27
MTYAKKMSAHSNTSGKDYSLALQNASVPIETKARSAYLLTDPDKDIQPPMADPHWDQHYD
QFRSVIPQSRYIKIQSKVNSDNMGQSLEHRMEEKRSNLSIPGAHMNIGMALFDATTEPGL
KANDKNDYQLPKGKELRELQLSIGSNVKSSQKSIEIKTDTQEHAMKSQQSPFLECKDAPV
ERKIWQDKKRKVSHPNPASSLECDSHASKESDANLISIGKSITHSNPQTQKDVSYTSDTP
TRLNHVGGAKFLEDESETAISEITQLNNKTTQKQFNTTRQYANFEKYECDLPTTPISVRG
D
>randomseq28
MNLISQHEDFDQQSIRQPTHANDDSSYEYNITRSLSALLKSGQSNHVSGSIGQSNEKRPG
KRNYECRRITTDPALNTILPSLLAYNKTCINQNEYESNLAIINLTTTACYEFKMQECLTD
TRSKWQPLPALTSSSKTQKDERPTSTNSSSLSRSGTRKHCKVVHTTDRQLIPYASNSLSN
EKQNLELSPGSNWDTDQVLRHFQIQSAATAHHEQQPELLVDCDKMGVSKCAFVKSGFRSE
TMKVSFMSKNARLHGQKMGHQTTEKKNVDWSPSAWDVTKTTLHSRVHRIALNKTEIKRKK
T
>randomseq29
MIEVTNPVNKQPLTKSSENGGSKRYDKEIHTSSDGVLDTFMRTYSELGVFIDGLNCQAVT
WEYRFSDNKPIANRRQVLWRLKLCNLPLVGASNDSSLQKNTIHNSLSNKAQAINSIMAIS
AAGDPVAYHDANCIECFVHNNRQSFRYVQINMDAHDLAALNIIKCKASNRTYSAANKNSH
QPNKSNKDGVKSQNAPVNDHKTKIEQRAKNALERMSGPNLELQELPRFRFRSHNCLGVDP
EDTRLLTQTEKQGSTGAINSISLTLKSARDNLDGNLTDINNSDELIAGYDGFLHTVNVGI
S
>randomseq30
MSSASLYSDLKLDRINSEYKEKISQVPMNPETKKTEPVQIGIQLDSQLAQQNPWCENNHP
LTDPDKDDTCSMPTNKTNSPLAEKHTHTLTQSKNQQHQPSYIAINLNVIVESNTSARNVL
LGFEAVLNPQAQSAPPQKRVSLLLCYLEKYADTARIVSDQDPLQGEDFTFSQTIGSFIMQ
KAMFETPGISEKTDNTSEASKNATNKEKIYTFPALSEPVKEAITPQNARIVTPIYPQEVE
AHELVATAAEDNGKKLAKGDGNLDKMYLCTIKINGQSSYPDDDMDAFKTAGCSPFLDRQH
S
>randomseq31
MEIYYLKPNNRSTDVLIKDSNNTCKIDNFSTRNEARTSMNEESNETSINTMSAQGKPDKN
PITNSEEKYISKVNQLGSSFERVRDMNNDQTSGETRKTLSTYKLSISNSKLITNPLLHKA
SERTYLQDQDKSKEKGTTAKEHSHESHTSLNQGKRSSQEERAAHSLEDDLDYSQPINTKT
LSVAISLFPNLSSTHGSSFPKDISDTIDDSAMVLRYITTVDYSNSNLNNMGDFLQEENDV
HGWPNPEEVSVTKAVINKTTQKLSAKNDSLDPNQAVPHLANMHLAAQELVNIRPNRNPQK
S
>randomseq32
MWIENNIDNRNLPSNIFSGAHTDVKADASKKTLPDSKPLALNIQQPPLKQSGWFIKQSIQ
KQVLAYQNPKLSDQSCISTVMPEDFKSSQRYVAFSSKREKGESNRDSNPHLTPSASQLHN
NQWLISLTAMTNNYIVKLILIAETTGKSNHAQTMNHLVGSAGNSLNPEDIKKNARRNMGA
MLPQIPSETKGDNAMGQTVKIPSMHRNGDQTATLEGDAMSWSKPTENASLNQTMDGFIDV
YDTDINTPDSAQRLFEMEILHTYYELLYNNEPEENTVTHGTNQCLPSLSGNSSMLSSHEY
Q
>randomseq33
MELKTYDDLDNRNSFQYSCYFVVLKLQDQPLLSVVDVLGMPRSSSPFIFLQTNGALSEIT
TGLPKVDRPFQYRFKVTSDLDILFNGTLLKTVTKVQIEKIVNTSLTASENTLQQCLSRKH
TIVTINTDRDEAMRNTYNNTESMLKDEGLTVPDAAPMAKHDRANQPQNFVSPKHLVKKSK
ANASSFRRTLAVFPKKNLKSNYMESDIPLMDSNGTASLHKVASESGMLAKEHDDQEVCVY
GYRTKNTLQRTTSLSNPHNLQLIIPSSPPSTQGQLNWYETSIAFDHFNTPSNGKSLVEIK
G
>randomseq34
MLHSRFELNLLFSIRSNIAYNAKTSEDSGWKKPKLGLDPGIDEFCNLKMKNFPQELAPVP
NPNHSGSQLLNEVIASDNRPSGSPPQNREDNDLDHHVKSFHISNSLYPETINQRALLKNA
VKDELNDCLNDDKDRDTRQNQLLPSKNEKKVTCDNTKGRILITLAVPSAEEDSDKIENPE
KMINGGTIVLGLNGHKVRKLQEHVRPKDLQATEMPLKLNSTKNGKMDRADAEANNKPNTQ
PQNNQDDFSSKPYTRIPRSTERTERQNLSKSTMSNVSSFPLSINVCKPSSYYFEPRVELS
L
>randomseq35
MGSGNNLLGRQTHSDPQCKVDVSQSDSEKLEFRWFLPNGKENRSKVNKKSLSRLKSSSDP
SLENFQQDPQFVTDNNYFKAEKEAEKTEDKFPTQYYTADEHLISCDTSVRSSVFFEEGEE
KSISNNAVAILRGETMQPYKRDIKSGFALEEEVENGTSVLNANKIPNCMRSLEKTHNLLS
WSHGALSGIYTLAQLSLINMTNGLAHSRPSFTRGKEFVCKDSLNSRPESEHNTEEFKTSS
YKRYTEPPTQAPYSLGQRTQNLPQGSGPKYDKLFDCSSPYETLDQAISGHSAGIYIGNGE
L
>randomseq36
MEYKIGICVLMNSSEDSQDSTQNVSKGAKTSQGVATESSEIFSLDNPSQIHSAAIWVQFT
STRVSPASVNTPTDGLNDPRNNYHEQDVEDSEINPNAHPLLSSKDQNSKSFTEHAVSSYS
KPFQGNVSISFEGQNVKENDSVPPWTYGEGQMRLVTSIRKKLNKASNYHRSIENGVTGDT
DNAEKAGLAKQVEKGGYNCTSSAAEHNVDAYFITQNASSPPTDIWADAHSIYEESYLHTN
TKTPIANNLNSVENLKKYQNRKPNSKENMNSQCLNHILKTSVAKYNETGDACAKLRPKNK
N
>randomseq37
MQYNLKLLGFELASGFSSPPENDNSENPIDLPSEGPYVALFSSGATKRSVETGNQPKECD
KILLYSTSPSFVSFHCEQAFTDASNKHDHSDRTKDPQDNTDISQNIEIVESDRDVTQKNK
QTLSKLKSRMDRLAPDFSTFAESLLQLALQQEDLKNQIPADFEKCNAVMGNSPSRSRTNA
NINTEEKNNVLNKNIQLGQRILDKSGNMGPHRFEFKYEKMNASQTLSKRTVKTSISNTLP
HKVSKELSVISVVNSFSELFTSLLVSNIRKLSLNSAASNAVIYNFTVKGAQVWNSDLLSD
D
>randomseq38
MEVSIQFDQRIGPQWLPNDADQLQRDSSLSIGWAFLDYEHQNPLLLVTPHRKEILRNHRD
PSESSRKHYTRIEMIRVMFMATEQSVVSKLNLIVTKDFKLDGSSLLGLSNLFHKSAKRSL
SDLNQSTERLAYFKHEKITPQFPTDSNSDLTDRPDMSQKNENDAHLESAEILTNLGLLDP
TNGDKSSSINRSAWRVEHLEQHYRNITYRQISNASREKILTDITGDSQNEAHAATLRCQQ
KDSSFLDRQDVKANRMNTYPPMRFDKTVREASTRIKNSTASIQSQAASTSSKADVEPKMS
N
>randomseq39
MYLLNNLKAATLKQFQTPLSKKGLNDKRKILVRTFILQIGKPEPDPSWQGSSISKQLYTP
AASENRINPGFTVKDLIKIVKHSLKKYHPDLLFQHSNLLDDFKPLPSESYLPGVTGVSNF
KSIILPAHGNYFTTLDSNSYYADLDIISPSQTLANNLKNGLNASVSYNNHPEMFLNAEAS
QQDNARTKNTPVQNFHARSKKKEVSKKLNKPAMSLTNNNNNEEGVIPNVNTSYISLDPYE
YATHTQCDIDDVLDNSNQLGFAFINSHTQPMSEGEADVNILSSCKPTLLVSGQSLASSSQ
T
>randomseq40
MLKSCEHPNATKVQTNEIDYLMSQHYSFDTRKVSSSGEPNDHLNAQISCSVPHDAFPITI
GLRKELPEYRPSNDQSLLQVSCNEPTSISTHNSVFPDSGLNAASMQQHTRSAMDSIVNEK
RANTIVNGAISKNQQTILKIKLMPSERTANRSINSLLKHINDKVSQRRSTNSVEKFLSAN
ITSRQENFPNWIMALSTPNNSKEENAPSGEGSKCNETVHTKRSEKRPIPHVVKVFQKNKE
MDAEHQTYQYKLQMKFNINTEPLVVMPNDLSFNGASFYTKQSIMQNTAERVSSSSCKIND
L
>randomseq41
MAKIRSCRLSIEPSYERSRDSALKKIVRAKNTENGLLRLHDNTNSGIKKVAEEYQPPNPD
FLSTSSFAPHSWTTIILSLNDAPTTLGLLSIKEVNQSVLLPIDRNDTTVQGDDKSPKNPN
VLSRVTSIDSKPLDDKSQTPPENNPNDEINASSLSRDEFDFRNHMKGQKRSKDNSSSLAT
TDEDTRPMKKDEREQLQAQNEKGMNTILSHLQPSNFQRKQFVNSETPTFLFSNDVVIVSK
HLKYNEGASDHLEDEITDKSRTGLEQTFKKSHGPRSTGDNPPVNKSGAGYDSKLVIIFEE
A
>randomseq42
MLALTTNNVLSPPAHISSGKIFGNVYMKYYLVLLMNLFHQCMQVNKITRKKLVDSEYSYL
PSCGGKNATHNSDTFSEVCLSKSLELALYNSSDDNKNIFLDSMVHDMILSRTIPDNAIIC
NFDTAKMPDKSVIEEQQMRDPKRLLPNQLSHTTLHFSDIHILKSTKLTHHGPQTQDLWTV
PSAASRGMESHAILHSYKQRVLMATPDLPNNFDSVSVTNNKFLDTLITPGTLVQTKKKGG
DRPDLLPNEKMNNAASGTFIVVFNVVNKKPLLFGHREDVTYSEQDSSQDTHEAKGSHQNG
D
>randomseq43
MNDDGGDAGDNLGKNDVKISSQDVKSSRRPATQLKIIDQNYMLEKSKVTDNGFLNAQTSP
KHLAHNRTKEPNPTSSPFCTITSIKPLKLITARSESQSTHRNSPSRFIKEQSSKASTYYS
LEMSTSFISRPNYKLLSSQDSIVPIQNLIQTGASADSLVRICNPLDLENNAQRFDYPIIN
EPNQANRFYEHPNIPRYTILESTDPFNNLRISWKQVERVNGALNLTQPTNEKSLEKKYLN
AKISMVMSPRSALNDPNKLILIKESHIVATEEGRATQTQPMTIPRQIVEGQAECQLTISN
P
>randomseq44
MIGPKDIMFENIQLQFEQFEATIPDKALKIENSFNLVYSGNKSKNFSIAYAAKNWPHCFP
NTYEALLQVEKFEFTNWGVPSSVNRATAEECRDESVPESAEQAWFYNSMLMHHRDELDGP
EIKTRLFNVIEISSVPSGASYIPTHNESEPCNRIPHSNRSYMLFDRIIYSHKLYAPPALE
LSDWSNSGSENNESSSQETDTPNSSDGSLLPVSPDSMRPKAQSSEMQTTDLSSTSDPRVT
AVEQNKTVLLYRNENETVFKSLSNLYEKNSSYVERAQKEHLPNSIFDLPQTSMPRTQHNK
Q
>randomseq45
MNGCNSDYHTLLKKLSGPDSLYTNSENSKKFEDTQNDGNDPSGTSEVPTDALRKEDAMSS
FEDPHQHPGSNLFKNYCKGDASSRPIQKSPASHQLPNTSNSQELLYRGKTITQKKTFVIP
GTNAEIILFFALCYCRFTQNPMNSMDSFNYIDTGEKFLEPARNGRERHLSMVVSVPKNSE
SIFNPGGYNRGEEKTSIPRPTESLNLKQNANAAEPIRHTSKYEPATGDIKRVNIFCNMTS
RPYKDYKGSNSYQLPENRFYDLPSPINVSKVKEGSNTNLREVLNLNNKEGINYFMIEAPF
K
>randomseq46
MTGGNEFDTSQCHSRKWSMLKNSDLMGECSYTVKTYYYSKKVNNAMPKSSEPDPGFAYSK
SCLESEKRSTSGPDITNVLVLSQGVKNKHLNRMETRLDAEVYAELVLSSPGFLSIERGIG
HMQNARDKLDQHYLIHVNDFDNSSTGIQQVLFAPDDSEIQNQMYSFKEINYRQLEFARQD
IEHNANNDLIRSISENNKNVRNSPKPEHGMRLCANKMVNPQRPVGRHNTHYKVKQDTIEQ
SSHRRDSGPHNYTNEENNQQYRNYSESLHIDRHPGISLHNSVPPCFEVSILSLTVVVSTF
H
>randomseq47
MRKTYVPFKEIDKYEPNGQKYDTPLQDHAPDDHPEFSTGLPGDDSDIPTVIRKGDDHYSP
NFTNSDKPVTTMNGGAIRYNSLIKITSISVGTADQTQHTSAFLVPNPIAYHALKNRYSKI
LYTKGAVYLTRAKDQDASVKYKVFKTLNGNGARLRSESRSPAEDYELGSSTRLQTWPALN
PIHSIQVQELRVPCNSPPSQFDIKCRPGQMTDIPTTHANGTRESALTNSEAPQEKVIATE
DMLGFELNPKVITSDIPEPIQKINVKSQLDIESRGTSPALRIAPDSRNKQNSFVVISLNR
K
>randomseq48
MIDSLSSHRSNTRASIPTSIWSPSQSAFNCNDAPDITFKYKLFSCRFNDTNLWQPFGQHC
VPNKFLFPYITFVTSTNVSSMSSHSTPPQQNLSYSNRPQLSQSELRLTRMDAVSKVPLQP
TEKRNTFITREALSLASQSNRKHHAFPATETVPKNPKVASRTLHSQSKMHVNTSVRFASD
LSTTKDVRQWGKAVGEMAFAYNPISAHEPTELKKTEKQNMKSIAIKKMFCQNLLSKLRAN
KEYLADPRPIHKKQGAAKQDTYQNRFLDTLLLDRQGAHKDDQDPERNAIPDNSGHGPAPP
S
>randomseq49
MISIGPVILTGHHALHKFFDQKMQKYGPNIGSNTTLAGPCEMINDEANETACPNKEETNA
INYTADKPYTFSICDGVLKISQKRENMLKQMSGLSNSILPRELFSYPSSNDEKTFEQLSK
GYDLVWDENFIKNELLELSELDQKSDKNNDNARKNSDAISETDSQQDLTRLAMNKENVMP
GQFNDQADMLSNFPCLFKGNIRINASMSGRTNGSDCIDCYGIFPIAAVSKDKRKTISDDN
KADALSIPHEISRRYIVPAGQKMQPRVITCSQKRRLISMLSQNHSKDSPNKVKTAYGKKD
T
>randomseq50
MTLQTNPMVCQQRTSQSENNELDSLSDQTGSRRKENDQTHSYNLRHGAKLSCSRKLASQD
LQYSAVEDWAFEAYGQIDVSEATFNWVAPILLHETRKSTNMATDTKASLRVQVKIDKYLQ
VQIPTDGSMVSSVAYNLCIEHSPIMTLNSSECLNYLHFENAWGRTQTHNSIAKDVDGLSP
LPSEINKNLINTFDREFQRLYSLMLMNNKNSTIRPIRSINTLNIFHSTVTWSAADQPDKY
TNADQNLKLTQDIQAMTCALMLREWSSNQNGADRPKASDSRPALNLRKKQVQVINNNASI
Q
