# Supplementary material for: Evaluating deterministic motif significance measures in protein databases
Source: Algorithms Mol Biol. 2007 Dec 24;2:16. doi: 10.1186/1748-7188-2-16 (PMC2254621; doi:10.1186/1748-7188-2-16)
Supplement: Additional File 2 — Scripts and Datasets. This file contains the sequence datasets (synthetic and real) and the evaluated motifs. This data is separated according to the tables where it is presented and discussed. It also contains script programs (in perl language) developed for this work. [file 1748-7188-2-16-S2.zip › Scripts_and_Datasets/datasets/Table 4/5%/Motifs/score_DRTGMHSIFFLP_s5_mlen_12_planted_syn_len300_num50.txt]

Motif	Supp	IG	Pratt	LogOdds	Zscore	Info
AAADPQSNILPH	1.0000	0.0000	0.6884	10.6535	208409.5344	11.3973
AAAQEYFTSQSF	1.0000	0.0000	0.7363	11.1822	383033.0877	11.8036
AADETKHLSIVS	1.0000	0.0000	0.7038	10.4621	167188.6107	11.2501
AADLLNTNMLTE	1.0000	0.0000	0.6720	10.1997	123592.5061	11.0484
AADLSLFRIPSQ	1.0000	0.0000	0.6982	10.3525	147361.4682	11.1658
AADPQSNILPHG	1.0000	0.0000	0.6956	10.7532	233749.8318	11.4739
AAESELLKTSPL	1.0000	0.0000	0.6640	9.7249	71552.7951	10.6835
AAFPLEQLKIVE	1.0000	0.0000	0.6497	10.9632	297685.8823	11.6353
AAHALWMTSIKQ	1.0000	0.0000	0.7959	12.0336	1020849.4199	12.4580
AAHDSRVSQTCN	1.0000	0.0000	0.7796	11.2515	414867.8134	11.8569
AAHSKPTWPIKG	1.0000	0.0000	0.7625	11.8256	803426.4560	12.2981
AAIDNFYDSSEF	1.0000	0.0000	0.7352	10.8395	258161.2045	11.5402
AAIQVNWLIYVR	1.0000	0.0000	0.7568	12.2514	1311805.9135	12.6254
AAKDSLAKVATS	1.0000	0.0000	0.6776	10.1447	116011.8757	11.0062
AAKGRDVSETYK	1.0000	0.0000	0.6888	11.1034	349843.9324	11.7431
AAKIYWEDLYED	1.0000	0.0000	0.7450	12.2687	1338112.3885	12.6387
AAKPPVLTLSLN	1.0000	0.0000	0.6619	9.9064	88180.0297	10.8230
AALSAVSHRNLH	1.0000	0.0000	0.7483	10.6751	213643.5526	11.4138
AALSSFDKKSPM	1.0000	0.0000	0.7276	10.2712	134199.4894	11.1034
AANETNDQVLAV	1.0000	0.0000	0.6622	10.6394	205047.6224	11.3864
AAPIYLRAAKIY	1.0000	0.0000	0.6647	11.4980	551035.5691	12.0464
AAPSYPDNDKPG	1.0000	0.0000	0.6877	10.7794	240914.3245	11.4940
AAPYSGWGNLDE	1.0000	0.0000	0.7915	11.8106	789697.5661	12.2866
AAQDKPGISIDN	1.0000	0.0000	0.6650	10.5232	179373.0918	11.2971
AAQEYFTSQSFM	1.0000	0.0000	0.7647	11.4921	547260.8172	12.0418
AARLQHSPNSIS	1.0000	0.0000	0.7233	10.1420	115653.2706	11.0041
AASFTSAFYATS	1.0000	0.0000	0.7504	10.7055	221264.2373	11.4372
AASNIDKNKHPP	1.0000	0.0000	0.6828	10.3672	149875.9911	11.1771
AASRGQSKYRLP	1.0000	0.0000	0.7244	10.8195	252300.5427	11.5248
AATERLWWGESY	1.0000	0.0000	0.8690	12.8973	2759321.4428	13.1219
AATLYNISLYLP	1.0000	0.0000	0.7117	10.4683	168376.5034	11.2548
AATQFPDREEAS	1.0000	0.0000	0.6674	10.9973	309609.8570	11.6615
AAVAGPHTKTKH	1.0000	0.0000	0.6621	11.5634	594114.0658	12.0966
AAVPTDELTNCA	1.0000	0.0000	0.6961	11.1890	386061.6778	11.8088
ACANDTLNGQLP	1.0000	0.0000	0.7128	10.8931	274597.3926	11.5814
ACATTTNSDNNH	1.0000	0.0000	0.7417	10.6819	215323.0692	11.4190
ACIPDDSEMKVE	1.0000	0.0000	0.7346	11.6218	635417.3273	12.1415
ACISYQKEEFGN	1.0000	0.0000	0.7621	11.6903	687578.9771	12.1942
ACLFLKNGVEGY	1.0000	0.0000	0.7530	11.8293	806862.4116	12.3010
ACLSRTLAKNQL	1.0000	0.0000	0.7223	10.5392	182700.0684	11.3094
ACNPIQDHQGSS	1.0000	0.0000	0.7772	11.2605	419172.7733	11.8638
ACNSDRTGMHSI	1.0000	0.0000	0.8075	11.5047	555302.5696	12.0515
ACQDPSPPNVQI	1.0000	0.0000	0.7239	11.2503	414300.1452	11.8560
ACQFMIFGLSKH	1.0000	0.0000	0.7942	12.2333	1284666.3347	12.6115
ACQTISKSNGGK	1.0000	0.0000	0.7495	10.8285	254906.9104	11.5317
ACRTMKDELRSL	1.0000	0.0000	0.7504	11.2655	421599.5574	11.8676
ACTSSDSILCDT	1.0000	0.0000	0.7939	10.8654	265977.4660	11.5601
ADAMANEDPRYE	1.0000	0.0000	0.6741	11.5312	572462.6925	12.0718
ADANATIIPKLT	1.0000	0.0000	0.6326	10.3525	147372.6225	11.1659
ADAPLNIAADLS	1.0000	0.0000	0.6613	10.1291	113941.3197	10.9941
ADDCDRGTSYLL	1.0000	0.0000	0.7485	11.2787	428069.4505	11.8778
ADEGGGVVNTIA	1.0000	0.0000	0.6536	11.3363	457410.0520	11.9220
ADEKGNNASTGP	1.0000	0.0000	0.6771	10.3576	148237.1373	11.1698
ADEKNSDSKMIS	1.0000	0.0000	0.7075	9.9850	96523.9099	10.8834
ADELEDRQRSAK	1.0000	0.0000	0.6643	10.6564	209109.2847	11.3995
ADEMLVSKASQL	1.0000	0.0000	0.7151	10.4744	169573.0955	11.2596
ADETKHLSIVSP	1.0000	0.0000	0.7016	10.4252	160240.0268	11.2218
ADEYGRSQLHVT	1.0000	0.0000	0.7201	11.4052	495146.4357	11.9750
ADFFYHRQVNEN	1.0000	0.0000	0.7157	11.8012	781185.4322	12.2794
ADFKRTIRNSTK	1.0000	0.0000	0.6741	10.4783	170342.3339	11.2626
ADFLSLAMDMHA	1.0000	0.0000	0.7545	11.5044	555048.0229	12.0512
ADGFAKTTEELI	1.0000	0.0000	0.6405	10.9037	277987.9610	11.5896
ADGQSRDQFILL	1.0000	0.0000	0.6871	10.7853	242561.5979	11.4986
ADHFKNQVYHKH	1.0000	0.0000	0.7213	12.1465	1162563.3637	12.5448
ADKIKTKELDSI	1.0000	0.0000	0.6428	10.1109	111584.5218	10.9802
ADKLAPSRNHFY	1.0000	0.0000	0.7293	11.0911	344900.9697	11.7336
ADKNIDMDLNPK	1.0000	0.0000	0.6655	10.4489	164673.0367	11.2400
ADKPLNPFPADT	1.0000	0.0000	0.6452	10.5790	191277.0038	11.3400
ADLDPDGQTKKN	1.0000	0.0000	0.6394	10.4354	162127.4417	11.2296
ADLRYLKRDPVA	1.0000	0.0000	0.6646	11.1233	357926.8235	11.7583
ADLSLCASRINA	1.0000	0.0000	0.7397	10.5214	178998.1487	11.2957
ADLSLFRIPSQQ	1.0000	0.0000	0.6998	10.3756	151340.9921	11.1836
ADLTQLYEKAQY	1.0000	0.0000	0.6786	11.1930	387858.7546	11.8119
ADMEGHFKVPPL	1.0000	0.0000	0.6817	11.7884	769771.8082	12.2696
ADNDLKRQIEEI	1.0000	0.0000	0.6390	10.6020	196415.1886	11.3577
ADNDQAGVQVTT	1.0000	0.0000	0.6481	11.0665	335270.8574	11.7147
ADNLPSQDSEEQ	1.0000	0.0000	0.6794	10.0540	104509.0263	10.9364
ADNNQSGIGLSA	1.0000	0.0000	0.6982	10.0790	107564.3448	10.9557
ADNNSDKSSKVQ	1.0000	0.0000	0.6839	9.6025	62141.5921	10.5894
ADNQNVRQRSME	1.0000	0.0000	0.7177	10.9921	307762.4184	11.6575
ADNSSPPVESVP	1.0000	0.0000	0.7050	10.0789	107547.3314	10.9556
ADPQSNILPHGK	1.0000	0.0000	0.6924	10.6397	205112.0487	11.3866
ADPTYGDIANIS	1.0000	0.0000	0.6875	10.7703	238389.0621	11.4870
ADQETENLADDC	1.0000	0.0000	0.6898	11.1291	360349.6305	11.7628
ADQISTFQLFWE	1.0000	0.0000	0.7695	11.8454	821947.4429	12.3133
ADQSGSLNRNNK	1.0000	0.0000	0.6851	9.7168	70887.3748	10.6773
ADRLYNTVLSEA	1.0000	0.0000	0.7000	10.5567	186435.9000	11.3229
ADRMANNDSALT	1.0000	0.0000	0.6980	10.4238	159980.3085	11.2207
ADSGNNCENNQL	1.0000	0.0000	0.7341	10.4061	156749.9176	11.2071
ADSLGRVETSRF	1.0000	0.0000	0.7165	10.7356	229056.0504	11.4603
ADSLQIQANNNG	1.0000	0.0000	0.6804	10.0883	108718.8731	10.9628
ADSQERDLNKNP	1.0000	0.0000	0.6664	10.0824	107984.6107	10.9583
ADSTVNSEFSVS	1.0000	0.0000	0.7247	9.9045	87984.1296	10.8215
ADTADEMLVSKA	1.0000	0.0000	0.6880	10.8214	252858.4677	11.5263
ADTEPIADNNQS	1.0000	0.0000	0.6622	10.1931	122664.5839	11.0434
ADTGTSYEDDNF	1.0000	0.0000	0.6997	10.8562	263189.4826	11.5531
ADTHKLLVTDHS	1.0000	0.0000	0.7063	10.7315	227975.7134	11.4572
ADTIDCGGNNDK	1.0000	0.0000	0.7055	11.1550	371234.6996	11.7827
ADTPGSNNALEN	1.0000	0.0000	0.6700	9.9100	88545.1943	10.8258
ADVKTSLLYSPL	1.0000	0.0000	0.6975	10.0684	106257.2073	10.9475
ADVNKRRTMLRR	1.0000	0.0000	0.6825	11.2262	402937.1340	11.8374
ADYNGLPQDLDG	1.0000	0.0000	0.6786	10.9374	288981.9499	11.6155
AEAFSIRKSSSS	1.0000	0.0000	0.7210	9.7156	70789.8466	10.6764
AECCEERQSDTP	1.0000	0.0000	0.7633	11.9507	927911.1466	12.3943
AECENQGPTIAE	1.0000	0.0000	0.6868	11.5285	570717.6152	12.0698
AEDEQSLSLIYC	1.0000	0.0000	0.7628	10.9665	298814.4983	11.6378
AEDSNFTTNDQL	1.0000	0.0000	0.6734	10.1074	111131.9254	10.9775
AEDSSAQKSFNS	1.0000	0.0000	0.7093	9.7441	73152.0024	10.6983
AEDYRLFAQSNY	1.0000	0.0000	0.7344	11.2529	415529.3074	11.8579
AEFSDLLPAECC	1.0000	0.0000	0.7873	11.7436	731098.1013	12.2351
AEGHVPKEQLAS	1.0000	0.0000	0.6941	11.0802	340612.2914	11.7252
AEHMSDEVAREG	1.0000	0.0000	0.7096	11.7081	701797.8689	12.2078
AEIISVNDGTDC	1.0000	0.0000	0.7260	11.1770	380760.9712	11.7996
AEKMSPKEFITK	1.0000	0.0000	0.6865	10.9051	278437.0434	11.5907
AEKNACRTMKDE	1.0000	0.0000	0.7115	11.5837	608163.5491	12.1122
AEKSPSKRANRS	1.0000	0.0000	0.6952	9.9202	89589.9587	10.8336
AEKSSSKVDWRS	1.0000	0.0000	0.7919	10.7586	235216.2780	11.4780
AELFGTDPLSKD	1.0000	0.0000	0.6734	10.4341	161889.2566	11.2286
AELLYMEILFST	1.0000	0.0000	0.7282	10.9170	282268.0213	11.5998
AELSETLEIVQP	1.0000	0.0000	0.6657	10.4414	163246.3564	11.2342
AEMLLHHHIYET	1.0000	0.0000	0.7373	12.0915	1091186.7772	12.5025
AENALKTINKNI	1.0000	0.0000	0.6422	9.9354	91172.7473	10.8453
AENKDLPIQLIS	1.0000	0.0000	0.6578	10.0398	102817.1794	10.9255
AENLTNLSLKSE	1.0000	0.0000	0.6526	9.2642	42097.0089	10.3294
AENNSMMIKYKY	1.0000	0.0000	0.7743	11.3827	482528.3318	11.9577
AEPEQRNQWQFT	1.0000	0.0000	0.7266	12.1062	1109795.1560	12.5138
AEPKLTSTQKYD	1.0000	0.0000	0.6738	10.5096	176580.0917	11.2866
AEPYNNAWATDR	1.0000	0.0000	0.7531	11.8535	829644.6282	12.3196
AEQKLPGQNRVD	1.0000	0.0000	0.6547	10.9429	290795.2586	11.6196
AERKTFAKYNRH	1.0000	0.0000	0.6885	11.5470	582964.5923	12.0840
AESELLKTSPLE	1.0000	0.0000	0.6625	9.7051	69933.8430	10.6682
AESGETVLSTPF	1.0000	0.0000	0.7035	10.5058	175812.7524	11.2837
AESGLKIIGNLL	1.0000	0.0000	0.6746	10.1017	110405.4249	10.9731
AESQNRNGDLRS	1.0000	0.0000	0.7007	10.1187	112589.8591	10.9862
AETLSMRQRFPI	1.0000	0.0000	0.7050	11.1949	388699.7131	11.8134
AETNKQFIACTS	1.0000	0.0000	0.7282	11.1070	351268.4794	11.7458
AETTAKHNPKPS	1.0000	0.0000	0.6761	10.4666	168062.1676	11.2536
AETTRPTTAGNT	1.0000	0.0000	0.6389	10.6132	198948.2414	11.3662
AEVFMTPLYPND	1.0000	0.0000	0.7010	11.4460	518973.4087	12.0064
AFANCAILISYL	1.0000	0.0000	0.7639	11.2552	416613.1298	11.8597
AFEMSNKSIQSP	1.0000	0.0000	0.7377	10.3728	150856.1306	11.1815
AFFVEAYKKMRD	1.0000	0.0000	0.6691	12.0944	1094840.9147	12.5047
AFHIFGKDYDAV	1.0000	0.0000	0.6616	12.1205	1128231.5829	12.5248
AFHSSIKVSRMS	1.0000	0.0000	0.7916	10.7370	229431.9955	11.4614
AFIESISKKDNN	1.0000	0.0000	0.6836	9.9471	92406.4633	10.8543
AFKAPEESANSH	1.0000	0.0000	0.7209	10.6590	209735.3287	11.4015
AFKESTYFGHLL	1.0000	0.0000	0.7413	11.2955	436436.7505	11.8907
AFKSSTPYAYNS	1.0000	0.0000	0.7573	10.5290	180578.6200	11.3016
AFMVDKACNPIQ	1.0000	0.0000	0.7198	11.9972	978884.8741	12.4300
AFNLLDEPGPEH	1.0000	0.0000	0.6829	11.0179	317032.0893	11.6773
AFPLEQLKIVET	1.0000	0.0000	0.6496	10.8476	260580.8233	11.5464
AFPVFDIDEAVT	1.0000	0.0000	0.6340	11.5183	564027.8595	12.0619
AFQNHPPSGHAN	1.0000	0.0000	0.7409	11.2482	413292.7961	11.8543
AFSIRKSSSSSN	1.0000	0.0000	0.7030	9.1521	36999.9761	10.2432
AFSPSMGEERIC	1.0000	0.0000	0.7907	11.7551	740766.5997	12.2439
AFTTSNSGAWNQ	1.0000	0.0000	0.7916	11.1431	366196.0874	11.7736
AFVNLLTVPNDI	1.0000	0.0000	0.6734	10.5115	176967.4446	11.2881
AFYANTSAIVML	1.0000	0.0000	0.7392	11.2260	402868.7745	11.8373
AFYDNSIQKKKR	1.0000	0.0000	0.6990	10.8321	255988.2638	11.5345
AGESHQNFQESL	1.0000	0.0000	0.7372	10.7428	230958.2552	11.4658
AGGVKSILHICE	1.0000	0.0000	0.7534	11.7019	696831.9096	12.2031
AGIALPFSTYSL	1.0000	0.0000	0.7247	10.5877	193192.2835	11.3466
AGKKWIKMTSTI	1.0000	0.0000	0.7654	11.6755	675965.1544	12.1828
AGKSEKRSAIIL	1.0000	0.0000	0.6851	10.2873	136718.9212	11.1158
AGLGEYACQFMI	1.0000	0.0000	0.7210	12.6041	1968836.0111	12.8965
AGLIGDNALGYE	1.0000	0.0000	0.6859	11.1134	353872.3033	11.7507
AGLKRNTYKNPM	1.0000	0.0000	0.7070	10.9893	306774.4177	11.6554
AGNNVSRKYLVV	1.0000	0.0000	0.7297	10.8892	273387.7703	11.5784
AGNRDHNAQPND	1.0000	0.0000	0.6868	10.8781	269888.7975	11.5698
AGNTKGSRSHEA	1.0000	0.0000	0.7258	10.6937	218265.6583	11.4281
AGPHTKTKHRNY	1.0000	0.0000	0.7021	11.5535	587384.3363	12.0890
AGPPMPMPSYRL	1.0000	0.0000	0.7429	11.6943	690739.1141	12.1972
AGPRATTLQSSN	1.0000	0.0000	0.6897	10.1213	112922.3659	10.9881
AGQLNPQLDINF	1.0000	0.0000	0.6733	10.5875	193144.2358	11.3465
AGRNSNEKSTRD	1.0000	0.0000	0.6923	10.0790	107563.1792	10.9557
AGSTCSLLLLHK	1.0000	0.0000	0.7560	10.5220	179128.4525	11.2962
AGSTSVNKVGVV	1.0000	0.0000	0.7268	10.7612	235914.2591	11.4800
AGTYSIMYSQGS	1.0000	0.0000	0.7998	11.2550	416536.5783	11.8596
AGVQVTTISALS	1.0000	0.0000	0.7004	10.4927	173191.9274	11.2737
AGVSANDETPSQ	1.0000	0.0000	0.6965	10.4016	155941.4545	11.2036
AGYLITLSNNND	1.0000	0.0000	0.6917	9.9861	96646.9801	10.8842
AHAERKTFAKYN	1.0000	0.0000	0.6862	11.4876	544425.2297	12.0383
AHALWMTSIKQA	1.0000	0.0000	0.7959	12.0336	1020849.4199	12.4580
AHDAYKDIDPDN	1.0000	0.0000	0.6684	11.1890	386075.7185	11.8089
AHDLCSRLIFNL	1.0000	0.0000	0.7659	11.0728	337702.9270	11.7195
AHDSRVSQTCNP	1.0000	0.0000	0.7774	11.2146	397625.3482	11.8285
AHEMYKHSQIDI	1.0000	0.0000	0.7407	11.8613	837156.6521	12.3256
AHFSMISIRHNT	1.0000	0.0000	0.7808	11.2862	431796.7274	11.8836
AHGNTSKNFKKE	1.0000	0.0000	0.7044	10.5586	186827.9465	11.3243
AHGVFFNIQIQG	1.0000	0.0000	0.6747	11.9413	917894.6547	12.3870
AHHGRGFETVRR	1.0000	0.0000	0.6474	12.3662	1497147.3827	12.7137
AHHLFILSLRRQ	1.0000	0.0000	0.7368	11.1604	373576.5807	11.7869
AHILVANPVRQL	1.0000	0.0000	0.6832	11.1188	356091.0539	11.7549
AHITSTAETTRP	1.0000	0.0000	0.6737	10.7671	237524.1593	11.4846
AHKSPHIKNREE	1.0000	0.0000	0.7083	10.9981	309874.0832	11.6621
AHLDFLKAMANI	1.0000	0.0000	0.7049	11.1877	385497.1774	11.8079
AHMLSLDDDVQT	1.0000	0.0000	0.7166	10.9681	299370.3167	11.6390
AHQVDSGPEANQ	1.0000	0.0000	0.7009	11.1392	364529.3802	11.7705
AHRIGSENQMDA	1.0000	0.0000	0.7241	11.3890	486024.7313	11.9626
AHSKPTWPIKGS	1.0000	0.0000	0.7886	11.4910	546566.3793	12.0409
AHSMTIMTFVVS	1.0000	0.0000	0.7872	11.6318	642756.2491	12.1492
AHSQGFVISKFG	1.0000	0.0000	0.7532	11.4246	506355.0720	11.9899
AHSRQKFIAHGV	1.0000	0.0000	0.7176	11.8179	796326.6359	12.2922
AHSYVNKSDDAE	1.0000	0.0000	0.7368	10.7928	244667.3622	11.5043
AHWTWGKEAVTD	1.0000	0.0000	0.8060	13.1991	3905672.5552	13.3538
AHYHANNAHDLC	1.0000	0.0000	0.7957	12.2002	1236658.2591	12.5861
AIAMSVQQNTDG	1.0000	0.0000	0.7053	11.0856	342747.5677	11.7294
AIAPNPSTHGSN	1.0000	0.0000	0.7118	10.3050	139532.1255	11.1294
AICNRDEMRPPN	1.0000	0.0000	0.7278	11.6427	650918.6304	12.1576
AICQANTDLRPT	1.0000	0.0000	0.6943	11.1582	372626.0948	11.7852
AICQEPISFTRL	1.0000	0.0000	0.7281	11.3545	467067.8380	11.9360
AIDNFYDSSEFD	1.0000	0.0000	0.7321	10.7781	240538.0734	11.4930
AIEATIKCSTVV	1.0000	0.0000	0.7157	11.3126	445108.4199	11.9038
AIENCSNPEDDD	1.0000	0.0000	0.7167	10.7736	239298.3611	11.4895
AIESVEQNDSAK	1.0000	0.0000	0.6871	10.2807	135670.0474	11.1107
AIFPRNIYSGSS	1.0000	0.0000	0.7504	10.5642	188031.4883	11.3286
AIFYLQESWFWE	1.0000	0.0000	0.8841	13.1671	3764353.4091	13.3292
AIGRGHNNLEDQ	1.0000	0.0000	0.6889	11.0519	329699.8954	11.7035
AIGTELQIMTND	1.0000	0.0000	0.6692	10.9158	281862.8514	11.5988
AIGTKTIRLTSW	1.0000	0.0000	0.7453	11.3238	450880.8082	11.9125
AIILLTYNNFYM	1.0000	0.0000	0.7400	11.2383	408607.6546	11.8467
AIKKKILIGPSM	1.0000	0.0000	0.6846	10.7016	220258.8451	11.4342
AIKKTQIRDLVR	1.0000	0.0000	0.6360	10.8751	268965.9964	11.5675
AIKSQTPRKTIH	1.0000	0.0000	0.6742	10.7740	239405.9484	11.4898
AILFADVKTSLL	1.0000	0.0000	0.6758	10.2924	137518.3443	11.1197
AILFATKTDTRV	1.0000	0.0000	0.6441	10.8804	270621.3377	11.5716
AILISYLPEKAS	1.0000	0.0000	0.6978	10.2646	133186.3835	11.0983
AILMASKDSADT	1.0000	0.0000	0.6992	10.3735	150978.2151	11.1820
AILSVAPHRIPV	1.0000	0.0000	0.6943	11.1452	367089.5007	11.7752
AILVLSISTTKS	1.0000	0.0000	0.6750	9.5760	60276.1927	10.5690
AIMRPDKSTMRS	1.0000	0.0000	0.7399	11.0394	324985.9627	11.6939
AIPGADGQSRDQ	1.0000	0.0000	0.6675	11.1081	351746.0661	11.7467
AIPGHKPIFPLG	1.0000	0.0000	0.6601	11.4490	520778.5996	12.0087
AIPLLHLSDSAV	1.0000	0.0000	0.7061	10.2490	130815.8338	11.0863
AIPNNFNNSTLF	1.0000	0.0000	0.6902	9.9329	90909.5353	10.8434
AIPQFVASNRSN	1.0000	0.0000	0.7149	10.4343	161923.2003	11.2288
AIQNPIARSQVL	1.0000	0.0000	0.6793	10.6226	201124.4505	11.3735
AIQNVIGKQNTT	1.0000	0.0000	0.6558	10.6534	208376.7388	11.3971
AIQVNWLIYVRF	1.0000	0.0000	0.7666	12.4167	1586668.6836	12.7524
AIRGNASHFNMA	1.0000	0.0000	0.7498	11.3636	472001.3441	11.9430
AIRVNSDTLPIT	1.0000	0.0000	0.6666	10.2837	136138.4722	11.1130
AISKLAQNVFKC	1.0000	0.0000	0.7409	11.1248	358542.0708	11.7595
AISSVLGISKSA	1.0000	0.0000	0.7080	9.7849	76669.1783	10.7296
AISVSTSDDSSV	1.0000	0.0000	0.7084	9.5715	59968.8940	10.5656
AITIPPTDFYAS	1.0000	0.0000	0.6826	10.9936	308269.4393	11.6586
AITRGIYGNRTV	1.0000	0.0000	0.6709	11.4602	527555.9595	12.0173
AITSGPSSTLSS	1.0000	0.0000	0.6869	9.2433	41096.3519	10.3133
AITYTSWETLIN	1.0000	0.0000	0.7654	11.2819	429632.1920	11.8802
AIVIVVLEVNTG	1.0000	0.0000	0.6650	11.1310	361112.8175	11.7642
AIVKSLVPWSNE	1.0000	0.0000	0.7782	11.0975	347448.3408	11.7385
AIVMLIKNKRIR	1.0000	0.0000	0.6748	11.0497	328854.8242	11.7018
AIWENGDLNPLT	1.0000	0.0000	0.7365	11.1558	371571.7992	11.7833
AIYFNLAQPSAI	1.0000	0.0000	0.7048	10.8848	271993.8465	11.5750
AKAHWTWGKEAV	1.0000	0.0000	0.8041	13.2626	4202025.0080	13.4026
AKANLTPKNTDQ	1.0000	0.0000	0.6388	10.0941	109450.0081	10.9673
AKATLQRPLQTG	1.0000	0.0000	0.6447	10.7363	229240.5857	11.4609
AKDSLAKVATSD	1.0000	0.0000	0.6741	10.0833	108092.4344	10.9589
AKEHPDKTKPNQ	1.0000	0.0000	0.6501	10.7651	236970.5159	11.4830
AKELTENNIQCN	1.0000	0.0000	0.7053	10.6618	210415.8015	11.4036
AKEMDDQSPHSI	1.0000	0.0000	0.7276	10.9323	287289.6976	11.6115
AKESGKSIDQSR	1.0000	0.0000	0.7006	10.1675	119096.7226	11.0237
AKETSTNPQISF	1.0000	0.0000	0.6864	10.1662	118925.9261	11.0227
AKFEITYFPKGL	1.0000	0.0000	0.6711	11.3878	485362.5972	11.9616
AKGPNSVEGNNK	1.0000	0.0000	0.6885	10.2651	133265.4305	11.0987
AKGRDVSETYKP	1.0000	0.0000	0.6877	11.0666	335303.9473	11.7147
AKGSNITKKRIK	1.0000	0.0000	0.6609	10.2630	132935.9310	11.0971
AKGSQTVSPAAH	1.0000	0.0000	0.7178	10.8824	271226.8283	11.5731
AKHNPKPSPGES	1.0000	0.0000	0.7066	10.4261	160397.0452	11.2224
AKINNNVTIPNV	1.0000	0.0000	0.6634	10.1814	121015.9206	11.0343
AKITEDRLSSAI	1.0000	0.0000	0.6736	10.1242	113300.5704	10.9904
AKIYWEDLYEDP	1.0000	0.0000	0.7447	12.2318	1282498.6349	12.6104
AKKANDVAITYT	1.0000	0.0000	0.6572	10.8940	274891.8092	11.5821
AKKNSIPSSFPQ	1.0000	0.0000	0.6984	9.9324	90854.8876	10.8430
AKKSKRRKPVEK	1.0000	0.0000	0.6603	10.5905	193817.9921	11.3488
AKKTYRRRRKEN	1.0000	0.0000	0.6651	11.1229	357761.7686	11.7580
AKKYSYPMLLTG	1.0000	0.0000	0.7414	11.1526	370226.4494	11.7809
AKLAPSQTDKGE	1.0000	0.0000	0.6601	10.4526	165361.3194	11.2428
AKLSRKSQKEIL	1.0000	0.0000	0.6717	9.9251	90092.8844	10.8373
AKMIKLTGFNQF	1.0000	0.0000	0.6947	11.2565	417262.2089	11.8607
AKNEVRYKYHFA	1.0000	0.0000	0.7054	11.9683	946922.7626	12.4078
AKNQLRRLKSRG	1.0000	0.0000	0.6855	10.4031	156215.8601	11.2048
AKNSSSPPLDST	1.0000	0.0000	0.6677	9.1736	37929.4081	10.2598
AKPDYQTDYNGL	1.0000	0.0000	0.6879	11.1550	371226.0594	11.7827
AKPKLSLMRPLV	1.0000	0.0000	0.6966	10.5267	180091.5819	11.2998
AKPPVLTLSLNS	1.0000	0.0000	0.6665	9.5718	59988.3651	10.5658
AKQELDQTKVLM	1.0000	0.0000	0.6657	10.9376	289041.4272	11.6156
AKQKAYSGSLNE	1.0000	0.0000	0.7125	10.3554	147856.7410	11.1681
AKSSIIIEANLI	1.0000	0.0000	0.6710	9.9122	88767.4146	10.8275
AKSVGTVEIPRS	1.0000	0.0000	0.7003	10.6870	216597.0910	11.4230
AKSVSGNNLQPP	1.0000	0.0000	0.6929	9.9867	96718.4833	10.8847
AKSVWSKDKNEF	1.0000	0.0000	0.7799	11.1713	378286.5303	11.7952
AKTERIDFKVKP	1.0000	0.0000	0.6325	11.0405	325395.3669	11.6947
AKTTEELISFHL	1.0000	0.0000	0.6904	10.5824	192027.1360	11.3426
AKVATSDEFDKR	1.0000	0.0000	0.6704	10.8353	256916.9853	11.5369
AKVNNLANIAQG	1.0000	0.0000	0.6704	10.4405	163074.3823	11.2335
AKYNRHLKAKMI	1.0000	0.0000	0.7113	11.4012	492907.6808	11.9719
ALACNSDRTGMH	1.0000	0.0000	0.7865	11.6671	669446.6739	12.1763
ALAGLKRNTYKN	1.0000	0.0000	0.6817	10.5037	175381.5259	11.2821
ALANSDRLTQKK	1.0000	0.0000	0.6606	10.0076	99074.2044	10.9008
ALDAVPPDFHTL	1.0000	0.0000	0.6682	11.1226	357629.8068	11.7578
ALDGPHIKLPVK	1.0000	0.0000	0.6628	10.9666	298852.8701	11.6379
ALDTLCASNGVY	1.0000	0.0000	0.7622	11.1861	384788.6789	11.8066
ALEAVNKASTIL	1.0000	0.0000	0.6666	10.1325	114398.2291	10.9968
ALEHSEDGLKSI	1.0000	0.0000	0.7052	10.3521	147299.3639	11.1656
ALEITTEQVCFN	1.0000	0.0000	0.7095	11.4154	501018.3294	11.9828
ALEKLGMTIAAN	1.0000	0.0000	0.6763	10.7839	242164.8451	11.4975
ALENHATHVTSS	1.0000	0.0000	0.7350	10.5771	190865.7425	11.3385
ALFDMSPEQPGF	1.0000	0.0000	0.7155	11.3987	491502.4645	11.9700
ALGNDLGQTSFK	1.0000	0.0000	0.6912	10.4263	160435.6607	11.2226
ALGQKFSTLALV	1.0000	0.0000	0.6903	10.5170	178102.5547	11.2923
ALGRNLNFAPTM	1.0000	0.0000	0.7040	10.8967	275731.1566	11.5841
ALGYEVHTAEAF	1.0000	0.0000	0.6762	11.8640	839740.1294	12.3276
ALHAICNRDEMR	1.0000	0.0000	0.7420	12.0168	1001313.3092	12.4451
ALHDKITSPLQF	1.0000	0.0000	0.6930	10.6627	210613.6993	11.4043
ALHTNQDARKGN	1.0000	0.0000	0.6813	10.7834	242016.1657	11.4971
ALIFFTNQNKKT	1.0000	0.0000	0.6683	10.4825	171157.5089	11.2658
ALIHSKPMNMDC	1.0000	0.0000	0.8015	11.7428	730399.3230	12.2345
ALIIWKIFQLKI	1.0000	0.0000	0.7256	11.6277	639733.2386	12.1460
ALIYQKYECLQN	1.0000	0.0000	0.7477	11.6501	656475.8513	12.1633
ALKDILTSFSGQ	1.0000	0.0000	0.6936	10.2004	123701.0788	11.0490
ALKTINKNILMP	1.0000	0.0000	0.6674	10.2645	133173.9381	11.0983
ALMKPKCHNMQP	1.0000	0.0000	0.7666	12.0520	1042662.0160	12.4721
ALNAHSYVNKSD	1.0000	0.0000	0.7369	10.4127	157944.3025	11.2121
ALNAKESGKSID	1.0000	0.0000	0.6778	9.9581	93585.3823	10.8627
ALNEFLVAVPEP	1.0000	0.0000	0.6680	10.9011	277142.8918	11.5875
ALNGANEGNERV	1.0000	0.0000	0.6832	10.6905	217484.5866	11.4257
ALNGRTNQNNPN	1.0000	0.0000	0.6679	9.9109	88629.8670	10.8264
ALNLLKLTVLTL	1.0000	0.0000	0.6374	9.5613	59263.9084	10.5577
ALNPRKNRTDSG	1.0000	0.0000	0.6771	10.1840	121382.8866	11.0364
ALNTLAFANCAI	1.0000	0.0000	0.7201	10.9934	308214.8374	11.6585
ALPDLVQKGPLF	1.0000	0.0000	0.6630	10.8321	255982.7147	11.5345
ALPFSTYSLSEH	1.0000	0.0000	0.7529	10.4381	162625.6139	11.2316
ALQALDLEAPNS	1.0000	0.0000	0.6644	10.0215	100671.1230	10.9115
ALQPSQIAGPRA	1.0000	0.0000	0.6712	10.8818	271057.3782	11.5727
ALQTSNKATAQA	1.0000	0.0000	0.6636	10.2433	129955.2135	11.0819
ALRETYSDNLGE	1.0000	0.0000	0.6994	10.5437	183662.6524	11.3129
ALRHSLGRSVAK	1.0000	0.0000	0.7304	10.7053	221204.2765	11.4370
ALRIVKLQNQLN	1.0000	0.0000	0.6644	10.2469	130499.3312	11.0847
ALRKNNALNAKE	1.0000	0.0000	0.6532	9.9786	95821.6966	10.8785
ALRLEESATVMT	1.0000	0.0000	0.6981	10.7691	238060.8408	11.4861
ALRSGNESSQQS	1.0000	0.0000	0.7126	9.7234	71428.9425	10.6824
ALSACANDTLNG	1.0000	0.0000	0.7287	10.5722	189782.5324	11.3347
ALSAVSHRNLHT	1.0000	0.0000	0.7426	10.5594	187013.9503	11.3249
ALSNMLALMKPK	1.0000	0.0000	0.7172	10.4724	169189.9231	11.2581
ALSPKSLNNIDK	1.0000	0.0000	0.6547	9.3800	48101.5852	10.4184
ALSSFDKKSPML	1.0000	0.0000	0.7203	10.0586	105060.1340	10.9400
ALSVKSGMNDST	1.0000	0.0000	0.7262	10.0844	108229.4953	10.9598
ALSYDLLETYDN	1.0000	0.0000	0.7081	10.4028	156156.3536	11.2045
ALTEAQYTNKLF	1.0000	0.0000	0.6788	10.7598	235529.9549	11.4789
ALTEFQMLNRQI	1.0000	0.0000	0.6894	11.0687	336126.9866	11.7164
ALTELIRSRSAK	1.0000	0.0000	0.6804	10.0727	106788.9390	10.9508
ALTNGTAAIDNF	1.0000	0.0000	0.6646	10.5594	187005.1199	11.3249
ALVDKVIECVHD	1.0000	0.0000	0.7047	11.9404	916963.2107	12.3864
ALVKLKHFNPKH	1.0000	0.0000	0.7048	11.0727	337670.3031	11.7194
ALVQTMSSTFVE	1.0000	0.0000	0.7376	10.8887	273228.1518	11.5780
ALWMTSIKQAIE	1.0000	0.0000	0.7695	11.7092	702663.1144	12.2087
ALYYKILEDDEH	1.0000	0.0000	0.6944	11.4049	494972.4959	11.9747
AMAENKDLPIQL	1.0000	0.0000	0.6694	10.7247	226215.8165	11.4520
AMANEDPRYEST	1.0000	0.0000	0.7157	11.1424	365877.1922	11.7730
AMANIRLAYSSK	1.0000	0.0000	0.7421	10.6949	218574.8090	11.4290
AMDMHASSNKSA	1.0000	0.0000	0.7819	10.7942	245061.3289	11.5054
AMDPMYNLRCYC	1.0000	0.0000	0.8366	13.1405	3650755.2281	13.3088
AMDQGDAGQLNP	1.0000	0.0000	0.6765	11.2722	424877.9182	11.8728
AMELLVESNITD	1.0000	0.0000	0.6963	10.4747	169625.4996	11.2598
AMESKRIHSKEQ	1.0000	0.0000	0.7345	11.0180	317084.2160	11.6774
AMFEEAFIESIS	1.0000	0.0000	0.7349	11.1686	377083.1474	11.7931
AMILKFGMNDNE	1.0000	0.0000	0.7209	11.2771	427269.4616	11.8765
AMLRTATSISKW	1.0000	0.0000	0.7927	11.3555	467621.7087	11.9368
AMNPFKDVTYYA	1.0000	0.0000	0.7097	11.8742	849630.4983	12.3355
AMPPNHLDVVIF	1.0000	0.0000	0.7030	11.6257	638306.5528	12.1445
AMSAGESHQNFQ	1.0000	0.0000	0.7686	11.2852	431264.4654	11.8828
AMSIRTSVRSLY	1.0000	0.0000	0.7678	10.7592	235371.5153	11.4785
AMSSSVVQEMLI	1.0000	0.0000	0.7764	10.8897	273526.3674	11.5788
AMSVQQNTDGLS	1.0000	0.0000	0.7292	10.5788	191229.2213	11.3398
AMTMLLTYDNQY	1.0000	0.0000	0.7454	11.5587	590874.3302	12.0930
AMTRSKSQWVIG	1.0000	0.0000	0.8149	11.8994	874647.2426	12.3548
ANAADETKHLSI	1.0000	0.0000	0.6824	10.4551	165844.5391	11.2447
ANADTGTSYEDD	1.0000	0.0000	0.6866	10.6910	217596.4795	11.4261
ANANDENSPRSF	1.0000	0.0000	0.6999	10.0286	101502.6445	10.9170
ANASNQGTIQFG	1.0000	0.0000	0.7012	10.7604	235703.0108	11.4794
ANATIIPKLTLC	1.0000	0.0000	0.6910	10.7706	238470.5719	11.4872
ANATNHDQAIKK	1.0000	0.0000	0.6637	10.6830	215607.3157	11.4199
ANCAILISYLPE	1.0000	0.0000	0.7464	11.0332	322657.2277	11.6891
ANDENSPRSFNV	1.0000	0.0000	0.7081	10.1215	112948.5249	10.9883
ANDETPSQQHPE	1.0000	0.0000	0.6846	10.7743	239499.6764	11.4901
ANDFSPIIFLIG	1.0000	0.0000	0.6953	10.7524	233548.1103	11.4733
ANDMRTERLADT	1.0000	0.0000	0.6695	10.9311	286895.8100	11.6106
ANDTLNGQLPPE	1.0000	0.0000	0.6543	10.2671	133566.5708	11.1002
ANDVAITYTSWE	1.0000	0.0000	0.7749	11.6819	680953.6845	12.1877
ANEDPRYESTDY	1.0000	0.0000	0.7096	11.0433	326458.0965	11.6969
ANEEDIDNQYDL	1.0000	0.0000	0.6686	10.6586	209638.9227	11.4012
ANEFQLKKSEKF	1.0000	0.0000	0.6874	10.5151	177699.9428	11.2908
ANEGNERVKDEV	1.0000	0.0000	0.6635	10.9503	293298.5437	11.6254
ANETNDQVLAVS	1.0000	0.0000	0.6823	10.3048	139492.7136	11.1292
ANFLVNVNASPI	1.0000	0.0000	0.7001	10.3177	141586.0590	11.1392
ANFPNKASSALQ	1.0000	0.0000	0.6941	9.9963	97796.8560	10.8921
ANFVKHSQMLES	1.0000	0.0000	0.7622	10.9290	286198.5791	11.6090
ANGDNTVNIQIC	1.0000	0.0000	0.7199	11.1184	355929.1794	11.7546
ANGFLKIIVSKM	1.0000	0.0000	0.7172	10.9016	277293.3953	11.5879
ANHHPIGDSSTN	1.0000	0.0000	0.7365	10.5447	183857.7992	11.3136
ANHLLNEFKPAT	1.0000	0.0000	0.6836	10.5584	186797.0851	11.3242
ANHTDNSSRTPR	1.0000	0.0000	0.7083	10.2244	127161.9272	11.0674
ANIAQGDDMSII	1.0000	0.0000	0.6949	10.9431	290880.8755	11.6198
ANIGPEGSQSNC	1.0000	0.0000	0.7613	10.8656	266034.0674	11.5602
ANIPNMHAQIYT	1.0000	0.0000	0.7138	11.4764	537495.2282	12.0298
ANIRLAYSSKNA	1.0000	0.0000	0.7085	10.1362	114877.9091	10.9996
ANISCQTLQSKI	1.0000	0.0000	0.7328	10.5128	177230.3181	11.2891
ANISHILATNAI	1.0000	0.0000	0.6881	10.3203	142007.1272	11.1411
ANISVLEPNFMN	1.0000	0.0000	0.7215	10.5150	177679.0163	11.2907
ANKSGPNIPKDN	1.0000	0.0000	0.6656	9.9539	93128.1449	10.8595
ANKTTTHSDKRS	1.0000	0.0000	0.6912	10.1080	111213.7057	10.9780
ANLIILFHMSEL	1.0000	0.0000	0.7332	10.7552	234281.0423	11.4754
ANLLGNKQLIFE	1.0000	0.0000	0.6719	10.3166	141396.8350	11.1383
ANLSNSNINQSQ	1.0000	0.0000	0.6691	9.1320	36154.8377	10.2278
ANLTPKNTDQAS	1.0000	0.0000	0.6560	9.8730	84854.0778	10.7974
ANLVSLGGSPND	1.0000	0.0000	0.6982	9.9396	91610.7240	10.8485
ANMDSLISQGEK	1.0000	0.0000	0.7159	10.4047	156494.4188	11.2060
ANNAHDLCSRLI	1.0000	0.0000	0.7539	10.8713	267809.2357	11.5647
ANNDSALTEFQM	1.0000	0.0000	0.7116	10.5943	194679.3284	11.3518
ANNLHYRKDKFG	1.0000	0.0000	0.7161	11.1999	390932.1405	11.8172
ANNMTNKELNVF	1.0000	0.0000	0.7031	10.4489	164660.5628	11.2399
ANNNGHGNKSYN	1.0000	0.0000	0.7380	10.3814	152361.3872	11.1881
ANNNSLLEESRT	1.0000	0.0000	0.6663	9.4009	49274.5537	10.4345
ANNPFLQVIKSS	1.0000	0.0000	0.6994	10.0488	103880.0372	10.9324
ANNQPTKLATSP	1.0000	0.0000	0.6573	9.8976	87285.9189	10.8162
ANNSGLILGISC	1.0000	0.0000	0.7493	10.4335	161777.3353	11.2282
ANNTTDYFTNID	1.0000	0.0000	0.6797	10.5188	178468.4891	11.2937
ANPSDKSSLFMH	1.0000	0.0000	0.7561	10.4001	155662.7842	11.2024
ANQDKGPTNTQQ	1.0000	0.0000	0.6507	10.5662	188481.1154	11.3302
ANQDLKTGGSSP	1.0000	0.0000	0.6896	10.1022	110473.5371	10.9735
ANQETRRTEATA	1.0000	0.0000	0.6390	10.8443	259603.7712	11.5439
ANQHTDNIAAVP	1.0000	0.0000	0.6711	10.9660	298642.2772	11.6374
ANQRSNVRLCGK	1.0000	0.0000	0.7532	11.0831	341755.6205	11.7274
ANQRVLLHAGPP	1.0000	0.0000	0.6837	11.1292	360372.7166	11.7629
ANRQRNNSFYQP	1.0000	0.0000	0.7277	10.8226	253182.3696	11.5272
ANRSTNLDPTSD	1.0000	0.0000	0.6666	9.6268	63907.7879	10.6081
ANSANASNQGTI	1.0000	0.0000	0.6889	9.8890	86423.8017	10.8096
ANSAQPSKREVT	1.0000	0.0000	0.6916	10.3092	140209.9412	11.1326
ANSDGDQGVLDL	1.0000	0.0000	0.6867	10.4602	166820.3655	11.2486
ANSDNCKPHAEP	1.0000	0.0000	0.7449	11.0704	336800.5102	11.7177
ANSDRLTQKKIK	1.0000	0.0000	0.6564	10.0663	106002.8078	10.9459
ANSHEEDYSKWA	1.0000	0.0000	0.8200	11.6569	661635.3550	12.1685
ANSLSWRIFSIR	1.0000	0.0000	0.8027	10.9912	307428.5314	11.6568
ANSNLSGNTIEL	1.0000	0.0000	0.6686	9.4207	50407.5622	10.4497
ANSNSKQRHDYV	1.0000	0.0000	0.7484	10.7079	221867.3769	11.4390
ANSNSYPIDNVH	1.0000	0.0000	0.7398	10.4128	157957.3384	11.2122
ANTDLRPTKSVN	1.0000	0.0000	0.6666	10.0021	98448.0735	10.8966
ANTNFLSCRMMK	1.0000	0.0000	0.8039	11.4775	538169.6091	12.0306
ANTSAIVMLIKN	1.0000	0.0000	0.6980	10.3857	153118.6043	11.1914
ANTSGNCSNSNE	1.0000	0.0000	0.7373	9.8722	84768.1160	10.7967
ANTTGRIKMTPL	1.0000	0.0000	0.6712	10.8077	248885.6745	11.5157
ANVISNISVSNI	1.0000	0.0000	0.6970	9.6520	65789.1060	10.6275
ANYLLRLQDSDF	1.0000	0.0000	0.7093	10.5138	177439.6093	11.2898
APCAVKSSTAEQ	1.0000	0.0000	0.7420	11.0679	335818.1297	11.7157
APDDINLSKSHN	1.0000	0.0000	0.6916	9.9089	88431.0139	10.8249
APEESANSHEED	1.0000	0.0000	0.7054	10.5061	175885.2787	11.2840
APEHLPSLVVRV	1.0000	0.0000	0.7083	11.0863	343016.5334	11.7299
APHNSIDRNLLE	1.0000	0.0000	0.6924	10.2453	130264.7520	11.0835
APHRIPVYTTMP	1.0000	0.0000	0.6733	11.9541	931599.0078	12.3969
APIGLEGGVSNK	1.0000	0.0000	0.6919	10.7229	225742.5845	11.4506
APIYLRAAKIYW	1.0000	0.0000	0.7462	12.4134	1580729.5150	12.7499
APLDAPSNKKIQ	1.0000	0.0000	0.6570	10.1623	118390.8111	11.0197
APLIVNKIDDNK	1.0000	0.0000	0.6448	10.2528	131394.9835	11.0893
APLNIAADLSLF	1.0000	0.0000	0.6760	10.1431	115795.6242	11.0049
APLPFQRVKEKN	1.0000	0.0000	0.6589	10.8963	275618.8790	11.5839
APLTNNVLFVNS	1.0000	0.0000	0.6920	10.0299	101645.4157	10.9179
APNPSTHGSNKK	1.0000	0.0000	0.7025	10.1184	112551.1517	10.9859
APPSSPTKNQYV	1.0000	0.0000	0.7097	10.4683	168383.6975	11.2549
APQKLGMVIFFK	1.0000	0.0000	0.6765	11.6769	677014.3718	12.1838
APQREIDSLTLL	1.0000	0.0000	0.6616	10.1737	119950.6429	11.0284
APSEASSQLLSQ	1.0000	0.0000	0.6938	9.5637	59428.3251	10.5596
APSLDTMPISKK	1.0000	0.0000	0.6929	10.2477	130614.0640	11.0853
APSNKKIQNAMT	1.0000	0.0000	0.6901	10.4187	159041.5112	11.2168
APSPSKKKTSCG	1.0000	0.0000	0.7426	10.4730	169294.1940	11.2585
APSQTDKGEVFN	1.0000	0.0000	0.6864	10.7879	243288.3576	11.5006
APSRDIGIANNS	1.0000	0.0000	0.6927	10.1510	116854.9571	11.0110
APSRNHFYLNLN	1.0000	0.0000	0.7401	10.5558	186224.8974	11.3221
APSYPDNDKPGI	1.0000	0.0000	0.6860	10.7390	229967.5828	11.4630
APTKELASELLL	1.0000	0.0000	0.6517	9.8469	82341.1456	10.7773
APTKPNNIENQN	1.0000	0.0000	0.6494	10.0026	98498.5522	10.8969
APTMNPDNMLNK	1.0000	0.0000	0.7036	10.6343	203842.1575	11.3825
APTSIQSPITNM	1.0000	0.0000	0.7036	10.3671	149859.9558	11.1771
APYKQSNTTCAQ	1.0000	0.0000	0.7420	11.2606	419229.6633	11.8639
APYSGWGNLDEQ	1.0000	0.0000	0.7929	11.8338	811023.4960	12.3044
AQAMNPFKDVTY	1.0000	0.0000	0.6912	11.6250	637742.5737	12.1439
AQDGDKKQNPID	1.0000	0.0000	0.6355	10.7464	231932.6357	11.4686
AQDKPGISIDNR	1.0000	0.0000	0.6688	10.5826	192070.7484	11.3427
AQDKVLTRKPSL	1.0000	0.0000	0.6649	10.3124	140712.8120	11.1350
AQEPLGDECLCP	1.0000	0.0000	0.7431	11.9990	980918.4107	12.4314
AQEYFTSQSFME	1.0000	0.0000	0.7639	11.4722	534878.5051	12.0265
AQGDDMSIILTV	1.0000	0.0000	0.6957	10.9969	309450.5080	11.6612
AQGPNNPTDTLL	1.0000	0.0000	0.6514	10.1713	119624.7927	11.0266
AQINRMQHASFC	1.0000	0.0000	0.7876	12.1283	1138371.5965	12.5308
AQITITPAETLS	1.0000	0.0000	0.6518	10.3293	143484.1881	11.1480
AQIVKDCKILAV	1.0000	0.0000	0.6856	11.5340	574291.3120	12.0740
AQIYTSPTVRKS	1.0000	0.0000	0.7098	10.6942	218408.2648	11.4285
AQKCISQREPSE	1.0000	0.0000	0.7410	11.1130	353718.7475	11.7504
AQKDTSKALIIW	1.0000	0.0000	0.7357	11.2442	411396.9020	11.8513
AQKSFNSNNKIE	1.0000	0.0000	0.6874	9.8232	80125.8440	10.7591
AQLDNFSQERTD	1.0000	0.0000	0.6822	10.5544	185924.5415	11.3210
AQLKRRSTFTNN	1.0000	0.0000	0.6857	10.2554	131777.1417	11.0912
AQLPESHLTTKE	1.0000	0.0000	0.6784	10.4438	163711.3911	11.2361
AQLTGPNDLVVT	1.0000	0.0000	0.6614	10.6426	205811.1090	11.3889
AQNEESSVPFRS	1.0000	0.0000	0.7269	10.3491	146800.9854	11.1633
AQNEYPYLPPFP	1.0000	0.0000	0.6913	11.4420	516613.0481	12.0033
AQNFEVNPEFNE	1.0000	0.0000	0.6865	10.9413	290269.2918	11.6184
AQNQSYESIRQI	1.0000	0.0000	0.7196	10.7203	225059.7283	11.4486
AQNVFKCNKRFM	1.0000	0.0000	0.7576	11.9981	979998.4640	12.4308
AQPGLHQKHYVN	1.0000	0.0000	0.7130	11.7654	749627.8310	12.2518
AQPNDISKQSAR	1.0000	0.0000	0.6861	10.2733	134524.0954	11.1050
AQPSAIRVNSDT	1.0000	0.0000	0.6919	10.3408	145403.5459	11.1569
AQPSKREVTHNH	1.0000	0.0000	0.7182	11.1722	378652.3512	11.7959
AQRACLSRTLAK	1.0000	0.0000	0.7262	11.0600	332782.9594	11.7097
AQSLRPNRQSPV	1.0000	0.0000	0.7038	10.3913	154106.8405	11.1957
AQSNYIVIQLAT	1.0000	0.0000	0.6984	10.7568	234713.5430	11.4766
AQSPFRSANFVK	1.0000	0.0000	0.7259	10.7752	239754.7029	11.4908
AQSPTGGQIKQY	1.0000	0.0000	0.6893	11.2379	408407.4452	11.8464
AQTPLNTLPLFT	1.0000	0.0000	0.6531	10.2189	126353.7433	11.0632
AQTTMGSALNTL	1.0000	0.0000	0.6972	10.4150	158359.5620	11.2139
AQTTPFNCFGNP	1.0000	0.0000	0.7280	11.5577	590216.3693	12.0922
AQTVLVSIYNSL	1.0000	0.0000	0.7195	10.3196	141888.9562	11.1406
AQYSLSDNNFFS	1.0000	0.0000	0.7463	10.1883	121978.7921	11.0396
AQYTNKLFCSST	1.0000	0.0000	0.7737	10.8923	274356.7093	11.5808
AQYVSTITRPSN	1.0000	0.0000	0.7163	10.5589	186906.1885	11.3245
ARAQSPFRSANF	1.0000	0.0000	0.7269	10.8553	262922.6483	11.5524
ARDAYKQLQIEA	1.0000	0.0000	0.6474	11.2680	422817.4573	11.8695
ARDYDDLDELRP	1.0000	0.0000	0.6570	11.0013	311026.6943	11.6645
AREGYHTTLSKW	1.0000	0.0000	0.8000	12.0368	1024629.7750	12.4605
AREKRVVANIGP	1.0000	0.0000	0.6486	11.2824	429905.7452	11.8806
ARGLAGLGEYAC	1.0000	0.0000	0.7211	12.0927	1092654.6721	12.5034
ARGPAEDYRLFA	1.0000	0.0000	0.6567	11.6631	666319.3395	12.1732
ARHIMGSEASFQ	1.0000	0.0000	0.7600	11.5299	571589.8288	12.0708
ARIGVDLAEKSP	1.0000	0.0000	0.6720	10.7704	238423.1116	11.4871
ARISSVALNGRT	1.0000	0.0000	0.7057	10.3624	149063.0272	11.1735
ARKGNLPPVNQT	1.0000	0.0000	0.6640	10.5997	195886.2963	11.3559
ARLGGRSIDITE	1.0000	0.0000	0.6759	10.8310	255662.3805	11.5337
ARLQHSPNSISM	1.0000	0.0000	0.7554	10.4519	165240.3027	11.2423
ARLTNRYSSGDA	1.0000	0.0000	0.7233	10.5209	178901.0556	11.2953
ARMLSNGGSHSS	1.0000	0.0000	0.7806	10.3708	150500.9567	11.1799
ARMTQLPEEALQ	1.0000	0.0000	0.6635	11.1359	363172.8317	11.7680
ARNDDSRNPPAM	1.0000	0.0000	0.7033	10.7377	229629.5659	11.4620
ARNREANPSDKS	1.0000	0.0000	0.6872	10.0581	105005.0082	10.9396
ARPLAWAPPSSP	1.0000	0.0000	0.7693	11.2833	430310.1530	11.8813
ARPPANGDNTVN	1.0000	0.0000	0.6674	10.5925	194263.7614	11.3503
ARPWRVLLGAEN	1.0000	0.0000	0.7489	11.8336	810920.5077	12.3043
ARQQDSDSNPST	1.0000	0.0000	0.6935	9.9156	89110.7432	10.8300
ARQYLSIVQSHI	1.0000	0.0000	0.7468	11.1102	352565.2428	11.7482
ARRYRVLRETVK	1.0000	0.0000	0.6617	11.5717	599809.3340	12.1030
ARSAPLTNNVLF	1.0000	0.0000	0.6916	10.2453	130254.8931	11.0835
ARSDPIIDNINT	1.0000	0.0000	0.6617	10.1685	119233.3348	11.0244
ARSENTSSYSYP	1.0000	0.0000	0.7546	10.1822	121135.4646	11.0350
ARSGCTLNSSTN	1.0000	0.0000	0.7459	10.1208	112864.6707	10.9878
ARSMISPLIFVL	1.0000	0.0000	0.7352	10.7531	233713.4573	11.4738
ARSPYKEAKSSI	1.0000	0.0000	0.7183	10.3415	145519.8507	11.1574
ARSQVLSLSLCF	1.0000	0.0000	0.7770	10.6060	197302.9578	11.3607
ARVATKGELTLN	1.0000	0.0000	0.6581	10.5510	185199.7478	11.3184
ASAESQNRNGDL	1.0000	0.0000	0.6957	10.0593	105146.6259	10.9405
ASAIFYLQESWF	1.0000	0.0000	0.8276	11.9370	913373.6000	12.3837
ASASLLPDGSSS	1.0000	0.0000	0.6906	9.2409	40983.6642	10.3115
ASCIEGNLNNDT	1.0000	0.0000	0.7270	10.4757	169835.4773	11.2606
ASCQVRKPSNSE	1.0000	0.0000	0.7655	10.6595	209852.9716	11.4019
ASDIVGKTDPTS	1.0000	0.0000	0.6803	10.3162	141336.5869	11.1380
ASDRLNKDARGP	1.0000	0.0000	0.6764	10.4870	172056.7121	11.2693
ASEEVLLYTVVS	1.0000	0.0000	0.7266	10.6387	204881.2759	11.3859
ASEIHRMGNGEL	1.0000	0.0000	0.7368	11.2944	435887.5695	11.8899
ASELLLDARNRE	1.0000	0.0000	0.6728	10.1342	114613.7222	10.9981
ASFCSSTSQRSQ	1.0000	0.0000	0.7903	10.3893	153751.5662	11.1942
ASFQPAQNEYPY	1.0000	0.0000	0.7248	11.4169	501902.1613	11.9840
ASFQTSPLRTPY	1.0000	0.0000	0.7203	10.6711	212662.0876	11.4107
ASFSLQISPIQG	1.0000	0.0000	0.7195	10.3149	141126.0582	11.1370
ASFTDIQTKIKN	1.0000	0.0000	0.6654	10.3423	145643.5840	11.1580
ASFTEVDNHNTK	1.0000	0.0000	0.7050	10.6017	196339.9404	11.3574
ASFTSAFYATSK	1.0000	0.0000	0.7448	10.5920	194156.1226	11.3500
ASGAEPKLTSTQ	1.0000	0.0000	0.6798	10.1773	120443.1796	11.0312
ASGDTIAPLIVN	1.0000	0.0000	0.6738	10.4395	162902.0121	11.2328
ASGGDPYVQGSG	1.0000	0.0000	0.7419	11.3573	468576.5929	11.9382
ASHADRMANNDS	1.0000	0.0000	0.7447	10.6816	215263.9638	11.4189
ASHFNMASVAIT	1.0000	0.0000	0.7606	11.0959	346812.9481	11.7373
ASHQFLPHISDE	1.0000	0.0000	0.7436	11.0141	315654.7615	11.6744
ASHSNRQATQGY	1.0000	0.0000	0.7522	11.0460	327456.5059	11.6989
ASISNTNIDQEK	1.0000	0.0000	0.6702	9.8029	78271.3217	10.7434
ASISQVPESPDD	1.0000	0.0000	0.6979	10.1931	122661.1741	11.0434
ASKDSADTHKLL	1.0000	0.0000	0.6869	10.0420	103076.2230	10.9272
ASKITLQVPRFD	1.0000	0.0000	0.6779	10.7633	236497.9347	11.4817
ASKPSKILSTVS	1.0000	0.0000	0.6833	9.4596	52719.5247	10.4796
ASKSMSIDDTPS	1.0000	0.0000	0.7145	9.8801	85543.1207	10.8028
ASLAELSETLEI	1.0000	0.0000	0.6686	9.8151	79375.6337	10.7528
ASLGPDNLSPNM	1.0000	0.0000	0.7095	10.0202	100515.2064	10.9104
ASLKKAKLSRKS	1.0000	0.0000	0.6709	9.5141	56129.3117	10.5214
ASLLPDGSSSTN	1.0000	0.0000	0.6773	9.2111	39599.7725	10.2886
ASLLSFKWTVPF	1.0000	0.0000	0.7972	11.3160	446819.7914	11.9064
ASLPSSIKRHIS	1.0000	0.0000	0.7194	9.8792	85453.8140	10.8021
ASMSKSCYKSIH	1.0000	0.0000	0.8449	11.1476	368087.5303	11.7770
ASMTNLNILFNR	1.0000	0.0000	0.7116	10.2101	125078.6136	11.0564
ASNFSLHTPDAQ	1.0000	0.0000	0.7189	10.4458	164076.7066	11.2376
ASNGVYDEGTES	1.0000	0.0000	0.7296	10.7674	237616.4256	11.4848
ASNIDKNKHPPN	1.0000	0.0000	0.6824	10.1183	112545.0883	10.9859
ASNQGTIQFGYS	1.0000	0.0000	0.7429	10.9469	292162.6919	11.6228
ASNRSNVRELQE	1.0000	0.0000	0.7025	10.1534	117175.4687	11.0128
ASNSSLSATNKM	1.0000	0.0000	0.6996	9.3699	47545.2480	10.4106
ASPDKKSNTINI	1.0000	0.0000	0.6608	9.6492	65580.3039	10.6253
ASPITKFDHLAA	1.0000	0.0000	0.6895	10.8521	261955.1207	11.5499
ASPLLIIKYNGS	1.0000	0.0000	0.7049	10.1353	114769.6976	10.9990
ASPRDSADFLSL	1.0000	0.0000	0.7033	9.9737	95278.9452	10.8747
ASPSNLVSNLVE	1.0000	0.0000	0.6913	9.5400	57829.1489	10.5414
ASQEFKNRVETG	1.0000	0.0000	0.6927	10.9257	285120.7879	11.6065
ASQGRDISLANY	1.0000	0.0000	0.7230	10.5599	187111.8915	11.3253
ASQIRTETNVHS	1.0000	0.0000	0.7164	10.5678	188817.4594	11.3313
ASQLKDRSWSSQ	1.0000	0.0000	0.7869	10.6329	203514.7410	11.3814
ASQNPLNKNSNG	1.0000	0.0000	0.6734	9.4332	51136.4891	10.4592
ASQTVRTLDNSN	1.0000	0.0000	0.6836	9.8410	81784.7741	10.7728
ASRDQDEKIPCT	1.0000	0.0000	0.7065	11.2059	393638.6899	11.8218
ASRGQSKYRLPL	1.0000	0.0000	0.7233	10.6069	197517.3598	11.3614
ASRINAPSPSKK	1.0000	0.0000	0.6859	9.8034	78318.2415	10.7438
ASRVSTTKAPIG	1.0000	0.0000	0.6908	10.4984	174330.2831	11.2780
ASSALQPSQIAG	1.0000	0.0000	0.7069	10.1901	122232.4590	11.0410
ASSANKSGPNIP	1.0000	0.0000	0.6902	9.7084	70201.6515	10.6708
ASSIEKTWKHCE	1.0000	0.0000	0.8431	11.9945	975946.1956	12.4280
ASSNKSAYKKLS	1.0000	0.0000	0.6987	9.4697	53334.3999	10.4873
ASSQGSFTQLFL	1.0000	0.0000	0.7312	10.2695	133943.8763	11.1021
ASSQILRMASLL	1.0000	0.0000	0.7218	10.0482	103813.0713	10.9320
ASSQLLSQNKAL	1.0000	0.0000	0.6740	9.3801	48105.3108	10.4185
ASSSIDDQQWQA	1.0000	0.0000	0.7864	11.1556	371481.9211	11.7831
ASTDGNLQPLNA	1.0000	0.0000	0.6709	9.9892	96999.4899	10.8867
ASTDISSPSRIQ	1.0000	0.0000	0.6987	9.7872	76873.1859	10.7314
ASTEENAFQNHP	1.0000	0.0000	0.7069	10.7659	237184.4803	11.4836
ASTGPLKAASFT	1.0000	0.0000	0.6939	10.3392	145132.7586	11.1557
ASTILFKHNASF	1.0000	0.0000	0.7303	10.5322	181249.8483	11.3040
ASTLKDYSQRLL	1.0000	0.0000	0.6988	10.0950	109563.8899	10.9680
ASTNRRFSEYLH	1.0000	0.0000	0.7579	10.8922	274310.9248	11.5807
ASTQKFQKESFQ	1.0000	0.0000	0.7071	10.7060	221376.4091	11.4375
ASVAITIPPTDF	1.0000	0.0000	0.6658	10.8140	250712.7143	11.5206
ASVINNRTWQNP	1.0000	0.0000	0.7680	11.1546	371066.9274	11.7824
ASVMNNSVGHEK	1.0000	0.0000	0.7648	10.8969	275817.9281	11.5843
ASYNIESSLAST	1.0000	0.0000	0.7100	9.6344	64466.9047	10.6139
ATAEMLLHHHIY	1.0000	0.0000	0.7374	12.1114	1116447.4954	12.5178
ATAMELLVESNI	1.0000	0.0000	0.6994	10.5361	182053.1888	11.3070
ATAQAMNPFKDV	1.0000	0.0000	0.6717	11.3527	466109.6452	11.9346
ATDALAGLKRNT	1.0000	0.0000	0.6503	10.4166	158660.6552	11.2152
ATDREESYVNSV	1.0000	0.0000	0.7254	10.7203	225069.2439	11.4486
ATELNIAIPGHK	1.0000	0.0000	0.6637	10.8735	268481.0155	11.5663
ATERDNYFNSQY	1.0000	0.0000	0.7369	11.1011	348893.8099	11.7412
ATERLWWGESYH	1.0000	0.0000	0.8928	13.1615	3740086.2170	13.3249
ATFGLQLNFLDI	1.0000	0.0000	0.6796	10.6870	216589.9408	11.4230
ATGKFTVLELDT	1.0000	0.0000	0.6542	10.7286	227214.3240	11.4549
ATGKNSSICFRG	1.0000	0.0000	0.7723	11.1435	366344.5267	11.7738
ATGLDSSTTQKY	1.0000	0.0000	0.7006	10.3293	143480.0383	11.1480
ATHVTSSQEPAV	1.0000	0.0000	0.7162	10.8535	262365.8262	11.5510
ATIAILFADVKT	1.0000	0.0000	0.6403	10.8962	275599.1576	11.5838
ATICQGSESSNN	1.0000	0.0000	0.7548	10.3525	147373.7752	11.1659
ATIGSHRKLSTS	1.0000	0.0000	0.7182	10.1594	117996.3298	11.0175
ATIIPKLTLCKN	1.0000	0.0000	0.6875	10.6570	209254.4288	11.4000
ATIKCSTVVPNS	1.0000	0.0000	0.7441	10.7526	233591.2685	11.4734
ATISSNERMNFS	1.0000	0.0000	0.7383	10.1950	122933.0814	11.0448
ATKGELTLNLPI	1.0000	0.0000	0.6442	10.1089	111323.9619	10.9786
ATKTDTRVNSET	1.0000	0.0000	0.6604	10.2493	130855.0699	11.0865
ATLPCFSLTTFT	1.0000	0.0000	0.7352	10.9783	302894.2288	11.6469
ATLQRPLQTGAS	1.0000	0.0000	0.6734	10.5152	177724.9617	11.2909
ATLSTPPVDLNT	1.0000	0.0000	0.6572	9.9399	91644.1113	10.8487
ATLYNISLYLPS	1.0000	0.0000	0.7194	10.1336	114545.5631	10.9977
ATMRPPLSTCLK	1.0000	0.0000	0.7429	11.0980	347660.5591	11.7389
ATMSKVENDNQK	1.0000	0.0000	0.6973	10.5075	176156.6422	11.2850
ATNAIYFNLAQP	1.0000	0.0000	0.6856	10.8954	275319.5099	11.5831
ATNHDQAIKKKI	1.0000	0.0000	0.6507	10.7779	240498.7796	11.4929
ATNHERQMIVSL	1.0000	0.0000	0.7294	11.1153	354655.1754	11.7522
ATNKMTSPETKL	1.0000	0.0000	0.6770	10.2210	126664.7254	11.0648
ATNKTALTNGTA	1.0000	0.0000	0.6457	10.1512	116882.1727	11.0111
ATNNDSSRTGKM	1.0000	0.0000	0.7136	10.2338	128540.8539	11.0746
ATNNLGSLLKQN	1.0000	0.0000	0.6596	9.5126	56031.6886	10.5203
ATNPLLFTNLII	1.0000	0.0000	0.6545	10.0186	100338.9183	10.9093
ATNQYSDTTEHY	1.0000	0.0000	0.7306	11.1581	372585.4831	11.7851
ATPSGLWISDEY	1.0000	0.0000	0.7950	11.4691	532988.1982	12.0241
ATQFPDREEAST	1.0000	0.0000	0.6668	10.8817	271018.5340	11.5726
ATQGYKIKVMAE	1.0000	0.0000	0.6635	11.7327	721963.8856	12.2267
ATQNSYHINRVE	1.0000	0.0000	0.7298	11.0415	325771.3967	11.6955
ATRKPEAASNID	1.0000	0.0000	0.6608	10.4261	160399.5057	11.2224
ATSDGPSIQNED	1.0000	0.0000	0.6833	10.2070	124639.3630	11.0540
ATSEMFVLKQLS	1.0000	0.0000	0.7283	10.5854	192692.5737	11.3449
ATSFTIEIAPYK	1.0000	0.0000	0.6835	10.9584	296056.0627	11.6316
ATSISKWRYQLL	1.0000	0.0000	0.7920	11.2440	411310.1551	11.8511
ATSLQKNLSNPC	1.0000	0.0000	0.7214	10.0721	106709.5458	10.9504
ATSPIACQDPSP	1.0000	0.0000	0.7309	10.9329	287491.9989	11.6120
ATSPTRNKYKLR	1.0000	0.0000	0.6878	10.4377	162561.5413	11.2314
ATTAFSPFDHNS	1.0000	0.0000	0.7300	10.6849	216066.8225	11.4213
ATTIKLMVDVIC	1.0000	0.0000	0.7109	11.7030	697663.8710	12.2039
ATTKLSIWLPDL	1.0000	0.0000	0.7305	10.7972	245904.9239	11.5077
ATTLQSSNLSDE	1.0000	0.0000	0.6677	9.3705	47579.0211	10.4111
ATTPPLTLQHQS	1.0000	0.0000	0.6801	10.4678	168282.3708	11.2545
ATTTNSDNNHDS	1.0000	0.0000	0.6847	9.7166	70869.0241	10.6771
ATVMTKDRYPFK	1.0000	0.0000	0.6743	11.6809	680152.5149	12.1869
ATYVGCSTDIKN	1.0000	0.0000	0.7506	11.3418	460337.3222	11.9263
AVAGPHTKTKHR	1.0000	0.0000	0.6637	11.6228	636170.8556	12.1423
AVCMHNFFRTRS	1.0000	0.0000	0.8065	12.3242	1426404.8287	12.6814
AVDEERKCSLSS	1.0000	0.0000	0.7585	10.6281	202406.4817	11.3777
AVDNAYVKLLKL	1.0000	0.0000	0.6808	10.6206	200656.7824	11.3719
AVDSYTNNFECV	1.0000	0.0000	0.7775	11.5011	552954.6684	12.0487
AVEFKLCDGQAI	1.0000	0.0000	0.6925	11.8401	816951.6574	12.3093
AVEKVTAQLKRR	1.0000	0.0000	0.6422	11.0902	344556.5675	11.7329
AVFLTKSQITSL	1.0000	0.0000	0.6910	10.1394	115301.3343	11.0021
AVGKTVLTPNSH	1.0000	0.0000	0.7042	10.7096	222296.2865	11.4403
AVHSLEFYPPEL	1.0000	0.0000	0.7279	11.2590	418446.0600	11.8626
AVICLMQSFLQT	1.0000	0.0000	0.7693	11.6054	623545.1618	12.1289
AVINLTNDDCLL	1.0000	0.0000	0.7064	10.5855	192713.8236	11.3450
AVISAYLAKETS	1.0000	0.0000	0.7080	10.5317	181130.6067	11.3036
AVKSSTAEQKLP	1.0000	0.0000	0.6792	10.1725	119786.3541	11.0275
AVLMVKLKDGIF	1.0000	0.0000	0.6851	11.3441	461559.1961	11.9281
AVMYRVLVPSPN	1.0000	0.0000	0.7430	11.3881	485509.4854	11.9619
AVNFNTDIEKDY	1.0000	0.0000	0.6804	10.9583	296007.3571	11.6315
AVNKASTILFKH	1.0000	0.0000	0.7033	10.6809	215083.5879	11.4183
AVNTEQEESASP	1.0000	0.0000	0.6894	10.3236	142546.5101	11.1437
AVPEPRGTAKNS	1.0000	0.0000	0.6768	10.6835	215728.4530	11.4203
AVPPDFHTLRKR	1.0000	0.0000	0.6629	11.4019	493289.0853	11.9725
AVPTDELTNCAG	1.0000	0.0000	0.7023	11.2887	433002.5137	11.8854
AVQPLKLSRSYY	1.0000	0.0000	0.7444	10.8129	250396.4340	11.5198
AVRARLTNRYSS	1.0000	0.0000	0.7309	10.6349	203982.7633	11.3829
AVRIGRRNNNQL	1.0000	0.0000	0.6853	10.7322	228169.5474	11.4577
AVRRAQEPLGDE	1.0000	0.0000	0.6350	11.3216	449722.9664	11.9107
AVSFERYQVSIT	1.0000	0.0000	0.7368	11.1984	390266.5535	11.8161
AVSGTLDNKENT	1.0000	0.0000	0.6712	10.0594	105155.8606	10.9406
AVSHRNLHTNHR	1.0000	0.0000	0.7606	11.1814	382708.2836	11.8030
AVSKTSNEDEAT	1.0000	0.0000	0.6775	10.0666	106041.4772	10.9462
AVSMGFYMLGEV	1.0000	0.0000	0.7658	12.2130	1255077.1632	12.5959
AVSVQAQINRMQ	1.0000	0.0000	0.7114	11.3384	458504.2578	11.9236
AVTDTKSKLPPN	1.0000	0.0000	0.6556	10.0411	102970.5410	10.9265
AVTMGLNILPGN	1.0000	0.0000	0.6988	10.8241	253633.2397	11.5284
AVVTIIISQKPL	1.0000	0.0000	0.6667	10.6121	198712.4613	11.3654
AVVYFTSQRDIM	1.0000	0.0000	0.7232	11.8014	781366.2881	12.2795
AWAPPSSPTKNQ	1.0000	0.0000	0.7614	11.0185	317261.5522	11.6778
AWATDREESYVN	1.0000	0.0000	0.7817	11.8775	852892.0962	12.3380
AWNQDVNSRKEA	1.0000	0.0000	0.7661	11.4015	493058.8356	11.9722
AWPCVISREGNF	1.0000	0.0000	0.8355	12.5590	1869137.9989	12.8618
AWRGNDRIKTTP	1.0000	0.0000	0.7238	11.7394	727520.5248	12.2319
AWYPRSFSENVS	1.0000	0.0000	0.8438	11.5336	574024.9803	12.0737
AYDESDPYKNVN	1.0000	0.0000	0.7201	10.8499	261285.9487	11.5482
AYDPKSRKVLVK	1.0000	0.0000	0.6931	10.8691	267109.9690	11.5629
AYKDIDPDNTRH	1.0000	0.0000	0.6725	11.1942	388389.7738	11.8128
AYKKLSLVSTAS	1.0000	0.0000	0.7087	9.9312	90729.9750	10.8421
AYKKMRDFDPSN	1.0000	0.0000	0.7262	11.1745	379680.9334	11.7977
AYKQLQIEAVSK	1.0000	0.0000	0.6890	10.9147	281511.3974	11.5980
AYLAKETSTNPQ	1.0000	0.0000	0.6838	10.4357	162182.3173	11.2298
AYLNKINLNIRS	1.0000	0.0000	0.6893	9.9689	94760.0539	10.8711
AYNSTQGGAREK	1.0000	0.0000	0.7050	11.0596	332613.0339	11.7093
AYPQARPKLMLN	1.0000	0.0000	0.6986	11.1413	365418.8144	11.7721
AYPSSDDREHKS	1.0000	0.0000	0.7451	10.6368	204429.4194	11.3844
AYPTYNVTSKYQ	1.0000	0.0000	0.7393	11.3056	441543.4739	11.8985
AYREDQSSNSNS	1.0000	0.0000	0.7251	9.7753	75827.2700	10.7223
AYSGSLNEGSDQ	1.0000	0.0000	0.7371	10.2861	136516.3780	11.1148
AYSSKNANAADE	1.0000	0.0000	0.7066	10.2485	130735.9852	11.0859
AYTTLLFGRNDN	1.0000	0.0000	0.6961	10.7189	224697.2938	11.4475
AYVKLLKLLDPV	1.0000	0.0000	0.6750	10.6199	200498.3361	11.3714
AYYSSQFPGTSV	1.0000	0.0000	0.7829	11.1070	351270.3985	11.7458
CADKIKTKELDS	1.0000	0.0000	0.7002	10.7205	225124.9885	11.4488
CAGGVKSILHIC	1.0000	0.0000	0.8104	12.2911	1373064.6393	12.6559
CAGRNSNEKSTR	1.0000	0.0000	0.7543	10.7097	222328.1860	11.4404
CAIENCSNPEDD	1.0000	0.0000	0.7779	11.4042	494618.7992	11.9743
CAILISYLPEKA	1.0000	0.0000	0.7382	11.1685	377039.4431	11.7930
CAILMASKDSAD	1.0000	0.0000	0.7619	11.0584	332164.9605	11.7084
CALVKLKHFNPK	1.0000	0.0000	0.7375	11.3778	479774.6461	11.9539
CAMTRSKSQWVI	1.0000	0.0000	0.8683	12.3689	1501837.5252	12.7158
CANDTLNGQLPP	1.0000	0.0000	0.7109	10.8562	263184.7550	11.5530
CAQDGDKKQNPI	1.0000	0.0000	0.6886	11.3771	479394.1807	11.9534
CARSENTSSYSY	1.0000	0.0000	0.8190	10.7884	243405.6939	11.5009
CASNGVYDEGTE	1.0000	0.0000	0.7607	11.6713	672672.1036	12.1795
CASRINAPSPSK	1.0000	0.0000	0.7509	10.4862	171888.4939	11.2686
CATTTNSDNNHD	1.0000	0.0000	0.7379	10.6205	200624.2430	11.3718
CAVKSSTAEQKL	1.0000	0.0000	0.7387	10.7786	240694.8349	11.4934
CCWYSADKLAPS	1.0000	0.0000	0.9157	12.5703	1893748.1485	12.8706
CDAGTYSIMYSQ	1.0000	0.0000	0.8246	11.9978	979578.4665	12.4305
CDGEAEDSSAQK	1.0000	0.0000	0.7414	11.0846	342320.2675	11.7286
CDGQAILVLSIS	1.0000	0.0000	0.7522	10.8860	272372.7718	11.5760
CDKLIMEIMDET	1.0000	0.0000	0.7238	11.8417	818517.7507	12.3105
CDQIKMSPSGCI	1.0000	0.0000	0.8296	11.9472	924213.4884	12.3916
CDRDLSISSNAS	1.0000	0.0000	0.7460	10.0034	98593.4065	10.8975
CDRGTSYLLIMN	1.0000	0.0000	0.7877	11.4223	504992.6699	11.9881
CDSHYTQRSDAD	1.0000	0.0000	0.7876	11.5570	589732.5203	12.0917
CDSRTDAFYDNS	1.0000	0.0000	0.7797	11.1861	384781.5736	11.8066
CDTYNRGMIYLK	1.0000	0.0000	0.7706	12.1283	1138409.1760	12.5308
CDWKLAIWENGD	1.0000	0.0000	0.8722	13.0794	3402883.1406	13.2618
CEAHSQGFVISK	1.0000	0.0000	0.7900	11.7091	702569.5284	12.2086
CEGNALHTNQDA	1.0000	0.0000	0.7341	11.3869	484825.1169	11.9609
CELGIFNHSERE	1.0000	0.0000	0.7704	11.5995	619275.4987	12.1243
CELSTVSVTHPP	1.0000	0.0000	0.7706	11.1501	369155.8717	11.7789
CEMHISNAPHNS	1.0000	0.0000	0.8278	11.4813	540522.6147	12.0335
CENMPCINHYLA	1.0000	0.0000	0.8347	12.5153	1777498.0460	12.8283
CENNQLSVCNLG	1.0000	0.0000	0.8047	11.1658	375866.8556	11.7910
CENQGPTIAEKS	1.0000	0.0000	0.7222	11.1003	348575.7229	11.7406
CEPEILQNSQET	1.0000	0.0000	0.7199	10.9048	278319.7735	11.5904
CEPMSINSEGEK	1.0000	0.0000	0.7743	11.1482	368345.9728	11.7775
CEPVNNSQSTVP	1.0000	0.0000	0.7545	10.7397	230155.1809	11.4635
CESSFHFDVLGS	1.0000	0.0000	0.8291	11.3964	490191.9761	11.9683
CFDSSWKTGYLS	1.0000	0.0000	0.8875	11.8526	828830.1578	12.3189
CFFLIKNLNKNH	1.0000	0.0000	0.7588	11.0626	333764.0225	11.7117
CFGNPKKFNFID	1.0000	0.0000	0.7371	11.6391	648185.1992	12.1548
CFIKAMSAGESH	1.0000	0.0000	0.8116	11.9030	878357.9366	12.3577
CFNENEATICQG	1.0000	0.0000	0.7710	12.0710	1065690.4011	12.4867
CFNPIAICQEPI	1.0000	0.0000	0.7405	12.2011	1237925.4235	12.5867
CFNRILQNPYTN	1.0000	0.0000	0.7532	11.2752	426343.0074	11.8751
CFRGDQIQFLDK	1.0000	0.0000	0.7002	11.9535	930933.0475	12.3965
CFSDLLDHDKSS	1.0000	0.0000	0.7757	10.6096	198136.4888	11.3635
CFSLTTFTDDSC	1.0000	0.0000	0.8136	11.4552	524519.4615	12.0134
CGAVINLTNDDC	1.0000	0.0000	0.7699	11.6797	679197.6302	12.1860
CGGNNDKANSDN	1.0000	0.0000	0.7383	10.5402	182916.6525	11.3101
CGGTRHVFLANH	1.0000	0.0000	0.7594	12.3751	1512520.2718	12.7205
CGKSKTSSTDNG	1.0000	0.0000	0.7473	10.3340	144270.9272	11.1517
CGLEQQKDDPDF	1.0000	0.0000	0.6900	11.6511	657221.5734	12.1640
CGQRGCAMTRSK	1.0000	0.0000	0.8057	12.5638	1879473.2991	12.8655
CGRISNHTMCNE	1.0000	0.0000	0.8510	12.2013	1238280.5784	12.5869
CGSNVCLNESKA	1.0000	0.0000	0.8139	11.1559	371634.8896	11.7834
CHNMQPDDERNV	1.0000	0.0000	0.7522	11.9793	958964.3465	12.4163
CHSDDTELTRNQ	1.0000	0.0000	0.7440	11.0838	342006.7609	11.7279
CHWVADSLGRVE	1.0000	0.0000	0.8448	12.8027	2474710.3037	13.0492
CIAFKAPEESAN	1.0000	0.0000	0.7292	11.2583	418141.4577	11.8621
CIEGNLNNDTHP	1.0000	0.0000	0.7364	11.0376	324321.1483	11.6925
CIKDYPNNESLT	1.0000	0.0000	0.7391	10.7468	232039.3926	11.4690
CIKTSIRGLSGG	1.0000	0.0000	0.7598	11.0737	338067.4606	11.7202
CILNVMSINQAI	1.0000	0.0000	0.7643	11.1669	376360.6944	11.7918
CINHYLATSDGP	1.0000	0.0000	0.7748	11.4928	547746.5204	12.0424
CIPDDSEMKVES	1.0000	0.0000	0.7652	11.2872	432270.7391	11.8843
CISQREPSENDT	1.0000	0.0000	0.7392	10.7775	240390.3982	11.4926
CISYQKEEFGNL	1.0000	0.0000	0.7676	11.4777	538281.7759	12.0307
CITLKSGFADAP	1.0000	0.0000	0.7287	11.2569	417450.5546	11.8610
CIYCTISQKECS	1.0000	0.0000	0.8794	12.3420	1455959.9008	12.6950
CKDANLSNSNIN	1.0000	0.0000	0.7143	9.8147	79337.9212	10.7525
CKHFNIEFSDKN	1.0000	0.0000	0.7715	11.3207	449284.3534	11.9101
CKILAVSMGFYM	1.0000	0.0000	0.8143	12.4558	1659740.9626	12.7825
CKLGQTFPFVYM	1.0000	0.0000	0.7415	12.5567	1864315.0392	12.8601
CKLTKKAIMRPD	1.0000	0.0000	0.7047	11.4689	532843.4065	12.0240
CKNEFSKTQNDS	1.0000	0.0000	0.7427	10.5046	175579.9612	11.2828
CKPHAEPEQRNQ	1.0000	0.0000	0.7040	11.8011	781085.5928	12.2793
CKRAMPPNHLDV	1.0000	0.0000	0.7458	11.9232	899027.5030	12.3732
CKVTKSNPTGYK	1.0000	0.0000	0.7473	11.1797	381964.8430	11.8017
CKYKYALNPRKN	1.0000	0.0000	0.7522	11.4234	505666.3684	11.9890
CLCPTHGQNGTS	1.0000	0.0000	0.8188	11.8988	874057.0464	12.3544
CLFDSSIKFRED	1.0000	0.0000	0.7639	11.1185	355953.9457	11.7546
CLFLKNGVEGYR	1.0000	0.0000	0.7558	11.8887	863979.4616	12.3466
CLFQDQNSTNQL	1.0000	0.0000	0.7407	10.7072	221695.6082	11.4385
CLISNLFLTMNA	1.0000	0.0000	0.7632	10.7561	234528.4195	11.4761
CLISNNSPSPNS	1.0000	0.0000	0.7200	9.4954	54938.3781	10.5071
CLKGAKLAPSQT	1.0000	0.0000	0.7202	10.8905	273773.3179	11.5794
CLKSRSNVDTFN	1.0000	0.0000	0.7559	10.5545	185949.8720	11.3211
CLLGCDKLIMEI	1.0000	0.0000	0.7802	11.9724	951401.4901	12.4110
CLMIRDLDQKQP	1.0000	0.0000	0.7144	11.5838	608220.2321	12.1123
CLMQSFLQTTDR	1.0000	0.0000	0.7639	11.4354	512674.4897	11.9982
CLNEKENSHEDS	1.0000	0.0000	0.7554	10.5572	186530.3712	11.3232
CLNESKARSPYK	1.0000	0.0000	0.7631	10.8243	253703.6804	11.5285
CLQNKFSYKEDN	1.0000	0.0000	0.7608	11.0146	315819.0754	11.6748
CLQNTNPNDIKS	1.0000	0.0000	0.7126	10.2687	133816.8257	11.1015
CLRINNINQCSG	1.0000	0.0000	0.8018	11.2841	430719.8383	11.8819
CLRQATIAILFA	1.0000	0.0000	0.7006	11.5332	573779.6670	12.0734
CLSKRGIHSIVD	1.0000	0.0000	0.7777	11.2855	431446.6333	11.8830
CLSRTLAKNQLR	1.0000	0.0000	0.7271	10.5986	195633.2386	11.3550
CLTSGSQNSWVF	1.0000	0.0000	0.8749	11.6224	635837.0508	12.1419
CLTTLPVSRIAA	1.0000	0.0000	0.7238	10.9909	307326.7612	11.6566
CMHNFFRTRSKT	1.0000	0.0000	0.8021	12.0022	984608.7078	12.4339
CNAHHGRGFETV	1.0000	0.0000	0.7359	12.5678	1888317.0217	12.8686
CNASSSIDDQQW	1.0000	0.0000	0.8429	11.4529	523098.2510	12.0116
CNEGHNTLLDAS	1.0000	0.0000	0.7535	10.8165	251417.9877	11.5225
CNETTNLTDLNP	1.0000	0.0000	0.6931	10.2703	134064.4848	11.1027
CNEYTDIKNQHT	1.0000	0.0000	0.7411	11.5026	553923.3790	12.0499
CNFNAVNTEQEE	1.0000	0.0000	0.7287	11.2665	422112.3556	11.8684
CNIDQCNAHHGR	1.0000	0.0000	0.8022	12.5874	1931363.4725	12.8837
CNKRFMETLRSA	1.0000	0.0000	0.7712	11.4560	524966.2137	12.0140
CNLGKNYLPEFN	1.0000	0.0000	0.7566	11.1023	349394.3115	11.7422
CNMSDTSSVNLQ	1.0000	0.0000	0.7782	10.4418	163328.8496	11.2345
CNNKFIHDSNTY	1.0000	0.0000	0.7873	11.1968	389529.1683	11.8148
CNNLHYVRSRTK	1.0000	0.0000	0.7914	11.3812	481648.4379	11.9565
CNPIQDHQGSSD	1.0000	0.0000	0.7740	11.1991	390558.3393	11.8166
CNPLSELSQFAQ	1.0000	0.0000	0.7568	10.7186	224612.9586	11.4472
CNPNNPNTSRSS	1.0000	0.0000	0.7284	9.7780	76062.4992	10.7243
CNPWNKSDANNQ	1.0000	0.0000	0.8118	11.3039	440664.2654	11.8971
CNQGLGYKYVSI	1.0000	0.0000	0.7945	11.8170	795546.7013	12.2915
CNQSKGYSASEE	1.0000	0.0000	0.7905	10.8963	275610.3338	11.5838
CNQVHKVKTSHN	1.0000	0.0000	0.7863	11.4692	533056.0856	12.0242
CNRDEMRPPNGL	1.0000	0.0000	0.7434	11.5702	598747.2280	12.1018
CNRIATTPPLTL	1.0000	0.0000	0.6951	10.8314	255766.3458	11.5340
CNSDRTGMHSIF	1.0000	0.0000	0.8223	11.6700	671655.1497	12.1785
CNVIVIHEYYLP	1.0000	0.0000	0.7609	12.3025	1391235.2616	12.6647
CPASASLLPDGS	1.0000	0.0000	0.7514	10.4425	163457.6604	11.2351
CPIQNGHNKKRD	1.0000	0.0000	0.7279	11.4901	546015.5387	12.0403
CPSAFSPSMGEE	1.0000	0.0000	0.8109	11.3646	472535.6356	11.9438
CPTHGQNGTSNI	1.0000	0.0000	0.7621	11.2529	415553.9572	11.8580
CPVDKRFDLWVN	1.0000	0.0000	0.8015	12.4980	1742456.4302	12.8150
CQANTDLRPTKS	1.0000	0.0000	0.7172	10.7505	233026.8253	11.4718
CQDPSPPNVQIK	1.0000	0.0000	0.7218	11.1368	363542.3002	11.7687
CQEPISFTRLLN	1.0000	0.0000	0.7388	10.9334	287645.4649	11.6124
CQETLTQGMPFY	1.0000	0.0000	0.7330	12.2998	1387002.3803	12.6626
CQFMIFGLSKHL	1.0000	0.0000	0.8047	12.0206	1005720.7958	12.4481
CQGSESSNNVCQ	1.0000	0.0000	0.8380	11.1938	388178.5968	11.8125
CQNKELTTREYI	1.0000	0.0000	0.7173	11.3756	478558.3107	11.9522
CQNVRSNHKMKR	1.0000	0.0000	0.7960	11.6566	661412.0474	12.1683
CQSFATNNLGSL	1.0000	0.0000	0.7573	10.4874	172127.1887	11.2696
CQTISKSNGGKT	1.0000	0.0000	0.7441	10.7128	223134.0366	11.4428
CQTLQSKIRCSI	1.0000	0.0000	0.7980	11.3902	486711.0626	11.9635
CQVRKPSNSEQK	1.0000	0.0000	0.7508	10.9038	277991.0669	11.5896
CQWLKIKQKSST	1.0000	0.0000	0.8144	11.4903	546131.4685	12.0404
CREWSTAVDSYT	1.0000	0.0000	0.8605	12.2652	1332734.2626	12.6360
CRMMKSSEAIGR	1.0000	0.0000	0.8111	11.9024	877690.6639	12.3571
CRTELIAKGSNI	1.0000	0.0000	0.7271	10.9403	289930.8359	11.6177
CRTMKDELRSLN	1.0000	0.0000	0.7544	11.0167	316588.1276	11.6764
CSDQPQFRKKNF	1.0000	0.0000	0.7476	11.4345	512148.8938	11.9975
CSFKPRHYVDHK	1.0000	0.0000	0.7884	12.3652	1495405.5351	12.7129
CSGCNFNAVNTE	1.0000	0.0000	0.8197	11.6175	632248.9239	12.1382
CSGTLCSLITHK	1.0000	0.0000	0.8195	11.3605	470329.6457	11.9406
CSIDLISKISSL	1.0000	0.0000	0.7295	9.8473	82374.2656	10.7775
CSKKAYPSSDDR	1.0000	0.0000	0.7737	10.8482	260775.5654	11.5469
CSLITHKDKSAD	1.0000	0.0000	0.7467	10.7835	242046.6914	11.4971
CSLLLLHKAISV	1.0000	0.0000	0.7592	10.5904	193800.0302	11.3487
CSLSDPCNEGHN	1.0000	0.0000	0.8329	11.3425	460691.1773	11.9268
CSLSSHKFYLNQ	1.0000	0.0000	0.8142	10.8405	258470.1228	11.5410
CSMPDMELDRAQ	1.0000	0.0000	0.7710	11.8826	857971.6068	12.3420
CSNPEDDDLNHQ	1.0000	0.0000	0.7455	10.9085	279520.7019	11.5932
CSNSNEGARVAT	1.0000	0.0000	0.7632	10.8566	263301.8624	11.5533
CSNVAHGNTSKN	1.0000	0.0000	0.7773	10.7189	224699.8934	11.4475
CSPLIRQKGPKP	1.0000	0.0000	0.7199	11.1640	375108.0556	11.7896
CSPVPKGKETNF	1.0000	0.0000	0.7391	11.2451	411797.5604	11.8519
CSRLIFNLKPRE	1.0000	0.0000	0.7417	10.9718	300638.4207	11.6419
CSRLITRRGMST	1.0000	0.0000	0.7857	11.3414	460089.3783	11.9259
CSSGPNGEADNL	1.0000	0.0000	0.7534	10.6088	197943.1865	11.3629
CSSTMDIFNSAD	1.0000	0.0000	0.7915	10.8507	261528.4905	11.5488
CSSTSQRSQFVL	1.0000	0.0000	0.7906	10.6041	196885.1935	11.3593
CSTDIKNKKHTD	1.0000	0.0000	0.7254	10.8528	262140.3257	11.5504
CSTVVPNSLNRY	1.0000	0.0000	0.7845	10.8924	274391.9397	11.5809
CSVAQTPLNTLP	1.0000	0.0000	0.7240	10.7093	222240.8463	11.4402
CSYDSSSTKPSH	1.0000	0.0000	0.8044	10.4431	163563.8586	11.2355
CTASISNTNIDQ	1.0000	0.0000	0.7289	10.3899	153854.4168	11.1946
CTDDHIPVIIAE	1.0000	0.0000	0.6807	11.8476	824090.8153	12.3151
CTDGIKMEDRPN	1.0000	0.0000	0.7142	11.6781	677976.4690	12.1848
CTFIDNVHLQSS	1.0000	0.0000	0.7857	11.1043	350197.9160	11.7437
CTGGFASPRDSA	1.0000	0.0000	0.7680	11.4479	520125.9677	12.0078
CTGNGSMKNSSQ	1.0000	0.0000	0.7950	10.7089	222119.6974	11.4398
CTISQKECSGTL	1.0000	0.0000	0.7962	11.3122	444907.1413	11.9035
CTLDQVQHMKEF	1.0000	0.0000	0.7324	12.2624	1328473.4163	12.6339
CTLNSSTNSDDK	1.0000	0.0000	0.7125	9.7254	71588.9388	10.6839
CTMVQQKTLSPG	1.0000	0.0000	0.7546	11.5269	569616.1397	12.0685
CTNEIRSKGISK	1.0000	0.0000	0.7402	10.7048	221077.2079	11.4366
CTSLRSTTEVHR	1.0000	0.0000	0.7720	11.1342	362468.2881	11.7667
CTSSDSILCDTY	1.0000	0.0000	0.8232	11.1377	363916.8497	11.7694
CTSTVQAIAPNP	1.0000	0.0000	0.7219	11.0942	346141.5270	11.7360
CTTNNHTTTQRT	1.0000	0.0000	0.7189	11.0624	333684.2125	11.7115
CTTPEKDAECEN	1.0000	0.0000	0.7354	11.7248	715404.3745	12.2207
CVHDRANGFLKI	1.0000	0.0000	0.7366	11.9116	887034.8056	12.3642
CVHRLMAMAENK	1.0000	0.0000	0.7707	12.3484	1466798.1121	12.7000
CVISREGNFDNN	1.0000	0.0000	0.7631	11.1215	357174.8927	11.7569
CVNITSNTTSNI	1.0000	0.0000	0.7271	10.1565	117605.1606	11.0153
CVPSISKNEYVI	1.0000	0.0000	0.7771	11.1959	389143.9537	11.8141
CVSLNLRFAGNN	1.0000	0.0000	0.7648	10.8179	251824.1981	11.5236
CVTKIDLACATT	1.0000	0.0000	0.7360	11.7943	774977.1970	12.2741
CVTSGEDNKSVK	1.0000	0.0000	0.7526	10.8504	261415.4820	11.5485
CWYSADKLAPSR	1.0000	0.0000	0.8565	12.0605	1052937.0607	12.4787
CYCNRIATTPPL	1.0000	0.0000	0.7714	12.0012	983451.9886	12.4331
CYERSLDAHSMT	1.0000	0.0000	0.8231	11.7341	723107.1944	12.2278
CYKSIHPSSSQQ	1.0000	0.0000	0.8192	10.9606	296799.2303	11.6333
CYSMSGPSRIQS	1.0000	0.0000	0.8448	11.2558	416933.3853	11.8602
CYVVLQSPTEFH	1.0000	0.0000	0.7831	12.0979	1099286.9825	12.5074
DADSLQIQANNN	1.0000	0.0000	0.6683	9.9272	90315.8696	10.8390
DAECENQGPTIA	1.0000	0.0000	0.6868	11.4870	544068.1913	12.0379
DAELLYMEILFS	1.0000	0.0000	0.7289	10.9712	300448.6904	11.6414
DAFMVDKACNPI	1.0000	0.0000	0.7196	11.9126	888079.4699	12.3650
DAFYDNSIQKKK	1.0000	0.0000	0.6926	10.7113	222745.5157	11.4417
DAGQLNPQLDIN	1.0000	0.0000	0.6576	10.3608	148784.5841	11.1723
DAGSTSVNKVGV	1.0000	0.0000	0.7164	10.6070	197534.8989	11.3615
DAGTYSIMYSQG	1.0000	0.0000	0.7730	11.5282	570491.5414	12.0695
DAGYLITLSNNN	1.0000	0.0000	0.6917	9.9861	96646.9801	10.8842
DAHFSMISIRHN	1.0000	0.0000	0.7815	11.3405	459608.4270	11.9252
DAHSMTIMTFVV	1.0000	0.0000	0.7460	11.9050	880323.6555	12.3591
DAIESVEQNDSA	1.0000	0.0000	0.6886	10.3328	144057.8607	11.1507
DAIPQFVASNRS	1.0000	0.0000	0.7106	10.6217	200912.7279	11.3728
DAKEMDDQSPHS	1.0000	0.0000	0.7269	10.9113	280419.9482	11.5954
DAKITEDRLSSA	1.0000	0.0000	0.6726	10.1031	110591.2964	10.9742
DAKTERIDFKVK	1.0000	0.0000	0.6326	11.0160	316329.6453	11.6758
DAKVNNLANIAQ	1.0000	0.0000	0.6601	10.2794	135470.5418	11.1097
DALAGLKRNTYK	1.0000	0.0000	0.6739	10.6911	217611.6870	11.4261
DALNGANEGNER	1.0000	0.0000	0.6741	10.5363	182103.4303	11.3072
DAMANEDPRYES	1.0000	0.0000	0.7154	11.1966	389443.0645	11.8147
DAMDPMYNLRCY	1.0000	0.0000	0.7851	12.5098	1766248.5624	12.8240
DAMSSSVVQEML	1.0000	0.0000	0.7753	10.8687	266985.7305	11.5626
DANATIIPKLTL	1.0000	0.0000	0.6337	10.1399	115372.9238	11.0025
DANLSNSNINQS	1.0000	0.0000	0.6619	9.0475	32800.9656	10.1628
DANNMTNKELNV	1.0000	0.0000	0.6849	10.2222	126842.7880	11.0657
DANNPFLQVIKS	1.0000	0.0000	0.6860	10.3219	142274.8580	11.1424
DANNQPTKLATS	1.0000	0.0000	0.6560	9.8730	84854.0778	10.7974
DANTNFLSCRMM	1.0000	0.0000	0.8049	11.5296	571441.9951	12.0706
DAPCAVKSSTAE	1.0000	0.0000	0.7376	10.9833	304666.2529	11.6508
DAPLNIAADLSL	1.0000	0.0000	0.6579	9.9164	89200.7143	10.8307
DAPSNKKIQNAM	1.0000	0.0000	0.6913	10.4729	169285.2543	11.2584
DAPTKPNNIENQ	1.0000	0.0000	0.6449	10.1899	122216.0430	11.0409
DAQSLRPNRQSP	1.0000	0.0000	0.6927	10.2371	129036.1985	11.0772
DARGPAEDYRLF	1.0000	0.0000	0.6577	11.6016	620833.6784	12.1260
DARKGNLPPVNQ	1.0000	0.0000	0.6642	10.6539	208503.1841	11.3976
DARLGGRSIDIT	1.0000	0.0000	0.6749	10.7895	243724.3310	11.5018
DARMLSNGGSHS	1.0000	0.0000	0.7733	10.6440	206127.2101	11.3899
DARNREANPSDK	1.0000	0.0000	0.6714	10.3313	143815.6266	11.1496
DASHADRMANND	1.0000	0.0000	0.7241	10.9548	294827.0978	11.6288
DASLKKAKLSRK	1.0000	0.0000	0.6641	9.7873	76875.1155	10.7314
DASVMNNSVGHE	1.0000	0.0000	0.7663	10.9490	292870.3971	11.6244
DATELNIAIPGH	1.0000	0.0000	0.6631	10.9256	285079.8791	11.6064
DATSFTIEIAPY	1.0000	0.0000	0.6831	11.0105	314359.7563	11.6717
DAVEKVTAQLKR	1.0000	0.0000	0.6391	10.9694	299812.3007	11.6400
DAVPPDFHTLRK	1.0000	0.0000	0.6606	11.2811	429230.3486	11.8796
DAYKDIDPDNTR	1.0000	0.0000	0.6510	10.8687	266981.5919	11.5626
DAYKQLQIEAVS	1.0000	0.0000	0.6888	10.9668	298915.8656	11.6380
DCDRGTSYLLIM	1.0000	0.0000	0.7783	11.6097	626589.9802	12.1322
DCFNPIAICQEP	1.0000	0.0000	0.7410	12.1801	1208323.8141	12.5706
DCGGNNDKANSD	1.0000	0.0000	0.7364	10.7276	226961.1987	11.4542
DCHWVADSLGRV	1.0000	0.0000	0.8447	12.7612	2359154.7259	13.0173
DCKILAVSMGFY	1.0000	0.0000	0.7874	12.0844	1082368.3862	12.4971
DCLLGCDKLIME	1.0000	0.0000	0.7799	11.9514	928651.3189	12.3948
DCSPLIRQKGPK	1.0000	0.0000	0.7192	11.1395	364657.3070	11.7708
DCTGNGSMKNSS	1.0000	0.0000	0.7882	10.6243	201514.9568	11.3748
DDAELLYMEILF	1.0000	0.0000	0.6979	11.2444	411496.7218	11.8514
DDAMSSSVVQEM	1.0000	0.0000	0.7747	11.0199	317756.0388	11.6788
DDARMLSNGGSH	1.0000	0.0000	0.7585	10.9172	282313.3331	11.5999
DDCDRGTSYLLI	1.0000	0.0000	0.7466	11.2383	408618.6947	11.8467
DDCLLGCDKLIM	1.0000	0.0000	0.7791	11.9099	885288.3283	12.3629
DDDESNGIFDAF	1.0000	0.0000	0.6895	10.8786	270057.5331	11.5703
DDDINSSNNPRL	1.0000	0.0000	0.6665	9.5074	55702.7560	10.5163
DDDLNHQSCYSM	1.0000	0.0000	0.8226	11.4617	528453.2311	12.0184
DDDNPPEENLRG	1.0000	0.0000	0.6529	10.4889	172426.5997	11.2707
DDDNYTSDYTRS	1.0000	0.0000	0.7242	10.5469	184335.1851	11.3153
DDDPSLCTFIDN	1.0000	0.0000	0.7225	10.8377	257634.7732	11.5388
DDDVQTEYHFNM	1.0000	0.0000	0.7068	11.8968	872101.4980	12.3529
DDEHSDNQLFTA	1.0000	0.0000	0.6977	10.6746	213516.9293	11.4134
DDERNVDLPMRA	1.0000	0.0000	0.6731	11.1569	372062.7188	11.7842
DDESNGIFDAFM	1.0000	0.0000	0.7186	11.2499	414115.5227	11.8557
DDETRNDSLPNL	1.0000	0.0000	0.6565	9.7831	76509.1742	10.7282
DDGPSVGKQLRS	1.0000	0.0000	0.7036	10.5574	186586.2167	11.3234
DDHIPVIIAEHM	1.0000	0.0000	0.6633	11.9681	946682.8246	12.4077
DDIELFARIGVD	1.0000	0.0000	0.6421	11.2574	417689.6777	11.8614
DDINLSKSHNET	1.0000	0.0000	0.6859	9.8103	78937.8490	10.7491
DDINSSNNPRLI	1.0000	0.0000	0.6679	9.5285	57067.3664	10.5325
DDKAQNFEVNPE	1.0000	0.0000	0.6596	10.8084	249089.0997	11.5163
DDKKNQLSPPQA	1.0000	0.0000	0.6576	10.1644	118680.5323	11.0213
DDKVSQGTNAGV	1.0000	0.0000	0.6870	10.8105	249694.7030	11.5179
DDLDELRPHNFI	1.0000	0.0000	0.6772	10.8712	267755.2646	11.5645
DDLNHQSCYSMS	1.0000	0.0000	0.8373	11.1885	385842.8824	11.8085
DDMSIILTVANN	1.0000	0.0000	0.6961	10.3764	151486.4525	11.1843
DDNDISLLQDIE	1.0000	0.0000	0.6548	10.0060	98887.1929	10.8995
DDNFQLKNTKIF	1.0000	0.0000	0.6664	10.4753	169745.1768	11.2603
DDNKLGRKPSFY	1.0000	0.0000	0.7071	10.7517	233335.8858	11.4727
DDNLELSNRWSP	1.0000	0.0000	0.7555	10.5409	183067.4643	11.3107
DDNPPEENLRGD	1.0000	0.0000	0.6529	10.4889	172426.5997	11.2707
DDNYTSDYTRSS	1.0000	0.0000	0.7363	10.2737	134589.8084	11.1053
DDPDFPTELDNV	1.0000	0.0000	0.6495	10.6795	214737.6871	11.4172
DDPHGVIINPDL	1.0000	0.0000	0.6659	10.9942	308513.9366	11.6591
DDPMTENRPNSD	1.0000	0.0000	0.6912	10.4814	170947.0944	11.2650
DDPMTHETNASK	1.0000	0.0000	0.7047	10.8041	247861.7647	11.5130
DDPPKQESAELF	1.0000	0.0000	0.6665	10.6291	202633.2699	11.3785
DDPSLCTFIDNV	1.0000	0.0000	0.7327	10.9919	307691.0307	11.6573
DDQNLPGYGLTV	1.0000	0.0000	0.6848	10.9760	302110.1294	11.6451
DDQNMLMPTMNH	1.0000	0.0000	0.7526	11.5693	598133.6162	12.1011
DDQSPHSIGQDS	1.0000	0.0000	0.7260	10.4826	171181.6973	11.2659
DDQYVACQTISK	1.0000	0.0000	0.7347	11.5915	613623.3755	12.1182
DDREHKSRDESA	1.0000	0.0000	0.7053	10.7141	223451.1248	11.4438
DDRLTVQAVVYF	1.0000	0.0000	0.6663	11.6852	683563.6614	12.1903
DDSCALVKLKHF	1.0000	0.0000	0.7562	11.3195	448663.8870	11.9092
DDSEMKVESIKS	1.0000	0.0000	0.7189	10.3067	139799.1159	11.1307
DDSKIRTVLKKK	1.0000	0.0000	0.6531	10.2099	125050.7138	11.0562
DDSRKDLGTFQI	1.0000	0.0000	0.6756	10.6842	215913.2273	11.4209
DDSRNPPAMAIE	1.0000	0.0000	0.6899	10.8669	266436.7822	11.5612
DDSSELLLSSFK	1.0000	0.0000	0.6804	9.2705	42404.6237	10.3342
DDSSHSPLNVSG	1.0000	0.0000	0.7282	9.8349	81207.6166	10.7680
DDSSVAFKESTY	1.0000	0.0000	0.7342	10.4925	173140.9945	11.2735
DDTDESQAVQPL	1.0000	0.0000	0.6617	10.5731	189968.6850	11.3354
DDTELTRNQWAA	1.0000	0.0000	0.7237	11.5003	552475.1820	12.0481
DDTKCEPVNNSQ	1.0000	0.0000	0.7236	10.7821	241647.3342	11.4960
DDTLNQNNEPNV	1.0000	0.0000	0.6562	9.9507	92789.2484	10.8570
DDTLPLITMQNQ	1.0000	0.0000	0.6669	10.5886	193399.8900	11.3474
DDVQTEYHFNMT	1.0000	0.0000	0.7099	11.8426	819329.1304	12.3112
DDYNGNDAPCAV	1.0000	0.0000	0.7291	11.6531	658736.3223	12.1656
DEATLSTPPVDL	1.0000	0.0000	0.6572	10.2230	126963.6834	11.0664
DEAVTMGLNILP	1.0000	0.0000	0.6808	10.8920	274240.5098	11.5805
DECLCPTHGQNG	1.0000	0.0000	0.7788	12.2677	1336633.7430	12.6380
DEDSDSSAAIQV	1.0000	0.0000	0.6990	10.2054	124414.5940	11.0528
DEEFPQDVLFDN	1.0000	0.0000	0.6644	11.0619	333516.2369	11.7112
DEEKFVALGRNL	1.0000	0.0000	0.6714	10.8662	266220.9759	11.5607
DEENGSRNTKYN	1.0000	0.0000	0.7008	10.3578	148277.5834	11.1700
DEEPPPMSNKTS	1.0000	0.0000	0.6984	10.2888	136942.8535	11.1169
DEERKCSLSSHK	1.0000	0.0000	0.7707	10.6860	216341.7770	11.4222
DEESLIKSPRAT	1.0000	0.0000	0.6725	10.1078	111186.7947	10.9778
DEFVDNKVTERL	1.0000	0.0000	0.6620	10.8949	275170.4089	11.5828
DEFYNSEIITTD	1.0000	0.0000	0.6904	10.7173	224290.4290	11.4463
DEGGGVVNTIAT	1.0000	0.0000	0.6558	11.2207	400396.1726	11.8332
DEGPKKIDSYDS	1.0000	0.0000	0.6985	10.5322	181231.5451	11.3040
DEGSVLNQRNID	1.0000	0.0000	0.6863	10.3849	152967.3026	11.1908
DEGTESRNYLVP	1.0000	0.0000	0.7042	10.8123	250208.0576	11.5193
DEHSDNQLFTAD	1.0000	0.0000	0.6977	10.6746	213516.9293	11.4134
DEIHERLLLLEK	1.0000	0.0000	0.6649	10.5359	182017.2199	11.3069
DEITFKTLTEAS	1.0000	0.0000	0.6602	10.3538	147595.5495	11.1669
DEKGNNASTGPL	1.0000	0.0000	0.6748	10.1450	116049.7225	11.0064
DEKIPCTTNNHT	1.0000	0.0000	0.7123	11.0546	330725.9492	11.7055
DEKNSDSKMISP	1.0000	0.0000	0.7047	9.9481	92512.2462	10.8550
DELEDRQRSAKK	1.0000	0.0000	0.6618	10.5429	183490.3300	11.3122
DELHHWSSNDNL	1.0000	0.0000	0.8092	11.0467	327718.9442	11.6994
DELLSHLGDPAF	1.0000	0.0000	0.7048	10.7148	223645.5985	11.4444
DELRPHNFICIY	1.0000	0.0000	0.7449	12.0078	990946.6954	12.4382
DELRSLNRLLSL	1.0000	0.0000	0.6650	9.3942	48893.0111	10.4293
DELTNCAGGVKS	1.0000	0.0000	0.7389	11.0927	345551.0831	11.7348
DEMLVSKASQLK	1.0000	0.0000	0.7097	10.3609	148797.9039	11.1723
DEMRPPNGLPSG	1.0000	0.0000	0.7093	10.9185	282758.8379	11.6009
DENESKILSAIL	1.0000	0.0000	0.6650	9.6991	69452.2475	10.6636
DENSPRSFNVLG	1.0000	0.0000	0.7148	10.2573	132070.8267	11.0927
DEPGPEHYQSKK	1.0000	0.0000	0.7003	11.2605	419202.9958	11.8638
DEQSLSLIYCDR	1.0000	0.0000	0.7653	10.9844	305026.5612	11.6515
DEQSSSLKNNSL	1.0000	0.0000	0.6591	8.9048	27834.1654	10.0532
DEQYLTKNKYAQ	1.0000	0.0000	0.6840	11.0433	326453.1435	11.6969
DERLESLMKDGT	1.0000	0.0000	0.6934	10.6552	208814.1053	11.3985
DERNVDLPMRAK	1.0000	0.0000	0.6742	11.1048	350399.2525	11.7441
DERSLYFRDSNN	1.0000	0.0000	0.7286	10.3720	150716.1357	11.1809
DERSRKEEATTA	1.0000	0.0000	0.6562	10.6562	209049.8980	11.3993
DESAENALKTIN	1.0000	0.0000	0.6570	9.9222	89800.1633	10.8352
DESDPYKNVNSN	1.0000	0.0000	0.7038	9.9942	97555.1044	10.8905
DESELVNRGLIS	1.0000	0.0000	0.6957	10.1049	110811.1105	10.9755
DESKKLNQVNYI	1.0000	0.0000	0.6933	10.3325	144014.1453	11.1505
DESNGIFDAFMV	1.0000	0.0000	0.7258	11.4042	494574.6664	11.9742
DESQAVQPLKLS	1.0000	0.0000	0.6842	10.1508	116825.0140	11.0108
DESTDLAFYANT	1.0000	0.0000	0.6962	10.6053	197164.6463	11.3602
DETKHLSIVSPK	1.0000	0.0000	0.6966	10.3117	140608.2730	11.1345
DETKLQNTKNSV	1.0000	0.0000	0.6591	9.8693	84491.3521	10.7945
DETPSQQHPELT	1.0000	0.0000	0.6776	10.6949	218565.5716	11.4290
DETRNDSLPNLY	1.0000	0.0000	0.6865	10.1168	112351.2697	10.9847
DEVAREGYHTTL	1.0000	0.0000	0.6750	11.5811	606330.2546	12.1102
DEVPKTNIPSFP	1.0000	0.0000	0.6730	10.5510	185202.8233	11.3184
DEVRDELHHWSS	1.0000	0.0000	0.8285	11.8893	864556.6106	12.3471
DEYGRSQLHVTL	1.0000	0.0000	0.7267	11.1925	387633.0016	11.8115
DEYNLTGSESYL	1.0000	0.0000	0.7333	10.4220	159650.7719	11.2193
DFADVNKRRTML	1.0000	0.0000	0.6868	11.2112	396039.8970	11.8259
DFDPSNLIRLGI	1.0000	0.0000	0.6852	10.4130	157993.6259	11.2124
DFEDVPSELSAS	1.0000	0.0000	0.7100	10.1800	120817.7399	11.0333
DFFYHRQVNENF	1.0000	0.0000	0.7246	11.9664	944867.2617	12.4064
DFGAETNKQFIA	1.0000	0.0000	0.6578	11.1914	387148.5863	11.8107
DFHTLRKRIQEI	1.0000	0.0000	0.6593	11.3053	441378.4054	11.8982
DFKCELGIFNHS	1.0000	0.0000	0.7774	11.5701	598697.9372	12.1018
DFKRTIRNSTKL	1.0000	0.0000	0.6733	10.2657	133355.1156	11.0992
DFKVKPTTSVEY	1.0000	0.0000	0.6947	11.0499	328931.2176	11.7019
DFLKAMANIRLA	1.0000	0.0000	0.6862	10.9830	304541.0350	11.6505
DFLSLAMDMHAS	1.0000	0.0000	0.7798	11.1697	377595.9653	11.7940
DFNDNRPQQAME	1.0000	0.0000	0.6852	11.2415	410095.9641	11.8492
DFNKNEDSNNPP	1.0000	0.0000	0.6721	9.8432	81991.3713	10.7744
DFPNMKTSLTVK	1.0000	0.0000	0.7014	10.5531	185662.1620	11.3201
DFPTELDNVQSN	1.0000	0.0000	0.6837	10.2789	135401.0873	11.1093
DFQEDEEPPPMS	1.0000	0.0000	0.6864	11.2084	394790.7555	11.8238
DFSFSANNNSLL	1.0000	0.0000	0.6960	9.4314	51031.2182	10.4579
DFSPIIFLIGVH	1.0000	0.0000	0.7134	11.3582	469098.8884	11.9389
DFSSGTNSSHSP	1.0000	0.0000	0.7390	9.7311	72062.8254	10.6883
DFVGALDGPHIK	1.0000	0.0000	0.6645	11.5331	573732.4285	12.0733
DFYASSANKSGP	1.0000	0.0000	0.7408	10.4106	157561.9583	11.2105
DGADSGNNCENN	1.0000	0.0000	0.7429	10.6338	203739.0002	11.3821
DGDKKQNPIDHT	1.0000	0.0000	0.6546	10.8718	267949.3806	11.5650
DGDQGVLDLKTP	1.0000	0.0000	0.6483	10.7776	240406.4988	11.4926
DGEAEDSSAQKS	1.0000	0.0000	0.6990	10.1807	120922.0925	11.0338
DGFAKTTEELIS	1.0000	0.0000	0.6706	10.5691	189113.6048	11.3324
DGIFKHFSGYNG	1.0000	0.0000	0.7513	11.7050	699295.7805	12.2054
DGIKMEDRPNYV	1.0000	0.0000	0.6848	11.5896	612304.1321	12.1168
DGIRQNGWLYSM	1.0000	0.0000	0.8273	12.2194	1264370.4001	12.6008
DGKTIHNFILPT	1.0000	0.0000	0.6734	10.8816	270985.7908	11.5725
DGLISFANSLSW	1.0000	0.0000	0.7910	10.7384	229797.8518	11.4625
DGLKSIARAQSP	1.0000	0.0000	0.6894	10.3860	153162.9690	11.1916
DGLSAKSVSGNN	1.0000	0.0000	0.7034	9.7410	72883.8925	10.6958
DGNLQPLNAVSV	1.0000	0.0000	0.6915	10.2905	137211.8595	11.1182
DGNLSFAKKTYR	1.0000	0.0000	0.7082	10.7343	228722.3369	11.4593
DGPADQISTFQL	1.0000	0.0000	0.6761	10.7860	242761.3569	11.4991
DGPHIKLPVKLT	1.0000	0.0000	0.6620	10.8510	261602.3518	11.5490
DGPSIQNEDSTP	1.0000	0.0000	0.6810	10.1701	119459.1831	11.0257
DGPSVGKQLRSK	1.0000	0.0000	0.7024	10.5053	175722.1768	11.2834
DGQAILVLSIST	1.0000	0.0000	0.6893	10.2011	123801.0019	11.0495
DGQSDKLWLFPH	1.0000	0.0000	0.7893	11.7723	755619.0680	12.2572
DGQSRDQFILLS	1.0000	0.0000	0.7068	10.4507	165013.2546	11.2414
DGQTKKNPAAKD	1.0000	0.0000	0.6353	10.5959	195036.7532	11.3530
DGSQLPTNDSLT	1.0000	0.0000	0.6708	9.7264	71671.8839	10.6846
DGSSSTNSERFL	1.0000	0.0000	0.7120	9.6653	66807.1084	10.6377
DGTDCHWVADSL	1.0000	0.0000	0.8348	12.4319	1614828.2808	12.7642
DGTGHDILHSYS	1.0000	0.0000	0.7657	11.1771	380802.4743	11.7997
DGTGSRKLNIQN	1.0000	0.0000	0.6821	10.2439	130046.7682	11.0824
DGTNSFTNWRNI	1.0000	0.0000	0.7756	11.1634	374834.4829	11.7891
DGVHNLLSADAN	1.0000	0.0000	0.7062	10.4141	158206.2564	11.2133
DGYRLMSDPAQY	1.0000	0.0000	0.7404	11.6676	669851.7279	12.1767
DGYVLENKSQDE	1.0000	0.0000	0.7008	10.7536	233859.0468	11.4742
DHAKPDYQTDYN	1.0000	0.0000	0.6922	11.4707	533936.7478	12.0253
DHANATNHDQAI	1.0000	0.0000	0.6866	11.1128	353635.5603	11.7503
DHDKSSVFCKVT	1.0000	0.0000	0.7804	11.3874	485099.8551	11.9613
DHDSKNNHYMFD	1.0000	0.0000	0.7802	11.4836	541946.7694	12.0353
DHEPLFRLELRV	1.0000	0.0000	0.6836	11.2029	392291.4688	11.8195
DHFKNQVYHKHD	1.0000	0.0000	0.7225	12.0851	1083202.0724	12.4976
DHIPVIIAEHMS	1.0000	0.0000	0.7211	11.6949	691207.4867	12.1977
DHKQKDLIPIAN	1.0000	0.0000	0.6558	10.6962	218893.5956	11.4300
DHKQRKNKENND	1.0000	0.0000	0.6718	10.4548	165793.3860	11.2445
DHLAAPYSGWGN	1.0000	0.0000	0.8170	12.0946	1095164.4215	12.5049
DHLTIQQSEESN	1.0000	0.0000	0.7027	10.2604	132545.2473	11.0951
DHLVIEPTPDQQ	1.0000	0.0000	0.6477	11.1560	371655.0315	11.7834
DHNAQPNDISKQ	1.0000	0.0000	0.6891	10.5024	175132.2010	11.2811
DHQDNHYQEKKL	1.0000	0.0000	0.7036	11.3536	466585.0368	11.9353
DHQGSSDSKEKK	1.0000	0.0000	0.7145	10.2377	129123.0903	11.0776
DHQITNPPRYDN	1.0000	0.0000	0.6884	11.1066	351128.8439	11.7455
DHRKNNLPSSLN	1.0000	0.0000	0.6886	9.6087	62588.3147	10.5942
DHRSYTSYVGLP	1.0000	0.0000	0.7732	11.3027	440066.8502	11.8962
DHSNFSLNPASF	1.0000	0.0000	0.7404	10.1201	112771.1500	10.9872
DHSYDFPNMKTS	1.0000	0.0000	0.7692	11.0426	326163.4592	11.6963
DHTKIYAIQNPI	1.0000	0.0000	0.6707	11.2000	390983.8182	11.8173
DHTPRTASPDKK	1.0000	0.0000	0.6704	10.6719	212865.0325	11.4114
DHYDNDSGQYYN	1.0000	0.0000	0.7744	11.5253	568569.7117	12.0673
DIANISCQTLQS	1.0000	0.0000	0.7348	10.5649	188187.5989	11.3291
DICKRAMPPNHL	1.0000	0.0000	0.7402	11.7900	771211.9821	12.2708
DIDEAVTMGLNI	1.0000	0.0000	0.6729	11.0396	325070.1166	11.6940
DIDNQYDLFLVE	1.0000	0.0000	0.6829	10.9727	300970.2779	11.6426
DIDPDNTRHLSS	1.0000	0.0000	0.6967	10.1536	117206.3815	11.0130
DIEKDYKTTLVS	1.0000	0.0000	0.6762	10.5143	177543.5232	11.2902
DIELFARIGVDL	1.0000	0.0000	0.6551	11.1062	350952.2089	11.7452
DIEMFGTTLSYI	1.0000	0.0000	0.7237	11.2444	411473.1461	11.8514
DIEPPQNVFSPE	1.0000	0.0000	0.6786	10.7834	242023.1741	11.4971
DIEQMSQESISF	1.0000	0.0000	0.7421	10.6735	213252.7179	11.4126
DIERQNGTITSK	1.0000	0.0000	0.6659	10.4298	161076.9049	11.2253
DIFNSADMEGHF	1.0000	0.0000	0.7420	11.5755	602431.9245	12.1059
DIGIANNSGLIL	1.0000	0.0000	0.6777	10.0971	109823.1750	10.9696
DIGNTEHDAKIT	1.0000	0.0000	0.6543	10.8846	271914.3244	11.5748
DIKAEGHVPKEQ	1.0000	0.0000	0.6388	11.4121	499129.4045	11.9803
DIKNKKHTDKNR	1.0000	0.0000	0.6582	10.4308	161275.1189	11.2261
DIKNQHTSPADG	1.0000	0.0000	0.6870	10.7121	222954.8006	11.4423
DIKSIEKNADEY	1.0000	0.0000	0.6772	10.5563	186339.6951	11.3225
DIKSQNTLPDLD	1.0000	0.0000	0.6494	9.8616	83747.2991	10.7886
DILHSYSTRNPF	1.0000	0.0000	0.7462	10.7140	223429.0018	11.4437
DILQYEPKSCLK	1.0000	0.0000	0.7356	11.0571	331656.2149	11.7074
DILTSFSGQTKI	1.0000	0.0000	0.6895	10.2570	132030.6040	11.0925
DIMNKTKMPMYG	1.0000	0.0000	0.7311	11.9094	884803.0550	12.3625
DIMNYGNYLEST	1.0000	0.0000	0.7533	11.0099	314110.8209	11.6711
DINDNEDENESK	1.0000	0.0000	0.6562	9.8590	83492.3710	10.7866
DINFKQNSTEHD	1.0000	0.0000	0.6983	10.5459	184115.6556	11.3145
DINLSKSHNETT	1.0000	0.0000	0.6833	9.7560	74161.1835	10.7074
DINSSNNPRLIP	1.0000	0.0000	0.6696	9.5530	58702.8655	10.5514
DIPGTHQIRASS	1.0000	0.0000	0.7118	10.8203	252519.1692	11.5254
DIPVFGGRLVVP	1.0000	0.0000	0.6505	11.6520	657918.3999	12.1647
DIQQTNFQNKKQ	1.0000	0.0000	0.6575	10.6535	208410.0947	11.3973
DIQTKIKNVRIS	1.0000	0.0000	0.6644	10.4045	156459.3843	11.2058
DISIHQNDGLIS	1.0000	0.0000	0.7088	10.3501	146967.1578	11.1641
DISKQSARGLAG	1.0000	0.0000	0.6993	10.5225	179235.1485	11.2966
DISLANYLLRLQ	1.0000	0.0000	0.6919	10.1570	117660.8933	11.0156
DISLAVDEERKC	1.0000	0.0000	0.7186	11.1955	388980.3762	11.8139
DISLLQDIEQMS	1.0000	0.0000	0.7057	10.3761	151421.4347	11.1840
DISRIALQALDL	1.0000	0.0000	0.6639	10.2443	130103.8363	11.0827
DISRTILKEEGS	1.0000	0.0000	0.6804	10.2039	124201.4343	11.0517
DISSPSRIQGKF	1.0000	0.0000	0.7176	10.3889	153668.2470	11.1938
DISVNLGGIRSD	1.0000	0.0000	0.7049	10.3551	147810.4736	11.1679
DITFSFQIDNPA	1.0000	0.0000	0.6838	10.7519	233400.2137	11.4729
DITGPVVKDSWS	1.0000	0.0000	0.7779	11.4400	515408.4352	12.0017
DITITTPTPSNI	1.0000	0.0000	0.6439	10.0355	102311.2492	10.9223
DITTYVTAYDPK	1.0000	0.0000	0.6600	11.3147	446196.4996	11.9055
DIVGKTDPTSDI	1.0000	0.0000	0.6556	10.5490	184779.8716	11.3169
DIVIMYPQVMVC	1.0000	0.0000	0.7049	12.9217	2837960.8599	13.1406
DIVSRLALRSGN	1.0000	0.0000	0.7033	10.2040	124212.6022	11.0518
DKAATLYNISLY	1.0000	0.0000	0.7084	10.5428	183469.0424	11.3122
DKACNPIQDHQG	1.0000	0.0000	0.7070	11.7548	740512.1873	12.2437
DKANSDNCKPHA	1.0000	0.0000	0.7409	10.9523	293954.6568	11.6269
DKAQNFEVNPEF	1.0000	0.0000	0.6725	11.0350	323354.2245	11.6905
DKCSPVPKGKET	1.0000	0.0000	0.7130	11.1537	370685.2800	11.7817
DKDDNDISLLQD	1.0000	0.0000	0.6499	9.8913	86657.8631	10.8114
DKDNPVMEVNNT	1.0000	0.0000	0.6863	10.6782	214409.7794	11.4162
DKFGSSKIPELD	1.0000	0.0000	0.6884	10.2739	134613.1156	11.1054
DKFTTKSLTASD	1.0000	0.0000	0.6699	9.9244	90027.9132	10.8369
DKGEVFNKKDMN	1.0000	0.0000	0.6907	11.0245	319468.8311	11.6824
DKGPPSQQMFQV	1.0000	0.0000	0.7019	11.4916	546952.3610	12.0414
DKGPTNTQQNKK	1.0000	0.0000	0.6440	10.3160	141310.6639	11.1379
DKIKTKELDSIK	1.0000	0.0000	0.6386	9.9974	97913.7811	10.8929
DKINCKDANLSN	1.0000	0.0000	0.7093	10.2231	126976.1832	11.0664
DKITSPLQFVPS	1.0000	0.0000	0.6918	10.3325	144007.3050	11.1505
DKKFPQNFELAP	1.0000	0.0000	0.6604	10.8479	260682.1753	11.5467
DKKNQLSPPQAV	1.0000	0.0000	0.6677	10.3187	141739.1559	11.1399
DKKQNPIDHTPR	1.0000	0.0000	0.6522	10.8561	263144.5859	11.5529
DKKSNTINIYGF	1.0000	0.0000	0.7032	10.5579	186689.5590	11.3238
DKKSPMLHVNTS	1.0000	0.0000	0.7295	10.4331	161695.7584	11.2278
DKLAIAMSVQQN	1.0000	0.0000	0.7018	10.7755	239818.8946	11.4910
DKLAPSRNHFYL	1.0000	0.0000	0.7307	10.8785	270011.0281	11.5701
DKLIMEIMDETK	1.0000	0.0000	0.6721	11.1590	372944.5143	11.7858
DKLLLVCLISNN	1.0000	0.0000	0.7125	10.1018	110423.0003	10.9732
DKLWLFPHNNPF	1.0000	0.0000	0.7835	11.6762	676514.1042	12.1833
DKNEFAKSIKFR	1.0000	0.0000	0.6856	10.6820	215361.2456	11.4192
DKNGDISRTILK	1.0000	0.0000	0.6617	10.1546	117337.1234	11.0137
DKNIDMDLNPKA	1.0000	0.0000	0.6655	10.4489	164673.0367	11.2400
DKNKHPPNEFNK	1.0000	0.0000	0.6788	10.5252	179780.7078	11.2986
DKNRANQRSNVR	1.0000	0.0000	0.6925	10.3760	151412.7242	11.1840
DKNRSMYDGYRL	1.0000	0.0000	0.7560	11.3785	480153.3941	11.9544
DKNSSYNHQHGN	1.0000	0.0000	0.7685	10.6707	212566.0134	11.4104
DKPGIQQLIDPV	1.0000	0.0000	0.6332	10.9731	301087.8849	11.6429
DKPGISIDNREE	1.0000	0.0000	0.6655	10.5197	178652.9425	11.2944
DKPLNPFPADTA	1.0000	0.0000	0.6452	10.5790	191277.0038	11.3400
DKPMSIPKHLCG	1.0000	0.0000	0.7659	11.6310	642163.6669	12.1485
DKQNTLIKMIIH	1.0000	0.0000	0.6827	10.9483	292632.2312	11.6238
DKRFDLWVNAEP	1.0000	0.0000	0.7400	11.8161	794686.3770	12.2908
DKRSEVKASRVS	1.0000	0.0000	0.7135	10.3301	143614.9992	11.1487
DKSADNNSDKSS	1.0000	0.0000	0.6644	9.0905	34466.4193	10.1959
DKSISSEKFLEG	1.0000	0.0000	0.7019	10.0177	100227.7042	10.9085
DKSSKVQLETNY	1.0000	0.0000	0.7022	10.1715	119643.1047	11.0267
DKSSLFMHHILT	1.0000	0.0000	0.7659	10.9159	281892.6975	11.5989
DKSSVFCKVTKS	1.0000	0.0000	0.7674	10.7365	229295.5508	11.4610
DKSTMRSQNMRK	1.0000	0.0000	0.7444	10.7775	240382.7315	11.4925
DKTKPNQQPGCS	1.0000	0.0000	0.7202	10.9918	307638.8857	11.6572
DKVEPVTSWNTS	1.0000	0.0000	0.7698	11.0578	331940.6451	11.7080
DKVIECVHDRAN	1.0000	0.0000	0.7114	11.8708	846369.5519	12.3329
DKVLTRKPSLGR	1.0000	0.0000	0.6751	10.4483	164550.2944	11.2395
DKVSQGTNAGVS	1.0000	0.0000	0.7107	10.5373	182311.1645	11.3079
DKWQEAESGETV	1.0000	0.0000	0.7477	11.7840	765852.9219	12.2661
DKYDMGVSNRPG	1.0000	0.0000	0.7343	11.4150	500763.7827	11.9825
DLACATTTNSDN	1.0000	0.0000	0.7094	10.3925	154310.9348	11.1966
DLAEKSPSKRAN	1.0000	0.0000	0.6743	9.9214	89709.5241	10.8345
DLAFYANTSAIV	1.0000	0.0000	0.7083	10.8547	262723.1810	11.5519
DLAILFATKTDT	1.0000	0.0000	0.6392	10.4542	165666.5515	11.2440
DLCSRLIFNLKP	1.0000	0.0000	0.7325	10.6582	209536.5033	11.4009
DLDELRPHNFIC	1.0000	0.0000	0.7335	11.5018	553437.9208	12.0493
DLDGNLSFAKKT	1.0000	0.0000	0.6734	10.1285	113874.7040	10.9937
DLDNKIKSSTTL	1.0000	0.0000	0.6461	9.3730	47715.7623	10.4130
DLDPDGQTKKNP	1.0000	0.0000	0.6378	10.3985	155389.2068	11.2013
DLDQKQPESLVL	1.0000	0.0000	0.6651	10.2113	125261.8995	11.0574
DLDSEHPGELNK	1.0000	0.0000	0.6889	10.3800	152107.8882	11.1870
DLDSENNKDVLP	1.0000	0.0000	0.6596	9.8186	79701.8566	10.7555
DLEEKADKNIDM	1.0000	0.0000	0.6587	10.6949	218567.3456	11.4290
DLELHVHLIGDP	1.0000	0.0000	0.6916	11.2008	391321.2442	11.8179
DLFATMRPPLST	1.0000	0.0000	0.7007	10.7461	231846.9197	11.4684
DLFGADEKNSDS	1.0000	0.0000	0.6937	10.1544	117318.5054	11.0136
DLFLVEGSSLPC	1.0000	0.0000	0.7637	10.8395	258173.6551	11.5402
DLGNKSTPPISN	1.0000	0.0000	0.6691	9.6533	65889.2697	10.6285
DLGQQWHINKTP	1.0000	0.0000	0.7501	11.8340	811268.9347	12.3046
DLGQTSFKYNSC	1.0000	0.0000	0.7845	11.0462	327535.1738	11.6991
DLGTFQICLMIR	1.0000	0.0000	0.7299	11.8814	856702.0192	12.3410
DLIPIANSANAS	1.0000	0.0000	0.6735	9.7793	76172.2122	10.7253
DLISKISSLKDS	1.0000	0.0000	0.6620	9.1435	36635.0281	10.2366
DLISTRRLRPVP	1.0000	0.0000	0.6748	10.5578	186662.6646	11.3237
DLKARQYLSIVQ	1.0000	0.0000	0.6973	10.8334	256377.0804	11.5355
DLKNTGETNNTR	1.0000	0.0000	0.6510	9.9961	97772.3641	10.8920
DLKQLKTLRTLN	1.0000	0.0000	0.6372	9.8013	78130.7864	10.7422
DLKRQIEEIYLK	1.0000	0.0000	0.6562	10.8584	263859.0615	11.5547
DLKTGGSSPMNF	1.0000	0.0000	0.7338	10.5542	185891.8508	11.3209
DLKTPLLNNPGI	1.0000	0.0000	0.6450	9.8973	87255.9995	10.8160
DLLDHDKSSVFC	1.0000	0.0000	0.7762	11.0370	324093.9200	11.6920
DLLETYDNLFKI	1.0000	0.0000	0.6750	10.4764	169967.5765	11.2611
DLLPAECCEERQ	1.0000	0.0000	0.7407	11.9757	954991.6352	12.4135
DLLSHNVSVSSD	1.0000	0.0000	0.7196	9.6523	65809.5640	10.6277
DLLSKSSDPYQP	1.0000	0.0000	0.7020	9.8941	86938.1677	10.8135
DLLVNTKFFQNK	1.0000	0.0000	0.6782	10.4573	166261.1919	11.2464
DLNHQSCYSMSG	1.0000	0.0000	0.8515	11.3496	464463.2616	11.9323
DLNKNPNQCSVA	1.0000	0.0000	0.7298	10.5175	178207.3943	11.2927
DLNLTNNSDDDN	1.0000	0.0000	0.6392	9.2214	40074.3303	10.2965
DLNPDSIIFSKV	1.0000	0.0000	0.6905	10.1112	111623.2536	10.9804
DLNPGHSRKSRI	1.0000	0.0000	0.7176	10.4376	162539.4815	11.2313
DLNPKAGSTCSL	1.0000	0.0000	0.7308	10.3360	144598.1477	11.1532
DLNPLTIGMEED	1.0000	0.0000	0.6718	10.7179	224430.5851	11.4467
DLNQHGANMDSL	1.0000	0.0000	0.7307	10.6544	208617.6975	11.3979
DLNTVADNQNVR	1.0000	0.0000	0.6703	10.4085	157175.6298	11.2089
DLPIQLISKKNR	1.0000	0.0000	0.6586	10.0056	98843.6319	10.8992
DLPMRAKKANDV	1.0000	0.0000	0.6712	10.9518	293790.8805	11.6265
DLPMWIRRDDDP	1.0000	0.0000	0.7308	12.1095	1114029.7165	12.5163
DLPSHALSVKSG	1.0000	0.0000	0.7239	10.1536	117203.2363	11.0130
DLQMYTSNNTQH	1.0000	0.0000	0.7466	10.8930	274559.1177	11.5813
DLRPTKSVNERK	1.0000	0.0000	0.6698	10.2926	137541.2990	11.1198
DLRSATYVGCST	1.0000	0.0000	0.7790	11.2567	417374.2519	11.8609
DLRYLKRDPVAY	1.0000	0.0000	0.6852	11.3956	489724.2010	11.9676
DLSISSNASTEE	1.0000	0.0000	0.6754	9.2808	42907.4928	10.3421
DLSKNEIALNEF	1.0000	0.0000	0.6727	9.9905	97139.6795	10.8876
DLSLCASRINAP	1.0000	0.0000	0.7371	10.4845	171558.7445	11.2673
DLSLFRIPSQQS	1.0000	0.0000	0.7084	10.0410	102956.4031	10.9264
DLSRDAIESVEQ	1.0000	0.0000	0.6897	10.4284	160817.5734	11.2242
DLSSASHQFLPH	1.0000	0.0000	0.7578	10.5272	180190.3086	11.3001
DLSSCLNEKENS	1.0000	0.0000	0.7197	9.7657	74988.2671	10.7148
DLSSNQNKPEGM	1.0000	0.0000	0.7130	10.1594	117992.2967	11.0175
DLTGDKLAIAMS	1.0000	0.0000	0.6894	10.5952	194867.0059	11.3524
DLTQLYEKAQYV	1.0000	0.0000	0.6836	11.2858	431595.3977	11.8833
DLVLKAQIVKDC	1.0000	0.0000	0.6960	11.3003	438842.0001	11.8944
DLVQKGPLFLNS	1.0000	0.0000	0.6907	10.2856	136438.7034	11.1144
DLVRAFTTSNSG	1.0000	0.0000	0.7094	10.3316	143865.1932	11.1498
DLVVTVARHIMG	1.0000	0.0000	0.6806	11.9193	894982.6101	12.3702
DLWLHDDDINSS	1.0000	0.0000	0.7765	10.8880	272996.2341	11.5775
DLWVNAEPYNNA	1.0000	0.0000	0.7717	11.5411	579013.5526	12.0794
DLYEDPRRKIPP	1.0000	0.0000	0.6468	11.1091	352125.4223	11.7474
DMDLNPKAGSTC	1.0000	0.0000	0.7503	11.1318	361434.6377	11.7648
DMEGHFKVPPLL	1.0000	0.0000	0.6979	11.5758	602627.6976	12.1061
DMELDRAQKCIS	1.0000	0.0000	0.7425	11.4557	524800.6869	12.0138
DMFKDQMGAHLD	1.0000	0.0000	0.7018	11.9995	981489.7383	12.4318
DMGVSNRPGGGF	1.0000	0.0000	0.7360	11.6821	681125.2648	12.1879
DMHASSNKSAYK	1.0000	0.0000	0.7712	10.6431	205927.2911	11.3893
DMNANSAQPSKR	1.0000	0.0000	0.7162	10.3516	147223.1100	11.1652
DMNNRVPIEHLP	1.0000	0.0000	0.7053	11.1584	372707.9311	11.7853
DMQYNSSDLGNK	1.0000	0.0000	0.7404	10.4270	160575.2894	11.2232
DMRTERLADTID	1.0000	0.0000	0.6530	11.0781	339802.5033	11.7236
DMSIILTVANNL	1.0000	0.0000	0.6959	10.2252	127282.3054	11.0681
DMSPEQPGFPPN	1.0000	0.0000	0.7073	11.1236	358051.1436	11.7585
DMVEMEPSTSST	1.0000	0.0000	0.7543	10.6773	214199.6009	11.4155
DNAIQNVIGKQN	1.0000	0.0000	0.6660	10.5744	190269.0450	11.3365
DNALGYEVHTAE	1.0000	0.0000	0.6918	11.3885	485753.0872	11.9622
DNAYVKLLKLLD	1.0000	0.0000	0.6703	10.2538	131531.7426	11.0900
DNCKPHAEPEQR	1.0000	0.0000	0.7035	11.7165	708628.8671	12.2143
DNDAHFSMISIR	1.0000	0.0000	0.7534	11.0149	315937.7454	11.6750
DNDANNMTNKEL	1.0000	0.0000	0.6736	10.0680	106207.5578	10.9472
DNDISLLQDIEQ	1.0000	0.0000	0.6598	10.0905	108998.3280	10.9645
DNDKPGIQQLID	1.0000	0.0000	0.6415	10.6069	197520.9120	11.3614
DNDLKRQIEEIY	1.0000	0.0000	0.6611	10.8744	268740.0469	11.5670
DNDNSKVGDSIL	1.0000	0.0000	0.6811	9.8127	79157.2587	10.7510
DNDQAGVQVTTI	1.0000	0.0000	0.6474	11.0261	320036.7136	11.6836
DNDSGQYYNFPM	1.0000	0.0000	0.7686	11.4885	544995.9589	12.0390
DNDSVQEGDNEE	1.0000	0.0000	0.6798	10.4773	170144.5416	11.2618
DNDTDLISTRRL	1.0000	0.0000	0.6591	9.9921	97316.4079	10.8888
DNEDENESKILS	1.0000	0.0000	0.6638	9.6220	63554.0658	10.6044
DNEEDFGAETNK	1.0000	0.0000	0.6581	10.6935	218219.3649	11.4280
DNEQTEDNLLED	1.0000	0.0000	0.6426	10.0786	107508.4729	10.9553
DNESSDSLAEVF	1.0000	0.0000	0.7078	9.9680	94658.7718	10.8704
DNETLTINERAL	1.0000	0.0000	0.6461	10.1015	110386.4358	10.9730
DNEVNRPETSMM	1.0000	0.0000	0.7342	11.0240	319252.1015	11.6820
DNFQLKNTKIFI	1.0000	0.0000	0.6671	10.4963	173903.6071	11.2764
DNFSQERTDTPN	1.0000	0.0000	0.6783	10.3425	145686.7336	11.1582
DNFTSENESNLS	1.0000	0.0000	0.6790	9.3234	45064.8550	10.3749
DNFYDSSEFDHR	1.0000	0.0000	0.7637	11.1420	365732.1035	11.7727
DNGLPHLEYSME	1.0000	0.0000	0.7513	11.1372	363692.5504	11.7690
DNGNVLNRITIS	1.0000	0.0000	0.6811	10.0382	102625.4370	10.9243
DNGTGIAKNEVR	1.0000	0.0000	0.6635	10.8409	258587.2170	11.5413
DNHNTKQPAKPK	1.0000	0.0000	0.6597	10.5361	182065.6438	11.3070
DNHYQEKKLTHS	1.0000	0.0000	0.7316	10.9416	290366.3723	11.6187
DNIAAVPTDELT	1.0000	0.0000	0.6395	10.5180	178291.1541	11.2930
DNINTSRQNVVS	1.0000	0.0000	0.6973	9.9729	95192.5235	10.8741
DNIPSNGPSSVV	1.0000	0.0000	0.7098	9.9461	92301.0680	10.8535
DNISEQSLMKAF	1.0000	0.0000	0.7225	10.4703	168764.7714	11.2564
DNISTAPTKELA	1.0000	0.0000	0.6517	10.0384	102652.7033	10.9245
DNKDVDFVGALD	1.0000	0.0000	0.6640	10.9677	299234.3338	11.6387
DNKENTSESLKS	1.0000	0.0000	0.6569	9.1799	38203.8002	10.2646
DNKIGAKSVWSK	1.0000	0.0000	0.7718	11.0853	342595.0957	11.7291
DNKIKSSTTLLS	1.0000	0.0000	0.6484	9.0998	34839.0097	10.2030
DNKLGRKPSFYL	1.0000	0.0000	0.7096	10.6004	196054.0299	11.3565
DNKSVKLHTSNL	1.0000	0.0000	0.6880	9.6986	69415.7163	10.6633
DNKVTERLSHVD	1.0000	0.0000	0.6996	10.6791	214634.9173	11.4169
DNLDSASQTVRT	1.0000	0.0000	0.6839	10.0284	101477.7502	10.9168
DNLELSNRWSPP	1.0000	0.0000	0.7572	10.5655	188314.0122	11.3296
DNLFKIDSFLMY	1.0000	0.0000	0.7425	10.9651	298335.8919	11.6367
DNLGENLQPLSQ	1.0000	0.0000	0.6719	9.8955	87077.4599	10.8146
DNLLEDDQNLPG	1.0000	0.0000	0.6530	10.0841	108198.6966	10.9596
DNLLLYVKGMHN	1.0000	0.0000	0.7429	11.0662	335178.6559	11.7145
DNLPSQDSEEQF	1.0000	0.0000	0.6943	10.2192	126406.8088	11.0634
DNLQQKFLREFN	1.0000	0.0000	0.6828	10.6563	209074.4522	11.3994
DNLSPNMFSVGE	1.0000	0.0000	0.7412	10.5078	176222.3647	11.2853
DNMHDEENGSRN	1.0000	0.0000	0.7365	10.8273	254580.0289	11.5308
DNMLNKPCDAGT	1.0000	0.0000	0.7329	11.2175	398958.2620	11.8308
DNNFFSENHSYS	1.0000	0.0000	0.7717	10.3732	150924.3073	11.1818
DNNHDSPVELIK	1.0000	0.0000	0.6901	10.3164	141374.7391	11.1382
DNNKDFNDNRPQ	1.0000	0.0000	0.6684	10.2557	131830.4320	11.0915
DNNLNQNYIDQN	1.0000	0.0000	0.6807	10.0365	102426.7891	10.9230
DNNMMRNTNDAR	1.0000	0.0000	0.7208	10.8428	259139.4972	11.5427
DNNQSGIGLSAR	1.0000	0.0000	0.7031	10.1384	115178.7261	11.0013
DNNSDKSSKVQL	1.0000	0.0000	0.6742	9.3898	48648.5010	10.4259
DNNSNDRMVADN	1.0000	0.0000	0.7090	10.2859	136483.5285	11.1146
DNNSVEKANQRV	1.0000	0.0000	0.6897	10.3301	143621.1834	11.1487
DNPARQQDSDSN	1.0000	0.0000	0.6855	10.0556	104697.5201	10.9376
DNPLMQPAVFLT	1.0000	0.0000	0.6886	11.0041	312023.0794	11.6667
DNPPEENLRGDL	1.0000	0.0000	0.6567	10.3377	144876.6854	11.1545
DNPVMEVNNTSG	1.0000	0.0000	0.7194	10.6182	200097.8324	11.3701
DNPYDIEMFGTT	1.0000	0.0000	0.6904	11.4849	542756.8031	12.0363
DNQKPSVNSPDL	1.0000	0.0000	0.6758	9.7642	74862.0047	10.7137
DNQLFTADNDLK	1.0000	0.0000	0.6555	10.1899	122212.8442	11.0409
DNQNVRQRSMEA	1.0000	0.0000	0.7177	10.9921	307762.4184	11.6575
DNQYDLFLVEGS	1.0000	0.0000	0.7199	10.8396	258200.6147	11.5403
DNQYNLSESSAL	1.0000	0.0000	0.7019	9.6253	63796.7969	10.6069
DNREEQKCNADY	1.0000	0.0000	0.7228	11.4882	544823.1210	12.0388
DNRPQQAMESKR	1.0000	0.0000	0.6990	10.9977	309757.6829	11.6618
DNSATISSNERM	1.0000	0.0000	0.7175	9.9684	94698.9037	10.8706
DNSEQPEPKPTT	1.0000	0.0000	0.6518	10.2210	126660.5515	11.0648
DNSKPLFNVQSQ	1.0000	0.0000	0.7000	10.0509	104134.2481	10.9340
DNSKVGDSILGV	1.0000	0.0000	0.7052	10.3154	141201.8376	11.1373
DNSLPMDYTGVY	1.0000	0.0000	0.7533	11.3135	445537.2375	11.9045
DNSLYYLNLFFK	1.0000	0.0000	0.7419	10.5679	188838.0385	11.3314
DNSNQADFFYHR	1.0000	0.0000	0.7504	11.3323	455281.2586	11.9189
DNSSCNPWNKSD	1.0000	0.0000	0.8137	10.7989	246392.3041	11.5090
DNSSPPVESVPR	1.0000	0.0000	0.7100	10.1383	115160.5083	11.0012
DNSSRTPRMTED	1.0000	0.0000	0.7101	10.4377	162553.0074	11.2313
DNTLPSQRPCDW	1.0000	0.0000	0.8084	11.7967	777171.6303	12.2759
DNTRHLSSSNKK	1.0000	0.0000	0.6925	9.5432	58045.4571	10.5439
DNTVNIQICNNK	1.0000	0.0000	0.7127	10.6564	209104.9014	11.3995
DNVALGNDLGQT	1.0000	0.0000	0.6704	10.4918	172996.8219	11.2729
DNVHLQSSQSNS	1.0000	0.0000	0.7203	9.6310	64216.3508	10.6113
DNVHVPMTITFY	1.0000	0.0000	0.7126	11.9163	891874.2846	12.3678
DNVQSNGSSENT	1.0000	0.0000	0.6952	9.6063	62414.1416	10.5923
DNVSVGESGTNQ	1.0000	0.0000	0.7144	10.3821	152485.5423	11.1887
DNYFNSQYISNY	1.0000	0.0000	0.7807	10.8257	254095.4602	11.5296
DNYTSDYTRSSI	1.0000	0.0000	0.7376	10.2947	137886.9999	11.1215
DPAFHSSIKVSR	1.0000	0.0000	0.7437	10.6634	210793.0577	11.4048
DPAQYSLSDNNF	1.0000	0.0000	0.7193	10.2593	132381.7284	11.0943
DPCDQIKMSPSG	1.0000	0.0000	0.7676	11.3201	448953.8820	11.9096
DPCFSDLLDHDK	1.0000	0.0000	0.7454	11.1805	382320.9194	11.8023
DPCNEGHNTLLD	1.0000	0.0000	0.7317	11.0528	330032.5162	11.7041
DPDFPTELDNVQ	1.0000	0.0000	0.6523	10.7641	236694.4411	11.4822
DPDFQEDEEPPP	1.0000	0.0000	0.6175	11.1348	362718.1568	11.7672
DPDGQTKKNPAA	1.0000	0.0000	0.6353	10.6726	213030.0716	11.4119
DPDNTRHLSSSN	1.0000	0.0000	0.7005	9.6720	67320.2430	10.6428
DPDPESGDKWQE	1.0000	0.0000	0.7380	11.6301	641521.9233	12.1479
DPDQTVRLKSVT	1.0000	0.0000	0.6684	10.5543	185903.2398	11.3210
DPESGDKWQEAE	1.0000	0.0000	0.7401	11.7085	702126.1106	12.2081
DPFNKMFELRGT	1.0000	0.0000	0.6950	11.3285	453329.9881	11.9161
DPHGVIINPDLD	1.0000	0.0000	0.6659	10.9942	308513.9366	11.6591
DPIIDNINTSRQ	1.0000	0.0000	0.6632	10.1916	122453.2532	11.0422
DPIIYGTFQLDY	1.0000	0.0000	0.6770	11.6017	620910.1676	12.1261
DPINPLSSINKG	1.0000	0.0000	0.6730	9.7286	71851.2748	10.6863
DPINSRILRNDN	1.0000	0.0000	0.6692	9.9225	89824.5356	10.8354
DPISMLTDSPNS	1.0000	0.0000	0.7022	9.8299	80741.0373	10.7642
DPKASGAEPKLT	1.0000	0.0000	0.6570	10.3925	154321.2072	11.1967
DPKSNQKKSALA	1.0000	0.0000	0.6666	9.7915	77247.8373	10.7347
DPKSRKVLVKRT	1.0000	0.0000	0.6703	10.5405	182987.2896	11.3104
DPLPGSRQIRTI	1.0000	0.0000	0.6686	10.7006	220025.7908	11.4335
DPLRSLTGAQTV	1.0000	0.0000	0.6760	10.5234	179420.4114	11.2973
DPLSKDSSKSDQ	1.0000	0.0000	0.6736	9.3618	47101.1223	10.4044
DPLYSTIEQDMN	1.0000	0.0000	0.7128	10.8115	249992.6165	11.5187
DPMTENRPNSDD	1.0000	0.0000	0.6912	10.4814	170947.0944	11.2650
DPMTHETNASKI	1.0000	0.0000	0.7054	10.8251	253933.9012	11.5292
DPMYNLRCYCNR	1.0000	0.0000	0.8419	12.6411	2054580.0433	12.9250
DPNKHKWADPTY	1.0000	0.0000	0.7547	12.0016	983895.8299	12.4334
DPNPSKAVISAY	1.0000	0.0000	0.7094	10.4958	173810.3838	11.2761
DPPCQWLKIKQK	1.0000	0.0000	0.7612	12.1400	1153827.5596	12.5398
DPPKQESAELFG	1.0000	0.0000	0.6753	10.7902	243922.3678	11.5023
DPPPANLVSLGG	1.0000	0.0000	0.6852	10.4493	164734.1702	11.2402
DPPSDPTDSLSL	1.0000	0.0000	0.6655	9.4983	55116.5522	10.5093
DPQSNILPHGKT	1.0000	0.0000	0.6887	10.5240	179545.8558	11.2977
DPRIQEEDQDDT	1.0000	0.0000	0.6144	10.9652	298370.9315	11.6368
DPRRKIPPLKSE	1.0000	0.0000	0.6571	10.4501	164886.0300	11.2409
DPRYESTDYFTI	1.0000	0.0000	0.7083	11.3212	449549.0154	11.9105
DPSLCTFIDNVH	1.0000	0.0000	0.7600	11.3175	447611.5712	11.9076
DPSNLIRLGIES	1.0000	0.0000	0.6838	9.9547	93215.3913	10.8601
DPSPPNVQIKSQ	1.0000	0.0000	0.6846	10.2329	128418.6180	11.0740
DPTDSLSLPKNV	1.0000	0.0000	0.6657	9.6616	66522.0521	10.6349
DPTRPIRKTQKL	1.0000	0.0000	0.6296	10.6333	203611.8399	11.3817
DPTSDITTYVTA	1.0000	0.0000	0.6738	10.7057	221314.5524	11.4374
DPTSDQDNESSD	1.0000	0.0000	0.6765	9.6903	68754.3189	10.6569
DPTSFQQKHAQD	1.0000	0.0000	0.6869	11.1132	353790.8271	11.7506
DPTYGDIANISC	1.0000	0.0000	0.7433	11.3395	459102.9348	11.9245
DPVAYPQARPKL	1.0000	0.0000	0.6504	11.2873	432326.2959	11.8844
DPVDGYVLENKS	1.0000	0.0000	0.7054	10.8063	248478.1894	11.5147
DPVHPDPDFQED	1.0000	0.0000	0.6378	11.5070	556748.1309	12.0533
DPYKNVNSNFMY	1.0000	0.0000	0.7723	11.1576	372333.0788	11.7847
DPYQPRLEPFDN	1.0000	0.0000	0.6724	11.1432	366212.6690	11.7736
DPYVQGSGHWNP	1.0000	0.0000	0.8152	12.3864	1532259.7820	12.7291
DQAGVQVTTISA	1.0000	0.0000	0.6714	11.0017	311178.2683	11.6649
DQAIKKKILIGP	1.0000	0.0000	0.6288	10.6880	216842.2953	11.4237
DQASCQVRKPSN	1.0000	0.0000	0.7534	10.9757	302011.1893	11.6449
DQCNAHHGRGFE	1.0000	0.0000	0.7289	12.5524	1855038.7027	12.8568
DQCQSFATNNLG	1.0000	0.0000	0.7500	10.9964	309265.2256	11.6608
DQDDTDESQAVQ	1.0000	0.0000	0.6579	10.7843	242268.0232	11.4978
DQDEKIPCTTNN	1.0000	0.0000	0.6907	10.8678	266728.9940	11.5620
DQDGADSGNNCE	1.0000	0.0000	0.7389	11.0932	345740.8544	11.7352
DQDNESSDSLAE	1.0000	0.0000	0.6811	9.6717	67298.6697	10.6426
DQEIDGQSDKLW	1.0000	0.0000	0.7463	11.4939	548385.2844	12.0432
DQEKEGSKARDA	1.0000	0.0000	0.6608	10.7958	245502.4801	11.5066
DQELTQPNQHER	1.0000	0.0000	0.6649	11.0157	316233.2157	11.6756
DQESFLLVSETV	1.0000	0.0000	0.7058	10.4005	155748.5082	11.2028
DQETENLADDCD	1.0000	0.0000	0.6881	11.0677	335750.7029	11.7156
DQFILLSQMEFG	1.0000	0.0000	0.7249	11.2426	410639.5548	11.8500
DQGDAGQLNPQL	1.0000	0.0000	0.6601	10.7728	239092.4273	11.4889
DQGISFHYKMSL	1.0000	0.0000	0.7817	11.3751	478296.1537	11.9519
DQGQTAHQVDSG	1.0000	0.0000	0.6927	11.3905	486851.3418	11.9637
DQGVLDLKTPLL	1.0000	0.0000	0.6504	10.3141	140991.7835	11.1363
DQIDPLYSTIEQ	1.0000	0.0000	0.6778	10.7332	228429.0190	11.4585
DQIKMSPSGCIK	1.0000	0.0000	0.7667	11.2645	421103.0857	11.8668
DQIQFLDKLLLV	1.0000	0.0000	0.6607	10.5149	177666.2136	11.2907
DQISTFQLFWEN	1.0000	0.0000	0.7784	11.5966	617217.9200	12.1221
DQKQPESLVLKK	1.0000	0.0000	0.6611	10.2583	132226.5867	11.0935
DQKVDLFGADEK	1.0000	0.0000	0.6449	11.0749	338527.6774	11.7211
DQLNHLALEKLG	1.0000	0.0000	0.6779	10.4307	161244.0887	11.2260
DQMGAHLDFLKA	1.0000	0.0000	0.6953	11.5383	577194.1724	12.0773
DQNIVNSSTKFN	1.0000	0.0000	0.6929	9.8724	84791.4827	10.7969
DQNLPGYGLTVS	1.0000	0.0000	0.7119	10.7028	220581.5695	11.4351
DQNMLMPTMNHS	1.0000	0.0000	0.7822	11.2961	436719.0603	11.8911
DQNNASGGDPYV	1.0000	0.0000	0.7157	10.9335	287672.3778	11.6124
DQNNMALKDILT	1.0000	0.0000	0.6714	10.3556	147900.4162	11.1683
DQNQKKKFHDTY	1.0000	0.0000	0.6855	11.2580	417969.2725	11.8618
DQNSKPKKNPGN	1.0000	0.0000	0.6643	9.9039	87920.3599	10.8210
DQNSTNQLKHTG	1.0000	0.0000	0.6933	10.2969	138227.3800	11.1231
DQPNEPPQIVHE	1.0000	0.0000	0.6525	11.2401	409444.8907	11.8481
DQPQFRKKNFSK	1.0000	0.0000	0.6894	10.7517	233352.4475	11.4727
DQQIIIVDVCDG	1.0000	0.0000	0.6663	11.9332	909413.6850	12.3808
DQQLHGVQQKII	1.0000	0.0000	0.6536	11.4187	502917.0771	11.9854
DQRIVNNDLKQL	1.0000	0.0000	0.6593	10.3367	144712.7837	11.1537
DQSGSLNRNNKT	1.0000	0.0000	0.6778	9.6012	62051.6174	10.5884
DQSINLVDKFTT	1.0000	0.0000	0.6746	10.3150	141133.6711	11.1370
DQSPHSIGQDSL	1.0000	0.0000	0.7251	10.3314	143830.6905	11.1497
DQSPRVKDKNSS	1.0000	0.0000	0.6932	9.8738	84929.0278	10.7979
DQSRVSLLLRHK	1.0000	0.0000	0.7169	10.3547	147744.8557	11.1676
DQSSDLGQQWHI	1.0000	0.0000	0.8036	11.6414	649891.7537	12.1565
DQSSNSNSPETR	1.0000	0.0000	0.6854	9.3505	46496.1114	10.3957
DQTKVLMKLNTA	1.0000	0.0000	0.6720	10.5699	189280.2742	11.3330
DQTVRLKSVTLD	1.0000	0.0000	0.6709	10.3785	151848.2270	11.1859
DQVLAVSFERYQ	1.0000	0.0000	0.7105	11.4381	514314.6692	12.0003
DQVNTNTSTAYP	1.0000	0.0000	0.6923	10.4487	164622.9974	11.2398
DQVQHMKEFYQS	1.0000	0.0000	0.7369	11.9823	962242.5702	12.4185
DQVVNNDYKSCI	1.0000	0.0000	0.7616	11.2792	428289.2836	11.8781
DQYVACQTISKS	1.0000	0.0000	0.7673	11.3183	448028.6958	11.9082
DRANGFLKIIVS	1.0000	0.0000	0.6931	10.7032	220667.5033	11.4354
DRAQKCISQREP	1.0000	0.0000	0.7127	11.4655	530758.9017	12.0213
DRCVSLNLRFAG	1.0000	0.0000	0.7626	11.3135	445559.0690	11.9045
DRDLSISSNAST	1.0000	0.0000	0.6794	9.3185	44813.4460	10.3711
DREEASTNRRFS	1.0000	0.0000	0.7082	10.5464	184237.0429	11.3149
DREESYVNSVNS	1.0000	0.0000	0.7392	10.2525	131347.9207	11.0890
DREHKSRDESAE	1.0000	0.0000	0.7069	10.7556	234396.1567	11.4757
DRFNKDKYDMGV	1.0000	0.0000	0.6973	11.6771	677154.0230	12.1840
DRGPAEKNACRT	1.0000	0.0000	0.6932	11.5294	571299.2395	12.0705
DRGTSYLLIMNK	1.0000	0.0000	0.7250	10.7395	230091.8286	11.4633
DRHLASPSNLVS	1.0000	0.0000	0.7205	9.9780	95755.6542	10.8780
DRHQFIRQHHTR	1.0000	0.0000	0.6625	12.3026	1391408.1683	12.6648
DRIKTTPKVEAP	1.0000	0.0000	0.6222	10.8363	257219.1904	11.5377
DRISAKINNNVT	1.0000	0.0000	0.6717	10.0376	102559.0699	10.9239
DRLDINDNEDEN	1.0000	0.0000	0.6486	10.1124	111772.0521	10.9813
DRLFSTLLFSEI	1.0000	0.0000	0.7027	10.1833	121281.8295	11.0358
DRLNKDARGPAE	1.0000	0.0000	0.6492	10.8018	247192.6910	11.5112
DRLSEGLISNKK	1.0000	0.0000	0.6766	9.8049	78451.1006	10.7450
DRLSSAITSGPS	1.0000	0.0000	0.7002	9.6915	68852.3959	10.6578
DRLTQKKIKQVQ	1.0000	0.0000	0.6359	10.7888	243542.4023	11.5013
DRLTVQAVVYFT	1.0000	0.0000	0.6697	11.6310	642200.0439	12.1486
DRLYNTVLSEAD	1.0000	0.0000	0.6969	10.4953	173709.0292	11.2757
DRMANNDSALTE	1.0000	0.0000	0.6967	10.4039	156360.5973	11.2054
DRMVADNDQAGV	1.0000	0.0000	0.6679	11.5825	607308.8216	12.1113
DRNLLESAKAHW	1.0000	0.0000	0.7782	11.3733	477289.5398	11.9505
DRNPHGTMANIS	1.0000	0.0000	0.7299	10.9844	305047.8386	11.6516
DRNQSRAKLNRV	1.0000	0.0000	0.6894	10.4122	157853.7786	11.2118
DRPNYVYWNHKF	1.0000	0.0000	0.8137	12.6700	2123946.0298	12.9471
DRQRSAKKNSIP	1.0000	0.0000	0.6840	10.1960	123075.3965	11.0456
DRRSAAADPQSN	1.0000	0.0000	0.6927	10.4021	156020.0330	11.2040
DRSGNSTYFNHD	1.0000	0.0000	0.7589	10.7933	244796.4935	11.5047
DRSWSSQSRPYD	1.0000	0.0000	0.8294	11.1693	377411.1330	11.7937
DRTALANSDRLT	1.0000	0.0000	0.6650	10.0939	109418.1137	10.9671
DRTGMHSIFFLP	2.0000	12.1246	0.7394	11.9009	1239165.7758	12.1246
DRTHASAESQNR	1.0000	0.0000	0.7171	10.6290	202603.7679	11.3784
DRYPFKPRGYKH	1.0000	0.0000	0.6758	12.1681	1191832.5146	12.5614
DRYQPPTIYSQC	1.0000	0.0000	0.7532	11.9316	907728.2869	12.3796
DRYSCGLEQQKD	1.0000	0.0000	0.7473	11.5813	606451.4175	12.1103
DSADFLSLAMDM	1.0000	0.0000	0.7507	10.8442	259561.8595	11.5438
DSADTHKLLVTD	1.0000	0.0000	0.6792	10.4059	156711.9501	11.2069
DSAKEHPDKTKP	1.0000	0.0000	0.6657	10.5947	194767.6543	11.3521
DSALTEFQMLNR	1.0000	0.0000	0.7126	10.6899	217328.3501	11.4252
DSASKPSKILST	1.0000	0.0000	0.6698	9.3054	44142.9273	10.3611
DSASQTVRTLDN	1.0000	0.0000	0.6839	10.0284	101477.7502	10.9168
DSAVRIGRRNNN	1.0000	0.0000	0.7011	10.5257	179881.9520	11.2990
DSCALVKLKHFN	1.0000	0.0000	0.7637	11.1321	361595.2718	11.7651
DSCKLTKKAIMR	1.0000	0.0000	0.7374	11.1712	378209.1758	11.7951
DSCLISNLFLTM	1.0000	0.0000	0.7694	10.6089	197966.0116	11.3629
DSCTSTVQAIAP	1.0000	0.0000	0.7381	10.9839	304848.8365	11.6512
DSDFNKNEDSNN	1.0000	0.0000	0.6752	9.5209	56575.5969	10.5267
DSDLNLTNNSDD	1.0000	0.0000	0.6455	9.1356	36305.1789	10.2306
DSDLQMYTSNNT	1.0000	0.0000	0.7246	10.2096	125018.2889	11.0561
DSDNGTGIAKNE	1.0000	0.0000	0.6738	10.2927	137559.1697	11.1199
DSDPLPGSRQIR	1.0000	0.0000	0.6929	10.4606	166907.1783	11.2490
DSDPNKHKWADP	1.0000	0.0000	0.7612	11.4489	520711.5624	12.0086
DSDSNPSTDAGY	1.0000	0.0000	0.7166	10.1204	112814.4553	10.9875
DSDSSAAIQVNW	1.0000	0.0000	0.7875	10.9533	294299.8858	11.6276
DSEEQFLLPASN	1.0000	0.0000	0.6914	10.0449	103417.0316	10.9294
DSEHPGELNKRK	1.0000	0.0000	0.6931	10.5999	195936.6147	11.3561
DSEMKVESIKSS	1.0000	0.0000	0.7275	10.0335	102072.4080	10.9207
DSENNKDVLPFL	1.0000	0.0000	0.6783	10.0453	103464.7123	10.9297
DSFLMYMALGQK	1.0000	0.0000	0.7636	11.5832	607801.7395	12.1118
DSFVHRSLSADS	1.0000	0.0000	0.7522	10.2455	130294.1278	11.0837
DSGKAATERLWW	1.0000	0.0000	0.8409	12.4699	1687007.0581	12.7934
DSGLCTASISNT	1.0000	0.0000	0.7409	10.2084	124840.7740	11.0551
DSGNNCENNQLS	1.0000	0.0000	0.7357	10.0715	106636.0639	10.9499
DSGPEANQDKGP	1.0000	0.0000	0.6729	10.6469	206827.4296	11.3922
DSGQYYNFPMNQ	1.0000	0.0000	0.7719	11.5730	600721.3528	12.1040
DSGTPKVIANNT	1.0000	0.0000	0.6710	10.2146	125734.3442	11.0599
DSHYTQRSDADS	1.0000	0.0000	0.7469	10.6531	208318.6337	11.3970
DSIIFSKVLSRG	1.0000	0.0000	0.7215	10.2828	135999.5507	11.1123
DSIKKTHKVLNT	1.0000	0.0000	0.6773	10.2251	127264.5759	11.0680
DSILCDTYNRGM	1.0000	0.0000	0.7833	11.5735	601022.6469	12.1043
DSILGVITDDQY	1.0000	0.0000	0.6897	10.8979	276110.7442	11.5851
DSISSATGKNSS	1.0000	0.0000	0.6852	9.1847	38414.4698	10.2683
DSKAIPGADGQS	1.0000	0.0000	0.6906	10.5775	190936.6629	11.3388
DSKDEGSVLNQR	1.0000	0.0000	0.6967	10.2260	127390.4243	11.0686
DSKEKKVCTSLR	1.0000	0.0000	0.7328	10.6400	205177.9958	11.3868
DSKIRTVLKKKR	1.0000	0.0000	0.6601	10.3307	143713.3987	11.1491
DSKMISPQQVVR	1.0000	0.0000	0.7261	11.0176	316934.9094	11.6771
DSKNNHYMFDTA	1.0000	0.0000	0.7552	11.1652	375637.2716	11.7906
DSLAEVFMTPLY	1.0000	0.0000	0.7313	11.1844	384034.4458	11.8053
DSLAKVATSDEF	1.0000	0.0000	0.6924	10.3422	145623.9777	11.1579
DSLDDDESNGIF	1.0000	0.0000	0.6930	10.1661	118911.4028	11.0226
DSLGRVETSRFW	1.0000	0.0000	0.8042	11.6509	657082.1916	12.1639
DSLISQGEKYVC	1.0000	0.0000	0.7768	11.2780	427691.4642	11.8772
DSLMTTNFISTD	1.0000	0.0000	0.7064	10.1722	119744.0633	11.0273
DSLNKSNLKILM	1.0000	0.0000	0.6793	9.5142	56135.8392	10.5215
DSLPNLYQPEPN	1.0000	0.0000	0.6881	10.1839	121366.3426	11.0363
DSLQIQANNNGH	1.0000	0.0000	0.7057	10.3525	147361.5768	11.1658
DSLSDPFNKMFE	1.0000	0.0000	0.7324	10.5544	185942.6418	11.3211
DSLSHIKGEKPW	1.0000	0.0000	0.7891	11.3496	464445.8727	11.9322
DSLSLPKNVARD	1.0000	0.0000	0.6799	9.8735	84902.6097	10.7977
DSLTLLSNSDNM	1.0000	0.0000	0.6810	9.2700	42377.0128	10.3338
DSLVSEPRHTTT	1.0000	0.0000	0.7036	10.4073	156963.8012	11.2080
DSNFTTNDQLNH	1.0000	0.0000	0.6979	10.1426	115731.5697	11.0045
DSNNFGVMYGEL	1.0000	0.0000	0.7624	11.2513	414754.3632	11.8567
DSNNPPNGAFFV	1.0000	0.0000	0.7145	10.6446	206268.9046	11.3904
DSNPSTDAGYLI	1.0000	0.0000	0.7052	10.2634	133004.4587	11.0974
DSNTFNIAPFSP	1.0000	0.0000	0.7040	10.2103	125108.6533	11.0566
DSNTYDDNLELS	1.0000	0.0000	0.6843	9.6983	69390.3958	10.6630
DSPGALRLEESA	1.0000	0.0000	0.6900	10.2644	133151.4640	11.0981
DSPIVIPATTIK	1.0000	0.0000	0.6501	10.4949	173621.5204	11.2753
DSPNSLNNEQRE	1.0000	0.0000	0.6773	9.6541	65944.8988	10.6290
DSPVELIKPVEY	1.0000	0.0000	0.6888	10.9197	283136.8072	11.6018
DSQERDLNKNPN	1.0000	0.0000	0.6642	9.8336	81087.9544	10.7670
DSQKATFGLQLN	1.0000	0.0000	0.6849	10.3498	146906.0968	11.1638
DSQMKHEYLISG	1.0000	0.0000	0.7664	11.1900	386492.4491	11.8096
DSQNGGYEHKKI	1.0000	0.0000	0.7206	11.1646	375376.5560	11.7901
DSRKDLGTFQIC	1.0000	0.0000	0.7330	11.3149	446282.7939	11.9056
DSRLSKTKINHA	1.0000	0.0000	0.6951	10.0863	108462.8395	10.9612
DSRNPPAMAIEQ	1.0000	0.0000	0.6932	10.9514	293679.7266	11.6262
DSRSSFKVPYQR	1.0000	0.0000	0.7535	10.7945	245135.8788	11.5056
DSRTDAFYDNSI	1.0000	0.0000	0.7187	10.5765	190719.2452	11.3380
DSRVSQTCNPLS	1.0000	0.0000	0.7553	10.4032	156235.1025	11.2049
DSSAAIQVNWLI	1.0000	0.0000	0.7750	11.0963	346969.6938	11.7376
DSSAQKSFNSNN	1.0000	0.0000	0.6900	9.2664	42204.0748	10.3311
DSSATGKFTVLE	1.0000	0.0000	0.6990	10.3876	153446.8497	11.1929
DSSDKDDNDISL	1.0000	0.0000	0.6630	9.4116	49881.7661	10.4427
DSSEFDHRKNNL	1.0000	0.0000	0.7164	10.1909	122353.8611	11.0417
DSSELLLSSFKF	1.0000	0.0000	0.7020	9.4972	55047.4278	10.5084
DSSHSPLNVSGD	1.0000	0.0000	0.7282	9.8349	81207.6166	10.7680
DSSIKFREDDIE	1.0000	0.0000	0.6866	10.4749	169677.3810	11.2600
DSSKSDQKVDLF	1.0000	0.0000	0.7006	9.9913	97227.7022	10.8882
DSSMDSDLQMYT	1.0000	0.0000	0.7742	10.7368	229376.0550	11.4612
DSSPKMTNNGCE	1.0000	0.0000	0.7697	10.8025	247401.2490	11.5118
DSSRTGKMKKHS	1.0000	0.0000	0.7484	10.5495	184894.4373	11.3173
DSSSTKPSHEEQ	1.0000	0.0000	0.7160	9.9195	89516.6285	10.8331
DSSTNSPKAISS	1.0000	0.0000	0.6722	9.0481	32826.5650	10.1633
DSSTTQKYINEI	1.0000	0.0000	0.6938	10.2084	124838.8395	11.0551
DSSVAFKESTYF	1.0000	0.0000	0.7533	10.7191	224762.4327	11.4477
DSSVLRTYEVMA	1.0000	0.0000	0.7528	11.0863	343009.4090	11.7299
DSSWKTGYLSIE	1.0000	0.0000	0.8022	11.0579	331963.1852	11.7080
DSTLERNLSLNE	1.0000	0.0000	0.6608	9.3757	47863.9083	10.4151
DSTLYSKISSDA	1.0000	0.0000	0.7037	9.6667	66912.4780	10.6388
DSTPPKMQGNFE	1.0000	0.0000	0.7064	10.9682	299392.2150	11.6391
DSTQETSSNDRL	1.0000	0.0000	0.6778	9.5811	60635.2538	10.5730
DSTQLSGNVTNR	1.0000	0.0000	0.6925	9.9407	91728.8993	10.8494
DSTTMNKNKSIQ	1.0000	0.0000	0.6923	9.9439	92070.3981	10.8518
DSTVNSEFSVSA	1.0000	0.0000	0.7247	9.9045	87984.1296	10.8215
DSVQEGDNEEDF	1.0000	0.0000	0.6861	10.8914	274056.5643	11.5801
DSWSEGVKNLSR	1.0000	0.0000	0.7917	10.8450	259804.1069	11.5444
DSYDSLSHIKGE	1.0000	0.0000	0.7438	10.4609	166955.1992	11.2492
DSYTNNFECVTS	1.0000	0.0000	0.7832	10.9580	295915.2321	11.6313
DSYVNHAFPVFD	1.0000	0.0000	0.7433	11.6472	654303.8208	12.1610
DTAASRGQSKYR	1.0000	0.0000	0.7191	10.8920	274248.2344	11.5805
DTADEMLVSKAS	1.0000	0.0000	0.7078	10.4868	172018.1556	11.2691
DTANSNSYPIDN	1.0000	0.0000	0.6940	9.8788	85415.0394	10.8017
DTCLTSGSQNSW	1.0000	0.0000	0.8349	11.1873	385303.5599	11.8075
DTDESQAVQPLK	1.0000	0.0000	0.6613	10.5209	178907.6999	11.2954
DTDLISTRRLRP	1.0000	0.0000	0.6637	10.3248	142747.0024	11.1446
DTDLPSHALSVK	1.0000	0.0000	0.6982	10.2115	125281.2730	11.0575
DTDQGISFHYKM	1.0000	0.0000	0.7381	11.7453	732470.3998	12.2364
DTEILSIIVTDN	1.0000	0.0000	0.6578	10.1394	115310.8717	11.0021
DTELTRNQWAAK	1.0000	0.0000	0.7239	11.4482	520307.1445	12.0081
DTEPIADNNQSG	1.0000	0.0000	0.6699	10.2928	137579.2424	11.1200
DTESVQFHTGKN	1.0000	0.0000	0.7086	10.9733	301176.1223	11.6431
DTFKIRPLLDQS	1.0000	0.0000	0.6705	10.3965	155025.8362	11.1997
DTFNNLYAIKKT	1.0000	0.0000	0.6752	10.5050	175653.5065	11.2831
DTFNVVPQRDHL	1.0000	0.0000	0.6839	11.2986	437982.2969	11.8931
DTGQDNSLYYLN	1.0000	0.0000	0.7222	10.5093	176527.6014	11.2864
DTGTSYEDDNFQ	1.0000	0.0000	0.7010	10.8794	270296.9636	11.5708
DTHKLLVTDHSY	1.0000	0.0000	0.7314	11.0038	311921.9259	11.6665
DTHPFGGVLNNE	1.0000	0.0000	0.7011	11.1153	354655.4565	11.7522
DTHTLSTEGLIG	1.0000	0.0000	0.6900	10.5729	189928.3489	11.3353
DTHVVRVIEFRD	1.0000	0.0000	0.6449	11.8657	841414.4455	12.3290
DTIAPLIVNKID	1.0000	0.0000	0.6372	10.4592	166622.1183	11.2479
DTIDCGGNNDKA	1.0000	0.0000	0.7055	11.1550	371234.6996	11.7827
DTINDKKFPQNF	1.0000	0.0000	0.6626	10.6510	207813.9398	11.3953
DTKCEPVNNSQS	1.0000	0.0000	0.7389	10.5089	176435.4884	11.2861
DTKSKLPPNTTW	1.0000	0.0000	0.7263	10.7480	232365.6514	11.4699
DTLCASNGVYDE	1.0000	0.0000	0.7573	11.3175	447598.7234	11.9076
DTLGIHLINEIS	1.0000	0.0000	0.6885	10.3749	151213.3430	11.1831
DTLLPDSPGALR	1.0000	0.0000	0.6660	10.2122	125388.0212	11.0580
DTLNGQLPPEEQ	1.0000	0.0000	0.6494	10.5192	178540.4914	11.2940
DTLNQNNEPNVL	1.0000	0.0000	0.6552	9.7995	77963.6018	10.7408
DTLNSHRIDNTL	1.0000	0.0000	0.6809	10.0094	99280.3002	10.9022
DTLPITIMNTLA	1.0000	0.0000	0.6617	10.4477	164439.5613	11.2391
DTLPLITMQNQV	1.0000	0.0000	0.6755	10.7428	230975.8530	11.4659
DTMFELDSLDDD	1.0000	0.0000	0.6917	10.6105	198342.9331	11.3642
DTMPISKKNNSS	1.0000	0.0000	0.6958	9.6649	66776.5960	10.6374
DTPASISQVPES	1.0000	0.0000	0.6959	10.1389	115238.7346	11.0017
DTPGSNNALENH	1.0000	0.0000	0.6955	10.1742	120017.4274	11.0288
DTPNLNDNVALG	1.0000	0.0000	0.6613	10.0833	108091.2557	10.9589
DTQNAQNEESSV	1.0000	0.0000	0.6900	10.0933	109343.1151	10.9666
DTRVNSETSISQ	1.0000	0.0000	0.6956	9.9076	88298.3253	10.8239
DTSKALIIWKIF	1.0000	0.0000	0.7461	11.3459	462497.1308	11.9294
DTSKSRKMDRSG	1.0000	0.0000	0.7290	10.3969	155096.3032	11.2000
DTSNPMNSAQGP	1.0000	0.0000	0.7175	10.3529	147439.7021	11.1662
DTSSQPEAPQKL	1.0000	0.0000	0.6727	10.1181	112510.7660	10.9857
DTSSVNLQDLSK	1.0000	0.0000	0.6734	9.4239	50594.8624	10.4521
DTTEHYQSVMEK	1.0000	0.0000	0.7279	11.5196	564874.3362	12.0629
DTTYGLKERKCG	1.0000	0.0000	0.7125	11.6859	684074.0600	12.1908
DTVQEFNNDKPM	1.0000	0.0000	0.6856	11.0226	318739.7358	11.6809
DTYGSKTKEMTD	1.0000	0.0000	0.7019	10.9685	299492.9087	11.6393
DTYLLTNKKNKT	1.0000	0.0000	0.6522	9.9384	91484.4595	10.8476
DTYNRGMIYLKN	1.0000	0.0000	0.7307	11.3102	443883.6226	11.9020
DVAITYTSWETL	1.0000	0.0000	0.7674	11.6025	621433.1205	12.1266
DVCDGEAEDSSA	1.0000	0.0000	0.7474	11.2063	393836.6844	11.8221
DVDFVGALDGPH	1.0000	0.0000	0.6641	11.7184	710168.8048	12.2157
DVDPINSRILRN	1.0000	0.0000	0.6780	10.2641	133107.8623	11.0979
DVFYTQHDVINT	1.0000	0.0000	0.6907	11.6050	623227.6963	12.1286
DVHKIKFHDTSN	1.0000	0.0000	0.7205	11.0349	323284.7380	11.6904
DVICTMVQQKTL	1.0000	0.0000	0.7128	11.7897	770881.2988	12.2705
DVINTSNGTVLC	1.0000	0.0000	0.7399	10.8144	250820.9295	11.5209
DVKTSLLYSPLT	1.0000	0.0000	0.6911	9.9528	93012.7769	10.8586
DVLFDNFTSENE	1.0000	0.0000	0.6974	10.4380	162615.7669	11.2316
DVLGSLKVVRIS	1.0000	0.0000	0.7099	10.4655	167846.9776	11.2527
DVLPFLNHAKKS	1.0000	0.0000	0.7037	10.5260	179954.7519	11.2992
DVNKRRTMLRRK	1.0000	0.0000	0.6824	11.1126	353571.4246	11.7501
DVNSRKEALRKN	1.0000	0.0000	0.6774	10.1962	123105.9565	11.0458
DVPSELSASEIH	1.0000	0.0000	0.7219	10.2999	138708.9572	11.1254
DVPSLDTSKSRK	1.0000	0.0000	0.6829	9.7712	75467.5651	10.7191
DVQTEYHFNMTR	1.0000	0.0000	0.7109	11.9634	941606.5724	12.4041
DVRTTYKVYEGF	1.0000	0.0000	0.6707	11.9663	944711.2800	12.4063
DVSETYKPTGVT	1.0000	0.0000	0.6890	10.9822	304275.1593	11.6499
DVSIKCTDDHIP	1.0000	0.0000	0.7278	11.3984	491292.1059	11.9698
DVTYYADELEDR	1.0000	0.0000	0.6693	11.4824	541196.5304	12.0343
DVVIFFSGPVDN	1.0000	0.0000	0.7097	11.2629	420323.5711	11.8656
DWKLAIWENGDL	1.0000	0.0000	0.8187	12.2975	1383280.8930	12.6609
DWLSNDESTDLA	1.0000	0.0000	0.7479	10.5901	193742.7660	11.3485
DWRSQIQNPLST	1.0000	0.0000	0.7678	10.9739	301376.5411	11.6435
DYAQLTGPNDLV	1.0000	0.0000	0.6784	10.8764	269359.0447	11.5685
DYCNNLHYVRSR	1.0000	0.0000	0.8223	11.8212	799385.4653	12.2948
DYDAVEKVTAQL	1.0000	0.0000	0.6550	11.2344	406776.4640	11.8437
DYDDLDELRPHN	1.0000	0.0000	0.6875	10.9572	295642.9490	11.6307
DYFTILLPADQE	1.0000	0.0000	0.6644	11.0377	324325.8826	11.6925
DYFTNIDGSQLP	1.0000	0.0000	0.7059	10.7864	242861.5249	11.4994
DYKSCILNVMSI	1.0000	0.0000	0.7987	11.1957	389063.0342	11.8140
DYKTTLVSSMRA	1.0000	0.0000	0.7384	10.7842	242251.2989	11.4977
DYNGLLGPEMPS	1.0000	0.0000	0.7336	10.9557	295115.7177	11.6295
DYNGLPQDLDGN	1.0000	0.0000	0.6869	10.6886	217002.7288	11.4242
DYNGNDAPCAVK	1.0000	0.0000	0.7303	11.6010	620381.1973	12.1255
DYNPLSLIEAIT	1.0000	0.0000	0.6816	10.2869	136645.3057	11.1154
DYPNNESLTLYT	1.0000	0.0000	0.7062	10.2755	134872.2908	11.1067
DYPNNPDSPIVI	1.0000	0.0000	0.6918	10.5565	186378.0281	11.3227
DYQNTLVIDNNS	1.0000	0.0000	0.6948	10.1536	117202.3097	11.0130
DYQTDYNGLLGP	1.0000	0.0000	0.7018	11.1555	371466.2836	11.7831
DYRLFAQSNYIV	1.0000	0.0000	0.7399	11.3252	451593.9057	11.9135
DYSKWATRKPEA	1.0000	0.0000	0.7605	11.7894	770689.8958	12.2703
DYSQRLLDSLVS	1.0000	0.0000	0.7204	10.0210	100608.8547	10.9111
DYTGVYIISPNY	1.0000	0.0000	0.7428	11.4691	532980.5028	12.0241
DYTRSSILHICS	1.0000	0.0000	0.8028	11.0287	320987.8600	11.6856
DYVSSPERRPNE	1.0000	0.0000	0.7226	10.7288	227280.0454	11.4551
EAASNIDKNKHP	1.0000	0.0000	0.6837	10.3841	152837.0121	11.1902
EADLRYLKRDPV	1.0000	0.0000	0.6641	11.1034	349828.3785	11.7430
EADNLPSQDSEE	1.0000	0.0000	0.6763	10.0110	99458.5116	10.9034
EADTEPIADNNQ	1.0000	0.0000	0.6405	10.5079	176231.3612	11.2853
EAEDSSAQKSFN	1.0000	0.0000	0.7061	10.0589	105096.9771	10.9402
EAESGETVLSTP	1.0000	0.0000	0.6880	10.3207	142067.4215	11.1414
EAFIESISKKDN	1.0000	0.0000	0.6850	10.1760	120273.1434	11.0302
EAFSIRKSSSSS	1.0000	0.0000	0.7147	9.3810	48157.9239	10.4192
EAHEMYKHSQID	1.0000	0.0000	0.7408	11.8818	857163.2177	12.3413
EAHSQGFVISKF	1.0000	0.0000	0.7456	11.3051	441247.4734	11.8980
EAHSRQKFIAHG	1.0000	0.0000	0.7135	11.7052	699437.3614	12.2056
EAIGRGHNNLED	1.0000	0.0000	0.6871	11.0089	313766.7818	11.6704
EAITRGIYGNRT	1.0000	0.0000	0.6667	11.3475	463368.0850	11.9307
EAIVKSLVPWSN	1.0000	0.0000	0.7782	11.0975	347448.3408	11.7385
EAKSSIIIEANL	1.0000	0.0000	0.6723	9.9327	90888.7991	10.8432
EALDTLCASNGV	1.0000	0.0000	0.7349	10.8939	274868.9963	11.5820
EALQTSNKATAQ	1.0000	0.0000	0.6624	10.2234	127014.8495	11.0666
EALRKNNALNAK	1.0000	0.0000	0.6532	9.9786	95821.6966	10.8785
EALSACANDTLN	1.0000	0.0000	0.7187	10.4527	165380.1207	11.2429
EAMLRTATSISK	1.0000	0.0000	0.7043	10.4202	159322.6518	11.2179
EANADTGTSYED	1.0000	0.0000	0.6881	10.7325	228254.7405	11.4580
EANHHPIGDSST	1.0000	0.0000	0.7352	10.7736	239303.1251	11.4895
EANLIILFHMSE	1.0000	0.0000	0.7328	10.9479	292489.8848	11.6235
EANPSDKSSLFM	1.0000	0.0000	0.7273	10.1160	112244.8094	10.9841
EANQDKGPTNTQ	1.0000	0.0000	0.6485	10.5232	179372.5562	11.2971
EANVISNISVSN	1.0000	0.0000	0.6985	9.6725	67361.3494	10.6432
EAPQKLGMVIFF	1.0000	0.0000	0.6722	11.7705	754082.4157	12.2558
EAPSEASSQLLS	1.0000	0.0000	0.6901	9.5207	56556.3853	10.5265
EAQLDNFSQERT	1.0000	0.0000	0.6838	10.5959	195031.4549	11.3530
EAQLPESHLTTK	1.0000	0.0000	0.6784	10.4438	163711.3911	11.2361
EAQNQSYESIRQ	1.0000	0.0000	0.7207	10.7408	230438.2584	11.4643
EAQYTNKLFCSS	1.0000	0.0000	0.7781	10.9881	306331.8566	11.6544
EARMTQLPEEAL	1.0000	0.0000	0.6621	11.0929	345622.1014	11.7350
EARSGCTLNSST	1.0000	0.0000	0.7525	10.3497	146900.8578	11.1638
EASCIEGNLNND	1.0000	0.0000	0.7315	10.5715	189629.1045	11.3342
EASFQPAQNEYP	1.0000	0.0000	0.7015	11.1247	358527.5526	11.7594
EASQGRDISLAN	1.0000	0.0000	0.6955	10.2677	133661.0473	11.1007
EASSQLLSQNKA	1.0000	0.0000	0.6821	9.5728	60057.4280	10.5666
EASTNRRFSEYL	1.0000	0.0000	0.7308	10.6081	197799.2212	11.3624
EATAMELLVESN	1.0000	0.0000	0.7005	10.5566	186403.9385	11.3228
EATICQGSESSN	1.0000	0.0000	0.7592	10.5815	191816.7470	11.3419
EATIKCSTVVPN	1.0000	0.0000	0.7250	11.0673	335598.9635	11.7153
EATLSTPPVDLN	1.0000	0.0000	0.6611	10.0357	102324.8559	10.9223
EATTAFSPFDHN	1.0000	0.0000	0.7077	10.9996	310421.7129	11.6632
EAVHSLEFYPPE	1.0000	0.0000	0.7197	11.4517	522412.0513	12.0108
EAVNKASTILFK	1.0000	0.0000	0.6781	10.3969	155091.7675	11.2000
EAVSKTSNEDEA	1.0000	0.0000	0.6816	10.1624	118400.1757	11.0198
EAVTDTKSKLPP	1.0000	0.0000	0.6529	10.2700	134022.9915	11.1025
EAVTMGLNILPG	1.0000	0.0000	0.6889	11.0530	330120.4906	11.7043
EAYKKMRDFDPS	1.0000	0.0000	0.7131	11.4035	494179.9275	11.9737
EAYYSSQFPGTS	1.0000	0.0000	0.7739	10.9943	308531.2353	11.6592
ECCEERQSDTPL	1.0000	0.0000	0.7714	11.7381	726429.5106	12.2309
ECEMHISNAPHN	1.0000	0.0000	0.8041	11.7960	776565.1106	12.2754
ECENQGPTIAEK	1.0000	0.0000	0.6879	11.4150	500796.3357	11.9825
ECEPMSINSEGE	1.0000	0.0000	0.7775	11.2418	410276.6981	11.8494
ECLCPTHGQNGT	1.0000	0.0000	0.7809	12.2135	1255751.7270	12.5963
ECLQNTNPNDIK	1.0000	0.0000	0.7011	10.5834	192253.7100	11.3434
ECNVIVIHEYYL	1.0000	0.0000	0.7608	12.3195	1418721.1639	12.6777
ECQNVRSNHKMK	1.0000	0.0000	0.7909	11.5773	603710.8169	12.1073
ECSGTLCSLITH	1.0000	0.0000	0.8238	11.4541	523869.6994	12.0126
ECTTPEKDAECE	1.0000	0.0000	0.7156	11.9537	931146.2623	12.3966
ECVHDRANGFLK	1.0000	0.0000	0.7366	11.9321	908233.3710	12.3800
ECVTSGEDNKSV	1.0000	0.0000	0.7563	10.9440	291173.7570	11.6205
EDAPTKPNNIEN	1.0000	0.0000	0.6424	10.1469	116309.8171	11.0079
EDDDLNHQSCYS	1.0000	0.0000	0.7890	11.1319	361500.8189	11.7649
EDDEHSDNQLFT	1.0000	0.0000	0.6966	10.6547	208685.8996	11.3981
EDDIELFARIGV	1.0000	0.0000	0.6417	11.2989	438148.8581	11.8933
EDDNFQLKNTKI	1.0000	0.0000	0.6520	10.2902	137164.4505	11.1180
EDDQNLPGYGLT	1.0000	0.0000	0.6781	10.8633	265352.3093	11.5585
EDDRLTVQAVVY	1.0000	0.0000	0.6583	11.5001	552361.1085	12.0480
EDDSKIRTVLKK	1.0000	0.0000	0.6559	10.3035	139285.8827	11.1282
EDDSRKDLGTFQ	1.0000	0.0000	0.6764	10.7048	221073.1721	11.4366
EDDTKCEPVNNS	1.0000	0.0000	0.7207	10.7390	229969.4584	11.4630
EDEATLSTPPVD	1.0000	0.0000	0.6560	10.4158	158508.7413	11.2145
EDEEPPPMSNKT	1.0000	0.0000	0.6813	10.6035	196744.8526	11.3588
EDEFVDNKVTER	1.0000	0.0000	0.6527	11.0876	343538.5142	11.7309
EDEITFKTLTEA	1.0000	0.0000	0.6340	10.6686	212049.5075	11.4088
EDENESKILSAI	1.0000	0.0000	0.6697	9.8918	86708.1676	10.8118
EDEQSLSLIYCD	1.0000	0.0000	0.7592	10.9051	278416.2084	11.5906
EDFEDVPSELSA	1.0000	0.0000	0.6969	10.4947	173578.0132	11.2752
EDFGAETNKQFI	1.0000	0.0000	0.6574	11.1716	378388.9703	11.7954
EDGLKSIARAQS	1.0000	0.0000	0.6903	10.4030	156188.9291	11.2047
EDGTGHDILHSY	1.0000	0.0000	0.7358	11.4918	547096.2871	12.0416
EDIDNQYDLFLV	1.0000	0.0000	0.6829	10.9727	300970.2779	11.6426
EDIMNYGNYLES	1.0000	0.0000	0.7561	11.1056	350719.1465	11.7447
EDITGPVVKDSW	1.0000	0.0000	0.7499	11.7547	740483.7423	12.2437
EDLELHVHLIGD	1.0000	0.0000	0.6920	11.2178	399052.3719	11.8309
EDLKARQYLSIV	1.0000	0.0000	0.6950	10.7904	243987.3734	11.5025
EDLYEDPRRKIP	1.0000	0.0000	0.6469	11.1261	359082.1788	11.7605
EDNISTAPTKEL	1.0000	0.0000	0.6505	10.0186	100330.0853	10.9092
EDNKSVKLHTSN	1.0000	0.0000	0.6947	9.8914	86662.5599	10.8114
EDNLLEDDQNLP	1.0000	0.0000	0.6440	9.9646	94286.4091	10.8677
EDPIIYGTFQLD	1.0000	0.0000	0.6578	11.3096	443539.4385	11.9015
EDPPSDPTDSLS	1.0000	0.0000	0.6720	9.6910	68810.6637	10.6574
EDPRRKIPPLKS	1.0000	0.0000	0.6571	10.4501	164886.0300	11.2409
EDPRYESTDYFT	1.0000	0.0000	0.7087	11.3418	460292.4430	11.9262
EDQDDTDESQAV	1.0000	0.0000	0.6561	10.7413	230560.1520	11.4647
EDQNQKKKFHDT	1.0000	0.0000	0.6634	10.9658	298571.1398	11.6373
EDQSSNSNSPET	1.0000	0.0000	0.6781	9.2712	42439.8157	10.3348
EDRISAKINNNV	1.0000	0.0000	0.6758	10.1334	114511.9082	10.9975
EDRLDINDNEDE	1.0000	0.0000	0.6442	10.3413	145478.7421	11.1573
EDRLSSAITSGP	1.0000	0.0000	0.6966	10.0063	98919.7621	10.8997
EDRPNYVYWNHK	1.0000	0.0000	0.8027	12.4849	1716277.8679	12.8049
EDRQRSAKKNSI	1.0000	0.0000	0.6850	10.2130	125506.9322	11.0587
EDRYQPPTIYSQ	1.0000	0.0000	0.6990	11.3425	460673.1667	11.9268
EDSDSSAAIQVN	1.0000	0.0000	0.6996	10.0180	100270.4480	10.9088
EDSNFTTNDQLN	1.0000	0.0000	0.6708	9.8586	83451.3404	10.7862
EDSNNPPNGAFF	1.0000	0.0000	0.7060	10.5319	181172.1119	11.3037
EDSRSSFKVPYQ	1.0000	0.0000	0.7475	10.7152	223750.3569	11.4447
EDSSAQKSFNSN	1.0000	0.0000	0.6996	9.4953	54931.4036	10.5070
EDSTPPKMQGNF	1.0000	0.0000	0.7064	10.9682	299392.2150	11.6391
EDTHTLSTEGLI	1.0000	0.0000	0.6813	10.4533	165507.1880	11.2434
EDVPSELSASEI	1.0000	0.0000	0.6944	10.0159	100019.7995	10.9071
EDYRLFAQSNYI	1.0000	0.0000	0.7328	11.2125	396648.3546	11.8269
EDYSKWATRKPE	1.0000	0.0000	0.7597	11.7696	753252.2819	12.2551
EEAFIESISKKD	1.0000	0.0000	0.6832	10.4050	156543.4766	11.2062
EEALQTSNKATA	1.0000	0.0000	0.6597	10.1804	120876.7159	11.0336
EEASTNRRFSEY	1.0000	0.0000	0.7315	10.8009	246943.8878	11.5105
EEATTAFSPFDH	1.0000	0.0000	0.6954	11.2285	404034.4566	11.8392
EEDDSRKDLGTF	1.0000	0.0000	0.6742	10.6617	210389.5656	11.4036
EEDFGAETNKQF	1.0000	0.0000	0.6576	11.1921	387431.7985	11.8112
EEDIDNQYDLFL	1.0000	0.0000	0.6763	10.8601	264351.1438	11.5560
EEDQDDTDESQA	1.0000	0.0000	0.6496	10.6286	202507.8367	11.3781
EEDYSKWATRKP	1.0000	0.0000	0.7597	11.7696	753252.2819	12.2551
EEEENMDNDSVQ	1.0000	0.0000	0.7028	10.7291	227358.0323	11.4553
EEENMDNDSVQE	1.0000	0.0000	0.7028	10.7291	227358.0323	11.4553
EEFFHLEDDSKI	1.0000	0.0000	0.7007	11.0488	328526.3793	11.7011
EEFGNLFDRTHA	1.0000	0.0000	0.6897	11.4133	499795.4627	11.9812
EEFPQDVLFDNF	1.0000	0.0000	0.6756	11.2886	432953.0448	11.8854
EEGSISAEDSNF	1.0000	0.0000	0.7151	10.1886	122032.7039	11.0399
EEHHTRITKIDS	1.0000	0.0000	0.6947	11.0642	334388.9087	11.7129
EEIYLKNLSNCL	1.0000	0.0000	0.7402	10.5156	177809.6398	11.2912
EEKADKNIDMDL	1.0000	0.0000	0.6587	10.6949	218567.3456	11.4290
EEKFVALGRNLN	1.0000	0.0000	0.6820	10.6788	214557.5985	11.4167
EELISFHLRFDN	1.0000	0.0000	0.7206	10.8416	258798.7899	11.5418
EENAFQNHPPSG	1.0000	0.0000	0.7155	10.9443	291272.9130	11.6207
EENGSRNTKYNE	1.0000	0.0000	0.7030	10.3994	155540.4821	11.2019
EENLRGDLLSKS	1.0000	0.0000	0.6774	9.7263	71664.3318	10.6846
EENMDNDSVQEG	1.0000	0.0000	0.7112	10.8487	260905.5003	11.5472
EENSRTYRDEVP	1.0000	0.0000	0.6969	10.9648	298225.7959	11.6365
EEPPPMSNKTSK	1.0000	0.0000	0.6966	10.2367	128969.3137	11.0768
EEQFLLPASNFS	1.0000	0.0000	0.7105	10.2715	134250.4915	11.1036
EEQKCNADYLQA	1.0000	0.0000	0.7157	11.5495	584687.7452	12.0859
EEQKVVTQEAQL	1.0000	0.0000	0.6368	11.0914	345048.1101	11.7339
EEQVASQEFKNR	1.0000	0.0000	0.6882	10.9450	291503.9026	11.6213
EERICLFQDQNS	1.0000	0.0000	0.7410	11.2404	409588.9092	11.8483
EERKCSLSSHKF	1.0000	0.0000	0.7912	10.9126	280843.3914	11.5964
EERNSNLRLMEG	1.0000	0.0000	0.7159	10.5491	184800.7528	11.3170
EESAAHDSRVSQ	1.0000	0.0000	0.7377	10.6723	212973.5521	11.4117
EESANSHEEDYS	1.0000	0.0000	0.7458	10.4807	170812.3534	11.2644
EESASPLLIIKY	1.0000	0.0000	0.6964	10.2447	130172.9111	11.0830
EESATVMTKDRY	1.0000	0.0000	0.7085	11.2917	434514.0501	11.8878
EESGTIQNNDKN	1.0000	0.0000	0.6693	10.0089	99218.0936	10.9018
EESLHKNSTQKD	1.0000	0.0000	0.6919	10.0506	104103.9616	10.9338
EESLIKSPRATE	1.0000	0.0000	0.6747	10.1493	116632.9208	11.0097
EESNDNEQTEDN	1.0000	0.0000	0.6628	9.9619	93999.9718	10.8657
EESRTSFIRNGL	1.0000	0.0000	0.7102	10.3951	154776.4844	11.1986
EESSVPFRSDES	1.0000	0.0000	0.7298	10.1589	117926.7368	11.0171
EESTMGAAFPLE	1.0000	0.0000	0.7034	11.1533	370497.2788	11.7814
EESYVNSVNSLA	1.0000	0.0000	0.7302	10.0419	103065.5452	10.9272
EETKKEPMICTL	1.0000	0.0000	0.7012	11.4091	497427.2033	11.9780
EEVKFRDNDANN	1.0000	0.0000	0.6723	10.6327	203477.3996	11.3813
EEVLLYTVVSQL	1.0000	0.0000	0.7094	10.7838	242139.2588	11.4974
EFDHRKNNLPSS	1.0000	0.0000	0.7179	10.2155	125860.4120	11.0606
EFFHLEDDSKIR	1.0000	0.0000	0.7049	11.1281	359926.1419	11.7620
EFGIKIPKDPDQ	1.0000	0.0000	0.6268	11.1016	349098.2508	11.7416
EFGNLFDRTHAS	1.0000	0.0000	0.7258	11.0985	347879.0724	11.7393
EFHRTNDHAKPD	1.0000	0.0000	0.6827	11.4332	511411.3879	11.9966
EFITKKHKSPNH	1.0000	0.0000	0.7132	10.8946	275081.4300	11.5826
EFKLCDGQAILV	1.0000	0.0000	0.7073	11.6275	639563.1681	12.1458
EFKLVKNKGYEA	1.0000	0.0000	0.6834	11.1261	359083.5008	11.7605
[truncated: 12,900 more rows]
