# Supplementary material for: Evaluating deterministic motif significance measures in protein databases
Source: Algorithms Mol Biol. 2007 Dec 24;2:16. doi: 10.1186/1748-7188-2-16 (PMC2254621; doi:10.1186/1748-7188-2-16)
Supplement: Additional File 2 — Scripts and Datasets. This file contains the sequence datasets (synthetic and real) and the evaluated motifs. This data is separated according to the tables where it is presented and discussed. It also contains script programs (in perl language) developed for this work. [file 1748-7188-2-16-S2.zip › Scripts_and_Datasets/datasets/Table 4/5%/Motifs/score_IYKQ_s5_mlen_4_planted_syn_len300_num50.txt]

Motif	Supp	IG	Pratt	LogOdds	Zscore	Info
AAAD	1.0000	0.0000	2.1938	0.9245	2.5380	3.9193
AAAQ	1.0000	0.0000	2.1920	1.0061	2.8531	3.9820
AADE	1.0000	0.0000	2.1935	0.9065	2.4714	3.9055
AADL	1.0000	0.0000	2.2224	0.7163	1.8292	3.7593
AADP	1.0000	0.0000	2.1936	0.8943	2.4271	3.8961
AAES	1.0000	0.0000	2.2821	0.6329	1.5769	3.6952
AAFP	1.0000	0.0000	2.2129	1.1229	3.3491	4.0718
AAHA	1.0000	0.0000	2.2318	1.2457	3.9359	4.1662
AAHD	1.0000	0.0000	2.2392	1.1907	3.6638	4.1239
AAHS	1.0000	0.0000	2.3625	0.9171	2.5104	3.9136
AAID	1.0000	0.0000	2.1936	0.8917	2.4177	3.8941
AAIQ	1.0000	0.0000	2.1932	0.9733	2.7234	3.9568
AAKD	1.0000	0.0000	2.1993	0.8176	2.1584	3.8371
AAKG	1.0000	0.0000	2.2123	0.9742	2.7269	3.9575
AAKI	1.0000	0.0000	2.1992	0.8398	2.2344	3.8542
AAKP	1.0000	0.0000	2.1992	0.8424	2.2434	3.8562
AALS	2.0000	3.5490	2.2681	0.7438	2.7094	3.5490
AANE	1.0000	0.0000	2.2404	0.7143	1.8229	3.7577
AAPI	1.0000	0.0000	2.1925	0.9165	2.5084	3.9132
AAPS	1.0000	0.0000	2.2799	0.6207	1.5414	3.6858
AAPY	1.0000	0.0000	2.2363	1.2196	3.8051	4.1462
AAQD	1.0000	0.0000	2.1950	0.9510	2.6378	3.9397
AAQE	1.0000	0.0000	2.1925	0.9880	2.7812	3.9681
AARL	1.0000	0.0000	2.2366	0.8325	2.2092	3.8486
AASF	1.0000	0.0000	2.3320	0.8245	2.1820	3.8425
AASN	1.0000	0.0000	2.2717	0.4037	0.9523	3.5190
AASR	1.0000	0.0000	2.2996	0.7121	1.8160	3.7560
AATE	1.0000	0.0000	2.1999	0.8524	2.2780	3.8639
AATL	1.0000	0.0000	2.2215	0.6622	1.6639	3.7177
AATQ	1.0000	0.0000	2.2027	0.8969	2.4367	3.8981
AAVA	1.0000	0.0000	2.1974	1.0741	3.1350	4.0343
AAVP	1.0000	0.0000	2.1994	1.0439	3.0075	4.0111
ACAN	1.0000	0.0000	2.4112	1.3005	4.2225	4.2083
ACAT	1.0000	0.0000	2.3489	1.4386	5.0220	4.3145
ACIP	1.0000	0.0000	2.3339	1.4847	5.3161	4.3499
ACIS	1.0000	0.0000	2.4597	1.1863	3.6429	4.1206
ACLF	1.0000	0.0000	2.4232	1.5131	5.5047	4.3718
ACLS	1.0000	0.0000	2.4496	1.0109	2.8725	3.9857
ACNP	1.0000	0.0000	2.4078	1.2703	4.0624	4.1851
ACNS	1.0000	0.0000	2.4540	0.9719	2.7181	3.9557
ACQD	1.0000	0.0000	2.3338	1.5192	5.5459	4.3764
ACQF	1.0000	0.0000	2.3247	1.7479	7.3090	4.5522
ACQT	1.0000	0.0000	2.3492	1.4651	5.1893	4.3349
ACRT	1.0000	0.0000	2.3512	1.4998	5.4151	4.3615
ACTS	1.0000	0.0000	2.4498	1.1100	3.2914	4.0619
ADAM	1.0000	0.0000	2.2532	1.2398	3.9057	4.1616
ADAN	1.0000	0.0000	2.2365	0.6773	1.7093	3.7293
ADAP	1.0000	0.0000	2.1936	0.8943	2.4271	3.8961
ADDC	1.0000	0.0000	2.3407	1.4377	5.0161	4.3138
ADEG	1.0000	0.0000	2.2035	1.0080	2.8608	3.9835
ADEK	2.0000	3.8232	2.1981	1.1005	4.5956	3.8232
ADEM	1.0000	0.0000	2.2544	1.2217	3.8153	4.1477
ADET	1.0000	0.0000	2.1983	0.7973	2.0904	3.8216
ADEY	1.0000	0.0000	2.2414	1.1768	3.5974	4.1132
ADFF	1.0000	0.0000	2.2313	1.2717	4.0697	4.1862
ADFK	1.0000	0.0000	2.2286	0.9912	2.7936	3.9705
ADFL	1.0000	0.0000	2.2594	0.8899	2.4112	3.8927
ADGF	1.0000	0.0000	2.2206	1.1997	3.7072	4.1308
ADGQ	1.0000	0.0000	2.2033	1.0526	3.0438	4.0178
ADHF	1.0000	0.0000	2.2518	1.3643	4.5769	4.2573
ADKI	1.0000	0.0000	2.1974	0.7847	2.0487	3.8119
ADKL	1.0000	0.0000	2.2148	0.6093	1.5085	3.6771
ADKN	1.0000	0.0000	2.2260	0.5703	1.3974	3.6471
ADKP	1.0000	0.0000	2.1975	0.7873	2.0573	3.8139
ADLD	1.0000	0.0000	2.2167	0.6613	1.6610	3.7170
ADLL	1.0000	0.0000	2.2229	0.5081	1.2261	3.5992
ADLR	1.0000	0.0000	2.2325	0.7774	2.0246	3.8063
ADLS	1.0000	0.0000	2.2561	0.3877	0.9116	3.5067
ADLT	1.0000	0.0000	2.2148	0.6072	1.5022	3.6754
ADME	1.0000	0.0000	2.2544	1.2217	3.8153	4.1477
ADND	2.0000	3.6870	2.2294	0.9233	3.5827	3.6870
ADNL	1.0000	0.0000	2.2307	0.4691	1.1219	3.5693
ADNN	2.0000	3.5393	2.2370	0.7311	2.6524	3.5393
ADNQ	1.0000	0.0000	2.2410	0.7038	1.7904	3.7497
ADNS	1.0000	0.0000	2.2591	0.3486	0.8137	3.4767
ADPQ	1.0000	0.0000	2.1951	0.9208	2.5242	3.9165
ADPT	1.0000	0.0000	2.1978	0.7852	2.0501	3.8122
ADQI	1.0000	0.0000	2.1952	0.9182	2.5146	3.9145
ADQP	1.0000	0.0000	2.1951	0.9208	2.5242	3.9165
ADQS	1.0000	0.0000	2.2818	0.6224	1.5463	3.6871
ADRL	1.0000	0.0000	2.2325	0.7774	2.0246	3.8063
ADRM	1.0000	0.0000	2.2528	1.3009	4.2244	4.2086
ADSL	2.0000	3.5067	2.2561	0.6887	2.4664	3.5067
ADSQ	1.0000	0.0000	2.2818	0.6224	1.5463	3.6871
ADST	1.0000	0.0000	2.2589	0.4868	1.1688	3.5828
ADTA	1.0000	0.0000	2.1996	0.8154	2.1510	3.8354
ADTG	1.0000	0.0000	2.2134	0.9169	2.5099	3.9135
ADTH	1.0000	0.0000	2.2542	1.0815	3.1669	4.0400
ADTI	1.0000	0.0000	2.1977	0.7826	2.0415	3.8102
ADTP	1.0000	0.0000	2.1978	0.7852	2.0501	3.8122
ADVK	1.0000	0.0000	2.2117	0.9121	2.4921	3.9098
ADVN	1.0000	0.0000	2.2556	0.7718	2.0063	3.8020
ADYL	1.0000	0.0000	2.2882	0.9866	2.7756	3.9670
ADYN	1.0000	0.0000	2.3065	0.9476	2.6246	3.9370
AEAF	1.0000	0.0000	2.2116	1.1351	3.4040	4.0812
AEAN	1.0000	0.0000	2.2404	0.7143	1.8229	3.7577
AECC	1.0000	0.0000	2.4517	2.0979	11.0479	4.8212
AECE	1.0000	0.0000	2.3303	1.5117	5.4947	4.3706
AEDE	1.0000	0.0000	2.1931	0.8884	2.4058	3.8916
AEDS	2.0000	3.6529	2.2722	0.8789	3.3539	3.6529
AEDY	1.0000	0.0000	2.2414	1.1768	3.5974	4.1132
AEET	1.0000	0.0000	2.1989	0.8343	2.2155	3.8500
AEFS	1.0000	0.0000	2.3286	0.8065	2.1209	3.8286
AEGH	1.0000	0.0000	2.2338	1.3292	4.3790	4.2304
AEII	1.0000	0.0000	2.1922	0.8959	2.4328	3.8973
AEKM	1.0000	0.0000	2.2661	1.1698	3.5645	4.1078
AEKN	1.0000	0.0000	2.2310	0.6073	1.5026	3.6755
AEKS	2.0000	3.6129	2.2660	0.8269	3.0975	3.6129
AELF	1.0000	0.0000	2.2610	0.9269	2.5468	3.9211
AELH	1.0000	0.0000	2.2882	1.0194	2.9070	3.9923
AELL	1.0000	0.0000	2.2285	0.5451	1.3271	3.6277
AELS	1.0000	0.0000	2.2639	0.4247	1.0061	3.5351
AEML	1.0000	0.0000	2.3038	1.0685	3.1111	4.0300
AENA	1.0000	0.0000	2.2404	0.7143	1.8229	3.7577
AENK	1.0000	0.0000	2.2310	0.6073	1.5026	3.6755
AENL	1.0000	0.0000	2.2370	0.5060	1.2206	3.5977
AENN	1.0000	0.0000	2.2439	0.4670	1.1165	3.5677
AEPE	1.0000	0.0000	2.1919	0.9132	2.4962	3.9106
AEPG	1.0000	0.0000	2.2010	1.0328	2.9618	4.0026
AEPK	1.0000	0.0000	2.1982	0.8243	2.1813	3.8423
AEPY	1.0000	0.0000	2.2378	1.2016	3.7165	4.1323
AEQK	1.0000	0.0000	2.2017	0.8811	2.3794	3.8859
AERK	1.0000	0.0000	2.2057	0.9157	2.5052	3.9125
AESE	1.0000	0.0000	2.2785	0.6148	1.5243	3.6813
AESG	2.0000	3.7732	2.3071	1.0355	4.2038	3.7732
AESQ	1.0000	0.0000	2.2879	0.6594	1.6554	3.7155
AETL	1.0000	0.0000	2.2190	0.6442	1.6101	3.7038
AETN	1.0000	0.0000	2.2310	0.6051	1.4964	3.6738
AETT	2.0000	3.7800	2.2011	1.0443	4.2554	3.7800
AEVF	1.0000	0.0000	2.2130	1.2296	3.8548	4.1539
AFAN	1.0000	0.0000	2.2817	0.9059	2.4694	3.9050
AFEM	1.0000	0.0000	2.2549	1.4503	5.0952	4.3235
AFFV	1.0000	0.0000	2.2121	1.4213	4.9150	4.3012
AFHI	1.0000	0.0000	2.2457	1.3865	4.7062	4.2744
AFHS	1.0000	0.0000	2.4090	1.0907	3.2064	4.0470
AFIE	1.0000	0.0000	2.2143	1.1023	3.2572	4.0560
AFKA	1.0000	0.0000	2.2269	1.0462	3.0171	4.0129
AFKE	1.0000	0.0000	2.2270	1.0281	2.9425	3.9990
AFKS	1.0000	0.0000	2.3177	0.7176	1.8331	3.7603
AFLT	1.0000	0.0000	2.2606	0.8358	2.2206	3.8511
AFMV	1.0000	0.0000	2.2392	1.5629	5.8497	4.4100
AFNL	1.0000	0.0000	2.2863	0.6977	1.7716	3.7450
AFPL	1.0000	0.0000	2.2603	0.9147	2.5017	3.9118
AFPV	1.0000	0.0000	2.2150	1.2175	3.7944	4.1445
AFQN	1.0000	0.0000	2.2854	0.9324	2.5675	3.9254
AFSI	1.0000	0.0000	2.3262	0.7917	2.0717	3.8172
AFSP	2.0000	3.8192	2.3266	1.0953	4.5634	3.8192
AFTT	1.0000	0.0000	2.2354	0.9349	2.5767	3.9273
AFVN	1.0000	0.0000	2.2982	1.0005	2.8306	3.9777
AFYA	2.0000	4.3028	2.2394	1.7245	10.0516	4.3028
AFYD	1.0000	0.0000	2.2529	1.3684	4.6008	4.2605
AGAW	1.0000	0.0000	2.4335	2.0078	9.9399	4.7519
AGES	1.0000	0.0000	2.3071	0.7344	1.8862	3.7732
AGGV	1.0000	0.0000	2.1991	1.2772	4.0986	4.1904
AGIA	1.0000	0.0000	2.2006	1.0483	3.0259	4.0145
AGIE	1.0000	0.0000	2.2012	1.0302	2.9511	4.0006
AGKK	2.0000	3.8753	2.2181	1.1682	5.0305	3.8753
AGKS	1.0000	0.0000	2.2957	0.6455	1.6142	3.7049
AGLG	1.0000	0.0000	2.2607	0.9745	2.7280	3.9577
AGLI	1.0000	0.0000	2.2421	0.8401	2.2354	3.8544
AGLK	1.0000	0.0000	2.2416	0.7659	1.9872	3.7974
AGNN	1.0000	0.0000	2.2735	0.5866	1.4435	3.6596
AGNP	1.0000	0.0000	2.2593	0.8037	2.1115	3.8264
AGNR	1.0000	0.0000	2.2728	0.8950	2.4296	3.8966
AGNT	1.0000	0.0000	2.2559	0.7247	1.8556	3.7658
AGPH	1.0000	0.0000	2.2362	1.3170	4.3121	4.2210
AGPP	1.0000	0.0000	2.2018	1.0207	2.9120	3.9932
AGPR	1.0000	0.0000	2.2015	1.1120	3.3003	4.0634
AGQL	1.0000	0.0000	2.2478	0.8994	2.4456	3.9000
AGRN	1.0000	0.0000	2.2728	0.8950	2.4296	3.8966
AGSG	1.0000	0.0000	2.3347	0.8540	2.2838	3.8652
AGST	2.0000	3.7032	2.2956	0.9444	3.6947	3.7032
AGTY	1.0000	0.0000	2.2597	1.2423	3.9183	4.1636
AGVQ	1.0000	0.0000	2.1988	1.2022	3.7194	4.1327
AGVS	1.0000	0.0000	2.3328	0.8470	2.2594	3.8598
AGYL	1.0000	0.0000	2.3055	1.1432	3.4410	4.0874
AHAE	1.0000	0.0000	2.2336	1.2277	3.8449	4.1523
AHAL	1.0000	0.0000	2.2895	1.0375	2.9810	4.0062
AHDL	1.0000	0.0000	2.2869	0.9825	2.7593	3.9639
AHDS	1.0000	0.0000	2.3534	0.8620	2.3119	3.8713
AHEM	1.0000	0.0000	2.2732	1.5429	5.7085	4.3946
AHFS	1.0000	0.0000	2.4090	1.0907	3.2064	4.0470
AHGN	1.0000	0.0000	2.3278	1.1000	3.2473	4.0542
AHGV	1.0000	0.0000	2.2235	1.4418	5.0417	4.3169
AHHG	1.0000	0.0000	2.2418	1.6134	6.2190	4.4488
AHHL	1.0000	0.0000	2.3475	1.3036	4.2392	4.2107
AHIL	1.0000	0.0000	2.2874	1.0047	2.8474	3.9809
AHIT	1.0000	0.0000	2.2526	1.1038	3.2637	4.0571
AHKS	1.0000	0.0000	2.3483	0.8101	2.1332	3.8314
AHLD	1.0000	0.0000	2.2869	0.9825	2.7593	3.9639
AHML	1.0000	0.0000	2.3633	1.3527	4.5111	4.2485
AHQV	1.0000	0.0000	2.2269	1.3668	4.5914	4.2592
AHRI	1.0000	0.0000	2.2345	1.2740	4.0818	4.1880
AHSK	1.0000	0.0000	2.3483	0.8101	2.1332	3.8314
AHSM	1.0000	0.0000	2.4585	1.2323	3.8682	4.1559
AHSQ	1.0000	0.0000	2.3680	0.9436	2.6095	3.9340
AHSR	1.0000	0.0000	2.3762	0.9782	2.7427	3.9606
AHSY	1.0000	0.0000	2.4422	1.1874	3.6479	4.1214
AHWT	1.0000	0.0000	2.5047	2.0632	10.6079	4.7945
AHYH	1.0000	0.0000	2.2522	1.7821	7.6138	4.5785
AIAM	1.0000	0.0000	2.2494	1.2620	4.0193	4.1787
AIAP	1.0000	0.0000	2.1925	0.9165	2.5084	3.9132
AICN	1.0000	0.0000	2.4076	1.2677	4.0489	4.1831
AICQ	2.0000	4.3935	2.3291	1.8425	11.5676	4.3935
AIDN	1.0000	0.0000	2.2318	0.6445	1.6111	3.7041
AIEA	1.0000	0.0000	2.1922	0.9287	2.5536	3.9225
AIEN	1.0000	0.0000	2.2360	0.6814	1.7219	3.7325
AIEQ	1.0000	0.0000	2.1933	0.9552	2.6537	3.9429
AIES	1.0000	0.0000	2.2759	0.6001	1.4818	3.6699
AIFP	1.0000	0.0000	2.2153	1.0901	3.2041	4.0466
AIFY	1.0000	0.0000	2.2468	1.3906	4.7307	4.2776
AIGR	1.0000	0.0000	2.2018	1.1094	3.2888	4.0614
AIGT	2.0000	3.9306	2.2126	1.2402	5.5265	3.9306
AIIL	1.0000	0.0000	2.2202	0.7057	1.7963	3.7511
AIIQ	1.0000	0.0000	2.1938	0.9404	2.5976	3.9316
AIKK	2.0000	3.7720	2.1997	1.0339	4.1945	3.7720
AIKS	1.0000	0.0000	2.2631	0.5112	1.2344	3.6016
AILF	3.0000	7.8196	2.2601	1.3892	8.1797	3.9098
AILI	1.0000	0.0000	2.2202	0.7057	1.7963	3.7511
AILS	1.0000	0.0000	2.2607	0.4099	0.9682	3.5238
AILV	1.0000	0.0000	2.2406	0.8331	2.2113	3.8490
AIMR	1.0000	0.0000	2.2480	1.3231	4.3454	4.2257
AIPG	2.0000	3.9912	2.2019	1.3191	6.1142	3.9912
AIPN	2.0000	3.7231	2.2345	0.9703	3.8353	3.7231
AIPQ	1.0000	0.0000	2.1937	0.9430	2.6075	3.9336
AIQN	2.0000	3.7668	2.2431	1.0270	4.1549	3.7668
AIQV	1.0000	0.0000	2.1996	1.0678	3.1081	4.0295
AIRG	1.0000	0.0000	2.2018	1.1094	3.2888	4.0614
AIRV	1.0000	0.0000	2.2010	1.1024	3.2579	4.0561
AISH	1.0000	0.0000	2.3567	0.8843	2.3909	3.8884
AISK	1.0000	0.0000	2.2631	0.5112	1.2344	3.6016
AISS	1.0000	0.0000	2.2792	0.2895	0.6684	3.4312
AITI	1.0000	0.0000	2.1979	0.8048	2.1153	3.8273
AITS	1.0000	0.0000	2.2629	0.5090	1.2285	3.5999
AIVI	1.0000	0.0000	2.2011	1.0085	2.8627	3.9839
AIVK	1.0000	0.0000	2.2109	0.9343	2.5747	3.9269
AIVM	1.0000	0.0000	2.2495	1.3565	4.5327	4.2514
AIWE	1.0000	0.0000	2.4389	1.8553	8.3049	4.6348
AIYF	1.0000	0.0000	2.2468	1.3906	4.7307	4.2776
AKAH	1.0000	0.0000	2.2511	1.1388	3.4207	4.0840
AKAN	1.0000	0.0000	2.2340	0.6254	1.5550	3.6894
AKAT	1.0000	0.0000	2.2026	0.7635	1.9792	3.7955
AKDS	1.0000	0.0000	2.2591	0.4889	1.1746	3.5845
AKEH	1.0000	0.0000	2.2514	1.1207	3.3390	4.0701
AKEL	1.0000	0.0000	2.2189	0.6463	1.6166	3.7055
AKEM	1.0000	0.0000	2.2661	1.1698	3.5645	4.1078
AKET	1.0000	0.0000	2.2009	0.7454	1.9211	3.7817
AKFE	1.0000	0.0000	2.2270	1.0281	2.9425	3.9990
AKGP	1.0000	0.0000	2.2121	0.9439	2.6109	3.9343
AKGR	1.0000	0.0000	2.2163	1.0353	2.9718	4.0045
AKGS	1.0000	0.0000	2.2957	0.6455	1.6142	3.7049
AKHN	1.0000	0.0000	2.3046	0.8915	2.4170	3.8940
AKIN	1.0000	0.0000	2.2288	0.5925	1.4603	3.6642
AKIT	1.0000	0.0000	2.1999	0.7306	1.8742	3.7703
AKIY	1.0000	0.0000	2.2533	1.1101	3.2917	4.0620
AKKA	1.0000	0.0000	2.2024	0.7657	1.9862	3.7972
AKKS	1.0000	0.0000	2.2518	0.4370	1.0380	3.5446
AKKT	1.0000	0.0000	2.1991	0.6565	1.6468	3.7133
AKKY	1.0000	0.0000	2.2619	1.0359	2.9745	4.0050
AKLA	1.0000	0.0000	2.2215	0.6644	1.6704	3.7194
AKLL	1.0000	0.0000	2.2176	0.4562	1.0880	3.5593
AKLN	1.0000	0.0000	2.2243	0.4171	0.9867	3.5293
AKLS	1.0000	0.0000	2.2473	0.3358	0.7818	3.4668
AKMI	1.0000	0.0000	2.2668	1.1550	3.4955	4.0965
AKNE	1.0000	0.0000	2.2310	0.6073	1.5026	3.6755
AKNP	1.0000	0.0000	2.2292	0.5951	1.4678	3.6662
AKNQ	1.0000	0.0000	2.2389	0.6519	1.6330	3.7098
AKNS	1.0000	0.0000	2.2496	0.2967	0.6861	3.4368
AKPD	1.0000	0.0000	2.1975	0.7873	2.0573	3.8139
AKPP	1.0000	0.0000	2.1978	0.8122	2.1401	3.8330
AKQE	1.0000	0.0000	2.2017	0.8811	2.3794	3.8859
AKQK	1.0000	0.0000	2.2054	0.7922	2.0732	3.8176
AKRK	1.0000	0.0000	2.2106	0.8268	2.1897	3.8442
AKSI	1.0000	0.0000	2.2631	0.5112	1.2344	3.6016
AKSS	1.0000	0.0000	2.2626	0.2153	0.4907	3.3742
AKSV	4.0000	11.0985	2.2937	1.2406	7.8196	3.6995
AKTE	1.0000	0.0000	2.2009	0.7454	1.9211	3.7817
AKTT	1.0000	0.0000	2.1992	0.6543	1.6403	3.7117
AKVA	1.0000	0.0000	2.2111	0.9672	2.6997	3.9521
AKVN	1.0000	0.0000	2.2541	0.7199	1.8405	3.7621
AKYN	1.0000	0.0000	2.3059	0.8957	2.4320	3.8971
ALAC	1.0000	0.0000	2.3897	1.3396	4.4367	4.2383
ALAG	1.0000	0.0000	2.2447	0.8729	2.3503	3.8797
ALAN	1.0000	0.0000	2.2405	0.5241	1.2696	3.6116
ALDA	1.0000	0.0000	2.2224	0.7163	1.8292	3.7593
ALDG	1.0000	0.0000	2.2411	0.8179	2.1594	3.8373
ALDL	1.0000	0.0000	2.2229	0.5081	1.2261	3.5992
ALDT	1.0000	0.0000	2.2148	0.6072	1.5022	3.6754
ALEA	1.0000	0.0000	2.2252	0.7533	1.9463	3.7877
ALEH	1.0000	0.0000	2.2882	1.0194	2.9070	3.9923
ALEI	1.0000	0.0000	2.2217	0.7205	1.8423	3.7625
ALEN	1.0000	0.0000	2.2370	0.5060	1.2206	3.5977
ALER	1.0000	0.0000	2.2348	0.8144	2.1477	3.8347
ALFD	1.0000	0.0000	2.2594	0.8899	2.4112	3.8927
ALGN	1.0000	0.0000	2.2652	0.6257	1.5558	3.6896
ALGQ	1.0000	0.0000	2.2478	0.8994	2.4456	3.9000
ALGR	1.0000	0.0000	2.2530	0.9340	2.5735	3.9266
ALGY	1.0000	0.0000	2.3055	1.1432	3.4410	4.0874
ALHA	1.0000	0.0000	2.2895	1.0375	2.9810	4.0062
ALHD	1.0000	0.0000	2.2869	0.9825	2.7593	3.9639
ALHN	1.0000	0.0000	2.3160	0.7902	2.0669	3.8161
ALHT	1.0000	0.0000	2.2886	0.9284	2.5523	3.9223
ALIF	1.0000	0.0000	2.2601	0.9121	2.4921	3.9098
ALIH	1.0000	0.0000	2.2874	1.0047	2.8474	3.9809
ALII	1.0000	0.0000	2.2202	0.7057	1.7963	3.7511
ALIY	1.0000	0.0000	2.2887	1.0088	2.8641	3.9841
ALKD	1.0000	0.0000	2.2148	0.6093	1.5085	3.6771
ALKT	1.0000	0.0000	2.2119	0.5552	1.3553	3.6355
ALMK	1.0000	0.0000	2.3044	0.9796	2.7482	3.9617
ALNA	1.0000	0.0000	2.2405	0.5241	1.2696	3.6116
ALNE	1.0000	0.0000	2.2370	0.5060	1.2206	3.5977
ALNG	2.0000	3.6896	2.2652	0.9267	3.6007	3.6896
ALNL	1.0000	0.0000	2.2217	0.3159	0.7329	3.4515
ALNP	1.0000	0.0000	2.2348	0.4939	1.1879	3.5883
ALNT	1.0000	0.0000	2.2241	0.4150	0.9811	3.5277
ALPD	1.0000	0.0000	2.2188	0.6861	1.7360	3.7361
ALPF	1.0000	0.0000	2.2603	0.9147	2.5017	3.9118
ALQA	1.0000	0.0000	2.2308	0.7979	2.0922	3.8220
ALQP	1.0000	0.0000	2.2279	0.7676	1.9927	3.7987
ALQT	1.0000	0.0000	2.2259	0.6887	1.7441	3.7381
ALRE	1.0000	0.0000	2.2348	0.8144	2.1477	3.8347
ALRH	1.0000	0.0000	2.2970	1.0986	3.2412	4.0531
ALRI	1.0000	0.0000	2.2337	0.7997	2.0981	3.8234
ALRK	1.0000	0.0000	2.2325	0.7255	1.8581	3.7664
ALRQ	1.0000	0.0000	2.2398	0.8590	2.3012	3.8690
ALRS	1.0000	0.0000	2.2841	0.5038	1.2146	3.5960
ALRY	1.0000	0.0000	2.2983	1.1028	3.2594	4.0563
ALSA	2.0000	3.5490	2.2681	0.7438	2.7094	3.5490
ALSN	1.0000	0.0000	2.2396	0.1955	0.4437	3.3590
ALSS	2.0000	3.2964	2.2486	0.4151	1.3881	3.2964
ALSV	2.0000	3.6217	2.2937	0.8383	3.1526	3.6217
ALSY	1.0000	0.0000	2.3508	0.7130	1.8189	3.7568
ALTE	3.0000	7.4077	2.2190	1.1213	5.7879	3.7038
ALTN	1.0000	0.0000	2.2241	0.4150	0.9811	3.5277
ALVD	1.0000	0.0000	2.2395	0.8109	2.1357	3.8320
ALVK	1.0000	0.0000	2.2399	0.7589	1.9645	3.7921
ALVQ	1.0000	0.0000	2.2463	0.8924	2.4202	3.8946
ALWM	1.0000	0.0000	2.5820	2.0132	10.0039	4.7561
ALYY	1.0000	0.0000	2.3501	1.3119	4.2841	4.2171
AMAE	1.0000	0.0000	2.2473	1.2768	4.0961	4.1901
AMAI	1.0000	0.0000	2.2494	1.2620	4.0193	4.1787
AMAN	2.0000	4.0139	2.3259	1.3486	6.3464	4.0139
AMDP	1.0000	0.0000	2.2556	1.2095	3.7553	4.1384
AMDQ	1.0000	0.0000	2.2524	1.2663	4.0414	4.1820
AMEL	1.0000	0.0000	2.3038	1.0685	3.1111	4.0300
AMES	1.0000	0.0000	2.3761	0.9481	2.6267	3.9375
AMFE	1.0000	0.0000	2.2549	1.4503	5.0952	4.3235
AMIL	1.0000	0.0000	2.3031	1.0538	3.0487	4.0187
AMLR	1.0000	0.0000	2.3126	1.1477	3.4617	4.0909
AMNP	1.0000	0.0000	2.3229	1.0173	2.8985	3.9907
AMPP	1.0000	0.0000	2.2520	1.2344	3.8785	4.1575
AMSA	1.0000	0.0000	2.3795	0.9662	2.6959	3.9513
AMSI	1.0000	0.0000	2.3736	0.9334	2.5710	3.9261
AMSS	1.0000	0.0000	2.3904	0.6375	1.5906	3.6987
AMSV	1.0000	0.0000	2.4022	1.0607	3.0780	4.0240
AMTM	1.0000	0.0000	2.3213	1.5009	5.4227	4.3623
AMTR	1.0000	0.0000	2.2686	1.2468	3.9413	4.1670
ANAA	1.0000	0.0000	2.2429	0.7323	1.8796	3.7716
ANAD	1.0000	0.0000	2.2365	0.6773	1.7093	3.7293
ANAN	1.0000	0.0000	2.2477	0.4851	1.1644	3.5816
ANAS	1.0000	0.0000	2.2717	0.4037	0.9523	3.5190
ANAT	2.0000	3.6877	2.2339	0.9242	3.5877	3.6877
ANCA	1.0000	0.0000	2.4112	1.3005	4.2225	4.2083
ANDE	2.0000	3.7154	2.2338	0.9603	3.7804	3.7154
ANDF	1.0000	0.0000	2.2767	0.8509	2.2728	3.8627
ANDG	1.0000	0.0000	2.2573	0.7788	2.0292	3.8073
ANDM	1.0000	0.0000	2.3213	0.9925	2.7990	3.9716
ANDT	1.0000	0.0000	2.2260	0.5681	1.3913	3.6454
ANED	1.0000	0.0000	2.2338	0.6592	1.6549	3.7154
ANEE	1.0000	0.0000	2.2378	0.6962	1.7670	3.7438
ANEF	1.0000	0.0000	2.2796	0.8879	2.4038	3.8911
ANET	1.0000	0.0000	2.2310	0.6051	1.4964	3.6738
ANFL	1.0000	0.0000	2.2863	0.6977	1.7716	3.7450
ANFP	1.0000	0.0000	2.2784	0.8757	2.3603	3.8818
ANFV	1.0000	0.0000	2.2982	1.0005	2.8306	3.9777
ANGD	1.0000	0.0000	2.2573	0.7788	2.0292	3.8073
ANGF	1.0000	0.0000	2.2998	1.0075	2.8586	3.9831
ANHH	1.0000	0.0000	2.3745	1.2646	4.0328	4.1807
ANHL	1.0000	0.0000	2.3160	0.7902	2.0669	3.8161
ANHT	1.0000	0.0000	2.3046	0.8893	2.4091	3.8923
ANIA	1.0000	0.0000	2.2386	0.6995	1.7772	3.7464
ANIG	1.0000	0.0000	2.2591	0.8011	2.1028	3.8244
ANIP	1.0000	0.0000	2.2345	0.6693	1.6851	3.7231
ANIR	1.0000	0.0000	2.2499	0.7606	1.9700	3.7934
ANIS	2.0000	3.4938	2.2639	0.6719	2.3943	3.4938
ANKS	1.0000	0.0000	2.2496	0.2967	0.6861	3.4368
ANKT	1.0000	0.0000	2.2217	0.5162	1.2481	3.6055
ANLI	1.0000	0.0000	2.2343	0.4913	1.1809	3.5863
ANLL	1.0000	0.0000	2.2217	0.3159	0.7329	3.4515
ANLS	1.0000	0.0000	2.2396	0.1955	0.4437	3.3590
ANLT	1.0000	0.0000	2.2241	0.4150	0.9811	3.5277
ANLV	1.0000	0.0000	2.2632	0.6187	1.5354	3.6842
ANMD	1.0000	0.0000	2.3213	0.9925	2.7990	3.9716
ANNA	1.0000	0.0000	2.2477	0.4851	1.1644	3.5816
ANND	1.0000	0.0000	2.2370	0.4300	1.0199	3.5393
ANNL	1.0000	0.0000	2.2248	0.2769	0.6379	3.4215
ANNM	1.0000	0.0000	2.3419	0.8003	2.1003	3.8239
ANNN	2.0000	3.3915	2.2269	0.5389	1.8526	3.3915
ANNP	1.0000	0.0000	2.2415	0.4549	1.0845	3.5583
ANNQ	1.0000	0.0000	2.2537	0.5116	1.2355	3.6019
ANNS	1.0000	0.0000	2.2394	0.1564	0.3520	3.3290
ANNT	1.0000	0.0000	2.2294	0.3759	0.8820	3.4977
ANPS	1.0000	0.0000	2.2645	0.3735	0.8758	3.4958
ANPV	1.0000	0.0000	2.2576	0.7967	2.0881	3.8210
ANQD	2.0000	3.7497	2.2410	1.0048	4.0277	3.7497
ANQE	1.0000	0.0000	2.2447	0.7408	1.9063	3.7781
ANQH	1.0000	0.0000	2.3135	1.0250	2.9295	3.9965
ANQR	2.0000	3.8390	2.2577	1.1210	4.7239	3.8390
ANRR	1.0000	0.0000	2.2640	0.8546	2.2857	3.8656
ANRS	1.0000	0.0000	2.2882	0.4648	1.1107	3.5660
ANSA	2.0000	3.5190	2.2717	0.7047	2.5361	3.5190
ANSD	3.0000	6.9534	2.2591	0.8258	3.7867	3.4767
ANSH	1.0000	0.0000	2.3543	0.6698	1.6868	3.7236
ANSL	1.0000	0.0000	2.2396	0.1955	0.4437	3.3590
ANSN	3.0000	6.6579	2.2394	0.6336	2.7349	3.3290
ANTD	1.0000	0.0000	2.2260	0.5681	1.3913	3.6454
ANTN	1.0000	0.0000	2.2294	0.3759	0.8820	3.4977
ANTS	2.0000	3.4351	2.2493	0.5956	2.0775	3.4351
ANTT	1.0000	0.0000	2.2216	0.5140	1.2422	3.6038
ANVI	1.0000	0.0000	2.2574	0.7941	2.0795	3.8190
ANYL	1.0000	0.0000	2.3174	0.7944	2.0806	3.8193
APDD	1.0000	0.0000	2.1934	0.8393	2.2325	3.8538
APEE	1.0000	0.0000	2.1919	0.9132	2.4962	3.9106
APEH	1.0000	0.0000	2.2366	1.1974	3.6964	4.1291
APFS	1.0000	0.0000	2.3266	0.7943	2.0803	3.8192
APHN	1.0000	0.0000	2.3068	0.9682	2.7040	3.9529
APHR	1.0000	0.0000	2.2340	1.2766	4.0954	4.1900
APIG	1.0000	0.0000	2.2019	1.0181	2.9015	3.9912
APIY	1.0000	0.0000	2.2394	1.1868	3.6453	4.1209
APLD	1.0000	0.0000	2.2188	0.6861	1.7360	3.7361
APLI	1.0000	0.0000	2.2205	0.7083	1.8044	3.7531
APLN	1.0000	0.0000	2.2348	0.4939	1.1879	3.5883
APLP	1.0000	0.0000	2.2207	0.7109	1.8124	3.7551
APLT	1.0000	0.0000	2.2174	0.6320	1.5743	3.6945
APNP	1.0000	0.0000	2.2348	0.6719	1.6929	3.7251
APNS	1.0000	0.0000	2.2645	0.3735	0.8758	3.4958
APPS	1.0000	0.0000	2.2741	0.5905	1.4545	3.6626
APQK	1.0000	0.0000	2.2015	0.8689	2.3361	3.8766
APQR	1.0000	0.0000	2.1958	1.0370	2.9788	4.0058
APSE	1.0000	0.0000	2.2763	0.6027	1.4893	3.6719
APSL	1.0000	0.0000	2.2612	0.4125	0.9748	3.5258
APSN	1.0000	0.0000	2.2645	0.3735	0.8758	3.4958
APSP	1.0000	0.0000	2.2741	0.5905	1.4545	3.6626
APSQ	1.0000	0.0000	2.2857	0.6472	1.6192	3.7062
APSR	2.0000	3.7328	2.2941	0.9829	3.9046	3.7328
APSY	1.0000	0.0000	2.3585	0.8910	2.4152	3.8936
APTK	2.0000	3.7723	2.2001	1.0343	4.1970	3.7723
APTM	1.0000	0.0000	2.2672	1.1554	3.4975	4.0968
APTS	1.0000	0.0000	2.2634	0.5116	1.2355	3.6019
APYK	1.0000	0.0000	2.2531	1.1127	3.3032	4.0639
APYS	1.0000	0.0000	2.3585	0.8910	2.4152	3.8936
AQAM	1.0000	0.0000	2.2434	1.3213	4.3355	4.2243
AQDG	1.0000	0.0000	2.2033	1.0526	3.0438	4.0178
AQDK	2.0000	3.8575	2.2018	1.1451	4.8787	3.8575
AQEP	1.0000	0.0000	2.1932	0.9578	2.6637	3.9449
AQEY	1.0000	0.0000	2.2333	1.2583	4.0002	4.1759
AQGD	1.0000	0.0000	2.2033	1.0526	3.0438	4.0178
AQGP	1.0000	0.0000	2.2002	1.0774	3.1491	4.0368
AQIL	1.0000	0.0000	2.2277	0.7650	1.9843	3.7967
AQIN	1.0000	0.0000	2.2431	0.7260	1.8596	3.7668
AQIT	1.0000	0.0000	2.2018	0.8641	2.3192	3.8729
AQIV	1.0000	0.0000	2.1996	1.0678	3.1081	4.0295
AQIY	1.0000	0.0000	2.2355	1.2435	3.9248	4.1645
AQKC	1.0000	0.0000	2.3485	1.4673	5.2033	4.3365
AQKD	1.0000	0.0000	2.2018	0.8441	2.2492	3.8575
AQKS	1.0000	0.0000	2.2759	0.5705	1.3979	3.6472
AQLD	1.0000	0.0000	2.2263	0.7428	1.9128	3.7797
AQLK	1.0000	0.0000	2.2258	0.6909	1.7507	3.7398
AQLP	1.0000	0.0000	2.2279	0.7676	1.9927	3.7987
AQLT	1.0000	0.0000	2.2259	0.6887	1.7441	3.7381
AQNE	2.0000	3.7781	2.2447	1.0418	4.2410	3.7781
AQNF	1.0000	0.0000	2.2854	0.9324	2.5675	3.9254
AQNQ	1.0000	0.0000	2.2513	0.7853	2.0507	3.8123
AQNV	1.0000	0.0000	2.2650	0.8534	2.2816	3.8646
AQPG	1.0000	0.0000	2.2002	1.0774	3.1491	4.0368
AQPN	1.0000	0.0000	2.2433	0.7286	1.8678	3.7687
AQPS	2.0000	3.7062	2.2857	0.9483	3.7155	3.7062
AQRA	1.0000	0.0000	2.1938	1.0672	3.1055	4.0290
AQRL	1.0000	0.0000	2.2398	0.8590	2.3012	3.8690
AQSL	1.0000	0.0000	2.2748	0.4692	1.1223	3.5694
AQSP	2.0000	3.7062	2.2857	0.9483	3.7155	3.7062
AQTP	1.0000	0.0000	2.2019	0.8667	2.3284	3.8749
AQTT	2.0000	3.8142	2.2059	1.0888	4.5233	3.8142
AQTV	1.0000	0.0000	2.2128	0.9915	2.7949	3.9708
AQYS	1.0000	0.0000	2.3695	0.9477	2.6253	3.9372
AQYT	1.0000	0.0000	2.2534	1.1672	3.5524	4.1059
AQYV	1.0000	0.0000	2.2279	1.3709	4.6153	4.2624
ARAQ	1.0000	0.0000	2.1938	1.0672	3.1055	4.0290
ARDA	1.0000	0.0000	2.1979	0.9857	2.7719	3.9663
ARDY	1.0000	0.0000	2.2402	1.2559	3.9881	4.1741
AREK	1.0000	0.0000	2.2057	0.9157	2.5052	3.9125
ARGL	1.0000	0.0000	2.2530	0.9340	2.5735	3.9266
ARGP	1.0000	0.0000	2.2015	1.1120	3.3003	4.0634
ARHI	1.0000	0.0000	2.2345	1.2740	4.0818	4.1880
ARIG	1.0000	0.0000	2.2018	1.1094	3.2888	4.0614
ARIS	1.0000	0.0000	2.2937	0.6792	1.7152	3.7308
ARKG	1.0000	0.0000	2.2163	1.0353	2.9718	4.0045
ARLG	1.0000	0.0000	2.2530	0.9340	2.5735	3.9266
ARLQ	1.0000	0.0000	2.2398	0.8590	2.3012	3.8690
ARLT	1.0000	0.0000	2.2326	0.7233	1.8512	3.7647
ARML	1.0000	0.0000	2.3126	1.1477	3.4617	4.0909
ARMT	1.0000	0.0000	2.2686	1.2468	3.9413	4.1670
ARND	1.0000	0.0000	2.2480	0.7384	1.8988	3.7763
ARNR	1.0000	0.0000	2.2640	0.8546	2.2857	3.8656
ARPK	1.0000	0.0000	2.2057	0.9035	2.4606	3.9032
ARPL	1.0000	0.0000	2.2339	0.8023	2.1068	3.8253
ARPP	1.0000	0.0000	2.1966	0.9803	2.7507	3.9622
ARPW	1.0000	0.0000	2.4367	1.9371	9.1472	4.6976
ARQQ	1.0000	0.0000	2.1933	1.0937	3.2197	4.0494
ARQY	1.0000	0.0000	2.2275	1.3375	4.4251	4.2367
ARRY	1.0000	0.0000	2.2255	1.3721	4.6222	4.2633
ARSA	1.0000	0.0000	2.2996	0.7121	1.8160	3.7560
ARSD	1.0000	0.0000	2.2903	0.6570	1.6483	3.7137
ARSE	1.0000	0.0000	2.2962	0.6940	1.7602	3.7421
ARSG	1.0000	0.0000	2.3241	0.8136	2.1450	3.8341
ARSM	1.0000	0.0000	2.3933	1.0273	2.9390	3.9983
ARSP	1.0000	0.0000	2.2941	0.6818	1.7231	3.7328
ARSQ	1.0000	0.0000	2.3052	0.7386	1.8993	3.7764
ARVA	1.0000	0.0000	2.1977	1.1352	3.4047	4.0813
ASAE	1.0000	0.0000	2.2821	0.6329	1.5769	3.6952
ASAI	1.0000	0.0000	2.2795	0.6181	1.5339	3.6838
ASAS	1.0000	0.0000	2.2878	0.3223	0.7486	3.4564
ASCI	1.0000	0.0000	2.4597	1.1863	3.6429	4.1206
ASCQ	1.0000	0.0000	2.4723	1.2456	3.9355	4.1662
ASDI	1.0000	0.0000	2.2695	0.5631	1.3771	3.6415
ASDR	1.0000	0.0000	2.2903	0.6570	1.6483	3.7137
ASEE	1.0000	0.0000	2.2785	0.6148	1.5243	3.6813
ASEI	1.0000	0.0000	2.2759	0.6001	1.4818	3.6699
ASEL	1.0000	0.0000	2.2639	0.4247	1.0061	3.5351
ASFC	1.0000	0.0000	2.5169	1.3927	4.7431	4.2792
ASFQ	2.0000	3.8628	2.3374	1.1521	4.9240	3.8628
ASFS	1.0000	0.0000	2.3419	0.4959	1.1932	3.5899
ASFT	2.0000	3.7586	2.3175	1.0164	4.0937	3.7586
ASGA	1.0000	0.0000	2.3104	0.7525	1.9438	3.7871
ASGD	1.0000	0.0000	2.3012	0.6974	1.7708	3.7448
ASGG	1.0000	0.0000	2.3347	0.8540	2.2838	3.8652
ASHA	1.0000	0.0000	2.3625	0.9171	2.5104	3.9136
ASHF	1.0000	0.0000	2.4090	1.0907	3.2064	4.0470
ASHN	1.0000	0.0000	2.3543	0.6698	1.6868	3.7236
ASHQ	1.0000	0.0000	2.3680	0.9436	2.6095	3.9340
ASHS	1.0000	0.0000	2.3736	0.5884	1.4487	3.6610
ASIS	2.0000	3.4312	2.2792	0.5905	2.0570	3.4312
ASKD	1.0000	0.0000	2.2591	0.4889	1.1746	3.5845
ASKI	1.0000	0.0000	2.2631	0.5112	1.2344	3.6016
ASKP	1.0000	0.0000	2.2636	0.5138	1.2414	3.6036
ASKS	1.0000	0.0000	2.2626	0.2153	0.4907	3.3742
ASLA	1.0000	0.0000	2.2681	0.4427	1.0528	3.5490
ASLG	1.0000	0.0000	2.2958	0.5443	1.3249	3.6271
ASLK	1.0000	0.0000	2.2473	0.3358	0.7818	3.4668
ASLL	2.0000	3.3890	2.2391	0.5355	1.8396	3.3890
ASLP	1.0000	0.0000	2.2612	0.4125	0.9748	3.5258
ASMS	1.0000	0.0000	2.3904	0.6375	1.5906	3.6987
ASMT	1.0000	0.0000	2.3649	0.8570	2.2943	3.8675
ASNF	1.0000	0.0000	2.3231	0.5773	1.4170	3.6524
ASNG	1.0000	0.0000	2.3002	0.5052	1.2184	3.5971
ASNI	1.0000	0.0000	2.2639	0.3709	0.8693	3.4938
ASNQ	1.0000	0.0000	2.2786	0.4302	1.0204	3.5394
ASNR	1.0000	0.0000	2.2882	0.4648	1.1107	3.5660
ASNS	1.0000	0.0000	2.2465	0.0751	0.1630	3.2664
ASPD	1.0000	0.0000	2.2700	0.5657	1.3844	3.6435
ASPI	1.0000	0.0000	2.2736	0.5879	1.4471	3.6606
ASPL	1.0000	0.0000	2.2612	0.4125	0.9748	3.5258
ASPR	1.0000	0.0000	2.2941	0.6818	1.7231	3.7328
ASQE	1.0000	0.0000	2.2879	0.6594	1.6554	3.7155
ASQG	1.0000	0.0000	2.3160	0.7790	2.0298	3.8075
ASQI	1.0000	0.0000	2.2853	0.6446	1.6115	3.7042
ASQL	1.0000	0.0000	2.2748	0.4692	1.1223	3.5694
ASQN	1.0000	0.0000	2.2786	0.4302	1.0204	3.5394
ASRD	1.0000	0.0000	2.2903	0.6570	1.6483	3.7137
ASRG	1.0000	0.0000	2.3241	0.8136	2.1450	3.8341
ASRI	1.0000	0.0000	2.2937	0.6792	1.7152	3.7308
ASRP	1.0000	0.0000	2.2941	0.6818	1.7231	3.7328
ASRR	1.0000	0.0000	2.3134	0.7732	2.0107	3.8030
ASSA	2.0000	3.4564	2.2878	0.6233	2.1907	3.4564
ASSI	1.0000	0.0000	2.2792	0.2895	0.6684	3.4312
ASSQ	3.0000	6.9536	2.2953	0.8259	3.7877	3.4768
ASSS	1.0000	0.0000	2.2492	-0.0063	-0.0246	3.2039
ASTD	2.0000	3.5828	2.2589	0.7878	2.9115	3.5828
ASTE	1.0000	0.0000	2.2658	0.5237	1.2685	3.6113
ASTG	1.0000	0.0000	2.2956	0.6433	1.6077	3.7032
ASTI	1.0000	0.0000	2.2629	0.5090	1.2285	3.5999
ASTL	1.0000	0.0000	2.2470	0.3336	0.7764	3.4651
ASTN	1.0000	0.0000	2.2493	0.2945	0.6808	3.4351
ASTQ	1.0000	0.0000	2.2757	0.5683	1.3918	3.6455
ASVA	1.0000	0.0000	2.3085	0.7455	1.9213	3.7817
ASVI	1.0000	0.0000	2.3026	0.7127	1.8179	3.7565
ASVM	1.0000	0.0000	2.4022	1.0607	3.0780	4.0240
ASVN	1.0000	0.0000	2.2981	0.4982	1.1995	3.5917
ASYN	1.0000	0.0000	2.3557	0.6740	1.6993	3.7268
ATAE	1.0000	0.0000	2.1999	0.8524	2.2780	3.8639
ATAM	1.0000	0.0000	2.2663	1.1857	3.6398	4.1201
ATAQ	1.0000	0.0000	2.2027	0.8969	2.4367	3.8981
ATDA	1.0000	0.0000	2.1996	0.8154	2.1510	3.8354
ATDR	1.0000	0.0000	2.2066	0.8765	2.3632	3.8824
ATEL	1.0000	0.0000	2.2190	0.6442	1.6101	3.7038
ATER	2.0000	3.9108	2.2061	1.2145	5.3454	3.9108
ATFG	1.0000	0.0000	2.2355	1.1456	3.4519	4.0892
ATGK	2.0000	3.8736	2.2184	1.1660	5.0161	3.8736
ATGL	1.0000	0.0000	2.2417	0.7638	1.9801	3.7958
ATHV	1.0000	0.0000	2.2577	1.2311	3.8622	4.1550
ATIA	1.0000	0.0000	2.1995	0.8376	2.2269	3.8525
ATIC	1.0000	0.0000	2.3500	1.4058	4.8212	4.2893
ATIG	1.0000	0.0000	2.2126	0.9392	2.5928	3.9306
ATII	1.0000	0.0000	2.1979	0.8048	2.1153	3.8273
ATIK	1.0000	0.0000	2.1999	0.7306	1.8742	3.7703
ATIS	1.0000	0.0000	2.2629	0.5090	1.2285	3.5999
ATIT	1.0000	0.0000	2.2001	0.7285	1.8674	3.7686
ATKD	1.0000	0.0000	2.1989	0.7084	1.8047	3.7532
ATKT	1.0000	0.0000	2.1992	0.6543	1.6403	3.7117
ATLP	1.0000	0.0000	2.2174	0.6320	1.5743	3.6945
ATLQ	1.0000	0.0000	2.2259	0.6887	1.7441	3.7381
ATLY	1.0000	0.0000	2.2900	0.9325	2.5678	3.9255
ATMR	1.0000	0.0000	2.2686	1.2468	3.9413	4.1670
ATMS	1.0000	0.0000	2.3649	0.8570	2.2943	3.8675
ATNA	1.0000	0.0000	2.2339	0.6232	1.5486	3.6877
ATNH	2.0000	3.8923	2.3046	1.1904	5.1792	3.8923
ATNK	2.0000	3.6055	2.2217	0.8173	3.0509	3.6055
ATNN	1.0000	0.0000	2.2294	0.3759	0.8820	3.4977
ATNP	1.0000	0.0000	2.2292	0.5930	1.4615	3.6645
ATNQ	1.0000	0.0000	2.2388	0.6497	1.6265	3.7081
ATPS	1.0000	0.0000	2.2634	0.5116	1.2355	3.6019
ATQF	1.0000	0.0000	2.2283	1.0705	3.1197	4.0315
ATQG	1.0000	0.0000	2.2140	0.9985	2.8227	3.9762
ATRK	1.0000	0.0000	2.2109	0.8246	2.1822	3.8425
ATSD	2.0000	3.5828	2.2589	0.7878	2.9115	3.5828
ATSE	1.0000	0.0000	2.2658	0.5237	1.2685	3.6113
ATSF	1.0000	0.0000	2.3175	0.7154	1.8263	3.7586
ATSI	1.0000	0.0000	2.2629	0.5090	1.2285	3.5999
ATSK	1.0000	0.0000	2.2516	0.4348	1.0324	3.5429
ATSL	1.0000	0.0000	2.2470	0.3336	0.7764	3.4651
ATSP	2.0000	3.6019	2.2634	0.8126	3.0287	3.6019
ATTA	1.0000	0.0000	2.2028	0.7613	1.9721	3.7939
ATTI	1.0000	0.0000	2.2001	0.7285	1.8674	3.7686
ATTK	1.0000	0.0000	2.1992	0.6543	1.6403	3.7117
ATTL	1.0000	0.0000	2.2119	0.5531	1.3493	3.6338
ATTP	1.0000	0.0000	2.2002	0.7311	1.8756	3.7706
ATTT	1.0000	0.0000	2.1993	0.6521	1.6338	3.7100
ATVM	1.0000	0.0000	2.2719	1.2802	4.1143	4.1927
ATYV	1.0000	0.0000	2.2588	1.2353	3.8830	4.1582
AVAG	1.0000	0.0000	2.2007	1.1757	3.5922	4.1124
AVCM	1.0000	0.0000	2.3400	1.9576	9.3702	4.7133
AVDE	1.0000	0.0000	2.2024	1.0010	2.8328	3.9781
AVDN	1.0000	0.0000	2.2556	0.7718	2.0063	3.8020
AVDS	1.0000	0.0000	2.2993	0.6904	1.7493	3.7394
AVEF	1.0000	0.0000	2.2130	1.2296	3.8548	4.1539
AVEK	1.0000	0.0000	2.2108	0.9491	2.6304	3.9382
AVFL	1.0000	0.0000	2.2762	1.0395	2.9892	4.0077
AVGK	1.0000	0.0000	2.2205	1.0687	3.1119	4.0301
AVHS	1.0000	0.0000	2.3851	1.0116	2.8753	3.9863
AVIC	1.0000	0.0000	2.3301	1.6095	6.1897	4.4458
AVIN	1.0000	0.0000	2.2574	0.7941	2.0795	3.8190
AVIS	1.0000	0.0000	2.3026	0.7127	1.8179	3.7565
AVKS	1.0000	0.0000	2.2937	0.6385	1.5935	3.6995
AVLM	1.0000	0.0000	2.3184	1.1811	3.6182	4.1166
AVMY	1.0000	0.0000	2.2539	1.6596	6.5757	4.4844
AVNF	1.0000	0.0000	2.2982	1.0005	2.8306	3.9777
AVNK	1.0000	0.0000	2.2541	0.7199	1.8405	3.7621
AVNT	1.0000	0.0000	2.2542	0.7177	1.8337	3.7604
AVPE	1.0000	0.0000	2.2000	1.0258	2.9330	3.9972
AVPP	1.0000	0.0000	2.2007	1.0137	2.8836	3.9879
AVPT	1.0000	0.0000	2.2113	0.9348	2.5762	3.9272
AVQP	1.0000	0.0000	2.1993	1.0704	3.1191	4.0315
AVRA	1.0000	0.0000	2.1977	1.1352	3.4047	4.0813
AVRI	1.0000	0.0000	2.2010	1.1024	3.2579	4.0561
AVRR	1.0000	0.0000	2.1961	1.1964	3.6912	4.1283
AVSF	1.0000	0.0000	2.3543	0.9191	2.5178	3.9151
AVSG	1.0000	0.0000	2.3328	0.8470	2.2594	3.8598
AVSH	1.0000	0.0000	2.3851	1.0116	2.8753	3.9863
AVSK	1.0000	0.0000	2.2937	0.6385	1.5935	3.6995
AVSM	1.0000	0.0000	2.4022	1.0607	3.0780	4.0240
AVSV	1.0000	0.0000	2.3309	0.8400	2.2352	3.8544
AVTD	1.0000	0.0000	2.2121	0.9099	2.4841	3.9081
AVTM	1.0000	0.0000	2.2719	1.2802	4.1143	4.1927
AVVY	1.0000	0.0000	2.2244	1.4389	5.0239	4.3147
AWAP	1.0000	0.0000	2.4372	1.8760	8.5104	4.6506
AWAT	1.0000	0.0000	2.4541	1.7971	7.7502	4.5900
AWNQ	1.0000	0.0000	2.5180	1.6855	6.7830	4.5042
AWPC	1.0000	0.0000	2.5807	2.4442	16.5329	5.0874
AWRG	1.0000	0.0000	2.4264	2.0689	10.6785	4.7989
AWYP	1.0000	0.0000	2.4732	2.1463	11.6903	4.8584
AYDE	1.0000	0.0000	2.2414	1.1768	3.5974	4.1132
AYDP	1.0000	0.0000	2.2424	1.1646	3.5401	4.1039
AYKK	1.0000	0.0000	2.2619	1.0359	2.9745	4.0050
AYKQ	1.0000	0.0000	2.2527	1.1694	3.5627	4.1076
AYLA	1.0000	0.0000	2.2908	1.0416	2.9981	4.0094
AYLN	1.0000	0.0000	2.3174	0.7944	2.0806	3.8193
AYPQ	1.0000	0.0000	2.2351	1.2461	3.9380	4.1665
AYPS	1.0000	0.0000	2.3585	0.8910	2.4152	3.8936
AYPT	1.0000	0.0000	2.2537	1.1105	3.2936	4.0623
AYRE	1.0000	0.0000	2.2330	1.2929	4.1817	4.2025
AYSG	1.0000	0.0000	2.3885	1.0228	2.9205	3.9948
AYSM	1.0000	0.0000	2.4600	1.2365	3.8890	4.1591
AYSS	1.0000	0.0000	2.3750	0.5926	1.4605	3.6642
AYTT	1.0000	0.0000	2.2627	1.0316	2.9566	4.0016
AYVK	1.0000	0.0000	2.2581	1.2374	3.8940	4.1598
AYYS	1.0000	0.0000	2.4437	1.1915	3.6678	4.1245
CADK	1.0000	0.0000	2.3512	1.3858	4.7021	4.2739
CAGG	1.0000	0.0000	2.3129	1.7509	7.3353	4.5545
CAGR	1.0000	0.0000	2.3150	1.7104	6.9892	4.5234
CAIE	1.0000	0.0000	2.3324	1.4969	5.3961	4.3593
CAIL	1.0000	0.0000	2.3874	1.3067	4.2560	4.2131
CALV	1.0000	0.0000	2.4040	1.4341	4.9938	4.3110
CAMT	1.0000	0.0000	2.4063	1.7539	7.3615	4.5568
CAND	1.0000	0.0000	2.4059	1.2455	3.9347	4.1660
CAQD	1.0000	0.0000	2.3338	1.5192	5.5459	4.3764
CARS	1.0000	0.0000	2.4813	1.2803	4.1146	4.1928
CASN	1.0000	0.0000	2.4540	0.9719	2.7181	3.9557
CASR	1.0000	0.0000	2.4813	1.2803	4.1146	4.1928
CATT	1.0000	0.0000	2.3596	1.3295	4.3806	4.2306
CAVK	1.0000	0.0000	2.3538	1.5354	5.6563	4.3888
CCEE	1.0000	0.0000	2.4580	2.0799	10.8167	4.8073
CCWY	1.0000	0.0000	2.3725	3.3129	45.0890	5.7551
CDAG	1.0000	0.0000	2.3367	1.5943	6.0766	4.4341
CDGE	1.0000	0.0000	2.3393	1.5762	5.9449	4.4202
CDGQ	1.0000	0.0000	2.3339	1.6208	6.2747	4.4545
CDKL	1.0000	0.0000	2.3824	1.1775	3.6011	4.1138
CDRD	1.0000	0.0000	2.3424	1.4988	5.4088	4.3607
CDRG	1.0000	0.0000	2.3320	1.6554	6.5422	4.4811
CDSH	1.0000	0.0000	2.5423	1.4302	4.9699	4.3080
CDSR	1.0000	0.0000	2.4717	1.2252	3.8327	4.1504
CDTS	1.0000	0.0000	2.4382	1.0550	3.0537	4.0196
CDTY	1.0000	0.0000	2.4023	1.6539	6.5302	4.4799
CDWK	1.0000	0.0000	2.6287	2.3124	14.1871	4.9861
CEAG	1.0000	0.0000	2.3271	1.6313	6.3546	4.4625
CEAH	1.0000	0.0000	2.3536	1.7959	7.7390	4.5891
CEER	1.0000	0.0000	2.3285	1.5728	5.9201	4.4176
CEGM	1.0000	0.0000	2.3477	1.9465	9.2489	4.7048
CELG	1.0000	0.0000	2.4047	1.4230	4.9257	4.3025
CELS	1.0000	0.0000	2.4449	0.9929	2.8003	3.9719
CEMH	1.0000	0.0000	2.3530	2.1111	11.2194	4.8314
CENM	1.0000	0.0000	2.4976	1.5977	6.1019	4.4368
CENQ	1.0000	0.0000	2.4131	1.3090	4.2681	4.2148
CEPE	1.0000	0.0000	2.3335	1.4814	5.2945	4.3474
CEPV	1.0000	0.0000	2.3325	1.5940	6.0748	4.4339
CESS	1.0000	0.0000	2.4668	0.8724	2.3487	3.8793
CFDS	1.0000	0.0000	2.5079	1.3377	4.4262	4.2369
CFFL	1.0000	0.0000	2.4500	1.6867	6.7932	4.5052
CFGN	1.0000	0.0000	2.4666	1.5757	5.9409	4.4198
CFIK	1.0000	0.0000	2.3712	1.5816	5.9837	4.4244
CFNE	1.0000	0.0000	2.4490	1.4561	5.1314	4.3279
CFNP	1.0000	0.0000	2.4483	1.4439	5.0548	4.3185
CFNR	1.0000	0.0000	2.4587	1.5352	5.6555	4.3887
CFRG	1.0000	0.0000	2.2972	1.8840	8.5917	4.6568
CFSD	1.0000	0.0000	2.5079	1.3377	4.4262	4.2369
CFSL	1.0000	0.0000	2.5062	1.1845	3.6342	4.1192
CGAV	1.0000	0.0000	2.3131	1.7439	7.2742	4.5491
CGGN	1.0000	0.0000	2.4479	1.5036	5.4409	4.3644
CGGT	1.0000	0.0000	2.3571	1.6417	6.4353	4.4706
CGKS	1.0000	0.0000	2.4786	1.2137	3.7759	4.1416
CGLE	1.0000	0.0000	2.4047	1.4230	4.9257	4.3025
CGQR	1.0000	0.0000	2.3089	1.7370	7.2143	4.5438
CGRI	1.0000	0.0000	2.3244	1.6776	6.7194	4.4982
CGSN	1.0000	0.0000	2.4862	1.0734	3.1321	4.0338
CHNM	1.0000	0.0000	2.5620	1.8819	8.5702	4.6552
CHSD	1.0000	0.0000	2.5423	1.4302	4.9699	4.3080
CHWV	1.0000	0.0000	2.4708	2.8351	25.9860	5.3878
CIAF	1.0000	0.0000	2.3392	1.6885	6.8081	4.5066
CIEG	1.0000	0.0000	2.3337	1.5984	6.1074	4.4373
CIKD	1.0000	0.0000	2.3512	1.3529	4.5123	4.2486
CIKT	1.0000	0.0000	2.3579	1.2989	4.2134	4.2070
CINH	1.0000	0.0000	2.4791	1.5339	5.6459	4.3877
CIPD	1.0000	0.0000	2.3395	1.4297	4.9665	4.3076
CISL	1.0000	0.0000	2.4412	0.9781	2.7423	3.9605
CISQ	1.0000	0.0000	2.4660	1.2128	3.7714	4.1409
CISY	1.0000	0.0000	2.5470	1.4566	5.1349	4.3283
CITL	1.0000	0.0000	2.3844	1.1976	3.6972	4.1292
CIYC	1.0000	0.0000	2.4411	2.3534	14.8802	5.0176
CKDA	1.0000	0.0000	2.3512	1.3858	4.7021	4.2739
CKHF	1.0000	0.0000	2.3923	1.8805	8.5564	4.6541
CKIL	1.0000	0.0000	2.3842	1.1998	3.7077	4.1309
CKLG	1.0000	0.0000	2.4082	1.3341	4.4065	4.2342
CKLT	1.0000	0.0000	2.3808	1.1235	3.3514	4.0722
CKNE	1.0000	0.0000	2.4020	1.1755	3.5914	4.1122
CKPH	1.0000	0.0000	2.3950	1.6767	6.7122	4.4975
CKRA	1.0000	0.0000	2.3504	1.5019	5.4296	4.3631
CKVT	1.0000	0.0000	2.3711	1.4262	4.9452	4.3049
CKYK	1.0000	0.0000	2.4161	1.6041	6.1496	4.4417
CLCP	1.0000	0.0000	2.5643	1.8775	8.5260	4.6518
CLFD	1.0000	0.0000	2.4234	1.4581	5.1443	4.3294
CLFL	1.0000	0.0000	2.4517	1.3049	4.2461	4.2117
CLFQ	1.0000	0.0000	2.4248	1.5396	5.6860	4.3921
CLIS	2.0000	3.9605	2.4412	1.2791	5.8105	3.9605
CLKG	1.0000	0.0000	2.4082	1.3341	4.4065	4.2342
CLKS	1.0000	0.0000	2.4264	0.9040	2.4622	3.9035
CLLG	1.0000	0.0000	2.4293	1.2329	3.8710	4.1563
CLMI	1.0000	0.0000	2.4690	1.6220	6.2837	4.4554
CLMQ	1.0000	0.0000	2.4699	1.6813	6.7491	4.5010
CLNE	2.0000	4.0344	2.4121	1.3753	6.5629	4.0344
CLQN	2.0000	4.0687	2.4221	1.4198	6.9384	4.0687
CLRI	1.0000	0.0000	2.3962	1.3679	4.5977	4.2601
CLRQ	1.0000	0.0000	2.4001	1.4272	4.9511	4.3057
CLSK	1.0000	0.0000	2.4264	0.9040	2.4622	3.9035
CLSR	1.0000	0.0000	2.4674	1.0720	3.1261	4.0327
CLTS	1.0000	0.0000	2.4261	0.9018	2.4542	3.9018
CLTT	1.0000	0.0000	2.3809	1.1213	3.3416	4.0706
CMHN	1.0000	0.0000	2.5620	1.8819	8.5702	4.6552
CNAD	1.0000	0.0000	2.4059	1.2455	3.9347	4.1660
CNAH	1.0000	0.0000	2.4810	1.5667	5.8763	4.4129
CNAS	1.0000	0.0000	2.4540	0.9719	2.7181	3.9557
CNEG	1.0000	0.0000	2.4290	1.3840	4.6917	4.2725
CNET	1.0000	0.0000	2.4021	1.1733	3.5811	4.1106
CNEY	1.0000	0.0000	2.4812	1.5528	5.7776	4.4022
CNFK	1.0000	0.0000	2.4492	1.3672	4.5936	4.2595
CNFN	1.0000	0.0000	2.4779	1.2269	3.8410	4.1517
CNID	1.0000	0.0000	2.4016	1.2127	3.7706	4.1408
CNKR	1.0000	0.0000	2.4175	1.2547	3.9816	4.1731
CNLG	1.0000	0.0000	2.4428	1.1939	3.6791	4.1263
CNMS	1.0000	0.0000	2.5670	1.2871	4.1509	4.1980
CNNL	1.0000	0.0000	2.4009	0.8451	2.2526	3.8583
CNPI	1.0000	0.0000	2.4038	1.2375	3.8942	4.1599
CNPL	1.0000	0.0000	2.4098	1.0621	3.0838	4.0251
CNPN	1.0000	0.0000	2.4184	1.0231	2.9217	3.9951
CNPW	1.0000	0.0000	2.7130	2.1969	12.4025	4.8973
CNQG	1.0000	0.0000	2.4340	1.4286	4.9597	4.3068
CNQS	1.0000	0.0000	2.4617	0.9984	2.8224	3.9761
CNQV	1.0000	0.0000	2.4323	1.4216	4.9168	4.3014
CNRD	1.0000	0.0000	2.4173	1.3066	4.2552	4.2130
CNRI	1.0000	0.0000	2.4185	1.3288	4.3769	4.2301
CNSH	1.0000	0.0000	2.5477	1.2380	3.8969	4.1603
CNST	1.0000	0.0000	2.4287	0.8628	2.3144	3.8718
CNVI	1.0000	0.0000	2.4262	1.3623	4.5654	4.2558
CPAS	1.0000	0.0000	2.4602	1.1889	3.6554	4.1226
CPIQ	1.0000	0.0000	2.3329	1.5112	5.4919	4.3703
CPSA	1.0000	0.0000	2.4602	1.1889	3.6554	4.1226
CPTH	1.0000	0.0000	2.3960	1.6746	6.6947	4.4958
CPVD	1.0000	0.0000	2.3406	1.5571	5.8079	4.4055
CQAN	1.0000	0.0000	2.4152	1.3270	4.3670	4.2287
CQDP	1.0000	0.0000	2.3370	1.4890	5.3441	4.3532
CQEP	1.0000	0.0000	2.3308	1.5260	5.5920	4.3816
CQET	1.0000	0.0000	2.3499	1.4471	5.0747	4.3210
CQFM	1.0000	0.0000	2.3210	2.0631	10.6066	4.7945
CQGS	1.0000	0.0000	2.4988	1.3472	4.4797	4.2442
CQNK	1.0000	0.0000	2.4099	1.2201	3.8072	4.1465
CQNV	1.0000	0.0000	2.4323	1.4216	4.9168	4.3014
CQSF	1.0000	0.0000	2.5226	1.4192	4.9024	4.2996
CQTI	1.0000	0.0000	2.3509	1.4323	4.9828	4.3096
CQTL	1.0000	0.0000	2.3925	1.2569	3.9931	4.1748
CQVR	1.0000	0.0000	2.3090	1.7299	7.1542	4.5384
CQWL	1.0000	0.0000	2.6877	2.2927	13.8656	4.9709
CREW	1.0000	0.0000	2.5602	2.5175	17.9984	5.1437
CRMM	1.0000	0.0000	2.3095	2.2394	13.0311	4.9299
CRSY	1.0000	0.0000	2.5671	1.5505	5.7621	4.4005
CRTE	1.0000	0.0000	2.3522	1.4817	5.2962	4.3476
CRTM	1.0000	0.0000	2.4012	1.8150	7.9170	4.6038
CSAY	1.0000	0.0000	2.5529	1.4894	5.3468	4.3535
CSDQ	1.0000	0.0000	2.4624	1.1906	3.6634	4.1238
CSFK	1.0000	0.0000	2.5031	1.2858	4.1436	4.1970
CSGC	1.0000	0.0000	2.6995	1.8889	8.6412	4.6606
CSGT	1.0000	0.0000	2.4785	1.2115	3.7652	4.1399
CSID	1.0000	0.0000	2.4492	1.1313	3.3867	4.0782
CSKK	1.0000	0.0000	2.4307	1.0052	2.8496	3.9813
CSLI	1.0000	0.0000	2.4412	0.9781	2.7423	3.9605
CSLS	2.0000	3.7331	2.4270	0.9833	3.9071	3.7331
CSMP	1.0000	0.0000	2.5651	1.5042	5.4444	4.3648
CSNS	1.0000	0.0000	2.4242	0.6433	1.6075	3.7031
CSNV	1.0000	0.0000	2.4837	1.0664	3.1022	4.0284
CSPL	1.0000	0.0000	2.4419	0.9807	2.7524	3.9625
CSPV	1.0000	0.0000	2.4853	1.2835	4.1315	4.1952
CSRL	2.0000	4.0327	2.4674	1.3731	6.5448	4.0327
CSSA	1.0000	0.0000	2.4724	0.8905	2.4134	3.8932
CSST	2.0000	3.8093	2.4431	1.0824	4.4839	3.8093
CSTD	1.0000	0.0000	2.4382	1.0550	3.0537	4.0196
CSTV	1.0000	0.0000	2.4762	1.2045	3.7309	4.1346
CSVA	1.0000	0.0000	2.4909	1.3137	4.2937	4.2184
CSYD	1.0000	0.0000	2.5439	1.4344	4.9955	4.3112
CTAS	1.0000	0.0000	2.4498	1.1100	3.2914	4.0619
CTDD	1.0000	0.0000	2.3526	1.3285	4.3754	4.2299
CTDG	1.0000	0.0000	2.3616	1.4851	5.3187	4.3502
CTDP	1.0000	0.0000	2.3516	1.3534	4.5147	4.2489
CTFI	1.0000	0.0000	2.3721	1.5794	5.9679	4.4227
CTGG	1.0000	0.0000	2.3571	1.6417	6.4353	4.4706
CTGN	1.0000	0.0000	2.4279	1.2929	4.1818	4.2025
CTIS	1.0000	0.0000	2.4425	1.0772	3.1481	4.0367
CTLD	1.0000	0.0000	2.3825	1.1754	3.5908	4.1121
CTLN	1.0000	0.0000	2.3987	0.9832	2.7621	3.9644
CTMV	1.0000	0.0000	2.4010	1.8484	8.2371	4.6295
CTNE	1.0000	0.0000	2.4021	1.1733	3.5811	4.1106
CTSL	1.0000	0.0000	2.4261	0.9018	2.4542	3.9018
CTSS	1.0000	0.0000	2.4431	0.7814	2.0376	3.8093
CTST	1.0000	0.0000	2.4302	1.0009	2.8321	3.9780
CTTN	1.0000	0.0000	2.3936	1.0822	3.1699	4.0406
CTTP	1.0000	0.0000	2.3583	1.2993	4.2157	4.2074
CVHD	1.0000	0.0000	2.3554	1.8534	8.2861	4.6333
CVHR	1.0000	0.0000	2.3075	1.9696	9.5037	4.7226
CVIS	1.0000	0.0000	2.4849	1.2809	4.1177	4.1932
CVNI	1.0000	0.0000	2.4262	1.3623	4.5654	4.2558
CVPS	1.0000	0.0000	2.4853	1.2835	4.1315	4.1952
CVSL	1.0000	0.0000	2.4783	1.1055	3.2713	4.0584
CVTK	1.0000	0.0000	2.3711	1.4262	4.9452	4.3049
CVTS	1.0000	0.0000	2.4762	1.2045	3.7309	4.1346
CWYS	1.0000	0.0000	2.8970	2.4161	16.0021	5.0658
CYCN	1.0000	0.0000	2.6656	2.1390	11.5917	4.8528
CYER	1.0000	0.0000	2.3420	1.8611	8.3620	4.6392
CYKS	1.0000	0.0000	2.5394	1.3825	4.6826	4.2713
CYST	1.0000	0.0000	2.5393	1.3803	4.6699	4.2696
CYVV	1.0000	0.0000	2.2993	2.0072	9.9328	4.7515
DADS	1.0000	0.0000	2.2657	0.5408	1.3154	3.6244
DAEC	1.0000	0.0000	2.3362	1.4747	5.2506	4.3422
DAEL	1.0000	0.0000	2.2201	0.6982	1.7733	3.7454
DAFM	1.0000	0.0000	2.2651	1.4134	4.8667	4.2951
DAFY	1.0000	0.0000	2.2529	1.3684	4.6008	4.2605
DAGQ	1.0000	0.0000	2.2033	1.0526	3.0438	4.0178
DAGS	1.0000	0.0000	2.3012	0.6974	1.7708	3.7448
DAGT	1.0000	0.0000	2.2134	0.9169	2.5099	3.9135
DAGY	1.0000	0.0000	2.2431	1.2964	4.2001	4.2051
DAHF	1.0000	0.0000	2.2518	1.3643	4.5769	4.2573
DAHS	1.0000	0.0000	2.3534	0.8620	2.3119	3.8713
DAIE	1.0000	0.0000	2.1931	0.8736	2.3530	3.8802
DAIP	1.0000	0.0000	2.1930	0.8615	2.3100	3.8709
DAKE	1.0000	0.0000	2.1981	0.7995	2.0976	3.8232
DAKI	1.0000	0.0000	2.1974	0.7847	2.0487	3.8119
DAKT	1.0000	0.0000	2.1989	0.7084	1.8047	3.7532
DAKV	1.0000	0.0000	2.2117	0.9121	2.4921	3.9098
DALA	1.0000	0.0000	2.2224	0.7163	1.8292	3.7593
DALN	1.0000	0.0000	2.2307	0.4691	1.1219	3.5693
DALS	1.0000	0.0000	2.2561	0.3877	0.9116	3.5067
DAMA	1.0000	0.0000	2.2532	1.2398	3.9057	4.1616
DAMD	1.0000	0.0000	2.2586	1.1847	3.6353	4.1193
DAMS	1.0000	0.0000	2.3703	0.9111	2.4885	3.9090
DANA	1.0000	0.0000	2.2365	0.6773	1.7093	3.7293
DANL	1.0000	0.0000	2.2307	0.4691	1.1219	3.5693
DANN	3.0000	7.0785	2.2370	0.9072	4.2850	3.5393
DANT	1.0000	0.0000	2.2260	0.5681	1.3913	3.6454
DAPL	1.0000	0.0000	2.2188	0.6861	1.7360	3.7361
DAPS	1.0000	0.0000	2.2700	0.5657	1.3844	3.6435
DAPT	1.0000	0.0000	2.1978	0.7852	2.0501	3.8122
DAQS	1.0000	0.0000	2.2818	0.6224	1.5463	3.6871
DARG	1.0000	0.0000	2.2051	1.0872	3.1914	4.0444
DARK	1.0000	0.0000	2.2062	0.8787	2.3709	3.8841
DARL	1.0000	0.0000	2.2325	0.7774	2.0246	3.8063
DARM	1.0000	0.0000	2.2528	1.3009	4.2244	4.2086
DARN	1.0000	0.0000	2.2480	0.7384	1.8988	3.7763
DASH	1.0000	0.0000	2.3534	0.8620	2.3119	3.8713
DASL	1.0000	0.0000	2.2561	0.3877	0.9116	3.5067
DASV	1.0000	0.0000	2.2993	0.6904	1.7493	3.7394
DATE	1.0000	0.0000	2.1983	0.7973	2.0904	3.8216
DATS	1.0000	0.0000	2.2589	0.4868	1.1688	3.5828
DAVE	1.0000	0.0000	2.2024	1.0010	2.8328	3.9781
DAVP	1.0000	0.0000	2.2029	0.9889	2.7845	3.9688
DAYK	1.0000	0.0000	2.2549	1.0879	3.1942	4.0449
DCDR	1.0000	0.0000	2.3424	1.4988	5.4088	4.3607
DCFN	1.0000	0.0000	2.4476	1.4191	4.9015	4.2994
DCGG	1.0000	0.0000	2.3322	1.6958	6.8678	4.5122
DCHW	1.0000	0.0000	2.5901	2.6855	21.8615	5.2729
DCKI	1.0000	0.0000	2.3512	1.3529	4.5123	4.2486
DCLL	1.0000	0.0000	2.3954	1.0763	3.1443	4.0360
DCSP	1.0000	0.0000	2.4497	1.1339	3.3985	4.0802
DCTG	1.0000	0.0000	2.3616	1.4851	5.3187	4.3502
DDAE	1.0000	0.0000	2.1937	0.8514	2.2747	3.8631
DDAM	1.0000	0.0000	2.2586	1.1847	3.6353	4.1193
DDAR	1.0000	0.0000	2.1999	0.9306	2.5607	3.9240
DDCD	1.0000	0.0000	2.3441	1.3826	4.6837	4.2714
DDCL	1.0000	0.0000	2.3824	1.2295	3.8539	4.1537
DDDE	1.0000	0.0000	2.1925	0.7964	2.0872	3.8208
DDDI	1.0000	0.0000	2.1918	0.7816	2.0384	3.8095
DDDN	2.0000	3.6447	2.2216	0.8682	3.3004	3.6447
DDDP	1.0000	0.0000	2.1919	0.7842	2.0469	3.8115
DDDV	1.0000	0.0000	2.2057	0.9090	2.4806	3.9074
DDEH	1.0000	0.0000	2.2446	1.1176	3.3250	4.0677
DDER	1.0000	0.0000	2.1996	0.9125	2.4937	3.9101
DDES	1.0000	0.0000	2.2620	0.5228	1.2659	3.6105
DDET	1.0000	0.0000	2.1956	0.7423	1.9111	3.7793
DDGP	1.0000	0.0000	2.2059	0.9408	2.5990	3.9318
DDHI	1.0000	0.0000	2.2453	1.1028	3.2596	4.0564
DDIE	1.0000	0.0000	2.1924	0.8186	2.1619	3.8379
DDIN	2.0000	3.6618	2.2244	0.8904	3.4127	3.6618
DDKA	1.0000	0.0000	2.1969	0.7625	1.9761	3.7948
DDKK	1.0000	0.0000	2.1941	0.6556	1.6440	3.7126
DDKV	1.0000	0.0000	2.2109	0.8571	2.2944	3.8675
DDLD	1.0000	0.0000	2.2102	0.6062	1.4995	3.6747
DDMS	1.0000	0.0000	2.3605	0.8561	2.2910	3.8667
DDND	1.0000	0.0000	2.2216	0.5672	1.3887	3.6447
DDNF	1.0000	0.0000	2.2708	0.7958	2.0854	3.8204
DDNK	1.0000	0.0000	2.2176	0.5153	1.2455	3.6048
DDNL	1.0000	0.0000	2.2205	0.4140	0.9787	3.5269
DDNP	1.0000	0.0000	2.2247	0.5920	1.4588	3.6638
DDNY	1.0000	0.0000	2.3008	0.8925	2.4207	3.8947
DDPD	1.0000	0.0000	2.1919	0.7842	2.0469	3.8115
DDPH	1.0000	0.0000	2.2452	1.1054	3.2710	4.0584
DDPM	2.0000	4.0961	2.2598	1.4555	7.2521	4.0961
DDPP	1.0000	0.0000	2.1921	0.8090	2.1296	3.8306
DDPS	1.0000	0.0000	2.2596	0.5106	1.2329	3.6012
DDQN	2.0000	3.7074	2.2342	0.9498	3.7237	3.7074
DDQQ	1.0000	0.0000	2.1978	0.9225	2.5305	3.9178
DDQS	1.0000	0.0000	2.2718	0.5674	1.3891	3.6448
DDQY	1.0000	0.0000	2.2456	1.1663	3.5480	4.1051
DDRE	1.0000	0.0000	2.1996	0.9125	2.4937	3.9101
DDRL	1.0000	0.0000	2.2275	0.7224	1.8482	3.7640
DDSC	1.0000	0.0000	2.4452	1.1090	3.2871	4.0612
DDSE	1.0000	0.0000	2.2620	0.5228	1.2659	3.6105
DDSK	1.0000	0.0000	2.2481	0.4339	1.0299	3.5422
DDSR	2.0000	3.6714	2.2804	0.9030	3.4771	3.6714
DDSS	3.0000	6.7437	2.2597	0.6893	3.0241	3.3718
DDTD	1.0000	0.0000	2.1937	0.7053	1.7950	3.7508
DDTE	1.0000	0.0000	2.1956	0.7423	1.9111	3.7793
DDTK	1.0000	0.0000	2.1942	0.6534	1.6375	3.7109
DDTL	2.0000	3.6331	2.2075	0.8532	3.2255	3.6331
DDTP	1.0000	0.0000	2.1948	0.7301	1.8726	3.7699
DDVQ	1.0000	0.0000	2.2058	0.9905	2.7911	3.9701
DEAV	1.0000	0.0000	2.2024	1.0010	2.8328	3.9781
DECL	1.0000	0.0000	2.3848	1.2664	4.0423	4.1821
DEDS	1.0000	0.0000	2.2620	0.5228	1.2659	3.6105
DEEF	1.0000	0.0000	2.2176	1.0620	3.0834	4.0250
DEEK	1.0000	0.0000	2.1968	0.7814	2.0378	3.8094
DEEN	1.0000	0.0000	2.2310	0.6412	1.6013	3.7015
DEEP	1.0000	0.0000	2.1924	0.8582	2.2984	3.8683
DEER	1.0000	0.0000	2.1981	0.9495	2.6321	3.9385
DEES	1.0000	0.0000	2.2686	0.5598	1.3679	3.6390
DEFD	1.0000	0.0000	2.2204	1.0250	2.9297	3.9966
DEFV	1.0000	0.0000	2.2215	1.1746	3.5871	4.1115
DEFY	1.0000	0.0000	2.2556	1.3503	4.4975	4.2466
DEGG	1.0000	0.0000	2.2104	1.1096	3.2894	4.0616
DEGP	1.0000	0.0000	2.2041	0.9778	2.7411	3.9603
DEGS	1.0000	0.0000	2.2977	0.6794	1.7156	3.7309
DEGT	1.0000	0.0000	2.2127	0.8989	2.4437	3.8996
DEHS	1.0000	0.0000	2.3499	0.8440	2.2488	3.8574
DEIH	1.0000	0.0000	2.2422	1.1398	3.4254	4.0848
DEIT	1.0000	0.0000	2.1962	0.7645	1.9825	3.7963
DEKG	1.0000	0.0000	2.2123	0.9011	2.4516	3.9013
DEKI	1.0000	0.0000	2.1960	0.7667	1.9896	3.7980
DEKN	1.0000	0.0000	2.2229	0.5523	1.3470	3.6332
DELH	1.0000	0.0000	2.2851	0.9644	2.6890	3.9500
DELL	1.0000	0.0000	2.2195	0.4900	1.1776	3.5854
DELR	2.0000	3.7924	2.2305	1.0604	4.3511	3.7924
DELT	1.0000	0.0000	2.2121	0.5891	1.4505	3.6615
DEML	1.0000	0.0000	2.3009	1.0135	2.8828	3.9877
DEMR	1.0000	0.0000	2.2547	1.2828	4.1281	4.1947
DENE	1.0000	0.0000	2.2310	0.6412	1.6013	3.7015
DENS	1.0000	0.0000	2.2547	0.3306	0.7690	3.4628
DEPG	1.0000	0.0000	2.2041	0.9778	2.7411	3.9603
DEQS	2.0000	3.6732	2.2782	0.9054	3.4894	3.6732
DEQY	1.0000	0.0000	2.2410	1.2033	3.7246	4.1336
DERL	1.0000	0.0000	2.2305	0.7594	1.9659	3.7924
DERN	1.0000	0.0000	2.2455	0.7203	1.8418	3.7624
DERS	2.0000	3.6998	2.2867	0.9400	3.6712	3.6998
DESA	2.0000	3.6529	2.2722	0.8789	3.3539	3.6529
DESD	1.0000	0.0000	2.2620	0.5228	1.2659	3.6105
DESE	1.0000	0.0000	2.2686	0.5598	1.3679	3.6390
DESN	1.0000	0.0000	2.2547	0.3306	0.7690	3.4628
DESQ	1.0000	0.0000	2.2782	0.6043	1.4941	3.6732
DEST	1.0000	0.0000	2.2550	0.4687	1.1209	3.5690
DESW	1.0000	0.0000	2.5493	1.5045	5.4465	4.3651
DETK	2.0000	3.7393	2.1969	0.9914	3.9521	3.7393
DETP	1.0000	0.0000	2.1963	0.7671	1.9910	3.7983
DETR	1.0000	0.0000	2.2057	0.8584	2.2993	3.8685
DEVP	1.0000	0.0000	2.2030	0.9708	2.7138	3.9549
DEVR	1.0000	0.0000	2.2051	1.0621	3.0840	4.0251
DEYG	1.0000	0.0000	2.2452	1.2783	4.1043	4.1913
DEYN	1.0000	0.0000	2.3042	0.9295	2.5566	3.9232
DFAD	1.0000	0.0000	2.2202	1.0431	3.0041	4.0104
DFDP	1.0000	0.0000	2.2208	1.0128	2.8803	3.9872
DFED	1.0000	0.0000	2.2204	1.0250	2.9297	3.9966
DFFY	1.0000	0.0000	2.2527	1.5420	5.7023	4.3939
DFGA	1.0000	0.0000	2.2206	1.1997	3.7072	4.1308
DFHT	1.0000	0.0000	2.2774	1.2551	3.9838	4.1734
DFKC	1.0000	0.0000	2.3752	1.5594	5.8242	4.4073
DFKR	1.0000	0.0000	2.2334	1.0523	3.0425	4.0175
DFKV	1.0000	0.0000	2.2379	1.0857	3.1849	4.0432
DFLK	1.0000	0.0000	2.2551	0.7829	2.0427	3.8105
DFLS	1.0000	0.0000	2.3065	0.5613	1.3721	3.6401
DFND	1.0000	0.0000	2.2708	0.7958	2.0854	3.8204
DFNK	1.0000	0.0000	2.2688	0.7439	1.9163	3.7805
DFPN	1.0000	0.0000	2.2730	0.8206	2.1688	3.8395
DFPT	1.0000	0.0000	2.2285	0.9587	2.6673	3.9456
DFQE	1.0000	0.0000	2.2171	1.1066	3.2761	4.0592
DFSF	1.0000	0.0000	2.3697	0.9431	2.6076	3.9336
DFSP	1.0000	0.0000	2.3172	0.7393	1.9015	3.7769
DFSS	1.0000	0.0000	2.3276	0.4408	1.0479	3.5476
DFVG	1.0000	0.0000	2.2199	1.2942	4.1885	4.2035
DFYA	1.0000	0.0000	2.2529	1.3684	4.6008	4.2605
DGDK	1.0000	0.0000	2.2123	0.8641	2.3191	3.8729
DGDQ	1.0000	0.0000	2.2069	0.9975	2.8189	3.9754
DGEA	1.0000	0.0000	2.2035	1.0080	2.8608	3.9835
DGFA	1.0000	0.0000	2.2206	1.1997	3.7072	4.1308
DGIF	1.0000	0.0000	2.2241	1.1668	3.5506	4.1056
DGIK	1.0000	0.0000	2.2121	0.8863	2.3982	3.8899
DGIR	1.0000	0.0000	2.2072	1.0544	3.0513	4.0191
DGKT	1.0000	0.0000	2.2160	0.8100	2.1327	3.8313
DGLI	1.0000	0.0000	2.2379	0.7850	2.0496	3.8121
DGLK	1.0000	0.0000	2.2358	0.7109	1.8124	3.7551
DGLS	1.0000	0.0000	2.2840	0.4892	1.1754	3.5847
DGNL	2.0000	3.6473	2.2557	0.8716	3.3175	3.6473
DGNS	1.0000	0.0000	2.2877	0.4502	1.0723	3.5547
DGPA	1.0000	0.0000	2.2040	0.9959	2.8122	3.9742
DGPH	1.0000	0.0000	2.2459	1.2620	4.0193	4.1787
DGPS	2.0000	3.7216	2.2955	0.9682	3.8240	3.7216
DGQA	1.0000	0.0000	2.2033	1.0526	3.0438	4.0178
DGQS	2.0000	3.7652	2.3070	1.0250	4.1430	3.7652
DGQT	1.0000	0.0000	2.2153	0.9434	2.6090	3.9339
DGSQ	1.0000	0.0000	2.3070	0.7239	1.8531	3.7652
DGSS	1.0000	0.0000	2.3040	0.3688	0.8641	3.4922
DGTD	1.0000	0.0000	2.2126	0.8619	2.3114	3.8712
DGTG	2.0000	3.9915	2.2250	1.3195	6.1173	3.9915
DGTN	1.0000	0.0000	2.2487	0.6697	1.6863	3.7235
DGVH	1.0000	0.0000	2.2392	1.3868	4.7079	4.2746
DGYR	1.0000	0.0000	2.2397	1.3575	4.5381	4.2521
DGYV	1.0000	0.0000	2.2403	1.3909	4.7324	4.2778
DHAK	1.0000	0.0000	2.2537	1.0837	3.1763	4.0417
DHAN	1.0000	0.0000	2.3051	0.9434	2.6089	3.9339
DHDK	1.0000	0.0000	2.2544	1.0287	2.9446	3.9994
DHDS	1.0000	0.0000	2.3438	0.8070	2.1227	3.8290
DHFK	1.0000	0.0000	2.2767	1.2573	3.9950	4.1751
DHIP	1.0000	0.0000	2.2430	1.1276	3.3702	4.0754
DHKQ	1.0000	0.0000	2.2549	1.1102	3.2923	4.0621
DHLA	1.0000	0.0000	2.2869	0.9825	2.7593	3.9639
DHLT	1.0000	0.0000	2.2834	0.8733	2.3518	3.8800
DHLV	1.0000	0.0000	2.3019	1.0770	3.1473	4.0365
DHNA	1.0000	0.0000	2.3051	0.9434	2.6089	3.9339
DHNR	1.0000	0.0000	2.3156	1.0045	2.8469	3.9808
DHNS	1.0000	0.0000	2.3414	0.6148	1.5242	3.6813
DHQD	1.0000	0.0000	2.2444	1.1621	3.5286	4.1020
DHQG	1.0000	0.0000	2.2398	1.3187	4.3213	4.2223
DHQI	1.0000	0.0000	2.2414	1.1844	3.6335	4.1190
DHRK	1.0000	0.0000	2.2578	1.1448	3.4485	4.0887
DHRS	1.0000	0.0000	2.3677	0.9232	2.5329	3.9183
DHSN	1.0000	0.0000	2.3414	0.6148	1.5242	3.6813
DHSY	1.0000	0.0000	2.4343	1.1323	3.3914	4.0790
DHTK	1.0000	0.0000	2.2598	0.9746	2.7285	3.9578
DHTP	1.0000	0.0000	2.2540	1.0513	3.0384	4.0168
DHYD	1.0000	0.0000	2.2849	1.4059	4.8218	4.2893
DIAN	1.0000	0.0000	2.2318	0.6445	1.6111	3.7041
DICK	1.0000	0.0000	2.3512	1.3529	4.5123	4.2486
DIDE	1.0000	0.0000	2.1924	0.8186	2.1619	3.8379
DIDN	1.0000	0.0000	2.2244	0.5894	1.4514	3.6618
DIEK	1.0000	0.0000	2.1960	0.7667	1.9896	3.7980
DIEL	1.0000	0.0000	2.2161	0.6654	1.6735	3.7202
DIEM	1.0000	0.0000	2.2566	1.1889	3.6552	4.1225
DIEP	1.0000	0.0000	2.1922	0.8434	2.2469	3.8570
DIEQ	1.0000	0.0000	2.1948	0.9002	2.4483	3.9006
DIER	1.0000	0.0000	2.1984	0.9348	2.5763	3.9272
DIFN	1.0000	0.0000	2.2727	0.8180	2.1600	3.8375
DIGI	1.0000	0.0000	2.2047	0.9604	2.6738	3.9469
DIGN	1.0000	0.0000	2.2532	0.7460	1.9230	3.7821
DIKA	1.0000	0.0000	2.1974	0.7847	2.0487	3.8119
DIKM	1.0000	0.0000	2.2685	1.1000	3.2471	4.0542
DIKN	2.0000	3.6219	2.2206	0.8385	3.1537	3.6219
DIKS	2.0000	3.5593	2.2522	0.7571	2.7700	3.5593
DILH	1.0000	0.0000	2.2841	0.9496	2.6325	3.9386
DILQ	1.0000	0.0000	2.2227	0.7100	1.8096	3.7544
DILT	1.0000	0.0000	2.2101	0.5743	1.4088	3.6502
DIMN	2.0000	3.9464	2.3174	1.2607	5.6748	3.9464
DIND	1.0000	0.0000	2.2244	0.5894	1.4514	3.6618
DINF	1.0000	0.0000	2.2727	0.8180	2.1600	3.8375
DINL	1.0000	0.0000	2.2243	0.4362	1.0360	3.5440
DINS	1.0000	0.0000	2.2512	0.3158	0.7327	3.4515
DIPG	1.0000	0.0000	2.2046	0.9630	2.6838	3.9489
DIQQ	1.0000	0.0000	2.1965	0.9447	2.6138	3.9349
DIQT	1.0000	0.0000	2.2005	0.8091	2.1297	3.8306
DISI	1.0000	0.0000	2.2630	0.5302	1.2863	3.6163
DISK	1.0000	0.0000	2.2522	0.4561	1.0878	3.5593
DISL	3.0000	6.9629	2.2486	0.8320	3.8235	3.4815
DISR	2.0000	3.6885	2.2840	0.9252	3.5930	3.6885
DISS	2.0000	3.3889	2.2651	0.5355	1.8394	3.3889
DISV	1.0000	0.0000	2.2931	0.6576	1.6501	3.7142
DITE	1.0000	0.0000	2.1962	0.7645	1.9825	3.7963
DITF	1.0000	0.0000	2.2285	0.9562	2.6574	3.9436
DITG	1.0000	0.0000	2.2124	0.8841	2.3904	3.8883
DITI	1.0000	0.0000	2.1954	0.7497	1.9350	3.7850
DITT	1.0000	0.0000	2.1958	0.6734	1.6976	3.7263
DIVG	1.0000	0.0000	2.2108	1.0878	3.1940	4.0448
DIVI	1.0000	0.0000	2.2035	0.9534	2.6470	3.9415
DIVS	1.0000	0.0000	2.2931	0.6576	1.6501	3.7142
DKAA	1.0000	0.0000	2.1993	0.8176	2.1584	3.8371
DKAC	1.0000	0.0000	2.3512	1.3858	4.7021	4.2739
DKAN	1.0000	0.0000	2.2260	0.5703	1.3974	3.6471
DKAQ	1.0000	0.0000	2.2018	0.8441	2.2492	3.8575
DKCS	1.0000	0.0000	2.4384	1.0571	3.0629	4.0213
DKDD	1.0000	0.0000	2.1935	0.7075	1.8018	3.7525
DKDN	1.0000	0.0000	2.2176	0.5153	1.2455	3.6048
DKFG	1.0000	0.0000	2.2390	1.0927	3.2153	4.0486
DKFT	1.0000	0.0000	2.2333	0.8820	2.3828	3.8867
DKGE	1.0000	0.0000	2.2123	0.9011	2.4516	3.9013
DKGP	2.0000	3.8919	2.2121	1.1899	5.1763	3.8919
DKIK	1.0000	0.0000	2.1955	0.6778	1.7108	3.7297
DKIN	1.0000	0.0000	2.2206	0.5375	1.3062	3.6219
DKIT	1.0000	0.0000	2.1956	0.6756	1.7042	3.7280
DKKA	1.0000	0.0000	2.1987	0.7106	1.8115	3.7549
DKKF	1.0000	0.0000	2.2331	0.8842	2.3906	3.8883
DKKN	1.0000	0.0000	2.2127	0.4634	1.1068	3.5649
DKKQ	1.0000	0.0000	2.2022	0.7371	1.8947	3.7753
DKKS	2.0000	3.5023	2.2404	0.6830	2.4418	3.5023
DKLA	2.0000	3.6771	2.2148	0.9104	3.5153	3.6771
DKLI	1.0000	0.0000	2.2101	0.5765	1.4149	3.6518
DKLL	1.0000	0.0000	2.2077	0.4011	0.9458	3.5170
DKLW	1.0000	0.0000	2.4802	1.5360	5.6606	4.3893
DKNC	1.0000	0.0000	2.3973	1.1385	3.4196	4.0838
DKNE	1.0000	0.0000	2.2229	0.5523	1.3470	3.6332
DKNG	1.0000	0.0000	2.2487	0.6719	1.6929	3.7251
DKNI	1.0000	0.0000	2.2206	0.5375	1.3062	3.6219
DKNK	1.0000	0.0000	2.2127	0.4634	1.1068	3.5649
DKNR	2.0000	3.6941	2.2387	0.9325	3.6312	3.6941
DKNS	1.0000	0.0000	2.2366	0.2417	0.5533	3.3945
DKPG	2.0000	3.8919	2.2121	1.1899	5.1763	3.8919
DKPL	1.0000	0.0000	2.2104	0.5791	1.4222	3.6538
DKPR	1.0000	0.0000	2.2050	0.8485	2.2644	3.8609
DKQN	1.0000	0.0000	2.2312	0.5968	1.4726	3.6675
DKRD	1.0000	0.0000	2.2049	0.8236	2.1790	3.8418
DKRF	1.0000	0.0000	2.2334	1.0523	3.0425	4.0175
DKSA	1.0000	0.0000	2.2591	0.4889	1.1746	3.5845
DKSI	1.0000	0.0000	2.2522	0.4561	1.0878	3.5593
DKSL	1.0000	0.0000	2.2348	0.2807	0.6472	3.4245
DKSP	1.0000	0.0000	2.2527	0.4587	1.0946	3.5613
DKSS	3.0000	6.6638	2.2484	0.6374	2.7545	3.3319
DKST	1.0000	0.0000	2.2401	0.3798	0.8917	3.5006
DKTK	1.0000	0.0000	2.1934	0.6015	1.4858	3.6710
DKVI	1.0000	0.0000	2.2107	0.8793	2.3731	3.8846
DKVL	1.0000	0.0000	2.2341	0.7039	1.7907	3.7497
DKVS	1.0000	0.0000	2.2834	0.5835	1.4345	3.6572
DKWQ	1.0000	0.0000	2.4569	1.7707	7.5108	4.5697
DKYD	1.0000	0.0000	2.2556	1.0328	2.9616	4.0026
DLAC	1.0000	0.0000	2.3867	1.2845	4.1370	4.1960
DLAE	1.0000	0.0000	2.2201	0.6982	1.7733	3.7454
DLAF	1.0000	0.0000	2.2594	0.8899	2.4112	3.8927
DLAI	1.0000	0.0000	2.2185	0.6835	1.7281	3.7341
DLCS	1.0000	0.0000	2.4362	0.9559	2.6563	3.9434
DLDE	1.0000	0.0000	2.2142	0.6432	1.6073	3.7031
DLDG	1.0000	0.0000	2.2365	0.7628	1.9770	3.7950
DLDN	1.0000	0.0000	2.2205	0.4140	0.9787	3.5269
DLDP	1.0000	0.0000	2.2127	0.6310	1.5716	3.6938
DLDQ	1.0000	0.0000	2.2209	0.6878	1.7412	3.7374
DLDS	2.0000	3.4644	2.2439	0.6337	2.2334	3.4644
DLEA	1.0000	0.0000	2.2201	0.6982	1.7733	3.7454
DLEE	1.0000	0.0000	2.2178	0.6802	1.7181	3.7315
DLEL	1.0000	0.0000	2.2195	0.4900	1.1776	3.5854
DLFA	1.0000	0.0000	2.2594	0.8899	2.4112	3.8927
DLFL	1.0000	0.0000	2.2673	0.6817	1.7226	3.7327
DLGN	1.0000	0.0000	2.2557	0.5706	1.3983	3.6473
DLGQ	2.0000	3.8577	2.2447	1.1454	4.8805	3.8577
DLGT	1.0000	0.0000	2.2359	0.7087	1.8056	3.7535
DLIP	1.0000	0.0000	2.2147	0.6533	1.6372	3.7108
DLIS	2.0000	3.4815	2.2486	0.6559	2.3263	3.4815
DLKA	1.0000	0.0000	2.2148	0.6093	1.5085	3.6771
DLKN	1.0000	0.0000	2.2136	0.3621	0.8473	3.4870
DLKQ	1.0000	0.0000	2.2195	0.6359	1.5857	3.6974
DLKR	1.0000	0.0000	2.2265	0.6705	1.6887	3.7241
DLKT	2.0000	3.5932	2.2038	0.8012	2.9747	3.5932
DLLD	1.0000	0.0000	2.2136	0.4530	1.0798	3.5569
DLLE	1.0000	0.0000	2.2195	0.4900	1.1776	3.5854
DLLN	1.0000	0.0000	2.2099	0.2608	0.5993	3.4092
DLLP	1.0000	0.0000	2.2174	0.4779	1.1452	3.5760
DLLS	2.0000	3.3466	2.2258	0.4805	1.6294	3.3466
DLLT	1.0000	0.0000	2.2075	0.3989	0.9402	3.5154
DLLV	1.0000	0.0000	2.2449	0.6026	1.4892	3.6719
DLNK	1.0000	0.0000	2.2136	0.3621	0.8473	3.4870
DLNL	1.0000	0.0000	2.2099	0.2608	0.5993	3.4092
DLNP	4.0000	10.6381	2.2247	1.0409	5.9902	3.5460
DLNQ	1.0000	0.0000	2.2365	0.4956	1.1924	3.5896
DLNT	1.0000	0.0000	2.2134	0.3599	0.8418	3.4854
DLPI	1.0000	0.0000	2.2147	0.6533	1.6372	3.7108
DLPM	2.0000	3.9784	2.3000	1.3024	5.9853	3.9784
DLPS	1.0000	0.0000	2.2491	0.3574	0.8357	3.4835
DLQM	1.0000	0.0000	2.3058	1.0580	3.0667	4.0220
DLRP	1.0000	0.0000	2.2293	0.7472	1.9268	3.7830
DLRS	1.0000	0.0000	2.2722	0.4488	1.0687	3.5537
DLRY	1.0000	0.0000	2.2968	1.0477	3.0234	4.0140
DLSI	1.0000	0.0000	2.2486	0.3548	0.8292	3.4815
DLSK	1.0000	0.0000	2.2348	0.2807	0.6472	3.4245
DLSL	1.0000	0.0000	2.2258	0.1795	0.4060	3.3466
DLSR	1.0000	0.0000	2.2722	0.4488	1.0687	3.5537
DLSS	3.0000	6.5082	2.2340	0.5362	2.2561	3.2541
DLTG	1.0000	0.0000	2.2359	0.7087	1.8056	3.7535
DLTQ	1.0000	0.0000	2.2195	0.6337	1.5793	3.6958
DLVL	1.0000	0.0000	2.2449	0.6026	1.4892	3.6719
DLVQ	1.0000	0.0000	2.2431	0.8374	2.2260	3.8523
DLVR	1.0000	0.0000	2.2489	0.8720	2.3470	3.8789
DLVV	1.0000	0.0000	2.2555	0.9054	2.4674	3.9046
DLWL	1.0000	0.0000	2.4901	1.4347	4.9977	4.3115
DLWV	1.0000	0.0000	2.5072	1.7375	7.2189	4.5442
DLYE	1.0000	0.0000	2.2865	0.9685	2.7051	3.9532
DMDL	1.0000	0.0000	2.2988	0.9765	2.7360	3.9593
DMDR	1.0000	0.0000	2.2604	1.2458	3.9364	4.1663
DMEG	1.0000	0.0000	2.2578	1.3233	4.3461	4.2258
DMEL	1.0000	0.0000	2.3009	1.0135	2.8828	3.9877
DMGV	1.0000	0.0000	2.2520	1.4359	5.0047	4.3123
DMNA	2.0000	3.9716	2.3213	1.2935	5.9186	3.9716
DMNN	1.0000	0.0000	2.3313	0.7453	1.9206	3.7816
DMQY	1.0000	0.0000	2.2819	1.5366	5.6646	4.3898
DMRP	1.0000	0.0000	2.2563	1.2707	4.0643	4.1854
DMRT	1.0000	0.0000	2.2731	1.1917	3.6689	4.1247
DMSI	1.0000	0.0000	2.3641	0.8783	2.3696	3.8838
DMVE	1.0000	0.0000	2.2571	1.3162	4.3077	4.2204
DNAI	1.0000	0.0000	2.2318	0.6445	1.6111	3.7041
DNAL	1.0000	0.0000	2.2307	0.4691	1.1219	3.5693
DNAY	1.0000	0.0000	2.3065	0.9476	2.6246	3.9370
DNCK	1.0000	0.0000	2.3973	1.1385	3.4196	4.0838
DNDA	2.0000	3.6870	2.2294	0.9233	3.5827	3.6870
DNDI	1.0000	0.0000	2.2244	0.5894	1.4514	3.6618
DNDK	1.0000	0.0000	2.2176	0.5153	1.2455	3.6048
DNDL	1.0000	0.0000	2.2205	0.4140	0.9787	3.5269
DNDN	1.0000	0.0000	2.2260	0.3750	0.8796	3.4969
DNDQ	1.0000	0.0000	2.2342	0.6487	1.6237	3.7074
DNDS	2.0000	3.4344	2.2463	0.5946	2.0737	3.4344
DNDT	1.0000	0.0000	2.2175	0.5131	1.2396	3.6031
DNDY	1.0000	0.0000	2.3008	0.8925	2.4207	3.8947
DNED	1.0000	0.0000	2.2265	0.6042	1.4936	3.6731
DNEE	1.0000	0.0000	2.2310	0.6412	1.6013	3.7015
DNEQ	1.0000	0.0000	2.2384	0.6857	1.7349	3.7358
DNES	1.0000	0.0000	2.2547	0.3306	0.7690	3.4628
DNET	1.0000	0.0000	2.2228	0.5501	1.3410	3.6315
DNEV	1.0000	0.0000	2.2532	0.7538	1.9478	3.7881
DNFQ	1.0000	0.0000	2.2808	0.8774	2.3662	3.8831
DNFS	1.0000	0.0000	2.3105	0.5222	1.2644	3.6101
DNFT	1.0000	0.0000	2.2688	0.7417	1.9093	3.7788
DNFY	1.0000	0.0000	2.3449	1.1212	3.3411	4.0705
DNGL	1.0000	0.0000	2.2557	0.5706	1.3983	3.6473
DNGN	1.0000	0.0000	2.2631	0.5316	1.2900	3.6173
DNGT	1.0000	0.0000	2.2487	0.6697	1.6863	3.7235
DNHD	1.0000	0.0000	2.2994	0.8884	2.4057	3.8915
DNHY	1.0000	0.0000	2.3738	1.2137	3.7758	4.1416
DNIA	1.0000	0.0000	2.2318	0.6445	1.6111	3.7041
DNIN	1.0000	0.0000	2.2301	0.3972	0.9358	3.5140
DNIP	1.0000	0.0000	2.2273	0.6142	1.5226	3.6808
DNIS	2.0000	3.4515	2.2512	0.6169	2.1641	3.4515
DNKD	1.0000	0.0000	2.2176	0.5153	1.2455	3.6048
DNKE	1.0000	0.0000	2.2229	0.5523	1.3470	3.6332
DNKI	2.0000	3.6219	2.2206	0.8385	3.1537	3.6219
DNKL	1.0000	0.0000	2.2136	0.3621	0.8473	3.4870
DNKS	1.0000	0.0000	2.2366	0.2417	0.5533	3.3945
DNKV	1.0000	0.0000	2.2469	0.6649	1.6718	3.7197
DNLE	1.0000	0.0000	2.2270	0.4510	1.0744	3.5554
DNLF	1.0000	0.0000	2.2769	0.6426	1.6057	3.7027
DNLG	1.0000	0.0000	2.2557	0.5706	1.3983	3.6473
DNLL	1.0000	0.0000	2.2099	0.2608	0.5993	3.4092
DNLP	1.0000	0.0000	2.2247	0.4388	1.0427	3.5460
DNLQ	1.0000	0.0000	2.2365	0.4956	1.1924	3.5896
DNLS	1.0000	0.0000	2.2259	0.1404	0.3146	3.3167
DNMH	1.0000	0.0000	2.3891	1.2587	4.0020	4.1762
DNML	1.0000	0.0000	2.3230	0.7843	2.0472	3.8115
DNNF	1.0000	0.0000	2.2848	0.6036	1.4920	3.6727
DNNH	1.0000	0.0000	2.3149	0.6962	1.7669	3.7438
DNNK	1.0000	0.0000	2.2183	0.3231	0.7505	3.4570
DNNL	1.0000	0.0000	2.2124	0.2218	0.5060	3.3792
DNNM	1.0000	0.0000	2.3313	0.7453	1.9206	3.7816
DNNQ	1.0000	0.0000	2.2431	0.4565	1.0889	3.5596
DNNS	3.0000	6.5733	2.2254	0.5785	2.4605	3.2867
DNPA	1.0000	0.0000	2.2322	0.6471	1.6187	3.7061
DNPL	1.0000	0.0000	2.2247	0.4388	1.0427	3.5460
DNPP	1.0000	0.0000	2.2277	0.6168	1.5302	3.6828
DNPV	1.0000	0.0000	2.2517	0.7416	1.9090	3.7787
DNPY	1.0000	0.0000	2.3029	0.9173	2.5114	3.9138
DNQK	1.0000	0.0000	2.2312	0.5968	1.4726	3.6675
DNQL	1.0000	0.0000	2.2365	0.4956	1.1924	3.5896
DNQN	1.0000	0.0000	2.2431	0.4565	1.0889	3.5596
DNQY	2.0000	3.9574	2.3105	1.2751	5.7806	3.9574
DNRE	1.0000	0.0000	2.2455	0.7203	1.8418	3.7624
DNRP	1.0000	0.0000	2.2440	0.7082	1.8039	3.7530
DNRY	1.0000	0.0000	2.3169	1.0087	2.8635	3.9840
DNSA	1.0000	0.0000	2.2591	0.3486	0.8137	3.4767
DNSE	1.0000	0.0000	2.2547	0.3306	0.7690	3.4628
DNSI	1.0000	0.0000	2.2512	0.3158	0.7327	3.4515
DNSK	2.0000	3.3945	2.2366	0.5427	1.8676	3.3945
DNSL	2.0000	3.3167	2.2259	0.4415	1.4843	3.3167
DNSN	1.0000	0.0000	2.2254	0.1014	0.2240	3.2867
DNSS	3.0000	6.4482	2.2316	0.4971	2.0726	3.2241
DNTL	1.0000	0.0000	2.2134	0.3599	0.8418	3.4854
DNTR	1.0000	0.0000	2.2387	0.6293	1.5663	3.6924
DNTV	1.0000	0.0000	2.2469	0.6627	1.6653	3.7181
DNVA	1.0000	0.0000	2.2556	0.7718	2.0063	3.8020
DNVH	2.0000	4.0065	2.3229	1.3390	6.2700	4.0065
DNVQ	1.0000	0.0000	2.2599	0.7983	2.0937	3.8223
DNVS	1.0000	0.0000	2.2855	0.4432	1.0540	3.5494
DNYF	1.0000	0.0000	2.3449	1.1212	3.3411	4.0705
DNYT	1.0000	0.0000	2.2991	0.8384	2.2297	3.8532
DPAF	1.0000	0.0000	2.2179	1.0679	3.1084	4.0295
DPAL	1.0000	0.0000	2.2188	0.6861	1.7360	3.7361
DPAQ	1.0000	0.0000	2.1951	0.9208	2.5242	3.9165
DPAT	1.0000	0.0000	2.1978	0.7852	2.0501	3.8122
DPCF	1.0000	0.0000	2.3523	1.6361	6.3918	4.4663
DPCN	1.0000	0.0000	2.4019	1.2153	3.7834	4.1428
DPDF	2.0000	3.9872	2.2208	1.3139	6.0737	3.9872
DPDG	1.0000	0.0000	2.2059	0.9408	2.5990	3.9318
DPDN	1.0000	0.0000	2.2247	0.5920	1.4588	3.6638
DPDP	1.0000	0.0000	2.1921	0.8090	2.1296	3.8306
DPEQ	1.0000	0.0000	2.1948	0.9028	2.4578	3.9026
DPES	1.0000	0.0000	2.2662	0.5476	1.3341	3.6296
DPFN	1.0000	0.0000	2.2730	0.8206	2.1688	3.8395
DPHG	1.0000	0.0000	2.2459	1.2620	4.0193	4.1787
DPIA	1.0000	0.0000	2.1930	0.8615	2.3100	3.8709
DPII	2.0000	3.8457	2.1919	1.1297	4.7794	3.8457
DPIN	2.0000	3.6808	2.2273	0.9153	3.5408	3.6808
DPIS	1.0000	0.0000	2.2634	0.5328	1.2935	3.6183
DPKA	1.0000	0.0000	2.1975	0.7873	2.0573	3.8139
DPKS	2.0000	3.5613	2.2527	0.7597	2.7819	3.5613
DPLE	1.0000	0.0000	2.2164	0.6680	1.6813	3.7222
DPLP	1.0000	0.0000	2.2150	0.6559	1.6449	3.7128
DPLR	1.0000	0.0000	2.2293	0.7472	1.9268	3.7830
DPLY	1.0000	0.0000	2.2855	0.9564	2.6582	3.9438
DPMT	2.0000	4.0545	2.2689	1.4014	6.7811	4.0545
DPMY	1.0000	0.0000	2.2923	1.4798	5.2841	4.3461
DPNK	1.0000	0.0000	2.2210	0.5401	1.3134	3.6238
DPNP	1.0000	0.0000	2.2277	0.6168	1.5302	3.6828
DPPC	1.0000	0.0000	2.3393	1.4323	4.9826	4.3096
DPPK	1.0000	0.0000	2.1954	0.7571	1.9587	3.7907
DPPP	1.0000	0.0000	2.1920	0.8339	2.2140	3.8496
DPPS	1.0000	0.0000	2.2639	0.5354	1.3006	3.6203
DPQS	1.0000	0.0000	2.2759	0.5922	1.4593	3.6639
DPRI	1.0000	0.0000	2.1986	0.9226	2.5309	3.9179
DPRR	1.0000	0.0000	2.2021	1.0165	2.8952	3.9901
DPRY	1.0000	0.0000	2.2435	1.2257	3.8352	4.1508
DPSL	1.0000	0.0000	2.2491	0.3574	0.8357	3.4835
DPSN	1.0000	0.0000	2.2518	0.3184	0.7391	3.4535
DPSP	1.0000	0.0000	2.2639	0.5354	1.3006	3.6203
DPTD	1.0000	0.0000	2.1948	0.7301	1.8726	3.7699
DPTS	2.0000	3.5596	2.2525	0.7576	2.7720	3.5596
DPTY	1.0000	0.0000	2.2552	1.0555	3.0558	4.0200
DPVA	2.0000	3.9688	2.2029	1.2899	5.8909	3.9688
DPVD	1.0000	0.0000	2.2047	0.9338	2.5727	3.9265
DPVH	1.0000	0.0000	2.2451	1.2550	3.9832	4.1733
DPYK	1.0000	0.0000	2.2547	1.0576	3.0650	4.0216
DPYQ	1.0000	0.0000	2.2423	1.1911	3.6658	4.1242
DPYV	1.0000	0.0000	2.2462	1.2591	4.0045	4.1765
DQAG	1.0000	0.0000	2.2033	1.0526	3.0438	4.0178
DQAI	1.0000	0.0000	2.1952	0.9182	2.5146	3.9145
DQAS	1.0000	0.0000	2.2818	0.6224	1.5463	3.6871
DQAW	1.0000	0.0000	2.4409	1.8777	8.5274	4.6519
DQCN	1.0000	0.0000	2.4104	1.2720	4.0712	4.1864
DQCQ	1.0000	0.0000	2.3323	1.5457	5.7284	4.3968
DQDA	1.0000	0.0000	2.1962	0.8960	2.4332	3.8974
DQDD	1.0000	0.0000	2.1960	0.8409	2.2383	3.8551
DQDE	1.0000	0.0000	2.1957	0.8779	2.3682	3.8835
DQDN	1.0000	0.0000	2.2342	0.6487	1.6237	3.7074
DQEI	1.0000	0.0000	2.1948	0.9002	2.4483	3.9006
DQEK	1.0000	0.0000	2.2007	0.8260	2.1871	3.8436
DQEL	1.0000	0.0000	2.2242	0.7248	1.8557	3.7658
DQES	1.0000	0.0000	2.2782	0.6043	1.4941	3.6732
DQFI	1.0000	0.0000	2.2183	1.0918	3.2114	4.0479
DQGD	1.0000	0.0000	2.2069	0.9975	2.8189	3.9754
DQGI	1.0000	0.0000	2.2049	1.0198	2.9083	3.9925
DQGQ	1.0000	0.0000	2.2033	1.0791	3.1563	4.0381
DQGV	1.0000	0.0000	2.2075	1.1471	3.4590	4.0904
DQID	1.0000	0.0000	2.1956	0.8632	2.3159	3.8722
DQIQ	1.0000	0.0000	2.1965	0.9447	2.6138	3.9349
DQIS	1.0000	0.0000	2.2754	0.5896	1.4519	3.6619
DQKQ	1.0000	0.0000	2.2041	0.8706	2.3421	3.8779
DQMG	1.0000	0.0000	2.2531	1.3678	4.5974	4.2601
DQNI	1.0000	0.0000	2.2365	0.6710	1.6902	3.7244
DQNL	1.0000	0.0000	2.2365	0.4956	1.1924	3.5896
DQNM	1.0000	0.0000	2.3253	1.0190	2.9053	3.9920
DQNN	2.0000	3.5596	2.2431	0.7576	2.7720	3.5596
DQNQ	1.0000	0.0000	2.2455	0.7303	1.8731	3.7700
DQNS	2.0000	3.4971	2.2660	0.6762	2.4126	3.4971
DQPN	1.0000	0.0000	2.2369	0.6736	1.6980	3.7264
DQPQ	1.0000	0.0000	2.1964	0.9473	2.6237	3.9368
DQPV	1.0000	0.0000	2.2037	1.0154	2.8904	3.9891
DQQI	1.0000	0.0000	2.1965	0.9447	2.6138	3.9349
DQQL	1.0000	0.0000	2.2301	0.7693	1.9982	3.8000
DQQS	1.0000	0.0000	2.2876	0.6489	1.6242	3.7075
DQQW	1.0000	0.0000	2.4401	1.9042	8.7986	4.6723
DQRI	1.0000	0.0000	2.1996	0.9793	2.7471	3.9615
DQSG	1.0000	0.0000	2.3070	0.7239	1.8531	3.7652
DQSI	1.0000	0.0000	2.2754	0.5896	1.4519	3.6619
DQSP	2.0000	3.6639	2.2759	0.8932	3.4268	3.6639
DQSR	1.0000	0.0000	2.2960	0.6835	1.7282	3.7341
DQSS	2.0000	3.4345	2.2812	0.5948	2.0743	3.4345
DQTV	1.0000	0.0000	2.2140	0.9364	2.5826	3.9285
DQVL	1.0000	0.0000	2.2431	0.8374	2.2260	3.8523
DQVN	1.0000	0.0000	2.2599	0.7983	2.0937	3.8223
DQVQ	1.0000	0.0000	2.2024	1.0721	3.1263	4.0327
DQVV	1.0000	0.0000	2.2067	1.1401	3.4269	4.0850
DQYV	1.0000	0.0000	2.2403	1.3159	4.3056	4.2201
DRAN	1.0000	0.0000	2.2480	0.7384	1.8988	3.7763
DRAQ	1.0000	0.0000	2.1985	1.0122	2.8775	3.9867
DRCV	1.0000	0.0000	2.3316	1.6484	6.4872	4.4757
DRDL	1.0000	0.0000	2.2275	0.7224	1.8482	3.7640
DREE	1.0000	0.0000	2.1981	0.9495	2.6321	3.9385
DREH	1.0000	0.0000	2.2409	1.2337	3.8753	4.1570
DRFN	1.0000	0.0000	2.2872	0.9120	2.4916	3.9097
DRGP	1.0000	0.0000	2.2070	1.0570	3.0622	4.0211
DRGT	1.0000	0.0000	2.2190	0.9781	2.7421	3.9605
DRHQ	1.0000	0.0000	2.2375	1.2783	4.1042	4.1912
DRIK	1.0000	0.0000	2.2050	0.8459	2.2554	3.8589
DRIS	1.0000	0.0000	2.2840	0.6242	1.5515	3.6885
DRLD	1.0000	0.0000	2.2275	0.7224	1.8482	3.7640
DRLF	1.0000	0.0000	2.2683	0.9510	2.6377	3.9397
DRLN	1.0000	0.0000	2.2449	0.5302	1.2861	3.6162
DRLS	2.0000	3.5537	2.2722	0.7498	2.7368	3.5537
DRLT	2.0000	3.7224	2.2265	0.9693	3.8298	3.7224
DRLY	1.0000	0.0000	2.2968	1.0477	3.0234	4.0140
DRMA	1.0000	0.0000	2.2528	1.3009	4.2244	4.2086
DRMV	1.0000	0.0000	2.2513	1.3954	4.7591	4.2813
DRNL	1.0000	0.0000	2.2449	0.5302	1.2861	3.6162
DRNN	1.0000	0.0000	2.2519	0.4912	1.1806	3.5862
DRNP	1.0000	0.0000	2.2440	0.7082	1.8039	3.7530
DRNQ	1.0000	0.0000	2.2523	0.7649	1.9838	3.7966
DRPN	1.0000	0.0000	2.2440	0.7082	1.8039	3.7530
DRRS	1.0000	0.0000	2.3044	0.7181	1.8349	3.7607
DRSG	1.0000	0.0000	2.3153	0.7586	1.9633	3.7918
DRSW	1.0000	0.0000	2.5715	1.5836	5.9988	4.4259
DRTA	1.0000	0.0000	2.2066	0.8765	2.3632	3.8824
DRTH	1.0000	0.0000	2.2584	1.1426	3.4385	4.0870
DRYP	1.0000	0.0000	2.2435	1.2257	3.8352	4.1508
DRYQ	1.0000	0.0000	2.2386	1.2824	4.1261	4.1944
DRYS	1.0000	0.0000	2.3691	0.9273	2.5483	3.9215
DSAD	2.0000	3.6244	2.2657	0.8419	3.1701	3.6244
DSAK	1.0000	0.0000	2.2591	0.4889	1.1746	3.5845
DSAL	1.0000	0.0000	2.2561	0.3877	0.9116	3.5067
DSAS	1.0000	0.0000	2.2738	0.2673	0.6147	3.4141
DSAV	1.0000	0.0000	2.2993	0.6904	1.7493	3.7394
DSCA	1.0000	0.0000	2.4560	1.1641	3.5378	4.1035
DSCK	1.0000	0.0000	2.4384	1.0571	3.0629	4.0213
DSCL	1.0000	0.0000	2.4362	0.9559	2.6563	3.9434
DSCT	1.0000	0.0000	2.4382	1.0550	3.0537	4.0196
DSDF	1.0000	0.0000	2.3133	0.7144	1.8234	3.7578
DSDL	2.0000	3.4644	2.2439	0.6337	2.2334	3.4644
DSDN	1.0000	0.0000	2.2463	0.2936	0.6784	3.4344
DSDP	2.0000	3.6012	2.2596	0.8117	3.0241	3.6012
DSDS	2.0000	3.3718	2.2597	0.5132	1.7537	3.3718
DSEE	1.0000	0.0000	2.2686	0.5598	1.3679	3.6390
DSEH	1.0000	0.0000	2.3499	0.8440	2.2488	3.8574
DSEM	1.0000	0.0000	2.3667	0.8931	2.4226	3.8951
DSEN	1.0000	0.0000	2.2547	0.3306	0.7690	3.4628
DSFL	1.0000	0.0000	2.3065	0.5613	1.3721	3.6401
DSFV	1.0000	0.0000	2.3459	0.8640	2.3189	3.8728
DSGK	1.0000	0.0000	2.2854	0.5905	1.4544	3.6626
DSGL	1.0000	0.0000	2.2840	0.4892	1.1754	3.5847
DSGP	2.0000	3.7216	2.2955	0.9682	3.8240	3.7216
DSGQ	1.0000	0.0000	2.3070	0.7239	1.8531	3.7652
DSGT	1.0000	0.0000	2.2852	0.5883	1.4482	3.6609
DSHY	1.0000	0.0000	2.4343	1.1323	3.3914	4.0790
DSII	1.0000	0.0000	2.2630	0.5302	1.2863	3.6163
DSIK	1.0000	0.0000	2.2522	0.4561	1.0878	3.5593
DSIL	2.0000	3.4815	2.2486	0.6559	2.3263	3.4815
DSIS	1.0000	0.0000	2.2651	0.2344	0.5360	3.3889
DSKA	1.0000	0.0000	2.2591	0.4889	1.1746	3.5845
DSKD	1.0000	0.0000	2.2481	0.4339	1.0299	3.5422
DSKE	1.0000	0.0000	2.2552	0.4709	1.1266	3.5706
DSKI	1.0000	0.0000	2.2522	0.4561	1.0878	3.5593
DSKM	1.0000	0.0000	2.3546	0.8042	2.1132	3.8268
DSKN	1.0000	0.0000	2.2366	0.2417	0.5533	3.3945
DSLA	2.0000	3.5067	2.2561	0.6887	2.4664	3.5067
DSLD	1.0000	0.0000	2.2439	0.3326	0.7741	3.4644
DSLG	1.0000	0.0000	2.2840	0.4892	1.1754	3.5847
DSLI	1.0000	0.0000	2.2486	0.3548	0.8292	3.4815
DSLM	1.0000	0.0000	2.3539	0.7029	1.7876	3.7490
DSLN	1.0000	0.0000	2.2259	0.1404	0.3146	3.3167
DSLP	1.0000	0.0000	2.2491	0.3574	0.8357	3.4835
DSLQ	1.0000	0.0000	2.2628	0.4142	0.9791	3.5271
DSLS	3.0000	6.5082	2.2340	0.5362	2.2561	3.2541
DSLT	2.0000	3.4228	2.2345	0.5796	2.0131	3.4228
DSLV	1.0000	0.0000	2.2819	0.4822	1.1567	3.5794
DSNN	3.0000	6.5733	2.2254	0.5785	2.4605	3.2867
DSNP	1.0000	0.0000	2.2518	0.3184	0.7391	3.4535
DSPI	1.0000	0.0000	2.2634	0.5328	1.2935	3.6183
DSPN	1.0000	0.0000	2.2518	0.3184	0.7391	3.4535
DSPV	1.0000	0.0000	2.2935	0.6602	1.6579	3.7162
DSQE	1.0000	0.0000	2.2782	0.6043	1.4941	3.6732
DSQK	1.0000	0.0000	2.2653	0.5154	1.2460	3.6049
DSQM	1.0000	0.0000	2.3761	0.9376	2.5871	3.9294
DSQN	1.0000	0.0000	2.2660	0.3751	0.8800	3.4971
DSRK	1.0000	0.0000	2.2741	0.5500	1.3409	3.6315
DSRL	1.0000	0.0000	2.2722	0.4488	1.0687	3.5537
DSRN	1.0000	0.0000	2.2757	0.4098	0.9678	3.5237
DSRS	1.0000	0.0000	2.2914	0.3284	0.7636	3.4611
DSRT	1.0000	0.0000	2.2740	0.5479	1.3348	3.6298
DSRV	1.0000	0.0000	2.3134	0.7516	1.9408	3.7864
DSSA	3.0000	6.8283	2.2738	0.7444	3.3218	3.4141
DSSD	1.0000	0.0000	2.2597	0.2122	0.4832	3.3718
DSSE	2.0000	3.4003	2.2689	0.5502	1.8970	3.4003
DSSH	1.0000	0.0000	2.3589	0.5334	1.2950	3.6187
DSSI	1.0000	0.0000	2.2651	0.2344	0.5360	3.3889
DSSM	1.0000	0.0000	2.3756	0.5825	1.4318	3.6564
DSSP	1.0000	0.0000	2.2658	0.2370	0.5422	3.3909
DSSR	1.0000	0.0000	2.2914	0.3284	0.7636	3.4611
DSSS	1.0000	0.0000	2.2337	-0.0614	-0.1515	3.1615
DSST	2.0000	3.3302	2.2480	0.4591	1.5497	3.3302
DSSV	2.0000	3.4868	2.3018	0.6628	2.3557	3.4868
DSSW	1.0000	0.0000	2.5430	1.1939	3.6793	4.1264
DSTL	2.0000	3.4228	2.2345	0.5796	2.0131	3.4228
DSTP	1.0000	0.0000	2.2525	0.4565	1.0889	3.5596
DSTQ	2.0000	3.6032	2.2651	0.8143	3.0367	3.6032
DSTT	1.0000	0.0000	2.2399	0.3776	0.8862	3.4990
DSTV	1.0000	0.0000	2.2832	0.5813	1.4284	3.6555
DSVQ	1.0000	0.0000	2.3050	0.7169	1.8312	3.7598
DSWS	1.0000	0.0000	2.5430	1.1939	3.6793	4.1264
DSYD	1.0000	0.0000	2.3452	0.8111	2.1366	3.8322
DSYT	1.0000	0.0000	2.3391	0.7570	1.9584	3.7906
DSYV	1.0000	0.0000	2.3782	0.9607	2.6749	3.9472
DTAA	1.0000	0.0000	2.1996	0.8154	2.1510	3.8354
DTAD	1.0000	0.0000	2.1972	0.7603	1.9691	3.7931
DTAN	1.0000	0.0000	2.2260	0.5681	1.3913	3.6454
DTCL	1.0000	0.0000	2.3825	1.1754	3.5908	4.1121
DTDE	1.0000	0.0000	2.1956	0.7423	1.9111	3.7793
DTDL	2.0000	3.6331	2.2075	0.8532	3.2255	3.6331
DTDQ	1.0000	0.0000	2.2002	0.7868	2.0556	3.8135
DTEI	1.0000	0.0000	2.1962	0.7645	1.9825	3.7963
DTEL	1.0000	0.0000	2.2121	0.5891	1.4505	3.6615
DTES	1.0000	0.0000	2.2550	0.4687	1.1209	3.5690
DTFK	1.0000	0.0000	2.2333	0.8820	2.3828	3.8867
DTFN	2.0000	3.7788	2.2688	1.0428	4.2465	3.7788
DTGQ	1.0000	0.0000	2.2153	0.9434	2.6090	3.9339
DTGT	1.0000	0.0000	2.2163	0.8078	2.1254	3.8296
DTHK	1.0000	0.0000	2.2598	0.9746	2.7285	3.9578
DTHP	1.0000	0.0000	2.2540	1.0513	3.0384	4.0168
DTHT	1.0000	0.0000	2.2601	0.9724	2.7200	3.9561
DTHV	1.0000	0.0000	2.2627	1.1761	3.5941	4.1127
DTIA	1.0000	0.0000	2.1977	0.7826	2.0415	3.8102
DTID	1.0000	0.0000	2.1946	0.7275	1.8644	3.7679
DTIN	1.0000	0.0000	2.2205	0.5353	1.3002	3.6202
DTKC	1.0000	0.0000	2.3579	1.2766	4.0955	4.1900
DTKS	1.0000	0.0000	2.2401	0.3798	0.8917	3.5006
DTLC	1.0000	0.0000	2.3825	1.1754	3.5908	4.1121
DTLG	1.0000	0.0000	2.2359	0.7087	1.8056	3.7535
DTLN	3.0000	6.9707	2.2134	0.8370	3.8536	3.4854
DTLP	2.0000	3.6522	2.2104	0.8780	3.3494	3.6522
DTMF	1.0000	0.0000	2.2920	1.3042	4.2423	4.2112
DTMP	1.0000	0.0000	2.2689	1.1004	3.2490	4.0545
DTPA	1.0000	0.0000	2.1978	0.7852	2.0501	3.8122
DTPG	1.0000	0.0000	2.2125	0.8867	2.3997	3.8903
DTPL	1.0000	0.0000	2.2104	0.5769	1.4161	3.6522
DTPN	1.0000	0.0000	2.2209	0.5379	1.3074	3.6222
DTPS	1.0000	0.0000	2.2525	0.4565	1.0889	3.5596
DTQN	1.0000	0.0000	2.2311	0.5946	1.4663	3.6658
DTRV	1.0000	0.0000	2.2178	0.9710	2.7148	3.9551
DTSD	1.0000	0.0000	2.2478	0.4317	1.0243	3.5405
DTSK	1.0000	0.0000	2.2401	0.3798	0.8917	3.5006
DTSS	2.0000	3.3302	2.2480	0.4591	1.5497	3.3302
DTTE	1.0000	0.0000	2.1971	0.6882	1.7424	3.7377
DTTY	1.0000	0.0000	2.2614	0.9765	2.7361	3.9593
DTVQ	1.0000	0.0000	2.2140	0.9364	2.5826	3.9285
DTYG	1.0000	0.0000	2.2649	1.1872	3.6472	4.1212
DTYN	1.0000	0.0000	2.2991	0.8384	2.2297	3.8532
DVCD	1.0000	0.0000	2.3456	1.5322	5.6347	4.3864
DVDF	1.0000	0.0000	2.2266	1.1376	3.4155	4.0831
DVDP	1.0000	0.0000	2.2047	0.9338	2.5727	3.9265
DVFY	1.0000	0.0000	2.2473	1.4629	5.1752	4.3332
DVHK	1.0000	0.0000	2.2620	1.1782	3.6044	4.1143
DVIC	1.0000	0.0000	2.3411	1.5545	5.7896	4.4035
DVKT	1.0000	0.0000	2.2145	0.8030	2.1092	3.8259
DVLG	1.0000	0.0000	2.2570	0.9124	2.4931	3.9100
DVLI	1.0000	0.0000	2.2363	0.7780	2.0266	3.8067
DVLP	1.0000	0.0000	2.2365	0.7806	2.0351	3.8087
DVNK	1.0000	0.0000	2.2469	0.6649	1.6718	3.7197
DVNS	1.0000	0.0000	2.2855	0.4432	1.0540	3.5494
DVPS	1.0000	0.0000	2.2935	0.6602	1.6579	3.7162
DVQT	1.0000	0.0000	2.2140	0.9364	2.5826	3.9285
DVRT	1.0000	0.0000	2.2178	0.9710	2.7148	3.9551
DVSE	1.0000	0.0000	2.2957	0.6724	1.6944	3.7255
DVSI	1.0000	0.0000	2.2931	0.6576	1.6501	3.7142
DVTY	1.0000	0.0000	2.2639	1.1802	3.6138	4.1159
DVVI	1.0000	0.0000	2.2099	1.0808	3.1637	4.0394
DWKL	1.0000	0.0000	2.4802	1.5360	5.6606	4.3893
DWLS	1.0000	0.0000	2.5270	1.3143	4.2971	4.2189
DWNT	1.0000	0.0000	2.4939	1.4948	5.3821	4.3576
DWRS	1.0000	0.0000	2.5715	1.5836	5.9988	4.4259
DYAQ	1.0000	0.0000	2.2396	1.2213	3.8134	4.1475
DYCN	1.0000	0.0000	2.4802	1.5158	5.5224	4.3738
DYDA	1.0000	0.0000	2.2453	1.1398	3.4253	4.0848
DYDD	1.0000	0.0000	2.2483	1.0847	3.1807	4.0425
DYEN	1.0000	0.0000	2.3042	0.9295	2.5566	3.9232
DYFT	2.0000	4.1766	2.2786	1.5603	8.2461	4.1766
DYKL	1.0000	0.0000	2.2846	0.8796	2.3743	3.8848
DYKS	1.0000	0.0000	2.3393	0.7592	1.9654	3.7923
DYKT	1.0000	0.0000	2.2611	0.9787	2.7447	3.9610
DYLQ	1.0000	0.0000	2.2914	1.0131	2.8813	3.9874
DYNG	2.0000	4.0151	2.3258	1.3501	6.3589	4.0151
DYNP	1.0000	0.0000	2.3029	0.9173	2.5114	3.9138
DYPN	2.0000	3.9138	2.3029	1.2184	5.3723	3.9138
DYQN	1.0000	0.0000	2.3105	0.9741	2.7266	3.9574
DYQT	1.0000	0.0000	2.2566	1.1122	3.3010	4.0636
DYRL	1.0000	0.0000	2.2968	1.0477	3.0234	4.0140
DYSK	1.0000	0.0000	2.3393	0.7592	1.9654	3.7923
DYSQ	1.0000	0.0000	2.3606	0.8927	2.4212	3.8949
DYTG	1.0000	0.0000	2.2649	1.1872	3.6472	4.1212
DYTR	1.0000	0.0000	2.2596	1.1468	3.4575	4.0902
DYVS	1.0000	0.0000	2.3782	0.9607	2.6749	3.9472
EAAS	1.0000	0.0000	2.2821	0.6329	1.5769	3.6952
EADL	1.0000	0.0000	2.2201	0.6982	1.7733	3.7454
EADN	1.0000	0.0000	2.2338	0.6592	1.6549	3.7154
EAED	1.0000	0.0000	2.1931	0.8884	2.4058	3.8916
EAEL	1.0000	0.0000	2.2231	0.7352	1.8887	3.7738
EAES	1.0000	0.0000	2.2785	0.6148	1.5243	3.6813
EAFI	1.0000	0.0000	2.2143	1.1023	3.2572	4.0560
EAFS	1.0000	0.0000	2.3286	0.8065	2.1209	3.8286
EAGS	1.0000	0.0000	2.3071	0.7344	1.8862	3.7732
EAHE	1.0000	0.0000	2.2352	1.2096	3.7556	4.1384
EAHS	2.0000	3.8997	2.3592	1.2000	5.2454	3.8997
EAIG	1.0000	0.0000	2.2012	1.0302	2.9511	4.0006
EAIV	1.0000	0.0000	2.2002	1.0232	2.9224	3.9952
EAKS	1.0000	0.0000	2.2660	0.5259	1.2745	3.6129
EALD	1.0000	0.0000	2.2201	0.6982	1.7733	3.7454
EALQ	1.0000	0.0000	2.2289	0.7798	2.0324	3.8081
EALR	1.0000	0.0000	2.2348	0.8144	2.1477	3.8347
EALS	1.0000	0.0000	2.2639	0.4247	1.0061	3.5351
EAML	1.0000	0.0000	2.3038	1.0685	3.1111	4.0300
EANA	1.0000	0.0000	2.2404	0.7143	1.8229	3.7577
EANH	1.0000	0.0000	2.3079	0.9804	2.7513	3.9623
EANL	1.0000	0.0000	2.2370	0.5060	1.2206	3.5977
EANP	1.0000	0.0000	2.2363	0.6840	1.7298	3.7345
EANQ	1.0000	0.0000	2.2447	0.7408	1.9063	3.7781
EANV	1.0000	0.0000	2.2589	0.8088	2.1288	3.8304
EAPN	1.0000	0.0000	2.2363	0.6840	1.7298	3.7345
EAPQ	1.0000	0.0000	2.1932	0.9578	2.6637	3.9449
EAPS	1.0000	0.0000	2.2763	0.6027	1.4893	3.6719
EAQL	2.0000	3.8081	2.2289	1.0808	4.4744	3.8081
EAQN	1.0000	0.0000	2.2447	0.7408	1.9063	3.7781
EAQY	1.0000	0.0000	2.2333	1.2583	4.0002	4.1759
EARM	1.0000	0.0000	2.2453	1.3379	4.4273	4.2370
EARS	1.0000	0.0000	2.2962	0.6940	1.7602	3.7421
EASC	1.0000	0.0000	2.4625	1.2011	3.7141	4.1319
EASF	1.0000	0.0000	2.3286	0.8065	2.1209	3.8286
EASQ	1.0000	0.0000	2.2879	0.6594	1.6554	3.7155
EASS	1.0000	0.0000	2.2830	0.3042	0.7044	3.4426
EAST	1.0000	0.0000	2.2658	0.5237	1.2685	3.6113
EATA	1.0000	0.0000	2.1999	0.8524	2.2780	3.8639
EATI	2.0000	3.8386	2.1985	1.1206	4.7214	3.8386
EATT	1.0000	0.0000	2.2011	0.7432	1.9141	3.7800
EAVH	1.0000	0.0000	2.2333	1.3222	4.3403	4.2250
EAVN	1.0000	0.0000	2.2589	0.8088	2.1288	3.8304
EAVS	1.0000	0.0000	2.3051	0.7274	1.8641	3.7678
EAVT	2.0000	3.9365	2.2113	1.2479	5.5822	3.9365
EAYK	1.0000	0.0000	2.2526	1.1248	3.3576	4.0733
EAYY	1.0000	0.0000	2.2627	1.5021	5.4306	4.3633
ECCE	1.0000	0.0000	2.4580	2.0799	10.8167	4.8073
ECEA	1.0000	0.0000	2.3303	1.5117	5.4947	4.3706
ECEM	1.0000	0.0000	2.3720	1.8269	8.0296	4.6129
ECEN	1.0000	0.0000	2.4067	1.2644	4.0317	4.1806
ECLC	1.0000	0.0000	2.5641	1.8897	8.6495	4.6612
ECLQ	1.0000	0.0000	2.3913	1.3480	4.4842	4.2448
ECNV	1.0000	0.0000	2.4273	1.3770	4.6508	4.2671
ECQN	1.0000	0.0000	2.4131	1.3090	4.2681	4.2148
ECSG	1.0000	0.0000	2.4896	1.3026	4.2338	4.2099
ECTT	1.0000	0.0000	2.3587	1.3114	4.2814	4.2167
ECVH	1.0000	0.0000	2.3371	1.8904	8.6566	4.6617
ECVT	1.0000	0.0000	2.3560	1.5151	5.5180	4.3733
EDAP	1.0000	0.0000	2.1930	0.8762	2.3622	3.8822
EDDE	1.0000	0.0000	2.1928	0.8334	2.2122	3.8493
EDDI	1.0000	0.0000	2.1924	0.8186	2.1619	3.8379
EDDN	1.0000	0.0000	2.2265	0.6042	1.4936	3.6731
EDDQ	1.0000	0.0000	2.1957	0.8779	2.3682	3.8835
EDDR	1.0000	0.0000	2.1996	0.9125	2.4937	3.9101
EDDS	2.0000	3.6105	2.2620	0.8238	3.0824	3.6105
EDDT	1.0000	0.0000	2.1956	0.7423	1.9111	3.7793
EDEC	1.0000	0.0000	2.3373	1.4566	5.1349	4.3283
EDEE	1.0000	0.0000	2.1925	0.8703	2.3413	3.8777
EDEF	1.0000	0.0000	2.2176	1.0620	3.0834	4.0250
EDEI	1.0000	0.0000	2.1924	0.8556	2.2893	3.8663
EDEN	1.0000	0.0000	2.2310	0.6412	1.6013	3.7015
EDEQ	1.0000	0.0000	2.1947	0.9149	2.5024	3.9119
EDFE	1.0000	0.0000	2.2176	1.0620	3.0834	4.0250
EDFG	1.0000	0.0000	2.2223	1.1816	3.6204	4.1169
EDGL	1.0000	0.0000	2.2392	0.7998	2.0986	3.8235
EDGT	1.0000	0.0000	2.2127	0.8989	2.4437	3.8996
EDID	1.0000	0.0000	2.1924	0.8186	2.1619	3.8379
EDIM	1.0000	0.0000	2.2566	1.1889	3.6552	4.1225
EDIT	1.0000	0.0000	2.1962	0.7645	1.9825	3.7963
EDLE	1.0000	0.0000	2.2178	0.6802	1.7181	3.7315
EDLK	1.0000	0.0000	2.2121	0.5913	1.4567	3.6632
EDLY	1.0000	0.0000	2.2865	0.9685	2.7051	3.9532
EDNI	1.0000	0.0000	2.2290	0.6264	1.5580	3.6902
EDNK	1.0000	0.0000	2.2229	0.5523	1.3470	3.6332
EDNL	1.0000	0.0000	2.2270	0.4510	1.0744	3.5554
EDPI	1.0000	0.0000	2.1922	0.8434	2.2469	3.8570
EDPP	1.0000	0.0000	2.1922	0.8460	2.2559	3.8590
EDPR	2.0000	3.9292	2.1983	1.2384	5.5137	3.9292
EDQD	1.0000	0.0000	2.1957	0.8779	2.3682	3.8835
EDQN	1.0000	0.0000	2.2384	0.6857	1.7349	3.7358
EDQS	1.0000	0.0000	2.2782	0.6043	1.4941	3.6732
EDRI	1.0000	0.0000	2.1984	0.9348	2.5763	3.9272
EDRL	2.0000	3.7924	2.2305	1.0604	4.3511	3.7924
EDRP	1.0000	0.0000	2.1983	0.9374	2.5861	3.9292
EDRY	1.0000	0.0000	2.2420	1.2379	3.8961	4.1602
EDSD	1.0000	0.0000	2.2620	0.5228	1.2659	3.6105
EDSN	2.0000	3.4628	2.2547	0.6316	2.2249	3.4628
EDSR	1.0000	0.0000	2.2867	0.6389	1.5948	3.6998
EDSS	1.0000	0.0000	2.2689	0.2492	0.5713	3.4003
EDST	1.0000	0.0000	2.2550	0.4687	1.1209	3.5690
EDTH	1.0000	0.0000	2.2539	1.0635	3.0896	4.0261
EDVP	1.0000	0.0000	2.2030	0.9708	2.7138	3.9549
EDYR	1.0000	0.0000	2.2420	1.2379	3.8961	4.1602
EDYS	1.0000	0.0000	2.3513	0.8481	2.2632	3.8606
EEAF	1.0000	0.0000	2.2129	1.1170	3.3227	4.0673
EEAL	1.0000	0.0000	2.2231	0.7352	1.8887	3.7738
EEAS	1.0000	0.0000	2.2785	0.6148	1.5243	3.6813
EEAT	1.0000	0.0000	2.1989	0.8343	2.2155	3.8500
EEDD	1.0000	0.0000	2.1928	0.8334	2.2122	3.8493
EEDE	1.0000	0.0000	2.1925	0.8703	2.3413	3.8777
EEDF	1.0000	0.0000	2.2176	1.0620	3.0834	4.0250
EEDI	1.0000	0.0000	2.1924	0.8556	2.2893	3.8663
EEDQ	1.0000	0.0000	2.1947	0.9149	2.5024	3.9119
EEDY	1.0000	0.0000	2.2423	1.1587	3.5125	4.0993
EEFF	1.0000	0.0000	2.2258	1.2906	4.1694	4.2007
EEFG	1.0000	0.0000	2.2159	1.2186	3.7998	4.1454
EEFP	1.0000	0.0000	2.2149	1.0868	3.1897	4.0441
EEGS	1.0000	0.0000	2.3036	0.7164	1.8294	3.7593
EEHH	1.0000	0.0000	2.2648	1.4757	5.2575	4.3430
EEIY	1.0000	0.0000	2.2393	1.1809	3.6171	4.1164
EEKA	1.0000	0.0000	2.1986	0.8365	2.2230	3.8517
EEKF	1.0000	0.0000	2.2269	1.0101	2.8691	3.9851
EELI	1.0000	0.0000	2.2195	0.7024	1.7861	3.7486
EELS	1.0000	0.0000	2.2597	0.4066	0.9597	3.5212
EENA	1.0000	0.0000	2.2378	0.6962	1.7670	3.7438
EENG	1.0000	0.0000	2.2583	0.7978	2.0918	3.8219
EENL	1.0000	0.0000	2.2334	0.4880	1.1721	3.5838
EENS	1.0000	0.0000	2.2629	0.3676	0.8610	3.4912
EEPP	1.0000	0.0000	2.1916	0.8830	2.3864	3.8874
EEQF	1.0000	0.0000	2.2123	1.1435	3.4426	4.0877
EEQK	2.0000	3.8720	2.2009	1.1640	5.0027	3.8720
EEQV	1.0000	0.0000	2.1992	1.0645	3.0940	4.0269
EERI	1.0000	0.0000	2.1964	0.9717	2.7175	3.9556
EERK	1.0000	0.0000	2.2051	0.8976	2.4391	3.8986
EERN	1.0000	0.0000	2.2491	0.7573	1.9593	3.7908
EERQ	1.0000	0.0000	2.1956	1.0311	2.9545	4.0012
EESA	3.0000	7.3626	2.2785	1.0919	5.5633	3.6813
EESG	1.0000	0.0000	2.3036	0.7164	1.8294	3.7593
EESL	2.0000	3.5212	2.2597	0.7076	2.5487	3.5212
EESN	1.0000	0.0000	2.2629	0.3676	0.8610	3.4912
EESR	1.0000	0.0000	2.2928	0.6759	1.7052	3.7283
EESS	1.0000	0.0000	2.2781	0.2862	0.6604	3.4287
EEST	1.0000	0.0000	2.2619	0.5057	1.2195	3.5974
EESY	1.0000	0.0000	2.3572	0.8851	2.3939	3.8890
EETK	1.0000	0.0000	2.1992	0.7273	1.8638	3.7678
EETT	1.0000	0.0000	2.1994	0.7252	1.8570	3.7661
EEVK	1.0000	0.0000	2.2104	0.9310	2.5623	3.9243
EEVL	1.0000	0.0000	2.2398	0.8298	2.1999	3.8465
EFAK	1.0000	0.0000	2.2270	1.0281	2.9425	3.9990
EFDH	1.0000	0.0000	2.2546	1.3462	4.4740	4.2434
EFDK	1.0000	0.0000	2.2282	0.9731	2.7227	3.9567
EFFH	1.0000	0.0000	2.2362	1.5748	5.9348	4.4192
EFGN	1.0000	0.0000	2.2981	0.9894	2.7867	3.9692
EFHR	1.0000	0.0000	2.2347	1.4624	5.1715	4.3327
EFHV	1.0000	0.0000	2.2332	1.4958	5.3887	4.3584
EFIT	1.0000	0.0000	2.2276	0.9931	2.8014	3.9721
EFKL	2.0000	3.8389	2.2583	1.1209	4.7237	3.8389
EFKN	1.0000	0.0000	2.2731	0.7809	2.0360	3.8089
EFKP	1.0000	0.0000	2.2271	0.9979	2.8204	3.9757
EFLV	1.0000	0.0000	2.2753	1.0214	2.9150	3.9938
EFNE	1.0000	0.0000	2.2775	0.8698	2.3393	3.8773
EFNK	1.0000	0.0000	2.2731	0.7809	2.0360	3.8089
EFNN	2.0000	3.7011	2.2914	0.9416	3.6800	3.7011
EFNQ	1.0000	0.0000	2.2834	0.9144	2.5004	3.9115
EFNS	1.0000	0.0000	2.3187	0.5592	1.3664	3.6385
EFPQ	1.0000	0.0000	2.2136	1.1314	3.3872	4.0783
EFPS	1.0000	0.0000	2.3232	0.7762	2.0207	3.8054
EFQL	1.0000	0.0000	2.2640	0.9534	2.6468	3.9415
EFQM	1.0000	0.0000	2.2506	1.4768	5.2646	4.3439
EFRD	1.0000	0.0000	2.2186	1.1412	3.4317	4.0858
EFSA	1.0000	0.0000	2.3286	0.8065	2.1209	3.8286
EFSD	2.0000	3.7863	2.3194	1.0524	4.3037	3.7863
EFSK	1.0000	0.0000	2.3139	0.6995	1.7771	3.7464
EFSV	1.0000	0.0000	2.3511	0.9010	2.4514	3.9013
EFTP	1.0000	0.0000	2.2275	0.9957	2.8117	3.9741
EFVD	1.0000	0.0000	2.2215	1.1746	3.5871	4.1115
EFYN	1.0000	0.0000	2.3462	1.1581	3.5100	4.0989
EFYP	1.0000	0.0000	2.2493	1.3752	4.6400	4.2657
EFYQ	1.0000	0.0000	2.2392	1.4319	4.9801	4.3093
EGAP	1.0000	0.0000	2.2010	1.0328	2.9618	4.0026
EGAR	1.0000	0.0000	2.2001	1.1242	3.3547	4.0728
EGDL	1.0000	0.0000	2.2392	0.7998	2.0986	3.8235
EGDN	1.0000	0.0000	2.2549	0.7608	1.9704	3.7935
EGEN	1.0000	0.0000	2.2583	0.7978	2.0918	3.8219
EGFS	1.0000	0.0000	2.3531	0.9080	2.4770	3.9066
EGGG	1.0000	0.0000	2.2027	1.2662	4.0408	4.1819
EGGV	1.0000	0.0000	2.2022	1.2592	4.0046	4.1765
EGHF	1.0000	0.0000	2.2331	1.5028	5.4353	4.3638
EGHL	1.0000	0.0000	2.3034	1.1210	3.3403	4.0703
EGHN	1.0000	0.0000	2.3262	1.0820	3.1687	4.0403
EGHQ	1.0000	0.0000	2.2307	1.3557	4.5280	4.2507
EGHV	1.0000	0.0000	2.2280	1.4237	4.9300	4.3030
EGLE	1.0000	0.0000	2.2414	0.8368	2.2240	3.8519
EGLI	2.0000	3.8405	2.2403	1.1230	4.7370	3.8405
EGMM	1.0000	0.0000	2.2704	1.6935	6.8489	4.5104
EGMN	1.0000	0.0000	2.3424	1.1310	3.3857	4.0781
EGNE	1.0000	0.0000	2.2583	0.7978	2.0918	3.8219
EGNF	1.0000	0.0000	2.2981	0.9894	2.7867	3.9692
EGNL	2.0000	3.6757	2.2617	0.9086	3.5062	3.6757
EGNN	1.0000	0.0000	2.2697	0.5686	1.3925	3.6457
EGNV	1.0000	0.0000	2.2779	0.9104	2.4856	3.9084
EGNW	1.0000	0.0000	2.5337	1.7424	7.2618	4.5480
EGNY	1.0000	0.0000	2.3276	1.0861	3.1866	4.0435
EGPK	1.0000	0.0000	2.2116	0.9259	2.5430	3.9204
EGSD	1.0000	0.0000	2.2977	0.6794	1.7156	3.7309
EGSI	1.0000	0.0000	2.3011	0.7016	1.7836	3.7480
EGSK	1.0000	0.0000	2.2920	0.6275	1.5611	3.6910
EGSQ	1.0000	0.0000	2.3126	0.7609	1.9709	3.7936
EGSS	1.0000	0.0000	2.3133	0.4058	0.9576	3.5206
EGSV	1.0000	0.0000	2.3296	0.8290	2.1972	3.8459
EGTE	1.0000	0.0000	2.2121	0.9359	2.5804	3.9280
EGVK	1.0000	0.0000	2.2209	1.0506	3.0356	4.0163
EGVP	1.0000	0.0000	2.2057	1.1274	3.3691	4.0753
EGYA	1.0000	0.0000	2.2349	1.3333	4.4021	4.2336
EGYR	1.0000	0.0000	2.2295	1.3945	4.7534	4.2805
EHDA	1.0000	0.0000	2.2403	1.1726	3.5778	4.1100
EHDS	1.0000	0.0000	2.3499	0.8440	2.2488	3.8574
EHDT	1.0000	0.0000	2.2539	1.0635	3.0896	4.0261
EHGK	1.0000	0.0000	2.2590	1.2222	3.8179	4.1482
EHHT	1.0000	0.0000	2.2951	1.3847	4.6955	4.2730
EHKK	1.0000	0.0000	2.2598	1.0137	2.8838	3.9879
EHKS	1.0000	0.0000	2.3445	0.7921	2.0728	3.8175
EHLP	1.0000	0.0000	2.2860	0.9892	2.7859	3.9690
EHPD	1.0000	0.0000	2.2420	1.1424	3.4373	4.0868
EHPG	1.0000	0.0000	2.2388	1.2990	4.2141	4.2071
EHPI	1.0000	0.0000	2.2392	1.1646	3.5402	4.1039
EHRY	1.0000	0.0000	2.2520	1.5591	5.8221	4.4070
EHSD	1.0000	0.0000	2.3499	0.8440	2.2488	3.8574
EHSE	2.0000	3.8858	2.3558	1.1820	5.1226	3.8858
EHYG	1.0000	0.0000	2.2491	1.5995	6.1151	4.4381
EHYQ	2.0000	4.3804	2.2567	1.8255	11.3365	4.3804
EIAL	1.0000	0.0000	2.2217	0.7205	1.8423	3.7625
EIAP	1.0000	0.0000	2.1921	0.8985	2.4422	3.8993
EIDD	1.0000	0.0000	2.1924	0.8186	2.1619	3.8379
EIDG	1.0000	0.0000	2.2043	0.9752	2.7309	3.9583
EIDS	1.0000	0.0000	2.2658	0.5450	1.3269	3.6276
EIEL	1.0000	0.0000	2.2195	0.7024	1.7861	3.7486
EIEP	1.0000	0.0000	2.1917	0.8804	2.3771	3.8854
EIHE	1.0000	0.0000	2.2381	1.1768	3.5974	4.1132
EIHR	1.0000	0.0000	2.2366	1.2560	3.9881	4.1741
EIIS	1.0000	0.0000	2.2695	0.5672	1.3888	3.6447
EIIT	1.0000	0.0000	2.1966	0.7867	2.0552	3.8134
EIKN	1.0000	0.0000	2.2258	0.5745	1.4091	3.6503
EILD	1.0000	0.0000	2.2161	0.6654	1.6735	3.7202
EILF	1.0000	0.0000	2.2585	0.8941	2.4262	3.8959
EILI	1.0000	0.0000	2.2180	0.6876	1.7408	3.7373
EILQ	1.0000	0.0000	2.2256	0.7470	1.9261	3.7829
EILS	1.0000	0.0000	2.2564	0.3918	0.9222	3.5099
EIMD	1.0000	0.0000	2.2566	1.1889	3.6552	4.1225
EINA	1.0000	0.0000	2.2360	0.6814	1.7219	3.7325
EINS	2.0000	3.4799	2.2595	0.6538	2.3177	3.4799
EINV	1.0000	0.0000	2.2550	0.7760	2.0199	3.8052
EIPR	1.0000	0.0000	2.1968	0.9596	2.6706	3.9463
EIQV	1.0000	0.0000	2.2004	1.0497	3.0319	4.0156
EIRI	1.0000	0.0000	2.1969	0.9570	2.6606	3.9443
EIRS	1.0000	0.0000	2.2902	0.6612	1.6608	3.7169
EISH	1.0000	0.0000	2.3532	0.8662	2.3266	3.8745
EISK	1.0000	0.0000	2.2592	0.4931	1.1857	3.5877
EISN	1.0000	0.0000	2.2595	0.3528	0.8241	3.4799
EITF	1.0000	0.0000	2.2276	0.9931	2.8014	3.9721
EITL	1.0000	0.0000	2.2144	0.6113	1.5142	3.6786
EITQ	1.0000	0.0000	2.2009	0.8461	2.2561	3.8590
EITT	1.0000	0.0000	2.1983	0.7104	1.8109	3.7548
EITY	1.0000	0.0000	2.2538	1.0898	3.2028	4.0464
EIVN	1.0000	0.0000	2.2550	0.7760	2.0199	3.8052
EIVQ	1.0000	0.0000	2.2004	1.0497	3.0319	4.0156
EIWE	1.0000	0.0000	2.4399	1.8373	8.1290	4.6209
EIYH	1.0000	0.0000	2.2696	1.4651	5.1891	4.3348
EIYK	1.0000	0.0000	2.2533	1.0920	3.2123	4.0481
EIYL	1.0000	0.0000	2.2872	0.9908	2.7920	3.9702
EKAD	1.0000	0.0000	2.1981	0.7995	2.0976	3.8232
EKAN	1.0000	0.0000	2.2310	0.6073	1.5026	3.6755
EKAQ	1.0000	0.0000	2.2017	0.8811	2.3794	3.8859
EKAS	1.0000	0.0000	2.2660	0.5259	1.2745	3.6129
EKDA	1.0000	0.0000	2.1981	0.7995	2.0976	3.8232
EKDI	1.0000	0.0000	2.1960	0.7667	1.9896	3.7980
EKDP	1.0000	0.0000	2.1961	0.7693	1.9980	3.8000
EKDT	1.0000	0.0000	2.1969	0.6904	1.7491	3.7393
EKDV	1.0000	0.0000	2.2110	0.8940	2.4262	3.8959
EKDY	2.0000	4.0310	2.2546	1.3708	6.5263	4.0310
EKEG	1.0000	0.0000	2.2116	0.9380	2.5886	3.9297
EKEN	1.0000	0.0000	2.2280	0.5892	1.4509	3.6616
EKEQ	1.0000	0.0000	2.2009	0.8630	2.3153	3.8720
EKFL	1.0000	0.0000	2.2583	0.8199	2.1663	3.8389
EKFV	1.0000	0.0000	2.2346	1.1227	3.3479	4.0716
EKGN	1.0000	0.0000	2.2532	0.7088	1.8060	3.7536
EKGT	1.0000	0.0000	2.2172	0.8470	2.2592	3.8597
EKHP	1.0000	0.0000	2.2519	1.0905	3.2056	4.0469
EKHQ	1.0000	0.0000	2.2521	1.1472	3.4593	4.0905
EKIP	1.0000	0.0000	2.1965	0.7915	2.0710	3.8171
EKKL	1.0000	0.0000	2.2090	0.5394	1.3114	3.6233
EKKV	1.0000	0.0000	2.2154	0.8421	2.2424	3.8560
EKLG	1.0000	0.0000	2.2393	0.7479	1.9290	3.7836
EKLN	1.0000	0.0000	2.2205	0.3991	0.9406	3.5155
EKMS	1.0000	0.0000	2.3613	0.8411	2.2391	3.8552
EKNA	2.0000	3.6755	2.2310	0.9083	3.5047	3.6755
EKNQ	1.0000	0.0000	2.2360	0.6338	1.5797	3.6959
EKNS	1.0000	0.0000	2.2451	0.2787	0.6422	3.4229
EKNT	1.0000	0.0000	2.2184	0.4982	1.1993	3.5916
EKPW	1.0000	0.0000	2.4532	1.7510	7.3360	4.5545
EKRS	1.0000	0.0000	2.2808	0.5870	1.4446	3.6599
EKRV	1.0000	0.0000	2.2154	1.0102	2.8697	3.9852
EKSP	1.0000	0.0000	2.2597	0.4957	1.1927	3.5897
EKSS	1.0000	0.0000	2.2578	0.1973	0.4479	3.3603
EKST	1.0000	0.0000	2.2476	0.4168	0.9858	3.5291
EKTL	1.0000	0.0000	2.2089	0.5372	1.3054	3.6216
EKTW	1.0000	0.0000	2.4600	1.6720	6.6745	4.4939
EKVS	1.0000	0.0000	2.2900	0.6205	1.5407	3.6856
EKVT	1.0000	0.0000	2.2157	0.8399	2.2349	3.8543
EKYV	1.0000	0.0000	2.2592	1.2194	3.8038	4.1460
ELAK	1.0000	0.0000	2.2189	0.6463	1.6166	3.7055
ELAP	2.0000	3.7645	2.2219	1.0241	4.1379	3.7645
ELAS	1.0000	0.0000	2.2639	0.4247	1.0061	3.5351
ELDN	1.0000	0.0000	2.2270	0.4510	1.0744	3.5554
ELDR	2.0000	3.7924	2.2305	1.0604	4.3511	3.7924
ELDS	2.0000	3.4928	2.2519	0.6706	2.3889	3.4928
ELDT	1.0000	0.0000	2.2121	0.5891	1.4505	3.6615
ELFA	1.0000	0.0000	2.2610	0.9269	2.5468	3.9211
ELFG	1.0000	0.0000	2.2767	1.0284	2.9436	3.9992
ELFK	1.0000	0.0000	2.2583	0.8199	2.1663	3.8389
ELGI	1.0000	0.0000	2.2403	0.8220	2.1735	3.8405
ELHH	1.0000	0.0000	2.3472	1.2856	4.1426	4.1968
ELHS	1.0000	0.0000	2.3451	0.6908	1.7504	3.7397
ELHV	1.0000	0.0000	2.3020	1.1140	3.3090	4.0649
ELIA	1.0000	0.0000	2.2217	0.7205	1.8423	3.7625
ELIF	1.0000	0.0000	2.2585	0.8941	2.4262	3.8959
ELIK	2.0000	3.6803	2.2144	0.9145	3.5370	3.6803
ELIR	1.0000	0.0000	2.2318	0.7816	2.0383	3.8095
ELIS	1.0000	0.0000	2.2564	0.3918	0.9222	3.5099
ELKN	1.0000	0.0000	2.2205	0.3991	0.9406	3.5155
ELLK	1.0000	0.0000	2.2141	0.4381	1.0408	3.5455
ELLL	3.0000	6.9353	2.2136	0.8140	3.7174	3.4676
ELLS	1.0000	0.0000	2.2345	0.2164	0.4933	3.3751
[truncated: 11,413 more rows]
