# Supplementary material for: Evaluating deterministic motif significance measures in protein databases
Source: Algorithms Mol Biol. 2007 Dec 24;2:16. doi: 10.1186/1748-7188-2-16 (PMC2254621; doi:10.1186/1748-7188-2-16)
Supplement: Additional File 2 — Scripts and Datasets. This file contains the sequence datasets (synthetic and real) and the evaluated motifs. This data is separated according to the tables where it is presented and discussed. It also contains script programs (in perl language) developed for this work. [file 1748-7188-2-16-S2.zip › Scripts_and_Datasets/datasets/Table 4/5%/Motifs/score_MRKMVTAG_s5_mlen_8_planted_syn_len300_num50.txt]

Motif	Supp	IG	Pratt	LogOdds	Zscore	Info
AAADPQSN	1.0000	0.0000	1.2625	5.4960	553.3352	7.4331
AAAQEYFT	1.0000	0.0000	1.2336	6.4893	1736.3294	8.1965
AADETKHL	1.0000	0.0000	1.2428	5.9138	895.1182	7.7542
AADLLNTN	1.0000	0.0000	1.2266	5.0718	339.5326	7.1070
AADPQSNI	1.0000	0.0000	1.2597	5.4620	532.0960	7.4070
AAEQHMEA	1.0000	0.0000	1.2382	6.7075	2232.0510	8.3642
AAFPLEQL	1.0000	0.0000	1.2428	5.8835	864.4578	7.7309
AAHALWMT	1.0000	0.0000	1.4052	7.3268	4553.9803	8.8403
AAHDSRVS	1.0000	0.0000	1.3389	5.8318	814.4874	7.6912
AAHSKPTW	1.0000	0.0000	1.4160	6.7553	2358.4666	8.4010
AAIDNFYD	1.0000	0.0000	1.2694	6.1947	1236.8375	7.9701
AAIQVNWL	1.0000	0.0000	1.3705	6.6923	2193.3976	8.3526
AAKDSLAK	1.0000	0.0000	1.2447	5.3297	456.9109	7.3053
AAKGRDVS	1.0000	0.0000	1.2746	5.8875	868.4557	7.7340
AAKIYWED	1.0000	0.0000	1.3465	7.1314	3636.3649	8.6901
AAKPPVLT	1.0000	0.0000	1.2189	5.7491	740.4826	7.6276
AALSAVSH	1.0000	0.0000	1.3314	5.6273	643.6082	7.5340
AALSSFDK	1.0000	0.0000	1.2895	5.2786	430.7940	7.2660
AANETNDQ	1.0000	0.0000	1.2357	5.4876	547.9713	7.4266
AANGVHML	1.0000	0.0000	1.3201	6.4503	1660.0514	8.1666
AAPIYLRA	1.0000	0.0000	1.2445	6.2096	1258.3186	7.9816
AAPSYPDN	1.0000	0.0000	1.2966	5.7241	719.4675	7.6084
AAPYSGWG	1.0000	0.0000	1.4405	7.1818	3853.5020	8.7288
AAQDKPGI	1.0000	0.0000	1.2034	6.0311	1024.5698	7.8444
AAQEYFTS	1.0000	0.0000	1.3098	6.1574	1184.8326	7.9414
AARLQHSP	1.0000	0.0000	1.3016	5.9218	903.3994	7.7604
AASFTSAF	1.0000	0.0000	1.3270	5.7119	709.4199	7.5990
AASNIDKN	1.0000	0.0000	1.2502	5.1150	356.8344	7.1402
AASRGQSK	1.0000	0.0000	1.3016	5.5464	586.3773	7.4718
AATERLWW	1.0000	0.0000	1.4778	7.7250	7202.4872	9.1463
AATLYNIS	1.0000	0.0000	1.2926	5.4924	551.0301	7.4303
AATNPLLF	1.0000	0.0000	1.2510	5.5199	568.7836	7.4515
AATQFPDR	1.0000	0.0000	1.2132	6.1962	1239.0752	7.9713
AAVPTDEL	1.0000	0.0000	1.2183	5.8145	798.4290	7.6779
ACANDTLN	1.0000	0.0000	1.3163	5.8387	820.9807	7.6965
ACATTTNS	1.0000	0.0000	1.3314	5.7962	781.7771	7.6638
ACIPDDSE	1.0000	0.0000	1.3284	6.1784	1213.8559	7.9576
ACISYQKE	1.0000	0.0000	1.3719	6.5149	1788.1421	8.2162
ACLFLKNG	1.0000	0.0000	1.3478	6.2119	1261.6472	7.9833
ACLSRTLA	1.0000	0.0000	1.3435	5.9119	893.1044	7.7527
ACNPIQDH	1.0000	0.0000	1.3298	6.6240	2027.5671	8.3001
ACNSTVQN	1.0000	0.0000	1.3595	5.8786	859.5756	7.7272
ACQDPSPP	1.0000	0.0000	1.3324	6.2476	1314.6046	8.0108
ACQFMIFG	1.0000	0.0000	1.2855	7.4410	5193.8843	8.9281
ACQTISKS	1.0000	0.0000	1.3571	5.8088	793.1408	7.6735
ACRTMKDE	1.0000	0.0000	1.3083	6.7787	2422.9294	8.4190
ACTSSDSI	1.0000	0.0000	1.3620	5.5055	559.3791	7.4403
ADAMANED	1.0000	0.0000	1.2579	6.0705	1072.0167	7.8746
ADANATII	1.0000	0.0000	1.2195	5.6580	666.7621	7.5576
ADAPLNDQ	1.0000	0.0000	1.2286	5.5662	599.9019	7.4870
ADAVATTM	1.0000	0.0000	1.2384	6.2582	1330.6129	8.0189
ADDCDRGT	1.0000	0.0000	1.2785	6.5769	1920.5860	8.2639
ADEGGPSI	1.0000	0.0000	1.2689	5.8710	852.0202	7.7213
ADEKGNNA	1.0000	0.0000	1.2443	5.5662	599.8836	7.4870
ADEKNSDS	1.0000	0.0000	1.2595	4.9919	309.6942	7.0456
ADEMLVSK	1.0000	0.0000	1.3028	5.8193	802.8427	7.6816
ADETKHLS	1.0000	0.0000	1.2804	5.5819	610.8081	7.4991
ADEYGRSQ	1.0000	0.0000	1.3035	6.1934	1234.9721	7.9691
ADFFYHRQ	1.0000	0.0000	1.2428	7.0527	3321.3359	8.6296
ADFKRTIR	1.0000	0.0000	1.2199	6.1200	1134.9617	7.9127
ADFLSLAG	1.0000	0.0000	1.2883	5.6135	633.4795	7.5234
ADGFAKTT	1.0000	0.0000	1.2241	6.0266	1019.2326	7.8409
ADGQSRDQ	1.0000	0.0000	1.2693	5.8922	873.1291	7.7376
ADHFKNQV	1.0000	0.0000	1.2778	6.2772	1360.0886	8.0335
ADKIKTKE	1.0000	0.0000	1.1986	5.6006	624.1417	7.5135
ADKLAPSR	1.0000	0.0000	1.2549	5.4674	535.3720	7.4111
ADKNIDMD	1.0000	0.0000	1.2549	5.8842	865.0803	7.7314
ADKPLNPF	1.0000	0.0000	1.2442	5.6384	651.9192	7.5425
ADLDPDGQ	1.0000	0.0000	1.2182	5.8535	835.1190	7.7079
ADLLNTNM	1.0000	0.0000	1.2709	5.3784	483.2577	7.3427
ADLRYLKR	1.0000	0.0000	1.2650	5.9611	945.2521	7.7906
ADLSLCAS	1.0000	0.0000	1.3499	5.5729	604.5485	7.4922
ADLTQLYE	1.0000	0.0000	1.2563	5.8508	832.5258	7.7058
ADNDLKRQ	1.0000	0.0000	1.2320	5.5455	585.7637	7.4711
ADNDQAGV	1.0000	0.0000	1.2376	5.9864	973.1327	7.8100
ADNLPSQD	1.0000	0.0000	1.2528	5.2343	409.3586	7.2319
ADNNQSGI	1.0000	0.0000	1.2739	5.3434	464.1642	7.3158
ADNNSDKS	1.0000	0.0000	1.2483	4.7592	236.8965	6.8667
ADNQNVRQ	1.0000	0.0000	1.2565	5.7790	766.4743	7.6506
ADNSSPPV	1.0000	0.0000	1.2826	5.2023	394.5531	7.2073
ADPQSNIL	1.0000	0.0000	1.2547	5.2581	420.7583	7.2502
ADPTYGDI	1.0000	0.0000	1.2310	6.2289	1286.5306	7.9964
ADQAELLK	1.0000	0.0000	1.2215	5.5737	605.1058	7.4928
ADQETENL	1.0000	0.0000	1.2280	5.5164	566.4645	7.4487
ADQISTFQ	1.0000	0.0000	1.2723	5.8222	805.5270	7.6838
ADQSGSLN	1.0000	0.0000	1.2813	5.0879	345.8655	7.1194
ADRLYNTV	1.0000	0.0000	1.2775	5.9475	930.5456	7.7801
ADRMANND	1.0000	0.0000	1.2821	5.8962	877.1283	7.7407
ADSLGRVE	1.0000	0.0000	1.2816	5.7781	765.6160	7.6499
ADSLQIQA	1.0000	0.0000	1.2582	5.5548	592.0974	7.4783
ADSQERDL	1.0000	0.0000	1.2597	5.5543	591.7492	7.4779
ADSTVNSE	1.0000	0.0000	1.2775	5.1371	366.0145	7.1572
ADTADEML	1.0000	0.0000	1.2475	6.0036	992.5472	7.8232
ADTGTSYE	1.0000	0.0000	1.2930	5.8947	875.6587	7.7395
ADTHKLLV	1.0000	0.0000	1.2595	5.8121	796.1690	7.6760
ADTIDCGG	1.0000	0.0000	1.2801	6.6412	2068.0150	8.3133
ADTPGSNN	1.0000	0.0000	1.2634	5.2177	401.6207	7.2191
ADVKTSLL	1.0000	0.0000	1.2494	5.2131	399.4951	7.2156
ADVNKRRT	1.0000	0.0000	1.2379	5.8234	806.6715	7.6847
ADYNGLPQ	1.0000	0.0000	1.2756	6.0013	990.0180	7.8215
AEAFSIRK	1.0000	0.0000	1.2760	5.8832	864.1023	7.7307
AECCEERQ	1.0000	0.0000	1.3248	7.3047	4439.2521	8.8232
AECENQGP	1.0000	0.0000	1.3072	6.5205	1799.7380	8.2205
AEDEQSLS	1.0000	0.0000	1.2739	5.2082	397.2428	7.2118
AEDSNNEK	1.0000	0.0000	1.2508	5.1218	359.6389	7.1454
AEDSSAQK	1.0000	0.0000	1.2755	5.3176	450.6021	7.2960
AEDYRLFT	1.0000	0.0000	1.2630	6.2645	1340.3591	8.0237
AEETTLSK	1.0000	0.0000	1.2397	5.2498	416.7255	7.2438
AEFSDLLP	1.0000	0.0000	1.2727	5.4722	538.3696	7.4148
AEGHVPKE	1.0000	0.0000	1.2287	6.4299	1621.4634	8.1509
AEKMSPKE	1.0000	0.0000	1.2876	5.8420	824.1096	7.6990
AEKNACRT	1.0000	0.0000	1.3060	6.2837	1370.2561	8.0385
AEKSPSKR	1.0000	0.0000	1.2741	5.2755	429.2843	7.2636
AEKSSSKV	1.0000	0.0000	1.2847	5.0026	313.5059	7.0538
AELFGTDP	1.0000	0.0000	1.2357	5.9976	985.7634	7.8186
AELHSECT	1.0000	0.0000	1.3749	6.2971	1391.6965	8.0488
AELLKTSP	1.0000	0.0000	1.2395	5.1399	367.2215	7.1594
AELLYMEI	1.0000	0.0000	1.2938	6.2555	1326.5599	8.0168
AELSETLE	1.0000	0.0000	1.2475	5.2496	416.6562	7.2437
AEMLLHHH	1.0000	0.0000	1.3515	6.8258	2557.7831	8.4552
AENALKTI	1.0000	0.0000	1.2238	5.4243	509.4726	7.3780
AENKDLPI	1.0000	0.0000	1.2228	5.4469	522.9136	7.3953
AENLTNSQ	1.0000	0.0000	1.2502	5.0096	316.0461	7.0592
AENNSMMI	1.0000	0.0000	1.3543	5.8805	861.4044	7.7286
AEPEQRNQ	1.0000	0.0000	1.2286	5.9386	921.0562	7.7733
AEPGISNP	1.0000	0.0000	1.2696	5.5548	592.0431	7.4782
AEPKLTST	1.0000	0.0000	1.2384	5.2345	409.4688	7.2321
AEPYNNAW	1.0000	0.0000	1.4072	6.8097	2510.9753	8.4428
AEQHMEAD	1.0000	0.0000	1.2425	6.6496	2088.2246	8.3198
AEQKLPGQ	1.0000	0.0000	1.2226	5.9270	908.8066	7.7643
AERKTFAK	1.0000	0.0000	1.2205	6.0318	1025.3100	7.8449
AESGETVL	1.0000	0.0000	1.2738	5.6545	664.1119	7.5549
AESGLKII	1.0000	0.0000	1.2599	5.5129	564.1658	7.4460
AESQNRNG	1.0000	0.0000	1.2879	5.4801	543.2892	7.4209
AETLSMRQ	1.0000	0.0000	1.3049	5.8673	848.4441	7.7185
AETNKQFI	1.0000	0.0000	1.2406	5.8225	805.8106	7.6840
AETTAKHN	1.0000	0.0000	1.2529	5.8199	803.3945	7.6820
AETTRPTT	1.0000	0.0000	1.2052	5.7182	714.6232	7.6039
AEVFMTPD	1.0000	0.0000	1.2437	6.4978	1753.4078	8.2031
AFANCAIL	1.0000	0.0000	1.3317	6.3910	1550.5690	8.1210
AFEMSNKS	1.0000	0.0000	1.3441	5.5870	614.4407	7.5030
AFFVEAYK	1.0000	0.0000	1.2425	6.7304	2291.8890	8.3819
AFHIFGKD	1.0000	0.0000	1.2473	6.6511	2091.7760	8.3209
AFHSSIKV	1.0000	0.0000	1.3504	5.8620	843.2484	7.7144
AFIESISK	1.0000	0.0000	1.2954	5.4588	530.1004	7.4044
AFKAPEES	1.0000	0.0000	1.2703	5.8163	800.0237	7.6792
AFKESTYF	1.0000	0.0000	1.3259	6.2006	1245.2939	7.9746
AFKSSTPY	1.0000	0.0000	1.3338	5.6806	684.3413	7.5750
AFMVDKAC	1.0000	0.0000	1.3081	7.1045	3525.7208	8.6694
AFNLLDEP	1.0000	0.0000	1.2512	5.5578	594.1354	7.4806
AFPLEQLK	1.0000	0.0000	1.2414	5.7755	763.3516	7.6479
AFPVFDID	1.0000	0.0000	1.2209	6.3951	1557.8304	8.1241
AFQNHPPS	1.0000	0.0000	1.3225	5.9648	949.2900	7.7934
AFSDPDPE	1.0000	0.0000	1.2666	5.7933	779.1818	7.6616
AFSIRKSS	1.0000	0.0000	1.3148	5.2329	408.7073	7.2308
AFSPFDHN	1.0000	0.0000	1.3406	6.0871	1092.7840	7.8874
AFSPSMGE	1.0000	0.0000	1.3646	6.0114	1001.5342	7.8292
AFTTSNSG	1.0000	0.0000	1.3017	5.2822	432.6105	7.2688
AFVNLLTV	1.0000	0.0000	1.2721	5.7259	721.0086	7.6098
AFYANTSA	1.0000	0.0000	1.3220	5.9031	884.1482	7.7460
AFYDNSIQ	1.0000	0.0000	1.3225	5.9421	924.7510	7.7759
AGESHQNF	1.0000	0.0000	1.3363	6.1078	1119.1305	7.9033
AGGVKSIL	1.0000	0.0000	1.2843	5.7479	739.4537	7.6267
AGIALPFS	1.0000	0.0000	1.2876	5.8124	796.5072	7.6763
AGISQNSL	1.0000	0.0000	1.2837	5.1117	355.4972	7.1377
AGKKLSLV	1.0000	0.0000	1.2668	5.3711	479.1910	7.3370
AGKKWIKM	1.0000	0.0000	1.3673	7.1138	3563.3948	8.6765
AGKSEKRS	1.0000	0.0000	1.2898	5.4032	497.2766	7.3618
AGLGEYAC	1.0000	0.0000	1.3234	6.9611	2988.9979	8.5592
AGLIGDNA	1.0000	0.0000	1.2486	5.7951	780.7743	7.6630
AGLKRNTY	1.0000	0.0000	1.2789	5.9076	888.7659	7.7495
AGNLQPLS	1.0000	0.0000	1.2681	5.2449	414.4055	7.2401
AGNNVSRK	1.0000	0.0000	1.2900	5.4527	526.4206	7.3998
AGNRDHNA	1.0000	0.0000	1.2880	6.0133	1003.7733	7.8307
AGNTKGSR	1.0000	0.0000	1.2841	5.6000	623.7079	7.5130
AGPHTKTK	1.0000	0.0000	1.2391	6.0418	1037.2307	7.8526
AGPNSDDT	1.0000	0.0000	1.2609	5.4062	498.9539	7.3640
AGPPMPMP	1.0000	0.0000	1.2507	6.7361	2306.9129	8.3862
AGPRATTL	1.0000	0.0000	1.2254	5.8454	827.3187	7.7016
AGQLNPQL	1.0000	0.0000	1.2497	5.5984	622.5329	7.5118
AGRNSNEK	1.0000	0.0000	1.2775	5.3506	468.0056	7.3213
AGSGNNIS	1.0000	0.0000	1.2966	5.1466	370.0719	7.1645
AGSTCDTS	1.0000	0.0000	1.3657	5.8609	842.2479	7.7136
AGSTSVNK	1.0000	0.0000	1.2887	5.1993	393.2148	7.2050
AGTYSIMY	1.0000	0.0000	1.3723	6.6265	2033.4523	8.3020
AGVQVTTI	1.0000	0.0000	1.2163	6.1844	1222.2269	7.9621
AGVSANDE	1.0000	0.0000	1.2827	5.6772	681.6539	7.5723
AGYLITLS	1.0000	0.0000	1.3002	5.6337	648.3564	7.5389
AHAERKTF	1.0000	0.0000	1.2411	6.4068	1579.0331	8.1332
AHALWMTS	1.0000	0.0000	1.4726	6.9949	3107.5361	8.5851
AHDLCSRL	1.0000	0.0000	1.3851	6.2304	1288.7146	7.9975
AHDSRVSQ	1.0000	0.0000	1.3412	5.8533	834.9200	7.7077
AHEMYKHS	1.0000	0.0000	1.3948	6.8050	2497.3349	8.4392
AHFSMISI	1.0000	0.0000	1.3897	6.1540	1180.2928	7.9388
AHGLSKLK	1.0000	0.0000	1.2942	5.5495	588.4964	7.4742
AHGNTSKN	1.0000	0.0000	1.3024	5.4634	532.9301	7.4080
AHGVFFNI	1.0000	0.0000	1.2900	6.6592	2111.4120	8.3271
AHHGRGFE	1.0000	0.0000	1.2287	7.0889	3462.8978	8.6574
AHHLFILS	1.0000	0.0000	1.3537	6.0726	1074.6610	7.8762
AHILVANP	1.0000	0.0000	1.2718	5.9820	968.2225	7.8066
AHITSTAE	1.0000	0.0000	1.2820	5.8083	792.7660	7.6731
AHKSPHIK	1.0000	0.0000	1.3161	6.0627	1062.4868	7.8686
AHLDFLKA	1.0000	0.0000	1.2723	6.0056	994.9056	7.8248
AHMLSLDD	1.0000	0.0000	1.3316	5.8577	839.0734	7.7110
AHQEPLFR	1.0000	0.0000	1.2563	6.4130	1590.1945	8.1379
AHQVDSGP	1.0000	0.0000	1.3042	6.1968	1239.8895	7.9717
AHRIGSEN	1.0000	0.0000	1.3166	5.9380	920.3658	7.7728
AHSKPTWP	1.0000	0.0000	1.4139	6.7265	2281.3996	8.3788
AHSMTIMT	1.0000	0.0000	1.3661	6.4351	1631.3064	8.1549
AHSQGFVI	1.0000	0.0000	1.3224	6.4223	1607.4389	8.1451
AHSRQKFI	1.0000	0.0000	1.3117	6.1853	1223.6069	7.9629
AHSYVNKS	1.0000	0.0000	1.3690	5.7553	745.7615	7.6323
AHWTWGKE	1.0000	0.0000	1.4849	8.1283	11458.5029	9.4563
AHYHANNA	1.0000	0.0000	1.3443	6.4593	1677.3887	8.1735
AIAMSVQQ	1.0000	0.0000	1.3049	6.2118	1261.4064	7.9832
AIAPNPST	1.0000	0.0000	1.2529	5.3602	473.2203	7.3287
AIAPVESY	1.0000	0.0000	1.2957	6.0981	1106.6803	7.8958
AICNRDEM	1.0000	0.0000	1.3386	6.7158	2253.4894	8.3706
AICQANTD	1.0000	0.0000	1.3010	6.2765	1359.0091	8.0330
AICQEPIS	1.0000	0.0000	1.3338	6.2816	1367.0464	8.0369
AIDNFYDS	1.0000	0.0000	1.3166	5.8627	843.9901	7.7149
AIEATIKC	1.0000	0.0000	1.2728	6.4035	1573.0512	8.1306
AIENCSAY	1.0000	0.0000	1.3878	6.3550	1487.6136	8.0933
AIESVEQN	1.0000	0.0000	1.2739	5.6101	631.0005	7.5208
AIFPRNIY	1.0000	0.0000	1.2720	6.3060	1405.9596	8.0556
AIFYLQES	1.0000	0.0000	1.3173	6.0288	1021.8017	7.8426
AIGRGHNN	1.0000	0.0000	1.2976	6.1360	1156.0818	7.9250
AIGTELQI	1.0000	0.0000	1.2206	5.8650	846.2479	7.7167
AIGTKTIR	1.0000	0.0000	1.2114	5.9021	883.1659	7.7452
AIILLTYN	1.0000	0.0000	1.2644	5.5864	614.0391	7.5026
AIKKKILI	1.0000	0.0000	1.2070	5.5095	561.9796	7.4434
AIKKTQIR	1.0000	0.0000	1.2052	5.8261	809.1404	7.6868
AIKSQTPR	1.0000	0.0000	1.2534	5.6073	628.9807	7.5186
AILFADVK	1.0000	0.0000	1.2350	5.9971	985.1571	7.8182
AILFATKT	1.0000	0.0000	1.2292	5.7477	739.3008	7.6265
AILISYLP	1.0000	0.0000	1.2895	5.5813	610.4180	7.4986
AILSVAPH	1.0000	0.0000	1.3011	5.8964	877.3451	7.7408
AILVLSIS	1.0000	0.0000	1.2736	5.0884	346.0584	7.1197
AIMRPDKS	1.0000	0.0000	1.2932	5.9439	926.6383	7.7773
AINSQKAS	1.0000	0.0000	1.2723	5.1088	354.2823	7.1354
AIPGADGQ	1.0000	0.0000	1.2024	6.2380	1300.1241	8.0034
AIPGHYML	1.0000	0.0000	1.3027	6.8236	2551.4923	8.4535
AIPNNFNN	1.0000	0.0000	1.2645	5.2641	423.6564	7.2548
AIPQFVAS	1.0000	0.0000	1.2818	6.0276	1020.3871	7.8417
AIQNPIAR	1.0000	0.0000	1.2266	5.8763	857.2895	7.7254
AIQNVIGK	1.0000	0.0000	1.2384	5.9261	907.8423	7.7636
AIQVNWLI	1.0000	0.0000	1.3687	6.6583	2109.2068	8.3264
AIRGNASH	1.0000	0.0000	1.3177	5.9516	934.8882	7.7832
AIRVDSYA	1.0000	0.0000	1.3003	6.1412	1162.9358	7.9290
AISKLAQN	1.0000	0.0000	1.2547	5.2368	410.5527	7.2338
AISSVLGE	1.0000	0.0000	1.2995	5.4115	502.0314	7.3681
AITIPPTD	1.0000	0.0000	1.1969	5.7373	730.5003	7.6185
AITSGPSS	1.0000	0.0000	1.2914	5.0703	338.9491	7.1059
AIVIVVLE	1.0000	0.0000	1.2282	6.1197	1134.5519	7.9125
AIVKSLVP	1.0000	0.0000	1.2699	5.6099	630.8359	7.5206
AIVMLIKN	1.0000	0.0000	1.2758	5.9084	889.5387	7.7500
AIWENGDL	1.0000	0.0000	1.3667	6.6096	1994.2182	8.2890
AIYFNLAQ	1.0000	0.0000	1.2868	6.1280	1145.4351	7.9188
AKAHWTWG	1.0000	0.0000	1.4844	8.1419	11639.3046	9.4668
AKANLTPK	1.0000	0.0000	1.2200	5.3350	459.6957	7.3093
AKATLQRP	1.0000	0.0000	1.2186	5.7694	757.9742	7.6432
AKDSLAKV	1.0000	0.0000	1.2549	5.4183	505.9577	7.3733
AKEHPDKT	1.0000	0.0000	1.2292	5.9808	966.9176	7.8057
AKELTENN	1.0000	0.0000	1.2279	5.1984	392.7791	7.2043
AKEMDDQS	1.0000	0.0000	1.2896	5.8983	879.3024	7.7423
AKETSTNP	1.0000	0.0000	1.2425	5.1921	389.9479	7.1995
AKFEITYF	1.0000	0.0000	1.2531	6.4985	1754.8854	8.2036
AKGPNSVE	1.0000	0.0000	1.2788	5.5981	622.3623	7.5116
AKGRDVSE	1.0000	0.0000	1.2738	5.8739	854.9653	7.7236
AKGSNITK	1.0000	0.0000	1.2556	5.3007	441.8816	7.2829
AKGSQTVS	1.0000	0.0000	1.2977	5.4672	535.2565	7.4109
AKHNPKPS	1.0000	0.0000	1.2865	5.5545	591.8414	7.4780
AKITEDRL	1.0000	0.0000	1.2144	5.6712	677.0144	7.5678
AKIYWEDL	1.0000	0.0000	1.3701	6.9275	2875.4848	8.5333
AKKANDGN	1.0000	0.0000	1.2405	5.4717	538.0800	7.4144
AKKSKRRK	1.0000	0.0000	1.2519	5.4923	550.9894	7.4303
AKKTYRRR	1.0000	0.0000	1.2404	6.2679	1345.6655	8.0264
AKKYSYPM	1.0000	0.0000	1.3633	6.4261	1614.3807	8.1479
AKLAPSQT	1.0000	0.0000	1.2489	5.3789	483.5545	7.3431
AKLSRKSQ	1.0000	0.0000	1.2714	5.1356	365.4060	7.1561
AKNEVRYK	1.0000	0.0000	1.2676	6.0889	1095.0860	7.8888
AKNQLRRL	1.0000	0.0000	1.2460	5.5158	566.0472	7.4483
AKNSSSPP	1.0000	0.0000	1.2628	4.7316	229.4831	6.8455
AKPDYQTD	1.0000	0.0000	1.2298	6.0775	1080.7757	7.8800
AKPPVLTL	1.0000	0.0000	1.2252	5.5452	585.5420	7.4709
AKPSKSFP	1.0000	0.0000	1.2894	5.3746	481.1468	7.3398
AKQELAKE	1.0000	0.0000	1.2141	5.7138	711.0445	7.6005
AKQKAYSG	1.0000	0.0000	1.2987	5.9903	977.4895	7.8130
AKRKPTIE	1.0000	0.0000	1.2037	5.7961	781.6890	7.6637
AKSIKFRK	1.0000	0.0000	1.2697	5.6807	684.4252	7.5750
AKSSIIIE	1.0000	0.0000	1.2682	5.2520	417.7964	7.2455
AKSVGTVE	1.0000	0.0000	1.2772	5.8526	834.1812	7.7071
AKSVSGNN	1.0000	0.0000	1.2881	5.0623	335.8325	7.0997
AKSVWSKD	1.0000	0.0000	1.4094	6.2172	1269.3075	7.9874
AKTERIDF	1.0000	0.0000	1.2171	6.0479	1044.5978	7.8573
AKTTEELI	1.0000	0.0000	1.2091	5.5477	587.2569	7.4728
AKVATSDE	1.0000	0.0000	1.2548	5.6073	628.9653	7.5186
AKVNNLAN	1.0000	0.0000	1.2464	5.1771	383.2858	7.1880
AKYNRHLK	1.0000	0.0000	1.3032	6.0771	1080.2532	7.8797
ALACNSTV	1.0000	0.0000	1.3525	5.8995	880.5167	7.7432
ALAGLKRN	1.0000	0.0000	1.2489	5.5346	578.4735	7.4627
ALANSDRL	1.0000	0.0000	1.2574	5.1540	373.2284	7.1702
ALDAVPPD	1.0000	0.0000	1.2162	5.8507	832.4239	7.7057
ALDGPHIK	1.0000	0.0000	1.2485	6.0727	1074.8344	7.8764
ALDLEAPN	1.0000	0.0000	1.2302	5.3850	486.9569	7.3478
ALDTLCAS	1.0000	0.0000	1.3313	5.7955	781.1641	7.6633
ALEAVNKA	1.0000	0.0000	1.2390	5.6562	665.3746	7.5562
ALEHSEDG	1.0000	0.0000	1.3012	5.8845	865.3935	7.7317
ALEITTEQ	1.0000	0.0000	1.2127	5.6773	681.7229	7.5724
ALENHATH	1.0000	0.0000	1.2977	6.1004	1109.6165	7.8976
ALFDMSPE	1.0000	0.0000	1.3171	5.9827	969.0214	7.8072
ALGNDLGQ	1.0000	0.0000	1.2567	5.6467	658.1540	7.5489
ALGQKFST	1.0000	0.0000	1.2846	5.6794	683.4286	7.5741
ALGRNLNF	1.0000	0.0000	1.2806	5.5691	601.9030	7.4893
ALGYEVHT	1.0000	0.0000	1.2831	6.5455	1852.4400	8.2398
ALHAICNR	1.0000	0.0000	1.3507	6.5437	1848.6153	8.2384
ALHDKITS	1.0000	0.0000	1.2788	5.5615	596.6309	7.4834
ALHNVHVL	1.0000	0.0000	1.3250	6.1965	1239.4945	7.9715
ALHTNQDA	1.0000	0.0000	1.2639	5.8106	794.8561	7.6749
ALIFFTNQ	1.0000	0.0000	1.2697	5.9130	894.3122	7.7536
ALIHSKPM	1.0000	0.0000	1.3300	6.0064	995.7831	7.8254
ALIIWKIF	1.0000	0.0000	1.3533	6.8253	2556.3713	8.4548
ALIYQKYE	1.0000	0.0000	1.2752	6.3583	1493.2743	8.0959
ALKDILTS	1.0000	0.0000	1.2350	5.0905	346.9207	7.1214
ALKTINKN	1.0000	0.0000	1.2199	5.0835	344.1348	7.1160
ALMKPKCH	1.0000	0.0000	1.3580	6.8273	2562.1898	8.4563
ALNAHSYV	1.0000	0.0000	1.3525	5.9913	978.6736	7.8138
ALNEFLVA	1.0000	0.0000	1.2661	5.7331	726.9815	7.6153
ALNGANEG	1.0000	0.0000	1.2642	5.6270	643.3996	7.5338
ALNGRTNQ	1.0000	0.0000	1.2570	5.5124	563.8773	7.4457
ALNLLKLT	1.0000	0.0000	1.2110	4.8602	266.0998	6.9443
ALNPRKNR	1.0000	0.0000	1.2475	5.4230	508.6857	7.3769
ALNTLAFA	1.0000	0.0000	1.2533	5.5488	587.9975	7.4737
ALPDLVQK	1.0000	0.0000	1.2290	5.6470	658.3920	7.5491
ALPFSTYS	1.0000	0.0000	1.3344	5.5847	612.8231	7.5013
ALQALDLE	1.0000	0.0000	1.2281	5.4778	541.8682	7.4191
ALQPSQIA	1.0000	0.0000	1.2599	5.5838	612.1978	7.5006
ALQTSNKA	1.0000	0.0000	1.2497	5.1615	376.4456	7.1759
ALRETYSD	1.0000	0.0000	1.2944	5.7598	749.6376	7.6358
ALRHSLGR	1.0000	0.0000	1.3203	5.8825	863.4721	7.7302
ALRIVKLQ	1.0000	0.0000	1.2361	5.7582	748.2983	7.6346
ALRKNIDQ	1.0000	0.0000	1.2331	5.5694	602.0759	7.4894
ALRSGNES	1.0000	0.0000	1.2911	5.1691	379.7590	7.1818
ALSACAND	1.0000	0.0000	1.3439	5.8624	843.7090	7.7147
ALSAVSHR	1.0000	0.0000	1.3387	5.6858	688.4218	7.5789
ALSNMLAL	1.0000	0.0000	1.2912	5.2561	419.7671	7.2487
ALSPKSLN	1.0000	0.0000	1.2418	4.6845	217.3904	6.8094
ALSSFDKK	1.0000	0.0000	1.2798	5.1706	380.4083	7.1829
ALSVCNLG	1.0000	0.0000	1.3670	5.9038	884.8500	7.7465
ALSVKSGM	1.0000	0.0000	1.3425	5.6577	666.5080	7.5573
ALSYDLLE	1.0000	0.0000	1.2862	5.4028	497.0145	7.3614
ALTEAQYT	1.0000	0.0000	1.2473	6.0033	992.2402	7.8230
ALTEFQML	1.0000	0.0000	1.2812	6.1097	1121.5109	7.9047
ALTELIRS	1.0000	0.0000	1.2538	5.3013	442.1923	7.2834
ALTNGTAA	1.0000	0.0000	1.2376	5.5694	602.1399	7.4895
ALVDKVIE	1.0000	0.0000	1.2248	5.8992	880.2260	7.7430
ALVKLKHF	1.0000	0.0000	1.2809	6.0440	1039.8533	7.8543
ALVQTMSS	1.0000	0.0000	1.3317	5.5790	608.8303	7.4969
ALWMTSIK	1.0000	0.0000	1.4235	6.5858	1940.3591	8.2707
ALYYKILE	1.0000	0.0000	1.2898	6.1329	1151.9208	7.9226
AMAENKDL	1.0000	0.0000	1.2675	5.8164	800.1157	7.6793
AMANEDPR	1.0000	0.0000	1.2616	6.1579	1185.5860	7.9418
AMANIRLA	1.0000	0.0000	1.2763	6.0203	1011.8889	7.8361
AMDPMYNL	1.0000	0.0000	1.3434	6.4941	1746.0217	8.2003
AMDQGDAG	1.0000	0.0000	1.2296	6.5496	1861.1441	8.2429
AMELLVES	1.0000	0.0000	1.3105	5.7677	756.5206	7.6419
AMESKRIH	1.0000	0.0000	1.3306	6.2840	1370.8295	8.0388
AMFEEAFI	1.0000	0.0000	1.2362	6.7305	2292.0141	8.3819
AMILKFGM	1.0000	0.0000	1.3021	6.6784	2158.5664	8.3419
AMLRTATS	1.0000	0.0000	1.2988	5.7500	741.3058	7.6283
AMNPFKDV	1.0000	0.0000	1.2824	6.2664	1343.2504	8.0252
AMPPNHLD	1.0000	0.0000	1.3012	6.1473	1171.2009	7.9337
AMSAGESH	1.0000	0.0000	1.3830	6.1345	1154.0291	7.9238
AMSIRTSV	1.0000	0.0000	1.3402	5.7859	772.5512	7.6559
AMSSSVVQ	1.0000	0.0000	1.3721	5.6489	659.8183	7.5506
AMSVQQNT	1.0000	0.0000	1.3186	5.8901	871.0002	7.7360
AMTGRPGC	1.0000	0.0000	1.2988	7.1271	3618.3093	8.6867
AMTMLLTY	1.0000	0.0000	1.3351	6.4046	1575.0351	8.1315
AMTRSKSQ	1.0000	0.0000	1.3268	5.6448	656.7263	7.5475
ANAADETK	1.0000	0.0000	1.2200	5.6044	626.8289	7.5163
ANADTGTS	1.0000	0.0000	1.2612	5.3836	486.1287	7.3466
ANANDENS	1.0000	0.0000	1.2536	4.9971	311.5396	7.0496
ANASNQGT	1.0000	0.0000	1.2743	5.3259	454.9172	7.3023
ANATIIPK	1.0000	0.0000	1.2181	5.5790	608.7658	7.4968
ANATNHDQ	1.0000	0.0000	1.2717	5.7682	756.9627	7.6423
ANCAILIS	1.0000	0.0000	1.3425	5.8523	833.9177	7.7069
ANCSNRNS	1.0000	0.0000	1.3536	5.3580	472.0542	7.3270
ANDENSPR	1.0000	0.0000	1.2650	5.2730	428.0459	7.2617
ANDETPSQ	1.0000	0.0000	1.2547	5.3731	480.3131	7.3386
ANDFSPII	1.0000	0.0000	1.2767	5.5793	609.0123	7.4971
ANDGNSNL	1.0000	0.0000	1.2556	4.9056	280.4008	6.9793
ANDMRTER	1.0000	0.0000	1.2675	6.1359	1155.9260	7.9249
ANDTLNGQ	1.0000	0.0000	1.2465	5.3961	493.2015	7.3563
ANEDPRYE	1.0000	0.0000	1.2568	6.1162	1129.9249	7.9097
ANEEDIDN	1.0000	0.0000	1.2314	5.4699	536.9543	7.4130
ANEFQLKK	1.0000	0.0000	1.2483	5.6539	663.6205	7.5544
ANEGNERV	1.0000	0.0000	1.2637	5.8655	846.6999	7.7171
ANETNDQV	1.0000	0.0000	1.2449	5.5761	606.7927	7.4947
ANFLVNVN	1.0000	0.0000	1.2882	5.5465	586.4352	7.4719
ANFPNKAS	1.0000	0.0000	1.2801	5.3508	468.1221	7.3214
ANFVKHSQ	1.0000	0.0000	1.3319	6.0031	992.0166	7.8228
ANGDNTVN	1.0000	0.0000	1.2596	5.4207	507.3788	7.3752
ANGFLKII	1.0000	0.0000	1.2565	5.7849	771.6235	7.6551
ANGVHMLV	1.0000	0.0000	1.3261	6.5389	1838.2468	8.2346
ANHHPIGD	1.0000	0.0000	1.2875	6.4054	1576.3896	8.1320
ANHLLNEF	1.0000	0.0000	1.2987	5.6652	672.3376	7.5631
ANHTDNSS	1.0000	0.0000	1.2958	5.0828	343.8438	7.1155
ANIAQGDD	1.0000	0.0000	1.2299	5.8638	845.0676	7.7158
ANIGPEGS	1.0000	0.0000	1.2831	5.6825	685.8136	7.5764
ANIPNMHA	1.0000	0.0000	1.3129	6.1576	1185.1532	7.9416
ANIRLAYS	1.0000	0.0000	1.3070	5.6602	668.4563	7.5593
ANISCQTL	1.0000	0.0000	1.3402	5.7985	783.8221	7.6656
ANISHILA	1.0000	0.0000	1.2952	5.5563	593.1265	7.4794
ANISVLEP	1.0000	0.0000	1.2669	5.3694	478.2807	7.3358
ANKSGPNK	1.0000	0.0000	1.2602	5.1688	379.6373	7.1816
ANKTTTRV	1.0000	0.0000	1.2311	5.6042	626.7028	7.5162
ANLIILFH	1.0000	0.0000	1.2886	5.8572	838.6116	7.7107
ANLSNSNI	1.0000	0.0000	1.2361	4.4987	175.5093	6.6665
ANLTPKNT	1.0000	0.0000	1.2203	5.0874	345.6632	7.1190
ANLVSLGG	1.0000	0.0000	1.2925	5.4397	518.5620	7.3898
ANMDSLIS	1.0000	0.0000	1.3080	5.2401	412.1174	7.2364
ANNAHDLC	1.0000	0.0000	1.3604	6.2151	1266.2354	7.9858
ANNDSALT	1.0000	0.0000	1.2430	4.9438	292.9959	7.0086
ANNLHYRK	1.0000	0.0000	1.3188	5.9388	921.2428	7.7734
ANNMTNKE	1.0000	0.0000	1.2774	5.4761	540.7920	7.4178
ANNNGHGN	1.0000	0.0000	1.3110	5.6189	637.4005	7.5275
ANNNSLLE	1.0000	0.0000	1.2318	4.6471	208.2198	6.7806
ANNPFLQV	1.0000	0.0000	1.2741	5.6969	697.3335	7.5875
ANNQPTKL	1.0000	0.0000	1.2301	5.2182	401.8638	7.2196
ANNSGASK	1.0000	0.0000	1.2757	4.9737	303.2771	7.0316
ANNTTDYF	1.0000	0.0000	1.2882	5.8215	804.8934	7.6833
ANPSDKSS	1.0000	0.0000	1.2594	4.7026	221.9482	6.8232
ANPVRQLA	1.0000	0.0000	1.2471	5.8290	811.8013	7.6890
ANQDKGPT	1.0000	0.0000	1.2299	5.7095	707.4645	7.5971
ANQDLKTG	1.0000	0.0000	1.2359	5.5344	578.3306	7.4626
ANQETRRT	1.0000	0.0000	1.2332	5.7994	784.6162	7.6662
ANQHTDNI	1.0000	0.0000	1.2694	5.7342	727.9075	7.6162
ANQRSNVR	1.0000	0.0000	1.2946	5.5419	583.3396	7.4683
ANQRVLLH	1.0000	0.0000	1.2888	5.9209	902.4822	7.7597
ANRQRNNS	1.0000	0.0000	1.2789	5.2070	396.7047	7.2109
ANRSTNLD	1.0000	0.0000	1.2505	5.0022	313.3972	7.0536
ANSANASN	1.0000	0.0000	1.2582	4.7366	230.8133	6.8494
ANSAQPSK	1.0000	0.0000	1.2729	5.1139	356.3849	7.1394
ANSDGDQG	1.0000	0.0000	1.2832	5.6647	671.9523	7.5628
ANSDNCKP	1.0000	0.0000	1.3364	5.6831	686.3270	7.5769
ANSDRLTQ	1.0000	0.0000	1.2597	5.2701	426.6070	7.2594
ANSHEEDY	1.0000	0.0000	1.3361	6.0216	1013.4138	7.8371
ANSHSLQR	1.0000	0.0000	1.3226	5.3724	479.9119	7.3380
ANSLSWRI	1.0000	0.0000	1.4061	5.9768	962.4037	7.8026
ANSNLSGN	1.0000	0.0000	1.2548	4.6315	204.5155	6.7686
ANSNSKQR	1.0000	0.0000	1.2725	4.9549	296.7623	7.0171
ANSNSYPI	1.0000	0.0000	1.3081	5.1985	392.8448	7.2044
ANTDLRPT	1.0000	0.0000	1.2272	5.4424	520.1763	7.3918
ANTNFLSC	1.0000	0.0000	1.3608	5.7374	730.5990	7.6186
ANTSAIVM	1.0000	0.0000	1.3118	5.8130	797.0747	7.6768
ANTSGNCS	1.0000	0.0000	1.3634	5.5354	579.0150	7.4634
ANTTGRIK	1.0000	0.0000	1.2332	5.6898	691.6236	7.5820
ANVISNIS	1.0000	0.0000	1.2771	5.0035	313.8490	7.0545
ANYLLRLQ	1.0000	0.0000	1.2824	5.6398	652.9709	7.5436
APDDINLS	1.0000	0.0000	1.2471	5.1787	384.0121	7.1892
APEESANS	1.0000	0.0000	1.2769	5.1732	381.5750	7.1850
APEHLPSL	1.0000	0.0000	1.2898	5.5955	620.4431	7.5095
APGLNMMI	1.0000	0.0000	1.3179	6.3384	1459.4569	8.0806
APHNSIDR	1.0000	0.0000	1.3006	5.7660	755.0575	7.6406
APHRIPVY	1.0000	0.0000	1.2387	6.7403	2318.0238	8.3895
APIGLEGG	1.0000	0.0000	1.2308	6.1557	1182.5507	7.9401
APIYLRAA	1.0000	0.0000	1.2445	6.2096	1258.3186	7.9816
APLDAPSN	1.0000	0.0000	1.2528	5.2417	412.8972	7.2376
APLIVNKI	1.0000	0.0000	1.2338	5.5729	604.5614	7.4922
APLNDQQS	1.0000	0.0000	1.2603	5.3136	448.5302	7.2929
APLPFQRV	1.0000	0.0000	1.2354	6.2192	1272.2908	7.9890
APLTNNVL	1.0000	0.0000	1.2398	5.1894	388.7435	7.1974
APNPSTHG	1.0000	0.0000	1.3046	5.7601	749.9005	7.6360
APPSSPTK	1.0000	0.0000	1.2623	5.1717	380.8979	7.1838
APQKLGMV	1.0000	0.0000	1.2618	6.3142	1419.3455	8.0620
APQREIDS	1.0000	0.0000	1.2565	5.7532	744.0376	7.6308
APSEASSQ	1.0000	0.0000	1.2937	5.1227	360.0266	7.1462
APSLDTMP	1.0000	0.0000	1.2893	5.6853	688.0897	7.5786
APSNKKIQ	1.0000	0.0000	1.2507	5.3038	443.4843	7.2853
APSPSKKK	1.0000	0.0000	1.2563	5.0938	348.2271	7.1239
APSQTDKG	1.0000	0.0000	1.2570	5.6239	641.0617	7.5313
APSRDIGI	1.0000	0.0000	1.2634	5.8102	794.4372	7.6745
APSRNHFY	1.0000	0.0000	1.3667	6.3091	1410.9482	8.0580
APSYPDND	1.0000	0.0000	1.2923	5.6662	673.1071	7.5639
APTKELAS	1.0000	0.0000	1.2455	5.3438	464.3930	7.3161
APTKPNNI	1.0000	0.0000	1.2264	5.3378	461.1571	7.3114
APTMNPDN	1.0000	0.0000	1.2721	5.7285	723.1623	7.6118
APTSIQSP	1.0000	0.0000	1.2730	5.2961	439.5608	7.2794
APVESYRL	1.0000	0.0000	1.3097	5.9866	973.4122	7.8102
APYKQSNT	1.0000	0.0000	1.2932	5.6149	634.5171	7.5245
APYSGWGN	1.0000	0.0000	1.4618	6.9354	2901.9186	8.5394
AQAMNPFK	1.0000	0.0000	1.2778	6.2572	1329.1135	8.0181
AQDGDKKQ	1.0000	0.0000	1.2082	5.9496	932.7873	7.7817
AQDKPGIS	1.0000	0.0000	1.2588	5.6992	699.1432	7.5892
AQDKVLTR	1.0000	0.0000	1.2251	5.8289	811.7798	7.6890
AQEPLGDE	1.0000	0.0000	1.2190	5.9421	924.7066	7.7759
AQEYFTSQ	1.0000	0.0000	1.3113	6.1789	1214.5558	7.9579
AQGDDMSI	1.0000	0.0000	1.3008	6.0848	1089.8896	7.8856
AQGPNNPT	1.0000	0.0000	1.2466	5.6002	623.8089	7.5131
AQILASVN	1.0000	0.0000	1.2733	5.4334	514.8386	7.3849
AQINRMQH	1.0000	0.0000	1.2910	6.5343	1828.6359	8.2311
AQITITPA	1.0000	0.0000	1.1998	5.8455	827.4396	7.7017
AQIVKNQV	1.0000	0.0000	1.2396	5.9713	956.3730	7.7984
AQIYTSPT	1.0000	0.0000	1.2846	5.8260	809.0412	7.6867
AQKCISQR	1.0000	0.0000	1.3426	6.3300	1445.3845	8.0741
AQKDTSKA	1.0000	0.0000	1.2434	5.4458	522.2574	7.3945
AQKSFNSN	1.0000	0.0000	1.2902	5.0692	338.5098	7.1050
AQLDNFSQ	1.0000	0.0000	1.2861	5.5153	565.7378	7.4479
AQLKRRST	1.0000	0.0000	1.2639	5.5247	571.9264	7.4552
AQLPESHL	1.0000	0.0000	1.2946	5.6458	657.4926	7.5482
AQLTGPND	1.0000	0.0000	1.2380	5.6136	633.5298	7.5234
AQNEESSV	1.0000	0.0000	1.2944	5.3122	447.7668	7.2918
AQNEYPYL	1.0000	0.0000	1.3023	6.2252	1281.0262	7.9935
AQNFEVNP	1.0000	0.0000	1.2693	5.8872	868.1566	7.7338
AQNQSYES	1.0000	0.0000	1.3289	5.5371	580.1512	7.4647
AQNVFKCN	1.0000	0.0000	1.3516	6.3846	1539.2142	8.1161
AQPGLHQK	1.0000	0.0000	1.2513	6.2076	1255.4161	7.9800
AQPNDISK	1.0000	0.0000	1.2530	5.3540	469.8623	7.3239
AQPSAIRV	1.0000	0.0000	1.2680	5.9133	894.5475	7.7538
AQPSKREV	1.0000	0.0000	1.2669	5.8256	808.6923	7.6864
AQRACLSR	1.0000	0.0000	1.3576	6.3051	1404.4834	8.0549
AQRLRHSS	1.0000	0.0000	1.3369	5.6772	681.6567	7.5723
AQSLRPNR	1.0000	0.0000	1.2764	5.4669	535.0872	7.4107
AQSPFRSA	1.0000	0.0000	1.3172	5.6995	699.4205	7.5895
AQSPTGGQ	1.0000	0.0000	1.2750	5.9101	891.3142	7.7514
AQTPLNTL	1.0000	0.0000	1.2255	5.2594	421.3547	7.2512
AQTTMGSA	1.0000	0.0000	1.3033	6.0159	1006.7134	7.8326
AQTTPFNC	1.0000	0.0000	1.3206	6.4029	1571.9877	8.1302
AQTVLVSI	1.0000	0.0000	1.2741	5.6590	667.5135	7.5583
AQYSLSDN	1.0000	0.0000	1.3102	5.2674	425.3001	7.2574
AQYTNKLF	1.0000	0.0000	1.2853	5.9446	927.4387	7.7779
AQYVSTIT	1.0000	0.0000	1.2955	5.9434	926.1502	7.7770
ARAQSPFR	1.0000	0.0000	1.2845	6.0899	1096.3437	7.8896
ARDAYKQL	1.0000	0.0000	1.2491	6.1281	1145.5966	7.9189
ARDYDDLD	1.0000	0.0000	1.2444	6.0411	1036.3572	7.8520
AREKRVVA	1.0000	0.0000	1.2073	6.3119	1415.6040	8.0602
ARGLAGLG	1.0000	0.0000	1.2538	6.0867	1092.2497	7.8871
ARGPAEDY	1.0000	0.0000	1.2223	6.4749	1707.8250	8.1855
ARHIMGSE	1.0000	0.0000	1.3387	6.4909	1739.5087	8.1978
ARIGVDLA	1.0000	0.0000	1.2275	6.0896	1095.9413	7.8893
ARISSVAL	1.0000	0.0000	1.2953	5.3847	486.7867	7.3475
ARKGNLPP	1.0000	0.0000	1.2427	5.6808	684.5158	7.5751
ARLGGRSI	1.0000	0.0000	1.2904	5.8843	865.1945	7.7315
ARLQHSPN	1.0000	0.0000	1.3078	5.6755	680.3134	7.5710
ARLTNRYS	1.0000	0.0000	1.3096	5.6433	655.6012	7.5463
ARMLSNGG	1.0000	0.0000	1.3386	5.9201	901.5798	7.7590
ARMTQLPE	1.0000	0.0000	1.2529	6.1704	1202.7355	7.9514
ARNDDSRN	1.0000	0.0000	1.2710	5.3161	449.8048	7.2948
ARNREANP	1.0000	0.0000	1.2501	5.7213	717.1774	7.6062
ARPKLMLN	1.0000	0.0000	1.2779	5.7135	710.7663	7.6002
ARPLAWAP	1.0000	0.0000	1.3388	6.8633	2670.6647	8.4840
ARPLPDIE	1.0000	0.0000	1.2131	5.8309	813.6258	7.6905
ARPPANGD	1.0000	0.0000	1.2330	5.9349	917.1330	7.7704
ARPWRVLL	1.0000	0.0000	1.3674	6.8353	2585.8690	8.4625
ARQQDSDS	1.0000	0.0000	1.2891	5.4614	531.7144	7.4065
ARQYLSIV	1.0000	0.0000	1.3122	6.0166	1007.5965	7.8332
ARRYRVHH	1.0000	0.0000	1.2324	7.2160	4008.2563	8.7551
ARSAPLTN	1.0000	0.0000	1.2597	5.2776	430.2948	7.2652
ARSDPIID	1.0000	0.0000	1.2507	5.6535	663.2973	7.5541
ARSENTSS	1.0000	0.0000	1.2766	4.8329	257.8681	6.9234
ARSGCTLN	1.0000	0.0000	1.3612	5.9683	953.0429	7.7961
ARSMISPL	1.0000	0.0000	1.3272	5.5739	605.2351	7.4929
ARSPYKEA	1.0000	0.0000	1.2925	5.9940	981.6392	7.8158
ARSQVLSL	1.0000	0.0000	1.2915	5.2363	410.3366	7.2335
ARVATKDQ	1.0000	0.0000	1.2094	6.0328	1026.5849	7.8457
ASAESQNR	1.0000	0.0000	1.2917	5.2957	439.3408	7.2791
ASAIFYLQ	1.0000	0.0000	1.3183	6.0424	1037.9246	7.8530
ASASLLPD	1.0000	0.0000	1.2597	4.9811	305.8492	7.0373
ASCIEGNL	1.0000	0.0000	1.3571	5.9715	956.6355	7.7986
ASCQVRKP	1.0000	0.0000	1.3496	6.4022	1570.6341	8.1296
ASDIVGKT	1.0000	0.0000	1.2640	5.6858	688.4176	7.5789
ASDRLNKD	1.0000	0.0000	1.2520	5.1920	389.9289	7.1994
ASEEVLLY	1.0000	0.0000	1.3058	5.7395	732.3798	7.6202
ASEIHRMG	1.0000	0.0000	1.3387	6.4909	1739.5087	8.1978
ASELLLDA	1.0000	0.0000	1.2456	5.1244	360.7085	7.1474
ASFCSSTS	1.0000	0.0000	1.3930	5.4382	517.6670	7.3886
ASFQPAQN	1.0000	0.0000	1.2903	5.7482	739.7256	7.6269
ASFQTSPL	1.0000	0.0000	1.2948	5.3278	455.9147	7.3038
ASFSLQIS	1.0000	0.0000	1.3061	5.1001	350.7532	7.1287
ASFTDIQT	1.0000	0.0000	1.2668	5.6914	692.8753	7.5832
ASFTEVDN	1.0000	0.0000	1.2876	5.6418	654.4398	7.5451
ASFTSAFY	1.0000	0.0000	1.3683	5.9903	977.4958	7.8130
ASGAEPKL	1.0000	0.0000	1.2630	5.5520	590.1669	7.4761
ASGDTIAP	1.0000	0.0000	1.2570	5.6764	681.0207	7.5717
ASGGDPYV	1.0000	0.0000	1.3131	6.2855	1373.2226	8.0399
ASHADRMA	1.0000	0.0000	1.3312	6.3818	1534.1680	8.1139
ASHFNMAS	1.0000	0.0000	1.3967	5.9757	961.2042	7.8018
ASHSNRQA	1.0000	0.0000	1.3335	5.5763	606.9020	7.4948
ASISNTNI	1.0000	0.0000	1.2535	4.8056	249.9031	6.9024
ASISQVPE	1.0000	0.0000	1.2935	5.5092	561.8179	7.4432
ASKDSADT	1.0000	0.0000	1.2601	5.1425	368.3322	7.1614
ASKITLQV	1.0000	0.0000	1.2586	5.4624	532.3022	7.4072
ASKPQSNE	1.0000	0.0000	1.2713	5.1003	350.8488	7.1289
ASKSMSID	1.0000	0.0000	1.3222	5.2504	417.0171	7.2443
ASLAELSE	1.0000	0.0000	1.2661	5.0406	327.5404	7.0830
ASLGPDNL	1.0000	0.0000	1.2600	5.1655	378.2140	7.1791
ASLKKAKL	1.0000	0.0000	1.2354	5.0756	341.0212	7.1100
ASLLPDGS	1.0000	0.0000	1.2732	5.0799	342.7144	7.1133
ASLLSFKW	1.0000	0.0000	1.4160	6.0595	1058.5513	7.8662
ASLPSSIK	1.0000	0.0000	1.2618	4.7689	239.5496	6.8742
ASLQISDT	1.0000	0.0000	1.2638	5.0920	347.5290	7.1226
ASMSKSCY	1.0000	0.0000	1.4720	6.1836	1221.1928	7.9616
ASMTNLNI	1.0000	0.0000	1.2914	5.2742	428.6357	7.2626
ASMVTQEA	1.0000	0.0000	1.3035	6.1013	1110.7830	7.8983
ASNAPGLN	1.0000	0.0000	1.2687	5.1810	384.9910	7.1909
ASNFSLHT	1.0000	0.0000	1.3270	5.3559	470.8668	7.3253
ASNGVYDE	1.0000	0.0000	1.3210	5.9556	939.2376	7.7863
ASNIDKNK	1.0000	0.0000	1.2410	5.0070	315.0988	7.0572
ASNQGTIQ	1.0000	0.0000	1.2738	5.5598	595.4782	7.4821
ASNRSNVR	1.0000	0.0000	1.3010	5.1884	388.3152	7.1967
ASNSSLSA	1.0000	0.0000	1.2490	4.3615	149.8594	6.5610
ASPDKKSN	1.0000	0.0000	1.2537	4.9265	287.2176	6.9953
ASPITKFD	1.0000	0.0000	1.2629	5.6423	654.8041	7.5455
ASPLLIIK	1.0000	0.0000	1.2424	5.1948	391.1970	7.2016
ASPRDSAD	1.0000	0.0000	1.2815	5.3895	489.4731	7.3512
ASQDSVCI	1.0000	0.0000	1.3800	6.0568	1055.3323	7.8641
ASQEFKNR	1.0000	0.0000	1.2902	5.6924	693.6704	7.5840
ASQGRDIS	1.0000	0.0000	1.3008	5.5626	597.4081	7.4843
ASQIRTET	1.0000	0.0000	1.2544	5.6213	639.1771	7.5294
ASQLKDRS	1.0000	0.0000	1.2750	5.1858	387.1401	7.1946
ASQNPLNK	1.0000	0.0000	1.2486	4.9956	311.0043	7.0484
ASRDQDEK	1.0000	0.0000	1.2540	5.6502	660.8080	7.5516
ASRGQSKY	1.0000	0.0000	1.3424	5.8248	807.9581	7.6858
ASRINAPS	1.0000	0.0000	1.2838	5.2249	404.9611	7.2247
ASSALQPS	1.0000	0.0000	1.2807	4.9324	289.1848	6.9999
ASSANKSG	1.0000	0.0000	1.2846	4.8881	274.8109	6.9658
ASSIEKTW	1.0000	0.0000	1.3975	6.1376	1158.1605	7.9262
ASSQGSFT	1.0000	0.0000	1.3277	5.3275	455.7403	7.3035
ASSQILRM	1.0000	0.0000	1.3328	5.6243	641.3766	7.5317
ASSQLLSQ	1.0000	0.0000	1.2707	4.7789	242.3292	6.8819
ASSSIDDQ	1.0000	0.0000	1.2816	5.0155	318.2066	7.0637
ASTDGNLQ	1.0000	0.0000	1.2651	5.3105	446.9093	7.2905
ASTDISSP	1.0000	0.0000	1.2707	4.9136	282.9970	6.9854
ASTEENAF	1.0000	0.0000	1.2806	5.5975	621.8922	7.5111
ASTGPLKA	1.0000	0.0000	1.2582	5.4563	528.5784	7.4025
ASTILFKH	1.0000	0.0000	1.3054	5.7921	778.0857	7.6607
ASTNRRFS	1.0000	0.0000	1.3134	5.4097	500.9607	7.3667
ASTPEIRQ	1.0000	0.0000	1.2563	5.7018	701.2249	7.5912
ASTQKFQK	1.0000	0.0000	1.2702	5.6980	698.1793	7.5883
ASVAITIP	1.0000	0.0000	1.2568	5.6899	691.7468	7.5821
ASVINNRT	1.0000	0.0000	1.2740	5.3186	451.0916	7.2967
ASVMNNSV	1.0000	0.0000	1.3457	5.4666	534.9309	7.4105
ASYNIESS	1.0000	0.0000	1.3198	5.1281	362.2806	7.1503
ATAEMLLH	1.0000	0.0000	1.2940	6.1824	1219.4544	7.9606
ATAMELLV	1.0000	0.0000	1.2693	6.0039	992.9580	7.8235
ATAQAMNP	1.0000	0.0000	1.2616	6.0831	1087.7330	7.8843
ATDALAGL	1.0000	0.0000	1.2302	5.6634	670.8865	7.5617
ATDREESY	1.0000	0.0000	1.2906	5.9501	933.2734	7.7821
ATELNIAI	1.0000	0.0000	1.2260	5.4983	554.8069	7.4349
ATERDNYF	1.0000	0.0000	1.2757	6.2221	1276.4599	7.9911
ATERLWWG	1.0000	0.0000	1.4848	7.8239	8070.6145	9.2223
ATFGLQLN	1.0000	0.0000	1.2660	5.6692	675.3990	7.5662
ATGKFTVL	1.0000	0.0000	1.2463	5.9691	953.9510	7.7967
ATGKNSSI	1.0000	0.0000	1.2729	5.0768	341.4668	7.1108
ATGLDSST	1.0000	0.0000	1.2683	5.0940	348.3282	7.1241
ATHVTSSQ	1.0000	0.0000	1.3243	5.6341	648.6491	7.5392
ATIAILFA	1.0000	0.0000	1.2287	5.9311	913.0752	7.7675
ATICQGSE	1.0000	0.0000	1.3448	6.3340	1452.0101	8.0772
ATIGSHRK	1.0000	0.0000	1.2984	5.9805	966.5999	7.8055
ATIIPKLT	1.0000	0.0000	1.2073	5.5121	563.6373	7.4454
ATIKCSTV	1.0000	0.0000	1.3357	6.0984	1107.0903	7.8961
ATISSNER	1.0000	0.0000	1.2756	5.1308	363.3938	7.1524
ATKDQAWY	1.0000	0.0000	1.3532	7.0912	3471.8501	8.6591
ATKTDTRV	1.0000	0.0000	1.2121	5.7927	778.5840	7.6611
ATLPCFSL	1.0000	0.0000	1.3577	5.9973	985.4518	7.8184
ATLQRPLQ	1.0000	0.0000	1.2300	5.6950	695.7887	7.5860
ATLYNISL	1.0000	0.0000	1.2841	5.2885	435.7307	7.2736
ATMRPPLS	1.0000	0.0000	1.2996	5.8017	786.6926	7.6680
ATMSKVEN	1.0000	0.0000	1.3073	5.7254	720.5745	7.6094
ATNAIYFN	1.0000	0.0000	1.2930	5.9547	938.2781	7.7856
ATNGNKTK	1.0000	0.0000	1.2328	5.3109	447.1410	7.2908
ATNHDQAI	1.0000	0.0000	1.2540	5.9805	966.6003	7.8055
ATNHERQM	1.0000	0.0000	1.2948	6.4239	1610.2802	8.1462
ATNKMTSP	1.0000	0.0000	1.2882	5.5123	563.7708	7.4456
ATNKTALT	1.0000	0.0000	1.2164	5.2532	418.3972	7.2465
ATNNLGSL	1.0000	0.0000	1.2498	4.8966	277.4953	6.9723
ATNPLLFT	1.0000	0.0000	1.2451	5.4106	501.5132	7.3674
ATNQYSDT	1.0000	0.0000	1.2910	5.5847	612.7728	7.5012
ATPSGLWI	1.0000	0.0000	1.3926	6.4573	1673.4063	8.1719
ATQFPDRE	1.0000	0.0000	1.2132	6.1826	1219.8277	7.9608
ATQGYKIK	1.0000	0.0000	1.2390	6.1789	1214.5761	7.9580
ATRKPEAA	1.0000	0.0000	1.2028	5.9382	920.5585	7.7729
ATSDEFDK	1.0000	0.0000	1.2627	5.6337	648.3536	7.5389
ATSDGPSI	1.0000	0.0000	1.2807	5.3444	464.7124	7.3166
ATSEMFVL	1.0000	0.0000	1.3279	6.0487	1045.4581	7.8579
ATSFTIEI	1.0000	0.0000	1.2651	5.6801	683.9496	7.5746
ATSISKWR	1.0000	0.0000	1.4071	6.2097	1258.3483	7.9816
ATSLQKNL	1.0000	0.0000	1.2396	4.9575	297.6762	7.0192
ATSPIACQ	1.0000	0.0000	1.3341	6.2199	1273.2576	7.9895
ATSPTRNK	1.0000	0.0000	1.2506	5.2641	423.6811	7.2548
ATTAFSPF	1.0000	0.0000	1.2889	5.9056	886.7189	7.7479
ATTIKLMV	1.0000	0.0000	1.2567	5.9701	955.0033	7.7974
ATTKLSIW	1.0000	0.0000	1.3682	6.1699	1202.0491	7.9510
ATTLQSSN	1.0000	0.0000	1.2521	4.8282	256.4948	6.9198
ATTMKSRE	1.0000	0.0000	1.2922	5.8323	814.9590	7.6916
ATTPPLTL	1.0000	0.0000	1.2118	5.3460	465.5490	7.3178
ATTTNSDN	1.0000	0.0000	1.2349	4.9290	288.0641	6.9973
ATVMTKDR	1.0000	0.0000	1.2451	6.2086	1256.7984	7.9808
ATYVGCST	1.0000	0.0000	1.3895	6.6177	2012.9624	8.2952
AVATTMKS	1.0000	0.0000	1.2968	5.8760	857.0070	7.7252
AVCMHNFF	1.0000	0.0000	1.3817	7.4639	5332.5460	8.9457
AVDEERKC	1.0000	0.0000	1.2741	6.6564	2104.7123	8.3250
AVDNAHGL	1.0000	0.0000	1.2813	6.0858	1091.1866	7.8864
AVDSYTNN	1.0000	0.0000	1.3059	5.5147	565.3469	7.4474
AVEFKLCD	1.0000	0.0000	1.3110	6.5804	1928.3991	8.2666
AVEKVTAQ	1.0000	0.0000	1.2109	6.1072	1118.3353	7.9028
AVFLTKSQ	1.0000	0.0000	1.2832	5.6692	675.3848	7.5662
AVGKTVLT	1.0000	0.0000	1.2362	5.8849	865.7927	7.7320
AVHSLEFY	1.0000	0.0000	1.3613	6.3969	1561.0027	8.1255
AVICLMQS	1.0000	0.0000	1.3968	6.5493	1860.5030	8.2427
AVINLTND	1.0000	0.0000	1.2401	5.3303	457.2183	7.3057
AVISAYLA	1.0000	0.0000	1.3049	5.9366	918.9527	7.7717
AVKSSTAE	1.0000	0.0000	1.2812	5.3332	458.7517	7.3079
AVLMVKLK	1.0000	0.0000	1.2764	5.9993	987.7308	7.8199
AVMYRVLV	1.0000	0.0000	1.2818	6.8448	2614.3251	8.4698
AVNFNTDI	1.0000	0.0000	1.2622	5.7070	705.4650	7.5952
AVNKASTI	1.0000	0.0000	1.2615	5.3984	494.5196	7.3581
AVNTEQEE	1.0000	0.0000	1.2312	5.8531	834.7181	7.7076
AVPEPRGT	1.0000	0.0000	1.2081	6.2047	1251.2630	7.9778
AVPPDFHT	1.0000	0.0000	1.2385	6.4430	1646.1716	8.1610
AVPTDELT	1.0000	0.0000	1.2177	5.7052	703.9986	7.5939
AVQPLKLS	1.0000	0.0000	1.2618	5.3729	480.2149	7.3385
AVRARLTN	1.0000	0.0000	1.2499	5.7854	772.1224	7.6555
AVRIGRRN	1.0000	0.0000	1.2460	6.2220	1276.3392	7.9911
AVRRAQEP	1.0000	0.0000	1.1971	6.3241	1435.5246	8.0695
AVSFERYQ	1.0000	0.0000	1.3208	6.4137	1591.6098	8.1384
AVSGTLDN	1.0000	0.0000	1.2737	5.3775	482.7713	7.3420
AVSHRNLH	1.0000	0.0000	1.3570	6.0384	1033.1813	7.8500
AVSKTIVD	1.0000	0.0000	1.2627	5.6755	680.3150	7.5710
AVSMGFYM	1.0000	0.0000	1.3938	7.0594	3347.0133	8.6347
AVSVQAQI	1.0000	0.0000	1.2739	5.9937	981.3902	7.8156
AVTDTKSK	1.0000	0.0000	1.2452	5.4035	497.4414	7.3620
AVTMGLNI	1.0000	0.0000	1.2871	6.0399	1035.0039	7.8511
AVVDYGHE	1.0000	0.0000	1.2378	6.8895	2752.4551	8.5041
AVVYFTSQ	1.0000	0.0000	1.3254	6.3481	1475.7771	8.0880
AWAPPSSP	1.0000	0.0000	1.4120	6.3160	1422.2122	8.0633
AWATDREE	1.0000	0.0000	1.3204	6.9305	2885.6454	8.5357
AWNQDVNS	1.0000	0.0000	1.4081	6.2940	1386.7546	8.0465
AWPCVISR	1.0000	0.0000	1.4852	7.3817	4850.7099	8.8824
AWRGNDRI	1.0000	0.0000	1.3631	6.9440	2930.8532	8.5461
AWYPRSFS	1.0000	0.0000	1.4960	6.8834	2733.1258	8.4994
AYDESDPY	1.0000	0.0000	1.3203	6.2062	1253.4167	7.9790
AYDPKSRK	1.0000	0.0000	1.2873	5.8417	823.7681	7.6987
AYKKMRDF	1.0000	0.0000	1.2731	6.6818	2167.1979	8.3445
AYKQLQIE	1.0000	0.0000	1.2461	6.1014	1110.9354	7.8984
AYLAKETS	1.0000	0.0000	1.2867	5.6511	661.4944	7.5523
AYLNKINL	1.0000	0.0000	1.2683	5.3754	481.5800	7.3404
AYNSTQGG	1.0000	0.0000	1.3244	5.9495	932.6947	7.7817
AYPQARPK	1.0000	0.0000	1.2255	6.3322	1448.9666	8.0758
AYPSSDDR	1.0000	0.0000	1.3223	5.6679	674.4361	7.5652
AYPTYNVT	1.0000	0.0000	1.2960	6.2911	1381.9958	8.0442
AYREDQSS	1.0000	0.0000	1.3310	5.7626	752.0688	7.6380
AYSGSLNE	1.0000	0.0000	1.3261	5.3890	489.2011	7.3508
AYSMSGPS	1.0000	0.0000	1.3996	5.7987	783.9828	7.6657
AYSSKNAN	1.0000	0.0000	1.3046	5.1533	372.9308	7.1697
AYTTLLFG	1.0000	0.0000	1.2839	6.0631	1062.9617	7.8689
AYYSSQFP	1.0000	0.0000	1.3923	6.1979	1241.4472	7.9726
CADKIKTK	1.0000	0.0000	1.2764	6.1772	1212.2026	7.9567
CAGGVKSI	1.0000	0.0000	1.3616	6.5148	1787.9694	8.2161
CAGRNSNE	1.0000	0.0000	1.3725	6.0216	1013.3598	7.8370
CAIAPVES	1.0000	0.0000	1.3422	6.3827	1535.6890	8.1146
CAIENCSA	1.0000	0.0000	1.4370	6.6396	2064.2922	8.3121
CAILISYL	1.0000	0.0000	1.3789	6.1731	1206.5591	7.9535
CALVKLKH	1.0000	0.0000	1.3434	6.4342	1629.5589	8.1542
CAMTRSKS	1.0000	0.0000	1.4141	6.1863	1224.9453	7.9636
CANDTLNG	1.0000	0.0000	1.3282	5.9376	919.9351	7.7725
CAQDGDKK	1.0000	0.0000	1.2807	6.4911	1739.8609	8.1979
CARSENTS	1.0000	0.0000	1.3671	5.7278	722.5539	7.6112
CASNGVYD	1.0000	0.0000	1.4088	6.5322	1824.1772	8.2295
CASRINAP	1.0000	0.0000	1.3528	6.1198	1134.7040	7.9125
CATTTNSD	1.0000	0.0000	1.3261	5.7384	731.4017	7.6194
CAVKSSTA	1.0000	0.0000	1.3699	5.9098	890.9850	7.7511
CCEERQSD	1.0000	0.0000	1.4255	6.9285	2878.7708	8.5341
CCWYSADK	1.0000	0.0000	1.6069	7.9730	9582.3928	9.3369
CDAGTYSI	1.0000	0.0000	1.3785	6.5466	1854.7809	8.2406
CDGEAEDS	1.0000	0.0000	1.3412	6.3265	1439.5234	8.0714
CDGQAILV	1.0000	0.0000	1.2990	6.6157	2008.2009	8.2937
CDKLIMEI	1.0000	0.0000	1.3242	6.5577	1878.5353	8.2491
CDPPKKFN	1.0000	0.0000	1.3161	6.2973	1391.9511	8.0490
CDRDLSIS	1.0000	0.0000	1.3594	5.7434	735.6915	7.6233
CDRGTSYL	1.0000	0.0000	1.3926	6.4352	1631.4257	8.1549
CDSHYTQR	1.0000	0.0000	1.4115	6.8288	2566.7108	8.4575
CDSRTDAF	1.0000	0.0000	1.3561	6.3768	1525.3020	8.1100
CDTSDDSS	1.0000	0.0000	1.3521	5.4238	509.1554	7.3775
CDTYNRGM	1.0000	0.0000	1.3798	7.0313	3240.5879	8.6131
CDWKLAIW	1.0000	0.0000	1.5631	8.1526	11783.1394	9.4750
CEAGSGNN	1.0000	0.0000	1.3783	6.0620	1061.5853	7.8681
CEAHSQGF	1.0000	0.0000	1.3969	6.9171	2841.4722	8.5254
CEERQSDT	1.0000	0.0000	1.3385	6.2562	1327.5489	8.0173
CEGNALHT	1.0000	0.0000	1.3555	6.4952	1748.1250	8.2011
CELQDQDN	1.0000	0.0000	1.3118	6.1660	1196.6382	7.9480
CELSTVSV	1.0000	0.0000	1.3808	5.8889	869.7934	7.7350
CEMHISNA	1.0000	0.0000	1.4312	6.6502	2089.7356	8.3202
CENMPCIN	1.0000	0.0000	1.4479	7.0029	3136.4826	8.5913
CENQGPTI	1.0000	0.0000	1.3089	6.3907	1550.0507	8.1208
CEPEILQN	1.0000	0.0000	1.3110	6.1837	1221.3228	7.9617
CESSFHFD	1.0000	0.0000	1.4582	6.5798	1926.8648	8.2661
CFDSSWKT	1.0000	0.0000	1.5200	6.8631	2670.0895	8.4838
CFFLIKNL	1.0000	0.0000	1.3561	6.2519	1321.0218	8.0140
CFGVRDSG	1.0000	0.0000	1.3820	6.8302	2570.8554	8.4586
CFIKAMSA	1.0000	0.0000	1.3955	6.7079	2233.1576	8.3645
CFNENEAT	1.0000	0.0000	1.3394	6.2461	1312.2381	8.0096
CFNPIAIC	1.0000	0.0000	1.3936	7.0951	3487.4910	8.6622
CFNRILQN	1.0000	0.0000	1.3543	6.2247	1280.3068	7.9931
CFRGDQIQ	1.0000	0.0000	1.2716	6.9838	3068.0964	8.5766
CFSDLLDH	1.0000	0.0000	1.3975	6.2868	1375.2805	8.0409
CFSLTTFT	1.0000	0.0000	1.3734	6.1842	1222.0415	7.9620
CGAVINLT	1.0000	0.0000	1.3286	6.2963	1390.3969	8.0482
CGGNNDKA	1.0000	0.0000	1.3381	6.2416	1305.5192	8.0062
CGGTRHVF	1.0000	0.0000	1.2892	7.3777	4828.7202	8.8794
CGKSKTSS	1.0000	0.0000	1.3644	5.4801	543.2721	7.4208
CGLEQQKD	1.0000	0.0000	1.2984	6.4610	1680.6039	8.1748
CGQRGCAM	1.0000	0.0000	1.3239	7.8498	8314.7827	9.2422
CGRISNHT	1.0000	0.0000	1.3998	6.4052	1576.1144	8.1319
CGSNVCLN	1.0000	0.0000	1.4641	6.4243	1611.1950	8.1466
CHKGIQMP	1.0000	0.0000	1.3181	7.2256	4052.9672	8.7625
CHNMQPDD	1.0000	0.0000	1.3658	6.9067	2807.6438	8.5174
CHSDDTEL	1.0000	0.0000	1.3680	6.1950	1237.3422	7.9704
CHWVADSL	1.0000	0.0000	1.5302	7.3913	4904.9265	8.8898
CIAFKAPE	1.0000	0.0000	1.2797	6.6908	2189.6333	8.3514
CIEGNLNN	1.0000	0.0000	1.3365	5.8108	795.0246	7.6750
CIKDYPNN	1.0000	0.0000	1.3510	6.2595	1332.6607	8.0199
CIKTSIRG	1.0000	0.0000	1.3445	6.2425	1306.8448	8.0068
CILGKHYL	1.0000	0.0000	1.3777	6.7969	2474.2518	8.4330
CINHYLAT	1.0000	0.0000	1.3816	6.6544	2099.7156	8.3234
CIPDDSEM	1.0000	0.0000	1.3705	6.4850	1727.6775	8.1932
CISLHLSD	1.0000	0.0000	1.3886	5.8060	790.5881	7.6713
CISQREPS	1.0000	0.0000	1.3767	6.0421	1037.6221	7.8528
CISYQKEE	1.0000	0.0000	1.3711	6.5013	1760.3656	8.2057
CITLKSGF	1.0000	0.0000	1.3652	6.1869	1225.8214	7.9641
CIYCTISQ	1.0000	0.0000	1.4583	7.0561	3334.6466	8.6322
CKDANLSN	1.0000	0.0000	1.3287	5.5081	561.0513	7.4423
CKHFNIEF	1.0000	0.0000	1.3626	6.9131	2828.3983	8.5223
CKILAVSM	1.0000	0.0000	1.3913	6.4198	1602.6950	8.1431
CKKNNSLS	1.0000	0.0000	1.3191	5.1259	361.3546	7.1486
CKLGQTFP	1.0000	0.0000	1.3160	6.5455	1852.3907	8.2397
CKLTKKAI	1.0000	0.0000	1.2873	6.0311	1024.5794	7.8444
CKNEFSKT	1.0000	0.0000	1.3542	5.9580	941.8223	7.7882
CKPHAEPE	1.0000	0.0000	1.2921	6.7766	2416.9327	8.4173
CKRAMPPN	1.0000	0.0000	1.3416	6.6555	2102.3451	8.3243
CKVTKSNP	1.0000	0.0000	1.3398	5.8585	839.9000	7.7117
CKYKYALN	1.0000	0.0000	1.3839	6.5930	1956.4974	8.2763
CLCPTHGQ	1.0000	0.0000	1.4016	7.3108	4470.6043	8.8279
CLFDSSIK	1.0000	0.0000	1.3738	5.8076	792.0729	7.6726
CLFLKNGV	1.0000	0.0000	1.3572	6.3005	1397.0767	8.0514
CLFQDQNS	1.0000	0.0000	1.3729	6.0783	1081.7034	7.8806
CLISNLFL	1.0000	0.0000	1.3527	5.6513	661.6108	7.5524
CLISNNSP	1.0000	0.0000	1.3361	5.2791	431.0682	7.2664
CLKGAKLA	1.0000	0.0000	1.3105	6.1774	1212.5369	7.9568
CLKSRSNV	1.0000	0.0000	1.3686	5.6273	643.6361	7.5340
CLLGCDKL	1.0000	0.0000	1.4016	6.5867	1942.3295	8.2714
CLMIRDLD	1.0000	0.0000	1.3429	6.5100	1778.2194	8.2125
CLMQSFLQ	1.0000	0.0000	1.4176	6.4851	1728.0039	8.1933
CLNEKENS	1.0000	0.0000	1.3318	5.5387	581.2076	7.4659
CLNESKAR	1.0000	0.0000	1.3469	5.8571	838.5604	7.7106
CLQNKFSY	1.0000	0.0000	1.4107	6.2850	1372.3563	8.0395
CLQNTNPN	1.0000	0.0000	1.3194	5.6429	655.2715	7.5460
CLRINNIN	1.0000	0.0000	1.3288	5.7500	741.2935	7.6283
CLRQATIA	1.0000	0.0000	1.2941	6.4352	1631.5343	8.1550
CLSKRGIH	1.0000	0.0000	1.3917	6.4489	1657.4752	8.1655
CLSRTLAK	1.0000	0.0000	1.3357	5.8038	788.6478	7.6697
CLTSGSQN	1.0000	0.0000	1.3648	5.5994	623.2531	7.5125
CLTTLPVS	1.0000	0.0000	1.3369	5.8038	788.6036	7.6696
CMHNFFRT	1.0000	0.0000	1.3947	7.3245	4541.7262	8.8385
CNADYLQA	1.0000	0.0000	1.3492	6.4943	1746.3838	8.2004
CNAHHGRG	1.0000	0.0000	1.3628	7.2464	4151.1290	8.7784
CNASSSID	1.0000	0.0000	1.3584	5.3685	477.7489	7.3350
CNEGHNTL	1.0000	0.0000	1.3696	6.2489	1316.4429	8.0117
CNETTNLT	1.0000	0.0000	1.3051	5.6643	671.6326	7.5624
CNEYTDRS	1.0000	0.0000	1.3875	6.2803	1364.9917	8.0359
CNFKPKFP	1.0000	0.0000	1.3357	6.5279	1815.2870	8.2262
CNFNAVNT	1.0000	0.0000	1.3604	6.1155	1129.0749	7.9092
CNIDQCNA	1.0000	0.0000	1.4062	6.7025	2219.2617	8.3604
CNKRFMET	1.0000	0.0000	1.3614	6.7630	2379.5324	8.4069
CNLGKNYL	1.0000	0.0000	1.3706	6.0712	1072.9619	7.8752
CNMSDTSS	1.0000	0.0000	1.4012	5.5997	623.4904	7.5128
CNNLHYVR	1.0000	0.0000	1.4187	6.6984	2208.8580	8.3572
CNPIQDHQ	1.0000	0.0000	1.3307	6.6455	2078.4315	8.3166
CNPLSELS	1.0000	0.0000	1.3380	5.3420	463.4035	7.3147
CNPNNPNT	1.0000	0.0000	1.3170	5.5501	588.8683	7.4746
CNPWNKSD	1.0000	0.0000	1.4743	6.6101	1995.2700	8.2894
CNQGLGYK	1.0000	0.0000	1.3682	6.6418	2069.6450	8.3138
CNQSKGYS	1.0000	0.0000	1.4227	6.0830	1087.6219	7.8843
CNQVHKVK	1.0000	0.0000	1.3486	6.7058	2227.6925	8.3629
CNRDEMRP	1.0000	0.0000	1.3413	6.7794	2424.7013	8.4195
CNRIATTP	1.0000	0.0000	1.3040	6.2331	1292.7930	7.9996
CNSTVQNK	1.0000	0.0000	1.3506	5.7706	759.0404	7.6441
CNVIVIHE	1.0000	0.0000	1.3388	6.8187	2537.0980	8.4497
CPASASLL	1.0000	0.0000	1.3530	5.6019	625.0716	7.5145
CPIQNGHN	1.0000	0.0000	1.3662	6.5344	1828.7565	8.2312
CPSAFSPS	1.0000	0.0000	1.4049	5.8217	805.0705	7.6834
CPTHGQNG	1.0000	0.0000	1.3466	6.8042	2495.0789	8.4386
CPVDKRFD	1.0000	0.0000	1.2874	6.7697	2397.8947	8.4121
CQANTDLR	1.0000	0.0000	1.3163	6.1650	1195.3554	7.9473
CQDPSPPN	1.0000	0.0000	1.3422	6.0013	989.9759	7.8215
CQEPISFT	1.0000	0.0000	1.3534	6.3791	1529.3662	8.1118
CQETLTQG	1.0000	0.0000	1.3012	6.4082	1581.5489	8.1342
CQFMIFGL	1.0000	0.0000	1.3432	7.2371	4107.1059	8.7713
CQGSESSN	1.0000	0.0000	1.3870	5.5671	600.4971	7.4877
CQNKELTT	1.0000	0.0000	1.3050	5.9335	915.6054	7.7693
CQNVRSNH	1.0000	0.0000	1.4155	6.3134	1418.0726	8.0614
CQSFATNN	1.0000	0.0000	1.3728	5.9628	947.1009	7.7919
CQTISKSN	1.0000	0.0000	1.3489	5.5624	597.2820	7.4841
CQTLQSKI	1.0000	0.0000	1.3349	5.9583	942.1705	7.7884
CQVRKPSN	1.0000	0.0000	1.3623	6.1559	1182.7815	7.9402
CQWLKIKQ	1.0000	0.0000	1.4245	7.2185	4019.9444	8.7570
CREWSTAV	1.0000	0.0000	1.4871	7.3216	4526.5612	8.8363
CRLLGNKQ	1.0000	0.0000	1.3340	6.1191	1133.8013	7.9120
CRMMKSSE	1.0000	0.0000	1.4699	6.5886	1946.6032	8.2729
CRTELIAK	1.0000	0.0000	1.2939	6.2921	1383.6222	8.0450
CRTMKDEL	1.0000	0.0000	1.3314	6.5748	1915.9508	8.2623
CSAYSMSG	1.0000	0.0000	1.4989	6.3905	1549.6280	8.1206
CSDQPQFR	1.0000	0.0000	1.3609	6.5581	1879.4886	8.2494
CSFKPRHY	1.0000	0.0000	1.4283	7.0104	3163.4039	8.5970
CSGCNFNA	1.0000	0.0000	1.4847	6.7125	2245.0014	8.3681
CSGTLCSL	1.0000	0.0000	1.4530	6.1833	1220.7052	7.9613
CSIDLISK	1.0000	0.0000	1.3439	5.6008	624.2697	7.5136
CSKKAYPS	1.0000	0.0000	1.3985	6.0721	1074.0298	7.8759
CSLITHKD	1.0000	0.0000	1.3647	6.1244	1140.7715	7.9161
CSLSDPCN	1.0000	0.0000	1.4407	6.0646	1064.8334	7.8701
CSLSSHKF	1.0000	0.0000	1.4298	5.8345	817.0190	7.6933
CSMPDMEL	1.0000	0.0000	1.4261	6.6795	2161.3588	8.3427
CSNRNSHQ	1.0000	0.0000	1.4155	5.8929	873.8581	7.7382
CSNSNEGA	1.0000	0.0000	1.3734	5.6312	646.4802	7.5370
CSNVAHGN	1.0000	0.0000	1.4189	6.3323	1449.2029	8.0759
CSPLIRQK	1.0000	0.0000	1.3426	6.0757	1078.5443	7.8787
CSPVPKGK	1.0000	0.0000	1.3486	6.2842	1371.0659	8.0389
CSRLIFNL	1.0000	0.0000	1.3709	5.9136	894.9367	7.7541
CSRLITRR	1.0000	0.0000	1.3551	6.1987	1242.5861	7.9732
CSSGPNGE	1.0000	0.0000	1.3939	5.9475	930.5117	7.7801
CSSTMDIF	1.0000	0.0000	1.4314	6.3168	1423.5479	8.0639
CSSTSQRS	1.0000	0.0000	1.3769	5.3454	465.2101	7.3173
CSTDIKNK	1.0000	0.0000	1.3228	5.7069	705.4209	7.5952
CSTVVPNS	1.0000	0.0000	1.3824	5.8312	813.9033	7.6907
CSVAQTPL	1.0000	0.0000	1.3491	6.1385	1159.4187	7.9269
CSYDSSST	1.0000	0.0000	1.4035	5.4859	546.9411	7.4253
CTASISNT	1.0000	0.0000	1.3460	5.5396	581.7998	7.4666
CTDDHIPV	1.0000	0.0000	1.2999	6.7702	2399.2539	8.4124
CTDGIKME	1.0000	0.0000	1.3117	6.7851	2440.8089	8.4239
CTFIDNVH	1.0000	0.0000	1.3541	6.7834	2435.8775	8.4226
CTGGFASP	1.0000	0.0000	1.3729	6.6028	1978.7761	8.2838
CTGNGSMK	1.0000	0.0000	1.4096	6.4111	1586.8531	8.1364
CTISQKEC	1.0000	0.0000	1.4184	6.6901	2187.8558	8.3509
CTLDQVQH	1.0000	0.0000	1.3262	6.7300	2290.8372	8.3816
CTLNSSTN	1.0000	0.0000	1.3189	5.1233	360.2823	7.1466
CTMVQQKT	1.0000	0.0000	1.3161	6.8140	2523.3228	8.4461
CTNEIRSK	1.0000	0.0000	1.3414	5.9177	899.1420	7.7572
CTSLRSTT	1.0000	0.0000	1.3451	5.5652	599.1760	7.4862
CTSSDSIL	1.0000	0.0000	1.3452	5.3016	442.3327	7.2836
CTSTVQAI	1.0000	0.0000	1.3417	6.2280	1285.1759	7.9957
CTTNNHTT	1.0000	0.0000	1.3424	6.0395	1034.5235	7.8508
CTTPEKDA	1.0000	0.0000	1.2755	6.2755	1357.4368	8.0322
CVCHKGIQ	1.0000	0.0000	1.3552	7.5994	6232.7594	9.0498
CVHDRANG	1.0000	0.0000	1.3423	6.9112	2822.1536	8.5208
CVHRLMAM	1.0000	0.0000	1.3677	7.5258	5726.4870	8.9932
CVISREGN	1.0000	0.0000	1.3751	6.3225	1432.9079	8.0683
CVNITSNT	1.0000	0.0000	1.3442	5.7138	710.9856	7.6005
CVPSISKN	1.0000	0.0000	1.3660	5.7099	707.8439	7.5975
CVSLNLRF	1.0000	0.0000	1.3863	6.0362	1030.5591	7.8483
CVTKIDLA	1.0000	0.0000	1.2960	6.2779	1361.2539	8.0341
CVTSGEDN	1.0000	0.0000	1.3624	6.1308	1149.1911	7.9210
CWYSADKL	1.0000	0.0000	1.5175	7.2061	3963.0134	8.7475
CYCNRIAT	1.0000	0.0000	1.4177	7.2127	3993.2367	8.7526
CYERSLDA	1.0000	0.0000	1.3845	6.4321	1625.5800	8.1525
CYKSIHPS	1.0000	0.0000	1.4454	6.4132	1590.5750	8.1380
CYSTPIIP	1.0000	0.0000	1.3660	6.4139	1591.9903	8.1386
CYVVLQSP	1.0000	0.0000	1.4010	6.6148	2006.3106	8.2930
DADSLQIQ	1.0000	0.0000	1.2542	5.4970	553.9443	7.4338
DAECENQG	1.0000	0.0000	1.3076	6.4915	1740.6472	8.1982
DAELLYME	1.0000	0.0000	1.2936	6.2316	1290.6193	7.9985
DAFMVDKA	1.0000	0.0000	1.2450	6.4837	1725.1580	8.1922
DAFYDNSI	1.0000	0.0000	1.3166	5.8627	843.9901	7.7149
DAGQLNPQ	1.0000	0.0000	1.2427	5.7444	736.5328	7.6240
DAGSTSVN	1.0000	0.0000	1.2925	5.2495	416.6029	7.2436
DAGTYSIM	1.0000	0.0000	1.3356	6.2902	1380.6890	8.0435
DAGYLITL	1.0000	0.0000	1.2630	5.9078	888.9194	7.7496
DAHFSMIS	1.0000	0.0000	1.3881	6.1302	1148.3150	7.9205
DAHQEPLF	1.0000	0.0000	1.2551	6.2966	1390.8824	8.0484
DAHSMTIM	1.0000	0.0000	1.3651	6.4866	1730.9040	8.1945
DAIESVEQ	1.0000	0.0000	1.2606	5.7986	783.9232	7.6656
DAIPQFVA	1.0000	0.0000	1.2085	6.3017	1398.9854	8.0523
DAKEMDDQ	1.0000	0.0000	1.2308	6.1724	1205.5537	7.9530
DAKITEDR	1.0000	0.0000	1.2018	5.8173	800.9910	7.6800
DAKTERID	1.0000	0.0000	1.2018	5.8173	800.9910	7.6800
DAKVNNLA	1.0000	0.0000	1.2430	5.3656	476.1757	7.3328
DALAGLKR	1.0000	0.0000	1.2351	5.7231	718.6665	7.6076
DALNGANE	1.0000	0.0000	1.2493	5.4703	537.1917	7.4133
DALSVCNL	1.0000	0.0000	1.3478	5.7471	738.7856	7.6261
DAMANEDP	1.0000	0.0000	1.2569	6.0416	1036.9867	7.8524
DAMDPMYN	1.0000	0.0000	1.3241	6.6402	2065.7566	8.3125
DAMSSSVV	1.0000	0.0000	1.3627	5.5695	602.1945	7.4896
DANATIIP	1.0000	0.0000	1.2180	5.6291	644.9744	7.5354
DANLSNSN	1.0000	0.0000	1.2332	4.4748	170.7539	6.6482
DANNMTNK	1.0000	0.0000	1.2738	5.4319	513.9281	7.3838
DANNPFLQ	1.0000	0.0000	1.2606	5.5505	589.1570	7.4750
DANNQPTK	1.0000	0.0000	1.2293	5.3643	475.4547	7.3318
DANTNFLS	1.0000	0.0000	1.2675	5.1166	357.4848	7.1414
DAPLNDQQ	1.0000	0.0000	1.2303	5.5877	614.9513	7.5036
DAPSNKKI	1.0000	0.0000	1.2434	5.2244	404.7533	7.2243
DAPTKPNN	1.0000	0.0000	1.2249	5.3139	448.6628	7.2931
DAQSLRPN	1.0000	0.0000	1.2648	5.3506	468.0199	7.3213
DARGPAED	1.0000	0.0000	1.2009	6.1387	1159.5920	7.9270
DARKGNLP	1.0000	0.0000	1.2415	5.6518	662.0410	7.5528
DARLGGRS	1.0000	0.0000	1.2894	5.8604	841.7537	7.7132
DARMLSNG	1.0000	0.0000	1.3220	5.7634	752.7537	7.6386
DARNREAN	1.0000	0.0000	1.2490	5.6923	693.6302	7.5840
DASHADRM	1.0000	0.0000	1.3297	6.3239	1435.3109	8.0694
DASLKKAK	1.0000	0.0000	1.2376	5.2217	403.4707	7.2222
DASMVTQE	1.0000	0.0000	1.3010	6.0435	1039.2075	7.8539
DASQDSVC	1.0000	0.0000	1.3781	6.0330	1026.7400	7.8458
DASVMNNS	1.0000	0.0000	1.3264	5.3202	451.9474	7.2980
DATELNIA	1.0000	0.0000	1.2248	5.4745	539.7754	7.4165
DATSFTIE	1.0000	0.0000	1.2639	5.6562	665.4192	7.5562
DAVATTMK	1.0000	0.0000	1.2421	6.1501	1174.9860	7.9358
DAVEKVTA	1.0000	0.0000	1.2108	6.0278	1020.6682	7.8418
DAVPPDFH	1.0000	0.0000	1.2323	6.4945	1746.6767	8.2005
DAYKQLQI	1.0000	0.0000	1.2459	6.0572	1055.7499	7.8644
DCDRGTSY	1.0000	0.0000	1.3829	6.5812	1930.1756	8.2672
DCFNPIAI	1.0000	0.0000	1.3143	6.4742	1706.4519	8.1850
DCGGNNDK	1.0000	0.0000	1.3349	6.1838	1221.3955	7.9617
DCHWVADS	1.0000	0.0000	1.5161	7.5374	5803.1257	9.0021
DCILGKHY	1.0000	0.0000	1.3550	6.9430	2927.3415	8.5453
DCLLGCDK	1.0000	0.0000	1.3916	6.7328	2298.0127	8.3837
DCSPLIRQ	1.0000	0.0000	1.3438	6.1259	1142.6945	7.9172
DCTGNGSM	1.0000	0.0000	1.4108	6.4613	1681.2366	8.1750
DDAELLYM	1.0000	0.0000	1.2928	6.1874	1226.5080	7.9645
DDAMSSSV	1.0000	0.0000	1.3434	5.4231	508.7767	7.3770
DDARMLSN	1.0000	0.0000	1.3049	5.6067	628.4947	7.5181
DDCDRGTS	1.0000	0.0000	1.3429	6.2450	1310.5654	8.0087
DDCLLGCD	1.0000	0.0000	1.3903	6.7829	2434.6948	8.4222
DDDESNGI	1.0000	0.0000	1.2613	5.4389	518.1184	7.3892
DDDINSSN	1.0000	0.0000	1.2488	4.7754	241.3531	6.8792
DDDNPPEE	1.0000	0.0000	1.2156	5.6347	649.1166	7.5397
DDDNYTSD	1.0000	0.0000	1.2814	5.4989	555.1653	7.4353
DDDPSLCT	1.0000	0.0000	1.3235	5.8549	836.4049	7.7089
DDDVQTEY	1.0000	0.0000	1.2313	6.2315	1290.4443	7.9984
DDEHSDNQ	1.0000	0.0000	1.2919	5.6626	670.3182	7.5611
DDERNVDL	1.0000	0.0000	1.2385	5.6491	659.9901	7.5508
DDESNGIF	1.0000	0.0000	1.2878	5.6696	675.6952	7.5665
DDETRNDS	1.0000	0.0000	1.2521	5.3232	453.4936	7.3002
DDGPSVGK	1.0000	0.0000	1.2747	5.8412	823.3482	7.6984
DDHIPVII	1.0000	0.0000	1.2235	6.2486	1315.9879	8.0115
DDIELFAR	1.0000	0.0000	1.2297	6.0035	992.5425	7.8232
DDINLSKS	1.0000	0.0000	1.2433	4.7676	239.2074	6.8732
DDINSSNN	1.0000	0.0000	1.2397	4.5869	194.2699	6.7343
DDKAQNFE	1.0000	0.0000	1.2392	5.8501	831.8436	7.7053
DDKVSQGT	1.0000	0.0000	1.2647	5.6834	686.5682	7.5771
DDLDELRP	1.0000	0.0000	1.2205	5.5741	605.3975	7.4931
DDMSIILT	1.0000	0.0000	1.2842	5.6172	636.1776	7.5262
DDNDISLL	1.0000	0.0000	1.2349	4.9458	293.6891	7.0102
DDNFQLKN	1.0000	0.0000	1.2525	5.4135	503.1681	7.3696
DDNKLGRK	1.0000	0.0000	1.2361	5.5148	565.4146	7.4475
DDNLELSN	1.0000	0.0000	1.2326	4.7777	242.0143	6.8810
DDNPPEEN	1.0000	0.0000	1.2296	5.4462	522.4909	7.3948
DDNYTSDY	1.0000	0.0000	1.3262	5.8352	817.6381	7.6938
DDPDFPTE	1.0000	0.0000	1.2107	5.9581	941.9390	7.7882
DDPHGVII	1.0000	0.0000	1.2270	6.3814	1533.4664	8.1136
DDPMTENL	1.0000	0.0000	1.2625	5.7284	723.0229	7.6117
DDPMTHET	1.0000	0.0000	1.2605	6.3363	1455.9012	8.0789
DDPPKQES	1.0000	0.0000	1.2443	5.5340	578.0766	7.4623
DDPSLCTF	1.0000	0.0000	1.3511	6.0855	1090.7822	7.8862
DDQNLPGY	1.0000	0.0000	1.2734	5.9435	926.2242	7.7770
DDQNMLMP	1.0000	0.0000	1.3084	6.1794	1215.2677	7.9583
DDQQWQAY	1.0000	0.0000	1.3383	7.2937	4383.6749	8.8148
DDQSPHSI	1.0000	0.0000	1.3125	5.5856	613.4451	7.5019
DDQYVACQ	1.0000	0.0000	1.2876	6.9968	3114.4570	8.5866
DDREHKSR	1.0000	0.0000	1.2920	5.9542	937.7025	7.7852
DDRLTVQA	1.0000	0.0000	1.2237	5.8791	860.0633	7.7275
DDSCALVK	1.0000	0.0000	1.3411	6.0315	1024.9428	7.8446
DDSEMKVE	1.0000	0.0000	1.2957	5.9518	935.1062	7.7834
DDSKIRTV	1.0000	0.0000	1.2556	5.5875	614.7996	7.5034
DDSRKDLG	1.0000	0.0000	1.2600	5.4794	542.8182	7.4203
DDSRNPPA	1.0000	0.0000	1.2598	5.4463	522.5229	7.3948
DDSSELLL	1.0000	0.0000	1.2408	4.7346	230.2765	6.8478
DDSSHSPL	1.0000	0.0000	1.3053	5.0622	335.7990	7.0997
DDSSVAFK	1.0000	0.0000	1.3040	5.5132	564.3940	7.4463
DDTDESQA	1.0000	0.0000	1.2449	5.5326	577.1250	7.4612
DDTELTRN	1.0000	0.0000	1.2245	5.3998	495.2822	7.3591
DDTKCVCH	1.0000	0.0000	1.3794	7.2880	4354.8767	8.8104
DDTLNQNN	1.0000	0.0000	1.2267	4.9931	310.0989	7.0465
DDTLPLIT	1.0000	0.0000	1.2090	5.3345	459.4160	7.3089
DDTPSVMC	1.0000	0.0000	1.3798	6.5118	1781.8781	8.2138
DDVQTEYH	1.0000	0.0000	1.2534	6.5564	1875.7852	8.2481
DEAINSQK	1.0000	0.0000	1.2544	5.3693	478.1893	7.3356
DEAVTMGL	1.0000	0.0000	1.2615	6.2488	1316.3902	8.0117
DECLCPTH	1.0000	0.0000	1.3979	7.1190	3584.7229	8.6805
DEDSDSSA	1.0000	0.0000	1.2745	4.9565	297.3173	7.0184
DEEFPQDV	1.0000	0.0000	1.2102	6.2506	1319.1256	8.0131
DEEKFVAL	1.0000	0.0000	1.2349	6.0039	992.8997	7.8234
DEENGSRN	1.0000	0.0000	1.2790	5.3871	488.1398	7.3494
DEEPPPMS	1.0000	0.0000	1.2876	5.9425	925.2082	7.7763
DEERKCSL	1.0000	0.0000	1.3391	6.0320	1025.6020	7.8451
DEESLIKS	1.0000	0.0000	1.2581	5.0446	329.0616	7.0861
DEFVDNKV	1.0000	0.0000	1.2521	6.0057	995.0524	7.8249
DEFYNSEI	1.0000	0.0000	1.3183	5.8934	874.3111	7.7385
DEGGPSIM	1.0000	0.0000	1.3083	6.1775	1212.6783	7.9569
DEGPKKID	1.0000	0.0000	1.2045	5.8301	812.8975	7.6899
DEGSVLNQ	1.0000	0.0000	1.2822	5.4948	552.5448	7.4321
DEGTESRN	1.0000	0.0000	1.2719	5.5242	571.5454	7.4547
DEHSDNQL	1.0000	0.0000	1.2925	5.5166	566.5668	7.4489
DEIHERLL	1.0000	0.0000	1.2569	5.9381	920.5405	7.7729
DEITFKTL	1.0000	0.0000	1.2261	5.6762	680.9183	7.5716
DEKGNNAS	1.0000	0.0000	1.2650	5.2342	409.3461	7.2319
DEKIPCTT	1.0000	0.0000	1.2746	6.2415	1305.3332	8.0061
DEKNSDSK	1.0000	0.0000	1.2490	4.8839	273.4720	6.9626
DELHHWSS	1.0000	0.0000	1.4930	6.6613	2116.4150	8.3287
DELLSHLG	1.0000	0.0000	1.2970	5.4903	549.6664	7.4286
DELRPHNF	1.0000	0.0000	1.2858	6.0872	1092.9300	7.8875
DELRSLNR	1.0000	0.0000	1.2631	5.1989	393.0147	7.2047
DELTNCAG	1.0000	0.0000	1.3184	6.1703	1202.6205	7.9514
DEMLVSKA	1.0000	0.0000	1.3028	5.8193	802.8427	7.6816
DEMRPPNG	1.0000	0.0000	1.2679	6.2279	1285.0761	7.9956
DENESKIL	1.0000	0.0000	1.2441	5.1302	363.1470	7.1519
DENSPRSF	1.0000	0.0000	1.3047	5.3602	473.2389	7.3287
DEPGPEHY	1.0000	0.0000	1.2434	6.6411	2067.7584	8.3132
DEQSLSLI	1.0000	0.0000	1.2603	4.9839	306.8307	7.0394
DEQSSSTQ	1.0000	0.0000	1.2823	5.0059	314.7250	7.0564
DEQYLTKN	1.0000	0.0000	1.2611	5.7004	700.1071	7.5902
DERLESLM	1.0000	0.0000	1.3021	5.6797	683.6665	7.5743
DERNVDLP	1.0000	0.0000	1.2397	5.6781	682.3953	7.5731
DERSLYFR	1.0000	0.0000	1.3255	6.1003	1109.5409	7.8976
DERSRKEE	1.0000	0.0000	1.2589	5.7178	714.2931	7.6035
DESAENAL	1.0000	0.0000	1.2557	5.2723	427.6619	7.2611
DESDPYKN	1.0000	0.0000	1.2871	5.5734	604.9147	7.4926
DESELVNR	1.0000	0.0000	1.2732	5.4193	506.5431	7.3741
DESKKLNQ	1.0000	0.0000	1.2428	5.0913	347.2330	7.1220
DESNGIFD	1.0000	0.0000	1.2878	5.6696	675.6952	7.5665
DESQAVQP	1.0000	0.0000	1.2633	5.8389	821.1132	7.6966
DESTDLAF	1.0000	0.0000	1.2675	5.5378	580.5963	7.4652
DETKHLSI	1.0000	0.0000	1.2775	5.5479	587.3629	7.4729
DETKLQNT	1.0000	0.0000	1.2191	5.3126	448.0101	7.2921
DETPSQQH	1.0000	0.0000	1.2861	5.9080	889.1466	7.7497
DETRNDSL	1.0000	0.0000	1.2505	5.1771	383.3018	7.1880
DEVPKTNI	1.0000	0.0000	1.2246	5.6301	645.6614	7.5361
DEVRDELH	1.0000	0.0000	1.2485	6.2068	1254.1603	7.9794
DEYGRSQL	1.0000	0.0000	1.3115	5.9895	976.5637	7.8123
DEYNLTGS	1.0000	0.0000	1.3018	5.5538	591.3870	7.4775
DFADVNKR	1.0000	0.0000	1.2498	5.9892	976.3279	7.8122
DFDPSNLI	1.0000	0.0000	1.2704	5.3515	468.5330	7.3220
DFEDVPSE	1.0000	0.0000	1.2759	5.8972	878.1130	7.7414
DFFYHRQV	1.0000	0.0000	1.2382	7.1412	3677.8589	8.6976
DFGAETNK	1.0000	0.0000	1.2473	5.8760	856.9746	7.7251
DFHTLRKR	1.0000	0.0000	1.2674	6.2171	1269.2288	7.9873
DFKCELQD	1.0000	0.0000	1.3058	6.4555	1670.1220	8.1706
DFKRTIRN	1.0000	0.0000	1.2468	5.8737	854.6939	7.7234
DFKVKPTT	1.0000	0.0000	1.2237	5.8794	860.3674	7.7278
DFLKAMAN	1.0000	0.0000	1.2880	6.0027	991.6228	7.8226
DFLSLAGK	1.0000	0.0000	1.2816	5.5055	559.3882	7.4404
DFNDNRPQ	1.0000	0.0000	1.2613	5.7550	745.5794	7.6322
DFNKNEDS	1.0000	0.0000	1.2705	5.2503	416.9981	7.2442
DFPNMKTS	1.0000	0.0000	1.3138	5.7365	729.8521	7.6179
DFPTELDN	1.0000	0.0000	1.2419	5.5946	619.7987	7.5088
DFQEDEEP	1.0000	0.0000	1.2067	6.1485	1172.7479	7.9346
DFSFSANN	1.0000	0.0000	1.3175	5.2707	426.8729	7.2599
DFSPIIFL	1.0000	0.0000	1.2920	5.7945	780.2518	7.6625
DFSSGTNS	1.0000	0.0000	1.3037	5.0018	313.2257	7.0532
DFTDLGRH	1.0000	0.0000	1.2680	6.3077	1408.7154	8.0570
DFVGALDG	1.0000	0.0000	1.2449	6.2789	1362.8379	8.0348
DFVGRSAD	1.0000	0.0000	1.2926	6.1105	1122.6240	7.9054
DFYASSAN	1.0000	0.0000	1.3444	5.6226	640.1578	7.5304
DGDKKQNP	1.0000	0.0000	1.2274	5.6529	662.8617	7.5537
DGDQGVLD	1.0000	0.0000	1.2320	6.0698	1071.2315	7.8741
DGEAEDSS	1.0000	0.0000	1.2870	5.4316	513.7482	7.3835
DGELDSYV	1.0000	0.0000	1.3099	5.9402	922.7043	7.7745
DGFAKTTE	1.0000	0.0000	1.2238	6.0130	1003.4001	7.8304
DGIFKHFS	1.0000	0.0000	1.3313	6.3191	1427.3817	8.0657
DGIKMEDR	1.0000	0.0000	1.2369	6.3321	1448.8116	8.0757
DGIRQNGW	1.0000	0.0000	1.3676	7.0059	3147.3551	8.5936
DGKTIHNF	1.0000	0.0000	1.2782	6.1226	1138.3767	7.9147
DGLISFAN	1.0000	0.0000	1.2905	5.5371	580.1232	7.4647
DGLKSIAR	1.0000	0.0000	1.2658	5.5611	596.3624	7.4831
DGLSAKSV	1.0000	0.0000	1.2898	5.2932	438.1086	7.2772
DGNLQPLN	1.0000	0.0000	1.2462	5.2727	427.8616	7.2614
DGNLSFAK	1.0000	0.0000	1.2861	5.4631	532.7202	7.4077
DGNSNLQP	1.0000	0.0000	1.2654	5.1446	369.2189	7.1630
DGPADQIS	1.0000	0.0000	1.2591	5.7494	740.7272	7.6278
DGPHIKLP	1.0000	0.0000	1.2477	6.0439	1039.7122	7.8542
DGPSIQNE	1.0000	0.0000	1.2699	5.5473	586.9691	7.4725
DGPSVGKQ	1.0000	0.0000	1.2790	5.9206	902.1340	7.7594
DGQAILVL	1.0000	0.0000	1.2396	5.8488	830.5355	7.7042
DGQSDKLW	1.0000	0.0000	1.3912	6.4272	1616.5157	8.1488
DGQSRDQF	1.0000	0.0000	1.2878	6.0650	1065.3026	7.8704
DGQTKKNP	1.0000	0.0000	1.2273	5.6014	624.7200	7.5141
DGSQLPTN	1.0000	0.0000	1.2623	5.2816	432.3056	7.2683
DGSSFNPN	1.0000	0.0000	1.3023	5.1679	379.2271	7.1808
DGSSSTNS	1.0000	0.0000	1.2634	4.4970	175.1775	6.6652
DGTDCHWV	1.0000	0.0000	1.4235	7.8588	8402.2720	9.2492
DGTGHDIL	1.0000	0.0000	1.2559	6.1413	1163.1129	7.9291
DGTGSRKL	1.0000	0.0000	1.2740	5.5846	612.7288	7.5012
DGTNSFTN	1.0000	0.0000	1.2815	5.3100	446.6578	7.2901
DGVHNLLS	1.0000	0.0000	1.3137	5.5500	588.7987	7.4746
DGYRLMSD	1.0000	0.0000	1.3498	6.2303	1288.5699	7.9974
DGYVLENK	1.0000	0.0000	1.2811	5.9756	961.1144	7.8017
DHAKPDYQ	1.0000	0.0000	1.2507	6.4539	1666.9282	8.1693
DHANATNH	1.0000	0.0000	1.3049	6.0137	1004.2252	7.8310
DHDKSSVF	1.0000	0.0000	1.3435	5.7803	767.5378	7.6515
DHDSKNNH	1.0000	0.0000	1.3269	5.6252	642.0576	7.5324
DHFKNQVY	1.0000	0.0000	1.3077	6.5556	1874.0381	8.2475
DHIPVIIA	1.0000	0.0000	1.2219	6.3064	1406.6266	8.0560
DHKQKDLI	1.0000	0.0000	1.2415	5.8584	839.7696	7.7116
DHKQRKNK	1.0000	0.0000	1.2576	5.8582	839.6246	7.7115
DHLAAPYS	1.0000	0.0000	1.3285	6.0624	1062.1131	7.8684
DHLTIQQS	1.0000	0.0000	1.2891	5.7125	709.9798	7.5995
DHLVIEPT	1.0000	0.0000	1.2471	6.0476	1044.1315	7.8570
DHNAQPND	1.0000	0.0000	1.2703	5.7908	776.9330	7.6597
DHQDNHYQ	1.0000	0.0000	1.3128	6.6330	2048.6664	8.3070
DHQGSSDS	1.0000	0.0000	1.3412	5.4154	504.2558	7.3711
DHQITNPP	1.0000	0.0000	1.2516	5.9228	904.4615	7.7611
DHRKNNLP	1.0000	0.0000	1.2734	5.5737	605.0720	7.4928
DHRSYTSY	1.0000	0.0000	1.4044	6.1908	1231.2900	7.9671
DHSNFSLN	1.0000	0.0000	1.3181	5.1610	376.2392	7.1756
DHTKIYAI	1.0000	0.0000	1.2555	6.3418	1465.0450	8.0831
DHTPRTAS	1.0000	0.0000	1.2855	5.8277	810.6251	7.6880
DHYDNDSG	1.0000	0.0000	1.3418	6.0320	1025.5467	7.8450
DIANISCQ	1.0000	0.0000	1.3439	6.0199	1011.3776	7.8357
DICKRAMP	1.0000	0.0000	1.3015	6.8388	2596.4363	8.4652
DIDEAVTM	1.0000	0.0000	1.2342	6.2620	1336.5703	8.0219
DIDNQYDL	1.0000	0.0000	1.2609	5.7816	768.7676	7.6526
DIECRTEL	1.0000	0.0000	1.2915	6.3287	1443.1468	8.0731
DIEKDYKT	1.0000	0.0000	1.2298	5.9292	911.1439	7.7661
DIELFARI	1.0000	0.0000	1.2295	6.0274	1020.1824	7.8415
DIEMFGTT	1.0000	0.0000	1.2520	6.3936	1555.2157	8.1230
DIEPPQNS	1.0000	0.0000	1.2560	5.4196	506.7133	7.3743
DIEQMSQE	1.0000	0.0000	1.2938	6.0381	1032.8742	7.8498
DIERQNGT	1.0000	0.0000	1.2348	5.8572	838.6636	7.7107
DIFNSATN	1.0000	0.0000	1.2740	5.2865	434.7272	7.2720
DIGIANNS	1.0000	0.0000	1.2681	5.2879	435.4244	7.2731
DIGNTEHD	1.0000	0.0000	1.2587	5.9864	973.1606	7.8100
DIKAEGHV	1.0000	0.0000	1.2311	6.3805	1531.8265	8.1129
DIKMSPSG	1.0000	0.0000	1.3266	5.6523	662.4087	7.5532
DIKNKKHT	1.0000	0.0000	1.2456	5.6349	649.2753	7.5398
DIKSIEKN	1.0000	0.0000	1.2416	5.2057	396.1151	7.2099
DIKSQNTL	1.0000	0.0000	1.2407	5.0696	338.6698	7.1053
DILHSYST	1.0000	0.0000	1.3437	5.6160	635.2739	7.5253
DILQYEPK	1.0000	0.0000	1.2434	5.9932	980.7831	7.8152
DILTSFSG	1.0000	0.0000	1.2990	5.3422	463.5009	7.3148
DIMNKTKM	1.0000	0.0000	1.2953	6.0891	1095.2735	7.8889
DIMNYGNY	1.0000	0.0000	1.3586	6.5173	1793.1047	8.2180
DINDNEDE	1.0000	0.0000	1.2276	5.4121	502.3544	7.3686
DINFKQNS	1.0000	0.0000	1.2766	5.3093	446.2957	7.2896
DINLSKSH	1.0000	0.0000	1.2905	5.0925	347.7141	7.1229
DINSSNNP	1.0000	0.0000	1.2431	4.6159	200.8652	6.7566
DIPGTHQI	1.0000	0.0000	1.2289	6.2629	1337.8734	8.0225
DIQQTNFQ	1.0000	0.0000	1.2428	5.9293	911.2663	7.7661
DIQTKIKN	1.0000	0.0000	1.2151	5.4634	532.9578	7.4080
DISIHQND	1.0000	0.0000	1.2919	5.6661	672.9932	7.5638
DISKQSAR	1.0000	0.0000	1.2806	5.3557	470.7900	7.3252
DISLANYL	1.0000	0.0000	1.2876	5.3400	462.3340	7.3131
DISLAVDE	1.0000	0.0000	1.2587	5.5289	574.6830	7.4584
DISLLQDI	1.0000	0.0000	1.2451	5.2376	410.9130	7.2344
DISRIALQ	1.0000	0.0000	1.2596	5.5578	594.1107	7.4806
DISRTILK	1.0000	0.0000	1.2451	5.3189	451.2557	7.2969
DISSPSRI	1.0000	0.0000	1.2858	5.0474	330.1279	7.0883
DISVNLGG	1.0000	0.0000	1.2902	5.5517	589.9732	7.4759
DITFSFQI	1.0000	0.0000	1.2884	5.9395	921.9681	7.7739
DITGPVVK	1.0000	0.0000	1.2164	6.0774	1080.6407	7.8800
DITITTPT	1.0000	0.0000	1.1965	5.5475	587.1103	7.4726
DITTYVTA	1.0000	0.0000	1.2374	6.0867	1092.2067	7.8871
DIVGKTDP	1.0000	0.0000	1.2110	5.9310	913.0026	7.7674
DIVIMYPQ	1.0000	0.0000	1.2491	6.6799	2162.3567	8.3430
DIVSRLAL	1.0000	0.0000	1.2680	5.4549	527.7529	7.4015
DIYIHKDT	1.0000	0.0000	1.2561	6.2839	1370.6420	8.0387
DKAATLYN	1.0000	0.0000	1.2603	5.6925	693.7502	7.5841
DKACNPIQ	1.0000	0.0000	1.2997	6.2489	1316.5559	8.0118
DKANSDNC	1.0000	0.0000	1.3336	5.6541	663.7927	7.5546
DKAQNFEV	1.0000	0.0000	1.2477	5.9966	984.5801	7.8178
DKCSPVPK	1.0000	0.0000	1.3347	6.1275	1144.7410	7.9184
DKDDNDIS	1.0000	0.0000	1.2387	5.1878	388.0225	7.1962
DKDNPVME	1.0000	0.0000	1.2639	6.0221	1013.9964	7.8375
DKFGSSKI	1.0000	0.0000	1.2992	5.4393	518.3626	7.3895
DKFTTKSL	1.0000	0.0000	1.2526	5.2838	433.4081	7.2700
DKGEVFNK	1.0000	0.0000	1.2546	5.9658	950.3764	7.7942
DKGPPSQQ	1.0000	0.0000	1.2608	5.7258	720.9356	7.6097
DKGPTNTQ	1.0000	0.0000	1.2273	5.6001	623.7924	7.5131
DKGVDFVG	1.0000	0.0000	1.2262	6.4634	1685.2484	8.1766
DKIKTKEL	1.0000	0.0000	1.2036	5.3967	493.5443	7.3567
DKINCKDA	1.0000	0.0000	1.2958	6.0904	1096.8853	7.8899
DKITSPLQ	1.0000	0.0000	1.2413	5.2871	435.0307	7.2725
DKKFPQNF	1.0000	0.0000	1.2573	5.9575	941.2713	7.7878
DKKQNPID	1.0000	0.0000	1.2159	5.5201	568.8533	7.4516
DKKSNTIN	1.0000	0.0000	1.2314	4.8976	277.8313	6.9731
DKKSPMLH	1.0000	0.0000	1.3233	5.8745	855.4938	7.7240
DKLAIAMS	1.0000	0.0000	1.2914	5.7103	708.1887	7.5978
DKLAPSRN	1.0000	0.0000	1.2544	5.2210	403.1662	7.2217
DKLIMEIM	1.0000	0.0000	1.2826	6.3013	1398.3717	8.0520
DKLLLVCL	1.0000	0.0000	1.3125	5.8095	793.8384	7.6740
DKLWLFPH	1.0000	0.0000	1.4017	6.9037	2797.8453	8.5151
DKNEFAKS	1.0000	0.0000	1.2707	5.4465	522.6527	7.3950
DKNGDISR	1.0000	0.0000	1.2670	5.4608	531.3357	7.4060
DKNIDMDL	1.0000	0.0000	1.2597	5.6803	684.0687	7.5747
DKNKHPPN	1.0000	0.0000	1.2607	5.5822	611.0590	7.4993
DKNRANQR	1.0000	0.0000	1.2480	5.6194	637.7764	7.5279
DKNSSYNH	1.0000	0.0000	1.3398	5.3625	474.4816	7.3304
DKPGIQQL	1.0000	0.0000	1.2211	5.8487	830.5111	7.7042
DKPGISID	1.0000	0.0000	1.2513	5.5858	613.5929	7.5021
DKPLNPFP	1.0000	0.0000	1.2423	5.6096	630.6165	7.5204
DKPMSIPK	1.0000	0.0000	1.2817	5.7485	739.9965	7.6272
DKQNTLIK	1.0000	0.0000	1.2175	5.2935	438.2621	7.2774
DKRFDLWV	1.0000	0.0000	1.3644	6.9586	2980.4367	8.5573
DKSADNNS	1.0000	0.0000	1.2483	4.7592	236.8965	6.8667
DKSISSEK	1.0000	0.0000	1.2613	4.8221	254.7042	6.9151
DKSSKVQL	1.0000	0.0000	1.2696	5.1079	353.9142	7.1347
DKSSLFMH	1.0000	0.0000	1.3778	5.8522	833.8416	7.7069
DKSSVFCK	1.0000	0.0000	1.3895	6.0260	1018.5521	7.8404
DKSTMRSQ	1.0000	0.0000	1.3214	5.5870	614.4087	7.5030
DKTKPNQQ	1.0000	0.0000	1.2193	5.5241	571.5070	7.4547
DKVIECVH	1.0000	0.0000	1.2984	6.9332	2894.4090	8.5377
DKVLTRKP	1.0000	0.0000	1.2212	5.6705	676.4413	7.5672
DKVSQGTN	1.0000	0.0000	1.2739	5.4949	552.6367	7.4322
DKWQEAES	1.0000	0.0000	1.3806	6.5629	1889.9087	8.2531
DKYDMGVS	1.0000	0.0000	1.3430	6.3562	1489.6861	8.0943
DLACATTT	1.0000	0.0000	1.2890	6.1127	1125.4996	7.9071
DLAEKSPS	1.0000	0.0000	1.2602	5.0634	336.2376	7.1005
DLAFYANT	1.0000	0.0000	1.2835	5.9733	958.5546	7.7999
DLAILFAT	1.0000	0.0000	1.2379	5.7033	702.4592	7.5924
DLCSRLIF	1.0000	0.0000	1.3662	6.1021	1111.8238	7.8989
DLDELRPH	1.0000	0.0000	1.2557	5.8990	880.0046	7.7428
DLDGNLSF	1.0000	0.0000	1.2814	5.3093	446.3076	7.2896
DLDNKIKS	1.0000	0.0000	1.2326	4.9915	309.5520	7.0453
DLDPDGQT	1.0000	0.0000	1.2180	5.7442	736.3493	7.6239
DLDQKQPE	1.0000	0.0000	1.2121	5.7124	709.8936	7.5994
DLDSEHPG	1.0000	0.0000	1.2965	5.8114	795.5316	7.6755
DLDSENNK	1.0000	0.0000	1.2354	4.8736	270.2589	6.9547
DLEAPNSP	1.0000	0.0000	1.2514	5.2281	406.4833	7.2272
DLEEKADK	1.0000	0.0000	1.2083	5.5766	607.1307	7.4950
DLELHVHL	1.0000	0.0000	1.3040	6.0790	1082.5555	7.8811
DLFATMRP	1.0000	0.0000	1.2672	6.2774	1360.4302	8.0337
DLFLVEGS	1.0000	0.0000	1.2973	5.6885	690.5830	7.5810
DLGNKSTP	1.0000	0.0000	1.2514	5.1521	372.4008	7.1687
DLGQQWHI	1.0000	0.0000	1.3727	7.1796	3843.9701	8.7271
DLGQTSFK	1.0000	0.0000	1.2804	5.6216	639.3905	7.5296
DLGRHHSY	1.0000	0.0000	1.3811	6.5156	1789.6710	8.2167
DLGTFQIC	1.0000	0.0000	1.3128	6.5906	1950.9893	8.2744
DLIPIANS	1.0000	0.0000	1.2490	5.2026	394.7060	7.2076
DLISKISS	1.0000	0.0000	1.2542	4.7059	222.7910	6.8257
DLISTRRL	1.0000	0.0000	1.2568	5.3155	449.4863	7.2943
DLKARQYL	1.0000	0.0000	1.2618	5.9242	905.8894	7.7622
DLKNTGET	1.0000	0.0000	1.2280	5.3900	489.7244	7.3516
DLKQLKTL	1.0000	0.0000	1.2120	5.1660	378.4330	7.1794
DLKRQIEE	1.0000	0.0000	1.2159	5.7885	774.8609	7.6579
DLKTGGSS	1.0000	0.0000	1.2817	5.1942	390.8938	7.2011
DLKTPLLN	1.0000	0.0000	1.2120	4.9774	304.5420	7.0344
DLLDHDKS	1.0000	0.0000	1.2742	5.3852	487.0319	7.3479
DLLETYDN	1.0000	0.0000	1.2603	5.5251	572.1887	7.4555
DLLNTNML	1.0000	0.0000	1.2620	5.1745	382.1389	7.1860
DLLPAECC	1.0000	0.0000	1.3828	6.7573	2363.9957	8.4026
DLLSHNVS	1.0000	0.0000	1.3036	5.1192	358.5631	7.1434
DLLSKSSD	1.0000	0.0000	1.2381	4.5121	178.2403	6.6768
DLLVNTKF	1.0000	0.0000	1.2532	5.4715	537.9125	7.4142
DLNKNPNQ	1.0000	0.0000	1.2294	5.0233	321.1031	7.0698
DLNLTNNS	1.0000	0.0000	1.2149	4.4935	174.4720	6.6625
DLNPDSII	1.0000	0.0000	1.2437	5.1447	369.2721	7.1631
DLNPGHSR	1.0000	0.0000	1.3128	5.6949	695.7382	7.5860
DLNPKAGS	1.0000	0.0000	1.2599	5.2614	422.3530	7.2528
DLNPLTIG	1.0000	0.0000	1.2338	5.3542	469.9494	7.3240
DLNQHGAN	1.0000	0.0000	1.2885	5.7725	760.6879	7.6456
DLNTVADN	1.0000	0.0000	1.2384	5.3064	444.8307	7.2874
DLPIQLIS	1.0000	0.0000	1.2474	5.2666	424.8627	7.2567
DLPMRAKK	1.0000	0.0000	1.2525	5.9979	986.0707	7.8188
DLPMWIRR	1.0000	0.0000	1.3774	7.1654	3781.3858	8.7162
DLPSHALS	1.0000	0.0000	1.3000	5.2481	415.9357	7.2425
DLQMYTSN	1.0000	0.0000	1.3389	5.7967	782.1738	7.6642
DLRNMDAH	1.0000	0.0000	1.3065	6.2056	1252.5474	7.9785
DLRPTKSV	1.0000	0.0000	1.2587	5.4466	522.7253	7.3951
DLRSATYV	1.0000	0.0000	1.3052	5.8619	843.2046	7.7143
DLRYLKRD	1.0000	0.0000	1.2628	5.9033	884.3428	7.7461
DLSISSNA	1.0000	0.0000	1.2532	4.6016	197.5796	6.7456
DLSKNEIA	1.0000	0.0000	1.2456	5.1438	368.8771	7.1624
DLSLCASR	1.0000	0.0000	1.3580	5.6314	646.6424	7.5371
DLSRDAIE	1.0000	0.0000	1.2550	5.4988	555.1098	7.4352
DLSSCLNE	1.0000	0.0000	1.3345	5.3130	448.1885	7.2924
DLSSNANC	1.0000	0.0000	1.3370	5.2841	433.5565	7.2702
DLSSNQNK	1.0000	0.0000	1.2417	4.6346	205.2519	6.7710
DLTGDKLA	1.0000	0.0000	1.2238	5.4975	554.2462	7.4342
DLTHKNER	1.0000	0.0000	1.2630	5.7259	721.0123	7.6098
DLTQLYEK	1.0000	0.0000	1.2536	5.7428	735.1543	7.6228
DLVLKAQI	1.0000	0.0000	1.2287	5.6419	654.5077	7.5452
DLVQKGPL	1.0000	0.0000	1.2382	5.7459	737.7494	7.6251
DLVRAFTT	1.0000	0.0000	1.2407	5.9789	964.7770	7.8042
DLVVTVAR	1.0000	0.0000	1.2354	6.0926	1099.6680	7.8916
DLWLHDDD	1.0000	0.0000	1.3776	6.6942	2198.3459	8.3541
DLWVNAEP	1.0000	0.0000	1.3656	6.6045	1982.4427	8.2850
DLYEDPRR	1.0000	0.0000	1.2477	6.1728	1206.0596	7.9533
DMDLNPKA	1.0000	0.0000	1.2635	5.7432	735.5235	7.6231
DMDRSGNS	1.0000	0.0000	1.3391	5.5775	607.7249	7.4957
DMELDRAQ	1.0000	0.0000	1.2503	6.1929	1234.2667	7.9687
DMGVSNRP	1.0000	0.0000	1.3305	6.0270	1019.6791	7.8412
DMNANSAQ	1.0000	0.0000	1.3100	5.5851	613.1151	7.5016
DMNNPNMD	1.0000	0.0000	1.3251	5.8691	850.2113	7.7198
DMQYNSSD	1.0000	0.0000	1.3638	5.7201	716.1796	7.6053
DMRPLVPE	1.0000	0.0000	1.2539	6.2601	1333.5245	8.0203
DMRTERLA	1.0000	0.0000	1.2555	6.1783	1213.7913	7.9575
DMSIILTV	1.0000	0.0000	1.2986	5.7636	752.9876	7.6388
DMSPEQPA	1.0000	0.0000	1.2917	6.0065	995.9271	7.8255
DMVEMEPS	1.0000	0.0000	1.3384	6.3954	1558.3830	8.1244
DNAHGLSK	1.0000	0.0000	1.3013	5.5573	593.7751	7.4802
DNAIQNVI	1.0000	0.0000	1.2455	5.6311	646.4092	7.5369
DNALGYEV	1.0000	0.0000	1.2825	6.0836	1088.4141	7.8847
DNCKPHAE	1.0000	0.0000	1.3311	6.5148	1788.1123	8.2162
DNDANNMT	1.0000	0.0000	1.2763	5.4820	544.4959	7.4223
DNDISLLQ	1.0000	0.0000	1.2433	5.0252	321.7926	7.0712
DNDKPGIQ	1.0000	0.0000	1.2278	5.7269	721.8449	7.6106
DNDLKRQI	1.0000	0.0000	1.2297	5.5115	563.2798	7.4450
DNDNSKVG	1.0000	0.0000	1.2721	5.2785	430.7700	7.2659
DNDQAGVQ	1.0000	0.0000	1.2386	6.0079	997.5452	7.8265
DNDSGQYY	1.0000	0.0000	1.3495	6.1227	1138.5109	7.9148
DNDSVQEG	1.0000	0.0000	1.2807	5.6408	653.7285	7.5444
DNDTDLIS	1.0000	0.0000	1.2359	5.0404	327.4771	7.0829
DNEDENES	1.0000	0.0000	1.2526	5.1584	375.1110	7.1736
DNEEDFGA	1.0000	0.0000	1.2453	6.0219	1013.7372	7.8373
DNEQTEDN	1.0000	0.0000	1.2308	5.4161	504.6979	7.3717
DNESSDSL	1.0000	0.0000	1.2485	4.5641	189.2401	6.7168
DNETLTIN	1.0000	0.0000	1.2212	5.1188	358.4071	7.1431
DNEVNRPE	1.0000	0.0000	1.2496	5.6800	683.8326	7.5745
DNFQLKNT	1.0000	0.0000	1.2503	5.3620	474.2152	7.3301
DNFSQERT	1.0000	0.0000	1.2859	5.6332	648.0087	7.5385
DNFTSENE	1.0000	0.0000	1.2746	5.2933	438.1439	7.2773
DNFYDSSE	1.0000	0.0000	1.3369	5.5512	589.6045	7.4755
DNGLPHLE	1.0000	0.0000	1.2765	5.7509	742.0488	7.6290
DNGNVLNR	1.0000	0.0000	1.2684	5.3846	486.7130	7.3474
DNGTGIAK	1.0000	0.0000	1.2372	5.7816	768.7738	7.6526
DNHDMRPL	1.0000	0.0000	1.3052	6.1768	1211.6182	7.9563
DNHYQEKK	1.0000	0.0000	1.2875	6.1726	1205.8229	7.9531
DNIAAVPT	1.0000	0.0000	1.2274	5.7517	742.7167	7.6296
DNINTSRQ	1.0000	0.0000	1.2598	5.1937	390.6747	7.2007
DNIPSNGP	1.0000	0.0000	1.2656	5.2642	423.6957	7.2549
DNISEQSL	1.0000	0.0000	1.2619	4.9414	292.2028	7.0068
DNISTAPT	1.0000	0.0000	1.2433	5.2219	403.5523	7.2224
DNKDVDFV	1.0000	0.0000	1.2512	5.9615	945.6233	7.7908
DNKENTSE	1.0000	0.0000	1.2416	5.0125	317.1037	7.0614
DNKIGAKS	1.0000	0.0000	1.2581	5.3521	468.8604	7.3225
DNKIKSST	1.0000	0.0000	1.2424	4.8120	251.7534	6.9073
DNKLGRKP	1.0000	0.0000	1.2376	5.5438	584.6091	7.4698
DNKSVKLH	1.0000	0.0000	1.2917	5.4390	518.1562	7.3892
DNKVTERL	1.0000	0.0000	1.2374	5.5475	587.0940	7.4726
DNLELSNR	1.0000	0.0000	1.2466	4.8941	276.6958	6.9704
DNLFKIDS	1.0000	0.0000	1.2651	5.2724	427.7097	7.2612
DNLGMRKM	1.0000	0.0000	1.3229	6.2939	1386.4520	8.0463
DNLLEDDQ	1.0000	0.0000	1.2262	5.3197	451.6742	7.2976
DNLNNKNQ	1.0000	0.0000	1.2238	4.8059	249.9768	6.9026
DNLPSQDS	1.0000	0.0000	1.2577	4.9023	279.3354	6.9767
DNLQQKFL	1.0000	0.0000	1.2533	5.5353	578.9150	7.4633
DNLSPNMF	1.0000	0.0000	1.3206	5.5036	558.2014	7.4389
DNMHDEEN	1.0000	0.0000	1.3095	6.0775	1080.8088	7.8801
DNMLNKPC	1.0000	0.0000	1.3590	6.1177	1131.9979	7.9110
DNNFFSEN	1.0000	0.0000	1.3031	5.3427	463.7719	7.3152
DNNHDSPV	1.0000	0.0000	1.3040	5.5259	572.7034	7.4561
DNNKDFND	1.0000	0.0000	1.2501	5.2917	437.3319	7.2760
DNNLNQNY	1.0000	0.0000	1.2749	5.1923	390.0622	7.1997
DNNMMRNT	1.0000	0.0000	1.3323	5.9050	886.0348	7.7474
DNNQSGIG	1.0000	0.0000	1.2863	5.4422	520.1112	7.3917
DNNSDKSS	1.0000	0.0000	1.2371	4.4272	161.6497	6.6116
DNNSNDRM	1.0000	0.0000	1.3031	5.3179	450.7298	7.2962
DNNSVEKA	1.0000	0.0000	1.2635	5.2240	404.5282	7.2240
DNPARQQD	1.0000	0.0000	1.2273	5.8501	831.8223	7.7052
DNPLMQPA	1.0000	0.0000	1.2695	5.9018	882.8254	7.7450
DNPPEENL	1.0000	0.0000	1.2320	5.3002	441.6199	7.2825
DNPVMEVN	1.0000	0.0000	1.2940	6.0302	1023.5150	7.8437
DNPYDIEM	1.0000	0.0000	1.2880	6.2860	1373.9985	8.0403
DNQKPSVN	1.0000	0.0000	1.2645	5.2302	407.4554	7.2288
DNQLFTAD	1.0000	0.0000	1.2466	5.6585	667.1736	7.5580
DNQNVRQR	1.0000	0.0000	1.2615	5.8375	819.8428	7.6956
DNQYDLFL	1.0000	0.0000	1.2900	5.8424	824.4384	7.6993
DNQYNLSE	1.0000	0.0000	1.2954	5.3395	462.0631	7.3127
DNREEQKC	1.0000	0.0000	1.3052	6.3431	1467.2378	8.0841
DNRLNIFN	1.0000	0.0000	1.2652	5.3360	460.2168	7.3101
DNRPQQAM	1.0000	0.0000	1.2639	6.2146	1265.4739	7.9854
DNRSMYDG	1.0000	0.0000	1.3582	6.1878	1227.1396	7.9648
DNSATISS	1.0000	0.0000	1.2587	4.6961	220.3111	6.8183
DNSEQPEP	1.0000	0.0000	1.2576	5.4400	518.7540	7.3900
DNSIQKKK	1.0000	0.0000	1.2407	5.1668	378.7563	7.1800
DNSKPLFN	1.0000	0.0000	1.2643	5.0890	346.3174	7.1202
DNSKVGDS	1.0000	0.0000	1.2865	5.1929	390.3375	7.2001
DNSLKDCI	1.0000	0.0000	1.3265	5.6625	670.2677	7.5611
DNSLPMDY	1.0000	0.0000	1.3362	5.7978	783.1624	7.6650
DNSNQADF	1.0000	0.0000	1.2830	5.3935	491.7149	7.3543
DNSSCNPW	1.0000	0.0000	1.4876	6.3861	1541.8625	8.1172
DNSSPPVE	1.0000	0.0000	1.2810	5.1887	388.4241	7.1968
DNSSRTPR	1.0000	0.0000	1.2792	5.1502	371.5803	7.1672
DNTLPSQR	1.0000	0.0000	1.2568	5.2413	412.6667	7.2373
DNTRHLSS	1.0000	0.0000	1.3025	5.1837	386.1969	7.1930
DNTVNIQQ	1.0000	0.0000	1.2454	5.5773	607.5776	7.4955
DNVALGND	1.0000	0.0000	1.2561	5.5146	565.3065	7.4474
DNVHLQSS	1.0000	0.0000	1.3206	5.3446	464.8190	7.3167
DNVHVPMT	1.0000	0.0000	1.3020	6.4479	1655.4516	8.1647
DNVQSNGS	1.0000	0.0000	1.2953	5.1340	364.7337	7.1548
DNVSVGES	1.0000	0.0000	1.3124	5.4338	515.0751	7.3853
DNYFNSQY	1.0000	0.0000	1.3707	6.0082	997.8468	7.8267
DNYTSDYT	1.0000	0.0000	1.3242	5.7837	770.5904	7.6542
DPAFHSSI	1.0000	0.0000	1.3390	5.7947	780.4353	7.6627
DPAQYSLS	1.0000	0.0000	1.3155	5.4849	546.3091	7.4246
DPCFSDLL	1.0000	0.0000	1.3550	5.9909	978.2411	7.8135
DPCNEGHN	1.0000	0.0000	1.3634	6.4754	1708.7067	8.1858
DPDFPTEL	1.0000	0.0000	1.2256	5.8120	796.1467	7.6760
DPDFQEDE	1.0000	0.0000	1.2078	6.1042	1114.4918	7.9005
DPDGQTKK	1.0000	0.0000	1.2078	5.7899	776.1206	7.6590
DPDNTRHL	1.0000	0.0000	1.2626	5.7609	750.5949	7.6366
DPDPESGD	1.0000	0.0000	1.2536	5.6615	669.4859	7.5603
DPESGDKW	1.0000	0.0000	1.3851	6.5671	1899.1023	8.2564
DPFNKMFE	1.0000	0.0000	1.2918	6.3370	1457.0347	8.0795
DPHGVIIN	1.0000	0.0000	1.2641	6.1929	1234.3284	7.9687
DPIADNNQ	1.0000	0.0000	1.2333	5.4898	549.3736	7.4283
DPIIDNIN	1.0000	0.0000	1.2264	5.4003	495.5764	7.3595
DPIIYGTF	1.0000	0.0000	1.2419	6.4255	1613.4044	8.1475
DPINPLSS	1.0000	0.0000	1.2540	4.8758	270.9352	6.9564
DPINSRIL	1.0000	0.0000	1.2559	5.2611	422.1891	7.2525
DPISMLTD	1.0000	0.0000	1.2846	5.6223	639.9532	7.5302
DPKASGAE	1.0000	0.0000	1.2582	5.6981	698.2399	7.5884
DPKSNQKK	1.0000	0.0000	1.2411	5.1719	381.0042	7.1840
DPKSRKVL	1.0000	0.0000	1.2588	5.4479	523.5026	7.3961
DPLELFGA	1.0000	0.0000	1.2480	5.9030	884.0575	7.7459
DPLPGSRQ	1.0000	0.0000	1.2711	5.6669	673.6455	7.5644
DPLRSLTG	1.0000	0.0000	1.2626	5.3610	473.6719	7.3293
DPLYSTIE	1.0000	0.0000	1.2832	5.6384	651.9161	7.5425
DPMTENLI	1.0000	0.0000	1.2635	5.7522	743.1574	7.6300
DPMTHETN	1.0000	0.0000	1.2897	6.1478	1171.8941	7.9341
DPMYNLRC	1.0000	0.0000	1.3909	6.8090	2508.8763	8.4423
DPNKHKWA	1.0000	0.0000	1.3808	6.7844	2438.6685	8.4233
DPNPSKAV	1.0000	0.0000	1.2616	5.4262	510.5785	7.3794
DPPCQWLK	1.0000	0.0000	1.4201	7.2234	4042.9011	8.7608
DPPKKFNF	1.0000	0.0000	1.2546	5.9071	888.2310	7.7490
DPPKQESA	1.0000	0.0000	1.2479	5.5919	617.8918	7.5068
DPPSDPTD	1.0000	0.0000	1.2375	5.4381	517.6344	7.3886
DPQSNILP	1.0000	0.0000	1.2519	5.2293	407.0092	7.2280
DPRIQEED	1.0000	0.0000	1.1965	6.0137	1004.2553	7.8310
DPRRKIPP	1.0000	0.0000	1.2017	5.9700	954.9178	7.7974
DPRYESTD	1.0000	0.0000	1.2868	5.8770	857.9316	7.7259
DPSLCTFI	1.0000	0.0000	1.3526	6.1094	1121.1578	7.9045
DPSNLIRL	1.0000	0.0000	1.2508	5.0912	347.1744	7.1219
DPSPPNVQ	1.0000	0.0000	1.2677	5.5269	573.3422	7.4568
DPTDSLSL	1.0000	0.0000	1.2426	4.8139	252.2981	6.9088
DPTSDITT	1.0000	0.0000	1.2318	5.3010	442.0581	7.2832
DPTSDQDN	1.0000	0.0000	1.2464	5.2710	427.0407	7.2601
DPTSFQQK	1.0000	0.0000	1.2690	5.7193	715.5347	7.6047
DPTYGDIA	1.0000	0.0000	1.2310	6.2289	1286.5306	7.9964
DPVAYPQA	1.0000	0.0000	1.2215	6.4125	1589.2779	8.1375
DPVDGYVL	1.0000	0.0000	1.2585	6.3454	1471.2647	8.0860
DPVHPDPD	1.0000	0.0000	1.2242	6.2350	1295.5758	8.0011
DPYKNVNS	1.0000	0.0000	1.3029	5.4871	547.6863	7.4262
DPYQPRLE	1.0000	0.0000	1.2451	6.1648	1195.0741	7.9472
DPYVQGSG	1.0000	0.0000	1.3143	6.3071	1407.6719	8.0565
DQAELLKT	1.0000	0.0000	1.2178	5.4644	533.5396	7.4088
DQAGVQVT	1.0000	0.0000	1.2109	6.2913	1382.4453	8.0444
DQAIKKKI	1.0000	0.0000	1.2001	5.7111	708.7763	7.5984
DQASCQVR	1.0000	0.0000	1.3512	6.5028	1763.4209	8.2069
DQAWYPRS	1.0000	0.0000	1.4270	7.0062	3148.2836	8.5938
DQCNAHHG	1.0000	0.0000	1.3626	7.0527	3321.5652	8.6296
DQCQSFAT	1.0000	0.0000	1.3568	6.4192	1601.6618	8.1427
DQDALSVC	1.0000	0.0000	1.3485	6.1610	1189.8143	7.9442
DQDDTDES	1.0000	0.0000	1.2411	5.4747	539.9367	7.4167
DQDEKIPC	1.0000	0.0000	1.2702	6.4238	1610.2143	8.1462
DQDNESSD	1.0000	0.0000	1.2661	5.0636	336.3461	7.1007
DQDNRLNI	1.0000	0.0000	1.2404	5.3732	480.3660	7.3387
DQEIDGQS	1.0000	0.0000	1.2616	5.7861	772.7661	7.6561
DQEKEGSK	1.0000	0.0000	1.2570	5.6268	643.2432	7.5336
DQELTQPN	1.0000	0.0000	1.2288	5.5227	570.5635	7.4536
DQESFLLV	1.0000	0.0000	1.2879	5.6112	631.7599	7.5216
DQETENLA	1.0000	0.0000	1.2280	5.5164	566.4645	7.4487
DQFILLSR	1.0000	0.0000	1.2823	5.5607	596.0786	7.4828
DQGDAGQL	1.0000	0.0000	1.2275	6.0606	1059.9575	7.8671
DQGISFHY	1.0000	0.0000	1.3480	6.5543	1871.2701	8.2465
DQGQTAHQ	1.0000	0.0000	1.2276	6.4028	1571.6679	8.1300
DQGVLDLK	1.0000	0.0000	1.2373	5.7169	713.5268	7.6028
DQIDPLYS	1.0000	0.0000	1.2879	5.7250	720.2593	7.6091
DQIQFLDK	1.0000	0.0000	1.2296	5.8937	874.6155	7.7387
DQISTFQL	1.0000	0.0000	1.2743	5.6183	636.9764	7.5271
DQKQPESL	1.0000	0.0000	1.2517	5.4383	517.7790	7.3887
DQMGAHLD	1.0000	0.0000	1.2804	6.5139	1786.1434	8.2154
DQNIVNSS	1.0000	0.0000	1.2773	5.0012	313.0059	7.0527
DQNLPGYG	1.0000	0.0000	1.2844	6.1002	1109.3467	7.8975
DQNMLMPT	1.0000	0.0000	1.3090	6.1279	1145.3402	7.9188
DQNNASGG	1.0000	0.0000	1.2896	5.4762	540.8720	7.4179
DQNNMALK	1.0000	0.0000	1.2781	5.6051	627.3959	7.5169
DQNQKKKF	1.0000	0.0000	1.2402	5.7270	721.9216	7.6106
DQNSKPKK	1.0000	0.0000	1.2411	5.1719	381.0042	7.1840
DQNSTNQL	1.0000	0.0000	1.2483	4.9868	307.8811	7.0417
DQPNEPPQ	1.0000	0.0000	1.2219	5.7782	765.7174	7.6500
DQPQFRKK	1.0000	0.0000	1.2185	6.1110	1123.2706	7.9058
DQQIIIVD	1.0000	0.0000	1.1995	6.0534	1051.1974	7.8615
DQQLHGVQ	1.0000	0.0000	1.2526	6.3968	1560.8134	8.1254
DQQSVSHN	1.0000	0.0000	1.3345	5.5701	602.5617	7.4900
DQQWQAYV	1.0000	0.0000	1.3338	7.4401	5188.5678	8.9274
DQRIVNND	1.0000	0.0000	1.2498	5.6657	672.6851	7.5635
DQSGSLNR	1.0000	0.0000	1.2890	5.1463	369.9480	7.1643
DQSINLVD	1.0000	0.0000	1.2632	5.3177	450.6266	7.2960
DQSPHSIG	1.0000	0.0000	1.3301	5.7423	734.7288	7.6224
DQSPRVKD	1.0000	0.0000	1.2619	5.7235	718.9994	7.6079
DQSRVSLL	1.0000	0.0000	1.2854	5.1785	383.8955	7.1890
DQSSDLGQ	1.0000	0.0000	1.2868	5.2979	440.4662	7.2808
DQSSNSNS	1.0000	0.0000	1.2429	4.2827	136.8673	6.5005
DQTVRLKS	1.0000	0.0000	1.2633	5.4970	553.9398	7.4338
DQVLAVSF	1.0000	0.0000	1.2981	5.9172	898.6496	7.7568
DQVNTNTS	1.0000	0.0000	1.2585	5.1485	370.8500	7.1659
DQVQHMKE	1.0000	0.0000	1.2539	6.6653	2126.1804	8.3318
DQVVNNDY	1.0000	0.0000	1.2910	6.0082	997.8632	7.8267
DQYKFLNP	1.0000	0.0000	1.2835	5.9672	951.9064	7.7953
DQYVACQT	1.0000	0.0000	1.2959	6.9453	2935.2488	8.5471
DRANGFLK	1.0000	0.0000	1.2626	5.8535	835.0412	7.7078
DRAQKCIS	1.0000	0.0000	1.3383	6.2506	1319.1554	8.0131
DRCVSLNL	1.0000	0.0000	1.3554	5.8056	790.2262	7.6710
DRDLSISS	1.0000	0.0000	1.2715	4.8485	262.5568	6.9354
DREEASTN	1.0000	0.0000	1.2603	5.4253	510.0659	7.3787
DREESYVN	1.0000	0.0000	1.3149	5.9016	882.6429	7.7448
DREHKSRD	1.0000	0.0000	1.2920	5.9542	937.7025	7.7852
DRFNKDKY	1.0000	0.0000	1.2755	6.0711	1072.7676	7.8751
DRGPAEKN	1.0000	0.0000	1.2336	5.8421	824.2187	7.6991
DRGTSYLL	1.0000	0.0000	1.3051	5.6683	674.7115	7.5655
DRHQFIRQ	1.0000	0.0000	1.2252	6.6475	2083.0635	8.3181
DRIKTTPK	1.0000	0.0000	1.2025	5.6425	655.0006	7.5457
DRISAKPS	1.0000	0.0000	1.2752	5.3053	444.2610	7.2865
DRLDINDN	1.0000	0.0000	1.2338	5.2938	438.4141	7.2777
DRLFSTLL	1.0000	0.0000	1.2691	5.2599	421.6182	7.2516
DRLNKDAR	1.0000	0.0000	1.2357	5.5824	611.2164	7.4995
DRLSEGLI	1.0000	0.0000	1.2681	5.4516	525.7428	7.3989
DRLSSAIT	1.0000	0.0000	1.2686	5.1290	362.6300	7.1510
DRLTQKKI	1.0000	0.0000	1.2146	5.5983	622.4985	7.5117
DRLTVQAV	1.0000	0.0000	1.2307	6.0255	1017.9811	7.8401
DRLYNTVL	1.0000	0.0000	1.2813	5.7436	735.8360	7.6234
DRMANNDS	1.0000	0.0000	1.3093	5.5642	598.5322	7.4855
DRMVADND	1.0000	0.0000	1.2676	6.1732	1206.6715	7.9536
DRNLLESA	1.0000	0.0000	1.2559	5.1404	367.4307	7.1597
DRNPHGTM	1.0000	0.0000	1.3005	6.4281	1618.1135	8.1495
DRNQSRAK	1.0000	0.0000	1.2713	5.5338	577.9145	7.4621
DRPNYVYW	1.0000	0.0000	1.4208	7.4373	5171.4385	8.9252
DRRSAAAD	1.0000	0.0000	1.2617	5.8088	793.1699	7.6735
DRSGNSTY	1.0000	0.0000	1.3307	5.4978	554.4790	7.4345
DRSPDNLN	1.0000	0.0000	1.2511	5.0249	321.6654	7.0709
DRSRNRRI	1.0000	0.0000	1.2845	5.7032	702.4092	7.5923
DRSWSSQS	1.0000	0.0000	1.4244	5.7608	750.5257	7.6366
DRTALANS	1.0000	0.0000	1.2573	5.2486	416.1667	7.2429
DRTHASAE	1.0000	0.0000	1.2897	5.9523	935.6507	7.7838
DRYPFKPR	1.0000	0.0000	1.2393	6.4840	1725.8310	8.1925
DRYSCGLE	1.0000	0.0000	1.3951	6.5309	1821.5139	8.2285
DSADFLSL	1.0000	0.0000	1.2817	5.1249	360.9145	7.1478
DSADTHKL	1.0000	0.0000	1.2771	5.5376	580.4662	7.4650
DSAKEHPD	1.0000	0.0000	1.2795	5.8084	792.8129	7.6732
DSALTEFQ	1.0000	0.0000	1.2737	5.6172	636.1534	7.5262
DSASKPQS	1.0000	0.0000	1.2778	4.9704	302.1248	7.0291
DSAVRIGR	1.0000	0.0000	1.2793	6.0201	1011.5830	7.8359
DSCALVKL	1.0000	0.0000	1.3425	5.8854	866.3033	7.7324
DSCKLTKK	1.0000	0.0000	1.3138	5.6753	680.2075	7.5709
DSCLISNL	1.0000	0.0000	1.3319	5.2926	437.7857	7.2767
DSCTSTVQ	1.0000	0.0000	1.3667	5.8722	853.2152	7.7222
DSDFNKNE	1.0000	0.0000	1.2705	5.2503	416.9981	7.2442
DSDLNLTN	1.0000	0.0000	1.2233	4.6820	216.7575	6.8074
DSDLQMYT	1.0000	0.0000	1.3310	5.9851	971.7330	7.8090
DSDNGTGI	1.0000	0.0000	1.2722	5.4999	555.7955	7.4361
DSDPLPGS	1.0000	0.0000	1.2754	5.1971	392.2241	7.2033
DSDPNKHK	1.0000	0.0000	1.2794	5.4676	535.5249	7.4112
DSDSNPST	1.0000	0.0000	1.2522	4.6434	207.3376	6.7778
DSDSSAAI	1.0000	0.0000	1.2788	4.9940	310.4191	7.0472
DSEEQFLL	1.0000	0.0000	1.2763	5.5090	561.6559	7.4431
DSEHPGEL	1.0000	0.0000	1.2991	5.8556	837.1152	7.7095
DSEMKVES	1.0000	0.0000	1.3285	5.6777	682.0441	7.5727
DSENNKDV	1.0000	0.0000	1.2579	5.1661	378.4613	7.1795
DSFLMYMA	1.0000	0.0000	1.4000	6.6102	1995.5736	8.2895
DSFVHRSL	1.0000	0.0000	1.3578	5.8007	785.8185	7.6673
DSGCDPPK	1.0000	0.0000	1.3366	6.1879	1227.2731	7.9649
DSGKAATE	1.0000	0.0000	1.2561	5.6176	636.4563	7.5265
DSGLCTAS	1.0000	0.0000	1.3656	5.7663	755.3492	7.6409
DSGPEANQ	1.0000	0.0000	1.2726	5.5813	610.3986	7.4986
DSGQYYNF	1.0000	0.0000	1.3741	6.3534	1484.7678	8.0921
DSGTPKVI	1.0000	0.0000	1.2619	5.6569	665.9222	7.5567
DSHYTQRS	1.0000	0.0000	1.3645	5.9339	916.0296	7.7696
DSIIFSKV	1.0000	0.0000	1.3026	5.5031	557.8441	7.4385
DSIKKTHK	1.0000	0.0000	1.2689	5.5493	588.3342	7.4740
DSILCDTY	1.0000	0.0000	1.3683	6.1860	1224.5741	7.9634
DSILGVIT	1.0000	0.0000	1.2668	5.5559	592.8107	7.4791
DSISSATG	1.0000	0.0000	1.2882	5.0413	327.8202	7.0836
DSKAIPGA	1.0000	0.0000	1.2570	5.6777	682.0333	7.5727
DSKDEGSV	1.0000	0.0000	1.2914	5.4257	510.2849	7.3790
DSKEKKVC	1.0000	0.0000	1.3333	6.0635	1063.5203	7.8693
DSKIRTVL	1.0000	0.0000	1.2583	5.4415	519.6413	7.3911
DSKMISPQ	1.0000	0.0000	1.3162	5.5750	605.9854	7.4938
DSKNNHYM	1.0000	0.0000	1.3816	6.0010	989.6718	7.8212
DSLAEVFM	1.0000	0.0000	1.3282	6.1001	1109.2874	7.8974
DSLAKVAT	1.0000	0.0000	1.2549	5.4170	505.2064	7.3723
DSLDDDES	1.0000	0.0000	1.2551	5.0267	322.3388	7.0723
DSLGRVET	1.0000	0.0000	1.2770	5.6687	675.0664	7.5658
DSLISQGE	1.0000	0.0000	1.2849	5.2866	434.7921	7.2721
DSLMTTNF	1.0000	0.0000	1.3109	5.5602	595.7460	7.4824
DSLNKSNL	1.0000	0.0000	1.2211	4.4092	158.3300	6.5977
DSLPNLYQ	1.0000	0.0000	1.2906	5.3666	476.7451	7.3336
DSLQIQAN	1.0000	0.0000	1.2599	5.3085	445.8840	7.2889
DSLSDPFN	1.0000	0.0000	1.2801	5.0536	332.4769	7.0930
DSLSHIKG	1.0000	0.0000	1.3145	5.4377	517.3909	7.3882
DSLSLPKN	1.0000	0.0000	1.2349	4.6267	203.3818	6.7649
DSLTLLSN	1.0000	0.0000	1.2212	4.4503	166.0097	6.6294
DSLVSEPR	1.0000	0.0000	1.2887	5.3184	451.0058	7.2966
DSNNEKLG	1.0000	0.0000	1.2547	5.0303	323.6926	7.0751
DSNNFGVM	1.0000	0.0000	1.3550	5.9238	905.4883	7.7619
DSNNPPNG	1.0000	0.0000	1.2620	5.0518	331.8031	7.0917
DSNPSTDA	1.0000	0.0000	1.2577	4.9754	303.8494	7.0329
DSNTFNIA	1.0000	0.0000	1.2740	5.2865	434.7272	7.2720
DSPIVIPA	1.0000	0.0000	1.2553	5.7126	709.9966	7.5995
DSPNSLNN	1.0000	0.0000	1.2294	4.4460	165.1739	6.6260
DSPVELIK	1.0000	0.0000	1.2547	5.4499	524.6958	7.3976
DSQERDLN	1.0000	0.0000	1.2611	5.3080	445.6218	7.2886
DSQKATFG	1.0000	0.0000	1.2794	5.8255	808.5798	7.6863
DSQMKHEY	1.0000	0.0000	1.3624	6.5016	1761.1384	8.2060
DSQNGGYE	1.0000	0.0000	1.3242	5.9874	974.2666	7.8108
DSRKDLGT	1.0000	0.0000	1.2581	5.4279	511.5838	7.3807
DSRLSKTK	1.0000	0.0000	1.2524	4.9469	294.0507	7.0110
DSRNPPAM	1.0000	0.0000	1.3075	5.8107	794.9293	7.6750
DSRSSFKV	1.0000	0.0000	1.3248	5.2976	440.3179	7.2806
DSRTDAFY	1.0000	0.0000	1.3093	6.0922	1099.1950	7.8913
DSRVSQTC	1.0000	0.0000	1.3827	6.0400	1035.0373	7.8512
DSSAAIQV	1.0000	0.0000	1.2926	5.4938	551.9454	7.4314
DSSAQKSF	1.0000	0.0000	1.3070	5.1721	381.0754	7.1841
DSSATGKF	1.0000	0.0000	1.3026	5.4720	538.2532	7.4146
DSSDKDDN	1.0000	0.0000	1.2485	4.8898	275.3451	6.9671
DSSEFDHR	1.0000	0.0000	1.3455	5.8446	826.5524	7.7010
DSSELLLS	1.0000	0.0000	1.2375	4.4605	167.9556	6.6371
DSSHSPLN	1.0000	0.0000	1.2954	4.8737	270.2924	6.9548
DSSIKDIY	1.0000	0.0000	1.3031	5.4623	532.2557	7.4072
DSSMDSDL	1.0000	0.0000	1.3084	5.0728	339.9066	7.1078
DSSPKMTN	1.0000	0.0000	1.3003	5.2318	408.1914	7.2300
DSSRTGKM	1.0000	0.0000	1.3318	5.6643	671.6162	7.5624
DSSSTKPS	1.0000	0.0000	1.2525	4.5076	177.3281	6.6734
DSSTNSPK	1.0000	0.0000	1.2470	4.5932	195.6973	6.7392
DSSTTQKY	1.0000	0.0000	1.3005	5.3910	490.3150	7.3524
DSSVAFKE	1.0000	0.0000	1.3079	5.5575	593.8958	7.4803
DSSVLRTY	1.0000	0.0000	1.3260	5.5300	575.3834	7.4592
DSSWKTGY	1.0000	0.0000	1.4564	6.5046	1767.1548	8.2083
DSTLERNL	1.0000	0.0000	1.2466	5.0311	323.9740	7.0757
DSTLYSKI	1.0000	0.0000	1.2930	5.2409	412.4998	7.2370
DSTPPKMQ	1.0000	0.0000	1.2860	5.8027	787.6679	7.6688
DSTQETSS	1.0000	0.0000	1.2681	4.8751	270.7104	6.9558
DSTQLSGN	1.0000	0.0000	1.2704	4.9785	304.9593	7.0353
DSTTMNKN	1.0000	0.0000	1.2807	5.2369	410.6128	7.2339
DSTVNSEF	1.0000	0.0000	1.3025	5.3098	446.5742	7.2900
DSVCIAFK	1.0000	0.0000	1.3602	6.4320	1625.4711	8.1525
DSVQEGDN	1.0000	0.0000	1.2807	5.6408	653.7285	7.5444
DSWSEGVK	1.0000	0.0000	1.4311	6.4105	1585.6629	8.1359
DSYASLQI	1.0000	0.0000	1.3150	5.4798	543.0860	7.4206
DSYDSLSH	1.0000	0.0000	1.3535	5.3695	478.3225	7.3358
DSYTNNFE	1.0000	0.0000	1.3172	5.5853	613.2366	7.5017
DSYVNHAF	1.0000	0.0000	1.3691	6.3102	1412.7389	8.0589
DTAASRGQ	1.0000	0.0000	1.2679	5.8192	802.7503	7.6815
DTADEMLV	1.0000	0.0000	1.2541	6.0921	1099.0907	7.8913
DTANSNSY	1.0000	0.0000	1.2977	5.0942	348.3819	7.1242
DTCLTSGS	1.0000	0.0000	1.3553	5.6570	666.0138	7.5568
DTDESQAV	1.0000	0.0000	1.2574	5.6790	683.0924	7.5737
DTDLISTR	1.0000	0.0000	1.2434	5.2938	438.3778	7.2776
DTDLPSHA	1.0000	0.0000	1.2810	5.6168	635.8692	7.5259
DTDQGISF	1.0000	0.0000	1.2775	5.8417	823.7906	7.6988
DTEILSII	1.0000	0.0000	1.2413	5.3209	452.2842	7.2985
DTELTRNQ	1.0000	0.0000	1.2301	5.4791	542.6757	7.4201
DTESVQFH	1.0000	0.0000	1.3138	6.1767	1211.4851	7.9563
DTFKIRPL	1.0000	0.0000	1.2315	5.8288	811.6397	7.6888
DTFNNLYA	1.0000	0.0000	1.2935	5.7269	721.8487	7.6106
DTFNVVPQ	1.0000	0.0000	1.2540	6.0686	1069.6922	7.8732
DTGQDNSL	1.0000	0.0000	1.2598	5.2526	418.1116	7.2460
DTGTSYED	1.0000	0.0000	1.2897	5.8369	819.2338	7.6951
DTHKLLVT	1.0000	0.0000	1.2561	5.7027	702.0059	7.5920
DTHPFGGV	1.0000	0.0000	1.2421	6.6696	2136.7403	8.3351
DTHTLSTE	1.0000	0.0000	1.2736	5.4712	537.7679	7.4140
DTHVVRVI	1.0000	0.0000	1.2335	6.5295	1818.5983	8.2275
DTIAPLIV	1.0000	0.0000	1.2164	5.7601	749.9615	7.6361
DTIDCGGN	1.0000	0.0000	1.3149	6.3948	1557.3394	8.1239
DTINDKKF	1.0000	0.0000	1.2320	5.5908	617.1609	7.5060
DTKCVCHK	1.0000	0.0000	1.3859	7.2378	4110.3969	8.7719
DTKSKLPP	1.0000	0.0000	1.2321	5.1627	376.9724	7.1769
DTLCASNG	1.0000	0.0000	1.3487	5.8520	833.5900	7.7067
DTLGHNSM	1.0000	0.0000	1.3471	5.8626	843.8644	7.7148
DTLNGQLP	1.0000	0.0000	1.2386	5.4097	500.9681	7.3667
DTLNQNNE	1.0000	0.0000	1.2308	5.0373	326.3086	7.0805
DTLNSHRI	1.0000	0.0000	1.2924	5.4816	544.2357	7.4220
DTLPITIM	1.0000	0.0000	1.2455	5.8688	849.9395	7.7196
DTLPLITM	1.0000	0.0000	1.2532	5.6989	698.9233	7.5890
DTMFELDS	1.0000	0.0000	1.3108	5.8444	826.3620	7.7008
DTMPISKK	1.0000	0.0000	1.2788	5.6680	674.5181	7.5653
DTPASISQ	1.0000	0.0000	1.2705	5.2671	425.1285	7.2571
DTPGSNNA	1.0000	0.0000	1.2634	5.2177	401.6207	7.2191
DTPNLNDN	1.0000	0.0000	1.2212	4.9427	292.6246	7.0078
DTPSVMCT	1.0000	0.0000	1.3801	6.4603	1679.3474	8.1743
DTQNAQNE	1.0000	0.0000	1.2376	5.5091	561.7180	7.4431
DTREDDIE	1.0000	0.0000	1.1992	5.8539	835.4503	7.7081
DTRVNSET	1.0000	0.0000	1.2651	5.4181	505.8751	7.3732
DTSDDSSV	1.0000	0.0000	1.2773	4.9493	294.8745	7.0129
DTSKALII	1.0000	0.0000	1.2386	5.2604	421.8805	7.2520
DTSNPMNS	1.0000	0.0000	1.2987	5.0935	348.1060	7.1237
DTSSQPEA	1.0000	0.0000	1.2725	5.2875	435.2306	7.2728
DTSSVNLQ	1.0000	0.0000	1.2689	4.9683	301.3700	7.0274
DTTEHYQS	1.0000	0.0000	1.3198	6.0844	1089.4022	7.8853
DTTYGLKE	1.0000	0.0000	1.2522	5.9147	896.0546	7.7549
DTVGLLKV	1.0000	0.0000	1.2440	5.7324	726.4316	7.6148
DTVQEFNN	1.0000	0.0000	1.2652	5.7489	740.3465	7.6275
DTYGSKTK	1.0000	0.0000	1.2848	5.6922	693.5786	7.5839
DTYNRGMI	1.0000	0.0000	1.3022	6.4343	1629.7968	8.1543
DVCDGEAE	1.0000	0.0000	1.2702	6.7470	2336.0173	8.3946
DVDFVGAL	1.0000	0.0000	1.2440	6.2687	1346.7977	8.0269
DVDPINSR	1.0000	0.0000	1.2695	5.5297	575.1989	7.4590
DVFYTQHD	1.0000	0.0000	1.2617	6.7428	2324.7519	8.3914
DVHKIKFH	1.0000	0.0000	1.2684	6.6270	2034.5897	8.3024
DVICTMVQ	1.0000	0.0000	1.3035	7.0066	3149.5814	8.5941
DVINTSNG	1.0000	0.0000	1.2741	5.3011	442.1086	7.2833
DVKTHLIN	1.0000	0.0000	1.2652	5.7356	729.1099	7.6173
DVKTSLLY	1.0000	0.0000	1.2895	5.4915	550.4576	7.4296
DVLFDNFT	1.0000	0.0000	1.2731	5.8984	879.3370	7.7423
DVLGSLKV	1.0000	0.0000	1.2798	5.5098	562.1905	7.4437
DVLPFLNH	1.0000	0.0000	1.2969	5.9270	908.8335	7.7644
DVNKRRTM	1.0000	0.0000	1.2754	6.1300	1148.1336	7.9204
DVNSRKEA	1.0000	0.0000	1.2718	5.5288	574.5837	7.4582
DVPSELSA	1.0000	0.0000	1.2813	5.2600	421.6469	7.2516
DVQTEYHF	1.0000	0.0000	1.2579	6.7871	2446.2698	8.4254
DVRTTYKV	1.0000	0.0000	1.2457	6.2690	1347.2978	8.0272
DVSETYKP	1.0000	0.0000	1.2898	5.8569	838.3201	7.7104
DVSIKCTD	1.0000	0.0000	1.3329	6.0920	1098.9895	7.8912
DVTYYPKN	1.0000	0.0000	1.2947	6.2345	1294.8669	8.0007
DVVIFFSG	1.0000	0.0000	1.3131	6.3373	1457.4942	8.0797
DWKLAIWE	1.0000	0.0000	1.4722	7.5760	6066.9416	9.0318
DWLSNDES	1.0000	0.0000	1.3856	5.8230	806.2494	7.6844
DWNTSYTE	1.0000	0.0000	1.4210	6.4765	1710.8449	8.1867
DWRSQIQN	1.0000	0.0000	1.4023	6.4978	1753.4079	8.2031
DYAQLTGP	1.0000	0.0000	1.2521	6.1383	1159.1756	7.9268
DYCNNLHY	1.0000	0.0000	1.4404	6.7719	2404.0133	8.4138
DYDAVEKV	1.0000	0.0000	1.2333	6.3577	1492.2216	8.0954
DYDDLDEL	1.0000	0.0000	1.2493	5.7651	754.2593	7.6399
DYFTILLP	1.0000	0.0000	1.2711	5.9529	936.2768	7.7842
DYFTNIDG	1.0000	0.0000	1.2782	6.1842	1222.0034	7.9620
DYGHEIIS	1.0000	0.0000	1.3276	6.3124	1416.3945	8.0606
DYKLQDKS	1.0000	0.0000	1.2812	5.5718	603.7778	7.4913
DYKSCISL	1.0000	0.0000	1.3921	5.9132	894.5036	7.7537
DYKTTLVS	1.0000	0.0000	1.2873	5.5861	613.7849	7.5023
DYNGLLGP	1.0000	0.0000	1.2898	5.8748	855.7565	7.7242
DYNGLPQD	1.0000	0.0000	1.2734	5.9435	926.2242	7.7770
DYNPLSLI	1.0000	0.0000	1.2845	5.3111	447.2262	7.2910
DYPNNESL	1.0000	0.0000	1.2895	5.2891	436.0258	7.2740
DYPNNPDS	1.0000	0.0000	1.2917	5.4199	506.8892	7.3746
DYQNTLVI	1.0000	0.0000	1.2722	5.8766	857.5648	7.7256
DYQTDYNG	1.0000	0.0000	1.2956	6.3453	1471.1196	8.0859
DYRLFTNN	1.0000	0.0000	1.2997	5.7854	772.1100	7.6555
DYSKWATR	1.0000	0.0000	1.4226	6.7962	2472.0566	8.4324
DYSQRLLD	1.0000	0.0000	1.2976	5.6424	654.9254	7.5456
DYTGVYII	1.0000	0.0000	1.2571	6.6486	2085.7906	8.3190
DYTRSSIL	1.0000	0.0000	1.3105	5.4074	499.6621	7.3650
DYVSSPER	1.0000	0.0000	1.3368	5.8008	785.8707	7.6673
EAASNIDK	1.0000	0.0000	1.2521	5.3477	466.4867	7.3191
EADLRYLK	1.0000	0.0000	1.2596	5.8891	869.9924	7.7352
EADNLPSQ	1.0000	0.0000	1.2566	5.2785	430.7565	7.2659
EADQAELL	1.0000	0.0000	1.2233	5.6682	674.6079	7.5654
EAEDSSAQ	1.0000	0.0000	1.2822	5.4121	502.3582	7.3686
EAELHSEC	1.0000	0.0000	1.3781	6.3929	1553.8522	8.1224
EAESGETV	1.0000	0.0000	1.2697	5.8448	826.7969	7.7012
EAFIESIS	1.0000	0.0000	1.3019	5.5532	590.9875	7.4770
EAFSDPDP	1.0000	0.0000	1.2666	5.7933	779.1818	7.6616
EAFSIRKS	1.0000	0.0000	1.3057	5.5512	589.6436	7.4755
EAGPHTKT	1.0000	0.0000	1.2364	6.1362	1156.3659	7.9252
EAGSGNNI	1.0000	0.0000	1.2877	5.4650	533.9044	7.4092
EAHEMYKH	1.0000	0.0000	1.2862	7.1234	3602.9034	8.6839
EAHSQGFV	1.0000	0.0000	1.3227	6.4427	1645.6350	8.1607
EAHSRQKF	1.0000	0.0000	1.3125	6.2057	1252.6823	7.9786
EAIGRGHN	1.0000	0.0000	1.2682	6.3688	1511.3320	8.1039
EAINSQKA	1.0000	0.0000	1.2590	5.4271	511.1249	7.3801
EAIVKSLV	1.0000	0.0000	1.2710	5.6251	642.0157	7.5323
EAKSSIII	1.0000	0.0000	1.2682	5.2520	417.7964	7.2455
EALDTLCA	1.0000	0.0000	1.2998	6.1139	1126.9858	7.9080
EALQTSNK	1.0000	0.0000	1.2483	5.1479	370.5980	7.1655
EALRKNID	1.0000	0.0000	1.2303	5.5342	578.2178	7.4625
EALSACAN	1.0000	0.0000	1.3477	5.9067	887.8110	7.7487
EAMLRTAT	1.0000	0.0000	1.2544	6.0684	1069.4824	7.8730
EANADTGT	1.0000	0.0000	1.2292	5.7019	701.3391	7.5913
EANHHPIG	1.0000	0.0000	1.2868	6.4496	1658.7897	8.1660
EANLIILF	1.0000	0.0000	1.2522	5.5765	607.0778	7.4950
EANPSDKS	1.0000	0.0000	1.2624	5.0209	320.2078	7.0679
EANQDKGP	1.0000	0.0000	1.2306	5.8052	789.8961	7.6707
EANVISNI	1.0000	0.0000	1.2706	5.3219	452.7921	7.2992
EAPQKLGM	1.0000	0.0000	1.2563	6.2121	1261.8469	7.9834
EAPSEASS	1.0000	0.0000	1.2892	5.0876	345.7599	7.1192
EAQLDNFS	1.0000	0.0000	1.2825	5.4802	543.3197	7.4209
EAQLPESH	1.0000	0.0000	1.2940	5.8361	818.5561	7.6945
EAQNQSYE	1.0000	0.0000	1.3070	5.8555	836.9850	7.7094
EAQYTNKL	1.0000	0.0000	1.2644	5.7582	748.3271	7.6346
EARMTQLP	1.0000	0.0000	1.2529	6.1704	1202.7355	7.9514
EARSGCTL	1.0000	0.0000	1.3556	6.2010	1245.9018	7.9750
EASCIEGN	1.0000	0.0000	1.3580	6.1619	1190.9784	7.9449
EASFQPAQ	1.0000	0.0000	1.2764	5.9809	967.0349	7.8058
EASQGRDI	1.0000	0.0000	1.2676	5.8809	861.8815	7.7289
EASSQLLS	1.0000	0.0000	1.2660	4.7438	232.7263	6.8549
EASTNRRF	1.0000	0.0000	1.2942	5.7280	722.7371	7.6114
EATAMELL	1.0000	0.0000	1.2608	5.9018	882.7736	7.7449
EATICQGS	1.0000	0.0000	1.3448	6.3340	1452.0101	8.0772
EATIKCST	1.0000	0.0000	1.3247	5.9963	984.2412	7.8176
EATTAFSP	1.0000	0.0000	1.2677	5.7192	715.4713	7.6046
EAVHSLEF	1.0000	0.0000	1.3237	6.1048	1115.3039	7.9010
EAVNKAST	1.0000	0.0000	1.2633	5.4188	506.2705	7.3737
EAVSKTIV	1.0000	0.0000	1.2650	5.7197	715.8762	7.6050
EAVTDTKS	1.0000	0.0000	1.2499	5.4980	554.5773	7.4346
EAVTMGLN	1.0000	0.0000	1.2880	6.0603	1059.5978	7.8668
EAYKKMRD	1.0000	0.0000	1.2627	6.4955	1748.6587	8.2013
EAYYSSQF	1.0000	0.0000	1.3936	6.2132	1263.4483	7.9843
ECCEERQS	1.0000	0.0000	1.4263	6.9727	3029.2480	8.5681
ECEAGSGN	1.0000	0.0000	1.3719	6.2947	1387.7980	8.0470
ECEMHISN	1.0000	0.0000	1.4301	6.6366	2057.2743	8.3098
ECENQGPT	1.0000	0.0000	1.3094	6.4111	1586.8832	8.1365
ECLCPTHG	1.0000	0.0000	1.4017	7.2757	4293.4519	8.8010
ECLQNTNP	1.0000	0.0000	1.3193	5.8756	856.6292	7.7249
ECNVIVIH	1.0000	0.0000	1.3388	6.8187	2537.0980	8.4497
ECQNVRSN	1.0000	0.0000	1.3735	6.0328	1026.5552	7.8457
ECRTELIA	1.0000	0.0000	1.2923	6.3865	1542.5435	8.1175
ECSGTLCS	1.0000	0.0000	1.4634	6.3736	1519.7358	8.1076
ECTTPEKD	1.0000	0.0000	1.2750	6.2619	1336.3507	8.0217
ECVHDRAN	1.0000	0.0000	1.3373	6.7988	2479.4615	8.4344
ECVTSGED	1.0000	0.0000	1.3502	6.3636	1502.3239	8.0999
EDAPTKPN	1.0000	0.0000	1.2165	5.5466	586.5326	7.4720
EDDEHSDN	1.0000	0.0000	1.2886	5.6275	643.7560	7.5341
EDDIELFA	1.0000	0.0000	1.2257	5.9315	913.5177	7.7678
EDDNFQLK	1.0000	0.0000	1.2456	5.6462	657.7865	7.5485
EDDQNLPG	1.0000	0.0000	1.2374	5.6515	661.7674	7.5526
EDDRLTVQ	1.0000	0.0000	1.2231	5.8655	846.7033	7.7171
EDDSKIRT	1.0000	0.0000	1.2450	5.4854	546.5777	7.4249
EDDSRKDL	1.0000	0.0000	1.2474	5.3669	476.9037	7.3338
EDDTKCVC	1.0000	0.0000	1.3546	7.0074	3152.5347	8.5947
EDEEPPPM	1.0000	0.0000	1.2234	6.2609	1334.7979	8.0210
EDEFVDNK	1.0000	0.0000	1.2445	5.9036	884.6356	7.7463
EDEITFKT	1.0000	0.0000	1.2155	5.8666	847.7202	7.7179
EDENESKI	1.0000	0.0000	1.2496	5.3205	452.1066	7.2982
EDEQSLSL	1.0000	0.0000	1.2625	5.0043	314.1218	7.0551
EDFEDVPS	1.0000	0.0000	1.2759	5.8972	878.1130	7.7414
EDFGAETN	1.0000	0.0000	1.2472	5.9704	955.4059	7.7977
EDGLKSIA	1.0000	0.0000	1.2585	5.4890	548.8807	7.4277
EDGTGHDI	1.0000	0.0000	1.2339	6.3316	1448.0355	8.0753
EDIDNQYD	1.0000	0.0000	1.2522	5.9720	957.0895	7.7989
EDIMNYGN	1.0000	0.0000	1.3225	6.2252	1281.1361	7.9936
EDITGPVV	1.0000	0.0000	1.2116	6.1719	1204.7619	7.9525
EDLELHVH	1.0000	0.0000	1.2923	6.2693	1347.7444	8.0274
EDLKARQY	1.0000	0.0000	1.2487	6.1145	1127.8012	7.9085
EDLYEDPR	1.0000	0.0000	1.2442	6.1007	1110.0349	7.8979
EDNISTAP	1.0000	0.0000	1.2495	5.3176	450.5733	7.2959
EDNKSVKL	1.0000	0.0000	1.2515	5.1583	375.0968	7.1735
EDNLLEDD	1.0000	0.0000	1.2229	5.2846	433.7759	7.2706
EDPIIYGT	1.0000	0.0000	1.2301	6.2392	1301.8162	8.0043
EDPPSDPT	1.0000	0.0000	1.2402	5.4824	544.6921	7.4226
EDPRRKIP	1.0000	0.0000	1.2018	5.9852	971.8410	7.8091
EDPRYEST	1.0000	0.0000	1.2889	5.9212	902.7770	7.7599
EDQDDTDE	1.0000	0.0000	1.1968	5.7931	778.9676	7.6614
EDQNQKKK	1.0000	0.0000	1.2202	5.5406	582.5003	7.4674
EDQSSNSN	1.0000	0.0000	1.2585	4.6010	197.4638	6.7452
EDRISAKP	1.0000	0.0000	1.2513	5.6237	640.9367	7.5312
EDRLDIND	1.0000	0.0000	1.2277	5.5266	573.1347	7.4566
EDRLSSAI	1.0000	0.0000	1.2766	5.2247	404.8830	7.2245
EDRPNYVY	1.0000	0.0000	1.2926	6.4967	1751.2264	8.2023
EDSDSSAA	1.0000	0.0000	1.2812	5.0144	317.7955	7.0629
EDSNNEKL	1.0000	0.0000	1.2400	4.9179	284.3860	6.9887
EDSNNPPN	1.0000	0.0000	1.2471	4.9394	291.5117	7.0052
EDSRSSFK	1.0000	0.0000	1.3105	5.1954	391.4572	7.2020
EDSSAQKS	1.0000	0.0000	1.2796	4.9857	307.4793	7.0408
EDSTPPKM	1.0000	0.0000	1.2831	5.7676	756.4556	7.6418
EDTHTLST	1.0000	0.0000	1.2736	5.4712	537.7679	7.4140
EDVPSELS	1.0000	0.0000	1.2798	5.2464	415.0971	7.2412
EDYRLFTN	1.0000	0.0000	1.2876	6.0182	1009.3706	7.8344
EDYSKWAT	1.0000	0.0000	1.4155	6.7241	2275.2354	8.3770
EEAFIESI	1.0000	0.0000	1.2699	5.8716	852.6185	7.7217
EEALQTSN	1.0000	0.0000	1.2552	5.2423	413.1650	7.2381
EEASTNRR	1.0000	0.0000	1.2711	5.5416	583.1583	7.4681
EEATTAFS	1.0000	0.0000	1.2687	5.7345	728.1510	7.6164
EEDDSRKD	1.0000	0.0000	1.2476	5.5572	593.7294	7.4801
EEDFGAET	1.0000	0.0000	1.2153	6.2032	1248.9910	7.9766
EEDIDNQY	1.0000	0.0000	1.2530	6.0162	1007.1180	7.8329
EEDQDDTD	1.0000	0.0000	1.1968	5.7931	778.9676	7.6614
EEDYSKWA	1.0000	0.0000	1.4182	6.8198	2540.3380	8.4506
EEFFHLED	1.0000	0.0000	1.2675	6.4496	1658.6486	8.1660
EEFGNLFD	1.0000	0.0000	1.2765	6.0486	1045.4187	7.8578
EEFPQDVL	1.0000	0.0000	1.2330	6.1046	1114.9530	7.9008
EEGSISAE	1.0000	0.0000	1.2926	5.4997	555.6572	7.4359
EEHHTRIT	1.0000	0.0000	1.2544	6.4522	1663.6849	8.1680
EEIYLKNL	1.0000	0.0000	1.2648	5.5945	619.7852	7.5088
EEKADKNI	1.0000	0.0000	1.2171	5.5580	594.2879	7.4808
EEKFVALG	1.0000	0.0000	1.2419	6.1606	1189.2045	7.9439
EELISFHL	1.0000	0.0000	1.3133	5.7784	765.8717	7.6501
EENAFQNH	1.0000	0.0000	1.2952	6.0810	1085.0807	7.8827
EENGSRNT	1.0000	0.0000	1.2760	5.3357	460.0516	7.3098
EENLRGDL	1.0000	0.0000	1.2479	5.5576	593.9875	7.4804
EENSRTYR	1.0000	0.0000	1.3099	5.8200	803.5227	7.6821
EEPPPMSN	1.0000	0.0000	1.3007	5.7540	744.7247	7.6314
EEQFLLPA	1.0000	0.0000	1.2421	5.8699	851.0295	7.7205
EEQKCNAD	1.0000	0.0000	1.3010	6.2846	1371.7266	8.0392
EEQKTIGP	1.0000	0.0000	1.2062	5.9525	935.8489	7.7839
EEQVASQE	1.0000	0.0000	1.2656	5.8984	879.3465	7.7423
EERICLFQ	1.0000	0.0000	1.3035	6.6902	2188.0468	8.3509
EERKCSLS	1.0000	0.0000	1.3626	5.7579	748.0497	7.6344
EERNSNLR	1.0000	0.0000	1.2704	5.2007	393.8425	7.2061
EERQSDTP	1.0000	0.0000	1.2544	5.6643	671.6290	7.5624
EESAAHDS	1.0000	0.0000	1.3186	5.6576	666.4546	7.5573
EESANSHE	1.0000	0.0000	1.3187	5.4555	528.1136	7.4019
EESASPLL	1.0000	0.0000	1.2628	5.0117	316.8372	7.0608
EESATVMT	1.0000	0.0000	1.2985	5.9569	940.6003	7.7873
EESGTIQN	1.0000	0.0000	1.2693	5.5111	562.9981	7.4446
EESLAATN	1.0000	0.0000	1.2528	5.2208	403.0537	7.2215
EESLHKNS	1.0000	0.0000	1.2979	5.1572	374.5844	7.1726
EESLIKSP	1.0000	0.0000	1.2610	5.0736	340.2326	7.1084
EESNDNEQ	1.0000	0.0000	1.2605	5.2378	411.0056	7.2346
EESRTSFI	1.0000	0.0000	1.3043	5.5363	579.6222	7.4641
EESSVPFR	1.0000	0.0000	1.3230	5.7394	732.2543	7.6201
EESTMGAA	1.0000	0.0000	1.3023	6.0765	1079.4721	7.8792
EESYVNSV	1.0000	0.0000	1.3459	5.6576	666.4782	7.5573
EETKKEPM	1.0000	0.0000	1.2350	6.0510	1048.3269	7.8597
EETTLSKW	1.0000	0.0000	1.3687	6.1767	1211.4963	7.9563
[truncated: 12,900 more rows]
