# Supplementary material for: Evaluating deterministic motif significance measures in protein databases
Source: Algorithms Mol Biol. 2007 Dec 24;2:16. doi: 10.1186/1748-7188-2-16 (PMC2254621; doi:10.1186/1748-7188-2-16)
Supplement: Additional File 2 — Scripts and Datasets. This file contains the sequence datasets (synthetic and real) and the evaluated motifs. This data is separated according to the tables where it is presented and discussed. It also contains script programs (in perl language) developed for this work. [file 1748-7188-2-16-S2.zip › Scripts_and_Datasets/datasets/Table 4/5%/Motifs/score_MTENKVGESICPAAPN_s5_mlen_16_planted_syn_len300_num50.txt]

Motif	Supp	IG	Pratt	LogOdds	Zscore	Info
AAADPQSNILPEAEDS	1.0000	0.0000	0.2571	15.1171	35312375.6647	14.8281
AAAQEYFTSQSFMEAS	1.0000	0.0000	0.3370	16.2848	135454359.2788	15.7256
AADETKHLSIVSPKDY	1.0000	0.0000	0.2900	15.7078	69710093.6353	15.2821
AADPQSNILPEAEDSS	1.0000	0.0000	0.2669	14.7826	24025646.6314	14.5710
AAESELLKTSPLEAQL	1.0000	0.0000	0.2501	14.6722	21158981.5571	14.4861
AAFPLEQLKIVETTMG	1.0000	0.0000	0.2489	16.3143	140131934.0294	15.7483
AAHALWMTSIKQAIEA	1.0000	0.0000	0.3349	17.1476	365747881.9419	16.3888
AAHDSRVSQTCNPLSE	1.0000	0.0000	0.3422	15.8041	77881660.6268	15.3561
AAHSKPTWPIKGSKPA	1.0000	0.0000	0.3340	16.5110	175741376.1306	15.8994
AAIDNFYDSSEFDHRK	1.0000	0.0000	0.3149	16.1593	117223797.6000	15.6291
AAIQVNWLIYVRFSID	1.0000	0.0000	0.3460	17.1724	376337315.2661	16.4078
AAKDSLAKVATSDEFD	1.0000	0.0000	0.2633	15.3327	45262934.3556	14.9938
AAKGRDVSETYKPTGV	1.0000	0.0000	0.2647	16.3219	141359894.1743	15.7541
AAKIYWEDLYEDPRRK	1.0000	0.0000	0.2998	17.4156	497948418.3268	16.5948
AAKPPVLTLSLNSEGA	1.0000	0.0000	0.2634	14.8113	24833409.1106	14.5930
AALSAVSHRNLHTNHR	1.0000	0.0000	0.3331	15.8007	77577677.4602	15.3535
AALSSFDKKSPMLHVN	1.0000	0.0000	0.3217	15.3269	44958268.3535	14.9893
AANETNDQVLAVSFER	1.0000	0.0000	0.2721	15.6682	66601080.7180	15.2517
AAPIYLRAAKIYWEDL	1.0000	0.0000	0.3074	17.3014	436565217.7332	16.5069
AAPNMGAISKLAQNVF	1.0000	0.0000	0.2915	15.9521	92351666.5102	15.4699
AAPNVALIHSKPMNMD	1.0000	0.0000	0.3116	16.1479	115693245.1145	15.6203
AAPSYPDNDKPGIQQL	1.0000	0.0000	0.2640	15.7533	73451239.7792	15.3170
AAPYSGWGNLDEQSSS	1.0000	0.0000	0.3800	15.9944	96958484.3009	15.5024
AAQDKPGISIDNREEQ	1.0000	0.0000	0.2454	15.7455	72797032.3548	15.3110
AAQEYFTSQSFMEASC	1.0000	0.0000	0.3802	16.8482	259107262.5849	16.1586
AARLQHSPNSISMKLI	1.0000	0.0000	0.3129	15.2558	41424254.3878	14.9346
AASNIDKNKHPPNEFN	1.0000	0.0000	0.2748	15.1730	37657678.2231	14.8710
AASRGQSKYRLPLGVK	1.0000	0.0000	0.2993	15.8537	82455611.1940	15.3942
AATACQNTSVVSWLEL	1.0000	0.0000	0.3786	16.5950	193595573.2400	15.9640
AATERLWWGESYHFES	1.0000	0.0000	0.4450	18.1354	1140408718.7818	17.1480
AATLYNISLYLPSNSL	1.0000	0.0000	0.2923	14.5064	17480727.9368	14.3586
AATQFPDREEASTNRR	1.0000	0.0000	0.2549	15.9011	87081242.5465	15.4307
AAVAGPHTKTKHRNYP	1.0000	0.0000	0.2680	16.7854	241034673.3855	16.1104
AAVPTDELTNCAGGVK	1.0000	0.0000	0.2742	16.5344	180542713.5900	15.9174
ACANDTLNGQLPPEEQ	1.0000	0.0000	0.2772	15.9967	97207102.8076	15.5041
ACATTTNSDNNHDSPV	1.0000	0.0000	0.3200	15.5034	55092843.1538	15.1250
ACETSCLMQSILWISD	1.0000	0.0000	0.4453	17.1806	379922250.2434	16.4141
ACIPDDSEMKVESIKS	1.0000	0.0000	0.3318	15.9687	94127217.0582	15.4826
ACISYQKEEFGNLFDR	1.0000	0.0000	0.3271	16.7993	244927450.5652	16.1211
ACLFLKNGVEGYRLFK	1.0000	0.0000	0.3206	16.8846	270178624.8696	16.1866
ACLSRTLAKNQLRRLK	1.0000	0.0000	0.2933	15.4802	53640623.1054	15.1072
ACNPIQDHQGSSDSKE	1.0000	0.0000	0.3389	15.9014	87113504.0452	15.4309
ACNSTVQNKPKNTTDH	1.0000	0.0000	0.3063	15.6979	68916272.1584	15.2745
ACQDPSPPNVQIKSQR	1.0000	0.0000	0.3092	16.0496	103317561.5660	15.5448
ACQFMIFGLSKHLTPS	1.0000	0.0000	0.3650	16.6946	217103255.1374	16.0405
ACQKNPHHYTYESSFK	1.0000	0.0000	0.3849	17.0144	313750935.1317	16.2864
ACQNTSVVSWLELHVH	1.0000	0.0000	0.4290	17.3483	460797784.8778	16.5430
ACRTMKDELRSLNRLL	1.0000	0.0000	0.3147	15.8004	77544341.9769	15.3532
ACTSSDSILCDTYNRG	1.0000	0.0000	0.3807	16.2095	124198214.7106	15.6677
ADAMANEDPRYESTDY	1.0000	0.0000	0.2931	16.4596	165637004.4005	15.8599
ADANATIIPKLTLCKN	1.0000	0.0000	0.2635	15.5154	55854012.8897	15.1342
ADAPLNDQQSVSHNNA	1.0000	0.0000	0.2892	15.1201	35434318.8435	14.8304
ADDCDRGTSYLLIMNK	1.0000	0.0000	0.3292	16.3612	147902313.1030	15.7843
ADDRNPHGTMANISHI	1.0000	0.0000	0.3072	16.3322	143047830.6223	15.7620
ADEGGGVVNTIATNQY	1.0000	0.0000	0.2614	16.4571	165170759.8835	15.8580
ADEKGNNASTGPLKAA	1.0000	0.0000	0.2533	15.1898	38396725.1594	14.8840
ADEKNSDSKMISPQQV	1.0000	0.0000	0.2950	15.2603	41643144.7266	14.9382
ADEMLVSKASQLKDRS	1.0000	0.0000	0.2952	15.1887	38347798.4288	14.8831
ADETKHLSIVSPKDYP	1.0000	0.0000	0.2887	15.6726	66940119.6698	15.2550
ADEYGRSQLHVTLNSN	1.0000	0.0000	0.3152	15.5346	57103365.2644	15.1489
ADFFYHRQVNENFFLD	1.0000	0.0000	0.2993	17.0206	315991970.6569	16.2911
ADFKRTIRNSTKLKLH	1.0000	0.0000	0.2686	15.3755	47547749.1107	15.0267
ADFLSLAGKKLSLVST	1.0000	0.0000	0.2759	14.6035	19548558.8635	14.4333
ADGFAKTTEELISFHL	1.0000	0.0000	0.2760	15.9586	93036036.0762	15.4748
ADGQSRDQFILLSRDK	1.0000	0.0000	0.2774	15.5134	55724880.2008	15.1326
ADHFKNQVYHKHDDKV	1.0000	0.0000	0.2855	17.2000	388487219.8313	16.4290
ADKIKTKELDSIKKTH	1.0000	0.0000	0.2401	15.2241	39942037.6986	14.9103
ADKLAPSRNHFYLNLN	1.0000	0.0000	0.2989	15.3278	45007039.2045	14.9900
ADKNIDMDLNPKAGST	1.0000	0.0000	0.2645	15.2737	42290102.7707	14.9484
ADKPLNPFPADTADEM	1.0000	0.0000	0.2427	15.9695	94210719.6326	15.4832
ADLDSQPLDLFQFLLD	1.0000	0.0000	0.2611	15.2115	39368176.2945	14.9006
ADLRYLKRDPVAYPQA	1.0000	0.0000	0.2519	16.5581	185526516.7508	15.9356
ADLSLCASRINAPSPS	1.0000	0.0000	0.3162	14.9273	28381581.6013	14.6822
ADLTQLYEKAQYVSTI	1.0000	0.0000	0.2785	15.9845	95854409.7588	15.4947
ADMEGHFKVPPLLFTN	1.0000	0.0000	0.2839	16.5440	182545730.4533	15.9248
ADNDLKRQIEEIYLKN	1.0000	0.0000	0.2482	15.4825	53782127.4179	15.1089
ADNDQAGVQVTTISAL	1.0000	0.0000	0.2575	15.6663	66452816.8581	15.2502
ADNLPSQDSEEQFLLP	1.0000	0.0000	0.2667	14.9200	28142948.7489	14.6766
ADNNQSGIGLSARSDP	1.0000	0.0000	0.2857	14.8748	26717004.4349	14.6418
ADNNSDKSSKVQLPPL	1.0000	0.0000	0.2598	14.2691	13301682.2265	14.1762
ADNQNVRQRSMEANVI	1.0000	0.0000	0.2928	15.9616	93359896.9025	15.4771
ADNSSPPVESVPRSLL	1.0000	0.0000	0.2852	14.5383	18135834.1756	14.3832
ADPQSNILPEAEDSSV	1.0000	0.0000	0.2731	14.8815	26924274.5598	14.6470
ADPTYGDIANISCQTL	1.0000	0.0000	0.3032	16.2170	125277189.1574	15.6735
ADQETENLADDCDRGT	1.0000	0.0000	0.2626	16.2809	134838786.8795	15.7226
ADQISTFQLFWENAFE	1.0000	0.0000	0.3351	16.9034	276108135.1474	16.2011
ADQSGSLNRNNKTNNT	1.0000	0.0000	0.2557	14.1438	11514860.9350	14.0799
ADRLYNTVLSEADLRY	1.0000	0.0000	0.2929	15.7886	76501099.7313	15.3442
ADRMANNDSALTEFQM	1.0000	0.0000	0.3031	16.0548	103936475.1127	15.5488
ADSLGRVETSRFWKFR	1.0000	0.0000	0.3578	16.9199	281408014.6346	16.2137
ADSLQIQANNNGHGNK	1.0000	0.0000	0.2853	15.2636	41801097.9440	14.9407
ADSQERDLNKNPNQCS	1.0000	0.0000	0.3042	15.2424	40793695.9752	14.9244
ADSTVNSEFSVSAIFP	1.0000	0.0000	0.3120	15.1536	36828045.7036	14.8561
ADTADEMLVSKASQLK	1.0000	0.0000	0.2777	15.3521	46284489.5019	15.0087
ADTGTSYEDDNFQLKN	1.0000	0.0000	0.2753	15.4795	53595549.3563	15.1066
ADTHKLLVTDHSYDFP	1.0000	0.0000	0.3002	16.2622	131968264.0193	15.7082
ADTIDCGGNNDKANSD	1.0000	0.0000	0.2955	15.6828	67724690.8084	15.2628
ADTPGSNNALENHATH	1.0000	0.0000	0.2898	15.4897	54226124.9352	15.1144
ADVKTSLLYSPLTLPK	1.0000	0.0000	0.2651	14.7661	23572808.8553	14.5583
ADVNDKNGSDLKKLTM	1.0000	0.0000	0.2685	15.1179	35344040.2994	14.8287
ADYNGLPQDLDGNLSF	1.0000	0.0000	0.2886	15.4833	53827914.7120	15.1095
AEAFSIRKSSSSSNQN	1.0000	0.0000	0.2927	14.0512	10350230.1373	14.0087
AECENQGPTIAEKSSS	1.0000	0.0000	0.3168	15.5635	59035318.5413	15.1712
AEDEQSLSLIYCDRDL	1.0000	0.0000	0.3190	15.8639	83432950.2121	15.4021
AEDSNNEKLGMTIAAN	1.0000	0.0000	0.2733	15.2433	40831814.2840	14.9250
AEDSSAQKFIKDGFKA	1.0000	0.0000	0.2741	15.7637	74336324.8865	15.3250
AEDSSVFHSDYPLEHG	1.0000	0.0000	0.3498	16.2588	131447207.3299	15.7056
AEDYRLFTNNDSSRTG	1.0000	0.0000	0.2984	15.4030	49078636.5310	15.0478
AEETTLSKWSVDEIHE	1.0000	0.0000	0.3360	16.3814	151379894.5410	15.7998
AEFSDLLPAECCEERQ	1.0000	0.0000	0.3312	16.9245	282898239.9382	16.2173
AEGHVPKEQLASMTNL	1.0000	0.0000	0.2938	15.9804	95407902.9739	15.4916
AEIISVNDGTDCHWVA	1.0000	0.0000	0.3724	17.6369	642401548.7260	16.7648
AEKMSPKEFITKKHKS	1.0000	0.0000	0.2920	15.7717	75028261.6244	15.3312
AEKNACRTMKDELRSL	1.0000	0.0000	0.3082	16.0296	100967976.9855	15.5294
AEKSPSKRANRSTNLD	1.0000	0.0000	0.2634	14.4310	16027178.7793	14.3007
AEKSSSKVDWRSQIQN	1.0000	0.0000	0.3514	15.6844	67852778.2592	15.2641
AELFGTDPLELFGADE	1.0000	0.0000	0.2433	16.0609	104669382.4469	15.5535
AELHSECTTPEKDAEC	1.0000	0.0000	0.3290	16.8202	250877665.4164	16.1371
AELLYMEILFSTANSD	1.0000	0.0000	0.3069	15.4374	51058437.6372	15.0742
AELSETLEIVQPLSKQ	1.0000	0.0000	0.2587	14.9772	30059562.2888	14.7205
AEMLLHHHIYETEEFF	1.0000	0.0000	0.3007	17.5601	588046421.8517	16.7058
AENALKTINKNILMPS	1.0000	0.0000	0.2611	14.8264	25266792.2751	14.6046
AENDRKLARNTKNSVT	1.0000	0.0000	0.2528	14.8732	26668174.6925	14.6406
AENKDLPIQLISKKNR	1.0000	0.0000	0.2419	14.7973	24435341.8307	14.5822
AENLTNLSLKSEYNGK	1.0000	0.0000	0.2695	14.4325	16056306.7813	14.3019
AENNSMMIKYKYLHEP	1.0000	0.0000	0.3438	16.5469	183161670.4631	15.9270
AEPEQRNQWQFTEFSA	1.0000	0.0000	0.3243	17.0674	333490089.9095	16.3271
AEPGISNPNHMISAKA	1.0000	0.0000	0.3062	15.7234	70972565.9411	15.2941
AEPKSLIETNNNLKEQ	1.0000	0.0000	0.2399	14.5361	18088232.7941	14.3814
AEQKLPGQNRVDQNNA	1.0000	0.0000	0.2513	15.6338	64015828.0450	15.2252
AERKTFAKYNRHLKAK	1.0000	0.0000	0.2646	16.2652	132428178.8864	15.7105
AESELLKTSPLEAQLD	1.0000	0.0000	0.2476	14.6171	19857272.8060	14.4437
AESGETVLSTPFLLST	1.0000	0.0000	0.2794	14.7941	24344680.1080	14.5798
AESGLKIIGNLLLSDD	1.0000	0.0000	0.2596	14.6177	19870109.3854	14.4442
AESLNLASFKPENDVK	1.0000	0.0000	0.2680	14.7925	24301551.5357	14.5786
AESQNRNGDLRSATYV	1.0000	0.0000	0.3008	15.5322	56947234.4006	15.1471
AESTSSGPNRSFEKGT	1.0000	0.0000	0.2992	14.9041	27632606.5125	14.6643
AETLSMRQRFPIRSCI	1.0000	0.0000	0.3369	16.6044	195691198.0503	15.9712
AETNKQFIACTSSDSI	1.0000	0.0000	0.3170	15.4986	54788828.0538	15.1213
AETTAKHNPKPSPGES	1.0000	0.0000	0.2731	15.3350	45383072.6187	14.9956
AETTRPTTAGNTKGSR	1.0000	0.0000	0.2491	15.4873	54074955.6573	15.1126
AEVFMTPDWNTSYTER	1.0000	0.0000	0.3543	17.2500	411478569.8107	16.4674
AFANCAILISYLPEKA	1.0000	0.0000	0.3129	16.2431	129096003.0009	15.6935
AFEMSNKSIQSPSHIR	1.0000	0.0000	0.3380	15.4851	53940243.6607	15.1109
AFFVEAYKKMRDFDPS	1.0000	0.0000	0.2911	16.9842	303025963.1534	16.2632
AFHIFGKDYDAVEKVT	1.0000	0.0000	0.2448	17.1526	367850387.7283	16.3926
AFHSSIKVSRMSPDIK	1.0000	0.0000	0.3382	15.6586	65867189.3271	15.2443
AFIESISKKDNNLNQN	1.0000	0.0000	0.2616	14.4247	15911019.3332	14.2958
AFKAPEESANSHEEDY	1.0000	0.0000	0.3033	15.9848	95886594.1416	15.4950
AFKESTYFGHLLRQNK	1.0000	0.0000	0.3081	16.1798	120021017.4871	15.6448
AFKSSTPYAYNSTQGG	1.0000	0.0000	0.3324	15.8013	77626767.3615	15.3539
AFMVDKACNPIQDHQG	1.0000	0.0000	0.2919	17.4970	546875225.3082	16.6573
AFNLLDEPGPEHYQSK	1.0000	0.0000	0.2947	16.0348	101566875.8761	15.5334
AFPLEQLKIVETTMGE	1.0000	0.0000	0.2486	16.2953	137099874.8169	15.7337
AFPVFDIDEAVTMGLN	1.0000	0.0000	0.2623	16.6417	204275356.9040	15.9999
AFQNHPPSGHANISVL	1.0000	0.0000	0.3253	15.9260	89613040.8872	15.4498
AFSIRKSSSSSNQNDN	1.0000	0.0000	0.2818	13.7658	7451723.5077	13.7894
AFSPSMGEERICLFQD	1.0000	0.0000	0.3464	16.8220	251390088.3222	16.1384
AFTTSNSGAWNQDVNS	1.0000	0.0000	0.3566	15.7508	73245811.6087	15.3151
AFVNLLTVPNDISRIA	1.0000	0.0000	0.2695	15.3728	47399793.5505	15.0246
AFYANTSAIVMLIKNK	1.0000	0.0000	0.2993	15.8805	85041461.9723	15.4148
AGESHQNFQESLNKPN	1.0000	0.0000	0.2998	15.2505	41172868.0298	14.9306
AGGVKSILHICELSTV	1.0000	0.0000	0.3374	16.3171	140574578.3982	15.7504
AGIALPFSTYSLSEHR	1.0000	0.0000	0.3277	15.7254	71133745.9018	15.2956
AGKKLSLVSTASTLKD	1.0000	0.0000	0.2600	14.4262	15939733.1497	14.2970
AGKKWIKMTSTITANQ	1.0000	0.0000	0.3231	16.5142	176379875.1311	15.9019
AGKSEKRSAIILLTYN	1.0000	0.0000	0.2800	15.1575	36994268.2285	14.8591
AGLGEYACQFMIFGLS	1.0000	0.0000	0.3478	17.4841	538792251.0489	16.6474
AGLIGDNALGYEVHTA	1.0000	0.0000	0.2742	16.5442	182578818.2684	15.9249
AGLKRNTYKNPMATPS	1.0000	0.0000	0.2898	15.6609	66043629.8099	15.2460
AGLNRKSQIFNSNNKI	1.0000	0.0000	0.2761	14.6627	20926600.7246	14.4788
AGNNVSRKYLVVLNHE	1.0000	0.0000	0.3170	15.8460	81729725.6390	15.3883
AGNRDHNAQPNDISKQ	1.0000	0.0000	0.2775	15.5870	60659060.3322	15.1893
AGNTKGSRSHEAVHSL	1.0000	0.0000	0.3307	15.6727	66946618.6204	15.2551
AGPHTKTKHRNYPGLG	1.0000	0.0000	0.2818	16.6858	214912616.0649	16.0338
AGPPMPMPSYRLFDQP	1.0000	0.0000	0.3023	16.9458	289915984.7869	16.2336
AGPRATTLQSSNLSDE	1.0000	0.0000	0.2715	14.6538	20713246.7091	14.4719
AGQLNPQLDINFKQNS	1.0000	0.0000	0.2679	15.0836	33975501.7858	14.8023
AGRNSNEKSTRDSQNG	1.0000	0.0000	0.2871	14.7737	23781370.9164	14.5641
AGSGNNISIDRNQSRA	1.0000	0.0000	0.2940	14.9542	29272865.4309	14.7028
AGSTCDTSDDYNINNL	1.0000	0.0000	0.3192	15.3675	47112886.5691	15.0205
AGSTSVNKVGNPSLVP	1.0000	0.0000	0.2960	14.9678	29735964.0465	14.7133
AGTTRKMFQNPQEEKL	1.0000	0.0000	0.2540	16.1819	120308829.0767	15.6464
AGTYSIMYQSNLVSNL	1.0000	0.0000	0.3457	15.5015	54967032.1573	15.1235
AGVQVTTISALSPKSL	1.0000	0.0000	0.2803	14.9736	29934525.1795	14.7178
AGVSANDETPSQQHPE	1.0000	0.0000	0.2883	15.8027	77756340.6661	15.3550
AGYLITLSNNNDNGLP	1.0000	0.0000	0.2746	14.7616	23451451.2382	14.5548
AHAERKTFAKYNRHLK	1.0000	0.0000	0.2798	16.6478	205711438.6126	16.0046
AHALWMTSIKQAIEAT	1.0000	0.0000	0.3346	17.0360	321628403.6737	16.3029
AHANSNDTSPASGTEL	1.0000	0.0000	0.2877	14.7986	24471677.3389	14.5832
AHCASPNEIDKQRKPS	1.0000	0.0000	0.3180	16.0724	106067134.7043	15.5623
AHDLCSRLIFNLKPRE	1.0000	0.0000	0.3191	16.1210	112165365.3800	15.5997
AHDSRVSQTCNPLSEL	1.0000	0.0000	0.3389	15.5946	61191957.6928	15.1951
AHFSMISIRHNTSRRD	1.0000	0.0000	0.3532	16.1812	120218463.2945	15.6459
AHGANPSEQSANTPWS	1.0000	0.0000	0.3640	16.0860	107732592.1189	15.5727
AHGNTSKNFKKELIFK	1.0000	0.0000	0.2827	15.5217	56260314.6951	15.1390
AHGVFFNIQIQGATLP	1.0000	0.0000	0.2606	16.7613	234432673.5549	16.0918
AHHGRGFETVRRLHVA	1.0000	0.0000	0.2574	17.6897	682710374.5798	16.8054
AHHLFILSLRRQLSPL	1.0000	0.0000	0.3132	15.5374	57285812.9231	15.1511
AHITSTAETTRPTTAG	1.0000	0.0000	0.2506	15.8128	78664820.4687	15.3628
AHKSPHIKNREENSRT	1.0000	0.0000	0.2990	15.5230	56348786.3869	15.1401
AHLDFLKAMANIRLAY	1.0000	0.0000	0.2937	16.4756	168720837.6448	15.8722
AHMLSLDDDVQTEYHF	1.0000	0.0000	0.3229	16.8389	256337210.2289	16.1515
AHQVDSGPEANQDKGP	1.0000	0.0000	0.2698	16.2059	123685088.7297	15.6649
AHSKPTWPIKGSKPAS	1.0000	0.0000	0.3488	16.1765	119569984.2323	15.6423
AHSMTIMTFVVSIIKK	1.0000	0.0000	0.3279	16.5137	176292064.2502	15.9015
AHSQGFVISKFGINIQ	1.0000	0.0000	0.3150	16.3067	138903836.1769	15.7424
AHSRQKFIAHGVFFNI	1.0000	0.0000	0.3073	17.0349	321224738.9413	16.3021
AHSYVNKSDDAELLYM	1.0000	0.0000	0.3434	16.1267	112905667.9229	15.6040
AHWTWGKEAVTDTKSK	1.0000	0.0000	0.3816	17.7024	692728863.6839	16.8152
AHYHANNAHDLCSRLI	1.0000	0.0000	0.3710	16.8444	257979538.9155	16.1557
AIAMSVQQNTDGLSAK	1.0000	0.0000	0.2926	15.5987	61478930.0626	15.1982
AIAPNPSTHGSNKKIF	1.0000	0.0000	0.2889	15.3731	47415789.1188	15.0248
AICNRDEMRPPNGLPS	1.0000	0.0000	0.3199	16.3110	139598543.2638	15.7457
AICQANTDLRPTKSVN	1.0000	0.0000	0.2924	15.7180	70527160.3500	15.2899
AICQEPISFTRLLNPQ	1.0000	0.0000	0.2982	16.0430	102537653.9035	15.5397
AIDNFYDSSEFDHRKN	1.0000	0.0000	0.3195	15.9101	87982766.2710	15.4375
AIEATIKCSTVVPNSL	1.0000	0.0000	0.3049	15.6503	65244121.7217	15.2379
AIENCSAYSMSGPSRI	1.0000	0.0000	0.3813	16.0801	107005125.6655	15.5682
AIESVEQNDSAKEHPD	1.0000	0.0000	0.2790	15.6018	61700177.9433	15.2006
AIFPRNIYSGSSRSFS	1.0000	0.0000	0.3466	15.2781	42501332.4747	14.9518
AIFYLQESWFWECEMH	1.0000	0.0000	0.4723	19.4518	5191074680.2206	18.1598
AIGRGHNNLEDQNQKK	1.0000	0.0000	0.2664	15.7766	75451575.2131	15.3350
AIGTELQIMTNDHRSY	1.0000	0.0000	0.3049	16.3661	148733295.5565	15.7880
AIGTKTIRLTSWIAGK	1.0000	0.0000	0.3057	16.4607	165853539.9657	15.8608
AIILLTYNNFYMIQQD	1.0000	0.0000	0.2972	16.3762	150475312.6963	15.7958
AIKKKILIGPSMIAIG	1.0000	0.0000	0.2604	15.9196	88954847.2116	15.4449
AIKKTQIRDLVRAFTT	1.0000	0.0000	0.2242	15.9925	96743073.2560	15.5009
AIKSQTPRKTIHTKFA	1.0000	0.0000	0.2551	15.8891	85884961.7152	15.4214
AILFADVKTSLLYSPL	1.0000	0.0000	0.2844	15.1573	36985895.7000	14.8590
AILFATKTDTRVNSET	1.0000	0.0000	0.2518	15.3333	45293262.7032	14.9942
AILISYLPEKASQNPL	1.0000	0.0000	0.2733	14.9639	29602810.7972	14.7103
AILSVAPHRIPVYTTM	1.0000	0.0000	0.2970	16.6852	214777088.3075	16.0334
AILVMYFESSSWNKNE	1.0000	0.0000	0.3962	16.3461	145359713.6409	15.7727
AIMRPDKSTMRSQNMR	1.0000	0.0000	0.3305	16.3413	144558533.0482	15.7690
AIPGADGQSRDQFILL	1.0000	0.0000	0.2608	15.9932	96826329.6993	15.5015
AIPGHYMLTLSTARPW	1.0000	0.0000	0.3648	17.3320	452247665.1256	16.5305
AIPNNFNNSTLFRTII	1.0000	0.0000	0.2694	14.9626	29556997.1509	14.7093
AIPQFVASNRSNVREL	1.0000	0.0000	0.2938	15.5130	55704892.0504	15.1324
AIQNPIARSQVLSLSL	1.0000	0.0000	0.2778	14.7021	21899258.3738	14.5091
AIQNVIGKQNTTEGHL	1.0000	0.0000	0.2600	15.9777	95105609.5739	15.4895
AIQVNWLIYVRFSIDP	1.0000	0.0000	0.3453	17.1372	361383317.7720	16.3807
AIRGNASHFNMASVAI	1.0000	0.0000	0.3311	16.2464	129584891.1836	15.6960
AIRVNSDTLPITIMNT	1.0000	0.0000	0.2688	15.3758	47561553.1104	15.0269
AISKLAQNVFKCNKRF	1.0000	0.0000	0.3159	16.1369	114239141.3842	15.6119
AISSVLGENRVESYRL	1.0000	0.0000	0.3172	15.4262	50404995.7081	15.0656
AITIPPTDFYASSANK	1.0000	0.0000	0.2793	15.4695	52980606.5164	15.0989
AITSGPSSTLSSIVEF	1.0000	0.0000	0.2991	14.6132	19769318.6593	14.4408
AIVIVVLEVNTGPVNA	1.0000	0.0000	0.2545	16.1308	113446037.8109	15.6072
AIVKSLVPWSNENFLS	1.0000	0.0000	0.3507	15.6307	63782004.4540	15.2228
AIVMLIKNKRIRSSGR	1.0000	0.0000	0.2989	15.7167	70421676.3327	15.2889
AIWENGDLNPLTIGME	1.0000	0.0000	0.3229	16.6862	215023844.1834	16.0341
AIYFNLAQPSAIRVNS	1.0000	0.0000	0.3039	15.6214	63103168.4451	15.2156
AIYLTVRLKSVTLDQI	1.0000	0.0000	0.2689	15.6160	62713151.1961	15.2115
AKAHWTWGKEAVTDTK	1.0000	0.0000	0.3476	18.0369	1018157897.8279	17.0723
AKANLTPKNTDQASCQ	1.0000	0.0000	0.2831	15.5063	55275837.6483	15.1272
AKATLQRPLQTGASTD	1.0000	0.0000	0.2444	15.3954	48647553.0022	15.0419
AKDKPFAGLIGDNALG	1.0000	0.0000	0.2449	15.8771	84711278.1793	15.4122
AKDSLAKVATSDEFDK	1.0000	0.0000	0.2604	15.2215	39822083.2545	14.9083
AKEHPDKTKPNQQPGC	1.0000	0.0000	0.2710	16.5862	191642521.9810	15.9573
AKELTENNIQCNMSDT	1.0000	0.0000	0.3072	15.6179	62849063.3722	15.2129
AKEMDDQSPHSIGQDS	1.0000	0.0000	0.3144	15.8424	81393875.8002	15.3856
AKETSTNPQISFEVLS	1.0000	0.0000	0.2785	14.8564	26155217.1690	14.6277
AKFEITYFPKGLMNSQ	1.0000	0.0000	0.3033	16.3028	138290130.6886	15.7394
AKGPNSVEGNNKTIET	1.0000	0.0000	0.2588	15.1428	36372615.8837	14.8478
AKGRDVSETYKPTGVT	1.0000	0.0000	0.2648	16.2103	124307916.3312	15.6683
AKGSNITKKRIKKITD	1.0000	0.0000	0.2354	15.1203	35443397.6361	14.8305
AKGSQTVSPAAHSKPT	1.0000	0.0000	0.2944	15.4492	51757761.4254	15.0833
AKHNPKPSPGESSKFR	1.0000	0.0000	0.3028	15.3549	46433990.4862	15.0109
AKINNNVTIPNVFANR	1.0000	0.0000	0.2631	15.3225	44731340.9450	14.9859
AKITEDRLSSAITSGP	1.0000	0.0000	0.2681	14.9125	27901886.8803	14.6708
AKIYWEDLYEDPRRKI	1.0000	0.0000	0.2997	17.3849	480646103.7700	16.5711
AKKANDGNSNLQPEDG	1.0000	0.0000	0.2574	15.0244	31736959.6916	14.7568
AKKSKRRKPVEKEQPS	1.0000	0.0000	0.2574	15.3785	47712179.8119	15.0290
AKKTYRRRRKENPPNL	1.0000	0.0000	0.2526	15.7405	72382513.5865	15.3072
AKKYSYPMLLTGIACI	1.0000	0.0000	0.3385	16.8177	250159729.7100	16.1352
AKLAPSQTDKGEVFNK	1.0000	0.0000	0.2578	15.5135	55735501.5899	15.1328
AKLSRKSQKEILIEGV	1.0000	0.0000	0.2659	15.2360	40490413.1965	14.9194
AKMLSAGTTRKMFQNP	1.0000	0.0000	0.2995	16.1684	118456405.8744	15.6361
AKNEVRYKYHFAAVAG	1.0000	0.0000	0.2708	17.3301	451238045.6703	16.5290
AKNQLRRLKSRGPAVD	1.0000	0.0000	0.2631	15.5605	58829752.4846	15.1688
AKNSSSPPLDSTQLSG	1.0000	0.0000	0.2680	13.9095	8792546.2886	13.8999
AKPDYQTDYNGLLGPE	1.0000	0.0000	0.2659	16.1691	118556347.4869	15.6366
AKPPVLTLSLNSEGAP	1.0000	0.0000	0.2617	14.7761	23846638.1407	14.5660
AKQELAKELTENNIQC	1.0000	0.0000	0.2703	15.7457	72811333.9393	15.3112
AKQKAYSGSLNEGSDQ	1.0000	0.0000	0.3022	15.2499	41146638.4699	14.9301
AKQRSMEGSKARDAYK	1.0000	0.0000	0.3021	16.2295	127087249.8420	15.6830
AKRKPTIEAHSRQKFI	1.0000	0.0000	0.2578	16.1529	116359354.1234	15.6242
AKSSIIRSVEKLRHNI	1.0000	0.0000	0.2966	15.1603	37114059.2645	14.8613
AKSVGTVEIPRSMKDM	1.0000	0.0000	0.3089	16.3061	138813407.6366	15.7420
AKSVSGNNLQPPGKNR	1.0000	0.0000	0.2800	14.9424	28877059.6791	14.6937
AKSVWSKDKNEFAKSI	1.0000	0.0000	0.3408	15.8463	81753613.7675	15.3885
AKTERIDFKVKPTTSV	1.0000	0.0000	0.2457	15.7449	72751565.8797	15.3106
AKTTEELISFHLRFLI	1.0000	0.0000	0.2763	15.7286	71393696.4648	15.2980
AKVNNLANIAQGDDMS	1.0000	0.0000	0.2832	15.4640	52644987.5817	15.0947
AKYNRHLKAKMLSAGT	1.0000	0.0000	0.3075	16.0428	102516699.7184	15.5396
ALACNSTVQNKPKNTT	1.0000	0.0000	0.2872	15.2723	42217914.3498	14.9473
ALAGLKRNTYKNPMAT	1.0000	0.0000	0.2748	15.8212	79423882.2073	15.3692
ALANSDRLTQKKIKQV	1.0000	0.0000	0.2480	15.1460	36507601.9578	14.8503
ALDAVPPDFHTLRKRI	1.0000	0.0000	0.2435	16.2667	132660086.2700	15.7117
ALDGPHIKLPVKLTIK	1.0000	0.0000	0.2410	15.6808	67575163.1932	15.2613
ALDTLCASNGVYDEGT	1.0000	0.0000	0.3177	16.2612	131821454.5013	15.7075
ALEAVNKASTILFKHN	1.0000	0.0000	0.2774	15.3653	46994085.1470	15.0189
ALEHSEDGLKSIARAQ	1.0000	0.0000	0.2837	15.6064	62024578.3627	15.2041
ALEITTEQVCFNENEA	1.0000	0.0000	0.2810	16.2825	135085925.9710	15.7238
ALENHATHVTSSQEPA	1.0000	0.0000	0.3011	15.7116	70012897.3690	15.2850
ALFDMSPEQPAEPGIS	1.0000	0.0000	0.2907	15.9648	93709884.3709	15.4796
ALGNDLGQTSFKYNSC	1.0000	0.0000	0.3438	15.8443	81563621.9647	15.3870
ALGQKFSTLALVDKVI	1.0000	0.0000	0.2639	15.5775	59993795.7639	15.1819
ALGRNLNFAPTMNPDN	1.0000	0.0000	0.2782	15.4519	51916893.3118	15.0854
ALGYEVHTAEAFSIRK	1.0000	0.0000	0.2871	16.6078	196462450.2962	15.9739
ALHAICNRDEMRPPNG	1.0000	0.0000	0.3116	16.9521	292012353.1077	16.2384
ALHDKITSPLQFVPSE	1.0000	0.0000	0.2857	15.5422	57608948.4366	15.1548
ALHTNQDARKGNLPPV	1.0000	0.0000	0.2605	15.7625	74235793.9864	15.3241
ALIFFTNQNKKTTING	1.0000	0.0000	0.2534	15.3503	46188866.8101	15.0073
ALIHSKPMNMDCFNPI	1.0000	0.0000	0.3575	16.7454	230194608.4588	16.0796
ALIIWKIFQLKILDDQ	1.0000	0.0000	0.2884	16.5204	177643304.9214	15.9066
ALIYQKYECLQNTNPN	1.0000	0.0000	0.3153	16.1673	118309740.1242	15.6353
ALKDILTSFSGQTKIE	1.0000	0.0000	0.2628	15.0932	34353507.1516	14.8097
ALKTINKNILMPSDQS	1.0000	0.0000	0.2695	14.7322	22671401.8978	14.5322
ALMKPKCHNMQPDDER	1.0000	0.0000	0.3121	17.1281	357624377.6353	16.3738
ALNAHSYVNKSDDAEL	1.0000	0.0000	0.3011	15.2887	43026173.9715	14.9600
ALNEFLVAVPEPRGTA	1.0000	0.0000	0.2475	16.1043	110033843.4517	15.5868
ALNGANEGNERVKDEV	1.0000	0.0000	0.2579	15.7526	73392269.4090	15.3165
ALNGRTNQNNPNADSQ	1.0000	0.0000	0.2618	14.6932	21676270.5501	14.5023
ALNLLKLTVLTLHRKN	1.0000	0.0000	0.2500	14.6956	21735226.7460	14.5041
ALNPRKNRTDSGLCTA	1.0000	0.0000	0.2952	15.5768	59950660.8906	15.1814
ALNTLAFANCAILISY	1.0000	0.0000	0.3193	15.8382	80994272.8278	15.3823
ALPDLVQKGPLFLNSD	1.0000	0.0000	0.2635	15.1478	36583895.6171	14.8517
ALPFSTYSLSEHRYSK	1.0000	0.0000	0.3476	15.4844	53899279.1205	15.1104
ALQPSQIAGPRATTLQ	1.0000	0.0000	0.2483	15.6348	64084240.4610	15.2259
ALQTSNKATAQAMNPF	1.0000	0.0000	0.2784	15.5835	60411671.2749	15.1865
ALRETYSDNLGENLQP	1.0000	0.0000	0.2745	15.2351	40451555.7082	14.9188
ALRHSLGRSVAKQELA	1.0000	0.0000	0.2964	15.6602	65986549.7831	15.2455
ALRIVKLQNQLNNQMG	1.0000	0.0000	0.2780	15.6038	61841633.3713	15.2022
ALRKNIDQSRVSLLLR	1.0000	0.0000	0.2700	14.8183	25034351.9897	14.5984
ALRSGNESSQQSNMIA	1.0000	0.0000	0.3146	14.9000	27503384.3248	14.6612
ALSACANDTLNGQLPP	1.0000	0.0000	0.2937	15.4634	52610007.7936	15.0942
ALSAVSHRNLHTNHRY	1.0000	0.0000	0.3536	16.0792	106893620.1069	15.5675
ALSNMLALMKPKCHNM	1.0000	0.0000	0.3749	16.5135	176245621.4546	15.9014
ALSPKSLNNIDKINCK	1.0000	0.0000	0.2836	14.7092	22078452.2324	14.5145
ALSSFDKKSPMLHVNT	1.0000	0.0000	0.3172	15.2152	39535037.1018	14.9035
ALSVCNLGKNYLPEFN	1.0000	0.0000	0.3330	15.7999	77502991.3059	15.3529
ALSVKSGMNDSTQETS	1.0000	0.0000	0.3035	14.8025	24581988.1754	14.5862
ALSYDLLETYDNLFKI	1.0000	0.0000	0.2867	15.3832	47967807.6835	15.0326
ALTEAQYTNKLFCSST	1.0000	0.0000	0.3243	15.6975	68887870.1768	15.2742
ALTEFQMLNRQISKSS	1.0000	0.0000	0.3037	15.1109	35059156.9970	14.8233
ALTELIRSRSAKGSQT	1.0000	0.0000	0.2757	14.9109	27848538.9435	14.6695
ALTNGTAAIDNFYDSS	1.0000	0.0000	0.2911	15.2724	42225504.5247	14.9474
ALVDKVIECVHDRANG	1.0000	0.0000	0.2882	17.0324	320310693.1417	16.3002
ALVKLKHFNPKHDGIR	1.0000	0.0000	0.2753	16.3133	139965955.1950	15.7475
ALVQTMSSTFVEMCLS	1.0000	0.0000	0.3812	16.3752	150306489.8458	15.7951
ALWMTSIKQAIEATIK	1.0000	0.0000	0.3153	16.6227	199856109.7916	15.9853
ALYYKILEDDEHSDNQ	1.0000	0.0000	0.2963	15.9744	94744004.3870	15.4870
AMAENKDLPIQLISKK	1.0000	0.0000	0.2589	15.2974	43456729.4453	14.9666
AMANEDPRYESTDYFT	1.0000	0.0000	0.3023	16.5669	187427581.8187	15.9424
AMANIRLAYSSKNANA	1.0000	0.0000	0.3083	15.3471	46014831.4005	15.0048
AMDPMYNLRCYCNRIA	1.0000	0.0000	0.3838	18.0611	1046939355.9979	17.0909
AMDQGDAGQLNPQLDI	1.0000	0.0000	0.2535	16.1683	118451347.6155	15.6361
AMELLVESNITDERSR	1.0000	0.0000	0.2899	15.4034	49101255.8081	15.0481
AMESKRIHSKEQGSNM	1.0000	0.0000	0.3454	16.0061	98272407.0002	15.5114
AMFEEAFIESISKKDN	1.0000	0.0000	0.2950	15.7907	76689243.6097	15.3458
AMHSSERNTQNHDQAI	1.0000	0.0000	0.3270	16.0500	103359556.5817	15.5451
AMILKFGMNDNEVNRP	1.0000	0.0000	0.2969	16.3057	138753954.3620	15.7417
AMLRTATSISKWRYQL	1.0000	0.0000	0.3669	16.6677	210491785.8103	16.0199
AMNPFKDVTYYPKNSI	1.0000	0.0000	0.3132	16.2736	133706338.2312	15.7169
AMPPNHLDVVIFFSGP	1.0000	0.0000	0.3103	16.6939	216924052.3490	16.0400
AMSAGESHQNFQESLN	1.0000	0.0000	0.3383	15.6220	63147357.8640	15.2161
AMSIRTSVRSLYVIGD	1.0000	0.0000	0.3352	16.0357	101676606.5447	15.5341
AMSSSVVQEMLILWGM	1.0000	0.0000	0.4292	17.1743	377152192.8931	16.4093
AMSVQQNTDGLSAKSV	1.0000	0.0000	0.3117	15.3939	48562642.0382	15.0408
AMTMLLTYDNQYNLSE	1.0000	0.0000	0.3288	15.9129	88268601.2434	15.4397
AMTRSKSQWVIGQKDM	1.0000	0.0000	0.3731	17.2350	404443525.4887	16.4559
ANAADETKHLSIVSPK	1.0000	0.0000	0.2751	15.2353	40461095.5356	14.9189
ANADTGTSYEDDNFQL	1.0000	0.0000	0.2779	15.5908	60918255.2496	15.1921
ANAENDRKLARNTKNS	1.0000	0.0000	0.2498	14.6367	20311108.0398	14.4588
ANANDENSPRSFNVLG	1.0000	0.0000	0.2878	14.9089	27784430.2226	14.6680
ANASNQGTIQFGYSCA	1.0000	0.0000	0.3512	16.4262	159386015.0690	15.8342
ANATDFRKPAMHSSER	1.0000	0.0000	0.3118	16.0809	107108571.4793	15.5689
ANATIIPKLTLCKNEF	1.0000	0.0000	0.2745	15.7154	70316603.0685	15.2879
ANCAILISYLPEKASQ	1.0000	0.0000	0.3197	15.7720	75053264.3997	15.3314
ANDENSPRSFNVLGQD	1.0000	0.0000	0.2883	15.1302	35849372.1529	14.8381
ANDETPSQQHPELTVQ	1.0000	0.0000	0.2648	15.7390	72253741.6379	15.3060
ANDFSPIIFLIGVLSN	1.0000	0.0000	0.2910	15.2291	40171612.9601	14.9141
ANDGNSNLQPEDGTGH	1.0000	0.0000	0.2855	15.5109	55568765.0103	15.1308
ANDMRTERLADTIDCG	1.0000	0.0000	0.2833	16.6668	210268052.3083	16.0192
ANDTLNGQLPPEEQVA	1.0000	0.0000	0.2420	15.5322	56948242.4232	15.1471
ANEDPRYESTDYFTIL	1.0000	0.0000	0.2858	16.0164	99445213.8767	15.5193
ANEEDIDNQYDLFLVE	1.0000	0.0000	0.2617	15.8649	83527040.6111	15.4028
ANEFQLKKSEKFDAGS	1.0000	0.0000	0.2809	15.3718	47345214.3929	15.0238
ANEGNERVKDEVRDEL	1.0000	0.0000	0.2452	15.8827	85256318.4123	15.4165
ANETNDQVLAVSFERY	1.0000	0.0000	0.2906	15.9467	91769061.0760	15.4657
ANFLVNVNASPITKFD	1.0000	0.0000	0.2778	15.3569	46541282.8848	15.0124
ANFPNKASSALQPSQI	1.0000	0.0000	0.2804	14.7616	23450605.2454	14.5548
ANFVKHSQMLESFNYI	1.0000	0.0000	0.3521	16.2431	129094768.5053	15.6935
ANGDNTVNIQQYDDNL	1.0000	0.0000	0.2683	15.4891	54188742.9393	15.1140
ANGFLKIIVSKMTNNP	1.0000	0.0000	0.2875	15.4220	50163107.8204	15.0624
ANHHPIGDSSTNSPKA	1.0000	0.0000	0.3097	15.2329	40346376.6497	14.9170
ANHLLNEFKPATMSKV	1.0000	0.0000	0.2993	15.6711	66825586.3500	15.2539
ANHTDNSSRTPRMTED	1.0000	0.0000	0.3000	15.5006	54911887.7704	15.1228
ANIAQGDDMSIILTVA	1.0000	0.0000	0.2716	15.9006	87029566.2005	15.4303
ANIGPEGSQSNCKLGQ	1.0000	0.0000	0.3243	15.8250	79774021.3031	15.3721
ANIPNMHAQIYTSPTV	1.0000	0.0000	0.3063	16.2651	132413172.3242	15.7104
ANIRLAYSSKNANAAD	1.0000	0.0000	0.2827	14.9816	30211538.9304	14.7239
ANISCQTLQSKIRCSI	1.0000	0.0000	0.3577	15.9305	90078156.4499	15.4532
ANISHILATNAIYFNL	1.0000	0.0000	0.2973	15.4756	53356921.7208	15.1036
ANISVLEPNFMNVVVL	1.0000	0.0000	0.3077	15.7508	73245007.4470	15.3151
ANKSGPNKVRTLDNSN	1.0000	0.0000	0.2634	14.4299	16006938.1922	14.2998
ANKTTTRVSTTKATAP	1.0000	0.0000	0.2365	15.1141	35188231.9961	14.8257
ANLIILFHMSELRSSL	1.0000	0.0000	0.3194	15.1008	34657098.5578	14.8156
ANLLGNKQLIFESGGM	1.0000	0.0000	0.2999	15.6592	65916690.5274	15.2448
ANLSNSNINQSQCNAS	1.0000	0.0000	0.3035	14.2605	13171734.6737	14.1697
ANLTPKNTDQASCQVR	1.0000	0.0000	0.2949	15.7760	75396705.8548	15.3345
ANLVSLGGSPNDEEKF	1.0000	0.0000	0.2852	15.1125	35127310.6861	14.8246
ANMDSLISQGEKYVCV	1.0000	0.0000	0.3609	16.6048	195788492.3858	15.9716
ANNAHDLCSRLIFNLK	1.0000	0.0000	0.3217	15.6173	62806165.9306	15.2125
ANNDSALTEFQMLNRQ	1.0000	0.0000	0.2879	15.3682	47148873.9772	15.0211
ANNLHYRKDKFGSSKI	1.0000	0.0000	0.3128	15.5479	57987896.4921	15.1592
ANNMTNKELNVFENER	1.0000	0.0000	0.2801	15.3640	46922250.8017	15.0178
ANNNGHGNKSYNDQSP	1.0000	0.0000	0.3138	15.1360	36089946.5110	14.8426
ANNNSLLEESRTSFIR	1.0000	0.0000	0.2770	14.3992	15452162.3517	14.2763
ANNPFLQVIKSSQALT	1.0000	0.0000	0.2740	14.9091	27791739.7262	14.6682
ANNQPTKLATSPIACQ	1.0000	0.0000	0.2855	15.6068	62052760.5821	15.2044
ANNSGASKDSADTHKL	1.0000	0.0000	0.2831	14.6868	21517300.5049	14.4973
ANNTTDYFTNIDGSQL	1.0000	0.0000	0.2789	15.2733	42268627.0826	14.9481
ANPHANRSSSNDNPET	1.0000	0.0000	0.2848	14.5411	18193647.9481	14.3853
ANPSDKSSLFMHHILT	1.0000	0.0000	0.3340	15.4681	52897156.7113	15.0979
ANPSEQSANTPWSSSM	1.0000	0.0000	0.3654	15.3515	46252780.6217	15.0082
ANQDKGPTNTQQNKKI	1.0000	0.0000	0.2338	15.2274	40093939.6210	14.9128
ANQDLKTGGSSPMNFA	1.0000	0.0000	0.3038	15.4870	54060043.9627	15.1124
ANQETRRTEATAMELL	1.0000	0.0000	0.2488	15.8633	83376499.5626	15.4016
ANQHTDNIAAVPTDEL	1.0000	0.0000	0.2477	15.7380	72176377.9948	15.3053
ANQRSNVRLCGKSKTS	1.0000	0.0000	0.3275	15.3343	45345075.7026	14.9950
ANQRVLLHAGPPMPMP	1.0000	0.0000	0.2880	16.8399	256645786.7445	16.1523
ANRQRNNSFYQPSLYS	1.0000	0.0000	0.3351	15.3653	46990656.8811	15.0188
ANRSSSNDNPETLTSF	1.0000	0.0000	0.2717	14.0625	10485668.1229	14.0174
ANRSTNLDPTSDQDNE	1.0000	0.0000	0.2532	14.4846	17047399.3628	14.3419
ANSANASNQGTIQFGY	1.0000	0.0000	0.3111	15.6135	62538208.8716	15.2096
ANSAQPSKREVTHNHQ	1.0000	0.0000	0.3095	15.7780	75574609.4031	15.3360
ANSDGDQGVLDLKTPL	1.0000	0.0000	0.2565	15.1663	37368450.3285	14.8658
ANSDNCKPHAEPEQRN	1.0000	0.0000	0.3123	16.0314	101175169.8596	15.5308
ANSDRLTQKKIKQVQQ	1.0000	0.0000	0.2500	15.4101	49476417.6771	15.0532
ANSHEEDYSKWATRKP	1.0000	0.0000	0.3582	16.6145	197981636.6746	15.9790
ANSLSWRIFSIRDYNP	1.0000	0.0000	0.3728	16.0840	107487916.9905	15.5712
ANSNDTSPASGTELRD	1.0000	0.0000	0.2686	14.5316	17995282.0980	14.3780
ANSNLSGNTIELKNGP	1.0000	0.0000	0.2595	14.2831	13517615.4203	14.1870
ANSNSKQRHDYVSSPE	1.0000	0.0000	0.3278	15.1453	36479018.1749	14.8498
ANSNSYPIDNVHVPMT	1.0000	0.0000	0.3336	15.8403	81190318.7292	15.3839
ANTDLRPTKSVNERKA	1.0000	0.0000	0.2503	15.0873	34119470.5912	14.8051
ANTNFLSCRMMKSSEA	1.0000	0.0000	0.3720	15.9209	89093378.0197	15.4459
ANTPWSSSMYKHSQID	1.0000	0.0000	0.4062	16.3421	144690031.0859	15.7696
ANTSAIVMLIKNKRIR	1.0000	0.0000	0.2752	15.5264	56570125.4244	15.1427
ANTSGNCSNSNEGARV	1.0000	0.0000	0.3359	15.2665	41937418.9529	14.9429
ANTTGRIKMTPLSNPM	1.0000	0.0000	0.2912	15.6617	66099492.5871	15.2466
ANYLLRLQDSDFNKNE	1.0000	0.0000	0.2791	15.0448	32493174.8343	14.7725
APDDINLSKSHNETTY	1.0000	0.0000	0.2867	15.1100	35025286.5577	14.8226
APEESANSHEEDYSKW	1.0000	0.0000	0.3734	16.4054	155628708.6416	15.8183
APEGQETLTQGMPFYL	1.0000	0.0000	0.2638	16.7322	226717377.2651	16.0695
APEHLPSLVVRVLNAN	1.0000	0.0000	0.2884	15.5438	57709409.2724	15.1560
APHNSIDRNLLESAKA	1.0000	0.0000	0.2774	14.9600	29470345.0439	14.7073
APHRIPVYTTMPYVCN	1.0000	0.0000	0.3159	17.8173	790703832.1279	16.9035
APIYLRAAKIYWEDLY	1.0000	0.0000	0.3229	17.5798	601539490.0190	16.7209
APLDAPSNKKIQNAMT	1.0000	0.0000	0.2625	15.2717	42191098.3590	14.9469
APLIVNKIDDNKLGRK	1.0000	0.0000	0.2376	15.2717	42191322.4186	14.9469
APLNDQQSVSHNNALR	1.0000	0.0000	0.2920	15.0252	31767846.4569	14.7574
APLPFQRVKEKNQPEC	1.0000	0.0000	0.2718	16.5823	190784723.3113	15.9543
APLTNNVLFVNSTLEY	1.0000	0.0000	0.2857	15.1190	35389024.0278	14.8295
APNMGAISKLAQNVFK	1.0000	0.0000	0.2895	15.8409	81250493.4737	15.3844
APNPSTHGSNKKIFNT	1.0000	0.0000	0.2864	15.0429	32421739.7213	14.7710
APNVALIHSKPMNMDC	1.0000	0.0000	0.3540	16.7112	221306720.5869	16.0533
APPGVLATVSLITLII	1.0000	0.0000	0.2524	15.4204	50071414.8349	15.0612
APPSSPTKNQYVFDTD	1.0000	0.0000	0.2853	15.5668	59259286.2581	15.1737
APQKLGMVIFFKQLSK	1.0000	0.0000	0.2873	16.2098	124241937.2500	15.6679
APQREIDSLTLLSNSD	1.0000	0.0000	0.2599	14.3657	14866357.5264	14.2505
APSEASSQLLSQNKAL	1.0000	0.0000	0.2666	14.1404	11470393.6369	14.0774
APSLDTMPISKKNNSS	1.0000	0.0000	0.2775	14.2409	12877401.4997	14.1546
APSNKKIQNAMTMLLT	1.0000	0.0000	0.2838	15.3512	46236688.2814	15.0080
APSPSKKKTSCGGTRH	1.0000	0.0000	0.3362	15.9390	90962598.0669	15.4598
APSQTDKGEVFNKKDM	1.0000	0.0000	0.2744	15.9782	95158467.8880	15.4899
APSRDIGIANNSGASK	1.0000	0.0000	0.2847	14.9702	29818725.2061	14.7152
APSRNHFYLNLNTLQQ	1.0000	0.0000	0.3044	15.4371	51041213.5050	15.0740
APSYPDNDKPGIQQLI	1.0000	0.0000	0.2630	15.7225	70899014.6722	15.2934
APTKELASELLLDARN	1.0000	0.0000	0.2415	14.7535	23235160.5839	14.5486
APTKPNNIENQNSTFI	1.0000	0.0000	0.2544	14.8413	25704631.6311	14.6161
APTMNPDNMLNKPCDA	1.0000	0.0000	0.3124	16.2550	130872143.5859	15.7026
APTSIQSPITNMAQTT	1.0000	0.0000	0.2734	15.3351	45387521.1904	14.9956
APYKQSNTTCAHANSN	1.0000	0.0000	0.3411	15.8209	79403075.6100	15.3690
APYSGWGNLDEQSSSL	1.0000	0.0000	0.3745	15.7849	76180700.5853	15.3414
AQAMNPFKDVTYYPKN	1.0000	0.0000	0.2880	16.6661	210087309.5617	16.0186
AQDKPGISIDNREEQK	1.0000	0.0000	0.2443	15.6342	64046432.7906	15.2255
AQDKVLTRKPSLGRLP	1.0000	0.0000	0.2534	15.3939	48563317.7827	15.0408
AQEPLGDECLCPTHGQ	1.0000	0.0000	0.3127	17.4342	508717101.9976	16.6090
AQEYFTSQSFMEASCI	1.0000	0.0000	0.3791	16.8175	250104010.0467	16.1350
AQFYKKPQQLNYAPEG	1.0000	0.0000	0.2647	16.6033	195447931.2742	15.9704
AQGDDMSIILTVANNL	1.0000	0.0000	0.2790	15.4726	53170007.3212	15.1013
AQGPNNPTKLEESATV	1.0000	0.0000	0.2541	15.2122	39396831.1409	14.9011
AQINRMQHASFCSSTS	1.0000	0.0000	0.3889	16.1603	117353493.1803	15.6298
AQITITPAETLSMRQR	1.0000	0.0000	0.2593	15.9562	92781406.3151	15.4730
AQIVKDCKILAVSMGF	1.0000	0.0000	0.3156	16.9510	291670814.1429	16.2377
AQIYTSPTVRKSANTS	1.0000	0.0000	0.2924	15.1662	37366968.9733	14.8658
AQKDTSKALIIWKIFQ	1.0000	0.0000	0.3040	16.4678	167211691.1256	15.8662
AQKFIKDGFKAGLNRK	1.0000	0.0000	0.2469	16.1007	109579096.0123	15.5841
AQLDNFSQERTDTPNL	1.0000	0.0000	0.2576	15.1051	34827949.5163	14.8188
AQLKRRSTFTNNQQLA	1.0000	0.0000	0.2655	15.2451	40919956.0048	14.9265
AQLPESHLTTKEWASL	1.0000	0.0000	0.3331	15.9794	95297087.2884	15.4908
AQLTGPNDLVVTVARH	1.0000	0.0000	0.2609	16.2444	129291468.8788	15.6945
AQNEESSVPFRSDESE	1.0000	0.0000	0.3024	15.0629	33176758.8247	14.7864
AQNEYPYLPPFPQFPS	1.0000	0.0000	0.2964	16.4178	157864476.8799	15.8278
AQNFEVNPEFNEDDTK	1.0000	0.0000	0.2524	15.7478	72993262.2482	15.3128
AQNQSYESIRQIHNYS	1.0000	0.0000	0.3441	15.8541	82489822.6186	15.3945
AQNVFKCNKRFMETLR	1.0000	0.0000	0.3156	16.8525	260373135.3279	16.1619
AQPGLHQKHYVNSHVF	1.0000	0.0000	0.3362	17.1404	362719503.1229	16.3832
AQPNDISKQSARGLAG	1.0000	0.0000	0.2757	15.4298	50611738.8219	15.0684
AQPSAIRVNSDTLPIT	1.0000	0.0000	0.2622	15.1146	35211679.3585	14.8262
AQPSKREVTHNHQFNF	1.0000	0.0000	0.3091	16.4402	161988642.0428	15.8450
AQRACLSRTLAKNQLR	1.0000	0.0000	0.2985	15.8282	80073800.4690	15.3746
AQSLRPNRQSPVSNFH	1.0000	0.0000	0.3202	15.3927	48497428.9379	15.0399
AQSPFRSANFVKHSQM	1.0000	0.0000	0.3497	16.1901	121455460.1598	15.6528
AQSPTGGQIKQYRTSN	1.0000	0.0000	0.2923	15.7768	75468284.2609	15.3351
AQSSSGTNQEGKMRRS	1.0000	0.0000	0.3258	15.3304	45142272.0403	14.9920
AQTPLNTLPLFTEIDD	1.0000	0.0000	0.2306	15.2150	39527114.5147	14.9033
AQTTMGSALNTLAFAN	1.0000	0.0000	0.2844	15.4859	53993256.8034	15.1115
AQTTPFNCFGNPKKFN	1.0000	0.0000	0.3031	16.3897	152834037.9092	15.8062
AQTVLVSIYNSLNCGS	1.0000	0.0000	0.3511	15.5750	59826414.1016	15.1800
AQYSLSDNNFFSENHS	1.0000	0.0000	0.3378	15.0024	30943576.9824	14.7399
AQYTNKLFCSSTMDIF	1.0000	0.0000	0.3601	16.4260	159351162.9890	15.8341
AQYVSTITRPRKFHRN	1.0000	0.0000	0.2935	16.5010	173726260.8324	15.8917
ARAQSPFRSANFVKHS	1.0000	0.0000	0.3289	15.9120	88177860.3041	15.4390
ARDAYKQLQIEAVSKT	1.0000	0.0000	0.2594	15.9754	94858449.1687	15.4878
ARDYDDLDELRPHNFI	1.0000	0.0000	0.2667	16.3258	141995032.1101	15.7571
AREKRVVANIGPEGSQ	1.0000	0.0000	0.2626	16.2210	125848834.9331	15.6765
ARGLAGLGEYACQFMI	1.0000	0.0000	0.2972	17.7142	702221584.8523	16.8242
ARGPAEDYRLFTNNDS	1.0000	0.0000	0.2853	15.8140	78770315.0849	15.3637
ARHIMGSEASFQPAQN	1.0000	0.0000	0.3205	16.4277	159671495.7713	15.8354
ARIGVDLAEKSPSKRA	1.0000	0.0000	0.2688	15.5482	58006783.5580	15.1594
ARISSVALNGRTNQNN	1.0000	0.0000	0.2811	14.7987	24475837.5344	14.5833
ARKGNLPPVNQTADEK	1.0000	0.0000	0.2383	15.5704	59508105.0639	15.1765
ARLPMNSSSVSFCNTV	1.0000	0.0000	0.3699	15.5690	59414329.7195	15.1754
ARLQHSPNSISMKLID	1.0000	0.0000	0.3102	15.2006	38875818.1930	14.8922
ARLTNRYSSGDANTNF	1.0000	0.0000	0.3015	15.2280	40118947.4199	14.9133
ARMLSNGGSHSSATSP	1.0000	0.0000	0.3417	15.0388	32266818.7026	14.7678
ARMTQLPEEALQTSNK	1.0000	0.0000	0.2667	15.4809	53678335.0296	15.1076
ARNDDSRNPPAMAIEQ	1.0000	0.0000	0.2714	15.8601	83063480.2183	15.3991
ARNREANPSDKSSLFM	1.0000	0.0000	0.3076	15.1280	35758678.9469	14.8364
ARNTKNSVTKPIDISL	1.0000	0.0000	0.2546	14.6509	20644446.5523	14.4697
ARPLAWAPPSSPTKNQ	1.0000	0.0000	0.3218	15.9813	95502169.5433	15.4923
ARPPANGDNTVNIQQY	1.0000	0.0000	0.2626	16.0471	103021873.2288	15.5429
ARPWRVLLGAENLTNL	1.0000	0.0000	0.3150	16.2060	123702867.6856	15.6650
ARQQDSDSNPSTDAGY	1.0000	0.0000	0.2999	15.3988	48838139.4079	15.0446
ARQYLSIVQSHIVVGN	1.0000	0.0000	0.3276	16.3428	144803948.4194	15.7702
ARRYRVHHPSNSKTFL	1.0000	0.0000	0.3402	16.3434	144904337.0390	15.7706
ARSAPLTNNVLFVNST	1.0000	0.0000	0.2804	14.7940	24342883.4808	14.5797
ARSDPIIDNINTSRQN	1.0000	0.0000	0.2636	14.8472	25879401.1040	14.6206
ARSENTSSYSYPIPSD	1.0000	0.0000	0.3229	14.8746	26710523.2238	14.6417
ARSGCTLNSSTNSDDK	1.0000	0.0000	0.3110	14.7034	21932286.8840	14.5101
ARSMISPLIFVLEPET	1.0000	0.0000	0.2933	15.7301	71516740.4400	15.2992
ARSPYKEAKSSIIRSV	1.0000	0.0000	0.3093	15.2872	42948805.7297	14.9588
ARSQVLSLSLCFFLIK	1.0000	0.0000	0.3397	15.5604	58825072.2810	15.1688
ARVATKDQAWYPRSFS	1.0000	0.0000	0.3557	17.0912	342741250.9141	16.3454
ASAESQNRNGDLRSAT	1.0000	0.0000	0.2832	14.8203	25092090.7525	14.6000
ASAIFYLQESWFWECE	1.0000	0.0000	0.4741	18.5357	1807991113.8223	17.4556
ASASLLPDGSSSTNSE	1.0000	0.0000	0.2692	13.6752	6713571.5769	13.7198
ASCIEGNLNNDTHPFG	1.0000	0.0000	0.3316	16.1309	113456359.7263	15.6073
ASCQVRKPSNSEQKWP	1.0000	0.0000	0.3896	16.5977	194187741.5029	15.9661
ASDIVGKTDPTSDITT	1.0000	0.0000	0.2507	15.1814	38024255.0639	14.8775
ASDRLNKDARGPAEDY	1.0000	0.0000	0.2681	15.8446	81599198.5048	15.3872
ASEEVLLYTVVSQLKK	1.0000	0.0000	0.2890	15.4000	48904397.5929	15.0455
ASEIHRMGNGELIKTA	1.0000	0.0000	0.2918	16.2013	123037083.1853	15.6614
ASELLLDARNREANPS	1.0000	0.0000	0.2625	14.6616	20902202.3135	14.4780
ASFCSSTSQRSQFVLA	1.0000	0.0000	0.3676	15.5774	59988584.2787	15.1818
ASFKPENDVKTEYNNA	1.0000	0.0000	0.2784	15.4635	52618319.9059	15.0943
ASFQPAQNEYPYLPPF	1.0000	0.0000	0.2972	16.4530	164396889.6272	15.8549
ASFQTSPLRTPYNIPT	1.0000	0.0000	0.2851	15.3970	48736990.5758	15.0432
ASFSLQISPIQGSMKR	1.0000	0.0000	0.3251	15.4042	49143275.8534	15.0487
ASFTDIQTKIKNVRIS	1.0000	0.0000	0.2689	15.3052	43850845.2093	14.9726
ASFTEVDNHDMRPLVP	1.0000	0.0000	0.2990	16.3652	148586064.2500	15.7874
ASGAEPKSLIETNNNL	1.0000	0.0000	0.2556	14.4089	15625075.2586	14.2837
ASGDTIAPLIVNKIDD	1.0000	0.0000	0.2455	15.3614	46781794.6501	15.0158
ASGGDPYVQGSGHWNP	1.0000	0.0000	0.3907	17.4357	509614353.8238	16.6102
ASGTELRDGDKKQNPI	1.0000	0.0000	0.2508	15.4399	51208811.5852	15.0762
ASHADRMANNDSALTE	1.0000	0.0000	0.3034	15.4902	54257548.2631	15.1148
ASHFNMASVAITIPPT	1.0000	0.0000	0.3103	16.0380	101946861.6229	15.5359
ASHQFLPHISDEEFPQ	1.0000	0.0000	0.3115	16.3191	140907050.1565	15.7520
ASHSNRQATQGYKIKV	1.0000	0.0000	0.3103	16.0510	103485012.4614	15.5459
ASILFTDGIKMEDRPN	1.0000	0.0000	0.2752	15.8630	83339252.0733	15.4013
ASISNTNIDQEVSTTT	1.0000	0.0000	0.2629	14.5090	17534429.5431	14.3607
ASISQVPESPDDSSEL	1.0000	0.0000	0.2848	14.4618	16605749.5363	14.3244
ASKDSADTHKLLVTDH	1.0000	0.0000	0.2876	15.4094	49438432.4384	15.0527
ASKITLQVPRFDPRIQ	1.0000	0.0000	0.2521	15.9494	92057735.2589	15.4678
ASKPSKILSTVSSLNN	1.0000	0.0000	0.2553	13.5759	5988788.3617	13.6435
ASKSMSIDDTPSVMCT	1.0000	0.0000	0.3654	15.9011	87083549.7911	15.4307
ASLAELSETLEIVQPL	1.0000	0.0000	0.2586	14.8517	26014979.2513	14.6241
ASLGPDNLSPNMFSVG	1.0000	0.0000	0.3200	15.2024	38954043.3806	14.8936
ASLKKAKLSRKSQKEI	1.0000	0.0000	0.2569	14.5254	17867215.5638	14.3732
ASLLPDGSSSTNSERF	1.0000	0.0000	0.2893	14.2330	12760369.7765	14.1485
ASLLSFKWTVPFFHAP	1.0000	0.0000	0.3743	16.8666	264640267.9666	16.1727
ASLPSSIKRHISHIPQ	1.0000	0.0000	0.3188	15.2751	42354859.1781	14.9495
ASMSKSCYKSIHPSSS	1.0000	0.0000	0.3932	15.2605	41650725.3222	14.9383
ASMTNLNILFNRQAKA	1.0000	0.0000	0.2847	15.2731	42260228.1842	14.9480
ASNFSLHTPDAQSLRP	1.0000	0.0000	0.2996	15.0800	33834370.4314	14.7995
ASNGVYDEGTESRNYL	1.0000	0.0000	0.3214	15.8093	78346076.1863	15.3601
ASNIDKNKHPPNEFNK	1.0000	0.0000	0.2712	15.0617	33131020.3088	14.7855
ASNQGTIQFGYSCARS	1.0000	0.0000	0.3673	16.4004	154719808.8377	15.8144
ASNRSNVRELQERKEK	1.0000	0.0000	0.2751	15.1152	35233511.8234	14.8266
ASNSSLSATNKMTSPE	1.0000	0.0000	0.2814	14.0081	9849425.5860	13.9756
ASPDKKSNTINIYGFL	1.0000	0.0000	0.2866	15.1508	36708941.1738	14.8540
ASPFNCCISSFIKNQH	1.0000	0.0000	0.4030	16.5102	175577566.6233	15.8988
ASPITKFDHLAAPYSG	1.0000	0.0000	0.3037	16.0273	100701511.7587	15.5277
ASPLLIIKYNGSANDM	1.0000	0.0000	0.3035	15.3107	44126408.8349	14.9768
ASPNEIDKQRKPSSDI	1.0000	0.0000	0.2650	14.8174	25006274.4038	14.5977
ASPRDSADFLSLAGKK	1.0000	0.0000	0.2815	15.0043	31009873.9777	14.7413
ASQEFKNRVETGHTCI	1.0000	0.0000	0.3165	16.7686	236419581.0229	16.0975
ASQGRDISLANYLLRL	1.0000	0.0000	0.2912	15.1540	36844093.1156	14.8564
ASQIRTETNVHSPNRI	1.0000	0.0000	0.2898	15.4770	53441961.5984	15.1047
ASQLKDRSWSSQSRPY	1.0000	0.0000	0.3783	15.7543	73542283.3465	15.3178
ASQNPLNKNSNGLNDD	1.0000	0.0000	0.2509	14.0078	9845980.4138	13.9754
ASRDQDEKIPCTTNNH	1.0000	0.0000	0.3021	16.0257	100510727.8388	15.5264
ASRGQSKYRLPLGVKA	1.0000	0.0000	0.2993	15.8537	82455611.1940	15.3942
ASRINAPSPSKKKTSC	1.0000	0.0000	0.3102	14.9561	29336604.7167	14.7043
ASSALQPSQIAGPRAT	1.0000	0.0000	0.2813	15.2596	41608185.5372	14.9376
ASSANKSGPNKVRTLD	1.0000	0.0000	0.2742	14.5938	19332711.3015	14.4259
ASSIEKTWKHCESSFH	1.0000	0.0000	0.4376	16.9150	279830276.2558	16.2100
ASSQGSFTQLFLGRND	1.0000	0.0000	0.3096	15.2790	42547571.0472	14.9525
ASSQILRMASLLSFKW	1.0000	0.0000	0.3765	15.8385	81026942.2381	15.3825
ASSQLLSQNKALFDMS	1.0000	0.0000	0.3025	14.6136	19778376.2529	14.4411
ASTDGNLQPLNAVSVQ	1.0000	0.0000	0.2788	15.0354	32140664.0975	14.7652
ASTDISSPSRIQGKFP	1.0000	0.0000	0.2951	15.0741	33605187.4882	14.7950
ASTEENAFQNHPPSGH	1.0000	0.0000	0.3164	15.9176	88751261.7212	15.4433
ASTGPLKAASFTSAFY	1.0000	0.0000	0.3125	15.5948	61202488.5871	15.1952
ASTILFKHNASFTDIQ	1.0000	0.0000	0.2928	15.5145	55796141.9572	15.1335
ASTLKDYSQRLLDSLV	1.0000	0.0000	0.2855	14.7565	23313918.2925	14.5509
ASTNRRFSEYLHQSDL	1.0000	0.0000	0.3266	15.4693	52968881.3843	15.0988
ASTQKFQKESFQMTEN	1.0000	0.0000	0.2988	15.7848	76169974.4622	15.3413
ASVAITIPPTDFYASS	1.0000	0.0000	0.2994	15.5944	61174566.9969	15.1949
ASVINNRTWQNPTLTA	1.0000	0.0000	0.3180	15.8791	84904392.6655	15.4138
ASVMNNSVGHEKLNTD	1.0000	0.0000	0.3174	15.4277	50489721.0538	15.0668
ASYNIESSLASTQKFQ	1.0000	0.0000	0.3068	14.8945	27329159.3171	14.6570
ATACQNTSVVSWLELH	1.0000	0.0000	0.3991	16.8664	264578608.2357	16.1726
ATAEMLLHHHIYETEE	1.0000	0.0000	0.2918	17.1207	354590735.5329	16.3681
ATAMELLVESNITDER	1.0000	0.0000	0.2696	15.5668	59263547.1158	15.1737
ATAPPGVLATVSLITL	1.0000	0.0000	0.2523	15.3702	47258540.0245	15.0226
ATAQAMNPFKDVTYYP	1.0000	0.0000	0.2720	16.9149	279775253.8800	16.2099
ATDALAGLKRNTYKNP	1.0000	0.0000	0.2523	15.4557	52146615.2604	15.0883
ATDFRKPAMHSSERNT	1.0000	0.0000	0.3096	15.9693	94188266.1952	15.4830
ATDREESYVNSVNSLA	1.0000	0.0000	0.3036	15.0865	34090011.1211	14.8045
ATEDPEANLIILFHMS	1.0000	0.0000	0.2898	15.9083	87808469.6667	15.4362
ATELNIAIPGHYMLTL	1.0000	0.0000	0.2858	16.2148	124961977.7750	15.6718
ATERDNYFNSQYISNY	1.0000	0.0000	0.3374	15.9197	88961156.1393	15.4449
ATERLWWGESYHFESC	1.0000	0.0000	0.4907	18.6988	2181459370.7051	17.5810
ATFGLQLNFLDIERQN	1.0000	0.0000	0.2625	15.6697	66713883.3024	15.2528
ATGKFTVLELDTTYGL	1.0000	0.0000	0.2571	15.9566	92823651.6511	15.4733
ATGKNSSICFRGDQIQ	1.0000	0.0000	0.3245	16.2593	131531550.8783	15.7060
ATGLDSSTTQKYINEI	1.0000	0.0000	0.2743	15.1676	37425850.4253	14.8669
ATHVTSSQEPAVCMHN	1.0000	0.0000	0.3705	16.9127	279077175.1077	16.2082
ATIAILFADVKTSLLY	1.0000	0.0000	0.2693	15.5942	61157774.4608	15.1947
ATICQGSESSNNVAQF	1.0000	0.0000	0.3431	15.7888	76516682.5384	15.3443
ATIGSHRKLNTATDAL	1.0000	0.0000	0.2641	15.3674	47106224.3948	15.0205
ATIIPKLTLCKNEFSK	1.0000	0.0000	0.2836	15.5189	56079673.4556	15.1369
ATIKCSTVVPNSLNRY	1.0000	0.0000	0.3317	15.7887	76511479.4765	15.3443
ATISSNERMNFSEESL	1.0000	0.0000	0.3083	14.7553	23281814.7266	14.5500
ATKDQAWYPRSFSENV	1.0000	0.0000	0.3596	16.7635	235027543.5198	16.0935
ATKTDTRVNSETSISQ	1.0000	0.0000	0.2663	14.7372	22802339.1701	14.5361
ATLLNIPFFSNFLLVS	1.0000	0.0000	0.2898	14.8745	26707637.3236	14.6416
ATLPCFSLTTFTDDSC	1.0000	0.0000	0.3507	16.2414	128841491.6940	15.6922
ATLQRPLQTGASTDGN	1.0000	0.0000	0.2566	15.3618	46801270.2246	15.0161
ATLYNISLYLPSNSLL	1.0000	0.0000	0.2853	14.2969	13734683.5666	14.1976
ATMRPPLSTCLKGAKL	1.0000	0.0000	0.3059	16.0254	100474802.1546	15.5262
ATMSKVENDNQKPSVN	1.0000	0.0000	0.2897	15.1423	36349426.8881	14.8474
ATNAIYFNLAQPSAIR	1.0000	0.0000	0.2799	15.7453	72779097.6645	15.3109
ATNKMTSPETKLIETE	1.0000	0.0000	0.2511	15.1921	38494958.5000	14.8857
ATNKTALTNGTAAIDN	1.0000	0.0000	0.2316	14.9705	29827615.8149	14.7154
ATNNLGSLLKQNVTTD	1.0000	0.0000	0.2482	14.4856	17067790.4554	14.3427
ATNPLLFTNLIIGIRL	1.0000	0.0000	0.2476	15.1076	34929601.1248	14.8208
ATNQYSDTTEHYQSVM	1.0000	0.0000	0.3411	16.4316	160392166.4781	15.8384
ATPSTKQPRACETSCL	1.0000	0.0000	0.3363	16.2664	132603807.6663	15.7114
ATQFPDREEASTNRRF	1.0000	0.0000	0.2634	16.0650	105160591.1056	15.5566
ATQGYKIKVMAEDEQS	1.0000	0.0000	0.2740	16.5211	177800651.6135	15.9072
ATRKPEAASNIDKNKH	1.0000	0.0000	0.2590	15.3794	47758854.2097	15.0296
ATSDGPSIQNEDSTPP	1.0000	0.0000	0.2678	14.8570	26172671.4111	14.6281
ATSEMFVLKQLSFDAM	1.0000	0.0000	0.3249	16.1565	116851958.8431	15.6270
ATSFTIEIAPYKQSNT	1.0000	0.0000	0.2804	15.4565	52192827.5283	15.0889
ATSISKWRYQLLPRSL	1.0000	0.0000	0.3540	15.8899	85962860.7649	15.4220
ATSLQKNLSNPCFIKA	1.0000	0.0000	0.3045	15.2350	40446191.7388	14.9187
ATSPIACQDPSPPNVQ	1.0000	0.0000	0.3037	15.9272	89740780.9066	15.4507
ATSPTRNKYKLRNEVT	1.0000	0.0000	0.2685	15.3092	44051938.9717	14.9757
ATTIKLMVDVICTMVQ	1.0000	0.0000	0.2921	17.2028	389740509.5869	16.4312
ATTKLSIWLPDLFATM	1.0000	0.0000	0.3276	16.3300	142676340.8991	15.7603
ATTLQSSNLSDEFYNS	1.0000	0.0000	0.2922	14.3837	15177676.0301	14.2643
ATTPPLTLQHQSDTFK	1.0000	0.0000	0.2600	15.5198	56141838.5319	15.1376
ATTTNSDNNHDSPVEL	1.0000	0.0000	0.2723	14.7116	22139493.0614	14.5164
ATVMTKDRYPFKPRGY	1.0000	0.0000	0.2581	17.2489	410985551.5319	16.4666
ATVSLITLIIGLEGGV	1.0000	0.0000	0.2650	15.6807	67561664.2637	15.2612
ATYVGCSTDIKNKKHT	1.0000	0.0000	0.3193	16.4452	162915986.1562	15.8488
AVAGPHTKTKHRNYPG	1.0000	0.0000	0.2714	16.8898	271816368.8409	16.1906
AVCMHNFFRTRSKTHS	1.0000	0.0000	0.3896	17.1761	377941368.4452	16.4107
AVDEERKCSLSSHKFY	1.0000	0.0000	0.3687	16.3738	150057890.7964	15.7940
AVDNAYVKLLKLLDPV	1.0000	0.0000	0.2600	15.5871	60662958.3957	15.1893
AVDSYTNNFECVTSGE	1.0000	0.0000	0.3489	16.2910	136418769.1698	15.7303
AVEFKLCDGQAILVMY	1.0000	0.0000	0.3008	17.4775	534683255.7859	16.6423
AVEKVTAQLKRRSTFT	1.0000	0.0000	0.2571	15.8545	82533434.1774	15.3948
AVFLTKSQITSLFFTM	1.0000	0.0000	0.3095	15.8302	80255721.6672	15.3762
AVGKTVLTPNSHSLQR	1.0000	0.0000	0.2950	15.4204	50067242.2430	15.0611
AVHSLEFYPPELSTKN	1.0000	0.0000	0.3087	15.6110	62356793.4003	15.2077
AVICLMQSFLQTCLLG	1.0000	0.0000	0.3728	17.0110	312513834.2004	16.2837
AVINLTNDDCLLGCDK	1.0000	0.0000	0.3209	16.2511	130295401.1056	15.6997
AVISAYLAKETSTNPQ	1.0000	0.0000	0.2793	15.3245	44832901.8073	14.9874
AVKSSTAEQKLPGQNR	1.0000	0.0000	0.2719	15.2683	42025411.5826	14.9443
AVLMVKLKDGIFKHFS	1.0000	0.0000	0.3067	16.5056	174645091.5534	15.8953
AVMYRVLVPSPNQHKT	1.0000	0.0000	0.3153	16.6241	200171526.5915	15.9863
AVNFNTDIEKDYKTTL	1.0000	0.0000	0.2528	15.5828	60365172.7816	15.1860
AVNKASTILFKHNASF	1.0000	0.0000	0.3021	15.4232	50229709.1193	15.0633
AVNMFQKQTQEVLKRT	1.0000	0.0000	0.2594	16.3568	147158566.1060	15.7809
AVNTEQEESASPLLII	1.0000	0.0000	0.2618	14.9907	30530090.3551	14.7309
AVPEPRGTAKNSSSPP	1.0000	0.0000	0.2806	15.0943	34396803.0531	14.8105
AVPPDFHTLRKRIQEI	1.0000	0.0000	0.2340	16.5089	175321162.7361	15.8978
AVPTDELTNCAGGVKS	1.0000	0.0000	0.3004	16.1999	122836692.7157	15.6603
AVQPLKLSRSYYGNVA	1.0000	0.0000	0.3216	15.9292	89945458.1904	15.4523
AVRARLTNRYSSGDAN	1.0000	0.0000	0.3035	15.5834	60403907.9606	15.1865
AVRIGRRNNNQLDNPY	1.0000	0.0000	0.2802	15.8269	79951891.8505	15.3736
AVRRAQEPLGDECLCP	1.0000	0.0000	0.2981	17.3607	467454154.0018	16.5526
AVSFERYQVSITDATS	1.0000	0.0000	0.3129	15.8622	83269027.5247	15.4008
AVSGTLDNKENTSESL	1.0000	0.0000	0.2647	14.3217	14132627.0082	14.2167
AVSHRNLHTNHRYEQG	1.0000	0.0000	0.3394	16.7358	227655193.0983	16.0722
AVSKTIVDLNTVADNQ	1.0000	0.0000	0.2584	15.2731	42258325.9917	14.9479
AVSMGFYMLGEVSIAD	1.0000	0.0000	0.3465	16.9532	292398230.0889	16.2393
AVSVQAQINRMQHASF	1.0000	0.0000	0.3275	16.6027	195305935.1175	15.9699
AVTDTKSKLPPNTTWP	1.0000	0.0000	0.2966	15.8619	83233969.7197	15.4005
AVTMGLNILPGNALEA	1.0000	0.0000	0.2703	15.7615	74154372.6668	15.3234
AVVYFTSQRDIMNKTK	1.0000	0.0000	0.2959	16.3888	152679752.8149	15.8055
AWAPPSSPTKNQYVFD	1.0000	0.0000	0.3547	16.6526	206857404.7411	16.0083
AWATDREESYVNSVNS	1.0000	0.0000	0.3728	16.2150	124991382.4305	15.6719
AWNQDVNSRKEALRKN	1.0000	0.0000	0.3247	16.0429	102517322.7408	15.5396
AWPCVISREGNFDNNK	1.0000	0.0000	0.3807	17.0425	324065939.8246	16.3080
AWRGNDRIKTTPKVEA	1.0000	0.0000	0.2853	16.8732	266662773.3830	16.1778
AWYPRSFSENVSIKGT	1.0000	0.0000	0.3811	16.5305	179738941.5840	15.9145
AYDESDPYKNVNSNFM	1.0000	0.0000	0.3389	15.9045	87422057.0830	15.4333
AYDPKSRKVLVKRTRQ	1.0000	0.0000	0.2674	16.0693	105681203.1623	15.5599
AYGKIDNLVIPATTIK	1.0000	0.0000	0.2417	15.8618	83223869.0814	15.4004
AYKKMRDFDPSNLIRL	1.0000	0.0000	0.2949	15.9371	90766322.0597	15.4583
AYKQLQIEAVSKTIVD	1.0000	0.0000	0.2608	15.9842	95820102.3443	15.4945
AYLAKETSTNPQISFE	1.0000	0.0000	0.2831	15.3704	47266807.2297	15.0227
AYLNKINLNIRSNTPT	1.0000	0.0000	0.2612	14.6233	19999441.3725	14.4485
AYNSTQGGAREKRVVA	1.0000	0.0000	0.2807	16.4727	168153130.5524	15.8700
AYPSSDDREHKSRDES	1.0000	0.0000	0.3215	15.4478	51671674.1096	15.0822
AYPTYNVTSKYQNMNS	1.0000	0.0000	0.3483	15.9523	92371968.4115	15.4700
AYREDQSSNSNSPETR	1.0000	0.0000	0.3031	14.8151	24942245.0452	14.5960
AYSGSLNEGSDQELTQ	1.0000	0.0000	0.3020	15.1323	35933827.7655	14.8397
AYSMSGPSRIQSDSLS	1.0000	0.0000	0.3431	14.9093	27797930.9747	14.6683
AYSSKNANAADETKHL	1.0000	0.0000	0.2923	15.2315	40284099.7467	14.9160
AYTTLLFGRNDNDAHF	1.0000	0.0000	0.2911	16.2573	131224133.9161	15.7044
AYVKLLKLLDPVHPDP	1.0000	0.0000	0.2636	15.9383	90889513.0407	15.4592
AYYSSQFPGTSVHCHS	1.0000	0.0000	0.4359	17.0395	322925268.0353	16.3056
CADKIKTKELDSIKKT	1.0000	0.0000	0.2626	15.5162	55905883.0799	15.1348
CAGGVKSILHICELST	1.0000	0.0000	0.3752	16.7815	239952049.6688	16.1074
CAGRNSNEKSTRDSQN	1.0000	0.0000	0.3233	15.2327	40339211.1568	14.9169
CAHANSNDTSPASGTE	1.0000	0.0000	0.3354	15.5714	59578723.3713	15.1773
CAIENCSAYSMSGPSR	1.0000	0.0000	0.4290	16.6742	212055778.8729	16.0248
CAILISYLPEKASQNP	1.0000	0.0000	0.3182	15.7368	72070976.2177	15.3044
CALVKLKHFNPKHDGI	1.0000	0.0000	0.3129	16.8172	250022807.7485	16.1348
CAMTRSKSQWVIGQKD	1.0000	0.0000	0.3947	17.4880	541245947.8414	16.6504
CANDTLNGQLPPEEQV	1.0000	0.0000	0.2821	16.0956	108934871.3609	15.5801
CARSENTSSYSYPIPS	1.0000	0.0000	0.3708	15.4931	54443263.8171	15.1171
CASNGVYDEGTESRNY	1.0000	0.0000	0.3645	16.5821	190741285.7601	15.9541
CASPNEIDKQRKPSSD	1.0000	0.0000	0.3089	15.4114	49555803.6349	15.0543
CASRINAPSPSKKKTS	1.0000	0.0000	0.3102	14.9561	29336604.7167	14.7043
CATTTNSDNNHDSPVE	1.0000	0.0000	0.3190	15.4844	53900789.6523	15.1104
CAVKSSTAEQKLPGQN	1.0000	0.0000	0.3107	15.7722	75070479.7180	15.3316
CCISSFIKNQHTSPAD	1.0000	0.0000	0.3846	16.4288	159866039.6563	15.8362
CCWYSADKLAPSRNHF	1.0000	0.0000	0.4670	17.9565	928179398.9527	17.0105
CDAGTYSIMYQSNLVS	1.0000	0.0000	0.3920	16.4684	167329595.2271	15.8667
CDGEAEDSSAQKFIKD	1.0000	0.0000	0.3052	16.2003	122886110.5711	15.6606
CDGQAILVMYFESSSW	1.0000	0.0000	0.4511	17.6147	626244268.3398	16.7478
CDKLIMEIMDETKLKN	1.0000	0.0000	0.2983	16.3277	142303249.4997	15.7585
CDRDLSISSNASTEEN	1.0000	0.0000	0.3105	14.7532	23226027.7393	14.5484
CDRGTSYLLIMNKLSS	1.0000	0.0000	0.3546	15.5930	61077425.7431	15.1939
CDSHYTQRSDADSLQI	1.0000	0.0000	0.3538	16.1733	119134212.7300	15.6399
CDSRTDAFYDNSIQKK	1.0000	0.0000	0.3259	16.1109	110867850.1613	15.5919
CDTSDDYNINNLESNT	1.0000	0.0000	0.3077	14.9949	30677883.7091	14.7341
CDWKLAIWENGDLNPL	1.0000	0.0000	0.4074	17.5394	574236839.7986	16.6899
CEAGSGNNISIDRNQS	1.0000	0.0000	0.3326	15.4391	51159040.9264	15.0756
CEAHSQGFVISKFGIN	1.0000	0.0000	0.3562	16.8545	260989280.8587	16.1635
CEGNALHTNQDARKGN	1.0000	0.0000	0.3070	16.3430	144833192.6859	15.7703
CELGIFNHSERENWMS	1.0000	0.0000	0.4372	17.3941	485737930.5060	16.5782
CELSTVSVTHPPISPR	1.0000	0.0000	0.3404	15.9674	93984383.9577	15.4816
CEMHISNAPHNSIDRN	1.0000	0.0000	0.3708	16.3553	146894078.8068	15.7797
CENMPCINHYLATSDG	1.0000	0.0000	0.3954	17.2640	418190317.9124	16.4782
CENQGPTIAEKSSSKV	1.0000	0.0000	0.3201	15.5702	59492492.5117	15.1763
CEPEILQNSQETNSRK	1.0000	0.0000	0.3028	15.4216	50138931.3663	15.0621
CEPVNNSQSTVPSTIR	1.0000	0.0000	0.3256	15.4696	52984290.7437	15.0990
CESSFHFDVLGSLKVV	1.0000	0.0000	0.3778	16.4228	158764979.1705	15.8316
CETSCLMQSILWISDE	1.0000	0.0000	0.4442	17.1616	371701805.9397	16.3995
CFDSSWKTGYLSIEIL	1.0000	0.0000	0.4092	16.7151	222301312.2237	16.0563
CFFLIKNLNKNHSTLS	1.0000	0.0000	0.3290	15.2194	39726330.5836	14.9067
CFGNPKKFNFIDPPCQ	1.0000	0.0000	0.3296	17.3045	438163745.2761	16.5094
CFIKAMSAGESHQNFQ	1.0000	0.0000	0.3692	17.0195	315575633.6185	16.2903
CFNENEATICQGSESS	1.0000	0.0000	0.3776	16.1879	121153690.8066	15.6511
CFNPIAICQEPISFTR	1.0000	0.0000	0.3379	17.1312	358908806.7898	16.3762
CFNRILQNPYTNSRQS	1.0000	0.0000	0.3447	15.8424	81385792.9345	15.3855
CFRGDQIQFLDKLLLV	1.0000	0.0000	0.2937	16.5853	191425960.1872	15.9565
CFSDLLDHDKSSVFCK	1.0000	0.0000	0.3960	16.4813	169839376.7202	15.8766
CFSLTTFTDDSCALVK	1.0000	0.0000	0.3583	16.3759	150432802.5768	15.7956
CGAVINLTNDDCLLGC	1.0000	0.0000	0.3734	17.0853	340412625.5659	16.3408
CGGNNDKANSDNCKPH	1.0000	0.0000	0.3644	16.3744	150170117.8178	15.7945
CGGTRHVFLANHTDNS	1.0000	0.0000	0.3543	16.7831	240406042.7608	16.1086
CGKSKTSSTDNGNVLN	1.0000	0.0000	0.3130	14.8765	26767613.2825	14.6431
CGLEQQKDDPDFPTEL	1.0000	0.0000	0.2636	16.4374	161470691.2131	15.8429
CGQRGCAMTRSKSQWV	1.0000	0.0000	0.4483	18.4124	1568770973.8210	17.3609
CGRISNHTMCNEYTNI	1.0000	0.0000	0.4027	17.2317	402924822.0757	16.4534
CGSNVCLNESKARSPY	1.0000	0.0000	0.3947	16.2581	131341578.3741	15.7050
CHNMQPDDERNVDLPM	1.0000	0.0000	0.3286	17.1451	364703698.4322	16.3868
CHSDDTELTRNQWAAK	1.0000	0.0000	0.3659	17.0504	327016693.0082	16.3140
CHWVADSLGRVETSRF	1.0000	0.0000	0.4135	17.7415	724623203.2468	16.8452
CIAFKAPEESANSHEE	1.0000	0.0000	0.3270	16.2941	136913321.7869	15.7328
CIEGNLNNDTHPFGGV	1.0000	0.0000	0.3218	16.6687	210739384.0844	16.0207
CIKDYPNNESLTLYTF	1.0000	0.0000	0.3306	16.0245	100378004.5632	15.5255
CIKTSIRGLSHNKTLN	1.0000	0.0000	0.3180	15.3719	47349979.2507	15.0239
CINHYLATSDGPSIQN	1.0000	0.0000	0.3473	16.0714	105940949.9620	15.5615
CIPDDSEMKVESIKSS	1.0000	0.0000	0.3420	15.6342	64041776.0876	15.2255
CISLHLSDSAVRIGRR	1.0000	0.0000	0.3551	16.1444	115225641.5048	15.6176
CISQREPSENDTESVQ	1.0000	0.0000	0.3227	15.7008	69150408.4223	15.2767
CISSFIKNQHTSPADG	1.0000	0.0000	0.3468	15.9698	94246602.1763	15.4834
CISYQKEEFGNLFDRT	1.0000	0.0000	0.3265	16.6877	215382313.4201	16.0352
CITLKSGFADAPLNDQ	1.0000	0.0000	0.2972	15.9241	89415366.4273	15.4483
CIYCTISQKECSGTLC	1.0000	0.0000	0.4508	17.8371	808981952.5818	16.9187
CKDANLSNSNINQSQC	1.0000	0.0000	0.3479	15.2413	40738563.5406	14.9235
CKHFNIEFSDKNGDIS	1.0000	0.0000	0.3434	16.1531	116394751.8192	15.6244
CKILAVSMGFYMLGEV	1.0000	0.0000	0.3633	17.5855	605520377.1998	16.7253
CKLGQTFPFVYMTPGG	1.0000	0.0000	0.2999	17.7718	750326041.3067	16.8685
CKLTKKAIMRPDKSTM	1.0000	0.0000	0.3122	16.3771	150636511.2419	15.7965
CKNEFSKTQNDSDPLP	1.0000	0.0000	0.3016	15.3107	44128368.1964	14.9769
CKPHAEPEQRNQWQFT	1.0000	0.0000	0.3356	17.9453	916272038.9137	17.0019
CKRAMPPNHLDVVIFF	1.0000	0.0000	0.3120	17.4708	530603255.9379	16.6372
CKVTKSNPTGYKERSI	1.0000	0.0000	0.3242	16.0114	98872444.7261	15.5154
CKYKYALNPRKNRTDS	1.0000	0.0000	0.3259	16.1280	113072953.1398	15.6050
CLCPTHGQNGTSNIGP	1.0000	0.0000	0.3658	16.8386	256257718.0303	16.1512
CLFDSSIKFREDDIEL	1.0000	0.0000	0.3150	15.9535	92492292.5003	15.4709
CLFLKNGVEGYRLFKA	1.0000	0.0000	0.3206	16.8846	270178624.8696	16.1866
CLFQDQNSTNQLKHTG	1.0000	0.0000	0.3241	16.0101	98728655.3780	15.5145
CLISNLFLTMNAVRAR	1.0000	0.0000	0.3358	16.1186	111860241.5340	15.5978
CLISNNSPSPNSITHD	1.0000	0.0000	0.3207	14.7078	22043708.8290	14.5135
CLKGAKLAPSQTDKGE	1.0000	0.0000	0.2857	15.9582	93002493.1094	15.4746
CLKSRSNVDTFNNLYA	1.0000	0.0000	0.3371	15.5174	55981873.1233	15.1357
CLLGCDKLIMEIMDET	1.0000	0.0000	0.3402	17.2577	415156918.6536	16.4734
CLLGKKNSGLRHTVAD	1.0000	0.0000	0.3215	16.0674	105459110.0647	15.5585
CLLPMLHLQDSAIYLT	1.0000	0.0000	0.3437	16.3031	138325202.6784	15.7396
CLMIRDLDQKQPESLV	1.0000	0.0000	0.3101	16.2842	135356009.1027	15.7251
CLMQSFLQTCLLGKKN	1.0000	0.0000	0.3681	16.4711	167843149.2889	15.8687
CLMQSILWISDEYNLT	1.0000	0.0000	0.4074	16.7715	237200697.6723	16.0997
CLNEKENSHEDSRSSF	1.0000	0.0000	0.3478	15.2557	41419549.6873	14.9346
CLNESKARSPYKEAKS	1.0000	0.0000	0.3281	15.4991	54819021.3689	15.1217
CLQNKFSYKEDNISTA	1.0000	0.0000	0.3266	15.6840	67821512.3720	15.2638
CLQNTNPNDIKSIEKN	1.0000	0.0000	0.2813	15.0118	31280338.6690	14.7471
CLRINNINQCSGCNFN	1.0000	0.0000	0.4087	16.6605	208751508.7329	16.0144
CLRQATIAILFADVKT	1.0000	0.0000	0.2669	16.5098	175502130.8369	15.8985
CLSKRGIHSIVDIGNT	1.0000	0.0000	0.3359	16.1710	118810794.1135	15.6381
CLSRTLAKNQLRRLKS	1.0000	0.0000	0.3017	15.1457	36495722.2945	14.8501
CLTSGSQNSWVFYFDT	1.0000	0.0000	0.4362	17.0455	325168375.6297	16.3102
CLTTLPGMSSYRLRKL	1.0000	0.0000	0.3470	15.9657	93807326.8707	15.4803
CMHNFFRTRSKTHSVK	1.0000	0.0000	0.3883	17.0649	332510758.6109	16.3252
CMQHTEFNRISMHLQD	1.0000	0.0000	0.3718	17.4617	525103166.7289	16.6302
CNAHHGRGFETVRRLH	1.0000	0.0000	0.3193	17.9049	874653428.1077	16.9708
CNASSSIDDQQWQAYV	1.0000	0.0000	0.4141	17.0148	313899854.5596	16.2867
CNEGHNTLLDASHADR	1.0000	0.0000	0.3347	16.2440	129229993.2020	15.6942
CNETTNLTDLNPDSII	1.0000	0.0000	0.2753	14.9683	29752206.1706	14.7137
CNEYTNIDCYASPFNC	1.0000	0.0000	0.4267	17.5439	577193522.1992	16.6933
CNFNAVNTEQEESASP	1.0000	0.0000	0.3227	15.6999	69072681.3659	15.2760
CNIDQCNAHHGRGFET	1.0000	0.0000	0.3487	17.8808	850670238.0777	16.9523
CNKRFMETLRSALIYQ	1.0000	0.0000	0.3415	16.6539	207156766.8182	16.0092
CNLGKNYLPEFNSSFI	1.0000	0.0000	0.3482	15.7091	69808453.0850	15.2831
CNMSDTSSVNLQDLSK	1.0000	0.0000	0.3313	14.8783	26822596.4056	14.6445
CNNLHYVRSRTKGNAS	1.0000	0.0000	0.3630	16.0533	103757574.7495	15.5476
CNPIQDHQGSSDSKEK	1.0000	0.0000	0.3352	15.7902	76641986.6512	15.3454
CNPLSELSQFAQITIT	1.0000	0.0000	0.3084	15.5726	59660089.2298	15.1782
CNPNNPNTSRSSKTPL	1.0000	0.0000	0.2917	14.4397	16189226.7372	14.3074
CNPWNKSDANNQPTKL	1.0000	0.0000	0.3483	15.9760	94927546.8173	15.4883
CNQGLGYKYVSIHQTT	1.0000	0.0000	0.3535	17.0624	331549264.7985	16.3232
CNQSKGYSASEEVLLY	1.0000	0.0000	0.3676	15.9969	97235475.9022	15.5043
CNQVHKVKTSHNSANF	1.0000	0.0000	0.3661	16.2112	124441646.0035	15.6690
CNRDEMRPPNGLPSGP	1.0000	0.0000	0.3254	16.4109	156612607.7101	15.8225
CNRIATTPPLTLQHQS	1.0000	0.0000	0.3041	15.9769	95020742.5250	15.4889
CNRSFSISERTFVNDL	1.0000	0.0000	0.3459	15.6480	65066450.9503	15.2361
CNSTVQNKPKNTTDHQ	1.0000	0.0000	0.3077	15.7252	71114607.9008	15.2954
CNTVHRKPYNISIRSL	1.0000	0.0000	0.3512	16.1015	109676821.8320	15.5847
CNVIVIHEYYLPSKYS	1.0000	0.0000	0.3892	16.9803	301648089.6067	16.2601
CPAAPNMGAISKLAQN	1.0000	0.0000	0.3169	16.2175	125350141.3912	15.6739
CPAAPNVALIHSKPMN	1.0000	0.0000	0.3326	16.4209	158420270.1028	15.8302
CPASASLLPDGSSSTN	1.0000	0.0000	0.3152	14.5568	18526055.0473	14.3974
CPIQNGHNKKRDTCLT	1.0000	0.0000	0.3313	16.7814	239917862.8181	16.1073
CPSAFSPSMGEERICL	1.0000	0.0000	0.4004	16.8796	268647888.6773	16.1828
CPTHGQNGTSNIGPQS	1.0000	0.0000	0.3408	16.1775	119706133.0740	15.6431
CPTNYQSLTKLSSKHR	1.0000	0.0000	0.3436	15.5142	55776436.7346	15.1332
CPVDKRFDLWVNAESL	1.0000	0.0000	0.3718	17.0921	343118898.4438	16.3461
CQANTDLRPTKSVNER	1.0000	0.0000	0.2959	15.7891	76549904.9117	15.3446
CQDPSPPNVQIKSQRD	1.0000	0.0000	0.3074	15.9945	96961425.1108	15.5024
CQEPISFTRLLNPQYG	1.0000	0.0000	0.3234	16.4566	165064395.0343	15.8576
CQFMIFGLSKHLTPSQ	1.0000	0.0000	0.3662	16.7219	224028554.9341	16.0615
CQGSESSNNVAQFYKK	1.0000	0.0000	0.3616	15.9871	96143525.0048	15.4968
CQKNPHHYTYESSFKD	1.0000	0.0000	0.3833	16.9593	294448855.9263	16.2440
CQNKELTTREYIHMLC	1.0000	0.0000	0.3605	17.4691	529555657.4713	16.6358
CQNTSVVSWLELHVHL	1.0000	0.0000	0.4285	17.1388	362050813.1212	16.3820
CQNVRSNHKMKRARSM	1.0000	0.0000	0.3858	16.8369	255765831.1549	16.1500
CQSFATNNLGSLLKQN	1.0000	0.0000	0.3138	15.0851	34036004.8141	14.8035
CQTLQSKIRCSIDLIS	1.0000	0.0000	0.3528	15.9151	88495594.3295	15.4414
CQVRKPSNSEQKWPNP	1.0000	0.0000	0.3767	16.6478	205705690.3894	16.0045
CQWLKIKQKSSTLQGK	1.0000	0.0000	0.3633	16.4603	165782830.1051	15.8605
CREWSTAVDSYTNNFE	1.0000	0.0000	0.4074	17.0662	333004861.2075	16.3261
CRMMKSSEAIGRGHNN	1.0000	0.0000	0.3881	16.9216	281941550.5531	16.2150
CRTMKDELRSLNRLLS	1.0000	0.0000	0.3243	15.4659	52759207.6016	15.0961
CSAYSMSGPSRIQSDS	1.0000	0.0000	0.3956	15.6821	67676817.4447	15.2624
CSDQPQFRKKNFSKDT	1.0000	0.0000	0.3171	15.9630	93510899.7353	15.4782
CSFKPRHYVDHKQKDL	1.0000	0.0000	0.3394	17.1778	378665669.9608	16.4119
CSGCNFNAVNTEQEES	1.0000	0.0000	0.3749	16.4029	155166577.8604	15.8163
CSGTLCSLITHKDKSA	1.0000	0.0000	0.3682	16.0153	99321959.6363	15.5185
CSIDLISKISSLKDSQ	1.0000	0.0000	0.3059	14.5413	18196944.0497	14.3854
CSKKAYPSSDDREHKS	1.0000	0.0000	0.3570	15.8034	77812165.9953	15.3555
CSLITHKDKSADNNSD	1.0000	0.0000	0.3145	15.0599	33063148.7512	14.7841
CSLSDPCNEGHNTLLD	1.0000	0.0000	0.3628	15.8974	86708034.9579	15.4278
CSLSSHKFYLNQPNSK	1.0000	0.0000	0.3600	15.2581	41536950.3431	14.9364
CSMPDMELDRAQSSSG	1.0000	0.0000	0.3813	16.1301	113349943.1476	15.6067
CSNSNEGARVATKDQA	1.0000	0.0000	0.3180	15.8559	82667911.8220	15.3959
CSNVAHGNTSKNFKKE	1.0000	0.0000	0.3399	15.7878	76432448.4322	15.3436
CSPLIRQKGPKPTKRL	1.0000	0.0000	0.2848	15.9458	91675902.6733	15.4650
CSPVPKGKETNFYCFD	1.0000	0.0000	0.3624	17.3408	456837648.6324	16.5372
CSRLIFNLKPREDRLD	1.0000	0.0000	0.3016	15.8540	82480958.0350	15.3944
CSRLITRRGMSTNAGI	1.0000	0.0000	0.3430	16.3154	140301288.4161	15.7491
CSSGPNGEADNLPSQD	1.0000	0.0000	0.3239	15.3552	46450957.4231	15.0111
CSSTMDIFNSADMEGH	1.0000	0.0000	0.3956	16.6661	210106720.8105	16.0187
CSSTSQRSQFVLAGNR	1.0000	0.0000	0.3587	15.6627	66175823.9474	15.2474
CSTDIKNKKHTDKNRS	1.0000	0.0000	0.3062	15.3844	48037077.2671	15.0335
CSTVVPNSLNRYTLFQ	1.0000	0.0000	0.3474	15.9123	88212239.6387	15.4393
CSVAQTPLNTLPLFTE	1.0000	0.0000	0.2972	15.6839	67812230.9971	15.2637
CSYDSSSTKFKGPELN	1.0000	0.0000	0.3462	15.3368	45476887.6454	14.9969
CTASISNTNIDQEVST	1.0000	0.0000	0.3102	15.1841	38142193.5536	14.8795
CTDDHIPVIIAEETTL	1.0000	0.0000	0.2618	16.5805	190386278.8586	15.9529
CTFIDNVHLQSSQSNS	1.0000	0.0000	0.3561	15.3756	47550112.2059	15.0267
CTGGFASPRDSADFLS	1.0000	0.0000	0.3474	16.1562	116805146.2255	15.6267
CTGNGSMKNSSQIDRG	1.0000	0.0000	0.3591	15.9299	90011773.2757	15.4528
CTISQKECSGTLCSLI	1.0000	0.0000	0.3986	16.4513	164075794.2098	15.8536
CTLDQVQHLNLKNRTR	1.0000	0.0000	0.3025	16.0575	104260638.9860	15.5509
CTLNSSTNSDDKKNQL	1.0000	0.0000	0.2829	14.3314	14291229.1462	14.2241
CTMVQQKTLSPGSEYP	1.0000	0.0000	0.3471	16.5745	189075096.0609	15.9483
CTNEIRSKGISKPRFP	1.0000	0.0000	0.3153	16.0143	99203538.2258	15.5177
CTSLRSTTDARLPMNS	1.0000	0.0000	0.3295	15.3626	46843948.6949	15.0167
CTSSDSILCDTYNRGM	1.0000	0.0000	0.4052	16.5198	177527314.0672	15.9062
CTSTVQAIAPNPSTHG	1.0000	0.0000	0.3266	16.1780	119769673.0699	15.6434
CTTNNHTTTQRTALNA	1.0000	0.0000	0.2898	15.7613	74136615.5569	15.3232
CTTPEKDAECENQGPT	1.0000	0.0000	0.2934	16.8474	258865280.3681	16.1580
CVHDRANGFLKIIVSK	1.0000	0.0000	0.3255	16.6950	217208400.3432	16.0409
CVHRLMAMAENKDLPI	1.0000	0.0000	0.3238	17.1612	371502961.5832	16.3992
CVISREGNFDNNKDFN	1.0000	0.0000	0.3282	16.0182	99647306.9407	15.5206
CVNITSNTTSNISASN	1.0000	0.0000	0.3029	14.3980	15429634.5300	14.2753
CVPSISKNEYVIWESY	1.0000	0.0000	0.4338	17.2055	390955459.5168	16.4333
CVSLNLRFAGNNVSRK	1.0000	0.0000	0.3404	15.6685	66623798.6106	15.2519
CVTKIDLACATTTNSD	1.0000	0.0000	0.3207	16.2006	122934539.9636	15.6609
CVTSGEDNKSVKLHTS	1.0000	0.0000	0.3395	15.6218	63136148.5462	15.2160
CWYSADKLAPSRNHFY	1.0000	0.0000	0.4417	17.6716	668590708.8740	16.7915
CYASPFNCCISSFIKN	1.0000	0.0000	0.4485	17.0534	328151421.4686	16.3163
CYCNRIATTPPLTLQH	1.0000	0.0000	0.3401	17.1259	356726062.2553	16.3721
CYERSLDAHSMTIMTF	1.0000	0.0000	0.3882	17.2174	396337493.1530	16.4424
CYKSIHPSSSQQYKNH	1.0000	0.0000	0.4072	16.3088	139238238.2483	15.7440
CYVVLQSPTEFHRTND	1.0000	0.0000	0.3396	16.9027	275882287.8426	16.2005
DADSLQIQANNNGHGN	1.0000	0.0000	0.2866	15.3197	44589362.2556	14.9838
DAECENQGPTIAEKSS	1.0000	0.0000	0.3019	15.8428	81430781.7416	15.3859
DAELLYMEILFSTANS	1.0000	0.0000	0.3069	15.4374	51058437.6372	15.0742
DAFMVDKACNPIQDHQ	1.0000	0.0000	0.2900	17.3375	455110658.3058	16.5347
DAGQLNPQLDINFKQN	1.0000	0.0000	0.2526	15.3629	46864347.2897	15.0170
DAGSTSVNKVGNPSLV	1.0000	0.0000	0.2951	14.9479	29061367.5364	14.6980
DAGTYSIMYQSNLVSN	1.0000	0.0000	0.3470	15.6558	65655027.3384	15.2421
DAGYLITLSNNNDNGL	1.0000	0.0000	0.2737	14.7417	22919426.5445	14.5395
DAHFSMISIRHNTSRR	1.0000	0.0000	0.3532	16.1812	120218463.2945	15.6459
DAHSMTIMTFVVSIIK	1.0000	0.0000	0.3278	16.5698	188051297.7477	15.9446
DAIESVEQNDSAKEHP	1.0000	0.0000	0.2790	15.6018	61700177.9433	15.2006
DAIPQFVASNRSNVRE	1.0000	0.0000	0.2919	15.6674	66536359.4670	15.2510
DAKEMDDQSPHSIGQD	1.0000	0.0000	0.2940	16.1218	112271214.9125	15.6003
DAKITEDRLSSAITSG	1.0000	0.0000	0.2673	14.8926	27268898.6414	14.6555
DAKTERIDFKVKPTTS	1.0000	0.0000	0.2397	15.5909	60925382.1935	15.1922
DAKVNNLANIAQGDDM	1.0000	0.0000	0.2646	15.7433	72616233.7982	15.3094
DALAGLKRNTYKNPMA	1.0000	0.0000	0.2750	15.8777	84762426.0079	15.4126
DALNGANEGNERVKDE	1.0000	0.0000	0.2516	15.5985	61461935.6948	15.1980
DALSVCNLGKNYLPEF	1.0000	0.0000	0.3297	15.9940	96908412.9763	15.5020
DAMANEDPRYESTDYF	1.0000	0.0000	0.3015	16.6234	200025686.1565	15.9859
DAMDPMYNLRCYCNRI	1.0000	0.0000	0.3839	18.0060	982531240.8024	17.0485
DAMSSSVVQEMLILWG	1.0000	0.0000	0.4028	16.8088	247623381.6682	16.1284
DANATIIPKLTLCKNE	1.0000	0.0000	0.2628	15.4964	54645489.8253	15.1196
DANLSNSNINQSQCNA	1.0000	0.0000	0.3032	14.5399	18168524.8403	14.3844
DANNMTNKELNVFENE	1.0000	0.0000	0.2746	15.2494	41122006.2454	14.9297
DANNPFLQVIKSSQAL	1.0000	0.0000	0.2756	14.9656	29659785.1516	14.7116
DANNQPTKLATSPIAC	1.0000	0.0000	0.2821	15.5244	56435049.0565	15.1411
DANTNFLSCRMMKSSE	1.0000	0.0000	0.3692	15.8658	83612318.8525	15.4035
DAPLNDQQSVSHNNAL	1.0000	0.0000	0.2857	14.9106	27840897.6143	14.6694
DAPSNKKIQNAMTMLL	1.0000	0.0000	0.2849	15.4077	49344526.6131	15.0514
DAPTKPNNIENQNSTF	1.0000	0.0000	0.2535	14.8168	24991663.1048	14.5973
DAQSLRPNRQSPVSNF	1.0000	0.0000	0.2975	15.0662	33303068.6461	14.7890
DARGPAEDYRLFTNND	1.0000	0.0000	0.2614	16.0933	108652387.9921	15.5784
DARKGNLPPVNQTADE	1.0000	0.0000	0.2383	15.6265	63477482.2756	15.2196
DARLPMNSSSVSFCNT	1.0000	0.0000	0.3597	15.4150	49756190.1543	15.0570
DARMLSNGGSHSSATS	1.0000	0.0000	0.3406	15.0188	31534806.6765	14.7525
DARNREANPSDKSSLF	1.0000	0.0000	0.2815	14.7626	23477750.2867	14.5556
DASHADRMANNDSALT	1.0000	0.0000	0.3020	15.4540	52045725.3315	15.0870
DASILFTDGIKMEDRP	1.0000	0.0000	0.2659	16.0570	104205973.4852	15.5505
DASLKKAKLSRKSQKE	1.0000	0.0000	0.2558	14.5009	17371633.1905	14.3545
DASVMNNSVGHEKLNT	1.0000	0.0000	0.3174	15.4277	50489721.0538	15.0668
DATELNIAIPGHYMLT	1.0000	0.0000	0.2796	16.3691	149260051.7998	15.7904
DATSFTIEIAPYKQSN	1.0000	0.0000	0.2812	15.5130	55701012.8259	15.1323
DAVEKVTAQLKRRSTF	1.0000	0.0000	0.2568	15.9110	88080989.1586	15.4383
DAVPPDFHTLRKRIQE	1.0000	0.0000	0.2343	16.4845	170458285.3836	15.8791
DAYKQLQIEAVSKTIV	1.0000	0.0000	0.2608	15.9842	95820102.3443	15.4945
DCDRGTSYLLIMNKLS	1.0000	0.0000	0.3449	15.8724	84247576.6695	15.4086
DCFNPIAICQEPISFT	1.0000	0.0000	0.3349	17.0166	314542673.0851	16.2881
DCGGNNDKANSDNCKP	1.0000	0.0000	0.3421	16.0480	103121461.3186	15.5435
DCHWVADSLGRVETSR	1.0000	0.0000	0.4026	17.5225	563130016.9834	16.6769
DCKILAVSMGFYMLGE	1.0000	0.0000	0.3591	17.4314	507089572.0360	16.6069
DCLLGCDKLIMEIMDE	1.0000	0.0000	0.3391	17.3142	443062044.0735	16.5168
DCSPLIRQKGPKPTKR	1.0000	0.0000	0.2805	16.1001	109501707.8431	15.5836
DCTGNGSMKNSSQIDR	1.0000	0.0000	0.3495	15.7703	74907978.0816	15.3301
DCYASPFNCCISSFIK	1.0000	0.0000	0.4446	17.2475	410314917.3286	16.4655
DDAELLYMEILFSTAN	1.0000	0.0000	0.2921	15.7167	70427814.9763	15.2890
DDAMSSSVVQEMLILW	1.0000	0.0000	0.3936	16.6493	206072674.4010	16.0057
DDARMLSNGGSHSSAT	1.0000	0.0000	0.3350	15.2982	43497757.3287	14.9672
DDCDRGTSYLLIMNKL	1.0000	0.0000	0.3302	16.1517	116207487.2727	15.6233
DDCLLGCDKLIMEIMD	1.0000	0.0000	0.3389	17.2780	425000505.7144	16.4890
DDDESNGIFDAFMVDK	1.0000	0.0000	0.2813	16.2879	135934114.0259	15.7280
DDDINSSNNPRLIPAR	1.0000	0.0000	0.2601	14.6624	20920802.5235	14.4786
DDDNPPEENLRGDLLS	1.0000	0.0000	0.2487	14.8404	25678872.0974	14.6154
DDDNYTSDYTRSSILH	1.0000	0.0000	0.3216	15.4178	49919481.9846	15.0592
DDDPSLCTFIDNVHLQ	1.0000	0.0000	0.3139	16.1909	121566166.0354	15.6534
DDDVQTEYHFNMTRQL	1.0000	0.0000	0.2828	16.8374	255897405.3903	16.1503
DDEHSDNQLFTADNDL	1.0000	0.0000	0.2699	15.2711	42163040.1539	14.9464
DDERNVDLPMRAKKAN	1.0000	0.0000	0.2543	15.8451	81641034.2357	15.3876
DDESNGIFDAFMVDKA	1.0000	0.0000	0.2822	16.3431	144845036.8664	15.7704
DDETRNDSLPNLYQPE	1.0000	0.0000	0.2638	15.1947	38611840.3574	14.8877
DDGPSVGKQLRSKSKK	1.0000	0.0000	0.2798	15.0580	32989599.9885	14.7826
DDHIPVIIAEETTLSK	1.0000	0.0000	0.2500	15.6831	67749468.1254	15.2631
DDIELFARIGVDLAEK	1.0000	0.0000	0.2293	16.0986	109309839.1109	15.5824
DDINLSKSHNETTYRL	1.0000	0.0000	0.2885	14.9952	30688764.7048	14.7344
DDINSSNNPRLIPARS	1.0000	0.0000	0.2670	14.3831	15167068.4562	14.2639
DDKAQNFEVNPEFNED	1.0000	0.0000	0.2523	15.8043	77899566.4583	15.3563
DDKKNQLSPPQAVMYR	1.0000	0.0000	0.2873	16.0723	106047532.4156	15.5622
DDKVSQGTNAGVSAND	1.0000	0.0000	0.2811	15.3451	45913006.9456	15.0033
DDLDELRPHNFICIYC	1.0000	0.0000	0.3439	17.4175	499037512.1343	16.5962
DDLTPSGRLSVTFITL	1.0000	0.0000	0.2706	15.0850	34031114.8097	14.8034
DDMSIILTVANNLHYR	1.0000	0.0000	0.3129	15.9501	92137684.4488	15.4683
DDNDISPNTCMQHTEF	1.0000	0.0000	0.3309	16.4965	172824311.7968	15.8883
DDNFQLKNTKIFIHIL	1.0000	0.0000	0.2621	15.6393	64420404.7017	15.2294
DDNKLGRKPSFYLLKK	1.0000	0.0000	0.2720	15.2705	42132984.7513	14.9460
DDNLELSNRWSPPLIC	1.0000	0.0000	0.3612	15.9825	95635277.6364	15.4932
DDNPPEENLRGDLLSK	1.0000	0.0000	0.2474	14.7843	24073119.5365	14.5723
DDNYTSDYTRSSILHI	1.0000	0.0000	0.3226	15.4422	51343597.6728	15.0780
DDPDFPTELDNVQSNG	1.0000	0.0000	0.2625	15.3973	48756808.8742	15.0434
DDPHGVIINPDLDNKI	1.0000	0.0000	0.2482	15.7393	72279134.7815	15.3063
DDPMTENRPNSDDTLN	1.0000	0.0000	0.2627	15.0117	31277960.9875	14.7471
DDPMTHETNASKITLQ	1.0000	0.0000	0.2735	15.6413	64564851.6377	15.2309
DDPPKQESAELFGTDP	1.0000	0.0000	0.2440	15.6866	68022076.4620	15.2658
DDPSLCTFIDNVHLQS	1.0000	0.0000	0.3315	15.9115	88132487.2765	15.4387
DDQNLPGYGLTVSVKS	1.0000	0.0000	0.2975	15.4738	53241856.1495	15.1022
DDQNMLMPTMNHSLHE	1.0000	0.0000	0.3495	16.4397	161893197.5863	15.8446
DDQSPHSIGQDSLMTT	1.0000	0.0000	0.3111	15.5399	57453277.8986	15.1530
DDQYVACQKNPHHYTY	1.0000	0.0000	0.3242	17.9442	915060441.0329	17.0010
DDRANAENDRKLARNT	1.0000	0.0000	0.2391	15.2809	42638453.0213	14.9539
DDREHKSRDESAENAL	1.0000	0.0000	0.2790	15.3958	48673358.7813	15.0423
DDRLTVQAVVYFTSQR	1.0000	0.0000	0.2786	16.5020	173926405.6170	15.8925
DDRNPHGTMANISHIL	1.0000	0.0000	0.3101	16.1227	112393299.3856	15.6010
DDSCALVKLKHFNPKH	1.0000	0.0000	0.3315	16.3539	146661278.0887	15.7787
DDSEMKVESIKSSAKR	1.0000	0.0000	0.3012	15.0850	34029497.4478	14.8034
DDSKIRTVLKKKRPNE	1.0000	0.0000	0.2418	15.1398	36247356.1500	14.8455
DDSRKDLGTFQICLMI	1.0000	0.0000	0.3133	16.4924	172022256.8781	15.8852
DDSSELLLSSFKFMTE	1.0000	0.0000	0.3055	14.7674	23608066.9111	14.5592
DDSSHSPLNVSGDSSD	1.0000	0.0000	0.3035	14.2201	12572589.0050	14.1386
DDTDESQAVQPLKLSR	1.0000	0.0000	0.2599	15.1494	36651053.7415	14.8529
DDTELTRNQWAAKGRD	1.0000	0.0000	0.2886	16.6589	208365676.2757	16.0131
DDTKCEPVNNSQSTVP	1.0000	0.0000	0.3056	15.5538	58379379.9609	15.1637
DDTLNQNNEPNVLPYK	1.0000	0.0000	0.2569	15.0331	32057675.7249	14.7635
DDTLPLITMQNQVPPF	1.0000	0.0000	0.2548	15.9565	92813268.1150	15.4732
DDVQTEYHFNMTRQLD	1.0000	0.0000	0.2828	16.8374	255897405.3903	16.1503
DDYNINNLESNTVLVF	1.0000	0.0000	0.2870	15.0851	34034441.3817	14.8035
DEAVTMGLNILPGNAL	1.0000	0.0000	0.2687	15.7064	69592366.9024	15.2810
DECLCPTHGQNGTSNI	1.0000	0.0000	0.3588	16.6953	217277539.9805	16.0411
DEDSDSSAAIQVNWLI	1.0000	0.0000	0.3376	15.8041	77882595.4428	15.3561
DEEFPQDVLFDNFTSE	1.0000	0.0000	0.2719	15.9223	89227430.9650	15.4469
DEEKFVALGRNLNFAP	1.0000	0.0000	0.2614	15.9005	87018241.7283	15.4302
DEENGSRNTKYNENRP	1.0000	0.0000	0.2789	15.2670	41965751.1715	14.9433
DEEPPPMSNKTSKGGL	1.0000	0.0000	0.2824	15.3254	44884037.5230	14.9882
DEERKCSLSSHKFYLN	1.0000	0.0000	0.3601	15.8161	78964316.8706	15.3653
DEESLIKSPRATERDN	1.0000	0.0000	0.2564	15.0021	30932258.5587	14.7396
DEFVDNKVTERLSHVD	1.0000	0.0000	0.2824	16.0389	102052017.2733	15.5366
DEFYNSEIITTDSDPN	1.0000	0.0000	0.2796	15.2184	39680417.4005	14.9059
DEGGGVVNTIATNQYS	1.0000	0.0000	0.2896	16.1226	112378004.4844	15.6009
DEGPKKIDSYDSLSHI	1.0000	0.0000	0.3032	15.4046	49165935.9279	15.0490
DEGSVLNQRNIDTSSQ	1.0000	0.0000	0.2832	14.8012	24545921.7058	14.5853
DEGTESRNYLVPRENA	1.0000	0.0000	0.2811	15.7662	74555235.9571	15.3270
DEHSDNQLFTADNDLK	1.0000	0.0000	0.2689	15.2150	39526498.7417	14.9033
DEIHERLLLLEKDVFY	1.0000	0.0000	0.2712	16.1918	121699783.8524	15.6541
DEITFKTLTEASQGRD	1.0000	0.0000	0.2474	15.6528	65428684.9955	15.2398
DEKGNNASTGPLKAAS	1.0000	0.0000	0.2642	14.8553	26124159.9615	14.6269
DEKIPCTTNNHTTTQR	1.0000	0.0000	0.2782	16.0804	107042724.0718	15.5684
DEKNSDSKMISPQQVV	1.0000	0.0000	0.3011	15.3593	46667275.1561	15.0142
DELHHWSSNDNLQQKF	1.0000	0.0000	0.3742	16.3201	141066098.7659	15.7527
DELLSHLGDPAFHSSI	1.0000	0.0000	0.3201	15.4507	51847383.2139	15.0845
DELRPHNFICIYCTIS	1.0000	0.0000	0.3695	17.2604	416472333.9684	16.4755
DELRSLNRLLSLAFKS	1.0000	0.0000	0.2685	14.2642	13228042.1653	14.1725
DELTNCAGGVKSILHI	1.0000	0.0000	0.3166	16.2483	129866274.8459	15.6975
DEMLVSKASQLKDRSW	1.0000	0.0000	0.3603	16.1078	110472074.3597	15.5895
DEMRPPNGLPSGPEGN	1.0000	0.0000	0.2859	15.8735	84354210.3897	15.4094
DENESKILSAILSVAP	1.0000	0.0000	0.2661	14.5932	19318472.8322	14.4254
DENSPRSFNVLGQDES	1.0000	0.0000	0.2962	15.0260	31794193.9915	14.7580
DEPGPEHYQSKKYLGS	1.0000	0.0000	0.3192	16.2667	132654882.4966	15.7117
DEQSLSLIYCDRDLSI	1.0000	0.0000	0.3286	15.5177	56005009.6590	15.1360
DEQSSSLKNNSLSRQK	1.0000	0.0000	0.2618	13.6944	6864261.6780	13.7346
DEQYLTKNKYAQSPTG	1.0000	0.0000	0.2810	15.8344	80647880.5076	15.3794
DERLESLMKDGTNSFT	1.0000	0.0000	0.2907	15.2850	42840689.6735	14.9571
DERNVDLPMRAKKAND	1.0000	0.0000	0.2543	15.8451	81641034.2357	15.3876
DERSLYFRDSNNFGVM	1.0000	0.0000	0.3440	16.1994	122770632.7334	15.6600
DERSRKEEATTAFSPF	1.0000	0.0000	0.2732	15.7627	74256440.6509	15.3243
DESAENALKTINKNIL	1.0000	0.0000	0.2370	14.4771	16901850.1477	14.3362
DESDPYKNVNSNFMYR	1.0000	0.0000	0.3423	15.9640	93616070.0101	15.4790
DESELVNRGLISMLDL	1.0000	0.0000	0.2905	15.1049	34820092.0086	14.8187
DESKKLNQVNYISANL	1.0000	0.0000	0.2775	14.7086	22064281.4755	14.5141
DESNGIFDAFMVDKAC	1.0000	0.0000	0.3230	16.9616	295233323.9091	16.2458
DESQAVQPLKLSRSYY	1.0000	0.0000	0.3190	15.5937	61128308.4771	15.1944
DESTDLAFYANTSAIV	1.0000	0.0000	0.2887	15.4972	54697289.3139	15.1202
DETKHLSIVSPKDYPN	1.0000	0.0000	0.2911	15.4234	50242160.9233	15.0635
DETKLKNDDRANAEND	1.0000	0.0000	0.2282	14.9766	30036458.5910	14.7200
DETPSQQHPELTVQNS	1.0000	0.0000	0.2815	15.4045	49159617.0383	15.0489
DETRNDSLPNLYQPEP	1.0000	0.0000	0.2645	15.2146	39508130.3453	14.9030
DEVPKTNIPSFPRDPT	1.0000	0.0000	0.2479	15.5701	59486364.3143	15.1762
DEVRDELHHWSSNDNL	1.0000	0.0000	0.3701	16.2972	137392173.3029	15.7351
DEYGRSQLHVTLNSNN	1.0000	0.0000	0.3143	15.2853	42859147.5639	14.9574
DEYNLTGSESYLKSFQ	1.0000	0.0000	0.3214	15.3316	45205891.4640	14.9930
DFADVNDKNGSDLKKL	1.0000	0.0000	0.2582	15.0280	31867429.4231	14.7595
DFDPSNLIRLGIESLS	1.0000	0.0000	0.2798	14.6876	21535775.2726	14.4979
DFEDVPSELSASEIHR	1.0000	0.0000	0.3057	15.6144	62596688.2390	15.2103
DFFYHRQVNENFFLDR	1.0000	0.0000	0.3008	17.0801	338380580.7676	16.3368
DFGAETNKQFIACTSS	1.0000	0.0000	0.3226	16.1321	113612804.1936	15.6082
DFGSLMSFLRTQDFLS	1.0000	0.0000	0.3312	15.6061	62004332.4479	15.2039
DFHTLRKRIQEIKNKY	1.0000	0.0000	0.2634	16.2871	135813568.0179	15.7274
DFKCELGIFNHSEREN	1.0000	0.0000	0.3336	16.4967	172872726.1861	15.8885
DFKRTIRNSTKLKLHK	1.0000	0.0000	0.2656	15.2643	41832250.8385	14.9412
DFKVKPTTSVEYNYSR	1.0000	0.0000	0.3131	15.9717	94451188.9539	15.4849
DFLKAMANIRLAYSSK	1.0000	0.0000	0.3105	15.6335	63992318.0345	15.2250
DFLSLAGKKLSLVSTA	1.0000	0.0000	0.2759	14.6035	19548558.8635	14.4333
DFLSQGEDEEPPPMSN	1.0000	0.0000	0.2942	15.6722	66903824.3300	15.2547
DFNDNRPQQAMESKRI	1.0000	0.0000	0.2813	15.9752	94834425.8690	15.4876
DFNKNEDSNNPPNGAF	1.0000	0.0000	0.2754	15.0075	31124547.7840	14.7438
DFPNMKTSLTVKVSGF	1.0000	0.0000	0.3104	15.7434	72624229.7439	15.3095
DFPTELDNVQSNGSSE	1.0000	0.0000	0.2880	14.8548	26109046.4601	14.6265
DFRKPAMHSSERNTQN	1.0000	0.0000	0.3173	15.8589	82955100.7909	15.3983
DFSFSANNNSLLEESR	1.0000	0.0000	0.2888	14.2564	13108337.8687	14.1665
DFSPIIFLIGVLSNLF	1.0000	0.0000	0.2994	15.4327	50783776.0362	15.0706
DFSSGTNSSHSPMAAR	1.0000	0.0000	0.3497	15.2526	41271871.5192	14.9322
DFVGALDGPHIKLPVK	1.0000	0.0000	0.2512	16.4560	164949611.8899	15.8571
DFYASSANKSGPNKVR	1.0000	0.0000	0.3149	15.3573	46559087.3712	15.0127
DGDKKQNPIDHTPRTA	1.0000	0.0000	0.2331	15.9678	94034867.5603	15.4819
DGDQGVLDLKTPLLNN	1.0000	0.0000	0.2449	15.0421	32389027.5632	14.7704
DGEAEDSSAQKFIKDG	1.0000	0.0000	0.2697	15.7413	72445645.1219	15.3078
DGFAKTTEELISFHLR	1.0000	0.0000	0.2786	16.0180	99627809.7014	15.5205
DGFKAGLNRKSQIFNS	1.0000	0.0000	0.2955	15.4049	49186202.8373	15.0493
DGIFKHFSGYNGFCPV	1.0000	0.0000	0.3518	17.6678	665658722.0597	16.7885
DGIKMEDRPNYVYWNH	1.0000	0.0000	0.3610	17.9824	956208086.9780	17.0304
DGIRQNGWLYSMSNNR	1.0000	0.0000	0.3947	16.6177	198706501.3921	15.9814
DGKTIHNFILPTISQN	1.0000	0.0000	0.2744	15.4743	53276712.4904	15.1026
DGLISFANSLSWRIFS	1.0000	0.0000	0.3714	15.7548	73582474.1962	15.3182
DGLKSIARAQSPFRSA	1.0000	0.0000	0.2931	15.4361	50984978.3771	15.0733
DGLSAKSVSGNNLQPP	1.0000	0.0000	0.2817	14.6442	20487672.6285	14.4646
DGNLQPLNAVSVQAQI	1.0000	0.0000	0.2700	15.4781	53507200.9337	15.1055
DGNLSFAKKTYRRRRK	1.0000	0.0000	0.2827	15.9578	92953925.2387	15.4742
DGNSNLQPEDGTGHDI	1.0000	0.0000	0.2788	15.6743	67067918.8798	15.2563
DGPADQISTFQLFWEN	1.0000	0.0000	0.3294	16.7726	237499448.2024	16.1005
DGPHIKLPVKLTIKST	1.0000	0.0000	0.2565	15.4442	51457500.0705	15.0794
DGPSIQNEDSTPPKMQ	1.0000	0.0000	0.2802	15.5294	56766938.1744	15.1450
DGPSVGKQLRSKSKKQ	1.0000	0.0000	0.2837	15.1404	36273482.2422	14.8460
DGQAILVMYFESSSWN	1.0000	0.0000	0.4080	16.8021	245719141.9279	16.1232
DGQSDKLWLFPHNNPF	1.0000	0.0000	0.3553	16.5728	188705405.1977	15.9470
DGQSRDQFILLSRDKC	1.0000	0.0000	0.3192	16.0767	106594732.3039	15.5656
DGQTKKNPAAKDSLAK	1.0000	0.0000	0.2394	15.1033	34756877.8592	14.8175
DGSSSTNSERFLSMVR	1.0000	0.0000	0.3341	14.9464	29010915.6125	14.6968
DGTDCHWVADSLGRVE	1.0000	0.0000	0.3734	17.8468	817997679.5774	16.9261
DGTGHDILHSYSTRNP	1.0000	0.0000	0.3253	16.0291	100901940.4133	15.5290
DGTGSRKLNIQNKSQA	1.0000	0.0000	0.2718	14.9929	30605262.7025	14.7326
DGTNSFTNWRNIKSEP	1.0000	0.0000	0.3367	15.8224	79537358.3484	15.3702
DGVHNLLSADANATII	1.0000	0.0000	0.2745	15.4063	49265075.5929	15.0504
DGYRLMSDPAQYSLSD	1.0000	0.0000	0.3408	15.9022	87186811.7585	15.4315
DGYVLENKSQDEESLI	1.0000	0.0000	0.2862	15.3296	45098871.9559	14.9914
DHAKPDYQTDYNGLLG	1.0000	0.0000	0.2825	16.4395	161852047.5015	15.8445
DHANATDFRKPAMHSS	1.0000	0.0000	0.3263	16.2566	131123051.6598	15.7039
DHDKSSVFCKVTKSNP	1.0000	0.0000	0.3440	15.8198	79300453.4188	15.3682
DHDSKNNHYMFDTANS	1.0000	0.0000	0.3487	15.9572	92888585.9126	15.4738
DHEINNPTNYVKIKEA	1.0000	0.0000	0.2669	15.8441	81545851.0367	15.3868
DHEPLFRLELRVIKDL	1.0000	0.0000	0.2562	15.9566	92831433.1374	15.4733
DHFKNQVYHKHDDKVS	1.0000	0.0000	0.3229	16.8655	264316871.6008	16.1719
DHIPVIIAEETTLSKW	1.0000	0.0000	0.3142	16.6572	207966374.5169	16.0118
DHKQKDLIPIANSANA	1.0000	0.0000	0.2604	15.2937	43274576.3426	14.9638
DHKQRKNKENNDGPAD	1.0000	0.0000	0.2527	15.6284	63614591.6148	15.2210
DHLAAPYSGWGNLDEQ	1.0000	0.0000	0.3573	17.0046	310230620.9671	16.2788
DHLTIQQSEESNDNEQ	1.0000	0.0000	0.2786	15.1335	35985955.0232	14.8407
DHLVIEPTPDQQIIIV	1.0000	0.0000	0.2261	16.3470	145505312.5720	15.7734
DHNAQPNDISKQSARG	1.0000	0.0000	0.2893	15.5018	54987250.1660	15.1237
DHQDNHYQEKKLTHSP	1.0000	0.0000	0.3108	16.3221	141387834.6733	15.7542
DHQGSSDSKEKKVCTS	1.0000	0.0000	0.3446	15.6196	62977717.8273	15.2143
DHQITNPPRYDNKDVD	1.0000	0.0000	0.2598	16.1593	117227523.8108	15.6291
DHRKNNLPSSLNGFVR	1.0000	0.0000	0.3063	15.1872	38277964.1429	14.8819
DHSNFSLNPASFQTSP	1.0000	0.0000	0.3129	14.8101	24798644.7667	14.5921
DHSYDFPNMKTSLTVK	1.0000	0.0000	0.3247	15.8708	84098313.5156	15.4074
DHTKIYAIQNPIARSQ	1.0000	0.0000	0.2750	16.1416	114863177.0685	15.6155
DHTPRTASPDKKSNTI	1.0000	0.0000	0.2645	15.1107	35050952.2419	14.8231
DHYDNDSGQYYNFPMN	1.0000	0.0000	0.3625	16.8966	273939728.4516	16.1958
DIANISCQTLQSKIRC	1.0000	0.0000	0.3443	16.2099	124249938.4909	15.6680
DICKRAMPPNHLDVVI	1.0000	0.0000	0.2986	17.0572	329593789.1189	16.3193
DIDEAVTMGLNILPGN	1.0000	0.0000	0.2637	15.8300	80235834.5732	15.3760
DIDNQYDLFLVEGSSL	1.0000	0.0000	0.2981	15.3781	47686660.7560	15.0286
DIEKDYKTTLVSSMRA	1.0000	0.0000	0.2950	15.7299	71498565.9904	15.2990
DIELFARIGVDLAEKS	1.0000	0.0000	0.2574	15.8192	79246951.0129	15.3677
DIEMFGTTLSYIMHAG	1.0000	0.0000	0.3224	17.1071	349087472.9238	16.3576
DIEPPQNSGRLVVPDP	1.0000	0.0000	0.2572	15.7619	74186315.3602	15.3237
DIFNSADMEGHFKVPP	1.0000	0.0000	0.2987	16.6542	207250160.6046	16.0095
DIGIANNSGASKDSAD	1.0000	0.0000	0.2776	14.8357	25539862.5101	14.6118
DIGNTEHDAKITEDRL	1.0000	0.0000	0.2382	15.8440	81543446.9295	15.3868
DIGSENQMDAKTERID	1.0000	0.0000	0.2629	15.8969	86662868.8175	15.4274
DIIVATLLNIPFFSNF	1.0000	0.0000	0.2799	15.5114	55600156.2620	15.1311
DIKAEGHVPKEQLASM	1.0000	0.0000	0.2790	16.3537	146628363.1419	15.7785
DIKMSPSGCIKDYPNN	1.0000	0.0000	0.3432	16.0914	108408622.5898	15.5769
DIKNKKHTDKNRSMYD	1.0000	0.0000	0.2953	15.8008	77581636.2143	15.3535
DIKSIEKNADEYGRSQ	1.0000	0.0000	0.2814	15.5861	60594086.9888	15.1886
DIKSQNTLPDLDSENN	1.0000	0.0000	0.2430	14.1853	12079185.7492	14.1119
DILHSYSTRNPFLSTS	1.0000	0.0000	0.3184	14.8895	27171088.9676	14.6531
DILQYEPKSCLKSRSN	1.0000	0.0000	0.3267	15.3613	46774824.1661	15.0157
DILTSFSGQTKIESSL	1.0000	0.0000	0.2801	14.5354	18075324.7441	14.3810
DIMNKTKMPMYGPDRR	1.0000	0.0000	0.2876	17.1048	348168146.7144	16.3559
DIMNYGNYLESTTGVE	1.0000	0.0000	0.3198	16.2523	130467755.4432	15.7006
DINDNEDENESKILSA	1.0000	0.0000	0.2491	14.4457	16301179.6090	14.3120
DINFKQNSTEHDTLNS	1.0000	0.0000	0.2790	14.8087	24758431.9975	14.5910
DINLSKSHNETTYRLA	1.0000	0.0000	0.2911	15.0504	32700512.9426	14.7768
DINSSNNPRLIPARSA	1.0000	0.0000	0.2699	14.4382	16161319.0731	14.3062
DIPGTHQIRASSQGSF	1.0000	0.0000	0.3152	15.9580	92977639.7578	15.4744
DIQQTNFQNKKQFKRG	1.0000	0.0000	0.2500	16.0380	101942843.1316	15.5359
DIQTKIKNVRISHSMN	1.0000	0.0000	0.3046	15.5854	60543559.7078	15.1880
DISIHQNDGLISFANS	1.0000	0.0000	0.3052	15.1199	35427566.2819	14.8302
DISKQSARGLAGLGEY	1.0000	0.0000	0.2966	15.8413	81285251.8209	15.3847
DISLANYLLRLQDSDF	1.0000	0.0000	0.2870	15.0437	32450432.3818	14.7716
DISLAVDEERKCSLSS	1.0000	0.0000	0.3211	15.1416	36320185.1553	14.8468
DISPNTCMQHTEFNRI	1.0000	0.0000	0.3356	16.6355	202826924.1085	15.9951
DISRIALQALDLEAPN	1.0000	0.0000	0.2468	15.1156	35251432.3612	14.8269
DISRTILKEEGSISAE	1.0000	0.0000	0.2703	14.9907	30528898.3899	14.7309
DISSPSRIQGKFPYNN	1.0000	0.0000	0.3094	15.3002	43597768.5600	14.9688
DISVNLGGIRSDPDPE	1.0000	0.0000	0.2741	15.3902	48355551.6804	15.0379
DITFSFQIDNPARQQD	1.0000	0.0000	0.2587	15.9785	95197972.2272	15.4902
DITGPVVKDSWSEGVK	1.0000	0.0000	0.3376	16.6933	216772556.1919	16.0395
DITITTPTPSNIISSS	1.0000	0.0000	0.2554	14.1847	12070237.8763	14.1114
DITTYVTAYDPKSRKV	1.0000	0.0000	0.2714	16.2130	124706071.2280	15.6704
DIVGKTDPTSDITTYV	1.0000	0.0000	0.2550	15.8933	86297159.8258	15.4246
DIVIMYPQVMVCYSTP	1.0000	0.0000	0.3432	17.8988	868459944.2667	16.9661
DIVSRLALRSGNESSQ	1.0000	0.0000	0.2954	14.7055	21983646.7284	14.5117
DKAATLYNISLYLPSN	1.0000	0.0000	0.2876	14.8840	26999662.3392	14.6489
DKACNPIQDHQGSSDS	1.0000	0.0000	0.3375	15.8653	83562299.6124	15.4031
DKANSDNCKPHAEPEQ	1.0000	0.0000	0.3005	16.0548	103936681.1691	15.5488
DKAQNFEVNPEFNEDD	1.0000	0.0000	0.2523	15.8043	77899566.4583	15.3563
DKCLLPMLHLQDSAIY	1.0000	0.0000	0.3410	16.4578	165301086.5115	15.8586
DKCSPVPKGKETNFYC	1.0000	0.0000	0.3533	17.0657	332824092.6855	16.3258
DKDDNDISPNTCMQHT	1.0000	0.0000	0.3181	16.1852	120776546.0062	15.6490
DKDNPVMEVNNTSGTP	1.0000	0.0000	0.2797	15.4631	52591484.1518	15.0940
DKFGSSKIPELDSYVN	1.0000	0.0000	0.3041	15.2327	40338360.8823	14.9169
DKFTTKSLTASDIVGK	1.0000	0.0000	0.2620	15.1460	36507449.7718	14.8503
DKGDVLKQDPTDLDSE	1.0000	0.0000	0.2402	15.2801	42598953.4805	14.9533
DKGEVFNKKDMNNPNM	1.0000	0.0000	0.2948	15.9596	93150455.0034	15.4756
DKGPPSQQMFQVFSTS	1.0000	0.0000	0.3250	16.0382	101968937.1194	15.5360
DKGPTNTQQNKKIGLR	1.0000	0.0000	0.2373	15.4037	49118430.0931	15.0484
DKIKTKELDSIKKTHK	1.0000	0.0000	0.2376	15.1129	35140787.3403	14.8248
DKINCKDANLSNSNIN	1.0000	0.0000	0.2839	14.5115	17584332.4233	14.3626
DKITSPLQFVPSELRR	1.0000	0.0000	0.2734	15.3898	48338081.6602	15.0377
DKKFPQNFELAPLPFQ	1.0000	0.0000	0.2492	15.9427	91348103.3078	15.4626
DKKNQLSPPQAVMYRV	1.0000	0.0000	0.2934	16.2263	126632345.3893	15.6806
DKKQNPIDHTPRTASP	1.0000	0.0000	0.2522	15.5489	58050632.6639	15.1599
DKKSNTINIYGFLSKG	1.0000	0.0000	0.2909	15.1792	37927864.9004	14.8758
DKKSPMLHVNTSFSTL	1.0000	0.0000	0.3125	15.1036	34766000.0236	14.8177
DKLAIAMSVQQNTDGL	1.0000	0.0000	0.2752	15.6686	66628822.5147	15.2519
DKLAPSRNHFYLNLNT	1.0000	0.0000	0.2950	15.2162	39577924.8169	14.9042
DKLIMEIMDETKLKND	1.0000	0.0000	0.2564	15.7092	69815694.0655	15.2831
DKLLLVCLISNNSPSP	1.0000	0.0000	0.2943	14.5219	17795466.2349	14.3706
DKLWLFPHNNPFYDPI	1.0000	0.0000	0.3451	16.9882	304403724.8970	16.2662
DKNGDISRTILKEEGS	1.0000	0.0000	0.2632	15.0637	33205192.0806	14.7870
DKNGSDLKKLTMLISN	1.0000	0.0000	0.2660	14.4994	17340866.2518	14.3533
DKNIDMDLNPKAGSTC	1.0000	0.0000	0.3063	15.8371	80895681.9233	15.3815
DKNKHPPNEFNKLKAS	1.0000	0.0000	0.2666	15.0210	31612026.0381	14.7542
DKNRANQRSNVRLCGK	1.0000	0.0000	0.3132	15.8701	84022830.8994	15.4068
DKNRSMYDGYRLMSDP	1.0000	0.0000	0.3503	16.4282	159752907.2276	15.8358
DKNSSYNHQHGNEYVE	1.0000	0.0000	0.3552	16.1760	119503000.6483	15.6420
DKPFAGLIGDNALGYE	1.0000	0.0000	0.2613	16.2478	129800067.5113	15.6971
DKPGIQQLIDPVDGYV	1.0000	0.0000	0.2334	16.5886	192166723.1678	15.9591
DKPGISIDNREEQKCN	1.0000	0.0000	0.2899	15.9211	89109976.4473	15.4460
DKPLNPFPADTADEML	1.0000	0.0000	0.2474	15.7600	74021769.9978	15.3222
DKPMSIPKHLCGAVIN	1.0000	0.0000	0.3279	16.6126	197551973.3746	15.9775
DKQISKSNGGKTGNWE	1.0000	0.0000	0.3352	16.0088	98573439.7502	15.5134
DKQNTLIKMIIHNLSN	1.0000	0.0000	0.2808	15.0933	34357504.1877	14.8098
DKQRKPSSDIGSENQM	1.0000	0.0000	0.2989	15.3253	44874545.4160	14.9880
DKRFDLWVNAESLNLA	1.0000	0.0000	0.3277	16.0063	98296774.1692	15.5115
DKSADNNSDKSSKVQL	1.0000	0.0000	0.2622	14.0481	10313831.9131	14.0064
DKSISSEKFLEGNWYV	1.0000	0.0000	0.3732	16.2231	126157943.7208	15.6781
DKSSKVQLPPLLSGED	1.0000	0.0000	0.2681	14.6435	20469068.9450	14.4640
DKSSLFMHHILTNAPL	1.0000	0.0000	0.3226	15.5931	61086230.1500	15.1940
DKSSVFCKVTKSNPTG	1.0000	0.0000	0.3290	15.5964	61314075.4121	15.1964
DKSTMRSQNMRKDHSN	1.0000	0.0000	0.3369	15.5587	58712155.4691	15.1675
DKTKPNQQPGCSSGPN	1.0000	0.0000	0.3095	15.6313	63830106.4735	15.2233
DKVIECVHDRANGFLK	1.0000	0.0000	0.2935	16.9861	303677198.0697	16.2646
DKVLTRKPSLGRLPLK	1.0000	0.0000	0.2494	15.0459	32532071.7972	14.7733
DKVSQGTNAGVSANDE	1.0000	0.0000	0.2823	15.3813	47864203.5324	15.0311
DKWQEAESGETVLSTP	1.0000	0.0000	0.3250	16.2562	131066537.9572	15.7036
DKYDMGVSNRPGGGGE	1.0000	0.0000	0.3031	16.8766	267716795.1852	16.1805
DLACATTTNSDNNHDS	1.0000	0.0000	0.3086	15.1751	37750214.9159	14.8726
DLAEKSPSKRANRSTN	1.0000	0.0000	0.2634	14.4310	16027178.7793	14.3007
DLAFYANTSAIVMLIK	1.0000	0.0000	0.2962	15.9764	94962383.8327	15.4885
DLAILFATKTDTRVNS	1.0000	0.0000	0.2535	15.1993	38819065.4125	14.8913
DLCSRLIFNLKPREDR	1.0000	0.0000	0.3016	15.8540	82480958.0350	15.3944
DLDELRPHNFICIYCT	1.0000	0.0000	0.3452	17.3610	467606915.5585	16.5528
DLDGNLSFAKKTYRRR	1.0000	0.0000	0.2823	15.7449	72751351.5553	15.3106
DLDNKIKSSTTLLSLN	1.0000	0.0000	0.2291	13.5403	5748088.8521	13.6161
DLDQKQPESLVLKKHT	1.0000	0.0000	0.2573	15.3190	44551782.0656	14.9832
DLDSEHPGELNKRKVK	1.0000	0.0000	0.2686	15.4812	53699038.9272	15.1079
DLDSENNKDVLPFLNH	1.0000	0.0000	0.2755	14.9596	29454699.7513	14.7070
DLDSQPLDLFQFLLDY	1.0000	0.0000	0.2803	15.4900	54245074.3423	15.1147
DLEEKADKNIDMDLNP	1.0000	0.0000	0.2432	15.3129	44239051.0061	14.9785
DLFATMRPPLSTCLKG	1.0000	0.0000	0.3163	16.2453	129428265.9978	15.6952
DLFLVEGSSLPCTGGF	1.0000	0.0000	0.3419	16.2517	130389567.1670	15.7002
DLFQFLLDYMRPDGQT	1.0000	0.0000	0.2775	16.6611	208889640.3943	16.0148
DLGNKSTPPISNEITL	1.0000	0.0000	0.2490	14.4444	16276823.5219	14.3110
DLGQQWHINKTPYLYN	1.0000	0.0000	0.3544	17.1117	350949346.6211	16.3612
DLGQTSFKYNSCREWS	1.0000	0.0000	0.4202	16.8236	251854083.1969	16.1397
DLGTFQICLMIRDLDQ	1.0000	0.0000	0.2923	16.7560	232997578.9660	16.0877
DLIPIANSANASNQGT	1.0000	0.0000	0.2638	14.7090	22074189.7747	14.5144
DLISKISSLKDSQMKH	1.0000	0.0000	0.3036	14.8135	24895052.5165	14.5947
DLISTRRLRPVPLDQR	1.0000	0.0000	0.2551	15.5450	57792888.7179	15.1570
DLKARQYLSIVQSHIV	1.0000	0.0000	0.3093	16.0129	99037307.5542	15.5166
DLKKLTMLISNRRTML	1.0000	0.0000	0.2840	15.2532	41302746.6146	14.9327
DLKNTGETNNTRVDRT	1.0000	0.0000	0.2416	15.1449	36461115.3785	14.8494
DLKQLKTLRTLNLTSN	1.0000	0.0000	0.2279	14.0608	10465486.2042	14.0161
DLKRQIEEIYLKNLSN	1.0000	0.0000	0.2635	14.9937	30635179.4507	14.7332
DLKTGGSSPMNFAKFE	1.0000	0.0000	0.3072	15.7426	72554965.5870	15.3088
DLKTPLLNNPGITPPP	1.0000	0.0000	0.2270	14.8480	25903827.8162	14.6212
DLLDHDKSSVFCKVTK	1.0000	0.0000	0.3274	15.9647	93691028.9351	15.4795
DLLETYDNLFKIDSFL	1.0000	0.0000	0.2753	15.2134	39453733.0466	14.9021
DLLPAECCEERQSDTP	1.0000	0.0000	0.3199	16.5776	189753649.7614	15.9507
DLLSHNVSVSSDITFS	1.0000	0.0000	0.3111	14.5067	17486790.0998	14.3589
DLLSKSSDPYQPRLEP	1.0000	0.0000	0.2816	14.8540	26084770.6183	14.6259
DLLVNTKFFQNKQSSR	1.0000	0.0000	0.2853	15.0320	32014575.2988	14.7626
DLNKNPNQCSVAQTPL	1.0000	0.0000	0.2935	15.3342	45340071.4991	14.9949
DLNLTNNSDDDNPPEE	1.0000	0.0000	0.2350	14.2759	13406874.9118	14.1815
DLNPDSIIFSKVLSRG	1.0000	0.0000	0.2872	14.9038	27621777.3259	14.6641
DLNPGHSRKSRINPQI	1.0000	0.0000	0.2893	15.3137	44281317.3944	14.9792
DLNPKAGSTCDTSDDY	1.0000	0.0000	0.3139	15.6951	68696075.0876	15.2723
DLNPLTIGMEEDDSRK	1.0000	0.0000	0.2658	15.4462	51577947.6928	15.0810
DLNQHGANMDSLISQG	1.0000	0.0000	0.3170	15.5845	60481803.4090	15.1873
DLNTVADNQNVRQRSM	1.0000	0.0000	0.2917	15.6350	64102639.7931	15.2261
DLPIQLISKKNREIVN	1.0000	0.0000	0.2498	14.9768	30043265.9771	14.7202
DLPMRAKKANDGNSNL	1.0000	0.0000	0.2740	15.0720	33525140.6266	14.7934
DLPMWIRRDDDPSLCT	1.0000	0.0000	0.3642	17.1918	384812090.6226	16.4227
DLPSHALSVKSGMNDS	1.0000	0.0000	0.3233	14.9890	30469756.2567	14.7296
DLQMYTSNNTQHYEPD	1.0000	0.0000	0.3229	16.2298	127130611.0720	15.6833
DLRPTKSVNERKAENN	1.0000	0.0000	0.2539	14.9307	28491248.2305	14.6848
DLRSATYVGCSTDIKN	1.0000	0.0000	0.3279	15.9683	94087255.4246	15.4823
DLRYLKRDPVAYPQAR	1.0000	0.0000	0.2534	16.6175	198671410.4014	15.9813
DLSISSNASTEENAFQ	1.0000	0.0000	0.2802	14.3767	15055651.6575	14.2589
DLSKNEIALNEFLVAV	1.0000	0.0000	0.2665	15.1322	35932125.0870	14.8397
DLSLCASRINAPSPSK	1.0000	0.0000	0.3108	14.8161	24969960.9960	14.5967
DLSRDAIESVEQNDSA	1.0000	0.0000	0.2775	14.9563	29343816.6507	14.7045
DLSSASHQFLPHISDE	1.0000	0.0000	0.3255	15.2486	41082494.3301	14.9291
DLSSCLNEKENSHEDS	1.0000	0.0000	0.3212	14.7677	23617372.2194	14.5595
DLSSNQNKPEGMMKIN	1.0000	0.0000	0.3061	15.2305	40237711.2197	14.9152
DLTGDKLAIAMSVQQN	1.0000	0.0000	0.2752	15.6686	66628822.5147	15.2519
DLTPSGRLSVTFITLM	1.0000	0.0000	0.2953	15.4505	51832381.4602	15.0843
DLTQLYEKAQYVSTIT	1.0000	0.0000	0.2770	15.8728	84291672.8105	15.4089
DLVLKAQIVKDCKILA	1.0000	0.0000	0.2660	16.1216	112252212.7656	15.6002
DLVQKGPLFLNSDHKQ	1.0000	0.0000	0.2826	15.5799	60161354.3452	15.1838
DLVRAFTTSNSGAWNQ	1.0000	0.0000	0.3506	16.1845	120681680.5355	15.6485
DLVVTVARHIMGSEAS	1.0000	0.0000	0.3179	16.4143	157222827.3264	15.8251
DLWLHDDDINSSNNPR	1.0000	0.0000	0.3366	15.5946	61188870.0944	15.1951
DLWVNAESLNLASFKP	1.0000	0.0000	0.3333	15.6323	63903406.0688	15.2241
DLYEDPRRKIPPLKSE	1.0000	0.0000	0.2551	15.6038	61836685.4494	15.2021
DMDLNPKAGSTCDTSD	1.0000	0.0000	0.3165	15.7270	71263433.3326	15.2968
DMDRSGNSTYFNHDLL	1.0000	0.0000	0.3379	15.7912	76733270.3843	15.3462
DMEGHFKVPPLLFTNG	1.0000	0.0000	0.2881	16.6484	205858007.4903	16.0050
DMELDRAQSSSGTNQE	1.0000	0.0000	0.3023	15.2735	42280225.6050	14.9483
DMGVSNRPGGGGEFPS	1.0000	0.0000	0.3249	16.5587	185661502.8483	15.9361
DMNANSAQPSKREVTH	1.0000	0.0000	0.3093	15.7346	71887641.4779	15.3027
DMNNPNMDNDSVQEGD	1.0000	0.0000	0.3061	15.7120	70040242.9600	15.2853
DMQYNSSDLGNKSTPP	1.0000	0.0000	0.3099	15.0723	33537503.4043	14.7936
DMRPLVPEISHPNKPT	1.0000	0.0000	0.2823	15.9452	91613586.7210	15.4645
DMRTERLADTIDCGGN	1.0000	0.0000	0.2874	16.7712	237120650.1492	16.0994
DMSIILTVANNLHYRK	1.0000	0.0000	0.3121	15.8940	86376125.9894	15.4252
DMSPEQPAEPGISNPN	1.0000	0.0000	0.2871	15.4768	53425958.9482	15.1045
DMVEMEPSTSSTVSQT	1.0000	0.0000	0.3315	15.5114	55600765.4084	15.1311
DNAIQNVIGKQNTTEG	1.0000	0.0000	0.2461	15.6114	62387035.8808	15.2080
DNALGYEVHTAEAFSI	1.0000	0.0000	0.2958	16.3552	146884364.8868	15.7797
DNAYVKLLKLLDPVHP	1.0000	0.0000	0.2714	15.7243	71040299.5557	15.2947
DNCKPHAEPEQRNQWQ	1.0000	0.0000	0.3448	17.5887	607757217.5932	16.7278
DNDAHFSMISIRHNTS	1.0000	0.0000	0.3450	15.7579	73844656.0707	15.3206
DNDANNMTNKELNVFE	1.0000	0.0000	0.2733	15.2133	39445657.0678	14.9020
DNDISPNTCMQHTEFN	1.0000	0.0000	0.3381	16.3024	138217113.6981	15.7391
DNDKPGIQQLIDPVDG	1.0000	0.0000	0.2296	15.9069	87659888.7995	15.4351
DNDLKRQIEEIYLKNL	1.0000	0.0000	0.2492	15.2731	42256850.1891	14.9479
DNDNSKVGDSILGVIT	1.0000	0.0000	0.2750	15.0469	32571666.2853	14.7741
DNDQAGVQVTTISALS	1.0000	0.0000	0.2743	15.3318	45212814.6419	14.9931
DNDSGQYYNFPMNQAL	1.0000	0.0000	0.3304	16.2198	125675912.8827	15.6756
DNDSVQEGDNEEDFGA	1.0000	0.0000	0.2691	15.8553	82607197.0876	15.3954
DNDTDLISTRRLRPVP	1.0000	0.0000	0.2504	15.2517	41231399.4184	14.9315
DNEDENESKILSAILS	1.0000	0.0000	0.2537	14.2061	12371423.0489	14.1278
DNEEDFGAETNKQFIA	1.0000	0.0000	0.2435	16.0070	98373553.2433	15.5121
DNEQTEDNLLEDDQNL	1.0000	0.0000	0.2311	14.7562	23305000.5419	14.5506
DNESSDSLAEVFMTPD	1.0000	0.0000	0.3022	15.2276	40100586.9347	14.9130
DNETLTINERALVQTM	1.0000	0.0000	0.2565	15.5867	60636062.7946	15.1890
DNEVNRPETSMMEPEL	1.0000	0.0000	0.2945	15.8903	86005868.7425	15.4224
DNFQLKNTKIFIHILN	1.0000	0.0000	0.2682	15.4452	51520543.0796	15.0803
DNFSQERTDTPNLNDN	1.0000	0.0000	0.2561	14.7337	22710161.0081	14.5334
DNFTSENESNLSISRD	1.0000	0.0000	0.2733	14.1045	11005215.9196	14.0497
DNFYDSSEFDHRKNNL	1.0000	0.0000	0.3205	15.4821	53752357.1701	15.1086
DNGLPHLEYSMERMEK	1.0000	0.0000	0.3294	16.5399	181687402.8674	15.9217
DNGNVLNRITISSSDP	1.0000	0.0000	0.2737	14.4505	16391512.5489	14.3157
DNGTGIAKNEVRYKYH	1.0000	0.0000	0.2868	16.7249	224814739.0321	16.0638
DNHDMRPLVPEISHPN	1.0000	0.0000	0.3097	16.1702	118708329.9775	15.6375
DNHYQEKKLTHSPAYR	1.0000	0.0000	0.3143	16.4165	157628683.9228	15.8268
DNIAAVPTDELTNCAG	1.0000	0.0000	0.2745	16.1072	110403139.0289	15.5891
DNINTSRQNVVSITFV	1.0000	0.0000	0.2910	15.2578	41521770.2506	14.9362
DNIPSNGPSSVVNDWL	1.0000	0.0000	0.3456	15.5162	55904635.3245	15.1348
DNISEQSLMKAFVNLL	1.0000	0.0000	0.2942	15.0554	32888877.8654	14.7806
DNISTAPTKELASELL	1.0000	0.0000	0.2430	14.4267	15948466.9701	14.2974
DNKDVDFVGALDGPHI	1.0000	0.0000	0.2557	16.4524	164267472.5670	15.8544
DNKENTSESLKSVTPS	1.0000	0.0000	0.2568	13.9458	9168280.7869	13.9278
DNKIGAKSVWSKDKNE	1.0000	0.0000	0.3241	15.8169	79037493.9760	15.3660
DNKIKSSTTLLSLNLH	1.0000	0.0000	0.2526	13.8668	8370625.9503	13.8670
DNKLGRKPSFYLLKKQ	1.0000	0.0000	0.2756	15.3529	46327026.5392	15.0093
DNKSVKLHTSNLKLTM	1.0000	0.0000	0.2855	14.7395	22861756.6750	14.5378
DNKVTERLSHVDEGPK	1.0000	0.0000	0.2724	15.7892	76553949.0655	15.3446
DNLELSNRWSPPLICS	1.0000	0.0000	0.3674	15.7031	69333229.5025	15.2785
DNLFKIDSFLMYMALG	1.0000	0.0000	0.3312	16.3337	143293780.5505	15.7632
DNLGENLQPLSQRNNS	1.0000	0.0000	0.2627	14.2817	13495735.0083	14.1859
DNLLEDDQNLPGYGLT	1.0000	0.0000	0.2604	15.3138	44285613.6902	14.9792
DNLPSQDSEEQFLLPA	1.0000	0.0000	0.2667	14.9200	28142948.7489	14.6766
DNLQQKFLREFNNETG	1.0000	0.0000	0.2644	15.5304	56830181.8990	15.1457
DNLSPNMFSVGEHDSS	1.0000	0.0000	0.3408	15.2053	39087575.6211	14.8959
DNLVIPATTIKLMVDV	1.0000	0.0000	0.2534	15.8644	83480709.7331	15.4025
DNMHDEENGSRNTKYN	1.0000	0.0000	0.3174	15.7883	76473124.2274	15.3439
DNMLNKPCDAGTYSIM	1.0000	0.0000	0.3525	16.5922	192967454.7960	15.9619
DNNFFSENHSYSAEFS	1.0000	0.0000	0.3534	15.3295	45092329.5236	14.9913
DNNHDSPVELIKPVEY	1.0000	0.0000	0.2898	15.8115	78544722.2993	15.3618
DNNKDFNDNRPQQAME	1.0000	0.0000	0.2705	15.7273	71291197.6981	15.2971
DNNLNQNYIDQNNMAL	1.0000	0.0000	0.2843	15.0549	32871481.1587	14.7802
DNNMMRNTNDARLGGR	1.0000	0.0000	0.3018	16.0464	102936415.0513	15.5423
DNNQSGIGLSARSDPI	1.0000	0.0000	0.2841	14.8441	25788663.2700	14.6182
DNNSDKSSKVQLPPLL	1.0000	0.0000	0.2536	14.0596	10451189.2722	14.0152
DNNSNDRMVADNDQAG	1.0000	0.0000	0.2894	15.5153	55851705.3441	15.1341
DNNSVEKANQRVLLHA	1.0000	0.0000	0.2845	15.3364	45452932.0105	14.9966
DNPARQQDSDSNPSTD	1.0000	0.0000	0.2679	14.6763	21259130.5843	14.4893
DNPETLTSFAIPNVKV	1.0000	0.0000	0.2601	15.2764	42422031.2101	14.9505
DNPLMQPAVFLTKSQI	1.0000	0.0000	0.2786	15.7128	70105364.0405	15.2859
DNPPEENLRGDLLSKS	1.0000	0.0000	0.2567	14.5050	17452420.9362	14.3576
DNPVMEVNNTSGTPLT	1.0000	0.0000	0.2809	15.3083	44008952.7418	14.9750
DNPYDIEMFGTTLSYI	1.0000	0.0000	0.3088	16.3599	147686753.2725	15.7833
DNQKPSVNSPDLWLHD	1.0000	0.0000	0.3416	15.8500	82105711.5580	15.3914
DNQLFTADNDLKRQIE	1.0000	0.0000	0.2408	15.3894	48312948.7435	15.0373
DNQNVRQRSMEANVIS	1.0000	0.0000	0.3091	15.6271	63519710.8748	15.2200
DNQYDLFLVEGSSLPC	1.0000	0.0000	0.3434	15.9921	96695979.9394	15.5006
DNQYNLSESSALIFFT	1.0000	0.0000	0.3063	14.9630	29570183.8116	14.7096
DNRPQQAMESKRIHSK	1.0000	0.0000	0.3033	15.9413	91205215.6831	15.4615
DNSATISSNERMNFSE	1.0000	0.0000	0.3074	14.6794	21333612.8838	14.4916
DNSEQPEPKPTTTFLR	1.0000	0.0000	0.2467	15.2794	42565768.2476	14.9528
DNSKPLFNVQSQTEWV	1.0000	0.0000	0.3456	16.0931	108622877.5368	15.5782
DNSKVGDSILGVITDD	1.0000	0.0000	0.2722	15.2410	40727053.6855	14.9233
DNSLPMDYTGVYIISP	1.0000	0.0000	0.3257	16.0560	104075502.6415	15.5497
DNSLYYLNLFFKTCSM	1.0000	0.0000	0.3822	16.1513	116150123.8615	15.6230
DNSNQADFFYHRQVNE	1.0000	0.0000	0.3188	16.3459	145320578.3582	15.7725
DNSSCNPWNKSDANNQ	1.0000	0.0000	0.3641	15.4702	53026311.0903	15.0995
DNSSPPVESVPRSLLL	1.0000	0.0000	0.2790	14.3289	14249403.3726	14.2222
DNSSRTPRMTEDRISA	1.0000	0.0000	0.2963	15.2844	42812567.1628	14.9566
DNTKSKGSMPHQPITR	1.0000	0.0000	0.2993	15.7194	70645639.4056	15.2910
DNTLPSQRPCDWKLAI	1.0000	0.0000	0.3476	16.5991	194500154.0559	15.9671
DNTRHLSSSNKKVQNQ	1.0000	0.0000	0.2886	14.6013	19499392.3494	14.4316
DNTVNIQQYDDNLELS	1.0000	0.0000	0.2712	15.0709	33484082.3563	14.7926
DNVALGNDLGQTSFKY	1.0000	0.0000	0.2923	15.6592	65910638.9619	15.2447
DNVHLQSSQSNSQHSK	1.0000	0.0000	0.3243	14.6436	20471452.9651	14.4641
DNVHVPMTITFYLKTN	1.0000	0.0000	0.2974	16.4136	157090264.5333	15.8245
DNVKLPISIDNTKSKG	1.0000	0.0000	0.2552	14.6411	20412842.4228	14.4622
DNVQSNGSSENTFDIS	1.0000	0.0000	0.2935	14.5041	17434606.5038	14.3569
DNVSVGESGTNQCVHR	1.0000	0.0000	0.3574	16.5408	181864920.9435	15.9223
DNYFNSQYISNYDATE	1.0000	0.0000	0.3317	15.8051	77964316.6271	15.3568
DNYTSDYTRSSILHIC	1.0000	0.0000	0.3694	16.0608	104652125.6809	15.5534
DPAFHSSIKVSRMSPD	1.0000	0.0000	0.3395	15.7102	69897630.3830	15.2839
DPAQYSLSDNNFFSEN	1.0000	0.0000	0.3095	14.9752	29990155.7857	14.7190
DPCFSDLLDHDKSSVF	1.0000	0.0000	0.3508	15.9388	90946539.2560	15.4597
DPCNEGHNTLLDASHA	1.0000	0.0000	0.3302	16.1493	115884341.0765	15.6214
DPDFGSLMSFLRTQDF	1.0000	0.0000	0.3146	16.0597	104527461.4179	15.5526
DPDFPTELDNVQSNGS	1.0000	0.0000	0.2773	15.1180	35347489.9957	14.8287
DPDNTRHLSSSNKKVQ	1.0000	0.0000	0.2862	14.7329	22689131.4010	14.5327
DPDPESGDKWQEAESG	1.0000	0.0000	0.3236	16.5490	183592609.7485	15.9286
DPEANLIILFHMSELR	1.0000	0.0000	0.2964	15.8700	84014135.2273	15.4067
DPESGDKWQEAESGET	1.0000	0.0000	0.3238	16.5087	175271802.2632	15.8977
DPFNKMFELRGTPPLG	1.0000	0.0000	0.2697	16.3024	138216450.8342	15.7391
DPHGVIINPDLDNKIK	1.0000	0.0000	0.2482	15.6832	67759372.1791	15.2632
DPIADNNQSGIGLSAR	1.0000	0.0000	0.2759	15.1786	37903619.3802	14.8753
DPIIDNINTSRQNVVS	1.0000	0.0000	0.2724	14.9856	30350279.0511	14.7270
DPIIYGTFQLDYKLQD	1.0000	0.0000	0.2572	16.4427	162453309.5552	15.8469
DPINPLSSINKGNLRS	1.0000	0.0000	0.2619	14.1624	11764782.9900	14.0943
DPINSRILRNDNKIGA	1.0000	0.0000	0.2565	15.0497	32676306.0386	14.7763
DPISMLTDSPNSLNNE	1.0000	0.0000	0.2719	14.2650	13239857.2073	14.1731
DPKASGAEPKSLIETN	1.0000	0.0000	0.2541	14.9153	27989571.7029	14.6729
DPKSNQKKSALACNST	1.0000	0.0000	0.2962	14.8105	24808658.6540	14.5924
DPKSRKVLVKRTRQLE	1.0000	0.0000	0.2528	15.5623	58957875.2567	15.1703
DPLELFGADEKNSDSK	1.0000	0.0000	0.2645	14.9369	28696505.9406	14.6896
DPLPGSRQIRTISMSL	1.0000	0.0000	0.3001	15.3068	43928462.5884	14.9738
DPLRSLTGAQTVLVSI	1.0000	0.0000	0.2731	15.2142	39487198.6870	14.9027
DPLYSTIEQDMNANSA	1.0000	0.0000	0.2990	15.3992	48860219.9613	15.0449
DPMTENRPNSDDTLNQ	1.0000	0.0000	0.2665	15.0942	34391461.6379	14.8104
DPMTHETNASKITLQV	1.0000	0.0000	0.2805	15.7953	77097490.2137	15.3494
DPMYNLRCYCNRIATT	1.0000	0.0000	0.3673	17.5275	566391656.9180	16.6807
DPNKHKWADPTYGDIA	1.0000	0.0000	0.3076	17.1902	384128915.5471	16.4215
DPNPSKAVISAYLAKE	1.0000	0.0000	0.2775	15.3189	44546294.8542	14.9831
DPPCQWLKIKQKSSTL	1.0000	0.0000	0.3531	16.3143	140130163.9450	15.7483
DPPKQESAELFGTDPL	1.0000	0.0000	0.2484	15.5322	56948748.8752	15.1471
DPPPANLVSLGGSPND	1.0000	0.0000	0.2726	14.9371	28703353.7070	14.6897
DPPSDPTDSLSLPKNV	1.0000	0.0000	0.2556	14.3650	14855438.7855	14.2500
DPQSNILPEAEDSSVF	1.0000	0.0000	0.2841	15.0454	32514150.5220	14.7729
DPRIQEEDQDDTDESQ	1.0000	0.0000	0.2295	15.7635	74318598.6256	15.3249
DPRRKIPPLKSEIELN	1.0000	0.0000	0.2417	15.1005	34644096.7794	14.8153
DPRYESTDYFTILLPA	1.0000	0.0000	0.2813	16.0400	102176749.1033	15.5374
DPSLCTFIDNVHLQSS	1.0000	0.0000	0.3435	15.6322	63893890.6017	15.2240
DPSNLIRLGIESLSEK	1.0000	0.0000	0.2653	14.4486	16356428.5124	14.3143
DPSPPNVQIKSQRDFS	1.0000	0.0000	0.2880	15.2332	40360068.8382	14.9173
DPTDLDSEHPGELNKR	1.0000	0.0000	0.2625	15.4027	49059518.6302	15.0476
DPTDSLSLPKNVARDY	1.0000	0.0000	0.2768	15.1079	34938165.2213	14.8209
DPTSDITTYVTAYDPK	1.0000	0.0000	0.2627	15.9639	93604397.7379	15.4789
DPTSDQDNESSDSLAE	1.0000	0.0000	0.2643	14.2921	13658833.3778	14.1939
DPTSFQQKHAQDKVLT	1.0000	0.0000	0.2646	15.9477	91876321.2962	15.4664
DPTYGDIANISCQTLQ	1.0000	0.0000	0.3044	16.2443	129273361.8175	15.6944
DPVDGYVLENKSQDEE	1.0000	0.0000	0.2724	15.9129	88267718.7632	15.4397
DPVHPDPDFGSLMSFL	1.0000	0.0000	0.3240	16.2206	125797748.1373	15.6762
DPYKNVNSNFMYRSSS	1.0000	0.0000	0.3602	15.3691	47197817.7894	15.0217
DPYQPRLEPFDNVSVG	1.0000	0.0000	0.2852	16.2701	133178870.4973	15.7143
DPYVQGSGHWNPQTGC	1.0000	0.0000	0.3965	18.1448	1152905298.5696	17.1552
DQAGVQVTTISALSPK	1.0000	0.0000	0.2691	15.4897	54228421.7285	15.1145
DQAIKKKILIGPSMIA	1.0000	0.0000	0.2561	15.8180	79139690.7210	15.3668
DQASCQVRKPSNSEQK	1.0000	0.0000	0.3238	15.6860	67979944.2495	15.2653
DQAWYPRSFSENVSIK	1.0000	0.0000	0.3771	16.5099	175523554.0797	15.8986
DQCNAHHGRGFETVRR	1.0000	0.0000	0.2905	17.8152	788822768.9803	16.9019
DQCQSFATNNLGSLLK	1.0000	0.0000	0.3141	15.2792	42558037.5029	14.9527
DQDALSVCNLGKNYLP	1.0000	0.0000	0.3190	15.8212	79431913.0955	15.3693
DQDDTDESQAVQPLKL	1.0000	0.0000	0.2408	15.3966	48715909.7070	15.0429
DQDEKIPCTTNNHTTT	1.0000	0.0000	0.2741	15.9658	93810750.6055	15.4804
DQDHEINNPTNYVKIK	1.0000	0.0000	0.2672	15.8352	80716776.9384	15.3800
DQDNESSDSLAEVFMT	1.0000	0.0000	0.3054	15.2901	43092029.9825	14.9610
DQEIDGQSDKLWLFPH	1.0000	0.0000	0.3320	16.8651	264182694.1606	16.1716
DQELTQPNQHERQTSL	1.0000	0.0000	0.2667	15.5525	58294310.3967	15.1627
DQENDIIVATLLNIPF	1.0000	0.0000	0.2422	15.4713	53092464.7485	15.1003
DQETENLADDCDRGTS	1.0000	0.0000	0.2862	15.9464	91740897.7673	15.4655
DQEVSTTTISTGQAKQ	1.0000	0.0000	0.2600	15.4204	50071455.0773	15.0612
DQFILLSRDKCLLPML	1.0000	0.0000	0.3163	15.9219	89190443.0147	15.4466
DQGDAGQLNPQLDINF	1.0000	0.0000	0.2523	15.7727	75110456.9090	15.3319
DQGISFHYKMSLQLME	1.0000	0.0000	0.3552	16.6561	207689532.3492	16.0110
DQGQTAHQVDSGPEAN	1.0000	0.0000	0.2714	16.2680	132847955.1485	15.7126
DQGVLDLKTPLLNNPG	1.0000	0.0000	0.2455	15.0620	33140868.4714	14.7857
DQIDPLYSTIEQDMNA	1.0000	0.0000	0.2783	15.9243	89439301.0214	15.4485
DQIQFLDKLLLVCLIS	1.0000	0.0000	0.2981	15.6828	67732222.4716	15.2629
DQISTFQLFWENAFEM	1.0000	0.0000	0.3559	17.2137	394665380.1671	16.4396
DQKQPESLVLKKHTNY	1.0000	0.0000	0.2813	15.6128	62485310.3663	15.2091
DQMGAHLDFLKAMANI	1.0000	0.0000	0.2915	16.7340	227181509.8665	16.0708
DQNIVNSSTKFNENTP	1.0000	0.0000	0.2680	14.6165	19843643.4065	14.4433
DQNLPGYGLTVSVKSS	1.0000	0.0000	0.3092	15.1944	38599039.2121	14.8875
DQNMLMPTMNHSLHES	1.0000	0.0000	0.3666	16.1604	117368595.5701	15.6299
DQNNASGGDPYVQGSG	1.0000	0.0000	0.3142	16.0035	97976780.8158	15.5094
DQNNMALKDILTSFSG	1.0000	0.0000	0.2924	15.1225	35531582.1991	14.8322
DQNQKKKFHDTYGSKT	1.0000	0.0000	0.2843	15.9773	95061164.7139	15.4892
DQNSKPKKNPGNDASL	1.0000	0.0000	0.2537	14.4580	16534441.5359	14.3215
DQNSTNQLKHTGNPPN	1.0000	0.0000	0.2694	14.8962	27382766.4607	14.6583
DQPNEPPQIVHEKNTH	1.0000	0.0000	0.2588	16.2123	124594169.3293	15.6698
DQPQFRKKNFSKDTMF	1.0000	0.0000	0.2867	16.2083	124023995.2264	15.6667
DQQIIIVDVCDGEAED	1.0000	0.0000	0.2363	17.0365	321808441.0391	16.3033
DQQLHGVQQKIIKTIA	1.0000	0.0000	0.2315	16.3598	147670976.1464	15.7833
DQQSVSHNNALRIVKL	1.0000	0.0000	0.2955	15.2667	41947530.2372	14.9430
DQRIVNNDLKQLKTLR	1.0000	0.0000	0.2403	15.1374	36145071.1328	14.8436
DQSGSLNRNNKTNNTQ	1.0000	0.0000	0.2574	14.1710	11882169.4032	14.1009
DQSINLVDKFTTKSLT	1.0000	0.0000	0.2583	14.7214	22391446.6655	14.5239
DQSPHSIGQDSLMTTN	1.0000	0.0000	0.3133	15.3458	45948548.3326	15.0038
DQSPRVKDKNSSYNHQ	1.0000	0.0000	0.3175	15.3597	46691540.6920	15.0145
DQSRVSLLLRHKSNAD	1.0000	0.0000	0.2950	14.8807	26899180.7559	14.6464
DQSSDLGQQWHINKTP	1.0000	0.0000	0.3462	16.3167	140517892.3988	15.7501
DQSSNSNSPETRGLLP	1.0000	0.0000	0.2717	14.1465	11550383.2808	14.0820
DQVLAVSFERYQVSIT	1.0000	0.0000	0.3038	16.2251	126452634.0928	15.6797
DQVNTNTSTAYPTYNV	1.0000	0.0000	0.2931	15.6298	63721333.5535	15.2221
DQVQHLNLKNRTRKVY	1.0000	0.0000	0.2823	16.0814	107168529.2040	15.5692
DQVVNNDYKSCISLHL	1.0000	0.0000	0.3519	15.9666	93900179.6586	15.4810
DQYGDTHPQTNGCNRS	1.0000	0.0000	0.3363	16.7011	218743099.1029	16.0456
DQYVACQKNPHHYTYE	1.0000	0.0000	0.3232	17.9803	953948393.0105	17.0288
DRANAENDRKLARNTK	1.0000	0.0000	0.2385	15.2248	39972183.0670	14.9108
DRANGFLKIIVSKMTN	1.0000	0.0000	0.2873	15.7108	69946504.7265	15.2844
DRAQSSSGTNQEGKMR	1.0000	0.0000	0.3141	15.6098	62267310.3603	15.2067
DRCVSLNLRFAGNNVS	1.0000	0.0000	0.3420	15.7246	71067814.8951	15.2950
DRDLSISSNASTEENA	1.0000	0.0000	0.2675	14.1898	12141947.2176	14.1153
DREEASTNRRFSEYLH	1.0000	0.0000	0.3156	16.0075	98425070.3855	15.5124
DREESYVNSVNSLAHI	1.0000	0.0000	0.3266	15.4388	51139319.1306	15.0753
DREHKSRDESAENALK	1.0000	0.0000	0.2780	15.3398	45629713.7873	14.9992
DRFNKDKYDMGVSNRP	1.0000	0.0000	0.3061	16.2857	135592934.1016	15.7263
DRGPAEKNACRTMKDE	1.0000	0.0000	0.2755	16.7971	244303091.3181	16.1193
DRGTSYLLIMNKLSSA	1.0000	0.0000	0.3105	15.0296	31929647.5440	14.7608
DRHQFIRQHHTRLALP	1.0000	0.0000	0.2698	17.0261	317977578.6785	16.2953
DRIKTTPKVEAPSEAS	1.0000	0.0000	0.2527	15.3163	44415042.5451	14.9812
DRISAKINNNVTIPNV	1.0000	0.0000	0.2600	14.9875	30416956.0935	14.7284
DRKLARNTKNSVTKPI	1.0000	0.0000	0.2467	14.9643	29615882.6858	14.7106
DRKTTMPSHTIVGNYY	1.0000	0.0000	0.3202	16.7173	222843311.9277	16.0580
DRLDINDNEDENESKI	1.0000	0.0000	0.2429	14.7845	24078260.5610	14.5724
DRLFSTLLFSEINSII	1.0000	0.0000	0.2826	14.6950	21721549.9130	14.5036
DRLNKDARGPAEDYRL	1.0000	0.0000	0.2506	16.0291	100908156.5758	15.5290
DRLSEGLISNKKFGIK	1.0000	0.0000	0.2750	15.0926	34330288.5025	14.8092
DRLSSAITSGPSSTLS	1.0000	0.0000	0.2748	13.8605	8310265.2111	13.8622
DRLTQKKIKQVQQAVL	1.0000	0.0000	0.2279	15.8833	85309292.8692	15.4169
DRLTVQAVVYFTSQRD	1.0000	0.0000	0.2786	16.5020	173926405.6170	15.8925
DRLYNTVLSEADLRYL	1.0000	0.0000	0.2930	15.5791	60107245.0245	15.1832
DRMANNDSALTEFQML	1.0000	0.0000	0.3043	15.8453	81663338.1549	15.3878
DRMVADNDQAGVQVTT	1.0000	0.0000	0.2461	16.6545	207318478.7460	16.0098
DRNLLESAKAHWTWGK	1.0000	0.0000	0.3977	17.3293	450814042.6609	16.5284
DRNPHGTMANISHILA	1.0000	0.0000	0.3117	16.1779	119761045.3396	15.6434
DRPNYVYWNHKFTRRL	1.0000	0.0000	0.3622	17.6342	640412107.2401	16.7627
DRRSAAADPQSNILPE	1.0000	0.0000	0.2642	15.2550	41389078.9507	14.9341
DRSGNSTYFNHDLLVN	1.0000	0.0000	0.3225	15.3858	48112706.4800	15.0346
DRSWSSQSRPYDRYSC	1.0000	0.0000	0.4582	16.8939	273096095.1161	16.1937
DRTALANSDRLTQKKI	1.0000	0.0000	0.2422	15.0237	31711944.3183	14.7563
DRTHASAESQNRNGDL	1.0000	0.0000	0.2920	15.3710	47301275.0657	15.0232
DRYPFKPRGYKHLAVN	1.0000	0.0000	0.2841	16.9745	299662121.2538	16.2557
DRYQPPTIYSQCEPEI	1.0000	0.0000	0.3008	16.9949	306761241.7097	16.2713
DRYSCGLEQQKDDPDF	1.0000	0.0000	0.3056	16.7610	234362764.0310	16.0916
DSADFLSLAGKKLSLV	1.0000	0.0000	0.2779	14.6600	20862531.8756	14.4767
DSADTHKLLVTDHSYD	1.0000	0.0000	0.3083	15.7439	72664664.9904	15.3098
DSAIYLTVRLKSVTLD	1.0000	0.0000	0.2809	15.2298	40202541.0239	14.9146
DSAKEHPDKTKPNQQP	1.0000	0.0000	0.2509	15.5288	56726003.0543	15.1445
DSALTEFQMLNRQISK	1.0000	0.0000	0.2926	15.3902	48359094.7251	15.0380
DSASKPSKILSTVSSL	1.0000	0.0000	0.2641	13.6848	6788101.1588	13.7271
DSAVRIGRRNNNQLDN	1.0000	0.0000	0.2756	15.1941	38582992.2680	14.8872
DSCALVKLKHFNPKHD	1.0000	0.0000	0.3315	16.3539	146661278.0887	15.7787
DSCKLTKKAIMRPDKS	1.0000	0.0000	0.3085	15.7888	76521035.0156	15.3444
DSCLISNLFLTMNAVR	1.0000	0.0000	0.3408	15.6695	66699005.7465	15.2526
DSCTSTVQAIAPNPST	1.0000	0.0000	0.3111	15.4126	49620880.3789	15.0552
DSDFNKNEDSNNPPNG	1.0000	0.0000	0.2669	14.4540	16456885.2290	14.3183
DSDLNLTNNSDDDNPP	1.0000	0.0000	0.2366	13.9243	8943358.9990	13.9112
DSDLQMYTSNNTQHYE	1.0000	0.0000	0.3399	15.9305	90075662.5697	15.4532
DSDNGTGIAKNEVRYK	1.0000	0.0000	0.2779	15.7855	76229567.3749	15.3418
DSDPLPGSRQIRTISM	1.0000	0.0000	0.2998	15.4611	52470077.0440	15.0924
DSDPNKHKWADPTYGD	1.0000	0.0000	0.3362	16.8313	254102491.1321	16.1456
DSDSNPSTDAGYLITL	1.0000	0.0000	0.2806	14.7234	22443344.4354	14.5255
DSDSSAAIQVNWLIYV	1.0000	0.0000	0.3688	16.2557	130978366.1623	15.7032
DSEEQFLLPASNFSLH	1.0000	0.0000	0.3075	15.0838	33982298.6494	14.8024
DSEHPGELNKRKVKVL	1.0000	0.0000	0.2758	15.6353	64122522.1334	15.2263
DSEMKVESIKSSAKRK	1.0000	0.0000	0.2995	15.0289	31901563.1496	14.7602
DSENNKDVLPFLNHAK	1.0000	0.0000	0.2769	15.1130	35144056.1240	14.8249
DSFLMYMALGQKFSTL	1.0000	0.0000	0.3465	16.2499	130117997.4953	15.6988
DSFVHRSLSADSTVNS	1.0000	0.0000	0.3243	14.8063	24691033.4466	14.5892
DSGKAATERLWWGESY	1.0000	0.0000	0.4187	17.6572	657620099.1600	16.7804
DSGLCTASISNTNIDQ	1.0000	0.0000	0.3088	15.0555	32896091.0102	14.7807
DSGPEANQDKGPTNTQ	1.0000	0.0000	0.2524	15.3631	46872281.2663	15.0171
DSGQYYNFPMNQALHN	1.0000	0.0000	0.3509	16.5462	183014926.3125	15.9265
DSGTPKVIANNTTDYF	1.0000	0.0000	0.2765	15.6572	65762928.3213	15.2432
DSHYTQRSDADSLQIQ	1.0000	0.0000	0.3119	15.6372	64266839.3659	15.2278
DSIIFSKVLSRGIDGV	1.0000	0.0000	0.3030	15.5703	59501225.5215	15.1764
DSIKKTHKVLNTTTQR	1.0000	0.0000	0.2569	15.2646	41846982.8728	14.9414
DSILCDTYNRGMIYLK	1.0000	0.0000	0.3489	16.6641	209607203.9097	16.0171
DSILGVITDDQYVACQ	1.0000	0.0000	0.3041	16.7831	240395601.2036	16.1086
DSISSATGKNSSICFR	1.0000	0.0000	0.3412	15.0969	34498818.2281	14.8125
DSKAIPGADGQSRDQF	1.0000	0.0000	0.2750	15.9420	91282678.2571	15.4621
DSKDEGSVLNQRNIDT	1.0000	0.0000	0.2680	14.9421	28866907.8501	14.6935
DSKEKKVCTSLRSTTD	1.0000	0.0000	0.3000	15.1778	37868666.8538	14.8747
DSKIRTVLKKKRPNEQ	1.0000	0.0000	0.2449	15.2222	39855525.0773	14.9089
DSKMISPQQVVRIQAH	1.0000	0.0000	0.3053	16.4557	164908565.6244	15.8570
DSKNNHYMFDTANSNS	1.0000	0.0000	0.3352	15.1573	36983514.4768	14.8589
DSLAEVFMTPDWNTSY	1.0000	0.0000	0.3766	16.7220	224066771.0981	16.0616
DSLAKVATSDEFDKRD	1.0000	0.0000	0.2644	15.3371	45488009.3789	14.9971
DSLDDDESNGIFDAFM	1.0000	0.0000	0.3017	15.7562	73703066.6891	15.3193
DSLGRVETSRFWKFRK	1.0000	0.0000	0.3561	16.8087	247581239.4136	16.1282
DSLISQGEKYVCVNIT	1.0000	0.0000	0.3348	16.1522	116265530.4402	15.6236
DSLMTTNFISTDVDPI	1.0000	0.0000	0.2839	15.3153	44363927.2288	14.9804
DSLNKSNLKILMSLKF	1.0000	0.0000	0.2734	14.1817	12028541.7699	14.1091
DSLPNLYQPEPNEYEQ	1.0000	0.0000	0.2861	15.6087	62188727.8228	15.2059
DSLQIQANNNGHGNKS	1.0000	0.0000	0.2931	14.9291	28440409.0380	14.6836
DSLSDPFNKMFELRGT	1.0000	0.0000	0.3043	15.5443	57743506.8456	15.1564
DSLSHIKGEKPWEIQV	1.0000	0.0000	0.3449	16.5972	194074934.5355	15.9657
DSLSLPKNVARDYDDL	1.0000	0.0000	0.2771	14.9901	30508488.1933	14.7304
DSLTLLSNSDNMHDEE	1.0000	0.0000	0.2931	14.6031	19539885.0287	14.4330
DSLVSEPRHTTTSTMV	1.0000	0.0000	0.3153	15.5370	57261960.9089	15.1508
DSNNEKLGMTIAANET	1.0000	0.0000	0.2699	15.1316	35906349.4163	14.8392
DSNNFGVMYGELTFQV	1.0000	0.0000	0.3294	16.5891	192281438.6376	15.9595
DSNNPPNGAFFVEAYK	1.0000	0.0000	0.2987	15.9385	90907244.4131	15.4594
DSNPSTDAGYLITLSN	1.0000	0.0000	0.2795	14.5293	17949177.7363	14.3763
DSPNSLNNEQREPLMY	1.0000	0.0000	0.3040	15.1432	36389664.0415	14.8481
DSPTTTFQETEAYGKI	1.0000	0.0000	0.2575	15.9895	96412473.8410	15.4986
DSPVELIKPVEYEMLD	1.0000	0.0000	0.2817	16.1205	112099317.3589	15.5993
DSQERDLNKNPNQCSV	1.0000	0.0000	0.3107	15.3414	45715342.7583	15.0004
DSQKATFGLQLNFLDI	1.0000	0.0000	0.2688	15.3776	47660580.8382	15.0283
DSQMKHEYLISGVSHA	1.0000	0.0000	0.3636	16.3999	154638123.3777	15.8140
DSQNGGYEHKKIDQEI	1.0000	0.0000	0.2817	16.2641	132265063.7123	15.7097
DSQPLDLFQFLLDYMR	1.0000	0.0000	0.3057	16.1244	112604445.2393	15.6023
DSRKDLGTFQICLMIR	1.0000	0.0000	0.3170	16.6070	196285935.8695	15.9733
DSRLSKTKINHASSQI	1.0000	0.0000	0.2879	14.5776	18974998.2927	14.4134
DSRSSFKVPYQRQISE	1.0000	0.0000	0.3265	15.5924	61031786.2687	15.1934
DSRTDAFYDNSIQKKK	1.0000	0.0000	0.2809	15.4363	50991794.6252	15.0734
DSRVSQTCNPLSELSQ	1.0000	0.0000	0.3240	15.0161	31435489.9904	14.7504
DSSAAIQVNWLIYVRF	1.0000	0.0000	0.3710	16.8686	265267694.3627	16.1743
DSSAQKFIKDGFKAGL	1.0000	0.0000	0.2821	15.6776	67321901.4230	15.2588
DSSATGKFTVLELDTT	1.0000	0.0000	0.2643	15.0591	33030074.1424	14.7835
DSSDKDDNDISPNTCM	1.0000	0.0000	0.3200	15.2741	42309200.9285	14.9487
DSSEFDHRKNNLPSSL	1.0000	0.0000	0.2943	14.4304	16017461.6825	14.3003
DSSELLLSSFKFMTEN	1.0000	0.0000	0.3032	14.5733	18880670.4017	14.4101
DSSHSPLNVSGDSSDK	1.0000	0.0000	0.3007	14.1640	11786399.2177	14.0955
DSSIKFREDDIELFAR	1.0000	0.0000	0.2755	15.6590	65900571.9430	15.2446
DSSMDSDLQMYTSNNT	1.0000	0.0000	0.3303	14.9586	29421657.3695	14.7062
DSSPKMTNNGCEGNAL	1.0000	0.0000	0.3329	15.5910	60936754.3198	15.1923
DSSRTGKMKKHSICEN	1.0000	0.0000	0.3557	15.9729	94582342.8473	15.4858
DSSSTKFKGPELNQKI	1.0000	0.0000	0.2728	14.7149	22222880.7489	14.5189
DSSTNSPKAISSVLGE	1.0000	0.0000	0.2799	14.1761	11951917.7218	14.1048
DSSTTQKYINEINVDQ	1.0000	0.0000	0.2790	15.2062	39125194.4021	14.8965
DSSVFHSDYPLEHGKT	1.0000	0.0000	0.3448	16.0549	103945398.2201	15.5488
DSSVLRTYEVMANTTG	1.0000	0.0000	0.3159	15.8806	85052736.4460	15.4149
DSSWKTGYLSIEILDT	1.0000	0.0000	0.3450	15.8211	79419005.2287	15.3692
DSTLERNLSLNESNMC	1.0000	0.0000	0.3202	14.8157	24958059.9734	14.5964
DSTLYSKISSDAKVNN	1.0000	0.0000	0.2829	14.3233	14158118.7400	14.2179
DSTPPKMQGLYSNPAE	1.0000	0.0000	0.3012	15.6570	65745596.9655	15.2430
DSTQETSSNDRLFSTL	1.0000	0.0000	0.2723	14.2471	12969858.6403	14.1594
DSTQLSGNVTNRTCSY	1.0000	0.0000	0.3422	15.4973	54704519.9301	15.1203
DSTTMNKNKSIQQLTG	1.0000	0.0000	0.2763	14.9160	28013387.0948	14.6735
DSTVNSEFSVSAIFPR	1.0000	0.0000	0.3157	15.2131	39437380.2214	14.9018
DSVQEGDNEEDFGAET	1.0000	0.0000	0.2602	16.0290	100898273.7752	15.5290
DSWSEGVKNLDIKMSP	1.0000	0.0000	0.3606	16.0197	99824406.3464	15.5218
DSYDSLSHIKGEKPWE	1.0000	0.0000	0.3718	16.3905	152971461.1264	15.8068
DSYTNNFECVTSGEDN	1.0000	0.0000	0.3424	15.8877	85745605.1043	15.4203
DSYVNHAFPVFDIDEA	1.0000	0.0000	0.2953	16.7082	220539127.5041	16.0510
DTAASRGQSKYRLPLG	1.0000	0.0000	0.2920	15.6992	69018805.2211	15.2755
DTADEMLVSKASQLKD	1.0000	0.0000	0.2755	15.2970	43437049.7581	14.9663
DTANSNSYPIDNVHVP	1.0000	0.0000	0.3083	15.4748	53306388.4058	15.1030
DTCLTSGSQNSWVFYF	1.0000	0.0000	0.4362	17.0455	325168375.6297	16.3102
DTDESQAVQPLKLSRS	1.0000	0.0000	0.2722	14.8701	26571114.5863	14.6382
DTDLISTRRLRPVPLD	1.0000	0.0000	0.2472	15.2915	43162380.9968	14.9621
DTDLPSHALSVKSGMN	1.0000	0.0000	0.3144	15.2118	39381604.4988	14.9009
DTDQGISFHYKMSLQL	1.0000	0.0000	0.3303	16.1980	122563810.4848	15.6588
DTEILSIIVTDNISEQ	1.0000	0.0000	0.2554	14.9710	29845755.8842	14.7158
DTELTRNQWAAKGRDV	1.0000	0.0000	0.2937	16.8130	248811393.1970	16.1316
DTESVQFHTGKNIFDQ	1.0000	0.0000	0.2821	16.2456	129474023.8969	15.6955
DTFKIRPLLDQSSDLG	1.0000	0.0000	0.2674	15.0703	33458406.6468	14.7921
DTFNNLYAIKKTQIRD	1.0000	0.0000	0.2530	15.6706	66780935.7810	15.2535
DTFNVVPQRDHLVIEP	1.0000	0.0000	0.2540	16.4849	170540345.1516	15.8794
DTGQDNSLYYLNLFFK	1.0000	0.0000	0.3099	15.6886	68185663.1986	15.2674
DTGTSYEDDNFQLKNT	1.0000	0.0000	0.2724	15.3679	47130419.1619	15.0208
DTHKLLVTDHSYDFPN	1.0000	0.0000	0.3067	16.0130	99049281.5120	15.5166
DTHPQTNGCNRSFSIS	1.0000	0.0000	0.3517	15.8103	78438114.8792	15.3609
DTHTLSTEGLIGHIIL	1.0000	0.0000	0.2812	15.7542	73533024.7815	15.3178
DTHVVRVIEFRDQVNT	1.0000	0.0000	0.2495	16.8116	248403231.5633	16.1305
DTIAPLIVNKIDDNKL	1.0000	0.0000	0.2262	15.0216	31634056.4092	14.7546
DTIDCGGNNDKANSDN	1.0000	0.0000	0.2968	15.4335	50831023.7696	15.0713
DTINDKKFPQNFELAP	1.0000	0.0000	0.2415	15.5495	58090409.8078	15.1604
DTKCEPVNNSQSTVPS	1.0000	0.0000	0.3164	15.2744	42323617.9063	14.9490
DTKSKLPPNTTWPVIR	1.0000	0.0000	0.3014	16.0023	97835954.3628	15.5084
DTLCASNGVYDEGTES	1.0000	0.0000	0.3335	16.1172	111679907.6780	15.5968
DTLGIHLINEISKGHF	1.0000	0.0000	0.2966	15.9904	96509403.9396	15.4993
DTLNGQLPPEEQVASQ	1.0000	0.0000	0.2565	15.4742	53270121.9428	15.1025
DTLNQNNEPNVLPYKV	1.0000	0.0000	0.2649	15.1872	38280368.9281	14.8819
DTLNSHRIDNTLPSQR	1.0000	0.0000	0.2768	14.8985	27456199.8646	14.6601
DTLPITIMNTLANQET	1.0000	0.0000	0.2446	15.2697	42095648.5516	14.9454
DTLPLITMQNQVPPFE	1.0000	0.0000	0.2554	15.9926	96757617.3093	15.5010
DTMFELDSLDDDESNG	1.0000	0.0000	0.2875	15.2830	42741302.2900	14.9555
DTMPISKKNNSSLLEN	1.0000	0.0000	0.2661	14.1329	11371825.3642	14.0716
DTPASISQVPESPDDS	1.0000	0.0000	0.2777	14.8227	25161671.2235	14.6018
DTPGSNNALENHATHV	1.0000	0.0000	0.2956	15.5886	60768357.1838	15.1905
DTPNLNDNVALGNDLG	1.0000	0.0000	0.2501	14.8370	25579031.8817	14.6128
DTQNAQNEESSVPFRS	1.0000	0.0000	0.2929	15.1018	34695836.7431	14.8163
DTRVNSETSISQCTNE	1.0000	0.0000	0.3146	15.2552	41399388.1954	14.9342
DTSDDYNINNLESNTV	1.0000	0.0000	0.2716	14.5305	17972468.1431	14.3772
DTSKALIIWKIFQLKI	1.0000	0.0000	0.3040	16.2003	122893753.8631	15.6606
DTSNPMNSAQGPNNPT	1.0000	0.0000	0.2837	14.8589	26231876.3605	14.6296
DTSPASGTELRDGDKK	1.0000	0.0000	0.2583	15.1913	38461863.9166	14.8851
DTSSQPEAPQKLGMVI	1.0000	0.0000	0.2854	15.7585	73896871.7393	15.3211
DTSSVNLQDLSKNEIA	1.0000	0.0000	0.2609	14.2894	13616241.5745	14.1918
DTTEHYQSVMEKDTVQ	1.0000	0.0000	0.2898	16.6505	206354121.4385	16.0066
DTTYGLKERKCGRISN	1.0000	0.0000	0.3127	16.2926	136677040.1717	15.7316
DTVQEFNNDKPMSIPK	1.0000	0.0000	0.2749	15.6698	66724264.9747	15.2529
DTYGSKTKEMTDDPPK	1.0000	0.0000	0.2647	15.9021	87178033.7297	15.4314
DVCDGEAEDSSAQKFI	1.0000	0.0000	0.3116	16.4104	156527429.6146	15.8221
DVDFVGALDGPHIKLP	1.0000	0.0000	0.2496	16.5120	175952268.2475	15.9002
DVDPINSRILRNDNKI	1.0000	0.0000	0.2540	14.9891	30474082.3968	14.7297
DVFYTQHDVINTSNGT	1.0000	0.0000	0.3038	16.2012	123019604.7994	15.6613
DVHKIKFHDTSNPMNS	1.0000	0.0000	0.3289	15.9049	87462674.7618	15.4336
DVICTMVQQKTLSPGS	1.0000	0.0000	0.3324	16.3634	148273450.3872	15.7860
DVINTSNGTVLCNQVH	1.0000	0.0000	0.3330	16.1293	113247856.8620	15.6061
DVKTEYNNAWATDREE	1.0000	0.0000	0.3073	16.8225	251562168.1038	16.1389
DVKTSLLYSPLTLPKI	1.0000	0.0000	0.2636	14.7354	22753719.6911	14.5346
DVLFDNFTSENESNLS	1.0000	0.0000	0.2835	14.4635	16639353.0540	14.3257
DVLGSLKVVRISKCPS	1.0000	0.0000	0.3331	15.7250	71101899.4196	15.2953
DVLKQDPTDLDSEHPG	1.0000	0.0000	0.2602	15.6825	67708460.7061	15.2627
DVLPFLNHAKKSKRRK	1.0000	0.0000	0.2766	15.5820	60309365.1600	15.1854
DVNDKNGSDLKKLTML	1.0000	0.0000	0.2659	14.9084	27769965.3717	14.6676
DVNSRKEALRKNIDQS	1.0000	0.0000	0.2674	14.9527	29222503.3830	14.7017
DVPSELSASEIHRMGN	1.0000	0.0000	0.3284	15.6901	68300818.9742	15.2685
DVQTEYHFNMTRQLDH	1.0000	0.0000	0.2972	17.1639	372649330.4630	16.4012
DVRTTYKVYEGFSSAY	1.0000	0.0000	0.3324	16.7502	231453957.8588	16.0833
DVSETYKPTGVTNLHV	1.0000	0.0000	0.2934	16.0692	105672321.3287	15.5598
DVSIKCTDDHIPVIIA	1.0000	0.0000	0.2889	16.6186	198927911.0252	15.9822
DVTYYPKNSIPSSFPQ	1.0000	0.0000	0.3222	15.6468	64977534.5195	15.2352
DVVIFFSGPVDNSEQP	1.0000	0.0000	0.2986	16.0745	106323071.2924	15.5639
DWKLAIWENGDLNPLT	1.0000	0.0000	0.3602	16.8644	263983648.3016	16.1711
DWLSNDESTDLAFYAN	1.0000	0.0000	0.3483	15.9458	91677153.4188	15.4650
DWNTSYTERFCNETTN	1.0000	0.0000	0.3826	16.8292	253489792.2245	16.1440
DWRSQIQNPLSTLRPG	1.0000	0.0000	0.3345	16.0587	104408990.7930	15.5518
DYAQLTGPNDLVVTVA	1.0000	0.0000	0.2586	16.1369	114240747.0692	15.6119
DYCNNLHYVRSRTKGN	1.0000	0.0000	0.3676	16.6111	197202091.6039	15.9764
DYDAVEKVTAQLKRRS	1.0000	0.0000	0.2650	16.0821	107255867.6874	15.5698
DYDDLDELRPHNFICI	1.0000	0.0000	0.3034	16.7990	244833834.7641	16.1208
DYFTILLPADQETENL	1.0000	0.0000	0.2510	15.6214	63102515.5253	15.2156
DYFTNIDGSQLPTNDS	1.0000	0.0000	0.2885	15.2093	39266984.4510	14.8989
DYKSCISLHLSDSAVR	1.0000	0.0000	0.3658	15.7293	71453332.1154	15.2986
DYKTTLVSSMRAAQDK	1.0000	0.0000	0.2982	15.8068	78125599.4518	15.3582
DYMRPDGQTKKNPAAK	1.0000	0.0000	0.2531	16.3715	149670854.1527	15.7922
DYNGLLGPEMPSTNLG	1.0000	0.0000	0.3039	15.6513	65313307.5758	15.2386
DYNGLPQDLDGNLSFA	1.0000	0.0000	0.2886	15.4833	53827914.7120	15.1095
DYNINNLESNTVLVFQ	1.0000	0.0000	0.2911	15.1675	37422330.2347	14.8668
DYNPLSLIEAELHSEC	1.0000	0.0000	0.3370	15.8554	82613948.7593	15.3955
DYPLEHGKTINDSFVH	1.0000	0.0000	0.3106	16.4439	162679138.4662	15.8479
DYPNNESLTLYTFNKT	1.0000	0.0000	0.2861	15.1310	35881062.1468	14.8387
DYPNNPDSPTTTFQET	1.0000	0.0000	0.2645	15.4220	50163171.9354	15.0624
DYQNTLVIDNNSVEKA	1.0000	0.0000	0.2763	15.2960	43387793.8646	14.9656
DYQTDYNGLLGPEMPS	1.0000	0.0000	0.3115	16.2561	131051355.9759	15.7035
DYRLFTNNDSSRTGKM	1.0000	0.0000	0.3186	15.6211	63084642.5307	15.2154
DYSKWATRKPEAASNI	1.0000	0.0000	0.3383	16.3315	142924516.5002	15.7614
DYSQRLLDSLVSEPRH	1.0000	0.0000	0.3193	15.4654	52732908.9650	15.0958
DYTGVYIISPNYIDSD	1.0000	0.0000	0.3202	16.1829	120456335.7985	15.6473
DYTRSSILHICSKKAY	1.0000	0.0000	0.3678	16.2543	130776994.3171	15.7021
DYVSSPERRPNEFKLV	1.0000	0.0000	0.3031	15.8235	79642573.5279	15.3710
EAASNIDKNKHPPNEF	1.0000	0.0000	0.2724	15.4032	49087583.9101	15.0480
EADLRYLKRDPVAYPQ	1.0000	0.0000	0.2517	16.5391	181512246.9973	15.9210
EADNLPSQDSEEQFLL	1.0000	0.0000	0.2674	14.9362	28673369.0019	14.6890
EAEDSSAQKFIKDGFK	1.0000	0.0000	0.2735	15.7447	72727896.7987	15.3104
EAEDSSVFHSDYPLEH	1.0000	0.0000	0.3429	16.1354	114039478.0262	15.6107
EAELHSECTTPEKDAE	1.0000	0.0000	0.2875	16.2378	128314383.6350	15.6895
EAESGETVLSTPFLLS	1.0000	0.0000	0.2828	14.8867	27085162.0991	14.6510
EAFIESISKKDNNLNQ	1.0000	0.0000	0.2637	14.6549	20740351.8610	14.4728
EAFSIRKSSSSSNQND	1.0000	0.0000	0.2893	13.9960	9713479.9653	13.9664
EAGSGNNISIDRNQSR	1.0000	0.0000	0.2930	14.9352	28639483.3120	14.6882
EAHGANPSEQSANTPW	1.0000	0.0000	0.3520	16.4015	154916937.3261	15.8152
EAHSQGFVISKFGINI	1.0000	0.0000	0.3133	16.2604	131697381.4346	15.7068
EAHSRQKFIAHGVFFN	1.0000	0.0000	0.3073	17.0466	325587601.3096	16.3111
EAIGRGHNNLEDQNQK	1.0000	0.0000	0.2672	15.8688	83904834.0529	15.4059
EAIVKSLVPWSNENFL	1.0000	0.0000	0.3437	15.9462	91717024.4603	15.4653
EAKSSIIRSVEKLRHN	1.0000	0.0000	0.2971	15.1721	37618141.0268	14.8703
EALDTLCASNGVYDEG	1.0000	0.0000	0.3188	16.3539	146660602.9520	15.7787
EALQTSNKATAQAMNP	1.0000	0.0000	0.2676	15.4006	48943203.4451	15.0460
EALRKNIDQSRVSLLL	1.0000	0.0000	0.2654	14.7399	22872145.8844	14.5381
EALSACANDTLNGQLP	1.0000	0.0000	0.2944	15.4796	53601567.4873	15.1067
EAMLRTATSISKWRYQ	1.0000	0.0000	0.3651	16.8582	262105389.0961	16.1663
EANADTGTSYEDDNFQ	1.0000	0.0000	0.2758	15.7812	75855705.8832	15.3385
EANHHPIGDSSTNSPK	1.0000	0.0000	0.3087	15.2139	39473395.0281	14.9024
EANLIILFHMSELRSS	1.0000	0.0000	0.3230	15.2913	43155186.6381	14.9620
EANPSDKSSLFMHHIL	1.0000	0.0000	0.3374	15.5608	58851792.5786	15.1691
EANQDKGPTNTQQNKK	1.0000	0.0000	0.2341	15.2391	40638494.0067	14.9219
EANVISNISVSNISLV	1.0000	0.0000	0.2876	14.3575	14726769.6595	14.2442
EAPQKLGMVIFFKQLS	1.0000	0.0000	0.2875	16.3020	138161451.2079	15.7388
EAPSEASSQLLSQNKA	1.0000	0.0000	0.2719	14.3309	14282989.5984	14.2238
EAQLDNFSQERTDTPN	1.0000	0.0000	0.2573	15.2956	43367931.0774	14.9652
EAQLPESHLTTKEWAS	1.0000	0.0000	0.3339	16.1699	118664393.7068	15.6373
EAQNQSYESIRQIHNY	1.0000	0.0000	0.3286	16.1696	118618427.6207	15.6370
EAQYTNKLFCSSTMDI	1.0000	0.0000	0.3486	16.2431	129100159.3697	15.6935
EARMTQLPEEALQTSN	1.0000	0.0000	0.2684	15.5731	59692216.8976	15.1785
EARSGCTLNSSTNSDD	1.0000	0.0000	0.3154	14.7957	24389482.7405	14.5810
EASCIEGNLNNDTHPF	1.0000	0.0000	0.3246	16.0075	98431182.4098	15.5125
EASFQPAQNEYPYLPP	1.0000	0.0000	0.2880	16.2702	133188012.2659	15.7143
EASQGRDISLANYLLR	1.0000	0.0000	0.2927	15.3445	45878442.8322	15.0028
EASSQLLSQNKALFDM	1.0000	0.0000	0.2990	14.9291	28440840.5490	14.6836
EASTNRRFSEYLHQSD	1.0000	0.0000	0.3284	15.6598	65957107.1231	15.2452
EATAMELLVESNITDE	1.0000	0.0000	0.2659	15.4884	54144980.2984	15.1134
EATICQGSESSNNVAQ	1.0000	0.0000	0.3307	15.6059	61990861.7224	15.2038
EATIKCSTVVPNSLNR	1.0000	0.0000	0.3102	15.4913	54326475.4642	15.1157
EAVHSLEFYPPELSTK	1.0000	0.0000	0.3053	15.8413	81283405.4788	15.3847
EAVNKASTILFKHNAS	1.0000	0.0000	0.2902	15.2403	40694170.8536	14.9228
EAVSKTIVDLNTVADN	1.0000	0.0000	0.2563	15.2268	40065926.3998	14.9124
EAVTDTKSKLPPNTTW	1.0000	0.0000	0.2972	15.8781	84802710.2119	15.4130
EAVTMGLNILPGNALE	1.0000	0.0000	0.2696	15.7425	72549881.5110	15.3088
EAYGKIDNLVIPATTI	1.0000	0.0000	0.2417	15.9540	92547901.1510	15.4713
EAYKKMRDFDPSNLIR	1.0000	0.0000	0.2916	16.1276	113022662.9448	15.6047
EAYYSSQFPGTSVHCH	1.0000	0.0000	0.4148	17.3550	464358951.4121	16.5481
ECEAGSGNNISIDRNQ	1.0000	0.0000	0.3230	15.7546	73565499.3626	15.3181
ECEMHISNAPHNSIDR	1.0000	0.0000	0.3669	16.5855	191479553.6942	15.9567
ECENQGPTIAEKSSSK	1.0000	0.0000	0.3128	15.4522	51938951.8903	15.0857
ECLCPTHGQNGTSNIG	1.0000	0.0000	0.3663	16.8548	261087499.1889	16.1637
ECLQNTNPNDIKSIEK	1.0000	0.0000	0.2815	15.2420	40774586.2624	14.9241
ECNVIVIHEYYLPSKY	1.0000	0.0000	0.3623	17.2958	433762868.5346	16.5026
ECQNVRSNHKMKRARS	1.0000	0.0000	0.3623	16.5076	175062303.1348	15.8969
ECSGTLCSLITHKDKS	1.0000	0.0000	0.3671	15.9963	97172912.9911	15.5039
ECTTPEKDAECENQGP	1.0000	0.0000	0.2923	16.9401	288005759.3488	16.2292
ECVHDRANGFLKIIVS	1.0000	0.0000	0.3256	16.7872	241543463.2638	16.1118
ECVTSGEDNKSVKLHT	1.0000	0.0000	0.3285	15.9373	90788298.8330	15.4585
EDAPTKPNNIENQNST	1.0000	0.0000	0.2418	14.6340	20247280.4668	14.4567
EDDEHSDNQLFTADND	1.0000	0.0000	0.2695	15.4616	52501621.3933	15.0928
EDDIELFARIGVDLAE	1.0000	0.0000	0.2282	16.1908	121556427.2189	15.6533
EDDNFQLKNTKIFIHI	1.0000	0.0000	0.2588	15.8298	80216599.3085	15.3758
EDDQNLPGYGLTVSVK	1.0000	0.0000	0.2814	15.7893	76560538.7377	15.3447
EDDRLTVQAVVYFTSQ	1.0000	0.0000	0.2762	16.4235	158904457.5258	15.8322
EDDSKIRTVLKKKRPN	1.0000	0.0000	0.2418	15.1398	36247356.1500	14.8455
EDDSRKDLGTFQICLM	1.0000	0.0000	0.3136	16.5041	174358656.7255	15.8942
EDDTKCEPVNNSQSTV	1.0000	0.0000	0.3063	15.5700	59479677.0820	15.1762
EDEEPPPMSNKTSKGG	1.0000	0.0000	0.2823	15.5159	55889820.4691	15.1346
EDEFVDNKVTERLSHV	1.0000	0.0000	0.2832	16.0751	106388991.9353	15.5644
EDEITFKTLTEASQGR	1.0000	0.0000	0.2482	15.6889	68209252.7547	15.2676
EDENESKILSAILSVA	1.0000	0.0000	0.2669	14.6094	19682575.0212	14.4378
EDEQSLSLIYCDRDLS	1.0000	0.0000	0.3292	15.5294	56765667.6018	15.1450
EDFEDVPSELSASEIH	1.0000	0.0000	0.3015	15.5359	57190239.4708	15.1500
EDFGAETNKQFIACTS	1.0000	0.0000	0.3006	16.4476	163372544.1906	15.8507
EDGLKSIARAQSPFRS	1.0000	0.0000	0.2923	15.4171	49881807.4657	15.0587
EDGTGHDILHSYSTRN	1.0000	0.0000	0.3259	16.0453	102803675.4886	15.5415
EDIDNQYDLFLVEGSS	1.0000	0.0000	0.2987	15.5685	59379660.4652	15.1750
EDIMNYGNYLESTTGV	1.0000	0.0000	0.3198	16.2523	130467755.4432	15.7006
EDITGPVVKDSWSEGV	1.0000	0.0000	0.3385	16.7855	241058789.0727	16.1104
EDLKARQYLSIVQSHI	1.0000	0.0000	0.3032	15.8949	86462908.7676	15.4259
EDLYEDPRRKIPPLKS	1.0000	0.0000	0.2551	15.6038	61836685.4494	15.2021
EDNISTAPTKELASEL	1.0000	0.0000	0.2458	14.6172	19859108.1576	14.4438
EDNKSVKLHTSNLKLT	1.0000	0.0000	0.2611	14.4102	15648031.4792	14.2847
EDNLLEDDQNLPGYGL	1.0000	0.0000	0.2623	15.4064	49270847.6817	15.0504
EDPEANLIILFHMSEL	1.0000	0.0000	0.2926	15.7915	76757870.8674	15.3464
EDPIIYGTFQLDYKLQ	1.0000	0.0000	0.2573	16.4789	169357199.4157	15.8747
EDPPSDPTDSLSLPKN	1.0000	0.0000	0.2481	14.2471	12969298.9454	14.1593
EDPRRKIPPLKSEIEL	1.0000	0.0000	0.2370	15.3308	45159316.4500	14.9923
EDPRYESTDYFTILLP	1.0000	0.0000	0.2807	16.0210	99965932.8781	15.5228
EDQDDTDESQAVQPLK	1.0000	0.0000	0.2376	15.5871	60661286.2339	15.1893
EDQDHEINNPTNYVKI	1.0000	0.0000	0.2679	15.9274	89759925.5572	15.4509
EDQNQKKKFHDTYGSK	1.0000	0.0000	0.2851	16.0699	105762205.3026	15.5604
EDQSSNSNSPETRGLL	1.0000	0.0000	0.2726	14.1627	11768077.4988	14.0945
EDRISAKINNNVTIPN	1.0000	0.0000	0.2532	14.8696	26555028.2479	14.6378
EDRLDINDNEDENESK	1.0000	0.0000	0.2434	14.7962	24405290.5937	14.5814
EDRLSSAITSGPSSTL	1.0000	0.0000	0.2762	14.1760	11949966.2038	14.1047
EDRPNYVYWNHKFTRR	1.0000	0.0000	0.3517	17.8247	797444251.3460	16.9091
EDRYQPPTIYSQCEPE	1.0000	0.0000	0.3009	17.0066	310927661.4006	16.2803
EDSDSSAAIQVNWLIY	1.0000	0.0000	0.3613	16.1377	114348529.8995	15.6125
EDSNNEKLGMTIAANE	1.0000	0.0000	0.2725	15.2243	39948329.1633	14.9104
EDSNNPPNGAFFVEAY	1.0000	0.0000	0.2999	16.0307	101092087.6753	15.5303
EDSRSSFKVPYQRQIS	1.0000	0.0000	0.3265	15.5924	61031786.2687	15.1934
EDSSAQKFIKDGFKAG	1.0000	0.0000	0.2795	15.8681	83829557.0501	15.4053
EDSSVFHSDYPLEHGK	1.0000	0.0000	0.3470	16.1475	115646537.4678	15.6201
EDSTPPKMQGLYSNPA	1.0000	0.0000	0.3012	15.6570	65745596.9655	15.2430
EDTHTLSTEGLIGHII	1.0000	0.0000	0.2783	15.9447	91563677.8774	15.4642
EDVPSELSASEIHRMG	1.0000	0.0000	0.3259	15.9203	89031569.1440	15.4454
EDYRLFTNNDSSRTGK	1.0000	0.0000	0.2948	15.2918	43179117.2573	14.9623
EDYSKWATRKPEAASN	1.0000	0.0000	0.3387	16.3432	144865711.9281	15.7705
EEAFIESISKKDNNLN	1.0000	0.0000	0.2611	14.6086	19664323.9330	14.4372
EEALQTSNKATAQAMN	1.0000	0.0000	0.2682	15.4169	49865653.5616	15.0585
EEASTNRRFSEYLHQS	1.0000	0.0000	0.3299	15.6959	68760131.6003	15.2730
EEDDSRKDLGTFQICL	1.0000	0.0000	0.2923	16.1748	119342086.7832	15.6411
EEDFGAETNKQFIACT	1.0000	0.0000	0.2692	16.7631	234925881.6798	16.0932
EEDIDNQYDLFLVEGS	1.0000	0.0000	0.2813	15.8840	85386557.1951	15.4175
EEDQDDTDESQAVQPL	1.0000	0.0000	0.2381	15.6793	67457506.8912	15.2602
EEDYSKWATRKPEAAS	1.0000	0.0000	0.3336	16.5734	188835534.3586	15.9474
EEFFHLEDDSKIRTVL	1.0000	0.0000	0.2775	16.0501	103372645.7706	15.5452
EEFGNLFDRTHASAES	1.0000	0.0000	0.3063	15.8784	84831362.1135	15.4132
EEFPQDVLFDNFTSEN	1.0000	0.0000	0.2798	15.7282	71360087.2612	15.2977
EEGSISAEDSNNEKLG	1.0000	0.0000	0.2763	14.6912	21626523.6764	14.5007
EEHHTRITKIDSQKAT	1.0000	0.0000	0.2625	16.0499	103347664.8617	15.5450
EEIYLKNLSNCLQNKF	1.0000	0.0000	0.3168	15.4981	54754770.1389	15.1209
EEKADKNIDMDLNPKA	1.0000	0.0000	0.2413	15.4663	52784095.7319	15.0964
EEKFVALGRNLNFAPT	1.0000	0.0000	0.2616	15.8440	81537621.1657	15.3867
EEKLTGFNQFPSSRNI	1.0000	0.0000	0.2881	15.2821	42697689.7011	14.9548
EELISFHLRFLIDHTK	1.0000	0.0000	0.2945	16.0564	104128938.3310	15.5500
EENAFQNHPPSGHANI	1.0000	0.0000	0.3043	16.0838	107467391.1003	15.5711
EENGSRNTKYNENRPP	1.0000	0.0000	0.2796	15.2870	42939894.9123	14.9586
EENLRGDLLSKSSDPY	1.0000	0.0000	0.2865	14.7334	22701063.1165	14.5331
EENSRTYRDEVPKTNI	1.0000	0.0000	0.2687	15.6177	62837346.0571	15.2128
EEPPPMSNKTSKGGLQ	1.0000	0.0000	0.2859	15.4079	49351927.2320	15.0515
EEQFLLPASNFSLHTP	1.0000	0.0000	0.2965	15.3265	44941043.7438	14.9890
EEQKVVTQEAQLPESH	1.0000	0.0000	0.2618	16.1399	114641104.2094	15.6142
EEQVASQEFKNRVETG	1.0000	0.0000	0.2654	16.1645	117931479.3775	15.6331
EERICLFQDQNSTNQL	1.0000	0.0000	0.3050	15.8481	81922712.5117	15.3899
EERKCSLSSHKFYLNQ	1.0000	0.0000	0.3645	15.8985	86824658.2794	15.4287
EERNSNLRLMEGLEDI	1.0000	0.0000	0.2807	15.3773	47647481.2066	15.0281
EESAAHDSRVSQTCNP	1.0000	0.0000	0.3434	15.9946	96978620.2509	15.5025
EESANSHEEDYSKWAT	1.0000	0.0000	0.3713	16.3290	142518574.8696	15.7595
EESASPLLIIKYNGSA	1.0000	0.0000	0.2897	14.9322	28542375.8586	14.6860
EESATVMTKDRYPFKP	1.0000	0.0000	0.2779	16.4341	160854830.2887	15.8403
EESGTIQNNDKNRANQ	1.0000	0.0000	0.2599	15.0072	31115372.0614	14.7436
EESLHKNSTQKDMQYN	1.0000	0.0000	0.3173	15.5774	59987051.9375	15.1818
EESLIKSPRATERDNY	1.0000	0.0000	0.2780	15.3357	45415259.6296	14.9960
EESNDNEQTEDNLLED	1.0000	0.0000	0.2417	14.6210	19946932.6770	14.4467
EESRTSFIRNGLRLNY	1.0000	0.0000	0.3058	15.4253	50350034.0656	15.0649
EESSVPFRSDESELVN	1.0000	0.0000	0.3029	14.9251	28309029.6448	14.6805
EESTMGAAFPLEQLKI	1.0000	0.0000	0.2721	15.9735	94655031.9848	15.4863
EESYVNSVNSLAHILV	1.0000	0.0000	0.3282	15.3239	44805237.6303	14.9870
EETKKEPMICTLDQVQ	1.0000	0.0000	0.2679	16.6608	208825332.8568	16.0146
EETTLSKWSVDEIHER	1.0000	0.0000	0.3392	16.4409	162105437.4415	15.8455
EEVKFRDNDANNMTNK	1.0000	0.0000	0.2713	15.6202	63018618.6186	15.2147
EEVLLYTVVSQLKKQD	1.0000	0.0000	0.2732	15.7066	69608399.6602	15.2811
EFDHRKNNLPSSLNGF	1.0000	0.0000	0.3065	15.1736	37685897.7395	14.8715
EFFHLEDDSKIRTVLK	1.0000	0.0000	0.2769	15.9578	92958040.4440	15.4743
EFGNLFDRTHASAESQ	1.0000	0.0000	0.3083	15.9246	89473317.5203	15.4487
EFHRTNDHAKPDYQTD	1.0000	0.0000	0.2669	16.7352	227500489.1852	16.0718
EFITKKHKSPNHKSLA	1.0000	0.0000	0.2945	15.4042	49146672.3168	15.0488
EFKLCDGQAILVMYFE	1.0000	0.0000	0.3042	17.5234	563710341.3208	16.6776
EFKLVKHPEGILNPFS	1.0000	0.0000	0.2886	15.9050	87477198.0089	15.4337
EFKNRVETGHTCIAFK	1.0000	0.0000	0.2897	17.1285	357773297.3570	16.3740
EFKPATMSKVENDNQK	1.0000	0.0000	0.2761	15.6607	66024980.4956	15.2459
EFLVAVPEPRGTAKNS	1.0000	0.0000	0.2676	15.8681	83829438.6991	15.4053
EFNEDDTKCEPVNNSQ	1.0000	0.0000	0.3022	15.8128	78666371.9863	15.3628
EFNKLKASSIEKTWKH	1.0000	0.0000	0.3402	16.0682	105549458.4346	15.5591
EFNNDKPMSIPKHLCG	1.0000	0.0000	0.3397	16.4400	161950221.8575	15.8449
EFNNETGICSDQPQFR	1.0000	0.0000	0.3141	16.4728	168176107.7712	15.8701
EFNQDQVVNNDYKSCI	1.0000	0.0000	0.3325	16.3716	149688312.2725	15.7923
EFNRISMHLQDIEQMS	1.0000	0.0000	0.3374	16.3545	146762573.1398	15.7791
[truncated: 12,900 more rows]
