# Supplementary material for: Evaluating deterministic motif significance measures in protein databases
Source: Algorithms Mol Biol. 2007 Dec 24;2:16. doi: 10.1186/1748-7188-2-16 (PMC2254621; doi:10.1186/1748-7188-2-16)
Supplement: Additional File 2 — Scripts and Datasets. This file contains the sequence datasets (synthetic and real) and the evaluated motifs. This data is separated according to the tables where it is presented and discussed. It also contains script programs (in perl language) developed for this work. [file 1748-7188-2-16-S2.zip › Scripts_and_Datasets/datasets/Table 4/5%/Motifs/score_NDFNE_s5_mlen_5_planted_syn1_len300_num50.txt]

Motif	Supp	IG	Pratt	LogOdds	Zscore	Info
AADNS	1.0000	0.0000	1.9707	1.7297	7.1395	4.5382
AAELV	1.0000	0.0000	1.9293	2.2091	12.5590	4.9067
AAFNI	1.0000	0.0000	1.9442	2.2566	13.2726	4.9432
AAGKF	1.0000	0.0000	1.9146	2.5182	17.9840	5.1443
AAGNR	1.0000	0.0000	1.9475	2.3519	14.8280	5.0164
AAGPL	1.0000	0.0000	1.9311	2.2127	12.6115	4.9095
AAHGQ	1.0000	0.0000	1.9055	2.8152	25.3533	5.3725
AAHLQ	1.0000	0.0000	1.9751	2.4728	17.0614	5.1093
AAKFQ	1.0000	0.0000	1.9071	2.4077	15.8210	5.0593
AAKST	1.0000	0.0000	1.9650	1.8209	7.9588	4.6083
AALIT	1.0000	0.0000	1.9118	2.0413	10.3215	4.7777
AALVR	1.0000	0.0000	1.9398	2.3543	14.8697	5.0183
AANES	1.0000	0.0000	1.9717	1.7365	7.1983	4.5434
AANET	1.0000	0.0000	1.9155	2.0204	10.0720	4.7617
AAPDI	1.0000	0.0000	1.8796	2.2100	12.5716	4.9074
AAPIR	1.0000	0.0000	1.8831	2.3620	15.0036	5.0242
AAQNS	1.0000	0.0000	1.9823	1.7996	7.7605	4.5919
AAREL	1.0000	0.0000	1.9261	2.1901	12.2834	4.8921
AARLL	1.0000	0.0000	1.9481	2.0213	10.0824	4.7624
AARSA	1.0000	0.0000	2.0096	2.1667	11.9526	4.8741
AASHL	1.0000	0.0000	2.0559	2.1131	11.2269	4.8329
AASNA	1.0000	0.0000	1.9907	1.8409	8.1502	4.6237
AATSS	1.0000	0.0000	1.9954	1.6080	6.1676	4.4447
AATYE	1.0000	0.0000	1.9185	2.5371	18.3811	5.1588
ACEHM	1.0000	0.0000	2.0426	3.4958	55.5769	5.8957
ACFDY	1.0000	0.0000	2.0165	3.3008	44.3916	5.7458
ACNNI	1.0000	0.0000	2.0688	2.4048	15.7686	5.0571
ACNYN	1.0000	0.0000	2.1418	2.7318	23.0252	5.3085
ACVTE	1.0000	0.0000	2.0020	2.9087	28.2444	5.4444
ACYAF	1.0000	0.0000	1.9810	3.4120	50.4622	5.8313
ADASK	1.0000	0.0000	1.9656	1.8267	8.0137	4.6127
ADASS	1.0000	0.0000	1.9964	1.6138	6.2110	4.4491
ADCSS	1.0000	0.0000	2.1388	2.1572	11.8208	4.8668
ADDDE	1.0000	0.0000	1.8762	2.0888	10.9125	4.8142
ADDDK	1.0000	0.0000	1.8827	2.0051	9.8927	4.7499
ADDIR	1.0000	0.0000	1.8841	2.2498	13.1682	4.9380
ADFFV	1.0000	0.0000	1.8983	2.6957	22.0843	5.2807
ADFKK	1.0000	0.0000	1.9151	2.1497	11.7172	4.8610
ADGEK	1.0000	0.0000	1.8995	2.1925	12.3174	4.8939
ADIDI	1.0000	0.0000	1.8757	2.1136	11.2338	4.8333
ADISE	1.0000	0.0000	1.9552	1.8149	7.9030	4.6037
ADKGD	1.0000	0.0000	1.8998	2.1856	12.2193	4.8886
ADKPT	1.0000	0.0000	1.8827	2.0003	9.8368	4.7462
ADKSS	1.0000	0.0000	1.9614	1.4257	4.9333	4.3046
ADLEE	1.0000	0.0000	1.9011	1.9337	9.0955	4.6950
ADLKK	1.0000	0.0000	1.8995	1.7664	7.4593	4.5664
ADLLD	1.0000	0.0000	1.9109	1.7581	7.3860	4.5600
ADLRN	1.0000	0.0000	1.9370	1.8982	8.7221	4.6677
ADLSL	1.0000	0.0000	1.9388	1.4684	5.2008	4.3373
ADLSQ	1.0000	0.0000	1.9609	1.7003	6.8926	4.5156
ADMSD	1.0000	0.0000	2.0369	2.1730	12.0413	4.8790
ADNHV	1.0000	0.0000	1.9892	2.4507	16.6308	5.0924
ADNSA	1.0000	0.0000	1.9707	1.7297	7.1395	4.5382
ADNYV	1.0000	0.0000	1.9818	2.4220	16.0855	5.0703
ADPAL	1.0000	0.0000	1.9114	2.0322	10.2123	4.7707
ADPGS	1.0000	0.0000	1.9851	1.9737	9.5339	4.7258
ADPNN	1.0000	0.0000	1.9155	1.7353	7.1878	4.5425
ADPSI	1.0000	0.0000	1.9545	1.8091	7.8480	4.5992
ADQTD	1.0000	0.0000	1.8777	2.1461	11.6687	4.8583
ADRLV	1.0000	0.0000	1.9353	2.2430	13.0652	4.9328
ADSAL	1.0000	0.0000	1.9693	1.7415	7.2416	4.5473
ADSNK	1.0000	0.0000	1.9415	1.5416	5.6897	4.3936
ADSVK	1.0000	0.0000	1.9787	1.8864	8.6017	4.6587
ADTAL	1.0000	0.0000	1.9113	2.0255	10.1316	4.7655
ADTAS	1.0000	0.0000	1.9695	1.8977	8.7168	4.6673
ADTCP	1.0000	0.0000	2.0015	2.7318	23.0254	5.3085
ADTDI	1.0000	0.0000	1.8763	2.0920	10.9532	4.8167
ADTIP	1.0000	0.0000	1.8763	2.0930	10.9657	4.8174
ADTMD	1.0000	0.0000	1.9313	2.4570	16.7517	5.0972
ADVQS	1.0000	0.0000	1.9918	2.0332	10.2243	4.7715
ADWQN	1.0000	0.0000	2.1119	2.9041	28.0951	5.4409
ADYRS	1.0000	0.0000	2.0509	2.2871	13.7521	4.9666
AEASS	1.0000	0.0000	1.9977	1.6206	6.2626	4.4544
AEDFT	1.0000	0.0000	1.8959	2.3044	14.0321	4.9799
AEEEG	1.0000	0.0000	1.8875	2.2830	13.6874	4.9635
AEEKQ	1.0000	0.0000	1.8854	2.0888	10.9122	4.8142
AEFKL	1.0000	0.0000	1.9353	2.0714	10.6924	4.8009
AEFST	1.0000	0.0000	1.9949	2.0147	10.0041	4.7572
AEFTE	1.0000	0.0000	1.8954	2.3112	14.1444	4.9852
AEGTE	1.0000	0.0000	1.8886	2.2704	13.4875	4.9538
AEIMM	1.0000	0.0000	1.9646	2.8662	26.8927	5.4118
AEIQG	1.0000	0.0000	1.8845	2.3551	14.8837	5.0189
AEKLE	1.0000	0.0000	1.9018	1.8569	8.3063	4.6360
AEKRS	1.0000	0.0000	1.9751	1.8743	8.4788	4.6493
AEKTV	1.0000	0.0000	1.8982	2.1772	12.1001	4.8822
AELLF	1.0000	0.0000	1.9499	1.9863	9.6762	4.7354
AELNI	1.0000	0.0000	1.9155	1.7689	7.4818	4.5683
AELQL	1.0000	0.0000	1.9201	1.8349	8.0924	4.6191
AELVE	1.0000	0.0000	1.9216	2.1048	11.1179	4.8265
AENEQ	1.0000	0.0000	1.9104	1.9918	9.7389	4.7397
AENKS	1.0000	0.0000	1.9426	1.5485	5.7374	4.3989
AENTQ	1.0000	0.0000	1.9100	1.9792	9.5952	4.7299
AENTY	1.0000	0.0000	1.9650	2.2520	13.2025	4.9397
AEPNE	1.0000	0.0000	1.9048	1.9228	8.9793	4.6866
AEPSQ	1.0000	0.0000	1.9633	1.8700	8.4364	4.6461
AEQMT	1.0000	0.0000	1.9266	2.5338	18.3111	5.1562
AERCD	1.0000	0.0000	1.9990	2.8955	27.8163	5.4343
AERKQ	1.0000	0.0000	1.8954	2.2339	12.9274	4.9258
AERYG	1.0000	0.0000	1.9118	2.7641	23.9009	5.3333
AESAN	1.0000	0.0000	1.9717	1.7365	7.1983	4.5434
AESLP	1.0000	0.0000	1.9502	1.6381	6.3965	4.4678
AESNF	1.0000	0.0000	1.9981	1.8467	8.2060	4.6281
AESTS	1.0000	0.0000	1.9731	1.5036	5.4312	4.3644
AETDY	1.0000	0.0000	1.9215	2.4258	16.1578	5.0733
AETGI	1.0000	0.0000	1.8880	2.2793	13.6291	4.9607
AETNP	1.0000	0.0000	1.9042	1.9102	8.8463	4.6769
AETQE	1.0000	0.0000	1.8770	2.1598	11.8570	4.8688
AEVIH	1.0000	0.0000	1.9256	2.6472	20.8802	5.2434
AEYMN	1.0000	0.0000	2.0296	2.6386	20.6731	5.2368
AEYSP	1.0000	0.0000	2.0273	2.1429	11.6247	4.8558
AFAPS	1.0000	0.0000	2.0109	2.1258	11.3951	4.8427
AFDEY	1.0000	0.0000	1.9282	2.6530	21.0200	5.2479
AFDFK	1.0000	0.0000	1.9244	2.4479	16.5758	5.0902
AFDNL	1.0000	0.0000	1.9524	1.9676	9.4653	4.7210
AFFIE	1.0000	0.0000	1.9025	2.5474	18.6017	5.1667
AFGYL	1.0000	0.0000	1.9949	2.6647	21.3062	5.2569
AFIQL	1.0000	0.0000	1.9347	2.2272	12.8258	4.9206
AFKLI	1.0000	0.0000	1.9357	2.0804	10.8054	4.8078
AFLGV	1.0000	0.0000	1.9602	2.4929	17.4641	5.1248
AFMLQ	1.0000	0.0000	1.9941	2.5921	19.5910	5.2011
AFNEN	1.0000	0.0000	1.9558	1.9625	9.4094	4.7172
AFNGR	1.0000	0.0000	1.9644	2.4620	16.8496	5.1011
AFNIP	1.0000	0.0000	1.9364	2.1463	11.6713	4.8584
AFNKE	1.0000	0.0000	1.9392	2.0595	10.5446	4.7917
AFQMV	1.0000	0.0000	1.9085	2.9251	28.7832	5.4570
AFQRK	1.0000	0.0000	1.9106	2.4485	16.5871	5.0907
AFQSR	1.0000	0.0000	2.0266	2.2356	12.9519	4.9270
AFSDL	1.0000	0.0000	1.9956	1.8517	8.2550	4.6320
AFSDQ	1.0000	0.0000	2.0036	2.0836	10.8456	4.8102
AFSMA	1.0000	0.0000	2.0915	2.5056	17.7240	5.1346
AFSNT	1.0000	0.0000	1.9963	1.8340	8.0839	4.6184
AFSSQ	1.0000	0.0000	2.0386	1.7939	7.7075	4.5875
AFSYM	1.0000	0.0000	2.1481	2.7372	23.1697	5.3126
AFTAN	1.0000	0.0000	1.9444	2.2350	12.9426	4.9266
AFTAS	1.0000	0.0000	2.0104	2.1191	11.3054	4.8375
AFTKS	1.0000	0.0000	1.9903	1.9310	9.0662	4.6929
AFTLS	1.0000	0.0000	1.9948	1.8459	8.1986	4.6275
AFTPE	1.0000	0.0000	1.8959	2.3054	14.0480	4.9807
AFVDP	1.0000	0.0000	1.8994	2.4753	17.1120	5.1113
AFVKD	1.0000	0.0000	1.9165	2.3975	15.6354	5.0515
AFVLA	1.0000	0.0000	1.9515	2.4236	16.1166	5.0716
AFVQA	1.0000	0.0000	1.8800	2.6555	21.0818	5.2498
AGAAH	1.0000	0.0000	1.9010	2.8565	26.5910	5.4043
AGAAK	1.0000	0.0000	1.9022	2.4081	15.8283	5.0596
AGDQN	1.0000	0.0000	1.9315	2.1586	11.8397	4.8679
AGEIG	1.0000	0.0000	1.8916	2.4656	16.9206	5.1039
AGHDK	1.0000	0.0000	1.9502	2.5572	18.8140	5.1742
AGHGS	1.0000	0.0000	2.0932	2.5248	18.1212	5.1493
AGHRF	1.0000	0.0000	1.8963	3.0074	31.6493	5.5202
AGHRT	1.0000	0.0000	1.9214	2.7802	24.3495	5.3457
AGIEQ	1.0000	0.0000	1.8845	2.3551	14.8837	5.0189
AGIIN	1.0000	0.0000	1.9283	2.1203	11.3217	4.8384
AGKCS	1.0000	0.0000	2.1411	2.5506	18.6710	5.1692
AGKDV	1.0000	0.0000	1.9098	2.3566	14.9106	5.0201
AGKEL	1.0000	0.0000	1.9266	2.0305	10.1921	4.7694
AGKFA	1.0000	0.0000	1.9146	2.5182	17.9840	5.1443
AGKFG	1.0000	0.0000	1.9201	2.5875	19.4855	5.1975
AGKMN	1.0000	0.0000	2.0009	2.3926	15.5464	5.0477
AGKQY	1.0000	0.0000	1.9382	2.5984	19.7332	5.2059
AGLPS	1.0000	0.0000	1.9855	1.8118	7.8734	4.6013
AGLSA	1.0000	0.0000	2.0050	1.9220	8.9708	4.6860
AGLSS	1.0000	0.0000	1.9972	1.5211	5.5488	4.3779
AGNKY	1.0000	0.0000	1.9910	2.3546	14.8756	5.0185
AGNRS	1.0000	0.0000	2.0160	1.9509	9.2815	4.7082
AGNSF	1.0000	0.0000	2.0332	2.0203	10.0702	4.7616
AGNTL	1.0000	0.0000	1.9427	1.9209	8.9589	4.6852
AGPAA	1.0000	0.0000	1.8830	2.4859	17.3228	5.1194
AGPHR	1.0000	0.0000	1.9195	2.7870	24.5404	5.3508
AGPLF	1.0000	0.0000	1.9495	2.3229	14.3364	4.9941
AGQLN	1.0000	0.0000	1.9508	1.9966	9.7945	4.7434
AGRAL	1.0000	0.0000	1.9413	2.3637	15.0341	5.0255
AGRST	1.0000	0.0000	2.0089	2.1189	11.3039	4.8374
AGSCN	1.0000	0.0000	2.1508	2.4536	16.6863	5.0946
AGSGF	1.0000	0.0000	2.0531	2.3746	15.2247	5.0339
AGSNR	1.0000	0.0000	2.0160	1.9509	9.2815	4.7082
AGTSA	1.0000	0.0000	2.0006	2.0782	10.7774	4.8061
AHAQQ	1.0000	0.0000	1.9075	2.7047	22.3138	5.2876
AHAVR	1.0000	0.0000	1.8987	2.8878	27.5695	5.4283
AHDKN	1.0000	0.0000	1.9760	2.2029	12.4676	4.9019
AHEEK	1.0000	0.0000	1.9404	2.3904	15.5067	5.0460
AHEVL	1.0000	0.0000	1.9829	2.4695	16.9960	5.1068
AHFNL	1.0000	0.0000	2.0277	2.3391	14.6103	5.0066
AHFSQ	1.0000	0.0000	2.0824	2.4551	16.7159	5.0958
AHFVI	1.0000	0.0000	1.9193	2.8617	26.7532	5.4083
AHGEF	1.0000	0.0000	1.9224	2.8622	26.7683	5.4087
AHGQQ	1.0000	0.0000	1.9092	2.7739	24.1729	5.3408
AHHEI	1.0000	0.0000	1.9603	2.8478	26.3250	5.3976
AHLIR	1.0000	0.0000	1.9795	2.4594	16.7992	5.0991
AHLQD	1.0000	0.0000	1.9703	2.3615	14.9956	5.0238
AHNDA	1.0000	0.0000	1.9801	2.3909	15.5163	5.0464
AHNQE	1.0000	0.0000	1.9756	2.3565	14.9083	5.0200
AHSLL	1.0000	0.0000	2.0283	1.8399	8.1409	4.6229
AHTMK	1.0000	0.0000	1.9921	2.7517	23.5604	5.3237
AHVGP	1.0000	0.0000	1.9203	2.8060	25.0856	5.3655
AHVNP	1.0000	0.0000	1.9891	2.4517	16.6496	5.0931
AIANS	1.0000	0.0000	1.9730	1.7455	7.2758	4.5503
AIDNI	1.0000	0.0000	1.9058	1.9398	9.1608	4.6997
AIECA	1.0000	0.0000	1.9939	2.8706	27.0270	5.4151
AIEKS	1.0000	0.0000	1.9499	1.7381	7.2119	4.5447
AIFTT	1.0000	0.0000	1.8959	2.3076	14.0841	4.9824
AIHEL	1.0000	0.0000	1.9677	2.3143	14.1941	4.9875
AIHFG	1.0000	0.0000	1.9197	2.8712	27.0471	5.4156
AIKKD	1.0000	0.0000	1.8870	1.9441	9.2077	4.7030
AIKNS	1.0000	0.0000	1.9441	1.5574	5.8005	4.4058
AIKQS	1.0000	0.0000	1.9596	1.8012	7.7751	4.5932
AIKRR	1.0000	0.0000	1.9021	2.3250	14.3717	4.9957
AIKTE	1.0000	0.0000	1.8829	2.0220	10.0908	4.7629
AILHN	1.0000	0.0000	1.9919	2.1336	11.4991	4.8486
AILKP	1.0000	0.0000	1.9021	1.8600	8.3368	4.6384
AILSN	1.0000	0.0000	1.9421	1.4723	5.2262	4.3404
AILTT	1.0000	0.0000	1.9009	1.9243	8.9946	4.6878
AILVY	1.0000	0.0000	1.9753	2.4497	16.6109	5.0916
AIMSI	1.0000	0.0000	2.0401	2.2047	12.4944	4.9033
AINSD	1.0000	0.0000	1.9526	1.6343	6.3666	4.4649
AIPMC	1.0000	0.0000	2.0376	3.1342	36.6361	5.6178
AIQHV	1.0000	0.0000	1.9173	2.7103	22.4604	5.2919
AIQIL	1.0000	0.0000	1.9071	2.0216	10.0862	4.7626
AIRDM	1.0000	0.0000	1.9274	2.6306	20.4822	5.2306
AIRES	1.0000	0.0000	1.9809	1.9669	9.4582	4.7206
AIRNN	1.0000	0.0000	1.9412	1.9022	8.7628	4.6708
AISKD	1.0000	0.0000	1.9491	1.7313	7.1531	4.5394
AISNM	1.0000	0.0000	2.0422	2.0151	10.0086	4.7575
AITLL	1.0000	0.0000	1.9120	1.7681	7.4749	4.5677
AIVNQ	1.0000	0.0000	1.9299	2.1650	11.9280	4.8727
AIWPK	1.0000	0.0000	2.0754	2.9480	29.5532	5.4746
AIWSL	1.0000	0.0000	2.1690	2.5722	19.1436	5.1858
AIYWI	1.0000	0.0000	2.0924	3.3825	48.7715	5.8086
AKALQ	1.0000	0.0000	1.9193	2.0244	10.1187	4.7647
AKASD	1.0000	0.0000	1.9656	1.8267	8.0137	4.6127
AKATP	1.0000	0.0000	1.8899	2.1116	11.2066	4.8317
AKDAN	1.0000	0.0000	1.9172	1.9426	9.1905	4.7018
AKESA	1.0000	0.0000	1.9664	1.8335	8.0792	4.6180
AKETL	1.0000	0.0000	1.9010	1.8443	8.1828	4.6263
AKFAF	1.0000	0.0000	1.9204	2.5591	18.8559	5.1757
AKFKS	1.0000	0.0000	1.9856	1.8600	8.3364	4.6383
AKFQR	1.0000	0.0000	1.9106	2.4485	16.5871	5.0907
AKGTS	1.0000	0.0000	1.9803	1.8901	8.6391	4.6615
AKHSN	1.0000	0.0000	2.0296	1.9132	8.8774	4.6792
AKICN	1.0000	0.0000	2.0506	2.5018	17.6457	5.1317
AKIPP	1.0000	0.0000	1.8829	2.0229	10.1013	4.7636
AKKDF	1.0000	0.0000	1.9151	2.1497	11.7172	4.8610
AKLFI	1.0000	0.0000	1.9357	2.0804	10.8054	4.8078
AKLLH	1.0000	0.0000	1.9859	2.0528	10.4619	4.7866
AKLLV	1.0000	0.0000	1.9360	1.8523	8.2609	4.6324
AKLPN	1.0000	0.0000	1.9091	1.6704	6.6495	4.4926
AKLYI	1.0000	0.0000	1.9651	2.2018	12.4527	4.9011
AKMAN	1.0000	0.0000	1.9889	2.3233	14.3447	4.9945
AKNGK	1.0000	0.0000	1.9304	1.9350	9.1088	4.6960
AKNHK	1.0000	0.0000	1.9771	2.1260	11.3981	4.8428
AKNLQ	1.0000	0.0000	1.9187	1.7393	7.2225	4.5456
AKNNP	1.0000	0.0000	1.9109	1.6585	6.5551	4.4835
AKNNR	1.0000	0.0000	1.9366	1.8095	7.8521	4.5995
AKPLL	1.0000	0.0000	1.9071	1.6822	6.7451	4.5017
AKQNR	1.0000	0.0000	1.9302	2.0533	10.4674	4.7869
AKQNV	1.0000	0.0000	1.9338	2.0723	10.7033	4.8015
AKQSA	1.0000	0.0000	1.9757	1.8966	8.7056	4.6665
AKSAK	1.0000	0.0000	1.9598	1.7498	7.3136	4.5537
AKSES	1.0000	0.0000	1.9627	1.4326	4.9755	4.3098
AKSIK	1.0000	0.0000	1.9425	1.6544	6.5233	4.4804
AKSIN	1.0000	0.0000	1.9441	1.5574	5.8005	4.4058
AKSIY	1.0000	0.0000	2.0247	2.0741	10.7256	4.8029
AKSSK	1.0000	0.0000	1.9494	1.3489	4.4812	4.2455
AKSTA	1.0000	0.0000	1.9650	1.8209	7.9588	4.6083
AKTIP	1.0000	0.0000	1.8829	2.0162	10.0214	4.7584
AKTLK	1.0000	0.0000	1.8990	1.7606	7.4080	4.5619
AKTQD	1.0000	0.0000	1.8858	2.0693	10.6659	4.7992
AKVSE	1.0000	0.0000	1.9795	1.8933	8.6717	4.6640
AKWES	1.0000	0.0000	2.1643	2.6483	20.9065	5.2443
AKYET	1.0000	0.0000	1.9342	2.3490	14.7791	5.0142
AKYHS	1.0000	0.0000	2.1076	2.4298	16.2320	5.0763
AKYNT	1.0000	0.0000	1.9683	2.1683	11.9753	4.8754
ALAES	1.0000	0.0000	1.9703	1.7484	7.3011	4.5526
ALAEY	1.0000	0.0000	1.9670	2.3809	15.3371	5.0388
ALAPP	1.0000	0.0000	1.9114	2.0332	10.2240	4.7715
ALDRI	1.0000	0.0000	1.9183	2.0879	10.9001	4.8135
ALEHY	1.0000	0.0000	2.0204	2.6412	20.7363	5.2388
ALEKM	1.0000	0.0000	1.9745	2.2309	12.8809	4.9234
ALFSP	1.0000	0.0000	1.9957	1.8527	8.2645	4.6327
ALFSV	1.0000	0.0000	2.0289	2.0227	10.0988	4.7634
ALGLE	1.0000	0.0000	1.9407	1.9454	9.2217	4.7040
ALGVS	1.0000	0.0000	2.0186	1.9818	9.6253	4.7320
ALHPR	1.0000	0.0000	1.9801	2.4446	16.5123	5.0877
ALIAI	1.0000	0.0000	1.9122	2.0629	10.5865	4.7943
ALIAS	1.0000	0.0000	1.9716	1.7574	7.3797	4.5595
ALIST	1.0000	0.0000	1.9506	1.6404	6.4136	4.4695
ALITL	1.0000	0.0000	1.9120	1.7681	7.4749	4.5677
ALKGK	1.0000	0.0000	1.9273	1.9469	9.2372	4.7051
ALKKV	1.0000	0.0000	1.9253	1.9374	9.1348	4.6978
ALKNA	1.0000	0.0000	1.9260	1.7806	7.5869	4.5773
ALKPD	1.0000	0.0000	1.9010	1.8442	8.1819	4.6262
ALKQP	1.0000	0.0000	1.9077	1.9141	8.8875	4.6800
ALKVQ	1.0000	0.0000	1.9297	2.0842	10.8533	4.8107
ALLKS	1.0000	0.0000	1.9285	1.3916	4.7277	4.2783
ALLSN	1.0000	0.0000	1.9236	1.2946	4.1828	4.2037
ALLSV	1.0000	0.0000	1.9753	1.6394	6.4062	4.4688
ALLTN	1.0000	0.0000	1.9119	1.5785	5.9509	4.4220
ALNGT	1.0000	0.0000	1.9427	1.9209	8.9589	4.6852
ALNNE	1.0000	0.0000	1.9150	1.5792	5.9564	4.4226
ALNNT	1.0000	0.0000	1.9133	1.5666	5.8656	4.4128
ALNQG	1.0000	0.0000	1.9508	1.9966	9.7945	4.7434
ALNQT	1.0000	0.0000	1.9216	1.8104	7.8602	4.6002
ALNQV	1.0000	0.0000	1.9488	1.9872	9.6861	4.7361
ALNTV	1.0000	0.0000	1.9406	1.9114	8.8594	4.6779
ALPGM	1.0000	0.0000	1.9872	2.4823	17.2505	5.1167
ALPKP	1.0000	0.0000	1.9010	1.8451	8.1914	4.6269
ALQHT	1.0000	0.0000	1.9705	2.3557	14.8951	5.0194
ALQLE	1.0000	0.0000	1.9201	1.8349	8.0924	4.6191
ALQMP	1.0000	0.0000	1.9727	2.3717	15.1745	5.0317
ALQQF	1.0000	0.0000	1.9367	2.2813	13.6601	4.9622
ALQQQ	1.0000	0.0000	1.9140	2.1299	11.4494	4.8458
ALRPT	1.0000	0.0000	1.9179	2.0672	10.6398	4.7976
ALRQI	1.0000	0.0000	1.9217	2.1578	11.8290	4.8673
ALSGN	1.0000	0.0000	1.9784	1.6370	6.3875	4.4669
ALSGS	1.0000	0.0000	1.9972	1.5211	5.5488	4.3779
ALSKL	1.0000	0.0000	1.9285	1.3916	4.7277	4.2783
ALSNL	1.0000	0.0000	1.9236	1.2946	4.1828	4.2037
ALSSG	1.0000	0.0000	1.9972	1.5211	5.5488	4.3779
ALSTL	1.0000	0.0000	1.9379	1.4626	5.1638	4.3329
ALSVN	1.0000	0.0000	1.9760	1.6275	6.3150	4.4597
ALTFP	1.0000	0.0000	1.9315	2.1366	11.5392	4.8509
ALTRA	1.0000	0.0000	1.9263	2.1775	12.1036	4.8824
ALTSN	1.0000	0.0000	1.9384	1.4507	5.0885	4.3238
ALVRQ	1.0000	0.0000	1.9365	2.3130	14.1732	4.9865
ALYEQ	1.0000	0.0000	1.9629	2.3396	14.6191	5.0070
ALYES	1.0000	0.0000	2.0289	1.9800	9.6045	4.7306
AMCKH	1.0000	0.0000	2.0924	3.4122	50.4689	5.8314
AMDSI	1.0000	0.0000	2.0385	2.1889	12.2658	4.8911
AMFDE	1.0000	0.0000	1.9368	2.6910	21.9637	5.2771
AMGEA	1.0000	0.0000	1.9198	2.7613	23.8241	5.3311
AMGNQ	1.0000	0.0000	1.9936	2.5394	18.4303	5.1605
AMKMK	1.0000	0.0000	2.0112	2.6899	21.9364	5.2762
AMLSS	1.0000	0.0000	2.0512	1.7214	7.0693	4.5318
AMLTG	1.0000	0.0000	1.9876	2.4755	17.1158	5.1115
AMNES	1.0000	0.0000	2.0409	2.0061	9.9037	4.7506
AMPED	1.0000	0.0000	1.9298	2.4706	17.0183	5.1077
AMPNV	1.0000	0.0000	1.9915	2.4609	16.8289	5.1002
AMQIK	1.0000	0.0000	1.9413	2.4717	17.0406	5.1085
AMRIF	1.0000	0.0000	1.9209	2.8520	26.4527	5.4008
AMSDV	1.0000	0.0000	2.0657	2.3441	14.6944	5.0104
ANAHF	1.0000	0.0000	2.0014	2.6123	20.0533	5.2166
ANALL	1.0000	0.0000	1.9316	1.6955	6.8533	4.5119
ANAPC	1.0000	0.0000	2.0550	2.6750	21.5623	5.2648
ANASQ	1.0000	0.0000	1.9823	1.7996	7.7605	4.5919
ANATL	1.0000	0.0000	1.9286	1.8517	8.2547	4.6319
ANAVL	1.0000	0.0000	1.9553	2.0285	10.1673	4.7678
ANCKS	1.0000	0.0000	2.1023	2.1963	12.3722	4.8968
ANCSE	1.0000	0.0000	2.1122	2.2800	13.6389	4.9612
ANDPT	1.0000	0.0000	1.9038	1.9033	8.7750	4.6717
ANEEP	1.0000	0.0000	1.9048	1.9228	8.9793	4.6866
ANEET	1.0000	0.0000	1.9045	1.9161	8.9079	4.6815
ANEIA	1.0000	0.0000	1.9162	2.0421	10.3308	4.7783
ANENE	1.0000	0.0000	1.9168	1.7480	7.2979	4.5523
ANEPF	1.0000	0.0000	1.9361	2.1373	11.5495	4.8515
ANESE	1.0000	0.0000	1.9522	1.6321	6.3504	4.4632
ANETL	1.0000	0.0000	1.9134	1.7473	7.2913	4.5517
ANETS	1.0000	0.0000	1.9504	1.6195	6.2541	4.4535
ANFQD	1.0000	0.0000	1.9397	2.1995	12.4182	4.8993
ANFTA	1.0000	0.0000	1.9444	2.2350	12.9426	4.9266
ANGHA	1.0000	0.0000	1.9941	2.5714	19.1268	5.1852
ANGPN	1.0000	0.0000	1.9459	1.9158	8.9050	4.6812
ANHKQ	1.0000	0.0000	1.9811	2.2728	13.5261	4.9557
ANHLY	1.0000	0.0000	2.0592	2.4606	16.8219	5.1000
ANIHQ	1.0000	0.0000	1.9756	2.3655	15.0645	5.0269
ANITC	1.0000	0.0000	2.0468	2.5729	19.1587	5.1863
ANKKE	1.0000	0.0000	1.9026	1.7613	7.4148	4.5625
ANKLT	1.0000	0.0000	1.9083	1.6636	6.5956	4.4874
ANKMT	1.0000	0.0000	1.9782	2.2063	12.5179	4.9045
ANKNK	1.0000	0.0000	1.9050	1.5807	5.9667	4.4237
ANKNR	1.0000	0.0000	1.9366	1.8095	7.8521	4.5995
ANLAS	1.0000	0.0000	1.9617	1.5677	5.8736	4.4137
ANLAT	1.0000	0.0000	1.9286	1.8517	8.2547	4.6319
ANLDK	1.0000	0.0000	1.9090	1.6694	6.6417	4.4918
ANLLS	1.0000	0.0000	1.9236	1.2946	4.1828	4.2037
ANLYS	1.0000	0.0000	2.0213	1.7993	7.7576	4.5917
ANNAS	2.0000	4.4046	1.9623	1.8569	11.7465	4.4046
ANNKT	1.0000	0.0000	1.9102	1.6517	6.5020	4.4783
ANNNK	1.0000	0.0000	1.9075	1.4837	5.2998	4.3491
ANNPF	1.0000	0.0000	1.9554	1.9567	9.3445	4.7127
ANNPV	1.0000	0.0000	1.9439	1.9063	8.8060	4.6740
ANNSV	1.0000	0.0000	1.9766	1.6156	6.2250	4.4505
ANPAS	1.0000	0.0000	1.9708	1.7306	7.1478	4.5389
ANPIP	1.0000	0.0000	1.9050	1.9259	9.0121	4.6890
ANQLV	1.0000	0.0000	1.9488	1.9872	9.6861	4.7361
ANRAK	1.0000	0.0000	1.9357	2.0945	10.9859	4.8186
ANRGS	1.0000	0.0000	2.0160	1.9509	9.2815	4.7082
ANRIG	1.0000	0.0000	1.9421	2.2565	13.2709	4.9431
ANRRH	1.0000	0.0000	1.9945	2.5837	19.4005	5.1946
ANRYQ	1.0000	0.0000	1.9793	2.4729	17.0642	5.1095
ANSAC	1.0000	0.0000	2.1332	2.3843	15.3980	5.0414
ANSDA	1.0000	0.0000	1.9707	1.7297	7.1395	4.5382
ANSDK	1.0000	0.0000	1.9415	1.5416	5.6897	4.3936
ANSGH	1.0000	0.0000	2.0744	2.1705	12.0052	4.8770
ANSIV	1.0000	0.0000	1.9868	1.8053	7.8129	4.5963
ANSRI	1.0000	0.0000	1.9822	1.7863	7.6381	4.5817
ANSSE	1.0000	0.0000	1.9561	1.3356	4.4065	4.2353
ANSTD	1.0000	0.0000	1.9493	1.6126	6.2025	4.4482
ANTQE	1.0000	0.0000	1.9100	1.9792	9.5952	4.7299
ANTQT	1.0000	0.0000	1.9095	1.9665	9.4535	4.7202
ANVDQ	1.0000	0.0000	1.9298	2.1491	11.7096	4.8606
ANVWH	1.0000	0.0000	2.1906	3.3768	48.4514	5.8042
ANWIS	1.0000	0.0000	2.1704	2.5603	18.8821	5.1766
ANWSR	1.0000	0.0000	2.2021	2.6965	22.1035	5.2813
ANYMN	1.0000	0.0000	2.0660	2.4579	16.7705	5.0979
APCLE	1.0000	0.0000	2.0416	2.5825	19.3743	5.1937
APDDC	1.0000	0.0000	2.0009	2.7376	23.1800	5.3129
APDIK	1.0000	0.0000	1.8829	2.0219	10.0898	4.7628
APFTT	1.0000	0.0000	1.8969	2.2927	13.8429	4.9710
APGFQ	1.0000	0.0000	1.8931	2.5547	18.7610	5.1723
APGLE	1.0000	0.0000	1.9233	2.1083	11.1646	4.8292
APGSI	1.0000	0.0000	1.9867	1.9895	9.7130	4.7379
APHGG	1.0000	0.0000	1.9208	2.8155	25.3613	5.3727
APIES	1.0000	0.0000	1.9553	1.8159	7.9121	4.6045
APIRQ	1.0000	0.0000	1.8817	2.3207	14.3010	4.9925
APIST	1.0000	0.0000	1.9539	1.8033	7.7942	4.5948
APKGS	1.0000	0.0000	1.9810	1.8969	8.7085	4.6667
APKQH	1.0000	0.0000	1.9402	2.4476	16.5711	5.0900
APKYN	1.0000	0.0000	1.9685	2.1751	12.0702	4.8806
APLAP	1.0000	0.0000	1.9114	2.0332	10.2240	4.7715
APLDE	1.0000	0.0000	1.9009	1.9279	9.0326	4.6905
APNCS	1.0000	0.0000	2.1113	2.2741	13.5459	4.9566
APNES	1.0000	0.0000	1.9513	1.6263	6.3054	4.4587
APNNS	1.0000	0.0000	1.9399	1.4456	5.0564	4.3198
APNSM	1.0000	0.0000	2.0401	2.0002	9.8355	4.7461
APPLM	1.0000	0.0000	1.9700	2.3028	14.0056	4.9787
APPRI	1.0000	0.0000	1.8840	2.2517	13.1981	4.9395
APRAS	1.0000	0.0000	1.9948	2.0565	10.5066	4.7894
APRGP	1.0000	0.0000	1.8914	2.4164	15.9816	5.0660
APRRE	1.0000	0.0000	1.8873	2.3938	15.5678	5.0486
APRST	1.0000	0.0000	1.9781	1.9394	9.1568	4.6994
APSAT	1.0000	0.0000	1.9696	1.8987	8.7268	4.6681
APSDI	1.0000	0.0000	1.9545	1.8091	7.8480	4.5992
APSPN	1.0000	0.0000	1.9504	1.6204	6.2608	4.4542
APSQI	1.0000	0.0000	1.9643	1.8790	8.5264	4.6530
APSSF	1.0000	0.0000	2.0248	1.7249	7.0988	4.5345
APSVL	1.0000	0.0000	1.9832	1.8023	7.7853	4.5940
APTNA	1.0000	0.0000	1.9153	2.0146	10.0027	4.7572
APTYS	1.0000	0.0000	2.0261	2.1302	11.4542	4.8461
APVAE	1.0000	0.0000	1.8862	2.3720	15.1797	5.0319
APYNL	1.0000	0.0000	1.9831	2.0900	10.9275	4.8151
AQDPS	1.0000	0.0000	1.9626	1.8632	8.3682	4.6408
AQENG	1.0000	0.0000	1.9315	2.1654	11.9349	4.8731
AQKKP	1.0000	0.0000	1.8911	1.9992	9.8243	4.7454
AQKRA	1.0000	0.0000	1.8969	2.3383	14.5966	5.0060
AQKRQ	1.0000	0.0000	1.8948	2.2970	13.9126	4.9743
AQLGR	1.0000	0.0000	1.9381	2.3225	14.3300	4.9938
AQLNT	1.0000	0.0000	1.9216	1.8104	7.8602	4.6002
AQLSF	1.0000	0.0000	2.0069	1.9216	8.9666	4.6857
AQMDM	1.0000	0.0000	1.9574	2.9135	28.4008	5.4481
AQNIN	1.0000	0.0000	1.9261	1.8201	7.9517	4.6077
AQNSD	1.0000	0.0000	1.9622	1.6884	6.7951	4.5065
AQPKD	1.0000	0.0000	1.8856	2.0761	10.7507	4.8044
AQPPL	1.0000	0.0000	1.9061	1.9919	9.7403	4.7398
AQPTW	1.0000	0.0000	2.0610	3.0731	34.1435	5.5708
AQQGF	1.0000	0.0000	1.8831	2.6237	20.3201	5.2254
AQQMV	1.0000	0.0000	1.9107	2.7737	24.1666	5.3406
AQSAA	1.0000	0.0000	1.9948	2.0847	10.8596	4.8110
AQSDY	1.0000	0.0000	2.0354	2.2050	12.4989	4.9035
AQSRT	1.0000	0.0000	1.9871	2.0084	9.9308	4.7524
AQTDH	1.0000	0.0000	1.9253	2.5177	17.9729	5.1439
AQTDQ	1.0000	0.0000	1.8773	2.2161	12.6611	4.9120
AQTRD	1.0000	0.0000	1.8838	2.2981	13.9302	4.9751
AQVLR	1.0000	0.0000	1.9365	2.3130	14.1732	4.9865
AQYIC	1.0000	0.0000	2.0148	3.1652	37.9690	5.6416
ARDVA	1.0000	0.0000	1.8841	2.5162	17.9423	5.1427
ARELE	1.0000	0.0000	1.9182	2.0857	10.8731	4.8119
ARFLA	1.0000	0.0000	1.9487	2.4046	15.7648	5.0570
ARFTE	1.0000	0.0000	1.8975	2.4564	16.7405	5.0968
ARHSA	1.0000	0.0000	2.0730	2.4270	16.1802	5.0742
ARITS	1.0000	0.0000	1.9797	1.9543	9.3184	4.7108
ARKAP	1.0000	0.0000	1.8987	2.2693	13.4713	4.9530
ARKIT	1.0000	0.0000	1.8951	2.1672	11.9591	4.8745
ARKQN	1.0000	0.0000	1.9302	2.0533	10.4674	4.7869
ARKST	1.0000	0.0000	1.9737	1.8616	8.3529	4.6396
ARLFR	1.0000	0.0000	1.9534	2.4454	16.5282	5.0883
ARLLK	1.0000	0.0000	1.9319	1.8333	8.0767	4.6178
ARNSA	1.0000	0.0000	1.9999	1.8817	8.5532	4.6550
ARNTA	1.0000	0.0000	1.9312	2.1656	11.9369	4.8732
ARPEP	1.0000	0.0000	1.8845	2.2428	13.0609	4.9326
ARPHP	1.0000	0.0000	1.9275	2.6075	19.9415	5.2129
ARQET	1.0000	0.0000	1.8832	2.3050	14.0417	4.9804
ARQFG	1.0000	0.0000	1.8802	2.7058	22.3424	5.2884
ARQLV	1.0000	0.0000	1.9365	2.3130	14.1732	4.9865
ARRID	1.0000	0.0000	1.8864	2.4018	15.7131	5.0548
ARSAL	1.0000	0.0000	1.9982	1.8935	8.6742	4.6641
ARSDQ	1.0000	0.0000	1.9876	2.0142	9.9985	4.7569
ARSSM	1.0000	0.0000	2.1033	2.0353	10.2496	4.7731
ARSYE	1.0000	0.0000	2.0514	2.2939	13.8622	4.9719
ARTEA	1.0000	0.0000	1.8849	2.3463	14.7318	5.0121
ARTPL	1.0000	0.0000	1.9179	2.0672	10.6398	4.7976
ARYLP	1.0000	0.0000	1.9728	2.4158	15.9708	5.0656
ASAEP	1.0000	0.0000	1.9708	1.9113	8.8581	4.6778
ASAET	1.0000	0.0000	1.9702	1.9046	8.7876	4.6726
ASAGT	1.0000	0.0000	2.0006	2.0782	10.7774	4.8061
ASALL	1.0000	0.0000	1.9610	1.5796	5.9591	4.4228
ASANT	1.0000	0.0000	1.9699	1.7239	7.0902	4.5337
ASAPD	1.0000	0.0000	1.9701	1.9045	8.7867	4.6725
ASAPF	1.0000	0.0000	2.0109	2.1258	11.3951	4.8427
ASAPG	1.0000	0.0000	2.0012	2.0849	10.8631	4.8113
ASASM	1.0000	0.0000	2.0928	1.9946	9.7706	4.7418
ASASS	1.0000	0.0000	1.9887	1.3241	4.3427	4.2264
ASDAD	1.0000	0.0000	1.9700	1.9035	8.7766	4.6718
ASDML	1.0000	0.0000	2.0383	2.0111	9.9623	4.7545
ASDNA	1.0000	0.0000	1.9707	1.7297	7.1395	4.5382
ASDNK	1.0000	0.0000	1.9415	1.5416	5.6897	4.3936
ASDPS	1.0000	0.0000	1.9731	1.5035	5.4306	4.3644
ASEKD	1.0000	0.0000	1.9478	1.7223	7.0767	4.5325
ASENN	1.0000	0.0000	1.9409	1.4515	5.0933	4.3244
ASERQ	1.0000	0.0000	1.9882	2.0211	10.0793	4.7622
ASETK	1.0000	0.0000	1.9471	1.7165	7.0279	4.5281
ASEVG	1.0000	0.0000	2.0140	2.1506	11.7300	4.8617
ASFDL	1.0000	0.0000	1.9956	1.8517	8.2550	4.6320
ASFNY	1.0000	0.0000	2.0769	2.1826	12.1764	4.8863
ASGDQ	1.0000	0.0000	1.9939	2.0427	10.3384	4.7788
ASGIM	1.0000	0.0000	2.0691	2.3694	15.1326	5.0299
ASGPD	1.0000	0.0000	1.9851	1.9737	9.5339	4.7258
ASHKR	1.0000	0.0000	2.0572	2.2390	13.0034	4.9296
ASHLP	1.0000	0.0000	2.0359	2.0028	9.8660	4.7482
ASHNP	1.0000	0.0000	2.0375	1.9910	9.7292	4.7390
ASILP	1.0000	0.0000	1.9516	1.6471	6.4661	4.4747
ASIPL	1.0000	0.0000	1.9516	1.6471	6.4661	4.4747
ASIQL	1.0000	0.0000	1.9632	1.7161	7.0246	4.5278
ASITI	1.0000	0.0000	1.9557	1.8181	7.9330	4.6062
ASKFQ	1.0000	0.0000	2.0008	2.0067	9.9113	4.7511
ASKGD	1.0000	0.0000	1.9809	1.8959	8.6985	4.6660
ASKKS	1.0000	0.0000	1.9494	1.3489	4.4812	4.2455
ASKNT	1.0000	0.0000	1.9407	1.5358	5.6496	4.3892
ASKQA	1.0000	0.0000	1.9757	1.8966	8.7056	4.6665
ASKWS	1.0000	0.0000	2.1796	2.3517	14.8261	5.0163
ASKYN	1.0000	0.0000	2.0218	1.8844	8.5811	4.6571
ASLAE	1.0000	0.0000	1.9703	1.7484	7.3011	4.5526
ASLAK	1.0000	0.0000	1.9617	1.6647	6.6046	4.4883
ASLEN	1.0000	0.0000	1.9405	1.4634	5.1687	4.3335
ASLFT	1.0000	0.0000	1.9948	1.8459	8.1986	4.6275
ASLHK	1.0000	0.0000	2.0284	1.9250	9.0027	4.6884
ASLKE	1.0000	0.0000	1.9418	1.5603	5.8211	4.4080
ASLLR	1.0000	0.0000	1.9706	1.6204	6.2607	4.4542
ASLNS	1.0000	0.0000	1.9333	1.1668	3.5436	4.1055
ASLPI	1.0000	0.0000	1.9516	1.6471	6.4661	4.4747
ASLQL	1.0000	0.0000	1.9520	1.5383	5.6669	4.3911
ASLQN	1.0000	0.0000	1.9526	1.5265	5.5853	4.3820
ASMAQ	1.0000	0.0000	2.0609	2.3542	14.8689	5.0182
ASMCT	1.0000	0.0000	2.2000	2.8219	25.5515	5.3777
ASMMA	1.0000	0.0000	2.1354	2.6651	21.3157	5.2572
ASMNA	1.0000	0.0000	2.0604	2.1105	11.1923	4.8309
ASNAL	1.0000	0.0000	1.9617	1.5677	5.8736	4.4137
ASNMC	1.0000	0.0000	2.2102	2.6539	21.0421	5.2486
ASNMG	1.0000	0.0000	2.0770	2.1797	12.1354	4.8841
ASNNP	1.0000	0.0000	1.9399	1.4456	5.0564	4.3198
ASNPK	1.0000	0.0000	1.9417	1.5426	5.6964	4.3944
ASNQV	1.0000	0.0000	1.9961	1.8594	8.3309	4.6379
ASNSK	1.0000	0.0000	1.9419	1.2519	3.9600	4.1710
ASNSL	2.0000	4.1055	1.9333	1.4678	7.3500	4.1055
ASNSN	1.0000	0.0000	1.9327	1.1549	3.4883	4.0964
ASNTA	1.0000	0.0000	1.9699	1.7239	7.0902	4.5337
ASPLN	1.0000	0.0000	1.9395	1.4575	5.1313	4.3290
ASPSD	1.0000	0.0000	1.9731	1.5035	5.4306	4.3644
ASPTP	1.0000	0.0000	1.9521	1.7884	7.6577	4.5833
ASQDL	1.0000	0.0000	1.9609	1.7003	6.8926	4.5156
ASQIS	1.0000	0.0000	1.9898	1.5883	6.0224	4.4295
ASQSL	2.0000	4.2929	1.9698	1.7116	9.8807	4.2929
ASQYF	1.0000	0.0000	2.0744	2.4264	16.1679	5.0737
ASRDL	1.0000	0.0000	1.9785	1.7823	7.6023	4.5786
ASREG	1.0000	0.0000	2.0098	2.1316	11.4722	4.8471
ASRGD	1.0000	0.0000	2.0093	2.1247	11.3807	4.8418
ASRGM	1.0000	0.0000	2.0896	2.5055	17.7216	5.1345
ASRRH	1.0000	0.0000	2.0809	2.4678	16.9635	5.1055
ASSAS	1.0000	0.0000	1.9887	1.3241	4.3427	4.2264
ASSDI	1.0000	0.0000	1.9758	1.5184	5.5303	4.3758
ASSDN	1.0000	0.0000	1.9548	1.3287	4.3684	4.2300
ASSEV	1.0000	0.0000	2.0125	1.6804	6.7304	4.5003
ASSIG	1.0000	0.0000	2.0167	1.6989	6.8810	4.5145
ASSIS	1.0000	0.0000	1.9660	1.2287	3.8427	4.1531
ASSKT	1.0000	0.0000	1.9603	1.4199	4.8979	4.3001
ASSNQ	1.0000	0.0000	1.9697	1.3987	4.7700	4.2838
ASSQI	1.0000	0.0000	1.9898	1.5883	6.0224	4.4295
ASSSA	1.0000	0.0000	1.9887	1.3241	4.3427	4.2264
ASSVL	1.0000	0.0000	1.9947	1.5116	5.4848	4.3706
ASSVY	1.0000	0.0000	2.0976	2.0164	10.0241	4.7586
ASTFK	1.0000	0.0000	1.9903	1.9310	9.0662	4.6929
ASTHP	1.0000	0.0000	2.0340	2.1590	11.8453	4.8682
ASTTR	1.0000	0.0000	1.9774	1.9327	9.0841	4.6942
ASVMV	1.0000	0.0000	2.0916	2.5151	17.9190	5.1419
ASVSQ	1.0000	0.0000	2.0253	1.7435	7.2586	4.5488
ASYKF	1.0000	0.0000	2.0661	2.2796	13.6332	4.9609
ASYQQ	1.0000	0.0000	2.0435	2.2750	13.5599	4.9573
ASYSK	1.0000	0.0000	2.0465	1.7685	7.4785	4.5681
ASYSR	1.0000	0.0000	2.0925	1.9974	9.8026	4.7439
ATAPI	1.0000	0.0000	1.8800	2.2042	12.4871	4.9029
ATDEE	1.0000	0.0000	1.8762	2.0899	10.9261	4.8151
ATDEF	1.0000	0.0000	1.8959	2.3044	14.0321	4.9799
ATERL	1.0000	0.0000	1.9180	2.0731	10.7133	4.8021
ATFAG	1.0000	0.0000	1.8935	2.5893	19.5257	5.1989
ATFGS	1.0000	0.0000	2.0249	2.1883	12.2577	4.8907
ATGDY	1.0000	0.0000	1.9252	2.5995	19.7580	5.2067
ATGIT	1.0000	0.0000	1.8891	2.2667	13.4300	4.9510
ATGND	1.0000	0.0000	1.9275	2.0828	10.8364	4.8096
ATGPS	1.0000	0.0000	1.9845	1.9679	9.4692	4.7213
ATIHR	1.0000	0.0000	1.9263	2.6156	20.1291	5.2191
ATILA	1.0000	0.0000	1.9118	2.0413	10.3215	4.7777
ATIRD	1.0000	0.0000	1.8846	2.2440	13.0797	4.9335
ATKDI	1.0000	0.0000	1.8829	2.0152	10.0100	4.7576
ATKFS	1.0000	0.0000	1.9903	1.9310	9.0662	4.6929
ATLGS	1.0000	0.0000	1.9846	1.8050	7.8103	4.5961
ATLKG	1.0000	0.0000	1.9262	2.0179	10.0420	4.7597
ATLLD	1.0000	0.0000	1.9104	1.7523	7.3352	4.5556
ATLLK	1.0000	0.0000	1.9064	1.6755	6.6905	4.4965
ATLPE	1.0000	0.0000	1.9007	1.9221	8.9712	4.6861
ATLYI	1.0000	0.0000	1.9604	2.2729	13.5270	4.9557
ATNNE	1.0000	0.0000	1.9156	1.7354	7.1885	4.5426
ATNNK	1.0000	0.0000	1.9102	1.6517	6.5020	4.4783
ATNSK	1.0000	0.0000	1.9407	1.5358	5.6496	4.3892
ATPCL	1.0000	0.0000	2.0416	2.5699	19.0928	5.1840
ATPDT	1.0000	0.0000	1.8767	2.0714	10.6916	4.8008
ATSFA	1.0000	0.0000	2.0104	2.1191	11.3054	4.8375
ATSIY	1.0000	0.0000	2.0276	2.1451	11.6548	4.8575
ATSKC	1.0000	0.0000	2.1046	2.3643	15.0440	5.0260
ATSNG	1.0000	0.0000	1.9860	1.7931	7.7008	4.5870
ATSSF	1.0000	0.0000	2.0236	1.7181	7.0415	4.5293
ATSSV	1.0000	0.0000	2.0103	1.6678	6.6289	4.4906
ATTHQ	1.0000	0.0000	1.9261	2.5119	17.8527	5.1394
ATTSM	1.0000	0.0000	2.0359	2.1615	11.8796	4.8701
ATVTT	1.0000	0.0000	1.8891	2.2356	12.9526	4.9271
ATYAR	1.0000	0.0000	1.9129	2.6822	21.7423	5.2703
ATYEA	1.0000	0.0000	1.9185	2.5371	18.3811	5.1588
ATYPQ	1.0000	0.0000	1.9185	2.4899	17.4038	5.1225
ATYRE	1.0000	0.0000	1.9211	2.5778	19.2694	5.1901
AVANI	1.0000	0.0000	1.9345	2.2062	12.5165	4.9045
AVDAR	1.0000	0.0000	1.8841	2.5162	17.9423	5.1427
AVDNQ	1.0000	0.0000	1.9298	2.1491	11.7096	4.8606
AVEAF	1.0000	0.0000	1.8899	2.5924	19.5977	5.2013
AVEDI	1.0000	0.0000	1.8861	2.2757	13.5710	4.9579
AVESE	1.0000	0.0000	1.9841	1.9770	9.5706	4.7283
AVFMD	1.0000	0.0000	1.9260	2.8551	26.5504	5.4032
AVIIK	1.0000	0.0000	1.8972	2.2078	12.5397	4.9057
AVIME	1.0000	0.0000	1.9278	2.6565	21.1045	5.2505
AVLMK	1.0000	0.0000	1.9940	2.3950	15.5900	5.0496
AVLRK	1.0000	0.0000	1.9415	2.1662	11.9457	4.8737
AVMRN	1.0000	0.0000	1.9996	2.6120	20.0455	5.2163
AVNAT	1.0000	0.0000	1.9345	2.1846	12.2048	4.8879
AVNEV	1.0000	0.0000	1.9437	2.2570	13.2799	4.9435
AVNKH	1.0000	0.0000	1.9966	2.3739	15.2124	5.0333
AVNKS	1.0000	0.0000	1.9768	1.7126	6.9954	4.5251
AVNTP	1.0000	0.0000	1.9257	2.0743	10.7291	4.8031
AVPIV	1.0000	0.0000	1.8903	2.4408	16.4407	5.0848
AVRES	1.0000	0.0000	2.0077	2.1221	11.3460	4.8398
AVRFS	1.0000	0.0000	2.0450	2.3366	14.5680	5.0047
AVRNF	1.0000	0.0000	1.9629	2.4525	16.6657	5.0938
AVSNK	1.0000	0.0000	1.9768	1.7126	6.9954	4.5251
AVTCT	1.0000	0.0000	2.0044	2.8961	27.8351	5.4347
AVTTY	1.0000	0.0000	1.9252	2.5842	19.4122	5.1950
AWKAD	1.0000	0.0000	2.0791	3.0424	32.9546	5.5472
AWKMG	1.0000	0.0000	2.1295	3.4925	55.3602	5.8931
AWMEI	1.0000	0.0000	2.1040	3.4115	50.4292	5.8309
AWNIN	1.0000	0.0000	2.1272	2.6762	21.5914	5.2657
AWPVW	1.0000	0.0000	2.2450	4.1060	112.2253	6.3647
AWTER	1.0000	0.0000	2.0647	3.1611	37.7868	5.6384
AYATN	1.0000	0.0000	1.9729	2.3564	14.9064	5.0199
AYCAN	1.0000	0.0000	2.1069	3.0169	31.9979	5.5275
AYCET	1.0000	0.0000	2.0324	3.0805	34.4354	5.5765
AYFGV	1.0000	0.0000	1.8903	2.9976	31.2964	5.5128
AYFSL	1.0000	0.0000	2.0748	2.1945	12.3464	4.8955
AYHNA	1.0000	0.0000	2.0289	2.7337	23.0767	5.3099
AYITL	1.0000	0.0000	1.9604	2.2729	13.5270	4.9557
AYKAS	1.0000	0.0000	2.0405	2.1695	11.9911	4.8762
AYKNV	1.0000	0.0000	1.9891	2.3452	14.7129	5.0113
AYLEY	1.0000	0.0000	2.0130	2.6125	20.0582	5.2167
AYNKQ	1.0000	0.0000	1.9737	2.2441	13.0810	4.9336
AYNKS	1.0000	0.0000	2.0218	1.8844	8.5811	4.6571
AYPIS	1.0000	0.0000	2.0282	2.1519	11.7472	4.8627
AYPLK	1.0000	0.0000	1.9645	2.1870	12.2387	4.8897
AYPVD	1.0000	0.0000	1.9229	2.5968	19.6963	5.2047
AYQLD	1.0000	0.0000	1.9630	2.3328	14.5031	5.0018
AYSEV	1.0000	0.0000	2.0556	2.3129	14.1723	4.9865
AYSLD	1.0000	0.0000	2.0279	1.9731	9.5273	4.7253
AYSTH	1.0000	0.0000	2.1079	2.5008	17.6254	5.1309
AYSWI	1.0000	0.0000	2.2550	3.0769	34.2933	5.5737
AYTHE	1.0000	0.0000	1.9587	2.7974	24.8376	5.3589
CAANE	1.0000	0.0000	2.0548	2.6809	21.7094	5.2693
CADPS	1.0000	0.0000	2.1099	2.4479	16.5765	5.0902
CAGSG	1.0000	0.0000	2.1735	2.8079	25.1407	5.3669
CALLT	1.0000	0.0000	2.0606	2.4070	15.8079	5.0588
CANSD	1.0000	0.0000	2.1111	2.2731	13.5306	4.9559
CAQKR	1.0000	0.0000	2.0151	2.8818	27.3789	5.4237
CASRD	1.0000	0.0000	2.1364	2.5989	19.7454	5.2063
CASTF	1.0000	0.0000	2.1534	2.6625	21.2523	5.2552
CATIH	1.0000	0.0000	2.0372	3.1182	35.9662	5.6055
CAVTC	1.0000	0.0000	2.0977	3.5565	59.6022	5.9424
CAYAT	1.0000	0.0000	2.0175	3.1849	38.8393	5.6567
CAYPL	1.0000	0.0000	2.0982	2.9185	28.5644	5.4519
CCAVT	1.0000	0.0000	2.0977	3.5565	59.6022	5.9424
CCAYP	1.0000	0.0000	2.1122	3.7351	73.2117	6.0796
CCEHH	1.0000	0.0000	2.1105	4.0300	102.8239	6.3063
CCNLS	1.0000	0.0000	2.2546	2.6546	21.0593	5.2491
CCSLY	1.0000	0.0000	2.3616	3.1712	38.2330	5.6462
CCSNK	1.0000	0.0000	2.2568	2.7397	23.2367	5.3145
CDIAD	1.0000	0.0000	1.9994	2.7525	23.5814	5.3243
CDIQI	1.0000	0.0000	1.9959	2.7270	22.8980	5.3048
CDMLK	1.0000	0.0000	2.1110	2.7674	23.9928	5.3358
CDNGK	1.0000	0.0000	2.0635	2.5552	18.7720	5.1727
CDNID	1.0000	0.0000	2.0360	2.4674	16.9559	5.1052
CDQDL	1.0000	0.0000	2.0362	2.5334	18.3035	5.1560
CDSKS	1.0000	0.0000	2.0995	1.9692	9.4829	4.7223
CDSPT	1.0000	0.0000	2.0903	2.3309	14.4709	5.0003
CEATL	1.0000	0.0000	2.0416	2.5758	19.2232	5.1885
CEDKP	1.0000	0.0000	2.0089	2.5564	18.7972	5.1736
CEHHD	1.0000	0.0000	2.0716	3.3754	48.3742	5.8031
CEHML	1.0000	0.0000	2.1634	3.2227	40.5683	5.6857
CELEI	1.0000	0.0000	2.0322	2.4930	17.4664	5.1249
CELGV	1.0000	0.0000	2.0686	2.8218	25.5485	5.3776
CEMQT	1.0000	0.0000	2.0430	3.0772	34.3048	5.5739
CENMS	1.0000	0.0000	2.1887	2.5495	18.6481	5.1683
CESTK	1.0000	0.0000	2.0851	2.2599	13.3246	4.9458
CETLR	1.0000	0.0000	2.0484	2.6165	20.1518	5.2198
CEVQK	1.0000	0.0000	2.0199	2.7964	24.8093	5.3581
CEYPQ	1.0000	0.0000	2.0321	3.0460	33.0916	5.5499
CFDDV	1.0000	0.0000	2.0119	3.0178	32.0322	5.5283
CFDYS	1.0000	0.0000	2.2155	2.8999	27.9573	5.4376
CFENR	1.0000	0.0000	2.0804	2.8318	25.8444	5.3853
CFIEE	1.0000	0.0000	2.0113	2.8763	27.2072	5.4195
CFMKG	1.0000	0.0000	2.0647	3.3312	45.9749	5.7692
CFNGA	1.0000	0.0000	2.0869	2.9647	30.1280	5.4874
CGATG	1.0000	0.0000	1.9940	3.0918	34.8873	5.5852
CGFVY	1.0000	0.0000	1.9569	3.5411	58.5506	5.9305
CGIQS	1.0000	0.0000	2.1370	2.6020	19.8150	5.2086
CGKIP	1.0000	0.0000	2.0230	2.7459	23.4022	5.3193
CGLFG	1.0000	0.0000	2.0861	3.0458	33.0841	5.5498
CGSQP	1.0000	0.0000	2.1356	2.5871	19.4772	5.1972
CGSVP	1.0000	0.0000	2.1567	2.6882	21.8926	5.2749
CGYLR	1.0000	0.0000	2.1098	3.1388	36.8278	5.6212
CGYNM	1.0000	0.0000	2.1672	3.3557	47.2890	5.7880
CHESY	1.0000	0.0000	2.2611	3.0569	33.5109	5.5583
CHGEK	1.0000	0.0000	2.0692	3.1075	35.5228	5.5972
CHHRL	1.0000	0.0000	2.1583	3.3586	47.4470	5.7902
CHQLL	1.0000	0.0000	2.1348	2.7430	23.3259	5.3171
CHSQP	1.0000	0.0000	2.1899	2.7782	24.2923	5.3441
CIFLS	1.0000	0.0000	2.1410	2.4110	15.8810	5.0618
CIGQN	1.0000	0.0000	2.0618	2.7179	22.6568	5.2977
CIHFT	1.0000	0.0000	2.0436	3.2284	40.8353	5.6901
CIHYN	1.0000	0.0000	2.1605	3.1818	38.7005	5.6543
CIINN	1.0000	0.0000	2.0534	2.3094	14.1145	4.9838
CIKDN	1.0000	0.0000	2.0373	2.3906	15.5102	5.0462
CINAH	1.0000	0.0000	2.1124	2.9502	29.6294	5.4763
CINDG	1.0000	0.0000	2.0592	2.6479	20.8966	5.2440
CIPIT	1.0000	0.0000	1.9983	2.6522	21.0019	5.2473
CIPND	1.0000	0.0000	2.0361	2.4684	16.9750	5.1060
CISHK	1.0000	0.0000	2.1790	2.6463	20.8567	5.2427
CISLK	1.0000	0.0000	2.0807	2.1128	11.2224	4.8326
CISPE	1.0000	0.0000	2.0939	2.3594	14.9576	5.0222
CKAKS	1.0000	0.0000	2.0991	2.2933	13.8518	4.9714
CKANN	1.0000	0.0000	2.0640	2.3122	14.1596	4.9859
CKFLK	1.0000	0.0000	2.0710	2.5312	18.2560	5.1542
CKHLL	1.0000	0.0000	2.1268	2.5963	19.6846	5.2043
CKIAR	1.0000	0.0000	2.0183	2.8276	25.7204	5.3821
CKKPR	1.0000	0.0000	2.0298	2.6247	20.3437	5.2261
CKNTK	1.0000	0.0000	2.0342	2.2921	13.8336	4.9705
CKPFD	1.0000	0.0000	2.0317	2.7709	24.0894	5.3385
CKQNK	1.0000	0.0000	2.0433	2.3679	15.1066	5.0287
CKSDM	1.0000	0.0000	2.1798	2.6397	20.6984	5.2376
CKSIT	1.0000	0.0000	2.0865	2.2689	13.4646	4.9527
CKSSD	1.0000	0.0000	2.0995	1.9692	9.4829	4.7223
CKSSM	1.0000	0.0000	2.2054	2.3500	14.7952	5.0149
CKVFM	1.0000	0.0000	2.0643	3.3218	45.4761	5.7619
CKWPS	1.0000	0.0000	2.3250	3.1859	38.8834	5.6575
CLADT	1.0000	0.0000	2.0415	2.5689	19.0713	5.1832
CLAKS	1.0000	0.0000	2.1012	2.2082	12.5448	4.9060
CLARH	1.0000	0.0000	2.1103	3.0983	35.1471	5.5901
CLAVI	1.0000	0.0000	2.0578	2.7616	23.8302	5.3313
CLDMP	1.0000	0.0000	2.1040	2.8452	26.2485	5.3956
CLEEP	1.0000	0.0000	2.0316	2.4782	17.1682	5.1135
CLELF	1.0000	0.0000	2.0865	2.5298	18.2259	5.1531
CLEMS	1.0000	0.0000	2.1869	2.5614	18.9064	5.1775
CLEVN	1.0000	0.0000	2.0777	2.4675	16.9580	5.1053
CLIWY	1.0000	0.0000	2.3115	3.7481	74.3202	6.0896
CLLFG	1.0000	0.0000	2.1140	2.7034	22.2809	5.2866
CLPGH	1.0000	0.0000	2.1161	3.0165	31.9839	5.5273
CLSDD	1.0000	0.0000	2.0873	2.1738	12.0513	4.8795
CMHLV	1.0000	0.0000	2.1625	3.3868	49.0177	5.8119
CMNIV	1.0000	0.0000	2.1235	3.0192	32.0856	5.5294
CMRAD	1.0000	0.0000	2.0222	3.2694	42.8147	5.7217
CMTPS	1.0000	0.0000	2.1829	2.7117	22.4955	5.2930
CMYPQ	1.0000	0.0000	2.0483	3.4199	50.9232	5.8374
CNCAQ	1.0000	0.0000	2.1950	3.2874	43.7129	5.7355
CNDGS	1.0000	0.0000	2.1289	2.3424	14.6653	5.0091
CNDHS	1.0000	0.0000	2.1848	2.5334	18.3037	5.1560
CNGIR	1.0000	0.0000	2.0718	2.7999	24.9096	5.3608
CNHSK	1.0000	0.0000	2.1761	2.4566	16.7446	5.0969
CNIHQ	1.0000	0.0000	2.1087	2.9089	28.2510	5.4446
CNLSR	1.0000	0.0000	2.1114	2.1519	11.7482	4.8627
CNLVN	1.0000	0.0000	2.0842	2.2869	13.7487	4.9664
CNNIP	1.0000	0.0000	2.0518	2.2946	13.8727	4.9724
CNPFQ	1.0000	0.0000	2.0706	2.7439	23.3485	5.3177
CNRAM	1.0000	0.0000	2.1217	3.0956	35.0402	5.5881
CNREG	1.0000	0.0000	2.0721	2.7909	24.6527	5.3539
CNSAW	1.0000	0.0000	2.3564	3.1991	39.4827	5.6676
CNSEN	1.0000	0.0000	2.0776	1.9949	9.7745	4.7421
CNSPG	1.0000	0.0000	2.1290	2.3433	14.6819	5.0099
CNTGC	1.0000	0.0000	2.2077	3.2810	43.3872	5.7305
CNVDS	1.0000	0.0000	2.1263	2.3329	14.5049	5.0018
CNVKT	1.0000	0.0000	2.0612	2.5400	18.4433	5.1610
CNYNV	1.0000	0.0000	2.1544	2.7916	24.6719	5.3544
CPFIQ	1.0000	0.0000	2.0062	2.9335	29.0646	5.4635
CPHNA	1.0000	0.0000	2.1132	2.9353	29.1257	5.4649
CPKAQ	1.0000	0.0000	2.0134	2.7307	22.9966	5.3076
CPKFA	1.0000	0.0000	2.0305	2.8821	27.3911	5.4240
CPLSG	1.0000	0.0000	2.1274	2.3552	14.8859	5.0190
CPMIK	1.0000	0.0000	2.0685	2.9462	29.4920	5.4732
CPNAE	1.0000	0.0000	2.0466	2.5706	19.1097	5.1846
CPNKL	1.0000	0.0000	2.0431	2.2138	12.6274	4.9103
CPPLK	1.0000	0.0000	2.0327	2.3886	15.4741	5.0446
CPQSN	1.0000	0.0000	2.1019	2.2328	12.9102	4.9249
CPRSI	1.0000	0.0000	2.1209	2.5045	17.7004	5.1337
CPSLS	1.0000	0.0000	2.0921	1.8850	8.5872	4.6576
CPSSK	1.0000	0.0000	2.0997	1.9701	9.4938	4.7230
CPTET	1.0000	0.0000	2.0000	2.6217	20.2716	5.2238
CQNLQ	1.0000	0.0000	2.0654	2.4296	16.2275	5.0761
CQNNP	1.0000	0.0000	2.0597	2.3487	14.7736	5.0140
CQVNE	1.0000	0.0000	2.0601	2.6994	22.1790	5.2836
CQYTH	1.0000	0.0000	2.0494	3.4039	49.9928	5.8251
CRDVQ	1.0000	0.0000	1.9932	3.0184	32.0539	5.5287
CREQF	1.0000	0.0000	1.9961	3.0756	34.2398	5.5727
CRFTG	1.0000	0.0000	1.9961	3.1735	38.3310	5.6479
CRIDK	1.0000	0.0000	2.0187	2.7164	22.6189	5.2966
CRLLP	1.0000	0.0000	2.0696	2.4545	16.7039	5.0953
CRMFL	1.0000	0.0000	2.1264	3.2176	40.3329	5.6819
CRSLF	1.0000	0.0000	2.1702	2.5471	18.5962	5.1665
CSDPR	1.0000	0.0000	2.1192	2.4887	17.3787	5.1216
CSEAK	1.0000	0.0000	2.1062	2.3770	15.2665	5.0357
CSENG	1.0000	0.0000	2.1299	2.3492	14.7826	5.0144
CSESH	1.0000	0.0000	2.2171	2.4244	16.1307	5.0722
CSGAS	1.0000	0.0000	2.1843	2.3377	14.5861	5.0055
CSKFI	1.0000	0.0000	2.1350	2.4961	17.5283	5.1272
CSKQQ	1.0000	0.0000	2.1078	2.3988	15.6582	5.0525
CSLKN	1.0000	0.0000	2.0641	1.9231	8.9823	4.6869
CSLTP	1.0000	0.0000	2.0865	2.1689	11.9837	4.8758
CSLYS	1.0000	0.0000	2.1870	2.2269	12.8211	4.9203
CSMQQ	1.0000	0.0000	2.2010	2.8564	26.5888	5.4042
CSNKL	1.0000	0.0000	2.0641	1.9231	8.9823	4.6869
CSPER	1.0000	0.0000	2.1199	2.4955	17.5173	5.1268
CSQQL	1.0000	0.0000	2.1130	2.3137	14.1842	4.9871
CSQTD	1.0000	0.0000	2.1010	2.3999	15.6779	5.0533
CSQTL	1.0000	0.0000	2.0995	2.2379	12.9874	4.9288
CSSET	1.0000	0.0000	2.1128	2.0470	10.3914	4.7821
CSSFV	1.0000	0.0000	2.2133	2.4384	16.3943	5.0829
CSSYH	1.0000	0.0000	2.3158	2.7604	23.7971	5.3304
CSTER	1.0000	0.0000	2.1192	2.4888	17.3805	5.1216
CSTIL	1.0000	0.0000	2.0890	2.1838	12.1933	4.8872
CSTRE	1.0000	0.0000	2.1192	2.4888	17.3805	5.1216
CSYHA	1.0000	0.0000	2.2739	3.1613	37.7970	5.6386
CTDKI	1.0000	0.0000	2.0090	2.5586	18.8454	5.1753
CTEKL	1.0000	0.0000	2.0327	2.3877	15.4583	5.0440
CTIIK	1.0000	0.0000	2.0088	2.5744	19.1940	5.1875
CTKKI	1.0000	0.0000	2.0152	2.4818	17.2408	5.1163
CTLLF	1.0000	0.0000	2.0857	2.5171	17.9608	5.1434
CTNSQ	1.0000	0.0000	2.1008	2.2260	12.8089	4.9197
CTRYG	1.0000	0.0000	2.0141	3.2949	44.0906	5.7413
CTSKK	1.0000	0.0000	2.0767	2.1763	12.0864	4.8814
CVELN	1.0000	0.0000	2.0777	2.4675	16.9580	5.1053
CVLSF	1.0000	0.0000	2.1752	2.5661	19.0103	5.1811
CVNSK	1.0000	0.0000	2.1178	2.2561	13.2649	4.9428
CVQQS	1.0000	0.0000	2.1418	2.6466	20.8656	5.2430
CVRGH	1.0000	0.0000	1.9690	3.5005	55.8736	5.8993
CVRSS	1.0000	0.0000	2.1928	2.3690	15.1262	5.0296
CVRSY	1.0000	0.0000	2.2246	3.0015	31.4368	5.5158
CVTEE	1.0000	0.0000	2.0066	2.8043	25.0378	5.3642
CWSLS	1.0000	0.0000	2.3311	2.8101	25.2042	5.3686
CYAFS	1.0000	0.0000	2.2291	3.0111	31.7860	5.5231
CYIKK	1.0000	0.0000	2.0725	2.8304	25.8024	5.3842
CYLKY	1.0000	0.0000	2.1610	3.0723	34.1094	5.5701
CYSPP	1.0000	0.0000	2.1720	2.6805	21.6981	5.2690
CYSYN	1.0000	0.0000	2.2663	2.8475	26.3172	5.3974
DAAEL	1.0000	0.0000	1.9115	2.0381	10.2830	4.7753
DADLS	1.0000	0.0000	1.9491	1.6303	6.3364	4.4618
DADNY	1.0000	0.0000	1.9650	2.2510	13.1861	4.9389
DADTA	1.0000	0.0000	1.8809	2.1874	12.2447	4.8900
DAFDF	1.0000	0.0000	1.9062	2.5247	18.1194	5.1493
DAFIQ	1.0000	0.0000	1.8915	2.3891	15.4835	5.0450
DAFSD	1.0000	0.0000	1.9948	2.0136	9.9917	4.7564
DAHGE	1.0000	0.0000	1.9294	2.6409	20.7270	5.2385
DAIEC	1.0000	0.0000	1.9986	2.7593	23.7689	5.3296
DAIWP	1.0000	0.0000	2.0621	3.0248	32.2923	5.5336
DAKFK	1.0000	0.0000	1.9151	2.1497	11.7172	4.8610
DAKLP	1.0000	0.0000	1.9010	1.8442	8.1819	4.6262
DAKNG	1.0000	0.0000	1.9301	2.0118	9.9704	4.7550
DALAP	1.0000	0.0000	1.9114	2.0322	10.2123	4.7707
DALGL	1.0000	0.0000	1.9402	1.9386	9.1475	4.6988
DALQQ	1.0000	0.0000	1.9105	2.0599	10.5495	4.7920
DALYE	1.0000	0.0000	1.9602	2.2697	13.4769	4.9533
DAMPE	1.0000	0.0000	1.9298	2.4706	17.0183	5.1077
DANAS	1.0000	0.0000	1.9707	1.7297	7.1395	4.5382
DANEP	1.0000	0.0000	1.9044	1.9160	8.9069	4.6814
DANFQ	1.0000	0.0000	1.9397	2.1995	12.4182	4.8993
DANGH	1.0000	0.0000	1.9908	2.4602	16.8143	5.0997
DANRI	1.0000	0.0000	1.9227	2.0760	10.7496	4.8044
DANSR	1.0000	0.0000	1.9800	1.7704	7.4955	4.5695
DAPSP	1.0000	0.0000	1.9528	1.7942	7.7106	4.5878
DAPTN	1.0000	0.0000	1.9038	1.9033	8.7750	4.6717
DAQLS	1.0000	0.0000	1.9609	1.7003	6.8926	4.5156
DAQPT	1.0000	0.0000	1.8776	2.1471	11.6820	4.8590
DAQSA	1.0000	0.0000	1.9792	1.9734	9.5308	4.7255
DAQYI	1.0000	0.0000	1.9158	2.5106	17.8252	5.1384
DARLF	1.0000	0.0000	1.9448	2.2934	13.8536	4.9715
DARTE	1.0000	0.0000	1.8851	2.2350	12.9437	4.9266
DASAP	1.0000	0.0000	1.9701	1.9045	8.7867	4.6725
DASKG	1.0000	0.0000	1.9809	1.8959	8.6985	4.6660
DASLN	1.0000	0.0000	1.9393	1.4565	5.1251	4.3282
DASMN	1.0000	0.0000	2.0399	1.9992	9.8242	4.7454
DASPT	1.0000	0.0000	1.9520	1.7874	7.6488	4.5826
DASQY	1.0000	0.0000	2.0354	2.2050	12.4989	4.9035
DASSI	1.0000	0.0000	1.9758	1.5184	5.5303	4.3758
DASYK	1.0000	0.0000	2.0229	2.0582	10.5285	4.7907
DATIL	1.0000	0.0000	1.9011	1.9301	9.0562	4.6922
DATYP	1.0000	0.0000	1.9220	2.4200	16.0479	5.0688
DAVDA	1.0000	0.0000	1.8872	2.3642	15.0424	5.0259
DAVFM	1.0000	0.0000	1.9260	2.8551	26.5504	5.4032
DCDIA	1.0000	0.0000	1.9994	2.7525	23.5814	5.3243
DCHQL	1.0000	0.0000	2.1027	2.9050	28.1225	5.4415
DCIGQ	1.0000	0.0000	2.0007	2.8917	27.6941	5.4313
DCISL	1.0000	0.0000	2.0899	2.1896	12.2760	4.8917
DCISP	1.0000	0.0000	2.0930	2.3525	14.8390	5.0169
DCKSD	1.0000	0.0000	2.0849	2.2589	13.3081	4.9449
DCMYP	1.0000	0.0000	2.0694	3.3500	46.9797	5.7836
DCNHS	1.0000	0.0000	2.1848	2.5334	18.3037	5.1560
DCQNL	1.0000	0.0000	2.0567	2.3596	14.9620	5.0224
DCSEA	1.0000	0.0000	2.1106	2.4538	16.6899	5.0948
DCSSF	1.0000	0.0000	2.1700	2.2673	13.4402	4.9515
DCSSY	1.0000	0.0000	2.2069	2.3888	15.4779	5.0448
DCYSP	1.0000	0.0000	2.1719	2.6795	21.6737	5.2682
DDAFI	1.0000	0.0000	1.8948	2.3192	14.2751	4.9913
DDAKF	1.0000	0.0000	1.9072	2.2265	12.8158	4.9201
DDALG	1.0000	0.0000	1.9232	2.1005	11.0628	4.8232
DDASQ	1.0000	0.0000	1.9625	1.8622	8.3586	4.6401
DDCKS	1.0000	0.0000	2.0849	2.2589	13.3081	4.9449
DDDET	1.0000	0.0000	1.8696	1.9718	9.5124	4.7243
DDDKT	1.0000	0.0000	1.8733	1.8881	8.6187	4.6600
DDDRL	1.0000	0.0000	1.9075	1.9608	9.3900	4.7158
DDETN	2.0000	4.5907	1.8911	2.0990	15.6177	4.5907
DDHKQ	1.0000	0.0000	1.9378	2.3354	14.5473	5.0038
DDHPT	1.0000	0.0000	1.9276	2.3375	14.5821	5.0054
DDHQV	1.0000	0.0000	1.9295	2.5833	19.3907	5.1943
DDIRV	1.0000	0.0000	1.8909	2.3096	14.1170	4.9839
DDITG	1.0000	0.0000	1.8861	2.1613	11.8767	4.8699
DDITT	1.0000	0.0000	1.8698	1.9750	9.5481	4.7267
DDKDT	1.0000	0.0000	1.8733	1.8881	8.6187	4.6600
DDKRQ	1.0000	0.0000	1.8913	2.1159	11.2631	4.8350
DDKSI	1.0000	0.0000	1.9299	1.6200	6.2581	4.4539
DDKTK	1.0000	0.0000	1.8748	1.8113	7.8688	4.6009
DDLKR	1.0000	0.0000	1.9083	1.8840	8.5765	4.6568
DDLNT	1.0000	0.0000	1.8958	1.6292	6.3277	4.4609
DDLQE	1.0000	0.0000	1.8950	1.8856	8.5931	4.6580
DDLQL	1.0000	0.0000	1.9037	1.7168	7.0306	4.5283
DDLSL	1.0000	0.0000	1.9165	1.3571	4.5280	4.2519
DDLSS	1.0000	0.0000	1.9306	1.2294	3.8463	4.1536
DDLVP	1.0000	0.0000	1.9112	1.9808	9.6136	4.7312
DDNNC	1.0000	0.0000	2.0499	2.2778	13.6042	4.9595
DDPFT	1.0000	0.0000	1.8939	2.1873	12.2429	4.8899
DDPPE	1.0000	0.0000	1.8696	1.9795	9.5994	4.7302
DDQAE	1.0000	0.0000	1.8770	2.1588	11.8423	4.8680
DDQTS	1.0000	0.0000	1.9441	1.7452	7.2731	4.5501
DDRLR	1.0000	0.0000	1.9244	2.1128	11.2228	4.8327
DDRSI	1.0000	0.0000	1.9630	1.8489	8.2274	4.6298
DDSLL	1.0000	0.0000	1.9165	1.3571	4.5280	4.2519
DDSTH	1.0000	0.0000	2.0164	2.0468	10.3882	4.7819
DDSTS	1.0000	0.0000	1.9483	1.3855	4.6922	4.2737
DDTLQ	1.0000	0.0000	1.8944	1.8730	8.4656	4.6483
DDTPR	1.0000	0.0000	1.8820	2.1179	11.2902	4.8366
DDVLG	1.0000	0.0000	1.9330	2.1603	11.8635	4.8692
DDVNY	1.0000	0.0000	1.9750	2.3107	14.1361	4.9848
DDVTI	1.0000	0.0000	1.8845	2.1518	11.7462	4.8626
DDYEE	1.0000	0.0000	1.9195	2.3273	14.4101	4.9975
DDYLR	1.0000	0.0000	1.9666	2.3036	14.0192	4.9793
DDYRN	1.0000	0.0000	1.9715	2.2917	13.8268	4.9702
DEANC	1.0000	0.0000	2.0466	2.5697	19.0882	5.1838
DEDIK	1.0000	0.0000	1.8742	1.9166	8.9134	4.6819
DEEAG	1.0000	0.0000	1.8881	2.2762	13.5787	4.9582
DEELY	1.0000	0.0000	1.9511	2.1653	11.9332	4.8730
DEERN	1.0000	0.0000	1.9118	1.9626	9.4103	4.7172
DEFDN	1.0000	0.0000	1.9258	2.0251	10.1276	4.7653
DEFFS	1.0000	0.0000	2.0202	2.1306	11.4590	4.8463
DEFKA	1.0000	0.0000	1.9070	2.2334	12.9185	4.9253
DEFKE	1.0000	0.0000	1.9015	2.1290	11.4373	4.8451
DEFNN	1.0000	0.0000	1.9401	1.8513	8.2514	4.6317
DEGET	1.0000	0.0000	1.8860	2.1591	11.8474	4.8683
DEGGA	1.0000	0.0000	1.8939	2.4498	16.6129	5.0917
DEGIG	1.0000	0.0000	1.8953	2.3544	14.8716	5.0184
DEGSA	1.0000	0.0000	1.9856	1.9796	9.6001	4.7303
DEHLD	1.0000	0.0000	1.9583	2.1872	12.2419	4.8899
DEHNF	1.0000	0.0000	1.9926	2.3967	15.6203	5.0509
DEHRL	1.0000	0.0000	1.9739	2.3392	14.6115	5.0067
DEIDT	1.0000	0.0000	1.8698	1.9876	9.6912	4.7365
DELFF	1.0000	0.0000	1.9512	2.2584	13.3005	4.9446
DELHT	1.0000	0.0000	1.9582	2.1814	12.1595	4.8854
DELLA	1.0000	0.0000	1.9115	1.7649	7.4466	4.5653
DELPG	1.0000	0.0000	1.9133	1.9971	9.7998	4.7437
DEMKL	1.0000	0.0000	1.9628	2.1196	11.3128	4.8379
DEMSP	1.0000	0.0000	2.0203	2.0696	10.6702	4.7995
DENAG	1.0000	0.0000	1.9277	2.0955	10.9979	4.8194
DENKP	1.0000	0.0000	1.8900	1.7279	7.1246	4.5368
DENND	1.0000	0.0000	1.8990	1.6300	6.3336	4.4615
DENQL	1.0000	0.0000	1.9066	1.7118	6.9884	4.5244
DENVL	1.0000	0.0000	1.9261	1.8129	7.8835	4.6021
DEPDA	1.0000	0.0000	1.8762	2.0898	10.9249	4.8150
DEQPT	1.0000	0.0000	1.8724	2.0427	10.3388	4.7788
DERKF	1.0000	0.0000	1.9120	2.2741	13.5465	4.9567
DERLS	1.0000	0.0000	1.9593	1.6779	6.7104	4.4984
DESHG	1.0000	0.0000	2.0503	2.2399	13.0177	4.9304
DESKD	1.0000	0.0000	1.9286	1.6111	6.1905	4.4470
DESPK	1.0000	0.0000	1.9287	1.6120	6.1978	4.4478
DESPL	1.0000	0.0000	1.9295	1.5269	5.5884	4.3823
DESPS	1.0000	0.0000	1.9507	1.3991	4.7727	4.2841
DESSD	1.0000	0.0000	1.9506	1.3982	4.7669	4.2834
DETKQ	1.0000	0.0000	1.8780	1.9649	9.4358	4.7190
DETNG	1.0000	0.0000	1.9169	1.9785	9.5873	4.7294
DETNK	1.0000	0.0000	1.8894	1.7212	7.0672	4.5316
DETYS	1.0000	0.0000	2.0094	2.0249	10.1248	4.7651
DEVES	1.0000	0.0000	1.9670	1.8658	8.3937	4.6428
DEVGV	1.0000	0.0000	1.8973	2.5001	17.6108	5.1304
DEVKL	1.0000	0.0000	1.9126	1.9098	8.8427	4.6767
DEVYR	1.0000	0.0000	1.9239	2.6434	20.7884	5.2405
DEYEM	1.0000	0.0000	1.9673	2.7081	22.4015	5.2902
DFAGH	1.0000	0.0000	1.9245	2.8554	26.5573	5.4034
DFDHL	1.0000	0.0000	1.9874	2.4017	15.7117	5.0547
DFDKP	1.0000	0.0000	1.9016	2.1162	11.2682	4.8353
DFDRP	1.0000	0.0000	1.9000	2.3451	14.7114	5.0112
DFDVP	1.0000	0.0000	1.9025	2.3641	15.0402	5.0258
DFEFM	1.0000	0.0000	1.9452	2.8011	24.9444	5.3617
DFESS	1.0000	0.0000	2.0020	1.6195	6.2543	4.4535
DFFVP	1.0000	0.0000	1.9100	2.5855	19.4400	5.1960
DFHMS	1.0000	0.0000	2.1443	2.6547	21.0623	5.2492
DFIQR	1.0000	0.0000	1.8947	2.4299	16.2336	5.0764
DFKFR	1.0000	0.0000	1.9281	2.4886	17.3780	5.1215
DFKKN	1.0000	0.0000	1.9252	1.8646	8.3825	4.6419
DFKPF	1.0000	0.0000	1.9239	2.3376	14.5845	5.0055
DFLFS	1.0000	0.0000	2.0221	1.9618	9.4013	4.7166
DFLTQ	1.0000	0.0000	1.9264	2.0943	10.9830	4.8185
DFLYL	1.0000	0.0000	2.0032	2.2110	12.5868	4.9082
DFNAN	1.0000	0.0000	1.9553	1.9557	9.3338	4.7119
DFNET	2.0000	4.7608	1.9256	2.3204	20.2165	4.7608
DFNHR	1.0000	0.0000	2.0043	2.5418	18.4826	5.1624
DFQNS	1.0000	0.0000	1.9885	1.7985	7.7503	4.5911
DFSLN	1.0000	0.0000	1.9663	1.5666	5.8658	4.4129
DFSPD	1.0000	0.0000	1.9777	1.9034	8.7753	4.6717
DFVFH	1.0000	0.0000	1.9260	2.9560	29.8294	5.4808
DGCAD	1.0000	0.0000	2.0032	2.9171	28.5196	5.4509
DGCST	1.0000	0.0000	2.1255	2.5104	17.8217	5.1383
DGDIS	1.0000	0.0000	1.9695	1.8773	8.5096	4.6517
DGDRP	1.0000	0.0000	1.8934	2.3042	14.0288	4.9798
DGDSF	1.0000	0.0000	2.0097	2.0829	10.8367	4.8097
DGEKL	1.0000	0.0000	1.9145	1.9193	8.9421	4.6839
DGFGE	1.0000	0.0000	1.9047	2.5599	18.8739	5.1763
DGHTL	1.0000	0.0000	1.9792	2.3550	14.8830	5.0189
DGHVG	1.0000	0.0000	1.9208	2.8743	27.1435	5.4180
DGILS	1.0000	0.0000	1.9674	1.7154	7.0187	4.5272
DGIPL	1.0000	0.0000	1.9137	2.0061	9.9037	4.7506
DGKDR	1.0000	0.0000	1.9050	2.2264	12.8141	4.9200
DGKPN	1.0000	0.0000	1.9173	1.9015	8.7565	4.6703
DGKVT	1.0000	0.0000	1.9082	2.2396	13.0132	4.9301
DGKWK	1.0000	0.0000	2.0967	2.9236	28.7335	5.4559
DGLLK	1.0000	0.0000	1.9216	1.7505	7.3196	4.5542
DGLLR	1.0000	0.0000	1.9480	1.9793	9.5972	4.7301
DGLSP	1.0000	0.0000	1.9652	1.7005	6.8949	4.5158
DGMHI	1.0000	0.0000	1.9664	2.9194	28.5946	5.4526
DGNSG	1.0000	0.0000	2.0030	1.8682	8.4178	4.6446
DGPAL	1.0000	0.0000	1.9232	2.1015	11.0754	4.8240
DGQFS	1.0000	0.0000	2.0183	2.1528	11.7604	4.8634
DGRSS	1.0000	0.0000	2.0239	1.7238	7.0896	4.5337
DGSDG	1.0000	0.0000	1.9999	2.0420	10.3299	4.7782
DGSRT	1.0000	0.0000	1.9929	2.0077	9.9226	4.7519
DGSSN	1.0000	0.0000	1.9722	1.3980	4.7658	4.2832
DGSVP	1.0000	0.0000	1.9978	2.0335	10.2276	4.7717
DGSYF	1.0000	0.0000	2.0818	2.4257	16.1548	5.0732
DGTLE	1.0000	0.0000	1.9131	1.9903	9.7222	4.7385
DGYDS	1.0000	0.0000	2.0417	2.2043	12.4887	4.9030
DHAAL	1.0000	0.0000	1.9745	2.4028	15.7318	5.0556
DHCCN	1.0000	0.0000	2.2566	3.4778	54.4346	5.8818
DHDEF	1.0000	0.0000	1.9413	2.5705	19.1066	5.1845
DHDGY	1.0000	0.0000	1.9619	2.8656	26.8724	5.4113
DHDLA	1.0000	0.0000	1.9676	2.2916	13.8245	4.9701
DHFAQ	1.0000	0.0000	1.9260	2.7448	23.3743	5.3185
DHFFE	1.0000	0.0000	1.9430	2.7919	24.6796	5.3546
DHGSQ	1.0000	0.0000	2.0582	2.3030	14.0096	4.9789
DHIAC	1.0000	0.0000	2.0357	3.1240	36.2072	5.6099
DHIHQ	1.0000	0.0000	1.9634	2.7996	24.9017	5.3606
DHIQF	1.0000	0.0000	1.9337	2.6494	20.9336	5.2451
DHKKS	1.0000	0.0000	2.0055	1.8989	8.7294	4.6683
DHKQC	1.0000	0.0000	2.0637	2.9901	31.0247	5.5070
DHLIE	1.0000	0.0000	1.9588	2.2030	12.4700	4.9020
DHLPY	1.0000	0.0000	2.0165	2.5241	18.1077	5.1488
DHNVK	1.0000	0.0000	1.9869	2.2627	13.3670	4.9479
DHPEK	1.0000	0.0000	1.9363	2.2733	13.5334	4.9560
DHPRP	1.0000	0.0000	1.9320	2.4962	17.5317	5.1274
DHPTE	1.0000	0.0000	1.9272	2.3443	14.6988	5.0106
DHQVS	1.0000	0.0000	2.0560	2.2936	13.8562	4.9716
DHSHL	1.0000	0.0000	2.1051	2.2622	13.3598	4.9475
DHSHP	1.0000	0.0000	2.1011	2.4251	16.1439	5.0727
DHSLE	1.0000	0.0000	2.0161	1.8975	8.7147	4.6672
DHSNF	1.0000	0.0000	2.0648	2.1001	11.0577	4.8229
DHSTG	1.0000	0.0000	2.0492	2.2273	12.8273	4.9207
DHTTF	1.0000	0.0000	1.9438	2.5521	18.7031	5.1703
DHTYE	1.0000	0.0000	1.9671	2.6862	21.8418	5.2734
DHTYS	1.0000	0.0000	2.0923	2.3896	15.4923	5.0454
DHVGK	1.0000	0.0000	1.9558	2.6170	20.1620	5.2202
DHVSP	1.0000	0.0000	2.0475	2.2246	12.7870	4.9186
DIADK	1.0000	0.0000	1.8829	2.0210	10.0782	4.7621
DIANF	1.0000	0.0000	1.9364	2.1453	11.6580	4.8577
DIASL	1.0000	0.0000	1.9514	1.6461	6.4585	4.4740
DIDHF	1.0000	0.0000	1.9402	2.5795	19.3061	5.1914
DIDHS	1.0000	0.0000	2.0188	2.0684	10.6547	4.7985
DIDIS	1.0000	0.0000	1.9383	1.7127	6.9959	4.5251
DIDLQ	1.0000	0.0000	1.8955	1.8946	8.6848	4.6649
DIDNK	1.0000	0.0000	1.8907	1.7359	7.1931	4.5430
DIDSD	1.0000	0.0000	1.9363	1.6969	6.8644	4.5130
DIDTG	1.0000	0.0000	1.8861	2.1613	11.8767	4.8699
DIECK	1.0000	0.0000	2.0087	2.5713	19.1234	5.1851
DIEHT	1.0000	0.0000	1.9264	2.3592	14.9547	5.0220
DIELY	1.0000	0.0000	1.9514	2.1743	12.0588	4.8799
DIEPS	1.0000	0.0000	1.9372	1.7047	6.9292	4.5190
DIFTS	1.0000	0.0000	1.9788	1.9124	8.8697	4.6787
DIGIN	1.0000	0.0000	1.9183	2.0091	9.9383	4.7529
DIGTS	1.0000	0.0000	1.9689	1.8715	8.4515	4.6472
DIHSL	1.0000	0.0000	2.0174	1.9065	8.8076	4.6741
DIIKI	1.0000	0.0000	1.8749	1.9414	9.1780	4.7009
DIIMY	1.0000	0.0000	1.9646	2.7260	22.8711	5.3040
DIKAS	1.0000	0.0000	1.9491	1.7313	7.1531	4.5394
DIKDD	2.0000	4.6766	1.8740	2.2108	17.7949	4.6766
DIKDP	1.0000	0.0000	1.8740	1.9107	8.8518	4.6773
DIKED	1.0000	0.0000	1.8742	1.9166	8.9134	4.6819
DIKEI	1.0000	0.0000	1.8746	1.9324	9.0814	4.6940
DIKFS	1.0000	0.0000	1.9745	1.8414	8.1550	4.6241
DIKTW	1.0000	0.0000	2.0693	2.8300	25.7900	5.3839
DILEP	1.0000	0.0000	1.8896	1.8325	8.0690	4.6172
DILLE	1.0000	0.0000	1.8969	1.6695	6.6430	4.4920
DILNL	1.0000	0.0000	1.8955	1.4889	5.3337	4.3531
DILQS	1.0000	0.0000	1.9429	1.6049	6.1444	4.4423
DILSD	1.0000	0.0000	1.9308	1.5349	5.6434	4.3885
DINFV	1.0000	0.0000	1.9462	2.2051	12.5005	4.9036
DINGS	1.0000	0.0000	1.9687	1.7035	6.9195	4.5181
DININ	1.0000	0.0000	1.9020	1.6548	6.5259	4.4806
DINSL	1.0000	0.0000	1.9196	1.3611	4.5506	4.2549
DINSN	1.0000	0.0000	1.9199	1.3492	4.4830	4.2458
DIPAP	1.0000	0.0000	1.8760	2.0997	11.0528	4.8226
DIPII	1.0000	0.0000	1.8698	2.0192	10.0573	4.7607
DIPIK	1.0000	0.0000	1.8745	1.9265	9.0186	4.6895
DIPLQ	1.0000	0.0000	1.8956	1.8956	8.6947	4.6657
DIPPK	1.0000	0.0000	1.8740	1.9117	8.8619	4.6781
DIPSA	1.0000	0.0000	1.9545	1.8091	7.8480	4.5992
DIQIS	1.0000	0.0000	1.9486	1.7826	7.6052	4.5789
DIQSN	1.0000	0.0000	1.9440	1.5930	6.0566	4.4331
DIRIS	1.0000	0.0000	1.9649	1.8647	8.3831	4.6420
DIRNQ	1.0000	0.0000	1.9174	2.0347	10.2419	4.7726
DIRVW	1.0000	0.0000	2.0664	3.2356	41.1780	5.6957
DISDI	1.0000	0.0000	1.9383	1.7127	6.9959	4.5251
DISEQ	1.0000	0.0000	1.9475	1.7737	7.5244	4.5720
DISEY	1.0000	0.0000	2.0118	2.0465	10.3849	4.7817
DISNS	1.0000	0.0000	1.9334	1.2333	3.8660	4.1567
DISNV	1.0000	0.0000	1.9664	1.6941	6.8414	4.5108
DISSN	1.0000	0.0000	1.9334	1.2333	3.8660	4.1567
DITGY	1.0000	0.0000	1.9281	2.5041	17.6917	5.1334
DITPL	1.0000	0.0000	1.8888	1.8198	7.9488	4.6075
DITRP	1.0000	0.0000	1.8816	2.1337	11.5011	4.8488
DITSS	1.0000	0.0000	1.9512	1.4014	4.7859	4.2858
DITTP	1.0000	0.0000	1.8698	1.9760	9.5591	4.7275
DIVCH	1.0000	0.0000	2.0371	3.1838	38.7910	5.6559
DIVDK	1.0000	0.0000	1.8921	2.0808	10.8099	4.8080
DIVLS	1.0000	0.0000	1.9652	1.7059	6.9396	4.5199
DIVNF	1.0000	0.0000	1.9462	2.2051	12.5005	4.9036
DIYAG	1.0000	0.0000	1.9214	2.6211	20.2585	5.2233
DIYNR	1.0000	0.0000	1.9716	2.3076	14.0838	4.9824
DIYSE	1.0000	0.0000	2.0118	2.0465	10.3849	4.7817
DKANS	1.0000	0.0000	1.9415	1.5416	5.6897	4.3936
DKASM	1.0000	0.0000	2.0332	2.0962	11.0074	4.8199
DKAVE	1.0000	0.0000	1.8980	2.1830	12.1822	4.8866
DKCPQ	1.0000	0.0000	2.0106	2.6195	20.2213	5.2221
DKDPA	1.0000	0.0000	1.8827	2.0061	9.9040	4.7507
DKDRL	1.0000	0.0000	1.9083	1.8840	8.5765	4.6568
DKDTA	1.0000	0.0000	1.8827	1.9993	9.8256	4.7455
DKEEA	1.0000	0.0000	1.8828	2.0188	10.0532	4.7605
DKEEE	1.0000	0.0000	1.8740	1.9145	8.8912	4.6802
DKEKP	1.0000	0.0000	1.8755	1.8249	7.9971	4.6114
DKEKS	1.0000	0.0000	1.9212	1.5342	5.6386	4.3880
DKEQK	1.0000	0.0000	1.8812	1.8939	8.6777	4.6644
DKEQW	1.0000	0.0000	2.0716	2.8967	27.8567	5.4352
DKEVQ	1.0000	0.0000	1.8942	2.1417	11.6090	4.8549
DKFLT	1.0000	0.0000	1.9227	1.9475	9.2447	4.7056
DKFSG	1.0000	0.0000	2.0063	2.0060	9.9032	4.7506
DKFSP	1.0000	0.0000	1.9726	1.8265	8.0125	4.6126
DKGAY	1.0000	0.0000	1.9433	2.5284	18.1981	5.1521
DKGCS	1.0000	0.0000	2.1221	2.4394	16.4130	5.0837
DKGDH	1.0000	0.0000	1.9505	2.4459	16.5390	5.0887
DKGKK	1.0000	0.0000	1.9007	1.9207	8.9571	4.6850
DKGNN	1.0000	0.0000	1.9256	1.7268	7.1147	4.5359
DKGPE	1.0000	0.0000	1.8937	2.0822	10.8285	4.8092
DKHIY	1.0000	0.0000	1.9831	2.6241	20.3291	5.2257
DKIEE	1.0000	0.0000	1.8743	1.9234	8.9858	4.6871
DKILI	1.0000	0.0000	1.8894	1.7636	7.4350	4.5643
DKIWV	1.0000	0.0000	2.0843	3.0068	31.6283	5.5198
DKKMP	1.0000	0.0000	1.9448	2.1988	12.4092	4.8988
DKKSK	1.0000	0.0000	1.9118	1.4505	5.0875	4.3236
DKLSK	1.0000	0.0000	1.9097	1.3654	4.5754	4.2582
DKMHI	1.0000	0.0000	1.9926	2.6621	21.2421	5.2549
DKMTN	1.0000	0.0000	1.9656	2.0951	10.9929	4.8191
DKNEK	1.0000	0.0000	1.8867	1.6501	6.4895	4.4770
DKNEV	1.0000	0.0000	1.9158	1.8980	8.7195	4.6675
DKNGD	1.0000	0.0000	1.9173	1.9006	8.7465	4.6695
DKNKP	1.0000	0.0000	1.8861	1.6442	6.4436	4.4725
DKNLE	1.0000	0.0000	1.8919	1.5650	5.8542	4.4116
DKNPR	1.0000	0.0000	1.9115	1.8731	8.4666	4.6484
DKNSS	1.0000	0.0000	1.9172	1.1407	3.4229	4.0855
DKNYD	1.0000	0.0000	1.9561	2.0629	10.5862	4.7943
DKPCF	1.0000	0.0000	2.0317	2.7709	24.0894	5.3385
DKPEH	1.0000	0.0000	1.9363	2.2733	13.5334	4.9560
DKPMA	1.0000	0.0000	1.9435	2.3869	15.4439	5.0433
DKPPE	1.0000	0.0000	1.8737	1.9027	8.7685	4.6712
DKPTD	1.0000	0.0000	1.8733	1.8891	8.6286	4.6607
DKQGS	1.0000	0.0000	1.9730	1.8546	8.2840	4.6342
DKQQN	1.0000	0.0000	1.9047	1.8600	8.3367	4.6384
DKQSA	1.0000	0.0000	1.9577	1.7854	7.6301	4.5810
DKRQK	1.0000	0.0000	1.8974	2.0390	10.2941	4.7760
DKRRI	1.0000	0.0000	1.9000	2.2137	12.6265	4.9102
DKSIA	1.0000	0.0000	1.9491	1.7313	7.1531	4.5394
DKSII	1.0000	0.0000	1.9321	1.6359	6.3789	4.4661
DKSIL	1.0000	0.0000	1.9220	1.4581	5.1352	4.3294
DKSKS	1.0000	0.0000	1.9253	1.2377	3.8878	4.1600
DKSLM	1.0000	0.0000	2.0092	1.8231	7.9795	4.6100
DKSNN	1.0000	0.0000	1.9060	1.2566	3.9839	4.1745
DKSNS	1.0000	0.0000	1.9172	1.1407	3.4229	4.0855
DKSQV	1.0000	0.0000	1.9708	1.8452	8.1916	4.6270
DKSSP	1.0000	0.0000	1.9377	1.3155	4.2956	4.2198
DKSSS	1.0000	0.0000	1.9222	1.0248	2.9229	3.9964
DKSTN	1.0000	0.0000	1.9191	1.4246	4.9264	4.3037
DKSVQ	1.0000	0.0000	1.9708	1.8452	8.1916	4.6270
DKSYD	1.0000	0.0000	2.0042	1.9470	9.2388	4.7052
DKTKL	1.0000	0.0000	1.8834	1.6494	6.4835	4.4764
DKTNK	1.0000	0.0000	1.8855	1.6375	6.3913	4.4673
DKVRV	1.0000	0.0000	1.9125	2.3879	15.4626	5.0441
DKWSS	1.0000	0.0000	2.1514	2.2405	13.0268	4.9308
DKYLN	1.0000	0.0000	1.9640	1.9010	8.7505	4.6698
DKYSV	1.0000	0.0000	2.0363	2.1180	11.2918	4.8367
DLAEA	1.0000	0.0000	1.9115	2.0381	10.2830	4.7753
DLASK	1.0000	0.0000	1.9407	1.5535	5.7727	4.4028
DLASL	1.0000	0.0000	1.9388	1.4684	5.2008	4.3373
DLASN	1.0000	0.0000	1.9393	1.4565	5.1251	4.3282
DLDSP	1.0000	0.0000	1.9285	1.5201	5.5418	4.3771
DLDTS	1.0000	0.0000	1.9275	1.5133	5.4961	4.3719
DLECC	1.0000	0.0000	2.1830	3.1250	36.2479	5.6107
DLEEP	1.0000	0.0000	1.8889	1.8235	7.9835	4.6103
DLEGN	1.0000	0.0000	1.9282	1.8223	7.9726	4.6094
DLEND	1.0000	0.0000	1.8972	1.6418	6.4250	4.4707
DLESK	1.0000	0.0000	1.9205	1.4491	5.0785	4.3225
DLESM	1.0000	0.0000	2.0185	1.9067	8.8103	4.6743
DLFQS	1.0000	0.0000	1.9871	1.8104	7.8605	4.6002
DLGDQ	1.0000	0.0000	1.9181	2.0592	10.5408	4.7915
DLGPV	1.0000	0.0000	1.9330	2.1613	11.8770	4.8699
DLHDQ	1.0000	0.0000	1.9626	2.2503	13.1761	4.9384
DLHLR	1.0000	0.0000	1.9953	2.1704	12.0043	4.8769
DLHSS	1.0000	0.0000	2.0230	1.6009	6.1151	4.4392
DLHTV	1.0000	0.0000	1.9774	2.3456	14.7202	5.0116
DLIGP	1.0000	0.0000	1.9137	2.0061	9.9037	4.7506
DLINS	1.0000	0.0000	1.9196	1.3611	4.5506	4.2549
DLIWK	1.0000	0.0000	2.0920	2.6738	21.5326	5.2639
DLKKF	1.0000	0.0000	1.9224	1.8765	8.5012	4.6510
DLKKY	1.0000	0.0000	1.9523	1.9980	9.8095	4.7444
DLKRL	1.0000	0.0000	1.9153	1.7220	7.0746	4.5323
DLKST	1.0000	0.0000	1.9185	1.4365	4.9996	4.3128
DLKSV	1.0000	0.0000	1.9546	1.6133	6.2072	4.4487
DLLDD	1.0000	0.0000	1.8944	1.6469	6.4641	4.4745
DLLEL	1.0000	0.0000	1.8930	1.4918	5.3528	4.3553
DLLLE	1.0000	0.0000	1.8930	1.4918	5.3528	4.3553
DLLMN	1.0000	0.0000	1.9789	1.8538	8.2761	4.6336
DLMKP	1.0000	0.0000	1.9625	2.1137	11.2353	4.8334
DLMNA	1.0000	0.0000	1.9931	2.1270	11.4109	4.8436
DLMNE	1.0000	0.0000	1.9781	2.0226	10.0979	4.7634
DLNFG	1.0000	0.0000	1.9664	2.0368	10.2675	4.7743
DLNLK	1.0000	0.0000	1.8854	1.3962	4.7553	4.2819
DLNPT	1.0000	0.0000	1.8959	1.6302	6.3352	4.4617
DLNSD	1.0000	0.0000	1.9168	1.3453	4.4607	4.2427
DLNTA	1.0000	0.0000	1.9127	1.7404	7.2318	4.5464
DLPLL	1.0000	0.0000	1.8922	1.4859	5.3143	4.3508
DLPLN	1.0000	0.0000	1.8934	1.4740	5.2371	4.3417
DLPND	1.0000	0.0000	1.8965	1.6360	6.3796	4.4661
DLPPS	1.0000	0.0000	1.9286	1.5210	5.5484	4.3778
DLPQC	1.0000	0.0000	2.0362	2.5344	18.3242	5.1567
DLQAS	1.0000	0.0000	1.9609	1.7003	6.8926	4.5156
DLQCE	1.0000	0.0000	2.0363	2.5403	18.4494	5.1612
DLQEQ	1.0000	0.0000	1.9007	1.9556	9.3323	4.7118
DLQER	1.0000	0.0000	1.9129	2.0376	10.2769	4.7749
DLQLS	1.0000	0.0000	1.9298	1.4271	4.9418	4.3056
DLQMV	1.0000	0.0000	1.9818	2.4306	16.2465	5.0769
DLQPK	1.0000	0.0000	1.8945	1.8029	7.7907	4.5945
DLQPL	1.0000	0.0000	1.9038	1.7178	7.0388	4.5290
DLQSL	1.0000	0.0000	1.9298	1.4271	4.9418	4.3056
DLRNL	1.0000	0.0000	1.9215	1.6250	6.2961	4.4578
DLSDS	1.0000	0.0000	1.9306	1.2294	3.8463	4.1536
DLSGP	1.0000	0.0000	1.9652	1.7005	6.8949	4.5158
DLSIP	1.0000	0.0000	1.9310	1.5359	5.6501	4.3892
DLSKR	1.0000	0.0000	1.9501	1.5943	6.0659	4.4341
DLSLI	1.0000	0.0000	1.9193	1.3730	4.6190	4.2640
DLSLQ	1.0000	0.0000	1.9298	1.4271	4.9418	4.3056
DLSLV	1.0000	0.0000	1.9531	1.5282	5.5970	4.3833
DLSQD	1.0000	0.0000	1.9405	1.5890	6.0276	4.4301
DLSRL	1.0000	0.0000	1.9484	1.5091	5.4682	4.3687
DLSRQ	1.0000	0.0000	1.9701	1.7410	7.2372	4.5469
DLSRR	1.0000	0.0000	1.9877	1.8231	7.9798	4.6100
DLSSG	1.0000	0.0000	1.9724	1.4099	4.8369	4.2924
DLSSS	1.0000	0.0000	1.9110	0.9397	2.5893	3.9310
DLTDH	1.0000	0.0000	1.9580	2.1746	12.0626	4.8801
DLVPS	1.0000	0.0000	1.9629	1.6911	6.8171	4.5085
DLVQV	1.0000	0.0000	1.9342	2.2208	12.7308	4.9157
DLYTN	1.0000	0.0000	1.9670	1.9720	9.5147	4.7244
DMDLI	1.0000	0.0000	1.9610	2.2054	12.5047	4.9039
DMEII	1.0000	0.0000	1.9273	2.3900	15.5003	5.0458
DMEKL	1.0000	0.0000	1.9628	2.1196	11.3128	4.8379
DMELV	1.0000	0.0000	1.9797	2.3675	15.0992	5.0284
DMFKP	1.0000	0.0000	1.9599	2.4970	17.5481	5.1280
DMGSK	1.0000	0.0000	2.0490	2.1655	11.9354	4.8732
DMGSR	1.0000	0.0000	2.0762	2.3943	15.5771	5.0490
DMILP	1.0000	0.0000	1.9610	2.2064	12.5189	4.9046
DMINK	1.0000	0.0000	1.9669	2.1167	11.2744	4.8357
DMKCI	1.0000	0.0000	2.0686	2.9452	29.4589	5.4725
DMKNF	1.0000	0.0000	2.0002	2.3222	14.3264	4.9936
DMKQN	1.0000	0.0000	1.9724	2.1708	12.0103	4.8773
DMLIF	1.0000	0.0000	1.9896	2.4268	16.1755	5.0740
DMLKP	1.0000	0.0000	1.9625	2.1137	11.2353	4.8334
DMLSH	1.0000	0.0000	2.1078	2.2714	13.5042	4.9546
DMMDT	1.0000	0.0000	1.9796	2.7265	22.8852	5.3044
DMNRY	1.0000	0.0000	2.0353	2.6725	21.4999	5.2629
DMNTL	1.0000	0.0000	1.9770	2.0100	9.9491	4.7536
DMPSI	1.0000	0.0000	2.0214	2.0786	10.7829	4.8064
DMQQA	1.0000	0.0000	1.9204	2.6027	19.8311	5.2092
DMRAG	1.0000	0.0000	1.9218	2.7952	24.7759	5.3572
DMSDY	1.0000	0.0000	2.0954	2.4046	15.7649	5.0570
DMTII	1.0000	0.0000	1.9283	2.3774	15.2744	5.0360
DMVFC	1.0000	0.0000	2.0198	3.3986	49.6856	5.8209
DNALK	1.0000	0.0000	1.9090	1.6694	6.6417	4.4918
DNANN	1.0000	0.0000	1.9153	1.5605	5.8223	4.4082
DNAVT	1.0000	0.0000	1.9256	2.0734	10.7169	4.8024
DNCDN	1.0000	0.0000	2.0499	2.2778	13.6042	4.9595
DNDAL	1.0000	0.0000	1.9132	1.7462	7.2820	4.5509
DNDCQ	1.0000	0.0000	2.0408	2.5215	18.0534	5.1468
DNDLE	1.0000	0.0000	1.8972	1.6418	6.4250	4.4707
DNDMK	1.0000	0.0000	1.9659	2.1009	11.0676	4.8235
DNDNL	1.0000	0.0000	1.8944	1.4612	5.1547	4.3318
DNDNP	1.0000	0.0000	1.8984	1.6241	6.2887	4.4570
DNDNT	1.0000	0.0000	1.8976	1.6173	6.2375	4.4518
DNDSI	1.0000	0.0000	1.9317	1.5230	5.5620	4.3794
DNELM	1.0000	0.0000	1.9781	2.0226	10.0979	4.7634
DNELS	1.0000	0.0000	1.9180	1.3521	4.4994	4.2480
DNERK	1.0000	0.0000	1.9119	1.8789	8.5257	4.6529
DNEVT	1.0000	0.0000	1.9150	1.9690	9.4812	4.7221
DNFLP	1.0000	0.0000	1.9371	1.8573	8.3103	4.6363
DNFYF	1.0000	0.0000	2.0093	2.5825	19.3726	5.1937
DNGKS	1.0000	0.0000	1.9578	1.6109	6.1891	4.4469
DNHVS	1.0000	0.0000	2.0517	2.0498	10.4247	4.7842
DNIDC	1.0000	0.0000	2.0360	2.4674	16.9559	5.1052
DNIHN	1.0000	0.0000	1.9792	2.0105	9.9549	4.7540
DNINS	1.0000	0.0000	1.9199	1.3492	4.4830	4.2458
DNISM	1.0000	0.0000	2.0213	1.9038	8.7802	4.6720
DNIVT	1.0000	0.0000	1.9155	1.9780	9.5818	4.7290
DNKAG	1.0000	0.0000	1.9301	2.0118	9.9704	4.7550
DNKDE	1.0000	0.0000	1.8899	1.7269	7.1163	4.5361
DNKES	1.0000	0.0000	1.9211	1.4372	5.0043	4.3134
DNKIE	1.0000	0.0000	1.8913	1.7428	7.2522	4.5483
DNKIP	1.0000	0.0000	1.8908	1.7369	7.2014	4.5437
DNKLE	1.0000	0.0000	1.8919	1.5650	5.8542	4.4116
DNKLT	1.0000	0.0000	1.8904	1.5524	5.7647	4.4019
DNKNK	1.0000	0.0000	1.8860	1.4694	5.2077	4.3382
DNKNQ	1.0000	0.0000	1.9031	1.6162	6.2294	4.4510
DNKRM	1.0000	0.0000	1.9856	2.2529	13.2157	4.9403
DNKSP	1.0000	0.0000	1.9202	1.4314	4.9679	4.3089
DNKTI	1.0000	0.0000	1.8903	1.7301	7.1434	4.5385
DNKYL	1.0000	0.0000	1.9640	1.9010	8.7505	4.6698
DNLAE	1.0000	0.0000	1.9139	1.7531	7.3418	4.5562
DNLFN	1.0000	0.0000	1.9393	1.6825	6.7474	4.5019
DNLGE	1.0000	0.0000	1.9282	1.8223	7.9726	4.6094
DNLGQ	1.0000	0.0000	1.9362	1.8854	8.5912	4.6579
DNLHD	1.0000	0.0000	1.9750	2.0065	9.9089	4.7510
DNLIP	1.0000	0.0000	1.8983	1.6518	6.5025	4.4783
DNLKE	1.0000	0.0000	1.8919	1.5650	5.8542	4.4116
DNLKS	1.0000	0.0000	1.9059	1.2684	4.0452	4.1837
DNLLI	1.0000	0.0000	1.8955	1.4889	5.3337	4.3531
DNLLL	1.0000	0.0000	1.8838	1.3111	4.2719	4.2165
DNLTA	1.0000	0.0000	1.9127	1.7404	7.2318	4.5464
DNLYS	1.0000	0.0000	1.9983	1.6881	6.7926	4.5062
DNMSP	1.0000	0.0000	2.0190	1.8890	8.6274	4.6606
DNMST	1.0000	0.0000	2.0180	1.8822	8.5587	4.6554
DNNCT	1.0000	0.0000	2.0493	2.2720	13.5128	4.9550
DNNTL	1.0000	0.0000	1.8936	1.4554	5.1179	4.3273
DNPDS	1.0000	0.0000	1.9294	1.5082	5.4617	4.3679
DNPFN	1.0000	0.0000	1.9395	1.8454	8.1941	4.6272
DNPNA	1.0000	0.0000	1.9155	1.7353	7.1878	4.5425
DNPNL	1.0000	0.0000	1.8945	1.4621	5.1609	4.3325
DNPPP	1.0000	0.0000	1.8912	1.7998	7.7624	4.5921
DNPSP	1.0000	0.0000	1.9295	1.5092	5.4682	4.3687
DNQAS	1.0000	0.0000	1.9622	1.6884	6.7951	4.5065
DNQEF	1.0000	0.0000	1.9309	2.0951	10.9928	4.8190
DNQLN	1.0000	0.0000	1.9058	1.5311	5.6172	4.3856
DNQSN	1.0000	0.0000	1.9306	1.4033	4.7978	4.2874
DNQTS	1.0000	0.0000	1.9407	1.5714	5.8997	4.4165
DNQYA	1.0000	0.0000	1.9683	2.3209	14.3042	4.9926
DNRLP	1.0000	0.0000	1.9215	1.7879	7.6535	4.5830
DNRMS	1.0000	0.0000	2.0495	2.0400	10.3058	4.7767
DNRPV	1.0000	0.0000	1.9324	2.1209	11.3298	4.8389
DNRSI	1.0000	0.0000	1.9618	1.6750	6.6870	4.4962
DNRSN	1.0000	0.0000	1.9494	1.4854	5.3109	4.3504
DNRSS	1.0000	0.0000	1.9649	1.3695	4.5988	4.2613
DNRTE	1.0000	0.0000	1.9113	1.9500	9.2712	4.7075
DNSAH	1.0000	0.0000	2.0374	1.9900	9.7181	4.7383
DNSAV	1.0000	0.0000	1.9845	1.7895	7.6672	4.5841
DNSFL	1.0000	0.0000	1.9663	1.5666	5.8658	4.4129
DNSKL	1.0000	0.0000	1.9059	1.2684	4.0452	4.1837
DNSND	1.0000	0.0000	1.9171	1.3334	4.3943	4.2336
DNSTI	1.0000	0.0000	1.9309	1.5172	5.5227	4.3749
DNTDH	1.0000	0.0000	1.9620	2.1627	11.8965	4.8710
DNTIN	1.0000	0.0000	1.8995	1.6331	6.3580	4.4640
DNTNS	1.0000	0.0000	1.9161	1.3276	4.3622	4.2291
DNTQP	1.0000	0.0000	1.8977	1.8621	8.3570	4.6399
DNTTP	1.0000	0.0000	1.8903	1.7863	7.6385	4.5817
DNWDY	1.0000	0.0000	2.1633	3.0658	33.8544	5.5651
DNYSN	1.0000	0.0000	1.9988	1.6762	6.6963	4.4971
DNYVI	1.0000	0.0000	1.9751	2.3266	14.3987	4.9970
DPAAD	1.0000	0.0000	1.8804	2.1942	12.3417	4.8952
DPALN	1.0000	0.0000	1.9133	1.7472	7.2905	4.5516
DPDKE	1.0000	0.0000	1.8737	1.9017	8.7585	4.6704
DPDSE	1.0000	0.0000	1.9352	1.6889	6.7989	4.5068
DPDSR	1.0000	0.0000	1.9613	1.8340	8.0837	4.6184
DPEQS	1.0000	0.0000	1.9457	1.7588	7.3923	4.5606
DPFSF	1.0000	0.0000	2.0196	2.1247	11.3805	4.8418
DPFTH	1.0000	0.0000	1.9429	2.5588	18.8501	5.1755
DPFYA	1.0000	0.0000	1.9293	2.6471	20.8775	5.2433
DPGIG	1.0000	0.0000	1.8958	2.3485	14.7704	5.0138
DPGKK	1.0000	0.0000	1.8984	1.9985	9.8162	4.7448
DPGSA	1.0000	0.0000	1.9851	1.9737	9.5339	4.7258
DPIHN	1.0000	0.0000	1.9629	2.1853	12.2143	4.8884
DPILP	1.0000	0.0000	1.8892	1.8266	8.0129	4.6127
DPISL	1.0000	0.0000	1.9310	1.5359	5.6501	4.3892
DPISP	1.0000	0.0000	1.9365	1.6988	6.8805	4.5145
DPKDS	1.0000	0.0000	1.9278	1.6052	6.1466	4.4425
DPLEI	1.0000	0.0000	1.8896	1.8325	8.0690	4.6172
DPLGM	1.0000	0.0000	1.9815	2.3710	15.1622	5.0312
DPLIC	1.0000	0.0000	2.0318	2.4803	17.2104	5.1151
DPLID	1.0000	0.0000	1.8891	1.8256	8.0037	4.6119
DPLNG	1.0000	0.0000	1.9276	1.8164	7.9171	4.6049
DPLSS	1.0000	0.0000	1.9308	1.2303	3.8512	4.1544
DPLTQ	1.0000	0.0000	1.8944	1.8739	8.4753	4.6491
DPMPS	1.0000	0.0000	2.0197	2.0638	10.5969	4.7950
DPNKV	1.0000	0.0000	1.9154	1.8921	8.6592	4.6630
DPNKY	1.0000	0.0000	1.9561	2.0639	10.5983	4.7951
DPNNP	1.0000	0.0000	1.8985	1.6250	6.2961	4.4578
DPNSA	1.0000	0.0000	1.9503	1.6194	6.2534	4.4534
DPNSS	1.0000	0.0000	1.9304	1.2185	3.7922	4.1453
DPPES	1.0000	0.0000	1.9353	1.6898	6.8068	4.5076
DPPLN	1.0000	0.0000	1.8966	1.6369	6.3871	4.4669
DPPNM	1.0000	0.0000	1.9646	2.1797	12.1345	4.8841
DPQSK	1.0000	0.0000	1.9390	1.6751	6.6877	4.4963
DPRAI	1.0000	0.0000	1.8840	2.2508	13.1832	4.9387
DPRGN	1.0000	0.0000	1.9342	2.1304	11.4559	4.8462
DPRKF	1.0000	0.0000	1.9123	2.2682	13.4541	4.9521
DPSDN	1.0000	0.0000	1.9294	1.5082	5.4617	4.3679
DPSIT	1.0000	0.0000	1.9357	1.6920	6.8249	4.5093
DPSNT	2.0000	4.3635	1.9285	1.8034	11.0246	4.3635
DPSRY	1.0000	0.0000	2.0352	2.1768	12.0942	4.8819
DPTIR	1.0000	0.0000	1.8816	2.1337	11.5011	4.8488
DPTRA	1.0000	0.0000	1.8855	2.2291	12.8553	4.9221
DPVGK	1.0000	0.0000	1.9078	2.2464	13.1161	4.9353
DPVKN	1.0000	0.0000	1.9154	1.8921	8.6592	4.6630
DPVTC	1.0000	0.0000	2.0082	2.7916	24.6722	5.3544
DPYLP	1.0000	0.0000	1.9508	2.1536	11.7704	4.8640
DPYTP	1.0000	0.0000	1.9205	2.3097	14.1189	4.9840
DQAES	1.0000	0.0000	1.9632	1.8691	8.4267	4.6453
DQALI	1.0000	0.0000	1.9066	2.0058	9.9005	4.7504
DQCVL	1.0000	0.0000	2.0544	2.7044	22.3083	5.2874
DQDKV	1.0000	0.0000	1.8944	2.1349	11.5164	4.8496
DQDLG	1.0000	0.0000	1.9181	2.0592	10.5408	4.7915
DQETP	1.0000	0.0000	1.8724	2.0427	10.3388	4.7788
DQFIE	1.0000	0.0000	1.8919	2.2847	13.7149	4.9648
DQFTQ	1.0000	0.0000	1.8922	2.3262	14.3926	4.9967
DQGGS	1.0000	0.0000	2.0085	2.1119	11.2118	4.8320
DQGVL	1.0000	0.0000	1.9359	2.2303	12.8720	4.9229
DQINS	1.0000	0.0000	1.9440	1.5930	6.0566	4.4331
DQIPY	1.0000	0.0000	1.9180	2.4003	15.6859	5.0536
DQITD	1.0000	0.0000	1.8724	2.0507	10.4362	4.7850
DQIVS	1.0000	0.0000	1.9770	1.9378	9.1394	4.6982
DQKKQ	1.0000	0.0000	1.8859	1.9570	9.3480	4.7129
DQKLP	1.0000	0.0000	1.8945	1.8029	7.7907	4.5945
DQKLR	1.0000	0.0000	1.9149	1.9539	9.3144	4.7105
DQKPP	1.0000	0.0000	1.8779	1.9658	9.4456	4.7197
DQKTF	1.0000	0.0000	1.9038	2.1794	12.1314	4.8839
DQLIP	1.0000	0.0000	1.8956	1.8956	8.6947	4.6657
DQLPN	1.0000	0.0000	1.9060	1.7059	6.9393	4.5199
DQLSG	1.0000	0.0000	1.9769	1.7695	7.4874	4.5688
DQLSV	1.0000	0.0000	1.9746	1.7601	7.4034	4.5615
DQLYT	1.0000	0.0000	1.9552	2.2158	12.6565	4.9118
DQMEN	1.0000	0.0000	1.9697	2.2545	13.2409	4.9416
DQNEP	1.0000	0.0000	1.8984	1.8747	8.4830	4.6497
DQNPQ	1.0000	0.0000	1.9042	1.9378	9.1391	4.6982
DQNTA	1.0000	0.0000	1.9097	1.9723	9.5182	4.7247
DQPNN	1.0000	0.0000	1.9081	1.6940	6.8412	4.5108
DQRYK	1.0000	0.0000	1.9376	2.4587	16.7848	5.0985
DQSEL	1.0000	0.0000	1.9415	1.5959	6.0779	4.4354
DQSFD	1.0000	0.0000	1.9872	1.9723	9.5185	4.7247
DQSNK	1.0000	0.0000	1.9328	1.5003	5.4094	4.3619
DQSYM	1.0000	0.0000	2.1038	2.4746	17.0973	5.1107
DQTDS	1.0000	0.0000	1.9441	1.7452	7.2731	4.5501
DQTKN	1.0000	0.0000	1.8969	1.7843	7.6199	4.5801
DQTLR	1.0000	0.0000	1.9126	2.0250	10.1255	4.7651
DQTPQ	1.0000	0.0000	1.8742	2.1058	11.1317	4.8273
DQTSI	1.0000	0.0000	1.9460	1.7610	7.4118	4.5623
DQTSP	1.0000	0.0000	1.9442	1.7462	7.2816	4.5509
DQTSS	1.0000	0.0000	1.9624	1.4555	5.1186	4.3274
DQVQY	1.0000	0.0000	1.9155	2.6245	20.3378	5.2259
DRARN	1.0000	0.0000	1.9372	2.2121	12.6031	4.9090
DRDDA	1.0000	0.0000	1.8851	2.2340	12.9277	4.9258
DRDFL	1.0000	0.0000	1.9379	2.1822	12.1700	4.8860
DRDGK	1.0000	0.0000	1.9050	2.2264	12.8141	4.9200
DRDID	1.0000	0.0000	1.8813	2.1386	11.5660	4.8525
DRDNS	1.0000	0.0000	1.9594	1.6592	6.5609	4.4840
DREPS	1.0000	0.0000	1.9621	1.8408	8.1497	4.6236
DRFES	1.0000	0.0000	2.0039	2.0612	10.5656	4.7930
DRIGR	1.0000	0.0000	1.8923	2.4710	17.0273	5.1080
DRIQM	1.0000	0.0000	1.9274	2.5893	19.5269	5.1989
DRKEA	1.0000	0.0000	1.8950	2.1640	11.9147	4.8720
DRKLK	1.0000	0.0000	1.9073	1.8071	7.8301	4.5977
DRKRR	1.0000	0.0000	1.9075	2.3499	14.7942	5.0149
DRLDS	1.0000	0.0000	1.9583	1.6711	6.6553	4.4932
DRLKK	1.0000	0.0000	1.9073	1.8071	7.8301	4.5977
DRLLI	1.0000	0.0000	1.9205	1.8147	7.9006	4.6035
DRLQQ	1.0000	0.0000	1.9169	2.1007	11.0652	4.8234
DRLRK	1.0000	0.0000	1.9278	2.0360	10.2571	4.7736
DRLRN	1.0000	0.0000	1.9449	1.9390	9.1518	4.6991
DRLVH	1.0000	0.0000	1.9886	2.5034	17.6773	5.1329
DRMST	1.0000	0.0000	2.0451	2.2080	12.5427	4.9059
DRNNK	1.0000	0.0000	1.9193	1.6983	6.8761	4.5140
DRPEH	1.0000	0.0000	1.9313	2.5021	17.6516	5.1319
DRPPL	1.0000	0.0000	1.9076	1.9627	9.4116	4.7173
DRPPN	1.0000	0.0000	1.9113	1.9509	9.2808	4.7082
DRPRR	1.0000	0.0000	1.8913	2.4277	16.1926	5.0747
DRPSY	1.0000	0.0000	2.0352	2.1768	12.0942	4.8819
DRQLT	1.0000	0.0000	1.9126	2.0250	10.1255	4.7651
DRQMS	1.0000	0.0000	2.0543	2.2838	13.6994	4.9641
DRQPL	1.0000	0.0000	1.9127	2.0317	10.2062	4.7703
DRQSS	1.0000	0.0000	1.9969	1.6133	6.2071	4.4487
DRSIE	1.0000	0.0000	1.9638	1.8557	8.2945	4.6351
DRSYI	1.0000	0.0000	2.0367	2.1917	12.3057	4.8933
DRSYN	1.0000	0.0000	2.0391	2.0020	9.8564	4.7475
DRVFF	1.0000	0.0000	1.8982	2.7365	23.1497	5.3120
DRVFQ	1.0000	0.0000	1.8939	2.5851	19.4313	5.1957
DRYIS	1.0000	0.0000	2.0367	2.1917	12.3057	4.8933
DSALN	1.0000	0.0000	1.9393	1.4565	5.1251	4.3282
DSALP	1.0000	0.0000	1.9492	1.6313	6.3438	4.4626
DSCGS	1.0000	0.0000	2.1580	2.2265	12.8153	4.9200
DSDDY	1.0000	0.0000	2.0092	2.0238	10.1122	4.7643
DSDIK	1.0000	0.0000	1.9299	1.6200	6.2581	4.4539
DSDLN	1.0000	0.0000	1.9168	1.3453	4.4607	4.2427
DSDSA	1.0000	0.0000	1.9729	1.5025	5.4241	4.3636
DSDTK	1.0000	0.0000	1.9269	1.5984	6.0965	4.4373
DSDVT	1.0000	0.0000	1.9649	1.8463	8.2021	4.6278
DSEDN	1.0000	0.0000	1.9303	1.5141	5.5012	4.3725
DSESI	1.0000	0.0000	1.9535	1.4140	4.8619	4.2956
DSFIL	1.0000	0.0000	1.9776	1.7563	7.3701	4.5586
DSFLP	1.0000	0.0000	1.9754	1.7414	7.2405	4.5472
DSFNI	1.0000	0.0000	1.9789	1.7444	7.2663	4.5495
DSFNN	1.0000	0.0000	1.9668	1.5548	5.7816	4.4037
DSFSP	1.0000	0.0000	2.0010	1.6136	6.2100	4.4490
DSFVL	1.0000	0.0000	2.0094	1.9115	8.8597	4.6779
DSGSG	1.0000	0.0000	2.0313	1.7523	7.3350	4.5556
DSGTL	1.0000	0.0000	1.9643	1.6938	6.8392	4.5106
DSGTN	1.0000	0.0000	1.9655	1.6819	6.7424	4.5015
DSHIP	1.0000	0.0000	2.0189	2.0694	10.6669	4.7993
DSHKN	1.0000	0.0000	2.0077	1.8019	7.7818	4.5937
DSIIV	1.0000	0.0000	1.9691	1.8837	8.5738	4.6566
DSIPN	1.0000	0.0000	1.9319	1.5240	5.5686	4.3801
DSIRN	1.0000	0.0000	1.9618	1.6750	6.6870	4.4962
DSIYN	1.0000	0.0000	2.0110	1.8658	8.3946	4.6429
DSKCS	1.0000	0.0000	2.0995	1.9692	9.4829	4.7223
DSKIN	1.0000	0.0000	1.9226	1.4462	5.0603	4.3203
DSKIY	1.0000	0.0000	2.0062	1.9628	9.4127	4.7174
DSKSE	1.0000	0.0000	1.9388	1.3213	4.3277	4.2243
DSLEL	1.0000	0.0000	1.9177	1.3640	4.5672	4.2571
DSLLH	1.0000	0.0000	2.0053	1.7287	7.1313	4.5374
DSLLP	1.0000	0.0000	1.9167	1.3581	4.5336	4.2526
DSLNR	1.0000	0.0000	1.9489	1.4973	5.3890	4.3596
DSLPP	1.0000	0.0000	1.9286	1.5210	5.5484	4.3778
DSLQQ	1.0000	0.0000	1.9524	1.6590	6.5592	4.4839
DSLRF	1.0000	0.0000	2.0048	1.8924	8.6629	4.6633
DSLSS	1.0000	0.0000	1.9110	0.9397	2.5893	3.9310
DSMDD	1.0000	0.0000	2.0195	2.0618	10.5728	4.7935
DSMLT	1.0000	0.0000	2.0167	1.8941	8.6797	4.6646
DSNDK	1.0000	0.0000	1.9200	1.4304	4.9619	4.3081
DSNKI	1.0000	0.0000	1.9226	1.4462	5.0603	4.3203
DSNLF	1.0000	0.0000	1.9663	1.5666	5.8658	4.4129
DSNLT	1.0000	0.0000	1.9159	1.3395	4.4282	4.2383
DSNPL	1.0000	0.0000	1.9170	1.3462	4.4662	4.2435
DSNSF	1.0000	0.0000	1.9829	1.4389	5.0144	4.3147
DSNTA	1.0000	0.0000	1.9493	1.6126	6.2025	4.4482
DSNTF	1.0000	0.0000	1.9757	1.7228	7.0809	4.5329
DSNTT	1.0000	0.0000	1.9275	1.4956	5.3782	4.3583
DSNVG	1.0000	0.0000	2.0007	1.8587	8.3240	4.6374
DSPLE	1.0000	0.0000	1.9295	1.5269	5.5884	4.3823
DSPLI	1.0000	0.0000	1.9310	1.5359	5.6501	4.3892
DSPNH	1.0000	0.0000	2.0165	1.8797	8.5337	4.6535
DSPTK	1.0000	0.0000	1.9271	1.5994	6.1037	4.4380
DSPTL	1.0000	0.0000	1.9276	1.5143	5.5026	4.3726
DSPTT	1.0000	0.0000	1.9329	1.6704	6.6500	4.4926
DSQQK	1.0000	0.0000	1.9497	1.7441	7.2637	4.5493
DSQRN	1.0000	0.0000	1.9714	1.7292	7.1351	4.5378
DSRDT	1.0000	0.0000	1.9606	1.8272	8.0191	4.6132
DSREL	1.0000	0.0000	1.9593	1.6779	6.7104	4.4984
DSRKQ	1.0000	0.0000	1.9665	1.8261	8.0088	4.6123
DSRNN	1.0000	0.0000	1.9494	1.4854	5.3109	4.3504
DSRQS	1.0000	0.0000	1.9969	1.6133	6.2071	4.4487
DSSAG	1.0000	0.0000	2.0138	1.6830	6.7515	4.5023
DSSCL	1.0000	0.0000	2.0919	1.8840	8.5773	4.6568
DSSKH	1.0000	0.0000	2.0294	1.6860	6.7760	4.5046
DSSRS	1.0000	0.0000	1.9729	1.2536	3.9687	4.1723
DSSRY	1.0000	0.0000	2.0683	1.8861	8.5984	4.6584
DSSSD	1.0000	0.0000	1.9367	1.1016	3.2480	4.0554
DSSVY	1.0000	0.0000	2.0734	1.9051	8.7938	4.6731
DSTHQ	1.0000	0.0000	2.0262	2.1167	11.2748	4.8357
DSTLI	1.0000	0.0000	1.9300	1.5291	5.6036	4.3840
DSTSK	1.0000	0.0000	1.9364	1.3087	4.2588	4.2146
DSTSP	1.0000	0.0000	1.9484	1.3865	4.6979	4.2744
DSVCI	1.0000	0.0000	2.1254	2.5225	18.0744	5.1476
DSVDL	1.0000	0.0000	1.9628	1.6901	6.8091	4.5078
DSVKL	1.0000	0.0000	1.9546	1.6133	6.2072	4.4487
DSVNE	1.0000	0.0000	1.9650	1.6851	6.7682	4.5039
DSVQL	1.0000	0.0000	1.9746	1.7601	7.4034	4.5615
DSVVM	1.0000	0.0000	2.0782	2.4039	15.7508	5.0564
DSVYN	1.0000	0.0000	2.0437	2.0210	10.0791	4.7621
DTALY	1.0000	0.0000	1.9603	2.2570	13.2800	4.9435
DTAPL	1.0000	0.0000	1.9004	1.9152	8.8989	4.6808
DTASS	1.0000	0.0000	1.9719	1.4968	5.3857	4.3592
DTAYI	1.0000	0.0000	1.9207	2.4348	16.3269	5.0802
DTCPF	1.0000	0.0000	2.0163	2.8420	26.1491	5.3931
DTDEN	1.0000	0.0000	1.8911	1.7980	7.7453	4.5907
DTDET	1.0000	0.0000	1.8697	1.9660	9.4478	4.7198
DTDIG	1.0000	0.0000	1.8861	2.1613	11.8767	4.8699
DTEME	1.0000	0.0000	1.9291	2.3594	14.9593	5.0222
DTFKR	1.0000	0.0000	1.9127	2.2615	13.3486	4.9469
DTFTD	1.0000	0.0000	1.8942	2.1805	12.1467	4.8847
DTGQH	1.0000	0.0000	1.9316	2.5869	19.4734	5.1971
DTGSG	1.0000	0.0000	1.9994	2.0362	10.2600	4.7738
DTGTE	1.0000	0.0000	1.8866	2.1465	11.6737	4.8586
DTGTP	1.0000	0.0000	1.8868	2.1406	11.5938	4.8540
DTIAG	1.0000	0.0000	1.8886	2.2725	13.5208	4.9554
DTIES	1.0000	0.0000	1.9364	1.6979	6.8732	4.5138
DTILA	1.0000	0.0000	1.9011	1.9301	9.0562	4.6922
DTIMK	1.0000	0.0000	1.9387	2.2847	13.7150	4.9648
DTIPV	1.0000	0.0000	1.8845	2.1528	11.7596	4.8634
DTIQL	1.0000	0.0000	1.8953	1.8888	8.6255	4.6605
DTISG	1.0000	0.0000	1.9689	1.8715	8.4515	4.6472
DTISQ	1.0000	0.0000	1.9460	1.7610	7.4118	4.5623
DTKNL	2.0000	4.4019	1.8904	1.8534	11.6980	4.4019
DTKYN	1.0000	0.0000	1.9557	2.0571	10.5146	4.7899
DTLNH	1.0000	0.0000	1.9745	2.0007	9.8417	4.7465
DTLNL	1.0000	0.0000	1.8925	1.4673	5.1936	4.3365
DTLQV	1.0000	0.0000	1.9161	2.0440	10.3540	4.7798
DTLRP	1.0000	0.0000	1.9074	1.9560	9.3369	4.7121
DTMDP	1.0000	0.0000	1.9299	2.3467	14.7396	5.0125
DTMGS	1.0000	0.0000	2.0517	2.2365	12.9661	4.9278
DTNIN	1.0000	0.0000	1.8995	1.6331	6.3580	4.4640
DTPAS	1.0000	0.0000	1.9520	1.7874	7.6488	4.5826
DTPHI	1.0000	0.0000	1.9268	2.3533	14.8528	5.0175
DTPLL	1.0000	0.0000	1.8940	1.6420	6.4266	4.4708
DTPQG	1.0000	0.0000	1.8868	2.2164	12.6651	4.9123
DTPRT	1.0000	0.0000	1.8822	2.1121	11.2141	4.8321
DTPSQ	1.0000	0.0000	1.9442	1.7462	7.2816	4.5509
DTPTK	1.0000	0.0000	1.8732	1.8833	8.5697	4.6563
DTQII	1.0000	0.0000	1.8722	2.0666	10.6317	4.7971
DTQKK	1.0000	0.0000	1.8808	1.8812	8.5489	4.6547
DTQQV	1.0000	0.0000	1.8842	2.2759	13.5741	4.9580
DTRDP	1.0000	0.0000	1.8820	2.1179	11.2902	4.8366
DTRIV	1.0000	0.0000	1.8914	2.3038	14.0223	4.9795
DTRLT	1.0000	0.0000	1.9071	1.9492	9.2629	4.7069
DTRNS	1.0000	0.0000	1.9586	1.6534	6.5153	4.4796
DTRSS	1.0000	0.0000	1.9818	1.5375	5.6613	4.3905
DTSCM	1.0000	0.0000	2.1828	2.7107	22.4702	5.2922
DTSDK	1.0000	0.0000	1.9269	1.5984	6.0965	4.4373
DTSNA	1.0000	0.0000	1.9493	1.6126	6.2025	4.4482
DTTLK	1.0000	0.0000	1.8858	1.7204	7.0607	4.5310
DTTRN	1.0000	0.0000	1.9107	1.9373	9.1341	4.6978
DTVAN	1.0000	0.0000	1.9256	2.0734	10.7169	4.8024
DTVFY	1.0000	0.0000	1.9340	2.7001	22.1975	5.2841
DTVHL	1.0000	0.0000	1.9774	2.3456	14.7202	5.0116
DTVQS	1.0000	0.0000	1.9747	1.9162	8.9094	4.6816
DVADL	1.0000	0.0000	1.9214	2.0910	10.9410	4.8159
DVAYP	1.0000	0.0000	1.9229	2.5968	19.6963	5.2047
DVDKG	1.0000	0.0000	1.9079	2.2454	13.1012	4.9346
DVDRK	1.0000	0.0000	1.9035	2.2169	12.6735	4.9127
DVDTI	1.0000	0.0000	1.8845	2.1518	11.7462	4.8626
DVDTR	1.0000	0.0000	1.8926	2.2880	13.7664	4.9673
DVERT	1.0000	0.0000	1.8921	2.2948	13.8766	4.9726
DVHDP	1.0000	0.0000	1.9345	2.5143	17.9022	5.1413
DVHQK	1.0000	0.0000	1.9471	2.5064	17.7402	5.1352
DVLGN	1.0000	0.0000	1.9550	1.9865	9.6782	4.7356
DVNAP	1.0000	0.0000	1.9257	2.0801	10.8021	4.8076
DVNSQ	1.0000	0.0000	1.9760	1.7482	7.2992	4.5524
DVNVE	1.0000	0.0000	1.9359	2.1458	11.6644	4.8580
DVNYL	1.0000	0.0000	1.9951	2.1488	11.7053	4.8603
DVPKG	1.0000	0.0000	1.9078	2.2464	13.1161	4.9353
DVQAN	1.0000	0.0000	1.9298	2.1491	11.7096	4.8606
DVQSA	1.0000	0.0000	1.9918	2.0332	10.2243	4.7715
DVRSE	1.0000	0.0000	1.9919	2.0109	9.9598	4.7543
DVRVD	1.0000	0.0000	1.8954	2.4648	16.9040	5.1032
DVSPS	1.0000	0.0000	1.9878	1.5633	5.8421	4.4103
DVTAF	1.0000	0.0000	1.9004	2.4686	16.9783	5.1061
DVTIV	1.0000	0.0000	1.8939	2.3228	14.3359	4.9941
DVTLK	1.0000	0.0000	1.9118	1.8972	8.7117	4.6669
DVTNL	1.0000	0.0000	1.9249	1.8002	7.7659	4.5924
DVTRK	1.0000	0.0000	1.9038	2.2111	12.5883	4.9082
DVTSF	1.0000	0.0000	2.0070	2.0676	10.6449	4.7979
DVTTI	1.0000	0.0000	1.8848	2.1460	11.6670	4.8582
DVTVG	1.0000	0.0000	1.8994	2.4875	17.3546	5.1206
DVVPT	1.0000	0.0000	1.8951	2.3080	14.0903	4.9827
DWDNQ	1.0000	0.0000	2.1008	2.7929	24.7090	5.3554
DWNDL	1.0000	0.0000	2.1040	2.5610	18.8977	5.1772
DWQNT	1.0000	0.0000	2.1007	2.7871	24.5443	5.3510
DYAEN	1.0000	0.0000	1.9650	2.2578	13.2918	4.9441
DYANQ	1.0000	0.0000	1.9683	2.3209	14.3042	4.9926
DYCIF	1.0000	0.0000	2.0351	3.2054	39.7691	5.6725
DYDDV	1.0000	0.0000	1.9278	2.4846	17.2963	5.1184
DYDIP	1.0000	0.0000	1.9194	2.3303	14.4620	4.9999
DYEED	1.0000	0.0000	1.9195	2.3273	14.4101	4.9975
DYIML	1.0000	0.0000	2.0187	2.5482	18.6202	5.1673
DYINS	1.0000	0.0000	2.0110	1.8658	8.3946	4.6429
DYIYT	1.0000	0.0000	1.9590	2.6664	21.3483	5.2582
DYKEV	1.0000	0.0000	1.9414	2.4146	15.9483	5.0646
DYLNY	1.0000	0.0000	2.0382	2.3206	14.2990	4.9924
DYLRN	1.0000	0.0000	1.9910	2.1298	11.4481	4.8457
DYLSR	1.0000	0.0000	2.0374	2.0139	9.9949	4.7566
DYNGS	1.0000	0.0000	2.0461	2.0305	10.1916	4.7694
DYNQF	1.0000	0.0000	1.9875	2.4310	16.2556	5.0773
DYQDD	1.0000	0.0000	1.9193	2.3835	15.3830	5.0407
DYQLT	1.0000	0.0000	1.9552	2.2158	12.6565	4.9118
DYRNI	1.0000	0.0000	1.9716	2.3076	14.0838	4.9824
DYRSN	1.0000	0.0000	2.0391	2.0020	9.8564	4.7475
DYSDK	1.0000	0.0000	2.0042	1.9470	9.2388	4.7052
DYSGI	1.0000	0.0000	2.0432	2.2202	12.7213	4.9152
DYSPG	1.0000	0.0000	2.0418	2.2053	12.5029	4.9038
DYSRP	1.0000	0.0000	2.0352	2.1768	12.0942	4.8819
DYVKV	1.0000	0.0000	1.9478	2.5788	19.2900	5.1908
DYVNT	1.0000	0.0000	1.9750	2.3050	14.0413	4.9804
DYVSS	1.0000	0.0000	2.0734	1.9051	8.7938	4.6731
DYVTT	1.0000	0.0000	1.9292	2.4730	17.0657	5.1095
DYYQP	1.0000	0.0000	1.9530	2.7273	22.9050	5.3050
EAASH	1.0000	0.0000	2.0511	2.2819	13.6696	4.9626
EADCS	1.0000	0.0000	2.1106	2.4538	16.6899	5.0948
EADQT	1.0000	0.0000	1.8774	2.1530	11.7625	4.8635
EAEIQ	1.0000	0.0000	1.8759	2.1815	12.1601	4.8854
EAFVL	1.0000	0.0000	1.9477	2.3193	14.2769	4.9914
EAGIE	1.0000	0.0000	1.8869	2.2920	13.8311	4.9704
EAIRE	1.0000	0.0000	1.8830	2.2635	13.3801	4.9485
EAKIP	1.0000	0.0000	1.8829	2.0288	10.1713	4.7681
EAKLL	1.0000	0.0000	1.9078	1.6881	6.7929	4.5062
EALEH	1.0000	0.0000	1.9676	2.3053	14.0468	4.9806
EALHP	1.0000	0.0000	1.9676	2.2994	13.9510	4.9761
EALLS	1.0000	0.0000	1.9400	1.4752	5.2450	4.3426
EALPK	1.0000	0.0000	1.9014	1.8510	8.2486	4.6315
EALQK	1.0000	0.0000	1.9081	1.9200	8.9494	4.6845
EALST	1.0000	0.0000	1.9493	1.6314	6.3445	4.4626
EAMCK	1.0000	0.0000	2.0658	3.0475	33.1474	5.5511
EAMFD	1.0000	0.0000	1.9368	2.6910	21.9637	5.2771
EANCS	1.0000	0.0000	2.1122	2.2800	13.6389	4.9612
EANEE	1.0000	0.0000	1.9051	1.9287	9.0418	4.6912
EANPA	1.0000	0.0000	1.9157	2.0272	10.1523	4.7669
EANVW	1.0000	0.0000	2.1277	3.0121	31.8209	5.5239
EAPGS	1.0000	0.0000	1.9857	1.9806	9.6111	4.7310
EAQEN	1.0000	0.0000	1.9104	1.9918	9.7389	4.7397
EASAE	1.0000	0.0000	1.9714	1.9172	8.9198	4.6823
EASDN	1.0000	0.0000	1.9512	1.6253	6.2980	4.4580
EASIT	1.0000	0.0000	1.9546	1.8091	7.8488	4.5993
EASNM	1.0000	0.0000	2.0409	2.0061	9.9037	4.7506
EASPS	1.0000	0.0000	1.9743	1.5104	5.4764	4.3696
EASSI	1.0000	0.0000	1.9771	1.5252	5.5769	4.3810
EATIR	1.0000	0.0000	1.8841	2.2509	13.1846	4.9388
EATLY	1.0000	0.0000	1.9603	2.2639	13.3864	4.9488
EAVRE	1.0000	0.0000	1.8886	2.4187	16.0243	5.0678
EAVRF	1.0000	0.0000	1.8908	2.6332	20.5442	5.2327
EAWKM	1.0000	0.0000	2.1330	3.3188	45.3224	5.7596
ECALL	1.0000	0.0000	2.0616	2.4196	16.0415	5.0685
ECAST	1.0000	0.0000	2.1100	2.4480	16.5782	5.0903
ECATI	1.0000	0.0000	1.9994	2.7535	23.6104	5.3251
ECCAY	1.0000	0.0000	2.1089	3.7410	73.7094	6.0841
ECCSL	1.0000	0.0000	2.2662	2.8353	25.9486	5.3880
ECEVQ	1.0000	0.0000	1.9998	2.8801	27.3262	5.4224
ECFMK	1.0000	0.0000	2.0774	3.1576	37.6361	5.6357
ECGFV	1.0000	0.0000	1.9912	3.2051	39.7562	5.6723
ECKAN	1.0000	0.0000	2.0501	2.4928	17.4631	5.1248
ECKIA	1.0000	0.0000	2.0131	2.6825	21.7494	5.2705
ECKNT	1.0000	0.0000	2.0362	2.3758	15.2465	5.0348
ECKQN	1.0000	0.0000	2.0437	2.4516	16.6472	5.0930
ECLAV	1.0000	0.0000	2.0582	2.7526	23.5843	5.3244
ECLPG	1.0000	0.0000	2.0537	2.6518	20.9905	5.2469
ECPNK	1.0000	0.0000	2.0366	2.3826	15.3667	5.0400
ECRSL	1.0000	0.0000	2.1208	2.3326	14.5000	5.0016
ECSLK	1.0000	0.0000	2.0791	2.1038	11.1053	4.8257
ECVRG	1.0000	0.0000	1.9883	3.1358	36.7007	5.6189
ECYSY	1.0000	0.0000	2.2520	3.0282	32.4182	5.5362
EDAIW	1.0000	0.0000	2.0615	3.0307	32.5121	5.5382
EDAKN	1.0000	0.0000	1.9044	1.8382	8.1239	4.6216
EDALY	1.0000	0.0000	1.9602	2.2697	13.4769	4.9533
EDAQP	1.0000	0.0000	1.8770	2.1597	11.8558	4.8687
EDESH	1.0000	0.0000	2.0185	2.0663	10.6283	4.7969
EDFAG	1.0000	0.0000	1.8996	2.4907	17.4191	5.1231
EDFSL	1.0000	0.0000	1.9763	1.7473	7.2915	4.5517
EDIDT	1.0000	0.0000	1.8698	1.9876	9.6912	4.7365
EDIEL	1.0000	0.0000	1.8899	1.8383	8.1255	4.6217
EDIFT	1.0000	0.0000	1.8931	2.2090	12.5569	4.9066
EDIKA	1.0000	0.0000	1.8829	2.0278	10.1597	4.7673
EDITP	1.0000	0.0000	1.8698	1.9886	9.7023	4.7372
EDKIL	1.0000	0.0000	1.8886	1.7547	7.3558	4.5574
EDKPE	1.0000	0.0000	1.8739	1.9086	8.8296	4.6757
EDKSS	1.0000	0.0000	1.9388	1.3213	4.3277	4.2243
EDLAS	1.0000	0.0000	1.9501	1.6372	6.3890	4.4671
EDLDT	1.0000	0.0000	1.8881	1.8099	7.8555	4.5998
EDLIW	1.0000	0.0000	2.0914	2.7575	23.7193	5.3282
EDLLE	1.0000	0.0000	1.8959	1.6606	6.5717	4.4851
EDLPL	1.0000	0.0000	1.8953	1.6547	6.5253	4.4805
EDLSG	1.0000	0.0000	1.9661	1.7064	6.9437	4.5203
EDNRS	1.0000	0.0000	1.9605	1.6661	6.6152	4.4893
EDNTT	1.0000	0.0000	1.8908	1.7922	7.6922	4.5862
EDPLN	1.0000	0.0000	1.8973	1.6428	6.4326	4.4714
EDPQS	1.0000	0.0000	1.9457	1.7588	7.3923	4.5606
EDPVK	1.0000	0.0000	1.8920	2.0728	10.7091	4.8019
EDQET	1.0000	0.0000	1.8723	2.0486	10.4103	4.7833
EDQGV	1.0000	0.0000	1.8919	2.3990	15.6631	5.0527
EDQIN	1.0000	0.0000	1.8993	1.8896	8.6333	4.6611
EDQLP	1.0000	0.0000	1.8950	1.8866	8.6030	4.6588
EDQLS	1.0000	0.0000	1.9415	1.5959	6.0779	4.4354
EDQVQ	1.0000	0.0000	1.8830	2.2885	13.7753	4.9677
EDRQL	1.0000	0.0000	1.9129	2.0376	10.2769	4.7749
EDSII	1.0000	0.0000	1.9391	1.7195	7.0535	4.5304
EDSNL	1.0000	0.0000	1.9180	1.3521	4.4994	4.2480
EDTLR	1.0000	0.0000	1.9076	1.9619	9.4018	4.7166
EDTNI	1.0000	0.0000	1.8923	1.8138	7.8924	4.6029
EDTTL	1.0000	0.0000	1.8878	1.8041	7.8016	4.5954
EDVAD	1.0000	0.0000	1.8872	2.2598	13.3232	4.9457
EDYYQ	1.0000	0.0000	1.9519	2.7332	23.0612	5.3095
EEADC	1.0000	0.0000	1.9995	2.7503	23.5237	5.3227
EEAGI	1.0000	0.0000	1.8869	2.2920	13.8311	4.9704
EEAMC	1.0000	0.0000	2.0383	3.1311	36.5056	5.6154
EECAS	1.0000	0.0000	2.1113	2.4606	16.8231	5.1000
EECKQ	1.0000	0.0000	2.0101	2.6322	20.5214	5.2319
EEDKI	1.0000	0.0000	1.8743	1.9234	8.9858	4.6871
EEDPV	1.0000	0.0000	1.8842	2.1564	11.8101	4.8662
EEDQL	1.0000	0.0000	1.8953	1.8925	8.6630	4.6633
EEDVA	1.0000	0.0000	1.8867	2.2667	13.4299	4.9510
EEEGT	1.0000	0.0000	1.8858	2.1660	11.9426	4.8736
EEEIY	1.0000	0.0000	1.9181	2.3499	14.7950	5.0149
EEENT	1.0000	0.0000	1.8921	1.8117	7.8726	4.6012
EEFNN	1.0000	0.0000	1.9407	1.8582	8.3187	4.6370
EEFRS	1.0000	0.0000	2.0045	2.0681	10.6508	4.7983
EEFVN	1.0000	0.0000	1.9461	2.2030	12.4696	4.9020
EEGTS	1.0000	0.0000	1.9686	1.8694	8.4303	4.6456
EEHAK	1.0000	0.0000	1.9404	2.3904	15.5067	5.0460
EEHQE	1.0000	0.0000	1.9244	2.4328	16.2888	5.0786
EEIDH	1.0000	0.0000	1.9255	2.3718	15.1759	5.0318
EEIGF	1.0000	0.0000	1.9009	2.4021	15.7191	5.0550
EEIRE	1.0000	0.0000	1.8805	2.1591	11.8472	4.8683
EEIYN	1.0000	0.0000	1.9559	2.1693	11.9883	4.8761
EEKAN	1.0000	0.0000	1.9049	1.8450	8.1902	4.6269
EEKDQ	1.0000	0.0000	1.8781	1.9776	9.5772	4.7287
EEKGT	1.0000	0.0000	1.8937	2.0823	10.8296	4.8092
EEKNI	1.0000	0.0000	1.8919	1.7496	7.3118	4.5535
EEKQM	1.0000	0.0000	1.9395	2.3584	14.9405	5.0214
EEKQY	1.0000	0.0000	1.9301	2.3204	14.2954	4.9922
EELFL	1.0000	0.0000	1.9356	1.8819	8.5559	4.6552
EELYS	1.0000	0.0000	2.0093	1.8756	8.4922	4.6504
EENLN	1.0000	0.0000	1.8963	1.4749	5.2426	4.3423
EENLY	1.0000	0.0000	1.9688	1.9915	9.7354	4.7394
EENNA	1.0000	0.0000	1.9168	1.7480	7.2979	4.5523
EENPD	1.0000	0.0000	1.8920	1.8116	7.8717	4.6012
EENTI	1.0000	0.0000	1.8927	1.8207	7.9569	4.6081
EENWA	1.0000	0.0000	2.1075	2.8479	26.3290	5.3977
EEPDN	2.0000	4.6012	1.8920	2.1126	15.8685	4.6012
EEPKS	1.0000	0.0000	1.9297	1.6189	6.2494	4.4530
EEPLS	1.0000	0.0000	1.9306	1.5338	5.6354	4.3876
EEPYS	1.0000	0.0000	2.0108	2.0385	10.2879	4.7756
EERNN	1.0000	0.0000	1.9250	1.7888	7.6613	4.5836
EESEA	1.0000	0.0000	1.9549	1.8128	7.8831	4.6021
EESKN	1.0000	0.0000	1.9222	1.4441	5.0470	4.3187
EESLQ	1.0000	0.0000	1.9425	1.6027	6.1286	4.4406
EESMK	1.0000	0.0000	2.0161	1.9987	9.8181	4.7450
EESMY	1.0000	0.0000	2.0966	2.4183	16.0177	5.0675
EESPE	1.0000	0.0000	1.9369	1.7026	6.9116	4.5173
EESSP	1.0000	0.0000	1.9520	1.4060	4.8137	4.2894
EETNA	1.0000	0.0000	1.9045	1.9161	8.9079	4.6815
EETRI	1.0000	0.0000	1.8811	2.1465	11.6735	4.8586
EETSA	1.0000	0.0000	1.9535	1.8002	7.7656	4.5924
EETSL	1.0000	0.0000	1.9296	1.5270	5.5891	4.3824
EETSP	1.0000	0.0000	1.9354	1.6899	6.8075	4.5076
EETSS	1.0000	0.0000	1.9508	1.3992	4.7733	4.2842
EEVDA	1.0000	0.0000	1.8867	2.2667	13.4299	4.9510
EEVSD	1.0000	0.0000	1.9670	1.8658	8.3937	4.6428
EEYAM	1.0000	0.0000	1.9579	2.8193	25.4734	5.3757
EEYSS	1.0000	0.0000	2.0361	1.7478	7.2962	4.5521
EFAWN	1.0000	0.0000	2.1386	3.0624	33.7234	5.5625
EFDIE	1.0000	0.0000	1.8924	2.2216	12.7433	4.9163
EFDNL	1.0000	0.0000	1.9376	1.8632	8.3684	4.6408
EFEVV	1.0000	0.0000	1.9015	2.5478	18.6119	5.1671
EFFSI	1.0000	0.0000	2.0216	2.1464	11.6729	4.8585
EFFTQ	1.0000	0.0000	1.9058	2.4845	17.2945	5.1183
EFGKL	1.0000	0.0000	1.9477	2.1407	11.5946	4.8541
EFIEP	1.0000	0.0000	1.8923	2.2226	12.7578	4.9171
EFKAD	1.0000	0.0000	1.9070	2.2334	12.9185	4.9253
EFKEQ	1.0000	0.0000	1.9032	2.1989	12.4105	4.8989
EFKLQ	1.0000	0.0000	1.9296	2.0301	10.1873	4.7691
EFKSI	1.0000	0.0000	1.9753	1.8482	8.2215	4.6293
EFKSS	1.0000	0.0000	1.9905	1.5427	5.6973	4.3945
EFLDM	1.0000	0.0000	1.9897	2.4178	16.0079	5.0671
EFLLE	1.0000	0.0000	1.9356	1.8819	8.5559	4.6552
EFLPP	1.0000	0.0000	1.9219	2.0390	10.2933	4.7759
EFMEA	1.0000	0.0000	1.9355	2.6978	22.1385	5.2823
EFNAG	1.0000	0.0000	1.9550	2.3169	14.2368	4.9895
EFNCI	1.0000	0.0000	2.0680	2.6956	22.0823	5.2806
EFNES	1.0000	0.0000	1.9785	1.7423	7.2479	4.5479
EFNNA	1.0000	0.0000	1.9558	1.9625	9.4094	4.7172
EFNNF	1.0000	0.0000	1.9794	2.0727	10.7082	4.8018
EFNNL	1.0000	0.0000	1.9403	1.6894	6.8032	4.5072
EFRSV	1.0000	0.0000	2.0318	2.2323	12.9020	4.9245
EFSHS	1.0000	0.0000	2.0966	1.9911	9.7306	4.7391
EFSSK	1.0000	0.0000	1.9905	1.5427	5.6973	4.3945
EFSTH	1.0000	0.0000	2.0599	2.2750	13.5605	4.9573
EFTEA	1.0000	0.0000	1.8954	2.3112	14.1444	4.9852
EFTFN	1.0000	0.0000	1.9562	2.2407	13.0296	4.9310
EFVKK	1.0000	0.0000	1.9241	2.2163	12.6646	4.9122
EFVNI	1.0000	0.0000	1.9462	2.2120	12.6008	4.9089
EFVNK	1.0000	0.0000	1.9500	2.1193	11.3089	4.8377
EGDLE	1.0000	0.0000	1.9135	2.0030	9.8677	4.7483
EGDYS	1.0000	0.0000	2.0423	2.2112	12.5889	4.9083
EGEKQ	1.0000	0.0000	1.8956	2.1581	11.8324	4.8674
EGEKV	1.0000	0.0000	1.9072	2.2591	13.3121	4.9451
EGENK	1.0000	0.0000	1.9182	1.9143	8.8892	4.6801
EGESY	1.0000	0.0000	2.0429	2.2180	12.6899	4.9135
EGETR	1.0000	0.0000	1.8928	2.3111	14.1425	4.9851
EGGAV	1.0000	0.0000	1.8884	2.6208	20.2519	5.2231
EGHPQ	1.0000	0.0000	1.9294	2.6006	19.7827	5.2076
EGIGP	1.0000	0.0000	1.8952	2.3554	14.8885	5.0191
EGIKR	1.0000	0.0000	1.9040	2.2491	13.1572	4.9374
EGKNA	1.0000	0.0000	1.9304	2.0187	10.0510	4.7603
EGKNG	1.0000	0.0000	1.9431	2.0879	10.9009	4.8135
EGLII	1.0000	0.0000	1.9145	2.0278	10.1593	4.7673
EGNPS	1.0000	0.0000	1.9674	1.6955	6.8535	4.5119
EGNQN	1.0000	0.0000	1.9394	1.8804	8.5403	4.6540
EGNSL	1.0000	0.0000	1.9571	1.5326	5.6275	4.3867
EGQIS	1.0000	0.0000	1.9798	1.9541	9.3169	4.7107
EGRQN	1.0000	0.0000	1.9377	2.2062	12.5162	4.9045
EGSAM	1.0000	0.0000	2.0684	2.3604	14.9757	5.0230
EGSAS	1.0000	0.0000	2.0150	1.6899	6.8073	4.5076
EGSDK	1.0000	0.0000	1.9633	1.7915	7.6862	4.5857
EGSPK	1.0000	0.0000	1.9634	1.7925	7.6951	4.5865
EGSRN	1.0000	0.0000	1.9971	1.8465	8.2049	4.6280
EGSST	1.0000	0.0000	1.9903	1.5729	5.9104	4.4177
EGTDH	1.0000	0.0000	1.9358	2.5238	18.1015	5.1486
EGTED	1.0000	0.0000	1.8860	2.1591	11.8474	4.8683
EGTEI	1.0000	0.0000	1.8855	2.1750	12.0683	4.8804
EGTLE	1.0000	0.0000	1.9134	1.9972	9.8008	4.7438
EGTLY	1.0000	0.0000	1.9718	2.3332	14.5093	5.0020
EGTPD	1.0000	0.0000	1.8863	2.1533	11.7663	4.8638
EGTPK	1.0000	0.0000	1.8938	2.0764	10.7553	4.8047
EGTSR	1.0000	0.0000	1.9936	2.0146	10.0028	4.7572
EGTSV	1.0000	0.0000	1.9978	2.0336	10.2287	4.7718
EGTTF	1.0000	0.0000	1.9045	2.3679	15.1061	5.0287
EHAKN	1.0000	0.0000	1.9763	2.2097	12.5677	4.9072
EHALN	1.0000	0.0000	1.9911	2.1246	11.3791	4.8417
EHDEV	1.0000	0.0000	1.9329	2.5270	18.1683	5.1510
EHDIY	1.0000	0.0000	1.9637	2.7078	22.3946	5.2900
EHDMI	1.0000	0.0000	1.9728	2.7458	23.3995	5.3192
EHHDV	1.0000	0.0000	1.9658	2.8917	27.6954	5.4314
EHHKV	1.0000	0.0000	1.9923	2.8149	25.3446	5.3723
EHKLD	1.0000	0.0000	1.9604	2.1104	11.1912	4.8308
EHLDK	1.0000	0.0000	1.9604	2.1104	11.1912	4.8308
EHLIF	1.0000	0.0000	1.9871	2.4244	16.1307	5.0722
EHMDV	1.0000	0.0000	1.9680	2.9010	27.9924	5.4385
EHMLN	1.0000	0.0000	2.0570	2.3942	15.5749	5.0489
EHNFP	1.0000	0.0000	1.9926	2.3977	15.6379	5.0516
EHPVT	1.0000	0.0000	1.9344	2.5153	17.9243	5.1421
EHQES	1.0000	0.0000	2.0281	2.1362	11.5347	4.8507
EHRLL	1.0000	0.0000	1.9958	2.1773	12.1007	4.8822
EHRQL	1.0000	0.0000	1.9760	2.4092	15.8480	5.0604
EHSGQ	1.0000	0.0000	2.0587	2.3099	14.1217	4.9841
EHSST	1.0000	0.0000	2.0416	1.7639	7.4376	4.5645
EHTGT	1.0000	0.0000	1.9366	2.5180	17.9805	5.1441
EHTSI	1.0000	0.0000	2.0189	2.0695	10.6680	4.7994
EHYSD	1.0000	0.0000	2.0934	2.4022	15.7213	5.0551
EIALS	1.0000	0.0000	1.9524	1.6530	6.5121	4.4793
EIAQL	1.0000	0.0000	1.9068	2.0127	9.9805	4.7557
EIARK	1.0000	0.0000	1.8946	2.1798	12.1369	4.8842
EIARQ	1.0000	0.0000	1.8811	2.3266	14.3991	4.9970
EIDHP	1.0000	0.0000	1.9259	2.3659	15.0726	5.0272
EIDKM	1.0000	0.0000	1.9384	2.2974	13.9182	4.9745
EIDLT	1.0000	0.0000	1.8892	1.8257	8.0045	4.6120
EIDSV	1.0000	0.0000	1.9681	1.8747	8.4833	4.6497
EIDTV	1.0000	0.0000	1.8843	2.1586	11.8406	4.8679
EIEDR	1.0000	0.0000	1.8808	2.1523	11.7527	4.8630
EIGFD	1.0000	0.0000	1.9016	2.3953	15.5946	5.0498
EIGNG	1.0000	0.0000	1.9397	2.1806	12.1475	4.8848
EIGQL	1.0000	0.0000	1.9186	2.0819	10.8247	4.8089
EIIAP	1.0000	0.0000	1.8754	2.1215	11.3371	4.8393
EIIKE	1.0000	0.0000	1.8748	1.9393	9.1551	4.6993
EIKES	1.0000	0.0000	1.9317	1.6337	6.3626	4.4644
[truncated: 12,795 more rows]
