# Supplementary material for: Evaluating deterministic motif significance measures in protein databases
Source: Algorithms Mol Biol. 2007 Dec 24;2:16. doi: 10.1186/1748-7188-2-16 (PMC2254621; doi:10.1186/1748-7188-2-16)
Supplement: Additional File 2 — Scripts and Datasets. This file contains the sequence datasets (synthetic and real) and the evaluated motifs. This data is separated according to the tables where it is presented and discussed. It also contains script programs (in perl language) developed for this work. [file 1748-7188-2-16-S2.zip › Scripts_and_Datasets/datasets/Table 4/5%/Motifs/score_PLMPES_s5_mlen_6_planted_syn2_len300_num50.txt]

Motif	Supp	IG	Pratt	LogOdds	Zscore	Info
AAAAKD	1.0000	0.0000	1.6128	3.3555	47.2008	5.7878
AAAKDD	1.0000	0.0000	1.6123	3.3110	44.8439	5.7537
AAARVP	1.0000	0.0000	1.6140	3.6822	68.7710	6.0389
AAEPKI	1.0000	0.0000	1.6121	3.3517	46.9936	5.7849
AAESIE	1.0000	0.0000	1.6899	3.1028	35.2743	5.5936
AAFKIQ	1.0000	0.0000	1.6295	3.5641	60.0211	5.9481
AAFSQV	1.0000	0.0000	1.7406	3.4552	52.9457	5.8644
AAFYFE	1.0000	0.0000	1.6506	4.1114	112.7410	6.3689
AAGARH	1.0000	0.0000	1.6354	3.9624	94.9674	6.2543
AAGEKE	1.0000	0.0000	1.6223	3.4994	55.7136	5.8984
AAHLFS	1.0000	0.0000	1.7702	3.3748	48.2637	5.8027
AAHPEN	1.0000	0.0000	1.6774	3.5183	56.9366	5.9129
AAIALN	1.0000	0.0000	1.6466	3.0452	33.0073	5.5493
AAISLS	1.0000	0.0000	1.6972	2.5714	19.0940	5.1851
AAKANE	1.0000	0.0000	1.6379	3.1628	37.8000	5.6397
AAKDDN	1.0000	0.0000	1.6330	3.0846	34.5428	5.5796
AAKLTI	1.0000	0.0000	1.6275	3.0946	34.9434	5.5873
AAKSIY	1.0000	0.0000	1.7388	3.3080	44.6879	5.7513
AALHRE	1.0000	0.0000	1.6750	3.6279	64.6023	5.9972
AALKGI	1.0000	0.0000	1.6453	3.2881	43.6747	5.7360
AALNNN	1.0000	0.0000	1.6429	2.6224	20.2553	5.2243
AALNRS	1.0000	0.0000	1.6952	2.8036	24.9746	5.3636
AALQHS	1.0000	0.0000	1.7450	3.2393	41.2838	5.6985
AANKRE	1.0000	0.0000	1.6466	3.2413	41.3815	5.7001
AANLTE	1.0000	0.0000	1.6429	2.9919	31.0391	5.5084
AANNLV	1.0000	0.0000	1.6681	2.9556	29.7653	5.4805
AANYKS	1.0000	0.0000	1.7400	3.1116	35.6327	5.6004
AAPEPI	1.0000	0.0000	1.6069	3.4486	52.5452	5.8594
AAPNSP	1.0000	0.0000	1.6918	2.9128	28.3301	5.4475
AAPTEK	1.0000	0.0000	1.6132	3.3091	44.7451	5.7522
AAQFNF	1.0000	0.0000	1.6808	3.6369	65.2743	6.0041
AARHSR	1.0000	0.0000	1.7625	3.5699	60.4261	5.9526
AARLSS	1.0000	0.0000	1.7173	2.6799	21.6474	5.2685
AARTCL	1.0000	0.0000	1.7555	3.9378	92.3054	6.2354
AARVPF	1.0000	0.0000	1.6218	3.8470	83.1456	6.1656
AASGNE	1.0000	0.0000	1.7133	3.0381	32.7374	5.5439
AASKRS	1.0000	0.0000	1.7224	2.7782	24.2535	5.3441
AASSEQ	1.0000	0.0000	1.7254	2.8227	25.5312	5.3783
AASSVN	1.0000	0.0000	1.7234	2.6846	21.7659	5.2721
AASTDA	1.0000	0.0000	1.6846	3.0373	32.7081	5.5433
AASTYQ	1.0000	0.0000	1.7465	3.3992	49.6388	5.8214
AATEES	1.0000	0.0000	1.6867	3.0603	33.5854	5.5609
AATIIP	1.0000	0.0000	1.6091	3.3644	47.6887	5.7947
AATVNG	1.0000	0.0000	1.6638	3.4333	51.6270	5.8476
ACAPLN	1.0000	0.0000	1.7714	3.6978	70.0172	6.0509
ACESSK	1.0000	0.0000	1.8384	3.3191	45.2627	5.7599
ACPSRV	1.0000	0.0000	1.8501	3.9622	94.9443	6.2542
ACSEVM	1.0000	0.0000	1.9111	4.2347	129.9399	6.4636
ACTADT	1.0000	0.0000	1.7216	3.9451	93.0888	6.2410
ACVMII	1.0000	0.0000	1.7557	4.5357	183.7503	6.6949
ACVNTE	1.0000	0.0000	1.7678	3.9317	91.6665	6.2307
ADALEK	1.0000	0.0000	1.6293	3.1419	36.9009	5.6237
ADAMLS	1.0000	0.0000	1.7569	3.2612	42.3423	5.7154
ADARVN	1.0000	0.0000	1.6574	3.4189	50.7788	5.8366
ADFKSM	1.0000	0.0000	1.7806	3.5244	57.3417	5.9177
ADFMSN	1.0000	0.0000	1.7906	3.4025	49.8266	5.8239
ADGDLH	1.0000	0.0000	1.6802	3.5922	61.9988	5.9698
ADGICN	1.0000	0.0000	1.7687	3.9547	94.1262	6.2484
ADHGTS	1.0000	0.0000	1.7509	3.4168	50.6582	5.8350
ADHSKD	1.0000	0.0000	1.7263	3.2195	40.3522	5.6833
ADHSPR	1.0000	0.0000	1.7479	3.4394	51.9897	5.8523
ADHVKF	1.0000	0.0000	1.6628	3.8857	86.9313	6.1953
ADIALP	1.0000	0.0000	1.6295	3.2196	40.3588	5.6834
ADIAQN	1.0000	0.0000	1.6390	3.2329	40.9798	5.6936
ADISLK	1.0000	0.0000	1.6708	2.7726	24.0959	5.3398
ADITID	1.0000	0.0000	1.6083	3.2831	43.4213	5.7322
ADKDQS	1.0000	0.0000	1.6822	2.9902	30.9770	5.5070
ADKLFL	1.0000	0.0000	1.6607	3.1146	35.7589	5.6027
ADKVNS	1.0000	0.0000	1.6955	2.8858	27.4612	5.4268
ADLDRN	1.0000	0.0000	1.6522	3.0648	33.7617	5.5644
ADLEEK	1.0000	0.0000	1.6285	3.1312	36.4464	5.6154
ADLPSK	1.0000	0.0000	1.6738	2.7950	24.7278	5.3570
ADLVSI	1.0000	0.0000	1.6999	2.9839	30.7518	5.5022
ADMEVG	1.0000	0.0000	1.6607	4.0312	102.7935	6.3072
ADPAIS	1.0000	0.0000	1.6870	3.0723	34.0551	5.5702
ADPAML	1.0000	0.0000	1.6885	3.6038	62.8334	5.9787
ADPAQT	1.0000	0.0000	1.6109	3.4092	50.2117	5.8291
ADQDES	1.0000	0.0000	1.6892	3.0839	34.5130	5.5791
ADQLPI	1.0000	0.0000	1.6318	3.2489	41.7434	5.7059
ADQSKE	1.0000	0.0000	1.6858	3.0239	32.2049	5.5329
ADQSSC	1.0000	0.0000	1.8540	3.4191	50.7924	5.8367
ADRHHP	1.0000	0.0000	1.6589	4.0480	104.8031	6.3201
ADSHES	1.0000	0.0000	1.7671	3.0075	31.6024	5.5204
ADSSVS	1.0000	0.0000	1.7287	2.5164	17.9166	5.1429
ADSVDL	1.0000	0.0000	1.6982	2.9694	30.2421	5.4910
ADTFGA	1.0000	0.0000	1.6326	3.6732	68.0637	6.0320
ADTLEL	1.0000	0.0000	1.6347	2.9710	30.3004	5.4923
ADTTLR	1.0000	0.0000	1.6351	3.1906	39.0332	5.6611
ADVASP	1.0000	0.0000	1.7063	3.2091	39.8726	5.6753
ADVASS	1.0000	0.0000	1.7354	2.8665	26.8573	5.4120
ADVDLR	1.0000	0.0000	1.6484	3.3980	49.5718	5.8205
ADVNIS	1.0000	0.0000	1.7025	2.9603	29.9268	5.4841
ADVRTR	1.0000	0.0000	1.6242	3.6513	66.3683	6.0152
AEADQS	1.0000	0.0000	1.6936	3.1283	36.3281	5.6132
AEAFNT	1.0000	0.0000	1.6590	3.3596	47.4225	5.7909
AEAKGR	1.0000	0.0000	1.6262	3.5887	61.7486	5.9671
AEALED	1.0000	0.0000	1.6302	3.2356	41.1108	5.6957
AECPKS	1.0000	0.0000	1.8141	3.6617	67.1646	6.0232
AEEHRF	1.0000	0.0000	1.6414	3.9848	97.4426	6.2715
AEEHRS	1.0000	0.0000	1.7502	3.4699	53.8491	5.8757
AEFRRQ	1.0000	0.0000	1.6192	3.8448	82.9331	6.1639
AEGDDY	1.0000	0.0000	1.6502	3.8139	80.0334	6.1402
AEGNSE	1.0000	0.0000	1.7118	3.0274	32.3340	5.5356
AEIKRV	1.0000	0.0000	1.6251	3.5446	58.6894	5.9332
AEILER	1.0000	0.0000	1.6380	3.3286	45.7628	5.7672
AEKAQI	1.0000	0.0000	1.6137	3.3885	49.0302	5.8132
AELLYV	1.0000	0.0000	1.7057	3.4830	54.6694	5.8858
AELSNI	1.0000	0.0000	1.6753	2.6843	21.7599	5.2720
AEMEIS	1.0000	0.0000	1.7580	3.4570	53.0600	5.8659
AENCMF	1.0000	0.0000	1.8332	4.4165	160.1806	6.6033
AENVKQ	1.0000	0.0000	1.6532	3.2989	44.2196	5.7443
AEPKIP	1.0000	0.0000	1.6119	3.3441	46.5864	5.7791
AEQIMS	1.0000	0.0000	1.7628	3.4971	55.5633	5.8966
AERLNS	1.0000	0.0000	1.6935	2.7928	24.6664	5.3554
AERTQF	1.0000	0.0000	1.6267	3.6937	69.6920	6.0478
AESIEY	1.0000	0.0000	1.7432	3.3910	49.1709	5.8151
AESKSA	1.0000	0.0000	1.7060	2.6889	21.8760	5.2755
AESNGY	1.0000	0.0000	1.7702	3.3263	45.6374	5.7654
AETESL	1.0000	0.0000	1.6801	2.8574	26.5771	5.4050
AETIKA	1.0000	0.0000	1.6127	3.2867	43.6043	5.7350
AETLFR	1.0000	0.0000	1.6586	3.4617	53.3427	5.8694
AETLPP	1.0000	0.0000	1.6298	3.2032	39.6030	5.6708
AETYLK	1.0000	0.0000	1.6755	3.4020	49.8003	5.8236
AEVSHL	1.0000	0.0000	1.7571	3.3061	44.5879	5.7498
AEWSLD	1.0000	0.0000	1.8629	3.8251	81.0771	6.1488
AEYLTA	1.0000	0.0000	1.6752	3.5065	56.1695	5.9039
AEYLVT	1.0000	0.0000	1.6855	3.6133	63.5243	5.9860
AFAANL	1.0000	0.0000	1.6741	3.2400	41.3181	5.6990
AFANFI	1.0000	0.0000	1.6789	3.5777	60.9697	5.9586
AFDDPD	1.0000	0.0000	1.6240	3.5283	57.6002	5.9207
AFGFHS	1.0000	0.0000	1.8090	3.8634	84.7320	6.1782
AFGIIY	1.0000	0.0000	1.6533	4.0184	101.2893	6.2974
AFHYVL	1.0000	0.0000	1.7271	4.1199	113.8476	6.3754
AFKIQK	1.0000	0.0000	1.6353	3.4596	53.2157	5.8678
AFKNVY	1.0000	0.0000	1.7165	3.7333	72.9430	6.0782
AFKSDF	1.0000	0.0000	1.7388	3.3350	46.0988	5.7721
AFKSID	1.0000	0.0000	1.7078	3.1402	36.8287	5.6224
AFLINF	1.0000	0.0000	1.6960	3.3748	48.2649	5.8027
AFNSLR	1.0000	0.0000	1.7264	2.9684	30.2081	5.4903
AFNSPK	1.0000	0.0000	1.7120	2.9807	30.6391	5.4997
AFNTTN	1.0000	0.0000	1.6687	3.0714	34.0193	5.5695
AFPSSY	1.0000	0.0000	1.8150	3.2496	41.7772	5.7064
AFRGEL	1.0000	0.0000	1.6682	3.6551	66.6603	6.0181
AFRSTD	1.0000	0.0000	1.7235	3.2807	43.3010	5.7303
AFSGDA	1.0000	0.0000	1.7363	3.3956	49.4339	5.8187
AFSLSS	1.0000	0.0000	1.7215	2.4160	15.9482	5.0657
AFSPVY	1.0000	0.0000	1.7884	3.7065	70.7247	6.0576
AFSQVE	1.0000	0.0000	1.7396	3.4444	52.2940	5.8562
AFSRPP	1.0000	0.0000	1.7311	3.3825	48.6937	5.8086
AFSSNL	1.0000	0.0000	1.7123	2.5397	18.4076	5.1608
AFSTYM	1.0000	0.0000	1.8391	3.8890	87.2625	6.1979
AFVYNN	1.0000	0.0000	1.7435	3.6114	63.3856	5.9845
AFYFED	1.0000	0.0000	1.6571	4.0670	107.1158	6.3347
AFYTQP	1.0000	0.0000	1.6549	3.9066	89.0497	6.2114
AGAGTI	1.0000	0.0000	1.6261	3.6439	65.8006	6.0095
AGARHH	1.0000	0.0000	1.6477	4.2210	127.9002	6.4531
AGARPV	1.0000	0.0000	1.6174	3.8032	79.0516	6.1319
AGAYKT	1.0000	0.0000	1.6617	3.7366	73.2145	6.0807
AGDLET	1.0000	0.0000	1.6429	3.2948	44.0141	5.7412
AGDLKV	1.0000	0.0000	1.6566	3.3804	48.5780	5.8070
AGEAVL	1.0000	0.0000	1.6548	3.5186	56.9601	5.9132
AGEKEL	1.0000	0.0000	1.6455	3.2966	44.1027	5.7425
AGENGN	1.0000	0.0000	1.6874	3.2828	43.4075	5.7319
AGESIS	1.0000	0.0000	1.7387	2.8844	27.4175	5.4257
AGFCID	1.0000	0.0000	1.7269	4.3459	147.6872	6.5491
AGKLST	1.0000	0.0000	1.6932	2.8954	27.7691	5.4342
AGKSEN	1.0000	0.0000	1.7026	2.9336	29.0204	5.4636
AGMKQE	1.0000	0.0000	1.6697	3.8936	87.7337	6.2015
AGMREP	1.0000	0.0000	1.6546	4.0398	103.8173	6.3138
AGNELR	1.0000	0.0000	1.6749	3.2639	42.4738	5.7174
AGNHMH	1.0000	0.0000	1.7722	4.2703	135.3710	6.4910
AGNISK	1.0000	0.0000	1.7001	2.9144	28.3840	5.4488
AGQAVQ	1.0000	0.0000	1.6151	3.7907	77.9265	6.1223
AGRLKE	1.0000	0.0000	1.6537	3.3859	48.8817	5.8112
AGSDED	1.0000	0.0000	1.7043	3.1756	38.3622	5.6496
AGSFRT	1.0000	0.0000	1.7456	3.4461	52.3937	5.8575
AGTFKS	1.0000	0.0000	1.7285	3.2631	42.4327	5.7168
AGTISA	1.0000	0.0000	1.7049	3.1728	38.2375	5.6474
AGTSTI	1.0000	0.0000	1.6985	3.1003	35.1707	5.5917
AGTSVS	1.0000	0.0000	1.7551	2.9594	29.8973	5.4834
AGVLNN	1.0000	0.0000	1.6875	3.0766	34.2226	5.5734
AGYSYI	1.0000	0.0000	1.8163	3.8216	80.7487	6.1461
AHALAC	1.0000	0.0000	1.7842	4.1903	123.4567	6.4295
AHASFK	1.0000	0.0000	1.7630	3.4732	54.0555	5.8783
AHDRLS	1.0000	0.0000	1.7481	3.2441	41.5135	5.7022
AHDTEQ	1.0000	0.0000	1.6415	3.6645	67.3841	6.0253
AHEASL	1.0000	0.0000	1.7393	3.1993	39.4228	5.6677
AHENFS	1.0000	0.0000	1.7726	3.3405	46.3922	5.7763
AHENNE	1.0000	0.0000	1.6964	3.2887	43.7020	5.7365
AHEPEN	1.0000	0.0000	1.6769	3.5075	56.2358	5.9047
AHHKSS	1.0000	0.0000	1.8171	3.2168	40.2281	5.6812
AHKKNA	1.0000	0.0000	1.6775	3.3276	45.7095	5.7664
AHKRSE	1.0000	0.0000	1.7457	3.3761	48.3377	5.8037
AHLAFG	1.0000	0.0000	1.6954	3.8459	83.0401	6.1648
AHLFSV	1.0000	0.0000	1.7876	3.4816	54.5846	5.8848
AHNRYS	1.0000	0.0000	1.8145	3.5531	59.2704	5.9397
AHPDSM	1.0000	0.0000	1.8059	3.7151	71.4237	6.0642
AHPENL	1.0000	0.0000	1.6913	3.3154	45.0712	5.7570
AHPFDP	1.0000	0.0000	1.6465	3.8682	85.2006	6.1819
AHPFTY	1.0000	0.0000	1.6758	4.1359	115.9572	6.3876
AHPTST	1.0000	0.0000	1.7293	3.2603	42.2948	5.7146
AHQPSL	1.0000	0.0000	1.7440	3.2317	40.9259	5.6927
AHQSSI	1.0000	0.0000	1.7762	3.0620	33.6528	5.5622
AHSFAT	1.0000	0.0000	1.7633	3.5051	56.0825	5.9028
AHSGGS	1.0000	0.0000	1.8233	3.3046	44.5144	5.7487
AHSKQS	1.0000	0.0000	1.7669	2.9875	30.8816	5.5050
AHSNNT	1.0000	0.0000	1.7246	2.8875	27.5164	5.4281
AHTLSN	1.0000	0.0000	1.7233	2.9111	28.2753	5.4463
AHTPIA	1.0000	0.0000	1.6402	3.6529	66.4913	6.0164
AHYGET	1.0000	0.0000	1.6722	4.0888	109.8432	6.3515
AIALDK	1.0000	0.0000	1.6281	3.1227	36.0925	5.6089
AIALNN	1.0000	0.0000	1.6475	2.8188	25.4179	5.3753
AIALSF	1.0000	0.0000	1.7168	3.0863	34.6089	5.5809
AIASDT	1.0000	0.0000	1.6811	3.0074	31.5969	5.5202
AIDALS	1.0000	0.0000	1.6819	2.8770	27.1853	5.4201
AIDEMR	1.0000	0.0000	1.6583	3.8520	83.6248	6.1694
AIDGKD	1.0000	0.0000	1.6229	3.4020	49.8019	5.8236
AIDQRW	1.0000	0.0000	1.7712	4.4667	169.7121	6.6419
AIDVRT	1.0000	0.0000	1.6220	3.5428	58.5715	5.9318
AIEDSP	1.0000	0.0000	1.6857	3.0616	33.6355	5.5619
AIELLS	1.0000	0.0000	1.6740	2.7079	22.3610	5.2901
AIFISE	1.0000	0.0000	1.7151	3.2484	41.7212	5.7055
AIFRLQ	1.0000	0.0000	1.6593	3.5442	58.6653	5.9329
AIFSGF	1.0000	0.0000	1.7629	3.5749	60.7762	5.9565
AIGAHS	1.0000	0.0000	1.7570	3.5038	55.9986	5.9018
AIGGMT	1.0000	0.0000	1.6688	3.9981	98.9464	6.2817
AIGIRN	1.0000	0.0000	1.6585	3.4176	50.7011	5.8355
AIHCEQ	1.0000	0.0000	1.7341	4.3817	153.8909	6.5766
AIHRDT	1.0000	0.0000	1.6450	3.6946	69.7573	6.0484
AIIADV	1.0000	0.0000	1.6152	3.5068	56.1932	5.9042
AIIGNT	1.0000	0.0000	1.6491	3.2665	42.6018	5.7195
AIITKV	1.0000	0.0000	1.6221	3.3743	48.2363	5.8023
AIKISL	1.0000	0.0000	1.6726	2.7871	24.5025	5.3509
AILEAD	1.0000	0.0000	1.6293	3.2164	40.2103	5.6809
AILKLK	1.0000	0.0000	1.6291	2.8599	26.6514	5.4069
AILLFI	1.0000	0.0000	1.6639	3.2036	39.6224	5.6711
AILTAV	1.0000	0.0000	1.6417	3.3059	44.5802	5.7497
AILTIP	1.0000	0.0000	1.6275	3.1616	37.7476	5.6388
AIMGKE	1.0000	0.0000	1.6713	3.8344	81.9491	6.1559
AINNKD	1.0000	0.0000	1.6394	2.8727	27.0504	5.4168
AINPKK	1.0000	0.0000	1.6321	3.0316	32.4915	5.5388
AINSVH	1.0000	0.0000	1.7583	3.2633	42.4427	5.7170
AINTNQ	1.0000	0.0000	1.6488	2.9784	30.5588	5.4980
AINVIG	1.0000	0.0000	1.6622	3.4459	52.3809	5.8573
AINWFK	1.0000	0.0000	1.8328	4.2373	130.3185	6.4656
AIPRKA	1.0000	0.0000	1.6177	3.4410	52.0853	5.8535
AIPSRK	1.0000	0.0000	1.6954	3.0908	34.7901	5.5844
AIQDNT	1.0000	0.0000	1.6362	3.1603	37.6936	5.6378
AIQLKE	1.0000	0.0000	1.6326	3.1857	38.8100	5.6573
AIQQQS	1.0000	0.0000	1.7033	3.2121	40.0113	5.6776
AISDYR	1.0000	0.0000	1.7525	3.4466	52.4228	5.8578
AISFFS	1.0000	0.0000	1.7830	3.1038	35.3150	5.5944
AISLSS	1.0000	0.0000	1.6813	2.2212	12.7163	4.9160
AISLVN	1.0000	0.0000	1.6963	2.8019	24.9264	5.3623
AISNHG	1.0000	0.0000	1.7611	3.2774	43.1404	5.7278
AISVGG	1.0000	0.0000	1.7439	3.4731	54.0486	5.8782
AITLTI	1.0000	0.0000	1.6249	3.0966	35.0237	5.5889
AIYVKF	1.0000	0.0000	1.6667	3.9298	91.4598	6.2292
AKANEA	1.0000	0.0000	1.6379	3.1628	37.8000	5.6397
AKCKSR	1.0000	0.0000	1.8205	3.6540	66.5769	6.0173
AKDDNK	1.0000	0.0000	1.6282	2.9802	30.6216	5.4994
AKDNDS	1.0000	0.0000	1.6708	2.7345	23.0593	5.3105
AKEPWM	1.0000	0.0000	1.8281	4.6647	213.1862	6.7941
AKEQED	1.0000	0.0000	1.6137	3.3633	47.6249	5.7938
AKGRNQ	1.0000	0.0000	1.6639	3.4023	49.8167	5.8238
AKHDVM	1.0000	0.0000	1.6961	4.0751	108.1198	6.3409
AKHFLS	1.0000	0.0000	1.7610	3.2704	42.7896	5.7224
AKHLAA	1.0000	0.0000	1.6717	3.4557	52.9757	5.8648
AKHSKS	1.0000	0.0000	1.7468	2.8538	26.4650	5.4022
AKIDLL	1.0000	0.0000	1.6321	2.9199	28.5631	5.4530
AKIIFT	1.0000	0.0000	1.6305	3.4323	51.5695	5.8469
AKILIC	1.0000	0.0000	1.7474	3.7673	75.8574	6.1044
AKINDS	1.0000	0.0000	1.6727	2.7490	23.4485	5.3217
AKIVRQ	1.0000	0.0000	1.6256	3.5846	61.4579	5.9639
AKKDAK	1.0000	0.0000	1.6149	3.1466	37.0993	5.6272
AKKDVA	1.0000	0.0000	1.6254	3.3578	47.3291	5.7896
AKKKLL	1.0000	0.0000	1.6243	2.7854	24.4543	5.3496
AKKNLH	1.0000	0.0000	1.6819	3.1248	36.1801	5.6105
AKKNND	1.0000	0.0000	1.6342	2.7982	24.8206	5.3595
AKKPIG	1.0000	0.0000	1.6270	3.3789	48.4928	5.8058
AKKYIL	1.0000	0.0000	1.6755	3.3508	46.9490	5.7843
AKLEDS	1.0000	0.0000	1.6734	2.7918	24.6366	5.3546
AKLEFK	1.0000	0.0000	1.6522	3.2467	41.6394	5.7042
AKLEPG	1.0000	0.0000	1.6457	3.2998	44.2655	5.7450
AKLETS	1.0000	0.0000	1.6704	2.7637	23.8509	5.3330
AKLHNK	1.0000	0.0000	1.6819	3.1248	36.1801	5.6105
AKLNNC	1.0000	0.0000	1.7668	3.3745	48.2452	5.8024
AKLPNY	1.0000	0.0000	1.6938	3.2513	41.8614	5.7078
AKLRPH	1.0000	0.0000	1.6785	3.5266	57.4894	5.9194
AKLTIQ	1.0000	0.0000	1.6303	3.1239	36.1426	5.6098
AKMFEQ	1.0000	0.0000	1.6749	3.9375	92.2771	6.2352
AKMNSC	1.0000	0.0000	1.8911	3.8078	79.4759	6.1355
AKMPSE	1.0000	0.0000	1.7548	3.3857	48.8752	5.8111
AKNSLL	1.0000	0.0000	1.6495	2.4178	15.9806	5.0671
AKNSVR	1.0000	0.0000	1.7145	3.0088	31.6483	5.5213
AKNTHT	1.0000	0.0000	1.6735	3.2871	43.6223	5.7352
AKPMLP	1.0000	0.0000	1.6909	3.5362	58.1284	5.9267
AKPTLK	1.0000	0.0000	1.6251	3.0126	31.7881	5.5243
AKPWAA	1.0000	0.0000	1.7757	4.3213	143.5518	6.5301
AKQIDH	1.0000	0.0000	1.6465	3.6133	63.5275	5.9860
AKSHVL	1.0000	0.0000	1.7492	3.2124	40.0229	5.6778
AKSIYS	1.0000	0.0000	1.7634	2.9579	29.8442	5.4822
AKSNLA	1.0000	0.0000	1.6684	2.6206	20.2133	5.2230
AKSSND	1.0000	0.0000	1.6791	2.4289	16.1874	5.0756
AKTDLS	1.0000	0.0000	1.6660	2.7300	22.9400	5.3071
AKTEPN	1.0000	0.0000	1.6336	3.0827	34.4667	5.5782
AKTETS	1.0000	0.0000	1.6720	2.8941	27.7243	5.4332
AKTFMI	1.0000	0.0000	1.6818	3.8165	80.2758	6.1422
AKTGSI	1.0000	0.0000	1.6971	3.0683	33.8983	5.5671
AKTNHV	1.0000	0.0000	1.6893	3.4664	53.6352	5.8731
AKTSTL	1.0000	0.0000	1.6629	2.7020	22.2079	5.2855
AKTYDL	1.0000	0.0000	1.6740	3.3683	47.9036	5.7977
AKVRHP	1.0000	0.0000	1.6513	3.8363	82.1252	6.1574
AKVYVN	1.0000	0.0000	1.7075	3.6753	68.2301	6.0337
AKWSSR	1.0000	0.0000	1.9042	3.7071	70.7721	6.0581
AKWTVM	1.0000	0.0000	1.8389	4.7174	226.4992	6.8346
AKYHSQ	1.0000	0.0000	1.7936	3.6258	64.4453	5.9956
AKYNRY	1.0000	0.0000	1.7369	3.8284	81.3824	6.1513
AKYSAM	1.0000	0.0000	1.8122	3.6922	69.5685	6.0466
ALACVM	1.0000	0.0000	1.8118	4.3928	155.8740	6.5851
ALAILA	1.0000	0.0000	1.6419	3.0688	33.9169	5.5675
ALANHY	1.0000	0.0000	1.7423	3.6219	64.1563	5.9926
ALDEEL	1.0000	0.0000	1.6388	3.0328	32.5379	5.5398
ALDITV	1.0000	0.0000	1.6398	3.2615	42.3540	5.7156
ALDKFS	1.0000	0.0000	1.7049	2.9674	30.1717	5.4895
ALDRFQ	1.0000	0.0000	1.6595	3.5297	57.6944	5.9217
ALDRNH	1.0000	0.0000	1.6995	3.3678	47.8757	5.7973
ALEDWI	1.0000	0.0000	1.7986	4.1453	117.2228	6.3949
ALEKNK	1.0000	0.0000	1.6346	2.8555	26.5176	5.4035
ALEKTG	1.0000	0.0000	1.6439	3.2348	41.0726	5.6951
ALERAH	1.0000	0.0000	1.6750	3.6279	64.6023	5.9972
ALFNIS	1.0000	0.0000	1.7082	2.8599	26.6527	5.4069
ALFPNL	1.0000	0.0000	1.6748	3.0296	32.4185	5.5373
ALHMNV	1.0000	0.0000	1.7700	3.7948	78.2919	6.1255
ALHPPG	1.0000	0.0000	1.6800	3.6660	67.4990	6.0265
ALHREV	1.0000	0.0000	1.6830	3.7347	73.0600	6.0793
ALHSGG	1.0000	0.0000	1.7814	3.4519	52.7487	5.8620
ALHVGI	1.0000	0.0000	1.6881	3.7579	75.0406	6.0972
ALIPGP	1.0000	0.0000	1.6440	3.3775	48.4117	5.8047
ALIRHI	1.0000	0.0000	1.6745	3.5787	61.0446	5.9594
ALKDIS	1.0000	0.0000	1.6708	2.7726	24.0959	5.3398
ALKGIV	1.0000	0.0000	1.6568	3.3949	49.3956	5.8181
ALKSQS	1.0000	0.0000	1.6921	2.5261	18.1196	5.1504
ALKSSG	1.0000	0.0000	1.7106	2.6178	20.1489	5.2208
ALLGTV	1.0000	0.0000	1.6707	3.2540	41.9920	5.7098
ALLLLT	1.0000	0.0000	1.6288	2.6206	20.2132	5.2230
ALLLNR	1.0000	0.0000	1.6522	2.7481	23.4228	5.3209
ALLPLK	1.0000	0.0000	1.6351	2.7839	24.4133	5.3485
ALLSKV	1.0000	0.0000	1.6865	2.7510	23.5021	5.3232
ALLSQA	1.0000	0.0000	1.6847	2.7779	24.2443	5.3439
ALNHLD	1.0000	0.0000	1.6904	3.0865	34.6151	5.5810
ALNIVV	1.0000	0.0000	1.6756	3.2589	42.2263	5.7135
ALNNAG	1.0000	0.0000	1.6707	2.9698	30.2552	5.4913
ALNNNK	1.0000	0.0000	1.6305	2.5179	17.9481	5.1441
ALNPNM	1.0000	0.0000	1.7187	3.1955	39.2507	5.6648
ALNRSI	1.0000	0.0000	1.6907	2.7736	24.1250	5.3406
ALNRSS	1.0000	0.0000	1.6940	2.4535	16.6562	5.0945
ALNTRY	1.0000	0.0000	1.7049	3.3694	47.9613	5.7985
ALPEAT	1.0000	0.0000	1.6303	3.2108	39.9493	5.6766
ALPEIQ	1.0000	0.0000	1.6329	3.2826	43.3966	5.7318
ALPLLH	1.0000	0.0000	1.6904	3.1469	37.1147	5.6275
ALPPLN	1.0000	0.0000	1.6462	2.8572	26.5711	5.4049
ALQDTY	1.0000	0.0000	1.6765	3.5020	55.8833	5.9005
ALQEEH	1.0000	0.0000	1.6704	3.5679	60.2872	5.9511
ALQEQV	1.0000	0.0000	1.6466	3.4562	53.0067	5.8652
ALQHMT	1.0000	0.0000	1.7273	3.8711	85.4860	6.1841
ALQHSI	1.0000	0.0000	1.7413	3.2093	39.8822	5.6755
ALQHST	1.0000	0.0000	1.7372	3.1668	37.9733	5.6428
ALQIFN	1.0000	0.0000	1.6748	3.2393	41.2848	5.6985
ALQNLE	1.0000	0.0000	1.6508	2.8909	27.6227	5.4307
ALQNVG	1.0000	0.0000	1.6831	3.3322	45.9524	5.7699
ALRSAS	1.0000	0.0000	1.7173	2.6799	21.6474	5.2685
ALSALS	1.0000	0.0000	1.6792	2.3985	15.6274	5.0523
ALSAVK	1.0000	0.0000	1.6990	2.9538	29.7039	5.4791
ALSDET	1.0000	0.0000	1.6759	2.8237	25.5629	5.3791
ALSEIS	1.0000	0.0000	1.6954	2.5606	18.8579	5.1769
ALSFSI	1.0000	0.0000	1.7305	2.7362	23.1035	5.3118
ALSGMI	1.0000	0.0000	1.7794	3.3967	49.4954	5.8195
ALSLFD	1.0000	0.0000	1.7046	2.8690	26.9338	5.4139
ALSLMT	1.0000	0.0000	1.7428	3.0303	32.4460	5.5379
ALSNKG	1.0000	0.0000	1.6907	2.7416	23.2476	5.3159
ALSNRP	1.0000	0.0000	1.6940	2.7960	24.7577	5.3578
ALSTEF	1.0000	0.0000	1.7112	3.0330	32.5456	5.5400
ALSVNK	1.0000	0.0000	1.6878	2.7274	22.8706	5.3051
ALTCKT	1.0000	0.0000	1.7456	3.6823	68.7759	6.0390
ALTLSE	1.0000	0.0000	1.6687	2.6654	21.2877	5.2574
ALTNLG	1.0000	0.0000	1.6603	2.9208	28.5940	5.4537
ALTQKS	1.0000	0.0000	1.6765	2.8037	24.9792	5.3637
ALTRSS	1.0000	0.0000	1.7058	2.6074	19.9060	5.2128
ALVKNY	1.0000	0.0000	1.7096	3.3657	47.7592	5.7957
ALVPKK	1.0000	0.0000	1.6427	3.1919	39.0907	5.6621
ALYARL	1.0000	0.0000	1.7022	3.4654	53.5758	5.8723
ALYDTL	1.0000	0.0000	1.6861	3.2700	42.7700	5.7221
ALYGYF	1.0000	0.0000	1.7341	4.1637	119.7309	6.4090
ALYLDW	1.0000	0.0000	1.8688	4.2713	135.5328	6.4918
ALYSQA	1.0000	0.0000	1.7516	3.2689	42.7171	5.7213
AMASYL	1.0000	0.0000	1.8202	3.5938	62.1168	5.9710
AMDQFN	1.0000	0.0000	1.7181	3.7819	77.1357	6.1155
AMEIGN	1.0000	0.0000	1.7092	3.7125	71.2126	6.0622
AMFHQS	1.0000	0.0000	1.8382	3.9611	94.8238	6.2533
AMFSAD	1.0000	0.0000	1.7862	3.6289	64.6741	5.9979
AMHDNE	1.0000	0.0000	1.7341	3.8356	82.0591	6.1568
AMIFPS	1.0000	0.0000	1.7864	3.6358	65.1926	6.0033
AMIKQN	1.0000	0.0000	1.7002	3.5271	57.5180	5.9197
AMLHGN	1.0000	0.0000	1.7723	3.8089	79.5780	6.1363
AMLRVI	1.0000	0.0000	1.7030	3.8112	79.7857	6.1381
AMLSIN	1.0000	0.0000	1.7499	3.0493	33.1640	5.5525
AMNPLV	1.0000	0.0000	1.7269	3.5287	57.6243	5.9209
AMPKLA	1.0000	0.0000	1.6914	3.5438	58.6364	5.9326
AMQSSF	1.0000	0.0000	1.8370	3.3525	47.0364	5.7855
AMSKKP	1.0000	0.0000	1.7480	3.2920	43.8721	5.7390
AMSVDD	1.0000	0.0000	1.7713	3.5264	57.4754	5.9192
AMTNIS	1.0000	0.0000	1.7530	3.1796	38.5414	5.6527
ANAAKS	1.0000	0.0000	1.6829	2.8234	25.5532	5.3789
ANADVA	1.0000	0.0000	1.6501	3.3404	46.3858	5.7762
ANANLQ	1.0000	0.0000	1.6552	2.8780	27.2169	5.4209
ANATND	1.0000	0.0000	1.6439	2.9347	29.0544	5.4644
ANDDSL	1.0000	0.0000	1.6685	2.6362	20.5806	5.2349
ANDKTS	1.0000	0.0000	1.6677	2.7065	22.3235	5.2890
ANDNQM	1.0000	0.0000	1.7190	3.3907	49.1525	5.8149
ANDWHI	1.0000	0.0000	1.8500	4.3910	155.5573	6.5838
ANEAQR	1.0000	0.0000	1.6493	3.3750	48.2766	5.8029
ANEQNN	1.0000	0.0000	1.6567	2.8437	26.1595	5.3945
ANESKD	1.0000	0.0000	1.6753	2.7682	23.9749	5.3364
ANFAAT	1.0000	0.0000	1.6596	3.3703	48.0136	5.7992
ANFINE	1.0000	0.0000	1.6757	3.1757	38.3670	5.6496
ANFKKK	1.0000	0.0000	1.6552	3.1294	36.3735	5.6141
ANGDLF	1.0000	0.0000	1.6874	3.3165	45.1273	5.7579
ANGDSL	1.0000	0.0000	1.6972	2.8016	24.9166	5.3621
ANGIQN	1.0000	0.0000	1.6721	3.1719	38.1979	5.6467
ANGKLP	1.0000	0.0000	1.6603	3.0841	34.5223	5.5793
ANGRTL	1.0000	0.0000	1.6717	3.2022	39.5553	5.6700
ANHAKL	1.0000	0.0000	1.6882	3.2293	40.8105	5.6908
ANHYHS	1.0000	0.0000	1.8536	3.7331	72.9273	6.0781
ANHYKG	1.0000	0.0000	1.7362	3.8412	82.5934	6.1612
ANIDAS	1.0000	0.0000	1.6842	2.8535	26.4555	5.4020
ANILVQ	1.0000	0.0000	1.6645	3.1813	38.6152	5.6539
ANIVTI	1.0000	0.0000	1.6469	3.2524	41.9128	5.7086
ANKDES	1.0000	0.0000	1.6753	2.7682	23.9749	5.3364
ANKDNG	1.0000	0.0000	1.6613	3.0237	32.1968	5.5328
ANKIGS	1.0000	0.0000	1.7001	2.9144	28.3840	5.4488
ANKKNY	1.0000	0.0000	1.6922	3.1308	36.4330	5.6152
ANKMVW	1.0000	0.0000	1.8891	4.5635	189.7227	6.7163
ANKNDK	1.0000	0.0000	1.6342	2.7982	24.8206	5.3595
ANKRES	1.0000	0.0000	1.6945	2.8912	27.6332	5.4310
ANKVHE	1.0000	0.0000	1.6902	3.5282	57.5902	5.9205
ANLNRS	1.0000	0.0000	1.6789	2.5772	19.2231	5.1896
ANLQDM	1.0000	0.0000	1.7135	3.4142	50.5057	5.8330
ANLQMN	1.0000	0.0000	1.7238	3.2323	40.9523	5.6931
ANLQRM	1.0000	0.0000	1.7260	3.5372	58.1931	5.9275
ANLTEF	1.0000	0.0000	1.6685	3.1567	37.5368	5.6351
ANLVGS	1.0000	0.0000	1.7228	2.9528	29.6707	5.4783
ANLVQA	1.0000	0.0000	1.6669	3.2113	39.9723	5.6770
ANNASR	1.0000	0.0000	1.6966	2.7800	24.3038	5.3455
ANNATS	1.0000	0.0000	1.6727	2.6290	20.4103	5.2294
ANNFSN	1.0000	0.0000	1.6972	2.6399	20.6698	5.2378
ANNLVD	1.0000	0.0000	1.6631	2.9112	28.2770	5.4463
ANNTFN	1.0000	0.0000	1.6748	2.9175	28.4854	5.4512
ANNVQY	1.0000	0.0000	1.7223	3.4759	54.2223	5.8803
ANPILS	1.0000	0.0000	1.6758	2.6875	21.8405	5.2744
ANPIQR	1.0000	0.0000	1.6483	3.3483	46.8104	5.7823
ANPTSN	1.0000	0.0000	1.6714	2.6214	20.2328	5.2236
ANQDVT	1.0000	0.0000	1.6506	3.2971	44.1308	5.7430
ANQKSP	1.0000	0.0000	1.6863	2.8451	26.2020	5.3956
ANQLIY	1.0000	0.0000	1.6999	3.3626	47.5914	5.7933
ANRFPR	1.0000	0.0000	1.6730	3.5923	62.0078	5.9699
ANRFRS	1.0000	0.0000	1.7488	3.2498	41.7856	5.7066
ANRPPT	1.0000	0.0000	1.6453	3.2689	42.7190	5.7213
ANRRKY	1.0000	0.0000	1.7001	3.6188	63.9254	5.9902
ANRRSQ	1.0000	0.0000	1.7237	3.1142	35.7406	5.6024
ANRVYN	1.0000	0.0000	1.7288	3.5251	57.3887	5.9182
ANSALA	1.0000	0.0000	1.6815	2.7251	22.8085	5.3033
ANSNDI	1.0000	0.0000	1.6716	2.6271	20.3654	5.2279
ANSNPQ	1.0000	0.0000	1.6864	2.7232	22.7595	5.3018
ANSSSQ	1.0000	0.0000	1.6914	2.2569	13.2556	4.9434
ANSVDS	1.0000	0.0000	1.7159	2.6401	20.6753	5.2380
ANTFLK	1.0000	0.0000	1.6637	3.0630	33.6920	5.5630
ANTHDP	1.0000	0.0000	1.6753	3.4120	50.3791	5.8313
ANTHVA	1.0000	0.0000	1.6885	3.5709	60.4941	5.9534
ANTLSN	1.0000	0.0000	1.6535	2.4262	16.1368	5.0735
ANTQLH	1.0000	0.0000	1.6918	3.2905	43.7941	5.7379
ANTSNM	1.0000	0.0000	1.7458	2.9832	30.7287	5.5017
ANVFHK	1.0000	0.0000	1.7104	3.7037	70.4973	6.0555
ANYESY	1.0000	0.0000	1.8072	3.4935	55.3331	5.8939
ANYKSN	1.0000	0.0000	1.7279	2.8852	27.4420	5.4263
APDIPG	1.0000	0.0000	1.6164	3.5359	58.1026	5.9265
APDMSG	1.0000	0.0000	1.7769	3.5775	60.9563	5.9584
APDQVS	1.0000	0.0000	1.7099	3.2384	41.2405	5.6978
APEPIG	1.0000	0.0000	1.6150	3.5695	60.4024	5.9524
APFDEN	1.0000	0.0000	1.6584	3.3801	48.5564	5.8067
APGCIP	1.0000	0.0000	1.7167	4.2105	126.3578	6.4450
APGLLT	1.0000	0.0000	1.6559	3.1397	36.8050	5.6219
APGPAP	1.0000	0.0000	1.6139	3.6027	62.7543	5.9778
APGRCL	1.0000	0.0000	1.7644	4.1237	114.3420	6.3783
APILPN	1.0000	0.0000	1.6451	3.0301	32.4371	5.5377
APIYKD	1.0000	0.0000	1.6513	3.6061	63.0024	5.9805
APKEKD	1.0000	0.0000	1.6142	3.2327	40.9734	5.6935
APKSAS	1.0000	0.0000	1.7066	2.6921	21.9570	5.2780
APLGTY	1.0000	0.0000	1.6876	3.6306	64.8062	5.9993
APLLRS	1.0000	0.0000	1.6924	2.8196	25.4409	5.3759
APLNLE	1.0000	0.0000	1.6458	2.8541	26.4732	5.4024
APLSHN	1.0000	0.0000	1.7319	2.9761	30.4762	5.4962
APLSSG	1.0000	0.0000	1.7248	2.7147	22.5382	5.2953
APLTNR	1.0000	0.0000	1.6538	3.0736	34.1075	5.5712
APMTPQ	1.0000	0.0000	1.6583	3.8003	78.7896	6.1297
APNLSL	1.0000	0.0000	1.6628	2.5147	17.8808	5.1416
APNSPN	1.0000	0.0000	1.6804	2.6864	21.8112	5.2735
APQPYQ	1.0000	0.0000	1.6382	3.8360	82.0970	6.1571
APSASK	1.0000	0.0000	1.7066	2.6921	21.9570	5.2780
APSLSY	1.0000	0.0000	1.7619	2.8819	27.3395	5.4238
APSQMC	1.0000	0.0000	1.8989	4.1604	119.2777	6.4065
APSQTI	1.0000	0.0000	1.6889	3.0735	34.1025	5.5711
APTAAS	1.0000	0.0000	1.6883	3.0742	34.1300	5.5716
APTDNI	1.0000	0.0000	1.6328	3.1235	36.1270	5.6095
APTEKS	1.0000	0.0000	1.6786	2.9590	29.8824	5.4831
APTIVH	1.0000	0.0000	1.6454	3.7597	75.1961	6.0985
APTTAQ	1.0000	0.0000	1.6123	3.3811	48.6142	5.8075
APVRKN	1.0000	0.0000	1.6591	3.3513	46.9754	5.7846
APVSKV	1.0000	0.0000	1.7200	3.2559	42.0828	5.7113
APYKKP	1.0000	0.0000	1.6564	3.5685	60.3317	5.9516
APYQHH	1.0000	0.0000	1.6698	4.3314	145.2332	6.5379
AQAHSN	1.0000	0.0000	1.7483	3.2157	40.1772	5.6804
AQAIFR	1.0000	0.0000	1.6212	3.7470	74.1039	6.0888
AQAKPW	1.0000	0.0000	1.7764	4.3505	148.4711	6.5526
AQAPSL	1.0000	0.0000	1.6945	2.9732	30.3747	5.4940
AQASED	1.0000	0.0000	1.6936	3.1283	36.3281	5.6132
AQDHGS	1.0000	0.0000	1.7594	3.5186	56.9601	5.9132
AQDLTP	1.0000	0.0000	1.6313	3.2063	39.7456	5.6732
AQDSAG	1.0000	0.0000	1.7133	3.2601	42.2851	5.7145
AQDVCN	1.0000	0.0000	1.7691	3.9998	99.1414	6.2831
AQEATH	1.0000	0.0000	1.6396	3.7090	70.9237	6.0595
AQEGTF	1.0000	0.0000	1.6302	3.7362	73.1829	6.0804
AQENFI	1.0000	0.0000	1.6611	3.4314	51.5132	5.8461
AQESVI	1.0000	0.0000	1.7107	3.2497	41.7807	5.7065
AQFMSQ	1.0000	0.0000	1.7960	3.7318	72.8184	6.0771
AQFNFH	1.0000	0.0000	1.7134	3.8954	87.9151	6.2028
AQIDDL	1.0000	0.0000	1.6303	3.2120	40.0053	5.6775
AQIMPV	1.0000	0.0000	1.6555	3.9572	94.3949	6.2503
AQKENQ	1.0000	0.0000	1.6433	3.2213	40.4384	5.6847
AQKHKS	1.0000	0.0000	1.7317	3.2332	40.9945	5.6938
AQKNFV	1.0000	0.0000	1.6749	3.4744	54.1338	5.8792
AQLIKT	1.0000	0.0000	1.6303	3.1239	36.1426	5.6098
AQMAKQ	1.0000	0.0000	1.6635	3.8127	79.9243	6.1392
AQMHPS	1.0000	0.0000	1.8124	3.7888	77.7521	6.1209
AQNENS	1.0000	0.0000	1.6859	2.7200	22.6755	5.2994
AQNNNL	1.0000	0.0000	1.6475	2.6517	20.9527	5.2468
AQNSIL	1.0000	0.0000	1.6818	2.7244	22.7900	5.3027
AQNSSD	1.0000	0.0000	1.7004	2.5626	18.9007	5.1784
AQQDSY	1.0000	0.0000	1.7515	3.4565	53.0280	5.8655
AQRNFT	1.0000	0.0000	1.6690	3.4781	54.3629	5.8821
AQRNVA	1.0000	0.0000	1.6601	3.4926	55.2797	5.8932
AQRTER	1.0000	0.0000	1.6175	3.6075	63.0990	5.9815
AQRYQE	1.0000	0.0000	1.6375	3.9189	90.3193	6.2208
AQSASM	1.0000	0.0000	1.8030	3.1877	38.8990	5.6588
AQSESQ	1.0000	0.0000	1.7304	2.8519	26.4086	5.4008
AQSLLQ	1.0000	0.0000	1.6894	2.8072	25.0778	5.3664
AQSPPT	1.0000	0.0000	1.6913	3.0959	34.9953	5.5883
AQSYIL	1.0000	0.0000	1.7479	3.2389	41.2670	5.6982
AQTIQQ	1.0000	0.0000	1.6123	3.4897	55.0957	5.8910
AQTSVN	1.0000	0.0000	1.7082	2.9915	31.0226	5.5080
AQVVSH	1.0000	0.0000	1.7747	3.6557	66.7064	6.0186
AQVYLD	1.0000	0.0000	1.6858	3.6814	68.7057	6.0383
AQYLSD	1.0000	0.0000	1.7464	3.2244	40.5837	5.6871
ARALHS	1.0000	0.0000	1.7532	3.2885	43.6957	5.7364
ARDAGF	1.0000	0.0000	1.6268	3.8243	80.9957	6.1481
ARDHQM	1.0000	0.0000	1.6734	4.1805	122.0765	6.4220
ARDPKA	1.0000	0.0000	1.6181	3.4265	51.2232	5.8424
AREAYE	1.0000	0.0000	1.6405	3.8496	83.3935	6.1676
ARFTGQ	1.0000	0.0000	1.6303	3.8255	81.1081	6.1491
ARGQSK	1.0000	0.0000	1.7222	3.2786	43.1971	5.7287
ARGSKT	1.0000	0.0000	1.7123	3.1768	38.4155	5.6505
ARHHTT	1.0000	0.0000	1.6729	3.9550	94.1580	6.2486
ARHKKL	1.0000	0.0000	1.6796	3.4297	51.4162	5.8449
ARHSRT	1.0000	0.0000	1.7581	3.4974	55.5838	5.8969
ARKDHD	1.0000	0.0000	1.6504	3.6481	66.1241	6.0127
ARKHTT	1.0000	0.0000	1.6545	3.5920	61.9850	5.9696
ARKPTQ	1.0000	0.0000	1.6208	3.4277	51.2943	5.8433
ARLDAT	1.0000	0.0000	1.6375	3.2631	42.4357	5.7168
ARLSSD	1.0000	0.0000	1.7099	2.6354	20.5628	5.2344
ARPAAT	1.0000	0.0000	1.6137	3.5029	55.9365	5.9011
ARPDIY	1.0000	0.0000	1.6451	3.7891	77.7840	6.1211
ARPEAL	1.0000	0.0000	1.6392	3.3618	47.5454	5.7927
ARPLKK	1.0000	0.0000	1.6385	3.1636	37.8363	5.6404
ARPPQT	1.0000	0.0000	1.6144	3.5246	57.3531	5.9178
ARPVRE	1.0000	0.0000	1.6153	3.7500	74.3546	6.0910
ARSAID	1.0000	0.0000	1.6992	3.1584	37.6089	5.6363
ARSDAQ	1.0000	0.0000	1.7059	3.2176	40.2665	5.6819
ARSDLN	1.0000	0.0000	1.6888	2.7591	23.7246	5.3295
ARSDSS	1.0000	0.0000	1.7226	2.4881	17.3388	5.1211
ARTCLA	1.0000	0.0000	1.7555	3.9378	92.3054	6.2354
ARVNHS	1.0000	0.0000	1.7747	3.3718	48.0953	5.8003
ARVPFH	1.0000	0.0000	1.6371	4.1056	111.9806	6.3643
ARVRNG	1.0000	0.0000	1.6750	3.6628	67.2554	6.0241
ARVVVQ	1.0000	0.0000	1.6136	3.9327	91.7640	6.2314
ARYNNE	1.0000	0.0000	1.7138	3.4075	50.1188	5.8278
ARYPTA	1.0000	0.0000	1.6471	3.7910	77.9548	6.1226
ASAIAS	1.0000	0.0000	1.7173	2.7742	24.1409	5.3410
ASAKTG	1.0000	0.0000	1.7005	3.0983	35.0901	5.5901
ASAKTN	1.0000	0.0000	1.6738	2.7509	23.5002	5.3231
ASALQE	1.0000	0.0000	1.6941	2.9700	30.2629	5.4915
ASAMSV	1.0000	0.0000	1.8187	3.2652	42.5365	5.7184
ASANNA	1.0000	0.0000	1.6827	2.7015	22.1955	5.2851
ASARPE	1.0000	0.0000	1.7044	3.2145	40.1220	5.6795
ASATFT	1.0000	0.0000	1.7103	3.1741	38.2948	5.6484
ASAVIS	1.0000	0.0000	1.7375	2.8810	27.3102	5.4231
ASAYPL	1.0000	0.0000	1.7464	3.2321	40.9423	5.6930
ASDNMS	1.0000	0.0000	1.7706	2.8875	27.5168	5.4281
ASDSNE	1.0000	0.0000	1.6931	2.5226	18.0448	5.1476
ASDTGK	1.0000	0.0000	1.6956	3.0538	33.3366	5.5560
ASDYEN	1.0000	0.0000	1.7435	3.1608	37.7152	5.6382
ASEAIP	1.0000	0.0000	1.6902	3.1060	35.4046	5.5961
ASECPL	1.0000	0.0000	1.8185	3.5633	59.9701	5.9476
ASEDRC	1.0000	0.0000	1.8297	3.8078	79.4723	6.1355
ASELPL	1.0000	0.0000	1.6772	2.7303	22.9477	5.3073
ASFKKA	1.0000	0.0000	1.7077	3.1102	35.5745	5.5993
ASFSVK	1.0000	0.0000	1.7612	2.9713	30.3102	5.4925
ASGIPN	1.0000	0.0000	1.7098	3.0113	31.7421	5.5233
ASGNEF	1.0000	0.0000	1.7429	3.2029	39.5893	5.6705
ASGRFE	1.0000	0.0000	1.7490	3.5078	56.2574	5.9049
ASHGAE	1.0000	0.0000	1.7585	3.5230	57.2519	5.9166
ASHQRQ	1.0000	0.0000	1.7588	3.5499	59.0498	5.9372
ASIDTD	1.0000	0.0000	1.6762	2.9629	30.0174	5.4861
ASIISV	1.0000	0.0000	1.7327	2.8511	26.3816	5.4001
ASKEWK	1.0000	0.0000	1.8558	3.8635	84.7380	6.1783
ASKFPS	1.0000	0.0000	1.7393	2.8570	26.5620	5.4046
ASKPPD	1.0000	0.0000	1.6812	2.9903	30.9798	5.5071
ASKPTK	1.0000	0.0000	1.6704	2.8653	26.8190	5.4110
ASKRSK	1.0000	0.0000	1.7079	2.6738	21.4953	5.2638
ASKVKS	1.0000	0.0000	1.7136	2.7021	22.2099	5.2856
ASLGLS	1.0000	0.0000	1.7033	2.5195	17.9804	5.1452
ASLIPK	1.0000	0.0000	1.6756	2.8095	25.1450	5.3681
ASLKSA	1.0000	0.0000	1.6868	2.4969	17.5156	5.1279
ASLLKE	1.0000	0.0000	1.6656	2.6334	20.5154	5.2328
ASLLLD	1.0000	0.0000	1.6566	2.5014	17.6069	5.1313
ASLNLP	1.0000	0.0000	1.6628	2.5147	17.8808	5.1416
ASLNLS	1.0000	0.0000	1.6526	2.1721	12.0081	4.8783
ASLQTT	1.0000	0.0000	1.6790	2.8357	25.9182	5.3883
ASLSKQ	1.0000	0.0000	1.6921	2.5261	18.1196	5.1504
ASLSKT	1.0000	0.0000	1.6751	2.4244	16.1033	5.0721
ASLSSS	1.0000	0.0000	1.6562	1.9011	8.7370	4.6699
ASLTMA	1.0000	0.0000	1.7543	3.2332	40.9947	5.6938
ASLVTF	1.0000	0.0000	1.7306	3.1506	37.2713	5.6303
ASLVYI	1.0000	0.0000	1.7615	3.3165	45.1255	5.7578
ASMSHE	1.0000	0.0000	1.8522	3.4062	50.0402	5.8268
ASNIDQ	1.0000	0.0000	1.6887	2.8827	27.3645	5.4245
ASNNRS	1.0000	0.0000	1.6934	2.4299	16.2070	5.0764
ASNSTP	1.0000	0.0000	1.6895	2.4977	17.5325	5.1285
ASPILL	1.0000	0.0000	1.6744	2.7111	22.4438	5.2925
ASPILN	1.0000	0.0000	1.6758	2.6875	21.8405	5.2744
ASPNLH	1.0000	0.0000	1.7319	2.9761	30.4762	5.4962
ASPNTV	1.0000	0.0000	1.7026	2.9546	29.7323	5.4797
ASPSHL	1.0000	0.0000	1.7552	2.8523	26.4207	5.4011
ASPTTI	1.0000	0.0000	1.6780	2.9717	30.3250	5.4929
ASQGDN	1.0000	0.0000	1.7136	3.0337	32.5704	5.5405
ASQKTE	1.0000	0.0000	1.6836	2.9958	31.1792	5.5114
ASQNRS	1.0000	0.0000	1.7229	2.6856	21.7904	5.2729
ASRGNM	1.0000	0.0000	1.7995	3.4816	54.5829	5.8848
ASRKRQ	1.0000	0.0000	1.7147	3.2361	41.1351	5.6961
ASRKVF	1.0000	0.0000	1.7429	3.4000	49.6833	5.8220
ASRLWG	1.0000	0.0000	1.9083	4.0798	108.7113	6.3446
ASRNAA	1.0000	0.0000	1.7067	3.0064	31.5624	5.5195
ASRSLS	1.0000	0.0000	1.7028	2.3297	14.4277	4.9994
ASSDSV	1.0000	0.0000	1.7287	2.5164	17.9166	5.1429
ASSEPG	1.0000	0.0000	1.7422	2.9068	28.1360	5.4430
ASSEQQ	1.0000	0.0000	1.7304	2.8519	26.4086	5.4008
ASSHDR	1.0000	0.0000	1.7837	3.0968	35.0300	5.5890
ASSHFG	1.0000	0.0000	1.8332	3.3485	46.8213	5.7824
ASSKNS	1.0000	0.0000	1.6675	2.1232	11.3410	4.8406
ASSKQK	1.0000	0.0000	1.6984	2.6245	20.3048	5.2260
ASSKSA	1.0000	0.0000	1.6973	2.3496	14.7641	5.0147
ASSTTS	1.0000	0.0000	1.6894	2.3090	14.0843	4.9835
ASSVGV	1.0000	0.0000	1.7858	3.1388	36.7671	5.6212
ASSVNY	1.0000	0.0000	1.7852	2.9727	30.3599	5.4936
ASTDAS	1.0000	0.0000	1.7044	2.6872	21.8319	5.2742
ASTDIY	1.0000	0.0000	1.7353	3.2955	44.0490	5.7417
ASTPIV	1.0000	0.0000	1.7015	3.1511	37.2927	5.6307
ASTRTI	1.0000	0.0000	1.6908	3.0578	33.4909	5.5590
ASTRYD	1.0000	0.0000	1.7499	3.4040	49.9150	5.8251
ASTYQY	1.0000	0.0000	1.8004	3.6874	69.1811	6.0429
ASVAHL	1.0000	0.0000	1.7585	3.3168	45.1438	5.7581
ASVFTS	1.0000	0.0000	1.7646	3.0033	31.4485	5.5171
ASVLDL	1.0000	0.0000	1.6928	2.8110	25.1893	5.3693
ASVPVS	1.0000	0.0000	1.7613	3.0102	31.7022	5.5225
ASVSSK	1.0000	0.0000	1.7192	2.4564	16.7128	5.0968
ASVTYQ	1.0000	0.0000	1.7623	3.5060	56.1396	5.9035
ASWNDI	1.0000	0.0000	1.8626	3.7823	77.1791	6.1159
ASYLRN	1.0000	0.0000	1.7537	3.0917	34.8270	5.5851
ASYVDQ	1.0000	0.0000	1.7635	3.5341	57.9839	5.9251
ASYVKS	1.0000	0.0000	1.7893	3.0947	34.9447	5.5874
ATAESK	1.0000	0.0000	1.6795	2.9666	30.1440	5.4889
ATANGD	1.0000	0.0000	1.6504	3.2820	43.3686	5.7313
ATDHAT	1.0000	0.0000	1.6442	3.5735	60.6770	5.9554
ATEESL	1.0000	0.0000	1.6801	2.8574	26.5771	5.4050
ATEFPQ	1.0000	0.0000	1.6244	3.6077	63.1135	5.9817
ATESVQ	1.0000	0.0000	1.7080	3.2071	39.7811	5.6738
ATFSGG	1.0000	0.0000	1.7529	3.4885	55.0190	5.8901
ATFSLV	1.0000	0.0000	1.7306	3.1506	37.2713	5.6303
ATFTAI	1.0000	0.0000	1.6274	3.4942	55.3826	5.8945
ATFTIT	1.0000	0.0000	1.6290	3.4217	50.9440	5.8387
ATGSTR	1.0000	0.0000	1.7133	3.2088	39.8570	5.6750
ATHDIK	1.0000	0.0000	1.6474	3.5116	56.4998	5.9078
ATHSFT	1.0000	0.0000	1.7579	3.4326	51.5879	5.8471
ATIEVV	1.0000	0.0000	1.6233	3.6048	62.9068	5.9795
ATIIFS	1.0000	0.0000	1.7102	3.1867	38.8543	5.6581
ATIIPP	1.0000	0.0000	1.6089	3.3569	47.2754	5.7889
ATILSK	1.0000	0.0000	1.6678	2.7445	23.3272	5.3182
ATKYSS	1.0000	0.0000	1.7572	2.9153	28.4143	5.4495
ATNDDM	1.0000	0.0000	1.6939	3.4708	53.9092	5.8765
ATNDEP	1.0000	0.0000	1.6341	3.1427	36.9363	5.6243
ATNIRS	1.0000	0.0000	1.6943	2.9039	28.0426	5.4408
ATNKEK	1.0000	0.0000	1.6295	2.9858	30.8214	5.5037
ATNTTS	1.0000	0.0000	1.6673	2.7104	22.4242	5.2920
ATNVIT	1.0000	0.0000	1.6460	3.2098	39.9069	5.6759
ATPYIR	1.0000	0.0000	1.6486	3.7611	75.3106	6.0996
ATQDHI	1.0000	0.0000	1.6421	3.6453	65.9093	6.0106
ATQGAS	1.0000	0.0000	1.7117	3.2320	40.9394	5.6929
ATQSVR	1.0000	0.0000	1.7202	3.2964	44.0928	5.7424
ATRMDY	1.0000	0.0000	1.6922	4.1084	112.3429	6.3665
ATRPNE	1.0000	0.0000	1.6451	3.2657	42.5619	5.7188
ATRSGS	1.0000	0.0000	1.7493	2.9311	28.9370	5.4617
ATSAYQ	1.0000	0.0000	1.7465	3.3992	49.6388	5.8214
ATSGKL	1.0000	0.0000	1.6932	2.8954	27.7691	5.4342
ATSSIY	1.0000	0.0000	1.7670	2.9898	30.9650	5.5068
ATSTAM	1.0000	0.0000	1.7515	3.3635	47.6380	5.7940
ATTALQ	1.0000	0.0000	1.6316	3.1858	38.8171	5.6574
ATTEMK	1.0000	0.0000	1.6683	3.5984	62.4435	5.9745
ATTNHK	1.0000	0.0000	1.6735	3.2871	43.6223	5.7352
ATTTAE	1.0000	0.0000	1.6111	3.2761	43.0753	5.7268
ATTYRT	1.0000	0.0000	1.6564	3.6536	66.5402	6.0169
ATVISK	1.0000	0.0000	1.6944	3.0542	33.3496	5.5562
ATVNGQ	1.0000	0.0000	1.6657	3.4625	53.3973	5.8701
ATVYKN	1.0000	0.0000	1.6955	3.4960	55.4964	5.8958
AVANSV	1.0000	0.0000	1.7299	3.1415	36.8842	5.6234
AVDDST	1.0000	0.0000	1.6965	3.0997	35.1474	5.5912
AVDQLD	1.0000	0.0000	1.6433	3.3488	46.8362	5.7827
AVDTPD	1.0000	0.0000	1.6181	3.4423	52.1638	5.8545
AVFIRD	1.0000	0.0000	1.6279	3.7801	76.9838	6.1142
AVFYNK	1.0000	0.0000	1.7165	3.7333	72.9430	6.0782
AVIAYD	1.0000	0.0000	1.6470	3.8250	81.0621	6.1487
AVIPER	1.0000	0.0000	1.6159	3.6415	65.6205	6.0076
AVISLK	1.0000	0.0000	1.6950	2.9238	28.6943	5.4561
AVKNVN	1.0000	0.0000	1.6785	3.1608	37.7125	5.6382
AVKRIA	1.0000	0.0000	1.6251	3.5553	59.4207	5.9414
AVLKCR	1.0000	0.0000	1.7688	4.0126	100.6160	6.2929
AVLLVY	1.0000	0.0000	1.7189	3.6005	62.5983	5.9762
AVLPHP	1.0000	0.0000	1.6782	3.6518	66.4080	6.0156
AVLPTN	1.0000	0.0000	1.6584	3.1019	35.2386	5.5929
AVNAET	1.0000	0.0000	1.6496	3.3016	44.3569	5.7464
AVNENR	1.0000	0.0000	1.6780	3.2262	40.6668	5.6885
AVNKAT	1.0000	0.0000	1.6486	3.2079	39.8154	5.6743
AVNLSH	1.0000	0.0000	1.7527	3.0904	34.7740	5.5841
AVNNAN	1.0000	0.0000	1.6712	2.9320	28.9666	5.4623
AVPTNK	1.0000	0.0000	1.6480	3.2003	39.4703	5.6685
AVQPLD	1.0000	0.0000	1.6442	3.3857	48.8704	5.8110
AVSLVQ	1.0000	0.0000	1.7307	3.1944	39.2008	5.6640
AVSNAP	1.0000	0.0000	1.7110	3.0272	32.3265	5.5355
AVTIII	1.0000	0.0000	1.6173	3.4488	52.5597	5.8596
AVTNTN	1.0000	0.0000	1.6579	3.0134	31.8182	5.5249
AVYKHE	1.0000	0.0000	1.6793	4.0427	104.1642	6.3160
AWNEPT	1.0000	0.0000	1.8076	4.1161	113.3443	6.3724
AWPPEV	1.0000	0.0000	1.7696	4.5142	179.2690	6.6785
AWQIQH	1.0000	0.0000	1.7888	4.7204	227.2935	6.8369
AWTSIN	1.0000	0.0000	1.8592	3.7543	74.7248	6.0943
AYASKV	1.0000	0.0000	1.7584	3.4448	52.3165	5.8565
AYDDDL	1.0000	0.0000	1.6726	3.4564	53.0200	5.8654
AYDGQT	1.0000	0.0000	1.6530	3.8258	81.1430	6.1493
AYEANL	1.0000	0.0000	1.6982	3.3526	47.0434	5.7856
AYEINS	1.0000	0.0000	1.7452	3.1753	38.3504	5.6493
AYEKLK	1.0000	0.0000	1.6766	3.3701	48.0000	5.7990
AYGYNN	1.0000	0.0000	1.7716	3.7489	74.2624	6.0902
AYKTLG	1.0000	0.0000	1.6902	3.5337	57.9610	5.9248
AYLLSF	1.0000	0.0000	1.7694	3.2016	39.5296	5.6695
AYNLNT	1.0000	0.0000	1.6979	3.0644	33.7471	5.5641
AYPDAE	1.0000	0.0000	1.6421	3.7298	72.6477	6.0755
AYPGRH	1.0000	0.0000	1.6535	4.2431	131.1902	6.4700
AYPLYN	1.0000	0.0000	1.7482	3.6440	65.8072	6.0095
AYPRKQ	1.0000	0.0000	1.6528	3.7883	77.7136	6.1205
AYQINN	1.0000	0.0000	1.7055	3.3391	46.3162	5.7752
AYSIKQ	1.0000	0.0000	1.7427	3.3373	46.2206	5.7738
AYSNKR	1.0000	0.0000	1.7533	3.1901	39.0094	5.6607
AYVTRH	1.0000	0.0000	1.6672	4.1640	119.7691	6.4092
AYYSDK	1.0000	0.0000	1.7927	3.5817	61.2532	5.9617
CAALQH	1.0000	0.0000	1.7849	4.2196	127.6876	6.4520
CAANNL	1.0000	0.0000	1.7770	3.4789	54.4158	5.8827
CAKIVR	1.0000	0.0000	1.7303	4.1855	122.7757	6.4258
CAKPTL	1.0000	0.0000	1.7480	3.7472	74.1185	6.0889
CANFAA	1.0000	0.0000	1.7770	4.0730	107.8575	6.3393
CANKVH	1.0000	0.0000	1.8103	4.1691	120.4774	6.4132
CAPLNL	1.0000	0.0000	1.7724	3.4950	55.4293	5.8950
CAPTTA	1.0000	0.0000	1.7207	3.9820	97.1291	6.2694
CAQEAT	1.0000	0.0000	1.7166	4.0806	108.8045	6.3451
CASQKT	1.0000	0.0000	1.8135	3.6367	65.2626	6.0040
CATSGK	1.0000	0.0000	1.8301	3.7284	72.5328	6.0745
CCANKV	1.0000	0.0000	1.8974	4.5407	184.8112	6.6988
CCLEGY	1.0000	0.0000	1.9140	4.9603	299.5934	7.0213
CDAQSP	1.0000	0.0000	1.8221	3.7617	75.3658	6.1000
CDDSEQ	1.0000	0.0000	1.8173	3.7141	71.3415	6.0634
CDIRGL	1.0000	0.0000	1.7654	4.0568	105.8694	6.3269
CDLIKR	1.0000	0.0000	1.7554	3.8314	81.6638	6.1536
CDNNRF	1.0000	0.0000	1.8115	3.8807	86.4313	6.1915
CDNSNL	1.0000	0.0000	1.7852	3.0844	34.5321	5.5794
CDPIFQ	1.0000	0.0000	1.7244	4.2467	131.7377	6.4728
CDYFPQ	1.0000	0.0000	1.7432	4.5648	190.0139	6.7173
CEAGES	1.0000	0.0000	1.8404	3.8839	86.7551	6.1940
CEAHKR	1.0000	0.0000	1.7505	4.3564	149.4838	6.5572
CEDLEK	1.0000	0.0000	1.7472	3.7613	75.3330	6.0998
CEDYDH	1.0000	0.0000	1.7676	4.5816	193.7316	6.7303
CEGLSH	1.0000	0.0000	1.8952	3.9504	93.6571	6.2451
CEGRYD	1.0000	0.0000	1.7383	4.5670	190.5009	6.7190
CEGSQT	1.0000	0.0000	1.8399	3.8514	83.5686	6.1690
CEIVLG	1.0000	0.0000	1.7680	4.1188	113.7025	6.3745
CELPDF	1.0000	0.0000	1.7665	4.0338	103.0994	6.3092
CELYTF	1.0000	0.0000	1.8104	4.3015	140.3144	6.5149
CENNQP	1.0000	0.0000	1.7794	3.6927	69.6106	6.0470
CEPAEL	1.0000	0.0000	1.7473	3.9027	88.6515	6.2084
CEQPYF	1.0000	0.0000	1.7360	4.5985	197.5312	6.7432
CESSKM	1.0000	0.0000	1.9212	3.6733	68.0727	6.0321
CEWIIN	1.0000	0.0000	1.9391	4.7664	239.6483	6.8723
CFLANG	1.0000	0.0000	1.8143	3.9911	98.1551	6.2764
CFLIGF	1.0000	0.0000	1.7899	4.3524	148.7854	6.5540
CFLKMK	1.0000	0.0000	1.8361	4.2419	131.0083	6.4691
CFLTCT	1.0000	0.0000	1.8942	4.5817	193.7464	6.7303
CFMMAE	1.0000	0.0000	1.7664	4.9971	312.5609	7.0496
CFSLSM	1.0000	0.0000	1.9560	3.7505	74.4025	6.0915
CFSYLF	1.0000	0.0000	1.9451	4.1994	124.7585	6.4365
CGESRI	1.0000	0.0000	1.8498	3.9432	92.8881	6.2396
CGNFNV	1.0000	0.0000	1.8355	4.0744	108.0301	6.3404
CGQDLL	1.0000	0.0000	1.7830	3.8347	81.9749	6.1561
CGRVGT	1.0000	0.0000	1.7188	4.4893	174.2014	6.6593
CGTYEN	1.0000	0.0000	1.8149	4.2340	129.8347	6.4631
CHAPDM	1.0000	0.0000	1.7718	4.6953	220.8310	6.8177
CHFWNS	1.0000	0.0000	2.1227	4.9103	282.8357	6.9829
CHGLKR	1.0000	0.0000	1.8065	4.2853	137.7324	6.5025
CHHHAS	1.0000	0.0000	1.9684	4.5601	188.9876	6.7137
CHIYDP	1.0000	0.0000	1.7641	4.5993	197.7164	6.7438
CHKNVT	1.0000	0.0000	1.8108	4.0966	110.8270	6.3574
CHKSRP	1.0000	0.0000	1.8784	4.0095	100.2555	6.2905
CHNRRS	1.0000	0.0000	1.9058	3.9737	96.2008	6.2630
CHPLVT	1.0000	0.0000	1.7954	4.2170	127.3194	6.4500
CHRELE	1.0000	0.0000	1.7885	4.2473	131.8355	6.4733
CIDTLC	1.0000	0.0000	1.8715	4.4150	159.9084	6.6022
CIGKKY	1.0000	0.0000	1.7767	4.3048	140.8568	6.5175
CINAIN	1.0000	0.0000	1.7720	3.6218	64.1528	5.9925
CIPDQI	1.0000	0.0000	1.7157	4.0519	105.2711	6.3231
CIPEGL	1.0000	0.0000	1.7592	4.0044	99.6722	6.2866
CIPLDT	1.0000	0.0000	1.7450	3.7773	76.7286	6.1120
CIPNDK	1.0000	0.0000	1.7532	3.7217	71.9755	6.0693
CIPNYE	1.0000	0.0000	1.8011	4.1481	117.5976	6.3970
CIQKYP	1.0000	0.0000	1.7573	4.3100	141.7040	6.5215
CIVASG	1.0000	0.0000	1.8559	3.9823	97.1594	6.2696
CKETIK	1.0000	0.0000	1.7285	3.8124	79.8985	6.1390
CKGPNE	1.0000	0.0000	1.7718	3.9064	89.0282	6.2112
CKLNFA	1.0000	0.0000	1.7942	3.7657	75.7125	6.1031
CKPWSV	1.0000	0.0000	2.0325	4.7081	224.1042	6.8275
CKSRQA	1.0000	0.0000	1.8326	3.7878	77.6628	6.1201
CKTINS	1.0000	0.0000	1.7982	3.3511	46.9632	5.7845
CKYRLE	1.0000	0.0000	1.8025	4.1832	122.4552	6.4240
CLAKNS	1.0000	0.0000	1.7972	3.2508	41.8340	5.7073
CLDATF	1.0000	0.0000	1.7680	3.9796	96.8608	6.2675
CLDLLI	1.0000	0.0000	1.7609	3.4517	52.7327	5.8618
CLDPKR	1.0000	0.0000	1.7563	3.8538	83.7988	6.1708
CLDTLI	1.0000	0.0000	1.7553	3.5820	61.2744	5.9619
CLDYEL	1.0000	0.0000	1.8142	3.9619	94.9047	6.2539
CLEGYD	1.0000	0.0000	1.8011	4.2857	137.7872	6.5028
CLENAV	1.0000	0.0000	1.7861	3.8014	78.8922	6.1306
CLFNNM	1.0000	0.0000	1.8819	3.9980	98.9342	6.2817
CLIVNS	1.0000	0.0000	1.8275	3.4321	51.5553	5.8467
CLKFKA	1.0000	0.0000	1.7731	3.8876	87.1270	6.1968
CLLDLS	1.0000	0.0000	1.7843	3.1315	36.4612	5.6157
CLLNTV	1.0000	0.0000	1.7839	3.5368	58.1679	5.9272
CLPGTM	1.0000	0.0000	1.8186	4.3269	144.4819	6.5344
CLSLHS	1.0000	0.0000	1.8680	3.2872	43.6296	5.7353
CLVSTP	1.0000	0.0000	1.8308	3.6084	63.1650	5.9822
CMFGVS	1.0000	0.0000	1.9540	4.5313	182.8178	6.6915
CNAILT	1.0000	0.0000	1.7643	3.6029	62.7659	5.9780
CNASST	1.0000	0.0000	1.8215	3.1354	36.6255	5.6187
CNESAT	1.0000	0.0000	1.8135	3.4748	54.1557	5.8795
CNFEQP	1.0000	0.0000	1.7780	4.0839	109.2274	6.3477
CNFIAY	1.0000	0.0000	1.8189	4.3312	145.1999	6.5378
CNHHEL	1.0000	0.0000	1.8621	4.2117	126.5371	6.4459
CNISYT	1.0000	0.0000	1.8729	3.7437	73.8222	6.0862
CNMEAF	1.0000	0.0000	1.8332	4.4165	160.1806	6.6033
CNNSTT	1.0000	0.0000	1.7906	3.1866	38.8533	5.6580
CNPSNQ	1.0000	0.0000	1.8169	3.3534	47.0851	5.7862
CNQWIP	1.0000	0.0000	1.9420	4.8288	257.5061	6.9202
CNSFSE	1.0000	0.0000	1.8690	3.3620	47.5553	5.7928
CNSFTG	1.0000	0.0000	1.8705	3.7713	76.2045	6.1074
CNSLNP	1.0000	0.0000	1.7915	3.1213	36.0330	5.6078
CNTLVS	1.0000	0.0000	1.8218	3.3895	49.0890	5.8140
CNTNFR	1.0000	0.0000	1.8107	3.8526	83.6831	6.1699
CPCSNH	1.0000	0.0000	2.0256	4.4392	164.4315	6.6208
CPDINQ	1.0000	0.0000	1.7567	3.8555	83.9596	6.1721
CPFAIT	1.0000	0.0000	1.7296	4.1893	123.3232	6.4287
CPKSND	1.0000	0.0000	1.8050	3.4016	49.7753	5.8232
CPLTRG	1.0000	0.0000	1.7671	4.0512	105.1829	6.3225
CPNNAL	1.0000	0.0000	1.7760	3.4714	53.9444	5.8769
CPNSLN	1.0000	0.0000	1.7915	3.1213	36.0330	5.6078
CPQAVN	1.0000	0.0000	1.7692	4.0367	103.4444	6.3114
CPRWVK	1.0000	0.0000	1.8941	5.1368	367.0968	7.1570
CPSLAK	1.0000	0.0000	1.8089	3.4696	53.8331	5.8755
CPSNSP	1.0000	0.0000	1.8314	3.1928	39.1313	5.6628
CPSRVQ	1.0000	0.0000	1.8534	3.9915	98.1983	6.2767
CPTIAK	1.0000	0.0000	1.7248	3.9201	90.4448	6.2218
CPYEVV	1.0000	0.0000	1.7296	4.6181	202.0307	6.7583
CPYPLY	1.0000	0.0000	1.8286	4.4930	174.9290	6.6621
CQEGLS	1.0000	0.0000	1.8461	3.7211	71.9222	6.0688
CQFIVF	1.0000	0.0000	1.7150	4.5703	191.2225	6.7216
CQGSNA	1.0000	0.0000	1.8514	3.7083	70.8680	6.0590
CQSKNS	1.0000	0.0000	1.8229	3.1327	36.5120	5.6166
CQVINS	1.0000	0.0000	1.8443	3.6642	67.3575	6.0251
CQVTQG	1.0000	0.0000	1.7202	4.3484	148.1027	6.5510
CRELMS	1.0000	0.0000	1.9104	4.0036	99.5788	6.2860
CRLNLS	1.0000	0.0000	1.8081	3.2309	40.8885	5.6921
CRLNRK	1.0000	0.0000	1.7888	3.7579	75.0395	6.0972
CRNCGE	1.0000	0.0000	1.8958	4.7271	229.0484	6.8421
CRNYSE	1.0000	0.0000	1.8982	3.9140	89.8127	6.2171
CRQIDK	1.0000	0.0000	1.7279	4.0635	106.6845	6.3320
CRSLKR	1.0000	0.0000	1.8378	3.6342	65.0732	6.0021
CRTANN	1.0000	0.0000	1.7836	3.6878	69.2156	6.0432
CRTPTA	1.0000	0.0000	1.7245	4.0605	106.3216	6.3297
CSDNPK	1.0000	0.0000	1.8050	3.4016	49.7753	5.8232
CSEEAQ	1.0000	0.0000	1.8248	3.7922	78.0603	6.1235
CSEHHT	1.0000	0.0000	1.9169	4.2183	127.5011	6.4510
CSEKDN	1.0000	0.0000	1.8045	3.3984	49.5923	5.8208
CSELLN	1.0000	0.0000	1.7905	3.1416	36.8895	5.6235
CSEVMI	1.0000	0.0000	1.9087	4.2048	125.5333	6.4406
CSEYSS	1.0000	0.0000	1.9139	3.3616	47.5348	5.7925
CSHVLR	1.0000	0.0000	1.9066	4.0255	102.1208	6.3028
CSKQVV	1.0000	0.0000	1.8548	3.9229	90.7374	6.2239
CSLLDT	1.0000	0.0000	1.7923	3.2618	42.3715	5.7158
CSMGKL	1.0000	0.0000	1.9112	3.9523	93.8693	6.2466
CSNDSF	1.0000	0.0000	1.8629	3.3283	45.7440	5.7669
CSNHIS	1.0000	0.0000	1.8884	3.4365	51.8195	5.8501
CSQCPS	1.0000	0.0000	2.0083	4.0862	109.5114	6.3495
CSSDYE	1.0000	0.0000	1.9129	3.6673	67.5997	6.0275
CSSRKP	1.0000	0.0000	1.8551	3.4008	49.7325	5.8227
CSTEGF	1.0000	0.0000	1.8645	3.9870	97.6862	6.2732
CSTERT	1.0000	0.0000	1.8217	3.7072	70.7805	6.0582
CSTNYA	1.0000	0.0000	1.8772	3.7737	76.4141	6.1093
CSTSAM	1.0000	0.0000	1.9272	3.7160	71.5046	6.0649
CTADTF	1.0000	0.0000	1.7367	4.1099	112.5429	6.3677
CTDEQE	1.0000	0.0000	1.7189	4.0254	102.1038	6.3027
CTEQGN	1.0000	0.0000	1.7719	3.9751	96.3655	6.2641
CTHRKV	1.0000	0.0000	1.7608	4.4015	157.4440	6.5918
CTIIKE	1.0000	0.0000	1.7245	3.8869	87.0561	6.1963
CTKQAS	1.0000	0.0000	1.8135	3.6367	65.2626	6.0040
CTSQNQ	1.0000	0.0000	1.8248	3.5441	58.6550	5.9328
CTSTEP	1.0000	0.0000	1.8082	3.6211	64.0994	5.9920
CTTDKN	1.0000	0.0000	1.7484	3.6142	63.5932	5.9867
CTTNGL	1.0000	0.0000	1.7806	3.6813	68.6993	6.0382
CTTNSI	1.0000	0.0000	1.8011	3.3831	48.7246	5.8090
CTVTNL	1.0000	0.0000	1.7779	3.6671	67.5889	6.0274
CVDFRS	1.0000	0.0000	1.8745	4.0902	110.0115	6.3525
CVDPNQ	1.0000	0.0000	1.7689	3.9922	98.2828	6.2772
CVMIID	1.0000	0.0000	1.7624	4.4912	174.5830	6.6608
CVNRDL	1.0000	0.0000	1.7939	3.8462	83.0722	6.1650
CVNTEP	1.0000	0.0000	1.7674	3.9242	90.8726	6.2249
CVQGMS	1.0000	0.0000	1.9322	4.3957	156.4014	6.5874
CVQRSD	1.0000	0.0000	1.8508	3.9546	94.1135	6.2483
CVSPVQ	1.0000	0.0000	1.8583	4.0198	101.4499	6.2984
CVVQSI	1.0000	0.0000	1.8566	3.9974	98.8654	6.2812
CYCIPL	1.0000	0.0000	1.9115	4.8125	252.7344	6.9077
DAAGAR	1.0000	0.0000	1.6179	3.6594	66.9925	6.0215
DADPAI	1.0000	0.0000	1.6080	3.3780	48.4404	5.8051
DADSVD	1.0000	0.0000	1.6985	3.1278	36.3032	5.6128
DAECPK	1.0000	0.0000	1.7228	3.9673	95.5048	6.2581
DAEKAQ	1.0000	0.0000	1.6140	3.3740	48.2186	5.8021
DAFKSD	1.0000	0.0000	1.7064	3.1257	36.2187	5.6112
DAFPSS	1.0000	0.0000	1.7465	2.9170	28.4674	5.4508
DAGFCI	1.0000	0.0000	1.7269	4.3459	147.6872	6.5491
DAHDTE	1.0000	0.0000	1.6421	3.5908	61.8989	5.9687
DAHKKN	1.0000	0.0000	1.6747	3.2832	43.4269	5.7322
DAHTPI	1.0000	0.0000	1.6415	3.6085	63.1727	5.9823
DAIFSG	1.0000	0.0000	1.7335	3.3656	47.7563	5.7956
DAIGGM	1.0000	0.0000	1.6638	4.0262	102.1957	6.3033
DAINVI	1.0000	0.0000	1.6471	3.2804	43.2904	5.7301
DAIQQQ	1.0000	0.0000	1.6101	3.5178	56.9057	5.9126
DAKHLA	1.0000	0.0000	1.6701	3.4112	50.3309	5.8307
DAKLEF	1.0000	0.0000	1.6515	3.3067	44.6214	5.7503
DAKTET	1.0000	0.0000	1.6116	3.1997	39.4440	5.6681
DAKYSA	1.0000	0.0000	1.7375	3.2935	43.9480	5.7402
DALEKT	1.0000	0.0000	1.6258	3.0694	33.9410	5.5679
DALHPP	1.0000	0.0000	1.6683	3.5006	55.7886	5.8993
DALKSQ	1.0000	0.0000	1.6794	2.8318	25.8019	5.3853
DALSGM	1.0000	0.0000	1.7779	3.3822	48.6761	5.8084
DALSLF	1.0000	0.0000	1.7046	2.8690	26.9338	5.4139
DALVKN	1.0000	0.0000	1.6547	3.0331	32.5486	5.5400
DAMLSI	1.0000	0.0000	1.7530	3.2313	40.9049	5.6923
DANGIQ	1.0000	0.0000	1.6531	3.3538	47.1102	5.7865
DANKDN	1.0000	0.0000	1.6380	2.8582	26.6018	5.4056
DAQDLT	1.0000	0.0000	1.6296	3.1694	38.0905	5.6448
DAQKEN	1.0000	0.0000	1.6380	3.1476	37.1440	5.6280
DAQRNF	1.0000	0.0000	1.6683	3.5062	56.1489	5.9036
DAQSES	1.0000	0.0000	1.7185	2.7782	24.2535	5.3441
DAQSPP	1.0000	0.0000	1.6931	3.1240	36.1461	5.6099
DAQYLS	1.0000	0.0000	1.7464	3.2244	40.5837	5.6871
DARKDH	1.0000	0.0000	1.6504	3.6481	66.1241	6.0127
DARKHT	1.0000	0.0000	1.6526	3.6201	64.0211	5.9912
DARVNH	1.0000	0.0000	1.6936	3.6775	68.3964	6.0353
DARYPT	1.0000	0.0000	1.6497	3.7466	74.0645	6.0884
DASAVI	1.0000	0.0000	1.7041	3.1867	38.8557	5.6581
DASDSN	1.0000	0.0000	1.6875	2.4889	17.3539	5.1217
DASNNR	1.0000	0.0000	1.6901	2.7356	23.0871	5.3113
DASQGD	1.0000	0.0000	1.7092	3.2156	40.1732	5.6803
DASRKR	1.0000	0.0000	1.7066	3.1624	37.7840	5.6394
DASTRT	1.0000	0.0000	1.6894	3.0433	32.9360	5.5479
DASWND	1.0000	0.0000	1.8606	3.7679	75.9021	6.1048
DATFTA	1.0000	0.0000	1.6279	3.4797	54.4660	5.8833
DATIIF	1.0000	0.0000	1.6257	3.4923	55.2613	5.8930
DATILS	1.0000	0.0000	1.6733	2.8045	25.0019	5.3643
DAVANS	1.0000	0.0000	1.7065	2.9903	30.9795	5.5071
DAVIAY	1.0000	0.0000	1.6470	3.8250	81.0621	6.1487
DAWQIQ	1.0000	0.0000	1.7690	4.4174	160.3536	6.6040
DCCANK	1.0000	0.0000	1.8845	4.3894	155.2706	6.5825
DCGRIK	1.0000	0.0000	1.7348	4.1552	118.5658	6.4025
DCHKSR	1.0000	0.0000	1.8751	3.9726	96.0851	6.2622
DCIGKK	1.0000	0.0000	1.7396	3.9722	96.0389	6.2618
DCNPSN	1.0000	0.0000	1.8044	3.2796	43.2504	5.7295
DCPNNA	1.0000	0.0000	1.7730	3.6298	64.7410	5.9986
DCRLNL	1.0000	0.0000	1.7808	3.5366	58.1525	5.9270
DCRQID	1.0000	0.0000	1.7190	4.1235	114.3176	6.3781
DCSEKD	1.0000	0.0000	1.8048	3.5803	61.1572	5.9606
DCSTER	1.0000	0.0000	1.8236	3.7353	73.1053	6.0797
DCVQGM	1.0000	0.0000	1.7443	4.7014	222.3749	6.8223
DDAHDT	1.0000	0.0000	1.6429	3.5571	59.5421	5.9428
DDAKYS	1.0000	0.0000	1.7328	3.2491	41.7532	5.7060
DDCRLN	1.0000	0.0000	1.7756	3.6950	69.7904	6.0488
DDDAHD	1.0000	0.0000	1.6410	3.5852	61.4981	5.9643
DDDLSN	1.0000	0.0000	1.6620	2.5917	19.5489	5.2008
DDDQSP	1.0000	0.0000	1.6849	3.0426	32.9094	5.5474
DDFIDN	1.0000	0.0000	1.6540	3.2795	43.2434	5.7294
DDFYTK	1.0000	0.0000	1.6701	3.6915	69.5122	6.0461
DDGGQR	1.0000	0.0000	1.6251	3.7652	75.6724	6.1028
DDGSRG	1.0000	0.0000	1.7348	3.3858	48.8808	5.8112
DDHRQI	1.0000	0.0000	1.6419	3.7519	74.5182	6.0925
DDIDAF	1.0000	0.0000	1.6243	3.5059	56.1322	5.9034
DDIMAF	1.0000	0.0000	1.6697	3.9046	88.8451	6.2099
DDKIIT	1.0000	0.0000	1.6093	3.1786	38.4954	5.6519
DDKLNL	1.0000	0.0000	1.6281	2.6790	21.6257	5.2679
DDLADL	1.0000	0.0000	1.6334	2.9654	30.1039	5.4880
DDLKDF	1.0000	0.0000	1.6476	3.2286	40.7780	5.6903
DDLKDK	1.0000	0.0000	1.6199	2.9593	29.8927	5.4833
DDLSND	1.0000	0.0000	1.6620	2.5917	19.5489	5.2008
DDMLDA	1.0000	0.0000	1.6866	3.5225	57.2130	5.9162
DDNGSS	1.0000	0.0000	1.7114	2.6098	19.9631	5.2147
DDNHNS	1.0000	0.0000	1.7215	2.8711	27.0007	5.4155
DDNKIK	1.0000	0.0000	1.6255	2.9502	29.5810	5.4763
DDNLNV	1.0000	0.0000	1.6580	2.8667	26.8627	5.4121
DDNPSD	1.0000	0.0000	1.6755	2.7870	24.5002	5.3509
DDNSFP	1.0000	0.0000	1.7114	2.9962	31.1943	5.5117
DDPDSK	1.0000	0.0000	1.6721	2.9089	28.2041	5.4446
DDPESF	1.0000	0.0000	1.7119	3.2119	40.0011	5.6774
DDPKSR	1.0000	0.0000	1.6892	3.0319	32.5039	5.5391
DDPSNN	1.0000	0.0000	1.6684	2.6050	19.8527	5.2110
DDPVGL	1.0000	0.0000	1.6537	3.4329	51.6049	5.8473
DDQSPN	1.0000	0.0000	1.6859	2.8607	26.6771	5.4075
DDRDNL	1.0000	0.0000	1.6482	3.0204	32.0744	5.5302
DDSEQK	1.0000	0.0000	1.6809	2.9794	30.5951	5.4988
DDSLGS	1.0000	0.0000	1.7113	2.6334	20.5150	5.2328
DDSLIV	1.0000	0.0000	1.6943	2.9394	29.2144	5.4680
DDSRTS	1.0000	0.0000	1.7120	2.7213	22.7091	5.3004
DDSSLT	1.0000	0.0000	1.6760	2.4399	16.3967	5.0841
DDSTCP	1.0000	0.0000	1.8067	3.6155	63.6844	5.9877
DDSTDL	1.0000	0.0000	1.6657	2.7456	23.3563	5.3190
DDTEPL	1.0000	0.0000	1.6255	3.1219	36.0577	5.6083
DDTRAN	1.0000	0.0000	1.6417	3.1951	39.2356	5.6646
DDTSAA	1.0000	0.0000	1.6797	2.9929	31.0732	5.5091
DDVGHI	1.0000	0.0000	1.6491	3.8719	85.5613	6.1847
DDVPQL	1.0000	0.0000	1.6429	3.3412	46.4303	5.7768
DDVSHA	1.0000	0.0000	1.7497	3.4308	51.4767	5.8457
DDVSIS	1.0000	0.0000	1.7237	2.7921	24.6458	5.3548
DDWYTQ	1.0000	0.0000	1.8121	4.5893	195.4498	6.7362
DDYGLM	1.0000	0.0000	1.7408	3.9760	96.4649	6.2648
DDYLVS	1.0000	0.0000	1.7548	3.2575	42.1622	5.7125
DEALLL	1.0000	0.0000	1.6387	2.8407	26.0690	5.3922
DEAPDI	1.0000	0.0000	1.6077	3.3672	47.8441	5.7969
DEAVTN	1.0000	0.0000	1.6474	3.2571	42.1418	5.7122
DEDHSQ	1.0000	0.0000	1.7362	3.3424	46.4966	5.7778
DEDSAQ	1.0000	0.0000	1.6892	3.0839	34.5130	5.5791
DEELAM	1.0000	0.0000	1.6880	3.5899	61.8320	5.9680
DEELKK	1.0000	0.0000	1.6249	3.0267	32.3098	5.5351
DEELLL	1.0000	0.0000	1.6374	2.8300	25.7474	5.3839
DEESTT	1.0000	0.0000	1.6748	2.9433	29.3462	5.4710
DEFQQA	1.0000	0.0000	1.6213	3.6725	68.0105	6.0315
DEGDNN	1.0000	0.0000	1.6626	3.0729	34.0792	5.5706
DEHEMT	1.0000	0.0000	1.6878	3.9787	96.7640	6.2669
DEIPRQ	1.0000	0.0000	1.6126	3.5195	57.0171	5.9139
DEIQIL	1.0000	0.0000	1.6301	3.2157	40.1779	5.6804
DEISGS	1.0000	0.0000	1.7318	2.8400	26.0460	5.3916
DEKAGA	1.0000	0.0000	1.6229	3.4657	53.5921	5.8725
DEKAIK	1.0000	0.0000	1.6133	3.2103	39.9285	5.6762
DEKIKY	1.0000	0.0000	1.6558	3.4985	55.6540	5.8977
DEKQDT	1.0000	0.0000	1.6134	3.2570	42.1383	5.7122
DELAYP	1.0000	0.0000	1.6742	3.5270	57.5123	5.9196
DELHFP	1.0000	0.0000	1.6867	3.6622	67.2040	6.0236
DELQKE	1.0000	0.0000	1.6312	3.1604	37.6971	5.6379
DELQSM	1.0000	0.0000	1.7598	3.2797	43.2555	5.7296
DELWGA	1.0000	0.0000	1.8138	4.2962	139.4716	6.5109
DEMGQG	1.0000	0.0000	1.6598	4.0746	108.0626	6.3406
DEMKLK	1.0000	0.0000	1.6881	3.3917	49.2107	5.8156
DEMRTQ	1.0000	0.0000	1.6629	3.8387	82.3555	6.1592
DENADF	1.0000	0.0000	1.6571	3.3432	46.5353	5.7784
DENKFA	1.0000	0.0000	1.6581	3.2832	43.4256	5.7322
DENQFR	1.0000	0.0000	1.6678	3.4954	55.4578	5.8954
DENRSL	1.0000	0.0000	1.6871	2.7484	23.4317	5.3212
DENSNN	1.0000	0.0000	1.6558	2.4199	16.0200	5.0687
DENTDL	1.0000	0.0000	1.6345	2.9030	28.0129	5.4400
DEPGTG	1.0000	0.0000	1.6273	3.6111	63.3618	5.9843
DEPNAI	1.0000	0.0000	1.6352	3.1853	38.7932	5.6570
DEPNFH	1.0000	0.0000	1.6959	3.6386	65.4040	6.0054
DEPSSM	1.0000	0.0000	1.7875	3.0956	34.9834	5.5881
DEPSVT	1.0000	0.0000	1.6990	3.1258	36.2232	5.6113
DEQEPD	1.0000	0.0000	1.6089	3.4157	50.5925	5.8341
DEQNKG	1.0000	0.0000	1.6532	3.2686	42.7019	5.7210
DEQQEM	1.0000	0.0000	1.6549	3.8512	83.5490	6.1688
DERQHA	1.0000	0.0000	1.6376	3.8155	80.1871	6.1414
DERTIA	1.0000	0.0000	1.6145	3.4253	51.1520	5.8414
DESISN	1.0000	0.0000	1.6880	2.4926	17.4292	5.1246
DESQAD	1.0000	0.0000	1.6892	3.0839	34.5130	5.5791
DESSSD	1.0000	0.0000	1.6967	2.3544	14.8469	5.0184
DESTAA	1.0000	0.0000	1.6833	3.0266	32.3050	5.5350
DESVNL	1.0000	0.0000	1.6927	2.7767	24.2102	5.3429
DETLHE	1.0000	0.0000	1.6672	3.4217	50.9408	5.8387
DETQHF	1.0000	0.0000	1.6532	3.8293	81.4691	6.1520
DETSDI	1.0000	0.0000	1.6749	2.9522	29.6473	5.4778
DEVASS	1.0000	0.0000	1.7336	2.8558	26.5260	5.4037
DFDLED	1.0000	0.0000	1.6482	3.3223	45.4290	5.7623
DFDVSA	1.0000	0.0000	1.7299	3.3370	46.2063	5.7736
DFERAT	1.0000	0.0000	1.6288	3.6200	64.0191	5.9912
DFEYLS	1.0000	0.0000	1.7705	3.3492	46.8614	5.7830
DFIDNA	1.0000	0.0000	1.6562	3.3240	45.5163	5.7636
DFISAG	1.0000	0.0000	1.7335	3.3656	47.7563	5.7956
DFKGSE	1.0000	0.0000	1.7290	3.2804	43.2877	5.7301
DFKIIV	1.0000	0.0000	1.6370	3.5672	60.2387	5.9505
DFKSMS	1.0000	0.0000	1.8102	3.1743	38.3042	5.6485
DFKVCH	1.0000	0.0000	1.7617	4.5158	179.5976	6.6797
DFLQLV	1.0000	0.0000	1.6819	3.3552	47.1847	5.7876
DFMHFK	1.0000	0.0000	1.7060	4.2979	139.7402	6.5122
DFMSNI	1.0000	0.0000	1.7867	3.3725	48.1357	5.8009
DFNEGN	1.0000	0.0000	1.6920	3.2822	43.3772	5.7315
DFNMAK	1.0000	0.0000	1.7192	3.6481	66.1250	6.0128
DFPIKQ	1.0000	0.0000	1.6302	3.5120	56.5311	5.9082
DFPLQD	1.0000	0.0000	1.6520	3.3992	49.6390	5.8214
DFRSSA	1.0000	0.0000	1.7624	3.0030	31.4402	5.5169
DFSIKL	1.0000	0.0000	1.7009	2.9374	29.1463	5.4665
DFSPGS	1.0000	0.0000	1.7700	3.0379	32.7311	5.5437
DFSRSS	1.0000	0.0000	1.7576	2.6529	20.9836	5.2478
DFSSAG	1.0000	0.0000	1.7713	3.0455	33.0175	5.5495
DFSSIR	1.0000	0.0000	1.7577	2.9731	30.3719	5.4939
DFTNQA	1.0000	0.0000	1.6601	3.3551	47.1808	5.7875
DFTQIL	1.0000	0.0000	1.6515	3.3487	46.8345	5.7826
DFYLER	1.0000	0.0000	1.6979	3.7779	76.7828	6.1125
DFYTKS	1.0000	0.0000	1.7594	3.3858	48.8802	5.8111
DGAEEH	1.0000	0.0000	1.6420	3.8180	80.4111	6.1433
DGAKKP	1.0000	0.0000	1.6270	3.3644	47.6901	5.7947
DGARDH	1.0000	0.0000	1.6450	3.8735	85.7263	6.1860
DGDHKA	1.0000	0.0000	1.6549	3.6906	69.4364	6.0454
DGDLHY	1.0000	0.0000	1.7206	3.8804	86.4010	6.1912
DGDQMQ	1.0000	0.0000	1.6612	3.9492	93.5325	6.2442
DGEDSD	1.0000	0.0000	1.6998	3.1311	36.4457	5.6154
DGENQL	1.0000	0.0000	1.6650	3.1702	38.1247	5.6454
DGESFS	1.0000	0.0000	1.7695	3.0347	32.6106	5.5413
DGGQRD	1.0000	0.0000	1.6251	3.7652	75.6724	6.1028
DGICNF	1.0000	0.0000	1.7883	4.1195	113.7971	6.3751
DGIFNL	1.0000	0.0000	1.6851	3.2865	43.5956	5.7348
DGIPLC	1.0000	0.0000	1.7592	3.9707	95.8785	6.2607
DGIYNS	1.0000	0.0000	1.7624	3.2626	42.4089	5.7164
DGKDPF	1.0000	0.0000	1.6389	3.5893	61.7899	5.9675
DGKGEA	1.0000	0.0000	1.6319	3.5867	61.6056	5.9655
DGKKMQ	1.0000	0.0000	1.6816	3.7555	74.8280	6.0953
DGLCSE	1.0000	0.0000	1.8360	3.6474	66.0680	6.0122
DGLFEP	1.0000	0.0000	1.6628	3.5246	57.3545	5.9178
DGLMIN	1.0000	0.0000	1.7248	3.4760	54.2291	5.8804
DGNDKK	1.0000	0.0000	1.6451	3.1011	35.2065	5.5923
DGNNPH	1.0000	0.0000	1.7114	3.3791	48.5039	5.8060
DGNTTI	1.0000	0.0000	1.6455	3.1795	38.5370	5.6526
DGPDCS	1.0000	0.0000	1.8337	3.8090	79.5809	6.1364
DGPVWA	1.0000	0.0000	1.7758	4.6091	199.9483	6.7513
DGQGRL	1.0000	0.0000	1.6636	3.6069	63.0545	5.9810
DGQTTE	1.0000	0.0000	1.6225	3.4544	52.8995	5.8639
DGRKSH	1.0000	0.0000	1.7615	3.4634	53.4507	5.8708
DGSRGQ	1.0000	0.0000	1.7416	3.4596	53.2137	5.8678
DGTCDA	1.0000	0.0000	1.7277	4.0941	110.5159	6.3556
DGTQGL	1.0000	0.0000	1.6586	3.4558	52.9849	5.8649
DGTSNN	1.0000	0.0000	1.6884	2.7055	22.2985	5.2882
DGVKSL	1.0000	0.0000	1.7143	3.0303	32.4452	5.5379
DGVSFE	1.0000	0.0000	1.7504	3.4917	55.2198	5.8925
DGYNII	1.0000	0.0000	1.6940	3.5828	61.3285	5.9625
DHAHEN	1.0000	0.0000	1.7137	3.7399	73.4974	6.0833
DHATNT	1.0000	0.0000	1.6734	3.3471	46.7461	5.7814
DHDCGR	1.0000	0.0000	1.7398	4.5037	177.1088	6.6704
DHENLR	1.0000	0.0000	1.6985	3.3571	47.2862	5.7890
DHFPLY	1.0000	0.0000	1.7255	3.9611	94.8197	6.2533
DHGGIE	1.0000	0.0000	1.6468	3.9197	90.4080	6.2215
DHGSED	1.0000	0.0000	1.7512	3.4341	51.6786	5.8483
DHGSNS	1.0000	0.0000	1.7740	2.9128	28.3318	5.4476
DHGTSA	1.0000	0.0000	1.7509	3.4168	50.6582	5.8350
DHHLPC	1.0000	0.0000	1.8187	4.3968	156.6028	6.5882
DHHMTP	1.0000	0.0000	1.7080	4.2512	132.4293	6.4763
DHIDNI	1.0000	0.0000	1.6726	3.3877	48.9873	5.8126
DHIFRS	1.0000	0.0000	1.7723	3.5818	61.2579	5.9617
DHILSY	1.0000	0.0000	1.7890	3.4238	51.0634	5.8403
DHIRSN	1.0000	0.0000	1.7475	3.1906	39.0292	5.6610
DHKAYP	1.0000	0.0000	1.6801	3.8946	87.8348	6.2022
DHKEEF	1.0000	0.0000	1.6593	3.7574	74.9888	6.0967
DHKKVQ	1.0000	0.0000	1.6605	3.6457	65.9370	6.0109
DHKNKG	1.0000	0.0000	1.6905	3.4041	49.9227	5.8252
DHKTFM	1.0000	0.0000	1.7107	4.0606	106.3275	6.3298
DHLMAK	1.0000	0.0000	1.7290	3.7654	75.6911	6.1029
DHNVSL	1.0000	0.0000	1.7463	3.0460	33.0362	5.5499
DHQMDS	1.0000	0.0000	1.8065	3.7074	70.7986	6.0583
DHRALQ	1.0000	0.0000	1.6766	3.6235	64.2731	5.9938
DHRQIS	1.0000	0.0000	1.7494	3.4462	52.4018	5.8576
DHSKDS	1.0000	0.0000	1.7473	2.8693	26.9449	5.4142
DHSPRS	1.0000	0.0000	1.7824	3.0892	34.7262	5.5832
DHSQYN	1.0000	0.0000	1.8008	3.4594	53.2048	5.8677
DHSRNY	1.0000	0.0000	1.8093	3.5087	56.3118	5.9056
DHTGNR	1.0000	0.0000	1.6964	3.6191	63.9498	5.9904
DHTISM	1.0000	0.0000	1.7987	3.6201	64.0268	5.9912
DHVKFS	1.0000	0.0000	1.7751	3.5355	58.0823	5.9262
DHVLCQ	1.0000	0.0000	1.7934	4.2819	137.1945	6.4999
DIADKL	1.0000	0.0000	1.6253	3.0783	34.2891	5.5747
DIALPE	1.0000	0.0000	1.6288	3.2089	39.8618	5.6751
DIAMTN	1.0000	0.0000	1.6944	3.4853	54.8165	5.8876
DIAQNS	1.0000	0.0000	1.6887	2.8827	27.3645	5.4245
DIDAFP	1.0000	0.0000	1.6234	3.5428	58.5695	5.9318
DIDMNC	1.0000	0.0000	1.8158	4.1435	116.9861	6.3935
DIDQPN	1.0000	0.0000	1.6361	3.1809	38.5954	5.6536
DIELLD	1.0000	0.0000	1.6334	2.9691	30.2339	5.4909
DIERRP	1.0000	0.0000	1.6155	3.5687	60.3464	5.9517
DIETEN	1.0000	0.0000	1.6317	3.1096	35.5507	5.5988
DIFARP	1.0000	0.0000	1.6247	3.6658	67.4826	6.0263
DIFCAN	1.0000	0.0000	1.7761	3.9986	99.0005	6.2821
DIGKNT	1.0000	0.0000	1.6459	3.1476	37.1431	5.6280
DIHIFI	1.0000	0.0000	1.6514	3.7934	78.1700	6.1244
DIIALY	1.0000	0.0000	1.6730	3.4854	54.8196	5.8876
DIIIAN	1.0000	0.0000	1.6327	3.1437	36.9756	5.6250
DIIQDD	1.0000	0.0000	1.6090	3.3404	46.3867	5.7762
DIISTR	1.0000	0.0000	1.6895	3.0559	33.4174	5.5576
DIKPVT	1.0000	0.0000	1.6219	3.3523	47.0267	5.7854
DILATE	1.0000	0.0000	1.6267	3.1439	36.9858	5.6252
DILDNL	1.0000	0.0000	1.6344	2.7535	23.5703	5.3251
DILESS	1.0000	0.0000	1.6880	2.5162	17.9117	5.1427
DILFDG	1.0000	0.0000	1.6621	3.4685	53.7644	5.8747
DILNNF	1.0000	0.0000	1.6707	2.9392	29.2067	5.4678
DILQKH	1.0000	0.0000	1.6709	3.4105	50.2904	5.8301
DIMAFA	1.0000	0.0000	1.6662	3.9490	93.5112	6.2440
DINDVS	1.0000	0.0000	1.6968	2.9158	28.4304	5.4499
DINHLV	1.0000	0.0000	1.7016	3.3661	47.7834	5.7960
DINLGK	1.0000	0.0000	1.6542	3.0173	31.9602	5.5279
DINQPV	1.0000	0.0000	1.6505	3.3321	45.9468	5.7699
DINQTT	1.0000	0.0000	1.6326	3.0878	34.6703	5.5821
DIPGKE	1.0000	0.0000	1.6226	3.4282	51.3250	5.8437
DIPHIE	1.0000	0.0000	1.6385	3.6403	65.5292	6.0067
DIPINV	1.0000	0.0000	1.6466	3.2729	42.9152	5.7243
DIPLNA	1.0000	0.0000	1.6419	2.9932	31.0855	5.5094
DIRGLS	1.0000	0.0000	1.7152	3.0765	34.2214	5.5734
DIRLNS	1.0000	0.0000	1.6843	2.7292	22.9172	5.3064
DISCEW	1.0000	0.0000	2.0115	4.6282	204.3929	6.7660
DISLKP	1.0000	0.0000	1.6697	2.7650	23.8865	5.3340
DISMSD	1.0000	0.0000	1.7785	3.0395	32.7913	5.5450
DISNDI	1.0000	0.0000	1.6742	2.7791	24.2769	5.3448
DISNTT	1.0000	0.0000	1.6662	2.7085	22.3749	5.2905
DITFSP	1.0000	0.0000	1.7081	3.1646	37.8796	5.6411
DITIDN	1.0000	0.0000	1.6282	3.0567	33.4462	5.5581
DITKSI	1.0000	0.0000	1.6684	2.8729	27.0566	5.4169
DITVYK	1.0000	0.0000	1.6616	3.6480	66.1148	6.0127
DIYHKK	1.0000	0.0000	1.6903	3.7678	75.8946	6.1047
DIYLTL	1.0000	0.0000	1.6835	3.2400	41.3181	5.6990
DIYSDI	1.0000	0.0000	1.7339	3.2936	43.9524	5.7403
DIYVEP	1.0000	0.0000	1.6478	3.8067	79.3712	6.1346
DKASKP	1.0000	0.0000	1.6730	2.8934	27.7019	5.4326
DKCVSP	1.0000	0.0000	1.8283	3.7348	73.0660	6.0794
DKDEMG	1.0000	0.0000	1.6741	3.7755	76.5715	6.1106
DKDPTA	1.0000	0.0000	1.6115	3.2310	40.8911	5.6921
DKDQSY	1.0000	0.0000	1.7368	3.2783	43.1855	5.7285
DKDSSS	1.0000	0.0000	1.6812	2.2607	13.3140	4.9463
DKEHVA	1.0000	0.0000	1.6518	3.7101	71.0178	6.0604
DKEKNF	1.0000	0.0000	1.6552	3.1787	38.4992	5.6519
DKESST	1.0000	0.0000	1.6880	2.5720	19.1077	5.1856
DKFAAR	1.0000	0.0000	1.6333	3.5988	62.4744	5.9749
DKFRYK	1.0000	0.0000	1.6774	3.7825	77.1951	6.1161
DKFSCP	1.0000	0.0000	1.8404	3.7928	78.1126	6.1239
DKFSSA	1.0000	0.0000	1.7336	2.8201	25.4542	5.3763
DKGIDV	1.0000	0.0000	1.6314	3.5089	56.3239	5.9057
DKHHEL	1.0000	0.0000	1.7081	3.6590	66.9591	6.0211
DKIFPS	1.0000	0.0000	1.7069	3.1327	36.5094	5.6166
DKIITT	1.0000	0.0000	1.6093	3.1505	37.2700	5.6303
DKINSF	1.0000	0.0000	1.7031	2.9138	28.3641	5.4483
DKKLKA	1.0000	0.0000	1.6218	2.9437	29.3606	5.4713
DKKPHL	1.0000	0.0000	1.6681	3.2992	44.2361	5.7446
DKLFLL	1.0000	0.0000	1.6590	2.9118	28.2989	5.4468
DKLKGK	1.0000	0.0000	1.6388	3.0647	33.7575	5.5643
DKLNLN	1.0000	0.0000	1.6230	2.4970	17.5192	5.1280
DKNPND	1.0000	0.0000	1.6371	2.8507	26.3708	5.3998
DKNSAY	1.0000	0.0000	1.7341	3.0671	33.8522	5.5662
DKNSEF	1.0000	0.0000	1.7057	2.9330	29.0001	5.4631
DKNYPD	1.0000	0.0000	1.6803	3.3653	47.7348	5.7953
DKPGLT	1.0000	0.0000	1.6416	3.1936	39.1652	5.6634
DKPSVS	1.0000	0.0000	1.7199	2.7545	23.5981	5.3259
DKQAPN	1.0000	0.0000	1.6382	3.1508	37.2811	5.6305
DKQETN	1.0000	0.0000	1.6341	3.0751	34.1646	5.5723
DKQEVE	1.0000	0.0000	1.6221	3.4701	53.8623	5.8759
DKQPSK	1.0000	0.0000	1.6772	2.9226	28.6536	5.4551
DKQPTQ	1.0000	0.0000	1.6162	3.3340	46.0439	5.7713
DKRANA	1.0000	0.0000	1.6450	3.2076	39.8049	5.6742
DKRTIL	1.0000	0.0000	1.6337	3.1287	36.3439	5.6135
DKSAKT	1.0000	0.0000	1.6660	2.8284	25.7005	5.3827
DKSAVD	1.0000	0.0000	1.6952	3.0677	33.8758	5.5667
DKSFLK	1.0000	0.0000	1.6936	2.8629	26.7447	5.4092
DKSGEL	1.0000	0.0000	1.6945	2.9128	28.3294	5.4475
DKSRNY	1.0000	0.0000	1.7475	3.1457	37.0607	5.6265
DKSSNS	1.0000	0.0000	1.6592	2.0787	10.7662	4.8065
DKSYPI	1.0000	0.0000	1.7333	3.2560	42.0882	5.7114
DKTILQ	1.0000	0.0000	1.6274	3.0795	34.3368	5.5757
DKTNRI	1.0000	0.0000	1.6392	3.1052	35.3694	5.5954
DKTSIQ	1.0000	0.0000	1.6763	2.9322	28.9709	5.4624
DKVNSI	1.0000	0.0000	1.6914	2.8558	26.5275	5.4038
DKWLTY	1.0000	0.0000	1.8494	4.2972	139.6280	6.5116
DKYEHC	1.0000	0.0000	1.7838	4.5216	180.7973	6.6841
DLADLD	1.0000	0.0000	1.6334	2.9654	30.1039	5.4880
DLALIR	1.0000	0.0000	1.6483	3.1029	35.2764	5.5937
DLCNFE	1.0000	0.0000	1.7939	3.8150	80.1323	6.1410
DLDALV	1.0000	0.0000	1.6519	3.1167	35.8424	5.6043
DLDAVA	1.0000	0.0000	1.6412	3.3195	45.2831	5.7602
DLDCNP	1.0000	0.0000	1.7639	3.6089	63.2027	5.9826
DLDFSS	1.0000	0.0000	1.7208	2.6772	21.5820	5.2665
DLDQVP	1.0000	0.0000	1.6429	3.3412	46.4303	5.7768
DLDRNI	1.0000	0.0000	1.6493	3.0348	32.6148	5.5414
DLDTNS	1.0000	0.0000	1.6584	2.5637	18.9242	5.1792
DLDVLH	1.0000	0.0000	1.6950	3.3752	48.2863	5.8030
DLEDLE	1.0000	0.0000	1.6351	2.9884	30.9116	5.5056
DLEEKH	1.0000	0.0000	1.6687	3.3897	49.0994	5.8141
DLEETK	1.0000	0.0000	1.6249	3.0587	33.5228	5.5597
DLEKNS	1.0000	0.0000	1.6600	2.5654	18.9624	5.1805
DLELFW	1.0000	0.0000	1.8398	4.1372	116.1409	6.3887
DLEQNN	1.0000	0.0000	1.6487	2.8228	25.5364	5.3784
DLETLS	1.0000	0.0000	1.6623	2.6209	20.2209	5.2232
DLFDDN	1.0000	0.0000	1.6634	3.1066	35.4303	5.5966
DLFGSY	1.0000	0.0000	1.7924	3.4809	54.5412	5.8842
DLFPFE	1.0000	0.0000	1.6696	3.5684	60.3257	5.9515
DLGAST	1.0000	0.0000	1.6983	2.9555	29.7606	5.4804
DLGQPQ	1.0000	0.0000	1.6480	3.4291	51.3770	5.8444
DLGSNF	1.0000	0.0000	1.7286	2.9664	30.1380	5.4887
DLHSRN	1.0000	0.0000	1.7407	3.0177	31.9756	5.5282
DLHYFK	1.0000	0.0000	1.7332	3.8642	84.8070	6.1788
DLIHKL	1.0000	0.0000	1.6769	3.1784	38.4874	5.6517
DLIKRN	1.0000	0.0000	1.6469	2.9748	30.4332	5.4952
DLINGT	1.0000	0.0000	1.6549	3.0492	33.1602	5.5524
DLIPER	1.0000	0.0000	1.6366	3.2874	43.6381	5.7355
DLISAV	1.0000	0.0000	1.6999	2.9839	30.7518	5.5022
DLKDFN	1.0000	0.0000	1.6612	3.0466	33.0611	5.5504
DLKDKT	1.0000	0.0000	1.6186	2.9312	28.9403	5.4617
DLKEVD	1.0000	0.0000	1.6396	3.2043	39.6520	5.6716
DLKFLV	1.0000	0.0000	1.6755	3.2215	40.4453	5.6848
DLKKSA	1.0000	0.0000	1.6632	2.6981	22.1082	5.2825
DLKVIN	1.0000	0.0000	1.6517	3.0031	31.4429	5.5170
DLLIIS	1.0000	0.0000	1.6648	2.6443	20.7741	5.2412
DLLISD	1.0000	0.0000	1.6629	2.6298	20.4290	5.2300
DLLQTV	1.0000	0.0000	1.6540	3.1179	35.8922	5.6052
DLLSIR	1.0000	0.0000	1.6829	2.7527	23.5500	5.3245
DLLYIP	1.0000	0.0000	1.6873	3.3049	44.5301	5.7490
DLMRPK	1.0000	0.0000	1.6974	3.5779	60.9841	5.9587
DLNANK	1.0000	0.0000	1.6358	2.6999	22.1540	5.2839
DLNHSI	1.0000	0.0000	1.7221	2.9092	28.2132	5.4448
DLNKNE	1.0000	0.0000	1.6344	2.6891	21.8804	5.2756
DLNNMK	1.0000	0.0000	1.7049	3.0541	33.3472	5.5562
DLNNRI	1.0000	0.0000	1.6544	2.8529	26.4380	5.4015
DLNPGE	1.0000	0.0000	1.6611	3.1334	36.5402	5.6171
DLPDAK	1.0000	0.0000	1.6268	3.1007	35.1868	5.5920
DLPFDR	1.0000	0.0000	1.6570	3.4485	52.5380	5.8593
DLPKRQ	1.0000	0.0000	1.6406	3.2529	41.9377	5.7090
DLPRQS	1.0000	0.0000	1.7017	3.0072	31.5927	5.5202
DLPSKS	1.0000	0.0000	1.6780	2.4449	16.4909	5.0879
DLPTSL	1.0000	0.0000	1.6628	2.6241	20.2959	5.2257
DLQLLS	1.0000	0.0000	1.6616	2.5306	18.2140	5.1538
DLRALQ	1.0000	0.0000	1.6539	3.1621	37.7696	5.6392
DLSHLF	1.0000	0.0000	1.7565	3.1275	36.2944	5.6126
DLSITD	1.0000	0.0000	1.6675	2.7601	23.7505	5.3302
DLSKPL	1.0000	0.0000	1.6596	2.5922	19.5592	5.2011
DLSLSP	1.0000	0.0000	1.6702	2.3465	14.7116	5.0123
DLSNDL	1.0000	0.0000	1.6501	2.4333	16.2718	5.0790
DLSPTK	1.0000	0.0000	1.6649	2.7225	22.7406	5.3013
DLSPTS	1.0000	0.0000	1.6821	2.4768	17.1133	5.1125
DLSSES	1.0000	0.0000	1.6767	2.1960	12.3477	4.8966
DLTPRM	1.0000	0.0000	1.6952	3.6098	63.2706	5.9833
DLTYIF	1.0000	0.0000	1.6935	3.6076	63.1108	5.9816
DLVFDD	1.0000	0.0000	1.6600	3.4399	52.0196	5.8527
DLVGKA	1.0000	0.0000	1.6566	3.3804	48.5780	5.8070
DLVNGI	1.0000	0.0000	1.6748	3.2286	40.7769	5.6903
DLVREE	1.0000	0.0000	1.6485	3.4210	50.9001	5.8382
DLVSIQ	1.0000	0.0000	1.7042	3.0131	31.8078	5.5247
DLYDDS	1.0000	0.0000	1.7309	3.1063	35.4150	5.5963
DMDKSG	1.0000	0.0000	1.7674	3.4361	51.7957	5.8498
DMESPN	1.0000	0.0000	1.7573	3.2194	40.3471	5.6832
DMEVGL	1.0000	0.0000	1.7085	3.8284	81.3820	6.1513
DMEYLS	1.0000	0.0000	1.8136	3.5386	58.2900	5.9286
DMFIER	1.0000	0.0000	1.6666	4.0168	101.1020	6.2961
DMFVSP	1.0000	0.0000	1.8007	3.7281	72.5077	6.0742
DMHKEQ	1.0000	0.0000	1.6933	3.9868	97.6663	6.2730
DMLANT	1.0000	0.0000	1.7055	3.3125	44.9168	5.7547
DMLCEP	1.0000	0.0000	1.8060	4.2232	128.2270	6.4548
DMLDAR	1.0000	0.0000	1.6946	3.6454	65.9199	6.0107
DMLNGL	1.0000	0.0000	1.7308	3.3031	44.4354	5.7476
DMMSSF	1.0000	0.0000	1.9055	3.6330	64.9807	6.0011
DMNCRL	1.0000	0.0000	1.8475	4.0936	110.4557	6.3552
DMNQLI	1.0000	0.0000	1.7110	3.3843	48.7918	5.8099
DMNYNP	1.0000	0.0000	1.7668	3.6420	65.6594	6.0080
DMQQAF	1.0000	0.0000	1.6609	4.0375	103.5424	6.3120
DMSGLT	1.0000	0.0000	1.7700	3.3097	44.7742	5.7526
DMSKQI	1.0000	0.0000	1.7530	3.3589	47.3865	5.7904
DMTKGR	1.0000	0.0000	1.6800	3.8367	82.1650	6.1577
DMTSQN	1.0000	0.0000	1.7559	3.1944	39.2036	5.6640
DNAHPT	1.0000	0.0000	1.6753	3.4120	50.3791	5.8313
DNALSA	1.0000	0.0000	1.6750	2.6806	21.6661	5.2691
DNALYG	1.0000	0.0000	1.7126	3.4399	52.0197	5.8527
DNALYL	1.0000	0.0000	1.6968	3.1161	35.8174	5.6038
DNCEIV	1.0000	0.0000	1.7660	3.9298	91.4657	6.2293
DNDPST	1.0000	0.0000	1.6724	2.7589	23.7187	5.3293
DNDQEN	1.0000	0.0000	1.6482	2.9812	30.6584	5.5002
DNDSDS	1.0000	0.0000	1.6800	2.4444	16.4823	5.0876
DNEDEA	1.0000	0.0000	1.6344	3.1676	38.0104	5.6434
DNEFRT	1.0000	0.0000	1.6650	3.3936	49.3218	5.8171
DNEGTS	1.0000	0.0000	1.6992	2.9211	28.6049	5.4540
DNENHC	1.0000	0.0000	1.8206	3.8851	86.8765	6.1949
DNFHSL	1.0000	0.0000	1.7586	3.1040	35.3213	5.5945
DNGFES	1.0000	0.0000	1.7376	3.1585	37.6117	5.6364
DNGNQP	1.0000	0.0000	1.6703	3.1498	37.2396	5.6298
DNGSSA	1.0000	0.0000	1.7189	2.6543	21.0164	5.2489
DNHFPL	1.0000	0.0000	1.7136	3.4465	52.4216	5.8578
DNHNSN	1.0000	0.0000	1.7103	2.6892	21.8822	5.2757
DNHRDA	1.0000	0.0000	1.6830	3.5262	57.4593	5.9190
DNIKSS	1.0000	0.0000	1.6739	2.3989	15.6342	5.0526
DNISEP	1.0000	0.0000	1.6816	2.8352	25.9022	5.3879
DNISSD	1.0000	0.0000	1.6824	2.4589	16.7615	5.0987
DNITLL	1.0000	0.0000	1.6318	2.7254	22.8183	5.3035
DNKALL	1.0000	0.0000	1.6335	2.7234	22.7659	5.3020
DNKDRC	1.0000	0.0000	1.7624	3.7933	78.1619	6.1244
DNKIKD	1.0000	0.0000	1.6255	2.9502	29.5810	5.4763
DNKKND	1.0000	0.0000	1.6292	2.7538	23.5783	5.3253
DNKKRT	1.0000	0.0000	1.6370	3.0307	32.4573	5.5381
DNKNHT	1.0000	0.0000	1.6825	3.0887	34.7063	5.5828
DNKNID	1.0000	0.0000	1.6346	2.8283	25.6972	5.3826
DNKQEC	1.0000	0.0000	1.7578	3.7778	76.7732	6.1124
DNKTAA	1.0000	0.0000	1.6320	3.0566	33.4429	5.5581
DNLADK	1.0000	0.0000	1.6346	2.8818	27.3356	5.4237
DNLAIA	1.0000	0.0000	1.6427	3.0008	31.3575	5.5152
DNLINS	1.0000	0.0000	1.6525	2.4243	16.1012	5.0721
DNLKFN	1.0000	0.0000	1.6647	2.8647	26.8001	5.4106
DNLKLH	1.0000	0.0000	1.6815	2.9820	30.6856	5.5007
DNLKNP	1.0000	0.0000	1.6348	2.6923	21.9614	5.2781
DNLNPM	1.0000	0.0000	1.7137	3.1510	37.2900	5.6307
DNLNSL	1.0000	0.0000	1.6354	2.2514	13.1708	4.9392
DNLNVL	1.0000	0.0000	1.6536	2.7083	22.3716	5.2904
DNLSDN	1.0000	0.0000	1.6503	2.4098	15.8328	5.0609
DNLTTP	1.0000	0.0000	1.6330	2.8782	27.2204	5.4209
DNMEKN	1.0000	0.0000	1.7083	3.2462	41.6137	5.7038
DNMSSY	1.0000	0.0000	1.8347	3.1757	38.3668	5.6496
DNNELT	1.0000	0.0000	1.6366	2.7211	22.7037	5.3002
DNNGSD	1.0000	0.0000	1.6920	2.7336	23.0335	5.3098
DNNNPF	1.0000	0.0000	1.6763	2.9380	29.1676	5.4669
DNNRFV	1.0000	0.0000	1.7005	3.3573	47.3003	5.7892
DNPKVS	1.0000	0.0000	1.6944	2.8782	27.2228	5.4210
DNPSDP	1.0000	0.0000	1.6803	2.8239	25.5668	5.3792
DNPSYP	1.0000	0.0000	1.7429	3.1565	37.5263	5.6349
DNPVAN	1.0000	0.0000	1.6645	3.1064	35.4214	5.5964
DNQFAL	1.0000	0.0000	1.6740	3.2248	40.6012	5.6874
DNQMSG	1.0000	0.0000	1.7858	3.3879	48.9965	5.8127
DNRKQQ	1.0000	0.0000	1.6502	3.2662	42.5829	5.7192
DNRYKT	1.0000	0.0000	1.6892	3.4233	51.0352	5.8399
DNSAAT	1.0000	0.0000	1.6795	2.8109	25.1872	5.3693
DNSARK	1.0000	0.0000	1.6901	2.8575	26.5788	5.4051
DNSCAK	1.0000	0.0000	1.8062	3.4091	50.2104	5.8291
DNSDEH	1.0000	0.0000	1.7312	3.0868	34.6282	5.5813
DNSFPD	1.0000	0.0000	1.7114	2.9962	31.1943	5.5117
DNSLHK	1.0000	0.0000	1.7135	2.8347	25.8881	5.3875
DNSLSV	1.0000	0.0000	1.6921	2.4373	16.3469	5.0821
DNSNLL	1.0000	0.0000	1.6354	2.2514	13.1708	4.9392
DNSRSS	1.0000	0.0000	1.6932	2.2617	13.3302	4.9471
DNSSGY	1.0000	0.0000	1.7807	2.9424	29.3167	5.4703
DNSVSD	1.0000	0.0000	1.7084	2.5957	19.6390	5.2038
DNTGHS	1.0000	0.0000	1.7514	3.1904	39.0243	5.6610
DNTSGN	1.0000	0.0000	1.6884	2.7055	22.2985	5.2882
DNVMTI	1.0000	0.0000	1.7064	3.5921	61.9943	5.9697
DPAART	1.0000	0.0000	1.6146	3.4584	53.1441	5.8669
DPAISD	1.0000	0.0000	1.6823	3.0279	32.3532	5.5360
DPALNT	1.0000	0.0000	1.6392	2.9507	29.5964	5.4767
DPAMLH	1.0000	0.0000	1.7241	3.8624	84.6282	6.1774
DPAQRN	1.0000	0.0000	1.6480	3.3338	46.0355	5.7711
DPAQTI	1.0000	0.0000	1.6106	3.3792	48.5077	5.8060
DPASSE	1.0000	0.0000	1.7121	2.7414	23.2434	5.3158
DPDSKH	1.0000	0.0000	1.7254	3.2119	40.0024	5.6775
DPEFLV	1.0000	0.0000	1.6609	3.5105	56.4273	5.9069
DPEKAL	1.0000	0.0000	1.6288	3.1344	36.5810	5.6179
DPEQQK	1.0000	0.0000	1.6151	3.3957	49.4400	5.8187
DPERFR	1.0000	0.0000	1.6249	3.7635	75.5234	6.1014
DPESSR	1.0000	0.0000	1.7266	2.8199	25.4506	5.3762
DPFSHY	1.0000	0.0000	1.8166	3.8138	80.0260	6.1401
DPFSQS	1.0000	0.0000	1.7517	2.9462	29.4452	5.4733
DPGEVG	1.0000	0.0000	1.6251	3.7904	77.8982	6.1221
DPHQTE	1.0000	0.0000	1.6416	3.6570	66.8004	6.0195
DPIFQV	1.0000	0.0000	1.6268	3.7233	72.1075	6.0706
DPIKKA	1.0000	0.0000	1.6135	3.2135	40.0760	5.6787
DPISRI	1.0000	0.0000	1.6952	3.1209	36.0168	5.6075
DPKAPL	1.0000	0.0000	1.6290	3.1376	36.7161	5.6203
DPKERT	1.0000	0.0000	1.6188	3.3432	46.5374	5.7784
DPKIKV	1.0000	0.0000	1.6242	3.3203	45.3265	5.7608
DPKRNL	1.0000	0.0000	1.6491	2.9972	31.2303	5.5125
DPKSRI	1.0000	0.0000	1.6906	3.0464	33.0516	5.5502
DPLIRN	1.0000	0.0000	1.6524	3.0717	34.0327	5.5697
DPNASF	1.0000	0.0000	1.7171	3.0407	32.8354	5.5459
DPNCAT	1.0000	0.0000	1.7541	3.7837	77.2955	6.1169
DPNSNK	1.0000	0.0000	1.6613	2.5450	18.5204	5.1649
DPPTLL	1.0000	0.0000	1.6342	2.9667	30.1485	5.4890
DPPVNQ	1.0000	0.0000	1.6514	3.3545	47.1488	5.7871
DPQDGP	1.0000	0.0000	1.6176	3.5506	59.1001	5.9378
DPRNFE	1.0000	0.0000	1.6656	3.4586	53.1547	5.8671
DPSDPR	1.0000	0.0000	1.6963	3.1288	36.3474	5.6136
DPSIMK	1.0000	0.0000	1.7480	3.3221	45.4181	5.7621
DPSNNK	1.0000	0.0000	1.6613	2.5450	18.5204	5.1649
DPSNSD	1.0000	0.0000	1.6862	2.4813	17.2026	5.1159
DPSSLV	1.0000	0.0000	1.7144	2.6561	21.0619	5.2503
DPSTPA	1.0000	0.0000	1.6827	3.0222	32.1431	5.5317
DPSVFD	1.0000	0.0000	1.7291	3.3295	45.8059	5.7678
DPTAQM	1.0000	0.0000	1.6603	3.7634	75.5118	6.1013
DPTCSH	1.0000	0.0000	1.8627	3.9185	90.2789	6.2206
DPTQNA	1.0000	0.0000	1.6376	3.1828	38.6802	5.6551
DPTRNA	1.0000	0.0000	1.6436	3.2320	40.9404	5.6929
DPTYNN	1.0000	0.0000	1.6950	3.2153	40.1569	5.6800
DPVGLE	1.0000	0.0000	1.6541	3.4666	53.6479	5.8732
DPVGVN	1.0000	0.0000	1.6729	3.5606	59.7834	5.9455
DPYSEL	1.0000	0.0000	1.7395	3.1769	38.4182	5.6505
DPYVKI	1.0000	0.0000	1.6582	3.7130	71.2508	6.0626
DQAEAL	1.0000	0.0000	1.6331	3.2756	43.0512	5.7264
DQASEC	1.0000	0.0000	1.8218	3.7585	75.0888	6.0976
DQDAEC	1.0000	0.0000	1.7157	4.0642	106.7703	6.3325
DQDEST	1.0000	0.0000	1.6824	3.0114	31.7440	5.5233
DQDSHL	1.0000	0.0000	1.7344	3.1504	37.2625	5.6302
DQEILT	1.0000	0.0000	1.6293	3.1732	38.2549	5.6477
DQENND	1.0000	0.0000	1.6482	2.9812	30.6584	5.5002
DQEQES	1.0000	0.0000	1.6961	3.1469	37.1119	5.6275
DQETQE	1.0000	0.0000	1.6118	3.4245	51.1056	5.8408
DQEVIR	1.0000	0.0000	1.6180	3.6339	65.0462	6.0018
DQFINY	1.0000	0.0000	1.7036	3.6858	69.0593	6.0417
DQFNHR	1.0000	0.0000	1.7034	3.7647	75.6272	6.1024
DQGIKK	1.0000	0.0000	1.6283	3.3713	48.0682	5.8000
DQGKAS	1.0000	0.0000	1.7065	3.1556	37.4878	5.6342
DQHPKT	1.0000	0.0000	1.6488	3.5632	59.9652	5.9475
DQHSKS	1.0000	0.0000	1.7598	2.9431	29.3377	5.4708
DQIEVS	1.0000	0.0000	1.7066	3.2052	39.6939	5.6723
DQIIAN	1.0000	0.0000	1.6373	3.2029	39.5885	5.6705
DQIVES	1.0000	0.0000	1.7066	3.2052	39.6939	5.6723
DQIVWN	1.0000	0.0000	1.8223	4.2686	135.0986	6.4896
DQKMIA	1.0000	0.0000	1.6656	3.7090	70.9287	6.0596
DQLDRT	1.0000	0.0000	1.6379	3.2480	41.6995	5.7052
DQLHTN	1.0000	0.0000	1.6882	3.2460	41.6070	5.7037
DQLPIG	1.0000	0.0000	1.6451	3.3698	47.9878	5.7989
DQLVSY	1.0000	0.0000	1.7643	3.3312	45.9005	5.7692
DQMQKP	1.0000	0.0000	1.6656	3.7607	75.2782	6.0993
DQNPKS	1.0000	0.0000	1.6804	2.8007	24.8909	5.3614
DQNSLT	1.0000	0.0000	1.6699	2.6374	20.6093	5.2359
DQNTLD	1.0000	0.0000	1.6394	2.9430	29.3369	5.4708
DQPNDG	1.0000	0.0000	1.6523	3.3318	45.9288	5.7696
DQQVVL	1.0000	0.0000	1.6558	3.5293	57.6653	5.9214
DQRSPT	1.0000	0.0000	1.6991	3.1376	36.7163	5.6203
DQRWVI	1.0000	0.0000	1.7739	4.5735	191.9222	6.7240
DQSKEV	1.0000	0.0000	1.7026	3.1307	36.4269	5.6150
DQSNGR	1.0000	0.0000	1.7264	3.1122	35.6578	5.6008
DQSPNQ	1.0000	0.0000	1.6961	2.9344	29.0463	5.4642
DQSPTA	1.0000	0.0000	1.6876	3.0590	33.5375	5.5600
DQSSCS	1.0000	0.0000	1.8446	3.0690	33.9257	5.5676
DQSYTY	1.0000	0.0000	1.7967	3.6429	65.7284	6.0087
DQTKSK	1.0000	0.0000	1.6703	2.8577	26.5837	5.4052
DQVPVD	1.0000	0.0000	1.6214	3.6509	66.3324	6.0148
DQVSCI	1.0000	0.0000	1.8368	3.8461	83.0600	6.1649
DRANVF	1.0000	0.0000	1.6764	3.5837	61.3961	5.9632
DRAYLL	1.0000	0.0000	1.6997	3.4210	50.9011	5.8382
DRCNHH	1.0000	0.0000	1.8347	4.4593	168.2896	6.6363
DRCPFA	1.0000	0.0000	1.7219	4.3259	144.3206	6.5337
DRCSEH	1.0000	0.0000	1.8792	4.0663	107.0340	6.3342
DRDFSI	1.0000	0.0000	1.7221	3.2788	43.2061	5.7288
DRDNLA	1.0000	0.0000	1.6522	3.0648	33.7617	5.5644
DRDVKR	1.0000	0.0000	1.6307	3.5749	60.7771	5.9565
DRFQSR	1.0000	0.0000	1.7427	3.4610	53.3001	5.8689
DRGLTQ	1.0000	0.0000	1.6529	3.4134	50.4565	5.8323
DRHHPE	1.0000	0.0000	1.6599	4.0373	103.5137	6.3119
DRKHKL	1.0000	0.0000	1.6775	3.3853	48.8492	5.8107
DRKLPG	1.0000	0.0000	1.6523	3.3446	46.6125	5.7795
DRKSAA	1.0000	0.0000	1.6949	3.0839	34.5131	5.5791
DRLQAP	1.0000	0.0000	1.6405	3.3574	47.3030	5.7893
DRLSHD	1.0000	0.0000	1.7428	3.1996	39.4401	5.6680
DRLVKR	1.0000	0.0000	1.6580	3.4165	50.6407	5.8347
DRNATT	1.0000	0.0000	1.6411	3.1671	37.9868	5.6430
DRNHAG	1.0000	0.0000	1.6956	3.6916	69.5200	6.0462
DRNIGN	1.0000	0.0000	1.6754	3.1767	38.4106	5.6504
DRNKQF	1.0000	0.0000	1.6695	3.4017	49.7820	5.8233
DRNYQS	1.0000	0.0000	1.7624	3.2794	43.2376	5.7293
DRPLIM	1.0000	0.0000	1.6943	3.6524	66.4484	6.0160
DRPLMP	1.0000	0.0000	1.6946	3.6748	68.1859	6.0332
DRQKPL	1.0000	0.0000	1.6406	3.2529	41.9377	5.7090
DRQPQP	1.0000	0.0000	1.6122	3.5819	61.2682	5.9618
DRSGII	1.0000	0.0000	1.7148	3.2494	41.7686	5.7063
DRSHIA	1.0000	0.0000	1.7459	3.4169	50.6645	5.8351
DRSLAM	1.0000	0.0000	1.7697	3.3398	46.3531	5.7757
DRSLYK	1.0000	0.0000	1.7448	3.1692	38.0817	5.6447
DRSNEL	1.0000	0.0000	1.6871	2.7484	23.4317	5.3212
DRSSAD	1.0000	0.0000	1.7227	2.7938	24.6935	5.3561
DRTAHH	1.0000	0.0000	1.6685	3.9831	97.2501	6.2702
DRTKNL	1.0000	0.0000	1.6438	2.9323	28.9752	5.4625
DRTNKY	1.0000	0.0000	1.6892	3.4233	51.0352	5.8399
DRVVRF	1.0000	0.0000	1.6233	3.9955	98.6468	6.2797
DRYNTR	1.0000	0.0000	1.6968	3.6063	63.0119	5.9806
DSAGQA	1.0000	0.0000	1.7133	3.2601	42.2851	5.7145
DSAHAL	1.0000	0.0000	1.7354	3.1656	37.9206	5.6418
DSANKM	1.0000	0.0000	1.7488	3.1332	36.5321	5.6170
DSAQAK	1.0000	0.0000	1.6871	3.0346	32.6067	5.5412
DSCGRV	1.0000	0.0000	1.8657	4.0463	104.5953	6.3188
DSDHGS	1.0000	0.0000	1.7857	3.0948	34.9488	5.5874
DSDIFA	1.0000	0.0000	1.7108	3.2002	39.4671	5.6685
DSDIYH	1.0000	0.0000	1.7849	3.5821	61.2842	5.9620
DSDKFA	1.0000	0.0000	1.7064	3.1257	36.2187	5.6112
DSDKGI	1.0000	0.0000	1.6944	3.0519	33.2635	5.5545
DSDNRY	1.0000	0.0000	1.7525	3.2057	39.7157	5.6727
DSDPAS	1.0000	0.0000	1.7069	2.7077	22.3556	5.2899
DSDSNE	1.0000	0.0000	1.6856	2.4781	17.1390	5.1135
DSDSSP	1.0000	0.0000	1.6973	2.3576	14.9022	5.0208
DSDTTN	1.0000	0.0000	1.6643	2.6940	22.0034	5.2794
DSEIIQ	1.0000	0.0000	1.6872	3.0684	33.9024	5.5672
DSEQKD	1.0000	0.0000	1.6809	2.9794	30.5951	5.4988
DSETPT	1.0000	0.0000	1.6752	2.9465	29.4547	5.4735
DSFAST	1.0000	0.0000	1.7371	2.8520	26.4109	5.4008
DSFELL	1.0000	0.0000	1.7030	2.8582	26.6015	5.4056
DSFSKK	1.0000	0.0000	1.7188	2.7156	22.5603	5.2960
DSFTIK	1.0000	0.0000	1.7007	3.0677	33.8746	5.5666
DSGIMS	1.0000	0.0000	1.8099	3.2049	39.6820	5.6721
DSGLLL	1.0000	0.0000	1.6793	2.6223	20.2537	5.2243
DSGYPK	1.0000	0.0000	1.7560	3.4069	50.0838	5.8274
DSHESQ	1.0000	0.0000	1.7723	3.0368	32.6874	5.5429
DSHGDL	1.0000	0.0000	1.7509	3.2421	41.4174	5.7006
DSHINS	1.0000	0.0000	1.7440	2.7619	23.8004	5.3316
DSHLRQ	1.0000	0.0000	1.7523	3.2733	42.9376	5.7247
DSHNMP	1.0000	0.0000	1.8108	3.4887	55.0283	5.8902
DSIFQN	1.0000	0.0000	1.7186	3.0475	33.0961	5.5511
DSISLT	1.0000	0.0000	1.6783	2.4544	16.6745	5.0952
DSKHML	1.0000	0.0000	1.7984	3.4153	50.5696	5.8338
DSKKQV	1.0000	0.0000	1.6955	3.0370	32.6954	5.5430
DSKLGS	1.0000	0.0000	1.7031	2.5734	19.1387	5.1867
DSKRPT	1.0000	0.0000	1.6870	3.0038	31.4687	5.5175
DSKTEI	1.0000	0.0000	1.6707	2.8921	27.6634	5.4317
DSLCGQ	1.0000	0.0000	1.8421	3.6874	69.1842	6.0429
DSLERS	1.0000	0.0000	1.7080	2.6247	20.3087	5.2261
DSLGSS	1.0000	0.0000	1.7036	2.3277	14.3940	4.9979
DSLIVN	1.0000	0.0000	1.6898	2.7575	23.6788	5.3282
DSLLTT	1.0000	0.0000	1.6540	2.5592	18.8261	5.1757
DSLSPH	1.0000	0.0000	1.7477	2.8079	25.0987	5.3669
DSLSSK	1.0000	0.0000	1.6607	2.1023	11.0674	4.8246
DSMHNL	1.0000	0.0000	1.8017	3.2934	43.9408	5.7401
DSNAKL	1.0000	0.0000	1.6617	2.5761	19.1999	5.1888
DSNEPQ	1.0000	0.0000	1.6901	2.8944	27.7353	5.4334
DSNESQ	1.0000	0.0000	1.6985	2.5518	18.6669	5.1701
DSNIRT	1.0000	0.0000	1.6885	2.8595	26.6400	5.4066
DSNNKS	1.0000	0.0000	1.6534	2.2025	12.4408	4.9016
DSNPNH	1.0000	0.0000	1.7269	2.9080	28.1755	5.4439
DSNRTQ	1.0000	0.0000	1.6971	2.9187	28.5250	5.4521
DSNSQK	1.0000	0.0000	1.6845	2.4581	16.7462	5.0981
DSNYFS	1.0000	0.0000	1.7906	2.9863	30.8379	5.5040
DSNYIF	1.0000	0.0000	1.7715	3.3064	44.6070	5.7501
DSPFFG	1.0000	0.0000	1.7614	3.5529	59.2527	5.9395
DSPNFT	1.0000	0.0000	1.7086	2.9682	30.2006	5.4901
DSPRES	1.0000	0.0000	1.7266	2.8199	25.4506	5.3762
DSPSTI	1.0000	0.0000	1.6983	2.6497	20.9050	5.2453
DSQDQD	1.0000	0.0000	1.6897	3.0795	34.3369	5.5757
DSQLSE	1.0000	0.0000	1.6984	2.5754	19.1833	5.1882
DSQNDC	1.0000	0.0000	1.8169	3.4984	55.6499	5.8977
DSQSNI	1.0000	0.0000	1.6952	2.5326	18.2561	5.1553
DSQTFD	1.0000	0.0000	1.7115	3.1869	38.8674	5.6583
DSREST	1.0000	0.0000	1.7172	2.7550	23.6109	5.3263
DSRTSG	1.0000	0.0000	1.7424	2.8867	27.4899	5.4275
DSSATG	1.0000	0.0000	1.7277	2.8082	25.1070	5.3671
DSSKEL	1.0000	0.0000	1.6774	2.4417	16.4299	5.0854
DSSLTP	1.0000	0.0000	1.6821	2.4768	17.1133	5.1125
DSSPSQ	1.0000	0.0000	1.7111	2.4313	16.2334	5.0775
DSSPTY	1.0000	0.0000	1.7635	2.9678	30.1875	5.4898
DSSRFD	1.0000	0.0000	1.7555	2.9586	29.8685	5.4828
DSSRIH	1.0000	0.0000	1.7788	3.0668	33.8402	5.5659
DSSSHS	1.0000	0.0000	1.7354	2.3180	14.2324	4.9904
DSSSMN	1.0000	0.0000	1.7530	2.5374	18.3580	5.1590
DSSSNA	1.0000	0.0000	1.6773	2.1832	12.1644	4.8868
DSSVSN	1.0000	0.0000	1.6993	2.2900	13.7763	4.9689
DSSYQP	1.0000	0.0000	1.7796	3.0696	33.9480	5.5681
DSTCPR	1.0000	0.0000	1.8240	3.7385	73.3750	6.0822
DSTDLF	1.0000	0.0000	1.7015	2.9549	29.7398	5.4799
DSTSGT	1.0000	0.0000	1.7169	2.7357	23.0896	5.3114
DSVDLV	1.0000	0.0000	1.7162	3.0762	34.2078	5.5731
DSVNAI	1.0000	0.0000	1.7025	2.9603	29.9268	5.4841
DSVREF	1.0000	0.0000	1.7431	3.4492	52.5849	5.8599
DSVYTR	1.0000	0.0000	1.7659	3.5108	56.4519	5.9072
DSWIKF	1.0000	0.0000	1.8898	4.0691	107.3758	6.3363
DSYCNA	1.0000	0.0000	1.8800	3.8018	78.9238	6.1308
DSYMYG	1.0000	0.0000	1.8838	4.1613	119.4105	6.4072
DSYNGQ	1.0000	0.0000	1.7706	3.3218	45.4048	5.7619
DTALSA	1.0000	0.0000	1.6774	2.8345	25.8822	5.3874
DTASGR	1.0000	0.0000	1.7150	3.2368	41.1672	5.6966
DTCFSY	1.0000	0.0000	1.8998	4.1205	113.9182	6.3758
DTCTII	1.0000	0.0000	1.7214	3.8852	86.8814	6.1949
DTDDWY	1.0000	0.0000	1.8145	4.5156	179.5463	6.6795
DTDSHG	1.0000	0.0000	1.7467	3.3724	48.1290	5.8008
DTECPS	1.0000	0.0000	1.8103	3.6492	66.2049	6.0136
DTEDLD	1.0000	0.0000	1.6233	3.0850	34.5558	5.5799
DTEPLA	1.0000	0.0000	1.6280	3.1663	37.9538	5.6424
DTEPNL	1.0000	0.0000	1.6380	2.9399	29.2315	5.4684
DTEQDV	1.0000	0.0000	1.6191	3.4683	53.7542	5.8746
DTFGAQ	1.0000	0.0000	1.6326	3.7025	70.3969	6.0545
DTGKVM	1.0000	0.0000	1.6826	3.8650	84.8859	6.1794
DTIGAK	1.0000	0.0000	1.6241	3.3740	48.2175	5.8020
DTILIL	1.0000	0.0000	1.6300	2.9219	28.6288	5.4545
DTKFKA	1.0000	0.0000	1.6339	3.3433	46.5439	5.7785
DTKICE	1.0000	0.0000	1.7247	3.8724	85.6159	6.1852
DTKNIS	1.0000	0.0000	1.6634	2.6765	21.5634	5.2659
DTLCTT	1.0000	0.0000	1.7421	3.6698	67.7932	6.0294
DTLELT	1.0000	0.0000	1.6289	2.8985	27.8681	5.4366
DTLITN	1.0000	0.0000	1.6306	2.8558	26.5252	5.4037
DTLLMH	1.0000	0.0000	1.7446	3.5946	62.1688	5.9716
DTLNEL	1.0000	0.0000	1.6341	2.7446	23.3306	5.3183
DTLQRG	1.0000	0.0000	1.6529	3.4134	50.4565	5.8323
DTLSDQ	1.0000	0.0000	1.6761	2.8193	25.4323	5.3757
DTMLDL	1.0000	0.0000	1.6967	3.2916	43.8490	5.7387
DTMRVQ	1.0000	0.0000	1.6655	3.9563	94.2957	6.2496
DTNASH	1.0000	0.0000	1.7299	3.0695	33.9438	5.5680
DTNDKL	1.0000	0.0000	1.6279	2.8093	25.1402	5.3680
DTNETQ	1.0000	0.0000	1.6340	3.1071	35.4471	5.5969
DTNFLD	1.0000	0.0000	1.6619	3.0786	34.3022	5.5750
DTNSTV	1.0000	0.0000	1.6891	2.8452	26.2051	5.3956
DTNSVP	1.0000	0.0000	1.6969	2.9102	28.2456	5.4456
DTPDNI	1.0000	0.0000	1.6298	3.0791	34.3220	5.5754
DTQPFQ	1.0000	0.0000	1.6263	3.6032	62.7919	5.9782
DTRANS	1.0000	0.0000	1.6926	2.8895	27.5776	5.4296
DTRGSQ	1.0000	0.0000	1.7187	3.2661	42.5795	5.7191
DTSAAP	1.0000	0.0000	1.6836	3.0298	32.4244	5.5375
DTSASD	1.0000	0.0000	1.6974	2.6428	20.7381	5.2400
DTSKFG	1.0000	0.0000	1.7239	3.2186	40.3134	5.6826
DTSKGM	1.0000	0.0000	1.7655	3.4081	50.1480	5.8282
DTSLYH	1.0000	0.0000	1.7850	3.3812	48.6205	5.8076
DTSSFD	1.0000	0.0000	1.7301	2.8076	25.0895	5.3667
DTSSIN	1.0000	0.0000	1.6782	2.4308	16.2248	5.0771
DTTLRI	1.0000	0.0000	1.6332	3.1607	37.7078	5.6381
DTTNSN	1.0000	0.0000	1.6556	2.5120	17.8258	5.1395
DTVPFI	1.0000	0.0000	1.6321	3.6216	64.1316	5.9923
DTWDDS	1.0000	0.0000	1.8524	3.8773	86.0974	6.1889
DTYQLS	1.0000	0.0000	1.7383	3.1519	37.3292	5.6314
DTYQSL	1.0000	0.0000	1.7383	3.1519	37.3292	5.6314
DTYTDN	1.0000	0.0000	1.6770	3.3323	45.9535	5.7700
DVALLS	1.0000	0.0000	1.6928	2.8110	25.1893	5.3693
DVAMLR	1.0000	0.0000	1.7036	3.7967	78.4657	6.1269
DVAPTI	1.0000	0.0000	1.6176	3.4567	53.0418	5.8657
DVASPN	1.0000	0.0000	1.7054	2.9827	30.7107	5.5013
DVASSK	1.0000	0.0000	1.7212	2.7621	23.8049	5.3317
DVCNQW	1.0000	0.0000	1.9530	4.9287	288.8894	6.9970
DVDLEQ	1.0000	0.0000	1.6428	3.3380	46.2595	5.7744
DVDLRA	1.0000	0.0000	1.6484	3.3980	49.5718	5.8205
DVEVLK	1.0000	0.0000	1.6539	3.3556	47.2041	5.7879
DVFGNS	1.0000	0.0000	1.7570	3.2760	43.0705	5.7267
DVFRNT	1.0000	0.0000	1.6767	3.5112	56.4762	5.9075
DVFSNS	1.0000	0.0000	1.7497	2.8049	25.0137	5.3647
DVGHIE	1.0000	0.0000	1.6457	3.9056	88.9470	6.2106
DVGNVT	1.0000	0.0000	1.6734	3.4957	55.4732	5.8956
DVHFDH	1.0000	0.0000	1.6673	4.2042	125.4550	6.4402
DVHLPC	1.0000	0.0000	1.7929	4.2451	131.5001	6.4716
DVHPSG	1.0000	0.0000	1.7704	3.5886	61.7435	5.9670
DVIHSS	1.0000	0.0000	1.7848	3.0951	34.9624	5.5877
DVITGN	1.0000	0.0000	1.6609	3.3589	47.3849	5.7904
DVKLTY	1.0000	0.0000	1.6864	3.4751	54.1775	5.8798
DVKRSD	1.0000	0.0000	1.7070	3.1463	37.0866	5.6270
DVKWNL	1.0000	0.0000	1.8296	3.9620	94.9143	6.2540
DVLHNG	1.0000	0.0000	1.7199	3.5171	56.8588	5.9120
DVLTAG	1.0000	0.0000	1.6547	3.4124	50.3999	5.8316
DVMGDS	1.0000	0.0000	1.7896	3.6474	66.0689	6.0122
DVMMES	1.0000	0.0000	1.8433	3.9144	89.8510	6.2174
DVMSMN	1.0000	0.0000	1.8533	3.6987	70.0915	6.0516
DVNAFL	1.0000	0.0000	1.6851	3.3024	44.3975	5.7470
DVNISC	1.0000	0.0000	1.8337	3.5905	61.8745	5.9684
DVNSIK	1.0000	0.0000	1.6914	2.8558	26.5275	5.4038
DVNSNA	1.0000	0.0000	1.6957	2.7639	23.8543	5.3331
DVPQLD	1.0000	0.0000	1.6429	3.3412	46.4303	5.7768
DVQRAN	1.0000	0.0000	1.6593	3.4482	52.5201	5.8591
DVRTAL	1.0000	0.0000	1.6489	3.3700	47.9947	5.7989
DVRTRS	1.0000	0.0000	1.7235	3.3012	44.3381	5.7461
DVSAMI	1.0000	0.0000	1.7723	3.5409	58.4426	5.9303
DVSELQ	1.0000	0.0000	1.7065	3.0323	32.5206	5.5394
DVSHAK	1.0000	0.0000	1.7476	3.3707	48.0374	5.7995
DVSISS	1.0000	0.0000	1.7231	2.4864	17.3052	5.1199
DVSWNT	1.0000	0.0000	1.8782	3.8466	83.1086	6.1653
DVTGAT	1.0000	0.0000	1.6293	3.5427	58.5642	5.9317
DVTGGS	1.0000	0.0000	1.7383	3.3861	48.8938	5.8113
DVTSNE	1.0000	0.0000	1.6964	2.9070	28.1416	5.4431
DVTTSA	1.0000	0.0000	1.6945	3.0716	34.0283	5.5696
DWHILS	1.0000	0.0000	1.9168	4.0645	106.8058	6.3328
DWISSP	1.0000	0.0000	1.8890	3.6511	66.3490	6.0150
DWLLIG	1.0000	0.0000	1.8296	4.0742	108.0070	6.3402
DWPASA	1.0000	0.0000	1.8698	4.0312	102.7862	6.3072
DWYTQH	1.0000	0.0000	1.8306	4.8923	277.0389	6.9690
DYADRH	1.0000	0.0000	1.6688	4.0407	103.9276	6.3145
DYDEQN	1.0000	0.0000	1.6833	3.4958	55.4816	5.8957
DYDHIR	1.0000	0.0000	1.6717	4.0108	100.4029	6.2915
DYDSQS	1.0000	0.0000	1.7738	3.0327	32.5336	5.5397
DYELQN	1.0000	0.0000	1.6981	3.3374	46.2273	5.7739
DYENSD	1.0000	0.0000	1.7378	3.1164	35.8310	5.6041
DYENSV	1.0000	0.0000	1.7620	3.2677	42.6572	5.7203
DYFPQL	1.0000	0.0000	1.6941	3.7318	72.8152	6.0771
DYGLMY	1.0000	0.0000	1.7732	4.3086	141.4814	6.5204
DYGNNW	1.0000	0.0000	1.9010	4.3452	147.5572	6.5485
DYIEFS	1.0000	0.0000	1.7674	3.5221	57.1888	5.9159
DYILPA	1.0000	0.0000	1.6737	3.5078	56.2533	5.9049
DYLRSH	1.0000	0.0000	1.8053	3.5322	57.8619	5.9237
DYLVSM	1.0000	0.0000	1.8332	3.6562	66.7434	6.0190
DYMEAS	1.0000	0.0000	1.8124	3.7415	73.6299	6.0845
DYNIIF	1.0000	0.0000	1.7011	3.6266	64.5053	5.9962
DYNITC	1.0000	0.0000	1.8014	4.0494	104.9695	6.3212
DYNKGT	1.0000	0.0000	1.6957	3.4657	53.5925	5.8725
DYNVNW	1.0000	0.0000	1.8983	4.3310	145.1730	6.5376
DYPGKD	1.0000	0.0000	1.6607	3.7126	71.2231	6.0623
DYPHLI	1.0000	0.0000	1.7100	3.7663	75.7678	6.1036
DYPTPD	1.0000	0.0000	1.6478	3.6161	63.7261	5.9881
DYPWNL	1.0000	0.0000	1.8748	4.2402	130.7618	6.4678
DYRIKY	1.0000	0.0000	1.6886	3.9804	96.9486	6.2681
DYRLFD	1.0000	0.0000	1.6986	3.7442	73.8599	6.0866
DYRSQK	1.0000	0.0000	1.7530	3.4013	49.7605	5.8231
DYSHES	1.0000	0.0000	1.8294	3.2957	44.0566	5.7418
DYTFTN	1.0000	0.0000	1.7018	3.5415	58.4827	5.9308
DYVPNK	1.0000	0.0000	1.6949	3.5165	56.8230	5.9116
DYYIGV	1.0000	0.0000	1.6709	4.2341	129.8439	6.4631
EAAARV	1.0000	0.0000	1.6141	3.6790	68.5182	6.0365
EADGIC	1.0000	0.0000	1.7203	4.1704	120.6570	6.4142
EADQSK	1.0000	0.0000	1.6858	3.0239	32.2049	5.5329
EADSHE	1.0000	0.0000	1.7355	3.3469	46.7348	5.7812
EADTTL	1.0000	0.0000	1.6255	3.1014	35.2151	5.5925
EAEADQ	1.0000	0.0000	1.6084	3.4677	53.7164	5.8741
EAEFRR	1.0000	0.0000	1.6212	3.8048	79.1980	6.1331
EAFNSP	1.0000	0.0000	1.7211	3.0744	34.1368	5.5718
EAFNTT	1.0000	0.0000	1.6568	3.2870	43.6210	5.7352
EAGESI	1.0000	0.0000	1.7085	3.2238	40.5533	5.6866
EAHKRS	1.0000	0.0000	1.7457	3.3761	48.3377	5.8037
EAIDGK	1.0000	0.0000	1.6228	3.4357	51.7736	5.8495
EAIEDS	1.0000	0.0000	1.6854	3.0584	33.5117	5.5594
EAIGAH	1.0000	0.0000	1.6399	3.8432	82.7824	6.1627
EAIGIR	1.0000	0.0000	1.6184	3.6332	64.9990	6.0013
EAIITK	1.0000	0.0000	1.6117	3.2568	42.1242	5.7119
EAIPRK	1.0000	0.0000	1.6175	3.4302	51.4441	5.8452
EAKGRN	1.0000	0.0000	1.6611	3.3623	47.5719	5.7930
EAKWTV	1.0000	0.0000	1.7869	4.3524	148.7874	6.5540
EALDRN	1.0000	0.0000	1.6548	3.0985	35.0996	5.5903
EALEDW	1.0000	0.0000	1.7994	4.1645	119.8449	6.4096
EALHVG	1.0000	0.0000	1.6877	3.7772	76.7195	6.1119
EALLLL	1.0000	0.0000	1.6359	2.6824	21.7098	5.2704
EANLVG	1.0000	0.0000	1.6793	3.2922	43.8814	5.7392
EANTQL	1.0000	0.0000	1.6464	3.0212	32.1049	5.5309
EAPDIP	1.0000	0.0000	1.6075	3.4041	49.9219	5.8252
EAPSQM	1.0000	0.0000	1.7648	3.5195	57.0165	5.9139
EAQFMS	1.0000	0.0000	1.7919	3.6918	69.5386	6.0463
EAQKNF	1.0000	0.0000	1.6628	3.3569	47.2757	5.7889
EAQQDS	1.0000	0.0000	1.6973	3.1576	37.5748	5.6357
EAQRYQ	1.0000	0.0000	1.6375	3.9189	90.3193	6.2208
EASLIP	1.0000	0.0000	1.6849	2.9032	28.0183	5.4402
EASLLL	1.0000	0.0000	1.6617	2.5351	18.3078	5.1572
EASRGN	1.0000	0.0000	1.7260	3.1166	35.8406	5.6042
EASYVD	1.0000	0.0000	1.7590	3.4941	55.3717	5.8943
EATHDI	1.0000	0.0000	1.6415	3.6053	62.9405	5.9798
EATTAL	1.0000	0.0000	1.6282	3.1458	37.0670	5.6267
EAVLPT	1.0000	0.0000	1.6420	3.3176	45.1833	5.7587
EAVTNT	1.0000	0.0000	1.6471	3.2291	40.8006	5.6906
EAYEIN	1.0000	0.0000	1.6822	3.5147	56.7043	5.9102
ECAANN	1.0000	0.0000	1.7767	3.6710	67.8915	6.0303
ECEGSQ	1.0000	0.0000	1.8440	3.9132	89.7286	6.2165
ECFLIG	1.0000	0.0000	1.7764	4.1768	121.5542	6.4191
ECIVAS	1.0000	0.0000	1.8359	3.8505	83.4853	6.1683
ECLLNT	1.0000	0.0000	1.7643	3.4193	50.7995	5.8368
ECLVST	1.0000	0.0000	1.8303	3.6052	62.9328	5.9797
ECNTLV	1.0000	0.0000	1.7819	3.7289	72.5717	6.0748
ECPKSN	1.0000	0.0000	1.8097	3.4353	51.7460	5.8492
ECPLTR	1.0000	0.0000	1.7547	3.9195	90.3802	6.2213
ECPSLA	1.0000	0.0000	1.8185	3.5633	59.9701	5.9476
ECTEQG	1.0000	0.0000	1.7224	4.1908	123.5272	6.4298
EDAHKK	1.0000	0.0000	1.6506	3.4988	55.6766	5.8980
EDAIGG	1.0000	0.0000	1.6233	3.6612	67.1256	6.0228
EDAQDL	1.0000	0.0000	1.6312	3.2312	40.9012	5.6923
EDDNPS	1.0000	0.0000	1.6798	2.8207	25.4725	5.3768
EDEAVT	1.0000	0.0000	1.6175	3.4728	54.0295	5.8780
EDENTD	1.0000	0.0000	1.6309	3.0951	34.9617	5.5877
EDEPGT	1.0000	0.0000	1.6191	3.4794	54.4416	5.8830
EDFDVS	1.0000	0.0000	1.7287	3.3263	45.6374	5.7654
EDFPLQ	1.0000	0.0000	1.6526	3.4329	51.6042	5.8473
EDFTNQ	1.0000	0.0000	1.6595	3.3444	46.5999	5.7793
EDGDQM	1.0000	0.0000	1.6627	3.9092	89.3203	6.2134
EDGNTT	1.0000	0.0000	1.6468	3.1988	39.4001	5.6674
EDHSQY	1.0000	0.0000	1.7936	3.6751	68.2078	6.0334
EDKSAK	1.0000	0.0000	1.6725	2.8902	27.5999	5.4302
EDKSRN	1.0000	0.0000	1.6886	2.8468	26.2510	5.3968
EDLDAL	1.0000	0.0000	1.6362	2.9991	31.2973	5.5139
EDLDVL	1.0000	0.0000	1.6509	3.1059	35.4008	5.5960
EDLEKN	1.0000	0.0000	1.6366	2.9048	28.0694	5.4414
EDLELF	1.0000	0.0000	1.6635	3.1976	39.3482	5.6665
EDLIHK	1.0000	0.0000	1.6678	3.3705	48.0243	5.7994
EDLPKR	1.0000	0.0000	1.6374	3.2129	40.0473	5.6782
EDLPRQ	1.0000	0.0000	1.6400	3.3466	46.7206	5.7810
EDMESP	1.0000	0.0000	1.7561	3.4350	51.7297	5.8489
EDNDQE	1.0000	0.0000	1.6370	3.1969	39.3146	5.6659
EDNHFP	1.0000	0.0000	1.6959	3.6386	65.4040	6.0054
EDNKNH	1.0000	0.0000	1.6876	3.1505	37.2679	5.6303
EDNMEK	1.0000	0.0000	1.6958	3.4618	53.3528	5.8696
EDPEFL	1.0000	0.0000	1.6502	3.3929	49.2790	5.8166
EDPISR	1.0000	0.0000	1.6972	3.1401	36.8236	5.6223
EDPSNS	1.0000	0.0000	1.6918	2.5150	17.8876	5.1418
EDQIIA	1.0000	0.0000	1.6087	3.4185	50.7576	5.8363
EDRCSE	1.0000	0.0000	1.8285	3.7970	78.4944	6.1272
EDRGLT	1.0000	0.0000	1.6504	3.3734	48.1830	5.8016
EDSAQA	1.0000	0.0000	1.6936	3.1283	36.3281	5.6132
EDSDIY	1.0000	0.0000	1.7359	3.3128	44.9365	5.7550
EDSDNR	1.0000	0.0000	1.6940	2.9068	28.1341	5.4429
EDSEII	1.0000	0.0000	1.6820	3.0284	32.3733	5.5364
EDSKTE	1.0000	0.0000	1.6730	2.9114	28.2837	5.4465
EDSPRE	1.0000	0.0000	1.6991	3.1593	37.6484	5.6370
EDSSYQ	1.0000	0.0000	1.7790	3.0664	33.8230	5.5656
EDTASG	1.0000	0.0000	1.7024	3.1475	37.1410	5.6280
EDTLQR	1.0000	0.0000	1.6391	3.2817	43.3510	5.7311
EDTNST	1.0000	0.0000	1.6689	2.7277	22.8773	5.3053
EDVHFD	1.0000	0.0000	1.6520	3.9349	92.0055	6.2332
EDVKLT	1.0000	0.0000	1.6392	3.1762	38.3899	5.6500
EDWISS	1.0000	0.0000	1.8884	3.6479	66.1052	6.0126
EDYDHI	1.0000	0.0000	1.6721	3.9215	90.5935	6.2229
EDYLRS	1.0000	0.0000	1.7533	3.2629	42.4259	5.7167
EDYTFT	1.0000	0.0000	1.6644	3.7572	74.9722	6.0966
EEAQFM	1.0000	0.0000	1.6592	4.0312	102.7922	6.3072
EEDTAS	1.0000	0.0000	1.6820	3.0158	31.9069	5.5267
EEENRK	1.0000	0.0000	1.6451	3.2198	40.3685	5.6835
EEFIAQ	1.0000	0.0000	1.6205	3.6470	66.0398	6.0119
EEGDPY	1.0000	0.0000	1.6478	3.8400	82.4799	6.1602
EEGYKS	1.0000	0.0000	1.7587	3.4374	51.8752	5.8508
EEHPNQ	1.0000	0.0000	1.6788	3.5368	58.1640	5.9272
EEHRFC	1.0000	0.0000	1.7283	4.6150	201.3095	6.7559
EEHRSI	1.0000	0.0000	1.7475	3.4399	52.0219	5.8527
EEHSMH	1.0000	0.0000	1.8543	4.0041	99.6345	6.2864
EEIPNN	1.0000	0.0000	1.6480	2.9926	31.0632	5.5089
EEKEYI	1.0000	0.0000	1.6504	3.6259	64.4522	5.9957
EEKHSP	1.0000	0.0000	1.7321	3.2793	43.2338	5.7293
EEKLLY	1.0000	0.0000	1.6874	3.2609	42.3283	5.7152
EELAMH	1.0000	0.0000	1.7233	3.8929	87.6536	6.2009
EELKKE	1.0000	0.0000	1.6272	3.0604	33.5903	5.5610
EELLLQ	1.0000	0.0000	1.6461	2.9037	28.0345	5.4406
EELQND	1.0000	0.0000	1.6468	3.0385	32.7523	5.5442
EELTND	1.0000	0.0000	1.6376	2.9367	29.1238	5.4659
EENKAT	1.0000	0.0000	1.6333	3.0795	34.3398	5.5757
EENQAC	1.0000	0.0000	1.7584	3.9159	90.0141	6.2186
EENRKL	1.0000	0.0000	1.6518	3.0277	32.3487	5.5359
EENSTI	1.0000	0.0000	1.6782	2.8039	24.9839	5.3639
EEPECL	1.0000	0.0000	1.7469	3.8919	87.5607	6.2001
EERNLN	1.0000	0.0000	1.6604	2.9058	28.1032	5.4422
EESLDP	1.0000	0.0000	1.6818	2.8780	27.2138	5.4208
EESLKP	1.0000	0.0000	1.6766	2.8179	25.3920	5.3746
EESTTL	1.0000	0.0000	1.6714	2.7849	24.4423	5.3493
EETKSM	1.0000	0.0000	1.7477	3.3100	44.7920	5.7529
EEYEIR	1.0000	0.0000	1.6431	3.8089	79.5737	6.1363
EEYVPT	1.0000	0.0000	1.6502	3.7978	78.5667	6.1278
EFAISF	1.0000	0.0000	1.7445	3.4432	52.2196	5.8552
EFAKDN	1.0000	0.0000	1.6581	3.2832	43.4256	5.7322
EFATFS	1.0000	0.0000	1.7423	3.4006	49.7215	5.8225
EFCHAP	1.0000	0.0000	1.7347	4.5396	184.5851	6.6980
EFDTIL	1.0000	0.0000	1.6486	3.3087	44.7239	5.7519
EFEGSE	1.0000	0.0000	1.7367	3.4078	50.1336	5.8280
EFFGRS	1.0000	0.0000	1.7737	3.6726	68.0186	6.0316
EFGMIL	1.0000	0.0000	1.7159	3.9009	88.4662	6.2070
EFIAQS	1.0000	0.0000	1.7216	3.3076	44.6686	5.7510
EFIDDY	1.0000	0.0000	1.6570	3.8278	81.3231	6.1508
EFKDSW	1.0000	0.0000	1.8921	4.0883	109.7778	6.3511
EFKSAV	1.0000	0.0000	1.7307	3.3107	44.8261	5.7534
EFLVDM	1.0000	0.0000	1.7148	3.8722	85.5966	6.1850
EFNKAN	1.0000	0.0000	1.6726	3.1012	35.2089	5.5924
EFNLEN	1.0000	0.0000	1.6766	2.9921	31.0453	5.5085
EFPQGK	1.0000	0.0000	1.6362	3.6967	69.9275	6.0501
EFQKED	1.0000	0.0000	1.6300	3.5281	57.5837	5.9205
EFQQAN	1.0000	0.0000	1.6639	3.4906	55.1510	5.8917
EFRRKP	1.0000	0.0000	1.6346	3.7035	70.4796	6.0553
EFRRQK	1.0000	0.0000	1.6342	3.7403	73.5325	6.0836
EFRSPQ	1.0000	0.0000	1.7342	3.4086	50.1784	5.8286
EFRTVT	1.0000	0.0000	1.6369	3.6988	70.0981	6.0517
EFSNPA	1.0000	0.0000	1.7211	3.0744	34.1368	5.5718
EFSTPL	1.0000	0.0000	1.7102	3.0255	32.2633	5.5341
EFTGSS	1.0000	0.0000	1.7659	3.0067	31.5720	5.5197
EFTNIG	1.0000	0.0000	1.6713	3.4506	52.6650	5.8609
EFTPSS	1.0000	0.0000	1.7411	2.8782	27.2203	5.4209
EFVNFL	1.0000	0.0000	1.7105	3.5009	55.8077	5.8996
EFWELA	1.0000	0.0000	1.8212	4.3738	152.4969	6.5705
EGAIIG	1.0000	0.0000	1.6221	3.6757	68.2550	6.0339
EGAPDQ	1.0000	0.0000	1.6160	3.5919	61.9763	5.9695
EGDDYL	1.0000	0.0000	1.6859	3.6111	63.3605	5.9843
EGDEDH	1.0000	0.0000	1.6451	3.7735	76.3984	6.1091
EGDNNN	1.0000	0.0000	1.6673	2.8910	27.6262	5.4308
EGDPYS	1.0000	0.0000	1.7608	3.5007	55.7939	5.8994
EGEKST	1.0000	0.0000	1.6979	3.0768	34.2307	5.5736
EGFFNK	1.0000	0.0000	1.6944	3.6134	63.5303	5.9860
[truncated: 12,893 more rows]
