# Supplementary material for: Evaluating deterministic motif significance measures in protein databases
Source: Algorithms Mol Biol. 2007 Dec 24;2:16. doi: 10.1186/1748-7188-2-16 (PMC2254621; doi:10.1186/1748-7188-2-16)
Supplement: Additional File 2 — Scripts and Datasets. This file contains the sequence datasets (synthetic and real) and the evaluated motifs. This data is separated according to the tables where it is presented and discussed. It also contains script programs (in perl language) developed for this work. [file 1748-7188-2-16-S2.zip › Scripts_and_Datasets/datasets/Table 4/5%/Motifs/score_SSN_s5_mlen_3_planted_syn0_len300_num50.txt]

Motif	Supp	IG	Pratt	LogOdds	Zscore	Info
AAA	1.0000	0.0000	2.6065	-0.3431	-0.8181	2.9450
AAC	1.0000	0.0000	2.8210	0.3068	0.7142	3.4445
AAD	2.0000	2.9250	2.6071	-0.0681	-0.2314	2.9250
AAE	4.0000	8.7470	2.6078	0.2208	1.0140	2.9157
AAF	2.0000	3.0912	2.6339	0.1481	0.4752	3.0912
AAG	1.0000	0.0000	2.6216	-0.2047	-0.4826	3.0514
AAH	1.0000	0.0000	2.6662	-0.0513	-0.1249	3.1693
AAI	2.0000	2.9330	2.6067	-0.0577	-0.1974	2.9330
AAK	3.0000	5.6904	2.6217	0.0042	0.0050	2.8452
AAL	2.0000	2.8053	2.6367	-0.2238	-0.7467	2.8053
AAM	1.0000	0.0000	2.6966	0.0270	0.0556	3.2295
AAN	2.0000	2.7710	2.6540	-0.2685	-0.8984	2.7710
AAP	5.0000	11.6890	2.6073	0.3263	1.7039	2.9223
AAQ	1.0000	0.0000	2.6073	-0.3132	-0.7440	2.9680
AAS	7.0000	16.1441	2.7095	0.1711	1.0314	2.6907
AAT	3.0000	5.7401	2.6150	0.0365	0.1342	2.8701
AAV	2.0000	3.0361	2.6177	0.0765	0.2400	3.0361
ACA	1.0000	0.0000	2.8210	0.3068	0.7142	3.4445
ACD	1.0000	0.0000	2.8275	0.2808	0.6510	3.4246
ACF	1.0000	0.0000	2.8123	0.4971	1.2003	3.5908
ACN	1.0000	0.0000	2.9208	0.0804	0.1787	3.2705
ACP	1.0000	0.0000	2.8285	0.2773	0.6423	3.4218
ACS	1.0000	0.0000	2.9963	-0.0240	-0.0620	3.1902
ACV	1.0000	0.0000	2.8078	0.4254	1.0118	3.5357
ACY	1.0000	0.0000	2.8284	0.5819	1.4341	3.6560
ADA	6.0000	14.6251	2.6071	0.4090	2.3753	2.9250
ADD	1.0000	0.0000	2.6071	-0.3951	-0.9489	2.9051
ADE	1.0000	0.0000	2.6075	-0.4073	-0.9800	2.8957
ADF	3.0000	6.1425	2.6380	0.2983	1.2009	3.0712
ADG	2.0000	3.0314	2.6249	0.0704	0.2199	3.0314
ADK	2.0000	2.8252	2.6191	-0.1979	-0.6598	2.8252
ADL	5.0000	11.1414	2.6328	0.1482	0.7515	2.7854
ADM	1.0000	0.0000	2.7026	0.0011	-0.0042	3.2095
ADN	1.0000	0.0000	2.6488	-0.5955	-1.4897	2.7510
ADP	5.0000	11.6092	2.6072	0.3003	1.5615	2.9023
ADQ	4.0000	8.8441	2.6085	0.2629	1.2155	2.9480
ADR	2.0000	2.9841	2.6136	0.0088	0.0193	2.9841
ADS	4.0000	8.0122	2.7017	-0.0979	-0.4653	2.6707
ADT	1.0000	0.0000	2.6132	-0.4666	-1.1345	2.8501
ADV	3.0000	6.0324	2.6207	0.2266	0.9022	3.0162
ADY	1.0000	0.0000	2.6654	-0.0941	-0.2237	3.1364
AEA	3.0000	5.8313	2.6078	0.0958	0.3714	2.9157
AEC	2.0000	3.4152	2.8310	0.5697	1.9795	3.4152
AED	5.0000	11.5828	2.6075	0.2917	1.5147	2.8957
AEE	4.0000	8.6590	2.6077	0.1826	0.8337	2.8863
AEF	1.0000	0.0000	2.6404	-0.1910	-0.4503	3.0619
AEG	1.0000	0.0000	2.6269	-0.2428	-0.5735	3.0221
AEH	2.0000	3.1400	2.6745	0.2116	0.6862	3.1400
AEI	3.0000	5.8074	2.6075	0.0803	0.3090	2.9037
AEK	5.0000	11.2635	2.6183	0.1879	0.9596	2.8159
AEL	2.0000	2.7760	2.6313	-0.2620	-0.8760	2.7760
AEN	2.0000	2.7416	2.6467	-0.3067	-1.0297	2.7416
AEP	3.0000	5.7859	2.6075	0.0663	0.2530	2.8929
AEQ	1.0000	0.0000	2.6095	-0.3513	-0.8385	2.9387
AER	2.0000	2.9748	2.6150	-0.0034	-0.0204	2.9748
AES	5.0000	10.6454	2.6982	-0.0132	-0.0827	2.6614
AET	3.0000	5.6815	2.6128	-0.0016	-0.0180	2.8407
AEV	2.0000	3.0068	2.6225	0.0384	0.1155	3.0068
AFA	1.0000	0.0000	2.6339	-0.1529	-0.3606	3.0912
AFD	2.0000	3.0712	2.6380	0.1222	0.3896	3.0712
AFE	4.0000	9.1857	2.6404	0.4110	1.9495	3.0619
AFI	1.0000	0.0000	2.6362	-0.1684	-0.3971	3.0793
AFK	4.0000	8.9743	2.6676	0.3193	1.4899	2.9914
AFL	2.0000	2.9516	2.6903	-0.0336	-0.1187	2.9516
AFN	4.0000	8.7516	2.7142	0.2228	1.0235	2.9172
AFP	2.0000	3.0685	2.6387	0.1186	0.3779	3.0685
AFQ	1.0000	0.0000	2.6307	-0.1229	-0.2907	3.1142
AFS	1.0000	0.0000	2.7842	-0.4837	-1.1802	2.8369
AFT	2.0000	3.0163	2.6561	0.0507	0.1557	3.0163
AFV	1.0000	0.0000	2.6306	-0.0343	-0.0856	3.1824
AFW	1.0000	0.0000	2.9206	0.7389	1.9049	3.7766
AGA	1.0000	0.0000	2.6216	-0.2047	-0.4826	3.0514
AGC	1.0000	0.0000	2.8082	0.4453	1.0632	3.5510
AGD	2.0000	3.0314	2.6249	0.0704	0.2199	3.0314
AGE	1.0000	0.0000	2.6269	-0.2428	-0.5735	3.0221
AGF	2.0000	3.1976	2.6324	0.2866	0.9403	3.1976
AGH	1.0000	0.0000	2.6588	0.0871	0.1943	3.2757
AGI	2.0000	3.0394	2.6234	0.0808	0.2540	3.0394
AGL	1.0000	0.0000	2.6721	-0.3864	-0.9268	2.9117
AGN	3.0000	5.7547	2.6945	0.0460	0.1721	2.8774
AGP	1.0000	0.0000	2.6254	-0.2343	-0.5529	3.0287
AGQ	2.0000	3.0744	2.6193	0.1263	0.4032	3.0744
AGR	1.0000	0.0000	2.6189	-0.1278	-0.3021	3.1105
AGS	3.0000	5.5942	2.7615	-0.0584	-0.2448	2.7971
AGT	1.0000	0.0000	2.6406	-0.3021	-0.7170	2.9765
AGY	2.0000	3.2628	2.6536	0.3714	1.2363	3.2628
AHA	1.0000	0.0000	2.6662	-0.0513	-0.1249	3.1693
AHD	1.0000	0.0000	2.6716	-0.0773	-0.1849	3.1493
AHE	3.0000	6.2799	2.6745	0.3877	1.5853	3.1400
AHF	1.0000	0.0000	2.6644	0.1390	0.3146	3.3155
AHG	1.0000	0.0000	2.6588	0.0871	0.1943	3.2757
AHH	1.0000	0.0000	2.6863	0.2405	0.5541	3.3936
AHI	1.0000	0.0000	2.6693	-0.0669	-0.1608	3.1573
AHK	2.0000	3.0695	2.7062	0.1199	0.3822	3.0695
AHL	2.0000	3.0296	2.7314	0.0680	0.2123	3.0296
AHM	1.0000	0.0000	2.7113	0.3189	0.7437	3.4538
AHN	3.0000	5.9905	2.7572	0.1994	0.7905	2.9953
AHP	1.0000	0.0000	2.6724	-0.0809	-0.1931	3.1466
AHQ	1.0000	0.0000	2.6617	-0.0213	-0.0558	3.1923
AHR	1.0000	0.0000	2.6579	0.0256	0.0523	3.2284
AHS	4.0000	8.7450	2.8315	0.2199	1.0100	2.9150
AHT	3.0000	6.1888	2.6931	0.3284	1.3287	3.0944
AID	3.0000	5.8261	2.6070	0.0925	0.3578	2.9131
AIE	1.0000	0.0000	2.6075	-0.3968	-0.9534	2.9037
AIF	2.0000	3.0793	2.6362	0.1326	0.4239	3.0793
AIH	1.0000	0.0000	2.6693	-0.0669	-0.1608	3.1573
AII	2.0000	2.9211	2.6067	-0.0732	-0.2482	2.9211
AIK	2.0000	2.8332	2.6200	-0.1875	-0.6250	2.8332
AIL	2.0000	2.7934	2.6342	-0.2394	-0.7992	2.7934
AIN	7.0000	16.5540	2.6508	0.2600	1.5894	2.7590
AIP	2.0000	2.9103	2.6071	-0.0872	-0.2940	2.9103
AIQ	2.0000	2.9561	2.6079	-0.0277	-0.0997	2.9561
AIR	1.0000	0.0000	2.6125	-0.2818	-0.6674	2.9921
AIS	7.0000	16.0723	2.7047	0.1556	0.9350	2.6787
AIT	3.0000	5.7162	2.6138	0.0210	0.0721	2.8581
AIV	3.0000	6.0484	2.6193	0.2370	0.9452	3.0242
AIW	2.0000	3.6185	2.9265	0.8341	3.1392	3.6185
AKA	2.0000	2.8452	2.6217	-0.1719	-0.5732	2.8452
AKC	1.0000	0.0000	2.8666	0.1770	0.4036	3.3448
AKD	7.0000	16.9514	2.6191	0.3462	2.1463	2.8252
AKE	3.0000	5.6317	2.6183	-0.0340	-0.1472	2.8159
AKF	1.0000	0.0000	2.6676	-0.2827	-0.6696	2.9914
AKG	2.0000	2.9516	2.6511	-0.0335	-0.1185	2.9516
AKH	3.0000	6.1390	2.7062	0.2960	1.1913	3.0695
AKI	4.0000	8.4997	2.6200	0.1135	0.5110	2.8332
AKK	3.0000	5.4908	2.6198	-0.1257	-0.5147	2.7454
AKL	7.0000	16.2332	2.6274	0.1904	1.1516	2.7055
AKM	1.0000	0.0000	2.7397	-0.1028	-0.2440	3.1297
AKN	7.0000	16.0270	2.6381	0.1457	0.8742	2.6712
AKP	1.0000	0.0000	2.6188	-0.5025	-1.2307	2.8225
AKQ	2.0000	2.8682	2.6259	-0.1420	-0.4740	2.8682
AKR	1.0000	0.0000	2.6350	-0.3961	-0.9514	2.9043
AKS	2.0000	2.5909	2.6784	-0.5028	-1.7416	2.5909
AKT	2.0000	2.7703	2.6176	-0.2694	-0.9013	2.7703
AKV	1.0000	0.0000	2.6454	-0.3543	-0.8460	2.9364
AKY	1.0000	0.0000	2.6993	-0.1979	-0.4665	3.0566
ALA	3.0000	5.6106	2.6367	-0.0477	-0.2020	2.8053
ALC	2.0000	3.3049	2.8936	0.4261	1.4335	3.3049
ALD	1.0000	0.0000	2.6328	-0.5508	-1.3632	2.7854
ALE	6.0000	13.8800	2.6313	0.2152	1.2093	2.7760
ALF	2.0000	2.9516	2.6903	-0.0336	-0.1187	2.9516
ALG	2.0000	2.9117	2.6721	-0.0854	-0.2879	2.9117
ALH	1.0000	0.0000	2.7314	-0.2330	-0.5499	3.0296
ALI	1.0000	0.0000	2.6342	-0.5404	-1.3343	2.7934
ALK	3.0000	5.4111	2.6274	-0.1775	-0.7249	2.7055
ALL	5.0000	10.6627	2.6317	-0.0076	-0.0539	2.6657
ALM	1.0000	0.0000	2.7661	-0.1547	-0.3648	3.0898
ALN	10.0000	23.6817	2.6393	0.2488	1.8145	2.6313
ALP	4.0000	8.3478	2.6323	0.0477	0.2063	2.7826
ALQ	3.0000	5.6567	2.6424	-0.0177	-0.0823	2.8284
ALR	3.0000	5.7288	2.6537	0.0292	0.1049	2.8644
ALS	8.0000	17.8572	2.6725	0.0474	0.2901	2.5510
ALT	4.0000	8.1912	2.6272	-0.0202	-0.1065	2.7304
ALV	2.0000	2.8965	2.6658	-0.1052	-0.3529	2.8965
ALY	2.0000	3.0167	2.7242	0.0513	0.1576	3.0167
AMA	1.0000	0.0000	2.6966	0.0270	0.0556	3.2295
AMD	1.0000	0.0000	2.7026	0.0011	-0.0042	3.2095
AMF	1.0000	0.0000	2.6907	0.2173	0.4987	3.3757
AMG	2.0000	3.3359	2.6861	0.4665	1.5824	3.3359
AMK	1.0000	0.0000	2.7397	-0.1028	-0.2440	3.1297
AML	3.0000	6.1797	2.7661	0.3225	1.3035	3.0898
AMN	1.0000	0.0000	2.7929	-0.1994	-0.4700	3.0555
AMP	3.0000	6.4136	2.7035	0.4746	1.9751	3.2068
AMQ	2.0000	3.2525	2.6913	0.3580	1.1890	3.2525
AMR	1.0000	0.0000	2.6864	0.1039	0.2332	3.2886
AMS	4.0000	8.9256	2.8690	0.2982	1.3866	2.9752
AMT	3.0000	6.3092	2.7259	0.4067	1.6692	3.1546
AMV	1.0000	0.0000	2.6855	0.1456	0.3302	3.3207
ANA	4.0000	8.3129	2.6540	0.0325	0.1364	2.7710
ANC	2.0000	3.2705	2.9208	0.3814	1.2721	3.2705
AND	5.0000	11.0040	2.6488	0.1034	0.5189	2.7510
ANE	5.0000	10.9665	2.6467	0.0913	0.4559	2.7416
ANF	4.0000	8.7516	2.7142	0.2228	1.0235	2.9172
ANG	3.0000	5.7547	2.6945	0.0460	0.1721	2.8774
ANH	1.0000	0.0000	2.7572	-0.2777	-0.6574	2.9953
ANI	3.0000	5.5180	2.6508	-0.1080	-0.4435	2.7590
ANK	7.0000	16.0270	2.6381	0.1457	0.8742	2.6712
ANL	6.0000	13.1565	2.6393	0.0269	0.1355	2.6313
ANM	1.0000	0.0000	2.7929	-0.1994	-0.4700	3.0555
ANN	7.0000	15.5816	2.6443	0.0491	0.2819	2.5969
ANP	1.0000	0.0000	2.6482	-0.5991	-1.5000	2.7482
ANQ	4.0000	8.3820	2.6610	0.0625	0.2746	2.7940
ANR	5.0000	11.3202	2.6740	0.2063	1.0571	2.8301
ANS	2.0000	2.5167	2.6708	-0.5994	-2.1227	2.5167
ANT	2.0000	2.6960	2.6396	-0.3660	-1.2378	2.6960
ANV	2.0000	2.8621	2.6875	-0.1499	-0.5002	2.8621
APA	2.0000	2.9223	2.6073	-0.0717	-0.2431	2.9223
APD	7.0000	17.4138	2.6072	0.4464	2.8212	2.9023
APF	1.0000	0.0000	2.6387	-0.1824	-0.4300	3.0685
APH	2.0000	3.1466	2.6724	0.2202	0.7150	3.1466
API	2.0000	2.9103	2.6071	-0.0872	-0.2940	2.9103
APK	3.0000	5.6449	2.6188	-0.0254	-0.1129	2.8225
APM	3.0000	6.4136	2.7035	0.4746	1.9751	3.2068
APN	1.0000	0.0000	2.6482	-0.5991	-1.5000	2.7482
APP	4.0000	8.6986	2.6073	0.1998	0.9147	2.8995
APQ	1.0000	0.0000	2.6088	-0.3427	-0.8171	2.9453
APR	1.0000	0.0000	2.6140	-0.2958	-0.7015	2.9814
APS	3.0000	5.3359	2.7006	-0.2264	-0.9254	2.6680
APT	1.0000	0.0000	2.6131	-0.4702	-1.1440	2.8474
APV	3.0000	6.0269	2.6212	0.2230	0.8875	3.0134
APY	3.0000	6.2673	2.6662	0.3795	1.5495	3.1337
AQA	1.0000	0.0000	2.6073	-0.3132	-0.7440	2.9680
AQD	2.0000	2.9480	2.6085	-0.0381	-0.1336	2.9480
AQE	3.0000	5.8774	2.6095	0.1258	0.4918	2.9387
AQF	1.0000	0.0000	2.6307	-0.1229	-0.2907	3.1142
AQG	1.0000	0.0000	2.6193	-0.1747	-0.4119	3.0744
AQI	1.0000	0.0000	2.6079	-0.3287	-0.7823	2.9561
AQK	2.0000	2.8682	2.6259	-0.1420	-0.4740	2.8682
AQL	4.0000	8.4851	2.6424	0.1072	0.4815	2.8284
AQN	3.0000	5.5880	2.6610	-0.0625	-0.2609	2.7940
AQP	3.0000	5.8906	2.6088	0.1344	0.5265	2.9453
AQQ	3.0000	5.9821	2.6073	0.1939	0.7680	2.9910
AQR	3.0000	6.0542	2.6103	0.2408	0.9610	3.0271
AQS	6.0000	13.5686	2.7194	0.1341	0.7431	2.7137
AQT	2.0000	2.8931	2.6183	-0.1096	-0.3674	2.8931
AQV	3.0000	6.1184	2.6158	0.2826	1.1348	3.0592
AQY	1.0000	0.0000	2.6559	-0.0381	-0.0945	3.1794
ARA	2.0000	3.0041	2.6114	0.0348	0.1039	3.0041
ARC	1.0000	0.0000	2.8094	0.3837	0.9052	3.5036
ARD	3.0000	5.9682	2.6136	0.1849	0.7313	2.9841
ARE	1.0000	0.0000	2.6150	-0.3044	-0.7225	2.9748
ARF	1.0000	0.0000	2.6290	-0.0760	-0.1819	3.1503
ARG	2.0000	3.1105	2.6189	0.1732	0.5583	3.1105
ARH	1.0000	0.0000	2.6579	0.0256	0.0523	3.2284
ARI	2.0000	2.9921	2.6125	0.0192	0.0532	2.9921
ARK	1.0000	0.0000	2.6350	-0.3961	-0.9514	2.9043
ARL	2.0000	2.8644	2.6537	-0.1469	-0.4903	2.8644
ARN	3.0000	5.6601	2.6740	-0.0155	-0.0735	2.8301
ARP	1.0000	0.0000	2.6140	-0.2958	-0.7015	2.9814
ARQ	1.0000	0.0000	2.6103	-0.2363	-0.5577	3.0271
ARR	2.0000	3.0632	2.6117	0.1117	0.3552	3.0632
ARS	4.0000	8.2494	2.7366	0.0050	0.0096	2.7498
ART	3.0000	5.8584	2.6261	0.1134	0.4420	2.9292
ASA	3.0000	5.3814	2.7095	-0.1969	-0.8038	2.6907
ASD	6.0000	13.3536	2.7017	0.0782	0.4253	2.6707
ASE	4.0000	7.9841	2.6982	-0.1101	-0.5218	2.6614
ASF	1.0000	0.0000	2.7842	-0.4837	-1.1802	2.8369
ASG	4.0000	8.3913	2.7615	0.0665	0.2933	2.7971
ASH	3.0000	5.8300	2.8315	0.0950	0.3680	2.9150
ASI	7.0000	16.0723	2.7047	0.1556	0.9350	2.6787
ASK	4.0000	7.7727	2.6784	-0.2017	-0.9514	2.5909
ASL	6.0000	12.7551	2.6725	-0.0775	-0.4544	2.5510
ASM	3.0000	5.9504	2.8690	0.1733	0.6841	2.9752
ASN	10.0000	22.6499	2.6708	0.0996	0.7058	2.5167
ASP	2.0000	2.6680	2.7006	-0.4025	-1.3688	2.6680
ASQ	8.0000	18.9960	2.7194	0.2591	1.6929	2.7137
ASR	8.0000	19.2485	2.7366	0.3060	2.0146	2.7498
ASS	11.0000	24.3639	2.6809	0.0366	0.2573	2.4364
AST	4.0000	7.8473	2.6841	-0.1694	-0.7987	2.6158
ASV	5.0000	11.1274	2.7532	0.1436	0.7277	2.7819
ASY	1.0000	0.0000	2.8235	-0.3989	-0.9587	2.9021
ATA	5.0000	11.4803	2.6150	0.2584	1.3346	2.8701
ATC	1.0000	0.0000	2.8522	0.2094	0.4799	3.3696
ATD	1.0000	0.0000	2.6132	-0.4666	-1.1345	2.8501
ATE	8.0000	19.8852	2.6128	0.4243	2.8541	2.8407
ATF	2.0000	3.0163	2.6561	0.0507	0.1557	3.0163
ATG	2.0000	2.9765	2.6406	-0.0011	-0.0131	2.9765
ATH	5.0000	12.3776	2.6931	0.5502	3.0084	3.0944
ATI	2.0000	2.8581	2.6138	-0.1551	-0.5174	2.8581
ATK	2.0000	2.7703	2.6176	-0.2694	-0.9013	2.7703
ATL	5.0000	10.9217	2.6272	0.0767	0.3804	2.7304
ATN	3.0000	5.3921	2.6396	-0.1899	-0.7753	2.6960
ATP	2.0000	2.8474	2.6131	-0.1691	-0.5639	2.8474
ATQ	2.0000	2.8931	2.6183	-0.1096	-0.3674	2.8931
ATR	2.0000	2.9292	2.6261	-0.0627	-0.2137	2.9292
ATS	3.0000	5.2316	2.6841	-0.2943	-1.2088	2.6158
ATT	5.0000	11.1807	2.6142	0.1609	0.8182	2.7952
ATV	1.0000	0.0000	2.6355	-0.3220	-0.7657	2.9612
AVA	2.0000	3.0361	2.6177	0.0765	0.2400	3.0361
AVC	1.0000	0.0000	2.8078	0.4254	1.0118	3.5357
AVD	3.0000	6.0324	2.6207	0.2266	0.9022	3.0162
AVE	2.0000	3.0068	2.6225	0.0384	0.1155	3.0068
AVF	2.0000	3.1824	2.6306	0.2668	0.8725	3.1824
AVG	1.0000	0.0000	2.6216	-0.0861	-0.2052	3.1426
AVH	1.0000	0.0000	2.6578	0.0673	0.1485	3.2605
AVI	3.0000	6.0484	2.6193	0.2370	0.9452	3.0242
AVK	1.0000	0.0000	2.6454	-0.3543	-0.8460	2.9364
AVL	2.0000	2.8965	2.6658	-0.1052	-0.3529	2.8965
AVM	1.0000	0.0000	2.6855	0.1456	0.3302	3.3207
AVN	1.0000	0.0000	2.6875	-0.4509	-1.0933	2.8621
AVP	3.0000	6.0269	2.6212	0.2230	0.8875	3.0134
AVQ	1.0000	0.0000	2.6158	-0.1946	-0.4586	3.0592
AVS	5.0000	11.1274	2.7532	0.1436	0.7277	2.7819
AVT	1.0000	0.0000	2.6355	-0.3220	-0.7657	2.9612
AVY	1.0000	0.0000	2.6525	0.0505	0.1097	3.2476
AWD	1.0000	0.0000	2.9289	0.5227	1.2695	3.6104
AWF	1.0000	0.0000	2.9206	0.7389	1.9049	3.7766
AWG	1.0000	0.0000	2.9147	0.6871	1.7434	3.7368
AWI	1.0000	0.0000	2.9265	0.5331	1.2980	3.6185
AWL	1.0000	0.0000	2.9895	0.3669	0.8630	3.4908
AWP	1.0000	0.0000	2.9298	0.5191	1.2598	3.6077
AWR	1.0000	0.0000	2.9140	0.6255	1.5596	3.6895
AWT	1.0000	0.0000	2.9512	0.4512	1.0787	3.5555
AWV	1.0000	0.0000	2.9138	0.6672	1.6833	3.7216
AYA	1.0000	0.0000	2.6603	-0.0681	-0.1636	3.1564
AYC	1.0000	0.0000	2.8284	0.5819	1.4341	3.6560
AYF	3.0000	6.6052	2.6595	0.5993	2.5700	3.3026
AYG	2.0000	3.2628	2.6536	0.3714	1.2363	3.2628
AYH	2.0000	3.3807	2.6818	0.5248	1.8036	3.3807
AYK	1.0000	0.0000	2.6993	-0.1979	-0.4665	3.0566
AYL	1.0000	0.0000	2.7242	-0.2498	-0.5901	3.0167
AYN	4.0000	8.9471	2.7498	0.3076	1.4321	2.9824
AYQ	1.0000	0.0000	2.6559	-0.0381	-0.0945	3.1794
AYS	4.0000	8.7063	2.8235	0.2031	0.9304	2.9021
AYV	2.0000	3.2476	2.6525	0.3516	1.1662	3.2476
CAE	1.0000	0.0000	2.8310	0.2687	0.6216	3.4152
CAF	1.0000	0.0000	2.8123	0.4971	1.2003	3.5908
CAI	1.0000	0.0000	2.8248	0.2913	0.6762	3.4326
CAK	2.0000	3.3448	2.8666	0.4780	1.6255	3.3448
CAL	1.0000	0.0000	2.8936	0.1251	0.2824	3.3049
CAN	1.0000	0.0000	2.9208	0.0804	0.1787	3.2705
CAQ	1.0000	0.0000	2.8152	0.3368	0.7879	3.4676
CDF	1.0000	0.0000	2.8281	0.4711	1.1310	3.5708
CDG	1.0000	0.0000	2.8216	0.4193	0.9959	3.5310
CDI	1.0000	0.0000	2.8305	0.2653	0.6134	3.4126
CDK	3.0000	6.6496	2.8663	0.6281	2.7146	3.3248
CDL	1.0000	0.0000	2.8908	0.0991	0.2221	3.2849
CDN	1.0000	0.0000	2.9158	0.0544	0.1187	3.2506
CDR	1.0000	0.0000	2.8199	0.3577	0.8400	3.4837
CDS	1.0000	0.0000	2.9868	-0.0500	-0.1219	3.1703
CDT	2.0000	3.3497	2.8536	0.4844	1.6496	3.3497
CEE	1.0000	0.0000	2.8381	0.2305	0.5301	3.3859
CEH	1.0000	0.0000	2.8625	0.5605	1.3740	3.6395
CEK	1.0000	0.0000	2.8666	0.1388	0.3143	3.3154
CEL	2.0000	3.2756	2.8898	0.3880	1.2955	3.2756
CEM	2.0000	3.6997	2.8916	0.9399	3.6782	3.6997
CEN	1.0000	0.0000	2.9138	0.0422	0.0906	3.2412
CEQ	1.0000	0.0000	2.8275	0.2986	0.6942	3.4382
CER	2.0000	3.4743	2.8253	0.6466	2.2933	3.4743
CES	1.0000	0.0000	2.9827	-0.0622	-0.1500	3.1609
CFE	2.0000	3.5614	2.8360	0.7599	2.7894	3.5614
CFH	1.0000	0.0000	2.7223	0.7889	2.0672	3.8151
CFI	1.0000	0.0000	2.8216	0.4815	1.1587	3.5788
CFK	1.0000	0.0000	2.9028	0.3672	0.8638	3.4910
CFN	1.0000	0.0000	2.9861	0.2707	0.6264	3.4167
CFP	2.0000	3.5681	2.8304	0.7685	2.8288	3.5681
CFQ	1.0000	0.0000	2.7955	0.5270	1.2815	3.6138
CFV	1.0000	0.0000	2.7558	0.6157	1.5310	3.6819
CGG	2.0000	3.6574	2.7582	0.8847	3.3909	3.6574
CGN	1.0000	0.0000	2.9640	0.2188	0.5024	3.3769
CHF	1.0000	0.0000	2.7223	0.7889	2.0672	3.8151
CHS	1.0000	0.0000	3.1453	0.2678	0.6195	3.4146
CID	1.0000	0.0000	2.8305	0.2653	0.6134	3.4126
CIE	2.0000	3.4033	2.8336	0.5541	1.9180	3.4033
CIG	1.0000	0.0000	2.8161	0.4297	1.0228	3.5390
CIH	1.0000	0.0000	2.8446	0.5831	1.4376	3.6569
CIN	1.0000	0.0000	2.9176	0.0648	0.1428	3.2586
CIS	1.0000	0.0000	2.9905	-0.0396	-0.0979	3.1783
CIW	1.0000	0.0000	3.1346	1.1830	3.6340	4.1180
CKA	1.0000	0.0000	2.8666	0.1770	0.4036	3.3448
CKD	2.0000	3.3248	2.8663	0.4520	1.5287	3.3248
CKG	2.0000	3.4512	2.8875	0.6165	2.1684	3.4512
CKI	2.0000	3.3328	2.8663	0.4625	1.5673	3.3328
CKL	2.0000	3.2051	2.8914	0.2963	0.9738	3.2051
CKP	2.0000	3.3220	2.8664	0.4485	1.5154	3.3220
CKR	1.0000	0.0000	2.8744	0.2539	0.5860	3.4039
CKV	3.0000	6.8718	2.8827	0.7727	3.4883	3.4359
CLD	1.0000	0.0000	2.8908	0.0991	0.2221	3.2849
CLE	1.0000	0.0000	2.8898	0.0870	0.1939	3.2756
CLF	1.0000	0.0000	2.9461	0.3154	0.7351	3.4511
CLG	1.0000	0.0000	2.9270	0.2636	0.6092	3.4113
CLH	1.0000	0.0000	2.9917	0.4170	0.9899	3.5292
CLI	1.0000	0.0000	2.8918	0.1096	0.2462	3.2929
CLL	1.0000	0.0000	2.8994	-0.0566	-0.1371	3.1652
CLN	5.0000	12.5234	2.9104	0.5977	3.3075	3.1309
CLP	1.0000	0.0000	2.8905	0.0956	0.2138	3.2822
CLS	2.0000	3.0506	2.9509	0.0953	0.3015	3.0506
CLT	1.0000	0.0000	2.8891	0.0277	0.0570	3.2300
CMN	1.0000	0.0000	3.0793	0.4506	1.0771	3.5550
CMQ	1.0000	0.0000	2.8332	0.7069	1.8046	3.7521
CMR	1.0000	0.0000	2.7970	0.7539	1.9528	3.7882
CNA	2.0000	3.2705	2.9208	0.3814	1.2721	3.2705
CND	1.0000	0.0000	2.9158	0.0544	0.1187	3.2506
CNE	2.0000	3.2412	2.9138	0.3433	1.1370	3.2412
CNF	2.0000	3.4167	2.9861	0.5717	1.9874	3.4167
CNG	4.0000	10.1308	2.9640	0.8209	4.3492	3.3769
CNK	1.0000	0.0000	2.9073	-0.0494	-0.1206	3.1707
CNL	3.0000	6.2617	2.9104	0.3758	1.5335	3.1309
CNM	1.0000	0.0000	3.0793	0.4506	1.0771	3.5550
CNP	1.0000	0.0000	2.9152	0.0508	0.1105	3.2478
CNR	2.0000	3.3296	2.9416	0.4583	1.5520	3.3296
CNS	2.0000	3.0162	2.9481	0.0506	0.1554	3.0162
CPK	1.0000	0.0000	2.8664	0.1474	0.3343	3.3220
CPN	1.0000	0.0000	2.9152	0.0508	0.1105	3.2478
CPP	1.0000	0.0000	2.8343	0.2477	0.5712	3.3991
CPS	1.0000	0.0000	2.9856	-0.0536	-0.1302	3.1675
CQA	1.0000	0.0000	2.8152	0.3368	0.7879	3.4676
CQF	1.0000	0.0000	2.7955	0.5270	1.2815	3.6138
CQI	2.0000	3.4556	2.8198	0.6222	2.1922	3.4556
CQL	1.0000	0.0000	2.8984	0.1551	0.3522	3.3279
CQM	1.0000	0.0000	2.8332	0.7069	1.8046	3.7521
CQN	1.0000	0.0000	2.9278	0.1104	0.2481	3.2935
CQQ	2.0000	3.4906	2.8075	0.6678	2.3828	3.4906
CQY	1.0000	0.0000	2.8074	0.6118	1.5199	3.6790
CRD	1.0000	0.0000	2.8199	0.3577	0.8400	3.4837
CRF	2.0000	3.6499	2.7726	0.8750	3.3416	3.6499
CRL	1.0000	0.0000	2.9086	0.2020	0.4625	3.3640
CRN	1.0000	0.0000	2.9416	0.1573	0.3574	3.3296
CRP	2.0000	3.4809	2.8214	0.6552	2.3294	3.4809
CRR	1.0000	0.0000	2.7861	0.4606	1.1034	3.5627
CRV	1.0000	0.0000	2.7783	0.5023	1.2144	3.5948
CSA	1.0000	0.0000	2.9963	-0.0240	-0.0620	3.1902
CSG	1.0000	0.0000	3.0592	0.1144	0.2575	3.2967
CSL	1.0000	0.0000	2.9509	-0.2057	-0.4850	3.0506
CSM	1.0000	0.0000	3.1922	0.3461	0.8111	3.4748
CSN	3.0000	6.0324	2.9481	0.2267	0.9024	3.0162
CSP	3.0000	6.3351	2.9856	0.4235	1.7440	3.1675
CSQ	2.0000	3.2133	3.0082	0.3070	1.0105	3.2133
CSR	1.0000	0.0000	3.0289	0.0529	0.1151	3.2493
CSS	3.0000	5.8719	2.9562	0.1222	0.4775	2.9360
CSV	2.0000	3.2814	3.0491	0.3956	1.3229	3.2814
CSY	1.0000	0.0000	3.1354	0.2510	0.5791	3.4017
CTA	2.0000	3.3696	2.8522	0.5104	1.7483	3.3696
CTE	1.0000	0.0000	2.8547	0.1712	0.3900	3.3403
CTF	1.0000	0.0000	2.8777	0.3996	0.9456	3.5159
CTI	2.0000	3.3577	2.8529	0.4948	1.6890	3.3577
CTK	1.0000	0.0000	2.8720	0.0795	0.1767	3.2698
CTS	1.0000	0.0000	2.9656	-0.1215	-0.2874	3.1153
CTY	1.0000	0.0000	2.9062	0.4844	1.1664	3.5811
CVA	1.0000	0.0000	2.8078	0.4254	1.0118	3.5357
CVL	1.0000	0.0000	2.9205	0.2437	0.5617	3.3961
CVN	1.0000	0.0000	2.9563	0.1990	0.4554	3.3617
CVP	1.0000	0.0000	2.8222	0.3959	0.9360	3.5130
CVW	1.0000	0.0000	2.9917	1.3172	4.3208	4.2211
CVY	1.0000	0.0000	2.7547	0.7005	1.7846	3.7471
CWP	1.0000	0.0000	3.1499	1.1690	3.5676	4.1073
CWV	1.0000	0.0000	2.9917	1.3172	4.3208	4.2211
CYC	1.0000	0.0000	2.7391	1.2318	3.8729	4.1555
CYE	1.0000	0.0000	2.8572	0.5437	1.3273	3.6266
CYF	1.0000	0.0000	2.7230	0.7721	2.0120	3.8022
CYG	1.0000	0.0000	2.7450	0.7203	1.8462	3.7624
CYL	1.0000	0.0000	2.9836	0.4002	0.9470	3.5163
CYT	1.0000	0.0000	2.9062	0.4844	1.1664	3.5811
CYV	1.0000	0.0000	2.7547	0.7005	1.7846	3.7471
DAA	1.0000	0.0000	2.6071	-0.3691	-0.8831	2.9250
DAC	1.0000	0.0000	2.8275	0.2808	0.6510	3.4246
DAD	2.0000	2.9051	2.6071	-0.0941	-0.3164	2.9051
DAE	5.0000	11.5828	2.6075	0.2917	1.5147	2.8957
DAF	5.0000	12.2850	2.6380	0.5201	2.8233	3.0712
DAG	1.0000	0.0000	2.6249	-0.2307	-0.5443	3.0314
DAH	3.0000	6.2987	2.6716	0.3999	1.6389	3.1493
DAI	1.0000	0.0000	2.6070	-0.3847	-0.9224	2.9131
DAK	4.0000	8.4757	2.6191	0.1031	0.4626	2.8252
DAL	7.0000	16.7121	2.6328	0.2943	1.8089	2.7854
DAM	3.0000	6.4191	2.7026	0.4782	1.9916	3.2095
DAN	4.0000	8.2530	2.6488	0.0065	0.0168	2.7510
DAP	3.0000	5.8046	2.6072	0.0785	0.3017	2.9023
DAQ	2.0000	2.9480	2.6085	-0.0381	-0.1336	2.9480
DAR	2.0000	2.9841	2.6136	0.0088	0.0193	2.9841
DAS	5.0000	10.6829	2.7017	-0.0010	-0.0200	2.6707
DAT	3.0000	5.7002	2.6132	0.0106	0.0306	2.8501
DAV	2.0000	3.0162	2.6207	0.0505	0.1552	3.0162
DAY	1.0000	0.0000	2.6654	-0.0941	-0.2237	3.1364
DCA	1.0000	0.0000	2.8275	0.2808	0.6510	3.4246
DCD	1.0000	0.0000	2.8327	0.2549	0.5884	3.4046
DCF	1.0000	0.0000	2.8281	0.4711	1.1310	3.5708
DCI	1.0000	0.0000	2.8305	0.2653	0.6134	3.4126
DCL	2.0000	3.2849	2.8908	0.4002	1.3393	3.2849
DCN	1.0000	0.0000	2.9158	0.0544	0.1187	3.2506
DCS	2.0000	3.1703	2.9868	0.2510	0.8190	3.1703
DCY	1.0000	0.0000	2.8477	0.5559	1.3611	3.6360
DDD	2.0000	2.8851	2.6065	-0.1200	-0.4017	2.8851
DDE	2.0000	2.8757	2.6067	-0.1322	-0.4418	2.8757
DDF	2.0000	3.0513	2.6412	0.0962	0.3044	3.0513
DDG	2.0000	3.0115	2.6274	0.0444	0.1352	3.0115
DDH	2.0000	3.1294	2.6759	0.1978	0.6400	3.1294
DDI	1.0000	0.0000	2.6066	-0.4106	-0.9887	2.8931
DDK	2.0000	2.8053	2.6161	-0.2239	-0.7470	2.8053
DDL	5.0000	11.0616	2.6285	0.1222	0.6162	2.7654
DDM	1.0000	0.0000	2.7074	-0.0249	-0.0641	3.1896
DDN	5.0000	10.9241	2.6435	0.0775	0.3845	2.7310
DDP	6.0000	14.4116	2.6065	0.3535	2.0318	2.8823
DDQ	2.0000	2.9281	2.6091	-0.0641	-0.2184	2.9281
DDS	7.0000	15.9045	2.6937	0.1192	0.7106	2.6508
DDT	3.0000	5.6603	2.6110	-0.0154	-0.0731	2.8301
DDV	1.0000	0.0000	2.6229	-0.2765	-0.6545	2.9962
DEA	2.0000	2.8957	2.6075	-0.1062	-0.3563	2.8957
DEC	1.0000	0.0000	2.8355	0.2427	0.5592	3.3953
DED	3.0000	5.7515	2.6067	0.0439	0.1636	2.8757
DEE	1.0000	0.0000	2.6067	-0.4454	-1.0788	2.8664
DEF	3.0000	6.0838	2.6432	0.2601	1.0409	3.0419
DEG	1.0000	0.0000	2.6289	-0.2688	-0.6359	3.0021
DEH	2.0000	3.1200	2.6783	0.1856	0.5994	3.1200
DEI	3.0000	5.7675	2.6069	0.0543	0.2052	2.8837
DEK	1.0000	0.0000	2.6151	-0.5371	-1.3252	2.7959
DEL	3.0000	5.5121	2.6269	-0.1118	-0.4590	2.7560
DEN	3.0000	5.4433	2.6413	-0.1566	-0.6396	2.7217
DER	2.0000	2.9548	2.6161	-0.0293	-0.1050	2.9548
DES	4.0000	7.9242	2.6903	-0.1360	-0.6427	2.6414
DET	3.0000	5.6416	2.6104	-0.0276	-0.1216	2.8208
DEW	1.0000	0.0000	2.9356	0.4845	1.1667	3.5811
DFA	1.0000	0.0000	2.6380	-0.1789	-0.4216	3.0712
DFD	3.0000	6.1026	2.6412	0.2723	1.0918	3.0513
DFE	1.0000	0.0000	2.6432	-0.2170	-0.5118	3.0419
DFF	1.0000	0.0000	2.6497	0.0114	0.0196	3.2175
DFH	1.0000	0.0000	2.6766	0.1130	0.2542	3.2956
DFK	6.0000	14.8573	2.6670	0.4695	2.7601	2.9715
DFL	2.0000	2.9316	2.6878	-0.0595	-0.2035	2.9316
DFM	1.0000	0.0000	2.7044	0.1913	0.4373	3.3558
DFN	1.0000	0.0000	2.7100	-0.4053	-0.9749	2.8972
DFR	2.0000	3.1303	2.6357	0.1991	0.6443	3.1303
DFS	2.0000	2.8169	2.7765	-0.2087	-0.6959	2.8169
DFT	1.0000	0.0000	2.6567	-0.2763	-0.6541	2.9963
DFV	3.0000	6.3248	2.6386	0.4169	1.7143	3.1624
DGD	2.0000	3.0115	2.6274	0.0444	0.1352	3.0115
DGF	3.0000	6.3553	2.6409	0.4367	1.8030	3.1777
DGG	1.0000	0.0000	2.6311	-0.0922	-0.2195	3.1378
DGH	1.0000	0.0000	2.6694	0.0612	0.1343	3.2557
DGI	2.0000	3.0195	2.6262	0.0548	0.1691	3.0195
DGK	2.0000	2.9316	2.6501	-0.0595	-0.2033	2.9316
DGL	6.0000	14.4588	2.6693	0.3658	2.1070	2.8918
DGN	3.0000	5.7148	2.6902	0.0200	0.0684	2.8574
DGP	1.0000	0.0000	2.6278	-0.2602	-0.6152	3.0087
DGS	3.0000	5.5543	2.7539	-0.0844	-0.3488	2.7771
DGV	2.0000	3.1226	2.6284	0.1890	0.6106	3.1226
DGY	1.0000	0.0000	2.6639	0.0444	0.0956	3.2428
DHA	3.0000	6.2987	2.6716	0.3999	1.6389	3.1493
DHF	2.0000	3.2956	2.6766	0.4140	1.3893	3.2956
DHH	1.0000	0.0000	2.7014	0.2146	0.4923	3.3736
DHI	1.0000	0.0000	2.6740	-0.0928	-0.2209	3.1374
DHK	2.0000	3.0495	2.7061	0.0939	0.2970	3.0495
DHL	4.0000	9.0290	2.7292	0.3431	1.6071	3.0097
DHP	2.0000	3.1266	2.6765	0.1942	0.6280	3.1266
DHS	1.0000	0.0000	2.8235	-0.4081	-0.9822	2.8950
DHT	4.0000	9.2233	2.6944	0.4273	2.0334	3.0744
DHV	1.0000	0.0000	2.6677	0.0413	0.0886	3.2405
DHY	1.0000	0.0000	2.6965	0.1978	0.4525	3.3607
DIA	1.0000	0.0000	2.6070	-0.3847	-0.9224	2.9131
DID	3.0000	5.7862	2.6066	0.0665	0.2538	2.8931
DIE	2.0000	2.8837	2.6069	-0.1218	-0.4075	2.8837
DIG	1.0000	0.0000	2.6262	-0.2462	-0.5816	3.0195
DIH	3.0000	6.2747	2.6740	0.3843	1.5705	3.1374
DII	2.0000	2.9011	2.6066	-0.0992	-0.3332	2.9011
DIK	8.0000	19.6929	2.6172	0.3886	2.5956	2.8133
DIL	2.0000	2.7734	2.6301	-0.2653	-0.8875	2.7734
DIM	2.0000	3.1976	2.7053	0.2865	0.9401	3.1976
DIN	4.0000	8.2171	2.6455	-0.0090	-0.0549	2.7390
DIP	3.0000	5.7807	2.6067	0.0629	0.2395	2.8903
DIQ	3.0000	5.8722	2.6087	0.1224	0.4782	2.9361
DIR	3.0000	5.9443	2.6143	0.1693	0.6680	2.9722
DIS	7.0000	15.9526	2.6968	0.1296	0.7747	2.6588
DIT	4.0000	8.5144	2.6118	0.1199	0.5407	2.8381
DIW	1.0000	0.0000	2.9313	0.5071	1.2273	3.5985
DKA	3.0000	5.6505	2.6191	-0.0218	-0.0986	2.8252
DKD	6.0000	14.0263	2.6161	0.2532	1.4318	2.8053
DKE	4.0000	8.3877	2.6151	0.0650	0.2861	2.7959
DKF	2.0000	2.9715	2.6670	-0.0077	-0.0344	2.9715
DKG	1.0000	0.0000	2.6501	-0.3605	-0.8614	2.9316
DKH	1.0000	0.0000	2.7061	-0.2071	-0.4883	3.0495
DKI	4.0000	8.4398	2.6172	0.0876	0.3906	2.8133
DKK	2.0000	2.7254	2.6152	-0.3277	-1.1030	2.7254
DKL	4.0000	8.0567	2.6218	-0.0786	-0.3758	2.6856
DKM	2.0000	3.1097	2.7399	0.1723	0.5550	3.1097
DKN	7.0000	15.9072	2.6317	0.1197	0.7142	2.6512
DKP	4.0000	8.4075	2.6158	0.0736	0.3258	2.8025
DKQ	1.0000	0.0000	2.6237	-0.4690	-1.1409	2.8483
DKR	4.0000	8.6530	2.6334	0.1800	0.8214	2.8843
DKS	8.0000	17.9965	2.6700	0.0733	0.4592	2.5709
DKT	2.0000	2.7503	2.6135	-0.2954	-0.9906	2.7503
DKV	1.0000	0.0000	2.6443	-0.3803	-0.9114	2.9164
DKW	1.0000	0.0000	2.9631	0.3928	0.9283	3.5107
DKY	3.0000	6.0733	2.6992	0.2532	1.0124	3.0366
DLA	4.0000	8.3561	2.6328	0.0513	0.2228	2.7854
DLD	6.0000	13.8270	2.6285	0.2014	1.1293	2.7654
DLE	3.0000	5.5121	2.6269	-0.1118	-0.4590	2.7560
DLG	2.0000	2.8918	2.6693	-0.1113	-0.3731	2.8918
DLI	3.0000	5.5468	2.6301	-0.0892	-0.3682	2.7734
DLK	4.0000	8.0567	2.6218	-0.0786	-0.3758	2.6856
DLL	7.0000	15.8742	2.6253	0.1126	0.6702	2.6457
DLM	2.0000	3.0699	2.7640	0.1204	0.3838	3.0699
DLN	2.0000	2.6113	2.6323	-0.4762	-1.6407	2.6113
DLP	10.0000	24.8637	2.6280	0.4196	3.1526	2.7626
DLQ	3.0000	5.6168	2.6388	-0.0437	-0.1860	2.8084
DLR	3.0000	5.6889	2.6505	0.0032	0.0012	2.8445
DLS	7.0000	15.1864	2.6637	-0.0366	-0.2405	2.5311
DLT	5.0000	10.8418	2.6221	0.0507	0.2463	2.7105
DLV	3.0000	5.7530	2.6628	0.0449	0.1677	2.8765
DLW	1.0000	0.0000	2.9855	0.3410	0.7982	3.4708
DMD	1.0000	0.0000	2.7074	-0.0249	-0.0641	3.1896
DMF	1.0000	0.0000	2.7044	0.1913	0.4373	3.3558
DMI	1.0000	0.0000	2.7053	-0.0145	-0.0401	3.1976
DML	3.0000	6.1398	2.7640	0.2965	1.1934	3.0699
DMN	1.0000	0.0000	2.7889	-0.2254	-0.5317	3.0355
DMP	2.0000	3.1868	2.7082	0.2725	0.8922	3.1868
DMS	3.0000	5.9105	2.8608	0.1473	0.5787	2.9552
DMT	3.0000	6.2693	2.7275	0.3807	1.5549	3.1346
DMV	1.0000	0.0000	2.6964	0.1197	0.2697	3.3007
DNA	6.0000	13.7549	2.6488	0.1826	1.0211	2.7510
DND	3.0000	5.4620	2.6435	-0.1444	-0.5902	2.7310
DNE	1.0000	0.0000	2.6413	-0.6337	-1.6008	2.7217
DNF	2.0000	2.8972	2.7100	-0.1042	-0.3498	2.8972
DNG	3.0000	5.7148	2.6902	0.0200	0.0684	2.8574
DNH	1.0000	0.0000	2.7532	-0.3037	-0.7207	2.9753
DNI	2.0000	2.7390	2.6455	-0.3101	-1.0414	2.7390
DNK	4.0000	7.9536	2.6317	-0.1233	-0.5833	2.6512
DNL	4.0000	7.8340	2.6323	-0.1752	-0.8259	2.6113
DNM	1.0000	0.0000	2.7889	-0.2254	-0.5317	3.0355
DNN	3.0000	5.1539	2.6367	-0.3448	-1.4244	2.5770
DNP	4.0000	8.1848	2.6428	-0.0230	-0.1194	2.7283
DNQ	2.0000	2.7740	2.6560	-0.2645	-0.8848	2.7740
DNR	5.0000	11.2404	2.6694	0.1803	0.9201	2.8101
DNS	15.0000	34.9537	2.6618	0.2497	2.2315	2.4967
DNT	6.0000	13.3804	2.6336	0.0852	0.4648	2.6761
DPA	4.0000	8.7069	2.6072	0.2034	0.9316	2.9023
DPD	2.0000	2.8823	2.6065	-0.1236	-0.4135	2.8823
DPE	4.0000	8.6189	2.6066	0.1652	0.7520	2.8730
DPF	1.0000	0.0000	2.6418	-0.2084	-0.4914	3.0485
DPG	3.0000	6.0174	2.6278	0.2169	0.8622	3.0087
DPH	2.0000	3.1266	2.6765	0.1942	0.6280	3.1266
DPI	2.0000	2.8903	2.6067	-0.1132	-0.3792	2.8903
DPK	5.0000	11.2100	2.6158	0.1705	0.8683	2.8025
DPL	9.0000	22.1011	2.6280	0.3739	2.6416	2.7626
DPM	1.0000	0.0000	2.7082	-0.0285	-0.0723	3.1868
DPN	6.0000	13.6413	2.6428	0.1531	0.8513	2.7283
DPP	1.0000	0.0000	2.6065	-0.4282	-1.0341	2.8796
DPQ	4.0000	8.7760	2.6093	0.2334	1.0739	2.9253
DPR	4.0000	8.8842	2.6153	0.2803	1.2993	2.9614
DPS	8.0000	18.5360	2.6927	0.1736	1.1189	2.6480
DPT	3.0000	5.6548	2.6108	-0.0190	-0.0874	2.8274
DPV	1.0000	0.0000	2.6232	-0.2801	-0.6632	2.9935
DPY	1.0000	0.0000	2.6702	-0.1236	-0.2923	3.1137
DQA	3.0000	5.8961	2.6085	0.1380	0.5409	2.9480
DQD	6.0000	14.6404	2.6091	0.4130	2.4003	2.9281
DQE	1.0000	0.0000	2.6098	-0.3773	-0.9037	2.9187
DQF	1.0000	0.0000	2.6359	-0.1489	-0.3513	3.0943
DQH	2.0000	3.1724	2.6682	0.2537	0.8282	3.1724
DQI	1.0000	0.0000	2.6087	-0.3547	-0.8469	2.9361
DQK	2.0000	2.8483	2.6237	-0.1679	-0.5600	2.8483
DQL	3.0000	5.6168	2.6388	-0.0437	-0.1860	2.8084
DQN	6.0000	13.8701	2.6560	0.2126	1.1944	2.7740
DQP	3.0000	5.8506	2.6093	0.1084	0.4219	2.9253
DQQ	1.0000	0.0000	2.6093	-0.3092	-0.7342	2.9711
DQR	3.0000	6.0143	2.6133	0.2149	0.8539	3.0071
DQS	3.0000	5.3875	2.7116	-0.1929	-0.7875	2.6937
DQT	8.0000	20.1120	2.6170	0.4665	3.1649	2.8731
DQV	2.0000	3.0392	2.6197	0.0805	0.2530	3.0392
DRA	2.0000	2.9841	2.6136	0.0088	0.0193	2.9841
DRD	3.0000	5.9283	2.6150	0.1589	0.6257	2.9642
DRE	2.0000	2.9548	2.6161	-0.0293	-0.1050	2.9548
DRG	1.0000	0.0000	2.6245	-0.1538	-0.3627	3.0905
DRH	2.0000	3.2084	2.6662	0.3007	0.9887	3.2084
DRI	2.0000	2.9722	2.6143	-0.0067	-0.0314	2.9722
DRK	1.0000	0.0000	2.6334	-0.4220	-1.0180	2.8843
DRL	1.0000	0.0000	2.6505	-0.4739	-1.1540	2.8445
DRM	1.0000	0.0000	2.6957	0.0780	0.1730	3.2686
DRN	3.0000	5.6202	2.6694	-0.0415	-0.1772	2.8101
DRP	5.0000	11.8456	2.6153	0.3772	1.9875	2.9614
DRQ	4.0000	9.0214	2.6133	0.3398	1.5908	3.0071
DRS	1.0000	0.0000	2.7289	-0.6231	-1.5696	2.7298
DRT	2.0000	2.9092	2.6255	-0.0886	-0.2987	2.9092
DRW	1.0000	0.0000	2.9239	0.5996	1.4845	3.6695
DRY	1.0000	0.0000	2.6605	-0.0172	-0.0462	3.1955
DSA	5.0000	10.6829	2.7017	-0.0010	-0.0200	2.6707
DSD	4.0000	7.9523	2.6937	-0.1239	-0.5860	2.6508
DSE	5.0000	10.5656	2.6903	-0.0391	-0.2165	2.6414
DSF	1.0000	0.0000	2.7765	-0.5097	-1.2502	2.8169
DSG	5.0000	11.1085	2.7539	0.1375	0.6957	2.7771
DSH	1.0000	0.0000	2.8235	-0.4081	-0.9822	2.8950
DSI	2.0000	2.6588	2.6968	-0.4145	-1.4123	2.6588
DSK	4.0000	7.7128	2.6700	-0.2277	-1.0748	2.5709
DSL	9.0000	20.2485	2.6637	0.0726	0.4821	2.5311
DSM	3.0000	5.9105	2.8608	0.1473	0.5787	2.9552
DSN	9.0000	19.9735	2.6618	0.0279	0.1726	2.4967
DSP	2.0000	2.6480	2.6927	-0.4285	-1.4635	2.6480
DSQ	6.0000	13.4687	2.7116	0.1082	0.5952	2.6937
DSR	5.0000	10.9193	2.7289	0.0759	0.3764	2.7298
DSS	8.0000	16.9150	2.6710	-0.1277	-0.8541	2.4164
DST	7.0000	15.5749	2.6759	0.0477	0.2730	2.5958
DSV	2.0000	2.7619	2.7455	-0.2803	-0.9388	2.7619
DSW	2.0000	3.3562	3.0751	0.4928	1.6814	3.3562
DSY	1.0000	0.0000	2.8156	-0.4249	-1.0254	2.8821
DTA	3.0000	5.7002	2.6132	0.0106	0.0306	2.8501
DTC	2.0000	3.3497	2.8536	0.4844	1.6496	3.3497
DTD	5.0000	11.3206	2.6110	0.2064	1.0577	2.8301
DTE	2.0000	2.8208	2.6104	-0.2037	-0.6791	2.8208
DTF	2.0000	2.9963	2.6567	0.0247	0.0711	2.9963
DTG	1.0000	0.0000	2.6407	-0.3281	-0.7808	2.9565
DTH	1.0000	0.0000	2.6944	-0.1747	-0.4119	3.0744
DTI	5.0000	11.3526	2.6118	0.2168	1.1129	2.8381
DTK	4.0000	8.2510	2.6135	0.0057	0.0128	2.7503
DTL	6.0000	13.5523	2.6221	0.1299	0.7189	2.7105
DTM	2.0000	3.1346	2.7275	0.2046	0.6629	3.1346
DTN	5.0000	10.7043	2.6336	0.0060	0.0159	2.6761
DTP	5.0000	11.3095	2.6108	0.2028	1.0387	2.8274
DTQ	3.0000	5.7463	2.6170	0.0405	0.1501	2.8731
DTR	7.0000	17.4553	2.6255	0.4554	2.8835	2.9092
DTS	4.0000	7.7874	2.6759	-0.1954	-0.9211	2.5958
DTT	2.0000	2.7752	2.6107	-0.2630	-0.8795	2.7752
DTY	1.0000	0.0000	2.6877	-0.1915	-0.4514	3.0615
DVA	1.0000	0.0000	2.6207	-0.2505	-0.5918	3.0162
DVD	1.0000	0.0000	2.6229	-0.2765	-0.6545	2.9962
DVE	4.0000	8.9606	2.6243	0.3134	1.4607	2.9869
DVH	1.0000	0.0000	2.6677	0.0413	0.0886	3.2405
DVI	1.0000	0.0000	2.6218	-0.2661	-0.6293	3.0042
DVK	3.0000	5.8328	2.6443	0.0968	0.3753	2.9164
DVL	4.0000	8.6296	2.6628	0.1699	0.7737	2.8765
DVM	1.0000	0.0000	2.6964	0.1197	0.2697	3.3007
DVN	2.0000	2.8422	2.6831	-0.1759	-0.5863	2.8422
DVQ	1.0000	0.0000	2.6197	-0.2205	-0.5202	3.0392
DVR	2.0000	3.0753	2.6212	0.1274	0.4069	3.0753
DVS	5.0000	11.0475	2.7455	0.1176	0.5925	2.7619
DVT	3.0000	5.8826	2.6353	0.1292	0.5054	2.9413
DVV	1.0000	0.0000	2.6254	-0.1319	-0.3116	3.1074
DVY	1.0000	0.0000	2.6621	0.0246	0.0499	3.2276
DWA	1.0000	0.0000	2.9289	0.5227	1.2695	3.6104
DWF	1.0000	0.0000	2.9361	0.7129	1.8231	3.7567
DWS	2.0000	3.3562	3.0751	0.4928	1.6814	3.3562
DWV	1.0000	0.0000	2.9258	0.6413	1.6059	3.7016
DYE	3.0000	6.2142	2.6720	0.3449	1.3996	3.1071
DYG	1.0000	0.0000	2.6639	0.0444	0.0956	3.2428
DYH	1.0000	0.0000	2.6965	0.1978	0.4525	3.3607
DYK	2.0000	3.0366	2.6992	0.0771	0.2421	3.0366
DYL	1.0000	0.0000	2.7220	-0.2758	-0.6527	2.9968
DYM	1.0000	0.0000	2.7234	0.2761	0.6395	3.4209
DYP	3.0000	6.2274	2.6702	0.3535	1.4366	3.1137
DYQ	4.0000	9.4784	2.6622	0.5380	2.6230	3.1595
DYR	2.0000	3.1955	2.6605	0.2839	0.9310	3.1955
DYS	3.0000	5.7643	2.8156	0.0522	0.1968	2.8821
DYT	2.0000	3.0615	2.6877	0.1095	0.3481	3.0615
DYV	2.0000	3.2276	2.6621	0.3256	1.0752	3.2276
DYY	1.0000	0.0000	2.6915	0.1810	0.4130	3.3478
EAA	2.0000	2.9157	2.6078	-0.0803	-0.2712	2.9157
EAC	1.0000	0.0000	2.8310	0.2687	0.6216	3.4152
EAD	1.0000	0.0000	2.6075	-0.4073	-0.9800	2.8957
EAE	2.0000	2.8863	2.6077	-0.1184	-0.3963	2.8863
EAF	1.0000	0.0000	2.6404	-0.1910	-0.4503	3.0619
EAG	2.0000	3.0221	2.6269	0.0582	0.1802	3.0221
EAH	2.0000	3.1400	2.6745	0.2116	0.6862	3.1400
EAI	3.0000	5.8074	2.6075	0.0803	0.3090	2.9037
EAK	2.0000	2.8159	2.6183	-0.2101	-0.7006	2.8159
EAL	3.0000	5.5520	2.6313	-0.0859	-0.3547	2.7760
EAM	2.0000	3.2002	2.7058	0.2899	0.9518	3.2002
EAN	2.0000	2.7416	2.6467	-0.3067	-1.0297	2.7416
EAP	4.0000	8.6788	2.6075	0.1912	0.8741	2.8929
EAQ	1.0000	0.0000	2.6095	-0.3513	-0.8385	2.9387
EAR	1.0000	0.0000	2.6150	-0.3044	-0.7225	2.9748
EAS	5.0000	10.6454	2.6982	-0.0132	-0.0827	2.6614
EAT	3.0000	5.6815	2.6128	-0.0016	-0.0180	2.8407
EAV	4.0000	9.0205	2.6225	0.3394	1.5887	3.0068
EAW	1.0000	0.0000	2.9320	0.5105	1.2364	3.6011
EAY	1.0000	0.0000	2.6683	-0.1062	-0.2519	3.1271
ECA	2.0000	3.4152	2.8310	0.5697	1.9795	3.4152
ECD	2.0000	3.3953	2.8355	0.5437	1.8772	3.3953
ECE	1.0000	0.0000	2.8381	0.2305	0.5301	3.3859
ECF	1.0000	0.0000	2.8360	0.4589	1.0989	3.5614
ECK	1.0000	0.0000	2.8666	0.1388	0.3143	3.3154
ECL	2.0000	3.2756	2.8898	0.3880	1.2955	3.2756
ECQ	1.0000	0.0000	2.8275	0.2986	0.6942	3.4382
ECR	2.0000	3.4743	2.8253	0.6466	2.2933	3.4743
ECS	2.0000	3.1609	2.9827	0.2388	0.7778	3.1609
ECT	1.0000	0.0000	2.8547	0.1712	0.3900	3.3403
ECW	1.0000	0.0000	3.1593	1.1604	3.5273	4.1007
ECY	1.0000	0.0000	2.8572	0.5437	1.3273	3.6266
EDA	3.0000	5.7914	2.6075	0.0699	0.2674	2.8957
EDD	5.0000	11.5029	2.6067	0.2657	1.3742	2.8757
EDE	3.0000	5.7327	2.6067	0.0317	0.1149	2.8664
EDF	5.0000	12.1677	2.6432	0.4820	2.5937	3.0419
EDG	1.0000	0.0000	2.6289	-0.2688	-0.6359	3.0021
EDH	1.0000	0.0000	2.6783	-0.1154	-0.2733	3.1200
EDI	1.0000	0.0000	2.6069	-0.4228	-1.0201	2.8837
EDK	4.0000	8.3877	2.6151	0.0650	0.2861	2.7959
EDL	5.0000	11.0241	2.6269	0.1100	0.5530	2.7560
EDM	1.0000	0.0000	2.7101	-0.0371	-0.0921	3.1802
EDN	3.0000	5.4433	2.6413	-0.1566	-0.6396	2.7217
EDP	1.0000	0.0000	2.6066	-0.4368	-1.0564	2.8730
EDQ	2.0000	2.9187	2.6098	-0.0763	-0.2582	2.9187
EDR	2.0000	2.9548	2.6161	-0.0293	-0.1050	2.9548
EDS	3.0000	5.2828	2.6903	-0.2610	-1.0689	2.6414
EDT	6.0000	14.1039	2.6104	0.2734	1.5508	2.8208
EDV	1.0000	0.0000	2.6243	-0.2886	-0.6840	2.9869
EDW	2.0000	3.5811	2.9356	0.7855	2.9077	3.5811
EDY	3.0000	6.2142	2.6720	0.3449	1.3996	3.1071
EEA	1.0000	0.0000	2.6077	-0.4194	-1.0113	2.8863
EEC	1.0000	0.0000	2.8381	0.2305	0.5301	3.3859
EED	3.0000	5.7327	2.6067	0.0317	0.1149	2.8664
EEE	3.0000	5.7140	2.6065	0.0195	0.0664	2.8570
EEF	2.0000	3.0326	2.6449	0.0718	0.2248	3.0326
EEG	4.0000	8.9782	2.6303	0.3211	1.4983	2.9927
EEH	2.0000	3.1106	2.6805	0.1734	0.5589	3.1106
EEK	8.0000	19.5058	2.6140	0.3538	2.3485	2.7865
EEL	2.0000	2.7467	2.6252	-0.3001	-1.0070	2.7467
EEN	8.0000	18.9861	2.6390	0.2572	1.6805	2.7123
EEQ	3.0000	5.8187	2.6103	0.0876	0.3386	2.9094
EER	1.0000	0.0000	2.6171	-0.3425	-0.8166	2.9454
EES	5.0000	10.5281	2.6868	-0.0513	-0.2794	2.6320
EET	1.0000	0.0000	2.6096	-0.5169	-1.2697	2.8114
EEV	3.0000	5.9550	2.6256	0.1763	0.6962	2.9775
EEW	1.0000	0.0000	2.9377	0.4723	1.1343	3.5718
EEY	2.0000	3.0977	2.6741	0.1566	0.5033	3.0977
EFA	1.0000	0.0000	2.6404	-0.1910	-0.4503	3.0619
EFC	1.0000	0.0000	2.8360	0.4589	1.0989	3.5614
EFD	4.0000	9.1258	2.6432	0.3850	1.8173	3.0419
EFE	2.0000	3.0326	2.6449	0.0718	0.2248	3.0326
EFF	1.0000	0.0000	2.6548	-0.0008	-0.0085	3.2081
EFG	1.0000	0.0000	2.6454	-0.0526	-0.1279	3.1683
EFH	1.0000	0.0000	2.6829	0.1008	0.2259	3.2862
EFI	1.0000	0.0000	2.6419	-0.2066	-0.4871	3.0499
EFK	4.0000	8.8863	2.6671	0.2812	1.3038	2.9621
EFN	1.0000	0.0000	2.7084	-0.4174	-1.0062	2.8879
EFP	1.0000	0.0000	2.6437	-0.2206	-0.5203	3.0392
EFQ	1.0000	0.0000	2.6387	-0.1611	-0.3798	3.0849
EFR	2.0000	3.1210	2.6393	0.1869	0.6037	3.1210
EFS	3.0000	5.6152	2.7732	-0.0448	-0.1902	2.8076
EFT	3.0000	5.9740	2.6574	0.1886	0.7465	2.9870
EFV	1.0000	0.0000	2.6428	-0.0724	-0.1737	3.1531
EGA	1.0000	0.0000	2.6269	-0.2428	-0.5735	3.0221
EGD	4.0000	9.0063	2.6289	0.3332	1.5583	3.0021
EGE	2.0000	2.9927	2.6303	0.0200	0.0558	2.9927
EGI	2.0000	3.0101	2.6280	0.0426	0.1294	3.0101
EGL	1.0000	0.0000	2.6684	-0.4245	-1.0245	2.8824
EGN	1.0000	0.0000	2.6885	-0.4693	-1.1416	2.8480
EGP	2.0000	2.9993	2.6293	0.0286	0.0838	2.9993
EGQ	3.0000	6.0902	2.6260	0.2642	1.0581	3.0451
EGR	2.0000	3.0812	2.6276	0.1351	0.4321	3.0812
EGS	3.0000	5.5355	2.7505	-0.0966	-0.3976	2.7678
EGT	2.0000	2.9472	2.6412	-0.0393	-0.1374	2.9472
EGV	1.0000	0.0000	2.6320	-0.1242	-0.2938	3.1132
EGY	1.0000	0.0000	2.6692	0.0322	0.0675	3.2335
EHA	2.0000	3.1400	2.6745	0.2116	0.6862	3.1400
EHD	1.0000	0.0000	2.6783	-0.1154	-0.2733	3.1200
EHE	1.0000	0.0000	2.6805	-0.1276	-0.3016	3.1106
EHG	1.0000	0.0000	2.6748	0.0490	0.1062	3.2464
EHI	1.0000	0.0000	2.6766	-0.1050	-0.2491	3.1280
EHL	5.0000	12.0013	2.7285	0.4278	2.2763	3.0003
EHN	3.0000	5.9319	2.7517	0.1613	0.6352	2.9659
EHP	3.0000	6.2345	2.6789	0.3581	1.4566	3.1172
EHQ	2.0000	3.1630	2.6717	0.2415	0.7870	3.1630
EHR	1.0000	0.0000	2.6706	-0.0126	-0.0356	3.1991
EHS	4.0000	8.6570	2.8201	0.1818	0.8296	2.8857
EHT	1.0000	0.0000	2.6954	-0.1869	-0.4405	3.0651
EHV	1.0000	0.0000	2.6728	0.0292	0.0605	3.2311
EHY	1.0000	0.0000	2.7038	0.1856	0.4238	3.3514
EIA	3.0000	5.8074	2.6075	0.0803	0.3090	2.9037
EID	3.0000	5.7675	2.6069	0.0543	0.2052	2.8837
EIE	2.0000	2.8744	2.6070	-0.1340	-0.4476	2.8744
EIF	2.0000	3.0499	2.6419	0.0944	0.2986	3.0499
EIH	1.0000	0.0000	2.6766	-0.1050	-0.2491	3.1280
EII	2.0000	2.8917	2.6070	-0.1114	-0.3732	2.8917
EIK	6.0000	14.0195	2.6162	0.2515	1.4214	2.8039
EIL	2.0000	2.7640	2.6285	-0.2775	-0.9292	2.7640
EIN	4.0000	8.1890	2.6433	-0.0212	-0.1110	2.7297
EIP	1.0000	0.0000	2.6069	-0.4264	-1.0293	2.8810
EIQ	4.0000	8.7802	2.6096	0.2352	1.0826	2.9267
EIR	2.0000	2.9628	2.6155	-0.0189	-0.0711	2.9628
EIS	4.0000	7.9482	2.6934	-0.1256	-0.5942	2.6494
EIT	5.0000	11.3152	2.6112	0.2047	1.0484	2.8288
EIV	1.0000	0.0000	2.6234	-0.2782	-0.6587	2.9949
EIY	4.0000	9.3453	2.6703	0.4803	2.3108	3.1151
EKA	4.0000	8.4476	2.6183	0.0909	0.4062	2.8159
EKC	1.0000	0.0000	2.8666	0.1388	0.3143	3.3154
EKD	1.0000	0.0000	2.6151	-0.5371	-1.3252	2.7959
EKE	3.0000	5.5731	2.6140	-0.0721	-0.2997	2.7865
EKF	5.0000	11.8484	2.6671	0.3781	1.9926	2.9621
EKG	7.0000	17.5336	2.6500	0.4724	3.0020	2.9223
EKH	1.0000	0.0000	2.7065	-0.2193	-0.5172	3.0402
EKI	5.0000	11.2156	2.6162	0.1723	0.8778	2.8039
EKK	4.0000	8.1482	2.6133	-0.0389	-0.1925	2.7161
EKL	2.0000	2.6762	2.6195	-0.3918	-1.3301	2.6762
EKM	4.0000	9.3012	2.7403	0.4611	2.2095	3.1004
EKN	5.0000	10.5674	2.6290	-0.0386	-0.2135	2.6418
EKP	1.0000	0.0000	2.6148	-0.5407	-1.3351	2.7931
EKQ	4.0000	8.5167	2.6231	0.1209	0.5452	2.8389
EKR	5.0000	11.4999	2.6330	0.2647	1.3689	2.8750
EKS	5.0000	10.2463	2.6663	-0.1430	-0.7548	2.5616
EKT	5.0000	10.9638	2.6119	0.0904	0.4514	2.7410
EKV	2.0000	2.9070	2.6441	-0.0915	-0.3079	2.9070
EKY	3.0000	6.0546	2.6996	0.2411	0.9619	3.0273
ELA	6.0000	13.8800	2.6313	0.2152	1.2093	2.7760
ELD	3.0000	5.5121	2.6269	-0.1118	-0.4590	2.7560
ELE	1.0000	0.0000	2.6252	-0.6011	-1.5059	2.7467
ELF	3.0000	5.8445	2.6870	0.1044	0.4057	2.9222
ELG	2.0000	2.8824	2.6684	-0.1235	-0.4131	2.8824
ELH	1.0000	0.0000	2.7285	-0.2711	-0.6416	3.0003
ELI	1.0000	0.0000	2.6285	-0.5785	-1.4413	2.7640
ELK	6.0000	13.3810	2.6195	0.0853	0.4658	2.6762
ELL	6.0000	13.1817	2.6226	0.0335	0.1725	2.6363
ELM	1.0000	0.0000	2.7634	-0.1928	-0.4545	3.0605
ELN	5.0000	10.4079	2.6293	-0.0904	-0.4815	2.6020
ELP	3.0000	5.5065	2.6263	-0.1154	-0.4734	2.7533
ELQ	5.0000	11.1961	2.6374	0.1659	0.8445	2.7990
ELR	3.0000	5.6702	2.6493	-0.0090	-0.0473	2.8351
ELS	7.0000	15.1302	2.6599	-0.0487	-0.3148	2.5217
ELT	1.0000	0.0000	2.6200	-0.6604	-1.6805	2.7011
ELV	5.0000	11.4687	2.6618	0.2546	1.3143	2.8672
ELW	1.0000	0.0000	2.9841	0.3288	0.7681	3.4614
EMA	1.0000	0.0000	2.7058	-0.0111	-0.0323	3.2002
EMD	1.0000	0.0000	2.7101	-0.0371	-0.0921	3.1802
EME	1.0000	0.0000	2.7126	-0.0493	-0.1202	3.1708
EMF	1.0000	0.0000	2.7112	0.1791	0.4086	3.3464
EMG	1.0000	0.0000	2.7038	0.1273	0.2875	3.3066
EMI	3.0000	6.3764	2.7082	0.4504	1.8650	3.1882
EMK	1.0000	0.0000	2.7403	-0.1409	-0.3327	3.1004
EML	2.0000	3.0605	2.7634	0.1082	0.3438	3.0605
EMM	1.0000	0.0000	2.7639	0.3590	0.8433	3.4847
EMP	1.0000	0.0000	2.7108	-0.0407	-0.1004	3.1775
EMQ	1.0000	0.0000	2.7025	0.0188	0.0367	3.2232
EMS	1.0000	0.0000	2.8573	-0.3420	-0.8152	2.9459
EMY	1.0000	0.0000	2.7315	0.2639	0.6102	3.4116
ENA	4.0000	8.2249	2.6467	-0.0056	-0.0393	2.7416
END	11.0000	27.2166	2.6413	0.4077	3.2052	2.7217
ENE	5.0000	10.8492	2.6390	0.0531	0.2588	2.7123
ENF	3.0000	5.7757	2.7084	0.0597	0.2266	2.8879
ENG	5.0000	11.3921	2.6885	0.2297	1.1812	2.8480
ENI	2.0000	2.7297	2.6433	-0.3222	-1.0838	2.7297
ENK	1.0000	0.0000	2.6290	-0.7375	-1.9193	2.6418
ENL	1.0000	0.0000	2.6293	-0.7894	-2.0885	2.6020
ENM	3.0000	6.0523	2.7873	0.2396	0.9558	3.0261
ENN	11.0000	25.6760	2.6334	0.2073	1.5757	2.5676
ENP	6.0000	13.5945	2.6406	0.1409	0.7817	2.7189
ENQ	2.0000	2.7647	2.6541	-0.2767	-0.9264	2.7647
ENR	11.0000	28.0073	2.6676	0.5106	4.1022	2.8007
ENS	7.0000	14.9240	2.6578	-0.0934	-0.5883	2.4873
ENT	7.0000	16.0003	2.6310	0.1399	0.8385	2.6667
ENV	2.0000	2.8328	2.6814	-0.1881	-0.6269	2.8328
ENY	2.0000	2.9530	2.7443	-0.0316	-0.1124	2.9530
EPA	2.0000	2.8929	2.6075	-0.1098	-0.3681	2.8929
EPC	1.0000	0.0000	2.8363	0.2391	0.5506	3.3925
EPD	2.0000	2.8730	2.6066	-0.1358	-0.4536	2.8730
EPE	3.0000	5.7272	2.6066	0.0281	0.1006	2.8636
EPF	2.0000	3.0392	2.6437	0.0804	0.2528	3.0392
EPG	3.0000	5.9987	2.6293	0.2047	0.8122	2.9993
EPH	1.0000	0.0000	2.6789	-0.1190	-0.2816	3.1172
EPI	4.0000	8.6429	2.6069	0.1757	0.8009	2.8810
EPK	3.0000	5.5863	2.6148	-0.0636	-0.2653	2.7931
EPL	3.0000	5.5065	2.6263	-0.1154	-0.4734	2.7533
EPM	2.0000	3.1775	2.7108	0.2603	0.8507	3.1775
EPN	4.0000	8.1567	2.6406	-0.0352	-0.1755	2.7189
EPP	2.0000	2.8702	2.6066	-0.1394	-0.4654	2.8702
EPQ	2.0000	2.9160	2.6099	-0.0799	-0.2699	2.9160
EPR	2.0000	2.9520	2.6164	-0.0329	-0.1167	2.9520
EPS	5.0000	10.5545	2.6892	-0.0427	-0.2350	2.6386
EPT	2.0000	2.8180	2.6101	-0.2073	-0.6912	2.8180
EPV	3.0000	5.9682	2.6246	0.1849	0.7312	2.9841
EPY	1.0000	0.0000	2.6726	-0.1358	-0.3207	3.1043
EQA	2.0000	2.9387	2.6095	-0.0503	-0.1733	2.9387
EQC	1.0000	0.0000	2.8275	0.2986	0.6942	3.4382
EQD	2.0000	2.9187	2.6098	-0.0763	-0.2582	2.9187
EQE	3.0000	5.8187	2.6103	0.0876	0.3386	2.9094
EQF	1.0000	0.0000	2.6387	-0.1611	-0.3798	3.0849
EQG	2.0000	3.0451	2.6260	0.0881	0.2781	3.0451
EQH	4.0000	9.4890	2.6717	0.5426	2.6485	3.1630
EQI	1.0000	0.0000	2.6096	-0.3669	-0.8775	2.9267
EQL	3.0000	5.5981	2.6374	-0.0559	-0.2347	2.7990
EQM	1.0000	0.0000	2.7025	0.0188	0.0367	3.2232
EQN	5.0000	11.0586	2.6541	0.1212	0.6113	2.7647
EQQ	4.0000	8.8851	2.6106	0.2807	1.3014	2.9617
EQR	2.0000	2.9978	2.6152	0.0266	0.0772	2.9978
EQS	4.0000	8.0532	2.7083	-0.0801	-0.3829	2.6844
EQT	2.0000	2.8638	2.6168	-0.1477	-0.4931	2.8638
EQV	1.0000	0.0000	2.6219	-0.2327	-0.5492	3.0299
ERA	3.0000	5.9495	2.6150	0.1727	0.6817	2.9748
ERE	2.0000	2.9454	2.6171	-0.0415	-0.1447	2.9454
ERG	1.0000	0.0000	2.6276	-0.1660	-0.3913	3.0812
ERH	2.0000	3.1991	2.6706	0.2885	0.9468	3.1991
ERI	1.0000	0.0000	2.6155	-0.3200	-0.7607	2.9628
ERK	4.0000	8.6249	2.6330	0.1678	0.7642	2.8750
ERL	3.0000	5.6702	2.6493	-0.0090	-0.0473	2.8351
ERM	1.0000	0.0000	2.7005	0.0658	0.1449	3.2593
ERN	2.0000	2.8007	2.6676	-0.2298	-0.7668	2.8007
ERP	3.0000	5.9041	2.6164	0.1432	0.5619	2.9520
ERQ	2.0000	2.9978	2.6152	0.0266	0.0772	2.9978
ERS	3.0000	5.4409	2.7255	-0.1581	-0.6459	2.7205
ERT	5.0000	11.5994	2.6256	0.2971	1.5442	2.8999
ERV	6.0000	15.3296	2.6240	0.5924	3.5861	3.0659
ERY	1.0000	0.0000	2.6648	-0.0293	-0.0742	3.1862
ESA	7.0000	15.9682	2.6982	0.1330	0.7955	2.6614
ESD	7.0000	15.8484	2.6903	0.1070	0.6358	2.6414
ESE	6.0000	13.1602	2.6868	0.0279	0.1409	2.6320
ESF	2.0000	2.8076	2.7732	-0.2209	-0.7368	2.8076
ESG	3.0000	5.5355	2.7505	-0.0966	-0.3976	2.7678
ESH	5.0000	11.5427	2.8201	0.2787	1.4440	2.8857
ESI	4.0000	7.9482	2.6934	-0.1256	-0.5942	2.6494
ESK	3.0000	5.1231	2.6663	-0.3648	-1.5112	2.5616
ESL	7.0000	15.1302	2.6599	-0.0487	-0.3148	2.5217
ESM	1.0000	0.0000	2.8573	-0.3420	-0.8152	2.9459
ESN	9.0000	19.8987	2.6578	0.0157	0.0885	2.4873
ESP	4.0000	7.9159	2.6892	-0.1396	-0.6595	2.6386
ESQ	3.0000	5.3688	2.7083	-0.2050	-0.8374	2.6844
ESR	4.0000	8.1614	2.7255	-0.0332	-0.1662	2.7205
ESS	6.0000	12.0353	2.6665	-0.2648	-1.5346	2.4071
EST	5.0000	10.3458	2.6723	-0.1106	-0.5862	2.5865
ESV	3.0000	5.5051	2.7422	-0.1164	-0.4773	2.7525
ESW	1.0000	0.0000	3.0704	0.1796	0.4098	3.3468
ESY	3.0000	5.7455	2.8122	0.0400	0.1482	2.8728
ETA	4.0000	8.5222	2.6128	0.1233	0.5564	2.8407
ETD	4.0000	8.4624	2.6104	0.0973	0.4359	2.8208
ETE	2.0000	2.8114	2.6096	-0.2159	-0.7200	2.8114
ETF	2.0000	2.9870	2.6574	0.0125	0.0314	2.9870
ETG	4.0000	8.8415	2.6412	0.2618	1.2099	2.9472
ETH	1.0000	0.0000	2.6954	-0.1869	-0.4405	3.0651
ETI	2.0000	2.8288	2.6112	-0.1933	-0.6443	2.8288
ETK	6.0000	13.7048	2.6119	0.1696	0.9460	2.7410
ETL	2.0000	2.7011	2.6200	-0.3594	-1.2145	2.7011
ETM	2.0000	3.1253	2.7286	0.1925	0.6222	3.1253
ETN	6.0000	13.3336	2.6310	0.0730	0.3959	2.6667
ETP	3.0000	5.6361	2.6101	-0.0312	-0.1360	2.8180
ETQ	1.0000	0.0000	2.6168	-0.4488	-1.0876	2.8638
ETR	3.0000	5.7997	2.6256	0.0753	0.2890	2.8999
ETS	5.0000	10.3458	2.6723	-0.1106	-0.5862	2.5865
ETT	4.0000	8.2975	2.6094	0.0259	0.1058	2.7658
ETV	4.0000	8.7957	2.6357	0.2419	1.1148	2.9319
ETY	3.0000	6.1043	2.6887	0.2734	1.0966	3.0522
EVA	1.0000	0.0000	2.6225	-0.2627	-0.6211	3.0068
EVC	2.0000	3.5064	2.8267	0.6883	2.4709	3.5064
EVE	3.0000	5.9550	2.6256	0.1763	0.6962	2.9775
EVG	1.0000	0.0000	2.6320	-0.1242	-0.2938	3.1132
EVH	1.0000	0.0000	2.6728	0.0292	0.0605	3.2311
EVI	2.0000	2.9949	2.6234	0.0228	0.0648	2.9949
EVL	2.0000	2.8672	2.6618	-0.1433	-0.4785	2.8672
EVN	2.0000	2.8328	2.6814	-0.1881	-0.6269	2.8328
EVP	1.0000	0.0000	2.6246	-0.2922	-0.6928	2.9841
EVS	6.0000	13.7626	2.7422	0.1846	1.0326	2.7525
EVT	1.0000	0.0000	2.6357	-0.3601	-0.8605	2.9319
EVW	1.0000	0.0000	2.9318	0.6291	1.5701	3.6923
EVY	1.0000	0.0000	2.6671	0.0124	0.0218	3.2182
EWL	1.0000	0.0000	2.9841	0.3288	0.7681	3.4614
EWN	2.0000	3.4271	3.0062	0.5851	2.0411	3.4271
EWS	1.0000	0.0000	3.0704	0.1796	0.4098	3.3468
EWT	1.0000	0.0000	2.9521	0.4130	0.9799	3.5262
EYA	1.0000	0.0000	2.6683	-0.1062	-0.2519	3.1271
EYE	2.0000	3.0977	2.6741	0.1566	0.5033	3.0977
EYF	1.0000	0.0000	2.6775	0.0840	0.1871	3.2733
EYH	1.0000	0.0000	2.7038	0.1856	0.4238	3.3514
EYK	3.0000	6.0546	2.6996	0.2411	0.9619	3.0273
EYL	1.0000	0.0000	2.7213	-0.2879	-0.6823	2.9874
EYM	1.0000	0.0000	2.7315	0.2639	0.6102	3.4116
EYN	1.0000	0.0000	2.7443	-0.3326	-0.7920	2.9530
EYQ	2.0000	3.1501	2.6657	0.2248	0.7304	3.1501
EYR	2.0000	3.1862	2.6648	0.2717	0.8894	3.1862
EYS	4.0000	8.6183	2.8122	0.1650	0.7508	2.8728
EYT	1.0000	0.0000	2.6887	-0.2037	-0.4802	3.0522
EYV	1.0000	0.0000	2.6671	0.0124	0.0218	3.2182
FAD	3.0000	6.1425	2.6380	0.2983	1.2009	3.0712
FAE	2.0000	3.0619	2.6404	0.1100	0.3497	3.0619
FAF	3.0000	6.4749	2.6397	0.5145	2.1604	3.2374
FAG	1.0000	0.0000	2.6324	-0.0144	-0.0399	3.1976
FAI	1.0000	0.0000	2.6362	-0.1684	-0.3971	3.0793
FAK	2.0000	2.9914	2.6676	0.0183	0.0502	2.9914
FAL	2.0000	2.9516	2.6903	-0.0336	-0.1187	2.9516
FAN	2.0000	2.9172	2.7142	-0.0783	-0.2647	2.9172
FAP	2.0000	3.0685	2.6387	0.1186	0.3779	3.0685
FAQ	2.0000	3.1142	2.6307	0.1781	0.5745	3.1142
FAR	2.0000	3.1503	2.6290	0.2250	0.7313	3.1503
FAS	3.0000	5.6738	2.7842	-0.0066	-0.0379	2.8369
FAV	1.0000	0.0000	2.6306	-0.0343	-0.0856	3.1824
FAY	4.0000	9.9079	2.6595	0.7242	3.7172	3.3026
FCA	1.0000	0.0000	2.8123	0.4971	1.2003	3.5908
FCN	2.0000	3.4167	2.9861	0.5717	1.9874	3.4167
FCP	1.0000	0.0000	2.8304	0.4675	1.1216	3.5681
FCQ	1.0000	0.0000	2.7955	0.5270	1.2815	3.6138
FCT	1.0000	0.0000	2.8777	0.3996	0.9456	3.5159
FDA	3.0000	6.1425	2.6380	0.2983	1.2009	3.0712
FDC	1.0000	0.0000	2.8281	0.4711	1.1310	3.5708
FDE	2.0000	3.0419	2.6432	0.0840	0.2646	3.0419
FDF	1.0000	0.0000	2.6497	0.0114	0.0196	3.2175
FDH	2.0000	3.2956	2.6766	0.4140	1.3893	3.2956
FDI	2.0000	3.0593	2.6398	0.1066	0.3386	3.0593
FDK	2.0000	2.9715	2.6670	-0.0077	-0.0344	2.9715
FDL	1.0000	0.0000	2.6878	-0.3606	-0.8616	2.9316
FDM	1.0000	0.0000	2.7044	0.1913	0.4373	3.3558
FDN	2.0000	2.8972	2.7100	-0.1042	-0.3498	2.8972
FDQ	3.0000	6.1886	2.6359	0.3282	1.3281	3.0943
FDR	2.0000	3.1303	2.6357	0.1991	0.6443	3.1303
FDS	2.0000	2.8169	2.7765	-0.2087	-0.6959	2.8169
FDT	3.0000	5.9927	2.6567	0.2008	0.7962	2.9963
FDY	2.0000	3.2827	2.6714	0.3972	1.3287	3.2827
FEA	4.0000	9.1857	2.6404	0.4110	1.9495	3.0619
FED	2.0000	3.0419	2.6432	0.0840	0.2646	3.0419
FEE	3.0000	6.0651	2.6449	0.2479	0.9903	3.0326
FEF	3.0000	6.4162	2.6548	0.4763	1.9831	3.2081
FEG	1.0000	0.0000	2.6454	-0.0526	-0.1279	3.1683
FEH	1.0000	0.0000	2.6829	0.1008	0.2259	3.2862
FEI	2.0000	3.0499	2.6419	0.0944	0.2986	3.0499
FEK	2.0000	2.9621	2.6671	-0.0198	-0.0740	2.9621
FEL	5.0000	11.6889	2.6870	0.3262	1.7036	2.9222
FEM	1.0000	0.0000	2.7112	0.1791	0.4086	3.3464
FEN	5.0000	11.5514	2.7084	0.2815	1.4594	2.8879
FEP	4.0000	9.1175	2.6437	0.3815	1.7992	3.0392
FEQ	3.0000	6.1698	2.6387	0.3160	1.2762	3.0849
FER	3.0000	6.2420	2.6393	0.3630	1.4776	3.1210
FES	3.0000	5.6152	2.7732	-0.0448	-0.1902	2.8076
FET	4.0000	8.9609	2.6574	0.3136	1.4615	2.9870
FEV	1.0000	0.0000	2.6428	-0.0724	-0.1737	3.1531
FEY	1.0000	0.0000	2.6775	0.0840	0.1871	3.2733
FFA	1.0000	0.0000	2.6397	0.0374	0.0794	3.2374
FFD	1.0000	0.0000	2.6497	0.0114	0.0196	3.2175
FFE	2.0000	3.2081	2.6548	0.3002	0.9873	3.2081
FFL	1.0000	0.0000	2.7370	-0.1443	-0.3406	3.0978
FFN	3.0000	6.1268	2.7703	0.2881	1.1580	3.0634
FFT	1.0000	0.0000	2.6840	-0.0601	-0.1452	3.1625
FGA	1.0000	0.0000	2.6324	-0.0144	-0.0399	3.1976
FGE	1.0000	0.0000	2.6454	-0.0526	-0.1279	3.1683
FGF	1.0000	0.0000	2.6089	0.1758	0.4008	3.3438
FGG	1.0000	0.0000	2.6088	0.1240	0.2798	3.3040
FGH	1.0000	0.0000	2.6214	0.2774	0.6426	3.4219
FGK	1.0000	0.0000	2.6885	-0.1443	-0.3405	3.0978
FGN	1.0000	0.0000	2.7512	-0.2409	-0.5687	3.0236
FGQ	2.0000	3.2206	2.6241	0.3165	1.0437	3.2206
FGS	1.0000	0.0000	2.8369	-0.3453	-0.8234	2.9433
FGT	2.0000	3.1227	2.6714	0.1891	0.6111	3.1227
FHA	1.0000	0.0000	2.6644	0.1390	0.3146	3.3155
FHC	1.0000	0.0000	2.7223	0.7889	2.0672	3.8151
FHD	1.0000	0.0000	2.6766	0.1130	0.2542	3.2956
FHH	1.0000	0.0000	2.6157	0.4308	1.0256	3.5398
FHI	1.0000	0.0000	2.6716	0.1234	0.2784	3.3036
FHK	2.0000	3.2157	2.7387	0.3102	1.0216	3.2157
FHN	2.0000	3.1415	2.8136	0.2136	0.6928	3.1415
FHQ	1.0000	0.0000	2.6518	0.1689	0.3846	3.3386
FHS	4.0000	9.1837	2.9099	0.4102	1.9452	3.0612
FIA	1.0000	0.0000	2.6362	-0.1684	-0.3971	3.0793
FID	3.0000	6.1186	2.6398	0.2827	1.1354	3.0593
FIF	2.0000	3.2255	2.6455	0.3228	1.0656	3.2255
FII	2.0000	3.0673	2.6382	0.1170	0.3727	3.0673
FIK	5.0000	11.9179	2.6671	0.4007	2.1207	2.9795
FIL	3.0000	5.8792	2.6887	0.1270	0.4966	2.9396
FIM	2.0000	3.3638	2.6988	0.5028	1.7191	3.3638
FIN	4.0000	8.7157	2.7116	0.2072	0.9497	2.9052
FIP	1.0000	0.0000	2.6404	-0.1980	-0.4668	3.0565
FIR	1.0000	0.0000	2.6328	-0.0916	-0.2179	3.1384
FIS	2.0000	2.8250	2.7795	-0.1983	-0.6610	2.8250
FIT	3.0000	6.0087	2.6563	0.2112	0.8389	3.0043
FIV	3.0000	6.3408	2.6352	0.4273	1.7608	3.1704
FIY	3.0000	6.5813	2.6665	0.5837	2.4931	3.2907
FKA	2.0000	2.9914	2.6676	0.0183	0.0502	2.9914
FKD	1.0000	0.0000	2.6670	-0.3087	-0.7330	2.9715
FKE	3.0000	5.9242	2.6671	0.1563	0.6149	2.9621
FKF	2.0000	3.1377	2.7028	0.2086	0.6760	3.1377
FKG	2.0000	3.0978	2.6885	0.1568	0.5037	3.0978
FKH	1.0000	0.0000	2.7387	0.0091	0.0144	3.2157
FKI	1.0000	0.0000	2.6671	-0.2983	-0.7075	2.9795
FKK	2.0000	2.8916	2.6767	-0.1115	-0.3736	2.8916
FKL	3.0000	5.7035	2.6892	0.0127	0.0391	2.8518
FKM	1.0000	0.0000	2.7715	0.0875	0.1950	3.2759
FKN	4.0000	8.4522	2.7042	0.0929	0.4154	2.8174
FKP	5.0000	11.8748	2.6670	0.3867	2.0412	2.9687
FKQ	1.0000	0.0000	2.6697	-0.2527	-0.5972	3.0145
FKR	1.0000	0.0000	2.6757	-0.2058	-0.4852	3.0505
FKS	6.0000	13.6856	2.7546	0.1646	0.9174	2.7371
FKT	4.0000	8.7495	2.6715	0.2219	1.0193	2.9165
FKV	2.0000	3.0826	2.6838	0.1369	0.4382	3.0826
FKY	3.0000	6.4057	2.7322	0.4695	1.9516	3.2028
FLA	1.0000	0.0000	2.6903	-0.3346	-0.7968	2.9516
FLD	4.0000	8.7948	2.6878	0.2415	1.1128	2.9316
FLE	3.0000	5.8445	2.6870	0.1044	0.4057	2.9222
FLF	3.0000	6.1956	2.7370	0.3328	1.3476	3.0978
FLH	1.0000	0.0000	2.7770	-0.0427	-0.1051	3.1759
FLI	3.0000	5.8792	2.6887	0.1270	0.4966	2.9396
FLK	2.0000	2.8518	2.6892	-0.1634	-0.5448	2.8518
FLN	5.0000	11.1101	2.7084	0.1380	0.6984	2.7775
FLP	2.0000	2.9288	2.6876	-0.0631	-0.2152	2.9288
FLQ	3.0000	5.9492	2.6945	0.1725	0.6808	2.9746
FLS	5.0000	10.7890	2.7497	0.0335	0.1578	2.6973
FLV	2.0000	3.0427	2.7143	0.0851	0.2680	3.0427
FMA	1.0000	0.0000	2.6907	0.2173	0.4987	3.3757
FME	1.0000	0.0000	2.7112	0.1791	0.4086	3.3464
FMG	1.0000	0.0000	2.6404	0.3557	0.8350	3.4821
FMI	2.0000	3.3638	2.6988	0.5028	1.7191	3.3638
FMR	1.0000	0.0000	2.6581	0.2942	0.6834	3.4348
FMS	3.0000	6.2429	2.9497	0.3636	1.4801	3.1214
FMT	1.0000	0.0000	2.7485	0.1198	0.2701	3.3008
FNA	2.0000	2.9172	2.7142	-0.0783	-0.2647	2.9172
FNC	1.0000	0.0000	2.9861	0.2707	0.6264	3.4167
FND	3.0000	5.7944	2.7100	0.0718	0.2753	2.8972
FNF	2.0000	3.0634	2.7703	0.1120	0.3562	3.0634
FNG	3.0000	6.0472	2.7512	0.2363	0.9420	3.0236
FNH	2.0000	3.1415	2.8136	0.2136	0.6928	3.1415
FNI	3.0000	5.8104	2.7116	0.0823	0.3170	2.9052
FNK	4.0000	8.4522	2.7042	0.0929	0.4154	2.8174
FNL	4.0000	8.3326	2.7084	0.0411	0.1758	2.7775
FNM	1.0000	0.0000	2.8504	-0.0091	-0.0277	3.2017
FNN	6.0000	13.7158	2.7161	0.1724	0.9625	2.7432
FNP	4.0000	8.6834	2.7095	0.1932	0.8835	2.8945
FNS	4.0000	7.9887	2.7493	-0.1081	-0.5126	2.6629
FNT	5.0000	11.3691	2.7041	0.2222	1.1414	2.8423
FNV	4.0000	9.0251	2.7445	0.3414	1.5986	3.0084
FNW	1.0000	0.0000	3.0889	0.5125	1.2418	3.6026
FNY	1.0000	0.0000	2.8060	-0.1042	-0.2473	3.1286
FPA	3.0000	6.1370	2.6387	0.2947	1.1857	3.0685
FPC	2.0000	3.5681	2.8304	0.7685	2.8288	3.5681
FPD	1.0000	0.0000	2.6418	-0.2084	-0.4914	3.0485
FPE	2.0000	3.0392	2.6437	0.0804	0.2528	3.0392
FPI	4.0000	9.1696	2.6404	0.4041	1.9139	3.0565
FPK	3.0000	5.9374	2.6670	0.1648	0.6497	2.9687
FPL	4.0000	8.7865	2.6876	0.2379	1.0956	2.9288
FPM	1.0000	0.0000	2.7064	0.1877	0.4288	3.3530
FPN	4.0000	8.6834	2.7095	0.1932	0.8835	2.8945
FPQ	2.0000	3.0915	2.6367	0.1485	0.4765	3.0915
FPR	1.0000	0.0000	2.6367	-0.1056	-0.2504	3.1276
FPS	1.0000	0.0000	2.7755	-0.5133	-1.2599	2.8142
FPT	3.0000	5.9872	2.6569	0.1972	0.7815	2.9936
FPV	1.0000	0.0000	2.6398	-0.0638	-0.1538	3.1597
FPY	2.0000	3.2799	2.6732	0.3936	1.3158	3.2799
FQE	1.0000	0.0000	2.6387	-0.1611	-0.3798	3.0849
FQG	1.0000	0.0000	2.6241	0.0155	0.0291	3.2206
FQH	1.0000	0.0000	2.6518	0.1689	0.3846	3.3386
FQI	1.0000	0.0000	2.6337	-0.1385	-0.3270	3.1023
FQK	2.0000	3.0145	2.6697	0.0483	0.1479	3.0145
FQN	1.0000	0.0000	2.7201	-0.3493	-0.8335	2.9402
FQP	1.0000	0.0000	2.6367	-0.1525	-0.3597	3.0915
FQQ	1.0000	0.0000	2.6264	-0.0930	-0.2212	3.1373
FQR	2.0000	3.1733	2.6229	0.2550	0.8326	3.1733
FQT	1.0000	0.0000	2.6568	-0.2204	-0.5198	3.0393
FQY	1.0000	0.0000	2.6473	0.1521	0.3453	3.3257
FRA	1.0000	0.0000	2.6290	-0.0760	-0.1819	3.1503
FRC	2.0000	3.6499	2.7726	0.8750	3.3416	3.6499
FRD	1.0000	0.0000	2.6357	-0.1020	-0.2420	3.1303
FRE	1.0000	0.0000	2.6393	-0.1141	-0.2703	3.1210
FRF	3.0000	6.5931	2.6180	0.5914	2.5308	3.2965
FRI	1.0000	0.0000	2.6328	-0.0916	-0.2179	3.1384
FRK	1.0000	0.0000	2.6757	-0.2058	-0.4852	3.0505
FRN	4.0000	8.9289	2.7319	0.2997	1.3935	2.9763
FRP	1.0000	0.0000	2.6367	-0.1056	-0.2504	3.1276
FRR	1.0000	0.0000	2.6168	0.0009	-0.0046	3.2094
FRS	6.0000	14.4801	2.8114	0.3713	2.1410	2.8960
FRW	1.0000	0.0000	2.8815	0.8158	2.1572	3.8357
FRY	1.0000	0.0000	2.6319	0.1991	0.4556	3.3617
FSC	1.0000	0.0000	3.0870	0.1662	0.3783	3.3365
FSD	4.0000	8.4508	2.7765	0.0924	0.4127	2.8169
FSE	2.0000	2.8076	2.7732	-0.2209	-0.7368	2.8076
FSG	5.0000	11.7733	2.8369	0.3537	1.8557	2.9433
FSI	3.0000	5.6499	2.7795	-0.0222	-0.1000	2.8250
FSK	4.0000	8.2114	2.7546	-0.0115	-0.0663	2.7371
FSL	2.0000	2.6973	2.7497	-0.3644	-1.2322	2.6973
FSN	4.0000	7.9887	2.7493	-0.1081	-0.5126	2.6629
FSP	3.0000	5.6284	2.7755	-0.0362	-0.1559	2.8142
FSQ	2.0000	2.8599	2.7941	-0.1527	-0.5096	2.8599
FSR	1.0000	0.0000	2.8114	-0.4068	-0.9789	2.8960
FSS	5.0000	10.3305	2.7625	-0.1156	-0.6122	2.5826
FST	5.0000	11.0480	2.7598	0.1178	0.5933	2.7620
FSY	2.0000	3.0483	2.9015	0.0924	0.2918	3.0483
FTD	3.0000	5.9927	2.6567	0.2008	0.7962	2.9963
FTE	4.0000	8.9609	2.6574	0.3136	1.4615	2.9870
FTF	2.0000	3.1625	2.6840	0.2409	0.7849	3.1625
FTG	1.0000	0.0000	2.6714	-0.1119	-0.2651	3.1227
FTI	2.0000	3.0043	2.6563	0.0351	0.1050	3.0043
FTN	2.0000	2.8423	2.7041	-0.1757	-0.5858	2.8423
FTQ	2.0000	3.0393	2.6568	0.0807	0.2536	3.0393
FTR	1.0000	0.0000	2.6610	-0.1734	-0.4089	3.0754
FTS	4.0000	8.2860	2.7598	0.0209	0.0828	2.7620
FTT	1.0000	0.0000	2.6647	-0.3478	-0.8297	2.9414
FTV	3.0000	6.2149	2.6674	0.3454	1.4017	3.1075
FTY	1.0000	0.0000	2.7111	0.0247	0.0502	3.2277
FVC	2.0000	3.6819	2.7558	0.9167	3.5558	3.6819
FVH	1.0000	0.0000	2.6252	0.2576	0.5949	3.4067
FVI	2.0000	3.1704	2.6352	0.2512	0.8196	3.1704
FVK	2.0000	3.0826	2.6838	0.1369	0.4382	3.0826
FVN	5.0000	12.0334	2.7445	0.4383	2.3369	3.0084
FVS	3.0000	5.8562	2.8284	0.1120	0.4363	2.9281
FVT	3.0000	6.2149	2.6674	0.3454	1.4017	3.1075
FVV	2.0000	3.2735	2.6107	0.3854	1.2861	3.2735
FVW	1.0000	0.0000	2.8648	0.8575	2.3010	3.8678
FWL	1.0000	0.0000	3.0506	0.5572	1.3647	3.6370
FWN	1.0000	0.0000	3.0889	0.5125	1.2418	3.6026
FYD	1.0000	0.0000	2.6714	0.0962	0.2153	3.2827
FYE	1.0000	0.0000	2.6775	0.0840	0.1871	3.2733
FYG	1.0000	0.0000	2.6183	0.2606	0.6022	3.4090
FYH	1.0000	0.0000	2.6144	0.4140	0.9824	3.5269
FYN	2.0000	3.1286	2.8060	0.1968	0.6367	3.1286
FYP	1.0000	0.0000	2.6732	0.0926	0.2069	3.2799
FYS	1.0000	0.0000	2.9015	-0.2087	-0.4920	3.0483
FYT	2.0000	3.2277	2.7111	0.3257	1.0757	3.2277
GAA	2.0000	3.0514	2.6216	0.0963	0.3049	3.0514
GAD	1.0000	0.0000	2.6249	-0.2307	-0.5443	3.0314
GAE	1.0000	0.0000	2.6269	-0.2428	-0.5735	3.0221
GAG	2.0000	3.1578	2.6238	0.2348	0.7641	3.1578
GAH	4.0000	9.8271	2.6588	0.6892	3.5000	3.2757
GAI	4.0000	9.1183	2.6234	0.3818	1.8009	3.0394
GAK	4.0000	8.8548	2.6511	0.2675	1.2378	2.9516
GAL	6.0000	14.5586	2.6721	0.3918	2.2674	2.9117
GAM	1.0000	0.0000	2.6861	0.1655	0.3765	3.3359
GAN	1.0000	0.0000	2.6945	-0.4311	-1.0415	2.8774
GAQ	1.0000	0.0000	2.6193	-0.1747	-0.4119	3.0744
GAR	1.0000	0.0000	2.6189	-0.1278	-0.3021	3.1105
GAS	7.0000	16.7825	2.7615	0.3096	1.9075	2.7971
GAT	4.0000	8.9294	2.6406	0.2999	1.3947	2.9765
GAV	1.0000	0.0000	2.6216	-0.0861	-0.2052	3.1426
GAY	1.0000	0.0000	2.6536	0.0704	0.1555	3.2628
GCN	2.0000	3.3769	2.9640	0.5199	1.7847	3.3769
GCS	1.0000	0.0000	3.0592	0.1144	0.2575	3.2967
GDA	7.0000	18.1885	2.6249	0.6144	4.0412	3.0314
GDC	1.0000	0.0000	2.8216	0.4193	0.9959	3.5310
GDD	5.0000	12.0458	2.6274	0.4423	2.3604	3.0115
GDF	2.0000	3.1777	2.6409	0.2606	0.8516	3.1777
GDG	1.0000	0.0000	2.6311	-0.0922	-0.2195	3.1378
GDI	2.0000	3.0195	2.6262	0.0548	0.1691	3.0195
GDK	2.0000	2.9316	2.6501	-0.0595	-0.2033	2.9316
GDL	1.0000	0.0000	2.6693	-0.4124	-0.9931	2.8918
GDM	1.0000	0.0000	2.6978	0.1395	0.3158	3.3159
GDN	5.0000	11.4296	2.6902	0.2419	1.2462	2.8574
GDP	1.0000	0.0000	2.6278	-0.2602	-0.6152	3.0087
GDQ	2.0000	3.0545	2.6235	0.1003	0.3179	3.0545
GDR	1.0000	0.0000	2.6245	-0.1538	-0.3627	3.0905
GDS	5.0000	11.1085	2.7539	0.1375	0.6957	2.7771
GDT	2.0000	2.9565	2.6407	-0.0271	-0.0977	2.9565
GDY	1.0000	0.0000	2.6639	0.0444	0.0956	3.2428
GEA	3.0000	6.0441	2.6269	0.2343	0.9338	3.0221
GEC	1.0000	0.0000	2.8284	0.4071	0.9647	3.5216
GED	1.0000	0.0000	2.6289	-0.2688	-0.6359	3.0021
GEE	2.0000	2.9927	2.6303	0.0200	0.0558	2.9927
GEF	1.0000	0.0000	2.6454	-0.0526	-0.1279	3.1683
GEG	3.0000	6.2569	2.6350	0.3727	1.5199	3.1285
GEK	1.0000	0.0000	2.6500	-0.3727	-0.8921	2.9223
GEM	1.0000	0.0000	2.7038	0.1273	0.2875	3.3066
GEP	2.0000	2.9993	2.6293	0.0286	0.0838	2.9993
GEQ	2.0000	3.0451	2.6260	0.0881	0.2781	3.0451
GER	2.0000	3.0812	2.6276	0.1351	0.4321	3.0812
GES	4.0000	8.3033	2.7505	0.0284	0.1173	2.7678
GET	4.0000	8.8415	2.6412	0.2618	1.2099	2.9472
GFA	5.0000	12.7905	2.6324	0.6845	3.8811	3.1976
GFE	7.0000	19.0098	2.6454	0.7925	5.5010	3.1683
GFG	1.0000	0.0000	2.6088	0.1240	0.2798	3.3040
GFI	2.0000	3.1857	2.6373	0.2710	0.8871	3.1857
GFL	3.0000	6.1159	2.7200	0.2810	1.1281	3.0580
GFP	1.0000	0.0000	2.6422	-0.0440	-0.1081	3.1749
GFR	1.0000	0.0000	2.6148	0.0624	0.1372	3.2567
GFS	1.0000	0.0000	2.8369	-0.3453	-0.8234	2.9433
GFT	1.0000	0.0000	2.6714	-0.1119	-0.2651	3.1227
GFY	1.0000	0.0000	2.6183	0.2606	0.6022	3.4090
GGA	2.0000	3.1578	2.6238	0.2348	0.7641	3.1578
GGD	3.0000	6.2757	2.6311	0.3849	1.5731	3.1378
GGG	1.0000	0.0000	2.6065	0.0722	0.1597	3.2642
GGH	1.0000	0.0000	2.6248	0.2256	0.5184	3.3821
GGI	2.0000	3.1458	2.6280	0.2192	0.7117	3.1458
GGK	1.0000	0.0000	2.6737	-0.1961	-0.4622	3.0580
GGL	1.0000	0.0000	2.7028	-0.2480	-0.5857	3.0181
GGN	6.0000	14.9188	2.7321	0.4855	2.8643	2.9838
GGP	1.0000	0.0000	2.6322	-0.0958	-0.2278	3.1351
GGS	7.0000	17.4210	2.8137	0.4480	2.8321	2.9035
GGT	1.0000	0.0000	2.6581	-0.1637	-0.3860	3.0829
GGY	2.0000	3.3692	2.6212	0.5098	1.7461	3.3692
GHF	1.0000	0.0000	2.6214	0.2774	0.6426	3.4219
GHG	2.0000	3.3821	2.6248	0.5266	1.8107	3.3821
GHH	1.0000	0.0000	2.6279	0.3790	0.8933	3.5000
GHI	1.0000	0.0000	2.6650	0.0716	0.1583	3.2637
GHK	1.0000	0.0000	2.7248	-0.0427	-0.1050	3.1759
GHL	1.0000	0.0000	2.7601	-0.0946	-0.2249	3.1360
GHM	1.0000	0.0000	2.6432	0.4573	1.0947	3.5602
GHN	1.0000	0.0000	2.7942	-0.1393	-0.3288	3.1017
GHQ	3.0000	6.5975	2.6483	0.5942	2.5449	3.2987
GHR	1.0000	0.0000	2.6353	0.1640	0.3732	3.3348
GHS	5.0000	12.0856	2.8857	0.4553	2.4360	3.0214
GHV	1.0000	0.0000	2.6274	0.2058	0.4714	3.3669
GHY	1.0000	0.0000	2.6257	0.3622	0.8511	3.4871
GIA	1.0000	0.0000	2.6234	-0.2203	-0.5195	3.0394
GIC	1.0000	0.0000	2.8161	0.4297	1.0228	3.5390
GID	2.0000	3.0195	2.6262	0.0548	0.1691	3.0195
GIE	3.0000	6.0202	2.6280	0.2187	0.8697	3.0101
GIF	3.0000	6.3713	2.6373	0.4471	1.8500	3.1857
GIG	2.0000	3.1458	2.6280	0.2192	0.7117	3.1458
GII	1.0000	0.0000	2.6249	-0.2358	-0.5566	3.0275
GIK	3.0000	5.8793	2.6503	0.1270	0.4968	2.9396
GIN	2.0000	2.8654	2.6918	-0.1456	-0.4861	2.8654
GIP	1.0000	0.0000	2.6267	-0.2498	-0.5902	3.0167
GIQ	2.0000	3.0625	2.6217	0.1107	0.3521	3.0625
GIS	5.0000	11.1405	2.7568	0.1479	0.7500	2.7851
GIT	1.0000	0.0000	2.6406	-0.3177	-0.7552	2.9645
GIV	1.0000	0.0000	2.6255	-0.1016	-0.2413	3.1306
GIY	1.0000	0.0000	2.6596	0.0548	0.1196	3.2508
GKA	2.0000	2.9516	2.6511	-0.0335	-0.1185	2.9516
GKD	3.0000	5.8633	2.6501	0.1166	0.4549	2.9316
GKE	3.0000	5.8445	2.6500	0.1044	0.4060	2.9223
GKH	1.0000	0.0000	2.7248	-0.0427	-0.1050	3.1759
GKI	2.0000	2.9396	2.6503	-0.0491	-0.1693	2.9396
GKK	3.0000	5.7036	2.6579	0.0128	0.0394	2.8518
GKM	1.0000	0.0000	2.7577	0.0356	0.0754	3.2361
GKN	2.0000	2.7776	2.6835	-0.2599	-0.8690	2.7776
GKP	2.0000	2.9289	2.6500	-0.0631	-0.2150	2.9289
GKQ	1.0000	0.0000	2.6536	-0.3046	-0.7229	2.9746
GKR	3.0000	6.0214	2.6603	0.2195	0.8729	3.0107
GKS	6.0000	13.4865	2.7319	0.1128	0.6215	2.6973
GKT	2.0000	2.8767	2.6533	-0.1309	-0.4376	2.8767
GKY	2.0000	3.1630	2.7183	0.2416	0.7870	3.1630
GLA	3.0000	5.8235	2.6721	0.0907	0.3509	2.9117
GLD	1.0000	0.0000	2.6693	-0.4124	-0.9931	2.8918
GLE	1.0000	0.0000	2.6684	-0.4245	-1.0245	2.8824
GLG	1.0000	0.0000	2.7028	-0.2480	-0.5857	3.0181
GLI	2.0000	2.8998	2.6703	-0.1009	-0.3389	2.8998
GLK	2.0000	2.8119	2.6694	-0.2152	-0.7177	2.8119
GLL	5.0000	11.0883	2.6767	0.1309	0.6614	2.7721
GLM	1.0000	0.0000	2.7949	-0.0162	-0.0440	3.1962
GLN	10.0000	24.6393	2.6872	0.3872	2.8908	2.7377
GLP	3.0000	5.7780	2.6690	0.0612	0.2326	2.8890
GLR	5.0000	11.8833	2.6861	0.3895	2.0569	2.9708
GLS	5.0000	10.6297	2.7270	-0.0183	-0.1090	2.6574
GLT	3.0000	5.6736	2.6674	-0.0067	-0.0384	2.8368
GLY	1.0000	0.0000	2.7530	-0.1113	-0.2638	3.1231
GMA	2.0000	3.3359	2.6861	0.4665	1.5824	3.3359
GMD	1.0000	0.0000	2.6978	0.1395	0.3158	3.3159
GME	2.0000	3.3066	2.7038	0.4284	1.4415	3.3066
GMH	1.0000	0.0000	2.6432	0.4573	1.0947	3.5602
GML	1.0000	0.0000	2.7949	-0.0162	-0.0440	3.1962
GMN	2.0000	3.1619	2.8306	0.2401	0.7821	3.1619
GMP	2.0000	3.3132	2.6996	0.4369	1.4730	3.3132
GMQ	1.0000	0.0000	2.6742	0.1954	0.4470	3.3589
GMR	1.0000	0.0000	2.6591	0.2424	0.5584	3.3950
GMS	1.0000	0.0000	2.9248	-0.1654	-0.3899	3.0816
GMY	1.0000	0.0000	2.6416	0.4405	1.0509	3.5473
GNA	1.0000	0.0000	2.6945	-0.4311	-1.0415	2.8774
GND	3.0000	5.7148	2.6902	0.0200	0.0684	2.8574
GNE	1.0000	0.0000	2.6885	-0.4693	-1.1416	2.8480
GNF	3.0000	6.0472	2.7512	0.2363	0.9420	3.0236
GNG	2.0000	2.9838	2.7321	0.0084	0.0178	2.9838
GNI	2.0000	2.8654	2.6918	-0.1456	-0.4861	2.8654
GNK	4.0000	8.3327	2.6835	0.0411	0.1761	2.7776
GNL	5.0000	10.9508	2.6872	0.0862	0.4294	2.7377
GNM	2.0000	3.1619	2.8306	0.2401	0.7821	3.1619
GNN	2.0000	2.7033	2.6944	-0.3565	-1.2041	2.7033
GNQ	1.0000	0.0000	2.7007	-0.4011	-0.9643	2.9004
GNR	1.0000	0.0000	2.7126	-0.3542	-0.8457	2.9365
GNS	5.0000	10.4923	2.7264	-0.0630	-0.3396	2.6231
GNV	5.0000	11.8741	2.7254	0.3865	2.0399	2.9685
GNY	2.0000	3.0888	2.7867	0.1450	0.4648	3.0888
GPA	2.0000	3.0287	2.6254	0.0668	0.2082	3.0287
GPC	1.0000	0.0000	2.8236	0.4157	0.9867	3.5282
GPD	2.0000	3.0087	2.6278	0.0408	0.1235	3.0087
GPE	3.0000	5.9987	2.6293	0.2047	0.8122	2.9993
GPH	3.0000	6.5060	2.6709	0.5347	2.2561	3.2530
GPK	3.0000	5.8578	2.6500	0.1130	0.4405	2.9289
GPM	1.0000	0.0000	2.6996	0.1359	0.3075	3.3132
GPN	2.0000	2.8546	2.6897	-0.1596	-0.5324	2.8546
GPP	1.0000	0.0000	2.6282	-0.2638	-0.6239	3.0059
GPQ	2.0000	3.0517	2.6242	0.0967	0.3062	3.0517
GPR	1.0000	0.0000	2.6254	-0.1574	-0.3711	3.0878
GPS	1.0000	0.0000	2.7529	-0.5651	-1.4033	2.7744
GPV	2.0000	3.1198	2.6294	0.1854	0.5987	3.1198
GPY	1.0000	0.0000	2.6655	0.0408	0.0873	3.2401
GQA	1.0000	0.0000	2.6193	-0.1747	-0.4119	3.0744
GQD	1.0000	0.0000	2.6235	-0.2007	-0.4731	3.0545
GQE	1.0000	0.0000	2.6260	-0.2129	-0.5020	3.0451
GQF	2.0000	3.2206	2.6241	0.3165	1.0437	3.2206
GQH	1.0000	0.0000	2.6483	0.1171	0.2638	3.2987
GQI	1.0000	0.0000	2.6217	-0.1903	-0.4485	3.0625
GQK	4.0000	8.9239	2.6536	0.2975	1.3830	2.9746
GQL	2.0000	2.9348	2.6766	-0.0554	-0.1900	2.9348
GQM	2.0000	3.3589	2.6742	0.4965	1.6952	3.3589
GQN	3.0000	5.8008	2.7007	0.0760	0.2918	2.9004
GQP	3.0000	6.1034	2.6242	0.2728	1.0940	3.0517
GQR	3.0000	6.2670	2.6140	0.3793	1.5486	3.1335
GQS	4.0000	8.4604	2.7713	0.0965	0.4319	2.8201
GQT	1.0000	0.0000	2.6419	-0.2722	-0.6441	2.9995
GQY	1.0000	0.0000	2.6434	0.1003	0.2248	3.2858
GRA	1.0000	0.0000	2.6189	-0.1278	-0.3021	3.1105
GRD	1.0000	0.0000	2.6245	-0.1538	-0.3627	3.0905
GRE	1.0000	0.0000	2.6276	-0.1660	-0.3913	3.0812
GRH	1.0000	0.0000	2.6353	0.1640	0.3732	3.3348
GRI	1.0000	0.0000	2.6221	-0.1434	-0.3384	3.0985
GRL	1.0000	0.0000	2.6861	-0.3095	-0.7350	2.9708
GRN	2.0000	2.9365	2.7126	-0.0532	-0.1828	2.9365
GRP	1.0000	0.0000	2.6254	-0.1574	-0.3711	3.0878
GRQ	1.0000	0.0000	2.6140	-0.0978	-0.2325	3.1335
GRS	2.0000	2.8562	2.7885	-0.1576	-0.5257	2.8562
GRT	3.0000	6.0712	2.6468	0.2519	1.0066	3.0356
GSA	2.0000	2.7971	2.7615	-0.2345	-0.7828	2.7971
GSD	2.0000	2.7771	2.7539	-0.2605	-0.8710	2.7771
GSE	3.0000	5.5355	2.7505	-0.0966	-0.3976	2.7678
GSF	3.0000	5.8866	2.8369	0.1318	0.5161	2.9433
GSG	2.0000	2.9035	2.8137	-0.0961	-0.3230	2.9035
GSH	2.0000	3.0214	2.8857	0.0573	0.1774	3.0214
GSI	4.0000	8.3554	2.7568	0.0510	0.2215	2.7851
GSK	7.0000	16.1838	2.7319	0.1797	1.0849	2.6973
GSL	7.0000	15.9446	2.7270	0.1279	0.7640	2.6574
GSM	2.0000	3.0816	2.9248	0.1357	0.4340	3.0816
GSN	10.0000	23.6076	2.7264	0.2380	1.7336	2.6231
GSP	3.0000	5.5487	2.7529	-0.0880	-0.3631	2.7744
GSQ	4.0000	8.4604	2.7713	0.0965	0.4319	2.8201
GSR	3.0000	5.7124	2.7885	0.0185	0.0621	2.8562
GSS	8.0000	17.7996	2.7392	0.0367	0.2203	2.5428
GST	4.0000	8.1666	2.7371	-0.0309	-0.1559	2.7222
GTA	2.0000	2.9765	2.6406	-0.0011	-0.0131	2.9765
GTF	2.0000	3.1227	2.6714	0.1891	0.6111	3.1227
GTG	1.0000	0.0000	2.6581	-0.1637	-0.3860	3.0829
GTI	1.0000	0.0000	2.6406	-0.3177	-0.7552	2.9645
GTK	2.0000	2.8767	2.6533	-0.1309	-0.4376	2.8767
GTL	4.0000	8.5105	2.6674	0.1182	0.5327	2.8368
GTM	1.0000	0.0000	2.7369	0.0680	0.1501	3.2610
GTN	3.0000	5.6049	2.6837	-0.0514	-0.2169	2.8025
GTQ	1.0000	0.0000	2.6419	-0.2722	-0.6441	2.9995
GTR	4.0000	9.1067	2.6468	0.3768	1.7757	3.0356
GTS	6.0000	13.6109	2.7371	0.1452	0.8061	2.7222
GTT	1.0000	0.0000	2.6472	-0.3996	-0.9604	2.9016
GTV	2.0000	3.0676	2.6539	0.1175	0.3743	3.0676
GVA	1.0000	0.0000	2.6216	-0.0861	-0.2052	3.1426
GVC	1.0000	0.0000	2.7630	0.5639	1.3834	3.6421
GVD	2.0000	3.1226	2.6284	0.1890	0.6106	3.1226
GVF	1.0000	0.0000	2.6099	0.1042	0.2337	3.2888
GVH	1.0000	0.0000	2.6274	0.2058	0.4714	3.3669
GVI	1.0000	0.0000	2.6255	-0.1016	-0.2413	3.1306
GVK	3.0000	6.0855	2.6688	0.2612	1.0455	3.0428
GVL	4.0000	9.0087	2.6970	0.3343	1.5635	3.0029
GVM	1.0000	0.0000	2.6494	0.2841	0.6588	3.4271
GVP	2.0000	3.1198	2.6294	0.1854	0.5987	3.1198
GVS	5.0000	11.5530	2.8053	0.2820	1.4622	2.8883
GVT	2.0000	3.0676	2.6539	0.1175	0.3743	3.0676
GVY	1.0000	0.0000	2.6236	0.1890	0.4318	3.3540
GWA	1.0000	0.0000	2.9147	0.6871	1.7434	3.7368
GWF	1.0000	0.0000	2.8581	0.8773	2.3712	3.8830
GWK	1.0000	0.0000	2.9912	0.5572	1.3649	3.6370
GWL	1.0000	0.0000	3.0290	0.5054	1.2226	3.5972
GWP	1.0000	0.0000	2.9297	0.6575	1.6541	3.7141
GWS	2.0000	3.4825	3.1548	0.6573	2.3382	3.4825
GYA	1.0000	0.0000	2.6536	0.0704	0.1555	3.2628
GYD	3.0000	6.4857	2.6639	0.5215	2.1935	3.2428
GYI	2.0000	3.2508	2.6596	0.3558	1.1812	3.2508
GYL	2.0000	3.1231	2.7530	0.1897	0.6130	3.1231
GYN	3.0000	6.1775	2.7867	0.3211	1.2976	3.0888
GYQ	1.0000	0.0000	2.6434	0.1003	0.2248	3.2858
GYR	2.0000	3.3219	2.6310	0.4483	1.5148	3.3219
GYV	1.0000	0.0000	2.6236	0.1890	0.4318	3.3540
HAA	1.0000	0.0000	2.6662	-0.0513	-0.1249	3.1693
HAD	1.0000	0.0000	2.6716	-0.0773	-0.1849	3.1493
HAF	1.0000	0.0000	2.6644	0.1390	0.3146	3.3155
HAG	2.0000	3.2757	2.6588	0.3882	1.2962	3.2757
HAI	1.0000	0.0000	2.6693	-0.0669	-0.1608	3.1573
HAK	1.0000	0.0000	2.7062	-0.1811	-0.4269	3.0695
HAL	3.0000	6.0593	2.7314	0.2441	0.9746	3.0296
HAM	1.0000	0.0000	2.7113	0.3189	0.7437	3.4538
HAN	3.0000	5.9905	2.7572	0.1994	0.7905	2.9953
HAP	1.0000	0.0000	2.6724	-0.0809	-0.1931	3.1466
HAQ	1.0000	0.0000	2.6617	-0.0213	-0.0558	3.1923
HAR	1.0000	0.0000	2.6579	0.0256	0.0523	3.2284
HAS	1.0000	0.0000	2.8315	-0.3821	-0.9160	2.9150
HAV	1.0000	0.0000	2.6578	0.0673	0.1485	3.2605
HCE	1.0000	0.0000	2.8625	0.5605	1.3740	3.6395
HCF	1.0000	0.0000	2.7223	0.7889	2.0672	3.8151
HCK	1.0000	0.0000	2.9422	0.4688	1.1251	3.5691
HCV	1.0000	0.0000	2.7560	0.7173	1.8367	3.7600
HDA	3.0000	6.2987	2.6716	0.3999	1.6389	3.1493
HDD	1.0000	0.0000	2.6759	-0.1032	-0.2450	3.1294
HDF	1.0000	0.0000	2.6766	0.1130	0.2542	3.2956
HDH	1.0000	0.0000	2.7014	0.2146	0.4923	3.3736
HDK	2.0000	3.0495	2.7061	0.0939	0.2970	3.0495
HDL	1.0000	0.0000	2.7292	-0.2590	-0.6122	3.0097
HDM	1.0000	0.0000	2.7282	0.2929	0.6802	3.4338
HDN	2.0000	2.9753	2.7532	-0.0027	-0.0181	2.9753
HDR	1.0000	0.0000	2.6662	-0.0004	-0.0075	3.2084
HDT	2.0000	3.0744	2.6944	0.1263	0.4032	3.0744
HEA	1.0000	0.0000	2.6745	-0.0894	-0.2130	3.1400
HED	3.0000	6.2400	2.6783	0.3617	1.4721	3.1200
HEG	1.0000	0.0000	2.6748	0.0490	0.1062	3.2464
HEH	1.0000	0.0000	2.7090	0.2024	0.4634	3.3643
HEI	3.0000	6.2560	2.6766	0.3721	1.5173	3.1280
HEK	1.0000	0.0000	2.7065	-0.2193	-0.5172	3.0402
HEL	1.0000	0.0000	2.7285	-0.2711	-0.6416	3.0003
HEN	3.0000	5.9319	2.7517	0.1613	0.6352	2.9659
HEP	1.0000	0.0000	2.6789	-0.1190	-0.2816	3.1172
HEQ	3.0000	6.3260	2.6717	0.4176	1.7177	3.1630
HES	3.0000	5.7713	2.8201	0.0568	0.2153	2.8857
HET	1.0000	0.0000	2.6954	-0.1869	-0.4405	3.0651
HEY	1.0000	0.0000	2.7038	0.1856	0.4238	3.3514
HFE	1.0000	0.0000	2.6829	0.1008	0.2259	3.2862
HFG	1.0000	0.0000	2.6214	0.2774	0.6426	3.4219
HFI	1.0000	0.0000	2.6716	0.1234	0.2784	3.3036
HFK	1.0000	0.0000	2.7387	0.0091	0.0144	3.2157
HFL	1.0000	0.0000	2.7770	-0.0427	-0.1051	3.1759
HFM	1.0000	0.0000	2.6274	0.5091	1.2328	3.6000
HFN	1.0000	0.0000	2.8136	-0.0875	-0.2084	3.1415
HFP	1.0000	0.0000	2.6784	0.1094	0.2458	3.2928
HFQ	1.0000	0.0000	2.6518	0.1689	0.3846	3.3386
HFS	1.0000	0.0000	2.9099	-0.1919	-0.4523	3.0612
HFT	1.0000	0.0000	2.7172	0.0415	0.0889	3.2406
HFY	1.0000	0.0000	2.6144	0.4140	0.9824	3.5269
HGA	2.0000	3.2757	2.6588	0.3882	1.2962	3.2757
HGE	1.0000	0.0000	2.6748	0.0490	0.1062	3.2464
HGF	1.0000	0.0000	2.6214	0.2774	0.6426	3.4219
HGG	1.0000	0.0000	2.6248	0.2256	0.5184	3.3821
HGK	1.0000	0.0000	2.7248	-0.0427	-0.1050	3.1759
HGM	1.0000	0.0000	2.6432	0.4573	1.0947	3.5602
HGN	2.0000	3.1017	2.7942	0.1618	0.5202	3.1017
HGP	5.0000	13.0119	2.6709	0.7566	4.3861	3.2530
HGQ	1.0000	0.0000	2.6483	0.1171	0.2638	3.2987
HGS	2.0000	3.0214	2.8857	0.0573	0.1774	3.0214
HGT	1.0000	0.0000	2.7053	-0.0103	-0.0304	3.2008
HGW	1.0000	0.0000	2.8561	0.9789	2.7511	3.9611
HHA	3.0000	6.7872	2.6863	0.7177	3.1835	3.3936
HHE	1.0000	0.0000	2.7090	0.2024	0.4634	3.3643
HHG	1.0000	0.0000	2.6279	0.3790	0.8933	3.5000
HHR	1.0000	0.0000	2.6492	0.3174	0.7402	3.4527
HHV	1.0000	0.0000	2.6339	0.3592	0.8435	3.4848
HHY	2.0000	3.6050	2.6068	0.8166	3.0548	3.6050
HID	1.0000	0.0000	2.6740	-0.0928	-0.2209	3.1374
HIE	1.0000	0.0000	2.6766	-0.1050	-0.2491	3.1280
HIF	1.0000	0.0000	2.6716	0.1234	0.2784	3.3036
HIG	2.0000	3.2637	2.6650	0.3726	1.2407	3.2637
HIK	2.0000	3.0575	2.7060	0.1044	0.3311	3.0575
HIL	2.0000	3.0177	2.7299	0.0525	0.1616	3.0177
HIN	2.0000	2.9833	2.7547	0.0078	0.0159	2.9833
HIP	1.0000	0.0000	2.6747	-0.0964	-0.2292	3.1346
HIS	2.0000	2.9030	2.8266	-0.0967	-0.3250	2.9030
HIV	3.0000	6.4970	2.6635	0.5289	2.2284	3.2485
HKA	1.0000	0.0000	2.7062	-0.1811	-0.4269	3.0695
HKD	1.0000	0.0000	2.7061	-0.2071	-0.4883	3.0495
HKE	2.0000	3.0402	2.7065	0.0818	0.2572	3.0402
HKF	1.0000	0.0000	2.7387	0.0091	0.0144	3.2157
HKH	1.0000	0.0000	2.7743	0.1107	0.2489	3.2938
HKI	1.0000	0.0000	2.7060	-0.1967	-0.4636	3.0575
HKK	2.0000	2.9697	2.7183	-0.0099	-0.0417	2.9697
HKL	3.0000	5.8597	2.7321	0.1143	0.4456	2.9298
HKM	1.0000	0.0000	2.8074	0.1890	0.4319	3.3540
HKN	2.0000	2.8955	2.7483	-0.1065	-0.3572	2.8955
HKP	2.0000	3.0468	2.7062	0.0903	0.2853	3.0468
HKR	2.0000	3.1286	2.7129	0.1968	0.6367	3.1286
HKS	3.0000	5.6304	2.8010	-0.0348	-0.1506	2.8152
HKT	3.0000	5.9892	2.7123	0.1985	0.7870	2.9946
HKV	3.0000	6.3214	2.7204	0.4146	1.7043	3.1607
HKW	1.0000	0.0000	3.0529	0.7106	1.8161	3.7549
HLA	3.0000	6.0593	2.7314	0.2441	0.9746	3.0296
HLD	3.0000	6.0193	2.7292	0.2182	0.8674	3.0097
HLE	3.0000	6.0006	2.7285	0.2060	0.8174	3.0003
HLG	1.0000	0.0000	2.7601	-0.0946	-0.2249	3.1360
HLI	2.0000	3.0177	2.7299	0.0525	0.1616	3.0177
HLK	1.0000	0.0000	2.7321	-0.3628	-0.8673	2.9298
HLL	3.0000	5.7800	2.7411	0.0624	0.2376	2.8900
HLN	5.0000	11.4224	2.7530	0.2396	1.2338	2.8556
HLP	1.0000	0.0000	2.7290	-0.2626	-0.6208	3.0069
HLQ	1.0000	0.0000	2.7353	-0.2030	-0.4786	3.0527
HLS	4.0000	8.3260	2.7961	0.0382	0.1627	2.7753
HLT	2.0000	2.9547	2.7291	-0.0294	-0.1053	2.9547
HLV	3.0000	6.2416	2.7544	0.3627	1.4766	3.1208
HMA	1.0000	0.0000	2.7113	0.3189	0.7437	3.4538
HME	1.0000	0.0000	2.7365	0.2807	0.6507	3.4245
HMK	1.0000	0.0000	2.8074	0.1890	0.4319	3.3540
HMN	1.0000	0.0000	2.8955	0.0925	0.2066	3.2798
HMQ	1.0000	0.0000	2.6934	0.3488	0.8178	3.4768
HMY	1.0000	0.0000	2.6128	0.5939	1.4684	3.6652
HNA	1.0000	0.0000	2.7572	-0.2777	-0.6574	2.9953
HNC	1.0000	0.0000	3.0363	0.3722	0.8763	3.4948
HNE	2.0000	2.9659	2.7517	-0.0148	-0.0577	2.9659
HNF	1.0000	0.0000	2.8136	-0.0875	-0.2084	3.1415
HNG	2.0000	3.1017	2.7942	0.1618	0.5202	3.1017
HNH	1.0000	0.0000	2.8577	0.0141	0.0259	3.2196
HNI	1.0000	0.0000	2.7547	-0.2933	-0.6953	2.9833
HNK	2.0000	2.8955	2.7483	-0.1065	-0.3572	2.8955
HNL	4.0000	8.5668	2.7530	0.1427	0.6465	2.8556
HNN	3.0000	5.6425	2.7612	-0.0270	-0.1193	2.8212
HNQ	1.0000	0.0000	2.7631	-0.2477	-0.5852	3.0183
HNR	3.0000	6.1087	2.7748	0.2763	1.1086	3.0544
HNS	7.0000	16.4458	2.7955	0.2365	1.4408	2.7410
HNT	2.0000	2.9204	2.7478	-0.0741	-0.2512	2.9204
HNV	2.0000	3.0864	2.7875	0.1419	0.4547	3.0864
HNY	2.0000	3.2067	2.8500	0.2984	0.9809	3.2067
HPD	1.0000	0.0000	2.6765	-0.1068	-0.2533	3.1266
HPE	2.0000	3.1172	2.6789	0.1820	0.5875	3.1172
HPG	3.0000	6.5060	2.6709	0.5347	2.2561	3.2530
HPH	1.0000	0.0000	2.7036	0.2110	0.4838	3.3709
HPI	2.0000	3.1346	2.6747	0.2046	0.6628	3.1346
HPK	1.0000	0.0000	2.7062	-0.2107	-0.4968	3.0468
HPL	2.0000	3.0069	2.7290	0.0385	0.1159	3.0069
HPN	3.0000	5.9451	2.7528	0.1699	0.6700	2.9725
HPQ	1.0000	0.0000	2.6692	-0.0509	-0.1239	3.1696
HPS	1.0000	0.0000	2.8225	-0.4117	-0.9914	2.8923
HPT	1.0000	0.0000	2.6947	-0.1783	-0.4203	3.0717
HQA	1.0000	0.0000	2.6617	-0.0213	-0.0558	3.1923
HQC	1.0000	0.0000	2.8111	0.6286	1.5687	3.6919
HQF	1.0000	0.0000	2.6518	0.1689	0.3846	3.3386
HQH	2.0000	3.4166	2.6704	0.5715	1.9869	3.4166
HQI	2.0000	3.1804	2.6654	0.2641	0.8636	3.1804
HQL	2.0000	3.0527	2.7353	0.0980	0.3103	3.0527
HQM	1.0000	0.0000	2.6934	0.3488	0.8178	3.4768
HQN	2.0000	3.0183	2.7631	0.0533	0.1642	3.0183
HQP	3.0000	6.3392	2.6692	0.4262	1.7560	3.1696
HQQ	1.0000	0.0000	2.6557	0.0086	0.0132	3.2154
HQS	1.0000	0.0000	2.8416	-0.3522	-0.8406	2.9380
HQT	2.0000	3.1174	2.6931	0.1822	0.5882	3.1174
HQV	1.0000	0.0000	2.6481	0.0973	0.2178	3.2835
HRA	1.0000	0.0000	2.6579	0.0256	0.0523	3.2284
HRC	1.0000	0.0000	2.7802	0.6755	1.7084	3.7280
HRD	2.0000	3.2084	2.6662	0.3007	0.9887	3.2084
HRE	1.0000	0.0000	2.6706	-0.0126	-0.0356	3.1991
HRF	1.0000	0.0000	2.6358	0.2159	0.4953	3.3746
HRG	1.0000	0.0000	2.6353	0.1640	0.3732	3.3348
HRI	1.0000	0.0000	2.6627	0.0100	0.0165	3.2164
HRK	1.0000	0.0000	2.7129	-0.1042	-0.2473	3.1286
HRM	1.0000	0.0000	2.6689	0.3958	0.9358	3.5129
HRN	2.0000	3.0544	2.7748	0.1002	0.3176	3.0544
HRQ	1.0000	0.0000	2.6499	0.0556	0.1214	3.2514
HRR	1.0000	0.0000	2.6409	0.1025	0.2298	3.2875
HRS	2.0000	2.9741	2.8594	-0.0042	-0.0232	2.9741
HRT	1.0000	0.0000	2.6961	-0.0719	-0.1723	3.1535
HRY	1.0000	0.0000	2.6459	0.3007	0.6991	3.4398
HSA	3.0000	5.8300	2.8315	0.0950	0.3680	2.9150
HSD	3.0000	5.7901	2.8235	0.0690	0.2639	2.8950
HSE	2.0000	2.8857	2.8201	-0.1193	-0.3991	2.8857
HSF	2.0000	3.0612	2.9099	0.1091	0.3469	3.0612
HSG	5.0000	12.0856	2.8857	0.4553	2.4360	3.0214
HSH	2.0000	3.1393	2.9612	0.2107	0.6833	3.1393
HSI	4.0000	8.7091	2.8266	0.2044	0.9362	2.9030
HSK	4.0000	8.4456	2.8010	0.0901	0.4023	2.8152
HSL	3.0000	5.5507	2.7961	-0.0867	-0.3581	2.7753
HSN	5.0000	10.9639	2.7955	0.0904	0.4515	2.7410
HSP	1.0000	0.0000	2.8225	-0.4117	-0.9914	2.8923
HSQ	2.0000	2.9380	2.8416	-0.0511	-0.1761	2.9380
HSR	5.0000	11.8964	2.8594	0.3937	2.0810	2.9741
HSS	1.0000	0.0000	2.8087	-0.7130	-1.8418	2.6607
HST	5.0000	11.3604	2.8064	0.2194	1.1263	2.8401
HSV	1.0000	0.0000	2.8769	-0.2635	-0.6232	3.0062
HSW	1.0000	0.0000	3.2477	0.5096	1.2341	3.6004
HSY	5.0000	12.5056	2.9525	0.5919	3.2705	3.1264
HTA	1.0000	0.0000	2.6931	-0.1487	-0.3510	3.0944
HTD	1.0000	0.0000	2.6944	-0.1747	-0.4119	3.0744
HTE	1.0000	0.0000	2.6954	-0.1869	-0.4405	3.0651
HTF	1.0000	0.0000	2.7172	0.0415	0.0889	3.2406
HTG	2.0000	3.2008	2.7053	0.2907	0.9545	3.2008
HTH	1.0000	0.0000	2.7495	0.1431	0.3242	3.3187
HTI	2.0000	3.0824	2.6937	0.1367	0.4375	3.0824
HTK	4.0000	8.9838	2.7123	0.3235	1.5102	2.9946
HTL	3.0000	5.9095	2.7291	0.1467	0.5761	2.9547
HTN	1.0000	0.0000	2.7478	-0.3752	-0.8983	2.9204
HTQ	1.0000	0.0000	2.6931	-0.1188	-0.2811	3.1174
HTR	1.0000	0.0000	2.6961	-0.0719	-0.1723	3.1535
HTS	7.0000	17.0406	2.8064	0.3655	2.2740	2.8401
HTT	4.0000	9.0584	2.7045	0.3559	1.6706	3.0195
HTV	1.0000	0.0000	2.7017	-0.0301	-0.0761	3.1856
HTY	2.0000	3.3058	2.7435	0.4273	1.4378	3.3058
HVA	1.0000	0.0000	2.6578	0.0673	0.1485	3.2605
HVD	1.0000	0.0000	2.6677	0.0413	0.0886	3.2405
HVG	1.0000	0.0000	2.6274	0.2058	0.4714	3.3669
HVK	1.0000	0.0000	2.7204	-0.0625	-0.1507	3.1607
HVL	1.0000	0.0000	2.7544	-0.1144	-0.2709	3.1208
HVN	2.0000	3.0864	2.7875	0.1419	0.4547	3.0864
HVP	1.0000	0.0000	2.6691	0.0378	0.0803	3.2377
HVQ	2.0000	3.2835	2.6481	0.3983	1.3326	3.2835
HVR	2.0000	3.3196	2.6363	0.4452	1.5035	3.3196
HVS	2.0000	3.0062	2.8769	0.0375	0.1127	3.0062
HVV	1.0000	0.0000	2.6295	0.1859	0.4246	3.3516
HWD	1.0000	0.0000	2.9647	0.8145	2.1529	3.8348
HWT	1.0000	0.0000	3.0241	0.7430	1.9181	3.7798
HYD	1.0000	0.0000	2.6965	0.1978	0.4525	3.3607
HYF	1.0000	0.0000	2.6144	0.4140	0.9824	3.5269
HYH	1.0000	0.0000	2.6068	0.5156	1.2503	3.6050
HYK	2.0000	3.2809	2.7678	0.3950	1.3205	3.2809
HYL	2.0000	3.2411	2.8102	0.3431	1.1364	3.2411
HYN	1.0000	0.0000	2.8500	-0.0027	-0.0128	3.2067
HYR	1.0000	0.0000	2.6459	0.3007	0.6991	3.4398
HYS	4.0000	9.3792	2.9525	0.4950	2.3894	3.1264
HYT	3.0000	6.6116	2.7435	0.6034	2.5905	3.3058
IAA	2.0000	2.9330	2.6067	-0.0577	-0.1974	2.9330
IAD	2.0000	2.9131	2.6070	-0.0836	-0.2823	2.9131
IAE	2.0000	2.9037	2.6075	-0.0958	-0.3222	2.9037
IAF	2.0000	3.0793	2.6362	0.1326	0.4239	3.0793
IAG	2.0000	3.0394	2.6234	0.0808	0.2540	3.0394
IAI	3.0000	5.8421	2.6067	0.1029	0.3996	2.9211
IAK	1.0000	0.0000	2.6200	-0.4885	-1.1930	2.8332
IAL	4.0000	8.3801	2.6342	0.0617	0.2709	2.7934
IAN	5.0000	11.0360	2.6508	0.1139	0.5730	2.7590
IAP	1.0000	0.0000	2.6071	-0.3883	-0.9315	2.9103
IAS	5.0000	10.7149	2.7047	0.0094	0.0336	2.6787
IAT	1.0000	0.0000	2.6138	-0.4561	-1.1070	2.8581
IAV	1.0000	0.0000	2.6193	-0.2401	-0.5668	3.0242
IAW	1.0000	0.0000	2.9265	0.5331	1.2980	3.6185
IAY	3.0000	6.2889	2.6632	0.3935	1.6108	3.1444
ICD	1.0000	0.0000	2.8305	0.2653	0.6134	3.4126
ICN	3.0000	6.5171	2.9176	0.5420	2.2907	3.2586
ICT	1.0000	0.0000	2.8529	0.1938	0.4431	3.3577
ICV	1.0000	0.0000	2.8152	0.4099	0.9718	3.5238
IDC	1.0000	0.0000	2.8305	0.2653	0.6134	3.4126
IDD	5.0000	11.5724	2.6066	0.2883	1.4963	2.8931
IDE	1.0000	0.0000	2.6069	-0.4228	-1.0201	2.8837
IDG	1.0000	0.0000	2.6262	-0.2462	-0.5816	3.0195
IDH	1.0000	0.0000	2.6740	-0.0928	-0.2209	3.1374
IDI	2.0000	2.9011	2.6066	-0.0992	-0.3332	2.9011
IDK	5.0000	11.2531	2.6172	0.1845	0.9418	2.8133
IDL	5.0000	11.0936	2.6301	0.1326	0.6704	2.7734
IDM	3.0000	6.3951	2.7053	0.4626	1.9203	3.1976
IDN	4.0000	8.2171	2.6455	-0.0090	-0.0549	2.7390
IDP	2.0000	2.8903	2.6067	-0.1132	-0.3792	2.8903
IDQ	3.0000	5.8722	2.6087	0.1224	0.4782	2.9361
IDR	3.0000	5.9443	2.6143	0.1693	0.6680	2.9722
IDS	4.0000	7.9763	2.6968	-0.1135	-0.5375	2.6588
IDT	4.0000	8.5144	2.6118	0.1199	0.5407	2.8381
IDV	2.0000	3.0042	2.6218	0.0350	0.1045	3.0042
IDY	1.0000	0.0000	2.6678	-0.1096	-0.2598	3.1245
IEA	2.0000	2.9037	2.6075	-0.0958	-0.3222	2.9037
IEC	2.0000	3.4033	2.8336	0.5541	1.9180	3.4033
IED	2.0000	2.8837	2.6069	-0.1218	-0.4075	2.8837
IEE	2.0000	2.8744	2.6070	-0.1340	-0.4476	2.8744
IEH	3.0000	6.2560	2.6766	0.3721	1.5173	3.1280
IEI	4.0000	8.6752	2.6070	0.1897	0.8668	2.8917
IEK	2.0000	2.8039	2.6162	-0.2256	-0.7529	2.8039
IEM	1.0000	0.0000	2.7082	-0.0267	-0.0681	3.1882
IEN	5.0000	10.9187	2.6433	0.0757	0.3754	2.7297
IEP	3.0000	5.7619	2.6069	0.0507	0.1908	2.8810
IEQ	3.0000	5.8535	2.6096	0.1102	0.4292	2.9267
IER	2.0000	2.9628	2.6155	-0.0189	-0.0711	2.9628
IES	1.0000	0.0000	2.6934	-0.7277	-1.8881	2.6494
IET	4.0000	8.4864	2.6112	0.1078	0.4841	2.8288
IEV	2.0000	2.9949	2.6234	0.0228	0.0648	2.9949
IEY	1.0000	0.0000	2.6703	-0.1218	-0.2881	3.1151
IFA	2.0000	3.0793	2.6362	0.1326	0.4239	3.0793
IFC	1.0000	0.0000	2.8216	0.4815	1.1587	3.5788
IFD	2.0000	3.0593	2.6398	0.1066	0.3386	3.0593
IFE	1.0000	0.0000	2.6419	-0.2066	-0.4871	3.0499
IFG	2.0000	3.1857	2.6373	0.2710	0.8871	3.1857
IFH	1.0000	0.0000	2.6716	0.1234	0.2784	3.3036
IFL	2.0000	2.9396	2.6887	-0.0491	-0.1695	2.9396
IFM	1.0000	0.0000	2.6988	0.2017	0.4618	3.3638
IFN	5.0000	11.6209	2.7116	0.3041	1.5823	2.9052
IFP	1.0000	0.0000	2.6404	-0.1980	-0.4668	3.0565
IFR	1.0000	0.0000	2.6328	-0.0916	-0.2179	3.1384
IFS	5.0000	11.2998	2.7795	0.1997	1.0220	2.8250
IFT	4.0000	9.0130	2.6563	0.3362	1.5728	3.0043
IFV	2.0000	3.1704	2.6352	0.2512	0.8196	3.1704
IFY	1.0000	0.0000	2.6665	0.1066	0.2394	3.2907
IGA	2.0000	3.0394	2.6234	0.0808	0.2540	3.0394
IGD	1.0000	0.0000	2.6262	-0.2462	-0.5816	3.0195
IGE	2.0000	3.0101	2.6280	0.0426	0.1294	3.0101
IGG	1.0000	0.0000	2.6280	-0.0818	-0.1954	3.1458
IGH	1.0000	0.0000	2.6650	0.0716	0.1583	3.2637
IGI	3.0000	6.0549	2.6249	0.2413	0.9629	3.0275
IGK	3.0000	5.8793	2.6503	0.1270	0.4968	2.9396
IGL	1.0000	0.0000	2.6703	-0.4020	-0.9664	2.8998
IGM	1.0000	0.0000	2.6930	0.1499	0.3401	3.3239
IGN	2.0000	2.8654	2.6918	-0.1456	-0.4861	2.8654
IGP	3.0000	6.0334	2.6267	0.2273	0.9050	3.0167
IGQ	3.0000	6.1249	2.6217	0.2868	1.1527	3.0625
IGR	1.0000	0.0000	2.6221	-0.1434	-0.3384	3.0985
IGS	4.0000	8.3554	2.7568	0.0510	0.2215	2.7851
IGT	2.0000	2.9645	2.6406	-0.0167	-0.0638	2.9645
IGV	1.0000	0.0000	2.6255	-0.1016	-0.2413	3.1306
IGW	1.0000	0.0000	2.9224	0.6715	1.6962	3.7249
IGY	1.0000	0.0000	2.6596	0.0548	0.1196	3.2508
IHE	2.0000	3.1280	2.6766	0.1960	0.6341	3.1280
IHI	1.0000	0.0000	2.6719	-0.0824	-0.1968	3.1454
IHK	3.0000	6.1151	2.7060	0.2804	1.1259	3.0575
IHL	4.0000	9.0530	2.7299	0.3535	1.6589	3.0177
IHN	1.0000	0.0000	2.7547	-0.2933	-0.6953	2.9833
IHP	1.0000	0.0000	2.6747	-0.0964	-0.2292	3.1346
IHR	1.0000	0.0000	2.6627	0.0100	0.0165	3.2164
IHS	6.0000	14.5152	2.8266	0.3805	2.1974	2.9030
IHT	1.0000	0.0000	2.6937	-0.1643	-0.3874	3.0824
IHV	1.0000	0.0000	2.6635	0.0518	0.1126	3.2485
IHY	1.0000	0.0000	2.6904	0.2082	0.4772	3.3687
IIA	1.0000	0.0000	2.6067	-0.3743	-0.8960	2.9211
IIC	2.0000	3.4206	2.8280	0.5767	2.0075	3.4206
IID	2.0000	2.9011	2.6066	-0.0992	-0.3332	2.9011
IIE	3.0000	5.7835	2.6070	0.0647	0.2468	2.8917
IIF	1.0000	0.0000	2.6382	-0.1840	-0.4337	3.0673
IIG	1.0000	0.0000	2.6249	-0.2358	-0.5566	3.0275
III	1.0000	0.0000	2.6065	-0.3898	-0.9354	2.9091
IIK	6.0000	14.1064	2.6182	0.2741	1.5546	2.8213
IIL	6.0000	13.9070	2.6317	0.2222	1.2502	2.7814
IIM	1.0000	0.0000	2.7030	-0.0041	-0.0161	3.2056
IIN	3.0000	5.4941	2.6475	-0.1235	-0.5061	2.7470
IIP	2.0000	2.8983	2.6067	-0.1028	-0.3450	2.8983
IIQ	2.0000	2.9441	2.6083	-0.0433	-0.1504	2.9441
IIR	1.0000	0.0000	2.6134	-0.2974	-0.7053	2.9802
IIS	3.0000	5.3335	2.6999	-0.2280	-0.9318	2.6668
IIT	1.0000	0.0000	2.6125	-0.4717	-1.1481	2.8462
IIV	1.0000	0.0000	2.6207	-0.2556	-0.6042	3.0122
IIY	1.0000	0.0000	2.6658	-0.0992	-0.2356	3.1325
IKA	1.0000	0.0000	2.6200	-0.4885	-1.1930	2.8332
IKC	4.0000	9.9984	2.8663	0.7635	3.9679	3.3328
IKD	1.0000	0.0000	2.6172	-0.5145	-1.2632	2.8133
IKE	4.0000	8.4117	2.6162	0.0754	0.3343	2.8039
IKF	1.0000	0.0000	2.6671	-0.2983	-0.7075	2.9795
IKI	9.0000	22.5702	2.6182	0.4502	3.2283	2.8213
IKK	6.0000	13.6672	2.6169	0.1598	0.8899	2.7334
IKL	3.0000	5.3871	2.6240	-0.1931	-0.7884	2.6936
IKM	1.0000	0.0000	2.7397	-0.1184	-0.2801	3.1178
IKN	7.0000	15.9552	2.6342	0.1302	0.7782	2.6592
IKP	5.0000	11.2420	2.6169	0.1809	0.9230	2.8105
IKQ	3.0000	5.7125	2.6245	0.0186	0.0625	2.8563
IKR	7.0000	17.3540	2.6339	0.4335	2.7321	2.8923
IKS	2.0000	2.5789	2.6733	-0.5183	-1.8014	2.5789
IKT	3.0000	5.5167	2.6150	-0.1089	-0.4470	2.7583
IKV	2.0000	2.9244	2.6446	-0.0689	-0.2340	2.9244
IKW	1.0000	0.0000	2.9635	0.4032	0.9548	3.5187
IKY	2.0000	3.0446	2.6991	0.0876	0.2762	3.0446
ILA	1.0000	0.0000	2.6342	-0.5404	-1.3343	2.7934
ILD	3.0000	5.5468	2.6301	-0.0892	-0.3682	2.7734
ILE	4.0000	8.2921	2.6285	0.0235	0.0950	2.7640
ILF	4.0000	8.8188	2.6887	0.2519	1.1626	2.9396
ILH	2.0000	3.0177	2.7299	0.0525	0.1616	3.0177
ILI	5.0000	11.1256	2.6317	0.1430	0.7247	2.7814
ILK	6.0000	13.4679	2.6240	0.1079	0.5940	2.6936
ILL	3.0000	5.3074	2.6278	-0.2450	-1.0022	2.6537
ILN	3.0000	5.2387	2.6350	-0.2897	-1.1893	2.6193
ILP	5.0000	11.0826	2.6296	0.1290	0.6517	2.7706
ILQ	1.0000	0.0000	2.6401	-0.5104	-1.2521	2.8164
ILR	3.0000	5.7049	2.6516	0.0136	0.0428	2.8525
ILS	9.0000	20.3125	2.6672	0.0830	0.5543	2.5391
ILT	4.0000	8.1554	2.6240	-0.0358	-0.1782	2.7185
ILV	3.0000	5.7691	2.6639	0.0553	0.2093	2.8845
ILY	1.0000	0.0000	2.7227	-0.2653	-0.6275	3.0048
IMA	2.0000	3.2175	2.7000	0.3125	1.0297	3.2175
IME	1.0000	0.0000	2.7082	-0.0267	-0.0681	3.1882
IMF	1.0000	0.0000	2.6988	0.2017	0.4618	3.3638
IMG	1.0000	0.0000	2.6930	0.1499	0.3401	3.3239
IMI	1.0000	0.0000	2.7030	-0.0041	-0.0161	3.2056
IMN	2.0000	3.0435	2.7904	0.0861	0.2713	3.0435
IMQ	2.0000	3.2406	2.6955	0.3425	1.1342	3.2406
IMT	3.0000	6.2853	2.7267	0.3911	1.6005	3.1426
INA	5.0000	11.0360	2.6508	0.1139	0.5730	2.7590
INC	1.0000	0.0000	2.9176	0.0648	0.1428	3.2586
IND	4.0000	8.2171	2.6455	-0.0090	-0.0549	2.7390
INE	3.0000	5.4593	2.6433	-0.1461	-0.5974	2.7297
INF	1.0000	0.0000	2.7116	-0.3949	-0.9483	2.9052
ING	2.0000	2.8654	2.6918	-0.1456	-0.4861	2.8654
INH	2.0000	2.9833	2.7547	0.0078	0.0159	2.9833
INI	2.0000	2.7470	2.6475	-0.2996	-1.0053	2.7470
INK	7.0000	15.9552	2.6342	0.1302	0.7782	2.6592
INL	5.0000	10.4773	2.6350	-0.0678	-0.3647	2.6193
INM	2.0000	3.0435	2.7904	0.0861	0.2713	3.0435
INN	4.0000	7.7549	2.6397	-0.2095	-0.9879	2.5850
INP	5.0000	10.9451	2.6448	0.0843	0.4198	2.7363
INQ	2.0000	2.7820	2.6579	-0.2541	-0.8493	2.7820
INR	2.0000	2.8181	2.6711	-0.2072	-0.6909	2.8181
INS	7.0000	15.0282	2.6653	-0.0709	-0.4500	2.5047
INT	9.0000	21.4727	2.6359	0.2717	1.8868	2.6841
INV	4.0000	8.5505	2.6848	0.1356	0.6134	2.8502
INY	3.0000	5.9408	2.7473	0.1671	0.6587	2.9704
IPA	4.0000	8.7309	2.6071	0.2138	0.9809	2.9103
IPC	1.0000	0.0000	2.8313	0.2617	0.6048	3.4099
IPD	3.0000	5.7807	2.6067	0.0629	0.2395	2.8903
IPE	2.0000	2.8810	2.6069	-0.1254	-0.4193	2.8810
IPG	3.0000	6.0334	2.6267	0.2273	0.9050	3.0167
IPH	3.0000	6.2692	2.6747	0.3807	1.5548	3.1346
IPI	1.0000	0.0000	2.6067	-0.4038	-0.9712	2.8983
IPK	2.0000	2.8105	2.6169	-0.2171	-0.7240	2.8105
IPL	3.0000	5.5413	2.6296	-0.0928	-0.3826	2.7706
IPM	2.0000	3.1948	2.7061	0.2829	0.9278	3.1948
IPN	8.0000	19.1539	2.6448	0.2884	1.8935	2.7363
IPQ	1.0000	0.0000	2.6090	-0.3583	-0.8559	2.9333
IPR	5.0000	11.8776	2.6146	0.3876	2.0463	2.9694
IPS	6.0000	13.2800	2.6958	0.0590	0.3170	2.6560
IPT	7.0000	17.0124	2.6116	0.3594	2.2335	2.8354
IPV	1.0000	0.0000	2.6223	-0.2696	-0.6379	3.0015
IPY	2.0000	3.1217	2.6685	0.1878	0.6068	3.1217
IQA	1.0000	0.0000	2.6079	-0.3287	-0.7823	2.9561
IQC	1.0000	0.0000	2.8198	0.3212	0.7495	3.4556
IQD	1.0000	0.0000	2.6087	-0.3547	-0.8469	2.9361
IQF	1.0000	0.0000	2.6337	-0.1385	-0.3270	3.1023
IQG	2.0000	3.0625	2.6217	0.1107	0.3521	3.0625
IQI	2.0000	2.9441	2.6083	-0.0433	-0.1504	2.9441
IQK	4.0000	8.5688	2.6245	0.1435	0.6504	2.8563
IQL	5.0000	11.2656	2.6401	0.1885	0.9632	2.8164
IQM	1.0000	0.0000	2.6955	0.0414	0.0888	3.2406
IQN	5.0000	11.1281	2.6579	0.1438	0.7289	2.7820
IQP	2.0000	2.9333	2.6090	-0.0573	-0.1961	2.9333
IQQ	2.0000	2.9791	2.6083	0.0023	-0.0021	2.9791
IQR	2.0000	3.0152	2.6120	0.0492	0.1508	3.0152
IQS	5.0000	10.8070	2.7147	0.0394	0.1880	2.7018
IQT	3.0000	5.7623	2.6174	0.0509	0.1917	2.8811
IQV	3.0000	6.0944	2.6180	0.2670	1.0697	3.0472
IRA	1.0000	0.0000	2.6125	-0.2818	-0.6674	2.9921
IRD	1.0000	0.0000	2.6143	-0.3078	-0.7307	2.9722
IRH	2.0000	3.2164	2.6627	0.3111	1.0247	3.2164
IRI	1.0000	0.0000	2.6134	-0.2974	-0.7053	2.9802
IRK	4.0000	8.6770	2.6339	0.1904	0.8704	2.8923
IRL	2.0000	2.8525	2.6516	-0.1625	-0.5418	2.8525
IRN	2.0000	2.8181	2.6711	-0.2072	-0.6909	2.8181
IRP	3.0000	5.9388	2.6146	0.1658	0.6534	2.9694
IRQ	3.0000	6.0303	2.6120	0.2253	0.8967	3.0152
IRR	1.0000	0.0000	2.6141	-0.2049	-0.4831	3.0512
IRS	5.0000	10.9513	2.7319	0.0863	0.4303	2.7378
IRT	1.0000	0.0000	2.6256	-0.3793	-0.9087	2.9172
IRV	3.0000	6.1666	2.6189	0.3139	1.2672	3.0833
IRY	2.0000	3.2035	2.6571	0.2943	0.9668	3.2035
ISA	3.0000	5.3574	2.7047	-0.2124	-0.8677	2.6787
ISC	2.0000	3.1783	2.9905	0.2614	0.8544	3.1783
ISD	2.0000	2.6588	2.6968	-0.4145	-1.4123	2.6588
ISE	10.0000	23.8446	2.6934	0.2723	1.9937	2.6494
ISF	4.0000	8.4749	2.7795	0.1028	0.4610	2.8250
ISG	5.0000	11.1405	2.7568	0.1479	0.7500	2.7851
ISH	2.0000	2.9030	2.8266	-0.0967	-0.3250	2.9030
ISI	6.0000	13.3338	2.6999	0.0731	0.3962	2.6668
ISK	3.0000	5.1579	2.6733	-0.3422	-1.4133	2.5789
ISL	6.0000	12.6953	2.6672	-0.0931	-0.5426	2.5391
ISM	2.0000	2.9632	2.8640	-0.0183	-0.0692	2.9632
ISN	10.0000	22.5423	2.6653	0.0840	0.5919	2.5047
ISP	4.0000	7.9680	2.6958	-0.1170	-0.5542	2.6560
ISQ	6.0000	13.5088	2.7147	0.1186	0.6545	2.7018
ISR	4.0000	8.2135	2.7319	-0.0106	-0.0621	2.7378
ISS	8.0000	16.9710	2.6749	-0.1173	-0.7856	2.4244
IST	5.0000	10.4153	2.6791	-0.0880	-0.4691	2.6038
ISV	6.0000	13.8495	2.7485	0.2072	1.1632	2.7699
ISW	1.0000	0.0000	3.0792	0.2022	0.4630	3.3642
ISY	3.0000	5.7803	2.8187	0.0626	0.2385	2.8901
ITA	2.0000	2.8581	2.6138	-0.1551	-0.5174	2.8581
ITC	2.0000	3.3577	2.8529	0.4948	1.6890	3.3577
ITD	3.0000	5.6763	2.6118	-0.0050	-0.0315	2.8381
ITE	2.0000	2.8288	2.6112	-0.1933	-0.6443	2.8288
ITF	2.0000	3.0043	2.6563	0.0351	0.1050	3.0043
ITG	1.0000	0.0000	2.6406	-0.3177	-0.7552	2.9645
ITH	1.0000	0.0000	2.6937	-0.1643	-0.3874	3.0824
ITI	1.0000	0.0000	2.6125	-0.4717	-1.1481	2.8462
ITK	3.0000	5.5167	2.6150	-0.1089	-0.4470	2.7583
ITL	3.0000	5.4369	2.6240	-0.1607	-0.6565	2.7185
ITN	4.0000	8.0523	2.6359	-0.0805	-0.3847	2.6841
ITP	7.0000	17.0124	2.6116	0.3594	2.2335	2.8354
ITQ	8.0000	20.1680	2.6174	0.4769	3.2429	2.8811
ITR	4.0000	8.7516	2.6256	0.2228	1.0237	2.9172
ITS	5.0000	10.4153	2.6791	-0.0880	-0.4691	2.6038
ITT	5.0000	11.1328	2.6120	0.1454	0.7369	2.7832
ITY	5.0000	12.2781	2.6871	0.5179	2.8097	3.0695
IVA	1.0000	0.0000	2.6193	-0.2401	-0.5668	3.0242
IVD	1.0000	0.0000	2.6218	-0.2661	-0.6293	3.0042
IVE	3.0000	5.9897	2.6234	0.1989	0.7884	2.9949
IVF	1.0000	0.0000	2.6352	-0.0498	-0.1215	3.1704
IVK	3.0000	5.8488	2.6446	0.1072	0.4171	2.9244
[truncated: 3,260 more rows]
