# Supplementary material for: Evaluating deterministic motif significance measures in protein databases
Source: Algorithms Mol Biol. 2007 Dec 24;2:16. doi: 10.1186/1748-7188-2-16 (PMC2254621; doi:10.1186/1748-7188-2-16)
Supplement: Additional File 2 — Scripts and Datasets. This file contains the sequence datasets (synthetic and real) and the evaluated motifs. This data is separated according to the tables where it is presented and discussed. It also contains script programs (in perl language) developed for this work. [file 1748-7188-2-16-S2.zip › Scripts_and_Datasets/datasets/Table 4/5%/Motifs/score_TKYEETGAFK_s5_mlen_10_planted_syn5_len300_num50.txt]

Motif	Supp	IG	Pratt	LogOdds	Zscore	Info
AAANRLGASG	1.0000	0.0000	0.9706	8.2226	12730.5460	9.5288
AAATHTDQSH	1.0000	0.0000	0.9863	8.7805	24198.5633	9.9576
AADEENNLNI	1.0000	0.0000	0.9160	7.6094	6284.6486	9.0575
AADLNHYFLN	1.0000	0.0000	0.9945	8.4658	16844.6952	9.7157
AADNQIHKRK	1.0000	0.0000	0.9327	8.5188	17903.7294	9.7564
AAEIELDSQG	1.0000	0.0000	0.9398	8.1524	11742.9871	9.4749
AAFNSFYEDS	1.0000	0.0000	1.0236	8.2590	13275.8952	9.5568
AAGQSIDDKN	1.0000	0.0000	0.9438	7.9968	9816.7837	9.3552
AAGRKKSERI	1.0000	0.0000	0.9447	8.3074	14036.4865	9.5940
AAGRSKSYQK	1.0000	0.0000	1.0041	8.2461	13079.5947	9.5468
AAHQGSRSLS	1.0000	0.0000	1.0304	7.9745	9567.9244	9.3381
AAIENYVELG	1.0000	0.0000	0.9457	8.6446	20694.3714	9.8531
AAKFVKILSE	1.0000	0.0000	0.9494	8.1078	11155.2675	9.4406
AAKQLYGAGE	1.0000	0.0000	0.9258	8.8714	26870.4762	10.0275
AAKVQPLIET	1.0000	0.0000	0.8957	8.3484	14714.7420	9.6255
AALEQPPKKE	1.0000	0.0000	0.8899	8.1650	11914.2329	9.4845
AALIDNSVAS	1.0000	0.0000	0.9636	7.6019	6230.4233	9.0517
AALLSLSVNS	1.0000	0.0000	0.9464	6.9223	2849.0594	8.5293
AALNGLTRKD	1.0000	0.0000	0.9208	7.9830	9661.6477	9.3446
AALQNQIASA	1.0000	0.0000	0.9460	7.9505	9306.6450	9.3196
AALSGNTLNG	1.0000	0.0000	0.9547	7.6071	6267.9537	9.0557
AALTHENWQE	1.0000	0.0000	1.0255	9.2293	40570.6700	10.3026
AAMINLKING	1.0000	0.0000	0.9647	8.3023	13954.3026	9.5900
AAMVPQNWGV	1.0000	0.0000	1.0337	9.9389	91833.8789	10.8480
AANDGTGTKL	1.0000	0.0000	0.9192	8.1513	11728.2879	9.4740
AANFPKPKKE	1.0000	0.0000	0.9098	8.1553	11781.8267	9.4771
AANMRYTDDM	1.0000	0.0000	0.9931	9.3416	46168.8785	10.3889
AANQAKYLIY	1.0000	0.0000	0.9608	8.6738	21402.4469	9.8756
AANQLSKHIA	1.0000	0.0000	0.9715	8.0867	10887.5697	9.4244
AANRLGASGS	1.0000	0.0000	0.9903	7.8707	8490.0508	9.2583
AANSDKGEKQ	1.0000	0.0000	0.9418	7.9153	8937.0114	9.2926
AAPGTSSSIL	1.0000	0.0000	0.9726	7.4614	5299.8660	8.9437
AAPILYRNIN	1.0000	0.0000	0.9501	8.2686	13423.9032	9.5642
AAPTIKLGTI	1.0000	0.0000	0.8947	8.2656	13377.0841	9.5618
AAQLILLIAR	1.0000	0.0000	0.9113	8.1511	11725.3476	9.4739
AAQPKDTNPL	1.0000	0.0000	0.9030	7.9806	9634.6763	9.3427
AAQSLADVAA	1.0000	0.0000	0.9451	8.2623	13325.7381	9.5593
AARIDAKEEW	1.0000	0.0000	0.9626	9.3168	44868.7410	10.3698
AARIEVVLDD	1.0000	0.0000	0.9005	8.6188	20089.5163	9.8333
AARSRCSNLL	1.0000	0.0000	1.0416	8.1329	11481.7174	9.4598
AASASGNRIR	1.0000	0.0000	0.9892	8.0056	9916.4441	9.3620
AASEDDTNEH	1.0000	0.0000	0.9620	8.1608	11856.4721	9.4813
AASKMVDLLD	1.0000	0.0000	0.9777	8.1964	12353.3503	9.5087
AASSVLTKTL	1.0000	0.0000	0.9468	7.4420	5182.7494	8.9288
AATHTDQSHG	1.0000	0.0000	0.9939	8.8842	27269.5231	10.0373
AAVFLCCHIP	1.0000	0.0000	1.0530	10.2587	132719.3375	11.0938
AAVNYFSDLW	1.0000	0.0000	1.0898	9.1849	38550.1220	10.2685
AAYMEHNSDY	1.0000	0.0000	1.0682	9.2209	40180.9216	10.2961
AAYRQARFEN	1.0000	0.0000	0.9361	9.0179	31807.1439	10.1401
ACAFSQHFKP	1.0000	0.0000	1.0572	9.4660	53277.1111	10.4845
ACGAKHNFFN	1.0000	0.0000	1.0520	9.4206	50563.7463	10.4496
ACGTKKSEHD	1.0000	0.0000	1.0353	8.9774	30355.4268	10.1089
ACIKHSCGNR	1.0000	0.0000	1.1404	9.6845	68520.5034	10.6525
ACLNLEVLSD	1.0000	0.0000	1.0124	8.1425	11609.5953	9.4672
ACNNRLAPSG	1.0000	0.0000	1.0361	8.4473	16488.6625	9.7015
ACNSKNSHSA	1.0000	0.0000	1.0670	7.9722	9542.8491	9.3364
ACVPTQNPTT	1.0000	0.0000	0.9721	8.9290	28710.3226	10.0717
ADASPCQLNE	1.0000	0.0000	1.0123	8.4537	16611.0038	9.7064
ADASQHLINN	1.0000	0.0000	0.9740	7.9017	8798.9029	9.2822
ADDNVLKTCI	1.0000	0.0000	0.9796	8.6473	20758.6123	9.8552
ADDRKLNKIS	1.0000	0.0000	0.9283	7.5954	6183.6790	9.0467
ADDRLLSLNL	1.0000	0.0000	0.9237	7.2633	4218.8903	8.7914
ADDSNIELSD	1.0000	0.0000	0.9394	7.3456	4638.0862	8.8547
ADEAFDQSRR	1.0000	0.0000	0.9489	8.5450	18451.8620	9.7766
ADEANIHNKS	1.0000	0.0000	0.9676	7.9213	8999.0685	9.2972
ADEENNLNIP	1.0000	0.0000	0.9136	7.5778	6059.9197	9.0332
ADENTVCNCI	1.0000	0.0000	1.0648	9.3685	47624.3102	10.4096
ADFGYKGPLE	1.0000	0.0000	0.9340	8.9088	28050.2169	10.0562
ADFKHLQENT	1.0000	0.0000	0.9462	8.4311	16185.2284	9.6891
ADFNSDIARE	1.0000	0.0000	0.9541	8.1744	12044.0358	9.4918
ADFPWSEIVS	1.0000	0.0000	1.0760	8.9339	28874.2378	10.0755
ADFRLYAVLV	1.0000	0.0000	0.9484	8.9489	29376.4928	10.0870
ADFTTINLSS	1.0000	0.0000	0.9562	7.4834	5435.5820	8.9606
ADGSASEVQE	1.0000	0.0000	0.9794	8.1403	11579.6563	9.4655
ADHALAQVHK	1.0000	0.0000	0.9472	9.0515	33059.1628	10.1659
ADHAQANCDN	1.0000	0.0000	1.0173	9.0575	33288.2915	10.1705
ADHTIPSLFR	1.0000	0.0000	0.9779	8.4934	17389.3211	9.7370
ADIENESHNS	1.0000	0.0000	0.9830	7.6601	6662.1887	9.0965
ADILDATSCD	1.0000	0.0000	0.9971	8.5325	18189.7060	9.7670
ADIPGSDHIN	1.0000	0.0000	0.9743	8.3334	14462.8676	9.6139
ADIVDASNQV	1.0000	0.0000	0.9555	8.2155	12627.1351	9.5233
ADKFEYPVSP	1.0000	0.0000	0.9715	8.6232	20191.1209	9.8367
ADKPDTQTCD	1.0000	0.0000	0.9435	8.8964	27654.9977	10.0467
ADKPNQKQFF	1.0000	0.0000	0.9247	8.4789	17099.9194	9.7258
ADKSTHGNML	1.0000	0.0000	1.0164	8.4186	15954.1638	9.6795
ADLALASRTR	1.0000	0.0000	0.9430	7.9809	9638.2008	9.3430
ADLESYIINL	1.0000	0.0000	0.9592	7.8319	8119.3503	9.2285
ADLIKDRRNE	1.0000	0.0000	0.9111	8.1000	11055.3115	9.4346
ADLNGIVQKA	1.0000	0.0000	0.9228	8.2922	13793.5118	9.5823
ADLNHYFLNR	1.0000	0.0000	0.9997	8.5279	18092.3233	9.7634
ADLPWTLGKD	1.0000	0.0000	0.9908	8.8803	27147.1199	10.0343
ADNFLNIDRN	1.0000	0.0000	0.9384	7.8410	8204.7871	9.2355
ADNINHKIIQ	1.0000	0.0000	0.9411	8.2629	13336.2188	9.5598
ADNLKSSLSS	1.0000	0.0000	0.9210	6.4938	1739.6569	8.2000
ADNLRQYAQS	1.0000	0.0000	0.9790	8.2473	13097.7155	9.5478
ADNQIHKRKG	1.0000	0.0000	0.9399	8.6225	20175.8325	9.8362
ADNQVYAQTL	1.0000	0.0000	0.9410	8.5476	18508.3692	9.7786
ADNSQALIEV	1.0000	0.0000	0.9470	7.9273	9061.6288	9.3018
ADNSVADHAQ	1.0000	0.0000	0.9803	8.4402	16355.3551	9.6960
ADNYDSSLEH	1.0000	0.0000	1.0142	7.9848	9681.9989	9.3460
ADPIYIPAIE	1.0000	0.0000	0.8909	8.7664	23809.1358	9.9467
ADQEKKSVSE	1.0000	0.0000	0.9562	7.7704	7563.8578	9.1812
ADQKNGRQKV	1.0000	0.0000	0.9207	8.4821	17163.6646	9.7282
ADRNMLHDNQ	1.0000	0.0000	0.9939	8.6438	20675.6070	9.8525
ADRSNHHASE	1.0000	0.0000	1.0360	8.3423	14612.7223	9.6208
ADSAEKVFTT	1.0000	0.0000	0.9429	8.2579	13259.7247	9.5560
ADSKSIPPTT	1.0000	0.0000	0.9398	7.6118	6301.8133	9.0593
ADSLHQFVSL	1.0000	0.0000	1.0158	8.1292	11433.4883	9.4570
ADSRNAYTQN	1.0000	0.0000	0.9785	8.0997	11050.6559	9.4343
ADSVNLLTSG	1.0000	0.0000	0.9615	7.4449	5200.2521	8.9311
ADSWLSLKVH	1.0000	0.0000	1.0852	8.6281	20306.1359	9.8405
ADTKPSEANF	1.0000	0.0000	0.9437	7.9574	9380.9587	9.3249
ADTRPDGNDL	1.0000	0.0000	0.9137	8.1759	12064.7289	9.4929
ADTSLTHGPT	1.0000	0.0000	0.9635	8.2566	13238.9467	9.5549
ADTSPALLFA	1.0000	0.0000	0.9444	7.9696	9513.7335	9.3343
ADTSRRFAIK	1.0000	0.0000	0.9476	8.3797	15254.6782	9.6495
ADVAAMVPQN	1.0000	0.0000	0.9438	8.9832	30559.4995	10.1134
AEALPQRQKC	1.0000	0.0000	0.9622	9.0685	33712.7556	10.1789
AEAPLAAGQS	1.0000	0.0000	0.9449	8.2570	13245.6063	9.5552
AEATKYSIIH	1.0000	0.0000	0.9811	8.6396	20575.6541	9.8493
AEAVLVIDEE	1.0000	0.0000	0.8970	8.5317	18172.4996	9.7664
AEDSMSKSSN	1.0000	0.0000	0.9946	7.2267	4044.6945	8.7633
AEDSQQSNIP	1.0000	0.0000	0.9583	7.6758	6783.3312	9.1085
AEDTNGYAHP	1.0000	0.0000	0.9530	8.9470	29313.4864	10.0856
AEEKYLNPNC	1.0000	0.0000	1.0141	8.6757	21449.4225	9.8771
AEFSPHTLMA	1.0000	0.0000	1.0152	8.8365	25810.3670	10.0006
AEGIESSVGT	1.0000	0.0000	0.9848	8.1695	11975.7467	9.4880
AEHKDKTNTP	1.0000	0.0000	0.9221	8.2328	12880.7052	9.5366
AEIELDSQGK	1.0000	0.0000	0.9361	8.0194	10075.0314	9.3726
AEILADDNVL	1.0000	0.0000	0.9148	7.9928	9771.9491	9.3522
AEINLYEDKI	1.0000	0.0000	0.9270	8.2192	12681.0462	9.5262
AEIRQQEPNK	1.0000	0.0000	0.9034	8.3258	14337.3189	9.6081
AEKESDNLMT	1.0000	0.0000	0.9661	7.9450	9247.7475	9.3154
AEKESSSPSP	1.0000	0.0000	0.9597	7.0855	3438.1794	8.6548
AEKVFTTYSQ	1.0000	0.0000	0.9729	8.5937	19515.8690	9.8140
AELDFDAISV	1.0000	0.0000	0.9505	8.2547	13209.5300	9.5534
AELGEFHAES	1.0000	0.0000	0.9845	8.6178	20064.8229	9.8325
AELIEENIDN	1.0000	0.0000	0.9088	7.7913	7748.3319	9.1973
AELKEPNLNL	1.0000	0.0000	0.9038	7.3754	4800.2243	8.8776
AELPSFDPQD	1.0000	0.0000	0.9419	8.1468	11666.5994	9.4705
AELSHQNKNQ	1.0000	0.0000	0.9718	7.8360	8157.9238	9.2317
AELSNNLILH	1.0000	0.0000	0.9570	7.4816	5424.2829	8.9592
AEMVDSTSVN	1.0000	0.0000	1.0181	8.1687	11964.7642	9.4874
AENAVKLGLL	1.0000	0.0000	0.9285	7.9063	8844.8709	9.2856
AENHSNQYQK	1.0000	0.0000	1.0074	8.3070	14030.7800	9.5937
AENSEKDPRP	1.0000	0.0000	0.9344	7.8852	8632.4758	9.2694
AENTIRNNRE	1.0000	0.0000	0.9289	7.9199	8984.5949	9.2961
AENVGPLINC	1.0000	0.0000	1.0071	8.7552	23504.8662	9.9382
AEPDDKNAGP	1.0000	0.0000	0.9035	8.2614	13313.0162	9.5586
AEPFVYSVDQ	1.0000	0.0000	0.9792	8.8984	27719.1849	10.0483
AEPQKMLGMH	1.0000	0.0000	0.9879	9.4682	53413.2924	10.4862
AEQEKDTSTE	1.0000	0.0000	0.9184	7.9499	9301.0765	9.3192
AERYERNQNN	1.0000	0.0000	0.9642	8.3143	14148.3205	9.5993
AESFKQCKII	1.0000	0.0000	1.0116	8.8241	25445.5226	9.9911
AESIWTLLRL	1.0000	0.0000	1.0245	8.4834	17188.9493	9.7292
AESNNTESLS	1.0000	0.0000	0.9334	6.8219	2538.2214	8.4522
AESTSYKSIN	1.0000	0.0000	0.9829	7.4264	5090.7161	8.9168
AESVMVAIMP	1.0000	0.0000	1.0164	9.2105	39703.1202	10.2881
AESYTFNKQN	1.0000	0.0000	0.9826	8.0663	10634.2932	9.4087
AETIEPPTQL	1.0000	0.0000	0.8854	8.2286	12819.4767	9.5334
AETQKQQSIM	1.0000	0.0000	0.9679	8.5295	18127.3018	9.7647
AETRPGISED	1.0000	0.0000	0.9353	8.2937	13816.3795	9.5834
AEVESYNSTL	1.0000	0.0000	0.9890	7.7871	7711.0760	9.1941
AEVLHSGNAS	1.0000	0.0000	1.0141	8.0424	10345.6740	9.3903
AFDMTKTLFM	1.0000	0.0000	0.9799	9.1983	39147.3849	10.2787
AFDQSRRAEV	1.0000	0.0000	0.9568	8.6993	22040.1416	9.8952
AFDRTILGNL	1.0000	0.0000	0.9352	8.2263	12785.3329	9.5316
AFDYNYVKLT	1.0000	0.0000	0.9764	8.7875	24395.4198	9.9630
AFEPNELYVG	1.0000	0.0000	0.9565	8.7916	24511.6448	9.9662
AFFLYSCNNI	1.0000	0.0000	1.0828	8.8280	25558.6231	9.9941
AFGCISELSI	1.0000	0.0000	1.0592	8.6155	20012.1441	9.8308
AFGKSINSGR	1.0000	0.0000	1.0024	8.0587	10541.7345	9.4028
AFGPDIRLTI	1.0000	0.0000	0.9057	8.6297	20342.6011	9.8417
AFHDKNSLRC	1.0000	0.0000	1.0659	8.8705	26840.2497	10.0267
AFHEVDIFPK	1.0000	0.0000	0.9178	9.1420	36689.4411	10.2354
AFIDSVINMF	1.0000	0.0000	1.0142	8.7729	23988.7286	9.9518
AFKNSNGLTT	1.0000	0.0000	0.9529	7.6414	6520.2432	9.0821
AFKPEIIIQV	1.0000	0.0000	0.8889	8.7194	22556.0178	9.9106
AFLDDPHKNE	1.0000	0.0000	0.9440	8.4081	15762.5632	9.6714
AFLEVDAKLQ	1.0000	0.0000	0.9179	8.3724	15126.7626	9.6439
AFLMITLSIN	1.0000	0.0000	0.9890	8.0876	10898.5640	9.4250
AFNFTSSLFP	1.0000	0.0000	1.0011	7.9187	8972.3234	9.2952
AFNLIVQLDM	1.0000	0.0000	0.9721	8.6087	19857.8737	9.8256
AFNSFYEDSI	1.0000	0.0000	1.0208	8.2248	12763.2412	9.5305
AFPGKLRKYR	1.0000	0.0000	0.9387	8.8980	27706.5852	10.0480
AFPISQSGET	1.0000	0.0000	0.9824	8.1421	11603.5375	9.4669
AFPRPWTYHT	1.0000	0.0000	1.0023	10.0867	108868.0202	10.9616
AFSGKNQGLN	1.0000	0.0000	0.9773	7.9294	9083.1627	9.3034
AFSQHFKPKT	1.0000	0.0000	0.9829	8.6302	20355.5690	9.8421
AFWSECFVDS	1.0000	0.0000	1.1786	9.7627	74973.1207	10.7125
AGAKKEEFPL	1.0000	0.0000	0.9085	8.4290	16146.2491	9.6875
AGCSQLFLLS	1.0000	0.0000	1.0562	8.3205	14249.2759	9.6040
AGDQLHGHPS	1.0000	0.0000	1.0128	8.9139	28216.5157	10.0601
AGEADSWLSL	1.0000	0.0000	1.0548	8.4427	16403.1654	9.6980
AGEELLKNMP	1.0000	0.0000	0.9553	8.3020	13949.1705	9.5898
AGEFGDNSCP	1.0000	0.0000	1.0448	9.0006	31180.3199	10.1268
AGFVSNSRSQ	1.0000	0.0000	1.0247	7.8809	8590.0583	9.2661
AGGNSSQKLN	1.0000	0.0000	0.9687	7.4330	5129.4268	8.9219
AGGQPTEHIH	1.0000	0.0000	0.9201	9.3755	48008.3033	10.4149
AGGSPIFPEG	1.0000	0.0000	0.9620	8.7382	23048.3355	9.9251
AGIFTQGLET	1.0000	0.0000	0.9104	8.6862	21711.1101	9.8852
AGIIWNSIIY	1.0000	0.0000	1.0689	9.1832	38473.2566	10.2671
AGKDFSFNMK	1.0000	0.0000	1.0132	8.5843	19305.9341	9.8068
AGKDSDVPYS	1.0000	0.0000	1.0019	8.2450	13062.9674	9.5460
AGKKTRVGAI	1.0000	0.0000	0.8999	8.7539	23469.0241	9.9371
AGLTLKPGHQ	1.0000	0.0000	0.9428	8.6122	19936.7556	9.8282
AGLYSINLKM	1.0000	0.0000	1.0162	8.2924	13796.5951	9.5825
AGMIALDENL	1.0000	0.0000	0.9574	8.4152	15890.5679	9.6768
AGMMYYHSFF	1.0000	0.0000	1.0944	10.3276	143670.9566	11.1468
AGNPILTNKH	1.0000	0.0000	0.9520	8.1523	11741.6392	9.4748
AGPDNNVPFS	1.0000	0.0000	0.9765	8.1254	11382.7587	9.4541
AGPLNEKPKW	1.0000	0.0000	1.0012	8.8292	25593.8849	9.9950
AGQSIDDKNE	1.0000	0.0000	0.9411	7.9545	9349.6028	9.3227
AGRKKSERIT	1.0000	0.0000	0.9417	8.2232	12740.3031	9.5293
AGRSKSYQKN	1.0000	0.0000	1.0030	7.9877	9713.7780	9.3482
AGRTYSGDSE	1.0000	0.0000	1.0125	8.4140	15868.4814	9.6759
AGTVFTPDVA	1.0000	0.0000	0.8937	8.9521	29484.8559	10.0895
AGVETITNET	1.0000	0.0000	0.9082	8.3427	14619.2370	9.6211
AHDAKDTNRS	1.0000	0.0000	0.9680	8.1745	12044.9946	9.4918
AHDGQHNLKE	1.0000	0.0000	0.9729	8.7598	23629.3593	9.9417
AHDKNVKCSE	1.0000	0.0000	1.0472	8.7940	24579.1365	9.9680
AHDQLREANM	1.0000	0.0000	0.9771	8.9195	28399.8998	10.0645
AHEEVNSSII	1.0000	0.0000	1.0004	8.0387	10301.3559	9.3874
AHHFPATLVN	1.0000	0.0000	0.9813	8.9986	31106.9264	10.1252
AHKTTKSSNT	1.0000	0.0000	0.9670	7.5785	6064.6560	9.0337
AHLDKTLSDS	1.0000	0.0000	0.9675	7.5973	6197.7521	9.0482
AHNQWIAQNT	1.0000	0.0000	1.0379	9.2481	41456.1219	10.3170
AHPRIIEFFE	1.0000	0.0000	0.9055	9.2255	40393.2084	10.2996
AHQGSRSLSD	1.0000	0.0000	1.0250	7.9149	8932.8336	9.2923
AHTPLKENLT	1.0000	0.0000	0.9320	8.0039	9896.6842	9.3607
AHTYYMNTGG	1.0000	0.0000	1.0113	9.7140	70889.1540	10.6751
AHVQITPTAE	1.0000	0.0000	0.9008	8.8933	27555.5750	10.0443
AIAESFKQCK	1.0000	0.0000	1.0133	8.8583	26467.5787	10.0174
AIAIFTNARA	1.0000	0.0000	0.9122	8.5696	18982.8022	9.7955
AIAQQDSFEL	1.0000	0.0000	0.9475	8.2513	13159.1009	9.5509
AIDFGDDVTT	1.0000	0.0000	0.8925	8.7355	22977.7567	9.9230
AIDKAALQNQ	1.0000	0.0000	0.9085	8.1096	11178.1318	9.4419
AIEEVSWDKL	1.0000	0.0000	1.0255	8.7867	24373.4138	9.9624
AIELGGYPIN	1.0000	0.0000	0.9456	8.6302	20354.1794	9.8421
AIENYVELGA	1.0000	0.0000	0.9457	8.6446	20694.3714	9.8531
AIEYTLAGKK	1.0000	0.0000	0.9215	8.5004	17528.5387	9.7423
AIFIINTSKS	1.0000	0.0000	0.9619	7.6365	6483.6661	9.0783
AIFLDFFELN	1.0000	0.0000	0.9485	8.3912	15458.1850	9.6584
AIFTNARAPL	1.0000	0.0000	0.9225	8.3614	14936.3245	9.6354
AIGRPSSQTQ	1.0000	0.0000	0.9774	8.1179	11284.8081	9.4483
AIIDQSPFIT	1.0000	0.0000	0.9366	8.3044	13988.8202	9.5917
AIINEVFPIE	1.0000	0.0000	0.9118	8.5358	18259.3118	9.7696
AIIPWSKNIP	1.0000	0.0000	1.0228	8.6571	20995.0314	9.8628
AIIQYFKSYY	1.0000	0.0000	1.0191	9.1616	37528.7094	10.2505
AIKASHRKHQ	1.0000	0.0000	0.9942	8.7702	23913.2921	9.9497
AIKEFLSNQD	1.0000	0.0000	0.9467	7.8440	8233.0338	9.2378
AIKGNHREPD	1.0000	0.0000	0.9356	8.6658	21205.3490	9.8694
AIKKVVYGPI	1.0000	0.0000	0.9150	8.9612	29797.5216	10.0965
AIKVSNRSLP	1.0000	0.0000	0.9633	7.5589	5929.6754	9.0187
AILLVIKDGV	1.0000	0.0000	0.9187	8.3845	15338.7686	9.6532
AILPEKNCLL	1.0000	0.0000	0.9780	8.2605	13298.0351	9.5579
AILRSMADNI	1.0000	0.0000	0.9842	8.2405	12996.4403	9.5426
AILSAVGGKI	1.0000	0.0000	0.9580	8.3121	14113.3399	9.5976
AIMPRFFNEC	1.0000	0.0000	1.0196	9.7305	72246.5631	10.6878
AINLPTEDNL	1.0000	0.0000	0.9072	7.5836	6100.4952	9.0376
AIQDSIRQKV	1.0000	0.0000	0.9409	8.3495	14733.9072	9.6263
AIQRSDSIGD	1.0000	0.0000	0.9731	8.0643	10609.6025	9.4071
AIRFKAPPRR	1.0000	0.0000	0.8897	8.8742	26955.6532	10.0296
AIRKLYNSIQ	1.0000	0.0000	0.9715	8.0896	10923.4081	9.4266
AIRKMENTYD	1.0000	0.0000	0.9616	8.8380	25857.0678	10.0018
AIRLRIQSQT	1.0000	0.0000	0.9438	8.2146	12614.7932	9.5227
AIRPDTNQPK	1.0000	0.0000	0.9010	8.2192	12681.5042	9.5262
AISNNGQYSD	1.0000	0.0000	1.0006	7.8394	8190.0000	9.2343
AISSQNAVEG	1.0000	0.0000	0.9848	7.9497	9298.0370	9.3190
AISVDRSPPE	1.0000	0.0000	0.9696	8.0276	10170.8168	9.3789
AITTYGNEGG	1.0000	0.0000	0.9402	8.8423	25984.0302	10.0051
AIVSRSPDLD	1.0000	0.0000	0.9665	7.8311	8111.7066	9.2279
AIYDNQEQNF	1.0000	0.0000	0.9541	8.5574	18717.7181	9.7861
AKARFARLCF	1.0000	0.0000	0.9812	9.4617	53017.9058	10.4812
AKASNHNTMA	1.0000	0.0000	1.0151	8.3269	14355.3492	9.6090
AKCKSIHTQT	1.0000	0.0000	1.0272	8.8731	26921.5134	10.0288
AKDCNYNKII	1.0000	0.0000	1.0085	8.7417	23143.0612	9.9278
AKDSRTPLDQ	1.0000	0.0000	0.9297	7.9211	8997.5303	9.2971
AKDTNRSISN	1.0000	0.0000	0.9458	7.3045	4423.7582	8.8231
AKEEWSVDVP	1.0000	0.0000	1.0309	9.0948	34750.1004	10.1992
AKFKNQFTAQ	1.0000	0.0000	0.9259	8.4860	17240.8243	9.7312
AKFVKILSEP	1.0000	0.0000	0.9474	8.0762	10756.3732	9.4163
AKGLPSKAPL	1.0000	0.0000	0.9348	7.7750	7603.8947	9.1847
AKHNFFNQTD	1.0000	0.0000	0.9688	8.5703	18998.7742	9.7961
AKHNQYASHP	1.0000	0.0000	1.0329	8.8455	26080.7355	10.0076
AKIEILESNV	1.0000	0.0000	0.9381	7.7615	7486.7900	9.1744
AKINISSIRV	1.0000	0.0000	0.9686	7.7330	7245.1047	9.1524
AKIPSTSKFY	1.0000	0.0000	0.9911	8.0588	10543.4563	9.4029
AKKEEFPLEE	1.0000	0.0000	0.8987	8.2405	12996.6544	9.5426
AKKEHQRESQ	1.0000	0.0000	0.9632	8.4503	16547.0322	9.7038
AKKGLKPFTK	1.0000	0.0000	0.9092	8.1634	11892.7082	9.4833
AKLMTNFSHP	1.0000	0.0000	1.0228	8.4873	17267.5990	9.7323
AKLQSHTPNH	1.0000	0.0000	0.9998	8.2904	13763.8210	9.5809
AKLTLFFRIL	1.0000	0.0000	0.9323	8.2412	13006.2685	9.5431
AKNNSSSPFI	1.0000	0.0000	0.9639	7.1472	3691.0334	8.7022
AKNQSWLRAF	1.0000	0.0000	1.0554	8.8346	25753.6456	9.9992
AKNTSEDRNS	1.0000	0.0000	0.9451	7.2963	4382.4620	8.8168
AKPGSGDSHS	1.0000	0.0000	1.0258	7.9868	9704.5854	9.3476
AKPPSKFNML	1.0000	0.0000	0.9860	8.1216	11333.5587	9.4512
AKPSLGKADL	1.0000	0.0000	0.9331	7.7469	7362.4394	9.1632
AKQANLPTSG	1.0000	0.0000	0.9441	7.8237	8043.2387	9.2222
AKQLKSQNSL	1.0000	0.0000	0.9351	7.1559	3728.1174	8.7089
AKQLYGAGEA	1.0000	0.0000	0.9258	8.8714	26870.4762	10.0275
AKRFGIFQED	1.0000	0.0000	0.8986	8.9754	30287.1698	10.1074
AKRFTVKVRN	1.0000	0.0000	0.9331	8.6233	20194.0869	9.8368
AKRVHQAEHK	1.0000	0.0000	0.9334	9.2086	39613.9895	10.2866
AKSEKDSNKN	1.0000	0.0000	0.9253	7.0523	3309.0343	8.6293
AKSLPTSSAE	1.0000	0.0000	0.9497	7.2164	3997.3440	8.7554
AKSNLTIHTH	1.0000	0.0000	0.9931	8.1878	12230.4834	9.5020
AKTELTIKLH	1.0000	0.0000	0.9208	8.1266	11399.2148	9.4550
AKTEYLKGQK	1.0000	0.0000	0.9240	8.4174	15931.0500	9.6785
AKTITDDNRF	1.0000	0.0000	0.9105	8.2673	13402.7944	9.5631
AKTNGESQIL	1.0000	0.0000	0.9409	7.7788	7637.7632	9.1877
AKVKGLRDIH	1.0000	0.0000	0.9343	8.7490	23337.2644	9.9334
AKVNGANISQ	1.0000	0.0000	0.9630	7.9524	9327.5112	9.3211
AKVNNGYDTF	1.0000	0.0000	0.9677	8.5835	19288.5050	9.8062
AKVPQIRAVL	1.0000	0.0000	0.9053	8.6316	20388.4515	9.8432
AKVQPLIETS	1.0000	0.0000	0.9349	7.9965	9813.3189	9.3550
AKYIEKYHFL	1.0000	0.0000	0.9742	9.1706	37919.5159	10.2574
AKYLFSHRLE	1.0000	0.0000	1.0133	8.5771	19146.5299	9.8012
AKYLIYENVN	1.0000	0.0000	0.9792	8.4519	16576.7323	9.7050
AKYRINSMKI	1.0000	0.0000	1.0083	8.5051	17623.4415	9.7459
AKYSPIPGAA	1.0000	0.0000	0.9624	8.5556	18679.8291	9.7848
ALAAPILYRN	1.0000	0.0000	0.9444	8.3504	14749.6754	9.6271
ALAQVHKRQN	1.0000	0.0000	0.9514	8.6454	20714.5468	9.8538
ALASRTRVQH	1.0000	0.0000	0.9839	8.6471	20753.9843	9.8551
ALASSTCILL	1.0000	0.0000	1.0147	7.9380	9174.1072	9.3100
ALCVEGFSPK	1.0000	0.0000	1.0360	8.9658	29952.6624	10.1000
ALDAIRPDTN	1.0000	0.0000	0.9063	8.0976	11024.4075	9.4327
ALDDNNDQNE	1.0000	0.0000	0.9147	7.5825	6092.9967	9.0368
ALDENLWMST	1.0000	0.0000	1.0655	8.7018	22104.4213	9.8971
ALDLLFQSEP	1.0000	0.0000	0.9446	7.8164	7975.8377	9.2166
ALDSKPSPNN	1.0000	0.0000	0.9318	7.0867	3442.7710	8.6557
ALEAAKFVKI	1.0000	0.0000	0.9087	8.4597	16726.9489	9.7110
ALEGNAYLRR	1.0000	0.0000	0.9581	8.5398	18341.8236	9.7726
ALEQPPKKEG	1.0000	0.0000	0.8973	8.2688	13426.2289	9.5643
ALFPKDYTSS	1.0000	0.0000	0.9909	7.9556	9362.3362	9.3236
ALGFEGAAGR	1.0000	0.0000	0.9129	9.0387	32578.6650	10.1561
ALGIEIGFVD	1.0000	0.0000	0.9121	8.8395	25901.5453	10.0030
ALGKKSLDQN	1.0000	0.0000	0.9350	7.5360	5775.0769	9.0011
ALGQSMYDKR	1.0000	0.0000	1.0153	8.8141	25154.5694	9.9834
ALIDNSVASK	1.0000	0.0000	0.9546	7.4689	5345.4635	8.9494
ALIEVTDKTV	1.0000	0.0000	0.8997	8.3150	14160.4582	9.5998
ALISLIIIST	1.0000	0.0000	0.9401	7.4277	5098.1662	8.9178
ALKHSTLHLP	1.0000	0.0000	0.9897	8.1113	11199.7030	9.4432
ALKLSLNQVR	1.0000	0.0000	0.9454	7.5709	6011.7659	9.0279
ALKQIHPQDA	1.0000	0.0000	0.9171	8.6216	20153.9054	9.8355
ALKQLNEYPP	1.0000	0.0000	0.9359	8.1314	11461.9837	9.4587
ALLFADLALA	1.0000	0.0000	0.9222	8.0156	10031.5931	9.3697
ALLSERSREL	1.0000	0.0000	0.9551	7.4773	5397.7025	8.9559
ALLSLSVNSL	1.0000	0.0000	0.9306	6.7115	2235.0960	8.3673
ALMSAAFNSF	1.0000	0.0000	1.0383	8.2436	13042.2844	9.5449
ALNDGHNAAN	1.0000	0.0000	0.9668	8.1173	11277.7360	9.4479
ALNGLTRKDL	1.0000	0.0000	0.9197	7.7722	7579.5933	9.1826
ALNIKVFPIL	1.0000	0.0000	0.9292	8.1001	11055.9635	9.4346
ALNNEENMSM	1.0000	0.0000	1.0218	8.0586	10540.2406	9.4027
ALPIKDSLQR	1.0000	0.0000	0.9336	7.8199	8007.9679	9.2193
ALPQRQKCDD	1.0000	0.0000	0.9619	8.9915	30854.1322	10.1198
ALQNQIASAD	1.0000	0.0000	0.9423	7.8908	8688.8972	9.2738
ALQSGLSPSD	1.0000	0.0000	0.9675	7.3252	4530.4425	8.8390
ALRNGKQENA	1.0000	0.0000	0.9327	8.0527	10469.1035	9.3982
ALRSCLFTNP	1.0000	0.0000	1.0308	8.4514	16567.2771	9.7046
ALSDGPDWPF	1.0000	0.0000	1.0442	9.0693	33745.8615	10.1796
ALSEEILRES	1.0000	0.0000	0.9510	7.5495	5865.4882	9.0114
ALSGNTLNGP	1.0000	0.0000	0.9519	7.5755	6043.8219	9.0314
ALSHAKYIEK	1.0000	0.0000	0.9869	8.4141	15870.7580	9.6760
ALSIGQNQAE	1.0000	0.0000	0.9530	8.0119	9988.6098	9.3668
ALSKGASCCP	1.0000	0.0000	1.1223	9.0356	32459.6733	10.1537
ALSLLSLRRN	1.0000	0.0000	0.9415	7.0928	3466.9665	8.6604
ALSNHGDSTT	1.0000	0.0000	0.9891	7.7621	7492.0964	9.1748
ALSTMNSYTP	1.0000	0.0000	1.0209	8.0149	10023.4239	9.3692
ALSVYHLGDL	1.0000	0.0000	1.0156	8.4740	17003.3891	9.7220
ALTDDPNELT	1.0000	0.0000	0.8989	7.7324	7240.4724	9.1520
ALTHENWQEP	1.0000	0.0000	1.0242	9.1977	39119.9286	10.2783
ALTNVIKKNI	1.0000	0.0000	0.9144	7.7224	7157.6024	9.1443
ALTRRTKTNQ	1.0000	0.0000	0.9121	8.0593	10548.6997	9.4033
ALTSIRAIKA	1.0000	0.0000	0.9329	7.9878	9715.4007	9.3483
ALVCSENLVP	1.0000	0.0000	1.0307	8.4760	17044.4281	9.7236
ALVLGERNTT	1.0000	0.0000	0.9292	8.1439	11627.9418	9.4683
ALVLTLSQGM	1.0000	0.0000	0.9952	8.2735	13499.1353	9.5679
ALYHGARNSV	1.0000	0.0000	1.0303	8.7589	23604.7630	9.9410
AMDLGDNETL	1.0000	0.0000	0.9533	8.3055	14006.6770	9.5925
AMENNAAVNY	1.0000	0.0000	1.0038	8.6649	21184.7683	9.8688
AMFQWPLAKV	1.0000	0.0000	1.0262	9.7994	78211.2845	10.7408
AMGAKPSLGK	1.0000	0.0000	0.9889	8.4747	17018.8790	9.7226
AMGEDNISRS	1.0000	0.0000	1.0186	8.1951	12334.1069	9.5076
AMHFRLALSL	1.0000	0.0000	1.0333	8.6350	20468.3866	9.8458
AMIAEEKYLN	1.0000	0.0000	0.9689	8.6666	21226.2795	9.8701
AMIININAAQ	1.0000	0.0000	0.9540	8.5240	18012.8668	9.7605
AMINLKINGD	1.0000	0.0000	0.9615	8.2426	13028.0569	9.5442
AMNESPPFSN	1.0000	0.0000	1.0153	7.9459	9257.9969	9.3161
AMSCNPVDTK	1.0000	0.0000	1.0575	8.9220	28482.0693	10.0664
AMTGNLNWSL	1.0000	0.0000	1.0822	8.6492	20804.8959	9.8567
AMVPQNWGVK	1.0000	0.0000	1.0420	9.8058	78789.9370	10.7457
AMVVWEKLLQ	1.0000	0.0000	1.0406	9.5281	57229.0298	10.5322
ANAIRKMENT	1.0000	0.0000	0.9545	8.3791	15244.2050	9.6491
ANCDNNFIQV	1.0000	0.0000	1.0215	8.7785	24142.9446	9.9560
ANDGTGTKLV	1.0000	0.0000	0.9266	8.2460	13079.1739	9.5468
ANEEDKSSRK	1.0000	0.0000	0.9467	7.4635	5312.4481	8.9453
ANELSVNDSN	1.0000	0.0000	0.9435	7.0769	3404.3334	8.6482
ANERIDNIKK	1.0000	0.0000	0.9108	7.8827	8608.5986	9.2676
ANFCSSNLPP	1.0000	0.0000	1.0409	8.0424	10345.3913	9.3903
ANFGPTVGKG	1.0000	0.0000	0.9365	8.8173	25246.3202	9.9859
ANFIEDTSYL	1.0000	0.0000	0.9758	8.1372	11539.3745	9.4632
ANFPKPKKED	1.0000	0.0000	0.9075	8.0956	10999.7836	9.4312
ANGDLLPEDY	1.0000	0.0000	0.9428	8.2647	13363.1562	9.5611
ANIFKKFPNT	1.0000	0.0000	0.9346	8.1300	11444.0275	9.4576
ANIHNKSLQR	1.0000	0.0000	0.9771	7.8904	8684.7240	9.2734
ANIPPVNSSS	1.0000	0.0000	0.9658	7.1988	3917.2403	8.7419
ANISQPASSL	1.0000	0.0000	0.9589	7.1992	3919.0201	8.7422
ANKTLDGLMG	1.0000	0.0000	0.9643	8.3783	15229.8437	9.6484
ANLCSQSVYK	1.0000	0.0000	1.0740	8.4573	16679.6988	9.7092
ANLGAKLTLF	1.0000	0.0000	0.9322	7.9142	8926.3665	9.2918
ANLPTSGIFL	1.0000	0.0000	0.9573	7.8404	8198.9545	9.2350
ANLSLTAKDC	1.0000	0.0000	0.9987	8.0838	10850.3041	9.4221
ANLSNYRKDS	1.0000	0.0000	0.9767	7.4722	5366.1704	8.9520
ANLTNGQTSS	1.0000	0.0000	0.9524	7.2940	4370.7478	8.8150
ANLYDNEKTI	1.0000	0.0000	0.9352	7.9532	9335.7501	9.3217
ANLYDPFDSK	1.0000	0.0000	0.9741	8.0736	10724.2030	9.4143
ANMNHSYSKS	1.0000	0.0000	1.0696	7.9675	9491.0837	9.3327
ANMRYTDDMH	1.0000	0.0000	1.0170	9.6268	64113.1819	10.6081
ANNELNPGLE	1.0000	0.0000	0.9253	7.5646	5968.7152	9.0231
ANNFVTKEEV	1.0000	0.0000	0.9391	8.2892	13744.7170	9.5799
ANNHSAMENN	1.0000	0.0000	1.0193	7.9850	9683.5881	9.3461
ANNINPGGES	1.0000	0.0000	0.9626	7.7463	7357.2564	9.1627
ANNNNPKYGQ	1.0000	0.0000	0.9654	7.9555	9361.1712	9.3235
ANNWVVAKIP	1.0000	0.0000	1.0204	9.0400	32625.5882	10.1571
ANPDARTKTQ	1.0000	0.0000	0.9017	8.2009	12416.7827	9.5121
ANQAKYLIYE	1.0000	0.0000	0.9593	8.6315	20383.9042	9.8430
ANQLSKHIAV	1.0000	0.0000	0.9806	8.1814	12141.6202	9.4971
ANQTQFFEGD	1.0000	0.0000	0.9261	8.7539	23469.6055	9.9372
ANRKDCKGVE	1.0000	0.0000	0.9874	9.0265	32123.6212	10.1467
ANRLGASGSL	1.0000	0.0000	0.9816	7.6599	6660.4717	9.0963
ANRLSDFSSK	1.0000	0.0000	0.9712	7.2630	4217.6298	8.7912
ANRPVLIMEE	1.0000	0.0000	0.9530	8.6646	21177.3656	9.8685
ANSDKGEKQR	1.0000	0.0000	0.9473	7.9773	9598.9448	9.3403
ANSFYTLKKP	1.0000	0.0000	0.9707	7.9757	9581.0074	9.3390
ANSGGETDNK	1.0000	0.0000	0.9525	7.7937	7769.6178	9.1991
ANSINVPPLY	1.0000	0.0000	0.9783	7.9520	9322.7769	9.3208
ANSIPLLSSS	1.0000	0.0000	0.9330	6.6207	2013.2947	8.2975
ANSKNMAFGC	1.0000	0.0000	1.0903	8.9926	30893.0269	10.1206
ANSKRQNNDG	1.0000	0.0000	0.9557	7.6359	6479.1719	9.0779
ANSKTKPLDL	1.0000	0.0000	0.9137	7.3006	4404.0171	8.8201
ANSLTRIRYT	1.0000	0.0000	0.9741	8.1348	11506.3882	9.4613
ANSPAIQRSD	1.0000	0.0000	0.9665	7.7643	7511.4233	9.1765
ANSRTPDEMI	1.0000	0.0000	0.9780	8.3274	14363.6135	9.6093
ANSSFINTPD	1.0000	0.0000	0.9625	7.4883	5466.5052	8.9644
ANSSHNISYE	1.0000	0.0000	1.0262	7.6704	6741.8892	9.1044
ANSTISTRKD	1.0000	0.0000	0.9467	7.4787	5406.5329	8.9570
ANTFPVKSRD	1.0000	0.0000	0.9604	8.1565	11797.7765	9.4780
ANTFRFKCQF	1.0000	0.0000	1.0042	9.4282	51011.8944	10.4555
ANTNKLDSVF	1.0000	0.0000	0.9533	7.6568	6636.9981	9.0939
ANVINLIKAN	1.0000	0.0000	0.9263	7.6812	6826.0943	9.1127
APADDRKLNK	1.0000	0.0000	0.9059	7.9498	9299.7740	9.3191
APAILRSMAD	1.0000	0.0000	0.9768	8.5015	17551.7021	9.7432
APATTVLFGT	1.0000	0.0000	0.9101	8.6221	20164.9828	9.8358
APCTPVENEM	1.0000	0.0000	1.0063	9.3503	46634.0032	10.3956
APDSEKPERS	1.0000	0.0000	0.9533	7.7917	7751.8389	9.1976
APEKGRNTRT	1.0000	0.0000	0.9125	8.3682	15054.0247	9.6407
APFKTSHSAE	1.0000	0.0000	1.0006	8.2088	12529.7698	9.5182
APFSHTNPTN	1.0000	0.0000	0.9839	8.1034	11098.9799	9.4372
APFTSPSKWT	1.0000	0.0000	1.0562	8.6424	20642.8004	9.8515
APGHNDDLLE	1.0000	0.0000	0.9460	8.2897	13753.4033	9.5804
APGLMDTHNY	1.0000	0.0000	1.0037	9.1321	36276.5274	10.2279
APGTSSSILM	1.0000	0.0000	1.0173	7.8150	7962.5536	9.2155
APHIKAGGNS	1.0000	0.0000	0.9882	8.4576	16686.6827	9.7094
APHRVHVSNS	1.0000	0.0000	1.0609	8.6021	19706.6563	9.8205
APILYRNINP	1.0000	0.0000	0.9483	8.2370	12943.8862	9.5399
APIMIEVGNF	1.0000	0.0000	0.9519	9.0698	33762.8212	10.1799
APIYAALTHE	1.0000	0.0000	0.9345	8.9163	28294.7579	10.0620
APKFQVIDPL	1.0000	0.0000	0.9057	8.5281	18096.5694	9.7636
APKPMLDPKH	1.0000	0.0000	0.9524	8.7813	24223.2848	9.9583
APLAAGQSID	1.0000	0.0000	0.9425	8.2055	12482.9311	9.5157
APLNTSIKGP	1.0000	0.0000	0.9378	7.7421	7321.2623	9.1594
APLSIPMITT	1.0000	0.0000	0.9640	8.2650	13367.2563	9.5614
APLSQKGKVS	1.0000	0.0000	0.9694	7.7761	7613.6429	9.1856
APMTADILDA	1.0000	0.0000	0.9209	8.6475	20764.3172	9.8554
APNPTISIKM	1.0000	0.0000	0.9698	8.1685	11961.5631	9.4872
APNYGMSDAL	1.0000	0.0000	1.0205	8.5792	19194.1822	9.8029
APPEHVDTTG	1.0000	0.0000	0.9058	8.9241	28551.5461	10.0680
APPRRDVAQL	1.0000	0.0000	0.8987	8.6750	21431.9718	9.8765
APPTHSDLYI	1.0000	0.0000	0.9856	8.5155	17836.2145	9.7539
APQLNNIEKK	1.0000	0.0000	0.9089	7.6880	6879.2518	9.1179
APQNPANLSN	1.0000	0.0000	0.9375	7.3887	4874.4708	8.8879
APQSAQLQRQ	1.0000	0.0000	0.9461	8.3052	14001.5208	9.5923
APRRFKACAF	1.0000	0.0000	0.9536	9.6409	65164.9007	10.6189
APRSNSSSKK	1.0000	0.0000	0.9520	6.8725	2690.2191	8.4910
APRTSNAEPQ	1.0000	0.0000	0.9422	8.0519	10459.7540	9.3976
APSGVSDTNV	1.0000	0.0000	0.9863	7.9296	9085.8710	9.3036
APTIKLGTIN	1.0000	0.0000	0.9082	8.0072	9934.7135	9.3632
APTVRSKLSV	1.0000	0.0000	0.9748	7.8621	8406.3393	9.2517
APWPIIKDSD	1.0000	0.0000	1.0113	8.8304	25631.1741	9.9960
APYLLNPLPN	1.0000	0.0000	0.9420	7.7901	7737.7458	9.1964
APYQSSNQNS	1.0000	0.0000	0.9977	7.4619	5302.7900	8.9441
AQANCDNNFI	1.0000	0.0000	1.0130	8.6838	21649.3341	9.8833
AQAPADDRKL	1.0000	0.0000	0.8938	8.3572	14864.1032	9.6322
AQECANVINL	1.0000	0.0000	1.0009	8.6989	22029.8723	9.8949
AQELQKPRPA	1.0000	0.0000	0.8946	8.4183	15949.0027	9.6792
AQEQHFSLIT	1.0000	0.0000	0.9775	8.5120	17765.3619	9.7513
AQFDPLNKEC	1.0000	0.0000	0.9890	8.8169	25236.6641	9.9856
AQFHNRNDFK	1.0000	0.0000	0.9751	8.7166	22482.0244	9.9085
AQGNEMSSRS	1.0000	0.0000	1.0379	7.9529	9333.1946	9.3215
AQGSALDAIR	1.0000	0.0000	0.9489	8.2992	13904.7084	9.5877
AQHKDQSSLM	1.0000	0.0000	1.0337	8.3373	14527.4761	9.6169
AQIKKNRVAI	1.0000	0.0000	0.9121	8.3537	14805.2875	9.6296
AQIKLPTSHI	1.0000	0.0000	0.9582	8.1952	12335.0651	9.5077
AQIVPNLEME	1.0000	0.0000	0.9500	8.6184	20080.2345	9.8330
AQIYYKSNVE	1.0000	0.0000	1.0037	8.5851	19324.2042	9.8074
AQKGLDWNVF	1.0000	0.0000	1.0260	9.2632	42184.1632	10.3286
AQKQLLCSLQ	1.0000	0.0000	1.0097	8.3227	14286.7668	9.6058
AQKRMVVRTS	1.0000	0.0000	0.9915	8.8879	27384.8118	10.0402
AQKSYEDLAK	1.0000	0.0000	0.9552	8.1193	11303.2164	9.4494
AQLILLIARL	1.0000	0.0000	0.9139	7.9403	9198.5724	9.3118
AQLQRQRDGN	1.0000	0.0000	0.9268	8.5206	17942.4850	9.7579
AQLRGQQNTQ	1.0000	0.0000	0.9241	8.4499	16539.7627	9.7035
AQLSMKVVID	1.0000	0.0000	0.9881	8.5433	18415.7507	9.7753
AQLSPFELQS	1.0000	0.0000	0.9711	7.7509	7396.0762	9.1662
AQNGLNAYAL	1.0000	0.0000	0.9625	8.2154	12626.3587	9.5233
AQNNTKQCNN	1.0000	0.0000	0.9973	8.1734	12029.7182	9.4910
AQNTGDIENN	1.0000	0.0000	0.9283	7.8981	8761.9282	9.2794
AQPKDTNPLF	1.0000	0.0000	0.9157	8.1250	11378.0708	9.4538
AQPTQRSGNV	1.0000	0.0000	0.9649	8.3402	14577.1741	9.6192
AQQDSFELRS	1.0000	0.0000	0.9816	7.9957	9804.4558	9.3544
AQRDTNLFVH	1.0000	0.0000	0.9582	8.7633	23724.8757	9.9444
AQRKDKDTQS	1.0000	0.0000	0.9285	8.0464	10392.9442	9.3933
AQSASLESGS	1.0000	0.0000	0.9820	7.2330	4074.5132	8.7682
AQSKRIQPQQ	1.0000	0.0000	0.9378	8.3488	14721.2773	9.6258
AQSLADVAAM	1.0000	0.0000	0.9842	8.6158	20020.6763	9.8310
AQSQAKTNGE	1.0000	0.0000	0.9472	8.0397	10313.4117	9.3882
AQTLTRHIWF	1.0000	0.0000	1.0127	9.6606	66657.8964	10.6341
AQVHKRQNSQ	1.0000	0.0000	0.9902	8.5202	17933.7875	9.7575
AQYQKNSSIK	1.0000	0.0000	0.9839	7.8035	7857.6779	9.2066
ARAPLNTSIK	1.0000	0.0000	0.9358	7.7320	7236.7458	9.1517
ARASDNGLNN	1.0000	0.0000	0.9543	7.5423	5817.2584	9.0059
AREIDKFRYS	1.0000	0.0000	0.9740	8.6817	21597.4519	9.8817
AREREFSNLG	1.0000	0.0000	0.9752	8.2406	12997.7937	9.5426
ARFARLCFKN	1.0000	0.0000	1.0122	9.2033	39374.6276	10.2826
ARFENTCINE	1.0000	0.0000	1.0003	8.8792	27111.3739	10.0335
ARFNSSIVKP	1.0000	0.0000	0.9877	7.9142	8926.2228	9.2918
ARFSSKSDMA	1.0000	0.0000	1.0381	8.0858	10875.9536	9.4237
ARFVSNLNRQ	1.0000	0.0000	0.9845	8.0737	10725.1015	9.4143
ARGEYNPYSL	1.0000	0.0000	1.0141	8.5652	18886.9847	9.7921
ARIDAKEEWS	1.0000	0.0000	1.0199	8.9649	29923.1386	10.0993
ARIEVVLDDA	1.0000	0.0000	0.9005	8.6188	20089.5163	9.8333
ARINPSIMED	1.0000	0.0000	0.9798	8.3774	15213.8639	9.6477
ARINRVSDHR	1.0000	0.0000	0.9945	8.6360	20490.4335	9.8465
ARKLYGKGER	1.0000	0.0000	0.9352	8.8466	26114.2480	10.0084
ARLCFKNNYA	1.0000	0.0000	1.0401	8.9986	31106.0263	10.1252
ARLKDSNDKP	1.0000	0.0000	0.9285	7.5980	6202.0555	9.0487
ARLPVDICTQ	1.0000	0.0000	0.9630	9.1447	36805.2842	10.2375
ARLRSSFDQS	1.0000	0.0000	1.0011	7.7324	7240.4568	9.1520
ARMDNSLNLY	1.0000	0.0000	1.0151	8.0999	11053.9007	9.4345
ARMQCKQSQP	1.0000	0.0000	1.0487	9.3392	46042.0194	10.3870
ARNDRAQPTQ	1.0000	0.0000	0.9066	8.4960	17441.3108	9.7390
ARNEVSTTAT	1.0000	0.0000	0.9452	8.0257	10148.6923	9.3774
ARNQQSSVSP	1.0000	0.0000	0.9941	7.6169	6338.5591	9.0632
ARNSVGFIFD	1.0000	0.0000	0.9893	8.6194	20102.1145	9.8338
ARPLSSDSLS	1.0000	0.0000	0.9547	6.9157	2827.6070	8.5243
ARPQQTTTLN	1.0000	0.0000	0.9092	8.1145	11241.2298	9.4457
ARQDEPSLPP	1.0000	0.0000	0.9346	8.0924	10958.6820	9.4287
ARQLSEILHS	1.0000	0.0000	0.9941	7.9352	9144.9708	9.3079
ARSDSFCPWY	1.0000	0.0000	1.1921	9.8565	83525.3639	10.7847
ARSGKAVSGP	1.0000	0.0000	0.9957	8.2699	13443.7705	9.5652
ARSQKEIVET	1.0000	0.0000	0.9375	8.2587	13270.5969	9.5565
ARSQRNKART	1.0000	0.0000	0.9548	8.1486	11691.1161	9.4719
ARSRCSNLLE	1.0000	0.0000	1.0375	8.0905	10935.3023	9.4273
ARSWMEESKQ	1.0000	0.0000	1.1028	9.0763	34018.6619	10.1850
ARTKTQNPGI	1.0000	0.0000	0.9097	8.3301	14408.6301	9.6114
ARTLMRVKQN	1.0000	0.0000	0.9618	8.6759	21453.0675	9.8772
ARTMHKLLDP	1.0000	0.0000	0.9664	8.7448	23224.1966	9.9301
ARVDETSRTA	1.0000	0.0000	0.9411	8.3707	15097.2395	9.6426
ARVKASERLI	1.0000	0.0000	0.9496	8.2206	12701.1495	9.5272
ASAAQPKDTN	1.0000	0.0000	0.9334	7.8711	8494.1477	9.2586
ASADRNMLHD	1.0000	0.0000	1.0181	8.5345	18230.5432	9.7685
ASASGNRIRI	1.0000	0.0000	0.9864	7.9714	9533.5167	9.3357
ASASTKKENM	1.0000	0.0000	0.9858	7.7728	7585.3720	9.1831
ASASVAKASN	1.0000	0.0000	0.9766	7.4217	5062.7356	8.9132
ASASVINMSK	1.0000	0.0000	1.0182	7.7410	7312.5675	9.1586
ASAYQGFIEV	1.0000	0.0000	0.9807	8.9646	29913.1739	10.0991
ASCCPEQDSS	1.0000	0.0000	1.1322	8.8376	25845.2298	10.0015
ASCEYSNNLE	1.0000	0.0000	1.0547	8.1367	11531.5696	9.4627
ASDGRKLSIR	1.0000	0.0000	0.9733	7.8605	8390.6599	9.2505
ASDNGLNNKI	1.0000	0.0000	0.9355	7.3130	4467.3723	8.8296
ASEDDTNEHP	1.0000	0.0000	0.9599	8.1292	11432.5039	9.4570
ASEGKFNLCQ	1.0000	0.0000	1.0386	8.6601	21068.1199	9.8651
ASELWANSKN	1.0000	0.0000	1.0311	7.9595	9404.3566	9.3266
ASENPNMFTK	1.0000	0.0000	0.9910	8.1122	11211.3283	9.4439
ASEQLVAPGH	1.0000	0.0000	0.9824	8.6369	20512.3559	9.8472
ASERLIPKTL	1.0000	0.0000	0.9282	7.7372	7280.6151	9.1557
ASEVGRPRER	1.0000	0.0000	0.9548	8.6905	21817.8671	9.8884
ASEVQENLYE	1.0000	0.0000	0.9765	8.1966	12356.1265	9.5088
ASEVQMNISN	1.0000	0.0000	1.0133	7.9410	9206.2903	9.3124
ASFAFNSFMP	1.0000	0.0000	1.0575	8.5672	18931.1213	9.7937
ASFKRMVLYT	1.0000	0.0000	1.0262	8.9091	28062.6018	10.0565
ASFLLQVDDT	1.0000	0.0000	0.9529	8.0521	10461.8947	9.3977
ASFPPDSSSG	1.0000	0.0000	1.0038	7.4919	5489.1339	8.9671
ASFSNYDSLA	1.0000	0.0000	1.0081	7.5942	6175.4176	9.0458
ASFWTDSYLP	1.0000	0.0000	1.0947	8.8810	27167.9366	10.0348
ASGKLNLGQS	1.0000	0.0000	0.9669	7.4806	5418.3824	8.9585
ASGNRIRIIA	1.0000	0.0000	0.9591	8.2891	13743.1737	9.5799
ASGPPKFVKE	1.0000	0.0000	0.9544	8.3934	15497.0070	9.6601
ASGQYNNRHV	1.0000	0.0000	1.0388	8.7271	22757.6208	9.9166
ASGSLASKAL	1.0000	0.0000	0.9639	7.2675	4239.5819	8.7947
ASGTLKKSVL	1.0000	0.0000	0.9558	7.4969	5520.7063	8.9710
ASGTPITKSH	1.0000	0.0000	0.9909	8.0921	10954.5392	9.4285
ASGVLDSAKY	1.0000	0.0000	1.0044	8.1254	11383.5878	9.4541
ASHKYINKDT	1.0000	0.0000	0.9879	8.2650	13367.9795	9.5614
ASHPISPTRL	1.0000	0.0000	0.9912	8.0251	10142.1200	9.3770
ASHRKHQVTD	1.0000	0.0000	0.9991	8.8883	27397.6263	10.0405
ASHWSRIDSM	1.0000	0.0000	1.1642	9.1177	35678.2408	10.2168
ASISPLIAYS	1.0000	0.0000	0.9969	7.6678	6721.2434	9.1023
ASIYNEEKQC	1.0000	0.0000	1.0391	8.8063	24930.4195	9.9775
ASKALASSTC	1.0000	0.0000	1.0329	7.9089	8871.7302	9.2877
ASKCTCHQDR	1.0000	0.0000	1.1117	9.7454	73495.7832	10.6993
ASKGHASYYE	1.0000	0.0000	1.0637	8.8043	24870.5889	9.9759
ASKKDNFHEP	1.0000	0.0000	0.9752	8.1937	12313.7890	9.5065
ASKKGRWTND	1.0000	0.0000	1.0366	8.7119	22363.1574	9.9049
ASKLGTVLLP	1.0000	0.0000	0.9431	7.7394	7298.6770	9.1574
ASKLRAHDKN	1.0000	0.0000	0.9682	7.9744	9567.0111	9.3380
ASKMVDLLDS	1.0000	0.0000	0.9936	7.8446	8238.4975	9.2382
ASKNVPENTT	1.0000	0.0000	0.9371	7.6247	6395.9511	9.0692
ASKQINATPT	1.0000	0.0000	0.9300	7.8124	7939.0183	9.2135
ASKTVGEKIR	1.0000	0.0000	0.9447	8.2559	13228.0026	9.5544
ASLCWSSSNQ	1.0000	0.0000	1.1311	8.3240	14306.8683	9.6067
ASLDLVKGMC	1.0000	0.0000	1.0676	8.9784	30391.1965	10.1097
ASLESGSRAA	1.0000	0.0000	0.9889	7.6311	6443.4081	9.0742
ASLISKSASI	1.0000	0.0000	0.9531	6.9543	2955.9557	8.5539
ASLQSEALQI	1.0000	0.0000	0.9549	7.6038	6244.2626	9.0532
ASLWFSTIQL	1.0000	0.0000	1.0608	8.4829	17179.9658	9.7289
ASNAEKESSS	1.0000	0.0000	0.9514	6.8904	2746.3170	8.5048
ASNFNFSRKK	1.0000	0.0000	0.9852	7.6383	6497.2893	9.0797
ASNFSAVMNE	1.0000	0.0000	1.0317	8.1039	11104.2947	9.4375
ASNHNTMAAR	1.0000	0.0000	1.0269	8.5220	17971.2017	9.7589
ASNLKRAIFI	1.0000	0.0000	0.9556	7.9580	9387.8202	9.3254
ASNNVQLPTL	1.0000	0.0000	0.9413	7.4785	5405.1713	8.9569
ASNQIRDMQA	1.0000	0.0000	0.9882	8.5173	17872.6358	9.7553
ASNQVESWFA	1.0000	0.0000	1.0884	8.8168	25233.5236	9.9855
ASNTGDSDSN	1.0000	0.0000	0.9571	7.1019	3503.6276	8.6674
ASPCQLNEMY	1.0000	0.0000	1.0902	9.1271	36066.8909	10.2240
ASPDISKLAL	1.0000	0.0000	0.9391	7.3901	4882.3214	8.8889
ASPNMITTLP	1.0000	0.0000	0.9704	8.0408	10326.1636	9.3890
ASPTPSAIRF	1.0000	0.0000	0.9773	8.0952	10994.2988	9.4309
ASQCSTHANS	1.0000	0.0000	1.0850	8.2954	13844.1317	9.5848
ASQFNSAIVS	1.0000	0.0000	1.0025	7.6808	6822.9805	9.1124
ASQGLPNSRS	1.0000	0.0000	0.9815	7.3993	4934.0038	8.8960
ASQHLINNLD	1.0000	0.0000	0.9667	7.6909	6902.7672	9.1201
ASQNLNNETK	1.0000	0.0000	0.9233	7.1924	3888.3811	8.7370
ASQPSVDNIN	1.0000	0.0000	0.9649	7.5385	5792.0278	9.0030
ASQSKIFFKT	1.0000	0.0000	0.9802	7.9906	9746.7491	9.3505
ASRIKNFSLN	1.0000	0.0000	0.9639	7.3819	4836.4281	8.8826
ASRMLESIGK	1.0000	0.0000	1.0116	8.1693	11973.0511	9.4878
ASRTRVQHGI	1.0000	0.0000	0.9806	8.9275	28661.0370	10.0706
ASSESGYTQS	1.0000	0.0000	1.0213	7.6199	6360.6172	9.0655
ASSFRVLNGS	1.0000	0.0000	1.0115	7.6542	6617.0251	9.0919
ASSGYLNNKG	1.0000	0.0000	0.9993	7.6774	6795.7546	9.1097
ASSKNAADLN	1.0000	0.0000	0.9380	7.1500	3702.8523	8.7043
ASSLHKAFGP	1.0000	0.0000	1.0156	8.2282	12813.8745	9.5331
ASSLLQLADL	1.0000	0.0000	0.9352	7.1833	3847.6267	8.7299
ASSNLRARPL	1.0000	0.0000	0.9621	7.4828	5431.8294	8.9601
ASSQKHRTFS	1.0000	0.0000	1.0288	8.0088	9953.0399	9.3645
ASSSSMDLKN	1.0000	0.0000	0.9827	7.0582	3331.6278	8.6338
ASSSTTSQNP	1.0000	0.0000	0.9541	6.9241	2854.9043	8.5307
ASSTCILLYW	1.0000	0.0000	1.1576	9.2013	39283.1429	10.2810
ASSVLTKTLE	1.0000	0.0000	0.9430	7.3996	4936.1023	8.8963
ASTKKENMRR	1.0000	0.0000	0.9819	8.2488	13121.2737	9.5490
ASTTEFASYT	1.0000	0.0000	0.9954	8.1801	12123.5820	9.4962
ASTTSNHSVI	1.0000	0.0000	1.0045	7.6374	6490.1584	9.0790
ASVAKASNHN	1.0000	0.0000	1.0003	7.8003	7829.1371	9.2042
ASVINMSKMK	1.0000	0.0000	1.0482	8.3134	14133.8972	9.5986
ASVWADSAEK	1.0000	0.0000	1.0589	8.7222	22628.9193	9.9128
ASYTQSLKKQ	1.0000	0.0000	0.9772	7.8011	7836.4474	9.2048
ASYYERAETQ	1.0000	0.0000	0.9840	8.8516	26264.7650	10.0123
ATAPNYGMSD	1.0000	0.0000	1.0151	8.7059	22207.3254	9.9002
ATDHGHNSLL	1.0000	0.0000	1.0100	8.2725	13483.7740	9.5671
ATDNYGDCNN	1.0000	0.0000	1.0312	8.7778	24124.9010	9.9555
ATDSEEFKTS	1.0000	0.0000	0.9565	7.7690	7552.2439	9.1802
ATEETHVENP	1.0000	0.0000	0.9282	8.5685	18959.4641	9.7947
ATFLFLSERS	1.0000	0.0000	0.9870	7.8732	8514.1928	9.2602
ATFNIMRETN	1.0000	0.0000	0.9664	8.5725	19045.3872	9.7977
ATGINALSHA	1.0000	0.0000	0.9810	8.2236	12745.1339	9.5295
ATHTDQSHGT	1.0000	0.0000	0.9924	8.8001	24751.3499	9.9727
ATILPLTLLG	1.0000	0.0000	0.9089	7.8004	7830.3393	9.2043
ATIPNNFKGD	1.0000	0.0000	0.9304	8.1628	11883.3540	9.4828
ATISKSLKAE	1.0000	0.0000	0.9368	7.4327	5127.2842	8.9216
ATITGELSIM	1.0000	0.0000	0.9747	8.3896	15430.5863	9.6572
ATKKLFQGTQ	1.0000	0.0000	0.9111	8.4088	15773.8114	9.6719
ATKYSIIHNI	1.0000	0.0000	0.9918	8.3893	15424.8433	9.6569
ATLIYVNDTP	1.0000	0.0000	0.9347	8.3659	15014.6938	9.6389
ATLVNHPRSV	1.0000	0.0000	0.9945	8.3738	15151.9221	9.6450
ATLYELFNEE	1.0000	0.0000	0.9468	8.2875	13718.0670	9.5786
ATNNLQLDIN	1.0000	0.0000	0.9123	7.4150	5024.3188	8.9081
ATPKHAPMTA	1.0000	0.0000	0.9341	9.0482	32934.8596	10.1634
ATPPQTINLQ	1.0000	0.0000	0.9043	8.0708	10689.1785	9.4121
ATPTTVIIMR	1.0000	0.0000	0.9128	8.9319	28806.9091	10.0740
ATRARMQCKQ	1.0000	0.0000	0.9749	9.6847	68537.7322	10.6526
ATRASEQLVA	1.0000	0.0000	0.9473	8.2575	13252.4518	9.5556
ATSCDKTDKN	1.0000	0.0000	0.9929	8.2285	12817.7910	9.5333
ATSDAEPFVY	1.0000	0.0000	0.9711	8.7037	22152.7721	9.8986
ATSLWVDTTL	1.0000	0.0000	1.0231	8.5754	19110.0684	9.8000
ATSMQAESNN	1.0000	0.0000	0.9990	7.7964	7794.0494	9.2012
ATSNIQMHQL	1.0000	0.0000	1.0155	8.5051	17623.8169	9.7459
ATSSKLNAQK	1.0000	0.0000	0.9377	7.2667	4235.3392	8.7940
ATSSQEHENR	1.0000	0.0000	0.9979	8.0061	9922.8158	9.3624
ATTMGESMAE	1.0000	0.0000	1.0101	8.9801	30451.2278	10.1110
ATTSGLSPPQ	1.0000	0.0000	0.9604	7.7476	7367.8322	9.1637
ATTSHPRTMA	1.0000	0.0000	0.9974	8.8389	25883.1965	10.0025
ATTVLFGTKF	1.0000	0.0000	0.9236	8.6651	21189.0414	9.8689
AVAAPTIKLG	1.0000	0.0000	0.9026	8.4787	17095.7691	9.7256
AVADTKPSEA	1.0000	0.0000	0.9314	8.1660	11927.9972	9.4853
AVAGLTLKPG	1.0000	0.0000	0.9208	8.4058	15720.7820	9.6696
AVDMAFLDDP	1.0000	0.0000	0.9350	8.9454	29258.2170	10.0843
AVDNPPCFYK	1.0000	0.0000	1.0082	9.3775	48118.6806	10.4165
AVEAKINISS	1.0000	0.0000	0.9617	7.6628	6682.5199	9.0985
AVEGKSFGMD	1.0000	0.0000	1.0012	8.9874	30708.2592	10.1166
AVELLNMHHS	1.0000	0.0000	1.0588	8.7185	22531.3779	9.9099
AVELQLACGA	1.0000	0.0000	0.9824	9.1429	36729.0506	10.2362
AVEMKLGVKG	1.0000	0.0000	0.9513	9.0053	31347.0839	10.1304
AVEQEISPFT	1.0000	0.0000	0.9454	8.4425	16398.6776	9.6978
AVETHKPDDC	1.0000	0.0000	0.9713	9.3619	47262.9015	10.4045
AVFLCCHIPI	1.0000	0.0000	1.0544	10.2245	127594.3276	11.0675
AVGGKIDFQR	1.0000	0.0000	0.8973	9.0718	33840.5102	10.1815
AVITGETLSV	1.0000	0.0000	0.9530	8.2597	13285.8452	9.5573
AVKLGLLIVR	1.0000	0.0000	0.9330	8.3296	14399.5098	9.6110
AVKNQFLKEG	1.0000	0.0000	0.9357	8.3551	14829.6003	9.6307
AVKPNKKDPG	1.0000	0.0000	0.9125	8.1920	12290.2962	9.5053
AVKTKFLGDL	1.0000	0.0000	0.9238	8.2854	13685.8303	9.5771
AVLVIDEEKY	1.0000	0.0000	0.9230	8.7012	22087.9506	9.8966
AVLVNPIPAR	1.0000	0.0000	0.9247	8.4588	16709.6807	9.7104
AVLVTDINNP	1.0000	0.0000	0.9292	8.0262	10154.0160	9.3778
AVLVTTSVFR	1.0000	0.0000	0.9736	8.5337	18213.2944	9.7679
AVMNESPLSI	1.0000	0.0000	1.0059	7.9412	9207.5339	9.3125
AVNTPTPRTQ	1.0000	0.0000	0.9071	8.3725	15129.4333	9.6440
AVNYFSDLWA	1.0000	0.0000	1.0898	9.1849	38550.1220	10.2685
AVPVQQSLRI	1.0000	0.0000	0.9575	8.4287	16140.1552	9.6872
AVPVRSDSDK	1.0000	0.0000	0.9766	8.0377	10290.4387	9.3867
AVRVNYADNS	1.0000	0.0000	1.0002	8.3573	14867.2303	9.6324
AVSANSLTRI	1.0000	0.0000	0.9685	7.6395	6505.7680	9.0806
AVSGPPIMQV	1.0000	0.0000	0.9875	8.9873	30705.4234	10.1166
AVSHIYTDHA	1.0000	0.0000	1.0172	9.1694	37868.6597	10.2566
AVVNKETDWG	1.0000	0.0000	1.0066	9.2819	43100.8847	10.3430
AWQSINFTNL	1.0000	0.0000	1.0479	8.5288	18111.4036	9.7641
AWYARGEYNP	1.0000	0.0000	1.0369	9.9202	89876.2425	10.8336
AYALRSCLFT	1.0000	0.0000	1.0592	9.0016	31215.3526	10.1276
AYATSLWVDT	1.0000	0.0000	1.0580	9.1306	36211.2119	10.2267
AYKKKSLQHT	1.0000	0.0000	0.9843	8.2893	13746.5516	9.5800
AYLRRVKKSS	1.0000	0.0000	1.0030	8.0724	10709.0237	9.4133
AYMEHNSDYN	1.0000	0.0000	1.0802	8.9625	29841.0282	10.0975
AYMLSKLHEE	1.0000	0.0000	1.0329	8.6818	21599.2563	9.8817
AYNNQCKFSN	1.0000	0.0000	1.0676	8.5529	18621.0354	9.7827
AYPHSFMDGD	1.0000	0.0000	1.0369	9.4184	50440.8086	10.4479
AYQGFIEVHK	1.0000	0.0000	0.9270	9.4686	53439.8297	10.4865
AYQKIKEIVK	1.0000	0.0000	0.9110	8.6348	20463.5232	9.8456
AYRQARFENT	1.0000	0.0000	0.9378	8.9338	28869.9493	10.0754
AYRYRLNQDI	1.0000	0.0000	0.9654	8.8713	26867.6375	10.0274
AYSIQGGVIN	1.0000	0.0000	0.9963	8.6737	21398.6346	9.8755
AYSRPSMVLR	1.0000	0.0000	1.0577	8.6605	21075.9701	9.8653
AYTHGKAGNP	1.0000	0.0000	0.9636	9.0197	31873.3569	10.1415
AYTQNKVQTL	1.0000	0.0000	0.9405	8.3901	15437.8143	9.6575
AYTSMSSVQD	1.0000	0.0000	1.0618	8.2989	13900.4474	9.5875
AYTVTQGPNF	1.0000	0.0000	0.9439	8.9347	28900.1829	10.0761
CADKPNQKQF	1.0000	0.0000	0.9830	8.9529	29512.7143	10.0901
CAFSQHFKPK	1.0000	0.0000	1.0586	9.3329	45709.7128	10.3822
CAKKEHQRES	1.0000	0.0000	1.0356	9.0530	33116.0612	10.1670
CANSPAIQRS	1.0000	0.0000	1.0475	8.4425	16398.2433	9.6978
CANVINLIKA	1.0000	0.0000	0.9966	8.5581	18733.7619	9.7867
CAPFTSPSKW	1.0000	0.0000	1.1432	9.3451	46354.7089	10.3915
CAQFDPLNKE	1.0000	0.0000	0.9890	8.8169	25236.6641	9.9856
CAQIKKNRVA	1.0000	0.0000	0.9823	9.0064	31388.1902	10.1312
CASEVGRPRE	1.0000	0.0000	1.0219	9.2469	41402.6084	10.3161
CCAQFDPLNK	1.0000	0.0000	1.0647	9.4778	54007.5652	10.4936
CCHIPILPDI	1.0000	0.0000	1.0470	9.8599	83851.0910	10.7873
CCPEQDSSVL	1.0000	0.0000	1.1220	9.0734	33904.5151	10.1827
CCPGDNLKII	1.0000	0.0000	1.0565	9.3528	46771.0748	10.3975
CCTIQLPQTS	1.0000	0.0000	1.0798	9.2459	41354.3326	10.3153
CDCTDTQGES	1.0000	0.0000	1.0789	9.4488	52236.0309	10.4713
CDDEDNISSI	1.0000	0.0000	1.0209	8.1407	11584.7823	9.4658
CDDTQYTSLD	1.0000	0.0000	1.0255	8.7586	23597.9766	9.9408
CDGTVCKYNS	1.0000	0.0000	1.1358	9.5825	60929.7815	10.5741
CDITDLEKSN	1.0000	0.0000	0.9943	8.1584	11823.3303	9.4794
CDKTDKNDDH	1.0000	0.0000	0.9923	8.8304	25631.2395	9.9960
CDKVNNSRRN	1.0000	0.0000	1.0354	8.2915	13782.4680	9.5818
CDNNFIQVEQ	1.0000	0.0000	1.0067	9.0104	31531.7677	10.1343
CDSSPQRKNA	1.0000	0.0000	1.0375	8.2840	13662.7933	9.5760
CDTLNNNKQG	1.0000	0.0000	0.9981	8.2493	13127.6719	9.5493
CDWSAQIKLP	1.0000	0.0000	1.0989	9.3794	48226.2264	10.4180
CDYNPALNIK	1.0000	0.0000	1.0138	8.6666	21224.4476	9.8700
CEANFIEDTS	1.0000	0.0000	1.0196	8.6640	21162.2200	9.8681
CEKILPLQQL	1.0000	0.0000	0.9744	8.5506	18571.6138	9.7809
CEKMFNEAIT	1.0000	0.0000	1.0150	9.2960	43810.8567	10.3539
CEKYNESIYI	1.0000	0.0000	1.0656	9.0165	31753.7917	10.1390
CETHSWNIAM	1.0000	0.0000	1.1876	10.0526	104679.1017	10.9354
CEYSNNLEEN	1.0000	0.0000	1.0377	8.1878	12230.4658	9.5020
CFEINKSGPL	1.0000	0.0000	1.0324	8.5784	19177.0053	9.8023
CFFEPFQDGT	1.0000	0.0000	0.9566	9.7278	72019.1250	10.6857
CFGSEPEEEL	1.0000	0.0000	1.0238	8.8771	27045.4203	10.0318
CFKNNYAEFS	1.0000	0.0000	1.0791	8.8976	27690.9179	10.0476
CFNNSNQGSD	1.0000	0.0000	1.0576	8.1180	11286.5669	9.4484
CFPLNHNDSI	1.0000	0.0000	1.0628	8.6172	20052.3128	9.8321
CFVDSHENAD	1.0000	0.0000	1.0658	9.1449	36815.7784	10.2377
CFYKTQYSWN	1.0000	0.0000	1.1879	10.0380	102937.7117	10.9242
CGAKHNFFNQ	1.0000	0.0000	1.0527	9.4364	51495.2620	10.4618
CGDETNNMFF	1.0000	0.0000	1.0564	9.4358	51460.9361	10.4613
CGNRTQILYL	1.0000	0.0000	1.0253	9.0360	32477.3451	10.1540
CGRQRQPLML	1.0000	0.0000	1.0179	9.5525	58857.7698	10.5510
CGTKKSEHDK	1.0000	0.0000	1.0325	8.8443	26043.7890	10.0066
CHIPILPDID	1.0000	0.0000	0.9780	9.1817	38409.0563	10.2660
CHLDTSSCSN	1.0000	0.0000	1.1455	8.6276	20293.1985	9.8401
CHQDRSILGS	1.0000	0.0000	1.0878	8.8510	26246.4001	10.0118
CIDATRARMQ	1.0000	0.0000	0.9669	9.7081	70404.8457	10.6706
CIDNVRKQLF	1.0000	0.0000	1.0019	9.0135	31644.3495	10.1367
CIFQLPFNFN	1.0000	0.0000	1.0335	9.0483	32939.9343	10.1635
CIINPMASNF	1.0000	0.0000	1.0778	8.9218	28476.3864	10.0662
CIKHSCGNRT	1.0000	0.0000	1.1370	9.6004	62193.0554	10.5878
CIKKVTNREG	1.0000	0.0000	0.9866	8.9678	30024.2035	10.1016
CILLYWQIGT	1.0000	0.0000	1.0923	9.9905	97452.4708	10.8876
CINEMLTSLG	1.0000	0.0000	1.0604	8.6573	20999.0239	9.8629
CIQIYYTSQK	1.0000	0.0000	1.0549	9.3071	44374.2704	10.3624
CISELSIMPK	1.0000	0.0000	1.0662	8.5561	18690.2593	9.7851
CITLRVNPPK	1.0000	0.0000	0.9859	8.7654	23782.5393	9.9460
CITPGVRISN	1.0000	0.0000	1.0329	8.8586	26476.3554	10.0176
CKFSNEYMVS	1.0000	0.0000	1.1404	9.1079	35278.3595	10.2092
CKGVEKFASQ	1.0000	0.0000	1.0310	9.0910	34597.9770	10.1962
CKHSQFLKGL	1.0000	0.0000	1.0642	8.9022	27839.9522	10.0512
CKIESECMDD	1.0000	0.0000	1.1112	9.6415	65206.0484	10.6194
CKIIEINFTT	1.0000	0.0000	0.9757	8.8323	25685.3809	9.9974
CKNAQEQHFS	1.0000	0.0000	1.0628	9.0682	33703.0458	10.1787
CKNKDATSDA	1.0000	0.0000	0.9983	8.3127	14121.8579	9.5980
CKNSNHDSKL	1.0000	0.0000	1.0387	7.9206	8991.8455	9.2966
CKQSQPRSPF	1.0000	0.0000	1.0579	8.7307	22851.7521	9.9193
CKSDLNLKWS	1.0000	0.0000	1.0964	8.4753	17029.1079	9.7230
CKSIHTQTSR	1.0000	0.0000	1.0672	8.7163	22476.3657	9.9083
CKVNNERFPK	1.0000	0.0000	1.0096	8.8368	25821.1923	10.0009
CKYNSELSIV	1.0000	0.0000	1.0651	8.3648	14996.2019	9.6381
CLAPNPTISI	1.0000	0.0000	1.0055	8.3556	14837.9514	9.6310
CLCEEHSDSD	1.0000	0.0000	1.1415	9.1777	38228.8645	10.2629
CLCNTGTKEV	1.0000	0.0000	1.0645	9.3966	49185.5998	10.4311
CLEPRYKPAD	1.0000	0.0000	0.9831	9.2057	39481.3916	10.2844
CLFKSNLIRS	1.0000	0.0000	1.0385	8.0480	10412.9111	9.3946
CLFTNPSGDK	1.0000	0.0000	1.0288	8.5112	17748.1277	9.7506
CLIKIHIKNL	1.0000	0.0000	1.0074	8.6290	20325.5876	9.8411
CLLDNPSPLC	1.0000	0.0000	1.0784	8.6454	20714.0866	9.8538
CLLGDKKKAE	1.0000	0.0000	0.9734	8.5735	19068.2556	9.7985
CLLSSSDQFT	1.0000	0.0000	1.0448	7.9318	9108.9066	9.3053
CLNLEVLSDS	1.0000	0.0000	1.0167	7.7906	7742.4844	9.1968
CLNRTQTAKR	1.0000	0.0000	0.9860	8.7619	23687.7700	9.9433
CLQWFKGNSP	1.0000	0.0000	1.1382	9.4631	53104.0885	10.4823
CLSTWAGGQP	1.0000	0.0000	1.1225	9.7298	72184.5157	10.6872
CMDDFDQQVE	1.0000	0.0000	0.9733	9.7957	77874.2484	10.7379
CMSLSKGSSQ	1.0000	0.0000	1.0995	8.1144	11239.6735	9.4456
CNCITPGVRI	1.0000	0.0000	1.0500	9.8290	80917.3279	10.7635
CNESMPFLYK	1.0000	0.0000	1.0996	9.1226	35882.2779	10.2206
CNIAQFHNRN	1.0000	0.0000	1.0533	9.0907	34586.1499	10.1960
CNIELEVMLG	1.0000	0.0000	1.0387	9.1456	36845.4729	10.2383
CNKNIHNTTL	1.0000	0.0000	1.0161	8.3561	14846.2487	9.6314
CNKRKRQGMR	1.0000	0.0000	1.0260	9.5274	57182.2461	10.5317
CNKTQTEVSE	1.0000	0.0000	1.0117	8.5067	17657.2857	9.7472
CNLCRRGGKN	1.0000	0.0000	1.0978	9.4820	54271.2536	10.4968
CNNEYELEEV	1.0000	0.0000	1.0232	8.8504	26227.4147	10.0113
CNNINETSNT	1.0000	0.0000	0.9972	7.7622	7492.6817	9.1749
CNNRLAPSGV	1.0000	0.0000	1.0460	8.5419	18387.8573	9.7742
CNNRNPNSVQ	1.0000	0.0000	1.0357	8.1480	11683.2660	9.4715
CNPVDTKRQE	1.0000	0.0000	0.9777	8.9559	29614.4699	10.0924
CNSANLGAKL	1.0000	0.0000	1.0165	8.0729	10715.9555	9.4138
CNSINTINPS	1.0000	0.0000	1.0130	7.7294	7215.1340	9.1497
CNSKEHPLLP	1.0000	0.0000	1.0358	8.4072	15745.0030	9.6707
CNSKNSHSAI	1.0000	0.0000	1.0632	7.9380	9174.3482	9.3101
CNTGTKEVEK	1.0000	0.0000	0.9808	8.8135	25135.5527	9.9829
CNTSRDSVSS	1.0000	0.0000	1.0535	7.7396	7300.4786	9.1575
CNYNKIISKS	1.0000	0.0000	1.0469	8.0976	11024.9293	9.4327
CPAVAAPTIK	1.0000	0.0000	0.9463	9.1726	38004.7994	10.2589
CPDVKTILDL	1.0000	0.0000	0.9699	8.6632	21143.8956	9.8675
CPEQDSSVLL	1.0000	0.0000	1.0348	8.2441	13049.8539	9.5453
CPGDNLKIID	1.0000	0.0000	0.9801	8.6747	21424.0843	9.8763
CPHTTASLWF	1.0000	0.0000	1.1475	9.8519	83078.9420	10.7811
CPNTPQPSKL	1.0000	0.0000	1.0031	8.2752	13525.7497	9.5692
CPRKACNSKN	1.0000	0.0000	1.0947	8.9066	27982.4030	10.0546
CPSSNLEDFL	1.0000	0.0000	1.0322	8.0196	10077.6047	9.3728
CPWYPATISK	1.0000	0.0000	1.1210	9.7785	76347.2022	10.7247
CQDFVYTTMT	1.0000	0.0000	0.9980	9.9492	92930.8243	10.8559
CQGDKTHDKT	1.0000	0.0000	0.9799	9.2436	41244.8787	10.3136
CQKASKLGTV	1.0000	0.0000	1.0206	8.6939	21903.3889	9.8910
CQKPNCVKNR	1.0000	0.0000	1.0749	9.3691	47653.5731	10.4100
CQLNEMYPTS	1.0000	0.0000	1.0857	9.0429	32736.3348	10.1593
CQNKKISVEK	1.0000	0.0000	1.0106	8.4171	15925.3916	9.6783
CQNNDNKRFE	1.0000	0.0000	1.0137	8.6046	19763.7945	9.8224
CQSDTDELPN	1.0000	0.0000	1.0030	8.3099	14076.3073	9.5959
CQTPSSWDSV	1.0000	0.0000	1.1591	9.0643	33551.9026	10.1757
CQVNIVADTR	1.0000	0.0000	0.9811	9.2234	40296.6721	10.2980
CRESSRILSP	1.0000	0.0000	1.0548	8.1421	11603.4863	9.4669
CRKNSDLLNG	1.0000	0.0000	1.0180	8.0753	10745.6724	9.4156
CRRGGKNSTA	1.0000	0.0000	1.0417	8.8967	27664.2738	10.0469
CSAGGSPIFP	1.0000	0.0000	1.0731	8.9434	29190.2302	10.0828
CSDNNEAGLY	1.0000	0.0000	1.0562	8.5750	19101.2020	9.7997
CSEDDPLFCD	1.0000	0.0000	1.0895	9.3399	46078.1549	10.3875
CSENLVPIFS	1.0000	0.0000	1.0555	8.3505	14751.4244	9.6271
CSEYNPLNGS	1.0000	0.0000	1.0683	8.2512	13156.4378	9.5507
CSKILSEIFY	1.0000	0.0000	1.0727	8.6388	20557.5029	9.8487
CSKLGQQVEK	1.0000	0.0000	1.0232	8.7516	23406.7942	9.9354
CSLDNLANTN	1.0000	0.0000	0.9930	7.7000	6975.2835	9.1271
CSLPPFYMYT	1.0000	0.0000	1.1157	9.7009	69822.9900	10.6650
CSLQNTDESW	1.0000	0.0000	1.1209	8.8415	25961.8035	10.0045
CSLTIFFDSN	1.0000	0.0000	1.0566	8.3305	14414.6072	9.6117
CSLTQSYYRS	1.0000	0.0000	1.1214	8.6403	20591.7595	9.8498
CSLYSANSGG	1.0000	0.0000	1.1007	8.3355	14497.2568	9.6155
CSMHTSINIE	1.0000	0.0000	1.1117	8.8742	26957.5343	10.0297
CSNKSIGQTF	1.0000	0.0000	1.0576	8.4431	16409.2565	9.6982
CSNLLESNTK	1.0000	0.0000	0.9927	7.4908	5482.1572	8.9663
CSPSYLQHFN	1.0000	0.0000	1.1239	8.8937	27567.0356	10.0446
CSQLFLLSNP	1.0000	0.0000	1.0319	7.9266	9054.9196	9.3013
CSQSVYKTLY	1.0000	0.0000	1.1039	8.8917	27505.0560	10.0431
CSSNLPPSPC	1.0000	0.0000	1.1101	8.3913	15460.2766	9.6585
CSSYHHSLGV	1.0000	0.0000	1.1874	9.1552	37251.6652	10.2456
CSTHANSKRQ	1.0000	0.0000	1.0750	8.5763	19129.4053	9.8006
CSTSQLINNV	1.0000	0.0000	1.0314	7.9534	9337.6137	9.3218
CSYQYLSLNK	1.0000	0.0000	1.0864	8.4119	15831.9382	9.6743
CTCHQDRSIL	1.0000	0.0000	1.1191	9.6335	64608.0250	10.6132
CTDTQGESPW	1.0000	0.0000	1.0996	9.6506	65898.9028	10.6264
CTDYVSIFSD	1.0000	0.0000	1.0849	8.9505	29430.4426	10.0882
CTGRRATFLF	1.0000	0.0000	0.9828	9.5303	57370.0727	10.5339
CTGVVPERKW	1.0000	0.0000	1.0393	10.2488	131215.2859	11.0862
CTHPLISNAP	1.0000	0.0000	1.0420	8.6750	21432.5965	9.8765
CTIENAYRYR	1.0000	0.0000	1.0168	9.6179	63463.9524	10.6013
CTIQLPQTSA	1.0000	0.0000	1.0033	8.6274	20289.6438	9.8399
CTLKLSDNPH	1.0000	0.0000	1.0311	8.3373	14528.6678	9.6170
CTPEPNRINQ	1.0000	0.0000	0.9874	8.7297	22824.2154	9.9185
CTPVENEMLE	1.0000	0.0000	1.0189	9.1288	36135.6167	10.2253
CTQLDGKWNT	1.0000	0.0000	1.0769	9.4742	53785.0440	10.4908
CTTTDSLSEV	1.0000	0.0000	1.0244	8.2182	12666.6300	9.5254
CVAGPLNEKP	1.0000	0.0000	0.9918	8.8831	27234.5642	10.0365
CVATGINALS	1.0000	0.0000	1.0324	8.6516	20861.1712	9.8585
CVEGFSPKNK	1.0000	0.0000	1.0401	8.7851	24327.7778	9.9611
CVKNRKRQFY	1.0000	0.0000	1.0197	9.5073	55876.4325	10.5163
CVPTQNPTTH	1.0000	0.0000	0.9996	9.2142	39869.0675	10.2909
CVTAADNQIH	1.0000	0.0000	0.9989	9.3519	46718.6526	10.3968
CWATILPLTL	1.0000	0.0000	1.0642	9.3182	44945.3495	10.3709
CWKTTILLYT	1.0000	0.0000	1.0844	9.6037	62429.5531	10.5903
CWSSSNQWVG	1.0000	0.0000	1.2900	9.8774	85557.9780	10.8007
CYKVEDDKNK	1.0000	0.0000	1.0003	8.9282	28684.1221	10.0711
CYSTGILRSI	1.0000	0.0000	1.0788	8.7515	23403.8648	9.9353
CYTVVNDYST	1.0000	0.0000	1.0844	9.2641	42227.0904	10.3293
DAAPGTSSSI	1.0000	0.0000	0.9778	7.6126	6307.2741	9.0599
DACLNLEVLS	1.0000	0.0000	1.0124	8.1425	11609.5953	9.4672
DADDSNIELS	1.0000	0.0000	0.9394	7.3456	4638.0862	8.8547
DADENTVCNC	1.0000	0.0000	1.0641	9.3431	46249.0747	10.3900
DADNLRQYAQ	1.0000	0.0000	0.9381	8.5395	18335.9664	9.7724
DADRSNHHAS	1.0000	0.0000	1.0348	8.3250	14324.4746	9.6075
DADSVNLLTS	1.0000	0.0000	0.9445	7.2815	4308.3199	8.8054
DAELSHQNKN	1.0000	0.0000	0.9656	7.7605	7478.6486	9.1736
DAEPFVYSVD	1.0000	0.0000	0.9774	8.8229	25411.1277	9.9902
DAHHFPATLV	1.0000	0.0000	0.9502	9.1973	39105.2191	10.2780
DAIRPDTNQP	1.0000	0.0000	0.8993	8.2926	13799.8529	9.5826
DAISNNGQYS	1.0000	0.0000	1.0006	7.8394	8190.0000	9.2343
DAISVDRSPP	1.0000	0.0000	0.9686	8.0103	9970.1893	9.3656
DAKDTNRSIS	1.0000	0.0000	0.9483	7.5032	5561.2064	8.9759
DAKEEWSVDV	1.0000	0.0000	1.0301	9.0668	33646.6400	10.1776
DAKLQSHTPN	1.0000	0.0000	0.9625	7.9455	9253.6383	9.3158
DAKSLPTSSA	1.0000	0.0000	0.9482	7.1991	3918.4932	8.7421
DALKQIHPQD	1.0000	0.0000	0.9163	8.5619	18816.1483	9.7896
DALSDGPDWP	1.0000	0.0000	1.0272	8.8652	26678.4460	10.0227
DALSKGASCC	1.0000	0.0000	1.1202	9.0075	31428.9435	10.1321
DANFCSSNLP	1.0000	0.0000	1.0383	8.0143	10016.8821	9.3687
DANLSLTAKD	1.0000	0.0000	0.9199	7.4056	4970.1193	8.9008
DANNFVTKEE	1.0000	0.0000	0.9287	8.1348	11506.9869	9.4613
DANTFRFKCQ	1.0000	0.0000	0.9947	9.2241	40328.4435	10.2986
DAPFSHTNPT	1.0000	0.0000	0.9765	8.3022	13952.7781	9.5900
DAPHIKAGGN	1.0000	0.0000	0.9397	8.7498	23360.2917	9.9340
DARLPVDICT	1.0000	0.0000	0.9624	9.0692	33740.6666	10.1795
DARNQQSSVS	1.0000	0.0000	0.9917	7.5888	6137.2835	9.0417
DARTKTQNPG	1.0000	0.0000	0.9092	8.3047	13992.5556	9.5919
DASNQVESWF	1.0000	0.0000	1.0836	8.7572	23558.5964	9.9397
DASPCQLNEM	1.0000	0.0000	1.0557	8.8072	24956.4810	9.9782
DASPTPSAIR	1.0000	0.0000	0.9583	7.8911	8691.7564	9.2740
DASQHLINNL	1.0000	0.0000	0.9667	7.6909	6902.7672	9.1201
DASVWADSAE	1.0000	0.0000	1.0611	8.7956	24624.5045	9.9692
DATIPNNFKG	1.0000	0.0000	0.9304	8.1628	11883.3540	9.4828
DATPKHAPMT	1.0000	0.0000	0.9347	8.9885	30748.7403	10.1175
DATRARMQCK	1.0000	0.0000	0.9773	9.6092	62830.8903	10.5946
DATSCDKTDK	1.0000	0.0000	0.9863	8.4273	16113.5343	9.6861
DATSDAEPFV	1.0000	0.0000	0.9435	8.3839	15328.6081	9.6528
DAVITGETLS	1.0000	0.0000	0.9419	8.1053	11122.8224	9.4386
DAVKNQFLKE	1.0000	0.0000	0.9251	8.1917	12286.0704	9.5050
DAYPHSFMDG	1.0000	0.0000	1.0369	9.4184	50440.8086	10.4479
DAYQKIKEIV	1.0000	0.0000	0.9069	8.7082	22268.1479	9.9021
DCDKVNNSRR	1.0000	0.0000	1.0327	8.4903	17326.2516	9.7345
DCDTLNNNKQ	1.0000	0.0000	0.9828	8.0858	10876.0518	9.4237
DCDWSAQIKL	1.0000	0.0000	1.0976	9.3514	46694.8429	10.3964
DCFPLNHNDS	1.0000	0.0000	1.0610	8.5918	19473.2671	9.8125
DCKGVEKFAS	1.0000	0.0000	1.0279	9.0155	31717.1523	10.1382
DCNNEYELEE	1.0000	0.0000	1.0117	8.6960	21957.4195	9.8927
DCNYNKIISK	1.0000	0.0000	1.0334	8.3898	15434.1979	9.6573
DCPAVAAPTI	1.0000	0.0000	0.9401	9.2460	41356.3433	10.3154
DCPDVKTILD	1.0000	0.0000	0.9604	8.8144	25162.9650	9.9837
DCPNTPQPSK	1.0000	0.0000	1.0025	8.4264	16096.7483	9.6854
DCTDTQGESP	1.0000	0.0000	1.0021	8.7987	24712.0885	9.9716
DCTGRRATFL	1.0000	0.0000	0.9762	9.3261	45355.0248	10.3770
DDAKSLPTSS	1.0000	0.0000	0.9425	7.1395	3658.3951	8.6963
DDCPDVKTIL	1.0000	0.0000	0.9604	8.8144	25162.9650	9.9837
DDDLRSIKSS	1.0000	0.0000	0.9511	7.2234	4029.7977	8.7608
DDDPGGKSQS	1.0000	0.0000	0.9701	7.9501	9302.2236	9.3193
DDDQPGDTKT	1.0000	0.0000	0.8825	8.3221	14275.3414	9.6052
DDDRSDMTNN	1.0000	0.0000	0.9769	7.9982	9832.5272	9.3563
DDEADTSPAL	1.0000	0.0000	0.9218	7.8743	8524.9479	9.2611
DDEDNISSIA	1.0000	0.0000	0.9456	7.5222	5683.8326	8.9904
DDEKFIRTQA	1.0000	0.0000	0.8893	8.5833	19285.5527	9.8061
DDEPDSPRNL	1.0000	0.0000	0.9323	7.7304	7224.0598	9.1505
DDESVSSSDL	1.0000	0.0000	0.9608	7.0291	3221.9586	8.6115
DDFDQQVENS	1.0000	0.0000	0.9585	8.2133	12595.5448	9.5217
DDFVADQEKK	1.0000	0.0000	0.8951	8.5416	18380.9277	9.7740
DDGLGAISSQ	1.0000	0.0000	0.9762	7.9294	9083.5044	9.3034
DDGPERCSMH	1.0000	0.0000	1.0775	9.6520	66001.7395	10.6275
DDHIKNDVHL	1.0000	0.0000	0.9677	8.6237	20202.1643	9.8371
DDIGNALEGN	1.0000	0.0000	0.9312	8.0581	10534.4194	9.4024
DDKDSSMVVQ	1.0000	0.0000	1.0131	8.3171	14193.9687	9.6014
DDKGIQTKDN	1.0000	0.0000	0.9020	8.0718	10702.0419	9.4129
DDKNAGPDNN	1.0000	0.0000	0.9219	7.7589	7464.9333	9.1724
DDKNEIARSQ	1.0000	0.0000	0.9368	7.9128	8911.2040	9.2906
DDKNKLAPRT	1.0000	0.0000	0.9023	7.8657	8440.9970	9.2544
DDKNSNLASG	1.0000	0.0000	0.9442	7.1941	3895.7929	8.7382
DDKRSEQRVE	1.0000	0.0000	0.9415	8.3198	14237.9071	9.6035
DDLAYNNQCK	1.0000	0.0000	1.0159	8.6886	21769.7229	9.8870
DDLGLQSSKK	1.0000	0.0000	0.9436	7.3829	4841.7086	8.8834
DDLGSINSPR	1.0000	0.0000	0.9633	7.5818	6087.6319	9.0362
DDLLEMDTFA	1.0000	0.0000	0.9420	8.5450	18452.5454	9.7766
DDLRKVPDIR	1.0000	0.0000	0.9004	8.4042	15691.2028	9.6684
DDLRSIKSSD	1.0000	0.0000	0.9511	7.2234	4029.7977	8.7608
DDLSEKNDTK	1.0000	0.0000	0.9113	7.3814	4833.2069	8.8822
DDMHSYRLAG	1.0000	0.0000	1.0434	9.1569	37324.2037	10.2469
DDMWLPMSKP	1.0000	0.0000	1.1026	9.3952	49107.0468	10.4301
DDNGSYSVNI	1.0000	0.0000	1.0044	7.8586	8372.8456	9.2490
DDNKSGAWQS	1.0000	0.0000	1.0580	8.4714	16954.1323	9.7200
DDNMWSSLEI	1.0000	0.0000	1.0835	8.5511	18582.1102	9.7813
DDNNDQNEST	1.0000	0.0000	0.9271	7.3573	4701.3311	8.8637
DDNNKYYLDP	1.0000	0.0000	0.9639	8.2231	12738.9178	9.5292
DDNRFWKQNA	1.0000	0.0000	1.0220	9.0195	31865.2744	10.1413
DDNTKNASCE	1.0000	0.0000	1.0011	8.1450	11642.3820	9.4691
DDNVLKTCIQ	1.0000	0.0000	0.9806	8.6631	21141.0399	9.8674
DDPGGDMMVI	1.0000	0.0000	0.9399	9.5386	57927.1544	10.5403
DDPGGKSQSS	1.0000	0.0000	0.9865	7.6578	6644.7480	9.0947
DDPHKNENYT	1.0000	0.0000	0.9628	8.3921	15474.3616	9.6591
DDPKCASEVG	1.0000	0.0000	1.0125	8.9128	28180.7304	10.0593
DDPLFCDYNP	1.0000	0.0000	1.0112	9.0858	34390.4549	10.1922
DDPNELTLSN	1.0000	0.0000	0.9160	7.2063	3950.9605	8.7476
DDQNGERNIV	1.0000	0.0000	0.9327	8.3377	14535.5961	9.6173
DDQPGDTKTK	1.0000	0.0000	0.8849	8.2486	13118.4588	9.5488
DDRKLNKISP	1.0000	0.0000	0.9258	7.5637	5962.5607	9.0224
DDRLLSLNLF	1.0000	0.0000	0.9399	7.4077	4982.2985	8.9025
DDRSDMTNNM	1.0000	0.0000	1.0242	8.4114	15822.7190	9.6739
DDSKQQINDT	1.0000	0.0000	0.9269	7.7651	7517.9970	9.1771
DDSNIELSDI	1.0000	0.0000	0.9363	7.3114	4458.9846	8.8284
DDSTLEEKYT	1.0000	0.0000	0.9437	7.9662	9476.4208	9.3317
DDTHFNNGSE	1.0000	0.0000	0.9930	8.1930	12303.9596	9.5060
DDTIPESLAL	1.0000	0.0000	0.9208	7.6889	6886.7146	9.1186
DDTKDQTNKN	1.0000	0.0000	0.8984	7.6597	6658.8121	9.0961
DDTNEHPRNL	1.0000	0.0000	0.9450	8.1162	11263.5148	9.4470
DDTNLGEMNP	1.0000	0.0000	0.9581	8.2263	12785.5723	9.5316
DDTQYTSLDR	1.0000	0.0000	0.9566	8.2022	12435.3884	9.5131
DDVMGNTNKF	1.0000	0.0000	0.9777	8.6172	20052.1376	9.8321
DDVQSQKFSL	1.0000	0.0000	0.9769	7.8780	8561.5698	9.2639
DDVTTADEAF	1.0000	0.0000	0.8877	8.6236	20199.7710	9.8370
DDYKAELKEP	1.0000	0.0000	0.9113	8.3217	14268.9521	9.6049
DEADTSPALL	1.0000	0.0000	0.9233	7.7231	7163.3295	9.1449
DEAFDQSRRA	1.0000	0.0000	0.9489	8.5450	18451.8620	9.7766
DEAHTYYMNT	1.0000	0.0000	1.0046	9.4045	49636.2918	10.4372
DEANIHNKSL	1.0000	0.0000	0.9612	7.7105	7059.7977	9.1352
DECKNKDATS	1.0000	0.0000	0.9951	8.2703	13449.7985	9.5655
DEDNISSIAS	1.0000	0.0000	0.9542	7.2299	4060.0652	8.7658
DEDSLKNLPN	1.0000	0.0000	0.9135	7.1574	3734.6436	8.7100
DEEASSKNAA	1.0000	0.0000	0.9491	7.5345	5764.9520	8.9999
DEECTHPLIS	1.0000	0.0000	1.0289	8.8207	25346.2911	9.9885
DEEKYQVRMN	1.0000	0.0000	0.9678	9.0246	32052.2431	10.1452
DEENNLNIPA	1.0000	0.0000	0.9136	7.5778	6059.9197	9.0332
DEESLLINWK	1.0000	0.0000	1.0120	8.2228	12733.8363	9.5289
DEFDDEPDSP	1.0000	0.0000	0.9305	8.1801	12122.3973	9.4961
DEFEDKKPFS	1.0000	0.0000	0.9452	8.2093	12537.9568	9.5186
DEHTDESYQN	1.0000	0.0000	0.9918	8.4368	16292.2244	9.6935
DEIESTSDQN	1.0000	0.0000	0.9449	7.5054	5575.0134	8.9775
DEKFIRTQAE	1.0000	0.0000	0.8890	8.6006	19673.6309	9.8194
DEKKFDRFCS	1.0000	0.0000	1.0270	8.9639	29887.8539	10.0985
DEKVNNLPHR	1.0000	0.0000	0.9565	8.2217	12717.2905	9.5281
DELDRNSQSS	1.0000	0.0000	0.9567	7.1655	3769.5768	8.7163
DELNKKLILE	1.0000	0.0000	0.8945	7.4385	5162.0032	8.9261
DELPNKTGSD	1.0000	0.0000	0.9313	7.6462	6556.4672	9.0858
DEMIDPNSWG	1.0000	0.0000	1.0775	9.1859	38593.2096	10.2692
DENCTGVVPE	1.0000	0.0000	0.9828	9.1671	37768.9162	10.2548
DENGTTSNYG	1.0000	0.0000	0.9838	8.1028	11090.4726	9.4367
DENLWMSTKA	1.0000	0.0000	1.0636	8.7796	24174.2088	9.9569
DENSATSNIQ	1.0000	0.0000	0.9466	7.3490	4656.3364	8.8573
DENTVCNCIT	1.0000	0.0000	1.0622	9.2844	43226.4974	10.3449
DEPDGCRVNC	1.0000	0.0000	1.0495	9.8199	80074.2400	10.7565
DEPDSPRNLG	1.0000	0.0000	0.9464	7.8939	8719.6245	9.2761
DEPLKEYLET	1.0000	0.0000	0.9164	8.1771	12080.7177	9.4938
DEPMSEFKNN	1.0000	0.0000	0.9890	8.0943	10983.2578	9.4302
DEPSLPPANE	1.0000	0.0000	0.9293	7.7137	7086.2577	9.1376
DEQLYSNPSS	1.0000	0.0000	0.9847	7.3916	4890.7185	8.8901
DEQNIVPMQI	1.0000	0.0000	0.9381	8.7936	24566.7008	9.9677
DEQQLMPIVL	1.0000	0.0000	0.9407	8.6646	21176.0618	9.8685
DERDPMARLR	1.0000	0.0000	0.9287	8.9097	28081.2628	10.0569
DERRVHQNAS	1.0000	0.0000	0.9905	8.5816	19247.5197	9.8047
DERSNQNVSQ	1.0000	0.0000	0.9753	7.6399	6509.2471	9.0809
DESAVAGLTL	1.0000	0.0000	0.9479	8.0129	9999.7973	9.3676
DESEPIPNVS	1.0000	0.0000	0.9590	7.6648	6697.9589	9.1000
DESGQSSCSE	1.0000	0.0000	1.0634	7.9603	9412.8923	9.3272
DESVSSSDLD	1.0000	0.0000	0.9608	7.0291	3221.9586	8.6115
DESWNSQKRM	1.0000	0.0000	1.1006	8.8006	24766.1608	9.9731
DESYQNSWGR	1.0000	0.0000	1.1074	8.9441	29213.8117	10.0833
DETNNMFFEC	1.0000	0.0000	1.0473	9.2897	43492.4291	10.3490
DETSRTAANS	1.0000	0.0000	0.9547	7.6036	6242.7768	9.0530
DEVFKQSLPL	1.0000	0.0000	0.9510	7.9889	9727.3630	9.3491
DEVVSIYKTS	1.0000	0.0000	0.9965	8.1664	11933.9618	9.4856
DFAAYRQARF	1.0000	0.0000	0.8971	9.4035	49580.3808	10.4365
DFCCPGDNLK	1.0000	0.0000	1.0701	9.5061	55793.8128	10.5153
DFCGDETNNM	1.0000	0.0000	1.0427	9.2317	40683.4422	10.3044
DFDAISVDRS	1.0000	0.0000	0.9842	8.1583	11823.1901	9.4794
DFDCTGRRAT	1.0000	0.0000	0.9534	9.4773	53976.1886	10.4932
DFDQQVENSN	1.0000	0.0000	0.9667	8.0146	10019.3451	9.3689
DFEDDTNLGE	1.0000	0.0000	0.9194	8.2052	12479.0032	9.5154
DFFELNNTKD	1.0000	0.0000	0.9339	7.9565	9371.0812	9.3242
DFFGPSVEID	1.0000	0.0000	0.9636	8.6821	21607.1754	9.8820
DFGDDVTTAD	1.0000	0.0000	0.8931	8.7100	22314.2336	9.9034
DFGYKGPLET	1.0000	0.0000	0.9349	8.8246	25459.9515	9.9915
DFKHLQENTK	1.0000	0.0000	0.9443	8.2981	13886.3036	9.5868
DFKITQRPPN	1.0000	0.0000	0.9124	8.3637	14976.2221	9.6372
DFLDRSSRNS	1.0000	0.0000	0.9836	7.3985	4929.5052	8.8954
DFNSDIARER	1.0000	0.0000	0.9592	8.2365	12936.0957	9.5395
DFPWSEIVSS	1.0000	0.0000	1.0924	8.5820	19256.3419	9.8051
DFQRLPAQEC	1.0000	0.0000	0.9661	9.2863	43324.0894	10.3464
DFRLYAVLVT	1.0000	0.0000	0.9490	8.8647	26663.7539	10.0223
DFRPILSIKL	1.0000	0.0000	0.9444	7.9143	8927.3583	9.2918
DFSFNMKQDS	1.0000	0.0000	1.0291	8.2179	12661.8696	9.5252
DFSKKLHPSM	1.0000	0.0000	1.0367	8.2853	13684.1968	9.5770
DFSLFWDDTI	1.0000	0.0000	1.0442	8.9952	30987.2003	10.1227
DFSSGLMMFF	1.0000	0.0000	1.1054	9.0442	32782.2093	10.1603
DFSSKIRKEV	1.0000	0.0000	0.9768	7.9692	9509.3589	9.3340
DFSWLFKHSQ	1.0000	0.0000	1.1180	9.0490	32966.8859	10.1640
DFTTINLSSN	1.0000	0.0000	0.9469	7.2250	4036.8251	8.7620
DFVADQEKKS	1.0000	0.0000	0.9450	8.2494	13129.8322	9.5494
DFVPSQFATI	1.0000	0.0000	0.9584	8.6120	19932.6005	9.8281
DFVYTTMTKY	1.0000	0.0000	0.9643	9.4420	51826.2593	10.4660
DFYSIFGCFG	1.0000	0.0000	1.0708	9.8479	82705.4067	10.7781
DGAVPVQQSL	1.0000	0.0000	0.9606	8.4450	16445.1876	9.6997
DGDTVIKLHT	1.0000	0.0000	0.9272	8.5920	19478.9322	9.8127
DGEGHIQKPE	1.0000	0.0000	0.9094	8.9394	29057.6362	10.0797
DGGDFFGPSV	1.0000	0.0000	0.9793	8.9662	29967.6586	10.1003
DGGDFRPILS	1.0000	0.0000	0.9652	8.4403	16357.2656	9.6961
DGGDISAIVN	1.0000	0.0000	0.9624	8.2783	13573.8856	9.5716
DGHNAANMRY	1.0000	0.0000	1.0197	9.2624	42145.2711	10.3280
DGKIRYSREK	1.0000	0.0000	0.9689	8.5079	17681.8131	9.7481
DGKWNTGLVN	1.0000	0.0000	1.0312	8.8641	26643.6122	10.0218
DGLFTGKNRK	1.0000	0.0000	0.9371	8.3090	14061.8928	9.5952
DGLGAISSQN	1.0000	0.0000	0.9775	7.7306	7225.6314	9.1507
DGLMGKSETS	1.0000	0.0000	1.0086	8.1014	11072.7963	9.4356
DGNDLTFTCV	1.0000	0.0000	1.0008	8.9786	30400.0390	10.1099
DGNGEQQEQH	1.0000	0.0000	0.9373	8.9116	28142.2858	10.0584
DGNHLIINPN	1.0000	0.0000	0.9597	8.0173	10050.8345	9.3710
DGNIDPPFTP	1.0000	0.0000	0.9118	8.4313	16189.0208	9.6892
DGNMQPNFAH	1.0000	0.0000	1.0025	9.0688	33726.1063	10.1792
DGNNWRPCHL	1.0000	0.0000	1.1343	9.8169	79805.3360	10.7542
DGPDWPFGNN	1.0000	0.0000	1.0316	9.2190	40090.2064	10.2946
DGPERCSMHT	1.0000	0.0000	1.0781	9.6275	64166.0371	10.6086
DGPWPETLNR	1.0000	0.0000	1.0041	9.0135	31646.4213	10.1367
DGQHNLKESQ	1.0000	0.0000	0.9786	8.1386	11557.0031	9.4642
DGRDERRVHQ	1.0000	0.0000	0.9007	9.2981	43914.5337	10.3554
DGSASEVQEN	1.0000	0.0000	0.9797	7.8819	8599.8239	9.2669
DGTASDGRKL	1.0000	0.0000	0.9492	8.1445	11635.5077	9.4687
DGTGTKLVIG	1.0000	0.0000	0.9150	8.5740	19079.7002	9.7989
DGTKTNNNRS	1.0000	0.0000	0.9412	7.4517	5241.2414	8.9363
DGTVCKYNSE	1.0000	0.0000	1.0540	8.9217	28471.2785	10.0661
DGVDLVSTLS	1.0000	0.0000	0.9736	7.7384	7290.3390	9.1566
DGVLPLLKLL	1.0000	0.0000	0.9177	7.6941	6928.2007	9.1226
DGWTIAIAIF	1.0000	0.0000	0.9672	9.5681	59928.3236	10.5630
DHALAQVHKR	1.0000	0.0000	0.9494	9.1135	35507.7402	10.2136
DHAQANCDNN	1.0000	0.0000	1.0301	8.7991	24722.1021	9.9719
DHASSGYLNN	1.0000	0.0000	1.0280	7.9322	9112.7913	9.3056
DHGHNSLLKQ	1.0000	0.0000	1.0102	8.2395	12980.3371	9.5417
DHIKNDVHLF	1.0000	0.0000	0.9814	8.8278	25553.9412	9.9940
DHINNLLPAH	1.0000	0.0000	0.9791	8.2805	13608.6744	9.5733
DHIVPNKNRS	1.0000	0.0000	0.9838	8.0888	10912.8043	9.4259
DHKDSSGSLR	1.0000	0.0000	1.0077	7.7063	7025.8771	9.1319
DHKSRVFLTL	1.0000	0.0000	0.9879	8.3101	14080.1674	9.5960
DHLNMLKICP	1.0000	0.0000	1.0517	9.0927	34667.7627	10.1976
DHRLDNASLQ	1.0000	0.0000	0.9742	7.9859	9694.7111	9.3469
DHTANELSVN	1.0000	0.0000	0.9758	7.8883	8663.5187	9.2718
DHTIPSLFRG	1.0000	0.0000	0.9866	8.5972	19596.1424	9.8167
DHVWQAYKKK	1.0000	0.0000	1.0230	9.7634	75036.3855	10.7131
DHYQNDSNDD	1.0000	0.0000	0.9990	8.2280	12809.9686	9.5329
DIACIKHSCG	1.0000	0.0000	1.1136	9.7870	77101.7342	10.7312
DIAQIYYKSN	1.0000	0.0000	0.9926	8.4389	16330.5442	9.6950
DIAREREFSN	1.0000	0.0000	0.9599	8.2538	13196.4054	9.5528
DIASPDISKL	1.0000	0.0000	0.9399	7.5071	5585.9924	8.9788
DICTQLDGKW	1.0000	0.0000	1.0548	9.7229	71616.8087	10.6820
DIDKLCQSDT	1.0000	0.0000	0.9936	8.4153	15893.5727	9.6769
DIDTANLYDP	1.0000	0.0000	0.9254	8.2361	12929.8194	9.5391
DIEITDTLSV	1.0000	0.0000	0.9271	7.9077	8859.2247	9.2867
DIEMPESMDT	1.0000	0.0000	0.9974	8.7753	24055.8973	9.9536
DIENESHNSS	1.0000	0.0000	0.9825	7.3082	4443.0395	8.8260
DIENNLRVFV	1.0000	0.0000	0.9504	8.3061	14015.7793	9.5930
DIETVKLKQQ	1.0000	0.0000	0.8965	8.2031	12448.9907	9.5138
DIFPKEFALI	1.0000	0.0000	0.9086	8.5171	17868.5480	9.7551
DIGKIHMSDP	1.0000	0.0000	1.0000	8.8123	25102.4329	9.9821
DIGNALEGNA	1.0000	0.0000	0.9343	8.1178	11283.3768	9.4482
DIGRCIDNVR	1.0000	0.0000	0.9827	9.2690	42468.0114	10.3331
DIHEFVQVIS	1.0000	0.0000	0.9814	8.8867	27345.7627	10.0392
DIHITVEHTE	1.0000	0.0000	0.9241	9.0581	33310.8869	10.1709
DIHSKNLFPH	1.0000	0.0000	1.0121	8.4093	15783.0095	9.6723
DIHVRQSSRG	1.0000	0.0000	1.0263	8.6001	19660.9873	9.8189
DIISSDSNLD	1.0000	0.0000	0.9395	7.0018	3122.3046	8.5905
DIKFQSESND	1.0000	0.0000	0.9625	7.6433	6534.3134	9.0835
DILDATSCDK	1.0000	0.0000	0.9923	8.3995	15606.0683	9.6647
DINANERIDN	1.0000	0.0000	0.9214	7.8308	8108.9050	9.2276
DINLDKKVHS	1.0000	0.0000	0.9649	7.9132	8915.7825	9.2910
DINLSNRKDI	1.0000	0.0000	0.9295	7.4358	5146.0045	8.9241
DINNPLYGGN	1.0000	0.0000	0.9689	8.1303	11447.0027	9.4578
DINPFSGMGF	1.0000	0.0000	1.0238	8.8883	27398.4608	10.0405
DIPFLLTRNA	1.0000	0.0000	0.9248	8.0909	10939.8144	9.4276
DIPGSDHINN	1.0000	0.0000	0.9786	8.0750	10741.0886	9.4153
DIPSNDTYRT	1.0000	0.0000	0.9608	8.1326	11477.3608	9.4596
DIQFHRKLGH	1.0000	0.0000	0.9579	9.2329	40737.4616	10.3053
DIQSAGEELL	1.0000	0.0000	0.9399	7.9416	9212.4106	9.3128
DIRHSKHSNA	1.0000	0.0000	1.0290	8.2174	12655.2922	9.5248
DIRKHSSVTK	1.0000	0.0000	0.9927	8.0681	10656.5137	9.4100
DIRLTIVTLL	1.0000	0.0000	0.9093	8.0020	9875.4660	9.3592
DISAIVNTKN	1.0000	0.0000	0.9388	7.6548	6621.2473	9.0923
DISDVKDKTF	1.0000	0.0000	0.9379	8.0979	11028.0119	9.4329
DISDYQLSKD	1.0000	0.0000	0.9729	7.7893	7730.6092	9.1958
DISEARLKDS	1.0000	0.0000	0.9482	7.5926	6164.1390	9.0446
DISEMQSKNT	1.0000	0.0000	0.9881	7.8279	8081.7566	9.2254
DISKLALGKK	1.0000	0.0000	0.9262	7.6113	6297.9737	9.0589
DISPAMNESP	1.0000	0.0000	0.9958	7.9660	9474.5876	9.3316
DISSERRETD	1.0000	0.0000	0.9585	7.8721	8503.2779	9.2594
DISTLKRKPI	1.0000	0.0000	0.9223	7.7635	7503.8808	9.1759
DISVNLPSYV	1.0000	0.0000	1.0025	7.9252	9039.5331	9.3002
DISYLIMKIP	1.0000	0.0000	0.9929	8.4982	17484.2528	9.7406
DITDLEKSNW	1.0000	0.0000	1.0117	8.3321	14442.2040	9.6130
DITNELSNPT	1.0000	0.0000	0.9205	7.3584	4707.1169	8.8645
DIVDASNQVE	1.0000	0.0000	0.9531	8.1731	12026.2096	9.4908
DIVWRIQFTL	1.0000	0.0000	0.9914	9.4604	52935.4513	10.4802
DIWFTNKGIS	1.0000	0.0000	1.0466	8.8590	26488.6572	10.0179
DIYLFLSNHN	1.0000	0.0000	1.0129	8.0797	10799.9956	9.4190
DKAALQNQIA	1.0000	0.0000	0.9085	8.1096	11178.1318	9.4419
DKAIINEVFP	1.0000	0.0000	0.9142	8.4197	15973.5939	9.6803
DKAMDLGDNE	1.0000	0.0000	0.9477	8.4078	15756.4508	9.6711
DKASKCTCHQ	1.0000	0.0000	1.1066	9.5503	58708.2405	10.5493
DKCDITDLEK	1.0000	0.0000	0.9529	8.5759	19121.5023	9.8004
DKDMQHSSAS	1.0000	0.0000	1.0468	8.1207	11321.4540	9.4505
DKDSSMVVQP	1.0000	0.0000	1.0147	8.3451	14659.4678	9.6230
DKDTQSHSMH	1.0000	0.0000	1.0615	8.6736	21397.2667	9.8754
DKFEYPVSPT	1.0000	0.0000	0.9692	8.5390	18326.5948	9.7720
DKFRYSSVDL	1.0000	0.0000	1.0110	8.1685	11962.5950	9.4872
DKGDQTSSRI	1.0000	0.0000	0.9641	7.8813	8593.9163	9.2664
DKGEKQREEC	1.0000	0.0000	0.9547	9.1214	35831.1562	10.2196
DKGIQTKDNK	1.0000	0.0000	0.9023	7.9984	9834.7417	9.3565
DKGNEHNSAV	1.0000	0.0000	0.9903	8.1539	11763.4321	9.4760
DKHGDLIKQI	1.0000	0.0000	0.9239	8.5142	17810.2400	9.7529
DKIANSSFIN	1.0000	0.0000	0.9596	7.4368	5151.9012	8.9248
DKILNRDTGI	1.0000	0.0000	0.9123	8.0657	10627.2851	9.4082
DKIVDLMHKL	1.0000	0.0000	0.9690	8.6662	21217.0251	9.8698
DKKKAEILAD	1.0000	0.0000	0.8867	7.9682	9498.3983	9.3332
DKKPFSRKSN	1.0000	0.0000	0.9586	7.5279	5721.7914	8.9949
DKKVHSSTNL	1.0000	0.0000	0.9760	7.5710	6012.7811	9.0280
DKLCQSDTDE	1.0000	0.0000	0.9932	8.4072	15745.2047	9.6707
DKLFRNKARN	1.0000	0.0000	0.9362	7.9892	9731.3163	9.3494
DKLRVESRLP	1.0000	0.0000	0.9462	7.9527	9330.3504	9.3213
DKLTNTPCNK	1.0000	0.0000	0.9715	8.1392	11565.1929	9.4647
DKMELNHTEH	1.0000	0.0000	0.9990	8.8672	26740.4503	10.0243
DKNAGPDNNV	1.0000	0.0000	0.9344	7.9133	8916.6171	9.2910
DKNDDHIKND	1.0000	0.0000	0.9313	8.0035	9892.1961	9.3604
DKNEIARSQR	1.0000	0.0000	0.9457	8.0345	10251.7040	9.3842
DKNKLAPRTS	1.0000	0.0000	0.9272	7.5735	6029.5581	9.0298
DKNSLRCEKM	1.0000	0.0000	1.0503	8.6190	20092.6064	9.8334
DKNSNLASGP	1.0000	0.0000	0.9466	7.2221	4023.5576	8.7598
DKNSRSGVVQ	1.0000	0.0000	0.9950	7.9903	9742.8582	9.3502
DKNVKCSEDD	1.0000	0.0000	1.0057	8.3895	15428.0714	9.6571
DKPDAISNNG	1.0000	0.0000	0.9414	7.6909	6902.7310	9.1201
DKPDTQTCDC	1.0000	0.0000	1.0123	9.5149	56366.3898	10.5221
DKPNQKQFFS	1.0000	0.0000	0.9627	8.1270	11404.0030	9.4553
DKPYNDNSNP	1.0000	0.0000	0.9571	7.5915	6156.1963	9.0437
DKQINTPRLE	1.0000	0.0000	0.9054	7.9977	9826.6059	9.3559
DKRDEKKFDR	1.0000	0.0000	0.8978	8.4221	16018.5755	9.6822
DKRQLLKIPI	1.0000	0.0000	0.8992	8.0045	9904.3061	9.3612
DKRSEQRVEN	1.0000	0.0000	0.9537	8.1210	11325.7907	9.4507
DKSDELDRNS	1.0000	0.0000	0.9397	7.3088	4445.7052	8.8264
DKSLQVAYSR	1.0000	0.0000	1.0011	8.0996	11049.6981	9.4342
DKSSRKASAS	1.0000	0.0000	0.9645	7.1028	3507.3526	8.6681
DKSTHGNMLC	1.0000	0.0000	1.0946	9.0371	32517.7615	10.1548
DKSTLLPTRD	1.0000	0.0000	0.9204	7.6103	6290.8791	9.0582
DKSYLSGIMT	1.0000	0.0000	1.0296	8.2660	13382.5676	9.5621
DKTDKNDDHI	1.0000	0.0000	0.9194	8.1777	12089.8295	9.4943
DKTFVQEPAR	1.0000	0.0000	0.8934	8.7403	23104.4154	9.9267
DKTHDKTPPR	1.0000	0.0000	0.9075	8.5043	17608.0142	9.7453
DKTLSDSNEE	1.0000	0.0000	0.9274	7.1798	3832.5095	8.7273
DKTNTPSSLG	1.0000	0.0000	0.9419	7.3122	4463.3304	8.8290
DKTPPRNHAP	1.0000	0.0000	0.9279	8.4911	17343.2090	9.7352
DKTVQSASNN	1.0000	0.0000	0.9544	7.3872	4865.6041	8.8866
DKVKRYGIDE	1.0000	0.0000	0.9146	8.8328	25700.9726	9.9978
DKVLQNQRLS	1.0000	0.0000	0.9491	7.7379	7286.2975	9.1562
DKVNNSRRNM	1.0000	0.0000	1.0028	8.0266	10159.3955	9.3782
DKVVNGFNKE	1.0000	0.0000	0.9478	8.3267	14352.1779	9.6088
DKWNWESCNL	1.0000	0.0000	1.2051	9.6625	66807.3402	10.6355
DKWRFSRCVA	1.0000	0.0000	1.1253	10.0035	98927.5088	10.8976
DKYLRTILVC	1.0000	0.0000	1.0035	9.0768	34037.3448	10.1853
DLALASRTRV	1.0000	0.0000	0.9516	8.0756	10748.3466	9.4158
DLAYNNQCKF	1.0000	0.0000	1.0333	8.8927	27536.7634	10.0438
DLCNTSRDSV	1.0000	0.0000	1.0377	8.1729	12022.3961	9.4906
DLDIKFQSES	1.0000	0.0000	0.9593	7.6909	6902.4104	9.1201
DLDPFGTDPS	1.0000	0.0000	0.9455	8.1332	11486.1143	9.4601
DLDVKFGDVA	1.0000	0.0000	0.9173	8.6888	21775.8940	9.8871
DLEKSNWEAK	1.0000	0.0000	1.0141	8.3347	14485.5576	9.6150
DLEPERSSDA	1.0000	0.0000	0.9528	7.6859	6863.0515	9.1163
DLESYIINLT	1.0000	0.0000	0.9534	7.7478	7369.5781	9.1638
DLFYDSVYAV	1.0000	0.0000	1.0153	8.9463	29289.0780	10.0850
DLGDNETLQD	1.0000	0.0000	0.9121	7.9082	8864.3559	9.2871
DLGHKSPASA	1.0000	0.0000	0.9953	8.0241	10130.2572	9.3762
DLGLQSSKKI	1.0000	0.0000	0.9456	7.4083	4985.6789	8.9029
DLGSINSPRA	1.0000	0.0000	0.9683	7.6414	6520.4395	9.0821
DLGSLNPNKN	1.0000	0.0000	0.9246	7.1048	3515.0827	8.6696
DLHTINEDNT	1.0000	0.0000	0.9354	7.9674	9490.2005	9.3327
DLIAIKKVVY	1.0000	0.0000	0.9266	8.6186	20085.0320	9.8332
DLIKDRRNEL	1.0000	0.0000	0.9128	7.8892	8672.9270	9.2725
DLIKQILKMN	1.0000	0.0000	0.9427	8.0693	10670.5881	9.4109
DLKLHITKSS	1.0000	0.0000	0.9601	7.4897	5475.5490	8.9655
DLKNGQICIF	1.0000	0.0000	0.9973	8.9263	28622.2925	10.0697
DLKRSPYLRH	1.0000	0.0000	1.0015	8.4457	16459.7486	9.7003
DLKSEYPNDN	1.0000	0.0000	0.9533	7.6284	6423.1985	9.0721
DLKSPNPRID	1.0000	0.0000	0.9303	7.6652	6701.1735	9.1003
DLLDSPNPEK	1.0000	0.0000	0.9173	7.3842	4848.8769	8.8843
DLLEMDTFAS	1.0000	0.0000	0.9812	8.2528	13180.9900	9.5520
DLLFQSEPDD	1.0000	0.0000	0.9401	7.9079	8861.8547	9.2869
DLLKQSQYHI	1.0000	0.0000	0.9929	8.3507	14754.6251	9.6273
DLLNGNYIES	1.0000	0.0000	0.9694	7.7115	7068.1534	9.1359
DLLPEDYGYG	1.0000	0.0000	0.9585	8.8871	27358.9852	10.0395
DLLSRRTKCK	1.0000	0.0000	1.0055	8.3332	14460.3303	9.6138
DLLYSNELVS	1.0000	0.0000	0.9734	7.4323	5125.4335	8.9214
DLMHKLSSEI	1.0000	0.0000	1.0167	8.0182	10061.2031	9.3717
DLNGIVQKAF	1.0000	0.0000	0.9347	8.4367	16289.4475	9.6933
DLNHYFLNRL	1.0000	0.0000	0.9990	8.3171	14193.4851	9.6014
DLNLKWSGNQ	1.0000	0.0000	1.0300	8.2029	12445.8366	9.5137
DLPADFPWSE	1.0000	0.0000	1.0325	8.9232	28520.4584	10.0673
DLPASTTEFA	1.0000	0.0000	0.9382	8.0539	10483.3857	9.3991
DLPHTATTMG	1.0000	0.0000	0.9541	8.9620	29824.8070	10.0971
DLPIGHINEE	1.0000	0.0000	0.9382	8.4494	16529.5955	9.7031
DLPSMVFYYS	1.0000	0.0000	1.0888	8.8813	27178.4757	10.0351
DLPWTLGKDD	1.0000	0.0000	0.9884	8.8207	25345.1737	9.9885
DLRKVPDIRK	1.0000	0.0000	0.9027	8.3308	14419.5779	9.6119
DLRSIKSSDN	1.0000	0.0000	0.9445	7.0247	3205.5725	8.6081
DLRSSDFQLR	1.0000	0.0000	0.9790	7.8138	7951.8636	9.2146
DLSEKNDTKG	1.0000	0.0000	0.9265	7.5448	5833.8041	9.0078
DLSKGGSAII	1.0000	0.0000	0.9691	7.8059	7879.8668	9.2085
DLSNQQSQPK	1.0000	0.0000	0.9492	7.4243	5078.2312	8.9152
DLSNVNIAGM	1.0000	0.0000	1.0021	8.1527	11746.9093	9.4751
DLTEQKDNLQ	1.0000	0.0000	0.9029	7.7468	7361.7924	9.1631
DLTFTCVTAA	1.0000	0.0000	0.9714	9.1088	35313.6109	10.2099
DLTLMAKCKS	1.0000	0.0000	1.0370	8.5627	18832.2979	9.7902
DLVKGMCSTS	1.0000	0.0000	1.0896	8.7532	23449.7221	9.9366
DLVNIKIYAN	1.0000	0.0000	0.9485	8.1402	11578.3530	9.4654
DLVSTLSTHR	1.0000	0.0000	0.9917	7.8627	8411.8805	9.2521
DLWASQGLPN	1.0000	0.0000	1.0402	8.5628	18834.2467	9.7903
DLYGSVAREI	1.0000	0.0000	0.9804	8.5959	19565.9241	9.8157
DLYINTPTIT	1.0000	0.0000	0.9229	8.1529	11748.6859	9.4752
DLYPMNASNF	1.0000	0.0000	1.0286	8.3615	14938.5019	9.6355
DLYSSVPALN	1.0000	0.0000	0.9858	7.6539	6614.5125	9.0917
DMAAGRKKSE	1.0000	0.0000	0.9782	8.5735	19067.2933	9.7985
DMAFLDDPHK	1.0000	0.0000	0.9596	9.0028	31258.4898	10.1285
DMEASISPLI	1.0000	0.0000	0.9919	8.0110	9978.6644	9.3662
DMEYETPFKP	1.0000	0.0000	0.9382	9.1074	35260.1562	10.2089
DMHSYRLAGA	1.0000	0.0000	1.0450	9.2165	39977.8136	10.2927
DMLDLLYSNE	1.0000	0.0000	0.9967	7.9834	9666.7535	9.3450
DMLHKEDPIV	1.0000	0.0000	0.9545	8.9361	28948.8806	10.0772
DMMKDSISRP	1.0000	0.0000	1.0411	8.5213	17956.2068	9.7584
DMMVIQQTPS	1.0000	0.0000	1.0110	9.0461	32855.1852	10.1617
DMQAQLSMKV	1.0000	0.0000	1.0233	8.8522	26282.2212	10.0127
DMQHSSASNL	1.0000	0.0000	1.0415	7.8442	8234.7698	9.2379
DMRCQDFVYT	1.0000	0.0000	0.9867	10.1199	113114.8926	10.9871
DMTKTLFMSV	1.0000	0.0000	1.0284	8.7966	24653.5922	9.9700
DMTLRSTSGA	1.0000	0.0000	1.0089	8.1509	11722.7666	9.4737
DMTNNMRTSS	1.0000	0.0000	1.0408	8.0947	10988.1024	9.4305
DMTNNSPGKI	1.0000	0.0000	0.9824	8.0200	10082.2685	9.3731
DMTSNFRIKI	1.0000	0.0000	0.9904	8.3786	15235.2782	9.6487
DMWLPMSKPD	1.0000	0.0000	1.1026	9.3952	49107.0468	10.4301
DNAIAESFKQ	1.0000	0.0000	0.9492	8.0548	10494.5832	9.3998
DNARFSSKSD	1.0000	0.0000	0.9785	7.4142	5019.3244	8.9074
DNASLQSEAL	1.0000	0.0000	0.9442	7.3041	4422.0267	8.8228
DNASNAEKES	1.0000	0.0000	0.9416	7.2761	4281.4371	8.8013
DNDAVITGET	1.0000	0.0000	0.9078	8.3499	14740.8471	9.6267
DNDEPMSEFK	1.0000	0.0000	0.9828	8.2931	13807.3012	9.5830
DNDSFGHSPD	1.0000	0.0000	1.0137	8.1347	11506.0528	9.4613
DNEKTIIEQR	1.0000	0.0000	0.8991	8.1636	11894.4418	9.4834
DNETLQDIAC	1.0000	0.0000	0.9729	8.6592	21044.4106	9.8643
DNEYTVEESK	1.0000	0.0000	0.9634	8.1147	11243.9860	9.4459
DNFAEGIESS	1.0000	0.0000	0.9814	7.8816	8596.9520	9.2667
DNFHEPKNTY	1.0000	0.0000	0.9785	8.5962	19573.6913	9.8160
DNFLNIDRNG	1.0000	0.0000	0.9484	7.9448	9246.0296	9.3153
DNFPMTADHA	1.0000	0.0000	0.9687	9.0638	33531.2070	10.1753
DNFSRKTNSP	1.0000	0.0000	0.9627	7.4515	5239.7626	8.9361
DNGLNNKINN	1.0000	0.0000	0.9155	7.1480	3694.6785	8.7029
DNGSYSVNID	1.0000	0.0000	1.0044	7.8586	8372.8456	9.2490
DNHWSAHEEV	1.0000	0.0000	1.1047	9.4768	53944.4253	10.4928
DNIKKYDNPS	1.0000	0.0000	0.9533	7.7143	7090.8400	9.1381
DNIMLIEDSN	1.0000	0.0000	0.9705	7.8180	7990.6585	9.2178
DNINESRYDL	1.0000	0.0000	0.9674	7.8209	8017.2605	9.2201
DNINHKIIQS	1.0000	0.0000	0.9669	7.9111	8893.9763	9.2893
DNISRSSEMK	1.0000	0.0000	1.0042	7.6064	6262.5445	9.0552
DNISSIASGT	1.0000	0.0000	0.9684	7.3516	4670.3225	8.8593
DNKASAAQPK	1.0000	0.0000	0.9326	7.8222	8029.0892	9.2210
DNKDHKSRVF	1.0000	0.0000	0.9908	8.3647	14994.4412	9.6380
DNKHDVRAPP	1.0000	0.0000	0.9348	8.6420	20631.9104	9.8511
DNKIGADNYD	1.0000	0.0000	0.9437	8.2750	13521.9774	9.5690
DNKIYQHQET	1.0000	0.0000	0.9507	8.7393	23078.8778	9.9259
DNKRFEESVD	1.0000	0.0000	0.9580	8.1279	11415.9573	9.4560
DNKSGAWQSI	1.0000	0.0000	1.0600	8.4969	17458.2705	9.7396
DNLANTNKLD	1.0000	0.0000	0.9009	7.2407	4110.4685	8.7741
DNLGGSTRDV	1.0000	0.0000	0.9679	8.1138	11232.0000	9.4452
DNLGNTQPFP	1.0000	0.0000	0.9368	8.1034	11098.9695	9.4372
DNLKIIDRPE	1.0000	0.0000	0.9031	7.9721	9541.6358	9.3363
DNLKSSLSSS	1.0000	0.0000	0.9044	6.1419	1160.1835	7.9295
DNLLSSSIEI	1.0000	0.0000	0.9327	6.8680	2676.3991	8.4876
DNLMTLESHK	1.0000	0.0000	0.9977	8.0617	10578.0285	9.4051
DNLPVAAANR	1.0000	0.0000	0.9317	8.1119	11207.3987	9.4437
DNLQDGRDER	1.0000	0.0000	0.9207	8.3273	14361.2916	9.6092
DNLRQYAQSK	1.0000	0.0000	0.9738	8.1142	11237.3363	9.4455
DNLSNATFNI	1.0000	0.0000	0.9430	7.4026	4952.7821	8.8985
DNMTNDFEDD	1.0000	0.0000	0.9565	8.3901	15439.2487	9.6576
DNMWSSLEIL	1.0000	0.0000	1.0780	8.3999	15614.1456	9.6651
DNNDQNESTK	1.0000	0.0000	0.9231	7.2839	4320.3323	8.8073
DNNEAGLYSI	1.0000	0.0000	0.9767	7.9223	9009.7193	9.2980
DNNFIQVEQV	1.0000	0.0000	0.9425	8.4866	17252.3166	9.7317
DNNGALMSAA	1.0000	0.0000	0.9951	8.0922	10956.7249	9.4286
DNNHNEVNNM	1.0000	0.0000	1.0096	8.1134	11227.5279	9.4449
DNNKYYLDPM	1.0000	0.0000	1.0080	8.6364	20499.7466	9.8468
DNNSNNTSKP	1.0000	0.0000	0.9146	6.7282	2278.4349	8.3801
DNNVPFSEEE	1.0000	0.0000	0.9596	7.9262	9049.9362	9.3009
DNPDLPIGHI	1.0000	0.0000	0.9382	8.4428	16404.8298	9.6981
DNPHVHNTQN	1.0000	0.0000	0.9932	8.5043	17608.3318	9.7453
DNPPCFYKTQ	1.0000	0.0000	1.0035	9.2145	39885.7160	10.2912
DNPQSRRDTS	1.0000	0.0000	0.9648	7.7168	7111.3019	9.1400
DNPSGLYIKA	1.0000	0.0000	0.9709	8.0584	10537.7316	9.4026
DNPSPLCLEP	1.0000	0.0000	1.0012	8.1637	11896.9134	9.4836
DNPSQFSHEN	1.0000	0.0000	1.0055	7.8654	8438.0333	9.2542
DNQEQNFEDI	1.0000	0.0000	0.9243	8.1952	12335.3502	9.5077
DNQIHKRKGS	1.0000	0.0000	0.9798	8.2707	13455.3415	9.5657
DNQVYAQTLT	1.0000	0.0000	0.9393	8.4635	16799.2348	9.7139
DNRFWKQNAT	1.0000	0.0000	1.0217	8.9950	30979.0074	10.1225
DNRNDRPPLL	1.0000	0.0000	0.9225	7.7772	7623.2892	9.1864
DNRQTWTLKT	1.0000	0.0000	0.9939	8.7298	22828.6120	9.9187
DNSCPHTTAS	1.0000	0.0000	1.0607	8.4560	16655.3271	9.7082
DNSDSLKDFA	1.0000	0.0000	0.9534	7.4335	5132.3592	8.9223
DNSEMPLAAR	1.0000	0.0000	0.9838	8.2350	12913.3793	9.5383
DNSGAMTGNL	1.0000	0.0000	1.0002	8.1119	11207.0179	9.4437
DNSKLAVLVT	1.0000	0.0000	0.9440	7.6547	6620.4377	9.0923
DNSLNLYNLE	1.0000	0.0000	0.9416	7.1727	3801.1011	8.7218
DNSNPRTHPE	1.0000	0.0000	0.9725	8.0032	9889.1018	9.3601
DNSPIDVAEL	1.0000	0.0000	0.9395	7.8202	8010.0573	9.2195
DNSQALIEVT	1.0000	0.0000	0.9421	7.8431	8224.8429	9.2371
DNSRCSLTIF	1.0000	0.0000	1.0462	8.2481	13109.9940	9.5484
DNSRTKRSSM	1.0000	0.0000	1.0112	7.6608	6667.7953	9.0970
DNSSGTQLLN	1.0000	0.0000	0.9419	7.1077	3526.9606	8.6718
DNSVADHAQA	1.0000	0.0000	0.9803	8.4402	16355.3551	9.6960
DNSVAGFVSN	1.0000	0.0000	1.0077	7.9314	9105.1004	9.3050
DNSVASKKDN	1.0000	0.0000	0.9447	7.2627	4216.2536	8.7910
DNTKNASCEY	1.0000	0.0000	1.0372	8.4648	16825.4700	9.7150
DNTLKSRLNI	1.0000	0.0000	0.9218	7.2347	4082.4186	8.7695
DNTPENYRYT	1.0000	0.0000	0.9660	8.5377	18298.8923	9.7710
DNTSVRYGVI	1.0000	0.0000	0.9955	8.6012	19685.3278	9.8198
DNVFKNMGNA	1.0000	0.0000	0.9947	8.5026	17573.6392	9.7440
DNVLKTCIQI	1.0000	0.0000	0.9814	8.6886	21769.6775	9.8870
DNVRKQLFSY	1.0000	0.0000	0.9963	8.3375	14531.5703	9.6171
DNYDSSLEHD	1.0000	0.0000	1.0090	7.9252	9039.3362	9.3002
DNYGDCNNEY	1.0000	0.0000	1.0620	9.0798	34155.8426	10.1877
DPAKYRINSM	1.0000	0.0000	1.0092	8.5810	19234.5982	9.8043
DPAQSASLES	1.0000	0.0000	0.9635	7.3898	4880.6976	8.8887
DPAVELLNMH	1.0000	0.0000	0.9867	8.6938	21902.0048	9.8910
DPDNSRCSLT	1.0000	0.0000	1.0238	8.0465	10395.1608	9.3935
DPDSSSHGDR	1.0000	0.0000	1.0195	7.9589	9397.1338	9.3261
DPENTMTVIG	1.0000	0.0000	0.9436	8.7315	22873.0601	9.9200
DPFDSKAHNQ	1.0000	0.0000	0.9803	8.3253	14328.4590	9.6077
DPFGTDPSTL	1.0000	0.0000	0.9448	8.1087	11166.6517	9.4413
DPGGDMMVIQ	1.0000	0.0000	0.9358	9.6142	63188.5969	10.5984
DPGGKSQSSD	1.0000	0.0000	0.9865	7.6578	6644.7480	9.0947
DPGVIVVWNN	1.0000	0.0000	1.0342	9.3119	44616.5199	10.3660
DPHKNENYTK	1.0000	0.0000	0.9626	8.3187	14220.3097	9.6027
DPIVPSNPYI	1.0000	0.0000	0.9694	8.2957	13848.7715	9.5850
DPIYIPAIEL	1.0000	0.0000	0.9074	8.5556	18678.3427	9.7847
DPKCASEVGR	1.0000	0.0000	1.0189	9.0345	32419.9183	10.1528
DPKHVITTLG	1.0000	0.0000	0.9273	8.6200	20117.7547	9.8343
DPKTMANRKD	1.0000	0.0000	0.9371	8.4301	16165.4020	9.6882
DPLFCDYNPA	1.0000	0.0000	1.0127	9.1454	36835.4864	10.2381
DPLKGNDTQK	1.0000	0.0000	0.9074	7.9232	9019.4187	9.2987
DPLNKECWKT	1.0000	0.0000	1.0630	9.2317	40681.9566	10.3044
DPLQWIHESK	1.0000	0.0000	1.0516	9.0038	31293.8239	10.1292
DPMARLRSSF	1.0000	0.0000	1.0286	8.3904	15443.5815	9.6577
DPMYQRCCTI	1.0000	0.0000	1.0433	10.4931	173820.3842	11.2739
DPNELTLSNA	1.0000	0.0000	0.9210	7.2659	4231.8589	8.7935
DPNSWGVRRY	1.0000	0.0000	1.0900	9.4476	52159.7794	10.4703
DPPFTPNDAD	1.0000	0.0000	0.9044	8.3021	13951.0525	9.5899
DPQDQETSPT	1.0000	0.0000	0.9209	8.0607	10565.4695	9.4043
DPRIQKLGKK	1.0000	0.0000	0.9022	8.2203	12696.6156	9.5270
DPRPTDLRSS	1.0000	0.0000	0.9572	7.7169	7112.2625	9.1401
DPSDNSVAGF	1.0000	0.0000	0.9937	8.0039	9896.9765	9.3607
DPSTLPTYYE	1.0000	0.0000	0.9785	8.3982	15582.9501	9.6637
DPTTQNFDEN	1.0000	0.0000	0.9193	8.0559	10508.2626	9.4007
DQDNPQSRRD	1.0000	0.0000	0.9472	8.1090	11170.2799	9.4415
DQDQKFDNVF	1.0000	0.0000	0.9279	8.6189	20092.2737	9.8334
DQEKKSVSEA	1.0000	0.0000	0.9562	7.7704	7563.8578	9.1812
DQELFHDEES	1.0000	0.0000	0.9717	8.4105	15805.8707	9.6732
DQETSPTNEG	1.0000	0.0000	0.9381	7.9391	9185.6348	9.3109
DQFHSARNEV	1.0000	0.0000	0.9990	8.6640	21162.8958	9.8681
DQFQNLPRTY	1.0000	0.0000	0.9485	8.6278	20298.8306	9.8403
DQFTKHSPFL	1.0000	0.0000	0.9867	8.4928	17377.2737	9.7365
DQGLGDVNRK	1.0000	0.0000	0.9342	8.4326	16213.1852	9.6902
DQGRDQLSPL	1.0000	0.0000	0.9485	8.0472	10402.6705	9.3939
DQKFDNVFKN	1.0000	0.0000	0.9449	8.2713	13464.5318	9.5662
DQKITERHAD	1.0000	0.0000	0.9044	8.7241	22677.6784	9.9142
DQKIVVSSSD	1.0000	0.0000	0.9840	7.6371	6487.9169	9.0788
DQKNGRQKVQ	1.0000	0.0000	0.9215	8.4980	17479.8640	9.7404
DQLCEKYNES	1.0000	0.0000	1.0362	8.5701	18993.2219	9.7959
DQLHGHPSAD	1.0000	0.0000	1.0024	8.7505	23376.9010	9.9345
DQLKIYDQLC	1.0000	0.0000	0.9942	8.9762	30316.9158	10.1081
DQLREANMNH	1.0000	0.0000	0.9945	8.6611	21091.6569	9.8658
DQLSPLDYPN	1.0000	0.0000	0.9599	7.8356	8154.0675	9.2314
DQMAGIIWNS	1.0000	0.0000	1.0841	9.3012	44071.1885	10.3578
DQMPLIDCDK	1.0000	0.0000	0.9922	9.1733	38037.3512	10.2595
DQNANAIRKM	1.0000	0.0000	0.9579	8.4618	16767.1416	9.7126
DQNESTKTKA	1.0000	0.0000	0.9218	7.6432	6533.5173	9.0834
DQNEYNSTTG	1.0000	0.0000	0.9747	8.0149	10022.8244	9.3691
DQNGERNIVN	1.0000	0.0000	0.9460	8.1390	11562.5926	9.4645
DQNITRHNKH	1.0000	0.0000	0.9763	8.5945	19533.8984	9.8146
DQNLTTINSG	1.0000	0.0000	0.9391	7.5520	5882.4896	9.0134
DQNNTVQSQV	1.0000	0.0000	0.9642	7.9985	9835.7493	9.3565
DQPGDTKTKE	1.0000	0.0000	0.8851	8.2660	13382.4382	9.5621
DQQNIPLFLY	1.0000	0.0000	0.9521	8.4049	15704.0025	9.6689
DQQVENSNMA	1.0000	0.0000	0.9977	8.2833	13652.8647	9.5755
DQRPNAVNTP	1.0000	0.0000	0.9248	8.2228	12733.4289	9.5289
DQSETPQTFG	1.0000	0.0000	0.9461	8.4002	15618.9156	9.6653
DQSPFITANS	1.0000	0.0000	0.9701	7.7626	7496.2473	9.1752
DQSPNQMSKD	1.0000	0.0000	0.9951	7.9132	8915.5621	9.2910
DQSPSSSPEN	1.0000	0.0000	0.9569	6.9587	2971.1884	8.5574
DQSRRAEVES	1.0000	0.0000	0.9805	8.1606	11854.1407	9.4812
DQSSLMFLSL	1.0000	0.0000	1.0076	7.5402	5803.3729	9.0043
DQTNKNIMVS	1.0000	0.0000	0.9853	8.0584	10537.9990	9.4026
DQTSSRIEKD	1.0000	0.0000	0.9503	7.7351	7263.1849	9.1541
DQVDRATRAS	1.0000	0.0000	0.9438	8.4534	16605.4938	9.7062
DQWDARLPVD	1.0000	0.0000	0.9817	9.3175	44908.4785	10.3704
DRANNELNPG	1.0000	0.0000	0.9349	7.8202	8010.5975	9.2195
DRAQPTQRSG	1.0000	0.0000	0.9460	8.5064	17649.6643	9.7469
DRATRASEQL	1.0000	0.0000	0.9414	8.1652	11916.6239	9.4847
DRDSELTKTT	1.0000	0.0000	0.9186	7.7262	7189.1253	9.1473
DRDSVLENLS	1.0000	0.0000	0.9544	7.3854	4855.5868	8.8853
DRDTSQQSYT	1.0000	0.0000	0.9888	8.1366	11531.4634	9.4627
DRFCSLDNLA	1.0000	0.0000	1.0302	8.4479	16500.1138	9.7019
DRHSQRLNQM	1.0000	0.0000	1.0294	8.6879	21752.8086	9.8864
DRKRIAPFKT	1.0000	0.0000	0.8957	8.5669	18923.1525	9.7934
DRLEVSRKVV	1.0000	0.0000	0.9645	8.3845	15339.4140	9.6532
DRLHDIVWRI	1.0000	0.0000	1.0077	9.6718	67525.2871	10.6427
DRLLSLNLFA	1.0000	0.0000	0.9450	7.4674	5336.5211	8.9483
DRLNTFRSCT	1.0000	0.0000	1.0333	8.6121	19934.0067	9.8281
DRLQGQWPVE	1.0000	0.0000	0.9864	9.5141	56315.1501	10.5215
DRNGSDTGFL	1.0000	0.0000	0.9735	8.1636	11894.4100	9.4834
DRNMLHDNQP	1.0000	0.0000	0.9922	8.6122	19936.2808	9.8282
DRNSINLLNN	1.0000	0.0000	0.9186	6.9351	2891.4528	8.5392
DRNSKDSNTI	1.0000	0.0000	0.9404	7.2448	4130.1221	8.7772
DRNSQSSLEK	1.0000	0.0000	0.9514	7.0921	3464.0879	8.6598
DRPEALRNGK	1.0000	0.0000	0.9217	8.2660	13383.6985	9.5622
DRPFQDNKIY	1.0000	0.0000	0.9370	8.6800	21555.7647	9.8804
DRPPLLDENC	1.0000	0.0000	0.9817	8.5497	18551.8773	9.7802
DRRNANPDAR	1.0000	0.0000	0.9270	8.2925	13797.4331	9.5825
DRRNELCEAN	1.0000	0.0000	0.9982	8.6447	20696.5955	9.8532
DRRPLPNPSD	1.0000	0.0000	0.9426	7.8629	8414.0083	9.2523
DRSDMTNNMR	1.0000	0.0000	1.0342	8.5332	18202.9086	9.7675
DRSFMLVHTA	1.0000	0.0000	1.0282	9.0075	31429.1587	10.1321
DRSILGSEFK	1.0000	0.0000	0.9795	7.9005	8786.5904	9.2812
DRSNDGGDIS	1.0000	0.0000	0.9803	7.8683	8466.9556	9.2565
DRSNHHASEV	1.0000	0.0000	1.0460	8.4370	16295.8428	9.6936
DRSPPENEND	1.0000	0.0000	0.9376	7.7001	6976.4252	9.1272
DRSSRNSTLP	1.0000	0.0000	0.9610	7.1979	3912.9791	8.7412
DRTILGNLEC	1.0000	0.0000	0.9920	8.6580	21016.0491	9.8634
DRTRSERMKE	1.0000	0.0000	0.9758	8.6004	19667.1268	9.8191
DRVFLCLFKS	1.0000	0.0000	1.0497	8.8720	26888.4991	10.0279
DSADGSASEV	1.0000	0.0000	0.9922	7.7552	7433.2454	9.1696
DSADKPDTQT	1.0000	0.0000	0.9175	7.9261	9048.7854	9.3009
DSAEATKYSI	1.0000	0.0000	0.9774	7.9771	9596.0666	9.3401
DSAEKVFTTY	1.0000	0.0000	0.9697	8.5181	17890.8666	9.7559
DSAENVGPLI	1.0000	0.0000	0.9534	7.9836	9668.3435	9.3451
DSAKYSPIPG	1.0000	0.0000	0.9916	8.1441	11630.7487	9.4684
DSAPGLMDTH	1.0000	0.0000	1.0078	8.7188	22540.8204	9.9102
DSAPIYAALT	1.0000	0.0000	0.9565	8.2619	13320.4472	9.5590
DSDECKNKDA	1.0000	0.0000	0.9963	8.2948	13834.5789	9.5843
DSDKQINTPR	1.0000	0.0000	0.9328	7.8393	8188.7887	9.2342
DSDLSKGGSA	1.0000	0.0000	0.9770	7.4628	5308.3471	8.9448
DSDNSSGTQL	1.0000	0.0000	0.9582	7.1654	3769.1792	8.7162
DSDSNKDRDT	1.0000	0.0000	0.9414	7.4181	5042.1397	8.9104
DSDSYTSHPV	1.0000	0.0000	1.0426	8.1234	11357.1320	9.4526
DSDVPYSYST	1.0000	0.0000	1.0391	8.0984	11034.8780	9.4333
DSEAENTIRN	1.0000	0.0000	0.9386	7.7047	7013.0703	9.1307
DSEAFDYNYV	1.0000	0.0000	1.0150	8.7616	23680.0781	9.9431
DSEEFKTSNN	1.0000	0.0000	0.9510	7.3364	4589.2575	8.8476
DSEIRFLCYT	1.0000	0.0000	1.0485	9.0762	34014.6616	10.1849
DSEKPERSRK	1.0000	0.0000	0.9547	7.7523	7408.2883	9.1673
DSELHSTEEN	1.0000	0.0000	0.9730	7.6154	6327.9913	9.0621
DSELTKTTEA	1.0000	0.0000	0.9141	7.6815	6828.0595	9.1129
DSFCPWYPAT	1.0000	0.0000	1.1329	10.0305	102054.2639	10.9184
DSFELRSNGF	1.0000	0.0000	1.0032	7.9538	9342.8804	9.3222
DSFGHSPDYV	1.0000	0.0000	1.0553	8.8077	24969.1367	9.9785
DSFIGTINSV	1.0000	0.0000	0.9893	7.9426	9222.7582	9.3136
DSFYSVLKQE	1.0000	0.0000	1.0074	8.1396	11571.1008	9.4650
DSHAKRFGIF	1.0000	0.0000	0.9937	8.9352	28917.9824	10.0765
DSHENADASP	1.0000	0.0000	0.9877	7.9038	8819.8120	9.2838
DSHSRGDYSD	1.0000	0.0000	1.0551	8.2507	13149.4143	9.5504
DSIAPYLLNP	1.0000	0.0000	0.9602	7.8452	8244.6443	9.2387
DSIGDTDIEI	1.0000	0.0000	0.9259	8.1179	11284.7152	9.4483
DSIIGTSNVF	1.0000	0.0000	0.9893	7.9426	9222.7582	9.3136
DSIQINRTKY	1.0000	0.0000	0.9650	8.1566	11799.3020	9.4781
DSIRQKVLHS	1.0000	0.0000	1.0017	8.0904	10933.2357	9.4272
DSISRPNEQN	1.0000	0.0000	0.9572	7.4636	5313.0030	8.9454
DSITTYCETH	1.0000	0.0000	1.0506	9.1974	39106.5464	10.2780
DSKAHNQWIA	1.0000	0.0000	1.0632	9.0302	32258.7848	10.1495
DSKISHASNT	1.0000	0.0000	0.9846	7.4341	5136.0304	8.9228
DSKKSIREHS	1.0000	0.0000	0.9949	7.6634	6687.0613	9.0989
DSKLLSSEAR	1.0000	0.0000	0.9489	7.1238	3593.0371	8.6842
DSKPSPNNNS	1.0000	0.0000	0.9256	6.6872	2173.5544	8.3487
DSKQQINDTY	1.0000	0.0000	0.9595	8.0849	10864.9445	9.4230
DSKSIPPTTP	1.0000	0.0000	0.9372	7.5802	6076.4706	9.0350
DSLAMHFRLA	1.0000	0.0000	1.0287	8.7862	24359.0540	9.9620
DSLHQFVSLD	1.0000	0.0000	1.0110	8.0696	10674.5669	9.4112
DSLKDFAAYR	1.0000	0.0000	0.9760	8.4257	16084.8289	9.6849
DSLKNLPNNA	1.0000	0.0000	0.9131	7.0010	3119.2313	8.5898
DSLPSEQSAD	1.0000	0.0000	0.9581	7.3302	4556.7312	8.8429
DSLQRVSNAS	1.0000	0.0000	0.9778	7.3622	4727.6232	8.8674
DSLSEVEAGI	1.0000	0.0000	0.9715	7.8794	8575.5011	9.2650
DSLSYAGRTY	1.0000	0.0000	1.0330	8.4019	15650.0253	9.6666
DSMSFKTGNF	1.0000	0.0000	1.0375	8.2813	13620.9564	9.5739
DSMSKSSNIP	1.0000	0.0000	0.9920	7.2032	3936.8133	8.7452
DSMTPYPGLS	1.0000	0.0000	1.0346	8.3700	15085.0310	9.6421
DSNDDGLGAI	1.0000	0.0000	0.9519	7.9473	9273.1555	9.3172
DSNDKPYNDN	1.0000	0.0000	0.9549	7.5635	5960.7115	9.0222
DSNEESWNES	1.0000	0.0000	1.0375	7.8072	7891.3119	9.2095
DSNESTHYIS	1.0000	0.0000	1.0242	7.7850	7692.7316	9.1925
DSNFKTIDIH	1.0000	0.0000	0.9724	8.1885	12240.5591	9.5026
DSNHSRVHFY	1.0000	0.0000	1.0971	8.8840	27263.4782	10.0372
DSNIELSDIN	1.0000	0.0000	0.9321	7.1126	3546.9767	8.6756
DSNIRSAVKT	1.0000	0.0000	0.9633	7.6576	6642.6780	9.0945
DSNKDRDTSQ	1.0000	0.0000	0.9479	7.4936	5500.1102	8.9685
DSNKLFTAQY	1.0000	0.0000	0.9767	8.0966	11011.7671	9.4319
DSNKNPVNKF	1.0000	0.0000	0.9514	7.5287	5726.6841	8.9954
DSNLLNPHQF	1.0000	0.0000	0.9831	7.8380	8176.0482	9.2332
DSNTIVPFAT	1.0000	0.0000	0.9532	8.1091	11171.7103	9.4416
DSNVEVSIHC	1.0000	0.0000	1.0906	8.7688	23874.6542	9.9486
DSPIVAIIPW	1.0000	0.0000	1.0219	9.0836	34306.1531	10.1906
DSPIYQVINW	1.0000	0.0000	1.0682	9.1671	37766.5902	10.2547
DSPNPEKQWK	1.0000	0.0000	1.0189	8.5405	18357.6189	9.7731
DSPRNLGPYH	1.0000	0.0000	1.0146	8.5413	18373.7248	9.7737
DSPSYTTVNS	1.0000	0.0000	0.9957	7.5553	5904.9250	9.0159
DSPTQFDRSF	1.0000	0.0000	0.9905	8.2021	12433.3185	9.5130
DSQGKKQDVV	1.0000	0.0000	0.9514	8.3616	14940.5097	9.6356
DSQQSNIPVM	1.0000	0.0000	1.0150	8.1664	11933.0718	9.4856
DSRIQENNGE	1.0000	0.0000	0.9556	7.9085	8867.5335	9.2874
DSRLINPLIK	1.0000	0.0000	0.9285	7.5115	5614.1672	8.9822
DSRMPSASTT	1.0000	0.0000	1.0134	7.8745	8527.0063	9.2612
DSRNAYTQNK	1.0000	0.0000	0.9721	7.9666	9481.0378	9.3320
DSRNMKAQRK	1.0000	0.0000	0.9868	8.3315	14432.1239	9.6125
DSRTPLDQMP	1.0000	0.0000	0.9718	8.3761	15192.4858	9.6468
DSSDNLSNAT	1.0000	0.0000	0.9301	6.7873	2439.0721	8.4256
DSSGSLRDSI	1.0000	0.0000	0.9761	7.1681	3780.8994	8.7183
DSSKYNFDDN	1.0000	0.0000	0.9872	7.6461	6555.6099	9.0857
DSSLEHDDNG	1.0000	0.0000	0.9886	7.7687	7549.6641	9.1799
DSSMVVQPIA	1.0000	0.0000	1.0216	8.5036	17594.4636	9.7448
DSSPQRKNAQ	1.0000	0.0000	0.9629	7.6813	6826.8589	9.1128
DSSSGAKVNN	1.0000	0.0000	0.9708	7.2074	3955.8389	8.7485
DSSSHGDRPF	1.0000	0.0000	1.0416	8.1630	11886.5386	9.4830
DSSVLLSNHA	1.0000	0.0000	0.9912	7.3586	4708.4325	8.8647
DSTLEEKYTA	1.0000	0.0000	0.9473	8.0258	10150.1585	9.3775
DSTSVNTLDE	1.0000	0.0000	0.9443	7.3658	4747.4296	8.8702
DSTTFKNSRE	1.0000	0.0000	0.9623	7.6150	6325.2419	9.0618
DSVANRLSDF	1.0000	0.0000	0.9844	7.7830	7674.5795	9.1909
DSVFFGALVC	1.0000	0.0000	1.0580	9.3523	46741.9150	10.3971
DSVINMFNDK	1.0000	0.0000	1.0006	8.2115	12569.3202	9.5203
DSVLENLSQE	1.0000	0.0000	0.9508	7.3565	4696.6803	8.8631
DSVNLLTSGF	1.0000	0.0000	0.9782	7.5894	6141.2377	9.0421
DSVNVGPSDI	1.0000	0.0000	0.9849	7.9199	8984.9133	9.2961
DSVQQADNSV	1.0000	0.0000	0.9823	7.9137	8920.7004	9.2913
DSVSSCSAGG	1.0000	0.0000	1.0957	8.2276	12805.0369	9.5327
DSVYAVPVRS	1.0000	0.0000	1.0243	8.5854	19330.2344	9.8076
DSWLSLKVHA	1.0000	0.0000	1.0852	8.6281	20306.1359	9.8405
DSYLPRSQQA	1.0000	0.0000	0.9972	8.1222	11340.9855	9.4516
DSYMLANNHS	1.0000	0.0000	1.0619	8.1820	12149.2910	9.4976
DSYQSLKNFN	1.0000	0.0000	0.9886	7.5705	6008.8700	9.0275
DSYTSHPVYL	1.0000	0.0000	1.0581	8.5843	19307.4748	9.8068
DTANLYDPFD	1.0000	0.0000	0.9393	8.4147	15882.7903	9.6765
DTCQTPSSWD	1.0000	0.0000	1.1224	9.1777	38229.7147	10.2629
DTDELPNKTG	1.0000	0.0000	0.9039	7.9139	8923.3512	9.2915
DTDIEITDTL	1.0000	0.0000	0.8801	8.0210	10094.3794	9.3739
DTFASGTLKK	1.0000	0.0000	0.9432	7.9655	9469.2451	9.3312
DTFIAVRVNY	1.0000	0.0000	0.9442	8.9937	30933.0636	10.1215
DTGFLDVLIL	1.0000	0.0000	0.9281	8.2469	13091.7855	9.5474
DTGIVDSYQS	1.0000	0.0000	1.0038	8.3071	14032.4881	9.5938
DTGKQNSFRQ	1.0000	0.0000	0.9657	8.2289	12823.6782	9.5336
DTGNDNPDLP	1.0000	0.0000	0.9153	7.8238	8043.8904	9.2223
DTGNWEKEPT	1.0000	0.0000	0.9895	8.9343	28888.5642	10.0758
DTHFNNGSEK	1.0000	0.0000	0.9908	8.1196	11306.8390	9.4496
DTHNYFNLLM	1.0000	0.0000	1.0321	8.7352	22970.5806	9.9228
DTHSLGITAK	1.0000	0.0000	0.9632	8.2051	12477.0294	9.5153
DTIPESLALD	1.0000	0.0000	0.9208	7.6889	6886.7146	9.1186
DTKDQTNKNI	1.0000	0.0000	0.8997	7.6851	6856.8146	9.1157
DTKGRSDKVV	1.0000	0.0000	0.9511	8.3078	14043.0644	9.5943
DTKPSEANFG	1.0000	0.0000	0.9534	8.0611	10571.4652	9.4047
DTKRQEYHPA	1.0000	0.0000	0.9237	9.0465	32870.9808	10.1621
DTKSSCKNAQ	1.0000	0.0000	1.0178	8.0363	10273.3389	9.3856
DTKTKESTSR	1.0000	0.0000	0.9367	7.5118	5616.1786	8.9824
DTLFPHDEAH	1.0000	0.0000	0.9470	9.0006	31180.6010	10.1268
DTLNNNKQGF	1.0000	0.0000	0.9393	7.7752	7606.2855	9.1849
DTLSVKDKAS	1.0000	0.0000	0.9436	7.4846	5443.2089	8.9615
DTLTSRTPTR	1.0000	0.0000	0.9290	7.9076	8858.3162	9.2867
DTNEHPRNLT	1.0000	0.0000	0.9443	8.0917	10950.2433	9.4282
DTNGYAHPRI	1.0000	0.0000	0.9556	9.0172	31781.3162	10.1396
DTNLFVHKPE	1.0000	0.0000	0.9510	8.4783	17089.2252	9.7253
DTNLGEMNPI	1.0000	0.0000	0.9592	8.2518	13165.7566	9.5512
DTNPLFPTSR	1.0000	0.0000	0.9479	7.8683	8466.2009	9.2564
DTNPYGGPWR	1.0000	0.0000	1.0238	9.6307	64400.7298	10.6111
DTNQPKKIQH	1.0000	0.0000	0.9266	8.3568	14857.5627	9.6319
DTNRDIQSAG	1.0000	0.0000	0.9494	8.1078	11154.5981	9.4405
DTNRSISNEN	1.0000	0.0000	0.9416	7.1368	3647.0472	8.6942
DTNVPVLEGI	1.0000	0.0000	0.9246	8.3460	14674.2480	9.6236
DTPGHPTYIR	1.0000	0.0000	0.9221	9.1598	37452.8793	10.2492
DTPKPSNASN	1.0000	0.0000	0.9363	7.2133	3983.2245	8.7531
DTPYELAPHR	1.0000	0.0000	0.9371	8.9213	28457.5422	10.0658
DTQGESPWAS	1.0000	0.0000	1.0600	8.7644	23756.0102	9.9452
DTQKTIKRAD	1.0000	0.0000	0.8829	8.2640	13352.5993	9.5606
DTQRHLRPVQ	1.0000	0.0000	0.9241	8.9235	28531.4364	10.0675
DTQSHSMHIF	1.0000	0.0000	1.0835	8.9766	30328.2694	10.1083
DTQSTPEADQ	1.0000	0.0000	0.9226	8.0923	10957.2842	9.4286
DTQTCDCTDT	1.0000	0.0000	1.0098	9.5113	56131.8320	10.5193
DTQYTSLDRA	1.0000	0.0000	0.9598	8.2619	13319.4975	9.5590
DTRIYSKSED	1.0000	0.0000	0.9791	7.9795	9622.6778	9.3419
DTRPDGNDLT	1.0000	0.0000	0.9109	8.0918	10950.6252	9.4282
DTSLTHGPTI	1.0000	0.0000	0.9614	8.2224	12727.7195	9.5286
DTSPALLFAD	1.0000	0.0000	0.9407	7.9099	8882.2398	9.2885
DTSQQSYTPA	1.0000	0.0000	0.9847	8.1026	11088.3673	9.4366
DTSRRFAIKG	1.0000	0.0000	0.9557	8.4835	17190.5990	9.7293
DTSSCSNKSI	1.0000	0.0000	1.0169	7.4156	5027.3536	8.9085
DTSTEYSYSV	1.0000	0.0000	1.0365	8.0632	10596.3292	9.4063
DTSTIADTSL	1.0000	0.0000	0.9349	7.4535	5251.8646	8.9376
DTSVNAAMIN	1.0000	0.0000	0.9905	8.1756	12060.4163	9.4927
DTSYLTRSTS	1.0000	0.0000	0.9857	7.5178	5655.0462	8.9870
DTTGIKSKLV	1.0000	0.0000	0.9353	7.8815	8596.5998	9.2666
DTTLNQFSSA	1.0000	0.0000	0.9609	7.5334	5758.0697	8.9991
DTTSKWDLIA	1.0000	0.0000	1.0092	8.5488	18532.6273	9.7795
DTVIKLHTVF	1.0000	0.0000	0.9374	8.7870	24382.7606	9.9626
DTYKTAGCSQ	1.0000	0.0000	1.0339	9.0595	33365.1299	10.1720
DTYRTDRLHD	1.0000	0.0000	0.9417	8.8855	27308.4628	10.0383
DTYSPVLLQL	1.0000	0.0000	0.9663	7.9850	9684.6689	9.3462
DVAAMVPQNW	1.0000	0.0000	1.0308	9.7755	76082.7990	10.7223
DVAASEDDTN	1.0000	0.0000	0.9381	7.9530	9333.6335	9.3216
DVAELGEFHA	1.0000	0.0000	0.9303	9.0470	32890.1109	10.1624
DVAMFQWPLA	1.0000	0.0000	1.0189	9.8728	85108.5331	10.7972
DVAQLRGQQN	1.0000	0.0000	0.9294	8.5533	18629.3244	9.7830
DVDENSATSN	1.0000	0.0000	0.9533	7.4024	4951.4953	8.8983
DVESDSAPGL	1.0000	0.0000	0.9706	7.8647	8431.3242	9.2537
DVHLFNKPNH	1.0000	0.0000	0.9988	8.6316	20387.7350	9.8432
DVIGRFRKVT	1.0000	0.0000	0.9017	9.0247	32056.7241	10.1453
DVINQSTLLP	1.0000	0.0000	0.9380	7.6430	6532.5726	9.0833
DVKDKTFVQE	1.0000	0.0000	0.9009	8.6118	19927.9653	9.8279
DVKFGDVAAS	1.0000	0.0000	0.9628	8.6074	19827.7318	9.8246
DVKSMSGKQK	1.0000	0.0000	1.0093	8.1794	12112.6378	9.4956
DVKTILDLLS	1.0000	0.0000	0.9236	7.5137	5628.7310	8.9839
DVLHIHRSLF	1.0000	0.0000	1.0257	8.7783	24138.6964	9.9559
DVLILVKIKH	1.0000	0.0000	0.9389	8.4328	16216.9197	9.6904
DVLLVWQSHV	1.0000	0.0000	1.0900	9.3183	44948.5434	10.3710
DVMGNTNKFE	1.0000	0.0000	0.9781	8.6345	20455.6416	9.8454
DVMLHLLNAT	1.0000	0.0000	0.9906	8.4729	16982.0498	9.7211
DVMSSPTLII	1.0000	0.0000	0.9992	8.0639	10605.1184	9.4068
DVNEARSQKE	1.0000	0.0000	0.9485	8.0590	10544.7757	9.4030
DVNPGHASRI	1.0000	0.0000	0.9922	8.5840	19300.2358	9.8066
DVNRKNQPNK	1.0000	0.0000	0.9296	7.8140	7953.6721	9.2147
DVPPRIPKLQ	1.0000	0.0000	0.8980	8.4140	15870.1783	9.6759
DVPQAEVLHS	1.0000	0.0000	0.9793	8.5682	18951.5524	9.7944
DVPYSYSTGN	1.0000	0.0000	1.0389	8.3553	14832.5088	9.6308
DVQSQKFSLD	1.0000	0.0000	0.9769	7.8780	8561.5698	9.2639
DVRAPPEHVD	1.0000	0.0000	0.9016	9.0858	34391.2028	10.1922
DVSDCFPLNH	1.0000	0.0000	1.0685	8.9449	29240.8926	10.0839
DVSGSLASFW	1.0000	0.0000	1.1051	8.5832	19281.8845	9.8059
DVSHNTQKLN	1.0000	0.0000	0.9729	7.8134	7948.1532	9.2143
DVSRENGLNF	1.0000	0.0000	0.9803	7.9975	9824.8428	9.3558
DVTTADEAFD	1.0000	0.0000	0.8877	8.6236	20199.7710	9.8370
DVTYQKNTYK	1.0000	0.0000	0.9554	8.6525	20883.3077	9.8592
DVVGYNRNEK	1.0000	0.0000	0.9673	8.6376	20527.9951	9.8477
DVVLDKRDEK	1.0000	0.0000	0.9048	8.3272	14360.8279	9.6092
DWGYKSCCAQ	1.0000	0.0000	1.2140	10.6386	205511.8933	11.3857
DWKSHRHVST	1.0000	0.0000	1.1344	9.3129	44667.1676	10.3668
DWNVFDATPK	1.0000	0.0000	1.0034	9.1789	38284.0151	10.2638
DWPFGNNRNI	1.0000	0.0000	1.0433	8.9759	30305.0624	10.1078
DWQRWLLFSD	1.0000	0.0000	1.1460	9.6882	68810.5414	10.6553
DWSAQIKLPT	1.0000	0.0000	1.0168	8.6768	21476.2295	9.8779
DWSDGEGHIQ	1.0000	0.0000	1.0635	9.5272	57168.6136	10.5315
DWTPPPCIDA	1.0000	0.0000	1.0234	9.8523	83117.8054	10.7814
DYANSKTKPL	1.0000	0.0000	0.9510	7.7716	7574.4513	9.1821
DYGYGLNSYY	1.0000	0.0000	1.0778	9.1416	36675.3988	10.2352
DYIIDVSDCF	1.0000	0.0000	1.0417	9.2926	43639.6097	10.3512
DYKAELKEPN	1.0000	0.0000	0.9263	8.1229	11350.4860	9.4522
DYKRVLVPMV	1.0000	0.0000	0.9624	9.2988	43950.1738	10.3560
DYNPALNIKV	1.0000	0.0000	0.9486	8.1428	11612.7612	9.4674
DYNPRKSSWI	1.0000	0.0000	1.0835	8.6679	21256.8622	9.8710
DYNVTYGEED	1.0000	0.0000	0.9548	8.9463	29290.1513	10.0851
DYNYVKLTAR	1.0000	0.0000	0.9687	8.7051	22187.4798	9.8996
DYPNKPSVRS	1.0000	0.0000	0.9983	7.9729	9549.7789	9.3368
DYQLSKDADR	1.0000	0.0000	0.9605	8.2374	12950.4388	9.5402
DYSDTPYELA	1.0000	0.0000	0.9809	8.4543	16623.1747	9.7069
DYSTSNEDGN	1.0000	0.0000	0.9861	7.6716	6751.1151	9.1053
DYTSSSTRSL	1.0000	0.0000	0.9897	7.2500	4155.0673	8.7813
DYVFSNDTCQ	1.0000	0.0000	1.0625	9.0940	34718.2870	10.1986
DYVSIFSDAY	1.0000	0.0000	1.0419	8.6763	21464.7445	9.8775
DYVTEEKFNL	1.0000	0.0000	0.9475	8.4426	16400.5837	9.6979
EAAKFVKILS	1.0000	0.0000	0.9494	8.1078	11155.2675	9.4406
EAASSVLTKT	1.0000	0.0000	0.9518	7.6105	6292.0107	9.0583
EADPIYIPAI	1.0000	0.0000	0.8909	8.7664	23809.1358	9.9467
EADQKNGRQK	1.0000	0.0000	0.9131	8.3451	14658.4573	9.6229
EADSWLSLKV	1.0000	0.0000	1.0444	8.3006	13926.8605	9.5887
EADTSPALLF	1.0000	0.0000	0.9416	7.9272	9060.9748	9.3018
EAENTIRNNR	1.0000	0.0000	0.9289	7.9199	8984.5949	9.2961
EAEPIKLERR	1.0000	0.0000	0.8946	8.3614	14937.1530	9.6355
EAFDQSRRAE	1.0000	0.0000	0.9491	8.5623	18823.1640	9.7899
EAFDYNYVKL	1.0000	0.0000	0.9763	8.8293	25598.2861	9.9951
EAGIFTQGLE	1.0000	0.0000	0.9092	8.7280	22781.6210	9.9173
EAGLYSINLK	1.0000	0.0000	0.9698	7.8965	8745.9782	9.2781
EAHTYYMNTG	1.0000	0.0000	1.0084	9.5679	59912.2702	10.5628
EAIRLRIQSQ	1.0000	0.0000	0.9448	8.2564	13236.7915	9.5548
EAITTYGNEG	1.0000	0.0000	0.9334	8.6962	21960.5137	9.8928
EAIYDNQEQN	1.0000	0.0000	0.9403	8.3706	15095.4248	9.6425
EAKINISSIR	1.0000	0.0000	0.9550	7.5959	6187.6097	9.0471
EAKKGLKPFT	1.0000	0.0000	0.9086	8.2542	13201.9134	9.5530
EAKQLKSQNS	1.0000	0.0000	0.9424	7.3243	4526.0445	8.8383
EALPQRQKCD	1.0000	0.0000	0.9618	9.0088	31475.0019	10.1331
EALQSGLSPS	1.0000	0.0000	0.9690	7.3425	4621.6074	8.8523
EALRNGKQEN	1.0000	0.0000	0.9303	8.0103	9970.8787	9.3656
EALVLTLSQG	1.0000	0.0000	0.9504	7.8776	8557.4116	9.2636
EANFGPTVGK	1.0000	0.0000	0.9298	8.6711	21337.0350	9.8736
EANFIEDTSY	1.0000	0.0000	0.9740	8.3057	14009.1409	9.5927
EANIHNKSLQ	1.0000	0.0000	0.9674	7.7860	7701.0293	9.1932
EANMNHSYSK	1.0000	0.0000	1.0639	8.2770	13554.2810	9.5706
EAPIMIEVGN	1.0000	0.0000	0.9428	8.8829	27228.9671	10.0363
EAPKFQVIDP	1.0000	0.0000	0.8895	8.6965	21969.7689	9.8931
EAPLAAGQSI	1.0000	0.0000	0.9431	8.2228	12734.1219	9.5290
EARFVSNLNR	1.0000	0.0000	0.9799	8.0155	10029.9166	9.3696
EARLKDSNDK	1.0000	0.0000	0.9277	7.5872	6125.9538	9.0404
EARSQKEIVE	1.0000	0.0000	0.9382	8.3005	13924.9310	9.5886
EASFSNYDSL	1.0000	0.0000	1.0038	7.5519	5881.5294	9.0132
EASISPLIAY	1.0000	0.0000	0.9840	7.9773	9598.6534	9.3402
EASNQIRDMQ	1.0000	0.0000	0.9860	8.4749	17022.0769	9.7227
EASSKNAADL	1.0000	0.0000	0.9435	7.3660	4748.6094	8.8704
EASSLHKAFG	1.0000	0.0000	1.0149	8.2175	12656.6431	9.5249
EATKYSIIHN	1.0000	0.0000	0.9913	8.3812	15280.8509	9.6507
EAVEQEISPF	1.0000	0.0000	0.9457	8.4843	17207.2481	9.7299
EAVLVIDEEK	1.0000	0.0000	0.8994	8.3986	15591.3059	9.6641
ECANVINLIK	1.0000	0.0000	0.9940	8.5158	17842.2220	9.7541
ECFVDSHENA	1.0000	0.0000	1.0663	9.1623	37556.6128	10.2510
ECKNKDATSD	1.0000	0.0000	0.9951	8.2703	13449.7985	9.5655
ECLCEEHSDS	1.0000	0.0000	1.1427	9.1950	38998.1341	10.2762
ECMDDFDQQV	1.0000	0.0000	0.9733	9.7957	77874.2484	10.7379
ECNKRKRQGM	1.0000	0.0000	1.0227	9.4230	50705.3715	10.4514
ECPRKACNSK	1.0000	0.0000	1.0894	9.1227	35885.1741	10.2206
ECRESSRILS	1.0000	0.0000	1.0538	8.1313	11461.1069	9.4586
ECSLPPFYMY	1.0000	0.0000	1.1155	9.7427	73265.7560	10.6972
ECSLTQSYYR	1.0000	0.0000	1.1037	8.9498	29407.2313	10.0877
ECTHPLISNA	1.0000	0.0000	1.0414	8.6643	21169.6099	9.8683
ECWKTTILLY	1.0000	0.0000	1.0848	9.6455	65507.7705	10.6224
EDANLSLTAK	1.0000	0.0000	0.9211	7.4229	5070.1318	8.9141
EDATIPNNFK	1.0000	0.0000	0.9194	8.0166	10043.2672	9.3705
EDDDPGGKSQ	1.0000	0.0000	0.9397	8.2596	13284.5686	9.5572
EDDDRSDMTN	1.0000	0.0000	0.9719	8.2143	12609.4229	9.5224
EDDEADTSPA	1.0000	0.0000	0.9188	8.0427	10349.5382	9.3905
EDDKNKLAPR	1.0000	0.0000	0.9036	7.9075	8857.1977	9.2866
EDDPKCASEV	1.0000	0.0000	1.0019	8.7667	23817.0642	9.9470
EDDPLFCDYN	1.0000	0.0000	1.0110	9.0750	33968.4702	10.1840
EDDTNEHPRN	1.0000	0.0000	0.9409	8.2847	13674.2391	9.5765
EDDTNLGEMN	1.0000	0.0000	0.9575	8.2156	12628.6882	9.5234
EDEEASSKNA	1.0000	0.0000	0.9455	7.4921	5490.5978	8.9673
EDEPDGCRVN	1.0000	0.0000	0.9797	9.1590	37417.1042	10.2485
EDERDPMARL	1.0000	0.0000	0.9259	8.8053	24900.5760	9.9767
EDFLDRSSRN	1.0000	0.0000	0.9770	7.7080	7039.8599	9.1333
EDGNMQPNFA	1.0000	0.0000	0.9731	8.7413	23130.8792	9.9274
EDIAQIYYKS	1.0000	0.0000	0.9789	8.6549	20942.6053	9.8611
EDIEMPESMD	1.0000	0.0000	0.9979	8.8171	25242.0228	9.9858
EDINPFSGMG	1.0000	0.0000	1.0087	8.7015	22096.2515	9.8969
EDIWFTNKGI	1.0000	0.0000	1.0032	9.1685	37828.6308	10.2558
EDKAMDLGDN	1.0000	0.0000	0.9477	8.4078	15756.4508	9.6711
EDKILNRDTG	1.0000	0.0000	0.9119	8.0576	10528.0784	9.4019
EDKIVDLMHK	1.0000	0.0000	0.9581	8.8347	25758.0941	9.9993
EDKKPFSRKS	1.0000	0.0000	0.9601	7.7440	7337.7359	9.1609
EDKSSRKASA	1.0000	0.0000	0.9629	7.4124	5008.8742	8.9060
EDMMKDSISR	1.0000	0.0000	1.0404	8.5106	17735.8769	9.7501
EDNDAVITGE	1.0000	0.0000	0.9078	8.3917	15467.6749	9.6588
EDNISRSSEM	1.0000	0.0000	1.0107	7.6971	6951.9549	9.1249
EDNISSIASG	1.0000	0.0000	0.9718	7.3934	4900.6024	8.8914
EDNLLSSSIE	1.0000	0.0000	0.9319	6.8598	2651.4147	8.4813
EDNTPENYRY	1.0000	0.0000	0.9666	8.5795	19201.1568	9.8031
EDNTSVRYGV	1.0000	0.0000	0.9951	8.5930	19501.5634	9.8135
EDPIVPSNPY	1.0000	0.0000	0.9690	8.2876	13719.4919	9.5787
EDQKIVVSSS	1.0000	0.0000	0.9854	7.6544	6618.4716	9.0921
EDQWDARLPV	1.0000	0.0000	0.9814	9.3348	45812.1602	10.3837
EDRNSKDSNT	1.0000	0.0000	0.9397	7.2367	4091.5671	8.7710
EDSITTYCET	1.0000	0.0000	1.0175	8.8698	26821.0268	10.0263
EDSLKNLPNN	1.0000	0.0000	0.9091	6.9586	2970.7870	8.5573
EDSMSKSSNI	1.0000	0.0000	0.9908	7.1924	3888.5070	8.7370
EDSNFKTIDI	1.0000	0.0000	0.9374	7.8609	8395.1254	9.2508
EDSPIYQVIN	1.0000	0.0000	0.9719	8.3325	14447.4590	9.6132
EDSQQSNIPV	1.0000	0.0000	0.9682	7.7705	7564.6480	9.1813
EDTGNWEKEP	1.0000	0.0000	0.9898	8.9761	30312.9742	10.1080
EDTNGYAHPR	1.0000	0.0000	0.9557	9.0091	31484.6346	10.1333
EDTNRDIQSA	1.0000	0.0000	0.9373	7.9617	9427.3560	9.3282
EDTSYLTRST	1.0000	0.0000	0.9760	7.8273	8076.0100	9.2249
EDTTSKWDLI	1.0000	0.0000	1.0062	8.5064	17650.6594	9.7469
EDWSDGEGHI	1.0000	0.0000	1.0614	9.4690	53463.0305	10.4868
EDYGYGLNSY	1.0000	0.0000	1.0463	8.8391	25888.2036	10.0026
EEALVLTLSQ	1.0000	0.0000	0.9370	7.7314	7232.3328	9.1513
EEASSKNAAD	1.0000	0.0000	0.9491	7.5345	5764.9520	8.9999
EECLCEEHSD	1.0000	0.0000	1.1092	9.5045	55693.4996	10.5141
EECTHPLISN	1.0000	0.0000	1.0383	8.6220	20162.1479	9.8357
EEDKSSRKAS	1.0000	0.0000	0.9589	7.3700	4770.5018	8.8735
EEDTGNWEKE	1.0000	0.0000	0.9895	8.9654	29941.0218	10.0997
EEEIEIPVET	1.0000	0.0000	0.8760	8.4728	16980.6778	9.7211
EEELNKMKLV	1.0000	0.0000	0.9500	8.1491	11698.0106	9.4723
EEESDQNANA	1.0000	0.0000	0.9390	7.7345	7257.8915	9.1536
EEFKEALQSG	1.0000	0.0000	0.9525	8.2153	12625.0521	9.5232
EEFKTSNNTD	1.0000	0.0000	0.9377	7.6041	6245.9791	9.0534
EEFPLEESYL	1.0000	0.0000	0.9702	8.2042	12463.8082	9.5146
EEGDSSKYNF	1.0000	0.0000	1.0076	8.0429	10351.7085	9.3907
EEIEIPVETS	1.0000	0.0000	0.9267	8.1633	11890.3418	9.4832
EEILRESLKR	1.0000	0.0000	0.9352	7.8304	8104.7555	9.2273
EEIVSRSSNQ	1.0000	0.0000	0.9841	7.5137	5628.8761	8.9839
EEKFNLNTKT	1.0000	0.0000	0.9140	7.6717	6751.9355	9.1054
EEKQCIKKVT	1.0000	0.0000	0.9553	8.9008	27795.7411	10.0501
EEKYLNPNCK	1.0000	0.0000	1.0094	8.5426	18402.7798	9.7748
EEKYQVRMNI	1.0000	0.0000	0.9675	9.0500	33005.3300	10.1648
EEKYTAEQEK	1.0000	0.0000	0.9020	8.5304	18145.3661	9.7654
EELAQKGLDW	1.0000	0.0000	0.9941	8.9869	30691.6995	10.1163
EELLKNMPGL	1.0000	0.0000	0.9553	8.0912	10943.1685	9.4278
EELNKMKLVK	1.0000	0.0000	0.9479	8.0584	10537.9441	9.4026
EELQDMLDLL	1.0000	0.0000	0.9410	8.0962	11007.1098	9.4317
EELRNVHTNR	1.0000	0.0000	0.9638	8.3816	15287.8304	9.6510
EELTRSLIIP	1.0000	0.0000	0.9288	7.7937	7770.0060	9.1991
EEMITFIPSN	1.0000	0.0000	0.9854	8.3929	15488.6521	9.6597
EEMLPVSSLK	1.0000	0.0000	0.9934	7.8476	8266.8250	9.2405
EENIDNNHNE	1.0000	0.0000	0.9496	7.8047	7868.6845	9.2076
EENKKISKNS	1.0000	0.0000	0.9234	7.0354	3245.2702	8.6163
EENMSMRAFH	1.0000	0.0000	1.0712	9.2779	42907.0577	10.3399
EENNFLLCAK	1.0000	0.0000	1.0001	8.3808	15274.2209	9.6504
EENNLNIPAA	1.0000	0.0000	0.9177	7.6375	6490.7571	9.0790
EENSWFHSVE	1.0000	0.0000	1.1164	9.0015	31210.1430	10.1274
EEPNVCFNNS	1.0000	0.0000	1.0421	8.3883	15406.0233	9.6561
EEQELKQEIN	1.0000	0.0000	0.9030	7.9999	9851.2984	9.3576
EEQGSELDLT	1.0000	0.0000	0.9347	7.8493	8283.6437	9.2419
EEQSAMIAEE	1.0000	0.0000	0.9641	8.5880	19389.1941	9.8096
EERKTVAEAL	1.0000	0.0000	0.8982	8.3757	15185.2048	9.6465
EESAKIEILE	1.0000	0.0000	0.9215	7.8405	8199.8130	9.2351
EESDQNANAI	1.0000	0.0000	0.9396	7.7426	7326.2831	9.1599
EESKEHLERL	1.0000	0.0000	0.9614	8.0453	10380.8645	9.3925
EESKQLPPGQ	1.0000	0.0000	0.9387	8.0658	10628.6354	9.4083
EESLLINWKT	1.0000	0.0000	1.0104	8.1983	12379.6708	9.5101
EESPQADFGY	1.0000	0.0000	0.9727	8.7705	23922.1917	9.9499
EESSKIRKGQ	1.0000	0.0000	0.9649	7.8670	8453.6148	9.2554
EESVDNASNA	1.0000	0.0000	0.9617	7.5038	5565.0293	8.9763
EESWNESHLE	1.0000	0.0000	1.0761	8.5092	17706.6827	9.7490
EESYLSHQYV	1.0000	0.0000	1.0651	8.6909	21828.4378	9.8888
EETGAFKNSN	1.0000	0.0000	0.9584	7.8517	8306.0708	9.2437
EETGAFKPEI	1.0000	0.0000	0.8908	8.6122	19936.6217	9.8282
EETHVENPPG	1.0000	0.0000	0.9344	8.7248	22697.5271	9.9148
EEVKENPMIA	1.0000	0.0000	0.9390	8.6380	20537.0382	9.8480
EEVNSSIIDV	1.0000	0.0000	0.9715	7.7885	7723.4900	9.1951
EEVRGRIRSD	1.0000	0.0000	0.9535	8.6283	20309.3065	9.8406
EEVRLENDGW	1.0000	0.0000	1.0124	9.1709	37933.6897	10.2577
EEVSWDKLRV	1.0000	0.0000	1.0417	8.9777	30366.5936	10.1092
EEWSVDVPPR	1.0000	0.0000	1.0344	9.2583	41947.4239	10.3248
EEYNQYSPNV	1.0000	0.0000	1.0124	8.4200	15978.6593	9.6805
EFALISLIII	1.0000	0.0000	0.9427	7.9658	9472.9411	9.3314
EFASYTQSLK	1.0000	0.0000	0.9962	8.0204	10087.3901	9.3734
EFDDEPDSPR	1.0000	0.0000	0.9375	8.3018	13945.9526	9.5896
EFDNIMLIED	1.0000	0.0000	0.9505	8.5304	18145.9985	9.7654
EFEDKKPFSR	1.0000	0.0000	0.9528	8.3311	14424.0242	9.6121
EFFELHKNPQ	1.0000	0.0000	0.9592	8.6454	20714.1583	9.8538
EFFLTKHQTS	1.0000	0.0000	0.9856	8.4576	16686.6649	9.7094
EFGDNSCPHT	1.0000	0.0000	1.0646	9.0979	34874.8189	10.2016
EFHAESVMVA	1.0000	0.0000	1.0181	9.3101	44525.3748	10.3647
EFHSKKLENS	1.0000	0.0000	0.9868	7.6799	6815.7904	9.1117
EFKEALQSGL	1.0000	0.0000	0.9550	8.0469	10399.2961	9.3937
EFKNNFDPKT	1.0000	0.0000	0.9312	8.0622	10584.6666	9.4055
EFKRLSVCYK	1.0000	0.0000	1.0598	9.0828	34273.4226	10.1900
EFKSKYKAKD	1.0000	0.0000	0.9595	8.1926	12298.3390	9.5057
EFKTSNNTDD	1.0000	0.0000	0.9365	7.5868	6122.7721	9.0401
EFLSNQDQRN	1.0000	0.0000	0.9628	7.8308	8108.6399	9.2276
EFNIHIFSEN	1.0000	0.0000	1.0028	8.3264	14346.3801	9.6085
EFNIIQLEQE	1.0000	0.0000	0.9173	8.2855	13687.6968	9.5772
EFNMSIASFK	1.0000	0.0000	1.0306	8.2448	13060.1417	9.5458
EFPALGFEGA	1.0000	0.0000	0.9153	8.9434	29191.4361	10.0828
EFPLEESYLS	1.0000	0.0000	0.9921	7.8947	8727.5044	9.2767
EFPSENSGPI	1.0000	0.0000	0.9807	7.8780	8561.3990	9.2639
EFQNCSYQYL	1.0000	0.0000	1.0951	9.2257	40400.9677	10.2998
EFRSIDNAIA	1.0000	0.0000	0.9552	8.1999	12402.1702	9.5113
EFSLNANTFP	1.0000	0.0000	0.9656	7.8253	8058.0134	9.2234
EFSMISFPRS	1.0000	0.0000	1.0595	8.3148	14156.8454	9.5997
EFSNLGTKSN	1.0000	0.0000	0.9607	7.3313	4562.7812	8.8437
EFSNPPYNNT	1.0000	0.0000	0.9814	7.8618	8403.8523	9.2515
EFSPHTLMAV	1.0000	0.0000	1.0228	8.9312	28783.2530	10.0734
[truncated: 12,900 more rows]
