# Supplementary material for: Evaluating deterministic motif significance measures in protein databases
Source: Algorithms Mol Biol. 2007 Dec 24;2:16. doi: 10.1186/1748-7188-2-16 (PMC2254621; doi:10.1186/1748-7188-2-16)
Supplement: Additional File 2 — Scripts and Datasets. This file contains the sequence datasets (synthetic and real) and the evaluated motifs. This data is separated according to the tables where it is presented and discussed. It also contains script programs (in perl language) developed for this work. [file 1748-7188-2-16-S2.zip › Scripts_and_Datasets/datasets/Table 4/60%/Datasets/DRTGMHSIFFLP_s60_mlen_12_planted_syn_len300_num50.txt]

>randomseq1
MEGHQRFTLMGDRHQFIRQHHTRLALPDLVQKGPLFLNSDHKQRKNKENNDGPADQISTF
QLFWENAFEMSNKSIQSPSHIRMILTLKEAIVKSLVPWSNENFLSQVAETTAKHNPKPSP
GESSKFRLLNKINTVVVKPSTRLHPLLESHAALSSFDKKSPMLHVNTSFSTLHREVHFPQ
RVDFSFSANNNSLLEESRTSFIRNGLRLNYAQTTPFNCFGNPKKFNFIDPPCQWLKIKQK
SSTLQGKKWNKKLSSSLNNVMLQENGRTQFMNSECEEPAENKPIWKEGGSGNNISIDRNQ
SRAKLNRVFS
>randomseq2
MILMGDANNPFLQVIKSSQALTELIRSRSAKGSQTVSPAAHSKPTWPIKGSKPASAIFYL
QESWFWECEMHISNAPHNSIDRNLLESAKAHWTWGKEAVTDTKSKLPPNTTWPVIRNNIP
PHYLKDRFNKDKYDMGVSNRPGGGNENFPSTQFDPPEFPSQKETLNSELAPDDINLSKSH
NETTYRLAIPNNFNNSTLFRTIIGDLAILFATKTDTRVNSETSISQCTNEIRSKGISKPR
CRTELIAKGSNITKKRIKKITDTEILSIIVTDNISEQSLMKAFVNLLTVPNDISRIALQA
LDLEAPNSPD
>randomseq3
MQGNLTQNTGSEDAPTKPNNIENQNSTFISNPENAWRGNDRIKTTPKVEAPSEASSQLLS
QNKALFDMSPEQPLKNKSQGEDSVTEPGISNPNHMISAKANLTPKNTDQASCQVRKPSNS
EQKWPNPELLLQTPLPFIAKQKAYSGSLNEGSDQELTQPNQHERQTSLTLALTEAQYTNK
LFCSSTMDIFNSADMEGHFKVPPLLFTNGLMPMERMSEGYANSNSKQRHDYVSSPERRPN
EFKLVKNKGYEAQNQSYESIRQIHNYSNIDKSISSEKFLEGNWYVANANDENSPRSFNVL
GQDESALRQI
>randomseq4
MYPNPPVDQDLIWQPPQIGSFDLSVCNLGKNYLPEFNSSFIANFLVNVNASPITKFDHLA
APYSGWGNLDEQSSSLKNNSLSRQKKKLIMISREDFEDVPSELSASEIHRMGNGELIKTA
VEFKLCDGQAILVLSISTTKSHQDHLTIQQSEESNDNEQTEDNLLEDDQNLPGYGLTVSV
KSSGDLSRDAIESVEQNDSAKEHPDKTKPNQQPGCSSGPNGEADNLPSQDSEEQFLLPAS
NFSLHTPDAQSLRPNRQSPVSNFHNECQNVRSNHKMKRARSMISPLIFVLEPETELSATN
HERQMIVSLK
>randomseq5
MESSGNLIHQIDDDNYTSDYTRSSILHICSKKAYPSSDDREHKSRDESAENALKTINKNI
LMPSDQSINLVDKFTTKSLTASDIVGKTDPTSDITTYVTAYDPKSRKVLVKRTRQLEPRN
ILSNCKHFNIEFSDKNGDISRTILKEEGSISAEDSNQTMSGENMYKMIEKLGMTIAANET
NDQVLAVSFERYQVSITDATSFTIEIAPYKQSNTTCAQDGDKKQNPIDHTPRTASPDKKS
NTINIYGFLSKGEIRIKVNLMLERPQYPVGRSADYNGLPQDLDGNLSFAKKTYRRRRKEN
PPNLVWNNSE
>randomseq6
MTCAIENCSTQPASPTRTKAGYSMSGPSRIQSDSLSDPFNKMFELRGTPPLGLHNKFPDC
TGNGSMKNSSQIDRGPAEKNACRTMKDELRSLNRLLSLAFKSSTPYAYNSTQGGAREKRV
VANIGPEGSQSNCKLGQTFPFVYMTPGGQSSLMDSDNGTGIAKNEVRYKYHFAAVAGPHT
KTKHRNYPGLGSKNSKDKGPPSQQMFQVFSTSTGNRSVNAHRIGSENQMDAKTERIDFKV
KPTTSVEYNYSRSVLKVYNGEWLHNNQPNEPIVPQTDSGTPKVIANNTTDYFTNIDGSQL
PTNDSLTKPD
>randomseq7
MGDSASKPSKILSTVSSLNNSSIPNINRTKPMMLSVDILQYEPKSCLKSRSNVDTFNNLY
AIKKTQIRDLVRAFTTSNSGAWNQDVNSRKEALRKNLRKEDPFLKFIQDQSRVSLLLRHK
SNADFKRTIRNSTKLKLHKTLRFSTYTENLQGDLSSCLNEKENSHEDSRSSFKVPYQRQI
SELSIHKKDNAIQNVIGKQNTTEGHLDSTLERNLSLNESNMCCWYSADKLAPSRNHFYLN
LNTLQQYNEETKKEPMICTLDQVQHMKEFYQSNQFTVRMGSQTHNNRFYNCFNRILQNPY
TNSRQSSAYI
>randomseq8
MPKFNEPPKHQQMIPAAKPPVLTLSLNSEGAPSRDIGIANNSGQEKTLGGDIIFTSKDSA
DTHKLLVTDHSYDFPNMKTSLTVKVSGFILQGSPLNKNHYNDERSLYFRDSNNFGVMYGE
LTFQVGEPCEAHSQGFVISKFGINIQLLKLAYLNKINLNIRSNTPTRVIKFNNDNDNSKV
GDSILGVITDDQYVACQTISKSNGGKTGNWERSLTKDNIPSNGPSSVVNDWLSNDESTDL
AFYANTSAIVMLIKNKRIRSSGRSRNSTPSSSFILACLFLKNGVEGYRLFKASKSMSIDD
TPSVMCTDPD
>randomseq9
MNDLTGDKLAIAMSVQQNTDGLSAKSVSGNNLQPPGKNRAAESELLKTSPLEAQLDNFSQ
ERTDTPNLNDNVALGNDLGQTSFKYNSCREWSTAVDSYTNNFECVTSGEDNKSVKLHTSN
LKLTMSNQQNVLLDQNIVNSSTKFNENTPLFKKFTNLQPLHYPDTFNVVPQRDHLVIEPT
PDQQIIIVDVCDGEAEDSSAQKSFNSNNKIENIRTVIVVKIFLVLPSAEKMSPKEFITKK
HKSPNHKSLARPPANGDNTVNIQSTHLLLPVYNSCYDDNLELSNRWSPPLICSRLITRRG
MSTNAGIEQN
>randomseq10
MKGISEGDLSSNQNKPEGMMKINKPFASLPSSIKRHISHIPQRSLPTLEVLFKTNSSVTI
LEQPGHGQSSSALSNMLALMKPKCHNMQPDDERNVDLPMRAKKANDNEQVFDLWITATNS
NLQPEDGTGHDILHSYSTRNPFLSTSPLKVYVLVENYFSITCLRQATIAILFADVKTSLL
YSPLTLPKINPSQRQNTYNWPLNNKADHFKNQVYHKHDDKVSQGTNAGVSANDETPSQQH
PELTVQNSDLVLKAQIVKDCKILAVSMGFYMLGEVSIADLDPDGQTKKNPAAKDSLAKVA
TSDEFDKRDK
>randomseq11
MWFISIRIHSLHGVSAFHIFGKDYDAVEKVTAQLKRRSTFTNNQQLATIGSHRKLTAQMK
SNIQQYTTATDALAGLKRNTYKNPMATPSGLWISDEYNLTGSESYLKSFQASMSKSCYKS
IHPSSSQQYKNHFKDSCTSTVQAIAPNPSTHGSNKKIFNTSQCGQRGCAMTRSKSQWVIG
QKDMVEMEPSTSSTVSQTKLYHGGHPGQLLNNSATNKTALTNGTAAIDNFYDSSEFDHRK
NNLPSSLNGFVRLKRSISHTTDTLGIHLINEISKGHFPSLQDHYDNDSGQYYNFPMNQAL
HNVHVLTEDS
>randomseq12
MFMICLRINNINQCSGCNFNAVNTEQEESASPLLIIKYNGSANDMRTERLADTIDCGGNN
DKANSDNCKPHAEPEQRNQWQFTEFSASGDTIAPLIVNKIDDNKLGRKPSFYLLKKQTSA
RRYRVEKKASLFATEQSHPSNSKTFLKTDTQNAQNEESSVPFRSDESELVNRGLISMLDL
SSASHQFLPHISDEEFPQDVLFDNFTSENESNLSISRDPLRSLTGAQTVLVSIYNSLNCG
SNVCLNESKARSPYKEAKSSIIIEANLIILFHMSELRSSLHTMSTKSIGDGTGSRKLNIQ
NKSQALERNA
>randomseq13
MDFKCELGIFNHSERENWMSSSNDERLESLMKDGTNSFTNWRNIKSEPNLSIAKSVGTVE
IPRSMKDNLINKYSLLATMDRSGNSTYFNHDLLVNTKFFQNKQSSRIKEITQANSNLSGN
TIELKNGPLKTQHNKPFLHIEDLKARQYLSIVQSHIVVGNQYQFKLFKLADLTQLYEKAQ
YVSTITRPSNTKSKGSMPHQPITRENARISSVALNGRTNQNNPNADSQERDLNKNPNQCS
VAQTPLNTLPLFTEIDDGPSVGKQLRSKSKKQEEHHTRITKIDSQKATFGLQLNFLDIER
QNGTITSKAH
>randomseq14
MLENTNNEDEFVDNKVTERLSHVDEGPKKIDSYDSLSHIKGEKPWEIQVHHTSCLTTLPV
SRIAAHALWMTSIKQAIEATIKCSTVVPNSLNRYTLFQSIVKAFNLLDEPGPEHYQSKKY
LGSKNDDPHGVIINPDLDNKIKSSTTLLSLNLHGSGNPHTITNFGQQTSINRKYIGGKNP
EYNLTKEDRYQPPTIYSQCEPEILQNSQETNSRKIKLEFNQDQVVNNDYKSCIENEALNG
LSYTTLHLSDSAVRIGRRNNNQLDNPYDIEMFGTTLSYIMHAGIALPFSTYSLSEHRYSK
SHLVGKQSPM
>randomseq15
MQANKTTQITSTLENTVKDRVSTTKAPIGLEGGVSNKEINSYDIKSQNTLPDLDSENNKD
VLPFLNHAKKSKRRKPVEKEQPSMPFQQTMWYDSTLYSKISSDAKVNNLANIAQGDDMSI
ILTVANNLHYRKDKFGSSKIPELDSYVNHAFPVFDIDEAVTMGLNILPGNALEAVNKAST
ILFKHNASFTDIQTKIKNVRISHSMNINELYNFEAYYSSQFPGTSVHCHSDDTELTRNQW
AAKGRDVSETYKPTGVTNLHVNCADKIKTKELDSIKKTHKVLNTTTQRLRYSSMHSKNGL
RTVQPTNLLT
>randomseq16
MPDTINDKKFPQNFELAPLPFQRVKEKNQPECNVIVIHEYYLPSKYSPQNIANDFSPIIF
LIGVHFSLFERSKIENYLRYSNFEHYGKALNLLKLTVLTLHRKNKNVRSDIEPPQNNKSK
NNWLFNKDGRLVVPDPCFSDLLDHDKSSVFCKVTKSNPTGYKERSIAMDQGDAGQLNPQL
DINFKQNSTEHDTLNSHRIDNTLPSQRPCDWKLAIWENGDLNPLTIGMEEDDSRKDLGTF
QICLMIRDLDQKQPESLVLKKHTNYPMGISSVEQCQNKELTTREYIHMLCDSRTDAFYDN
SIQKKKRASS
>randomseq17
ASSLYIPLNPSDKLCYERSLDAHSMTIMTFVVSIIKKTKLNLMSVPQNVEPLSTTSSMVT
RDKQNTLIKMIIHNLSNENLILPDKAATLYNISLYLPSNSLLSYKADEGGGVVNTIATNQ
YSDTTEHYQSVMEKDTVQEFNNDKPMSIPKHLCGAVINLTNDDCLLGCDKLIMEIMDETK
LQNTKNSVTKPIDISLAVDEERKCSLSSHKFYLNQPNSKNCSNVAHGNTSKNFKKELIFK
VQTRTAPSLDTMPISKKNNSSLLENQFKETDDARMLSNGGSHSSATSPTRNKYKLRNEVT
FAQILASVND
>randomseq18
MLLHRLIVPNNGASDRLNKDARGPAEDYRLFDSVSSFLNATAINNDSSRTGKMKKHSICE
NMPCINHYLATSDGPSIQNEDSTPPKMQGNFEKGTVATSEMFVLKQLSFDAMDPMYNLRC
YCNRIATTPPLTLQHQSDTFKIRPLLDQSSDLGQQWHINKTPYLYNTQEQSNMGCPASAS
LLPDGSSSTNSERFLSMVRTEANADTGTSYEDDNFQLKNTKIFIHILNAWPCVISREGNF
DNNKDFNDNRPQQAMESKRIHSKEQGSNMKVLESATNPLLFTNLIIGIRLRINNNNQAAD
LLNTNMLTEC
>randomseq19
MFKLADNSSPPVESVPRSLLLSCLFDSSIKFREDDIELFARIGVDLAEKSPSKRANRSTN
LDPTSDQDNESSDSLAEVFMTPRHPFTKNYPFNTWNTSYTERFCNETTNLTDLNPDSIIF
SKVLSRGIDGVHNLLSADANATIIPKLTLCKNEFSKTQNDSDPLPGSRQIRTISMSLNSL
TALDAVPPDFHTLRKRIQEIKNKYNYFTRNPNSRETENQHMRLDTDLPSHALSVKSGMND
STQETSSNDRLFSTLLFSEINSIIHNGFYLLLEESTMGAAFPLEQLKIVETTMFNPETLT
SFAIPNVKVS
>randomseq20
MQNEEVKFRDNDANNMTNKELNVFENERVDVSIKCTDDHIPVIIAEQECPNLIEMDSPTT
LSKWSVDEIHERLLLLEKDVFYTQHDVINTSNGTVLCNQVHKVKTSHNSANFPNKASSAL
QPSQIAGPRATTLQSSNLSDEFYNSEIITTDSDPNKHKWADPTYGDIANISCQTLQSKIR
CSIDLISKISSLKDSQMKHEYLISGVSHAVICLMQSFLQTTDRNPHGTMANISHILATNA
IYFNLAQPSAIRVNSDTLPITIMNTLANQETRRTEATAMELLVESNITDERSRKEEATTA
FSPFDHNSDY
>randomseq21
MANEEDIDNQYDLFLVEGSSLPCTGGFASPRDSADFLSLADRTGMHSIFFLPKKLSLVST
ASTLKDYSQRLLDSLVSEPRHTTTSTMVGLGISNRQCNQGLGYKYVSIHQTTTNDNSATI
SSNERMNFSEESLHKNSTQKDMQYNSSDLGNKSTPPISNEITLSQFSVNWPGEKDITITT
PTPSNIISSSNTTGNTAIKSQTPRKTIHTKFAKGPNSVEGNNKTIETLNTTQISRINRVL
ANEFQLKKSEKFDAGSTSVNKVGVVENDPISMLTDSPNSLNNEQREPLMYTVLNNLSTRS
PVDKSPYCIP
>randomseq22
MFKKKGASHSNRQATQGYKIKVMAEDEQSLSLIYCDRDLSISSNASTEENAFQNHPPSGH
ANISVLEPNFMNVVVLMAQPGLHQKHYVNSHVFEANHHPIGDSSTNSPKAISSVLGDRTG
MHSIFFLPNRVESYRLEDDRLTVQAVVYFTSQRDIMNKTKMPMYGPDRRSAAADPQSNIL
PHGKTINDSFVHRSLSADSTVNSEFSVSAIFPRNIYSGSSRSFSQLMSEPFKLLPMLVTN
SSSKNRDAKEMDDQSPHSIGQDSLMTTNFISTDVDPINSRILRNDNKIGAKSVWSKDKNE
FAKSIKFRKD
>randomseq23
MYTNNHAVSGTLDNKENTSESLKSVTPSTGGERPDSCLISNLFLTMNAVRARLTNRYSSG
DANTNFLSCRMMKSSEAIGRGHNNLEDQNQKKKFHDTYGSKTKEMTDDPPKQESAELFGT
DPLDRTGMHSIFFLPLFGADEKNSDSKMISPQQVVRIQAHHLFILSLRRQLSPLLSPTDL
DSEHPGELNKRKVKVLQSHRSSTLWPACISYQKEEFGNLFDRTHASAESQNRNGDLRSAT
YVGCSTDIKNKKHTDKNRSMYDGYRLMSDPAQYSLSDNNFFSENHSYSAEFSDLLPAECC
EERQSDTPLI
>randomseq24
MNEGNVVSIAALSAVSHRNLHTNHRYEQGLDEDSDSSAAIQVNWLIYVRFDRTGMHSIFF
LPIDPDNTRHLSSSNKKVQNQYCVPSISKNEYVIWESYATSLQKNLSNPCFIKAMSAGES
HQNFQESLNKPNDIPGTHQIRASSQGSFTQLFLGRNDLNPGHSRKSRINPQISREKTLSS
WGFASTDISSPSRIQGKFPYNNAIVIVVLEVNTGPVNANQHTDNIAAVPTDELTNCAGGV
KSILHICELSTVSVTHPPISPRAHAERKTFAKYNRHLKAKMIKLTGFNQFPSSRNIQRPE
IEPRDKNCSN
>randomseq25
MSIGTNNLKPCNQSKGYSASEEVLLYTVVSQLKKQDEQYLTKNKYAQSPTGGQIKQYRTS
NDRTGMHSIFFLPDQMGAHLDFLKAMANIRLAYSSKNANAADETKHLSIVSPKDYPNNPD
SPIVIPATTIKLMVDVICTMVQQKTLSPGSEYPGSGLAESGLKIIGNLLLSDDPMTHETN
ASKITLQVPRFDPRIQEEDQDDTDESQAVQPLKLSRSYYGNVAMFEEAFIESISKKDNNL
NQNYIDQNNMALKDILTSFSGQTKIESSLPYKPNRPFKETKNKAVGKTVLTPNSHSLQRL
HETNSREDGL
>randomseq26
MKMNTRNQLPLADLSLCASRINAPSPSKKKTSCGGTRHVFLANHTDNSSRTPRMTEDRIS
AKINNNVTIPNVFANRQRNNSFYQPSLYSRATGLDSSTTQKYINEINVDQESFLLVSETV
ADQSGSLNRNNKTNNTQHVKAKKYSYPMLLTGIACIPDDSEMKVESIKSSDRTGMHSIFF
LPKRKPTIEAHSRQKFIAHGVFFNIQIQGATLPCFSLTTFTDDSCALVKLKHFNPKHDGI
RQNGWLYSMSNNRISKSESNLDHDSKNNHYMFDTANSNSYPIDNVHVPMTITFYLKTNRF
TAQRLRHSST
>randomseq27
MPAYTTLLFGRNDNDAHFSMISIRHNTSRRDSGKAATERLWWGESYHFESCYVVLQSPTE
FHRTNDHAKPDYQTDYNGLLGPEMPSTNLGYNVVFPFYKFANIPNMHAQIYTSPTVRKSA
NTSGNCSNSNEGARVATKDRTGMHSIFFLPQAWYPRSFSENVSIKGTESKFSLQKSTFYS
LAATQFPDREEASTNRRFSEYLHQSDLKNTGETNNTRVDRTALANSDRLTQKKIKQVQQA
VLMVKLKDGIFKHFSGYNGFCPVDKRFDLWVNAEPYNNAWATDREESYVNSVNSLAHILV
ANPVRQLAPW
>randomseq28
MKRDDKAQNFEVNPEFNEDDTKCEPVNNSQSTVPSTIRRNSDELLSHLGDPAFHSSIKVS
RMSPDIKAEGHVPKEQLASMTNLNILFNRQAKATLQRPLQTGASTDGNLQPLNAVSVQAQ
INRMQHASFCSSTSQRSQFVLAGNRDHNAQPNDISKQSARGLAGLGEYACQFMIFGLSKH
LTPSQKSRESDLEEKADKNIDMDLNPKAGSTCDRTGMHSIFFLPTSDDSSVAFKESTYFG
HLLRQNKRAAPIYLRAAKIYWEDLYEDPRRKIPPLKSEIELNVGNGPDNNMMRNTNDARL
GGRSIDITEL
>randomseq29
MWPPYGLITLQGSIFNPNITPRIAGKSEKRSAIILLTYNNFYMIQQDSLNKSNLKILMSL
CTDGIKMEDRPNYVYWNHKFTRRLNDDAMSSSVVQEMLILWGMQHKDSCKLTKKAIMRPD
KSTMRSQNMRKDHSNFSLNPASFQTSPLRTPYNIPTKEQEPNAIRGNASHFNMASVAITI
PPTDFYASSANKSGPNDRTGMHSIFFLPVRTLDNSNQADFFYHRQVNENFFLDRLSEGLI
SNKKFGIKISFHTDHQDNHYQEKKLTHSPAYREDQSSNSNSPETRGLLPSVSHRTKTHQS
EVNFDPATGA
>randomseq30
MPQIPIGKETMIDKCSPVPKGKETNFYCFDSSWKTGYLSIEILDTHVVRVIEFRDQVNTN
TSTAYPTYNVTSKYQNMNSTNLKDSSMDSDLQMYTSNNTQHYEPDKDNPVMEVNNTSGTP
LTNMHFGAEIISVNDGTDCHWVADSLGRVETSRFWKFRKQGHKGEAHEMYKHSQIDISIH
QNDGLISFANSLSWRIFSIRDYNPLSLIEADRTGMHSIFFLPLHSECTTPEKDAECENQG
PTIAEKSSSKVDWRSQIQNPLSTLRPGLNLNFDRCVSLNLRFAGNNVSRKYLVVLNHEHP
ISIRKLDSKR
>randomseq31
MDHANATNHDQAIKKKILIGPSMIAIGTKTIRLTSWIAGKKWIKMTSTITANQDLKTGGS
SPMNFAKFEITYFPKGLMNSQKIRNHPQSMLYISRRYHPTPYLCITLKSGFADAPLNDRT
GMHSIFFLPQQSVSHNNALRIVKLQNQLNNQMGGTQVENLSKIKEPNFEQIQMKRYEGNY
DNDTDLISTRRLRPVPLDQRIVNNDLKQLKTLRTLNLTSNNSSEQNNSDYQNTLVIDNNS
VEKANQRVLLHAGPPMPMPSYRLFDQPNEPPQIVHEKNTHLNIYDTAASRGQSKYRLPLG
VKAILFKPSD
>randomseq32
MSYNTDRTGMHSIFFLPCAVKSSTAEQKLPGQNRVDQNNASGGDPYVQGSGHWNPQTGCP
IQNGHNKKRDTCLTSGSQNSWVFYFDTGQDNSLYYLNLFFKTCSMPDMELDRAQKCISQR
EPSENDTESVQFHTGKNIFDQCQSFATNNLGSLLKQNVTTDNSSCNPWNKSDANNQPTKL
ATSPIACQDPSPPNVQIKSQRDFSSGTNSSHSPMAARLQHSPNSISMKLIDCSPLIRQKG
PKPTKRLICSLSDPCNEGHNTLLDASHADRMANNDSALTEFQMLNRQISKSSTKRISITF
INERKKDNIP
>randomseq33
MYIRKPKESGFNGTNRTTFLIEQPIREQQNSSAPEHLPSLVVRVLNANHLLNEFKPATMS
KVENDNQKPSVNSPDLWLHDDDINSSNNPRLIPARSAPLTNNVLFVNSTLEYVDRTGMHS
IFFLPAHYHANNAHDLCSRLIFNLKPREDRLDINDNEDENESKILSAILSVAPHRIPVYT
TMPYVCNPNNPNTSRSSKTPLRESDIQQTNFQNKKQFKRGAQRACLSRTLAKNQLRRLKS
RGPAVDNAYVKLLKLLDPVHPDPDFQEDEEPPPMSNKTSKGGLQERKEQSSPPRRDSNTF
NIAPFSPARL
>randomseq34
MTVNHIALYYKILEDDEHSDNQLFTADNDLKRQIEEIYLKNLSNCLQNKFSYKEDNISTA
PTKELASELLLDARNREANPSDKSSLFMHHILTNAPLDAPSNKKIQNAMTMLLTYDNQYN
LSESSALIFFTNQNKKTTINGVSKIEKHQTGNGDAIPQFVASNRSNVRELQERKEKDYCN
NLHYVRSRTKGNASFTEVDNHDRTGMHSIFFLPMRPLVPEISHPSTMPSHTIVGNYYVSV
IMFELNESQDSSPKMTNNGCEGNALHTNQDARKGNLPPVNQTADEKGNNASTGPLKAASF
TSAFYATSKQ
>randomseq35
MIFIRSPPMSRSALEITTEQVCFNENEATICQGSESSNNVCQETLTQGMPFYLEALSACA
NDTLNGQLPPEEQVASQEFKNRVETGHTCIAFKAPEESANSHEEDYSKWATRKPEAASNI
DKNKHPPNEFNKLKASSIEKTWKHCESSFHFDVLGSLKVVRISKCPSAFSPSMGEERICL
FQDQNSTNQLKHTGNPPNLSSNGHDVHKIKFHDTSNPMNSAQGPNNPTDRTGMHSIFFLP
LEESATVMTKDRYPFKPRGYKHLAVNFNTDIEKDYKTTLVSSMRAAQDKPGISIDNREEQ
KCNADYLQAM
>randomseq36
MAVRRAQEPLGDECLCPTHGQNGTSNIDRTGMHSIFFLPPQSHPSPRAHKSPHIKNREEN
SRTYRDEVPKTNIPSFPRDPTSFQQKHAQDKVLTRKPSLGRLPLKLAQKDTSKALIIWKI
FQLKILDDQNMLMPTMNHSLHESTAICQANTDLRPTKSVNERKAENNSMMIKYKYFAGLI
GDNALGYEVHTAEAFSIRKSSSSSNQNDNPLMQPAVFLTKSQITSLFFTMQNRARPLAWA
PPSSPTKNQYVFDTDQGISFHYKMSLQLMEPKEPMNPGKSPRRTLKSREDPIIYGTFQLD
YKLQDKSLQA
>randomseq37
MLQREERNSNLRLMEGLEDITGPVVKDSWSEGVKNLDRTGMHSIFFLPIKMSPSGCIKDY
PNNESLTLYTFNKTSLLRQSGEDPPSDPTDSLSLPKNVARDYDDLDELRPHNFICIYCTI
SQKECSGTLCSLITHKDKSADNNSDKSSKVQLETNYVKIKEARSGCTLNSSTNSDDKKNQ
LSPPQAVMYRVLVPSPNQHKTSINFLQGYSKASVINNRTWQNPTLTALSYDLLETYDNLF
KIDSFLMYMALGQKFSTLALVDKVIECVHDRANGFLKIIVSKMTNNPHEDIMNYGNYLES
TTGVEEDECP
>randomseq38
MPINSEVKFQLHDALNGANEGNERVKDEVRDELHHWSSNDNLQQKFLREFNNETGICSDQ
PQFRKKNFSKDTMFELDSLDDDESNGIFDAFMVDKACNPIQDHQGSSDSKEKKVCTSLRS
TTEVHRKPYNISIRSLGAAPSYPDNDKPGIQQLIDPVDGYVLENKSQDEESLIKSPRATE
RDNYFNSQYISNYDATELNIAIPGHDRTGMHSIFFLPMLTLSTARPWRVLLGAENLTNLS
LKSEYNGKTSRQFTSQTIRWYYYISGKTGSLGGAAAQEYFTSQSFMEASCIEGNLNNDTH
PFGGVLNNEL
>randomseq39
MVINIFNLPGLHNRNENHDSISSATGKNSSICFRGDQIQFLDKLLLVCLISNNSPSPNSI
THDESKKLNQVNYISANLLGNKQLIFESGGMSDNSLPMDYTGVYIISPNYIDSDLNLTNN
SDDDNPPEENLRGDLLSKSSDPYQPRLEPFDNVSVGESGTNQCVHRLMAMAENKDLPIQL
ISKKNREIVNFEDTHTLSTEGLIGHIILTRSSCKYKYALNPRKNRTDSGLCTASISNTNI
DQEKEGSKARDAYKQLQIEAVSKTDRTGMHSIFFLPVDLNTVADNQNVRQRSMEANVISN
ISVSNISLVN
>randomseq40
MKINIHLDPNPSKAVISAYLAKETSTNPQISFEVLSIKNNDDTLPLITMQNQVPPFEHSE
IWEESGTIQNNDKNRANQRSNVRLCGKSKTSSTDNGNVLNRITISSSDPKASGAEPKLTS
TQKYDNETLTINERALVQTMSSTFVEMCLSKRGIHSIVDIGNTEHDAKITEDRLSSAITS
GPSSTLSSIVEFTPSNTISQLATTKLSIWLPDLFATMRPPLSTCLKGAKLAPSQTDKGEV
FNKKDMNNDRTGMHSIFFLPNMDNDSVQEGDNEEDFGAETNKQFIACTSSDSILCDTYNR
GMIYLKNEAP
>randomseq41
MPQEAMLRTATSISKWRYQLLPRSLLSSHIHEYRGSIPNASFSLQISPIQGSMKRFLNSE
DLELHVHLIGDPPPANLVSLGGSPNDEEKFVALGRNLNFAPTMNPDNMLNKPCDAGTYSI
MYDRTGMHSIFFLPSNLVSNLVEMFDDETRNDSLPNLYQPEPNEYEQHVQVASQIRTETN
VHSPNRINRESLRDIVSRLALRSGNESSQQSNMIASRDQDEKIPCTTNNHTTTQRTALNA
HSYVNKSDDAELLYMEILFSTANSDGDQGVLDLKTPLLNNPGITPPPSSGHSARNDDSRN
PPAMAIEQFT
>randomseq42
MDFADVNKRRTMLRRKESQTPQDSRLSKTKINHASSQILRMASLLSFKWTVPFFHAPQRE
IDSLTLLSNSDNMHDEENGSRNTKYNENRPPGALEHSEDGLKSIARAQSPFRSANFVKHS
QMLESFNYILVELFKNGKDVRTTYKVYEGFSSAYDESDPYKNVNSNFMYRSSSFRPKRID
ICKRAMPPNHLDVVIFFSGPVDNSEQPEPKPTTTFLREARMTQLPEEALQTSNKATAQAM
NPFKDVTYYDRTGMHSIFFLPKNSIPSSFPQSTENADRLYNTVLSEADLRYLKRDPVAYP
QARPKLMLNG
>randomseq43
MYTSGLSRNNAMILKFGMNDNEVNRPETSMMEPELPLKNFIKHLKEKVSHWPIEALDTLC
ASNGVYDEGTESRNYLVPRENADAMANEDPRYESTDYFTILLPADQETENLADDCDRGTS
YLLIMNKLSSASLGPDNLSPNMFSVGEHDSSATGKFTVLELDTTYGLKERKCGRISNHTM
CNEYTDIKNQHTSPADGFAKTTEELISFHLRFDRTGMHSIFFLPIDHTKIYAIQNPIARS
QVLSLSLCFFLIKNLNKNHSTLSHADTPGSNNALENHATHVTSSQEPAVCMHNFFRTRSK
THSVKMASLS
>randomseq44
MPDSSVLRTYEVMANTTGRIKMTPLSNPMKLCAGRNSNEKSTRDSQNGGYEHKKIDQEID
GQSDKLWLFPHNNPFYDRTGMHSIFFLPPIADNNQSGIGLSARSDPIIDNINTSRQNVVS
ITFVADKPLNPFPADTADEMLVSKASQLKDRSWSSQSRPYDRYSCGLEQQKDDPDFPTEL
DNVQSNGSSENTFDISVNLGGIRSDPDPESGDKWQEAESGETVLSTPFLLSTRTICVTKI
DLACATTTNSDNNHDSPVELIKPVEYEMLDDSSHSPLNVSGDSSDKDDNDISLLQDIEQM
SQESISFRIT
>randomseq45
MPYSTRGVNMEPQPINMGAHITSTAETTRPTTAGNTKGSRSHEAVHSLEFYPPELSTKNR
EINAHMLSLDDDVQTEYHFNMTRQLDHEPLFRLELRVIKDLLSHNVSVSSDITFSFQIDN
PARQQDSDSNPSTDAGYLITLSNNNDNGLPHLEYSMERMEKHPYLGHRENDRTGMHSIFF
LPPLHEGENIEVQLSSFFMGYNNNLPFVPKIRNKYGEPVDPINPLSSINKGNLRSFCSFK
PRHYVDHKQKDLIPIANSANASNQGTIQFGYSCARSENTSSYSYPIPSDIVIMYPQVMVC
YSTPIIPTPP
>randomseq46
MISQCDSHYTQRSDADSLQIQANNNGHGNKSYNDQSPRVKDKNSSYNHQHGNEYVESGKP
WGLHVLSLVQEIYHKNRPGRLLQSQVLISKPTEYTALRHSLGRSVAKQEDRTGMHSIFFL
PAKELTENNIQCNMSDTSSVNLQDLSKNEIALNEFLVAVPEPRGTAKNSSSPPLDSTQLS
GNVTNRTCSYDSSSTKPSHEEQKVVTQEAQLPESHLTTKEWASLAELSETLEIVQPLSKQ
QDNNSNDRMVADNDQAGVQVTTISALSPKSLNNIDKINCKDANLSNSNINQSQCNASSSI
DDQQWQAYVL
>randomseq47
MRWLKIIIQVVMNLIYLLRALHDKITSPLQFVPSELRRMTDSKDEGSVLNQRNIDTSSQP
EAPQKLGMVIFFKQLSKYHPRNESTNTKFNTFYSYPPKNSFSISERTFVNDLNQHGANMD
SLISQGEKYVCVNITSNTTSNISASNSSLSATNKMTSPETKLIETEESAAHDSRVSQTCN
PLSELSQFAQITITPAETLSMRQRFPIRSCIKTSIRGLSDRTGMHSIFFLPNKTLNATAE
MLLHHHIYETEEFFHLEDDSKIRTVLKKKRPNEQDASVMNNSVGHEKLNTDQQLHGVQQK
IIKTIAISHF
>randomseq48
MDQGQTAHQVDSGPEANQDKGPTNTQQNKKIGLRKQIITGHTDQNSKPKKNPGNDASLKK
AKLSRKSQKEILIEGVPVPKLFPLNAPTSIQSPITNMAQTTMGSALNTLAFANCAILISY
LPEKASQNPLNKNSNGLNDDPMTENRPNSDDTLNQNNEPNVLPYKVTTVTNGKGMSKSQS
YKKRPYLIDSKAIPGADGQSRDQFILLSDRTGMHSIFFLPDQTVRLKSVTLDQIDPLYST
IEQDMNANSAQPSKREVTHNHQFNFNPSLSTLHFSIKLSYKHKDNSKPLFNVQSQTEWVT
VTTDNPERVE
>randomseq49
MDRTGMHSIFFLPQASYNIESSLASTQKFQKESFQQMGAISKLAQNVFKCNKRFMETLRS
ALIYQKYECLQNTNPNDIKSIEKNADEYGRSQLHVTLNSNNYQVLNEISNLETSYNSLTK
SGDYAQLTGPNDLVVTVARHIMGSEASFQPAQNEYPYLPPFPQFPSDSTTMNKNKSIQQL
TGNALRETYSDNLGENLQPLSQRNNSLQLLNNCNIDQCNAHHGRGFETVRRLHVAMSIRT
SVRSLYVIGDLPMWIRRDDDPSLCTFIDNVHLQSSQSNSQHSKIAIGTELQIMTNDHRSY
TSYVGLPTNP
>randomseq50
MWTVDTPASISQVPESPDDSSELLLSSFKFIVALIHSKPMNMDCFNPIAICQEPISFTRL
LNPQYGQKSSTIRTGSWQPSSLTKSNDGKTIHNFILPTISQNSLNIPFENGEDEITFKTL
TEASQGRDISLANYLLRLQDSDFNKNEDSNNPPNGAFFVEAYKKMRDFDPSNLIRLGIES
LSEKDPKSNQKKSALACNSDRTGMHSIFFLPVQNKPKNTTDHQITNPPRYDNKDVDFVGA
LDGPHIKLPVKLTIKSTVSKRNKLFNLLNLALHAICNRDEMRPPNGLPSGPEGNLNGVVC
NFKPKFPAMG
