# Supplementary material for: Evaluating deterministic motif significance measures in protein databases
Source: Algorithms Mol Biol. 2007 Dec 24;2:16. doi: 10.1186/1748-7188-2-16 (PMC2254621; doi:10.1186/1748-7188-2-16)
Supplement: Additional File 2 — Scripts and Datasets. This file contains the sequence datasets (synthetic and real) and the evaluated motifs. This data is separated according to the tables where it is presented and discussed. It also contains script programs (in perl language) developed for this work. [file 1748-7188-2-16-S2.zip › Scripts_and_Datasets/datasets/Table 4/60%/Motifs/score_DRTGMHSIFFLP_s60_mlen_12_planted_syn_len300_num50.txt]

Motif	Supp	IG	Pratt	LogOdds	Zscore	Info
AAADPQSNILPH	1.0000	0.0000	0.6869	10.6739	213355.7306	11.4129
AAAQEYFTSQSF	1.0000	0.0000	0.7313	11.1605	373589.5634	11.7869
AADETKHLSIVS	1.0000	0.0000	0.7041	10.4965	173943.7251	11.2766
AADLLNTNMLTE	1.0000	0.0000	0.6696	10.2133	125547.5152	11.0589
AADPQSNILPHG	1.0000	0.0000	0.6928	10.7560	234510.6300	11.4760
AAESELLKTSPL	1.0000	0.0000	0.6657	9.7706	75410.6524	10.7186
AAFPLEQLKIVE	1.0000	0.0000	0.6475	10.9848	305190.3822	11.6519
AAHALWMTSIKQ	1.0000	0.0000	0.7921	12.0361	1023745.0638	12.4599
AAHDSRVSQTCN	1.0000	0.0000	0.7790	11.2802	428778.8049	11.8789
AAHSKPTWPIKG	1.0000	0.0000	0.7595	11.8274	805099.3147	12.2995
AAIDNFYDSSEF	1.0000	0.0000	0.7281	10.8058	248339.6187	11.5143
AAIQVNWLIYVR	1.0000	0.0000	0.7576	12.3067	1397960.1518	12.6679
AAKDSLAKVATS	1.0000	0.0000	0.6810	10.2202	126544.4428	11.0642
AAKGRDVSETYK	1.0000	0.0000	0.6898	11.1592	373041.0987	11.7859
AAKIYWEDLYED	1.0000	0.0000	0.7462	12.3302	1436285.2496	12.6860
AAKPPVLTLSLN	1.0000	0.0000	0.6630	9.9503	92744.8047	10.8567
AALSAVSHRNLH	1.0000	0.0000	0.7461	10.6961	218887.4866	11.4300
AALSSFDKKSPM	1.0000	0.0000	0.7219	10.2554	131777.6737	11.0912
AANETNDQVLAV	1.0000	0.0000	0.6641	10.7177	224387.1800	11.4466
AAPIYLRAAKIY	1.0000	0.0000	0.6662	11.5574	590011.7167	12.0920
AAPSYPDNDKPG	1.0000	0.0000	0.6871	10.8086	249147.1471	11.5164
AAPYSGWGNLDE	1.0000	0.0000	0.7904	11.8348	811995.3584	12.3052
AAQDKPGISIDN	1.0000	0.0000	0.6640	10.5529	185602.5458	11.3199
AAQEYFTSQSFM	1.0000	0.0000	0.7566	11.4385	514524.6440	12.0006
AARLQHSPNSIS	1.0000	0.0000	0.7212	10.1552	117422.1620	11.0142
AASFTSAFYATS	1.0000	0.0000	0.7447	10.6713	212730.0575	11.4110
AASNIDKNKHPP	1.0000	0.0000	0.6802	10.4003	155713.9768	11.2027
AASRGQSKYRLP	1.0000	0.0000	0.7242	10.8486	260879.5787	11.5472
AATERLWWGESY	1.0000	0.0000	0.8691	12.9180	2826035.9626	13.1378
AATLYNISLYLP	1.0000	0.0000	0.7136	10.5114	176958.6411	11.2880
AATQFPDREEAS	1.0000	0.0000	0.6649	10.9934	308226.6371	11.6585
AAVAGPHTKTKH	1.0000	0.0000	0.6592	11.5763	602998.4968	12.1065
AAVPTDELTNCA	1.0000	0.0000	0.6981	11.2380	408480.1232	11.8465
ACANDTLNGQLP	1.0000	0.0000	0.7120	10.9249	284833.5722	11.6058
ACATTTNSDNNH	1.0000	0.0000	0.7395	10.7000	219855.2974	11.4329
ACIPDDSEMKVE	1.0000	0.0000	0.7333	11.6495	656002.7670	12.1628
ACISYQKEEFGN	1.0000	0.0000	0.7584	11.7089	702457.8455	12.2085
ACLFLKNGVEGY	1.0000	0.0000	0.7490	11.8429	819562.7833	12.3114
ACLSRTLAKNQL	1.0000	0.0000	0.7231	10.5854	192679.1660	11.3449
ACNPIQDHQGSS	1.0000	0.0000	0.7746	11.2702	423872.2914	11.8712
ACNSDRTGMHSI	1.0000	0.0000	0.8012	11.4737	535800.7441	12.0277
ACQDPSPPNVQI	1.0000	0.0000	0.7245	11.2838	430572.7396	11.8817
ACQFMIFGLSKH	1.0000	0.0000	0.7819	12.1444	1159747.5250	12.5432
ACQTISKSNGGK	1.0000	0.0000	0.7485	10.8624	265057.5396	11.5578
ACRTMKDELRSL	1.0000	0.0000	0.7476	11.2658	421728.0562	11.8678
ACTSSDSILCDT	1.0000	0.0000	0.7943	10.8817	271016.5807	11.5726
ADAMANEDPRYE	1.0000	0.0000	0.6716	11.5600	591794.0159	12.0940
ADANATIIPKLT	1.0000	0.0000	0.6328	10.3831	152658.4309	11.1894
ADAPLNDRTGMH	1.0000	0.0000	0.6876	11.3016	439496.2536	11.8954
ADDCDRGTSYLL	1.0000	0.0000	0.7488	11.2900	433689.4819	11.8865
ADEGGGVVNTIA	1.0000	0.0000	0.6529	11.3652	472906.9166	11.9443
ADEKGNNASTGP	1.0000	0.0000	0.6753	10.3875	153430.9349	11.1928
ADEKNSDSKMIS	1.0000	0.0000	0.7058	10.0140	99808.0550	10.9057
ADEMLVSKASQL	1.0000	0.0000	0.7153	10.5168	178051.7158	11.2921
ADETKHLSIVSP	1.0000	0.0000	0.7011	10.4451	163948.5305	11.2371
ADEYGRSQLHVT	1.0000	0.0000	0.7198	11.4204	503902.0016	11.9867
ADFFYHRQVNEN	1.0000	0.0000	0.7063	11.7602	745169.4452	12.2479
ADFKRTIRNSTK	1.0000	0.0000	0.6686	10.4549	165814.3488	11.2446
ADFLSLADRTGM	1.0000	0.0000	0.7047	10.9171	282312.1862	11.5999
ADGFAKTTEELI	1.0000	0.0000	0.6376	10.8910	273949.9282	11.5798
ADGQSRDQFILL	1.0000	0.0000	0.6826	10.7558	234440.2703	11.4758
ADHFKNQVYHKH	1.0000	0.0000	0.7116	12.1305	1141297.4909	12.5325
ADKIKTKELDSI	1.0000	0.0000	0.6434	10.1564	117586.1584	11.0152
ADKLAPSRNHFY	1.0000	0.0000	0.7236	11.0779	339721.7511	11.7235
ADKNIDMDLNPK	1.0000	0.0000	0.6616	10.4683	168393.2722	11.2549
ADKPLNPFPADT	1.0000	0.0000	0.6409	10.5596	187050.1369	11.3251
ADLDPDGQTKKN	1.0000	0.0000	0.6381	10.4644	167622.6605	11.2519
ADLRYLKRDPVA	1.0000	0.0000	0.6655	11.1631	374722.1611	11.7889
ADLSLCASRINA	1.0000	0.0000	0.7404	10.5635	187887.9279	11.3280
ADLTQLYEKAQY	1.0000	0.0000	0.6815	11.2620	419916.4679	11.8650
ADMEGHFKVPPL	1.0000	0.0000	0.6744	11.7378	726175.9453	12.2306
ADNDLKRQIEEI	1.0000	0.0000	0.6382	10.6420	205654.3690	11.3884
ADNDQAGVQVTT	1.0000	0.0000	0.6495	11.1108	352839.3377	11.7488
ADNLPSQDSEEQ	1.0000	0.0000	0.6803	10.0980	109939.0402	10.9703
ADNNQSGIGLSA	1.0000	0.0000	0.6968	10.1075	111145.1683	10.9775
ADNNSDKSSKVQ	1.0000	0.0000	0.6860	9.6734	67433.3095	10.6439
ADNQNVRQRSME	1.0000	0.0000	0.7143	11.0152	316046.2619	11.6752
ADNSSPPVESVP	1.0000	0.0000	0.7063	10.1204	112817.1689	10.9875
ADPQSNILPHGK	1.0000	0.0000	0.6891	10.6441	206152.4210	11.3900
ADPTYGDIANIS	1.0000	0.0000	0.6873	10.7875	243158.8242	11.5002
ADQETENLADDC	1.0000	0.0000	0.6909	11.1780	381197.1912	11.8004
ADQISTFQLFWE	1.0000	0.0000	0.7623	11.7859	767574.7646	12.2676
ADQSGSLNRNNK	1.0000	0.0000	0.6839	9.7573	74269.8940	10.7084
ADRLYNTVLSEA	1.0000	0.0000	0.7019	10.6075	197643.6958	11.3618
ADRMANNDSALT	1.0000	0.0000	0.6950	10.4374	162504.5599	11.2311
ADRTGMHSIFFL	2.0000	12.0572	0.7280	11.8132	1120108.3507	12.0572
ADSLGRVETSRF	1.0000	0.0000	0.7119	10.7053	221207.9777	11.4370
ADSLQIQANNNG	1.0000	0.0000	0.6796	10.1353	114760.0895	10.9989
ADSQERDLNKNP	1.0000	0.0000	0.6656	10.1236	113232.2616	10.9900
ADSTVNSEFSVS	1.0000	0.0000	0.7228	9.9163	89186.0788	10.8306
ADTADEMLVSKA	1.0000	0.0000	0.6877	10.8583	263833.2307	11.5547
ADTGTSYEDDNF	1.0000	0.0000	0.6959	10.8335	256395.9520	11.5356
ADTHKLLVTDHS	1.0000	0.0000	0.7040	10.7293	227403.1630	11.4555
ADTIDCGGNNDK	1.0000	0.0000	0.7029	11.1732	379084.7644	11.7967
ADTPGSNNALEN	1.0000	0.0000	0.6688	9.9448	92159.2611	10.8525
ADVKTSLLYSPL	1.0000	0.0000	0.6997	10.1115	111667.8752	10.9807
ADVNKRRTMLRR	1.0000	0.0000	0.6782	11.2162	398353.8201	11.8298
ADYNGLPQDLDG	1.0000	0.0000	0.6776	10.9532	294284.1814	11.6276
AEAFSIRKSSSS	1.0000	0.0000	0.7177	9.7167	70874.0184	10.6772
AECCEERQSDTP	1.0000	0.0000	0.7649	11.9865	966904.8844	12.4218
AECENQGPTIAE	1.0000	0.0000	0.6867	11.5705	598956.2509	12.1020
AEDEQSLSLIYC	1.0000	0.0000	0.7655	11.0187	317335.0193	11.6780
AEDSNQTMSGEN	1.0000	0.0000	0.7165	10.4007	155776.9717	11.2029
AEDSSAQKSFNS	1.0000	0.0000	0.7071	9.7639	74838.5553	10.7135
AEDYRLFDSVSS	1.0000	0.0000	0.7436	10.5694	189162.7268	11.3326
AEFSDLLPAECC	1.0000	0.0000	0.7852	11.7513	737573.9268	12.2410
AEGHVPKEQLAS	1.0000	0.0000	0.6933	11.1217	357269.6807	11.7571
AEIISVNDGTDC	1.0000	0.0000	0.7262	11.2043	392922.0636	11.8206
AEKMSPKEFITK	1.0000	0.0000	0.6803	10.8930	274569.9151	11.5813
AEKNACRTMKDE	1.0000	0.0000	0.7081	11.6210	634850.5780	12.1409
AEKSPSKRANRS	1.0000	0.0000	0.6952	9.9671	94557.1856	10.8696
AEKSSSKVDWRS	1.0000	0.0000	0.7936	10.8086	249137.2594	11.5164
AELFGTDPLDRT	1.0000	0.0000	0.6474	10.7767	240174.4247	11.4920
AELLYMEILFST	1.0000	0.0000	0.7233	10.8901	273662.2708	11.5791
AELSETLEIVQP	1.0000	0.0000	0.6678	10.4854	171723.9538	11.2680
AEMLLHHHIYET	1.0000	0.0000	0.7314	12.0561	1047646.9778	12.4753
AENALKTINKNI	1.0000	0.0000	0.6421	9.9998	98190.9668	10.8948
AENKDLPIQLIS	1.0000	0.0000	0.6579	10.0783	107471.1510	10.9551
AENKPIWKEGGS	1.0000	0.0000	0.7548	11.5562	589159.2040	12.0910
AENLTNLSLKSE	1.0000	0.0000	0.6539	9.3187	44823.1133	10.3713
AENNSMMIKYKY	1.0000	0.0000	0.7697	11.4148	500677.7812	11.9824
AEPEQRNQWQFT	1.0000	0.0000	0.7223	12.0951	1095691.8515	12.5053
AEPKLTSTQKYD	1.0000	0.0000	0.6754	10.5543	185902.5405	11.3210
AEPYNNAWATDR	1.0000	0.0000	0.7524	11.8945	869784.1915	12.3511
AEQECPNLIEMD	1.0000	0.0000	0.7138	11.6046	622967.6938	12.1283
AEQKLPGQNRVD	1.0000	0.0000	0.6537	10.9861	305620.2843	11.6528
AERKTFAKYNRH	1.0000	0.0000	0.6821	11.5424	579902.2287	12.0805
AESELLKTSPLE	1.0000	0.0000	0.6640	9.7481	73484.5561	10.7013
AESGETVLSTPF	1.0000	0.0000	0.7002	10.4860	171842.9578	11.2685
AESGLKIIGNLL	1.0000	0.0000	0.6731	10.1259	113527.1736	10.9917
AESQNRNGDLRS	1.0000	0.0000	0.6987	10.1416	115594.2672	11.0037
AETLSMRQRFPI	1.0000	0.0000	0.6984	11.1356	363048.4172	11.7678
AETNKQFIACTS	1.0000	0.0000	0.7252	11.1144	354287.1725	11.7515
AETTAKHNPKPS	1.0000	0.0000	0.6745	10.4916	172971.5590	11.2728
AETTRPTTAGNT	1.0000	0.0000	0.6386	10.6023	196465.8204	11.3579
AEVFMTPRHPFT	1.0000	0.0000	0.6620	11.9567	934365.4957	12.3989
AFANCAILISYL	1.0000	0.0000	0.7616	11.2704	424008.7351	11.8714
AFEMSNKSIQSP	1.0000	0.0000	0.7312	10.3526	147391.9460	11.1660
AFFVEAYKKMRD	1.0000	0.0000	0.6602	12.0594	1051562.6159	12.4778
AFHIFGKDYDAV	1.0000	0.0000	0.6552	12.0697	1064143.6233	12.4857
AFHSSIKVSRMS	1.0000	0.0000	0.7833	10.6942	218406.0248	11.4285
AFIESISKKDNN	1.0000	0.0000	0.6796	9.9617	93977.5536	10.8655
AFKAPEESANSH	1.0000	0.0000	0.7163	10.6674	211766.0642	11.4079
AFKESTYFGHLL	1.0000	0.0000	0.7324	11.2326	405952.2577	11.8424
AFKSSTPYAYNS	1.0000	0.0000	0.7553	10.5449	183904.0999	11.3137
AFMVDKACNPIQ	1.0000	0.0000	0.7136	11.9916	972603.3547	12.4257
AFNLLDEPGPEH	1.0000	0.0000	0.6763	10.9814	303994.1728	11.6493
AFPLEQLKIVET	1.0000	0.0000	0.6475	10.8537	262439.5256	11.5511
AFPVFDIDEAVT	1.0000	0.0000	0.6306	11.4778	538345.1174	12.0308
AFQNHPPSGHAN	1.0000	0.0000	0.7315	11.2042	392869.0743	11.8205
AFSIRKSSSSSN	1.0000	0.0000	0.6987	9.1449	36696.0806	10.2377
AFSPSMGEERIC	1.0000	0.0000	0.7835	11.7080	701707.4336	12.2077
AFTTSNSGAWNQ	1.0000	0.0000	0.7860	11.1246	358463.1986	11.7593
AFVNLLTVPNDI	1.0000	0.0000	0.6700	10.5117	177019.2523	11.2883
AFYANTSAIVML	1.0000	0.0000	0.7349	11.2206	400343.4632	11.8331
AFYDNSIQKKKR	1.0000	0.0000	0.6949	10.8537	262426.4616	11.5511
AGESHQNFQESL	1.0000	0.0000	0.7314	10.7299	227556.3286	11.4559
AGGVKSILHICE	1.0000	0.0000	0.7514	11.7193	710892.5465	12.2164
AGIALPFSTYSL	1.0000	0.0000	0.7210	10.5661	188460.1496	11.3301
AGKKWIKMTSTI	1.0000	0.0000	0.7615	11.6735	674401.6334	12.1812
AGKSEKRSAIIL	1.0000	0.0000	0.6848	10.3259	142926.6504	11.1454
AGLGEYACQFMI	1.0000	0.0000	0.7164	12.5768	1907790.9607	12.8755
AGLIGDNALGYE	1.0000	0.0000	0.6845	11.1367	363499.6299	11.7686
AGLKRNTYKNPM	1.0000	0.0000	0.7026	11.0033	311762.2341	11.6661
AGNNVSRKYLVV	1.0000	0.0000	0.7311	10.9628	297563.3008	11.6350
AGNRDHNAQPND	1.0000	0.0000	0.6820	10.8913	274039.8407	11.5800
AGNTKGSRSHEA	1.0000	0.0000	0.7224	10.7023	220440.4730	11.4347
AGPHTKTKHRNY	1.0000	0.0000	0.6974	11.5453	581858.7504	12.0827
AGPPMPMPSYRL	1.0000	0.0000	0.7375	11.6428	650975.8860	12.1576
AGPRATTLQSSN	1.0000	0.0000	0.6885	10.1309	114178.6535	10.9955
AGQLNPQLDINF	1.0000	0.0000	0.6678	10.5724	189831.1914	11.3349
AGRNSNEKSTRD	1.0000	0.0000	0.6901	10.1005	110257.4728	10.9722
AGSTCDRTGMHS	1.0000	0.0000	0.8017	11.7288	718681.2595	12.2237
AGSTSVNKVGVV	1.0000	0.0000	0.7289	10.8233	253384.7490	11.5277
AGTYSIMYDRTG	1.0000	0.0000	0.7346	11.7597	744760.0441	12.2475
AGVQVTTISALS	1.0000	0.0000	0.7025	10.5288	180533.2643	11.3014
AGVSANDETPSQ	1.0000	0.0000	0.6973	10.4406	163100.7507	11.2336
AGYLITLSNNND	1.0000	0.0000	0.6908	10.0180	100268.0567	10.9088
AGYSMSGPSRIQ	1.0000	0.0000	0.7757	11.1035	349863.9362	11.7431
AHAERKTFAKYN	1.0000	0.0000	0.6805	11.4993	551803.8364	12.0473
AHALWMTSIKQA	1.0000	0.0000	0.7921	12.0361	1023745.0638	12.4599
AHDLCSRLIFNL	1.0000	0.0000	0.7591	11.0397	325079.4347	11.6941
AHDSRVSQTCNP	1.0000	0.0000	0.7760	11.2288	404140.2180	11.8394
AHEMYKHSQIDI	1.0000	0.0000	0.7354	11.8525	828677.5953	12.3188
AHFSMISIRHNT	1.0000	0.0000	0.7688	11.2002	391086.3345	11.8175
AHGNTSKNFKKE	1.0000	0.0000	0.6976	10.5594	186997.0436	11.3249
AHGVFFNIQIQG	1.0000	0.0000	0.6660	11.8688	844364.7074	12.3313
AHHGRGFETVRR	1.0000	0.0000	0.6432	12.2871	1366742.9324	12.6528
AHHLFILSLRRQ	1.0000	0.0000	0.7286	11.0992	348130.5434	11.7398
AHILVANPVRQL	1.0000	0.0000	0.6823	11.1524	370139.9307	11.7807
AHITSTAETTRP	1.0000	0.0000	0.6728	10.7471	232127.4609	11.4692
AHKSPHIKNREE	1.0000	0.0000	0.7036	11.0127	315152.5265	11.6733
AHLDFLKAMANI	1.0000	0.0000	0.6967	11.1607	373697.0619	11.7871
AHMLSLDDDVQT	1.0000	0.0000	0.7137	10.9582	295958.5479	11.6314
AHQVDSGPEANQ	1.0000	0.0000	0.6994	11.1725	378791.8918	11.7961
AHRIGSENQMDA	1.0000	0.0000	0.7184	11.3785	480157.5436	11.9545
AHSKPTWPIKGS	1.0000	0.0000	0.7852	11.4848	542701.9945	12.0362
AHSMTIMTFVVS	1.0000	0.0000	0.7783	11.5593	591269.9087	12.0934
AHSQGFVISKFG	1.0000	0.0000	0.7430	11.3567	468284.5775	11.9377
AHSRQKFIAHGV	1.0000	0.0000	0.7104	11.7843	766109.0335	12.2664
AHSYVNKSDDAE	1.0000	0.0000	0.7375	10.8501	261347.4096	11.5484
AHWTWGKEAVTD	1.0000	0.0000	0.8041	13.2077	3944766.6867	13.3605
AHYHANNAHDLC	1.0000	0.0000	0.7900	12.2177	1261854.2641	12.5995
AIAMSVQQNTDG	1.0000	0.0000	0.7032	11.1016	349123.6820	11.7417
AIAPNPSTHGSN	1.0000	0.0000	0.7082	10.3046	139461.6841	11.1291
AICNRDEMRPPN	1.0000	0.0000	0.7228	11.6348	644984.2791	12.1515
AICQANTDLRPT	1.0000	0.0000	0.6944	11.1750	379883.8332	11.7981
AICQEPISFTRL	1.0000	0.0000	0.7248	11.3275	452774.1410	11.9152
AIDNFYDSSEFD	1.0000	0.0000	0.7244	10.7339	228610.1305	11.4590
AIEATIKCSTVV	1.0000	0.0000	0.7188	11.3698	475403.4649	11.9478
AIENCSTQPASP	1.0000	0.0000	0.7376	10.7968	245772.2296	11.5073
AIESVEQNDSAK	1.0000	0.0000	0.6894	10.3541	147648.6336	11.1671
AIFPRNIYSGSS	1.0000	0.0000	0.7446	10.5356	181959.3979	11.3066
AIFYLQESWFWE	1.0000	0.0000	0.8768	13.1210	3570036.0135	13.2938
AIGRGHNNLEDQ	1.0000	0.0000	0.6840	11.0525	329935.2752	11.7039
AIGTELQIMTND	1.0000	0.0000	0.6662	10.9031	277789.3562	11.5891
AIGTKTIRLTSW	1.0000	0.0000	0.7437	11.3105	444027.5911	11.9022
AIILLTYNNFYM	1.0000	0.0000	0.7340	11.2156	398086.7935	11.8293
AIKKKILIGPSM	1.0000	0.0000	0.6809	10.7101	222435.1933	11.4407
AIKKTQIRDLVR	1.0000	0.0000	0.6358	10.9058	278640.8955	11.5911
AIKSQTPRKTIH	1.0000	0.0000	0.6721	10.7745	239543.3714	11.4902
AILFADVKTSLL	1.0000	0.0000	0.6735	10.2957	138039.9702	11.1222
AILFATKTDTRV	1.0000	0.0000	0.6421	10.8611	264683.8747	11.5568
AILISYLPEKAS	1.0000	0.0000	0.6996	10.3130	140813.3948	11.1355
AILSVAPHRIPV	1.0000	0.0000	0.6940	11.1596	373232.6462	11.7863
AILVLSISTTKS	1.0000	0.0000	0.6760	9.6046	62296.4581	10.5910
AIMRPDKSTMRS	1.0000	0.0000	0.7333	10.9964	309271.2704	11.6608
AINNDSSRTGKM	1.0000	0.0000	0.7122	10.3055	139600.0624	11.1297
AIPGADGQSRDQ	1.0000	0.0000	0.6665	11.1131	353744.0331	11.7505
AIPGHDRTGMHS	1.0000	0.0000	0.7249	11.7725	755777.4593	12.2573
AIPNNFNNSTLF	1.0000	0.0000	0.6801	9.8836	85890.8956	10.8055
AIPQFVASNRSN	1.0000	0.0000	0.7108	10.4383	162677.6808	11.2319
AIQNPIARSQVL	1.0000	0.0000	0.6798	10.6629	210666.9052	11.4044
AIQNVIGKQNTT	1.0000	0.0000	0.6551	10.6910	217607.7518	11.4261
AIQVNWLIYVRF	1.0000	0.0000	0.7636	12.4220	1596403.1977	12.7565
AIRGNASHFNMA	1.0000	0.0000	0.7393	11.3175	447627.0516	11.9076
AIRVNSDTLPIT	1.0000	0.0000	0.6660	10.2909	137274.4514	11.1185
AISKLAQNVFKC	1.0000	0.0000	0.7384	11.1614	373972.8716	11.7876
AISSVLGDRTGM	1.0000	0.0000	0.7307	10.8771	269580.6948	11.5691
AITIPPTDFYAS	1.0000	0.0000	0.6804	10.9617	297168.8408	11.6341
AITSGPSSTLSS	1.0000	0.0000	0.6849	9.2403	40952.4451	10.3110
AIVIVVLEVNTG	1.0000	0.0000	0.6670	11.1900	386510.3108	11.8096
AIVKSLVPWSNE	1.0000	0.0000	0.7800	11.1533	370502.0804	11.7814
AIVMLIKNKRIR	1.0000	0.0000	0.6707	11.0638	334230.1495	11.7126
AIWENGDLNPLT	1.0000	0.0000	0.7343	11.1665	376176.3393	11.7915
AIYFNLAQPSAI	1.0000	0.0000	0.7021	10.8936	274748.1998	11.5817
AKAHWTWGKEAV	1.0000	0.0000	0.8000	13.2988	4380658.1671	13.4304
AKANLTPKNTDQ	1.0000	0.0000	0.6387	10.1433	115829.1921	11.0051
AKATLQRPLQTG	1.0000	0.0000	0.6447	10.7537	233892.0334	11.4743
AKDSLAKVATSD	1.0000	0.0000	0.6768	10.1483	116491.0445	11.0089
AKEHPDKTKPNQ	1.0000	0.0000	0.6475	10.8004	246811.9236	11.5102
AKELTENNIQCN	1.0000	0.0000	0.7053	10.7261	226566.0684	11.4530
AKEMDDQSPHSI	1.0000	0.0000	0.7236	10.9270	285533.7979	11.6075
AKETSTNPQISF	1.0000	0.0000	0.6823	10.1550	117399.7435	11.0141
AKFEITYFPKGL	1.0000	0.0000	0.6645	11.3412	459973.1253	11.9258
AKGPNSVEGNNK	1.0000	0.0000	0.6872	10.3221	142307.5107	11.1425
AKGRDVSETYKP	1.0000	0.0000	0.6882	11.1078	351605.3248	11.7464
AKGSNITKKRIK	1.0000	0.0000	0.6593	10.3053	139574.4721	11.1296
AKGSQTVSPAAH	1.0000	0.0000	0.7175	10.9139	281263.6643	11.5974
AKHNPKPSPGES	1.0000	0.0000	0.7035	10.4419	163352.8973	11.2346
AKINNNVTIPNV	1.0000	0.0000	0.6630	10.2426	129856.7497	11.0814
AKITEDRLSSAI	1.0000	0.0000	0.6739	10.1528	117094.6226	11.0124
AKIYWEDLYEDP	1.0000	0.0000	0.7459	12.2788	1353753.0944	12.6464
AKKANDNEQVFD	1.0000	0.0000	0.6564	10.7940	244990.7948	11.5052
AKKSKRRKPVEK	1.0000	0.0000	0.6599	10.6632	210754.6174	11.4047
AKKTYRRRRKEN	1.0000	0.0000	0.6626	11.1622	374321.1505	11.7882
AKKYSYPMLLTG	1.0000	0.0000	0.7400	11.1727	378864.1404	11.7963
AKLAPSQTDKGE	1.0000	0.0000	0.6604	10.4947	173590.1598	11.2752
AKLSRKSQKEIL	1.0000	0.0000	0.6728	9.9823	96226.3245	10.8813
AKMIKLTGFNQF	1.0000	0.0000	0.6834	11.1877	385471.4295	11.8078
AKNEVRYKYHFA	1.0000	0.0000	0.6996	11.9983	980164.9362	12.4309
AKNQLRRLKSRG	1.0000	0.0000	0.6832	10.4284	160833.1129	11.2242
AKNSSSPPLDST	1.0000	0.0000	0.6673	9.1973	38977.1296	10.2780
AKPDYQTDYNGL	1.0000	0.0000	0.6884	11.1936	388130.2090	11.8124
AKPPVLTLSLNS	1.0000	0.0000	0.6671	9.6077	62517.4927	10.5934
AKQEDRTGMHSI	1.0000	0.0000	0.7039	11.3871	484935.5489	11.9611
AKQKAYSGSLNE	1.0000	0.0000	0.7144	10.4276	160684.6987	11.2236
AKSSIIIEANLI	1.0000	0.0000	0.6715	9.9562	93377.4937	10.8613
AKSVGTVEIPRS	1.0000	0.0000	0.7010	10.7192	224773.1193	11.4477
AKSVSGNNLQPP	1.0000	0.0000	0.6927	10.0301	101676.2611	10.9181
AKSVWSKDKNEF	1.0000	0.0000	0.7770	11.2023	392014.7817	11.8190
AKTERIDFKVKP	1.0000	0.0000	0.6288	11.0465	327641.1904	11.6993
AKTTEELISFHL	1.0000	0.0000	0.6856	10.5566	186393.2805	11.3227
AKVATSDEFDKR	1.0000	0.0000	0.6677	10.8478	260636.7652	11.5465
AKVNNLANIAQG	1.0000	0.0000	0.6701	10.5141	177493.2070	11.2901
AKYNRHLKAKMI	1.0000	0.0000	0.7059	11.4302	509657.2460	11.9943
ALACNSDRTGMH	1.0000	0.0000	0.7810	11.6477	654663.1823	12.1614
ALAGLKRNTYKN	1.0000	0.0000	0.6811	10.5558	186225.6230	11.3221
ALANSDRLTQKK	1.0000	0.0000	0.6610	10.0571	104878.1419	10.9388
ALDAVPPDFHTL	1.0000	0.0000	0.6646	11.0881	343729.5817	11.7313
ALDGPHIKLPVK	1.0000	0.0000	0.6607	10.9816	304068.0970	11.6494
ALDTLCASNGVY	1.0000	0.0000	0.7640	11.2343	406730.5094	11.8437
ALEAVNKASTIL	1.0000	0.0000	0.6689	10.1991	123517.6098	11.0480
ALEHSEDGLKSI	1.0000	0.0000	0.7036	10.3711	150551.5728	11.1801
ALEITTEQVCFN	1.0000	0.0000	0.7075	11.4207	504103.6972	11.9869
ALENHATHVTSS	1.0000	0.0000	0.7331	10.5893	193555.2309	11.3479
ALFDMSPEQPLK	1.0000	0.0000	0.6941	10.7766	240141.2227	11.4919
ALGNDLGQTSFK	1.0000	0.0000	0.6857	10.4054	156622.1766	11.2065
ALGQKFSTLALV	1.0000	0.0000	0.6878	10.5211	178937.1330	11.2955
ALGRNLNFAPTM	1.0000	0.0000	0.6954	10.8489	260966.9956	11.5474
ALGYEVHTAEAF	1.0000	0.0000	0.6734	11.8656	841277.6319	12.3289
ALHAICNRDEMR	1.0000	0.0000	0.7366	12.0075	990654.7972	12.4380
ALHDKITSPLQF	1.0000	0.0000	0.6875	10.6283	202432.2727	11.3778
ALHTNQDARKGN	1.0000	0.0000	0.6778	10.8023	247338.5934	11.5116
ALIFFTNQNKKT	1.0000	0.0000	0.6599	10.4448	163894.7228	11.2368
ALIHSKPMNMDC	1.0000	0.0000	0.7936	11.7158	708054.8783	12.2138
ALIIWKIFQLKI	1.0000	0.0000	0.7212	11.6177	632382.6237	12.1383
ALIYQKYECLQN	1.0000	0.0000	0.7496	11.7264	716700.4234	12.2219
ALKDILTSFSGQ	1.0000	0.0000	0.6891	10.1799	120815.4640	11.0332
ALKTINKNILMP	1.0000	0.0000	0.6639	10.2796	135506.6045	11.1099
ALMKPKCHNMQP	1.0000	0.0000	0.7582	12.0383	1026400.8976	12.4616
ALNAHSYVNKSD	1.0000	0.0000	0.7376	10.4719	169089.0719	11.2577
ALNEFLVAVPEP	1.0000	0.0000	0.6659	10.9224	284023.6748	11.6039
ALNGANEGNERV	1.0000	0.0000	0.6811	10.7397	230157.3587	11.4635
ALNGLSYTTLHL	1.0000	0.0000	0.7124	10.3119	140632.2104	11.1346
ALNGRTNQNNPN	1.0000	0.0000	0.6647	9.9406	91714.6600	10.8493
ALNLLKLTVLTL	1.0000	0.0000	0.6387	9.6017	62089.3227	10.5888
ALNPRKNRTDSG	1.0000	0.0000	0.6741	10.1932	122675.4320	11.0434
ALNTLAFANCAI	1.0000	0.0000	0.7169	11.0100	314156.2255	11.6712
ALPDLVQKGPLF	1.0000	0.0000	0.6595	10.8200	252451.0020	11.5252
ALPFSTYSLSEH	1.0000	0.0000	0.7478	10.4106	157567.1648	11.2106
ALQALDLEAPNS	1.0000	0.0000	0.6658	10.0741	106953.0039	10.9519
ALQPSQIAGPRA	1.0000	0.0000	0.6711	10.9024	277560.0000	11.5885
ALQTSNKATAQA	1.0000	0.0000	0.6656	10.3066	139784.2524	11.1306
ALRETYSDNLGE	1.0000	0.0000	0.6993	10.5719	189710.6707	11.3345
ALRHSLGRSVAK	1.0000	0.0000	0.7285	10.7218	225456.3324	11.4497
ALRIVKLQNQLN	1.0000	0.0000	0.6646	10.3038	139331.1571	11.1284
ALRKNLRKEDPF	1.0000	0.0000	0.6545	10.5963	195122.8768	11.3533
ALRSGNESSQQS	1.0000	0.0000	0.7124	9.7558	74138.3785	10.7072
ALSACANDTLNG	1.0000	0.0000	0.7288	10.6147	199304.8854	11.3674
ALSAVSHRNLHT	1.0000	0.0000	0.7398	10.5650	188225.8796	11.3292
ALSNMLALMKPK	1.0000	0.0000	0.7128	10.4816	170989.0975	11.2651
ALSPKSLNNIDK	1.0000	0.0000	0.6549	9.4280	50835.1872	10.4553
ALSSFDKKSPML	1.0000	0.0000	0.7141	10.0344	102180.4885	10.9214
ALSVKSGMNDST	1.0000	0.0000	0.7240	10.0981	109946.8624	10.9703
ALSYDLLETYDN	1.0000	0.0000	0.7101	10.4490	164678.0595	11.2400
ALTEAQYTNKLF	1.0000	0.0000	0.6766	10.7748	239638.8412	11.4905
ALTEFQMLNRQI	1.0000	0.0000	0.6829	11.0329	322537.6173	11.6888
ALTELIRSRSAK	1.0000	0.0000	0.6804	10.0993	110099.1884	10.9712
ALTNGTAAIDNF	1.0000	0.0000	0.6599	10.5447	183859.7278	11.3136
ALVDKVIECVHD	1.0000	0.0000	0.7050	11.9967	978364.1249	12.4296
ALVKLKHFNPKH	1.0000	0.0000	0.6971	11.0662	335159.2636	11.7144
ALVQTMSSTFVE	1.0000	0.0000	0.7338	10.8699	267375.7778	11.5636
ALWMTSIKQAIE	1.0000	0.0000	0.7675	11.7219	713060.0842	12.2185
ALYYKILEDDEH	1.0000	0.0000	0.6946	11.4476	519963.3107	12.0076
AMAENKDLPIQL	1.0000	0.0000	0.6669	10.7513	233233.9740	11.4724
AMANEDPRYEST	1.0000	0.0000	0.7138	11.1583	372641.7144	11.7852
AMANIRLAYSSK	1.0000	0.0000	0.7409	10.7297	227521.0943	11.4558
AMDPMYNLRCYC	1.0000	0.0000	0.8326	13.1375	3638228.6086	13.3065
AMDQGDAGQLNP	1.0000	0.0000	0.6725	11.2703	423964.1675	11.8714
AMELLVESNITD	1.0000	0.0000	0.6949	10.4947	173591.0210	11.2752
AMESKRIHSKEQ	1.0000	0.0000	0.7304	11.0309	321824.5587	11.6873
AMFEEAFIESIS	1.0000	0.0000	0.7256	11.1092	352160.6088	11.7475
AMILKFGMNDNE	1.0000	0.0000	0.7096	11.2285	404000.5774	11.8392
AMLRTATSISKW	1.0000	0.0000	0.7897	11.3473	463251.8570	11.9305
AMNPFKDVTYYD	1.0000	0.0000	0.7057	11.8020	781949.4951	12.2800
AMPPNHLDVVIF	1.0000	0.0000	0.6959	11.5813	606444.0979	12.1103
AMSAGESHQNFQ	1.0000	0.0000	0.7600	11.2513	414773.3537	11.8567
AMSIRTSVRSLY	1.0000	0.0000	0.7658	10.7580	235052.5406	11.4776
AMSSSVVQEMLI	1.0000	0.0000	0.7741	10.8999	276745.4194	11.5866
AMSVQQNTDGLS	1.0000	0.0000	0.7272	10.5905	193828.5896	11.3488
AMTMLLTYDNQY	1.0000	0.0000	0.7422	11.5508	585534.5494	12.0869
AMTRSKSQWVIG	1.0000	0.0000	0.8117	11.8957	870943.7106	12.3520
ANAADETKHLSI	1.0000	0.0000	0.6816	10.4922	173088.4312	11.2733
ANADTGTSYEDD	1.0000	0.0000	0.6871	10.7182	224524.3084	11.4470
ANANDENSPRSF	1.0000	0.0000	0.6949	10.0305	101724.6124	10.9184
ANASNQGTIQFG	1.0000	0.0000	0.6955	10.7461	231843.8904	11.4684
ANATIIPKLTLC	1.0000	0.0000	0.6913	10.7995	246545.1557	11.5094
ANATNHDQAIKK	1.0000	0.0000	0.6615	10.7336	228540.3792	11.4588
ANCAILISYLPE	1.0000	0.0000	0.7479	11.0813	341027.2997	11.7260
ANDENSPRSFNV	1.0000	0.0000	0.7034	10.1258	113511.2351	10.9916
ANDETPSQQHPE	1.0000	0.0000	0.6831	10.7902	243921.5594	11.5023
ANDFSPIIFLIG	1.0000	0.0000	0.6856	10.6750	213620.7496	11.4137
ANDMRTERLADT	1.0000	0.0000	0.6664	10.9212	283636.0249	11.6030
ANDNEQVFDLWI	1.0000	0.0000	0.7467	11.6454	652899.6693	12.1596
ANDTLNGQLPPE	1.0000	0.0000	0.6528	10.2856	136443.9593	11.1145
ANEDPRYESTDY	1.0000	0.0000	0.7108	11.0811	340949.0836	11.7259
ANEEDIDNQYDL	1.0000	0.0000	0.6689	10.7124	223015.9602	11.4425
ANEFQLKKSEKF	1.0000	0.0000	0.6802	10.5115	176982.0315	11.2881
ANEGNERVKDEV	1.0000	0.0000	0.6624	11.0191	317473.8910	11.6782
ANETNDQVLAVS	1.0000	0.0000	0.6846	10.3751	151255.0911	11.1833
ANFLVNVNASPI	1.0000	0.0000	0.6970	10.3415	145506.5365	11.1574
ANFPNKASSALQ	1.0000	0.0000	0.6911	10.0195	100437.8890	10.9099
ANFVKHSQMLES	1.0000	0.0000	0.7551	10.9126	280821.9469	11.5963
ANGDNTVNIQST	1.0000	0.0000	0.6786	10.1703	119483.4946	11.0258
ANGFLKIIVSKM	1.0000	0.0000	0.7101	10.8847	271971.8182	11.5750
ANHHPIGDSSTN	1.0000	0.0000	0.7306	10.5234	179404.8790	11.2972
ANHLLNEFKPAT	1.0000	0.0000	0.6777	10.5504	185081.8300	11.3180
ANHTDNSSRTPR	1.0000	0.0000	0.7040	10.2096	125010.4552	11.0560
ANIAQGDDMSII	1.0000	0.0000	0.6914	10.9418	290449.2631	11.6188
ANIGPEGSQSNC	1.0000	0.0000	0.7595	10.8918	274205.4801	11.5804
ANIPNMHAQIYT	1.0000	0.0000	0.7092	11.4764	537441.8632	12.0297
ANIRLAYSSKNA	1.0000	0.0000	0.7099	10.2001	123650.0407	11.0487
ANISCQTLQSKI	1.0000	0.0000	0.7336	10.5557	186212.9825	11.3221
ANISHILATNAI	1.0000	0.0000	0.6862	10.3421	145617.1354	11.1579
ANISVLEPNFMN	1.0000	0.0000	0.7145	10.5018	175002.6080	11.2806
ANKSGPNDRTGM	1.0000	0.0000	0.7056	10.7312	227893.0401	11.4569
ANKTTQITSTLE	1.0000	0.0000	0.6493	9.9506	92779.4019	10.8570
ANLIILFHMSEL	1.0000	0.0000	0.7245	10.7062	221434.5402	11.4377
ANLLGNKQLIFE	1.0000	0.0000	0.6670	10.3214	142183.2184	11.1420
ANLSNSNINQSQ	1.0000	0.0000	0.6698	9.1883	38573.6875	10.2710
ANLTPKNTDQAS	1.0000	0.0000	0.6561	9.9127	88818.6324	10.8278
ANLVSLGGSPND	1.0000	0.0000	0.6968	9.9638	94198.1319	10.8671
ANMDSLISQGEK	1.0000	0.0000	0.7130	10.4206	159385.5900	11.2182
ANNAHDLCSRLI	1.0000	0.0000	0.7516	10.8937	274789.1636	11.5818
ANNDSALTEFQM	1.0000	0.0000	0.7053	10.5780	191048.5003	11.3392
ANNLHYRKDKFG	1.0000	0.0000	0.7082	11.1905	386705.9014	11.8099
ANNMTNKELNVF	1.0000	0.0000	0.6962	10.4535	165539.8563	11.2435
ANNNGHGNKSYN	1.0000	0.0000	0.7342	10.4215	159545.1992	11.2189
ANNNSLLEESRT	1.0000	0.0000	0.6662	9.4431	51725.4262	10.4669
ANNPFLQVIKSS	1.0000	0.0000	0.6959	10.0623	105513.9677	10.9428
ANNQPTKLATSP	1.0000	0.0000	0.6572	9.9332	90939.6717	10.8436
ANNSGQEKTLGG	1.0000	0.0000	0.6877	10.3910	154040.7052	11.1954
ANNTTDYFTNID	1.0000	0.0000	0.6750	10.5016	174966.2160	11.2805
ANPSDKSSLFMH	1.0000	0.0000	0.7471	10.3549	147784.4081	11.1678
ANQDKGPTNTQQ	1.0000	0.0000	0.6494	10.5963	195117.8788	11.3533
ANQDLKTGGSSP	1.0000	0.0000	0.6879	10.1171	112380.2626	10.9849
ANQETRRTEATA	1.0000	0.0000	0.6394	10.8734	268431.2613	11.5662
ANQHTDNIAAVP	1.0000	0.0000	0.6696	11.0013	311044.6235	11.6646
ANQRSNVRLCGK	1.0000	0.0000	0.7520	11.1272	359541.6529	11.7613
ANQRVLLHAGPP	1.0000	0.0000	0.6813	11.1403	365014.8592	11.7714
ANRQRNNSFYQP	1.0000	0.0000	0.7221	10.8213	252815.7989	11.5262
ANRSTNLDPTSD	1.0000	0.0000	0.6647	9.6343	64464.8876	10.6139
ANSANASNQGTI	1.0000	0.0000	0.6887	9.9355	91179.9205	10.8454
ANSAQPSKREVT	1.0000	0.0000	0.6928	10.3616	148916.9887	11.1729
ANSDGDQGVLDL	1.0000	0.0000	0.6859	10.4846	171566.6535	11.2674
ANSDNCKPHAEP	1.0000	0.0000	0.7428	11.1076	351531.7028	11.7463
ANSDRLTQKKIK	1.0000	0.0000	0.6561	10.1137	111939.7480	10.9823
ANSHEEDYSKWA	1.0000	0.0000	0.8198	11.7052	699426.5164	12.2056
ANSLSWRIFSIR	1.0000	0.0000	0.7958	10.9552	294969.0501	11.6292
ANSNLSGNTIEL	1.0000	0.0000	0.6676	9.4521	52267.1033	10.4738
ANSNSKQRHDYV	1.0000	0.0000	0.7477	10.7550	234231.8213	11.4752
ANSNSYPIDNVH	1.0000	0.0000	0.7386	10.4494	164757.7574	11.2403
ANTDLRPTKSVN	1.0000	0.0000	0.6661	10.0321	101906.1792	10.9196
ANTNFLSCRMMK	1.0000	0.0000	0.7931	11.4280	508335.8975	11.9925
ANTSAIVMLIKN	1.0000	0.0000	0.6962	10.4166	158647.9347	11.2151
ANTSGNCSNSNE	1.0000	0.0000	0.7369	9.9176	89324.7044	10.8316
ANTTGRIKMTPL	1.0000	0.0000	0.6671	10.7796	240973.8352	11.4942
ANVISNISVSNI	1.0000	0.0000	0.6983	9.7086	70215.4806	10.6709
ANYLLRLQDSDF	1.0000	0.0000	0.7055	10.5072	176099.5355	11.2848
APDDINLSKSHN	1.0000	0.0000	0.6892	9.9283	90425.4105	10.8398
APEESANSHEED	1.0000	0.0000	0.7049	10.5472	184399.1346	11.3155
APEHLPSLVVRV	1.0000	0.0000	0.7088	11.1163	355044.5085	11.7529
APHNSIDRNLLE	1.0000	0.0000	0.6892	10.2544	131632.3815	11.0905
APHRIPVYTTMP	1.0000	0.0000	0.6729	11.9175	893133.1274	12.3688
APIGLEGGVSNK	1.0000	0.0000	0.6900	10.7461	231855.6935	11.4684
APIYLRAAKIYW	1.0000	0.0000	0.7469	12.4583	1664498.5424	12.7844
APLDAPSNKKIQ	1.0000	0.0000	0.6571	10.2107	125177.8476	11.0569
APLIVNKIDDNK	1.0000	0.0000	0.6443	10.3050	139532.7672	11.1294
APLNDRTGMHSI	1.0000	0.0000	0.7191	10.9785	302982.2937	11.6471
APLPFQRVKEKN	1.0000	0.0000	0.6546	10.9088	279615.0392	11.5935
APLTNNVLFVNS	1.0000	0.0000	0.6887	10.0418	103054.6208	10.9271
APNPSTHGSNKK	1.0000	0.0000	0.6993	10.1331	114474.0755	10.9972
APPSSPTKNQYV	1.0000	0.0000	0.7110	10.5108	176835.0591	11.2876
APQKLGMVIFFK	1.0000	0.0000	0.6669	11.6142	629885.0774	12.1357
APQREIDSLTLL	1.0000	0.0000	0.6615	10.1854	121572.9573	11.0374
APSEASSQLLSQ	1.0000	0.0000	0.6958	9.6098	62669.4176	10.5950
APSLDTMPISKK	1.0000	0.0000	0.6901	10.2478	130628.7630	11.0854
APSNKKIQNAMT	1.0000	0.0000	0.6874	10.4503	164932.7900	11.2411
APSPSKKKTSCG	1.0000	0.0000	0.7426	10.5080	176257.3705	11.2854
APSQTDKGEVFN	1.0000	0.0000	0.6825	10.7865	242894.5119	11.4995
APSRDIGIANNS	1.0000	0.0000	0.6904	10.1667	118983.8985	11.0230
APSRNHFYLNLN	1.0000	0.0000	0.7330	10.5376	182365.3008	11.3081
APSYPDNDKPGI	1.0000	0.0000	0.6848	10.7562	234560.8308	11.4762
APTKELASELLL	1.0000	0.0000	0.6533	9.8922	86745.4842	10.8121
APTKPNNIENQN	1.0000	0.0000	0.6478	10.0497	103989.1229	10.9331
APTMNPDNMLNK	1.0000	0.0000	0.6966	10.6204	200610.1875	11.3718
APTSIQSPITNM	1.0000	0.0000	0.7000	10.3484	146669.5124	11.1627
APYKQSNTTCAQ	1.0000	0.0000	0.7439	11.3143	445953.8489	11.9051
APYSGWGNLDEQ	1.0000	0.0000	0.7916	11.8538	829927.1604	12.3198
AQAMNPFKDVTY	1.0000	0.0000	0.6862	11.6202	634242.9241	12.1403
AQDGDKKQNPID	1.0000	0.0000	0.6338	10.7830	241899.0674	11.4967
AQDKPGISIDNR	1.0000	0.0000	0.6667	10.5960	195053.6093	11.3530
AQDKVLTRKPSL	1.0000	0.0000	0.6658	10.3525	147371.1629	11.1659
AQEPLGDECLCP	1.0000	0.0000	0.7440	12.0283	1014586.8111	12.4539
AQEYFTSQSFME	1.0000	0.0000	0.7556	11.4160	501382.9465	11.9833
AQGDDMSIILTV	1.0000	0.0000	0.6937	10.9891	306678.9796	11.6551
AQGPNNPTDRTG	1.0000	0.0000	0.6556	10.7441	231326.4768	11.4669
AQINRMQHASFC	1.0000	0.0000	0.7790	12.0904	1089797.7998	12.5017
AQITITPAETLS	1.0000	0.0000	0.6528	10.3415	145506.2188	11.1574
AQIVKDCKILAV	1.0000	0.0000	0.6870	11.6112	627708.6884	12.1333
AQIYTSPTVRKS	1.0000	0.0000	0.7114	10.7249	226263.6780	11.4521
AQKCISQREPSE	1.0000	0.0000	0.7418	11.1586	372766.9342	11.7854
AQKDTSKALIIW	1.0000	0.0000	0.7362	11.2825	429958.6305	11.8807
AQKSFNSNNKIE	1.0000	0.0000	0.6841	9.8534	82955.5741	10.7822
AQLDNFSQERTD	1.0000	0.0000	0.6781	10.5418	183254.2692	11.3114
AQLKRRSTFTNN	1.0000	0.0000	0.6801	10.2376	129105.2134	11.0775
AQLPESHLTTKE	1.0000	0.0000	0.6777	10.4612	167019.8446	11.2494
AQLTGPNDLVVT	1.0000	0.0000	0.6624	10.6705	212516.2501	11.4103
AQMKSNIQQYTT	1.0000	0.0000	0.7142	11.0449	327031.5111	11.6980
AQNEESSVPFRS	1.0000	0.0000	0.7237	10.3549	147768.9113	11.1677
AQNEYPYLPPFP	1.0000	0.0000	0.6890	11.4370	513621.8075	11.9994
AQNFEVNPEFNE	1.0000	0.0000	0.6782	10.9290	286191.2728	11.6090
AQNQSYESIRQI	1.0000	0.0000	0.7205	10.7667	237399.8394	11.4842
AQNVFKCNKRFM	1.0000	0.0000	0.7455	11.9621	940190.3156	12.4031
AQPGLHQKHYVN	1.0000	0.0000	0.7091	11.7885	769868.5978	12.2696
AQPNDISKQSAR	1.0000	0.0000	0.6861	10.3146	141073.3980	11.1367
AQPSAIRVNSDT	1.0000	0.0000	0.6923	10.3717	150662.0931	11.1806
AQPSKREVTHNH	1.0000	0.0000	0.7146	11.1827	383256.5398	11.8040
AQRACLSRTLAK	1.0000	0.0000	0.7271	11.1011	348894.9155	11.7413
AQSLRPNRQSPV	1.0000	0.0000	0.7034	10.4168	158700.3757	11.2153
AQSPFRSANFVK	1.0000	0.0000	0.7183	10.7457	231749.1026	11.4681
AQSPTGGQIKQY	1.0000	0.0000	0.6895	11.2624	420098.2935	11.8652
AQTPLNTLPLFT	1.0000	0.0000	0.6488	10.1817	121057.0115	11.0346
AQTTMGSALNTL	1.0000	0.0000	0.6944	10.4077	157036.3226	11.2083
AQTTPFNCFGNP	1.0000	0.0000	0.7192	11.4868	543928.9756	12.0377
AQTVLVSIYNSL	1.0000	0.0000	0.7225	10.3779	151743.7578	11.1854
AQYSLSDNNFFS	1.0000	0.0000	0.7385	10.1564	117582.3592	11.0151
AQYTNKLFCSST	1.0000	0.0000	0.7710	10.8985	276306.1933	11.5855
AQYVSTITRPSN	1.0000	0.0000	0.7171	10.5852	192651.7586	11.3448
ARAQSPFRSANF	1.0000	0.0000	0.7181	10.8056	248284.3878	11.5141
ARDAYKQLQIEA	1.0000	0.0000	0.6482	11.3321	455185.0192	11.9188
ARDYDDLDELRP	1.0000	0.0000	0.6574	11.0136	315451.7691	11.6740
AREKRVVANIGP	1.0000	0.0000	0.6472	11.3269	452497.4685	11.9148
ARGLAGLGEYAC	1.0000	0.0000	0.7208	12.1212	1129119.6420	12.5253
ARGPAEDYRLFD	1.0000	0.0000	0.6550	11.5757	602578.9045	12.1061
ARHIMGSEASFQ	1.0000	0.0000	0.7513	11.4747	536426.2363	12.0284
ARIGVDLAEKSP	1.0000	0.0000	0.6720	10.8048	248048.6144	11.5135
ARISSVALNGRT	1.0000	0.0000	0.7047	10.3803	152168.1510	11.1873
ARKGNLPPVNQT	1.0000	0.0000	0.6624	10.6273	202220.0016	11.3771
ARLGGRSIDITE	1.0000	0.0000	0.6739	10.8147	250891.2926	11.5211
ARLQHSPNSISM	1.0000	0.0000	0.7499	10.4332	161719.1753	11.2279
ARLTNRYSSGDA	1.0000	0.0000	0.7224	10.5383	182524.3832	11.3087
ARMLSNGGSHSS	1.0000	0.0000	0.7736	10.3397	145212.8855	11.1560
ARMTQLPEEALQ	1.0000	0.0000	0.6621	11.1477	368138.3842	11.7771
ARNDDSRNPPAM	1.0000	0.0000	0.6983	10.7298	227535.2035	11.4559
ARNREANPSDKS	1.0000	0.0000	0.6862	10.0981	109948.7190	10.9703
ARPLAWAPPSSP	1.0000	0.0000	0.7685	11.2902	433768.9796	11.8866
ARPPANGDNTVN	1.0000	0.0000	0.6652	10.6177	199994.9996	11.3697
ARPWRVLLGAEN	1.0000	0.0000	0.7472	11.8550	831099.3246	12.3207
ARQQDSDSNPST	1.0000	0.0000	0.6927	9.9334	90957.7004	10.8437
ARQYLSIVQSHI	1.0000	0.0000	0.7469	11.1353	362922.7220	11.7676
ARRYRVEKKASL	1.0000	0.0000	0.6988	11.1454	367161.2679	11.7753
ARSAPLTNNVLF	1.0000	0.0000	0.6875	10.2414	129670.3507	11.0805
ARSDPIIDNINT	1.0000	0.0000	0.6593	10.1717	119681.0657	11.0269
ARSENTSSYSYP	1.0000	0.0000	0.7558	10.2196	126462.8919	11.0637
ARSGCTLNSSTN	1.0000	0.0000	0.7441	10.1345	114655.4568	10.9983
ARSMISPLIFVL	1.0000	0.0000	0.7285	10.7064	221481.1416	11.4379
ARSPYKEAKSSI	1.0000	0.0000	0.7199	10.3959	154917.3462	11.1992
ARSQVLSLSLCF	1.0000	0.0000	0.7741	10.6054	197174.5840	11.3603
ARVATKDRTGMH	1.0000	0.0000	0.6620	11.7928	773684.5933	12.2729
ASAESQNRNGDL	1.0000	0.0000	0.6951	10.0984	109993.3005	10.9706
ASAIFYLQESWF	1.0000	0.0000	0.8208	11.9001	875383.5829	12.3554
ASASLLPDGSSS	1.0000	0.0000	0.6904	9.2620	41989.3414	10.3277
ASCIEGNLNNDT	1.0000	0.0000	0.7257	10.5092	176497.5973	11.2863
ASCQVRKPSNSE	1.0000	0.0000	0.7670	10.7155	223818.9265	11.4449
ASDIVGKTDPTS	1.0000	0.0000	0.6803	10.3284	143336.0564	11.1474
ASDRLNKDARGP	1.0000	0.0000	0.6743	10.5040	175454.5420	11.2823
ASEEVLLYTVVS	1.0000	0.0000	0.7316	10.7133	223244.2851	11.4432
ASEIHRMGNGEL	1.0000	0.0000	0.7300	11.2701	423833.8122	11.8712
ASELLLDARNRE	1.0000	0.0000	0.6727	10.1703	119484.4244	11.0258
ASFCSSTSQRSQ	1.0000	0.0000	0.7862	10.3757	151366.0460	11.1837
ASFQPAQNEYPY	1.0000	0.0000	0.7228	11.4371	513710.1945	11.9995
ASFQTSPLRTPY	1.0000	0.0000	0.7165	10.6370	204479.2556	11.3845
ASFSLQISPIQG	1.0000	0.0000	0.7146	10.2884	136886.0985	11.1166
ASFTDIQTKIKN	1.0000	0.0000	0.6612	10.3352	144466.7785	11.1526
ASFTEVDNHDRT	1.0000	0.0000	0.6989	10.9282	285926.8578	11.6084
ASFTSAFYATSK	1.0000	0.0000	0.7388	10.5594	187005.6653	11.3249
ASGAEPKLTSTQ	1.0000	0.0000	0.6803	10.2049	124342.6437	11.0525
ASGDTIAPLIVN	1.0000	0.0000	0.6736	10.4609	166962.7059	11.2492
ASGGDPYVQGSG	1.0000	0.0000	0.7409	11.3649	472699.1767	11.9440
ASHADRMANNDS	1.0000	0.0000	0.7399	10.6861	216382.2428	11.4223
ASHFNMASVAIT	1.0000	0.0000	0.7535	11.0655	334878.4237	11.7139
ASHQFLPHISDE	1.0000	0.0000	0.7363	10.9664	298794.9743	11.6378
ASHSNRQATQGY	1.0000	0.0000	0.7506	11.0652	334793.2812	11.7137
ASISNTNIDQEK	1.0000	0.0000	0.6703	9.8463	82280.1859	10.7768
ASISQVPESPDD	1.0000	0.0000	0.6989	10.2229	126944.8404	11.0663
ASKITLQVPRFD	1.0000	0.0000	0.6747	10.7483	232438.3777	11.4701
ASKPSKILSTVS	1.0000	0.0000	0.6849	9.5031	55426.2979	10.5130
ASKSMSIDDTPS	1.0000	0.0000	0.7116	9.8750	85047.4685	10.7989
ASLAELSETLEI	1.0000	0.0000	0.6705	9.8590	83497.0208	10.7866
ASLFATEQSHPS	1.0000	0.0000	0.7283	10.3778	151728.0831	11.1853
ASLGPDNLSPNM	1.0000	0.0000	0.7050	10.0131	99696.8579	10.9050
ASLKKAKLSRKS	1.0000	0.0000	0.6732	9.5837	60811.0333	10.5749
ASLLPDGSSSTN	1.0000	0.0000	0.6758	9.2218	40093.0914	10.2968
ASLLSFKWTVPF	1.0000	0.0000	0.7892	11.2631	420446.7375	11.8658
ASLPSSIKRHIS	1.0000	0.0000	0.7168	9.8809	85628.2443	10.8034
ASMSKSCYKSIH	1.0000	0.0000	0.8427	11.1667	376286.7282	11.7917
ASMTNLNILFNR	1.0000	0.0000	0.7030	10.1715	119653.1613	11.0268
ASNFSLHTPDAQ	1.0000	0.0000	0.7132	10.4193	159156.4106	11.2173
ASNGVYDEGTES	1.0000	0.0000	0.7302	10.8054	248228.9372	11.5140
ASNIDKNKHPPN	1.0000	0.0000	0.6793	10.1487	116549.8282	11.0092
ASNQGTIQFGYS	1.0000	0.0000	0.7382	10.9279	285814.0786	11.6081
ASNRSNVRELQE	1.0000	0.0000	0.7029	10.2041	124223.7960	11.0518
ASNSSLSATNKM	1.0000	0.0000	0.6985	9.3984	49131.3112	10.4325
ASPDKKSNTINI	1.0000	0.0000	0.6602	9.6864	68449.4754	10.6539
ASPITKFDHLAA	1.0000	0.0000	0.6847	10.8302	255427.2229	11.5331
ASPLLIIKYNGS	1.0000	0.0000	0.7046	10.1659	118883.8480	11.0225
ASPRDSADFLSL	1.0000	0.0000	0.6988	9.9515	92880.4351	10.8577
ASPTRTKAGYSM	1.0000	0.0000	0.7380	11.0233	318996.3399	11.6814
ASQEFKNRVETG	1.0000	0.0000	0.6886	10.9305	286683.6454	11.6101
ASQGRDISLANY	1.0000	0.0000	0.7229	10.5928	194347.2635	11.3506
ASQIRTETNVHS	1.0000	0.0000	0.7151	10.5807	191648.8404	11.3413
ASQLKDRSWSSQ	1.0000	0.0000	0.7874	10.6648	211123.0222	11.4059
ASQNPLNKNSNG	1.0000	0.0000	0.6728	9.4830	54159.6792	10.4976
ASRDQDEKIPCT	1.0000	0.0000	0.7068	11.2298	404606.5759	11.8402
ASRGQSKYRLPL	1.0000	0.0000	0.7226	10.6276	202286.1845	11.3773
ASRINAPSPSKK	1.0000	0.0000	0.6858	9.8426	81933.1086	10.7740
ASSALQPSQIAG	1.0000	0.0000	0.7078	10.2255	127324.4990	11.0683
ASSANKSGPNDR	1.0000	0.0000	0.6957	9.8169	79547.5697	10.7542
ASSIEKTWKHCE	1.0000	0.0000	0.8422	12.0260	1011885.6342	12.4521
ASSLYIPLNPSD	1.0000	0.0000	0.7013	9.7823	76436.2441	10.7276
ASSQGSFTQLFL	1.0000	0.0000	0.7226	10.2079	124765.2882	11.0547
ASSQILRMASLL	1.0000	0.0000	0.7198	10.0551	104641.1121	10.9373
ASSQLLSQNKAL	1.0000	0.0000	0.6764	9.4417	51643.7350	10.4658
ASSSIDDQQWQA	1.0000	0.0000	0.7876	11.1918	387290.6319	11.8110
ASTDGNLQPLNA	1.0000	0.0000	0.6700	10.0169	100139.2039	10.9079
ASTDISSPSRIQ	1.0000	0.0000	0.6974	9.7906	77166.8272	10.7340
ASTEENAFQNHP	1.0000	0.0000	0.7013	10.7582	235097.1538	11.4777
ASTGPLKAASFT	1.0000	0.0000	0.6902	10.3237	142566.6961	11.1438
ASTILFKHNASF	1.0000	0.0000	0.7204	10.4746	169614.4142	11.2597
ASTLKDYSQRLL	1.0000	0.0000	0.6999	10.1298	114044.1935	10.9947
ASTNRRFSEYLH	1.0000	0.0000	0.7515	10.8602	264394.8707	11.5561
ASTQKFQKESFQ	1.0000	0.0000	0.7006	10.6828	215562.3633	11.4198
ASVAITIPPTDF	1.0000	0.0000	0.6635	10.7842	242245.6758	11.4977
ASVINNRTWQNP	1.0000	0.0000	0.7665	11.1838	383736.7915	11.8048
ASVMNNSVGHEK	1.0000	0.0000	0.7612	10.9249	284856.2467	11.6059
ASYNIESSLAST	1.0000	0.0000	0.7120	9.6818	68086.3344	10.6504
ATAEMLLHHHIY	1.0000	0.0000	0.7317	12.0786	1075106.7465	12.4926
ATAINNDSSRTG	1.0000	0.0000	0.6841	10.0083	99153.1832	10.9013
ATAMELLVESNI	1.0000	0.0000	0.6987	10.5666	188572.2556	11.3305
ATAQAMNPFKDV	1.0000	0.0000	0.6662	11.3475	463335.5130	11.9306
ATDALAGLKRNT	1.0000	0.0000	0.6497	10.4436	163673.1002	11.2359
ATDREESYVNSV	1.0000	0.0000	0.7280	10.7795	240945.5076	11.4941
ATELNIAIPGHD	1.0000	0.0000	0.6607	10.9251	284896.2485	11.6060
ATEQSHPSNSKT	1.0000	0.0000	0.7049	9.9888	96952.8063	10.8863
ATERDNYFNSQY	1.0000	0.0000	0.7336	11.1095	352286.6580	11.7477
ATERLWWGESYH	1.0000	0.0000	0.8905	13.1573	3722256.7729	13.3217
ATFGLQLNFLDI	1.0000	0.0000	0.6710	10.6198	200461.3612	11.3713
ATGKFTVLELDT	1.0000	0.0000	0.6516	10.7091	222180.3187	11.4400
ATGKNSSICFRG	1.0000	0.0000	0.7657	11.1138	354034.5808	11.7510
ATGLDSSTTQKY	1.0000	0.0000	0.7013	10.3485	146698.5638	11.1628
ATHVTSSQEPAV	1.0000	0.0000	0.7175	10.8854	272184.9368	11.5755
ATIAILFADVKT	1.0000	0.0000	0.6387	10.8967	275739.2520	11.5842
ATICQGSESSNN	1.0000	0.0000	0.7545	10.3875	153422.6602	11.1928
ATIGSHRKLTAQ	1.0000	0.0000	0.6879	10.8514	261724.4383	11.5493
ATIIPKLTLCKN	1.0000	0.0000	0.6873	10.6875	216731.6712	11.4234
ATIKCSTVVPNS	1.0000	0.0000	0.7460	10.7991	246430.3289	11.5091
ATISSNERMNFS	1.0000	0.0000	0.7303	10.1574	117726.7509	11.0160
ATKDRTGMHSIF	1.0000	0.0000	0.7112	11.3748	478123.8536	11.9516
ATKTDTRVNSET	1.0000	0.0000	0.6609	10.2714	134236.8511	11.1036
ATLPCFSLTTFT	1.0000	0.0000	0.7275	10.8937	274796.8417	11.5819
ATLQRPLQTGAS	1.0000	0.0000	0.6733	10.5231	179350.0426	11.2970
ATLYNISLYLPS	1.0000	0.0000	0.7206	10.1689	119284.4233	11.0247
ATMDRSGNSTYF	1.0000	0.0000	0.7538	10.9784	302930.0329	11.6469
ATMRPPLSTCLK	1.0000	0.0000	0.7401	11.0831	341747.6348	11.7274
ATMSKVENDNQK	1.0000	0.0000	0.6957	10.5550	186051.9882	11.3215
ATNAIYFNLAQP	1.0000	0.0000	0.6824	10.9058	278654.3097	11.5912
ATNHDQAIKKKI	1.0000	0.0000	0.6483	10.8209	252699.4990	11.5259
ATNHERQMIVSL	1.0000	0.0000	0.7254	11.1114	353080.2441	11.7492
ATNKMTSPETKL	1.0000	0.0000	0.6746	10.2298	127950.8802	11.0715
ATNKTALTNGTA	1.0000	0.0000	0.6453	10.1796	120762.6096	11.0329
ATNNLGSLLKQN	1.0000	0.0000	0.6591	9.5557	58883.2804	10.5534
ATNPLLFTNLII	1.0000	0.0000	0.6492	9.9887	96945.9211	10.8863
ATNQYSDTTEHY	1.0000	0.0000	0.7311	11.1798	381979.2235	11.8017
ATNSNLQPEDGT	1.0000	0.0000	0.6670	10.0843	108218.0675	10.9597
ATPSGLWISDEY	1.0000	0.0000	0.7948	11.4783	538618.4409	12.0312
ATQFPDREEAST	1.0000	0.0000	0.6642	10.8623	265050.4639	11.5578
ATQGYKIKVMAE	1.0000	0.0000	0.6612	11.7751	758093.2785	12.2593
ATRKPEAASNID	1.0000	0.0000	0.6607	10.4657	167873.4759	11.2529
ATSDGPSIQNED	1.0000	0.0000	0.6823	10.2211	126675.3722	11.0649
ATSEMFVLKQLS	1.0000	0.0000	0.7237	10.5729	189934.0807	11.3353
ATSFTIEIAPYK	1.0000	0.0000	0.6815	10.9506	293389.3399	11.6256
ATSISKWRYQLL	1.0000	0.0000	0.7926	11.2711	424345.8253	11.8720
ATSLQKNLSNPC	1.0000	0.0000	0.7220	10.1176	112443.2323	10.9853
ATSPIACQDPSP	1.0000	0.0000	0.7315	10.9476	292370.5429	11.6233
ATSPTRNKYKLR	1.0000	0.0000	0.6872	10.4643	167613.9731	11.2518
ATTAFSPFDHNS	1.0000	0.0000	0.7197	10.6055	197204.9284	11.3604
ATTIKLMVDVIC	1.0000	0.0000	0.7110	11.7200	711498.6005	12.2170
ATTKLSIWLPDL	1.0000	0.0000	0.7299	10.8035	247698.9700	11.5126
ATTLQSSNLSDE	1.0000	0.0000	0.6681	9.3991	49170.9738	10.4331
ATTPPLTLQHQS	1.0000	0.0000	0.6788	10.4546	165752.0881	11.2444
ATTTNSDNNHDS	1.0000	0.0000	0.6816	9.7201	71154.0057	10.6798
ATVMTKDRYPFK	1.0000	0.0000	0.6701	11.6530	658626.9957	12.1654
ATYVGCSTDIKN	1.0000	0.0000	0.7517	11.3808	481435.7688	11.9562
AVAGPHTKTKHR	1.0000	0.0000	0.6603	11.6195	633703.7714	12.1397
AVCMHNFFRTRS	1.0000	0.0000	0.7943	12.2274	1276034.9143	12.6070
AVDEERKCSLSS	1.0000	0.0000	0.7607	10.6842	215906.9147	11.4208
AVDNAYVKLLKL	1.0000	0.0000	0.6837	10.7108	222622.9437	11.4413
AVDSYTNNFECV	1.0000	0.0000	0.7758	11.5305	572010.8596	12.0713
AVEFKLCDGQAI	1.0000	0.0000	0.6896	11.8553	831360.2412	12.3209
AVEKVTAQLKRR	1.0000	0.0000	0.6428	11.1552	371340.5984	11.7829
AVFLTKSQITSL	1.0000	0.0000	0.6884	10.1339	114573.9932	10.9978
AVGKTVLTPNSH	1.0000	0.0000	0.7031	10.7291	227350.8722	11.4553
AVHSLEFYPPEL	1.0000	0.0000	0.7245	11.2482	413293.2791	11.8543
AVICLMQSFLQT	1.0000	0.0000	0.7649	11.5819	606857.4129	12.1108
AVINLTNDDCLL	1.0000	0.0000	0.7068	10.6252	201713.8602	11.3755
AVISAYLAKETS	1.0000	0.0000	0.7117	10.6019	196377.0366	11.3575
AVKSSTAEQKLP	1.0000	0.0000	0.6818	10.2372	129045.2984	11.0772
AVLMVKLKDGIF	1.0000	0.0000	0.6794	11.3337	456054.4894	11.9201
AVMYRVLVPSPN	1.0000	0.0000	0.7424	11.4195	503408.0644	11.9860
AVNFNTDIEKDY	1.0000	0.0000	0.6771	10.9762	302172.8532	11.6453
AVNKASTILFKH	1.0000	0.0000	0.6987	10.6852	216143.2667	11.4216
AVNTEQEESASP	1.0000	0.0000	0.6917	10.3854	153064.6956	11.1912
AVPEPRGTAKNS	1.0000	0.0000	0.6762	10.7159	223925.1310	11.4452
AVPPDFHTLRKR	1.0000	0.0000	0.6582	11.3553	467527.6927	11.9367
AVPTDELTNCAG	1.0000	0.0000	0.7031	11.3201	448982.2268	11.9096
AVQPLKLSRSYY	1.0000	0.0000	0.7472	10.8703	267491.9933	11.5639
AVRARLTNRYSS	1.0000	0.0000	0.7312	10.6665	211541.7410	11.4072
AVRIGRRNNNQL	1.0000	0.0000	0.6819	10.7554	234350.5717	11.4756
AVRRAQEPLGDE	1.0000	0.0000	0.6350	11.3513	465392.3462	11.9336
AVSFERYQVSIT	1.0000	0.0000	0.7358	11.2074	394326.3087	11.8230
AVSGTLDNKENT	1.0000	0.0000	0.6712	10.1000	110192.8189	10.9718
AVSHRNLHTNHR	1.0000	0.0000	0.7538	11.1593	373098.9137	11.7860
AVSKTDRTGMHS	1.0000	0.0000	0.7410	11.0645	334516.7031	11.7132
AVSMGFYMLGEV	1.0000	0.0000	0.7585	12.1707	1195349.2060	12.5634
AVSVQAQINRMQ	1.0000	0.0000	0.7100	11.3799	480930.7258	11.9555
AVTDTKSKLPPN	1.0000	0.0000	0.6560	10.0772	107342.3461	10.9543
AVTMGLNILPGN	1.0000	0.0000	0.6943	10.8154	251095.1510	11.5216
AVVYFTSQRDIM	1.0000	0.0000	0.7200	11.7786	761099.2999	12.2620
AWAPPSSPTKNQ	1.0000	0.0000	0.7610	11.0437	326601.5996	11.6972
AWATDREESYVN	1.0000	0.0000	0.7830	11.9277	903684.5351	12.3766
AWNQDVNSRKEA	1.0000	0.0000	0.7661	11.4640	529823.7330	12.0202
AWPCVISREGNF	1.0000	0.0000	0.8302	12.5395	1827632.7152	12.8468
AWRGNDRIKTTP	1.0000	0.0000	0.7211	11.7257	716170.1440	12.2214
AWYPRSFSENVS	1.0000	0.0000	0.8401	11.5319	572949.1646	12.0724
AYDESDPYKNVN	1.0000	0.0000	0.7218	10.9231	284263.0686	11.6045
AYDPKSRKVLVK	1.0000	0.0000	0.6949	10.9416	290362.3442	11.6187
AYKKMRDFDPSN	1.0000	0.0000	0.7190	11.1538	370727.9966	11.7818
AYKQLQIEAVSK	1.0000	0.0000	0.6917	11.0015	311113.6805	11.6647
AYLAKETSTNPQ	1.0000	0.0000	0.6855	10.4865	171946.7607	11.2689
AYLNKINLNIRS	1.0000	0.0000	0.6889	10.0177	100228.6902	10.9085
AYNSTQGGAREK	1.0000	0.0000	0.7041	11.0973	347373.9139	11.7383
AYPQARPKLMLN	1.0000	0.0000	0.6960	11.1625	374462.4434	11.7885
AYPSSDDREHKS	1.0000	0.0000	0.7440	10.6557	208930.6416	11.3989
AYPTYNVTSKYQ	1.0000	0.0000	0.7427	11.3706	475814.1712	11.9484
AYREDQSSNSNS	1.0000	0.0000	0.7262	9.8248	80272.3243	10.7603
AYSGSLNEGSDQ	1.0000	0.0000	0.7370	10.3192	141821.5913	11.1403
AYSSKNANAADE	1.0000	0.0000	0.7095	10.3359	144581.0350	11.1531
AYTTLLFGRNDN	1.0000	0.0000	0.6908	10.6920	217842.8364	11.4268
AYVKLLKLLDPV	1.0000	0.0000	0.6779	10.6901	217375.5930	11.4254
AYYSSQFPGTSV	1.0000	0.0000	0.7810	11.1048	350379.6879	11.7441
CADKIKTKELDS	1.0000	0.0000	0.7012	10.7742	239472.4912	11.4900
CAGGVKSILHIC	1.0000	0.0000	0.8086	12.3072	1398748.3467	12.6683
CAGRNSNEKSTR	1.0000	0.0000	0.7525	10.7378	229645.3071	11.4620
CAIENCSTQPAS	1.0000	0.0000	0.8001	11.4136	499957.4567	11.9814
CAILISYLPEKA	1.0000	0.0000	0.7402	11.2210	400526.2744	11.8334
CALVKLKHFNPK	1.0000	0.0000	0.7320	11.3923	487889.6281	11.9651
CAMTRSKSQWVI	1.0000	0.0000	0.8663	12.3790	1519255.6811	12.7235
CANDTLNGQLPP	1.0000	0.0000	0.7094	10.8735	268466.3996	11.5663
CAQDGDKKQNPI	1.0000	0.0000	0.6870	11.4203	503829.6655	11.9866
CARSENTSSYSY	1.0000	0.0000	0.8211	10.8364	257254.7189	11.5378
CASNGVYDEGTE	1.0000	0.0000	0.7614	11.7134	706056.4908	12.2119
CASRINAPSPSK	1.0000	0.0000	0.7507	10.5200	178703.2822	11.2946
CATTTNSDNNHD	1.0000	0.0000	0.7350	10.6281	202388.7631	11.3777
CAVKSSTAEQKL	1.0000	0.0000	0.7421	10.8540	262507.9299	11.5513
CCWYSADKLAPS	1.0000	0.0000	0.9180	12.6209	2007361.3510	12.9095
CDAGTYSIMYDR	1.0000	0.0000	0.7820	12.3022	1390747.2554	12.6644
CDGEAEDSSAQK	1.0000	0.0000	0.7425	11.1386	364283.6659	11.7701
CDGQAILVLSIS	1.0000	0.0000	0.7531	10.9159	281904.3668	11.5989
CDKLIMEIMDET	1.0000	0.0000	0.7194	11.8218	799977.3677	12.2952
CDRDLSISSNAS	1.0000	0.0000	0.7454	10.0274	101355.2202	10.9160
CDRGTSYLLIMN	1.0000	0.0000	0.7839	11.4078	496678.1167	11.9770
CDRTGMHSIFFL	1.0000	0.0000	0.7833	12.0775	1073813.9514	12.4918
CDSHYTQRSDAD	1.0000	0.0000	0.7871	11.5655	595518.7340	12.0982
CDSRTDAFYDNS	1.0000	0.0000	0.7756	11.1709	378104.8000	11.7949
CDTYNRGMIYLK	1.0000	0.0000	0.7679	12.1321	1143464.9972	12.5337
CDWKLAIWENGD	1.0000	0.0000	0.8698	13.1039	3500429.1115	13.2807
CEAHSQGFVISK	1.0000	0.0000	0.7851	11.7022	697053.6686	12.2033
CEEPAENKPIWK	1.0000	0.0000	0.7635	12.2260	1273988.2013	12.6059
CEGNALHTNQDA	1.0000	0.0000	0.7316	11.4140	500216.8286	11.9818
CELGIFNHSERE	1.0000	0.0000	0.7632	11.5682	597359.9621	12.1003
CELSTVSVTHPP	1.0000	0.0000	0.7707	11.1595	373165.5632	11.7862
CEMHISNAPHNS	1.0000	0.0000	0.8206	11.4652	530569.1470	12.0211
CENMPCINHYLA	1.0000	0.0000	0.8300	12.5282	1804158.1684	12.8382
CENQGPTIAEKS	1.0000	0.0000	0.7218	11.1384	364224.8651	11.7700
CEPEILQNSQET	1.0000	0.0000	0.7207	10.9438	291112.8732	11.6204
CEPVNNSQSTVP	1.0000	0.0000	0.7558	10.7880	243300.4369	11.5006
CESSFHFDVLGS	1.0000	0.0000	0.8188	11.3275	452782.5334	11.9153
CFDSSWKTGYLS	1.0000	0.0000	0.8825	11.8307	808172.6943	12.3021
CFFLIKNLNKNH	1.0000	0.0000	0.7471	11.0201	317833.4225	11.6790
CFGNPKKFNFID	1.0000	0.0000	0.7228	11.5485	583967.7229	12.0851
CFIKAMSAGESH	1.0000	0.0000	0.8031	11.8660	841740.8931	12.3292
CFNENEATICQG	1.0000	0.0000	0.7662	12.0734	1068719.6716	12.4886
CFNPIAICQEPI	1.0000	0.0000	0.7374	12.1889	1220664.8304	12.5774
CFNRILQNPYTN	1.0000	0.0000	0.7476	11.2627	420260.7883	11.8655
CFRGDQIQFLDK	1.0000	0.0000	0.6933	11.8880	863310.0965	12.3461
CFSDLLDHDKSS	1.0000	0.0000	0.7695	10.5806	191627.7640	11.3412
CFSLTTFTDDSC	1.0000	0.0000	0.8050	11.3762	478892.8167	11.9527
CGAVINLTNDDC	1.0000	0.0000	0.7696	11.7146	707034.6336	12.2128
CGGNNDKANSDN	1.0000	0.0000	0.7358	10.5827	192091.8497	11.3428
CGGTRHVFLANH	1.0000	0.0000	0.7517	12.3161	1413163.8436	12.6751
CGKSKTSSTDNG	1.0000	0.0000	0.7456	10.3502	146985.3267	11.1641
CGLEQQKDDPDF	1.0000	0.0000	0.6864	11.6362	646042.3516	12.1526
CGQRGCAMTRSK	1.0000	0.0000	0.8020	12.5506	1851267.8304	12.8554
CGRISNHTMCNE	1.0000	0.0000	0.8441	12.1795	1207503.2588	12.5701
CGSNVCLNESKA	1.0000	0.0000	0.8154	11.2223	401140.9475	11.8344
CHNMQPDDERNV	1.0000	0.0000	0.7465	11.9770	956440.7582	12.4145
CHSDDTELTRNQ	1.0000	0.0000	0.7417	11.0811	340961.9542	11.7259
CHWVADSLGRVE	1.0000	0.0000	0.8437	12.8212	2527992.6140	13.0634
CIAFKAPEESAN	1.0000	0.0000	0.7261	11.2837	430540.8214	11.8816
CIEGNLNNDTHP	1.0000	0.0000	0.7320	11.0396	325053.0485	11.6940
CIENEALNGLSY	1.0000	0.0000	0.7600	10.9931	308103.3720	11.6582
CIKDYPNNESLT	1.0000	0.0000	0.7393	10.7881	243321.9259	11.5007
CIKTSIRGLSDR	1.0000	0.0000	0.7424	10.8659	266134.3055	11.5605
CINHYLATSDGP	1.0000	0.0000	0.7728	11.4955	549407.7561	12.0444
CIPDDSEMKVES	1.0000	0.0000	0.7638	11.3069	442198.8735	11.8995
CISQREPSENDT	1.0000	0.0000	0.7385	10.7969	245819.8496	11.5075
CISYQKEEFGNL	1.0000	0.0000	0.7637	11.4880	544686.2418	12.0386
CITLKSGFADAP	1.0000	0.0000	0.7249	11.2385	408691.6463	11.8469
CIYCTISQKECS	1.0000	0.0000	0.8821	12.3904	1539340.7648	12.7322
CKDANLSNSNIN	1.0000	0.0000	0.7148	9.8745	84992.5200	10.7984
CKHFNIEFSDKN	1.0000	0.0000	0.7602	11.2767	427059.1648	11.8762
CKILAVSMGFYM	1.0000	0.0000	0.8063	12.4169	1587029.0450	12.7526
CKLGQTFPFVYM	1.0000	0.0000	0.7350	12.4856	1717723.6164	12.8054
CKLTKKAIMRPD	1.0000	0.0000	0.7015	11.4809	540270.3102	12.0332
CKNEFSKTQNDS	1.0000	0.0000	0.7389	10.5198	178677.0710	11.2945
CKPHAEPEQRNQ	1.0000	0.0000	0.7010	11.8323	809702.2306	12.3033
CKRAMPPNHLDV	1.0000	0.0000	0.7407	11.9197	895417.4835	12.3705
CKVTKSNPTGYK	1.0000	0.0000	0.7478	11.2298	404613.0568	11.8402
CKYKYALNPRKN	1.0000	0.0000	0.7520	11.5005	552561.2030	12.0482
CLCPTHGQNGTS	1.0000	0.0000	0.8155	11.8825	857803.4041	12.3418
CLFDSSIKFRED	1.0000	0.0000	0.7551	11.0603	332907.0833	11.7099
CLFLKNGVEGYR	1.0000	0.0000	0.7510	11.8860	861295.7237	12.3446
CLFQDQNSTNQL	1.0000	0.0000	0.7365	10.7048	221088.8359	11.4367
CLISNLFLTMNA	1.0000	0.0000	0.7559	10.7245	226149.2829	11.4518
CLISNNSPSPNS	1.0000	0.0000	0.7187	9.5220	56642.5429	10.5275
CLKGAKLAPSQT	1.0000	0.0000	0.7209	10.9336	287698.3724	11.6125
CLKSRSNVDTFN	1.0000	0.0000	0.7514	10.5527	185567.5852	11.3198
CLLGCDKLIMEI	1.0000	0.0000	0.7774	11.9749	954123.3306	12.4129
CLMIRDLDQKQP	1.0000	0.0000	0.7118	11.5810	606246.6491	12.1101
CLMQSFLQTTDR	1.0000	0.0000	0.7576	11.3792	480565.0780	11.9550
CLNEKENSHEDS	1.0000	0.0000	0.7546	10.6020	196395.6335	11.3576
CLNESKARSPYK	1.0000	0.0000	0.7643	10.8837	271642.4869	11.5742
CLQNKFSYKEDN	1.0000	0.0000	0.7575	11.0453	327178.4146	11.6983
CLQNTNPNDIKS	1.0000	0.0000	0.7116	10.3051	139549.5043	11.1295
CLRINNINQCSG	1.0000	0.0000	0.7993	11.3097	443631.7562	11.9016
CLRQATIAILFA	1.0000	0.0000	0.6985	11.5230	567066.0585	12.0655
CLSKRGIHSIVD	1.0000	0.0000	0.7752	11.2883	432826.5042	11.8852
CLSRTLAKNQLR	1.0000	0.0000	0.7266	10.6285	202490.5781	11.3780
CLTSGSQNSWVF	1.0000	0.0000	0.8698	11.6044	622804.9287	12.1281
CLTTLPVSRIAA	1.0000	0.0000	0.7252	11.0113	314616.7077	11.6722
CMHNFFRTRSKT	1.0000	0.0000	0.7881	11.8892	864438.4163	12.3470
CNAHHGRGFETV	1.0000	0.0000	0.7288	12.5146	1775946.0001	12.8277
CNASSSIDDQQW	1.0000	0.0000	0.8433	11.4866	543792.9906	12.0375
CNEGHNTLLDAS	1.0000	0.0000	0.7508	10.8315	255805.5522	11.5341
CNETTNLTDLNP	1.0000	0.0000	0.6917	10.2875	136744.7762	11.1159
CNEYTDIKNQHT	1.0000	0.0000	0.7393	11.5301	571765.3868	12.0710
CNFNAVNTEQEE	1.0000	0.0000	0.7250	11.2994	438396.6542	11.8937
CNIDQCNAHHGR	1.0000	0.0000	0.7960	12.5839	1923568.5346	12.8810
CNKRFMETLRSA	1.0000	0.0000	0.7635	11.4223	504996.9235	11.9881
CNLGKNYLPEFN	1.0000	0.0000	0.7511	11.1108	352840.1897	11.7488
CNMSDTSSVNLQ	1.0000	0.0000	0.7764	10.4606	166904.5547	11.2490
CNNLHYVRSRTK	1.0000	0.0000	0.7893	11.4070	496194.1574	11.9764
CNPIQDHQGSSD	1.0000	0.0000	0.7709	11.1983	390197.5060	11.8159
CNPLSELSQFAQ	1.0000	0.0000	0.7536	10.7240	226028.1749	11.4514
CNPNNPNTSRSS	1.0000	0.0000	0.7260	9.7983	77860.5694	10.7399
CNPWNKSDANNQ	1.0000	0.0000	0.8110	11.3588	469408.5661	11.9393
CNQGLGYKYVSI	1.0000	0.0000	0.7951	11.8677	843340.4333	12.3305
CNQSKGYSASEE	1.0000	0.0000	0.7925	10.9609	296890.8542	11.6335
CNQVHKVKTSHN	1.0000	0.0000	0.7837	11.5104	558957.9382	12.0559
CNRDEMRPPNGL	1.0000	0.0000	0.7374	11.5484	583893.8702	12.0850
CNRIATTPPLTL	1.0000	0.0000	0.6943	10.8245	253745.4246	11.5287
CNSDRTGMHSIF	1.0000	0.0000	0.8111	11.5890	611858.6571	12.1163
CNVIVIHEYYLP	1.0000	0.0000	0.7616	12.3472	1464756.1997	12.6991
CPASASLLPDGS	1.0000	0.0000	0.7512	10.4611	166998.6292	11.2494
CPIQNGHNKKRD	1.0000	0.0000	0.7228	11.5040	554792.5122	12.0509
CPNLIEMDSPTT	1.0000	0.0000	0.7366	10.9745	301564.2560	11.6439
CPSAFSPSMGEE	1.0000	0.0000	0.8036	11.3233	450606.2021	11.9120
CPTHGQNGTSNI	1.0000	0.0000	0.7575	11.2340	406580.2123	11.8434
CPVDKRFDLWVN	1.0000	0.0000	0.7972	12.4933	1733083.8081	12.8114
CQANTDLRPTKS	1.0000	0.0000	0.7169	10.7729	239105.2466	11.4890
CQDPSPPNVQIK	1.0000	0.0000	0.7218	11.1718	378505.7108	11.7956
CQEPISFTRLLN	1.0000	0.0000	0.7339	10.9073	279120.8136	11.5923
CQETLTQGMPFY	1.0000	0.0000	0.7301	12.2524	1313333.3952	12.6262
CQFMIFGLSKHL	1.0000	0.0000	0.7917	11.9235	899268.9383	12.3734
CQGSESSNNVCQ	1.0000	0.0000	0.8393	11.2506	414409.5683	11.8561
CQNKELTTREYI	1.0000	0.0000	0.7180	11.4141	500282.4764	11.9819
CQNVRSNHKMKR	1.0000	0.0000	0.7898	11.6714	672714.5910	12.1796
CQSFATNNLGSL	1.0000	0.0000	0.7523	10.4783	170339.2267	11.2626
CQTISKSNGGKT	1.0000	0.0000	0.7425	10.7313	227928.4637	11.4570
CQTLQSKIRCSI	1.0000	0.0000	0.7984	11.4159	501296.8547	11.9832
CQVRKPSNSEQK	1.0000	0.0000	0.7518	10.9651	298330.1762	11.6367
CQWLKIKQKSST	1.0000	0.0000	0.8154	11.5367	576104.0617	12.0761
CREWSTAVDSYT	1.0000	0.0000	0.8626	12.2936	1377015.3954	12.6578
CRMMKSSEAIGR	1.0000	0.0000	0.8042	11.8758	851243.0028	12.3367
CRTELIAKGSNI	1.0000	0.0000	0.7259	10.9631	297657.4755	11.6352
CRTMKDELRSLN	1.0000	0.0000	0.7505	11.0141	315657.8074	11.6744
CSDQPQFRKKNF	1.0000	0.0000	0.7385	11.3936	488600.7130	11.9661
CSFKPRHYVDHK	1.0000	0.0000	0.7817	12.3384	1450038.4996	12.6923
CSGCNFNAVNTE	1.0000	0.0000	0.8152	11.6303	641686.9837	12.1481
CSGTLCSLITHK	1.0000	0.0000	0.8171	11.3565	468191.8912	11.9376
CSIDLISKISSL	1.0000	0.0000	0.7293	9.8701	84565.6022	10.7951
CSKKAYPSSDDR	1.0000	0.0000	0.7747	10.8924	274368.9901	11.5808
CSLITHKDKSAD	1.0000	0.0000	0.7456	10.8053	248202.9587	11.5139
CSLSDPCNEGHN	1.0000	0.0000	0.8297	11.3550	467342.3659	11.9364
CSLSSHKFYLNQ	1.0000	0.0000	0.8094	10.8364	257241.2206	11.5378
CSMPDMELDRAQ	1.0000	0.0000	0.7662	11.8603	836176.7482	12.3248
CSNSNEGARVAT	1.0000	0.0000	0.7634	10.9018	277379.5326	11.5881
CSNVAHGNTSKN	1.0000	0.0000	0.7755	10.7568	234735.9268	11.4767
CSPLIRQKGPKP	1.0000	0.0000	0.7182	11.1735	379245.1406	11.7969
CSPVPKGKETNF	1.0000	0.0000	0.7345	11.2415	410114.8361	11.8492
CSRLIFNLKPRE	1.0000	0.0000	0.7359	10.9506	293388.6838	11.6256
CSRLITRRGMST	1.0000	0.0000	0.7802	11.2922	434776.2660	11.8882
CSSGPNGEADNL	1.0000	0.0000	0.7516	10.6324	203406.9213	11.3810
CSSTMDIFNSAD	1.0000	0.0000	0.7840	10.8100	249548.8676	11.5175
CSSTSQRSQFVL	1.0000	0.0000	0.7870	10.5926	194292.2373	11.3504
CSTDIKNKKHTD	1.0000	0.0000	0.7232	10.8742	268681.1530	11.5668
CSTQPASPTRTK	1.0000	0.0000	0.7298	10.7923	244511.1048	11.5039
CSTVVPNSLNRY	1.0000	0.0000	0.7858	10.9378	289101.6440	11.6157
CSVAQTPLNTLP	1.0000	0.0000	0.7249	10.7365	229288.0292	11.4610
CSYDSSSTKPSH	1.0000	0.0000	0.8032	10.4561	166035.3499	11.2455
CTASISNTNIDQ	1.0000	0.0000	0.7285	10.4150	158366.5240	11.2139
CTDDHIPVIIAE	1.0000	0.0000	0.6815	11.8518	828093.1122	12.3183
CTDGIKMEDRPN	1.0000	0.0000	0.7099	11.6619	665408.3605	12.1723
CTFIDNVHLQSS	1.0000	0.0000	0.7801	11.0790	340123.5904	11.7243
CTGGFASPRDSA	1.0000	0.0000	0.7627	11.4065	495888.9009	11.9760
CTGNGSMKNSSQ	1.0000	0.0000	0.7906	10.7105	222547.1983	11.4411
CTISQKECSGTL	1.0000	0.0000	0.7966	11.3347	456582.1335	11.9208
CTLDQVQHMKEF	1.0000	0.0000	0.7264	12.2307	1280903.4027	12.6095
CTLNSSTNSDDK	1.0000	0.0000	0.7120	9.7535	73942.0139	10.7055
CTMVQQKTLSPG	1.0000	0.0000	0.7530	11.5276	570104.4664	12.0691
CTNEIRSKGISK	1.0000	0.0000	0.7386	10.7295	227472.3020	11.4557
CTSLRSTTEVHR	1.0000	0.0000	0.7703	11.1223	357511.2850	11.7575
CTSSDSILCDTY	1.0000	0.0000	0.8240	11.1544	370984.6187	11.7822
CTSTVQAIAPNP	1.0000	0.0000	0.7232	11.1259	359028.2957	11.7604
CTTNNHTTTQRT	1.0000	0.0000	0.7162	11.0349	323312.9993	11.6904
CTTPEKDAECEN	1.0000	0.0000	0.7362	11.7723	755585.5580	12.2571
CVHDRANGFLKI	1.0000	0.0000	0.7300	11.8895	864812.9636	12.3473
CVHRLMAMAENK	1.0000	0.0000	0.7626	12.3500	1469445.2432	12.7012
CVISREGNFDNN	1.0000	0.0000	0.7568	11.1149	354474.4382	11.7518
CVNITSNTTSNI	1.0000	0.0000	0.7263	10.1805	120887.8739	11.0336
CVPSISKNEYVI	1.0000	0.0000	0.7795	11.2591	418504.7073	11.8627
CVSLNLRFAGNN	1.0000	0.0000	0.7594	10.8197	252362.4807	11.5250
CVTKIDLACATT	1.0000	0.0000	0.7390	11.8335	810788.5933	12.3042
CVTSGEDNKSVK	1.0000	0.0000	0.7540	10.9098	279920.2952	11.5942
CWYSADKLAPSR	1.0000	0.0000	0.8575	12.0987	1100263.2763	12.5080
CYCNRIATTPPL	1.0000	0.0000	0.7725	12.0146	998786.6432	12.4434
CYDDNLELSNRW	1.0000	0.0000	0.8417	11.7860	767656.7076	12.2677
CYERSLDAHSMT	1.0000	0.0000	0.8199	11.7249	715502.3015	12.2207
CYKSIHPSSSQQ	1.0000	0.0000	0.8189	10.9872	306022.3692	11.6537
CYVVLQSPTEFH	1.0000	0.0000	0.7812	12.0915	1091256.1527	12.5025
DADSLQIQANNN	1.0000	0.0000	0.6684	9.9813	96112.9969	10.8805
DAECENQGPTIA	1.0000	0.0000	0.6867	11.5211	565823.7674	12.0641
DAELLYMEILFS	1.0000	0.0000	0.7240	10.9493	292958.4217	11.6246
DAFMVDKACNPI	1.0000	0.0000	0.7135	11.9007	875989.2849	12.3558
DAFYDNSIQKKK	1.0000	0.0000	0.6892	10.7387	229872.5027	11.4627
DAGQLNPQLDIN	1.0000	0.0000	0.6560	10.3852	153027.4137	11.1910
DAGSTSVNKVGV	1.0000	0.0000	0.7175	10.6561	209034.0946	11.3992
DAGTYSIMYDRT	1.0000	0.0000	0.7293	11.6057	623745.7645	12.1291
DAGYLITLSNNN	1.0000	0.0000	0.6908	10.0180	100268.0567	10.9088
DAHFSMISIRHN	1.0000	0.0000	0.7694	11.2594	418662.1523	11.8630
DAHSMTIMTFVV	1.0000	0.0000	0.7383	11.8299	807464.2032	12.3015
DAIESVEQNDSA	1.0000	0.0000	0.6906	10.3942	154615.4853	11.1979
DAIPQFVASNRS	1.0000	0.0000	0.7069	10.6181	200075.2612	11.3700
DAKEMDDQSPHS	1.0000	0.0000	0.7229	10.9075	279194.8551	11.5925
DAKITEDRLSSA	1.0000	0.0000	0.6730	10.1333	114495.0840	10.9974
DAKTERIDFKVK	1.0000	0.0000	0.6290	11.0260	319999.4227	11.6835
DAKVNNLANIAQ	1.0000	0.0000	0.6608	10.3600	148652.7600	11.1717
DALAGLKRNTYK	1.0000	0.0000	0.6735	10.7355	229036.5831	11.4603
DALNGANEGNER	1.0000	0.0000	0.6713	10.5726	189872.2607	11.3351
DAMANEDPRYES	1.0000	0.0000	0.7132	11.2175	398916.9869	11.8307
DAMDPMYNLRCY	1.0000	0.0000	0.7808	12.5002	1746788.9800	12.8166
DAMSSSVVQEML	1.0000	0.0000	0.7731	10.8804	270601.5815	11.5716
DANATIIPKLTL	1.0000	0.0000	0.6335	10.1622	118371.4405	11.0196
DANLSNSNINQS	1.0000	0.0000	0.6622	9.0974	34741.9498	10.2012
DANNMTNKELNV	1.0000	0.0000	0.6823	10.2663	133445.5938	11.0996
DANNPFLQVIKS	1.0000	0.0000	0.6821	10.3330	144094.5169	11.1509
DANNQPTKLATS	1.0000	0.0000	0.6561	9.9127	88818.6324	10.8278
DANTNFLSCRMM	1.0000	0.0000	0.7939	11.4680	532321.9020	12.0233
DAPLNDRTGMHS	1.0000	0.0000	0.7185	10.9590	296255.9886	11.6321
DAPSNKKIQNAM	1.0000	0.0000	0.6885	10.5095	176562.3361	11.2865
DAPTKPNNIENQ	1.0000	0.0000	0.6435	10.2294	127894.9320	11.0713
DAQSLRPNRQSP	1.0000	0.0000	0.6912	10.2497	130922.5969	11.0869
DARGPAEDYRLF	1.0000	0.0000	0.6550	11.5757	602578.9045	12.1061
DARKGNLPPVNQ	1.0000	0.0000	0.6623	10.6865	216478.6996	11.4226
DARLGGRSIDIT	1.0000	0.0000	0.6725	10.7652	237012.7303	11.4831
DARMLSNGGSHS	1.0000	0.0000	0.7661	10.6104	198309.1058	11.3641
DARNREANPSDK	1.0000	0.0000	0.6699	10.3687	150150.8084	11.1784
DASHADRMANND	1.0000	0.0000	0.7188	10.9568	295501.1116	11.6304
DASLKKAKLSRK	1.0000	0.0000	0.6657	9.8543	83046.2228	10.7830
DASVMNNSVGHE	1.0000	0.0000	0.7624	10.9650	298297.2869	11.6366
DATELNIAIPGH	1.0000	0.0000	0.6607	10.9251	284896.2485	11.6060
DATSFTIEIAPY	1.0000	0.0000	0.6813	10.9906	307233.0170	11.6564
DAVEKVTAQLKR	1.0000	0.0000	0.6405	11.0402	325275.8589	11.6945
DAVPPDFHTLRK	1.0000	0.0000	0.6562	11.2403	409530.9601	11.8482
DAYKQLQIEAVS	1.0000	0.0000	0.6916	11.0416	325793.6867	11.6955
DCDRGTSYLLIM	1.0000	0.0000	0.7755	11.5876	610858.2533	12.1152
DCFNPIAICQEP	1.0000	0.0000	0.7378	12.1694	1193565.6757	12.5624
DCGGNNDKANSD	1.0000	0.0000	0.7339	10.7624	236251.3826	11.4810
DCHWVADSLGRV	1.0000	0.0000	0.8435	12.7718	2388151.5598	13.0254
DCKILAVSMGFY	1.0000	0.0000	0.7823	12.0669	1060774.0604	12.4836
DCLLGCDKLIME	1.0000	0.0000	0.7772	11.9554	932941.4835	12.3979
DCSPLIRQKGPK	1.0000	0.0000	0.7177	11.1530	370399.7837	11.7812
DCTGNGSMKNSS	1.0000	0.0000	0.7833	10.6197	200440.3544	11.3712
DDAELLYMEILF	1.0000	0.0000	0.6933	11.2200	400076.9108	11.8326
DDAMSSSVVQEM	1.0000	0.0000	0.7723	11.0294	321257.7799	11.6862
DDARMLSNGGSH	1.0000	0.0000	0.7512	10.8811	270819.6404	11.5721
DDCDRGTSYLLI	1.0000	0.0000	0.7463	11.2376	408299.1371	11.8462
DDCLLGCDKLIM	1.0000	0.0000	0.7762	11.9060	881333.9274	12.3599
DDDESNGIFDAF	1.0000	0.0000	0.6806	10.8140	250686.6181	11.5206
DDDINSSNNPRL	1.0000	0.0000	0.6639	9.5206	56550.8977	10.5264
DDDNPPEENLRG	1.0000	0.0000	0.6500	10.4955	173746.3565	11.2758
DDDNYTSDYTRS	1.0000	0.0000	0.7242	10.5600	187125.6387	11.3253
DDDPSLCTFIDN	1.0000	0.0000	0.7173	10.8010	246969.9195	11.5106
DDDVQTEYHFNM	1.0000	0.0000	0.7006	11.8565	832572.2051	12.3219
DDEHSDNQLFTA	1.0000	0.0000	0.6921	10.6470	206859.6159	11.3923
DDERNVDLPMRA	1.0000	0.0000	0.6698	11.1553	371368.9738	11.7829
DDESNGIFDAFM	1.0000	0.0000	0.7072	11.1639	375053.4246	11.7895
DDETRNDSLPNL	1.0000	0.0000	0.6545	9.7927	77355.6154	10.7356
DDGPSVGKQLRS	1.0000	0.0000	0.7020	10.5663	188486.3610	11.3302
DDHIPVIIAEQE	1.0000	0.0000	0.6286	11.4140	500232.1230	11.9818
DDIELFARIGVD	1.0000	0.0000	0.6391	11.2298	404619.1837	11.8402
DDINLSKSHNET	1.0000	0.0000	0.6835	9.8261	80392.1244	10.7613
DDINSSNNPRLI	1.0000	0.0000	0.6651	9.5401	57834.8501	10.5414
DDKAQNFEVNPE	1.0000	0.0000	0.6555	10.8321	255968.1915	11.5345
DDKKNQLSPPQA	1.0000	0.0000	0.6576	10.2102	125101.8695	11.0565
DDKVSQGTNAGV	1.0000	0.0000	0.6870	10.8505	261473.8456	11.5487
DDLDELRPHNFI	1.0000	0.0000	0.6702	10.8201	252472.1374	11.5253
DDMSIILTVANN	1.0000	0.0000	0.6933	10.3847	152935.1947	11.1906
DDNDISLLQDIE	1.0000	0.0000	0.6542	10.0259	101184.8791	10.9149
DDNFQLKNTKIF	1.0000	0.0000	0.6573	10.4321	161512.2594	11.2271
DDNKLGRKPSFY	1.0000	0.0000	0.7015	10.7369	229418.4272	11.4614
DDNLELSNRWSP	1.0000	0.0000	0.7534	10.5539	185831.2408	11.3207
DDNPPEENLRGD	1.0000	0.0000	0.6500	10.4955	173746.3565	11.2758
DDNYTSDYTRSS	1.0000	0.0000	0.7361	10.2893	137023.7329	11.1173
DDPDFPTELDNV	1.0000	0.0000	0.6458	10.6519	208021.6173	11.3960
DDPHGVIINPDL	1.0000	0.0000	0.6630	10.9786	303022.8950	11.6471
DDPMTENRPNSD	1.0000	0.0000	0.6862	10.4612	167012.8074	11.2494
DDPMTHETNASK	1.0000	0.0000	0.7000	10.7892	243646.6254	11.5015
DDPPKQESAELF	1.0000	0.0000	0.6632	10.6252	201716.7549	11.3755
DDPSLCTFIDNV	1.0000	0.0000	0.7286	10.9681	299369.3979	11.6390
DDQNLPGYGLTV	1.0000	0.0000	0.6845	10.9893	306752.8898	11.6553
DDQNMLMPTMNH	1.0000	0.0000	0.7413	11.4997	552103.1912	12.0477
DDQSPHSIGQDS	1.0000	0.0000	0.7229	10.4700	168718.5629	11.2562
DDQYVACQTISK	1.0000	0.0000	0.7374	11.6474	654425.1992	12.1612
DDREHKSRDESA	1.0000	0.0000	0.7030	10.7257	226471.8744	11.4527
DDRLTVQAVVYF	1.0000	0.0000	0.6667	11.6979	693596.2699	12.2000
DDSCALVKLKHF	1.0000	0.0000	0.7518	11.3209	449390.3687	11.9102
DDSEMKVESIKS	1.0000	0.0000	0.7180	10.3384	144996.5717	11.1550
DDSKIRTVLKKK	1.0000	0.0000	0.6534	10.2577	132130.1797	11.0930
DDSRKDLGTFQI	1.0000	0.0000	0.6704	10.6428	205851.2046	11.3890
DDSRNPPAMAIE	1.0000	0.0000	0.6865	10.8634	265373.4345	11.5586
DDSSELLLSSFK	1.0000	0.0000	0.6766	9.2619	41983.9020	10.3276
DDSSHSPLNVSG	1.0000	0.0000	0.7254	9.8364	81353.4391	10.7692
DDSSVAFKESTY	1.0000	0.0000	0.7326	10.5041	175478.4025	11.2824
DDTDESQAVQPL	1.0000	0.0000	0.6634	10.6069	197520.9790	11.3614
DDTELTRNQWAA	1.0000	0.0000	0.7235	11.5199	565052.8846	12.0631
DDTKCEPVNNSQ	1.0000	0.0000	0.7239	10.8310	255649.0541	11.5336
DDTLNQNNEPNV	1.0000	0.0000	0.6554	9.9959	97746.5734	10.8918
DDTLPLITMQNQ	1.0000	0.0000	0.6639	10.5706	189432.8194	11.3335
DDVQTEYHFNMT	1.0000	0.0000	0.7042	11.7974	777733.5737	12.2764
DEAVTMGLNILP	1.0000	0.0000	0.6781	10.8905	273784.5284	11.5794
DECLCPTHGQNG	1.0000	0.0000	0.7761	12.2618	1327486.8964	12.6334
DEDSDSSAAIQV	1.0000	0.0000	0.7012	10.2538	131542.7726	11.0900
DEEFPQDVLFDN	1.0000	0.0000	0.6575	11.0181	317102.3418	11.6775
DEEKFVALGRNL	1.0000	0.0000	0.6670	10.8714	267822.9960	11.5647
DEENGSRNTKYN	1.0000	0.0000	0.6994	10.3986	155393.7229	11.2013
DEEPPPMSNKTS	1.0000	0.0000	0.6949	10.2851	136363.0654	11.1141
DEERKCSLSSHK	1.0000	0.0000	0.7697	10.7163	224031.0925	11.4455
DEESLIKSPRAT	1.0000	0.0000	0.6725	10.1313	114235.0873	10.9959
DEFVDNKVTERL	1.0000	0.0000	0.6589	10.9025	277577.4441	11.5886
DEFYNSEIITTD	1.0000	0.0000	0.6869	10.6960	218859.8031	11.4299
DEGGGVVNTIAT	1.0000	0.0000	0.6554	11.2342	406662.4444	11.8435
DEGPKKIDSYDS	1.0000	0.0000	0.6983	10.5617	187510.0855	11.3267
DEGSVLNQRNID	1.0000	0.0000	0.6848	10.4119	157803.3116	11.2116
DEGTESRNYLVP	1.0000	0.0000	0.7042	10.8366	257322.1601	11.5380
DEHSDNQLFTAD	1.0000	0.0000	0.6921	10.6470	206859.6159	11.3923
DEIHERLLLLEK	1.0000	0.0000	0.6632	10.5529	185604.6577	11.3199
DEITFKTLTEAS	1.0000	0.0000	0.6571	10.3353	144471.8824	11.1526
DEKGNNASTGPL	1.0000	0.0000	0.6726	10.1666	118970.4405	11.0230
DEKIPCTTNNHT	1.0000	0.0000	0.7095	11.0559	331229.1502	11.7066
DEKNSDSKMISP	1.0000	0.0000	0.7020	9.9626	94072.8615	10.8662
DELHHWSSNDNL	1.0000	0.0000	0.8044	11.0407	325467.1732	11.6948
DELLSHLGDPAF	1.0000	0.0000	0.6985	10.6715	212768.1605	11.4111
DELRPHNFICIY	1.0000	0.0000	0.7395	11.9706	949395.1585	12.4096
DELRSLNRLLSL	1.0000	0.0000	0.6635	9.4083	49694.9383	10.4402
DELTNCAGGVKS	1.0000	0.0000	0.7386	11.1302	360801.2842	11.7637
DEMLVSKASQLK	1.0000	0.0000	0.7097	10.4048	156520.8036	11.2061
DEMRPPNGLPSG	1.0000	0.0000	0.7033	10.8796	270364.5541	11.5710
DENESKILSAIL	1.0000	0.0000	0.6658	9.7457	73279.4237	10.6994
DENSPRSFNVLG	1.0000	0.0000	0.7089	10.2386	129252.5640	11.0783
DEPGPEHYQSKK	1.0000	0.0000	0.6983	11.2849	431113.2690	11.8825
DEQSLSLIYCDR	1.0000	0.0000	0.7662	11.0124	315046.1289	11.6731
DEQSSSLKNNSL	1.0000	0.0000	0.6602	8.9551	29492.6581	10.0918
DEQYLTKNKYAQ	1.0000	0.0000	0.6856	11.1194	356325.3463	11.7553
DERLESLMKDGT	1.0000	0.0000	0.6898	10.6450	206364.2622	11.3907
DERNVDLPMRAK	1.0000	0.0000	0.6705	11.1153	354635.3811	11.7521
DERSLYFRDSNN	1.0000	0.0000	0.7230	10.3566	148063.8182	11.1690
DERSRKEEATTA	1.0000	0.0000	0.6567	10.6882	216897.6890	11.4239
DESAENALKTIN	1.0000	0.0000	0.6577	9.9789	95848.8299	10.8787
DESDPYKNVNSN	1.0000	0.0000	0.7049	10.0562	104774.6937	10.9381
DESELVNRGLIS	1.0000	0.0000	0.6950	10.1305	114129.4318	10.9952
DESKKLNQVNYI	1.0000	0.0000	0.6949	10.4074	156982.1317	11.2081
DESNGIFDAFMV	1.0000	0.0000	0.7152	11.3310	454628.3132	11.9180
DESQAVQPLKLS	1.0000	0.0000	0.6864	10.2063	124543.1685	11.0535
DESTDLAFYANT	1.0000	0.0000	0.6936	10.6023	196485.0989	11.3579
DETKHLSIVSPK	1.0000	0.0000	0.6957	10.3332	144123.0467	11.1510
DETKLQNTKNSV	1.0000	0.0000	0.6600	9.9249	90075.6509	10.8372
DETPSQQHPELT	1.0000	0.0000	0.6765	10.6898	217295.4765	11.4251
DETRNDSLPNLY	1.0000	0.0000	0.6855	10.1373	115027.6973	11.0005
DEVPKTNIPSFP	1.0000	0.0000	0.6687	10.5302	180829.8603	11.3025
DEVRDELHHWSS	1.0000	0.0000	0.8249	11.8808	856168.4420	12.3406
DEYGRSQLHVTL	1.0000	0.0000	0.7260	11.1994	390725.9194	11.8168
DEYNLTGSESYL	1.0000	0.0000	0.7343	10.4589	166568.8165	11.2476
DFADVNKRRTML	1.0000	0.0000	0.6798	11.1733	379163.1479	11.7968
DFDPSNLIRLGI	1.0000	0.0000	0.6783	10.3624	149053.3452	11.1735
DFEDVPSELSAS	1.0000	0.0000	0.7074	10.1796	120772.3733	11.0330
DFFYHRQVNENF	1.0000	0.0000	0.7118	11.8755	850947.6351	12.3365
DFGAETNKQFIA	1.0000	0.0000	0.6500	11.1482	368333.7746	11.7774
DFHTLRKRIQEI	1.0000	0.0000	0.6538	11.2546	416337.9165	11.8592
DFKCELGIFNHS	1.0000	0.0000	0.7661	11.5014	553174.8902	12.0490
DFKRTIRNSTKL	1.0000	0.0000	0.6672	10.2340	128572.5472	11.0748
DFKVKPTTSVEY	1.0000	0.0000	0.6935	11.0620	333538.6474	11.7112
DFLKAMANIRLA	1.0000	0.0000	0.6794	10.9646	298168.0472	11.6364
DFLSLADRTGMH	1.0000	0.0000	0.7258	11.1564	371841.8524	11.7838
DFNDNRPQQAME	1.0000	0.0000	0.6774	11.2114	396142.8757	11.8260
DFNKNEDSNNPP	1.0000	0.0000	0.6661	9.8431	81978.9198	10.7743
DFPNMKTSLTVK	1.0000	0.0000	0.6948	10.5220	179114.8375	11.2961
DFPTELDNVQSN	1.0000	0.0000	0.6796	10.2719	134305.3201	11.1039
DFQEDEEPPPMS	1.0000	0.0000	0.6806	11.1622	374337.6532	11.7882
DFSFSANNNSLL	1.0000	0.0000	0.6873	9.3921	48775.9656	10.4277
DFSPIIFLIGVH	1.0000	0.0000	0.7041	11.2611	419469.9395	11.8642
DFSSGTNSSHSP	1.0000	0.0000	0.7302	9.6757	67609.1802	10.6457
DFVGALDGPHIK	1.0000	0.0000	0.6591	11.4914	546859.2082	12.0413
DFYASSANKSGP	1.0000	0.0000	0.7370	10.4135	158081.3555	11.2127
DGDKKQNPIDHT	1.0000	0.0000	0.6510	10.8722	268061.7254	11.5653
DGDQGVLDLKTP	1.0000	0.0000	0.6477	10.7843	242281.3288	11.4978
DGEAEDSSAQKS	1.0000	0.0000	0.7003	10.2306	128071.5472	11.0722
DGFAKTTEELIS	1.0000	0.0000	0.6668	10.5485	184664.3882	11.3165
DGIFKHFSGYNG	1.0000	0.0000	0.7393	11.6164	631466.6577	12.1373
DGIKMEDRPNYV	1.0000	0.0000	0.6812	11.5955	616458.2899	12.1213
DGIRQNGWLYSM	1.0000	0.0000	0.8219	12.1964	1231285.9359	12.5831
DGKTIHNFILPT	1.0000	0.0000	0.6662	10.8198	252380.3027	11.5251
DGLISFANSLSW	1.0000	0.0000	0.7849	10.7106	222572.0231	11.4411
DGLKSIARAQSP	1.0000	0.0000	0.6888	10.4084	157166.1499	11.2088
DGLSAKSVSGNN	1.0000	0.0000	0.7030	9.7816	76375.7093	10.7271
DGNLQPLNAVSV	1.0000	0.0000	0.6920	10.3384	145001.1159	11.1551
DGNLSFAKKTYR	1.0000	0.0000	0.7034	10.7292	227372.7818	11.4554
DGPADQISTFQL	1.0000	0.0000	0.6722	10.7511	233181.0081	11.4722
DGPHIKLPVKLT	1.0000	0.0000	0.6598	10.8505	261474.4492	11.5487
DGPSIQNEDSTP	1.0000	0.0000	0.6791	10.1697	119396.3226	11.0254
DGPSVGKQLRSK	1.0000	0.0000	0.7011	10.5262	179993.3145	11.2994
DGQAILVLSIST	1.0000	0.0000	0.6896	10.2194	126433.2208	11.0636
DGQSDKLWLFPH	1.0000	0.0000	0.7818	11.7228	713760.0613	12.2191
DGQSRDQFILLS	1.0000	0.0000	0.7012	10.4132	158031.6862	11.2125
DGQTKKNPAAKD	1.0000	0.0000	0.6341	10.6453	206434.8593	11.3909
DGRLVVPDPCFS	1.0000	0.0000	0.7412	11.6442	652012.2841	12.1587
DGSQLPTNDSLT	1.0000	0.0000	0.6687	9.7230	71390.4166	10.6820
DGSSSTNSERFL	1.0000	0.0000	0.7055	9.6301	64154.3162	10.6107
DGTDCHWVADSL	1.0000	0.0000	0.8335	12.4305	1612081.0759	12.7630
DGTGHDILHSYS	1.0000	0.0000	0.7609	11.1400	364889.4176	11.7712
DGTGSRKLNIQN	1.0000	0.0000	0.6787	10.2502	130988.4480	11.0872
DGTNSFTNWRNI	1.0000	0.0000	0.7670	11.1154	354690.3085	11.7523
DGVHNLLSADAN	1.0000	0.0000	0.7044	10.4430	163550.3405	11.2354
DGYRLMSDPAQY	1.0000	0.0000	0.7389	11.6669	669271.8620	12.1762
DGYVLENKSQDE	1.0000	0.0000	0.7018	10.8111	249868.6452	11.5184
DHAKPDYQTDYN	1.0000	0.0000	0.6915	11.4998	552167.9478	12.0477
DHANATNHDQAI	1.0000	0.0000	0.6826	11.1249	358582.6215	11.7595
DHDKSSVFCKVT	1.0000	0.0000	0.7765	11.3844	483453.4356	11.9590
DHDSKNNHYMFD	1.0000	0.0000	0.7687	11.4290	508922.2592	11.9933
DHEPLFRLELRV	1.0000	0.0000	0.6785	11.1629	374630.6473	11.7888
DHFKNQVYHKHD	1.0000	0.0000	0.7129	12.0586	1050626.4355	12.4772
DHIPVIIAEQEC	1.0000	0.0000	0.6743	12.0513	1041888.1970	12.4716
DHKQKDLIPIAN	1.0000	0.0000	0.6532	10.7197	224902.5792	11.4481
DHKQRKNKENND	1.0000	0.0000	0.6680	10.5023	175104.7063	11.2810
DHLAAPYSGWGN	1.0000	0.0000	0.8136	12.0965	1097536.1003	12.5064
DHLTIQQSEESN	1.0000	0.0000	0.7013	10.2771	135110.8840	11.1079
DHLVIEPTPDQQ	1.0000	0.0000	0.6477	11.1568	372030.7060	11.7841
DHNAQPNDISKQ	1.0000	0.0000	0.6865	10.5297	180727.9207	11.3021
DHQDNHYQEKKL	1.0000	0.0000	0.6998	11.3844	483431.5875	11.9590
DHQGSSDSKEKK	1.0000	0.0000	0.7130	10.2684	133773.3909	11.1013
DHQITNPPRYDN	1.0000	0.0000	0.6853	11.0987	347927.0714	11.7394
DHRKNNLPSSLN	1.0000	0.0000	0.6853	9.6231	63638.7582	10.6053
DHRSYTSYVGLP	1.0000	0.0000	0.7724	11.3026	440014.5524	11.8962
DHSNFSLNPASF	1.0000	0.0000	0.7290	10.0525	104333.3382	10.9353
DHSYDFPNMKTS	1.0000	0.0000	0.7601	10.9882	306378.5964	11.6545
DHTKIYAIQNPI	1.0000	0.0000	0.6691	11.2137	397201.5601	11.8278
DHTPRTASPDKK	1.0000	0.0000	0.6680	10.6651	211201.1442	11.4061
DHYDNDSGQYYN	1.0000	0.0000	0.7729	11.5549	588304.7971	12.0901
DIANISCQTLQS	1.0000	0.0000	0.7352	10.5958	194999.5062	11.3529
DICKRAMPPNHL	1.0000	0.0000	0.7345	11.7721	755461.5010	12.2570
DIDEAVTMGLNI	1.0000	0.0000	0.6703	11.0386	324663.1788	11.6932
DIDNQYDLFLVE	1.0000	0.0000	0.6803	10.9760	302117.0715	11.6451
DIEKDYKTTLVS	1.0000	0.0000	0.6781	10.5576	186621.6271	11.3235
DIELFARIGVDL	1.0000	0.0000	0.6517	11.0807	340818.4886	11.7256
DIEMFGTTLSYI	1.0000	0.0000	0.7178	11.1812	382617.5871	11.8028
DIEPPQNNKSKN	1.0000	0.0000	0.6565	9.9060	88131.8327	10.8227
DIEQMSQESISF	1.0000	0.0000	0.7358	10.6398	205146.3934	11.3867
DIERQNGTITSK	1.0000	0.0000	0.6641	10.4347	161989.1574	11.2290
DIFNSADMEGHF	1.0000	0.0000	0.7288	11.4750	536626.7507	12.0287
DIGIANNSGQEK	1.0000	0.0000	0.6781	10.4842	171491.0048	11.2671
DIGNTEHDAKIT	1.0000	0.0000	0.6516	10.8825	271266.1470	11.5732
DIIFTSKDSADT	1.0000	0.0000	0.6716	10.1935	122710.7172	11.0436
DIKAEGHVPKEQ	1.0000	0.0000	0.6362	11.4490	520754.4661	12.0086
DIKNKKHTDKNR	1.0000	0.0000	0.6543	10.4620	167165.9608	11.2500
DIKNQHTSPADG	1.0000	0.0000	0.6840	10.7134	223291.0941	11.4433
DIKSIEKNADEY	1.0000	0.0000	0.6779	10.6190	200287.2104	11.3707
DIKSQNTLPDLD	1.0000	0.0000	0.6484	9.8783	85366.2638	10.8014
DILHSYSTRNPF	1.0000	0.0000	0.7389	10.6638	210895.5335	11.4052
DILQYEPKSCLK	1.0000	0.0000	0.7370	11.1085	351878.9091	11.7469
DILTSFSGQTKI	1.0000	0.0000	0.6842	10.2174	126140.4457	11.0620
DIMNKTKMPMYG	1.0000	0.0000	0.7219	11.8645	840262.8996	12.3280
DIMNYGNYLEST	1.0000	0.0000	0.7504	11.0189	317385.6472	11.6781
DINDNEDENESK	1.0000	0.0000	0.6557	9.9130	88848.1969	10.8281
DINFKQNSTEHD	1.0000	0.0000	0.6915	10.5239	179518.6750	11.2976
DINLSKSHNETT	1.0000	0.0000	0.6808	9.7669	75096.9752	10.7158
DINSSNNPRLIP	1.0000	0.0000	0.6665	9.5606	59215.9792	10.5572
DIPGTHQIRASS	1.0000	0.0000	0.7087	10.7971	245863.2330	11.5076
DIQQTNFQNKKQ	1.0000	0.0000	0.6528	10.6666	211563.8145	11.4073
DIQTKIKNVRIS	1.0000	0.0000	0.6638	10.4370	162421.7672	11.2308
DISIHQNDGLIS	1.0000	0.0000	0.7050	10.3395	145186.2798	11.1559
DISKQSARGLAG	1.0000	0.0000	0.6981	10.5419	183281.4337	11.3115
DISLANYLLRLQ	1.0000	0.0000	0.6922	10.1905	122288.7943	11.0413
DISLAVDEERKC	1.0000	0.0000	0.7199	11.2451	411805.0464	11.8519
DISLLQDIEQMS	1.0000	0.0000	0.7034	10.3758	151370.9336	11.1838
DISRIALQALDL	1.0000	0.0000	0.6641	10.2660	133402.9629	11.0994
DISRTILKEEGS	1.0000	0.0000	0.6791	10.2124	125417.6184	11.0582
DISSPSRIQGKF	1.0000	0.0000	0.7113	10.3497	146889.9917	11.1637
DISVNLGGIRSD	1.0000	0.0000	0.7023	10.3542	147656.3123	11.1672
DITFSFQIDNPA	1.0000	0.0000	0.6755	10.6822	215404.0160	11.4193
DITGPVVKDSWS	1.0000	0.0000	0.7779	11.4556	524726.0668	12.0137
DITITTPTPSNI	1.0000	0.0000	0.6419	10.0075	99059.4351	10.9007
DITTYVTAYDPK	1.0000	0.0000	0.6636	11.3458	462436.1685	11.9293
DIVGKTDPTSDI	1.0000	0.0000	0.6553	10.5467	184286.0771	11.3151
DIVIMYPQVMVC	1.0000	0.0000	0.7038	12.9286	2860715.6388	13.1460
DIVSRLALRSGN	1.0000	0.0000	0.7018	10.2186	126310.9387	11.0629
DKAATLYNISLY	1.0000	0.0000	0.7106	10.5999	195939.6113	11.3561
DKACNPIQDHQG	1.0000	0.0000	0.7039	11.7715	754894.8696	12.2565
DKANSDNCKPHA	1.0000	0.0000	0.7390	10.9976	309726.0446	11.6618
DKAQNFEVNPEF	1.0000	0.0000	0.6646	11.0193	317529.6869	11.6784
DKCSPVPKGKET	1.0000	0.0000	0.7130	11.1940	388283.5663	11.8127
DKDDNDISLLQD	1.0000	0.0000	0.6493	9.9169	89254.0711	10.8311
DKDNPVMEVNNT	1.0000	0.0000	0.6834	10.7108	222615.3403	11.4413
DKFGSSKIPELD	1.0000	0.0000	0.6833	10.2553	131761.6616	11.0911
DKFTTKSLTASD	1.0000	0.0000	0.6661	9.9062	88154.4687	10.8228
DKGEVFNKKDMN	1.0000	0.0000	0.6822	11.0232	318976.6616	11.6814
DKGPPSQQMFQV	1.0000	0.0000	0.6959	11.4563	525164.0055	12.0143
DKGPTNTQQNKK	1.0000	0.0000	0.6421	10.3534	147523.9211	11.1666
DKIKTKELDSIK	1.0000	0.0000	0.6388	10.0445	103367.0467	10.9291
DKINCKDANLSN	1.0000	0.0000	0.7094	10.2848	136320.1552	11.1138
DKITSPLQFVPS	1.0000	0.0000	0.6880	10.3112	140523.3505	11.1341
DKKFPQNFELAP	1.0000	0.0000	0.6522	10.8138	250654.1602	11.5205
DKKNQLSPPQAV	1.0000	0.0000	0.6686	10.3773	151644.6676	11.1850
DKKQNPIDHTPR	1.0000	0.0000	0.6486	10.8537	262419.4072	11.5511
DKKSNTINIYGF	1.0000	0.0000	0.6977	10.5505	185108.1163	11.3181
DKKSPMLHVNTS	1.0000	0.0000	0.7254	10.4344	161944.4136	11.2288
DKLAIAMSVQQN	1.0000	0.0000	0.7006	10.8177	251776.2331	11.5235
DKLAPSRNHFYL	1.0000	0.0000	0.7246	10.8570	263420.4530	11.5536
DKLCYERSLDAH	1.0000	0.0000	0.7661	11.5158	562381.1221	12.0600
DKLIMEIMDETK	1.0000	0.0000	0.6670	11.1445	366779.1196	11.7746
DKLLLVCLISNN	1.0000	0.0000	0.7134	10.1527	117082.4720	11.0123
DKLWLFPHNNPF	1.0000	0.0000	0.7707	11.5968	617391.7335	12.1223
DKNEFAKSIKFR	1.0000	0.0000	0.6768	10.6548	208723.9696	11.3983
DKNGDISRTILK	1.0000	0.0000	0.6594	10.1644	118680.4661	11.0213
DKNIDMDLNPKA	1.0000	0.0000	0.6616	10.4683	168393.2722	11.2549
DKNKHPPNEFNK	1.0000	0.0000	0.6709	10.5246	179654.1214	11.2981
DKNRANQRSNVR	1.0000	0.0000	0.6907	10.4202	159319.6757	11.2179
DKNRSMYDGYRL	1.0000	0.0000	0.7521	11.3789	480393.7885	11.9548
DKNSSYNHQHGN	1.0000	0.0000	0.7639	10.6864	216438.2106	11.4225
DKPGIQQLIDPV	1.0000	0.0000	0.6332	10.9889	306628.1786	11.6550
DKPGISIDNREE	1.0000	0.0000	0.6633	10.5321	181215.0715	11.3039
DKPLNPFPADTA	1.0000	0.0000	0.6409	10.5596	187050.1369	11.3251
DKPMSIPKHLCG	1.0000	0.0000	0.7601	11.6082	625538.8991	12.1310
DKQNTLIKMIIH	1.0000	0.0000	0.6774	10.9375	289011.8377	11.6155
DKRFDLWVNAEP	1.0000	0.0000	0.7351	11.8102	789352.7637	12.2863
DKSADNNSDKSS	1.0000	0.0000	0.6654	9.1448	36689.0664	10.2376
DKSISSEKFLEG	1.0000	0.0000	0.6977	10.0135	99750.7518	10.9053
DKSSKVQLETNY	1.0000	0.0000	0.7047	10.2378	129132.9194	11.0777
DKSSLFMHHILT	1.0000	0.0000	0.7548	10.8354	256948.8090	11.5370
DKSSVFCKVTKS	1.0000	0.0000	0.7660	10.7625	236273.1717	11.4810
DKSTMRSQNMRK	1.0000	0.0000	0.7376	10.7556	234389.2137	11.4757
DKTKPNQQPGCS	1.0000	0.0000	0.7191	11.0195	317617.0622	11.6785
DKVIECVHDRAN	1.0000	0.0000	0.7095	11.9139	889437.9984	12.3660
DKVLTRKPSLGR	1.0000	0.0000	0.6737	10.4588	166553.7299	11.2476
DKVSQGTNAGVS	1.0000	0.0000	0.7111	10.5799	191465.5984	11.3406
DKWQEAESGETV	1.0000	0.0000	0.7484	11.8302	807674.9991	12.3016
DKYDMGVSNRPG	1.0000	0.0000	0.7300	11.4099	497864.2349	11.9786
DLACATTTNSDN	1.0000	0.0000	0.7094	10.4195	159184.1594	11.2174
DLAEKSPSKRAN	1.0000	0.0000	0.6748	9.9737	95277.0089	10.8747
DLAFYANTSAIV	1.0000	0.0000	0.7067	10.8706	267590.5412	11.5641
DLAILFATKTDT	1.0000	0.0000	0.6364	10.4299	161109.1535	11.2254
DLCSRLIFNLKP	1.0000	0.0000	0.7270	10.6371	204496.3304	11.3846
DLDELRPHNFIC	1.0000	0.0000	0.7268	11.4574	525851.3556	12.0151
DLDGNLSFAKKT	1.0000	0.0000	0.6686	10.1205	112819.4481	10.9875
DLDNKIKSSTTL	1.0000	0.0000	0.6456	9.3970	49051.0024	10.4314
DLDPDGQTKKNP	1.0000	0.0000	0.6360	10.4130	157990.6884	11.2123
DLDQKQPESLVL	1.0000	0.0000	0.6666	10.2561	131881.4003	11.0917
DLDSEHPGELNK	1.0000	0.0000	0.6860	10.3911	154065.7238	11.1955
DLDSENNKDVLP	1.0000	0.0000	0.6597	9.8639	83965.7350	10.7903
DLEEKADKNIDM	1.0000	0.0000	0.6557	10.7264	226656.7659	11.4533
DLELHVHLIGDP	1.0000	0.0000	0.6883	11.1809	382461.6586	11.8026
DLFATMRPPLST	1.0000	0.0000	0.6935	10.6730	213146.3339	11.4123
DLFLVEGSSLPC	1.0000	0.0000	0.7597	10.8222	253076.7807	11.5269
DLGNKSTPPISN	1.0000	0.0000	0.6665	9.6605	66439.7159	10.6340
DLGQQWHINKTP	1.0000	0.0000	0.7464	11.8268	804535.7214	12.2990
DLGQTSFKYNSC	1.0000	0.0000	0.7802	11.0398	325117.1666	11.6941
DLGTFQICLMIR	1.0000	0.0000	0.7240	11.8112	790228.6696	12.2871
DLIPIANSANAS	1.0000	0.0000	0.6736	9.8205	79870.4349	10.7569
DLISKISSLKDS	1.0000	0.0000	0.6621	9.1732	37911.4625	10.2595
DLISTRRLRPVP	1.0000	0.0000	0.6733	10.5399	182857.4784	11.3099
DLIWQPPQIGSF	1.0000	0.0000	0.7563	11.7511	737405.5989	12.2409
DLKARQYLSIVQ	1.0000	0.0000	0.6992	10.8862	272442.8956	11.5761
DLKNTGETNNTR	1.0000	0.0000	0.6482	10.0078	99092.5561	10.9009
DLKQLKTLRTLN	1.0000	0.0000	0.6365	9.8267	80442.1558	10.7617
DLKRQIEEIYLK	1.0000	0.0000	0.6564	10.9053	278494.4366	11.5908
DLKTGGSSPMNF	1.0000	0.0000	0.7241	10.4914	172927.0187	11.2727
DLKTPLLNNPGI	1.0000	0.0000	0.6424	9.9038	87913.6116	10.8210
DLLDHDKSSVFC	1.0000	0.0000	0.7711	11.0184	317219.0621	11.6777
DLLETYDNLFKI	1.0000	0.0000	0.6714	10.4698	168669.6771	11.2560
DLLPAECCEERQ	1.0000	0.0000	0.7419	12.0182	1002918.5616	12.4462
DLLSHNVSVSSD	1.0000	0.0000	0.7195	9.6800	67945.0586	10.6490
DLLSKSSDPYQP	1.0000	0.0000	0.7024	9.9214	89717.5743	10.8346
DLLVNTKFFQNK	1.0000	0.0000	0.6702	10.4307	161248.3955	11.2260
DLNKNPNQCSVA	1.0000	0.0000	0.7306	10.5839	192345.9870	11.3437
DLNLTNNSDDDN	1.0000	0.0000	0.6375	9.2482	41331.1213	10.3171
DLNPDSIIFSKV	1.0000	0.0000	0.6860	10.0988	110036.8065	10.9709
DLNPGHSRKSRI	1.0000	0.0000	0.7124	10.4202	159314.5099	11.2179
DLNPKAGSTCDR	1.0000	0.0000	0.7231	10.8952	275265.6100	11.5830
DLNPLTIGMEED	1.0000	0.0000	0.6680	10.7009	220094.3713	11.4337
DLNQHGANMDSL	1.0000	0.0000	0.7250	10.6448	206317.7171	11.3905
DLNTVADNQNVR	1.0000	0.0000	0.6703	10.4598	166739.3978	11.2483
DLPIQLISKKNR	1.0000	0.0000	0.6573	10.0319	101888.3410	10.9195
DLPMRAKKANDN	1.0000	0.0000	0.6699	10.6358	204195.3106	11.3836
DLPMWIRRDDDP	1.0000	0.0000	0.7273	12.0593	1051516.2114	12.4778
DLPSHALSVKSG	1.0000	0.0000	0.7225	10.1697	119393.9987	11.0253
DLQMYTSNNTQH	1.0000	0.0000	0.7423	10.8850	272060.8041	11.5752
DLRPTKSVNERK	1.0000	0.0000	0.6690	10.3235	142533.6551	11.1436
DLRSATYVGCST	1.0000	0.0000	0.7802	11.2764	426910.6556	11.8760
DLRYLKRDPVAY	1.0000	0.0000	0.6867	11.4358	512943.3693	11.9985
DLSISSNASTEE	1.0000	0.0000	0.6760	9.3147	44618.2724	10.3682
DLSKNEIALNEF	1.0000	0.0000	0.6690	10.0043	98696.6359	10.8982
DLSLCASRINAP	1.0000	0.0000	0.7368	10.5121	177091.4683	11.2885
DLSRDAIESVEQ	1.0000	0.0000	0.6911	10.4680	168331.4045	11.2547
DLSSASHQFLPH	1.0000	0.0000	0.7500	10.4778	170234.8363	11.2622
DLSSCLNEKENS	1.0000	0.0000	0.7211	9.8216	79979.3563	10.7579
DLSSNQNKPEGM	1.0000	0.0000	0.7092	10.1700	119435.1846	11.0256
DLSVCNLGKNYL	1.0000	0.0000	0.7600	10.7809	241315.0652	11.4951
DLTGDKLAIAMS	1.0000	0.0000	0.6868	10.5944	194687.1308	11.3518
DLTQLYEKAQYV	1.0000	0.0000	0.6868	11.3572	468571.3298	11.9381
DLVLKAQIVKDC	1.0000	0.0000	0.6979	11.3708	475920.2316	11.9485
DLVQKGPLFLNS	1.0000	0.0000	0.6862	10.2772	135137.0203	11.1080
DLVRAFTTSNSG	1.0000	0.0000	0.7043	10.3019	139030.4050	11.1270
DLVVTVARHIMG	1.0000	0.0000	0.6786	11.9098	885239.7386	12.3629
DLWITATNSNLQ	1.0000	0.0000	0.7392	10.7035	220763.8239	11.4357
DLWLHDDDINSS	1.0000	0.0000	0.7730	10.8793	270289.7798	11.5708
DLWVNAEPYNNA	1.0000	0.0000	0.7719	11.6051	623312.7807	12.1287
DLYEDPRRKIPP	1.0000	0.0000	0.6464	11.1112	352964.4029	11.7490
DMDLNPKAGSTC	1.0000	0.0000	0.7466	11.1301	360739.2018	11.7635
DMEGHFKVPPLL	1.0000	0.0000	0.6900	11.5168	563077.2710	12.0608
DMELDRAQKCIS	1.0000	0.0000	0.7402	11.4693	533105.7393	12.0243
DMGVSNRPGGGN	1.0000	0.0000	0.7310	11.2336	406420.8714	11.8431
DMNANSAQPSKR	1.0000	0.0000	0.7132	10.3744	151131.3670	11.1827
DMNNDRTGMHSI	1.0000	0.0000	0.7480	11.2054	393402.6649	11.8214
DMQYNSSDLGNK	1.0000	0.0000	0.7374	10.4446	163862.5276	11.2367
DMRTERLADTID	1.0000	0.0000	0.6509	11.0485	328417.5698	11.7009
DMSIILTVANNL	1.0000	0.0000	0.6934	10.2357	128820.2438	11.0761
DMSPEQPLKNKS	1.0000	0.0000	0.6966	10.1761	120285.8913	11.0303
DMVEMEPSTSST	1.0000	0.0000	0.7499	10.6511	207818.3521	11.3954
DNAIQNVIGKQN	1.0000	0.0000	0.6645	10.6297	202764.0997	11.3789
DNALGYEVHTAE	1.0000	0.0000	0.6911	11.4267	507604.0146	11.9916
DNAYVKLLKLLD	1.0000	0.0000	0.6723	10.3228	142407.4519	11.1430
DNCKPHAEPEQR	1.0000	0.0000	0.7005	11.7415	729270.0303	12.2335
DNDAHFSMISIR	1.0000	0.0000	0.7433	10.9483	292606.8702	11.6238
DNDANNMTNKEL	1.0000	0.0000	0.6702	10.0992	110088.2314	10.9712
DNDISLLQDIEQ	1.0000	0.0000	0.6595	10.1168	112344.6993	10.9847
DNDKPGIQQLID	1.0000	0.0000	0.6398	10.6216	200878.7508	11.3727
DNDLKRQIEEIY	1.0000	0.0000	0.6607	10.9147	281512.6938	11.5980
DNDNSKVGDSIL	1.0000	0.0000	0.6802	9.8459	82240.0888	10.7765
DNDQAGVQVTTI	1.0000	0.0000	0.6485	11.0584	332182.3635	11.7085
DNDSGQYYNFPM	1.0000	0.0000	0.7612	11.4567	525438.9285	12.0146
DNDSVQEGDNEE	1.0000	0.0000	0.6795	10.5253	179802.8437	11.2987
DNDTDLISTRRL	1.0000	0.0000	0.6566	9.9778	95735.6523	10.8779
DNEDENESKILS	1.0000	0.0000	0.6642	9.6730	67398.9630	10.6436
DNEEDFGAETNK	1.0000	0.0000	0.6530	10.6978	219314.8307	11.4313
DNEQTEDNLLED	1.0000	0.0000	0.6424	10.1175	112440.8827	10.9853
DNEQVFDLWITA	1.0000	0.0000	0.7345	11.7659	750102.8371	12.2523
DNESSDSLAEVF	1.0000	0.0000	0.7053	9.9794	95907.5684	10.8791
DNETLTINERAL	1.0000	0.0000	0.6452	10.1245	113345.3089	10.9906
DNEVNRPETSMM	1.0000	0.0000	0.7280	11.0072	313140.8452	11.6691
DNFQLKNTKIFI	1.0000	0.0000	0.6579	10.4516	165179.2932	11.2420
DNFSQERTDTPN	1.0000	0.0000	0.6725	10.3097	140275.7941	11.1329
DNFTSENESNLS	1.0000	0.0000	0.6745	9.3217	44979.7561	10.3736
DNFYDSSEFDHR	1.0000	0.0000	0.7531	11.0687	336120.1943	11.7163
DNGLPHLEYSME	1.0000	0.0000	0.7464	11.1257	358923.7103	11.7602
DNGNVLNRITIS	1.0000	0.0000	0.6785	10.0522	104293.8879	10.9351
DNGTGIAKNEVR	1.0000	0.0000	0.6610	10.8675	266615.0427	11.5617
DNHDRTGMHSIF	1.0000	0.0000	0.7435	11.5335	574008.4054	12.0736
DNHYQEKKLTHS	1.0000	0.0000	0.7288	10.9636	297830.7210	11.6356
DNIAAVPTDELT	1.0000	0.0000	0.6405	10.5483	184637.9459	11.3164
DNINTSRQNVVS	1.0000	0.0000	0.6973	10.0151	99927.7532	10.9065
DNIPSNGPSSVV	1.0000	0.0000	0.7091	9.9724	95138.1918	10.8737
DNISEQSLMKAF	1.0000	0.0000	0.7162	10.4538	165591.7249	11.2437
DNISTAPTKELA	1.0000	0.0000	0.6520	10.0705	106511.5144	10.9491
DNKDVDFVGALD	1.0000	0.0000	0.6604	10.9737	301290.9586	11.6433
DNKENTSESLKS	1.0000	0.0000	0.6580	9.2342	40666.5257	10.3063
DNKIGAKSVWSK	1.0000	0.0000	0.7719	11.1392	364543.2514	11.7705
DNKIKSSTTLLS	1.0000	0.0000	0.6481	9.1263	35917.8544	10.2234
DNKLGRKPSFYL	1.0000	0.0000	0.7041	10.5879	193243.5356	11.3468
DNKSVKLHTSNL	1.0000	0.0000	0.6871	9.7352	72404.5641	10.6914
DNKVTERLSHVD	1.0000	0.0000	0.6986	10.7063	221469.3361	11.4378
DNLELSNRWSPP	1.0000	0.0000	0.7548	10.5744	190268.9962	11.3365
DNLFKIDSFLMY	1.0000	0.0000	0.7316	10.8950	275207.5221	11.5829
DNLGENLQPLSQ	1.0000	0.0000	0.6708	9.9235	89933.5383	10.8362
DNLINKYSLLAT	1.0000	0.0000	0.6753	9.8546	83075.3883	10.7832
DNLLEDDQNLPG	1.0000	0.0000	0.6512	10.1033	110617.0856	10.9744
DNLPSQDSEEQF	1.0000	0.0000	0.6903	10.2133	125545.0916	11.0589
DNLQQKFLREFN	1.0000	0.0000	0.6736	10.6181	200086.6718	11.3700
DNLSPNMFSVGE	1.0000	0.0000	0.7332	10.4735	169387.1849	11.2588
DNMHDEENGSRN	1.0000	0.0000	0.7290	10.8142	250771.7869	11.5208
DNMLNKPCDAGT	1.0000	0.0000	0.7285	11.2210	400558.0098	11.8334
DNNFFSENHSYS	1.0000	0.0000	0.7610	10.3235	142529.7961	11.1436
DNNHDSPVELIK	1.0000	0.0000	0.6880	10.3436	145866.2141	11.1590
DNNKDFNDNRPQ	1.0000	0.0000	0.6614	10.2498	130928.4560	11.0869
DNNLNQNYIDQN	1.0000	0.0000	0.6797	10.0933	109344.8374	10.9666
DNNMMRNTNDAR	1.0000	0.0000	0.7121	10.8188	252102.4367	11.5243
DNNQSGIGLSAR	1.0000	0.0000	0.7003	10.1506	116804.7893	11.0107
DNNSDKSSKVQL	1.0000	0.0000	0.6759	9.4525	52287.8293	10.4741
DNNSNDRMVADN	1.0000	0.0000	0.7052	10.3095	140252.7426	11.1328
DNNSVEKANQRV	1.0000	0.0000	0.6906	10.4067	156857.5661	11.2075
DNPARQQDSDSN	1.0000	0.0000	0.6844	10.0835	108119.1477	10.9591
DNPLMQPAVFLT	1.0000	0.0000	0.6828	10.9661	298690.0263	11.6375
DNPPEENLRGDL	1.0000	0.0000	0.6540	10.3465	146349.8840	11.1612
DNPVMEVNNTSG	1.0000	0.0000	0.7161	10.6342	203821.4572	11.3824
DNPYDIEMFGTT	1.0000	0.0000	0.6846	11.4222	504962.9588	11.9881
DNQKPSVNSPDL	1.0000	0.0000	0.6758	9.8042	78389.9288	10.7445
DNQLFTADNDLK	1.0000	0.0000	0.6510	10.1883	121985.3894	11.0397
DNQNVRQRSMEA	1.0000	0.0000	0.7143	11.0152	316046.2619	11.6752
DNQYDLFLVEGS	1.0000	0.0000	0.7166	10.8399	258283.3519	11.5405
DNQYNLSESSAL	1.0000	0.0000	0.7038	9.6824	68129.6396	10.6508
DNREEQKCNADY	1.0000	0.0000	0.7221	11.5542	587835.4094	12.0895
DNRPQQAMESKR	1.0000	0.0000	0.6951	11.0082	313529.5500	11.6699
DNSATISSNERM	1.0000	0.0000	0.7139	9.9702	94902.3187	10.8721
DNSEQPEPKPTT	1.0000	0.0000	0.6512	10.2375	129097.6037	11.0775
DNSKPLFNVQSQ	1.0000	0.0000	0.6964	10.0618	105449.9248	10.9424
DNSKVGDSILGV	1.0000	0.0000	0.7047	10.3467	146393.2641	11.1614
DNSLPMDYTGVY	1.0000	0.0000	0.7516	11.3173	447508.5331	11.9074
DNSLYYLNLFFK	1.0000	0.0000	0.7343	10.5414	183176.6204	11.3111
DNSNQADFFYHR	1.0000	0.0000	0.7398	11.2730	425246.0404	11.8734
DNSSCNPWNKSD	1.0000	0.0000	0.8128	10.8344	256657.4774	11.5363
DNSSPPVESVPR	1.0000	0.0000	0.7099	10.1636	118561.9298	11.0207
DNSSRTPRMTED	1.0000	0.0000	0.7051	10.4056	156659.9326	11.2067
DNTLPSQRPCDW	1.0000	0.0000	0.8065	11.7934	774240.3579	12.2734
DNTRHLSSSNKK	1.0000	0.0000	0.6900	9.5615	59280.1130	10.5579
DNTVNIQSTHLL	1.0000	0.0000	0.6876	10.1372	115012.9055	11.0004
DNVALGNDLGQT	1.0000	0.0000	0.6691	10.5163	177956.5182	11.2918
DNVHLQSSQSNS	1.0000	0.0000	0.7198	9.6639	66700.0832	10.6366
DNVHVPMTITFY	1.0000	0.0000	0.7075	11.8642	839929.2727	12.3278
DNVQSNGSSENT	1.0000	0.0000	0.6950	9.6462	65348.7435	10.6230
DNVSVGESGTNQ	1.0000	0.0000	0.7140	10.4177	158859.1615	11.2160
DNYFNSQYISNY	1.0000	0.0000	0.7777	10.8460	260111.7507	11.5452
DNYTSDYTRSSI	1.0000	0.0000	0.7373	10.3088	140134.7702	11.1323
DPAFHSSIKVSR	1.0000	0.0000	0.7378	10.6355	204121.8199	11.3834
DPAQYSLSDNNF	1.0000	0.0000	0.7154	10.2604	132535.0162	11.0951
DPCFSDLLDHDK	1.0000	0.0000	0.7393	11.1425	365917.1243	11.7731
DPCNEGHNTLLD	1.0000	0.0000	0.7281	11.0508	329265.5008	11.7026
DPDFPTELDNVQ	1.0000	0.0000	0.6489	10.7428	230964.6092	11.4659
DPDFQEDEEPPP	1.0000	0.0000	0.6150	11.1035	349855.1978	11.7431
DPDGQTKKNPAA	1.0000	0.0000	0.6340	10.7058	221337.9542	11.4374
DPDNTRHLSSSN	1.0000	0.0000	0.6963	9.6621	66558.7925	10.6352
DPDPESGDKWQE	1.0000	0.0000	0.7368	11.6419	650277.1647	12.1569
DPESGDKWQEAE	1.0000	0.0000	0.7395	11.7427	730320.7788	12.2344
DPFLKFIQDQSR	1.0000	0.0000	0.6772	10.8465	260267.7267	11.5456
DPFNKMFELRGT	1.0000	0.0000	0.6832	11.2304	404913.2123	11.8407
DPHGVIINPDLD	1.0000	0.0000	0.6630	10.9786	303022.8950	11.6471
DPIIDNINTSRQ	1.0000	0.0000	0.6607	10.1907	122324.0577	11.0415
DPIIYGTFQLDY	1.0000	0.0000	0.6760	11.5677	597055.1391	12.0999
DPINPLSSINKG	1.0000	0.0000	0.6704	9.7392	72739.2700	10.6945
DPINSRILRNDN	1.0000	0.0000	0.6655	9.9258	90167.0199	10.8379
DPISMLTDSPNS	1.0000	0.0000	0.6976	9.8056	78511.3538	10.7455
DPKASGAEPKLT	1.0000	0.0000	0.6568	10.4244	160080.1321	11.2211
DPKSNQKKSALA	1.0000	0.0000	0.6681	9.8600	83592.4419	10.7873
DPKSRKVLVKRT	1.0000	0.0000	0.6706	10.5809	191694.0862	11.3414
DPLDRTGMHSIF	1.0000	0.0000	0.7170	11.2736	425530.2771	11.8738
DPLPGSRQIRTI	1.0000	0.0000	0.6665	10.6712	212690.4281	11.4108
DPLRSLTGAQTV	1.0000	0.0000	0.6760	10.5274	180250.8496	11.3003
DPLYSTIEQDMN	1.0000	0.0000	0.7104	10.8113	249930.7159	11.5185
DPMTENRPNSDD	1.0000	0.0000	0.6862	10.4612	167012.8074	11.2494
DPMTHETNASKI	1.0000	0.0000	0.7006	10.8087	249178.4682	11.5165
DPMYNLRCYCNR	1.0000	0.0000	0.8386	12.6510	2077938.2747	12.9325
DPNKHKWADPTY	1.0000	0.0000	0.7520	12.0175	1002126.8754	12.4457
DPNPSKAVISAY	1.0000	0.0000	0.7110	10.5500	185000.8878	11.3177
DPPCQWLKIKQK	1.0000	0.0000	0.7602	12.1782	1205773.1266	12.5692
DPPEFPSQKETL	1.0000	0.0000	0.6608	10.5146	177602.7450	11.2905
DPPKQESAELFG	1.0000	0.0000	0.6712	10.7792	240852.2635	11.4938
DPPPANLVSLGG	1.0000	0.0000	0.6834	10.4552	165860.8214	11.2448
DPPSDPTDSLSL	1.0000	0.0000	0.6633	9.4873	54426.6706	10.5009
DPQSNILPHGKT	1.0000	0.0000	0.6849	10.5130	177274.7331	11.2892
DPRIQEEDQDDT	1.0000	0.0000	0.6151	10.9716	300569.4240	11.6417
DPRRKIPPLKSE	1.0000	0.0000	0.6552	10.4558	165981.3418	11.2453
DPRYESTDYFTI	1.0000	0.0000	0.7064	11.2870	432163.2960	11.8841
DPSLCTFIDNVH	1.0000	0.0000	0.7542	11.2793	428337.9826	11.8782
DPSNLIRLGIES	1.0000	0.0000	0.6812	9.9539	93136.4772	10.8595
DPSPPNVQIKSQ	1.0000	0.0000	0.6845	10.2639	133071.6048	11.0977
DPTDSLSLPKNV	1.0000	0.0000	0.6654	9.6848	68324.1656	10.6527
DPTSDITTYVTA	1.0000	0.0000	0.6760	10.7114	222759.4862	11.4417
DPTSDQDNESSD	1.0000	0.0000	0.6756	9.7050	69927.0616	10.6682
DPTSFQQKHAQD	1.0000	0.0000	0.6823	11.0886	343914.2929	11.7317
DPTYGDIANISC	1.0000	0.0000	0.7431	11.3529	466218.0006	11.9348
DPVAYPQARPKL	1.0000	0.0000	0.6516	11.3290	453573.4975	11.9164
DPVDGYVLENKS	1.0000	0.0000	0.7064	10.8584	263859.9775	11.5548
DPVHPDPDFQED	1.0000	0.0000	0.6348	11.4624	528875.8371	12.0190
DPYKNVNSNFMY	1.0000	0.0000	0.7660	11.1592	373036.1194	11.7859
DPYQPRLEPFDN	1.0000	0.0000	0.6684	11.1150	354530.5271	11.7519
DPYVQGSGHWNP	1.0000	0.0000	0.8120	12.3803	1521565.5754	12.7245
DQAGVQVTTISA	1.0000	0.0000	0.6737	11.0394	324978.7984	11.6938
DQAIKKKILIGP	1.0000	0.0000	0.6275	10.7217	225432.2201	11.4497
DQASCQVRKPSN	1.0000	0.0000	0.7543	11.0276	320595.4563	11.6848
DQCNAHHGRGFE	1.0000	0.0000	0.7207	12.4975	1741383.5708	12.8146
DQCQSFATNNLG	1.0000	0.0000	0.7451	10.9889	306628.4621	11.6550
DQDDTDESQAVQ	1.0000	0.0000	0.6600	10.8263	254287.0373	11.5301
DQDEKIPCTTNN	1.0000	0.0000	0.6898	10.8948	275154.9927	11.5827
DQDLIWQPPQIG	1.0000	0.0000	0.7083	11.9255	901327.3838	12.3749
DQDNESSDSLAE	1.0000	0.0000	0.6822	9.7159	70815.4747	10.6766
DQEIDGQSDKLW	1.0000	0.0000	0.7454	11.5128	560466.6096	12.0577
DQEKEGSKARDA	1.0000	0.0000	0.6602	10.8469	260390.2408	11.5459
DQELTQPNQHER	1.0000	0.0000	0.6628	11.0253	319758.4991	11.6830
DQESFLLVSETV	1.0000	0.0000	0.7043	10.4077	157033.0955	11.2083
DQETENLADDCD	1.0000	0.0000	0.6888	11.1061	350912.7545	11.7451
DQFILLSDRTGM	1.0000	0.0000	0.7035	10.8837	271653.7026	11.5742
DQGDAGQLNPQL	1.0000	0.0000	0.6586	10.7904	243966.5452	11.5024
DQGISFHYKMSL	1.0000	0.0000	0.7729	11.3220	449922.9218	11.9110
DQGQTAHQVDSG	1.0000	0.0000	0.6916	11.3961	490012.3299	11.9680
DQGVLDLKTPLL	1.0000	0.0000	0.6504	10.3322	143967.5257	11.1503
DQIDPLYSTIEQ	1.0000	0.0000	0.6790	10.7515	233297.5349	11.4726
DQIQFLDKLLLV	1.0000	0.0000	0.6580	10.5145	177575.4637	11.2904
DQISTFQLFWEN	1.0000	0.0000	0.7695	11.5343	574519.4413	12.0742
DQKQPESLVLKK	1.0000	0.0000	0.6627	10.3250	142777.4962	11.1447
DQMGAHLDFLKA	1.0000	0.0000	0.6873	11.4940	548441.3397	12.0432
DQNIVNSSTKFN	1.0000	0.0000	0.6887	9.8800	85541.5190	10.8027
DQNLPGYGLTVS	1.0000	0.0000	0.7114	10.7186	224621.4166	11.4473
DQNMLMPTMNHS	1.0000	0.0000	0.7707	11.2291	404280.4649	11.8396
DQNNASGGDPYV	1.0000	0.0000	0.7147	10.9680	299346.3640	11.6390
DQNNMALKDILT	1.0000	0.0000	0.6682	10.3705	150460.1799	11.1797
DQNQKKKFHDTY	1.0000	0.0000	0.6797	11.2608	419323.2732	11.8640
DQNSKPKKNPGN	1.0000	0.0000	0.6624	9.9510	92822.6533	10.8573
DQNSTNQLKHTG	1.0000	0.0000	0.6902	10.3044	139437.1883	11.1289
DQPNEPPQIVHE	1.0000	0.0000	0.6509	11.2553	416668.7850	11.8598
DQPQFRKKNFSK	1.0000	0.0000	0.6803	10.7163	224017.0117	11.4455
DQQIIIVDVCDG	1.0000	0.0000	0.6683	11.9609	938908.6445	12.4022
DQQLHGVQQKII	1.0000	0.0000	0.6521	11.4408	515901.2550	12.0024
DQRIVNNDLKQL	1.0000	0.0000	0.6586	10.3809	152272.3426	11.1877
DQSGSLNRNNKT	1.0000	0.0000	0.6757	9.6262	63866.2188	10.6077
DQSINLVDKFTT	1.0000	0.0000	0.6709	10.3020	139037.1687	11.1270
DQSPHSIGQDSL	1.0000	0.0000	0.7221	10.3210	142114.8772	11.1416
DQSPRVKDKNSS	1.0000	0.0000	0.6935	9.9168	89239.9375	10.8310
DQSRVSLLLRHK	1.0000	0.0000	0.7151	10.3658	149646.3911	11.1761
DQSSDLGQQWHI	1.0000	0.0000	0.8008	11.6348	644967.8036	12.1515
DQSSNSNSPETR	1.0000	0.0000	0.6841	9.3696	47529.4686	10.4104
DQTVRLKSVTLD	1.0000	0.0000	0.6723	10.4081	157111.6937	11.2086
DQVLAVSFERYQ	1.0000	0.0000	0.7096	11.4596	527166.5556	12.0168
DQVNTNTSTAYP	1.0000	0.0000	0.6934	10.4825	171152.5153	11.2658
DQVQHMKEFYQS	1.0000	0.0000	0.7306	11.9665	944911.7974	12.4064
DQVVNNDYKSCI	1.0000	0.0000	0.7633	11.3515	465474.6888	11.9337
DQYVACQTISKS	1.0000	0.0000	0.7704	11.3767	479206.2933	11.9531
DRANGFLKIIVS	1.0000	0.0000	0.6880	10.6899	217323.1929	11.4252
DRAQKCISQREP	1.0000	0.0000	0.7125	11.4949	549011.6594	12.0439
DRCVSLNLRFAG	1.0000	0.0000	0.7574	11.2942	435788.9651	11.8897
DRDLSISSNAST	1.0000	0.0000	0.6781	9.3309	45457.4971	10.3807
DREEASTNRRFS	1.0000	0.0000	0.7025	10.5179	178287.5848	11.2930
DREESYVNSVNS	1.0000	0.0000	0.7415	10.3164	141369.7320	11.1381
DREHKSRDESAE	1.0000	0.0000	0.7050	10.7751	239733.2043	11.4907
DRFNKDKYDMGV	1.0000	0.0000	0.6898	11.6532	658817.5350	12.1656
DRGPAEKNACRT	1.0000	0.0000	0.6915	11.5513	585865.3804	12.0873
DRGTSYLLIMNK	1.0000	0.0000	0.7210	10.7305	227720.3953	11.4564
DRHQFIRQHHTR	1.0000	0.0000	0.6572	12.2030	1240637.0674	12.5882
DRIKTTPKVEAP	1.0000	0.0000	0.6226	10.8607	264534.2778	11.5565
DRISAKINNNVT	1.0000	0.0000	0.6708	10.0791	107572.2876	10.9557
DRLDINDNEDEN	1.0000	0.0000	0.6464	10.1403	115423.1804	11.0028
DRLFSTLLFSEI	1.0000	0.0000	0.6933	10.1058	110932.6385	10.9763
DRLNKDARGPAE	1.0000	0.0000	0.6470	10.8241	253638.9999	11.5284
DRLSEGLISNKK	1.0000	0.0000	0.6753	9.8338	81109.7914	10.7672
DRLSSAITSGPS	1.0000	0.0000	0.6978	9.6851	68348.5018	10.6529
DRLTQKKIKQVQ	1.0000	0.0000	0.6360	10.8410	258627.0762	11.5414
DRLTVQAVVYFT	1.0000	0.0000	0.6706	11.6387	647911.4994	12.1545
DRLYNTVLSEAD	1.0000	0.0000	0.6982	10.5356	181941.7753	11.3066
DRMANNDSALTE	1.0000	0.0000	0.6936	10.4149	158353.9603	11.2139
DRMVADNDQAGV	1.0000	0.0000	0.6650	11.6033	622020.5531	12.1273
DRNLLESAKAHW	1.0000	0.0000	0.7760	11.3987	491506.2580	11.9700
DRNPHGTMANIS	1.0000	0.0000	0.7226	10.9478	292465.8429	11.6235
DRNQSRAKLNRV	1.0000	0.0000	0.6880	10.4509	165048.4730	11.2415
DRPNYVYWNHKF	1.0000	0.0000	0.8067	12.6586	2096355.4743	12.9384
DRRSAAADPQSN	1.0000	0.0000	0.6921	10.4312	161343.9710	11.2264
DRSGNSTYFNHD	1.0000	0.0000	0.7506	10.7472	232131.7970	11.4692
DRSWSSQSRPYD	1.0000	0.0000	0.8278	11.1712	378246.9606	11.7952
DRTALANSDRLT	1.0000	0.0000	0.6639	10.1021	110464.9922	10.9734
DRTGMHSIFFLP	30.0000	348.5133	0.7266	12.9379	15836166.3831	12.0177
DRTHASAESQNR	1.0000	0.0000	0.7148	10.6402	205236.6612	11.3870
DRVSTTKAPIGL	1.0000	0.0000	0.6679	10.5651	188230.6014	11.3293
DRYPFKPRGYKH	1.0000	0.0000	0.6711	12.1277	1137664.5016	12.5303
DRYQPPTIYSQC	1.0000	0.0000	0.7557	11.9491	926188.6808	12.3931
DRYSCGLEQQKD	1.0000	0.0000	0.7477	11.6175	632276.4905	12.1382
DSADFLSLADRT	1.0000	0.0000	0.6847	10.1425	115723.4522	11.0045
DSADTHKLLVTD	1.0000	0.0000	0.6786	10.4181	158934.1846	11.2163
DSAKEHPDKTKP	1.0000	0.0000	0.6640	10.6186	200196.7795	11.3704
DSALTEFQMLNR	1.0000	0.0000	0.7056	10.6518	207996.3875	11.3959
DSASKPSKILST	1.0000	0.0000	0.6702	9.3360	45724.8751	10.3846
DSAVRIGRRNNN	1.0000	0.0000	0.6977	10.5429	183491.0435	11.3122
DSCALVKLKHFN	1.0000	0.0000	0.7589	11.1412	365391.4158	11.7721
DSCKLTKKAIMR	1.0000	0.0000	0.7347	11.1897	386388.5968	11.8094
DSCLISNLFLTM	1.0000	0.0000	0.7616	10.5616	187487.6200	11.3266
DSCTSTVQAIAP	1.0000	0.0000	0.7402	11.0145	315796.4885	11.6747
DSDFNKNEDSNN	1.0000	0.0000	0.6704	9.5314	57261.9443	10.5348
DSDLNLTNNSDD	1.0000	0.0000	0.6440	9.1573	37222.4630	10.2472
DSDLQMYTSNNT	1.0000	0.0000	0.7219	10.2123	125404.2699	11.0581
DSDNGTGIAKNE	1.0000	0.0000	0.6716	10.3146	141079.2700	11.1368
DSDPLPGSRQIR	1.0000	0.0000	0.6900	10.4402	163023.9434	11.2333
DSDPNKHKWADP	1.0000	0.0000	0.7579	11.4614	528281.8485	12.0182
DSDSNPSTDAGY	1.0000	0.0000	0.7158	10.1352	114753.0593	10.9989
DSDSSAAIQVNW	1.0000	0.0000	0.7889	10.9974	309642.7936	11.6616
DSEEQFLLPASN	1.0000	0.0000	0.6879	10.0453	103464.1713	10.9297
DSEHPGELNKRK	1.0000	0.0000	0.6895	10.6151	199400.5707	11.3678
DSEMKVESIKSS	1.0000	0.0000	0.7272	10.0677	106174.5021	10.9470
DSENNKDVLPFL	1.0000	0.0000	0.6743	10.0511	104159.8699	10.9342
DSFLMYMALGQK	1.0000	0.0000	0.7549	11.5348	574824.8374	12.0746
DSFVHRSLSADS	1.0000	0.0000	0.7464	10.2158	125907.8337	11.0608
DSGKAATERLWW	1.0000	0.0000	0.8396	12.4839	1714468.9822	12.8042
DSGLCTASISNT	1.0000	0.0000	0.7396	10.2187	126325.1026	11.0630
DSGPEANQDKGP	1.0000	0.0000	0.6708	10.6659	211400.0783	11.4068
DSGQYYNFPMNQ	1.0000	0.0000	0.7647	11.5476	583390.3146	12.0845
DSGTPKVIANNT	1.0000	0.0000	0.6700	10.2396	129408.2940	11.0791
DSHYTQRSDADS	1.0000	0.0000	0.7457	10.6575	209367.0752	11.4003
DSIIFSKVLSRG	1.0000	0.0000	0.7161	10.2564	131930.7274	11.0920
DSIKKTHKVLNT	1.0000	0.0000	0.6760	10.2549	131712.7091	11.0909
DSILCDTYNRGM	1.0000	0.0000	0.7796	11.5569	589655.4936	12.0916
DSILGVITDDQY	1.0000	0.0000	0.6907	10.9119	280596.3825	11.5958
DSISSATGKNSS	1.0000	0.0000	0.6845	9.2082	39468.9838	10.2863
DSKAIPGADGQS	1.0000	0.0000	0.6895	10.5964	195150.8722	11.3534
DSKDEGSVLNQR	1.0000	0.0000	0.6963	10.2614	132699.8297	11.0959
DSKEKKVCTSLR	1.0000	0.0000	0.7343	10.6943	218424.5382	11.4286
DSKIRTVLKKKR	1.0000	0.0000	0.6597	10.3727	150842.1196	11.1814
DSKMISPQQVVR	1.0000	0.0000	0.7247	11.0347	323219.9378	11.6902
DSKNNHYMFDTA	1.0000	0.0000	0.7464	11.1306	360937.2797	11.7639
DSLAEVFMTPRH	1.0000	0.0000	0.7207	11.3885	485734.9950	11.9622
DSLAKVATSDEF	1.0000	0.0000	0.6905	10.3530	147461.2149	11.1663
DSLDDDESNGIF	1.0000	0.0000	0.6871	10.1351	114741.7459	10.9988
DSLGRVETSRFW	1.0000	0.0000	0.7984	11.6061	624056.0078	12.1295
DSLISQGEKYVC	1.0000	0.0000	0.7787	11.3275	452819.8097	11.9153
DSLMTTNFISTD	1.0000	0.0000	0.6980	10.1041	110710.1859	10.9749
DSLNKSNLKILM	1.0000	0.0000	0.6769	9.5365	57597.4490	10.5387
DSLPNLYQPEPN	1.0000	0.0000	0.6876	10.2133	125547.6118	11.0589
DSLQIQANNNGH	1.0000	0.0000	0.7024	10.3745	151153.9578	11.1828
DSLSDPFNKMFE	1.0000	0.0000	0.7206	10.4792	170509.5259	11.2633
DSLSHIKGEKPW	1.0000	0.0000	0.7858	11.3520	465739.6712	11.9341
DSLSLPKNVARD	1.0000	0.0000	0.6801	9.9105	88590.5170	10.8261
DSLTLLSNSDNM	1.0000	0.0000	0.6775	9.2672	42244.6472	10.3317
DSLVSEPRHTTT	1.0000	0.0000	0.7017	10.3904	153946.1788	11.1950
DSNNFGVMYGEL	1.0000	0.0000	0.7545	11.2223	401132.7223	11.8344
DSNNPPNGAFFV	1.0000	0.0000	0.7044	10.5937	194535.2146	11.3513
DSNPSTDAGYLI	1.0000	0.0000	0.7043	10.2763	134998.3813	11.1073
DSNQTMSGENMY	1.0000	0.0000	0.7735	10.9739	301377.8757	11.6435
DSNTFNIAPFSP	1.0000	0.0000	0.6939	10.1419	115641.3345	11.0040
DSPIVIPATTIK	1.0000	0.0000	0.6507	10.5046	175563.2918	11.2828
DSPNSLNNEQRE	1.0000	0.0000	0.6763	9.6908	68794.5752	10.6573
DSPTTLSKWSVD	1.0000	0.0000	0.7623	10.6360	204248.3420	11.3838
DSPVELIKPVEY	1.0000	0.0000	0.6912	10.9736	301261.4132	11.6433
DSQERDLNKNPN	1.0000	0.0000	0.6627	9.8720	84752.8328	10.7966
DSQKATFGLQLN	1.0000	0.0000	0.6806	10.3423	145640.2665	11.1580
DSQMKHEYLISG	1.0000	0.0000	0.7622	11.1842	383931.4596	11.8051
DSQNGGYEHKKI	1.0000	0.0000	0.7173	11.1882	385720.1472	11.8082
DSRKDLGTFQIC	1.0000	0.0000	0.7282	11.2801	428748.8358	11.8788
DSRLSKTKINHA	1.0000	0.0000	0.6928	10.1033	110614.6357	10.9743
DSRNPPAMAIEQ	1.0000	0.0000	0.6899	10.9543	294641.8376	11.6284
DSRSSFKVPYQR	1.0000	0.0000	0.7497	10.7834	242034.7643	11.4971
DSRTDAFYDNSI	1.0000	0.0000	0.7142	10.5531	185657.6122	11.3201
DSRVSQTCNPLS	1.0000	0.0000	0.7552	10.4260	160376.7933	11.2224
DSSAAIQVNWLI	1.0000	0.0000	0.7760	11.1385	364271.5599	11.7700
DSSAQKSFNSNN	1.0000	0.0000	0.6867	9.2832	43025.9136	10.3440
DSSATGKFTVLE	1.0000	0.0000	0.6957	10.3760	151406.6560	11.1839
DSSDKDDNDISL	1.0000	0.0000	0.6622	9.4338	51172.8243	10.4597
DSSEFDHRKNNL	1.0000	0.0000	0.7092	10.1680	119171.7703	11.0241
DSSELLLSSFKF	1.0000	0.0000	0.6938	9.4491	52081.2182	10.4715
DSSHSPLNVSGD	1.0000	0.0000	0.7254	9.8364	81353.4391	10.7692
DSSIKFREDDIE	1.0000	0.0000	0.6820	10.4538	165600.8302	11.2438
DSSMDSDLQMYT	1.0000	0.0000	0.7694	10.7102	222463.4707	11.4408
DSSPKMTNNGCE	1.0000	0.0000	0.7655	10.8062	248471.8076	11.5146
DSSRTGKMKKHS	1.0000	0.0000	0.7426	10.5339	181597.7128	11.3053
DSSSTKPSHEEQ	1.0000	0.0000	0.7148	9.9346	91084.1357	10.8447
DSSTNSPKAISS	1.0000	0.0000	0.6720	9.0747	33845.1533	10.1837
DSSTTQKYINEI	1.0000	0.0000	0.6944	10.2395	129398.6263	11.0791
DSSVAFKESTYF	1.0000	0.0000	0.7474	10.6913	217681.7435	11.4263
DSSVLRTYEVMA	1.0000	0.0000	0.7531	11.1107	352784.0961	11.7487
DSSWKTGYLSIE	1.0000	0.0000	0.8018	11.0751	338626.0177	11.7213
DSTLERNLSLNE	1.0000	0.0000	0.6600	9.4019	49328.2418	10.4352
DSTLYSKISSDA	1.0000	0.0000	0.7048	9.7002	69540.4288	10.6645
DSTPPKMQGNFE	1.0000	0.0000	0.6984	10.9179	282562.8773	11.6005
DSTQETSSNDRL	1.0000	0.0000	0.6766	9.5913	61348.2524	10.5808
DSTQLSGNVTNR	1.0000	0.0000	0.6909	9.9540	93139.1915	10.8595
DSTTMNKNKSIQ	1.0000	0.0000	0.6893	9.9561	93374.4522	10.8612
DSTVNSEFSVSA	1.0000	0.0000	0.7228	9.9163	89186.0788	10.8306
DSVQEGDNEEDF	1.0000	0.0000	0.6823	10.8922	274321.7935	11.5807
DSVSSFLNATAI	1.0000	0.0000	0.7022	9.9128	88824.8816	10.8279
DSVTEPGISNPN	1.0000	0.0000	0.6871	10.0662	105986.8305	10.9458
DSWSEGVKNLDR	1.0000	0.0000	0.7802	11.1433	366274.5283	11.7737
DSYDSLSHIKGE	1.0000	0.0000	0.7421	10.4727	169245.5450	11.2583
DSYTNNFECVTS	1.0000	0.0000	0.7801	10.9616	297140.4865	11.6341
DSYVNHAFPVFD	1.0000	0.0000	0.7357	11.6015	620760.5605	12.1259
DTAASRGQSKYR	1.0000	0.0000	0.7191	10.9179	282568.0449	11.6005
DTADEMLVSKAS	1.0000	0.0000	0.7075	10.5158	177844.9167	11.2914
DTANSNSYPIDN	1.0000	0.0000	0.6934	9.9119	88738.5411	10.8272
DTCLTSGSQNSW	1.0000	0.0000	0.8332	11.1909	386900.5090	11.8103
DTDESQAVQPLK	1.0000	0.0000	0.6631	10.5669	188620.8397	11.3306
DTDLISTRRLRP	1.0000	0.0000	0.6612	10.2931	137628.7045	11.1202
DTDLPSHALSVK	1.0000	0.0000	0.6974	10.2271	127561.6647	11.0695
DTDQGISFHYKM	1.0000	0.0000	0.7305	11.6825	681409.0273	12.1881
DTEILSIIVTDN	1.0000	0.0000	0.6577	10.1524	117039.7281	11.0120
DTELTRNQWAAK	1.0000	0.0000	0.7235	11.4798	539592.0478	12.0324
DTESVQFHTGKN	1.0000	0.0000	0.7028	10.9461	291881.1077	11.6221
DTFKIRPLLDQS	1.0000	0.0000	0.6657	10.3602	148686.1890	11.1718
DTFNNLYAIKKT	1.0000	0.0000	0.6712	10.5114	176945.7949	11.2880
DTFNVVPQRDHL	1.0000	0.0000	0.6793	11.2662	421934.8030	11.8682
DTGQDNSLYYLN	1.0000	0.0000	0.7222	10.5418	183263.0536	11.3114
DTGTSYEDDNFQ	1.0000	0.0000	0.6970	10.8525	262058.1043	11.5502
DTHKLLVTDHSY	1.0000	0.0000	0.7296	11.0020	311283.8170	11.6651
DTHPFGGVLNNE	1.0000	0.0000	0.6935	11.0709	336969.3886	11.7180
DTHTLSTEGLIG	1.0000	0.0000	0.6867	10.5369	182228.9934	11.3076
DTHVVRVIEFRD	1.0000	0.0000	0.6431	11.8347	811887.3869	12.3051
DTIAPLIVNKID	1.0000	0.0000	0.6371	10.4851	171681.7902	11.2678
DTIDCGGNNDKA	1.0000	0.0000	0.7029	11.1732	379084.7644	11.7967
DTINDKKFPQNF	1.0000	0.0000	0.6533	10.6016	196326.1347	11.3574
DTKCEPVNNSQS	1.0000	0.0000	0.7398	10.5603	187200.3642	11.3256
DTKSKLPPNTTW	1.0000	0.0000	0.7246	10.7518	233367.0098	11.4728
DTLCASNGVYDE	1.0000	0.0000	0.7587	11.3609	470536.6448	11.9409
DTLGIHLINEIS	1.0000	0.0000	0.6849	10.3605	148739.2681	11.1721
DTLNGQLPPEEQ	1.0000	0.0000	0.6486	10.5337	181559.9607	11.3052
DTLNQNNEPNVL	1.0000	0.0000	0.6547	9.8468	82333.8110	10.7772
DTLNSHRIDNTL	1.0000	0.0000	0.6768	9.9942	97558.8928	10.8905
DTLPITIMNTLA	1.0000	0.0000	0.6585	10.4211	159474.3618	11.2186
DTLPLITMQNQV	1.0000	0.0000	0.6735	10.7377	229624.6814	11.4620
DTMFELDSLDDD	1.0000	0.0000	0.6851	10.5537	185786.0513	11.3205
DTMPISKKNNSS	1.0000	0.0000	0.6925	9.6743	67498.4745	10.6446
DTPASISQVPES	1.0000	0.0000	0.6969	10.1637	118583.4259	11.0208
DTPGSNNALENH	1.0000	0.0000	0.6918	10.1840	121385.7284	11.0364
DTPNLNDNVALG	1.0000	0.0000	0.6599	10.1122	111751.1629	10.9812
DTQNAQNEESSV	1.0000	0.0000	0.6918	10.1548	117363.4390	11.0139
DTRVNSETSISQ	1.0000	0.0000	0.6954	9.9270	90289.8587	10.8388
DTSKALIIWKIF	1.0000	0.0000	0.7415	11.3265	452259.4075	11.9145
DTSNPMNSAQGP	1.0000	0.0000	0.7129	10.3428	145738.4097	11.1585
DTSSQPEAPQKL	1.0000	0.0000	0.6735	10.1496	116664.3403	11.0099
DTSSVNLQDLSK	1.0000	0.0000	0.6744	9.4640	52987.7166	10.4830
DTTEHYQSVMEK	1.0000	0.0000	0.7260	11.5286	570756.4020	12.0698
DTTYGLKERKCG	1.0000	0.0000	0.7121	11.7020	696905.1574	12.2032
DTVQEFNNDKPM	1.0000	0.0000	0.6786	11.0015	311094.5974	11.6647
DTYGSKTKEMTD	1.0000	0.0000	0.6998	10.9648	298230.1334	11.6365
DTYNRGMIYLKN	1.0000	0.0000	0.7267	11.3151	446383.2743	11.9058
DVCDGEAEDSSA	1.0000	0.0000	0.7491	11.2549	416475.6632	11.8595
DVDFVGALDGPH	1.0000	0.0000	0.6603	11.6791	678753.8683	12.1855
DVDPINSRILRN	1.0000	0.0000	0.6757	10.2726	134423.8966	11.1045
DVFYTQHDVINT	1.0000	0.0000	0.6880	11.5846	608791.2509	12.1129
DVHKIKFHDTSN	1.0000	0.0000	0.7127	11.0016	311130.8967	11.6648
DVICTMVQQKTL	1.0000	0.0000	0.7129	11.8104	789491.2834	12.2864
DVINTSNGTVLC	1.0000	0.0000	0.7399	10.8426	259104.7594	11.5426
DVKTSLLYSPLT	1.0000	0.0000	0.6923	9.9805	96025.5168	10.8799
DVLFDNFTSENE	1.0000	0.0000	0.6894	10.3971	155138.3606	11.2002
DVLGSLKVVRIS	1.0000	0.0000	0.7111	10.5056	175767.4192	11.2835
DVLPFLNHAKKS	1.0000	0.0000	0.6985	10.5244	179621.4092	11.2980
DVNKRRTMLRRK	1.0000	0.0000	0.6774	11.1043	350182.8657	11.7437
DVNSRKEALRKN	1.0000	0.0000	0.6771	10.2544	131626.7932	11.0905
DVPSELSASEIH	1.0000	0.0000	0.7217	10.3231	142461.8434	11.1433
DVQTEYHFNMTR	1.0000	0.0000	0.7049	11.9124	887874.2236	12.3648
DVRTTYKVYEGF	1.0000	0.0000	0.6707	11.9659	944273.6265	12.4060
DVSETYKPTGVT	1.0000	0.0000	0.6913	11.0097	314042.9746	11.6710
DVSIKCTDDHIP	1.0000	0.0000	0.7269	11.4003	492383.5676	11.9712
DVTYYDRTGMHS	1.0000	0.0000	0.7538	11.9926	973754.5209	12.4265
DVVIFFSGPVDN	1.0000	0.0000	0.7028	11.2145	397563.0639	11.8284
DWKLAIWENGDL	1.0000	0.0000	0.8164	12.3176	1415625.6481	12.6763
DWLSNDESTDLA	1.0000	0.0000	0.7475	10.6108	198414.6447	11.3644
DWRSQIQNPLST	1.0000	0.0000	0.7659	10.9753	301874.5797	11.6446
DYAQLTGPNDLV	1.0000	0.0000	0.6792	10.9072	279081.1100	11.5922
DYCNNLHYVRSR	1.0000	0.0000	0.8207	11.8508	827135.8474	12.3175
DYDAVEKVTAQL	1.0000	0.0000	0.6579	11.3098	443675.4187	11.9017
DYDDLDELRPHN	1.0000	0.0000	0.6852	10.9580	295920.8672	11.6313
DYFTILLPADQE	1.0000	0.0000	0.6626	11.0219	318482.9011	11.6804
DYFTNIDGSQLP	1.0000	0.0000	0.7011	10.7532	233749.5741	11.4739
DYKSCIENEALN	1.0000	0.0000	0.7466	10.9481	292541.4838	11.6236
DYKTTLVSSMRA	1.0000	0.0000	0.7374	10.7949	245254.5778	11.5059
DYNGLLGPEMPS	1.0000	0.0000	0.7292	10.9396	289712.4171	11.6172
DYNGLPQDLDGN	1.0000	0.0000	0.6847	10.7016	220267.7723	11.4342
DYNPLSLIEADR	1.0000	0.0000	0.6896	10.4676	168251.7370	11.2544
DYPNNESLTLYT	1.0000	0.0000	0.7068	10.3077	139959.1657	11.1314
DYPNNPDSPIVI	1.0000	0.0000	0.6911	10.5772	190883.2336	11.3386
DYQNTLVIDNNS	1.0000	0.0000	0.6952	10.1991	123517.0573	11.0480
DYQTDYNGLLGP	1.0000	0.0000	0.7016	11.1668	376301.4567	11.7917
DYRLFDSVSSFL	1.0000	0.0000	0.7499	10.4862	171888.2237	11.2686
DYSKWATRKPEA	1.0000	0.0000	0.7609	11.8313	808736.7903	12.3025
DYSQRLLDSLVS	1.0000	0.0000	0.7216	10.0536	104463.1456	10.9361
DYTGVYIISPNY	1.0000	0.0000	0.7447	11.5000	552297.9901	12.0479
DYTRSSILHICS	1.0000	0.0000	0.8006	11.0220	318527.7825	11.6805
DYVSSPERRPNE	1.0000	0.0000	0.7225	10.7557	234431.0935	11.4758
EAASNIDKNKHP	1.0000	0.0000	0.6817	10.4293	160987.5206	11.2249
EADLRYLKRDPV	1.0000	0.0000	0.6648	11.1406	365151.2195	11.7717
EADNLPSQDSEE	1.0000	0.0000	0.6773	10.0565	104816.3150	10.9384
EADRTGMHSIFF	1.0000	0.0000	0.7161	11.7106	703829.1965	12.2098
EAEDSSAQKSFN	1.0000	0.0000	0.7039	10.0840	108187.4319	10.9595
EAESGETVLSTP	1.0000	0.0000	0.6891	10.3482	146638.2672	11.1626
EAFIESISKKDN	1.0000	0.0000	0.6814	10.1909	122349.8585	11.0417
EAFSIRKSSSSS	1.0000	0.0000	0.7108	9.3741	47774.8154	10.4138
EAHEMYKHSQID	1.0000	0.0000	0.7355	11.8824	857727.6331	12.3418
EAHSQGFVISKF	1.0000	0.0000	0.7365	11.2521	415159.5296	11.8573
EAHSRQKFIAHG	1.0000	0.0000	0.7056	11.6666	669023.1646	12.1759
EAIGRGHNNLED	1.0000	0.0000	0.6822	11.0111	314561.5942	11.6721
EAIVKSLVPWSN	1.0000	0.0000	0.7800	11.1533	370502.0804	11.7814
EAKSSIIIEANL	1.0000	0.0000	0.6734	9.9861	96650.9257	10.8843
EALDTLCASNGV	1.0000	0.0000	0.7361	10.9391	289541.0105	11.6168
EALNGLSYTTLH	1.0000	0.0000	0.7159	10.5103	176734.7874	11.2872
EALQTSNKATAQ	1.0000	0.0000	0.6643	10.2841	136213.9620	11.1133
EALRKNLRKEDP	1.0000	0.0000	0.6451	10.4585	166503.6548	11.2474
EALSACANDTLN	1.0000	0.0000	0.7201	10.5101	176694.5282	11.2870
EAMLRTATSISK	1.0000	0.0000	0.7023	10.4240	160013.9195	11.2208
EANADTGTSYED	1.0000	0.0000	0.6889	10.7676	237671.5963	11.4850
EANHHPIGDSST	1.0000	0.0000	0.7303	10.7525	233568.1311	11.4733
EANLIILFHMSE	1.0000	0.0000	0.7243	10.9047	278280.3903	11.5903
EANPSDKSSLFM	1.0000	0.0000	0.7208	10.0932	109336.0422	10.9666
EANQDKGPTNTQ	1.0000	0.0000	0.6473	10.5548	186026.1562	11.3214
EANVISNISVSN	1.0000	0.0000	0.7006	9.7385	72676.9474	10.6939
EAPQKLGMVIFF	1.0000	0.0000	0.6636	11.7037	698230.4602	12.2044
EAPSEASSQLLS	1.0000	0.0000	0.6922	9.5684	59749.2702	10.5632
EAQLDNFSQERT	1.0000	0.0000	0.6800	10.5912	193984.9408	11.3494
EAQLPESHLTTK	1.0000	0.0000	0.6777	10.4612	167019.8446	11.2494
EAQNQSYESIRQ	1.0000	0.0000	0.7220	10.7966	245722.1041	11.5072
EAQYTNKLFCSS	1.0000	0.0000	0.7759	11.0071	313109.0324	11.6690
EARMTQLPEEAL	1.0000	0.0000	0.6606	11.1063	350984.5893	11.7452
EARSGCTLNSST	1.0000	0.0000	0.7514	10.3636	149270.5266	11.1744
EASCIEGNLNND	1.0000	0.0000	0.7306	10.6178	200006.3453	11.3698
EASFQPAQNEYP	1.0000	0.0000	0.6989	11.1419	365697.1027	11.7727
EASQGRDISLAN	1.0000	0.0000	0.6949	10.2977	138350.8288	11.1237
EASSQLLSQNKA	1.0000	0.0000	0.6848	9.6402	64901.5223	10.6184
EASTNRRFSEYL	1.0000	0.0000	0.7267	10.5985	195608.5160	11.3549
EATAMELLVESN	1.0000	0.0000	0.7002	10.5966	195182.8255	11.3535
EATICQGSESSN	1.0000	0.0000	0.7595	10.6166	199741.7473	11.3689
EATIKCSTVVPN	1.0000	0.0000	0.7270	11.1192	356242.3716	11.7552
EATTAFSPFDHN	1.0000	0.0000	0.6984	10.9256	285081.5957	11.6064
EAVHSLEFYPPE	1.0000	0.0000	0.7166	11.4467	519392.3898	12.0069
EAVNKASTILFK	1.0000	0.0000	0.6757	10.4234	159910.3020	11.2204
EAVSKTDRTGMH	1.0000	0.0000	0.7102	11.3846	483580.9949	11.9592
EAVTDTKSKLPP	1.0000	0.0000	0.6541	10.3064	139749.5503	11.1304
EAVTMGLNILPG	1.0000	0.0000	0.6855	11.0445	326902.0634	11.6978
EAYKKMRDFDPS	1.0000	0.0000	0.7069	11.3830	482652.6780	11.9579
EAYYSSQFPGTS	1.0000	0.0000	0.7713	10.9871	305977.5011	11.6536
ECCEERQSDTPL	1.0000	0.0000	0.7726	11.7655	749738.6371	12.2519
ECEEPAENKPIW	1.0000	0.0000	0.7625	12.3155	1412221.6893	12.6747
ECEMHISNAPHN	1.0000	0.0000	0.7968	11.7853	766996.5465	12.2671
ECENQGPTIAEK	1.0000	0.0000	0.6872	11.4585	526527.4380	12.0160
ECLCPTHGQNGT	1.0000	0.0000	0.7786	12.2026	1240049.9581	12.5879
ECLQNTNPNDIK	1.0000	0.0000	0.7000	10.6252	201734.2856	11.3755
ECNVIVIHEYYL	1.0000	0.0000	0.7613	12.3762	1514362.8961	12.7213
ECPNLIEMDSPT	1.0000	0.0000	0.7398	11.0831	341731.3644	11.7274
ECQNVRSNHKMK	1.0000	0.0000	0.7857	11.6057	623769.5389	12.1291
ECSGTLCSLITH	1.0000	0.0000	0.8216	11.4460	518992.8313	12.0064
ECTTPEKDAECE	1.0000	0.0000	0.7174	12.0014	983700.7089	12.4333
ECVHDRANGFLK	1.0000	0.0000	0.7301	11.9195	895129.7592	12.3703
ECVTSGEDNKSV	1.0000	0.0000	0.7579	10.9992	310292.9146	11.6630
EDAPTKPNNIEN	1.0000	0.0000	0.6409	10.1880	121935.5333	11.0394
EDDEHSDNQLFT	1.0000	0.0000	0.6908	10.6246	201576.1246	11.3750
EDDIELFARIGV	1.0000	0.0000	0.6388	11.2792	428312.1411	11.8782
EDDNFQLKNTKI	1.0000	0.0000	0.6472	10.2943	137822.8014	11.1212
EDDQNLPGYGLT	1.0000	0.0000	0.6771	10.8716	267879.3489	11.5648
EDDRLTVQAVVY	1.0000	0.0000	0.6617	11.5601	591864.5513	12.0941
EDDSKIRTVLKK	1.0000	0.0000	0.6563	10.3472	146466.9025	11.1618
EDDSRKDLGTFQ	1.0000	0.0000	0.6715	10.6727	213067.5036	11.4120
EDDTKCEPVNNS	1.0000	0.0000	0.7212	10.7895	243736.8177	11.5018
EDEEPPPMSNKT	1.0000	0.0000	0.6781	10.6052	197127.9348	11.3601
EDEFVDNKVTER	1.0000	0.0000	0.6495	11.1009	348836.0913	11.7411
EDEITFKTLTEA	1.0000	0.0000	0.6317	10.6554	208850.1291	11.3987
EDENESKILSAI	1.0000	0.0000	0.6707	9.9441	92091.4443	10.8520
EDEQSLSLIYCD	1.0000	0.0000	0.7612	10.9468	292124.1506	11.6227
EDFEDVPSELSA	1.0000	0.0000	0.6947	10.4997	174589.8602	11.2790
EDFGAETNKQFI	1.0000	0.0000	0.6495	11.1257	358926.0016	11.7602
EDGLKSIARAQS	1.0000	0.0000	0.6903	10.4373	162488.8742	11.2311
EDGTGHDILHSY	1.0000	0.0000	0.7321	11.4601	527488.1223	12.0172
EDIDNQYDLFLV	1.0000	0.0000	0.6803	10.9760	302117.0715	11.6451
EDIMNYGNYLES	1.0000	0.0000	0.7535	11.1275	359660.0992	11.7615
EDITGPVVKDSW	1.0000	0.0000	0.7503	11.7757	758549.7261	12.2597
EDLELHVHLIGD	1.0000	0.0000	0.6889	11.2098	395414.4348	11.8248
EDLKARQYLSIV	1.0000	0.0000	0.6969	10.8448	259748.1325	11.5443
EDLYEDPRRKIP	1.0000	0.0000	0.6467	11.1401	364918.1997	11.7712
EDNISTAPTKEL	1.0000	0.0000	0.6506	10.0480	103791.0575	10.9318
EDNKSVKLHTSN	1.0000	0.0000	0.6941	9.9337	90991.9940	10.8440
EDNLLEDDQNLP	1.0000	0.0000	0.6434	9.9987	98068.0113	10.8940
EDPFLKFIQDQS	1.0000	0.0000	0.6736	10.7809	241331.2897	11.4952
EDPIIYGTFQLD	1.0000	0.0000	0.6556	11.2725	425028.2296	11.8730
EDPPSDPTDSLS	1.0000	0.0000	0.6704	9.6858	68398.8827	10.6534
EDPRRKIPPLKS	1.0000	0.0000	0.6552	10.4558	165981.3418	11.2453
EDPRYESTDYFT	1.0000	0.0000	0.7071	11.3169	447313.1687	11.9071
EDQDDTDESQAV	1.0000	0.0000	0.6581	10.7849	242438.2655	11.4982
EDQNQKKKFHDT	1.0000	0.0000	0.6570	10.9656	298505.4759	11.6371
EDQSSNSNSPET	1.0000	0.0000	0.6781	9.3040	44071.3418	10.3600
EDRISAKINNNV	1.0000	0.0000	0.6752	10.1877	121900.4702	11.0392
EDRLDINDNEDE	1.0000	0.0000	0.6426	10.3694	150270.0299	11.1789
EDRLSSAITSGP	1.0000	0.0000	0.6949	10.0053	98805.3398	10.8990
EDRPNYVYWNHK	1.0000	0.0000	0.7996	12.5209	1788877.1120	12.8325
EDRTGMHSIFFL	1.0000	0.0000	0.7272	11.4897	545749.5883	12.0399
EDRYQPPTIYSQ	1.0000	0.0000	0.7010	11.3612	470721.2926	11.9412
EDSDSSAAIQVN	1.0000	0.0000	0.7017	10.0741	106955.1180	10.9519
EDSNNPPNGAFF	1.0000	0.0000	0.6953	10.4760	169882.5614	11.2608
EDSNQTMSGENM	1.0000	0.0000	0.7444	10.6787	214543.1746	11.4166
EDSRSSFKVPYQ	1.0000	0.0000	0.7448	10.7178	224424.9126	11.4467
EDSSAQKSFNSN	1.0000	0.0000	0.6967	9.5123	56015.6573	10.5201
EDSTPPKMQGNF	1.0000	0.0000	0.6984	10.9179	282562.8773	11.6005
EDSVTEPGISNP	1.0000	0.0000	0.6882	10.2954	137984.7977	11.1220
EDTHTLSTEGLI	1.0000	0.0000	0.6790	10.4323	161555.8292	11.2272
EDVPSELSASEI	1.0000	0.0000	0.6964	10.0614	105398.2238	10.9421
EDYRLFDSVSSF	1.0000	0.0000	0.7541	10.6847	216014.7280	11.4212
EDYSKWATRKPE	1.0000	0.0000	0.7599	11.8088	788080.4925	12.2852
EEAFIESISKKD	1.0000	0.0000	0.6803	10.4201	159287.9076	11.2178
EEALQTSNKATA	1.0000	0.0000	0.6616	10.2427	129866.9293	11.0815
EEASTNRRFSEY	1.0000	0.0000	0.7277	10.7969	245824.4053	11.5075
EEATTAFSPFDH	1.0000	0.0000	0.6878	11.1548	371149.1899	11.7825
EEDDSRKDLGTF	1.0000	0.0000	0.6693	10.6313	203139.3993	11.3802
EEDFGAETNKQF	1.0000	0.0000	0.6497	11.1556	371508.4751	11.7832
EEDIDNQYDLFL	1.0000	0.0000	0.6731	10.8583	263831.0089	11.5547
EEDQDDTDESQA	1.0000	0.0000	0.6510	10.6672	211715.0543	11.4078
EEDYSKWATRKP	1.0000	0.0000	0.7599	11.8088	788080.4925	12.2852
EEFFHLEDDSKI	1.0000	0.0000	0.6916	10.9887	306547.2394	11.6549
EEFGNLFDRTHA	1.0000	0.0000	0.6798	11.3325	455426.0377	11.9191
EEFPQDVLFDNF	1.0000	0.0000	0.6654	11.2053	393366.8739	11.8213
EEGSISAEDSNQ	1.0000	0.0000	0.7019	10.0879	108673.6565	10.9625
EEHHTRITKIDS	1.0000	0.0000	0.6910	11.0412	325670.1242	11.6953
EEIYLKNLSNCL	1.0000	0.0000	0.7417	10.5781	191069.0194	11.3393
EEKADKNIDMDL	1.0000	0.0000	0.6557	10.7264	226656.7659	11.4533
EEKFVALGRNLN	1.0000	0.0000	0.6771	10.6917	217762.1740	11.4266
EELISFHLRFDR	1.0000	0.0000	0.7069	11.0603	332908.5332	11.7099
EENAFQNHPPSG	1.0000	0.0000	0.7081	10.9200	283234.3703	11.6021
EENGSRNTKYNE	1.0000	0.0000	0.7020	10.4480	164492.9871	11.2393
EENLRGDLLSKS	1.0000	0.0000	0.6765	9.7548	74052.0902	10.7064
EENSRTYRDEVP	1.0000	0.0000	0.6973	10.9961	309190.5905	11.6606
EEPAENKPIWKE	1.0000	0.0000	0.7082	11.6382	647485.1025	12.1541
EEPPPMSNKTSK	1.0000	0.0000	0.6935	10.2450	130218.6534	11.0833
EEQFLLPASNFS	1.0000	0.0000	0.7028	10.2325	128347.7674	11.0736
EEQKCNADYLQA	1.0000	0.0000	0.7167	11.6326	643375.8381	12.1498
EEQKVVTQEAQL	1.0000	0.0000	0.6389	11.1739	379407.5938	11.7972
EEQVASQEFKNR	1.0000	0.0000	0.6850	10.9760	302089.8299	11.6451
EERICLFQDQNS	1.0000	0.0000	0.7368	11.2353	407200.3956	11.8444
EERKCSLSSHKF	1.0000	0.0000	0.7857	10.9035	277911.5727	11.5894
EERNSNLRLMEG	1.0000	0.0000	0.7110	10.5492	184821.6237	11.3171
EESAAHDSRVSQ	1.0000	0.0000	0.7380	10.7100	222397.8477	11.4406
EESANSHEEDYS	1.0000	0.0000	0.7465	10.5288	180522.8243	11.3014
EESASPLLIIKY	1.0000	0.0000	0.6980	10.2905	137216.8187	11.1182
EESATVMTKDRY	1.0000	0.0000	0.7081	11.3135	445559.5721	11.9045
EESGTIQNNDKN	1.0000	0.0000	0.6679	10.0493	103941.5936	10.9328
EESLHKNSTQKD	1.0000	0.0000	0.6910	10.0866	108506.5972	10.9615
EESLIKSPRATE	1.0000	0.0000	0.6751	10.1807	120924.2587	11.0338
EESNDNEQTEDN	1.0000	0.0000	0.6628	10.0147	99880.7713	10.9062
EESRTSFIRNGL	1.0000	0.0000	0.7036	10.3555	147871.8512	11.1682
EESSVPFRSDES	1.0000	0.0000	0.7262	10.1506	116798.5365	11.0107
EESTMGAAFPLE	1.0000	0.0000	0.6977	11.1199	356552.4256	11.7557
EESYVNSVNSLA	1.0000	0.0000	0.7343	10.1242	113308.6457	10.9904
EETKKEPMICTL	1.0000	0.0000	0.6994	11.4231	505491.9049	11.9888
EEVKFRDNDANN	1.0000	0.0000	0.6673	10.6560	209004.1506	11.3992
EEVLLYTVVSQL	1.0000	0.0000	0.7140	10.8539	262470.7780	11.5512
EFDHRKNNLPSS	1.0000	0.0000	0.7103	10.1885	122017.6598	11.0399
EFFHLEDDSKIR	1.0000	0.0000	0.6950	11.0543	330600.9478	11.7053
EFGNLFDRTHAS	1.0000	0.0000	0.7147	11.0124	315040.5376	11.6731
EFHRTNDHAKPD	1.0000	0.0000	0.6747	11.3825	482419.7701	11.9576
EFITKKHKSPNH	1.0000	0.0000	0.7047	10.8643	265655.8948	11.5593
EFKLCDGQAILV	1.0000	0.0000	0.7045	11.6343	644637.2382	12.1511
EFKLVKNKGYEA	1.0000	0.0000	0.6795	11.1699	377671.3633	11.7942
EFKNRVETGHTC	1.0000	0.0000	0.7208	11.9277	903629.8628	12.3766
EFKPATMSKVEN	1.0000	0.0000	0.6992	10.9009	277092.2106	11.5874
EFLVAVPEPRGT	1.0000	0.0000	0.6457	11.3892	486106.0729	11.9627
EFNEDDTKCEPV	1.0000	0.0000	0.6933	11.4766	537571.5899	12.0299
EFNKLKASSIEK	1.0000	0.0000	0.6782	9.9823	96229.1127	10.8813
EFNNDKPMSIPK	1.0000	0.0000	0.6924	10.5319	181184.7210	11.3038
EFNNETGICSDQ	1.0000	0.0000	0.7389	11.0935	345880.6154	11.7355
EFNQDQVVNNDY	1.0000	0.0000	0.7003	11.1532	370459.9592	11.7813
EFNSSFIANFLV	1.0000	0.0000	0.7235	10.4148	158328.0366	11.2138
EFPQDVLFDNFT	1.0000	0.0000	0.6668	11.0967	347130.5272	11.7379
EFPSQKETLNSE	1.0000	0.0000	0.6838	10.0726	106773.1530	10.9508
EFQLKKSEKFDA	1.0000	0.0000	0.6727	10.6913	217668.0046	11.4263
EFQMLNRQISKS	1.0000	0.0000	0.7253	10.5878	193217.1455	11.3467
EFRDQVNTNTST	1.0000	0.0000	0.6818	10.3971	155133.5456	11.2002
EFSASGDTIAPL	1.0000	0.0000	0.6922	10.4200	159274.4779	11.2177
EFSDKNGDISRT	1.0000	0.0000	0.6918	10.3000	138723.7312	11.1255
EFSDLLPAECCE	1.0000	0.0000	0.7841	11.7288	718735.2306	12.2238
EFSKTQNDSDPL	1.0000	0.0000	0.6779	9.9738	95287.1278	10.8748
EFSVSAIFPRNI	1.0000	0.0000	0.7144	10.7114	222775.9204	11.4418
EFTPSNTISQLA	1.0000	0.0000	0.6831	10.0460	103554.1195	10.9303
EFVDNKVTERLS	1.0000	0.0000	0.6881	10.6318	203257.5430	11.3805
EFYNSEIITTDS	1.0000	0.0000	0.7071	10.4253	160261.2416	11.2219
EFYPPELSTKNR	1.0000	0.0000	0.6968	10.6831	215639.9215	11.4200
EFYQSNQFTVRM	1.0000	0.0000	0.7415	11.6678	669978.9058	12.1769
EGAPSRDIGIAN	1.0000	0.0000	0.6755	10.8205	252588.6262	11.5256
EGARVATKDRTG	1.0000	0.0000	0.6318	11.3352	456820.3654	11.9212
EGDLSSNQNKPE	1.0000	0.0000	0.6797	9.8695	84505.3523	10.7946
EGDNEEDFGAET	1.0000	0.0000	0.6451	11.1210	357009.4007	11.7566
EGENIEVQLSSF	1.0000	0.0000	0.7105	10.4920	173041.2319	11.2731
EGFSSAYDESDP	1.0000	0.0000	0.7384	10.6602	210013.3585	11.4024
EGGGVVNTIATN	1.0000	0.0000	0.6718	11.0544	330650.0909	11.7054
EGGSGNNISIDR	1.0000	0.0000	0.7060	10.3598	148617.2607	11.1715
EGGVSNKEINSY	1.0000	0.0000	0.7311	10.5924	194246.8860	11.3503
EGHFKVPPLLFT	1.0000	0.0000	0.6772	11.2949	436127.3147	11.8902
EGHLDSTLERNL	1.0000	0.0000	0.6928	10.3175	141542.3821	11.1389
EGHNTLLDASHA	1.0000	0.0000	0.7161	10.7570	234777.0098	11.4768
EGHQRFTLMGDR	1.0000	0.0000	0.6764	11.9136	889096.2958	12.3658
EGHVPKEQLASM	1.0000	0.0000	0.7168	11.3997	492048.1547	11.9708
EGLEDITGPVVK	1.0000	0.0000	0.6434	11.1280	359871.6103	11.7619
EGLIGHIILTRS	1.0000	0.0000	0.6952	10.8093	249356.3433	11.5170
EGLISNKKFGIK	1.0000	0.0000	0.6780	10.4592	166627.6841	11.2479
EGMMKINKPFAS	1.0000	0.0000	0.7241	11.2670	422336.8468	11.8688
EGNALHTNQDAR	1.0000	0.0000	0.6792	10.8917	274175.9506	11.5804
EGNERVKDEVRD	1.0000	0.0000	0.6471	11.2420	410339.6629	11.8495
EGNFDNNKDFND	1.0000	0.0000	0.6740	10.4140	158178.7673	11.2131
EGNLNGVVCNFK	1.0000	0.0000	0.7477	11.3830	482699.5972	11.9580
EGNLNNDTHPFG	1.0000	0.0000	0.6936	10.7240	226027.7104	11.4514
EGNNKTIETLNT	1.0000	0.0000	0.6444	9.9617	93968.9680	10.8655
EGNVVSIAALSA	1.0000	0.0000	0.7102	10.4979	174221.3686	11.2776
EGNWYVANANDE	1.0000	0.0000	0.7752	11.9371	913487.7551	12.3838
EGNYDNDTDLIS	1.0000	0.0000	0.6892	10.3243	142664.1059	11.1442
EGPKKIDSYDSL	1.0000	0.0000	0.6997	10.4127	157943.3366	11.2121
[truncated: 12,835 more rows]
