# Supplementary material for: Evaluating deterministic motif significance measures in protein databases
Source: Algorithms Mol Biol. 2007 Dec 24;2:16. doi: 10.1186/1748-7188-2-16 (PMC2254621; doi:10.1186/1748-7188-2-16)
Supplement: Additional File 2 — Scripts and Datasets. This file contains the sequence datasets (synthetic and real) and the evaluated motifs. This data is separated according to the tables where it is presented and discussed. It also contains script programs (in perl language) developed for this work. [file 1748-7188-2-16-S2.zip › Scripts_and_Datasets/datasets/Table 4/60%/Motifs/score_IYKQ_s60_mlen_4_planted_syn_len300_num50.txt]

Motif	Supp	IG	Pratt	LogOdds	Zscore	Info
AAAD	1.0000	0.0000	2.1941	0.9390	2.5922	3.9305
AAAQ	1.0000	0.0000	2.1915	1.0050	2.8486	3.9812
AADE	1.0000	0.0000	2.1937	0.9191	2.5180	3.9152
AADL	1.0000	0.0000	2.2223	0.7305	1.8736	3.7702
AADP	1.0000	0.0000	2.1938	0.9074	2.4749	3.9062
AAES	1.0000	0.0000	2.2835	0.6461	1.6160	3.7054
AAFP	1.0000	0.0000	2.2123	1.1359	3.4077	4.0818
AAHA	1.0000	0.0000	2.2322	1.2654	4.0371	4.1814
AAHD	1.0000	0.0000	2.2403	1.2069	3.7423	4.1364
AAHS	1.0000	0.0000	2.3653	0.9339	2.5730	3.9265
AAID	1.0000	0.0000	2.1944	0.8884	2.4058	3.8916
AAIQ	1.0000	0.0000	2.1936	0.9544	2.6506	3.9423
AAKD	1.0000	0.0000	2.2014	0.8180	2.1600	3.8375
AAKG	1.0000	0.0000	2.2159	0.9800	2.7499	3.9620
AAKI	1.0000	0.0000	2.2013	0.8260	2.1871	3.8436
AAKP	1.0000	0.0000	2.2015	0.8450	2.2524	3.8582
AALS	2.0000	3.5603	2.2694	0.7585	2.7762	3.5603
AANE	1.0000	0.0000	2.2404	0.7298	1.8714	3.7696
AAPI	1.0000	0.0000	2.1933	0.9154	2.5042	3.9123
AAPS	1.0000	0.0000	2.2814	0.6344	1.5815	3.6964
AAPY	1.0000	0.0000	2.2299	1.2114	3.7646	4.1398
AAQD	1.0000	0.0000	2.1943	0.9464	2.6202	3.9362
AAQE	1.0000	0.0000	2.1919	0.9851	2.7697	3.9659
AARL	1.0000	0.0000	2.2368	0.8508	2.2726	3.8627
AASF	1.0000	0.0000	2.3329	0.8359	2.2210	3.8512
AASN	1.0000	0.0000	2.2729	0.4181	0.9891	3.5301
AASR	1.0000	0.0000	2.3017	0.7278	1.8653	3.7681
AATE	1.0000	0.0000	2.2002	0.8662	2.3267	3.8745
AATL	1.0000	0.0000	2.2217	0.6776	1.7101	3.7295
AATQ	1.0000	0.0000	2.2016	0.8935	2.4242	3.8955
AAVA	1.0000	0.0000	2.1977	1.0939	3.2206	4.0495
AAVP	1.0000	0.0000	2.1997	1.0623	3.0848	4.0252
ACAN	1.0000	0.0000	2.4102	1.3133	4.2918	4.2182
ACAT	1.0000	0.0000	2.3481	1.4498	5.0919	4.3231
ACIP	1.0000	0.0000	2.3353	1.4791	5.2793	4.3456
ACIS	1.0000	0.0000	2.4574	1.1791	3.6086	4.1150
ACLF	1.0000	0.0000	2.4209	1.5226	5.5691	4.3791
ACLS	1.0000	0.0000	2.4497	1.0212	2.9140	3.9936
ACNP	1.0000	0.0000	2.4066	1.2818	4.1225	4.1939
ACNS	1.0000	0.0000	2.4540	0.9818	2.7567	3.9633
ACQD	1.0000	0.0000	2.3337	1.5101	5.4843	4.3694
ACQF	1.0000	0.0000	2.3266	1.7386	7.2285	4.5450
ACQT	1.0000	0.0000	2.3481	1.4572	5.1387	4.3288
ACRT	1.0000	0.0000	2.3506	1.5116	5.4944	4.3706
ACTS	1.0000	0.0000	2.4500	1.1183	3.3281	4.0682
ADAM	1.0000	0.0000	2.2543	1.2556	3.9861	4.1738
ADAN	1.0000	0.0000	2.2365	0.6911	1.7513	3.7399
ADAP	1.0000	0.0000	2.1938	0.9074	2.4749	3.9062
ADDC	1.0000	0.0000	2.3403	1.4442	5.0564	4.3187
ADEG	1.0000	0.0000	2.2043	1.0226	2.9198	3.9947
ADEK	2.0000	3.8222	2.1999	1.0992	4.5873	3.8222
ADEM	1.0000	0.0000	2.2556	1.2357	3.8851	4.1585
ADET	1.0000	0.0000	2.1986	0.8077	2.1250	3.8295
ADEY	1.0000	0.0000	2.2353	1.1646	3.5400	4.1038
ADFF	1.0000	0.0000	2.2308	1.2789	4.1071	4.1917
ADFK	1.0000	0.0000	2.2310	0.9880	2.7810	3.9681
ADFL	1.0000	0.0000	2.2585	0.9004	2.4492	3.9008
ADGF	1.0000	0.0000	2.2209	1.2124	3.7693	4.1406
ADGQ	1.0000	0.0000	2.2038	1.0499	3.0324	4.0157
ADHF	1.0000	0.0000	2.2527	1.3768	4.6496	4.2670
ADIY	1.0000	0.0000	2.2383	1.1339	3.3984	4.0802
ADKI	1.0000	0.0000	2.1986	0.7675	1.9921	3.7986
ADKL	1.0000	0.0000	2.2147	0.6095	1.5089	3.6772
ADKN	1.0000	0.0000	2.2256	0.5701	1.3968	3.6469
ADKP	1.0000	0.0000	2.1993	0.7865	2.0543	3.8132
ADLD	1.0000	0.0000	2.2163	0.6719	1.6930	3.7252
ADLL	1.0000	0.0000	2.2226	0.5219	1.2636	3.6099
ADLR	1.0000	0.0000	2.2327	0.7923	2.0735	3.8177
ADLS	1.0000	0.0000	2.2566	0.3989	0.9401	3.5153
ADLT	1.0000	0.0000	2.2146	0.6190	1.5364	3.6845
ADME	1.0000	0.0000	2.2556	1.2357	3.8851	4.1585
ADND	2.0000	3.6949	2.2290	0.9335	3.6370	3.6949
ADNL	1.0000	0.0000	2.2304	0.4825	1.1576	3.5796
ADNN	2.0000	3.5493	2.2367	0.7442	2.7113	3.5493
ADNQ	1.0000	0.0000	2.2377	0.6985	1.7740	3.7456
ADNS	1.0000	0.0000	2.2595	0.3595	0.8408	3.4851
ADPQ	1.0000	0.0000	2.1942	0.9148	2.5021	3.9119
ADPT	1.0000	0.0000	2.1980	0.7960	2.0858	3.8205
ADQI	1.0000	0.0000	2.1948	0.8958	2.4326	3.8973
ADQS	1.0000	0.0000	2.2787	0.6149	1.5244	3.6813
ADRL	1.0000	0.0000	2.2327	0.7923	2.0735	3.8177
ADRM	1.0000	0.0000	2.2541	1.3174	4.3138	4.2213
ADSL	2.0000	3.5153	2.2566	0.6999	2.5151	3.5153
ADSQ	1.0000	0.0000	2.2787	0.6149	1.5244	3.6813
ADST	1.0000	0.0000	2.2595	0.4960	1.1935	3.5899
ADTA	1.0000	0.0000	2.2000	0.8275	2.1923	3.8448
ADTG	1.0000	0.0000	2.2144	0.9310	2.5622	3.9243
ADTH	1.0000	0.0000	2.2555	1.0954	3.2272	4.0507
ADTI	1.0000	0.0000	2.1975	0.7770	2.0231	3.8059
ADTP	1.0000	0.0000	2.1980	0.7960	2.0858	3.8205
ADVK	1.0000	0.0000	2.2149	0.9144	2.5005	3.9115
ADVN	1.0000	0.0000	2.2562	0.7874	2.0575	3.8139
ADYL	1.0000	0.0000	2.2805	0.9759	2.7337	3.9588
ADYN	1.0000	0.0000	2.2987	0.9365	2.5829	3.9285
AEAF	1.0000	0.0000	2.2111	1.1476	3.4613	4.0908
AECC	1.0000	0.0000	2.4491	2.1051	11.1411	4.8268
AECE	1.0000	0.0000	2.3293	1.5215	5.5615	4.3782
AEDE	1.0000	0.0000	2.1933	0.8993	2.4451	3.8999
AEDS	2.0000	3.6603	2.2730	0.8886	3.4034	3.6603
AEDY	1.0000	0.0000	2.2353	1.1646	3.5400	4.1038
AEET	1.0000	0.0000	2.1991	0.8464	2.2571	3.8593
AEFS	1.0000	0.0000	2.3292	0.8161	2.1533	3.8360
AEGH	1.0000	0.0000	2.2347	1.3490	4.4900	4.2456
AEII	1.0000	0.0000	2.1932	0.8765	2.3632	3.8824
AEKM	1.0000	0.0000	2.2705	1.1733	3.5809	4.1105
AEKN	1.0000	0.0000	2.2308	0.6088	1.5069	3.6767
AEKS	2.0000	3.6124	2.2659	0.8262	3.0939	3.6124
AELF	1.0000	0.0000	2.2600	0.9391	2.5925	3.9305
AELH	1.0000	0.0000	2.2887	1.0370	2.9790	4.0058
AELL	1.0000	0.0000	2.2284	0.5606	1.3702	3.6396
AELS	1.0000	0.0000	2.2648	0.4376	1.0395	3.5451
AEML	1.0000	0.0000	2.3043	1.0857	3.1849	4.0432
AENA	1.0000	0.0000	2.2404	0.7298	1.8714	3.7696
AENK	1.0000	0.0000	2.2308	0.6088	1.5069	3.6767
AENL	1.0000	0.0000	2.2369	0.5212	1.2617	3.6093
AENN	1.0000	0.0000	2.2438	0.4818	1.1557	3.5791
AEPE	1.0000	0.0000	2.1920	0.9262	2.5444	3.9207
AEPG	1.0000	0.0000	2.2015	1.0496	3.0311	4.0154
AEPK	1.0000	0.0000	2.2002	0.8251	2.1841	3.8429
AEPY	1.0000	0.0000	2.2314	1.1916	3.6680	4.1246
AEQK	1.0000	0.0000	2.2025	0.8641	2.3193	3.8729
AERK	1.0000	0.0000	2.2086	0.9185	2.5157	3.9147
AESE	1.0000	0.0000	2.2796	0.6263	1.5576	3.6901
AESG	2.0000	3.7849	2.3092	1.0506	4.2929	3.7849
AESQ	1.0000	0.0000	2.2851	0.6535	1.6380	3.7110
AETL	1.0000	0.0000	2.2189	0.6577	1.6503	3.7142
AETN	1.0000	0.0000	2.2309	0.6183	1.5344	3.6840
AETT	2.0000	3.7889	2.2014	1.0558	4.3237	3.7889
AEVF	1.0000	0.0000	2.2128	1.2440	3.9269	4.1649
AFAN	1.0000	0.0000	2.2810	0.9196	2.5196	3.9155
AFEM	1.0000	0.0000	2.2552	1.4642	5.1830	4.3341
AFFV	1.0000	0.0000	2.2112	1.4338	4.9916	4.3107
AFHI	1.0000	0.0000	2.2503	1.3848	4.6962	4.2731
AFHS	1.0000	0.0000	2.4109	1.1038	3.2640	4.0571
AFIE	1.0000	0.0000	2.2158	1.0970	3.2342	4.0519
AFKA	1.0000	0.0000	2.2298	1.0465	3.0184	4.0131
AFKE	1.0000	0.0000	2.2296	1.0266	2.9364	3.9978
AFKS	1.0000	0.0000	2.3174	0.7150	1.8250	3.7583
AFMV	1.0000	0.0000	2.2391	1.5804	5.9750	4.4234
AFNL	1.0000	0.0000	2.2854	0.7110	1.8127	3.7552
AFPL	1.0000	0.0000	2.2593	0.9274	2.5486	3.9215
AFPV	1.0000	0.0000	2.2147	1.2323	3.8679	4.1559
AFQN	1.0000	0.0000	2.2819	0.9270	2.5471	3.9212
AFSI	1.0000	0.0000	2.3243	0.7853	2.0506	3.8123
AFSP	2.0000	3.8270	2.3272	1.1054	4.6258	3.8270
AFTT	1.0000	0.0000	2.2352	0.9446	2.6132	3.9347
AFVN	1.0000	0.0000	2.2980	1.0159	2.8926	3.9896
AFYA	2.0000	4.2947	2.2331	1.7140	9.9259	4.2947
AFYD	1.0000	0.0000	2.2470	1.3544	4.5204	4.2497
AGES	1.0000	0.0000	2.3092	0.7496	1.9345	3.7849
AGGV	1.0000	0.0000	2.1994	1.3008	4.2240	4.2086
AGIA	1.0000	0.0000	2.2028	1.0504	3.0347	4.0161
AGIE	1.0000	0.0000	2.2033	1.0306	2.9524	4.0008
AGKK	2.0000	3.8690	2.2226	1.1601	4.9768	3.8690
AGKS	1.0000	0.0000	2.2971	0.6485	1.6230	3.7072
AGLG	1.0000	0.0000	2.2616	0.9959	2.8125	3.9742
AGLI	1.0000	0.0000	2.2418	0.8419	2.2416	3.8558
AGLK	1.0000	0.0000	2.2430	0.7715	2.0053	3.8017
AGNN	1.0000	0.0000	2.2744	0.6052	1.4964	3.6739
AGNR	1.0000	0.0000	2.2737	0.9149	2.5023	3.9119
AGNT	1.0000	0.0000	2.2567	0.7416	1.9090	3.7787
AGPH	1.0000	0.0000	2.2371	1.3373	4.4242	4.2366
AGPP	1.0000	0.0000	2.2022	1.0379	2.9825	4.0064
AGPR	1.0000	0.0000	2.2019	1.1312	3.3865	4.0782
AGQL	1.0000	0.0000	2.2461	0.8999	2.4473	3.9004
AGRN	1.0000	0.0000	2.2737	0.9149	2.5023	3.9119
AGSG	1.0000	0.0000	2.3380	0.8729	2.3504	3.8797
AGST	2.0000	3.7145	2.2977	0.9590	3.7737	3.7145
AGTY	1.0000	0.0000	2.2540	1.2350	3.8817	4.1580
AGVQ	1.0000	0.0000	2.2003	1.2048	3.7320	4.1347
AGVS	1.0000	0.0000	2.3360	0.8658	2.3252	3.8742
AGYL	1.0000	0.0000	2.2985	1.1379	3.4168	4.0833
AHAE	1.0000	0.0000	2.2343	1.2456	3.9351	4.1661
AHAL	1.0000	0.0000	2.2902	1.0569	3.0619	4.0211
AHDL	1.0000	0.0000	2.2875	0.9983	2.8221	3.9761
AHDS	1.0000	0.0000	2.3556	0.8753	2.3590	3.8815
AHEM	1.0000	0.0000	2.2745	1.5621	5.8439	4.4094
AHFS	1.0000	0.0000	2.4109	1.1038	3.2640	4.0571
AHGN	1.0000	0.0000	2.3292	1.1210	3.3402	4.0703
AHGV	1.0000	0.0000	2.2239	1.4652	5.1899	4.3349
AHHG	1.0000	0.0000	2.2424	1.6368	6.3970	4.4668
AHHL	1.0000	0.0000	2.3488	1.3248	4.3545	4.2270
AHIL	1.0000	0.0000	2.2876	1.0063	2.8540	3.9822
AHIT	1.0000	0.0000	2.2549	1.1034	3.2621	4.0568
AHKS	1.0000	0.0000	2.3499	0.8129	2.1426	3.8335
AHLD	1.0000	0.0000	2.2875	0.9983	2.8221	3.9761
AHML	1.0000	0.0000	2.3645	1.3734	4.6300	4.2644
AHQV	1.0000	0.0000	2.2298	1.3692	4.6054	4.2611
AHRI	1.0000	0.0000	2.2386	1.2767	4.0956	4.1900
AHSK	1.0000	0.0000	2.3499	0.8129	2.1426	3.8335
AHSM	1.0000	0.0000	2.4623	1.2504	3.9599	4.1698
AHSQ	1.0000	0.0000	2.3667	0.9413	2.6008	3.9322
AHSR	1.0000	0.0000	2.3793	0.9957	2.8115	3.9740
AHSY	1.0000	0.0000	2.4366	1.1793	3.6096	4.1152
AHWT	1.0000	0.0000	2.5039	2.0714	10.7104	4.8009
AHYH	1.0000	0.0000	2.2490	1.7788	7.5832	4.5759
AIAM	1.0000	0.0000	2.2528	1.2635	4.0272	4.1799
AIAP	1.0000	0.0000	2.1933	0.9154	2.5042	3.9123
AICN	1.0000	0.0000	2.4051	1.2627	4.0232	4.1793
AICQ	2.0000	4.3756	2.3320	1.8191	11.2513	4.3756
AIDN	1.0000	0.0000	2.2297	0.6405	1.5993	3.7010
AIEA	1.0000	0.0000	2.1932	0.9271	2.5476	3.9213
AIEN	1.0000	0.0000	2.2342	0.6792	1.7150	3.7307
AIEQ	1.0000	0.0000	2.1935	0.9345	2.5753	3.9270
AIES	1.0000	0.0000	2.2742	0.5955	1.4689	3.6665
AIFP	1.0000	0.0000	2.2166	1.0853	3.1832	4.0429
AIFY	1.0000	0.0000	2.2448	1.3623	4.5659	4.2558
AIGR	1.0000	0.0000	2.2047	1.1122	3.3012	4.0636
AIGT	2.0000	3.9304	2.2140	1.2400	5.5251	3.9304
AIIL	1.0000	0.0000	2.2174	0.6878	1.7414	3.7374
AIKK	2.0000	3.7506	2.2012	1.0061	4.0348	3.7506
AIKS	1.0000	0.0000	2.2600	0.4944	1.1894	3.5888
AILF	3.0000	7.8138	2.2586	1.3855	8.1412	3.9069
AILI	1.0000	0.0000	2.2174	0.6878	1.7414	3.7374
AILS	1.0000	0.0000	2.2582	0.4069	0.9604	3.5215
AILV	1.0000	0.0000	2.2402	0.8348	2.2171	3.8503
AIMR	1.0000	0.0000	2.2522	1.3253	4.3576	4.2274
AIPG	2.0000	3.9918	2.2039	1.3199	6.1201	3.9918
AIPN	2.0000	3.7217	2.2327	0.9685	3.8253	3.7217
AIPQ	1.0000	0.0000	2.1936	0.9228	2.5316	3.9180
AIQN	2.0000	3.7517	2.2383	1.0075	4.0428	3.7517
AIQV	1.0000	0.0000	2.2017	1.0507	3.0360	4.0163
AIRG	1.0000	0.0000	2.2047	1.1122	3.3012	4.0636
AIRV	1.0000	0.0000	2.2038	1.1051	3.2698	4.0581
AISH	1.0000	0.0000	2.3566	0.8833	2.3874	3.8876
AISK	1.0000	0.0000	2.2600	0.4944	1.1894	3.5888
AISS	1.0000	0.0000	2.2763	0.2839	0.6548	3.4269
AITI	1.0000	0.0000	2.1975	0.7849	2.0493	3.8120
AITS	1.0000	0.0000	2.2609	0.5040	1.2149	3.5961
AIVI	1.0000	0.0000	2.2042	0.9927	2.7998	3.9718
AIVK	1.0000	0.0000	2.2146	0.9224	2.5299	3.9177
AIVM	1.0000	0.0000	2.2543	1.3599	4.5518	4.2539
AIWE	1.0000	0.0000	2.4392	1.8445	8.1995	4.6265
AIYF	1.0000	0.0000	2.2448	1.3623	4.5659	4.2558
AIYK	1.0000	0.0000	2.2507	1.0715	3.1236	4.0323
AKAH	1.0000	0.0000	2.2557	1.1445	3.4468	4.0884
AKAN	1.0000	0.0000	2.2341	0.6287	1.5646	3.6919
AKAT	1.0000	0.0000	2.2044	0.7651	1.9846	3.7968
AKDS	1.0000	0.0000	2.2586	0.4865	1.1681	3.5826
AKEH	1.0000	0.0000	2.2558	1.1246	3.3566	4.0731
AKEL	1.0000	0.0000	2.2191	0.6482	1.6221	3.7069
AKEM	1.0000	0.0000	2.2705	1.1733	3.5809	4.1105
AKET	1.0000	0.0000	2.2024	0.7453	1.9206	3.7815
AKFE	1.0000	0.0000	2.2296	1.0266	2.9364	3.9978
AKGP	1.0000	0.0000	2.2155	0.9485	2.6281	3.9377
AKGR	1.0000	0.0000	2.2206	1.0418	2.9990	4.0095
AKGS	1.0000	0.0000	2.2971	0.6485	1.6230	3.7072
AKHN	1.0000	0.0000	2.3060	0.8965	2.4352	3.8978
AKIN	1.0000	0.0000	2.2265	0.5781	1.4193	3.6530
AKIT	1.0000	0.0000	2.2004	0.7145	1.8237	3.7579
AKIY	1.0000	0.0000	2.2507	1.0715	3.1236	4.0323
AKKA	1.0000	0.0000	2.2054	0.7556	1.9538	3.7895
AKKS	1.0000	0.0000	2.2502	0.4241	1.0045	3.5347
AKKT	1.0000	0.0000	2.2006	0.6442	1.6102	3.7038
AKKY	1.0000	0.0000	2.2596	1.0011	2.8330	3.9782
AKLA	1.0000	0.0000	2.2220	0.6680	1.6814	3.7222
AKLN	1.0000	0.0000	2.2233	0.4201	0.9944	3.5316
AKLS	1.0000	0.0000	2.2465	0.3365	0.7836	3.4674
AKMI	1.0000	0.0000	2.2721	1.1426	3.4381	4.0869
AKNE	1.0000	0.0000	2.2308	0.6088	1.5069	3.6767
AKNQ	1.0000	0.0000	2.2355	0.6361	1.5863	3.6976
AKNS	1.0000	0.0000	2.2485	0.2971	0.6870	3.4371
AKPD	1.0000	0.0000	2.1993	0.7865	2.0543	3.8132
AKPP	1.0000	0.0000	2.1997	0.8134	2.1444	3.8339
AKQE	1.0000	0.0000	2.2025	0.8641	2.3193	3.8729
AKQK	1.0000	0.0000	2.2062	0.7630	1.9777	3.7952
AKRK	1.0000	0.0000	2.2144	0.8174	2.1579	3.8370
AKSI	1.0000	0.0000	2.2600	0.4944	1.1894	3.5888
AKSS	1.0000	0.0000	2.2614	0.2135	0.4862	3.3728
AKSV	3.0000	7.4034	2.2950	1.1185	5.7664	3.7017
AKTE	1.0000	0.0000	2.2024	0.7453	1.9206	3.7815
AKTT	1.0000	0.0000	2.2001	0.6537	1.6384	3.7111
AKVA	1.0000	0.0000	2.2147	0.9729	2.7222	3.9565
AKVN	1.0000	0.0000	2.2551	0.7250	1.8565	3.7660
AKYN	1.0000	0.0000	2.2987	0.8741	2.3546	3.8806
ALAC	1.0000	0.0000	2.3884	1.3527	4.5110	4.2485
ALAG	1.0000	0.0000	2.2453	0.8925	2.4205	3.8947
ALAN	1.0000	0.0000	2.2408	0.5411	1.3161	3.6246
ALDA	1.0000	0.0000	2.2223	0.7305	1.8736	3.7702
ALDG	1.0000	0.0000	2.2416	0.8339	2.2141	3.8497
ALDL	1.0000	0.0000	2.2226	0.5219	1.2636	3.6099
ALDT	1.0000	0.0000	2.2146	0.6190	1.5364	3.6845
ALEA	1.0000	0.0000	2.2251	0.7691	1.9976	3.7999
ALEH	1.0000	0.0000	2.2887	1.0370	2.9790	4.0058
ALEI	1.0000	0.0000	2.2203	0.7186	1.8363	3.7610
ALEN	1.0000	0.0000	2.2369	0.5212	1.2617	3.6093
ALER	1.0000	0.0000	2.2349	0.8309	2.2040	3.8474
ALFD	1.0000	0.0000	2.2585	0.9004	2.4492	3.9008
ALGN	1.0000	0.0000	2.2659	0.6445	1.6113	3.7041
ALGQ	1.0000	0.0000	2.2461	0.8999	2.4473	3.9004
ALGR	1.0000	0.0000	2.2537	0.9543	2.6502	3.9422
ALGY	1.0000	0.0000	2.2985	1.1379	3.4168	4.0833
ALHA	1.0000	0.0000	2.2902	1.0569	3.0619	4.0211
ALHD	1.0000	0.0000	2.2875	0.9983	2.8221	3.9761
ALHN	1.0000	0.0000	2.3169	0.8090	2.1293	3.8305
ALHT	1.0000	0.0000	2.2895	0.9454	2.6165	3.9354
ALIF	1.0000	0.0000	2.2586	0.9084	2.4783	3.9069
ALIH	1.0000	0.0000	2.2876	1.0063	2.8540	3.9822
ALII	1.0000	0.0000	2.2174	0.6878	1.7414	3.7374
ALIY	2.0000	3.9649	2.2806	1.2849	5.8536	3.9649
ALKD	1.0000	0.0000	2.2147	0.6095	1.5089	3.6772
ALKT	1.0000	0.0000	2.2118	0.5566	1.3590	3.6365
ALMK	1.0000	0.0000	2.3061	0.9846	2.7678	3.9655
ALNA	1.0000	0.0000	2.2408	0.5411	1.3161	3.6246
ALNE	1.0000	0.0000	2.2369	0.5212	1.2617	3.6093
ALNG	2.0000	3.7041	2.2659	0.9456	3.7011	3.7041
ALNL	1.0000	0.0000	2.2218	0.3325	0.7738	3.4643
ALNP	1.0000	0.0000	2.2347	0.5095	1.2299	3.6003
ALNT	1.0000	0.0000	2.2241	0.4296	1.0189	3.5389
ALPD	1.0000	0.0000	2.2185	0.6989	1.7752	3.7459
ALPF	1.0000	0.0000	2.2593	0.9274	2.5486	3.9215
ALQA	1.0000	0.0000	2.2282	0.7964	2.0874	3.8209
ALQP	1.0000	0.0000	2.2251	0.7648	1.9836	3.7966
ALQT	1.0000	0.0000	2.2228	0.6850	1.7326	3.7352
ALRE	1.0000	0.0000	2.2349	0.8309	2.2040	3.8474
ALRH	1.0000	0.0000	2.2978	1.1187	3.3301	4.0686
ALRI	1.0000	0.0000	2.2330	0.8002	2.1001	3.8238
ALRK	1.0000	0.0000	2.2335	0.7298	1.8717	3.7697
ALRQ	1.0000	0.0000	2.2377	0.8582	2.2985	3.8684
ALRS	1.0000	0.0000	2.2856	0.5193	1.2563	3.6078
ALSA	2.0000	3.5603	2.2694	0.7585	2.7762	3.5603
ALSN	1.0000	0.0000	2.2404	0.2095	0.4769	3.3698
ALSS	1.0000	0.0000	2.2496	0.1259	0.2808	3.3055
ALSV	2.0000	3.6344	2.2956	0.8548	3.2338	3.6344
ALSY	1.0000	0.0000	2.3438	0.7029	1.7876	3.7490
ALTE	3.0000	7.4285	2.2189	1.1348	5.8937	3.7142
ALTN	1.0000	0.0000	2.2241	0.4296	1.0189	3.5389
ALVD	1.0000	0.0000	2.2400	0.8268	2.1898	3.8442
ALVK	1.0000	0.0000	2.2413	0.7644	1.9822	3.7963
ALVQ	1.0000	0.0000	2.2445	0.8928	2.4215	3.8949
ALWM	1.0000	0.0000	2.5803	2.0230	10.1195	4.7637
ALYY	1.0000	0.0000	2.3349	1.2799	4.1127	4.1925
AMAE	1.0000	0.0000	2.2480	1.2942	4.1888	4.2035
AMAI	1.0000	0.0000	2.2528	1.2635	4.0272	4.1799
AMAN	2.0000	4.0282	2.3268	1.3672	6.4968	4.0282
AMDP	1.0000	0.0000	2.2567	1.2240	3.8266	4.1495
AMDQ	1.0000	0.0000	2.2540	1.2630	4.0243	4.1795
AMEL	1.0000	0.0000	2.3043	1.0857	3.1849	4.0432
AMES	1.0000	0.0000	2.3783	0.9627	2.6825	3.9487
AMFE	1.0000	0.0000	2.2552	1.4642	5.1830	4.3341
AMIL	1.0000	0.0000	2.3032	1.0550	3.0538	4.0196
AMLR	1.0000	0.0000	2.3133	1.1674	3.5531	4.1060
AMNP	1.0000	0.0000	2.3236	1.0346	2.9690	4.0039
AMPP	1.0000	0.0000	2.2527	1.2510	3.9625	4.1702
AMSA	1.0000	0.0000	2.3821	0.9826	2.7597	3.9639
AMSI	1.0000	0.0000	2.3734	0.9320	2.5658	3.9251
AMSS	1.0000	0.0000	2.3927	0.6510	1.6304	3.7091
AMSV	1.0000	0.0000	2.4056	1.0789	3.1555	4.0380
AMTM	1.0000	0.0000	2.3232	1.5192	5.5457	4.3764
AMTR	1.0000	0.0000	2.2698	1.2645	4.0320	4.1806
ANAA	1.0000	0.0000	2.2432	0.7496	1.9346	3.7849
ANAD	1.0000	0.0000	2.2365	0.6911	1.7513	3.7399
ANAN	1.0000	0.0000	2.2480	0.5017	1.2088	3.5943
ANAS	1.0000	0.0000	2.2729	0.4181	0.9891	3.5301
ANAT	2.0000	3.6992	2.2341	0.9392	3.6670	3.6992
ANCA	1.0000	0.0000	2.4102	1.3133	4.2918	4.2182
ANDE	2.0000	3.7246	2.2335	0.9722	3.8458	3.7246
ANDF	1.0000	0.0000	2.2758	0.8610	2.3083	3.8705
ANDG	1.0000	0.0000	2.2579	0.7945	2.0811	3.8194
ANDM	1.0000	0.0000	2.3219	1.0076	2.8593	3.9832
ANDT	1.0000	0.0000	2.2257	0.5796	1.4236	3.6542
ANED	1.0000	0.0000	2.2335	0.6712	1.6909	3.7246
ANEE	1.0000	0.0000	2.2376	0.7099	1.8093	3.7544
ANEF	1.0000	0.0000	2.2787	0.8997	2.4466	3.9002
ANET	1.0000	0.0000	2.2309	0.6183	1.5344	3.6840
ANFL	1.0000	0.0000	2.2854	0.7110	1.8127	3.7552
ANFP	1.0000	0.0000	2.2776	0.8880	2.4042	3.8912
ANFV	1.0000	0.0000	2.2980	1.0159	2.8926	3.9896
ANGD	1.0000	0.0000	2.2579	0.7945	2.0811	3.8194
ANGF	1.0000	0.0000	2.2996	1.0230	2.9215	3.9950
ANHH	1.0000	0.0000	2.3761	1.2854	4.1416	4.1967
ANHL	1.0000	0.0000	2.3169	0.8090	2.1293	3.8305
ANHT	1.0000	0.0000	2.3056	0.9060	2.4698	3.9051
ANIA	1.0000	0.0000	2.2371	0.6990	1.7757	3.7460
ANIG	1.0000	0.0000	2.2584	0.8025	2.1076	3.8255
ANIP	1.0000	0.0000	2.2327	0.6675	1.6796	3.7217
ANIR	1.0000	0.0000	2.2488	0.7608	1.9707	3.7935
ANIS	2.0000	3.4912	2.2612	0.6685	2.3798	3.4912
ANKS	1.0000	0.0000	2.2485	0.2971	0.6870	3.4371
ANKT	1.0000	0.0000	2.2212	0.5172	1.2508	3.6063
ANLI	1.0000	0.0000	2.2316	0.4905	1.1788	3.5857
ANLL	1.0000	0.0000	2.2218	0.3325	0.7738	3.4643
ANLS	1.0000	0.0000	2.2404	0.2095	0.4769	3.3698
ANLT	1.0000	0.0000	2.2241	0.4296	1.0189	3.5389
ANLV	1.0000	0.0000	2.2640	0.6374	1.5903	3.6987
ANMD	1.0000	0.0000	2.3219	1.0076	2.8593	3.9832
ANNA	1.0000	0.0000	2.2480	0.5017	1.2088	3.5943
ANND	1.0000	0.0000	2.2367	0.4431	1.0539	3.5493
ANNL	1.0000	0.0000	2.2250	0.2932	0.6774	3.4340
ANNM	1.0000	0.0000	2.3427	0.8183	2.1607	3.8376
ANNN	2.0000	3.4038	2.2271	0.5548	1.9149	3.4038
ANNP	1.0000	0.0000	2.2415	0.4701	1.1247	3.5701
ANNQ	1.0000	0.0000	2.2496	0.5091	1.2288	3.6000
ANNS	1.0000	0.0000	2.2401	0.1701	0.3841	3.3395
ANNT	1.0000	0.0000	2.2294	0.3902	0.9181	3.5087
ANPS	1.0000	0.0000	2.2653	0.3865	0.9086	3.5058
ANPV	1.0000	0.0000	2.2582	0.8144	2.1476	3.8347
ANQD	2.0000	3.7456	2.2377	0.9995	3.9977	3.7456
ANQE	1.0000	0.0000	2.2416	0.7372	1.8948	3.7753
ANQH	1.0000	0.0000	2.3117	1.0249	2.9293	3.9965
ANQR	2.0000	3.8381	2.2552	1.1199	4.7168	3.8381
ANRI	1.0000	0.0000	2.2488	0.7608	1.9707	3.7935
ANRS	1.0000	0.0000	2.2897	0.4799	1.1505	3.5776
ANSA	2.0000	3.5301	2.2729	0.7191	2.5993	3.5301
ANSD	3.0000	6.9701	2.2595	0.8366	3.8512	3.4851
ANSH	1.0000	0.0000	2.3563	0.6860	1.7356	3.7360
ANSL	1.0000	0.0000	2.2404	0.2095	0.4769	3.3698
ANSN	3.0000	6.6790	2.2401	0.6473	2.8048	3.3395
ANTD	1.0000	0.0000	2.2257	0.5796	1.4236	3.6542
ANTN	1.0000	0.0000	2.2294	0.3902	0.9181	3.5087
ANTS	2.0000	3.4444	2.2499	0.6076	2.1264	3.4444
ANTT	1.0000	0.0000	2.2216	0.5267	1.2767	3.6136
ANVI	1.0000	0.0000	2.2567	0.7954	2.0839	3.8201
ANYL	1.0000	0.0000	2.3095	0.7865	2.0546	3.8133
APDD	1.0000	0.0000	2.1937	0.8489	2.2658	3.8612
APEE	1.0000	0.0000	2.1920	0.9262	2.5444	3.9207
APEH	1.0000	0.0000	2.2374	1.2140	3.7772	4.1418
APFS	1.0000	0.0000	2.3272	0.8043	2.1138	3.8270
APHN	1.0000	0.0000	2.3076	0.9859	2.7730	3.9665
APHR	1.0000	0.0000	2.2348	1.2957	4.1963	4.2046
APIG	1.0000	0.0000	2.2039	1.0188	2.9046	3.9918
APIY	1.0000	0.0000	2.2351	1.1608	3.5225	4.1010
APLD	1.0000	0.0000	2.2185	0.6989	1.7752	3.7459
APLI	1.0000	0.0000	2.2190	0.7068	1.7998	3.7520
APLN	1.0000	0.0000	2.2347	0.5095	1.2299	3.6003
APLP	1.0000	0.0000	2.2206	0.7259	1.8591	3.7666
APLT	1.0000	0.0000	2.2174	0.6460	1.6155	3.7052
APNP	1.0000	0.0000	2.2347	0.6865	1.7372	3.7364
APNS	1.0000	0.0000	2.2653	0.3865	0.9086	3.5058
APPS	1.0000	0.0000	2.2753	0.6028	1.4898	3.6721
APQK	1.0000	0.0000	2.2021	0.8524	2.2782	3.8639
APQR	1.0000	0.0000	2.1957	1.0352	2.9714	4.0044
APSE	1.0000	0.0000	2.2774	0.6146	1.5236	3.6811
APSL	1.0000	0.0000	2.2622	0.4259	1.0092	3.5361
APSN	1.0000	0.0000	2.2653	0.3865	0.9086	3.5058
APSP	1.0000	0.0000	2.2753	0.6028	1.4898	3.6721
APSQ	1.0000	0.0000	2.2830	0.6418	1.6033	3.7020
APSR	2.0000	3.7439	2.2959	0.9973	3.9850	3.7439
APSY	1.0000	0.0000	2.3519	0.8799	2.3752	3.8850
APTK	2.0000	3.7725	2.2015	1.0346	4.1987	3.7725
APTM	1.0000	0.0000	2.2683	1.1711	3.5705	4.1088
APTS	1.0000	0.0000	2.2644	0.5230	1.2664	3.6107
APYK	1.0000	0.0000	2.2497	1.0905	3.2055	4.0469
APYS	1.0000	0.0000	2.3519	0.8799	2.3752	3.8850
AQAM	1.0000	0.0000	2.2451	1.3215	4.3366	4.2245
AQDG	1.0000	0.0000	2.2038	1.0499	3.0324	4.0157
AQDK	2.0000	3.8432	2.2021	1.1265	4.7588	3.8432
AQEP	1.0000	0.0000	2.1924	0.9535	2.6473	3.9416
AQEY	1.0000	0.0000	2.2279	1.2305	3.8593	4.1545
AQGD	1.0000	0.0000	2.2038	1.0499	3.0324	4.0157
AQGP	1.0000	0.0000	2.2006	1.0768	3.1467	4.0364
AQIL	1.0000	0.0000	2.2237	0.7458	1.9224	3.7820
AQIN	1.0000	0.0000	2.2383	0.7064	1.7986	3.7517
AQIT	1.0000	0.0000	2.2005	0.8429	2.2452	3.8566
AQIV	1.0000	0.0000	2.2017	1.0507	3.0360	4.0163
AQIY	1.0000	0.0000	2.2325	1.1998	3.7080	4.1309
AQKC	1.0000	0.0000	2.3513	1.4477	5.0787	4.3215
AQKD	1.0000	0.0000	2.2021	0.8254	2.1851	3.8432
AQKS	1.0000	0.0000	2.2719	0.5524	1.3475	3.6333
AQLD	1.0000	0.0000	2.2233	0.7379	1.8971	3.7759
AQLK	1.0000	0.0000	2.2232	0.6755	1.7037	3.7279
AQLP	1.0000	0.0000	2.2251	0.7648	1.9836	3.7966
AQLT	1.0000	0.0000	2.2228	0.6850	1.7326	3.7352
AQNE	2.0000	3.7753	2.2416	1.0382	4.2198	3.7753
AQNF	1.0000	0.0000	2.2819	0.9270	2.5471	3.9212
AQNG	1.0000	0.0000	2.2645	0.8605	2.3065	3.8701
AQNQ	1.0000	0.0000	2.2454	0.7644	1.9823	3.7963
AQNV	1.0000	0.0000	2.2629	0.8534	2.2816	3.8646
AQPG	1.0000	0.0000	2.2006	1.0768	3.1467	4.0364
AQPN	1.0000	0.0000	2.2402	0.7255	1.8579	3.7663
AQPS	2.0000	3.7020	2.2830	0.9429	3.6866	3.7020
AQRA	1.0000	0.0000	2.1939	1.0668	3.1036	4.0287
AQRL	1.0000	0.0000	2.2377	0.8582	2.2985	3.8684
AQSL	1.0000	0.0000	2.2712	0.4649	1.1108	3.5660
AQSP	2.0000	3.7020	2.2830	0.9429	3.6866	3.7020
AQTP	1.0000	0.0000	2.2005	0.8619	2.3115	3.8712
AQTT	2.0000	3.8098	2.2041	1.0831	4.4881	3.8098
AQTV	1.0000	0.0000	2.2127	0.9899	2.7884	3.9695
AQYS	1.0000	0.0000	2.3591	0.9189	2.5170	3.9150
AQYT	1.0000	0.0000	2.2466	1.1390	3.4216	4.0841
AQYV	1.0000	0.0000	2.2244	1.3468	4.4772	4.2439
ARAQ	1.0000	0.0000	2.1939	1.0668	3.1036	4.0287
ARDA	1.0000	0.0000	2.1984	1.0008	2.8319	3.9780
ARDY	1.0000	0.0000	2.2346	1.2463	3.9385	4.1666
AREK	1.0000	0.0000	2.2086	0.9185	2.5157	3.9147
ARGL	1.0000	0.0000	2.2537	0.9543	2.6502	3.9422
ARGP	1.0000	0.0000	2.2019	1.1312	3.3865	4.0782
ARHI	1.0000	0.0000	2.2386	1.2767	4.0956	4.1900
ARIG	1.0000	0.0000	2.2047	1.1122	3.3012	4.0636
ARIS	1.0000	0.0000	2.2929	0.6772	1.7091	3.7292
ARKG	1.0000	0.0000	2.2206	1.0418	2.9990	4.0095
ARLG	1.0000	0.0000	2.2537	0.9543	2.6502	3.9422
ARLQ	1.0000	0.0000	2.2377	0.8582	2.2985	3.8684
ARLT	1.0000	0.0000	2.2330	0.7394	1.9018	3.7770
ARML	1.0000	0.0000	2.3133	1.1674	3.5531	4.1060
ARMT	1.0000	0.0000	2.2698	1.2645	4.0320	4.1806
ARND	1.0000	0.0000	2.2482	0.7529	1.9450	3.7874
ARNR	1.0000	0.0000	2.2647	0.8732	2.3515	3.8799
ARPK	1.0000	0.0000	2.2085	0.9068	2.4726	3.9057
ARPL	1.0000	0.0000	2.2340	0.8192	2.1640	3.8384
ARPP	1.0000	0.0000	2.1968	0.9962	2.8136	3.9744
ARPW	1.0000	0.0000	2.4346	1.9452	9.2351	4.7039
ARQQ	1.0000	0.0000	2.1938	1.0742	3.1352	4.0344
ARQY	1.0000	0.0000	2.2234	1.3122	4.2857	4.2173
ARRY	1.0000	0.0000	2.2196	1.3666	4.5905	4.2591
ARSA	1.0000	0.0000	2.3017	0.7278	1.8653	3.7681
ARSD	1.0000	0.0000	2.2917	0.6692	1.6850	3.7231
ARSE	1.0000	0.0000	2.2979	0.7079	1.8032	3.7529
ARSG	1.0000	0.0000	2.3269	0.8313	2.2050	3.8476
ARSM	1.0000	0.0000	2.3963	1.0444	3.0094	4.0114
ARSP	1.0000	0.0000	2.2959	0.6962	1.7671	3.7439
ARSQ	1.0000	0.0000	2.3032	0.7352	1.8887	3.7738
ARVA	1.0000	0.0000	2.1979	1.1557	3.4987	4.0970
ASAE	1.0000	0.0000	2.2835	0.6461	1.6160	3.7054
ASAI	1.0000	0.0000	2.2783	0.6154	1.5261	3.6817
ASAS	1.0000	0.0000	2.2894	0.3344	0.7786	3.4658
ASCI	1.0000	0.0000	2.4574	1.1791	3.6086	4.1150
ASCQ	1.0000	0.0000	2.4686	1.2371	3.8923	4.1596
ASDI	1.0000	0.0000	2.2675	0.5569	1.3598	3.6367
ASDR	1.0000	0.0000	2.2917	0.6692	1.6850	3.7231
ASEE	1.0000	0.0000	2.2796	0.6263	1.5576	3.6901
ASEI	1.0000	0.0000	2.2742	0.5955	1.4689	3.6665
ASEL	1.0000	0.0000	2.2648	0.4376	1.0395	3.5451
ASFC	1.0000	0.0000	2.5167	1.3996	4.7842	4.2845
ASFQ	2.0000	3.8569	2.3343	1.1444	4.8738	3.8569
ASFS	1.0000	0.0000	2.3424	0.5044	1.2160	3.5964
ASFT	2.0000	3.7656	2.3179	1.0255	4.1460	3.7656
ASGA	1.0000	0.0000	2.3129	0.7695	1.9986	3.8001
ASGD	1.0000	0.0000	2.3031	0.7109	1.8124	3.7551
ASGG	1.0000	0.0000	2.3380	0.8729	2.3504	3.8797
ASHA	1.0000	0.0000	2.3653	0.9339	2.5730	3.9265
ASHF	1.0000	0.0000	2.4109	1.1038	3.2640	4.0571
ASHQ	1.0000	0.0000	2.3667	0.9413	2.6008	3.9322
ASHS	1.0000	0.0000	2.3760	0.6023	1.4883	3.6717
ASIS	2.0000	3.4269	2.2763	0.5849	2.0345	3.4269
ASKD	1.0000	0.0000	2.2586	0.4865	1.1681	3.5826
ASKI	1.0000	0.0000	2.2600	0.4944	1.1894	3.5888
ASKP	1.0000	0.0000	2.2636	0.5135	1.2406	3.6034
ASKS	1.0000	0.0000	2.2614	0.2135	0.4862	3.3728
ASLA	1.0000	0.0000	2.2694	0.4575	1.0913	3.5603
ASLG	1.0000	0.0000	2.2978	0.5609	1.3711	3.6398
ASLK	1.0000	0.0000	2.2465	0.3365	0.7836	3.4674
ASLL	2.0000	3.4000	2.2399	0.5499	1.8959	3.4000
ASLP	1.0000	0.0000	2.2622	0.4259	1.0092	3.5361
ASMS	1.0000	0.0000	2.3927	0.6510	1.6304	3.7091
ASMT	1.0000	0.0000	2.3671	0.8711	2.3439	3.8783
ASNF	1.0000	0.0000	2.3233	0.5880	1.4474	3.6607
ASNG	1.0000	0.0000	2.3021	0.5215	1.2625	3.6096
ASNI	1.0000	0.0000	2.2612	0.3675	0.8608	3.4912
ASNQ	1.0000	0.0000	2.2748	0.4255	1.0082	3.5358
ASNR	1.0000	0.0000	2.2897	0.4799	1.1505	3.5776
ASNS	1.0000	0.0000	2.2474	0.0865	0.1895	3.2752
ASPD	1.0000	0.0000	2.2708	0.5759	1.4131	3.6513
ASPI	1.0000	0.0000	2.2720	0.5838	1.4356	3.6575
ASPL	1.0000	0.0000	2.2622	0.4259	1.0092	3.5361
ASPR	1.0000	0.0000	2.2959	0.6962	1.7671	3.7439
ASQE	1.0000	0.0000	2.2851	0.6535	1.6380	3.7110
ASQG	1.0000	0.0000	2.3144	0.7769	2.0228	3.8058
ASQI	1.0000	0.0000	2.2798	0.6228	1.5476	3.6874
ASQL	1.0000	0.0000	2.2712	0.4649	1.1108	3.5660
ASQN	1.0000	0.0000	2.2748	0.4255	1.0082	3.5358
ASQR	1.0000	0.0000	2.3032	0.7352	1.8887	3.7738
ASRD	1.0000	0.0000	2.2917	0.6692	1.6850	3.7231
ASRG	1.0000	0.0000	2.3269	0.8313	2.2050	3.8476
ASRI	1.0000	0.0000	2.2929	0.6772	1.7091	3.7292
ASSA	2.0000	3.4658	2.2894	0.6355	2.2409	3.4658
ASSI	1.0000	0.0000	2.2763	0.2839	0.6548	3.4269
ASSQ	3.0000	6.9429	2.2915	0.8190	3.7467	3.4715
ASSS	1.0000	0.0000	2.2501	0.0029	-0.0033	3.2109
ASTD	2.0000	3.5899	2.2595	0.7970	2.9548	3.5899
ASTE	1.0000	0.0000	2.2667	0.5347	1.2985	3.6197
ASTG	1.0000	0.0000	2.2977	0.6580	1.6513	3.7145
ASTI	1.0000	0.0000	2.2609	0.5040	1.2149	3.5961
ASTL	1.0000	0.0000	2.2478	0.3460	0.8072	3.4747
ASTN	1.0000	0.0000	2.2499	0.3066	0.7102	3.4444
ASTQ	1.0000	0.0000	2.2726	0.5619	1.3740	3.6406
ASVA	1.0000	0.0000	2.3110	0.7623	1.9755	3.7947
ASVI	1.0000	0.0000	2.3022	0.7118	1.8151	3.7558
ASVM	1.0000	0.0000	2.4056	1.0789	3.1555	4.0380
ASVN	1.0000	0.0000	2.2999	0.5144	1.2432	3.6041
ASYN	1.0000	0.0000	2.3486	0.6635	1.6678	3.7187
ATAE	1.0000	0.0000	2.2002	0.8662	2.3267	3.8745
ATAM	1.0000	0.0000	2.2674	1.2027	3.7217	4.1331
ATAQ	1.0000	0.0000	2.2016	0.8935	2.4242	3.8955
ATDA	1.0000	0.0000	2.2000	0.8275	2.1923	3.8448
ATDR	1.0000	0.0000	2.2073	0.8893	2.4092	3.8923
ATEL	1.0000	0.0000	2.2189	0.6577	1.6503	3.7142
ATER	2.0000	3.9220	2.2067	1.2291	5.4474	3.9220
ATFG	1.0000	0.0000	2.2357	1.1595	3.5162	4.0999
ATGK	2.0000	3.8763	2.2212	1.1696	5.0398	3.8763
ATGL	1.0000	0.0000	2.2424	0.7810	2.0364	3.8090
ATHV	1.0000	0.0000	2.2592	1.2503	3.9593	4.1697
ATIA	1.0000	0.0000	2.1998	0.8355	2.2196	3.8509
ATIC	1.0000	0.0000	2.3505	1.3992	4.7817	4.2842
ATIG	1.0000	0.0000	2.2140	0.9390	2.5921	3.9304
ATII	1.0000	0.0000	2.1975	0.7849	2.0493	3.8120
ATIK	1.0000	0.0000	2.2004	0.7145	1.8237	3.7579
ATIS	1.0000	0.0000	2.2609	0.5040	1.2149	3.5961
ATKD	1.0000	0.0000	2.2001	0.7066	1.7990	3.7518
ATKT	1.0000	0.0000	2.2001	0.6537	1.6384	3.7111
ATLP	1.0000	0.0000	2.2174	0.6460	1.6155	3.7052
ATLQ	1.0000	0.0000	2.2228	0.6850	1.7326	3.7352
ATLY	1.0000	0.0000	2.2824	0.9230	2.5323	3.9182
ATMR	1.0000	0.0000	2.2698	1.2645	4.0320	4.1806
ATMS	1.0000	0.0000	2.3671	0.8711	2.3439	3.8783
ATNA	1.0000	0.0000	2.2341	0.6382	1.5925	3.6992
ATNH	2.0000	3.9051	2.3056	1.2071	5.2938	3.9051
ATNK	2.0000	3.6063	2.2212	0.8182	3.0556	3.6063
ATNN	1.0000	0.0000	2.2294	0.3902	0.9181	3.5087
ATNP	1.0000	0.0000	2.2292	0.6066	1.5006	3.6750
ATNQ	1.0000	0.0000	2.2355	0.6456	1.6143	3.7049
ATPS	1.0000	0.0000	2.2644	0.5230	1.2664	3.6107
ATQF	1.0000	0.0000	2.2274	1.0634	3.0895	4.0261
ATQG	1.0000	0.0000	2.2139	0.9970	2.8166	3.9750
ATRK	1.0000	0.0000	2.2132	0.8269	2.1902	3.8443
ATSD	2.0000	3.5899	2.2595	0.7970	2.9548	3.5899
ATSE	1.0000	0.0000	2.2667	0.5347	1.2985	3.6197
ATSF	1.0000	0.0000	2.3179	0.7245	1.8548	3.7656
ATSI	1.0000	0.0000	2.2609	0.5040	1.2149	3.5961
ATSK	1.0000	0.0000	2.2512	0.4336	1.0291	3.5420
ATSL	1.0000	0.0000	2.2478	0.3460	0.8072	3.4747
ATSP	2.0000	3.6107	2.2644	0.8240	3.0833	3.6107
ATTA	1.0000	0.0000	2.2033	0.7746	2.0155	3.8041
ATTI	1.0000	0.0000	2.1995	0.7241	1.8535	3.7652
ATTK	1.0000	0.0000	2.2001	0.6537	1.6384	3.7111
ATTL	1.0000	0.0000	2.2119	0.5661	1.3856	3.6438
ATTP	1.0000	0.0000	2.2006	0.7431	1.9136	3.7799
ATTT	1.0000	0.0000	2.1996	0.6632	1.6668	3.7185
ATVM	1.0000	0.0000	2.2734	1.2990	4.2142	4.2072
ATWG	1.0000	0.0000	2.4625	1.9070	8.8280	4.6745
ATYV	1.0000	0.0000	2.2531	1.2279	3.8461	4.1525
AVAG	1.0000	0.0000	2.2010	1.1974	3.6960	4.1290
AVCM	1.0000	0.0000	2.3385	1.9742	9.5551	4.7261
AVDE	1.0000	0.0000	2.2032	1.0155	2.8909	3.9892
AVDN	1.0000	0.0000	2.2562	0.7874	2.0575	3.8139
AVDS	1.0000	0.0000	2.3011	0.7038	1.7904	3.7497
AVEF	1.0000	0.0000	2.2128	1.2440	3.9269	4.1649
AVEK	1.0000	0.0000	2.2142	0.9531	2.6456	3.9413
AVFL	1.0000	0.0000	2.2758	1.0553	3.0551	4.0198
AVGK	1.0000	0.0000	2.2252	1.0764	3.1448	4.0361
AVHS	1.0000	0.0000	2.3885	1.0302	2.9510	4.0006
AVIC	1.0000	0.0000	2.3334	1.6070	6.1712	4.4439
AVIN	1.0000	0.0000	2.2567	0.7954	2.0839	3.8201
AVIS	1.0000	0.0000	2.3022	0.7118	1.8151	3.7558
AVKS	1.0000	0.0000	2.2950	0.6414	1.6020	3.7017
AVLM	1.0000	0.0000	2.3194	1.2019	3.7181	4.1325
AVMY	1.0000	0.0000	2.2494	1.6559	6.5462	4.4815
AVNF	1.0000	0.0000	2.2980	1.0159	2.8926	3.9896
AVNK	1.0000	0.0000	2.2551	0.7250	1.8565	3.7660
AVNT	1.0000	0.0000	2.2549	0.7345	1.8865	3.7733
AVPE	1.0000	0.0000	2.2005	1.0425	3.0015	4.0100
AVPP	1.0000	0.0000	2.2012	1.0307	2.9532	4.0010
AVPT	1.0000	0.0000	2.2121	0.9509	2.6372	3.9396
AVQP	1.0000	0.0000	2.1996	1.0697	3.1163	4.0309
AVRA	1.0000	0.0000	2.1979	1.1557	3.4987	4.0970
AVRI	1.0000	0.0000	2.2038	1.1051	3.2698	4.0581
AVRR	1.0000	0.0000	2.1962	1.2175	3.7945	4.1445
AVSF	1.0000	0.0000	2.3559	0.9323	2.5669	3.9253
AVSG	1.0000	0.0000	2.3360	0.8658	2.3252	3.8742
AVSH	1.0000	0.0000	2.3885	1.0302	2.9510	4.0006
AVSK	1.0000	0.0000	2.2950	0.6414	1.6020	3.7017
AVSM	1.0000	0.0000	2.4056	1.0789	3.1555	4.0380
AVSV	1.0000	0.0000	2.3340	0.8587	2.3002	3.8687
AVTD	1.0000	0.0000	2.2131	0.9239	2.5356	3.9188
AVTM	1.0000	0.0000	2.2734	1.2990	4.2142	4.2072
AVVY	1.0000	0.0000	2.2190	1.4357	5.0037	4.3122
AWAP	1.0000	0.0000	2.4351	1.8834	8.5856	4.6564
AWAT	1.0000	0.0000	2.4525	1.8035	7.8100	4.5950
AWNQ	1.0000	0.0000	2.5126	1.6745	6.6940	4.4958
AWPC	1.0000	0.0000	2.5767	2.4471	16.5893	5.0896
AWRG	1.0000	0.0000	2.4239	2.0803	10.8218	4.8077
AWYP	1.0000	0.0000	2.4643	2.1289	11.4550	4.8450
AYDE	1.0000	0.0000	2.2353	1.1646	3.5400	4.1038
AYDP	1.0000	0.0000	2.2363	1.1529	3.4855	4.0948
AYKK	1.0000	0.0000	2.2596	1.0011	2.8330	3.9782
AYKQ	1.0000	0.0000	2.2494	1.1294	3.3784	4.0768
AYLA	1.0000	0.0000	2.2833	1.0345	2.9684	4.0038
AYLN	1.0000	0.0000	2.3095	0.7865	2.0546	3.8133
AYNS	1.0000	0.0000	2.3486	0.6635	1.6678	3.7187
AYPQ	1.0000	0.0000	2.2295	1.2188	3.8010	4.1455
AYPS	1.0000	0.0000	2.3519	0.8799	2.3752	3.8850
AYPT	1.0000	0.0000	2.2472	1.1000	3.2471	4.0542
AYRE	1.0000	0.0000	2.2271	1.2849	4.1393	4.1964
AYSG	1.0000	0.0000	2.3828	1.0149	2.8886	3.9888
AYSM	1.0000	0.0000	2.4542	1.2280	3.8466	4.1526
AYSS	1.0000	0.0000	2.3683	0.5799	1.4244	3.6544
AYTT	1.0000	0.0000	2.2561	1.0201	2.9096	3.9928
AYVK	1.0000	0.0000	2.2565	1.2184	3.7988	4.1452
AYYS	1.0000	0.0000	2.4286	1.1569	3.5042	4.0979
CADK	1.0000	0.0000	2.3538	1.3817	4.6784	4.2708
CAGG	1.0000	0.0000	2.3114	1.7682	7.4881	4.5678
CAGR	1.0000	0.0000	2.3134	1.7265	7.1249	4.5358
CAIE	1.0000	0.0000	2.3340	1.4908	5.3559	4.3546
CAIL	1.0000	0.0000	2.3855	1.3021	4.2311	4.2096
CALV	1.0000	0.0000	2.4031	1.4491	5.0872	4.3225
CAMT	1.0000	0.0000	2.4064	1.7664	7.4720	4.5664
CAND	1.0000	0.0000	2.4046	1.2548	3.9821	4.1732
CAQD	1.0000	0.0000	2.3337	1.5101	5.4843	4.3694
CARS	1.0000	0.0000	2.4824	1.2915	4.1742	4.2014
CASN	1.0000	0.0000	2.4540	0.9818	2.7567	3.9633
CASR	1.0000	0.0000	2.4824	1.2915	4.1742	4.2014
CATT	1.0000	0.0000	2.3591	1.3383	4.4300	4.2374
CAVK	1.0000	0.0000	2.3582	1.5366	5.6652	4.3898
CCEE	1.0000	0.0000	2.4560	2.0852	10.8851	4.8115
CCWY	1.0000	0.0000	2.3853	3.2879	43.8064	5.7358
CDAG	1.0000	0.0000	2.3364	1.6062	6.1647	4.4433
CDGE	1.0000	0.0000	2.3392	1.5863	6.0181	4.4280
CDGQ	1.0000	0.0000	2.3355	1.6136	6.2202	4.4489
CDKL	1.0000	0.0000	2.3816	1.1732	3.5805	4.1105
CDRD	1.0000	0.0000	2.3424	1.5060	5.4564	4.3662
CDRG	1.0000	0.0000	2.3319	1.6680	6.6419	4.4908
CDSH	1.0000	0.0000	2.5435	1.4390	5.0244	4.3148
CDSR	1.0000	0.0000	2.4721	1.2330	3.8714	4.1564
CDTS	1.0000	0.0000	2.4376	1.0597	3.0737	4.0232
CDTY	1.0000	0.0000	2.3951	1.6367	6.3964	4.4667
CDWK	1.0000	0.0000	2.6315	2.2992	13.9707	4.9759
CEAG	1.0000	0.0000	2.3261	1.6449	6.4596	4.4730
CEAH	1.0000	0.0000	2.3531	1.8093	7.8634	4.5994
CEER	1.0000	0.0000	2.3277	1.5833	5.9964	4.4257
CEGI	1.0000	0.0000	2.3371	1.5943	6.0765	4.4341
CELG	1.0000	0.0000	2.4037	1.4363	5.0075	4.3127
CELS	1.0000	0.0000	2.4445	1.0013	2.8339	3.9783
CEMH	1.0000	0.0000	2.3532	2.1258	11.4144	4.8427
CENM	1.0000	0.0000	2.4969	1.6100	6.1935	4.4462
CENQ	1.0000	0.0000	2.4088	1.3009	4.2243	4.2086
CEPE	1.0000	0.0000	2.3326	1.4900	5.3503	4.3539
CEPV	1.0000	0.0000	2.3318	1.6062	6.1647	4.4433
CESS	1.0000	0.0000	2.4667	0.8783	2.3695	3.8838
CFDS	1.0000	0.0000	2.5070	1.3411	4.4452	4.2395
CFFL	1.0000	0.0000	2.4469	1.6926	6.8410	4.5097
CFGN	1.0000	0.0000	2.4650	1.5867	6.0211	4.4283
CFIK	1.0000	0.0000	2.3774	1.5596	5.8262	4.4075
CFNE	1.0000	0.0000	2.4468	1.4634	5.1781	4.3335
CFNP	1.0000	0.0000	2.4461	1.4517	5.1037	4.3245
CFNR	1.0000	0.0000	2.4567	1.5451	5.7237	4.3963
CFRG	1.0000	0.0000	2.2952	1.8964	8.7187	4.6664
CFSD	1.0000	0.0000	2.5070	1.3411	4.4452	4.2395
CFSL	1.0000	0.0000	2.5051	1.1911	3.6658	4.1242
CGAV	1.0000	0.0000	2.3115	1.7611	7.4250	4.5623
CGGN	1.0000	0.0000	2.4477	1.5202	5.5528	4.3772
CGGT	1.0000	0.0000	2.3571	1.6567	6.5526	4.4821
CGKS	1.0000	0.0000	2.4791	1.2122	3.7683	4.1404
CGLE	1.0000	0.0000	2.4037	1.4363	5.0075	4.3127
CGQR	1.0000	0.0000	2.3116	1.7339	7.1883	4.5415
CGRI	1.0000	0.0000	2.3290	1.6759	6.7058	4.4969
CGSN	1.0000	0.0000	2.4869	1.0852	3.1829	4.0429
CHNM	1.0000	0.0000	2.5621	1.8978	8.7323	4.6674
CHSD	1.0000	0.0000	2.5435	1.4390	5.0244	4.3148
CHWV	1.0000	0.0000	2.4649	2.8429	26.2222	5.3939
CIAF	1.0000	0.0000	2.3427	1.6806	6.7435	4.5005
CIEG	1.0000	0.0000	2.3371	1.5943	6.0765	4.4341
CIKD	1.0000	0.0000	2.3537	1.3312	4.3899	4.2319
CIKT	1.0000	0.0000	2.3590	1.2783	4.1040	4.1912
CINH	1.0000	0.0000	2.4783	1.5306	5.6237	4.3852
CIPD	1.0000	0.0000	2.3405	1.4205	4.9105	4.3006
CISI	1.0000	0.0000	2.4472	1.1285	3.3743	4.0761
CISL	1.0000	0.0000	2.4372	0.9706	2.7130	3.9547
CISQ	1.0000	0.0000	2.4591	1.1865	3.6439	4.1207
CISY	1.0000	0.0000	2.5359	1.4246	4.9351	4.3037
CITL	1.0000	0.0000	2.3816	1.1907	3.6638	4.1239
CIYC	1.0000	0.0000	2.4496	2.3198	14.3101	4.9918
CKDA	1.0000	0.0000	2.3538	1.3817	4.6784	4.2708
CKHF	1.0000	0.0000	2.4011	1.8781	8.5317	4.6523
CKIL	1.0000	0.0000	2.3822	1.1812	3.6183	4.1166
CKLG	1.0000	0.0000	2.4092	1.3352	4.4124	4.2350
CKLT	1.0000	0.0000	2.3798	1.1203	3.3372	4.0698
CKNE	1.0000	0.0000	2.4010	1.1725	3.5772	4.1099
CKPH	1.0000	0.0000	2.4008	1.6766	6.7111	4.4974
CKRA	1.0000	0.0000	2.3543	1.5021	5.4307	4.3633
CKVT	1.0000	0.0000	2.3743	1.4252	4.9389	4.3041
CKYK	1.0000	0.0000	2.4159	1.5648	5.8628	4.4114
CLCP	1.0000	0.0000	2.5612	1.8849	8.6001	4.6575
CLFD	1.0000	0.0000	2.4212	1.4641	5.1825	4.3341
CLFL	1.0000	0.0000	2.4493	1.3141	4.2960	4.2188
CLFQ	1.0000	0.0000	2.4213	1.5301	5.6198	4.3848
CLIS	2.0000	3.9547	2.4372	1.2716	5.7547	3.9547
CLKG	1.0000	0.0000	2.4092	1.3352	4.4124	4.2350
CLKS	1.0000	0.0000	2.4242	0.9002	2.4485	3.9006
CLLG	1.0000	0.0000	2.4286	1.2476	3.9456	4.1677
CLMI	1.0000	0.0000	2.4690	1.6187	6.2588	4.4529
CLMQ	1.0000	0.0000	2.4681	1.6767	6.7118	4.4975
CLNE	2.0000	4.0426	2.4107	1.3860	6.6512	4.0426
CLQN	2.0000	4.0636	2.4165	1.4132	6.8815	4.0636
CLRI	1.0000	0.0000	2.3949	1.3639	4.5751	4.2571
CLRQ	1.0000	0.0000	2.3971	1.4219	4.9189	4.3016
CLSK	1.0000	0.0000	2.4242	0.9002	2.4485	3.9006
CLSR	1.0000	0.0000	2.4678	1.0830	3.1731	4.0411
CLTS	1.0000	0.0000	2.4256	0.9097	2.4832	3.9079
CLTT	1.0000	0.0000	2.3796	1.1298	3.3800	4.0771
CMHN	1.0000	0.0000	2.5621	1.8978	8.7323	4.6674
CNAD	1.0000	0.0000	2.4046	1.2548	3.9821	4.1732
CNAH	1.0000	0.0000	2.4806	1.5812	5.9811	4.4241
CNAS	1.0000	0.0000	2.4540	0.9818	2.7567	3.9633
CNEG	1.0000	0.0000	2.4283	1.3969	4.7680	4.2824
CNET	1.0000	0.0000	2.4007	1.1820	3.6223	4.1172
CNEY	1.0000	0.0000	2.4714	1.5389	5.6809	4.3916
CNFK	1.0000	0.0000	2.4482	1.3623	4.5656	4.2558
CNFN	1.0000	0.0000	2.4756	1.2353	3.8833	4.1582
CNID	1.0000	0.0000	2.3985	1.2042	3.7292	4.1343
CNKR	1.0000	0.0000	2.4174	1.2542	3.9790	4.1727
CNLG	1.0000	0.0000	2.4422	1.2082	3.7490	4.1374
CNMS	1.0000	0.0000	2.5677	1.2983	4.2106	4.2066
CNNL	1.0000	0.0000	2.3998	0.8569	2.2937	3.8673
CNPI	1.0000	0.0000	2.4010	1.2312	3.8624	4.1550
CNPL	1.0000	0.0000	2.4084	1.0732	3.1311	4.0336
CNPN	1.0000	0.0000	2.4171	1.0338	2.9658	4.0033
CNPW	1.0000	0.0000	2.7090	2.1992	12.4351	4.8991
CNQG	1.0000	0.0000	2.4309	1.4242	4.9328	4.3034
CNQS	1.0000	0.0000	2.4561	0.9892	2.7858	3.9690
CNQV	1.0000	0.0000	2.4292	1.4171	4.8894	4.2979
CNRD	1.0000	0.0000	2.4163	1.3166	4.3095	4.2207
CNRI	1.0000	0.0000	2.4166	1.3245	4.3533	4.2268
CNST	1.0000	0.0000	2.4281	0.8703	2.3412	3.8777
CNVI	1.0000	0.0000	2.4248	1.3591	4.5473	4.2533
CPAS	1.0000	0.0000	2.4606	1.1981	3.6998	4.1296
CPIQ	1.0000	0.0000	2.3351	1.4865	5.3276	4.3513
CPSA	1.0000	0.0000	2.4606	1.1981	3.6998	4.1296
CPTH	1.0000	0.0000	2.3963	1.6861	6.7882	4.5047
CPVD	1.0000	0.0000	2.3405	1.5675	5.8821	4.4135
CQAN	1.0000	0.0000	2.4112	1.3207	4.3323	4.2239
CQDP	1.0000	0.0000	2.3365	1.4785	5.2757	4.3452
CQEP	1.0000	0.0000	2.3305	1.5172	5.5323	4.3749
CQET	1.0000	0.0000	2.3487	1.4373	5.0139	4.3135
CQFM	1.0000	0.0000	2.3297	2.0551	10.5081	4.7884
CQGS	1.0000	0.0000	2.4962	1.3406	4.4424	4.2391
CQNK	1.0000	0.0000	2.4057	1.1998	3.7077	4.1309
CQNV	1.0000	0.0000	2.4292	1.4171	4.8894	4.2979
CQSF	1.0000	0.0000	2.5182	1.4070	4.8286	4.2902
CQTI	1.0000	0.0000	2.3507	1.4066	4.8261	4.2899
CQTL	1.0000	0.0000	2.3883	1.2487	3.9509	4.1685
CQVR	1.0000	0.0000	2.3116	1.7268	7.1275	4.5360
CQWL	1.0000	0.0000	2.6817	2.2776	13.6238	4.9593
CREW	1.0000	0.0000	2.5563	2.5206	18.0646	5.1461
CRMM	1.0000	0.0000	2.3080	2.2562	13.2886	4.9429
CRTE	1.0000	0.0000	2.3517	1.4917	5.3620	4.3553
CRTM	1.0000	0.0000	2.4014	1.8282	8.0417	4.6139
CSAY	1.0000	0.0000	2.5445	1.4752	5.2537	4.3426
CSDQ	1.0000	0.0000	2.4578	1.1786	3.6059	4.1146
CSFI	1.0000	0.0000	2.5080	1.3490	4.4902	4.2456
CSFK	1.0000	0.0000	2.5018	1.2787	4.1062	4.1915
CSGC	1.0000	0.0000	2.6999	1.8969	8.7231	4.6667
CSGT	1.0000	0.0000	2.4795	1.2217	3.8153	4.1477
CSID	1.0000	0.0000	2.4459	1.1206	3.3384	4.0700
CSKK	1.0000	0.0000	2.4277	0.9878	2.7803	3.9679
CSLI	1.0000	0.0000	2.4372	0.9706	2.7130	3.9547
CSLS	2.0000	3.7388	2.4269	0.9906	3.9479	3.7388
CSMP	1.0000	0.0000	2.5665	1.5147	5.5151	4.3729
CSNS	1.0000	0.0000	2.4239	0.6502	1.6281	3.7085
CSNV	1.0000	0.0000	2.4845	1.0781	3.1522	4.0374
CSPL	1.0000	0.0000	2.4416	0.9896	2.7874	3.9693
CSPV	1.0000	0.0000	2.4865	1.2945	4.1900	4.2037
CSRL	2.0000	4.0411	2.4678	1.3840	6.6350	4.0411
CSSI	1.0000	0.0000	2.4579	0.8476	2.2613	3.8602
CSST	2.0000	3.8134	2.4427	1.0877	4.5165	3.8134
CSTD	1.0000	0.0000	2.4376	1.0597	3.0737	4.0232
CSTV	1.0000	0.0000	2.4773	1.2146	3.7801	4.1423
CSVA	1.0000	0.0000	2.4924	1.3261	4.3616	4.2280
CSYD	1.0000	0.0000	2.5349	1.4166	4.8864	4.2975
CTAS	1.0000	0.0000	2.4500	1.1183	3.3281	4.0682
CTDD	1.0000	0.0000	2.3520	1.3327	4.3984	4.2331
CTDG	1.0000	0.0000	2.3618	1.4947	5.3816	4.3576
CTDP	1.0000	0.0000	2.3510	1.3597	4.5506	4.2538
CTFI	1.0000	0.0000	2.3737	1.5691	5.8940	4.4148
CTGG	1.0000	0.0000	2.3571	1.6567	6.5526	4.4821
CTGN	1.0000	0.0000	2.4275	1.3053	4.2483	4.2120
CTIS	1.0000	0.0000	2.4391	1.0677	3.1075	4.0293
CTLD	1.0000	0.0000	2.3810	1.1827	3.6256	4.1178
CTLN	1.0000	0.0000	2.3974	0.9933	2.8022	3.9722
CTMV	1.0000	0.0000	2.4014	1.8627	8.3777	4.6404
CTNE	1.0000	0.0000	2.4007	1.1820	3.6223	4.1172
CTSL	1.0000	0.0000	2.4256	0.9097	2.4832	3.9079
CTSS	1.0000	0.0000	2.4427	0.7867	2.0551	3.8134
CTST	1.0000	0.0000	2.4298	1.0068	2.8559	3.9826
CTTN	1.0000	0.0000	2.3924	1.0904	3.2053	4.0468
CTTP	1.0000	0.0000	2.3576	1.3068	4.2561	4.2131
CVHD	1.0000	0.0000	2.3560	1.8669	8.4198	4.6437
CVHR	1.0000	0.0000	2.3057	1.9873	9.7037	4.7362
CVIS	1.0000	0.0000	2.4835	1.2755	4.0894	4.1891
CVNI	1.0000	0.0000	2.4248	1.3591	4.5473	4.2533
CVPS	1.0000	0.0000	2.4865	1.2945	4.1900	4.2037
CVSL	1.0000	0.0000	2.4791	1.1175	3.3248	4.0677
CVTK	1.0000	0.0000	2.3743	1.4252	4.9389	4.3041
CVTS	1.0000	0.0000	2.4773	1.2146	3.7801	4.1423
CWYS	1.0000	0.0000	2.8837	2.3926	15.5723	5.0477
CYCN	1.0000	0.0000	2.6534	2.1225	11.3699	4.8401
CYER	1.0000	0.0000	2.3359	1.8486	8.2394	4.6296
CYKS	1.0000	0.0000	2.5299	1.3542	4.5193	4.2496
CYST	1.0000	0.0000	2.5303	1.3637	4.5737	4.2569
CYVV	1.0000	0.0000	2.2938	1.9994	9.8428	4.7455
DADS	1.0000	0.0000	2.2662	0.5489	1.3377	3.6306
DAEC	1.0000	0.0000	2.3355	1.4828	5.3037	4.3485
DAEL	1.0000	0.0000	2.2198	0.7106	1.8114	3.7549
DAFM	1.0000	0.0000	2.2660	1.4255	4.9407	4.3044
DAFY	1.0000	0.0000	2.2470	1.3544	4.5204	4.2497
DAGQ	1.0000	0.0000	2.2038	1.0499	3.0324	4.0157
DAGS	1.0000	0.0000	2.3031	0.7109	1.8124	3.7551
DAGT	1.0000	0.0000	2.2144	0.9310	2.5622	3.9243
DAGY	1.0000	0.0000	2.2377	1.2879	4.1550	4.1986
DAHF	1.0000	0.0000	2.2527	1.3768	4.6496	4.2670
DAHS	1.0000	0.0000	2.3556	0.8753	2.3590	3.8815
DAIE	1.0000	0.0000	2.1936	0.8685	2.3349	3.8763
DAIP	1.0000	0.0000	2.1934	0.8568	2.2937	3.8673
DAKE	1.0000	0.0000	2.1999	0.7982	2.0932	3.8222
DAKI	1.0000	0.0000	2.1986	0.7675	1.9921	3.7986
DAKT	1.0000	0.0000	2.2001	0.7066	1.7990	3.7518
DAKV	1.0000	0.0000	2.2149	0.9144	2.5005	3.9115
DALA	1.0000	0.0000	2.2223	0.7305	1.8736	3.7702
DALN	1.0000	0.0000	2.2304	0.4825	1.1576	3.5796
DALS	1.0000	0.0000	2.2566	0.3989	0.9401	3.5153
DAMA	1.0000	0.0000	2.2543	1.2556	3.9861	4.1738
DAMD	1.0000	0.0000	2.2600	1.1970	3.6943	4.1288
DAMS	1.0000	0.0000	2.3723	0.9240	2.5361	3.9189
DANA	1.0000	0.0000	2.2365	0.6911	1.7513	3.7399
DANL	1.0000	0.0000	2.2304	0.4825	1.1576	3.5796
DANN	3.0000	7.0987	2.2367	0.9203	4.3686	3.5493
DANT	1.0000	0.0000	2.2257	0.5796	1.4236	3.6542
DAPL	1.0000	0.0000	2.2185	0.6989	1.7752	3.7459
DAPS	1.0000	0.0000	2.2708	0.5759	1.4131	3.6513
DAPT	1.0000	0.0000	2.1980	0.7960	2.0858	3.8205
DAQS	1.0000	0.0000	2.2787	0.6149	1.5244	3.6813
DARG	1.0000	0.0000	2.2060	1.1043	3.2660	4.0575
DARK	1.0000	0.0000	2.2090	0.8798	2.3751	3.8850
DARL	1.0000	0.0000	2.2327	0.7923	2.0735	3.8177
DARM	1.0000	0.0000	2.2541	1.3174	4.3138	4.2213
DARN	1.0000	0.0000	2.2482	0.7529	1.9450	3.7874
DASH	1.0000	0.0000	2.3556	0.8753	2.3590	3.8815
DASL	1.0000	0.0000	2.2566	0.3989	0.9401	3.5153
DASV	1.0000	0.0000	2.3011	0.7038	1.7904	3.7497
DATE	1.0000	0.0000	2.1986	0.8077	2.1250	3.8295
DATS	1.0000	0.0000	2.2595	0.4960	1.1935	3.5899
DAVE	1.0000	0.0000	2.2032	1.0155	2.8909	3.9892
DAVP	1.0000	0.0000	2.2037	1.0038	2.8438	3.9802
DAYK	1.0000	0.0000	2.2513	1.0635	3.0897	4.0261
DAYN	1.0000	0.0000	2.2987	0.9365	2.5829	3.9285
DCDR	1.0000	0.0000	2.3424	1.5060	5.4564	4.3662
DCFN	1.0000	0.0000	2.4454	1.4247	4.9359	4.3038
DCGG	1.0000	0.0000	2.3323	1.7096	6.9823	4.5228
DCHW	1.0000	0.0000	2.5889	2.6880	21.9254	5.2748
DCIS	1.0000	0.0000	2.4459	1.1206	3.3384	4.0700
DCKI	1.0000	0.0000	2.3537	1.3312	4.3899	4.2319
DCLL	1.0000	0.0000	2.3937	1.0856	3.1845	4.0432
DCSP	1.0000	0.0000	2.4494	1.1396	3.4244	4.0846
DCTG	1.0000	0.0000	2.3618	1.4947	5.3816	4.3576
DDAE	1.0000	0.0000	2.1939	0.8606	2.3068	3.8702
DDAM	1.0000	0.0000	2.2600	1.1970	3.6943	4.1288
DDAR	1.0000	0.0000	2.2006	0.9422	2.6045	3.9330
DDCD	1.0000	0.0000	2.3438	1.3856	4.7010	4.2737
DDCL	1.0000	0.0000	2.3808	1.2356	3.8847	4.1584
DDDE	1.0000	0.0000	2.1925	0.8020	2.1060	3.8252
DDDI	1.0000	0.0000	2.1915	0.7713	2.0046	3.8016
DDDN	2.0000	3.6499	2.2207	0.8750	3.3344	3.6499
DDDP	1.0000	0.0000	2.1920	0.7903	2.0671	3.8162
DDDV	1.0000	0.0000	2.2066	0.9182	2.5147	3.9145
DDEH	1.0000	0.0000	2.2460	1.1285	3.3739	4.0761
DDER	1.0000	0.0000	2.2001	0.9224	2.5300	3.9177
DDES	1.0000	0.0000	2.2620	0.5290	1.2830	3.6153
DDET	1.0000	0.0000	2.1956	0.7491	1.9329	3.7845
DDGP	1.0000	0.0000	2.2068	0.9523	2.6427	3.9407
DDHI	1.0000	0.0000	2.2479	1.0977	3.2373	4.0525
DDIE	1.0000	0.0000	2.1924	0.8100	2.1328	3.8313
DDIN	2.0000	3.6560	2.2216	0.8830	3.3746	3.6560
DDKA	1.0000	0.0000	2.1985	0.7595	1.9663	3.7925
DDKK	1.0000	0.0000	2.1952	0.6385	1.5935	3.6995
DDKV	1.0000	0.0000	2.2136	0.8558	2.2901	3.8665
DDLD	1.0000	0.0000	2.2094	0.6133	1.5201	3.6802
DDMS	1.0000	0.0000	2.3618	0.8654	2.3239	3.8739
DDND	1.0000	0.0000	2.2207	0.5740	1.4077	3.6499
DDNF	1.0000	0.0000	2.2695	0.8024	2.1074	3.8255
DDNK	1.0000	0.0000	2.2164	0.5115	1.2354	3.6019
DDNL	1.0000	0.0000	2.2195	0.4240	1.0043	3.5346
DDNP	1.0000	0.0000	2.2240	0.6009	1.4843	3.6706
DDNY	1.0000	0.0000	2.2926	0.8780	2.3683	3.8835
DDPD	1.0000	0.0000	2.1920	0.7903	2.0671	3.8162
DDPH	1.0000	0.0000	2.2466	1.1167	3.3214	4.0671
DDPM	2.0000	4.1045	2.2611	1.4665	7.3506	4.1045
DDPP	1.0000	0.0000	2.1922	0.8173	2.1574	3.8369
DDPS	1.0000	0.0000	2.2597	0.5173	1.2511	3.6063
DDQN	2.0000	3.7006	2.2302	0.9410	3.6764	3.7006
DDQQ	1.0000	0.0000	2.1956	0.8953	2.4305	3.8968
DDQS	1.0000	0.0000	2.2678	0.5563	1.3582	3.6363
DDQY	1.0000	0.0000	2.2394	1.1333	3.3959	4.0798
DDRE	1.0000	0.0000	2.2001	0.9224	2.5300	3.9177
DDRL	1.0000	0.0000	2.2274	0.7337	1.8839	3.7727
DDSC	1.0000	0.0000	2.4445	1.1126	3.3029	4.0639
DDSE	1.0000	0.0000	2.2620	0.5290	1.2830	3.6153
DDSK	1.0000	0.0000	2.2468	0.4279	1.0145	3.5376
DDSR	2.0000	3.6781	2.2812	0.9117	3.5223	3.6781
DDSS	3.0000	6.7515	2.2594	0.6945	3.0512	3.3758
DDTD	1.0000	0.0000	2.1936	0.7104	1.8109	3.7548
DDTE	1.0000	0.0000	2.1956	0.7491	1.9329	3.7845
DDTK	1.0000	0.0000	2.1947	0.6480	1.6216	3.7068
DDTL	2.0000	3.6395	2.2068	0.8615	3.2667	3.6395
DDTP	1.0000	0.0000	2.1948	0.7374	1.8956	3.7755
DDVQ	1.0000	0.0000	2.2059	0.9842	2.7662	3.9652
DEAV	1.0000	0.0000	2.2032	1.0155	2.8909	3.9892
DECL	1.0000	0.0000	2.3833	1.2743	4.0833	4.1882
DEDS	1.0000	0.0000	2.2620	0.5290	1.2830	3.6153
DEEF	1.0000	0.0000	2.2174	1.0692	3.1140	4.0305
DEEK	1.0000	0.0000	2.1983	0.7783	2.0275	3.8069
DEEN	1.0000	0.0000	2.2304	0.6513	1.6314	3.7093
DEEP	1.0000	0.0000	2.1925	0.8677	2.3318	3.8756
DEER	1.0000	0.0000	2.1985	0.9611	2.6762	3.9474
DEES	1.0000	0.0000	2.2689	0.5677	1.3901	3.6451
DEFD	1.0000	0.0000	2.2203	1.0305	2.9522	4.0008
DEFV	1.0000	0.0000	2.2219	1.1854	3.6385	4.1198
DEFY	1.0000	0.0000	2.2499	1.3345	4.4085	4.2344
DEGG	1.0000	0.0000	2.2116	1.1260	3.3630	4.0742
DEGP	1.0000	0.0000	2.2049	0.9910	2.7930	3.9704
DEGS	1.0000	0.0000	2.2992	0.6910	1.7511	3.7399
DEGT	1.0000	0.0000	2.2136	0.9111	2.4885	3.9090
DEHS	1.0000	0.0000	2.3516	0.8555	2.2888	3.8662
DEIH	1.0000	0.0000	2.2451	1.1364	3.4101	4.0822
DEIT	1.0000	0.0000	2.1958	0.7571	1.9585	3.7906
DEIY	1.0000	0.0000	2.2388	1.1140	3.3091	4.0650
DEKG	1.0000	0.0000	2.2153	0.9016	2.4537	3.9017
DEKI	1.0000	0.0000	2.1968	0.7476	1.9280	3.7833
DEKN	1.0000	0.0000	2.2221	0.5502	1.3414	3.6316
DELH	1.0000	0.0000	2.2856	0.9785	2.7437	3.9608
DELL	1.0000	0.0000	2.2188	0.5020	1.2098	3.5946
DELR	2.0000	3.8024	2.2304	1.0734	4.4294	3.8024
DELT	1.0000	0.0000	2.2116	0.5991	1.4792	3.6692
DEML	1.0000	0.0000	2.3013	1.0271	2.9384	3.9982
DEMR	1.0000	0.0000	2.2562	1.2975	4.2061	4.2060
DENE	1.0000	0.0000	2.2304	0.6513	1.6314	3.7093
DENS	1.0000	0.0000	2.2546	0.3396	0.7914	3.4698
DEPG	1.0000	0.0000	2.2049	0.9910	2.7930	3.9704
DEQS	2.0000	3.6660	2.2746	0.8960	3.4412	3.6660
DEQY	1.0000	0.0000	2.2352	1.1720	3.5748	4.1095
DERL	1.0000	0.0000	2.2304	0.7724	2.0082	3.8024
DERN	1.0000	0.0000	2.2454	0.7330	1.8817	3.7721
DERS	2.0000	3.7078	2.2878	0.9504	3.7271	3.7078
DESA	2.0000	3.6603	2.2730	0.8886	3.4034	3.6603
DESD	1.0000	0.0000	2.2620	0.5290	1.2830	3.6153
DESE	1.0000	0.0000	2.2689	0.5677	1.3901	3.6451
DESK	1.0000	0.0000	2.2543	0.4666	1.1154	3.5674
DESN	1.0000	0.0000	2.2546	0.3396	0.7914	3.4698
DESQ	1.0000	0.0000	2.2746	0.5950	1.4673	3.6660
DEST	1.0000	0.0000	2.2552	0.4761	1.1405	3.5747
DETK	2.0000	3.7365	2.1978	0.9877	3.9317	3.7365
DETP	1.0000	0.0000	2.1964	0.7761	2.0203	3.8052
DETR	1.0000	0.0000	2.2062	0.8695	2.3382	3.8770
DEVP	1.0000	0.0000	2.2037	0.9839	2.7650	3.9650
DEVR	1.0000	0.0000	2.2061	1.0773	3.1486	4.0367
DEYG	1.0000	0.0000	2.2400	1.2680	4.0506	4.1834
DEYN	1.0000	0.0000	2.2962	0.9166	2.5088	3.9133
DFAD	1.0000	0.0000	2.2202	1.0504	3.0345	4.0161
DFDP	1.0000	0.0000	2.2207	1.0188	2.9044	3.9918
DFED	1.0000	0.0000	2.2203	1.0305	2.9522	4.0008
DFFY	1.0000	0.0000	2.2480	1.5243	5.5804	4.3803
DFGA	1.0000	0.0000	2.2209	1.2124	3.7693	4.1406
DFHT	1.0000	0.0000	2.2785	1.2653	4.0366	4.1813
DFKC	1.0000	0.0000	2.3788	1.5517	5.7700	4.4014
DFKR	1.0000	0.0000	2.2365	1.0498	3.0320	4.0156
DFKV	1.0000	0.0000	2.2416	1.0843	3.1788	4.0421
DFLK	1.0000	0.0000	2.2546	0.7794	2.0312	3.8078
DFLS	1.0000	0.0000	2.3060	0.5688	1.3932	3.6459
DFND	1.0000	0.0000	2.2695	0.8024	2.1074	3.8255
DFNK	1.0000	0.0000	2.2678	0.7400	1.9039	3.7775
DFPN	1.0000	0.0000	2.2719	0.8294	2.1987	3.8462
DFPT	1.0000	0.0000	2.2283	0.9659	2.6948	3.9511
DFQE	1.0000	0.0000	2.2168	1.0965	3.2317	4.0515
DFSF	1.0000	0.0000	2.3692	0.9473	2.6236	3.9368
DFSP	1.0000	0.0000	2.3172	0.7458	1.9223	3.7820
DFSS	1.0000	0.0000	2.3272	0.4458	1.0609	3.5514
DFVG	1.0000	0.0000	2.2206	1.3087	4.2667	4.2146
DFYA	1.0000	0.0000	2.2470	1.3544	4.5204	4.2497
DGDK	1.0000	0.0000	2.2150	0.8629	2.3151	3.8720
DGDQ	1.0000	0.0000	2.2071	0.9913	2.7942	3.9707
DGEA	1.0000	0.0000	2.2043	1.0226	2.9198	3.9947
DGFA	1.0000	0.0000	2.2209	1.2124	3.7693	4.1406
DGIA	1.0000	0.0000	2.2061	0.9919	2.7964	3.9711
DGIF	1.0000	0.0000	2.2269	1.1618	3.5270	4.1017
DGIK	1.0000	0.0000	2.2149	0.8709	2.3432	3.8781
DGIR	1.0000	0.0000	2.2099	1.0537	3.0483	4.0186
DGKT	1.0000	0.0000	2.2183	0.8100	2.1329	3.8313
DGLI	1.0000	0.0000	2.2371	0.7833	2.0440	3.8108
DGLK	1.0000	0.0000	2.2366	0.7129	1.8188	3.7567
DGLS	1.0000	0.0000	2.2851	0.5024	1.2106	3.5948
DGNL	2.0000	3.6591	2.2560	0.8870	3.3952	3.6591
DGNS	1.0000	0.0000	2.2887	0.4630	1.1058	3.5646
DGPA	1.0000	0.0000	2.2048	1.0109	2.8723	3.9857
DGPH	1.0000	0.0000	2.2475	1.2788	4.1067	4.1916
DGPS	2.0000	3.7309	2.2971	0.9804	3.8906	3.7309
DGQA	1.0000	0.0000	2.2038	1.0499	3.0324	4.0157
DGQS	2.0000	3.7608	2.3047	1.0193	4.1105	3.7608
DGQT	1.0000	0.0000	2.2149	0.9384	2.5900	3.9300
DGSQ	1.0000	0.0000	2.3047	0.7183	1.8355	3.7608
DGSS	1.0000	0.0000	2.3054	0.3793	0.8906	3.5003
DGTD	1.0000	0.0000	2.2135	0.8724	2.3487	3.8793
DGTG	2.0000	4.0038	2.2266	1.3355	6.2423	4.0038
DGTN	1.0000	0.0000	2.2491	0.6831	1.7268	3.7337
DGVH	1.0000	0.0000	2.2411	1.4067	4.8265	4.2899
DGYR	1.0000	0.0000	2.2348	1.3497	4.4939	4.2461
DGYV	1.0000	0.0000	2.2357	1.3842	4.6931	4.2727
DHAK	1.0000	0.0000	2.2579	1.0859	3.1858	4.0434
DHAN	1.0000	0.0000	2.3059	0.9590	2.6681	3.9458
DHDK	1.0000	0.0000	2.2580	1.0274	2.9393	3.9984
DHDS	1.0000	0.0000	2.3452	0.8168	2.1557	3.8365
DHFK	1.0000	0.0000	2.2818	1.2558	3.9875	4.1740
DHIP	1.0000	0.0000	2.2457	1.1247	3.3571	4.0732
DHKQ	1.0000	0.0000	2.2582	1.0933	3.2180	4.0491
DHLA	1.0000	0.0000	2.2875	0.9983	2.8221	3.9761
DHLT	1.0000	0.0000	2.2840	0.8869	2.4003	3.8904
DHLV	1.0000	0.0000	2.3031	1.0947	3.2239	4.0501
DHNA	1.0000	0.0000	2.3059	0.9590	2.6681	3.9458
DHNS	1.0000	0.0000	2.3426	0.6274	1.5609	3.6909
DHQD	1.0000	0.0000	2.2456	1.1557	3.4988	4.0970
DHQG	1.0000	0.0000	2.2428	1.3177	4.3159	4.2216
DHQI	1.0000	0.0000	2.2445	1.1637	3.5359	4.1032
DHRK	1.0000	0.0000	2.2628	1.1477	3.4617	4.0909
DHRS	1.0000	0.0000	2.3701	0.9371	2.5852	3.9290
DHRW	1.0000	0.0000	2.4725	2.1861	12.2470	4.8890
DHSN	1.0000	0.0000	2.3426	0.6274	1.5609	3.6909
DHSY	1.0000	0.0000	2.4281	1.1208	3.3394	4.0702
DHTK	1.0000	0.0000	2.2629	0.9745	2.7281	3.9577
DHTP	1.0000	0.0000	2.2552	1.0638	3.0912	4.0264
DHYD	1.0000	0.0000	2.2807	1.3938	4.7493	4.2800
DIAN	1.0000	0.0000	2.2297	0.6405	1.5993	3.7010
DICK	1.0000	0.0000	2.3537	1.3312	4.3899	4.2319
DIDE	1.0000	0.0000	2.1924	0.8100	2.1328	3.8313
DIDN	1.0000	0.0000	2.2216	0.5819	1.4302	3.6560
DIEK	1.0000	0.0000	2.1968	0.7476	1.9280	3.7833
DIEL	1.0000	0.0000	2.2141	0.6600	1.6573	3.7160
DIEM	1.0000	0.0000	2.2595	1.1851	3.6371	4.1196
DIEP	1.0000	0.0000	2.1924	0.8370	2.2246	3.8520
DIEQ	1.0000	0.0000	2.1941	0.8760	2.3612	3.8820
DIER	1.0000	0.0000	2.1996	0.9303	2.5597	3.9238
DIFN	1.0000	0.0000	2.2701	0.8104	2.1342	3.8316
DIGI	1.0000	0.0000	2.2070	0.9413	2.6008	3.9322
DIGN	1.0000	0.0000	2.2519	0.7439	1.9164	3.7805
DIKA	1.0000	0.0000	2.1986	0.7675	1.9921	3.7986
DIKM	1.0000	0.0000	2.2728	1.0840	3.1775	4.0419
DIKN	2.0000	3.6080	2.2174	0.8205	3.0667	3.6080
DIKS	2.0000	3.5438	2.2482	0.7369	2.6787	3.5438
DILH	1.0000	0.0000	2.2837	0.9478	2.6253	3.9372
DILQ	1.0000	0.0000	2.2180	0.6873	1.7397	3.7370
DILT	1.0000	0.0000	2.2077	0.5684	1.3921	3.6456
DIMN	2.0000	3.9443	2.3164	1.2581	5.6555	3.9443
DIND	1.0000	0.0000	2.2216	0.5819	1.4302	3.6560
DINF	1.0000	0.0000	2.2701	0.8104	2.1342	3.8316
DINL	1.0000	0.0000	2.2208	0.4319	1.0249	3.5407
DINS	1.0000	0.0000	2.2476	0.3089	0.7158	3.4462
DIPG	1.0000	0.0000	2.2062	0.9603	2.6733	3.9468
DIQQ	1.0000	0.0000	2.1952	0.9032	2.4595	3.9030
DIQT	1.0000	0.0000	2.1982	0.7844	2.0474	3.8116
DISI	1.0000	0.0000	2.2576	0.5063	1.2212	3.5979
DISK	1.0000	0.0000	2.2482	0.4359	1.0351	3.5438
DISL	3.0000	6.9529	2.2452	0.8254	3.7848	3.4764
DISR	2.0000	3.6842	2.2824	0.9197	3.5639	3.6842
DISS	1.0000	0.0000	2.2613	0.2253	0.5143	3.3819
DISV	1.0000	0.0000	2.2919	0.6532	1.6370	3.7108
DITE	1.0000	0.0000	2.1958	0.7571	1.9585	3.7906
DITF	1.0000	0.0000	2.2285	0.9469	2.6220	3.9365
DITG	1.0000	0.0000	2.2134	0.8804	2.3771	3.8854
DITI	1.0000	0.0000	2.1941	0.7264	1.8608	3.7670
DITT	1.0000	0.0000	2.1946	0.6655	1.6737	3.7202
DIVG	1.0000	0.0000	2.2140	1.0882	3.1958	4.0451
DIVI	1.0000	0.0000	2.2057	0.9342	2.5741	3.9267
DIVS	1.0000	0.0000	2.2919	0.6532	1.6370	3.7108
DIYK	2.0000	3.9873	2.2511	1.3139	6.0741	3.9873
DKAA	1.0000	0.0000	2.2014	0.8180	2.1600	3.8375
DKAC	1.0000	0.0000	2.3538	1.3817	4.6784	4.2708
DKAN	1.0000	0.0000	2.2256	0.5701	1.3968	3.6469
DKAQ	1.0000	0.0000	2.2021	0.8254	2.1851	3.8432
DKCS	1.0000	0.0000	2.4368	1.0502	3.0337	4.0159
DKDD	1.0000	0.0000	2.1944	0.7009	1.7815	3.7475
DKDN	1.0000	0.0000	2.2164	0.5115	1.2354	3.6019
DKFG	1.0000	0.0000	2.2428	1.0914	3.2097	4.0476
DKFT	1.0000	0.0000	2.2346	0.8765	2.3631	3.8824
DKGE	1.0000	0.0000	2.2153	0.9016	2.4537	3.9017
DKGP	2.0000	3.8927	2.2150	1.1909	5.1832	3.8927
DKIK	1.0000	0.0000	2.1957	0.6465	1.6170	3.7056
DKIN	1.0000	0.0000	2.2174	0.5195	1.2571	3.6080
DKIT	1.0000	0.0000	2.1952	0.6560	1.6453	3.7129
DKKF	1.0000	0.0000	2.2358	0.8670	2.3294	3.8751
DKKN	1.0000	0.0000	2.2108	0.4491	1.0696	3.5539
DKKQ	1.0000	0.0000	2.2018	0.7045	1.7925	3.7502
DKKS	2.0000	3.4897	2.2378	0.6665	2.3715	3.4897
DKLA	2.0000	3.6772	2.2147	0.9105	3.5161	3.6772
DKLI	1.0000	0.0000	2.2076	0.5589	1.3655	3.6383
DKLL	1.0000	0.0000	2.2062	0.4009	0.9453	3.5169
DKLW	1.0000	0.0000	2.4782	1.5269	5.5984	4.3824
DKNC	1.0000	0.0000	2.3959	1.1338	3.3982	4.0802
DKNE	1.0000	0.0000	2.2221	0.5502	1.3414	3.6316
DKNG	1.0000	0.0000	2.2491	0.6736	1.6980	3.7264
DKNI	1.0000	0.0000	2.2174	0.5195	1.2571	3.6080
DKNK	1.0000	0.0000	2.2108	0.4491	1.0696	3.5539
DKNR	2.0000	3.6944	2.2387	0.9329	3.6337	3.6944
DKNS	1.0000	0.0000	2.2346	0.2385	0.5459	3.3921
DKPE	1.0000	0.0000	2.1976	0.7666	1.9893	3.7979
DKPG	2.0000	3.8927	2.2150	1.1909	5.1832	3.8927
DKPL	1.0000	0.0000	2.2100	0.5779	1.4188	3.6529
DKQN	1.0000	0.0000	2.2270	0.5775	1.4177	3.6526
DKRD	1.0000	0.0000	2.2071	0.8213	2.1710	3.8400
DKRF	1.0000	0.0000	2.2365	1.0498	3.0320	4.0156
DKSA	1.0000	0.0000	2.2586	0.4865	1.1681	3.5826
DKSI	1.0000	0.0000	2.2482	0.4359	1.0351	3.5438
DKSL	1.0000	0.0000	2.2331	0.2779	0.6405	3.4223
DKSP	1.0000	0.0000	2.2519	0.4549	1.0846	3.5584
DKSS	3.0000	6.6556	2.2462	0.6320	2.7272	3.3278
DKST	1.0000	0.0000	2.2389	0.3750	0.8797	3.4970
DKTK	1.0000	0.0000	2.1940	0.5856	1.4406	3.6588
DKVI	1.0000	0.0000	2.2135	0.8638	2.3181	3.8727
DKVL	1.0000	0.0000	2.2349	0.7058	1.7967	3.7512
DKVS	1.0000	0.0000	2.2838	0.5828	1.4327	3.6567
DKWQ	1.0000	0.0000	2.4568	1.7429	7.2656	4.5483
DKYD	1.0000	0.0000	2.2514	1.0049	2.8484	3.9811
DLAC	1.0000	0.0000	2.3854	1.2942	4.1883	4.2034
DLAE	1.0000	0.0000	2.2198	0.7106	1.8114	3.7549
DLAF	1.0000	0.0000	2.2585	0.9004	2.4492	3.9008
DLAI	1.0000	0.0000	2.2169	0.6799	1.7171	3.7313
DLCS	1.0000	0.0000	2.4354	0.9626	2.6822	3.9486
DLDE	1.0000	0.0000	2.2135	0.6520	1.6335	3.7099
DLDG	1.0000	0.0000	2.2367	0.7754	2.0179	3.8047
DLDN	1.0000	0.0000	2.2195	0.4240	1.0043	3.5346
DLDP	1.0000	0.0000	2.2121	0.6403	1.5988	3.7009
DLDQ	1.0000	0.0000	2.2174	0.6793	1.7154	3.7309
DLDS	2.0000	3.4703	2.2436	0.6414	2.2655	3.4703
DLEA	1.0000	0.0000	2.2198	0.7106	1.8114	3.7549
DLEE	1.0000	0.0000	2.2172	0.6907	1.7502	3.7396
DLEL	1.0000	0.0000	2.2188	0.5020	1.2098	3.5946
DLFA	1.0000	0.0000	2.2585	0.9004	2.4492	3.9008
DLFL	1.0000	0.0000	2.2660	0.6918	1.7536	3.7405
DLGN	1.0000	0.0000	2.2560	0.5860	1.4417	3.6591
DLGQ	2.0000	3.8554	2.2425	1.1423	4.8608	3.8554
DLGT	1.0000	0.0000	2.2363	0.7225	1.8485	3.7640
DLIP	1.0000	0.0000	2.2127	0.6483	1.6224	3.7070
DLIS	2.0000	3.4764	2.2452	0.6493	2.2988	3.4764
DLKA	1.0000	0.0000	2.2147	0.6095	1.5089	3.6772
DLKN	1.0000	0.0000	2.2119	0.3616	0.8459	3.4866
DLKQ	1.0000	0.0000	2.2160	0.6169	1.5303	3.6829
DLKR	1.0000	0.0000	2.2268	0.6713	1.6912	3.7247
DLKT	2.0000	3.5915	2.2030	0.7991	2.9644	3.5915
DLLD	1.0000	0.0000	2.2127	0.4634	1.1068	3.5649
DLLE	1.0000	0.0000	2.2188	0.5020	1.2098	3.5946
DLLN	1.0000	0.0000	2.2093	0.2740	0.6309	3.4193
DLLP	1.0000	0.0000	2.2168	0.4903	1.1784	3.5856
DLLS	2.0000	3.3550	2.2258	0.4914	1.6705	3.3550
DLLV	1.0000	0.0000	2.2450	0.6183	1.5343	3.6839
DLNK	1.0000	0.0000	2.2119	0.3616	0.8459	3.4866
DLNL	1.0000	0.0000	2.2093	0.2740	0.6309	3.4193
DLNP	4.0000	10.6660	2.2241	1.0530	6.0912	3.5553
DLNQ	1.0000	0.0000	2.2319	0.4899	1.1773	3.5853
DLNT	1.0000	0.0000	2.2127	0.3711	0.8698	3.4939
DLPI	1.0000	0.0000	2.2127	0.6483	1.6224	3.7070
DLPM	2.0000	3.9892	2.3004	1.3165	6.0937	3.9892
DLPS	1.0000	0.0000	2.2493	0.3673	0.8604	3.4911
DLQM	1.0000	0.0000	2.3040	1.0544	3.0515	4.0192
DLRP	1.0000	0.0000	2.2293	0.7607	1.9701	3.7934
DLRS	1.0000	0.0000	2.2730	0.4607	1.0999	3.5628
DLRY	1.0000	0.0000	2.2894	1.0377	2.9818	4.0063
DLSI	1.0000	0.0000	2.2452	0.3483	0.8129	3.4764
DLSK	1.0000	0.0000	2.2331	0.2779	0.6405	3.4223
DLSL	1.0000	0.0000	2.2258	0.1904	0.4316	3.3550
DLSR	1.0000	0.0000	2.2730	0.4607	1.0999	3.5628
DLSS	3.0000	6.5210	2.2340	0.5445	2.2958	3.2605
DLTG	1.0000	0.0000	2.2363	0.7225	1.8485	3.7640
DLTQ	1.0000	0.0000	2.2159	0.6264	1.5580	3.6902
DLVL	1.0000	0.0000	2.2450	0.6183	1.5343	3.6839
DLVQ	1.0000	0.0000	2.2409	0.8342	2.2151	3.8499
DLVR	1.0000	0.0000	2.2495	0.8886	2.4065	3.8917
DLVV	1.0000	0.0000	2.2564	0.9232	2.5329	3.9183
DLWL	1.0000	0.0000	2.4876	1.4394	5.0265	4.3150
DLWV	1.0000	0.0000	2.5055	1.7442	7.2775	4.5494
DLYE	1.0000	0.0000	2.2786	0.9560	2.6569	3.9435
DMDL	1.0000	0.0000	2.2992	0.9885	2.7829	3.9685
DMDR	1.0000	0.0000	2.2621	1.2588	4.0028	4.1763
DMEG	1.0000	0.0000	2.2595	1.3391	4.4344	4.2380
DMEL	1.0000	0.0000	2.3013	1.0271	2.9384	3.9982
DMFV	1.0000	0.0000	2.2601	1.5218	5.5635	4.3784
DMGV	1.0000	0.0000	2.2538	1.4554	5.1270	4.3273
DMNA	1.0000	0.0000	2.3219	1.0076	2.8593	3.9832
DMNN	1.0000	0.0000	2.3315	0.7597	1.9670	3.7926
DMQY	1.0000	0.0000	2.2803	1.5084	5.4728	4.3681
DMRP	1.0000	0.0000	2.2577	1.2858	4.1437	4.1970
DMRT	1.0000	0.0000	2.2747	1.2059	3.7375	4.1356
DMSI	1.0000	0.0000	2.3630	0.8734	2.3521	3.8800
DMVE	1.0000	0.0000	2.2588	1.3320	4.3947	4.2326
DNAI	1.0000	0.0000	2.2297	0.6405	1.5993	3.7010
DNAL	1.0000	0.0000	2.2304	0.4825	1.1576	3.5796
DNAY	1.0000	0.0000	2.2987	0.9365	2.5829	3.9285
DNCK	1.0000	0.0000	2.3959	1.1338	3.3982	4.0802
DNDA	2.0000	3.6949	2.2290	0.9335	3.6370	3.6949
DNDI	1.0000	0.0000	2.2216	0.5819	1.4302	3.6560
DNDK	1.0000	0.0000	2.2164	0.5115	1.2354	3.6019
DNDL	1.0000	0.0000	2.2195	0.4240	1.0043	3.5346
DNDN	1.0000	0.0000	2.2250	0.3846	0.9038	3.5043
DNDQ	1.0000	0.0000	2.2302	0.6399	1.5976	3.7006
DNDS	2.0000	3.4400	2.2459	0.6020	2.1034	3.4400
DNDT	1.0000	0.0000	2.2167	0.5211	1.2612	3.6092
DNED	1.0000	0.0000	2.2257	0.6126	1.5180	3.6796
DNEE	1.0000	0.0000	2.2304	0.6513	1.6314	3.7093
DNEF	1.0000	0.0000	2.2732	0.8411	2.2390	3.8552
DNEQ	1.0000	0.0000	2.2347	0.6786	1.7133	3.7303
DNES	1.0000	0.0000	2.2546	0.3396	0.7914	3.4698
DNET	1.0000	0.0000	2.2223	0.5597	1.3678	3.6390
DNEV	1.0000	0.0000	2.2534	0.7675	1.9924	3.7987
DNFQ	1.0000	0.0000	2.2769	0.8684	2.3344	3.8762
DNFS	1.0000	0.0000	2.3098	0.5294	1.2841	3.6157
DNFT	1.0000	0.0000	2.2677	0.7495	1.9343	3.7848
DNFY	1.0000	0.0000	2.3362	1.1064	3.2756	4.0592
DNGL	1.0000	0.0000	2.2560	0.5860	1.4417	3.6591
DNGN	1.0000	0.0000	2.2634	0.5466	1.3313	3.6288
DNGT	1.0000	0.0000	2.2491	0.6831	1.7268	3.7337
DNHD	1.0000	0.0000	2.2998	0.9004	2.4492	3.9008
DNHY	1.0000	0.0000	2.3667	1.2044	3.7302	4.1344
DNIA	1.0000	0.0000	2.2297	0.6405	1.5993	3.7010
DNIN	1.0000	0.0000	2.2264	0.3926	0.9240	3.5104
DNIP	1.0000	0.0000	2.2249	0.6089	1.5072	3.6767
DNIS	2.0000	3.4462	2.2476	0.6100	2.1359	3.4462
DNIY	1.0000	0.0000	2.2932	0.8859	2.3969	3.8897
DNKD	1.0000	0.0000	2.2164	0.5115	1.2354	3.6019
DNKE	1.0000	0.0000	2.2221	0.5502	1.3414	3.6316
DNKI	2.0000	3.6080	2.2174	0.8205	3.0667	3.6080
DNKL	1.0000	0.0000	2.2119	0.3616	0.8459	3.4866
DNKS	1.0000	0.0000	2.2346	0.2385	0.5459	3.3921
DNKV	1.0000	0.0000	2.2472	0.6665	1.6766	3.7210
DNLE	1.0000	0.0000	2.2263	0.4627	1.1050	3.5643
DNLF	1.0000	0.0000	2.2756	0.6525	1.6347	3.7102
DNLG	1.0000	0.0000	2.2560	0.5860	1.4417	3.6591
DNLL	1.0000	0.0000	2.2093	0.2740	0.6309	3.4193
DNLP	1.0000	0.0000	2.2241	0.4509	1.0743	3.5553
DNLQ	1.0000	0.0000	2.2319	0.4899	1.1773	3.5853
DNLS	1.0000	0.0000	2.2259	0.1510	0.3393	3.3248
DNMH	1.0000	0.0000	2.3906	1.2755	4.0896	4.1891
DNML	1.0000	0.0000	2.3232	0.7991	2.0962	3.8229
DNNF	1.0000	0.0000	2.2834	0.6131	1.5193	3.6799
DNNH	1.0000	0.0000	2.3152	0.7110	1.8128	3.7552
DNNK	1.0000	0.0000	2.2162	0.3222	0.7483	3.4564
DNNL	1.0000	0.0000	2.2118	0.2346	0.5364	3.3890
DNNM	1.0000	0.0000	2.3315	0.7597	1.9670	3.7926
DNNQ	1.0000	0.0000	2.2383	0.4505	1.0732	3.5550
DNNS	3.0000	6.5890	2.2252	0.5887	2.5105	3.2945
DNPA	1.0000	0.0000	2.2319	0.6595	1.6557	3.7156
DNPL	1.0000	0.0000	2.2241	0.4509	1.0743	3.5553
DNPP	1.0000	0.0000	2.2272	0.6279	1.5624	3.6913
DNPV	1.0000	0.0000	2.2521	0.7558	1.9545	3.7897
DNPY	1.0000	0.0000	2.2949	0.9049	2.4658	3.9043
DNQK	1.0000	0.0000	2.2270	0.5775	1.4177	3.6526
DNQL	1.0000	0.0000	2.2319	0.4899	1.1773	3.5853
DNQN	1.0000	0.0000	2.2383	0.4505	1.0732	3.5550
DNQY	2.0000	3.9342	2.2998	1.2450	5.5606	3.9342
DNRE	1.0000	0.0000	2.2454	0.7330	1.8817	3.7721
DNRP	1.0000	0.0000	2.2440	0.7213	1.8448	3.7631
DNSA	1.0000	0.0000	2.2595	0.3595	0.8408	3.4851
DNSE	1.0000	0.0000	2.2546	0.3396	0.7914	3.4698
DNSI	1.0000	0.0000	2.2476	0.3089	0.7158	3.4462
DNSK	2.0000	3.3921	2.2346	0.5396	1.8554	3.3921
DNSL	2.0000	3.3248	2.2259	0.4520	1.5232	3.3248
DNSN	1.0000	0.0000	2.2252	0.1116	0.2476	3.2945
DNSS	3.0000	6.4604	2.2316	0.5051	2.1096	3.2302
DNTL	1.0000	0.0000	2.2127	0.3711	0.8698	3.4939
DNTR	1.0000	0.0000	2.2387	0.6414	1.6020	3.7017
DNTV	1.0000	0.0000	2.2472	0.6760	1.7053	3.7283
DNVA	1.0000	0.0000	2.2562	0.7874	2.0575	3.8139
DNVH	2.0000	4.0198	2.3242	1.3563	6.4085	4.0198
DNVQ	1.0000	0.0000	2.2573	0.7948	2.0820	3.8196
DNVS	1.0000	0.0000	2.2866	0.4559	1.0872	3.5591
DNYF	1.0000	0.0000	2.3362	1.1064	3.2756	4.0592
DNYT	1.0000	0.0000	2.2911	0.8251	2.1838	3.8429
DPAF	1.0000	0.0000	2.2176	1.0773	3.1489	4.0368
DPAQ	1.0000	0.0000	2.1942	0.9148	2.5021	3.9119
DPAT	1.0000	0.0000	2.1980	0.7960	2.0858	3.8205
DPCF	1.0000	0.0000	2.3515	1.6411	6.4301	4.4701
DPCN	1.0000	0.0000	2.4004	1.2232	3.8227	4.1489
DPDF	2.0000	3.9918	2.2207	1.3198	6.1197	3.9918
DPDG	1.0000	0.0000	2.2068	0.9523	2.6427	3.9407
DPDN	1.0000	0.0000	2.2240	0.6009	1.4843	3.6706
DPDP	1.0000	0.0000	2.1922	0.8173	2.1574	3.8369
DPEQ	1.0000	0.0000	2.1936	0.8950	2.4295	3.8966
DPES	1.0000	0.0000	2.2667	0.5560	1.3574	3.6361
DPFN	1.0000	0.0000	2.2719	0.8294	2.1987	3.8462
DPHG	1.0000	0.0000	2.2475	1.2788	4.1067	4.1916
DPIA	1.0000	0.0000	2.1934	0.8568	2.2937	3.8673
DPII	2.0000	3.8284	2.1919	1.1073	4.6377	3.8284
DPIN	2.0000	3.6767	2.2249	0.9099	3.5131	3.6767
DPIS	1.0000	0.0000	2.2610	0.5253	1.2728	3.6125
DPKA	1.0000	0.0000	2.1993	0.7865	2.0543	3.8132
DPKS	2.0000	3.5584	2.2519	0.7559	2.7646	3.5584
DPLE	1.0000	0.0000	2.2159	0.6790	1.7145	3.7306
DPLP	1.0000	0.0000	2.2146	0.6673	1.6791	3.7216
DPLR	1.0000	0.0000	2.2293	0.7607	1.9701	3.7934
DPLY	1.0000	0.0000	2.2777	0.9443	2.6123	3.9345
DPMT	2.0000	4.0638	2.2701	1.4135	6.8843	4.0638
DPMY	1.0000	0.0000	2.2878	1.4694	5.2167	4.3382
DPNK	1.0000	0.0000	2.2202	0.5385	1.3091	3.6226
DPNP	1.0000	0.0000	2.2272	0.6279	1.5624	3.6913
DPPC	1.0000	0.0000	2.3386	1.4396	5.0277	4.3152
DPPK	1.0000	0.0000	2.1968	0.7549	1.9514	3.7889
DPPP	1.0000	0.0000	2.1920	0.8443	2.2499	3.8576
DPPS	1.0000	0.0000	2.2644	0.5443	1.3249	3.6271
DPQS	1.0000	0.0000	2.2724	0.5833	1.4340	3.6570
DPRI	1.0000	0.0000	2.1997	0.9186	2.5162	3.9148
DPRR	1.0000	0.0000	2.2028	1.0310	2.9543	4.0012
DPRY	1.0000	0.0000	2.2378	1.2147	3.7805	4.1423
DPSL	1.0000	0.0000	2.2493	0.3673	0.8604	3.4911
DPSN	1.0000	0.0000	2.2518	0.3279	0.7625	3.4608
DPSP	1.0000	0.0000	2.2644	0.5443	1.3249	3.6271
DPTD	1.0000	0.0000	2.1948	0.7374	1.8956	3.7755
DPTS	2.0000	3.5657	2.2528	0.7654	2.8080	3.5657
DPTY	1.0000	0.0000	2.2486	1.0414	2.9972	4.0092
DPVA	1.0000	0.0000	2.2037	1.0038	2.8438	3.9802
DPVD	1.0000	0.0000	2.2056	0.9452	2.6157	3.9352
DPVH	1.0000	0.0000	2.2468	1.2716	4.0694	4.1861
DPYK	1.0000	0.0000	2.2507	1.0319	2.9579	4.0019
DPYQ	1.0000	0.0000	2.2362	1.1603	3.5199	4.1005
DPYV	1.0000	0.0000	2.2408	1.2492	3.9537	4.1689
DQAG	1.0000	0.0000	2.2038	1.0499	3.0324	4.0157
DQAI	1.0000	0.0000	2.1948	0.8958	2.4326	3.8973
DQAS	1.0000	0.0000	2.2787	0.6149	1.5244	3.6813
DQAW	1.0000	0.0000	2.4394	1.8639	8.3891	4.6413
DQCN	1.0000	0.0000	2.4058	1.2622	4.0202	4.1789
DQCQ	1.0000	0.0000	2.3333	1.5175	5.5343	4.3751
DQDA	1.0000	0.0000	2.1952	0.8879	2.4038	3.8911
DQDD	1.0000	0.0000	2.1945	0.8293	2.1983	3.8461
DQDE	1.0000	0.0000	2.1944	0.8680	2.3329	3.8759
DQDN	1.0000	0.0000	2.2302	0.6399	1.5976	3.7006
DQEI	1.0000	0.0000	2.1941	0.8760	2.3612	3.8820
DQEK	1.0000	0.0000	2.2006	0.8056	2.1179	3.8279
DQEL	1.0000	0.0000	2.2209	0.7180	1.8345	3.7606
DQES	1.0000	0.0000	2.2746	0.5950	1.4673	3.6660
DQFI	1.0000	0.0000	2.2194	1.0657	3.0993	4.0279
DQGD	1.0000	0.0000	2.2071	0.9913	2.7942	3.9707
DQGI	1.0000	0.0000	2.2063	0.9993	2.8258	3.9768
DQGQ	1.0000	0.0000	2.2038	1.0573	3.0635	4.0214
DQGV	1.0000	0.0000	2.2091	1.1462	3.4548	4.0897
DQID	1.0000	0.0000	2.1943	0.8373	2.2257	3.8523
DQIQ	1.0000	0.0000	2.1952	0.9032	2.4595	3.9030
DQIS	1.0000	0.0000	2.2691	0.5643	1.3805	3.6424
DQKQ	1.0000	0.0000	2.2027	0.8328	2.2105	3.8489
DQMG	1.0000	0.0000	2.2562	1.3664	4.5894	4.2590
DQNI	1.0000	0.0000	2.2310	0.6479	1.6212	3.7067
DQNL	1.0000	0.0000	2.2319	0.4899	1.1773	3.5853
DQNM	1.0000	0.0000	2.3230	1.0150	2.8891	3.9889
DQNN	2.0000	3.5550	2.2383	0.7516	2.7448	3.5550
DQNQ	1.0000	0.0000	2.2389	0.7059	1.7968	3.7513
DQNS	2.0000	3.4907	2.2614	0.6680	2.3774	3.4907
DQPN	1.0000	0.0000	2.2332	0.6669	1.6779	3.7213
DQPQ	1.0000	0.0000	2.1945	0.9222	2.5295	3.9176
DQQI	1.0000	0.0000	2.1952	0.9032	2.4595	3.9030
DQQL	1.0000	0.0000	2.2244	0.7453	1.9206	3.7816
DQQS	1.0000	0.0000	2.2802	0.6223	1.5459	3.6870
DQQW	1.0000	0.0000	2.4392	1.8713	8.4629	4.6470
DQRI	1.0000	0.0000	2.2002	0.9576	2.6630	3.9448
DQSG	1.0000	0.0000	2.3047	0.7183	1.8355	3.7608
DQSI	1.0000	0.0000	2.2691	0.5643	1.3805	3.6424
DQSP	2.0000	3.6570	2.2724	0.8843	3.3815	3.6570
DQSR	1.0000	0.0000	2.2933	0.6767	1.7074	3.7288
DQSS	2.0000	3.4265	2.2765	0.5843	2.0322	3.4265
DQTV	1.0000	0.0000	2.2135	0.9313	2.5633	3.9245
DQVL	1.0000	0.0000	2.2409	0.8342	2.2151	3.8499
DQVN	1.0000	0.0000	2.2573	0.7948	2.0820	3.8196
DQVQ	1.0000	0.0000	2.2028	1.0502	3.0336	4.0159
DQVV	1.0000	0.0000	2.2082	1.1391	3.4223	4.0843
DQYV	1.0000	0.0000	2.2364	1.2882	4.1566	4.1989
DRAN	1.0000	0.0000	2.2482	0.7529	1.9450	3.7874
DRAQ	1.0000	0.0000	2.1985	1.0082	2.8616	3.9837
DRCV	1.0000	0.0000	2.3315	1.6609	6.5853	4.4853
DRDL	1.0000	0.0000	2.2274	0.7337	1.8839	3.7727
DREE	1.0000	0.0000	2.1985	0.9611	2.6762	3.9474
DREH	1.0000	0.0000	2.2423	1.2488	3.9516	4.1686
DRFN	1.0000	0.0000	2.2865	0.9228	2.5316	3.9180
DRGP	1.0000	0.0000	2.2080	1.0727	3.1289	4.0332
DRGT	1.0000	0.0000	2.2202	0.9928	2.8001	3.9718
DRHQ	1.0000	0.0000	2.2399	1.2761	4.0926	4.1895
DRIK	1.0000	0.0000	2.2071	0.8293	2.1981	3.8461
DRIS	1.0000	0.0000	2.2824	0.6187	1.5355	3.6842
DRLD	1.0000	0.0000	2.2274	0.7337	1.8839	3.7727
DRLF	1.0000	0.0000	2.2675	0.9622	2.6805	3.9483
DRLN	1.0000	0.0000	2.2448	0.5443	1.3250	3.6271
DRLS	2.0000	3.5628	2.2730	0.7617	2.7910	3.5628
DRLT	2.0000	3.7320	2.2265	0.9818	3.8988	3.7320
DRLY	1.0000	0.0000	2.2894	1.0377	2.9818	4.0063
DRMA	1.0000	0.0000	2.2541	1.3174	4.3138	4.2213
DRMV	1.0000	0.0000	2.2529	1.4137	4.8688	4.2953
DRNL	1.0000	0.0000	2.2448	0.5443	1.3250	3.6271
DRNP	1.0000	0.0000	2.2440	0.7213	1.8448	3.7631
DRNQ	1.0000	0.0000	2.2493	0.7603	1.9688	3.7931
DRPN	1.0000	0.0000	2.2440	0.7213	1.8448	3.7631
DRRS	1.0000	0.0000	2.3062	0.7310	1.8755	3.7706
DRSG	1.0000	0.0000	2.3175	0.7727	2.0092	3.8026
DRSW	1.0000	0.0000	2.5711	1.5867	6.0210	4.4283
DRTA	1.0000	0.0000	2.2073	0.8893	2.4092	3.8923
DRTH	1.0000	0.0000	2.2601	1.1572	3.5057	4.0982
DRYP	1.0000	0.0000	2.2378	1.2147	3.7805	4.1423
DRYQ	1.0000	0.0000	2.2341	1.2537	3.9763	4.1723
DRYS	1.0000	0.0000	2.3625	0.9147	2.5016	3.9118
DSAD	2.0000	3.6306	2.2662	0.8499	3.2096	3.6306
DSAK	1.0000	0.0000	2.2586	0.4865	1.1681	3.5826
DSAL	1.0000	0.0000	2.2566	0.3989	0.9401	3.5153
DSAS	1.0000	0.0000	2.2744	0.2759	0.6355	3.4208
DSAV	1.0000	0.0000	2.3011	0.7038	1.7904	3.7497
DSCA	1.0000	0.0000	2.4561	1.1712	3.5709	4.1089
DSCK	1.0000	0.0000	2.4368	1.0502	3.0337	4.0159
DSCL	1.0000	0.0000	2.4354	0.9626	2.6822	3.9486
DSCT	1.0000	0.0000	2.4376	1.0597	3.0737	4.0232
DSDF	1.0000	0.0000	2.3129	0.7188	1.8371	3.7612
DSDL	2.0000	3.4703	2.2436	0.6414	2.2655	3.4703
DSDN	1.0000	0.0000	2.2459	0.3010	0.6964	3.4400
DSDP	2.0000	3.6063	2.2597	0.8183	3.0561	3.6063
DSDS	2.0000	3.3758	2.2594	0.5184	1.7733	3.3758
DSEE	1.0000	0.0000	2.2689	0.5677	1.3901	3.6451
DSEH	1.0000	0.0000	2.3516	0.8555	2.2888	3.8662
DSEM	1.0000	0.0000	2.3683	0.9041	2.4628	3.9037
DSEN	1.0000	0.0000	2.2546	0.3396	0.7914	3.4698
DSFL	1.0000	0.0000	2.3060	0.5688	1.3932	3.6459
DSFV	1.0000	0.0000	2.3469	0.8737	2.3532	3.8803
DSGK	1.0000	0.0000	2.2858	0.5899	1.4529	3.6622
DSGL	1.0000	0.0000	2.2851	0.5024	1.2106	3.5948
DSGP	1.0000	0.0000	2.2971	0.6793	1.7154	3.7309
DSGQ	1.0000	0.0000	2.3047	0.7183	1.8355	3.7608
DSGT	1.0000	0.0000	2.2866	0.5994	1.4800	3.6695
DSHY	1.0000	0.0000	2.4281	1.1208	3.3394	4.0702
DSII	1.0000	0.0000	2.2576	0.5063	1.2212	3.5979
DSIK	1.0000	0.0000	2.2482	0.4359	1.0351	3.5438
DSIL	2.0000	3.4764	2.2452	0.6493	2.2988	3.4764
DSIS	1.0000	0.0000	2.2613	0.2253	0.5143	3.3819
DSKA	1.0000	0.0000	2.2586	0.4865	1.1681	3.5826
DSKD	1.0000	0.0000	2.2468	0.4279	1.0145	3.5376
DSKE	1.0000	0.0000	2.2543	0.4666	1.1154	3.5674
DSKI	1.0000	0.0000	2.2482	0.4359	1.0351	3.5438
DSKM	1.0000	0.0000	2.3551	0.8030	2.1094	3.8259
DSKN	1.0000	0.0000	2.2346	0.2385	0.5459	3.3921
DSLA	2.0000	3.5153	2.2566	0.6999	2.5151	3.5153
DSLD	1.0000	0.0000	2.2436	0.3403	0.7931	3.4703
DSLG	1.0000	0.0000	2.2851	0.5024	1.2106	3.5948
DSLI	1.0000	0.0000	2.2452	0.3483	0.8129	3.4764
DSLM	1.0000	0.0000	2.3550	0.7155	1.8266	3.7586
DSLN	1.0000	0.0000	2.2259	0.1510	0.3393	3.3248
DSLP	1.0000	0.0000	2.2493	0.3673	0.8604	3.4911
DSLQ	1.0000	0.0000	2.2585	0.4063	0.9590	3.5210
DSLS	3.0000	6.5210	2.2340	0.5445	2.2958	3.2605
DSLT	2.0000	3.4297	2.2345	0.5885	2.0488	3.4297
DSLV	1.0000	0.0000	2.2830	0.4952	1.1915	3.5894
DSNN	3.0000	6.5890	2.2252	0.5887	2.5105	3.2945
DSNP	1.0000	0.0000	2.2518	0.3279	0.7625	3.4608
DSPI	1.0000	0.0000	2.2610	0.5253	1.2728	3.6125
DSPN	1.0000	0.0000	2.2518	0.3279	0.7625	3.4608
DSPV	1.0000	0.0000	2.2950	0.6722	1.6939	3.7254
DSQE	1.0000	0.0000	2.2746	0.5950	1.4673	3.6660
DSQK	1.0000	0.0000	2.2604	0.4939	1.1879	3.5883
DSQM	1.0000	0.0000	2.3739	0.9314	2.5637	3.9246
DSQN	1.0000	0.0000	2.2614	0.3669	0.8594	3.4907
DSRK	1.0000	0.0000	2.2741	0.5483	1.3360	3.6301
DSRL	1.0000	0.0000	2.2730	0.4607	1.0999	3.5628
DSRN	1.0000	0.0000	2.2763	0.4213	0.9975	3.5326
DSRS	1.0000	0.0000	2.2924	0.3377	0.7866	3.4683
DSRT	1.0000	0.0000	2.2749	0.5578	1.3624	3.6374
DSRV	1.0000	0.0000	2.3155	0.7656	1.9861	3.7972
DSSA	3.0000	6.8416	2.2744	0.7530	3.3696	3.4208
DSSD	1.0000	0.0000	2.2594	0.2173	0.4954	3.3758
DSSE	2.0000	3.4055	2.2691	0.5571	1.9238	3.4055
DSSH	1.0000	0.0000	2.3604	0.5438	1.3235	3.6267
DSSI	1.0000	0.0000	2.2613	0.2253	0.5143	3.3819
DSSM	1.0000	0.0000	2.3769	0.5924	1.4600	3.6641
DSSP	1.0000	0.0000	2.2660	0.2443	0.5596	3.3965
DSSR	1.0000	0.0000	2.2924	0.3377	0.7866	3.4683
DSSS	1.0000	0.0000	2.2336	-0.0557	-0.1383	3.1659
DSST	2.0000	3.3351	2.2480	0.4655	1.5732	3.3351
DSSV	2.0000	3.4948	2.3032	0.6733	2.4001	3.4948
DSSW	1.0000	0.0000	2.5416	1.1933	3.6766	4.1259
DSTL	2.0000	3.4297	2.2345	0.5885	2.0488	3.4297
DSTP	1.0000	0.0000	2.2528	0.4644	1.1096	3.5657
DSTQ	2.0000	3.5956	2.2612	0.8044	2.9898	3.5956
DSTT	1.0000	0.0000	2.2399	0.3845	0.9037	3.5043
DSTV	1.0000	0.0000	2.2845	0.5923	1.4597	3.6640
DSVQ	1.0000	0.0000	2.3027	0.7112	1.8133	3.7554
DSWS	1.0000	0.0000	2.5416	1.1933	3.6766	4.1259
DSYD	1.0000	0.0000	2.3376	0.7943	2.0804	3.8193
DSYT	1.0000	0.0000	2.3317	0.7414	1.9084	3.7786
DSYV	1.0000	0.0000	2.3719	0.9492	2.6310	3.9383
DTAA	1.0000	0.0000	2.2000	0.8275	2.1923	3.8448
DTAD	1.0000	0.0000	2.1974	0.7690	1.9971	3.7998
DTAN	1.0000	0.0000	2.2257	0.5796	1.4236	3.6542
DTCL	1.0000	0.0000	2.3810	1.1827	3.6256	4.1178
DTDE	1.0000	0.0000	2.1956	0.7491	1.9329	3.7845
DTDL	2.0000	3.6395	2.2068	0.8615	3.2667	3.6395
DTDQ	1.0000	0.0000	2.1982	0.7764	2.0213	3.8055
DTEI	1.0000	0.0000	2.1958	0.7571	1.9585	3.7906
DTEL	1.0000	0.0000	2.2116	0.5991	1.4792	3.6692
DTES	1.0000	0.0000	2.2552	0.4761	1.1405	3.5747
DTFK	1.0000	0.0000	2.2346	0.8765	2.3631	3.8824
DTFN	2.0000	3.7848	2.2677	1.0506	4.2926	3.7848
DTGQ	1.0000	0.0000	2.2149	0.9384	2.5900	3.9300
DTGT	1.0000	0.0000	2.2172	0.8195	2.1650	3.8386
DTHK	1.0000	0.0000	2.2629	0.9745	2.7281	3.9577
DTHP	1.0000	0.0000	2.2552	1.0638	3.0912	4.0264
DTHT	1.0000	0.0000	2.2614	0.9840	2.7652	3.9650
DTHV	1.0000	0.0000	2.2646	1.1918	3.6690	4.1247
DTIA	1.0000	0.0000	2.1975	0.7770	2.0231	3.8059
DTID	1.0000	0.0000	2.1938	0.7184	1.8358	3.7609
DTIN	1.0000	0.0000	2.2177	0.5290	1.2830	3.6153
DTKC	1.0000	0.0000	2.3591	1.2703	4.0623	4.1851
DTKS	1.0000	0.0000	2.2389	0.3750	0.8797	3.4970
DTLC	1.0000	0.0000	2.3810	1.1827	3.6256	4.1178
DTLG	1.0000	0.0000	2.2363	0.7225	1.8485	3.7640
DTLN	3.0000	6.9879	2.2127	0.8482	3.9205	3.4939
DTLP	2.0000	3.6602	2.2099	0.8885	3.4026	3.6602
DTMF	1.0000	0.0000	2.2930	1.3140	4.2955	4.2187
DTMP	1.0000	0.0000	2.2701	1.1125	3.3025	4.0638
DTPA	1.0000	0.0000	2.1980	0.7960	2.0858	3.8205
DTPG	1.0000	0.0000	2.2133	0.8994	2.4457	3.9000
DTPL	1.0000	0.0000	2.2099	0.5874	1.4458	3.6602
DTPN	1.0000	0.0000	2.2204	0.5480	1.3353	3.6300
DTPS	1.0000	0.0000	2.2528	0.4644	1.1096	3.5657
DTQN	1.0000	0.0000	2.2271	0.5870	1.4446	3.6599
DTRV	1.0000	0.0000	2.2190	0.9857	2.7720	3.9663
DTSD	1.0000	0.0000	2.2477	0.4374	1.0391	3.5449
DTSK	1.0000	0.0000	2.2389	0.3750	0.8797	3.4970
DTSS	2.0000	3.3351	2.2480	0.4655	1.5732	3.3351
DTTE	1.0000	0.0000	2.1971	0.6962	1.7670	3.7438
DTTY	1.0000	0.0000	2.2546	0.9615	2.6780	3.9478
DTVQ	1.0000	0.0000	2.2135	0.9313	2.5633	3.9245
DTYG	1.0000	0.0000	2.2594	1.1764	3.5959	4.1130
DTYN	1.0000	0.0000	2.2911	0.8251	2.1838	3.8429
DVCD	1.0000	0.0000	2.3459	1.5405	5.6919	4.3928
DVDF	1.0000	0.0000	2.2273	1.1467	3.4571	4.0901
DVDP	1.0000	0.0000	2.2056	0.9452	2.6157	3.9352
DVFY	1.0000	0.0000	2.2425	1.4507	5.0976	4.3238
DVHK	1.0000	0.0000	2.2676	1.1823	3.6235	4.1174
DVIC	1.0000	0.0000	2.3442	1.5485	5.7475	4.3989
DVKT	1.0000	0.0000	2.2167	0.8029	2.1091	3.8259
DVLG	1.0000	0.0000	2.2580	0.9303	2.5594	3.9237
DVLN	1.0000	0.0000	2.2540	0.5789	1.4215	3.6537
DVLP	1.0000	0.0000	2.2368	0.7952	2.0834	3.8199
DVNK	1.0000	0.0000	2.2472	0.6665	1.6766	3.7210
DVNS	1.0000	0.0000	2.2866	0.4559	1.0872	3.5591
DVPS	1.0000	0.0000	2.2950	0.6722	1.6939	3.7254
DVQT	1.0000	0.0000	2.2135	0.9313	2.5633	3.9245
DVRT	1.0000	0.0000	2.2190	0.9857	2.7720	3.9663
DVSE	1.0000	0.0000	2.2972	0.6839	1.7294	3.7344
DVSI	1.0000	0.0000	2.2919	0.6532	1.6370	3.7108
DVTY	1.0000	0.0000	2.2583	1.1693	3.5623	4.1075
DVVI	1.0000	0.0000	2.2130	1.0811	3.1650	4.0397
DWKL	1.0000	0.0000	2.4782	1.5269	5.5984	4.3824
DWLS	1.0000	0.0000	2.5255	1.3163	4.3082	4.2205
DWNT	1.0000	0.0000	2.4916	1.4971	5.3972	4.3594
DWRS	1.0000	0.0000	2.5711	1.5867	6.0210	4.4283
DYAQ	1.0000	0.0000	2.2340	1.1919	3.6695	4.1248
DYCN	1.0000	0.0000	2.4704	1.5002	5.4182	4.3618
DYDA	1.0000	0.0000	2.2393	1.1259	3.3624	4.0741
DYDD	1.0000	0.0000	2.2421	1.0673	3.1061	4.0291
DYFT	2.0000	4.1640	2.2722	1.5439	8.0835	4.1640
DYKL	1.0000	0.0000	2.2774	0.8549	2.2870	3.8658
DYKS	1.0000	0.0000	2.3310	0.7319	1.8783	3.7713
DYKT	1.0000	0.0000	2.2560	0.9520	2.6416	3.9405
DYLQ	1.0000	0.0000	2.2814	0.9833	2.7627	3.9645
DYNG	2.0000	4.0081	2.3186	1.3410	6.2859	4.0081
DYNP	1.0000	0.0000	2.2949	0.9049	2.4658	3.9043
DYPN	2.0000	3.9043	2.2949	1.2060	5.2861	3.9043
DYQN	1.0000	0.0000	2.2998	0.9439	2.6108	3.9342
DYQT	1.0000	0.0000	2.2493	1.0804	3.1620	4.0391
DYRL	1.0000	0.0000	2.2894	1.0377	2.9818	4.0063
DYSK	1.0000	0.0000	2.3310	0.7319	1.8783	3.7713
DYSQ	1.0000	0.0000	2.3495	0.8603	2.3058	3.8700
DYTG	1.0000	0.0000	2.2594	1.1764	3.5959	4.1130
DYTR	1.0000	0.0000	2.2537	1.1348	3.4026	4.0809
DYVS	1.0000	0.0000	2.3719	0.9492	2.6310	3.9383
EAAS	1.0000	0.0000	2.2835	0.6461	1.6160	3.7054
EADL	1.0000	0.0000	2.2198	0.7106	1.8114	3.7549
EADN	1.0000	0.0000	2.2335	0.6712	1.6909	3.7246
EAED	1.0000	0.0000	2.1933	0.8993	2.4451	3.8999
EAEL	1.0000	0.0000	2.2229	0.7493	1.9335	3.7846
EAES	1.0000	0.0000	2.2796	0.6263	1.5576	3.6901
EAFI	1.0000	0.0000	2.2158	1.0970	3.2342	4.0519
EAFS	1.0000	0.0000	2.3292	0.8161	2.1533	3.8360
EAGS	1.0000	0.0000	2.3092	0.7496	1.9345	3.7849
EAHE	1.0000	0.0000	2.2361	1.2257	3.8351	4.1508
EAHS	2.0000	3.9112	2.3615	1.2150	5.3491	3.9112
EAIG	1.0000	0.0000	2.2033	1.0306	2.9524	4.0008
EAIV	1.0000	0.0000	2.2022	1.0234	2.9233	3.9954
EAKS	1.0000	0.0000	2.2659	0.5252	1.2724	3.6124
EALD	1.0000	0.0000	2.2198	0.7106	1.8114	3.7549
EALQ	1.0000	0.0000	2.2261	0.7766	2.0218	3.8056
EALR	1.0000	0.0000	2.2349	0.8309	2.2040	3.8474
EALS	1.0000	0.0000	2.2648	0.4376	1.0395	3.5451
EAML	1.0000	0.0000	2.3043	1.0857	3.1849	4.0432
EANA	1.0000	0.0000	2.2404	0.7298	1.8714	3.7696
EANH	1.0000	0.0000	2.3086	0.9976	2.8193	3.9755
EANL	1.0000	0.0000	2.2369	0.5212	1.2617	3.6093
EANP	1.0000	0.0000	2.2362	0.6982	1.7731	3.7454
EANQ	1.0000	0.0000	2.2416	0.7372	1.8948	3.7753
EANV	1.0000	0.0000	2.2594	0.8261	2.1874	3.8437
EAPN	1.0000	0.0000	2.2362	0.6982	1.7731	3.7454
EAPQ	1.0000	0.0000	2.1924	0.9535	2.6473	3.9416
EAPS	1.0000	0.0000	2.2774	0.6146	1.5236	3.6811
EAQL	2.0000	3.8056	2.2261	1.0776	4.4546	3.8056
EAQN	1.0000	0.0000	2.2416	0.7372	1.8948	3.7753
EAQY	1.0000	0.0000	2.2279	1.2305	3.8593	4.1545
EARM	1.0000	0.0000	2.2460	1.3560	4.5299	4.2510
EARS	1.0000	0.0000	2.2979	0.7079	1.8032	3.7529
EASC	1.0000	0.0000	2.4628	1.2098	3.7568	4.1386
EASF	1.0000	0.0000	2.3292	0.8161	2.1533	3.8360
EASQ	1.0000	0.0000	2.2851	0.6535	1.6380	3.7110
EASS	1.0000	0.0000	2.2841	0.3146	0.7297	3.4505
EAST	1.0000	0.0000	2.2667	0.5347	1.2985	3.6197
EATA	1.0000	0.0000	2.2002	0.8662	2.3267	3.8745
EATI	2.0000	3.8356	2.1985	1.1167	4.6967	3.8356
EATT	1.0000	0.0000	2.2014	0.7548	1.9511	3.7889
EAVH	1.0000	0.0000	2.2342	1.3419	4.4500	4.2401
EAVN	1.0000	0.0000	2.2594	0.8261	2.1874	3.8437
EAVS	1.0000	0.0000	2.3072	0.7425	1.9117	3.7794
EAVT	2.0000	3.9486	2.2121	1.2636	5.6959	3.9486
EAYK	1.0000	0.0000	2.2494	1.1022	3.2568	4.0559
EAYY	1.0000	0.0000	2.2516	1.4686	5.2113	4.3375
ECCE	1.0000	0.0000	2.4560	2.0852	10.8851	4.8115
ECEA	1.0000	0.0000	2.3293	1.5215	5.5615	4.3782
ECEM	1.0000	0.0000	2.3719	1.8381	8.1369	4.6215
ECEN	1.0000	0.0000	2.4052	1.2736	4.0796	4.1876
ECLC	1.0000	0.0000	2.5610	1.8966	8.7199	4.6665
ECLQ	1.0000	0.0000	2.3876	1.3403	4.4407	4.2389
ECNV	1.0000	0.0000	2.4265	1.3898	4.7259	4.2770
ECQN	1.0000	0.0000	2.4088	1.3009	4.2243	4.2086
ECSF	1.0000	0.0000	2.5129	1.3798	4.6668	4.2692
ECSG	1.0000	0.0000	2.4908	1.3133	4.2916	4.2181
ECTT	1.0000	0.0000	2.3580	1.3185	4.3199	4.2221
ECVH	1.0000	0.0000	2.3367	1.9056	8.8137	4.6734
ECVT	1.0000	0.0000	2.3558	1.5263	5.5939	4.3819
EDAP	1.0000	0.0000	2.1932	0.8876	2.4027	3.8909
EDCI	1.0000	0.0000	2.3398	1.4323	4.9824	4.3096
EDDE	1.0000	0.0000	2.1929	0.8407	2.2375	3.8549
EDDI	1.0000	0.0000	2.1924	0.8100	2.1328	3.8313
EDDN	1.0000	0.0000	2.2257	0.6126	1.5180	3.6796
EDDQ	1.0000	0.0000	2.1944	0.8680	2.3329	3.8759
EDDR	1.0000	0.0000	2.2001	0.9224	2.5300	3.9177
EDDS	2.0000	3.6153	2.2620	0.8301	3.1125	3.6153
EDDT	1.0000	0.0000	2.1956	0.7491	1.9329	3.7845
EDEC	1.0000	0.0000	2.3367	1.4630	5.1754	4.3332
EDEE	1.0000	0.0000	2.1926	0.8794	2.3735	3.8846
EDEF	1.0000	0.0000	2.2174	1.0692	3.1140	4.0305
EDEI	1.0000	0.0000	2.1927	0.8487	2.2652	3.8610
EDEN	1.0000	0.0000	2.2304	0.6513	1.6314	3.7093
EDEQ	1.0000	0.0000	2.1936	0.9067	2.4721	3.9056
EDFE	1.0000	0.0000	2.2174	1.0692	3.1140	4.0305
EDFG	1.0000	0.0000	2.2228	1.1925	3.6726	4.1253
EDGL	1.0000	0.0000	2.2395	0.8140	2.1464	3.8344
EDGT	1.0000	0.0000	2.2136	0.9111	2.4885	3.9090
EDID	1.0000	0.0000	2.1924	0.8100	2.1328	3.8313
EDIM	1.0000	0.0000	2.2595	1.1851	3.6371	4.1196
EDIT	1.0000	0.0000	2.1958	0.7571	1.9585	3.7906
EDLE	1.0000	0.0000	2.2172	0.6907	1.7502	3.7396
EDLK	1.0000	0.0000	2.2116	0.5896	1.4520	3.6619
EDLY	1.0000	0.0000	2.2786	0.9560	2.6569	3.9435
EDNI	1.0000	0.0000	2.2266	0.6206	1.5411	3.6857
EDNK	1.0000	0.0000	2.2221	0.5502	1.3414	3.6316
EDNL	1.0000	0.0000	2.2263	0.4627	1.1050	3.5643
EDPI	1.0000	0.0000	2.1924	0.8370	2.2246	3.8520
EDPP	1.0000	0.0000	2.1923	0.8560	2.2906	3.8666
EDPR	2.0000	3.9384	2.1988	1.2504	5.5998	3.9384
EDQD	1.0000	0.0000	2.1944	0.8680	2.3329	3.8759
EDQN	1.0000	0.0000	2.2347	0.6786	1.7133	3.7303
EDQS	1.0000	0.0000	2.2746	0.5950	1.4673	3.6660
EDRI	1.0000	0.0000	2.1996	0.9303	2.5597	3.9238
EDRL	2.0000	3.8024	2.2304	1.0734	4.4294	3.8024
EDRP	1.0000	0.0000	2.1988	0.9494	2.6314	3.9384
EDRY	1.0000	0.0000	2.2364	1.2264	3.8385	4.1513
EDSD	1.0000	0.0000	2.2620	0.5290	1.2830	3.6153
EDSN	2.0000	3.4698	2.2546	0.6407	2.2626	3.4698
EDSR	1.0000	0.0000	2.2878	0.6494	1.6256	3.7078
EDSS	1.0000	0.0000	2.2691	0.2560	0.5877	3.4055
EDST	1.0000	0.0000	2.2552	0.4761	1.1405	3.5747
EDTH	1.0000	0.0000	2.2552	1.0756	3.1412	4.0354
EDVP	1.0000	0.0000	2.2037	0.9839	2.7650	3.9650
EDYR	1.0000	0.0000	2.2364	1.2264	3.8385	4.1513
EDYS	1.0000	0.0000	2.3440	0.8330	2.2111	3.8490
EEAF	1.0000	0.0000	2.2124	1.1277	3.3707	4.0755
EEAL	1.0000	0.0000	2.2229	0.7493	1.9335	3.7846
EEAS	1.0000	0.0000	2.2796	0.6263	1.5576	3.6901
EEAT	1.0000	0.0000	2.1991	0.8464	2.2571	3.8593
EEDD	1.0000	0.0000	2.1929	0.8407	2.2375	3.8549
EEDE	1.0000	0.0000	2.1926	0.8794	2.3735	3.8846
EEDF	1.0000	0.0000	2.2174	1.0692	3.1140	4.0305
EEDI	1.0000	0.0000	2.1927	0.8487	2.2652	3.8610
EEDQ	1.0000	0.0000	2.1936	0.9067	2.4721	3.9056
EEDY	1.0000	0.0000	2.2362	1.1447	3.4479	4.0886
EEFF	1.0000	0.0000	2.2251	1.2977	4.2071	4.2061
EEFG	1.0000	0.0000	2.2159	1.2312	3.8626	4.1550
EEFP	1.0000	0.0000	2.2144	1.0962	3.2304	4.0513
EEGS	1.0000	0.0000	2.3054	0.7297	1.8713	3.7696
EEHH	1.0000	0.0000	2.2665	1.4936	5.3742	4.3567
EEIY	1.0000	0.0000	2.2350	1.1527	3.4846	4.0947
EEKA	1.0000	0.0000	2.2007	0.8369	2.2242	3.8519
EEKF	1.0000	0.0000	2.2293	1.0068	2.8559	3.9826
EELI	1.0000	0.0000	2.2177	0.6987	1.7746	3.7457
EENA	1.0000	0.0000	2.2376	0.7099	1.8093	3.7544
EENG	1.0000	0.0000	2.2587	0.8133	2.1441	3.8339
EENL	1.0000	0.0000	2.2329	0.5013	1.2079	3.5941
EENS	1.0000	0.0000	2.2632	0.3783	0.8880	3.4995
EEPP	1.0000	0.0000	2.1916	0.8947	2.4284	3.8964
EEQF	1.0000	0.0000	2.2122	1.1351	3.4043	4.0812
EEQK	2.0000	3.8576	2.2013	1.1453	4.8799	3.8576
EEQV	1.0000	0.0000	2.1996	1.0616	3.0816	4.0247
EERI	1.0000	0.0000	2.1978	0.9690	2.7070	3.9535
EERK	1.0000	0.0000	2.2078	0.8987	2.4429	3.8994
EERN	1.0000	0.0000	2.2491	0.7717	2.0059	3.8019
EERQ	1.0000	0.0000	2.1956	1.0270	2.9379	3.9981
EESA	3.0000	7.3802	2.2796	1.1034	5.6502	3.6901
EESG	1.0000	0.0000	2.3054	0.7297	1.8713	3.7696
EESL	2.0000	3.5298	2.2601	0.7187	2.5977	3.5298
EESN	1.0000	0.0000	2.2632	0.3783	0.8880	3.4995
EESR	1.0000	0.0000	2.2941	0.6881	1.7421	3.7376
EESS	1.0000	0.0000	2.2787	0.2947	0.6811	3.4352
EEST	1.0000	0.0000	2.2624	0.5148	1.2443	3.6044
EESY	1.0000	0.0000	2.3501	0.8717	2.3461	3.8787
EETK	1.0000	0.0000	2.2004	0.7254	1.8577	3.7663
EETT	1.0000	0.0000	2.1995	0.7349	1.8877	3.7736
EEVK	1.0000	0.0000	2.2136	0.9332	2.5704	3.9260
EEVL	1.0000	0.0000	2.2401	0.8456	2.2546	3.8587
EFAK	1.0000	0.0000	2.2296	1.0266	2.9364	3.9978
EFDH	1.0000	0.0000	2.2556	1.3569	4.5350	4.2517
EFDK	1.0000	0.0000	2.2303	0.9681	2.7033	3.9528
EFFH	1.0000	0.0000	2.2366	1.5854	6.0116	4.4273
EFGN	1.0000	0.0000	2.2978	1.0031	2.8413	3.9798
EFHR	1.0000	0.0000	2.2351	1.4773	5.2676	4.3442
EFIT	1.0000	0.0000	2.2279	0.9856	2.7716	3.9662
EFKL	2.0000	3.8375	2.2581	1.1191	4.7122	3.8375
EFKN	1.0000	0.0000	2.2724	0.7787	2.0289	3.8073
EFKP	1.0000	0.0000	2.2294	0.9951	2.8091	3.9736
EFLV	1.0000	0.0000	2.2747	1.0354	2.9724	4.0046
EFNE	1.0000	0.0000	2.2764	0.8798	2.3750	3.8850
EFNK	1.0000	0.0000	2.2724	0.7787	2.0289	3.8073
EFNN	2.0000	3.7097	2.2903	0.9528	3.7399	3.7097
EFNQ	1.0000	0.0000	2.2797	0.9071	2.4736	3.9059
EFNS	1.0000	0.0000	2.3184	0.5681	1.3913	3.6454
EFPN	1.0000	0.0000	2.2752	0.8681	2.3333	3.8760
EFPQ	1.0000	0.0000	2.2133	1.1234	3.3513	4.0722
EFPS	1.0000	0.0000	2.3234	0.7845	2.0478	3.8117
EFQL	1.0000	0.0000	2.2608	0.9465	2.6205	3.9362
EFQM	1.0000	0.0000	2.2539	1.4716	5.2306	4.3398
EFRD	1.0000	0.0000	2.2187	1.1509	3.4762	4.0933
EFSA	1.0000	0.0000	2.3292	0.8161	2.1533	3.8360
EFSD	2.0000	3.7910	2.3193	1.0585	4.3399	3.7910
EFSK	1.0000	0.0000	2.3132	0.6951	1.7636	3.7430
EFSV	1.0000	0.0000	2.3524	0.9124	2.4932	3.9100
EFTL	1.0000	0.0000	2.2575	0.8276	2.1925	3.8448
EFTP	1.0000	0.0000	2.2272	1.0046	2.8470	3.9809
EFVD	1.0000	0.0000	2.2219	1.1854	3.6385	4.1198
EFYN	1.0000	0.0000	2.3375	1.1451	3.4498	4.0889
EFYP	1.0000	0.0000	2.2432	1.3615	4.5610	4.2552
EFYQ	1.0000	0.0000	2.2359	1.4005	4.7892	4.2851
EGAP	1.0000	0.0000	2.2015	1.0496	3.0311	4.0154
EGAR	1.0000	0.0000	2.2005	1.1429	3.4398	4.0872
EGDL	1.0000	0.0000	2.2395	0.8140	2.1464	3.8344
EGDN	1.0000	0.0000	2.2552	0.7747	2.0156	3.8041
EGEN	1.0000	0.0000	2.2587	0.8133	2.1441	3.8339
EGFS	1.0000	0.0000	2.3544	0.9195	2.5194	3.9155
EGGG	1.0000	0.0000	2.2034	1.2881	4.1558	4.1987
EGGV	1.0000	0.0000	2.2030	1.2809	4.1182	4.1933
EGHF	1.0000	0.0000	2.2337	1.5189	5.5440	4.3762
EGHL	1.0000	0.0000	2.3045	1.1405	3.4285	4.0853
EGHN	1.0000	0.0000	2.3275	1.1011	3.2520	4.0550
EGHQ	1.0000	0.0000	2.2338	1.3564	4.5321	4.2513
EGHV	1.0000	0.0000	2.2290	1.4454	5.0640	4.3197
EGIY	1.0000	0.0000	2.2382	1.2760	4.0922	4.1895
EGLE	1.0000	0.0000	2.2417	0.8527	2.2793	3.8641
EGLI	2.0000	3.8405	2.2397	1.1230	4.7370	3.8405
EGMM	1.0000	0.0000	2.2717	1.7143	7.0211	4.5263
EGNE	1.0000	0.0000	2.2587	0.8133	2.1441	3.8339
EGNF	1.0000	0.0000	2.2978	1.0031	2.8413	3.9798
EGNL	2.0000	3.6889	2.2622	0.9257	3.5955	3.6889
EGNN	1.0000	0.0000	2.2703	0.5853	1.4397	3.6586
EGNV	1.0000	0.0000	2.2790	0.9296	2.5568	3.9232
EGNW	1.0000	0.0000	2.5322	1.7507	7.3333	4.5543
EGNY	1.0000	0.0000	2.3204	1.0787	3.1545	4.0378
EGPK	1.0000	0.0000	2.2148	0.9286	2.5532	3.9225
EGSD	1.0000	0.0000	2.2992	0.6910	1.7511	3.7399
EGSI	1.0000	0.0000	2.3003	0.6990	1.7756	3.7460
EGSK	1.0000	0.0000	2.2929	0.6286	1.5645	3.6919
EGSQ	1.0000	0.0000	2.3107	0.7570	1.9582	3.7906
EGSS	1.0000	0.0000	2.3151	0.4180	0.9890	3.5300
EGSV	1.0000	0.0000	2.3325	0.8459	2.2556	3.8589
EGTE	1.0000	0.0000	2.2129	0.9498	2.6332	3.9388
EGVK	1.0000	0.0000	2.2255	1.0565	3.0603	4.0208
EGVP	1.0000	0.0000	2.2065	1.1459	3.4534	4.0895
EGYA	1.0000	0.0000	2.2292	1.3266	4.3646	4.2284
EGYR	1.0000	0.0000	2.2242	1.3884	4.7175	4.2759
EHDA	1.0000	0.0000	2.2415	1.1870	3.6462	4.1211
EHDS	1.0000	0.0000	2.3516	0.8555	2.2888	3.8662
EHDT	1.0000	0.0000	2.2552	1.0756	3.1412	4.0354
EHHT	1.0000	0.0000	2.2973	1.4020	4.7983	4.2863
EHKK	1.0000	0.0000	2.2651	1.0036	2.8433	3.9801
EHKS	1.0000	0.0000	2.3456	0.7930	2.0761	3.8183
EHLP	1.0000	0.0000	2.2865	1.0054	2.8505	3.9815
EHPD	1.0000	0.0000	2.2432	1.1554	3.4974	4.0968
EHPG	1.0000	0.0000	2.2400	1.3174	4.3142	4.2213
EHPI	1.0000	0.0000	2.2421	1.1634	3.5345	4.1029
EHRY	1.0000	0.0000	2.2477	1.5528	5.7780	4.4022
EHSD	1.0000	0.0000	2.3516	0.8555	2.2888	3.8662
EHSE	2.0000	3.8960	2.3577	1.1952	5.2120	3.8960
EHYG	1.0000	0.0000	2.2451	1.5945	6.0780	4.4343
EHYQ	2.0000	4.3604	2.2553	1.7994	10.9914	4.3604
EIAL	1.0000	0.0000	2.2203	0.7186	1.8363	3.7610
EIAP	1.0000	0.0000	2.1928	0.8955	2.4315	3.8970
EIDD	1.0000	0.0000	2.1924	0.8100	2.1328	3.8313
EIDG	1.0000	0.0000	2.2060	0.9720	2.7185	3.9558
EIDS	1.0000	0.0000	2.2633	0.5370	1.3048	3.6215
EIEL	1.0000	0.0000	2.2177	0.6987	1.7746	3.7457
EIEP	1.0000	0.0000	2.1921	0.8757	2.3601	3.8818
EIHE	1.0000	0.0000	2.2412	1.1751	3.5896	4.1119
EIHR	1.0000	0.0000	2.2407	1.2568	3.9924	4.1747
EIIS	1.0000	0.0000	2.2646	0.5450	1.3268	3.6276
EIIT	1.0000	0.0000	2.1959	0.7651	1.9843	3.7968
EIKN	1.0000	0.0000	2.2230	0.5582	1.3635	3.6378
EILD	1.0000	0.0000	2.2141	0.6600	1.6573	3.7160
EILF	1.0000	0.0000	2.2567	0.8885	2.4061	3.8916
EILI	1.0000	0.0000	2.2147	0.6680	1.6812	3.7221
EILQ	1.0000	0.0000	2.2213	0.7260	1.8595	3.7667
EILS	1.0000	0.0000	2.2535	0.3870	0.9099	3.5062
EIMD	1.0000	0.0000	2.2595	1.1851	3.6371	4.1196
EINA	1.0000	0.0000	2.2342	0.6792	1.7150	3.7307
EINS	2.0000	3.4759	2.2563	0.6486	2.2959	3.4759
EINV	1.0000	0.0000	2.2540	0.7755	2.0184	3.8048
EIPR	1.0000	0.0000	2.1981	0.9573	2.6619	3.9445
EIQV	1.0000	0.0000	2.2023	1.0309	2.9536	4.0011
EIRI	1.0000	0.0000	2.1990	0.9383	2.5896	3.9299
EIRS	1.0000	0.0000	2.2889	0.6573	1.6493	3.7140
EISH	1.0000	0.0000	2.3527	0.8634	2.3168	3.8724
EISK	1.0000	0.0000	2.2557	0.4746	1.1365	3.5735
EISN	1.0000	0.0000	2.2563	0.3476	0.8112	3.4759
EITF	1.0000	0.0000	2.2279	0.9856	2.7716	3.9662
EITL	1.0000	0.0000	2.2123	0.6071	1.5020	3.6754
EITQ	1.0000	0.0000	2.1992	0.8230	2.1770	3.8413
EITT	1.0000	0.0000	2.1974	0.7042	1.7916	3.7500
EITY	1.0000	0.0000	2.2480	1.0611	3.0796	4.0243
EIVN	1.0000	0.0000	2.2540	0.7755	2.0184	3.8048
EIVQ	1.0000	0.0000	2.2023	1.0309	2.9536	4.0011
EIWE	1.0000	0.0000	2.4400	1.8247	8.0085	4.6112
EIYH	1.0000	0.0000	2.2694	1.4404	5.0331	4.3159
EIYK	2.0000	4.0170	2.2503	1.3526	6.3786	4.0170
EIYL	1.0000	0.0000	2.2788	0.9640	2.6876	3.9497
EKAD	1.0000	0.0000	2.1999	0.7982	2.0932	3.8222
EKAN	1.0000	0.0000	2.2308	0.6088	1.5069	3.6767
EKAQ	1.0000	0.0000	2.2025	0.8641	2.3193	3.8729
EKAS	1.0000	0.0000	2.2659	0.5252	1.2724	3.6124
EKDA	1.0000	0.0000	2.1999	0.7982	2.0932	3.8222
EKDI	1.0000	0.0000	2.1968	0.7476	1.9280	3.7833
EKDP	1.0000	0.0000	2.1976	0.7666	1.9893	3.7979
EKDT	1.0000	0.0000	2.1978	0.6867	1.7379	3.7365
EKDV	1.0000	0.0000	2.2139	0.8945	2.4279	3.8963
EKDY	2.0000	4.0109	2.2508	1.3446	6.3149	4.0109
EKEG	1.0000	0.0000	2.2149	0.9403	2.5971	3.9315
EKEN	1.0000	0.0000	2.2275	0.5889	1.4500	3.6614
EKEQ	1.0000	0.0000	2.2013	0.8443	2.2498	3.8576
EKFL	1.0000	0.0000	2.2581	0.8181	2.1602	3.8375
EKFV	1.0000	0.0000	2.2385	1.1230	3.3493	4.0719
EKGN	1.0000	0.0000	2.2539	0.7122	1.8166	3.7562
EKGT	1.0000	0.0000	2.2197	0.8487	2.2653	3.8611
EKHP	1.0000	0.0000	2.2560	1.0930	3.2167	4.0488
EKHQ	1.0000	0.0000	2.2560	1.1320	3.3900	4.0788
EKIP	1.0000	0.0000	2.1977	0.7746	2.0152	3.8041
EKKL	1.0000	0.0000	2.2082	0.5272	1.2780	3.6139
EKKV	1.0000	0.0000	2.2195	0.8321	2.2079	3.8483
EKLG	1.0000	0.0000	2.2404	0.7516	1.9410	3.7864
EKLN	1.0000	0.0000	2.2191	0.4002	0.9435	3.5164
EKMS	1.0000	0.0000	2.3623	0.8417	2.2410	3.8557
EKNA	2.0000	3.6767	2.2308	0.9098	3.5125	3.6767
EKNQ	1.0000	0.0000	2.2322	0.6162	1.5283	3.6823
EKNS	1.0000	0.0000	2.2435	0.2772	0.6388	3.4218
EKNT	1.0000	0.0000	2.2175	0.4973	1.1971	3.5910
EKPW	1.0000	0.0000	2.4544	1.7426	7.2630	4.5481
EKRS	1.0000	0.0000	2.2812	0.5870	1.4445	3.6599
EKRV	1.0000	0.0000	2.2194	1.0149	2.8885	3.9888
EKSP	1.0000	0.0000	2.2593	0.4936	1.1871	3.5881
EKSS	1.0000	0.0000	2.2560	0.1936	0.4393	3.3575
EKST	1.0000	0.0000	2.2467	0.4137	0.9779	3.5267
EKTL	1.0000	0.0000	2.2084	0.5367	1.3041	3.6213
EKTW	1.0000	0.0000	2.4603	1.6627	6.6000	4.4867
EKVS	1.0000	0.0000	2.2908	0.6215	1.5438	3.6864
EKVT	1.0000	0.0000	2.2182	0.8416	2.2407	3.8556
EKYV	1.0000	0.0000	2.2575	1.1985	3.7016	4.1299
ELAK	1.0000	0.0000	2.2191	0.6482	1.6221	3.7069
ELAP	2.0000	3.7756	2.2217	1.0386	4.2222	3.7756
ELAS	1.0000	0.0000	2.2648	0.4376	1.0395	3.5451
ELDN	1.0000	0.0000	2.2263	0.4627	1.1050	3.5643
ELDR	1.0000	0.0000	2.2304	0.7724	2.0082	3.8024
ELDS	2.0000	3.5001	2.2519	0.6801	2.4292	3.5001
ELDT	1.0000	0.0000	2.2116	0.5991	1.4792	3.6692
ELFA	1.0000	0.0000	2.2600	0.9391	2.5925	3.9305
ELFG	1.0000	0.0000	2.2762	1.0425	3.0018	4.0100
ELFK	1.0000	0.0000	2.2581	0.8181	2.1602	3.8375
ELGI	1.0000	0.0000	2.2397	0.8220	2.1735	3.8405
ELHH	1.0000	0.0000	2.3485	1.3049	4.2460	4.2117
ELHS	1.0000	0.0000	2.3467	0.7055	1.7956	3.7510
ELHV	1.0000	0.0000	2.3031	1.1334	3.3962	4.0799
ELIA	1.0000	0.0000	2.2203	0.7186	1.8363	3.7610
ELIF	1.0000	0.0000	2.2567	0.8885	2.4061	3.8916
ELIK	2.0000	3.6680	2.2124	0.8986	3.4546	3.6680
ELIR	1.0000	0.0000	2.2308	0.7804	2.0343	3.8085
ELIS	1.0000	0.0000	2.2535	0.3870	0.9099	3.5062
ELKN	1.0000	0.0000	2.2191	0.4002	0.9435	3.5164
ELLK	1.0000	0.0000	2.2129	0.4396	1.0448	3.5466
ELLL	3.0000	6.9586	2.2133	0.8292	3.8069	3.4793
ELLS	1.0000	0.0000	2.2349	0.2290	0.5232	3.3848
ELLV	1.0000	0.0000	2.2504	0.6569	1.6481	3.7137
ELLY	1.0000	0.0000	2.2948	0.8060	2.1195	3.8283
ELNE	1.0000	0.0000	2.2329	0.5013	1.2079	3.5941
ELNI	1.0000	0.0000	2.2276	0.4706	1.1260	3.5705
ELNK	1.0000	0.0000	2.2191	0.4002	0.9435	3.5164
ELNV	2.0000	3.6834	2.2602	0.9186	3.5582	3.6834
[truncated: 11,372 more rows]
