# Supplementary material for: Evaluating deterministic motif significance measures in protein databases
Source: Algorithms Mol Biol. 2007 Dec 24;2:16. doi: 10.1186/1748-7188-2-16 (PMC2254621; doi:10.1186/1748-7188-2-16)
Supplement: Additional File 2 — Scripts and Datasets. This file contains the sequence datasets (synthetic and real) and the evaluated motifs. This data is separated according to the tables where it is presented and discussed. It also contains script programs (in perl language) developed for this work. [file 1748-7188-2-16-S2.zip › Scripts_and_Datasets/datasets/Table 4/60%/Motifs/score_MRKMVTAG_s60_mlen_8_planted_syn_len300_num50.txt]

Motif	Supp	IG	Pratt	LogOdds	Zscore	Info
AAADPQSN	1.0000	0.0000	1.2595	5.5057	559.5361	7.4405
AAAQEYFT	1.0000	0.0000	1.2379	6.4823	1722.3963	8.1912
AADETKHL	1.0000	0.0000	1.2430	5.9010	882.0239	7.7444
AADLLNTN	1.0000	0.0000	1.2232	5.0781	341.9952	7.1119
AADPQSNI	1.0000	0.0000	1.2581	5.4872	547.7123	7.4263
AAEISGES	1.0000	0.0000	1.2889	5.5023	557.3574	7.4379
AAFPLEQL	1.0000	0.0000	1.2421	5.8973	878.3029	7.7415
AAHALWMT	1.0000	0.0000	1.3959	7.2379	4110.7638	8.7719
AAHDSRVS	1.0000	0.0000	1.3339	5.8242	807.4183	7.6854
AAHSKPTW	1.0000	0.0000	1.4128	6.7225	2270.9228	8.3757
AAIDNFYD	1.0000	0.0000	1.2687	6.2274	1284.3097	7.9952
AAIQVNWL	1.0000	0.0000	1.3656	6.6843	2173.2485	8.3464
AAKDSLAK	1.0000	0.0000	1.2409	5.3085	445.8725	7.2889
AAKEHTID	1.0000	0.0000	1.2288	6.0731	1075.2960	7.8766
AAKGRDVS	1.0000	0.0000	1.2694	5.8536	835.2057	7.7080
AAKIYWED	1.0000	0.0000	1.3466	7.1193	3586.0149	8.6807
AAKPPVLT	1.0000	0.0000	1.2176	5.7215	717.3698	7.6064
AALSAVSH	1.0000	0.0000	1.3259	5.6145	634.1720	7.5241
AALSSFDK	1.0000	0.0000	1.2869	5.2848	433.8861	7.2707
AANETNDQ	1.0000	0.0000	1.2334	5.4960	553.3100	7.4331
AAPIYLRA	1.0000	0.0000	1.2437	6.1990	1243.0146	7.9734
AAPSYPDN	1.0000	0.0000	1.2949	5.7445	736.5965	7.6241
AAPYSGWG	1.0000	0.0000	1.4351	7.1502	3715.9589	8.7045
AAQDKPGI	1.0000	0.0000	1.2032	6.0291	1022.2299	7.8429
AAQEYFTS	1.0000	0.0000	1.3106	6.1635	1193.2512	7.9461
AARLQHSP	1.0000	0.0000	1.2991	5.9254	907.1820	7.7631
AASFTSAF	1.0000	0.0000	1.3237	5.7004	700.1223	7.5902
AASNIDKN	1.0000	0.0000	1.2470	5.1254	361.1435	7.1482
AASRGQSK	1.0000	0.0000	1.2959	5.5243	571.6691	7.4548
AATERLWW	1.0000	0.0000	1.4729	7.6668	6735.2686	9.1016
AATLYNIS	1.0000	0.0000	1.2902	5.4981	554.6366	7.4347
AATQFPDR	1.0000	0.0000	1.2145	6.1931	1234.6086	7.9689
AAVPTDEL	1.0000	0.0000	1.2167	5.8000	785.1598	7.6667
ACANDTLN	1.0000	0.0000	1.3139	5.8507	832.3840	7.7057
ACATTTNS	1.0000	0.0000	1.3281	5.7735	761.5883	7.6464
ACIPDDSE	1.0000	0.0000	1.3285	6.2141	1264.8660	7.9850
ACISYQKE	1.0000	0.0000	1.3739	6.5413	1843.4035	8.2365
ACLFLKNG	1.0000	0.0000	1.3460	6.2211	1275.0031	7.9904
ACLSRTLA	1.0000	0.0000	1.3397	5.9003	881.3085	7.7438
ACNPIQDH	1.0000	0.0000	1.3300	6.6699	2137.5320	8.3353
ACNSTVQN	1.0000	0.0000	1.3572	5.8946	875.5072	7.7394
ACQDPSPP	1.0000	0.0000	1.3331	6.2854	1372.9547	8.0398
ACQFMIFG	1.0000	0.0000	1.2810	7.4157	5044.7034	8.9086
ACQTISKS	1.0000	0.0000	1.3566	5.8211	804.5068	7.6830
ACRTMKDE	1.0000	0.0000	1.3035	6.7148	2250.9888	8.3699
ACTSSDSI	1.0000	0.0000	1.3610	5.5277	573.8618	7.4574
ADAMANED	1.0000	0.0000	1.2469	6.0201	1011.5856	7.8359
ADANATII	1.0000	0.0000	1.2174	5.6529	662.8843	7.5537
ADAPLNDQ	1.0000	0.0000	1.2271	5.5945	619.7926	7.5088
ADDCDRGT	1.0000	0.0000	1.2786	6.5811	1929.8875	8.2671
ADEGGEEP	1.0000	0.0000	1.2001	6.1965	1239.4547	7.9715
ADEKGNNA	1.0000	0.0000	1.2397	5.5566	593.2967	7.4796
ADEKNSDS	1.0000	0.0000	1.2576	5.0116	316.8035	7.0608
ADEMLVSK	1.0000	0.0000	1.2913	5.7657	754.7899	7.6404
ADETKHLS	1.0000	0.0000	1.2792	5.5822	611.0528	7.4993
ADEYGRSQ	1.0000	0.0000	1.3014	6.2018	1247.0559	7.9756
ADFFYHRQ	1.0000	0.0000	1.2445	7.0868	3454.3065	8.6558
ADFKRTIR	1.0000	0.0000	1.2210	6.1019	1111.5550	7.8988
ADFLSLAG	1.0000	0.0000	1.2849	5.6178	636.5824	7.5267
ADGFAKTT	1.0000	0.0000	1.2257	5.9927	980.2439	7.8149
ADGQSRDQ	1.0000	0.0000	1.2670	5.9121	893.3313	7.7529
ADHFKNQV	1.0000	0.0000	1.2776	6.2971	1391.6084	8.0488
ADKIKTKE	1.0000	0.0000	1.1998	5.5789	608.7254	7.4968
ADKLAPSR	1.0000	0.0000	1.2512	5.4566	528.7701	7.4028
ADKNIDMD	1.0000	0.0000	1.2458	5.8609	842.2234	7.7135
ADKPLNPF	1.0000	0.0000	1.2435	5.6588	667.4036	7.5582
ADLDPDGQ	1.0000	0.0000	1.2166	5.8845	865.4532	7.7317
ADLLNTNM	1.0000	0.0000	1.2600	5.3428	463.8373	7.3153
ADLRYLKR	1.0000	0.0000	1.2632	5.9564	940.0895	7.7869
ADLSLCAS	1.0000	0.0000	1.3480	5.5932	618.8577	7.5078
ADLTQLYE	1.0000	0.0000	1.2573	5.8727	853.7349	7.7226
ADNDLKRQ	1.0000	0.0000	1.2304	5.5633	597.9253	7.4848
ADNDQAGV	1.0000	0.0000	1.2338	5.9916	978.9773	7.8140
ADNLPSQD	1.0000	0.0000	1.2527	5.2757	429.3822	7.2638
ADNNQSGI	1.0000	0.0000	1.2714	5.3717	479.5172	7.3375
ADNNSDKS	1.0000	0.0000	1.2467	4.7858	244.2813	6.8872
ADNQNVRQ	1.0000	0.0000	1.2533	5.8015	786.5517	7.6679
ADNSSPPV	1.0000	0.0000	1.2797	5.2203	402.8075	7.2211
ADPQSNIL	1.0000	0.0000	1.2544	5.2965	439.7732	7.2797
ADPTYGDI	1.0000	0.0000	1.2317	6.2417	1305.6748	8.0062
ADQETENL	1.0000	0.0000	1.2269	5.5311	576.1591	7.4601
ADQISTFQ	1.0000	0.0000	1.2738	5.8552	836.7254	7.7092
ADQSGSLN	1.0000	0.0000	1.2789	5.1114	355.3646	7.1375
ADRLYNTV	1.0000	0.0000	1.2750	5.9458	928.7197	7.7788
ADRMANND	1.0000	0.0000	1.2693	5.8527	834.3223	7.7072
ADSLGRVE	1.0000	0.0000	1.2761	5.7643	753.5461	7.6393
ADSLQIQA	1.0000	0.0000	1.2578	5.5851	613.0679	7.5015
ADSQERDL	1.0000	0.0000	1.2580	5.5765	607.0235	7.4949
ADSTVNSE	1.0000	0.0000	1.2736	5.1388	366.7683	7.1585
ADTADEML	1.0000	0.0000	1.2387	5.9505	933.7850	7.7824
ADTGTSYE	1.0000	0.0000	1.2918	5.8829	863.8308	7.7305
ADTHKLLV	1.0000	0.0000	1.2586	5.8065	791.0628	7.6717
ADTIDCGG	1.0000	0.0000	1.2803	6.6421	2070.2611	8.3140
ADTPGSNN	1.0000	0.0000	1.2594	5.2228	403.9871	7.2231
ADVKTSLL	1.0000	0.0000	1.2461	5.2057	396.1208	7.2099
ADVNKRRT	1.0000	0.0000	1.2343	5.7921	778.0601	7.6606
ADYNGLPQ	1.0000	0.0000	1.2741	6.0293	1022.3593	7.8429
AEAFSIRK	1.0000	0.0000	1.2736	5.8686	849.7496	7.7195
AECCEERQ	1.0000	0.0000	1.3284	7.3188	4511.8999	8.8341
AECENQGP	1.0000	0.0000	1.3058	6.5348	1829.6091	8.2315
AEDEQSLS	1.0000	0.0000	1.2728	5.2337	409.0833	7.2314
AEDSNNEK	1.0000	0.0000	1.2479	5.1343	364.8454	7.1550
AEDSSAQK	1.0000	0.0000	1.2731	5.3230	453.4148	7.3001
AEDYRLFT	1.0000	0.0000	1.2641	6.2694	1347.8907	8.0275
AEETTLSK	1.0000	0.0000	1.2367	5.2252	405.1177	7.2249
AEFSDLLP	1.0000	0.0000	1.2718	5.4978	554.4456	7.4344
AEGHVPKE	1.0000	0.0000	1.2297	6.4091	1583.1614	8.1349
AEISGESS	1.0000	0.0000	1.2981	5.1835	386.1279	7.1929
AEKMSPKE	1.0000	0.0000	1.2774	5.7770	764.6405	7.6490
AEKNACRT	1.0000	0.0000	1.3048	6.2588	1331.5862	8.0194
AEKSPSKR	1.0000	0.0000	1.2695	5.2568	420.1090	7.2492
AEKSSSKV	1.0000	0.0000	1.2793	4.9873	308.0325	7.0420
AELFGTDP	1.0000	0.0000	1.2351	5.9964	984.3919	7.8177
AELHSECT	1.0000	0.0000	1.3745	6.3048	1403.9668	8.0547
AELLYMEI	1.0000	0.0000	1.2850	6.2214	1275.4336	7.9906
AELSETLE	1.0000	0.0000	1.2446	5.2454	414.6203	7.2404
AEMLLHHH	1.0000	0.0000	1.3434	6.7939	2465.6854	8.4307
AENALKTI	1.0000	0.0000	1.2211	5.4092	500.6838	7.3663
AENKDLPI	1.0000	0.0000	1.2214	5.4629	532.6244	7.4076
AENLTNMR	1.0000	0.0000	1.2725	5.6264	642.9167	7.5333
AENNSMMI	1.0000	0.0000	1.3334	5.7954	781.0339	7.6632
AEPEQRNQ	1.0000	0.0000	1.2269	5.9540	937.5518	7.7851
AEPGISNP	1.0000	0.0000	1.2660	5.5624	597.2657	7.4841
AEPKLTST	1.0000	0.0000	1.2356	5.2136	399.7322	7.2160
AEPYNNAW	1.0000	0.0000	1.4026	6.8055	2498.8210	8.4396
AEQKLPGQ	1.0000	0.0000	1.2224	5.9330	915.0846	7.7689
AERKTFAK	1.0000	0.0000	1.2224	5.9904	977.5799	7.8130
AESGETVL	1.0000	0.0000	1.2691	5.6308	646.1979	7.5367
AESGLKII	1.0000	0.0000	1.2569	5.5106	562.7257	7.4443
AESQNRNG	1.0000	0.0000	1.2827	5.4831	545.1866	7.4232
AETLSMRQ	1.0000	0.0000	1.2938	5.8103	794.5430	7.6746
AETNKQFI	1.0000	0.0000	1.2412	5.8303	813.0449	7.6900
AETTAKHN	1.0000	0.0000	1.2520	5.7908	776.9456	7.6597
AETTRPTT	1.0000	0.0000	1.2060	5.6686	674.9639	7.5657
AEVFMTPD	1.0000	0.0000	1.2376	6.4443	1648.6521	8.1620
AFANCAIL	1.0000	0.0000	1.3303	6.4006	1567.7790	8.1284
AFEMSNKS	1.0000	0.0000	1.3325	5.5440	584.7370	7.4699
AFFVEAYK	1.0000	0.0000	1.2474	6.7245	2276.3215	8.3773
AFHIFGKD	1.0000	0.0000	1.2494	6.6641	2123.4790	8.3309
AFHSSIKV	1.0000	0.0000	1.3484	5.8694	850.5419	7.7201
AFIESISK	1.0000	0.0000	1.2941	5.4728	538.7476	7.4153
AFKAPEES	1.0000	0.0000	1.2686	5.8074	791.9171	7.6724
AFKESTYF	1.0000	0.0000	1.3277	6.2049	1251.5529	7.9780
AFKSSTPY	1.0000	0.0000	1.3329	5.6855	688.2274	7.5787
AFLSTTPI	1.0000	0.0000	1.2650	5.4950	552.6935	7.4323
AFMVDKAC	1.0000	0.0000	1.3043	7.0510	3314.7831	8.6282
AFNLLDEP	1.0000	0.0000	1.2500	5.5859	613.6776	7.5022
AFPLEQLK	1.0000	0.0000	1.2417	5.7912	777.2869	7.6600
AFPVFDID	1.0000	0.0000	1.2203	6.4251	1612.6082	8.1472
AFQNHPPS	1.0000	0.0000	1.3223	5.9995	987.9558	7.8201
AFSIRKSS	1.0000	0.0000	1.3112	5.2359	410.1193	7.2331
AFSPFDHN	1.0000	0.0000	1.3404	6.1242	1140.4939	7.9159
AFSPSMGE	1.0000	0.0000	1.3521	5.9629	947.2085	7.7920
AFTTSNSG	1.0000	0.0000	1.2970	5.2699	426.5137	7.2593
AFVNLLTV	1.0000	0.0000	1.2686	5.7196	715.7602	7.6049
AFYANTSA	1.0000	0.0000	1.3195	5.8963	877.2259	7.7407
AFYDNSIQ	1.0000	0.0000	1.3233	5.9894	976.4545	7.8123
AGASFTEV	1.0000	0.0000	1.2870	6.0153	1006.0416	7.8322
AGCIAFKA	1.0000	0.0000	1.2849	6.8145	2524.6543	8.4465
AGDAHFSM	1.0000	0.0000	1.3418	6.5457	1852.7877	8.2399
AGDLFATM	1.0000	0.0000	1.2625	6.2824	1368.2667	8.0375
AGEIISVN	1.0000	0.0000	1.2768	5.6680	674.5179	7.5653
AGEPLFRL	1.0000	0.0000	1.2509	6.0130	1003.4274	7.8305
AGESHQNF	1.0000	0.0000	1.3341	6.1263	1143.1988	7.9175
AGGVKSIL	1.0000	0.0000	1.2788	5.7240	719.3882	7.6083
AGIALPFS	1.0000	0.0000	1.2845	5.8127	796.7594	7.6765
AGISQNSL	1.0000	0.0000	1.2811	5.1322	363.9643	7.1534
AGKDYSQR	1.0000	0.0000	1.3017	6.1005	1109.8040	7.8977
AGKKLSLV	1.0000	0.0000	1.2616	5.3471	466.1387	7.3186
AGKKNQLS	1.0000	0.0000	1.2587	5.2573	420.3496	7.2496
AGKKWIKM	1.0000	0.0000	1.3590	7.0178	3190.7357	8.6028
AGKNQHTS	1.0000	0.0000	1.3030	5.7265	721.4821	7.6102
AGKSEKRS	1.0000	0.0000	1.2835	5.3719	479.6613	7.3377
AGKSREDP	1.0000	0.0000	1.2598	5.7411	733.6758	7.6214
AGLGEYAC	1.0000	0.0000	1.3239	6.9500	2951.1206	8.5507
AGLIGDNA	1.0000	0.0000	1.2435	5.7877	774.1350	7.6573
AGLKRNTY	1.0000	0.0000	1.2760	5.8864	867.3374	7.7332
AGLLGNKQ	1.0000	0.0000	1.2516	5.5902	616.7221	7.5055
AGMIKLTG	1.0000	0.0000	1.2554	6.1067	1117.7010	7.9025
AGMYRSSS	1.0000	0.0000	1.3968	5.8316	814.3054	7.6910
AGNLQPLS	1.0000	0.0000	1.2653	5.2624	422.8418	7.2535
AGNNNVTI	1.0000	0.0000	1.2557	5.4395	518.4417	7.3896
AGNNVSRK	1.0000	0.0000	1.2826	5.4317	513.8218	7.3836
AGNPNITP	1.0000	0.0000	1.2389	5.5459	586.0291	7.4714
AGNRDHNA	1.0000	0.0000	1.2827	6.0080	997.6245	7.8266
AGNRSMYD	1.0000	0.0000	1.3486	6.1993	1243.3966	7.9736
AGNTKGSR	1.0000	0.0000	1.2770	5.5602	595.7808	7.4824
AGPHTKTK	1.0000	0.0000	1.2413	6.0024	991.2262	7.8223
AGPNSDDT	1.0000	0.0000	1.2579	5.4141	503.5335	7.3701
AGPPMPMP	1.0000	0.0000	1.2356	6.6317	2045.5297	8.3060
AGPPPANL	1.0000	0.0000	1.2349	5.6975	697.7654	7.5879
AGPRATTL	1.0000	0.0000	1.2232	5.8005	785.6391	7.6671
AGPVNNSQ	1.0000	0.0000	1.2859	5.5043	558.6444	7.4395
AGQLNPQL	1.0000	0.0000	1.2477	5.6227	640.1824	7.5304
AGRNSNEK	1.0000	0.0000	1.2711	5.3356	460.0005	7.3098
AGRYHPTP	1.0000	0.0000	1.2529	6.6629	2120.3322	8.3299
AGSDPDPE	1.0000	0.0000	1.2542	5.7329	726.8477	7.6152
AGSGNNIS	1.0000	0.0000	1.2909	5.1494	371.2575	7.1667
AGSHSLQR	1.0000	0.0000	1.3387	5.7218	717.5714	7.6066
AGSLKSEY	1.0000	0.0000	1.3209	5.5257	572.5409	7.4559
AGSTCDTS	1.0000	0.0000	1.3625	5.8542	835.7352	7.7084
AGSTSVNK	1.0000	0.0000	1.2821	5.1756	382.6038	7.1868
AGTYSIMY	1.0000	0.0000	1.3640	6.5794	1926.1638	8.2658
AGVESYRL	1.0000	0.0000	1.3170	6.1003	1109.5069	7.8976
AGVKLLKL	1.0000	0.0000	1.2370	5.4752	540.2487	7.4171
AGVPSELR	1.0000	0.0000	1.2773	5.7871	773.6324	7.6568
AGVQVTTI	1.0000	0.0000	1.2171	6.1546	1181.0344	7.9393
AGVSANDE	1.0000	0.0000	1.2769	5.6658	672.7977	7.5636
AGVTQEAQ	1.0000	0.0000	1.2070	6.2280	1285.1697	7.9957
AGYLITLS	1.0000	0.0000	1.2979	5.6367	650.6429	7.5412
AGYLNLFF	1.0000	0.0000	1.3232	6.2310	1289.6139	7.9980
AHAERKTF	1.0000	0.0000	1.2448	6.3784	1528.2539	8.1113
AHALWMTS	1.0000	0.0000	1.4588	6.9191	2847.8785	8.5269
AHDLCSRL	1.0000	0.0000	1.3837	6.2525	1321.9074	8.0145
AHDSRVSQ	1.0000	0.0000	1.3383	5.8657	846.8803	7.7172
AHEMYKHS	1.0000	0.0000	1.3876	6.7650	2385.0602	8.4085
AHFSMISI	1.0000	0.0000	1.3801	6.1304	1148.6736	7.9207
AHGNTSKN	1.0000	0.0000	1.2978	5.4544	527.4501	7.4011
AHGVFFNI	1.0000	0.0000	1.2883	6.6702	2138.3625	8.3356
AHHGRGFE	1.0000	0.0000	1.2321	7.0734	3401.4555	8.6455
AHHLFILS	1.0000	0.0000	1.3537	6.1038	1113.9442	7.9002
AHILVANP	1.0000	0.0000	1.2688	5.9864	973.1480	7.8100
AHITSTAE	1.0000	0.0000	1.2805	5.7902	776.4202	7.6592
AHKSPHIK	1.0000	0.0000	1.3165	6.0673	1068.1814	7.8722
AHLDFLKA	1.0000	0.0000	1.2722	6.0137	1004.2386	7.8310
AHMLSLDD	1.0000	0.0000	1.3221	5.8374	819.7450	7.6955
AHQVDSGP	1.0000	0.0000	1.3018	6.2082	1256.3096	7.9805
AHRIGSEN	1.0000	0.0000	1.3120	5.9357	918.0097	7.7711
AHSKPTWP	1.0000	0.0000	1.4116	6.7060	2228.2661	8.3631
AHSMTIMT	1.0000	0.0000	1.3486	6.3245	1436.1786	8.0698
AHSQGFVI	1.0000	0.0000	1.3208	6.4345	1630.1221	8.1544
AHSRQKFI	1.0000	0.0000	1.3117	6.1969	1239.9899	7.9718
AHSYVNKS	1.0000	0.0000	1.3663	5.7651	754.2360	7.6399
AHWTWGKE	1.0000	0.0000	1.4853	8.0735	10757.3152	9.4142
AHYHANNA	1.0000	0.0000	1.3424	6.4689	1695.9084	8.1808
AIAMSVQQ	1.0000	0.0000	1.2948	6.1710	1203.5578	7.9519
AIAPNPST	1.0000	0.0000	1.2499	5.3591	472.6076	7.3278
AICNRDEM	1.0000	0.0000	1.3284	6.6812	2165.6747	8.3441
AICQANTD	1.0000	0.0000	1.3013	6.2949	1388.0816	8.0471
AICQEPIS	1.0000	0.0000	1.3343	6.3157	1421.7151	8.0631
AIDNFYDS	1.0000	0.0000	1.3170	5.9086	889.7509	7.7502
AIEATIKC	1.0000	0.0000	1.2756	6.3939	1555.6436	8.1232
AIENCSAY	1.0000	0.0000	1.3867	6.3753	1522.7890	8.1089
AIESVEQN	1.0000	0.0000	1.2711	5.6245	641.5527	7.5318
AIFPRNIY	1.0000	0.0000	1.2711	6.3295	1444.4658	8.0737
AIFYLQES	1.0000	0.0000	1.3181	6.0638	1063.8635	7.8695
AIGRGHNN	1.0000	0.0000	1.2916	6.1274	1144.6916	7.9184
AIGTELQI	1.0000	0.0000	1.2200	5.8675	848.6568	7.7186
AIGTKTIR	1.0000	0.0000	1.2117	5.8644	845.6052	7.7162
AIILLTYN	1.0000	0.0000	1.2639	5.6077	629.2328	7.5189
AIKKKILI	1.0000	0.0000	1.2072	5.5048	558.9631	7.4398
AIKKTQIR	1.0000	0.0000	1.2067	5.8105	794.7748	7.6748
AIKSQTPR	1.0000	0.0000	1.2519	5.5999	623.6568	7.5130
AILFADVK	1.0000	0.0000	1.2343	5.9951	982.9574	7.8167
AILFATKT	1.0000	0.0000	1.2298	5.7242	719.5459	7.6084
AILISYLP	1.0000	0.0000	1.2894	5.6125	632.7726	7.5226
AILSVAPH	1.0000	0.0000	1.2981	5.8982	879.2204	7.7422
AILVLSIS	1.0000	0.0000	1.2710	5.1048	352.6553	7.1323
AIMRPDKS	1.0000	0.0000	1.2826	5.8934	874.2976	7.7385
AIPGADGQ	1.0000	0.0000	1.2006	6.2339	1294.0417	8.0003
AIPGHYML	1.0000	0.0000	1.2949	6.7859	2442.9194	8.4245
AIPNNFNN	1.0000	0.0000	1.2625	5.3009	442.0109	7.2831
AIPQFVAS	1.0000	0.0000	1.2803	6.0374	1031.9714	7.8492
AIQNPIAR	1.0000	0.0000	1.2242	5.8852	866.0982	7.7322
AIQNVIGK	1.0000	0.0000	1.2360	5.9270	908.8219	7.7643
AIQVNWLI	1.0000	0.0000	1.3647	6.6657	2127.3250	8.3321
AIRGNASH	1.0000	0.0000	1.3123	5.9406	923.1463	7.7748
AIRVNWSS	1.0000	0.0000	1.4257	6.2543	1324.7530	8.0159
AISKLAQN	1.0000	0.0000	1.2523	5.2462	415.0124	7.2410
AISSVLGE	1.0000	0.0000	1.2944	5.4078	499.8782	7.3653
AITIPPTD	1.0000	0.0000	1.1982	5.7411	733.7272	7.6215
AITSGPSS	1.0000	0.0000	1.2870	5.0672	337.7449	7.1035
AIVIVVLE	1.0000	0.0000	1.2252	6.1107	1122.8361	7.9055
AIVKSLVP	1.0000	0.0000	1.2662	5.6014	624.7190	7.5141
AIVMLIKN	1.0000	0.0000	1.2650	5.8609	842.2470	7.7136
AIWENGDL	1.0000	0.0000	1.3614	6.6061	1986.1355	8.2863
AIYFNLAQ	1.0000	0.0000	1.2866	6.1568	1184.1052	7.9410
AKAHWTWG	1.0000	0.0000	1.4851	8.0783	10817.5058	9.4179
AKANLTPK	1.0000	0.0000	1.2171	5.3100	446.6463	7.2901
AKATLQRP	1.0000	0.0000	1.2178	5.7467	738.4134	7.6257
AKDSLAKV	1.0000	0.0000	1.2511	5.3997	495.2695	7.3591
AKEHPDKT	1.0000	0.0000	1.2315	5.9691	953.9055	7.7967
AKEHTIDG	1.0000	0.0000	1.2344	6.1718	1204.6610	7.9525
AKELTENN	1.0000	0.0000	1.2246	5.1922	390.0270	7.1996
AKEMDDQS	1.0000	0.0000	1.2807	5.8672	848.3637	7.7184
AKETSTNP	1.0000	0.0000	1.2391	5.1736	381.7437	7.1853
AKFEITYF	1.0000	0.0000	1.2585	6.5052	1768.3769	8.2088
AKGPNSVE	1.0000	0.0000	1.2736	5.5825	611.2885	7.4996
AKGRDVSE	1.0000	0.0000	1.2691	5.8488	830.5584	7.7042
AKGSNITK	1.0000	0.0000	1.2513	5.2784	430.7072	7.2658
AKGSQTVS	1.0000	0.0000	1.2930	5.4476	523.3522	7.3959
AKHNPKPS	1.0000	0.0000	1.2845	5.5568	593.4501	7.4798
AKITEDRL	1.0000	0.0000	1.2134	5.6590	667.5018	7.5583
AKIYWEDL	1.0000	0.0000	1.3692	6.9286	2879.3142	8.5342
AKKANDGN	1.0000	0.0000	1.2360	5.4553	527.9977	7.4018
AKKSKRRK	1.0000	0.0000	1.2474	5.4431	520.6251	7.3924
AKKTYRRR	1.0000	0.0000	1.2427	6.2198	1273.1753	7.9894
AKKYSYPM	1.0000	0.0000	1.3561	6.3801	1531.1710	8.1126
AKLAPSQT	1.0000	0.0000	1.2467	5.3694	478.2657	7.3358
AKLSRKSQ	1.0000	0.0000	1.2677	5.1289	362.5936	7.1509
AKMRKMVT	1.0000	0.0000	1.2628	6.4268	1615.8114	8.1485
AKNEVRYK	1.0000	0.0000	1.2662	6.0682	1069.2313	7.8729
AKNQLRRL	1.0000	0.0000	1.2422	5.5098	562.1758	7.4437
AKNSSSPP	1.0000	0.0000	1.2599	4.7434	232.6258	6.8546
AKPDYQTD	1.0000	0.0000	1.2326	6.0969	1105.1834	7.8949
AKPPVLTL	1.0000	0.0000	1.2234	5.5309	575.9962	7.4599
AKQELAKE	1.0000	0.0000	1.2139	5.6984	698.4736	7.5886
AKQKAYSG	1.0000	0.0000	1.2974	5.9753	960.7608	7.8015
AKRKPTIE	1.0000	0.0000	1.2044	5.7663	755.3315	7.6408
AKSIKFRK	1.0000	0.0000	1.2681	5.6612	669.2498	7.5601
AKSSIIIE	1.0000	0.0000	1.2666	5.2653	424.2339	7.2557
AKSVGTVE	1.0000	0.0000	1.2726	5.8114	795.5727	7.6755
AKSVSGNN	1.0000	0.0000	1.2818	5.0544	332.7982	7.0937
AKSVWSKD	1.0000	0.0000	1.4038	6.1935	1235.1411	7.9692
AKTERIDF	1.0000	0.0000	1.2185	6.0386	1033.4262	7.8501
AKTTEELI	1.0000	0.0000	1.2089	5.5255	572.4111	7.4557
AKVATSDE	1.0000	0.0000	1.2516	5.5822	611.0153	7.4993
AKVNNLAN	1.0000	0.0000	1.2409	5.1721	381.0695	7.1841
AKYNRHLK	1.0000	0.0000	1.3023	6.0731	1075.2800	7.8766
ALACNSTV	1.0000	0.0000	1.3484	5.8931	874.0440	7.7383
ALAGLKRN	1.0000	0.0000	1.2431	5.5086	561.3804	7.4427
ALANSDRL	1.0000	0.0000	1.2530	5.1579	374.9044	7.1732
ALDAVPPD	1.0000	0.0000	1.2141	5.8585	839.9214	7.7117
ALDGPHIK	1.0000	0.0000	1.2478	6.0790	1082.6357	7.8812
ALDLEAPN	1.0000	0.0000	1.2274	5.3969	493.6693	7.3569
ALDTLCAS	1.0000	0.0000	1.3295	5.8025	787.4801	7.6687
ALEAVNKA	1.0000	0.0000	1.2345	5.6285	644.5000	7.5349
ALEHSEDG	1.0000	0.0000	1.2984	5.8917	872.5861	7.7372
ALEITTEQ	1.0000	0.0000	1.2134	5.6730	678.4138	7.5691
ALENHATH	1.0000	0.0000	1.2964	6.0978	1106.2763	7.8956
ALFDMSPE	1.0000	0.0000	1.3074	5.9531	936.5410	7.7844
ALGNDLGQ	1.0000	0.0000	1.2528	5.6570	666.0279	7.5568
ALGQKFST	1.0000	0.0000	1.2829	5.6735	678.8061	7.5695
ALGRNLNF	1.0000	0.0000	1.2757	5.5731	604.6496	7.4923
ALGYEVHT	1.0000	0.0000	1.2841	6.5331	1826.1254	8.2302
ALHAICNR	1.0000	0.0000	1.3488	6.5520	1866.3356	8.2448
ALHDKITS	1.0000	0.0000	1.2780	5.5685	601.4872	7.4888
ALHNVHVL	1.0000	0.0000	1.3216	6.2040	1250.1945	7.9773
ALHTNQDA	1.0000	0.0000	1.2630	5.8228	806.0643	7.6842
ALIFFTNQ	1.0000	0.0000	1.2704	5.9396	922.1068	7.7740
ALIHSKPM	1.0000	0.0000	1.3203	5.9655	950.0544	7.7940
ALIIWKIF	1.0000	0.0000	1.3522	6.8280	2564.2780	8.4569
ALIYQKYE	1.0000	0.0000	1.2780	6.3842	1538.4399	8.1158
ALKDILTS	1.0000	0.0000	1.2333	5.0959	349.0767	7.1255
ALKTINKN	1.0000	0.0000	1.2170	5.0773	341.6662	7.1112
ALMKPKCH	1.0000	0.0000	1.3525	6.7787	2422.9263	8.4190
ALNAHSYV	1.0000	0.0000	1.3493	5.9993	987.7531	7.8199
ALNEFLVA	1.0000	0.0000	1.2625	5.7330	726.8863	7.6152
ALNGANEG	1.0000	0.0000	1.2574	5.6101	630.9700	7.5207
ALNGRTNQ	1.0000	0.0000	1.2524	5.5066	560.1364	7.4412
ALNLLKLT	1.0000	0.0000	1.2081	4.8606	266.2496	6.9447
ALNPKMEG	1.0000	0.0000	1.2667	5.8841	865.0442	7.7314
ALNPRKNR	1.0000	0.0000	1.2422	5.4119	502.2455	7.3684
ALNTLAFA	1.0000	0.0000	1.2500	5.5371	580.1043	7.4646
ALPDLVQK	1.0000	0.0000	1.2279	5.6590	667.5308	7.5583
ALPFSTYS	1.0000	0.0000	1.3336	5.6010	624.4124	7.5138
ALQALDLE	1.0000	0.0000	1.2266	5.4948	552.5762	7.4322
ALQPSQIA	1.0000	0.0000	1.2592	5.6079	629.4096	7.5191
ALQTSNKA	1.0000	0.0000	1.2465	5.1552	373.7518	7.1711
ALRETYSD	1.0000	0.0000	1.2926	5.7616	751.1896	7.6372
ALRHSLGR	1.0000	0.0000	1.3146	5.8669	848.1021	7.7182
ALRIVKLQ	1.0000	0.0000	1.2340	5.7547	745.2801	7.6319
ALRKNIDQ	1.0000	0.0000	1.2314	5.5841	612.3949	7.5008
ALRSGNES	1.0000	0.0000	1.2849	5.1629	377.0649	7.1770
ALSACAND	1.0000	0.0000	1.3407	5.8720	853.0910	7.7221
ALSAVSHR	1.0000	0.0000	1.3329	5.6729	678.3211	7.5691
ALSNMLAL	1.0000	0.0000	1.2790	5.2128	399.3684	7.2154
ALSPKSLN	1.0000	0.0000	1.2391	4.6974	220.6213	6.8192
ALSSFDKK	1.0000	0.0000	1.2780	5.1787	383.9833	7.1892
ALSVCNLG	1.0000	0.0000	1.3626	5.9107	891.8663	7.7518
ALSVKSGM	1.0000	0.0000	1.3278	5.5897	616.3746	7.5051
ALSYDLLE	1.0000	0.0000	1.2856	5.4313	513.6026	7.3833
ALTEAQYT	1.0000	0.0000	1.2490	5.9932	980.7393	7.8152
ALTEFQML	1.0000	0.0000	1.2734	6.0690	1070.2152	7.8735
ALTELIRS	1.0000	0.0000	1.2502	5.2950	438.9853	7.2785
ALTNGTAA	1.0000	0.0000	1.2328	5.5279	573.9970	7.4576
ALVDKVIE	1.0000	0.0000	1.2229	5.8925	873.4505	7.7378
ALVKLKHF	1.0000	0.0000	1.2807	6.0382	1032.9153	7.8498
ALVQTMSS	1.0000	0.0000	1.3198	5.5291	574.8325	7.4585
ALWMTSIK	1.0000	0.0000	1.4104	6.5125	1783.2115	8.2143
ALYYKILE	1.0000	0.0000	1.2912	6.1521	1177.6981	7.9374
AMAENKDL	1.0000	0.0000	1.2566	5.7626	752.1017	7.6380
AMANEDPR	1.0000	0.0000	1.2503	6.1014	1110.8506	7.8984
AMANIRLA	1.0000	0.0000	1.2636	5.9528	936.2150	7.7842
AMDPMYNL	1.0000	0.0000	1.3248	6.4185	1600.4110	8.1421
AMDQGDAG	1.0000	0.0000	1.2204	6.4943	1746.3976	8.2004
AMELLVES	1.0000	0.0000	1.2981	5.7157	712.5291	7.6019
AMESKRIH	1.0000	0.0000	1.3203	6.2263	1282.6611	7.9944
AMFEEAFI	1.0000	0.0000	1.2312	6.6840	2172.4579	8.3462
AMILKFGM	1.0000	0.0000	1.2863	6.5712	1908.0476	8.2595
AMLRTATS	1.0000	0.0000	1.2858	5.6642	671.5283	7.5623
AMNPFKDV	1.0000	0.0000	1.2729	6.2219	1276.2097	7.9910
AMPPNHLD	1.0000	0.0000	1.2912	6.1226	1138.3416	7.9147
AMRKMVTA	3.0000	16.4602	1.2548	7.0101	5477.4049	8.2301
AMSAGESH	1.0000	0.0000	1.3690	6.0724	1074.3795	7.8761
AMSIRTSV	1.0000	0.0000	1.3263	5.7182	714.6510	7.6039
AMSSSVVQ	1.0000	0.0000	1.3587	5.6017	624.9520	7.5143
AMSVQQNT	1.0000	0.0000	1.3081	5.8494	831.1310	7.7047
AMTMLLTY	1.0000	0.0000	1.3190	6.2953	1388.7322	8.0474
AMTRSKSQ	1.0000	0.0000	1.3146	5.5809	610.0977	7.4983
ANAADETK	1.0000	0.0000	1.2175	5.5791	608.8392	7.4969
ANADTGTS	1.0000	0.0000	1.2563	5.3604	473.3375	7.3288
ANANDENS	1.0000	0.0000	1.2500	5.0146	317.8878	7.0631
ANASNQGT	1.0000	0.0000	1.2694	5.3200	451.8423	7.2978
ANATIIPK	1.0000	0.0000	1.2166	5.5697	602.2814	7.4897
ANATNHDQ	1.0000	0.0000	1.2701	5.7828	769.7907	7.6535
ANCAILIS	1.0000	0.0000	1.3407	5.8743	855.2722	7.7238
ANDENSPR	1.0000	0.0000	1.2613	5.2872	435.0997	7.2726
ANDETPSQ	1.0000	0.0000	1.2535	5.3914	490.5145	7.3526
ANDFSPII	1.0000	0.0000	1.2762	5.6162	635.4150	7.5254
ANDGNSNL	1.0000	0.0000	1.2522	4.9275	287.5477	6.9961
ANDMRTER	1.0000	0.0000	1.2564	6.0668	1067.4965	7.8718
ANDTLNGQ	1.0000	0.0000	1.2436	5.4089	500.5013	7.3661
ANEDPRYE	1.0000	0.0000	1.2550	6.1285	1146.1677	7.9193
ANEEDIDN	1.0000	0.0000	1.2294	5.5013	556.7227	7.4372
ANEFQLKK	1.0000	0.0000	1.2479	5.6616	669.5094	7.5603
ANEGNERV	1.0000	0.0000	1.2572	5.8469	828.7639	7.7028
ANETNDQV	1.0000	0.0000	1.2424	5.5873	614.6096	7.5032
ANFLVNVN	1.0000	0.0000	1.2835	5.5585	594.5698	7.4811
ANFPNKAS	1.0000	0.0000	1.2767	5.3558	470.8526	7.3253
ANFVKHSQ	1.0000	0.0000	1.3305	6.0176	1008.7322	7.8340
ANGDNTVN	1.0000	0.0000	1.2542	5.4187	506.1921	7.3736
ANGFLKII	1.0000	0.0000	1.2545	5.7927	778.5835	7.6611
ANHHPIGD	1.0000	0.0000	1.2854	6.4271	1616.3244	8.1487
ANHLLNEF	1.0000	0.0000	1.2970	5.6930	694.2183	7.5845
ANHTDNSS	1.0000	0.0000	1.2938	5.1037	352.2446	7.1316
ANIAQGDD	1.0000	0.0000	1.2272	5.8818	862.7132	7.7296
ANIGPEGS	1.0000	0.0000	1.2778	5.6775	681.9303	7.5726
ANIPNMHA	1.0000	0.0000	1.3014	6.1198	1134.7376	7.9126
ANIRLAYS	1.0000	0.0000	1.3034	5.6660	672.9609	7.5638
ANISCQTL	1.0000	0.0000	1.3399	5.8248	807.8869	7.6858
ANISHILA	1.0000	0.0000	1.2929	5.5743	605.4892	7.4932
ANISVLEP	1.0000	0.0000	1.2636	5.3808	484.5884	7.3445
ANKSGPNK	1.0000	0.0000	1.2553	5.1594	375.5383	7.1743
ANKTTTRV	1.0000	0.0000	1.2281	5.5539	591.4788	7.4776
ANLIILFH	1.0000	0.0000	1.2880	5.8914	872.3455	7.7370
ANLSNSNI	1.0000	0.0000	1.2345	4.5308	182.1163	6.6912
ANLTPKNT	1.0000	0.0000	1.2171	5.0760	341.1555	7.1102
ANLVSLGG	1.0000	0.0000	1.2856	5.4274	511.2789	7.3803
ANMDSLIS	1.0000	0.0000	1.2979	5.2174	401.4977	7.2189
ANNAHDLC	1.0000	0.0000	1.3586	6.2422	1306.3421	8.0066
ANNDSALT	1.0000	0.0000	1.2394	4.9499	295.0807	7.0134
ANNLHYRK	1.0000	0.0000	1.3163	5.9486	931.6746	7.7809
ANNMTNKE	1.0000	0.0000	1.2652	5.4218	508.0028	7.3760
ANNNGHGN	1.0000	0.0000	1.3048	5.6262	642.8286	7.5332
ANNNSLLE	1.0000	0.0000	1.2293	4.6726	214.4286	6.8002
ANNPFLQV	1.0000	0.0000	1.2718	5.7228	718.4239	7.6074
ANNQPTKL	1.0000	0.0000	1.2283	5.2269	405.9098	7.2262
ANNSGASK	1.0000	0.0000	1.2694	4.9632	299.6054	7.0235
ANNTTDYF	1.0000	0.0000	1.2880	5.8356	818.0496	7.6941
ANPSDKSS	1.0000	0.0000	1.2572	4.7205	226.5858	6.8370
ANPVRQLA	1.0000	0.0000	1.2431	5.8229	806.1682	7.6843
ANQDKGPT	1.0000	0.0000	1.2286	5.7076	705.9127	7.5957
ANQDLKTG	1.0000	0.0000	1.2339	5.5334	577.6475	7.4618
ANQETRRT	1.0000	0.0000	1.2311	5.7734	761.4703	7.6462
ANQHTDNI	1.0000	0.0000	1.2689	5.7642	753.5240	7.6392
ANQRSNVR	1.0000	0.0000	1.2886	5.5390	581.4207	7.4661
ANQRVLLH	1.0000	0.0000	1.2855	5.9307	912.6795	7.7672
ANRQRNNS	1.0000	0.0000	1.2740	5.2171	401.3641	7.2187
ANRSTNLD	1.0000	0.0000	1.2466	5.0084	315.6237	7.0583
ANSANASN	1.0000	0.0000	1.2528	4.7400	231.7140	6.8520
ANSAQPSK	1.0000	0.0000	1.2698	5.1201	358.9404	7.1441
ANSDGDQG	1.0000	0.0000	1.2794	5.6802	684.0335	7.5747
ANSDNCKP	1.0000	0.0000	1.3351	5.7095	707.4569	7.5971
ANSDRLTQ	1.0000	0.0000	1.2571	5.2805	431.7328	7.2674
ANSHEEDY	1.0000	0.0000	1.3352	6.0497	1046.7293	7.8587
ANSLSWRI	1.0000	0.0000	1.4007	5.9724	957.5935	7.7992
ANSNLSGN	1.0000	0.0000	1.2509	4.6480	208.4319	6.7813
ANSNSKQR	1.0000	0.0000	1.2689	4.9644	300.0298	7.0245
ANSNSYPI	1.0000	0.0000	1.3072	5.2323	408.4385	7.2304
ANTDLRPT	1.0000	0.0000	1.2246	5.4319	513.9316	7.3838
ANTNFLSC	1.0000	0.0000	1.3594	5.7602	750.0429	7.6362
ANTSAIVM	1.0000	0.0000	1.2988	5.7479	739.5149	7.6267
ANTSGNCS	1.0000	0.0000	1.3591	5.5417	583.2313	7.4682
ANTTGRIK	1.0000	0.0000	1.2303	5.6523	662.4038	7.5532
ANVISNIS	1.0000	0.0000	1.2741	5.0248	321.6293	7.0709
ANYLLRLQ	1.0000	0.0000	1.2807	5.6635	671.0329	7.5618
APDDINLS	1.0000	0.0000	1.2464	5.2157	400.7235	7.2177
APEESANS	1.0000	0.0000	1.2726	5.1751	382.3981	7.1864
APEHLPSL	1.0000	0.0000	1.2883	5.6136	633.5205	7.5234
APHNSIDR	1.0000	0.0000	1.2982	5.7861	772.7485	7.6561
APHRIPVY	1.0000	0.0000	1.2398	6.7464	2334.3975	8.3942
APIGLEGG	1.0000	0.0000	1.2271	6.1350	1154.7165	7.9242
APIYLRAA	1.0000	0.0000	1.2437	6.1990	1243.0146	7.9734
APLDAPSN	1.0000	0.0000	1.2501	5.2571	420.2864	7.2495
APLIVNKI	1.0000	0.0000	1.2315	5.5798	609.3400	7.4975
APLNDQQS	1.0000	0.0000	1.2605	5.3565	471.2246	7.3259
APLPFQRV	1.0000	0.0000	1.2343	6.2261	1282.3726	7.9942
APLTNNVL	1.0000	0.0000	1.2360	5.1922	390.0104	7.1996
APNPSTHG	1.0000	0.0000	1.3014	5.7582	748.3321	7.6346
APPSSPTK	1.0000	0.0000	1.2596	5.1668	378.7878	7.1801
APQKLGMV	1.0000	0.0000	1.2527	6.2523	1321.7088	8.0144
APQREIDS	1.0000	0.0000	1.2549	5.7714	759.7630	7.6448
APSEASSQ	1.0000	0.0000	1.2908	5.1332	364.4022	7.1542
APSLDTMP	1.0000	0.0000	1.2794	5.6430	655.3270	7.5460
APSNKKIQ	1.0000	0.0000	1.2494	5.3142	448.8346	7.2934
APSPSKKK	1.0000	0.0000	1.2530	5.0806	342.9713	7.1138
APSQTDKG	1.0000	0.0000	1.2554	5.6194	637.7783	7.5279
APSRDIGI	1.0000	0.0000	1.2600	5.8149	798.8022	7.6782
APSRNHFY	1.0000	0.0000	1.3653	6.3297	1444.8990	8.0739
APSYPDND	1.0000	0.0000	1.2921	5.7052	703.9949	7.5939
APTKELAS	1.0000	0.0000	1.2421	5.3231	453.4426	7.3002
APTKPNNI	1.0000	0.0000	1.2243	5.3411	462.9338	7.3140
APTMNPDN	1.0000	0.0000	1.2616	5.6911	692.6952	7.5831
APTSIQSP	1.0000	0.0000	1.2720	5.3123	447.8606	7.2919
APYKQSNT	1.0000	0.0000	1.2927	5.6261	642.7362	7.5331
APYSGWGN	1.0000	0.0000	1.4552	6.9196	2849.3833	8.5272
AQAMNPFK	1.0000	0.0000	1.2694	6.2114	1260.8837	7.9829
AQDGDKKQ	1.0000	0.0000	1.2091	5.9602	944.1911	7.7898
AQDKPGIS	1.0000	0.0000	1.2573	5.7103	708.1856	7.5978
AQDKVLTR	1.0000	0.0000	1.2242	5.8151	798.9239	7.6783
AQEPLGDE	1.0000	0.0000	1.2174	5.9535	936.9520	7.7847
AQEYFTSQ	1.0000	0.0000	1.3134	6.2050	1251.5705	7.9780
AQGDDMSI	1.0000	0.0000	1.2904	6.0583	1057.1327	7.8653
AQGPNNPT	1.0000	0.0000	1.2437	5.6059	627.9402	7.5175
AQILASVN	1.0000	0.0000	1.2699	5.4436	520.9011	7.3928
AQINRMQH	1.0000	0.0000	1.2815	6.5083	1774.7042	8.2111
AQITITPA	1.0000	0.0000	1.2015	5.8384	820.6417	7.6962
AQIVKMLA	1.0000	0.0000	1.2471	6.1516	1176.9520	7.9369
AQIYTSPT	1.0000	0.0000	1.2857	5.8348	817.3118	7.6935
AQKCISQR	1.0000	0.0000	1.3431	6.3493	1477.8675	8.0889
AQKDTSKA	1.0000	0.0000	1.2419	5.4311	513.4580	7.3832
AQKSFNSN	1.0000	0.0000	1.2889	5.0949	348.6912	7.1248
AQLDNFSQ	1.0000	0.0000	1.2868	5.5620	596.9907	7.4838
AQLKRRST	1.0000	0.0000	1.2602	5.5028	557.6496	7.4383
AQLPESHL	1.0000	0.0000	1.2939	5.6715	677.2041	7.5680
AQLTGPND	1.0000	0.0000	1.2360	5.6230	640.4579	7.5307
AQNEESSV	1.0000	0.0000	1.2911	5.3243	454.0522	7.3011
AQNEYPYL	1.0000	0.0000	1.3028	6.2618	1336.1755	8.0217
AQNFEVNP	1.0000	0.0000	1.2668	5.9086	889.7763	7.7502
AQNQSYES	1.0000	0.0000	1.3293	5.5760	606.7119	7.4946
AQNVFKCN	1.0000	0.0000	1.3506	6.4058	1577.0829	8.1323
AQPFTQCK	1.0000	0.0000	1.2922	6.6912	2190.7840	8.3518
AQPGLHQK	1.0000	0.0000	1.2519	6.2198	1273.1070	7.9894
AQPNDISK	1.0000	0.0000	1.2524	5.3810	484.7182	7.3447
AQPSAIRV	1.0000	0.0000	1.2647	5.9068	887.9575	7.7488
AQPSKREV	1.0000	0.0000	1.2641	5.8144	798.3284	7.6778
AQRACLSR	1.0000	0.0000	1.3543	6.3004	1396.8687	8.0513
AQRLRHSS	1.0000	0.0000	1.3331	5.6816	685.1039	7.5757
AQSLRPNR	1.0000	0.0000	1.2722	5.4713	537.8008	7.4141
AQSPFRSA	1.0000	0.0000	1.3142	5.7043	703.2980	7.5932
AQSPTGGQ	1.0000	0.0000	1.2727	5.9050	886.0400	7.7474
AQTPLNTL	1.0000	0.0000	1.2241	5.2635	423.3864	7.2544
AQTTMGSA	1.0000	0.0000	1.2925	5.9365	918.7974	7.7716
AQTTPFNC	1.0000	0.0000	1.3228	6.4158	1595.3875	8.1400
AQTVLVSI	1.0000	0.0000	1.2713	5.6560	665.2023	7.5560
AQYSLSDN	1.0000	0.0000	1.3107	5.3095	446.3734	7.2897
AQYTNKLF	1.0000	0.0000	1.2865	5.9598	943.7353	7.7895
AQYVSTIT	1.0000	0.0000	1.2956	5.9426	925.2385	7.7763
ARAQSPFR	1.0000	0.0000	1.2818	6.0816	1085.8481	7.8832
ARDAYKQL	1.0000	0.0000	1.2493	6.1300	1148.1208	7.9204
ARDYDDLD	1.0000	0.0000	1.2435	6.0767	1079.8084	7.8794
AREKRVVA	1.0000	0.0000	1.2071	6.2580	1330.3123	8.0187
ARGLAGLG	1.0000	0.0000	1.2478	6.0427	1038.2802	7.8533
ARGPAEDY	1.0000	0.0000	1.2222	6.4627	1683.9467	8.1761
ARHIMGSE	1.0000	0.0000	1.3270	6.4311	1623.7217	8.1518
ARIGVDLA	1.0000	0.0000	1.2238	6.0694	1070.6782	7.8738
ARISSVAL	1.0000	0.0000	1.2894	5.3724	479.9309	7.3381
ARKGNLPP	1.0000	0.0000	1.2386	5.6663	673.1472	7.5639
ARLGGRSI	1.0000	0.0000	1.2835	5.8558	837.2443	7.7096
ARLQHSPN	1.0000	0.0000	1.3055	5.6948	695.6232	7.5859
ARLTNRYS	1.0000	0.0000	1.3052	5.6335	648.2474	7.5388
ARMLSNGG	1.0000	0.0000	1.3225	5.8499	831.6172	7.7051
ARMTQLPE	1.0000	0.0000	1.2447	6.1126	1125.3393	7.9070
ARNDDSRN	1.0000	0.0000	1.2665	5.3277	455.8433	7.3037
ARNREANP	1.0000	0.0000	1.2443	5.7038	702.8772	7.5928
ARPKLMLN	1.0000	0.0000	1.2660	5.6581	666.8521	7.5577
ARPLAWAP	1.0000	0.0000	1.3347	6.8263	2559.2256	8.4555
ARPPANGD	1.0000	0.0000	1.2288	5.9237	905.3911	7.7618
ARPWRVLL	1.0000	0.0000	1.3613	6.8018	2488.1672	8.4367
ARQQDSDS	1.0000	0.0000	1.2884	5.4946	552.4257	7.4320
ARQYLSIV	1.0000	0.0000	1.3102	6.0294	1022.5023	7.8430
ARRYRVHH	1.0000	0.0000	1.2378	7.1968	3920.6453	8.7403
ARSAPLTN	1.0000	0.0000	1.2545	5.2619	422.5871	7.2531
ARSDPIID	1.0000	0.0000	1.2489	5.6769	681.4628	7.5721
ARSENTSS	1.0000	0.0000	1.2712	4.8266	256.0030	6.9185
ARSGCTLN	1.0000	0.0000	1.3563	5.9590	942.9047	7.7889
ARSMISPL	1.0000	0.0000	1.3149	5.5294	574.9862	7.4587
ARSPYKEA	1.0000	0.0000	1.2904	5.9784	964.2453	7.8039
ARSQVLSL	1.0000	0.0000	1.2875	5.2418	412.9087	7.2377
ARVATKDQ	1.0000	0.0000	1.2099	6.0057	995.0128	7.8248
ASAESQNR	1.0000	0.0000	1.2871	5.2963	439.6697	7.2796
ASAIFYLQ	1.0000	0.0000	1.3184	6.0687	1069.8162	7.8732
ASASLLPD	1.0000	0.0000	1.2570	4.9948	310.7238	7.0478
ASCIEGNL	1.0000	0.0000	1.3541	5.9866	973.4049	7.8102
ASCQVRKP	1.0000	0.0000	1.3483	6.4012	1568.8551	8.1288
ASDIVGKT	1.0000	0.0000	1.2607	5.6671	673.8089	7.5646
ASDRLNKD	1.0000	0.0000	1.2490	5.2031	394.9307	7.2079
ASEEVLLY	1.0000	0.0000	1.3033	5.7477	739.2960	7.6265
ASEIHRMG	1.0000	0.0000	1.3270	6.4311	1623.7217	8.1518
ASELLLDA	1.0000	0.0000	1.2428	5.1346	364.9773	7.1553
ASFCSSTS	1.0000	0.0000	1.3911	5.4557	528.2569	7.4021
ASFQPAQN	1.0000	0.0000	1.2894	5.7755	763.3361	7.6479
ASFQTSPL	1.0000	0.0000	1.2939	5.3457	465.4086	7.3176
ASFSLQIS	1.0000	0.0000	1.3061	5.1343	364.8754	7.1551
ASFTDIQT	1.0000	0.0000	1.2677	5.7043	703.2449	7.5931
ASFTEVDN	1.0000	0.0000	1.2850	5.6466	658.1100	7.5489
ASFTSAFY	1.0000	0.0000	1.3675	5.9971	985.2218	7.8182
ASGAEPKL	1.0000	0.0000	1.2586	5.5313	576.2522	7.4602
ASGDTIAP	1.0000	0.0000	1.2540	5.6655	672.5641	7.5634
ASGGDPYV	1.0000	0.0000	1.3093	6.2802	1364.8646	8.0358
ASHADRMA	1.0000	0.0000	1.3196	6.3165	1423.0282	8.0637
ASHFNMAS	1.0000	0.0000	1.3846	5.9369	919.2371	7.7720
ASHSNRQA	1.0000	0.0000	1.3296	5.5831	611.6895	7.5000
ASISNTNI	1.0000	0.0000	1.2512	4.8240	255.2525	6.9166
ASISQVPE	1.0000	0.0000	1.2913	5.5247	571.9248	7.4551
ASKDSADT	1.0000	0.0000	1.2570	5.1376	366.2534	7.1576
ASKITLQV	1.0000	0.0000	1.2567	5.4586	529.9805	7.4043
ASKKVGRS	1.0000	0.0000	1.2952	5.4680	535.7828	7.4116
ASKNNSLS	1.0000	0.0000	1.2294	4.3550	148.7558	6.5561
ASKPLWIS	1.0000	0.0000	1.3906	6.0220	1013.8529	7.8374
ASKRRLIS	1.0000	0.0000	1.2767	5.2335	408.9902	7.2313
ASKSMSID	1.0000	0.0000	1.3114	5.2138	399.8179	7.2161
ASLAELSE	1.0000	0.0000	1.2620	5.0409	327.6604	7.0833
ASLGPDNL	1.0000	0.0000	1.2567	5.1816	385.2955	7.1914
ASLKKAKL	1.0000	0.0000	1.2312	5.0510	331.4997	7.0910
ASLLPDGS	1.0000	0.0000	1.2701	5.0935	348.1066	7.1237
ASLLSFKW	1.0000	0.0000	1.4122	6.0554	1053.5771	7.8630
ASLPSSIK	1.0000	0.0000	1.2594	4.7813	243.0051	6.8837
ASMSKSCY	1.0000	0.0000	1.4611	6.1503	1175.2695	7.9360
ASMTNLNI	1.0000	0.0000	1.2800	5.2354	409.8941	7.2328
ASNFSLHT	1.0000	0.0000	1.3251	5.3721	479.7407	7.3378
ASNGVYDE	1.0000	0.0000	1.3171	5.9625	946.7703	7.7917
ASNIDKNK	1.0000	0.0000	1.2387	5.0193	319.6068	7.0667
ASNQGTIQ	1.0000	0.0000	1.2720	5.5736	605.0004	7.4927
ASNRSNVR	1.0000	0.0000	1.2937	5.1788	384.0293	7.1892
ASNSSLSA	1.0000	0.0000	1.2453	4.3730	151.8646	6.5699
ASPDKKSN	1.0000	0.0000	1.2510	4.9332	289.4505	7.0005
ASPITKFD	1.0000	0.0000	1.2628	5.6497	660.4464	7.5512
ASPKKFNF	1.0000	0.0000	1.2957	5.6693	675.5331	7.5663
ASPLLIIK	1.0000	0.0000	1.2410	5.2097	397.9454	7.2130
ASPRDSAD	1.0000	0.0000	1.2778	5.3952	492.7100	7.3556
ASQEFKNR	1.0000	0.0000	1.2878	5.6980	698.1836	7.5883
ASQGRDIS	1.0000	0.0000	1.2974	5.5726	604.3270	7.4919
ASQIRTET	1.0000	0.0000	1.2527	5.6082	629.6046	7.5193
ASQLKDRS	1.0000	0.0000	1.2725	5.1957	391.5826	7.2023
ASQNPLNK	1.0000	0.0000	1.2468	5.0176	318.9918	7.0654
ASRDQDEK	1.0000	0.0000	1.2525	5.6610	669.0613	7.5599
ASRGQSKY	1.0000	0.0000	1.3390	5.8211	804.4610	7.6829
ASRINAPS	1.0000	0.0000	1.2789	5.2247	404.8696	7.2245
ASSALQPS	1.0000	0.0000	1.2782	4.9474	294.2249	7.0114
ASSANKSG	1.0000	0.0000	1.2781	4.8750	270.6870	6.9557
ASSIEKTW	1.0000	0.0000	1.3927	6.1148	1128.1255	7.9087
ASSQGSFT	1.0000	0.0000	1.3246	5.3327	458.4884	7.3076
ASSQILRM	1.0000	0.0000	1.3214	5.5873	614.6336	7.5032
ASSQLLSQ	1.0000	0.0000	1.2709	4.8147	252.5303	6.9094
ASSSIDDQ	1.0000	0.0000	1.2823	5.0573	333.9206	7.0959
ASTDGNLQ	1.0000	0.0000	1.2624	5.3207	452.1930	7.2983
ASTDISSP	1.0000	0.0000	1.2689	4.9292	288.1314	6.9974
ASTEENAF	1.0000	0.0000	1.2775	5.5899	616.4597	7.5052
ASTGPLKA	1.0000	0.0000	1.2537	5.4266	510.8375	7.3797
ASTILFKH	1.0000	0.0000	1.3051	5.7968	782.3308	7.6643
ASTMRKMV	1.0000	0.0000	1.3261	6.2142	1264.8887	7.9851
ASTNRRFS	1.0000	0.0000	1.3078	5.3977	494.0898	7.3575
ASTQKFQK	1.0000	0.0000	1.2713	5.7008	700.4751	7.5905
ASVAITIP	1.0000	0.0000	1.2541	5.6789	682.9863	7.5736
ASVINNRT	1.0000	0.0000	1.2687	5.3111	447.2082	7.2909
ASVMNNSV	1.0000	0.0000	1.3312	5.4178	505.6892	7.3730
ASYNIESS	1.0000	0.0000	1.3186	5.1558	373.9876	7.1716
ATAEMLLH	1.0000	0.0000	1.2848	6.1205	1135.5974	7.9131
ATAMELLV	1.0000	0.0000	1.2586	5.9298	911.7474	7.7665
ATAQAMNP	1.0000	0.0000	1.2521	6.0190	1010.3724	7.8351
ATDALAGL	1.0000	0.0000	1.2267	5.6381	651.6277	7.5422
ATDREESY	1.0000	0.0000	1.2893	5.9474	930.3570	7.7800
ATELNIAI	1.0000	0.0000	1.2236	5.4968	553.7977	7.4336
ATERALNP	1.0000	0.0000	1.2300	5.5758	606.5901	7.4944
ATERDNYF	1.0000	0.0000	1.2756	6.2294	1287.2344	7.9967
ATERLWWG	1.0000	0.0000	1.4794	7.7654	7545.5635	9.1774
ATFGLQLN	1.0000	0.0000	1.2640	5.6772	681.6581	7.5723
ATGKFTVL	1.0000	0.0000	1.2460	5.9327	914.7484	7.7687
ATGKNSSI	1.0000	0.0000	1.2680	5.0657	337.1649	7.1024
ATGLDSST	1.0000	0.0000	1.2638	5.0816	343.3722	7.1145
ATHVTSSQ	1.0000	0.0000	1.3218	5.6275	643.7959	7.5342
ATIAILFA	1.0000	0.0000	1.2286	5.9212	902.8150	7.7599
ATICQGSE	1.0000	0.0000	1.3443	6.3399	1461.8659	8.0817
ATIGSHRK	1.0000	0.0000	1.2957	5.9556	939.2368	7.7863
ATIIPKLT	1.0000	0.0000	1.2075	5.5001	555.9601	7.4362
ATIKCSTV	1.0000	0.0000	1.3346	6.0802	1084.1403	7.8821
ATISSNER	1.0000	0.0000	1.2711	5.1268	361.7211	7.1493
ATKDQAWY	1.0000	0.0000	1.3551	7.0746	3406.2900	8.6464
ATKTDTRV	1.0000	0.0000	1.2124	5.7453	737.2242	7.6246
ATLPCFSL	1.0000	0.0000	1.3574	6.0144	1005.0047	7.8315
ATLQRPLQ	1.0000	0.0000	1.2294	5.7036	702.6882	7.5926
ATLYNISL	1.0000	0.0000	1.2828	5.3074	445.3329	7.2881
ATMRPPLS	1.0000	0.0000	1.2880	5.7407	733.4094	7.6212
ATMSKVEN	1.0000	0.0000	1.2946	5.6555	664.8693	7.5557
ATNAIYFN	1.0000	0.0000	1.2918	5.9659	950.4232	7.7942
ATNHDQAI	1.0000	0.0000	1.2537	5.9949	982.6919	7.8165
ATNHERQM	1.0000	0.0000	1.2861	6.3711	1515.3123	8.1057
ATNKMTSP	1.0000	0.0000	1.2766	5.4431	520.6434	7.3924
ATNKTALT	1.0000	0.0000	1.2130	5.2136	399.7201	7.2160
ATNNLGSL	1.0000	0.0000	1.2451	4.8973	277.7243	6.9729
ATNPLLFT	1.0000	0.0000	1.2437	5.4111	501.7850	7.3678
ATNQYSDT	1.0000	0.0000	1.2909	5.5999	623.6172	7.5129
ATPSGLWI	1.0000	0.0000	1.3876	6.4361	1633.1389	8.1556
ATQFPDRE	1.0000	0.0000	1.2145	6.1883	1227.7390	7.9652
ATQGYKIK	1.0000	0.0000	1.2423	6.1660	1196.7082	7.9481
ATRKPEAA	1.0000	0.0000	1.2030	5.8910	871.9190	7.7367
ATSDEFDK	1.0000	0.0000	1.2625	5.6406	653.5294	7.5442
ATSDGPSI	1.0000	0.0000	1.2775	5.3467	465.9417	7.3183
ATSEMFVL	1.0000	0.0000	1.3169	5.9907	977.9127	7.8133
ATSFTIEI	1.0000	0.0000	1.2649	5.6787	682.8800	7.5735
ATSISKWR	1.0000	0.0000	1.4009	6.1781	1213.4137	7.9573
ATSLQKNL	1.0000	0.0000	1.2375	4.9646	300.0949	7.0246
ATSPIACQ	1.0000	0.0000	1.3342	6.2296	1287.5339	7.9969
ATSPTRNK	1.0000	0.0000	1.2462	5.2369	410.6045	7.2339
ATTAFSPF	1.0000	0.0000	1.2887	5.8932	874.1527	7.7384
ATTIKLMV	1.0000	0.0000	1.2484	5.8911	872.0266	7.7368
ATTKLSIW	1.0000	0.0000	1.3641	6.1383	1159.0604	7.9267
ATTLQSSN	1.0000	0.0000	1.2494	4.8330	257.9224	6.9235
ATTPPLTL	1.0000	0.0000	1.2107	5.3267	455.3505	7.3030
ATTTNSDN	1.0000	0.0000	1.2314	4.9216	285.5999	6.9916
ATVMTKDR	1.0000	0.0000	1.2384	6.1194	1134.2182	7.9123
ATYVGCST	1.0000	0.0000	1.3891	6.6003	1972.9702	8.2818
AVCMHNFF	1.0000	0.0000	1.3745	7.4367	5168.2282	8.9248
AVDEERKC	1.0000	0.0000	1.2753	6.6460	2079.6454	8.3170
AVDNAMRK	1.0000	0.0000	1.2591	6.1078	1119.1336	7.9033
AVDSYTNN	1.0000	0.0000	1.3032	5.5286	574.4571	7.4581
AVEFKLCD	1.0000	0.0000	1.3121	6.5908	1951.4834	8.2745
AVEKVTAQ	1.0000	0.0000	1.2120	6.0730	1075.1471	7.8766
AVFLTKSQ	1.0000	0.0000	1.2819	5.6661	673.0379	7.5638
AVGKTVLT	1.0000	0.0000	1.2341	5.8349	817.3885	7.6936
AVHSLEFY	1.0000	0.0000	1.3607	6.4141	1592.3881	8.1388
AVICLMQS	1.0000	0.0000	1.3867	6.5208	1800.5211	8.2208
AVINLTND	1.0000	0.0000	1.2371	5.3415	463.1266	7.3143
AVISAYLA	1.0000	0.0000	1.3016	5.9295	911.4075	7.7662
AVKSSTAE	1.0000	0.0000	1.2755	5.3027	442.9044	7.2845
AVLMVKLK	1.0000	0.0000	1.2655	5.9232	904.8058	7.7614
AVMYRVLV	1.0000	0.0000	1.2734	6.7725	2405.5964	8.4142
AVNFNTDI	1.0000	0.0000	1.2599	5.7211	717.0136	7.6061
AVNKASTI	1.0000	0.0000	1.2570	5.3771	482.5465	7.3417
AVNTEQEE	1.0000	0.0000	1.2296	5.8475	829.3416	7.7033
AVPEPRGT	1.0000	0.0000	1.2076	6.1706	1203.0152	7.9516
AVPPDFHT	1.0000	0.0000	1.2404	6.4500	1659.4080	8.1663
AVPTDELT	1.0000	0.0000	1.2169	5.6905	692.1579	7.5825
AVQPLKLS	1.0000	0.0000	1.2595	5.3795	483.8708	7.3435
AVRARLTN	1.0000	0.0000	1.2444	5.7469	738.6062	7.6259
AVRIGRRN	1.0000	0.0000	1.2403	6.1856	1223.9917	7.9631
AVRRAQEP	1.0000	0.0000	1.1965	6.2978	1392.7528	8.0493
AVSFERYQ	1.0000	0.0000	1.3198	6.4227	1608.2122	8.1454
AVSGTLDN	1.0000	0.0000	1.2687	5.3705	478.8849	7.3366
AVSHRNLH	1.0000	0.0000	1.3530	6.0430	1038.7167	7.8535
AVSKTIVD	1.0000	0.0000	1.2598	5.6597	668.0831	7.5589
AVSMGFYM	1.0000	0.0000	1.3755	6.9557	2970.5698	8.5550
AVSVQAQI	1.0000	0.0000	1.2714	5.9976	985.7195	7.8186
AVTDTKSK	1.0000	0.0000	1.2424	5.3714	479.3570	7.3373
AVTMGLNI	1.0000	0.0000	1.2749	5.9748	960.2008	7.8011
AVVYFTSQ	1.0000	0.0000	1.3254	6.3509	1480.5267	8.0901
AVWGKHLI	1.0000	0.0000	1.3782	7.1480	3706.4672	8.7028
AWAPPSSP	1.0000	0.0000	1.4069	6.3044	1403.3495	8.0544
AWATDREE	1.0000	0.0000	1.3189	6.8913	2758.3095	8.5056
AWNQDVNS	1.0000	0.0000	1.4038	6.3047	1403.8693	8.0547
AWPCVISR	1.0000	0.0000	1.4809	7.3692	4781.8770	8.8729
AWRGNDRI	1.0000	0.0000	1.3563	6.9185	2845.8469	8.5264
AWYPRSFS	1.0000	0.0000	1.4922	6.8815	2727.2691	8.4980
AYDESDPY	1.0000	0.0000	1.3211	6.2442	1309.3685	8.0081
AYDPKSRK	1.0000	0.0000	1.2862	5.8378	820.1395	7.6958
AYKKMRDF	1.0000	0.0000	1.2694	6.6268	2034.0989	8.3022
AYKQLQIE	1.0000	0.0000	1.2481	6.1289	1146.6850	7.9196
AYLAKETS	1.0000	0.0000	1.2846	5.6363	650.3070	7.5409
AYLNKINL	1.0000	0.0000	1.2670	5.3990	494.8301	7.3585
AYNSTQGG	1.0000	0.0000	1.3210	5.9461	928.9769	7.7790
AYPQARPK	1.0000	0.0000	1.2276	6.3271	1440.4566	8.0718
AYPSSDDR	1.0000	0.0000	1.3208	5.6920	693.3491	7.5837
AYPTYNVT	1.0000	0.0000	1.2973	6.2881	1377.2460	8.0419
AYREDQSS	1.0000	0.0000	1.3296	5.7843	771.1656	7.6547
AYSGSLNE	1.0000	0.0000	1.3226	5.4012	496.0767	7.3602
AYSMSGPS	1.0000	0.0000	1.3870	5.7567	747.0053	7.6334
AYSSKNAN	1.0000	0.0000	1.3010	5.1612	376.3347	7.1757
AYTTLLFG	1.0000	0.0000	1.2843	6.0536	1051.4067	7.8616
AYYSSQFP	1.0000	0.0000	1.3941	6.2393	1302.0605	8.0044
CADKIKTK	1.0000	0.0000	1.2795	6.1657	1196.2532	7.9478
CAGGVKSI	1.0000	0.0000	1.3582	6.4966	1750.9130	8.2021
CAGRNSNE	1.0000	0.0000	1.3672	6.0237	1015.7815	7.8386
CAIENCSA	1.0000	0.0000	1.4358	6.6606	2114.7434	8.3282
CAILISYL	1.0000	0.0000	1.3798	6.2110	1260.2634	7.9826
CALVKLKH	1.0000	0.0000	1.3438	6.4311	1623.8241	8.1518
CAMTRSKS	1.0000	0.0000	1.4012	6.1214	1136.7221	7.9137
CANDTLNG	1.0000	0.0000	1.3254	5.9494	932.5252	7.7815
CAQDGDKK	1.0000	0.0000	1.2827	6.5007	1759.1966	8.2053
CARSENTS	1.0000	0.0000	1.3630	5.7273	722.1533	7.6109
CASNGVYD	1.0000	0.0000	1.4061	6.5493	1860.5689	8.2427
CASRINAP	1.0000	0.0000	1.3494	6.1254	1142.0786	7.9169
CATTTNSD	1.0000	0.0000	1.3244	5.7342	727.8806	7.6161
CAVKSSTA	1.0000	0.0000	1.3654	5.8895	870.3871	7.7355
CCEERQSD	1.0000	0.0000	1.4263	6.9655	3004.1496	8.5626
CCWYSADK	1.0000	0.0000	1.6080	7.9878	9746.8646	9.3483
CDAGTYSI	1.0000	0.0000	1.3788	6.5607	1884.9813	8.2514
CDGEAEDS	1.0000	0.0000	1.3394	6.3430	1467.1312	8.0841
CDGQAILV	1.0000	0.0000	1.2977	6.6343	2051.7858	8.3080
CDKLIMEI	1.0000	0.0000	1.3172	6.5381	1836.6385	8.2340
CDRDLSIS	1.0000	0.0000	1.3596	5.7845	771.2705	7.6548
CDRGTSYL	1.0000	0.0000	1.3917	6.4470	1653.8181	8.1640
CDSHYTQR	1.0000	0.0000	1.4140	6.8624	2667.9499	8.4833
CDSRTDAF	1.0000	0.0000	1.3561	6.3920	1552.2359	8.1217
CDTSDDSS	1.0000	0.0000	1.3537	5.4676	535.5038	7.4112
CDTYNRGM	1.0000	0.0000	1.3713	6.9905	3091.9740	8.5818
CDWKLAIW	1.0000	0.0000	1.5602	8.1406	11622.0244	9.4658
CEAGSGNN	1.0000	0.0000	1.3727	6.0639	1063.9199	7.8695
CEAHSQGF	1.0000	0.0000	1.3972	6.9389	2913.5306	8.5421
CEERQSDT	1.0000	0.0000	1.3387	6.2740	1355.1618	8.0311
CEGNALHT	1.0000	0.0000	1.3542	6.4964	1750.6444	8.2020
CELAFLST	1.0000	0.0000	1.3585	6.0260	1018.5449	7.8404
CELSTVSV	1.0000	0.0000	1.3774	5.8914	872.2872	7.7370
CEMHISNA	1.0000	0.0000	1.4208	6.6253	2030.5059	8.3010
CENMPCIN	1.0000	0.0000	1.4384	6.9969	3114.9236	8.5867
CENQGPTI	1.0000	0.0000	1.3090	6.4116	1587.6447	8.1368
CEPEILQN	1.0000	0.0000	1.3114	6.2269	1283.5798	7.9948
CESSFHFD	1.0000	0.0000	1.4604	6.6297	2040.8061	8.3044
CFDSSWKT	1.0000	0.0000	1.5190	6.8698	2690.7755	8.4890
CFFLIKNL	1.0000	0.0000	1.3577	6.2929	1384.8493	8.0455
CFGSLLTN	1.0000	0.0000	1.3698	5.8989	879.8731	7.7427
CFIKAMSA	1.0000	0.0000	1.3869	6.6617	2117.4250	8.3290
CFNENEAT	1.0000	0.0000	1.3384	6.2600	1333.4114	8.0203
CFNPIAIC	1.0000	0.0000	1.3946	7.1382	3665.0059	8.6953
CFNRILQN	1.0000	0.0000	1.3539	6.2699	1348.7032	8.0279
CFRGDQIQ	1.0000	0.0000	1.2709	7.0226	3208.3348	8.6065
CFSDLLDH	1.0000	0.0000	1.3998	6.3437	1468.3052	8.0846
CFSLTTFT	1.0000	0.0000	1.3752	6.1915	1232.3236	7.9676
CGAVINLT	1.0000	0.0000	1.3259	6.2920	1383.5533	8.0449
CGGNNDKA	1.0000	0.0000	1.3340	6.2421	1306.2023	8.0065
CGGTRHVF	1.0000	0.0000	1.2953	7.3600	4731.1123	8.8658
CGKSKTSS	1.0000	0.0000	1.3602	5.4720	538.2127	7.4146
CGLEQQKD	1.0000	0.0000	1.2996	6.4921	1741.8647	8.1987
CGQRGCAM	1.0000	0.0000	1.3230	7.7953	7809.9211	9.2004
CGRISNHT	1.0000	0.0000	1.3974	6.4130	1590.3611	8.1379
CGSNVCLN	1.0000	0.0000	1.4615	6.4526	1664.4880	8.1683
CHNMQPDD	1.0000	0.0000	1.3569	6.9138	2830.5582	8.5228
CHSDDTEL	1.0000	0.0000	1.3694	6.2310	1289.6144	7.9980
CHVKEVEH	1.0000	0.0000	1.3131	7.2821	4325.2591	8.8059
CHWVADSL	1.0000	0.0000	1.5270	7.3978	4941.7205	8.8948
CIAFKAPE	1.0000	0.0000	1.2831	6.6945	2198.9056	8.3542
CIEGNLNN	1.0000	0.0000	1.3341	5.8442	826.1414	7.7007
CIKDYPNN	1.0000	0.0000	1.3521	6.3064	1406.6492	8.0560
CIKTSIRG	1.0000	0.0000	1.3432	6.2370	1298.6651	8.0026
CINHYLAT	1.0000	0.0000	1.3831	6.6808	2164.5549	8.3437
CIPDDSEM	1.0000	0.0000	1.3622	6.4788	1715.4915	8.1885
CISLHLSD	1.0000	0.0000	1.3906	5.8566	838.1001	7.7103
CISQREPS	1.0000	0.0000	1.3763	6.0739	1076.2548	7.8772
CISYQKEE	1.0000	0.0000	1.3737	6.5364	1833.1465	8.2328
CITLKSGF	1.0000	0.0000	1.3650	6.1955	1238.0124	7.9707
CIYCTISQ	1.0000	0.0000	1.4628	7.1062	3532.2861	8.6707
CKDANLSN	1.0000	0.0000	1.3274	5.5353	578.9111	7.4633
CKHFNIEF	1.0000	0.0000	1.3651	6.9513	2955.3275	8.5516
CKILAVSM	1.0000	0.0000	1.3806	6.3733	1519.1895	8.1074
CKLGQTFP	1.0000	0.0000	1.3187	6.5578	1878.8402	8.2492
CKLTKKAI	1.0000	0.0000	1.2886	6.0144	1004.9861	7.8315
CKNEFSKT	1.0000	0.0000	1.3539	5.9644	948.8128	7.7931
CKPHAEPE	1.0000	0.0000	1.2956	6.7847	2439.4968	8.4236
CKRAMPPN	1.0000	0.0000	1.3324	6.6049	1983.4381	8.2854
CKVTKSNP	1.0000	0.0000	1.3379	5.8550	836.5566	7.7090
CKYKYALN	1.0000	0.0000	1.3861	6.6114	1998.2541	8.2903
CLCPTHGQ	1.0000	0.0000	1.4054	7.3389	4617.5005	8.8495
CLFDSSIK	1.0000	0.0000	1.3753	5.8482	830.0026	7.7038
CLFLKNGV	1.0000	0.0000	1.3552	6.3123	1416.2562	8.0605
CLFQDQNS	1.0000	0.0000	1.3758	6.1439	1166.6645	7.9311
CLISNLFL	1.0000	0.0000	1.3541	5.7005	700.2242	7.5903
CLISNNSP	1.0000	0.0000	1.3369	5.3269	455.4304	7.3031
CLKGAKLA	1.0000	0.0000	1.3088	6.1566	1183.7634	7.9408
CLKSRSNV	1.0000	0.0000	1.3649	5.6362	650.2043	7.5408
CLLGCDKL	1.0000	0.0000	1.4021	6.6147	2005.9605	8.2929
CLMIRDLD	1.0000	0.0000	1.3337	6.4961	1749.9689	8.2018
CLMQSFLQ	1.0000	0.0000	1.4107	6.4879	1733.5931	8.1955
CLNEKENS	1.0000	0.0000	1.3305	5.5649	598.9982	7.4860
CLNESKAR	1.0000	0.0000	1.3435	5.8588	840.2288	7.7120
CLQNKFSY	1.0000	0.0000	1.4133	6.3324	1449.3712	8.0759
CLQNTNPN	1.0000	0.0000	1.3196	5.6844	687.3083	7.5778
CLRINNIN	1.0000	0.0000	1.3273	5.7902	776.4141	7.6592
CLRQATIA	1.0000	0.0000	1.2949	6.4327	1626.6731	8.1530
CLSKRGIH	1.0000	0.0000	1.3901	6.4564	1671.7935	8.1713
CLSRTLAK	1.0000	0.0000	1.3327	5.7942	779.9469	7.6623
CLTSGSQN	1.0000	0.0000	1.3634	5.6232	640.5624	7.5308
CLTTLPVS	1.0000	0.0000	1.3354	5.8071	791.6664	7.6722
CMHNFFRT	1.0000	0.0000	1.3891	7.2944	4387.1924	8.8154
CMRKMVTA	1.0000	0.0000	1.3242	7.1149	3568.0517	8.6774
CNADYLQA	1.0000	0.0000	1.3494	6.5290	1817.5232	8.2271
CNAHHGRG	1.0000	0.0000	1.3616	7.2405	4123.2729	8.7740
CNASSSID	1.0000	0.0000	1.3583	5.4065	499.1598	7.3643
CNEGHNTL	1.0000	0.0000	1.3677	6.2658	1342.3873	8.0248
CNETTNLT	1.0000	0.0000	1.3037	5.6662	673.0617	7.5639
CNEYTDMR	1.0000	0.0000	1.3662	6.8870	2744.5795	8.5022
CNFKPKFP	1.0000	0.0000	1.3384	6.5536	1869.7810	8.2460
CNFNAVNT	1.0000	0.0000	1.3577	6.1303	1148.4738	7.9206
CNIDQCNA	1.0000	0.0000	1.4067	6.7557	2359.5291	8.4013
CNKRFMET	1.0000	0.0000	1.3542	6.7125	2245.0029	8.3681
CNLGKNYL	1.0000	0.0000	1.3694	6.0981	1106.7444	7.8959
CNMSDTSS	1.0000	0.0000	1.3918	5.5803	609.6871	7.4978
CNNLHYVR	1.0000	0.0000	1.4167	6.7279	2285.2594	8.3799
CNPIQDHQ	1.0000	0.0000	1.3314	6.7113	2242.0023	8.3672
CNPLSELS	1.0000	0.0000	1.3380	5.3806	484.4752	7.3444
CNPNNPNT	1.0000	0.0000	1.3160	5.5864	614.0385	7.5026
CNPWNKSD	1.0000	0.0000	1.4726	6.6314	2044.8069	8.3057
CNQGLGYK	1.0000	0.0000	1.3674	6.6596	2112.2765	8.3274
CNQSKGYS	1.0000	0.0000	1.4225	6.1139	1127.0280	7.9080
CNQVHKVK	1.0000	0.0000	1.3496	6.7145	2250.1890	8.3696
CNRDEMRP	1.0000	0.0000	1.3306	6.7418	2321.9970	8.3906
CNRIATTP	1.0000	0.0000	1.3037	6.2252	1281.1258	7.9936
CNSTVQNK	1.0000	0.0000	1.3492	5.7884	774.8128	7.6578
CNVIVIHE	1.0000	0.0000	1.3372	6.8433	2610.0382	8.4687
CPASASLL	1.0000	0.0000	1.3505	5.6161	635.3537	7.5254
CPIQNGHN	1.0000	0.0000	1.3650	6.5772	1921.2746	8.2641
CPSAFSPS	1.0000	0.0000	1.4044	5.8511	832.7779	7.7060
CPTHGQNG	1.0000	0.0000	1.3463	6.8156	2527.9538	8.4473
CPVDKRFD	1.0000	0.0000	1.2886	6.7889	2451.5679	8.4268
CQANTDLR	1.0000	0.0000	1.3155	6.1812	1217.8551	7.9598
CQDPSPPN	1.0000	0.0000	1.3435	6.0547	1052.7761	7.8625
CQEPISFT	1.0000	0.0000	1.3558	6.4137	1591.6186	8.1385
CQETLTQG	1.0000	0.0000	1.3037	6.4185	1600.4124	8.1421
CQFMIFGL	1.0000	0.0000	1.3358	7.2251	4050.5371	8.7621
CQGSESSN	1.0000	0.0000	1.3859	5.5997	623.4660	7.5128
CQNKELTT	1.0000	0.0000	1.3059	5.9416	924.2482	7.7756
CQNVRSNH	1.0000	0.0000	1.4134	6.3445	1469.6743	8.0852
CQSFATNN	1.0000	0.0000	1.3725	5.9923	979.7896	7.8145
CQTISKSN	1.0000	0.0000	1.3492	5.5905	616.8922	7.5057
CQTLQSKI	1.0000	0.0000	1.3372	5.9907	977.9832	7.8133
CQVRKPSN	1.0000	0.0000	1.3604	6.1706	1202.9919	7.9516
CQWLKIKQ	1.0000	0.0000	1.4263	7.2348	4096.1355	8.7695
CREWSTAV	1.0000	0.0000	1.4831	7.2899	4364.4885	8.8119
CRMMKSSE	1.0000	0.0000	1.4483	6.4907	1739.1132	8.1976
CRTELIAK	1.0000	0.0000	1.2946	6.2802	1364.8683	8.0358
CRTMKDEL	1.0000	0.0000	1.3243	6.5242	1807.3833	8.2233
CSAYSMSG	1.0000	0.0000	1.4864	6.3551	1487.7745	8.0934
CSDQPQFR	1.0000	0.0000	1.3621	6.6072	1988.7585	8.2872
CSFKPRHY	1.0000	0.0000	1.4310	7.0362	3258.9103	8.6169
CSGCNFNA	1.0000	0.0000	1.4827	6.7410	2319.9400	8.3900
CSGTLCSL	1.0000	0.0000	1.4517	6.2037	1249.7217	7.9770
CSHQFLPH	1.0000	0.0000	1.4408	6.9199	2850.5452	8.5275
CSIDLISK	1.0000	0.0000	1.3451	5.6407	653.5819	7.5442
CSKKAYPS	1.0000	0.0000	1.3979	6.0818	1086.1665	7.8834
CSLITHKD	1.0000	0.0000	1.3662	6.1505	1175.4517	7.9361
CSLSDPCN	1.0000	0.0000	1.4428	6.1187	1133.2789	7.9117
CSLSSHKF	1.0000	0.0000	1.4306	5.8692	850.3432	7.7199
CSMPDMEL	1.0000	0.0000	1.4075	6.6107	1996.8487	8.2899
CSNSNEGA	1.0000	0.0000	1.3695	5.6464	657.9161	7.5487
CSNVAHGN	1.0000	0.0000	1.4144	6.3433	1467.5951	8.0843
CSPLIRQK	1.0000	0.0000	1.3428	6.1008	1110.0783	7.8979
CSPVPKGK	1.0000	0.0000	1.3471	6.2774	1360.4101	8.0337
CSRLIFNL	1.0000	0.0000	1.3703	5.9496	932.8003	7.7817
CSRLITRR	1.0000	0.0000	1.3517	6.1893	1229.2269	7.9660
CSSGPNGE	1.0000	0.0000	1.3898	5.9592	943.1754	7.7891
CSSTMDIF	1.0000	0.0000	1.4232	6.3002	1396.5514	8.0512
CSSTSQRS	1.0000	0.0000	1.3753	5.3666	476.7524	7.3336
CSTDIKNK	1.0000	0.0000	1.3227	5.7224	718.0659	7.6071
CSTVVPNS	1.0000	0.0000	1.3790	5.8398	821.9594	7.6973
CSVAQTPL	1.0000	0.0000	1.3483	6.1487	1173.1179	7.9348
CSYDSSST	1.0000	0.0000	1.4046	5.5241	571.5333	7.4547
CTASISNT	1.0000	0.0000	1.3435	5.5456	585.8627	7.4712
CTDDHIPV	1.0000	0.0000	1.3017	6.8015	2487.2933	8.4365
CTDGIKME	1.0000	0.0000	1.3064	6.7365	2307.8435	8.3865
CTFIDNVH	1.0000	0.0000	1.3552	6.8157	2528.1678	8.4474
CTGGFASP	1.0000	0.0000	1.3714	6.5930	1956.5365	8.2763
CTGNGSMK	1.0000	0.0000	1.3967	6.3484	1476.3211	8.0882
CTISQKEC	1.0000	0.0000	1.4216	6.7170	2256.7615	8.3716
CTLDQVQH	1.0000	0.0000	1.3285	6.7681	2393.4357	8.4108
CTLNSSTN	1.0000	0.0000	1.3172	5.1429	368.4906	7.1617
CTMVQQKT	1.0000	0.0000	1.3138	6.7652	2385.3557	8.4086
CTNEIRSK	1.0000	0.0000	1.3395	5.9214	903.0097	7.7601
CTSLRSTT	1.0000	0.0000	1.3416	5.5531	590.9407	7.4770
CTSSDSIL	1.0000	0.0000	1.3458	5.3370	460.7694	7.3109
CTSTVQAI	1.0000	0.0000	1.3418	6.2278	1284.9074	7.9955
CTTNNHTT	1.0000	0.0000	1.3424	6.0341	1028.0854	7.8467
CTTPEKDA	1.0000	0.0000	1.2787	6.2657	1342.1871	8.0247
CVHDRANG	1.0000	0.0000	1.3396	6.9118	2824.2007	8.5213
CVHRLMAM	1.0000	0.0000	1.3543	7.4219	5080.4687	8.9133
CVISREGN	1.0000	0.0000	1.3706	6.3270	1440.3746	8.0718
CVNITSNT	1.0000	0.0000	1.3420	5.7251	720.2907	7.6091
CVPSISKN	1.0000	0.0000	1.3645	5.7333	727.1668	7.6155
CVSLNLRF	1.0000	0.0000	1.3840	6.0594	1058.5096	7.8661
CVTKIDLA	1.0000	0.0000	1.2968	6.2786	1362.2483	8.0346
CVTSGEDN	1.0000	0.0000	1.3595	6.1383	1159.0709	7.9267
CWYSADKL	1.0000	0.0000	1.5165	7.2152	4004.6482	8.7545
CYCNRIAT	1.0000	0.0000	1.4203	7.2299	4073.0263	8.7658
CYERSLDA	1.0000	0.0000	1.3837	6.4530	1665.2537	8.1686
CYKSIHPS	1.0000	0.0000	1.4475	6.4514	1662.1263	8.1674
CYSTPIIP	1.0000	0.0000	1.3685	6.4498	1659.1443	8.1662
CYVVLQSP	1.0000	0.0000	1.4008	6.6462	2080.1024	8.3171
DADSLQIQ	1.0000	0.0000	1.2552	5.5457	585.9336	7.4713
DAECENQG	1.0000	0.0000	1.3060	6.5119	1782.1061	8.2139
DAELLYME	1.0000	0.0000	1.2848	6.2006	1245.2980	7.9746
DAFMVDKA	1.0000	0.0000	1.2381	6.4297	1621.1283	8.1507
DAFYDNSI	1.0000	0.0000	1.3170	5.9086	889.7509	7.7502
DAGPHTKT	1.0000	0.0000	1.2385	6.0692	1070.4726	7.8736
DAGQLNPQ	1.0000	0.0000	1.2409	5.7740	762.0211	7.6467
DAGSTSVN	1.0000	0.0000	1.2871	5.2424	413.1925	7.2381
DAGTYSIM	1.0000	0.0000	1.3259	6.2434	1308.1975	8.0075
DAGYLITL	1.0000	0.0000	1.2623	5.9162	897.6027	7.7561
DAHFSMIS	1.0000	0.0000	1.3786	6.1097	1121.5331	7.9047
DAHSMTIM	1.0000	0.0000	1.3472	6.3947	1557.0447	8.1238
DAIESVEQ	1.0000	0.0000	1.2589	5.8158	799.6365	7.6789
DAIPQFVA	1.0000	0.0000	1.2082	6.3169	1423.6683	8.0640
DAKEMDDQ	1.0000	0.0000	1.2234	6.1467	1170.3704	7.9332
DAKITEDR	1.0000	0.0000	1.2019	5.8103	794.5397	7.6746
DAKTERID	1.0000	0.0000	1.2019	5.8103	794.5397	7.6746
DAKVNNLA	1.0000	0.0000	1.2386	5.3634	474.9690	7.3311
DALAGLKR	1.0000	0.0000	1.2312	5.6999	699.7094	7.5898
DALNGANE	1.0000	0.0000	1.2444	5.4721	538.2840	7.4147
DALSVCNL	1.0000	0.0000	1.3458	5.7727	760.8564	7.6457
DAMANEDP	1.0000	0.0000	1.2464	6.0036	992.5841	7.8232
DAMDPMYN	1.0000	0.0000	1.3061	6.5698	1904.9979	8.2584
DAMSSSVV	1.0000	0.0000	1.3490	5.5210	569.4596	7.4523
DANATIIP	1.0000	0.0000	1.2166	5.6365	650.4327	7.5410
DANLSNSN	1.0000	0.0000	1.2320	4.5100	177.8131	6.6752
DANNMTNK	1.0000	0.0000	1.2623	5.3873	488.2352	7.3495
DANNPFLQ	1.0000	0.0000	1.2599	5.5922	618.1444	7.5070
DANNQPTK	1.0000	0.0000	1.2281	5.3782	483.1625	7.3426
DANTNFLS	1.0000	0.0000	1.2658	5.1389	366.8141	7.1586
DAPLNDQQ	1.0000	0.0000	1.2303	5.6360	650.0846	7.5407
DAPSNKKI	1.0000	0.0000	1.2416	5.2335	408.9803	7.2313
DAPTKPNN	1.0000	0.0000	1.2229	5.3203	451.9956	7.2980
DAQSLRPN	1.0000	0.0000	1.2626	5.3735	480.5436	7.3389
DARGPAED	1.0000	0.0000	1.1987	6.1267	1143.6903	7.9178
DARKGNLP	1.0000	0.0000	1.2375	5.6434	655.6699	7.5464
DARLGGRS	1.0000	0.0000	1.2825	5.8350	817.4621	7.6936
DARMLSNG	1.0000	0.0000	1.3081	5.7119	709.4576	7.5990
DARNREAN	1.0000	0.0000	1.2433	5.6810	684.6280	7.5752
DASHADRM	1.0000	0.0000	1.3186	6.2772	1360.0454	8.0335
DASLKKAK	1.0000	0.0000	1.2344	5.2024	394.5911	7.2074
DASVMNNS	1.0000	0.0000	1.3142	5.2872	435.1035	7.2726
DATELNIA	1.0000	0.0000	1.2225	5.4760	540.7126	7.4177
DATSFTIE	1.0000	0.0000	1.2637	5.6580	666.7451	7.5576
DAVEKVTA	1.0000	0.0000	1.2107	5.9922	979.6802	7.8145
DAVPPDFH	1.0000	0.0000	1.2318	6.5201	1799.0606	8.2202
DAYKQLQI	1.0000	0.0000	1.2478	6.0945	1102.0652	7.8931
DCDRGTSY	1.0000	0.0000	1.3827	6.5984	1968.5693	8.2804
DCFNPIAI	1.0000	0.0000	1.3142	6.5169	1792.4084	8.2178
DCGGNNDK	1.0000	0.0000	1.3319	6.2028	1248.3902	7.9763
DCHWVADS	1.0000	0.0000	1.5133	7.5491	5882.2180	9.0111
DCLLGCDK	1.0000	0.0000	1.3926	6.7660	2387.7306	8.4092
DCSPLIRQ	1.0000	0.0000	1.3442	6.1676	1198.8266	7.9492
DCTGNGSM	1.0000	0.0000	1.3983	6.4152	1594.3496	8.1396
DDAELLYM	1.0000	0.0000	1.2840	6.1661	1196.8410	7.9481
DDAMSSSV	1.0000	0.0000	1.3320	5.3904	489.9727	7.3519
DDARMLSN	1.0000	0.0000	1.2933	5.5739	605.2423	7.4929
DDCDRGTS	1.0000	0.0000	1.3416	6.2623	1336.9982	8.0221
DDCLLGCD	1.0000	0.0000	1.3907	6.8328	2578.6243	8.4606
DDDESNGI	1.0000	0.0000	1.2600	5.4774	541.5739	7.4187
DDDINSSN	1.0000	0.0000	1.2505	4.8341	258.2368	6.9243
DDDNPPEE	1.0000	0.0000	1.2148	5.6783	682.5025	7.5732
DDDNYTSD	1.0000	0.0000	1.2831	5.5500	588.7988	7.4746
DDDPSLCT	1.0000	0.0000	1.3252	5.8981	879.0372	7.7421
DDDVQTEY	1.0000	0.0000	1.2325	6.2666	1343.6302	8.0254
DDEHSDNQ	1.0000	0.0000	1.2931	5.7207	716.6396	7.6057
DDERNVDL	1.0000	0.0000	1.2357	5.6751	680.0390	7.5707
DDESNGIF	1.0000	0.0000	1.2865	5.7057	704.4042	7.5942
DDETRNDS	1.0000	0.0000	1.2506	5.3462	465.6628	7.3179
DDGPSVGK	1.0000	0.0000	1.2709	5.8381	820.3640	7.6960
DDHIPVII	1.0000	0.0000	1.2222	6.2920	1383.4099	8.0449
DDIELFAR	1.0000	0.0000	1.2284	6.0243	1016.5105	7.8391
DDINLSKS	1.0000	0.0000	1.2437	4.8073	250.3871	6.9037
DDINSSNN	1.0000	0.0000	1.2410	4.6428	207.1832	6.7773
DDKAQNFE	1.0000	0.0000	1.2393	5.8797	860.6423	7.7280
DDKVSQGT	1.0000	0.0000	1.2632	5.6878	690.0422	7.5805
DDLDELRP	1.0000	0.0000	1.2194	5.6074	629.0205	7.5187
DDMSIILT	1.0000	0.0000	1.2762	5.5995	623.3291	7.5126
DDNDISLL	1.0000	0.0000	1.2363	5.0022	313.3973	7.0536
DDNFQLKN	1.0000	0.0000	1.2534	5.4633	532.8463	7.4079
DDNKLGRK	1.0000	0.0000	1.2332	5.5144	565.1938	7.4472
DDNLELSN	1.0000	0.0000	1.2328	4.8246	255.4380	6.9170
DDNPPEEN	1.0000	0.0000	1.2284	5.4869	547.5753	7.4261
DDNYTSDY	1.0000	0.0000	1.3284	5.8860	866.9367	7.7328
DDPDFPTE	1.0000	0.0000	1.2119	5.9932	980.8415	7.8153
DDPHGVII	1.0000	0.0000	1.2247	6.4092	1583.3001	8.1350
DDPMTENM	1.0000	0.0000	1.2772	6.1588	1186.7486	7.9425
DDPMTHET	1.0000	0.0000	1.2551	6.2972	1391.7537	8.0489
DDPPKQES	1.0000	0.0000	1.2451	5.5696	602.2363	7.4896
DDPSLCTF	1.0000	0.0000	1.3530	6.1264	1143.3286	7.9176
DDQNLPGY	1.0000	0.0000	1.2727	5.9899	977.1100	7.8127
DDQNMLMP	1.0000	0.0000	1.2906	6.1239	1140.0792	7.9157
DDQQWQAY	1.0000	0.0000	1.3361	7.3338	4590.7524	8.8457
DDQSPHSI	1.0000	0.0000	1.3145	5.6416	654.3228	7.5450
DDQYVACQ	1.0000	0.0000	1.2880	7.0437	3287.1302	8.6226
DDREHKSR	1.0000	0.0000	1.2900	5.9600	943.9551	7.7897
DDRLTVQA	1.0000	0.0000	1.2224	5.8819	862.7962	7.7297
DDSCALVK	1.0000	0.0000	1.3400	6.0485	1045.2573	7.8577
DDSEMKVE	1.0000	0.0000	1.2856	5.9122	893.4412	7.7530
DDSKIRTV	1.0000	0.0000	1.2536	5.5876	614.8482	7.5035
DDSRKDLG	1.0000	0.0000	1.2576	5.4931	551.4663	7.4308
DDSRNPPA	1.0000	0.0000	1.2572	5.4669	535.1030	7.4107
DDSSELLL	1.0000	0.0000	1.2414	4.7765	241.6577	6.8800
DDSSHSPL	1.0000	0.0000	1.3067	5.1093	354.5012	7.1358
DDSSVAFK	1.0000	0.0000	1.3022	5.5274	573.6807	7.4572
DDTDESQA	1.0000	0.0000	1.2450	5.5598	595.5079	7.4821
DDTELTRN	1.0000	0.0000	1.2228	5.4042	497.8027	7.3625
DDTKCMRK	1.0000	0.0000	1.3098	6.5742	1914.5807	8.2618
DDTLNQNN	1.0000	0.0000	1.2271	5.0402	327.4056	7.0828
DDTLPLIT	1.0000	0.0000	1.2097	5.3555	470.6935	7.3251
DDTPSVMC	1.0000	0.0000	1.3709	6.4840	1725.6996	8.1924
DDVQTEYH	1.0000	0.0000	1.2554	6.5879	1945.0024	8.2723
DEAVTMGL	1.0000	0.0000	1.2517	6.1798	1215.8345	7.9586
DECLCPTH	1.0000	0.0000	1.4017	7.1546	3734.7664	8.7079
DEDSDSSA	1.0000	0.0000	1.2740	4.9903	309.1088	7.0444
DEEFPQDV	1.0000	0.0000	1.2095	6.2864	1374.6046	8.0406
DEEKFVAL	1.0000	0.0000	1.2344	6.0040	993.0331	7.8235
DEENGSRN	1.0000	0.0000	1.2743	5.3975	494.0127	7.3574
DEEPPPMS	1.0000	0.0000	1.2783	5.9170	898.3641	7.7566
DEERKCSL	1.0000	0.0000	1.3379	6.0453	1041.4405	7.8553
DEESLIKS	1.0000	0.0000	1.2573	5.0676	337.8693	7.1038
DEFVDNKV	1.0000	0.0000	1.2502	6.0208	1012.4194	7.8364
DEFYNSEI	1.0000	0.0000	1.3188	5.9382	920.6235	7.7730
DEGGEEPV	1.0000	0.0000	1.2024	6.2878	1376.7694	8.0416
DEGPKKID	1.0000	0.0000	1.2046	5.8374	819.7451	7.6955
DEGSVLNQ	1.0000	0.0000	1.2793	5.5166	566.6103	7.4489
DEGTESRN	1.0000	0.0000	1.2676	5.5187	567.9444	7.4505
DEHSDNQL	1.0000	0.0000	1.2936	5.5693	602.0568	7.4894
DEIHERLL	1.0000	0.0000	1.2557	5.9611	945.1534	7.7905
DEITFKTL	1.0000	0.0000	1.2278	5.6800	683.8725	7.5745
DEKGNNAS	1.0000	0.0000	1.2607	5.2378	411.0263	7.2346
DEKIPCTT	1.0000	0.0000	1.2781	6.2471	1313.8250	8.0104
DEKNSDSK	1.0000	0.0000	1.2480	4.9055	280.3664	6.9792
DELHHWSS	1.0000	0.0000	1.4917	6.6829	2169.8312	8.3453
DELLSHLG	1.0000	0.0000	1.2953	5.5152	565.6981	7.4478
DELRPHNF	1.0000	0.0000	1.2844	6.1170	1131.0255	7.9104
DELRSLNR	1.0000	0.0000	1.2594	5.2115	398.7730	7.2144
DELTNCAG	1.0000	0.0000	1.3165	6.1752	1209.3654	7.9551
DEMLVSKA	1.0000	0.0000	1.2913	5.7657	754.7899	7.6404
DEMRPPNG	1.0000	0.0000	1.2562	6.1836	1221.1167	7.9615
DENESKIL	1.0000	0.0000	1.2432	5.1557	373.9646	7.1715
DENSPRSF	1.0000	0.0000	1.3030	5.3881	488.6655	7.3501
DEPGPEHY	1.0000	0.0000	1.2437	6.6649	2125.3078	8.3315
DEQSLSLI	1.0000	0.0000	1.2614	5.0293	323.3217	7.0744
DEQSSSEN	1.0000	0.0000	1.2749	4.8749	270.6514	6.9557
DEQYLTKN	1.0000	0.0000	1.2623	5.7266	721.5443	7.6103
DERLESLM	1.0000	0.0000	1.2910	5.6435	655.7526	7.5465
DERNVDLP	1.0000	0.0000	1.2366	5.6980	698.1659	7.5883
DERSKIEN	1.0000	0.0000	1.2549	5.4048	498.1763	7.3630
DERSLYFR	1.0000	0.0000	1.3239	6.1185	1133.0116	7.9115
DERSRKEE	1.0000	0.0000	1.2557	5.7076	705.9670	7.5957
DESAENAL	1.0000	0.0000	1.2522	5.2804	431.6876	7.2673
DESDPYKN	1.0000	0.0000	1.2876	5.6107	631.4204	7.5212
DESELVNR	1.0000	0.0000	1.2694	5.4301	512.8956	7.3824
DESKKLNQ	1.0000	0.0000	1.2424	5.1144	356.6068	7.1398
DESNGIFD	1.0000	0.0000	1.2865	5.7057	704.4042	7.5942
DESQAVQP	1.0000	0.0000	1.2623	5.8642	845.4338	7.7161
DESTDLAF	1.0000	0.0000	1.2669	5.5561	592.9317	7.4792
DETKHLSI	1.0000	0.0000	1.2776	5.5637	598.1404	7.4851
DETKLQNT	1.0000	0.0000	1.2191	5.3204	452.0114	7.2981
DETPSQQH	1.0000	0.0000	1.2879	5.9454	928.2751	7.7785
DETRNDSL	1.0000	0.0000	1.2484	5.1949	391.2080	7.2016
DEVPKTNI	1.0000	0.0000	1.2236	5.6353	649.5646	7.5401
DEVRDELH	1.0000	0.0000	1.2466	6.2222	1276.6489	7.9912
DEYGRSQL	1.0000	0.0000	1.3098	6.0112	1001.2966	7.8290
DEYNLTGS	1.0000	0.0000	1.3000	5.5711	603.3061	7.4908
DFADVNKR	1.0000	0.0000	1.2475	5.9928	980.3504	7.8149
DFDPSNLI	1.0000	0.0000	1.2715	5.4048	498.1375	7.3629
DFEDVPSE	1.0000	0.0000	1.2749	5.9262	907.9314	7.7637
DFFYHRQV	1.0000	0.0000	1.2385	7.1780	3836.9964	8.7259
DFGAETNK	1.0000	0.0000	1.2460	5.8667	847.8976	7.7180
DFHTLRKR	1.0000	0.0000	1.2682	6.2118	1261.4317	7.9832
DFKCELAF	1.0000	0.0000	1.3230	6.6885	2183.9258	8.3497
DFKRTIRN	1.0000	0.0000	1.2456	5.8713	852.3358	7.7215
DFKVKPTT	1.0000	0.0000	1.2262	5.8627	843.9751	7.7149
DFLKAMAN	1.0000	0.0000	1.2779	5.9565	940.1640	7.7870
DFLSLAGK	1.0000	0.0000	1.2790	5.5116	563.3671	7.4451
DFNDNRPQ	1.0000	0.0000	1.2601	5.8020	787.0122	7.6683
DFNKNEDS	1.0000	0.0000	1.2704	5.2888	435.8896	7.2738
DFPNMKTS	1.0000	0.0000	1.3047	5.7023	701.6769	7.5917
DFPTELDN	1.0000	0.0000	1.2421	5.6278	643.9477	7.5343
DFQEDEEP	1.0000	0.0000	1.2068	6.1903	1230.6200	7.9667
DFSFSANN	1.0000	0.0000	1.3171	5.3093	446.2983	7.2896
DFSPIIFL	1.0000	0.0000	1.2934	5.8452	827.1007	7.7014
DFSSGTNS	1.0000	0.0000	1.3016	5.0213	320.3485	7.0682
DFVGALDG	1.0000	0.0000	1.2416	6.2778	1361.0895	8.0340
DFYASSAN	1.0000	0.0000	1.3430	5.6477	658.8743	7.5496
DGDAGPHT	1.0000	0.0000	1.2333	6.3442	1469.1559	8.0850
DGDKKQNP	1.0000	0.0000	1.2268	5.6716	677.2994	7.5680
DGDQGVLD	1.0000	0.0000	1.2286	6.0909	1097.6058	7.8904
DGEAEDSS	1.0000	0.0000	1.2838	5.4422	520.1025	7.3917
DGFAKTTE	1.0000	0.0000	1.2256	5.9879	974.7896	7.8111
DGIFKHFS	1.0000	0.0000	1.3318	6.3453	1471.1157	8.0859
DGIKMEDR	1.0000	0.0000	1.2281	6.2831	1369.4603	8.0381
DGIRQNGW	1.0000	0.0000	1.3611	7.0001	3126.3928	8.5892
DGKTIHNF	1.0000	0.0000	1.2784	6.1350	1154.7064	7.9242
DGLISFAN	1.0000	0.0000	1.2880	5.5592	595.0890	7.4817
DGLKSIAR	1.0000	0.0000	1.2618	5.5532	590.9677	7.4770
DGLSAKSV	1.0000	0.0000	1.2848	5.2857	434.3497	7.2715
DGNLQPLN	1.0000	0.0000	1.2448	5.3113	447.3002	7.2911
DGNLSFAK	1.0000	0.0000	1.2832	5.4716	538.0150	7.4143
DGNSNLQP	1.0000	0.0000	1.2642	5.1831	385.9405	7.1926
DGPADQIS	1.0000	0.0000	1.2576	5.7772	764.8036	7.6492
DGPHIKLP	1.0000	0.0000	1.2474	6.0625	1062.2996	7.8685
DGPSIQNE	1.0000	0.0000	1.2684	5.5810	610.1917	7.4984
DGPSVGKQ	1.0000	0.0000	1.2758	5.9188	900.3061	7.7581
DGQAILVL	1.0000	0.0000	1.2369	5.8617	843.0066	7.7142
DGQSDKLW	1.0000	0.0000	1.3888	6.4373	1635.4118	8.1566
DGQSRDQF	1.0000	0.0000	1.2867	6.1011	1110.4941	7.8981
DGQTKKNP	1.0000	0.0000	1.2268	5.6014	624.7237	7.5141
DGSQLPTN	1.0000	0.0000	1.2608	5.3042	443.6990	7.2857
DGSSSTNS	1.0000	0.0000	1.2607	4.5135	178.5290	6.6779
DGTDCHWV	1.0000	0.0000	1.4233	7.8571	8385.4477	9.2479
DGTGHDIL	1.0000	0.0000	1.2545	6.1515	1176.8051	7.9369
DGTGSRKL	1.0000	0.0000	1.2691	5.5609	596.2432	7.4829
DGTNSFTN	1.0000	0.0000	1.2789	5.3188	451.1845	7.2968
DGVHNLLS	1.0000	0.0000	1.3107	5.5713	603.4505	7.4910
DGYRLMSD	1.0000	0.0000	1.3387	6.1999	1244.3616	7.9741
DGYVLENK	1.0000	0.0000	1.2788	5.9846	971.0909	7.8086
DHAKPDYQ	1.0000	0.0000	1.2530	6.4884	1734.4724	8.1958
DHANATNH	1.0000	0.0000	1.3030	6.0233	1015.3826	7.8384
DHDKSSVF	1.0000	0.0000	1.3433	5.8094	793.6902	7.6739
DHDSKNNH	1.0000	0.0000	1.3273	5.6686	674.9288	7.5657
DHFKNQVY	1.0000	0.0000	1.3088	6.5938	1958.2892	8.2769
DHIPVIIA	1.0000	0.0000	1.2210	6.3313	1447.4747	8.0751
DHKQKDLI	1.0000	0.0000	1.2436	5.8928	873.7381	7.7381
DHKQRKNK	1.0000	0.0000	1.2579	5.8630	844.2775	7.7152
DHLAAPYS	1.0000	0.0000	1.3278	6.0829	1087.5333	7.8842
DHLTIQQS	1.0000	0.0000	1.2912	5.7575	747.7156	7.6341
DHLVIEPT	1.0000	0.0000	1.2473	6.0634	1063.3175	7.8692
DHNAQPND	1.0000	0.0000	1.2694	5.8365	818.8984	7.6948
DHQDNHYQ	1.0000	0.0000	1.3129	6.7037	2222.5378	8.3614
DHQGSSDS	1.0000	0.0000	1.3415	5.4565	528.7350	7.4027
DHQITNPP	1.0000	0.0000	1.2525	5.9619	946.1211	7.7912
DHRKNNLP	1.0000	0.0000	1.2715	5.5961	620.8813	7.5100
DHRSYTSY	1.0000	0.0000	1.4051	6.2169	1268.9226	7.9872
DHSNFSLN	1.0000	0.0000	1.3193	5.2116	398.8213	7.2145
DHTKIYAI	1.0000	0.0000	1.2591	6.3561	1489.4830	8.0942
DHTPRTAS	1.0000	0.0000	1.2840	5.8163	800.0708	7.6793
DHYDNDSG	1.0000	0.0000	1.3414	6.0794	1083.1722	7.8815
DIANISCQ	1.0000	0.0000	1.3445	6.0670	1067.8024	7.8720
DICKRAMP	1.0000	0.0000	1.2953	6.7941	2466.2573	8.4308
DIDEAVTM	1.0000	0.0000	1.2264	6.2139	1264.5183	7.9849
DIDLSELD	1.0000	0.0000	1.2405	5.2280	406.4376	7.2271
DIDNQYDL	1.0000	0.0000	1.2623	5.8499	831.5842	7.7051
DIEKDYKT	1.0000	0.0000	1.2329	5.9424	925.0911	7.7762
DIELFARI	1.0000	0.0000	1.2284	6.0450	1041.1095	7.8551
DIEMFGTT	1.0000	0.0000	1.2465	6.3401	1462.3197	8.0819
DIEPPQNS	1.0000	0.0000	1.2563	5.4658	534.4338	7.4099
DIEQMSQE	1.0000	0.0000	1.2858	6.0307	1024.0703	7.8441
DIERQNGT	1.0000	0.0000	1.2327	5.8652	846.4060	7.7168
DIFNSATE	1.0000	0.0000	1.2733	5.5368	579.9522	7.4645
DIGIANNS	1.0000	0.0000	1.2651	5.3117	447.5122	7.2914
DIGNTEHD	1.0000	0.0000	1.2576	6.0079	997.5793	7.8266
DIKAEGHV	1.0000	0.0000	1.2312	6.3725	1517.9173	8.1068
DIKMSPSG	1.0000	0.0000	1.3157	5.6148	634.4046	7.5244
DIKNKKHT	1.0000	0.0000	1.2464	5.6351	649.3891	7.5400
DIKSIEKN	1.0000	0.0000	1.2410	5.2265	405.7316	7.2259
DIKSQNTL	1.0000	0.0000	1.2409	5.0974	349.6611	7.1267
DILHSYST	1.0000	0.0000	1.3450	5.6525	662.5948	7.5534
DILQYEPK	1.0000	0.0000	1.2452	6.0317	1025.2393	7.8448
DILTSFSG	1.0000	0.0000	1.2976	5.3615	473.9663	7.3297
DIMNKTKM	1.0000	0.0000	1.2788	5.9886	975.6096	7.8117
DIMNYGNY	1.0000	0.0000	1.3481	6.5071	1772.3391	8.2103
DINDNEDE	1.0000	0.0000	1.2270	5.4620	532.0822	7.4069
DINFKQNS	1.0000	0.0000	1.2775	5.3559	470.8776	7.3254
DINLSKSH	1.0000	0.0000	1.2907	5.1286	362.4565	7.1506
DINSSNNP	1.0000	0.0000	1.2437	4.6656	212.7061	6.7948
DIPGTHQI	1.0000	0.0000	1.2297	6.2892	1378.9976	8.0427
DIQQTNFQ	1.0000	0.0000	1.2448	5.9848	971.3764	7.8088
DIQTKIKN	1.0000	0.0000	1.2162	5.4821	544.5466	7.4224
DISIHQND	1.0000	0.0000	1.2934	5.7277	722.4920	7.6112
DISKQSAR	1.0000	0.0000	1.2785	5.3678	477.3883	7.3345
DISLANYL	1.0000	0.0000	1.2874	5.3776	482.8116	7.3421
DISLAVDE	1.0000	0.0000	1.2567	5.5493	588.3135	7.4740
DISLLQDI	1.0000	0.0000	1.2470	5.2951	439.0616	7.2787
DISRIALQ	1.0000	0.0000	1.2583	5.5835	611.9807	7.5003
DISRTILK	1.0000	0.0000	1.2438	5.3265	455.1955	7.3027
DISSPSRI	1.0000	0.0000	1.2849	5.0787	342.2137	7.1123
DISVNLGG	1.0000	0.0000	1.2853	5.5601	595.7248	7.4824
DITFSFQI	1.0000	0.0000	1.2907	5.9842	970.7058	7.8083
DITGPVVK	1.0000	0.0000	1.2159	6.0607	1060.0675	7.8671
DITITTPT	1.0000	0.0000	1.1987	5.5386	581.1177	7.4658
DITTYVTA	1.0000	0.0000	1.2403	6.0711	1072.7999	7.8751
DIVGKTDP	1.0000	0.0000	1.2108	5.9301	912.1007	7.7668
DIVIMYPQ	1.0000	0.0000	1.2408	6.6707	2139.6045	8.3360
DIVSRLAL	1.0000	0.0000	1.2643	5.4612	531.6147	7.4064
DKAATLYN	1.0000	0.0000	1.2591	5.6900	691.7717	7.5822
DKACNPIQ	1.0000	0.0000	1.3004	6.2818	1367.3180	8.0370
DKANSDNC	1.0000	0.0000	1.3329	5.6866	689.0888	7.5796
DKAQNFEV	1.0000	0.0000	1.2469	6.0103	1000.2612	7.8284
DKCSPVPK	1.0000	0.0000	1.3347	6.1394	1160.5742	7.9276
DKDDNDIS	1.0000	0.0000	1.2398	5.2381	411.1689	7.2348
DKDNPVME	1.0000	0.0000	1.2540	5.9887	975.7421	7.8118
DKFGSSKI	1.0000	0.0000	1.2976	5.4494	524.4426	7.3973
DKFTTKSL	1.0000	0.0000	1.2520	5.2785	430.7335	7.2659
DKGEVFNK	1.0000	0.0000	1.2529	5.9614	945.5052	7.7908
DKGPPSQQ	1.0000	0.0000	1.2608	5.7539	744.5790	7.6313
DKGPTNTQ	1.0000	0.0000	1.2269	5.5980	622.2975	7.5115
DKIKTKEL	1.0000	0.0000	1.2041	5.3882	488.7624	7.3502
DKINCKDA	1.0000	0.0000	1.2963	6.1114	1123.7209	7.9061
DKITSPLQ	1.0000	0.0000	1.2420	5.3115	447.4385	7.2913
DKKFPQNF	1.0000	0.0000	1.2592	5.9903	977.4882	7.8130
DKKQNPID	1.0000	0.0000	1.2169	5.5544	591.7907	7.4779
DKKSNTIN	1.0000	0.0000	1.2297	4.9098	281.7488	6.9825
DKKSPMLH	1.0000	0.0000	1.3145	5.8387	820.9203	7.6964
DKLAIAMS	1.0000	0.0000	1.2805	5.6607	668.8720	7.5597
DKLAPSRN	1.0000	0.0000	1.2510	5.2259	405.4580	7.2255
DKLIMEIM	1.0000	0.0000	1.2663	6.2208	1274.6470	7.9902
DKLLLVCL	1.0000	0.0000	1.3120	5.8347	817.1749	7.6934
DKLWLFPH	1.0000	0.0000	1.4010	6.9192	2848.0888	8.5269
DKNEFAKS	1.0000	0.0000	1.2690	5.4526	526.3741	7.3997
DKNGDISR	1.0000	0.0000	1.2639	5.4739	539.3944	7.4161
DKNIDMDL	1.0000	0.0000	1.2514	5.6703	676.2448	7.5670
DKNKHPPN	1.0000	0.0000	1.2603	5.6057	627.7769	7.5174
DKNRANQR	1.0000	0.0000	1.2442	5.6211	639.0552	7.5292
DKNSSYNH	1.0000	0.0000	1.3404	5.4038	497.6175	7.3622
DKPGIQQL	1.0000	0.0000	1.2214	5.8799	860.8923	7.7282
DKPGISID	1.0000	0.0000	1.2504	5.6110	631.6665	7.5215
DKPLNPFP	1.0000	0.0000	1.2424	5.6424	654.8671	7.5456
DKPMSIPK	1.0000	0.0000	1.2733	5.7123	709.7947	7.5993
DKQNTLIK	1.0000	0.0000	1.2180	5.3100	446.6701	7.2901
DKRFDLWV	1.0000	0.0000	1.3616	6.9547	2967.0871	8.5543
DKSADNNS	1.0000	0.0000	1.2467	4.7858	244.2813	6.8872
DKSISSEK	1.0000	0.0000	1.2599	4.8381	259.4350	6.9274
DKSSKVQL	1.0000	0.0000	1.2682	5.1224	359.8838	7.1459
DKSSLFMH	1.0000	0.0000	1.3690	5.8315	814.1446	7.6909
DKSSVFCK	1.0000	0.0000	1.3891	6.0425	1038.1161	7.8532
DKSTMRSQ	1.0000	0.0000	1.3109	5.5415	583.0948	7.4681
DKTKPNQQ	1.0000	0.0000	1.2208	5.5442	584.8904	7.4701
DKVIECVH	1.0000	0.0000	1.3002	6.9471	2941.1661	8.5484
DKVLTRKP	1.0000	0.0000	1.2202	5.6510	661.4295	7.5522
DKVSQGTN	1.0000	0.0000	1.2710	5.4965	553.6244	7.4334
DKWQEAES	1.0000	0.0000	1.3781	6.5589	1881.1655	8.2500
DKYDMGVS	1.0000	0.0000	1.3328	6.3173	1424.3254	8.0643
DLACATTT	1.0000	0.0000	1.2900	6.0930	1100.1671	7.8919
DLAEKSPS	1.0000	0.0000	1.2580	5.0745	340.5746	7.1091
DLAFYANT	1.0000	0.0000	1.2832	5.9851	971.6940	7.8090
DLAILFAT	1.0000	0.0000	1.2373	5.7098	707.7679	7.5974
DLCSRLIF	1.0000	0.0000	1.3664	6.1409	1162.6494	7.9288
DLDELRPH	1.0000	0.0000	1.2547	5.9287	910.5539	7.7656
DLDGNLSF	1.0000	0.0000	1.2806	5.3478	466.5236	7.3192
DLDNKIKS	1.0000	0.0000	1.2324	5.0200	319.8549	7.0672
DLDPDGQT	1.0000	0.0000	1.2179	5.7750	762.9407	7.6475
DLDQKQPE	1.0000	0.0000	1.2135	5.7557	746.1121	7.6326
DLDSEHPG	1.0000	0.0000	1.2952	5.8407	822.8792	7.6980
DLDSENNK	1.0000	0.0000	1.2349	4.9092	281.5444	6.9820
DLEAPNSP	1.0000	0.0000	1.2496	5.2523	417.9478	7.2458
DLEEKADK	1.0000	0.0000	1.2079	5.5783	608.2836	7.4963
DLELHVHL	1.0000	0.0000	1.3032	6.1086	1120.1101	7.9039
DLFATMRP	1.0000	0.0000	1.2592	6.2257	1281.8194	7.9939
DLFLVEGS	1.0000	0.0000	1.2946	5.7042	703.1728	7.5931
DLGNKSTP	1.0000	0.0000	1.2486	5.1567	374.3702	7.1722
DLGQQWHI	1.0000	0.0000	1.3696	7.2064	3964.4160	8.7477
DLGQTSFK	1.0000	0.0000	1.2800	5.6342	648.7623	7.5393
DLGTFQIC	1.0000	0.0000	1.3145	6.6226	2024.1950	8.2990
DLIPIANS	1.0000	0.0000	1.2481	5.2365	410.4209	7.2336
DLISKISS	1.0000	0.0000	1.2544	4.7399	231.6938	6.8519
DLISTRRL	1.0000	0.0000	1.2538	5.3189	451.2751	7.2970
DLKARQYL	1.0000	0.0000	1.2617	5.9394	921.8588	7.7739
DLKNTGET	1.0000	0.0000	1.2257	5.3776	482.7952	7.3420
DLKQLKTL	1.0000	0.0000	1.2123	5.1779	383.6504	7.1886
DLKRQIEE	1.0000	0.0000	1.2157	5.8051	789.7789	7.6706
DLKTGGSS	1.0000	0.0000	1.2770	5.1836	386.1824	7.1930
DLKTPLLN	1.0000	0.0000	1.2111	4.9955	310.9698	7.0484
DLLDHDKS	1.0000	0.0000	1.2754	5.4273	511.2237	7.3802
DLLETYDN	1.0000	0.0000	1.2608	5.5613	596.5116	7.4832
DLLNTNML	1.0000	0.0000	1.2526	5.1521	372.4274	7.1688
DLLPAECC	1.0000	0.0000	1.3838	6.7915	2458.7416	8.4288
DLLSHNVS	1.0000	0.0000	1.3028	5.1539	373.1659	7.1701
DLLSKSSD	1.0000	0.0000	1.2383	4.5470	185.5572	6.7037
DLLVNTKF	1.0000	0.0000	1.2520	5.4829	545.0214	7.4230
DLNKNPNQ	1.0000	0.0000	1.2293	5.0665	337.4434	7.1029
DLNLTNNS	1.0000	0.0000	1.2142	4.5287	181.6727	6.6895
DLNPDSII	1.0000	0.0000	1.2446	5.1972	392.2556	7.2034
DLNPGHSR	1.0000	0.0000	1.3095	5.7127	710.1128	7.5996
DLNPKAGS	1.0000	0.0000	1.2563	5.2662	424.6730	7.2564
DLNPLTIG	1.0000	0.0000	1.2319	5.3724	479.9188	7.3381
DLNQHGAN	1.0000	0.0000	1.2859	5.8003	785.4872	7.6670
DLNTVADN	1.0000	0.0000	1.2355	5.3207	452.1839	7.2983
DLPIQLIS	1.0000	0.0000	1.2488	5.3180	450.7651	7.2962
DLPMRAKK	1.0000	0.0000	1.2436	5.9340	916.1153	7.7697
DLPMWIRR	1.0000	0.0000	1.3644	7.1080	3539.8138	8.6721
DLPSHALS	1.0000	0.0000	1.2992	5.2768	429.8895	7.2646
DLQMYTSN	1.0000	0.0000	1.3310	5.7834	770.3570	7.6540
DLRPTKSV	1.0000	0.0000	1.2558	5.4383	517.7793	7.3887
DLRSATYV	1.0000	0.0000	1.3026	5.8577	839.0802	7.7110
DLRYLKRD	1.0000	0.0000	1.2617	5.9171	898.4813	7.7567
DLSELDSY	1.0000	0.0000	1.2986	5.2638	423.5340	7.2546
DLSISSNA	1.0000	0.0000	1.2523	4.6339	205.0834	6.7705
DLSKNEIA	1.0000	0.0000	1.2436	5.1606	376.0571	7.1752
DLSLCASR	1.0000	0.0000	1.3558	5.6517	661.9407	7.5527
DLSRDAIE	1.0000	0.0000	1.2528	5.5165	566.5084	7.4488
DLSSCLNE	1.0000	0.0000	1.3353	5.3577	471.8964	7.3268
DLSSNQNK	1.0000	0.0000	1.2422	4.6760	215.2527	6.8028
DLSSPMST	1.0000	0.0000	1.2973	5.0218	320.5443	7.0686
DLTGDKLA	1.0000	0.0000	1.2219	5.4926	551.1582	7.4305
DLTQLYEK	1.0000	0.0000	1.2555	5.7666	755.5446	7.6410
DLVLKAQI	1.0000	0.0000	1.2278	5.6569	665.9338	7.5567
DLVQKGPL	1.0000	0.0000	1.2366	5.7577	747.8392	7.6342
DLVRAFTT	1.0000	0.0000	1.2404	5.9592	943.1827	7.7891
DLVVTVAR	1.0000	0.0000	1.2325	6.0623	1061.9550	7.8683
DLWLHDDD	1.0000	0.0000	1.3763	6.7348	2303.3922	8.3852
DLWVNAEP	1.0000	0.0000	1.3606	6.6007	1973.9805	8.2822
DLYEDPRR	1.0000	0.0000	1.2463	6.1925	1233.7767	7.9684
DMDLNPKA	1.0000	0.0000	1.2538	5.7117	709.2582	7.5988
DMDRSGNS	1.0000	0.0000	1.3267	5.5444	585.0432	7.4703
DMELDRAQ	1.0000	0.0000	1.2407	6.1600	1188.3691	7.9434
DMGVSNRP	1.0000	0.0000	1.3165	5.9773	963.0415	7.8030
DMNANSAQ	1.0000	0.0000	1.2987	5.5562	593.0449	7.4794
DMNNPNMD	1.0000	0.0000	1.3061	5.8118	795.9655	7.6758
DMQYNSSD	1.0000	0.0000	1.3568	5.7255	720.6203	7.6094
DMRKMVTA	5.0000	32.7995	1.2563	7.1926	8724.9619	8.1999
DMRPLVPE	1.0000	0.0000	1.2437	6.2161	1267.7918	7.9866
DMRTERLA	1.0000	0.0000	1.2458	6.1068	1117.7984	7.9025
DMSIILTV	1.0000	0.0000	1.2889	5.7301	724.4498	7.6130
DMSPEQPA	1.0000	0.0000	1.2825	5.9797	965.6827	7.8049
DMVEMEPS	1.0000	0.0000	1.3190	6.3058	1405.7166	8.0555
DNAIQNVI	1.0000	0.0000	1.2433	5.6645	671.7758	7.5626
DNALGYEV	1.0000	0.0000	1.2791	6.0907	1097.2934	7.8902
DNAMRKMV	1.0000	0.0000	1.2868	6.3725	1517.8402	8.1068
DNCKPHAE	1.0000	0.0000	1.3316	6.5360	1832.2245	8.2324
DNDANNMT	1.0000	0.0000	1.2655	5.4541	527.2688	7.4009
DNDISLLQ	1.0000	0.0000	1.2451	5.0830	343.9375	7.1156
DNDKPGIQ	1.0000	0.0000	1.2269	5.7592	749.1489	7.6354
DNDLKRQI	1.0000	0.0000	1.2292	5.5448	585.2904	7.4706
DNDNSKVG	1.0000	0.0000	1.2687	5.2946	438.7969	7.2783
DNDQAGVQ	1.0000	0.0000	1.2357	6.0330	1026.8242	7.8458
DNDSGQYY	1.0000	0.0000	1.3500	6.1750	1209.0954	7.9549
DNDSVQEG	1.0000	0.0000	1.2781	5.6679	674.4470	7.5652
DNDTDLIS	1.0000	0.0000	1.2366	5.0834	344.0855	7.1159
DNEDENES	1.0000	0.0000	1.2516	5.1962	391.8220	7.2027
DNEEDFGA	1.0000	0.0000	1.2428	6.0382	1032.9416	7.8498
DNEQTEDN	1.0000	0.0000	1.2305	5.4518	525.8781	7.3991
DNESSDSL	1.0000	0.0000	1.2492	4.6083	199.1233	6.7508
DNETLTIN	1.0000	0.0000	1.2200	5.1358	365.5040	7.1562
DNEVNRPE	1.0000	0.0000	1.2455	5.6924	693.7427	7.5841
DNFQLKNT	1.0000	0.0000	1.2507	5.3931	491.4837	7.3540
DNFSQERT	1.0000	0.0000	1.2850	5.6553	664.6907	7.5555
DNFTSENE	1.0000	0.0000	1.2735	5.3199	451.7765	7.2977
DNFYDSSE	1.0000	0.0000	1.3385	5.6035	626.2088	7.5157
DNGLPHLE	1.0000	0.0000	1.2744	5.7776	765.1632	7.6495
DNGNVLNR	1.0000	0.0000	1.2629	5.3960	493.1433	7.3562
DNGTGIAK	1.0000	0.0000	1.2341	5.7627	752.1842	7.6381
DNHDMRPL	1.0000	0.0000	1.2947	6.1582	1185.9764	7.9420
DNHYQEKK	1.0000	0.0000	1.2897	6.2026	1248.1208	7.9761
DNIAAVPT	1.0000	0.0000	1.2250	5.7463	738.0888	7.6254
DNINTSRQ	1.0000	0.0000	1.2585	5.2219	403.5916	7.2224
DNIPSNGP	1.0000	0.0000	1.2637	5.2973	440.1592	7.2803
DNISEQSL	1.0000	0.0000	1.2630	4.9893	308.7717	7.0436
DNISTAPT	1.0000	0.0000	1.2415	5.2267	405.8099	7.2261
DNKDVDFV	1.0000	0.0000	1.2495	5.9863	973.0241	7.8099
DNKENTSE	1.0000	0.0000	1.2395	5.0248	321.6291	7.0709
DNKIGAKS	1.0000	0.0000	1.2547	5.3486	466.9550	7.3198
DNKIKSST	1.0000	0.0000	1.2406	4.8216	254.5540	6.9147
DNKLGRKP	1.0000	0.0000	1.2345	5.5373	580.2594	7.4648
DNKSVKLH	1.0000	0.0000	1.2899	5.4511	525.4144	7.3985
DNKVTERL	1.0000	0.0000	1.2344	5.5381	580.8154	7.4654
DNLELSNR	1.0000	0.0000	1.2445	4.9224	285.8742	6.9922
DNLFKIDS	1.0000	0.0000	1.2659	5.3151	449.2844	7.2940
DNLGMRKM	1.0000	0.0000	1.3022	6.1893	1229.1622	7.9659
DNLLEDDQ	1.0000	0.0000	1.2270	5.3762	482.0306	7.3410
DNLPSQDS	1.0000	0.0000	1.2594	4.9569	297.4682	7.0187
DNLQQKFL	1.0000	0.0000	1.2549	5.5840	612.3262	7.5007
DNLSPNMF	1.0000	0.0000	1.3118	5.4967	553.7441	7.4336
DNMHDEEN	1.0000	0.0000	1.2994	6.0665	1067.1848	7.8716
DNMLNKPC	1.0000	0.0000	1.3498	6.1023	1112.0453	7.8991
DNNFFSEN	1.0000	0.0000	1.3034	5.3926	491.2283	7.3536
DNNHDSPV	1.0000	0.0000	1.3029	5.5675	600.8077	7.4880
DNNKDFND	1.0000	0.0000	1.2505	5.3425	463.6828	7.3151
DNNLNQNY	1.0000	0.0000	1.2762	5.2551	419.3147	7.2479
DNNMMRNT	1.0000	0.0000	1.3113	5.8166	800.3228	7.6795
DNNQSGIG	1.0000	0.0000	1.2833	5.4703	537.2065	7.4133
DNNSDKSS	1.0000	0.0000	1.2374	4.4670	169.2315	6.6422
DNNSNDRM	1.0000	0.0000	1.2926	5.3033	443.2117	7.2849
DNNSVEKA	1.0000	0.0000	1.2596	5.2304	407.5335	7.2289
DNPARQQD	1.0000	0.0000	1.2258	5.8851	866.0072	7.7321
DNPLMQPA	1.0000	0.0000	1.2599	5.8821	863.0095	7.7298
DNPPEENL	1.0000	0.0000	1.2306	5.3356	460.0238	7.3098
DNPVMEVN	1.0000	0.0000	1.2814	5.9948	982.5811	7.8164
DNPYDIEM	1.0000	0.0000	1.2791	6.2818	1367.2617	8.0370
DNQKPSVN	1.0000	0.0000	1.2632	5.2602	421.7691	7.2518
DNQLFTAD	1.0000	0.0000	1.2468	5.6905	692.2018	7.5826
DNQNVRQR	1.0000	0.0000	1.2578	5.8600	841.3090	7.7128
DNQYDLFL	1.0000	0.0000	1.2918	5.9061	887.2018	7.7483
DNQYNLSE	1.0000	0.0000	1.2965	5.3928	491.3110	7.3537
DNREEQKC	1.0000	0.0000	1.3051	6.3656	1505.7821	8.1014
DNRPQQAM	1.0000	0.0000	1.2539	6.1891	1228.9262	7.9658
DNSATISS	1.0000	0.0000	1.2567	4.7151	225.1659	6.8328
DNSEQPEP	1.0000	0.0000	1.2574	5.4795	542.9330	7.4204
DNSIQKKK	1.0000	0.0000	1.2406	5.1853	386.8994	7.1942
DNSKPLFN	1.0000	0.0000	1.2642	5.1259	361.3271	7.1486
DNSKVGDS	1.0000	0.0000	1.2832	5.2064	396.4441	7.2105
DNSLMRKM	1.0000	0.0000	1.3277	5.7718	760.1003	7.6450
DNSLPMDY	1.0000	0.0000	1.3281	5.7957	781.3146	7.6634
DNSNQADF	1.0000	0.0000	1.2831	5.4412	519.5013	7.3910
DNSSCNPW	1.0000	0.0000	1.4869	6.4187	1600.7149	8.1423
DNSSPPVE	1.0000	0.0000	1.2791	5.2154	400.5662	7.2174
DNSSRTPR	1.0000	0.0000	1.2750	5.1529	372.7397	7.1693
DNTLPSQR	1.0000	0.0000	1.2555	5.2640	423.6231	7.2548
DNTRHLSS	1.0000	0.0000	1.3004	5.2022	394.5211	7.2072
DNTVNIQQ	1.0000	0.0000	1.2450	5.6150	634.5568	7.5245
DNVALGND	1.0000	0.0000	1.2516	5.5289	574.6525	7.4583
DNVHLQSS	1.0000	0.0000	1.3206	5.3860	487.4720	7.3485
DNVHVPMT	1.0000	0.0000	1.2922	6.4027	1571.5906	8.1300
DNVQSNGS	1.0000	0.0000	1.2928	5.1627	376.9711	7.1769
DNVSVGES	1.0000	0.0000	1.3071	5.4383	517.7419	7.3887
DNYFNSQY	1.0000	0.0000	1.3733	6.0740	1076.3842	7.8773
DNYTSDYT	1.0000	0.0000	1.3258	5.8158	799.6403	7.6789
DPAFHSSI	1.0000	0.0000	1.3390	5.8285	811.3954	7.6886
DPAQYSLS	1.0000	0.0000	1.3161	5.5236	571.1942	7.4543
DPAVWGKH	1.0000	0.0000	1.3490	7.3014	4422.4540	8.8207
DPCFSDLL	1.0000	0.0000	1.3570	6.0453	1041.3594	7.8552
DPCNEGHN	1.0000	0.0000	1.3614	6.5102	1778.5178	8.2126
DPDFPTEL	1.0000	0.0000	1.2267	5.8419	824.0161	7.6989
DPDFQEDE	1.0000	0.0000	1.2077	6.1558	1182.7341	7.9402
DPDGQTKK	1.0000	0.0000	1.2092	5.7927	778.6607	7.6612
DPDNTRHL	1.0000	0.0000	1.2616	5.7840	770.8662	7.6544
DPDPESGD	1.0000	0.0000	1.2522	5.6936	694.6775	7.5850
DPESGDKW	1.0000	0.0000	1.3817	6.5652	1894.8210	8.2549
DPFNKMFE	1.0000	0.0000	1.2840	6.3148	1420.2730	8.0624
DPHGVIIN	1.0000	0.0000	1.2612	6.2179	1270.2910	7.9879
DPIADNNQ	1.0000	0.0000	1.2325	5.5360	579.3935	7.4638
DPIIDNIN	1.0000	0.0000	1.2264	5.4575	529.2963	7.4034
DPIIYGTF	1.0000	0.0000	1.2436	6.4515	1662.3527	8.1675
DPINPLSS	1.0000	0.0000	1.2545	4.9198	285.0138	6.9902
DPINSRIL	1.0000	0.0000	1.2547	5.2950	438.9933	7.2785
DPISMLTD	1.0000	0.0000	1.2763	5.6016	624.8239	7.5142
DPKASGAE	1.0000	0.0000	1.2548	5.6826	685.9238	7.5765
DPKSNQKK	1.0000	0.0000	1.2408	5.1873	387.8272	7.1958
DPKSRKVL	1.0000	0.0000	1.2558	5.4417	519.7980	7.3913
DPLELFGA	1.0000	0.0000	1.2461	5.9152	896.5977	7.7553
DPLPGSRQ	1.0000	0.0000	1.2687	5.6864	688.8985	7.5794
DPLRSLTG	1.0000	0.0000	1.2591	5.3612	473.7949	7.3295
DPLYSTIE	1.0000	0.0000	1.2840	5.6681	674.5441	7.5653
DPMTENMR	1.0000	0.0000	1.2812	6.2565	1328.1497	8.0176
DPMTHETN	1.0000	0.0000	1.2819	6.1059	1116.6121	7.9018
DPMYNLRC	1.0000	0.0000	1.3814	6.7942	2466.5697	8.4309
DPNKHKWA	1.0000	0.0000	1.3788	6.7747	2411.6441	8.4159
DPNPSKAV	1.0000	0.0000	1.2586	5.4329	514.5610	7.3846
DPPCQWLK	1.0000	0.0000	1.4203	7.2458	4148.1889	8.7780
DPPKQESA	1.0000	0.0000	1.2475	5.6089	630.1255	7.5198
DPPSDPTD	1.0000	0.0000	1.2382	5.4738	539.3630	7.4160
DPQSNILP	1.0000	0.0000	1.2528	5.2800	431.5124	7.2671
DPRIQEED	1.0000	0.0000	1.1956	6.0460	1042.3084	7.8558
DPRRKIPP	1.0000	0.0000	1.2010	5.9730	958.2395	7.7997
DPRYESTD	1.0000	0.0000	1.2866	5.8964	877.3591	7.7408
DPSLCTFI	1.0000	0.0000	1.3544	6.1472	1170.9965	7.9336
DPSNLIRL	1.0000	0.0000	1.2494	5.1229	360.0886	7.1463
DPSPPNVQ	1.0000	0.0000	1.2667	5.5640	598.3953	7.4854
DPTDSLSL	1.0000	0.0000	1.2427	4.8460	261.7942	6.9334
DPTGVVNT	1.0000	0.0000	1.2409	5.8452	827.1779	7.7015
DPTSDITT	1.0000	0.0000	1.2321	5.3085	445.8926	7.2890
DPTSDQDN	1.0000	0.0000	1.2476	5.3176	450.5620	7.2959
DPTSFQQK	1.0000	0.0000	1.2713	5.7512	742.2671	7.6292
DPTYGDIA	1.0000	0.0000	1.2317	6.2417	1305.6748	8.0062
DPVAYPQA	1.0000	0.0000	1.2219	6.4267	1615.4937	8.1484
DPVDGYVL	1.0000	0.0000	1.2560	6.3617	1498.9989	8.0984
DPVHPDPD	1.0000	0.0000	1.2229	6.2753	1357.2092	8.0321
DPYKNVNS	1.0000	0.0000	1.3017	5.5155	565.8641	7.4480
DPYQPRLE	1.0000	0.0000	1.2451	6.1984	1242.1000	7.9729
DPYVQGSG	1.0000	0.0000	1.3116	6.3217	1431.5714	8.0677
DQAGVQVT	1.0000	0.0000	1.2108	6.2848	1372.0002	8.0393
DQAIKKKI	1.0000	0.0000	1.2020	5.7161	712.9278	7.6023
DQASCQVR	1.0000	0.0000	1.3501	6.5259	1811.1080	8.2247
DQAWYPRS	1.0000	0.0000	1.4244	7.0134	3174.5992	8.5994
DQCNAHHG	1.0000	0.0000	1.3618	7.0855	3449.3755	8.6548
DQCQSFAT	1.0000	0.0000	1.3593	6.4557	1670.4615	8.1707
DQDALSVC	1.0000	0.0000	1.3481	6.1961	1238.8237	7.9712
DQDDTDES	1.0000	0.0000	1.2425	5.5205	569.1508	7.4519
DQDEKIPC	1.0000	0.0000	1.2722	6.4683	1694.7525	8.1804
DQDNESSD	1.0000	0.0000	1.2678	5.1199	358.8534	7.1440
DQEIDGQS	1.0000	0.0000	1.2613	5.8302	812.9905	7.6900
DQEKEGSK	1.0000	0.0000	1.2558	5.6295	645.2804	7.5357
DQELTQPN	1.0000	0.0000	1.2296	5.5610	596.2850	7.4830
DQESFLLV	1.0000	0.0000	1.2876	5.6469	658.3375	7.5491
DQETENLA	1.0000	0.0000	1.2269	5.5311	576.1591	7.4601
DQFILLSR	1.0000	0.0000	1.2824	5.6004	624.0133	7.5133
DQGDAGQL	1.0000	0.0000	1.2251	6.0804	1084.4246	7.8823
DQGISFHY	1.0000	0.0000	1.3485	6.6006	1973.7370	8.2821
DQGQTAHQ	1.0000	0.0000	1.2293	6.4256	1613.6035	8.1476
DQGVLDLK	1.0000	0.0000	1.2358	5.7348	728.4227	7.6166
DQIDPLYS	1.0000	0.0000	1.2901	5.7846	771.3471	7.6549
DQIQFLDK	1.0000	0.0000	1.2317	5.9474	930.4454	7.7800
DQISTFQL	1.0000	0.0000	1.2766	5.6646	671.8303	7.5626
DQKQPESL	1.0000	0.0000	1.2529	5.4762	540.8320	7.4178
DQMGAHLD	1.0000	0.0000	1.2709	6.4870	1731.6636	8.1948
DQNIVNSS	1.0000	0.0000	1.2772	5.0454	329.3781	7.0868
DQNLPGYG	1.0000	0.0000	1.2820	6.1279	1145.3558	7.9188
DQNMLMPT	1.0000	0.0000	1.2917	6.0537	1051.5801	7.8618
DQNNASGG	1.0000	0.0000	1.2850	5.4889	548.8035	7.4276
DQNNMALK	1.0000	0.0000	1.2681	5.5783	608.2790	7.4963
DQNQKKKF	1.0000	0.0000	1.2424	5.7531	743.8813	7.6306
DQNSKPKK	1.0000	0.0000	1.2408	5.1873	387.8272	7.1958
DQNSTNQL	1.0000	0.0000	1.2494	5.0328	324.6299	7.0771
DQPNEPPQ	1.0000	0.0000	1.2219	5.8282	811.0721	7.6884
DQPQFRKK	1.0000	0.0000	1.2209	6.1318	1150.4818	7.9218
DQQIIIVD	1.0000	0.0000	1.1986	6.1094	1121.1217	7.9045
DQQLHGVQ	1.0000	0.0000	1.2513	6.4358	1632.5143	8.1554
DQQSVSHN	1.0000	0.0000	1.3352	5.6180	636.7909	7.5269
DQQWQAYV	1.0000	0.0000	1.3315	7.4644	5335.4917	8.9460
DQRIVNND	1.0000	0.0000	1.2472	5.7022	701.5652	7.5915
DQSGSLNR	1.0000	0.0000	1.2864	5.1699	380.1042	7.1824
DQSINLVD	1.0000	0.0000	1.2632	5.3649	475.8114	7.3323
DQSPHSIG	1.0000	0.0000	1.3298	5.7796	766.9890	7.6511
DQSPRVKD	1.0000	0.0000	1.2605	5.7406	733.3048	7.6211
DQSRVSLL	1.0000	0.0000	1.2834	5.2024	394.6333	7.2074
DQSSDLGQ	1.0000	0.0000	1.2874	5.3442	464.5783	7.3164
DQSSNSNS	1.0000	0.0000	1.2446	4.3351	145.3855	6.5408
DQTVRLKS	1.0000	0.0000	1.2612	5.4963	553.4822	7.4333
DQVLAVSF	1.0000	0.0000	1.2959	5.9337	915.8531	7.7695
DQVNTNTS	1.0000	0.0000	1.2566	5.1638	377.4566	7.1777
DQVQHMKE	1.0000	0.0000	1.2476	6.6400	2065.2745	8.3124
DQVVNNDY	1.0000	0.0000	1.2889	6.0503	1047.3844	7.8591
DQYVACQT	1.0000	0.0000	1.2997	6.9735	3031.9658	8.5687
DRANGFLK	1.0000	0.0000	1.2593	5.8489	830.6622	7.7043
DRAQKCIS	1.0000	0.0000	1.3381	6.2686	1346.6414	8.0269
DRCVSLNL	1.0000	0.0000	1.3530	5.8311	813.8249	7.6906
DRDLSISS	1.0000	0.0000	1.2710	4.8837	273.4155	6.9624
DREEASTN	1.0000	0.0000	1.2565	5.4200	506.9542	7.3746
DREESYVN	1.0000	0.0000	1.3120	5.9175	898.9028	7.7570
DREHKSRD	1.0000	0.0000	1.2900	5.9600	943.9551	7.7897
DRFNKDKY	1.0000	0.0000	1.2762	6.0921	1099.1268	7.8913
DRGPAEKN	1.0000	0.0000	1.2301	5.8292	812.0549	7.6892
DRGTSYLL	1.0000	0.0000	1.3026	5.6744	679.4952	7.5702
DRHQFIRQ	1.0000	0.0000	1.2244	6.6824	2168.5712	8.3450
DRIKTTPK	1.0000	0.0000	1.2036	5.6223	639.9526	7.5302
DRISAKMR	1.0000	0.0000	1.2884	5.9683	953.0658	7.7961
DRLDINDN	1.0000	0.0000	1.2327	5.3395	462.0935	7.3128
DRLFSTLL	1.0000	0.0000	1.2678	5.2774	430.1987	7.2650
DRLNKDAR	1.0000	0.0000	1.2320	5.5804	609.7499	7.4979
DRLSEGLI	1.0000	0.0000	1.2648	5.4638	533.1876	7.4083
DRLSSAIT	1.0000	0.0000	1.2654	5.1323	364.0274	7.1535
DRLTQKKI	1.0000	0.0000	1.2153	5.5991	623.0690	7.5123
DRLTVQAV	1.0000	0.0000	1.2288	6.0124	1002.7645	7.8300
DRLYNTVL	1.0000	0.0000	1.2792	5.7552	745.6952	7.6323
DRMANNDS	1.0000	0.0000	1.2973	5.5339	578.0058	7.4622
DRMVADND	1.0000	0.0000	1.2557	6.1353	1155.1134	7.9244
DRNLLESA	1.0000	0.0000	1.2525	5.1531	372.8183	7.1695
DRNPHGTM	1.0000	0.0000	1.2902	6.3773	1526.3121	8.1105
DRNQSRAK	1.0000	0.0000	1.2676	5.5330	577.3738	7.4615
DRPNYVYW	1.0000	0.0000	1.4172	7.4481	5236.4471	8.9335
DRRSAAAD	1.0000	0.0000	1.2568	5.7890	775.2771	7.6582
DRSGNSTY	1.0000	0.0000	1.3273	5.5063	559.9006	7.4410
DRSWSSQS	1.0000	0.0000	1.4224	5.7768	764.4705	7.6489
DRTALANS	1.0000	0.0000	1.2525	5.2390	411.6152	7.2356
DRTHASAE	1.0000	0.0000	1.2872	5.9374	919.7999	7.7724
DRYPFKPR	1.0000	0.0000	1.2409	6.4937	1745.2129	8.2000
DRYSCGLE	1.0000	0.0000	1.3936	6.5517	1865.5942	8.2445
DSADFLSL	1.0000	0.0000	1.2817	5.1610	376.2311	7.1756
DSADTHKL	1.0000	0.0000	1.2765	5.5477	587.2754	7.4728
DSAKEHPD	1.0000	0.0000	1.2791	5.8266	809.5795	7.6871
DSALTEFQ	1.0000	0.0000	1.2737	5.6368	650.7114	7.5413
DSASKPLW	1.0000	0.0000	1.3883	6.0012	989.8979	7.8214
DSAVRIGR	1.0000	0.0000	1.2737	5.9997	988.1185	7.8202
DSCALVKL	1.0000	0.0000	1.3407	5.8972	878.1326	7.7414
DSCKLTKK	1.0000	0.0000	1.3134	5.6748	679.7887	7.5705
DSCLISNL	1.0000	0.0000	1.3335	5.3440	464.5092	7.3163
DSCTSTVQ	1.0000	0.0000	1.3664	5.8882	869.1324	7.7345
DSDFNKNE	1.0000	0.0000	1.2704	5.2888	435.8896	7.2738
DSDLNLTN	1.0000	0.0000	1.2232	4.7200	226.4405	6.8366
DSDLQMYT	1.0000	0.0000	1.3240	5.9748	960.1791	7.8010
DSDNGTGI	1.0000	0.0000	1.2689	5.5107	562.7627	7.4444
DSDPLPGS	1.0000	0.0000	1.2742	5.2283	406.5751	7.2273
DSDPNKHK	1.0000	0.0000	1.2794	5.4947	552.4579	7.4320
DSDSNPST	1.0000	0.0000	1.2521	4.6778	215.7158	6.8042
DSDSSAAI	1.0000	0.0000	1.2769	5.0159	318.3607	7.0640
DSEEQFLL	1.0000	0.0000	1.2770	5.5508	589.3789	7.4752
DSEHPGEL	1.0000	0.0000	1.2973	5.8752	856.1955	7.7245
DSEMKVES	1.0000	0.0000	1.3171	5.6327	647.6263	7.5381
DSENNKDV	1.0000	0.0000	1.2559	5.1911	389.4960	7.1987
DSFLMYMA	1.0000	0.0000	1.3818	6.5358	1831.8476	8.2323
DSFVHRSL	1.0000	0.0000	1.3557	5.8226	805.8961	7.6841
DSGKAATE	1.0000	0.0000	1.2526	5.5896	616.2520	7.5050
DSGLCTAS	1.0000	0.0000	1.3627	5.7730	761.1991	7.6460
DSGPEANQ	1.0000	0.0000	1.2699	5.5995	623.3643	7.5126
DSGQYYNF	1.0000	0.0000	1.3747	6.4033	1572.6217	8.1304
DSGTPKVI	1.0000	0.0000	1.2596	5.6507	661.1521	7.5519
DSHYTQRS	1.0000	0.0000	1.3650	5.9616	945.7986	7.7910
DSIIFSKV	1.0000	0.0000	1.3021	5.5296	575.1474	7.4589
DSIKKTHK	1.0000	0.0000	1.2692	5.5469	586.7103	7.4722
DSILCDTY	1.0000	0.0000	1.3709	6.2320	1291.1809	7.9988
DSILGVIT	1.0000	0.0000	1.2643	5.5641	598.4126	7.4854
DSISSATG	1.0000	0.0000	1.2845	5.0444	328.9757	7.0859
DSKAIPGA	1.0000	0.0000	1.2539	5.6689	675.1862	7.5660
DSKDEGSV	1.0000	0.0000	1.2881	5.4322	514.1382	7.3840
DSKEKKVC	1.0000	0.0000	1.3329	6.0614	1060.8585	7.8676
DSKIRTVL	1.0000	0.0000	1.2556	5.4363	516.5406	7.3871
DSKMISPQ	1.0000	0.0000	1.3081	5.5576	593.9541	7.4804
DSKNNHYM	1.0000	0.0000	1.3726	5.9873	974.1862	7.8107
DSLAEVFM	1.0000	0.0000	1.3173	6.0608	1060.2120	7.8672
DSLAKVAT	1.0000	0.0000	1.2511	5.3964	493.3461	7.3565
DSLDDDES	1.0000	0.0000	1.2566	5.0791	342.3972	7.1126
DSLGRVET	1.0000	0.0000	1.2724	5.6548	664.2888	7.5551
DSLISQGE	1.0000	0.0000	1.2840	5.3186	451.1247	7.2967
DSLMTTNF	1.0000	0.0000	1.3015	5.5248	571.9515	7.4552
DSLNKSNL	1.0000	0.0000	1.2207	4.4439	164.7766	6.6244
DSLPNLYQ	1.0000	0.0000	1.2924	5.4211	507.6232	7.3755
DSLQIQAN	1.0000	0.0000	1.2604	5.3544	470.0973	7.3243
DSLSDPFN	1.0000	0.0000	1.2814	5.1045	352.5510	7.1322
DSLSHIKG	1.0000	0.0000	1.3130	5.4579	529.5591	7.4038
DSLSLPKN	1.0000	0.0000	1.2344	4.6580	210.8563	6.7890
DSLTLLSN	1.0000	0.0000	1.2207	4.4805	171.8716	6.6525
DSLVSEPR	1.0000	0.0000	1.2853	5.3303	457.2307	7.3057
DSNNEKLG	1.0000	0.0000	1.2518	5.0471	330.0237	7.0881
DSNNFGVM	1.0000	0.0000	1.3423	5.8937	874.6525	7.7388
DSNNPPNG	1.0000	0.0000	1.2598	5.0852	344.7973	7.1173
DSNPSTDA	1.0000	0.0000	1.2561	4.9966	311.3779	7.0492
DSNTFNIA	1.0000	0.0000	1.2727	5.3110	447.1925	7.2909
DSPIVIPA	1.0000	0.0000	1.2535	5.7326	726.5565	7.6149
DSPNSLNN	1.0000	0.0000	1.2299	4.4935	174.4728	6.6625
DSPVELIK	1.0000	0.0000	1.2533	5.4660	534.5281	7.4100
DSQERDLN	1.0000	0.0000	1.2603	5.3458	465.4625	7.3176
DSQKATFG	1.0000	0.0000	1.2786	5.8249	807.9956	7.6858
DSQMKHEY	1.0000	0.0000	1.3554	6.4852	1728.1540	8.1934
DSQNGGYE	1.0000	0.0000	1.3217	6.0114	1001.5539	7.8292
DSRKDLGT	1.0000	0.0000	1.2551	5.4229	508.6583	7.3769
DSRLSKTK	1.0000	0.0000	1.2489	4.9386	291.2609	7.0047
DSRNPPAM	1.0000	0.0000	1.2955	5.7709	759.3503	7.6444
DSRSSFKV	1.0000	0.0000	1.3216	5.3064	444.7916	7.2873
DSRTDAFY	1.0000	0.0000	1.3093	6.1067	1117.7372	7.9025
DSRVSQTC	1.0000	0.0000	1.3812	6.0562	1054.5495	7.8636
DSSAAIQV	1.0000	0.0000	1.2899	5.5067	560.1926	7.4413
DSSAQKSF	1.0000	0.0000	1.3066	5.1981	392.6636	7.2041
DSSATGKF	1.0000	0.0000	1.2993	5.4646	533.6834	7.4089
DSSDKDDN	1.0000	0.0000	1.2497	4.9378	290.9995	7.0041
DSSEFDHR	1.0000	0.0000	1.3449	5.8778	858.7927	7.7265
DSSELLLS	1.0000	0.0000	1.2375	4.4970	175.1673	6.6652
DSSHSPLN	1.0000	0.0000	1.2962	4.9180	284.4172	6.9888
DSSIKKRP	1.0000	0.0000	1.2643	5.2038	395.2295	7.2084
DSSMDSDL	1.0000	0.0000	1.3012	5.0692	338.4982	7.1050
DSSPKMTN	1.0000	0.0000	1.2901	5.1945	391.0486	7.2013
DSSRTGKM	1.0000	0.0000	1.3186	5.5988	622.8058	7.5120
DSSSTKPS	1.0000	0.0000	1.2507	4.5229	180.4655	6.6851
DSSTNSPK	1.0000	0.0000	1.2454	4.6110	199.7458	6.7529
DSSTTQKY	1.0000	0.0000	1.3009	5.4056	498.6245	7.3636
DSSVAFKE	1.0000	0.0000	1.3052	5.5619	596.9076	7.4837
DSSVLRTY	1.0000	0.0000	1.3234	5.5389	581.3019	7.4660
DSSWKTGY	1.0000	0.0000	1.4528	6.4942	1746.1951	8.2003
DSTLERNL	1.0000	0.0000	1.2439	5.0435	328.6576	7.0853
DSTLYSKI	1.0000	0.0000	1.2932	5.2645	423.8416	7.2551
DSTPPKMQ	1.0000	0.0000	1.2783	5.7689	757.6034	7.6428
DSTQETSS	1.0000	0.0000	1.2671	4.8914	275.8344	6.9683
DSTQLSGN	1.0000	0.0000	1.2689	5.0019	313.2712	7.0533
DSTTMNKN	1.0000	0.0000	1.2699	5.1896	388.8610	7.1976
DSTVNSEF	1.0000	0.0000	1.3005	5.3278	455.9281	7.3038
DSVQEGDN	1.0000	0.0000	1.2781	5.6679	674.4470	7.5652
DSWSEGVK	1.0000	0.0000	1.4251	6.3934	1554.8661	8.1229
DSYDSLSH	1.0000	0.0000	1.3559	5.4225	508.4104	7.3766
DSYTNNFE	1.0000	0.0000	1.3175	5.6215	639.3043	7.5295
DSYVNHAF	1.0000	0.0000	1.3680	6.3397	1461.5547	8.0815
DTAASRGQ	1.0000	0.0000	1.2644	5.8004	785.5908	7.6671
DTADEMLV	1.0000	0.0000	1.2450	6.0418	1037.2358	7.8526
DTANSNSY	1.0000	0.0000	1.2962	5.1185	358.2812	7.1429
DTCLTSGS	1.0000	0.0000	1.3531	5.6635	671.0353	7.5618
DTDESQAV	1.0000	0.0000	1.2562	5.6904	692.1153	7.5825
DTDLISTR	1.0000	0.0000	1.2422	5.3023	442.7142	7.2842
DTDLPSHA	1.0000	0.0000	1.2806	5.6374	651.1327	7.5417
DTDQGISF	1.0000	0.0000	1.2778	5.8731	854.1541	7.7229
DTEILSII	1.0000	0.0000	1.2416	5.3507	468.0949	7.3214
DTELTRNQ	1.0000	0.0000	1.2290	5.4849	546.3124	7.4246
DTESVQFH	1.0000	0.0000	1.3144	6.2007	1245.4401	7.9747
DTFKIRPL	1.0000	0.0000	1.2321	5.8363	818.7365	7.6947
DTFNNLYA	1.0000	0.0000	1.2931	5.7545	745.0908	7.6317
DTFNVVPQ	1.0000	0.0000	1.2530	6.0865	1092.0488	7.8870
DTGQDNSL	1.0000	0.0000	1.2588	5.2814	432.1789	7.2681
DTGTSYED	1.0000	0.0000	1.2895	5.8436	825.5979	7.7002
DTHKLLVT	1.0000	0.0000	1.2560	5.6970	697.3617	7.5875
DTHPFGGV	1.0000	0.0000	1.2430	6.6638	2122.5703	8.3306
DTHTLSTE	1.0000	0.0000	1.2730	5.4693	536.5817	7.4126
DTHVVRVI	1.0000	0.0000	1.2335	6.5163	1791.1583	8.2173
DTIAPLIV	1.0000	0.0000	1.2156	5.7677	756.5369	7.6419
DTIDCGGN	1.0000	0.0000	1.3132	6.4115	1587.4683	8.1367
DTINDKKF	1.0000	0.0000	1.2332	5.6089	630.1312	7.5199
DTKCMRKM	1.0000	0.0000	1.3350	6.8782	2716.9256	8.4955
DTKSKLPP	1.0000	0.0000	1.2312	5.1660	378.4308	7.1794
DTLCASNG	1.0000	0.0000	1.3458	5.8612	842.5185	7.7138
DTLGPDPA	1.0000	0.0000	1.2160	5.7564	746.7789	7.6332
DTLNGQLP	1.0000	0.0000	1.2373	5.4324	514.2414	7.3842
DTLNQNNE	1.0000	0.0000	1.2303	5.0747	340.6616	7.1092
DTLNSHRI	1.0000	0.0000	1.2909	5.5024	557.4387	7.4380
DTLPITIM	1.0000	0.0000	1.2385	5.8316	814.3123	7.6910
DTLPLITM	1.0000	0.0000	1.2453	5.6595	667.9489	7.5588
DTMFELDS	1.0000	0.0000	1.3024	5.8207	804.1725	7.6827
DTMPISKK	1.0000	0.0000	1.2703	5.6193	637.6982	7.5278
DTPASISQ	1.0000	0.0000	1.2700	5.2895	436.2325	7.2743
DTPGSNNA	1.0000	0.0000	1.2594	5.2228	403.9871	7.2231
DTPNLNDN	1.0000	0.0000	1.2207	4.9823	306.2857	7.0382
DTPSVMCT	1.0000	0.0000	1.3713	6.4138	1591.7417	8.1385
DTQNAQNE	1.0000	0.0000	1.2370	5.5374	580.3528	7.4649
DTRVNSET	1.0000	0.0000	1.2612	5.4066	499.1945	7.3643
DTSDDSSV	1.0000	0.0000	1.2765	4.9769	304.3774	7.0341
DTSKALII	1.0000	0.0000	1.2376	5.2680	425.5685	7.2578
DTSNPMNS	1.0000	0.0000	1.2890	5.0700	338.8227	7.1056
DTSSQPEA	1.0000	0.0000	1.2714	5.3032	443.1700	7.2849
DTSSVNLQ	1.0000	0.0000	1.2678	4.9945	310.6091	7.0476
DTTEHYQS	1.0000	0.0000	1.3223	6.1076	1118.9116	7.9032
DTTYGLKE	1.0000	0.0000	1.2533	5.9049	886.0209	7.7474
DTVQEFNN	1.0000	0.0000	1.2642	5.7763	764.0174	7.6485
DTYGSKTK	1.0000	0.0000	1.2841	5.6755	680.3400	7.5710
DTYNRGMI	1.0000	0.0000	1.2925	6.3900	1548.7546	8.1202
DVCDGEAE	1.0000	0.0000	1.2695	6.7531	2352.3429	8.3993
DVDFVGAL	1.0000	0.0000	1.2410	6.2704	1349.5234	8.0283
DVDPINSR	1.0000	0.0000	1.2669	5.5561	592.9635	7.4793
DVFYTQHD	1.0000	0.0000	1.2641	6.7817	2431.3469	8.4213
DVHKIKFH	1.0000	0.0000	1.2719	6.6436	2073.7461	8.3151
DVICTMVQ	1.0000	0.0000	1.2975	6.9727	3029.2848	8.5681
DVINTSNG	1.0000	0.0000	1.2704	5.3120	447.6703	7.2916
DVKTSLLY	1.0000	0.0000	1.2886	5.5024	557.4279	7.4380
DVLFDNFT	1.0000	0.0000	1.2729	5.9293	911.2629	7.7661
DVLGSLKV	1.0000	0.0000	1.2754	5.5052	559.1766	7.4401
DVLPFLNH	1.0000	0.0000	1.2959	5.9640	948.3635	7.7928
DVNKRRTM	1.0000	0.0000	1.2644	6.0568	1055.2550	7.8641
DVNSRKEA	1.0000	0.0000	1.2671	5.5195	568.4768	7.4511
DVPSELSA	1.0000	0.0000	1.2783	5.2719	427.4713	7.2608
DVQTEYHF	1.0000	0.0000	1.2613	6.8162	2529.7859	8.4478
DVRTTYKV	1.0000	0.0000	1.2480	6.2427	1307.2027	8.0070
DVSETYKP	1.0000	0.0000	1.2897	5.8624	843.6785	7.7147
DVSIKCTD	1.0000	0.0000	1.3334	6.1111	1123.3576	7.9058
DVTYYPKN	1.0000	0.0000	1.2962	6.2521	1321.4213	8.0142
DVVIFFSG	1.0000	0.0000	1.3104	6.3520	1482.4855	8.0910
DWKLAIWE	1.0000	0.0000	1.4680	7.5538	5913.9956	9.0147
DWLSNDES	1.0000	0.0000	1.3844	5.8490	830.7780	7.7044
DWNTSYTE	1.0000	0.0000	1.4190	6.4755	1708.9287	8.1859
DWRSQIQN	1.0000	0.0000	1.4003	6.5254	1810.0573	8.2243
DYAQLTGP	1.0000	0.0000	1.2527	6.1504	1175.3603	7.9360
DYCNNLHY	1.0000	0.0000	1.4423	6.8356	2586.8809	8.4627
DYDAVEKV	1.0000	0.0000	1.2337	6.3591	1494.6408	8.0965
DYDDLDEL	1.0000	0.0000	1.2504	5.8228	806.0686	7.6842
DYFTILLP	1.0000	0.0000	1.2731	5.9901	977.2724	7.8128
DYFTNIDG	1.0000	0.0000	1.2783	6.2166	1268.3930	7.9869
DYKLQDKS	1.0000	0.0000	1.2831	5.6073	628.9770	7.5186
DYKSCISL	1.0000	0.0000	1.3940	5.9559	939.5843	7.7866
DYKTTLVS	1.0000	0.0000	1.2864	5.5836	612.0111	7.5004
DYNGLLGP	1.0000	0.0000	1.2869	5.8958	876.7863	7.7404
DYNGLPQD	1.0000	0.0000	1.2727	5.9899	977.1100	7.8127
DYNPLSLI	1.0000	0.0000	1.2857	5.3611	473.7424	7.3294
DYPNNESL	1.0000	0.0000	1.2898	5.3348	459.6185	7.3092
DYPNNPDS	1.0000	0.0000	1.2926	5.4746	539.8199	7.4166
DYQNTLVI	1.0000	0.0000	1.2725	5.9103	891.4650	7.7515
DYQTDYNG	1.0000	0.0000	1.2965	6.3843	1538.5409	8.1158
DYRLFTNN	1.0000	0.0000	1.2989	5.8129	796.9617	7.6767
DYSKWATR	1.0000	0.0000	1.4198	6.7728	2406.4969	8.4145
DYSQRLLD	1.0000	0.0000	1.2982	5.6874	689.7087	7.5802
DYTGVYII	1.0000	0.0000	1.2589	6.6669	2130.3218	8.3331
DYTRSSIL	1.0000	0.0000	1.3096	5.4290	512.2658	7.3816
DYVSSPER	1.0000	0.0000	1.3345	5.8177	801.3449	7.6803
EAASNIDK	1.0000	0.0000	1.2492	5.3512	468.3579	7.3218
EADLRYLK	1.0000	0.0000	1.2586	5.8931	874.0126	7.7383
EADNLPSQ	1.0000	0.0000	1.2556	5.3102	446.7670	7.2903
EAEDSSAQ	1.0000	0.0000	1.2798	5.4243	509.4900	7.3780
EAELHSEC	1.0000	0.0000	1.3774	6.4094	1583.7488	8.1351
EAESGETV	1.0000	0.0000	1.2658	5.8166	800.3237	7.6795
EAFIESIS	1.0000	0.0000	1.3006	5.5741	605.3760	7.4931
EAFSIRKS	1.0000	0.0000	1.3026	5.5498	588.6936	7.4744
EAGSGNNI	1.0000	0.0000	1.2818	5.4634	532.9110	7.4080
EAHEMYKH	1.0000	0.0000	1.2848	7.0790	3423.5539	8.6498
EAHSQGFV	1.0000	0.0000	1.3210	6.4482	1656.0462	8.1649
EAHSRQKF	1.0000	0.0000	1.3123	6.2106	1259.7096	7.9823
EAIGRGHN	1.0000	0.0000	1.2642	6.3532	1484.5178	8.0919
EAIVKSLV	1.0000	0.0000	1.2671	5.6130	633.1357	7.5230
EAKSSIII	1.0000	0.0000	1.2666	5.2653	424.2339	7.2557
EALDTLCA	1.0000	0.0000	1.2993	6.1165	1130.3625	7.9100
EALQTSNK	1.0000	0.0000	1.2460	5.1504	371.6722	7.1674
EALRKNID	1.0000	0.0000	1.2277	5.5378	580.6103	7.4652
EALSACAN	1.0000	0.0000	1.3437	5.9065	887.6305	7.7486
EAMLRTAT	1.0000	0.0000	1.2454	5.9781	963.9236	7.8036
EANADTGT	1.0000	0.0000	1.2264	5.6744	679.4378	7.5702
EANHHPIG	1.0000	0.0000	1.2850	6.4616	1681.7653	8.1752
EANLIILF	1.0000	0.0000	1.2511	5.6046	627.0246	7.5166
EANPSDKS	1.0000	0.0000	1.2600	5.0345	325.2482	7.0783
EANQDKGP	1.0000	0.0000	1.2287	5.8122	796.3071	7.6761
EANVISNI	1.0000	0.0000	1.2671	5.3387	461.6742	7.3122
EAPQKLGM	1.0000	0.0000	1.2476	6.1562	1183.2649	7.9405
EAPSEASS	1.0000	0.0000	1.2849	5.0869	345.4888	7.1186
EAQLDNFS	1.0000	0.0000	1.2820	5.5157	566.0056	7.4482
EAQLPESH	1.0000	0.0000	1.2932	5.8573	838.7251	7.7108
EAQNQSYE	1.0000	0.0000	1.3070	5.8900	870.8853	7.7359
EAQYTNKL	1.0000	0.0000	1.2645	5.7659	754.9586	7.6405
EARMTQLP	1.0000	0.0000	1.2447	6.1126	1125.3393	7.9070
EARSGCTL	1.0000	0.0000	1.3520	6.1848	1222.8263	7.9625
EASCIEGN	1.0000	0.0000	1.3549	6.1724	1205.5728	7.9530
EASFQPAQ	1.0000	0.0000	1.2762	6.0013	989.9490	7.8214
EASQGRDI	1.0000	0.0000	1.2645	5.8866	867.4619	7.7333
EASSQLLS	1.0000	0.0000	1.2647	4.7684	239.4231	6.8738
EASTNRRF	1.0000	0.0000	1.2897	5.7116	709.2259	7.5988
EATAMELL	1.0000	0.0000	1.2507	5.8337	816.2452	7.6926
EATICQGS	1.0000	0.0000	1.3443	6.3399	1461.8659	8.0817
EATIKCST	1.0000	0.0000	1.3243	5.9841	970.5807	7.8082
EATTAFSP	1.0000	0.0000	1.2663	5.6994	699.2947	7.5894
EAVHSLEF	1.0000	0.0000	1.3218	6.1126	1125.2936	7.9070
EAVNKAST	1.0000	0.0000	1.2582	5.3908	490.2205	7.3522
EAVSKTIV	1.0000	0.0000	1.2618	5.6942	695.1321	7.5854
EAVTDTKS	1.0000	0.0000	1.2473	5.4727	538.6406	7.4151
EAVTMGLN	1.0000	0.0000	1.2755	5.9885	975.4710	7.8116
EAYKKMRD	1.0000	0.0000	1.2575	6.4329	1627.2162	8.1532
EAYYSSQF	1.0000	0.0000	1.3951	6.2509	1319.6028	8.0133
ECCEERQS	1.0000	0.0000	1.4270	7.0000	3125.7799	8.5890
ECEAGSGN	1.0000	0.0000	1.3670	6.2897	1379.7672	8.0431
ECEMHISN	1.0000	0.0000	1.4205	6.6204	2019.2078	8.2973
ECENQGPT	1.0000	0.0000	1.3093	6.4253	1612.8932	8.1473
ECLCPTHG	1.0000	0.0000	1.4052	7.2926	4377.8440	8.8139
ECLQNTNP	1.0000	0.0000	1.3194	5.9101	891.3509	7.7514
ECNVIVIH	1.0000	0.0000	1.3372	6.8433	2610.0382	8.4687
ECQNVRSN	1.0000	0.0000	1.3707	6.0577	1056.3735	7.8648
ECSGTLCS	1.0000	0.0000	1.4619	6.3895	1547.7941	8.1198
ECTTPEKD	1.0000	0.0000	1.2785	6.2608	1334.7190	8.0209
ECVHDRAN	1.0000	0.0000	1.3355	6.8083	2506.8915	8.4417
ECVTSGED	1.0000	0.0000	1.3484	6.3641	1503.1658	8.1003
EDAPTKPN	1.0000	0.0000	1.2156	5.5461	586.1812	7.4716
EDDEHSDN	1.0000	0.0000	1.2886	5.6744	679.4445	7.5702
EDDIELFA	1.0000	0.0000	1.2253	5.9610	945.0621	7.7905
EDDNFQLK	1.0000	0.0000	1.2464	5.6891	691.0339	7.5814
EDDQNLPG	1.0000	0.0000	1.2359	5.6884	690.4943	7.5809
EDDRLTVQ	1.0000	0.0000	1.2222	5.8770	857.9954	7.7259
EDDSKIRT	1.0000	0.0000	1.2439	5.4915	550.4449	7.4296
EDDSRKDL	1.0000	0.0000	1.2462	5.3896	489.5066	7.3513
EDDTKCMR	1.0000	0.0000	1.3044	6.6755	2151.3608	8.3396
EDEEPPPM	1.0000	0.0000	1.2154	6.2309	1289.5271	7.9979
EDEFVDNK	1.0000	0.0000	1.2435	5.9247	906.3722	7.7625
EDEITFKT	1.0000	0.0000	1.2183	5.8658	846.9840	7.7173
EDENESKI	1.0000	0.0000	1.2483	5.3415	463.1603	7.3143
EDEQSLSL	1.0000	0.0000	1.2629	5.0430	328.4636	7.0849
EDFEDVPS	1.0000	0.0000	1.2749	5.9262	907.9314	7.7637
EDFGAETN	1.0000	0.0000	1.2454	5.9680	952.7591	7.7959
EDGLKSIA	1.0000	0.0000	1.2556	5.4899	549.4297	7.4284
EDGTGHDI	1.0000	0.0000	1.2334	6.3373	1457.4861	8.0797
EDIDNQYD	1.0000	0.0000	1.2526	6.0357	1029.9264	7.8479
EDIMNYGN	1.0000	0.0000	1.3114	6.2056	1252.4597	7.9785
EDITGPVV	1.0000	0.0000	1.2105	6.1620	1191.1684	7.9450
EDLELHVH	1.0000	0.0000	1.2915	6.2944	1387.2687	8.0467
EDLKARQY	1.0000	0.0000	1.2492	6.1252	1141.7325	7.9167
EDLYEDPR	1.0000	0.0000	1.2436	6.1292	1147.0573	7.9198
EDNISTAP	1.0000	0.0000	1.2477	5.3314	457.7755	7.3065
EDNKSVKL	1.0000	0.0000	1.2488	5.1643	377.6566	7.1781
EDNLLEDD	1.0000	0.0000	1.2227	5.3299	457.0121	7.3054
EDPIIYGT	1.0000	0.0000	1.2311	6.2576	1329.8306	8.0185
EDPPSDPT	1.0000	0.0000	1.2404	5.5083	561.2006	7.4425
EDPRRKIP	1.0000	0.0000	1.2011	5.9846	971.1496	7.8086
EDPRYEST	1.0000	0.0000	1.2883	5.9309	912.8812	7.7673
EDQDDTDE	1.0000	0.0000	1.1978	5.8345	816.9695	7.6932
EDQNQKKK	1.0000	0.0000	1.2214	5.5592	595.0815	7.4816
EDQSSNSN	1.0000	0.0000	1.2595	4.6491	208.6938	6.7821
EDRISAKM	1.0000	0.0000	1.2833	5.9050	886.0769	7.7474
EDRLDIND	1.0000	0.0000	1.2262	5.5653	599.2768	7.4863
EDRLSSAI	1.0000	0.0000	1.2736	5.2370	410.6428	7.2340
EDRPNYVY	1.0000	0.0000	1.2913	6.5214	1801.6142	8.2212
EDSDSSAA	1.0000	0.0000	1.2785	5.0296	323.4237	7.0746
EDSNNEKL	1.0000	0.0000	1.2385	4.9436	292.9436	7.0085
EDSNNPPN	1.0000	0.0000	1.2464	4.9817	306.0574	7.0377
EDSRSSFK	1.0000	0.0000	1.3084	5.2103	398.2009	7.2134
EDSSAQKS	1.0000	0.0000	1.2781	5.0042	314.1176	7.0551
EDSTPPKM	1.0000	0.0000	1.2743	5.7226	718.2823	7.6073
EDTHTLST	1.0000	0.0000	1.2730	5.4693	536.5817	7.4126
EDVPSELS	1.0000	0.0000	1.2778	5.2670	425.0927	7.2571
EDYRLFTN	1.0000	0.0000	1.2874	6.0387	1033.5571	7.8502
EDYSKWAT	1.0000	0.0000	1.4138	6.7095	2237.3497	8.3658
EEAFIESI	1.0000	0.0000	1.2690	5.8881	868.9676	7.7344
EEALQTSN	1.0000	0.0000	1.2530	5.2517	417.6382	7.2453
EEASTNRR	1.0000	0.0000	1.2656	5.5178	567.3582	7.4498
EEATTAFS	1.0000	0.0000	1.2670	5.7110	708.7161	7.5983
EEDDSRKD	1.0000	0.0000	1.2464	5.5754	606.2601	7.4941
EEDFGAET	1.0000	0.0000	1.2162	6.1938	1235.6061	7.9694
EEDIDNQY	1.0000	0.0000	1.2532	6.0701	1071.6256	7.8744
EEDQDDTD	1.0000	0.0000	1.1978	5.8345	816.9695	7.6932
EEDYSKWA	1.0000	0.0000	1.4161	6.8142	2523.8487	8.4462
EEFFHLED	1.0000	0.0000	1.2683	6.4850	1727.6540	8.1932
EEFGNLFD	1.0000	0.0000	1.2748	6.0759	1078.7390	7.8788
EEFPQDVL	1.0000	0.0000	1.2325	6.1351	1154.8212	7.9243
EEGSISAE	1.0000	0.0000	1.2884	5.4975	554.2562	7.4342
EEHHTRIT	1.0000	0.0000	1.2581	6.4446	1649.2388	8.1622
EEIYLKNL	1.0000	0.0000	1.2645	5.6199	638.1611	7.5283
EEKADKNI	1.0000	0.0000	1.2160	5.5590	594.9680	7.4815
EEKFVALG	1.0000	0.0000	1.2408	6.1420	1164.0207	7.9296
EELISFHL	1.0000	0.0000	1.3135	5.8121	796.2262	7.6760
EENAFQNH	1.0000	0.0000	1.2939	6.1109	1123.1630	7.9057
EENGSRNT	1.0000	0.0000	1.2705	5.3273	455.6645	7.3034
EENLRGDL	1.0000	0.0000	1.2439	5.5657	599.5338	7.4866
EENSRTYR	1.0000	0.0000	1.3065	5.8145	798.3948	7.6779
EEPPPMSN	1.0000	0.0000	1.2904	5.7256	720.7625	7.6096
EEPVDPTG	1.0000	0.0000	1.2066	6.0680	1068.9553	7.8727
EEQFLLPA	1.0000	0.0000	1.2419	5.8925	873.4159	7.7378
EEQKCNAD	1.0000	0.0000	1.3013	6.3071	1407.7772	8.0565
EEQKMRKM	1.0000	0.0000	1.2522	6.4768	1711.5508	8.1870
EEQVASQE	1.0000	0.0000	1.2641	5.9103	891.5148	7.7515
EERICLFQ	1.0000	0.0000	1.3042	6.7215	2268.3499	8.3750
EERKCSLS	1.0000	0.0000	1.3600	5.7658	754.9064	7.6405
EERNSNLR	1.0000	0.0000	1.2655	5.2060	396.2466	7.2102
EERQSDTP	1.0000	0.0000	1.2534	5.6756	680.4208	7.5711
EESAAHDS	1.0000	0.0000	1.3157	5.6648	672.0369	7.5628
EESANSHE	1.0000	0.0000	1.3158	5.4687	536.1785	7.4121
EESASPLL	1.0000	0.0000	1.2601	5.0244	321.5055	7.0706
EESATVMT	1.0000	0.0000	1.2876	5.8779	858.9018	7.7266
EESGTIQN	1.0000	0.0000	1.2671	5.5224	570.4080	7.4534
EESLHKNS	1.0000	0.0000	1.2962	5.1767	383.1293	7.1877
EESLIKSP	1.0000	0.0000	1.2595	5.0904	346.8756	7.1213
EESNDNEQ	1.0000	0.0000	1.2598	5.2770	430.0043	7.2647
EESRTSFI	1.0000	0.0000	1.3020	5.5416	583.1445	7.4681
EESSVPFR	1.0000	0.0000	1.3195	5.7445	736.5463	7.6240
EESTMGAA	1.0000	0.0000	1.2903	5.9949	982.6584	7.8165
EESYVNSV	1.0000	0.0000	1.3424	5.6708	676.6650	7.5674
EETKKEPM	1.0000	0.0000	1.2292	5.9814	967.5707	7.8062
EETTLSKW	1.0000	0.0000	1.3649	6.1471	1170.9413	7.9335
EEVKFRDN	1.0000	0.0000	1.2479	6.0224	1014.3666	7.8377
EEVLLYTV	1.0000	0.0000	1.2706	6.0482	1044.9552	7.8575
EFAKSIKF	1.0000	0.0000	1.2880	5.8931	873.9842	7.7383
EFDHRKNN	1.0000	0.0000	1.2930	5.9873	974.1993	7.8107
EFFHLEDD	1.0000	0.0000	1.2692	6.4505	1660.4275	8.1667
EFGNLFDR	1.0000	0.0000	1.2787	6.1392	1160.2934	7.9274
EFHRTNDH	1.0000	0.0000	1.3033	6.4966	1750.8883	8.2021
EFITKKHK	1.0000	0.0000	1.2515	6.0892	1095.3830	7.8890
EFKLCDGQ	1.0000	0.0000	1.3141	6.6396	2064.4032	8.3121
EFKLVKNK	1.0000	0.0000	1.2499	5.6053	627.4813	7.5170
EFKNRVET	1.0000	0.0000	1.2502	5.9523	935.6260	7.7838
EFKPATMS	1.0000	0.0000	1.3000	5.9674	952.1260	7.7954
EFLVAVPE	1.0000	0.0000	1.2353	6.2242	1279.6228	7.9928
EFNEDDTK	1.0000	0.0000	1.2358	5.7239	719.3216	7.6082
EFNKLKAS	1.0000	0.0000	1.2669	5.3013	442.2124	7.2834
EFNNDKPM	1.0000	0.0000	1.2843	5.8951	876.0885	7.7399
EFNNETGI	1.0000	0.0000	1.2623	5.7581	748.2510	7.6346
EFNQDQVV	1.0000	0.0000	1.2508	6.2491	1316.8319	8.0119
EFNSSFIA	1.0000	0.0000	1.3264	5.5559	592.7990	7.4791
EFPQDVLF	1.0000	0.0000	1.2468	6.3289	1443.5825	8.0733
[truncated: 12,837 more rows]
