# Supplementary material for: Evaluating deterministic motif significance measures in protein databases
Source: Algorithms Mol Biol. 2007 Dec 24;2:16. doi: 10.1186/1748-7188-2-16 (PMC2254621; doi:10.1186/1748-7188-2-16)
Supplement: Additional File 2 — Scripts and Datasets. This file contains the sequence datasets (synthetic and real) and the evaluated motifs. This data is separated according to the tables where it is presented and discussed. It also contains script programs (in perl language) developed for this work. [file 1748-7188-2-16-S2.zip › Scripts_and_Datasets/datasets/Table 4/60%/Motifs/score_MTENKVGESICPAAPN_s60_mlen_16_planted_syn_len300_num50.txt]

Motif	Supp	IG	Pratt	LogOdds	Zscore	Info
AAADPQSNILPMTENK	1.0000	0.0000	0.2583	15.2773	42466143.2229	14.9512
AAAQEYFTSQSFMEAS	1.0000	0.0000	0.3307	16.2271	126737566.9177	15.6812
AADETKHLSIVSPKDY	1.0000	0.0000	0.2847	15.6880	68134965.8521	15.2669
AADPQSNILPMTENKV	1.0000	0.0000	0.2640	15.3872	48192595.3415	15.0357
AAESELLKTSPLEAQL	1.0000	0.0000	0.2406	14.6213	19952935.5045	14.4469
AAFPLEQLKIVETTMG	1.0000	0.0000	0.2441	16.2405	128717809.3127	15.6915
AAHALWMTSIKQAIEA	1.0000	0.0000	0.3296	17.0603	330756708.3142	16.3216
AAHDSRVSQTCNPLSE	1.0000	0.0000	0.3335	15.7546	73560715.7790	15.3180
AAHSKPTWPIKGSKPA	1.0000	0.0000	0.3284	16.4406	162058496.4653	15.8453
AAIDNFYDSSEFDHRK	1.0000	0.0000	0.3145	16.1969	122407359.2962	15.6580
AAIQVNWLIYVRFSID	1.0000	0.0000	0.3441	17.1911	384509533.6910	16.4222
AAKDSLAKVATSDEFD	1.0000	0.0000	0.2564	15.2850	42843771.8951	14.9571
AAKGRDVSETYKPTGV	1.0000	0.0000	0.2607	16.2459	129511800.0181	15.6957
AAKIYWEDLYEDPRRK	1.0000	0.0000	0.3005	17.4152	497690244.5293	16.5944
AAKPPVLTLSLNSEGA	1.0000	0.0000	0.2534	14.7343	22725104.1682	14.5338
AALSAVSHRNLHTNHR	1.0000	0.0000	0.3293	15.8081	78241622.6283	15.3592
AALSSFDKKSPMLHVN	1.0000	0.0000	0.3151	15.3277	45000123.6404	14.9899
AANETNDQVLAVSFER	1.0000	0.0000	0.2674	15.6021	61719103.2622	15.2008
AAPIYLRAAKIYWEDL	1.0000	0.0000	0.3054	17.2612	416831585.0506	16.4760
AAPNEDEEPPPMSNKT	1.0000	0.0000	0.2530	15.3175	44473046.5326	14.9820
AAPNEGSKARDAYKQL	1.0000	0.0000	0.2633	15.7472	72942149.3714	15.3124
AAPNFAGLIGDNALGY	1.0000	0.0000	0.2698	16.1146	111347782.7820	15.5948
AAPNFLLVSETVADQS	1.0000	0.0000	0.2729	15.2491	41107487.4860	14.9295
AAPNGKTINDSFVHRS	1.0000	0.0000	0.2986	15.6301	63737721.5427	15.2223
AAPNHDQAIKKKILIG	1.0000	0.0000	0.2362	15.8519	82286931.1821	15.3929
AAPNHRENLPLHEGEN	1.0000	0.0000	0.2779	15.8005	77552838.2402	15.3533
AAPNIKNQHTSPADGF	1.0000	0.0000	0.2745	15.7693	74817314.3221	15.3293
AAPNKCISQREPSEND	1.0000	0.0000	0.2961	15.5435	57691673.9516	15.1558
AAPNKLTGFNQFPSSR	1.0000	0.0000	0.2869	15.3135	44271242.9827	14.9790
AAPNLELHVHLIGDPP	1.0000	0.0000	0.2643	16.0716	105970287.7584	15.5617
AAPNLQDIEQMSQESI	1.0000	0.0000	0.2780	15.5080	55384075.7175	15.1285
AAPNMGAISKLAQNVF	1.0000	0.0000	0.2850	15.8579	82854265.8828	15.3974
AAPNMYKHSQIDISIH	1.0000	0.0000	0.3312	16.4043	155427227.4321	15.8174
AAPNPTDLDSEHPGEL	1.0000	0.0000	0.2565	15.4106	49509517.0202	15.0537
AAPNQETLTQGMPFYL	1.0000	0.0000	0.2720	16.3617	147988799.1509	15.7847
AAPNRRTMLRRKESQT	1.0000	0.0000	0.2702	15.8452	81652251.9497	15.3877
AAPNSFSISERTFVND	1.0000	0.0000	0.2959	15.1736	37686429.9680	14.8715
AAPNSHEEQKVVTQEA	1.0000	0.0000	0.2621	15.9729	94587472.0429	15.4859
AAPNSVAFKESTYFGH	1.0000	0.0000	0.3218	16.2927	136677583.3993	15.7316
AAPNTDGIKMEDRPNY	1.0000	0.0000	0.2624	16.1940	122007268.3765	15.6558
AAPNTMPSHTIVGNYY	1.0000	0.0000	0.3265	16.5754	189268144.7521	15.9489
AAPNTNYVKIKEARSG	1.0000	0.0000	0.2701	15.6605	66008899.1563	15.2457
AAPNTSTQKYDNETLT	1.0000	0.0000	0.2526	15.0346	32114087.9364	14.7647
AAPNTVRLKSVTLDQI	1.0000	0.0000	0.2484	15.2748	42340258.4977	14.9492
AAPNVALIHSKPMNMD	1.0000	0.0000	0.3043	16.0509	103469650.5354	15.5458
AAPNVHRKPYNISIRS	1.0000	0.0000	0.3070	15.7886	76500695.4791	15.3442
AAPNVIPATTIKLMVD	1.0000	0.0000	0.2389	15.8792	84907920.3713	15.4138
AAPNVVENDPISMLTD	1.0000	0.0000	0.2676	15.4978	54734075.2945	15.1206
AAPNYNNAWATDREES	1.0000	0.0000	0.3314	16.3087	139219448.1733	15.7439
AAPSYPDNDKPGIQQL	1.0000	0.0000	0.2611	15.7376	72142007.9496	15.3050
AAPYSGWGNLDEQSSS	1.0000	0.0000	0.3735	15.9982	97382392.6750	15.5053
AAQDKPGISIDNREEQ	1.0000	0.0000	0.2432	15.7065	69602609.2379	15.2811
AAQEYFTSQSFMEASC	1.0000	0.0000	0.3716	16.7763	238511436.1163	16.1033
AARLQHSPNSISMKLI	1.0000	0.0000	0.3071	15.2645	41841620.8869	14.9413
AASNIDKNKHPPNEFN	1.0000	0.0000	0.2725	15.1180	35349998.6109	14.8288
AASRGQSKYRLPLGVK	1.0000	0.0000	0.2933	15.8592	82979810.0964	15.3984
AATERLWWGESYHFES	1.0000	0.0000	0.4421	18.1377	1143459213.2333	17.1498
AATLYNISLYLPSNSL	1.0000	0.0000	0.2875	14.5381	18131081.4134	14.3830
AATQFPDREEASTNRR	1.0000	0.0000	0.2539	15.8552	82597174.3830	15.3954
AAVAGPHTKTKHRNYP	1.0000	0.0000	0.2696	16.7095	220859237.7445	16.0520
AAVPTDELTNCAGGVK	1.0000	0.0000	0.2665	16.3802	151167653.1965	15.7989
ACANDTLNGQLPPEEQ	1.0000	0.0000	0.2707	15.9050	87471969.4437	15.4336
ACATTTNSDNNHDSPV	1.0000	0.0000	0.3131	15.4310	50684754.2071	15.0693
ACIPDDSEMKVESIKS	1.0000	0.0000	0.3206	15.8771	84706192.8318	15.4122
ACISYQKEEFGNLFDR	1.0000	0.0000	0.3232	16.7876	241650152.0443	16.1121
ACLFLKNGVEGYRLFK	1.0000	0.0000	0.3142	16.8718	266241288.2410	16.1768
ACLSRTLAKNQLRRLK	1.0000	0.0000	0.2875	15.5057	55235386.9262	15.1267
ACNPIQDHQGSSDSKE	1.0000	0.0000	0.3327	15.8822	85202657.2554	15.4161
ACNSTVQNKPKNTTDH	1.0000	0.0000	0.3022	15.6477	65047187.5116	15.2359
ACQDPSPPNVQIKSQR	1.0000	0.0000	0.3036	16.0108	98799662.9080	15.5149
ACQFMIFGLSKHLTPS	1.0000	0.0000	0.3574	16.6945	217070450.8488	16.0404
ACQRADSAPDKFLQTR	1.0000	0.0000	0.2835	16.4389	161745831.4202	15.8440
ACRTMKDELRSLNRLL	1.0000	0.0000	0.3074	15.8142	78788209.5703	15.3638
ACTSSDSILCDTYNRG	1.0000	0.0000	0.3715	16.1772	119663694.3955	15.6429
ADAMANEDPRYESTDY	1.0000	0.0000	0.2903	16.3930	153408995.6570	15.8087
ADANATIIPKLTLCKN	1.0000	0.0000	0.2565	15.4275	50481852.6036	15.0667
ADAPLNDQQSVSHNNA	1.0000	0.0000	0.2852	15.1054	34839050.7418	14.8191
ADASYILSGGATENHA	1.0000	0.0000	0.3015	15.8121	78600542.4674	15.3623
ADDCDRGTSYLLIMNK	1.0000	0.0000	0.3225	16.3659	148695301.3566	15.7879
ADEGGGVVNTIATNQY	1.0000	0.0000	0.2601	16.3749	150253886.8979	15.7948
ADEKGNNASTGPLKAA	1.0000	0.0000	0.2462	15.0834	33967552.7937	14.8021
ADEKNSDSKMISPQQV	1.0000	0.0000	0.2896	15.2508	41186269.7958	14.9308
ADEMLVSKASQLKDRS	1.0000	0.0000	0.2880	15.1978	38747804.3224	14.8900
ADETKHLSIVSPKDYP	1.0000	0.0000	0.2839	15.6632	66215284.7067	15.2478
ADEYGRSQLHVTLNSN	1.0000	0.0000	0.3121	15.5677	59320680.7004	15.1744
ADFFYHRQVNENFFLD	1.0000	0.0000	0.3029	17.0963	344744656.2500	16.3493
ADFKRTIRNSTKLKLH	1.0000	0.0000	0.2682	15.4436	51422971.0955	15.0790
ADFLSLAGKKLSLVST	1.0000	0.0000	0.2696	14.6437	20473682.0164	14.4641
ADGFAKTTEELISFHL	1.0000	0.0000	0.2722	15.9522	92358201.8440	15.4699
ADGQSRDQFILLSRDM	1.0000	0.0000	0.2980	16.0276	100734379.1952	15.5279
ADHFKNQVYHKHDDKV	1.0000	0.0000	0.2880	17.2529	412862139.7051	16.4697
ADIGLEGGVSNKEINS	1.0000	0.0000	0.2747	15.1812	38014936.6030	14.8773
ADKIKTKELDSIKKTH	1.0000	0.0000	0.2376	15.2396	40660851.7257	14.9222
ADKLAPSRNHFYLNLN	1.0000	0.0000	0.2975	15.3681	47143271.7553	15.0210
ADKNIDMDLNPKAGST	1.0000	0.0000	0.2598	15.2450	40913377.4008	14.9264
ADKPLNPFPADTADEM	1.0000	0.0000	0.2393	15.8867	85652163.6261	15.4196
ADLDFVFPLFLYSAKN	1.0000	0.0000	0.2946	15.9152	88501325.8844	15.4415
ADLRYLKRDPVAYPQA	1.0000	0.0000	0.2495	16.5527	184378290.8238	15.9315
ADLSLCASRINAPSPS	1.0000	0.0000	0.3054	14.8688	26531645.2412	14.6372
ADLTQLYEKAQYVSTI	1.0000	0.0000	0.2748	15.9974	97289467.6054	15.5047
ADMEGHFKVPPLLFTN	1.0000	0.0000	0.2809	16.5198	177523672.8573	15.9062
ADNDLKRQIEEIYLKN	1.0000	0.0000	0.2471	15.5032	55075384.7017	15.1248
ADNDQAGVQVTTISAL	1.0000	0.0000	0.2525	15.6287	63638247.2153	15.2213
ADNLPSQDSEEQFLLP	1.0000	0.0000	0.2627	14.9520	29200383.0774	14.7012
ADNNQSGIGLSARSDP	1.0000	0.0000	0.2809	14.8791	26847622.6936	14.6451
ADNNSDKSSKVQLMTE	1.0000	0.0000	0.2813	14.7319	22664047.3394	14.5320
ADNQNVRQRSMEANVI	1.0000	0.0000	0.2898	15.9175	88742989.9367	15.4433
ADNSSPPVESVPRSLL	1.0000	0.0000	0.2766	14.5100	17554199.6572	14.3614
ADPQSNILPMTENKVG	1.0000	0.0000	0.2703	15.5091	55452644.7362	15.1294
ADPTYGDIANISCQTL	1.0000	0.0000	0.2973	16.1718	118922251.3721	15.6387
ADQETENLADDCDRGT	1.0000	0.0000	0.2580	16.2314	127375032.5693	15.6845
ADQISTFQLFWENAFE	1.0000	0.0000	0.3354	16.9348	286277654.1094	16.2252
ADQSGSLNRNNKTNNT	1.0000	0.0000	0.2547	14.1689	11852911.3689	14.0993
ADRLYNTVLSEADLRY	1.0000	0.0000	0.2890	15.8196	79281663.7633	15.3680
ADRMANNDSALTEFQM	1.0000	0.0000	0.2985	16.0163	99427640.9384	15.5192
ADRNPHGTMANISHIL	1.0000	0.0000	0.3085	16.1542	116534095.9843	15.6252
ADSAPDKFLQTRFTVI	1.0000	0.0000	0.2552	15.9451	91610423.6895	15.4645
ADSLGRVETSRFWKFR	1.0000	0.0000	0.3557	16.9779	300842426.2250	16.2583
ADSLQIQANNNGHGNK	1.0000	0.0000	0.2838	15.2664	41934556.2937	14.9428
ADSQERDLNKNPNQCS	1.0000	0.0000	0.2999	15.2343	40412472.0547	14.9181
ADSTVNSEFSVSAIFP	1.0000	0.0000	0.3047	15.1139	35181409.5751	14.8256
ADTADEMLVSKASQLK	1.0000	0.0000	0.2694	15.3185	44525806.8367	14.9828
ADTGTSYEDDNFQLKN	1.0000	0.0000	0.2748	15.5183	56040417.0762	15.1364
ADTHKLLVTDHSYDFP	1.0000	0.0000	0.2982	16.3237	141651056.6680	15.7555
ADTIDCGGNNDKANSD	1.0000	0.0000	0.2902	15.6292	63676274.4704	15.2217
ADTPGSNNALENHATH	1.0000	0.0000	0.2856	15.4274	50472032.1212	15.0665
ADVKTSLLYSPLTLPK	1.0000	0.0000	0.2593	14.7969	24423738.4816	14.5819
ADVNMTENKVGESICP	1.0000	0.0000	0.3111	16.2872	135829950.3140	15.7275
ADYNGLPQDLDGNLSF	1.0000	0.0000	0.2866	15.5488	58045622.6750	15.1599
AEAFSIRKSSSSSNQN	1.0000	0.0000	0.2879	14.0657	10525306.0891	14.0199
AEASQICKKASDELEL	1.0000	0.0000	0.2830	15.5120	55635511.8715	15.1316
AECENQGPTIAEKSSS	1.0000	0.0000	0.3057	15.4396	51186484.8270	15.0759
AEDEQSLSLIYCDRDL	1.0000	0.0000	0.3118	15.8885	85826016.6158	15.4210
AEDSNNEKLGMTIAAN	1.0000	0.0000	0.2661	15.1440	36424349.0612	14.8488
AEDSSAQKLTLLCLTR	1.0000	0.0000	0.2845	15.2054	39090041.7692	14.8959
AEDYRLFTNNDSSRTG	1.0000	0.0000	0.2973	15.4450	51505552.2602	15.0801
AEETTLSKWSVDEIHE	1.0000	0.0000	0.3299	16.3412	144526446.8167	15.7689
AEFSDLLPAECCEERQ	1.0000	0.0000	0.3201	16.8019	245640957.2032	16.1230
AEGHVPKEQLASMTNL	1.0000	0.0000	0.2867	15.9113	88110812.0687	15.4385
AEIISVNDGTDCHWVA	1.0000	0.0000	0.3664	17.5542	584054983.1561	16.7012
AEKMSPKEFITKKHKS	1.0000	0.0000	0.2873	15.7313	71620683.1866	15.3002
AEKNACRTMKDELRSL	1.0000	0.0000	0.2997	15.9647	93696739.5117	15.4795
AEKSPSKRANRSTNLD	1.0000	0.0000	0.2586	14.4204	15833815.4464	14.2926
AEKSSSKVDWRSQIQN	1.0000	0.0000	0.3482	15.7270	71262551.4201	15.2968
AELFGTDPLELFGADE	1.0000	0.0000	0.2385	16.0252	100453761.2126	15.5260
AELHSECTTPEKDAEC	1.0000	0.0000	0.3179	16.6559	207634438.8707	16.0108
AELLYMEILFSTANSD	1.0000	0.0000	0.3002	15.4288	50555595.3738	15.0676
AELSETLEIVQPLSKQ	1.0000	0.0000	0.2514	14.9585	29418593.0107	14.7062
AEMLLHHHIYETEEFF	1.0000	0.0000	0.3009	17.5458	578435140.7597	16.6948
AEMTENKVGESICPAA	1.0000	0.0000	0.2973	16.4127	156929614.7268	15.8239
AENALKTINKNILMPS	1.0000	0.0000	0.2547	14.7652	23548480.9829	14.5576
AENKDLPIQLISKKNR	1.0000	0.0000	0.2393	14.8117	24845280.4993	14.5934
AENLTNLSLKSEYNGK	1.0000	0.0000	0.2646	14.4315	16037305.6122	14.3011
AENNSMMIKYKMTENK	1.0000	0.0000	0.3223	15.9960	97136065.0332	15.5036
AEPEQRNQWQFTEFSA	1.0000	0.0000	0.3257	17.0551	328787587.2902	16.3176
AEPGISNPNHMISAKA	1.0000	0.0000	0.2984	15.6096	62252948.2739	15.2066
AEPKMTENKVGESICP	1.0000	0.0000	0.2965	16.3019	138141033.8070	15.7387
AEQKLPGQNRVDQNNA	1.0000	0.0000	0.2501	15.6087	62193442.4654	15.2059
AERKTFAKYNRHLKAK	1.0000	0.0000	0.2649	16.2493	130022077.1035	15.6983
AESELLKTSPLEAQLD	1.0000	0.0000	0.2397	14.6003	19477527.8689	14.4308
AESGETVLSTPFLLST	1.0000	0.0000	0.2714	14.7794	23936883.5730	14.5685
AESGLKIIGNLLLSDD	1.0000	0.0000	0.2540	14.6541	20720503.1205	14.4721
AESQNRNGDLRSATYV	1.0000	0.0000	0.2969	15.5279	56665940.6805	15.1438
AETLSMRQRFPIRSCI	1.0000	0.0000	0.3300	16.5835	191028540.3849	15.9551
AETNKQFIACTSSDSI	1.0000	0.0000	0.3099	15.4513	51884443.1076	15.0850
AETTAKHNPKPSPGES	1.0000	0.0000	0.2664	15.2317	40293960.6505	14.9162
AETTRPTTAGNTKGSR	1.0000	0.0000	0.2457	15.4213	50123562.3503	15.0619
AETVTSNSNTKNSVTK	1.0000	0.0000	0.2537	14.1761	11951505.7192	14.1048
AEVFMTPDWNTSYTER	1.0000	0.0000	0.3528	17.2176	396445975.6452	16.4426
AFANCAILISYLPEKA	1.0000	0.0000	0.3041	16.1356	114070766.9795	15.6109
AFEMSNKSIQSPSHIR	1.0000	0.0000	0.3334	15.4924	54397299.7947	15.1165
AFFVEAYKKMRDFDPS	1.0000	0.0000	0.2902	16.9731	299174467.5066	16.2546
AFHIFGKDYDAVEKVT	1.0000	0.0000	0.2466	17.1250	356344265.0028	16.3714
AFHSSIKVSRMSPDIK	1.0000	0.0000	0.3327	15.6716	66861029.7061	15.2543
AFIESISKKDNNLNQN	1.0000	0.0000	0.2600	14.4433	16256242.7708	14.3102
AFKAPEESANSHEEDY	1.0000	0.0000	0.2981	15.8885	85825675.8434	15.4210
AFKESTYFGHLLRQNK	1.0000	0.0000	0.3076	16.2397	128600887.3684	15.6909
AFKSSTPYAYNSTQGG	1.0000	0.0000	0.3286	15.7950	77071174.7584	15.3491
AFMVDKACNPIQDHQG	1.0000	0.0000	0.2895	17.4371	510383878.9653	16.6112
AFNLLDEPGPEHYQSK	1.0000	0.0000	0.2919	16.0361	101721131.9316	15.5344
AFPLEQLKIVETTMGV	1.0000	0.0000	0.2474	16.3504	146075080.6799	15.7760
AFPVFDIDEAVTMGLN	1.0000	0.0000	0.2595	16.5774	189694494.1935	15.9504
AFQNHPPSGHANISVL	1.0000	0.0000	0.3213	15.9051	87478698.2865	15.4337
AFSIRKSSSSSNQNDN	1.0000	0.0000	0.2807	13.8304	8027639.7125	13.8391
AFSPSMGEERICLFQD	1.0000	0.0000	0.3385	16.7824	240193718.9574	16.1080
AFTTSNSGAWNQDVNS	1.0000	0.0000	0.3531	15.7562	73698890.8087	15.3193
AFVNLLTVPNDISRIA	1.0000	0.0000	0.2648	15.3503	46186508.6505	15.0073
AFYANTSAIVMLIKNK	1.0000	0.0000	0.2944	15.8245	79727741.8424	15.3718
AGESHQNFQESLNKPN	1.0000	0.0000	0.2972	15.2482	41067065.6271	14.9289
AGGVKSILHICELSTV	1.0000	0.0000	0.3263	16.2519	130412042.7647	15.7003
AGIALPFSTYSLSEHR	1.0000	0.0000	0.3220	15.7336	71808560.4592	15.3019
AGKKLSLVSTASTLKD	1.0000	0.0000	0.2531	14.4394	16183799.5383	14.3072
AGKKWIKMTSTITANQ	1.0000	0.0000	0.3200	16.4847	170499182.0315	15.8792
AGKSEKRSAIILLTYN	1.0000	0.0000	0.2746	15.1476	36575577.4029	14.8515
AGLGEYACQFMIFGLS	1.0000	0.0000	0.3390	17.4343	508786385.7471	16.6091
AGLIGDNALGYEVHTA	1.0000	0.0000	0.2699	16.4789	169358855.3262	15.8747
AGLKRNTYKNPMATPS	1.0000	0.0000	0.2852	15.6078	62128292.7010	15.2052
AGNNVSRKYLVVLNHE	1.0000	0.0000	0.3122	15.8229	79580005.0157	15.3705
AGNRDHNAQPNDISKQ	1.0000	0.0000	0.2773	15.5916	60974216.2249	15.1927
AGNTKGSRSHEAVHSL	1.0000	0.0000	0.3242	15.6498	65200553.5457	15.2375
AGPHTKTKHRNYPGLG	1.0000	0.0000	0.2819	16.6717	211466587.4530	16.0230
AGPPMPMPSYRLFDQP	1.0000	0.0000	0.2982	16.9032	276030301.9937	16.2009
AGPRATTLQSSNLSDE	1.0000	0.0000	0.2655	14.6517	20664515.9776	14.4703
AGQLNPQLDINFKQNS	1.0000	0.0000	0.2676	15.1357	36077481.8589	14.8424
AGRNSNEKSTRDSQNG	1.0000	0.0000	0.2843	14.7835	24049878.4333	14.5716
AGSGNNISIDRNQSRA	1.0000	0.0000	0.2905	14.9542	29272405.3301	14.7028
AGSTCDTSDDMTENKV	1.0000	0.0000	0.3145	15.9284	89857870.5576	15.4516
AGSTSVNKVMTENKVG	1.0000	0.0000	0.2985	15.5591	58739994.4741	15.1678
AGTKIKGSELGCKRTE	1.0000	0.0000	0.2811	16.1524	116291019.0548	15.6238
AGTYSIMYQSNLVSNL	1.0000	0.0000	0.3405	15.5232	56358482.9838	15.1402
AGVQVTTISALSPKSL	1.0000	0.0000	0.2718	14.9447	28953268.1041	14.6955
AGVSANDETPSQQHPE	1.0000	0.0000	0.2832	15.7349	71912560.5531	15.3029
AGYLITLSNNNDNGLP	1.0000	0.0000	0.2714	14.7730	23760720.3565	14.5636
AHAERKTFAKYNRHLK	1.0000	0.0000	0.2812	16.6404	203965131.3498	15.9989
AHALWMTSIKQAIEAT	1.0000	0.0000	0.3297	16.9714	298590488.8622	16.2533
AHANPVTNSTKKKGYE	1.0000	0.0000	0.2830	15.7057	69535039.7893	15.2804
AHDLCSRLIFNLKPRE	1.0000	0.0000	0.3136	16.1328	113708419.5478	15.6088
AHDSRVSQTCNPLSEL	1.0000	0.0000	0.3313	15.5829	60370633.3220	15.1861
AHFSMISIRHNTSRRD	1.0000	0.0000	0.3520	16.2381	128350435.2784	15.6896
AHGNTSKNFKKELIFK	1.0000	0.0000	0.2817	15.5341	57068927.3159	15.1485
AHGVFFNIQIQGATLP	1.0000	0.0000	0.2609	16.7486	231038593.7690	16.0821
AHHGRGFETVRRLHVA	1.0000	0.0000	0.2587	17.6766	672496033.2730	16.7954
AHHLFILSLRRQLSPL	1.0000	0.0000	0.3108	15.6539	65511136.1050	15.2406
AHITSTAETTRPTTAG	1.0000	0.0000	0.2473	15.7268	71245648.4526	15.2967
AHKSPHIKNREENSRT	1.0000	0.0000	0.2967	15.5049	55186706.9276	15.1261
AHLDFLKAMANIRLAY	1.0000	0.0000	0.2896	16.4634	166369003.4872	15.8629
AHLPVDQPFARFRFLM	1.0000	0.0000	0.2675	17.2660	419174554.5569	16.4798
AHMLSLDDDVQTEYHF	1.0000	0.0000	0.3192	16.8955	273587372.1659	16.1949
AHMTENKVGESICPAA	1.0000	0.0000	0.3158	16.7309	226368458.6282	16.0684
AHQVDSGPEANQDKGP	1.0000	0.0000	0.2671	16.1551	116664889.0762	15.6259
AHSKPTWPIKGSKPAS	1.0000	0.0000	0.3425	16.1373	114290527.4064	15.6122
AHSMTIMTFVVSIIKK	1.0000	0.0000	0.3217	16.4747	168552519.7770	15.8716
AHSQGFVISKFGINIQ	1.0000	0.0000	0.3134	16.3328	143138213.5365	15.7624
AHSRQKFIAHGVFFNI	1.0000	0.0000	0.3089	17.0584	330052469.4891	16.3202
AHSYVNKSDDAELLYM	1.0000	0.0000	0.3375	16.1294	113260946.0346	15.6061
AHWTWGKEAVTDTKSK	1.0000	0.0000	0.3797	17.6860	679819130.4641	16.8026
AHYHANNAHDLCSRLI	1.0000	0.0000	0.3662	16.8278	253073483.1675	16.1429
AIAMSVQQNTDGLSAK	1.0000	0.0000	0.2857	15.5603	58816724.1884	15.1687
AIAPNPSTHGSNKKIF	1.0000	0.0000	0.2850	15.3280	45017931.2987	14.9902
AIAQNSQLNPETLTSF	1.0000	0.0000	0.2629	14.7897	24222954.7582	14.5764
AICNRDEMRPPNGLPS	1.0000	0.0000	0.3124	16.2216	125936263.5718	15.6770
AICQANTDLRPTKSVN	1.0000	0.0000	0.2862	15.6583	65845117.8035	15.2440
AICQEPISFTRLLNPQ	1.0000	0.0000	0.2929	16.0188	99722695.0387	15.5212
AIDNFYDSSEFDHRKN	1.0000	0.0000	0.3206	15.9694	94208706.5833	15.4832
AIEATIKCSTVVPNSL	1.0000	0.0000	0.2939	15.5335	57032791.4946	15.1481
AIENCSAYSMSGPSRI	1.0000	0.0000	0.3697	15.9903	96498486.1611	15.4992
AIESVEQNDSAKEHPD	1.0000	0.0000	0.2736	15.5338	57051065.0372	15.1483
AIFPRNIYSGSSRSFS	1.0000	0.0000	0.3438	15.3258	44903537.3668	14.9885
AIFYLQESWFWECEMH	1.0000	0.0000	0.4692	19.4412	5128012339.9921	18.1516
AIGRGHNNLEDQNQKK	1.0000	0.0000	0.2667	15.7919	76789401.0876	15.3467
AIGSENQMDAKTERID	1.0000	0.0000	0.2605	15.8990	86874754.7616	15.4291
AIGTELQIMTNDHRSY	1.0000	0.0000	0.3024	16.3750	150272836.6521	15.7949
AIGTKTIRLTSWIAGK	1.0000	0.0000	0.3020	16.4482	163489967.0060	15.8512
AIILLTYNNFYMIQQD	1.0000	0.0000	0.2970	16.4286	159838526.5687	15.8361
AIKKKILIGPSMIAIG	1.0000	0.0000	0.2540	15.8531	82398837.0325	15.3938
AIKKTQIRDLVRAFTT	1.0000	0.0000	0.2234	16.0035	97975983.0256	15.5094
AIKSQTPRKTIHTKFA	1.0000	0.0000	0.2546	15.8835	85336686.5443	15.4171
AILFADVKTSLLYSPL	1.0000	0.0000	0.2783	15.1890	38358315.3393	14.8833
AILFATKTDTRVNSET	1.0000	0.0000	0.2484	15.3073	43955693.8535	14.9742
AILISYLPEKASQNPL	1.0000	0.0000	0.2670	14.9499	29127408.6143	14.6995
AILSVAPHRIPVYTTM	1.0000	0.0000	0.2920	16.6204	199326255.7640	15.9835
AILVHLDKAKEFKSNT	1.0000	0.0000	0.2658	15.4418	51316426.6817	15.0776
AIMRPDKSTMRSQNMR	1.0000	0.0000	0.3257	16.3340	143336818.1090	15.7634
AIPGADGQSRDQFILL	1.0000	0.0000	0.2570	16.0257	100515189.3346	15.5264
AIPGHYMLTLSTARPW	1.0000	0.0000	0.3602	17.3204	446251128.4767	16.5216
AIPNNFNNSTLFRTII	1.0000	0.0000	0.2692	14.9719	29874465.3829	14.7164
AIPQFVASNRSNVREL	1.0000	0.0000	0.2889	15.4820	53747539.0864	15.1085
AIQNPIARSQVLSLSL	1.0000	0.0000	0.2722	14.7269	22534026.9831	14.5282
AIQNVIGKQNTTEGHL	1.0000	0.0000	0.2586	15.9560	92761763.5326	15.4728
AIQVNWLIYVRFSIDP	1.0000	0.0000	0.3438	17.1662	373676099.0103	16.4031
AIRGNASHFNMASVAI	1.0000	0.0000	0.3249	16.1629	117714715.4393	15.6319
AIRVNSDTLPITIMNT	1.0000	0.0000	0.2645	15.3456	45935268.5012	15.0036
AISKLAQNVFKCNKRF	1.0000	0.0000	0.3116	16.1121	111019184.2546	15.5928
AISSVLGENRVESYRL	1.0000	0.0000	0.3099	15.4141	49704968.8952	15.0563
AITIPPTDFYASSANK	1.0000	0.0000	0.2750	15.4159	49812900.6286	15.0577
AITSGPSSTLSSIVEF	1.0000	0.0000	0.2912	14.6008	19487674.1582	14.4312
AIVIVVLEVNTGPVNA	1.0000	0.0000	0.2485	15.9898	96446167.8930	15.4989
AIVKSLVPWSNENFLS	1.0000	0.0000	0.3445	15.6302	63751226.5831	15.2225
AIVMLIKNKRIRSSGR	1.0000	0.0000	0.2939	15.7195	70650214.0616	15.2911
AIWENGDLNPLTIGME	1.0000	0.0000	0.3183	16.6385	203525164.9214	15.9974
AIYFNLAQPSAIRVNS	1.0000	0.0000	0.2996	15.5942	61162443.9609	15.1948
AKAHWTWGKEAVTDTK	1.0000	0.0000	0.3486	17.9894	963950982.2159	17.0357
AKANLTPKNTDQASCQ	1.0000	0.0000	0.2770	15.4417	51310831.6005	15.0775
AKATLQRPLQTGASTD	1.0000	0.0000	0.2399	15.3884	48257166.8954	15.0366
AKDSLAKVATSDEFDK	1.0000	0.0000	0.2546	15.1991	38807644.5280	14.8911
AKEFKSNTISYISIST	1.0000	0.0000	0.2912	14.7723	23741171.8539	14.5630
AKEHPDKTKPNQQPGC	1.0000	0.0000	0.2689	16.5113	175797943.5477	15.8997
AKELTENNIQCNMSDT	1.0000	0.0000	0.3004	15.5468	57913321.8845	15.1583
AKEMDDQSPHSIGQDS	1.0000	0.0000	0.3098	15.8603	83088183.9875	15.3993
AKETSTNPQISFEVLS	1.0000	0.0000	0.2726	14.8320	25431341.2965	14.6089
AKFEITYFPKGLMNSQ	1.0000	0.0000	0.3010	16.3000	137837109.1741	15.7372
AKGPNSVEGNNKTIET	1.0000	0.0000	0.2534	15.0479	32606416.9663	14.7748
AKGRDVSETYKPTGVT	1.0000	0.0000	0.2612	16.1570	116916726.7322	15.6274
AKGSNITKKRIKKITD	1.0000	0.0000	0.2337	15.1197	35418762.0863	14.8301
AKGSQTVSPAAHSKPT	1.0000	0.0000	0.2868	15.3810	47850537.4531	15.0309
AKHNPKPSPGESSKFR	1.0000	0.0000	0.2982	15.3281	45020746.9834	14.9902
AKINNNVTIPNVFANR	1.0000	0.0000	0.2615	15.2496	41131089.9551	14.9299
AKITEDRLSSAITSGP	1.0000	0.0000	0.2612	14.8833	26979498.7967	14.6484
AKIYWEDLYEDPRRKI	1.0000	0.0000	0.3005	17.4066	492786772.7842	16.5878
AKKANDGNSNLQPEDG	1.0000	0.0000	0.2534	14.9882	30441424.6868	14.7290
AKKSKRRKPVEKEQPS	1.0000	0.0000	0.2528	15.3385	45565415.7018	14.9982
AKKTYRRRRKENPPNL	1.0000	0.0000	0.2532	15.7394	72289431.6870	15.3064
AKKYSYPMLLTGIACI	1.0000	0.0000	0.3295	16.7544	232579574.0860	16.0865
AKLAPSQTDKGEVFNK	1.0000	0.0000	0.2537	15.4783	53517513.2859	15.1056
AKLSRKSQKEILIEGV	1.0000	0.0000	0.2595	15.2277	40108546.2371	14.9131
AKMMTENKVGESICPA	1.0000	0.0000	0.3172	16.6607	208796651.7048	16.0145
AKNEVRYKYHFAAVAG	1.0000	0.0000	0.2740	17.2410	407238671.1577	16.4605
AKNNRRSDGQTKKNPA	1.0000	0.0000	0.2543	15.0846	34016062.6179	14.8031
AKNQLRRLKSRGPAVD	1.0000	0.0000	0.2594	15.5746	59797271.3523	15.1797
AKNSSSPPLDSTQLSG	1.0000	0.0000	0.2630	13.9425	9133368.8739	13.9252
AKPDYQTDYNGLLGPE	1.0000	0.0000	0.2638	16.1697	118641345.6394	15.6371
AKPPVLTLSLNSEGAP	1.0000	0.0000	0.2523	14.7094	22084831.5350	14.5147
AKQELAKELTENNIQC	1.0000	0.0000	0.2640	15.6601	65984206.4783	15.2454
AKQKAYSGSLNEGSDQ	1.0000	0.0000	0.2973	15.2579	41524313.2438	14.9362
AKRKPTIEAHSRQKFI	1.0000	0.0000	0.2576	16.1419	114900718.8197	15.6157
AKSSIIYYISDKLTLT	1.0000	0.0000	0.2886	15.0622	33148375.3052	14.7858
AKSVGTVEIPRSMKDM	1.0000	0.0000	0.3007	16.2314	127363769.8323	15.6845
AKSVSGNNLQPPGKNR	1.0000	0.0000	0.2753	14.9186	28098413.8448	14.6755
AKSVWSKDKNEFAKSI	1.0000	0.0000	0.3357	15.8371	80897583.6678	15.3815
AKTERIDFKVKPTTSV	1.0000	0.0000	0.2428	15.7084	69754046.5881	15.2825
AKTTEELISFHLRFLI	1.0000	0.0000	0.2733	15.7648	74430401.3827	15.3259
AKVNNLANIAQGDDMS	1.0000	0.0000	0.2776	15.4123	49605710.8374	15.0550
AKYNRHLKAKMMTENK	1.0000	0.0000	0.3008	16.3689	149209596.2205	15.7902
ALACNSTVQNKPKNTT	1.0000	0.0000	0.2803	15.1919	38486893.5117	14.8855
ALAGLKRNTYKNPMAT	1.0000	0.0000	0.2704	15.7643	74394797.3396	15.3255
ALANSDRLTQKKIKQV	1.0000	0.0000	0.2449	15.1710	37573109.5832	14.8695
ALDAVPPDFHTLRKRI	1.0000	0.0000	0.2414	16.2744	133828832.6593	15.7175
ALDGPHIKLPVKLTIK	1.0000	0.0000	0.2362	15.6765	67242297.9531	15.2581
ALDTLCASNGVYDEGT	1.0000	0.0000	0.3088	16.1965	122358529.6699	15.6577
ALEAVNKASTILFKHN	1.0000	0.0000	0.2722	15.3212	44666641.5068	14.9849
ALEHSEDGLKSIARAQ	1.0000	0.0000	0.2771	15.5825	60344235.8415	15.1858
ALEITTEQVCFNENEA	1.0000	0.0000	0.2754	16.1483	115754625.0026	15.6207
ALENHATHVTSSQEPA	1.0000	0.0000	0.2946	15.6391	64402925.1932	15.2292
ALFDMSPEQPAEPGIS	1.0000	0.0000	0.2833	15.8887	85849441.0260	15.4211
ALGNDLGQTSFKYNSC	1.0000	0.0000	0.3387	15.8582	82887029.7095	15.3977
ALGQKFSTLALVDKVI	1.0000	0.0000	0.2577	15.5875	60692383.0554	15.1896
ALGRNLNFAPTMNPDN	1.0000	0.0000	0.2751	15.4141	49710200.1647	15.0564
ALGYEVHTAEAFSIRK	1.0000	0.0000	0.2837	16.5476	183297209.7829	15.9275
ALHAICNRDEMRPPNG	1.0000	0.0000	0.3069	16.8548	261091407.4009	16.1637
ALHDKITSPLQFVPSE	1.0000	0.0000	0.2810	15.5524	58288925.3123	15.1627
ALHTNQDARKGNLPPV	1.0000	0.0000	0.2578	15.7404	72375643.8213	15.3072
ALIFFTNQNKKTTING	1.0000	0.0000	0.2543	15.3678	47125047.6397	15.0207
ALIHSKPMNMDCFNPI	1.0000	0.0000	0.3506	16.6827	214146911.4624	16.0314
ALIIWKIFQLKILDDQ	1.0000	0.0000	0.2869	16.6166	198455780.4492	15.9806
ALIYQKYECLQNTNPN	1.0000	0.0000	0.3121	16.1427	115010672.5346	15.6164
ALKDILTSFSGQTKIE	1.0000	0.0000	0.2588	15.1255	35656809.3241	14.8345
ALKTINKNILMPSDQS	1.0000	0.0000	0.2653	14.7457	23027400.7109	14.5426
ALMKPKCHNMQPDDER	1.0000	0.0000	0.3066	17.0676	333574738.6976	16.3273
ALNAHSYVNKSDDAEL	1.0000	0.0000	0.2953	15.2697	42095128.2092	14.9454
ALNEFLVAVPEPRGTA	1.0000	0.0000	0.2425	15.9901	96474225.9846	15.4990
ALNGANEGNERVKDEV	1.0000	0.0000	0.2531	15.6462	64934907.2875	15.2347
ALNGRTNQNNPNADSQ	1.0000	0.0000	0.2603	14.6865	21509751.6123	14.4971
ALNLLKLTVLTLHRKN	1.0000	0.0000	0.2470	14.7635	23502042.0593	14.5562
ALNPRKNRTDSGLCTA	1.0000	0.0000	0.2888	15.5367	57241974.4645	15.1506
ALNTLAFANCAILISY	1.0000	0.0000	0.3108	15.7715	75011830.7306	15.3311
ALPDLVQKGPLFLNSD	1.0000	0.0000	0.2590	15.1914	38465079.7183	14.8852
ALPFSTYSLSEHRYSK	1.0000	0.0000	0.3441	15.5424	57621928.4375	15.1550
ALQPSQIAGPRATTLQ	1.0000	0.0000	0.2438	15.6150	62644578.2724	15.2108
ALQTSNKATAQAMNPF	1.0000	0.0000	0.2738	15.5213	56237707.4837	15.1387
ALRETYSDNLGENLQP	1.0000	0.0000	0.2708	15.2464	40981437.4675	14.9275
ALRHSLGRSVAKQELA	1.0000	0.0000	0.2893	15.6571	65755621.9789	15.2431
ALRIVKLQNQLNNQMG	1.0000	0.0000	0.2754	15.6366	64221119.7366	15.2274
ALRKNIDQSRVSLLLR	1.0000	0.0000	0.2674	14.9083	27766397.7883	14.6676
ALRSGNESSQQSNMIA	1.0000	0.0000	0.3082	14.8927	27272275.1824	14.6556
ALSACANDTLNGQLPP	1.0000	0.0000	0.2846	15.3919	48452347.8721	15.0393
ALSAVSHRNLHTNHRY	1.0000	0.0000	0.3515	16.1195	111975565.1570	15.5985
ALSNMLALMKPKCHNM	1.0000	0.0000	0.3634	16.4363	161250018.5597	15.8420
ALSPKSLNNIDKINCK	1.0000	0.0000	0.2775	14.6852	21477841.2296	14.4961
ALSSFDKKSPMLHVNT	1.0000	0.0000	0.3120	15.2388	40623843.9883	14.9216
ALSVCNLGKNYLPEFN	1.0000	0.0000	0.3257	15.7581	73858551.7128	15.3207
ALSVKSGMNDSTQETS	1.0000	0.0000	0.2965	14.7959	24397483.0227	14.5812
ALSYDLLETYDNLFKI	1.0000	0.0000	0.2843	15.4572	52233456.1204	15.0894
ALTEAQYTNKLFCSST	1.0000	0.0000	0.3176	15.6720	66893536.7400	15.2546
ALTEFQMLNRQISKSS	1.0000	0.0000	0.3001	15.1562	36937434.5558	14.8581
ALTELIRSRSAKGSQT	1.0000	0.0000	0.2701	14.9241	28276142.2335	14.6797
ALTNGTAAIDNFYDSS	1.0000	0.0000	0.2871	15.2620	41722295.8505	14.9394
ALVDKVIECVHDRANG	1.0000	0.0000	0.2821	16.9400	287999101.9955	16.2292
ALVKLKHFNPKHDGIR	1.0000	0.0000	0.2740	16.3430	144829158.2675	15.7703
ALVQTMSSTFVEMCLS	1.0000	0.0000	0.3687	16.3211	141229249.5492	15.7535
ALWMTSIKQAIEATIK	1.0000	0.0000	0.3101	16.5717	188467753.6235	15.9461
ALYYKILEDDEHSDNQ	1.0000	0.0000	0.2946	16.0237	100276610.8589	15.5249
AMAENKDLPIQLISKK	1.0000	0.0000	0.2531	15.2663	41931718.4298	14.9428
AMANEDPRYESTDYFT	1.0000	0.0000	0.3009	16.5261	178823121.4774	15.9110
AMANIRLAYSSKNANA	1.0000	0.0000	0.3003	15.2599	41622552.4905	14.9378
AMDPMYNLRCYCNRIA	1.0000	0.0000	0.3760	17.9586	930374320.2412	17.0121
AMDQGDAGQLNPQLDI	1.0000	0.0000	0.2497	16.1797	120008240.9651	15.6448
AMELLVESNITDERSR	1.0000	0.0000	0.2827	15.3722	47369054.5473	15.0242
AMESKRIHSKEQGSNM	1.0000	0.0000	0.3386	15.9718	94469932.8561	15.4850
AMFEEAFIESISKKDN	1.0000	0.0000	0.2898	15.7287	71404604.1650	15.2982
AMILKFGMNDNEVNRP	1.0000	0.0000	0.2935	16.2501	130136028.1425	15.6989
AMLRTATSISKWRYQL	1.0000	0.0000	0.3628	16.7118	221453330.7414	16.0538
AMNPFKDVTYYPKNSI	1.0000	0.0000	0.3114	16.2455	129454940.8193	15.6954
AMPPNHLDVVIFFSGP	1.0000	0.0000	0.3062	16.6524	206817000.1564	16.0081
AMSAGESHQNFQESLN	1.0000	0.0000	0.3326	15.6040	61855346.5179	15.2023
AMSIRTSVRSLYVIGD	1.0000	0.0000	0.3281	16.0418	102391143.5891	15.5388
AMSSSVVQEMLILWGM	1.0000	0.0000	0.4171	17.1437	364090978.3379	16.3857
AMSVQQNTDGLSAKSV	1.0000	0.0000	0.3042	15.3754	47541934.0411	15.0266
AMTENKVGESICPAAP	1.0000	0.0000	0.2971	16.4009	154823081.4151	15.8148
AMTMLLTYDNQYNLSE	1.0000	0.0000	0.3243	15.9330	90340202.3756	15.4552
AMTRSKSQWVIGQKDM	1.0000	0.0000	0.3681	17.2489	411003700.3127	16.4666
ANAADETKHLSIVSPK	1.0000	0.0000	0.2681	15.1701	37535404.8758	14.8688
ANADTGTSYEDDNFQL	1.0000	0.0000	0.2764	15.6042	61868811.5530	15.2024
ANANDENSPRSFNVLG	1.0000	0.0000	0.2827	14.8687	26529895.0214	14.6371
ANASNQGTIQFGYSCA	1.0000	0.0000	0.3451	16.3641	148397906.6974	15.7865
ANATIIPKLTLCKNEF	1.0000	0.0000	0.2685	15.6365	64209343.6246	15.2272
ANATMTENKVGESICP	1.0000	0.0000	0.3054	16.1095	110687434.0362	15.5908
ANCAILISYLPEKASQ	1.0000	0.0000	0.3102	15.6955	68728631.5536	15.2726
ANDENSPRSFNVLGQD	1.0000	0.0000	0.2854	15.1395	36235689.5662	14.8453
ANDETPSQQHPELTVQ	1.0000	0.0000	0.2622	15.7201	70701551.1380	15.2915
ANDFSPIIFLIGVAEA	1.0000	0.0000	0.2647	15.9359	90638915.4141	15.4574
ANDGNSNLQPEDGTGH	1.0000	0.0000	0.2827	15.4982	54762526.4638	15.1210
ANDMRTERLADTIDCG	1.0000	0.0000	0.2777	16.6072	196314746.8722	15.9733
ANDTLNGQLPPEEQVA	1.0000	0.0000	0.2377	15.4657	52747582.2397	15.0960
ANEDPRYESTDYFTIL	1.0000	0.0000	0.2847	16.0250	100428488.1710	15.5259
ANEEDIDNQYDLFLVE	1.0000	0.0000	0.2599	15.8668	83712206.6806	15.4043
ANEFQLKKSEKFDAGS	1.0000	0.0000	0.2771	15.3667	47068604.9722	15.0199
ANEGNERVKDEVRDEL	1.0000	0.0000	0.2420	15.8115	78541896.9549	15.3618
ANETNDQVLAVSFERY	1.0000	0.0000	0.2874	15.9135	88329347.4319	15.4402
ANFLVNVNASPITKFD	1.0000	0.0000	0.2745	15.3245	44834974.4711	14.9875
ANFPNKASSALQPSQI	1.0000	0.0000	0.2751	14.7381	22825039.1101	14.5367
ANFVKHSQMLESFNYI	1.0000	0.0000	0.3495	16.2620	131937107.6809	15.7080
ANGDNTVNIQQYDDNL	1.0000	0.0000	0.2689	15.5191	56096783.6398	15.1371
ANGFLKIIVSKMTNNP	1.0000	0.0000	0.2831	15.3827	47944381.2711	15.0322
ANHHPIGDSSTNSPKA	1.0000	0.0000	0.3048	15.2024	38954474.0519	14.8936
ANHLLNEFKPATMSKV	1.0000	0.0000	0.2936	15.6259	63433407.1721	15.2191
ANHTDNSSRTPRMTED	1.0000	0.0000	0.2973	15.4946	54536178.8692	15.1182
ANIAQGDDMSIILTVA	1.0000	0.0000	0.2655	15.8471	81828050.4838	15.3891
ANIGPEGSQSNCKLGQ	1.0000	0.0000	0.3165	15.7669	74617280.5715	15.3275
ANIPNMHAQIYTSPTV	1.0000	0.0000	0.3033	16.1979	122548373.4699	15.6588
ANIRLAYSSKNANAAD	1.0000	0.0000	0.2763	14.9181	28080788.5507	14.6751
ANISCQTLQSKIRCSI	1.0000	0.0000	0.3491	15.9002	86987736.0308	15.4299
ANISHILATNAIYFNL	1.0000	0.0000	0.2945	15.4631	52589371.3011	15.0940
ANISVLEPNFMNVVVL	1.0000	0.0000	0.2997	15.6751	67130372.4789	15.2569
ANKSGPNKVRTLDNSN	1.0000	0.0000	0.2597	14.4200	15826031.6096	14.2922
ANKTTTRVSTTKADAS	1.0000	0.0000	0.2460	14.8214	25123537.1643	14.6008
ANLDIEQTESNTKSKG	1.0000	0.0000	0.2500	14.6368	20312091.3804	14.4589
ANLIILFHMSELRSSL	1.0000	0.0000	0.3145	15.1556	36913292.4757	14.8577
ANLLGNKQLIFESGGM	1.0000	0.0000	0.2943	15.6602	65991811.2869	15.2455
ANLSNSNINQSQCNAS	1.0000	0.0000	0.2976	14.2362	12807541.3751	14.1510
ANLTPKNTDQASCQVR	1.0000	0.0000	0.2894	15.7312	71611231.1792	15.3001
ANLVSLGGSPNDEEKF	1.0000	0.0000	0.2787	15.0811	33877632.9947	14.8004
ANMDSLISQGEKYVCV	1.0000	0.0000	0.3510	16.5422	182163016.7483	15.9234
ANNAHDLCSRLIFNLK	1.0000	0.0000	0.3172	15.6222	63161124.4163	15.2163
ANNDSALTEFQMLNRQ	1.0000	0.0000	0.2854	15.3816	47880031.4289	15.0313
ANNLHYRKDKFGSSKI	1.0000	0.0000	0.3122	15.6017	61691864.0498	15.2005
ANNMTNKELNVFENER	1.0000	0.0000	0.2768	15.2917	43176073.8207	14.9623
ANNNGHGNKSYNDQSP	1.0000	0.0000	0.3125	15.1381	36176824.5411	14.8442
ANNNSLLEESRTSFIR	1.0000	0.0000	0.2736	14.4184	15796626.8023	14.2910
ANNPFLQVIKSSQALT	1.0000	0.0000	0.2700	14.9156	28000738.1228	14.6732
ANNQPTKLATSPIACQ	1.0000	0.0000	0.2785	15.5151	55839375.7901	15.1340
ANNSGASKDSADTHKL	1.0000	0.0000	0.2777	14.6770	21273992.7030	14.4897
ANNTTDYFTNIDGSQL	1.0000	0.0000	0.2791	15.3133	44262716.4289	14.9789
ANPSDKSSLFMHHILT	1.0000	0.0000	0.3302	15.5114	55600956.7177	15.1311
ANPVTNSTKKKGYEAQ	1.0000	0.0000	0.2659	15.4648	52697834.3644	15.0953
ANQDKGPTNTQQNKKI	1.0000	0.0000	0.2349	15.2317	40290200.6679	14.9161
ANQDLKTGGSSPMNFA	1.0000	0.0000	0.2985	15.4654	52729322.2355	15.0957
ANQETRRTEATAMELL	1.0000	0.0000	0.2442	15.7851	76198338.4794	15.3415
ANQHTDNIAAVPTDEL	1.0000	0.0000	0.2452	15.6757	67180062.5115	15.2574
ANQRSNVRLCGKSKTS	1.0000	0.0000	0.3213	15.3246	44838769.5689	14.9875
ANQRVLLHAGPPMPMP	1.0000	0.0000	0.2830	16.7558	232945490.0367	16.0876
ANRQRNNSFYQPSLYS	1.0000	0.0000	0.3360	15.4402	51224357.3448	15.0764
ANRSTNLDPTSDQDNE	1.0000	0.0000	0.2514	14.5080	17514033.1573	14.3599
ANSANASNQGTIQFGY	1.0000	0.0000	0.3082	15.5875	60688645.5689	15.1896
ANSAQPSKREVTHNHQ	1.0000	0.0000	0.3070	15.7573	73796512.7673	15.3201
ANSDGDQGVLDLKTPL	1.0000	0.0000	0.2518	15.1989	38797376.9679	14.8909
ANSDNCKPHAEPEQRN	1.0000	0.0000	0.3071	15.9331	90349701.4968	15.4553
ANSDRLTQKKIKQVQQ	1.0000	0.0000	0.2495	15.4713	53089948.5925	15.1003
ANSHEEDYSKWATRKP	1.0000	0.0000	0.3552	16.5935	193240832.6349	15.9628
ANSLSWRIFSIRDYNP	1.0000	0.0000	0.3721	16.1504	116034595.6221	15.6223
ANSNLSGNTIELKNGP	1.0000	0.0000	0.2539	14.2518	13040456.4744	14.1630
ANSNSKQRHDYVSSPE	1.0000	0.0000	0.3242	15.1605	37122050.2166	14.8614
ANSNSYPIDNVHVPMT	1.0000	0.0000	0.3285	15.7892	76554253.8121	15.3446
ANTDLRPTKSVNERKA	1.0000	0.0000	0.2464	15.0481	32614709.8586	14.7750
ANTNFLSCRMMKSSEA	1.0000	0.0000	0.3618	15.8505	82149680.4735	15.3917
ANTSAIVMLIKNKRIR	1.0000	0.0000	0.2707	15.4909	54302490.1611	15.1154
ANTSGNCSNSNEGARV	1.0000	0.0000	0.3259	15.1640	37270005.8906	14.8641
ANTTGRIKMTPLSNPM	1.0000	0.0000	0.2856	15.6058	61985211.6494	15.2037
ANYLLRLQDSDFNKNE	1.0000	0.0000	0.2790	15.1181	35351269.7375	14.8288
APDDINLSKSHNETTY	1.0000	0.0000	0.2840	15.1203	35443556.6623	14.8305
APDKFLQTRFTVISKS	1.0000	0.0000	0.2748	15.5768	59949542.4354	15.1814
APEESANSHEEDYSKW	1.0000	0.0000	0.3667	16.3450	145174747.7990	15.7719
APEHLPSLVVRVLNAN	1.0000	0.0000	0.2806	15.4817	53730354.1428	15.1083
APHNSIDRNLLESAKA	1.0000	0.0000	0.2716	14.9297	28459953.7971	14.6840
APHRIPVYTTMPYVCN	1.0000	0.0000	0.3151	17.7123	700660048.4655	16.8228
APIYLRAAKIYWEDLY	1.0000	0.0000	0.3220	17.5726	596548879.5279	16.7154
APLDAPSNKKIQNAMT	1.0000	0.0000	0.2569	15.2045	39049456.6689	14.8952
APLIVNKIDDNKLGRK	1.0000	0.0000	0.2348	15.2747	42334756.5825	14.9492
APLNDQQSVSHNNALR	1.0000	0.0000	0.2891	15.0484	32627458.0634	14.7753
APLPFQRVKEKNQPEC	1.0000	0.0000	0.2683	16.5000	173520558.3468	15.8909
APLTNNVLFVNSTLEY	1.0000	0.0000	0.2810	15.1051	34825513.0957	14.8188
APMNNNEELRPSRIAA	1.0000	0.0000	0.2725	15.3557	46476208.5103	15.0115
APNEDEEPPPMSNKTS	1.0000	0.0000	0.2652	15.0141	31364279.2846	14.7489
APNEGSKARDAYKQLQ	1.0000	0.0000	0.2658	15.8115	78548162.8711	15.3618
APNFAGLIGDNALGYE	1.0000	0.0000	0.2696	16.1015	109682914.8258	15.5847
APNFLLVSETVADQSG	1.0000	0.0000	0.2797	15.3710	47300189.6538	15.0232
APNGKTINDSFVHRSL	1.0000	0.0000	0.2979	15.4584	52308988.2322	15.0904
APNHDQAIKKKILIGP	1.0000	0.0000	0.2359	15.8271	79968522.8829	15.3738
APNHRENLPLHEGENI	1.0000	0.0000	0.2776	15.7919	76788752.2344	15.3467
APNIKNQHTSPADGFA	1.0000	0.0000	0.2745	15.7693	74817314.3221	15.3293
APNKCISQREPSENDT	1.0000	0.0000	0.2937	15.4546	52081136.0600	15.0875
APNKLTGFNQFPSSRN	1.0000	0.0000	0.2880	15.0861	34072596.3228	14.8042
APNLELHVHLIGDPPP	1.0000	0.0000	0.2639	16.0468	102984608.3670	15.5426
APNLQDIEQMSQESIS	1.0000	0.0000	0.2899	15.2047	39059199.9909	14.8954
APNMGAISKLAQNVFK	1.0000	0.0000	0.2838	15.7719	75048922.0669	15.3314
APNMYKHSQIDISIHQ	1.0000	0.0000	0.3338	16.4686	167372682.0522	15.8669
APNPSTHGSNKKIFNT	1.0000	0.0000	0.2837	15.0203	31589040.9557	14.7537
APNPTDLDSEHPGELN	1.0000	0.0000	0.2604	15.1832	38104143.3199	14.8789
APNQETLTQGMPFYLE	1.0000	0.0000	0.2718	16.3486	145776076.0644	15.7746
APNRRTMLRRKESQTP	1.0000	0.0000	0.2696	15.8204	79351725.5375	15.3686
APNSFSISERTFVNDL	1.0000	0.0000	0.2932	15.0020	30928922.0574	14.7396
APNSHEEQKVVTQEAQ	1.0000	0.0000	0.2642	16.0372	101857050.0544	15.5353
APNSVAFKESTYFGHL	1.0000	0.0000	0.3235	16.1210	112170092.1932	15.5997
APNTDGIKMEDRPNYV	1.0000	0.0000	0.2664	16.3039	138459640.2534	15.7403
APNTMPSHTIVGNYYV	1.0000	0.0000	0.3312	16.6853	214790475.8668	16.0334
APNTNYVKIKEARSGC	1.0000	0.0000	0.3093	16.2097	124224235.3008	15.6678
APNTSTQKYDNETLTI	1.0000	0.0000	0.2523	15.0260	31797685.2652	14.7581
APNTVRLKSVTLDQID	1.0000	0.0000	0.2477	15.2538	41331440.4128	14.9331
APNVALIHSKPMNMDC	1.0000	0.0000	0.3444	16.6001	194722808.2710	15.9679
APNVHRKPYNISIRSL	1.0000	0.0000	0.3067	15.6169	62783448.8386	15.2122
APNVIPATTIKLMVDV	1.0000	0.0000	0.2430	15.9890	96357538.9048	15.4982
APNVVENDPISMLTDS	1.0000	0.0000	0.2804	15.1945	38600792.1149	14.8875
APNYNNAWATDREESY	1.0000	0.0000	0.3531	16.6200	199244032.3498	15.9832
APPSSPTKNQYVFDTD	1.0000	0.0000	0.2828	15.5616	58905007.7997	15.1697
APQKLGMVIFFKQLSK	1.0000	0.0000	0.2829	16.2346	127842970.1948	15.6870
APQREIDSLTLLSNSD	1.0000	0.0000	0.2562	14.4175	15780571.0538	14.2903
APSEASSQLLSQNKAL	1.0000	0.0000	0.2593	14.1382	11440967.0809	14.0756
APSLDTMPISKKNNSS	1.0000	0.0000	0.2713	14.2302	12719581.2684	14.1464
APSNKKIQNAMTMLLT	1.0000	0.0000	0.2776	15.3106	44125871.0825	14.9768
APSPSKKKTSCGGTRH	1.0000	0.0000	0.3281	15.8857	85552243.4428	15.4188
APSQTDKGEVFNKKDM	1.0000	0.0000	0.2712	15.9498	92106360.4995	15.4681
APSRDIGIANNSGASK	1.0000	0.0000	0.2777	14.9128	27910719.9046	14.6710
APSRNHFYLNLNTLQQ	1.0000	0.0000	0.3051	15.5147	55814284.0525	15.1337
APSYPDNDKPGIQQLI	1.0000	0.0000	0.2609	15.7290	71431231.9167	15.2984
APTKELASELLLDARN	1.0000	0.0000	0.2341	14.7187	22321748.3167	14.5218
APTKPNNIENQNSTFI	1.0000	0.0000	0.2526	14.7978	24448733.8180	14.5826
APTMNPDNMLNKPCDA	1.0000	0.0000	0.3047	16.1349	113982619.4703	15.6104
APTSIQSPITNMAQTT	1.0000	0.0000	0.2684	15.2822	42703477.1314	14.9549
APYKQSNTTCATHDKS	1.0000	0.0000	0.3244	16.0008	97667000.4108	15.5072
APYSGWGNLDEQSSSL	1.0000	0.0000	0.3694	15.8266	79920874.3137	15.3734
AQAMNPFKDVTYYPKN	1.0000	0.0000	0.2888	16.6217	199635494.7574	15.9845
AQDKPGISIDNREEQK	1.0000	0.0000	0.2427	15.6206	63045646.9645	15.2150
AQDKVLTRKPSLGRLP	1.0000	0.0000	0.2487	15.4230	50219106.2869	15.0632
AQEPLGDECLCPTHGQ	1.0000	0.0000	0.3037	17.3361	454376734.4057	16.5336
AQEYFTSQSFMEASCI	1.0000	0.0000	0.3714	16.7677	236161512.4424	16.0967
AQGDDMSIILTVANNL	1.0000	0.0000	0.2734	15.4566	52199409.2493	15.0890
AQGPNNPTKLEESATV	1.0000	0.0000	0.2478	15.1158	35259291.9275	14.8271
AQINRMQHASFCSSTS	1.0000	0.0000	0.3821	16.1495	115912654.4478	15.6216
AQITITPAETLSMRQR	1.0000	0.0000	0.2557	15.9294	89960389.6188	15.4524
AQIVKDCKILAVSMGF	1.0000	0.0000	0.3065	16.8812	269127150.3612	16.1840
AQIYTSPTVRKSANTS	1.0000	0.0000	0.2876	15.1450	36463553.4878	14.8495
AQKDTSKALIIWKIFQ	1.0000	0.0000	0.3029	16.5113	175797444.6097	15.8997
AQKLTLLCLTRKDNER	1.0000	0.0000	0.2657	15.5924	61033256.9532	15.1934
AQLDNFSQERTDTPNL	1.0000	0.0000	0.2569	15.1535	36821970.0877	14.8560
AQLKRRSTFTNNQQLA	1.0000	0.0000	0.2656	15.3054	43858984.2484	14.9728
AQLPESHLTTKEWASL	1.0000	0.0000	0.3270	15.9832	95713526.0433	15.4938
AQLTGPNDLVVTVARH	1.0000	0.0000	0.2568	16.2095	124203385.3199	15.6677
AQNEESSVPFRSDESE	1.0000	0.0000	0.2953	15.0192	31547854.4251	14.7528
AQNEYPYLPPFPQFPS	1.0000	0.0000	0.2962	16.4030	155184053.1766	15.8164
AQNFEVNPEFNEDDTK	1.0000	0.0000	0.2529	15.7023	69265670.2813	15.2778
AQNQSYESIRQIHNYS	1.0000	0.0000	0.3441	15.9085	87823631.6985	15.4363
AQNSQLNPETLTSFAI	1.0000	0.0000	0.2629	14.7897	24222954.7582	14.5764
AQNVFKCNKRFMETLR	1.0000	0.0000	0.3125	16.8226	251573819.0798	16.1389
AQPGLHQKHYVNSHVF	1.0000	0.0000	0.3356	17.1740	377025418.8575	16.4090
AQPNDISKQSARGLAG	1.0000	0.0000	0.2706	15.4091	49424685.7842	15.0525
AQPSAIRVNSDTLPIT	1.0000	0.0000	0.2570	15.0857	34059102.0062	14.8039
AQPSKREVTHNHQFNF	1.0000	0.0000	0.3111	16.4628	166250343.7858	15.8624
AQRACLSRTLAKNQLR	1.0000	0.0000	0.2924	15.8276	80013912.2488	15.3742
AQSLRPNRQSPVSNFH	1.0000	0.0000	0.3183	15.4351	50923271.3554	15.0725
AQSPFRSANFVKHSQM	1.0000	0.0000	0.3463	16.2013	123029487.6542	15.6614
AQSPTGGQIKQYRTSN	1.0000	0.0000	0.2908	15.7997	77484458.6634	15.3527
AQTPLNTLPLFTEIDD	1.0000	0.0000	0.2281	15.2323	40317968.4534	14.9166
AQTTMGSALNTLAFAN	1.0000	0.0000	0.2782	15.4291	50575639.4564	15.0679
AQTTPFNCFGNPKKFN	1.0000	0.0000	0.3029	16.3461	145350894.9334	15.7727
AQTVLVSIYNSLNCGS	1.0000	0.0000	0.3426	15.5500	58125776.9595	15.1608
AQYSLSDNNFFSENHS	1.0000	0.0000	0.3374	15.0707	33476568.1434	14.7924
AQYTNKLFCSSTMDIF	1.0000	0.0000	0.3553	16.4380	161579262.7097	15.8433
AQYVSTITRPNYASRF	1.0000	0.0000	0.3161	16.2293	127059115.5481	15.6829
ARAQSPFRSANFVKHS	1.0000	0.0000	0.3256	15.9098	87956810.1753	15.4373
ARDAYKQLQIEAVSKT	1.0000	0.0000	0.2559	15.9543	92582111.3118	15.4716
ARDYDDLDELRPHNFI	1.0000	0.0000	0.2667	16.3931	153429016.3349	15.8088
AREKRVVANIGPEGSQ	1.0000	0.0000	0.2588	16.1280	113082441.2856	15.6051
ARFRFLMIAIGSENQM	1.0000	0.0000	0.3082	16.7739	237870600.5320	16.1015
ARGLAGLGEYACQFMI	1.0000	0.0000	0.2906	17.6303	637571147.8195	16.7598
ARGPAEDYRLFTNNDS	1.0000	0.0000	0.2837	15.8123	78620629.3869	15.3624
ARHIMGSEASFQPAQN	1.0000	0.0000	0.3166	16.3798	151102066.7399	15.7986
ARIGVDLAEKSPSKRA	1.0000	0.0000	0.2616	15.4906	54286541.1858	15.1152
ARISSVALNGRTNQNN	1.0000	0.0000	0.2776	14.7871	24150113.7944	14.5744
ARKGNLPPVNQTADEK	1.0000	0.0000	0.2355	15.5079	55377230.8065	15.1284
ARLQHSPNSISMKLID	1.0000	0.0000	0.3061	15.2435	40844683.5665	14.9252
ARLTNRYSSGDANTNF	1.0000	0.0000	0.3000	15.2516	41224283.4007	14.9314
ARMLSNGGSHSSATSP	1.0000	0.0000	0.3334	15.0232	31693477.5918	14.7559
ARMTQLPEEALQTSNK	1.0000	0.0000	0.2614	15.4436	51424527.0697	15.0790
ARNDDSRNPPAMAIEQ	1.0000	0.0000	0.2680	15.7903	76651654.0477	15.3455
ARNREANPSDKSSLFM	1.0000	0.0000	0.3023	15.1172	35315690.5547	14.8281
ARPLAWAPPSSPTKNQ	1.0000	0.0000	0.3159	15.9282	89841194.1099	15.4515
ARPPANGDNTVNIQQY	1.0000	0.0000	0.2631	16.0042	98053067.7038	15.5099
ARPWRVLLGAENLTNL	1.0000	0.0000	0.3099	16.2010	122990301.7070	15.6612
ARQFRTKHVDGGADRN	1.0000	0.0000	0.2501	16.8503	259718479.2195	16.1602
ARQQDSDSNPSTDAGY	1.0000	0.0000	0.2973	15.4307	50668483.8904	15.0691
ARQYLSIVQSHIVVGN	1.0000	0.0000	0.3232	16.3565	147103622.6492	15.7807
ARRYRVHHPSNSKTFL	1.0000	0.0000	0.3395	16.3975	154207711.6890	15.8122
ARSAPLTNNVLFVNST	1.0000	0.0000	0.2749	14.7688	23647080.1116	14.5604
ARSDPIIDNINTSRQN	1.0000	0.0000	0.2629	14.8705	26583890.9989	14.6385
ARSENTSSYSYPIPSD	1.0000	0.0000	0.3178	14.8803	26886529.5267	14.6461
ARSGCTLNSSTNSDDK	1.0000	0.0000	0.3053	14.7085	22060978.1815	14.5140
ARSMISPLIFVLEPET	1.0000	0.0000	0.2855	15.6828	67728504.1616	15.2629
ARSPYKEAKSSIIYYI	1.0000	0.0000	0.3227	15.9713	94413964.2231	15.4846
ARSQVLSLSLCFFLIK	1.0000	0.0000	0.3334	15.6172	62804108.6369	15.2125
ARVATKDQAWYPRSFS	1.0000	0.0000	0.3536	17.0968	344980293.8065	16.3497
ASAESQNRNGDLRSAT	1.0000	0.0000	0.2777	14.8033	24605807.6425	14.5869
ASAIFYLQESWFWECE	1.0000	0.0000	0.4684	18.5118	1759027512.0250	17.4373
ASASLLPDGSSSTNSE	1.0000	0.0000	0.2613	13.6726	6693473.8420	13.7177
ASCIEGNLNNDTHPFG	1.0000	0.0000	0.3262	16.0746	106339189.0415	15.5640
ASCQVRKPSNSEQKWP	1.0000	0.0000	0.3823	16.5594	185813063.8304	15.9366
ASDELELFSLFERSKI	1.0000	0.0000	0.2815	15.0053	31046219.4608	14.7421
ASDIVGKTDPTSDITT	1.0000	0.0000	0.2463	15.1679	37438656.6586	14.8671
ASDRLNKDARGPAEDY	1.0000	0.0000	0.2646	15.8207	79379753.1793	15.3688
ASEEVLLYTVVSQLKK	1.0000	0.0000	0.2810	15.3859	48118145.4234	15.0346
ASEIHRMGNGELIKTA	1.0000	0.0000	0.2864	16.1320	113598394.6152	15.6081
ASELLLDARNREANPS	1.0000	0.0000	0.2555	14.6281	20111184.4321	14.4522
ASFCSSTSQRSQFVLA	1.0000	0.0000	0.3607	15.5955	61252080.9560	15.1958
ASFQPAQNEYPYLPPF	1.0000	0.0000	0.2966	16.4278	159683073.3388	15.8355
ASFQTSPLRTPYNIPT	1.0000	0.0000	0.2827	15.4041	49140803.2954	15.0487
ASFSLQISPIQGSMKR	1.0000	0.0000	0.3201	15.4424	51350800.1520	15.0780
ASFTDIQTKIKNVRIS	1.0000	0.0000	0.2671	15.3276	44995455.0054	14.9898
ASFTEVDNHDMRPLVP	1.0000	0.0000	0.2948	16.3337	143297799.9553	15.7632
ASGAEPKMTENKVGES	1.0000	0.0000	0.2830	15.6047	61902917.4952	15.2028
ASGDTIAPLIVNKIDD	1.0000	0.0000	0.2407	15.3301	45127690.8726	14.9918
ASGGDPYVQGSGHWNP	1.0000	0.0000	0.3870	17.4235	502509641.1529	16.6008
ASHADRMANNDSALTE	1.0000	0.0000	0.2967	15.4318	50731474.8607	15.0699
ASHFNMASVAITIPPT	1.0000	0.0000	0.3040	15.9474	91844288.1412	15.4662
ASHQFLPHISDEEFPQ	1.0000	0.0000	0.3097	16.3464	145407814.1724	15.7729
ASHSNRQATQGYKIKV	1.0000	0.0000	0.3079	16.0562	104110649.8395	15.5499
ASISNTNIDQEMTENK	1.0000	0.0000	0.2704	14.8573	26183831.3376	14.6284
ASISQVPESPDDSSEL	1.0000	0.0000	0.2768	14.4487	16357168.2983	14.3143
ASKDSADTHKLLVTDH	1.0000	0.0000	0.2834	15.4468	51615678.5124	15.0815
ASKITLQVPRFDPRIQ	1.0000	0.0000	0.2504	15.9785	95197983.7804	15.4902
ASKPSKILSTVSSLNN	1.0000	0.0000	0.2496	13.5900	6086488.9316	13.6543
ASKSMSIDDTPSVMCT	1.0000	0.0000	0.3538	15.8376	80945058.0025	15.3819
ASLAELSETLEIVQPL	1.0000	0.0000	0.2491	14.8085	24752246.5810	14.5908
ASLGPDNLSPNMFSVG	1.0000	0.0000	0.3126	15.1859	38224493.5401	14.8810
ASLKKAKLSRKSQKEI	1.0000	0.0000	0.2516	14.5425	18222071.8591	14.3864
ASLLPDGSSSTNSERF	1.0000	0.0000	0.2845	14.2707	13326309.2713	14.1775
ASLLSFKWTVPFFHAP	1.0000	0.0000	0.3708	16.8938	273072109.5496	16.1937
ASLPSSIKRHISHIPQ	1.0000	0.0000	0.3147	15.3110	44146240.5149	14.9771
ASMSKSCYKSIHPSSS	1.0000	0.0000	0.3840	15.2471	41012516.4798	14.9280
ASMTNLNILFNRQAKA	1.0000	0.0000	0.2808	15.2567	41470761.0230	14.9354
ASNFSLHTPDAQSLRP	1.0000	0.0000	0.2960	15.1132	35151815.8948	14.8250
ASNGVYDEGTESRNYL	1.0000	0.0000	0.3167	15.7900	76627599.9236	15.3453
ASNIDKNKHPPNEFNK	1.0000	0.0000	0.2699	15.0321	32019827.3746	14.7627
ASNQGTIQFGYSCARS	1.0000	0.0000	0.3612	16.3820	151477061.3071	15.8002
ASNRSNVRELQERKEK	1.0000	0.0000	0.2711	15.1001	34628889.2942	14.8150
ASNSSLSATNKMTSPE	1.0000	0.0000	0.2726	13.9652	9375430.5553	13.9427
ASPDKKSNTINIYGFL	1.0000	0.0000	0.2841	15.1665	37378437.8091	14.8660
ASPITKFDHLAAPYSG	1.0000	0.0000	0.2988	15.9962	97158599.4359	15.5038
ASPLLIIKYNGSANDM	1.0000	0.0000	0.2971	15.2895	43064351.5760	14.9606
ASPRDSADFLSLAGKK	1.0000	0.0000	0.2753	15.0139	31355302.8775	14.7487
ASQEFKNRVETGHTCI	1.0000	0.0000	0.3125	16.7051	219736798.4691	16.0486
ASQGRDISLANYLLRL	1.0000	0.0000	0.2875	15.2239	39931502.0846	14.9101
ASQICKKASDELELFS	1.0000	0.0000	0.3074	15.4228	50207162.9769	15.0630
ASQIRTETNVHSPNRI	1.0000	0.0000	0.2873	15.4615	52494243.1101	15.0928
ASQLKDRSWSSQSRPY	1.0000	0.0000	0.3771	15.8575	82815087.9802	15.3971
ASQNPLNKNSNGLNDD	1.0000	0.0000	0.2490	14.0355	10165325.0829	13.9967
ASRDQDEKIPCTTNNH	1.0000	0.0000	0.2989	15.9912	96596003.5715	15.4999
ASRFANLDIEQTESNT	1.0000	0.0000	0.2666	14.9816	30209968.4359	14.7239
ASRGQSKYRLPLGVKA	1.0000	0.0000	0.2933	15.8592	82979810.0964	15.3984
ASRINAPSPSKKKTSC	1.0000	0.0000	0.3008	14.8863	27072828.9459	14.6507
ASSALQPSQIAGPRAT	1.0000	0.0000	0.2735	15.2046	39053124.2618	14.8953
ASSANKSGPNKVRTLD	1.0000	0.0000	0.2681	14.5715	18842713.1035	14.4087
ASSIEKTWKHCESSFH	1.0000	0.0000	0.4305	16.9017	275570140.8871	16.1998
ASSQGSFTQLFLGRND	1.0000	0.0000	0.3081	15.3668	47073542.1337	15.0200
ASSQILRMASLLSFKW	1.0000	0.0000	0.3716	15.9072	87697503.0072	15.4354
ASSQLLSQNKALFDMS	1.0000	0.0000	0.2985	14.6771	21277626.0353	14.4899
ASTDGNLQPLNAVSVQ	1.0000	0.0000	0.2727	15.0199	31572857.4160	14.7533
ASTDISSPSRIQGKFP	1.0000	0.0000	0.2908	15.0942	34391099.4992	14.8104
ASTEENAFQNHPPSGH	1.0000	0.0000	0.3129	15.8604	83093536.9597	15.3994
ASTGPLKAASFTSAFY	1.0000	0.0000	0.3057	15.5543	58416560.7977	15.1641
ASTILFKHNASFTDIQ	1.0000	0.0000	0.2914	15.5531	58333528.7150	15.1632
ASTLKDYSQRLLDSLV	1.0000	0.0000	0.2825	14.8551	26117160.0704	14.6267
ASTNRRFSEYLHQSDL	1.0000	0.0000	0.3257	15.5548	58449170.2297	15.1645
ASTQKFQKESFQMTEN	1.0000	0.0000	0.2971	15.7952	77081292.1240	15.3492
ASVAITIPPTDFYASS	1.0000	0.0000	0.2927	15.5359	57187967.3756	15.1499
ASVINNRTWQNPTLTA	1.0000	0.0000	0.3153	15.8606	83115481.6090	15.3995
ASVMNNSVGHEKLNTD	1.0000	0.0000	0.3109	15.3873	48196589.9768	15.0357
ASYILSGGATENHADI	1.0000	0.0000	0.3012	15.8035	77826134.0007	15.3556
ASYNIESSLASTQKFQ	1.0000	0.0000	0.3028	14.9213	28183840.0968	14.6775
ATAEMLLHHHIYETEE	1.0000	0.0000	0.2899	17.0548	328667554.9997	16.3174
ATAMELLVESNITDER	1.0000	0.0000	0.2621	15.4930	54432642.3056	15.1170
ATAQAMNPFKDVTYYP	1.0000	0.0000	0.2731	16.8462	258518704.9170	16.1571
ATDALAGLKRNTYKNP	1.0000	0.0000	0.2492	15.4225	50190688.6620	15.0628
ATDREESYVNSVNSLA	1.0000	0.0000	0.2962	15.0414	32366209.2491	14.7699
ATELNIAIPGHYMLTL	1.0000	0.0000	0.2806	16.1731	119108057.9772	15.6397
ATENHADIGLEGGVSN	1.0000	0.0000	0.2810	15.7953	77094263.4106	15.3493
ATERDNYFNSQYISNY	1.0000	0.0000	0.3386	15.9618	93386806.3287	15.4773
ATERLWWGESYHFESC	1.0000	0.0000	0.4850	18.6869	2151912063.0257	17.5719
ATFGLQLNFLDIERQN	1.0000	0.0000	0.2622	15.7341	71852230.9440	15.3023
ATGKFTVLELDTTYGL	1.0000	0.0000	0.2528	15.9648	93703969.2617	15.4796
ATGKNSSICFRGDQIQ	1.0000	0.0000	0.3201	16.2584	131395218.0792	15.7053
ATGLDSSTTQKYINEI	1.0000	0.0000	0.2709	15.1771	37838749.1823	14.8742
ATHDKSNLPQYVPQLF	1.0000	0.0000	0.2935	16.0257	100511717.7505	15.5264
ATHVTSSQEPAVCMHN	1.0000	0.0000	0.3616	16.8038	246181935.3346	16.1245
ATIAILFADVKTSLLY	1.0000	0.0000	0.2636	15.5913	60956542.1232	15.1925
ATICQGSESSNNVMTE	1.0000	0.0000	0.3380	15.6779	67346474.3531	15.2591
ATIGSHRKLNTATDAL	1.0000	0.0000	0.2597	15.3537	46367160.8177	15.0099
ATIIPKLTLCKNEFSK	1.0000	0.0000	0.2771	15.4746	53294542.0466	15.1029
ATIKCSTVVPNSLNRY	1.0000	0.0000	0.3241	15.7329	71746448.6362	15.3013
ATISSNERMNFSEESL	1.0000	0.0000	0.3013	14.7282	22567277.5640	14.5291
ATKDQAWYPRSFSENV	1.0000	0.0000	0.3574	16.7626	234785370.6202	16.0928
ATKTDTRVNSETSISQ	1.0000	0.0000	0.2623	14.7355	22758158.6800	14.5348
ATLPCFSLTTFTDDSC	1.0000	0.0000	0.3420	16.2175	125347813.5407	15.6738
ATLQRPLQTGASTDGN	1.0000	0.0000	0.2530	15.3688	47179974.0358	15.0215
ATLYNISLYLPSNSLL	1.0000	0.0000	0.2822	14.3665	14880019.2623	14.2511
ATMRPPLSTCLKGAKL	1.0000	0.0000	0.2954	15.9573	92896722.7272	15.4738
ATMSKVENDNQKPSVN	1.0000	0.0000	0.2838	15.0855	34048770.3000	14.8037
ATMTENKVGESICPAA	1.0000	0.0000	0.2973	16.3369	143818517.4071	15.7656
ATNAIYFNLAQPSAIR	1.0000	0.0000	0.2771	15.6988	68988422.2615	15.2752
ATNKMTSPETKLIETE	1.0000	0.0000	0.2448	15.1075	34924718.8859	14.8207
ATNKTALTNGTAAIDN	1.0000	0.0000	0.2273	14.8860	27064127.3319	14.6505
ATNNLGSLLKQNVTTD	1.0000	0.0000	0.2452	14.5111	17575989.2476	14.3623
ATNPLLFTNLIIGIRL	1.0000	0.0000	0.2447	15.1359	36086388.4021	14.8425
ATNQYSDTTEHYQSVM	1.0000	0.0000	0.3388	16.4416	162248567.1751	15.8461
ATPSLVPGISSGSCSQ	1.0000	0.0000	0.3349	15.2208	39791863.6285	14.9078
ATQFPDREEASTNRRF	1.0000	0.0000	0.2640	16.0563	104111274.3466	15.5499
ATQGYKIKVMAEDEQS	1.0000	0.0000	0.2703	16.4619	166084430.8982	15.8617
ATRKPEAASNIDKNKH	1.0000	0.0000	0.2559	15.3156	44377483.1069	14.9806
ATSDGPSIQNEDSTPP	1.0000	0.0000	0.2622	14.8221	25142291.3934	14.6013
ATSEMFVLKQLSFDAM	1.0000	0.0000	0.3175	16.1484	115762198.6986	15.6207
ATSFTIEIAPYKQSNT	1.0000	0.0000	0.2772	15.4241	50281564.4519	15.0640
ATSISKWRYQLLPRSL	1.0000	0.0000	0.3515	15.9800	95361898.1420	15.4913
ATSLQKNLSNPCFIKA	1.0000	0.0000	0.2979	15.2047	39057814.3136	14.8954
ATSPIACQDPSPPNVQ	1.0000	0.0000	0.2955	15.8250	79773701.1380	15.3721
ATSPTRNKYKLRNEVT	1.0000	0.0000	0.2659	15.2915	43165741.6237	14.9621
ATTIKLMVDVICTMVQ	1.0000	0.0000	0.2835	17.1117	350914119.2539	16.3611
ATTKLSIWLPDLFATM	1.0000	0.0000	0.3224	16.3468	145467994.2008	15.7732
ATTLQSSNLSDEFYNS	1.0000	0.0000	0.2900	14.4426	16243171.6372	14.3096
ATTPPLTLQHQSDTFK	1.0000	0.0000	0.2585	15.5653	59157825.1180	15.1725
ATTTNSDNNHDSPVEL	1.0000	0.0000	0.2683	14.6971	21772620.2545	14.5052
ATVMTKDRYPFKPRGY	1.0000	0.0000	0.2596	17.2328	403413912.8060	16.4542
ATYVGCSTDIKNKKHT	1.0000	0.0000	0.3147	16.4018	154978936.9854	15.8155
AVAGPHTKTKHRNYPG	1.0000	0.0000	0.2730	16.8314	254130925.3125	16.1457
AVCMHNFFRTRSKTHS	1.0000	0.0000	0.3854	17.1711	375784338.4448	16.4068
AVDEERKCSLSSHKFY	1.0000	0.0000	0.3612	16.3588	147497278.8787	15.7825
AVDNAYVKLLKLLDPV	1.0000	0.0000	0.2532	15.5775	59992642.3719	15.1819
AVDSYTNNFECVTSGE	1.0000	0.0000	0.3412	16.2060	123695845.8875	15.6650
AVEFKLCDGQAILVHL	1.0000	0.0000	0.2865	16.9069	277222535.6903	16.2037
AVEKVTAQLKRRSTFT	1.0000	0.0000	0.2536	15.8351	80709768.5779	15.3799
AVFLTKSQITSLFFTM	1.0000	0.0000	0.3058	15.8763	84625837.2812	15.4116
AVGKTVLTPNSHSLQR	1.0000	0.0000	0.2899	15.4280	50509765.3144	15.0670
AVHSLEFYPPELSTKN	1.0000	0.0000	0.3032	15.5885	60761426.2478	15.1904
AVICLMQSFLQTKCSA	1.0000	0.0000	0.3687	16.8146	249269060.6837	16.1328
AVINLTNDDCLLGCDK	1.0000	0.0000	0.3113	16.2032	123301230.5936	15.6628
AVISAYLAKETSTNPQ	1.0000	0.0000	0.2726	15.2587	41564854.7965	14.9369
AVKSSTAEQKLPGQNR	1.0000	0.0000	0.2666	15.2388	40622515.8709	14.9216
AVLMVKLKDGIFKHFS	1.0000	0.0000	0.3012	16.5249	178569235.2105	15.9101
AVMYRVLVPSPNQHKT	1.0000	0.0000	0.3107	16.5873	191869277.4466	15.9581
AVNFNTDIEKDYKTTL	1.0000	0.0000	0.2522	15.5828	60362993.6791	15.1860
AVNKASTILFKHNASF	1.0000	0.0000	0.2980	15.4037	49115334.6161	15.0483
AVNTEQEESASPLLII	1.0000	0.0000	0.2534	14.9157	28005187.0964	14.6733
AVPEPRGTAKNSSSPP	1.0000	0.0000	0.2716	14.9899	30503210.4671	14.7303
AVPPDFHTLRKRIQEI	1.0000	0.0000	0.2343	16.5096	175451735.3773	15.8983
AVPTDELTNCAGGVKS	1.0000	0.0000	0.2906	16.0769	106609842.6645	15.5657
AVQPLKLSRSYYGNVA	1.0000	0.0000	0.3157	15.9233	89339423.8566	15.4477
AVRARLTNRYSSGDAN	1.0000	0.0000	0.2992	15.5704	59507457.4099	15.1765
AVRIGRRNNNQLDNPY	1.0000	0.0000	0.2811	15.8419	81346682.3351	15.3852
AVRRAQEPLGDECLCP	1.0000	0.0000	0.2884	17.2310	402574986.7616	16.4528
AVSFERYQVSITDATS	1.0000	0.0000	0.3078	15.8489	82005860.0794	15.3906
AVSGTLDNKENTSESL	1.0000	0.0000	0.2579	14.3019	13814124.9163	14.2015
AVSHRNLHTNHRYEQG	1.0000	0.0000	0.3396	16.7676	236135824.9323	16.0966
AVSKTIVDLNTVADNQ	1.0000	0.0000	0.2535	15.2390	40632110.1908	14.9217
AVSMGFYMLGEVSIAD	1.0000	0.0000	0.3371	16.8859	270586896.5522	16.1876
AVSMYTSDHPSKEFYQ	1.0000	0.0000	0.3608	16.5694	187972389.2849	15.9444
AVSVQAQINRMQHASF	1.0000	0.0000	0.3236	16.5799	190245898.9041	15.9524
AVTDTKSKLPPNTTWP	1.0000	0.0000	0.2927	15.8347	80672081.9565	15.3796
AVTMGLNILPGNALEA	1.0000	0.0000	0.2618	15.6584	65854134.7048	15.2441
AVVYFTSQRDIMNKTK	1.0000	0.0000	0.2941	16.3903	152932484.4204	15.8066
AWAPPSSPTKNQYVFD	1.0000	0.0000	0.3517	16.6323	202081176.7111	15.9927
AWATDREESYVNSVNS	1.0000	0.0000	0.3664	16.1740	119228489.1650	15.6404
AWNQDVNSRKEALRKN	1.0000	0.0000	0.3229	16.0485	103180985.2178	15.5439
AWPCVISREGNFDNNK	1.0000	0.0000	0.3764	16.9867	303903101.3588	16.2651
AWRGNDRIKTTPKVEA	1.0000	0.0000	0.2854	16.8247	252186388.1553	16.1406
AWYPRSFSENVSIKGT	1.0000	0.0000	0.3769	16.5292	179459649.8056	15.9134
AYDESDPYKNVNSNFM	1.0000	0.0000	0.3358	15.8889	85869711.4873	15.4213
AYDPKSRKVLVKRTRQ	1.0000	0.0000	0.2650	16.0983	109268737.1161	15.5822
AYKKMRDFDPSNLIRL	1.0000	0.0000	0.2926	15.9886	96310059.7998	15.4979
AYKQLQIEAVSKTIVD	1.0000	0.0000	0.2566	15.9619	93389986.5017	15.4774
AYLAKETSTNPQISFE	1.0000	0.0000	0.2786	15.3368	45475633.1301	14.9969
AYLNKINLNIRSNTPT	1.0000	0.0000	0.2594	14.6321	20203651.5358	14.4553
AYNSTQGGAREKRVVA	1.0000	0.0000	0.2776	16.3971	154135390.4225	15.8119
AYPSSDDREHKSRDES	1.0000	0.0000	0.3179	15.4799	53622322.0741	15.1069
AYPTYNVTSKYQNMNS	1.0000	0.0000	0.3458	15.9408	91153522.9347	15.4612
AYREDQSSNSNSPETR	1.0000	0.0000	0.2995	14.8232	25175920.2531	14.6022
AYSGSLNEGSDQELTQ	1.0000	0.0000	0.2971	15.1562	36935823.9938	14.8581
AYSMSGPSRIQSDSLS	1.0000	0.0000	0.3375	14.9553	29310078.5075	14.7037
AYSSKNANAADETKHL	1.0000	0.0000	0.2864	15.1776	37860331.6707	14.8746
AYTTLLFGRNDNDAHF	1.0000	0.0000	0.2918	16.3055	138719134.5061	15.7415
AYVKLLKLLDPVHPDP	1.0000	0.0000	0.2578	15.9505	92176839.7974	15.4686
AYYSSQFPGTSVHCHS	1.0000	0.0000	0.4292	17.0414	323657907.7078	16.3071
CADKIKTKELDSIKKT	1.0000	0.0000	0.2566	15.4837	53853247.6329	15.1098
CAGGVKSILHICELST	1.0000	0.0000	0.3616	16.6912	216263906.9971	16.0380
CAGRNSNEKSTRDSQN	1.0000	0.0000	0.3181	15.2108	39334603.6697	14.9001
CAIENCSAYSMSGPSR	1.0000	0.0000	0.4140	16.5481	183410598.5647	15.9280
CAILISYLPEKASQNP	1.0000	0.0000	0.3092	15.6707	66792224.0646	15.2536
CALVKLKHFNPKHDGI	1.0000	0.0000	0.3081	16.7984	244678422.3124	16.1204
CAMTRSKSQWVIGQKD	1.0000	0.0000	0.3876	17.4773	534568209.3923	16.6421
CANDTLNGQLPPEEQV	1.0000	0.0000	0.2756	16.0149	99267343.5163	15.5181
CARSENTSSYSYPIPS	1.0000	0.0000	0.3620	15.4505	51833621.6189	15.0843
CASNGVYDEGTESRNY	1.0000	0.0000	0.3575	16.5109	175715179.1774	15.8993
CASRINAPSPSKKKTS	1.0000	0.0000	0.3008	14.8863	27072828.9459	14.6507
CATHDKSNLPQYVPQL	1.0000	0.0000	0.3216	16.3738	150067955.3258	15.7940
CATTTNSDNNHDSPVE	1.0000	0.0000	0.3125	15.4179	49926917.6249	15.0593
CAVKSSTAEQKLPGQN	1.0000	0.0000	0.3017	15.6943	68628812.1298	15.2717
CCWYSADKLAPSRNHF	1.0000	0.0000	0.4588	17.9223	892292469.9916	16.9842
CDAGTYSIMYQSNLVS	1.0000	0.0000	0.3835	16.4505	163918086.0621	15.8529
CDGEAEDSSAQKLTLL	1.0000	0.0000	0.2891	15.4600	52406029.5744	15.0916
CDGQAILVHLDKAKEF	1.0000	0.0000	0.2765	16.8618	263189083.6130	16.1691
CDKLIMEIMDETKLSQ	1.0000	0.0000	0.3066	16.3517	146299687.1438	15.7770
CDRDLSISSNASTEEN	1.0000	0.0000	0.3030	14.7267	22526859.8002	14.5280
CDRGTSYLLIMNKLSS	1.0000	0.0000	0.3482	15.6295	63694190.5004	15.2219
CDSHYTQRSDADSLQI	1.0000	0.0000	0.3497	16.2352	127931118.4147	15.6875
CDSRTDAFYDNSIQKK	1.0000	0.0000	0.3233	16.1425	114976039.2395	15.6162
CDTSDDMTENKVGESI	1.0000	0.0000	0.3155	15.9956	97083659.3592	15.5032
CDWKLAIWENGDLNPL	1.0000	0.0000	0.4018	17.5379	573209427.6914	16.6887
CEAGSGNNISIDRNQS	1.0000	0.0000	0.3259	15.3966	48714189.9007	15.0429
CEAHSQGFVISKFGIN	1.0000	0.0000	0.3505	16.8132	248862497.2098	16.1317
CEGNALHTNQDARKGN	1.0000	0.0000	0.3031	16.2824	135078259.5420	15.7238
CELGIFNHSERENWMS	1.0000	0.0000	0.4304	17.3609	467538299.8052	16.5527
CELSTVSVTHPPISPR	1.0000	0.0000	0.3305	15.9014	87108203.5050	15.4309
CEMHISNAPHNSIDRN	1.0000	0.0000	0.3649	16.2982	137545746.3394	15.7358
CENMPCINHYLATSDG	1.0000	0.0000	0.3855	17.1606	371253890.5875	16.3987
CENQGPTIAEKSSSKV	1.0000	0.0000	0.3101	15.4766	53415214.4547	15.1044
CEPEILQNSQETNSRK	1.0000	0.0000	0.2968	15.3800	47792513.9899	15.0301
CEPVNNSQSTVPSTIR	1.0000	0.0000	0.3174	15.4022	49028335.4391	15.0472
CESSFHFDVLGSLKVV	1.0000	0.0000	0.3685	16.4238	158955924.0141	15.8324
CFDSSWKTGYLSIEIL	1.0000	0.0000	0.4031	16.7542	232532566.9635	16.0864
CFFLIKNLNKNHSTLS	1.0000	0.0000	0.3270	15.2723	42220807.6958	14.9474
CFGNPKKFNFIDPPCQ	1.0000	0.0000	0.3269	17.2461	409655302.2640	16.4644
CFIKAMSAGESHQNFQ	1.0000	0.0000	0.3635	16.9752	299905215.4257	16.2562
CFNENEATICQGSESS	1.0000	0.0000	0.3662	16.0732	106159151.5251	15.5629
CFNPIAICQEPISFTR	1.0000	0.0000	0.3321	17.0395	322933640.5448	16.3056
CFNRILQNPYTNSRQS	1.0000	0.0000	0.3436	15.8839	85373627.9729	15.4174
CFRGDQIQFLDKLLLV	1.0000	0.0000	0.2870	16.6715	211410355.9152	16.0228
CFSDLLDHDKSSVFCK	1.0000	0.0000	0.3882	16.5166	176884536.4033	15.9038
CFSLTTFTDDSCALVK	1.0000	0.0000	0.3489	16.3551	146868387.3902	15.7796
CGAVINLTNDDCLLGC	1.0000	0.0000	0.3592	16.9812	301964981.3290	16.2608
CGGNNDKANSDNCKPH	1.0000	0.0000	0.3570	16.2847	135434688.9074	15.7255
CGGTRHVFLANHTDNS	1.0000	0.0000	0.3500	16.7685	236375083.5851	16.0973
CGKSKTSSTDNGNVLN	1.0000	0.0000	0.3066	14.8574	26187115.4101	14.6285
CGLEQQKDDPDFPTEL	1.0000	0.0000	0.2586	16.4331	160663827.3396	15.8396
CGQRGCAMTRSKSQWV	1.0000	0.0000	0.4372	18.3576	1472843358.8443	17.3187
CGRISNHTMCNEYTMT	1.0000	0.0000	0.4070	17.6149	626355975.2703	16.7479
CGSNVCLNESKARSPY	1.0000	0.0000	0.3826	16.1640	117860970.9353	15.6327
CHNMQPDDERNVDLPM	1.0000	0.0000	0.3233	17.1010	346642674.8654	16.3529
CHSDDTELTRNQWAAK	1.0000	0.0000	0.3617	17.0413	323619958.8276	16.3071
CHWVADSLGRVETSRF	1.0000	0.0000	0.4062	17.7333	717831480.5370	16.8389
CIAFKAPEESANSHEE	1.0000	0.0000	0.3177	16.1387	114474442.7120	15.6133
CIEGNLNNDTHPFGGV	1.0000	0.0000	0.3178	16.6097	196894849.8045	15.9753
CIKDYPNNESLTLYTF	1.0000	0.0000	0.3270	16.0295	100949698.7532	15.5293
CIKTSIRGLSHNKTLN	1.0000	0.0000	0.3135	15.3874	48202708.7957	15.0358
CINHYLATSDGPSIQN	1.0000	0.0000	0.3420	16.0560	104078047.6444	15.5497
CIPDDSEMKVESIKSS	1.0000	0.0000	0.3313	15.5738	59738401.0372	15.1791
CISLHLSDSAVRIGRR	1.0000	0.0000	0.3474	16.1649	117989116.3879	15.6334
CISQREPSENDTESVQ	1.0000	0.0000	0.3152	15.6506	65263439.0757	15.2381
CISYQKEEFGNLFDRT	1.0000	0.0000	0.3234	16.6988	218149580.0955	16.0438
CITLKSGFADAPLNDQ	1.0000	0.0000	0.2908	15.9014	87106873.8122	15.4309
CIYCTISQKECSGTLC	1.0000	0.0000	0.4336	17.7112	699800555.7898	16.8219
CKDANLSNSNINQSQC	1.0000	0.0000	0.3411	15.2093	39264881.0885	14.8989
CKHFNIEFSDKNGDIS	1.0000	0.0000	0.3405	16.1618	117568155.3375	15.6311
CKILAVSMGFYMLGEV	1.0000	0.0000	0.3512	17.5018	549863012.4015	16.6610
CKKASDELELFSLFER	1.0000	0.0000	0.3097	15.7805	75788586.0381	15.3379
CKLGQTFPFVYMTPGG	1.0000	0.0000	0.2954	17.7275	713079669.9995	16.8345
CKLTKKAIMRPDKSTM	1.0000	0.0000	0.3040	16.3229	141528280.8564	15.7549
CKNEFSKTQNDSDPLP	1.0000	0.0000	0.2973	15.3051	43845792.6903	14.9726
CKPHAEPEQRNQWQFT	1.0000	0.0000	0.3375	17.9140	883846914.9880	16.9778
CKRAMPPNHLDVVIFF	1.0000	0.0000	0.3080	17.4157	497983840.5952	16.5948
CKRTELIAKGSNITKK	1.0000	0.0000	0.2751	15.5997	61548557.7124	15.1990
CKVTKSNPTGYKERSI	1.0000	0.0000	0.3177	15.9590	93080379.4311	15.4751
CKYKYALNPRKNRTDS	1.0000	0.0000	0.3229	16.1262	112838047.3246	15.6036
CLCPTHGQNGTSNIGP	1.0000	0.0000	0.3572	16.7568	233212378.0956	16.0883
CLFDSSIKFREDDIEL	1.0000	0.0000	0.3098	15.9920	96692084.7219	15.5006
CLFLKNGVEGYRLFKA	1.0000	0.0000	0.3142	16.8718	266241288.2410	16.1768
CLFQDQNSTNQLKHTG	1.0000	0.0000	0.3226	16.0732	106162578.1106	15.5629
CLISNLFLTMNAVRAR	1.0000	0.0000	0.3278	16.0870	107859084.9929	15.5735
CLISNNSPSPNSITHD	1.0000	0.0000	0.3150	14.6995	21833475.9187	14.5071
CLKGAKLAPSQTDKGE	1.0000	0.0000	0.2769	15.8942	86390884.9051	15.4253
CLKSRSNVDTFNNLYA	1.0000	0.0000	0.3327	15.5263	56562733.3363	15.1426
CLLGCDKLIMEIMDET	1.0000	0.0000	0.3263	17.1761	377957947.1146	16.4107
CLMIRDLDQKQPESLV	1.0000	0.0000	0.3018	16.2988	137647990.2903	15.7363
CLMQSFLQTKCSARQF	1.0000	0.0000	0.3826	17.0724	335417094.3651	16.3310
CLNEKENSHEDSRSSF	1.0000	0.0000	0.3419	15.2522	41256689.7706	14.9319
CLNESKARSPYKEAKS	1.0000	0.0000	0.3185	15.4255	50363951.4173	15.0651
CLQNKFSYKEDNISTA	1.0000	0.0000	0.3222	15.6785	67392226.1881	15.2595
CLQNTNPNDIKSIEKN	1.0000	0.0000	0.2774	14.9811	30193157.4567	14.7235
CLRINNINQCSGCNFN	1.0000	0.0000	0.4008	16.5883	192105276.3930	15.9589
CLRQATIAILFADVKT	1.0000	0.0000	0.2608	16.4621	166127751.1380	15.8619
CLSKRGIHSIVDIGNT	1.0000	0.0000	0.3294	16.1635	117792502.0170	15.6323
CLSRTLAKNQLRRLKS	1.0000	0.0000	0.2972	15.2024	38954338.3468	14.8936
CLTRKDNERRDVFNSN	1.0000	0.0000	0.3109	15.8433	81477849.2269	15.3863
CLTSGSQNSWVFYFDT	1.0000	0.0000	0.4325	17.1010	346653461.1446	16.3530
CLTTLPLLYVRAPMNN	1.0000	0.0000	0.3138	16.1053	110161682.9213	15.5876
CMHNFFRTRSKTHSVK	1.0000	0.0000	0.3849	17.0852	340383313.1514	16.3408
CNAHHGRGFETVRRLH	1.0000	0.0000	0.3178	17.8885	858300936.1829	16.9582
CNASSSIDDQQWQAYV	1.0000	0.0000	0.4087	17.0255	317772233.4470	16.2949
CNEGHNTLLDASHADR	1.0000	0.0000	0.3289	16.2188	125541294.3183	15.6749
CNETTNLTDLNPDSII	1.0000	0.0000	0.2703	14.9458	28990106.5823	14.6964
CNEYTMTENKVGESIC	1.0000	0.0000	0.3664	16.9818	302173780.3465	16.2613
CNFNAVNTEQEESASP	1.0000	0.0000	0.3138	15.5716	59591253.0878	15.1774
CNIDQCNAHHGRGFET	1.0000	0.0000	0.3459	17.8143	787947562.2197	16.9011
CNKRFMETLRSALIYQ	1.0000	0.0000	0.3360	16.6528	206912069.2014	16.0084
CNLGKNYLPEFNSSFI	1.0000	0.0000	0.3437	15.7090	69799839.5527	15.2830
CNMSDTSSVNLQDLSK	1.0000	0.0000	0.3256	14.9052	27667666.5301	14.6652
CNNLHYVRSRTKGNAS	1.0000	0.0000	0.3581	16.0386	102015352.8612	15.5363
CNPIQDHQGSSDSKEK	1.0000	0.0000	0.3303	15.7962	77176081.5949	15.3500
CNPLSELSQFAQITIT	1.0000	0.0000	0.3022	15.5578	58647210.7302	15.1667
CNPNNPNTSRSSKTPL	1.0000	0.0000	0.2857	14.4025	15510363.0167	14.2788
CNPWNKSDANNQPTKL	1.0000	0.0000	0.3442	15.9475	91855991.7578	15.4663
CNQGLGYKYVSIHQTT	1.0000	0.0000	0.3493	17.0737	335924177.8116	16.3320
CNQSKGYSASEEVLLY	1.0000	0.0000	0.3584	15.9643	93650556.0025	15.4792
CNQVHKVKTSHNSANF	1.0000	0.0000	0.3618	16.1840	120602295.9482	15.6481
CNRDEMRPPNGLPSGP	1.0000	0.0000	0.3180	16.3272	142226671.6214	15.7582
CNRIATTPPLTLQHQS	1.0000	0.0000	0.2993	15.9669	93930610.1533	15.4812
CNSTVQNKPKNTTDHQ	1.0000	0.0000	0.3054	15.7120	70046428.8892	15.2853
CNVIVIHEYYLPSKYS	1.0000	0.0000	0.3825	16.9505	291483965.9896	16.2372
CPAAPNEDEEPPPMSN	1.0000	0.0000	0.2941	16.0166	99469981.5166	15.5195
CPAAPNEGSKARDAYK	1.0000	0.0000	0.2955	16.3789	150950079.3421	15.7979
CPAAPNFAGLIGDNAL	1.0000	0.0000	0.2832	16.2058	123664845.8173	15.6648
CPAAPNFLLVSETVAD	1.0000	0.0000	0.2937	16.0125	98995869.9269	15.5163
CPAAPNGKTINDSFVH	1.0000	0.0000	0.3161	16.3640	148383624.7943	15.7865
CPAAPNHDQAIKKKIL	1.0000	0.0000	0.2679	16.2630	132093380.0506	15.7088
CPAAPNHRENLPLHEG	1.0000	0.0000	0.3078	16.5654	187089245.9409	15.9412
CPAAPNIKNQHTSPAD	1.0000	0.0000	0.2954	15.9707	94345164.0480	15.4841
CPAAPNKCISQREPSE	1.0000	0.0000	0.3325	16.3162	140441235.8665	15.7497
CPAAPNKLTGFNQFPS	1.0000	0.0000	0.3074	16.0475	103064988.0310	15.5432
CPAAPNLELHVHLIGD	1.0000	0.0000	0.3022	16.6457	205210579.8405	16.0029
CPAAPNLQDIEQMSQE	1.0000	0.0000	0.2980	16.3443	145056975.1231	15.7713
CPAAPNMGAISKLAQN	1.0000	0.0000	0.3069	16.0713	105934362.3714	15.5615
CPAAPNMYKHSQIDIS	1.0000	0.0000	0.3511	16.6322	202046262.4452	15.9926
CPAAPNPTDLDSEHPG	1.0000	0.0000	0.2935	16.1197	112006582.0436	15.5987
CPAAPNQETLTQGMPF	1.0000	0.0000	0.2843	16.7464	230438848.4840	16.0803
CPAAPNRRTMLRRKES	1.0000	0.0000	0.3064	16.3941	153615639.4199	15.8096
CPAAPNSFSISERTFV	1.0000	0.0000	0.3356	15.9464	91741640.3023	15.4655
CPAAPNSHEEQKVVTQ	1.0000	0.0000	0.2996	16.5104	175617689.4527	15.8990
CPAAPNSVAFKESTYF	1.0000	0.0000	0.3352	16.3900	152889963.7883	15.8064
CPAAPNTDGIKMEDRP	1.0000	0.0000	0.2675	16.6345	202585719.0024	15.9943
CPAAPNTMPSHTIVGN	1.0000	0.0000	0.3256	16.4771	169004685.9033	15.8733
CPAAPNTNYVKIKEAR	1.0000	0.0000	0.2807	16.3663	148769587.8391	15.7882
CPAAPNTSTQKYDNET	1.0000	0.0000	0.2936	15.8195	79275784.4835	15.3680
CPAAPNTVRLKSVTLD	1.0000	0.0000	0.2841	15.7434	72625337.8377	15.3095
CPAAPNVALIHSKPMN	1.0000	0.0000	0.3228	16.2753	133977401.5957	15.7183
CPAAPNVHRKPYNISI	1.0000	0.0000	0.3235	16.5226	178096270.4615	15.9083
CPAAPNVIPATTIKLM	1.0000	0.0000	0.2715	16.3146	140176665.0107	15.7485
CPAAPNVVENDPISML	1.0000	0.0000	0.3083	16.1320	113594025.7466	15.6081
CPAAPNYNNAWATDRE	1.0000	0.0000	0.3526	17.1495	366518682.5922	16.3902
CPASASLLPDGSSSTN	1.0000	0.0000	0.3048	14.5134	17621699.0278	14.3640
CPIQNGHNKKRDTCLT	1.0000	0.0000	0.3261	16.7420	229293341.4965	16.0770
CPSAFSPSMGEERICL	1.0000	0.0000	0.3858	16.7590	233816440.6544	16.0901
CPTHGQNGTSNIGPQS	1.0000	0.0000	0.3355	16.1402	114673713.6538	15.6144
CPVDKRFDLWVNAEMT	1.0000	0.0000	0.3512	17.7810	758308429.8357	16.8755
CQANTDLRPTKSVNER	1.0000	0.0000	0.2907	15.7475	72970152.1440	15.3126
CQDPSPPNVQIKSQRD	1.0000	0.0000	0.3030	15.9898	96445617.6031	15.4988
CQEPISFTRLLNPQYG	1.0000	0.0000	0.3189	16.4607	165852283.7917	15.8608
CQFMIFGLSKHLTPSQ	1.0000	0.0000	0.3601	16.7588	233753533.1042	16.0899
CQGSESSNNVMTENKV	1.0000	0.0000	0.3450	15.5719	59607133.1698	15.1776
CQNKELTTREYIHMLC	1.0000	0.0000	0.3525	17.4138	496875540.8692	16.5933
CQNVRSNHKMKRARSM	1.0000	0.0000	0.3794	16.8072	247144924.6969	16.1271
CQRADSAPDKFLQTRF	1.0000	0.0000	0.2931	16.6400	203875795.4518	15.9986
CQSFATNNLGSLLKQN	1.0000	0.0000	0.3097	15.1112	35071387.7595	14.8235
CQTLQSKIRCSIDLIS	1.0000	0.0000	0.3451	15.9350	90548515.9180	15.4567
CQVRKPSNSEQKWPNP	1.0000	0.0000	0.3715	16.6105	197065016.1878	15.9759
CQWLKIKQKSSTLQGK	1.0000	0.0000	0.3592	16.5229	178157533.1141	15.9086
CREWSTAVDSYTNNFE	1.0000	0.0000	0.4024	17.0289	319012599.9650	16.2975
CRMMKSSEAIGRGHNN	1.0000	0.0000	0.3797	16.8473	258823785.6013	16.1579
CRTMKDELRSLNRLLS	1.0000	0.0000	0.3183	15.5109	55564788.1573	15.1307
CSARQFRTKHVDGGAD	1.0000	0.0000	0.3022	17.2299	402066079.5741	16.4520
CSAYSMSGPSRIQSDS	1.0000	0.0000	0.3866	15.6761	67211105.4213	15.2577
CSDQPQFRKKNFSKDT	1.0000	0.0000	0.3159	16.0153	99312249.7321	15.5184
CSFKPRHYVDHKQKDL	1.0000	0.0000	0.3359	17.2294	401849141.7775	16.4516
CSGCNFNAVNTEQEES	1.0000	0.0000	0.3640	16.2675	132782273.5617	15.7123
CSGTLCSLITHKDKSA	1.0000	0.0000	0.3576	15.9821	95589378.4699	15.4929
CSIDLISKISSLKDSQ	1.0000	0.0000	0.3015	14.6031	19539885.6204	14.4330
CSKKAYPSSDDREHKS	1.0000	0.0000	0.3503	15.7976	77296531.5336	15.3511
CSLITHKDKSADNNSD	1.0000	0.0000	0.3099	15.0747	33630850.3808	14.7955
CSLSDPCNEGHNTLLD	1.0000	0.0000	0.3537	15.8694	83958423.8259	15.4063
CSLSSHKFYLNQPNSK	1.0000	0.0000	0.3570	15.3120	44194823.7294	14.9779
CSMPDMELDRAMTENK	1.0000	0.0000	0.3350	16.7246	224728972.8042	16.0636
CSNSNEGARVATKDQA	1.0000	0.0000	0.3095	15.7577	73828858.3521	15.3204
CSNVAHGNTSKNFKKE	1.0000	0.0000	0.3338	15.7275	71305188.7595	15.2972
CSPLIRQKGPKPTKRL	1.0000	0.0000	0.2788	15.9356	90603758.3039	15.4571
CSPVPKGKETNFYCFD	1.0000	0.0000	0.3557	17.2575	415090656.7165	16.4732
CSQVETRLWISDEYNL	1.0000	0.0000	0.3897	16.8565	261602207.4156	16.1650
CSRLIFNLKPREDRLD	1.0000	0.0000	0.2973	15.9005	87019267.0717	15.4302
CSRLITRRGMSTNAGI	1.0000	0.0000	0.3353	16.2835	135237555.0692	15.7245
CSSGPNGEADNLPSQD	1.0000	0.0000	0.3153	15.3052	43852181.6533	14.9727
CSSTMDIFNSADMEGH	1.0000	0.0000	0.3865	16.6183	198844309.8985	15.9819
CSSTSQRSQFVLAGNR	1.0000	0.0000	0.3530	15.6859	67973476.5475	15.2653
CSTDIKNKKHTDKNRS	1.0000	0.0000	0.3038	15.4036	49111506.0522	15.0483
CSTVVPNSLNRYTLFQ	1.0000	0.0000	0.3422	15.9211	89112933.9087	15.4461
CSVAQTPLNTLPLFTE	1.0000	0.0000	0.2894	15.6385	64361243.1267	15.2288
CSYDSSSTKMTENKVG	1.0000	0.0000	0.3590	15.6779	67348294.9454	15.2591
CTASISNTNIDQEMTE	1.0000	0.0000	0.3104	15.6310	63810367.8149	15.2231
CTDDHIPVIIAEETTL	1.0000	0.0000	0.2568	16.4963	172800220.4105	15.8882
CTFIDNVHLQSSQSNS	1.0000	0.0000	0.3529	15.4248	50320860.2355	15.0645
CTGGFASPRDSADFLS	1.0000	0.0000	0.3396	16.1407	114740758.3244	15.6148
CTGNGSMKNSSQIDRG	1.0000	0.0000	0.3523	15.9137	88348653.9763	15.4403
CTISQKECSGTLCSLI	1.0000	0.0000	0.3844	16.3757	150384557.9175	15.7954
CTLDQVQHHIRNMAVS	1.0000	0.0000	0.3460	17.1907	384355598.4610	16.4219
CTLNSSTNSDDKKNQL	1.0000	0.0000	0.2804	14.3755	15035939.3791	14.2581
CTMVQQKTLSPGSEYP	1.0000	0.0000	0.3384	16.5262	178846630.2573	15.9111
CTNEIRSKGISKPRKS	1.0000	0.0000	0.3083	15.4084	49382201.7528	15.0520
CTSLRSTTMTENKVGE	1.0000	0.0000	0.3189	15.8113	78531464.4885	15.3617
CTSSDSILCDTYNRGM	1.0000	0.0000	0.3957	16.4981	173144560.6966	15.8895
CTSTVQAIAPNPSTHG	1.0000	0.0000	0.3185	16.0805	107064081.4588	15.5686
CTTNNHTTTQRTALNA	1.0000	0.0000	0.2870	15.7143	70230226.8414	15.2871
CTTPEKDAECENQGPT	1.0000	0.0000	0.2869	16.6838	214434075.7909	16.0323
CVHDRANGFLKIIVSK	1.0000	0.0000	0.3195	16.6674	210411608.1726	16.0196
CVHRLMAMAENKDLPI	1.0000	0.0000	0.3152	17.0647	332435997.3521	16.3250
CVISREGNFDNNKDFN	1.0000	0.0000	0.3261	16.0033	97953972.9151	15.5092
CVNITSNTTSNISASN	1.0000	0.0000	0.2951	14.3413	14455291.4991	14.2318
CVPSISKNEYVIWESY	1.0000	0.0000	0.4252	17.1501	366813140.3387	16.3907
CVSLNLRFAGNNVSRK	1.0000	0.0000	0.3338	15.6502	65237040.4154	15.2378
CVTKIDLACATTTNSD	1.0000	0.0000	0.3105	16.1030	109874193.6446	15.5859
CVTSGEDNKSVKLHTS	1.0000	0.0000	0.3312	15.5923	61029808.6850	15.1933
CWYSADKLAPSRNHFY	1.0000	0.0000	0.4376	17.6844	678560852.1528	16.8014
CYCNRIATTPPLTLQH	1.0000	0.0000	0.3333	17.0665	333119835.1400	16.3264
CYERSLDAHSMTIMTF	1.0000	0.0000	0.3801	17.1927	385228957.2537	16.4234
CYKSIHPSSSQQYKNH	1.0000	0.0000	0.4042	16.3539	146658409.2936	15.7787
CYVVLQSPTEFHRTND	1.0000	0.0000	0.3354	16.8946	273332877.5973	16.1943
DADSLQIQANNNGHGN	1.0000	0.0000	0.2853	15.3314	45192826.3282	14.9928
DAECENQGPTIAEKSS	1.0000	0.0000	0.2928	15.7219	70850661.6081	15.2930
DAELLYMEILFSTANS	1.0000	0.0000	0.3002	15.4288	50555595.3738	15.0676
DAFMVDKACNPIQDHQ	1.0000	0.0000	0.2875	17.2942	432994156.2649	16.5014
DAGQLNPQLDINFKQN	1.0000	0.0000	0.2533	15.4181	49937272.8465	15.0594
DAGSTSVNKVMTENKV	1.0000	0.0000	0.2908	15.4163	49833224.3524	15.0580
DAGTYSIMYQSNLVSN	1.0000	0.0000	0.3424	15.6739	67035761.1421	15.2560
DAGYLITLSNNNDNGL	1.0000	0.0000	0.2716	14.7769	23867032.8353	14.5665
DAHFSMISIRHNTSRR	1.0000	0.0000	0.3520	16.2381	128350435.2784	15.6896
DAHSMTIMTFVVSIIK	1.0000	0.0000	0.3216	16.5397	181648869.7320	15.9215
DAIESVEQNDSAKEHP	1.0000	0.0000	0.2736	15.5338	57051065.0372	15.1483
DAIPQFVASNRSNVRE	1.0000	0.0000	0.2881	15.6327	63930166.3462	15.2243
DAKEMDDQSPHSIGQD	1.0000	0.0000	0.2904	16.1427	115007952.3379	15.6164
DAKITEDRLSSAITSG	1.0000	0.0000	0.2614	14.8872	27100213.0407	14.6513
DAKTERIDFKVKPTTS	1.0000	0.0000	0.2378	15.5776	60001063.4264	15.1820
DAKVNNLANIAQGDDM	1.0000	0.0000	0.2609	15.6947	68662605.8470	15.2720
DALAGLKRNTYKNPMA	1.0000	0.0000	0.2708	15.8323	80445599.4196	15.3777
DALNGANEGNERVKDE	1.0000	0.0000	0.2476	15.5154	55855734.2738	15.1342
DALSVCNLGKNYLPEF	1.0000	0.0000	0.3222	15.9645	93679445.3415	15.4794
DAMANEDPRYESTDYF	1.0000	0.0000	0.3002	16.5940	193367462.6692	15.9632
DAMDPMYNLRCYCNRI	1.0000	0.0000	0.3761	17.9376	908206802.2975	16.9960
DAMSSSVVQEMLILWG	1.0000	0.0000	0.3926	16.8018	245635146.4337	16.1230
DANATIIPKLTLCKNE	1.0000	0.0000	0.2561	15.4144	49727049.7986	15.0566
DANLSNSNINQSQCNA	1.0000	0.0000	0.2981	14.5186	17727780.7426	14.3680
DANNMTNKELNVFENE	1.0000	0.0000	0.2710	15.1771	37836068.7695	14.8741
DANNPFLQVIKSSQAL	1.0000	0.0000	0.2719	14.9835	30278140.9861	14.7254
DANNQPTKLATSPIAC	1.0000	0.0000	0.2747	15.4299	50618598.3204	15.0685
DANTNFLSCRMMKSSE	1.0000	0.0000	0.3608	15.8295	80192345.1555	15.3756
DAPLNDQQSVSHNNAL	1.0000	0.0000	0.2826	14.9338	28592102.9362	14.6871
DAPSNKKIQNAMTMLL	1.0000	0.0000	0.2790	15.3786	47714790.2284	15.0290
DAPTKPNNIENQNSTF	1.0000	0.0000	0.2521	14.7854	24103687.8135	14.5731
DAQSLRPNRQSPVSNF	1.0000	0.0000	0.2954	15.1090	34984439.1592	14.8218
DARGPAEDYRLFTNND	1.0000	0.0000	0.2617	16.0947	108824109.0774	15.5795
DARKGNLPPVNQTADE	1.0000	0.0000	0.2357	15.5729	59679982.2286	15.1784
DARMLSNGGSHSSATS	1.0000	0.0000	0.3336	15.0271	31835283.5688	14.7589
DARNREANPSDKSSLF	1.0000	0.0000	0.2779	14.7754	23825843.9152	14.5654
DASHADRMANNDSALT	1.0000	0.0000	0.2964	15.4240	50274425.2307	15.0639
DASLKKAKLSRKSQKE	1.0000	0.0000	0.2510	14.5301	17964902.9956	14.3769
DASVMNNSVGHEKLNT	1.0000	0.0000	0.3109	15.3873	48196589.9768	15.0357
DASYILSGGATENHAD	1.0000	0.0000	0.3008	15.7912	76727770.5114	15.3462
DATELNIAIPGHYMLT	1.0000	0.0000	0.2758	16.3238	141673425.2226	15.7556
DATSFTIEIAPYKQSN	1.0000	0.0000	0.2784	15.4920	54371148.7462	15.1162
DAVEKVTAQLKRRSTF	1.0000	0.0000	0.2535	15.9030	87274190.4603	15.4321
DAVPPDFHTLRKRIQE	1.0000	0.0000	0.2343	16.4972	172975577.6861	15.8888
DAYKQLQIEAVSKTIV	1.0000	0.0000	0.2566	15.9619	93389986.5017	15.4774
DCDRGTSYLLIMNKLS	1.0000	0.0000	0.3387	15.9118	88163419.5588	15.4389
DCFNPIAICQEPISFT	1.0000	0.0000	0.3286	16.9248	282993295.8331	16.2175
DCGGNNDKANSDNCKP	1.0000	0.0000	0.3344	15.9586	93044034.8394	15.4749
DCHWVADSLGRVETSR	1.0000	0.0000	0.3946	17.5113	555925972.2135	16.6683
DCKILAVSMGFYMLGE	1.0000	0.0000	0.3478	17.3709	472981383.8295	16.5604
DCLLGCDKLIMEIMDE	1.0000	0.0000	0.3250	17.2441	408698654.9915	16.4629
DCSPLIRQKGPKPTKR	1.0000	0.0000	0.2755	16.0862	107768903.2544	15.5730
DCTGNGSMKNSSQIDR	1.0000	0.0000	0.3439	15.7708	74952310.3339	15.3305
DDAELLYMEILFSTAN	1.0000	0.0000	0.2864	15.7112	69977405.0188	15.2847
DDAMSSSVVQEMLILW	1.0000	0.0000	0.3846	16.6590	208389385.6418	16.0132
DDARMLSNGGSHSSAT	1.0000	0.0000	0.3286	15.3095	44065360.4356	14.9759
DDCDRGTSYLLIMNKL	1.0000	0.0000	0.3241	16.1942	122032927.7636	15.6559
DDCLLGCDKLIMEIMD	1.0000	0.0000	0.3249	17.2362	405016610.0764	16.4568
DDDESNGIFDAFMVDK	1.0000	0.0000	0.2789	16.3007	137952969.1613	15.7378
DDDINSSNNPRLIPAR	1.0000	0.0000	0.2582	14.6862	21502496.1442	14.4969
DDDNPPEENLRGDLLS	1.0000	0.0000	0.2454	14.8720	26628475.5409	14.6396
DDDNYTSDYTRSSILH	1.0000	0.0000	0.3226	15.5315	56901101.6431	15.1466
DDDPSLCTFIDNVHLQ	1.0000	0.0000	0.3099	16.2385	128422427.5219	15.6900
DDDVQTEYHFNMTRQL	1.0000	0.0000	0.2830	16.9070	277256597.8268	16.2038
DDEHSDNQLFTADNDL	1.0000	0.0000	0.2700	15.3514	46246553.5717	15.0082
DDERNVDLPMRAKKAN	1.0000	0.0000	0.2513	15.8081	78242188.2243	15.3592
DDESNGIFDAFMVDKA	1.0000	0.0000	0.2792	16.3217	141320126.1915	15.7539
DDETRNDSLPNLYQPE	1.0000	0.0000	0.2624	15.2295	40189049.3137	14.9144
DDGPSVGKQLRSKSKK	1.0000	0.0000	0.2759	15.1086	34969927.5634	14.8216
DDHIPVIIAEETTLSK	1.0000	0.0000	0.2458	15.6467	64974232.4919	15.2351
DDIELFARIGVDLAEK	1.0000	0.0000	0.2254	16.0802	107018064.2033	15.5683
DDINLSKSHNETTYRL	1.0000	0.0000	0.2881	15.0672	33342107.7010	14.7897
DDINSSNNPRLIPARS	1.0000	0.0000	0.2641	14.4039	15534607.1250	14.2798
DDKAQNFEVNPEFNED	1.0000	0.0000	0.2530	15.7702	74899301.6212	15.3301
DDKKNQLSPPQAVMYR	1.0000	0.0000	0.2845	16.0877	107953283.9950	15.5741
DDKVSQGTNAGVSAND	1.0000	0.0000	0.2760	15.3177	44487114.6507	14.9823
DDLDELRPHNFICIYC	1.0000	0.0000	0.3373	17.4101	494793386.3910	16.5905
DDMSIILTVANNLHYR	1.0000	0.0000	0.3099	15.9806	95429834.4076	15.4918
DDMTENKVGESICPAA	1.0000	0.0000	0.2968	16.3839	151810415.9097	15.8017
DDNDISMTENKVGESI	1.0000	0.0000	0.2804	15.2992	43547017.2667	14.9680
DDNFQLKNTKIFIHIL	1.0000	0.0000	0.2642	15.7340	71844563.3512	15.3023
DDNKLGRKPSFYLLKK	1.0000	0.0000	0.2711	15.3609	46756502.7506	15.0155
DDNLELSNRWSPPLIC	1.0000	0.0000	0.3557	16.0033	97949686.5180	15.5092
DDNPPEENLRGDLLSK	1.0000	0.0000	0.2438	14.8070	24708640.6696	14.5897
DDNYTSDYTRSSILHI	1.0000	0.0000	0.3231	15.5438	57715644.9581	15.1561
DDPDFPTELDNVQSNG	1.0000	0.0000	0.2609	15.4210	50102569.3174	15.0616
DDPHGVIINPDLDNKI	1.0000	0.0000	0.2472	15.7543	73536768.7366	15.3178
DDPMTENRPNSDDTLN	1.0000	0.0000	0.2608	15.0222	31655702.1087	14.7551
DDPMTHETNASKITLQ	1.0000	0.0000	0.2704	15.6361	64180214.9926	15.2269
DDPPKQESAELFGTDP	1.0000	0.0000	0.2406	15.6631	66206959.7286	15.2477
DDPSLCTFIDNVHLQS	1.0000	0.0000	0.3271	15.9562	92779551.9280	15.4730
DDQNLPGYGLTVSVKS	1.0000	0.0000	0.2929	15.5094	55469836.3502	15.1296
DDQNMLMPTMNHSLHE	1.0000	0.0000	0.3451	16.4562	164991532.2632	15.8573
DDQSPHSIGQDSLMTT	1.0000	0.0000	0.3081	15.6100	62282591.4981	15.2069
DDQYVACQRADSAPDK	1.0000	0.0000	0.2848	16.7840	240639122.1389	16.1093
DDREHKSRDESAENAL	1.0000	0.0000	0.2749	15.3879	48229841.9478	15.0362
DDRLTVQAVVYFTSQR	1.0000	0.0000	0.2760	16.5526	184364232.4992	15.9314
DDSCALVKLKHFNPKH	1.0000	0.0000	0.3263	16.3609	147849301.0377	15.7841
DDSEMKVESIKSSAKR	1.0000	0.0000	0.2937	15.0658	33285523.5257	14.7886
DDSKIRTVLKKKRPNE	1.0000	0.0000	0.2398	15.1630	37226209.6189	14.8633
DDSRKDLGTFQICLMI	1.0000	0.0000	0.3070	16.5387	181433834.8571	15.9207
DDSSELLLSSFKFMTE	1.0000	0.0000	0.3016	14.8410	25696054.4573	14.6158
DDSSHSPLNVSGDSSD	1.0000	0.0000	0.3007	14.2983	13757327.7447	14.1987
DDTDESQAVQPLKLSR	1.0000	0.0000	0.2560	15.1958	38660962.6027	14.8885
DDTELTRNQWAAKGRD	1.0000	0.0000	0.2885	16.6850	214712718.9184	16.0332
DDTKCEPVNNSQSTVP	1.0000	0.0000	0.2987	15.4925	54403680.6365	15.1166
DDTLNQNNEPNVLPYK	1.0000	0.0000	0.2559	15.0422	32393269.4670	14.7705
DDTLPLITMQNQVPPF	1.0000	0.0000	0.2525	15.9761	94934433.1792	15.4883
DDVQTEYHFNMTRQLD	1.0000	0.0000	0.2830	16.9070	277256597.8268	16.2038
DEAVTMGLNILPGNAL	1.0000	0.0000	0.2613	15.6375	64285064.4059	15.2280
DECLCPTHGQNGTSNI	1.0000	0.0000	0.3507	16.6257	200542251.2813	15.9876
DEDSDSSAAIQVNWLI	1.0000	0.0000	0.3325	15.8220	79501602.6920	15.3699
DEEFPQDVLFDNFTSE	1.0000	0.0000	0.2710	15.9483	91938889.9453	15.4669
DEEKFVALGRNLNFAP	1.0000	0.0000	0.2586	15.8606	83117217.5055	15.3996
DEENGSRNTKYNENRP	1.0000	0.0000	0.2776	15.2369	40532981.6985	14.9201
DEEPPPMSNKTSKGGL	1.0000	0.0000	0.2750	15.2657	41898594.0835	14.9422
DEERKCSLSSHKFYLN	1.0000	0.0000	0.3554	15.8499	82093696.3968	15.3913
DEESLIKSPRATERDN	1.0000	0.0000	0.2518	14.9814	30204789.8873	14.7238
DEFVDNKVTERLSHVD	1.0000	0.0000	0.2795	16.0524	103649732.6149	15.5469
DEFYNSEIITTDSDPN	1.0000	0.0000	0.2783	15.2312	40269518.9404	14.9158
DEGGGVVNTIATNQYS	1.0000	0.0000	0.2861	16.0716	105965415.9021	15.5617
DEGPKKIDSYDSLSHI	1.0000	0.0000	0.2999	15.4560	52164202.1170	15.0885
DEGSVLNQRNIDTSSQ	1.0000	0.0000	0.2811	14.8542	26091278.9418	14.6260
DEGTESRNYLVPRENA	1.0000	0.0000	0.2772	15.7159	70360549.6232	15.2883
DEHSDNQLFTADNDLK	1.0000	0.0000	0.2688	15.2864	42912312.8980	14.9582
DEIHERLLLLEKDVFY	1.0000	0.0000	0.2673	16.2480	129825200.6181	15.6973
DEITFKTLTEASQGRD	1.0000	0.0000	0.2452	15.6659	66421808.1148	15.2499
DEKGNNASTGPLKAAS	1.0000	0.0000	0.2566	14.7801	23955359.3806	14.5690
DEKIPCTTNNHTTTQR	1.0000	0.0000	0.2773	16.0488	103227549.4602	15.5442
DEKNSDSKMISPQQVV	1.0000	0.0000	0.2959	15.3606	46740134.2164	15.0152
DELELFSLFERSKIEN	1.0000	0.0000	0.2729	15.0681	33374226.8599	14.7904
DELHHWSSNDNLQQKF	1.0000	0.0000	0.3764	16.4442	162739453.5734	15.8481
DELLSHLGDPAFHSSI	1.0000	0.0000	0.3156	15.5090	55444898.3977	15.1293
DELRPHNFICIYCTIS	1.0000	0.0000	0.3630	17.2228	398837222.8563	16.4466
DELRSLNRLLSLAFKS	1.0000	0.0000	0.2662	14.3620	14803645.5431	14.2477
DELTNCAGGVKSILHI	1.0000	0.0000	0.3083	16.1970	122419984.2050	15.6581
DELYPLQETLMGDRHQ	1.0000	0.0000	0.2737	16.6740	212022086.3428	16.0247
DEMLVSKASQLKDRSW	1.0000	0.0000	0.3549	16.1587	117142661.3398	15.6286
DEMRPPNGLPSGPEGN	1.0000	0.0000	0.2800	15.7931	76897529.3121	15.3476
DENESKILSAILSVAP	1.0000	0.0000	0.2573	14.5432	18236913.4416	14.3869
DENSPRSFNVLGQDES	1.0000	0.0000	0.2927	15.0506	32707613.6647	14.7769
DEPGPEHYQSKKYLGS	1.0000	0.0000	0.3156	16.2781	134403536.0068	15.7204
DEQSLSLIYCDRDLSI	1.0000	0.0000	0.3237	15.5897	60841497.1304	15.1913
DEQSSSLKNNSLSRQK	1.0000	0.0000	0.2615	13.7907	7668977.8642	13.8086
DEQYLTKNKYAQSPTG	1.0000	0.0000	0.2796	15.8514	82241663.5841	15.3925
DERLESLMKDGTNSFT	1.0000	0.0000	0.2867	15.3175	44476865.2780	14.9821
DERNVDLPMRAKKAND	1.0000	0.0000	0.2513	15.8081	78242188.2243	15.3592
DERSLYFRDSNNFGVM	1.0000	0.0000	0.3422	16.2545	130808493.4726	15.7023
DERSRKEEATTAFSPF	1.0000	0.0000	0.2700	15.7233	70960721.7046	15.2940
DESAENALKTINKNIL	1.0000	0.0000	0.2319	14.4351	16103218.6200	14.3038
DESDPYKNVNSNFMYR	1.0000	0.0000	0.3410	15.9827	95654230.1694	15.4933
DESELVNRGLISMLDL	1.0000	0.0000	0.2839	15.1381	36177152.1485	14.8442
DESKKLNQVNYISANL	1.0000	0.0000	0.2742	14.7279	22558326.2374	14.5289
DESNGIFDAFMVDKAC	1.0000	0.0000	0.3168	16.8918	272446242.6759	16.1921
DESQAVQPLKLSRSYY	1.0000	0.0000	0.3149	15.6460	64917314.2052	15.2346
DESTDLAFYANTSAIV	1.0000	0.0000	0.2833	15.4643	52666886.1395	15.0949
DETKHLSIVSPKDYPN	1.0000	0.0000	0.2878	15.4357	50961448.4303	15.0730
DETKLSQPETPKVAET	1.0000	0.0000	0.2280	15.2400	40676722.4726	14.9225
DETPSQQHPELTVQNS	1.0000	0.0000	0.2786	15.4168	49861733.5361	15.0584
DETRNDSLPNLYQPEP	1.0000	0.0000	0.2622	15.2256	40010032.6139	14.9114
DEVPKTNIPSFPRDPT	1.0000	0.0000	0.2461	15.5364	57224315.3630	15.1504
DEVRDELHHWSSNDNL	1.0000	0.0000	0.3688	16.3701	149417636.7014	15.7911
DEYGRSQLHVTLNSNN	1.0000	0.0000	0.3130	15.3402	45655135.7251	14.9996
DEYNLTGSESYLKSFQ	1.0000	0.0000	0.3192	15.3965	48707511.2147	15.0428
DFADVNMTENKVGESI	1.0000	0.0000	0.2833	15.9430	91382513.4870	15.4628
DFDPSNLIRLGIESLS	1.0000	0.0000	0.2767	14.7564	23311615.1983	14.5508
DFEDVPSELSASEIHR	1.0000	0.0000	0.2997	15.6027	61760122.5572	15.2013
DFFYHRQVNENFFLDR	1.0000	0.0000	0.3049	17.1900	384026965.1250	16.4213
DFGAETNKQFIACTSS	1.0000	0.0000	0.3171	16.0862	107763908.5633	15.5729
DFHTLRKRIQEIKNKY	1.0000	0.0000	0.2657	16.3614	147935312.6506	15.7845
DFKCELGIFNHSEREN	1.0000	0.0000	0.3301	16.4766	168909283.5166	15.8730
DFKRTIRNSTKLKLHK	1.0000	0.0000	0.2664	15.3576	46578634.2933	15.0129
DFKVKPTTSVEYNYSR	1.0000	0.0000	0.3112	15.9838	95777913.5379	15.4942
DFLKAMANIRLAYSSK	1.0000	0.0000	0.3052	15.6373	64273309.5493	15.2279
DFLSLAGKKLSLVSTA	1.0000	0.0000	0.2696	14.6437	20473682.0164	14.4641
DFMTENKVGESICPAA	1.0000	0.0000	0.3075	16.6059	196023033.7495	15.9724
DFNDNRPQQAMESKRI	1.0000	0.0000	0.2812	15.9946	96973474.2394	15.5025
DFNKNEDSNNPPNGAF	1.0000	0.0000	0.2744	14.9820	30225713.0842	14.7242
DFPNMKTSLTVKVSGF	1.0000	0.0000	0.3059	15.7526	73396222.4444	15.3165
DFPTELDNVQSNGSSE	1.0000	0.0000	0.2840	14.8680	26506475.8866	14.6366
DFSFSANNNSLLEESR	1.0000	0.0000	0.2861	14.2989	13766736.4107	14.1992
DFSPIIFLIGVAEASQ	1.0000	0.0000	0.2801	15.9243	89439032.9545	15.4485
DFSSGTNSSHSPMAAR	1.0000	0.0000	0.3434	15.2531	41295979.1948	14.9326
DFVFPLFLYSAKNNRR	1.0000	0.0000	0.3087	16.0678	105500574.0222	15.5588
DFVGALDGPHIKLPVK	1.0000	0.0000	0.2470	16.4435	162594183.2497	15.8475
DFYASSANKSGPNKVR	1.0000	0.0000	0.3105	15.3445	45879040.6420	15.0028
DGDKKQNPIDHTPRTA	1.0000	0.0000	0.2342	15.9760	94921095.3344	15.4882
DGDQGVLDLKTPLLNN	1.0000	0.0000	0.2419	15.1031	34747793.4126	14.8173
DGEAEDSSAQKLTLLC	1.0000	0.0000	0.2891	15.4600	52406029.5744	15.0916
DGFAKTTEELISFHLR	1.0000	0.0000	0.2760	16.0459	102882058.6934	15.5420
DGGADRNPHGTMANIS	1.0000	0.0000	0.2975	16.2521	130441513.8251	15.7004
DGIFKHFSGYNGFCPV	1.0000	0.0000	0.3492	17.6624	661578530.0560	16.7844
DGIKMEDRPNYVYWNH	1.0000	0.0000	0.3634	17.9950	970263066.6096	17.0401
DGIRQNGWLYSMSNNR	1.0000	0.0000	0.3942	16.6877	215377186.3226	16.0352
DGKTIHNFILPTISQN	1.0000	0.0000	0.2744	15.5164	55919184.4251	15.1349
DGLISFANSLSWRIFS	1.0000	0.0000	0.3696	15.8456	81688123.2767	15.3880
DGLKSIARAQSPFRSA	1.0000	0.0000	0.2879	15.4419	51321124.1569	15.0777
DGLSAKSVSGNNLQPP	1.0000	0.0000	0.2756	14.6424	20443242.6103	14.4632
DGNLQPLNAVSVQAQI	1.0000	0.0000	0.2653	15.4678	52876845.4394	15.0976
DGNLSFAKKTYRRRRK	1.0000	0.0000	0.2831	16.0283	100808571.3402	15.5284
DGNSNLQPEDGTGHDI	1.0000	0.0000	0.2769	15.6961	68774416.3596	15.2731
DGPADQISTFQLFWEN	1.0000	0.0000	0.3293	16.8230	251683451.3105	16.1392
DGPHIKLPVKLTIKST	1.0000	0.0000	0.2524	15.4560	52163713.5570	15.0885
DGPSIQNEDSTPPKMQ	1.0000	0.0000	0.2762	15.5135	55735592.4738	15.1328
DGPSVGKQLRSKSKKQ	1.0000	0.0000	0.2800	15.1939	38576708.7860	14.8871
DGQAILVHLDKAKEFK	1.0000	0.0000	0.2426	16.2266	126675788.1560	15.6809
DGQSDKLWLFPHNNPF	1.0000	0.0000	0.3564	16.6645	209711409.2238	16.0174
DGQSRDQFILLSRDMT	1.0000	0.0000	0.2969	15.9387	90937921.3574	15.4596
DGQTKKNPAAKDSLAK	1.0000	0.0000	0.2351	15.0735	33583431.5076	14.7945
DGSSSTNSERFLSMVR	1.0000	0.0000	0.3295	14.9916	30562579.9596	14.7316
DGTDCHWVADSLGRVE	1.0000	0.0000	0.3659	17.8218	794846635.2738	16.9070
DGTGHDILHSYSTRNP	1.0000	0.0000	0.3240	16.0894	108164134.1434	15.5754
DGTGSRKLNIQNKSQA	1.0000	0.0000	0.2698	15.0317	32006347.4118	14.7624
DGTNSFTNWRNIKSEP	1.0000	0.0000	0.3361	15.8466	81783716.7805	15.3888
DGVHNLLSADANATII	1.0000	0.0000	0.2691	15.3765	47602535.0381	15.0274
DGYRLMSDPAQYSLSD	1.0000	0.0000	0.3363	15.9717	94454150.0458	15.4849
DGYVLENKSQDEESLI	1.0000	0.0000	0.2813	15.3434	45824113.0117	15.0020
DHAKPDYQTDYNGLLG	1.0000	0.0000	0.2814	16.4918	171903966.0507	15.8847
DHANATMTENKVGESI	1.0000	0.0000	0.2859	15.8693	83946331.1524	15.4062
DHDKSSVFCKVTKSNP	1.0000	0.0000	0.3382	15.8134	78717801.5852	15.3632
DHDSKNNHYMFDTANS	1.0000	0.0000	0.3491	16.0061	98265857.9782	15.5113
DHEPLFRLELRVIKDL	1.0000	0.0000	0.2524	16.0186	99693894.8429	15.5210
DHFKNQVYHKHDDKVS	1.0000	0.0000	0.3242	16.9495	291167897.5321	16.2365
DHIPVIIAEETTLSKW	1.0000	0.0000	0.3105	16.6286	201225081.0596	15.9898
DHKQKDLIPIANSANA	1.0000	0.0000	0.2573	15.2729	42248218.1903	14.9478
DHKQRKNKENNDGPAD	1.0000	0.0000	0.2540	15.6332	63972602.8370	15.2248
DHLAAPYSGWGNLDEQ	1.0000	0.0000	0.3539	17.0207	316038784.2240	16.2912
DHLTIQQSEESNDNEQ	1.0000	0.0000	0.2775	15.1754	37761916.3073	14.8728
DHLVIEPTPDQQIIIV	1.0000	0.0000	0.2246	16.3430	144840158.5171	15.7703
DHNAQPNDISKQSARG	1.0000	0.0000	0.2877	15.5157	55872891.2941	15.1344
DHPSKEFYQSNQFTVR	1.0000	0.0000	0.3247	16.3722	149782648.7800	15.7927
DHQDNHYQEKKLTHSP	1.0000	0.0000	0.3122	16.4015	154927850.4060	15.8153
DHQGSSDSKEKKVCTS	1.0000	0.0000	0.3378	15.6245	63332471.2932	15.2181
DHQITNPPRYDNKDVD	1.0000	0.0000	0.2621	16.2018	123099802.4676	15.6618
DHRKNNLPSSLNGFVR	1.0000	0.0000	0.3055	15.2505	41175281.0294	14.9306
DHSNFSLNPASFQTSP	1.0000	0.0000	0.3112	14.8614	26306212.1456	14.6315
DHSYDFPNMKTSLTVK	1.0000	0.0000	0.3224	15.9153	88520234.8735	15.4416
DHTKIYAIQNPIARSQ	1.0000	0.0000	0.2753	16.1508	116081435.1450	15.6226
DHTPRTASPDKKSNTI	1.0000	0.0000	0.2624	15.1152	35235501.1417	14.8266
DHYDNDSGQYYNFPMN	1.0000	0.0000	0.3650	16.9632	295772213.6097	16.2470
DIANISCQTLQSKIRC	1.0000	0.0000	0.3364	16.1826	120405584.9977	15.6470
DICKRAMPPNHLDVVI	1.0000	0.0000	0.2927	16.9840	302954254.8775	16.2630
DIDEAVTMGLNILPGN	1.0000	0.0000	0.2582	15.7796	75710697.5886	15.3372
DIDNQYDLFLVEGSSL	1.0000	0.0000	0.2955	15.4640	52648870.1444	15.0947
DIEKDYKTTLVSSMRA	1.0000	0.0000	0.2897	15.7334	71794529.1044	15.3018
DIELFARIGVDLAEKS	1.0000	0.0000	0.2518	15.7978	77315841.4506	15.3512
DIEMFGTTLSYIMHAG	1.0000	0.0000	0.3177	17.0883	341583029.7534	16.3431
DIEPPQNSGRLVVPDP	1.0000	0.0000	0.2529	15.7235	70974204.9047	15.2941
DIEQTESNTKSKGSMP	1.0000	0.0000	0.2818	15.0286	31890727.7247	14.7600
DIFNSADMEGHFKVPP	1.0000	0.0000	0.2967	16.6190	199019108.4738	15.9825
DIGIANNSGASKDSAD	1.0000	0.0000	0.2714	14.8020	24568165.2468	14.5859
DIGLEGGVSNKEINSY	1.0000	0.0000	0.2963	15.4925	54405109.0396	15.1166
DIGNTEHDAKITEDRL	1.0000	0.0000	0.2371	15.8408	81244465.0034	15.3843
DIKAEGHVPKEQLASM	1.0000	0.0000	0.2731	16.2838	135286709.0853	15.7248
DIKMSPSGCIKDYPNN	1.0000	0.0000	0.3368	16.0503	103396779.6301	15.5453
DIKNKKHTDKNRSMYD	1.0000	0.0000	0.2961	15.8579	82857641.3715	15.3975
DIKSIEKNADEYGRSQ	1.0000	0.0000	0.2787	15.5891	60804156.4897	15.1909
DIKSQNTLPDLDSENN	1.0000	0.0000	0.2417	14.2370	12819289.8278	14.1516
DILHSYSTRNPFLSTS	1.0000	0.0000	0.3178	14.9842	30303525.0112	14.7259
DILQYEPKSCLKSRSN	1.0000	0.0000	0.3216	15.3877	48216647.6665	15.0360
DILTSFSGQTKIESSL	1.0000	0.0000	0.2771	14.6048	19578966.1923	14.4343
DIMNKTKMPMYGPDRR	1.0000	0.0000	0.2859	17.0841	339962830.2100	16.3399
DIMNYGNYLESTTGVE	1.0000	0.0000	0.3156	16.2231	126152622.5369	15.6781
DINDNEDENESKILSA	1.0000	0.0000	0.2446	14.4232	15884952.5702	14.2947
DINFKQNSTEHDTLNS	1.0000	0.0000	0.2796	14.8717	26621788.7392	14.6395
DINLSKSHNETTYRLA	1.0000	0.0000	0.2890	15.0882	34155922.0976	14.8058
DINSSNNPRLIPARSA	1.0000	0.0000	0.2652	14.4248	15913775.9237	14.2959
DIPGTHQIRASSQGSF	1.0000	0.0000	0.3126	15.9996	97534368.2158	15.5063
DIQQTNFQNKKQFKRG	1.0000	0.0000	0.2544	16.1330	113722709.3006	15.6089
DIQTKIKNVRISHSMN	1.0000	0.0000	0.3028	15.6140	62570142.0173	15.2100
DISIHQNDGLISFANS	1.0000	0.0000	0.3036	15.1773	37845331.7624	14.8743
DISKQSARGLAGLGEY	1.0000	0.0000	0.2904	15.8456	81691953.1268	15.3880
DISLANYLLRLQDSDF	1.0000	0.0000	0.2863	15.1675	37419343.5526	14.8668
DISLAVDEERKCSLSS	1.0000	0.0000	0.3115	15.1227	35539653.4380	14.8323
DISMTENKVGESICPA	1.0000	0.0000	0.3174	16.0929	108595762.7494	15.5781
DISRIALQALDLEAPN	1.0000	0.0000	0.2413	15.1044	34799936.9835	14.8183
DISRTILKEEGSISAE	1.0000	0.0000	0.2633	14.9622	29545619.0789	14.7090
DISSPSRIQGKFPYNN	1.0000	0.0000	0.3084	15.3428	45792331.8801	15.0016
DISVNLGGIRSDPDPE	1.0000	0.0000	0.2691	15.3879	48232134.1977	15.0362
DITFSFQIDNPARQQD	1.0000	0.0000	0.2607	16.0534	103766252.0379	15.5477
DITGPVVKDSWSEGVK	1.0000	0.0000	0.3315	16.6676	210456965.4860	16.0198
DITITTPTPSNIISSS	1.0000	0.0000	0.2510	14.1879	12114502.0751	14.1138
DITTYVTAYDPKSRKV	1.0000	0.0000	0.2695	16.2082	124007429.4120	15.6667
DIVGKTDPTSDITTYV	1.0000	0.0000	0.2523	15.8925	86219348.2204	15.4240
DIVIMYPQVMVCYSTP	1.0000	0.0000	0.3358	17.8167	790210018.7335	16.9031
DIVSRLALRSGNESSQ	1.0000	0.0000	0.2905	14.7459	23032571.5892	14.5428
DKAATLYNISLYLPSN	1.0000	0.0000	0.2835	14.9062	27698873.8222	14.6659
DKACNPIQDHQGSSDS	1.0000	0.0000	0.3324	15.8743	84435050.1026	15.4101
DKAKEFKSNTISYISI	1.0000	0.0000	0.2844	15.0576	32972587.7270	14.7823
DKANSDNCKPHAEPEQ	1.0000	0.0000	0.2950	15.9599	93182777.9532	15.4759
DKAQNFEVNPEFNEDD	1.0000	0.0000	0.2530	15.7702	74899301.6212	15.3301
DKCSPVPKGKETNFYC	1.0000	0.0000	0.3455	16.9705	298290877.1742	16.2526
DKDDNDISMTENKVGE	1.0000	0.0000	0.2643	15.5042	55141260.3907	15.1256
DKDNPVMEVNNTSGTP	1.0000	0.0000	0.2749	15.3977	48775355.1931	15.0437
DKFGSSKIPELDSYVN	1.0000	0.0000	0.3004	15.2639	41814873.1362	14.9409
DKFLQTRFTVISKSNG	1.0000	0.0000	0.2864	15.4961	54628984.2772	15.1194
DKFTTKSLTASDIVGK	1.0000	0.0000	0.2581	15.1687	37472210.9579	14.8677
DKGEVFNKKDMNNPNM	1.0000	0.0000	0.2928	15.9163	88618294.8396	15.4423
DKGPPSQQMFQVFSTS	1.0000	0.0000	0.3219	16.0814	107170458.2871	15.5692
DKGPTNTQQNKKIGLR	1.0000	0.0000	0.2376	15.4387	51138072.4251	15.0753
DKIKTKELDSIKKTHK	1.0000	0.0000	0.2361	15.1537	36830367.8733	14.8562
DKINCKDANLSNSNIN	1.0000	0.0000	0.2796	14.4918	17190444.6065	14.3475
DKITSPLQFVPSELRR	1.0000	0.0000	0.2700	15.4348	50903305.7946	15.0722
DKKFPQNFELAPLPFQ	1.0000	0.0000	0.2494	15.9698	94245359.9036	15.4834
DKKNQLSPPQAVMYRV	1.0000	0.0000	0.2896	16.2186	125500749.0052	15.6747
DKKQNPIDHTPRTASP	1.0000	0.0000	0.2515	15.5469	57918912.1505	15.1584
DKKSNTINIYGFLSKG	1.0000	0.0000	0.2897	15.2273	40087084.5804	14.9127
DKKSPMLHVNTSFSTL	1.0000	0.0000	0.3087	15.1500	36673159.2467	14.8533
DKLAIAMSVQQNTDGL	1.0000	0.0000	0.2698	15.6710	66814269.1590	15.2538
DKLAPSRNHFYLNLNT	1.0000	0.0000	0.2948	15.2792	42558570.1095	14.9527
DKLIMEIMDETKLSQP	1.0000	0.0000	0.2673	15.7777	75548833.5818	15.3358
DKLLLVCLISNNSPSP	1.0000	0.0000	0.2873	14.5316	17995823.9715	14.3780
DKLTLTDPDSLPEANL	1.0000	0.0000	0.2243	14.4825	17006549.5309	14.3403
DKLWLFPHNNPFYDPI	1.0000	0.0000	0.3472	17.0596	330489555.9276	16.3211
DKNGDISRTILKEEGS	1.0000	0.0000	0.2593	15.0748	33634069.7825	14.7956
DKNIDMDLNPKAGSTC	1.0000	0.0000	0.2996	15.7942	76996179.0931	15.3485
DKNKHPPNEFNKLKAS	1.0000	0.0000	0.2648	15.0105	31235245.9754	14.7462
DKNRANQRSNVRLCGK	1.0000	0.0000	0.3094	15.8654	83576511.5627	15.4032
DKNRSMYDGYRLMSDP	1.0000	0.0000	0.3469	16.4836	170282129.4421	15.8784
DKNSSYNHQHGNEYVE	1.0000	0.0000	0.3547	16.1961	122303646.5648	15.6574
DKPGIQQLIDPVDGYV	1.0000	0.0000	0.2308	16.6053	195894373.7271	15.9719
DKPGISIDNREEQKCN	1.0000	0.0000	0.2858	15.8780	84797878.0033	15.4129
DKPLNPFPADTADEML	1.0000	0.0000	0.2432	15.7151	70293978.3653	15.2877
DKPMSIPKHLCGAVIN	1.0000	0.0000	0.3197	16.5340	180450593.1654	15.9171
DKQNTLIKMIIHNLSN	1.0000	0.0000	0.2798	15.1430	36380622.0179	14.8480
DKRFDLWVNAEMTENK	1.0000	0.0000	0.3230	16.8202	250892018.7212	16.1371
DKSADNNSDKSSKVQL	1.0000	0.0000	0.2597	14.1028	10984021.0489	14.0484
DKSISSEKFLEGNWYV	1.0000	0.0000	0.3694	16.2575	131262580.5656	15.7046
DKSNLPQYVPQLFVDG	1.0000	0.0000	0.2853	16.0202	99882050.8832	15.5222
DKSSKVQLMTENKVGE	1.0000	0.0000	0.2839	15.4164	49837348.4455	15.0581
DKSSLFMHHILTNAPL	1.0000	0.0000	0.3189	15.6431	64702880.9456	15.2324
DKSSVFCKVTKSNPTG	1.0000	0.0000	0.3217	15.5622	58950400.9874	15.1702
DKSTMRSQNMRKDHSN	1.0000	0.0000	0.3356	15.6203	63024004.3748	15.2148
DKTKPNQQPGCSSGPN	1.0000	0.0000	0.3041	15.5930	61074610.3282	15.1938
DKVIECVHDRANGFLK	1.0000	0.0000	0.2890	16.9453	289744896.7462	16.2332
DKVLTRKPSLGRLPLK	1.0000	0.0000	0.2448	15.1011	34667368.3224	14.8158
DKVSQGTNAGVSANDE	1.0000	0.0000	0.2762	15.3256	44891551.2842	14.9883
DKWQEAESGETVLSTP	1.0000	0.0000	0.3186	16.2191	125576744.2956	15.6751
DKYDMGVSNRPGGGGE	1.0000	0.0000	0.2989	16.8378	256029779.6576	16.1507
DLACATTTNSDNNHDS	1.0000	0.0000	0.3035	15.1534	36817853.2699	14.8559
DLAEKSPSKRANRSTN	1.0000	0.0000	0.2586	14.4204	15833815.4464	14.2926
DLAFYANTSAIVMLIK	1.0000	0.0000	0.2903	15.9453	91622721.4075	15.4646
DLAILFATKTDTRVNS	1.0000	0.0000	0.2502	15.2167	39600187.5297	14.9046
DLCSRLIFNLKPREDR	1.0000	0.0000	0.2973	15.9005	87019267.0717	15.4302
DLDELRPHNFICIYCT	1.0000	0.0000	0.3389	17.3422	457576970.9105	16.5383
DLDFVFPLFLYSAKNN	1.0000	0.0000	0.2996	15.6877	68113514.5012	15.2666
DLDGNLSFAKKTYRRR	1.0000	0.0000	0.2818	15.8279	80040633.7707	15.3744
DLDNKIKSSTTLLSLN	1.0000	0.0000	0.2284	13.6375	6429026.5778	13.6908
DLDQKQPESLVLKKHT	1.0000	0.0000	0.2544	15.3880	48233679.0808	15.0362
DLDSEHPGELNKRKVK	1.0000	0.0000	0.2648	15.4949	54555104.5526	15.1185
DLDSENNKDVLPFLNH	1.0000	0.0000	0.2742	15.0179	31500620.1629	14.7518
DLEEKADKNIDMDLNP	1.0000	0.0000	0.2394	15.2965	43414947.8473	14.9660
DLFATMRPPLSTCLKG	1.0000	0.0000	0.3076	16.2233	126191590.8270	15.6783
DLFLVEGSSLPCTGGF	1.0000	0.0000	0.3325	16.2466	129623724.5233	15.6962
DLGNKSTPPISNEITL	1.0000	0.0000	0.2445	14.4416	16224311.9114	14.3088
DLGQQWHINKTPYLYN	1.0000	0.0000	0.3564	17.2011	388954470.0252	16.4298
DLGQTSFKYNSCREWS	1.0000	0.0000	0.4166	16.8737	266814444.4888	16.1782
DLGTFQICLMIRDLDQ	1.0000	0.0000	0.2852	16.8206	251007977.4945	16.1374
DLIPIANSANASNQGT	1.0000	0.0000	0.2582	14.6628	20930759.0276	14.4789
DLISKISSLKDSQMKH	1.0000	0.0000	0.3011	14.9059	27690084.1602	14.6657
DLISTRRLRPVPLDQR	1.0000	0.0000	0.2524	15.6309	63800365.1747	15.2230
DLKARQYLSIVQSHIV	1.0000	0.0000	0.3054	16.0737	106217681.6283	15.5633
DLKNTGETNNTRVDRT	1.0000	0.0000	0.2413	15.1579	37012158.1065	14.8594
DLKQLKTLRTLNLTSN	1.0000	0.0000	0.2280	14.1713	11885300.1839	14.1011
DLKRQIEEIYLKNLSN	1.0000	0.0000	0.2619	15.0492	32654927.2540	14.7758
DLKTGGSSPMNFAKFE	1.0000	0.0000	0.3022	15.7305	71553481.2372	15.2995
DLKTPLLNNPGITPPP	1.0000	0.0000	0.2230	14.8238	25192804.1205	14.6026
DLLDHDKSSVFCKVTK	1.0000	0.0000	0.3214	16.0048	98118163.5907	15.5103
DLLETYDNLFKIDSFL	1.0000	0.0000	0.2748	15.3259	44907921.5887	14.9885
DLLPAECCEERQSDTP	1.0000	0.0000	0.3089	16.4792	169431186.3974	15.8750
DLLSHNVSVSSDITFS	1.0000	0.0000	0.3085	14.5883	19210050.1672	14.4216
DLLSKSSDPYQPRLEP	1.0000	0.0000	0.2780	14.9182	28084286.5690	14.6752
DLLVNTKFFQNKQSSR	1.0000	0.0000	0.2863	15.1369	36127235.2740	14.8433
DLNKNPNQCSVAQTPL	1.0000	0.0000	0.2878	15.3025	43712048.6002	14.9705
DLNLTNNSDDDNPPEE	1.0000	0.0000	0.2327	14.2842	13536136.5279	14.1879
DLNPDSIIFSKVLSRG	1.0000	0.0000	0.2841	14.9651	29641641.5203	14.7112
DLNPGHSRKSRINPQI	1.0000	0.0000	0.2883	15.3610	46757224.0300	15.0155
DLNPKAGSTCDTSDDM	1.0000	0.0000	0.3090	15.7030	69324849.9463	15.2784
DLNPLTIGMEEDDSRK	1.0000	0.0000	0.2612	15.4543	52060821.4711	15.0872
DLNQHGANMDSLISQG	1.0000	0.0000	0.3136	15.6322	63895039.2096	15.2240
DLNTVADNQNVRQRSM	1.0000	0.0000	0.2897	15.6578	65803783.1834	15.2436
DLPIQLISKKNREIVN	1.0000	0.0000	0.2472	14.9990	30821355.0409	14.7372
DLPMRAKKANDGNSNL	1.0000	0.0000	0.2694	15.0581	32991233.1083	14.7827
DLPMWIRRDDDPSLCT	1.0000	0.0000	0.3580	17.2300	402154008.7976	16.4521
DLPSHALSVKSGMNDS	1.0000	0.0000	0.3167	15.0102	31221873.9478	14.7459
DLQMYTSNNTQHYEPD	1.0000	0.0000	0.3230	16.2791	134560061.3676	15.7212
DLRPTKSVNERKAENN	1.0000	0.0000	0.2504	14.8964	27389691.0059	14.6584
DLRSATYVGCSTDIKN	1.0000	0.0000	0.3214	15.9552	92680253.6040	15.4723
DLRYLKRDPVAYPQAR	1.0000	0.0000	0.2516	16.6464	205387477.8805	16.0035
DLSISSNASTEENAFQ	1.0000	0.0000	0.2747	14.3700	14941549.8721	14.2539
DLSKNEIALNEFLVAV	1.0000	0.0000	0.2598	15.0951	34428628.0031	14.8111
DLSLCASRINAPSPSK	1.0000	0.0000	0.3017	14.7828	24032213.1251	14.5711
DLSRDAIESVEQNDSA	1.0000	0.0000	0.2717	14.9503	29142685.3953	14.6999
DLSSASHQFLPHISDE	1.0000	0.0000	0.3224	15.3197	44589824.6801	14.9838
DLSSCLNEKENSHEDS	1.0000	0.0000	0.3145	14.7649	23539891.2171	14.5573
DLSSNQNKPEGMMKIN	1.0000	0.0000	0.3011	15.2171	39621163.7283	14.9049
DLTGDKLAIAMSVQQN	1.0000	0.0000	0.2698	15.6710	66814269.1590	15.2538
DLTQLYEKAQYVSTIT	1.0000	0.0000	0.2741	15.9085	87828028.7693	15.4364
DLVLKAQIVKDCKILA	1.0000	0.0000	0.2573	16.0905	108296471.3934	15.5762
DLVQKGPLFLNSDHKQ	1.0000	0.0000	0.2810	15.6714	66842720.7396	15.2541
DLVRAFTTSNSGAWNQ	1.0000	0.0000	0.3479	16.2090	124131776.3678	15.6673
DLVVTVARHIMGSEAS	1.0000	0.0000	0.3091	16.3505	146095815.2232	15.7761
DLWLHDDDINSSNNPR	1.0000	0.0000	0.3380	15.6994	69036665.0353	15.2756
DLWVNAEMTENKVGES	1.0000	0.0000	0.3399	16.5477	183319541.0637	15.9276
DLYEDPRRKIPPLKSE	1.0000	0.0000	0.2518	15.6183	62878237.2587	15.2133
DMDLNPKAGSTCDTSD	1.0000	0.0000	0.3090	15.7030	69324849.9463	15.2784
DMDRSGNSTYFNHDLL	1.0000	0.0000	0.3374	15.8866	85642006.6865	15.4195
DMEGHFKVPPLLFTNG	1.0000	0.0000	0.2852	16.6417	204267006.0298	15.9999
DMELDRAMTENKVGES	1.0000	0.0000	0.2862	16.0980	109233896.1150	15.5820
DMGVSNRPGGGGEFPS	1.0000	0.0000	0.3187	16.5063	174786408.5047	15.8958
DMNANSAQPSKREVTH	1.0000	0.0000	0.3044	15.6878	68121379.0293	15.2667
DMNNPNMDNDSVQEGD	1.0000	0.0000	0.3029	15.6922	68462387.5034	15.2701
DMQYNSSDLGNKSTPP	1.0000	0.0000	0.3066	15.1047	34811020.7590	14.8185
DMRPLVPEISHPMTEN	1.0000	0.0000	0.2990	16.3181	140745461.1173	15.7512
DMRTERLADTIDCGGN	1.0000	0.0000	0.2818	16.7290	225888890.9724	16.0670
DMSIILTVANNLHYRK	1.0000	0.0000	0.3089	15.9156	88549623.6505	15.4418
DMSPEQPAEPGISNPN	1.0000	0.0000	0.2802	15.3796	47772761.6039	15.0298
DMTENKVGESICPAAP	2.0000	15.7987	0.2967	16.6810	302268393.7738	15.7987
DMVEMEPSTSSTVSQT	1.0000	0.0000	0.3219	15.4631	52590471.0124	15.0940
DNAIQNVIGKQNTTEG	1.0000	0.0000	0.2454	15.5741	59762856.0683	15.1793
DNALGYEVHTAEAFSI	1.0000	0.0000	0.2919	16.2914	136481139.4772	15.7306
DNAYVKLLKLLDPVHP	1.0000	0.0000	0.2666	15.7479	72999034.9587	15.3129
DNCKPHAEPEQRNQWQ	1.0000	0.0000	0.3453	17.5534	583562959.1870	16.7007
DNDAHFSMISIRHNTS	1.0000	0.0000	0.3436	15.8022	77710470.7146	15.3546
DNDANNMTNKELNVFE	1.0000	0.0000	0.2707	15.1692	37495196.3372	14.8681
DNDISMTENKVGESIC	1.0000	0.0000	0.3218	15.8693	83952806.6794	15.4062
DNDKPGIQQLIDPVDG	1.0000	0.0000	0.2280	15.9357	90616983.5289	15.4572
DNDLKRQIEEIYLKNL	1.0000	0.0000	0.2483	15.3315	45199884.4721	14.9929
DNDNSKVGDSILGVIT	1.0000	0.0000	0.2709	15.0646	33239645.0300	14.7877
DNDQAGVQVTTISALS	1.0000	0.0000	0.2691	15.3254	44880391.9331	14.9881
DNDSGQYYNFPMNQAL	1.0000	0.0000	0.3303	16.2603	131678165.5175	15.7067
DNDSVQEGDNEEDFGA	1.0000	0.0000	0.2666	15.8268	79945358.7277	15.3736
DNDTDLISTRRLRPVP	1.0000	0.0000	0.2485	15.3073	43954119.3489	14.9742
DNEDENESKILSAILS	1.0000	0.0000	0.2478	14.1966	12237524.9806	14.1206
DNEEDFGAETNKQFIA	1.0000	0.0000	0.2442	15.9580	92971682.1162	15.4744
DNEQTEDNLLEDDQNL	1.0000	0.0000	0.2304	14.8086	24754178.1563	14.5909
DNERRDVFNSNNKIEN	1.0000	0.0000	0.2722	14.9844	30307407.7393	14.7260
DNESSDSLAEVFMTPD	1.0000	0.0000	0.2954	15.2091	39259298.5643	14.8988
DNETLTINERALVQTM	1.0000	0.0000	0.2527	15.5574	58623517.3193	15.1665
DNEVNRPETSMMEPEL	1.0000	0.0000	0.2875	15.7928	76873418.2670	15.3474
DNFQLKNTKIFIHILN	1.0000	0.0000	0.2708	15.5276	56643539.8739	15.1435
DNFSQERTDTPNLNDN	1.0000	0.0000	0.2574	14.7850	24091498.8400	14.5728
DNFTSENESNLSISRD	1.0000	0.0000	0.2714	14.1511	11612156.9818	14.0856
DNFYDSSEFDHRKNNL	1.0000	0.0000	0.3229	15.5790	60097225.8378	15.1831
DNGLPHLEYSMERMEK	1.0000	0.0000	0.3237	16.5180	177152549.8606	15.9048
DNGNVLNRITISSSDP	1.0000	0.0000	0.2707	14.4778	16915881.7901	14.3367
DNGTGIAKNEVRYKYH	1.0000	0.0000	0.2882	16.7061	219987834.3142	16.0494
DNHDMRPLVPEISHPM	1.0000	0.0000	0.3174	16.7043	219535688.3303	16.0480
DNHYQEKKLTHSPAYR	1.0000	0.0000	0.3146	16.4581	165358361.6229	15.8588
DNIAAVPTDELTNCAG	1.0000	0.0000	0.2674	15.9774	95073679.9067	15.4893
DNINTSRQNVVSITFV	1.0000	0.0000	0.2892	15.2730	42252419.0391	14.9479
DNIPSNGPSSVVNDWL	1.0000	0.0000	0.3409	15.5276	56644393.8158	15.1436
DNISEQSLMKAFVNLL	1.0000	0.0000	0.2893	15.0802	33842868.3444	14.7997
DNISTAPTKELASELL	1.0000	0.0000	0.2358	14.3958	15391817.2688	14.2737
DNKDVDFVGALDGPHI	1.0000	0.0000	0.2535	16.4565	165061204.4279	15.8576
DNKENTSESLKSVTPS	1.0000	0.0000	0.2510	13.9376	9081505.8999	13.9214
DNKIGAKSVWSKDKNE	1.0000	0.0000	0.3204	15.8129	78671429.8133	15.3629
DNKIKSSTTLLSLNLH	1.0000	0.0000	0.2520	13.9636	9358076.7004	13.9415
DNKLGRKPSFYLLKKQ	1.0000	0.0000	0.2749	15.4462	51578945.5725	15.0810
DNKSVKLHTSNLKLTM	1.0000	0.0000	0.2824	14.7920	24287454.2599	14.5782
DNKVTERLSHVDEGPK	1.0000	0.0000	0.2686	15.7735	75184934.4795	15.3326
DNLELSNRWSPPLICS	1.0000	0.0000	0.3613	15.7209	70764337.6783	15.2921
DNLFKIDSFLMYMALG	1.0000	0.0000	0.3264	16.3841	151854007.3258	15.8019
DNLGENLQPLSQRNNS	1.0000	0.0000	0.2618	14.3431	14485716.6689	14.2332
DNLLEDDQNLPGYGLT	1.0000	0.0000	0.2581	15.3775	47654396.5973	15.0282
DNLPSQDSEEQFLLPA	1.0000	0.0000	0.2627	14.9520	29200383.0774	14.7012
DNLQQKFLREFNNETG	1.0000	0.0000	0.2659	15.5879	60719902.4039	15.1899
DNLSPNMFSVGEHDSS	1.0000	0.0000	0.3358	15.2283	40134983.5585	14.9135
DNMHDEENGSRNTKYN	1.0000	0.0000	0.3168	15.7861	76285264.1288	15.3423
DNMLNKPCDAGTYSIM	1.0000	0.0000	0.3447	16.5333	180320213.8502	15.9166
DNNFFSENHSYSAEFS	1.0000	0.0000	0.3522	15.3660	47032022.0189	15.0194
DNNHDSPVELIKPVEY	1.0000	0.0000	0.2863	15.7832	76029976.2709	15.3401
DNNKDFNDNRPQQAME	1.0000	0.0000	0.2721	15.7369	72084931.9510	15.3045
DNNLNQNYIDQNNMAL	1.0000	0.0000	0.2850	15.0916	34289206.0375	14.8084
DNNMMRNTNDARLGGR	1.0000	0.0000	0.3001	16.0437	102612560.1247	15.5402
DNNQSGIGLSARSDPI	1.0000	0.0000	0.2805	14.8705	26583107.6448	14.6385
DNNSDKSSKVQLMTEN	1.0000	0.0000	0.2787	14.5045	17442991.9742	14.3572
DNNSNDRMVADNDQAG	1.0000	0.0000	0.2871	15.5029	55058471.8598	15.1246
DNNSVEKANQRVLLHA	1.0000	0.0000	0.2804	15.3231	44763456.5936	14.9864
DNPARQQDSDSNPSTD	1.0000	0.0000	0.2668	14.7243	22465148.9418	14.5261
DNPLMQPAVFLTKSQI	1.0000	0.0000	0.2745	15.7215	70812385.6529	15.2926
DNPPEENLRGDLLSKS	1.0000	0.0000	0.2523	14.5246	17850905.4400	14.3726
DNPVMEVNNTSGTPLT	1.0000	0.0000	0.2749	15.2440	40868708.5216	14.9256
DNPYDIEMFGTTLSYI	1.0000	0.0000	0.3067	16.3785	150877210.8811	15.7976
DNQKPSVNSPDLWLHD	1.0000	0.0000	0.3406	15.9261	89622680.3784	15.4499
DNQLFTADNDLKRQIE	1.0000	0.0000	0.2414	15.4550	52103825.1222	15.0878
DNQNVRQRSMEANVIS	1.0000	0.0000	0.3056	15.6142	62585321.6259	15.2101
DNQYDLFLVEGSSLPC	1.0000	0.0000	0.3368	16.0180	99621747.5799	15.5205
DNQYNLSESSALIFFT	1.0000	0.0000	0.3049	15.0273	31841797.7298	14.7590
DNRPQQAMESKRIHSK	1.0000	0.0000	0.3012	15.9578	92949330.7174	15.4742
DNSATISSNERMNFSE	1.0000	0.0000	0.3022	14.6646	20972612.0471	14.4802
DNSEQPEPKPTTTFLR	1.0000	0.0000	0.2449	15.2716	42188096.6019	14.9468
DNSKPLFNVQSQTEWV	1.0000	0.0000	0.3436	16.1326	113678859.9258	15.6086
DNSKVGDSILGVITDD	1.0000	0.0000	0.2678	15.2711	42159931.8906	14.9464
DNSLPMDYTGVYIISP	1.0000	0.0000	0.3209	16.0611	104696096.9455	15.5536
DNSLYYLNLFFKTCSM	1.0000	0.0000	0.3788	16.2118	124534425.4472	15.6695
DNSNQADFFYHRQVNE	1.0000	0.0000	0.3216	16.3993	154536842.0899	15.8136
DNSSCNPWNKSDANNQ	1.0000	0.0000	0.3601	15.4637	52629593.3269	15.0945
DNSSPPVESVPRSLLL	1.0000	0.0000	0.2719	14.3384	14406577.4720	14.2295
DNSSRTPRMTEDRISA	1.0000	0.0000	0.2921	15.2876	42970261.0635	14.9591
DNTLPSQRPCDWKLAI	1.0000	0.0000	0.3427	16.6083	196561419.9194	15.9742
DNTRHLSSSNKKVQNQ	1.0000	0.0000	0.2891	14.6808	21368801.1175	14.4927
DNTVNIQQYDDNLELS	1.0000	0.0000	0.2710	15.1366	36115042.2136	14.8431
DNVALGNDLGQTSFKY	1.0000	0.0000	0.2900	15.7013	69184504.3705	15.2771
DNVHLQSSQSNSQHSK	1.0000	0.0000	0.3250	14.7521	23197347.4435	14.5475
DNVHVPMTITFYLKTN	1.0000	0.0000	0.2965	16.4139	157143819.1907	15.8248
DNVQSNGSSENTFDIS	1.0000	0.0000	0.2910	14.5382	18132114.1916	14.3831
DNVSVGESGTNQCVHR	1.0000	0.0000	0.3502	16.4904	171625541.9232	15.8836
DNYFNSQYISNYDATE	1.0000	0.0000	0.3326	15.8472	81836751.5559	15.3892
DNYTSDYTRSSILHIC	1.0000	0.0000	0.3664	16.1140	111268019.8937	15.5943
DPAFHSSIKVSRMSPD	1.0000	0.0000	0.3338	15.7204	70722695.5668	15.2917
DPAQYSLSDNNFFSEN	1.0000	0.0000	0.3086	15.0232	31691976.6441	14.7558
DPCFSDLLDHDKSSVF	1.0000	0.0000	0.3461	16.0076	98440017.9762	15.5125
DPCNEGHNTLLDASHA	1.0000	0.0000	0.3234	16.1003	109524337.0048	15.5837
DPDFMTENKVGESICP	1.0000	0.0000	0.3068	16.5601	185961204.3116	15.9372
DPDFPTELDNVQSNGS	1.0000	0.0000	0.2745	15.1386	36196901.2844	14.8446
DPDNTRHLSSSNKKVQ	1.0000	0.0000	0.2852	14.7982	24459885.1213	14.5829
DPDPESGDKWQEAESG	1.0000	0.0000	0.3187	16.5137	176295631.0895	15.9015
DPDSLPEANLIILFHM	1.0000	0.0000	0.2861	15.7486	73062149.6322	15.3135
DPESGDKWQEAESGET	1.0000	0.0000	0.3186	16.4576	165253636.2397	15.8584
DPFNKMFELRGTPPLG	1.0000	0.0000	0.2672	16.2955	137133859.3966	15.7338
DPHGVIINPDLDNKIK	1.0000	0.0000	0.2471	15.6893	68234983.7084	15.2678
DPIADNNQSGIGLSAR	1.0000	0.0000	0.2716	15.1738	37693574.0351	14.8716
DPIIDNINTSRQNVVS	1.0000	0.0000	0.2703	14.9965	30734727.0524	14.7354
DPIIYGTFQLDYKLQD	1.0000	0.0000	0.2565	16.5404	181794983.9492	15.9220
DPINPLSSINKGNLRS	1.0000	0.0000	0.2589	14.1954	12219695.4138	14.1196
DPINSRILRNDNKIGA	1.0000	0.0000	0.2550	15.0627	33167035.1667	14.7862
DPISMLTDSPNSLNNE	1.0000	0.0000	0.2671	14.2723	13351281.5959	14.1787
DPKASGAEPKMTENKV	1.0000	0.0000	0.2575	15.6675	66545417.9002	15.2511
DPKSNQKKSALACNST	1.0000	0.0000	0.2890	14.7736	23778842.8838	14.5641
DPKSRKVLVKRTRQLE	1.0000	0.0000	0.2494	15.6022	61723096.3477	15.2009
DPLELFGADEKNSDSK	1.0000	0.0000	0.2599	14.9489	29096031.5615	14.6988
DPLPGSRQIRTISMSL	1.0000	0.0000	0.2952	15.3537	46367711.9814	15.0099
DPLRSLTGAQTVLVSI	1.0000	0.0000	0.2666	15.2351	40448327.9433	14.9187
DPLYSTIEQDMNANSA	1.0000	0.0000	0.2940	15.3752	47530885.8547	15.0264
DPMTENRPNSDDTLNQ	1.0000	0.0000	0.2649	15.1074	34920655.7391	14.8206
DPMTHETNASKITLQV	1.0000	0.0000	0.2763	15.7669	74612506.0286	15.3275
DPMYNLRCYCNRIATT	1.0000	0.0000	0.3611	17.4600	524017614.6987	16.6288
DPNKHKWADPTYGDIA	1.0000	0.0000	0.3092	17.1791	379251391.4580	16.4130
DPNPSKAVISAYLAKE	1.0000	0.0000	0.2699	15.2404	40698556.3031	14.9228
DPPCQWLKIKQKSSTL	1.0000	0.0000	0.3482	16.3520	146345250.7028	15.7772
DPPKQESAELFGTDPL	1.0000	0.0000	0.2438	15.5124	55661690.8602	15.1319
DPPPANLVSLGGSPND	1.0000	0.0000	0.2655	14.8967	27398560.2797	14.6587
DPPSDPTDSLSLPKNV	1.0000	0.0000	0.2506	14.3813	15136403.3940	14.2625
DPQSNILPMTENKVGE	1.0000	0.0000	0.2699	15.4960	54623518.8299	15.1193
DPRIQEEDQDDTDESQ	1.0000	0.0000	0.2290	15.8061	78060955.1777	15.3577
DPRRKIPPLKSEIELN	1.0000	0.0000	0.2380	15.0918	34298200.4653	14.8086
DPRYESTDYFTILLPA	1.0000	0.0000	0.2789	16.0690	105653526.2356	15.5597
DPSLCTFIDNVHLQSS	1.0000	0.0000	0.3387	15.6738	67029142.9781	15.2559
DPSNLIRLGIESLSEK	1.0000	0.0000	0.2601	14.4773	16904399.7043	14.3363
DPSPPNVQIKSQRDFS	1.0000	0.0000	0.2862	15.2740	42305047.2365	14.9487
DPTDSLSLPKNVARDY	1.0000	0.0000	0.2730	15.1394	36229090.9730	14.8452
DPTSDITTYVTAYDPK	1.0000	0.0000	0.2610	15.9559	92746814.0490	15.4727
DPTSDQDNESSDSLAE	1.0000	0.0000	0.2599	14.3174	14062060.6138	14.2134
DPTSFQQKHAQDKVLT	1.0000	0.0000	0.2637	16.0068	98347014.3047	15.5119
DPTYGDIANISCQTLQ	1.0000	0.0000	0.2998	16.2361	128062093.7314	15.6881
DPVDGYVLENKSQDEE	1.0000	0.0000	0.2682	15.8911	86085236.1620	15.4230
DPVHPDPDFMTENKVG	1.0000	0.0000	0.2601	16.7051	219757601.5491	16.0487
DPYKNVNSNFMYRSSS	1.0000	0.0000	0.3581	15.4101	49476229.8433	15.0532
DPYQPRLEPFDNVSVG	1.0000	0.0000	0.2826	16.2693	133054755.1445	15.7137
DPYVQGSGHWNPQTGC	1.0000	0.0000	0.3932	18.1296	1132902784.9820	17.1436
DQAGVQVTTISALSPK	1.0000	0.0000	0.2628	15.4630	52585243.1237	15.0939
DQAIKKKILIGPSMIA	1.0000	0.0000	0.2508	15.7832	76026278.1865	15.3400
DQASCQVRKPSNSEQK	1.0000	0.0000	0.3176	15.6667	66482073.9170	15.2505
DQAWYPRSFSENVSIK	1.0000	0.0000	0.3746	16.5395	181610966.5075	15.9214
DQCNAHHGRGFETVRR	1.0000	0.0000	0.2907	17.7984	773705879.4208	16.8890
DQCQSFATNNLGSLLK	1.0000	0.0000	0.3098	15.3177	44483246.3739	14.9822
DQDALSVCNLGKNYLP	1.0000	0.0000	0.3124	15.8199	79311988.8089	15.3683
DQDDTDESQAVQPLKL	1.0000	0.0000	0.2377	15.4488	51731439.7746	15.0830
DQDEKIPCTTNNHTTT	1.0000	0.0000	0.2728	15.9342	90460394.2570	15.4561
DQDNESSDSLAEVFMT	1.0000	0.0000	0.3000	15.2983	43502258.3564	14.9673
DQEIDGQSDKLWLFPH	1.0000	0.0000	0.3309	16.9648	296330319.3886	16.2482
DQELTQPNQHERQTSL	1.0000	0.0000	0.2664	15.6215	63110944.0741	15.2157
DQEMTENKVGESICPA	2.0000	15.8572	0.2991	16.7571	329928183.0959	15.8572
DQETENLADDCDRGTS	1.0000	0.0000	0.2809	15.9281	89830277.1424	15.4514
DQFILLSRDMTENKVG	1.0000	0.0000	0.2824	15.8884	85815533.2464	15.4209
DQGDAGQLNPQLDINF	1.0000	0.0000	0.2519	15.8324	80460125.9690	15.3779
DQGISFHYKMSLQLME	1.0000	0.0000	0.3503	16.7204	223657032.9340	16.0604
DQGQTAHQVDSGPEAN	1.0000	0.0000	0.2694	16.2414	128838946.0125	15.6922
DQGVLDLKTPLLNNPG	1.0000	0.0000	0.2418	15.0992	34593014.0533	14.8143
DQIDPLYSTIEQDMNA	1.0000	0.0000	0.2758	15.9407	91146162.8392	15.4611
DQIQFLDKLLLVCLIS	1.0000	0.0000	0.2922	15.7713	74990403.5334	15.3309
DQISTFQLFWENAFEM	1.0000	0.0000	0.3557	17.2557	414222700.6147	16.4718
DQKQPESLVLKKHTNY	1.0000	0.0000	0.2798	15.6645	66315110.1396	15.2488
DQMGAHLDFLKAMANI	1.0000	0.0000	0.2871	16.7161	222544027.9760	16.0571
DQNIVNSSTKFNENTP	1.0000	0.0000	0.2664	14.6168	19850489.1160	14.4435
DQNLPGYGLTVSVKSS	1.0000	0.0000	0.3039	15.2270	40074515.4986	14.9125
DQNMLMPTMNHSLHES	1.0000	0.0000	0.3612	16.1738	119199120.6729	15.6403
DQNNASGGDPYVQGSG	1.0000	0.0000	0.3105	15.9982	97384045.1634	15.5053
DQNNMALKDILTSFSG	1.0000	0.0000	0.2894	15.1671	37404923.1951	14.8665
DQNQKKKFHDTYGSKT	1.0000	0.0000	0.2865	16.0630	104922410.9896	15.5551
DQNSKPKKNPGNDASL	1.0000	0.0000	0.2508	14.4653	16673310.5852	14.3271
DQNSTNQLKHTGNPPN	1.0000	0.0000	0.2696	14.9257	28329650.8950	14.6810
DQPFARFRFLMIAIGS	1.0000	0.0000	0.2834	16.8489	259299223.6552	16.1591
DQPNEPPQIVHEKNTH	1.0000	0.0000	0.2604	16.1780	119772075.5498	15.6435
DQPQFRKKNFSKDTMF	1.0000	0.0000	0.2886	16.2913	136470745.6768	15.7306
DQQIIIVDVCDGEAED	1.0000	0.0000	0.2323	16.9728	299057311.0053	16.2544
DQQLHGVQQKIIKTIA	1.0000	0.0000	0.2306	16.4041	155384176.5918	15.8172
DQQSVSHNNALRIVKL	1.0000	0.0000	0.2928	15.3160	44399544.4361	14.9809
DQRIVNNDLKQLKTLR	1.0000	0.0000	0.2405	15.2340	40398350.5137	14.9179
DQSGSLNRNNKTNNTQ	1.0000	0.0000	0.2586	14.2332	12763874.1211	14.1487
DQSINLVDKFTTKSLT	1.0000	0.0000	0.2571	14.7980	24454487.0510	14.5828
DQSPHSIGQDSLMTTN	1.0000	0.0000	0.3106	15.4035	49104710.0909	15.0482
DQSPRVKDKNSSYNHQ	1.0000	0.0000	0.3178	15.4344	50880363.9263	15.0719
DQSRVSLLLRHKSNAD	1.0000	0.0000	0.2931	14.9757	30006099.6106	14.7194
DQSSDLGQQWHINKTP	1.0000	0.0000	0.3466	16.4141	157190398.3074	15.8250
DQSSNSNSPETRGLLP	1.0000	0.0000	0.2681	14.1850	12074470.1062	14.1116
DQVLAVSFERYQVSIT	1.0000	0.0000	0.2994	16.2437	129185539.6524	15.6940
DQVNTNTSTAYPTYNV	1.0000	0.0000	0.2917	15.6090	62211794.5227	15.2061
DQVQHHIRNMAVSMYT	1.0000	0.0000	0.3358	17.4454	515325275.9351	16.6177
DQVVNNDYKSCISLHL	1.0000	0.0000	0.3470	15.9976	97313513.6203	15.5048
DQYVACQRADSAPDKF	1.0000	0.0000	0.2931	17.0060	310721833.3986	16.2799
DRAMTENKVGESICPA	1.0000	0.0000	0.3007	16.4985	173236225.0421	15.8899
DRANGFLKIIVSKMTN	1.0000	0.0000	0.2839	15.7078	69703921.3014	15.2821
DRCVSLNLRFAGNNVS	1.0000	0.0000	0.3357	15.7152	70305888.4661	15.2878
DRDLSISSNASTEENA	1.0000	0.0000	0.2615	14.1775	11970073.4181	14.1058
DREEASTNRRFSEYLH	1.0000	0.0000	0.3140	16.0330	101363513.1526	15.5321
DREESYVNSVNSLAHI	1.0000	0.0000	0.3210	15.4268	50442065.0598	15.0661
DREHKSRDESAENALK	1.0000	0.0000	0.2736	15.3229	44752612.0077	14.9862
DRFNKDKYDMGVSNRP	1.0000	0.0000	0.3057	16.3239	141677915.8316	15.7556
DRGPAEKNACRTMKDE	1.0000	0.0000	0.2714	16.6874	215319651.7648	16.0350
DRGTSYLLIMNKLSSA	1.0000	0.0000	0.3059	15.0803	33845113.9377	14.7997
DRHQFIRQHHTRLALP	1.0000	0.0000	0.2703	17.1288	357917821.8412	16.3743
DRIKTTPKVEAPSEAS	1.0000	0.0000	0.2462	15.2310	40261179.6693	14.9156
DRISAKINNNVTIPNV	1.0000	0.0000	0.2570	14.9431	28901442.2347	14.6943
DRLDINDNEDENESKI	1.0000	0.0000	0.2414	14.7993	24492815.0867	14.5838
DRLFSTLLFSEINSII	1.0000	0.0000	0.2812	14.7839	24061071.7196	14.5719
DRLNKDARGPAEDYRL	1.0000	0.0000	0.2487	16.0461	102899976.4125	15.5421
DRLSEGLISNKKFGIK	1.0000	0.0000	0.2720	15.1412	36305264.8414	14.8466
DRLSSAITSGPSSTLS	1.0000	0.0000	0.2698	13.9093	8791076.2770	13.8997
DRLTQKKIKQVQQAVL	1.0000	0.0000	0.2255	15.9403	91097748.0918	15.4608
DRLTVQAVVYFTSQRD	1.0000	0.0000	0.2760	16.5526	184364232.4992	15.9314
DRLYNTVLSEADLRYL	1.0000	0.0000	0.2897	15.6480	65065765.0830	15.2361
DRMANNDSALTEFQML	1.0000	0.0000	0.2998	15.8446	81599391.5991	15.3872
DRMVADNDQAGVQVTT	1.0000	0.0000	0.2439	16.6158	198278320.8253	15.9800
DRNLLESAKAHWTWGK	1.0000	0.0000	0.3952	17.3629	468596396.3375	16.5542
DRNPHGTMANISHILA	1.0000	0.0000	0.3085	16.1542	116534095.9843	15.6252
DRPNYVYWNHKFTRRL	1.0000	0.0000	0.3661	17.7229	709291516.9958	16.8309
DRRSAAADPQSNILPM	1.0000	0.0000	0.2811	15.5559	58519259.9968	15.1653
DRSGNSTYFNHDLLVN	1.0000	0.0000	0.3227	15.4691	52958339.6215	15.0986
DRSWSSQSRPYDRYSC	1.0000	0.0000	0.4558	16.9841	302986369.1557	16.2631
DRTALANSDRLTQKKI	1.0000	0.0000	0.2403	15.0667	33320468.9331	14.7893
DRTHASAESQNRNGDL	1.0000	0.0000	0.2896	15.3908	48394348.0595	15.0385
DRYPFKPRGYKHLAVN	1.0000	0.0000	0.2853	16.9957	307044640.5881	16.2720
DRYQPPTIYSQCEPEI	1.0000	0.0000	0.2983	16.9524	292120364.9562	16.2387
DRYSCGLEQQKDDPDF	1.0000	0.0000	0.3015	16.8123	248622515.0003	16.1311
DSADFLSLAGKKLSLV	1.0000	0.0000	0.2719	14.7116	22138881.7638	14.5164
DSADTHKLLVTDHSYD	1.0000	0.0000	0.3058	15.8232	79609428.4119	15.3708
DSAKEHPDKTKPNQQP	1.0000	0.0000	0.2498	15.5159	55889917.2766	15.1346
DSALTEFQMLNRQISK	1.0000	0.0000	0.2896	15.4386	51127591.3013	15.0751
DSAPDKFLQTRFTVIS	1.0000	0.0000	0.2756	15.6418	64607557.5657	15.2314
DSASKPSKILSTVSSL	1.0000	0.0000	0.2582	13.7206	7074003.6425	13.7547
DSAVRIGRRNNNQLDN	1.0000	0.0000	0.2754	15.2311	40265369.5905	14.9157
DSCALVKLKHFNPKHD	1.0000	0.0000	0.3263	16.3609	147849301.0377	15.7841
DSCKLTKKAIMRPDKS	1.0000	0.0000	0.3010	15.7666	74592462.3542	15.3273
DSCLISNLFLTMNAVR	1.0000	0.0000	0.3334	15.6690	66658881.4369	15.2522
DSCTSTVQAIAPNPST	1.0000	0.0000	0.3018	15.3293	45081556.1435	14.9911
DSDFNKNEDSNNPPNG	1.0000	0.0000	0.2655	14.4567	16508569.8198	14.3204
DSDLNLTNNSDDDNPP	1.0000	0.0000	0.2363	13.9861	9603850.1194	13.9588
DSDLQMYTSNNTQHYE	1.0000	0.0000	0.3398	16.0006	97648685.1582	15.5071
DSDNGTGIAKNEVRYK	1.0000	0.0000	0.2755	15.7653	74474964.0108	15.3263
DSDPLPGSRQIRTISM	1.0000	0.0000	0.2955	15.5044	55152209.5793	15.1257
DSDPNKHKWADPTYGD	1.0000	0.0000	0.3362	16.8634	263689438.7945	16.1703
DSDSNPSTDAGYLITL	1.0000	0.0000	0.2769	14.7676	23614870.8550	14.5594
DSDSSAAIQVNWLIYV	1.0000	0.0000	0.3637	16.2773	134280932.3261	15.7198
DSEEQFLLPASNFSLH	1.0000	0.0000	0.3041	15.1364	36103993.9634	14.8429
DSEHPGELNKRKVKVL	1.0000	0.0000	0.2709	15.6258	63422864.3172	15.2190
DSEMKVESIKSSAKRK	1.0000	0.0000	0.2916	15.0008	30885735.0483	14.7386
DSENNKDVLPFLNHAK	1.0000	0.0000	0.2745	15.1245	35615731.4544	14.8338
DSFLMYMALGQKFSTL	1.0000	0.0000	0.3410	16.3132	139951968.2687	15.7474
DSFVHRSLSADSTVNS	1.0000	0.0000	0.3206	14.8623	26333766.2716	14.6322
DSGKAATERLWWGESY	1.0000	0.0000	0.4141	17.6596	659418081.0252	16.7823
DSGLCTASISNTNIDQ	1.0000	0.0000	0.3030	15.0512	32730291.6441	14.7774
DSGPEANQDKGPTNTQ	1.0000	0.0000	0.2503	15.3350	45378735.7242	14.9955
DSGQYYNFPMNQALHN	1.0000	0.0000	0.3512	16.5864	191670443.0708	15.9574
DSGTPKVIANNTTDYF	1.0000	0.0000	0.2752	15.6472	65008864.2129	15.2355
DSHYTQRSDADSLQIQ	1.0000	0.0000	0.3116	15.7503	73203160.2181	15.3148
DSIIFSKVLSRGIDGV	1.0000	0.0000	0.2979	15.6121	62435285.6294	15.2085
DSIKKTHKVLNTTTQR	1.0000	0.0000	0.2565	15.3169	44443701.1949	14.9816
DSILCDTYNRGMIYLK	1.0000	0.0000	0.3432	16.6896	215851732.2792	16.0367
DSILGVITDDQYVACQ	1.0000	0.0000	0.2971	16.7760	238442460.5149	16.1031
DSISSATGKNSSICFR	1.0000	0.0000	0.3348	15.0979	34541242.4136	14.8133
DSKAIPGADGQSRDQF	1.0000	0.0000	0.2723	15.9674	93986886.3827	15.4816
DSKDEGSVLNQRNIDT	1.0000	0.0000	0.2659	14.9864	30377783.4334	14.7276
DSKEKKVCTSLRSTTM	1.0000	0.0000	0.3177	15.5227	56327198.8535	15.1398
DSKIRTVLKKKRPNEQ	1.0000	0.0000	0.2433	15.2482	41065702.6690	14.9288
DSKMISPQQVVRIQAH	1.0000	0.0000	0.3012	16.4659	166856820.0059	15.8648
DSKNNHYMFDTANSNS	1.0000	0.0000	0.3342	15.1911	38452903.9924	14.8849
DSLAEVFMTPDWNTSY	1.0000	0.0000	0.3724	16.7299	226120725.7523	16.0677
DSLAKVATSDEFDKRD	1.0000	0.0000	0.2603	15.3578	46588519.6748	15.0131
DSLDDDESNGIFDAFM	1.0000	0.0000	0.2985	15.8018	77675165.7916	15.3543
DSLGRVETSRFWKFRK	1.0000	0.0000	0.3550	16.8920	272501355.9607	16.1923
DSLISQGEKYVCVNIT	1.0000	0.0000	0.3272	16.1238	112533282.3780	15.6018
DSLMTTNFISTDVDPI	1.0000	0.0000	0.2805	15.3437	45837796.3095	15.0022
DSLNKSNLKILMSLMT	1.0000	0.0000	0.2813	14.3891	15273682.8680	14.2685
DSLPEANLIILFHMSE	1.0000	0.0000	0.3008	15.4780	53502372.8199	15.1055
DSLPNLYQPEPNEYEQ	1.0000	0.0000	0.2835	15.6043	61874354.8648	15.2025
DSLQIQANNNGHGNKS	1.0000	0.0000	0.2920	14.9631	29574028.2670	14.7097
DSLSDPFNKMFELRGT	1.0000	0.0000	0.3013	15.5957	61267510.2654	15.1959
DSLSHIKGEKPWEIQV	1.0000	0.0000	0.3406	16.6119	197385397.5175	15.9770
DSLSLPKNVARDYDDL	1.0000	0.0000	0.2740	15.0605	33083293.7844	14.7845
DSLTLLSNSDNMHDEE	1.0000	0.0000	0.2897	14.6574	20801552.9628	14.4748
DSLVSEPRHTTTSTMV	1.0000	0.0000	0.3087	15.5326	56975347.6333	15.1474
DSNNEKLGMTIAANET	1.0000	0.0000	0.2637	15.0552	32882066.8463	14.7805
DSNNFGVMYGELTFQV	1.0000	0.0000	0.3266	16.5986	194377660.4480	15.9667
DSNNPPNGAFFVEAYK	1.0000	0.0000	0.2966	15.8791	84899553.2192	15.4137
DSNPSTDAGYLITLSN	1.0000	0.0000	0.2759	14.5611	18618386.9244	14.4007
DSPMTENKVGESICPA	1.0000	0.0000	0.3169	16.0767	106586247.8555	15.5656
DSPNSLNNEQREPLMY	1.0000	0.0000	0.3002	15.1504	36690594.0028	14.8536
DSPVELIKPVEYEMLD	1.0000	0.0000	0.2744	16.0691	105665462.0889	15.5598
DSQERDLNKNPNQCSV	1.0000	0.0000	0.3066	15.3442	45861991.8051	15.0026
DSQKATFGLQLNFLDI	1.0000	0.0000	0.2678	15.4707	53055475.3843	15.0999
DSQMKHEYLISGVSHA	1.0000	0.0000	0.3576	16.4175	157801316.4087	15.8276
DSQNGGYEHKKIDQEI	1.0000	0.0000	0.2815	16.2901	136269448.6517	15.7296
DSRKDLGTFQICLMIR	1.0000	0.0000	0.3108	16.6534	207040554.2150	16.0089
DSRLSKTKINHASSQI	1.0000	0.0000	0.2859	14.6410	20410630.5422	14.4621
DSRSSFKVPYQRQISE	1.0000	0.0000	0.3246	15.6608	66031422.4454	15.2459
DSRTDAFYDNSIQKKK	1.0000	0.0000	0.2815	15.5073	55339226.8014	15.1280
DSRVSQTCNPLSELSQ	1.0000	0.0000	0.3179	15.0388	32266601.3879	14.7678
DSSAAIQVNWLIYVRF	1.0000	0.0000	0.3678	16.8963	273870736.5088	16.1956
DSSAQKLTLLCLTRKD	1.0000	0.0000	0.2814	15.1116	35088543.8394	14.8238
DSSATGKFTVLELDTT	1.0000	0.0000	0.2593	15.0756	33663148.8745	14.7961
DSSDKDDNDISMTENK	1.0000	0.0000	0.2709	14.6579	20813433.6910	14.4751
DSSEFDHRKNNLPSSL	1.0000	0.0000	0.2933	14.5118	17590198.7724	14.3628
DSSELLLSSFKFMTEN	1.0000	0.0000	0.2995	14.6345	20259229.3329	14.4571
DSSHSPLNVSGDSSDK	1.0000	0.0000	0.2976	14.2333	12765464.8234	14.1488
DSSIKFREDDIELFAR	1.0000	0.0000	0.2734	15.7082	69738318.8154	15.2824
DSSMDSDLQMYTSNNT	1.0000	0.0000	0.3281	15.0262	31801531.1040	14.7581
DSSPKMTNNGCEGNAL	1.0000	0.0000	0.3236	15.5087	55425153.6586	15.1290
DSSRTGKMKKHSICEN	1.0000	0.0000	0.3489	15.9532	92461310.9591	15.4707
DSSSTKMTENKVGESI	1.0000	0.0000	0.2921	14.7956	24389038.1239	14.5810
DSSTNSPKAISSVLGE	1.0000	0.0000	0.2723	14.1629	11770647.3388	14.0946
DSSTTQKYINEINVDQ	1.0000	0.0000	0.2782	15.2416	40752405.3524	14.9237
DSSVLRTYEVMANTTG	1.0000	0.0000	0.3093	15.8503	82136368.2481	15.3916
DSSWKTGYLSIEILDT	1.0000	0.0000	0.3419	15.8941	86385672.0677	15.4253
DSTLERNLSLNESNMC	1.0000	0.0000	0.3134	14.8097	24787047.7876	14.5918
DSTLYSKISSDAKVNN	1.0000	0.0000	0.2794	14.3593	14757061.8459	14.2456
DSTPPKMQGKLRSEET	1.0000	0.0000	0.2717	15.4652	52719919.9767	15.0956
DSTQETSSNDRLFSTL	1.0000	0.0000	0.2718	14.3426	14476395.1113	14.2327
DSTQLSGNVTNRTCSY	1.0000	0.0000	0.3376	15.5154	55856974.2640	15.1342
DSTTMNKNKSIQQLTG	1.0000	0.0000	0.2745	14.9593	29444965.6751	14.7067
DSTVNSEFSVSAIFPR	1.0000	0.0000	0.3103	15.2076	39190193.9682	14.8976
DSVQEGDNEEDFGAET	1.0000	0.0000	0.2571	15.9733	94625334.1280	15.4861
DSWSEGVKNLDIKMSP	1.0000	0.0000	0.3547	16.0333	101397496.3562	15.5323
DSYDSLSHIKGEKPWE	1.0000	0.0000	0.3680	16.4334	160720404.7837	15.8398
DSYTNNFECVTSGEDN	1.0000	0.0000	0.3372	15.8477	81889490.2579	15.3896
DSYVNHAFPVFDIDEA	1.0000	0.0000	0.2945	16.6873	215297275.2420	16.0350
DTAASRGQSKYRLPLG	1.0000	0.0000	0.2873	15.7255	71137680.5156	15.2956
DTADEMLVSKASQLKD	1.0000	0.0000	0.2687	15.2975	43464914.8919	14.9667
DTANSNSYPIDNVHVP	1.0000	0.0000	0.3047	15.4474	51647572.8982	15.0819
DTCLTSGSQNSWVFYF	1.0000	0.0000	0.4325	17.1010	346653461.1446	16.3530
DTDESQAVQPLKLSRS	1.0000	0.0000	0.2677	14.9134	27930843.9858	14.6715
DTDLISTRRLRPVPLD	1.0000	0.0000	0.2441	15.3631	46870097.4159	15.0171
DTDLPSHALSVKSGMN	1.0000	0.0000	0.3080	15.2246	39965738.5687	14.9107
DTDQGISFHYKMSLQL	1.0000	0.0000	0.3281	16.3028	138284354.7783	15.7394
DTEILSIIVTDNISEQ	1.0000	0.0000	0.2515	14.9773	30063136.1262	14.7206
DTELTRNQWAAKGRDV	1.0000	0.0000	0.2928	16.8158	249613592.5466	16.1337
DTESVQFHTGKNIFDQ	1.0000	0.0000	0.2830	16.2987	137632653.3372	15.7363
DTFKIRPLLDQSSDLG	1.0000	0.0000	0.2656	15.1774	37850751.1864	14.8744
DTFNNLYAIKKTQIRD	1.0000	0.0000	0.2548	15.7243	71044444.6195	15.2948
DTFNVVPQRDHLVIEP	1.0000	0.0000	0.2531	16.4818	169921968.2288	15.8770
DTGQDNSLYYLNLFFK	1.0000	0.0000	0.3113	15.8103	78438117.4565	15.3609
DTGTSYEDDNFQLKNT	1.0000	0.0000	0.2730	15.4294	50590464.5626	15.0681
DTHKLLVTDHSYDFPN	1.0000	0.0000	0.3064	16.0963	109019285.3728	15.5807
DTHTLSTEGLIGHIIL	1.0000	0.0000	0.2772	15.7984	77371428.6878	15.3517
DTHVVRVIEFRDQVNT	1.0000	0.0000	0.2501	16.8178	250185599.8917	16.1352
DTIAPLIVNKIDDNKL	1.0000	0.0000	0.2235	15.0266	31816735.2630	14.7585
DTIDCGGNNDKANSDN	1.0000	0.0000	0.2929	15.4018	49007343.1237	15.0469
DTINDKKFPQNFELAP	1.0000	0.0000	0.2420	15.5550	58462812.8687	15.1646
DTKCEPVNNSQSTVPS	1.0000	0.0000	0.3082	15.2101	39304264.9176	14.8996
DTKSKLPPNTTWPVIR	1.0000	0.0000	0.2991	16.0087	98564392.1151	15.5134
DTLCASNGVYDEGTES	1.0000	0.0000	0.3245	16.0518	103573894.2481	15.5465
DTLGIHLINEISKGHF	1.0000	0.0000	0.2946	16.0355	101651053.2590	15.5339
DTLNGQLPPEEQVASQ	1.0000	0.0000	0.2518	15.4541	52049307.1287	15.0871
DTLNQNNEPNVLPYKV	1.0000	0.0000	0.2627	15.1730	37658693.0049	14.8710
DTLNSHRIDNTLPSQR	1.0000	0.0000	0.2772	14.9881	30439008.4628	14.7289
DTLPITIMNTLANQET	1.0000	0.0000	0.2413	15.2446	40894812.4514	14.9260
DTLPLITMQNQVPPFE	1.0000	0.0000	0.2526	15.9840	95797491.2323	15.4943
DTMFELDSLDDDESNG	1.0000	0.0000	0.2839	15.3358	45420740.1289	14.9961
DTMPISKKNNSSLLEN	1.0000	0.0000	0.2617	14.1462	11546939.2871	14.0818
DTPASISQVPESPDDS	1.0000	0.0000	0.2709	14.8021	24570559.6098	14.5859
DTPGSNNALENHATHV	1.0000	0.0000	0.2916	15.5372	57278058.1300	15.1510
DTPNLNDNVALGNDLG	1.0000	0.0000	0.2469	14.8415	25711499.7278	14.6162
DTQNAQNEESSVPFRS	1.0000	0.0000	0.2894	15.0967	34492515.9350	14.8124
DTRVNSETSISQCTNE	1.0000	0.0000	0.3082	15.2190	39708638.0369	14.9064
DTSDDMTENKVGESIC	1.0000	0.0000	0.3155	15.9956	97083659.3592	15.5032
DTSKALIIWKIFQLKI	1.0000	0.0000	0.3023	16.2667	132658408.2237	15.7117
DTSNPMNSAQGPNNPT	1.0000	0.0000	0.2789	14.8066	24698981.6477	14.5894
DTSSQPEAPQKLGMVI	1.0000	0.0000	0.2786	15.7250	71096978.8414	15.2953
DTSSVNLQDLSKNEIA	1.0000	0.0000	0.2568	14.3167	14052096.9330	14.2129
DTTEHYQSVMEKDTVQ	1.0000	0.0000	0.2875	16.6509	206454825.2217	16.0070
DTTYGLKERKCGRISN	1.0000	0.0000	0.3081	16.2862	135667984.1825	15.7267
DTVQEFNNDKPMSIPK	1.0000	0.0000	0.2728	15.6530	65446996.7756	15.2400
DTYGSKTKEMTDDPPK	1.0000	0.0000	0.2619	15.8899	85963451.1546	15.4220
DVCDGEAEDSSAQKLT	1.0000	0.0000	0.2941	15.8922	86195822.3797	15.4238
DVDFVGALDGPHIKLP	1.0000	0.0000	0.2454	16.5085	175227576.8489	15.8975
DVDPINSRILRNDNKI	1.0000	0.0000	0.2534	15.0297	31932228.8572	14.7609
DVFNSNNKIENIRTVI	1.0000	0.0000	0.2701	15.1559	36925066.7330	14.8579
DVFYTQHDVINTSNGT	1.0000	0.0000	0.3042	16.2373	128238423.5966	15.6891
DVHKIKFHDTSNPMNS	1.0000	0.0000	0.3275	15.9336	90398638.6728	15.4556
DVICTMVQQKTLSPGS	1.0000	0.0000	0.3233	16.3331	143190489.6719	15.7627
DVINTSNGTVLCNQVH	1.0000	0.0000	0.3272	16.0947	108820439.3170	15.5794
DVKTSLLYSPLTLPKI	1.0000	0.0000	0.2589	14.7883	24183104.6478	14.5753
DVLFDNFTSENESNLS	1.0000	0.0000	0.2812	14.5086	17525088.8283	14.3603
DVLGSLKVVRISKCPS	1.0000	0.0000	0.3228	15.7040	69401304.5540	15.2792
DVLPFLNHAKKSKRRK	1.0000	0.0000	0.2748	15.6290	63661654.6757	15.2215
DVNMTENKVGESICPA	1.0000	0.0000	0.3111	16.2872	135829950.3140	15.7275
DVNSRKEALRKNIDQS	1.0000	0.0000	0.2649	14.9821	30228287.9631	14.7243
DVPSELSASEIHRMGN	1.0000	0.0000	0.3205	15.6510	65292461.1131	15.2384
DVQTEYHFNMTRQLDH	1.0000	0.0000	0.2980	17.2331	403574083.3789	16.4545
DVRTTYKVYEGFSSAY	1.0000	0.0000	0.3297	16.7552	232804531.5856	16.0872
DVSETYKPTGVTNLHV	1.0000	0.0000	0.2892	16.0433	102567588.4918	15.5399
DVSIKCTDDHIPVIIA	1.0000	0.0000	0.2828	16.5630	186572457.2250	15.9394
DVTYYPKNSIPSSFPQ	1.0000	0.0000	0.3199	15.6708	66800795.3948	15.2537
DVVIFFSGPVDNSEQP	1.0000	0.0000	0.2947	16.0597	104525253.0162	15.5526
DWKLAIWENGDLNPLT	1.0000	0.0000	0.3579	16.8998	274964604.2219	16.1983
DWLSNDESTDLAFYAN	1.0000	0.0000	0.3461	15.9928	96781254.2595	15.5012
DWNTSYTERFCNETTN	1.0000	0.0000	0.3812	16.8172	250005774.3612	16.1348
DWRSQIQNPLSTLRPG	1.0000	0.0000	0.3335	16.1425	114984645.5704	15.6162
DYAQLTGPNDLVVTVA	1.0000	0.0000	0.2539	16.1011	109625930.1728	15.5844
DYCNNLHYVRSRTKGN	1.0000	0.0000	0.3654	16.6323	202087548.1315	15.9927
DYDAVEKVTAQLKRRS	1.0000	0.0000	0.2614	16.0813	107151535.4530	15.5691
DYDDLDELRPHNFICI	1.0000	0.0000	0.3003	16.8400	256653434.1480	16.1523
DYFTILLPADQETENL	1.0000	0.0000	0.2487	15.6442	64786713.2886	15.2332
DYFTNIDGSQLPTNDS	1.0000	0.0000	0.2886	15.2805	42622696.1094	14.9537
DYKSCISLHLSDSAVR	1.0000	0.0000	0.3591	15.7654	74482148.9553	15.3263
DYKTTLVSSMRAAQDK	1.0000	0.0000	0.2933	15.8194	79266832.2881	15.3679
DYNGLLGPEMPSTNLG	1.0000	0.0000	0.2979	15.6413	64569389.0405	15.2310
DYNGLPQDLDGNLSFA	1.0000	0.0000	0.2866	15.5488	58045622.6750	15.1599
DYNPLSLIEAELHSEC	1.0000	0.0000	0.3280	15.8121	78603299.6692	15.3623
DYPNNESLTLYTFNKT	1.0000	0.0000	0.2860	15.1726	37640214.7136	14.8707
DYPNNPDSPMTENKVG	1.0000	0.0000	0.2911	15.6632	66216963.2122	15.2478
DYQNTLVIDNNSVEKA	1.0000	0.0000	0.2735	15.2888	43031938.4866	14.9601
DYQTDYNGLLGPEMPS	1.0000	0.0000	0.3074	16.2732	133656891.4631	15.7167
DYRLFTNNDSSRTGKM	1.0000	0.0000	0.3181	15.6930	68528727.8304	15.2707
DYSKWATRKPEAASNI	1.0000	0.0000	0.3341	16.2928	136701408.5553	15.7317
DYSQRLLDSLVSEPRH	1.0000	0.0000	0.3165	15.5625	58969504.9099	15.1704
DYTGVYIISPNYIDSD	1.0000	0.0000	0.3185	16.2185	125495575.9984	15.6746
DYTRSSILHICSKKAY	1.0000	0.0000	0.3625	16.2794	134602049.6529	15.7214
DYVSSPERRPNEFKLV	1.0000	0.0000	0.2991	15.8203	79342400.4206	15.3685
EAASNIDKNKHPPNEF	1.0000	0.0000	0.2695	15.3324	45244240.1109	14.9935
EADLRYLKRDPVAYPQ	1.0000	0.0000	0.2495	16.5396	181621473.3951	15.9214
EADNLPSQDSEEQFLL	1.0000	0.0000	0.2632	14.9638	29597685.4635	14.7102
EAEDSSAQKLTLLCLT	1.0000	0.0000	0.2786	15.0986	34566815.1460	14.8138
EAELHSECTTPEKDAE	1.0000	0.0000	0.2791	16.0936	108680832.4585	15.5786
EAESGETVLSTPFLLS	1.0000	0.0000	0.2739	14.8552	26119069.9542	14.6267
EAFIESISKKDNNLNQ	1.0000	0.0000	0.2610	14.6576	20806262.5212	14.4749
EAFSIRKSSSSSNQND	1.0000	0.0000	0.2866	14.0448	10274525.4017	14.0038
EAGSGNNISIDRNQSR	1.0000	0.0000	0.2899	14.9411	28834725.4013	14.6928
EAHMTENKVGESICPA	1.0000	0.0000	0.3156	16.7178	222983805.7536	16.0584
EAHSQGFVISKFGINI	1.0000	0.0000	0.3107	16.2554	130934931.9556	15.7030
EAHSRQKFIAHGVFFN	1.0000	0.0000	0.3089	17.0539	328352617.1433	16.3167
EAIGRGHNNLEDQNQK	1.0000	0.0000	0.2671	15.8647	83508196.5989	15.4027
EAIVKSLVPWSNENFL	1.0000	0.0000	0.3373	15.9205	89044586.8797	15.4455
EAKSSIIYYISDKLTL	1.0000	0.0000	0.2910	15.1380	36170319.7839	14.8441
EALDTLCASNGVYDEG	1.0000	0.0000	0.3094	16.2723	133513244.7881	15.7160
EALQTSNKATAQAMNP	1.0000	0.0000	0.2613	15.3072	43949348.9923	14.9741
EALRKNIDQSRVSLLL	1.0000	0.0000	0.2615	14.8015	24553464.1607	14.5855
EALSACANDTLNGQLP	1.0000	0.0000	0.2850	15.4036	49111593.7926	15.0483
EAMLRTATSISKWRYQ	1.0000	0.0000	0.3610	16.8704	265802977.1526	16.1757
EANADTGTSYEDDNFQ	1.0000	0.0000	0.2747	15.7628	74259051.5510	15.3243
EANHHPIGDSSTNSPK	1.0000	0.0000	0.3042	15.1893	38372028.1874	14.8835
EANLIILFHMSELRSS	1.0000	0.0000	0.3172	15.3142	44305782.1876	14.9795
EANPSDKSSLFMHHIL	1.0000	0.0000	0.3326	15.5872	60669772.3872	15.1894
EANQDKGPTNTQQNKK	1.0000	0.0000	0.2348	15.2272	40082696.1089	14.9127
EANVISNISVSNISLV	1.0000	0.0000	0.2791	14.3126	13984587.9020	14.2097
EAPQKLGMVIFFKQLS	1.0000	0.0000	0.2827	16.3075	139028768.7832	15.7430
EAPSEASSQLLSQNKA	1.0000	0.0000	0.2636	14.2967	13732207.6007	14.1975
EAQLDNFSQERTDTPN	1.0000	0.0000	0.2565	15.3120	44196170.9999	14.9779
EAQLPESHLTTKEWAS	1.0000	0.0000	0.3276	16.1418	114881722.8935	15.6156
EAQNQSYESIRQIHNY	1.0000	0.0000	0.3289	16.1987	122667741.8148	15.6594
EAQYTNKLFCSSTMDI	1.0000	0.0000	0.3423	16.2239	126272988.7914	15.6787
EARMTQLPEEALQTSN	1.0000	0.0000	0.2624	15.5165	55923987.6300	15.1350
EARSGCTLNSSTNSDD	1.0000	0.0000	0.3085	14.7814	23991234.1683	14.5700
EASCIEGNLNNDTHPF	1.0000	0.0000	0.3190	15.9397	91035085.6073	15.4603
EASFQPAQNEYPYLPP	1.0000	0.0000	0.2860	16.2136	124791130.9393	15.6709
EASQGRDISLANYLLR	1.0000	0.0000	0.2883	15.3824	47928437.5661	15.0320
EASQICKKASDELELF	1.0000	0.0000	0.2954	15.7130	70126903.0464	15.2861
EASSQLLSQNKALFDM	1.0000	0.0000	0.2940	14.9673	29719544.5742	14.7129
EASTNRRFSEYLHQSD	1.0000	0.0000	0.3269	15.7134	70154571.2008	15.2864
EATAMELLVESNITDE	1.0000	0.0000	0.2572	15.3862	48134077.1032	15.0349
EATICQGSESSNNVMT	1.0000	0.0000	0.3380	15.6779	67346474.3531	15.2591
EATIKCSTVVPNSLNR	1.0000	0.0000	0.3013	15.4084	49382424.0144	15.0520
EAVHSLEFYPPELSTK	1.0000	0.0000	0.2989	15.8029	77768165.9592	15.3551
EAVNKASTILFKHNAS	1.0000	0.0000	0.2844	15.1895	38383267.7131	14.8837
EAVSKTIVDLNTVADN	1.0000	0.0000	0.2501	15.1616	37168010.2162	14.8623
EAVTDTKSKLPPNTTW	1.0000	0.0000	0.2931	15.8464	81769711.7569	15.3886
EAVTMGLNILPGNALE	1.0000	0.0000	0.2615	15.6453	64869486.1028	15.2341
EAYKKMRDFDPSNLIR	1.0000	0.0000	0.2896	16.1472	115597722.2778	15.6198
EAYYSSQFPGTSVHCH	1.0000	0.0000	0.4084	17.3317	452069493.0416	16.5302
ECEAGSGNNISIDRNQ	1.0000	0.0000	0.3163	15.6868	68041591.4702	15.2659
ECEMHISNAPHNSIDR	1.0000	0.0000	0.3601	16.5125	176043932.6208	15.9006
ECENQGPTIAEKSSSK	1.0000	0.0000	0.3030	15.3536	46364426.3785	15.0099
ECLCPTHGQNGTSNIG	1.0000	0.0000	0.3574	16.7685	236385481.4769	16.0974
ECLQNTNPNDIKSIEK	1.0000	0.0000	0.2765	15.1954	38644031.6650	14.8883
ECNVIVIHEYYLPSKY	1.0000	0.0000	0.3569	17.2407	407130509.0857	16.4603
ECQNVRSNHKMKRARS	1.0000	0.0000	0.3566	16.4732	168252939.3590	15.8704
ECSGTLCSLITHKDKS	1.0000	0.0000	0.3570	15.9690	94160129.5958	15.4828
ECTTPEKDAECENQGP	1.0000	0.0000	0.2859	16.7596	233982782.6406	16.0905
ECVHDRANGFLKIIVS	1.0000	0.0000	0.3192	16.7403	228821864.6465	16.0756
ECVTSGEDNKSVKLHT	1.0000	0.0000	0.3200	15.8826	85243443.8202	15.4164
EDAPTKPNNIENQNST	1.0000	0.0000	0.2386	14.5713	18836852.2672	14.4085
EDDEHSDNQLFTADND	1.0000	0.0000	0.2694	15.5100	55508181.2554	15.1300
EDDIELFARIGVDLAE	1.0000	0.0000	0.2242	16.1530	116381758.6612	15.6243
EDDNFQLKNTKIFIHI	1.0000	0.0000	0.2612	15.8926	86232610.5778	15.4241
EDDQNLPGYGLTVSVK	1.0000	0.0000	0.2768	15.7996	77477547.1285	15.3526
EDDRLTVQAVVYFTSQ	1.0000	0.0000	0.2732	16.4458	163030891.1400	15.8493
EDDSKIRTVLKKKRPN	1.0000	0.0000	0.2398	15.1630	37226209.6189	14.8633
EDDSRKDLGTFQICLM	1.0000	0.0000	0.3069	16.5342	180499405.4609	15.9173
EDDTKCEPVNNSQSTV	1.0000	0.0000	0.2991	15.5043	55143900.7928	15.1256
EDEEPPPMSNKTSKGG	1.0000	0.0000	0.2750	15.4242	50289471.8658	15.0641
EDEFVDNKVTERLSHV	1.0000	0.0000	0.2796	16.0603	104592022.2925	15.5530
EDEITFKTLTEASQGR	1.0000	0.0000	0.2453	15.6737	67025655.1540	15.2559
EDENESKILSAILSVA	1.0000	0.0000	0.2578	14.5549	18485046.1186	14.3959
EDEQSLSLIYCDRDLS	1.0000	0.0000	0.3235	15.5852	60528148.2808	15.1878
EDFEDVPSELSASEIH	1.0000	0.0000	0.2943	15.4959	54613672.5162	15.1192
EDFGAETNKQFIACTS	1.0000	0.0000	0.2963	16.3764	150519342.6523	15.7960
EDGLKSIARAQSPFRS	1.0000	0.0000	0.2874	15.4288	50553772.5945	15.0676
EDGTGHDILHSYSTRN	1.0000	0.0000	0.3244	16.1012	109635822.6643	15.5844
EDIDNQYDLFLVEGSS	1.0000	0.0000	0.2955	15.6226	63192666.2889	15.2166
EDIMNYGNYLESTTGV	1.0000	0.0000	0.3156	16.2231	126152622.5369	15.6781
EDITGPVVKDSWSEGV	1.0000	0.0000	0.3319	16.7404	228871190.5612	16.0758
EDLKARQYLSIVQSHI	1.0000	0.0000	0.2998	15.9507	92196987.8848	15.4688
EDLYEDPRRKIPPLKS	1.0000	0.0000	0.2518	15.6183	62878237.2587	15.2133
EDNISTAPTKELASEL	1.0000	0.0000	0.2380	14.5544	18474280.0667	14.3955
EDNKSVKLHTSNLKLT	1.0000	0.0000	0.2583	14.4580	16534572.0686	14.3215
EDNLLEDDQNLPGYGL	1.0000	0.0000	0.2592	15.4532	51998770.6235	15.0864
EDPIIYGTFQLDYKLQ	1.0000	0.0000	0.2565	16.5483	183447699.6147	15.9281
EDPPSDPTDSLSLPKN	1.0000	0.0000	0.2431	14.2583	13138403.8791	14.1680
EDPRRKIPPLKSEIEL	1.0000	0.0000	0.2324	15.3061	43898050.3027	14.9734
EDPRYESTDYFTILLP	1.0000	0.0000	0.2787	16.0559	104073798.5940	15.5497
EDQDDTDESQAVQPLK	1.0000	0.0000	0.2346	15.6073	62091505.5035	15.2048
EDQNQKKKFHDTYGSK	1.0000	0.0000	0.2868	16.1388	114487576.6324	15.6133
EDQSSNSNSPETRGLL	1.0000	0.0000	0.2687	14.1967	12238756.1627	14.1206
EDRISAKINNNVTIPN	1.0000	0.0000	0.2502	14.8201	25086462.8065	14.5998
EDRLDINDNEDENESK	1.0000	0.0000	0.2412	14.7949	24366670.9944	14.5804
EDRLSSAITSGPSSTL	1.0000	0.0000	0.2700	14.1996	12278944.2223	14.1228
EDRPNYVYWNHKFTRR	1.0000	0.0000	0.3573	17.8815	851338727.9178	16.9528
EDRYQPPTIYSQCEPE	1.0000	0.0000	0.2982	16.9479	290615872.3875	16.2352
EDSDSSAAIQVNWLIY	1.0000	0.0000	0.3564	16.1543	116555900.1198	15.6253
EDSNNEKLGMTIAANE	1.0000	0.0000	0.2656	15.1310	35879733.5326	14.8387
EDSNNPPNGAFFVEAY	1.0000	0.0000	0.2974	15.9519	92327957.7775	15.4697
EDSRSSFKVPYQRQIS	1.0000	0.0000	0.3246	15.6608	66031422.4454	15.2459
EDSSAQKLTLLCLTRK	1.0000	0.0000	0.2818	15.1194	35407537.1626	14.8299
EDSTPPKMQGKLRSEE	1.0000	0.0000	0.2729	15.5410	57526088.2920	15.1539
EDTHTLSTEGLIGHII	1.0000	0.0000	0.2745	15.9570	92866320.9666	15.4736
EDVPSELSASEIHRMG	1.0000	0.0000	0.3168	15.8653	83567408.8858	15.4032
EDYRLFTNNDSSRTGK	1.0000	0.0000	0.2949	15.3590	46653435.8419	15.0140
EDYSKWATRKPEAASN	1.0000	0.0000	0.3340	16.2883	135997362.2855	15.7283
EEAFIESISKKDNNLN	1.0000	0.0000	0.2568	14.5802	19032419.7862	14.4154
EEALQTSNKATAQAMN	1.0000	0.0000	0.2617	15.3189	44547326.8056	14.9832
EEASTNRRFSEYLHQS	1.0000	0.0000	0.3272	15.7212	70792353.1479	15.2924
EEDDSRKDLGTFQICL	1.0000	0.0000	0.2867	16.2002	122881566.5893	15.6606
EEDFGAETNKQFIACT	1.0000	0.0000	0.2676	16.6667	210238036.2268	16.0191
EEDIDNQYDLFLVEGS	1.0000	0.0000	0.2781	15.9128	88264417.2530	15.4397
EEDQDDTDESQAVQPL	1.0000	0.0000	0.2347	15.6802	67524288.1864	15.2608
EEDYSKWATRKPEAAS	1.0000	0.0000	0.3284	16.5027	174062165.6429	15.8930
EEFFHLEDDSKIRTVL	1.0000	0.0000	0.2749	16.0888	108081740.3273	15.5749
EEFGNLFDRTHASAES	1.0000	0.0000	0.3024	15.8571	82783237.3890	15.3969
EEFPQDVLFDNFTSEN	1.0000	0.0000	0.2791	15.7418	72486266.6799	15.3082
EEGSISAEDSNNEKLG	1.0000	0.0000	0.2681	14.6285	20120008.6720	14.4525
EEHHTRITKIDSQKAT	1.0000	0.0000	0.2622	16.0512	103513187.2543	15.5461
EEIYLKNLSNCLQNKF	1.0000	0.0000	0.3128	15.5078	55370382.0211	15.1284
EEKADKNIDMDLNPKA	1.0000	0.0000	0.2373	15.4032	49086497.8417	15.0479
EEKFVALGRNLNFAPT	1.0000	0.0000	0.2586	15.7927	76865466.8044	15.3473
EELISFHLRFLIDHTK	1.0000	0.0000	0.2929	16.1378	114361147.1244	15.6126
EELRPSRIAAHALWMT	1.0000	0.0000	0.3390	17.0684	333868498.4396	16.3279
EENAFQNHPPSGHANI	1.0000	0.0000	0.3029	16.0165	99459193.1708	15.5194
EENGSRNTKYNENRPP	1.0000	0.0000	0.2775	15.2330	40352432.9982	14.9171
EENLRGDLLSKSSDPY	1.0000	0.0000	0.2825	14.7849	24088645.2004	14.5727
EENSRTYRDEVPKTNI	1.0000	0.0000	0.2670	15.5823	60325967.6661	15.1856
EEPPPMSNKTSKGGLQ	1.0000	0.0000	0.2790	15.3509	46219994.5818	15.0078
EEQFLLPASNFSLHTP	1.0000	0.0000	0.2926	15.3469	46009265.2190	15.0047
[truncated: 12,838 more rows]
