# Supplementary material for: Evaluating deterministic motif significance measures in protein databases
Source: Algorithms Mol Biol. 2007 Dec 24;2:16. doi: 10.1186/1748-7188-2-16 (PMC2254621; doi:10.1186/1748-7188-2-16)
Supplement: Additional File 2 — Scripts and Datasets. This file contains the sequence datasets (synthetic and real) and the evaluated motifs. This data is separated according to the tables where it is presented and discussed. It also contains script programs (in perl language) developed for this work. [file 1748-7188-2-16-S2.zip › Scripts_and_Datasets/datasets/Table 4/60%/Motifs/score_NDFNE_s60_mlen_5_planted_syn1_len300_num50.txt]

Motif	Supp	IG	Pratt	LogOdds	Zscore	Info
AADNS	1.0000	0.0000	1.9699	1.7149	7.0141	4.5268
AAELV	1.0000	0.0000	1.9303	2.2112	12.5894	4.9083
AAFNI	1.0000	0.0000	1.9510	2.2365	12.9665	4.9278
AAGKF	1.0000	0.0000	1.9126	2.5138	17.8928	5.1409
AAGNR	1.0000	0.0000	1.9595	2.3467	14.7388	5.0124
AAGPL	1.0000	0.0000	1.9312	2.2244	12.7843	4.9184
AAHGQ	1.0000	0.0000	1.9054	2.8254	25.6526	5.3803
AAHLQ	1.0000	0.0000	1.9748	2.4820	17.2446	5.1164
AAKFQ	1.0000	0.0000	1.9047	2.4026	15.7284	5.0554
AAKST	1.0000	0.0000	1.9623	1.8374	8.1166	4.6210
AALIT	1.0000	0.0000	1.9120	2.0580	10.5262	4.7906
AALVR	1.0000	0.0000	1.9411	2.3728	15.1938	5.0325
AANES	1.0000	0.0000	1.9705	1.7192	7.0505	4.5301
AANET	1.0000	0.0000	1.9226	1.9997	9.8291	4.7457
AAPDI	1.0000	0.0000	1.8801	2.2161	12.6615	4.9121
AAPIR	1.0000	0.0000	1.8830	2.3821	15.3573	5.0396
AAQNS	1.0000	0.0000	1.9831	1.7948	7.7161	4.5882
AAREL	1.0000	0.0000	1.9270	2.1919	12.3092	4.8935
AARLL	1.0000	0.0000	1.9489	2.0354	10.2500	4.7731
AARSA	1.0000	0.0000	2.0065	2.1859	12.2235	4.8889
AASHL	1.0000	0.0000	2.0526	2.1273	11.4151	4.8438
AASNA	1.0000	0.0000	1.9915	1.8357	8.0999	4.6197
AATSS	1.0000	0.0000	1.9923	1.6302	6.3354	4.4617
AATYE	1.0000	0.0000	1.9223	2.5464	18.5804	5.1659
ACEHM	1.0000	0.0000	2.0488	3.4919	55.3235	5.8927
ACFDY	1.0000	0.0000	2.0223	3.2986	44.2776	5.7441
ACNND	1.0000	0.0000	2.0779	2.3513	14.8175	5.0159
ACNYN	1.0000	0.0000	2.1605	2.7137	22.5481	5.2945
ACVTE	1.0000	0.0000	2.0051	2.9152	28.4550	5.4494
ACYAF	1.0000	0.0000	1.9833	3.4194	50.8920	5.8369
ADASK	1.0000	0.0000	1.9617	1.8317	8.0613	4.6166
ADASS	1.0000	0.0000	1.9913	1.6244	6.2914	4.4573
ADCSS	1.0000	0.0000	2.1338	2.1704	12.0040	4.8769
ADDDE	1.0000	0.0000	1.8774	2.0574	10.5176	4.7900
ADDIR	1.0000	0.0000	1.8861	2.2496	13.1658	4.9378
ADDKA	1.0000	0.0000	1.8904	2.1064	11.1388	4.8277
ADFFV	1.0000	0.0000	1.8979	2.6709	21.4603	5.2617
ADFKK	1.0000	0.0000	1.9124	2.1344	11.5095	4.8492
ADGEK	1.0000	0.0000	1.9007	2.1810	12.1536	4.8851
ADIDI	1.0000	0.0000	1.8765	2.1143	11.2430	4.8338
ADISE	1.0000	0.0000	1.9506	1.8133	7.8875	4.6024
ADKGD	1.0000	0.0000	1.9009	2.1767	12.0926	4.8818
ADKPT	1.0000	0.0000	1.8828	2.0029	9.8669	4.7482
ADKSS	1.0000	0.0000	1.9567	1.4361	4.9974	4.3125
ADLEE	1.0000	0.0000	1.8997	1.9094	8.8386	4.6764
ADLKK	1.0000	0.0000	1.8987	1.7658	7.4545	4.5660
ADLLD	1.0000	0.0000	1.9092	1.7486	7.3028	4.5527
ADLRN	1.0000	0.0000	1.9425	1.8825	8.5614	4.6556
ADLSL	1.0000	0.0000	1.9356	1.4739	5.2362	4.3416
ADLSQ	1.0000	0.0000	1.9573	1.7060	6.9405	4.5200
ADMSD	1.0000	0.0000	2.0310	2.1657	11.9378	4.8733
ADNHV	1.0000	0.0000	2.0008	2.4344	16.3191	5.0799
ADNSA	1.0000	0.0000	1.9699	1.7149	7.0141	4.5268
ADNYV	1.0000	0.0000	1.9961	2.4165	15.9827	5.0661
ADPAL	1.0000	0.0000	1.9113	2.0332	10.2245	4.7715
ADPGS	1.0000	0.0000	1.9813	1.9811	9.6168	4.7314
ADPNN	1.0000	0.0000	1.9228	1.6961	6.8580	4.5124
ADPSI	1.0000	0.0000	1.9514	1.8206	7.9561	4.6081
ADQTD	1.0000	0.0000	1.8786	2.1387	11.5686	4.8526
ADRLV	1.0000	0.0000	1.9371	2.2520	13.2024	4.9397
ADSAL	1.0000	0.0000	1.9656	1.7469	7.2882	4.5514
ADSNK	1.0000	0.0000	1.9400	1.5265	5.5859	4.3821
ADSVK	1.0000	0.0000	1.9758	1.8961	8.7002	4.6661
ADTAL	1.0000	0.0000	1.9111	2.0274	10.1546	4.7670
ADTAS	1.0000	0.0000	1.9656	1.9049	8.7913	4.6729
ADTCP	1.0000	0.0000	2.0030	2.7372	23.1689	5.3126
ADTDE	1.0000	0.0000	1.8772	2.0631	10.5889	4.7945
ADTIP	1.0000	0.0000	1.8765	2.1011	11.0698	4.8236
ADTMD	1.0000	0.0000	1.9324	2.4461	16.5426	5.0889
ADVQS	1.0000	0.0000	1.9886	2.0435	10.3485	4.7794
ADWQN	1.0000	0.0000	2.1220	2.8865	27.5307	5.4274
ADYRS	1.0000	0.0000	2.0501	2.3067	14.0700	4.9817
AEASS	1.0000	0.0000	1.9920	1.6287	6.3243	4.4606
AEDFT	1.0000	0.0000	1.8950	2.2794	13.6305	4.9607
AEEEG	1.0000	0.0000	1.8906	2.2571	13.2812	4.9436
AEEKQ	1.0000	0.0000	1.8859	2.0741	10.7263	4.8029
AEFKL	1.0000	0.0000	1.9317	2.0540	10.4758	4.7874
AEFST	1.0000	0.0000	1.9870	2.0047	9.8878	4.7496
AEFTE	1.0000	0.0000	1.8946	2.2838	13.6992	4.9641
AEGTE	1.0000	0.0000	1.8905	2.2586	13.3036	4.9447
AEIMM	1.0000	0.0000	1.9651	2.8627	26.7820	5.4090
AEIQG	1.0000	0.0000	1.8857	2.3591	14.9530	5.0220
AEKLE	1.0000	0.0000	1.9002	1.8420	8.1604	4.6245
AEKRS	1.0000	0.0000	1.9718	1.8811	8.5474	4.6546
AEKTV	1.0000	0.0000	1.8994	2.1809	12.1519	4.8850
AELLF	1.0000	0.0000	1.9456	1.9692	9.4837	4.7223
AELNI	1.0000	0.0000	1.9195	1.7515	7.3281	4.5550
AELQL	1.0000	0.0000	1.9191	1.8329	8.0729	4.6175
AELVE	1.0000	0.0000	1.9222	2.0947	10.9879	4.8188
AENEQ	1.0000	0.0000	1.9167	1.9573	9.3518	4.7132
AENKS	1.0000	0.0000	1.9407	1.5309	5.6155	4.3854
AENTQ	1.0000	0.0000	1.9167	1.9588	9.3678	4.7143
AENTY	1.0000	0.0000	1.9761	2.2413	13.0383	4.9314
AEPNE	1.0000	0.0000	1.9101	1.8890	8.6276	4.6606
AEPSQ	1.0000	0.0000	1.9592	1.8742	8.4779	4.6493
AEQMT	1.0000	0.0000	1.9273	2.5304	18.2395	5.1536
AERCD	1.0000	0.0000	2.0042	2.8901	27.6434	5.4301
AERKQ	1.0000	0.0000	1.8968	2.2358	12.9547	4.9272
AERYG	1.0000	0.0000	1.9175	2.7769	24.2563	5.3431
AESAN	1.0000	0.0000	1.9705	1.7192	7.0505	4.5301
AESLP	1.0000	0.0000	1.9464	1.6420	6.4265	4.4708
AESNF	1.0000	0.0000	1.9933	1.8147	7.9005	4.6035
AESTS	1.0000	0.0000	1.9681	1.5137	5.4987	4.3722
AETGI	1.0000	0.0000	1.8888	2.2849	13.7176	4.9650
AETNP	1.0000	0.0000	1.9101	1.8904	8.6424	4.6618
AETQE	1.0000	0.0000	1.8781	2.1474	11.6858	4.8592
AEVIH	1.0000	0.0000	1.9275	2.6537	21.0361	5.2484
AEYMN	1.0000	0.0000	2.0440	2.6228	20.2996	5.2247
AEYSP	1.0000	0.0000	2.0255	2.1567	11.8135	4.8664
AFAPS	1.0000	0.0000	2.0037	2.1271	11.4117	4.8436
AFDEY	1.0000	0.0000	1.9325	2.6361	20.6136	5.2349
AFDFK	1.0000	0.0000	1.9206	2.4182	16.0147	5.0674
AFDNL	1.0000	0.0000	1.9538	1.9328	9.0859	4.6943
AFFIE	1.0000	0.0000	1.8998	2.5206	18.0344	5.1461
AFGYL	1.0000	0.0000	1.9949	2.6707	21.4553	5.2615
AFIQL	1.0000	0.0000	1.9318	2.2277	12.8340	4.9210
AFKLI	1.0000	0.0000	1.9328	2.0803	10.8040	4.8077
AFLGV	1.0000	0.0000	1.9583	2.4935	17.4769	5.1253
AFMLQ	1.0000	0.0000	1.9905	2.5844	19.4166	5.1952
AFNEN	1.0000	0.0000	1.9617	1.9051	8.7933	4.6730
AFNGR	1.0000	0.0000	1.9745	2.4422	16.4665	5.0858
AFNIP	1.0000	0.0000	1.9419	2.1273	11.4151	4.8438
AFNKE	1.0000	0.0000	1.9424	2.0219	10.0892	4.7628
AFQMV	1.0000	0.0000	1.9069	2.9219	28.6768	5.4545
AFQRK	1.0000	0.0000	1.9087	2.4478	16.5737	5.0901
AFQSR	1.0000	0.0000	2.0199	2.2405	13.0270	4.9308
AFSDL	1.0000	0.0000	1.9880	1.8424	8.1649	4.6248
AFSDQ	1.0000	0.0000	1.9958	2.0746	10.7321	4.8033
AFSMA	1.0000	0.0000	2.0824	2.5028	17.6655	5.1324
AFSNT	1.0000	0.0000	1.9935	1.8161	7.9141	4.6046
AFSSQ	1.0000	0.0000	2.0309	1.7999	7.7627	4.5921
AFSYM	1.0000	0.0000	2.1412	2.7444	23.3630	5.3181
AFTAN	1.0000	0.0000	1.9507	2.2117	12.5959	4.9086
AFTKS	1.0000	0.0000	1.9838	1.9329	9.0866	4.6944
AFTLS	1.0000	0.0000	1.9888	1.8482	8.2209	4.6293
AFTPE	1.0000	0.0000	1.8940	2.2910	13.8159	4.9697
AFVDP	1.0000	0.0000	1.8991	2.4662	16.9323	5.1043
AFVKD	1.0000	0.0000	1.9157	2.3871	15.4477	5.0435
AFVLA	1.0000	0.0000	1.9494	2.4232	16.1085	5.0713
AFVQA	1.0000	0.0000	1.8786	2.6554	21.0779	5.2497
AGAAH	1.0000	0.0000	1.9009	2.8662	26.8924	5.4118
AGAAK	1.0000	0.0000	1.9024	2.4183	16.0176	5.0675
AGDQN	1.0000	0.0000	1.9405	2.1398	11.5833	4.8534
AGEIG	1.0000	0.0000	1.8932	2.4703	17.0124	5.1074
AGHDK	1.0000	0.0000	1.9515	2.5571	18.8121	5.1742
AGHGS	1.0000	0.0000	2.0886	2.5410	18.4651	5.1618
AGHRF	1.0000	0.0000	1.8954	3.0068	31.6305	5.5198
AGHRT	1.0000	0.0000	1.9209	2.7963	24.8061	5.3580
AGIEQ	1.0000	0.0000	1.8857	2.3591	14.9530	5.0220
AGIIN	1.0000	0.0000	1.9374	2.1212	11.3335	4.8391
AGKEL	1.0000	0.0000	1.9264	2.0288	10.1711	4.7681
AGKFA	1.0000	0.0000	1.9126	2.5138	17.8928	5.1409
AGKFG	1.0000	0.0000	1.9183	2.5841	19.4107	5.1950
AGKND	1.0000	0.0000	1.9367	1.9924	9.7457	4.7401
AGKQY	1.0000	0.0000	1.9408	2.6191	20.2113	5.2218
AGLPS	1.0000	0.0000	1.9833	1.8289	8.0346	4.6144
AGLSA	1.0000	0.0000	2.0024	1.9381	9.1420	4.6984
AGLSS	1.0000	0.0000	1.9946	1.5425	5.6960	4.3943
AGNDF	1.0000	0.0000	1.9625	2.2762	13.5795	4.9583
AGNKY	1.0000	0.0000	2.0031	2.3548	14.8795	5.0187
AGNND	1.0000	0.0000	1.9554	1.8756	8.4922	4.6504
AGNRS	1.0000	0.0000	2.0183	1.9511	9.2838	4.7084
AGPAA	1.0000	0.0000	1.8829	2.4974	17.5561	5.1283
AGPHR	1.0000	0.0000	1.9192	2.8021	24.9741	5.3625
AGPLF	1.0000	0.0000	1.9467	2.3199	14.2871	4.9918
AGQLN	1.0000	0.0000	1.9571	1.9876	9.6911	4.7364
AGRAL	1.0000	0.0000	1.9421	2.3787	15.2981	5.0371
AGRST	1.0000	0.0000	2.0064	2.1412	11.6015	4.8545
AGSCN	1.0000	0.0000	2.1528	2.4520	16.6548	5.0934
AGSGF	1.0000	0.0000	2.0455	2.3769	15.2660	5.0357
AGSNR	1.0000	0.0000	2.0183	1.9511	9.2838	4.7084
AGTSA	1.0000	0.0000	1.9974	2.0961	11.0052	4.8198
AHAQQ	1.0000	0.0000	1.9073	2.7142	22.5600	5.2949
AHAVR	1.0000	0.0000	1.8986	2.9055	28.1384	5.4419
AHDKN	1.0000	0.0000	1.9829	2.1817	12.1629	4.8856
AHEEK	1.0000	0.0000	1.9418	2.3746	15.2245	5.0339
AHEVL	1.0000	0.0000	1.9840	2.4708	17.0223	5.1078
AHFNL	1.0000	0.0000	2.0316	2.3132	14.1773	4.9867
AHFSQ	1.0000	0.0000	2.0742	2.4550	16.7132	5.0957
AHFVI	1.0000	0.0000	1.9166	2.8657	26.8746	5.4113
AHGEF	1.0000	0.0000	1.9246	2.8452	26.2478	5.3956
AHGQQ	1.0000	0.0000	1.9090	2.7845	24.4697	5.3489
AHHEI	1.0000	0.0000	1.9619	2.8488	26.3568	5.3984
AHLIR	1.0000	0.0000	1.9798	2.4778	17.1614	5.1132
AHLQD	1.0000	0.0000	1.9704	2.3612	14.9891	5.0236
AHNDA	1.0000	0.0000	1.9902	2.3700	15.1433	5.0303
AHNQE	1.0000	0.0000	1.9852	2.3334	14.5136	5.0022
AHSLL	1.0000	0.0000	2.0260	1.8543	8.2805	4.6340
AHTMK	1.0000	0.0000	1.9909	2.7590	23.7613	5.3294
AHVGP	1.0000	0.0000	1.9201	2.8214	25.5372	5.3773
AHVNP	1.0000	0.0000	2.0005	2.4460	16.5403	5.0888
AIANS	1.0000	0.0000	1.9744	1.7455	7.2759	4.5504
AIDNI	1.0000	0.0000	1.9129	1.9300	9.0560	4.6922
AIECA	1.0000	0.0000	1.9960	2.8756	27.1851	5.4190
AIEKS	1.0000	0.0000	1.9465	1.7458	7.2784	4.5506
AIFTT	1.0000	0.0000	1.8927	2.3115	14.1490	4.9854
AIHEL	1.0000	0.0000	1.9676	2.3162	14.2257	4.9890
AIHFG	1.0000	0.0000	1.9168	2.8715	27.0579	5.4159
AIKKD	1.0000	0.0000	1.8872	1.9487	9.2573	4.7065
AIKNS	1.0000	0.0000	1.9450	1.5572	5.7988	4.4056
AIKQS	1.0000	0.0000	1.9576	1.8214	7.9640	4.6087
AIKRR	1.0000	0.0000	1.9030	2.3481	14.7632	5.0135
AIKTE	1.0000	0.0000	1.8831	2.0263	10.1412	4.7662
AILHN	1.0000	0.0000	1.9983	2.1276	11.4185	4.8440
AILKP	1.0000	0.0000	1.9026	1.8756	8.4918	4.6503
AILSN	1.0000	0.0000	1.9426	1.4725	5.2271	4.3405
AILTT	1.0000	0.0000	1.9013	1.9430	9.1952	4.7021
AILVY	1.0000	0.0000	1.9784	2.4792	17.1883	5.1143
AIMSI	1.0000	0.0000	2.0367	2.2269	12.8224	4.9204
AINSD	1.0000	0.0000	1.9523	1.6247	6.2934	4.4575
AIPMC	1.0000	0.0000	2.0361	3.1494	37.2826	5.6294
AIQHV	1.0000	0.0000	1.9164	2.7293	22.9581	5.3065
AIQIL	1.0000	0.0000	1.9075	2.0421	10.3306	4.7783
AIRDM	1.0000	0.0000	1.9282	2.6370	20.6339	5.2355
AIRES	1.0000	0.0000	1.9779	1.9792	9.5960	4.7300
AIRNN	1.0000	0.0000	1.9529	1.8811	8.5471	4.6545
AISKD	1.0000	0.0000	1.9460	1.7415	7.2410	4.5473
AISNM	1.0000	0.0000	2.0430	2.0120	9.9728	4.7552
AITLL	1.0000	0.0000	1.9127	1.7850	7.6267	4.5807
AIVNQ	1.0000	0.0000	1.9400	2.1646	11.9231	4.8725
AIWPK	1.0000	0.0000	2.0758	2.9657	30.1622	5.4882
AIWSL	1.0000	0.0000	2.1676	2.5946	19.6468	5.2030
AIYWI	1.0000	0.0000	2.0929	3.4146	50.6124	5.8333
AKALQ	1.0000	0.0000	1.9194	2.0341	10.2346	4.7722
AKASD	1.0000	0.0000	1.9617	1.8317	8.0613	4.6166
AKATP	1.0000	0.0000	1.8898	2.1237	11.3674	4.8411
AKDAN	1.0000	0.0000	1.9231	1.9221	8.9713	4.6861
AKESA	1.0000	0.0000	1.9622	1.8360	8.1027	4.6199
AKETL	1.0000	0.0000	1.9003	1.8434	8.1745	4.6256
AKFAF	1.0000	0.0000	1.9160	2.5390	18.4221	5.1603
AKFKS	1.0000	0.0000	1.9792	1.8597	8.3333	4.6381
AKFQR	1.0000	0.0000	1.9087	2.4478	16.5737	5.0901
AKGTS	1.0000	0.0000	1.9778	1.9077	8.8208	4.6750
AKHSN	1.0000	0.0000	2.0297	1.9069	8.8125	4.6744
AKICN	1.0000	0.0000	2.0595	2.4987	17.5817	5.1293
AKIPP	1.0000	0.0000	1.8830	2.0394	10.2986	4.7763
AKKDF	1.0000	0.0000	1.9124	2.1344	11.5095	4.8492
AKLFI	1.0000	0.0000	1.9328	2.0803	10.8040	4.8077
AKLLH	1.0000	0.0000	1.9856	2.0615	10.5689	4.7932
AKLLV	1.0000	0.0000	1.9370	1.8664	8.3997	4.6432
AKLPN	1.0000	0.0000	1.9130	1.6606	6.5723	4.4851
AKLYI	1.0000	0.0000	1.9679	2.2264	12.8145	4.9200
AKMAN	1.0000	0.0000	1.9969	2.3094	14.1142	4.9838
AKMLF	1.0000	0.0000	2.0003	2.4370	16.3677	5.0818
AKNDF	1.0000	0.0000	1.9422	2.0176	10.0382	4.7595
AKNGK	1.0000	0.0000	1.9366	1.9249	9.0013	4.6882
AKNHK	1.0000	0.0000	1.9834	2.1142	11.2409	4.8337
AKNLQ	1.0000	0.0000	1.9229	1.7290	7.1337	4.5377
AKNNP	1.0000	0.0000	1.9180	1.6286	6.3231	4.4605
AKNNR	1.0000	0.0000	1.9460	1.7829	7.6078	4.5791
AKPLL	1.0000	0.0000	1.9072	1.6927	6.8304	4.5098
AKQNR	1.0000	0.0000	1.9385	2.0472	10.3926	4.7822
AKQNV	1.0000	0.0000	1.9423	2.0665	10.6304	4.7970
AKQSA	1.0000	0.0000	1.9727	1.9116	8.8610	4.6780
AKSAK	1.0000	0.0000	1.9572	1.7642	7.4396	4.5647
AKSES	1.0000	0.0000	1.9575	1.4404	5.0242	4.3159
AKSIN	1.0000	0.0000	1.9450	1.5572	5.7988	4.4056
AKSSK	1.0000	0.0000	1.9467	1.3686	4.5938	4.2607
AKSTA	1.0000	0.0000	1.9623	1.8374	8.1166	4.6210
AKTIP	1.0000	0.0000	1.8831	2.0336	10.2283	4.7718
AKTQD	1.0000	0.0000	1.8860	2.0713	10.6903	4.8007
AKVSE	1.0000	0.0000	1.9763	1.9004	8.7447	4.6694
AKWES	1.0000	0.0000	2.1599	2.6530	21.0200	5.2479
AKYET	1.0000	0.0000	1.9372	2.3581	14.9354	5.0212
AKYHS	1.0000	0.0000	2.1063	2.4537	16.6879	5.0947
AKYNT	1.0000	0.0000	1.9784	2.1695	11.9911	4.8762
AKYSS	1.0000	0.0000	2.0458	1.7986	7.7506	4.5911
ALAES	1.0000	0.0000	1.9662	1.7512	7.3259	4.5548
ALAEY	1.0000	0.0000	1.9699	2.3884	15.4707	5.0445
ALAPP	1.0000	0.0000	1.9114	2.0449	10.3646	4.7804
ALDRI	1.0000	0.0000	1.9192	2.0974	11.0227	4.8208
ALEHY	1.0000	0.0000	2.0236	2.6480	20.8984	5.2440
ALEKM	1.0000	0.0000	1.9734	2.2250	12.7930	4.9189
ALFSP	1.0000	0.0000	1.9895	1.8540	8.2780	4.6338
ALFSV	1.0000	0.0000	2.0233	2.0277	10.1578	4.7672
ALGLE	1.0000	0.0000	1.9400	1.9441	9.2068	4.7030
ALGVS	1.0000	0.0000	2.0170	2.0025	9.8620	4.7479
ALHPR	1.0000	0.0000	1.9804	2.4588	16.7868	5.0986
ALIAI	1.0000	0.0000	1.9125	2.0829	10.8375	4.8097
ALIAS	1.0000	0.0000	1.9699	1.7776	7.5595	4.5750
ALISR	1.0000	0.0000	1.9800	1.8227	7.9761	4.6097
ALITL	1.0000	0.0000	1.9127	1.7850	7.6267	4.5807
ALKGK	1.0000	0.0000	1.9275	1.9570	9.3479	4.7129
ALKKV	1.0000	0.0000	1.9263	1.9511	9.2833	4.7084
ALKNA	1.0000	0.0000	1.9304	1.7699	7.4904	4.5691
ALKPD	1.0000	0.0000	1.9005	1.8449	8.1893	4.6268
ALKQP	1.0000	0.0000	1.9078	1.9249	9.0010	4.6882
ALKVQ	1.0000	0.0000	1.9306	2.0985	11.0371	4.8217
ALLKS	1.0000	0.0000	1.9269	1.4064	4.8160	4.2897
ALLSN	1.0000	0.0000	1.9228	1.2896	4.1563	4.1999
ALLSV	1.0000	0.0000	1.9744	1.6591	6.5603	4.4840
ALLTN	1.0000	0.0000	1.9150	1.5701	5.8904	4.4155
ALNGT	1.0000	0.0000	1.9485	1.9134	8.8803	4.6794
ALNNE	1.0000	0.0000	1.9185	1.5366	5.6547	4.3898
ALNNT	1.0000	0.0000	1.9187	1.5380	5.6647	4.3909
ALNQG	1.0000	0.0000	1.9571	1.9876	9.6911	4.7364
ALNQT	1.0000	0.0000	1.9267	1.8022	7.7847	4.5940
ALNQV	1.0000	0.0000	1.9558	1.9817	9.6242	4.7319
ALNTV	1.0000	0.0000	1.9471	1.9076	8.8188	4.6749
ALPGM	1.0000	0.0000	1.9865	2.4909	17.4237	5.1233
ALPKP	1.0000	0.0000	1.9011	1.8565	8.3027	4.6357
ALQHT	1.0000	0.0000	1.9702	2.3669	15.0898	5.0280
ALQLE	1.0000	0.0000	1.9191	1.8329	8.0729	4.6175
ALQMP	1.0000	0.0000	1.9719	2.3797	15.3153	5.0378
ALQQF	1.0000	0.0000	1.9338	2.2770	13.5923	4.9589
ALQQQ	1.0000	0.0000	1.9141	2.1407	11.5943	4.8541
ALRPT	1.0000	0.0000	1.9187	2.0841	10.8528	4.8106
ALRQI	1.0000	0.0000	1.9225	2.1774	12.1020	4.8823
ALSGN	1.0000	0.0000	1.9785	1.6330	6.3566	4.4638
ALSGS	1.0000	0.0000	1.9946	1.5425	5.6960	4.3943
ALSKL	1.0000	0.0000	1.9269	1.4064	4.8160	4.2897
ALSNL	1.0000	0.0000	1.9228	1.2896	4.1563	4.1999
ALSSG	1.0000	0.0000	1.9946	1.5425	5.6960	4.3943
ALSTL	1.0000	0.0000	1.9365	1.4796	5.2735	4.3460
ALSVN	1.0000	0.0000	1.9770	1.6271	6.3116	4.4593
ALTFP	1.0000	0.0000	1.9284	2.1345	11.5113	4.8493
ALTRA	1.0000	0.0000	1.9269	2.1934	12.3300	4.8946
ALTSN	1.0000	0.0000	1.9383	1.4476	5.0689	4.3214
ALVRQ	1.0000	0.0000	1.9379	2.3320	14.4892	5.0011
ALYEQ	1.0000	0.0000	1.9657	2.3475	14.7535	5.0131
ALYES	1.0000	0.0000	2.0273	1.9929	9.7510	4.7405
AMCKH	1.0000	0.0000	2.0924	3.4201	50.9307	5.8375
AMDSI	1.0000	0.0000	2.0339	2.1963	12.3724	4.8968
AMFDE	1.0000	0.0000	1.9383	2.6610	21.2155	5.2540
AMGEA	1.0000	0.0000	1.9224	2.7567	23.6957	5.3275
AMGNQ	1.0000	0.0000	2.0050	2.5272	18.1715	5.1512
AMIMA	1.0000	0.0000	1.9459	2.9792	30.6364	5.4986
AMKMK	1.0000	0.0000	2.0098	2.6927	22.0080	5.2784
AMLSS	1.0000	0.0000	2.0474	1.7387	7.2171	4.5451
AMLTG	1.0000	0.0000	1.9868	2.4851	17.3061	5.1188
AMNES	1.0000	0.0000	2.0390	1.9857	9.6691	4.7350
AMPED	1.0000	0.0000	1.9313	2.4563	16.7386	5.0967
AMPNV	1.0000	0.0000	2.0024	2.4529	16.6738	5.0941
AMQIK	1.0000	0.0000	1.9403	2.4835	17.2743	5.1176
AMRIF	1.0000	0.0000	1.9175	2.8533	26.4934	5.4018
ANAHF	1.0000	0.0000	2.0114	2.5863	19.4589	5.1966
ANALL	1.0000	0.0000	1.9349	1.6851	6.7686	4.5039
ANAPC	1.0000	0.0000	2.0661	2.6680	21.3871	5.2594
ANASQ	1.0000	0.0000	1.9831	1.7948	7.7161	4.5882
ANATL	1.0000	0.0000	1.9339	1.8431	8.1717	4.6254
ANAVL	1.0000	0.0000	1.9626	2.0226	10.0976	4.7633
ANCKS	1.0000	0.0000	2.1031	2.1933	12.3296	4.8946
ANCSE	1.0000	0.0000	2.1115	2.2651	13.4056	4.9498
ANDPT	1.0000	0.0000	1.9099	1.8861	8.5984	4.6584
ANEEP	1.0000	0.0000	1.9101	1.8890	8.6276	4.6606
ANEET	1.0000	0.0000	1.9097	1.8831	8.5682	4.6562
ANEIA	1.0000	0.0000	1.9238	2.0245	10.1205	4.7648
ANENE	1.0000	0.0000	1.9225	1.6931	6.8336	4.5101
ANEPF	1.0000	0.0000	1.9409	2.1010	11.0690	4.8236
ANESE	1.0000	0.0000	1.9489	1.6027	6.1280	4.4406
ANETR	1.0000	0.0000	1.9305	2.0448	10.3638	4.7804
ANETS	1.0000	0.0000	1.9491	1.6041	6.1388	4.4417
ANFQD	1.0000	0.0000	1.9457	2.1650	11.9289	4.8728
ANFTA	1.0000	0.0000	1.9507	2.2117	12.5959	4.9086
ANGHA	1.0000	0.0000	2.0067	2.5611	18.9001	5.1773
ANGPN	1.0000	0.0000	1.9565	1.8872	8.6095	4.6593
ANHKQ	1.0000	0.0000	1.9893	2.2616	13.3506	4.9470
ANHLY	1.0000	0.0000	2.0698	2.4594	16.7986	5.0991
ANIHQ	1.0000	0.0000	1.9855	2.3597	14.9644	5.0225
ANITC	1.0000	0.0000	2.0568	2.5719	19.1385	5.1856
ANKKE	1.0000	0.0000	1.9064	1.7381	7.2117	4.5446
ANKLT	1.0000	0.0000	1.9123	1.6548	6.5262	4.4806
ANKMT	1.0000	0.0000	1.9850	2.1944	12.3444	4.8954
ANKNK	1.0000	0.0000	1.9108	1.5495	5.7446	4.3997
ANKNR	1.0000	0.0000	1.9460	1.7829	7.6078	4.5791
ANLAS	1.0000	0.0000	1.9614	1.5626	5.8373	4.4098
ANLAT	1.0000	0.0000	1.9339	1.8431	8.1717	4.6254
ANLDK	1.0000	0.0000	1.9116	1.6490	6.4810	4.4762
ANLLS	1.0000	0.0000	1.9228	1.2896	4.1563	4.1999
ANLYS	1.0000	0.0000	2.0239	1.8043	7.8034	4.5955
ANNAS	2.0000	4.3852	1.9633	1.8316	11.3998	4.3852
ANNKT	1.0000	0.0000	1.9173	1.6227	6.2786	4.4560
ANNNK	1.0000	0.0000	1.9133	1.4327	4.9762	4.3099
ANNPF	1.0000	0.0000	1.9624	1.9124	8.8693	4.6786
ANNPV	1.0000	0.0000	1.9551	1.8813	8.5498	4.6548
ANNSV	1.0000	0.0000	1.9791	1.5950	6.0714	4.4347
ANPAS	1.0000	0.0000	1.9715	1.7265	7.1122	4.5357
ANPIP	1.0000	0.0000	1.9122	1.9226	8.9770	4.6865
ANPRQ	1.0000	0.0000	1.9358	2.1263	11.4009	4.8430
ANQLV	1.0000	0.0000	1.9558	1.9817	9.6242	4.7319
ANRAK	1.0000	0.0000	1.9443	2.0880	10.9024	4.8136
ANRGS	1.0000	0.0000	2.0183	1.9511	9.2838	4.7084
ANRIG	1.0000	0.0000	1.9530	2.2565	13.2713	4.9431
ANRRH	1.0000	0.0000	2.0085	2.5811	19.3413	5.1926
ANRYQ	1.0000	0.0000	1.9942	2.4771	17.1471	5.1127
ANSAC	1.0000	0.0000	2.1347	2.3816	15.3499	5.0393
ANSDA	1.0000	0.0000	1.9699	1.7149	7.0141	4.5268
ANSDK	1.0000	0.0000	1.9400	1.5265	5.5859	4.3821
ANSGH	1.0000	0.0000	2.0756	2.1656	11.9368	4.8732
ANSIV	1.0000	0.0000	1.9894	1.8099	7.8562	4.5999
ANSRI	1.0000	0.0000	1.9847	1.7906	7.6779	4.5850
ANSSE	1.0000	0.0000	1.9515	1.3236	4.3404	4.2261
ANSTD	1.0000	0.0000	1.9484	1.5998	6.1068	4.4384
ANTQE	1.0000	0.0000	1.9167	1.9588	9.3678	4.7143
ANTQT	1.0000	0.0000	1.9168	1.9602	9.3838	4.7154
ANVDQ	1.0000	0.0000	1.9394	2.1340	11.5039	4.8489
ANVWH	1.0000	0.0000	2.2075	3.3723	48.2012	5.8007
ANWIS	1.0000	0.0000	2.1722	2.5625	18.9310	5.1783
ANWSR	1.0000	0.0000	2.2045	2.6978	22.1386	5.2823
ANYMN	1.0000	0.0000	2.0828	2.4342	16.3160	5.0797
APCLE	1.0000	0.0000	2.0421	2.5835	19.3967	5.1945
APDDC	1.0000	0.0000	2.0036	2.7314	23.0150	5.3082
APDIK	1.0000	0.0000	1.8831	2.0278	10.1593	4.7673
APFTT	1.0000	0.0000	1.8939	2.2925	13.8392	4.9708
APGFQ	1.0000	0.0000	1.8910	2.5521	18.7027	5.1703
APGLE	1.0000	0.0000	1.9234	2.1079	11.1586	4.8289
APGSI	1.0000	0.0000	1.9842	2.0117	9.9694	4.7550
APHGG	1.0000	0.0000	1.9205	2.8273	25.7114	5.3819
APIES	1.0000	0.0000	1.9518	1.8249	7.9969	4.6114
APIRQ	1.0000	0.0000	1.8816	2.3412	14.6452	5.0082
APIST	1.0000	0.0000	1.9520	1.8263	8.0107	4.6125
APKGS	1.0000	0.0000	1.9784	1.9136	8.8818	4.6795
APKQH	1.0000	0.0000	1.9400	2.4575	16.7621	5.0976
APKYN	1.0000	0.0000	1.9787	2.1753	12.0732	4.8807
APLAP	1.0000	0.0000	1.9114	2.0449	10.3646	4.7804
APLDE	1.0000	0.0000	1.9000	1.9167	8.9150	4.6820
APMSL	1.0000	0.0000	2.0350	2.0250	10.1265	4.7652
APNCS	1.0000	0.0000	2.1126	2.2724	13.5199	4.9554
APNES	1.0000	0.0000	1.9499	1.6100	6.1823	4.4462
APNNS	1.0000	0.0000	1.9407	1.4214	4.9066	4.3012
APNSM	1.0000	0.0000	2.0401	1.9930	9.7523	4.7406
APPLM	1.0000	0.0000	1.9691	2.3114	14.1463	4.9853
APPRI	1.0000	0.0000	1.8841	2.2728	13.5265	4.9557
APRAS	1.0000	0.0000	1.9922	2.0767	10.7587	4.8049
APRGP	1.0000	0.0000	1.8917	2.4333	16.2990	5.0790
APRRE	1.0000	0.0000	1.8897	2.4009	15.6961	5.0541
APRST	1.0000	0.0000	1.9761	1.9616	9.3994	4.7165
APSAT	1.0000	0.0000	1.9667	1.9165	8.9126	4.6818
APSDI	1.0000	0.0000	1.9514	1.8206	7.9561	4.6081
APSPN	1.0000	0.0000	1.9510	1.6173	6.2371	4.4518
APSQI	1.0000	0.0000	1.9620	1.9005	8.7459	4.6695
APSSF	1.0000	0.0000	2.0174	1.7315	7.1554	4.5396
APSVL	1.0000	0.0000	1.9819	1.8230	7.9786	4.6099
APTNA	1.0000	0.0000	1.9229	2.0069	9.9137	4.7513
APTYS	1.0000	0.0000	2.0256	2.1581	11.8335	4.8675
APVAE	1.0000	0.0000	1.8882	2.3750	15.2326	5.0342
APYNL	1.0000	0.0000	1.9917	2.0906	10.9350	4.8156
AQDPS	1.0000	0.0000	1.9588	1.8699	8.4347	4.6459
AQENG	1.0000	0.0000	1.9405	2.1442	11.6419	4.8568
AQKKP	1.0000	0.0000	1.8912	2.0096	9.9447	4.7533
AQKRA	1.0000	0.0000	1.8975	2.3523	14.8349	5.0167
AQKRQ	1.0000	0.0000	1.8954	2.3114	14.1466	4.9853
AQLGR	1.0000	0.0000	1.9389	2.3379	14.5887	5.0056
AQLNT	1.0000	0.0000	1.9267	1.8022	7.7847	4.5940
AQLSF	1.0000	0.0000	2.0005	1.9224	8.9743	4.6863
AQMDM	1.0000	0.0000	1.9588	2.9076	28.2094	5.4436
AQNIN	1.0000	0.0000	1.9362	1.7951	7.7184	4.5884
AQNSD	1.0000	0.0000	1.9613	1.6740	6.6785	4.4954
AQPKD	1.0000	0.0000	1.8859	2.0771	10.7637	4.8052
AQPPL	1.0000	0.0000	1.9061	2.0040	9.8792	4.7490
AQPTW	1.0000	0.0000	2.0611	3.0882	34.7423	5.5824
AQQGF	1.0000	0.0000	1.8814	2.6204	20.2420	5.2228
AQQMV	1.0000	0.0000	1.9102	2.7855	24.4991	5.3497
AQSAA	1.0000	0.0000	1.9911	2.0999	11.0550	4.8228
AQSDY	1.0000	0.0000	2.0338	2.2207	12.7296	4.9156
AQSRT	1.0000	0.0000	1.9848	2.0300	10.1854	4.7690
AQTDH	1.0000	0.0000	1.9263	2.5191	18.0034	5.1450
AQTDQ	1.0000	0.0000	1.8780	2.2187	12.6997	4.9141
AQTRD	1.0000	0.0000	1.8852	2.3047	14.0370	4.9802
AQVLR	1.0000	0.0000	1.9379	2.3320	14.4892	5.0011
AQYIC	1.0000	0.0000	2.0161	3.1929	39.1977	5.6628
ARDVA	1.0000	0.0000	1.8869	2.5251	18.1272	5.1495
ARELE	1.0000	0.0000	1.9186	2.0754	10.7423	4.8039
ARFLA	1.0000	0.0000	1.9465	2.4039	15.7517	5.0564
ARFTE	1.0000	0.0000	1.8971	2.4454	16.5282	5.0883
ARHSA	1.0000	0.0000	2.0692	2.4455	16.5303	5.0884
ARITS	1.0000	0.0000	1.9781	1.9807	9.6123	4.7311
ARKAP	1.0000	0.0000	1.8992	2.2839	13.7019	4.9642
ARKQN	1.0000	0.0000	1.9385	2.0472	10.3926	4.7822
ARKST	1.0000	0.0000	1.9720	1.8825	8.5621	4.6557
ARLFR	1.0000	0.0000	1.9518	2.4490	16.5983	5.0911
ARLLK	1.0000	0.0000	1.9328	1.8471	8.2099	4.6284
ARNSA	1.0000	0.0000	2.0018	1.8808	8.5445	4.6543
ARNTA	1.0000	0.0000	1.9409	2.1613	11.8771	4.8699
ARPEP	1.0000	0.0000	1.8858	2.2465	13.1181	4.9354
ARPHP	1.0000	0.0000	1.9273	2.6226	20.2939	5.2245
ARQET	1.0000	0.0000	1.8847	2.3090	14.1077	4.9835
ARQFG	1.0000	0.0000	1.8789	2.7064	22.3586	5.2889
ARQLV	1.0000	0.0000	1.9379	2.3320	14.4892	5.0011
ARRID	1.0000	0.0000	1.8882	2.4156	15.9666	5.0654
ARSAL	1.0000	0.0000	1.9964	1.9129	8.8744	4.6790
ARSDQ	1.0000	0.0000	1.9843	2.0242	10.1167	4.7646
ARSSM	1.0000	0.0000	2.0993	2.0569	10.5119	4.7897
ARSYE	1.0000	0.0000	2.0503	2.3110	14.1408	4.9850
ARTEA	1.0000	0.0000	1.8865	2.3499	14.7941	5.0149
ARTPL	1.0000	0.0000	1.9187	2.0841	10.8528	4.8106
ARYLP	1.0000	0.0000	1.9759	2.4408	16.4409	5.0848
ASAEP	1.0000	0.0000	1.9666	1.9151	8.8974	4.6807
ASAET	1.0000	0.0000	1.9660	1.9092	8.8363	4.6762
ASAGT	1.0000	0.0000	1.9974	2.0961	11.0052	4.8198
ASALL	1.0000	0.0000	1.9591	1.5947	6.0692	4.4344
ASANT	1.0000	0.0000	1.9707	1.7206	7.0627	4.5312
ASAPD	1.0000	0.0000	1.9662	1.9108	8.8522	4.6774
ASAPF	1.0000	0.0000	2.0037	2.1271	11.4117	4.8436
ASAPG	1.0000	0.0000	1.9978	2.1019	11.0807	4.8243
ASASM	1.0000	0.0000	2.0877	2.0118	9.9699	4.7550
ASASS	1.0000	0.0000	1.9860	1.3497	4.4858	4.2461
ASDAD	1.0000	0.0000	1.9651	1.8991	8.7317	4.6684
ASDML	1.0000	0.0000	2.0335	2.0134	9.9895	4.7563
ASDNA	1.0000	0.0000	1.9699	1.7149	7.0141	4.5268
ASDNK	1.0000	0.0000	1.9400	1.5265	5.5859	4.3821
ASDPS	1.0000	0.0000	1.9684	1.5152	5.5090	4.3733
ASEKD	1.0000	0.0000	1.9426	1.7151	7.0165	4.5270
ASENN	1.0000	0.0000	1.9394	1.4141	4.8623	4.2956
ASERQ	1.0000	0.0000	1.9847	2.0285	10.1681	4.7679
ASETK	1.0000	0.0000	1.9433	1.7209	7.0651	4.5314
ASEVG	1.0000	0.0000	2.0106	2.1590	11.8460	4.8682
ASFDL	1.0000	0.0000	1.9880	1.8424	8.1649	4.6248
ASFNY	1.0000	0.0000	2.0771	2.1728	12.0378	4.8788
ASGDQ	1.0000	0.0000	1.9900	2.0494	10.4202	4.7839
ASGIM	1.0000	0.0000	2.0647	2.3874	15.4536	5.0438
ASGPD	1.0000	0.0000	1.9813	1.9811	9.6168	4.7314
ASHKR	1.0000	0.0000	2.0544	2.2572	13.2820	4.9436
ASHLP	1.0000	0.0000	2.0331	2.0181	10.0445	4.7599
ASHNP	1.0000	0.0000	2.0382	1.9860	9.6732	4.7352
ASILP	1.0000	0.0000	1.9502	1.6684	6.6335	4.4911
ASIPL	1.0000	0.0000	1.9502	1.6684	6.6335	4.4911
ASIQL	1.0000	0.0000	1.9616	1.7367	7.1997	4.5436
ASITI	1.0000	0.0000	1.9542	1.8454	8.1936	4.6271
ASKFQ	1.0000	0.0000	1.9940	2.0071	9.9154	4.7514
ASKGD	1.0000	0.0000	1.9772	1.9020	8.7609	4.6706
ASKKS	1.0000	0.0000	1.9467	1.3686	4.5938	4.2607
ASKNT	1.0000	0.0000	1.9409	1.5323	5.6254	4.3865
ASKQA	1.0000	0.0000	1.9727	1.9116	8.8610	4.6780
ASKWS	1.0000	0.0000	2.1767	2.3740	15.2136	5.0334
ASKYN	1.0000	0.0000	2.0249	1.8890	8.6276	4.6606
ASLAE	1.0000	0.0000	1.9662	1.7512	7.3259	4.5548
ASLAK	1.0000	0.0000	1.9595	1.6794	6.7224	4.4996
ASLEN	1.0000	0.0000	1.9380	1.4461	5.0598	4.3202
ASLFT	1.0000	0.0000	1.9888	1.8482	8.2209	4.6293
ASLHK	1.0000	0.0000	2.0257	1.9390	9.1522	4.6991
ASLKE	1.0000	0.0000	1.9379	1.5629	5.8394	4.4100
ASLLR	1.0000	0.0000	1.9697	1.6398	6.4095	4.4691
ASLNS	1.0000	0.0000	1.9309	1.1671	3.5451	4.1058
ASLPI	1.0000	0.0000	1.9502	1.6684	6.6335	4.4911
ASLQL	1.0000	0.0000	1.9502	1.5538	5.7750	4.4030
ASLQN	1.0000	0.0000	1.9524	1.5218	5.5533	4.3784
ASMAQ	1.0000	0.0000	2.0558	2.3664	15.0809	5.0276
ASMCT	1.0000	0.0000	2.1953	2.8382	26.0362	5.3902
ASMMA	1.0000	0.0000	2.1286	2.6738	21.5320	5.2639
ASMNA	1.0000	0.0000	2.0606	2.1022	11.0845	4.8245
ASNAL	1.0000	0.0000	1.9614	1.5626	5.8373	4.4098
ASNMC	1.0000	0.0000	2.2111	2.6482	20.9026	5.2441
ASNMG	1.0000	0.0000	2.0776	2.1725	12.0338	4.8786
ASNNP	1.0000	0.0000	1.9407	1.4214	4.9066	4.3012
ASNPK	1.0000	0.0000	1.9418	1.5382	5.6657	4.3910
ASNSK	1.0000	0.0000	1.9395	1.2518	3.9597	4.1709
ASNSL	2.0000	4.1058	1.9309	1.4681	7.3528	4.1058
ASNSN	1.0000	0.0000	1.9296	1.1350	3.3972	4.0811
ASNTA	1.0000	0.0000	1.9707	1.7206	7.0627	4.5312
ASPLN	1.0000	0.0000	1.9393	1.4534	5.1056	4.3259
ASPSD	1.0000	0.0000	1.9684	1.5152	5.5090	4.3733
ASPTP	1.0000	0.0000	1.9497	1.8073	7.8316	4.5979
ASQDL	1.0000	0.0000	1.9573	1.7060	6.9405	4.5200
ASQIS	1.0000	0.0000	1.9874	1.6142	6.2141	4.4494
ASQSL	2.0000	4.3089	1.9673	1.7324	10.1293	4.3089
ASQYF	1.0000	0.0000	2.0691	2.4370	16.3688	5.0819
ASRDL	1.0000	0.0000	1.9758	1.7920	7.6909	4.5861
ASREG	1.0000	0.0000	2.0063	2.1397	11.5819	4.8534
ASRGD	1.0000	0.0000	2.0061	2.1354	11.5236	4.8500
ASRGM	1.0000	0.0000	2.0851	2.5227	18.0786	5.1478
ASRRH	1.0000	0.0000	2.0778	2.4906	17.4181	5.1231
ASSAS	1.0000	0.0000	1.9860	1.3497	4.4858	4.2461
ASSDI	1.0000	0.0000	1.9719	1.5343	5.6388	4.3880
ASSDN	1.0000	0.0000	1.9507	1.3193	4.3167	4.2228
ASSEV	1.0000	0.0000	2.0080	1.6932	6.8342	4.5101
ASSIG	1.0000	0.0000	2.0142	1.7254	7.1031	4.5349
ASSIS	1.0000	0.0000	1.9646	1.2595	3.9992	4.1768
ASSKT	1.0000	0.0000	1.9578	1.4419	5.0332	4.3170
ASSNQ	1.0000	0.0000	1.9675	1.3993	4.7734	4.2842
ASSQI	1.0000	0.0000	1.9874	1.6142	6.2141	4.4494
ASSSA	1.0000	0.0000	1.9860	1.3497	4.4858	4.2461
ASSVL	1.0000	0.0000	1.9931	1.5366	5.6552	4.3898
ASSVY	1.0000	0.0000	2.0974	2.0513	10.4433	4.7854
ASTFK	1.0000	0.0000	1.9838	1.9329	9.0866	4.6944
ASTHP	1.0000	0.0000	2.0305	2.1761	12.0842	4.8813
ASTTR	1.0000	0.0000	1.9755	1.9558	9.3350	4.7120
ASVMV	1.0000	0.0000	2.0879	2.5362	18.3617	5.1581
ASVSQ	1.0000	0.0000	2.0227	1.7688	7.4810	4.5683
ASYKF	1.0000	0.0000	2.0614	2.2896	13.7925	4.9685
ASYQQ	1.0000	0.0000	2.0423	2.3007	13.9712	4.9771
ASYSK	1.0000	0.0000	2.0458	1.7986	7.7506	4.5911
ASYSR	1.0000	0.0000	2.0922	2.0320	10.2095	4.7706
ATAPI	1.0000	0.0000	1.8796	2.2219	12.7469	4.9165
ATDEE	1.0000	0.0000	1.8771	2.0674	10.6426	4.7978
ATDEF	1.0000	0.0000	1.8950	2.2794	13.6305	4.9607
ATERL	1.0000	0.0000	1.9186	2.0768	10.7606	4.8050
ATFAG	1.0000	0.0000	1.8912	2.5871	19.4767	5.1972
ATFGS	1.0000	0.0000	2.0179	2.1915	12.3040	4.8932
ATGDY	1.0000	0.0000	1.9290	2.6124	20.0555	5.2167
ATGIT	1.0000	0.0000	1.8886	2.2864	13.7408	4.9661
ATGND	1.0000	0.0000	1.9354	2.0657	10.6205	4.7964
ATGPS	1.0000	0.0000	1.9817	1.9868	9.6822	4.7358
ATIHR	1.0000	0.0000	1.9254	2.6358	20.6061	5.2347
ATILA	1.0000	0.0000	1.9120	2.0580	10.5262	4.7906
ATIRD	1.0000	0.0000	1.8856	2.2554	13.2545	4.9423
ATKDI	1.0000	0.0000	1.8832	2.0220	10.0899	4.7628
ATKFS	1.0000	0.0000	1.9838	1.9329	9.0866	4.6944
ATLGS	1.0000	0.0000	1.9825	1.8230	7.9791	4.6099
ATLKG	1.0000	0.0000	1.9264	2.0302	10.1884	4.7692
ATLLD	1.0000	0.0000	1.9097	1.7544	7.3532	4.5572
ATLLK	1.0000	0.0000	1.9066	1.6869	6.7827	4.5053
ATLTL	1.0000	0.0000	1.9102	1.7601	7.4039	4.5616
ATLYI	1.0000	0.0000	1.9630	2.2997	13.9552	4.9763
ATNNE	1.0000	0.0000	1.9226	1.6945	6.8455	4.5112
ATNNK	1.0000	0.0000	1.9173	1.6227	6.2786	4.4560
ATNSK	1.0000	0.0000	1.9409	1.5323	5.6254	4.3865
ATPCL	1.0000	0.0000	2.0421	2.5850	19.4292	5.1956
ATPDT	1.0000	0.0000	1.8769	2.0762	10.7521	4.8045
ATSFA	1.0000	0.0000	2.0032	2.1212	11.3340	4.8391
ATSIY	1.0000	0.0000	2.0276	2.1772	12.0995	4.8821
ATSKC	1.0000	0.0000	2.1022	2.3834	15.3808	5.0406
ATSNG	1.0000	0.0000	1.9872	1.7909	7.6808	4.5853
ATSSF	1.0000	0.0000	2.0163	1.7257	7.1056	4.5351
ATSSV	1.0000	0.0000	2.0082	1.6946	6.8461	4.5112
ATTHQ	1.0000	0.0000	1.9254	2.5249	18.1241	5.1494
ATTSM	1.0000	0.0000	2.0319	2.1772	12.0996	4.8822
ATVTT	1.0000	0.0000	1.8893	2.2556	13.2574	4.9424
ATYAR	1.0000	0.0000	1.9148	2.7080	22.4007	5.2902
ATYEA	1.0000	0.0000	1.9223	2.5464	18.5804	5.1659
ATYPQ	1.0000	0.0000	1.9203	2.5128	17.8715	5.1401
ATYRE	1.0000	0.0000	1.9255	2.5915	19.5768	5.2006
AVANI	1.0000	0.0000	1.9448	2.2055	12.5055	4.9039
AVDAR	1.0000	0.0000	1.8869	2.5251	18.1272	5.1495
AVDNQ	1.0000	0.0000	1.9394	2.1340	11.5039	4.8489
AVEAF	1.0000	0.0000	1.8910	2.5797	19.3120	5.1916
AVEDI	1.0000	0.0000	1.8884	2.2733	13.5329	4.9560
AVESE	1.0000	0.0000	1.9796	1.9722	9.5170	4.7246
AVFMD	1.0000	0.0000	1.9272	2.8419	26.1488	5.3931
AVIIK	1.0000	0.0000	1.8978	2.2321	12.8995	4.9244
AVIME	1.0000	0.0000	1.9291	2.6606	21.2053	5.2537
AVLMK	1.0000	0.0000	1.9940	2.4059	15.7884	5.0580
AVLRK	1.0000	0.0000	1.9431	2.1845	12.2037	4.8878
AVMRN	1.0000	0.0000	2.0134	2.6073	19.9375	5.2127
AVNAT	1.0000	0.0000	1.9445	2.1806	12.1478	4.8848
AVNEV	1.0000	0.0000	1.9552	2.2436	13.0733	4.9332
AVNKH	1.0000	0.0000	2.0066	2.3669	15.0896	5.0280
AVNKS	1.0000	0.0000	1.9782	1.7118	6.9885	4.5244
AVNTP	1.0000	0.0000	1.9345	2.0714	10.6919	4.8008
AVPIV	1.0000	0.0000	1.8906	2.4658	16.9241	5.1040
AVRES	1.0000	0.0000	2.0050	2.1338	11.5024	4.8488
AVRFS	1.0000	0.0000	2.0389	2.3458	14.7247	5.0118
AVRNF	1.0000	0.0000	1.9735	2.4363	16.3544	5.0813
AVSNK	1.0000	0.0000	1.9782	1.7118	6.9885	4.5244
AVTCT	1.0000	0.0000	2.0048	2.9166	28.5026	5.4505
AVTTY	1.0000	0.0000	1.9272	2.6123	20.0526	5.2166
AWKAD	1.0000	0.0000	2.0806	3.0442	33.0238	5.5486
AWKMG	1.0000	0.0000	2.1295	3.5019	55.9645	5.9003
AWMEI	1.0000	0.0000	2.1058	3.4132	50.5285	5.8322
AWNIN	1.0000	0.0000	2.1391	2.6530	21.0192	5.2478
AWPVW	1.0000	0.0000	2.2458	4.1256	114.7845	6.3797
AWTER	1.0000	0.0000	2.0674	3.1669	38.0430	5.6429
AYATN	1.0000	0.0000	1.9854	2.3578	14.9304	5.0210
AYCAN	1.0000	0.0000	2.1251	3.0188	32.0697	5.5290
AYCET	1.0000	0.0000	2.0379	3.0923	34.9086	5.5856
AYFGV	1.0000	0.0000	1.8914	3.0082	31.6797	5.5209
AYFSL	1.0000	0.0000	2.0706	2.2049	12.4965	4.9034
AYHNA	1.0000	0.0000	2.0453	2.7324	23.0414	5.3089
AYITL	1.0000	0.0000	1.9630	2.2997	13.9552	4.9763
AYKAS	1.0000	0.0000	2.0398	2.1941	12.3407	4.8952
AYKNV	1.0000	0.0000	2.0019	2.3490	14.7781	5.0142
AYLEY	1.0000	0.0000	2.0189	2.6300	20.4688	5.2302
AYNES	1.0000	0.0000	2.0322	1.9608	9.3901	4.7158
AYNKQ	1.0000	0.0000	1.9846	2.2436	13.0744	4.9332
AYNKS	1.0000	0.0000	2.0249	1.8890	8.6276	4.6606
AYPIS	1.0000	0.0000	2.0280	2.1830	12.1822	4.8866
AYPLK	1.0000	0.0000	1.9671	2.2074	12.5333	4.9054
AYPVD	1.0000	0.0000	1.9273	2.6123	20.0544	5.2166
AYQLD	1.0000	0.0000	1.9658	2.3432	14.6797	5.0098
AYSEV	1.0000	0.0000	2.0546	2.3303	14.4618	4.9999
AYSLD	1.0000	0.0000	2.0267	1.9885	9.7016	4.7372
AYSTH	1.0000	0.0000	2.1063	2.5269	18.1665	5.1510
AYSWI	1.0000	0.0000	2.2546	3.1093	35.5962	5.5986
AYTHE	1.0000	0.0000	1.9631	2.8060	25.0847	5.3654
CAANE	1.0000	0.0000	2.0662	2.6607	21.2075	5.2538
CADPS	1.0000	0.0000	2.1062	2.4567	16.7468	5.0970
CAGSG	1.0000	0.0000	2.1696	2.8274	25.7132	5.3819
CALLT	1.0000	0.0000	2.0613	2.4211	16.0700	5.0697
CANSD	1.0000	0.0000	2.1108	2.2608	13.3384	4.9464
CAQKR	1.0000	0.0000	2.0163	2.8982	27.9043	5.4364
CASRD	1.0000	0.0000	2.1332	2.6111	20.0246	5.2156
CASTF	1.0000	0.0000	2.1460	2.6672	21.3678	5.2588
CATIH	1.0000	0.0000	2.0361	3.1366	36.7376	5.6196
CAVTC	1.0000	0.0000	2.0983	3.5776	61.0677	5.9586
CAYAT	1.0000	0.0000	2.0197	3.2089	39.9272	5.6751
CAYPL	1.0000	0.0000	2.1015	2.9417	29.3385	5.4697
CCAVT	1.0000	0.0000	2.0983	3.5776	61.0677	5.9586
CCAYP	1.0000	0.0000	2.1149	3.7607	75.3994	6.0992
CCEHH	1.0000	0.0000	2.1224	4.0309	102.9264	6.3070
CCNLS	1.0000	0.0000	2.2555	2.6546	21.0581	5.2491
CCSLY	1.0000	0.0000	2.3626	3.2013	39.5807	5.6693
CCSNK	1.0000	0.0000	2.2582	2.7393	23.2251	5.3142
CDIAD	1.0000	0.0000	2.0021	2.7505	23.5270	5.3228
CDIQI	1.0000	0.0000	1.9970	2.7402	23.2505	5.3149
CDMLK	1.0000	0.0000	2.1107	2.7666	23.9701	5.3352
CDNGK	1.0000	0.0000	2.0721	2.5384	18.4086	5.1598
CDNID	1.0000	0.0000	2.0441	2.4454	16.5277	5.0883
CDQDL	1.0000	0.0000	2.0366	2.5267	18.1621	5.1508
CDSKS	1.0000	0.0000	2.0951	1.9821	9.6281	4.7322
CDSPT	1.0000	0.0000	2.0870	2.3417	14.6533	5.0086
CEATL	1.0000	0.0000	2.0421	2.5777	19.2660	5.1900
CEDKP	1.0000	0.0000	2.0100	2.5474	18.6029	5.1667
CEHHD	1.0000	0.0000	2.0800	3.3641	47.7512	5.7945
CEHML	1.0000	0.0000	2.1646	3.2188	40.3890	5.6828
CELEI	1.0000	0.0000	2.0324	2.4861	17.3262	5.1196
CELGV	1.0000	0.0000	2.0710	2.8275	25.7162	5.3820
CEMQT	1.0000	0.0000	2.0451	3.0764	34.2709	5.5733
CENMS	1.0000	0.0000	2.1873	2.5316	18.2660	5.1546
CESTK	1.0000	0.0000	2.0815	2.2669	13.4327	4.9511
CETLR	1.0000	0.0000	2.0498	2.6228	20.2988	5.2247
CEVQK	1.0000	0.0000	2.0227	2.8010	24.9420	5.3616
CEYPQ	1.0000	0.0000	2.0376	3.0573	33.5263	5.5586
CFDDV	1.0000	0.0000	2.0157	3.0006	31.4022	5.5150
CFDYS	1.0000	0.0000	2.2100	2.9030	28.0599	5.4401
CFIEE	1.0000	0.0000	2.0127	2.8546	26.5336	5.4028
CFMKG	1.0000	0.0000	2.0635	3.3263	45.7148	5.7654
CFNGA	1.0000	0.0000	2.0995	2.9430	29.3840	5.4708
CGATG	1.0000	0.0000	1.9941	3.1079	35.5393	5.5975
CGFVY	1.0000	0.0000	1.9590	3.5542	59.4390	5.9405
CGIQS	1.0000	0.0000	2.1344	2.6260	20.3742	5.2271
CGKIP	1.0000	0.0000	2.0235	2.7649	23.9227	5.3339
CGLFG	1.0000	0.0000	2.0844	3.0454	33.0681	5.5495
CGSQP	1.0000	0.0000	2.1326	2.6070	19.9304	5.2125
CGSVP	1.0000	0.0000	2.1544	2.7123	22.5115	5.2934
CGYLR	1.0000	0.0000	2.1136	3.1663	38.0165	5.6424
CGYNM	1.0000	0.0000	2.1896	3.3556	47.2866	5.7879
CHESY	1.0000	0.0000	2.2590	3.0714	34.0772	5.5695
CHGEK	1.0000	0.0000	2.0725	3.1074	35.5186	5.5971
CHHRL	1.0000	0.0000	2.1588	3.3735	48.2719	5.8017
CHQLL	1.0000	0.0000	2.1352	2.7549	23.6479	5.3262
CHSQP	1.0000	0.0000	2.1861	2.7962	24.8045	5.3580
CIFLS	1.0000	0.0000	2.1354	2.4190	16.0305	5.0680
CIGQN	1.0000	0.0000	2.0737	2.7164	22.6200	5.2966
CIHFT	1.0000	0.0000	2.0404	3.2321	41.0130	5.6930
CIHYN	1.0000	0.0000	2.1790	3.1882	38.9881	5.6592
CIINN	1.0000	0.0000	2.0653	2.2917	13.8268	4.9702
CIKDN	1.0000	0.0000	2.0445	2.3779	15.2827	5.0364
CINAH	1.0000	0.0000	2.1257	2.9466	29.5059	5.4735
CINDG	1.0000	0.0000	2.0701	2.6365	20.6229	5.2352
CIPIT	1.0000	0.0000	1.9983	2.6777	21.6282	5.2668
CIPND	1.0000	0.0000	2.0446	2.4570	16.7517	5.0972
CISHK	1.0000	0.0000	2.1764	2.6678	21.3839	5.2593
CISLK	1.0000	0.0000	2.0800	2.1352	11.5209	4.8499
CISPE	1.0000	0.0000	2.0906	2.3709	15.1588	5.0310
CKAKN	1.0000	0.0000	2.0576	2.4006	15.6905	5.0538
CKANN	1.0000	0.0000	2.0738	2.2838	13.6993	4.9641
CKFLK	1.0000	0.0000	2.0681	2.5281	18.1913	5.1519
CKHLL	1.0000	0.0000	2.1272	2.6075	19.9416	5.2129
CKIAR	1.0000	0.0000	2.0190	2.8489	26.3605	5.3985
CKKPR	1.0000	0.0000	2.0312	2.6416	20.7441	5.2391
CKNTK	1.0000	0.0000	2.0405	2.2855	13.7270	4.9654
CKPFD	1.0000	0.0000	2.0304	2.7594	23.7719	5.3297
CKQNK	1.0000	0.0000	2.0502	2.3597	14.9632	5.0224
CKSDM	1.0000	0.0000	2.1749	2.6441	20.8054	5.2411
CKSIT	1.0000	0.0000	2.0852	2.2932	13.8506	4.9713
CKSSD	1.0000	0.0000	2.0951	1.9821	9.6281	4.7322
CKSSM	1.0000	0.0000	2.2014	2.3694	15.1333	5.0299
CKVFM	1.0000	0.0000	2.0632	3.3204	45.4057	5.7609
CKWPS	1.0000	0.0000	2.3227	3.2063	39.8077	5.6731
CLADT	1.0000	0.0000	2.0421	2.5734	19.1699	5.1867
CLAKS	1.0000	0.0000	2.0993	2.2254	12.7992	4.9192
CLARH	1.0000	0.0000	2.1112	3.1140	35.7892	5.6022
CLAVI	1.0000	0.0000	2.0591	2.7835	24.4422	5.3482
CLDMP	1.0000	0.0000	2.1041	2.8457	26.2631	5.3960
CLEEP	1.0000	0.0000	2.0314	2.4670	16.9481	5.1049
CLELF	1.0000	0.0000	2.0826	2.5152	17.9211	5.1420
CLEMS	1.0000	0.0000	2.1817	2.5637	18.9569	5.1792
CLEVN	1.0000	0.0000	2.0848	2.4521	16.6567	5.0934
CLIWY	1.0000	0.0000	2.3154	3.7777	76.8956	6.1124
CLLFG	1.0000	0.0000	2.1112	2.7020	22.2458	5.2856
CLPGH	1.0000	0.0000	2.1166	3.0299	32.4840	5.5376
CLSDD	1.0000	0.0000	2.0825	2.1721	12.0275	4.8782
CMHLV	1.0000	0.0000	2.1626	3.3998	49.7535	5.8219
CMNIV	1.0000	0.0000	2.1378	3.0179	32.0380	5.5284
CMRAD	1.0000	0.0000	2.0260	3.2731	42.9964	5.7245
CMTPS	1.0000	0.0000	2.1789	2.7290	22.9502	5.3063
CMYPQ	1.0000	0.0000	2.0498	3.4403	52.1338	5.8530
CNCAQ	1.0000	0.0000	2.2113	3.2823	43.4528	5.7315
CNDGS	1.0000	0.0000	2.1290	2.3311	14.4753	5.0005
CNDHS	1.0000	0.0000	2.1845	2.5204	18.0295	5.1460
CNGIR	1.0000	0.0000	2.0854	2.8025	24.9831	5.3627
CNHSK	1.0000	0.0000	2.1769	2.4529	16.6730	5.0941
CNIHQ	1.0000	0.0000	2.1214	2.9057	28.1463	5.4421
CNLSR	1.0000	0.0000	2.1129	2.1537	11.7727	4.8641
CNLVN	1.0000	0.0000	2.0933	2.2635	13.3795	4.9485
CNNDF	1.0000	0.0000	2.1008	2.4467	16.5543	5.0893
CNPFQ	1.0000	0.0000	2.0790	2.7226	22.7810	5.3014
CNRAM	1.0000	0.0000	2.1378	3.0888	34.7668	5.5829
CNREG	1.0000	0.0000	2.0860	2.7761	24.2348	5.3425
CNSAW	1.0000	0.0000	2.3583	3.1987	39.4614	5.6673
CNSEN	1.0000	0.0000	2.0762	1.9600	9.3816	4.7152
CNSPG	1.0000	0.0000	2.1308	2.3428	14.6719	5.0094
CNTGC	1.0000	0.0000	2.2232	3.2784	43.2600	5.7286
CNVDS	1.0000	0.0000	2.1274	2.3253	14.3766	4.9960
CNVKT	1.0000	0.0000	2.0710	2.5382	18.4060	5.1597
CNYNV	1.0000	0.0000	2.1752	2.7781	24.2909	5.3440
CPFIQ	1.0000	0.0000	2.0036	2.9375	29.1987	5.4666
CPHNA	1.0000	0.0000	2.1262	2.9275	28.8647	5.4589
CPKAQ	1.0000	0.0000	2.0140	2.7439	23.3486	5.3177
CPKFA	1.0000	0.0000	2.0286	2.8803	27.3314	5.4225
CPMIK	1.0000	0.0000	2.0678	2.9611	30.0040	5.4847
CPNAE	1.0000	0.0000	2.0560	2.5515	18.6899	5.1698
CPNDF	1.0000	0.0000	2.0751	2.6426	20.7697	5.2399
CPNKL	1.0000	0.0000	2.0481	2.2066	12.5220	4.9048
CPPLK	1.0000	0.0000	2.0334	2.4025	15.7261	5.0553
CPQSN	1.0000	0.0000	2.1032	2.2316	12.8914	4.9239
CPRSI	1.0000	0.0000	2.1195	2.5325	18.2837	5.1552
CPSLS	1.0000	0.0000	2.0903	1.9090	8.8334	4.6760
CPSSK	1.0000	0.0000	2.0974	1.9937	9.7604	4.7411
CPTET	1.0000	0.0000	2.0010	2.6265	20.3845	5.2275
CQNLQ	1.0000	0.0000	2.0724	2.4224	16.0931	5.0706
CQNNP	1.0000	0.0000	2.0709	2.3220	14.3220	4.9934
CQVNE	1.0000	0.0000	2.0725	2.6842	21.7931	5.2719
CQYTH	1.0000	0.0000	2.0510	3.4276	51.3722	5.8432
CRDVQ	1.0000	0.0000	1.9971	3.0302	32.4922	5.5378
CREQF	1.0000	0.0000	1.9987	3.0655	33.8454	5.5650
CRFTG	1.0000	0.0000	1.9947	3.1782	38.5398	5.6515
CRIDK	1.0000	0.0000	2.0206	2.7281	22.9267	5.3056
CRLLP	1.0000	0.0000	2.0712	2.4721	17.0485	5.1088
CRMFL	1.0000	0.0000	2.1241	3.2164	40.2750	5.6809
CRSLF	1.0000	0.0000	2.1645	2.5543	18.7521	5.1720
CSDPR	1.0000	0.0000	2.1164	2.5018	17.6460	5.1317
CSEAK	1.0000	0.0000	2.1021	2.3819	15.3550	5.0395
CSENG	1.0000	0.0000	2.1296	2.3355	14.5481	5.0038
CSESH	1.0000	0.0000	2.2110	2.4343	16.3168	5.0798
CSGAS	1.0000	0.0000	2.1809	2.3615	14.9956	5.0238
CSKQQ	1.0000	0.0000	2.1052	2.4167	15.9870	5.0662
CSLKN	1.0000	0.0000	2.0638	1.9203	8.9524	4.6847
CSLTP	1.0000	0.0000	2.0851	2.1894	12.2738	4.8916
CSLYS	1.0000	0.0000	2.1876	2.2598	13.3224	4.9456
CSMQQ	1.0000	0.0000	2.1961	2.8715	27.0568	5.4158
CSNKL	1.0000	0.0000	2.0638	1.9203	8.9524	4.6847
CSPER	1.0000	0.0000	2.1168	2.5062	17.7345	5.1350
CSQQL	1.0000	0.0000	2.1109	2.3320	14.4890	5.0011
CSQTD	1.0000	0.0000	2.0975	2.4100	15.8634	5.0611
CSQTL	1.0000	0.0000	2.0978	2.2578	13.2912	4.9441
CSSET	1.0000	0.0000	2.1080	2.0597	10.5460	4.7918
CSSFV	1.0000	0.0000	2.2063	2.4511	16.6389	5.0927
CSSYH	1.0000	0.0000	2.3146	2.7924	24.6951	5.3550
CSTER	1.0000	0.0000	2.1162	2.5003	17.6149	5.1305
CSTIL	1.0000	0.0000	2.0883	2.2085	12.5493	4.9062
CSTRE	1.0000	0.0000	2.1162	2.5003	17.6149	5.1305
CSYHA	1.0000	0.0000	2.2716	3.1880	38.9767	5.6591
CTDKI	1.0000	0.0000	2.0100	2.5679	19.0494	5.1825
CTEKL	1.0000	0.0000	2.0327	2.3894	15.4882	5.0452
CTIIK	1.0000	0.0000	2.0094	2.5986	19.7372	5.2060
CTKKI	1.0000	0.0000	2.0161	2.5004	17.6171	5.1306
CTLLF	1.0000	0.0000	2.0827	2.5166	17.9512	5.1431
CTNSQ	1.0000	0.0000	2.1022	2.2257	12.8039	4.9194
CTRYG	1.0000	0.0000	2.0158	3.3243	45.6097	5.7639
CTSKK	1.0000	0.0000	2.0750	2.1951	12.3546	4.8959
CVELN	1.0000	0.0000	2.0848	2.4521	16.6567	5.0934
CVLSF	1.0000	0.0000	2.1696	2.5736	19.1759	5.1869
CVNSK	1.0000	0.0000	2.1199	2.2578	13.2910	4.9441
CVQQS	1.0000	0.0000	2.1393	2.6694	21.4233	5.2605
CVRGH	1.0000	0.0000	1.9681	3.5218	57.2608	5.9156
CVRSS	1.0000	0.0000	2.1916	2.4008	15.6945	5.0540
CVRSY	1.0000	0.0000	2.2248	3.0379	32.7852	5.5437
CVTEE	1.0000	0.0000	2.0107	2.7987	24.8737	5.3598
CWSLS	1.0000	0.0000	2.3295	2.8352	25.9460	5.3879
CYAFS	1.0000	0.0000	2.2235	3.0239	32.2575	5.5329
CYIKK	1.0000	0.0000	2.0758	2.8571	26.6107	5.4048
CYLKY	1.0000	0.0000	2.1674	3.1042	35.3880	5.5947
CYSPP	1.0000	0.0000	2.1719	2.7099	22.4506	5.2916
CYSYN	1.0000	0.0000	2.2750	2.8649	26.8508	5.4107
DAAEL	1.0000	0.0000	1.9111	2.0260	10.1374	4.7659
DADLS	1.0000	0.0000	1.9442	1.6261	6.3042	4.4586
DADNY	1.0000	0.0000	1.9759	2.2312	12.8861	4.9237
DADTA	1.0000	0.0000	1.8820	2.1796	12.1341	4.8840
DAFDF	1.0000	0.0000	1.9051	2.4857	17.3184	5.1193
DAFIQ	1.0000	0.0000	1.8900	2.3799	15.3196	5.0380
DAFSD	1.0000	0.0000	1.9862	1.9946	9.7713	4.7418
DAHGE	1.0000	0.0000	1.9334	2.6289	20.4422	5.2293
DAIEC	1.0000	0.0000	2.0015	2.7548	23.6446	5.3261
DAIWP	1.0000	0.0000	2.0632	3.0331	32.6045	5.5401
DAKFK	1.0000	0.0000	1.9124	2.1344	11.5095	4.8492
DAKLP	1.0000	0.0000	1.9005	1.8449	8.1893	4.6268
DAKNG	1.0000	0.0000	1.9367	1.9924	9.7457	4.7401
DALAP	1.0000	0.0000	1.9113	2.0332	10.2245	4.7715
DALGL	1.0000	0.0000	1.9397	1.9397	9.1601	4.6996
DALQQ	1.0000	0.0000	1.9106	2.0607	10.5590	4.7926
DALYE	1.0000	0.0000	1.9628	2.2676	13.4437	4.9516
DAMPE	1.0000	0.0000	1.9313	2.4563	16.7386	5.0967
DANAS	1.0000	0.0000	1.9699	1.7149	7.0141	4.5268
DANEP	1.0000	0.0000	1.9098	1.8847	8.5837	4.6573
DANFQ	1.0000	0.0000	1.9457	2.1650	11.9289	4.8728
DANGH	1.0000	0.0000	2.0020	2.4403	16.4310	5.0844
DANRI	1.0000	0.0000	1.9315	2.0653	10.6166	4.7962
DANSR	1.0000	0.0000	1.9803	1.7600	7.4027	4.5615
DAPSP	1.0000	0.0000	1.9491	1.8015	7.7781	4.5934
DAPTN	1.0000	0.0000	1.9099	1.8861	8.5984	4.6584
DAQLS	1.0000	0.0000	1.9573	1.7060	6.9405	4.5200
DAQPT	1.0000	0.0000	1.8780	2.1504	11.7265	4.8615
DAQSA	1.0000	0.0000	1.9751	1.9791	9.5944	4.7299
DAQYI	1.0000	0.0000	1.9190	2.5261	18.1484	5.1503
DARLF	1.0000	0.0000	1.9429	2.2831	13.6885	4.9635
DARTE	1.0000	0.0000	1.8871	2.2291	12.8542	4.9220
DASAP	1.0000	0.0000	1.9662	1.9108	8.8522	4.6774
DASKG	1.0000	0.0000	1.9772	1.9020	8.7609	4.6706
DASLN	1.0000	0.0000	1.9373	1.4418	5.0328	4.3169
DASMN	1.0000	0.0000	2.0384	1.9814	9.6201	4.7316
DASPT	1.0000	0.0000	1.9485	1.7957	7.7243	4.5889
DASQY	1.0000	0.0000	2.0338	2.2207	12.7296	4.9156
DASSI	1.0000	0.0000	1.9719	1.5343	5.6388	4.3880
DASYK	1.0000	0.0000	2.0215	2.0733	10.7156	4.8023
DATIL	1.0000	0.0000	1.9012	1.9372	9.1330	4.6977
DATYP	1.0000	0.0000	1.9251	2.4329	16.2897	5.0787
DAVDA	1.0000	0.0000	1.8902	2.3591	14.9535	5.0220
DAVFM	1.0000	0.0000	1.9272	2.8419	26.1488	5.3931
DCDIA	1.0000	0.0000	2.0021	2.7505	23.5270	5.3228
DCHQL	1.0000	0.0000	2.1037	2.9071	28.1924	5.4432
DCIGQ	1.0000	0.0000	2.0026	2.9007	27.9852	5.4383
DCISL	1.0000	0.0000	2.0874	2.2027	12.4652	4.9018
DCISP	1.0000	0.0000	2.0902	2.3665	15.0830	5.0277
DCKSD	1.0000	0.0000	2.0802	2.2568	13.2760	4.9433
DCMYP	1.0000	0.0000	2.0749	3.3604	47.5461	5.7916
DCNHS	1.0000	0.0000	2.1845	2.5204	18.0295	5.1460
DCQNL	1.0000	0.0000	2.0621	2.3424	14.6666	5.0092
DCSEA	1.0000	0.0000	2.1054	2.4494	16.6058	5.0914
DCSSF	1.0000	0.0000	2.1605	2.2659	13.4173	4.9503
DCSSY	1.0000	0.0000	2.2047	2.4120	15.9006	5.0626
DCYSP	1.0000	0.0000	2.1709	2.6983	22.1513	5.2827
DDAFI	1.0000	0.0000	1.8938	2.3000	13.9605	4.9765
DDAKF	1.0000	0.0000	1.9054	2.2019	12.4529	4.9011
DDALG	1.0000	0.0000	1.9233	2.0920	10.9526	4.8166
DDASQ	1.0000	0.0000	1.9576	1.8583	8.3197	4.6370
DDCKS	1.0000	0.0000	2.0802	2.2568	13.2760	4.9433
DDDET	1.0000	0.0000	1.8696	1.9423	9.1877	4.7016
DDDRL	1.0000	0.0000	1.9074	1.9459	9.2273	4.7044
DDETN	2.0000	4.5600	1.8946	2.0590	14.9036	4.5600
DDHKQ	1.0000	0.0000	1.9387	2.3251	14.3735	4.9958
DDHPT	1.0000	0.0000	1.9284	2.3300	14.4559	4.9996
DDHQV	1.0000	0.0000	1.9331	2.5778	19.2690	5.1901
DDIRV	1.0000	0.0000	1.8937	2.3141	14.1908	4.9874
DDITG	1.0000	0.0000	1.8871	2.1598	11.8561	4.8688
DDITT	1.0000	0.0000	1.8701	1.9744	9.5415	4.7263
DDKAN	1.0000	0.0000	1.9081	1.8013	7.7756	4.5932
DDKDT	1.0000	0.0000	1.8727	1.8705	8.4409	4.6464
DDKRQ	1.0000	0.0000	1.8927	2.1106	11.1943	4.8310
DDKSI	1.0000	0.0000	1.9258	1.6207	6.2628	4.4544
DDLKR	1.0000	0.0000	1.9081	1.8785	8.5208	4.6525
DDLNT	1.0000	0.0000	1.8977	1.6015	6.1192	4.4396
DDLQE	1.0000	0.0000	1.8936	1.8643	8.3789	4.6416
DDLQL	1.0000	0.0000	1.9020	1.7077	6.9544	4.5213
DDLSL	1.0000	0.0000	1.9118	1.3531	4.5047	4.2487
DDLSS	1.0000	0.0000	1.9247	1.2306	3.8522	4.1546
DDLVP	1.0000	0.0000	1.9115	1.9769	9.5692	4.7282
DDNNC	1.0000	0.0000	2.0575	2.2304	12.8746	4.9231
DDPFT	1.0000	0.0000	1.8919	2.1659	11.9413	4.8735
DDPPE	1.0000	0.0000	1.8697	1.9597	9.3785	4.7150
DDQAE	1.0000	0.0000	1.8787	2.1373	11.5490	4.8515
DDQTS	1.0000	0.0000	1.9395	1.7432	7.2560	4.5486
DDRLR	1.0000	0.0000	1.9259	2.1119	11.2111	4.8320
DDRSI	1.0000	0.0000	1.9598	1.8541	8.2786	4.6338
DDSLL	1.0000	0.0000	1.9118	1.3531	4.5047	4.2487
DDSTH	1.0000	0.0000	2.0113	2.0437	10.3502	4.7795
DDTLQ	1.0000	0.0000	1.8936	1.8657	8.3932	4.6427
DDTPR	1.0000	0.0000	1.8833	2.1155	11.2589	4.8348
DDVLG	1.0000	0.0000	1.9341	2.1564	11.8094	4.8662
DDVNY	1.0000	0.0000	1.9875	2.2956	13.8898	4.9732
DDVQT	1.0000	0.0000	1.8873	2.2032	12.4721	4.9021
DDVTI	1.0000	0.0000	1.8861	2.1539	11.7749	4.8642
DDYEE	1.0000	0.0000	1.9245	2.3033	14.0141	4.9791
DDYLR	1.0000	0.0000	1.9701	2.3084	14.0974	4.9830
DEANC	1.0000	0.0000	2.0557	2.5399	18.4404	5.1609
DEDIK	1.0000	0.0000	1.8738	1.8997	8.7373	4.6689
DEEAG	1.0000	0.0000	1.8910	2.2528	13.2146	4.9403
DEELY	1.0000	0.0000	1.9528	2.1511	11.7363	4.8621
DEERN	1.0000	0.0000	1.9178	1.9225	8.9759	4.6864
DEFDN	1.0000	0.0000	1.9281	1.9686	9.4763	4.7218
DEFFS	1.0000	0.0000	2.0076	2.0944	10.9846	4.8186
DEFKA	1.0000	0.0000	1.9052	2.2062	12.5158	4.9044
DEFKE	1.0000	0.0000	1.8990	2.0897	10.9234	4.8149
DEFNN	1.0000	0.0000	1.9432	1.7843	7.6201	4.5802
DEGET	1.0000	0.0000	1.8875	2.1378	11.5552	4.8518
DEGGA	1.0000	0.0000	1.8974	2.4396	16.4185	5.0839
DEGIG	1.0000	0.0000	1.8976	2.3495	14.7868	5.0146
DEGSA	1.0000	0.0000	1.9806	1.9738	9.5347	4.7258
DEGVL	1.0000	0.0000	1.9341	2.1607	11.8691	4.8695
DEHLD	1.0000	0.0000	1.9573	2.1647	11.9247	4.8726
DEHNF	1.0000	0.0000	1.9988	2.3490	14.7782	5.0142
DEHRL	1.0000	0.0000	1.9747	2.3307	14.4672	5.0001
DEIDT	1.0000	0.0000	1.8701	1.9729	9.5252	4.7252
DELFF	1.0000	0.0000	1.9453	2.2169	12.6738	4.9127
DELHT	1.0000	0.0000	1.9574	2.1705	12.0052	4.8770
DELLA	1.0000	0.0000	1.9096	1.7529	7.3405	4.5560
DELPG	1.0000	0.0000	1.9128	1.9871	9.6847	4.7360
DEMKL	1.0000	0.0000	1.9609	2.1042	11.1100	4.8260
DEMSP	1.0000	0.0000	2.0142	2.0608	10.5596	4.7927
DENKP	1.0000	0.0000	1.8930	1.6964	6.8604	4.5126
DENND	1.0000	0.0000	1.9024	1.5680	5.8753	4.4139
DENQL	1.0000	0.0000	1.9087	1.6800	6.7267	4.5000
DENVL	1.0000	0.0000	1.9297	1.7853	7.6292	4.5809
DEPDA	1.0000	0.0000	1.8771	2.0690	10.6616	4.7990
DEQPT	1.0000	0.0000	1.8728	2.0338	10.2317	4.7720
DERKF	1.0000	0.0000	1.9112	2.2513	13.1915	4.9391
DERLS	1.0000	0.0000	1.9550	1.6755	6.6911	4.4966
DESHG	1.0000	0.0000	2.0448	2.2334	12.9186	4.9253
DESKD	1.0000	0.0000	1.9222	1.5943	6.0664	4.4342
DESPK	1.0000	0.0000	1.9237	1.6059	6.1523	4.4431
DESPL	1.0000	0.0000	1.9245	1.5212	5.5495	4.3779
DESPS	1.0000	0.0000	1.9441	1.3987	4.7701	4.2838
DESSD	1.0000	0.0000	1.9421	1.3871	4.7014	4.2749
DETKQ	1.0000	0.0000	1.8778	1.9548	9.3235	4.7112
DETNG	1.0000	0.0000	1.9230	1.9492	9.2622	4.7069
DETNK	1.0000	0.0000	1.8925	1.6905	6.8125	4.5081
DETYS	1.0000	0.0000	2.0069	2.0300	10.1859	4.7690
DEVES	1.0000	0.0000	1.9615	1.8514	8.2521	4.6317
DEVGV	1.0000	0.0000	1.9021	2.4982	17.5714	5.1289
DEVKL	1.0000	0.0000	1.9123	1.9021	8.7620	4.6707
DEVYR	1.0000	0.0000	1.9313	2.6502	20.9517	5.2457
DEYEM	1.0000	0.0000	1.9744	2.6906	21.9548	5.2768
DFAGH	1.0000	0.0000	1.9260	2.8409	26.1173	5.3923
DFDHL	1.0000	0.0000	1.9845	2.3767	15.2622	5.0355
DFDRP	1.0000	0.0000	1.8999	2.3261	14.3905	4.9966
DFDVP	1.0000	0.0000	1.9026	2.3454	14.7170	5.0114
DFEFM	1.0000	0.0000	1.9460	2.7565	23.6914	5.3274
DFESS	1.0000	0.0000	1.9910	1.6034	6.1336	4.4411
DFFVP	1.0000	0.0000	1.9081	2.5617	18.9130	5.1777
DFHMS	1.0000	0.0000	2.1343	2.6416	20.7436	5.2391
DFIQR	1.0000	0.0000	1.8938	2.4251	16.1433	5.0727
DFKFR	1.0000	0.0000	1.9250	2.4633	16.8752	5.1021
DFKKN	1.0000	0.0000	1.9262	1.8293	8.0385	4.6147
DFKPF	1.0000	0.0000	1.9192	2.3090	14.1068	4.9834
DFLFS	1.0000	0.0000	2.0106	1.9379	9.1403	4.6982
DFLTQ	1.0000	0.0000	1.9232	2.0820	10.8259	4.8090
DFLYL	1.0000	0.0000	2.0019	2.2065	12.5209	4.9047
DFNEA	2.0000	4.8147	1.9406	2.3904	21.9302	4.8147
DFNED	1.0000	0.0000	1.9281	1.9686	9.4763	4.7218
DFNEE	3.0000	9.4502	1.9283	2.4500	28.7813	4.7251
DFNEF	1.0000	0.0000	1.9586	2.1849	12.2087	4.8881
DFNEG	2.0000	4.8687	1.9533	2.4607	23.7942	4.8687
DFNEI	5.0000	18.9814	1.9300	2.6982	49.5228	4.7454
DFNEK	1.0000	0.0000	1.9281	1.9011	8.7516	4.6699
DFNEL	1.0000	0.0000	1.9369	1.8163	7.9162	4.6048
DFNEN	3.0000	9.1603	1.9432	2.2614	23.1183	4.5802
DFNEP	1.0000	0.0000	1.9287	1.9802	9.6066	4.7307
DFNEQ	1.0000	0.0000	1.9349	2.0485	10.4091	4.7832
DFNER	3.0000	9.6987	1.9484	2.6116	34.7068	4.8494
DFNES	3.0000	9.0213	1.9710	2.1710	20.8056	4.5106
DFNET	2.0000	4.7262	1.9284	2.2754	19.1852	4.7262
DFNEV	1.0000	0.0000	1.9522	2.1538	11.7740	4.8642
DFNHR	1.0000	0.0000	2.0138	2.5106	17.8260	5.1384
DFQNS	1.0000	0.0000	1.9841	1.7695	7.4869	4.5688
DFSLN	1.0000	0.0000	1.9606	1.5373	5.6599	4.3903
DFSPD	1.0000	0.0000	1.9692	1.8854	8.5913	4.6579
DFVFH	1.0000	0.0000	1.9274	2.9305	28.9634	5.4612
DGCAD	1.0000	0.0000	2.0079	2.9110	28.3176	5.4462
DGCST	1.0000	0.0000	2.1220	2.5212	18.0461	5.1466
DGDIS	1.0000	0.0000	1.9655	1.8793	8.5292	4.6532
DGDRP	1.0000	0.0000	1.8959	2.3009	13.9754	4.9773
DGDSF	1.0000	0.0000	2.0013	2.0650	10.6118	4.7959
DGEKL	1.0000	0.0000	1.9135	1.9080	8.8231	4.6752
DGFGE	1.0000	0.0000	1.9068	2.5351	18.3399	5.1573
DGHTL	1.0000	0.0000	1.9793	2.3573	14.9221	5.0206
DGHVG	1.0000	0.0000	1.9242	2.8802	27.3284	5.4225
DGILS	1.0000	0.0000	1.9649	1.7271	7.1173	4.5362
DGIPL	1.0000	0.0000	1.9140	2.0134	9.9890	4.7563
DGKDR	1.0000	0.0000	1.9069	2.2218	12.7460	4.9165
DGKPN	1.0000	0.0000	1.9230	1.8832	8.5686	4.6562
DGKVT	1.0000	0.0000	1.9097	2.2469	13.1237	4.9357
DGKWK	1.0000	0.0000	2.0977	2.9262	28.8208	5.4579
DGLLK	1.0000	0.0000	1.9209	1.7514	7.3275	4.5549
DGLLR	1.0000	0.0000	1.9484	1.9849	9.6598	4.7343
DGLSP	1.0000	0.0000	1.9620	1.7080	6.9570	4.5215
DGMHI	1.0000	0.0000	1.9673	2.9217	28.6719	5.4544
DGNSG	1.0000	0.0000	2.0030	1.8555	8.2924	4.6349
DGPAL	1.0000	0.0000	1.9234	2.1036	11.1024	4.8256
DGQFS	1.0000	0.0000	2.0106	2.1449	11.6521	4.8573
DGRSS	1.0000	0.0000	2.0199	1.7399	7.2272	4.5460
DGSDG	1.0000	0.0000	1.9953	2.0398	10.3032	4.7765
DGSND	1.0000	0.0000	1.9641	1.6644	6.6017	4.4880
DGSRT	1.0000	0.0000	1.9901	2.0204	10.0710	4.7616
DGSSN	1.0000	0.0000	1.9683	1.3896	4.7164	4.2768
DGSVP	1.0000	0.0000	1.9949	2.0455	10.3726	4.7809
DGTLE	1.0000	0.0000	1.9126	1.9812	9.6184	4.7315
DGYDS	1.0000	0.0000	2.0396	2.2111	12.5876	4.9082
DHAAL	1.0000	0.0000	1.9747	2.4020	15.7176	5.0550
DHCCN	1.0000	0.0000	2.2749	3.4619	53.4458	5.8696
DHDEF	1.0000	0.0000	1.9429	2.5333	18.2999	5.1558
DHDGY	1.0000	0.0000	1.9692	2.8662	26.8917	5.4117
DHFAQ	1.0000	0.0000	1.9265	2.7297	22.9691	5.3068
DHGSQ	1.0000	0.0000	2.0537	2.3090	14.1073	4.9835
DHIAC	1.0000	0.0000	2.0377	3.1309	36.4942	5.6152
DHIHQ	1.0000	0.0000	1.9644	2.8036	25.0165	5.3636
DHIQF	1.0000	0.0000	1.9325	2.6395	20.6950	5.2375
DHKKS	1.0000	0.0000	2.0014	1.9029	8.7707	4.6713
DHKQC	1.0000	0.0000	2.0658	2.9919	31.0881	5.5083
DHLPY	1.0000	0.0000	2.0193	2.5344	18.3253	5.1568
DHLTS	1.0000	0.0000	2.0105	1.8914	8.6527	4.6625
DHNVK	1.0000	0.0000	1.9953	2.2461	13.1116	4.9351
DHPEK	1.0000	0.0000	1.9366	2.2610	13.3420	4.9466
DHPRP	1.0000	0.0000	1.9333	2.5018	17.6448	5.1316
DHPTE	1.0000	0.0000	1.9282	2.3343	14.5286	5.0029
DHQVS	1.0000	0.0000	2.0524	2.3031	14.0110	4.9789
DHSHL	1.0000	0.0000	2.1005	2.2661	13.4204	4.9505
DHSHP	1.0000	0.0000	2.0961	2.4299	16.2342	5.0764
DHSLE	1.0000	0.0000	2.0103	1.8900	8.6379	4.6614
DHSNF	1.0000	0.0000	2.0602	2.0699	10.6738	4.7997
DHSTG	1.0000	0.0000	2.0449	2.2348	12.9404	4.9264
DHTTF	1.0000	0.0000	1.9420	2.5405	18.4534	5.1614
DHTYE	1.0000	0.0000	1.9724	2.6851	21.8161	5.2726
DHTYS	1.0000	0.0000	2.0905	2.4061	15.7921	5.0581
DHVGK	1.0000	0.0000	1.9580	2.6215	20.2686	5.2237
DHVSP	1.0000	0.0000	2.0440	2.2348	12.9397	4.9264
DIADK	1.0000	0.0000	1.8832	2.0162	10.0219	4.7584
DIANF	1.0000	0.0000	1.9417	2.1157	11.2612	4.8349
DIASL	1.0000	0.0000	1.9487	1.6567	6.5415	4.4821
DIDHF	1.0000	0.0000	1.9400	2.5596	18.8664	5.1761
DIDHS	1.0000	0.0000	2.0141	2.0685	10.6565	4.7987
DIDIS	1.0000	0.0000	1.9348	1.7188	7.0472	4.5298
DIDLQ	1.0000	0.0000	1.8952	1.8906	8.6439	4.6619
DIDNK	1.0000	0.0000	1.8947	1.7111	6.9825	4.5239
DIDSD	1.0000	0.0000	1.9310	1.6881	6.7931	4.5063
DIDTG	1.0000	0.0000	1.8871	2.1598	11.8561	4.8688
DIECK	1.0000	0.0000	2.0100	2.5665	19.0175	5.1814
DIEHT	1.0000	0.0000	1.9274	2.3533	14.8536	5.0176
DIELY	1.0000	0.0000	1.9538	2.1774	12.1026	4.8823
DIEPS	1.0000	0.0000	1.9329	1.7041	6.9241	4.5185
DIFTS	1.0000	0.0000	1.9720	1.9102	8.8467	4.6770
DIGIN	1.0000	0.0000	1.9261	2.0004	9.8373	4.7462
DIHSL	1.0000	0.0000	2.0143	1.9163	8.9106	4.6816
DIIKI	1.0000	0.0000	1.8755	1.9567	9.3445	4.7127
DIIMY	1.0000	0.0000	1.9666	2.7433	23.3324	5.3173
DIKAS	1.0000	0.0000	1.9460	1.7415	7.2410	4.5473
DIKDD	2.0000	4.6655	1.8738	2.1964	17.4993	4.6655
DIKDP	1.0000	0.0000	1.8740	1.9070	8.8128	4.6745
DIKED	1.0000	0.0000	1.8738	1.8997	8.7373	4.6689
DIKEI	1.0000	0.0000	1.8748	1.9303	9.0590	4.6924
DIKFS	1.0000	0.0000	1.9677	1.8370	8.1123	4.6207
DIKTW	1.0000	0.0000	2.0701	2.8390	26.0597	5.3908
DILEP	1.0000	0.0000	1.8888	1.8266	8.0128	4.6127
DILLE	1.0000	0.0000	1.8953	1.6627	6.5888	4.4867
DILNL	1.0000	0.0000	1.8975	1.4741	5.2378	4.3418
DILQS	1.0000	0.0000	1.9403	1.6159	6.2267	4.4507
DILSD	1.0000	0.0000	1.9268	1.5359	5.6503	4.3893
DINFV	1.0000	0.0000	1.9530	2.1801	12.1415	4.8844
DINGN	1.0000	0.0000	1.9404	1.7854	7.6306	4.5810
DININ	1.0000	0.0000	1.9097	1.6249	6.2953	4.4577
DINSN	1.0000	0.0000	1.9195	1.3196	4.3180	4.2230
DIPAP	1.0000	0.0000	1.8763	2.1069	11.1457	4.8281
DIPII	1.0000	0.0000	1.8702	2.0358	10.2547	4.7734
DIPIK	1.0000	0.0000	1.8749	1.9376	9.1372	4.6980
DIPLQ	1.0000	0.0000	1.8956	1.9022	8.7632	4.6708
DIPPK	1.0000	0.0000	1.8742	1.9186	8.9344	4.6834
DIPSA	1.0000	0.0000	1.9514	1.8206	7.9561	4.6081
DIQIS	1.0000	0.0000	1.9461	1.7987	7.7523	4.5913
DIQSN	1.0000	0.0000	1.9437	1.5838	5.9895	4.4261
DIRIS	1.0000	0.0000	1.9631	1.8847	8.5844	4.6574
DIRVW	1.0000	0.0000	2.0691	3.2519	41.9591	5.7082
DISDI	1.0000	0.0000	1.9348	1.7188	7.0472	4.5298
DISEQ	1.0000	0.0000	1.9430	1.7724	7.5131	4.5710
DISEY	1.0000	0.0000	2.0097	2.0549	10.4875	4.7882
DISNS	1.0000	0.0000	1.9303	1.2291	3.8451	4.1535
DISNV	1.0000	0.0000	1.9674	1.6891	6.8010	4.5070
DISSN	1.0000	0.0000	1.9303	1.2291	3.8451	4.1535
DITGY	1.0000	0.0000	1.9312	2.5222	18.0674	5.1473
DITPL	1.0000	0.0000	1.8889	1.8280	8.0266	4.6138
DITRP	1.0000	0.0000	1.8825	2.1462	11.6695	4.8583
DITTP	1.0000	0.0000	1.8700	1.9860	9.6726	4.7352
DIVCH	1.0000	0.0000	2.0397	3.1953	39.3084	5.6647
DIVDK	1.0000	0.0000	1.8934	2.0806	10.8082	4.8079
DIVLS	1.0000	0.0000	1.9634	1.7212	7.0674	4.5317
DIVNF	1.0000	0.0000	1.9530	2.1801	12.1415	4.8844
DIYAG	1.0000	0.0000	1.9249	2.6373	20.6412	5.2358
DIYNR	1.0000	0.0000	1.9845	2.3070	14.0742	4.9819
DIYSE	1.0000	0.0000	2.0097	2.0549	10.4875	4.7882
DKANP	1.0000	0.0000	1.9090	1.8129	7.8836	4.6021
DKANS	1.0000	0.0000	1.9400	1.5265	5.5859	4.3821
DKASM	1.0000	0.0000	2.0282	2.0982	11.0324	4.8214
DKAVE	1.0000	0.0000	1.8997	2.1751	12.0704	4.8806
DKCPQ	1.0000	0.0000	2.0118	2.6231	20.3047	5.2249
DKDPA	1.0000	0.0000	1.8828	1.9972	9.8003	4.7438
DKDRL	1.0000	0.0000	1.9081	1.8785	8.5208	4.6525
DKDTA	1.0000	0.0000	1.8828	1.9913	9.7332	4.7393
DKEEA	1.0000	0.0000	1.8828	1.9942	9.7661	4.7415
DKEEE	1.0000	0.0000	1.8728	1.8777	8.5129	4.6519
DKEKP	1.0000	0.0000	1.8746	1.8132	7.8863	4.6024
DKEKS	1.0000	0.0000	1.9159	1.5268	5.5879	4.3823
DKEQK	1.0000	0.0000	1.8806	1.8815	8.5515	4.6549
DKEQW	1.0000	0.0000	2.0729	2.8868	27.5398	5.4276
DKEVQ	1.0000	0.0000	1.8957	2.1342	11.5078	4.8491
DKFLT	1.0000	0.0000	1.9190	1.9346	9.1046	4.6957
DKFSG	1.0000	0.0000	1.9988	1.9975	9.8039	4.7440
DKFSP	1.0000	0.0000	1.9652	1.8179	7.9311	4.6060
DKGAY	1.0000	0.0000	1.9471	2.5391	18.4250	5.1604
DKGCS	1.0000	0.0000	2.1186	2.4479	16.5772	5.0903
DKGDH	1.0000	0.0000	1.9521	2.4363	16.3544	5.0813
DKGKK	1.0000	0.0000	1.9006	1.9209	8.9587	4.6852
DKGNN	1.0000	0.0000	1.9322	1.6873	6.7862	4.5056
DKGPE	1.0000	0.0000	1.8941	2.0718	10.6970	4.8011
DKGSL	1.0000	0.0000	1.9537	1.6289	6.3257	4.4608
DKHIY	1.0000	0.0000	1.9862	2.6382	20.6637	5.2365
DKIEE	1.0000	0.0000	1.8739	1.9040	8.7819	4.6722
DKILI	1.0000	0.0000	1.8897	1.7738	7.5255	4.5721
DKIWV	1.0000	0.0000	2.0863	3.0185	32.0575	5.5288
DKKMP	1.0000	0.0000	1.9441	2.1962	12.3706	4.8967
DKKSK	1.0000	0.0000	1.9084	1.4550	5.1158	4.3271
DKLSK	1.0000	0.0000	1.9065	1.3703	4.6035	4.2620
DKMHI	1.0000	0.0000	1.9925	2.6631	21.2671	5.2556
DKMTN	1.0000	0.0000	1.9708	2.0735	10.7189	4.8025
DKNEK	1.0000	0.0000	1.8887	1.6173	6.2372	4.4518
DKNEV	1.0000	0.0000	1.9212	1.8700	8.4361	4.6460
DKNGD	1.0000	0.0000	1.9222	1.8716	8.4518	4.6473
DKNKP	1.0000	0.0000	1.8895	1.6246	6.2924	4.4574
DKNLE	1.0000	0.0000	1.8925	1.5325	5.6269	4.3867
DKNPR	1.0000	0.0000	1.9177	1.8580	8.3170	4.6368
DKNSS	1.0000	0.0000	1.9130	1.1310	3.3790	4.0780
DKNYD	1.0000	0.0000	1.9639	2.0429	10.3407	4.7789
DKPCF	1.0000	0.0000	2.0304	2.7594	23.7719	5.3297
DKPEH	1.0000	0.0000	1.9366	2.2610	13.3420	4.9466
DKPMA	1.0000	0.0000	1.9434	2.3845	15.4006	5.0415
DKPPE	1.0000	0.0000	1.8733	1.8923	8.6609	4.6631
DKPTD	1.0000	0.0000	1.8730	1.8821	8.5576	4.6553
DKQGS	1.0000	0.0000	1.9694	1.8611	8.3476	4.6392
DKQQN	1.0000	0.0000	1.9101	1.8403	8.1447	4.6232
DKQSA	1.0000	0.0000	1.9539	1.7908	7.6792	4.5851
DKRQK	1.0000	0.0000	1.8982	2.0431	10.3437	4.7791
DKRRI	1.0000	0.0000	1.9018	2.2273	12.8272	4.9206
DKSIA	1.0000	0.0000	1.9460	1.7415	7.2410	4.5473
DKSII	1.0000	0.0000	1.9300	1.6513	6.4987	4.4779
DKSIL	1.0000	0.0000	1.9195	1.4684	5.2012	4.3374
DKSKS	1.0000	0.0000	1.9211	1.2478	3.9391	4.1678
DKSLM	1.0000	0.0000	2.0047	1.8251	7.9991	4.6115
DKSNN	1.0000	0.0000	1.9040	1.2214	3.8068	4.1475
DKSNS	1.0000	0.0000	1.9130	1.1310	3.3790	4.0780
DKSQV	1.0000	0.0000	1.9681	1.8552	8.2896	4.6347
DKSSP	1.0000	0.0000	1.9335	1.3269	4.3583	4.2286
DKSSS	1.0000	0.0000	1.9181	1.0406	2.9878	4.0085
DKSTN	1.0000	0.0000	1.9177	1.4115	4.8467	4.2936
DKSVQ	1.0000	0.0000	1.9681	1.8552	8.2896	4.6347
DKSYD	1.0000	0.0000	2.0018	1.9525	9.2983	4.7094
DKTNK	1.0000	0.0000	1.8889	1.6187	6.2481	4.4529
DKVRV	1.0000	0.0000	1.9155	2.4012	15.7020	5.0543
DKWSS	1.0000	0.0000	2.1469	2.2531	13.2197	4.9405
DKYLN	1.0000	0.0000	1.9698	1.8907	8.6446	4.6619
DKYSV	1.0000	0.0000	2.0359	2.1377	11.5545	4.8518
DLAEA	1.0000	0.0000	1.9111	2.0260	10.1374	4.7659
DLASK	1.0000	0.0000	1.9372	1.5586	5.8088	4.4067
DLASL	1.0000	0.0000	1.9356	1.4739	5.2362	4.3416
DLDSP	1.0000	0.0000	1.9238	1.5169	5.5203	4.3746
DLDTS	1.0000	0.0000	1.9230	1.5110	5.4809	4.3701
DLECC	1.0000	0.0000	2.1849	3.1179	35.9517	5.6052
DLEEP	1.0000	0.0000	1.8869	1.8002	7.7661	4.5924
DLEGN	1.0000	0.0000	1.9311	1.7912	7.6828	4.5855
DLEND	1.0000	0.0000	1.8975	1.6000	6.1084	4.4385
DLESK	1.0000	0.0000	1.9152	1.4421	5.0346	4.3172
DLESM	1.0000	0.0000	2.0122	1.8969	8.7089	4.6667
DLFQS	1.0000	0.0000	1.9797	1.8015	7.7782	4.5934
DLGDQ	1.0000	0.0000	1.9180	2.0511	10.4406	4.7852
DLGPV	1.0000	0.0000	1.9341	2.1680	11.9706	4.8751
DLHDQ	1.0000	0.0000	1.9624	2.2403	13.0241	4.9307
DLHLR	1.0000	0.0000	1.9954	2.1741	12.0564	4.8798
DLHSS	1.0000	0.0000	2.0183	1.6110	6.1899	4.4469
DLHTV	1.0000	0.0000	1.9782	2.3514	14.8204	5.0161
DLIGP	1.0000	0.0000	1.9140	2.0134	9.9890	4.7563
DLINS	1.0000	0.0000	1.9184	1.3516	4.4967	4.2476
DLIWK	1.0000	0.0000	2.0922	2.6810	21.7118	5.2694
DLKKF	1.0000	0.0000	1.9184	1.8613	8.3498	4.6394
DLKKY	1.0000	0.0000	1.9543	2.0075	9.9196	4.7517
DLKRL	1.0000	0.0000	1.9153	1.7262	7.1102	4.5355
DLKST	1.0000	0.0000	1.9155	1.4436	5.0436	4.3183
DLKSV	1.0000	0.0000	1.9522	1.6230	6.2809	4.4562
DLLDD	1.0000	0.0000	1.8915	1.6278	6.3169	4.4599
DLLEL	1.0000	0.0000	1.8901	1.4799	5.2750	4.3462
DLLLE	1.0000	0.0000	1.8901	1.4799	5.2750	4.3462
DLLMN	1.0000	0.0000	1.9801	1.8308	8.0534	4.6159
DLMKP	1.0000	0.0000	1.9613	2.1114	11.2051	4.8316
DLMNA	1.0000	0.0000	1.9974	2.1039	11.1062	4.8258
DLMNE	1.0000	0.0000	1.9803	1.9874	9.6881	4.7362
DLNFG	1.0000	0.0000	1.9684	2.0032	9.8698	4.7484
DLNLK	1.0000	0.0000	1.8859	1.3760	4.6365	4.2663
DLNPT	1.0000	0.0000	1.8990	1.6131	6.2057	4.4486
DLNSD	1.0000	0.0000	1.9130	1.3210	4.3258	4.2241
DLNTA	1.0000	0.0000	1.9163	1.7223	7.0768	4.5325
DLPLL	1.0000	0.0000	1.8911	1.4872	5.3225	4.3518
DLPLN	1.0000	0.0000	1.8947	1.4551	5.1162	4.3271
DLPND	1.0000	0.0000	1.8983	1.6073	6.1626	4.4441
DLPPS	1.0000	0.0000	1.9255	1.5285	5.5992	4.3836
DLPQC	1.0000	0.0000	2.0368	2.5383	18.4079	5.1597
DLQAS	1.0000	0.0000	1.9573	1.7060	6.9405	4.5200
DLQCE	1.0000	0.0000	2.0367	2.5310	18.2531	5.1541
DLQEQ	1.0000	0.0000	1.9001	1.9442	9.2083	4.7031
DLQER	1.0000	0.0000	1.9133	2.0302	10.1881	4.7692
DLQLS	1.0000	0.0000	1.9267	1.4330	4.9781	4.3102
DLQMV	1.0000	0.0000	1.9822	2.4325	16.2835	5.0784
DLQPK	1.0000	0.0000	1.8941	1.8041	7.8015	4.5954
DLQPL	1.0000	0.0000	1.9031	1.7193	7.0517	4.5302
DLQSL	1.0000	0.0000	1.9267	1.4330	4.9781	4.3102
DLRNL	1.0000	0.0000	1.9242	1.6094	6.1784	4.4458
DLSDS	1.0000	0.0000	1.9247	1.2306	3.8522	4.1546
DLSGP	1.0000	0.0000	1.9620	1.7080	6.9570	4.5215
DLSIP	1.0000	0.0000	1.9285	1.5475	5.7309	4.3982
DLSKR	1.0000	0.0000	1.9476	1.6037	6.1359	4.4414
DLSLI	1.0000	0.0000	1.9170	1.3837	4.6815	4.2723
DLSLQ	1.0000	0.0000	1.9267	1.4330	4.9781	4.3102
DLSLV	1.0000	0.0000	1.9508	1.5383	5.6668	4.3911
DLSQD	1.0000	0.0000	1.9357	1.5852	5.9998	4.4272
DLSRL	1.0000	0.0000	1.9461	1.5190	5.5346	4.3763
DLSRQ	1.0000	0.0000	1.9675	1.7512	7.3253	4.5547
DLSRR	1.0000	0.0000	1.9860	1.8372	8.1143	4.6208
DLSSG	1.0000	0.0000	1.9683	1.4217	4.9088	4.3015
DLSSS	1.0000	0.0000	1.9073	0.9558	2.6507	3.9434
DLTDH	1.0000	0.0000	1.9574	2.1662	11.9449	4.8737
DLVPS	1.0000	0.0000	1.9606	1.7021	6.9081	4.5170
DLVQV	1.0000	0.0000	1.9361	2.2304	12.8749	4.9231
DLYTN	1.0000	0.0000	1.9739	1.9639	9.4246	4.7182
DMDLI	1.0000	0.0000	1.9602	2.1980	12.3966	4.8981
DMEII	1.0000	0.0000	1.9279	2.3852	15.4126	5.0420
DMEKL	1.0000	0.0000	1.9609	2.1042	11.1100	4.8260
DMELV	1.0000	0.0000	1.9800	2.3569	14.9150	5.0203
DMFKP	1.0000	0.0000	1.9573	2.4800	17.2046	5.1149
DMGSK	1.0000	0.0000	2.0442	2.1685	11.9773	4.8755
DMGSR	1.0000	0.0000	2.0718	2.4019	15.7155	5.0549
DMILP	1.0000	0.0000	1.9604	2.2096	12.5655	4.9071
DMINK	1.0000	0.0000	1.9727	2.0984	11.0357	4.8216
DMKCI	1.0000	0.0000	2.0694	2.9495	29.6049	5.4758
DMKNF	1.0000	0.0000	2.0040	2.2841	13.7045	4.9643
DMKQN	1.0000	0.0000	1.9784	2.1477	11.6904	4.8595
DMLIF	1.0000	0.0000	1.9861	2.4143	15.9426	5.0644
DMLKP	1.0000	0.0000	1.9613	2.1114	11.2051	4.8316
DMLSH	1.0000	0.0000	2.1024	2.2730	13.5290	4.9558
DMMDT	1.0000	0.0000	1.9809	2.7126	22.5208	5.2937
DMNRY	1.0000	0.0000	2.0509	2.6637	21.2807	5.2561
DMNTL	1.0000	0.0000	1.9805	1.9888	9.7046	4.7374
DMPSI	1.0000	0.0000	2.0172	2.0871	10.8903	4.8129
DMQQA	1.0000	0.0000	1.9215	2.6003	19.7760	5.2073
DMRAG	1.0000	0.0000	1.9242	2.7975	24.8396	5.3589
DMSDY	1.0000	0.0000	2.0921	2.4073	15.8134	5.0590
DMTII	1.0000	0.0000	1.9277	2.3866	15.4385	5.0431
DMVFC	1.0000	0.0000	2.0240	3.3879	49.0779	5.8127
DNALK	1.0000	0.0000	1.9116	1.6490	6.4810	4.4762
DNANN	1.0000	0.0000	1.9210	1.5002	5.4084	4.3618
DNAVT	1.0000	0.0000	1.9342	2.0598	10.5475	4.7919
DNCDN	1.0000	0.0000	2.0575	2.2304	12.8746	4.9231
DNDAL	1.0000	0.0000	1.9157	1.7165	7.0282	4.5281
DNDCQ	1.0000	0.0000	2.0494	2.4947	17.4998	5.1262
DNDFN	2.0000	4.5768	1.9428	2.0810	15.2917	4.5768
DNDLE	1.0000	0.0000	1.8975	1.6000	6.1084	4.4385
DNDMK	1.0000	0.0000	1.9704	2.0678	10.6468	4.7981
DNDNL	1.0000	0.0000	1.8960	1.4114	4.8464	4.2936
DNDNP	1.0000	0.0000	1.9033	1.5753	5.9276	4.4195
DNDNT	1.0000	0.0000	1.9025	1.5694	5.8856	4.4150
DNDSI	1.0000	0.0000	1.9298	1.5039	5.4328	4.3646
DNELM	1.0000	0.0000	1.9803	1.9874	9.6881	4.7362
DNELS	1.0000	0.0000	1.9138	1.3253	4.3496	4.2274
DNERK	1.0000	0.0000	1.9171	1.8507	8.2455	4.6312
DNEVT	1.0000	0.0000	1.9217	1.9433	9.1982	4.7024
DNFLP	1.0000	0.0000	1.9376	1.8236	7.9850	4.6104
DNFSQ	1.0000	0.0000	1.9841	1.7695	7.4869	4.5688
DNFYF	1.0000	0.0000	2.0185	2.5430	18.5078	5.1633
DNGKS	1.0000	0.0000	1.9567	1.5969	6.0851	4.4361
DNHVS	1.0000	0.0000	2.0522	2.0389	10.2922	4.7758
DNIDC	1.0000	0.0000	2.0441	2.4454	16.5277	5.0883
DNIHN	1.0000	0.0000	1.9884	1.9747	9.5449	4.7265
DNINS	1.0000	0.0000	1.9195	1.3196	4.3180	4.2230
DNISM	1.0000	0.0000	2.0204	1.8912	8.6501	4.6623
DNIVT	1.0000	0.0000	1.9234	1.9696	9.4878	4.7226
DNKAG	1.0000	0.0000	1.9367	1.9924	9.7457	4.7401
DNKDE	1.0000	0.0000	1.8920	1.6848	6.7655	4.5037
DNKEQ	1.0000	0.0000	1.9016	1.7647	7.4444	4.5651
DNKES	1.0000	0.0000	1.9174	1.4100	4.8380	4.2925
DNKIE	1.0000	0.0000	1.8950	1.7154	7.0187	4.5272
DNKIP	1.0000	0.0000	1.8957	1.7227	7.0802	4.5328
DNKLE	1.0000	0.0000	1.8925	1.5325	5.6269	4.3867
DNKLT	1.0000	0.0000	1.8927	1.5340	5.6369	4.3878
DNKNK	1.0000	0.0000	1.8896	1.4287	4.9514	4.3068
DNKNQ	1.0000	0.0000	1.9086	1.5761	5.9337	4.4201
DNKRM	1.0000	0.0000	1.9932	2.2337	12.9240	4.9256
DNKTI	1.0000	0.0000	1.8951	1.7168	7.0309	4.5283
DNKYL	1.0000	0.0000	1.9698	1.8907	8.6446	4.6619
DNLAE	1.0000	0.0000	1.9162	1.7208	7.0646	4.5314
DNLFN	1.0000	0.0000	1.9401	1.6277	6.3167	4.4598
DNLGE	1.0000	0.0000	1.9311	1.7912	7.6828	4.5855
DNLGQ	1.0000	0.0000	1.9409	1.8668	8.4041	4.6436
DNLHD	1.0000	0.0000	1.9781	1.9761	9.5608	4.7276
DNLIP	1.0000	0.0000	1.9020	1.6380	6.3951	4.4677
DNLKE	1.0000	0.0000	1.8925	1.5325	5.6269	4.3867
DNLKS	1.0000	0.0000	1.9035	1.2535	3.9682	4.1722
DNLLI	1.0000	0.0000	1.8975	1.4741	5.2378	4.3418
DNLLL	1.0000	0.0000	1.8837	1.2913	4.1652	4.2012
DNLTA	1.0000	0.0000	1.9163	1.7223	7.0768	4.5325
DNLYS	1.0000	0.0000	1.9990	1.6834	6.7548	4.5026
DNMSP	1.0000	0.0000	2.0173	1.8722	8.4575	4.6477
DNMST	1.0000	0.0000	2.0164	1.8663	8.3993	4.6432
DNNCT	1.0000	0.0000	2.0582	2.2362	12.9613	4.9275
DNNRR	1.0000	0.0000	1.9591	1.8955	8.6946	4.6657
DNNTL	1.0000	0.0000	1.8968	1.4172	4.8813	4.2980
DNPDS	1.0000	0.0000	1.9266	1.4848	5.3072	4.3500
DNPFN	1.0000	0.0000	1.9440	1.7916	7.6865	4.5858
DNPNA	1.0000	0.0000	1.9228	1.6961	6.8580	4.5124
DNPNL	1.0000	0.0000	1.8977	1.4230	4.9169	4.3025
DNPPP	1.0000	0.0000	1.8964	1.7828	7.6063	4.5790
DNPSP	1.0000	0.0000	1.9284	1.4964	5.3835	4.3589
DNQAS	1.0000	0.0000	1.9613	1.6740	6.6785	4.4954
DNQEF	1.0000	0.0000	1.9349	2.0485	10.4091	4.7832
DNQLN	1.0000	0.0000	1.9096	1.4914	5.3501	4.3550
DNQSN	1.0000	0.0000	1.9295	1.3689	4.5952	4.2609
DNQTS	1.0000	0.0000	1.9398	1.5589	5.8110	4.4069
DNQYA	1.0000	0.0000	1.9806	2.3111	14.1426	4.9851
DNRLP	1.0000	0.0000	1.9262	1.7733	7.5208	4.5717
DNRMS	1.0000	0.0000	2.0492	2.0265	10.1438	4.7663
DNRPV	1.0000	0.0000	1.9422	2.1107	11.1960	4.8311
DNRSI	1.0000	0.0000	1.9627	1.6698	6.6451	4.4922
DNRSN	1.0000	0.0000	1.9495	1.4549	5.1148	4.3270
DNRSS	1.0000	0.0000	1.9619	1.3644	4.5698	4.2575
DNRTE	1.0000	0.0000	1.9178	1.9240	8.9912	4.6875
DNSAH	1.0000	0.0000	2.0366	1.9744	9.5420	4.7263
DNSAV	1.0000	0.0000	1.9849	1.7793	7.5750	4.5763
DNSFL	1.0000	0.0000	1.9606	1.5373	5.6599	4.3903
DNSKL	1.0000	0.0000	1.9035	1.2535	3.9682	4.1722
DNSND	1.0000	0.0000	1.9139	1.2889	4.1528	4.1994
DNSTI	1.0000	0.0000	1.9306	1.5096	5.4714	4.3690
DNTDH	1.0000	0.0000	1.9686	2.1341	11.5058	4.8490
DNTIN	1.0000	0.0000	1.9065	1.6001	6.1086	4.4386
DNTNS	1.0000	0.0000	1.9149	1.2947	4.1835	4.2038
DNTQP	1.0000	0.0000	1.9036	1.8452	8.1923	4.6270
DNTTP	1.0000	0.0000	1.8956	1.7711	7.5011	4.5700
DNWDY	1.0000	0.0000	2.1768	3.0482	33.1767	5.5517
DNYSN	1.0000	0.0000	2.0006	1.6514	6.4993	4.4780
DNYVI	1.0000	0.0000	1.9882	2.3263	14.3936	4.9967
DPAAD	1.0000	0.0000	1.8817	2.1855	12.2171	4.8885
DPALN	1.0000	0.0000	1.9169	1.7281	7.1265	4.5370
DPDKE	1.0000	0.0000	1.8730	1.8806	8.5429	4.6542
DPDSE	1.0000	0.0000	1.9290	1.6734	6.6740	4.4949
DPDSR	1.0000	0.0000	1.9575	1.8351	8.0939	4.6192
DPEQS	1.0000	0.0000	1.9406	1.7534	7.3445	4.5564
DPFTH	1.0000	0.0000	1.9412	2.5463	18.5787	5.1659
DPFYA	1.0000	0.0000	1.9312	2.6434	20.7881	5.2405
DPGIG	1.0000	0.0000	1.8968	2.3568	14.9126	5.0202
DPGKK	1.0000	0.0000	1.8986	2.0000	9.8329	4.7460
DPGSA	1.0000	0.0000	1.9813	1.9811	9.6168	4.7314
DPIHN	1.0000	0.0000	1.9705	2.1706	12.0067	4.8771
DPILP	1.0000	0.0000	1.8892	1.8339	8.0824	4.6183
DPISL	1.0000	0.0000	1.9285	1.5475	5.7309	4.3982
DPISP	1.0000	0.0000	1.9337	1.7114	6.9848	4.5241
DPLEI	1.0000	0.0000	1.8888	1.8266	8.0128	4.6127
DPLGM	1.0000	0.0000	1.9810	2.3701	15.1451	5.0304
DPLIC	1.0000	0.0000	2.0325	2.4890	17.3860	5.1218
DPLID	1.0000	0.0000	1.8886	1.8222	7.9719	4.6093
DPLNG	1.0000	0.0000	1.9318	1.7985	7.7497	4.5911
DPLSS	1.0000	0.0000	1.9269	1.2422	3.9106	4.1635
DPLTQ	1.0000	0.0000	1.8942	1.8773	8.5093	4.6517
DPMPS	1.0000	0.0000	2.0149	2.0680	10.6502	4.7983
DPNDF	2.0000	4.7274	1.9285	2.2769	19.2193	4.7274
DPNKV	1.0000	0.0000	1.9217	1.8773	8.5092	4.6517
DPNKY	1.0000	0.0000	1.9647	2.0545	10.4824	4.7878
DPNNP	1.0000	0.0000	1.9047	1.5869	6.0117	4.4284
DPNSA	1.0000	0.0000	1.9493	1.6056	6.1501	4.4429
DPNSS	1.0000	0.0000	1.9265	1.2101	3.7511	4.1388
DPPES	1.0000	0.0000	1.9304	1.6850	6.7678	4.5039
DPPLN	1.0000	0.0000	1.8996	1.6189	6.2497	4.4531
DPPNM	1.0000	0.0000	1.9711	2.1585	11.8382	4.8678
DPQSK	1.0000	0.0000	1.9355	1.6816	6.7396	4.5012
DPRAI	1.0000	0.0000	1.8851	2.2612	13.3449	4.9468
DPRGN	1.0000	0.0000	1.9433	2.1166	11.2733	4.8356
DPRKF	1.0000	0.0000	1.9108	2.2586	13.3039	4.9447
DPSDN	1.0000	0.0000	1.9266	1.4848	5.3072	4.3500
DPSIT	1.0000	0.0000	1.9330	1.7055	6.9361	4.5196
DPSNT	2.0000	4.3544	1.9275	1.7916	10.8710	4.3544
DPSRY	1.0000	0.0000	2.0347	2.1975	12.3898	4.8978
DPTIR	1.0000	0.0000	1.8825	2.1462	11.6695	4.8583
DPTRA	1.0000	0.0000	1.8866	2.2364	12.9638	4.9276
DPVGK	1.0000	0.0000	1.9094	2.2527	13.2133	4.9402
DPVKN	1.0000	0.0000	1.9217	1.8773	8.5092	4.6517
DPYLP	1.0000	0.0000	1.9532	2.1657	11.9378	4.8733
DPYTP	1.0000	0.0000	1.9233	2.3236	14.3496	4.9947
DQAES	1.0000	0.0000	1.9580	1.8626	8.3623	4.6403
DQALI	1.0000	0.0000	1.9067	2.0114	9.9657	4.7547
DQCVL	1.0000	0.0000	2.0563	2.7120	22.5034	5.2932
DQDKV	1.0000	0.0000	1.8959	2.1299	11.4499	4.8458
DQDLG	1.0000	0.0000	1.9180	2.0511	10.4406	4.7852
DQETP	1.0000	0.0000	1.8728	2.0338	10.2317	4.7720
DQFIE	1.0000	0.0000	1.8909	2.2634	13.3791	4.9484
DQFTQ	1.0000	0.0000	1.8905	2.3142	14.1928	4.9875
DQGGS	1.0000	0.0000	2.0047	2.1197	11.3143	4.8380
DQGVL	1.0000	0.0000	1.9372	2.2363	12.9635	4.9276
DQINS	1.0000	0.0000	1.9437	1.5838	5.9895	4.4261
DQIPY	1.0000	0.0000	1.9210	2.4169	15.9902	5.0664
DQITD	1.0000	0.0000	1.8730	2.0486	10.4099	4.7833
DQIVS	1.0000	0.0000	1.9746	1.9533	9.3081	4.7101
DQKKQ	1.0000	0.0000	1.8860	1.9571	9.3495	4.7130
DQKLP	1.0000	0.0000	1.8941	1.8041	7.8015	4.5954
DQKLR	1.0000	0.0000	1.9154	1.9584	9.3636	4.7140
DQKPP	1.0000	0.0000	1.8780	1.9679	9.4687	4.7213
DQKTF	1.0000	0.0000	1.9014	2.1667	11.9531	4.8741
DQLIP	1.0000	0.0000	1.8956	1.9022	8.7632	4.6708
DQLPN	1.0000	0.0000	1.9095	1.6873	6.7859	4.5056
DQLSG	1.0000	0.0000	1.9735	1.7764	7.5487	4.5741
DQLSV	1.0000	0.0000	1.9721	1.7705	7.4959	4.5695
DQLYT	1.0000	0.0000	1.9578	2.2281	12.8404	4.9213
DQMEN	1.0000	0.0000	1.9768	2.2195	12.7120	4.9147
DQNEP	1.0000	0.0000	1.9035	1.8438	8.1783	4.6259
DQNPQ	1.0000	0.0000	1.9108	1.9194	8.9433	4.6840
DQNTA	1.0000	0.0000	1.9166	1.9545	9.3203	4.7110
DQPNN	1.0000	0.0000	1.9151	1.6552	6.5293	4.4809
DQRYK	1.0000	0.0000	1.9417	2.4731	17.0672	5.1096
DQSEL	1.0000	0.0000	1.9363	1.5895	6.0313	4.4305
DQSFD	1.0000	0.0000	1.9788	1.9538	9.3126	4.7104
DQSNK	1.0000	0.0000	1.9313	1.4857	5.3128	4.3506
DQSYM	1.0000	0.0000	2.1011	2.4872	17.3496	5.1205
DQTDS	1.0000	0.0000	1.9395	1.7432	7.2560	4.5486
DQTKN	1.0000	0.0000	1.9017	1.7661	7.4573	4.5662
DQTLR	1.0000	0.0000	1.9133	2.0317	10.2054	4.7703
DQTPQ	1.0000	0.0000	1.8745	2.1095	11.1794	4.8301
DQTSI	1.0000	0.0000	1.9432	1.7739	7.5261	4.5721
DQTSP	1.0000	0.0000	1.9408	1.7548	7.3572	4.5575
DQTSS	1.0000	0.0000	1.9581	1.4685	5.2016	4.3374
DQVQY	1.0000	0.0000	1.9201	2.6398	20.7018	5.2377
DRARN	1.0000	0.0000	1.9482	2.2007	12.4354	4.9002
DRDDA	1.0000	0.0000	1.8879	2.2190	12.7040	4.9143
DRDFL	1.0000	0.0000	1.9356	2.1623	11.8906	4.8707
DRDGK	1.0000	0.0000	1.9069	2.2218	12.7460	4.9165
DRDID	1.0000	0.0000	1.8833	2.1288	11.4350	4.8450
DRDNS	1.0000	0.0000	1.9580	1.6392	6.4044	4.4686
DREPS	1.0000	0.0000	1.9579	1.8394	8.1355	4.6225
DRFES	1.0000	0.0000	1.9959	2.0441	10.3553	4.7798
DRIGR	1.0000	0.0000	1.8943	2.4859	17.3231	5.1194
DRIQM	1.0000	0.0000	1.9282	2.5961	19.6807	5.2041
DRKEA	1.0000	0.0000	1.8965	2.1558	11.8014	4.8657
DRKLK	1.0000	0.0000	1.9075	1.8110	7.8657	4.6007
DRKRR	1.0000	0.0000	1.9102	2.3626	15.0137	5.0246
DRLDS	1.0000	0.0000	1.9544	1.6712	6.6565	4.4933
DRLKK	1.0000	0.0000	1.9075	1.8110	7.8657	4.6007
DRLLI	1.0000	0.0000	1.9211	1.8244	7.9920	4.6110
DRLQQ	1.0000	0.0000	1.9177	2.1058	11.1319	4.8273
DRLRK	1.0000	0.0000	1.9292	2.0444	10.3591	4.7801
DRLRN	1.0000	0.0000	1.9516	1.9276	9.0300	4.6903
DRLVH	1.0000	0.0000	1.9904	2.5116	17.8467	5.1392
DRMST	1.0000	0.0000	2.0410	2.2165	12.6679	4.9124
DRNNK	1.0000	0.0000	1.9264	1.6621	6.5838	4.4862
DRPEH	1.0000	0.0000	1.9342	2.4945	17.4964	5.1260
DRPPL	1.0000	0.0000	1.9082	1.9692	9.4829	4.7223
DRPPN	1.0000	0.0000	1.9185	1.9371	9.1316	4.6976
DRPRR	1.0000	0.0000	1.8940	2.4417	16.4572	5.0854
DRPSY	1.0000	0.0000	2.0347	2.1975	12.3898	4.8978
DRQLT	1.0000	0.0000	1.9133	2.0317	10.2054	4.7703
DRQMS	1.0000	0.0000	2.0499	2.2907	13.8108	4.9694
DRQPL	1.0000	0.0000	1.9134	2.0375	10.2756	4.7748
DRQSS	1.0000	0.0000	1.9930	1.6287	6.3238	4.4606
DRSIE	1.0000	0.0000	1.9602	1.8584	8.3211	4.6371
DRSYI	1.0000	0.0000	2.0366	2.2165	12.6678	4.9124
DRSYN	1.0000	0.0000	2.0424	2.0016	9.8517	4.7472
DRVFQ	1.0000	0.0000	1.8948	2.5797	19.3106	5.1915
DRYIS	1.0000	0.0000	2.0366	2.2165	12.6678	4.9124
DSALN	1.0000	0.0000	1.9373	1.4418	5.0328	4.3169
DSALP	1.0000	0.0000	1.9458	1.6377	6.3931	4.4675
DSCGS	1.0000	0.0000	2.1532	2.2407	13.0297	4.9310
DSDIK	1.0000	0.0000	1.9258	1.6207	6.2628	4.4544
DSDLN	1.0000	0.0000	1.9130	1.3210	4.3258	4.2241
DSDND	1.0000	0.0000	1.9249	1.4732	5.2319	4.3411
DSDSA	1.0000	0.0000	1.9664	1.5036	5.4311	4.3644
DSDTK	1.0000	0.0000	1.9224	1.5958	6.0770	4.4353
DSDVT	1.0000	0.0000	1.9612	1.8485	8.2241	4.6295
DSEDN	1.0000	0.0000	1.9255	1.4775	5.2598	4.3444
DSESI	1.0000	0.0000	1.9477	1.4177	4.8847	4.2984
DSEVD	1.0000	0.0000	1.9611	1.8471	8.2100	4.6284
DSFIL	1.0000	0.0000	1.9711	1.7522	7.3346	4.5555
DSFLP	1.0000	0.0000	1.9682	1.7332	7.1697	4.5409
DSFNI	1.0000	0.0000	1.9751	1.7202	7.0589	4.5309
DSFNN	1.0000	0.0000	1.9621	1.5052	5.4421	4.3657
DSFSP	1.0000	0.0000	1.9923	1.6107	6.1879	4.4467
DSFVL	1.0000	0.0000	2.0029	1.9068	8.8115	4.6744
DSGSG	1.0000	0.0000	2.0264	1.7651	7.4477	4.5654
DSGTL	1.0000	0.0000	1.9612	1.7022	6.9085	4.5171
DSGTN	1.0000	0.0000	1.9649	1.6701	6.6476	4.4924
DSHIP	1.0000	0.0000	2.0153	2.0802	10.8023	4.8076
DSHKN	1.0000	0.0000	2.0061	1.7861	7.6369	4.5816
DSIIV	1.0000	0.0000	1.9675	1.9040	8.7824	4.6722
DSIPN	1.0000	0.0000	1.9315	1.5155	5.5107	4.3735
DSIRN	1.0000	0.0000	1.9627	1.6698	6.6451	4.4922
DSIYN	1.0000	0.0000	2.0137	1.8663	8.3992	4.6432
DSKCS	1.0000	0.0000	2.0951	1.9821	9.6281	4.7322
DSKIN	1.0000	0.0000	1.9218	1.4364	4.9989	4.3127
DSKIY	1.0000	0.0000	2.0056	1.9831	9.6397	4.7330
DSKSE	1.0000	0.0000	1.9321	1.3196	4.3182	4.2230
DSLLH	1.0000	0.0000	2.0017	1.7335	7.1719	4.5411
DSLLP	1.0000	0.0000	1.9137	1.3647	4.5710	4.2576
DSLNR	1.0000	0.0000	1.9480	1.4869	5.3211	4.3516
DSLQQ	1.0000	0.0000	1.9490	1.6652	6.6081	4.4886
DSLRF	1.0000	0.0000	1.9983	1.8875	8.6129	4.6595
DSLSS	1.0000	0.0000	1.9073	0.9558	2.6507	3.9434
DSMDD	1.0000	0.0000	2.0125	2.0448	10.3644	4.7804
DSMLT	1.0000	0.0000	2.0124	1.8984	8.7238	4.6679
DSNDK	1.0000	0.0000	1.9168	1.4057	4.8121	4.2892
DSNKI	1.0000	0.0000	1.9218	1.4364	4.9989	4.3127
DSNLF	1.0000	0.0000	1.9606	1.5373	5.6599	4.3903
DSNLT	1.0000	0.0000	1.9140	1.3268	4.3576	4.2285
DSNPL	1.0000	0.0000	1.9150	1.3326	4.3899	4.2330
DSNSF	1.0000	0.0000	1.9748	1.4148	4.8669	4.2962
DSNTA	1.0000	0.0000	1.9484	1.5998	6.1068	4.4384
DSNTF	1.0000	0.0000	1.9712	1.6953	6.8516	4.5118
DSNTT	1.0000	0.0000	1.9266	1.4847	5.3067	4.3499
DSNVG	1.0000	0.0000	2.0015	1.8496	8.2348	4.6304
DSPLE	1.0000	0.0000	1.9245	1.5212	5.5495	4.3779
DSPNH	1.0000	0.0000	2.0154	1.8652	8.3884	4.6424
DSPTK	1.0000	0.0000	1.9239	1.6074	6.1631	4.4442
DSPTL	1.0000	0.0000	1.9247	1.5227	5.5594	4.3791
DSPTT	1.0000	0.0000	1.9298	1.6806	6.7321	4.5005
DSQQK	1.0000	0.0000	1.9461	1.7499	7.3142	4.5537
DSQRN	1.0000	0.0000	1.9717	1.7191	7.0499	4.5301
DSRDT	1.0000	0.0000	1.9569	1.8292	8.0380	4.6147
DSREL	1.0000	0.0000	1.9550	1.6755	6.6911	4.4966
DSRKQ	1.0000	0.0000	1.9636	1.8359	8.1021	4.6198
DSRNN	1.0000	0.0000	1.9495	1.4549	5.1148	4.3270
DSRQS	1.0000	0.0000	1.9930	1.6287	6.3238	4.4606
DSSAG	1.0000	0.0000	2.0088	1.6947	6.8471	4.5113
DSSCL	1.0000	0.0000	2.0879	1.8973	8.7132	4.6671
DSSKH	1.0000	0.0000	2.0243	1.6957	6.8549	4.5121
DSSRS	1.0000	0.0000	1.9695	1.2740	4.0743	4.1880
DSSRY	1.0000	0.0000	2.0667	1.9112	8.8566	4.6777
DSSSD	1.0000	0.0000	1.9305	1.1081	3.2764	4.0604
DSSVY	1.0000	0.0000	2.0718	1.9305	9.0607	4.6925
DSTHQ	1.0000	0.0000	2.0220	2.1236	11.3657	4.8410
DSTLI	1.0000	0.0000	1.9276	1.5417	5.6902	4.3937
DSTSK	1.0000	0.0000	1.9324	1.3211	4.3262	4.2241
DSVCI	1.0000	0.0000	2.1232	2.5402	18.4474	5.1612
DSVDL	1.0000	0.0000	1.9590	1.6905	6.8126	4.5081
DSVKL	1.0000	0.0000	1.9522	1.6230	6.2809	4.4562
DSVNE	1.0000	0.0000	1.9633	1.6628	6.5892	4.4868
DSVQL	1.0000	0.0000	1.9721	1.7705	7.4959	4.5695
DSVVM	1.0000	0.0000	2.0747	2.4153	15.9621	5.0652
DSVYN	1.0000	0.0000	2.0472	2.0209	10.0776	4.7620
DTALY	1.0000	0.0000	1.9628	2.2690	13.4664	4.9527
DTAPL	1.0000	0.0000	1.9001	1.9182	8.9302	4.6831
DTASS	1.0000	0.0000	1.9674	1.5094	5.4697	4.3689
DTAYI	1.0000	0.0000	1.9236	2.4519	16.6534	5.0933
DTCPF	1.0000	0.0000	2.0153	2.8327	25.8709	5.3860
DTDEG	1.0000	0.0000	1.8877	2.1334	11.4970	4.8485
DTDEN	1.0000	0.0000	1.8946	1.7580	7.3853	4.5600
DTDET	1.0000	0.0000	1.8696	1.9481	9.2503	4.7060
DTEME	1.0000	0.0000	1.9303	2.3339	14.5225	5.0026
DTFKR	1.0000	0.0000	1.9111	2.2528	13.2137	4.9402
DTFTD	1.0000	0.0000	1.8922	2.1601	11.8601	4.8690
DTGQH	1.0000	0.0000	1.9329	2.5895	19.5306	5.1990
DTGSG	1.0000	0.0000	1.9958	2.0456	10.3731	4.7810
DTGTE	1.0000	0.0000	1.8874	2.1392	11.5747	4.8530
DTGTP	1.0000	0.0000	1.8872	2.1465	11.6737	4.8586
DTIAG	1.0000	0.0000	1.8892	2.2806	13.6489	4.9616
DTIES	1.0000	0.0000	1.9322	1.6982	6.8757	4.5140
DTILA	1.0000	0.0000	1.9012	1.9372	9.1330	4.6977
DTIMK	1.0000	0.0000	1.9383	2.2885	13.7745	4.9677
DTIPV	1.0000	0.0000	1.8855	2.1655	11.9355	4.8732
DTIQL	1.0000	0.0000	1.8954	1.8963	8.7029	4.6663
DTISG	1.0000	0.0000	1.9661	1.8851	8.5875	4.6576
DTISQ	1.0000	0.0000	1.9432	1.7739	7.5261	4.5721
DTKKH	1.0000	0.0000	1.9422	2.1834	12.1876	4.8869
DTKNL	2.0000	4.3878	1.8927	1.8350	11.4460	4.3878
DTKYN	1.0000	0.0000	1.9643	2.0486	10.4108	4.7834
DTLNH	1.0000	0.0000	1.9787	1.9819	9.6259	4.7320
DTLNL	1.0000	0.0000	1.8938	1.4493	5.0794	4.3226
DTLQV	1.0000	0.0000	1.9169	2.0510	10.4391	4.7851
DTLRP	1.0000	0.0000	1.9080	1.9633	9.4180	4.7178
DTMDP	1.0000	0.0000	1.9302	2.3369	14.5728	5.0049
DTMGS	1.0000	0.0000	2.0469	2.2417	13.0453	4.9318
DTNIN	1.0000	0.0000	1.9065	1.6001	6.1086	4.4386
DTPAS	1.0000	0.0000	1.9485	1.7957	7.7243	4.5889
DTPHI	1.0000	0.0000	1.9270	2.3606	14.9799	5.0232
DTPLL	1.0000	0.0000	1.8933	1.6451	6.4507	4.4732
DTPQG	1.0000	0.0000	1.8875	2.2207	12.7291	4.9156
DTPRT	1.0000	0.0000	1.8831	2.1213	11.3351	4.8392
DTPSQ	1.0000	0.0000	1.9408	1.7548	7.3572	4.5575
DTPTK	1.0000	0.0000	1.8731	1.8879	8.6161	4.6598
DTQII	1.0000	0.0000	1.8725	2.0792	10.7905	4.8069
DTQKK	1.0000	0.0000	1.8806	1.8829	8.5661	4.6560
DTQQV	1.0000	0.0000	1.8856	2.2831	13.6892	4.9636
DTRDP	1.0000	0.0000	1.8833	2.1155	11.2589	4.8348
DTRIV	1.0000	0.0000	1.8931	2.3198	14.2862	4.9918
DTRLT	1.0000	0.0000	1.9077	1.9575	9.3534	4.7133
DTRNS	1.0000	0.0000	1.9588	1.6449	6.4490	4.4730
DTRSS	1.0000	0.0000	1.9784	1.5545	5.7798	4.4035
DTSCM	1.0000	0.0000	2.1779	2.7174	22.6444	5.2974
DTSDK	1.0000	0.0000	1.9224	1.5958	6.0770	4.4353
DTSNA	1.0000	0.0000	1.9484	1.5998	6.1068	4.4384
DTTLK	1.0000	0.0000	1.8854	1.7240	7.0916	4.5338
DTTRN	1.0000	0.0000	1.9179	1.9254	9.0066	4.6886
DTVAN	1.0000	0.0000	1.9342	2.0598	10.5475	4.7919
DTVFY	1.0000	0.0000	1.9364	2.7020	22.2452	5.2855
DTVHL	1.0000	0.0000	1.9782	2.3514	14.8204	5.0161
DTVQS	1.0000	0.0000	1.9720	1.9285	9.0391	4.6910
DVADL	1.0000	0.0000	1.9221	2.0861	10.8774	4.8121
DVAYP	1.0000	0.0000	1.9273	2.6123	20.0544	5.2166
DVDKG	1.0000	0.0000	1.9100	2.2411	13.0359	4.9313
DVDRK	1.0000	0.0000	1.9059	2.2159	12.6588	4.9119
DVDTI	1.0000	0.0000	1.8861	2.1539	11.7749	4.8642
DVERT	1.0000	0.0000	1.8950	2.2935	13.8554	4.9716
DVHDP	1.0000	0.0000	1.9373	2.5095	17.8029	5.1376
DVHQK	1.0000	0.0000	1.9488	2.5103	17.8203	5.1382
DVIPH	1.0000	0.0000	1.9339	2.5401	18.4462	5.1611
DVLGN	1.0000	0.0000	1.9613	1.9721	9.5159	4.7245
DVNAP	1.0000	0.0000	1.9344	2.0656	10.6199	4.7964
DVNSQ	1.0000	0.0000	1.9764	1.7384	7.2145	4.5449
DVNVE	1.0000	0.0000	1.9457	2.1228	11.3543	4.8403
DVNYL	1.0000	0.0000	2.0043	2.1434	11.6317	4.8562
DVPKG	1.0000	0.0000	1.9094	2.2527	13.2133	4.9402
DVQAN	1.0000	0.0000	1.9394	2.1340	11.5039	4.8489
DVQSA	1.0000	0.0000	1.9886	2.0435	10.3485	4.7794
DVQTL	1.0000	0.0000	1.9169	2.0510	10.4391	4.7851
DVRSE	1.0000	0.0000	1.9886	2.0130	9.9846	4.7560
DVRVD	1.0000	0.0000	1.9001	2.4687	16.9806	5.1062
DVSPS	1.0000	0.0000	1.9843	1.5796	5.9593	4.4229
DVTAF	1.0000	0.0000	1.8999	2.4604	16.8180	5.0998
DVTIV	1.0000	0.0000	1.8957	2.3391	14.6104	5.0066
DVTLK	1.0000	0.0000	1.9124	1.9035	8.7770	4.6718
DVTNL	1.0000	0.0000	1.9299	1.7867	7.6423	4.5820
DVTRK	1.0000	0.0000	1.9056	2.2217	12.7442	4.9164
DVTSF	1.0000	0.0000	2.0004	2.0648	10.6102	4.7958
DVTVG	1.0000	0.0000	1.9019	2.4996	17.6009	5.1300
DVVPT	1.0000	0.0000	1.8971	2.3201	14.2907	4.9920
DWDNQ	1.0000	0.0000	2.1087	2.7657	23.9454	5.3345
DWNDL	1.0000	0.0000	2.1069	2.5336	18.3065	5.1561
DWQNT	1.0000	0.0000	2.1090	2.7715	24.1054	5.3389
DYAEN	1.0000	0.0000	1.9760	2.2355	12.9510	4.9270
DYCIF	1.0000	0.0000	2.0382	3.2084	39.9066	5.6748
DYDDV	1.0000	0.0000	1.9344	2.4799	17.2033	5.1148
DYDIP	1.0000	0.0000	1.9230	2.3369	14.5727	5.0049
DYEED	1.0000	0.0000	1.9245	2.3033	14.0141	4.9791
DYIML	1.0000	0.0000	2.0209	2.5604	18.8847	5.1767
DYINS	1.0000	0.0000	2.0137	1.8663	8.3992	4.6432
DYIYT	1.0000	0.0000	1.9645	2.6935	22.0282	5.2790
DYKEV	1.0000	0.0000	1.9463	2.4167	15.9880	5.0663
DYLNY	1.0000	0.0000	2.0498	2.3206	14.2989	4.9924
DYLRN	1.0000	0.0000	2.0000	2.1241	11.3722	4.8414
DYLSR	1.0000	0.0000	2.0372	2.0337	10.2296	4.7718
DYNDF	1.0000	0.0000	1.9941	2.3267	14.4006	4.9971
DYNGS	1.0000	0.0000	2.0487	2.0268	10.1475	4.7666
DYNQF	1.0000	0.0000	1.9977	2.4066	15.8017	5.0585
DYQDD	1.0000	0.0000	1.9243	2.3746	15.2249	5.0339
DYQLT	1.0000	0.0000	1.9578	2.2281	12.8404	4.9213
DYRSN	1.0000	0.0000	2.0424	2.0016	9.8517	4.7472
DYSDK	1.0000	0.0000	2.0018	1.9525	9.2983	4.7094
DYSGI	1.0000	0.0000	2.0423	2.2417	13.0452	4.9318
DYSPG	1.0000	0.0000	2.0405	2.2227	12.7590	4.9171
DYSRP	1.0000	0.0000	2.0347	2.1975	12.3898	4.8978
DYVKV	1.0000	0.0000	1.9529	2.5977	19.7170	5.2054
DYVNT	1.0000	0.0000	1.9876	2.3014	13.9832	4.9776
DYVSS	1.0000	0.0000	2.0718	1.9305	9.0607	4.6925
DYVTT	1.0000	0.0000	1.9329	2.4914	17.4347	5.1237
EAASH	1.0000	0.0000	2.0461	2.2839	13.7009	4.9641
EADCS	1.0000	0.0000	2.1054	2.4494	16.6058	5.0914
EADQT	1.0000	0.0000	1.8784	2.1431	11.6270	4.8559
EAEIQ	1.0000	0.0000	1.8772	2.1723	12.0303	4.8784
EAFQR	1.0000	0.0000	1.8901	2.5196	18.0121	5.1453
EAFVL	1.0000	0.0000	1.9460	2.3067	14.0698	4.9817
EAGIE	1.0000	0.0000	1.8889	2.2835	13.6945	4.9638
EAIRE	1.0000	0.0000	1.8853	2.2583	13.2988	4.9445
EAKIP	1.0000	0.0000	1.8831	2.0321	10.2109	4.7706
EAKLL	1.0000	0.0000	1.9064	1.6854	6.7709	4.5042
EALEH	1.0000	0.0000	1.9674	2.2899	13.7967	4.9687
EALHP	1.0000	0.0000	1.9674	2.2971	13.9142	4.9744
EALLS	1.0000	0.0000	1.9362	1.4782	5.2641	4.3449
EALPK	1.0000	0.0000	1.9007	1.8492	8.2313	4.6301
EALQK	1.0000	0.0000	1.9075	1.9176	8.9239	4.6826
EALST	1.0000	0.0000	1.9455	1.6362	6.3814	4.4663
EAMCK	1.0000	0.0000	2.0679	3.0440	33.0146	5.5484
EAMFD	1.0000	0.0000	1.9383	2.6610	21.2155	5.2540
EANCS	1.0000	0.0000	2.1115	2.2651	13.4056	4.9498
EANEE	1.0000	0.0000	1.9096	1.8817	8.5536	4.6550
EANPA	1.0000	0.0000	1.9228	2.0055	9.8968	4.7502
EANQL	1.0000	0.0000	1.9265	1.8008	7.7713	4.5928
EANVW	1.0000	0.0000	2.1402	2.9962	31.2434	5.5116
EAPGS	1.0000	0.0000	1.9816	1.9854	9.6657	4.7347
EAQEN	1.0000	0.0000	1.9167	1.9573	9.3518	4.7132
EASAE	1.0000	0.0000	1.9659	1.9078	8.8212	4.6751
EASDN	1.0000	0.0000	1.9482	1.5984	6.0961	4.4372
EASIT	1.0000	0.0000	1.9512	1.8190	7.9417	4.6069
EASNM	1.0000	0.0000	2.0390	1.9857	9.6691	4.7350
EASPS	1.0000	0.0000	1.9691	1.5195	5.5382	4.3767
EASSI	1.0000	0.0000	1.9726	1.5386	5.6686	4.3913
EATIR	1.0000	0.0000	1.8852	2.2597	13.3212	4.9456
EATLY	1.0000	0.0000	1.9628	2.2733	13.5342	4.9561
EAVRE	1.0000	0.0000	1.8930	2.4129	15.9165	5.0633
EAVRF	1.0000	0.0000	1.8925	2.6249	20.3473	5.2263
EAWKM	1.0000	0.0000	2.1347	3.3150	45.1258	5.7567
ECALL	1.0000	0.0000	2.0612	2.4197	16.0430	5.0686
ECAST	1.0000	0.0000	2.1060	2.4552	16.7172	5.0958
ECATI	1.0000	0.0000	2.0008	2.7605	23.8026	5.3305
ECCAY	1.0000	0.0000	2.1192	3.7534	74.7689	6.0936
ECCSL	1.0000	0.0000	2.2625	2.8432	26.1857	5.3940
ECEVQ	1.0000	0.0000	2.0052	2.8728	27.0982	5.4168
ECFMK	1.0000	0.0000	2.0778	3.1395	36.8580	5.6218
ECGFV	1.0000	0.0000	1.9956	3.1960	39.3414	5.6653
ECKAN	1.0000	0.0000	2.0578	2.4724	17.0533	5.1090
ECKIA	1.0000	0.0000	2.0145	2.6873	21.8703	5.2742
ECKNT	1.0000	0.0000	2.0426	2.3573	14.9221	5.0206
ECKQN	1.0000	0.0000	2.0510	2.4315	16.2639	5.0776
ECLAV	1.0000	0.0000	2.0602	2.7572	23.7099	5.3279
ECLPG	1.0000	0.0000	2.0547	2.6538	21.0407	5.2485
ECPNK	1.0000	0.0000	2.0430	2.3631	15.0237	5.0251
ECRSL	1.0000	0.0000	2.1179	2.3423	14.6647	5.0091
ECSLK	1.0000	0.0000	2.0754	2.1089	11.1717	4.8297
ECVRG	1.0000	0.0000	1.9935	3.1457	37.1221	5.6265
ECYSY	1.0000	0.0000	2.2533	3.0535	33.3787	5.5557
EDAIW	1.0000	0.0000	2.0640	3.0259	32.3314	5.5345
EDAKN	1.0000	0.0000	1.9084	1.8056	7.8156	4.5965
EDALY	1.0000	0.0000	1.9628	2.2676	13.4437	4.9516
EDAQP	1.0000	0.0000	1.8781	2.1489	11.7067	4.8604
EDESH	1.0000	0.0000	2.0115	2.0465	10.3851	4.7817
EDFAG	1.0000	0.0000	1.9009	2.4648	16.9048	5.1032
EDFSL	1.0000	0.0000	1.9672	1.7259	7.1075	4.5353
EDIDT	1.0000	0.0000	1.8701	1.9729	9.5252	4.7252
EDIEL	1.0000	0.0000	1.8884	1.8193	7.9438	4.6071
EDIFT	1.0000	0.0000	1.8913	2.1893	12.2712	4.8914
EDIKA	1.0000	0.0000	1.8832	2.0205	10.0728	4.7617
EDITP	1.0000	0.0000	1.8700	1.9845	9.6562	4.7341
EDKIL	1.0000	0.0000	1.8875	1.7475	7.2929	4.5519
EDKPE	1.0000	0.0000	1.8731	1.8850	8.5866	4.6575
EDKSS	1.0000	0.0000	1.9321	1.3196	4.3182	4.2230
EDLAS	1.0000	0.0000	1.9448	1.6304	6.3371	4.4619
EDLDT	1.0000	0.0000	1.8863	1.7901	7.6728	4.5846
EDLIW	1.0000	0.0000	2.0913	2.7528	23.5907	5.3246
EDLLE	1.0000	0.0000	1.8924	1.6364	6.3831	4.4665
EDLPL	1.0000	0.0000	1.8931	1.6437	6.4395	4.4721
EDLSG	1.0000	0.0000	1.9610	1.7007	6.8965	4.5159
EDNRS	1.0000	0.0000	1.9586	1.6435	6.4378	4.4719
EDNTT	1.0000	0.0000	1.8950	1.7638	7.4362	4.5644
EDPLN	1.0000	0.0000	1.8988	1.6116	6.1949	4.4475
EDPQS	1.0000	0.0000	1.9406	1.7534	7.3445	4.5564
EDPVK	1.0000	0.0000	1.8931	2.0659	10.6235	4.7966
EDQET	1.0000	0.0000	1.8729	2.0266	10.1446	4.7664
EDQGV	1.0000	0.0000	1.8954	2.3929	15.5513	5.0479
EDQIN	1.0000	0.0000	1.9050	1.8628	8.3648	4.6405
EDQLP	1.0000	0.0000	1.8941	1.8759	8.4947	4.6505
EDQLS	1.0000	0.0000	1.9363	1.5895	6.0313	4.4305
EDQVQ	1.0000	0.0000	1.8858	2.2817	13.6662	4.9625
EDRQL	1.0000	0.0000	1.9133	2.0302	10.1881	4.7692
EDSII	1.0000	0.0000	1.9353	1.7231	7.0837	4.5331
EDSNL	1.0000	0.0000	1.9138	1.3253	4.3496	4.2274
EDTLR	1.0000	0.0000	1.9077	1.9560	9.3375	4.7122
EDTNI	1.0000	0.0000	1.8972	1.7887	7.6599	4.5835
EDTTL	1.0000	0.0000	1.8867	1.7958	7.7256	4.5890
EDVAD	1.0000	0.0000	1.8904	2.2426	13.0585	4.9324
EDYND	1.0000	0.0000	1.9638	2.1147	11.2478	4.8341
EEADC	1.0000	0.0000	2.0039	2.7285	22.9361	5.3059
EEAGI	1.0000	0.0000	1.8889	2.2835	13.6945	4.9638
EEAMC	1.0000	0.0000	2.0444	3.1158	35.8650	5.6036
EECAS	1.0000	0.0000	2.1058	2.4537	16.6891	5.0947
EECKQ	1.0000	0.0000	2.0119	2.6201	20.2349	5.2226
EEDKI	1.0000	0.0000	1.8739	1.9040	8.7819	4.6722
EEDPV	1.0000	0.0000	1.8863	2.1377	11.5545	4.8518
EEDQL	1.0000	0.0000	1.8937	1.8686	8.4218	4.6449
EEDSN	1.0000	0.0000	1.9262	1.4818	5.2878	4.3477
EEDVA	1.0000	0.0000	1.8901	2.2469	13.1243	4.9358
EEEGT	1.0000	0.0000	1.8873	2.1421	11.6136	4.8552
EEEIY	1.0000	0.0000	1.9228	2.3383	14.5954	5.0060
EEENT	1.0000	0.0000	1.8952	1.7666	7.4617	4.5666
EEFNN	1.0000	0.0000	1.9437	1.7886	7.6593	4.5835
EEFRS	1.0000	0.0000	1.9963	2.0484	10.4078	4.7832
EEFVN	1.0000	0.0000	1.9522	2.1581	11.8335	4.8675
EEGTS	1.0000	0.0000	1.9635	1.8630	8.3668	4.6407
EEHAK	1.0000	0.0000	1.9418	2.3746	15.2245	5.0339
EEHQE	1.0000	0.0000	1.9275	2.4055	15.7811	5.0576
EEIDH	1.0000	0.0000	1.9275	2.3519	14.8286	5.0164
EEIGF	1.0000	0.0000	1.9009	2.3790	15.3020	5.0372
EEIRE	1.0000	0.0000	1.8827	2.1418	11.6093	4.8549
EEIYN	1.0000	0.0000	1.9656	2.1497	11.7169	4.8610
EEKAN	1.0000	0.0000	1.9087	1.8099	7.8558	4.5998
EEKDQ	1.0000	0.0000	1.8778	1.9533	9.3076	4.7101
EEKGT	1.0000	0.0000	1.8941	2.0703	10.6779	4.8000
EEKNI	1.0000	0.0000	1.8954	1.7197	7.0550	4.5305
EEKQM	1.0000	0.0000	1.9400	2.3406	14.6359	5.0078
EEKQY	1.0000	0.0000	1.9338	2.3157	14.2185	4.9887
EELFL	1.0000	0.0000	1.9301	1.8527	8.2652	4.6328
EELYS	1.0000	0.0000	2.0061	1.8764	8.4997	4.6509
EENLN	1.0000	0.0000	1.8972	1.4201	4.8987	4.3002
EENLY	1.0000	0.0000	1.9742	1.9668	9.4565	4.7204
EENNA	1.0000	0.0000	1.9225	1.6931	6.8336	4.5101
EENPD	1.0000	0.0000	1.8953	1.7682	7.4753	4.5678
EENSD	1.0000	0.0000	1.9262	1.4818	5.2878	4.3477
EENTI	1.0000	0.0000	1.8974	1.7930	7.6993	4.5868
EENWA	1.0000	0.0000	2.1158	2.8152	25.3547	5.3726
EEPDN	2.0000	4.5678	1.8953	2.0692	15.0821	4.5678
EEPEK	1.0000	0.0000	1.8731	1.8893	8.6305	4.6609
EEPKS	1.0000	0.0000	1.9242	1.6102	6.1845	4.4464
EEPLS	1.0000	0.0000	1.9251	1.5255	5.5789	4.3813
EEPYS	1.0000	0.0000	2.0079	2.0402	10.3080	4.7769
EERNN	1.0000	0.0000	1.9320	1.7382	7.2129	4.5448
EESEA	1.0000	0.0000	1.9480	1.7913	7.6838	4.5855
EESKN	1.0000	0.0000	1.9181	1.4144	4.8641	4.2958
EESLQ	1.0000	0.0000	1.9369	1.5939	6.0629	4.4338
EESMK	1.0000	0.0000	2.0094	1.9860	9.6723	4.7352
EESMY	1.0000	0.0000	2.0927	2.4159	15.9726	5.0656
EESPE	1.0000	0.0000	1.9300	1.6821	6.7436	4.5016
EESSP	1.0000	0.0000	1.9449	1.4030	4.7959	4.2871
EETIV	1.0000	0.0000	1.8856	2.1625	11.8942	4.8709
EETNA	1.0000	0.0000	1.9097	1.8831	8.5682	4.6562
EETRI	1.0000	0.0000	1.8826	2.1432	11.6290	4.8560
EETSA	1.0000	0.0000	1.9481	1.7927	7.6970	4.5866
EETSP	1.0000	0.0000	1.9302	1.6835	6.7554	4.5027
EETSS	1.0000	0.0000	1.9438	1.3972	4.7610	4.2826
EEVDA	1.0000	0.0000	1.8901	2.2469	13.1243	4.9358
EEVSD	1.0000	0.0000	1.9615	1.8514	8.2521	4.6317
EEYRL	1.0000	0.0000	1.9700	2.3170	14.2396	4.9896
EEYSS	1.0000	0.0000	2.0309	1.7539	7.3488	4.5568
EFAWN	1.0000	0.0000	2.1473	3.0272	32.3831	5.5355
EFDIE	1.0000	0.0000	1.8914	2.1878	12.2505	4.8903
EFDKP	1.0000	0.0000	1.8990	2.0970	11.0170	4.8205
EFDNL	1.0000	0.0000	1.9369	1.8163	7.9162	4.6048
EFEVV	1.0000	0.0000	1.9047	2.5277	18.1821	5.1515
EFFSI	1.0000	0.0000	2.0104	2.1251	11.3854	4.8421
EFFTQ	1.0000	0.0000	1.9027	2.4549	16.7111	5.0956
EFGKL	1.0000	0.0000	1.9444	2.1243	11.3746	4.8415
EFIEP	1.0000	0.0000	1.8907	2.1994	12.4175	4.8992
EFKAD	1.0000	0.0000	1.9052	2.2062	12.5158	4.9044
EFKEQ	1.0000	0.0000	1.9012	2.1696	11.9932	4.8763
EFKLQ	1.0000	0.0000	1.9259	2.0131	9.9853	4.7560
EFKSI	1.0000	0.0000	1.9682	1.8413	8.1539	4.6240
EFKSS	1.0000	0.0000	1.9814	1.5359	5.6503	4.3893
EFLDM	1.0000	0.0000	1.9862	2.3880	15.4628	5.0442
EFLLE	1.0000	0.0000	1.9301	1.8527	8.2652	4.6328
EFLPP	1.0000	0.0000	1.9184	2.0238	10.1123	4.7643
EFMEA	1.0000	0.0000	1.9375	2.6653	21.3217	5.2573
EFNAG	1.0000	0.0000	1.9625	2.2805	13.6479	4.9616
EFNCI	1.0000	0.0000	2.0757	2.6660	21.3383	5.2579
EFNES	1.0000	0.0000	1.9716	1.6982	6.8752	4.5140
EFNNA	1.0000	0.0000	1.9617	1.9051	8.7933	4.6730
EFNNF	1.0000	0.0000	1.9827	2.0006	9.8400	4.7464
EFNNL	1.0000	0.0000	1.9407	1.6321	6.3497	4.4632
EFRSV	1.0000	0.0000	2.0254	2.2293	12.8582	4.9222
EFSHS	1.0000	0.0000	2.0861	1.9838	9.6479	4.7335
EFSSK	1.0000	0.0000	1.9814	1.5359	5.6503	4.3893
EFSTH	1.0000	0.0000	2.0514	2.2643	13.3925	4.9491
EFTEA	1.0000	0.0000	1.8946	2.2838	13.6992	4.9641
EFTFN	1.0000	0.0000	1.9587	2.1906	12.2911	4.8925
EFVKK	1.0000	0.0000	1.9223	2.2031	12.4712	4.9021
EFVNI	1.0000	0.0000	1.9530	2.1845	12.2028	4.8877
EFVNK	1.0000	0.0000	1.9546	2.0863	10.8806	4.8123
EGDLE	1.0000	0.0000	1.9126	1.9798	9.6021	4.7304
EGDYS	1.0000	0.0000	2.0399	2.2154	12.6511	4.9115
EGEKQ	1.0000	0.0000	1.8966	2.1444	11.6458	4.8570
EGEKV	1.0000	0.0000	1.9095	2.2498	13.1677	4.9379
EGENK	1.0000	0.0000	1.9227	1.8802	8.5385	4.6539
EGESY	1.0000	0.0000	2.0402	2.2197	12.7149	4.9148
EGETR	1.0000	0.0000	1.8955	2.3037	14.0209	4.9794
EGGAV	1.0000	0.0000	1.8918	2.6249	20.3478	5.2263
EGHPQ	1.0000	0.0000	1.9311	2.5996	19.7616	5.2069
EGIGP	1.0000	0.0000	1.8963	2.3611	14.9875	5.0235
EGIKR	1.0000	0.0000	1.9054	2.2568	13.2758	4.9433
EGKDV	1.0000	0.0000	1.9097	2.2454	13.1016	4.9346
EGKNA	1.0000	0.0000	1.9369	1.9967	9.7953	4.7434
EGKNG	1.0000	0.0000	1.9504	2.0670	10.6377	4.7975
EGLII	1.0000	0.0000	1.9149	2.0367	10.2665	4.7742
EGNPS	1.0000	0.0000	1.9664	1.6803	6.7293	4.5002
EGNQN	1.0000	0.0000	1.9483	1.8390	8.1324	4.6223
EGNSL	1.0000	0.0000	1.9550	1.5165	5.5173	4.3743
EGQIS	1.0000	0.0000	1.9763	1.9636	9.4206	4.7179
EGQSP	1.0000	0.0000	1.9743	1.9445	9.2117	4.7033
EGSAM	1.0000	0.0000	2.0629	2.3611	14.9883	5.0235
EGSAS	1.0000	0.0000	2.0095	1.6991	6.8827	4.5147
EGSDK	1.0000	0.0000	1.9583	1.7855	7.6309	4.5811
EGSPK	1.0000	0.0000	1.9596	1.7971	7.7370	4.5900
EGSRN	1.0000	0.0000	1.9974	1.8346	8.0898	4.6189
EGSST	1.0000	0.0000	1.9855	1.5840	5.9909	4.4262
EGTED	1.0000	0.0000	1.8875	2.1378	11.5552	4.8518
EGTEI	1.0000	0.0000	1.8866	2.1684	11.9762	4.8754
EGTLE	1.0000	0.0000	1.9128	1.9855	9.6674	4.7348
EGTLY	1.0000	0.0000	1.9746	2.3437	14.6875	5.0101
EGTND	1.0000	0.0000	1.9230	1.9492	9.2622	4.7069
EGTPD	1.0000	0.0000	1.8872	2.1450	11.6540	4.8575
EGTPK	1.0000	0.0000	1.8940	2.0776	10.7695	4.8056
EGTSR	1.0000	0.0000	1.9905	2.0247	10.1222	4.7649
EGTSV	1.0000	0.0000	1.9948	2.0440	10.3540	4.7798
EGTTF	1.0000	0.0000	1.9029	2.3555	14.8912	5.0192
EGVLK	1.0000	0.0000	1.9380	2.0932	10.9688	4.8176
EHAKN	1.0000	0.0000	1.9831	2.1860	12.2244	4.8889
EHALN	1.0000	0.0000	1.9959	2.1012	11.0723	4.8238
EHDEV	1.0000	0.0000	1.9376	2.5065	17.7416	5.1353
EHDIY	1.0000	0.0000	1.9690	2.7100	22.4526	5.2917
EHDMI	1.0000	0.0000	1.9750	2.7349	23.1078	5.3108
EHHDV	1.0000	0.0000	1.9717	2.8826	27.4052	5.4243
EHHKV	1.0000	0.0000	1.9949	2.8151	25.3507	5.3725
EHKLD	1.0000	0.0000	1.9591	2.0972	11.0203	4.8207
EHLDK	1.0000	0.0000	1.9591	2.0972	11.0203	4.8207
EHLIF	1.0000	0.0000	1.9841	2.4117	15.8943	5.0624
EHMDV	1.0000	0.0000	1.9733	2.8895	27.6253	5.4297
EHMLN	1.0000	0.0000	2.0620	2.3678	15.1044	5.0286
EHNFP	1.0000	0.0000	1.9988	2.3606	14.9788	5.0231
EHPVT	1.0000	0.0000	1.9360	2.5196	18.0120	5.1453
EHQES	1.0000	0.0000	2.0223	2.1265	11.4039	4.8432
EHRLL	1.0000	0.0000	1.9957	2.1784	12.1173	4.8831
EHRQL	1.0000	0.0000	1.9769	2.4106	15.8747	5.0616
EHSGQ	1.0000	0.0000	2.0540	2.3133	14.1783	4.9868
EHSST	1.0000	0.0000	2.0361	1.7733	7.5208	4.5717
EHTGT	1.0000	0.0000	1.9375	2.5196	18.0130	5.1453
EHTSI	1.0000	0.0000	2.0151	2.0786	10.7830	4.8064
EHYSD	1.0000	0.0000	2.0904	2.4047	15.7655	5.0570
EIAGN	1.0000	0.0000	1.9365	2.0949	10.9898	4.8189
EIALS	1.0000	0.0000	1.9492	1.6611	6.5756	4.4854
EIAQL	1.0000	0.0000	1.9067	2.0157	10.0164	4.7580
EIARK	1.0000	0.0000	1.8957	2.1865	12.2312	4.8893
EIARQ	1.0000	0.0000	1.8825	2.3339	14.5217	5.0026
EIDHP	1.0000	0.0000	1.9271	2.3592	14.9547	5.0220
EIDKM	1.0000	0.0000	1.9383	2.2870	13.7513	4.9666
EIDKS	1.0000	0.0000	1.9264	1.6250	6.2956	4.4577
EIDLT	1.0000	0.0000	1.8885	1.8207	7.9574	4.6082
EIDSV	1.0000	0.0000	1.9646	1.8777	8.5134	4.6520
EIDTV	1.0000	0.0000	1.8859	2.1582	11.8344	4.8676
EIEDR	1.0000	0.0000	1.8829	2.1374	11.5509	4.8516
EIGFD	1.0000	0.0000	1.9015	2.3746	15.2255	5.0339
[truncated: 12,731 more rows]
