# Supplementary material for: Evaluating deterministic motif significance measures in protein databases
Source: Algorithms Mol Biol. 2007 Dec 24;2:16. doi: 10.1186/1748-7188-2-16 (PMC2254621; doi:10.1186/1748-7188-2-16)
Supplement: Additional File 2 — Scripts and Datasets. This file contains the sequence datasets (synthetic and real) and the evaluated motifs. This data is separated according to the tables where it is presented and discussed. It also contains script programs (in perl language) developed for this work. [file 1748-7188-2-16-S2.zip › Scripts_and_Datasets/datasets/Table 4/60%/Motifs/score_PLMPES_s60_mlen_6_planted_syn2_len300_num50.txt]

Motif	Supp	IG	Pratt	LogOdds	Zscore	Info
AAAAKD	1.0000	0.0000	1.6134	3.3973	49.5313	5.8200
AAAKDD	1.0000	0.0000	1.6129	3.3455	46.6631	5.7802
AAARVP	1.0000	0.0000	1.6156	3.6991	70.1230	6.0519
AADTDE	1.0000	0.0000	1.6098	3.3437	46.5629	5.7787
AAEPKI	1.0000	0.0000	1.6119	3.3503	46.9167	5.7838
AAESIE	1.0000	0.0000	1.6915	3.1067	35.4324	5.5966
AAFKIQ	1.0000	0.0000	1.6295	3.6039	62.8415	5.9788
AAFSQV	1.0000	0.0000	1.7462	3.4867	54.9048	5.8887
AAFYFE	1.0000	0.0000	1.6526	4.1383	116.2815	6.3895
AAGARH	1.0000	0.0000	1.6336	3.9998	99.1422	6.2831
AAGEKE	1.0000	0.0000	1.6227	3.5062	56.1543	5.9037
AAHLFS	1.0000	0.0000	1.7754	3.3948	49.3864	5.8180
AAHPEN	1.0000	0.0000	1.6759	3.5068	56.1929	5.9042
AAIALN	1.0000	0.0000	1.6499	3.0808	34.3910	5.5767
AAISLS	1.0000	0.0000	1.7025	2.5914	19.5413	5.2005
AAKANE	1.0000	0.0000	1.6382	3.1878	38.9034	5.6589
AAKDDN	1.0000	0.0000	1.6336	3.1142	35.7424	5.6024
AAKLTI	1.0000	0.0000	1.6301	3.1241	36.1510	5.6100
AAKSIY	1.0000	0.0000	1.7440	3.3434	46.5453	5.7785
AALHRE	1.0000	0.0000	1.6774	3.6375	65.3215	6.0046
AALKGI	1.0000	0.0000	1.6482	3.3213	45.3752	5.7615
AALNNN	1.0000	0.0000	1.6447	2.6483	20.8708	5.2442
AALNRS	1.0000	0.0000	1.6995	2.8261	25.6333	5.3809
AALQHS	1.0000	0.0000	1.7488	3.2532	41.9507	5.7092
AANKRE	1.0000	0.0000	1.6468	3.2634	42.4477	5.7170
AANLTE	1.0000	0.0000	1.6437	3.0009	31.3625	5.5153
AANNLV	1.0000	0.0000	1.6709	2.9846	30.7782	5.5028
AANYKS	1.0000	0.0000	1.7443	3.1421	36.9086	5.6238
AAPEPI	1.0000	0.0000	1.6076	3.4196	50.8188	5.8371
AAPLMP	1.0000	0.0000	1.6829	3.5769	60.9177	5.9580
AAPNSP	1.0000	0.0000	1.6887	2.8880	27.5310	5.4285
AAPTEK	1.0000	0.0000	1.6127	3.3004	44.2957	5.7455
AAQFNF	1.0000	0.0000	1.6820	3.6740	68.1233	6.0326
AARLSS	1.0000	0.0000	1.7224	2.6971	22.0820	5.2817
AARTCL	1.0000	0.0000	1.7596	3.9663	95.3862	6.2573
AARVPF	1.0000	0.0000	1.6245	3.8623	84.6261	6.1774
AASGNE	1.0000	0.0000	1.7156	3.0527	33.2935	5.5551
AASKRS	1.0000	0.0000	1.7281	2.8040	24.9859	5.3639
AASSEQ	1.0000	0.0000	1.7279	2.8280	25.6896	5.3824
AASSVN	1.0000	0.0000	1.7287	2.7102	22.4194	5.2918
AASTDA	1.0000	0.0000	1.6889	3.0651	33.7735	5.5646
AASTYQ	1.0000	0.0000	1.7509	3.4232	51.0308	5.8399
AATEES	1.0000	0.0000	1.6874	3.0568	33.4516	5.5583
ACAPLN	1.0000	0.0000	1.7725	3.7005	70.2355	6.0530
ACESSK	1.0000	0.0000	1.8411	3.3267	45.6600	5.7657
ACPSRV	1.0000	0.0000	1.8540	3.9671	95.4792	6.2579
ACSEVM	1.0000	0.0000	1.9069	4.2125	126.6516	6.4465
ACTADT	1.0000	0.0000	1.7230	3.9740	96.2345	6.2632
ACVMII	1.0000	0.0000	1.7468	4.5428	185.2650	6.7004
ACVNTE	1.0000	0.0000	1.7688	3.9494	93.5459	6.2443
ADALEK	1.0000	0.0000	1.6308	3.1523	37.3437	5.6316
ADAMLS	1.0000	0.0000	1.7532	3.2423	41.4281	5.7008
ADARVN	1.0000	0.0000	1.6586	3.4548	52.9225	5.8641
ADFKSM	1.0000	0.0000	1.7766	3.5125	56.5577	5.9085
ADFMSN	1.0000	0.0000	1.7861	3.3893	49.0733	5.8138
ADGDLH	1.0000	0.0000	1.6825	3.6056	62.9642	5.9801
ADGICN	1.0000	0.0000	1.7699	3.9897	97.9946	6.2753
ADHGTS	1.0000	0.0000	1.7539	3.4321	51.5569	5.8467
ADHSKD	1.0000	0.0000	1.7286	3.2349	41.0777	5.6952
ADHSPR	1.0000	0.0000	1.7489	3.4317	51.5314	5.8464
ADHVKF	1.0000	0.0000	1.6626	3.9153	89.9530	6.2181
ADIALP	1.0000	0.0000	1.6309	3.2216	40.4511	5.6849
ADIAQN	1.0000	0.0000	1.6397	3.2657	42.5612	5.7188
ADISLK	1.0000	0.0000	1.6746	2.7919	24.6393	5.3546
ADITID	1.0000	0.0000	1.6089	3.3136	44.9787	5.7557
ADKDQS	1.0000	0.0000	1.6847	3.0068	31.5768	5.5198
ADKLFL	1.0000	0.0000	1.6643	3.1305	36.4189	5.6149
ADKVNS	1.0000	0.0000	1.6989	2.9107	28.2617	5.4459
ADLDRN	1.0000	0.0000	1.6540	3.0830	34.4760	5.5784
ADLEEK	1.0000	0.0000	1.6285	3.1222	36.0725	5.6085
ADLPSK	1.0000	0.0000	1.6735	2.7832	24.3923	5.3479
ADLVSI	1.0000	0.0000	1.7047	3.0050	31.5117	5.5184
ADMEVG	1.0000	0.0000	1.6553	4.0099	100.3041	6.2908
ADPAIS	1.0000	0.0000	1.6886	3.0762	34.2096	5.5732
ADPAML	1.0000	0.0000	1.6829	3.5639	60.0116	5.9480
ADPAQT	1.0000	0.0000	1.6113	3.4084	50.1659	5.8285
ADQDES	1.0000	0.0000	1.6903	3.0849	34.5516	5.5798
ADQLPI	1.0000	0.0000	1.6328	3.2432	41.4725	5.7015
ADQSPL	1.0000	0.0000	1.6888	2.9129	28.3338	5.4476
ADQSSC	1.0000	0.0000	1.8585	3.4347	51.7106	5.8487
ADRHHP	1.0000	0.0000	1.6608	4.0418	104.0541	6.3153
ADSHES	1.0000	0.0000	1.7681	3.0044	31.4885	5.5180
ADSSVS	1.0000	0.0000	1.7330	2.5293	18.1868	5.1528
ADSVDL	1.0000	0.0000	1.7021	2.9833	30.7314	5.5017
ADTDES	1.0000	0.0000	1.6794	2.9833	30.7323	5.5018
ADTFGA	1.0000	0.0000	1.6336	3.7060	70.6788	6.0572
ADTLEL	1.0000	0.0000	1.6359	2.9654	30.1042	5.4880
ADTTLR	1.0000	0.0000	1.6375	3.2062	39.7392	5.6731
ADVASP	1.0000	0.0000	1.7084	3.2113	39.9747	5.6770
ADVASS	1.0000	0.0000	1.7411	2.8897	27.5855	5.4298
ADVDLR	1.0000	0.0000	1.6516	3.4193	50.8021	5.8369
ADVNIS	1.0000	0.0000	1.7065	2.9887	30.9254	5.5059
ADVRTR	1.0000	0.0000	1.6253	3.6818	68.7404	6.0386
AEADQS	1.0000	0.0000	1.6957	3.1366	36.6769	5.6196
AEAFNT	1.0000	0.0000	1.6596	3.3792	48.5057	5.8060
AEAKGR	1.0000	0.0000	1.6266	3.6119	63.4238	5.9849
AEALED	1.0000	0.0000	1.6313	3.2303	40.8599	5.6916
AECPKS	1.0000	0.0000	1.8138	3.6483	66.1381	6.0129
AEEHRF	1.0000	0.0000	1.6441	3.9857	97.5483	6.2722
AEEHRS	1.0000	0.0000	1.7512	3.4621	53.3716	5.8698
AEFRRQ	1.0000	0.0000	1.6209	3.8633	84.7196	6.1781
AEGDDY	1.0000	0.0000	1.6518	3.8255	81.1132	6.1491
AEGNSE	1.0000	0.0000	1.7115	3.0227	32.1598	5.5320
AEIKRV	1.0000	0.0000	1.6256	3.5697	60.4123	5.9525
AEILER	1.0000	0.0000	1.6397	3.3277	45.7126	5.7665
AEKAQI	1.0000	0.0000	1.6136	3.4106	50.2979	5.8302
AELLYV	1.0000	0.0000	1.7098	3.4868	54.9118	5.8888
AELSNI	1.0000	0.0000	1.6768	2.6904	21.9131	5.2766
AELTHL	1.0000	0.0000	1.6837	3.2669	42.6214	5.7198
AEMEIS	1.0000	0.0000	1.7512	3.4190	50.7830	5.8366
AENCMF	1.0000	0.0000	1.8264	4.3997	157.1286	6.5905
AENVKQ	1.0000	0.0000	1.6530	3.3144	45.0190	5.7563
AEPKIP	1.0000	0.0000	1.6109	3.3115	44.8672	5.7540
AEQIMS	1.0000	0.0000	1.7571	3.4706	53.8981	5.8763
AERLNS	1.0000	0.0000	1.6949	2.7961	24.7593	5.3579
AERTQF	1.0000	0.0000	1.6282	3.7077	70.8234	6.0586
AESIEY	1.0000	0.0000	1.7450	3.3914	49.1934	5.8154
AESKSA	1.0000	0.0000	1.7088	2.6983	22.1138	5.2827
AESNGY	1.0000	0.0000	1.7725	3.3374	46.2262	5.7739
AETESL	1.0000	0.0000	1.6796	2.8418	26.1011	5.3930
AETIKA	1.0000	0.0000	1.6129	3.3091	44.7432	5.7522
AETLFR	1.0000	0.0000	1.6617	3.4711	53.9246	5.8767
AETLPP	1.0000	0.0000	1.6282	3.1547	37.4482	5.6335
AETYLK	1.0000	0.0000	1.6773	3.4088	50.1904	5.8288
AEVSHL	1.0000	0.0000	1.7596	3.3065	44.6120	5.7502
AEWSLD	1.0000	0.0000	1.8634	3.8155	80.1794	6.1414
AEYLTA	1.0000	0.0000	1.6780	3.5169	56.8467	5.9119
AEYLVT	1.0000	0.0000	1.6888	3.6219	64.1584	5.9926
AFAANL	1.0000	0.0000	1.6777	3.2741	42.9745	5.7253
AFANFI	1.0000	0.0000	1.6804	3.6223	64.1872	5.9929
AFDDPD	1.0000	0.0000	1.6254	3.5263	57.4699	5.9191
AFGFHS	1.0000	0.0000	1.8146	3.8903	87.3918	6.1989
AFGIIY	1.0000	0.0000	1.6523	4.0623	106.5334	6.3311
AFHYVL	1.0000	0.0000	1.7313	4.1449	117.1656	6.3946
AFKIQK	1.0000	0.0000	1.6355	3.4958	55.4840	5.8957
AFKNVY	1.0000	0.0000	1.7178	3.7707	76.1542	6.1070
AFKSDS	1.0000	0.0000	1.7384	2.8398	26.0412	5.3915
AFKSID	1.0000	0.0000	1.7123	3.1701	38.1214	5.6454
AFLINF	1.0000	0.0000	1.6997	3.4073	50.1038	5.8276
AFNSLR	1.0000	0.0000	1.7309	2.9894	30.9476	5.5064
AFNSPK	1.0000	0.0000	1.7123	2.9819	30.6819	5.5007
AFNTTN	1.0000	0.0000	1.6697	3.0980	35.0779	5.5899
AFPSSY	1.0000	0.0000	1.8170	3.2456	41.5854	5.7033
AFRGET	1.0000	0.0000	1.6337	3.8033	79.0666	6.1320
AFRSTD	1.0000	0.0000	1.7280	3.3040	44.4810	5.7482
AFSGDA	1.0000	0.0000	1.7416	3.4255	51.1663	5.8416
AFSLSS	1.0000	0.0000	1.7254	2.4243	16.1016	5.0721
AFSPVY	1.0000	0.0000	1.7927	3.7110	71.0906	6.0611
AFSQVE	1.0000	0.0000	1.7434	3.4567	53.0373	5.8656
AFSRPP	1.0000	0.0000	1.7315	3.3582	47.3463	5.7899
AFSSNL	1.0000	0.0000	1.7161	2.5533	18.6998	5.1713
AFSTYM	1.0000	0.0000	1.8360	3.8771	86.0756	6.1887
AFVYNN	1.0000	0.0000	1.7453	3.6475	66.0796	6.0123
AFYFED	1.0000	0.0000	1.6599	4.0865	109.5525	6.3497
AFYTQP	1.0000	0.0000	1.6580	3.9080	89.2005	6.2125
AGAGTI	1.0000	0.0000	1.6263	3.6817	68.7306	6.0385
AGARHH	1.0000	0.0000	1.6451	4.2496	132.1767	6.4750
AGARPV	1.0000	0.0000	1.6197	3.8163	80.2597	6.1420
AGAYKT	1.0000	0.0000	1.6621	3.7711	76.1838	6.1073
AGDLET	1.0000	0.0000	1.6447	3.2977	44.1579	5.7434
AGDLKV	1.0000	0.0000	1.6596	3.4046	49.9469	5.8255
AGEAVL	1.0000	0.0000	1.6581	3.5344	58.0051	5.9253
AGEKEL	1.0000	0.0000	1.6464	3.2912	43.8313	5.7384
AGENGN	1.0000	0.0000	1.6871	3.2990	44.2266	5.7444
AGFCID	1.0000	0.0000	1.7274	4.3842	154.3456	6.5785
AGKLST	1.0000	0.0000	1.6968	2.9110	28.2721	5.4462
AGKSEN	1.0000	0.0000	1.7040	2.9446	29.3901	5.4720
AGMKQE	1.0000	0.0000	1.6627	3.8702	85.3960	6.1834
AGMREP	1.0000	0.0000	1.6518	3.9935	98.4291	6.2782
AGNELR	1.0000	0.0000	1.6764	3.2737	42.9549	5.7250
AGNHMH	1.0000	0.0000	1.7627	4.2549	132.9923	6.4791
AGNISK	1.0000	0.0000	1.7040	2.9446	29.3901	5.4720
AGQAVQ	1.0000	0.0000	1.6150	3.8227	80.8521	6.1469
AGSDED	1.0000	0.0000	1.7062	3.1805	38.5779	5.6533
AGSFRT	1.0000	0.0000	1.7509	3.4730	54.0438	5.8781
AGTFKS	1.0000	0.0000	1.7330	3.2893	43.7321	5.7369
AGTISA	1.0000	0.0000	1.7097	3.2041	39.6427	5.6714
AGTSTI	1.0000	0.0000	1.7024	3.1242	36.1532	5.6100
AGTSVS	1.0000	0.0000	1.7604	2.9788	30.5722	5.4983
AGVLNN	1.0000	0.0000	1.6899	3.1018	35.2344	5.5929
AGYSYI	1.0000	0.0000	1.8221	3.8534	83.7565	6.1705
AHASFK	1.0000	0.0000	1.7674	3.5017	55.8610	5.9002
AHDRLS	1.0000	0.0000	1.7517	3.2554	42.0591	5.7109
AHDTEQ	1.0000	0.0000	1.6416	3.6668	67.5653	6.0271
AHEASL	1.0000	0.0000	1.7416	3.2015	39.5251	5.6695
AHENFS	1.0000	0.0000	1.7741	3.3485	46.8198	5.7824
AHENNE	1.0000	0.0000	1.6936	3.2843	43.4812	5.7331
AHEPEN	1.0000	0.0000	1.6745	3.4768	54.2816	5.8811
AHHKSS	1.0000	0.0000	1.8202	3.2278	40.7437	5.6897
AHKKNA	1.0000	0.0000	1.6774	3.3594	47.4165	5.7909
AHKRSE	1.0000	0.0000	1.7476	3.3841	48.7811	5.8098
AHLAFG	1.0000	0.0000	1.6986	3.8724	85.6109	6.1851
AHLFSV	1.0000	0.0000	1.7931	3.4998	55.7397	5.8988
AHNRYS	1.0000	0.0000	1.8181	3.5756	60.8239	5.9570
AHPDSM	1.0000	0.0000	1.7983	3.6683	67.6801	6.0283
AHPENL	1.0000	0.0000	1.6893	3.2918	43.8615	5.7389
AHPFDP	1.0000	0.0000	1.6503	3.8409	82.5609	6.1609
AHPFTY	1.0000	0.0000	1.6794	4.1362	115.9978	6.3879
AHPTST	1.0000	0.0000	1.7289	3.2480	41.6993	5.7052
AHQPSL	1.0000	0.0000	1.7439	3.2144	40.1178	5.6794
AHQSSI	1.0000	0.0000	1.7803	3.0778	34.2706	5.5744
AHSFAT	1.0000	0.0000	1.7677	3.5299	57.7038	5.9219
AHSGGS	1.0000	0.0000	1.8283	3.3207	45.3433	5.7610
AHSKQS	1.0000	0.0000	1.7701	2.9997	31.3199	5.5144
AHSNNT	1.0000	0.0000	1.7262	2.9040	28.0459	5.4408
AHTLSN	1.0000	0.0000	1.7252	2.9203	28.5778	5.4533
AHTPIA	1.0000	0.0000	1.6404	3.6582	66.8975	6.0205
AHYGET	1.0000	0.0000	1.6737	4.0989	111.1240	6.3592
AIALDK	1.0000	0.0000	1.6308	3.1523	37.3437	5.6316
AIALNN	1.0000	0.0000	1.6501	2.8495	26.3353	5.3989
AIASDT	1.0000	0.0000	1.6853	3.0351	32.6235	5.5415
AIDALS	1.0000	0.0000	1.6866	2.9000	27.9147	5.4377
AIDEMR	1.0000	0.0000	1.6516	3.8333	81.8396	6.1550
AIDQRW	1.0000	0.0000	1.7697	4.4881	173.9604	6.6584
AIDVRT	1.0000	0.0000	1.6228	3.5761	60.8622	5.9574
AIEDSP	1.0000	0.0000	1.6851	3.0462	33.0448	5.5501
AIELLS	1.0000	0.0000	1.6759	2.7067	22.3294	5.2891
AIFISE	1.0000	0.0000	1.7190	3.2699	42.7686	5.7221
AIFRLQ	1.0000	0.0000	1.6627	3.5726	60.6172	5.9547
AIFSGF	1.0000	0.0000	1.7691	3.6105	63.3175	5.9838
AIGAHS	1.0000	0.0000	1.7614	3.5338	57.9625	5.9248
AIGGMT	1.0000	0.0000	1.6614	3.9940	98.4777	6.2786
AIGIRN	1.0000	0.0000	1.6594	3.4587	53.1601	5.8671
AIHCEQ	1.0000	0.0000	1.7348	4.3969	156.6110	6.5883
AIHRDT	1.0000	0.0000	1.6447	3.7208	71.9016	6.0686
AIIADV	1.0000	0.0000	1.6154	3.5504	59.0829	5.9376
AIIGNT	1.0000	0.0000	1.6501	3.3031	44.4364	5.7476
AIITKV	1.0000	0.0000	1.6227	3.4141	50.5002	5.8329
AIKISL	1.0000	0.0000	1.6773	2.8136	25.2656	5.3713
AILEAD	1.0000	0.0000	1.6313	3.2303	40.8599	5.6916
AILKLK	1.0000	0.0000	1.6322	2.8809	27.3070	5.4231
AILLFI	1.0000	0.0000	1.6687	3.2303	40.8590	5.6916
AILQVT	1.0000	0.0000	1.6467	3.3589	47.3852	5.7904
AILTAV	1.0000	0.0000	1.6451	3.3372	46.2185	5.7738
AILTIP	1.0000	0.0000	1.6286	3.1634	37.8267	5.6402
AIMGKE	1.0000	0.0000	1.6639	3.8185	80.4627	6.1437
AINNKD	1.0000	0.0000	1.6403	2.9047	28.0667	5.4413
AINPKK	1.0000	0.0000	1.6308	3.0409	32.8432	5.5460
AINSVH	1.0000	0.0000	1.7621	3.2903	43.7829	5.7377
AINTNQ	1.0000	0.0000	1.6493	3.0063	31.5568	5.5194
AINVIG	1.0000	0.0000	1.6633	3.4881	54.9914	5.8897
AINWFK	1.0000	0.0000	1.8326	4.2665	134.7746	6.4880
AIPRKA	1.0000	0.0000	1.6180	3.4559	52.9919	5.8650
AIPSRK	1.0000	0.0000	1.6969	3.0956	34.9802	5.5880
AIQDNT	1.0000	0.0000	1.6365	3.1858	38.8155	5.6574
AIQLKE	1.0000	0.0000	1.6338	3.1956	39.2581	5.6649
AIQQQS	1.0000	0.0000	1.7064	3.2317	40.9237	5.6927
AISDYR	1.0000	0.0000	1.7574	3.4753	54.1891	5.8799
AISFFS	1.0000	0.0000	1.7901	3.1329	36.5177	5.6167
AISLSS	1.0000	0.0000	1.6850	2.2310	12.8617	4.9235
AISLVN	1.0000	0.0000	1.7007	2.8255	25.6144	5.3805
AISNHG	1.0000	0.0000	1.7645	3.3025	44.4025	5.7471
AISVGG	1.0000	0.0000	1.7495	3.5063	56.1561	5.9037
AITLTI	1.0000	0.0000	1.6275	3.1222	36.0734	5.6085
AIYVKF	1.0000	0.0000	1.6666	3.9720	96.0178	6.2617
AKANEA	1.0000	0.0000	1.6382	3.1878	38.9034	5.6589
AKCKSR	1.0000	0.0000	1.8254	3.6846	68.9655	6.0408
AKDDNK	1.0000	0.0000	1.6284	3.0062	31.5530	5.5193
AKDNDS	1.0000	0.0000	1.6731	2.7539	23.5808	5.3254
AKEPWM	1.0000	0.0000	1.8205	4.6081	199.7169	6.7506
AKEQED	1.0000	0.0000	1.6132	3.3589	47.3853	5.7904
AKGRNQ	1.0000	0.0000	1.6643	3.4323	51.5684	5.8469
AKHDVM	1.0000	0.0000	1.6879	4.0644	106.7963	6.3327
AKHFLP	1.0000	0.0000	1.6930	3.6083	63.1592	5.9821
AKHLAA	1.0000	0.0000	1.6739	3.4838	54.7222	5.8865
AKHSKS	1.0000	0.0000	1.7504	2.8700	26.9651	5.4147
AKIDLL	1.0000	0.0000	1.6351	2.9372	29.1412	5.4663
AKIIFT	1.0000	0.0000	1.6312	3.4723	54.0022	5.8776
AKILIC	1.0000	0.0000	1.7508	3.8024	78.9804	6.1313
AKINDS	1.0000	0.0000	1.6759	2.7756	24.1803	5.3421
AKIVRQ	1.0000	0.0000	1.6256	3.6214	64.1171	5.9922
AKKDAK	1.0000	0.0000	1.6153	3.1811	38.6075	5.6538
AKKDVA	1.0000	0.0000	1.6260	3.3943	49.3573	5.8176
AKKKLL	1.0000	0.0000	1.6267	2.8029	24.9535	5.3631
AKKNLH	1.0000	0.0000	1.6828	3.1444	37.0080	5.6256
AKKNND	1.0000	0.0000	1.6347	2.8266	25.6480	5.3813
AKKPIG	1.0000	0.0000	1.6267	3.3894	49.0831	5.8139
AKKYIL	1.0000	0.0000	1.6781	3.3806	48.5873	5.8071
AKLEDS	1.0000	0.0000	1.6746	2.7919	24.6393	5.3546
AKLEFK	1.0000	0.0000	1.6540	3.2592	42.2415	5.7138
AKLEPG	1.0000	0.0000	1.6461	3.2825	43.3929	5.7317
AKLETS	1.0000	0.0000	1.6716	2.7637	23.8509	5.3330
AKLHNK	1.0000	0.0000	1.6828	3.1444	37.0080	5.6256
AKLNNC	1.0000	0.0000	1.7690	3.3999	49.6767	5.8219
AKLPNY	1.0000	0.0000	1.6936	3.2487	41.7344	5.7057
AKLRPH	1.0000	0.0000	1.6797	3.5207	57.0974	5.9148
AKLTIQ	1.0000	0.0000	1.6323	3.1457	37.0641	5.6266
AKMFEQ	1.0000	0.0000	1.6683	3.9162	90.0417	6.2188
AKMNSC	1.0000	0.0000	1.8863	3.7981	78.5907	6.1280
AKNSLL	1.0000	0.0000	1.6518	2.4274	16.1597	5.0745
AKNSVR	1.0000	0.0000	1.7186	3.0381	32.7372	5.5439
AKNTHT	1.0000	0.0000	1.6731	3.3077	44.6716	5.7511
AKPMLP	1.0000	0.0000	1.6832	3.4688	53.7852	5.8749
AKPTLP	1.0000	0.0000	1.6266	3.0766	34.2248	5.5735
AKPWAA	1.0000	0.0000	1.7749	4.3258	144.3054	6.5336
AKQIDH	1.0000	0.0000	1.6455	3.6387	65.4080	6.0055
AKSHVL	1.0000	0.0000	1.7531	3.2285	40.7737	5.6902
AKSIYS	1.0000	0.0000	1.7690	2.9830	30.7206	5.5015
AKSNLA	1.0000	0.0000	1.6720	2.6424	20.7295	5.2397
AKSSND	1.0000	0.0000	1.6822	2.4453	16.4986	5.0882
AKTEPN	1.0000	0.0000	1.6309	3.0691	33.9279	5.5677
AKTETS	1.0000	0.0000	1.6730	2.8988	27.8777	5.4368
AKTFMI	1.0000	0.0000	1.6745	3.8146	80.1036	6.1407
AKTNHV	1.0000	0.0000	1.6893	3.4927	55.2824	5.8933
AKTSTL	1.0000	0.0000	1.6656	2.7138	22.5149	5.2946
AKTYDL	1.0000	0.0000	1.6764	3.3871	48.9492	5.8121
AKVRHP	1.0000	0.0000	1.6524	3.8408	82.5496	6.1608
AKVYVN	1.0000	0.0000	1.7087	3.7125	71.2174	6.0623
AKWSSR	1.0000	0.0000	1.9083	3.7195	71.7870	6.0676
AKWTVM	1.0000	0.0000	1.8294	4.7020	222.5225	6.8228
AKYHSQ	1.0000	0.0000	1.7969	3.6448	65.8702	6.0102
AKYNRY	1.0000	0.0000	1.7378	3.8628	84.6708	6.1777
AKYSAM	1.0000	0.0000	1.8086	3.6857	69.0470	6.0416
ALACVM	1.0000	0.0000	1.8082	4.3879	154.9941	6.5813
ALAILA	1.0000	0.0000	1.6465	3.0971	35.0427	5.5892
ALANHY	1.0000	0.0000	1.7446	3.6453	65.9094	6.0106
ALDEEL	1.0000	0.0000	1.6392	3.0153	31.8875	5.5263
ALDITV	1.0000	0.0000	1.6428	3.2855	43.5417	5.7340
ALDKFS	1.0000	0.0000	1.7091	2.9852	30.7978	5.5032
ALDRFQ	1.0000	0.0000	1.6630	3.5509	59.1186	5.9380
ALDRNH	1.0000	0.0000	1.7009	3.3845	48.8046	5.8101
ALEDWI	1.0000	0.0000	1.7995	4.1458	117.2916	6.3953
ALEKNK	1.0000	0.0000	1.6346	2.8646	26.7987	5.4105
ALEKTG	1.0000	0.0000	1.6454	3.2413	41.3824	5.7001
ALERAH	1.0000	0.0000	1.6774	3.6375	65.3215	6.0046
ALFNIS	1.0000	0.0000	1.7128	2.8837	27.3945	5.4252
ALFPNL	1.0000	0.0000	1.6751	3.0203	32.0727	5.5302
ALHMNV	1.0000	0.0000	1.7639	3.7779	76.7880	6.1125
ALHPPG	1.0000	0.0000	1.6821	3.6316	64.8798	6.0001
ALHREV	1.0000	0.0000	1.6861	3.7426	73.7220	6.0853
ALHSGG	1.0000	0.0000	1.7860	3.4660	53.6106	5.8728
ALHVGI	1.0000	0.0000	1.6909	3.7841	77.3393	6.1173
ALIPGP	1.0000	0.0000	1.6450	3.3518	47.0025	5.7850
ALIRHI	1.0000	0.0000	1.6767	3.6075	63.1001	5.9815
ALKDIS	1.0000	0.0000	1.6746	2.7919	24.6393	5.3546
ALKGIV	1.0000	0.0000	1.6600	3.4263	51.2133	5.8422
ALKSQS	1.0000	0.0000	1.6952	2.5350	18.3056	5.1571
ALKSSG	1.0000	0.0000	1.7146	2.6306	20.4475	5.2306
ALLGTV	1.0000	0.0000	1.6750	3.2695	42.7471	5.7217
ALLLLT	1.0000	0.0000	1.6310	2.6172	20.1336	5.2203
ALLLNR	1.0000	0.0000	1.6549	2.7565	23.6514	5.3274
ALLPLK	1.0000	0.0000	1.6349	2.7653	23.8931	5.3342
ALLSKV	1.0000	0.0000	1.6906	2.7637	23.8502	5.3330
ALLSQA	1.0000	0.0000	1.6885	2.7884	24.5403	5.3519
ALNHLD	1.0000	0.0000	1.6919	3.0938	34.9105	5.5867
ALNIVV	1.0000	0.0000	1.6790	3.2909	43.8151	5.7382
ALNNAG	1.0000	0.0000	1.6731	2.9968	31.2142	5.5121
ALNNNK	1.0000	0.0000	1.6316	2.5402	18.4167	5.1612
ALNPNM	1.0000	0.0000	1.7092	3.1531	37.3794	5.6323
ALNRSI	1.0000	0.0000	1.6949	2.7961	24.7593	5.3579
ALNRSP	1.0000	0.0000	1.6937	2.7874	24.5111	5.3512
ALNTRY	1.0000	0.0000	1.7076	3.3913	49.1871	5.8153
ALPEAT	1.0000	0.0000	1.6307	3.1934	39.1595	5.6633
ALPEIQ	1.0000	0.0000	1.6334	3.2650	42.5245	5.7182
ALPLLH	1.0000	0.0000	1.6906	3.1231	36.1097	5.6092
ALPPLN	1.0000	0.0000	1.6424	2.8183	25.4033	5.3749
ALQDTY	1.0000	0.0000	1.6792	3.5168	56.8403	5.9118
ALQEEH	1.0000	0.0000	1.6717	3.5535	59.2942	5.9400
ALQEQV	1.0000	0.0000	1.6490	3.4604	53.2672	5.8685
ALQHMT	1.0000	0.0000	1.7216	3.8459	83.0405	6.1648
ALQHSI	1.0000	0.0000	1.7449	3.2231	40.5231	5.6861
ALQHST	1.0000	0.0000	1.7399	3.1733	38.2586	5.6478
ALQIFN	1.0000	0.0000	1.6775	3.2657	42.5603	5.7188
ALQNLE	1.0000	0.0000	1.6511	2.8874	27.5135	5.4281
ALQNVG	1.0000	0.0000	1.6857	3.3548	47.1615	5.7873
ALRSAS	1.0000	0.0000	1.7224	2.6971	22.0820	5.2817
ALSALS	1.0000	0.0000	1.6828	2.4064	15.7710	5.0583
ALSAVK	1.0000	0.0000	1.7041	2.9787	30.5703	5.4982
ALSDET	1.0000	0.0000	1.6769	2.8201	25.4542	5.3763
ALSEIS	1.0000	0.0000	1.6973	2.5613	18.8736	5.1774
ALSGMI	1.0000	0.0000	1.7763	3.3813	48.6236	5.8076
ALSLFD	1.0000	0.0000	1.7087	2.8782	27.2226	5.4210
ALSLMT	1.0000	0.0000	1.7380	2.9991	31.2982	5.5139
ALSNKG	1.0000	0.0000	1.6939	2.7596	23.7380	5.3298
ALSNRP	1.0000	0.0000	1.6937	2.7874	24.5111	5.3512
ALSTEF	1.0000	0.0000	1.7137	3.0351	32.6228	5.5415
ALSVNK	1.0000	0.0000	1.6915	2.7474	23.4059	5.3205
ALTCKT	1.0000	0.0000	1.7484	3.7026	70.4073	6.0546
ALTLSE	1.0000	0.0000	1.6695	2.6568	21.0780	5.2508
ALTNLG	1.0000	0.0000	1.6627	2.9332	29.0042	5.4632
ALTQKS	1.0000	0.0000	1.6793	2.8154	25.3178	5.3727
ALTRSS	1.0000	0.0000	1.7095	2.6171	20.1325	5.2203
ALVKNY	1.0000	0.0000	1.7124	3.3925	49.2565	5.8163
ALVPKK	1.0000	0.0000	1.6435	3.1923	39.1057	5.6624
ALYARL	1.0000	0.0000	1.7074	3.4875	54.9523	5.8893
ALYDTL	1.0000	0.0000	1.6896	3.2801	43.2745	5.7299
ALYGYF	1.0000	0.0000	1.7392	4.1920	123.6982	6.4308
ALYLDW	1.0000	0.0000	1.8722	4.2755	136.1892	6.4950
ALYSQA	1.0000	0.0000	1.7566	3.2881	43.6739	5.7360
AMASYL	1.0000	0.0000	1.8174	3.5787	61.0459	5.9594
AMDQFN	1.0000	0.0000	1.7108	3.7713	76.1999	6.1074
AMEIGN	1.0000	0.0000	1.7014	3.6953	69.8185	6.0490
AMFHQS	1.0000	0.0000	1.8338	3.9437	92.9400	6.2399
AMFSAD	1.0000	0.0000	1.7830	3.6206	64.0573	5.9916
AMHDNE	1.0000	0.0000	1.7253	3.8061	79.3205	6.1342
AMIFPS	1.0000	0.0000	1.7810	3.6035	62.8132	5.9785
AMIKQN	1.0000	0.0000	1.6924	3.5217	57.1609	5.9155
AMLHGN	1.0000	0.0000	1.7659	3.7901	77.8740	6.1219
AMLRVI	1.0000	0.0000	1.6988	3.8051	79.2267	6.1334
AMLSIN	1.0000	0.0000	1.7456	3.0327	32.5354	5.5397
AMNPLV	1.0000	0.0000	1.7198	3.4894	55.0766	5.8908
AMPKLA	1.0000	0.0000	1.6851	3.5076	56.2413	5.9047
AMQSSF	1.0000	0.0000	1.8338	3.3336	46.0240	5.7710
AMSKKP	1.0000	0.0000	1.7403	3.2541	41.9975	5.7099
AMTNIS	1.0000	0.0000	1.7483	3.1678	38.0202	5.6436
ANAAKS	1.0000	0.0000	1.6874	2.8574	26.5762	5.4050
ANADVA	1.0000	0.0000	1.6515	3.3792	48.5054	5.8060
ANANLQ	1.0000	0.0000	1.6569	2.9012	27.9540	5.4386
ANATND	1.0000	0.0000	1.6447	2.9629	30.0168	5.4861
ANDDSL	1.0000	0.0000	1.6707	2.6470	20.8390	5.2432
ANDKTS	1.0000	0.0000	1.6700	2.7257	22.8260	5.3038
ANDNQM	1.0000	0.0000	1.7109	3.3767	48.3703	5.8041
ANDWHI	1.0000	0.0000	1.8482	4.4093	158.8686	6.5978
ANEAQR	1.0000	0.0000	1.6494	3.3931	49.2924	5.8167
ANEQNN	1.0000	0.0000	1.6552	2.8549	26.4986	5.4030
ANESKD	1.0000	0.0000	1.6759	2.7756	24.1803	5.3421
ANFAAP	1.0000	0.0000	1.6609	3.4504	52.6526	5.8607
ANFINE	1.0000	0.0000	1.6760	3.1977	39.3541	5.6666
ANFKKK	1.0000	0.0000	1.6562	3.1648	37.8890	5.6413
ANGDLF	1.0000	0.0000	1.6902	3.3396	46.3421	5.7756
ANGDSL	1.0000	0.0000	1.7002	2.8160	25.3338	5.3731
ANGIQN	1.0000	0.0000	1.6728	3.2034	39.6122	5.6709
ANGKLP	1.0000	0.0000	1.6599	3.0812	34.4075	5.5770
ANGRTL	1.0000	0.0000	1.6741	3.2238	40.5548	5.6866
ANHAKL	1.0000	0.0000	1.6898	3.2525	41.9192	5.7087
ANHYHS	1.0000	0.0000	1.8561	3.7497	74.3308	6.0908
ANHYKG	1.0000	0.0000	1.7359	3.8695	85.3231	6.1829
ANIDAS	1.0000	0.0000	1.6882	2.8837	27.3951	5.4252
ANILVQ	1.0000	0.0000	1.6670	3.2075	39.7991	5.6741
ANIVTI	1.0000	0.0000	1.6482	3.2909	43.8163	5.7382
ANKDES	1.0000	0.0000	1.6759	2.7756	24.1803	5.3421
ANKDNG	1.0000	0.0000	1.6619	3.0520	33.2647	5.5545
ANKIGS	1.0000	0.0000	1.7040	2.9446	29.3901	5.4720
ANKKNY	1.0000	0.0000	1.6932	3.1631	37.8124	5.6399
ANKMVW	1.0000	0.0000	1.8793	4.5506	186.9313	6.7064
ANKNDK	1.0000	0.0000	1.6347	2.8266	25.6480	5.3813
ANKRES	1.0000	0.0000	1.6960	2.9030	28.0128	5.4400
ANKVHE	1.0000	0.0000	1.6895	3.5425	58.5523	5.9316
ANLNRS	1.0000	0.0000	1.6817	2.5948	19.6197	5.2032
ANLQDM	1.0000	0.0000	1.7070	3.3930	49.2861	5.8167
ANLQMN	1.0000	0.0000	1.7169	3.2135	40.0746	5.6787
ANLQRM	1.0000	0.0000	1.7201	3.5204	57.0789	5.9146
ANLTEF	1.0000	0.0000	1.6697	3.1641	37.8586	5.6407
ANLVQA	1.0000	0.0000	1.6696	3.2375	41.2013	5.6972
ANNASR	1.0000	0.0000	1.7005	2.8099	25.1559	5.3684
ANNATS	1.0000	0.0000	1.6757	2.6543	21.0167	5.2489
ANNLVD	1.0000	0.0000	1.6649	2.9328	28.9935	5.4630
ANNVQY	1.0000	0.0000	1.7233	3.5059	56.1345	5.9035
ANPILS	1.0000	0.0000	1.6755	2.6817	21.6933	5.2699
ANPIQR	1.0000	0.0000	1.6478	3.3544	47.1394	5.7870
ANPTSN	1.0000	0.0000	1.6697	2.6155	20.0952	5.2191
ANQDPL	1.0000	0.0000	1.6472	3.0420	32.8838	5.5468
ANQKSP	1.0000	0.0000	1.6853	2.8403	26.0558	5.3918
ANQLIY	1.0000	0.0000	1.7023	3.3871	48.9539	5.8121
ANRFPR	1.0000	0.0000	1.6740	3.6016	62.6769	5.9770
ANRFRS	1.0000	0.0000	1.7538	3.2800	43.2692	5.7298
ANRPPT	1.0000	0.0000	1.6432	3.2441	41.5135	5.7022
ANRRSQ	1.0000	0.0000	1.7273	3.1384	36.7528	5.6210
ANRVYN	1.0000	0.0000	1.7303	3.5599	59.7379	5.9450
ANSALA	1.0000	0.0000	1.6860	2.7505	23.4887	5.3228
ANSNDI	1.0000	0.0000	1.6745	2.6524	20.9709	5.2474
ANSNPQ	1.0000	0.0000	1.6847	2.7171	22.5992	5.2971
ANSSSQ	1.0000	0.0000	1.6941	2.2664	13.4029	4.9507
ANSVDS	1.0000	0.0000	1.7199	2.6584	21.1169	5.2520
ANTFLK	1.0000	0.0000	1.6659	3.0861	34.6000	5.5807
ANTHDP	1.0000	0.0000	1.6736	3.4052	49.9826	5.8260
ANTHVA	1.0000	0.0000	1.6888	3.6008	62.6131	5.9763
ANTLSN	1.0000	0.0000	1.6554	2.4393	16.3842	5.0836
ANTSNM	1.0000	0.0000	1.7401	2.9666	30.1445	5.4889
ANVFHK	1.0000	0.0000	1.7106	3.7358	73.1517	6.0801
ANYESY	1.0000	0.0000	1.8097	3.5048	56.0631	5.9026
ANYKSN	1.0000	0.0000	1.7310	2.9108	28.2654	5.4460
APAPQK	1.0000	0.0000	1.6137	3.3932	49.2970	5.8168
APDIPG	1.0000	0.0000	1.6176	3.5151	56.7293	5.9105
APDMSG	1.0000	0.0000	1.7704	3.5358	58.0987	5.9264
APDQVS	1.0000	0.0000	1.7112	3.2329	40.9841	5.6936
APEPIG	1.0000	0.0000	1.6168	3.5368	58.1674	5.9272
APFDEN	1.0000	0.0000	1.6575	3.3685	47.9164	5.7979
APGCIP	1.0000	0.0000	1.7212	4.1952	124.1633	6.4333
APGLLT	1.0000	0.0000	1.6572	3.1257	36.2171	5.6112
APGRCL	1.0000	0.0000	1.7693	4.1247	114.4715	6.3790
APILPN	1.0000	0.0000	1.6425	3.0033	31.4495	5.5171
APIYKD	1.0000	0.0000	1.6517	3.6132	63.5172	5.9859
APKEKD	1.0000	0.0000	1.6127	3.2204	40.3967	5.6840
APKSAS	1.0000	0.0000	1.7074	2.6896	21.8920	5.2760
APLGTY	1.0000	0.0000	1.6905	3.6254	64.4155	5.9953
APLLRS	1.0000	0.0000	1.6926	2.8036	24.9763	5.3637
APLMPE	1.0000	0.0000	1.6817	3.5469	58.8459	5.9349
APLNLE	1.0000	0.0000	1.6433	2.8270	25.6604	5.3816
APLSHN	1.0000	0.0000	1.7304	2.9615	29.9680	5.4850
APLTNR	1.0000	0.0000	1.6535	3.0678	33.8792	5.5667
APMTPQ	1.0000	0.0000	1.6533	3.7337	72.9701	6.0785
APNSPN	1.0000	0.0000	1.6751	2.6567	21.0751	5.2507
APQKAR	1.0000	0.0000	1.6190	3.5076	56.2422	5.9047
APQPYQ	1.0000	0.0000	1.6421	3.8076	79.4575	6.1353
APSASK	1.0000	0.0000	1.7074	2.6896	21.8920	5.2760
APSLSY	1.0000	0.0000	1.7617	2.8673	26.8823	5.4126
APSQMC	1.0000	0.0000	1.8926	4.1204	113.9045	6.3757
APSQTI	1.0000	0.0000	1.6895	3.0697	33.9534	5.5682
APTAAS	1.0000	0.0000	1.6901	3.0781	34.2841	5.5746
APTDNI	1.0000	0.0000	1.6316	3.1254	36.2048	5.6110
APTEKS	1.0000	0.0000	1.6769	2.9400	29.2340	5.4685
APTIVH	1.0000	0.0000	1.6463	3.7633	75.5005	6.1012
APTTAQ	1.0000	0.0000	1.6127	3.3802	48.5647	5.8068
APVRKN	1.0000	0.0000	1.6589	3.3597	47.4308	5.7911
APYKKP	1.0000	0.0000	1.6563	3.5482	58.9319	5.9359
APYQHH	1.0000	0.0000	1.6738	4.3242	144.0454	6.5324
AQAHSN	1.0000	0.0000	1.7511	3.2369	41.1710	5.6967
AQAIFR	1.0000	0.0000	1.6209	3.7877	77.6519	6.1200
AQAKPW	1.0000	0.0000	1.7756	4.3474	147.9451	6.5503
AQAPSL	1.0000	0.0000	1.6954	2.9647	30.0781	5.4874
AQASED	1.0000	0.0000	1.6957	3.1366	36.6769	5.6196
AQDHGS	1.0000	0.0000	1.7625	3.5337	57.9560	5.9248
AQDLTP	1.0000	0.0000	1.6318	3.1933	39.1551	5.6632
AQDSAG	1.0000	0.0000	1.7174	3.2839	43.4631	5.7328
AQDVCN	1.0000	0.0000	1.7703	4.0292	102.5521	6.3056
AQEATH	1.0000	0.0000	1.6396	3.7186	71.7165	6.0669
AQEGTF	1.0000	0.0000	1.6319	3.7493	74.2985	6.0905
AQENFI	1.0000	0.0000	1.6613	3.4507	52.6720	5.8610
AQESVI	1.0000	0.0000	1.7138	3.2634	42.4483	5.7170
AQFMSQ	1.0000	0.0000	1.7920	3.7156	71.4674	6.0646
AQFNFH	1.0000	0.0000	1.7136	3.9237	90.8267	6.2246
AQIDDL	1.0000	0.0000	1.6324	3.2302	40.8553	5.6915
AQIMPV	1.0000	0.0000	1.6502	3.9273	91.2043	6.2274
AQKENQ	1.0000	0.0000	1.6423	3.2310	40.8930	5.6922
AQKHKS	1.0000	0.0000	1.7341	3.2520	41.8943	5.7083
AQKNFV	1.0000	0.0000	1.6759	3.5077	56.2481	5.9048
AQLIKT	1.0000	0.0000	1.6323	3.1457	37.0641	5.6266
AQMAKQ	1.0000	0.0000	1.6555	3.8046	79.1858	6.1330
AQMHPS	1.0000	0.0000	1.8051	3.7417	73.6507	6.0847
AQNENS	1.0000	0.0000	1.6859	2.7258	22.8282	5.3038
AQNNNL	1.0000	0.0000	1.6481	2.6699	21.3995	5.2609
AQNSIL	1.0000	0.0000	1.6850	2.7421	23.2617	5.3163
AQNSSD	1.0000	0.0000	1.7031	2.5750	19.1744	5.1879
AQQDSY	1.0000	0.0000	1.7550	3.4730	54.0434	5.8781
AQRNFT	1.0000	0.0000	1.6700	3.5065	56.1689	5.9039
AQRNVA	1.0000	0.0000	1.6610	3.5282	57.5925	5.9206
AQRTER	1.0000	0.0000	1.6185	3.6201	64.0268	5.9912
AQRYQE	1.0000	0.0000	1.6391	3.9307	91.5616	6.2300
AQSASM	1.0000	0.0000	1.7997	3.1703	38.1307	5.6455
AQSESQ	1.0000	0.0000	1.7317	2.8497	26.3394	5.3990
AQSLLQ	1.0000	0.0000	1.6921	2.8100	25.1612	5.3686
AQSPPT	1.0000	0.0000	1.6886	3.0610	33.6136	5.5615
AQSYIL	1.0000	0.0000	1.7527	3.2581	42.1878	5.7129
AQTIQQ	1.0000	0.0000	1.6122	3.5121	56.5359	5.9082
AQTSVN	1.0000	0.0000	1.7112	3.0123	31.7760	5.5240
AQVVSH	1.0000	0.0000	1.7791	3.6783	68.4607	6.0359
AQVYLD	1.0000	0.0000	1.6894	3.7017	70.3368	6.0540
AQYLSD	1.0000	0.0000	1.7503	3.2363	41.1442	5.6962
ARALHS	1.0000	0.0000	1.7579	3.3072	44.6449	5.7507
ARDAGF	1.0000	0.0000	1.6272	3.8615	84.5467	6.1768
ARDHQM	1.0000	0.0000	1.6659	4.1647	119.8752	6.4098
ARDPKA	1.0000	0.0000	1.6185	3.4342	51.6816	5.8483
AREAYE	1.0000	0.0000	1.6427	3.8574	84.1494	6.1736
ARFTGQ	1.0000	0.0000	1.6312	3.8550	83.9144	6.1718
ARGQSK	1.0000	0.0000	1.7262	3.3032	44.4415	5.7476
ARGSKT	1.0000	0.0000	1.7163	3.2017	39.5324	5.6696
ARHHTT	1.0000	0.0000	1.6724	3.9725	96.0717	6.2621
ARHKKL	1.0000	0.0000	1.6813	3.4514	52.7140	5.8615
ARHSRT	1.0000	0.0000	1.7620	3.5179	56.9149	5.9127
ARKDHD	1.0000	0.0000	1.6500	3.6709	67.8853	6.0303
ARKHTT	1.0000	0.0000	1.6543	3.6146	63.6225	5.9870
ARKPTQ	1.0000	0.0000	1.6209	3.4277	51.2949	5.8433
ARKVRK	1.0000	0.0000	1.6365	3.5973	62.3654	5.9737
ARLDAT	1.0000	0.0000	1.6404	3.2861	43.5738	5.7345
ARLSSD	1.0000	0.0000	1.7137	2.6453	20.7989	5.2419
ARPAAT	1.0000	0.0000	1.6149	3.5141	56.6675	5.9098
ARPDIY	1.0000	0.0000	1.6469	3.7969	78.4868	6.1271
ARPEAL	1.0000	0.0000	1.6409	3.3490	46.8493	5.7828
ARPLKK	1.0000	0.0000	1.6390	3.1629	37.8026	5.6398
ARPPQT	1.0000	0.0000	1.6158	3.4970	55.5605	5.8966
ARPVRE	1.0000	0.0000	1.6186	3.7447	73.9046	6.0870
ARSAID	1.0000	0.0000	1.7041	3.1906	39.0332	5.6611
ARSDAQ	1.0000	0.0000	1.7101	3.2423	41.4288	5.7008
ARSDLN	1.0000	0.0000	1.6919	2.7744	24.1455	5.3412
ARSDSS	1.0000	0.0000	1.7267	2.4999	17.5779	5.1302
ARTCLA	1.0000	0.0000	1.7596	3.9663	95.3862	6.2573
ARVNHS	1.0000	0.0000	1.7784	3.3959	49.4530	5.8189
ARVPFH	1.0000	0.0000	1.6406	4.1121	112.8257	6.3694
ARVRNG	1.0000	0.0000	1.6761	3.6994	70.1501	6.0522
ARVVVQ	1.0000	0.0000	1.6138	3.9696	95.7495	6.2598
ARYNNE	1.0000	0.0000	1.7138	3.4249	51.1290	5.8411
ARYPTA	1.0000	0.0000	1.6492	3.7988	78.6574	6.1286
ASAIAS	1.0000	0.0000	1.7240	2.8064	25.0557	5.3658
ASAKTN	1.0000	0.0000	1.6772	2.7775	24.2330	5.3436
ASALQE	1.0000	0.0000	1.6965	2.9734	30.3823	5.4941
ASANNA	1.0000	0.0000	1.6870	2.7342	23.0510	5.3103
ASARPE	1.0000	0.0000	1.7051	3.2037	39.6231	5.6711
ASATFT	1.0000	0.0000	1.7149	3.2002	39.4656	5.6685
ASAVIS	1.0000	0.0000	1.7443	2.9114	28.2862	5.4465
ASAYPL	1.0000	0.0000	1.7484	3.2277	40.7372	5.6896
ASDNMS	1.0000	0.0000	1.7659	2.8656	26.8300	5.4113
ASDSNE	1.0000	0.0000	1.6938	2.5233	18.0608	5.1482
ASDTGK	1.0000	0.0000	1.6989	3.0743	34.1314	5.5717
ASDYEN	1.0000	0.0000	1.7449	3.1684	38.0444	5.6440
ASEAIP	1.0000	0.0000	1.6906	3.0980	35.0778	5.5899
ASECPL	1.0000	0.0000	1.8178	3.5414	58.4738	5.9307
ASEDRC	1.0000	0.0000	1.8332	3.8190	80.5095	6.1441
ASELPL	1.0000	0.0000	1.6746	2.6980	22.1054	5.2824
ASFKKA	1.0000	0.0000	1.7126	3.1439	36.9834	5.6252
ASFSVK	1.0000	0.0000	1.7674	2.9966	31.2074	5.5120
ASGIPN	1.0000	0.0000	1.7104	3.0139	31.8378	5.5253
ASGNEF	1.0000	0.0000	1.7455	3.2159	40.1882	5.6806
ASGRFE	1.0000	0.0000	1.7533	3.5229	57.2406	5.9165
ASHGAE	1.0000	0.0000	1.7614	3.5338	57.9625	5.9248
ASHQRQ	1.0000	0.0000	1.7619	3.5655	60.1192	5.9492
ASIDTD	1.0000	0.0000	1.6794	2.9833	30.7323	5.5018
ASIISV	1.0000	0.0000	1.7394	2.8814	27.3223	5.4234
ASKEWK	1.0000	0.0000	1.8563	3.8661	84.9905	6.1803
ASKFPS	1.0000	0.0000	1.7403	2.8528	26.4353	5.4015
ASKPPD	1.0000	0.0000	1.6783	2.9594	29.8969	5.4834
ASKPTK	1.0000	0.0000	1.6701	2.8619	26.7153	5.4085
ASKRSK	1.0000	0.0000	1.7126	2.6959	22.0522	5.2808
ASKVKS	1.0000	0.0000	1.7186	2.7253	22.8144	5.3034
ASLGLS	1.0000	0.0000	1.7064	2.5236	18.0670	5.1484
ASLIPK	1.0000	0.0000	1.6762	2.8049	25.0123	5.3646
ASLKSA	1.0000	0.0000	1.6912	2.5133	17.8526	5.1405
ASLLKE	1.0000	0.0000	1.6666	2.6286	20.4022	5.2291
ASLLLD	1.0000	0.0000	1.6588	2.5000	17.5788	5.1303
ASLNLP	1.0000	0.0000	1.6610	2.4967	17.5124	5.1277
ASLNLS	1.0000	0.0000	1.6544	2.1751	12.0500	4.8805
ASLQTT	1.0000	0.0000	1.6816	2.8436	26.1550	5.3944
ASLSKQ	1.0000	0.0000	1.6952	2.5350	18.3056	5.1571
ASLSKT	1.0000	0.0000	1.6782	2.4334	16.2730	5.0791
ASLSSS	1.0000	0.0000	1.6580	1.9007	8.7326	4.6696
ASLTMA	1.0000	0.0000	1.7506	3.2141	40.1054	5.6792
ASLVTF	1.0000	0.0000	1.7359	3.1701	38.1214	5.6454
ASLVYI	1.0000	0.0000	1.7676	3.3415	46.4442	5.7770
ASMSHE	1.0000	0.0000	1.8453	3.3684	47.9099	5.7978
ASNIDQ	1.0000	0.0000	1.6916	2.9053	28.0878	5.4418
ASNNRS	1.0000	0.0000	1.6970	2.4495	16.5793	5.0914
ASNSTP	1.0000	0.0000	1.6881	2.4865	17.3055	5.1199
ASPILL	1.0000	0.0000	1.6746	2.6980	22.1054	5.2824
ASPILN	1.0000	0.0000	1.6755	2.6817	21.6933	5.2699
ASPNLH	1.0000	0.0000	1.7304	2.9615	29.9680	5.4850
ASPNTV	1.0000	0.0000	1.7026	2.9519	29.6373	5.4776
ASPSHL	1.0000	0.0000	1.7538	2.8324	25.8198	5.3858
ASPTTI	1.0000	0.0000	1.6784	2.9682	30.2000	5.4901
ASQGDN	1.0000	0.0000	1.7164	3.0526	33.2897	5.5550
ASQKTE	1.0000	0.0000	1.6847	3.0004	31.3438	5.5149
ASQNRS	1.0000	0.0000	1.7266	2.7024	22.2191	5.2859
ASRGNM	1.0000	0.0000	1.7953	3.4707	53.8991	5.8763
ASRKRQ	1.0000	0.0000	1.7188	3.2616	42.3615	5.7157
ASRKVF	1.0000	0.0000	1.7484	3.4326	51.5879	5.8471
ASRLWG	1.0000	0.0000	1.9127	4.0901	110.0106	6.3525
ASRNAA	1.0000	0.0000	1.7117	3.0412	32.8528	5.5462
ASRSLS	1.0000	0.0000	1.7063	2.3367	14.5446	5.0047
ASSDSV	1.0000	0.0000	1.7330	2.5293	18.1868	5.1528
ASSEPG	1.0000	0.0000	1.7406	2.8849	27.4320	5.4261
ASSEQQ	1.0000	0.0000	1.7317	2.8497	26.3394	5.3990
ASSHDR	1.0000	0.0000	1.7877	3.1101	35.5701	5.5992
ASSHFG	1.0000	0.0000	1.8387	3.3667	47.8118	5.7964
ASSKNS	1.0000	0.0000	1.6707	2.1367	11.5212	4.8510
ASSKQK	1.0000	0.0000	1.7021	2.6419	20.7171	5.2393
ASSKSA	1.0000	0.0000	1.7022	2.3680	15.0829	5.0288
ASSTTS	1.0000	0.0000	1.6923	2.3162	14.2027	4.9890
ASSVGV	1.0000	0.0000	1.7926	3.1637	37.8414	5.6404
ASSVNY	1.0000	0.0000	1.7904	2.9949	31.1443	5.5106
ASTDAS	1.0000	0.0000	1.7087	2.7047	22.2791	5.2876
ASTDIY	1.0000	0.0000	1.7395	3.3198	45.2967	5.7604
ASTPIV	1.0000	0.0000	1.7032	3.1531	37.3811	5.6323
ASTRTI	1.0000	0.0000	1.6948	3.0826	34.4602	5.5780
ASTRYD	1.0000	0.0000	1.7542	3.4254	51.1625	5.8416
ASTYQY	1.0000	0.0000	1.8050	3.7079	70.8358	6.0587
ASVAHL	1.0000	0.0000	1.7635	3.3366	46.1833	5.7733
ASVFTS	1.0000	0.0000	1.7705	3.0248	32.2383	5.5336
ASVLDL	1.0000	0.0000	1.6966	2.8200	25.4535	5.3763
ASVPVS	1.0000	0.0000	1.7633	3.0078	31.6111	5.5205
ASVSSK	1.0000	0.0000	1.7240	2.4730	17.0377	5.1095
ASVTYQ	1.0000	0.0000	1.7669	3.5282	57.5953	5.9206
ASWNDI	1.0000	0.0000	1.8652	3.7992	78.6903	6.1289
ASYLRN	1.0000	0.0000	1.7579	3.1108	35.6010	5.5998
ASYVDQ	1.0000	0.0000	1.7681	3.5564	59.4937	5.9422
ASYVKS	1.0000	0.0000	1.7952	3.1181	35.8997	5.6053
ATAESK	1.0000	0.0000	1.6816	2.9788	30.5711	5.4983
ATANGD	1.0000	0.0000	1.6513	3.3114	44.8637	5.7540
ATDHAT	1.0000	0.0000	1.6442	3.5953	62.2226	5.9722
ATEESL	1.0000	0.0000	1.6796	2.8418	26.1011	5.3930
ATEFPQ	1.0000	0.0000	1.6263	3.5933	62.0798	5.9706
ATESVQ	1.0000	0.0000	1.7103	3.2135	40.0764	5.6787
ATFSGG	1.0000	0.0000	1.7581	3.5146	56.6963	5.9101
ATFSLV	1.0000	0.0000	1.7359	3.1701	38.1214	5.6454
ATFTAI	1.0000	0.0000	1.6285	3.5305	57.7477	5.9224
ATFTIT	1.0000	0.0000	1.6302	3.4506	52.6682	5.8609
ATGSIR	1.0000	0.0000	1.7208	3.2797	43.2541	5.7296
ATGSTR	1.0000	0.0000	1.7173	3.2298	40.8374	5.6912
ATHDIK	1.0000	0.0000	1.6469	3.5371	58.1871	5.9274
ATHSFT	1.0000	0.0000	1.7615	3.4500	52.6281	5.8604
ATIEVV	1.0000	0.0000	1.6244	3.6273	64.5543	5.9967
ATIIFS	1.0000	0.0000	1.7154	3.2200	40.3789	5.6837
ATILSK	1.0000	0.0000	1.6716	2.7637	23.8509	5.3330
ATKYSS	1.0000	0.0000	1.7616	2.9331	29.0023	5.4632
ATNDDM	1.0000	0.0000	1.6863	3.4547	52.9171	5.8641
ATNDEP	1.0000	0.0000	1.6316	3.1254	36.2048	5.6110
ATNIRS	1.0000	0.0000	1.6981	2.9312	28.9386	5.4617
ATNKEK	1.0000	0.0000	1.6287	2.9997	31.3202	5.5144
ATNTTS	1.0000	0.0000	1.6693	2.7257	22.8266	5.3038
ATNVIT	1.0000	0.0000	1.6471	3.2410	41.3681	5.6999
ATPYIR	1.0000	0.0000	1.6503	3.7688	75.9829	6.1055
ATQDHI	1.0000	0.0000	1.6416	3.6668	67.5653	6.0271
ATQGAS	1.0000	0.0000	1.7158	3.2558	42.0755	5.7112
ATQSVR	1.0000	0.0000	1.7245	3.3192	45.2675	5.7599
ATRMDY	1.0000	0.0000	1.6857	4.0981	111.0223	6.3586
ATRPNE	1.0000	0.0000	1.6436	3.2528	41.9329	5.7089
ATRSGS	1.0000	0.0000	1.7543	2.9494	29.5526	5.4757
ATSAYQ	1.0000	0.0000	1.7509	3.4232	51.0308	5.8399
ATSGKL	1.0000	0.0000	1.6968	2.9110	28.2721	5.4462
ATSSIY	1.0000	0.0000	1.7723	3.0112	31.7355	5.5232
ATSTAM	1.0000	0.0000	1.7472	3.3492	46.8624	5.7830
ATTALQ	1.0000	0.0000	1.6339	3.2040	39.6368	5.6713
ATTEMK	1.0000	0.0000	1.6608	3.5715	60.5375	5.9538
ATTNHK	1.0000	0.0000	1.6731	3.3077	44.6716	5.7511
ATTTAE	1.0000	0.0000	1.6115	3.2874	43.6376	5.7355
ATTYRT	1.0000	0.0000	1.6577	3.6777	68.4188	6.0355
ATVISK	1.0000	0.0000	1.6988	3.0838	34.5089	5.5790
ATVYKN	1.0000	0.0000	1.6966	3.5276	57.5521	5.9201
AVANSV	1.0000	0.0000	1.7352	3.1756	38.3616	5.6495
AVDDST	1.0000	0.0000	1.7000	3.1184	35.9133	5.6056
AVDQLD	1.0000	0.0000	1.6460	3.3653	47.7370	5.7954
AVDTPD	1.0000	0.0000	1.6190	3.4400	52.0281	5.8528
AVFIRD	1.0000	0.0000	1.6283	3.8193	80.5331	6.1443
AVFYNK	1.0000	0.0000	1.7178	3.7707	76.1542	6.1070
AVIAYD	1.0000	0.0000	1.6470	3.8651	84.8955	6.1795
AVIPER	1.0000	0.0000	1.6179	3.6390	65.4350	6.0058
AVISLK	1.0000	0.0000	1.6999	2.9487	29.5290	5.4752
AVKNVN	1.0000	0.0000	1.6801	3.1966	39.3008	5.6657
AVKRIA	1.0000	0.0000	1.6252	3.5997	62.5391	5.9755
AVLKCR	1.0000	0.0000	1.7729	4.0431	104.2140	6.3164
AVLLVK	1.0000	0.0000	1.6730	3.2291	40.8037	5.6907
AVLPHP	1.0000	0.0000	1.6804	3.6194	63.9749	5.9907
AVLPTN	1.0000	0.0000	1.6584	3.0972	35.0474	5.5893
AVNAET	1.0000	0.0000	1.6501	3.3210	45.3596	5.7613
AVNENR	1.0000	0.0000	1.6782	3.2452	41.5682	5.7031
AVNKAT	1.0000	0.0000	1.6499	3.2429	41.4571	5.7013
AVNLSH	1.0000	0.0000	1.7559	3.1053	35.3747	5.5955
AVNNAN	1.0000	0.0000	1.6731	2.9683	30.2055	5.4902
AVPTNK	1.0000	0.0000	1.6472	3.2041	39.6457	5.6715
AVQPLD	1.0000	0.0000	1.6461	3.3783	48.4580	5.8054
AVSLVQ	1.0000	0.0000	1.7359	3.2135	40.0753	5.6787
AVSNAP	1.0000	0.0000	1.7121	3.0318	32.4999	5.5390
AVTIII	1.0000	0.0000	1.6178	3.4922	55.2522	5.8929
AVTNTN	1.0000	0.0000	1.6588	3.0398	32.8009	5.5452
AVYKHE	1.0000	0.0000	1.6799	4.0585	106.0769	6.3282
AWNEPT	1.0000	0.0000	1.8044	4.0926	110.3283	6.3544
AWPPEV	1.0000	0.0000	1.7734	4.4701	170.3949	6.6446
AWQIQH	1.0000	0.0000	1.7857	4.7356	231.3206	6.8486
AWTSIN	1.0000	0.0000	1.8618	3.7710	76.1800	6.1072
AYASKV	1.0000	0.0000	1.7639	3.4784	54.3836	5.8823
AYDDDL	1.0000	0.0000	1.6753	3.4715	53.9531	5.8770
AYDGQT	1.0000	0.0000	1.6539	3.8490	83.3402	6.1672
AYEINS	1.0000	0.0000	1.7475	3.1901	39.0096	5.6607
AYGYNN	1.0000	0.0000	1.7728	3.7812	77.0753	6.1150
AYKTLG	1.0000	0.0000	1.6932	3.5561	59.4710	5.9420
AYLLSF	1.0000	0.0000	1.7748	3.2147	40.1300	5.6796
AYNLNT	1.0000	0.0000	1.6995	3.0843	34.5301	5.5794
AYPDAE	1.0000	0.0000	1.6443	3.7213	71.9387	6.0690
AYPGRH	1.0000	0.0000	1.6575	4.2457	131.5947	6.4721
AYPLMP	1.0000	0.0000	1.7254	3.8616	84.5551	6.1768
AYPLYN	1.0000	0.0000	1.7496	3.6415	65.6191	6.0076
AYPRKQ	1.0000	0.0000	1.6542	3.7923	78.0672	6.1236
AYQINN	1.0000	0.0000	1.7063	3.3709	48.0443	5.7996
AYRKSN	1.0000	0.0000	1.7574	3.2177	40.2717	5.6819
AYSIKQ	1.0000	0.0000	1.7469	3.3650	47.7203	5.7951
AYSNKR	1.0000	0.0000	1.7574	3.2177	40.2717	5.6819
AYVTRH	1.0000	0.0000	1.6671	4.1924	123.7534	6.4311
AYYSDK	1.0000	0.0000	1.7973	3.6063	63.0147	5.9806
CAALQH	1.0000	0.0000	1.7882	4.2419	131.0213	6.4692
CAANNL	1.0000	0.0000	1.7799	3.5080	56.2650	5.9050
CAKIVR	1.0000	0.0000	1.7305	4.2281	128.9529	6.4585
CAKPTL	1.0000	0.0000	1.7494	3.7438	73.8255	6.0863
CANFAA	1.0000	0.0000	1.7787	4.1175	113.5317	6.3735
CANKVH	1.0000	0.0000	1.8106	4.2010	124.9844	6.4377
CAPLNL	1.0000	0.0000	1.7725	3.4855	54.8265	5.8877
CAPTTA	1.0000	0.0000	1.7225	3.9870	97.6870	6.2732
CAQEAT	1.0000	0.0000	1.7181	4.0972	110.9138	6.3580
CASQKT	1.0000	0.0000	1.8173	3.6588	66.9436	6.0210
CATSGK	1.0000	0.0000	1.8348	3.7544	74.7356	6.0944
CCANKV	1.0000	0.0000	1.8993	4.5796	193.2811	6.7287
CCLEGY	1.0000	0.0000	1.9226	4.9708	303.2501	7.0294
CDAQSP	1.0000	0.0000	1.8236	3.7563	74.8982	6.0959
CDDSEQ	1.0000	0.0000	1.8189	3.7133	71.2755	6.0628
CDIRGL	1.0000	0.0000	1.7695	4.0816	108.9357	6.3459
CDLIKR	1.0000	0.0000	1.7586	3.8563	84.0392	6.1727
CDNNRF	1.0000	0.0000	1.8131	3.9101	89.4095	6.2141
CDNSNL	1.0000	0.0000	1.7869	3.0958	34.9905	5.5882
CDPIFQ	1.0000	0.0000	1.7278	4.2499	132.2235	6.4753
CDYFPQ	1.0000	0.0000	1.7500	4.5646	189.9680	6.7172
CEAHKR	1.0000	0.0000	1.7513	4.3728	152.3339	6.5698
CEDLEK	1.0000	0.0000	1.7480	3.7506	74.4091	6.0915
CEDYDH	1.0000	0.0000	1.7711	4.5864	194.8056	6.7339
CEGLSH	1.0000	0.0000	1.8980	3.9471	93.3063	6.2426
CEGRYD	1.0000	0.0000	1.7425	4.5813	193.6626	6.7300
CEGSQT	1.0000	0.0000	1.8425	3.8541	83.8279	6.1711
CEIVLG	1.0000	0.0000	1.7725	4.1327	115.5417	6.3852
CELPDF	1.0000	0.0000	1.7701	4.0132	100.6848	6.2934
CELYTF	1.0000	0.0000	1.8159	4.3085	141.4585	6.5203
CENNQP	1.0000	0.0000	1.7760	3.6758	68.2671	6.0340
CEPAEL	1.0000	0.0000	1.7491	3.8717	85.5455	6.1846
CEQPYF	1.0000	0.0000	1.7454	4.5863	194.7811	6.7339
CESSKM	1.0000	0.0000	1.9141	3.6390	65.4310	6.0057
CEWIIN	1.0000	0.0000	1.9381	4.7796	243.3396	6.8825
CFLANG	1.0000	0.0000	1.8184	4.0197	101.4413	6.2984
CFLIGF	1.0000	0.0000	1.7954	4.3842	154.3423	6.5785
CFLKMK	1.0000	0.0000	1.8311	4.2299	129.2142	6.4599
CFLTCT	1.0000	0.0000	1.9000	4.6023	198.4046	6.7462
CFMMAE	1.0000	0.0000	1.7577	4.9433	293.8039	7.0083
CFSLSM	1.0000	0.0000	1.9519	3.7253	72.2726	6.0721
CFSYLF	1.0000	0.0000	1.9531	4.2213	127.9478	6.4533
CGESRI	1.0000	0.0000	1.8541	3.9580	94.4816	6.2509
CGNFNV	1.0000	0.0000	1.8376	4.1085	112.3577	6.3666
CGQDLL	1.0000	0.0000	1.7873	3.8426	82.7272	6.1622
CGRVGT	1.0000	0.0000	1.7204	4.5208	180.6266	6.6835
CGTYEN	1.0000	0.0000	1.8163	4.2462	131.6700	6.4725
CHAPDM	1.0000	0.0000	1.7694	4.6571	211.3134	6.7883
CHFWNS	1.0000	0.0000	2.1256	4.9224	286.7987	6.9922
CHGLKR	1.0000	0.0000	1.8100	4.3051	140.9023	6.5177
CHHHAS	1.0000	0.0000	1.9721	4.5745	192.1391	6.7247
CHIYDP	1.0000	0.0000	1.7685	4.5994	197.7455	6.7439
CHKNVT	1.0000	0.0000	1.8111	4.1210	113.9960	6.3762
CHKSRP	1.0000	0.0000	1.8798	4.0037	99.5918	6.2861
CHNRRS	1.0000	0.0000	1.9097	3.9949	98.5874	6.2793
CHPLVT	1.0000	0.0000	1.7995	4.2067	125.8061	6.4421
CHRELE	1.0000	0.0000	1.7926	4.2359	130.1092	6.4645
CIDTLC	1.0000	0.0000	1.8759	4.4372	164.0544	6.6193
CIGKKY	1.0000	0.0000	1.7768	4.3413	146.8949	6.5455
CINAIN	1.0000	0.0000	1.7740	3.6629	67.2593	6.0241
CIPDQI	1.0000	0.0000	1.7170	4.0566	105.8424	6.3267
CIPEGG	1.0000	0.0000	1.7237	4.3212	143.5415	6.5301
CIPLDT	1.0000	0.0000	1.7466	3.7701	76.0948	6.1065
CIPNDK	1.0000	0.0000	1.7523	3.7256	72.2972	6.0723
CIPNYE	1.0000	0.0000	1.8016	4.1401	116.5268	6.3909
CIQKYP	1.0000	0.0000	1.7595	4.3150	142.5193	6.5253
CIVASG	1.0000	0.0000	1.8623	4.0174	101.1744	6.2966
CKETIK	1.0000	0.0000	1.7286	3.8294	81.4753	6.1521
CKGPNE	1.0000	0.0000	1.7708	3.8946	87.8312	6.2022
CKLNFA	1.0000	0.0000	1.7976	3.7944	78.2569	6.1252
CKPWSV	1.0000	0.0000	2.0334	4.6989	221.7285	6.8204
CKSRQA	1.0000	0.0000	1.8373	3.8144	80.0791	6.1405
CKTINS	1.0000	0.0000	1.8016	3.3758	48.3210	5.8035
CKYRLE	1.0000	0.0000	1.8065	4.1927	123.8056	6.4314
CLAKNS	1.0000	0.0000	1.8009	3.2708	42.8109	5.7227
CLDATF	1.0000	0.0000	1.7723	4.0021	99.4032	6.2848
CLDLLP	1.0000	0.0000	1.7637	3.4500	52.6299	5.8605
CLDPKR	1.0000	0.0000	1.7583	3.8476	83.1993	6.1660
CLDTLI	1.0000	0.0000	1.7588	3.5938	62.1136	5.9710
CLDYEL	1.0000	0.0000	1.8180	3.9584	94.5261	6.2512
CLEGYD	1.0000	0.0000	1.8062	4.2907	138.5811	6.5066
CLENAV	1.0000	0.0000	1.7885	3.8143	80.0677	6.1404
CLFNNM	1.0000	0.0000	1.8756	3.9835	97.2942	6.2705
CLIVNS	1.0000	0.0000	1.8322	3.4539	52.8668	5.8634
CLKFKA	1.0000	0.0000	1.7768	3.9176	90.1866	6.2199
CLLDLS	1.0000	0.0000	1.7863	3.1284	36.3290	5.6133
CLLNTV	1.0000	0.0000	1.7870	3.5493	59.0131	5.9368
CLPGTM	1.0000	0.0000	1.8150	4.2814	137.1093	6.4995
CLSLHS	1.0000	0.0000	1.8698	3.2845	43.4948	5.7333
CLVSTP	1.0000	0.0000	1.8318	3.5965	62.3094	5.9731
CMFGVS	1.0000	0.0000	1.9522	4.5230	181.0822	6.6852
CNAILT	1.0000	0.0000	1.7673	3.6293	64.7056	5.9983
CNASST	1.0000	0.0000	1.8255	3.1536	37.4016	5.6326
CNESAT	1.0000	0.0000	1.8151	3.4839	54.7298	5.8866
CNFEQP	1.0000	0.0000	1.7788	4.0703	107.5305	6.3373
CNFIAY	1.0000	0.0000	1.8203	4.3721	152.2137	6.5692
CNHHEL	1.0000	0.0000	1.8627	4.2087	126.1051	6.4436
CNMEAF	1.0000	0.0000	1.8264	4.3997	157.1286	6.5905
CNNSTT	1.0000	0.0000	1.7923	3.2028	39.5823	5.6704
CNPSNQ	1.0000	0.0000	1.8147	3.3455	46.6591	5.7801
CNQWIP	1.0000	0.0000	1.9407	4.8226	255.6748	6.9155
CNSFSE	1.0000	0.0000	1.8709	3.3667	47.8155	5.7965
CNSFTG	1.0000	0.0000	1.8749	3.7944	78.2616	6.1252
CNSLNP	1.0000	0.0000	1.7890	3.1088	35.5194	5.5982
CNTLVS	1.0000	0.0000	1.8252	3.4040	49.9140	5.8251
CNTNFR	1.0000	0.0000	1.8123	3.8819	86.5574	6.1925
CPCSNH	1.0000	0.0000	2.0257	4.4333	163.3139	6.6162
CPDINQ	1.0000	0.0000	1.7561	3.8553	83.9473	6.1720
CPFAIT	1.0000	0.0000	1.7324	4.2001	124.8569	6.4370
CPKSND	1.0000	0.0000	1.8037	3.3953	49.4150	5.8184
CPLTRG	1.0000	0.0000	1.7712	4.0447	104.4071	6.3176
CPNNAL	1.0000	0.0000	1.7749	3.4692	53.8079	5.8752
CPNSLN	1.0000	0.0000	1.7890	3.1088	35.5194	5.5982
CPQAVN	1.0000	0.0000	1.7701	4.0422	104.1000	6.3156
CPRWVK	1.0000	0.0000	1.8970	5.1349	366.2981	7.1555
CPSLAK	1.0000	0.0000	1.8098	3.4633	53.4451	5.8707
CPSNSP	1.0000	0.0000	1.8250	3.1560	37.5053	5.6345
CPSRVQ	1.0000	0.0000	1.8567	3.9887	97.8877	6.2746
CPTIAK	1.0000	0.0000	1.7256	3.9288	91.3535	6.2284
CPYEVV	1.0000	0.0000	1.7392	4.6115	200.5177	6.7532
CPYPLY	1.0000	0.0000	1.8369	4.4624	168.8804	6.6386
CQEGLS	1.0000	0.0000	1.8487	3.7190	71.7491	6.0672
CQFIVF	1.0000	0.0000	1.7154	4.6087	199.8583	6.7510
CQGSNA	1.0000	0.0000	1.8555	3.7328	72.8952	6.0778
CQSKNS	1.0000	0.0000	1.8258	3.1471	37.1207	5.6276
CQVINS	1.0000	0.0000	1.8486	3.6905	69.4345	6.0453
CQVTQG	1.0000	0.0000	1.7220	4.3712	152.0453	6.5685
CRELMS	1.0000	0.0000	1.9048	3.9681	95.5833	6.2587
CRLNLS	1.0000	0.0000	1.8110	3.2395	41.2947	5.6987
CRLNRK	1.0000	0.0000	1.7917	3.7824	77.1873	6.1160
CRNCGE	1.0000	0.0000	1.8983	4.7455	233.9587	6.8562
CRNYSE	1.0000	0.0000	1.9008	3.9242	90.8736	6.2249
CRQIDK	1.0000	0.0000	1.7283	4.0929	110.3659	6.3546
CRSLKR	1.0000	0.0000	1.8430	3.6534	66.5247	6.0168
CRTPTA	1.0000	0.0000	1.7268	4.0626	106.5773	6.3313
CSDNPK	1.0000	0.0000	1.8037	3.3953	49.4150	5.8184
CSEEAQ	1.0000	0.0000	1.8263	3.7868	77.5718	6.1193
CSEHHT	1.0000	0.0000	1.9188	4.2147	126.9826	6.4483
CSEKDN	1.0000	0.0000	1.8050	3.4040	49.9141	5.8251
CSELLN	1.0000	0.0000	1.7903	3.1338	36.5582	5.6174
CSEVMI	1.0000	0.0000	1.9041	4.1824	122.3461	6.4234
CSEYSS	1.0000	0.0000	1.9152	3.3591	47.3971	5.7906
CSHVLR	1.0000	0.0000	1.9123	4.0406	103.9114	6.3144
CSKQVV	1.0000	0.0000	1.8600	3.9488	93.4878	6.2439
CSLLDT	1.0000	0.0000	1.7948	3.2635	42.4513	5.7171
CSMGKL	1.0000	0.0000	1.9070	3.9316	91.6526	6.2306
CSNDSF	1.0000	0.0000	1.8669	3.3450	46.6330	5.7798
CSNHIS	1.0000	0.0000	1.8922	3.4532	52.8280	5.8630
CSQCPS	1.0000	0.0000	2.0084	4.0761	108.2441	6.3417
CSSDYE	1.0000	0.0000	1.9151	3.6677	67.6319	6.0278
CSSRKP	1.0000	0.0000	1.8553	3.3936	49.3202	5.8171
CSTEGF	1.0000	0.0000	1.8687	3.9957	98.6745	6.2799
CSTERT	1.0000	0.0000	1.8240	3.7110	71.0872	6.0610
CSTNYA	1.0000	0.0000	1.8816	3.7987	78.6425	6.1285
CSTSAM	1.0000	0.0000	1.9234	3.6972	69.9683	6.0505
CTADTF	1.0000	0.0000	1.7388	4.1372	116.1346	6.3887
CTDEQE	1.0000	0.0000	1.7206	4.0154	100.9427	6.2951
CTEQGN	1.0000	0.0000	1.7723	3.9832	97.2618	6.2703
CTHRKV	1.0000	0.0000	1.7612	4.4280	162.3215	6.6122
CTIIKE	1.0000	0.0000	1.7250	3.9074	89.1384	6.2121
CTKQAS	1.0000	0.0000	1.8173	3.6588	66.9436	6.0210
CTSQNQ	1.0000	0.0000	1.8269	3.5572	59.5523	5.9429
CTSTEP	1.0000	0.0000	1.8066	3.5966	62.3111	5.9731
CTTDKN	1.0000	0.0000	1.7487	3.6346	65.0997	6.0023
CTTNGL	1.0000	0.0000	1.7827	3.6966	69.9247	6.0500
CTTNSI	1.0000	0.0000	1.8042	3.4040	49.9153	5.8251
CTVTNL	1.0000	0.0000	1.7804	3.6844	68.9495	6.0407
CVDFRS	1.0000	0.0000	1.8810	4.1173	113.5100	6.3734
CVDPNQ	1.0000	0.0000	1.7693	3.9904	98.0756	6.2758
CVMIID	1.0000	0.0000	1.7546	4.4910	174.5449	6.6606
CVNRDL	1.0000	0.0000	1.7972	3.8682	85.1962	6.1819
CVNTEP	1.0000	0.0000	1.7672	3.9106	89.4624	6.2145
CVQGMS	1.0000	0.0000	1.9291	4.3814	153.8407	6.5763
CVQRSD	1.0000	0.0000	1.8559	3.9757	96.4322	6.2646
CVSPVQ	1.0000	0.0000	1.8620	4.0181	101.2581	6.2972
CVVQSI	1.0000	0.0000	1.8626	4.0269	102.2802	6.3039
CYCIPL	1.0000	0.0000	1.9186	4.8148	253.3979	6.9095
DAAGAR	1.0000	0.0000	1.6180	3.6983	70.0572	6.0513
DADPAI	1.0000	0.0000	1.6083	3.3848	48.8247	5.8104
DADSVD	1.0000	0.0000	1.7020	3.1465	37.0981	5.6272
DAECPK	1.0000	0.0000	1.7238	3.9569	94.3636	6.2501
DAEKAQ	1.0000	0.0000	1.6139	3.3889	49.0541	5.8135
DAFKSD	1.0000	0.0000	1.7102	3.1484	37.1782	5.6287
DAFPSS	1.0000	0.0000	1.7473	2.9091	28.2113	5.4447
DAGFCI	1.0000	0.0000	1.7274	4.3842	154.3456	6.5785
DAHDTE	1.0000	0.0000	1.6421	3.5934	62.0876	5.9707
DAHKKN	1.0000	0.0000	1.6741	3.3077	44.6705	5.7511
DAHTPI	1.0000	0.0000	1.6416	3.6064	63.0250	5.9807
DAIFSG	1.0000	0.0000	1.7386	3.3955	49.4258	5.8185
DAIGGM	1.0000	0.0000	1.6562	4.0221	101.7225	6.3002
DAINVI	1.0000	0.0000	1.6483	3.3191	45.2611	5.7598
DAIQQQ	1.0000	0.0000	1.6098	3.5403	58.3995	5.9299
DAKHLA	1.0000	0.0000	1.6719	3.4321	51.5538	5.8467
DAKLEF	1.0000	0.0000	1.6535	3.3155	45.0745	5.7571
DAKTET	1.0000	0.0000	1.6113	3.2074	39.7964	5.6740
DAKYSA	1.0000	0.0000	1.7420	3.3216	45.3942	5.7618
DALEKT	1.0000	0.0000	1.6265	3.0723	34.0560	5.5702
DALHPP	1.0000	0.0000	1.6685	3.4626	53.4023	5.8702
DALKSQ	1.0000	0.0000	1.6823	2.8436	26.1543	5.3943
DALSGM	1.0000	0.0000	1.7739	3.3595	47.4211	5.7909
DALSLF	1.0000	0.0000	1.7087	2.8782	27.2226	5.4210
DALVKN	1.0000	0.0000	1.6568	3.0560	33.4218	5.5577
DAMLSI	1.0000	0.0000	1.7491	3.2123	40.0183	5.6777
DANGIQ	1.0000	0.0000	1.6534	3.3829	48.7177	5.8089
DANKDN	1.0000	0.0000	1.6382	2.8830	27.3714	5.4246
DAQDLT	1.0000	0.0000	1.6313	3.1803	38.5722	5.6532
DAQKEN	1.0000	0.0000	1.6370	3.1576	37.5750	5.6357
DAQRNF	1.0000	0.0000	1.6691	3.5346	58.0203	5.9255
DAQSES	1.0000	0.0000	1.7197	2.7763	24.1985	5.3426
DAQSPP	1.0000	0.0000	1.6906	3.0892	34.7228	5.5831
DAQYLS	1.0000	0.0000	1.7503	3.2363	41.1442	5.6962
DARKDH	1.0000	0.0000	1.6500	3.6709	67.8853	6.0303
DARKHT	1.0000	0.0000	1.6523	3.6428	65.7194	6.0086
DARVNH	1.0000	0.0000	1.6937	3.7045	70.5643	6.0561
DARYPT	1.0000	0.0000	1.6517	3.7471	74.1047	6.0888
DASAVI	1.0000	0.0000	1.7092	3.2200	40.3787	5.6837
DASDSN	1.0000	0.0000	1.6902	2.5016	17.6118	5.1315
DASNNR	1.0000	0.0000	1.6929	2.7581	23.6957	5.3286
DASQGD	1.0000	0.0000	1.7124	3.2321	40.9456	5.6930
DASRKR	1.0000	0.0000	1.7107	3.1882	38.9247	5.6593
DASTRT	1.0000	0.0000	1.6926	3.0608	33.6072	5.5613
DASWND	1.0000	0.0000	1.8621	3.7775	76.7453	6.1122
DATFTA	1.0000	0.0000	1.6291	3.5088	56.3200	5.9057
DATIIF	1.0000	0.0000	1.6264	3.5286	57.6225	5.9209
DATILS	1.0000	0.0000	1.6769	2.8201	25.4542	5.3763
DAVANS	1.0000	0.0000	1.7107	3.0188	32.0158	5.5290
DAVIAY	1.0000	0.0000	1.6470	3.8651	84.8955	6.1795
DAWQIQ	1.0000	0.0000	1.7674	4.4341	163.4725	6.6169
DCCANK	1.0000	0.0000	1.8861	4.4228	161.3543	6.6082
DCGRIK	1.0000	0.0000	1.7354	4.1885	123.2086	6.4281
DCHKSR	1.0000	0.0000	1.8787	3.9907	98.1109	6.2761
DCIGKK	1.0000	0.0000	1.7401	4.0048	99.7145	6.2869
DCNPSN	1.0000	0.0000	1.8022	3.2721	42.8745	5.7237
DCPNNA	1.0000	0.0000	1.7715	3.6324	64.9409	6.0007
DCRLNL	1.0000	0.0000	1.7836	3.5481	58.9285	5.9359
DCRQID	1.0000	0.0000	1.7199	4.1493	117.7611	6.3979
DCSEKD	1.0000	0.0000	1.8061	3.5835	61.3827	5.9631
DCSTER	1.0000	0.0000	1.8260	3.7391	73.4299	6.0827
DCVQGM	1.0000	0.0000	1.7391	4.6900	219.4738	6.8135
DDAHDT	1.0000	0.0000	1.6428	3.5717	60.5526	5.9540
DDAKYS	1.0000	0.0000	1.7363	3.2699	42.7650	5.7220
DDCRLN	1.0000	0.0000	1.7778	3.7114	71.1197	6.0613
DDDAHD	1.0000	0.0000	1.6408	3.5999	62.5484	5.9756
DDDLSN	1.0000	0.0000	1.6629	2.5952	19.6276	5.2034
DDDQSP	1.0000	0.0000	1.6838	3.0244	32.2231	5.5333
DDFIDN	1.0000	0.0000	1.6547	3.3038	44.4697	5.7481
DDFYTK	1.0000	0.0000	1.6712	3.7135	71.2989	6.0630
DDGGQR	1.0000	0.0000	1.6261	3.7854	77.4492	6.1182
DDGSRG	1.0000	0.0000	1.7387	3.4034	49.8783	5.8246
DDHRQI	1.0000	0.0000	1.6415	3.7706	76.1449	6.1069
DDIDAF	1.0000	0.0000	1.6252	3.5351	58.0502	5.9259
DDIMAF	1.0000	0.0000	1.6627	3.8991	88.2881	6.2057
DDKIIT	1.0000	0.0000	1.6096	3.2056	39.7100	5.6726
DDKLNL	1.0000	0.0000	1.6288	2.6842	21.7565	5.2719
DDLADL	1.0000	0.0000	1.6357	2.9718	30.3280	5.4929
DDLKDF	1.0000	0.0000	1.6497	3.2420	41.4134	5.7006
DDLKDK	1.0000	0.0000	1.6208	2.9707	30.2871	5.4920
DDLSND	1.0000	0.0000	1.6629	2.5952	19.6276	5.2034
DDMLDA	1.0000	0.0000	1.6811	3.4991	55.6963	5.8982
DDNGSS	1.0000	0.0000	1.7137	2.6188	20.1721	5.2216
DDNHNS	1.0000	0.0000	1.7218	2.8804	27.2917	5.4227
DDNKIK	1.0000	0.0000	1.6255	2.9761	30.4783	5.4962
DDNLNV	1.0000	0.0000	1.6588	2.8811	27.3118	5.4232
DDNPSD	1.0000	0.0000	1.6731	2.7714	24.0642	5.3389
DDNSFP	1.0000	0.0000	1.7105	2.9864	30.8436	5.5042
DDPDSK	1.0000	0.0000	1.6707	2.8946	27.7433	5.4336
DDPESF	1.0000	0.0000	1.7110	3.1877	38.9013	5.6589
DDPKSR	1.0000	0.0000	1.6889	3.0221	32.1371	5.5315
DDPSNN	1.0000	0.0000	1.6654	2.5919	19.5535	5.2009
DDPVGL	1.0000	0.0000	1.6559	3.4221	50.9681	5.8390
DDQSPN	1.0000	0.0000	1.6836	2.8448	26.1933	5.3953
DDRDNL	1.0000	0.0000	1.6493	3.0312	32.4777	5.5386
DDSEQK	1.0000	0.0000	1.6810	2.9768	30.5013	5.4967
DDSLGS	1.0000	0.0000	1.7136	2.6351	20.5555	5.2341
DDSLIV	1.0000	0.0000	1.6980	2.9532	29.6846	5.4787
DDSRTS	1.0000	0.0000	1.7147	2.7286	22.9024	5.3060
DDSSLT	1.0000	0.0000	1.6773	2.4380	16.3592	5.0826
DDSTCP	1.0000	0.0000	1.8066	3.6030	62.7736	5.9780
DDSTDL	1.0000	0.0000	1.6671	2.7466	23.3822	5.3198
DDTEPL	1.0000	0.0000	1.6242	3.0899	34.7529	5.5837
DDTRAN	1.0000	0.0000	1.6422	3.2181	40.2869	5.6822
DDTSAA	1.0000	0.0000	1.6831	3.0133	31.8159	5.5248
DDVGHI	1.0000	0.0000	1.6489	3.8956	87.9341	6.2030
DDVPQL	1.0000	0.0000	1.6442	3.3265	45.6518	5.7656
DDVSHA	1.0000	0.0000	1.7531	3.4481	52.5136	5.8590
DDVSIS	1.0000	0.0000	1.7279	2.8079	25.0991	5.3669
DDWYTQ	1.0000	0.0000	1.8120	4.5955	196.8551	6.7409
DDYGLM	1.0000	0.0000	1.7367	3.9528	93.9199	6.2469
DDYLVS	1.0000	0.0000	1.7588	3.2680	42.6721	5.7206
DEALLL	1.0000	0.0000	1.6400	2.8303	25.7574	5.3842
DEAPDI	1.0000	0.0000	1.6077	3.3548	47.1637	5.7873
DEAVTN	1.0000	0.0000	1.6474	3.2692	42.7324	5.7215
DEDHSQ	1.0000	0.0000	1.7364	3.3346	46.0791	5.7718
DEDSAQ	1.0000	0.0000	1.6903	3.0849	34.5516	5.5798
DEELAM	1.0000	0.0000	1.6818	3.5426	58.5560	5.9316
DEELKK	1.0000	0.0000	1.6238	3.0141	31.8445	5.5254
DEELLL	1.0000	0.0000	1.6362	2.8003	24.8792	5.3611
DEESTT	1.0000	0.0000	1.6733	2.9251	28.7365	5.4570
DEFQQA	1.0000	0.0000	1.6225	3.6819	68.7454	6.0387
DEGDNN	1.0000	0.0000	1.6611	3.0782	34.2887	5.5747
DEHEMT	1.0000	0.0000	1.6819	3.9275	91.2162	6.2274
DEIPRQ	1.0000	0.0000	1.6135	3.5039	55.9998	5.9019
DEIQIL	1.0000	0.0000	1.6313	3.2219	40.4660	5.6852
DEISGS	1.0000	0.0000	1.7337	2.8418	26.1020	5.3930
DEKAGA	1.0000	0.0000	1.6233	3.4845	54.7659	5.8870
DEKAIK	1.0000	0.0000	1.6129	3.2291	40.8049	5.6907
DEKIKY	1.0000	0.0000	1.6556	3.5138	56.6471	5.9095
DEKQDT	1.0000	0.0000	1.6126	3.2572	42.1469	5.7123
DELAYP	1.0000	0.0000	1.6759	3.5063	56.1563	5.9037
DELHFP	1.0000	0.0000	1.6888	3.6346	65.1009	6.0023
DELQKE	1.0000	0.0000	1.6306	3.1439	36.9836	5.6252
DELQSM	1.0000	0.0000	1.7524	3.2339	41.0288	5.6944
DELWGA	1.0000	0.0000	1.8153	4.2931	138.9667	6.5085
DEMGQG	1.0000	0.0000	1.6551	4.0438	104.2883	6.3168
DEMKLK	1.0000	0.0000	1.6807	3.3564	47.2528	5.7886
DEMRTQ	1.0000	0.0000	1.6568	3.8050	79.2199	6.1333
DENADF	1.0000	0.0000	1.6572	3.3555	47.2034	5.7879
DENKFA	1.0000	0.0000	1.6581	3.2992	44.2368	5.7446
DENQFR	1.0000	0.0000	1.6681	3.5046	56.0470	5.9024
DENRSL	1.0000	0.0000	1.6873	2.7443	23.3219	5.3181
DENSNN	1.0000	0.0000	1.6545	2.4211	16.0426	5.0696
DENTDL	1.0000	0.0000	1.6335	2.8974	27.8306	5.4357
DEPGTG	1.0000	0.0000	1.6292	3.5912	61.9248	5.9690
DEPNAI	1.0000	0.0000	1.6333	3.1753	38.3481	5.6493
DEPNFH	1.0000	0.0000	1.6949	3.6183	63.8916	5.9898
DEPSSM	1.0000	0.0000	1.7759	3.0281	32.3638	5.5362
DEPSVT	1.0000	0.0000	1.6977	3.1014	35.2150	5.5925
DEQEPD	1.0000	0.0000	1.6088	3.3764	48.3542	5.8039
DEQNKG	1.0000	0.0000	1.6522	3.2748	43.0119	5.7258
DEQQEM	1.0000	0.0000	1.6493	3.8009	78.8446	6.1302
DERQHA	1.0000	0.0000	1.6381	3.8224	80.8228	6.1467
DERTIA	1.0000	0.0000	1.6151	3.4411	52.0915	5.8536
DESISN	2.0000	5.1251	1.6885	2.7943	34.9434	5.1251
DESQAD	1.0000	0.0000	1.6903	3.0849	34.5516	5.5798
DESSSD	1.0000	0.0000	1.6960	2.3425	14.6430	5.0092
DESTAA	1.0000	0.0000	1.6853	3.0351	32.6235	5.5415
DESVNL	1.0000	0.0000	1.6931	2.7737	24.1277	5.3407
DETLHE	1.0000	0.0000	1.6672	3.4001	49.6933	5.8221
DETQHF	1.0000	0.0000	1.6544	3.8301	81.5398	6.1526
DETSDI	1.0000	0.0000	1.6757	2.9533	29.6854	5.4787
DEVASS	1.0000	0.0000	1.7361	2.8597	26.6453	5.4067
DFDLED	1.0000	0.0000	1.6499	3.3200	45.3118	5.7606
DFDVSA	1.0000	0.0000	1.7347	3.3615	47.5309	5.7925
DFERAT	1.0000	0.0000	1.6303	3.6343	65.0818	6.0021
DFEYLS	1.0000	0.0000	1.7733	3.3479	46.7894	5.7820
DFIDNA	1.0000	0.0000	1.6572	3.3555	47.2034	5.7879
DFIPLM	1.0000	0.0000	1.7017	3.6971	69.9623	6.0504
DFKGSE	1.0000	0.0000	1.7314	3.2874	43.6371	5.7355
DFKIIV	1.0000	0.0000	1.6375	3.6055	62.9572	5.9800
DFKSMS	1.0000	0.0000	1.8060	3.1521	37.3361	5.6315
DFKVCH	1.0000	0.0000	1.7623	4.5437	185.4605	6.7011
DFLQLV	1.0000	0.0000	1.6862	3.3653	47.7360	5.7953
DFMHFK	1.0000	0.0000	1.6988	4.2858	137.8112	6.5029
DFMSNI	1.0000	0.0000	1.7820	3.3592	47.4039	5.7907
DFNEGN	1.0000	0.0000	1.6916	3.2932	43.9335	5.7400
DFNMAK	1.0000	0.0000	1.7119	3.6415	65.6243	6.0077
DFPLQD	1.0000	0.0000	1.6536	3.3847	48.8181	5.8103
DFRSSA	1.0000	0.0000	1.7680	3.0235	32.1921	5.5327
DFSIKL	1.0000	0.0000	1.7049	2.9551	29.7487	5.4801
DFSPGS	1.0000	0.0000	1.7705	3.0264	32.2974	5.5349
DFSRSS	1.0000	0.0000	1.7617	2.6632	21.2335	5.2557
DFSSAG	1.0000	0.0000	1.7768	3.0651	33.7740	5.5646
DFSSIR	1.0000	0.0000	1.7630	2.9935	31.0957	5.5096
DFTNQA	1.0000	0.0000	1.6608	3.3791	48.5002	5.8059
DFTPLM	1.0000	0.0000	1.7027	3.6472	66.0559	6.0121
DFYLER	1.0000	0.0000	1.7021	3.7839	77.3179	6.1171
DFYTKS	1.0000	0.0000	1.7632	3.4049	49.9681	5.8258
DGAEEH	1.0000	0.0000	1.6434	3.8123	79.8899	6.1390
DGAKKP	1.0000	0.0000	1.6267	3.3677	47.8693	5.7972
DGARDH	1.0000	0.0000	1.6449	3.8963	87.9989	6.2035
DGDHKA	1.0000	0.0000	1.6545	3.7125	71.2164	6.0623
DGDLHY	1.0000	0.0000	1.7237	3.8903	87.3950	6.1989
DGDQMQ	1.0000	0.0000	1.6547	3.9264	91.1083	6.2267
DGEDSD	1.0000	0.0000	1.7008	3.1287	36.3427	5.6135
DGENQL	1.0000	0.0000	1.6650	3.1679	38.0242	5.6437
DGESFS	1.0000	0.0000	1.7718	3.0351	32.6240	5.5416
DGGQRD	1.0000	0.0000	1.6261	3.7854	77.4492	6.1182
DGICNF	1.0000	0.0000	1.7897	4.1529	118.2586	6.4008
DGIFNL	1.0000	0.0000	1.6877	3.3095	44.7654	5.7525
DGIPLC	1.0000	0.0000	1.7623	3.9672	95.4902	6.2580
DGIYNS	1.0000	0.0000	1.7660	3.2856	43.5490	5.7341
DGKGEA	1.0000	0.0000	1.6324	3.6017	62.6845	5.9771
DGKKMQ	1.0000	0.0000	1.6736	3.7404	73.5366	6.0837
DGLCSE	1.0000	0.0000	1.8384	3.6456	65.9325	6.0108
DGLFEP	1.0000	0.0000	1.6653	3.5021	55.8842	5.9005
DGLMIN	1.0000	0.0000	1.7188	3.4586	53.1533	5.8671
DGNDKK	1.0000	0.0000	1.6450	3.1234	36.1211	5.6094
DGNNPH	1.0000	0.0000	1.7086	3.3710	48.0543	5.7998
DGNTTI	1.0000	0.0000	1.6459	3.2015	39.5234	5.6694
DGPDCS	1.0000	0.0000	1.8350	3.8001	78.7760	6.1296
DGPVWA	1.0000	0.0000	1.7777	4.6044	198.8797	6.7478
DGQGRL	1.0000	0.0000	1.6669	3.6221	64.1740	5.9928
DGQTTE	1.0000	0.0000	1.6230	3.4544	52.8984	5.8638
DGRKSH	1.0000	0.0000	1.7645	3.4796	54.4550	5.8832
DGSNTQ	1.0000	0.0000	1.7069	2.9727	30.3578	5.4936
DGSRGQ	1.0000	0.0000	1.7456	3.4768	54.2800	5.8810
DGTCDA	1.0000	0.0000	1.7292	4.1193	113.7722	6.3749
DGTQGL	1.0000	0.0000	1.6612	3.4666	53.6454	5.8732
DGTSNN	1.0000	0.0000	1.6898	2.7198	22.6690	5.2992
DGVKSL	1.0000	0.0000	1.7181	3.0442	32.9683	5.5486
DGVSFE	1.0000	0.0000	1.7542	3.5005	55.7842	5.8993
DGYNII	1.0000	0.0000	1.6947	3.6160	63.7188	5.9880
DHAHEN	1.0000	0.0000	1.7122	3.7436	73.8093	6.0861
DHATNT	1.0000	0.0000	1.6730	3.3640	47.6673	5.7944
DHDCGR	1.0000	0.0000	1.7410	4.5247	181.4324	6.6865
DHENLR	1.0000	0.0000	1.6984	3.3545	47.1443	5.7870
DHENVE	1.0000	0.0000	1.6857	3.5688	60.3525	5.9518
DHFPLY	1.0000	0.0000	1.7299	3.9493	93.5402	6.2442
DHGGIE	1.0000	0.0000	1.6474	3.9296	91.4375	6.2291
DHGSED	1.0000	0.0000	1.7522	3.4302	51.4450	5.8453
DHGSNS	1.0000	0.0000	1.7760	2.9204	28.5788	5.4534
DHGTSA	1.0000	0.0000	1.7539	3.4321	51.5569	5.8467
DHHLPC	1.0000	0.0000	1.8227	4.3795	153.5128	6.5749
DHHMTP	1.0000	0.0000	1.7036	4.1985	124.6324	6.4358
DHIDNI	1.0000	0.0000	1.6721	3.4120	50.3778	5.8313
DHIFRS	1.0000	0.0000	1.7765	3.6036	62.8207	5.9785
DHILSY	1.0000	0.0000	1.7927	3.4344	51.6944	5.8485
DHIRSN	1.0000	0.0000	1.7499	3.2091	39.8726	5.6753
DHKAYP	1.0000	0.0000	1.6810	3.8930	87.6674	6.2010
DHKEEF	1.0000	0.0000	1.6600	3.7502	74.3763	6.0912
DHKKVQ	1.0000	0.0000	1.6597	3.6656	67.4726	6.0262
DHKNKG	1.0000	0.0000	1.6897	3.4249	51.1315	5.8412
DHKTFM	1.0000	0.0000	1.7031	4.0427	104.1575	6.3160
DHLMAK	1.0000	0.0000	1.7228	3.7443	73.8730	6.0867
DHNVSL	1.0000	0.0000	1.7484	3.0535	33.3246	5.5557
DHQMDS	1.0000	0.0000	1.8001	3.6769	68.3557	6.0349
DHRALQ	1.0000	0.0000	1.6788	3.6374	65.3141	6.0045
DHRQIS	1.0000	0.0000	1.7523	3.4620	53.3655	5.8697
DHSKDS	1.0000	0.0000	1.7492	2.8746	27.1073	5.4182
DHSPRS	1.0000	0.0000	1.7813	3.0713	34.0153	5.5694
DHSQYN	1.0000	0.0000	1.8025	3.4698	53.8460	5.8757
DHSRNY	1.0000	0.0000	1.8119	3.5238	57.3026	5.9172
DHTGNR	1.0000	0.0000	1.6962	3.6368	65.2690	6.0041
DHTISM	1.0000	0.0000	1.7929	3.5971	62.3511	5.9735
DHVKFS	1.0000	0.0000	1.7788	3.5550	59.3963	5.9411
DHVLCQ	1.0000	0.0000	1.7973	4.2952	139.3091	6.5101
DIADKL	1.0000	0.0000	1.6273	3.1005	35.1798	5.5918
DIALPE	1.0000	0.0000	1.6290	3.1916	39.0745	5.6618
DIAMTN	1.0000	0.0000	1.6870	3.4764	54.2587	5.8808
DIAQNS	1.0000	0.0000	1.6916	2.9053	28.0878	5.4418
DIDAFP	1.0000	0.0000	1.6246	3.5481	58.9267	5.9358
DIDMNC	1.0000	0.0000	1.8080	4.1330	115.5726	6.3854
DIDQPN	1.0000	0.0000	1.6344	3.1752	38.3437	5.6492
DIELLD	1.0000	0.0000	1.6344	2.9635	30.0388	5.4866
DIERRP	1.0000	0.0000	1.6170	3.5579	59.5945	5.9434
DIETEN	1.0000	0.0000	1.6298	3.1041	35.3257	5.5946
DIFARP	1.0000	0.0000	1.6265	3.6755	68.2417	6.0338
DIFCAN	1.0000	0.0000	1.7777	4.0357	103.3253	6.3106
DIGKNT	1.0000	0.0000	1.6462	3.1733	38.2604	5.6478
DIHIFI	1.0000	0.0000	1.6504	3.8283	81.3722	6.1512
DIIALY	1.0000	0.0000	1.6761	3.5150	56.7234	5.9104
DIIIAN	1.0000	0.0000	1.6338	3.1840	38.7356	5.6560
DIIQDD	1.0000	0.0000	1.6090	3.3634	47.6347	5.7939
DIKPVT	1.0000	0.0000	1.6219	3.3536	47.1001	5.7864
DILATE	1.0000	0.0000	1.6281	3.1504	37.2635	5.6302
DILDNL	1.0000	0.0000	1.6358	2.7623	23.8105	5.3319
DILESS	1.0000	0.0000	1.6886	2.5096	17.7752	5.1376
DILFDG	1.0000	0.0000	1.6653	3.4890	55.0529	5.8905
DILNNF	1.0000	0.0000	1.6725	2.9610	29.9510	5.4846
DILQKH	1.0000	0.0000	1.6720	3.4236	51.0571	5.8402
DIMAFA	1.0000	0.0000	1.6586	3.9509	93.7116	6.2455
DINDVS	1.0000	0.0000	1.6997	2.9370	29.1322	5.4661
DINHLV	1.0000	0.0000	1.7031	3.3838	48.7686	5.8096
DINLGK	1.0000	0.0000	1.6558	3.0382	32.7410	5.5439
DINQPV	1.0000	0.0000	1.6497	3.3320	45.9396	5.7698
DINQTT	1.0000	0.0000	1.6324	3.1059	35.3986	5.5960
DIPGKE	1.0000	0.0000	1.6224	3.4157	50.5926	5.8341
DIPHIE	1.0000	0.0000	1.6386	3.6263	64.4824	5.9960
DIPINV	1.0000	0.0000	1.6461	3.2803	43.2839	5.7300
DIPLNA	1.0000	0.0000	1.6415	2.9903	30.9810	5.5071
DIRGLS	1.0000	0.0000	1.7195	3.0929	34.8714	5.5860
DIRLNS	1.0000	0.0000	1.6873	2.7443	23.3219	5.3181
DIRTQV	1.0000	0.0000	1.6232	3.5978	62.3979	5.9740
DISCEW	1.0000	0.0000	2.0132	4.6288	204.5530	6.7665
DISLKP	1.0000	0.0000	1.6691	2.7531	23.5604	5.3248
DISMSD	1.0000	0.0000	1.7739	3.0151	31.8817	5.5262
DISNDI	1.0000	0.0000	1.6770	2.8019	24.9258	5.3623
DISNTT	1.0000	0.0000	1.6681	2.7239	22.7769	5.3023
DITFSP	1.0000	0.0000	1.7090	3.1596	37.6590	5.6372
DITIDN	1.0000	0.0000	1.6285	3.0823	34.4515	5.5779
DITKSI	1.0000	0.0000	1.6716	2.8969	27.8171	5.4354
DITVYK	1.0000	0.0000	1.6623	3.6771	68.3667	6.0350
DIYHKK	1.0000	0.0000	1.6894	3.7936	78.1876	6.1246
DIYLTL	1.0000	0.0000	1.6867	3.2501	41.8020	5.7068
DIYSDI	1.0000	0.0000	1.7379	3.3179	45.1984	5.7589
DIYVEP	1.0000	0.0000	1.6506	3.7963	78.4289	6.1266
DKASKP	1.0000	0.0000	1.6727	2.8901	27.5978	5.4301
DKCVSP	1.0000	0.0000	1.8297	3.7316	72.7985	6.0769
DKDEMG	1.0000	0.0000	1.6671	3.7450	73.9318	6.0872
DKDPTA	1.0000	0.0000	1.6108	3.2269	40.6977	5.6890
DKDQSY	1.0000	0.0000	1.7394	3.2915	43.8447	5.7386
DKDSSS	1.0000	0.0000	1.6831	2.2644	13.3722	4.9492
DKEHVA	1.0000	0.0000	1.6518	3.7221	72.0031	6.0696
DKEKNF	1.0000	0.0000	1.6546	3.1911	39.0548	5.6615
DKESST	1.0000	0.0000	1.6880	2.5666	18.9891	5.1815
DKFAAR	1.0000	0.0000	1.6339	3.6362	65.2217	6.0036
DKFRYK	1.0000	0.0000	1.6780	3.8128	79.9317	6.1393
DKFSCP	1.0000	0.0000	1.8420	3.7898	77.8448	6.1216
DKFSSA	1.0000	0.0000	1.7384	2.8398	26.0412	5.3915
DKGIDV	1.0000	0.0000	1.6318	3.5378	58.2319	5.9279
DKHHEL	1.0000	0.0000	1.7084	3.6518	66.4024	6.0155
DKIFPS	1.0000	0.0000	1.7078	3.1314	36.4554	5.6156
DKIITT	1.0000	0.0000	1.6097	3.1774	38.4419	5.6509
DKINSF	1.0000	0.0000	1.7065	2.9388	29.1951	5.4676
DKKLKA	1.0000	0.0000	1.6234	2.9661	30.1283	5.4885
DKKPHL	1.0000	0.0000	1.6671	3.2852	43.5280	5.7338
DKLFLL	1.0000	0.0000	1.6619	2.9155	28.4189	5.4496
DKLKGK	1.0000	0.0000	1.6402	3.0833	34.4909	5.5786
DKLNLN	1.0000	0.0000	1.6234	2.5047	17.6749	5.1339
DKNPND	1.0000	0.0000	1.6338	2.8442	26.1736	5.3948
DKNSEF	1.0000	0.0000	1.7065	2.9388	29.1951	5.4676
DKNYPD	1.0000	0.0000	1.6787	3.3602	47.4561	5.7914
DKPGLT	1.0000	0.0000	1.6417	3.1808	38.5951	5.6536
DKPSVS	1.0000	0.0000	1.7194	2.7428	23.2822	5.3169
DKQETN	1.0000	0.0000	1.6325	3.0777	34.2670	5.5743
DKQEVE	1.0000	0.0000	1.6223	3.4639	53.4816	5.8712
DKQPSK	1.0000	0.0000	1.6759	2.9117	28.2956	5.4467
DKQPTQ	1.0000	0.0000	1.6153	3.3219	45.4088	5.7620
DKRANA	1.0000	0.0000	1.6459	3.2417	41.3977	5.7003
DKRTIL	1.0000	0.0000	1.6357	3.1480	37.1599	5.6283
DKSAKT	1.0000	0.0000	1.6687	2.8489	26.3170	5.3985
DKSAVD	1.0000	0.0000	1.6988	3.0902	34.7653	5.5839
DKSFLK	1.0000	0.0000	1.6968	2.8771	27.1859	5.4201
DKSGEL	1.0000	0.0000	1.6955	2.9091	28.2107	5.4447
DKSRNY	1.0000	0.0000	1.7505	3.1660	37.9386	5.6422
DKSSNS	1.0000	0.0000	1.6611	2.0849	10.8443	4.8112
DKSYPI	1.0000	0.0000	1.7339	3.2528	41.9339	5.7089
DKTILQ	1.0000	0.0000	1.6288	3.0940	34.9164	5.5868
DKTNRI	1.0000	0.0000	1.6396	3.1317	36.4690	5.6158
DKTSIQ	1.0000	0.0000	1.6786	2.9486	29.5264	5.4751
DKVNSI	1.0000	0.0000	1.6946	2.8806	27.2986	5.4228
DKWLTY	1.0000	0.0000	1.8507	4.3025	140.4903	6.5157
DKYEHC	1.0000	0.0000	1.7857	4.5301	182.5733	6.6907
DLADLD	1.0000	0.0000	1.6357	2.9718	30.3280	5.4929
DLALIR	1.0000	0.0000	1.6522	3.1210	36.0207	5.6076
DLCNFE	1.0000	0.0000	1.7957	3.8207	80.6623	6.1454
DLDALV	1.0000	0.0000	1.6554	3.1286	36.3405	5.6135
DLDAVA	1.0000	0.0000	1.6443	3.3437	46.5617	5.7787
DLDCNP	1.0000	0.0000	1.7630	3.5970	62.3396	5.9734
DLDFSS	1.0000	0.0000	1.7236	2.6811	21.6786	5.2695
DLDQVP	1.0000	0.0000	1.6442	3.3265	45.6518	5.7656
DLDRNI	1.0000	0.0000	1.6510	3.0529	33.3021	5.5553
DLDTNS	1.0000	0.0000	1.6593	2.5670	18.9983	5.1818
DLDVLH	1.0000	0.0000	1.6978	3.3784	48.4631	5.8054
DLEDLE	1.0000	0.0000	1.6344	2.9635	30.0388	5.4866
DLEEKH	1.0000	0.0000	1.6683	3.3720	48.1060	5.8005
DLEETK	1.0000	0.0000	1.6239	3.0423	32.8964	5.5471
DLEKNS	1.0000	0.0000	1.6594	2.5606	18.8572	5.1768
DLELFW	1.0000	0.0000	1.8416	4.1240	114.3906	6.3786
DLEQNN	1.0000	0.0000	1.6471	2.8194	25.4346	5.3758
DLETLS	1.0000	0.0000	1.6618	2.6050	19.8527	5.2110
DLFDDN	1.0000	0.0000	1.6649	3.1188	35.9299	5.6059
DLFGSY	1.0000	0.0000	1.7977	3.4952	55.4420	5.8952
DLFPFE	1.0000	0.0000	1.6726	3.5481	58.9255	5.9358
DLGAST	1.0000	0.0000	1.7018	2.9673	30.1708	5.4895
DLGQPQ	1.0000	0.0000	1.6494	3.4121	50.3841	5.8314
DLGSNF	1.0000	0.0000	1.7318	2.9792	30.5864	5.4986
DLHSRN	1.0000	0.0000	1.7424	3.0241	32.2135	5.5331
DLHYFK	1.0000	0.0000	1.7361	3.8800	86.3620	6.1909
DLIHKL	1.0000	0.0000	1.6789	3.1870	38.8694	5.6583
DLIKRN	1.0000	0.0000	1.6486	2.9966	31.2072	5.5120
DLINGT	1.0000	0.0000	1.6565	3.0664	33.8223	5.5656
DLIPER	1.0000	0.0000	1.6372	3.2672	42.6343	5.7200
DLISAV	1.0000	0.0000	1.7047	3.0050	31.5117	5.5184
DLKDFN	1.0000	0.0000	1.6626	3.0625	33.6703	5.5626
DLKDKT	1.0000	0.0000	1.6194	2.9425	29.3191	5.4704
DLKEVD	1.0000	0.0000	1.6408	3.2055	39.7089	5.6726
DLKFLV	1.0000	0.0000	1.6794	3.2355	41.1070	5.6956
DLKKSA	1.0000	0.0000	1.6663	2.7138	22.5143	5.2946
DLKVIE	1.0000	0.0000	1.6417	3.2273	40.7162	5.6893
DLLIIS	1.0000	0.0000	1.6683	2.6549	21.0321	5.2494
DLLPLM	1.0000	0.0000	1.6984	3.1339	36.5604	5.6175
DLLQTV	1.0000	0.0000	1.6567	3.1221	36.0684	5.6085
DLLSIR	1.0000	0.0000	1.6863	2.7606	23.7647	5.3306
DLLYIP	1.0000	0.0000	1.6888	3.2913	43.8329	5.7385
DLMRPK	1.0000	0.0000	1.6909	3.5315	57.8095	5.9231
DLNANK	1.0000	0.0000	1.6369	2.7197	22.6677	5.2991
DLNHSI	1.0000	0.0000	1.7240	2.9184	28.5157	5.4519
DLNKNE	1.0000	0.0000	1.6329	2.6897	21.8941	5.2761
DLNNMK	1.0000	0.0000	1.6975	3.0320	32.5072	5.5392
DLNNRI	1.0000	0.0000	1.6559	2.8734	27.0712	5.4173
DLNPGE	1.0000	0.0000	1.6589	3.1075	35.4665	5.5972
DLPDAK	1.0000	0.0000	1.6268	3.0918	34.8277	5.5851
DLPFDR	1.0000	0.0000	1.6594	3.4387	51.9525	5.8518
DLPKRQ	1.0000	0.0000	1.6410	3.2408	41.3572	5.6997
DLPRQS	1.0000	0.0000	1.7014	2.9885	30.9180	5.5058
DLPSKS	1.0000	0.0000	1.6757	2.4228	16.0740	5.0709
DLPTSL	1.0000	0.0000	1.6605	2.5963	19.6534	5.2043
DLQLLS	1.0000	0.0000	1.6626	2.5216	18.0249	5.1469
DLRALQ	1.0000	0.0000	1.6572	3.1726	38.2318	5.6473
DLSITD	1.0000	0.0000	1.6699	2.7683	23.9767	5.3365
DLSKPL	1.0000	0.0000	1.6575	2.5681	19.0228	5.1827
DLSLSP	1.0000	0.0000	1.6668	2.3159	14.1969	4.9887
DLSNDL	1.0000	0.0000	1.6508	2.4319	16.2453	5.0780
DLSPTN	1.0000	0.0000	1.6612	2.5800	19.2866	5.1918
DLSPTS	1.0000	0.0000	1.6794	2.4510	16.6079	5.0926
DLSSES	1.0000	0.0000	1.6753	2.1792	12.1083	4.8837
DLTPRM	1.0000	0.0000	1.6892	3.5596	59.7164	5.9447
DLTYIF	1.0000	0.0000	1.6970	3.6283	64.6350	5.9975
DLVFDD	1.0000	0.0000	1.6632	3.4551	52.9426	5.8644
DLVGKA	1.0000	0.0000	1.6596	3.4046	49.9469	5.8255
DLVNGI	1.0000	0.0000	1.6772	3.2513	41.8615	5.7078
DLVREE	1.0000	0.0000	1.6506	3.4110	50.3182	5.8305
DLVSIQ	1.0000	0.0000	1.7079	3.0267	32.3080	5.5351
DLYDDS	1.0000	0.0000	1.7336	3.1112	35.6153	5.6000
DMDKSG	1.0000	0.0000	1.7620	3.4147	50.5327	5.8333
DMESPN	1.0000	0.0000	1.7458	3.1572	37.5581	5.6354
DMEVGL	1.0000	0.0000	1.7044	3.7949	78.3035	6.1256
DMEYLS	1.0000	0.0000	1.8072	3.4969	55.5558	5.8965
DMFIER	1.0000	0.0000	1.6610	3.9965	98.7643	6.2805
DMFVSP	1.0000	0.0000	1.7952	3.6868	69.1390	6.0425
DMHKEQ	1.0000	0.0000	1.6858	3.9509	93.7182	6.2455
DMLANT	1.0000	0.0000	1.6991	3.2915	43.8430	5.7386
DMLCEP	1.0000	0.0000	1.8011	4.1623	119.5366	6.4079
DMLDAR	1.0000	0.0000	1.6898	3.6265	64.5011	5.9962
DMLNGL	1.0000	0.0000	1.7248	3.2736	42.9494	5.7249
DMMSSF	1.0000	0.0000	1.8924	3.5725	60.6053	5.9546
DMNCRL	1.0000	0.0000	1.8417	4.0754	108.1594	6.3412
DMNQLI	1.0000	0.0000	1.7043	3.3630	47.6094	5.7936
DMQQAF	1.0000	0.0000	1.6543	4.0242	101.9655	6.3018
DMSGLT	1.0000	0.0000	1.7649	3.2796	43.2486	5.7295
DMSKQI	1.0000	0.0000	1.7476	3.3408	46.4096	5.7765
DMTKGR	1.0000	0.0000	1.6729	3.8226	80.8366	6.1468
DMTSQN	1.0000	0.0000	1.7491	3.1677	38.0159	5.6435
DNAHPT	1.0000	0.0000	1.6736	3.4052	49.9826	5.8260
DNALSA	1.0000	0.0000	1.6784	2.6987	22.1245	5.2830
DNALYG	1.0000	0.0000	1.7152	3.4610	53.3027	5.8689
DNALYL	1.0000	0.0000	1.6995	3.1288	36.3452	5.6135
DNCEIV	1.0000	0.0000	1.7668	3.9475	93.3430	6.2428
DNDPST	1.0000	0.0000	1.6700	2.7433	23.2941	5.3173
DNDQEN	1.0000	0.0000	1.6460	2.9826	30.7086	5.5012
DNDSDS	1.0000	0.0000	1.6814	2.4498	16.5860	5.0917
DNEDEA	1.0000	0.0000	1.6328	3.1623	37.7772	5.6393
DNEFRT	1.0000	0.0000	1.6653	3.4030	49.8584	5.8244
DNEGTS	1.0000	0.0000	1.6993	2.9210	28.6006	5.4539
DNENHC	1.0000	0.0000	1.8189	3.8909	87.4586	6.1994
DNFHSL	1.0000	0.0000	1.7608	3.1117	35.6378	5.6004
DNGFES	1.0000	0.0000	1.7391	3.1642	37.8599	5.6408
DNGNQP	1.0000	0.0000	1.6677	3.1429	36.9439	5.6244
DNGSSA	1.0000	0.0000	1.7225	2.6706	21.4168	5.2614
DNHFPL	1.0000	0.0000	1.7132	3.4333	51.6293	5.8476
DNHNSN	1.0000	0.0000	1.7106	2.7009	22.1803	5.2847
DNHRDA	1.0000	0.0000	1.6828	3.5477	58.9038	5.9356
DNIKSS	1.0000	0.0000	1.6769	2.4152	15.9337	5.0651
DNISEP	1.0000	0.0000	1.6786	2.8149	25.3032	5.3723
DNISSD	1.0000	0.0000	1.6850	2.4716	17.0093	5.1084
DNITLL	1.0000	0.0000	1.6332	2.7341	23.0484	5.3102
DNKALL	1.0000	0.0000	1.6353	2.7360	23.0981	5.3117
DNKDRC	1.0000	0.0000	1.7632	3.8183	80.4399	6.1435
DNKIKD	1.0000	0.0000	1.6255	2.9761	30.4783	5.4962
DNKKND	1.0000	0.0000	1.6288	2.7749	24.1594	5.3415
DNKKRT	1.0000	0.0000	1.6371	3.0536	33.3297	5.5558
DNKNHT	1.0000	0.0000	1.6813	3.1046	35.3451	5.5949
DNKNID	1.0000	0.0000	1.6347	2.8529	26.4385	5.4015
DNKQEC	1.0000	0.0000	1.7571	3.7860	77.5048	6.1187
DNKTAA	1.0000	0.0000	1.6327	3.0861	34.6007	5.5808
DNLADK	1.0000	0.0000	1.6358	2.8992	27.8905	5.4371
DNLAIA	1.0000	0.0000	1.6453	3.0291	32.3977	5.5369
DNLINS	1.0000	0.0000	1.6543	2.4374	16.3484	5.0821
DNLKFN	1.0000	0.0000	1.6659	2.8829	27.3708	5.4246
DNLKLH	1.0000	0.0000	1.6820	2.9857	30.8183	5.5036
DNLKNP	1.0000	0.0000	1.6318	2.6809	21.6745	5.2694
DNLNPM	1.0000	0.0000	1.7031	3.1013	35.2134	5.5925
DNLNSL	1.0000	0.0000	1.6358	2.2524	13.1863	4.9400
DNLNVL	1.0000	0.0000	1.6548	2.7178	22.6183	5.2977
DNLSDN	1.0000	0.0000	1.6510	2.4157	15.9414	5.0654
DNLTTP	1.0000	0.0000	1.6307	2.8605	26.6708	5.4074
DNMEKN	1.0000	0.0000	1.6985	3.2170	40.2359	5.6814
DNMSSY	1.0000	0.0000	1.8293	3.1503	37.2607	5.6301
DNNELT	1.0000	0.0000	1.6349	2.7178	22.6189	5.2977
DNNGSD	1.0000	0.0000	1.6934	2.7479	23.4186	5.3208
DNNNPF	1.0000	0.0000	1.6736	2.9360	29.0993	5.4654
DNNRFV	1.0000	0.0000	1.7018	3.3867	48.9307	5.8118
DNPKVS	1.0000	0.0000	1.6934	2.8719	27.0251	5.4161
DNPSDP	1.0000	0.0000	1.6747	2.7845	24.4286	5.3489
DNPSYP	1.0000	0.0000	1.7385	3.1209	36.0176	5.6075
DNPVAN	1.0000	0.0000	1.6630	3.1091	35.5306	5.5984
DNQFAL	1.0000	0.0000	1.6761	3.2440	41.5075	5.7021
DNQMSG	1.0000	0.0000	1.7796	3.3649	47.7147	5.7950
DNRKQQ	1.0000	0.0000	1.6498	3.2849	43.5145	5.7336
DNRYKT	1.0000	0.0000	1.6897	3.4464	52.4144	5.8577
DNSARK	1.0000	0.0000	1.6932	2.8813	27.3188	5.4233
DNSCAK	1.0000	0.0000	1.8097	3.4340	51.6718	5.8482
DNSDEH	1.0000	0.0000	1.7303	3.0817	34.4252	5.5774
DNSFPD	1.0000	0.0000	1.7105	2.9864	30.8436	5.5042
DNSLHK	1.0000	0.0000	1.7145	2.8404	26.0586	5.3919
DNSLSV	1.0000	0.0000	1.6944	2.4434	16.4626	5.0868
DNSNLL	1.0000	0.0000	1.6358	2.2524	13.1863	4.9400
DNSRSS	1.0000	0.0000	1.6956	2.2686	13.4379	4.9524
DNSSGY	1.0000	0.0000	1.7840	2.9553	29.7542	5.4802
DNSVSD	1.0000	0.0000	1.7111	2.6066	19.8895	5.2122
DNTGHS	1.0000	0.0000	1.7529	3.2008	39.4933	5.6689
DNTSGN	1.0000	0.0000	1.6898	2.7198	22.6690	5.2992
DNVMTI	1.0000	0.0000	1.6991	3.5815	61.2379	5.9615
DNYRKR	1.0000	0.0000	1.6997	3.6020	62.7017	5.9773
DPAART	1.0000	0.0000	1.6155	3.4624	53.3866	5.8700
DPAISD	1.0000	0.0000	1.6829	3.0245	32.2268	5.5334
DPALNT	1.0000	0.0000	1.6379	2.9404	29.2482	5.4688
DPAMLH	1.0000	0.0000	1.7186	3.8137	80.0137	6.1400
DPAQRN	1.0000	0.0000	1.6472	3.3326	45.9735	5.7703
DPAQTI	1.0000	0.0000	1.6107	3.3783	48.4593	5.8054
DPASSE	1.0000	0.0000	1.7095	2.7159	22.5674	5.2962
DPDSKH	1.0000	0.0000	1.7240	3.1962	39.2828	5.6654
DPEFLV	1.0000	0.0000	1.6635	3.4899	55.1047	5.8911
DPEKAL	1.0000	0.0000	1.6280	3.1135	35.7115	5.6018
DPERFR	1.0000	0.0000	1.6287	3.7511	74.4535	6.0919
DPESSR	1.0000	0.0000	1.7238	2.7915	24.6285	5.3543
DPFSHY	1.0000	0.0000	1.8189	3.8039	79.1229	6.1325
DPGEVG	1.0000	0.0000	1.6289	3.7761	76.6273	6.1111
DPHQTE	1.0000	0.0000	1.6422	3.6281	64.6153	5.9973
DPIFQV	1.0000	0.0000	1.6290	3.7265	72.3728	6.0730
DPIKKA	1.0000	0.0000	1.6127	3.2204	40.3967	5.6840
DPISRI	1.0000	0.0000	1.6965	3.1218	36.0568	5.6082
DPKAPL	1.0000	0.0000	1.6275	3.1048	35.3542	5.5951
DPKERT	1.0000	0.0000	1.6181	3.3242	45.5312	5.7638
DPKIKV	1.0000	0.0000	1.6238	3.3255	45.5955	5.7647
DPKRNL	1.0000	0.0000	1.6478	2.9879	30.8948	5.5053
DPKSRI	1.0000	0.0000	1.6911	3.0438	32.9529	5.5482
DPLIRN	1.0000	0.0000	1.6519	3.0659	33.8056	5.5653
DPLMPE	4.0000	17.6854	1.6800	4.0972	221.8103	5.8951
DPNASF	1.0000	0.0000	1.7173	3.0382	32.7417	5.5440
DPNCAT	1.0000	0.0000	1.7536	3.7838	77.3102	6.1170
DPNSNK	1.0000	0.0000	1.6587	2.5356	18.3191	5.1576
DPPTLL	1.0000	0.0000	1.6311	2.9179	28.4991	5.4515
DPPVNQ	1.0000	0.0000	1.6494	3.3233	45.4802	5.7631
DPQDGP	1.0000	0.0000	1.6191	3.5150	56.7229	5.9104
DPRNFE	1.0000	0.0000	1.6651	3.4442	52.2800	5.8560
DPSDPR	1.0000	0.0000	1.6936	3.0914	34.8126	5.5848
DPSIMK	1.0000	0.0000	1.7401	3.2804	43.2894	5.7301
DPSNNK	1.0000	0.0000	1.6587	2.5356	18.3191	5.1576
DPSNSD	1.0000	0.0000	1.6835	2.4628	16.8381	5.1017
DPSSLV	1.0000	0.0000	1.7131	2.6359	20.5749	5.2347
DPSTPA	1.0000	0.0000	1.6798	2.9876	30.8847	5.5051
DPSVFD	1.0000	0.0000	1.7308	3.3228	45.4547	5.7627
DPTAQM	1.0000	0.0000	1.6541	3.7206	71.8849	6.0685
DPTCSH	1.0000	0.0000	1.8629	3.9045	88.8369	6.2098
DPTQNA	1.0000	0.0000	1.6361	3.1771	38.4272	5.6507
DPTRNA	1.0000	0.0000	1.6427	3.2311	40.8956	5.6922
DPTYNN	1.0000	0.0000	1.6926	3.2088	39.8597	5.6751
DPVGLE	1.0000	0.0000	1.6561	3.4439	52.2604	5.8557
DPVGVN	1.0000	0.0000	1.6736	3.5627	59.9252	5.9471
DPYVKI	1.0000	0.0000	1.6594	3.7182	71.6859	6.0666
DQAEAL	1.0000	0.0000	1.6348	3.2820	43.3672	5.7313
DQASEC	1.0000	0.0000	1.8244	3.7650	75.6544	6.1026
DQDAEC	1.0000	0.0000	1.7172	4.0736	107.9382	6.3398
DQDEST	1.0000	0.0000	1.6825	3.0049	31.5089	5.5184
DQEILT	1.0000	0.0000	1.6301	3.1720	38.2046	5.6468
DQENND	1.0000	0.0000	1.6460	2.9826	30.7086	5.5012
DQEQES	1.0000	0.0000	1.6952	3.1282	36.3233	5.6131
DQETQE	1.0000	0.0000	1.6117	3.4087	50.1843	5.8287
DQEVIR	1.0000	0.0000	1.6190	3.6476	66.0883	6.0124
DQFINY	1.0000	0.0000	1.7043	3.7136	71.3058	6.0631
DQFNHR	1.0000	0.0000	1.7033	3.7844	77.3595	6.1175
DQGIKK	1.0000	0.0000	1.6280	3.3981	49.5733	5.8205
DQGKAS	1.0000	0.0000	1.7097	3.1758	38.3715	5.6497
DQHPKT	1.0000	0.0000	1.6480	3.5500	59.0590	5.9373
DQHSKS	1.0000	0.0000	1.7617	2.9480	29.5039	5.4746
DQIEVS	1.0000	0.0000	1.7087	3.2116	39.9894	5.6773
DQIIAN	1.0000	0.0000	1.6378	3.2357	41.1129	5.6957
DQIVES	1.0000	0.0000	1.7087	3.2116	39.9894	5.6773
DQIVWN	1.0000	0.0000	1.8214	4.2862	137.8769	6.5032
DQKMIA	1.0000	0.0000	1.6577	3.7012	70.2924	6.0535
DQLDRT	1.0000	0.0000	1.6397	3.2560	42.0864	5.7113
DQLHTN	1.0000	0.0000	1.6882	3.2506	41.8245	5.7072
DQLPIG	1.0000	0.0000	1.6465	3.3605	47.4719	5.7916
DQLVSY	1.0000	0.0000	1.7684	3.3414	46.4390	5.7770
DQMMEV	1.0000	0.0000	1.6816	4.2266	128.7292	6.4574
DQMQKP	1.0000	0.0000	1.6585	3.7141	71.3455	6.0635
DQNPKS	1.0000	0.0000	1.6782	2.7885	24.5437	5.3520
DQNSLT	1.0000	0.0000	1.6708	2.6404	20.6825	5.2382
DQNTLD	1.0000	0.0000	1.6396	2.9490	29.5407	5.4754
DQPNDG	1.0000	0.0000	1.6510	3.3225	45.4375	5.7624
DQQVVL	1.0000	0.0000	1.6590	3.5437	58.6327	5.9325
DQRSPT	1.0000	0.0000	1.6989	3.1236	36.1312	5.6096
DQRWVI	1.0000	0.0000	1.7727	4.5932	196.3236	6.7391
DQSNGR	1.0000	0.0000	1.7289	3.1282	36.3240	5.6132
DQSPLM	1.0000	0.0000	1.7514	3.2252	40.6184	5.6877
DQSPNQ	1.0000	0.0000	1.6938	2.9182	28.5095	5.4517
DQSPTA	1.0000	0.0000	1.6874	3.0480	33.1130	5.5515
DQSSCS	1.0000	0.0000	1.8472	3.0743	34.1337	5.5717
DQSYTY	1.0000	0.0000	1.8005	3.6561	66.7355	6.0189
DQTKSK	1.0000	0.0000	1.6719	2.8706	26.9826	5.4151
DQVPVD	1.0000	0.0000	1.6236	3.6466	66.0078	6.0116
DQVSCI	1.0000	0.0000	1.8416	3.8701	85.3827	6.1833
DRANVF	1.0000	0.0000	1.6778	3.6180	63.8712	5.9896
DRAYLL	1.0000	0.0000	1.7042	3.4357	51.7706	5.8495
DRCNHH	1.0000	0.0000	1.8342	4.4777	171.8739	6.6503
DRCPFA	1.0000	0.0000	1.7262	4.3339	145.6583	6.5399
DRCSEH	1.0000	0.0000	1.8820	4.0688	107.3379	6.3361
DRDFSI	1.0000	0.0000	1.7264	3.3021	44.3844	5.7468
DRDNLA	1.0000	0.0000	1.6540	3.0830	34.4760	5.5784
DRDVKR	1.0000	0.0000	1.6315	3.6019	62.6935	5.9772
DRFQSR	1.0000	0.0000	1.7473	3.4812	54.5564	5.8844
DRGLTQ	1.0000	0.0000	1.6555	3.4250	51.1354	5.8412
DRHHPE	1.0000	0.0000	1.6635	4.0118	100.5166	6.2922
DRKHKL	1.0000	0.0000	1.6786	3.3996	49.6617	5.8217
DRKLPG	1.0000	0.0000	1.6535	3.3364	46.1743	5.7732
DRKSAA	1.0000	0.0000	1.6992	3.1126	35.6739	5.6011
DRLQAP	1.0000	0.0000	1.6421	3.3489	46.8440	5.7828
DRLSHD	1.0000	0.0000	1.7453	3.2036	39.6227	5.6711
DRLVKR	1.0000	0.0000	1.6611	3.4386	51.9454	5.8517
DRNATT	1.0000	0.0000	1.6417	3.1899	39.0005	5.6606
DRNHAG	1.0000	0.0000	1.6954	3.7167	71.5623	6.0655
DRNIGN	1.0000	0.0000	1.6761	3.2057	39.7146	5.6727
DRNKQF	1.0000	0.0000	1.6700	3.4265	51.2267	5.8424
DRNYQS	1.0000	0.0000	1.7652	3.2957	44.0578	5.7419
DRPLIM	1.0000	0.0000	1.6887	3.6095	63.2483	5.9831
DRPLMP	1.0000	0.0000	1.6886	3.6008	62.6161	5.9764
DRQKPL	1.0000	0.0000	1.6410	3.2408	41.3572	5.6997
DRQPQP	1.0000	0.0000	1.6141	3.5468	58.8402	5.9349
DRSGII	1.0000	0.0000	1.7192	3.2778	43.1603	5.7281
DRSHIA	1.0000	0.0000	1.7496	3.4404	52.0519	5.8531
DRSLAM	1.0000	0.0000	1.7658	3.3179	45.2019	5.7590
DRSLYK	1.0000	0.0000	1.7486	3.1822	38.6573	5.6547
DRSNEL	1.0000	0.0000	1.6873	2.7443	23.3219	5.3181
DRSSAD	1.0000	0.0000	1.7268	2.8085	25.1177	5.3674
DRTAHH	1.0000	0.0000	1.6678	4.0006	99.2371	6.2837
DRTKNL	1.0000	0.0000	1.6449	2.9467	29.4618	5.4736
DRTNKY	1.0000	0.0000	1.6897	3.4464	52.4144	5.8577
DRVVRF	1.0000	0.0000	1.6244	4.0300	102.6500	6.3063
DRYNTR	1.0000	0.0000	1.6977	3.6302	64.7699	5.9989
DSAGQA	1.0000	0.0000	1.7174	3.2839	43.4631	5.7328
DSANKM	1.0000	0.0000	1.7435	3.1179	35.8943	5.6052
DSAQAK	1.0000	0.0000	1.6906	3.0586	33.5198	5.5596
DSCGRV	1.0000	0.0000	1.8716	4.0713	107.6541	6.3380
DSDHGS	1.0000	0.0000	1.7883	3.0999	35.1551	5.5914
DSDIFA	1.0000	0.0000	1.7152	3.2265	40.6788	5.6887
DSDIYH	1.0000	0.0000	1.7880	3.5977	62.3907	5.9740
DSDKFA	1.0000	0.0000	1.7102	3.1484	37.1782	5.6287
DSDKGI	1.0000	0.0000	1.6974	3.0724	34.0572	5.5702
DSDNRY	1.0000	0.0000	1.7553	3.2223	40.4837	5.6854
DSDPAS	1.0000	0.0000	1.7062	2.6941	22.0076	5.2795
DSDSNE	1.0000	0.0000	1.6850	2.4716	17.0093	5.1084
DSDSSP	1.0000	0.0000	1.6945	2.3338	14.4953	5.0025
DSDTTN	1.0000	0.0000	1.6652	2.7021	22.2119	5.2856
DSEIIQ	1.0000	0.0000	1.6889	3.0766	34.2222	5.5734
DSEQKD	1.0000	0.0000	1.6810	2.9768	30.5013	5.4967
DSETPT	1.0000	0.0000	1.6723	2.9164	28.4487	5.4503
DSFAST	1.0000	0.0000	1.7416	2.8680	26.9022	5.4131
DSFELL	1.0000	0.0000	1.7041	2.8482	26.2947	5.3979
DSFSKK	1.0000	0.0000	1.7226	2.7317	22.9844	5.3084
DSFTIK	1.0000	0.0000	1.7043	3.0902	34.7655	5.5839
DSGIMS	1.0000	0.0000	1.8061	3.1841	38.7418	5.6561
DSGLLL	1.0000	0.0000	1.6811	2.6172	20.1343	5.2204
DSGYPK	1.0000	0.0000	1.7569	3.4001	49.6903	5.8221
DSHESQ	1.0000	0.0000	1.7721	3.0260	32.2842	5.5346
DSHGDL	1.0000	0.0000	1.7534	3.2452	41.5686	5.7031
DSHINS	1.0000	0.0000	1.7465	2.7731	24.1099	5.3402
DSHNMP	1.0000	0.0000	1.8005	3.4370	51.8496	5.8505
DSISLT	1.0000	0.0000	1.6809	2.4597	16.7767	5.0993
DSKHML	1.0000	0.0000	1.7922	3.3840	48.7748	5.8097
DSKKQV	1.0000	0.0000	1.6982	3.0555	33.4019	5.5573
DSKLGS	1.0000	0.0000	1.7057	2.5788	19.2585	5.1908
DSKRPT	1.0000	0.0000	1.6865	2.9939	31.1102	5.5099
DSKTEI	1.0000	0.0000	1.6716	2.8969	27.8171	5.4354
DSLCGQ	1.0000	0.0000	1.8462	3.6973	69.9756	6.0505
DSLERS	1.0000	0.0000	1.7084	2.6152	20.0886	5.2189
DSLGSS	1.0000	0.0000	1.7054	2.3265	14.3735	4.9969
DSLIVN	1.0000	0.0000	1.6931	2.7737	24.1277	5.3407
DSLLTT	1.0000	0.0000	1.6551	2.5552	18.7389	5.1727
DSLSPH	1.0000	0.0000	1.7449	2.7806	24.3212	5.3460
DSLSSK	1.0000	0.0000	1.6621	2.1012	11.0529	4.8237
DSMHNL	1.0000	0.0000	1.7947	3.2608	42.3189	5.7150
DSNAKL	1.0000	0.0000	1.6642	2.5906	19.5244	5.1999
DSNEPQ	1.0000	0.0000	1.6863	2.8666	26.8588	5.4120
DSNESQ	1.0000	0.0000	1.6978	2.5450	18.5191	5.1648
DSNIRT	1.0000	0.0000	1.6912	2.8794	27.2601	5.4219
DSNNKS	1.0000	0.0000	1.6551	2.2140	12.6090	4.9104
DSNPNH	1.0000	0.0000	1.7237	2.8934	27.7046	5.4327
DSNRTQ	1.0000	0.0000	1.6989	2.9311	28.9353	5.4616
DSNSQK	1.0000	0.0000	1.6863	2.4669	16.9177	5.1048
DSNYFS	1.0000	0.0000	1.7944	3.0013	31.3760	5.5156
DSNYIF	1.0000	0.0000	1.7757	3.3316	45.9199	5.7695
DSPFFG	1.0000	0.0000	1.7646	3.5500	59.0557	5.9373
DSPNFT	1.0000	0.0000	1.7076	2.9583	29.8578	5.4825
DSPRES	1.0000	0.0000	1.7238	2.7915	24.6285	5.3543
DSPSTI	1.0000	0.0000	1.6973	2.6359	20.5755	5.2348
DSQDPL	1.0000	0.0000	1.6820	2.8611	26.6902	5.4078
DSQLSE	1.0000	0.0000	1.6978	2.5612	18.8714	5.1773
DSQNDC	1.0000	0.0000	1.8190	3.5120	56.5275	5.9081
DSQSNI	1.0000	0.0000	1.6978	2.5450	18.5191	5.1648
DSQTFD	1.0000	0.0000	1.7143	3.1982	39.3755	5.6669
DSREST	1.0000	0.0000	1.7180	2.7503	23.4848	5.3227
DSRTSG	1.0000	0.0000	1.7460	2.8976	27.8386	5.4359
DSSATG	1.0000	0.0000	1.7316	2.8220	25.5106	5.3778
DSSKEL	1.0000	0.0000	1.6771	2.4315	16.2374	5.0776
DSSLTP	1.0000	0.0000	1.6794	2.4510	16.6079	5.0926
DSSPSQ	1.0000	0.0000	1.7082	2.4072	15.7851	5.0589
DSSPTY	1.0000	0.0000	1.7624	2.9507	29.5962	5.4767
DSSRFD	1.0000	0.0000	1.7598	2.9718	30.3257	5.4929
DSSRIH	1.0000	0.0000	1.7827	3.0800	34.3591	5.5761
DSSSHS	1.0000	0.0000	1.7363	2.3137	14.1607	4.9871
DSSSMN	1.0000	0.0000	1.7471	2.5053	17.6870	5.1343
DSSSNA	1.0000	0.0000	1.6801	2.1930	12.3042	4.8943
DSSVSN	1.0000	0.0000	1.7019	2.2980	13.9055	4.9750
DSSYQP	1.0000	0.0000	1.7787	3.0522	33.2749	5.5547
DSTCPR	1.0000	0.0000	1.8251	3.7304	72.6959	6.0760
DSTDLF	1.0000	0.0000	1.7044	2.9616	29.9706	5.4850
DSTLEL	1.0000	0.0000	1.6618	2.6050	19.8527	5.2110
DSTSGT	1.0000	0.0000	1.7194	2.7421	23.2608	5.3163
DSVDLV	1.0000	0.0000	1.7202	3.0883	34.6897	5.5825
DSVNAI	1.0000	0.0000	1.7065	2.9887	30.9254	5.5059
DSVREF	1.0000	0.0000	1.7469	3.4589	53.1742	5.8673
DSVYTR	1.0000	0.0000	1.7704	3.5305	57.7440	5.9223
DSWIKF	1.0000	0.0000	1.8930	4.0856	109.4393	6.3490
DSYCNA	1.0000	0.0000	1.8845	3.8268	81.2340	6.1501
DSYMYG	1.0000	0.0000	1.8805	4.1439	117.0371	6.3938
DSYNGQ	1.0000	0.0000	1.7733	3.3373	46.2210	5.7738
DTALSA	1.0000	0.0000	1.6811	2.8501	26.3526	5.3994
DTASGR	1.0000	0.0000	1.7190	3.2580	42.1842	5.7129
DTCFSY	1.0000	0.0000	1.9055	4.1414	116.7014	6.3919
DTCTII	1.0000	0.0000	1.7224	3.9139	89.8021	6.2170
DTDDWY	1.0000	0.0000	1.8144	4.5221	180.9019	6.6845
DTDESI	1.0000	0.0000	1.6757	2.9533	29.6854	5.4787
DTDSHG	1.0000	0.0000	1.7488	3.3803	48.5715	5.8069
DTECPS	1.0000	0.0000	1.8089	3.6247	64.3648	5.9947
DTEDLD	1.0000	0.0000	1.6235	3.0769	34.2354	5.5737
DTEPLA	1.0000	0.0000	1.6276	3.1417	36.8907	5.6235
DTEPNL	1.0000	0.0000	1.6346	2.9104	28.2516	5.4457
DTEQDV	1.0000	0.0000	1.6198	3.4704	53.8799	5.8761
DTFAAD	1.0000	0.0000	1.6272	3.5370	58.1764	5.9273
DTFGAQ	1.0000	0.0000	1.6336	3.7276	72.4620	6.0738
DTGKVM	1.0000	0.0000	1.6757	3.8519	83.6201	6.1694
DTIGAK	1.0000	0.0000	1.6245	3.4046	49.9482	5.8256
DTILIL	1.0000	0.0000	1.6327	2.9354	29.0786	5.4649
DTKFKA	1.0000	0.0000	1.6346	3.3725	48.1369	5.8009
DTKNIS	1.0000	0.0000	1.6655	2.6957	22.0471	5.2807
DTLCTT	1.0000	0.0000	1.7443	3.6790	68.5196	6.0365
DTLELT	1.0000	0.0000	1.6290	2.8855	27.4517	5.4266
DTLITN	1.0000	0.0000	1.6316	2.8692	26.9407	5.4141
DTLLMH	1.0000	0.0000	1.7390	3.5575	59.5689	5.9431
DTLNEL	1.0000	0.0000	1.6332	2.7341	23.0484	5.3102
DTLQRG	1.0000	0.0000	1.6555	3.4250	51.1354	5.8412
DTLSDQ	1.0000	0.0000	1.6776	2.8200	25.4513	5.3762
DTMLDL	1.0000	0.0000	1.6911	3.2560	42.0857	5.7113
DTMRVQ	1.0000	0.0000	1.6593	3.9401	92.5530	6.2372
DTNASH	1.0000	0.0000	1.7317	3.0836	34.5001	5.5788
DTNDKL	1.0000	0.0000	1.6282	2.8193	25.4322	5.3757
DTNETQ	1.0000	0.0000	1.6324	3.1059	35.3986	5.5960
DTNFLD	1.0000	0.0000	1.6633	3.0906	34.7823	5.5842
DTNSTV	1.0000	0.0000	1.6911	2.8589	26.6229	5.4062
DTNSVP	1.0000	0.0000	1.6957	2.9001	27.9185	5.4378
DTPDNI	1.0000	0.0000	1.6280	3.0736	34.1067	5.5712
DTQPFQ	1.0000	0.0000	1.6278	3.5932	62.0728	5.9706
DTRANS	1.0000	0.0000	1.6955	2.9095	28.2218	5.4450
DTRGSQ	1.0000	0.0000	1.7218	3.2796	43.2493	5.7295
DTSAAP	1.0000	0.0000	1.6844	3.0264	32.2969	5.5348
DTSASD	1.0000	0.0000	1.7004	2.6530	20.9847	5.2479
DTSKFG	1.0000	0.0000	1.7275	3.2375	41.1990	5.6971
DTSKGM	1.0000	0.0000	1.7601	3.3865	48.9199	5.8117
DTSLYH	1.0000	0.0000	1.7877	3.3845	48.8070	5.8101
DTSSFD	1.0000	0.0000	1.7332	2.8162	25.3412	5.3733
DTSSIN	1.0000	0.0000	1.6807	2.4434	16.4630	5.0868
DTTLRI	1.0000	0.0000	1.6353	3.1762	38.3867	5.6500
DTTNSN	1.0000	0.0000	1.6562	2.5226	18.0456	5.1476
DTVPFI	1.0000	0.0000	1.6340	3.6250	64.3837	5.9949
DTWDDS	1.0000	0.0000	1.8532	3.8771	86.0737	6.1887
DTYQLS	1.0000	0.0000	1.7410	3.1564	37.5229	5.6348
DTYQSL	1.0000	0.0000	1.7410	3.1564	37.5229	5.6348
DTYTDN	1.0000	0.0000	1.6771	3.3472	46.7511	5.7814
DVALLS	1.0000	0.0000	1.6966	2.8200	25.4535	5.3763
DVAMLR	1.0000	0.0000	1.6995	3.7834	77.2685	6.1167
DVAPTI	1.0000	0.0000	1.6185	3.4617	53.3472	5.8695
DVASPN	1.0000	0.0000	1.7055	2.9800	30.6158	5.4992
DVASSK	1.0000	0.0000	1.7258	2.7816	24.3485	5.3467
DVCNQW	1.0000	0.0000	1.9527	4.9447	294.2541	7.0093
DVDLEQ	1.0000	0.0000	1.6444	3.3353	46.1130	5.7723
DVDLRA	1.0000	0.0000	1.6516	3.4193	50.8021	5.8369
DVEVLK	1.0000	0.0000	1.6561	3.3623	47.5746	5.7931
DVFGNS	1.0000	0.0000	1.7612	3.2992	44.2383	5.7446
DVFRNT	1.0000	0.0000	1.6781	3.5381	58.2536	5.9282
DVFSNS	1.0000	0.0000	1.7537	2.8216	25.5006	5.3775
DVGHIE	1.0000	0.0000	1.6464	3.9174	90.1625	6.2197
DVGNVT	1.0000	0.0000	1.6746	3.5215	57.1500	5.9154
DVHFDH	1.0000	0.0000	1.6675	4.2214	127.9624	6.4534
DVHLPC	1.0000	0.0000	1.7973	4.2348	129.9510	6.4637
DVHPSG	1.0000	0.0000	1.7719	3.5783	61.0146	5.9591
DVIHSS	1.0000	0.0000	1.7889	3.1094	35.5439	5.5987
DVITGN	1.0000	0.0000	1.6617	3.3864	48.9137	5.8116
DVKLTY	1.0000	0.0000	1.6892	3.4921	55.2464	5.8928
DVKRSD	1.0000	0.0000	1.7104	3.1659	37.9336	5.6421
DVKWNL	1.0000	0.0000	1.8301	3.9715	95.9648	6.2613
DVLHNG	1.0000	0.0000	1.7216	3.5311	57.7867	5.9228
DVLTAG	1.0000	0.0000	1.6579	3.4327	51.5948	5.8472
DVMGDS	1.0000	0.0000	1.7853	3.6278	64.5959	5.9971
DVMMES	1.0000	0.0000	1.8292	3.8446	82.9157	6.1638
DVMSMN	1.0000	0.0000	1.8391	3.6433	65.7611	6.0091
DVNAFL	1.0000	0.0000	1.6882	3.3274	45.6955	5.7662
DVNISC	1.0000	0.0000	1.8380	3.6171	63.8053	5.9889
DVNSIK	1.0000	0.0000	1.6946	2.8806	27.2986	5.4228
DVNSNA	1.0000	0.0000	1.6987	2.7875	24.5142	5.3512
DVNTKY	1.0000	0.0000	1.6941	3.4758	54.2200	5.8803
DVPQLD	1.0000	0.0000	1.6442	3.3265	45.6518	5.7656
DVQRAN	1.0000	0.0000	1.6601	3.4764	54.2581	5.8808
DVRTAL	1.0000	0.0000	1.6521	3.3911	49.1806	5.8152
DVRTRS	1.0000	0.0000	1.7278	3.3214	45.3844	5.7616
DVSAMI	1.0000	0.0000	1.7688	3.5323	57.8668	5.9237
DVSELQ	1.0000	0.0000	1.7079	3.0267	32.3080	5.5351
DVSHAK	1.0000	0.0000	1.7510	3.3917	49.2138	5.8157
DVSISS	1.0000	0.0000	1.7273	2.4993	17.5648	5.1297
DVSWNT	1.0000	0.0000	1.8797	3.8543	83.8508	6.1712
DVTGAT	1.0000	0.0000	1.6305	3.5678	60.2836	5.9510
DVTGGS	1.0000	0.0000	1.7425	3.4046	49.9499	5.8256
DVTSNE	1.0000	0.0000	1.6968	2.9088	28.2009	5.4445
DVYRTK	1.0000	0.0000	1.6660	3.7828	77.2154	6.1162
DWHILS	1.0000	0.0000	1.9187	4.0652	106.8980	6.3333
DWISSP	1.0000	0.0000	1.8871	3.6314	64.8591	5.9999
DWLLIG	1.0000	0.0000	1.8322	4.0780	108.4892	6.3432
DWPPLM	1.0000	0.0000	1.8546	4.4406	164.7029	6.6219
DWYTQH	1.0000	0.0000	1.8300	4.8970	278.5569	6.9727
DYADRH	1.0000	0.0000	1.6689	4.0637	106.7135	6.3322
DYDEQN	1.0000	0.0000	1.6827	3.4986	55.6634	5.8978
DYDHIR	1.0000	0.0000	1.6715	4.0337	103.0856	6.3091
DYDSQS	1.0000	0.0000	1.7767	3.0392	32.7793	5.5447
DYELQN	1.0000	0.0000	1.6984	3.3354	46.1190	5.7724
DYENSD	1.0000	0.0000	1.7381	3.1166	35.8400	5.6042
DYENSV	1.0000	0.0000	1.7635	3.2734	42.9412	5.7247
DYFPQL	1.0000	0.0000	1.6977	3.7212	71.9290	6.0689
DYGLMY	1.0000	0.0000	1.7705	4.2893	138.3596	6.5055
DYGNNW	1.0000	0.0000	1.9002	4.3602	150.1362	6.5601
DYILPA	1.0000	0.0000	1.6759	3.5063	56.1563	5.9037
DYLRSH	1.0000	0.0000	1.8091	3.5401	58.3873	5.9297
DYLVSM	1.0000	0.0000	1.8296	3.6320	64.9090	6.0004
DYMEAS	1.0000	0.0000	1.8070	3.7120	71.1696	6.0618
DYNIIF	1.0000	0.0000	1.7022	3.6620	67.1860	6.0234
DYNITC	1.0000	0.0000	1.8026	4.0772	108.3862	6.3426
DYNKGT	1.0000	0.0000	1.6961	3.4880	54.9871	5.8897
DYNVNW	1.0000	0.0000	1.8978	4.3480	148.0430	6.5507
DYPGKD	1.0000	0.0000	1.6618	3.7087	70.9027	6.0593
DYPHLI	1.0000	0.0000	1.7122	3.7560	74.8748	6.0957
DYPTPD	1.0000	0.0000	1.6490	3.5809	61.1961	5.9611
DYPWNL	1.0000	0.0000	1.8732	4.2205	127.8266	6.4527
DYRIKY	1.0000	0.0000	1.6889	4.0123	100.5766	6.2926
DYRLFD	1.0000	0.0000	1.7027	3.7622	75.4068	6.1004
DYRSQK	1.0000	0.0000	1.7564	3.4189	50.7785	5.8366
DYSHES	1.0000	0.0000	1.8303	3.2891	43.7222	5.7368
DYTFTN	1.0000	0.0000	1.7028	3.5622	59.8921	5.9467
DYVPNK	1.0000	0.0000	1.6944	3.5170	56.8531	5.9119
DYYIGV	1.0000	0.0000	1.6712	4.2670	134.8583	6.4884
EAAARV	1.0000	0.0000	1.6149	3.7078	70.8310	6.0586
EADGIC	1.0000	0.0000	1.7218	4.1910	123.5518	6.4300
EADQSP	1.0000	0.0000	1.6915	3.0979	35.0738	5.5898
EADSHE	1.0000	0.0000	1.7355	3.3347	46.0843	5.7719
EADTTL	1.0000	0.0000	1.6264	3.1005	35.1807	5.5918
EAEADQ	1.0000	0.0000	1.6088	3.4670	53.6702	5.8735
EAEFRR	1.0000	0.0000	1.6240	3.8116	79.8254	6.1384
EAFNSP	1.0000	0.0000	1.7198	3.0599	33.5727	5.5607
EAFNTT	1.0000	0.0000	1.6570	3.2992	44.2379	5.7446
EAHKRS	1.0000	0.0000	1.7476	3.3841	48.7811	5.8098
EAIEDS	1.0000	0.0000	1.6859	3.0549	33.3789	5.5568
EAIGAH	1.0000	0.0000	1.6395	3.8641	84.7977	6.1787
EAIGIR	1.0000	0.0000	1.6186	3.6599	67.0306	6.0218
EAIITK	1.0000	0.0000	1.6117	3.2791	43.2208	5.7291
EAILQV	1.0000	0.0000	1.6465	3.4088	50.1886	5.8288
EAIPRK	1.0000	0.0000	1.6176	3.4259	51.1894	5.8419
EAKGRN	1.0000	0.0000	1.6611	3.3806	48.5878	5.8071
EAKWTV	1.0000	0.0000	1.7863	4.3596	150.0389	6.5596
EALDRN	1.0000	0.0000	1.6556	3.1047	35.3509	5.5951
EALEDW	1.0000	0.0000	1.7995	4.1458	117.2916	6.3953
EALHVG	1.0000	0.0000	1.6909	3.7841	77.3393	6.1173
EALLLL	1.0000	0.0000	1.6367	2.6671	21.3294	5.2587
EAPDIP	1.0000	0.0000	1.6075	3.3678	47.8760	5.7973
EAPSQM	1.0000	0.0000	1.7564	3.4619	53.3592	5.8696
EAQFMS	1.0000	0.0000	1.7870	3.6639	67.3382	6.0249
EAQKNF	1.0000	0.0000	1.6627	3.3726	48.1416	5.8010
EAQQDS	1.0000	0.0000	1.6986	3.1583	37.6033	5.6362
EAQRYQ	1.0000	0.0000	1.6391	3.9307	91.5616	6.2300
EASLIP	1.0000	0.0000	1.6840	2.8830	27.3714	5.4246
EASLLL	1.0000	0.0000	1.6620	2.5217	18.0270	5.1470
EASRGN	1.0000	0.0000	1.7281	3.1283	36.3281	5.6132
EASYVD	1.0000	0.0000	1.7625	3.5047	56.0557	5.9025
EATHDI	1.0000	0.0000	1.6413	3.6152	63.6614	5.9874
EATTAL	1.0000	0.0000	1.6298	3.1523	37.3446	5.6316
EAVLPT	1.0000	0.0000	1.6431	3.2985	44.1995	5.7440
EAVTNT	1.0000	0.0000	1.6471	3.2410	41.3681	5.6999
EAYEIN	1.0000	0.0000	1.6819	3.5205	57.0810	5.9146
ECAANN	1.0000	0.0000	1.7771	3.6929	69.6270	6.0472
ECEGSQ	1.0000	0.0000	1.8457	3.9040	88.7845	6.2094
ECFLIG	1.0000	0.0000	1.7813	4.1909	123.5492	6.4300
ECIVAS	1.0000	0.0000	1.8405	3.8702	85.3923	6.1834
ECLLNT	1.0000	0.0000	1.7646	3.4143	50.5086	5.8330
ECLVST	1.0000	0.0000	1.8330	3.6053	62.9386	5.9798
ECNTLV	1.0000	0.0000	1.7833	3.7343	73.0269	6.0790
ECPKSN	1.0000	0.0000	1.8067	3.4170	50.6679	5.8351
ECPLTR	1.0000	0.0000	1.7571	3.8975	88.1209	6.2044
ECPSLA	1.0000	0.0000	1.8178	3.5414	58.4738	5.9307
ECTEQG	1.0000	0.0000	1.7256	4.1844	122.6280	6.4250
EDAHKK	1.0000	0.0000	1.6495	3.5089	56.3289	5.9058
EDAIGG	1.0000	0.0000	1.6240	3.6798	68.5815	6.0371
EDAQDL	1.0000	0.0000	1.6324	3.2302	40.8553	5.6915
EDDNPS	1.0000	0.0000	1.6759	2.7932	24.6760	5.3556
EDEAVT	1.0000	0.0000	1.6184	3.4705	53.8860	5.8762
EDENTD	1.0000	0.0000	1.6285	3.0823	34.4515	5.5779
EDFDVS	1.0000	0.0000	1.7316	3.3315	45.9139	5.7694
EDFPLQ	1.0000	0.0000	1.6540	3.4065	50.0560	5.8270
EDFTNQ	1.0000	0.0000	1.6591	3.3490	46.8502	5.7829
EDGDQM	1.0000	0.0000	1.6569	3.8748	85.8452	6.1869
EDGNTT	1.0000	0.0000	1.6459	3.2015	39.5234	5.6694
EDHSQY	1.0000	0.0000	1.7952	3.6711	67.8952	6.0304
EDKSAK	1.0000	0.0000	1.6738	2.8988	27.8770	5.4368
EDKSRN	1.0000	0.0000	1.6889	2.8512	26.3877	5.4003
EDLDAL	1.0000	0.0000	1.6375	2.9936	31.0980	5.5096
EDLDVL	1.0000	0.0000	1.6526	3.0986	35.1033	5.5904
EDLEKN	1.0000	0.0000	1.6344	2.8909	27.6244	5.4307
EDLELF	1.0000	0.0000	1.6646	3.1785	38.4920	5.6518
EDLIHK	1.0000	0.0000	1.6683	3.3720	48.1060	5.8005
EDLPKR	1.0000	0.0000	1.6369	3.1891	38.9658	5.6600
EDLPRQ	1.0000	0.0000	1.6406	3.3189	45.2503	5.7597
EDMESP	1.0000	0.0000	1.7452	3.3585	47.3639	5.7901
EDNDQE	1.0000	0.0000	1.6348	3.1839	38.7312	5.6559
EDNHFP	1.0000	0.0000	1.6949	3.6183	63.8916	5.9898
EDNKNH	1.0000	0.0000	1.6851	3.1544	37.4376	5.6333
EDNMEK	1.0000	0.0000	1.6860	3.4182	50.7392	5.8360
EDPEFL	1.0000	0.0000	1.6508	3.3548	47.1627	5.7873
EDPISR	1.0000	0.0000	1.6965	3.1218	36.0568	5.6082
EDPSNS	1.0000	0.0000	1.6871	2.4846	17.2677	5.1184
EDQIIA	1.0000	0.0000	1.6087	3.4369	51.8446	5.8504
EDRCSE	1.0000	0.0000	1.8298	3.7890	77.7720	6.1210
EDRGLT	1.0000	0.0000	1.6525	3.3733	48.1798	5.8015
EDSAQA	1.0000	0.0000	1.6957	3.1366	36.6769	5.6196
EDSDIY	1.0000	0.0000	1.7379	3.3179	45.1984	5.7589
EDSDNR	1.0000	0.0000	1.6941	2.9076	28.1604	5.4435
EDSEII	1.0000	0.0000	1.6824	3.0249	32.2423	5.5337
EDSKTE	1.0000	0.0000	1.6716	2.8969	27.8171	5.4354
EDSPRE	1.0000	0.0000	1.6965	3.1218	36.0568	5.6082
EDSSYQ	1.0000	0.0000	1.7800	3.0609	33.6113	5.5614
EDTASG	1.0000	0.0000	1.7044	3.1523	37.3459	5.6317
EDTLQR	1.0000	0.0000	1.6404	3.2777	43.1539	5.7280
EDTNST	1.0000	0.0000	1.6681	2.7239	22.7769	5.3023
EDVHFD	1.0000	0.0000	1.6540	3.9416	92.7177	6.2383
EDVKLT	1.0000	0.0000	1.6402	3.1774	38.4409	5.6509
EDWISS	1.0000	0.0000	1.8886	3.6401	65.5139	6.0066
EDYDHI	1.0000	0.0000	1.6727	3.9280	91.2741	6.2279
EDYLRS	1.0000	0.0000	1.7556	3.2603	42.2968	5.7147
EDYTFT	1.0000	0.0000	1.6664	3.7634	75.5170	6.1014
EEAQFM	1.0000	0.0000	1.6551	3.9943	98.5101	6.2788
EEDTAS	1.0000	0.0000	1.6817	3.0050	31.5125	5.5185
EEENRK	1.0000	0.0000	1.6426	3.2033	39.6078	5.6709
EEFIAQ	1.0000	0.0000	1.6218	3.6519	66.4152	6.0157
EEGDPL	1.0000	0.0000	1.6432	3.3088	44.7277	5.7519
EEGYKS	1.0000	0.0000	1.7597	3.4306	51.4648	5.8455
EEHPNQ	1.0000	0.0000	1.6761	3.4984	55.6515	5.8977
EEHRFC	1.0000	0.0000	1.7347	4.6141	201.1172	6.7552
EEHRSI	1.0000	0.0000	1.7482	3.4321	51.5562	5.8467
EEHSMH	1.0000	0.0000	1.8461	3.9485	93.4566	6.2436
EEIPNN	1.0000	0.0000	1.6430	2.9657	30.1146	5.4882
EEKEYI	1.0000	0.0000	1.6507	3.6136	63.5477	5.9862
EEKHSP	1.0000	0.0000	1.7284	3.2396	41.3010	5.6988
EEKLLY	1.0000	0.0000	1.6880	3.2437	41.4928	5.7019
EELAMH	1.0000	0.0000	1.7180	3.8441	82.8698	6.1634
EELKKE	1.0000	0.0000	1.6252	3.0359	32.6529	5.5421
EELLLQ	1.0000	0.0000	1.6452	2.8737	27.0799	5.4175
EELQND	1.0000	0.0000	1.6449	3.0207	32.0851	5.5305
EELTND	1.0000	0.0000	1.6355	2.9191	28.5375	5.4524
EENKAT	1.0000	0.0000	1.6315	3.0778	34.2709	5.5744
EENQAC	1.0000	0.0000	1.7582	3.9158	90.0037	6.2185
EENRKL	1.0000	0.0000	1.6505	3.0183	31.9995	5.5287
EENSTI	1.0000	0.0000	1.6768	2.7955	24.7417	5.3574
EEPECL	1.0000	0.0000	1.7476	3.8417	82.6369	6.1615
EERNLN	1.0000	0.0000	1.6582	2.8951	27.7589	5.4340
EESLDP	1.0000	0.0000	1.6771	2.8312	25.7833	5.3848
EESLKP	1.0000	0.0000	1.6719	2.7749	24.1594	5.3415
EESTTL	1.0000	0.0000	1.6696	2.7619	23.7996	5.3316
EETKSM	1.0000	0.0000	1.7388	3.2610	42.3307	5.7152
EETYDG	1.0000	0.0000	1.6561	3.7673	75.8556	6.1044
EEYEIR	1.0000	0.0000	1.6457	3.7974	78.5244	6.1274
EEYVPT	1.0000	0.0000	1.6538	3.7681	75.9269	6.1050
EFAISF	1.0000	0.0000	1.7491	3.4632	53.4374	5.8706
EFAKDN	1.0000	0.0000	1.6581	3.2992	44.2368	5.7446
EFATFS	1.0000	0.0000	1.7462	3.4133	50.4527	5.8323
EFCHAP	1.0000	0.0000	1.7415	4.5298	182.5009	6.6904
EFDTIL	1.0000	0.0000	1.6506	3.3136	44.9778	5.7556
EFEGSE	1.0000	0.0000	1.7372	3.3872	48.9550	5.8122
EFFGRS	1.0000	0.0000	1.7788	3.6861	69.0815	6.0419
EFGMIL	1.0000	0.0000	1.7120	3.8748	85.8531	6.1870
EFIAQS	1.0000	0.0000	1.7249	3.3216	45.3928	5.7618
EFIDDY	1.0000	0.0000	1.6587	3.8415	82.6181	6.1614
EFKDSW	1.0000	0.0000	1.8930	4.0856	109.4393	6.3490
EFKSAV	1.0000	0.0000	1.7343	3.3269	45.6734	5.7659
EFLGYN	1.0000	0.0000	1.7403	3.6460	65.9606	6.0111
EFLVDM	1.0000	0.0000	1.7113	3.8409	82.5635	6.1609
EFNKAN	1.0000	0.0000	1.6724	3.1197	35.9672	5.6066
EFNLEN	1.0000	0.0000	1.6747	2.9827	30.7115	5.5013
EFPQGK	1.0000	0.0000	1.6382	3.6824	68.7861	6.0391
EFQKED	1.0000	0.0000	1.6305	3.5221	57.1900	5.9159
EFQQAN	1.0000	0.0000	1.6639	3.5023	55.9027	5.9007
EFRRKP	1.0000	0.0000	1.6370	3.6948	69.7769	6.0486
EFRRQK	1.0000	0.0000	1.6354	3.7552	74.8032	6.0950
EFRSPQ	1.0000	0.0000	1.7349	3.3885	49.0317	5.8132
EFRTVT	1.0000	0.0000	1.6391	3.7112	71.1081	6.0612
EFSNPA	1.0000	0.0000	1.7198	3.0599	33.5727	5.5607
EFTGSS	1.0000	0.0000	1.7681	3.0069	31.5816	5.5199
EFTNIG	1.0000	0.0000	1.6717	3.4664	53.6320	5.8730
EFTPSS	1.0000	0.0000	1.7385	2.8509	26.3785	5.4000
EFVNFL	1.0000	0.0000	1.7133	3.5123	56.5493	5.9084
EFWELA	1.0000	0.0000	1.8233	4.3608	150.2381	6.5605
EGAIIG	1.0000	0.0000	1.6223	3.7015	70.3198	6.0538
EGAPDQ	1.0000	0.0000	1.6176	3.5755	60.8165	5.9569
EGDDYL	1.0000	0.0000	1.6886	3.6105	63.3198	5.9838
EGDEDH	1.0000	0.0000	1.6464	3.7606	75.2660	6.0992
EGDNNN	1.0000	0.0000	1.6655	2.8987	27.8739	5.4367
EGDPLM	1.0000	0.0000	1.6943	3.6511	66.3521	6.0150
EGEKST	1.0000	0.0000	1.6974	3.0659	33.8060	5.5653
EGFFNK	1.0000	0.0000	1.6952	3.6314	64.8664	5.9999
EGGKIY	1.0000	0.0000	1.6643	3.9082	89.2119	6.2126
EGHNFL	1.0000	0.0000	1.7328	3.6110	63.3596	5.9842
EGLFKI	1.0000	0.0000	1.6679	3.4545	52.9020	5.8639
EGLSHQ	1.0000	0.0000	1.7652	3.3404	46.3855	5.7762
EGLSKY	1.0000	0.0000	1.7594	3.2456	41.5845	5.7033
EGNPSL	1.0000	0.0000	1.6973	2.7989	24.8404	5.3600
EGNSEM	1.0000	0.0000	1.7748	3.3349	46.0966	5.7720
EGPGIS	1.0000	0.0000	1.7276	3.3324	45.9634	5.7701
EGQENE	1.0000	0.0000	1.6524	3.3746	48.2537	5.8025
EGRKMY	1.0000	0.0000	1.6911	4.2089	126.1287	6.4438
EGRSTL	1.0000	0.0000	1.7170	3.0647	33.7574	5.5643
EGRYDL	1.0000	0.0000	1.6952	3.7379	73.3284	6.0818
EGSERQ	1.0000	0.0000	1.7267	3.3512	46.9701	5.7846
EGSLLT	1.0000	0.0000	1.6912	2.7740	24.1366	5.3409
EGSRSG	1.0000	0.0000	1.7842	3.1165	35.8354	5.6041
EGTFME	1.0000	0.0000	1.6687	4.0099	100.3047	6.2908
EGTSAY	1.0000	0.0000	1.7635	3.4888	55.0346	5.8903
EGTSNV	1.0000	0.0000	1.7245	3.0778	34.2721	5.5744
EGWSIH	1.0000	0.0000	1.9450	4.4192	160.6877	6.6054
EGYDQA	1.0000	0.0000	1.6476	3.8989	88.2680	6.2055
EGYKSE	1.0000	0.0000	1.7597	3.4306	51.4648	5.8455
EHAMHN	1.0000	0.0000	1.7576	4.1076	112.2488	6.3659
EHCPDI	1.0000	0.0000	1.7444	4.2847	137.6372	6.5020
EHDFSS	1.0000	0.0000	1.8019	3.1676	38.0106	5.6434
EHEMTN	1.0000	0.0000	1.7256	3.7479	74.1790	6.0895
EHHTTC	1.0000	0.0000	1.7771	4.4952	175.3813	6.6638
EHINLY	1.0000	0.0000	1.7402	3.5852	61.5029	5.9644
EHKPST	1.0000	0.0000	1.7240	3.1897	38.9931	5.6604
EHKQRS	1.0000	0.0000	1.7504	3.4057	50.0124	5.8264
[truncated: 12,831 more rows]
