# Supplementary material for: Evaluating deterministic motif significance measures in protein databases
Source: Algorithms Mol Biol. 2007 Dec 24;2:16. doi: 10.1186/1748-7188-2-16 (PMC2254621; doi:10.1186/1748-7188-2-16)
Supplement: Additional File 2 — Scripts and Datasets. This file contains the sequence datasets (synthetic and real) and the evaluated motifs. This data is separated according to the tables where it is presented and discussed. It also contains script programs (in perl language) developed for this work. [file 1748-7188-2-16-S2.zip › Scripts_and_Datasets/datasets/Table 4/60%/Motifs/score_SSN_s60_mlen_3_planted_syn0_len300_num50.txt]

Motif	Supp	IG	Pratt	LogOdds	Zscore	Info
AAA	1.0000	0.0000	2.6065	-0.3431	-0.8181	2.9450
AAC	1.0000	0.0000	2.8244	0.3142	0.7323	3.4502
AAD	2.0000	2.9298	2.6069	-0.0619	-0.2111	2.9298
AAE	4.0000	8.7562	2.6075	0.2248	1.0331	2.9187
AAF	2.0000	3.0965	2.6358	0.1550	0.4978	3.0965
AAG	1.0000	0.0000	2.6220	-0.2024	-0.4772	3.0531
AAH	1.0000	0.0000	2.6674	-0.0481	-0.1174	3.1718
AAI	2.0000	2.9326	2.6068	-0.0582	-0.1991	2.9326
AAK	3.0000	5.7004	2.6202	0.0107	0.0311	2.8502
AAL	2.0000	2.8070	2.6360	-0.2216	-0.7394	2.8070
AAM	1.0000	0.0000	2.6971	0.0283	0.0585	3.2305
AAN	2.0000	2.7655	2.6570	-0.2756	-0.9226	2.7655
AAP	5.0000	11.7001	2.6071	0.3299	1.7236	2.9250
AAQ	1.0000	0.0000	2.6072	-0.3143	-0.7469	2.9671
AAS	7.0000	16.0702	2.7199	0.1551	0.9321	2.6784
AAT	3.0000	5.7449	2.6144	0.0396	0.1464	2.8724
AAV	2.0000	3.0417	2.6190	0.0837	0.2637	3.0417
ACA	1.0000	0.0000	2.8244	0.3142	0.7323	3.4502
ACD	1.0000	0.0000	2.8292	0.2944	0.6840	3.4350
ACF	1.0000	0.0000	2.8166	0.5113	1.2386	3.6017
ACN	1.0000	0.0000	2.9285	0.0807	0.1794	3.2708
ACP	1.0000	0.0000	2.8308	0.2882	0.6689	3.4303
ACS	1.0000	0.0000	3.0122	-0.0327	-0.0819	3.1836
ACV	1.0000	0.0000	2.8112	0.4400	1.0496	3.5469
ACY	1.0000	0.0000	2.8318	0.5893	1.4551	3.6616
ADA	6.0000	14.6490	2.6069	0.4153	2.4144	2.9298
ADD	1.0000	0.0000	2.6069	-0.3826	-0.9173	2.9146
ADE	1.0000	0.0000	2.6073	-0.3970	-0.9538	2.9036
ADF	3.0000	6.1625	2.6389	0.3113	1.2561	3.0813
ADG	2.0000	3.0379	2.6245	0.0788	0.2476	3.0379
ADK	2.0000	2.8350	2.6182	-0.1852	-0.6172	2.8350
ADL	5.0000	11.1672	2.6329	0.1565	0.7953	2.7918
ADM	1.0000	0.0000	2.7015	0.0086	0.0130	3.2153
ADN	1.0000	0.0000	2.6529	-0.5964	-1.4922	2.7503
ADP	4.0000	8.7295	2.6070	0.2132	0.9780	2.9098
ADQ	4.0000	8.8558	2.6080	0.2680	1.2398	2.9519
ADR	2.0000	2.9919	2.6135	0.0190	0.0523	2.9919
ADS	4.0000	7.9896	2.7135	-0.1077	-0.5108	2.6632
ADT	1.0000	0.0000	2.6131	-0.4573	-1.1100	2.8572
ADV	3.0000	6.0531	2.6213	0.2401	0.9578	3.0265
ADY	1.0000	0.0000	2.6641	-0.0878	-0.2093	3.1412
AEA	3.0000	5.8375	2.6075	0.0999	0.3875	2.9187
AEC	2.0000	3.4240	2.8332	0.5811	2.0250	3.4240
AED	5.0000	11.6142	2.6073	0.3019	1.5705	2.9036
AEE	4.0000	8.6775	2.6075	0.1907	0.8715	2.8925
AEF	1.0000	0.0000	2.6416	-0.1802	-0.4247	3.0702
AEG	1.0000	0.0000	2.6267	-0.2366	-0.5584	3.0269
AEH	2.0000	3.1455	2.6747	0.2188	0.7104	3.1455
AEI	3.0000	5.8128	2.6073	0.0838	0.3230	2.9064
AEK	5.0000	11.2959	2.6172	0.1984	1.0153	2.8240
AEL	2.0000	2.7808	2.6311	-0.2558	-0.8549	2.7808
AEN	2.0000	2.7393	2.6502	-0.3097	-1.0403	2.7393
AEP	3.0000	5.7976	2.6073	0.0739	0.2834	2.8988
AEQ	1.0000	0.0000	2.6091	-0.3485	-0.8314	2.9409
AER	2.0000	2.9809	2.6151	0.0046	0.0055	2.9809
AES	5.0000	10.6085	2.7092	-0.0252	-0.1445	2.6521
AET	3.0000	5.6924	2.6125	0.0055	0.0103	2.8462
AEV	2.0000	3.0155	2.6234	0.0496	0.1522	3.0155
AFA	1.0000	0.0000	2.6358	-0.1461	-0.3447	3.0965
AFD	2.0000	3.0813	2.6389	0.1352	0.4326	3.0813
AFE	4.0000	9.2107	2.6416	0.4219	2.0053	3.0702
AFI	1.0000	0.0000	2.6382	-0.1621	-0.3823	3.0841
AFK	4.0000	9.0051	2.6674	0.3327	1.5557	3.0017
AFL	1.0000	0.0000	2.6918	-0.3256	-0.7746	2.9585
AFN	3.0000	5.8340	2.7210	0.0976	0.3784	2.9170
AFP	2.0000	3.0765	2.6400	0.1290	0.4121	3.0765
AFQ	1.0000	0.0000	2.6326	-0.1173	-0.2776	3.1186
AFS	1.0000	0.0000	2.7998	-0.4929	-1.2048	2.8298
AFT	2.0000	3.0239	2.6573	0.0606	0.1880	3.0239
AFV	1.0000	0.0000	2.6326	-0.0202	-0.0532	3.1932
AFW	1.0000	0.0000	2.9199	0.7415	1.9131	3.7786
AGA	1.0000	0.0000	2.6220	-0.2024	-0.4772	3.0531
AGC	2.0000	3.5584	2.8116	0.7559	2.7711	3.5584
AGD	2.0000	3.0379	2.6245	0.0788	0.2476	3.0379
AGE	2.0000	3.0269	2.6267	0.0645	0.2007	3.0269
AGF	2.0000	3.2046	2.6340	0.2957	0.9716	3.2046
AGH	1.0000	0.0000	2.6600	0.0926	0.2070	3.2799
AGI	2.0000	3.0408	2.6240	0.0825	0.2596	3.0408
AGL	1.0000	0.0000	2.6719	-0.3820	-0.9155	2.9151
AGN	3.0000	5.7473	2.6992	0.0412	0.1528	2.8737
AGP	1.0000	0.0000	2.6254	-0.2284	-0.5389	3.0332
AGQ	2.0000	3.0753	2.6198	0.1274	0.4068	3.0753
AGR	1.0000	0.0000	2.6194	-0.1216	-0.2877	3.1152
AGS	3.0000	5.5730	2.7745	-0.0722	-0.2998	2.7865
AGT	1.0000	0.0000	2.6404	-0.2968	-0.7040	2.9806
AGY	2.0000	3.2645	2.6538	0.3737	1.2443	3.2645
AHA	1.0000	0.0000	2.6674	-0.0481	-0.1174	3.1718
AHD	1.0000	0.0000	2.6714	-0.0678	-0.1630	3.1566
AHE	3.0000	6.2911	2.6747	0.3949	1.6172	3.1455
AHF	1.0000	0.0000	2.6664	0.1490	0.3380	3.3232
AHG	1.0000	0.0000	2.6600	0.0926	0.2070	3.2799
AHH	1.0000	0.0000	2.6881	0.2470	0.5695	3.3986
AHI	1.0000	0.0000	2.6706	-0.0642	-0.1546	3.1594
AHK	2.0000	3.0770	2.7047	0.1297	0.4143	3.0770
AHL	2.0000	3.0338	2.7316	0.0734	0.2299	3.0338
AHM	1.0000	0.0000	2.7127	0.3234	0.7548	3.4573
AHN	3.0000	5.9846	2.7631	0.1956	0.7747	2.9923
AHP	1.0000	0.0000	2.6728	-0.0740	-0.1774	3.1518
AHQ	1.0000	0.0000	2.6629	-0.0193	-0.0511	3.1939
AHR	1.0000	0.0000	2.6588	0.0328	0.0688	3.2339
AHS	4.0000	8.7155	2.8460	0.2071	0.9493	2.9052
AHT	3.0000	6.1984	2.6933	0.3347	1.3556	3.0992
AID	3.0000	5.8349	2.6068	0.0981	0.3807	2.9174
AIE	1.0000	0.0000	2.6073	-0.3934	-0.9444	2.9064
AIF	2.0000	3.0841	2.6382	0.1389	0.4447	3.0841
AIH	1.0000	0.0000	2.6706	-0.0642	-0.1546	3.1594
AII	2.0000	2.9203	2.6068	-0.0743	-0.2516	2.9203
AIK	2.0000	2.8378	2.6186	-0.1815	-0.6050	2.8378
AIL	2.0000	2.7946	2.6335	-0.2377	-0.7937	2.7946
AIN	7.0000	16.5189	2.6536	0.2524	1.5411	2.7531
AIP	2.0000	2.9127	2.6070	-0.0842	-0.2840	2.9127
AIQ	2.0000	2.9547	2.6078	-0.0294	-0.1052	2.9547
AIR	1.0000	0.0000	2.6131	-0.2784	-0.6591	2.9947
AIS	8.0000	18.6620	2.7147	0.1970	1.2749	2.6660
AIT	3.0000	5.7201	2.6133	0.0235	0.0822	2.8601
AIV	3.0000	6.0587	2.6208	0.2438	0.9730	3.0293
AIW	2.0000	3.6148	2.9249	0.8293	3.1161	3.6148
AKA	1.0000	0.0000	2.6202	-0.4664	-1.1341	2.8502
AKC	1.0000	0.0000	2.8668	0.1909	0.4363	3.3554
AKD	7.0000	17.0102	2.6182	0.3589	2.2303	2.8350
AKE	3.0000	5.6480	2.6172	-0.0234	-0.1051	2.8240
AKF	1.0000	0.0000	2.6674	-0.2694	-0.6372	3.0017
AKG	2.0000	2.9584	2.6495	-0.0247	-0.0899	2.9584
AKH	3.0000	6.1540	2.7047	0.3058	1.2325	3.0770
AKI	4.0000	8.5135	2.6186	0.1195	0.5389	2.8378
AKK	3.0000	5.5109	2.6186	-0.1126	-0.4621	2.7554
AKL	7.0000	16.2733	2.6268	0.1991	1.2059	2.7122
AKM	1.0000	0.0000	2.7373	-0.0950	-0.2259	3.1357
AKN	7.0000	16.0245	2.6404	0.1452	0.8708	2.6707
AKP	1.0000	0.0000	2.6178	-0.4924	-1.2034	2.8302
AKQ	2.0000	2.8723	2.6240	-0.1366	-0.4563	2.8723
AKR	1.0000	0.0000	2.6339	-0.3856	-0.9248	2.9123
AKS	2.0000	2.5836	2.6876	-0.5123	-1.7780	2.5836
AKT	2.0000	2.7777	2.6166	-0.2598	-0.8686	2.7777
AKV	1.0000	0.0000	2.6452	-0.3406	-0.8117	2.9469
AKY	2.0000	3.0616	2.6966	0.1097	0.3485	3.0616
ALA	3.0000	5.6140	2.6360	-0.0455	-0.1933	2.8070
ALC	2.0000	3.3122	2.8956	0.4357	1.4684	3.3122
ALD	1.0000	0.0000	2.6329	-0.5424	-1.3399	2.7918
ALE	6.0000	13.9038	2.6311	0.2213	1.2453	2.7808
ALF	2.0000	2.9585	2.6918	-0.0246	-0.0894	2.9585
ALG	2.0000	2.9151	2.6719	-0.0809	-0.2734	2.9151
ALH	1.0000	0.0000	2.7316	-0.2276	-0.5370	3.0338
ALI	1.0000	0.0000	2.6335	-0.5388	-1.3298	2.7946
ALK	2.0000	2.7122	2.6268	-0.3449	-1.1634	2.7122
ALL	5.0000	10.6760	2.6311	-0.0032	-0.0316	2.6690
ALM	1.0000	0.0000	2.7655	-0.1512	-0.3567	3.0925
ALN	9.0000	21.0201	2.6408	0.1981	1.3599	2.6275
ALP	4.0000	8.3611	2.6321	0.0534	0.2328	2.7870
ALQ	3.0000	5.6582	2.6414	-0.0168	-0.0784	2.8291
ALR	2.0000	2.8691	2.6538	-0.1408	-0.4702	2.8691
ALS	8.0000	17.7826	2.6797	0.0336	0.1997	2.5404
ALT	4.0000	8.2033	2.6267	-0.0150	-0.0824	2.7344
ALV	2.0000	2.9037	2.6671	-0.0958	-0.3221	2.9037
ALY	2.0000	3.0184	2.7231	0.0534	0.1646	3.0184
AMA	1.0000	0.0000	2.6971	0.0283	0.0585	3.2305
AMD	1.0000	0.0000	2.7015	0.0086	0.0130	3.2153
AMF	1.0000	0.0000	2.6921	0.2254	0.5180	3.3820
AMG	2.0000	3.3386	2.6867	0.4700	1.5956	3.3386
AMK	1.0000	0.0000	2.7373	-0.0950	-0.2259	3.1357
AML	2.0000	3.0925	2.7655	0.1498	0.4807	3.0925
AMN	1.0000	0.0000	2.7981	-0.2052	-0.4837	3.0510
AMP	3.0000	6.4210	2.7031	0.4795	1.9975	3.2105
AMQ	2.0000	3.2526	2.6920	0.3581	1.1894	3.2526
AMR	1.0000	0.0000	2.6867	0.1091	0.2453	3.2926
AMS	4.0000	8.8916	2.8828	0.2835	1.3150	2.9639
AMT	3.0000	6.3159	2.7252	0.4110	1.6884	3.1579
AMV	1.0000	0.0000	2.6861	0.1542	0.3501	3.3272
ANA	4.0000	8.2965	2.6570	0.0254	0.1038	2.7655
ANC	2.0000	3.2708	2.9285	0.3817	1.2732	3.2708
AND	4.0000	8.2510	2.6529	0.0057	0.0128	2.7503
ANE	4.0000	8.2178	2.6502	-0.0087	-0.0534	2.7393
ANF	4.0000	8.7510	2.7210	0.2225	1.0223	2.9170
ANG	3.0000	5.7473	2.6992	0.0412	0.1528	2.8737
ANH	1.0000	0.0000	2.7631	-0.2816	-0.6668	2.9923
ANI	3.0000	5.5063	2.6536	-0.1156	-0.4741	2.7531
ANK	7.0000	16.0245	2.6404	0.1452	0.8708	2.6707
ANL	6.0000	13.1376	2.6408	0.0220	0.1077	2.6275
ANM	1.0000	0.0000	2.7981	-0.2052	-0.4837	3.0510
ANN	7.0000	15.5163	2.6465	0.0350	0.1956	2.5860
ANP	1.0000	0.0000	2.6517	-0.6026	-1.5101	2.7455
ANQ	4.0000	8.3629	2.6640	0.0542	0.2366	2.7876
ANR	7.0000	16.9658	2.6788	0.3493	2.1669	2.8276
ANS	2.0000	2.4989	2.6767	-0.6225	-2.2176	2.4989
ANT	2.0000	2.6930	2.6422	-0.3700	-1.2521	2.6930
ANV	2.0000	2.8622	2.6939	-0.1497	-0.4997	2.8622
APA	2.0000	2.9250	2.6071	-0.0681	-0.2314	2.9250
APD	7.0000	17.4590	2.6070	0.4562	2.8891	2.9098
APF	1.0000	0.0000	2.6400	-0.1720	-0.4055	3.0765
APH	2.0000	3.1518	2.6728	0.2270	0.7379	3.1518
API	2.0000	2.9127	2.6070	-0.0842	-0.2840	2.9127
APK	3.0000	5.6605	2.6178	-0.0153	-0.0725	2.8302
APM	2.0000	3.2105	2.7031	0.3034	0.9981	3.2105
APN	1.0000	0.0000	2.6517	-0.6026	-1.5101	2.7455
APP	4.0000	8.7152	2.6071	0.2070	0.9486	2.9051
APQ	1.0000	0.0000	2.6084	-0.3403	-0.8111	2.9471
APR	1.0000	0.0000	2.6141	-0.2883	-0.6831	2.9871
APS	4.0000	7.9752	2.7116	-0.1139	-0.5397	2.6584
APT	1.0000	0.0000	2.6128	-0.4635	-1.1264	2.8525
APV	3.0000	6.0435	2.6222	0.2339	0.9321	3.0217
APY	3.0000	6.2729	2.6654	0.3831	1.5651	3.1364
AQA	1.0000	0.0000	2.6072	-0.3143	-0.7469	2.9671
AQD	2.0000	2.9519	2.6080	-0.0331	-0.1171	2.9519
AQE	3.0000	5.8818	2.6091	0.1287	0.5033	2.9409
AQF	1.0000	0.0000	2.6326	-0.1173	-0.2776	3.1186
AQG	1.0000	0.0000	2.6198	-0.1736	-0.4093	3.0753
AQI	1.0000	0.0000	2.6078	-0.3304	-0.7865	2.9547
AQK	2.0000	2.8723	2.6240	-0.1366	-0.4563	2.8723
AQL	4.0000	8.4873	2.6414	0.1082	0.4861	2.8291
AQN	3.0000	5.5753	2.6640	-0.0707	-0.2939	2.7876
AQP	3.0000	5.8943	2.6084	0.1368	0.5362	2.9471
AQQ	3.0000	5.9785	2.6073	0.1916	0.7585	2.9892
AQR	3.0000	6.0585	2.6107	0.2436	0.9724	3.0292
AQS	6.0000	13.5025	2.7298	0.1169	0.6452	2.7005
AQT	1.0000	0.0000	2.6175	-0.4087	-0.9838	2.8946
AQV	3.0000	6.1277	2.6171	0.2886	1.1603	3.0638
AQY	1.0000	0.0000	2.6560	-0.0393	-0.0972	3.1785
ARA	2.0000	3.0071	2.6118	0.0387	0.1167	3.0071
ARC	1.0000	0.0000	2.8125	0.3950	0.9339	3.5123
ARD	3.0000	5.9838	2.6135	0.1951	0.7727	2.9919
ARE	1.0000	0.0000	2.6151	-0.2964	-0.7030	2.9809
ARG	2.0000	3.1152	2.6194	0.1794	0.5788	3.1152
ARH	1.0000	0.0000	2.6588	0.0328	0.0688	3.2339
ARI	2.0000	2.9947	2.6131	0.0226	0.0643	2.9947
ARK	1.0000	0.0000	2.6339	-0.3856	-0.9248	2.9123
ARL	2.0000	2.8691	2.6538	-0.1408	-0.4702	2.8691
ARN	3.0000	5.6553	2.6788	-0.0187	-0.0861	2.8276
ARP	1.0000	0.0000	2.6141	-0.2883	-0.6831	2.9871
ARQ	1.0000	0.0000	2.6107	-0.2335	-0.5511	3.0292
ARR	2.0000	3.0692	2.6123	0.1195	0.3810	3.0692
ARS	4.0000	8.2215	2.7495	-0.0071	-0.0461	2.7405
ART	3.0000	5.8691	2.6261	0.1204	0.4702	2.9346
ASA	3.0000	5.3567	2.7199	-0.2129	-0.8696	2.6784
ASD	6.0000	13.3159	2.7135	0.0684	0.3698	2.6632
ASE	4.0000	7.9564	2.7092	-0.1221	-0.5776	2.6521
ASF	1.0000	0.0000	2.7998	-0.4929	-1.2048	2.8298
ASG	4.0000	8.3595	2.7745	0.0528	0.2298	2.7865
ASH	3.0000	5.8103	2.8460	0.0822	0.3167	2.9052
ASI	7.0000	15.9960	2.7147	0.1390	0.8328	2.6660
ASK	5.0000	10.3344	2.6876	-0.1143	-0.6055	2.5836
ASL	6.0000	12.7019	2.6797	-0.0914	-0.5330	2.5404
ASM	3.0000	5.9277	2.8828	0.1586	0.6242	2.9639
ASN	10.0000	22.4901	2.6767	0.0765	0.5368	2.4989
ASP	2.0000	2.6584	2.7116	-0.4149	-1.4140	2.6584
ASQ	8.0000	18.9035	2.7298	0.2419	1.5764	2.7005
ASR	8.0000	19.1834	2.7495	0.2939	1.9312	2.7405
ASS	16.0000	36.1764	2.6872	0.1672	1.5233	2.4118
AST	4.0000	7.8175	2.6935	-0.1823	-0.8597	2.6058
ASV	5.0000	11.1004	2.7681	0.1348	0.6819	2.7751
ASY	1.0000	0.0000	2.8364	-0.4149	-0.9997	2.8898
ATA	5.0000	11.4897	2.6144	0.2614	1.3511	2.8724
ATC	1.0000	0.0000	2.8542	0.2198	0.5047	3.3777
ATD	1.0000	0.0000	2.6131	-0.4573	-1.1100	2.8572
ATE	8.0000	19.9234	2.6125	0.4314	2.9059	2.8462
ATF	2.0000	3.0239	2.6573	0.0606	0.1880	3.0239
ATG	2.0000	2.9806	2.6404	0.0042	0.0043	2.9806
ATH	5.0000	12.3969	2.6933	0.5565	3.0475	3.0992
ATI	2.0000	2.8601	2.6133	-0.1526	-0.5090	2.8601
ATK	2.0000	2.7777	2.6166	-0.2598	-0.8686	2.7777
ATL	5.0000	10.9377	2.6267	0.0819	0.4074	2.7344
ATN	3.0000	5.3859	2.6422	-0.1939	-0.7917	2.6930
ATP	2.0000	2.8525	2.6128	-0.1625	-0.5418	2.8525
ATQ	2.0000	2.8946	2.6175	-0.1077	-0.3611	2.8946
ATR	2.0000	2.9346	2.6261	-0.0557	-0.1909	2.9346
ATS	3.0000	5.2116	2.6935	-0.3073	-1.2637	2.6058
ATT	5.0000	11.1995	2.6137	0.1671	0.8504	2.7999
ATV	1.0000	0.0000	2.6364	-0.3117	-0.7403	2.9692
AVA	2.0000	3.0417	2.6190	0.0837	0.2637	3.0417
AVC	1.0000	0.0000	2.8112	0.4400	1.0496	3.5469
AVD	3.0000	6.0531	2.6213	0.2401	0.9578	3.0265
AVE	2.0000	3.0155	2.6234	0.0496	0.1522	3.0155
AVF	2.0000	3.1932	2.6326	0.2808	0.9206	3.1932
AVG	1.0000	0.0000	2.6226	-0.0766	-0.1833	3.1499
AVH	1.0000	0.0000	2.6591	0.0778	0.1726	3.2685
AVI	2.0000	3.0293	2.6208	0.0677	0.2111	3.0293
AVK	1.0000	0.0000	2.6452	-0.3406	-0.8117	2.9469
AVL	2.0000	2.9037	2.6671	-0.0958	-0.3221	2.9037
AVM	1.0000	0.0000	2.6861	0.1542	0.3501	3.3272
AVN	1.0000	0.0000	2.6939	-0.4508	-1.0929	2.8622
AVP	3.0000	6.0435	2.6222	0.2339	0.9321	3.0217
AVQ	1.0000	0.0000	2.6171	-0.1885	-0.4443	3.0638
AVS	5.0000	11.1004	2.7681	0.1348	0.6819	2.7751
AVT	1.0000	0.0000	2.6364	-0.3117	-0.7403	2.9692
AVY	1.0000	0.0000	2.6529	0.0578	0.1264	3.2531
AWD	1.0000	0.0000	2.9258	0.5246	1.2749	3.6120
AWF	1.0000	0.0000	2.9199	0.7415	1.9131	3.7786
AWG	1.0000	0.0000	2.9132	0.6851	1.7374	3.7353
AWI	1.0000	0.0000	2.9249	0.5283	1.2850	3.6148
AWL	1.0000	0.0000	2.9869	0.3649	0.8578	3.4892
AWP	1.0000	0.0000	2.9273	0.5184	1.2580	3.6072
AWR	1.0000	0.0000	2.9122	0.6252	1.5588	3.6893
AWT	1.0000	0.0000	2.9484	0.4500	1.0756	3.5546
AWV	1.0000	0.0000	2.9123	0.6702	1.6924	3.7239
AYA	1.0000	0.0000	2.6603	-0.0681	-0.1636	3.1564
AYC	1.0000	0.0000	2.8318	0.5893	1.4551	3.6616
AYF	3.0000	6.6157	2.6605	0.6061	2.6039	3.3079
AYG	2.0000	3.2645	2.6538	0.3737	1.2443	3.2645
AYH	2.0000	3.3832	2.6827	0.5280	1.8161	3.3832
AYK	1.0000	0.0000	2.6966	-0.1914	-0.4511	3.0616
AYL	1.0000	0.0000	2.7231	-0.2476	-0.5849	3.0184
AYN	3.0000	5.9539	2.7542	0.1756	0.6932	2.9769
AYQ	1.0000	0.0000	2.6560	-0.0393	-0.0972	3.1785
AYS	5.0000	11.5591	2.8364	0.2840	1.4730	2.8898
AYV	2.0000	3.2531	2.6529	0.3588	1.1917	3.2531
CAE	1.0000	0.0000	2.8332	0.2801	0.6491	3.4240
CAF	1.0000	0.0000	2.8166	0.5113	1.2386	3.6017
CAI	1.0000	0.0000	2.8282	0.2981	0.6929	3.4379
CAK	2.0000	3.3554	2.8668	0.4919	1.6780	3.3554
CAL	1.0000	0.0000	2.8956	0.1347	0.3046	3.3122
CAN	1.0000	0.0000	2.9285	0.0807	0.1794	3.2708
CAQ	1.0000	0.0000	2.8187	0.3430	0.8033	3.4723
CDF	1.0000	0.0000	2.8288	0.4915	1.1854	3.5865
CDG	1.0000	0.0000	2.8219	0.4351	1.0369	3.5432
CDI	1.0000	0.0000	2.8324	0.2784	0.6450	3.4227
CDK	3.0000	6.6805	2.8667	0.6483	2.8174	3.3403
CDL	1.0000	0.0000	2.8934	0.1149	0.2586	3.2970
CDN	1.0000	0.0000	2.9243	0.0609	0.1338	3.2556
CDR	1.0000	0.0000	2.8205	0.3753	0.8839	3.4972
CDS	1.0000	0.0000	3.0045	-0.0524	-0.1275	3.1684
CDT	2.0000	3.3625	2.8552	0.5011	1.7127	3.3625
CEE	1.0000	0.0000	2.8396	0.2459	0.5670	3.3977
CEH	1.0000	0.0000	2.8638	0.5751	1.4150	3.6508
CEK	1.0000	0.0000	2.8671	0.1568	0.3562	3.3292
CEL	2.0000	3.2860	2.8922	0.4016	1.3443	3.2860
CEM	2.0000	3.7095	2.8921	0.9525	3.7464	3.7095
CEN	1.0000	0.0000	2.9217	0.0466	0.1006	3.2445
CEQ	1.0000	0.0000	2.8295	0.3089	0.7192	3.4461
CER	2.0000	3.4861	2.8268	0.6619	2.3579	3.4861
CES	1.0000	0.0000	2.9991	-0.0668	-0.1607	3.1574
CFE	2.0000	3.5755	2.8381	0.7782	2.8734	3.5755
CFH	1.0000	0.0000	2.7226	0.8063	2.1253	3.8285
CFI	1.0000	0.0000	2.8265	0.4952	1.1952	3.5893
CFK	1.0000	0.0000	2.9033	0.3880	0.9160	3.5069
CFN	1.0000	0.0000	2.9993	0.2778	0.6436	3.4222
CFP	2.0000	3.5817	2.8328	0.7863	2.9114	3.5817
CFQ	1.0000	0.0000	2.8001	0.5401	1.3173	3.6238
CFV	1.0000	0.0000	2.7559	0.6371	1.5936	3.6984
CGG	2.0000	3.6665	2.7605	0.8966	3.4517	3.6665
CGN	1.0000	0.0000	2.9743	0.2214	0.5085	3.3789
CHF	1.0000	0.0000	2.7226	0.8063	2.1253	3.8285
CHS	1.0000	0.0000	3.1678	0.2624	0.6064	3.4104
CID	1.0000	0.0000	2.8324	0.2784	0.6450	3.4227
CIE	2.0000	3.4116	2.8359	0.5650	1.9609	3.4116
CIG	1.0000	0.0000	2.8199	0.4388	1.0464	3.5460
CIH	1.0000	0.0000	2.8495	0.5932	1.4662	3.6646
CIM	1.0000	0.0000	2.8761	0.6696	1.6903	3.7234
CIN	1.0000	0.0000	2.9251	0.0646	0.1422	3.2584
CIS	2.0000	3.1712	3.0059	0.2523	0.8233	3.1712
CIW	1.0000	0.0000	3.1373	1.1856	3.6465	4.1200
CKA	1.0000	0.0000	2.8668	0.1909	0.4363	3.3554
CKD	2.0000	3.3403	2.8667	0.4722	1.6036	3.3403
CKG	2.0000	3.4636	2.8868	0.6326	2.2351	3.4636
CKI	2.0000	3.3431	2.8666	0.4758	1.6174	3.3431
CKL	2.0000	3.2175	2.8932	0.3124	1.0293	3.2175
CKP	2.0000	3.3355	2.8668	0.4660	1.5804	3.3355
CKR	1.0000	0.0000	2.8743	0.2717	0.6289	3.4176
CKV	3.0000	6.9044	2.8832	0.7939	3.6091	3.4522
CLD	1.0000	0.0000	2.8934	0.1149	0.2586	3.2970
CLE	1.0000	0.0000	2.8922	0.1005	0.2253	3.2860
CLF	1.0000	0.0000	2.9505	0.3317	0.7754	3.4637
CLH	1.0000	0.0000	2.9948	0.4297	1.0228	3.5390
CLI	1.0000	0.0000	2.8938	0.1186	0.2671	3.2999
CLL	1.0000	0.0000	2.9015	-0.0449	-0.1101	3.1742
CLN	5.0000	12.5310	2.9152	0.6001	3.3233	3.1328
CLP	1.0000	0.0000	2.8928	0.1087	0.2442	3.2923
CLS	2.0000	3.0456	2.9620	0.0888	0.2803	3.0456
CLT	1.0000	0.0000	2.8912	0.0403	0.0861	3.2397
CMN	1.0000	0.0000	3.0913	0.4522	1.0812	3.5563
CMQ	1.0000	0.0000	2.8381	0.7144	1.8279	3.7579
CMR	1.0000	0.0000	2.7979	0.7665	1.9936	3.7978
CNA	2.0000	3.2708	2.9285	0.3817	1.2732	3.2708
CNE	1.0000	0.0000	2.9217	0.0466	0.1006	3.2445
CNF	2.0000	3.4222	2.9993	0.5788	2.0159	3.4222
CNG	4.0000	10.1367	2.9743	0.8235	4.3667	3.3789
CNK	1.0000	0.0000	2.9132	-0.0426	-0.1048	3.1760
CNL	3.0000	6.2655	2.9152	0.3783	1.5443	3.1328
CNM	1.0000	0.0000	3.0913	0.4522	1.0812	3.5563
CNP	1.0000	0.0000	2.9232	0.0547	0.1194	3.2508
CNR	2.0000	3.3329	2.9517	0.4626	1.5677	3.3329
CNS	2.0000	3.0041	2.9571	0.0349	0.1041	3.0041
CPK	1.0000	0.0000	2.8668	0.1649	0.3753	3.3355
CPN	1.0000	0.0000	2.9232	0.0547	0.1194	3.2508
CPP	1.0000	0.0000	2.8360	0.2622	0.6061	3.4103
CPS	1.0000	0.0000	3.0021	-0.0586	-0.1418	3.1636
CQA	1.0000	0.0000	2.8187	0.3430	0.8033	3.4723
CQF	1.0000	0.0000	2.8001	0.5401	1.3173	3.6238
CQI	2.0000	3.4600	2.8235	0.6279	2.2156	3.4600
CQL	1.0000	0.0000	2.9001	0.1635	0.3718	3.3344
CQM	1.0000	0.0000	2.8381	0.7144	1.8279	3.7579
CQN	1.0000	0.0000	2.9357	0.1095	0.2461	3.2929
CQQ	2.0000	3.4945	2.8114	0.6728	2.4043	3.4945
CQY	1.0000	0.0000	2.8117	0.6180	1.5379	3.6838
CRD	1.0000	0.0000	2.8205	0.3753	0.8839	3.4972
CRF	2.0000	3.6638	2.7742	0.8931	3.4338	3.6638
CRL	1.0000	0.0000	2.9114	0.2155	0.4944	3.3743
CRN	1.0000	0.0000	2.9517	0.1615	0.3673	3.3329
CRP	2.0000	3.4924	2.8232	0.6701	2.3926	3.4924
CRR	1.0000	0.0000	2.7877	0.4758	1.1436	3.5745
CRV	1.0000	0.0000	2.7794	0.5209	1.2647	3.6091
CSA	1.0000	0.0000	3.0122	-0.0327	-0.0819	3.1836
CSG	1.0000	0.0000	3.0792	0.1080	0.2427	3.2918
CSL	1.0000	0.0000	2.9620	-0.2122	-0.5004	3.0456
CSM	1.0000	0.0000	3.2140	0.3388	0.7928	3.4691
CSN	3.0000	6.0083	2.9571	0.2110	0.8378	3.0041
CSP	2.0000	3.1636	3.0021	0.2424	0.7898	3.1636
CSQ	1.0000	0.0000	3.0243	-0.0039	-0.0156	3.2057
CSR	1.0000	0.0000	3.0484	0.0481	0.1043	3.2457
CSS	4.0000	8.7510	2.9644	0.2225	1.0223	2.9170
CSV	2.0000	3.2803	3.0713	0.3942	1.3178	3.2803
CSY	1.0000	0.0000	3.1558	0.2424	0.5585	3.3950
CTA	2.0000	3.3777	2.8542	0.5208	1.7884	3.3777
CTE	1.0000	0.0000	2.8565	0.1857	0.4240	3.3514
CTF	1.0000	0.0000	2.8808	0.4169	0.9898	3.5291
CTI	2.0000	3.3653	2.8550	0.5047	1.7267	3.3653
CTK	1.0000	0.0000	2.8729	0.0965	0.2160	3.2829
CTS	1.0000	0.0000	2.9798	-0.1271	-0.3004	3.1111
CTY	1.0000	0.0000	2.9071	0.4949	1.1944	3.5891
CVA	1.0000	0.0000	2.8112	0.4400	1.0496	3.5469
CVL	1.0000	0.0000	2.9245	0.2605	0.6019	3.4090
CVN	1.0000	0.0000	2.9683	0.2066	0.4733	3.3675
CVP	1.0000	0.0000	2.8241	0.4141	0.9825	3.5270
CVW	1.0000	0.0000	2.9860	1.3276	4.3780	4.2291
CVY	1.0000	0.0000	2.7544	0.7151	1.8300	3.7584
CWP	1.0000	0.0000	3.1481	1.1758	3.5994	4.1124
CWV	1.0000	0.0000	2.9860	1.3276	4.3780	4.2291
CYC	1.0000	0.0000	2.7444	1.2466	3.9476	4.1669
CYE	1.0000	0.0000	2.8575	0.5551	1.3590	3.6354
CYF	1.0000	0.0000	2.7237	0.7863	2.0587	3.8131
CYG	1.0000	0.0000	2.7472	0.7299	1.8766	3.7698
CYL	1.0000	0.0000	2.9851	0.4097	0.9714	3.5236
CYT	1.0000	0.0000	2.9071	0.4949	1.1944	3.5891
CYV	1.0000	0.0000	2.7544	0.7151	1.8300	3.7584
DAA	1.0000	0.0000	2.6069	-0.3629	-0.8674	2.9298
DAC	1.0000	0.0000	2.8292	0.2944	0.6840	3.4350
DAD	2.0000	2.9146	2.6069	-0.0816	-0.2757	2.9146
DAE	5.0000	11.6142	2.6073	0.3019	1.5705	2.9036
DAF	5.0000	12.3251	2.6389	0.5332	2.9031	3.0813
DAG	3.0000	6.0759	2.6245	0.2549	1.0194	3.0379
DAH	3.0000	6.3132	2.6714	0.4093	1.6806	3.1566
DAI	1.0000	0.0000	2.6068	-0.3790	-0.9080	2.9174
DAK	4.0000	8.5051	2.6182	0.1159	0.5218	2.8350
DAL	5.0000	11.1672	2.6329	0.1565	0.7953	2.7918
DAM	3.0000	6.4306	2.7015	0.4857	2.0262	3.2153
DAN	4.0000	8.2510	2.6529	0.0057	0.0128	2.7503
DAP	3.0000	5.8197	2.6070	0.0883	0.3410	2.9098
DAQ	2.0000	2.9519	2.6080	-0.0331	-0.1171	2.9519
DAR	2.0000	2.9919	2.6135	0.0190	0.0523	2.9919
DAS	5.0000	10.6527	2.7135	-0.0108	-0.0705	2.6632
DAT	3.0000	5.7145	2.6131	0.0198	0.0676	2.8572
DAV	2.0000	3.0265	2.6213	0.0640	0.1991	3.0265
DAY	1.0000	0.0000	2.6641	-0.0878	-0.2093	3.1412
DCA	1.0000	0.0000	2.8292	0.2944	0.6840	3.4350
DCD	1.0000	0.0000	2.8332	0.2747	0.6361	3.4198
DCF	1.0000	0.0000	2.8288	0.4915	1.1854	3.5865
DCI	1.0000	0.0000	2.8324	0.2784	0.6450	3.4227
DCL	2.0000	3.2970	2.8934	0.4159	1.3963	3.2970
DCN	1.0000	0.0000	2.9243	0.0609	0.1338	3.2556
DCS	2.0000	3.1684	3.0045	0.2486	0.8108	3.1684
DCY	1.0000	0.0000	2.8465	0.5695	1.3992	3.6464
DDD	1.0000	0.0000	2.6065	-0.4024	-0.9675	2.8994
DDE	2.0000	2.8884	2.6067	-0.1157	-0.3876	2.8884
DDF	2.0000	3.0661	2.6414	0.1155	0.3676	3.0661
DDG	2.0000	3.0228	2.6264	0.0591	0.1831	3.0228
DDH	2.0000	3.1414	2.6747	0.2134	0.6924	3.1414
DDI	1.0000	0.0000	2.6065	-0.3987	-0.9582	2.9022
DDK	2.0000	2.8198	2.6161	-0.2049	-0.6832	2.8198
DDL	5.0000	11.1065	2.6297	0.1368	0.6922	2.7766
DDN	5.0000	10.9406	2.6487	0.0828	0.4122	2.7351
DDP	6.0000	14.4732	2.6066	0.3695	2.1300	2.8946
DDQ	2.0000	2.9367	2.6085	-0.0528	-0.1816	2.9367
DDS	7.0000	15.8880	2.7072	0.1156	0.6886	2.6480
DDT	3.0000	5.6841	2.6114	0.0001	-0.0112	2.8421
DDV	1.0000	0.0000	2.6231	-0.2568	-0.6069	3.0113
DEA	1.0000	0.0000	2.6073	-0.3970	-0.9538	2.9036
DEC	1.0000	0.0000	2.8366	0.2603	0.6014	3.4088
DED	3.0000	5.7768	2.6067	0.0603	0.2293	2.8884
DEE	1.0000	0.0000	2.6067	-0.4312	-1.0416	2.8773
DEF	3.0000	6.1101	2.6437	0.2772	1.1122	3.0550
DEG	1.0000	0.0000	2.6283	-0.2563	-0.6058	3.0117
DEH	2.0000	3.1304	2.6776	0.1991	0.6443	3.1304
DEI	3.0000	5.7824	2.6068	0.0640	0.2440	2.8912
DEK	1.0000	0.0000	2.6149	-0.5203	-1.2791	2.8088
DEL	3.0000	5.5311	2.6277	-0.0994	-0.4091	2.7656
DEN	3.0000	5.4482	2.6459	-0.1534	-0.6268	2.7241
DER	2.0000	2.9657	2.6160	-0.0152	-0.0588	2.9657
DES	4.0000	7.9109	2.7028	-0.1418	-0.6697	2.6370
DET	3.0000	5.6620	2.6106	-0.0143	-0.0685	2.8310
DEW	1.0000	0.0000	2.9321	0.4905	1.1827	3.5857
DFA	1.0000	0.0000	2.6389	-0.1658	-0.3909	3.0813
DFD	3.0000	6.1322	2.6414	0.2916	1.1726	3.0661
DFE	1.0000	0.0000	2.6437	-0.1999	-0.4713	3.0550
DFF	1.0000	0.0000	2.6499	0.0313	0.0653	3.2327
DFH	1.0000	0.0000	2.6758	0.1292	0.2920	3.3081
DFK	6.0000	14.9325	2.6671	0.4890	2.8875	2.9865
DFL	2.0000	2.9433	2.6899	-0.0443	-0.1538	2.9433
DFM	1.0000	0.0000	2.7026	0.2056	0.4711	3.3668
DFN	1.0000	0.0000	2.7176	-0.3993	-0.9596	2.9018
DFR	2.0000	3.1434	2.6357	0.2160	0.7011	3.1434
DFS	2.0000	2.8147	2.7934	-0.2117	-0.7058	2.8147
DFT	1.0000	0.0000	2.6578	-0.2602	-0.6152	3.0087
DFV	3.0000	6.3560	2.6388	0.4372	1.8050	3.1780
DGD	2.0000	3.0228	2.6264	0.0591	0.1831	3.0228
DGF	3.0000	6.3788	2.6405	0.4520	1.8721	3.1894
DGG	1.0000	0.0000	2.6299	-0.0815	-0.1946	3.1461
DGH	1.0000	0.0000	2.6680	0.0729	0.1613	3.2647
DGI	2.0000	3.0256	2.6260	0.0628	0.1951	3.0256
DGK	2.0000	2.9432	2.6488	-0.0445	-0.1543	2.9432
DGL	6.0000	14.4997	2.6697	0.3764	2.1725	2.8999
DGN	3.0000	5.7169	2.6957	0.0214	0.0740	2.8585
DGP	1.0000	0.0000	2.6272	-0.2482	-0.5862	3.0180
DGS	3.0000	5.5427	2.7682	-0.0919	-0.3790	2.7713
DGV	2.0000	3.1347	2.6279	0.2047	0.6631	3.1347
DGY	1.0000	0.0000	2.6616	0.0529	0.1151	3.2494
DHA	3.0000	6.3132	2.6714	0.4093	1.6806	3.1566
DHF	2.0000	3.3081	2.6758	0.4303	1.4486	3.3081
DHI	1.0000	0.0000	2.6740	-0.0839	-0.2002	3.1442
DHK	2.0000	3.0618	2.7048	0.1099	0.3494	3.0618
DHL	4.0000	9.0558	2.7299	0.3547	1.6649	3.0186
DHP	2.0000	3.1366	2.6759	0.2072	0.6716	3.1366
DHS	1.0000	0.0000	2.8394	-0.4147	-0.9991	2.8900
DHT	4.0000	9.2521	2.6942	0.4398	2.0983	3.0840
DHV	1.0000	0.0000	2.6667	0.0580	0.1270	3.2533
DHY	1.0000	0.0000	2.6938	0.2072	0.4749	3.3680
DIA	1.0000	0.0000	2.6068	-0.3790	-0.9080	2.9174
DID	3.0000	5.8045	2.6065	0.0784	0.3015	2.9022
DIE	2.0000	2.8912	2.6068	-0.1121	-0.3755	2.8912
DIG	1.0000	0.0000	2.6260	-0.2383	-0.5625	3.0256
DIH	3.0000	6.2884	2.6740	0.3932	1.6096	3.1442
DII	2.0000	2.9051	2.6065	-0.0940	-0.3163	2.9051
DIK	8.0000	19.7586	2.6164	0.4008	2.6834	2.8227
DIL	2.0000	2.7794	2.6303	-0.2575	-0.8607	2.7794
DIM	2.0000	3.2029	2.7045	0.2935	0.9641	3.2029
DIN	4.0000	8.2139	2.6494	-0.0104	-0.0613	2.7380
DIP	3.0000	5.7949	2.6066	0.0722	0.2766	2.8975
DIQ	3.0000	5.8791	2.6084	0.1269	0.4964	2.9396
DIR	3.0000	5.9591	2.6144	0.1790	0.7071	2.9796
DIS	6.0000	13.2541	2.7083	0.0523	0.2789	2.6508
DIT	4.0000	8.5346	2.6117	0.1287	0.5814	2.8449
DIW	1.0000	0.0000	2.9285	0.5086	1.2312	3.5996
DKA	3.0000	5.6701	2.6182	-0.0091	-0.0477	2.8350
DKD	6.0000	14.0992	2.6161	0.2722	1.5436	2.8198
DKE	4.0000	8.4264	2.6149	0.0817	0.3636	2.8088
DKF	2.0000	2.9865	2.6671	0.0119	0.0294	2.9865
DKG	1.0000	0.0000	2.6488	-0.3455	-0.8239	2.9432
DKH	1.0000	0.0000	2.7048	-0.1911	-0.4505	3.0618
DKI	4.0000	8.4680	2.6164	0.0998	0.4472	2.8227
DKK	2.0000	2.7403	2.6151	-0.3085	-1.0359	2.7403
DKL	4.0000	8.0911	2.6226	-0.0637	-0.3069	2.6970
DKM	3.0000	6.2411	2.7375	0.3624	1.4751	3.1205
DKN	7.0000	15.9334	2.6354	0.1254	0.7490	2.6556
DKP	4.0000	8.4452	2.6155	0.0899	0.4014	2.8151
DKQ	1.0000	0.0000	2.6224	-0.4574	-1.1103	2.8572
DKR	4.0000	8.6914	2.6328	0.1967	0.9000	2.8971
DKS	8.0000	17.9789	2.6810	0.0700	0.4378	2.5684
DKT	2.0000	2.7625	2.6136	-0.2795	-0.9361	2.7625
DKV	1.0000	0.0000	2.6444	-0.3603	-0.8610	2.9318
DKW	1.0000	0.0000	2.9592	0.4013	0.9500	3.5172
DKY	3.0000	6.0929	2.6966	0.2660	1.0654	3.0464
DLA	4.0000	8.3754	2.6329	0.0596	0.2615	2.7918
DLD	5.0000	11.1065	2.6297	0.1368	0.6922	2.7766
DLE	3.0000	5.5311	2.6277	-0.0994	-0.4091	2.7656
DLG	2.0000	2.8999	2.6697	-0.1007	-0.3382	2.8999
DLI	3.0000	5.5589	2.6303	-0.0814	-0.3367	2.7794
DLK	4.0000	8.0911	2.6226	-0.0637	-0.3069	2.6970
DLL	7.0000	15.9228	2.6263	0.1231	0.7350	2.6538
DLM	2.0000	3.0773	2.7638	0.1301	0.4156	3.0773
DLN	2.0000	2.6123	2.6353	-0.4749	-1.6358	2.6123
DLP	10.0000	24.9465	2.6288	0.4316	3.2503	2.7718
DLQ	3.0000	5.6279	2.6386	-0.0365	-0.1572	2.8139
DLR	3.0000	5.7078	2.6514	0.0155	0.0503	2.8539
DLS	7.0000	15.1511	2.6728	-0.0442	-0.2871	2.5252
DLT	5.0000	10.8770	2.6228	0.0622	0.3054	2.7192
DLV	3.0000	5.7771	2.6648	0.0605	0.2301	2.8885
DLW	1.0000	0.0000	2.9839	0.3451	0.8085	3.4740
DMD	1.0000	0.0000	2.7053	-0.0112	-0.0324	3.2001
DMF	1.0000	0.0000	2.7026	0.2056	0.4711	3.3668
DMI	1.0000	0.0000	2.7045	-0.0075	-0.0240	3.2029
DML	3.0000	6.1546	2.7638	0.3061	1.2342	3.0773
DMN	1.0000	0.0000	2.7947	-0.2249	-0.5307	3.0358
DMP	2.0000	3.1953	2.7067	0.2836	0.9302	3.1953
DMS	3.0000	5.8974	2.8760	0.1388	0.5443	2.9487
DMT	3.0000	6.2855	2.7264	0.3913	1.6012	3.1428
DMV	1.0000	0.0000	2.6946	0.1344	0.3040	3.3120
DNA	6.0000	13.7516	2.6529	0.1818	1.0162	2.7503
DND	3.0000	5.4703	2.6487	-0.1390	-0.5686	2.7351
DNE	1.0000	0.0000	2.6459	-0.6305	-1.5914	2.7241
DNF	2.0000	2.9018	2.7176	-0.0983	-0.3302	2.9018
DNG	3.0000	5.7169	2.6957	0.0214	0.0740	2.8585
DNH	1.0000	0.0000	2.7598	-0.3013	-0.7149	2.9771
DNI	2.0000	2.7380	2.6494	-0.3114	-1.0462	2.7380
DNK	4.0000	7.9667	2.6354	-0.1176	-0.5569	2.6556
DNL	4.0000	7.8370	2.6353	-0.1739	-0.8198	2.6123
DNM	1.0000	0.0000	2.7947	-0.2249	-0.5307	3.0358
DNN	3.0000	5.1417	2.6405	-0.3528	-1.4587	2.5709
DNP	4.0000	8.1911	2.6474	-0.0203	-0.1068	2.7304
DNQ	2.0000	2.7725	2.6600	-0.2666	-0.8917	2.7725
DNR	5.0000	11.2498	2.6751	0.1834	0.9362	2.8125
DNS	15.0000	34.7721	2.6696	0.2328	2.0753	2.4837
DNT	6.0000	13.3889	2.6375	0.0874	0.4773	2.6778
DPA	4.0000	8.7295	2.6070	0.2132	0.9780	2.9098
DPD	2.0000	2.8946	2.6066	-0.1076	-0.3608	2.8946
DPE	4.0000	8.6508	2.6067	0.1791	0.8169	2.8836
DPF	1.0000	0.0000	2.6424	-0.1918	-0.4521	3.0613
DPG	2.0000	3.0180	2.6272	0.0529	0.1628	3.0180
DPH	1.0000	0.0000	2.6759	-0.0938	-0.2231	3.1366
DPI	2.0000	2.8975	2.6066	-0.1039	-0.3487	2.8975
DPK	5.0000	11.2602	2.6155	0.1868	0.9541	2.8151
DPL	9.0000	22.1747	2.6288	0.3858	2.7322	2.7718
DPM	1.0000	0.0000	2.7067	-0.0174	-0.0468	3.1953
DPN	6.0000	13.6518	2.6474	0.1558	0.8670	2.7304
DPP	1.0000	0.0000	2.6066	-0.4148	-0.9995	2.8899
DPQ	4.0000	8.7959	2.6088	0.2420	1.1151	2.9320
DPR	4.0000	8.9159	2.6152	0.2940	1.3660	2.9720
DPS	8.0000	18.5025	2.7052	0.1674	1.0777	2.6432
DPT	3.0000	5.6746	2.6111	-0.0061	-0.0360	2.8373
DPV	1.0000	0.0000	2.6238	-0.2630	-0.6219	3.0066
DPY	1.0000	0.0000	2.6685	-0.1138	-0.2695	3.1212
DQA	3.0000	5.9039	2.6080	0.1430	0.5613	2.9519
DQD	6.0000	14.6837	2.6085	0.4243	2.4713	2.9367
DQE	1.0000	0.0000	2.6092	-0.3682	-0.8808	2.9257
DQF	1.0000	0.0000	2.6364	-0.1370	-0.3236	3.1034
DQH	2.0000	3.1787	2.6678	0.2620	0.8563	3.1787
DQI	1.0000	0.0000	2.6084	-0.3502	-0.8356	2.9396
DQK	2.0000	2.8572	2.6224	-0.1564	-0.5216	2.8572
DQL	3.0000	5.6279	2.6386	-0.0365	-0.1572	2.8139
DQN	6.0000	13.8623	2.6600	0.2106	1.1826	2.7725
DQP	3.0000	5.8639	2.6088	0.1171	0.4566	2.9320
DQQ	1.0000	0.0000	2.6086	-0.3053	-0.7247	2.9741
DQR	3.0000	6.0281	2.6129	0.2238	0.8908	3.0140
DQS	3.0000	5.3706	2.7235	-0.2038	-0.8325	2.6853
DQT	8.0000	20.1556	2.6165	0.4746	3.2256	2.8794
DQV	2.0000	3.0487	2.6200	0.0928	0.2933	3.0487
DRA	2.0000	2.9919	2.6135	0.0190	0.0523	2.9919
DRD	2.0000	2.9767	2.6147	-0.0008	-0.0120	2.9767
DRE	2.0000	2.9657	2.6160	-0.0152	-0.0588	2.9657
DRG	1.0000	0.0000	2.6237	-0.1414	-0.3337	3.1001
DRH	2.0000	3.2187	2.6652	0.3140	1.0350	3.2187
DRI	2.0000	2.9796	2.6144	0.0029	-0.0001	2.9796
DRK	1.0000	0.0000	2.6328	-0.4054	-0.9751	2.8971
DRL	1.0000	0.0000	2.6514	-0.4616	-1.1214	2.8539
DRN	2.0000	2.8125	2.6751	-0.2145	-0.7155	2.8125
DRP	5.0000	11.8878	2.6152	0.3909	2.0651	2.9720
DRQ	3.0000	6.0281	2.6129	0.2238	0.8908	3.0140
DRS	1.0000	0.0000	2.7432	-0.6289	-1.5868	2.7253
DRT	2.0000	2.9194	2.6257	-0.0754	-0.2554	2.9194
DRW	1.0000	0.0000	2.9197	0.6055	1.5015	3.6741
DRY	1.0000	0.0000	2.6584	-0.0070	-0.0228	3.2033
DSA	5.0000	10.6527	2.7135	-0.0108	-0.0705	2.6632
DSD	4.0000	7.9440	2.7072	-0.1275	-0.6026	2.6480
DSE	5.0000	10.5478	2.7028	-0.0449	-0.2464	2.6370
DSF	1.0000	0.0000	2.7934	-0.5127	-1.2583	2.8147
DSG	5.0000	11.0853	2.7682	0.1299	0.6564	2.7713
DSH	1.0000	0.0000	2.8394	-0.4147	-0.9991	2.8900
DSI	2.0000	2.6508	2.7083	-0.4248	-1.4500	2.6508
DSK	4.0000	7.7052	2.6810	-0.2310	-1.0904	2.5684
DSL	9.0000	20.2015	2.6728	0.0649	0.4291	2.5252
DSM	3.0000	5.8974	2.8760	0.1388	0.5443	2.9487
DSN	9.0000	19.8697	2.6696	0.0110	0.0560	2.4837
DSP	2.0000	2.6432	2.7052	-0.4347	-1.4863	2.6432
DSQ	6.0000	13.4266	2.7235	0.0972	0.5329	2.6853
DSR	5.0000	10.9012	2.7432	0.0700	0.3461	2.7253
DSS	12.0000	26.3623	2.6794	0.0226	0.1569	2.3966
DST	7.0000	15.5438	2.6870	0.0409	0.2320	2.5906
DSV	2.0000	2.7599	2.7618	-0.2829	-0.9476	2.7599
DSW	2.0000	3.3454	3.0879	0.4788	1.6285	3.3454
DSY	1.0000	0.0000	2.8299	-0.4347	-1.0509	2.8746
DTA	3.0000	5.7145	2.6131	0.0198	0.0676	2.8572
DTC	2.0000	3.3625	2.8552	0.5011	1.7127	3.3625
DTD	5.0000	11.3682	2.6114	0.2219	1.1399	2.8421
DTE	2.0000	2.8310	2.6106	-0.1904	-0.6346	2.8310
DTF	2.0000	3.0087	2.6578	0.0408	0.1236	3.0087
DTG	1.0000	0.0000	2.6404	-0.3166	-0.7524	2.9654
DTH	1.0000	0.0000	2.6942	-0.1622	-0.3825	3.0840
DTI	5.0000	11.3795	2.6117	0.2256	1.1594	2.8449
DTK	4.0000	8.2874	2.6136	0.0215	0.0856	2.7625
DTL	6.0000	13.5962	2.6228	0.1413	0.7842	2.7192
DTM	2.0000	3.1428	2.7264	0.2152	0.6983	3.1428
DTN	5.0000	10.7111	2.6375	0.0082	0.0273	2.6778
DTP	5.0000	11.3491	2.6111	0.2157	1.1069	2.8373
DTQ	3.0000	5.7588	2.6165	0.0486	0.1825	2.8794
DTR	7.0000	17.5162	2.6257	0.4686	2.9755	2.9194
DTS	3.0000	5.1813	2.6870	-0.3270	-1.3480	2.5906
DTT	2.0000	2.7847	2.6111	-0.2506	-0.8375	2.7847
DTY	1.0000	0.0000	2.6863	-0.1822	-0.4295	3.0687
DVA	1.0000	0.0000	2.6213	-0.2370	-0.5596	3.0265
DVD	1.0000	0.0000	2.6231	-0.2568	-0.6069	3.0113
DVE	4.0000	9.0009	2.6248	0.3309	1.5467	3.0003
DVH	1.0000	0.0000	2.6667	0.0580	0.1270	3.2533
DVI	1.0000	0.0000	2.6227	-0.2531	-0.5981	3.0142
DVK	3.0000	5.8635	2.6444	0.1168	0.4556	2.9318
DVL	4.0000	8.6656	2.6648	0.1855	0.8471	2.8885
DVM	1.0000	0.0000	2.6946	0.1344	0.3040	3.3120
DVN	2.0000	2.8471	2.6903	-0.1695	-0.5651	2.8471
DVQ	1.0000	0.0000	2.6200	-0.2082	-0.4910	3.0487
DVR	2.0000	3.0886	2.6212	0.1448	0.4642	3.0886
DVS	4.0000	8.2797	2.7618	0.0182	0.0703	2.7599
DVT	3.0000	5.9080	2.6364	0.1457	0.5721	2.9540
DVV	1.0000	0.0000	2.6257	-0.1112	-0.2635	3.1233
DVY	1.0000	0.0000	2.6602	0.0380	0.0809	3.2379
DWA	1.0000	0.0000	2.9258	0.5246	1.2749	3.6120
DWF	1.0000	0.0000	2.9319	0.7217	1.8507	3.7634
DWN	1.0000	0.0000	3.0127	0.2911	0.6760	3.4325
DWS	2.0000	3.3454	3.0879	0.4788	1.6285	3.3454
DWV	1.0000	0.0000	2.9216	0.6505	1.6332	3.7087
DYE	2.0000	3.1150	2.6701	0.1791	0.5776	3.1150
DYG	1.0000	0.0000	2.6616	0.0529	0.1151	3.2494
DYH	1.0000	0.0000	2.6938	0.2072	0.4749	3.3680
DYK	2.0000	3.0464	2.6966	0.0899	0.2838	3.0464
DYL	1.0000	0.0000	2.7213	-0.2674	-0.6324	3.0032
DYM	1.0000	0.0000	2.7198	0.2836	0.6577	3.4267
DYP	3.0000	6.2425	2.6685	0.3633	1.4791	3.1212
DYQ	4.0000	9.4900	2.6607	0.5430	2.6509	3.1633
DYR	2.0000	3.2033	2.6584	0.2940	0.9659	3.2033
DYS	3.0000	5.7492	2.8299	0.0424	0.1577	2.8746
DYT	2.0000	3.0687	2.6863	0.1188	0.3786	3.0687
DYV	2.0000	3.2379	2.6602	0.3390	1.1222	3.2379
DYY	1.0000	0.0000	2.6880	0.1872	0.4276	3.3526
EAA	2.0000	2.9187	2.6075	-0.0762	-0.2581	2.9187
EAC	1.0000	0.0000	2.8332	0.2801	0.6491	3.4240
EAD	1.0000	0.0000	2.6073	-0.3970	-0.9538	2.9036
EAE	2.0000	2.8925	2.6075	-0.1104	-0.3699	2.8925
EAF	1.0000	0.0000	2.6416	-0.1802	-0.4247	3.0702
EAG	2.0000	3.0269	2.6267	0.0645	0.2007	3.0269
EAH	2.0000	3.1455	2.6747	0.2188	0.7104	3.1455
EAI	3.0000	5.8128	2.6073	0.0838	0.3230	2.9064
EAK	2.0000	2.8240	2.6172	-0.1995	-0.6652	2.8240
EAL	3.0000	5.5615	2.6311	-0.0797	-0.3299	2.7808
EAM	1.0000	0.0000	2.7052	-0.0058	-0.0201	3.2043
EAN	2.0000	2.7393	2.6502	-0.3097	-1.0403	2.7393
EAP	4.0000	8.6963	2.6073	0.1988	0.9100	2.8988
EAQ	1.0000	0.0000	2.6091	-0.3485	-0.8314	2.9409
EAR	1.0000	0.0000	2.6151	-0.2964	-0.7030	2.9809
EAS	5.0000	10.6085	2.7092	-0.0252	-0.1445	2.6521
EAT	3.0000	5.6924	2.6125	0.0055	0.0103	2.8462
EAV	4.0000	9.0464	2.6234	0.3506	1.6447	3.0155
EAW	1.0000	0.0000	2.9293	0.5103	1.2359	3.6009
EAY	1.0000	0.0000	2.6673	-0.1022	-0.2426	3.1302
ECA	2.0000	3.4240	2.8332	0.5811	2.0250	3.4240
ECD	2.0000	3.4088	2.8366	0.5613	1.9464	3.4088
ECE	1.0000	0.0000	2.8396	0.2459	0.5670	3.3977
ECF	1.0000	0.0000	2.8381	0.4771	1.1471	3.5755
ECK	1.0000	0.0000	2.8671	0.1568	0.3562	3.3292
ECL	2.0000	3.2860	2.8922	0.4016	1.3443	3.2860
ECQ	1.0000	0.0000	2.8295	0.3089	0.7192	3.4461
ECR	2.0000	3.4861	2.8268	0.6619	2.3579	3.4861
ECS	1.0000	0.0000	2.9991	-0.0668	-0.1607	3.1574
ECT	1.0000	0.0000	2.8565	0.1857	0.4240	3.3514
ECW	1.0000	0.0000	3.1571	1.1676	3.5609	4.1062
ECY	1.0000	0.0000	2.8575	0.5551	1.3590	3.6354
EDA	4.0000	8.7107	2.6073	0.2050	0.9394	2.9036
EDD	5.0000	11.5535	2.6067	0.2822	1.4631	2.8884
EDE	3.0000	5.7547	2.6067	0.0460	0.1719	2.8773
EDF	5.0000	12.2202	2.6437	0.4990	2.6958	3.0550
EDG	1.0000	0.0000	2.6283	-0.2563	-0.6058	3.0117
EDH	1.0000	0.0000	2.6776	-0.1020	-0.2420	3.1304
EDI	1.0000	0.0000	2.6068	-0.4131	-0.9950	2.8912
EDK	4.0000	8.4264	2.6149	0.0817	0.3636	2.8088
EDL	4.0000	8.2967	2.6277	0.0255	0.1041	2.7656
EDM	1.0000	0.0000	2.7085	-0.0256	-0.0656	3.1891
EDN	3.0000	5.4482	2.6459	-0.1534	-0.6268	2.7241
EDP	1.0000	0.0000	2.6067	-0.4230	-1.0205	2.8836
EDQ	2.0000	2.9257	2.6092	-0.0672	-0.2285	2.9257
EDR	1.0000	0.0000	2.6160	-0.3162	-0.7514	2.9657
EDS	3.0000	5.2739	2.7028	-0.2668	-1.0930	2.6370
EDT	6.0000	14.1551	2.6106	0.2867	1.6297	2.8310
EDV	1.0000	0.0000	2.6248	-0.2712	-0.6416	3.0003
EDW	2.0000	3.5857	2.9321	0.7915	2.9358	3.5857
EDY	3.0000	6.2299	2.6701	0.3552	1.4438	3.1150
EEA	1.0000	0.0000	2.6075	-0.4114	-0.9906	2.8925
EEC	1.0000	0.0000	2.8396	0.2459	0.5670	3.3977
EED	3.0000	5.7547	2.6067	0.0460	0.1719	2.8773
EEE	3.0000	5.7326	2.6065	0.0316	0.1145	2.8663
EEF	2.0000	3.0440	2.6458	0.0867	0.2734	3.0440
EEG	4.0000	9.0020	2.6299	0.3314	1.5491	3.0007
EEH	2.0000	3.1193	2.6802	0.1847	0.5964	3.1193
EEK	8.0000	19.5842	2.6136	0.3684	2.4516	2.7977
EEL	2.0000	2.7545	2.6257	-0.2899	-0.9717	2.7545
EEN	8.0000	18.9913	2.6431	0.2582	1.6870	2.7130
EEQ	3.0000	5.8293	2.6098	0.0945	0.3661	2.9146
EER	1.0000	0.0000	2.6171	-0.3306	-0.7869	2.9546
EES	5.0000	10.5036	2.6984	-0.0593	-0.3205	2.6259
EET	1.0000	0.0000	2.6097	-0.5058	-1.2395	2.8200
EEV	3.0000	5.9785	2.6263	0.1916	0.7585	2.9892
EEY	2.0000	3.1039	2.6726	0.1647	0.5299	3.1039
EFA	1.0000	0.0000	2.6416	-0.1802	-0.4247	3.0702
EFC	1.0000	0.0000	2.8381	0.4771	1.1471	3.5755
EFD	4.0000	9.1651	2.6437	0.4021	1.9040	3.0550
EFE	2.0000	3.0440	2.6458	0.0867	0.2734	3.0440
EFF	1.0000	0.0000	2.6560	0.0169	0.0322	3.2217
EFG	1.0000	0.0000	2.6458	-0.0395	-0.0976	3.1784
EFH	1.0000	0.0000	2.6831	0.1149	0.2586	3.2970
EFI	1.0000	0.0000	2.6433	-0.1963	-0.4627	3.0579
EFK	4.0000	8.9264	2.6673	0.2986	1.3882	2.9755
EFN	1.0000	0.0000	2.7155	-0.4137	-0.9965	2.8908
EFP	1.0000	0.0000	2.6446	-0.2062	-0.4861	3.0503
EFQ	1.0000	0.0000	2.6397	-0.1514	-0.3572	3.0924
EFR	2.0000	3.1323	2.6400	0.2017	0.6530	3.1323
EFS	3.0000	5.6072	2.7891	-0.0499	-0.2109	2.8036
EFT	3.0000	5.9953	2.6586	0.2025	0.8033	2.9977
EFV	1.0000	0.0000	2.6438	-0.0543	-0.1319	3.1670
EGA	1.0000	0.0000	2.6267	-0.2366	-0.5584	3.0269
EGD	4.0000	9.0351	2.6283	0.3457	1.6203	3.0117
EGE	2.0000	3.0007	2.6299	0.0303	0.0894	3.0007
EGI	2.0000	3.0145	2.6279	0.0484	0.1482	3.0145
EGL	1.0000	0.0000	2.6685	-0.4161	-1.0027	2.8889
EGN	1.0000	0.0000	2.6935	-0.4701	-1.1437	2.8474
EGP	2.0000	3.0069	2.6289	0.0385	0.1159	3.0069
EGQ	3.0000	6.0980	2.6256	0.2694	1.0795	3.0490
EGR	2.0000	3.0890	2.6273	0.1453	0.4658	3.0890
EGS	3.0000	5.5206	2.7639	-0.1063	-0.4367	2.7603
EGT	2.0000	2.9543	2.6409	-0.0299	-0.1069	2.9543
EGV	1.0000	0.0000	2.6322	-0.1107	-0.2624	3.1236
EGY	1.0000	0.0000	2.6677	0.0385	0.0820	3.2383
EHA	2.0000	3.1455	2.6747	0.2188	0.7104	3.1455
EHD	1.0000	0.0000	2.6776	-0.1020	-0.2420	3.1304
EHE	1.0000	0.0000	2.6802	-0.1163	-0.2754	3.1193
EHG	1.0000	0.0000	2.6743	0.0585	0.1281	3.2537
EHI	1.0000	0.0000	2.6770	-0.0983	-0.2335	3.1332
EHL	5.0000	12.0302	2.7291	0.4372	2.3308	3.0075
EHN	3.0000	5.9321	2.7577	0.1614	0.6358	2.9661
EHP	3.0000	6.2511	2.6787	0.3689	1.5035	3.1256
EHQ	2.0000	3.1677	2.6718	0.2476	0.8075	3.1677
EHR	1.0000	0.0000	2.6703	-0.0014	-0.0098	3.2077
EHS	4.0000	8.6368	2.8350	0.1730	0.7884	2.8789
EHT	1.0000	0.0000	2.6954	-0.1766	-0.4163	3.0730
EHV	1.0000	0.0000	2.6728	0.0436	0.0939	3.2423
EHY	1.0000	0.0000	2.7024	0.1929	0.4409	3.3570
EIA	3.0000	5.8128	2.6073	0.0838	0.3230	2.9064
EID	3.0000	5.7824	2.6068	0.0640	0.2440	2.8912
EIE	2.0000	2.8801	2.6068	-0.1265	-0.4228	2.8801
EIF	2.0000	3.0579	2.6433	0.1048	0.3325	3.0579
EIH	1.0000	0.0000	2.6770	-0.0983	-0.2335	3.1332
EII	2.0000	2.8940	2.6068	-0.1084	-0.3635	2.8940
EIK	6.0000	14.0581	2.6153	0.2615	1.4804	2.8116
EIL	2.0000	2.7684	2.6283	-0.2719	-0.9098	2.7684
EIN	4.0000	8.1807	2.6467	-0.0248	-0.1275	2.7269
EIP	2.0000	2.8864	2.6067	-0.1183	-0.3960	2.8864
EIQ	4.0000	8.7855	2.6092	0.2375	1.0937	2.9285
EIR	2.0000	2.9685	2.6158	-0.0115	-0.0469	2.9685
EIS	4.0000	7.9193	2.7039	-0.1382	-0.6526	2.6398
EIT	5.0000	11.3353	2.6109	0.2112	1.0831	2.8338
EIV	1.0000	0.0000	2.6245	-0.2675	-0.6328	3.0031
EIY	4.0000	9.3534	2.6695	0.4838	2.3294	3.1178
EKA	4.0000	8.4719	2.6172	0.1015	0.4551	2.8240
EKC	1.0000	0.0000	2.8671	0.1568	0.3562	3.3292
EKD	1.0000	0.0000	2.6149	-0.5203	-1.2791	2.8088
EKE	3.0000	5.5955	2.6136	-0.0576	-0.2414	2.7977
EKF	5.0000	11.9018	2.6673	0.3955	2.0910	2.9755
EKG	7.0000	17.5927	2.6487	0.4852	3.0921	2.9321
EKH	1.0000	0.0000	2.7052	-0.2055	-0.4845	3.0508
EKI	5.0000	11.2465	2.6153	0.1823	0.9305	2.8116
EKK	4.0000	8.1876	2.6130	-0.0218	-0.1137	2.7292
EKL	2.0000	2.6860	2.6198	-0.3791	-1.2845	2.6860
EKM	4.0000	9.3284	2.7382	0.4729	2.2720	3.1095
EKN	5.0000	10.5780	2.6320	-0.0351	-0.1956	2.6445
EKP	1.0000	0.0000	2.6143	-0.5265	-1.2961	2.8040
EKQ	4.0000	8.5383	2.6216	0.1303	0.5889	2.8461
EKR	5.0000	11.5444	2.6324	0.2792	1.4470	2.8861
EKS	5.0000	10.2295	2.6764	-0.1485	-0.7834	2.5574
EKT	5.0000	11.0057	2.6117	0.1040	0.5219	2.7514
EKV	2.0000	2.9207	2.6443	-0.0737	-0.2497	2.9207
EKY	3.0000	6.0708	2.6970	0.2516	1.0056	3.0354
ELA	6.0000	13.9038	2.6311	0.2213	1.2453	2.7808
ELD	3.0000	5.5311	2.6277	-0.0994	-0.4091	2.7656
ELE	1.0000	0.0000	2.6257	-0.5909	-1.4766	2.7545
ELF	3.0000	5.8645	2.6889	0.1174	0.4580	2.9322
ELG	2.0000	2.8889	2.6685	-0.1151	-0.3854	2.8889
ELH	1.0000	0.0000	2.7291	-0.2617	-0.6189	3.0075
ELI	1.0000	0.0000	2.6283	-0.5729	-1.4252	2.7684
ELK	5.0000	10.7439	2.6198	0.0189	0.0823	2.6860
ELL	6.0000	13.2138	2.6230	0.0418	0.2196	2.6428
ELM	1.0000	0.0000	2.7630	-0.1854	-0.4369	3.0663
ELN	5.0000	10.4051	2.6316	-0.0913	-0.4862	2.6013
ELP	3.0000	5.5216	2.6268	-0.1057	-0.4341	2.7608
ELQ	5.0000	11.2115	2.6369	0.1710	0.8708	2.8029
ELR	3.0000	5.6857	2.6499	0.0011	-0.0070	2.8429
ELS	7.0000	15.0848	2.6680	-0.0586	-0.3749	2.5141
ELT	1.0000	0.0000	2.6203	-0.6512	-1.6528	2.7082
ELV	5.0000	11.5099	2.6636	0.2680	1.3865	2.8775
ELW	1.0000	0.0000	2.9821	0.3307	0.7729	3.4629
EMA	1.0000	0.0000	2.7052	-0.0058	-0.0201	3.2043
EMD	1.0000	0.0000	2.7085	-0.0256	-0.0656	3.1891
EME	1.0000	0.0000	2.7114	-0.0399	-0.0987	3.1780
EMF	1.0000	0.0000	2.7107	0.1913	0.4371	3.3557
EMG	1.0000	0.0000	2.7025	0.1349	0.3051	3.3124
EMI	3.0000	6.3838	2.7079	0.4552	1.8867	3.1919
EMK	1.0000	0.0000	2.7382	-0.1291	-0.3051	3.1095
EML	2.0000	3.0663	2.7630	0.1157	0.3683	3.0663
EMM	1.0000	0.0000	2.7618	0.3656	0.8597	3.4898
EMP	1.0000	0.0000	2.7097	-0.0318	-0.0799	3.1843
EMQ	1.0000	0.0000	2.7018	0.0230	0.0463	3.2264
EMS	1.0000	0.0000	2.8714	-0.3527	-0.8419	2.9376
EMY	1.0000	0.0000	2.7293	0.2692	0.6230	3.4157
ENA	4.0000	8.2178	2.6502	-0.0087	-0.0534	2.7393
END	11.0000	27.2410	2.6459	0.4109	3.2320	2.7241
ENE	4.0000	8.1391	2.6431	-0.0428	-0.2107	2.7130
ENF	3.0000	5.7815	2.7155	0.0634	0.2417	2.8908
ENG	5.0000	11.3897	2.6935	0.2289	1.1770	2.8474
ENI	2.0000	2.7269	2.6467	-0.3258	-1.0963	2.7269
ENK	1.0000	0.0000	2.6320	-0.7341	-1.9083	2.6445
ENL	1.0000	0.0000	2.6316	-0.7903	-2.0915	2.6013
ENM	3.0000	6.0496	2.7926	0.2378	0.9484	3.0248
ENN	11.0000	25.5981	2.6364	0.1971	1.4962	2.5598
ENP	6.0000	13.5966	2.6446	0.1414	0.7847	2.7193
ENQ	2.0000	2.7614	2.6574	-0.2809	-0.9409	2.7614
ENR	11.0000	28.0140	2.6727	0.5115	4.1100	2.8014
ENS	7.0000	14.8360	2.6646	-0.1125	-0.7054	2.4727
ENT	7.0000	16.0004	2.6343	0.1400	0.8386	2.6667
ENV	2.0000	2.8360	2.6880	-0.1839	-0.6129	2.8360
ENY	2.0000	2.9507	2.7488	-0.0347	-0.1224	2.9507
EPA	2.0000	2.8988	2.6073	-0.1022	-0.3431	2.8988
EPC	1.0000	0.0000	2.8378	0.2541	0.5865	3.4040
EPD	2.0000	2.8836	2.6067	-0.1220	-0.4080	2.8836
EPE	3.0000	5.7451	2.6066	0.0398	0.1470	2.8725
EPF	2.0000	3.0503	2.6446	0.0949	0.3001	3.0503
EPG	3.0000	6.0139	2.6289	0.2146	0.8527	3.0069
EPH	1.0000	0.0000	2.6787	-0.1082	-0.2565	3.1256
EPI	4.0000	8.6592	2.6067	0.1827	0.8342	2.8864
EPK	3.0000	5.6080	2.6143	-0.0494	-0.2088	2.8040
EPL	3.0000	5.5216	2.6268	-0.1057	-0.4341	2.7608
EPM	2.0000	3.1843	2.7097	0.2692	0.8810	3.1843
EPN	4.0000	8.1579	2.6446	-0.0347	-0.1731	2.7193
EPP	2.0000	2.8788	2.6066	-0.1282	-0.4285	2.8788
EPQ	2.0000	2.9209	2.6094	-0.0734	-0.2488	2.9209
EPR	2.0000	2.9609	2.6164	-0.0214	-0.0791	2.9609
EPS	5.0000	10.5287	2.7008	-0.0511	-0.2784	2.6322
EPT	1.0000	0.0000	2.6102	-0.4976	-1.2175	2.8262
EPV	3.0000	5.9910	2.6254	0.1997	0.7918	2.9955
EPY	1.0000	0.0000	2.6711	-0.1282	-0.3030	3.1102
EQA	2.0000	2.9409	2.6091	-0.0474	-0.1640	2.9409
EQC	1.0000	0.0000	2.8295	0.3089	0.7192	3.4461
EQD	2.0000	2.9257	2.6092	-0.0672	-0.2285	2.9257
EQE	3.0000	5.8293	2.6098	0.0945	0.3661	2.9146
EQF	1.0000	0.0000	2.6397	-0.1514	-0.3572	3.0924
EQG	2.0000	3.0490	2.6256	0.0933	0.2948	3.0490
EQH	4.0000	9.5030	2.6718	0.5487	2.6821	3.1677
EQI	1.0000	0.0000	2.6092	-0.3646	-0.8716	2.9285
EQL	3.0000	5.6058	2.6369	-0.0509	-0.2147	2.8029
EQM	1.0000	0.0000	2.7018	0.0230	0.0463	3.2264
EQN	5.0000	11.0456	2.6574	0.1170	0.5893	2.7614
EQQ	4.0000	8.8890	2.6100	0.2824	1.3095	2.9630
EQR	2.0000	3.0030	2.6150	0.0334	0.0993	3.0030
EQS	4.0000	8.0228	2.7192	-0.0933	-0.4439	2.6743
EQT	2.0000	2.8683	2.6161	-0.1418	-0.4735	2.8683
EQV	1.0000	0.0000	2.6225	-0.2226	-0.5252	3.0376
ERA	3.0000	5.9617	2.6151	0.1807	0.7140	2.9809
ERE	2.0000	2.9546	2.6171	-0.0295	-0.1057	2.9546
ERG	1.0000	0.0000	2.6273	-0.1557	-0.3673	3.0890
ERH	2.0000	3.2077	2.6703	0.2997	0.9853	3.2077
ERI	1.0000	0.0000	2.6158	-0.3125	-0.7424	2.9685
ERK	4.0000	8.6583	2.6324	0.1823	0.8323	2.8861
ERL	3.0000	5.6857	2.6499	0.0011	-0.0070	2.8429
ERM	1.0000	0.0000	2.6994	0.0750	0.1662	3.2664
ERN	2.0000	2.8014	2.6727	-0.2289	-0.7639	2.8014
ERP	3.0000	5.9218	2.6164	0.1547	0.6086	2.9609
ERQ	2.0000	3.0030	2.6150	0.0334	0.0993	3.0030
ERS	2.0000	2.7143	2.7389	-0.3423	-1.1540	2.7143
ERT	5.0000	11.6333	2.6257	0.3081	1.6043	2.9083
ERV	6.0000	15.3880	2.6246	0.6076	3.6928	3.0776
ERY	1.0000	0.0000	2.6634	-0.0214	-0.0559	3.1923
ESA	9.0000	21.2171	2.7092	0.2301	1.5878	2.6521
ESD	7.0000	15.8217	2.7028	0.1012	0.6003	2.6370
ESE	6.0000	13.1295	2.6984	0.0199	0.0959	2.6259
ESF	2.0000	2.8036	2.7891	-0.2260	-0.7542	2.8036
ESG	2.0000	2.7603	2.7639	-0.2824	-0.9460	2.7603
ESH	5.0000	11.5157	2.8350	0.2699	1.3966	2.8789
ESI	4.0000	7.9193	2.7039	-0.1382	-0.6526	2.6398
ESK	2.0000	2.5574	2.6764	-0.5464	-1.9108	2.5574
ESL	7.0000	15.0848	2.6680	-0.0586	-0.3749	2.5141
ESM	1.0000	0.0000	2.8714	-0.3527	-0.8419	2.9376
ESN	8.0000	17.3087	2.6646	-0.0545	-0.3744	2.4727
ESP	4.0000	7.8965	2.7008	-0.1480	-0.6988	2.6322
ESQ	3.0000	5.3485	2.7192	-0.2182	-0.8915	2.6743
ESR	4.0000	8.1428	2.7389	-0.0413	-0.2034	2.7143
ESS	9.0000	19.0842	2.6739	-0.1168	-0.8295	2.3855
EST	5.0000	10.3183	2.6824	-0.1196	-0.6327	2.5796
ESV	3.0000	5.4977	2.7576	-0.1212	-0.4965	2.7489
ESW	1.0000	0.0000	3.0819	0.1634	0.3717	3.3343
ESY	4.0000	8.5906	2.8255	0.1530	0.6947	2.8635
ETA	4.0000	8.5386	2.6125	0.1304	0.5894	2.8462
ETD	4.0000	8.4930	2.6106	0.1106	0.4976	2.8310
ETE	1.0000	0.0000	2.6097	-0.5058	-1.2395	2.8200
ETF	2.0000	2.9977	2.6586	0.0265	0.0767	2.9977
ETG	4.0000	8.8630	2.6409	0.2711	1.2550	2.9543
ETH	1.0000	0.0000	2.6954	-0.1766	-0.4163	3.0730
ETI	2.0000	2.8338	2.6109	-0.1867	-0.6224	2.8338
ETK	6.0000	13.7571	2.6117	0.1832	1.0244	2.7514
ETL	2.0000	2.7082	2.6203	-0.3502	-1.1818	2.7082
ETM	2.0000	3.1317	2.7278	0.2008	0.6502	3.1317
ETN	6.0000	13.3337	2.6343	0.0730	0.3959	2.6667
ETP	3.0000	5.6525	2.6102	-0.0205	-0.0934	2.8262
ETQ	1.0000	0.0000	2.6161	-0.4429	-1.0721	2.8683
ETR	3.0000	5.8166	2.6257	0.0863	0.3331	2.9083
ETS	6.0000	12.8979	2.6824	-0.0404	-0.2442	2.5796
ETT	5.0000	11.0946	2.6095	0.1329	0.6721	2.7736
ETV	2.0000	2.9429	2.6368	-0.0448	-0.1553	2.9429
ETY	3.0000	6.1152	2.6874	0.2805	1.1262	3.0576
EVA	1.0000	0.0000	2.6234	-0.2514	-0.5940	3.0155
EVC	2.0000	3.5207	2.8284	0.7069	2.5521	3.5207
EVE	3.0000	5.9785	2.6263	0.1916	0.7585	2.9892
EVG	1.0000	0.0000	2.6322	-0.1107	-0.2624	3.1236
EVH	1.0000	0.0000	2.6728	0.0436	0.0939	3.2423
EVI	2.0000	3.0031	2.6245	0.0335	0.0998	3.0031
EVL	2.0000	2.8775	2.6636	-0.1299	-0.4342	2.8775
EVN	2.0000	2.8360	2.6880	-0.1839	-0.6129	2.8360
EVP	1.0000	0.0000	2.6254	-0.2774	-0.6567	2.9955
EVS	6.0000	13.7443	2.7576	0.1799	1.0052	2.7489
EVT	1.0000	0.0000	2.6368	-0.3458	-0.8247	2.9429
EVW	1.0000	0.0000	2.9288	0.6361	1.5907	3.6977
EVY	1.0000	0.0000	2.6661	0.0236	0.0478	3.2269
EWL	1.0000	0.0000	2.9821	0.3307	0.7729	3.4629
EWN	1.0000	0.0000	3.0094	0.2768	0.6411	3.4215
EWS	1.0000	0.0000	3.0819	0.1634	0.3717	3.3343
EWT	1.0000	0.0000	2.9494	0.4159	0.9872	3.5284
EYA	1.0000	0.0000	2.6673	-0.1022	-0.2426	3.1302
EYE	2.0000	3.1039	2.6726	0.1647	0.5299	3.1039
EYF	1.0000	0.0000	2.6768	0.0949	0.2122	3.2816
EYK	3.0000	6.0708	2.6970	0.2516	1.0056	3.0354
EYL	1.0000	0.0000	2.7205	-0.2817	-0.6673	2.9922
EYM	1.0000	0.0000	2.7293	0.2692	0.6230	3.4157
EYN	1.0000	0.0000	2.7488	-0.3357	-0.7996	2.9507
EYQ	2.0000	3.1523	2.6646	0.2276	0.7400	3.1523
EYR	2.0000	3.1923	2.6634	0.2796	0.9165	3.1923
EYS	4.0000	8.5906	2.8255	0.1530	0.6947	2.8635
EYT	1.0000	0.0000	2.6874	-0.1966	-0.4634	3.0576
EYV	1.0000	0.0000	2.6661	0.0236	0.0478	3.2269
FAD	3.0000	6.1625	2.6389	0.3113	1.2561	3.0813
FAE	2.0000	3.0702	2.6416	0.1208	0.3853	3.0702
FAF	3.0000	6.4959	2.6422	0.5281	2.2249	3.2479
FAG	1.0000	0.0000	2.6340	-0.0054	-0.0190	3.2046
FAI	1.0000	0.0000	2.6382	-0.1621	-0.3823	3.0841
FAK	2.0000	3.0017	2.6674	0.0317	0.0937	3.0017
FAL	2.0000	2.9585	2.6918	-0.0246	-0.0894	2.9585
FAN	2.0000	2.9170	2.7210	-0.0785	-0.2655	2.9170
FAP	2.0000	3.0765	2.6400	0.1290	0.4121	3.0765
FAQ	2.0000	3.1186	2.6326	0.1838	0.5933	3.1186
FAR	2.0000	3.1586	2.6306	0.2358	0.7676	3.1586
FAS	3.0000	5.6597	2.7998	-0.0158	-0.0746	2.8298
FAV	1.0000	0.0000	2.6326	-0.0202	-0.0532	3.1932
FAY	3.0000	6.6157	2.6605	0.6061	2.6039	3.3079
FCA	1.0000	0.0000	2.8166	0.5113	1.2386	3.6017
FCN	2.0000	3.4222	2.9993	0.5788	2.0159	3.4222
FCP	1.0000	0.0000	2.8328	0.4853	1.1688	3.5817
FCQ	1.0000	0.0000	2.8001	0.5401	1.3173	3.6238
FCT	1.0000	0.0000	2.8808	0.4169	0.9898	3.5291
FDA	3.0000	6.1625	2.6389	0.3113	1.2561	3.0813
FDC	1.0000	0.0000	2.8288	0.4915	1.1854	3.5865
FDE	2.0000	3.0550	2.6437	0.1011	0.3204	3.0550
FDF	1.0000	0.0000	2.6499	0.0313	0.0653	3.2327
FDH	2.0000	3.3081	2.6758	0.4303	1.4486	3.3081
FDI	2.0000	3.0689	2.6409	0.1191	0.3796	3.0689
FDK	2.0000	2.9865	2.6671	0.0119	0.0294	2.9865
FDL	1.0000	0.0000	2.6899	-0.3454	-0.8236	2.9433
FDM	1.0000	0.0000	2.7026	0.2056	0.4711	3.3668
FDN	2.0000	2.9018	2.7176	-0.0983	-0.3302	2.9018
FDQ	3.0000	6.2068	2.6364	0.3401	1.3789	3.1034
FDR	2.0000	3.1434	2.6357	0.2160	0.7011	3.1434
FDS	2.0000	2.8147	2.7934	-0.2117	-0.7058	2.8147
FDT	3.0000	6.0174	2.6578	0.2169	0.8623	3.0087
FDY	2.0000	3.2927	2.6697	0.4103	1.3758	3.2927
FEA	4.0000	9.2107	2.6416	0.4219	2.0053	3.0702
FED	2.0000	3.0550	2.6437	0.1011	0.3204	3.0550
FEE	3.0000	6.0880	2.6458	0.2628	1.0522	3.0440
FEF	3.0000	6.4434	2.6560	0.4940	2.0648	3.2217
FEG	1.0000	0.0000	2.6458	-0.0395	-0.0976	3.1784
FEH	1.0000	0.0000	2.6831	0.1149	0.2586	3.2970
FEI	2.0000	3.0579	2.6433	0.1048	0.3325	3.0579
FEK	2.0000	2.9755	2.6673	-0.0025	-0.0174	2.9755
FEL	5.0000	11.7289	2.6889	0.3392	1.7755	2.9322
FEM	1.0000	0.0000	2.7107	0.1913	0.4371	3.3557
FEN	5.0000	11.5630	2.7155	0.2853	1.4799	2.8908
FEP	4.0000	9.1508	2.6446	0.3959	1.8723	3.0503
FEQ	3.0000	6.1847	2.6397	0.3257	1.3174	3.0924
FER	3.0000	6.2647	2.6400	0.3778	1.5419	3.1323
FES	3.0000	5.6072	2.7891	-0.0499	-0.2109	2.8036
FET	4.0000	8.9930	2.6586	0.3275	1.5299	2.9977
FEV	1.0000	0.0000	2.6438	-0.0543	-0.1319	3.1670
FEY	1.0000	0.0000	2.6768	0.0949	0.2122	3.2816
FFA	1.0000	0.0000	2.6422	0.0510	0.1109	3.2479
FFD	1.0000	0.0000	2.6499	0.0313	0.0653	3.2327
FFE	2.0000	3.2217	2.6560	0.3179	1.0485	3.2217
FFL	1.0000	0.0000	2.7403	-0.1285	-0.3038	3.1099
FFN	3.0000	6.1369	2.7814	0.2946	1.1856	3.0685
FFT	1.0000	0.0000	2.6861	-0.0434	-0.1066	3.1754
FGA	1.0000	0.0000	2.6340	-0.0054	-0.0190	3.2046
FGE	1.0000	0.0000	2.6458	-0.0395	-0.0976	3.1784
FGF	1.0000	0.0000	2.6093	0.1917	0.4382	3.3561
FGG	1.0000	0.0000	2.6092	0.1353	0.3062	3.3127
FGH	1.0000	0.0000	2.6215	0.2897	0.6725	3.4314
FGK	1.0000	0.0000	2.6875	-0.1287	-0.3041	3.1098
FGN	1.0000	0.0000	2.7600	-0.2388	-0.5639	3.0251
FGQ	2.0000	3.2267	2.6258	0.3245	1.0713	3.2267
FGS	1.0000	0.0000	2.8557	-0.3522	-0.8407	2.9380
FGT	2.0000	3.1321	2.6723	0.2013	0.6517	3.1321
FHA	1.0000	0.0000	2.6664	0.1490	0.3380	3.3232
FHC	1.0000	0.0000	2.7226	0.8063	2.1253	3.8285
FHD	1.0000	0.0000	2.6758	0.1292	0.2920	3.3081
FHH	1.0000	0.0000	2.6151	0.4441	1.0601	3.5500
FHI	1.0000	0.0000	2.6740	0.1329	0.3005	3.3109
FHK	2.0000	3.2285	2.7375	0.3267	1.0792	3.2285
FHN	2.0000	3.1438	2.8239	0.2165	0.7028	3.1438
FHQ	1.0000	0.0000	2.6540	0.1778	0.4055	3.3454
FHS	4.0000	9.1699	2.9309	0.4042	1.9146	3.0566
FIA	1.0000	0.0000	2.6382	-0.1621	-0.3823	3.0841
FID	3.0000	6.1378	2.6409	0.2952	1.1880	3.0689
FIF	2.0000	3.2356	2.6484	0.3360	1.1114	3.2356
FII	2.0000	3.0717	2.6403	0.1228	0.3917	3.0717
FIK	5.0000	11.9573	2.6671	0.4135	2.1940	2.9893
FIL	3.0000	5.8922	2.6902	0.1354	0.5307	2.9461
FIM	2.0000	3.3696	2.7006	0.5103	1.7481	3.3696
FIN	4.0000	8.7139	2.7182	0.2064	0.9460	2.9046
FIP	1.0000	0.0000	2.6419	-0.1881	-0.4434	3.0641
FIR	1.0000	0.0000	2.6347	-0.0813	-0.1942	3.1462
FIS	2.0000	2.8175	2.7946	-0.2080	-0.6935	2.8175
FIT	3.0000	6.0231	2.6577	0.2206	0.8774	3.0115
FIV	3.0000	6.3616	2.6376	0.4408	1.8216	3.1808
FIY	3.0000	6.5910	2.6679	0.5900	2.5241	3.2955
FKA	2.0000	3.0017	2.6674	0.0317	0.0937	3.0017
FKD	1.0000	0.0000	2.6671	-0.2891	-0.6851	2.9865
FKE	3.0000	5.9509	2.6673	0.1736	0.6854	2.9755
FKF	2.0000	3.1532	2.7030	0.2288	0.7438	3.1532
FKG	2.0000	3.1098	2.6875	0.1724	0.5554	3.1098
FKH	1.0000	0.0000	2.7375	0.0257	0.0525	3.2285
FKI	1.0000	0.0000	2.6671	-0.2854	-0.6762	2.9893
FKK	2.0000	2.9069	2.6768	-0.0916	-0.3084	2.9069
FKL	3.0000	5.7274	2.6906	0.0282	0.1011	2.8637
FKM	1.0000	0.0000	2.7693	0.1021	0.2289	3.2872
FKN	4.0000	8.4667	2.7097	0.0992	0.4445	2.8222
FKP	5.0000	11.9269	2.6671	0.4036	2.1375	2.9817
FKQ	1.0000	0.0000	2.6691	-0.2406	-0.5680	3.0238
FKR	1.0000	0.0000	2.6754	-0.1885	-0.4444	3.0638
FKS	6.0000	13.6754	2.7683	0.1619	0.9021	2.7351
FKT	4.0000	8.7874	2.6721	0.2383	1.0976	2.9291
FKV	2.0000	3.0984	2.6841	0.1575	0.5062	3.0984
FKY	3.0000	6.4262	2.7298	0.4828	2.0130	3.2131
FLA	1.0000	0.0000	2.6918	-0.3256	-0.7746	2.9585
FLD	3.0000	5.8866	2.6899	0.1318	0.5159	2.9433
FLE	3.0000	5.8645	2.6889	0.1174	0.4580	2.9322
FLF	2.0000	3.1099	2.7403	0.1725	0.5559	3.1099
FLG	1.0000	0.0000	2.7217	-0.1849	-0.4358	3.0666
FLH	1.0000	0.0000	2.7791	-0.0305	-0.0770	3.1853
FLI	3.0000	5.8922	2.6902	0.1354	0.5307	2.9461
FLK	2.0000	2.8637	2.6906	-0.1479	-0.4934	2.8637
FLL	1.0000	0.0000	2.6992	-0.5051	-1.2378	2.8205
FLN	5.0000	11.1160	2.7132	0.1399	0.7083	2.7790
FLP	2.0000	2.9385	2.6894	-0.0505	-0.1741	2.9385
FLQ	3.0000	5.9612	2.6957	0.1803	0.7126	2.9806
FLS	4.0000	8.0755	2.7612	-0.0704	-0.3380	2.6918
FLV	2.0000	3.0552	2.7174	0.1013	0.3211	3.0552
FMA	1.0000	0.0000	2.6921	0.2254	0.5180	3.3820
FME	1.0000	0.0000	2.7107	0.1913	0.4371	3.3557
FMG	1.0000	0.0000	2.6399	0.3661	0.8609	3.4901
FMI	2.0000	3.3696	2.7006	0.5103	1.7481	3.3696
FMR	1.0000	0.0000	2.6573	0.3062	0.7127	3.4441
FMS	3.0000	6.2307	2.9701	0.3556	1.4459	3.1154
FMT	1.0000	0.0000	2.7487	0.1310	0.2961	3.3094
FNA	2.0000	2.9170	2.7210	-0.0785	-0.2655	2.9170
FND	3.0000	5.8036	2.7176	0.0778	0.2992	2.9018
FNF	2.0000	3.0685	2.7814	0.1186	0.3778	3.0685
FNG	3.0000	6.0503	2.7600	0.2383	0.9503	3.0251
FNH	2.0000	3.1438	2.8239	0.2165	0.7028	3.1438
FNI	3.0000	5.8093	2.7182	0.0815	0.3139	2.9046
FNK	4.0000	8.4667	2.7097	0.0992	0.4445	2.8222
FNL	3.0000	5.5580	2.7132	-0.0820	-0.3390	2.7790
FNM	1.0000	0.0000	2.8601	-0.0081	-0.0253	3.2025
FNN	5.0000	10.9501	2.7221	0.0859	0.4282	2.7375
FNP	4.0000	8.6911	2.7166	0.1965	0.8992	2.8970
FNS	4.0000	7.9511	2.7594	-0.1244	-0.5882	2.6504
FNT	5.0000	11.3778	2.7101	0.2250	1.1563	2.8444
FNV	4.0000	9.0412	2.7548	0.3484	1.6333	3.0137
FNW	1.0000	0.0000	3.0971	0.5080	1.2297	3.5992
FNY	1.0000	0.0000	2.8148	-0.1045	-0.2479	3.1284
FPA	3.0000	6.1530	2.6400	0.3051	1.2297	3.0765
FPC	2.0000	3.5817	2.8328	0.7863	2.9114	3.5817
FPD	1.0000	0.0000	2.6424	-0.1918	-0.4521	3.0613
FPE	2.0000	3.0503	2.6446	0.0949	0.3001	3.0503
FPI	4.0000	9.1924	2.6419	0.4139	1.9645	3.0641
FPK	3.0000	5.9634	2.6671	0.1818	0.7186	2.9817
FPL	4.0000	8.8155	2.6894	0.2505	1.1558	2.9385
FPM	1.0000	0.0000	2.7060	0.1994	0.4564	3.3620
FPN	4.0000	8.6911	2.7166	0.1965	0.8992	2.8970
FPQ	2.0000	3.0986	2.6378	0.1578	0.5071	3.0986
FPR	1.0000	0.0000	2.6375	-0.0912	-0.2171	3.1386
FPS	1.0000	0.0000	2.7915	-0.5189	-1.2752	2.8099
FPT	3.0000	6.0079	2.6581	0.2107	0.8367	3.0039
FPV	1.0000	0.0000	2.6409	-0.0462	-0.1131	3.1732
FPY	2.0000	3.2879	2.6727	0.4041	1.3533	3.2879
FQE	1.0000	0.0000	2.6397	-0.1514	-0.3572	3.0924
FQG	1.0000	0.0000	2.6258	0.0234	0.0473	3.2267
FQH	1.0000	0.0000	2.6540	0.1778	0.4055	3.3454
FQI	1.0000	0.0000	2.6356	-0.1333	-0.3150	3.1062
FQK	2.0000	3.0238	2.6691	0.0605	0.1876	3.0238
FQN	1.0000	0.0000	2.7270	-0.3508	-0.8371	2.9391
FQP	1.0000	0.0000	2.6378	-0.1432	-0.3381	3.0986
FQQ	1.0000	0.0000	2.6283	-0.0885	-0.2108	3.1407
FQR	2.0000	3.1807	2.6244	0.2646	0.8652	3.1807
FQT	1.0000	0.0000	2.6578	-0.2117	-0.4991	3.0460
FQY	1.0000	0.0000	2.6486	0.1578	0.3586	3.3300
FRA	1.0000	0.0000	2.6306	-0.0652	-0.1570	3.1586
FRC	2.0000	3.6638	2.7742	0.8931	3.4338	3.6638
FRD	1.0000	0.0000	2.6357	-0.0850	-0.2027	3.1434
FRE	1.0000	0.0000	2.6400	-0.0994	-0.2360	3.1323
FRF	3.0000	6.6201	2.6186	0.6090	2.6181	3.3101
FRI	1.0000	0.0000	2.6347	-0.0813	-0.1942	3.1462
FRK	1.0000	0.0000	2.6754	-0.1885	-0.4444	3.0638
FRN	4.0000	8.9373	2.7406	0.3033	1.4114	2.9791
FRP	1.0000	0.0000	2.6375	-0.0912	-0.2171	3.1386
FRR	1.0000	0.0000	2.6173	0.0156	0.0292	3.2207
FRS	6.0000	14.4598	2.8299	0.3660	2.1086	2.8920
FRW	1.0000	0.0000	2.8780	0.8223	2.1793	3.8408
FRY	1.0000	0.0000	2.6313	0.2098	0.4810	3.3700
FSC	1.0000	0.0000	3.1103	0.1644	0.3740	3.3351
FSD	4.0000	8.4440	2.7934	0.0894	0.3990	2.8147
FSE	2.0000	2.8036	2.7891	-0.2260	-0.7542	2.8036
FSG	5.0000	11.7520	2.8557	0.3467	1.8171	2.9380
FSI	3.0000	5.6350	2.7946	-0.0319	-0.1388	2.8175
FSK	3.0000	5.4702	2.7683	-0.1391	-0.5689	2.7351
FSL	2.0000	2.6918	2.7612	-0.3714	-1.2572	2.6918
FSN	4.0000	7.9511	2.7594	-0.1244	-0.5882	2.6504
FSP	3.0000	5.6198	2.7915	-0.0418	-0.1783	2.8099
FSQ	2.0000	2.8520	2.8098	-0.1631	-0.5439	2.8520
FSR	1.0000	0.0000	2.8299	-0.4121	-0.9924	2.8920
FSS	5.0000	10.2529	2.7729	-0.1408	-0.7435	2.5632
FST	5.0000	11.0292	2.7738	0.1117	0.5615	2.7573
FSY	2.0000	3.0413	2.9207	0.0832	0.2617	3.0413
FTD	3.0000	6.0174	2.6578	0.2169	0.8623	3.0087
FTE	4.0000	8.9930	2.6586	0.3275	1.5299	2.9977
FTF	2.0000	3.1754	2.6861	0.2577	0.8416	3.1754
FTG	1.0000	0.0000	2.6723	-0.0997	-0.2369	3.1321
FTI	2.0000	3.0115	2.6577	0.0445	0.1355	3.0115
FTN	2.0000	2.8444	2.7101	-0.1729	-0.5765	2.8444
FTQ	2.0000	3.0460	2.6578	0.0894	0.2821	3.0460
FTR	1.0000	0.0000	2.6622	-0.1596	-0.3764	3.0860
FTS	4.0000	8.2719	2.7738	0.0147	0.0546	2.7573
FTT	1.0000	0.0000	2.6661	-0.3348	-0.7975	2.9514
FTV	3.0000	6.2413	2.6693	0.3625	1.4757	3.1206
FTY	1.0000	0.0000	2.7110	0.0346	0.0730	3.2353
FVC	2.0000	3.6984	2.7559	0.9382	3.6691	3.6984
FVH	1.0000	0.0000	2.6244	0.2749	0.6365	3.4200
FVI	2.0000	3.1808	2.6376	0.2647	0.8656	3.1808
FVK	2.0000	3.0984	2.6841	0.1575	0.5062	3.0984
FVN	5.0000	12.0549	2.7548	0.4453	2.3776	3.0137
FVS	3.0000	5.8532	2.8491	0.1100	0.4285	2.9266
FVT	3.0000	6.2413	2.6693	0.3625	1.4757	3.1206
FVV	2.0000	3.2899	2.6107	0.4067	1.3627	3.2899
FVW	1.0000	0.0000	2.8599	0.8673	2.3357	3.8754
FWL	2.0000	3.6406	3.0502	0.8630	3.2814	3.6406
FWN	1.0000	0.0000	3.0971	0.5080	1.2297	3.5992
FYD	1.0000	0.0000	2.6697	0.1092	0.2455	3.2927
FYE	1.0000	0.0000	2.6768	0.0949	0.2122	3.2816
FYG	1.0000	0.0000	2.6179	0.2697	0.6241	3.4160
FYH	1.0000	0.0000	2.6136	0.4241	1.0082	3.5347
FYN	2.0000	3.1284	2.8148	0.1965	0.6358	3.1284
FYP	1.0000	0.0000	2.6727	0.1030	0.2311	3.2879
FYS	1.0000	0.0000	2.9207	-0.2179	-0.5139	3.0413
FYT	2.0000	3.2353	2.7110	0.3356	1.1103	3.2353
GAA	2.0000	3.0531	2.6220	0.0986	0.3123	3.0531
GAD	1.0000	0.0000	2.6245	-0.2222	-0.5241	3.0379
GAE	1.0000	0.0000	2.6267	-0.2366	-0.5584	3.0269
GAG	2.0000	3.1613	2.6244	0.2393	0.7794	3.1613
GAH	4.0000	9.8397	2.6600	0.6947	3.5336	3.2799
GAI	4.0000	9.1223	2.6240	0.3835	1.8097	3.0408
GAK	4.0000	8.8751	2.6495	0.2763	1.2802	2.9584
GAL	6.0000	14.5756	2.6719	0.3962	2.2949	2.9151
GAM	1.0000	0.0000	2.6867	0.1690	0.3849	3.3386
GAN	1.0000	0.0000	2.6992	-0.4359	-1.0541	2.8737
GAQ	1.0000	0.0000	2.6198	-0.1736	-0.4093	3.0753
GAR	1.0000	0.0000	2.6194	-0.1216	-0.2877	3.1152
GAS	7.0000	16.7191	2.7745	0.2958	1.8186	2.7865
GAT	4.0000	8.9417	2.6404	0.3052	1.4207	2.9806
GAV	1.0000	0.0000	2.6226	-0.0766	-0.1833	3.1499
GAY	1.0000	0.0000	2.6538	0.0726	0.1607	3.2645
GCI	1.0000	0.0000	2.8199	0.4388	1.0464	3.5460
GCN	2.0000	3.3789	2.9743	0.5224	1.7945	3.3789
GCS	1.0000	0.0000	3.0792	0.1080	0.2427	3.2918
GDA	7.0000	18.2276	2.6245	0.6229	4.1064	3.0379
GDC	1.0000	0.0000	2.8219	0.4351	1.0369	3.5432
GDD	5.0000	12.0910	2.6264	0.4570	2.4463	3.0228
GDF	2.0000	3.1894	2.6405	0.2759	0.9038	3.1894
GDG	1.0000	0.0000	2.6299	-0.0815	-0.1946	3.1461
GDI	2.0000	3.0256	2.6260	0.0628	0.1951	3.0256
GDK	2.0000	2.9432	2.6488	-0.0445	-0.1543	2.9432
GDL	1.0000	0.0000	2.6697	-0.4017	-0.9658	2.8999
GDM	1.0000	0.0000	2.6956	0.1493	0.3386	3.3234
GDN	5.0000	11.4339	2.6957	0.2433	1.2537	2.8585
GDP	1.0000	0.0000	2.6272	-0.2482	-0.5862	3.0180
GDQ	2.0000	3.0601	2.6229	0.1076	0.3419	3.0601
GDR	1.0000	0.0000	2.6237	-0.1414	-0.3337	3.1001
GDS	5.0000	11.0853	2.7682	0.1299	0.6564	2.7713
GDT	2.0000	2.9654	2.6404	-0.0155	-0.0601	2.9654
GDY	1.0000	0.0000	2.6616	0.0529	0.1151	3.2494
GEA	3.0000	6.0538	2.6267	0.2406	0.9598	3.0269
GEC	1.0000	0.0000	2.8298	0.4208	0.9997	3.5321
GED	1.0000	0.0000	2.6283	-0.2563	-0.6058	3.0117
GEE	2.0000	3.0007	2.6299	0.0303	0.0894	3.0007
GEG	3.0000	6.2701	2.6344	0.3813	1.5572	3.1350
GEI	1.0000	0.0000	2.6279	-0.2527	-0.5970	3.0145
GEK	1.0000	0.0000	2.6487	-0.3599	-0.8598	2.9321
GEM	1.0000	0.0000	2.7025	0.1349	0.3051	3.3124
GEP	2.0000	3.0069	2.6289	0.0385	0.1159	3.0069
GEQ	2.0000	3.0490	2.6256	0.0933	0.2948	3.0490
GER	2.0000	3.0890	2.6273	0.1453	0.4658	3.0890
GES	4.0000	8.2808	2.7639	0.0186	0.0725	2.7603
GET	4.0000	8.8630	2.6409	0.2711	1.2550	2.9543
GFA	4.0000	9.6138	2.6340	0.5967	2.9527	3.2046
GFE	7.0000	19.0702	2.6458	0.8056	5.6168	3.1784
GFG	1.0000	0.0000	2.6092	0.1353	0.3062	3.3127
GFI	2.0000	3.1922	2.6393	0.2796	0.9163	3.1922
GFL	2.0000	3.0666	2.7217	0.1161	0.3698	3.0666
GFP	1.0000	0.0000	2.6428	-0.0313	-0.0788	3.1846
GFR	1.0000	0.0000	2.6151	0.0755	0.1673	3.2667
GFS	1.0000	0.0000	2.8557	-0.3522	-0.8407	2.9380
GFT	1.0000	0.0000	2.6723	-0.0997	-0.2369	3.1321
GFY	1.0000	0.0000	2.6179	0.2697	0.6241	3.4160
GGA	2.0000	3.1613	2.6244	0.2393	0.7794	3.1613
GGC	1.0000	0.0000	2.7605	0.5956	1.4732	3.6665
GGD	3.0000	6.2922	2.6299	0.3956	1.6203	3.1461
GGG	1.0000	0.0000	2.6065	0.0790	0.1754	3.2694
GGH	1.0000	0.0000	2.6250	0.2333	0.5368	3.3881
GGI	2.0000	3.1489	2.6288	0.2232	0.7252	3.1489
GGK	1.0000	0.0000	2.6715	-0.1850	-0.4361	3.0665
GGL	1.0000	0.0000	2.7029	-0.2413	-0.5697	3.0233
GGN	6.0000	14.9090	2.7386	0.4829	2.8476	2.9818
GGP	1.0000	0.0000	2.6318	-0.0877	-0.2090	3.1413
GGS	7.0000	17.3679	2.8298	0.4365	2.7528	2.8947
GGT	1.0000	0.0000	2.6578	-0.1561	-0.3682	3.0887
GGY	2.0000	3.3727	2.6207	0.5144	1.7634	3.3727
GHF	1.0000	0.0000	2.6215	0.2897	0.6725	3.4314
GHG	2.0000	3.3881	2.6250	0.5344	1.8407	3.3881
GHH	1.0000	0.0000	2.6281	0.3877	0.9153	3.5067
GHI	1.0000	0.0000	2.6664	0.0765	0.1698	3.2676
GHK	1.0000	0.0000	2.7225	-0.0307	-0.0773	3.1851
GHL	1.0000	0.0000	2.7606	-0.0869	-0.2072	3.1419
GHM	1.0000	0.0000	2.6431	0.4641	1.1125	3.5654
GHN	1.0000	0.0000	2.8022	-0.1409	-0.3325	3.1005
GHQ	3.0000	6.6041	2.6497	0.5985	2.5662	3.3020
GHR	1.0000	0.0000	2.6352	0.1735	0.3953	3.3420
GHS	5.0000	12.0532	2.9037	0.4447	2.3744	3.0133
GHV	1.0000	0.0000	2.6269	0.2185	0.5015	3.3766
GHY	1.0000	0.0000	2.6256	0.3677	0.8649	3.4913
GIA	1.0000	0.0000	2.6240	-0.2185	-0.5154	3.0408
GIC	1.0000	0.0000	2.8199	0.4388	1.0464	3.5460
GID	2.0000	3.0256	2.6260	0.0628	0.1951	3.0256
GIE	3.0000	6.0291	2.6279	0.2245	0.8933	3.0145
GIF	3.0000	6.3845	2.6393	0.4557	1.8887	3.1922
GIG	2.0000	3.1489	2.6288	0.2232	0.7252	3.1489
GII	1.0000	0.0000	2.6256	-0.2346	-0.5537	3.0284
GIK	3.0000	5.8920	2.6488	0.1353	0.5302	2.9460
GIN	2.0000	2.8613	2.6963	-0.1510	-0.5037	2.8613
GIP	1.0000	0.0000	2.6268	-0.2445	-0.5774	3.0208
GIQ	2.0000	3.0629	2.6222	0.1113	0.3540	3.0629
GIS	5.0000	11.0966	2.7694	0.1336	0.6755	2.7741
GIT	1.0000	0.0000	2.6404	-0.3129	-0.7433	2.9682
GIV	1.0000	0.0000	2.6268	-0.0927	-0.2205	3.1375
GIY	1.0000	0.0000	2.6601	0.0565	0.1236	3.2522
GKA	2.0000	2.9584	2.6495	-0.0247	-0.0899	2.9584
GKD	3.0000	5.8863	2.6488	0.1316	0.5154	2.9432
GKE	3.0000	5.8642	2.6487	0.1173	0.4575	2.9321
GKH	1.0000	0.0000	2.7225	-0.0307	-0.0773	3.1851
GKI	2.0000	2.9460	2.6488	-0.0408	-0.1423	2.9460
GKK	3.0000	5.7272	2.6564	0.0281	0.1005	2.8636
GKM	1.0000	0.0000	2.7544	0.0457	0.0987	3.2439
GKN	2.0000	2.7789	2.6870	-0.2582	-0.8632	2.7789
GKP	2.0000	2.9384	2.6487	-0.0507	-0.1746	2.9384
GKQ	1.0000	0.0000	2.6516	-0.2969	-0.7042	2.9805
GKR	3.0000	6.0410	2.6587	0.2322	0.9253	3.0205
GKS	5.0000	10.7670	2.7432	0.0264	0.1209	2.6917
GKT	2.0000	2.8858	2.6523	-0.1191	-0.3986	2.8858
GKY	2.0000	3.1698	2.7147	0.2504	0.8168	3.1698
GLA	3.0000	5.8303	2.6719	0.0952	0.3687	2.9151
GLD	1.0000	0.0000	2.6697	-0.4017	-0.9658	2.8999
GLE	1.0000	0.0000	2.6685	-0.4161	-1.0027	2.8889
GLG	1.0000	0.0000	2.7029	-0.2413	-0.5697	3.0233
GLI	2.0000	2.9028	2.6701	-0.0970	-0.3261	2.9028
GLK	2.0000	2.8204	2.6691	-0.2042	-0.6810	2.8204
GLL	5.0000	11.1085	2.6768	0.1375	0.6957	2.7771
GLM	1.0000	0.0000	2.7946	-0.0105	-0.0309	3.2006
GLN	9.0000	21.8853	2.6899	0.3388	2.3788	2.7357
GLP	3.0000	5.7903	2.6692	0.0692	0.2646	2.8952
GLR	5.0000	11.9090	2.6866	0.3978	2.1043	2.9773
GLS	6.0000	13.2426	2.7361	0.0493	0.2620	2.6485
GLT	3.0000	5.6852	2.6674	0.0008	-0.0085	2.8426
GLY	1.0000	0.0000	2.7521	-0.1069	-0.2535	3.1265
GMA	2.0000	3.3386	2.6867	0.4700	1.5956	3.3386
GMD	2.0000	3.3234	2.6956	0.4503	1.5222	3.3234
GME	2.0000	3.3124	2.7025	0.4359	1.4692	3.3124
GMH	1.0000	0.0000	2.6431	0.4641	1.1125	3.5654
GML	1.0000	0.0000	2.7946	-0.0105	-0.0309	3.2006
GMN	2.0000	3.1592	2.8379	0.2366	0.7701	3.1592
GMP	2.0000	3.3187	2.6985	0.4441	1.4992	3.3187
GMQ	1.0000	0.0000	2.6751	0.1978	0.4526	3.3608
GMR	1.0000	0.0000	2.6584	0.2498	0.5763	3.4008
GMS	1.0000	0.0000	2.9421	-0.1779	-0.4192	3.0720
GMY	1.0000	0.0000	2.6411	0.4441	1.0601	3.5500
GNA	1.0000	0.0000	2.6992	-0.4359	-1.0541	2.8737
GND	3.0000	5.7169	2.6957	0.0214	0.0740	2.8585
GNE	1.0000	0.0000	2.6935	-0.4701	-1.1437	2.8474
GNF	3.0000	6.0503	2.7600	0.2383	0.9503	3.0251
GNG	2.0000	2.9818	2.7386	0.0058	0.0095	2.9818
GNI	3.0000	5.7226	2.6963	0.0251	0.0886	2.8613
GNK	2.0000	2.7789	2.6870	-0.2582	-0.8632	2.7789
GNL	5.0000	10.9427	2.6899	0.0835	0.4157	2.7357
GNM	2.0000	3.1592	2.8379	0.2366	0.7701	3.1592
GNN	2.0000	2.6942	2.6982	-0.3684	-1.2464	2.6942
GNP	1.0000	0.0000	2.6947	-0.4619	-1.1222	2.8537
GNQ	1.0000	0.0000	2.7054	-0.4071	-0.9797	2.8958
GNR	1.0000	0.0000	2.7191	-0.3551	-0.8479	2.9358
GNS	5.0000	10.4282	2.7342	-0.0838	-0.4473	2.6070
GNV	4.0000	8.9112	2.7334	0.2920	1.3561	2.9704
GNY	2.0000	3.0851	2.7932	0.1402	0.4489	3.0851
GPA	2.0000	3.0332	2.6254	0.0726	0.2273	3.0332
GPC	1.0000	0.0000	2.8252	0.4289	1.0208	3.5384
GPD	2.0000	3.0180	2.6272	0.0529	0.1628	3.0180
GPE	4.0000	9.0208	2.6289	0.3395	1.5894	3.0069
GPH	3.0000	6.5199	2.6707	0.5438	2.2993	3.2600
GPK	3.0000	5.8768	2.6487	0.1254	0.4903	2.9384
GPM	1.0000	0.0000	2.6985	0.1430	0.3241	3.3187
GPN	2.0000	2.8537	2.6947	-0.1609	-0.5365	2.8537
GPP	1.0000	0.0000	2.6279	-0.2544	-0.6011	3.0132
GPQ	2.0000	3.0553	2.6240	0.1014	0.3215	3.0553
GPR	1.0000	0.0000	2.6252	-0.1476	-0.3482	3.0953
GPS	1.0000	0.0000	2.7664	-0.5753	-1.4320	2.7665
GPV	2.0000	3.1299	2.6297	0.1985	0.6423	3.1299
GPY	1.0000	0.0000	2.6642	0.0466	0.1008	3.2446
GQA	1.0000	0.0000	2.6198	-0.1736	-0.4093	3.0753
GQD	1.0000	0.0000	2.6229	-0.1934	-0.4559	3.0601
GQE	1.0000	0.0000	2.6256	-0.2078	-0.4899	3.0490
GQF	2.0000	3.2267	2.6258	0.3245	1.0713	3.2267
GQH	1.0000	0.0000	2.6497	0.1214	0.2738	3.3020
GQI	1.0000	0.0000	2.6222	-0.1897	-0.4472	3.0629
GQK	4.0000	8.9415	2.6516	0.3051	1.4202	2.9805
GQL	2.0000	2.9373	2.6761	-0.0521	-0.1794	2.9373
GQM	2.0000	3.3608	2.6751	0.4988	1.7042	3.3608
GQN	3.0000	5.7916	2.7054	0.0700	0.2679	2.8958
GQP	3.0000	6.1106	2.6240	0.2775	1.1136	3.0553
GQR	3.0000	6.2748	2.6145	0.3843	1.5706	3.1374
GQS	4.0000	8.4259	2.7844	0.0816	0.3628	2.8086
GQT	1.0000	0.0000	2.6415	-0.2680	-0.6340	3.0027
GQY	1.0000	0.0000	2.6439	0.1014	0.2273	3.2867
GRA	1.0000	0.0000	2.6194	-0.1216	-0.2877	3.1152
GRD	1.0000	0.0000	2.6237	-0.1414	-0.3337	3.1001
GRE	1.0000	0.0000	2.6273	-0.1557	-0.3673	3.0890
GRH	1.0000	0.0000	2.6352	0.1735	0.3953	3.3420
GRI	1.0000	0.0000	2.6228	-0.1377	-0.3252	3.1029
GRL	1.0000	0.0000	2.6866	-0.3011	-0.7145	2.9773
GRN	2.0000	2.9358	2.7191	-0.0541	-0.1857	2.9358
GRP	1.0000	0.0000	2.6252	-0.1476	-0.3482	3.0953
GRQ	1.0000	0.0000	2.6145	-0.0928	-0.2208	3.1374
GRS	2.0000	2.8486	2.8043	-0.1675	-0.5583	2.8486
GRT	3.0000	6.0854	2.6468	0.2611	1.0451	3.0427
GSA	2.0000	2.7865	2.7745	-0.2483	-0.8294	2.7865
GSD	2.0000	2.7713	2.7682	-0.2680	-0.8967	2.7713
GSE	3.0000	5.5206	2.7639	-0.1063	-0.4367	2.7603
GSF	3.0000	5.8760	2.8557	0.1249	0.4882	2.9380
GSG	2.0000	2.8947	2.8298	-0.1076	-0.3607	2.8947
GSH	2.0000	3.0133	2.9037	0.0468	0.1430	3.0133
GSI	4.0000	8.3224	2.7694	0.0367	0.1556	2.7741
GSK	6.0000	13.4587	2.7432	0.1056	0.5804	2.6917
GSL	7.0000	15.8911	2.7361	0.1163	0.6927	2.6485
GSM	2.0000	3.0720	2.9421	0.1232	0.3930	3.0720
GSN	10.0000	23.4634	2.7342	0.2172	1.5767	2.6070
GSP	3.0000	5.5331	2.7664	-0.0982	-0.4040	2.7665
GSQ	4.0000	8.4259	2.7844	0.0816	0.3628	2.8086
GSR	3.0000	5.6973	2.8043	0.0086	0.0229	2.8486
GSS	8.0000	17.6393	2.7474	0.0069	0.0262	2.5199
GST	4.0000	8.1419	2.7488	-0.0416	-0.2052	2.7140
GTA	2.0000	2.9806	2.6404	0.0042	0.0043	2.9806
GTF	2.0000	3.1321	2.6723	0.2013	0.6517	3.1321
GTG	1.0000	0.0000	2.6578	-0.1561	-0.3682	3.0887
GTI	1.0000	0.0000	2.6404	-0.3129	-0.7433	2.9682
GTK	2.0000	2.8858	2.6523	-0.1191	-0.3986	2.8858
GTL	4.0000	8.5277	2.6674	0.1257	0.5675	2.8426
GTM	1.0000	0.0000	2.7360	0.0746	0.1654	3.2661
GTN	3.0000	5.6022	2.6876	-0.0532	-0.2239	2.8011
GTQ	1.0000	0.0000	2.6415	-0.2680	-0.6340	3.0027
GTR	4.0000	9.1281	2.6468	0.3861	1.8224	3.0427
GTS	6.0000	13.5698	2.7488	0.1345	0.7450	2.7140
GTT	1.0000	0.0000	2.6470	-0.3912	-0.9390	2.9080
GTV	2.0000	3.0773	2.6546	0.1301	0.4156	3.0773
GVA	1.0000	0.0000	2.6226	-0.0766	-0.1833	3.1499
GVC	1.0000	0.0000	2.7641	0.5807	1.4309	3.6551
GVD	1.0000	0.0000	2.6279	-0.0963	-0.2290	3.1347
GVH	1.0000	0.0000	2.6269	0.2185	0.5015	3.3766
GVI	1.0000	0.0000	2.6268	-0.0927	-0.2205	3.1375
GVK	3.0000	6.1102	2.6679	0.2772	1.1125	3.0551
GVL	4.0000	9.0356	2.6985	0.3459	1.6213	3.0119
GVP	1.0000	0.0000	2.6297	-0.1026	-0.2434	3.1299
GVS	6.0000	14.4162	2.8232	0.3547	2.0391	2.8832
GVT	2.0000	3.0773	2.6546	0.1301	0.4156	3.0773
GVY	1.0000	0.0000	2.6224	0.1985	0.4542	3.3613
GWA	1.0000	0.0000	2.9132	0.6851	1.7374	3.7353
GWF	1.0000	0.0000	2.8547	0.8822	2.3886	3.8868
GWK	1.0000	0.0000	2.9857	0.5618	1.3776	3.6405
GWL	1.0000	0.0000	3.0266	0.5056	1.2231	3.5973
GWP	1.0000	0.0000	2.9263	0.6591	1.6589	3.7153
GWS	2.0000	3.4687	3.1693	0.6393	2.2627	3.4687
GYA	1.0000	0.0000	2.6538	0.0726	0.1607	3.2645
GYD	3.0000	6.4987	2.6616	0.5300	2.2336	3.2494
GYI	2.0000	3.2522	2.6601	0.3576	1.1873	3.2522
GYL	2.0000	3.1265	2.7521	0.1941	0.6277	3.1265
GYN	3.0000	6.1701	2.7932	0.3163	1.2771	3.0851
GYQ	1.0000	0.0000	2.6439	0.1014	0.2273	3.2867
GYR	2.0000	3.3267	2.6301	0.4545	1.5377	3.3267
GYV	1.0000	0.0000	2.6224	0.1985	0.4542	3.3613
HAA	1.0000	0.0000	2.6674	-0.0481	-0.1174	3.1718
HAD	1.0000	0.0000	2.6714	-0.0678	-0.1630	3.1566
HAF	1.0000	0.0000	2.6664	0.1490	0.3380	3.3232
HAG	2.0000	3.2799	2.6600	0.3937	1.3159	3.2799
HAI	1.0000	0.0000	2.6706	-0.0642	-0.1546	3.1594
HAK	1.0000	0.0000	2.7047	-0.1714	-0.4040	3.0770
HAL	2.0000	3.0338	2.7316	0.0734	0.2299	3.0338
HAM	1.0000	0.0000	2.7127	0.3234	0.7548	3.4573
HAN	3.0000	5.9846	2.7631	0.1956	0.7747	2.9923
HAP	1.0000	0.0000	2.6728	-0.0740	-0.1774	3.1518
HAR	1.0000	0.0000	2.6588	0.0328	0.0688	3.2339
HAS	3.0000	5.8103	2.8460	0.0822	0.3167	2.9052
HAV	1.0000	0.0000	2.6591	0.0778	0.1726	3.2685
HCE	1.0000	0.0000	2.8638	0.5751	1.4150	3.6508
HCF	1.0000	0.0000	2.7226	0.8063	2.1253	3.8285
HCK	1.0000	0.0000	2.9412	0.4860	1.1705	3.5822
HCV	1.0000	0.0000	2.7557	0.7351	1.8929	3.7737
HDA	3.0000	6.3132	2.6714	0.4093	1.6806	3.1566
HDD	1.0000	0.0000	2.6747	-0.0876	-0.2087	3.1414
HDF	1.0000	0.0000	2.6758	0.1292	0.2920	3.3081
HDH	1.0000	0.0000	2.6996	0.2272	0.5223	3.3834
HDK	2.0000	3.0618	2.7048	0.1099	0.3494	3.0618
HDL	1.0000	0.0000	2.7299	-0.2474	-0.5843	3.0186
HDM	1.0000	0.0000	2.7255	0.3036	0.7064	3.4421
HDN	2.0000	2.9771	2.7598	-0.0003	-0.0104	2.9771
HDR	1.0000	0.0000	2.6652	0.0130	0.0233	3.2187
HDT	2.0000	3.0840	2.6942	0.1388	0.4444	3.0840
HEA	1.0000	0.0000	2.6747	-0.0822	-0.1963	3.1455
HED	3.0000	6.2607	2.6776	0.3752	1.5306	3.1304
HEG	1.0000	0.0000	2.6743	0.0585	0.1281	3.2537
HEH	1.0000	0.0000	2.7085	0.2129	0.4882	3.3723
HEI	3.0000	6.2663	2.6770	0.3788	1.5466	3.1332
HEK	1.0000	0.0000	2.7052	-0.2055	-0.4845	3.0508
HEL	1.0000	0.0000	2.7291	-0.2617	-0.6189	3.0075
HEN	3.0000	5.9321	2.7577	0.1614	0.6358	2.9661
HEP	1.0000	0.0000	2.6787	-0.1082	-0.2565	3.1256
HEQ	3.0000	6.3353	2.6718	0.4237	1.7448	3.1677
HES	3.0000	5.7579	2.8350	0.0480	0.1802	2.8789
HET	1.0000	0.0000	2.6954	-0.1766	-0.4163	3.0730
HEY	1.0000	0.0000	2.7024	0.1929	0.4409	3.3570
HFE	1.0000	0.0000	2.6831	0.1149	0.2586	3.2970
HFG	1.0000	0.0000	2.6215	0.2897	0.6725	3.4314
HFI	1.0000	0.0000	2.6740	0.1329	0.3005	3.3109
HFK	1.0000	0.0000	2.7375	0.0257	0.0525	3.2285
HFL	1.0000	0.0000	2.7791	-0.0305	-0.0770	3.1853
HFM	1.0000	0.0000	2.6261	0.5205	1.2635	3.6088
HFN	1.0000	0.0000	2.8239	-0.0845	-0.2016	3.1438
HFP	1.0000	0.0000	2.6789	0.1230	0.2775	3.3033
HFQ	1.0000	0.0000	2.6540	0.1778	0.4055	3.3454
HFS	1.0000	0.0000	2.9309	-0.1979	-0.4664	3.0566
HFT	1.0000	0.0000	2.7183	0.0546	0.1192	3.2507
HFY	1.0000	0.0000	2.6136	0.4241	1.0082	3.5347
HGA	2.0000	3.2799	2.6600	0.3937	1.3159	3.2799
HGE	1.0000	0.0000	2.6743	0.0585	0.1281	3.2537
HGF	1.0000	0.0000	2.6215	0.2897	0.6725	3.4314
HGG	1.0000	0.0000	2.6250	0.2333	0.5368	3.3881
HGK	1.0000	0.0000	2.7225	-0.0307	-0.0773	3.1851
HGM	1.0000	0.0000	2.6431	0.4641	1.1125	3.5654
HGN	2.0000	3.1005	2.8022	0.1602	0.5150	3.1005
HGP	5.0000	13.0398	2.6707	0.7656	4.4517	3.2600
HGQ	1.0000	0.0000	2.6497	0.1214	0.2738	3.3020
HGS	2.0000	3.0133	2.9037	0.0468	0.1430	3.0133
HGT	1.0000	0.0000	2.7052	-0.0018	-0.0107	3.2074
HGW	1.0000	0.0000	2.8532	0.9802	2.7560	3.9621
HHA	3.0000	6.7971	2.6881	0.7241	3.2185	3.3986
HHE	1.0000	0.0000	2.7085	0.2129	0.4882	3.3723
HHG	1.0000	0.0000	2.6281	0.3877	0.9153	3.5067
HHR	1.0000	0.0000	2.6489	0.3278	0.7657	3.4607
HHY	2.0000	3.6100	2.6069	0.8231	3.0858	3.6100
HID	1.0000	0.0000	2.6740	-0.0839	-0.2002	3.1442
HIE	1.0000	0.0000	2.6770	-0.0983	-0.2335	3.1332
HIF	1.0000	0.0000	2.6740	0.1329	0.3005	3.3109
HIG	2.0000	3.2676	2.6664	0.3776	1.2583	3.2676
HIK	2.0000	3.0646	2.7047	0.1136	0.3614	3.0646
HIL	2.0000	3.0214	2.7302	0.0573	0.1774	3.0214
HIN	2.0000	2.9799	2.7603	0.0034	0.0016	2.9799
HIP	1.0000	0.0000	2.6753	-0.0901	-0.2146	3.1394
HIS	2.0000	2.8928	2.8406	-0.1100	-0.3687	2.8928
HIV	3.0000	6.5123	2.6653	0.5388	2.2756	3.2561
HKA	1.0000	0.0000	2.7047	-0.1714	-0.4040	3.0770
HKD	1.0000	0.0000	2.7048	-0.1911	-0.4505	3.0618
HKE	1.0000	0.0000	2.7052	-0.2055	-0.4845	3.0508
HKF	1.0000	0.0000	2.7375	0.0257	0.0525	3.2285
HKH	1.0000	0.0000	2.7717	0.1237	0.2791	3.3038
HKI	1.0000	0.0000	2.7047	-0.1875	-0.4418	3.0646
HKK	2.0000	2.9822	2.7169	0.0064	0.0113	2.9822
HKL	3.0000	5.8780	2.7321	0.1262	0.4935	2.9390
HKM	1.0000	0.0000	2.8037	0.2001	0.4580	3.3625
HKN	2.0000	2.8975	2.7525	-0.1038	-0.3484	2.8975
HKP	2.0000	3.0570	2.7049	0.1037	0.3290	3.0570
HKR	2.0000	3.1391	2.7112	0.2105	0.6825	3.1391
HKS	3.0000	5.6208	2.8136	-0.0411	-0.1756	2.8104
HKT	3.0000	6.0089	2.7114	0.2114	0.8395	3.0045
HKV	3.0000	6.3475	2.7192	0.4316	1.7801	3.1737
HKW	1.0000	0.0000	3.0467	0.7162	1.8333	3.7592
HLA	3.0000	6.0676	2.7316	0.2495	0.9969	3.0338
HLD	3.0000	6.0372	2.7299	0.2298	0.9151	3.0186
HLE	3.0000	6.0151	2.7291	0.2154	0.8560	3.0075
HLG	1.0000	0.0000	2.7606	-0.0869	-0.2072	3.1419
HLI	2.0000	3.0214	2.7302	0.0573	0.1774	3.0214
HLK	1.0000	0.0000	2.7321	-0.3509	-0.8374	2.9390
HLL	3.0000	5.7916	2.7416	0.0700	0.2678	2.8958
HLN	5.0000	11.4172	2.7564	0.2379	1.2248	2.8543
HLP	1.0000	0.0000	2.7295	-0.2536	-0.5992	3.0138
HLQ	1.0000	0.0000	2.7352	-0.1988	-0.4687	3.0559
HLS	4.0000	8.3015	2.8062	0.0276	0.1137	2.7672
HLT	2.0000	2.9612	2.7295	-0.0210	-0.0777	2.9612
HLV	3.0000	6.2610	2.7563	0.3754	1.5315	3.1305
HMA	1.0000	0.0000	2.7127	0.3234	0.7548	3.4573
HME	1.0000	0.0000	2.7352	0.2892	0.6714	3.4310
HMK	1.0000	0.0000	2.8037	0.2001	0.4580	3.3625
HMN	1.0000	0.0000	2.9046	0.0899	0.2006	3.2778
HMQ	1.0000	0.0000	2.6953	0.3522	0.8261	3.4794
HMY	1.0000	0.0000	2.6129	0.5984	1.4813	3.6687
HNA	1.0000	0.0000	2.7631	-0.2816	-0.6668	2.9923
HNC	1.0000	0.0000	3.0488	0.3758	0.8852	3.4975
HNE	2.0000	2.9661	2.7577	-0.0147	-0.0572	2.9661
HNF	1.0000	0.0000	2.8239	-0.0845	-0.2016	3.1438
HNG	2.0000	3.1005	2.8022	0.1602	0.5150	3.1005
HNH	1.0000	0.0000	2.8674	0.0135	0.0244	3.2191
HNI	1.0000	0.0000	2.7603	-0.2976	-0.7060	2.9799
HNK	2.0000	2.8975	2.7525	-0.1038	-0.3484	2.8975
HNL	4.0000	8.5629	2.7564	0.1410	0.6386	2.8543
HNN	3.0000	5.6257	2.7659	-0.0379	-0.1629	2.8128
HNQ	1.0000	0.0000	2.7690	-0.2528	-0.5973	3.0144
HNR	3.0000	6.1089	2.7826	0.2764	1.1089	3.0544
HNS	7.0000	16.3542	2.8042	0.2167	1.3157	2.7257
HNT	2.0000	2.9198	2.7527	-0.0749	-0.2538	2.9198
HNV	2.0000	3.0890	2.7970	0.1453	0.4659	3.0890
HNY	2.0000	3.2037	2.8581	0.2945	0.9676	3.2037
HPD	1.0000	0.0000	2.6759	-0.0938	-0.2231	3.1366
HPE	2.0000	3.1256	2.6787	0.1929	0.6235	3.1256
HPG	3.0000	6.5199	2.6707	0.5438	2.2993	3.2600
HPH	1.0000	0.0000	2.7034	0.2210	0.5075	3.3786
HPI	2.0000	3.1394	2.6753	0.2109	0.6838	3.1394
HPK	1.0000	0.0000	2.7049	-0.1973	-0.4652	3.0570
HPL	2.0000	3.0138	2.7295	0.0474	0.1451	3.0138
HPN	3.0000	5.9447	2.7588	0.1696	0.6689	2.9723
HPQ	1.0000	0.0000	2.6695	-0.0453	-0.1109	3.1739
HPS	1.0000	0.0000	2.8375	-0.4209	-1.0151	2.8852
HPT	1.0000	0.0000	2.6947	-0.1684	-0.3971	3.0793
HQA	1.0000	0.0000	2.6629	-0.0193	-0.0511	3.1939
HQC	1.0000	0.0000	2.8161	0.6381	1.5964	3.6991
HQF	1.0000	0.0000	2.6540	0.1778	0.4055	3.3454
HQH	2.0000	3.4207	2.6727	0.5768	2.0079	3.4207
HQI	2.0000	3.1815	2.6668	0.2657	0.8688	3.1815
HQL	2.0000	3.0559	2.7352	0.1022	0.3241	3.0559
HQM	1.0000	0.0000	2.6953	0.3522	0.8261	3.4794
HQN	2.0000	3.0144	2.7690	0.0483	0.1478	3.0144
HQP	3.0000	6.3479	2.6695	0.4319	1.7813	3.1739
HQQ	1.0000	0.0000	2.6572	0.0095	0.0152	3.2160
HQS	1.0000	0.0000	2.8563	-0.3661	-0.8756	2.9273
HQT	2.0000	3.1214	2.6930	0.1874	0.6052	3.1214
HQV	1.0000	0.0000	2.6494	0.1066	0.2393	3.2906
HRA	1.0000	0.0000	2.6588	0.0328	0.0688	3.2339
HRC	1.0000	0.0000	2.7816	0.6901	1.7526	3.7391
HRD	2.0000	3.2187	2.6652	0.3140	1.0350	3.2187
HRE	1.0000	0.0000	2.6703	-0.0014	-0.0098	3.2077
HRF	1.0000	0.0000	2.6358	0.2298	0.5285	3.3854
HRG	1.0000	0.0000	2.6352	0.1735	0.3953	3.3420
HRI	1.0000	0.0000	2.6639	0.0167	0.0317	3.2215
HRK	1.0000	0.0000	2.7112	-0.0905	-0.2156	3.1391
HRM	1.0000	0.0000	2.6679	0.4042	0.9573	3.5194
HRN	2.0000	3.0544	2.7826	0.1003	0.3178	3.0544
HRQ	1.0000	0.0000	2.6509	0.0615	0.1352	3.2560
HRR	1.0000	0.0000	2.6407	0.1136	0.2555	3.2960
HRS	2.0000	2.9673	2.8770	-0.0131	-0.0521	2.9673
HRT	1.0000	0.0000	2.6963	-0.0616	-0.1487	3.1613
HRY	1.0000	0.0000	2.6451	0.3078	0.7166	3.4453
HSA	3.0000	5.8103	2.8460	0.0822	0.3167	2.9052
HSD	3.0000	5.7800	2.8394	0.0624	0.2376	2.8900
HSE	2.0000	2.8789	2.8350	-0.1280	-0.4280	2.8789
HSF	2.0000	3.0566	2.9309	0.1032	0.3273	3.0566
HSG	5.0000	12.0532	2.9037	0.4447	2.3744	3.0133
HSH	2.0000	3.1320	2.9814	0.2012	0.6512	3.1320
HSI	4.0000	8.6784	2.8406	0.1910	0.8733	2.8928
HSK	4.0000	8.4312	2.8136	0.0838	0.3733	2.8104
HSL	3.0000	5.5343	2.8062	-0.0974	-0.4008	2.7672
HSN	5.0000	10.9028	2.8042	0.0705	0.3487	2.7257
HSP	1.0000	0.0000	2.8375	-0.4209	-1.0151	2.8852
HSQ	2.0000	2.9273	2.8563	-0.0651	-0.2217	2.9273
HSR	5.0000	11.8691	2.8770	0.3849	2.0307	2.9673
HSS	2.0000	2.6385	2.8174	-0.4408	-1.5087	2.6385
HST	5.0000	11.3304	2.8193	0.2096	1.0747	2.8326
HSV	1.0000	0.0000	2.8968	-0.2691	-0.6366	3.0019
HSW	1.0000	0.0000	3.2643	0.4926	1.1883	3.5873
HSY	5.0000	12.4663	2.9708	0.5791	3.1892	3.1166
HTA	1.0000	0.0000	2.6933	-0.1425	-0.3363	3.0992
HTD	1.0000	0.0000	2.6942	-0.1622	-0.3825	3.0840
HTE	1.0000	0.0000	2.6954	-0.1766	-0.4163	3.0730
HTF	1.0000	0.0000	2.7183	0.0546	0.1192	3.2507
HTG	2.0000	3.2074	2.7052	0.2993	0.9840	3.2074
HTH	1.0000	0.0000	2.7497	0.1526	0.3464	3.3260
HTI	2.0000	3.0869	2.6940	0.1425	0.4565	3.0869
HTK	4.0000	9.0134	2.7114	0.3363	1.5735	3.0045
HTL	3.0000	5.9225	2.7295	0.1551	0.6103	2.9612
HTN	1.0000	0.0000	2.7527	-0.3760	-0.9003	2.9198
HTQ	1.0000	0.0000	2.6930	-0.1137	-0.2692	3.1214
HTR	1.0000	0.0000	2.6963	-0.0616	-0.1487	3.1613
HTS	7.0000	16.9957	2.8193	0.3558	2.2096	2.8326
HTT	4.0000	9.0800	2.7046	0.3652	1.7174	3.0267
HTV	1.0000	0.0000	2.7025	-0.0166	-0.0449	3.1960
HTY	2.0000	3.3106	2.7425	0.4336	1.4608	3.3106
HVA	1.0000	0.0000	2.6591	0.0778	0.1726	3.2685
HVD	1.0000	0.0000	2.6667	0.0580	0.1270	3.2533
HVG	1.0000	0.0000	2.6269	0.2185	0.5015	3.3766
HVK	1.0000	0.0000	2.7192	-0.0455	-0.1115	3.1737
HVL	1.0000	0.0000	2.7563	-0.1018	-0.2416	3.1305
HVN	2.0000	3.0890	2.7970	0.1453	0.4659	3.0890
HVP	1.0000	0.0000	2.6693	0.0518	0.1127	3.2485
HVQ	2.0000	3.2906	2.6494	0.4076	1.3661	3.2906
HVR	2.0000	3.3306	2.6359	0.4596	1.5568	3.3306
HVS	2.0000	3.0019	2.8968	0.0319	0.0946	3.0019
HVV	1.0000	0.0000	2.6285	0.2036	0.4663	3.3652
HWT	1.0000	0.0000	3.0210	0.7451	1.9246	3.7814
HYD	1.0000	0.0000	2.6938	0.2072	0.4749	3.3680
HYF	1.0000	0.0000	2.6136	0.4241	1.0082	3.5347
HYH	1.0000	0.0000	2.6069	0.5220	1.2679	3.6100
HYK	2.0000	3.2884	2.7640	0.4047	1.3557	3.2884
HYL	2.0000	3.2452	2.8097	0.3485	1.1553	3.2452
HYN	1.0000	0.0000	2.8581	-0.0065	-0.0217	3.2037
HYR	1.0000	0.0000	2.6451	0.3078	0.7166	3.4453
HYS	4.0000	9.3497	2.9708	0.4822	2.3210	3.1166
HYT	3.0000	6.6213	2.7425	0.6097	2.6219	3.3106
IAA	2.0000	2.9326	2.6068	-0.0582	-0.1991	2.9326
IAD	2.0000	2.9174	2.6068	-0.0779	-0.2636	2.9174
IAE	2.0000	2.9064	2.6073	-0.0923	-0.3107	2.9064
IAF	2.0000	3.0841	2.6382	0.1389	0.4447	3.0841
IAG	2.0000	3.0408	2.6240	0.0825	0.2596	3.0408
IAI	3.0000	5.8405	2.6068	0.1018	0.3954	2.9203
IAK	1.0000	0.0000	2.6186	-0.4825	-1.1769	2.8378
IAL	4.0000	8.3839	2.6335	0.0633	0.2784	2.7946
IAN	5.0000	11.0126	2.6536	0.1063	0.5335	2.7531
IAP	1.0000	0.0000	2.6070	-0.3852	-0.9237	2.9127
IAS	5.0000	10.6640	2.7147	-0.0071	-0.0516	2.6660
IAT	1.0000	0.0000	2.6133	-0.4536	-1.1003	2.8601
IAV	1.0000	0.0000	2.6208	-0.2334	-0.5508	3.0293
IAW	1.0000	0.0000	2.9249	0.5283	1.2850	3.6148
IAY	3.0000	6.2881	2.6633	0.3930	1.6085	3.1440
ICD	1.0000	0.0000	2.8324	0.2784	0.6450	3.4227
ICN	3.0000	6.5168	2.9251	0.5417	2.2896	3.2584
ICT	1.0000	0.0000	2.8550	0.2037	0.4666	3.3653
ICV	1.0000	0.0000	2.8191	0.4240	1.0080	3.5346
IDC	1.0000	0.0000	2.8324	0.2784	0.6450	3.4227
IDD	5.0000	11.6090	2.6065	0.3002	1.5611	2.9022
IDE	1.0000	0.0000	2.6068	-0.4131	-0.9950	2.8912
IDG	1.0000	0.0000	2.6260	-0.2383	-0.5625	3.0256
IDH	1.0000	0.0000	2.6740	-0.0839	-0.2002	3.1442
IDI	1.0000	0.0000	2.6065	-0.3951	-0.9488	2.9051
IDK	5.0000	11.2906	2.6164	0.1967	1.0062	2.8227
IDL	5.0000	11.1177	2.6303	0.1405	0.7113	2.7794
IDM	3.0000	6.4059	2.7045	0.4696	1.9522	3.2029
IDN	4.0000	8.2139	2.6494	-0.0104	-0.0613	2.7380
IDP	2.0000	2.8975	2.6066	-0.1039	-0.3487	2.8975
IDQ	3.0000	5.8791	2.6084	0.1269	0.4964	2.9396
IDR	3.0000	5.9591	2.6144	0.1790	0.7071	2.9796
IDS	5.0000	10.6033	2.7083	-0.0269	-0.1533	2.6508
IDT	4.0000	8.5346	2.6117	0.1287	0.5814	2.8449
IDV	2.0000	3.0142	2.6227	0.0479	0.1466	3.0142
IDW	1.0000	0.0000	2.9285	0.5086	1.2312	3.5996
IDY	1.0000	0.0000	2.6666	-0.1039	-0.2466	3.1288
IEA	2.0000	2.9064	2.6073	-0.0923	-0.3107	2.9064
IEC	2.0000	3.4116	2.8359	0.5650	1.9609	3.4116
IED	2.0000	2.8912	2.6068	-0.1121	-0.3755	2.8912
IEE	2.0000	2.8801	2.6068	-0.1265	-0.4228	2.8801
IEH	3.0000	6.2663	2.6770	0.3788	1.5466	3.1332
IEI	4.0000	8.6821	2.6068	0.1926	0.8808	2.8940
IEK	2.0000	2.8116	2.6153	-0.2156	-0.7192	2.8116
IEM	1.0000	0.0000	2.7079	-0.0219	-0.0571	3.1919
IEN	5.0000	10.9077	2.6467	0.0721	0.3569	2.7269
IEP	3.0000	5.7728	2.6067	0.0578	0.2191	2.8864
IEQ	3.0000	5.8570	2.6092	0.1126	0.4386	2.9285
IER	2.0000	2.9685	2.6158	-0.0115	-0.0469	2.9685
IES	1.0000	0.0000	2.7039	-0.7402	-1.9280	2.6398
IET	4.0000	8.5015	2.6109	0.1143	0.5146	2.8338
IEV	2.0000	3.0031	2.6245	0.0335	0.0998	3.0031
IEY	1.0000	0.0000	2.6695	-0.1183	-0.2800	3.1178
IFA	2.0000	3.0841	2.6382	0.1389	0.4447	3.0841
IFC	1.0000	0.0000	2.8265	0.4952	1.1952	3.5893
IFD	2.0000	3.0689	2.6409	0.1191	0.3796	3.0689
IFE	1.0000	0.0000	2.6433	-0.1963	-0.4627	3.0579
IFG	2.0000	3.1922	2.6393	0.2796	0.9163	3.1922
IFH	1.0000	0.0000	2.6740	0.1329	0.3005	3.3109
IFL	2.0000	2.9461	2.6902	-0.0407	-0.1419	2.9461
IFM	1.0000	0.0000	2.7006	0.2093	0.4798	3.3696
IFN	5.0000	11.6185	2.7182	0.3033	1.5780	2.9046
IFP	1.0000	0.0000	2.6419	-0.1881	-0.4434	3.0641
IFR	1.0000	0.0000	2.6347	-0.0813	-0.1942	3.1462
IFS	5.0000	11.2699	2.7946	0.1900	0.9707	2.8175
IFT	4.0000	9.0346	2.6577	0.3455	1.6192	3.0115
IFV	2.0000	3.1808	2.6376	0.2647	0.8656	3.1808
IFY	1.0000	0.0000	2.6679	0.1129	0.2540	3.2955
IGA	2.0000	3.0408	2.6240	0.0825	0.2596	3.0408
IGD	1.0000	0.0000	2.6260	-0.2383	-0.5625	3.0256
IGE	2.0000	3.0145	2.6279	0.0484	0.1482	3.0145
IGG	1.0000	0.0000	2.6288	-0.0778	-0.1861	3.1489
IGH	1.0000	0.0000	2.6664	0.0765	0.1698	3.2676
IGI	3.0000	6.0568	2.6256	0.2425	0.9679	3.0284
IGK	3.0000	5.8920	2.6488	0.1353	0.5302	2.9460
IGL	1.0000	0.0000	2.6701	-0.3981	-0.9564	2.9028
IGM	1.0000	0.0000	2.6939	0.1529	0.3472	3.3263
IGN	2.0000	2.8613	2.6963	-0.1510	-0.5037	2.8613
IGP	3.0000	6.0416	2.6268	0.2326	0.9270	3.0208
IGQ	3.0000	6.1258	2.6222	0.2874	1.1551	3.0629
IGR	1.0000	0.0000	2.6228	-0.1377	-0.3252	3.1029
IGS	4.0000	8.3224	2.7694	0.0367	0.1556	2.7741
IGT	2.0000	2.9682	2.6404	-0.0119	-0.0481	2.9682
IGV	1.0000	0.0000	2.6268	-0.0927	-0.2205	3.1375
IGW	1.0000	0.0000	2.9212	0.6690	1.6886	3.7229
IGY	1.0000	0.0000	2.6601	0.0565	0.1236	3.2522
IHE	2.0000	3.1332	2.6770	0.2027	0.6566	3.1332
IHI	1.0000	0.0000	2.6733	-0.0802	-0.1917	3.1470
IHK	3.0000	6.1293	2.7047	0.2897	1.1647	3.0646
IHL	4.0000	9.0642	2.7302	0.3584	1.6832	3.0214
IHN	1.0000	0.0000	2.7603	-0.2976	-0.7060	2.9799
IHP	1.0000	0.0000	2.6753	-0.0901	-0.2146	3.1394
IHR	1.0000	0.0000	2.6639	0.0167	0.0317	3.2215
IHS	6.0000	14.4640	2.8406	0.3671	2.1152	2.8928
IHT	1.0000	0.0000	2.6940	-0.1585	-0.3739	3.0869
IHV	1.0000	0.0000	2.6653	0.0617	0.1355	3.2561
IHY	1.0000	0.0000	2.6917	0.2109	0.4835	3.3708
IIA	1.0000	0.0000	2.6068	-0.3753	-0.8987	2.9203
IIC	2.0000	3.4255	2.8316	0.5831	2.0329	3.4255
IID	2.0000	2.9051	2.6065	-0.0940	-0.3163	2.9051
IIE	3.0000	5.7880	2.6068	0.0677	0.2586	2.8940
IIF	1.0000	0.0000	2.6403	-0.1782	-0.4201	3.0717
IIG	1.0000	0.0000	2.6256	-0.2346	-0.5537	3.0284
III	1.0000	0.0000	2.6065	-0.3914	-0.9395	2.9079
IIK	6.0000	14.1274	2.6168	0.2795	1.5870	2.8255
IIL	6.0000	13.9113	2.6308	0.2233	1.2567	2.7823
IIM	1.0000	0.0000	2.7038	-0.0039	-0.0155	3.2058
IIN	4.0000	8.2224	2.6502	-0.0067	-0.0444	2.7408
IIP	2.0000	2.9003	2.6066	-0.1003	-0.3367	2.9003
IIQ	2.0000	2.9424	2.6082	-0.0455	-0.1576	2.9424
IIR	1.0000	0.0000	2.6141	-0.2945	-0.6982	2.9824
IIS	3.0000	5.3073	2.7095	-0.2451	-1.0025	2.6536
IIT	1.0000	0.0000	2.6119	-0.4697	-1.1428	2.8477
IIV	1.0000	0.0000	2.6223	-0.2495	-0.5893	3.0170
IIY	1.0000	0.0000	2.6660	-0.1003	-0.2381	3.1317
IKA	1.0000	0.0000	2.6186	-0.4825	-1.1769	2.8378
IKC	4.0000	10.0293	2.8666	0.7769	4.0552	3.3431
IKD	1.0000	0.0000	2.6164	-0.5023	-1.2300	2.8227
IKE	4.0000	8.4348	2.6153	0.0854	0.3806	2.8116
IKF	1.0000	0.0000	2.6671	-0.2854	-0.6762	2.9893
IKI	9.0000	22.6039	2.6168	0.4556	3.2713	2.8255
IKK	6.0000	13.7154	2.6157	0.1723	0.9619	2.7431
IKL	3.0000	5.3997	2.6233	-0.1849	-0.7551	2.6999
IKM	1.0000	0.0000	2.7374	-0.1111	-0.2632	3.1234
IKN	7.0000	15.9503	2.6363	0.1291	0.7716	2.6584
IKP	5.0000	11.2715	2.6159	0.1905	0.9734	2.8179
IKQ	3.0000	5.7200	2.6227	0.0234	0.0818	2.8600
IKR	7.0000	17.3998	2.6330	0.4434	2.8004	2.9000
IKS	2.0000	2.5712	2.6822	-0.5284	-1.8402	2.5712
IKT	3.0000	5.5306	2.6141	-0.0998	-0.4105	2.7653
IKV	2.0000	2.9346	2.6445	-0.0556	-0.1908	2.9346
IKW	1.0000	0.0000	2.9593	0.4050	0.9594	3.5200
IKY	2.0000	3.0493	2.6965	0.0936	0.2958	3.0493
ILA	1.0000	0.0000	2.6335	-0.5388	-1.3298	2.7946
ILD	3.0000	5.5589	2.6303	-0.0814	-0.3367	2.7794
ILE	4.0000	8.3052	2.6283	0.0292	0.1210	2.7684
ILF	4.0000	8.8383	2.6902	0.2604	1.2033	2.9461
ILH	2.0000	3.0214	2.7302	0.0573	0.1774	3.0214
ILI	5.0000	11.1290	2.6308	0.1441	0.7305	2.7823
ILK	6.0000	13.4993	2.6233	0.1161	0.6404	2.6999
ILL	3.0000	5.3132	2.6271	-0.2412	-0.9864	2.6566
ILN	3.0000	5.2303	2.6363	-0.2951	-1.2123	2.6152
ILP	5.0000	11.0986	2.6294	0.1342	0.6789	2.7747
ILQ	1.0000	0.0000	2.6391	-0.5100	-1.2509	2.8168
ILR	3.0000	5.7135	2.6518	0.0192	0.0650	2.8567
ILS	9.0000	20.2241	2.6740	0.0686	0.4545	2.5280
ILT	4.0000	8.1662	2.6235	-0.0311	-0.1566	2.7221
ILV	3.0000	5.7827	2.6652	0.0642	0.2448	2.8914
ILY	1.0000	0.0000	2.7216	-0.2637	-0.6236	3.0060
IMA	2.0000	3.2181	2.7007	0.3133	1.0323	3.2181
IME	1.0000	0.0000	2.7079	-0.0219	-0.0571	3.1919
IMF	1.0000	0.0000	2.7006	0.2093	0.4798	3.3696
IMG	1.0000	0.0000	2.6939	0.1529	0.3472	3.3263
IMI	1.0000	0.0000	2.7038	-0.0039	-0.0155	3.2058
IMN	2.0000	3.0387	2.7953	0.0798	0.2507	3.0387
IMQ	2.0000	3.2403	2.6963	0.3421	1.1327	3.2403
IMT	3.0000	6.2911	2.7261	0.3950	1.6173	3.1456
INA	5.0000	11.0126	2.6536	0.1063	0.5335	2.7531
INC	1.0000	0.0000	2.9251	0.0646	0.1422	3.2584
IND	4.0000	8.2139	2.6494	-0.0104	-0.0613	2.7380
INE	3.0000	5.4538	2.6467	-0.1497	-0.6119	2.7269
INF	1.0000	0.0000	2.7182	-0.3956	-0.9503	2.9046
ING	2.0000	2.8613	2.6963	-0.1510	-0.5037	2.8613
INH	2.0000	2.9799	2.7603	0.0034	0.0016	2.9799
INI	2.0000	2.7408	2.6502	-0.3078	-1.0335	2.7408
INK	7.0000	15.9503	2.6363	0.1291	0.7716	2.6584
INL	5.0000	10.4606	2.6363	-0.0733	-0.3928	2.6152
INM	2.0000	3.0387	2.7953	0.0798	0.2507	3.0387
INN	4.0000	7.7211	2.6416	-0.2241	-1.0577	2.5737
INP	5.0000	10.9327	2.6482	0.0803	0.3990	2.7332
INQ	2.0000	2.7753	2.6607	-0.2629	-0.8792	2.7753
INR	2.0000	2.8153	2.6757	-0.2109	-0.7032	2.8153
INS	8.0000	17.4058	2.6709	-0.0365	-0.2567	2.4865
INT	9.0000	21.4448	2.6383	0.2671	1.8539	2.6806
INV	4.0000	8.5496	2.6909	0.1352	0.6117	2.8499
INY	3.0000	5.9291	2.7514	0.1595	0.6279	2.9646
IPA	3.0000	5.8253	2.6070	0.0919	0.3557	2.9127
IPC	1.0000	0.0000	2.8339	0.2721	0.6299	3.4179
IPD	3.0000	5.7949	2.6066	0.0722	0.2766	2.8975
IPE	2.0000	2.8864	2.6067	-0.1183	-0.3960	2.8864
IPG	3.0000	6.0416	2.6268	0.2326	0.9270	3.0208
IPH	3.0000	6.2789	2.6753	0.3870	1.5823	3.1394
IPI	1.0000	0.0000	2.6066	-0.4013	-0.9647	2.9003
IPK	2.0000	2.8179	2.6159	-0.2075	-0.6918	2.8179
IPL	3.0000	5.5493	2.6294	-0.0876	-0.3617	2.7747
IPM	2.0000	3.1982	2.7059	0.2873	0.9427	3.1982
IPN	8.0000	19.1323	2.6482	0.2844	1.8659	2.7332
IPQ	1.0000	0.0000	2.6087	-0.3564	-0.8512	2.9348
IPR	5.0000	11.8991	2.6149	0.3946	2.0860	2.9748
IPS	7.0000	15.8762	2.7064	0.1130	0.6729	2.6460
IPT	7.0000	17.0406	2.6113	0.3655	2.2741	2.8401
IPV	1.0000	0.0000	2.6234	-0.2593	-0.6131	3.0094
IPY	2.0000	3.1241	2.6678	0.1909	0.6170	3.1241
IQA	1.0000	0.0000	2.6078	-0.3304	-0.7865	2.9547
IQC	1.0000	0.0000	2.8235	0.3269	0.7635	3.4600
IQD	1.0000	0.0000	2.6084	-0.3502	-0.8356	2.9396
IQF	1.0000	0.0000	2.6356	-0.1333	-0.3150	3.1062
IQG	2.0000	3.0629	2.6222	0.1113	0.3540	3.0629
IQI	2.0000	2.9424	2.6082	-0.0455	-0.1576	2.9424
IQK	5.0000	11.4399	2.6227	0.2452	1.2642	2.8600
IQL	5.0000	11.2670	2.6391	0.1890	0.9657	2.8168
IQM	1.0000	0.0000	2.6963	0.0410	0.0878	3.2403
IQN	5.0000	11.1011	2.6607	0.1351	0.6832	2.7753
IQP	2.0000	2.9348	2.6087	-0.0554	-0.1899	2.9348
IQQ	2.0000	2.9769	2.6083	-0.0006	-0.0114	2.9769
IQR	2.0000	3.0169	2.6125	0.0514	0.1581	3.0169
IQS	5.0000	10.7525	2.7246	0.0217	0.0967	2.6881
IQT	3.0000	5.7644	2.6166	0.0523	0.1972	2.8822
IQV	3.0000	6.1030	2.6194	0.2725	1.0928	3.0515
IRA	1.0000	0.0000	2.6131	-0.2784	-0.6591	2.9947
IRD	1.0000	0.0000	2.6144	-0.2982	-0.7072	2.9796
IRH	2.0000	3.2215	2.6639	0.3177	1.0477	3.2215
IRI	1.0000	0.0000	2.6141	-0.2945	-0.6982	2.9824
IRK	4.0000	8.6999	2.6330	0.2004	0.9173	2.9000
IRL	2.0000	2.8567	2.6518	-0.1569	-0.5234	2.8567
IRN	2.0000	2.8153	2.6757	-0.2109	-0.7032	2.8153
IRP	3.0000	5.9495	2.6149	0.1727	0.6818	2.9748
IRQ	3.0000	6.0337	2.6125	0.2275	0.9059	3.0169
IRR	1.0000	0.0000	2.6149	-0.1976	-0.4657	3.0569
IRS	5.0000	10.9125	2.7444	0.0737	0.3650	2.7281
IRT	1.0000	0.0000	2.6257	-0.3728	-0.8923	2.9222
IRV	3.0000	6.1829	2.6204	0.3246	1.3125	3.0915
IRY	2.0000	3.2062	2.6572	0.2977	0.9785	3.2062
ISA	3.0000	5.3320	2.7147	-0.2290	-0.9359	2.6660
ISC	2.0000	3.1712	3.0059	0.2523	0.8233	3.1712
ISD	2.0000	2.6508	2.7083	-0.4248	-1.4500	2.6508
ISE	10.0000	23.7579	2.7039	0.2598	1.8982	2.6398
ISF	4.0000	8.4524	2.7946	0.0930	0.4160	2.8175
ISG	4.0000	8.3224	2.7694	0.0367	0.1556	2.7741
ISH	2.0000	2.8928	2.8406	-0.1100	-0.3687	2.8928
ISI	6.0000	13.2682	2.7095	0.0560	0.2996	2.6536
ISK	3.0000	5.1425	2.6822	-0.3523	-1.4566	2.5712
ISL	6.0000	12.6400	2.6740	-0.1075	-0.6243	2.5280
ISM	2.0000	2.9515	2.8772	-0.0336	-0.1189	2.9515
ISN	10.0000	22.3788	2.6709	0.0604	0.4193	2.4865
ISP	4.0000	7.9381	2.7064	-0.1300	-0.6145	2.6460
ISQ	6.0000	13.4407	2.7246	0.1009	0.5538	2.6881
ISR	4.0000	8.1844	2.7444	-0.0232	-0.1202	2.7281
ISS	8.0000	16.7958	2.6808	-0.1499	-1.0004	2.3994
IST	5.0000	10.3738	2.6882	-0.1015	-0.5390	2.5935
ISV	6.0000	13.8137	2.7630	0.1979	1.1093	2.7627
ISW	1.0000	0.0000	3.0894	0.1814	0.4140	3.3482
ISY	3.0000	5.7548	2.8311	0.0461	0.1723	2.8774
ITA	2.0000	2.8601	2.6133	-0.1526	-0.5090	2.8601
ITC	2.0000	3.3653	2.8550	0.5047	1.7267	3.3653
ITD	3.0000	5.6898	2.6117	0.0038	0.0034	2.8449
ITE	2.0000	2.8338	2.6109	-0.1867	-0.6224	2.8338
ITF	2.0000	3.0115	2.6577	0.0445	0.1355	3.0115
ITG	1.0000	0.0000	2.6404	-0.3129	-0.7433	2.9682
ITH	1.0000	0.0000	2.6940	-0.1585	-0.3739	3.0869
ITI	1.0000	0.0000	2.6119	-0.4697	-1.1428	2.8477
ITK	2.0000	2.7653	2.6141	-0.2759	-0.9236	2.7653
ITL	3.0000	5.4441	2.6235	-0.1560	-0.6374	2.7221
ITN	4.0000	8.0418	2.6383	-0.0850	-0.4057	2.6806
ITP	7.0000	17.0406	2.6113	0.3655	2.2741	2.8401
ITQ	8.0000	20.1754	2.6166	0.4783	3.2532	2.8822
ITR	4.0000	8.7666	2.6257	0.2293	1.0544	2.9222
ITS	5.0000	10.3738	2.6882	-0.1015	-0.5390	2.5935
ITT	5.0000	11.1501	2.6115	0.1510	0.7662	2.7875
ITY	5.0000	12.2859	2.6861	0.5204	2.8252	3.0715
IVA	1.0000	0.0000	2.6208	-0.2334	-0.5508	3.0293
IVD	1.0000	0.0000	2.6227	-0.2531	-0.5981	3.0142
IVE	3.0000	6.0062	2.6245	0.2096	0.8323	3.0031
IVF	1.0000	0.0000	2.6376	-0.0363	-0.0903	3.1808
IVK	3.0000	5.8692	2.6445	0.1205	0.4703	2.9346
IVL	2.0000	2.8914	2.6652	-0.1119	-0.3749	2.8914
IVM	1.0000	0.0000	2.6929	0.1381	0.3125	3.3149
IVN	5.0000	11.3995	2.6909	0.2321	1.1940	2.8499
IVP	4.0000	9.0281	2.6234	0.3427	1.6053	3.0094
IVQ	1.0000	0.0000	2.6194	-0.2046	-0.4823	3.0515
IVR	1.0000	0.0000	2.6204	-0.1525	-0.3598	3.0915
[truncated: 3,242 more rows]
