# Supplementary material for: Evaluating deterministic motif significance measures in protein databases
Source: Algorithms Mol Biol. 2007 Dec 24;2:16. doi: 10.1186/1748-7188-2-16 (PMC2254621; doi:10.1186/1748-7188-2-16)
Supplement: Additional File 2 — Scripts and Datasets. This file contains the sequence datasets (synthetic and real) and the evaluated motifs. This data is separated according to the tables where it is presented and discussed. It also contains script programs (in perl language) developed for this work. [file 1748-7188-2-16-S2.zip › Scripts_and_Datasets/datasets/Table 4/60%/Motifs/score_TKYEETGAFK_s60_mlen_10_planted_syn5_len300_num50.txt]

Motif	Supp	IG	Pratt	LogOdds	Zscore	Info
AAANRLGASG	1.0000	0.0000	0.9617	8.2081	12520.5594	9.5177
AADEENNLNI	1.0000	0.0000	0.9089	7.6157	6329.7538	9.0623
AADLNHYFLN	1.0000	0.0000	0.9833	8.4644	16817.3653	9.7146
AADNQIHKRK	1.0000	0.0000	0.9339	8.5327	18192.8157	9.7671
AAEIELDSQG	1.0000	0.0000	0.9344	8.1268	11402.0006	9.4552
AAFNSFYEDS	1.0000	0.0000	1.0094	8.2056	12483.6776	9.5157
AAGQSIDDKN	1.0000	0.0000	0.9400	8.0117	9986.6514	9.3667
AAGRKKSERI	1.0000	0.0000	0.9431	8.2686	13423.2248	9.5641
AAGRSKSYQK	1.0000	0.0000	0.9962	8.1999	12401.9907	9.5113
AAHDQLREAN	1.0000	0.0000	0.9374	8.5773	19151.7887	9.8014
AAHQGSRSLS	1.0000	0.0000	1.0254	8.0038	9896.5344	9.3607
AAIENYVELG	1.0000	0.0000	0.9372	8.5880	19390.2254	9.8097
AAKFVKILSE	1.0000	0.0000	0.9455	8.0667	10638.8792	9.4089
AAKQLYGAGE	1.0000	0.0000	0.9212	8.7799	24184.2878	9.9572
AAKVQPLTTE	1.0000	0.0000	0.8972	8.2429	13031.7193	9.5444
AALEQPPKKE	1.0000	0.0000	0.8903	8.1038	11103.2766	9.4375
AALIDNSVAS	1.0000	0.0000	0.9601	7.6469	6561.4317	9.0863
AALNGLTRKD	1.0000	0.0000	0.9164	7.9672	9488.1089	9.3325
AALQNQIASA	1.0000	0.0000	0.9426	7.9929	9773.0138	9.3523
AALSGNTLNG	1.0000	0.0000	0.9450	7.5953	6182.8705	9.0466
AALTHENWQE	1.0000	0.0000	1.0229	9.2015	39292.5638	10.2812
AAMINLKING	1.0000	0.0000	0.9607	8.3306	14416.5468	9.6118
AAMVPQNWGV	1.0000	0.0000	1.0321	9.9847	96811.9832	10.8832
AANDGTGTKL	1.0000	0.0000	0.9133	8.0824	10833.5532	9.4210
AANFPKPKKE	1.0000	0.0000	0.9074	8.0805	10809.8744	9.4196
AANMRYTDDM	1.0000	0.0000	0.9904	9.3418	46178.0365	10.3890
AANQAKYLIY	1.0000	0.0000	0.9514	8.6335	20433.1243	9.8447
AANQLSKHIA	1.0000	0.0000	0.9681	8.1089	11168.6563	9.4414
AANRLGASGS	1.0000	0.0000	0.9814	7.8696	8478.9125	9.2574
AAPGTSSSIL	1.0000	0.0000	0.9658	7.4621	5303.9577	8.9442
AAPILYRNIN	1.0000	0.0000	0.9430	8.3039	13980.5484	9.5913
AAPTIKLGTI	1.0000	0.0000	0.8944	8.2227	12732.0541	9.5288
AAQLILLIAR	1.0000	0.0000	0.9099	8.2078	12515.7515	9.5174
AAQPKDTNPL	1.0000	0.0000	0.9012	7.9802	9630.7736	9.3425
AARIDAKEEW	1.0000	0.0000	0.9674	9.2807	43041.5932	10.3420
AARIEVVLDD	1.0000	0.0000	0.9009	8.6458	20724.5060	9.8541
AARSRCSNLL	1.0000	0.0000	1.0386	8.1863	12210.2426	9.5009
AASASGNRIR	1.0000	0.0000	0.9839	8.0348	10255.9169	9.3845
AASEDDTNTK	1.0000	0.0000	0.9165	7.6427	6529.7639	9.0830
AASKMVDLLD	1.0000	0.0000	0.9765	8.2247	12761.4911	9.5304
AASSVLTKTL	1.0000	0.0000	0.9408	7.4158	5028.6198	8.9086
AAVNYFSDLW	1.0000	0.0000	1.0806	9.1910	38818.6772	10.2731
AAYMEHNSDY	1.0000	0.0000	1.0559	9.1718	37971.8104	10.2584
AAYRQARFEN	1.0000	0.0000	0.9301	8.9853	30634.2352	10.1150
ACAFSQHFKP	1.0000	0.0000	1.0530	9.4396	51682.1331	10.4642
ACGAKHNFFN	1.0000	0.0000	1.0425	9.3807	48297.0713	10.4189
ACGTKKSEHD	1.0000	0.0000	1.0318	8.8982	27712.5129	10.0481
ACIKHSCGNR	1.0000	0.0000	1.1353	9.6941	69280.5139	10.6598
ACLNLEVLSD	1.0000	0.0000	1.0077	8.1729	12022.2484	9.4906
ACNNRLAPSG	1.0000	0.0000	1.0292	8.4756	17035.9686	9.7233
ACNSKNSHSA	1.0000	0.0000	1.0609	7.9931	9775.3728	9.3524
ACVPTQNPTT	1.0000	0.0000	0.9723	8.9068	27985.9969	10.0547
ADASPCQLNE	1.0000	0.0000	1.0072	8.4688	16902.4176	9.7180
ADASQHLINN	1.0000	0.0000	0.9707	7.9639	9452.0173	9.3300
ADDNVLKTCI	1.0000	0.0000	0.9784	8.6608	21085.2093	9.8656
ADDRKLNKIS	1.0000	0.0000	0.9269	7.6217	6374.0687	9.0669
ADDRLLSLNL	1.0000	0.0000	0.9223	7.3328	4570.4852	8.8449
ADDSNIELSD	1.0000	0.0000	0.9357	7.3822	4838.0033	8.8828
ADEAFDQSRR	1.0000	0.0000	0.9464	8.5514	18589.2915	9.7815
ADEANIHNKS	1.0000	0.0000	0.9620	7.9235	9022.5356	9.2989
ADEENNLNIP	1.0000	0.0000	0.9073	7.5937	6172.0141	9.0454
ADENTVCNTK	1.0000	0.0000	0.9820	8.5235	18001.4165	9.7601
ADFGYKGPLE	1.0000	0.0000	0.9279	8.8138	25145.3276	9.9832
ADFKHLQENT	1.0000	0.0000	0.9427	8.3964	15551.1345	9.6624
ADFNSDIARE	1.0000	0.0000	0.9487	8.1824	12155.6265	9.4979
ADFPWSEIVS	1.0000	0.0000	1.0718	8.9526	29502.6561	10.0899
ADFRLYAVLV	1.0000	0.0000	0.9422	8.9496	29402.3357	10.0876
ADFTTINLSS	1.0000	0.0000	0.9495	7.4806	5418.4673	8.9585
ADGSASEVQE	1.0000	0.0000	0.9725	8.1097	11178.6391	9.4420
ADHALTKYEE	1.0000	0.0000	0.9359	8.6436	20670.6099	9.8524
ADHAQANCDN	1.0000	0.0000	1.0117	9.0909	34593.5105	10.1962
ADHTIPSLFR	1.0000	0.0000	0.9746	8.5071	17665.3273	9.7475
ADIENESHNS	1.0000	0.0000	0.9760	7.6683	6725.0953	9.1027
ADILDATSCD	1.0000	0.0000	0.9941	8.5473	18500.6139	9.7783
ADIPGSASQH	1.0000	0.0000	0.9998	8.3749	15171.5654	9.6459
ADIVDASNQV	1.0000	0.0000	0.9539	8.2788	13582.1862	9.5720
ADKFEYPVSP	1.0000	0.0000	0.9653	8.5691	18971.1152	9.7951
ADKPDTQTCD	1.0000	0.0000	0.9470	8.8702	26833.1800	10.0266
ADKPNQKQFF	1.0000	0.0000	0.9229	8.4647	16822.4891	9.7148
ADKSTHGNML	1.0000	0.0000	1.0114	8.4105	15804.6636	9.6732
ADLALASRTR	1.0000	0.0000	0.9401	7.9951	9797.9011	9.3540
ADLESYIINL	1.0000	0.0000	0.9520	7.8445	8237.4080	9.2381
ADLIKDRRNE	1.0000	0.0000	0.9103	8.1228	11348.6542	9.4521
ADLNGIVQKA	1.0000	0.0000	0.9203	8.3114	14101.6510	9.5971
ADLNHYFLNR	1.0000	0.0000	0.9897	8.5436	18422.5006	9.7755
ADLPWTLGKD	1.0000	0.0000	0.9895	8.8707	26846.9462	10.0269
ADNFLNIDRN	1.0000	0.0000	0.9337	7.9041	8823.1959	9.2840
ADNINHKIIQ	1.0000	0.0000	0.9398	8.3261	14341.9351	9.6083
ADNLKSSLSS	1.0000	0.0000	0.9179	6.5359	1825.9749	8.2323
ADNLRQYAQS	1.0000	0.0000	0.9731	8.2792	13588.7685	9.5723
ADNQIHKRKG	1.0000	0.0000	0.9400	8.6279	20301.7724	9.8403
ADNQVYAQTL	1.0000	0.0000	0.9358	8.5511	18583.3434	9.7813
ADNSQALIEV	1.0000	0.0000	0.9437	7.9609	9419.0210	9.3276
ADNSVADHAQ	1.0000	0.0000	0.9767	8.4775	17072.5758	9.7247
ADNYDSSLEH	1.0000	0.0000	1.0047	7.9782	9608.6923	9.3409
ADPIYIPAIE	1.0000	0.0000	0.8879	8.7569	23550.5364	9.9394
ADQEKKSVSE	1.0000	0.0000	0.9515	7.7291	7212.5260	9.1494
ADQKNGRQKV	1.0000	0.0000	0.9217	8.4943	17405.9269	9.7376
ADRNMLHDNQ	1.0000	0.0000	0.9915	8.7201	22574.9682	9.9112
ADRSNHHASE	1.0000	0.0000	1.0301	8.3552	14831.0000	9.6307
ADSAEKVFTT	1.0000	0.0000	0.9391	8.1784	12099.9629	9.4949
ADSKSIPPTT	1.0000	0.0000	0.9359	7.5922	6160.8445	9.0442
ADSLHQFVSL	1.0000	0.0000	1.0120	8.1719	12009.7182	9.4899
ADSRNAYTQN	1.0000	0.0000	0.9707	8.1036	11101.3915	9.4374
ADSVNLLTSG	1.0000	0.0000	0.9557	7.4634	5312.2763	8.9453
ADSWLSLKVH	1.0000	0.0000	1.0834	8.6685	21272.8899	9.8715
ADTKPSEANF	1.0000	0.0000	0.9366	7.9041	8823.2117	9.2840
ADTRPDGNDL	1.0000	0.0000	0.9101	8.1890	12247.5298	9.5029
ADTSLTHGPT	1.0000	0.0000	0.9583	8.2053	12479.8570	9.5155
ADTSPALLFA	1.0000	0.0000	0.9382	7.9532	9335.6217	9.3217
ADTSRRFAIK	1.0000	0.0000	0.9463	8.3686	15060.8848	9.6410
ADVAAMVPQN	1.0000	0.0000	0.9426	9.0294	32229.1511	10.1489
AEALPQRQKC	1.0000	0.0000	0.9640	9.0663	33628.1789	10.1773
AEAPLAAGQS	1.0000	0.0000	0.9388	8.2271	12797.0351	9.5322
AEASTLKSHD	1.0000	0.0000	0.9704	7.7861	7701.6946	9.1932
AEAVLVIDEE	1.0000	0.0000	0.8973	8.4957	17433.9758	9.7387
AEDSMSKSSN	1.0000	0.0000	0.9890	7.2405	4109.6647	8.7739
AEDSQQSNIP	1.0000	0.0000	0.9558	7.7218	7152.5883	9.1439
AEDTNGYAHP	1.0000	0.0000	0.9464	8.8755	26997.0902	10.0306
AEEKYLNPNC	1.0000	0.0000	1.0039	8.6181	20072.9639	9.8328
AEFSPHTLMA	1.0000	0.0000	1.0107	8.8025	24820.2556	9.9745
AEGIESSVGT	1.0000	0.0000	0.9757	8.1054	11124.0783	9.4387
AEHKDKTNTP	1.0000	0.0000	0.9209	8.1578	11815.7424	9.4790
AEIELDSQGK	1.0000	0.0000	0.9315	7.9842	9674.9183	9.3455
AEILADDNVL	1.0000	0.0000	0.9114	8.0205	10087.8779	9.3734
AEINLYEDKI	1.0000	0.0000	0.9209	8.1774	12085.9880	9.4941
AEIRQQEPNK	1.0000	0.0000	0.9038	8.3238	14304.4272	9.6066
AEKESDNLMT	1.0000	0.0000	0.9601	7.9030	8812.1217	9.2832
AEKESSSPSP	1.0000	0.0000	0.9507	7.0538	3314.8871	8.6304
AEKVFTTYSQ	1.0000	0.0000	0.9675	8.5007	17536.0450	9.7426
AELDFDAISV	1.0000	0.0000	0.9460	8.2566	13238.4244	9.5549
AELGEFHAES	1.0000	0.0000	0.9756	8.5272	18078.6552	9.7629
AELIEENIDN	1.0000	0.0000	0.9029	7.7811	7657.8839	9.1894
AELKEPNLNL	1.0000	0.0000	0.8971	7.3609	4720.6682	8.8665
AELPSFDPQD	1.0000	0.0000	0.9377	8.1528	11747.3439	9.4751
AELSHQNKNQ	1.0000	0.0000	0.9677	7.8595	8381.5087	9.2497
AELSNNLILH	1.0000	0.0000	0.9525	7.5246	5699.8003	8.9923
AEMVDSTSVN	1.0000	0.0000	1.0142	8.1826	12158.5881	9.4981
AENAVKLGLL	1.0000	0.0000	0.9224	7.8872	8652.6558	9.2710
AENHSNQYQK	1.0000	0.0000	0.9994	8.2957	13849.1928	9.5850
AENSEKDPRP	1.0000	0.0000	0.9299	7.8611	8396.5324	9.2509
AENTIRNNRE	1.0000	0.0000	0.9236	7.9208	8994.5504	9.2968
AENVGPLINC	1.0000	0.0000	1.0005	8.7704	23919.9436	9.9498
AEPDDKNAGP	1.0000	0.0000	0.9001	8.2274	12800.9957	9.5325
AEPFVYSVDQ	1.0000	0.0000	0.9733	8.8783	27084.1655	10.0328
AEPQKMLGMH	1.0000	0.0000	0.9916	9.4586	52828.0450	10.4788
AEQEKDTSTE	1.0000	0.0000	0.9138	7.8464	8255.6427	9.2396
AERYERNQNN	1.0000	0.0000	0.9554	8.3078	14043.7182	9.5943
AESFKQCKII	1.0000	0.0000	1.0099	8.7976	24679.4892	9.9707
AESIWTLLRL	1.0000	0.0000	1.0218	8.5052	17625.5182	9.7460
AESNNTESLS	1.0000	0.0000	0.9240	6.8053	2490.0971	8.4394
AESTSYKSIN	1.0000	0.0000	0.9718	7.3830	4842.4759	8.8835
AESVMVAIMP	1.0000	0.0000	1.0174	9.2403	41086.0628	10.3110
AESYTFNKQN	1.0000	0.0000	0.9713	8.0085	9949.1872	9.3642
AETIEPPTQL	1.0000	0.0000	0.8856	8.1793	12112.2787	9.4955
AETQKQQSIM	1.0000	0.0000	0.9698	8.5358	18258.3045	9.7695
AETRPGISED	1.0000	0.0000	0.9315	8.2484	13114.6203	9.5486
AEVESYNSTL	1.0000	0.0000	0.9771	7.7334	7248.5604	9.1528
AEVLHSGNAS	1.0000	0.0000	1.0059	8.0390	10305.5284	9.3877
AFDMTKTLFM	1.0000	0.0000	0.9826	9.1506	37055.0551	10.2421
AFDQSRRAEV	1.0000	0.0000	0.9548	8.7090	22286.9897	9.9026
AFDRTILGNL	1.0000	0.0000	0.9296	8.2331	12886.0683	9.5369
AFDYNYVKLT	1.0000	0.0000	0.9665	8.7169	22491.2615	9.9087
AFEPNELYVG	1.0000	0.0000	0.9469	8.7195	22558.9370	9.9107
AFFLYSCNNI	1.0000	0.0000	1.0700	8.8244	25453.0962	9.9913
AFGCISELSI	1.0000	0.0000	1.0511	8.6083	19848.5204	9.8253
AFGKSINSGR	1.0000	0.0000	0.9939	8.0466	10395.2635	9.3935
AFHDKNSLRC	1.0000	0.0000	1.0608	8.8835	27246.0443	10.0368
AFHEVDIFPK	1.0000	0.0000	0.9196	9.1064	35218.6952	10.2081
AFIDSVINMF	1.0000	0.0000	1.0092	8.8145	25165.7739	9.9837
AFKANSIPLL	1.0000	0.0000	0.9400	7.7006	6980.0142	9.1276
AFKATHTDQS	1.0000	0.0000	0.9657	8.4562	16659.1680	9.7083
AFKCSSNLPP	1.0000	0.0000	1.0331	8.1762	12068.7672	9.4931
AFKDNTPENY	1.0000	0.0000	0.9390	8.2426	13026.9824	9.5441
AFKECANVIN	1.0000	0.0000	1.0009	8.8891	27423.6786	10.0411
AFKEERKTVA	1.0000	0.0000	0.9029	8.5392	18330.8217	9.7722
AFKGSTRDVN	1.0000	0.0000	0.9664	8.2697	13440.5375	9.5650
AFKGVLPLLK	1.0000	0.0000	0.9281	8.1601	11847.7008	9.4808
AFKIKKNINK	1.0000	0.0000	0.9134	7.7710	7569.2308	9.1817
AFKKELQKAA	1.0000	0.0000	0.9050	8.2026	12441.3902	9.5134
AFKKNRKRPK	1.0000	0.0000	0.9213	8.1775	12086.7179	9.4941
AFKKQREECL	1.0000	0.0000	0.9765	8.9897	30789.0735	10.1184
AFKLQGYADN	1.0000	0.0000	0.9457	8.5947	19539.8301	9.8148
AFKLSYPNQY	1.0000	0.0000	1.0004	8.4265	16098.5579	9.6855
AFKMQYIKRD	1.0000	0.0000	0.9463	9.2283	40524.3110	10.3018
AFKNCANSPA	1.0000	0.0000	1.0246	8.4932	17385.2867	9.7368
AFKNSNGLTT	1.0000	0.0000	0.9429	7.5947	6179.0480	9.0462
AFKPDIRLTI	1.0000	0.0000	0.9025	8.3945	15517.3341	9.6609
AFKPEIIIQV	1.0000	0.0000	0.8911	8.7271	22755.7219	9.9165
AFKPYIKALE	1.0000	0.0000	0.9220	8.5132	17789.9483	9.7522
AFKQGFKHTN	1.0000	0.0000	0.9564	8.7908	24489.4860	9.9656
AFKQSLADVA	1.0000	0.0000	0.9522	8.2709	13458.4381	9.5659
AFKRESSRIL	1.0000	0.0000	0.9750	7.9193	8978.4685	9.2957
AFKRLIPKTL	1.0000	0.0000	0.9115	8.1182	11289.3555	9.4486
AFKSCRKNSD	1.0000	0.0000	1.0412	8.3053	14002.2602	9.5923
AFKSSSSMDL	1.0000	0.0000	1.0124	7.4816	5424.5363	8.9592
AFKSYYSDIS	1.0000	0.0000	1.0350	8.1100	11182.4421	9.4422
AFKTMYLNDS	1.0000	0.0000	1.0092	8.3998	15612.5080	9.6650
AFKVNPMNSL	1.0000	0.0000	1.0001	8.1532	11753.0011	9.4754
AFKVRSSTYT	1.0000	0.0000	1.0041	8.2659	13381.8183	9.5621
AFLDDPHKNE	1.0000	0.0000	0.9397	8.3893	15424.4242	9.6569
AFLEVDAKLQ	1.0000	0.0000	0.9161	8.3536	14803.8890	9.6295
AFLMITLSIN	1.0000	0.0000	0.9852	8.1238	11362.6346	9.4529
AFNFTSSLFP	1.0000	0.0000	0.9904	7.8955	8735.7735	9.2774
AFNLIVQLDM	1.0000	0.0000	0.9692	8.6718	21352.3946	9.8740
AFNSFYEDSI	1.0000	0.0000	1.0082	8.1905	12268.6904	9.5041
AFPGKLRKYR	1.0000	0.0000	0.9364	8.8413	25954.6176	10.0043
AFPISQSGET	1.0000	0.0000	0.9750	8.1108	11193.8800	9.4429
AFPRPWTYHT	1.0000	0.0000	1.0059	10.0378	102911.5046	10.9240
AFSGKNQGLN	1.0000	0.0000	0.9680	7.9195	8980.6543	9.2958
AFSQHFKPKT	1.0000	0.0000	0.9801	8.5750	19100.6776	9.7996
AFWSECFVDS	1.0000	0.0000	1.1710	9.7525	74096.9578	10.7047
AGAKKEEFPL	1.0000	0.0000	0.9063	8.3245	14315.0395	9.6071
AGCSQLFLLS	1.0000	0.0000	1.0493	8.3398	14569.9101	9.6189
AGDQLHGHPS	1.0000	0.0000	1.0067	8.9208	28443.3224	10.0655
AGEADSWLSL	1.0000	0.0000	1.0477	8.4438	16423.9964	9.6988
AGEELLKNMP	1.0000	0.0000	0.9501	8.2636	13346.0849	9.5603
AGEFGDNSCP	1.0000	0.0000	1.0341	8.9593	29729.4194	10.0950
AGFVSNSRSQ	1.0000	0.0000	1.0190	7.9151	8935.6245	9.2925
AGGNSSQKLN	1.0000	0.0000	0.9613	7.4426	5186.4840	8.9293
AGGQPTEHIH	1.0000	0.0000	0.9227	9.3318	45651.0346	10.3813
AGGSPIFPEG	1.0000	0.0000	0.9538	8.6806	21569.6310	9.8808
AGIFTQGLET	1.0000	0.0000	0.9082	8.6114	19917.9861	9.8276
AGIIWNSIIY	1.0000	0.0000	1.0619	9.2219	40225.9832	10.2969
AGKDSDVPYS	1.0000	0.0000	0.9939	8.2210	12707.7501	9.5276
AGKKTTKYEE	1.0000	0.0000	0.9105	8.3069	14028.8199	9.5936
AGLTLKPGHQ	1.0000	0.0000	0.9400	8.5773	19150.8168	9.8014
AGLYSINLKM	1.0000	0.0000	1.0083	8.2903	13763.4312	9.5809
AGMIALDENL	1.0000	0.0000	0.9524	8.4247	16066.4527	9.6841
AGMMYYHSFF	1.0000	0.0000	1.0834	10.2618	133179.1309	11.0961
AGNFVSDRRG	1.0000	0.0000	0.9837	8.6842	21659.5427	9.8836
AGNPILTNKH	1.0000	0.0000	0.9468	8.1487	11693.2130	9.4720
AGPDNNVPFS	1.0000	0.0000	0.9690	8.1468	11667.2245	9.4705
AGPLNEKPKW	1.0000	0.0000	0.9982	8.7961	24637.5589	9.9696
AGQSIDDKNE	1.0000	0.0000	0.9367	7.9524	9326.9481	9.3211
AGRKKSERIT	1.0000	0.0000	0.9403	8.1712	12000.0381	9.4893
AGRSKSYQKN	1.0000	0.0000	0.9945	7.9600	9409.0283	9.3269
AGRTYSGDSE	1.0000	0.0000	1.0005	8.3412	14593.8852	9.6200
AGTVFTPDVA	1.0000	0.0000	0.8961	8.9022	27840.7454	10.0512
AGVETITNET	1.0000	0.0000	0.9057	8.2527	13179.5949	9.5519
AHDAKDTNRS	1.0000	0.0000	0.9648	8.1720	12010.2694	9.4899
AHDGQHNLKE	1.0000	0.0000	0.9693	8.7441	23207.5379	9.9297
AHDKNVKCSE	1.0000	0.0000	1.0435	8.7703	23916.3290	9.9497
AHDQLREANM	1.0000	0.0000	0.9751	8.9484	29360.0630	10.0867
AHEEVNSSII	1.0000	0.0000	0.9952	8.0507	10444.5399	9.3966
AHHFPATLVN	1.0000	0.0000	0.9769	8.9927	30896.6217	10.1207
AHKTTKSSNT	1.0000	0.0000	0.9586	7.5123	5619.8328	8.9829
AHLDKTLSDS	1.0000	0.0000	0.9632	7.6012	6225.5969	9.0512
AHNQWIAQNT	1.0000	0.0000	1.0356	9.2965	43833.4909	10.3542
AHPRIIEFFE	1.0000	0.0000	0.9065	9.1917	38851.8297	10.2737
AHQGSRSLSD	1.0000	0.0000	1.0212	7.9561	9367.4114	9.3240
AHTPLKENLT	1.0000	0.0000	0.9274	7.9553	9358.6700	9.3233
AHTYYMNTGG	1.0000	0.0000	1.0043	9.6133	63126.0114	10.5977
AHVQITPTAE	1.0000	0.0000	0.9055	8.8603	26529.1470	10.0190
AIAESFKQCK	1.0000	0.0000	1.0108	8.8126	25111.9537	9.9823
AIAIFTNARA	1.0000	0.0000	0.9089	8.5634	18847.3273	9.7907
AIAQQDSFEL	1.0000	0.0000	0.9438	8.2640	13353.1157	9.5606
AIDFGDDVTT	1.0000	0.0000	0.8930	8.7038	22153.6003	9.8986
AIEEVSWDKL	1.0000	0.0000	1.0235	8.7763	24083.3604	9.9544
AIELGGYPIN	1.0000	0.0000	0.9358	8.5958	19564.4636	9.8157
AIENYVELGA	1.0000	0.0000	0.9372	8.5880	19390.2254	9.8097
AIEYTLAGKK	1.0000	0.0000	0.9182	8.3948	15521.8343	9.6611
AIFIINTSKS	1.0000	0.0000	0.9575	7.6493	6579.8183	9.0881
AIFLDFFELN	1.0000	0.0000	0.9397	8.3733	15142.3184	9.6446
AIFTNARAPL	1.0000	0.0000	0.9182	8.3601	14914.6173	9.6345
AIGRPSSQTQ	1.0000	0.0000	0.9749	8.1459	11654.7820	9.4698
AIINEVFPIE	1.0000	0.0000	0.9088	8.5357	18255.4905	9.7694
AIIPWSKNIP	1.0000	0.0000	1.0227	8.7154	22453.4577	9.9076
AIKASHRKHQ	1.0000	0.0000	0.9953	8.7752	24051.1905	9.9535
AIKEFLSNQD	1.0000	0.0000	0.9419	7.8467	8258.4459	9.2398
AIKGNHREPD	1.0000	0.0000	0.9337	8.6545	20932.6186	9.8608
AIKKVVYGPI	1.0000	0.0000	0.9161	8.9306	28765.0756	10.0730
AIKVSNRSLP	1.0000	0.0000	0.9619	7.6092	6282.8851	9.0573
AILLVIKDGV	1.0000	0.0000	0.9181	8.4148	15884.4177	9.6765
AILPEKNCLL	1.0000	0.0000	0.9740	8.2696	13439.0877	9.5649
AILRSMADNI	1.0000	0.0000	0.9829	8.3108	14091.3011	9.5966
AILSAVGGTK	1.0000	0.0000	0.9514	8.2236	12745.3699	9.5295
AIMPRFFNEC	1.0000	0.0000	1.0156	9.7285	72079.3329	10.6863
AINLPTEDNL	1.0000	0.0000	0.9024	7.5992	6210.9430	9.0496
AIQDSIRQKV	1.0000	0.0000	0.9431	8.4128	15847.8829	9.6750
AIQRSDSIGD	1.0000	0.0000	0.9712	8.1198	11310.0098	9.4498
AIRFKAPPRR	1.0000	0.0000	0.8922	8.8876	27374.2763	10.0399
AIRKLYNSIQ	1.0000	0.0000	0.9672	8.1193	11303.6139	9.4494
AIRKMENTYD	1.0000	0.0000	0.9595	8.8013	24785.2294	9.9736
AIRLRIQSQT	1.0000	0.0000	0.9449	8.2788	13581.1897	9.5720
AIRPDTNQPK	1.0000	0.0000	0.9018	8.2407	12999.5868	9.5427
AISNNGQYSD	1.0000	0.0000	0.9923	7.8634	8419.1287	9.2527
AISSQNAVEG	1.0000	0.0000	0.9787	7.9618	9428.4836	9.3283
AISVDRSPPE	1.0000	0.0000	0.9674	8.0592	10547.7008	9.4032
AITTYGNEGG	1.0000	0.0000	0.9323	8.7298	22828.6293	9.9187
AIVSRSPDLD	1.0000	0.0000	0.9659	7.8963	8744.0457	9.2780
AIYDNQEQNF	1.0000	0.0000	0.9454	8.5590	18753.1918	9.7874
AKARFARLCF	1.0000	0.0000	0.9804	9.4337	51336.8373	10.4597
AKASNHNTMA	1.0000	0.0000	1.0096	8.3195	14232.7960	9.6032
AKCKSIHTQT	1.0000	0.0000	1.0271	8.8324	25690.4127	9.9975
AKDCNYNTKY	1.0000	0.0000	1.0268	8.9072	28000.3079	10.0550
AKDSRTPLDQ	1.0000	0.0000	0.9290	7.9349	9141.3684	9.3077
AKDTNRSISN	1.0000	0.0000	0.9423	7.3327	4570.1627	8.8448
AKEEWSVDVP	1.0000	0.0000	1.0309	9.0758	33997.6288	10.1846
AKFKNQFTAQ	1.0000	0.0000	0.9243	8.4370	16294.4412	9.6936
AKFVKILSEP	1.0000	0.0000	0.9441	8.0448	10373.7546	9.3921
AKGLPSKAPL	1.0000	0.0000	0.9298	7.7480	7371.1677	9.1640
AKHNFFNQTD	1.0000	0.0000	0.9630	8.5506	18572.4510	9.7809
AKHNQYASHP	1.0000	0.0000	1.0258	8.8317	25668.3337	9.9969
AKIEILESNV	1.0000	0.0000	0.9340	7.7567	7445.7248	9.1707
AKINISSIRV	1.0000	0.0000	0.9686	7.7974	7802.8354	9.2020
AKIPSTSKFY	1.0000	0.0000	0.9821	7.9946	9791.1952	9.3535
AKKEEFPLEE	1.0000	0.0000	0.8964	8.1105	11189.1694	9.4426
AKKEHQRESQ	1.0000	0.0000	0.9634	8.4129	15849.4458	9.6751
AKKGLKPFTK	1.0000	0.0000	0.9082	8.0605	10563.5885	9.4042
AKLMTNFSHP	1.0000	0.0000	1.0179	8.4793	17108.2743	9.7261
AKLQSHTPNH	1.0000	0.0000	0.9964	8.2981	13887.4077	9.5868
AKLTLFFRIL	1.0000	0.0000	0.9286	8.2247	12761.2165	9.5304
AKNNSSSPFI	1.0000	0.0000	0.9587	7.1765	3817.5670	8.7247
AKNQSWLRAF	1.0000	0.0000	1.0519	8.8604	26531.3803	10.0190
AKNTSEDRNS	1.0000	0.0000	0.9386	7.2885	4343.0583	8.8108
AKPGSGDSHS	1.0000	0.0000	1.0174	7.9693	9510.1535	9.3341
AKPPSKFNML	1.0000	0.0000	0.9819	8.1186	11294.7523	9.4489
AKPSLGKADL	1.0000	0.0000	0.9281	7.7221	7155.3793	9.1441
AKQANLPTSG	1.0000	0.0000	0.9384	7.8065	7885.6061	9.2090
AKQLKSQNSL	1.0000	0.0000	0.9328	7.1877	3867.2269	8.7333
AKQLYGAGEA	1.0000	0.0000	0.9212	8.7799	24184.2878	9.9572
AKRFGIFQED	1.0000	0.0000	0.8995	8.9343	28888.6089	10.0758
AKRFTVKVRN	1.0000	0.0000	0.9350	8.6071	19820.3642	9.8243
AKRVHQAEHK	1.0000	0.0000	0.9412	9.1793	38300.9188	10.2641
AKSEKDSNKN	1.0000	0.0000	0.9178	7.0213	3193.0944	8.6054
AKSLPTSSAE	1.0000	0.0000	0.9412	7.1799	3832.6244	8.7273
AKSNLTIHTH	1.0000	0.0000	0.9887	8.1728	12021.4988	9.4905
AKTELTIKLH	1.0000	0.0000	0.9196	8.0594	10549.7601	9.4033
AKTEYLKGQK	1.0000	0.0000	0.9215	8.3020	13949.4642	9.5898
AKTITDDNRF	1.0000	0.0000	0.9094	8.2430	13033.4394	9.5445
AKTNGESQIL	1.0000	0.0000	0.9350	7.7540	7422.8437	9.1686
AKVKGLRDIH	1.0000	0.0000	0.9363	8.7464	23269.1021	9.9314
AKVNGANISQ	1.0000	0.0000	0.9584	7.9771	9596.7765	9.3401
AKVNNGYDTF	1.0000	0.0000	0.9583	8.5290	18115.2001	9.7643
AKVPQIRAVL	1.0000	0.0000	0.9077	8.6709	21330.5397	9.8733
AKVQPLTTEP	1.0000	0.0000	0.8964	8.2210	12706.9642	9.5275
AKYIEKYHFL	1.0000	0.0000	0.9693	9.0683	33707.3673	10.1788
AKYLFSHRLE	1.0000	0.0000	1.0046	8.5305	18147.1200	9.7654
AKYLIYETKY	1.0000	0.0000	0.9547	8.7790	24158.4657	9.9565
AKYRINSMKI	1.0000	0.0000	1.0049	8.5094	17711.2572	9.7492
AKYSPIPGAA	1.0000	0.0000	0.9555	8.5082	17686.8320	9.7483
ALAAPILYRN	1.0000	0.0000	0.9371	8.3625	14955.2296	9.6363
ALASRTRVQH	1.0000	0.0000	0.9832	8.6774	21491.0525	9.8784
ALASSTCILL	1.0000	0.0000	1.0101	7.9590	9398.2937	9.3262
ALCVEGFSTK	1.0000	0.0000	1.0282	8.8469	26122.6620	10.0087
ALDAIRPDTN	1.0000	0.0000	0.9042	8.1263	11395.5077	9.4548
ALDDNNDQNE	1.0000	0.0000	0.9104	7.6295	6431.1451	9.0729
ALDENLWMST	1.0000	0.0000	1.0615	8.7210	22597.2279	9.9119
ALDLLFQSEP	1.0000	0.0000	0.9395	7.8295	8096.9035	9.2267
ALDSKPSPNN	1.0000	0.0000	0.9282	7.1257	3600.9550	8.6857
ALEAAKFVKI	1.0000	0.0000	0.9089	8.4052	15710.1184	9.6692
ALEGNAYLRR	1.0000	0.0000	0.9493	8.5146	17817.2902	9.7532
ALEQPPKKEG	1.0000	0.0000	0.8969	8.1990	12390.3962	9.5107
ALFPKDYTSS	1.0000	0.0000	0.9810	7.9081	8863.9678	9.2871
ALGFEGAAGR	1.0000	0.0000	0.9087	8.9608	29782.3517	10.0962
ALGIEIGFVD	1.0000	0.0000	0.9080	8.8183	25275.9305	9.9867
ALGKKSLDQN	1.0000	0.0000	0.9305	7.5390	5794.9519	9.0033
ALGQSMYDKR	1.0000	0.0000	1.0103	8.8080	24978.7526	9.9788
ALIDNSVASK	1.0000	0.0000	0.9516	7.5042	5567.5594	8.9766
ALIEVTDKTV	1.0000	0.0000	0.9019	8.2770	13554.2309	9.5706
ALISLIIIST	1.0000	0.0000	0.9393	7.4856	5449.4719	8.9623
ALKHSTLHLP	1.0000	0.0000	0.9858	8.1103	11187.1571	9.4425
ALKLSLNQTK	1.0000	0.0000	0.9097	7.1976	3911.8574	8.7410
ALKQIHPQDA	1.0000	0.0000	0.9183	8.6525	20883.8990	9.8592
ALKQLNEYPP	1.0000	0.0000	0.9294	8.1092	11173.1776	9.4417
ALLFADLALA	1.0000	0.0000	0.9161	8.0181	10060.4359	9.3716
ALLSERSREL	1.0000	0.0000	0.9500	7.4865	5455.1223	8.9630
ALMSAAFNSF	1.0000	0.0000	1.0297	8.2475	13101.8253	9.5480
ALNDGHNAAN	1.0000	0.0000	0.9584	8.1382	11551.4347	9.4639
ALNGLTRKDL	1.0000	0.0000	0.9153	7.7708	7567.5896	9.1815
ALNIKVFPIL	1.0000	0.0000	0.9265	8.1339	11495.3073	9.4606
ALNNEENMSM	1.0000	0.0000	1.0157	8.0821	10829.4501	9.4208
ALPIKDSLQR	1.0000	0.0000	0.9336	7.8684	8468.0335	9.2566
ALPQRQKCDD	1.0000	0.0000	0.9635	9.0302	32259.4233	10.1495
ALQNQIASAD	1.0000	0.0000	0.9398	7.9452	9250.4949	9.3156
ALQSGLSPSD	1.0000	0.0000	0.9636	7.3652	4743.9150	8.8697
ALRNGKQENA	1.0000	0.0000	0.9273	8.0443	10368.5128	9.3918
ALRSCLFTNP	1.0000	0.0000	1.0248	8.4647	16824.2012	9.7149
ALSDGPDWPF	1.0000	0.0000	1.0389	9.0849	34358.3917	10.1916
ALSEEILRES	1.0000	0.0000	0.9441	7.5293	5730.7476	8.9959
ALSGNTLNGP	1.0000	0.0000	0.9431	7.5733	6028.7912	9.0298
ALSHAKYIEK	1.0000	0.0000	0.9803	8.3517	14770.9945	9.6280
ALSIGQNQAE	1.0000	0.0000	0.9478	8.0288	10185.4967	9.3799
ALSKGASCCP	1.0000	0.0000	1.1148	9.0196	31866.6051	10.1413
ALSLLSLRRN	1.0000	0.0000	0.9408	7.1689	3784.3947	8.7189
ALSNHGDSTT	1.0000	0.0000	0.9811	7.7461	7355.5228	9.1625
ALSTMNSYTP	1.0000	0.0000	1.0119	7.9941	9785.9027	9.3531
ALSVYHLGDL	1.0000	0.0000	1.0069	8.4760	17043.2833	9.7235
ALTDDPNDSR	1.0000	0.0000	0.9298	7.7551	7432.4311	9.1695
ALTHENWQEP	1.0000	0.0000	1.0220	9.1796	38313.3791	10.2643
ALTKYEETGA	1.0000	0.0000	0.9150	8.3958	15540.5563	9.6619
ALTRRTKTNQ	1.0000	0.0000	0.9119	8.0354	10263.0704	9.3849
ALTSIRAIKA	1.0000	0.0000	0.9312	7.9873	9709.6960	9.3479
ALVCSENLVP	1.0000	0.0000	1.0264	8.5050	17621.2393	9.7458
ALVLGERNTT	1.0000	0.0000	0.9244	8.1108	11193.0236	9.4428
ALVLTLSQGM	1.0000	0.0000	0.9921	8.2991	13902.8511	9.5876
ALYHGARNSV	1.0000	0.0000	1.0206	8.7559	23523.6642	9.9387
ALYSSGTHQK	1.0000	0.0000	1.0196	8.2630	13336.6968	9.5598
AMDLGDNETL	1.0000	0.0000	0.9484	8.2947	13833.3243	9.5842
AMENNAAVNY	1.0000	0.0000	0.9938	8.6550	20943.5340	9.8611
AMFQWPLAKV	1.0000	0.0000	1.0292	9.8187	79967.2552	10.7556
AMGAKPSLGK	1.0000	0.0000	0.9843	8.4327	16214.3657	9.6903
AMHFRLALSL	1.0000	0.0000	1.0289	8.6674	21245.5111	9.8707
AMIAEEKYLN	1.0000	0.0000	0.9632	8.6114	19917.6309	9.8276
AMINLKINGD	1.0000	0.0000	0.9583	8.2829	13645.7593	9.5751
AMNESPPFSN	1.0000	0.0000	1.0083	7.9626	9437.4738	9.3289
AMSCNPVDTK	1.0000	0.0000	1.0556	8.9307	28768.1564	10.0731
AMTGNLNWSL	1.0000	0.0000	1.0769	8.6835	21641.4546	9.8830
AMVPQNWGVK	1.0000	0.0000	1.0436	9.8421	82147.6918	10.7735
AMVVWEKLLQ	1.0000	0.0000	1.0442	9.5564	59121.2169	10.5540
ANAIRKMENT	1.0000	0.0000	0.9523	8.3693	15074.0409	9.6416
ANCDNNFIQV	1.0000	0.0000	1.0155	8.8383	25866.2535	10.0021
ANDGTGTKLV	1.0000	0.0000	0.9220	8.1923	12294.0777	9.5055
ANEEDKSSRK	1.0000	0.0000	0.9397	7.4237	5074.6074	8.9147
ANELSVNDSN	1.0000	0.0000	0.9390	7.1228	3588.9660	8.6835
ANERIDNIKK	1.0000	0.0000	0.9091	7.8901	8681.8974	9.2732
ANFGPTVGKG	1.0000	0.0000	0.9317	8.7454	23242.4172	9.9307
ANFIEDTSYL	1.0000	0.0000	0.9654	8.0969	11016.2584	9.4322
ANFPKPKKED	1.0000	0.0000	0.9053	8.0328	10231.9193	9.3829
ANGDLLPEDY	1.0000	0.0000	0.9333	8.2388	12970.9986	9.5413
ANIFKKFPNT	1.0000	0.0000	0.9290	8.0904	10934.0434	9.4272
ANIHNKSLQR	1.0000	0.0000	0.9754	7.9482	9282.0718	9.3179
ANIPPVNSSS	1.0000	0.0000	0.9641	7.2687	4245.5524	8.7956
ANISQPASSL	1.0000	0.0000	0.9568	7.2591	4198.5325	8.7882
ANKTLDGLMG	1.0000	0.0000	0.9591	8.3544	14817.3560	9.6301
ANLCSQSVYK	1.0000	0.0000	1.0669	8.4662	16851.5746	9.7160
ANLGAKLTLF	1.0000	0.0000	0.9245	7.8776	8558.1884	9.2636
ANLPTSGIFL	1.0000	0.0000	0.9499	7.8412	8206.3466	9.2356
ANLSLTAKDC	1.0000	0.0000	0.9932	8.0788	10788.3517	9.4183
ANLSNYRKDS	1.0000	0.0000	0.9698	7.4885	5467.7459	8.9645
ANLTNGQTSS	1.0000	0.0000	0.9450	7.2953	4377.4811	8.8161
ANLYDNEKTI	1.0000	0.0000	0.9271	7.9147	8930.7095	9.2921
ANLYDPFDSK	1.0000	0.0000	0.9654	8.0564	10514.1899	9.4011
ANMNHSYSKS	1.0000	0.0000	1.0616	7.9794	9622.2685	9.3419
ANMRYTDDMH	1.0000	0.0000	1.0143	9.6352	64735.9507	10.6145
ANNELNPGLE	1.0000	0.0000	0.9161	7.5554	5905.3648	9.0159
ANNFVTKEEV	1.0000	0.0000	0.9340	8.2328	12881.2153	9.5366
ANNHSAMENN	1.0000	0.0000	1.0126	8.0203	10086.1314	9.3733
ANNINPGGES	1.0000	0.0000	0.9531	7.7492	7382.0564	9.1650
ANNNNPKYGQ	1.0000	0.0000	0.9553	7.9590	9398.4291	9.3262
ANNWVVAKIP	1.0000	0.0000	1.0191	9.0859	34396.8623	10.1924
ANPDARTKTQ	1.0000	0.0000	0.9019	8.1804	12127.1725	9.4964
ANPDNVVSEL	1.0000	0.0000	0.9510	7.7892	7729.7366	9.1957
ANQAKYLIYE	1.0000	0.0000	0.9501	8.5742	19083.3425	9.7990
ANQLSKHIAV	1.0000	0.0000	0.9785	8.2187	12674.3577	9.5258
ANQTQFFEGD	1.0000	0.0000	0.9213	8.7105	22325.2912	9.9038
ANRKDCKGVE	1.0000	0.0000	0.9870	8.9899	30795.8847	10.1185
ANRLGASGSL	1.0000	0.0000	0.9738	7.6731	6762.6679	9.1064
ANRLSDFSSK	1.0000	0.0000	0.9664	7.2884	4342.5272	8.8107
ANRPVLIMEF	1.0000	0.0000	0.9624	8.8790	27106.8274	10.0333
ANSFYTLKKP	1.0000	0.0000	0.9609	7.9119	8902.1500	9.2900
ANSGGETDNK	1.0000	0.0000	0.9424	7.7384	7290.4897	9.1566
ANSINVPPLY	1.0000	0.0000	0.9716	7.9892	9731.0446	9.3494
ANSIPLLSSS	1.0000	0.0000	0.9318	6.6893	2178.6521	8.3502
ANSKNMAFGC	1.0000	0.0000	1.0816	8.9815	30501.6576	10.1121
ANSKTKPLDL	1.0000	0.0000	0.9092	7.2896	4348.8832	8.8117
ANSLTRIRYT	1.0000	0.0000	0.9678	8.1267	11400.7560	9.4551
ANSPAIQRSD	1.0000	0.0000	0.9647	7.8255	8059.9117	9.2236
ANSRTPDEMI	1.0000	0.0000	0.9756	8.3437	14635.3474	9.6219
ANSSFINTPD	1.0000	0.0000	0.9566	7.5126	5621.6815	8.9831
ANSSHNISYE	1.0000	0.0000	1.0169	7.6766	6789.5174	9.1091
ANSTISTRKD	1.0000	0.0000	0.9425	7.4753	5385.2276	8.9544
ANTFPVKSRD	1.0000	0.0000	0.9568	8.1525	11744.1799	9.4749
ANTFRFKCQF	1.0000	0.0000	1.0011	9.3869	48640.1561	10.4237
ANTNKLDSVF	1.0000	0.0000	0.9473	7.6589	6653.0879	9.0955
ANVINLIKAN	1.0000	0.0000	0.9234	7.7342	7255.3434	9.1534
APADDRKLNK	1.0000	0.0000	0.9048	7.9534	9338.6639	9.3219
APAILRSMAD	1.0000	0.0000	0.9753	8.5438	18428.1674	9.7757
APATTVLFGT	1.0000	0.0000	0.9093	8.5463	18480.8969	9.7776
APCTPVENEM	1.0000	0.0000	1.0065	9.3190	44985.4766	10.3715
APDSEKPERS	1.0000	0.0000	0.9482	7.7624	7494.8512	9.1751
APEKGRNTRT	1.0000	0.0000	0.9116	8.3084	14052.8211	9.5947
APFKTSHSAE	1.0000	0.0000	0.9926	8.1466	11664.4257	9.4704
APFSHTNPTN	1.0000	0.0000	0.9763	8.0881	10905.1998	9.4254
APFTSPSKWT	1.0000	0.0000	1.0503	8.6056	19787.1005	9.8232
APGHNDDLLE	1.0000	0.0000	0.9401	8.2925	13797.5924	9.5825
APGLMDTHNY	1.0000	0.0000	0.9966	9.1095	35344.5818	10.2105
APGTSSSILM	1.0000	0.0000	1.0123	7.8332	8131.0700	9.2295
APHIKAGGNS	1.0000	0.0000	0.9813	8.4391	16335.3057	9.6952
APHRVHVSNS	1.0000	0.0000	1.0582	8.6601	21067.0859	9.8651
APILYRNINP	1.0000	0.0000	0.9418	8.2820	13632.1482	9.5745
APIMIEVGNF	1.0000	0.0000	0.9483	9.0765	34025.1345	10.1851
APIYAALTHE	1.0000	0.0000	0.9312	8.8563	26407.4625	10.0159
APKFQVIDPL	1.0000	0.0000	0.9058	8.5505	18570.0933	9.7808
APKPMLDPKH	1.0000	0.0000	0.9553	8.7826	24257.2846	9.9592
APLAAGQSID	1.0000	0.0000	0.9383	8.2236	12746.2320	9.5296
APLNTSIKGP	1.0000	0.0000	0.9327	7.7347	7259.8380	9.1538
APLSIPMITT	1.0000	0.0000	0.9632	8.2807	13611.3859	9.5734
APLSQKGKVS	1.0000	0.0000	0.9655	7.7724	7581.6484	9.1828
APMTADILDA	1.0000	0.0000	0.9212	8.6582	21020.2233	9.8636
APNPTISIKM	1.0000	0.0000	0.9687	8.1919	12289.0494	9.5052
APNYGMSDAL	1.0000	0.0000	1.0111	8.5749	19098.6837	9.7996
APPEHVDTTG	1.0000	0.0000	0.9091	8.8662	26710.0254	10.0235
APPRRDVAQL	1.0000	0.0000	0.8989	8.7283	22788.8322	9.9175
APPTHSDLYI	1.0000	0.0000	0.9795	8.5075	17672.5808	9.7478
APQLNNIEKK	1.0000	0.0000	0.9060	7.6902	6896.8981	9.1196
APQNPANLSN	1.0000	0.0000	0.9339	7.4496	5228.2442	8.9346
APQSAQLQRQ	1.0000	0.0000	0.9462	8.3748	15169.0364	9.6458
APRRFKACAF	1.0000	0.0000	0.9559	9.6083	62761.2066	10.5938
APRSNSSSKK	1.0000	0.0000	0.9476	6.8911	2748.5241	8.5054
APRTSNAEPQ	1.0000	0.0000	0.9383	8.0483	10416.1509	9.3948
APSGVSDTNV	1.0000	0.0000	0.9811	7.9443	9240.3827	9.3149
APTIKLGTIN	1.0000	0.0000	0.9051	7.9828	9659.4377	9.3445
APTVRSKLSV	1.0000	0.0000	0.9728	7.8767	8548.7158	9.2629
APWPIIKDSD	1.0000	0.0000	1.0121	8.8750	26980.3207	10.0302
APYLLNPLPN	1.0000	0.0000	0.9345	7.8182	7992.0513	9.2180
APYQSSNQNS	1.0000	0.0000	0.9923	7.5053	5574.4420	8.9774
AQANCDNNFI	1.0000	0.0000	1.0060	8.7285	22793.3677	9.9176
AQAPADDRKL	1.0000	0.0000	0.8945	8.3708	15099.7247	9.6427
AQELQKPRPA	1.0000	0.0000	0.8963	8.4198	15975.6954	9.6804
AQEQHFSLIT	1.0000	0.0000	0.9740	8.5078	17679.9889	9.7480
AQFDPLNKEC	1.0000	0.0000	0.9851	8.8030	24834.1903	9.9749
AQFHNRNDFK	1.0000	0.0000	0.9696	8.7271	22757.9993	9.9166
AQGNEMSSRS	1.0000	0.0000	1.0326	7.9787	9614.2594	9.3413
AQGSALDAIR	1.0000	0.0000	0.9453	8.3247	14319.6483	9.6073
AQHKDQSSLM	1.0000	0.0000	1.0333	8.3835	15321.3245	9.6524
AQIKKNRVAI	1.0000	0.0000	0.9140	8.3817	15290.9367	9.6511
AQIKLPTSHI	1.0000	0.0000	0.9577	8.2144	12611.5676	9.5225
AQIVPNLEME	1.0000	0.0000	0.9486	8.6370	20514.4693	9.8473
AQIYYKSNVE	1.0000	0.0000	0.9938	8.5419	18387.3009	9.7742
AQKGLDWNVF	1.0000	0.0000	1.0228	9.2772	42869.4907	10.3394
AQKQLLCSLQ	1.0000	0.0000	1.0092	8.3717	15115.7299	9.6434
AQKRMVVRTS	1.0000	0.0000	0.9954	8.9187	28373.2199	10.0638
AQKSYEDLAK	1.0000	0.0000	0.9488	8.0604	10562.9290	9.4042
AQLILLIARL	1.0000	0.0000	0.9132	8.0113	9982.3972	9.3664
AQLPRKENMR	1.0000	0.0000	0.9546	8.6173	20054.2958	9.8322
AQLQRQRDGN	1.0000	0.0000	0.9245	8.5873	19373.6776	9.8091
AQLRGQQNTQ	1.0000	0.0000	0.9226	8.4933	17386.5996	9.7369
AQLSMKVVID	1.0000	0.0000	0.9897	8.5984	19623.2823	9.8177
AQLSPFELQS	1.0000	0.0000	0.9662	7.7699	7560.0543	9.1809
AQNGLNAYAL	1.0000	0.0000	0.9518	8.2105	12554.4594	9.5195
AQNNTKQCNN	1.0000	0.0000	0.9930	8.2079	12517.4052	9.5175
AQNTGDIENN	1.0000	0.0000	0.9217	7.9042	8823.7448	9.2840
AQPKDTNPLF	1.0000	0.0000	0.9129	8.1185	11293.0831	9.4488
AQPTQRSGNV	1.0000	0.0000	0.9621	8.3695	15076.8452	9.6417
AQQDSFELRS	1.0000	0.0000	0.9776	8.0197	10079.3840	9.3729
AQRDTNLFVH	1.0000	0.0000	0.9553	8.7875	24394.4944	9.9630
AQRKDKDTQS	1.0000	0.0000	0.9299	8.0454	10381.5777	9.3926
AQSASLESGS	1.0000	0.0000	0.9742	7.2333	4075.8530	8.7684
AQSKRIQPQQ	1.0000	0.0000	0.9403	8.4135	15859.9565	9.6755
AQSQAKTNGE	1.0000	0.0000	0.9417	8.0004	9856.9066	9.3580
AQTLTRHIWF	1.0000	0.0000	1.0151	9.6652	67010.2225	10.6376
AQYQKNSSIK	1.0000	0.0000	0.9785	7.8052	7873.7148	9.2080
ARAPLNTSIK	1.0000	0.0000	0.9326	7.7406	7308.7554	9.1583
ARASDNGLNN	1.0000	0.0000	0.9484	7.5853	6112.6974	9.0390
AREIDKFRYS	1.0000	0.0000	0.9690	8.6463	20735.9797	9.8545
AREREFSNLG	1.0000	0.0000	0.9669	8.2116	12571.0341	9.5204
ARFARLCFKN	1.0000	0.0000	1.0075	9.1938	38947.7598	10.2753
ARFENTCINE	1.0000	0.0000	0.9941	8.8444	26047.7660	10.0067
ARFNSSIVKP	1.0000	0.0000	0.9841	7.9439	9237.0343	9.3146
ARFSSKSDMA	1.0000	0.0000	1.0333	8.0958	11001.6777	9.4313
ARFVSNNTTP	1.0000	0.0000	0.9623	8.0057	9917.4295	9.3621
ARGEYNPYSL	1.0000	0.0000	0.9999	8.5111	17746.3808	9.7505
ARIDAKEEWS	1.0000	0.0000	1.0189	8.9421	29147.7315	10.0818
ARIEVVLDDA	1.0000	0.0000	0.9009	8.6458	20724.5060	9.8541
ARINPSIMED	1.0000	0.0000	0.9782	8.4259	16089.1440	9.6851
ARINRVSDHR	1.0000	0.0000	0.9934	8.7129	22386.5012	9.9056
ARKLYGKGER	1.0000	0.0000	0.9331	8.7608	23657.9383	9.9425
ARLCFKNNYA	1.0000	0.0000	1.0301	8.9762	30316.1505	10.1080
ARLKDSNDKP	1.0000	0.0000	0.9264	7.6149	6324.1354	9.0617
ARLPVDICTQ	1.0000	0.0000	0.9639	9.1832	38473.0354	10.2671
ARLRSSFDQS	1.0000	0.0000	0.9986	7.7849	7691.6137	9.1924
ARMDNSLNLY	1.0000	0.0000	1.0091	8.1444	11634.5938	9.4687
ARMQCKQSQP	1.0000	0.0000	1.0510	9.3894	48783.5872	10.4256
ARNDRAQPTQ	1.0000	0.0000	0.9065	8.5344	18228.9675	9.7684
ARNEVSTTAT	1.0000	0.0000	0.9401	7.9725	9545.5233	9.3365
ARNQQSSVSP	1.0000	0.0000	0.9940	7.6944	6930.8024	9.1228
ARNSVGFIFD	1.0000	0.0000	0.9818	8.6329	20418.8670	9.8442
ARPLSSDSLS	1.0000	0.0000	0.9532	6.9757	3029.7443	8.5704
ARPQQTTTLN	1.0000	0.0000	0.9086	8.1118	11206.3564	9.4436
ARQDEPSLPP	1.0000	0.0000	0.9327	8.1194	11305.3130	9.4495
ARQLSEILHS	1.0000	0.0000	0.9915	7.9763	9587.0707	9.3394
ARSDSFCPWY	1.0000	0.0000	1.1834	9.8607	83929.6112	10.7879
ARSGTKYEET	1.0000	0.0000	0.9555	8.3329	14454.2542	9.6135
ARSQKEIVET	1.0000	0.0000	0.9372	8.2248	12762.6342	9.5305
ARSQRNKART	1.0000	0.0000	0.9540	8.1672	11944.1407	9.4862
ARSRCSNLLE	1.0000	0.0000	1.0334	8.1270	11403.6521	9.4553
ARSWMEESKQ	1.0000	0.0000	1.1006	9.0722	33859.5048	10.1818
ARTKTQNPGI	1.0000	0.0000	0.9093	8.3083	14051.1800	9.5947
ARTLMRVKQN	1.0000	0.0000	0.9638	8.7111	22340.7864	9.9042
ARTMHKLLDP	1.0000	0.0000	0.9679	8.7545	23484.9725	9.9376
ARVDETSTKY	1.0000	0.0000	0.9572	8.3591	14897.1600	9.6337
ASAAQPKDTN	1.0000	0.0000	0.9295	7.8600	8386.0913	9.2501
ASADRNMLHD	1.0000	0.0000	1.0153	8.5867	19359.1504	9.8086
ASASGNRIRI	1.0000	0.0000	0.9827	8.0197	10079.2950	9.3729
ASASVAKASN	1.0000	0.0000	0.9702	7.4249	5081.7259	8.9157
ASASVINMSK	1.0000	0.0000	1.0156	7.7809	7656.2226	9.1893
ASAYQGFIEV	1.0000	0.0000	0.9728	8.9183	28359.8269	10.0635
ASCCPEQDSS	1.0000	0.0000	1.1268	8.8525	26292.6313	10.0130
ASCEYSNNLE	1.0000	0.0000	1.0420	8.1056	11125.9732	9.4388
ASDGRKLSIR	1.0000	0.0000	0.9706	7.8879	8659.6779	9.2715
ASDNGLNNKI	1.0000	0.0000	0.9304	7.3484	4653.3335	8.8569
ASEDDTNTKY	1.0000	0.0000	0.9426	7.8824	8605.5306	9.2673
ASEGKFNLCQ	1.0000	0.0000	1.0303	8.6293	20334.0511	9.8414
ASELWANSKN	1.0000	0.0000	1.0245	7.9703	9521.4574	9.3349
ASENPNMFTK	1.0000	0.0000	0.9838	8.0831	10841.5471	9.4215
ASEQLVAPGH	1.0000	0.0000	0.9779	8.6304	20358.4385	9.8422
ASEVGRPRER	1.0000	0.0000	0.9533	8.6768	21475.5411	9.8779
ASEVQENLYE	1.0000	0.0000	0.9666	8.1447	11639.4685	9.4689
ASEVQMNISN	1.0000	0.0000	1.0108	7.9977	9826.7256	9.3559
ASFAFNSFMP	1.0000	0.0000	1.0476	8.5604	18782.1511	9.7884
ASFKRMVLYT	1.0000	0.0000	1.0214	8.8765	27027.0409	10.0314
ASFLTHVITI	1.0000	0.0000	0.9775	8.4950	17420.5145	9.7382
ASFPGIVYSH	1.0000	0.0000	1.0491	8.8758	27005.1495	10.0308
ASFPPDSSSG	1.0000	0.0000	0.9963	7.5010	5547.3431	8.9742
ASFSNYDSLA	1.0000	0.0000	0.9979	7.5916	6156.9533	9.0438
ASFWTDSYLP	1.0000	0.0000	1.0853	8.8632	26616.1111	10.0211
ASGKLNLGQS	1.0000	0.0000	0.9598	7.4861	5452.5240	8.9627
ASGNRIRIIA	1.0000	0.0000	0.9559	8.3432	14627.4763	9.6215
ASGPPKFVKE	1.0000	0.0000	0.9506	8.3296	14400.4649	9.6111
ASGQYNNRHV	1.0000	0.0000	1.0295	8.7472	23290.7961	9.9320
ASGSLASKAL	1.0000	0.0000	0.9560	7.2573	4190.0836	8.7869
ASGTLKKSVL	1.0000	0.0000	0.9492	7.4657	5326.2717	8.9470
ASGTPITKSH	1.0000	0.0000	0.9848	8.0505	10442.5799	9.3965
ASGVLDSAKY	1.0000	0.0000	0.9951	8.0942	10981.7116	9.4301
ASHKYINKDT	1.0000	0.0000	0.9813	8.2225	12729.9808	9.5287
ASHPISPTRL	1.0000	0.0000	0.9886	8.0561	10509.7017	9.4008
ASHRKHQVTD	1.0000	0.0000	1.0003	8.8977	27695.0352	10.0477
ASHWSRIDSM	1.0000	0.0000	1.1642	9.1909	38814.1188	10.2730
ASISPLIAYS	1.0000	0.0000	0.9905	7.6888	6886.1439	9.1185
ASIYNEEKQC	1.0000	0.0000	1.0308	8.7575	23567.6410	9.9399
ASKAENAVKL	1.0000	0.0000	0.9342	7.7036	7003.9370	9.1298
ASKALASSTC	1.0000	0.0000	1.0250	7.8857	8638.1390	9.2699
ASKCTCHQDR	1.0000	0.0000	1.1118	9.7435	73338.8597	10.6978
ASKGHASYYE	1.0000	0.0000	1.0485	8.7024	22117.7290	9.8975
ASKKDNFHEP	1.0000	0.0000	0.9694	8.1522	11740.2476	9.4747
ASKKGRWTND	1.0000	0.0000	1.0331	8.6913	21836.8093	9.8890
ASKLGTVLLP	1.0000	0.0000	0.9382	7.7286	7208.7284	9.1491
ASKLRAHDKN	1.0000	0.0000	0.9651	7.9779	9605.8254	9.3407
ASKMVDLLDS	1.0000	0.0000	0.9923	7.8861	8642.0712	9.2702
ASKNVPENTT	1.0000	0.0000	0.9304	7.5862	6118.4732	9.0396
ASKQINATPT	1.0000	0.0000	0.9267	7.7953	7784.0310	9.2003
ASKTVGEKIR	1.0000	0.0000	0.9433	8.2019	12431.3140	9.5129
ASLCWSSSNQ	1.0000	0.0000	1.1300	8.3944	15516.1709	9.6609
ASLDLVKGMC	1.0000	0.0000	1.0645	8.9922	30880.3822	10.1204
ASLESGSRAA	1.0000	0.0000	0.9803	7.6163	6334.1571	9.0627
ASLISKSASI	1.0000	0.0000	0.9501	6.9898	3079.2041	8.5812
ASLQSEALQI	1.0000	0.0000	0.9519	7.6385	6498.1411	9.0798
ASLWFSTIQL	1.0000	0.0000	1.0571	8.5163	17853.5820	9.7546
ASNAEKESSS	1.0000	0.0000	0.9411	6.8578	2645.0989	8.4797
ASNFNFSRKK	1.0000	0.0000	0.9772	7.6268	6411.8409	9.0709
ASNFSAVMNE	1.0000	0.0000	1.0243	8.1163	11264.2067	9.4471
ASNHNTMAAR	1.0000	0.0000	1.0220	8.5413	18374.4606	9.7738
ASNLKRAIFI	1.0000	0.0000	0.9519	7.9830	9662.3906	9.3447
ASNNVQLPTL	1.0000	0.0000	0.9383	7.5275	5718.6183	8.9945
ASNQIRDMQA	1.0000	0.0000	0.9876	8.5919	19477.1461	9.8127
ASNQVESWFA	1.0000	0.0000	1.0822	8.8323	25685.3909	9.9974
ASNTGDSDSN	1.0000	0.0000	0.9504	7.1203	3578.5413	8.6815
ASPCQLNEMY	1.0000	0.0000	1.0822	9.1274	36077.8112	10.2242
ASPDISKLAL	1.0000	0.0000	0.9360	7.4159	5029.2642	8.9087
ASPNMITTLP	1.0000	0.0000	0.9674	8.0559	10507.5159	9.4006
ASPTPSAIRF	1.0000	0.0000	0.9725	8.0974	11021.8312	9.4325
ASQCSTHALY	1.0000	0.0000	1.0952	8.9349	28908.9064	10.0763
ASQFNSAIVS	1.0000	0.0000	0.9983	7.7256	7183.8278	9.1468
ASQGLPNSRS	1.0000	0.0000	0.9779	7.4486	5222.3566	8.9339
ASQHKDMAAH	1.0000	0.0000	1.0277	9.1771	38203.9389	10.2624
ASQHLINNLD	1.0000	0.0000	0.9648	7.7675	7538.8035	9.1790
ASQNLNNETK	1.0000	0.0000	0.9169	7.1941	3895.7165	8.7382
ASQPSVDNIN	1.0000	0.0000	0.9637	7.6163	6334.5835	9.0628
ASQSKIFFKT	1.0000	0.0000	0.9741	7.9498	9299.7377	9.3191
ASRIKNFSLN	1.0000	0.0000	0.9596	7.4197	5051.2482	8.9116
ASRMLESIGK	1.0000	0.0000	1.0072	8.1682	11957.5434	9.4869
ASRTRVQHGI	1.0000	0.0000	0.9799	8.9540	29550.8153	10.0910
ASSESGYTQS	1.0000	0.0000	1.0085	7.5722	6020.6939	9.0289
ASSFRVLNGS	1.0000	0.0000	1.0052	7.6839	6846.9778	9.1147
ASSGYLNNKG	1.0000	0.0000	0.9867	7.6476	6566.7324	9.0868
ASSKNAADLN	1.0000	0.0000	0.9324	7.1696	3787.3681	8.7194
ASSLLQLADL	1.0000	0.0000	0.9330	7.2375	4095.4552	8.7716
ASSNLRARPL	1.0000	0.0000	0.9597	7.5398	5800.7040	9.0040
ASSQKHRTFS	1.0000	0.0000	1.0232	8.0033	9890.4158	9.3602
ASSSTTSQNP	1.0000	0.0000	0.9485	6.9373	2898.8909	8.5409
ASSTCILLYW	1.0000	0.0000	1.1500	9.2075	39567.0753	10.2858
ASSVLTKTLE	1.0000	0.0000	0.9359	7.3564	4696.4366	8.8630
ASTLKSHDVQ	1.0000	0.0000	0.9897	7.9901	9740.8210	9.3501
ASTTEFASYT	1.0000	0.0000	0.9821	8.0628	10592.0166	9.4060
ASTTSNHSVI	1.0000	0.0000	0.9993	7.6512	6594.2022	9.0896
ASVAKASNHN	1.0000	0.0000	0.9946	7.8170	7981.0176	9.2170
ASVINMSKMK	1.0000	0.0000	1.0476	8.3479	14706.5914	9.6251
ASVWADSAEK	1.0000	0.0000	1.0544	8.7086	22278.2083	9.9024
ASYTQSLKKQ	1.0000	0.0000	0.9706	7.7664	7529.6419	9.1782
ASYYERAETQ	1.0000	0.0000	0.9754	8.7522	23423.6040	9.9358
ATAPNYGMSD	1.0000	0.0000	1.0061	8.6740	21406.7770	9.8757
ATDHGHNSLL	1.0000	0.0000	1.0033	8.2790	13584.9908	9.5721
ATDNYGDCNN	1.0000	0.0000	1.0194	8.7604	23646.8886	9.9422
ATDSEEFKTS	1.0000	0.0000	0.9465	7.6707	6743.6510	9.1046
ATEETHVENP	1.0000	0.0000	0.9268	8.4820	17161.5467	9.7282
ATFLFLSERS	1.0000	0.0000	0.9780	7.8424	8217.5954	9.2365
ATFNIMRETN	1.0000	0.0000	0.9624	8.5530	18622.6102	9.7827
ATGINALSHA	1.0000	0.0000	0.9739	8.2147	12615.0964	9.5227
ATHTDQSHGT	1.0000	0.0000	0.9900	8.7519	23415.6154	9.9356
ATILPLTLLG	1.0000	0.0000	0.9045	7.7911	7746.5852	9.1971
ATIPNNFKGD	1.0000	0.0000	0.9244	8.1423	11607.3662	9.4671
ATISKSLKAE	1.0000	0.0000	0.9300	7.3826	4840.1817	8.8831
ATITGELSIM	1.0000	0.0000	0.9710	8.3604	14920.2420	9.6347
ATKKLFQGTQ	1.0000	0.0000	0.9117	8.3400	14573.7884	9.6190
ATLIYVNDTP	1.0000	0.0000	0.9295	8.3472	14693.9164	9.6245
ATLVNHPRSV	1.0000	0.0000	0.9921	8.4114	15822.7387	9.6739
ATLYELFNEE	1.0000	0.0000	0.9354	8.1832	12165.8601	9.4985
ATNNLQLDIN	1.0000	0.0000	0.9094	7.4754	5385.8600	8.9545
ATNRLVVIEN	1.0000	0.0000	0.9338	8.1642	11902.6532	9.4839
ATPKHAPMTA	1.0000	0.0000	0.9403	8.9966	31036.5185	10.1237
ATPPQTINLQ	1.0000	0.0000	0.9034	8.0930	10965.8878	9.4292
ATPTTVIIMR	1.0000	0.0000	0.9194	8.9293	28721.6471	10.0720
ATRARMQCKQ	1.0000	0.0000	0.9827	9.6969	69507.1857	10.6620
ATRASEQLVA	1.0000	0.0000	0.9447	8.2454	13070.0322	9.5463
ATSCDKTDKN	1.0000	0.0000	0.9881	8.1839	12176.6475	9.4991
ATSDAEPFVY	1.0000	0.0000	0.9639	8.6363	20498.0377	9.8468
ATSLWVDTTL	1.0000	0.0000	1.0201	8.5643	18867.3560	9.7914
ATSMQAESNN	1.0000	0.0000	0.9928	7.8056	7876.8739	9.2083
ATSNIQMHQL	1.0000	0.0000	1.0143	8.5601	18776.3852	9.7882
ATSSKLNAQK	1.0000	0.0000	0.9321	7.2520	4164.3153	8.7827
ATSSQEHENR	1.0000	0.0000	0.9913	7.9876	9713.4440	9.3482
ATTMGESMAE	1.0000	0.0000	1.0082	8.8988	27730.2593	10.0485
ATTSGLSPPQ	1.0000	0.0000	0.9544	7.7313	7230.9895	9.1511
ATTSHPRTMA	1.0000	0.0000	0.9975	8.8045	24877.0838	9.9760
ATTVLFGTKF	1.0000	0.0000	0.9228	8.5639	18858.2137	9.7911
AVAAPTIKLG	1.0000	0.0000	0.9025	8.4450	16445.3106	9.6997
AVADTKPSEA	1.0000	0.0000	0.9288	8.1156	11255.0393	9.4465
AVAGLTLKPG	1.0000	0.0000	0.9176	8.3589	14893.5547	9.6335
AVDMAFLDDP	1.0000	0.0000	0.9335	8.9710	30134.8294	10.1040
AVDNPPCFYK	1.0000	0.0000	1.0023	9.3517	46708.2734	10.3966
AVEAKINISS	1.0000	0.0000	0.9575	7.6739	6769.0204	9.1071
AVEGKSFGMD	1.0000	0.0000	0.9973	8.9348	28903.3524	10.0762
AVELLNMHHS	1.0000	0.0000	1.0546	8.7504	23375.2054	9.9345
AVELQLACGA	1.0000	0.0000	0.9790	9.1256	36003.0643	10.2228
AVEMKLGVKG	1.0000	0.0000	0.9541	8.9535	29533.3822	10.0906
AVEQEISPFT	1.0000	0.0000	0.9425	8.4046	15699.1049	9.6687
AVETHKPDDC	1.0000	0.0000	0.9761	9.3244	45264.8189	10.3757
AVFLCCHIPI	1.0000	0.0000	1.0500	10.2555	132221.0045	11.0913
AVGGTKYEET	1.0000	0.0000	0.9151	8.7974	24674.4631	9.9706
AVITGETLSV	1.0000	0.0000	0.9492	8.2241	12753.3015	9.5300
AVKLGLLIVR	1.0000	0.0000	0.9320	8.3604	14919.2748	9.6347
AVKNQFLKEG	1.0000	0.0000	0.9320	8.3105	14086.8893	9.5964
AVKPNKKDPG	1.0000	0.0000	0.9120	8.1590	11831.6457	9.4799
AVKTKFLGDL	1.0000	0.0000	0.9214	8.2334	12890.7533	9.5371
AVLVIDEEKY	1.0000	0.0000	0.9217	8.6521	20874.8416	9.8589
AVLVNPIPAR	1.0000	0.0000	0.9228	8.5169	17865.9106	9.7550
AVLVTDINNP	1.0000	0.0000	0.9267	8.0747	10737.6696	9.4151
AVLVTTSVFR	1.0000	0.0000	0.9719	8.5306	18150.1521	9.7656
AVMNESPLSI	1.0000	0.0000	1.0029	7.9844	9677.6421	9.3457
AVNTPTPRTQ	1.0000	0.0000	0.9080	8.3614	14936.4619	9.6355
AVNYFSDLWA	1.0000	0.0000	1.0806	9.1910	38818.6772	10.2731
AVPVQQSLRI	1.0000	0.0000	0.9582	8.5098	17719.6818	9.7495
AVPVRSDSDK	1.0000	0.0000	0.9761	8.0750	10741.6283	9.4154
AVRVNYADNS	1.0000	0.0000	0.9930	8.3859	15363.7708	9.6543
AVSANSLTRI	1.0000	0.0000	0.9653	7.6764	6788.5738	9.1090
AVSHIYTDHA	1.0000	0.0000	1.0122	9.1510	37074.6433	10.2424
AVVNKETDWG	1.0000	0.0000	1.0071	9.2537	41723.9696	10.3213
AWQSINFTNL	1.0000	0.0000	1.0435	8.5716	19025.5743	9.7970
AWYARGEYNP	1.0000	0.0000	1.0279	9.8585	83714.0083	10.7862
AYALRSCLFT	1.0000	0.0000	1.0496	8.9663	29972.3751	10.1004
AYATSLWVDT	1.0000	0.0000	1.0522	9.0979	34872.8575	10.2015
AYKKKSLQHT	1.0000	0.0000	0.9791	8.2209	12706.6281	9.5275
AYLRRVKKSS	1.0000	0.0000	0.9980	8.0624	10586.3692	9.4056
AYLVPSANPD	1.0000	0.0000	0.9681	8.1965	12353.4108	9.5087
AYMEHNSDYN	1.0000	0.0000	1.0666	8.9319	28808.1040	10.0740
AYMLSKLHEE	1.0000	0.0000	1.0250	8.6247	20227.0732	9.8379
AYNNQCKFSN	1.0000	0.0000	1.0570	8.5498	18555.7799	9.7803
AYPHSFMDGD	1.0000	0.0000	1.0286	9.3952	49110.0102	10.4301
AYQGFIEVHK	1.0000	0.0000	0.9279	9.4076	49815.3825	10.4396
AYQKIKEIVK	1.0000	0.0000	0.9141	8.5802	19215.6987	9.8036
AYRQARFENT	1.0000	0.0000	0.9331	8.8879	27386.2650	10.0402
AYRRTDKDNI	1.0000	0.0000	0.9266	8.5210	17949.5149	9.7581
AYRYRLNQDI	1.0000	0.0000	0.9561	8.8869	27351.8203	10.0393
AYSIQGGVIN	1.0000	0.0000	0.9869	8.6796	21546.4453	9.8801
AYSRPSMVLR	1.0000	0.0000	1.0533	8.6969	21978.7138	9.8933
AYTHGKAGNP	1.0000	0.0000	0.9572	8.9352	28917.5246	10.0765
AYTQNKVQTL	1.0000	0.0000	0.9370	8.3588	14892.9045	9.6335
AYTSMSSVQD	1.0000	0.0000	1.0557	8.3081	14047.0642	9.5945
AYTVTQGPNF	1.0000	0.0000	0.9382	8.8748	26974.7118	10.0301
CADKPNQKQF	1.0000	0.0000	0.9825	8.9509	29445.7468	10.0886
CAFSQHFKPK	1.0000	0.0000	1.0558	9.2969	43853.7441	10.3545
CAKKEHQRES	1.0000	0.0000	1.0350	9.0027	31253.1536	10.1284
CANSPAIQRS	1.0000	0.0000	1.0449	8.4978	17477.4271	9.7403
CANVINLIKA	1.0000	0.0000	0.9936	8.5987	19628.5525	9.8178
CAPFTSPSKW	1.0000	0.0000	1.1377	9.3276	45429.7202	10.3781
CAQFDPLNKE	1.0000	0.0000	0.9851	8.8030	24834.1903	9.9749
CAQIKKNRVA	1.0000	0.0000	0.9840	9.0214	31934.6451	10.1428
CASEVGRPRE	1.0000	0.0000	1.0194	9.2222	40238.0716	10.2971
CCAQFDPLNK	1.0000	0.0000	1.0606	9.4869	54577.5461	10.5006
CCHIPILPDI	1.0000	0.0000	1.0442	9.9226	90127.2839	10.8354
CCPEQDSSVL	1.0000	0.0000	1.1186	9.1045	35141.5228	10.2067
CCPGDNLKII	1.0000	0.0000	1.0530	9.3789	48195.2365	10.4175
CCTIQLPQTS	1.0000	0.0000	1.0787	9.2653	42289.6501	10.3303
CDCTDTQGES	1.0000	0.0000	1.0754	9.4044	49634.4410	10.4372
CDDEDNISSI	1.0000	0.0000	1.0181	8.1881	12235.6653	9.5023
CDDTQYTSLD	1.0000	0.0000	1.0198	8.7396	23085.5546	9.9261
CDGTVCKYNS	1.0000	0.0000	1.1268	9.5411	58092.7813	10.5422
CDITDLEKSN	1.0000	0.0000	0.9900	8.1531	11751.3827	9.4753
CDKTDKNDDH	1.0000	0.0000	0.9924	8.8178	25262.0468	9.9863
CDKVNNSRRC	1.0000	0.0000	1.1145	9.2219	40226.9238	10.2969
CDNNFIQVEQ	1.0000	0.0000	1.0020	9.0537	33143.9088	10.1676
CDSSPQRKNA	1.0000	0.0000	1.0352	8.3225	14283.1678	9.6056
CDTLNNNKQG	1.0000	0.0000	0.9923	8.2641	13353.8176	9.5607
CDWSAQIKLP	1.0000	0.0000	1.0990	9.4226	50685.1082	10.4512
CDYNPALNIK	1.0000	0.0000	1.0064	8.6740	21407.4183	9.8758
CEANFIEDTS	1.0000	0.0000	1.0119	8.6188	20089.9736	9.8333
CEKILPLQQL	1.0000	0.0000	0.9741	8.5791	19192.1761	9.8028
CEKMFNEAIT	1.0000	0.0000	1.0143	9.2336	40769.9684	10.3058
CEKYNESIYI	1.0000	0.0000	1.0536	8.9474	29325.6770	10.0859
CETHSWNTKY	1.0000	0.0000	1.1602	9.7082	70417.5891	10.6707
CEYSNNLEEN	1.0000	0.0000	1.0239	8.1449	11641.1163	9.4690
CFEINKSGPL	1.0000	0.0000	1.0246	8.5575	18720.4275	9.7862
CFFEPFQDGT	1.0000	0.0000	0.9572	9.6565	66346.0334	10.6309
CFGSEPEEEL	1.0000	0.0000	1.0143	8.7771	24104.5749	9.9550
CFKNNYAEFS	1.0000	0.0000	1.0647	8.8339	25733.1501	9.9986
CFNNSNQGSD	1.0000	0.0000	1.0510	8.1617	11869.1524	9.4820
CFPLNHNDSI	1.0000	0.0000	1.0575	8.6701	21310.6019	9.8727
CFVDSHENAD	1.0000	0.0000	1.0593	9.1462	36868.0214	10.2387
CFYKTQYSWN	1.0000	0.0000	1.1760	9.9844	96774.5310	10.8829
CGAKHNFFNQ	1.0000	0.0000	1.0441	9.4155	50271.8305	10.4457
CGNRTQILYL	1.0000	0.0000	1.0177	9.0417	32688.9041	10.1584
CGRQRQPLML	1.0000	0.0000	1.0163	9.6174	63426.0472	10.6009
CGTKKSEHDK	1.0000	0.0000	1.0291	8.7556	23514.8470	9.9384
CGTKYEETGA	1.0000	0.0000	0.9759	9.3121	44627.8891	10.3662
CHIPILPDID	1.0000	0.0000	0.9763	9.2503	41563.2094	10.3187
CHLDTSSCSN	1.0000	0.0000	1.1406	8.6588	21034.7576	9.8640
CHQDRSILGS	1.0000	0.0000	1.0849	8.9042	27902.4610	10.0527
CIDATRARMQ	1.0000	0.0000	0.9706	9.7420	73206.8427	10.6966
CIDNVRKQLF	1.0000	0.0000	1.0002	9.0582	33316.6686	10.1711
CIFQLPFNFN	1.0000	0.0000	1.0241	9.0744	33942.1516	10.1835
CIINPMASNF	1.0000	0.0000	1.0729	8.9768	30337.1361	10.1085
CIKHSCGNRT	1.0000	0.0000	1.1326	9.5968	61935.1030	10.5850
CIKKVTNREG	1.0000	0.0000	0.9871	8.9252	28584.9644	10.0688
CILLYWQIGT	1.0000	0.0000	1.0872	9.9997	98490.5823	10.8947
CINEMLTSLG	1.0000	0.0000	1.0544	8.6611	21091.5936	9.8658
CIQIYYTSQK	1.0000	0.0000	1.0486	9.2783	42922.8853	10.3402
CISELSIMPK	1.0000	0.0000	1.0642	8.5813	19239.6308	9.8045
CITLRVNPPK	1.0000	0.0000	0.9859	8.7916	24511.8338	9.9662
CKFSNEYMVS	1.0000	0.0000	1.1301	9.0778	34078.2533	10.1861
CKGVEKFASQ	1.0000	0.0000	1.0281	9.0328	32358.1664	10.1516
CKHSQFLKGL	1.0000	0.0000	1.0591	8.8829	27227.3329	10.0363
CKIESECMDD	1.0000	0.0000	1.1104	9.6230	63838.5322	10.6052
CKIIEINFTT	1.0000	0.0000	0.9744	8.7943	24587.2615	9.9682
CKNAQEQHFS	1.0000	0.0000	1.0579	9.0587	33336.9554	10.1715
CKNKDATSDA	1.0000	0.0000	0.9938	8.2813	13620.7798	9.5739
CKNSNHDSKL	1.0000	0.0000	1.0344	7.9449	9246.9291	9.3153
CKQSQPRSPF	1.0000	0.0000	1.0559	8.7613	23671.7328	9.9429
CKSDLNLKWS	1.0000	0.0000	1.0935	8.5073	17668.2965	9.7476
CKSIHTQTSR	1.0000	0.0000	1.0654	8.7157	22460.1100	9.9078
CKVNNERFPK	1.0000	0.0000	1.0062	8.8188	25291.0586	9.9871
CKYNSELSIV	1.0000	0.0000	1.0569	8.3569	14859.7641	9.6320
CLAPNPTISI	1.0000	0.0000	1.0023	8.3916	15465.5719	9.6587
CLCEEHSDSD	1.0000	0.0000	1.1346	9.1681	37810.9635	10.2555
CLCNTGTKEV	1.0000	0.0000	1.0610	9.3345	45794.4096	10.3834
CLEPRYKPAD	1.0000	0.0000	0.9807	9.1668	37753.0691	10.2545
CLFKSNLIRS	1.0000	0.0000	1.0349	8.0877	10899.5089	9.4251
CLFTNPSGDK	1.0000	0.0000	1.0212	8.4869	17258.4844	9.7319
CLIKIHIKNL	1.0000	0.0000	1.0070	8.6679	21257.8708	9.8711
CLLDNPSPLC	1.0000	0.0000	1.0753	8.7031	22136.2906	9.8981
CLLGDKKKAE	1.0000	0.0000	0.9709	8.5052	17625.6740	9.7460
CLLSSSDQFT	1.0000	0.0000	1.0400	7.9573	9380.4477	9.3249
CLNLEVLSDS	1.0000	0.0000	1.0131	7.8343	8141.4567	9.2303
CLNRTQTAKR	1.0000	0.0000	0.9860	8.7573	23563.2512	9.9398
CLQWFKGNSP	1.0000	0.0000	1.1326	9.4791	54091.2492	10.4946
CLSTWAGGQP	1.0000	0.0000	1.1173	9.7213	71485.1506	10.6807
CMDDFDQQVE	1.0000	0.0000	0.9745	9.8242	80475.1640	10.7598
CMSLSKGSSQ	1.0000	0.0000	1.0956	8.1457	11651.8913	9.4697
CNESMPFLYK	1.0000	0.0000	1.0899	9.0882	34486.8777	10.1941
CNIAQFHNRN	1.0000	0.0000	1.0464	9.1488	36980.4958	10.2407
CNIELEVMLG	1.0000	0.0000	1.0340	9.1475	36924.2693	10.2397
CNKNIHNTTL	1.0000	0.0000	1.0110	8.3627	14959.6883	9.6365
CNKRKRQGMR	1.0000	0.0000	1.0290	9.5514	58781.9944	10.5501
CNKTQTEVSE	1.0000	0.0000	1.0067	8.4480	16502.7697	9.7020
CNLCRRGGKN	1.0000	0.0000	1.0910	9.4924	54926.8750	10.5048
CNNEYELEEV	1.0000	0.0000	1.0120	8.7738	24014.2779	9.9525
CNNFNPTMSV	1.0000	0.0000	1.0828	8.7796	24175.0522	9.9569
CNNINETSNT	1.0000	0.0000	0.9898	7.7706	7565.8508	9.1814
CNNRLAPSGV	1.0000	0.0000	1.0405	8.5855	19332.6712	9.8077
CNNRNPNSVQ	1.0000	0.0000	1.0342	8.2417	13013.3936	9.5434
CNPVDTKRQE	1.0000	0.0000	0.9789	8.9528	29509.5210	10.0900
CNSANLGAKL	1.0000	0.0000	1.0090	8.0792	10793.9470	9.4186
CNSINTINPS	1.0000	0.0000	1.0104	7.7916	7751.2393	9.1975
CNSKEHPLLP	1.0000	0.0000	1.0308	8.4141	15870.9451	9.6760
CNSKNSHSAI	1.0000	0.0000	1.0592	7.9781	9607.0266	9.3408
CNTGTKEVEK	1.0000	0.0000	0.9790	8.7044	22168.5250	9.8991
CNTKYEETGA	1.0000	0.0000	0.9932	8.9769	30340.7063	10.1086
CNTSRDSVSS	1.0000	0.0000	1.0510	7.7877	7716.1015	9.1945
CNYNTKYEET	1.0000	0.0000	1.0226	8.8815	27184.7408	10.0353
CPAVAAPTIK	1.0000	0.0000	0.9500	9.1488	36978.8917	10.2407
CPDVKTILDL	1.0000	0.0000	0.9705	8.6824	21614.3683	9.8822
CPEQDSSVLL	1.0000	0.0000	1.0321	8.2835	13655.7269	9.5756
CPGDNLKIID	1.0000	0.0000	0.9773	8.7066	22225.7747	9.9008
CPHTTASLWF	1.0000	0.0000	1.1434	9.8303	81045.8998	10.7645
CPNTPQPSKL	1.0000	0.0000	1.0004	8.2920	13790.0200	9.5821
CPRKACNSKN	1.0000	0.0000	1.0904	8.9160	28285.9681	10.0618
CPSSNLEDFL	1.0000	0.0000	1.0255	8.0373	10284.6759	9.3863
CPWYPATISK	1.0000	0.0000	1.1173	9.7525	74098.2797	10.7047
CQDFVYTTMT	1.0000	0.0000	1.0033	9.8919	87000.7196	10.8119
CQGDKTHDKT	1.0000	0.0000	0.9850	9.1859	38592.7694	10.2692
CQKASKLGTV	1.0000	0.0000	1.0179	8.6601	21067.6729	9.8651
CQKPNCVKNR	1.0000	0.0000	1.0743	9.3992	49338.2295	10.4332
CQLNEMYPTS	1.0000	0.0000	1.0781	9.0300	32252.6902	10.1494
CQNKKISVEK	1.0000	0.0000	1.0090	8.4016	15644.9366	9.6664
CQNNDNKRFE	1.0000	0.0000	1.0080	8.6207	20133.9678	9.8348
CQSDTDELPN	1.0000	0.0000	0.9989	8.3237	14302.4701	9.6065
CQTPSSWDSV	1.0000	0.0000	1.1577	9.1122	35453.9143	10.2126
CQVNIVADTR	1.0000	0.0000	0.9808	9.2715	42590.9035	10.3350
CRKNSDLLNG	1.0000	0.0000	1.0134	8.1107	11191.9912	9.4428
CRRGGKNSTA	1.0000	0.0000	1.0358	8.8683	26773.9298	10.0251
CSAGGSPIFP	1.0000	0.0000	1.0638	8.9307	28766.6378	10.0730
CSDNNEAGLY	1.0000	0.0000	1.0436	8.5510	18581.1424	9.7812
CSEDDPLFCD	1.0000	0.0000	1.0840	9.3413	46152.9521	10.3886
CSENLVPIFS	1.0000	0.0000	1.0497	8.3762	15193.4687	9.6468
CSEYNPLNGS	1.0000	0.0000	1.0563	8.2383	12962.6103	9.5408
CSKILSEIFY	1.0000	0.0000	1.0634	8.6102	19890.2629	9.8267
CSKLGQQVEK	1.0000	0.0000	1.0213	8.7329	22909.4346	9.9210
CSLDNLANTN	1.0000	0.0000	0.9882	7.7417	7318.0537	9.1591
CSLPPFYMYT	1.0000	0.0000	1.1043	9.6506	65896.2364	10.6264
CSLQNTDESW	1.0000	0.0000	1.1165	8.8671	26738.2882	10.0242
CSLTIFFDSN	1.0000	0.0000	1.0491	8.3409	14587.6629	9.6197
CSLTQSYYRS	1.0000	0.0000	1.1102	8.6219	20160.8487	9.8357
CSLYSANSGG	1.0000	0.0000	1.0875	8.3161	14178.4838	9.6007
CSMHTSINIE	1.0000	0.0000	1.1078	8.8985	27720.5400	10.0483
CSNKSIGQTF	1.0000	0.0000	1.0505	8.4341	16241.4268	9.6914
CSNLLESNTK	1.0000	0.0000	0.9855	7.4887	5469.0021	8.9647
CSPSYLQHFN	1.0000	0.0000	1.1144	8.9088	28051.1527	10.0562
CSQLFLLSNP	1.0000	0.0000	1.0285	7.9827	9658.6472	9.3444
CSQSVYKTLY	1.0000	0.0000	1.0932	8.8485	26169.3567	10.0098
CSSNLPPSPC	1.0000	0.0000	1.1072	8.4447	16439.3822	9.6995
CSSYHHSLGV	1.0000	0.0000	1.1771	9.1575	37349.7375	10.2473
CSTHALYSSG	1.0000	0.0000	1.1162	8.6568	20988.3460	9.8626
CSTSQLINNV	1.0000	0.0000	1.0296	8.0167	10044.5126	9.3706
CSYQYLSLNK	1.0000	0.0000	1.0755	8.3996	15608.9445	9.6649
CTCHQDRSIL	1.0000	0.0000	1.1177	9.6747	67748.7809	10.6449
CTDTQGESPW	1.0000	0.0000	1.0975	9.6181	63472.5252	10.6014
CTDYVSIFSD	1.0000	0.0000	1.0768	8.9408	29103.4679	10.0808
CTGRRATFLF	1.0000	0.0000	0.9822	9.4770	53957.0778	10.4929
CTGVVPERKW	1.0000	0.0000	1.0486	10.2231	127382.6172	11.0664
CTHPLISNAP	1.0000	0.0000	1.0379	8.7001	22060.7558	9.8958
CTIENAYRYR	1.0000	0.0000	1.0095	9.5641	59648.1606	10.5599
CTIQLPQTSA	1.0000	0.0000	1.0020	8.6408	20603.9470	9.8502
CTLKLSDNPH	1.0000	0.0000	1.0270	8.3503	14747.0534	9.6269
CTPEPNRINQ	1.0000	0.0000	0.9846	8.7564	23538.7583	9.9391
CTPVENEMLE	1.0000	0.0000	1.0167	9.0851	34366.0658	10.1918
CTQLDGKWNT	1.0000	0.0000	1.0752	9.4589	52845.3934	10.4790
CTTTDSLSEV	1.0000	0.0000	1.0175	8.1750	12052.3076	9.4922
CVAGPLNEKP	1.0000	0.0000	0.9878	8.8608	26543.4550	10.0193
CVATGINALS	1.0000	0.0000	1.0262	8.6557	20959.9000	9.8616
CVEGFSTKYE	1.0000	0.0000	1.0458	9.2238	40312.4648	10.2983
CVKNRKRQFY	1.0000	0.0000	1.0178	9.4937	55008.3441	10.5058
CVPTQNPTTH	1.0000	0.0000	1.0005	9.2002	39232.9396	10.2802
CVTAADNQIH	1.0000	0.0000	0.9973	9.3759	48029.8538	10.4152
CWATILPLTL	1.0000	0.0000	1.0628	9.3292	45516.0645	10.3794
CWKTTILLYT	1.0000	0.0000	1.0820	9.5473	58508.4887	10.5470
CWSSSNQWVG	1.0000	0.0000	1.2878	9.9469	92689.8034	10.8542
CYKVEDDKNK	1.0000	0.0000	0.9977	8.8648	26665.5721	10.0224
CYNHRIGEAL	1.0000	0.0000	1.0325	9.5347	57666.3568	10.5373
CYSTGILRSI	1.0000	0.0000	1.0710	8.7510	23391.2634	9.9349
CYTVVNDYST	1.0000	0.0000	1.0738	9.2162	39964.0218	10.2925
DAAPGTSSSI	1.0000	0.0000	0.9712	7.6108	6294.4618	9.0585
DACLNLEVLS	1.0000	0.0000	1.0077	8.1729	12022.2484	9.4906
DADDSNIELS	1.0000	0.0000	0.9357	7.3822	4838.0033	8.8828
DADENTVCNT	1.0000	0.0000	0.9818	8.6184	20080.6095	9.8330
DADNLRQYAQ	1.0000	0.0000	0.9325	8.5701	18993.2873	9.7959
DADRSNHHAS	1.0000	0.0000	1.0308	8.3669	15030.9776	9.6397
DADSVNLLTS	1.0000	0.0000	0.9412	7.3204	4505.9158	8.8354
DAELSHQNKN	1.0000	0.0000	0.9608	7.7770	7621.7510	9.1863
DAEPFVYSVD	1.0000	0.0000	0.9709	8.7958	24629.0701	9.9693
DAHHFPATLV	1.0000	0.0000	0.9495	9.1849	38547.3103	10.2684
DAIRPDTNQP	1.0000	0.0000	0.8988	8.3357	14501.0603	9.6157
DAISNNGQYS	1.0000	0.0000	0.9923	7.8634	8419.1287	9.2527
DAISVDRSPP	1.0000	0.0000	0.9680	8.0708	10689.9234	9.4121
DAKDTNRSIS	1.0000	0.0000	0.9455	7.5249	5701.8365	8.9925
DAKEEWSVDV	1.0000	0.0000	1.0300	9.0500	33002.3599	10.1647
DAKLQSHTPN	1.0000	0.0000	0.9594	7.9570	9376.6471	9.3246
DAKSLPTSSA	1.0000	0.0000	0.9422	7.1915	3884.3025	8.7363
DALKQIHPQD	1.0000	0.0000	0.9177	8.6048	19767.3313	9.8225
DALSDGPDWP	1.0000	0.0000	1.0239	8.8989	27734.3464	10.0486
DALSKGASCC	1.0000	0.0000	1.1128	8.9937	30933.7211	10.1215
DANLSLTAKD	1.0000	0.0000	0.9152	7.4065	4975.1694	8.9015
DANNFVTKEE	1.0000	0.0000	0.9228	8.0752	10744.0560	9.4155
DANTFRFKCQ	1.0000	0.0000	0.9924	9.2008	39262.6916	10.2807
DAPFSHTNPT	1.0000	0.0000	0.9706	8.2803	13605.5691	9.5731
DAPHIKAGGN	1.0000	0.0000	0.9355	8.7300	22832.1760	9.9188
DARLPVDICT	1.0000	0.0000	0.9629	9.1007	34985.5743	10.2037
DARNQQSSVS	1.0000	0.0000	0.9918	7.6686	6727.9055	9.1030
DARTKTQNPG	1.0000	0.0000	0.9085	8.2757	13532.9847	9.5696
DASNQVESWF	1.0000	0.0000	1.0785	8.7845	24312.1092	9.9607
DASPCQLNEM	1.0000	0.0000	1.0522	8.8399	25911.7336	10.0032
DASPTPSAIR	1.0000	0.0000	0.9555	7.9114	8896.9032	9.2896
DASQHLINNL	1.0000	0.0000	0.9648	7.7675	7538.8035	9.1790
DASVWADSAE	1.0000	0.0000	1.0568	8.8036	24851.3777	9.9753
DATIPNNFKG	1.0000	0.0000	0.9244	8.1423	11607.3662	9.4671
DATPKHAPMT	1.0000	0.0000	0.9404	8.9489	29377.1362	10.0870
DATRARMQCK	1.0000	0.0000	0.9844	9.6144	63206.5754	10.5986
DATSCDKTDK	1.0000	0.0000	0.9842	8.3761	15191.8555	9.6468
DATSDAEPFV	1.0000	0.0000	0.9396	8.3488	14722.0597	9.6258
DAVITGETLS	1.0000	0.0000	0.9373	8.0665	10637.3648	9.4088
DAVKNQFLKE	1.0000	0.0000	0.9228	8.1675	11948.6139	9.4864
DAYPHSFMDG	1.0000	0.0000	1.0286	9.3952	49110.0102	10.4301
DAYQKIKEIV	1.0000	0.0000	0.9087	8.6751	21435.1432	9.8766
DCDKVNNSRR	1.0000	0.0000	1.0315	8.5496	18551.0978	9.7801
DCDTLNNNKQ	1.0000	0.0000	0.9794	8.1211	11326.8165	9.4508
DCDWSAQIKL	1.0000	0.0000	1.0977	9.3968	49201.3191	10.4313
DCFPLNHNDS	1.0000	0.0000	1.0552	8.6374	20524.6854	9.8476
DCKGVEKFAS	1.0000	0.0000	1.0240	8.9503	29424.9992	10.0881
DCNNEYELEE	1.0000	0.0000	0.9997	8.6162	20030.0004	9.8314
DCNYNTKYEE	1.0000	0.0000	1.0232	8.9312	28782.9890	10.0734
DCPAVAAPTI	1.0000	0.0000	0.9416	9.2437	41250.0141	10.3137
DCPDVKTILD	1.0000	0.0000	0.9621	8.8311	25650.8104	9.9965
DCPNTPQPSK	1.0000	0.0000	1.0004	8.4407	16365.2799	9.6964
DCTDTQGESP	1.0000	0.0000	0.9987	8.7580	23579.7697	9.9403
DCTGRRATFL	1.0000	0.0000	0.9759	9.2909	43554.5499	10.3499
DDAKSLPTSS	1.0000	0.0000	0.9378	7.1438	3676.6264	8.6996
DDCPDVKTIL	1.0000	0.0000	0.9621	8.8311	25650.8104	9.9965
DDDLRSIKSS	1.0000	0.0000	0.9508	7.2794	4297.9999	8.8038
DDDPGGKSQS	1.0000	0.0000	0.9653	7.9538	9341.9568	9.3221
DDDQPGDTKT	1.0000	0.0000	0.8845	8.2932	13808.8963	9.5831
DDDRSDMTNN	1.0000	0.0000	0.9753	8.0570	10520.8387	9.4015
DDEADTSPAL	1.0000	0.0000	0.9176	7.8565	8352.3092	9.2474
DDEDNISSIA	1.0000	0.0000	0.9425	7.5636	5961.3403	9.0222
DDEKFIRTQA	1.0000	0.0000	0.8922	8.5557	18681.1440	9.7848
DDEPDSPRNL	1.0000	0.0000	0.9296	7.7712	7571.2029	9.1818
DDESVSSSDL	1.0000	0.0000	0.9578	7.0699	3376.8749	8.6428
DDFDQQVENS	1.0000	0.0000	0.9553	8.2501	13140.1510	9.5499
DDFVADQEKK	1.0000	0.0000	0.8981	8.5084	17691.2759	9.7485
DDGLGAISSQ	1.0000	0.0000	0.9708	7.9545	9350.3666	9.3228
DDGPERCSMH	1.0000	0.0000	1.0751	9.6615	66731.7419	10.6348
DDHIKNDVHL	1.0000	0.0000	0.9669	8.6727	21375.9330	9.8748
DDIGNALEGN	1.0000	0.0000	0.9232	8.0577	10529.7560	9.4021
DDKFDSNSPV	1.0000	0.0000	0.9663	7.7367	7276.0494	9.1553
DDKGIQTKDN	1.0000	0.0000	0.9017	8.0625	10588.4390	9.4058
DDKNAGPDNN	1.0000	0.0000	0.9163	7.7811	7658.2087	9.1895
DDKNEIARSQ	1.0000	0.0000	0.9351	7.9363	9155.7968	9.3087
DDKNKLAPRT	1.0000	0.0000	0.9014	7.8561	8348.5395	9.2471
DDKNSNLASG	1.0000	0.0000	0.9385	7.2171	4000.4423	8.7559
DDLAYNNQCK	1.0000	0.0000	1.0088	8.6981	22009.4353	9.8943
DDLGLQSSKK	1.0000	0.0000	0.9399	7.3926	4896.0894	8.8908
DDLGSINSPR	1.0000	0.0000	0.9607	7.6418	6523.4117	9.0824
DDLLEMDTFA	1.0000	0.0000	0.9397	8.5299	18135.3925	9.7650
DDLRKVPDIR	1.0000	0.0000	0.9029	8.4622	16775.4008	9.7130
DDLRSIKSSD	1.0000	0.0000	0.9508	7.2794	4297.9999	8.8038
DDLSEKNDTK	1.0000	0.0000	0.9065	7.3532	4678.9923	8.8605
DDMHSYRLAG	1.0000	0.0000	1.0363	9.1616	37527.2830	10.2505
DDMWLPMSKP	1.0000	0.0000	1.1049	9.4509	52361.1256	10.4729
DDNGSYSVNI	1.0000	0.0000	0.9969	7.8907	8688.0985	9.2737
DDNKSGAWQS	1.0000	0.0000	1.0540	8.5006	17533.2864	9.7425
DDNMWSSLEI	1.0000	0.0000	1.0821	8.6134	19964.5732	9.8292
DDNNDQNEST	1.0000	0.0000	0.9226	7.3900	4881.4918	8.8888
DDNNKYYLDP	1.0000	0.0000	0.9537	8.2088	12530.7783	9.5182
DDNRFWKQNA	1.0000	0.0000	1.0195	9.0601	33388.1071	10.1725
DDNTKNASCE	1.0000	0.0000	0.9944	8.1247	11373.8832	9.4535
DDNVLKTCIQ	1.0000	0.0000	0.9806	8.6956	21947.3363	9.8924
DDPGGDMMVI	1.0000	0.0000	0.9393	9.5757	60452.0238	10.5688
DDPGGKSQSS	1.0000	0.0000	0.9806	7.6629	6683.7133	9.0986
DDPHKNENYT	1.0000	0.0000	0.9556	8.3500	14741.4093	9.6267
DDPKCASEVG	1.0000	0.0000	1.0093	8.8850	27294.5168	10.0379
DDPLFCDYNP	1.0000	0.0000	1.0023	9.0926	34661.9797	10.1975
DDPNDSRAYR	1.0000	0.0000	0.9672	8.3679	15048.6662	9.6405
DDQNGERNIV	1.0000	0.0000	0.9290	8.3827	15308.2632	9.6519
DDQPGDTKTK	1.0000	0.0000	0.8877	8.1983	12379.0910	9.5101
DDRKLNKISP	1.0000	0.0000	0.9252	7.5998	6215.2246	9.0501
DDRLLSLNLF	1.0000	0.0000	0.9372	7.4711	5359.3691	8.9512
DDRSDMTNNM	1.0000	0.0000	1.0233	8.4758	17039.6844	9.7234
DDSKQQINDT	1.0000	0.0000	0.9268	7.8062	7882.2822	9.2087
DDSNIELSDI	1.0000	0.0000	0.9343	7.3671	4754.6858	8.8713
DDSTLEEKYT	1.0000	0.0000	0.9350	7.8665	8449.3220	9.2551
DDTHFNNGSE	1.0000	0.0000	0.9836	8.1698	11979.9305	9.4882
DDTIPESLAL	1.0000	0.0000	0.9172	7.6927	6916.7755	9.1215
DDTNLGEMNP	1.0000	0.0000	0.9527	8.2294	12830.4564	9.5340
DDTNTKYEET	1.0000	0.0000	0.9096	8.0643	10609.7870	9.4071
DDTQYTSLDR	1.0000	0.0000	0.9523	8.1942	12321.0371	9.5069
DDVMGNTNKF	1.0000	0.0000	0.9735	8.6126	19945.5982	9.8285
DDVQSQKFSL	1.0000	0.0000	0.9754	7.9194	8979.4852	9.2957
DDVTTADEAF	1.0000	0.0000	0.8894	8.5642	18865.7591	9.7914
DDYKAELKEP	1.0000	0.0000	0.9081	8.2352	12916.9582	9.5385
DEADTSPALL	1.0000	0.0000	0.9183	7.7078	7037.9798	9.1331
DEAFDQSRRA	1.0000	0.0000	0.9464	8.5514	18589.2915	9.7815
DEAHTYYMNT	1.0000	0.0000	0.9990	9.3157	44812.2147	10.3689
DEANIHNKSL	1.0000	0.0000	0.9563	7.7271	7196.2546	9.1479
DECKNKDATS	1.0000	0.0000	0.9898	8.2219	12721.0113	9.5283
DEDNISSIAS	1.0000	0.0000	0.9509	7.2727	4265.0474	8.7987
DEDSLKNLPN	1.0000	0.0000	0.9092	7.1827	3844.9901	8.7295
DEEASSKNAA	1.0000	0.0000	0.9401	7.4872	5459.4083	8.9635
DEECTHPLIS	1.0000	0.0000	1.0249	8.7955	24620.8315	9.9691
DEEKYQVRMN	1.0000	0.0000	0.9668	8.9990	31121.4710	10.1255
DEENNLNIPA	1.0000	0.0000	0.9073	7.5937	6172.0141	9.0454
DEESLLINWK	1.0000	0.0000	1.0076	8.2301	12841.7242	9.5346
DEFDDEPDSP	1.0000	0.0000	0.9262	8.1596	11839.9659	9.4804
DEFEDKKPFS	1.0000	0.0000	0.9400	8.1299	11442.5097	9.4576
DEHTDESYQN	1.0000	0.0000	0.9835	8.3913	15460.3486	9.6585
DEIESTSDQN	1.0000	0.0000	0.9396	7.5045	5569.3065	8.9768
DEKFIRTQAE	1.0000	0.0000	0.8924	8.5441	18432.6033	9.7759
DEKKFDRFCS	1.0000	0.0000	1.0236	8.9150	28251.1300	10.0609
DEKVNNLPHR	1.0000	0.0000	0.9539	8.2479	13106.6041	9.5482
DELDRNSQSS	1.0000	0.0000	0.9547	7.2204	4015.9193	8.7585
DELNKKLILE	1.0000	0.0000	0.8903	7.4172	5036.9587	8.9098
DELPNKTGSD	1.0000	0.0000	0.9248	7.6169	6339.0438	9.0633
DEMIDPNSWG	1.0000	0.0000	1.0743	9.2218	40219.7918	10.2968
DENCTGVVPE	1.0000	0.0000	0.9810	9.1272	36072.8220	10.2241
DENGTTSNYG	1.0000	0.0000	0.9697	8.0235	10122.7005	9.3757
DENLWMSTKA	1.0000	0.0000	1.0600	8.7748	24040.5001	9.9532
DENSATSNIQ	1.0000	0.0000	0.9417	7.3717	4779.6750	8.8748
DENTVCNTKY	1.0000	0.0000	1.0072	8.7633	23723.9419	9.9443
DEPDGCRVNC	1.0000	0.0000	1.0458	9.8301	81025.2545	10.7644
DEPDSPRNLG	1.0000	0.0000	0.9414	7.9142	8926.1146	9.2918
DEPLKFYCYN	1.0000	0.0000	1.0293	9.2477	41438.7305	10.3167
DEPMSEFKNN	1.0000	0.0000	0.9820	8.0733	10720.6624	9.4141
DEPSLPPANE	1.0000	0.0000	0.9233	7.7062	7025.2389	9.1319
DEQLYSNPSS	1.0000	0.0000	0.9775	7.4068	4977.1206	8.9018
DEQNIVPMQI	1.0000	0.0000	0.9383	8.8648	26666.0526	10.0224
DEQQLMPIVL	1.0000	0.0000	0.9416	8.7269	22751.2636	9.9164
DERDPMARLR	1.0000	0.0000	0.9304	8.9488	29372.9410	10.0869
DERRVHQNAS	1.0000	0.0000	0.9885	8.6242	20214.5233	9.8375
DERSNQNVSQ	1.0000	0.0000	0.9739	7.7080	7039.4139	9.1332
DESAVAGLTL	1.0000	0.0000	0.9416	7.9825	9656.7400	9.3443
DESEPIPNVS	1.0000	0.0000	0.9545	7.6808	6822.4477	9.1123
DESGQSSCSE	1.0000	0.0000	1.0545	7.9472	9272.1492	9.3171
DESVSSSDLD	1.0000	0.0000	0.9578	7.0699	3376.8749	8.6428
DESWNSQKRM	1.0000	0.0000	1.0997	8.8440	26034.5915	10.0064
DESYQNSWGR	1.0000	0.0000	1.0988	8.9506	29434.1217	10.0883
DETSTKYEET	1.0000	0.0000	0.9320	7.9540	9344.4322	9.3223
DEVFKQSLPL	1.0000	0.0000	0.9478	7.9931	9775.3503	9.3524
DEVVSIYKTS	1.0000	0.0000	0.9903	8.1334	11489.0525	9.4603
DFAAYRQARF	1.0000	0.0000	0.8934	9.3751	47986.8022	10.4146
DFCCPGDNLK	1.0000	0.0000	1.0642	9.4996	55383.5250	10.5104
DFCGTKYEET	1.0000	0.0000	0.9797	9.3074	44387.4422	10.3626
DFDAISVDRS	1.0000	0.0000	0.9817	8.2052	12479.0700	9.5154
DFDCTGRRAT	1.0000	0.0000	0.9559	9.4397	51688.2792	10.4643
DFDQQVENSN	1.0000	0.0000	0.9625	8.0579	10532.1557	9.4022
DFEDDTNLGE	1.0000	0.0000	0.9127	8.1513	11727.5819	9.4740
DFFELNNTKD	1.0000	0.0000	0.9263	7.9189	8974.0666	9.2953
DFFGPSVEID	1.0000	0.0000	0.9576	8.6646	21177.9471	9.8686
DFGDDVTTAD	1.0000	0.0000	0.8934	8.6711	21336.5948	9.8735
DFGYKGPLET	1.0000	0.0000	0.9295	8.7164	22479.3144	9.9084
DFKHLQENTK	1.0000	0.0000	0.9416	8.2537	13195.5752	9.5527
DFKITQRPPN	1.0000	0.0000	0.9121	8.3790	15243.3667	9.6490
DFLDRSSRNS	1.0000	0.0000	0.9816	7.4625	5306.4416	8.9445
DFNSDIARER	1.0000	0.0000	0.9551	8.2616	13315.8217	9.5588
DFPWSEIVSS	1.0000	0.0000	1.0883	8.6140	19979.1744	9.8297
DFRLYAVLVT	1.0000	0.0000	0.9443	8.8523	26284.9766	10.0128
DFRPILSIKL	1.0000	0.0000	0.9431	7.9569	9375.3110	9.3245
DFSKKLHPSM	1.0000	0.0000	1.0331	8.2876	13719.7499	9.5787
DFSLFWDDTI	1.0000	0.0000	1.0401	9.0117	31578.2348	10.1353
DFSSGTKYEE	1.0000	0.0000	0.9892	8.1030	11093.8817	9.4369
DFSSKIRKEV	1.0000	0.0000	0.9735	7.9560	9366.1577	9.3239
DFSWLFKHSQ	1.0000	0.0000	1.1131	9.0665	33637.9983	10.1775
DFTTINLSSN	1.0000	0.0000	0.9409	7.2407	4110.8328	8.7741
DFVADQEKKS	1.0000	0.0000	0.9433	8.2176	12657.2430	9.5249
DFVPSQFATI	1.0000	0.0000	0.9550	8.6139	19976.6825	9.8296
DFVYTTMTKY	1.0000	0.0000	0.9671	9.3296	45538.8117	10.3797
DFYSIFGCFG	1.0000	0.0000	1.0569	9.7817	76632.2945	10.7272
DGAVPVQQSL	1.0000	0.0000	0.9586	8.4932	17385.2173	9.7368
DGDTVIKLHT	1.0000	0.0000	0.9284	8.5675	18936.9808	9.7939
DGEGHIQKPE	1.0000	0.0000	0.9114	8.8860	27323.5526	10.0387
DGGDFFGPSV	1.0000	0.0000	0.9702	8.9296	28732.7103	10.0722
DGGDISAIVN	1.0000	0.0000	0.9569	8.3096	14072.2802	9.5957
DGHNAANMRY	1.0000	0.0000	1.0100	9.2645	42249.6461	10.3296
DGKIRYSREK	1.0000	0.0000	0.9649	8.4606	16744.5504	9.7117
DGKWNTGLVN	1.0000	0.0000	1.0257	8.8621	26583.1378	10.0203
DGLFTGKNRK	1.0000	0.0000	0.9322	8.2546	13208.4963	9.5534
DGLGAISSQN	1.0000	0.0000	0.9716	7.7624	7494.5498	9.1750
DGLMGKSETS	1.0000	0.0000	1.0004	8.0543	10487.9820	9.3994
DGNDLTFTCV	1.0000	0.0000	0.9958	8.9548	29577.8872	10.0916
DGNGEQQEQH	1.0000	0.0000	0.9339	8.8954	27620.8056	10.0459
DGNHLIINPN	1.0000	0.0000	0.9549	8.0861	10878.9592	9.4238
DGNIDPPFTP	1.0000	0.0000	0.9075	8.4333	16226.7186	9.6908
DGNMQPNFAH	1.0000	0.0000	0.9955	9.0968	34829.5308	10.2007
DGNNWRPCHL	1.0000	0.0000	1.1285	9.8722	85051.0368	10.7967
DGPDWPFGNN	1.0000	0.0000	1.0232	9.2354	40858.2038	10.3073
DGPERCSMHT	1.0000	0.0000	1.0767	9.6119	63026.2933	10.5967
DGPWPETLNR	1.0000	0.0000	1.0013	9.0155	31718.8932	10.1382
DGQHNLKESQ	1.0000	0.0000	0.9743	8.1470	11669.1527	9.4706
DGRDERRVHQ	1.0000	0.0000	0.9023	9.3294	45525.5104	10.3795
DGSASEVQEN	1.0000	0.0000	0.9722	7.8698	8480.9071	9.2576
DGTASDGRKL	1.0000	0.0000	0.9443	8.1126	11215.9299	9.4442
DGTGTKLVIG	1.0000	0.0000	0.9137	8.5123	17771.8353	9.7515
DGTKTNNNRS	1.0000	0.0000	0.9344	7.4444	5197.2398	8.9307
DGTVCKYNSE	1.0000	0.0000	1.0445	8.8572	26433.7129	10.0166
DGVDLVSTLS	1.0000	0.0000	0.9699	7.7655	7521.2285	9.1774
DHALTKYEET	1.0000	0.0000	0.9356	8.5462	18479.0250	9.7775
DHAQANCDNN	1.0000	0.0000	1.0243	8.8510	26245.0866	10.0118
DHASSGYLNN	1.0000	0.0000	1.0178	7.9407	9202.2826	9.3121
DHGHNSLLKQ	1.0000	0.0000	1.0060	8.2685	13421.5829	9.5641
DHIKNDVHLF	1.0000	0.0000	0.9787	8.8588	26481.3408	10.0178
DHIVPNKNRS	1.0000	0.0000	0.9826	8.1500	11710.2101	9.4730
DHKDSSGSLR	1.0000	0.0000	1.0036	7.7309	7228.0042	9.1509
DHKSRVFLTL	1.0000	0.0000	0.9852	8.3149	14157.7790	9.5997
DHLNMLKICP	1.0000	0.0000	1.0506	9.1422	36700.0263	10.2356
DHRLDNASLQ	1.0000	0.0000	0.9724	8.0539	10483.8420	9.3991
DHTANELSVN	1.0000	0.0000	0.9699	7.8974	8754.5818	9.2788
DHTIPSLFRG	1.0000	0.0000	0.9821	8.6024	19713.1361	9.8207
DHVWQAYKKK	1.0000	0.0000	1.0290	9.7278	72020.2105	10.6857
DHYQNDSNDD	1.0000	0.0000	0.9927	8.2720	13476.6043	9.5668
DIACIKHSCG	1.0000	0.0000	1.1106	9.7920	77545.9689	10.7351
DIAQIYYKSN	1.0000	0.0000	0.9838	8.4286	16138.5833	9.6871
DIAREREFSN	1.0000	0.0000	0.9547	8.2500	13138.6632	9.5498
DIASPDISKL	1.0000	0.0000	0.9387	7.5495	5865.6841	9.0114
DICTQLDGKW	1.0000	0.0000	1.0566	9.7333	72480.3231	10.6900
DIDKLCQSDT	1.0000	0.0000	0.9932	8.4394	16340.1595	9.6954
DIDTANLYDP	1.0000	0.0000	0.9195	8.2392	12976.5632	9.5415
DIEITDTLSV	1.0000	0.0000	0.9254	7.9085	8867.3151	9.2873
DIEMPESMDT	1.0000	0.0000	0.9976	8.7684	23865.0751	9.9483
DIENESHNSS	1.0000	0.0000	0.9763	7.3297	4554.2289	8.8425
DIENNLRVFV	1.0000	0.0000	0.9463	8.3521	14777.6652	9.6283
DIETVKLKQQ	1.0000	0.0000	0.9000	8.1915	12282.8213	9.5049
DIFPKEFALI	1.0000	0.0000	0.9065	8.4916	17352.8870	9.7356
DIGKIHMSDP	1.0000	0.0000	0.9995	8.8443	26044.5035	10.0067
DIGNALEGNA	1.0000	0.0000	0.9255	8.1054	11124.5346	9.4387
DIGRCIDNVR	1.0000	0.0000	0.9792	9.3358	45864.7397	10.3844
DIHEFVQVIS	1.0000	0.0000	0.9797	8.9237	28537.5441	10.0677
DIHITVEHTE	1.0000	0.0000	0.9295	9.0187	31834.7286	10.1407
DIHSKNLFTK	1.0000	0.0000	0.9650	7.9246	9033.9325	9.2998
DIHVRQSSRG	1.0000	0.0000	1.0250	8.6651	21188.3229	9.8689
DIISSDSNLD	1.0000	0.0000	0.9401	7.0879	3447.6134	8.6566
DIKFQSESND	1.0000	0.0000	0.9579	7.6568	6637.0225	9.0939
DILDATSCDK	1.0000	0.0000	0.9904	8.4046	15698.2915	9.6687
DINANERIDN	1.0000	0.0000	0.9178	7.8878	8659.0847	9.2715
DINLDKKVTK	1.0000	0.0000	0.9013	7.7509	7396.5081	9.1663
DINLSNRKDI	1.0000	0.0000	0.9294	7.5094	5600.9220	8.9806
DINNPLYGGN	1.0000	0.0000	0.9576	8.1428	11612.7698	9.4674
DINPFSGMGF	1.0000	0.0000	1.0147	8.8884	27399.1915	10.0405
DIPFLLTRNA	1.0000	0.0000	0.9211	8.1159	11259.6913	9.4468
DIPGSASQHK	1.0000	0.0000	0.9953	8.2323	12873.5001	9.5362
DIPSNDTYRT	1.0000	0.0000	0.9551	8.1266	11399.2983	9.4550
DIQFHRKLGH	1.0000	0.0000	0.9570	9.2458	41347.9197	10.3152
DIQSAGEELL	1.0000	0.0000	0.9343	7.9304	9094.0843	9.3042
DIRHSKHSNA	1.0000	0.0000	1.0264	8.2568	13242.5823	9.5551
DIRKHSSVTK	1.0000	0.0000	0.9918	8.0731	10718.3092	9.4139
DIRLTIVTLL	1.0000	0.0000	0.9097	8.0404	10322.0521	9.3888
DISAIVNTKN	1.0000	0.0000	0.9364	7.6869	6870.7687	9.1170
DISDVKDKTF	1.0000	0.0000	0.9370	8.0819	10827.6307	9.4207
DISDYQLSKD	1.0000	0.0000	0.9689	7.8134	7947.7363	9.2142
DISEARLKDS	1.0000	0.0000	0.9452	7.6063	6262.2904	9.0551
DISEMQSKNT	1.0000	0.0000	0.9851	7.8400	8195.1874	9.2347
DISKLALGKK	1.0000	0.0000	0.9224	7.5863	6119.4794	9.0397
DISPAMNESP	1.0000	0.0000	0.9924	8.0014	9868.3185	9.3587
DISSERRETD	1.0000	0.0000	0.9552	7.8679	8463.0147	9.2562
DISTLKRKPI	1.0000	0.0000	0.9227	7.7750	7604.1106	9.1847
DISVNLPSYV	1.0000	0.0000	0.9980	7.9746	9568.5011	9.3381
DISYLIMKIP	1.0000	0.0000	0.9905	8.5316	18169.7634	9.7663
DITDLEKSNW	1.0000	0.0000	1.0086	8.3409	14587.7388	9.6197
DITNEKLDMA	1.0000	0.0000	0.9358	8.2382	12960.9407	9.5407
DIVDASNQVE	1.0000	0.0000	0.9512	8.2195	12684.9671	9.5264
DIVWRIQFTL	1.0000	0.0000	0.9925	9.5161	56444.5980	10.5230
DIWFTNKGIS	1.0000	0.0000	1.0423	8.8629	26606.9435	10.0209
DIYLFLSNHN	1.0000	0.0000	1.0045	8.1107	11192.5757	9.4428
DKAALQNQIA	1.0000	0.0000	0.9073	8.1411	11590.8370	9.4662
DKAIINEVFP	1.0000	0.0000	0.9124	8.4197	15974.2649	9.6803
DKAMDLGDNE	1.0000	0.0000	0.9446	8.3981	15582.0856	9.6637
DKASKCTCHQ	1.0000	0.0000	1.1065	9.5217	56808.0365	10.5273
DKCDITDLEK	1.0000	0.0000	0.9540	8.5411	18370.5383	9.7736
DKDMQHSSAS	1.0000	0.0000	1.0451	8.1588	11829.5268	9.4798
DKDNISRSSE	1.0000	0.0000	0.9507	7.2243	4033.8994	8.7615
DKDTQSHSMH	1.0000	0.0000	1.0605	8.6935	21892.0678	9.8907
DKFDSNSPVW	1.0000	0.0000	1.0663	8.5968	19585.8248	9.8164
DKFEYPVSPT	1.0000	0.0000	0.9634	8.4717	16959.7179	9.7203
DKFRYSSVDL	1.0000	0.0000	1.0044	8.1687	11965.0476	9.4874
DKGDQTSSRI	1.0000	0.0000	0.9619	7.8949	8729.7001	9.2769
DKGIQTKDNK	1.0000	0.0000	0.9022	7.9676	9492.0874	9.3328
DKGNEHNSAV	1.0000	0.0000	0.9833	8.1437	11626.0452	9.4682
DKHGDLIKQI	1.0000	0.0000	0.9254	8.5294	18124.2479	9.7646
DKIANSSFIN	1.0000	0.0000	0.9554	7.4741	5378.0186	8.9535
DKILNRDTGI	1.0000	0.0000	0.9108	8.0858	10875.5076	9.4236
DKIVDLMHKL	1.0000	0.0000	0.9718	8.6989	22030.1261	9.8949
DKKKAEILAD	1.0000	0.0000	0.8872	7.9190	8975.1608	9.2954
DKKPFSRKSN	1.0000	0.0000	0.9539	7.5161	5644.4393	8.9858
DKKVTKYEET	1.0000	0.0000	0.9104	8.2738	13503.5700	9.5681
DKLCQSDTDE	1.0000	0.0000	0.9908	8.3951	15528.1706	9.6614
DKLFRNKARN	1.0000	0.0000	0.9330	8.0007	9860.6046	9.3582
DKLRVESRLP	1.0000	0.0000	0.9455	7.9784	9610.7731	9.3411
DKLTNTPCNK	1.0000	0.0000	0.9673	8.1120	11208.4674	9.4438
DKMELNHTES	1.0000	0.0000	0.9944	8.1965	12353.5152	9.5087
DKNAGPDNNV	1.0000	0.0000	0.9292	7.9387	9181.5451	9.3106
DKNDDHIKND	1.0000	0.0000	0.9302	8.0356	10265.2172	9.3851
DKNEIARSQR	1.0000	0.0000	0.9446	8.0632	10596.2041	9.4063
DKNKLAPRTS	1.0000	0.0000	0.9240	7.5653	5972.9718	9.0235
DKNSLRCEKM	1.0000	0.0000	1.0479	8.6208	20136.1110	9.8349
DKNSNLASGP	1.0000	0.0000	0.9408	7.2429	4121.0857	8.7758
DKNSRSGVVQ	1.0000	0.0000	0.9930	8.0348	10256.1622	9.3845
DKNVKCSEDD	1.0000	0.0000	1.0029	8.3814	15284.7158	9.6508
DKPDAISNNG	1.0000	0.0000	0.9366	7.7151	7097.5662	9.1387
DKPDTQTCDC	1.0000	0.0000	1.0166	9.4948	55075.1655	10.5066
DKPNQKQFFS	1.0000	0.0000	0.9590	8.1261	11392.1757	9.4546
DKPYNDNSNP	1.0000	0.0000	0.9502	7.6129	6309.4773	9.0601
DKQINTPRLE	1.0000	0.0000	0.9050	8.0069	9930.8641	9.3630
DKRDEKKFDR	1.0000	0.0000	0.9020	8.3794	15250.2764	9.6493
DKRQLLKIPI	1.0000	0.0000	0.9019	8.0493	10427.6888	9.3956
DKRSEQRVEN	1.0000	0.0000	0.9523	8.1288	11427.1874	9.4567
DKSDELDRNS	1.0000	0.0000	0.9363	7.3338	4575.8034	8.8456
DKSLQVAYSR	1.0000	0.0000	0.9964	8.1129	11220.9732	9.4445
DKSSRKASAS	1.0000	0.0000	0.9595	7.1052	3516.7587	8.6699
DKSTHGNMLC	1.0000	0.0000	1.0898	9.0350	32439.1095	10.1532
DKSTLLPTRD	1.0000	0.0000	0.9183	7.6063	6261.9700	9.0551
DKSYLSGIMT	1.0000	0.0000	1.0220	8.2430	13033.8906	9.5445
DKTDKNDDHI	1.0000	0.0000	0.9200	8.1782	12095.9653	9.4946
DKTFVQEPAR	1.0000	0.0000	0.8976	8.7064	22221.6585	9.9007
DKTHDKTPPR	1.0000	0.0000	0.9125	8.4666	16859.9059	9.7163
DKTLSDSNEE	1.0000	0.0000	0.9195	7.1457	3684.5606	8.7010
DKTNTPSSLG	1.0000	0.0000	0.9346	7.2881	4341.2001	8.8105
DKTPPRNHAP	1.0000	0.0000	0.9278	8.4925	17370.8128	9.7363
DKTVQSASNN	1.0000	0.0000	0.9508	7.4133	5014.3462	8.9068
DKVKRYGIDE	1.0000	0.0000	0.9158	8.7821	24245.3210	9.9589
DKVLQNQRLS	1.0000	0.0000	0.9499	7.8102	7918.9777	9.2118
DKVNNSRRCN	1.0000	0.0000	1.0337	8.3575	14869.1632	9.6324
DKVVNGFNKE	1.0000	0.0000	0.9431	8.2944	13827.6427	9.5840
DKWNWESCNL	1.0000	0.0000	1.2013	9.6981	69596.8864	10.6629
DKWRFSRCVA	1.0000	0.0000	1.1256	10.0278	101732.6679	10.9163
DKYLRTILVC	1.0000	0.0000	1.0012	9.0710	33809.3477	10.1809
DLALASRTRV	1.0000	0.0000	0.9500	8.1050	11118.8043	9.4384
DLAYNNQCKF	1.0000	0.0000	1.0241	8.8841	27266.1482	10.0373
DLCNTSRDSV	1.0000	0.0000	1.0354	8.2206	12702.2153	9.5273
DLDIKFQSES	1.0000	0.0000	0.9553	7.7003	6977.4677	9.1273
DLDPFGTDPS	1.0000	0.0000	0.9402	8.1275	11410.7022	9.4557
DLDVKFGDVA	1.0000	0.0000	0.9160	8.6843	21662.3875	9.8837
DLEKSNWEAK	1.0000	0.0000	1.0082	8.2990	13901.3189	9.5875
DLEPERSSDA	1.0000	0.0000	0.9476	7.6828	6838.6606	9.1139
DLESYIINLT	1.0000	0.0000	0.9462	7.7471	7364.0434	9.1633
DLFYDSVYAV	1.0000	0.0000	1.0040	8.9204	28428.0024	10.0651
DLGDNETLQD	1.0000	0.0000	0.9076	7.9107	8890.3585	9.2891
DLGHKSPASA	1.0000	0.0000	0.9891	8.0161	10037.2557	9.3701
DLGLQSSKKI	1.0000	0.0000	0.9426	7.4252	5083.5670	8.9159
DLGSINSPRA	1.0000	0.0000	0.9646	7.6896	6891.8899	9.1191
DLGSVGPHSH	1.0000	0.0000	1.0504	8.6573	20999.9314	9.8629
DLIAIKKVVY	1.0000	0.0000	0.9264	8.6131	19957.4830	9.8289
DLIKDRRNEL	1.0000	0.0000	0.9121	7.9263	9051.5359	9.3011
DLIKQILKMN	1.0000	0.0000	0.9443	8.1232	11354.2477	9.4524
DLKLHITKSS	1.0000	0.0000	0.9568	7.4912	5484.8714	8.9666
DLKNGQICIF	1.0000	0.0000	0.9932	8.9494	29392.4380	10.0874
DLKRSPYLRH	1.0000	0.0000	0.9972	8.4611	16753.4350	9.7121
DLKSEYPNDN	1.0000	0.0000	0.9450	7.6189	6353.2728	9.0648
DLKSPNPRID	1.0000	0.0000	0.9298	7.7205	7142.1780	9.1429
DLLDSPNPEK	1.0000	0.0000	0.9136	7.4006	4941.7635	8.8970
DLLEMDTFAS	1.0000	0.0000	0.9761	8.2391	12974.9867	9.5415
DLLFQSEPDD	1.0000	0.0000	0.9362	7.9305	9095.2359	9.3043
DLLKQSQYHI	1.0000	0.0000	0.9894	8.3792	15245.6519	9.6491
DLLNGNYIES	1.0000	0.0000	0.9598	7.7149	7096.1423	9.1386
DLLPEDYGYG	1.0000	0.0000	0.9466	8.8137	25143.9928	9.9832
DLLSRRTKCK	1.0000	0.0000	1.0045	8.3344	14479.3550	9.6147
DLLYSNELVS	1.0000	0.0000	0.9662	7.4495	5227.5550	8.9346
DLMHKLSSEI	1.0000	0.0000	1.0141	8.0430	10352.4169	9.3907
DLNGIVQKAF	1.0000	0.0000	0.9310	8.4497	16535.6515	9.7034
DLNHYFLNRL	1.0000	0.0000	0.9901	8.3471	14693.5419	9.6245
DLNLKWSTKY	1.0000	0.0000	1.0324	8.3637	14976.1618	9.6372
DLNPDMEASI	1.0000	0.0000	0.9690	8.1177	11282.3878	9.4481
DLPADFPWSE	1.0000	0.0000	1.0283	8.9303	28755.3369	10.0728
DLPASTTEFA	1.0000	0.0000	0.9318	7.9929	9772.6143	9.3522
DLPHTATTMG	1.0000	0.0000	0.9557	8.9150	28251.4557	10.0610
DLPIGHINEE	1.0000	0.0000	0.9336	8.4471	16486.1761	9.7014
DLPSMVFYYS	1.0000	0.0000	1.0773	8.8689	26791.0049	10.0255
DLPWTLGKDD	1.0000	0.0000	0.9876	8.8229	25411.5614	9.9902
DLRKVPDIRK	1.0000	0.0000	0.9066	8.3673	15038.4368	9.6400
DLRSIKSSDN	1.0000	0.0000	0.9440	7.0872	3444.9530	8.6561
DLRSSDFQLR	1.0000	0.0000	0.9777	7.8793	8574.6306	9.2649
DLSEKNDTKG	1.0000	0.0000	0.9197	7.4962	5516.3258	8.9704
DLSKGGSTKY	1.0000	0.0000	0.9800	7.8396	8191.6435	9.2344
DLSNQQSQPK	1.0000	0.0000	0.9495	7.4920	5489.5400	8.9672
DLSNVNIAGM	1.0000	0.0000	0.9983	8.2119	12575.2679	9.5206
DLTEQKDNLQ	1.0000	0.0000	0.9012	7.7553	7433.9379	9.1696
DLTFTCVTAA	1.0000	0.0000	0.9717	9.0498	32996.5890	10.1646
DLTLMAKCKS	1.0000	0.0000	1.0345	8.5471	18497.6097	9.7782
DLVKGMCSTS	1.0000	0.0000	1.0854	8.7528	23439.4241	9.9363
DLVNIKIYAN	1.0000	0.0000	0.9429	8.1661	11929.4723	9.4854
DLVSTLSTHR	1.0000	0.0000	0.9888	7.8833	8614.2945	9.2680
DLWASQGLPN	1.0000	0.0000	1.0365	8.6148	19995.8615	9.8302
DLYGSVAREI	1.0000	0.0000	0.9732	8.5802	19215.5721	9.8036
DLYINTPTIT	1.0000	0.0000	0.9180	8.1249	11376.1146	9.4537
DLYPMNASNF	1.0000	0.0000	1.0193	8.3780	15225.5898	9.6483
DLYSSVPALN	1.0000	0.0000	0.9794	7.6834	6842.9147	9.1143
DMAAGRKKSE	1.0000	0.0000	0.9768	8.5279	18092.3372	9.7634
DMAAHDQLRE	1.0000	0.0000	0.9492	9.1406	36630.2656	10.2344
DMAFLDDPHK	1.0000	0.0000	0.9598	9.0119	31587.8466	10.1355
DMASFLTHVI	1.0000	0.0000	1.0199	8.9308	28771.5758	10.0731
DMEASISPLI	1.0000	0.0000	0.9898	8.0516	10456.4262	9.3974
DMEYETPFKP	1.0000	0.0000	0.9402	9.0122	31596.9001	10.1357
DMHSYRLAGA	1.0000	0.0000	1.0374	9.2093	39647.0305	10.2872
DMLDLLYSNE	1.0000	0.0000	0.9899	8.0016	9870.5480	9.3589
DMLHKEDPIV	1.0000	0.0000	0.9572	8.9567	29643.7115	10.0931
DMMKDSISRP	1.0000	0.0000	1.0429	8.5824	19265.0882	9.8054
DMMVIQQTPS	1.0000	0.0000	1.0139	9.1143	35540.1988	10.2142
DMQAQLSMKV	1.0000	0.0000	1.0257	8.9096	28076.4696	10.0568
DMQHSSASNL	1.0000	0.0000	1.0402	7.9129	8912.4264	9.2907
DMRCQDFVYT	1.0000	0.0000	0.9867	10.1181	112875.1653	10.9857
DMTKTLFMSV	1.0000	0.0000	1.0280	8.7836	24284.9698	9.9600
DMTLRSTSGA	1.0000	0.0000	1.0039	8.1429	11614.1752	9.4675
DMTNNMRTSS	1.0000	0.0000	1.0383	8.1353	11514.1216	9.4617
DMTNNSPGKI	1.0000	0.0000	0.9782	8.0366	10276.5278	9.3858
DMTSNFRIKI	1.0000	0.0000	0.9890	8.4055	15715.0780	9.6694
DMWLPMSKPD	1.0000	0.0000	1.1049	9.4509	52361.1256	10.4729
DNAIAESFKQ	1.0000	0.0000	0.9442	8.0431	10354.2922	9.3908
DNARFSSKSD	1.0000	0.0000	0.9737	7.4371	5153.4859	8.9250
DNASLQSEAL	1.0000	0.0000	0.9394	7.3311	4561.6230	8.8436
DNASNAEKES	1.0000	0.0000	0.9326	7.2473	4141.8936	8.7791
DNDAVITGET	1.0000	0.0000	0.9054	8.3139	14142.6094	9.5990
DNDEPMSEFK	1.0000	0.0000	0.9776	8.2655	13375.3362	9.5618
DNDSFGHSPD	1.0000	0.0000	1.0069	8.1582	11820.8434	9.4793
DNEKTIIEQR	1.0000	0.0000	0.8995	8.1508	11720.4521	9.4736
DNETLQDIAC	1.0000	0.0000	0.9702	8.6691	21286.7914	9.8720
DNFAEGIESS	1.0000	0.0000	0.9711	7.8483	8274.0928	9.2411
DNFHEPKNTY	1.0000	0.0000	0.9697	8.5360	18262.2337	9.7697
DNFLNIDRNG	1.0000	0.0000	0.9423	7.9994	9846.0028	9.3572
DNFPMTADHA	1.0000	0.0000	0.9661	9.0615	33444.0248	10.1736
DNFSRKTNSP	1.0000	0.0000	0.9572	7.4642	5317.0096	8.9459
DNGLNNKINN	1.0000	0.0000	0.9111	7.2072	3955.0729	8.7483
DNGSYSVNID	1.0000	0.0000	0.9969	7.8907	8688.0985	9.2737
DNHWSAHEEV	1.0000	0.0000	1.1005	9.4775	53987.1954	10.4933
DNIKKYDNPS	1.0000	0.0000	0.9474	7.7169	7112.4927	9.1401
DNIMLIEDSN	1.0000	0.0000	0.9687	7.8846	8627.2020	9.2690
DNINESRYDL	1.0000	0.0000	0.9607	7.8476	8266.8005	9.2405
DNINHKIIQS	1.0000	0.0000	0.9667	7.9875	9712.3466	9.3481
DNISRSSEMK	1.0000	0.0000	1.0017	7.6432	6533.3551	9.0834
DNISSIASGT	1.0000	0.0000	0.9633	7.3777	4813.1294	8.8794
DNKASAAQPK	1.0000	0.0000	0.9295	7.8147	7959.7618	9.2153
DNKDHKSRVF	1.0000	0.0000	0.9885	8.3748	15169.4423	9.6458
DNKHDVRAPP	1.0000	0.0000	0.9347	8.6739	21405.0269	9.8757
DNKIGADNYD	1.0000	0.0000	0.9358	8.2676	13408.1720	9.5634
DNKIYQHQET	1.0000	0.0000	0.9482	8.7140	22416.7450	9.9065
DNKRFEESVD	1.0000	0.0000	0.9532	8.1053	11123.2739	9.4387
DNKSGAWQSI	1.0000	0.0000	1.0567	8.5332	18204.6584	9.7676
DNLANTNKLD	1.0000	0.0000	0.8965	7.2653	4228.6154	8.7930
DNLGNTQPFP	1.0000	0.0000	0.9304	8.1165	11267.6586	9.4473
DNLKIIDRPE	1.0000	0.0000	0.9026	8.0066	9927.7194	9.3628
DNLKSSLSSS	1.0000	0.0000	0.9026	6.1973	1236.5483	7.9721
DNLLSSSIEI	1.0000	0.0000	0.9308	6.9276	2866.4423	8.5334
DNLMTLESHK	1.0000	0.0000	0.9934	8.0594	10549.9112	9.4033
DNLPVAAANR	1.0000	0.0000	0.9277	8.1565	11797.6145	9.4780
DNLQDGRDER	1.0000	0.0000	0.9180	8.3629	14962.2479	9.6366
DNLRQYAQSK	1.0000	0.0000	0.9692	8.1366	11530.4524	9.4627
DNLSNATFNI	1.0000	0.0000	0.9371	7.4368	5151.5867	8.9248
DNMTNDFEDD	1.0000	0.0000	0.9520	8.3953	15531.5334	9.6615
DNMWSSLEIL	1.0000	0.0000	1.0766	8.4647	16822.9242	9.7149
DNNDQNESTK	1.0000	0.0000	0.9181	7.2950	4376.0508	8.8159
DNNEAGLYSI	1.0000	0.0000	0.9659	7.9114	8897.0167	9.2896
DNNFIQVEQV	1.0000	0.0000	0.9389	8.5390	18325.0467	9.7720
DNNGALMSAA	1.0000	0.0000	0.9884	8.1172	11275.5192	9.4477
DNNHNEVNNM	1.0000	0.0000	1.0049	8.1811	12137.3274	9.4969
DNNKYYLDPM	1.0000	0.0000	0.9984	8.6277	20295.0082	9.8401
DNNSNNTSKP	1.0000	0.0000	0.9104	6.7669	2382.4959	8.4099
DNNVPFSEEE	1.0000	0.0000	0.9508	7.8954	8734.7892	9.2773
DNPDLPIGHI	1.0000	0.0000	0.9344	8.4962	17444.4447	9.7391
DNPHVHNTQN	1.0000	0.0000	0.9893	8.5581	18733.9277	9.7867
DNPPCFYKTQ	1.0000	0.0000	0.9986	9.1793	38299.9711	10.2641
DNPQSRRDTS	1.0000	0.0000	0.9640	7.7747	7601.9930	9.1846
DNPSGLYIKA	1.0000	0.0000	0.9626	8.0460	10389.0947	9.3931
DNPSPLCLEP	1.0000	0.0000	0.9969	8.1937	12314.1098	9.5066
DNPSQFSHEN	1.0000	0.0000	0.9994	7.8939	8720.0396	9.2762
DNQEQNFEDI	1.0000	0.0000	0.9197	8.2122	12579.1457	9.5208
DNQIHKRKGS	1.0000	0.0000	0.9781	8.2894	13748.3435	9.5801
DNQVYAQTLT	1.0000	0.0000	0.9350	8.4538	16613.0593	9.7065
DNRFWKQNAT	1.0000	0.0000	1.0193	9.0104	31534.1481	10.1343
DNRNDRPPLL	1.0000	0.0000	0.9211	7.8597	8383.2854	9.2499
DNRQTWTLKT	1.0000	0.0000	0.9945	8.7209	22594.6606	9.9118
DNSCPHTTAS	1.0000	0.0000	1.0544	8.4499	16539.6137	9.7035
DNSDSLKDFA	1.0000	0.0000	0.9483	7.4523	5244.5524	8.9367
DNSEMPLAAR	1.0000	0.0000	0.9802	8.2597	13286.1614	9.5573
DNSGAMTGNL	1.0000	0.0000	0.9922	8.1151	11248.5449	9.4461
DNSKLAVLVT	1.0000	0.0000	0.9412	7.6739	6768.9528	9.1071
DNSLNLYNLE	1.0000	0.0000	0.9339	7.1984	3915.2896	8.7416
DNSNPRTHPE	1.0000	0.0000	0.9678	8.0193	10074.0305	9.3725
DNSPIDVAEL	1.0000	0.0000	0.9364	7.8564	8351.7678	9.2473
DNSQALIEVT	1.0000	0.0000	0.9390	7.8635	8420.3769	9.2528
DNSRCSLTIF	1.0000	0.0000	1.0417	8.2817	13627.7761	9.5742
DNSRTKRSSM	1.0000	0.0000	1.0094	7.6994	6970.7149	9.1267
DNSSGTQLLN	1.0000	0.0000	0.9375	7.1485	3696.6887	8.7032
DNSVADHAQA	1.0000	0.0000	0.9767	8.4775	17072.5758	9.7247
DNSVAGFVSN	1.0000	0.0000	1.0008	7.9619	9430.3721	9.3284
DNSVASKKDN	1.0000	0.0000	0.9410	7.2855	4328.0010	8.8085
DNTKNASCEY	1.0000	0.0000	1.0263	8.4122	15836.2546	9.6745
DNTLKSRLNI	1.0000	0.0000	0.9197	7.2784	4293.1006	8.8031
DNTPENYRYT	1.0000	0.0000	0.9553	8.4685	16897.5129	9.7178
DNTSVRYGVI	1.0000	0.0000	0.9889	8.6086	19854.5436	9.8255
DNVFTKYEET	1.0000	0.0000	0.9331	8.4575	16684.7931	9.7094
DNVLKTCIQI	1.0000	0.0000	0.9818	8.7283	22787.7279	9.9175
DNVRKQLFSY	1.0000	0.0000	0.9901	8.3499	14740.7245	9.6266
DNVVSELLFG	1.0000	0.0000	0.9723	8.0881	10905.2225	9.4254
DNYDSSLEHD	1.0000	0.0000	1.0008	7.9305	9094.9589	9.3043
DNYGDCNNEY	1.0000	0.0000	1.0455	9.0382	32557.2773	10.1557
DPAKYRINSM	1.0000	0.0000	1.0047	8.5975	19602.1643	9.8169
DPAQSASLES	1.0000	0.0000	0.9586	7.4070	4977.8822	8.9019
DPAVELLNMH	1.0000	0.0000	0.9839	8.7259	22725.0839	9.9156
DPDNSRCSLT	1.0000	0.0000	1.0210	8.0889	10914.2658	9.4260
DPDSSSHGDR	1.0000	0.0000	1.0160	8.0004	9857.1368	9.3580
DPENTMTVIG	1.0000	0.0000	0.9432	8.7108	22334.7359	9.9041
DPFDSKAHNQ	1.0000	0.0000	0.9764	8.3413	14595.9277	9.6201
DPFGTDPSTL	1.0000	0.0000	0.9391	8.0779	10777.0941	9.4176
DPGGDMMVIQ	1.0000	0.0000	0.9353	9.6582	66478.0526	10.6323
DPGGKSQSSD	1.0000	0.0000	0.9806	7.6629	6683.7133	9.0986
DPGVIVVWNN	1.0000	0.0000	1.0307	9.3860	48590.1348	10.4230
DPHKNENYTK	1.0000	0.0000	0.9556	8.2550	13215.0495	9.5537
DPIVPSNPYI	1.0000	0.0000	0.9644	8.3408	14586.8121	9.6196
DPIYIPAIEL	1.0000	0.0000	0.9032	8.5604	18783.5951	9.7885
DPKCASEVGR	1.0000	0.0000	1.0167	9.0119	31588.5416	10.1355
DPKHVITTLG	1.0000	0.0000	0.9287	8.5933	19508.0730	9.8137
DPKTMANRKD	1.0000	0.0000	0.9390	8.4236	16046.4970	9.6833
DPLFCDYNPA	1.0000	0.0000	1.0033	9.1403	36619.8791	10.2342
DPLKGNDTQK	1.0000	0.0000	0.9055	7.9070	8852.3346	9.2862
DPLNKECWKT	1.0000	0.0000	1.0616	9.2022	39325.0643	10.2817
DPLQWIHESK	1.0000	0.0000	1.0515	9.0321	32331.5441	10.1510
DPMARLRSSF	1.0000	0.0000	1.0261	8.4378	16311.1611	9.6942
DPMYQRCCTI	1.0000	0.0000	1.0430	10.5052	176264.5513	11.2833
DPNDSRAYRR	1.0000	0.0000	0.9755	8.4948	17416.1508	9.7380
DPNSWGVRRY	1.0000	0.0000	1.0833	9.4808	54195.9504	10.4959
DPPFTPNDAD	1.0000	0.0000	0.9010	8.3054	14004.8179	9.5925
DPQDQETSPT	1.0000	0.0000	0.9200	8.0510	10448.7863	9.3969
DPRIQKLGKK	1.0000	0.0000	0.9048	8.2134	12596.6413	9.5217
DPRPTDLRSS	1.0000	0.0000	0.9561	7.7615	7486.6614	9.1743
DPSDNSVAGF	1.0000	0.0000	0.9868	8.0223	10109.4370	9.3749
DPSTLPTYYE	1.0000	0.0000	0.9677	8.3122	14114.3162	9.5977
DPTTQNFDEN	1.0000	0.0000	0.9142	8.0352	10260.3820	9.3848
DQDNPQSRRD	1.0000	0.0000	0.9476	8.1977	12371.5936	9.5097
DQDQKFDNVF	1.0000	0.0000	0.9256	8.6436	20671.9701	9.8524
DQEKKSVSEA	1.0000	0.0000	0.9515	7.7291	7212.5260	9.1494
DQELFHDEES	1.0000	0.0000	0.9660	8.3713	15108.0671	9.6431
DQETKVLVTG	1.0000	0.0000	0.9103	8.4222	16019.8022	9.6822
DQETSPTNEG	1.0000	0.0000	0.9312	7.8819	8599.8816	9.2669
DQFHSARNEV	1.0000	0.0000	0.9945	8.6833	21638.3545	9.8829
DQFTKHSPFL	1.0000	0.0000	0.9824	8.4735	16994.0503	9.7216
DQGLGDVNRK	1.0000	0.0000	0.9312	8.4532	16602.5735	9.7061
DQGRDQLTKY	1.0000	0.0000	0.9224	8.6652	21192.0421	9.8690
DQKFDNVFTK	1.0000	0.0000	0.9275	8.4165	15915.9849	9.6779
DQKITERHAD	1.0000	0.0000	0.9088	8.7108	22333.7776	9.9040
DQKIVVSSSD	1.0000	0.0000	0.9847	7.6989	6966.5120	9.1263
DQKNGRQKVQ	1.0000	0.0000	0.9234	8.5291	18117.6163	9.7644
DQLCEKYNES	1.0000	0.0000	1.0272	8.5284	18104.0118	9.7639
DQLHGHPSAD	1.0000	0.0000	0.9983	8.7778	24125.8570	9.9556
DQLKIYDQLC	1.0000	0.0000	0.9913	9.0012	31198.9254	10.1272
DQLREANMNH	1.0000	0.0000	0.9913	8.7085	22274.6227	9.9023
DQLTKYEETG	1.0000	0.0000	0.9155	8.3829	15311.1186	9.6520
DQMAGIIWNS	1.0000	0.0000	1.0821	9.3705	47731.2898	10.4111
DQMPLIDCDK	1.0000	0.0000	0.9943	9.2245	40346.1257	10.2989
DQNANAIRKM	1.0000	0.0000	0.9570	8.5131	17787.8975	9.7521
DQNESTKTKA	1.0000	0.0000	0.9167	7.5825	6092.9999	9.0368
DQNEYNSTTG	1.0000	0.0000	0.9635	7.9630	9442.0492	9.3293
DQNGERNIVN	1.0000	0.0000	0.9413	8.1906	12269.9512	9.5042
DQNITRHNKH	1.0000	0.0000	0.9752	8.6315	20385.5709	9.8431
DQNLTTINSG	1.0000	0.0000	0.9341	7.5711	6013.1217	9.0280
DQNNTVQSQV	1.0000	0.0000	0.9639	8.0740	10729.1297	9.4146
DQPGDTKTKE	1.0000	0.0000	0.8876	8.1866	12214.3951	9.5011
DQQNIPLFLY	1.0000	0.0000	0.9453	8.4435	16417.1616	9.6986
DQQVENSNMA	1.0000	0.0000	0.9953	8.3384	14547.1228	9.6178
DQRPNAVNTP	1.0000	0.0000	0.9228	8.2685	13421.0360	9.5640
DQSETPQTFG	1.0000	0.0000	0.9423	8.3542	14814.0800	9.6300
DQSPNQMSKD	1.0000	0.0000	0.9954	7.9770	9594.8513	9.3400
DQSPSSSPEN	1.0000	0.0000	0.9537	7.0030	3126.6305	8.5914
DQSRRAEVES	1.0000	0.0000	0.9780	8.1728	12020.8769	9.4905
DQSSLMFLSL	1.0000	0.0000	1.0061	7.6048	6250.8588	9.0539
DQTSSRIEKD	1.0000	0.0000	0.9484	7.7402	7306.0890	9.1580
DQVDRATRAS	1.0000	0.0000	0.9441	8.4850	17220.3755	9.7304
DRANNELNPG	1.0000	0.0000	0.9280	7.8426	8220.0836	9.2367
DRAQPTQRSG	1.0000	0.0000	0.9452	8.5310	18157.6296	9.7658
DRATRASEQL	1.0000	0.0000	0.9395	8.1670	11942.0451	9.4861
DRDSELTKTT	1.0000	0.0000	0.9149	7.6680	6722.6176	9.1025
DRDSVLENLS	1.0000	0.0000	0.9521	7.4376	5156.6494	8.9254
DRDTSQQSYT	1.0000	0.0000	0.9841	8.1346	11504.1151	9.4611
DRFCSLDNLA	1.0000	0.0000	1.0253	8.4886	17291.8522	9.7332
DRHSQRLNQM	1.0000	0.0000	1.0298	8.7832	24274.3865	9.9597
DRKRIAPFKT	1.0000	0.0000	0.9000	8.5426	18400.9567	9.7747
DRLEVSRKVV	1.0000	0.0000	0.9657	8.4165	15914.4044	9.6778
DRLHDIVWRI	1.0000	0.0000	1.0079	9.7652	75193.1916	10.7145
DRLLSLNLFA	1.0000	0.0000	0.9411	7.5188	5662.0957	8.9879
DRLNTFRSCT	1.0000	0.0000	1.0286	8.6172	20052.5354	9.8321
DRLQGQWPVE	1.0000	0.0000	0.9872	9.5541	58970.0688	10.5522
DRNGSDTGFL	1.0000	0.0000	0.9654	8.1536	11759.0913	9.4758
DRNMLHDNQP	1.0000	0.0000	0.9905	8.6982	22012.3920	9.8944
DRNSINLLNN	1.0000	0.0000	0.9187	7.0387	3257.5102	8.6188
DRNSKDSNTI	1.0000	0.0000	0.9380	7.2850	4325.8168	8.8081
DRNSQSSLEK	1.0000	0.0000	0.9483	7.1255	3600.1016	8.6855
DRPEALRNGK	1.0000	0.0000	0.9189	8.2589	13274.7504	9.5567
DRPFQDNKIY	1.0000	0.0000	0.9324	8.6903	21813.8173	9.8883
DRPPLLDENC	1.0000	0.0000	0.9786	8.5856	19336.3096	9.8078
DRRGKPSKIS	1.0000	0.0000	0.9675	7.9197	8983.1813	9.2960
DRRNANPDAR	1.0000	0.0000	0.9243	8.3537	14805.0186	9.6296
DRRNELCEAN	1.0000	0.0000	0.9931	8.6536	20909.4544	9.8600
DRRPLPNPSD	1.0000	0.0000	0.9418	7.9356	9148.2805	9.3082
DRSDMTNNMR	1.0000	0.0000	1.0338	8.6027	19720.3996	9.8210
DRSFMLVHTA	1.0000	0.0000	1.0262	9.0251	32069.9740	10.1456
DRSILGSEFK	1.0000	0.0000	0.9732	7.8876	8657.2933	9.2713
DRSNDGGDIS	1.0000	0.0000	0.9753	7.9077	8859.8685	9.2868
DRSNHHASEV	1.0000	0.0000	1.0415	8.4651	16830.4399	9.7152
DRSPPENEND	1.0000	0.0000	0.9326	7.7161	7105.9729	9.1395
DRSSRNSTLP	1.0000	0.0000	0.9593	7.2526	4167.5558	8.7833
DRTILGNLEC	1.0000	0.0000	0.9873	8.6600	21065.5311	9.8650
DRTRSERMKE	1.0000	0.0000	0.9774	8.5769	19143.4879	9.8011
DRVFLCLFKS	1.0000	0.0000	1.0452	8.8817	27189.0676	10.0354
DSADGSASEV	1.0000	0.0000	0.9848	7.7479	7370.8614	9.1639
DSADKPDTQT	1.0000	0.0000	0.9164	7.9071	8853.2942	9.2863
DSAEASTLKS	1.0000	0.0000	0.9389	7.1541	3720.4256	8.7075
DSAEKVFTTY	1.0000	0.0000	0.9632	8.4182	15946.4571	9.6791
DSAENVGPLI	1.0000	0.0000	0.9481	7.9994	9846.3663	9.3573
DSAKYSPIPG	1.0000	0.0000	0.9836	8.1219	11337.1249	9.4514
DSAPGLMDTH	1.0000	0.0000	1.0044	8.7234	22659.0753	9.9137
DSAPIYAALT	1.0000	0.0000	0.9494	8.2360	12928.5499	9.5391
DSDECKNKDA	1.0000	0.0000	0.9919	8.2715	13468.9064	9.5664
DSDKQINTPR	1.0000	0.0000	0.9325	7.8764	8545.5955	9.2627
DSDLSKGGST	1.0000	0.0000	0.9611	7.3562	4695.4529	8.8629
DSDNSSGTQL	1.0000	0.0000	0.9538	7.1985	3915.9260	8.7417
DSDSNKDRDT	1.0000	0.0000	0.9390	7.4445	5197.9489	8.9308
DSDSYTSHPV	1.0000	0.0000	1.0355	8.1259	11389.9191	9.4545
DSDVPYSYST	1.0000	0.0000	1.0281	8.0723	10707.5655	9.4132
DSEAENTIRN	1.0000	0.0000	0.9325	7.6953	6937.2659	9.1235
DSEAFDYNYV	1.0000	0.0000	1.0016	8.7077	22254.4279	9.9017
DSEEFKTSNN	1.0000	0.0000	0.9405	7.2882	4341.8624	8.8106
DSEIRFLCYT	1.0000	0.0000	1.0407	9.0406	32647.8836	10.1575
DSEKPERSRK	1.0000	0.0000	0.9509	7.7208	7144.6309	9.1431
DSELHSTEEN	1.0000	0.0000	0.9632	7.5701	6006.3792	9.0273
DSELTKTTEA	1.0000	0.0000	0.9071	7.5771	6055.2348	9.0327
DSFCPWYPAT	1.0000	0.0000	1.1262	10.0008	98622.0487	10.8956
DSFELRSNGF	1.0000	0.0000	0.9934	7.9438	9235.5963	9.3145
DSFGHSPDYV	1.0000	0.0000	1.0452	8.7954	24618.6275	9.9691
DSFIGTINSV	1.0000	0.0000	0.9837	7.9645	9457.7431	9.3304
DSFYSVLKQE	1.0000	0.0000	0.9991	8.1127	11217.8833	9.4443
DSHAKRFGIF	1.0000	0.0000	0.9889	8.9137	28211.7191	10.0600
DSHENADASP	1.0000	0.0000	0.9816	7.9130	8913.4594	9.2908
DSHSRGDYSD	1.0000	0.0000	1.0472	8.2621	13322.6576	9.5591
DSIAPYLLNP	1.0000	0.0000	0.9538	7.8751	8532.8759	9.2617
DSIGDTDIEI	1.0000	0.0000	0.9234	8.1249	11376.0001	9.4537
DSIIGTSNVF	1.0000	0.0000	0.9837	7.9645	9457.7431	9.3304
DSIQINRTKY	1.0000	0.0000	0.9613	8.1707	11992.2762	9.4889
DSIRQKVLHS	1.0000	0.0000	1.0024	8.1515	11730.4883	9.4741
DSISRPNEQN	1.0000	0.0000	0.9553	7.5263	5710.8837	8.9936
DSITTYCETH	1.0000	0.0000	1.0451	9.1183	35702.3449	10.2172
DSKAHNQWIA	1.0000	0.0000	1.0618	9.0700	33770.8621	10.1801
DSKKSIREHS	1.0000	0.0000	0.9910	7.6627	6682.0784	9.0984
DSKLLSSEAR	1.0000	0.0000	0.9440	7.1342	3636.0965	8.6922
DSKPSPNNNS	1.0000	0.0000	0.9231	6.7437	2319.5809	8.3921
DSKQQINDTY	1.0000	0.0000	0.9554	8.0937	10974.7768	9.4297
DSKSIPPTTP	1.0000	0.0000	0.9341	7.5702	6007.3140	9.0274
DSLAMHFRLA	1.0000	0.0000	1.0247	8.8161	25213.0698	9.9850
DSLHQFVSLD	1.0000	0.0000	1.0084	8.1242	11367.6129	9.4532
DSLKDFAAYR	1.0000	0.0000	0.9689	8.3974	15569.4395	9.6632
DSLKNLPNNA	1.0000	0.0000	0.9097	7.0499	3299.8368	8.6274
DSLPSEQSAD	1.0000	0.0000	0.9543	7.3592	4711.7373	8.8652
DSLQRVSNAS	1.0000	0.0000	0.9773	7.4374	5155.2994	8.9253
DSLSEVEAGI	1.0000	0.0000	0.9646	7.8633	8418.1878	9.2526
DSLSYAGRTY	1.0000	0.0000	1.0197	8.3486	14718.8985	9.6257
DSMSFKTGNF	1.0000	0.0000	1.0284	8.2515	13161.8335	9.5510
DSMSKSSNIP	1.0000	0.0000	0.9911	7.2628	4216.7949	8.7911
DSMTPYPGLS	1.0000	0.0000	1.0263	8.3569	14860.4629	9.6320
DSNDDGLGAI	1.0000	0.0000	0.9456	7.9707	9525.7274	9.3352
DSNDKPYNDN	1.0000	0.0000	0.9482	7.5871	6124.7695	9.0403
DSNEESWNES	1.0000	0.0000	1.0287	7.8044	7865.9553	9.2073
DSNESTHYIS	1.0000	0.0000	1.0147	7.7714	7572.6478	9.1820
DSNFKTIDIH	1.0000	0.0000	0.9692	8.2009	12417.2322	9.5121
DSNHSRVHFY	1.0000	0.0000	1.0881	8.9025	27848.8536	10.0514
DSNIELSDIN	1.0000	0.0000	0.9300	7.1750	3810.9980	8.7235
DSNIRSAVKT	1.0000	0.0000	0.9610	7.6825	6836.0202	9.1136
DSNKDRDTSQ	1.0000	0.0000	0.9463	7.5271	5716.0952	8.9942
DSNKLFTAQY	1.0000	0.0000	0.9680	8.0635	10600.5631	9.4065
DSNKNPVNKF	1.0000	0.0000	0.9466	7.5482	5857.0549	9.0105
DSNLLNPHQF	1.0000	0.0000	0.9792	7.8990	8770.7796	9.2800
DSNSPVWNQI	1.0000	0.0000	1.0594	8.4287	16139.8967	9.6872
DSNTIVPFAT	1.0000	0.0000	0.9487	8.1036	11100.6204	9.4373
DSNVEVSIHC	1.0000	0.0000	1.0873	8.8118	25087.6015	9.9817
DSPIVAIIPW	1.0000	0.0000	1.0224	9.1601	37464.9449	10.2494
DSPIYQVINW	1.0000	0.0000	1.0642	9.2318	40688.0418	10.3045
DSPNPEKQWK	1.0000	0.0000	1.0173	8.5458	18468.9629	9.7772
DSPRNLGPYH	1.0000	0.0000	1.0061	8.5545	18655.0569	9.7839
DSPSYTTVNS	1.0000	0.0000	0.9871	7.5430	5821.7458	9.0064
DSPTQFDRSF	1.0000	0.0000	0.9857	8.2121	12577.2638	9.5207
DSQGKKQDVV	1.0000	0.0000	0.9526	8.3785	15234.6006	9.6486
DSQQSNIPVM	1.0000	0.0000	1.0164	8.2621	13323.4361	9.5592
DSRAYRRTDK	1.0000	0.0000	0.9627	8.5166	17858.7362	9.7547
DSRIQENNGE	1.0000	0.0000	0.9498	7.9227	9013.6463	9.2983
DSRLINPLIK	1.0000	0.0000	0.9285	7.5787	6065.7946	9.0338
DSRMPSASTT	1.0000	0.0000	1.0096	7.8835	8616.5405	9.2682
DSRNAYTQNK	1.0000	0.0000	0.9653	7.9610	9419.8430	9.3277
DSRNMKAQRK	1.0000	0.0000	0.9877	8.3661	15017.1968	9.6391
DSRTPLDQMP	1.0000	0.0000	0.9725	8.4267	16103.9605	9.6857
DSSDNLSNAT	1.0000	0.0000	0.9261	6.8286	2557.7016	8.4573
DSSGSLRDSI	1.0000	0.0000	0.9742	7.2265	4044.0280	8.7632
DSSKYNFDDN	1.0000	0.0000	0.9786	7.6486	6574.5201	9.0876
DSSLEHDDNG	1.0000	0.0000	0.9823	7.7860	7701.1326	9.1932
DSSPQRKNAQ	1.0000	0.0000	0.9620	7.7328	7243.4384	9.1523
DSSSGAKVNN	1.0000	0.0000	0.9652	7.2325	4072.2562	8.7678
DSSSHGDRPF	1.0000	0.0000	1.0356	8.1864	12211.4062	9.5010
DSSVLLSNHA	1.0000	0.0000	0.9890	7.4204	5055.3048	8.9122
DSTLEEKYTA	1.0000	0.0000	0.9380	7.9143	8926.5862	9.2918
DSTSVNTLDE	1.0000	0.0000	0.9384	7.3602	4716.8340	8.8659
DSTTFKNSRE	1.0000	0.0000	0.9542	7.5693	6000.9418	9.0267
DSVANRLSDF	1.0000	0.0000	0.9807	7.8317	8117.4829	9.2284
DSVFFGALVC	1.0000	0.0000	1.0504	9.3467	46442.8213	10.3928
DSVINMFNDK	1.0000	0.0000	0.9980	8.2610	13306.3626	9.5583
DSVLENLSQE	1.0000	0.0000	0.9463	7.3816	4834.6395	8.8824
DSVNLLTSGF	1.0000	0.0000	0.9713	7.6017	6229.1962	9.0516
DSVNVGPSDI	1.0000	0.0000	0.9822	7.9788	9615.1557	9.3414
DSVQQADNSV	1.0000	0.0000	0.9820	7.9901	9741.6907	9.3501
DSVSSCSAGG	1.0000	0.0000	1.0877	8.2363	12932.9097	9.5393
DSVYAVPVRS	1.0000	0.0000	1.0196	8.6150	20001.9629	9.8304
DSWLSLKVHA	1.0000	0.0000	1.0834	8.6685	21272.8899	9.8715
DSYLPRSQQA	1.0000	0.0000	0.9927	8.1586	11827.2353	9.4796
DSYMLANNHS	1.0000	0.0000	1.0548	8.2165	12641.8076	9.5241
DSYQSLKNFN	1.0000	0.0000	0.9807	7.5824	6092.1833	9.0367
DSYTSHPVYL	1.0000	0.0000	1.0471	8.5555	18677.8054	9.7847
DTANLYDPFD	1.0000	0.0000	0.9313	8.3926	15483.0091	9.6594
DTCQTPSSWD	1.0000	0.0000	1.1202	9.1958	39037.7661	10.2769
DTDELPNKTG	1.0000	0.0000	0.8995	7.8581	8368.2202	9.2487
DTDIEITDTL	1.0000	0.0000	0.8804	7.9921	9763.6658	9.3516
DTFASGTLKK	1.0000	0.0000	0.9366	7.8841	8622.1889	9.2686
DTFIAVRVNY	1.0000	0.0000	0.9391	8.9902	30807.8083	10.1188
DTGFLDVLIL	1.0000	0.0000	0.9241	8.2595	13283.6015	9.5572
DTGIVDSYQS	1.0000	0.0000	0.9973	8.3080	14045.8382	9.5944
DTGKQNSFRQ	1.0000	0.0000	0.9619	8.2295	12832.1494	9.5341
DTGNDNPDLP	1.0000	0.0000	0.9103	7.8480	8270.8728	9.2409
DTGNWEKEPT	1.0000	0.0000	0.9874	8.8553	26376.7373	10.0151
DTHFNNGSEK	1.0000	0.0000	0.9813	8.0748	10739.5006	9.4152
DTHNYFNLLM	1.0000	0.0000	1.0228	8.7381	23047.9000	9.9250
DTHSLGITAK	1.0000	0.0000	0.9591	8.1668	11938.9372	9.4859
DTIPESLALD	1.0000	0.0000	0.9172	7.6927	6916.7755	9.1215
DTKGRSDKVV	1.0000	0.0000	0.9514	8.2908	13770.1812	9.5812
DTKPSEANFG	1.0000	0.0000	0.9452	7.9994	9846.0205	9.3572
DTKRQEYHPA	1.0000	0.0000	0.9261	8.9915	30852.4974	10.1198
DTKSSCKNAQ	1.0000	0.0000	1.0130	8.0253	10143.4534	9.3771
DTKTKESTSR	1.0000	0.0000	0.9300	7.4309	5116.8973	8.9203
DTKYEETGAF	1.0000	0.0000	0.9130	8.6828	21626.0127	9.8825
DTLFPHDEAH	1.0000	0.0000	0.9459	8.9679	30027.9146	10.1017
DTLNNNKQGF	1.0000	0.0000	0.9323	7.7778	7629.0967	9.1869
DTLSVKDKAS	1.0000	0.0000	0.9399	7.4714	5361.4750	8.9514
DTLTSRTPTR	1.0000	0.0000	0.9271	7.8776	8558.0046	9.2636
DTNGYAHPRI	1.0000	0.0000	0.9495	8.9990	31120.2860	10.1255
DTNLFVHKPE	1.0000	0.0000	0.9480	8.4495	16531.9202	9.7032
DTNLGEMNPI	1.0000	0.0000	0.9543	8.2620	13321.7510	9.5591
DTNPLFPTSR	1.0000	0.0000	0.9431	7.8696	8479.5963	9.2575
DTNPYGGPWR	1.0000	0.0000	1.0175	9.6063	62623.1120	10.5924
DTNQPKKIQH	1.0000	0.0000	0.9287	8.3690	15068.8133	9.6413
DTNRDIQSAG	1.0000	0.0000	0.9460	8.1362	11525.7722	9.4624
DTNRSISNEN	1.0000	0.0000	0.9374	7.1762	3816.2643	8.7245
DTNTKYEETG	1.0000	0.0000	0.9190	8.2073	12508.4714	9.5170
DTNVPVLEGI	1.0000	0.0000	0.9217	8.3505	14750.6230	9.6271
DTPGHPTYIR	1.0000	0.0000	0.9219	9.1196	35756.5870	10.2182
DTPKPSNASN	1.0000	0.0000	0.9312	7.2248	4036.1338	8.7619
DTPYELAPHR	1.0000	0.0000	0.9346	8.8810	27166.7808	10.0348
DTQGESPWAS	1.0000	0.0000	1.0545	8.7523	23425.7103	9.9359
DTQKTIKRAD	1.0000	0.0000	0.8878	8.2367	12939.7076	9.5396
DTQRHLRPVQ	1.0000	0.0000	0.9261	8.9811	30487.4930	10.1118
DTQSHSMHIF	1.0000	0.0000	1.0807	9.0071	31411.6748	10.1317
DTQSTPEADQ	1.0000	0.0000	0.9212	8.0729	10715.8286	9.4138
DTQTCDCTDT	1.0000	0.0000	1.0144	9.4647	53198.6975	10.4835
DTQYTSLDRA	1.0000	0.0000	0.9547	8.2419	13016.9971	9.5436
DTRIYSKSED	1.0000	0.0000	0.9724	7.9452	9250.4152	9.3156
DTRPDGNDLT	1.0000	0.0000	0.9079	8.0916	10948.9953	9.4281
DTSLTHGPTI	1.0000	0.0000	0.9573	8.1902	12264.9357	9.5039
DTSPALLFAD	1.0000	0.0000	0.9353	7.9054	8836.4882	9.2850
DTSQQSYTPA	1.0000	0.0000	0.9783	8.0812	10818.4795	9.4201
DTSRRFAIKG	1.0000	0.0000	0.9534	8.4638	16806.7801	9.7142
DTSSCSNKSI	1.0000	0.0000	1.0127	7.4409	5176.1182	8.9279
DTSTEYSYSV	1.0000	0.0000	1.0220	7.9852	9686.3380	9.3463
DTSTIADTSL	1.0000	0.0000	0.9299	7.4371	5153.8758	8.9251
DTSVNAAMIN	1.0000	0.0000	0.9873	8.2157	12630.8059	9.5235
DTSYLTRSTS	1.0000	0.0000	0.9762	7.4803	5416.6284	8.9583
DTTGIKSKLV	1.0000	0.0000	0.9324	7.8406	8200.6236	9.2352
DTTLNQFSSA	1.0000	0.0000	0.9543	7.5305	5738.8476	8.9968
DTTSKWDLIA	1.0000	0.0000	1.0078	8.5428	18405.2069	9.7749
DTVIKLHTVF	1.0000	0.0000	0.9398	8.7681	23857.0440	9.9481
DTYKTAGCSQ	1.0000	0.0000	1.0279	8.9841	30590.7244	10.1141
DTYRTDRLHD	1.0000	0.0000	0.9403	8.8705	26842.7889	10.0268
DTYSPVLLQL	1.0000	0.0000	0.9613	8.0028	9885.0510	9.3599
DVAAMVPQNW	1.0000	0.0000	1.0306	9.8417	82116.7102	10.7733
DVAASEDDTN	1.0000	0.0000	0.9335	7.9448	9246.2784	9.3153
DVAELGEFHA	1.0000	0.0000	0.9285	8.9873	30703.7573	10.1165
DVAMFQWPLA	1.0000	0.0000	1.0188	9.9136	89203.6036	10.8286
DVAQLRGQQN	1.0000	0.0000	0.9269	8.6180	20069.9587	9.8327
DVDENSATSN	1.0000	0.0000	0.9474	7.4141	5018.8046	8.9073
DVESDSAPGL	1.0000	0.0000	0.9648	7.8681	8464.8609	9.2563
DVHLFNKPNH	1.0000	0.0000	0.9942	8.6598	21059.1730	9.8648
DVIGRFRKVT	1.0000	0.0000	0.9056	9.0221	31960.8385	10.1433
DVINQSTLLP	1.0000	0.0000	0.9371	7.7045	7011.8056	9.1306
DVKDKTFVQE	1.0000	0.0000	0.9059	8.5686	18961.5351	9.7948
DVKFGDVAAS	1.0000	0.0000	0.9594	8.5899	19431.5914	9.8111
DVKSMSGKQK	1.0000	0.0000	1.0077	8.1715	12003.1709	9.4895
DVKTILDLLS	1.0000	0.0000	0.9225	7.5447	5833.2839	9.0077
DVLHIHRSLF	1.0000	0.0000	1.0226	8.8332	25713.9533	9.9981
DVLILVKIKH	1.0000	0.0000	0.9414	8.4703	16932.2075	9.7192
DVLLVWQSHV	1.0000	0.0000	1.0907	9.4043	49624.6881	10.4371
DVMGNTNKFE	1.0000	0.0000	0.9733	8.6009	19680.2347	9.8196
DVMLHLLNAT	1.0000	0.0000	0.9883	8.5134	17793.0097	9.7523
DVMSSPTLII	1.0000	0.0000	0.9994	8.1235	11358.3280	9.4526
DVNEARSQKE	1.0000	0.0000	0.9456	8.0496	10431.5472	9.3958
DVNPGHASRI	1.0000	0.0000	0.9881	8.6278	20299.2083	9.8403
DVNRKNQPNK	1.0000	0.0000	0.9288	7.8625	8410.1948	9.2520
DVPPRIPKLQ	1.0000	0.0000	0.9004	8.4695	16915.8353	9.7185
DVPQAEVLHS	1.0000	0.0000	0.9776	8.5972	19596.2027	9.8167
DVPYSYSTGN	1.0000	0.0000	1.0254	8.3139	14142.4701	9.5990
DVQASKAENA	1.0000	0.0000	0.9420	8.0298	10196.2021	9.3806
DVQSQKFSLD	1.0000	0.0000	0.9754	7.9194	8979.4852	9.2957
DVRAPPEHVD	1.0000	0.0000	0.9038	9.1070	35240.4021	10.2085
DVSDCFPLNH	1.0000	0.0000	1.0634	8.9872	30700.6923	10.1165
DVSGSLASFW	1.0000	0.0000	1.0989	8.6092	19868.9110	9.8260
DVSHNTQKLN	1.0000	0.0000	0.9703	7.8489	8279.1526	9.2415
DVSRENGLNF	1.0000	0.0000	0.9729	8.0140	10013.2620	9.3685
DVTTADEAFD	1.0000	0.0000	0.8894	8.5642	18865.7591	9.7914
DVTYQKNTYK	1.0000	0.0000	0.9507	8.5698	18988.0543	9.7957
DVVGYNRNEK	1.0000	0.0000	0.9605	8.6177	20063.2529	9.8325
DVVLDKRDEK	1.0000	0.0000	0.9081	8.3279	14371.3470	9.6097
DWGYKSCCAQ	1.0000	0.0000	1.2084	10.6157	200172.5754	11.3682
DWKSHRHVST	1.0000	0.0000	1.1339	9.3367	45908.9243	10.3851
DWNVFDATPK	1.0000	0.0000	1.0030	9.1765	38179.8999	10.2620
DWPFGNNRNI	1.0000	0.0000	1.0368	9.0340	32401.7413	10.1525
DWSAQIKLPT	1.0000	0.0000	1.0168	8.7007	22076.1062	9.8963
DWSDGEGHIQ	1.0000	0.0000	1.0599	9.5360	57749.2990	10.5383
DWTPPPCIDA	1.0000	0.0000	1.0257	9.8766	85478.7755	10.8001
DYANSKTKPL	1.0000	0.0000	0.9432	7.7258	7185.8809	9.1470
DYGYGLNSYY	1.0000	0.0000	1.0536	9.0403	32635.4983	10.1573
DYIIDVSDCF	1.0000	0.0000	1.0348	9.3139	44719.2673	10.3676
DYKAELKEPN	1.0000	0.0000	0.9195	8.0430	10353.2611	9.3908
DYKRVLVPMV	1.0000	0.0000	0.9630	9.3241	45251.3540	10.3755
DYNPALNIKV	1.0000	0.0000	0.9426	8.1593	11836.0191	9.4801
DYNPRKSSWI	1.0000	0.0000	1.0790	8.7002	22062.5386	9.8959
DYNVTYGEED	1.0000	0.0000	0.9460	8.8465	26111.2779	10.0084
DYNYVKLTAR	1.0000	0.0000	0.9609	8.6578	21011.3080	9.8633
DYQLSKDADR	1.0000	0.0000	0.9566	8.2462	13081.6338	9.5469
DYSDTPYELA	1.0000	0.0000	0.9699	8.3837	15326.0574	9.6526
DYSTSNEDGN	1.0000	0.0000	0.9742	7.6393	6504.1338	9.0804
DYTSSSTRSL	1.0000	0.0000	0.9813	7.2391	4103.1717	8.7729
DYVFSNDTCQ	1.0000	0.0000	1.0543	9.0893	34532.6519	10.1950
DYVSIFSDAY	1.0000	0.0000	1.0299	8.6533	20903.3302	9.8598
DYVTEEKFNL	1.0000	0.0000	0.9403	8.3584	14885.8273	9.6332
EAAKFVKILS	1.0000	0.0000	0.9455	8.0667	10638.8792	9.4089
EAASSVLTKT	1.0000	0.0000	0.9444	7.5529	5888.3085	9.0140
EADPIYIPAI	1.0000	0.0000	0.8879	8.7569	23550.5364	9.9394
EADQKNGRQK	1.0000	0.0000	0.9130	8.3251	14324.9063	9.6075
EADSWLSLKV	1.0000	0.0000	1.0407	8.3158	14172.1614	9.6004
EADTSPALLF	1.0000	0.0000	0.9347	7.8938	8718.9244	9.2761
EAENTIRNNR	1.0000	0.0000	0.9236	7.9208	8994.5504	9.2968
EAEPIKLERR	1.0000	0.0000	0.8960	8.3175	14200.2993	9.6017
EAFDQSRRAE	1.0000	0.0000	0.9463	8.5398	18341.9728	9.7726
EAFDYNYVKL	1.0000	0.0000	0.9658	8.7549	23496.7458	9.9379
EAGIFTQGLE	1.0000	0.0000	0.9066	8.6494	20808.4307	9.8568
EAGLYSINLK	1.0000	0.0000	0.9596	7.8599	8384.9164	9.2500
EAHTYYMNTG	1.0000	0.0000	1.0027	9.4587	52831.6267	10.4789
EAIRLRIQSQ	1.0000	0.0000	0.9450	8.3167	14188.3443	9.6012
EAITTYGNEG	1.0000	0.0000	0.9263	8.5752	19105.8106	9.7998
EAIYDNQEQN	1.0000	0.0000	0.9330	8.3614	14936.3166	9.6354
EAKINISSIR	1.0000	0.0000	0.9527	7.6282	6421.6566	9.0719
EAKKGLKPFT	1.0000	0.0000	0.9070	8.1438	11626.9256	9.4682
EAKQLKSQNS	1.0000	0.0000	0.9380	7.3248	4528.3649	8.8387
EALDDNNDQN	1.0000	0.0000	0.9104	7.6295	6431.1451	9.0729
EALPQRQKCD	1.0000	0.0000	0.9637	9.0186	31830.2322	10.1406
EALQSGLSPS	1.0000	0.0000	0.9627	7.3535	4680.8002	8.8608
EALRNGKQEN	1.0000	0.0000	0.9243	7.9850	9683.5842	9.3461
EALVLTLSQG	1.0000	0.0000	0.9449	7.8686	8469.8534	9.2567
EANFGPTVGK	1.0000	0.0000	0.9259	8.5908	19452.1193	9.8118
EANFIEDTSY	1.0000	0.0000	0.9632	8.2340	12899.5888	9.5376
EANIHNKSLQ	1.0000	0.0000	0.9632	7.8096	7913.5976	9.2114
EANMNHSYSK	1.0000	0.0000	1.0539	8.2586	13270.2993	9.5565
EAPIMIEVGN	1.0000	0.0000	0.9410	8.8788	27099.9299	10.0332
EAPKFQVIDP	1.0000	0.0000	0.8916	8.6876	21744.8210	9.8862
EAPLAAGQSI	1.0000	0.0000	0.9380	8.2120	12576.6515	9.5206
EARFVSNNTT	1.0000	0.0000	0.9602	7.9682	9499.0178	9.3333
EARLKDSNDK	1.0000	0.0000	0.9240	7.5774	6057.3231	9.0329
EARSQKEIVE	1.0000	0.0000	0.9374	8.2627	13333.1949	9.5596
EASFSNYDSL	1.0000	0.0000	0.9923	7.5323	5750.2340	8.9982
EASISPLIAY	1.0000	0.0000	0.9760	7.9680	9496.8449	9.3331
EASNQIRDMQ	1.0000	0.0000	0.9852	8.5326	18190.5147	9.7670
EASSKNAADL	1.0000	0.0000	0.9362	7.3501	4662.3387	8.8582
EASTLKSHDV	1.0000	0.0000	0.9820	7.8959	8739.9979	9.2777
EAVEQEISPF	1.0000	0.0000	0.9423	8.4426	16400.9421	9.6979
EAVLVIDEEK	1.0000	0.0000	0.9007	8.3530	14793.2190	9.6290
ECANVINLIK	1.0000	0.0000	0.9906	8.5393	18331.9195	9.7722
ECFVDSHENA	1.0000	0.0000	1.0590	9.1345	36377.5158	10.2297
ECKNKDATSD	1.0000	0.0000	0.9898	8.2219	12721.0113	9.5283
ECLCEEHSDS	1.0000	0.0000	1.1338	9.1565	37307.9128	10.2466
ECMDDFDQQV	1.0000	0.0000	0.9745	9.8242	80475.1640	10.7598
ECNKRKRQGM	1.0000	0.0000	1.0253	9.4128	50115.6492	10.4436
ECPRKACNSK	1.0000	0.0000	1.0854	9.0966	34820.6874	10.2005
ECSLPPFYMY	1.0000	0.0000	1.1034	9.6886	68842.1641	10.6556
ECSLTQSYYR	1.0000	0.0000	1.0915	8.9011	27804.3057	10.0503
ECTHPLISNA	1.0000	0.0000	1.0358	8.6627	21130.0227	9.8670
ECWKTTILLY	1.0000	0.0000	1.0819	9.5853	61124.1430	10.5762
EDANLSLTAK	1.0000	0.0000	0.9144	7.3949	4908.9779	8.8926
EDATIPNNFK	1.0000	0.0000	0.9141	7.9877	9714.4746	9.3483
EDDDPGGKSQ	1.0000	0.0000	0.9357	8.2330	12883.7148	9.5368
EDDDRSDMTN	1.0000	0.0000	0.9700	8.2375	12951.3982	9.5403
EDDEADTSPA	1.0000	0.0000	0.9146	7.9936	9780.2130	9.3528
EDDKNKLAPR	1.0000	0.0000	0.9021	7.8941	8721.7656	9.2763
EDDPKCASEV	1.0000	0.0000	0.9995	8.7304	22843.4158	9.9191
EDDPLFCDYN	1.0000	0.0000	1.0019	9.0551	33199.6068	10.1687
EDDTNLGEMN	1.0000	0.0000	0.9511	8.1919	12289.1454	9.5052
EDDTNTKYEE	1.0000	0.0000	0.9099	8.1023	11084.1034	9.4363
EDEEASSKNA	1.0000	0.0000	0.9354	7.4278	5098.7679	8.9179
EDEPDGCRVN	1.0000	0.0000	0.9768	9.1462	36868.5794	10.2387
EDERDPMARL	1.0000	0.0000	0.9275	8.8102	25042.4305	9.9805
EDFLDRSSRN	1.0000	0.0000	0.9725	7.7417	7318.2398	9.1592
EDGNMQPNFA	1.0000	0.0000	0.9665	8.7440	23203.6990	9.9295
EDIAQIYYKS	1.0000	0.0000	0.9713	8.6091	19866.9729	9.8259
EDIEMPESMD	1.0000	0.0000	0.9974	8.8064	24931.9765	9.9775
EDINPFSGMG	1.0000	0.0000	1.0008	8.6907	21822.5786	9.8886
EDIWFTNKGI	1.0000	0.0000	1.0013	9.1421	36694.2683	10.2355
EDKAMDLGDN	1.0000	0.0000	0.9446	8.3981	15582.0856	9.6637
EDKILNRDTG	1.0000	0.0000	0.9092	8.0415	10335.0727	9.3896
EDKIVDLMHK	1.0000	0.0000	0.9621	8.8360	25796.3782	10.0003
EDKKPFSRKS	1.0000	0.0000	0.9548	7.6967	6948.4367	9.1245
EDKSSRKASA	1.0000	0.0000	0.9564	7.3844	4850.0457	8.8845
EDMMKDSISR	1.0000	0.0000	1.0407	8.5450	18452.3030	9.7766
EDNDAVITGE	1.0000	0.0000	0.9048	8.3519	14774.8626	9.6282
EDNISSIASG	1.0000	0.0000	0.9659	7.4157	5028.3031	8.9086
EDNLLSSSIE	1.0000	0.0000	0.9267	6.8833	2724.0006	8.4994
EDNTSVRYGV	1.0000	0.0000	0.9874	8.5643	18867.9150	9.7914
EDPIVPSNPY	1.0000	0.0000	0.9626	8.2965	13861.9520	9.5856
EDQKIVVSSS	1.0000	0.0000	0.9839	7.6873	6873.8270	9.1173
EDRNSKDSNT	1.0000	0.0000	0.9343	7.2407	4110.8546	8.7741
EDSITTYCET	1.0000	0.0000	1.0106	8.7655	23785.1744	9.9461
EDSLKNLPNN	1.0000	0.0000	0.9045	6.9905	3081.8545	8.5818
EDSMSKSSNI	1.0000	0.0000	0.9873	7.2254	4038.8902	8.7623
EDSNFKTIDI	1.0000	0.0000	0.9330	7.8481	8272.4547	9.2410
EDSPIYQVIN	1.0000	0.0000	0.9666	8.3601	14914.3310	9.6345
EDSQQSNIPV	1.0000	0.0000	0.9671	7.8317	8116.8639	9.2283
EDTGNWEKEP	1.0000	0.0000	0.9873	8.8933	27555.9239	10.0443
EDTNGYAHPR	1.0000	0.0000	0.9500	8.9547	29573.8306	10.0915
EDTNRDIQSA	1.0000	0.0000	0.9348	7.9816	9646.1867	9.3435
EDTSYLTRST	1.0000	0.0000	0.9661	7.7595	7470.2011	9.1729
EDTTSKWDLI	1.0000	0.0000	1.0040	8.4834	17189.3862	9.7292
EDWSDGEGHI	1.0000	0.0000	1.0570	9.4418	51815.8326	10.4659
EDYGYGLNSY	1.0000	0.0000	1.0259	8.7411	23127.5562	9.9274
EEALVLTLSQ	1.0000	0.0000	0.9320	7.7140	7088.6172	9.1379
EEASSKNAAD	1.0000	0.0000	0.9401	7.4872	5459.4083	8.9635
EECLCEEHSD	1.0000	0.0000	1.1026	9.4357	51452.2294	10.4612
EECTHPLISN	1.0000	0.0000	1.0321	8.6033	19734.2048	9.8214
EEDKSSRKAS	1.0000	0.0000	0.9512	7.3250	4529.6588	8.8389
EEDTGNWEKE	1.0000	0.0000	0.9863	8.8559	26393.3522	10.0155
EEEGKEIAIA	1.0000	0.0000	0.8823	8.3983	15585.0289	9.6638
EEEIEIPVET	1.0000	0.0000	0.8791	8.3769	15206.1014	9.6474
EEELNKMKLV	1.0000	0.0000	0.9467	8.0981	11030.3859	9.4331
EEESDQNANA	1.0000	0.0000	0.9308	7.7040	7007.1249	9.1302
EEFKEALQSG	1.0000	0.0000	0.9448	8.1259	11390.0650	9.4545
EEFKTSNNTD	1.0000	0.0000	0.9276	7.5295	5731.7258	8.9960
EEFPLEESYL	1.0000	0.0000	0.9576	8.1006	11062.1581	9.4350
EEGDSSKYNF	1.0000	0.0000	0.9930	7.9605	9414.8009	9.3273
EEGKEIAIAI	1.0000	0.0000	0.8822	8.4426	16399.9910	9.6979
EEIEIPVETS	1.0000	0.0000	0.9236	8.0977	11025.9149	9.4328
EEILRESLKR	1.0000	0.0000	0.9315	7.8044	7865.9601	9.2073
EEIVSRSSNQ	1.0000	0.0000	0.9806	7.5477	5853.7547	9.0101
EEKFNLNTKT	1.0000	0.0000	0.9055	7.5766	6051.6903	9.0323
EEKQCIKKVT	1.0000	0.0000	0.9615	8.8234	25424.3256	9.9906
EEKYLNPNCK	1.0000	0.0000	1.0000	8.4754	17032.4747	9.7231
EEKYQVRMNI	1.0000	0.0000	0.9668	9.0316	32313.1520	10.1506
EEKYTAEQEK	1.0000	0.0000	0.9026	8.3678	15046.5985	9.6404
EELAQKGLDW	1.0000	0.0000	0.9924	8.9538	29541.7226	10.0908
EELLKNMPGL	1.0000	0.0000	0.9497	8.0671	10644.6600	9.4093
EELNKMKLVK	1.0000	0.0000	0.9457	8.0148	10021.6051	9.3690
EELQDMLDLL	1.0000	0.0000	0.9390	8.1193	11302.9755	9.4494
EELRNVHTNR	1.0000	0.0000	0.9601	8.3826	15306.7659	9.6518
EELTRSLIIP	1.0000	0.0000	0.9257	7.7929	7762.4125	9.1985
EEMITFIPSN	1.0000	0.0000	0.9806	8.3761	15191.5692	9.6468
EEMLPVSSLK	1.0000	0.0000	0.9887	7.8409	8203.9754	9.2354
EENIDNNHNE	1.0000	0.0000	0.9415	7.8063	7883.0089	9.2088
EENKKISKNS	1.0000	0.0000	0.9154	6.9946	3096.3541	8.5849
EENMSMRAFH	1.0000	0.0000	1.0670	9.2692	42478.9512	10.3333
EENNFLLCAK	1.0000	0.0000	0.9912	8.3421	14609.0006	9.6207
EENNLNIPAA	1.0000	0.0000	0.9105	7.6415	6520.6434	9.0821
EENSWFHSVE	1.0000	0.0000	1.1072	8.9721	30173.9161	10.1049
EEPNVCFNNS	1.0000	0.0000	1.0329	8.3871	15386.2700	9.6553
EEQELKQEIA	1.0000	0.0000	0.8894	8.1913	12280.1489	9.5047
EEQGSELDLT	1.0000	0.0000	0.9272	7.7888	7725.8939	9.1953
EEQSAMIAEE	1.0000	0.0000	0.9616	8.5281	18097.5435	9.7636
EERKTVAEAL	1.0000	0.0000	0.8993	8.2878	13723.4061	9.5789
EESAKIEILE	1.0000	0.0000	0.9156	7.7680	7543.4134	9.1794
EESDQNANAI	1.0000	0.0000	0.9336	7.7482	7373.5369	9.1642
EESKEHLERL	1.0000	0.0000	0.9547	7.9743	9566.1060	9.3380
EESKQLPPGQ	1.0000	0.0000	0.9350	8.0380	10292.9359	9.3869
EESLLINWKT	1.0000	0.0000	1.0047	8.1805	12128.6550	9.4964
EESPQADFGY	1.0000	0.0000	0.9638	8.6945	21918.9170	9.8915
EESSKIRKGQ	1.0000	0.0000	0.9599	7.8263	8066.8917	9.2242
EESVDNASNA	1.0000	0.0000	0.9539	7.4998	5539.3364	8.9732
EESWNESHLE	1.0000	0.0000	1.0657	8.4682	16890.9033	9.7176
EESYLSHQYV	1.0000	0.0000	1.0525	8.6386	20552.5999	9.8485
EETGAFKANS	1.0000	0.0000	0.9462	8.0097	9963.3148	9.3651
EETGAFKATH	1.0000	0.0000	0.9194	8.7842	24303.5600	9.9605
EETGAFKCSS	1.0000	0.0000	1.0418	8.5356	18253.6858	9.7694
EETGAFKDNT	1.0000	0.0000	0.9095	8.2032	12449.4354	9.5139
EETGAFKECA	1.0000	0.0000	0.9588	9.1534	37173.8374	10.2442
EETGAFKEER	1.0000	0.0000	0.8964	8.5486	18529.5135	9.7794
EETGAFKGST	1.0000	0.0000	0.9450	8.2475	13101.1759	9.5479
EETGAFKGVL	1.0000	0.0000	0.9168	8.5968	19587.1407	9.8164
EETGAFKIKK	1.0000	0.0000	0.8998	8.2877	13722.1519	9.5788
EETGAFKKEL	1.0000	0.0000	0.9043	8.1897	12257.3868	9.5035
EETGAFKKNR	1.0000	0.0000	0.9184	8.2848	13675.5344	9.5766
EETGAFKKQR	1.0000	0.0000	0.9030	8.5595	18762.6784	9.7877
EETGAFKLQG	1.0000	0.0000	0.9116	8.5218	17965.9386	9.7587
EETGAFKLSY	1.0000	0.0000	0.9665	8.2929	13804.1149	9.5828
EETGAFKMQY	1.0000	0.0000	0.9434	9.2338	40781.7422	10.3060
EETGAFKNCA	1.0000	0.0000	0.9820	8.9728	30197.5078	10.1054
EETGAFKNSN	1.0000	0.0000	0.9466	7.7698	7558.8761	9.1808
EETGAFKPDI	1.0000	0.0000	0.8920	8.5034	17590.0176	9.7446
EETGAFKPEI	1.0000	0.0000	0.8922	8.4918	17355.9936	9.7357
EETGAFKPYI	1.0000	0.0000	0.9104	8.7909	24491.1956	9.9656
EETGAFKQGF	1.0000	0.0000	0.9050	8.8565	26413.3415	10.0160
EETGAFKQSL	1.0000	0.0000	0.9440	8.0879	10902.6557	9.4253
EETGAFKRES	1.0000	0.0000	0.9438	8.2694	13435.7147	9.5648
EETGAFKRLI	1.0000	0.0000	0.9084	8.4558	16651.6880	9.7080
EETGAFKSCR	1.0000	0.0000	1.0189	8.9533	29527.3705	10.0904
EETGAFKSSS	1.0000	0.0000	0.9751	7.5724	6022.5903	9.0291
EETGAFKSYY	1.0000	0.0000	0.9872	8.7291	22809.2404	9.9181
EETGAFKTMY	1.0000	0.0000	0.9470	9.1017	35025.7655	10.2045
EETGAFKVNP	1.0000	0.0000	0.9191	8.4362	16279.9309	9.6930
EETGAFKVRS	1.0000	0.0000	0.9548	8.4386	16325.4868	9.6948
EETHVENPPG	1.0000	0.0000	0.9322	8.6527	20888.3813	9.8594
EEVKENPMIA	1.0000	0.0000	0.9393	8.5966	19582.3309	9.8163
EEVNSSIIDV	1.0000	0.0000	0.9682	7.8194	8002.7773	9.2189
EEVRGFPYLQ	1.0000	0.0000	0.9245	9.0734	33904.6904	10.1827
EEVSWDKLRV	1.0000	0.0000	1.0415	8.9804	30463.3090	10.1113
EEWSVDVPPR	1.0000	0.0000	1.0349	9.2757	42796.9770	10.3382
EEYNQYSPNV	1.0000	0.0000	0.9995	8.3785	15233.8334	9.6486
EFALISLIII	1.0000	0.0000	0.9393	8.0004	9857.8739	9.3580
EFASYTQSLK	1.0000	0.0000	0.9853	7.9532	9336.3084	9.3217
EFDDEPDSPR	1.0000	0.0000	0.9339	8.2865	13702.6516	9.5779
EFDNIMLIED	1.0000	0.0000	0.9471	8.5420	18389.5538	9.7743
EFEDKKPFSR	1.0000	0.0000	0.9486	8.2568	13242.6669	9.5551
[truncated: 12,841 more rows]
