# Supplementary material for: Evaluating deterministic motif significance measures in protein databases
Source: Algorithms Mol Biol. 2007 Dec 24;2:16. doi: 10.1186/1748-7188-2-16 (PMC2254621; doi:10.1186/1748-7188-2-16)
Supplement: Additional File 2 — Scripts and Datasets. This file contains the sequence datasets (synthetic and real) and the evaluated motifs. This data is separated according to the tables where it is presented and discussed. It also contains script programs (in perl language) developed for this work. [file 1748-7188-2-16-S2.zip › Scripts_and_Datasets/datasets/Table 4/80%/Datasets/MTENKVGESICPAAPN_s80_mlen_16_planted_syn_len300_num50.txt]

>randomseq1
MEGHQRTRIKRANNKYNNIYTTTLMGDRHQFIRQHHTRLALPDLVQKGPLFLNSDHKQRK
NKENNDGPADQISTFQLFWENAFEMSNKSIQSPSHIRMILTLKEAIVKSLVPWSNENFLS
QVAETTAKHNPKPSPGESSKFRLLNKINTVVVKPSTRLHPLLESHAALSSFDKKSPMLHV
NTSFSTLHREVHFPQRVDFSFSANNNSLLEESRTSFIRNGLRLNYAQTTPFNCFGNPKKF
NFIDPPCQWLKIKQKSSTLQGKKWNKKLSSSLNNVMLQENGRTQFMNSECEAGSGNNISI
DRNQSRAKLNRVFS
>randomseq2
MILMGDANNPFLQVIKSSQALTELIRSRSAKGSQTVSPAAHSKPTWPIKGSKPASAIFYL
QESWFWECEMHISNAPHNSIDRNLLESAKAHWTWGKEAVTDTKSKLPPNTTWPVIRNNIP
PHYLKDRFNKDKYDMGVSNRPGGGGEFPSQKETLNSELAPDDINLSKSHNETTYRLAIPN
NFNNSTLFRTIIGDLAILFATKTDTRVNSETSISQCTNEIRSKGISKPRGMTVLKQKHSY
LIACPRTELIAKGSNITKKRIKKITDTEILSIIVTDNISEQSLMKAFVNLLTVPNDISRI
ALQALDLEAPNSPD
>randomseq3
MQGNLTQNTGSEDAPTKPNNIENQNSTFISNPENAWRGNDRIKTTPKVEAPSEASSQLLS
QNKALFDMSPEQPAEPGISNPNHMISAKANLTPKNTDQASCQVRKPSNSEQKWPNPELLL
QTPLPFIAKQKAYSGSLNEGSDQELTQPNQHERQTSLTLALTEAQYTNKLFCSSTMDIFN
SADMEGHFKVPPLLFTNGLMPMERMSEGYANSNSKQRHDYVSSPERRPNEFKLVKKIHTP
LPELISISLAKKGYEAQNQSYESIRQIHNYSNIDKSISSEKFLEGNWYVANANDENSPRS
FNVLGQDESALRQI
>randomseq4
MYPNPPVDQDALSVCNLGKNYLPEFNSSFIANFLVNVNASPITKFDHLAAPYSGWGNLDE
QSSSLKNNSLSRQKKKLIMISREDFEDVPSELSASEIHRMGNGELIKTAVEFKLCDGQAI
LVYSRETCNSDQVQRKEKSISTTKSHQDHLTIQQSEESNDNEQTEDNLLEDDQNLPGYGL
TVSVKSSGDLSRDAIESVEQNDSAKEHPDKTKPNQQPGCSSGPNGEADNLPSQDSEEQFL
LPASNFSLHTPDAQSLRPNRQSPVSNFHNECQNVRSNHKMKRARSMISPLIFVLEPETEL
SATNHERQMIVSLK
>randomseq5
MESSGNLIHQIDDDNYTSDYTRSSILHICSKKAYPSSDDREHKSRDESAENALKTINKNI
LMPSDQSINLVDKFTTKSLTASDIVGKTDPTSDITTYVTAYDPKSRKVLVKRTRQLEPRN
ILSNCKHFNIEFSDKNGDISRTILKEEGSISAEDSNNEKLGMTIAANETNDQVLAVSFER
YQVSITDATSFTIEIAPYKQSNTTCAGGFQSSFLPHEVEESADGDKKQNPIDHTPRTASP
DKKSNTINIYGFLSKGEIRIKVNLMLERPQYPVGRSADYNGLPQDLDGNLSFAKKTYRRR
RKENPPNLVWNNSE
>randomseq6
MTCAIENCSAYSMSGPSRIQSDSLSDPFNKMFELRGTPPLGLHNKFPDCTGNGSMKNSSQ
IDRGPAEKNACRTMKDELRSLNRLLSLAFKSSTPYAYNSTQGGAREKRVVANIGPEGSQS
NCKLGQTFPFVYMTPGGQSSLMDSDNGTGIAKNEVRYKYHFAAVAGPHTKTKHRNYPGLG
SKNSKDKGPPSQQMFQVFSTSTGNRSVNAHGTDKKENPKYSRKRPMIGSENQMDAKTERI
DFKVKPTTSVEYNYSRSVLKVYNGEWLHNNQPNEPIVPQTDSGTPKVIANNTTDYFTNID
GSQLPTNDSLTKPD
>randomseq7
MGDSASKPSKILSTVSSLNNSSIPNINRTKPMMLSVDILQYEPKSCLKSRSNVDTFNNLY
AIKKTQIRDLVRAFTTSNSGAWNQDVNSRKEALRKNIDQSRVSLLLRHKSNADFKRTIRN
STKLKLHKTLRFSTYTENLQGDLSSCLNEKENSHEDSRSSFKVPYQRQISELSIHKKDNA
IQNVIGKQNTTEGHLDSTLERNLSLNESNMCCWYSADKLAPSRNHFYLNLNTLQQYNEET
KKEPMICTLDQVQHSDNPISLITHQTVPRGKEFYQSNQFTVRMGSQTHNNRFYNCFNRIL
QNPYTNSRQSSAYI
>randomseq8
MPKFNEPPKHQQMIPAAKPPVLTLSLNSEGAPSRDIGIANNSGASKDSADTHKLLVTDHS
YDFPNMKTSLTVKVSGFILQGSPLNKNHYNDERSLYFRDSNNFGVMYGELTFQVGEPCEA
HSQGFVISKFGINIQLLKLAYLNKINLNIRSNTPTRVIKFNNDNDNSKVGDSILGVITDD
QYVACQVGIVVIDDGHGTFDSNISKSNGGKTGNWERSLTKDNIPSNGPSSVVNDWLSNDE
STDLAFYANTSAIVMLIKNKRIRSSGRSRNSTPSSSFILACLFLKNGVEGYRLFKASKSM
SIDDTPSVMCTDPD
>randomseq9
MNDLTGDKLAIAMSVQQNTDGLSAKSVSGNNLQPPGKNRAAESELLKTSPLEAQLDNFSQ
ERTDTPNLNDNVALGNDLGQTSFKYNSCREWSTAVDSYTNNFECVTSGEDNKSVKLHTSN
LKLTMSNQQNVLLDQNIVNSSTKFNENTPLFKKFTNLQPLHYPDTFNVVPQRDHLVIEPT
PDQQIIIVDVCDGEAEDSSAQKRVKLLVSNSALNSISPFNSNNKIENIRTVIVVKIFLVL
PSAEKMSPKEFITKKHKSPNHKSLARPPANGDNTVNIQQYDDNLELSNRWSPPLICSRLI
TRRGMSTNAGIEQN
>randomseq10
MKGISEGDLSSNQNKPEGMMKINKPFASLPSSIKRHISHIPQRSLPTLEVLFKTNSSVTI
LEQPGHGQSSSALSNMLALMKPKCHNMQPDDERNVDLPMRAKKANDGNSNLQPEDGTGHD
ILHSYSTRNPFLSTSPLKVYVLVENYFSITCLRQATIAILFADVKTSLLYSPLTLPKINP
SQRQNTYNWPLNNKADHFKNQVYHKHDDKVSQGTNAGVSANDETPSQQHPELTVQNSDLV
LKAQIVKDCKILAVSMGFYMLGEVSIADLDPKMTTDPSMLNILLDIDGQTKKNPAAKDSL
AKVATSDEFDKRDK
>randomseq11
MWFISIRIHSLHGVSAFHIFGKDYDAVEKVTAQLKRRSTFTNNQQLATIGSHRKLNTATD
ALAGLKRNTYKNPMATPSMTENKVGESICPAAPNLWISDEYNLTGSESYLKSFQASMSKS
CYKSIHPSSSQQYKNHFKDSCTSTVQAIAPNPSTHGSNKKIFNTSQCGQRGCAMTRSKSQ
WVIGQKDMVEMEPSTSSTVSQTKLYHGGHPGQLLNNSATNKTALTNGTAAIDNFYDSSEF
DHRKNNLPSSLNGFVRLKRSISHTTDTLGIHLINEISKGHFPSLQDHYDNDSGQYYNFPM
NQALHNVHVLTEDS
>randomseq12
MFMICLRINNINQCSGCNFNAVNTEQEESASPLLIIKYNGSANDMRTERLADTIDCGGNN
DKANSDNCKPHAEPEQRNQWQFTEFSASGDTIAPLIVNKIDDNKLGRKPSFYLLKKQTSA
RRYRVHHPSNSKTFLKTDTQNAQNEESSVPFRSDESELVNRGLISMLDLSSASHQFLPHI
SDEEFPQDVLFDNFTSENESNLSISRDPLRSLTGAQTVLVSIYNSLNCGSNVCLNESKAR
SPYKEAKSSIIMTENKVGESICPAAPNEANLIILFHMSELRSSLHTMSTKSIGDGTGSRK
LNIQNKSQALERNA
>randomseq13
MDFKCELGIFNHSERENWMSSSNDERLESLMKDGTNSFTNWRNIKSEPNLSIAKSVGTVE
IPRSMKDMDRSGNSTYFNHDLLVNTKFFQNKQSSRIKEITQANSNLSGNTIELKNGPLKT
QHNKPFLHIEDLKARQYLSIVQSHIVVGNQYQFKLFKLADLTQLYEKAQYVSTITRPMTE
NKVGESICPAAPNNTKSKGSMPHQPITRENARISSVALNGRTNQNNPNADSQERDLNKNP
NQCSVAQTPLNTLPLFTEIDDGPSVGKQLRSKSKKQEEHHTRITKIDSQKATFGLQLNFL
DIERQNGTITSKAH
>randomseq14
MLENTNNEDEFVDNKVTERLSHVDEGPKKIDSYDSLSHIKGEKPWEIQVHHTSCLTTLPM
TENKVGESICPAAPNSRIAAHALWMTSIKQAIEATIKCSTVVPNSLNRYTLFQSIVKAFN
LLDEPGPEHYQSKKYLGSKNDDPHGVIINPDLDNKIKSSTTLLSLNLHGSGNPHTITNFG
QQTSINRKYIGGKNPEYNLTKEDRYQPPTIYSQCEPEILQNSQETNSRKIKLEFNQDQVV
NNDYKSCISLHLSDSAVRIGRRNNNQLDNPYDIEMFGTTLSYIMHAGIALPFSTYSLSEH
RYSKSHLVGKQSPM
>randomseq15
MQANKTTTRVSTTKAMTENKVGESICPAAPNIGLEGGVSNKEINSYDIKSQNTLPDLDSE
NNKDVLPFLNHAKKSKRRKPVEKEQPSMPFQQTMWYDSTLYSKISSDAKVNNLANIAQGD
DMSIILTVANNLHYRKDKFGSSKIPELDSYVNHAFPVFDIDEAVTMGLNILPGNALEAVN
KASTILFKHNASFTDIQTKIKNVRISHSMNINELYNFEAYYSSQFPGTSVHCHSDDTELT
RNQWAAKGRDVSETYKPTGVTNLHVNCADKIKTKELDSIKKTHKVLNTTTQRLRYSSMHS
KNGLRTVQPTNLLT
>randomseq16
MPDTINDKKFPQNFELAPLPFQRVKEKNQPECNVIVIHEYYLPSKYSPQNIANDFSPIIF
LIGVMTENKVGESICPAAPNFSLFERSKIENYLRYSNFEHYGKALNLLKLTVLTLHRKNK
NVRSDIEPPQNSGRLVVPDPCFSDLLDHDKSSVFCKVTKSNPTGYKERSIAMDQGDAGQL
NPQLDINFKQNSTEHDTLNSHRIDNTLPSQRPCDWKLAIWENGDLNPLTIGMEEDDSRKD
LGTFQICLMIRDLDQKQPESLVLKKHTNYPMGISSVEQCQNKELTTREYIHMLCDSRTDA
FYDNSIQKKKRASS
>randomseq17
MKLCYERSLDAHSMTIMTFVVSIIKKTKLNLMSVPQNVEPLSTTSSMVTRDKQNTLIKMI
IHNLSNENLILPDKAATLYNISLYLPSNSLLSYKADEGGGVVNTIATNQYSDTTEHYQSV
MEKDTVQEFNNDKPMSIPKHLCGAVINLTNDDCLLGCDKLIMEIMDETKLMTENKVGESI
CPAAPNNTKNSVTKPIDISLAVDEERKCSLSSHKFYLNQPNSKNCSNVAHGNTSKNFKKE
LIFKVQTRTAPSLDTMPISKKNNSSLLENQFKETDDARMLSNGGSHSSATSPTRNKYKLR
NEVTFAQILASVND
>randomseq18
MLLHRLIVPNNGASDRLNKDARGPAEDYRLFTNNDSSRTGKMKKHSICENMPCINHYLAT
SDGPSIQNEDSTPPKMQGMTENKVGESICPAAPNFEKGTVATSEMFVLKQLSFDAMDPMY
NLRCYCNRIATTPPLTLQHQSDTFKIRPLLDQSSDLGQQWHINKTPYLYNTQEQSNMGCP
ASASLLPDGSSSTNSERFLSMVRTEANADTGTSYEDDNFQLKNTKIFIHILNAWPCVISR
EGNFDNNKDFNDNRPQQAMESKRIHSKEQGSNMKVLESATNPLLFTNLIIGIRLRINNNN
QAADLLNTNMLTEC
>randomseq19
MFKLADNSSPPVESVPRSLLLSCLFDSSIKFREDDIELFARIGVDLAEKSPSKRANRSTN
LDPTSDQDNESSDSLAEVFMTPDWNTSYTERFCNETTNLTDLNPDSIIFSKVLSRGIDGV
HNLLSADANATIIPKLTLCKNEFSKTQNDSDPLPGSRQIRTISMSLNSLTALDAVPPDFH
TLRKRIQEIKNKYNYFTRNPNSRETENQHMRLDTDLPSHALSVKSGMNDSTQETSSNDRL
FSTLLFSEINSIIHNGFYLLLEESTMGAAFPLEQLKIVETTMMTENKVGESICPAAPNNP
ETLTSFAIPNVKVS
>randomseq20
MQNEEVKFRDNDANNMTNKELNVFENERVDVSIKCTDDHIPVIIAEETTLSKWSVDEIHE
RLLLLEKDVFYTQHDVINTSNGTVLCNQVHKVKTSHNSANFPNKASSALQPSQIAGPRAT
TLQSSNLSDEFYNSEIITTDSDPNKHKWADPTYGDIANISCQTLQSKIRCSIDLISKISS
LKDSQMKHEYLISGVSHAVICLMQSFLQTMTENKVGESICPAAPNDRNPHGTMANISHIL
ATNAIYFNLAQPSAIRVNSDTLPITIMNTLANQETRRTEATAMELLVESNITDERSRKEE
ATTAFSPFDHNSDY
>randomseq21
MANEEDIDNQYDLFLVEGSSLPCTGGFASPRDSADFLSLAGKKLSLVSTASTLKDYSQRL
LDSLVSEPRHTTTSTMVGLGISNRQCNQGLGYKYVSIHQTTTNDNSATISSNERMNFSEE
SLHKNSTQKDMQYNSSDLGNKSTPPISNEITLSQFSVNWPGEKDITITTPTPSNIISSSN
TTGNTAIKSQTPRKTIHTKFAKGPNSVEGNNKTIETLNTTQISRINRVLANEFQLKKSEK
FDAGSTSVNKVMTENKVGESICPAAPNVVENDPISMLTDSPNSLNNEQREPLMYTVLNNL
STRSPVDKSPYCIP
>randomseq22
MFKKKGASHSNRQATQGYKIKVMAEDEQSLSLIYCDRDLSISSNASTEENAFQNHPPSGH
ANISVLEPNFMNVVVLMAQPGLHQKHYVNSHVFEANHHPIGDSSTNSPKAISSVLGENRV
ESYRLEDDRLTVQAVVYFTSQRDIMNKTKMPMYGPDRRSAAADPQSNILPMTENKVGESI
CPAAPNGKTINDSFVHRSLSADSTVNSEFSVSAIFPRNIYSGSSRSFSQLMSEPFKLLPM
LVTNSSSKNRDAKEMDDQSPHSIGQDSLMTTNFISTDVDPINSRILRNDNKIGAKSVWSK
DKNEFAKSIKFRKD
>randomseq23
MYTNNHAVSGTLDNKENTSESLKSVTPSTGGERPDSCLISNLFLTMNAVRARLTNRYSSG
DANTNFLSCRMMKSSEAIGRGHNNLEDQNQKKKFHDTYGSKTKEMTDDPPKQESAELFGT
DPLELFGADEKNSDSKMISPQQVVRIQAHHLFILSLRRQLSPLLMTENKVGESICPAAPN
PTDLDSEHPGELNKRKVKVLQSHRSSTLWPACISYQKEEFGNLFDRTHASAESQNRNGDL
RSATYVGCSTDIKNKKHTDKNRSMYDGYRLMSDPAQYSLSDNNFFSENHSYSAEFSDLLP
AECCEERQSDTPLI
>randomseq24
MNEGNVVSIAALSAVSHRNLHTNHRYEQGLDEDSDSSAAIQVNWLIYVRFSIDPDNTRHL
SSSNKKVQNQYCVPSISKNEYVIWESYATSLQKNLSNPCFIKAMSAGESHQNFQESLNKP
NDIPGTHQIRASSQGSFTQLFLGRNDLNPGHSRKSRINPQISREKTLSSWGFASTDISSP
SRIQGKFPYNNAIVIVVLEVNTGPVNANQHTDNIAAVPTDELTNCAGGVKSILHICELST
VSVTHPPISPRAHAERKTFAKYNRHLKAKMMTENKVGESICPAAPNKLTGFNQFPSSRNI
QRPEIEPRDKNCSN
>randomseq25
MSIGTNNLKPCNQSKGYSASEEVLLYTVVSQLKKQDEQYLTKNKYAQSPTGGQIKQYRTS
NNDQMGAHLDFLKAMANIRLAYSSKNANAADETKHLSIVSPKDYPNNPDSPMTENKVGES
ICPAAPNVIPATTIKLMVDVICTMVQQKTLSPGSEYPGSGLAESGLKIIGNLLLSDDPMT
HETNASKITLQVPRFDPRIQEEDQDDTDESQAVQPLKLSRSYYGNVAMFEEAFIESISKK
DNNLNQNYIDQNNMALKDILTSFSGQTKIESSLPYKPNRPFKETKNKAVGKTVLTPNSHS
LQRLHETNSREDGL
>randomseq26
MKMNTRNQLPLADLSLCASRINAPSPSKKKTSCGGTRHVFLANHTDNSSRTPRMTEDRIS
AKINNNVTIPNVFANRQRNNSFYQPSLYSRATGLDSSTTQKYINEINVDQEMTENKVGES
ICPAAPNFLLVSETVADQSGSLNRNNKTNNTQHVKAKKYSYPMLLTGIACIPDDSEMKVE
SIKSSAKRKPTIEAHSRQKFIAHGVFFNIQIQGATLPCFSLTTFTDDSCALVKLKHFNPK
HDGIRQNGWLYSMSNNRISKSESNLDHDSKNNHYMFDTANSNSYPIDNVHVPMTITFYLK
TNRFTAQRLRHSST
>randomseq27
MPAYTTLLFGRNDNDAHFSMISIRHNTSRRDSGKAATERLWWGESYHFESCYVVLQSPTE
FHRTNDHAKPDYQTDYNGLLGPEMPSTNLGYNVVFPFYKFANIPNMHAQIYTSPTVRKSA
NTSGNCSNSNEGARVATKDQAWYPRSFSENVSIKGTESKFSLQKSTFYSLAATQFPDREE
ASTNRRFSEYLHQSDLKNTGETNNTRVDRTALANSDRLTQKKIKQVQQAVLMVKLKDGIF
KHFSGYNGFCPVDKRFDLWVNAEMTENKVGESICPAAPNYNNAWATDREESYVNSVNSLA
HILVANPVRQLAPW
>randomseq28
MKRDDKAQNFEVNPEFNEDDTKCEPVNNSQSTVPSTIRRNSDELLSHLGDPAFHSSIKVS
RMSPDIKAEGHVPKEQLASMTNLNILFNRQAKATLQRPLQTGASTDGNLQPLNAVSVQAQ
INRMQHASFCSSTSQRSQFVLAGNRDHNAQPNDISKQSARGLAGLGEYACQFMIFGLSKH
LTPSQKSRESDLEEKADKNIDMDLNPKAGSTCDTSDDMTENKVGESICPAAPNSVAFKES
TYFGHLLRQNKRAAPIYLRAAKIYWEDLYEDPRRKIPPLKSEIELNVGNGPDNNMMRNTN
DARLGGRSIDITEL
>randomseq29
MWPPYGLITLQGSIFNPNITPRIAGKSEKRSAIILLTYNNFYMIQQDSLNKSNLKILMSL
MTENKVGESICPAAPNTDGIKMEDRPNYVYWNHKFTRRLNDDAMSSSVVQEMLILWGMQH
KDSCKLTKKAIMRPDKSTMRSQNMRKDHSNFSLNPASFQTSPLRTPYNIPTKEQEPNAIR
GNASHFNMASVAITIPPTDFYASSANKSGPNKVRTLDNSNQADFFYHRQVNENFFLDRLS
EGLISNKKFGIKISFHTDHQDNHYQEKKLTHSPAYREDQSSNSNSPETRGLLPSVSHRTK
THQSEVNFDPATGA
>randomseq30
MPQIPIGKETMIDKCSPVPKGKETNFYCFDSSWKTGYLSIEILDTHVVRVIEFRDQVNTN
TSTAYPTYNVTSKYQNMNSTNLKDSSMDSDLQMYTSNNTQHYEPDKDNPVMEVNNTSGTP
LTNMHFGAEIISVNDGTDCHWVADSLGRVETSRFWKFRKQGHKGEAHMTENKVGESICPA
APNMYKHSQIDISIHQNDGLISFANSLSWRIFSIRDYNPLSLIEAELHSECTTPEKDAEC
ENQGPTIAEKSSSKVDWRSQIQNPLSTLRPGLNLNFDRCVSLNLRFAGNNVSRKYLVVLN
HEHPISIRKLDSKR
>randomseq31
MDHANATMTENKVGESICPAAPNHDQAIKKKILIGPSMIAIGTKTIRLTSWIAGKKWIKM
TSTITANQDLKTGGSSPMNFAKFEITYFPKGLMNSQKIRNHPQSMLYISRRYHPTPYLCI
TLKSGFADAPLNDQQSVSHNNALRIVKLQNQLNNQMGGTQVENLSKIKEPNFEQIQMKRY
EGNYDNDTDLISTRRLRPVPLDQRIVNNDLKQLKTLRTLNLTSNNSSEQNNSDYQNTLVI
DNNSVEKANQRVLLHAGPPMPMPSYRLFDQPNEPPQIVHEKNTHLNIYDTAASRGQSKYR
LPLGVKAILFKPSD
>randomseq32
MSYNTNCAVKSSTAEQKLPGQNRVDQNNASGGDPYVQGSGHWNPQTGCPIQNGHNKKRDT
CLTSGSQNSWVFYFDTGQDNSLYYLNLFFKTCSMPDMELDRAMTENKVGESICPAAPNKC
ISQREPSENDTESVQFHTGKNIFDQCQSFATNNLGSLLKQNVTTDNSSCNPWNKSDANNQ
PTKLATSPIACQDPSPPNVQIKSQRDFSSGTNSSHSPMAARLQHSPNSISMKLIDCSPLI
RQKGPKPTKRLICSLSDPCNEGHNTLLDASHADRMANNDSALTEFQMLNRQISKSSTKRI
SITFINERKKDNIP
>randomseq33
MYIRKPKESGFNGTNRTTFLIEQPIREQQNSSAPEHLPSLVVRVLNANHLLNEFKPATMS
KVENDNQKPSVNSPDLWLHDDDINSSNNPRLIPARSAPLTNNVLFVNSTLEYVPAHYHAN
NAHDLCSRLIFNLKPREDRLDINDNEDENESKILSAILSVAPHRIPVYTTMPYVCNPNNP
NTSRSSKTPLRESDIQQTNFQNKKQFKRGAQRACLSRTLAKNQLRRLKSRGPAVDNAYVK
LLKLLDPVHPDPDFMTENKVGESICPAAPNEDEEPPPMSNKTSKGGLQERKEQSSPPRRD
SNTFNIAPFSPARL
>randomseq34
MTVNHIALYYKILEDDEHSDNQLFTADNDLKRQIEEIYLKNLSNCLQNKFSYKEDNISTA
PTKELASELLLDARNREANPSDKSSLFMHHILTNAPLDAPSNKKIQNAMTMLLTYDNQYN
LSESSALIFFTNQNKKTTINGVSKIEKHQTGNGDAIPQFVASNRSNVRELQERKEKDYCN
NLHYVRSRTKGNASFTEVDNHDMRPLVPEISHPMTENKVGESICPAAPNTMPSHTIVGNY
YVSVIMFELNESQDSSPKMTNNGCEGNALHTNQDARKGNLPPVNQTADEKGNNASTGPLK
AASFTSAFYATSKQ
>randomseq35
MIFIRSPPMSRSALEITTEQVCFNENEATICQGSESSNNVMTENKVGESICPAAPNQETL
TQGMPFYLEALSACANDTLNGQLPPEEQVASQEFKNRVETGHTCIAFKAPEESANSHEED
YSKWATRKPEAASNIDKNKHPPNEFNKLKASSIEKTWKHCESSFHFDVLGSLKVVRISKC
PSAFSPSMGEERICLFQDQNSTNQLKHTGNPPNLSSNGHDVHKIKFHDTSNPMNSAQGPN
NPTKLEESATVMTKDRYPFKPRGYKHLAVNFNTDIEKDYKTTLVSSMRAAQDKPGISIDN
REEQKCNADYLQAM
>randomseq36
MAVRRAQEPLGDECLCPTHGQNGTSNIGPQSHPSPRAHKSPHIKNREENSRTYRDEVPKT
NIPSFPRDPTSFQQKHAQDKVLTRKPSLGRLPLKLAQKDTSKALIIWKIFQLKILDDQNM
LMPTMNHSLHESTAICQANTDLRPTKSVNERKAENNSMMIKYKMTENKVGESICPAAPNF
AGLIGDNALGYEVHTAEAFSIRKSSSSSNQNDNPLMQPAVFLTKSQITSLFFTMQNRARP
LAWAPPSSPTKNQYVFDTDQGISFHYKMSLQLMEPKEPMNPGKSPRRTLKSREDPIIYGT
FQLDYKLQDKSLQA
>randomseq37
MLQREERNSNLRLMEGLEDITGPVVKDSWSEGVKNLDIKMSPSGCIKDYPNNESLTLYTF
NKTSLLRQSGEDPPSDPTDSLSLPKNVARDYDDLDELRPHNFICIYCTISQKECSGTLCS
LITHKDKSADNNSDKSSKVQLMTENKVGESICPAAPNTNYVKIKEARSGCTLNSSTNSDD
KKNQLSPPQAVMYRVLVPSPNQHKTSINFLQGYSKASVINNRTWQNPTLTALSYDLLETY
DNLFKIDSFLMYMALGQKFSTLALVDKVIECVHDRANGFLKIIVSKMTNNPHEDIMNYGN
YLESTTGVEEDECP
>randomseq38
MPINSEVKFQLHDALNGANEGNERVKDEVRDELHHWSSNDNLQQKFLREFNNETGICSDQ
PQFRKKNFSKDTMFELDSLDDDESNGIFDAFMVDKACNPIQDHQGSSDSKEKKVCTSLRS
TTMTENKVGESICPAAPNVHRKPYNISIRSLGAAPSYPDNDKPGIQQLIDPVDGYVLENK
SQDEESLIKSPRATERDNYFNSQYISNYDATELNIAIPGHYMLTLSTARPWRVLLGAENL
TNLSLKSEYNGKTSRQFTSQTIRWYYYISGKTGSLGGAAAQEYFTSQSFMEASCIEGNLN
NDTHPFGGVLNNEL
>randomseq39
MVINIFNLPGLHNRNENHDSISSATGKNSSICFRGDQIQFLDKLLLVCLISNNSPSPNSI
THDESKKLNQVNYISANLLGNKQLIFESGGMSDNSLPMDYTGVYIISPNYIDSDLNLTNN
SDDDNPPEENLRGDLLSKSSDPYQPRLEPFDNVSVGESGTNQCVHRLMAMAENKDLPIQL
ISKKNREIVNFEDTHTLSTEGLIGHIILTRSSCKYKYALNPRKNRTDSGLCTASISNTNI
DQEMTENKVGESICPAAPNEGSKARDAYKQLQIEAVSKTIVDLNTVADNQNVRQRSMEAN
VISNISVSNISLVN
>randomseq40
MKINIHLDPNPSKAVISAYLAKETSTNPQISFEVLSIKNNDDTLPLITMQNQVPPFEHSE
IWEESGTIQNNDKNRANQRSNVRLCGKSKTSSTDNGNVLNRITISSSDPKASGAEPKMTE
NKVGESICPAAPNTSTQKYDNETLTINERALVQTMSSTFVEMCLSKRGIHSIVDIGNTEH
DAKITEDRLSSAITSGPSSTLSSIVEFTPSNTISQLATTKLSIWLPDLFATMRPPLSTCL
KGAKLAPSQTDKGEVFNKKDMNNPNMDNDSVQEGDNEEDFGAETNKQFIACTSSDSILCD
TYNRGMIYLKNEAP
>randomseq41
MPQEAMLRTATSISKWRYQLLPRSLLSSHIHEYRGSIPNASFSLQISPIQGSMKRFLNSE
MTENKVGESICPAAPNLELHVHLIGDPPPANLVSLGGSPNDEEKFVALGRNLNFAPTMNP
DNMLNKPCDAGTYSIMYQSNLVSNLVEMFDDETRNDSLPNLYQPEPNEYEQHVQVASQIR
TETNVHSPNRINRESLRDIVSRLALRSGNESSQQSNMIASRDQDEKIPCTTNNHTTTQRT
ALNAHSYVNKSDDAELLYMEILFSTANSDGDQGVLDLKTPLLNNPGITPPPSSGHSARND
DSRNPPAMAIEQFT
>randomseq42
MDFADVNMTENKVGESICPAAPNRRTMLRRKESQTPQDSRLSKTKINHASSQILRMASLL
SFKWTVPFFHAPQREIDSLTLLSNSDNMHDEENGSRNTKYNENRPPGALEHSEDGLKSIA
RAQSPFRSANFVKHSQMLESFNYILVELFKNGKDVRTTYKVYEGFSSAYDESDPYKNVNS
NFMYRSSSFRPKRIDICKRAMPPNHLDVVIFFSGPVDNSEQPEPKPTTTFLREARMTQLP
EEALQTSNKATAQAMNPFKDVTYYPKNSIPSSFPQSTENADRLYNTVLSEADLRYLKRDP
VAYPQARPKLMLNG
>randomseq43
MYTSGLSRNNAMILKFGMNDNEVNRPETSMMEPELPLKNFIKHLKEKVSHWPIEALDTLC
ASNGVYDEGTESRNYLVPRENADAMANEDPRYESTDYFTILLPADQETENLADDCDRGTS
YLLIMNKLSSASLGPDNLSPNMFSVGEHDSSATGKFTVLELDTTYGLKERKCGRISNHTM
CNEYTMTENKVGESICPAAPNIKNQHTSPADGFAKTTEELISFHLRFLIDHTKIYAIQNP
IARSQVLSLSLCFFLIKNLNKNHSTLSHADTPGSNNALENHATHVTSSQEPAVCMHNFFR
TRSKTHSVKMASLS
>randomseq44
MPDSSVLRTYEVMANTTGRIKMTPLSNPMKLCAGRNSNEKSTRDSQNGGYEHKKIDQEID
GQSDKLWLFPHNNPFYDPIADNNQSGIGLSARSDPIIDNINTSRQNVVSITFVADKPLNP
FPADTADEMLVSKASQLKDRSWSSQSRPYDRYSCGLEQQKDDPDFPTELDNVQSNGSSEN
TFDISVNLGGIRSDPDPESGDKWQEAESGETVLSTPFLLSTRTICVTKIDLACATTTNSD
NNHDSPVELIKPVEYEMLDDSSHSPLNVSGDSSDKDDNDISMTENKVGESICPAAPNLQD
IEQMSQESISFRIT
>randomseq45
MPYSTRGVNMEPQPINMGAHITSTAETTRPTTAGNTKGSRSHEAVHSLEFYPPELSTKNR
EINAHMLSLDDDVQTEYHFNMTRQLDHEPLFRLELRVIKDLLSHNVSVSSDITFSFQIDN
PARQQDSDSNPSTDAGYLITLSNNNDNGLPHLEYSMERMEKHPYLMTENKVGESICPAAP
NHRENLPLHEGENIEVQLSSFFMGYNNNLPFVPKIRNKYGEPVDPINPLSSINKGNLRSF
CSFKPRHYVDHKQKDLIPIANSANASNQGTIQFGYSCARSENTSSYSYPIPSDIVIMYPQ
VMVCYSTPIIPTPP
>randomseq46
MISQCDSHYTQRSDADSLQIQANNNGHGNKSYNDQSPRVKDKNSSYNHQHGNEYVESGKP
WGLHVLSLVQEIYHKNRPGRLLQSQVLISKPTEYTALRHSLGRSVAKQELAKELTENNIQ
CNMSDTSSVNLQDLSKNEIALNEFLVAVPEPRGTAKNSSSPPLDSTQLSGNVTNRTCSYD
SSSTKMTENKVGESICPAAPNSHEEQKVVTQEAQLPESHLTTKEWASLAELSETLEIVQP
LSKQQDNNSNDRMVADNDQAGVQVTTISALSPKSLNNIDKINCKDANLSNSNINQSQCNA
SSSIDDQQWQAYVL
>randomseq47
MRWLKIIIQVVMNLIYLLRALHDKITSPLQFVPSELRRMTDSKDEGSVLNQRNIDTSSQP
EAPQKLGMVIFFKQLSKYHPRNESTNTKFNTFYSYPPKMTENKVGESICPAAPNSFSISE
RTFVNDLNQHGANMDSLISQGEKYVCVNITSNTTSNISASNSSLSATNKMTSPETKLIET
EESAAHDSRVSQTCNPLSELSQFAQITITPAETLSMRQRFPIRSCIKTSIRGLSHNKTLN
ATAEMLLHHHIYETEEFFHLEDDSKIRTVLKKKRPNEQDASVMNNSVGHEKLNTDQQLHG
VQQKIIKTIAISHF
>randomseq48
MDQGQTAHQVDSGPEANQDKGPTNTQQNKKIGLRKQIITGHTDQNSKPKKNPGNDASLKK
AKLSRKSQKEILIEGVPVPKLFPLNAPTSIQSPITNMAQTTMGSALNTLAFANCAILISY
LPEKASQNPLNKNSNGLNDDPMTENRPNSDDTLNQNNEPNVLPYKVTTVTNGKGMSKSQS
YKKRPYLIDSKAIPGADGQSRDQFILLSRDMTENKVGESICPAAPNTVRLKSVTLDQIDP
LYSTIEQDMNANSAQPSKREVTHNHQFNFNPSLSTLHFSIKLSYKHKDNSKPLFNVQSQT
EWVTVTTDNPERVE
>randomseq49
MSQASYNIESSLASTQKFQKESFQMTENKVGESICPAAPNMGAISKLAQNVFKCNKRFME
TLRSALIYQKYECLQNTNPNDIKSIEKNADEYGRSQLHVTLNSNNYQVLNEISNLETSYN
SLTKSGDYAQLTGPNDLVVTVARHIMGSEASFQPAQNEYPYLPPFPQFPSDSTTMNKNKS
IQQLTGNALRETYSDNLGENLQPLSQRNNSLQLLNNCNIDQCNAHHGRGFETVRRLHVAM
SIRTSVRSLYVIGDLPMWIRRDDDPSLCTFIDNVHLQSSQSNSQHSKIAIGTELQIMTND
HRSYTSYVGLPTNP
>randomseq50
MWTVDTPASISQVPESPDDSSELLLSSFKFMTENKVGESICPAAPNVALIHSKPMNMDCF
NPIAICQEPISFTRLLNPQYGQKSSTIRTGSWQPSSLTKSNDGKTIHNFILPTISQNSLN
IPFENGEDEITFKTLTEASQGRDISLANYLLRLQDSDFNKNEDSNNPPNGAFFVEAYKKM
RDFDPSNLIRLGIESLSEKDPKSNQKKSALACNSTVQNKPKNTTDHQITNPPRYDNKDVD
FVGALDGPHIKLPVKLTIKSTVSKRNKLFNLLNLALHAICNRDEMRPPNGLPSGPEGNLN
GVVCNFKPKFPAMG
