# Supplementary material for: Evaluating deterministic motif significance measures in protein databases
Source: Algorithms Mol Biol. 2007 Dec 24;2:16. doi: 10.1186/1748-7188-2-16 (PMC2254621; doi:10.1186/1748-7188-2-16)
Supplement: Additional File 2 — Scripts and Datasets. This file contains the sequence datasets (synthetic and real) and the evaluated motifs. This data is separated according to the tables where it is presented and discussed. It also contains script programs (in perl language) developed for this work. [file 1748-7188-2-16-S2.zip › Scripts_and_Datasets/datasets/Table 4/80%/Motifs/score_DRTGMHSIFFLP_s80_mlen_12_planted_syn_len300_num50.txt]

Motif	Supp	IG	Pratt	LogOdds	Zscore	Info
AAADPQSNILPH	1.0000	0.0000	0.6860	10.6787	214543.8781	11.4166
AAAQEYFTSQSF	1.0000	0.0000	0.7311	11.1693	377423.0216	11.7937
AADETKHLSIVS	1.0000	0.0000	0.7034	10.4995	174546.4741	11.2789
AADLLNTNMLTE	1.0000	0.0000	0.6690	10.2256	127337.8013	11.0683
AADPQSNILPHG	1.0000	0.0000	0.6914	10.7533	233774.7223	11.4739
AAESELLKTSPL	1.0000	0.0000	0.6670	9.7933	77407.7179	10.7360
AAFPLEQLKIVE	1.0000	0.0000	0.6473	11.0018	311210.1309	11.6649
AAHALWMTSIKQ	1.0000	0.0000	0.7917	12.0542	1045310.6197	12.4738
AAHDSRVSQTCN	1.0000	0.0000	0.7774	11.2757	426589.5784	11.8755
AAHSKPTWPIKG	1.0000	0.0000	0.7591	11.8455	822028.3680	12.3134
AAIDNFYDSSEF	1.0000	0.0000	0.7267	10.7990	246404.1437	11.5091
AAIQVNWLIYVR	1.0000	0.0000	0.7585	12.3335	1441741.1046	12.6885
AAKDSLAKVATS	1.0000	0.0000	0.6820	10.2429	129891.3097	11.0816
AAKGRDVSETYK	1.0000	0.0000	0.6892	11.1691	377324.9881	11.7936
AAKIYWEDLYED	1.0000	0.0000	0.7477	12.3681	1500324.6500	12.7151
AAKPPVLTLSLN	1.0000	0.0000	0.6636	9.9686	94724.3594	10.8708
AALSAVSHRNLH	1.0000	0.0000	0.7430	10.6742	213431.3271	11.4131
AALSSFDKKSPM	1.0000	0.0000	0.7209	10.2538	131535.9489	11.0900
AANETNDQVLAV	1.0000	0.0000	0.6644	10.7448	231494.0603	11.4674
AAPIYLRAAKIY	1.0000	0.0000	0.6659	11.5681	597337.0903	12.1002
AAPSYPDNDKPG	1.0000	0.0000	0.6868	10.8195	252297.6485	11.5248
AAPYSGWGNLDE	1.0000	0.0000	0.7911	11.8580	833986.1982	12.3230
AAQDKPGISIDN	1.0000	0.0000	0.6639	10.5656	188353.1822	11.3297
AAQEYFTSQSFM	1.0000	0.0000	0.7554	11.4371	513719.3196	11.9996
AARLQHSPNSIS	1.0000	0.0000	0.7199	10.1493	116625.2526	11.0097
AASFTSAFYATS	1.0000	0.0000	0.7438	10.6690	212154.2375	11.4091
AASNIDKNKHPP	1.0000	0.0000	0.6788	10.4074	156976.3859	11.2080
AASRGQSKYRLP	1.0000	0.0000	0.7236	10.8474	260521.7817	11.5463
AATERLWWGESY	1.0000	0.0000	0.8716	12.9602	2966609.5152	13.1702
AATLYNISLYLP	1.0000	0.0000	0.7140	10.5253	179810.3273	11.2987
AATQFPDREEAS	1.0000	0.0000	0.6646	11.0022	311349.1832	11.6652
AAVAGPHTKTKH	1.0000	0.0000	0.6556	11.5678	597084.2798	12.1000
AAVPTDELTNCA	1.0000	0.0000	0.6981	11.2591	418487.2729	11.8627
ACANDTLNGQLP	1.0000	0.0000	0.7117	10.9400	289852.6933	11.6175
ACATTTNSDNNH	1.0000	0.0000	0.7379	10.7055	221266.0104	11.4372
ACIPDDSEMKVE	1.0000	0.0000	0.7328	11.6581	662549.2556	12.1694
ACISYQKEEFGN	1.0000	0.0000	0.7575	11.7195	711097.4930	12.2166
ACLFLKNGVEGY	1.0000	0.0000	0.7471	11.8404	817254.9202	12.3095
ACLSRTLAKNQL	1.0000	0.0000	0.7233	10.5995	195847.4345	11.3557
ACNPIQDHQGSS	1.0000	0.0000	0.7735	11.2692	423397.2254	11.8705
ACNSDRTGMHSI	1.0000	0.0000	0.7976	11.4472	519687.5827	12.0073
ACQDPSPPNVQI	1.0000	0.0000	0.7251	11.3037	440557.7819	11.8970
ACQFMIFGLSKH	1.0000	0.0000	0.7779	12.1129	1118429.7059	12.5190
ACQTISKSNGGK	1.0000	0.0000	0.7482	10.8745	268784.8327	11.5671
ACRTMKDELRSL	1.0000	0.0000	0.7460	11.2573	417659.7407	11.8614
ACTSSDSILCDT	1.0000	0.0000	0.7946	10.8876	272857.1499	11.5771
ADAMANEDPRYE	1.0000	0.0000	0.6703	11.5659	595819.7036	12.0985
ADANATIIPKLT	1.0000	0.0000	0.6328	10.4025	156106.3380	11.2043
ADAPLNDRTGMH	1.0000	0.0000	0.6843	11.2793	428337.0395	11.8782
ADDCDRGTSYLL	1.0000	0.0000	0.7480	11.2831	430250.7769	11.8812
ADEGGGVVNTIA	1.0000	0.0000	0.6516	11.3660	473334.2065	11.9449
ADEKGNNASTGP	1.0000	0.0000	0.6746	10.4000	155656.8988	11.2024
ADEKNSDSKMIS	1.0000	0.0000	0.7057	10.0235	100908.7492	10.9130
ADEMLVSKASQL	1.0000	0.0000	0.7157	10.5305	180886.5086	11.3027
ADETKHLSIVSP	1.0000	0.0000	0.7002	10.4463	164172.0471	11.2380
ADEYGRSQLHVT	1.0000	0.0000	0.7182	11.4115	498799.6103	11.9799
ADFFYHRQVNEN	1.0000	0.0000	0.7025	11.7399	727920.9420	12.2322
ADFKRTIRNSTK	1.0000	0.0000	0.6665	10.4480	164495.8312	11.2393
ADFLSLADRTGM	1.0000	0.0000	0.7024	10.8956	275406.4460	11.5833
ADGFAKTTEELI	1.0000	0.0000	0.6366	10.8990	276475.3816	11.5859
ADGQSRDQFILL	1.0000	0.0000	0.6817	10.7481	232377.4365	11.4699
ADHFKNQVYHKH	1.0000	0.0000	0.7060	12.1020	1104449.7173	12.5106
ADKIKTKELDSI	1.0000	0.0000	0.6438	10.1771	120421.8142	11.0311
ADKLAPSRNHFY	1.0000	0.0000	0.7208	11.0621	333590.6117	11.7113
ADKNIDMDLNPK	1.0000	0.0000	0.6603	10.4770	170073.3443	11.2615
ADKPLNPFPADT	1.0000	0.0000	0.6399	10.5672	188689.7342	11.3309
ADLDPDGQTKKN	1.0000	0.0000	0.6378	10.4816	170988.5980	11.2651
ADLRYLKRDPVA	1.0000	0.0000	0.6648	11.1608	373735.1544	11.7872
ADLSLCASRINA	1.0000	0.0000	0.7402	10.5668	188603.9855	11.3306
ADLTQLYEKAQY	1.0000	0.0000	0.6822	11.2926	434942.3438	11.8884
ADMEGHFKVPPL	1.0000	0.0000	0.6712	11.7168	708850.9782	12.2145
ADNDLKRQIEEI	1.0000	0.0000	0.6379	10.6572	209290.3153	11.4001
ADNDQAGVQVTT	1.0000	0.0000	0.6492	11.1307	361013.8555	11.7640
ADNLPSQDSEEQ	1.0000	0.0000	0.6818	10.1242	113300.5118	10.9904
ADNNQSGIGLSA	1.0000	0.0000	0.6964	10.1140	111982.3966	10.9826
ADNNSDKSSKVQ	1.0000	0.0000	0.6870	9.6957	69185.6147	10.6611
ADNQNVRQRSME	1.0000	0.0000	0.7129	11.0172	316789.9664	11.6768
ADNSSPPVESVP	1.0000	0.0000	0.7070	10.1340	114593.9399	10.9979
ADPQSNILPHGK	1.0000	0.0000	0.6876	10.6429	205871.9063	11.3891
ADPTYGDIANIS	1.0000	0.0000	0.6869	10.7931	244740.6940	11.5045
ADQETENLADDC	1.0000	0.0000	0.6912	11.2017	391729.2861	11.8186
ADQISTFQLFWE	1.0000	0.0000	0.7628	11.8058	785291.4834	12.2829
ADQSGSLNRNNK	1.0000	0.0000	0.6833	9.7657	74994.3787	10.7149
ADRLYNTVLSEA	1.0000	0.0000	0.7018	10.6166	199729.0230	11.3688
ADRMANNDSALT	1.0000	0.0000	0.6937	10.4376	162541.0744	11.2313
ADRTGMHSIFFL	2.0000	12.0206	0.7234	11.7656	1060401.3043	12.0206
ADSLGRVETSRF	1.0000	0.0000	0.7099	10.6861	216375.4311	11.4223
ADSLQIQANNNG	1.0000	0.0000	0.6798	10.1550	117392.0424	11.0140
ADSQERDLNKNP	1.0000	0.0000	0.6656	10.1391	115264.8888	11.0018
ADSTVNSEFSVS	1.0000	0.0000	0.7225	9.9195	89517.5417	10.8331
ADTADEMLVSKA	1.0000	0.0000	0.6875	10.8702	267471.2351	11.5638
ADTGTSYEDDNF	1.0000	0.0000	0.6947	10.8328	256182.2776	11.5350
ADTHKLLVTDHS	1.0000	0.0000	0.7013	10.7142	223479.0263	11.4439
ADTIDCGGNNDK	1.0000	0.0000	0.7014	11.1761	380371.0942	11.7989
ADTPGSNNALEN	1.0000	0.0000	0.6686	9.9605	93844.5739	10.8646
ADVKTSLLYSPL	1.0000	0.0000	0.7003	10.1241	113295.8942	10.9903
ADVNKRRTMLRR	1.0000	0.0000	0.6752	11.1916	387226.4466	11.8108
ADYNGLPQDLDG	1.0000	0.0000	0.6770	10.9563	295338.9447	11.6300
AEAFSIRKSSSS	1.0000	0.0000	0.7171	9.7136	70628.2934	10.6748
AECCEERQSDTP	1.0000	0.0000	0.7651	12.0033	985833.4433	12.4347
AECENQGPTIAE	1.0000	0.0000	0.6862	11.5953	616324.7899	12.1211
AEDEQSLSLIYC	1.0000	0.0000	0.7667	11.0368	324011.7488	11.6919
AEDRTGMHSIFF	1.0000	0.0000	0.7120	11.6670	669353.6649	12.1762
AEDSNENQYFYA	1.0000	0.0000	0.7322	11.1924	387556.6083	11.8114
AEDSSAQKSFNS	1.0000	0.0000	0.7076	9.7768	75953.3578	10.7234
AEDYRLFDRTGM	1.0000	0.0000	0.6761	11.7473	734223.2773	12.2380
AEFPSQKETLNS	1.0000	0.0000	0.6858	10.1133	111894.0175	10.9820
AEFSDLLPAECC	1.0000	0.0000	0.7850	11.7573	742686.9620	12.2456
AEGHVPKEQLAS	1.0000	0.0000	0.6923	11.1301	360731.1888	11.7635
AEIISVNDGTDC	1.0000	0.0000	0.7258	11.2101	395531.8102	11.8250
AEKMSPKEFITK	1.0000	0.0000	0.6790	10.9033	277834.5350	11.5892
AEKNACRTMKDE	1.0000	0.0000	0.7063	11.6333	643912.2824	12.1504
AEKSPSKRANRS	1.0000	0.0000	0.6949	9.9745	95368.5639	10.8753
AEKSSSKVDWRS	1.0000	0.0000	0.7952	10.8355	256996.1694	11.5372
AELFGTDPLDRT	1.0000	0.0000	0.6459	10.7672	237549.0949	11.4846
AELLYMEILFST	1.0000	0.0000	0.7223	10.8883	273104.7908	11.5777
AELSETLEIVQP	1.0000	0.0000	0.6690	10.5109	176858.0523	11.2877
AEMLLHHHIYET	1.0000	0.0000	0.7265	12.0231	1008551.3038	12.4499
AENALKTINKNI	1.0000	0.0000	0.6421	10.0275	101371.6012	10.9161
AENKDLPIQLIS	1.0000	0.0000	0.6586	10.0984	109991.6522	10.9706
AENLTNLSLKSE	1.0000	0.0000	0.6550	9.3426	46075.5923	10.3897
AENNSMMIKYKY	1.0000	0.0000	0.7678	11.4225	505143.4943	11.9883
AEPEQRNQWQFT	1.0000	0.0000	0.7226	12.1313	1142372.9660	12.5331
AEPKLTSTQKYD	1.0000	0.0000	0.6763	10.5821	191961.9787	11.3424
AEPYNNAWATDR	1.0000	0.0000	0.7529	11.9269	902819.3515	12.3760
AEQKLPGQNRVD	1.0000	0.0000	0.6531	11.0013	311047.0452	11.6646
AERKTFAKYNRH	1.0000	0.0000	0.6785	11.5291	571073.6807	12.0702
AESELLKTSPLE	1.0000	0.0000	0.6654	9.7723	75558.6179	10.7199
AESGETVLSTPF	1.0000	0.0000	0.6997	10.4894	172528.0459	11.2711
AESGLKIIGNLL	1.0000	0.0000	0.6726	10.1305	114126.0041	10.9952
AESQNRNGDLRS	1.0000	0.0000	0.6976	10.1400	115386.3407	11.0025
AETLSMRQRFPI	1.0000	0.0000	0.6965	11.1200	356559.4182	11.7558
AETNKQFIACTS	1.0000	0.0000	0.7249	11.1314	361285.9129	11.7646
AETTAKHNPKPS	1.0000	0.0000	0.6735	10.5056	175766.7746	11.2835
AETTRPTTAGNT	1.0000	0.0000	0.6376	10.6140	199145.8567	11.3669
AEVFMTPDRTGM	1.0000	0.0000	0.6622	11.9180	893576.6053	12.3691
AFANCAILISYL	1.0000	0.0000	0.7610	11.2727	425131.1564	11.8732
AFEMSNKSIQSP	1.0000	0.0000	0.7305	10.3562	148003.0982	11.1687
AFFVEAYKKMRD	1.0000	0.0000	0.6575	12.0457	1035096.2710	12.4673
AFHIFGKDYDAV	1.0000	0.0000	0.6526	12.0430	1031890.3179	12.4652
AFHSSIKVSRMS	1.0000	0.0000	0.7797	10.6639	210920.6915	11.4052
AFIESISKKDNN	1.0000	0.0000	0.6791	9.9717	95066.3651	10.8732
AFKAPEESANSH	1.0000	0.0000	0.7149	10.6695	212270.6875	11.4095
AFKESTYFGHLL	1.0000	0.0000	0.7292	11.2109	395913.7318	11.8257
AFKSSTPYAYNS	1.0000	0.0000	0.7551	10.5532	185670.8162	11.3201
AFMVDKACNPIQ	1.0000	0.0000	0.7116	11.9939	975233.7944	12.4275
AFNLLDEPGPEH	1.0000	0.0000	0.6738	10.9699	300003.9908	11.6405
AFPLEQLKIVET	1.0000	0.0000	0.6472	10.8700	267389.0600	11.5636
AFPVFDIDEAVT	1.0000	0.0000	0.6294	11.4719	534705.4477	12.0263
AFQNHPPSGHAN	1.0000	0.0000	0.7273	11.1817	382844.3356	11.8032
AFSIRKSSSSSN	1.0000	0.0000	0.6974	9.1373	36376.2027	10.2319
AFSPSMGEERIC	1.0000	0.0000	0.7814	11.6910	688067.4967	12.1946
AFTTSNSGAWNQ	1.0000	0.0000	0.7864	11.1495	368892.9009	11.7785
AFVNLLTVPNDI	1.0000	0.0000	0.6688	10.5144	177557.1289	11.2903
AFYANTSAIVML	1.0000	0.0000	0.7334	11.2184	399347.4202	11.8314
AFYDNSIQKKKR	1.0000	0.0000	0.6937	10.8613	264741.7426	11.5570
AGESHQNFQESL	1.0000	0.0000	0.7299	10.7284	227162.1495	11.4548
AGGVKSILHICE	1.0000	0.0000	0.7494	11.7079	701633.3711	12.2077
AGIALPFSTYSL	1.0000	0.0000	0.7202	10.5619	187550.6262	11.3268
AGKKWIKMTSTI	1.0000	0.0000	0.7615	11.6988	694297.4893	12.2007
AGKSEKRSAIIL	1.0000	0.0000	0.6846	10.3318	143899.9002	11.1500
AGLGEYACQFMI	1.0000	0.0000	0.7147	12.5672	1886925.5574	12.8681
AGLIGDNALGYE	1.0000	0.0000	0.6835	11.1357	363093.7273	11.7679
AGLKRNTYKNPM	1.0000	0.0000	0.7003	11.0049	312325.1863	11.6673
AGNNVSRKYLVV	1.0000	0.0000	0.7300	10.9665	298806.4608	11.6378
AGNRDHNAQPND	1.0000	0.0000	0.6793	10.8849	272033.6144	11.5751
AGNTKGSRSHEA	1.0000	0.0000	0.7199	10.6909	217569.3893	11.4260
AGPHTKTKHRNY	1.0000	0.0000	0.6930	11.5266	569456.2065	12.0683
AGPPMPMPSYRL	1.0000	0.0000	0.7353	11.6241	637097.8419	12.1433
AGPRATTLQSSN	1.0000	0.0000	0.6882	10.1383	115165.4120	11.0013
AGQLNPQLDINF	1.0000	0.0000	0.6668	10.5787	191202.1403	11.3397
AGRNSNEKSTRD	1.0000	0.0000	0.6887	10.0991	110084.3477	10.9711
AGSTCDRTGMHS	1.0000	0.0000	0.7980	11.6976	693324.9569	12.1997
AGSTSVNKVGVV	1.0000	0.0000	0.7282	10.8284	254890.2715	11.5317
AGTYSIMYDRTG	1.0000	0.0000	0.7329	11.7436	731053.9846	12.2351
AGVQVTTISALS	1.0000	0.0000	0.7030	10.5410	183095.5574	11.3108
AGVSANDETPSQ	1.0000	0.0000	0.6978	10.4576	166317.2456	11.2466
AGYLITLSNNND	1.0000	0.0000	0.6901	10.0265	101256.2539	10.9153
AHAERKTFAKYN	1.0000	0.0000	0.6774	11.4961	549831.0523	12.0449
AHALWMTSIKQA	1.0000	0.0000	0.7917	12.0542	1045310.6197	12.4738
AHDLCSRLIFNL	1.0000	0.0000	0.7559	11.0148	315897.0432	11.6749
AHDSRVSQTCNP	1.0000	0.0000	0.7743	11.2225	401234.5980	11.8346
AHEMYKHSQIDI	1.0000	0.0000	0.7321	11.8351	812311.2112	12.3055
AHFSMISIRHNT	1.0000	0.0000	0.7633	11.1555	371469.6983	11.7831
AHGNTSKNFKKE	1.0000	0.0000	0.6949	10.5591	186942.8937	11.3247
AHGVFFNIQIQG	1.0000	0.0000	0.6628	11.8439	820507.9649	12.3122
AHHGRGFETVRR	1.0000	0.0000	0.6400	12.2290	1278345.7371	12.6082
AHHLFILSLRRQ	1.0000	0.0000	0.7242	11.0573	331747.7635	11.7076
AHILVANPVRQL	1.0000	0.0000	0.6806	11.1482	368365.2793	11.7775
AHITSTAETTRP	1.0000	0.0000	0.6712	10.7451	231576.4099	11.4676
AHKSPHIKNREE	1.0000	0.0000	0.7004	11.0016	311144.5769	11.6648
AHLDFLKAMANI	1.0000	0.0000	0.6935	11.1455	367203.1059	11.7754
AHMLSLDDDVQT	1.0000	0.0000	0.7120	10.9481	292541.6313	11.6236
AHQVDSGPEANQ	1.0000	0.0000	0.6983	11.1798	382007.2807	11.8018
AHRIGSENQMDA	1.0000	0.0000	0.7156	11.3629	471625.2673	11.9425
AHSKPTWPIKGS	1.0000	0.0000	0.7849	11.5001	552316.2204	12.0479
AHSMTIMTFVVS	1.0000	0.0000	0.7744	11.5295	571326.6319	12.0705
AHSQGFVISKFG	1.0000	0.0000	0.7397	11.3282	453182.9548	11.9159
AHSRQKFIAHGV	1.0000	0.0000	0.7066	11.7519	738117.2880	12.2415
AHSYVNKSDDAE	1.0000	0.0000	0.7366	10.8543	262610.3334	11.5516
AHWTWGKEAVTD	1.0000	0.0000	0.8046	13.2448	4116887.9648	13.3890
AHYHANNAHDLC	1.0000	0.0000	0.7849	12.1918	1224758.3045	12.5796
AIAMSVQQNTDG	1.0000	0.0000	0.7026	11.1113	353036.2369	11.7491
AIAPNPSTHGSN	1.0000	0.0000	0.7065	10.3007	138837.6693	11.1261
AICNRDEMRPPN	1.0000	0.0000	0.7204	11.6258	638342.8127	12.1446
AICQANTDLRPT	1.0000	0.0000	0.6940	11.1862	384827.7614	11.8067
AICQEPISFTRL	1.0000	0.0000	0.7241	11.3261	452063.0320	11.9142
AIDNFYDSSEFD	1.0000	0.0000	0.7228	10.7238	225968.6910	11.4513
AIEATIKCSTVV	1.0000	0.0000	0.7191	11.3887	485851.8622	11.9623
AIENCSSLMNTF	1.0000	0.0000	0.7724	10.7986	246290.6484	11.5087
AIESVEQNDSAK	1.0000	0.0000	0.6906	10.3809	152270.7676	11.1877
AIFPRNIYSGSS	1.0000	0.0000	0.7426	10.5205	178813.6280	11.2950
AIFYLQESWFWE	1.0000	0.0000	0.8788	13.1570	3720827.3534	13.3215
AIGRGHNNLEDQ	1.0000	0.0000	0.6812	11.0397	325088.5965	11.6941
AIGTELQIMTND	1.0000	0.0000	0.6651	10.9096	279862.9841	11.5941
AIGTKTIRLTSW	1.0000	0.0000	0.7440	11.3295	453822.6366	11.9168
AIILLTYNNFYM	1.0000	0.0000	0.7318	11.2106	395763.2793	11.8254
AIKKKILIGPSM	1.0000	0.0000	0.6799	10.7137	223368.2786	11.4435
AIKKTQIRDLVR	1.0000	0.0000	0.6350	10.9101	280037.8089	11.5945
AIKSQTPRKTIH	1.0000	0.0000	0.6706	10.7753	239765.7739	11.4908
AILFADVKTSLL	1.0000	0.0000	0.6730	10.2991	138582.2821	11.1248
AILFATKTDTRV	1.0000	0.0000	0.6407	10.8607	264533.5175	11.5565
AILISYLPEKAS	1.0000	0.0000	0.7005	10.3290	143438.5579	11.1478
AILSVAPHRIPV	1.0000	0.0000	0.6925	11.1472	367918.4643	11.7767
AILVLSISTTKS	1.0000	0.0000	0.6766	9.6164	63144.3403	10.6001
AIMRPDKSTMRS	1.0000	0.0000	0.7307	10.9761	302128.8567	11.6452
AIPGADGQSRDQ	1.0000	0.0000	0.6662	11.1132	353813.8345	11.7506
AIPGHDRTGMHS	1.0000	0.0000	0.7204	11.7262	716600.0101	12.2218
AIPNNFNNSTLF	1.0000	0.0000	0.6779	9.8806	85594.2452	10.8031
AIPQFVASNRSN	1.0000	0.0000	0.7098	10.4393	162864.2120	11.2326
AIQNPIARSQVL	1.0000	0.0000	0.6801	10.6765	214005.5261	11.4149
AIQNVIGKQNTT	1.0000	0.0000	0.6547	10.7143	223504.7723	11.4439
AIQVNWLIYVRF	1.0000	0.0000	0.7638	12.4365	1623331.7211	12.7677
AIRGNASHFNMA	1.0000	0.0000	0.7349	11.2881	432733.5175	11.8850
AIRVNSDTLPIT	1.0000	0.0000	0.6654	10.2936	137701.0435	11.1206
AISKLAQNVFKC	1.0000	0.0000	0.7380	11.1753	380021.1058	11.7983
AISSVLGDRTGM	1.0000	0.0000	0.7287	10.8578	263659.6687	11.5542
AITIPPTDFYAS	1.0000	0.0000	0.6799	10.9637	297841.4511	11.6356
AITSGPSSTLSS	1.0000	0.0000	0.6850	9.2434	41098.9082	10.3134
AIVIVVLEVNTG	1.0000	0.0000	0.6664	11.1992	390600.9455	11.8166
AIVKSLVPWSNE	1.0000	0.0000	0.7818	11.1878	385534.8723	11.8079
AIVMLIKNKRIR	1.0000	0.0000	0.6684	11.0552	330953.4642	11.7060
AIWENGDLNPLT	1.0000	0.0000	0.7349	11.1950	388732.4333	11.8134
AIYFNLAQPSAI	1.0000	0.0000	0.7019	10.9024	277570.0456	11.5886
AKAHWTWGKEAV	1.0000	0.0000	0.8002	13.3414	4601277.3682	13.4632
AKANLTPKNTDQ	1.0000	0.0000	0.6391	10.1737	119953.3854	11.0285
AKATLQRPLQTG	1.0000	0.0000	0.6445	10.7693	238122.5309	11.4862
AKDSLAKVATSD	1.0000	0.0000	0.6777	10.1677	119118.8134	11.0238
AKEHPDKTKPNQ	1.0000	0.0000	0.6460	10.8192	252220.0454	11.5246
AKELTENNIQCN	1.0000	0.0000	0.7055	10.7573	234854.5752	11.4770
AKEMDDQSPHSI	1.0000	0.0000	0.7221	10.9231	284252.4955	11.6045
AKETSTNPQISF	1.0000	0.0000	0.6823	10.1702	119468.1447	11.0258
AKFEITYFPKGL	1.0000	0.0000	0.6624	11.3374	457984.7198	11.9229
AKGPNSVEGNNK	1.0000	0.0000	0.6864	10.3378	144899.7028	11.1546
AKGRDVSETYKP	1.0000	0.0000	0.6876	11.1159	354898.1212	11.7526
AKGSNITKKRIK	1.0000	0.0000	0.6583	10.3171	141482.1933	11.1387
AKGSQTVSPAAH	1.0000	0.0000	0.7166	10.9183	282677.1841	11.6007
AKHNPKPSPGES	1.0000	0.0000	0.7022	10.4451	163956.0760	11.2371
AKINNNVTIPNV	1.0000	0.0000	0.6624	10.2634	133003.4546	11.0974
AKITEDRLSSAI	1.0000	0.0000	0.6740	10.1606	118159.7884	11.0184
AKIYWEDLYEDP	1.0000	0.0000	0.7474	12.3148	1411150.6428	12.6742
AKKANDNLDVKN	1.0000	0.0000	0.6495	10.1241	113292.2486	10.9903
AKKSKRRKPVEK	1.0000	0.0000	0.6591	10.6791	214643.0473	11.4169
AKKTYRRRRKEN	1.0000	0.0000	0.6602	11.1585	372740.0942	11.7854
AKKYSYPMLLTG	1.0000	0.0000	0.7391	11.1780	381181.1769	11.8003
AKLAPSQTDKGE	1.0000	0.0000	0.6609	10.5176	178209.1348	11.2927
AKLSRKSQKEIL	1.0000	0.0000	0.6735	10.0012	98346.1670	10.8959
AKMIKLTGFNQF	1.0000	0.0000	0.6803	11.1786	381465.4155	11.8008
AKNEVRYKYHFA	1.0000	0.0000	0.6963	11.9920	973124.6726	12.4261
AKNQLRRLKSRG	1.0000	0.0000	0.6814	10.4222	159684.3345	11.2195
AKNSSSPPLDST	1.0000	0.0000	0.6680	9.2110	39595.3195	10.2885
AKPDYQTDYNGL	1.0000	0.0000	0.6880	11.2091	395112.6138	11.8243
AKPPVLTLSLNS	1.0000	0.0000	0.6677	9.6232	63644.7624	10.6053
AKQEDRTGMHSI	1.0000	0.0000	0.7012	11.3726	476923.9259	11.9499
AKQKAYSGSLNE	1.0000	0.0000	0.7152	10.4514	165145.5286	11.2419
AKSSIIIEANLI	1.0000	0.0000	0.6720	9.9714	95023.9172	10.8729
AKSVGTVEIPRS	1.0000	0.0000	0.7006	10.7225	225641.9892	11.4503
AKSVSGNNLQPP	1.0000	0.0000	0.6930	10.0466	103623.1506	10.9308
AKSVWSKDKNEF	1.0000	0.0000	0.7779	11.2341	406648.0674	11.8435
AKTERIDFKVKP	1.0000	0.0000	0.6273	11.0527	329992.0552	11.7041
AKTTEELISFHL	1.0000	0.0000	0.6839	10.5538	185802.4626	11.3206
AKVATSDEFDKR	1.0000	0.0000	0.6667	10.8514	261744.5396	11.5494
AKVNNLANIAQG	1.0000	0.0000	0.6697	10.5362	182077.1216	11.3071
AKYNRHLKAKMI	1.0000	0.0000	0.7026	11.4242	506104.8040	11.9896
ALACNSDRTGMH	1.0000	0.0000	0.7776	11.6249	637655.7229	12.1438
ALAGLKRNTYKN	1.0000	0.0000	0.6800	10.5669	188627.8075	11.3307
ALANSDRLTQKK	1.0000	0.0000	0.6612	10.0748	107039.8021	10.9524
ALDAVPPDFHTL	1.0000	0.0000	0.6627	11.0754	338728.1229	11.7215
ALDGPHIKLPVK	1.0000	0.0000	0.6588	10.9774	302594.4963	11.6462
ALDTLCASNGVY	1.0000	0.0000	0.7638	11.2418	410249.4541	11.8494
ALEAVNKASTIL	1.0000	0.0000	0.6696	10.2218	126776.9321	11.0654
ALEHSEDGLKSI	1.0000	0.0000	0.7025	10.3684	150083.9783	11.1781
ALEITTEQVCFN	1.0000	0.0000	0.7068	11.4359	512964.0770	11.9986
ALENHATHVTSS	1.0000	0.0000	0.7307	10.5801	191509.5728	11.3408
ALFDMSPEQPIQ	1.0000	0.0000	0.6914	11.0796	340360.0312	11.7247
ALGNDLGQTSFK	1.0000	0.0000	0.6844	10.4044	156446.4527	11.2058
ALGQKFSTLALV	1.0000	0.0000	0.6873	10.5267	180087.4080	11.2997
ALGRNLNFAPTM	1.0000	0.0000	0.6924	10.8344	256646.5985	11.5362
ALGYEVHTAEAF	1.0000	0.0000	0.6712	11.8592	835117.8897	12.3239
ALHAICNRDEMR	1.0000	0.0000	0.7333	11.9837	963864.5352	12.4197
ALHDKITSPLQF	1.0000	0.0000	0.6858	10.6213	200809.5616	11.3725
ALHTNQDARKGN	1.0000	0.0000	0.6753	10.7996	246587.2263	11.5096
ALIFFTNQNKKT	1.0000	0.0000	0.6581	10.4525	165349.7498	11.2427
ALIHSKPMNMDC	1.0000	0.0000	0.7901	11.6976	693388.5556	12.1998
ALIIWKIFQLKI	1.0000	0.0000	0.7218	11.6427	650860.3484	12.1575
ALIYQKYECLQN	1.0000	0.0000	0.7500	11.7545	740297.6862	12.2435
ALKDILTSFSGQ	1.0000	0.0000	0.6885	10.1807	120916.9909	11.0338
ALKTINKNILMP	1.0000	0.0000	0.6629	10.2916	137388.1150	11.1191
ALLLPNYPEPGI	1.0000	0.0000	0.6745	10.6787	214538.0807	11.4166
ALMKPKCHNMQP	1.0000	0.0000	0.7545	12.0324	1019430.3562	12.4571
ALNAHSYVNKSD	1.0000	0.0000	0.7365	10.4752	169720.2093	11.2602
ALNEFLVAVPEP	1.0000	0.0000	0.6653	10.9338	287778.7500	11.6127
ALNGANEGNERV	1.0000	0.0000	0.6795	10.7457	231753.4851	11.4681
ALNGRTNQNNPN	1.0000	0.0000	0.6635	9.9533	93063.5823	10.8590
ALNLLKLTVLTL	1.0000	0.0000	0.6390	9.6183	63288.8767	10.6016
ALNPRKNRTDSG	1.0000	0.0000	0.6723	10.1889	122066.7343	11.0401
ALNTLAFANCAI	1.0000	0.0000	0.7160	11.0192	317492.1834	11.6783
ALPDLVQKGPLF	1.0000	0.0000	0.6588	10.8222	253086.4977	11.5269
ALPFSTYSLSEH	1.0000	0.0000	0.7461	10.3997	155592.8836	11.2021
ALQALDLEAPNS	1.0000	0.0000	0.6669	10.0968	109790.7278	10.9694
ALQPSQIAGPRA	1.0000	0.0000	0.6713	10.9124	280779.4692	11.5962
ALQTSNKATAQA	1.0000	0.0000	0.6670	10.3411	145452.8011	11.1571
ALRETYSDNLGE	1.0000	0.0000	0.6988	10.5770	190840.2536	11.3385
ALRHSLGRSVAK	1.0000	0.0000	0.7259	10.7002	219924.3251	11.4332
ALRIVKLQNQLN	1.0000	0.0000	0.6645	10.3217	142233.5549	11.1422
ALRKNESEFTIY	1.0000	0.0000	0.6983	10.7380	229701.0158	11.4622
ALRSGNESSQQS	1.0000	0.0000	0.7129	9.7655	74970.3883	10.7147
ALSACANDTLNG	1.0000	0.0000	0.7285	10.6258	201862.7948	11.3759
ALSAVSHRNLHT	1.0000	0.0000	0.7364	10.5424	183378.3552	11.3118
ALSNMLALMKPK	1.0000	0.0000	0.7116	10.4857	171801.0592	11.2683
ALSPKSLNNIDK	1.0000	0.0000	0.6553	9.4453	51859.0496	10.4686
ALSSFDKKSPML	1.0000	0.0000	0.7130	10.0303	101701.8413	10.9183
ALSVKSGMNDST	1.0000	0.0000	0.7231	10.0983	109975.9912	10.9705
ALSYDLLETYDN	1.0000	0.0000	0.7105	10.4629	167335.2074	11.2507
ALTEAQYTNKLF	1.0000	0.0000	0.6762	10.7940	245001.1033	11.5052
ALTEFQMLNRQI	1.0000	0.0000	0.6813	11.0324	322355.8641	11.6884
ALTELIRSRSAK	1.0000	0.0000	0.6799	10.1010	110325.8387	10.9726
ALTNGTAAIDNF	1.0000	0.0000	0.6584	10.5476	184472.7590	11.3158
ALVDKVIECVHD	1.0000	0.0000	0.7035	11.9957	977264.6719	12.4289
ALVKLKHFNPKH	1.0000	0.0000	0.6931	11.0507	329230.4795	11.7025
ALVQTMSSTFVE	1.0000	0.0000	0.7330	10.8720	268024.3134	11.5652
ALWMTSIKQAIE	1.0000	0.0000	0.7687	11.7545	740275.2075	12.2435
ALYYKILEDDEH	1.0000	0.0000	0.6935	11.4513	522161.3590	12.0104
AMAENKDLPIQL	1.0000	0.0000	0.6665	10.7673	237583.7894	11.4847
AMANEDPRYEST	1.0000	0.0000	0.7128	11.1639	375064.1020	11.7895
AMANIRLAYSSK	1.0000	0.0000	0.7400	10.7312	227904.0449	11.4570
AMDPMYNLRCYC	1.0000	0.0000	0.8301	13.1236	3580550.6386	13.2958
AMDQGDAGQLNP	1.0000	0.0000	0.6713	11.2739	425687.3654	11.8741
AMELLVESNITD	1.0000	0.0000	0.6946	10.5038	175403.4849	11.2821
AMESKRIHSKEQ	1.0000	0.0000	0.7286	11.0282	320832.0799	11.6853
AMFEEAFIESIS	1.0000	0.0000	0.7239	11.1004	348634.0062	11.7408
AMILKFGMNDNE	1.0000	0.0000	0.7061	11.2154	397966.6942	11.8291
AMLRTATSISKW	1.0000	0.0000	0.7900	11.3648	472687.2498	11.9440
AMNPFKDVTYYD	1.0000	0.0000	0.7036	11.7999	779993.6435	12.2784
AMPPNHLDVVIF	1.0000	0.0000	0.6927	11.5591	591157.8179	12.0933
AMSAGESHQNFQ	1.0000	0.0000	0.7574	11.2406	409684.3606	11.8485
AMSIRTSVRSLY	1.0000	0.0000	0.7640	10.7423	230845.4072	11.4655
AMSSSVVQEMLI	1.0000	0.0000	0.7735	10.8993	276574.6201	11.5862
AMSVQQNTDGLS	1.0000	0.0000	0.7268	10.5982	195553.3193	11.3547
AMTMLLTYDNQY	1.0000	0.0000	0.7405	11.5537	587517.5229	12.0892
AMTRSKSQWVIG	1.0000	0.0000	0.8117	11.9098	885252.8308	12.3629
ANAADETKHLSI	1.0000	0.0000	0.6806	10.4999	174620.4603	11.2792
ANADTGTSYEDD	1.0000	0.0000	0.6870	10.7297	227524.9815	11.4558
ANANDENSPRSF	1.0000	0.0000	0.6936	10.0318	101867.8994	10.9194
ANASNQGTIQFG	1.0000	0.0000	0.6943	10.7513	233242.6513	11.4724
ANATIIPKLTLC	1.0000	0.0000	0.6912	10.8169	251531.6627	11.5228
ANATNHDQAIKK	1.0000	0.0000	0.6600	10.7495	232745.2856	11.4710
ANCAILISYLPE	1.0000	0.0000	0.7483	11.0955	346649.6886	11.7369
ANDENSPRSFNV	1.0000	0.0000	0.7019	10.1249	113393.9041	10.9909
ANDETPSQQHPE	1.0000	0.0000	0.6826	10.8061	248436.6378	11.5145
ANDFSPIIFLIG	1.0000	0.0000	0.6833	10.6561	209027.3082	11.3992
ANDMRTERLADT	1.0000	0.0000	0.6645	10.9150	281628.9311	11.5983
ANDNLDVKNGRN	1.0000	0.0000	0.6672	10.2005	123703.7392	11.0490
ANDTLNGQLPPE	1.0000	0.0000	0.6526	10.3032	139244.2213	11.1280
ANEDPRYESTDY	1.0000	0.0000	0.7106	11.0919	345211.3145	11.7342
ANEEDIDNQYDL	1.0000	0.0000	0.6691	10.7342	228697.6527	11.4593
ANEFQLKKSEKF	1.0000	0.0000	0.6793	10.5260	179947.9486	11.2992
ANEGNERVKDEV	1.0000	0.0000	0.6612	11.0330	322607.8991	11.6890
ANETNDQVLAVS	1.0000	0.0000	0.6853	10.3994	155539.5524	11.2019
ANFLVNVNASPI	1.0000	0.0000	0.6959	10.3475	146521.7105	11.1620
ANFPNKASSALQ	1.0000	0.0000	0.6912	10.0352	102271.5584	10.9220
ANFVKHSQMLES	1.0000	0.0000	0.7526	10.9032	277824.3405	11.5892
ANGDNTVNIQPL	1.0000	0.0000	0.6636	10.3864	153226.5937	11.1919
ANGFLKIIVSKM	1.0000	0.0000	0.7079	10.8773	269652.3061	11.5692
ANHHPIGDSSTN	1.0000	0.0000	0.7270	10.5017	174989.0137	11.2806
ANHLLNEFKPAT	1.0000	0.0000	0.6754	10.5507	185133.2025	11.3182
ANHSAPEKLGMT	1.0000	0.0000	0.7145	10.9199	283219.0710	11.6020
ANHTDNSSRTPR	1.0000	0.0000	0.7012	10.1939	122776.2185	11.0440
ANIAQGDDMSII	1.0000	0.0000	0.6904	10.9413	290283.4283	11.6185
ANIGPEGSQSNC	1.0000	0.0000	0.7591	10.9010	277102.8873	11.5874
ANIPNMHAQIYT	1.0000	0.0000	0.7066	11.4753	536764.0400	12.0289
ANIRLAYSSKNA	1.0000	0.0000	0.7098	10.2115	125282.9353	11.0575
ANISCQTLQSKI	1.0000	0.0000	0.7347	10.5787	191205.3708	11.3397
ANISHILATNAI	1.0000	0.0000	0.6848	10.3431	145784.6724	11.1587
ANISVLEPNFMN	1.0000	0.0000	0.7127	10.5012	174882.7105	11.2802
ANKSGPNDRTGM	1.0000	0.0000	0.7031	10.7217	225438.9874	11.4497
ANKTTDRTGMHS	1.0000	0.0000	0.7088	10.9117	280538.9880	11.5957
ANLIILFHMSEL	1.0000	0.0000	0.7213	10.6856	216237.5313	11.4219
ANLLGNKQLIFE	1.0000	0.0000	0.6660	10.3302	143632.9457	11.1487
ANLSNSNINQSQ	1.0000	0.0000	0.6710	9.2129	39682.2561	10.2899
ANLTPKNTDQAS	1.0000	0.0000	0.6568	9.9387	91519.5689	10.8478
ANLVSLGGSPND	1.0000	0.0000	0.6959	9.9641	94232.6154	10.8673
ANMDSLISQGEK	1.0000	0.0000	0.7126	10.4277	160704.3846	11.2237
ANNAHDLCSRLI	1.0000	0.0000	0.7493	10.8832	271505.4870	11.5738
ANNDSALTEFQM	1.0000	0.0000	0.7041	10.5840	192377.2162	11.3438
ANNLHYRKDKFG	1.0000	0.0000	0.7044	11.1730	379003.3524	11.7965
ANNMTNKELNVF	1.0000	0.0000	0.6941	10.4614	167049.4897	11.2496
ANNNGHGNKSYN	1.0000	0.0000	0.7314	10.4194	159173.4513	11.2173
ANNNSLLEESRT	1.0000	0.0000	0.6662	9.4575	52588.0803	10.4779
ANNPFLQVIKSS	1.0000	0.0000	0.6956	10.0726	106769.3677	10.9507
ANNQPTKLATSP	1.0000	0.0000	0.6579	9.9607	93864.6005	10.8647
ANNSGTASKAQI	1.0000	0.0000	0.6877	10.0958	109666.2928	10.9686
ANNTTDYFTNID	1.0000	0.0000	0.6735	10.5084	176348.1089	11.2857
ANPSDKSSLFMH	1.0000	0.0000	0.7441	10.3352	144468.6663	11.1526
ANQDKGPTNTQQ	1.0000	0.0000	0.6494	10.6262	201965.8204	11.3763
ANQDLKTGGSSP	1.0000	0.0000	0.6877	10.1262	113566.5670	10.9919
ANQETRRTEATA	1.0000	0.0000	0.6387	10.8903	273727.5081	11.5793
ANQHTDNIAAVP	1.0000	0.0000	0.6680	11.0101	314211.6702	11.6713
ANQRSNVRLCGK	1.0000	0.0000	0.7505	11.1269	359412.6277	11.7611
ANQRVLLHAGPP	1.0000	0.0000	0.6792	11.1322	361623.3356	11.7652
ANRQRNNSFYQP	1.0000	0.0000	0.7203	10.8214	252838.8706	11.5263
ANRSTNLDPTSD	1.0000	0.0000	0.6642	9.6394	64840.2452	10.6178
ANSANASNQGTI	1.0000	0.0000	0.6890	9.9543	93177.4938	10.8598
ANSAQPSKREVT	1.0000	0.0000	0.6932	10.3807	152236.2284	11.1876
ANSDGDQGVLDL	1.0000	0.0000	0.6854	10.4863	171913.1763	11.2687
ANSDNCKPHAEP	1.0000	0.0000	0.7414	11.1151	354554.6019	11.7520
ANSDRLTQKKIK	1.0000	0.0000	0.6561	10.1321	114340.4559	10.9965
ANSHEEDYSKWA	1.0000	0.0000	0.8203	11.7317	721132.6186	12.2260
ANSLSWRIFSIR	1.0000	0.0000	0.7945	10.9540	294549.1207	11.6282
ANSNLSGNTIEL	1.0000	0.0000	0.6675	9.4644	53008.5051	10.4833
ANSNSKQRHDYV	1.0000	0.0000	0.7460	10.7536	233854.6469	11.4742
ANSNSYPIDNVH	1.0000	0.0000	0.7370	10.4481	164518.4616	11.2394
ANTDLRPTKSVN	1.0000	0.0000	0.6655	10.0427	103156.1885	10.9277
ANTNFLSCRMMK	1.0000	0.0000	0.7894	11.4110	498502.8866	11.9795
ANTSAIVMLIKN	1.0000	0.0000	0.6954	10.4264	160446.5901	11.2226
ANTSGNCSNSNE	1.0000	0.0000	0.7369	9.9322	90837.2201	10.8428
ANTTGRIKMTPL	1.0000	0.0000	0.6650	10.7769	240221.8780	11.4921
ANVISNISVSNI	1.0000	0.0000	0.6983	9.7189	71054.2995	10.6789
ANYLLRLQDSDF	1.0000	0.0000	0.7045	10.5028	175201.4513	11.2814
APDDINLSKSHN	1.0000	0.0000	0.6878	9.9270	90288.4642	10.8388
APEESANSHEED	1.0000	0.0000	0.7046	10.5596	187055.3966	11.3251
APEHLPSLVVRV	1.0000	0.0000	0.7073	11.1073	351405.9881	11.7460
APEKLGMTIAAN	1.0000	0.0000	0.6653	10.9866	305822.6180	11.6533
APHNSIDRNLLE	1.0000	0.0000	0.6872	10.2464	130430.2874	11.0844
APHRIPVYTTMP	1.0000	0.0000	0.6704	11.9005	875823.6586	12.3557
APIGLEGGVSNK	1.0000	0.0000	0.6889	10.7475	232219.3355	11.4695
APIYLRAAKIYW	1.0000	0.0000	0.7480	12.4844	1715440.6212	12.8045
APLDAPSNKKIQ	1.0000	0.0000	0.6577	10.2349	128713.4289	11.0755
APLIVNKIDDNK	1.0000	0.0000	0.6439	10.3218	142242.7941	11.1422
APLNDRTGMHSI	1.0000	0.0000	0.7156	10.9533	294324.0832	11.6277
APLPFQRVKEKN	1.0000	0.0000	0.6533	10.9193	283020.6608	11.6016
APLTNNVLFVNS	1.0000	0.0000	0.6877	10.0480	103785.5288	10.9318
APNPSTHGSNKK	1.0000	0.0000	0.6977	10.1356	114806.6243	10.9992
APPSSPTKNQYV	1.0000	0.0000	0.7119	10.5333	181471.5005	11.3048
APQKLGMVIFFK	1.0000	0.0000	0.6642	11.6022	621252.7928	12.1264
APQREIDSLTLL	1.0000	0.0000	0.6617	10.1941	122806.2571	11.0442
APSEASSQLLSQ	1.0000	0.0000	0.6978	9.6333	64384.3839	10.6130
APSLDTMPISKK	1.0000	0.0000	0.6898	10.2554	131777.4065	11.0912
APSNKKIQNAMT	1.0000	0.0000	0.6871	10.4708	168879.1086	11.2568
APSPSKKKTSCG	1.0000	0.0000	0.7430	10.5233	179386.3423	11.2971
APSQTDKGEVFN	1.0000	0.0000	0.6817	10.7956	245445.9228	11.5065
APSRDIGIANNS	1.0000	0.0000	0.6894	10.1648	118724.5461	11.0216
APSRNHFYLNLN	1.0000	0.0000	0.7297	10.5204	178802.3289	11.2950
APSYPDNDKPGI	1.0000	0.0000	0.6844	10.7638	236620.6495	11.4820
APTKELASELLL	1.0000	0.0000	0.6545	9.9152	89077.4190	10.8298
APTKPNNIENQN	1.0000	0.0000	0.6480	10.0808	107780.5908	10.9570
APTMNPDNMLNK	1.0000	0.0000	0.6944	10.6243	201516.0778	11.3748
APTSIQSPITNM	1.0000	0.0000	0.6997	10.3574	148203.3194	11.1696
APYKQSNTTCAQ	1.0000	0.0000	0.7447	11.3449	461945.4292	11.9286
APYSGWGNLDEQ	1.0000	0.0000	0.7925	11.8801	855446.3573	12.3400
AQAMNPFKDVTY	1.0000	0.0000	0.6843	11.6262	638627.9877	12.1449
AQDGDKKQNPID	1.0000	0.0000	0.6335	10.8032	247608.8977	11.5123
AQDKPGISIDNR	1.0000	0.0000	0.6660	10.5986	195630.1751	11.3550
AQDKVLTRKPSL	1.0000	0.0000	0.6659	10.3666	149778.1251	11.1767
AQEPLGDECLCP	1.0000	0.0000	0.7441	12.0431	1032020.4109	12.4653
AQEYFTSQSFME	1.0000	0.0000	0.7544	11.4161	501447.6963	11.9834
AQGDDMSIILTV	1.0000	0.0000	0.6930	10.9868	305894.7512	11.6534
AQGPNNPTDRTG	1.0000	0.0000	0.6540	10.7468	232029.3610	11.4689
AQIHGDLSSKDS	1.0000	0.0000	0.7165	10.2353	128761.3937	11.0758
AQINRMQHASFC	1.0000	0.0000	0.7757	12.0722	1067228.9162	12.4877
AQITITPAETLS	1.0000	0.0000	0.6537	10.3639	149316.5335	11.1746
AQIVKDCKILAV	1.0000	0.0000	0.6869	11.6318	642748.9733	12.1492
AQIYTSPTVRKS	1.0000	0.0000	0.7116	10.7371	229449.4360	11.4615
AQKCISQREPSE	1.0000	0.0000	0.7427	11.1793	381767.9674	11.8014
AQKDTSKALIIW	1.0000	0.0000	0.7381	11.3221	449982.6308	11.9111
AQKSFNSNNKIE	1.0000	0.0000	0.6841	9.8728	84831.7649	10.7972
AQLDNFSQERTD	1.0000	0.0000	0.6775	10.5479	184550.7389	11.3161
AQLKRRSTFTNN	1.0000	0.0000	0.6783	10.2360	128875.7862	11.0764
AQLPESHLTTKE	1.0000	0.0000	0.6774	10.4753	169751.6806	11.2603
AQLTGPNDLVVT	1.0000	0.0000	0.6621	10.6838	215797.5603	11.4205
AQNEESSVPFRS	1.0000	0.0000	0.7233	10.3596	148576.2185	11.1713
AQNEYPYLPPFP	1.0000	0.0000	0.6883	11.4496	521115.0761	12.0091
AQNFEVNPEFNE	1.0000	0.0000	0.6764	10.9410	290187.0146	11.6182
AQNQSYESIRQI	1.0000	0.0000	0.7215	10.7867	242947.0145	11.4996
AQNVFKCNKRFM	1.0000	0.0000	0.7417	11.9517	928967.9217	12.3951
AQPGLHQKHYVN	1.0000	0.0000	0.7059	11.7815	763699.7411	12.2643
AQPNDISKQSAR	1.0000	0.0000	0.6866	10.3316	143863.1710	11.1498
AQPSAIRVNSDT	1.0000	0.0000	0.6924	10.3812	152320.5294	11.1879
AQPSKREVTHNH	1.0000	0.0000	0.7115	11.1721	378616.6442	11.7958
AQRACLSRTLAK	1.0000	0.0000	0.7268	11.1078	351608.2174	11.7464
AQSLRPNRQSPV	1.0000	0.0000	0.7032	10.4223	159697.4996	11.2195
AQSPFRSANFVK	1.0000	0.0000	0.7166	10.7396	230127.4130	11.4634
AQSPTGGQIKQY	1.0000	0.0000	0.6897	11.2815	429448.9412	11.8799
AQTPLNTLPLFT	1.0000	0.0000	0.6483	10.1928	122614.6942	11.0431
AQTTMGSALNTL	1.0000	0.0000	0.6938	10.4166	158650.6411	11.2151
AQTTPFNCFGNP	1.0000	0.0000	0.7167	11.4831	541659.5450	12.0349
AQTVLVSIYNSL	1.0000	0.0000	0.7233	10.3939	154562.8079	11.1977
AQYSLSDNNFFS	1.0000	0.0000	0.7371	10.1522	117021.3827	11.0119
AQYTNKLFCSST	1.0000	0.0000	0.7708	10.9102	280074.7546	11.5946
AQYVSTITRPSN	1.0000	0.0000	0.7172	10.5955	194950.7260	11.3527
ARAQSPFRSANF	1.0000	0.0000	0.7159	10.7898	243825.6234	11.5020
ARDAYKQLQIEA	1.0000	0.0000	0.6484	11.3541	466856.0364	11.9357
ARDYDDLDELRP	1.0000	0.0000	0.6568	11.0067	312976.9286	11.6687
AREKRVVANIGP	1.0000	0.0000	0.6457	11.3261	452093.5453	11.9142
ARGLAGLGEYAC	1.0000	0.0000	0.7198	12.1141	1119934.3410	12.5199
ARGPAEDYRLFD	1.0000	0.0000	0.6537	11.5581	590512.1837	12.0926
ARHIMGSEASFQ	1.0000	0.0000	0.7482	11.4477	519972.5177	12.0076
ARIGVDLAEKSP	1.0000	0.0000	0.6716	10.8080	248978.1744	11.5160
ARISSVALNGRT	1.0000	0.0000	0.7033	10.3716	150648.4907	11.1806
ARKGNLPPVNQT	1.0000	0.0000	0.6613	10.6385	204836.6184	11.3857
ARLGGRSIDITE	1.0000	0.0000	0.6724	10.7985	246260.5831	11.5087
ARLQHSPNSISM	1.0000	0.0000	0.7475	10.4171	158741.3644	11.2155
ARLTNRYSSGDA	1.0000	0.0000	0.7210	10.5300	180779.8500	11.3023
ARMLSNGGSHSS	1.0000	0.0000	0.7696	10.3077	139956.3013	11.1314
ARMTQLPEEALQ	1.0000	0.0000	0.6616	11.1627	374564.5030	11.7886
ARNDDSRNPPAM	1.0000	0.0000	0.6962	10.7193	224816.4120	11.4478
ARNREANPSDKS	1.0000	0.0000	0.6855	10.1032	110596.7526	10.9742
ARPLAWAPPSSP	1.0000	0.0000	0.7699	11.3139	445769.2609	11.9048
ARPPANGDNTVN	1.0000	0.0000	0.6637	10.6231	201246.0899	11.3739
ARPWRVLLGAEN	1.0000	0.0000	0.7472	11.8686	844232.1533	12.3312
ARQQDSDSNPST	1.0000	0.0000	0.6932	9.9453	92215.0522	10.8529
ARQYLSIVQSHI	1.0000	0.0000	0.7459	11.1302	360801.6866	11.7637
ARRYRVDRTGMH	1.0000	0.0000	0.6585	12.3459	1462491.1806	12.6980
ARSAPLTNNVLF	1.0000	0.0000	0.6860	10.2397	129422.5428	11.0792
ARSDPIIDNINT	1.0000	0.0000	0.6584	10.1729	119836.1127	11.0278
ARSENTSSYSYP	1.0000	0.0000	0.7560	10.2271	127552.1348	11.0695
ARSGCTLNSSTN	1.0000	0.0000	0.7432	10.1347	114690.2343	10.9985
ARSMISPLIFVL	1.0000	0.0000	0.7263	10.6863	216432.5649	11.4225
ARSPYKEAKSSI	1.0000	0.0000	0.7204	10.4087	157224.8443	11.2091
ARSQVLSLSLCF	1.0000	0.0000	0.7733	10.5990	195733.5989	11.3554
ARVATKDRTGMH	1.0000	0.0000	0.6587	11.7669	750896.6484	12.2530
ASAESQNRNGDL	1.0000	0.0000	0.6949	10.1071	111094.2340	10.9772
ASAIFYLQESWF	1.0000	0.0000	0.8213	11.9163	891835.1028	12.3678
ASASLLPDGSSS	1.0000	0.0000	0.6904	9.2641	42091.6204	10.3293
ASCIEGNLNNDT	1.0000	0.0000	0.7251	10.5206	178833.3482	11.2951
ASCQVRKPSNSE	1.0000	0.0000	0.7675	10.7297	227518.7196	11.4558
ASDIVGKTDPTS	1.0000	0.0000	0.6802	10.3353	144475.8881	11.1526
ASDRLNKDARGP	1.0000	0.0000	0.6729	10.4974	174128.6697	11.2773
ASEEVLLYTVVS	1.0000	0.0000	0.7327	10.7306	227743.5490	11.4565
ASEIHRMGNGEL	1.0000	0.0000	0.7266	11.2461	412314.3046	11.8528
ASELLLDARNRE	1.0000	0.0000	0.6721	10.1728	119830.9819	11.0278
ASFCSSTSQRSQ	1.0000	0.0000	0.7860	10.3757	151351.1669	11.1837
ASFQPAQNEYPY	1.0000	0.0000	0.7228	11.4561	525058.7832	12.0141
ASFQTSPLRTPY	1.0000	0.0000	0.7158	10.6365	204356.3528	11.3841
ASFSLQISPIQG	1.0000	0.0000	0.7144	10.2892	137017.4098	11.1173
ASFTDIQTKIKN	1.0000	0.0000	0.6607	10.3485	146690.6693	11.1628
ASFTEVDNHDRT	1.0000	0.0000	0.6961	10.9115	280476.9679	11.5955
ASFTSAFYATSK	1.0000	0.0000	0.7378	10.5586	186831.9931	11.3243
ASGAEPKLTSTQ	1.0000	0.0000	0.6812	10.2259	127385.8131	11.0686
ASGDTIAPLIVN	1.0000	0.0000	0.6733	10.4670	168137.9951	11.2539
ASGGDPYVQGSG	1.0000	0.0000	0.7401	11.3570	468415.5194	11.9379
ASHADRMANNDS	1.0000	0.0000	0.7371	10.6705	212510.8929	11.4103
ASHFNMASVAIT	1.0000	0.0000	0.7505	11.0485	328384.0768	11.7008
ASHQFLPHISDE	1.0000	0.0000	0.7333	10.9435	291006.4824	11.6201
ASHSNRQATQGY	1.0000	0.0000	0.7492	11.0628	333857.9316	11.7118
ASISNTNIDQEK	1.0000	0.0000	0.6711	9.8694	84495.0338	10.7945
ASISQVPESPDD	1.0000	0.0000	0.7000	10.2372	129049.8139	11.0773
ASKAQIHGDLSS	1.0000	0.0000	0.7215	10.3105	140405.9157	11.1336
ASKITLQVPRFD	1.0000	0.0000	0.6738	10.7477	232286.4806	11.4697
ASKPSKILSTVS	1.0000	0.0000	0.6858	9.5183	56403.9334	10.5247
ASKSMSIDDTPS	1.0000	0.0000	0.7113	9.8764	85186.5795	10.8000
ASLAELSETLEI	1.0000	0.0000	0.6718	9.8802	85553.1049	10.8028
ASLGPDNLSPNM	1.0000	0.0000	0.7037	10.0110	99461.0659	10.9034
ASLKKAKLSRKS	1.0000	0.0000	0.6738	9.6001	61970.4811	10.5875
ASLLPDGSSSTN	1.0000	0.0000	0.6757	9.2257	40273.7398	10.2998
ASLLSFKWTVPF	1.0000	0.0000	0.7889	11.2742	425842.4786	11.8743
ASLPSSIKRHIS	1.0000	0.0000	0.7151	9.8676	84325.9513	10.7932
ASMSKSCYKSIH	1.0000	0.0000	0.8409	11.1580	372518.8851	11.7850
ASMTNLNILFNR	1.0000	0.0000	0.7003	10.1600	118071.1483	11.0179
ASNFSLHTPDAQ	1.0000	0.0000	0.7115	10.4135	158088.1981	11.2128
ASNGVYDEGTES	1.0000	0.0000	0.7299	10.8132	250480.0658	11.5200
ASNIDKNKHPPN	1.0000	0.0000	0.6777	10.1554	117455.0582	11.0144
ASNQGTIQFGYS	1.0000	0.0000	0.7373	10.9288	286120.0779	11.6088
ASNRSNVRELQE	1.0000	0.0000	0.7026	10.2127	125465.6422	11.0585
ASNSSLSATNKM	1.0000	0.0000	0.6985	9.4085	49705.2466	10.4403
ASPDKKSNTINI	1.0000	0.0000	0.6605	9.7047	69901.2905	10.6679
ASPITKFDHLAA	1.0000	0.0000	0.6829	10.8226	253201.4080	11.5272
ASPLLIIKYNGS	1.0000	0.0000	0.7044	10.1727	119807.7714	11.0276
ASPRDSADFLSL	1.0000	0.0000	0.6976	9.9411	91768.8684	10.8497
ASQEFKNRVETG	1.0000	0.0000	0.6873	10.9360	288489.5257	11.6143
ASQGRDISLANY	1.0000	0.0000	0.7226	10.5952	194881.4890	11.3524
ASQIRTETNVHS	1.0000	0.0000	0.7138	10.5798	191448.0880	11.3406
ASQLKDRSWSSQ	1.0000	0.0000	0.7894	10.6945	218487.8062	11.4288
ASQNPLNKNSNG	1.0000	0.0000	0.6730	9.5029	55410.3762	10.5128
ASRDQDEKIPCT	1.0000	0.0000	0.7069	11.2414	410067.4214	11.8491
ASRGQSKYRLPL	1.0000	0.0000	0.7218	10.6239	201431.9668	11.3745
ASRINAPSPSKK	1.0000	0.0000	0.6859	9.8536	82979.3813	10.7824
ASSALQPSQIAG	1.0000	0.0000	0.7090	10.2419	129752.6747	11.0809
ASSANKSGPNDR	1.0000	0.0000	0.6951	9.8204	79866.0430	10.7569
ASSIEKTWKHCE	1.0000	0.0000	0.8427	12.0525	1043320.2253	12.4726
ASSQGSFTQLFL	1.0000	0.0000	0.7214	10.2017	123880.5137	11.0500
ASSQILRMASLL	1.0000	0.0000	0.7192	10.0524	104313.8430	10.9352
ASSQLLSQNKAL	1.0000	0.0000	0.6781	9.4671	53175.6693	10.4854
ASSSIDDQQWQA	1.0000	0.0000	0.7907	11.2320	405651.4756	11.8419
ASTDGNLQPLNA	1.0000	0.0000	0.6701	10.0321	101903.7810	10.9196
ASTDISSPSRIQ	1.0000	0.0000	0.6976	9.7935	77430.1515	10.7362
ASTEENAFQNHP	1.0000	0.0000	0.6995	10.7636	236565.1261	11.4819
ASTGPLKAASFT	1.0000	0.0000	0.6896	10.3279	143254.2115	11.1470
ASTILFKHNASF	1.0000	0.0000	0.7174	10.4568	166163.6815	11.2460
ASTLKDYSQRLL	1.0000	0.0000	0.7003	10.1392	115284.3832	11.0020
ASTNRRFSEYLH	1.0000	0.0000	0.7482	10.8356	257027.3932	11.5372
ASTQKFQKESFQ	1.0000	0.0000	0.7005	10.6997	219778.1971	11.4327
ASVAITIPPTDF	1.0000	0.0000	0.6629	10.7858	242694.9422	11.4989
ASVINNRTWQNP	1.0000	0.0000	0.7671	11.2143	397455.2056	11.8283
ASVMNNSVGHEK	1.0000	0.0000	0.7586	10.9173	282360.0204	11.6000
ASYNIESSLAST	1.0000	0.0000	0.7130	9.6973	69308.0594	10.6622
ATAEMLLHHHIY	1.0000	0.0000	0.7268	12.0441	1033232.9641	12.4661
ATAMELLVESNI	1.0000	0.0000	0.6985	10.5790	191266.0790	11.3399
ATAQAMNPFKDV	1.0000	0.0000	0.6643	11.3552	467488.7632	11.9366
ATDALAGLKRNT	1.0000	0.0000	0.6489	10.4513	165113.3474	11.2418
ATDREESYVNSV	1.0000	0.0000	0.7281	10.7901	243907.7286	11.5023
ATELNIAIPGHD	1.0000	0.0000	0.6588	10.9213	283663.5905	11.6031
ATERDNYFNSQY	1.0000	0.0000	0.7324	11.1145	354313.9034	11.7515
ATERLWWGESYH	1.0000	0.0000	0.8914	13.1832	3834879.5222	13.3416
ATFGLQLNFLDI	1.0000	0.0000	0.6690	10.6095	198119.6521	11.3634
ATGKFTVLELDT	1.0000	0.0000	0.6505	10.7136	223328.3742	11.4434
ATGKNSSICFRG	1.0000	0.0000	0.7633	11.0988	347979.9172	11.7395
ATGLDSSTTQKY	1.0000	0.0000	0.7018	10.3641	149348.2474	11.1748
ATHVTSSQEPAV	1.0000	0.0000	0.7171	10.8944	275012.1015	11.5824
ATIAILFADVKT	1.0000	0.0000	0.6379	10.9038	278014.4418	11.5896
ATICQGSESSNN	1.0000	0.0000	0.7550	10.4024	156085.4409	11.2042
ATIGSHRKLDRT	1.0000	0.0000	0.6840	10.7814	241465.4968	11.4955
ATIIPKLTLCKN	1.0000	0.0000	0.6872	10.7065	221509.4189	11.4380
ATIKCSTVVPNS	1.0000	0.0000	0.7463	10.8149	250952.3197	11.5213
ATISSNERMNFS	1.0000	0.0000	0.7282	10.1470	116315.9863	11.0079
ATKDRTGMHSIF	1.0000	0.0000	0.7072	11.3427	460813.6696	11.9270
ATKTDTRVNSET	1.0000	0.0000	0.6606	10.2866	136604.4855	11.1152
ATLPCFSLTTFT	1.0000	0.0000	0.7259	10.8877	272896.2993	11.5772
ATLQRPLQTGAS	1.0000	0.0000	0.6734	10.5343	181677.8351	11.3056
ATLYNISLYLPS	1.0000	0.0000	0.7210	10.1799	120813.5439	11.0332
ATMRPPLSTCLK	1.0000	0.0000	0.7389	11.0823	341449.0455	11.7268
ATMSKVENDNQK	1.0000	0.0000	0.6954	10.5767	190765.8875	11.3382
ATNAIYFNLAQP	1.0000	0.0000	0.6816	10.9198	283177.9746	11.6019
ATNHDQAIKKKI	1.0000	0.0000	0.6467	10.8353	256910.8643	11.5369
ATNHERQMIVSL	1.0000	0.0000	0.7229	11.1014	349013.3168	11.7415
ATNKMTSPETKL	1.0000	0.0000	0.6744	10.2483	130716.1007	11.0858
ATNKTALTNGTA	1.0000	0.0000	0.6449	10.2014	123837.4209	11.0497
ATNNLGSLLKQN	1.0000	0.0000	0.6593	9.5747	60189.8402	10.5681
ATNPLLFTNLII	1.0000	0.0000	0.6480	9.9924	97352.4393	10.8891
ATNQYSDTTEHY	1.0000	0.0000	0.7301	11.1898	386401.7418	11.8094
ATPSGLWISDEY	1.0000	0.0000	0.7962	11.5024	553822.2279	12.0497
ATQFPDREEAST	1.0000	0.0000	0.6638	10.8704	267508.5325	11.5639
ATQGYKIKVMAE	1.0000	0.0000	0.6595	11.7909	772008.8853	12.2715
ATRKPEAASNID	1.0000	0.0000	0.6605	10.4800	170675.2118	11.2639
ATSDGPSIQNED	1.0000	0.0000	0.6826	10.2335	128506.3620	11.0744
ATSEMFVLKQLS	1.0000	0.0000	0.7231	10.5769	190816.4520	11.3384
ATSFTIEIAPYK	1.0000	0.0000	0.6810	10.9607	296821.9549	11.6333
ATSISKWRYQLL	1.0000	0.0000	0.7941	11.2985	437906.6203	11.8930
ATSLQKNLSNPC	1.0000	0.0000	0.7229	10.1395	115318.0197	11.0021
ATSPIACQDPSP	1.0000	0.0000	0.7323	10.9632	297694.0154	11.6353
ATSPTRNKYKLR	1.0000	0.0000	0.6862	10.4702	168750.2625	11.2563
ATTAFSPFDHNS	1.0000	0.0000	0.7166	10.5861	192837.3171	11.3454
ATTIKLMVDVIC	1.0000	0.0000	0.7099	11.7243	714965.7956	12.2202
ATTKLSIWLPDL	1.0000	0.0000	0.7315	10.8342	256607.6539	11.5361
ATTLQSSNLSDE	1.0000	0.0000	0.6693	9.4190	50312.3935	10.4484
ATTPPLTLQHQS	1.0000	0.0000	0.6785	10.4647	167697.6676	11.2522
ATTTNSDNNHDS	1.0000	0.0000	0.6802	9.7223	71339.1492	10.6815
ATVMTKDRYPFK	1.0000	0.0000	0.6676	11.6467	653926.5300	12.1607
ATYVGCSTDIKN	1.0000	0.0000	0.7511	11.3907	486976.7065	11.9639
AVAGPHTKTKHR	1.0000	0.0000	0.6563	11.6007	620152.5284	12.1253
AVCMHNFFRTRS	1.0000	0.0000	0.7892	12.1810	1209693.7883	12.5713
AVDEERKCSLSS	1.0000	0.0000	0.7611	10.6932	218143.3830	11.4277
AVDNAYVKLLKL	1.0000	0.0000	0.6838	10.7307	227784.1164	11.4566
AVDSYTNNFECV	1.0000	0.0000	0.7748	11.5373	576510.7019	12.0765
AVEFKLCDGQAI	1.0000	0.0000	0.6887	11.8614	837242.4075	12.3256
AVEKVTAQLKRR	1.0000	0.0000	0.6421	11.1689	377215.5855	11.7934
AVFLTKSQITSL	1.0000	0.0000	0.6884	10.1426	115730.5217	11.0045
AVGKTVLTPNSH	1.0000	0.0000	0.7012	10.7275	226944.6054	11.4541
AVHSLEFYPPEL	1.0000	0.0000	0.7228	11.2412	409956.7757	11.8489
AVICLMQSFLQT	1.0000	0.0000	0.7640	11.5826	607403.0073	12.1114
AVINLTNDDCLL	1.0000	0.0000	0.7065	10.6354	204103.4190	11.3833
AVISAYLAKETS	1.0000	0.0000	0.7127	10.6227	201138.9827	11.3735
AVKSSTAEQKLP	1.0000	0.0000	0.6832	10.2659	133383.3516	11.0993
AVLMVKLKDGIF	1.0000	0.0000	0.6773	11.3248	451401.7958	11.9132
AVMYRVLVPSPN	1.0000	0.0000	0.7411	11.4156	501124.2322	11.9830
AVNFNTDIEKDY	1.0000	0.0000	0.6758	10.9857	305495.7885	11.6526
AVNKASTILFKH	1.0000	0.0000	0.6965	10.6818	215311.3938	11.4190
AVNTEQEESASP	1.0000	0.0000	0.6932	10.4162	158582.4349	11.2148
AVPEPRGTAKNS	1.0000	0.0000	0.6755	10.7254	226387.6138	11.4525
AVPPDFHTLRKR	1.0000	0.0000	0.6552	11.3295	453828.6803	11.9168
AVPTDELTNCAG	1.0000	0.0000	0.7026	11.3336	455998.7768	11.9200
AVQPLKLSRSYY	1.0000	0.0000	0.7476	10.8805	270653.2318	11.5717
AVRARLTNRYSS	1.0000	0.0000	0.7297	10.6567	209162.3801	11.3997
AVRIGRRNNNQL	1.0000	0.0000	0.6795	10.7454	231656.4986	11.4679
AVRRAQEPLGDE	1.0000	0.0000	0.6345	11.3535	466571.1178	11.9353
AVSFERYQVSIT	1.0000	0.0000	0.7353	11.2077	394440.5093	11.8232
AVSGTLDNKENT	1.0000	0.0000	0.6710	10.1165	112311.8127	10.9845
AVSHRNLHTNHR	1.0000	0.0000	0.7477	11.1152	354612.7495	11.7521
AVSKTDRTGMHS	1.0000	0.0000	0.7380	11.0431	326376.7920	11.6967
AVSMGFYMLGEV	1.0000	0.0000	0.7559	12.1469	1163045.2013	12.5451
AVSVQAQINRMQ	1.0000	0.0000	0.7095	11.3919	487637.2215	11.9648
AVTDTKSKLPPN	1.0000	0.0000	0.6563	10.0981	109946.8209	10.9703
AVTMGLNILPGN	1.0000	0.0000	0.6922	10.8103	249646.7154	11.5178
AVVYFTSQRDIM	1.0000	0.0000	0.7186	11.7666	750720.9761	12.2528
AWAPPSSPTKNQ	1.0000	0.0000	0.7632	11.0856	342716.8909	11.7293
AWATDREESYVN	1.0000	0.0000	0.7841	11.9587	936544.5039	12.4005
AWNQDVNSRKEA	1.0000	0.0000	0.7672	11.5004	552500.7233	12.0481
AWPCVISREGNF	1.0000	0.0000	0.8298	12.5470	1843651.2013	12.8527
AWRGNDRIKTTP	1.0000	0.0000	0.7205	11.7384	726708.3271	12.2311
AWYPRSFSENVS	1.0000	0.0000	0.8403	11.5458	582168.3885	12.0831
AYDESDPYKNVN	1.0000	0.0000	0.7219	10.9425	290684.4379	11.6194
AYDPKSRKVLVK	1.0000	0.0000	0.6947	10.9534	294353.2767	11.6278
AYKKMRDFDPSN	1.0000	0.0000	0.7166	11.1448	366889.6303	11.7748
AYKQLQIEAVSK	1.0000	0.0000	0.6928	11.0336	322829.1334	11.6894
AYLAKETSTNPQ	1.0000	0.0000	0.6864	10.5158	177849.5691	11.2914
AYLNKINLNIRS	1.0000	0.0000	0.6882	10.0258	101170.0860	10.9148
AYNRLTVFGSGN	1.0000	0.0000	0.7293	10.9364	288653.6532	11.6147
AYNSTQGGAREK	1.0000	0.0000	0.7033	11.1063	351007.3008	11.7453
AYPQARPKLMLN	1.0000	0.0000	0.6949	11.1699	377663.6157	11.7941
AYPSSDDREHKS	1.0000	0.0000	0.7426	10.6474	206954.1133	11.3926
AYPTYNVTSKYQ	1.0000	0.0000	0.7431	11.3952	489524.7129	11.9673
AYREDQSSNSNS	1.0000	0.0000	0.7266	9.8361	81321.3347	10.7690
AYSGSLNEGSDQ	1.0000	0.0000	0.7371	10.3262	142971.8133	11.1457
AYSSKNANAADE	1.0000	0.0000	0.7104	10.3615	148903.6179	11.1728
AYTTLLFGRNDN	1.0000	0.0000	0.6886	10.6837	215782.7930	11.4205
AYVKLLKLLDPV	1.0000	0.0000	0.6781	10.7060	221390.2679	11.4376
AYYSSQFPGTSV	1.0000	0.0000	0.7807	11.1052	350569.7269	11.7444
CADKIKTKELDS	1.0000	0.0000	0.7016	10.7954	245388.2485	11.5063
CAGGVKSILHIC	1.0000	0.0000	0.8063	12.2915	1373720.9755	12.6562
CAGRNSNEKSTR	1.0000	0.0000	0.7510	10.7369	229410.5283	11.4613
CAIENCSSLMNT	1.0000	0.0000	0.8234	11.2581	418038.1932	11.8620
CAILISYLPEKA	1.0000	0.0000	0.7408	11.2370	407993.2258	11.8457
CALVKLKHFNPK	1.0000	0.0000	0.7292	11.3903	486739.6550	11.9635
CAMTRSKSQWVI	1.0000	0.0000	0.8668	12.3978	1552651.3162	12.7380
CANDTLNGQLPP	1.0000	0.0000	0.7089	10.8868	272624.8712	11.5766
CAQDGDKKQNPI	1.0000	0.0000	0.6865	11.4410	516005.1291	12.0025
CARSENTSSYSY	1.0000	0.0000	0.8212	10.8429	259171.7332	11.5428
CASNGVYDEGTE	1.0000	0.0000	0.7607	11.7212	712459.5477	12.2179
CASRINAPSPSK	1.0000	0.0000	0.7506	10.5266	180077.1840	11.2997
CATTTNSDNNHD	1.0000	0.0000	0.7332	10.6303	202915.3811	11.3794
CAVKSSTAEQKL	1.0000	0.0000	0.7434	10.8817	271020.1163	11.5726
CCWYSADKLAPS	1.0000	0.0000	0.9200	12.6512	2078430.3489	12.9327
CDAGTYSIMYDR	1.0000	0.0000	0.7807	12.2882	1368568.1063	12.6537
CDGEAEDSSAQK	1.0000	0.0000	0.7433	11.1574	372269.1624	11.7845
CDGQAILVLSIS	1.0000	0.0000	0.7533	10.9198	283176.8351	11.6019
CDKLIMEIMDET	1.0000	0.0000	0.7176	11.8205	798707.7529	12.2942
CDRDLSISSNAS	1.0000	0.0000	0.7448	10.0242	100987.7648	10.9136
CDRGTSYLLIMN	1.0000	0.0000	0.7817	11.3937	488647.2814	11.9662
CDRTGMHSIFFL	1.0000	0.0000	0.7785	12.0271	1013277.2504	12.4530
CDSHYTQRSDAD	1.0000	0.0000	0.7856	11.5551	588434.0321	12.0902
CDSRTDAFYDNS	1.0000	0.0000	0.7740	11.1612	373878.0064	11.7874
CDTYNRGMIYLK	1.0000	0.0000	0.7657	12.1231	1131583.0872	12.5268
CDWKLAIWENGD	1.0000	0.0000	0.8718	13.1487	3685488.1954	13.3151
CEAHSQGFVISK	1.0000	0.0000	0.7831	11.6922	689064.5785	12.1956
CEGNALHTNQDA	1.0000	0.0000	0.7296	11.4187	502916.5576	11.9854
CELGIFNHSERE	1.0000	0.0000	0.7601	11.5484	583925.2279	12.0851
CELSTVSVTHPP	1.0000	0.0000	0.7697	11.1582	372630.5079	11.7852
CEMHISNAPHNS	1.0000	0.0000	0.8166	11.4435	517516.8290	12.0045
CENMPCINHYLA	1.0000	0.0000	0.8268	12.5215	1790112.4467	12.8330
CENQGPTIAEKS	1.0000	0.0000	0.7220	11.1605	373603.0588	11.7869
CEPEILQNSQET	1.0000	0.0000	0.7219	10.9740	301402.9353	11.6436
CEPVNNSQSTVP	1.0000	0.0000	0.7565	10.8087	249184.7854	11.5165
CEQNSKAYNRLT	1.0000	0.0000	0.7546	11.0444	326860.9891	11.6977
CESSFHFDVLGS	1.0000	0.0000	0.8151	11.2953	436307.4572	11.8905
CFDSSWKTGYLS	1.0000	0.0000	0.8826	11.8422	818939.1357	12.3109
CFFLIKNLNKNH	1.0000	0.0000	0.7430	11.0043	312097.9629	11.6668
CFGNPKKFNFID	1.0000	0.0000	0.7189	11.5293	571193.5602	12.0704
CFIKAMSAGESH	1.0000	0.0000	0.7999	11.8448	821431.1380	12.3129
CFNENEATICQG	1.0000	0.0000	0.7645	12.0832	1080854.3854	12.4962
CFNPIAICQEPI	1.0000	0.0000	0.7363	12.1955	1230024.7865	12.5825
CFNRILQNPYTN	1.0000	0.0000	0.7456	11.2634	420579.1954	11.8660
CFRGDQIQFLDK	1.0000	0.0000	0.6915	11.8721	847649.2371	12.3339
CFSDLLDHDKSS	1.0000	0.0000	0.7671	10.5613	187423.2802	11.3264
CFSLTTFTDDSC	1.0000	0.0000	0.8031	11.3629	471655.3921	11.9425
CGAVINLTNDDC	1.0000	0.0000	0.7684	11.7194	710969.5975	12.2165
CGGNNDKANSDN	1.0000	0.0000	0.7345	10.5896	193621.5465	11.3481
CGGTRHVFLANH	1.0000	0.0000	0.7467	12.2714	1342247.5172	12.6408
CGKSKTSSTDNG	1.0000	0.0000	0.7450	10.3557	147918.5239	11.1684
CGLEQQKDDPDF	1.0000	0.0000	0.6857	11.6425	650701.7842	12.1574
CGQRGCAMTRSK	1.0000	0.0000	0.7997	12.5342	1816513.7968	12.8428
CGRISNHTMCNE	1.0000	0.0000	0.8400	12.1574	1177243.3869	12.5532
CGSNVCLNESKA	1.0000	0.0000	0.8153	11.2351	407119.9828	11.8443
CHNMQPDDERNV	1.0000	0.0000	0.7432	11.9648	943064.4976	12.4051
CHSDDTELTRNQ	1.0000	0.0000	0.7400	11.0766	339180.7202	11.7224
CHWVADSLGRVE	1.0000	0.0000	0.8431	12.8223	2531174.6259	13.0642
CIAFKAPEESAN	1.0000	0.0000	0.7256	11.2987	438051.4971	11.8932
CIDRTGMHSIFF	1.0000	0.0000	0.7648	12.1949	1229089.1303	12.5820
CIEGNLNNDTHP	1.0000	0.0000	0.7294	11.0357	323613.7660	11.6910
CIKDYPNNESLT	1.0000	0.0000	0.7393	10.8053	248195.6278	11.5139
CIKTSIRGLSDR	1.0000	0.0000	0.7408	10.8517	261819.6887	11.5496
CINHYLATSDGP	1.0000	0.0000	0.7708	11.4862	543538.3761	12.0372
CIPDDSEMKVES	1.0000	0.0000	0.7635	11.3127	445163.1050	11.9039
CISQREPSENDT	1.0000	0.0000	0.7387	10.8087	249168.7658	11.5165
CISYQKEEFGNL	1.0000	0.0000	0.7629	11.4961	549811.0973	12.0449
CITLKSGFADAP	1.0000	0.0000	0.7239	11.2368	407891.1051	11.8456
CIYCTISQKECS	1.0000	0.0000	0.8828	12.4071	1569267.5676	12.7451
CKDANLSNSNIN	1.0000	0.0000	0.7149	9.8911	86639.3852	10.8113
CKHFNIEFSDKN	1.0000	0.0000	0.7565	11.2615	419648.6450	11.8645
CKILAVSMGFYM	1.0000	0.0000	0.8035	12.3967	1550565.3754	12.7371
CKLGQTFPFVYM	1.0000	0.0000	0.7323	12.4701	1687268.0866	12.7935
CKLTKKAIMRPD	1.0000	0.0000	0.6998	11.4845	542501.9330	12.0360
CKNEFSKTQNDS	1.0000	0.0000	0.7387	10.5360	182037.0841	11.3069
CKPHAEPEQRNQ	1.0000	0.0000	0.6989	11.8436	820304.1939	12.3120
CKRAMPPNHLDV	1.0000	0.0000	0.7375	11.9038	879107.7287	12.3582
CKVTKSNPTGYK	1.0000	0.0000	0.7473	11.2476	413005.3633	11.8539
CKYKYALNPRKN	1.0000	0.0000	0.7509	11.5175	563511.1411	12.0613
CLCPTHGQNGTS	1.0000	0.0000	0.8131	11.8735	848998.6952	12.3350
CLFDSSIKFRED	1.0000	0.0000	0.7529	11.0416	325813.1763	11.6956
CLFLKNGVEGYR	1.0000	0.0000	0.7486	11.8733	848829.4237	12.3348
CLFQDQNSTNQL	1.0000	0.0000	0.7365	10.7205	225110.9428	11.4487
CLISNLFLTMNA	1.0000	0.0000	0.7539	10.7181	224499.7674	11.4469
CLISNNSPSPNS	1.0000	0.0000	0.7188	9.5314	57260.6687	10.5348
CLKGAKLAPSQT	1.0000	0.0000	0.7213	10.9529	294172.6857	11.6274
CLKSRSNVDTFN	1.0000	0.0000	0.7496	10.5479	184555.1920	11.3161
CLLGCDKLIMEI	1.0000	0.0000	0.7761	11.9710	949814.1626	12.4099
CLMIRDLDQKQP	1.0000	0.0000	0.7109	11.5826	607385.9779	12.1114
CLMQSFLQTTDR	1.0000	0.0000	0.7560	11.3712	476143.8656	11.9488
CLNEKENSHEDS	1.0000	0.0000	0.7538	10.6107	198377.1698	11.3643
CLNESKARSPYK	1.0000	0.0000	0.7644	10.8971	275861.1410	11.5844
CLQNKFSYKEDN	1.0000	0.0000	0.7570	11.0608	333065.8413	11.7103
CLQNTNPNDIKS	1.0000	0.0000	0.7118	10.3255	142852.8569	11.1451
CLRINNINQCSG	1.0000	0.0000	0.7979	11.3105	443999.8960	11.9022
CLRQATIAILFA	1.0000	0.0000	0.6977	11.5223	566623.3660	12.0650
CLSKRGIHSIVD	1.0000	0.0000	0.7727	11.2667	422175.6775	11.8685
CLSRTLAKNQLR	1.0000	0.0000	0.7259	10.6325	203413.9665	11.3811
CLTSGSQNSWVF	1.0000	0.0000	0.8700	11.6201	634159.8310	12.1402
CLTTLPVSRIAA	1.0000	0.0000	0.7250	11.0156	316178.6343	11.6755
CMHNFFRTRSKT	1.0000	0.0000	0.7824	11.8457	822266.3873	12.3136
CNAHHGRGFETV	1.0000	0.0000	0.7241	12.4738	1694525.0655	12.7963
CNASSSIDDQQW	1.0000	0.0000	0.8456	11.5206	565515.5814	12.0637
CNEGHNTLLDAS	1.0000	0.0000	0.7489	10.8278	254710.8017	11.5312
CNETTNLTDLNP	1.0000	0.0000	0.6915	10.3068	139823.1095	11.1308
CNEYTDIKNQHT	1.0000	0.0000	0.7374	11.5406	578676.4551	12.0790
CNFNAVNTEQEE	1.0000	0.0000	0.7240	11.3220	449932.9401	11.9110
CNIDQCNAHHGR	1.0000	0.0000	0.7916	12.5577	1866395.2710	12.8608
CNKRFMETLRSA	1.0000	0.0000	0.7607	11.4071	496244.1396	11.9765
CNLGKNYLPEFN	1.0000	0.0000	0.7493	11.1157	354802.5181	11.7525
CNMSDTSSVNLQ	1.0000	0.0000	0.7760	10.4668	168103.3146	11.2538
CNNLHYVRSRTK	1.0000	0.0000	0.7861	11.3924	487905.8319	11.9651
CNPIQDHQGSSD	1.0000	0.0000	0.7695	11.1940	388282.9053	11.8127
CNPLSELSQFAQ	1.0000	0.0000	0.7540	10.7377	229627.5474	11.4620
CNPNNPNTSRSS	1.0000	0.0000	0.7254	9.8051	78473.2823	10.7452
CNPWNKSDANNQ	1.0000	0.0000	0.8124	11.4008	492684.4265	11.9716
CNQGLGYKYVSI	1.0000	0.0000	0.7944	11.8737	849189.4198	12.3351
CNQSKGYSASEE	1.0000	0.0000	0.7935	10.9814	303998.6804	11.6493
CNQVHKVKTSHN	1.0000	0.0000	0.7805	11.5067	556578.3025	12.0531
CNRDEMRPPNGL	1.0000	0.0000	0.7346	11.5327	573429.8680	12.0730
CNRIATTPPLTL	1.0000	0.0000	0.6935	10.8309	255619.8696	11.5336
CNSDRTGMHSIF	1.0000	0.0000	0.8063	11.5502	585143.4321	12.0865
CNSSNQIAEFPS	1.0000	0.0000	0.7622	10.5095	176562.7938	11.2865
CNVIVIHEYYLP	1.0000	0.0000	0.7598	12.3444	1460085.5176	12.6969
CPASASLLPDGS	1.0000	0.0000	0.7512	10.4642	167598.3846	11.2518
CPIQNGHNKKRD	1.0000	0.0000	0.7197	11.4981	551075.9489	12.0464
CPSAFSPSMGEE	1.0000	0.0000	0.8022	11.3151	446393.4850	11.9058
CPTHGQNGTSNI	1.0000	0.0000	0.7549	11.2267	403191.5970	11.8378
CPVDKRFDLWVN	1.0000	0.0000	0.7967	12.5035	1753452.2229	12.8192
CQANTDLRPTKS	1.0000	0.0000	0.7167	10.7861	242788.1487	11.4992
CQDPSPPNVQIK	1.0000	0.0000	0.7223	11.1933	387973.8130	11.8121
CQEPISFTRLLN	1.0000	0.0000	0.7328	10.9065	278856.8429	11.5917
CQETLTQGMPFY	1.0000	0.0000	0.7283	12.2536	1315030.3367	12.6271
CQFMIFGLSKHL	1.0000	0.0000	0.7874	11.8895	864754.9315	12.3472
CQGSESSNNVCQ	1.0000	0.0000	0.8400	11.2677	422675.7751	11.8693
CQNKELTTREYI	1.0000	0.0000	0.7175	11.4332	511391.8344	11.9965
CQNVRSNHKMKR	1.0000	0.0000	0.7860	11.6561	661022.0424	12.1679
CQSFATNNLGSL	1.0000	0.0000	0.7514	10.4807	170809.0684	11.2644
CQTISKSNGGKT	1.0000	0.0000	0.7421	10.7427	230937.6097	11.4658
CQTLQSKIRCSI	1.0000	0.0000	0.7987	11.4261	507240.1297	11.9911
CQVRKPSNSEQK	1.0000	0.0000	0.7523	10.9868	305878.9540	11.6534
CQWLKIKQKSST	1.0000	0.0000	0.8180	11.5818	606846.0498	12.1108
CREWSTAVDSYT	1.0000	0.0000	0.8639	12.3170	1414719.0928	12.6759
CRMMKSSEAIGR	1.0000	0.0000	0.8014	11.8525	828672.8352	12.3188
CRTELIAKGSNI	1.0000	0.0000	0.7250	10.9664	298796.3619	11.6378
CRTMKDELRSLN	1.0000	0.0000	0.7484	11.0054	312507.1894	11.6677
CSDQPQFRKKNF	1.0000	0.0000	0.7365	11.3910	487120.8925	11.9641
CSFKPRHYVDHK	1.0000	0.0000	0.7775	12.3057	1396443.3910	12.6672
CSGCNFNAVNTE	1.0000	0.0000	0.8134	11.6337	644146.7772	12.1506
CSGTLCSLITHK	1.0000	0.0000	0.8152	11.3471	463116.7324	11.9303
CSIDLISKISSL	1.0000	0.0000	0.7294	9.8732	84865.4632	10.7974
CSKKAYPSSDDR	1.0000	0.0000	0.7747	10.8976	276039.0679	11.5849
CSLITHKDKSAD	1.0000	0.0000	0.7445	10.8044	247940.1243	11.5132
CSLSDPCNEGHN	1.0000	0.0000	0.8276	11.3470	463073.8545	11.9303
CSLSSHKFYLNQ	1.0000	0.0000	0.8075	10.8280	254783.2266	11.5314
CSLSVCNLGKNY	1.0000	0.0000	0.8392	11.3037	440538.4329	11.8970
CSMPDMELDRAQ	1.0000	0.0000	0.7646	11.8515	827762.5235	12.3180
CSNSNEGARVAT	1.0000	0.0000	0.7627	10.9075	279192.2025	11.5925
CSNVAHGNTSKN	1.0000	0.0000	0.7736	10.7562	234568.0919	11.4762
CSPLIRQKGPKP	1.0000	0.0000	0.7176	11.1789	381598.5108	11.8011
CSPVPKGKETNF	1.0000	0.0000	0.7331	11.2477	413044.9775	11.8539
CSRLIFNLKPRE	1.0000	0.0000	0.7338	10.9387	289414.2414	11.6165
CSRLITRRGMST	1.0000	0.0000	0.7771	11.2619	419868.5689	11.8649
CSSGPNGEADNL	1.0000	0.0000	0.7509	10.6360	204245.4123	11.3838
CSSLMNTFEDGM	1.0000	0.0000	0.8091	11.3734	477364.6786	11.9506
CSSTMDIFNSAD	1.0000	0.0000	0.7822	10.7991	246449.5028	11.5092
CSSTSQRSQFVL	1.0000	0.0000	0.7866	10.5907	193874.8578	11.3490
CSTDIKNKKHTD	1.0000	0.0000	0.7216	10.8791	270201.8455	11.5706
CSTVVPNSLNRY	1.0000	0.0000	0.7851	10.9413	290284.4255	11.6185
CSVAQTPLNTLP	1.0000	0.0000	0.7255	10.7553	234309.3652	11.4755
CSYDSSSTKPSH	1.0000	0.0000	0.8022	10.4507	165002.7203	11.2413
CTASISNTNIDQ	1.0000	0.0000	0.7289	10.4315	161402.3482	11.2266
CTDDHIPVIIAE	1.0000	0.0000	0.6801	11.8469	823342.4642	12.3145
CTDGIKMEDRPN	1.0000	0.0000	0.7077	11.6552	660292.9948	12.1671
CTFIDNVHLQSS	1.0000	0.0000	0.7779	11.0667	335344.4690	11.7148
CTGGFASPRDSA	1.0000	0.0000	0.7608	11.3884	485697.8739	11.9621
CTGNGSMKNSSQ	1.0000	0.0000	0.7893	10.7111	222690.4971	11.4415
CTISQKECSGTL	1.0000	0.0000	0.7970	11.3486	463925.7078	11.9315
CTLDQVQHMKEF	1.0000	0.0000	0.7234	12.2236	1270407.4502	12.6040
CTLNSSTNSDDK	1.0000	0.0000	0.7122	9.7665	75055.4438	10.7154
CTMVQQKTLSPG	1.0000	0.0000	0.7523	11.5379	576888.8572	12.0770
CTNEIRSKGISK	1.0000	0.0000	0.7378	10.7341	228660.6745	11.4592
CTSLRSTTEVHR	1.0000	0.0000	0.7679	11.1056	350723.9761	11.7447
CTSSDSILCDTY	1.0000	0.0000	0.8241	11.1585	372745.2428	11.7854
CTSTVQAIAPNP	1.0000	0.0000	0.7236	11.1464	367587.1994	11.7761
CTTNNHTTTQRT	1.0000	0.0000	0.7138	11.0376	324296.7344	11.6924
CTTPEKDAECEN	1.0000	0.0000	0.7358	11.7996	779709.0909	12.2781
CVHDRANGFLKI	1.0000	0.0000	0.7265	11.8643	840057.8170	12.3279
CVHRLMAMAENK	1.0000	0.0000	0.7585	12.3322	1439669.5599	12.6875
CVISREGNFDNN	1.0000	0.0000	0.7543	11.1049	350436.6172	11.7442
CVNITSNTTSNI	1.0000	0.0000	0.7262	10.1940	122787.8322	11.0441
CVPSISKNEYVI	1.0000	0.0000	0.7798	11.2727	425135.4797	11.8732
CVSLNLRFAGNN	1.0000	0.0000	0.7569	10.8100	249539.1795	11.5175
CVTKIDLACATT	1.0000	0.0000	0.7387	11.8498	826178.5206	12.3168
CVTSGEDNKSVK	1.0000	0.0000	0.7540	10.9236	284416.4408	11.6048
CWYSADKLAPSR	1.0000	0.0000	0.8588	12.1215	1129562.6466	12.5256
CYCNRIATTPPL	1.0000	0.0000	0.7715	12.0197	1004581.4458	12.4473
CYERSLDAHSMT	1.0000	0.0000	0.8173	11.7068	700720.6977	12.2068
CYKSIHPSSSQQ	1.0000	0.0000	0.8188	10.9915	307543.9697	11.6570
CYVVLQSPTEFH	1.0000	0.0000	0.7794	12.0848	1082754.6513	12.4973
DADSLQIQANNN	1.0000	0.0000	0.6691	10.0052	98800.1260	10.8989
DAECENQGPTIA	1.0000	0.0000	0.6862	11.5411	579042.1221	12.0795
DAELLYMEILFS	1.0000	0.0000	0.7229	10.9450	291500.7477	11.6213
DAFMVDKACNPI	1.0000	0.0000	0.7114	11.8966	871916.8836	12.3527
DAFYDNSIQKKK	1.0000	0.0000	0.6886	10.7532	233754.4053	11.4739
DAGQLNPQLDIN	1.0000	0.0000	0.6559	10.4004	155730.2632	11.2027
DAGSTSVNKVGV	1.0000	0.0000	0.7168	10.6601	209991.2338	11.4023
DAGTYSIMYDRT	1.0000	0.0000	0.7278	11.5938	615273.6106	12.1200
DAGYLITLSNNN	1.0000	0.0000	0.6901	10.0265	101256.2539	10.9153
DAHFSMISIRHN	1.0000	0.0000	0.7639	11.2122	396491.3779	11.8266
DAHSMTIMTFVV	1.0000	0.0000	0.7345	11.7997	779800.9126	12.2782
DAIESVEQNDSA	1.0000	0.0000	0.6917	10.4161	158568.6262	11.2148
DAIPQFVASNRS	1.0000	0.0000	0.7060	10.6161	199612.8644	11.3685
DAKEMDDQSPHS	1.0000	0.0000	0.7215	10.9036	277948.9958	11.5895
DAKITEDRLSSA	1.0000	0.0000	0.6731	10.1412	115539.5118	11.0034
DAKTERIDFKVK	1.0000	0.0000	0.6275	11.0307	321747.8204	11.6872
DAKVNNLANIAQ	1.0000	0.0000	0.6609	10.3864	153240.7324	11.1920
DALAGLKRNTYK	1.0000	0.0000	0.6725	10.7436	231189.7531	11.4665
DALNGANEGNER	1.0000	0.0000	0.6697	10.5774	190930.0029	11.3388
DAMANEDPRYES	1.0000	0.0000	0.7122	11.2205	400327.8957	11.8331
DAMDPMYNLRCY	1.0000	0.0000	0.7784	12.4858	1718153.8452	12.8056
DAMSSSVVQEML	1.0000	0.0000	0.7725	10.8798	270441.3828	11.5712
DANATIIPKLTL	1.0000	0.0000	0.6335	10.1791	120699.3385	11.0326
DANLSNSNINQS	1.0000	0.0000	0.6628	9.1156	35478.2918	10.2152
DANNMTNKELNV	1.0000	0.0000	0.6813	10.2831	136058.4194	11.1126
DANNPFLQVIKS	1.0000	0.0000	0.6815	10.3428	145728.9853	11.1584
DANNQPTKLATS	1.0000	0.0000	0.6568	9.9387	91519.5689	10.8478
DANTNFLSCRMM	1.0000	0.0000	0.7902	11.4462	519120.7685	12.0065
DAPLNDRTGMHS	1.0000	0.0000	0.7151	10.9339	287797.2390	11.6127
DAPSNKKIQNAM	1.0000	0.0000	0.6881	10.5275	180254.5694	11.3004
DAPTKPNNIENQ	1.0000	0.0000	0.6435	10.2575	132100.1845	11.0929
DAQSLRPNRQSP	1.0000	0.0000	0.6910	10.2540	131566.7121	11.0902
DARGPAEDYRLF	1.0000	0.0000	0.6537	11.5581	590512.1837	12.0926
DARKGNLPPVNQ	1.0000	0.0000	0.6612	10.6951	218634.1267	11.4292
DARLGGRSIDIT	1.0000	0.0000	0.6708	10.7443	231363.8085	11.4670
DARMLSNGGSHS	1.0000	0.0000	0.7621	10.5779	191025.6680	11.3391
DARNREANPSDK	1.0000	0.0000	0.6689	10.3734	150952.9642	11.1819
DASHADRMANND	1.0000	0.0000	0.7158	10.9407	290055.0734	11.6179
DASLKKAKLSRK	1.0000	0.0000	0.6660	9.8703	84583.2051	10.7952
DASVMNNSVGHE	1.0000	0.0000	0.7596	10.9525	294038.3190	11.6270
DATELNIAIPGH	1.0000	0.0000	0.6588	10.9213	283663.5905	11.6031
DATSFTIEIAPY	1.0000	0.0000	0.6809	10.9959	309098.3934	11.6604
DAVEKVTAQLKR	1.0000	0.0000	0.6402	11.0607	333063.4755	11.7102
DAVPPDFHTLRK	1.0000	0.0000	0.6536	11.2213	400709.2053	11.8337
DAYKQLQIEAVS	1.0000	0.0000	0.6927	11.0688	336181.2185	11.7165
DCDRGTSYLLIM	1.0000	0.0000	0.7737	11.5704	598905.5688	12.1020
DCFNPIAICQEP	1.0000	0.0000	0.7368	12.1760	1202748.1191	12.5675
DCGGNNDKANSD	1.0000	0.0000	0.7326	10.7663	237310.2786	11.4840
DCHWVADSLGRV	1.0000	0.0000	0.8429	12.7681	2378059.0213	13.0226
DCKILAVSMGFY	1.0000	0.0000	0.7804	12.0537	1044702.9792	12.4734
DCLLGCDKLIME	1.0000	0.0000	0.7759	11.9515	928751.3634	12.3949
DCSPLIRQKGPK	1.0000	0.0000	0.7171	11.1569	372064.9852	11.7842
DCTGNGSMKNSS	1.0000	0.0000	0.7815	10.6138	199098.5191	11.3667
DDAELLYMEILF	1.0000	0.0000	0.6921	11.2152	397867.9382	11.8289
DDAMSSSVVQEM	1.0000	0.0000	0.7716	11.0281	320766.5380	11.6851
DDARMLSNGGSH	1.0000	0.0000	0.7472	10.8481	260729.9956	11.5468
DDCDRGTSYLLI	1.0000	0.0000	0.7453	11.2274	403516.3186	11.8384
DDCLLGCDKLIM	1.0000	0.0000	0.7748	11.8973	872569.4133	12.3532
DDDESNGIFDAF	1.0000	0.0000	0.6785	10.7976	246009.6777	11.5080
DDDINSSNNPRL	1.0000	0.0000	0.6628	9.5202	56525.1773	10.5261
DDDNPPEENLRG	1.0000	0.0000	0.6489	10.4980	174233.6962	11.2777
DDDNYTSDYTRS	1.0000	0.0000	0.7235	10.5595	187020.3352	11.3250
DDDPSLCTFIDN	1.0000	0.0000	0.7161	10.7951	245302.2108	11.5061
DDDVQTEYHFNM	1.0000	0.0000	0.6975	11.8414	818185.6998	12.3103
DDEHSDNQLFTA	1.0000	0.0000	0.6902	10.6407	205357.5106	11.3874
DDERNVDLPMRA	1.0000	0.0000	0.6680	11.1434	366301.0841	11.7738
DDESNGIFDAFM	1.0000	0.0000	0.7043	11.1406	365131.6171	11.7716
DDETRNDSLPNL	1.0000	0.0000	0.6539	9.7970	77738.8490	10.7389
DDGPSVGKQLRS	1.0000	0.0000	0.7012	10.5608	187300.3949	11.3260
DDHIPVIIAEDR	1.0000	0.0000	0.6289	11.3738	477601.5378	11.9509
DDIELFARIGVD	1.0000	0.0000	0.6380	11.2140	397312.8176	11.8280
DDINLSKSHNET	1.0000	0.0000	0.6823	9.8274	80507.0257	10.7622
DDINSSNNPRLI	1.0000	0.0000	0.6641	9.5397	57807.0903	10.5411
DDKAQNFEVNPE	1.0000	0.0000	0.6546	10.8501	261349.0354	11.5484
DDKKNQLSPPQA	1.0000	0.0000	0.6585	10.2375	129097.7286	11.0775
DDKVSQGTNAGV	1.0000	0.0000	0.6864	10.8593	264108.2672	11.5554
DDLDELRPHNFI	1.0000	0.0000	0.6672	10.7964	245674.7827	11.5071
DDMSIILTVANN	1.0000	0.0000	0.6922	10.3864	153225.6531	11.1919
DDNDISLLQDIE	1.0000	0.0000	0.6545	10.0364	102417.1873	10.9229
DDNFQLKNTKIF	1.0000	0.0000	0.6553	10.4339	161850.5426	11.2285
DDNKLGRKPSFY	1.0000	0.0000	0.6995	10.7281	227092.9764	11.4546
DDNLELSNRWSP	1.0000	0.0000	0.7539	10.5749	190372.9044	11.3368
DDNPPEENLRGD	1.0000	0.0000	0.6489	10.4980	174233.6962	11.2777
DDNYTSDYTRSS	1.0000	0.0000	0.7356	10.2893	137021.7660	11.1173
DDPDFPTELDNV	1.0000	0.0000	0.6448	10.6525	208167.6446	11.3965
DDPHGVIINPDL	1.0000	0.0000	0.6609	10.9636	297820.7562	11.6356
DDPMTENRPNSD	1.0000	0.0000	0.6846	10.4584	166477.3076	11.2473
DDPMTHETNASK	1.0000	0.0000	0.6979	10.7866	242910.9827	11.4995
DDPPKQESAELF	1.0000	0.0000	0.6633	10.6388	204911.9220	11.3860
DDPSLCTFIDNV	1.0000	0.0000	0.7274	10.9634	297751.2251	11.6354
DDQNLPGYGLTV	1.0000	0.0000	0.6837	10.9928	308008.5140	11.6580
DDQNMLMPTMNH	1.0000	0.0000	0.7367	11.4775	538155.3537	12.0306
DDQSPHSIGQDS	1.0000	0.0000	0.7219	10.4627	167310.8451	11.2506
DDQYVACQTISK	1.0000	0.0000	0.7381	11.6688	670760.6193	12.1776
DDREHKSRDESA	1.0000	0.0000	0.7011	10.7118	222879.9758	11.4421
DDRLTVQAVVYF	1.0000	0.0000	0.6660	11.6944	690840.1684	12.1973
DDSCALVKLKHF	1.0000	0.0000	0.7496	11.3100	443785.5736	11.9019
DDSEMKVESIKS	1.0000	0.0000	0.7181	10.3476	146535.7272	11.1621
DDSKIRTVLKKK	1.0000	0.0000	0.6530	10.2695	133930.8915	11.1020
DDSRKDLGTFQI	1.0000	0.0000	0.6689	10.6320	203313.1139	11.3807
DDSRNPPAMAIE	1.0000	0.0000	0.6853	10.8616	264829.8372	11.5572
DDSSELLLSSFK	1.0000	0.0000	0.6762	9.2611	41949.7122	10.3270
DDSSHSPLNVSG	1.0000	0.0000	0.7234	9.8219	80000.3076	10.7580
DDSSVAFKESTY	1.0000	0.0000	0.7325	10.5091	176479.3798	11.2862
DDTDESQAVQPL	1.0000	0.0000	0.6645	10.6286	202505.2409	11.3781
DDTELTRNQWAA	1.0000	0.0000	0.7245	11.5527	586822.8271	12.0884
DDTKCEPVNNSQ	1.0000	0.0000	0.7242	10.8535	262349.4152	11.5509
DDTLNQNNEPNV	1.0000	0.0000	0.6553	10.0194	100427.0458	10.9098
DDTLPLITMQNQ	1.0000	0.0000	0.6634	10.5820	191924.9888	11.3422
DDVQTEYHFNMT	1.0000	0.0000	0.7009	11.7848	766551.8393	12.2668
DEAVTMGLNILP	1.0000	0.0000	0.6768	10.8915	274098.7403	11.5802
DECLCPTHGQNG	1.0000	0.0000	0.7736	12.2545	1316485.6412	12.6278
DEDSDSSAAIQV	1.0000	0.0000	0.7023	10.2685	133776.9773	11.1013
DEEFPQDVLFDN	1.0000	0.0000	0.6561	11.0169	316656.6247	11.6765
DEEKFVALGRNL	1.0000	0.0000	0.6653	10.8690	267100.1928	11.5629
DEENGSRNTKYN	1.0000	0.0000	0.6984	10.4096	157389.4473	11.2098
DEEPPPMSNKTS	1.0000	0.0000	0.6947	10.2978	138370.2232	11.1238
DEERKCSLSSHK	1.0000	0.0000	0.7684	10.7127	223090.2354	11.4427
DEESLIKSPRAT	1.0000	0.0000	0.6727	10.1421	115669.3087	11.0042
DEFVDNKVTERL	1.0000	0.0000	0.6575	10.9040	278067.9615	11.5898
DEFYNSEIITTD	1.0000	0.0000	0.6862	10.7010	220113.1645	11.4337
DEGGGVVNTIAT	1.0000	0.0000	0.6540	11.2342	406684.6672	11.8436
DEGPKKIDSYDS	1.0000	0.0000	0.6983	10.5702	189338.7522	11.3332
DEGSVLNQRNID	1.0000	0.0000	0.6840	10.4147	158300.6092	11.2137
DEGTESRNYLVP	1.0000	0.0000	0.7035	10.8403	258419.9998	11.5408
DEHSDNQLFTAD	1.0000	0.0000	0.6902	10.6407	205357.5106	11.3874
DEIHERLLLLEK	1.0000	0.0000	0.6618	10.5497	184919.3065	11.3174
DEITFKTLTEAS	1.0000	0.0000	0.6569	10.3472	146475.8220	11.1618
DEKGNNASTGPL	1.0000	0.0000	0.6720	10.1766	120351.8381	11.0307
DEKIPCTTNNHT	1.0000	0.0000	0.7075	11.0625	333736.0834	11.7116
DEKNSDSKMISP	1.0000	0.0000	0.7017	9.9703	94911.0889	10.8721
DELHHWSSNDNL	1.0000	0.0000	0.8024	11.0412	325639.2900	11.6952
DELLSHLGDPAF	1.0000	0.0000	0.6961	10.6521	208059.4124	11.3961
DELRPHNFICIY	1.0000	0.0000	0.7366	11.9481	925081.3945	12.3923
DELRSLNRLLSL	1.0000	0.0000	0.6623	9.4016	49310.4625	10.4350
DELTNCAGGVKS	1.0000	0.0000	0.7379	11.1374	363804.0990	11.7692
DEMLVSKASQLK	1.0000	0.0000	0.7101	10.4201	159296.3088	11.2178
DEMRPPNGLPSG	1.0000	0.0000	0.7011	10.8650	265865.8425	11.5598
DENESKILSAIL	1.0000	0.0000	0.6665	9.7632	74771.8987	10.7129
DENSPRSFNVLG	1.0000	0.0000	0.7069	10.2279	127678.5925	11.0701
DEPGPEHYQSKK	1.0000	0.0000	0.6970	11.2925	434922.3090	11.8884
DEQSLSLIYCDR	1.0000	0.0000	0.7664	11.0155	316172.5492	11.6755
DEQSSSLKNNSL	1.0000	0.0000	0.6614	8.9750	30174.0141	10.1071
DEQYLTKNKYAQ	1.0000	0.0000	0.6859	11.1537	370667.2972	11.7817
DERLESLMKDGT	1.0000	0.0000	0.6885	10.6402	205235.8035	11.3870
DERNVDLPMRAK	1.0000	0.0000	0.6686	11.1082	351752.7305	11.7467
DERSLYFRDSNN	1.0000	0.0000	0.7207	10.3422	145625.0502	11.1579
DERSRKEEATTA	1.0000	0.0000	0.6564	10.7000	219865.8366	11.4330
DESAENALKTIN	1.0000	0.0000	0.6583	10.0040	98659.9588	10.8980
DESDPYKNVNSN	1.0000	0.0000	0.7051	10.0743	106975.2726	10.9520
DESELVNRGLIS	1.0000	0.0000	0.6943	10.1299	114050.2116	10.9948
DESKKLNQVNYI	1.0000	0.0000	0.6954	10.4325	161589.7698	11.2274
DESNGIFDAFMV	1.0000	0.0000	0.7123	11.3089	443201.8201	11.9010
DESQAVQPLKLS	1.0000	0.0000	0.6880	10.2316	128212.6026	11.0729
DESTDLAFYANT	1.0000	0.0000	0.6931	10.6100	198221.9529	11.3638
DETKHLSIVSPK	1.0000	0.0000	0.6948	10.3359	144576.8471	11.1531
DETKLQNTKNSV	1.0000	0.0000	0.6607	9.9536	93105.9569	10.8593
DETPSQQHPELT	1.0000	0.0000	0.6762	10.7028	220573.0795	11.4351
DETRNDSLPNLY	1.0000	0.0000	0.6849	10.1431	115801.6146	11.0049
DEVPKTNIPSFP	1.0000	0.0000	0.6679	10.5368	182203.2786	11.3075
DEVRDELHHWSS	1.0000	0.0000	0.8230	11.8735	848970.5583	12.3349
DEYGRSQLHVTL	1.0000	0.0000	0.7243	11.1881	385665.2059	11.8081
DEYNLTGSESYL	1.0000	0.0000	0.7345	10.4697	168649.4258	11.2559
DFADVNKRRTML	1.0000	0.0000	0.6769	11.1536	370646.1601	11.7816
DFDPSNLIRLGI	1.0000	0.0000	0.6761	10.3431	145777.6993	11.1586
DFEDVPSELSAS	1.0000	0.0000	0.7073	10.1827	121199.2639	11.0354
DFFYHRQVNENF	1.0000	0.0000	0.7073	11.8429	819604.2632	12.3114
DFGAETNKQFIA	1.0000	0.0000	0.6480	11.1484	368445.9382	11.7777
DFHTLRKRIQEI	1.0000	0.0000	0.6510	11.2324	405859.6279	11.8422
DFKCELGIFNHS	1.0000	0.0000	0.7622	11.4749	536555.5202	12.0286
DFKRTIRNSTKL	1.0000	0.0000	0.6651	10.2246	127185.9827	11.0675
DFKVKPTTSVEY	1.0000	0.0000	0.6928	11.0727	337692.6872	11.7195
DFLKAMANIRLA	1.0000	0.0000	0.6772	10.9554	295037.9545	11.6293
DFLSLADRTGMH	1.0000	0.0000	0.7218	11.1186	356012.6584	11.7547
DFNDNRPQQAME	1.0000	0.0000	0.6753	11.2112	396062.3655	11.8259
DFNKNEDSNNPP	1.0000	0.0000	0.6650	9.8535	82965.7430	10.7823
DFPNMKTSLTVK	1.0000	0.0000	0.6931	10.5221	179148.0351	11.2962
DFPTELDNVQSN	1.0000	0.0000	0.6790	10.2809	135705.3215	11.1108
DFQEDEEPPPMS	1.0000	0.0000	0.6798	11.1662	376070.0288	11.7913
DFSFSANNNSLL	1.0000	0.0000	0.6854	9.3838	48314.3664	10.4213
DFSPIIFLIGVH	1.0000	0.0000	0.7008	11.2241	401984.5171	11.8358
DFSSGTNSSHSP	1.0000	0.0000	0.7273	9.6532	65881.8185	10.6284
DFVGALDGPHIK	1.0000	0.0000	0.6564	11.4669	531606.9889	12.0224
DFYASSANKSGP	1.0000	0.0000	0.7362	10.4134	158073.3485	11.2127
DGDKKQNPIDHT	1.0000	0.0000	0.6489	10.8723	268110.3480	11.5654
DGDQGVLDLKTP	1.0000	0.0000	0.6472	10.7882	243359.5261	11.5008
DGEAEDSSAQKS	1.0000	0.0000	0.7014	10.2494	130879.0157	11.0867
DGFAKTTEELIS	1.0000	0.0000	0.6661	10.5536	185762.2483	11.3205
DGIFKHFSGYNG	1.0000	0.0000	0.7348	11.5769	603367.8344	12.1069
DGIKMEDRPNYV	1.0000	0.0000	0.6792	11.5885	611487.9109	12.1159
DGIRQNGWLYSM	1.0000	0.0000	0.8211	12.1993	1235391.8696	12.5854
DGKTIHNFILPT	1.0000	0.0000	0.6631	10.8031	247578.7084	11.5122
DGLISFANSLSW	1.0000	0.0000	0.7846	10.7198	224935.7926	11.4482
DGLKSIARAQSP	1.0000	0.0000	0.6886	10.4126	157922.5286	11.2121
DGLSAKSVSGNN	1.0000	0.0000	0.7024	9.7849	76670.6750	10.7296
DGMVGYSMSGPS	1.0000	0.0000	0.8101	11.4505	521689.3251	12.0098
DGNLQPLNAVSV	1.0000	0.0000	0.6919	10.3501	146962.0173	11.1640
DGNLSFAKKTYR	1.0000	0.0000	0.7016	10.7247	226206.5700	11.4520
DGPADQISTFQL	1.0000	0.0000	0.6718	10.7535	233843.2091	11.4741
DGPHIKLPVKLT	1.0000	0.0000	0.6579	10.8456	259986.5810	11.5449
DGPSIQNEDSTP	1.0000	0.0000	0.6792	10.1803	120868.3969	11.0335
DGPSVGKQLRSK	1.0000	0.0000	0.7003	10.5256	179861.3987	11.2989
DGQAILVLSIST	1.0000	0.0000	0.6898	10.2254	127309.1437	11.0682
DGQSDKLWLFPH	1.0000	0.0000	0.7806	11.7245	715143.0687	12.2204
DGQSRDQFILLS	1.0000	0.0000	0.7001	10.4027	156133.0879	11.2044
DGQTKKNPAAKD	1.0000	0.0000	0.6336	10.6699	212364.5741	11.4098
DGSQLPTNDSLT	1.0000	0.0000	0.6688	9.7316	72101.4607	10.6886
DGSSSTNSERFL	1.0000	0.0000	0.7037	9.6174	63216.7392	10.6008
DGTDCHWVADSL	1.0000	0.0000	0.8330	12.4351	1620681.0763	12.7666
DGTGHDILHSYS	1.0000	0.0000	0.7571	11.1057	350744.3338	11.7448
DGTGSRKLNIQN	1.0000	0.0000	0.6773	10.2501	130978.8254	11.0872
DGTNSFTNWRNI	1.0000	0.0000	0.7654	11.1229	357771.1934	11.7580
DGVHNLLSADAN	1.0000	0.0000	0.7025	10.4359	162226.6867	11.2300
DGYRLMSDPAQY	1.0000	0.0000	0.7379	11.6586	662911.3233	12.1698
DGYVLENKSQDE	1.0000	0.0000	0.7020	10.8289	255046.2343	11.5321
DHAKPDYQTDYN	1.0000	0.0000	0.6898	11.5058	555964.0626	12.0523
DHANATNHDQAI	1.0000	0.0000	0.6796	11.1180	355773.3577	11.7543
DHDKSSVFCKVT	1.0000	0.0000	0.7742	11.3728	477032.2392	11.9501
DHDSKNNHYMFD	1.0000	0.0000	0.7633	11.3943	488995.9089	11.9666
DHEPLFRLELRV	1.0000	0.0000	0.6757	11.1361	363230.7034	11.7681
DHFKNQVYHKHD	1.0000	0.0000	0.7074	12.0268	1012852.5159	12.4528
DHIPVIIAEDRT	1.0000	0.0000	0.6323	11.3172	447461.1783	11.9074
DHKQKDLIPIAN	1.0000	0.0000	0.6517	10.7256	226446.5851	11.4527
DHKQRKNKENND	1.0000	0.0000	0.6658	10.5114	176950.3256	11.2880
DHLAAPYSGWGN	1.0000	0.0000	0.8126	12.1020	1104461.1931	12.5106
DHLTIQQSEESN	1.0000	0.0000	0.7012	10.2880	136824.5922	11.1163
DHLVIEPTPDQQ	1.0000	0.0000	0.6468	11.1632	374760.5986	11.7890
DHNAQPNDISKQ	1.0000	0.0000	0.6856	10.5399	182858.3324	11.3099
DHQDNHYQEKKL	1.0000	0.0000	0.6970	11.3853	483950.0435	11.9597
DHQGSSDSKEKK	1.0000	0.0000	0.7122	10.2726	134419.0092	11.1045
DHQITNPPRYDN	1.0000	0.0000	0.6830	11.0925	345460.1860	11.7346
DHRKNNLPSSLN	1.0000	0.0000	0.6831	9.6154	63077.8957	10.5994
DHRSYTSYVGLP	1.0000	0.0000	0.7702	11.2828	430089.0075	11.8809
DHSNFSLNPASF	1.0000	0.0000	0.7256	10.0290	101539.2635	10.9172
DHSYDFPNMKTS	1.0000	0.0000	0.7568	10.9680	299333.4555	11.6390
DHTKIYAIQNPI	1.0000	0.0000	0.6675	11.2181	399197.4346	11.8312
DHTPRTASPDKK	1.0000	0.0000	0.6662	10.6610	210214.6846	11.4030
DHYDNDSGQYYN	1.0000	0.0000	0.7709	11.5494	584609.3098	12.0859
DIANISCQTLQS	1.0000	0.0000	0.7362	10.6139	199113.5492	11.3668
DICKRAMPPNHL	1.0000	0.0000	0.7313	11.7549	740677.5481	12.2438
DIDEAVTMGLNI	1.0000	0.0000	0.6689	11.0372	324171.0703	11.6922
DIDNQYDLFLVE	1.0000	0.0000	0.6797	10.9799	303445.8993	11.6481
DIEKDYKTTLVS	1.0000	0.0000	0.6784	10.5755	190495.7218	11.3372
DIELFARIGVDL	1.0000	0.0000	0.6505	11.0657	334978.2944	11.7141
DIEMFGTTLSYI	1.0000	0.0000	0.7159	11.1680	376852.9356	11.7927
DIEPPQNDRTGM	1.0000	0.0000	0.6557	11.1718	378504.6071	11.7956
DIEQMSQESISF	1.0000	0.0000	0.7355	10.6419	205645.4481	11.3883
DIERQNGTITSK	1.0000	0.0000	0.6634	10.4423	163428.2031	11.2349
DIFNSADMEGHF	1.0000	0.0000	0.7244	11.4388	514683.8216	12.0008
DIGIANNSGTAS	1.0000	0.0000	0.6900	10.1278	113778.6651	10.9932
DIGNTEHDAKIT	1.0000	0.0000	0.6495	10.8805	270657.9673	11.5717
DIKAEGHVPKEQ	1.0000	0.0000	0.6343	11.4576	525941.6750	12.0153
DIKNKKHTDKNR	1.0000	0.0000	0.6517	10.4643	167613.5760	11.2518
DIKNQHTSPADG	1.0000	0.0000	0.6823	10.7125	223056.4417	11.4426
DIKSIEKNADEY	1.0000	0.0000	0.6783	10.6408	205373.9135	11.3875
DIKSQNTLPDLD	1.0000	0.0000	0.6488	9.8929	86818.2401	10.8126
DILHSYSTRNPF	1.0000	0.0000	0.7357	10.6396	205090.0655	11.3865
DILQYEPKSCLK	1.0000	0.0000	0.7378	11.1292	360368.8381	11.7629
DILTSFSGQTKI	1.0000	0.0000	0.6834	10.2166	126017.9252	11.0614
DIMNKTKMPMYG	1.0000	0.0000	0.7181	11.8520	828241.7126	12.3184
DIMNYGNYLEST	1.0000	0.0000	0.7490	11.0196	317668.4823	11.6787
DINDNEDENESK	1.0000	0.0000	0.6560	9.9359	91222.9964	10.8457
DINFKQNSTEHD	1.0000	0.0000	0.6893	10.5213	178979.1118	11.2956
DINLSKSHNETT	1.0000	0.0000	0.6797	9.7707	75426.4083	10.7187
DINSSNNPRLIP	1.0000	0.0000	0.6655	9.5616	59288.2976	10.5580
DIPGTHQIRASS	1.0000	0.0000	0.7068	10.7819	241591.0749	11.4959
DIQQTNFQNKKQ	1.0000	0.0000	0.6524	10.6957	218781.8558	11.4297
DIQTKIKNVRIS	1.0000	0.0000	0.6634	10.4476	164417.2068	11.2390
DISIHQNDGLIS	1.0000	0.0000	0.7033	10.3277	143219.2574	11.1468
DISKQSARGLAG	1.0000	0.0000	0.6975	10.5404	182952.0916	11.3103
DISLANYLLRLQ	1.0000	0.0000	0.6921	10.1958	123038.5587	11.0454
DISLAVDEERKC	1.0000	0.0000	0.7198	11.2531	415604.0405	11.8581
DISLLQDIEQMS	1.0000	0.0000	0.7037	10.3832	152674.7939	11.1895
DISRIALQALDL	1.0000	0.0000	0.6641	10.2693	133900.5664	11.1019
DISRTILKEEGS	1.0000	0.0000	0.6786	10.2142	125675.5717	11.0596
DISSPSRIQGKF	1.0000	0.0000	0.7099	10.3379	144917.2760	11.1547
DISVNLGGIRSD	1.0000	0.0000	0.7006	10.3390	145088.6311	11.1555
DITFSFQIDNPA	1.0000	0.0000	0.6740	10.6757	213806.9904	11.4143
DITGPVVKDSWS	1.0000	0.0000	0.7789	11.4765	537544.0136	12.0298
DITITTPTPSNI	1.0000	0.0000	0.6417	10.0184	100310.1842	10.9091
DITTYVTAYDPK	1.0000	0.0000	0.6633	11.3616	470928.9779	11.9415
DIVGKTDPTSDI	1.0000	0.0000	0.6548	10.5498	184941.3751	11.3175
DIVIMYPQVMVC	1.0000	0.0000	0.7025	12.9224	2840339.4771	13.1412
DIVSRLALRSGN	1.0000	0.0000	0.7001	10.2048	124325.2935	11.0524
DKAATLYNISLY	1.0000	0.0000	0.7109	10.6164	199683.3911	11.3687
DKACNPIQDHQG	1.0000	0.0000	0.7020	11.7744	757435.7887	12.2588
DKANSDNCKPHA	1.0000	0.0000	0.7374	11.0037	311885.4040	11.6664
DKAQNFEVNPEF	1.0000	0.0000	0.6628	11.0284	320878.5108	11.6854
DKCSPVPKGKET	1.0000	0.0000	0.7127	11.2110	395949.4569	11.8257
DKDDNDISLLQD	1.0000	0.0000	0.6495	9.9276	90351.1037	10.8393
DKDNPVMEVNNT	1.0000	0.0000	0.6819	10.7232	225810.6510	11.4508
DKFGSSKIPELD	1.0000	0.0000	0.6824	10.2540	131573.0146	11.0902
DKFTTKSLTASD	1.0000	0.0000	0.6657	9.9139	88946.2847	10.8288
DKGEVFNKKDMN	1.0000	0.0000	0.6794	11.0238	319210.4611	11.6819
DKGPPSQQMFQV	1.0000	0.0000	0.6947	11.4591	526844.2617	12.0164
DKGPTNTQQNKK	1.0000	0.0000	0.6419	10.3834	152701.4049	11.1896
DKIKTKELDSIK	1.0000	0.0000	0.6392	10.0667	106048.5420	10.9462
DKINCKDANLSN	1.0000	0.0000	0.7093	10.3028	139179.9800	11.1277
DKITSPLQFVPS	1.0000	0.0000	0.6878	10.3162	141335.1481	11.1380
DKKFPQNFELAP	1.0000	0.0000	0.6506	10.8211	252768.6209	11.5261
DKKNQLSPPQAV	1.0000	0.0000	0.6695	10.4058	156700.6131	11.2069
DKKQNPIDHTPR	1.0000	0.0000	0.6465	10.8527	262109.5866	11.5503
DKKSNTINIYGF	1.0000	0.0000	0.6960	10.5518	185384.8571	11.3191
DKKSPMLHVNTS	1.0000	0.0000	0.7233	10.4285	160840.1532	11.2243
DKLAIAMSVQQN	1.0000	0.0000	0.7005	10.8348	256762.6468	11.5365
DKLAPSRNHFYL	1.0000	0.0000	0.7217	10.8387	257927.8117	11.5396
DKLIMEIMDETK	1.0000	0.0000	0.6653	11.1475	368043.7115	11.7769
DKLLLVCLISNN	1.0000	0.0000	0.7133	10.1632	118507.2694	11.0204
DKLWLFPHNNPF	1.0000	0.0000	0.7679	11.5944	615685.9772	12.1204
DKNEFAKSIKFR	1.0000	0.0000	0.6746	10.6504	207649.7778	11.3948
DKNGDISRTILK	1.0000	0.0000	0.6582	10.1641	118628.1044	11.0210
DKNIDMDLNPKA	1.0000	0.0000	0.6603	10.4770	170073.3443	11.2615
DKNKHPPNEFNK	1.0000	0.0000	0.6681	10.5282	180405.8287	11.3009
DKNRANQRSNVR	1.0000	0.0000	0.6889	10.4190	159088.9674	11.2170
DKNRSMYDGYRL	1.0000	0.0000	0.7496	11.3604	470254.7624	11.9405
DKNSSYNHQHGN	1.0000	0.0000	0.7606	10.6732	213177.2845	11.4124
DKPGIQQLIDPV	1.0000	0.0000	0.6332	11.0015	311095.2166	11.6647
DKPGISIDNREE	1.0000	0.0000	0.6624	10.5345	181719.4482	11.3058
DKPLNPFPADTA	1.0000	0.0000	0.6399	10.5672	188689.7342	11.3309
DKPMSIPKHLCG	1.0000	0.0000	0.7573	11.5927	614484.3859	12.1191
DKQNTLIKMIIH	1.0000	0.0000	0.6749	10.9343	287941.4841	11.6131
DKRFDLWVNAEP	1.0000	0.0000	0.7349	11.8268	804550.4585	12.2991
DKSADNNSDKSS	1.0000	0.0000	0.6660	9.1600	37336.2575	10.2493
DKSISSEKFLEG	1.0000	0.0000	0.6971	10.0160	100041.2624	10.9073
DKSSKVQLETNY	1.0000	0.0000	0.7057	10.2629	132931.5060	11.0970
DKSSLFMHHILT	1.0000	0.0000	0.7501	10.7978	246066.3233	11.5081
DKSSVFCKVTKS	1.0000	0.0000	0.7656	10.7692	238098.4990	11.4862
DKSTMRSQNMRK	1.0000	0.0000	0.7351	10.7448	231491.7334	11.4674
DKTKPNQQPGCS	1.0000	0.0000	0.7192	11.0415	325756.6950	11.6954
DKVIECVHDRAN	1.0000	0.0000	0.7071	11.9070	882420.8641	12.3607
DKVLTRKPSLGR	1.0000	0.0000	0.6723	10.4520	165256.5860	11.2424
DKVSQGTNAGVS	1.0000	0.0000	0.7108	10.5891	193500.7825	11.3477
DKWQEAESGETV	1.0000	0.0000	0.7500	11.8720	847551.2862	12.3338
DKYDMGVSNRPG	1.0000	0.0000	0.7276	11.3944	489025.0540	11.9667
DLACATTTNSDN	1.0000	0.0000	0.7095	10.4358	162207.3705	11.2299
DLAEKSPSKRAN	1.0000	0.0000	0.6750	9.9883	96900.4927	10.8860
DLAFYANTSAIV	1.0000	0.0000	0.7060	10.8754	269062.7859	11.5678
DLAILFATKTDT	1.0000	0.0000	0.6356	10.4360	162237.0663	11.2300
DLCSRLIFNLKP	1.0000	0.0000	0.7252	10.6282	202414.6263	11.3778
DLDELRPHNFIC	1.0000	0.0000	0.7238	11.4342	511974.5258	11.9973
DLDGNLSFAKKT	1.0000	0.0000	0.6674	10.1222	113044.6929	10.9889
DLDNKIKSSTTL	1.0000	0.0000	0.6459	9.4116	49886.0481	10.4427
DLDPDGQTKKNP	1.0000	0.0000	0.6356	10.4284	160825.6386	11.2242
DLDQKQPESLVL	1.0000	0.0000	0.6678	10.2783	135305.1540	11.1089
DLDSEHPGELNK	1.0000	0.0000	0.6844	10.3891	153716.2197	11.1940
DLDSENNKDVLP	1.0000	0.0000	0.6598	9.8786	85395.9374	10.8016
DLEEKADKNIDM	1.0000	0.0000	0.6549	10.7401	230255.6012	11.4638
DLELHVHLIGDP	1.0000	0.0000	0.6853	11.1548	371150.0442	11.7825
DLFATMRPPLST	1.0000	0.0000	0.6914	10.6580	209487.7295	11.4007
DLFLVEGSSLPC	1.0000	0.0000	0.7586	10.8146	250863.3111	11.5210
DLGNKSTPPISN	1.0000	0.0000	0.6661	9.6687	67065.6484	10.6403
DLGQQWHINKTP	1.0000	0.0000	0.7458	11.8481	824494.9384	12.3154
DLGQTSFKYNSC	1.0000	0.0000	0.7793	11.0414	325735.9871	11.6954
DLGTFQICLMIR	1.0000	0.0000	0.7218	11.7894	770679.2692	12.2703
DLIPIANSANAS	1.0000	0.0000	0.6740	9.8339	81111.1515	10.7672
DLISKISSLKDS	1.0000	0.0000	0.6625	9.1807	38238.7169	10.2652
DLISTRRLRPVP	1.0000	0.0000	0.6717	10.5222	179171.4200	11.2963
DLKARQYLSIVQ	1.0000	0.0000	0.6996	10.8993	276580.1072	11.5862
DLKNTGETNNTR	1.0000	0.0000	0.6469	10.0180	100267.9822	10.9088
DLKQLKTLRTLN	1.0000	0.0000	0.6364	9.8415	81828.1854	10.7731
DLKRQIEEIYLK	1.0000	0.0000	0.6564	10.9214	283708.3592	11.6032
DLKTGGSSPMNF	1.0000	0.0000	0.7215	10.4750	169681.3403	11.2600
DLKTPLLNNPGI	1.0000	0.0000	0.6417	9.9126	88811.0185	10.8278
DLLDHDKSSVFC	1.0000	0.0000	0.7687	10.9998	310509.5054	11.6634
DLLETYDNLFKI	1.0000	0.0000	0.6705	10.4742	169538.5767	11.2594
DLLPAECCEERQ	1.0000	0.0000	0.7420	12.0337	1020895.6513	12.4580
DLLSHNVSVSSD	1.0000	0.0000	0.7180	9.6702	67182.9101	10.6415
DLLSKSSDPYQP	1.0000	0.0000	0.7033	9.9345	91077.4491	10.8446
DLLVNTKFFQNK	1.0000	0.0000	0.6684	10.4345	161961.2681	11.2289
DLNKNPNQCSVA	1.0000	0.0000	0.7309	10.6061	197338.5532	11.3608
DLNLTNNSDDDN	1.0000	0.0000	0.6371	9.2592	41856.4517	10.3256
DLNPDSIIFSKV	1.0000	0.0000	0.6850	10.0963	109727.4584	10.9690
DLNPGHSRKSRI	1.0000	0.0000	0.7092	10.3945	154668.4704	11.1982
DLNPKAGSTCDR	1.0000	0.0000	0.7220	10.8953	275286.7721	11.5831
DLNPLTIGMEED	1.0000	0.0000	0.6668	10.7022	220421.8721	11.4347
DLNQHGANMDSL	1.0000	0.0000	0.7224	10.6327	203470.4615	11.3812
DLNTVADNQNVR	1.0000	0.0000	0.6695	10.4716	169020.9948	11.2574
DLPIQLISKKNR	1.0000	0.0000	0.6570	10.0419	103067.6565	10.9272
DLPMRAKKANDN	1.0000	0.0000	0.6682	10.6408	205380.6060	11.3875
DLPMWIRRDDDP	1.0000	0.0000	0.7271	12.0554	1046725.3678	12.4747
DLPSHALSVKSG	1.0000	0.0000	0.7211	10.1606	118150.8617	11.0184
DLQMYTSNNTQH	1.0000	0.0000	0.7404	10.8861	272411.7498	11.5760
DLRPTKSVNERK	1.0000	0.0000	0.6680	10.3280	143261.7131	11.1470
DLRSATYVGCST	1.0000	0.0000	0.7795	11.2729	425187.0631	11.8733
DLRYLKRDPVAY	1.0000	0.0000	0.6861	11.4318	510552.8697	11.9954
DLSISSNASTEE	1.0000	0.0000	0.6769	9.3301	45415.8004	10.3800
DLSKNEIALNEF	1.0000	0.0000	0.6685	10.0154	99966.7032	10.9068
DLSLCASRINAP	1.0000	0.0000	0.7364	10.5136	177394.0296	11.2897
DLSRDAIESVEQ	1.0000	0.0000	0.6916	10.4775	170187.2813	11.2620
DLSSASHQFLPH	1.0000	0.0000	0.7467	10.4514	165138.6874	11.2419
DLSSCLNEKENS	1.0000	0.0000	0.7220	9.8399	81674.4005	10.7719
DLSSKDSADTHK	1.0000	0.0000	0.6922	9.8769	85235.5162	10.8003
DLSSNQNKPEGM	1.0000	0.0000	0.7086	10.1783	120590.7005	11.0320
DLTGDKLAIAMS	1.0000	0.0000	0.6858	10.5936	194504.7449	11.3512
DLTQLYEKAQYV	1.0000	0.0000	0.6874	11.3857	484154.5838	11.9600
DLVLKAQIVKDC	1.0000	0.0000	0.6980	11.3889	485944.3854	11.9624
DLVQKGPLFLNS	1.0000	0.0000	0.6853	10.2781	135275.5267	11.1087
DLVRAFTTSNSG	1.0000	0.0000	0.7024	10.2904	137205.8502	11.1182
DLVVTVARHIMG	1.0000	0.0000	0.6761	11.8832	858531.7251	12.3424
DLWLHDDDINSS	1.0000	0.0000	0.7723	10.8850	272049.7211	11.5752
DLWVNAEPYNNA	1.0000	0.0000	0.7729	11.6435	651511.6400	12.1582
DLYEDPRRKIPP	1.0000	0.0000	0.6457	11.1080	351675.9644	11.7466
DMDLNPKAGSTC	1.0000	0.0000	0.7453	11.1301	360761.3249	11.7636
DMEGHFKVPPLL	1.0000	0.0000	0.6867	11.4934	548074.1220	12.0428
DMELDRAQKCIS	1.0000	0.0000	0.7394	11.4708	534021.9289	12.0254
DMGVSNRPGGGT	1.0000	0.0000	0.7160	11.3263	452175.7773	11.9144
DMNANSAQPSKR	1.0000	0.0000	0.7124	10.3811	152303.9550	11.1879
DMNNDRTGMHSI	1.0000	0.0000	0.7432	11.1707	377997.1153	11.7947
DMQYNSSDLGNK	1.0000	0.0000	0.7364	10.4483	164551.9287	11.2395
DMRTERLADTID	1.0000	0.0000	0.6493	11.0360	323727.4831	11.6913
DMSIILTVANNL	1.0000	0.0000	0.6924	10.2381	129186.0359	11.0780
DMSPEQPIQHFA	1.0000	0.0000	0.6998	11.5260	569043.5961	12.0678
DMVEMEPSTSST	1.0000	0.0000	0.7490	10.6502	207620.4893	11.3947
DNAIQNVIGKQN	1.0000	0.0000	0.6639	10.6508	207751.7283	11.3951
DNALGYEVHTAE	1.0000	0.0000	0.6893	11.4290	508938.6737	11.9933
DNAYVKLLKLLD	1.0000	0.0000	0.6725	10.3390	145096.0856	11.1555
DNCKPHAEPEQR	1.0000	0.0000	0.6984	11.7464	733400.6270	12.2372
DNDAHFSMISIR	1.0000	0.0000	0.7394	10.9140	281282.4727	11.5974
DNDANNMTNKEL	1.0000	0.0000	0.6691	10.1148	112091.6667	10.9832
DNDISLLQDIEQ	1.0000	0.0000	0.6603	10.1337	114553.0085	10.9977
DNDKPGIQQLID	1.0000	0.0000	0.6396	10.6345	203887.4545	11.3826
DNDLKRQIEEIY	1.0000	0.0000	0.6604	10.9281	285907.7339	11.6083
DNDNSKVGDSIL	1.0000	0.0000	0.6796	9.8497	82601.2912	10.7794
DNDQAGVQVTTI	1.0000	0.0000	0.6482	11.0750	338581.5663	11.7212
DNDSGQYYNFPM	1.0000	0.0000	0.7590	11.4483	520358.9077	12.0081
DNDSVQEGDNEE	1.0000	0.0000	0.6796	10.5437	183651.9980	11.3128
DNDTDLISTRRL	1.0000	0.0000	0.6551	9.9685	94712.0119	10.8707
DNEDENESKILS	1.0000	0.0000	0.6650	9.6942	69064.0462	10.6599
DNEEDFGAETNK	1.0000	0.0000	0.6516	10.7099	222391.1835	11.4406
DNEQTEDNLLED	1.0000	0.0000	0.6429	10.1427	115749.6004	11.0046
DNESSDSLAEVF	1.0000	0.0000	0.7051	9.9840	96416.0305	10.8826
DNETLTINERAL	1.0000	0.0000	0.6447	10.1374	115047.5950	11.0006
DNEVNRPETSMM	1.0000	0.0000	0.7257	11.0019	311254.7553	11.6650
DNFQLKNTKIFI	1.0000	0.0000	0.6559	10.4534	165521.0895	11.2434
DNFSQERTDTPN	1.0000	0.0000	0.6713	10.3123	140706.1100	11.1350
DNFTSENESNLS	1.0000	0.0000	0.6742	9.3304	45431.9452	10.3803
DNFYDSSEFDHR	1.0000	0.0000	0.7492	11.0354	323491.6321	11.6908
DNGLPHLEYSME	1.0000	0.0000	0.7439	11.1135	353911.0960	11.7508
DNGNVLNRITIS	1.0000	0.0000	0.6769	10.0493	103947.8258	10.9328
DNGTGIAKNEVR	1.0000	0.0000	0.6592	10.8690	267075.4240	11.5628
DNHDRTGMHSIF	1.0000	0.0000	0.7377	11.4808	540212.8488	12.0331
DNHYQEKKLTHS	1.0000	0.0000	0.7263	10.9612	297000.5499	11.6337
DNIAAVPTDELT	1.0000	0.0000	0.6405	10.5656	188336.2516	11.3296
DNINTSRQNVVS	1.0000	0.0000	0.6968	10.0237	100924.6987	10.9131
DNIPSNGPSSVV	1.0000	0.0000	0.7086	9.9752	95440.3531	10.8758
DNISEQSLMKAF	1.0000	0.0000	0.7153	10.4562	166060.4833	11.2456
DNISTAPTKELA	1.0000	0.0000	0.6525	10.0919	109164.6008	10.9655
DNKDVDFVGALD	1.0000	0.0000	0.6589	10.9691	299695.7805	11.6398
DNKENTSESLKS	1.0000	0.0000	0.6591	9.2585	41821.8280	10.3250
DNKIGAKSVWSK	1.0000	0.0000	0.7730	11.1709	378111.4585	11.7949
DNKIKSSTTLLS	1.0000	0.0000	0.6487	9.1415	36549.3645	10.2350
DNKLGRKPSFYL	1.0000	0.0000	0.7022	10.5799	191464.2934	11.3406
DNKSVKLHTSNL	1.0000	0.0000	0.6860	9.7386	72682.6219	10.6940
DNKVTERLSHVD	1.0000	0.0000	0.6966	10.6995	219747.3004	11.4326
DNLDVKNGRNER	1.0000	0.0000	0.6675	10.4643	167613.1363	11.2518
DNLELSNRWSPP	1.0000	0.0000	0.7554	10.5969	195250.8828	11.3537
DNLFKIDSFLMY	1.0000	0.0000	0.7287	10.8759	269223.5384	11.5682
DNLGENLQPLSQ	1.0000	0.0000	0.6713	9.9415	91816.0073	10.8500
DNLLEDDQNLPG	1.0000	0.0000	0.6510	10.1145	112042.8168	10.9829
DNLPSQDSEEQF	1.0000	0.0000	0.6907	10.2272	127570.9725	11.0696
DNLQQKFLREFN	1.0000	0.0000	0.6717	10.6176	199970.4887	11.3697
DNLSPNMFSVGE	1.0000	0.0000	0.7310	10.4628	167321.8725	11.2507
DNMHDEENGSRN	1.0000	0.0000	0.7254	10.7965	245696.2389	11.5071
DNMLNKPCDAGT	1.0000	0.0000	0.7267	11.2236	401750.4566	11.8354
DNNFFSENHSYS	1.0000	0.0000	0.7575	10.3036	139307.7998	11.1283
DNNHDSPVELIK	1.0000	0.0000	0.6865	10.3445	146010.2593	11.1597
DNNKDFNDNRPQ	1.0000	0.0000	0.6594	10.2529	131403.5208	11.0893
DNNLNQNYIDQN	1.0000	0.0000	0.6798	10.1177	112462.5881	10.9854
DNNMMRNTNDAR	1.0000	0.0000	0.7082	10.8033	247635.5378	11.5124
DNNQSGIGLSAR	1.0000	0.0000	0.6991	10.1469	116308.8173	11.0079
DNNSDKSSKVQL	1.0000	0.0000	0.6767	9.4723	53493.3945	10.4893
DNNSNDRMVADN	1.0000	0.0000	0.7032	10.3069	139835.1270	11.1308
DNNSVEKANQRV	1.0000	0.0000	0.6903	10.4252	160238.3259	11.2218
DNPARQQDSDSN	1.0000	0.0000	0.6845	10.0954	109609.5960	10.9683
DNPLMQPAVFLT	1.0000	0.0000	0.6813	10.9655	298489.1031	11.6371
DNPPEENLRGDL	1.0000	0.0000	0.6529	10.3497	146898.1211	11.1637
DNPVMEVNNTSG	1.0000	0.0000	0.7145	10.6379	204704.3348	11.3853
DNPYDIEMFGTT	1.0000	0.0000	0.6822	11.4122	499198.0857	11.9804
DNQKPSVNSPDL	1.0000	0.0000	0.6763	9.8216	79978.9863	10.7578
DNQLFTADNDLK	1.0000	0.0000	0.6502	10.1984	123407.0031	11.0474
DNQNVRQRSMEA	1.0000	0.0000	0.7129	11.0172	316789.9664	11.6768
DNQYDLFLVEGS	1.0000	0.0000	0.7157	10.8399	258299.7502	11.5405
DNQYNLSESSAL	1.0000	0.0000	0.7049	9.7017	69664.1483	10.6657
DNREEQKCNADY	1.0000	0.0000	0.7214	11.5737	601157.2699	12.1045
DNRPQQAMESKR	1.0000	0.0000	0.6939	11.0124	315042.6352	11.6731
DNSATISSNERM	1.0000	0.0000	0.7128	9.9687	94737.0105	10.8709
DNSEQPEPKPTT	1.0000	0.0000	0.6520	10.2656	133342.3067	11.0991
DNSKPLFNVQSQ	1.0000	0.0000	0.6963	10.0752	107088.1490	10.9527
DNSKVGDSILGV	1.0000	0.0000	0.7037	10.3445	146010.1193	11.1597
DNSLPMDYTGVY	1.0000	0.0000	0.7503	11.3130	445285.2423	11.9041
DNSLYYLNLFFK	1.0000	0.0000	0.7323	10.5346	181749.9656	11.3059
DNSNQADFFYHR	1.0000	0.0000	0.7360	11.2472	412793.9943	11.8535
DNSSCNPWNKSD	1.0000	0.0000	0.8140	10.8647	265766.2120	11.5596
DNSSPPVESVPR	1.0000	0.0000	0.7097	10.1669	119021.2571	11.0233
DNSSRTPRMTED	1.0000	0.0000	0.7032	10.3945	154661.7897	11.1981
DNTLPSQRPCDW	1.0000	0.0000	0.8073	11.8163	794845.3594	12.2910
DNTRHLSSSNKK	1.0000	0.0000	0.6882	9.5564	58932.8913	10.5540
DNTVNIQPLSEK	1.0000	0.0000	0.6658	10.0869	108546.4430	10.9617
DNVALGNDLGQT	1.0000	0.0000	0.6682	10.5232	179363.9732	11.2971
DNVHLQSSQSNS	1.0000	0.0000	0.7194	9.6679	67008.0642	10.6397
DNVHVPMTITFY	1.0000	0.0000	0.7040	11.8431	819761.5377	12.3116
DNVQSNGSSENT	1.0000	0.0000	0.6953	9.6615	66515.8186	10.6348
DNVSVGESGTNQ	1.0000	0.0000	0.7136	10.4265	160479.7834	11.2228
DNYFNSQYISNY	1.0000	0.0000	0.7770	10.8523	261993.3478	11.5500
DNYTSDYTRSSI	1.0000	0.0000	0.7368	10.3087	140129.2306	11.1322
DPAFHSSIKVSR	1.0000	0.0000	0.7352	10.6131	198934.0290	11.3662
DPAQYSLSDNNF	1.0000	0.0000	0.7149	10.2662	133423.5938	11.0995
DPCFSDLLDHDK	1.0000	0.0000	0.7369	11.1237	358104.6377	11.7586
DPCNEGHNTLLD	1.0000	0.0000	0.7257	11.0448	326990.2221	11.6980
DPDFPTELDNVQ	1.0000	0.0000	0.6482	10.7498	232834.2595	11.4712
DPDFQEDEEPPP	1.0000	0.0000	0.6147	11.1154	354697.8986	11.7523
DPDGQTKKNPAA	1.0000	0.0000	0.6336	10.7270	226814.4232	11.4538
DPDNTRHLSSSN	1.0000	0.0000	0.6941	9.6488	65546.1326	10.6250
DPDPESGDKWQE	1.0000	0.0000	0.7383	11.6749	675461.7672	12.1823
DPESGDKWQEAE	1.0000	0.0000	0.7412	11.7823	764384.9325	12.2649
DPFNKMFELRGT	1.0000	0.0000	0.6796	11.2062	393761.5409	11.8220
DPHGVIINPDLD	1.0000	0.0000	0.6609	10.9636	297820.7562	11.6356
DPIIDNINTSRQ	1.0000	0.0000	0.6600	10.1949	122919.7393	11.0448
DPIIYGTFQLDY	1.0000	0.0000	0.6752	11.5631	593858.3039	12.0963
DPINPLSSINKG	1.0000	0.0000	0.6698	9.7448	73206.5026	10.6988
DPINSRILRNDN	1.0000	0.0000	0.6637	9.9180	89359.9668	10.8319
DPISMLTDSPNS	1.0000	0.0000	0.6968	9.8037	78339.4534	10.7440
DPKASGAEPKLT	1.0000	0.0000	0.6570	10.4423	163412.0872	11.2349
DPKSNQKKSALA	1.0000	0.0000	0.6694	9.8881	86336.9726	10.8089
DPKSRKVLVKRT	1.0000	0.0000	0.6696	10.5836	192284.7728	11.3435
DPLDRTGMHSIF	1.0000	0.0000	0.7131	11.2331	406170.7632	11.8427
DPLPGSRQIRTI	1.0000	0.0000	0.6654	10.6605	210098.9699	11.4026
DPLRSLTGAQTV	1.0000	0.0000	0.6756	10.5301	180809.2516	11.3024
DPLYSTIEQDMN	1.0000	0.0000	0.7100	10.8197	252348.5709	11.5250
DPMTENRPNSDD	1.0000	0.0000	0.6846	10.4584	166477.3076	11.2473
DPMTHETNASKI	1.0000	0.0000	0.6984	10.8061	248419.8686	11.5145
DPMYNLRCYCNR	1.0000	0.0000	0.8359	12.6368	2044337.4702	12.9216
DPNKHKWADPTY	1.0000	0.0000	0.7512	12.0406	1029152.2911	12.4634
DPNPSKAVISAY	1.0000	0.0000	0.7115	10.5654	188293.8664	11.3295
DPPCQWLKIKQK	1.0000	0.0000	0.7615	12.2228	1269296.7419	12.6034
DPPKQESAELFG	1.0000	0.0000	0.6709	10.7886	243471.6433	11.5011
DPPPANLVSLGG	1.0000	0.0000	0.6826	10.4550	165820.8438	11.2446
DPPSDPTDSLSL	1.0000	0.0000	0.6635	9.4916	54698.9434	10.5042
DPQSNILPHGKT	1.0000	0.0000	0.6833	10.5111	176883.3660	11.2878
DPRIQEEDQDDT	1.0000	0.0000	0.6152	10.9853	305352.0846	11.6523
DPRRKIPPLKSE	1.0000	0.0000	0.6545	10.4564	166098.6803	11.2458
DPRYESTDYFTI	1.0000	0.0000	0.7054	11.2803	428841.9120	11.8790
DPSLCTFIDNVH	1.0000	0.0000	0.7515	11.2616	419705.4739	11.8646
DPSNLIRLGIES	1.0000	0.0000	0.6802	9.9488	92591.5957	10.8556
DPSPPNVQIKSQ	1.0000	0.0000	0.6854	10.2853	136400.3143	11.1142
DPTDSLSLPKNV	1.0000	0.0000	0.6656	9.6962	69227.5307	10.6615
DPTSDITTYVTA	1.0000	0.0000	0.6762	10.7238	225980.0021	11.4513
DPTSDQDNESSD	1.0000	0.0000	0.6764	9.7189	71056.7409	10.6789
DPTSFQQKHAQD	1.0000	0.0000	0.6810	11.0928	345576.6094	11.7349
DPTYGDIANISC	1.0000	0.0000	0.7425	11.3557	467728.9183	11.9369
DPVAYPQARPKL	1.0000	0.0000	0.6515	11.3421	460496.8212	11.9265
DPVDGYVLENKS	1.0000	0.0000	0.7061	10.8677	266701.6771	11.5619
DPVHPDPDFQED	1.0000	0.0000	0.6332	11.4515	522293.9054	12.0106
DPYKNVNSNFMY	1.0000	0.0000	0.7637	11.1576	372371.7123	11.7847
DPYQPRLEPFDN	1.0000	0.0000	0.6673	11.1144	354268.1755	11.7515
DPYVQGSGHWNP	1.0000	0.0000	0.8112	12.3874	1534053.5345	12.7299
DQAGVQVTTISA	1.0000	0.0000	0.6742	11.0567	331532.9065	11.7072
DQAIKKKILIGP	1.0000	0.0000	0.6272	10.7382	229750.8749	11.4623
DQASCQVRKPSN	1.0000	0.0000	0.7547	11.0430	326325.1763	11.6966
DQCNAHHGRGFE	1.0000	0.0000	0.7163	12.4594	1666632.7525	12.7853
DQCQSFATNNLG	1.0000	0.0000	0.7442	10.9964	309285.6413	11.6608
DQDDTDESQAVQ	1.0000	0.0000	0.6612	10.8521	261937.6705	11.5499
DQDEKIPCTTNN	1.0000	0.0000	0.6896	10.9182	282654.6264	11.6007
DQDNESSDSLAE	1.0000	0.0000	0.6834	9.7347	72362.0857	10.6910
DQDSNITHEHTP	1.0000	0.0000	0.6955	10.8185	252008.2740	11.5241
DQEIDGQSDKLW	1.0000	0.0000	0.7471	11.5453	581811.7325	12.0827
DQEKEGSKARDA	1.0000	0.0000	0.6601	10.8628	265173.7026	11.5581
DQELTQPNQHER	1.0000	0.0000	0.6616	11.0363	323822.9840	11.6915
DQESFLLVSETV	1.0000	0.0000	0.7045	10.4164	158624.8158	11.2150
DQETENLADDCD	1.0000	0.0000	0.6891	11.1265	359241.3368	11.7608
DQFILLSDRTGM	1.0000	0.0000	0.7012	10.8620	264939.9550	11.5575
DQGDAGQLNPQL	1.0000	0.0000	0.6586	10.8047	248034.1732	11.5135
DQGISFHYKMSL	1.0000	0.0000	0.7698	11.2976	437500.6380	11.8923
DQGQTAHQVDSG	1.0000	0.0000	0.6904	11.3956	489724.5532	11.9676
DQGVLDLKTPLL	1.0000	0.0000	0.6504	10.3420	145591.2829	11.1578
DQIDPLYSTIEQ	1.0000	0.0000	0.6799	10.7702	238363.2494	11.4869
DQIQFLDKLLLV	1.0000	0.0000	0.6579	10.5218	179089.1439	11.2960
DQISTFQLFWEN	1.0000	0.0000	0.7696	11.5538	587581.7331	12.0892
DQKQPESLVLKK	1.0000	0.0000	0.6640	10.3561	147988.7820	11.1687
DQMGAHLDFLKA	1.0000	0.0000	0.6843	11.4746	536346.0810	12.0283
DQNIVNSSTKFN	1.0000	0.0000	0.6881	9.8903	86556.9118	10.8106
DQNLPGYGLTVS	1.0000	0.0000	0.7108	10.7226	225664.6076	11.4504
DQNMLMPTMNHS	1.0000	0.0000	0.7665	11.2073	394283.3110	11.8229
DQNNASGGDPYV	1.0000	0.0000	0.7139	10.9742	301468.8864	11.6437
DQNNMALKDILT	1.0000	0.0000	0.6675	10.3826	152565.5571	11.1890
DQNQKKKFHDTY	1.0000	0.0000	0.6772	11.2676	422604.9090	11.8692
DQNSKPKKNPGN	1.0000	0.0000	0.6623	9.9744	95357.7121	10.8753
DQNSTNQLKHTG	1.0000	0.0000	0.6889	10.3116	140582.9047	11.1344
DQPNEPPQIVHE	1.0000	0.0000	0.6497	11.2675	422575.8489	11.8692
DQPQFRKKNFSK	1.0000	0.0000	0.6785	10.7180	224464.8065	11.4468
DQQIIIVDVCDG	1.0000	0.0000	0.6684	11.9665	944959.6650	12.4064
DQQLHGVQQKII	1.0000	0.0000	0.6510	11.4502	521526.0174	12.0096
DQRIVNNDLKQL	1.0000	0.0000	0.6583	10.3947	154709.9467	11.1983
DQSGSLNRNNKT	1.0000	0.0000	0.6751	9.6339	64434.5233	10.6136
DQSINLVDKFTT	1.0000	0.0000	0.6703	10.3091	140184.6587	11.1325
DQSPHSIGQDSL	1.0000	0.0000	0.7211	10.3145	141061.3981	11.1367
DQSPRVKDKNSS	1.0000	0.0000	0.6937	9.9273	90329.4613	10.8391
DQSRVSLLLRHK	1.0000	0.0000	0.7129	10.3491	146794.7012	11.1633
DQSSDLGQQWHI	1.0000	0.0000	0.8014	11.6515	657520.3272	12.1643
DQSSNSNSPETR	1.0000	0.0000	0.6843	9.3801	48106.7224	10.4185
DQTVRLKSVTLD	1.0000	0.0000	0.6722	10.4163	158600.0241	11.2149
DQVLAVSFERYQ	1.0000	0.0000	0.7094	11.4640	529870.4558	12.0202
DQVNTNTSTAYP	1.0000	0.0000	0.6937	10.5048	175609.9473	11.2829
DQVQHMKEFYQS	1.0000	0.0000	0.7283	11.9639	942090.0496	12.4044
DQVVNNDYKSCI	1.0000	0.0000	0.7632	11.3678	474319.3970	11.9463
DQYVACQTISKS	1.0000	0.0000	0.7716	11.3986	491437.4929	11.9700
DRANGFLKIIVS	1.0000	0.0000	0.6861	10.6776	214274.3743	11.4158
DRAQKCISQREP	1.0000	0.0000	0.7123	11.5034	554449.3718	12.0505
DRCVSLNLRFAG	1.0000	0.0000	0.7548	11.2715	424548.2846	11.8723
DRDLSISSNAST	1.0000	0.0000	0.6776	9.3298	45401.5451	10.3798
DREEASTNRRFS	1.0000	0.0000	0.7003	10.5019	175020.8682	11.2807
DREESYVNSVNS	1.0000	0.0000	0.7414	10.3246	142716.4534	11.1445
DREHKSRDESAE	1.0000	0.0000	0.7033	10.7660	237230.5037	11.4837
DRFNKDKYDMGV	1.0000	0.0000	0.6868	11.6359	645773.7011	12.1523
DRGPAEKNACRT	1.0000	0.0000	0.6898	11.5512	585817.5223	12.0872
DRGTSYLLIMNK	1.0000	0.0000	0.7190	10.7207	225168.1650	11.4489
DRHQFIRQHHTR	1.0000	0.0000	0.6530	12.1440	1159130.3025	12.5428
DRIKTTPKVEAP	1.0000	0.0000	0.6220	10.8750	268944.0835	11.5675
DRISAKINNNVT	1.0000	0.0000	0.6699	10.0878	108654.8632	10.9624
DRLDINDNEDEN	1.0000	0.0000	0.6455	10.1470	116319.2414	11.0079
DRLFSTLLFSEI	1.0000	0.0000	0.6910	10.0860	108427.4954	10.9610
DRLNKDARGPAE	1.0000	0.0000	0.6456	10.8218	252970.0062	11.5266
DRLSEGLISNKK	1.0000	0.0000	0.6746	9.8370	81403.4982	10.7696
DRLSSAITSGPS	1.0000	0.0000	0.6970	9.6783	67811.3715	10.6477
DRLTQKKIKQVQ	1.0000	0.0000	0.6360	10.8667	266367.7987	11.5611
DRLTVQAVVYFT	1.0000	0.0000	0.6697	11.6378	647242.7981	12.1538
DRLYNTVLSEAD	1.0000	0.0000	0.6979	10.5414	183164.5572	11.3110
DRMANNDSALTE	1.0000	0.0000	0.6923	10.4166	158658.3261	11.2152
DRMVADNDQAGV	1.0000	0.0000	0.6635	11.5978	618117.1476	12.1231
DRNLLESAKAHW	1.0000	0.0000	0.7755	11.4132	499768.8966	11.9812
DRNPHGTMANIS	1.0000	0.0000	0.7189	10.9248	284825.4843	11.6058
DRNQSRAKLNRV	1.0000	0.0000	0.6865	10.4475	164394.3996	11.2389
DRPNYVYWNHKF	1.0000	0.0000	0.8043	12.6594	2098220.8967	12.9390
DRRSAAADPQSN	1.0000	0.0000	0.6917	10.4334	161748.3576	11.2280
DRSGNSTYFNHD	1.0000	0.0000	0.7467	10.7194	224828.7166	11.4479
DRSWSSQSRPYD	1.0000	0.0000	0.8282	11.1818	382857.7520	11.8033
DRTALANSDRLT	1.0000	0.0000	0.6629	10.0994	110119.7863	10.9714
DRTGMHSIFFLP	40.0000	467.2095	0.7219	13.0134	19947495.7930	11.9797
DRTHASAESQNR	1.0000	0.0000	0.7130	10.6320	203297.7035	11.3807
DRYPFKPRGYKH	1.0000	0.0000	0.6682	12.0977	1099005.3839	12.5073
DRYQPPTIYSQC	1.0000	0.0000	0.7560	11.9588	936550.7580	12.4005
DRYSCGLEQQKD	1.0000	0.0000	0.7476	11.6263	638725.4957	12.1450
DSADFLSLADRT	1.0000	0.0000	0.6835	10.1327	114418.5453	10.9969
DSADTHKLLVTD	1.0000	0.0000	0.6774	10.4160	158542.4970	11.2147
DSAKEHPDKTKP	1.0000	0.0000	0.6629	10.6285	202492.7780	11.3780
DSALTEFQMLNR	1.0000	0.0000	0.7039	10.6454	206473.0975	11.3910
DSASKPSKILST	1.0000	0.0000	0.6710	9.3500	46468.3547	10.3953
DSAVRIGRRNNN	1.0000	0.0000	0.6949	10.5261	179981.3361	11.2993
DSCALVKLKHFN	1.0000	0.0000	0.7565	11.1333	362084.8183	11.7660
DSCKLTKKAIMR	1.0000	0.0000	0.7334	11.1923	387537.8712	11.8114
DSCLISNLFLTM	1.0000	0.0000	0.7595	10.5495	184875.6663	11.3173
DSCTSTVQAIAP	1.0000	0.0000	0.7411	11.0310	321837.0977	11.6874
DSDFNKNEDSNN	1.0000	0.0000	0.6695	9.5393	57786.1547	10.5409
DSDLNLTNNSDD	1.0000	0.0000	0.6438	9.1657	37585.9908	10.2537
DSDLQMYTSNNT	1.0000	0.0000	0.7214	10.2205	126590.7096	11.0644
DSDNGTGIAKNE	1.0000	0.0000	0.6707	10.3223	142337.6996	11.1427
DSDPLPGSRQIR	1.0000	0.0000	0.6889	10.4275	160655.5860	11.2235
DSDPNKHKWADP	1.0000	0.0000	0.7576	11.4809	540274.1905	12.0332
DSDSNPSTDAGY	1.0000	0.0000	0.7156	10.1385	115193.9197	11.0014
DSDSSAAIQVNW	1.0000	0.0000	0.7909	11.0290	321125.6382	11.6859
DSEEQFLLPASN	1.0000	0.0000	0.6881	10.0569	104858.1133	10.9387
DSEHPGELNKRK	1.0000	0.0000	0.6874	10.6103	198288.4860	11.3640
DSEMKVESIKSS	1.0000	0.0000	0.7275	10.0774	107360.4328	10.9544
DSENNKDVLPFL	1.0000	0.0000	0.6734	10.0568	104847.2254	10.9386
DSFLMYMALGQK	1.0000	0.0000	0.7525	11.5201	565234.6598	12.0634
DSFVHRSLSADS	1.0000	0.0000	0.7434	10.1884	122002.1766	11.0398
DSGKAATERLWW	1.0000	0.0000	0.8418	12.5247	1796733.5258	12.8354
DSGLCTASISNT	1.0000	0.0000	0.7394	10.2228	126930.4624	11.0662
DSGPEANQDKGP	1.0000	0.0000	0.6705	10.6774	214221.6603	11.4156
DSGQYYNFPMNQ	1.0000	0.0000	0.7628	11.5456	582018.3111	12.0829
DSGTPKVIANNT	1.0000	0.0000	0.6694	10.2520	131271.0364	11.0887
DSHYTQRSDADS	1.0000	0.0000	0.7443	10.6471	206876.3000	11.3923
DSIIFSKVLSRG	1.0000	0.0000	0.7142	10.2388	129281.0356	11.0785
DSIKKTHKVLNT	1.0000	0.0000	0.6746	10.2614	132689.5511	11.0958
DSILCDTYNRGM	1.0000	0.0000	0.7774	11.5419	579577.3381	12.0801
DSILGVITDDQY	1.0000	0.0000	0.6908	10.9148	281547.4171	11.5981
DSISSATGKNSS	1.0000	0.0000	0.6846	9.2143	39747.0670	10.2910
DSKAIPGADGQS	1.0000	0.0000	0.6895	10.6024	196507.2326	11.3580
DSKDEGSVLNQR	1.0000	0.0000	0.6959	10.2665	133476.9508	11.0998
DSKEKKVCTSLR	1.0000	0.0000	0.7343	10.7070	221630.8898	11.4383
DSKIRTVLKKKR	1.0000	0.0000	0.6588	10.3776	151685.2593	11.1852
DSKMISPQQVVR	1.0000	0.0000	0.7242	11.0375	324275.7382	11.6924
DSKNNHYMFDTA	1.0000	0.0000	0.7428	11.1147	354408.0125	11.7517
DSLAEVFMTPDR	1.0000	0.0000	0.6971	11.0634	334078.5227	11.7123
DSLAKVATSDEF	1.0000	0.0000	0.6904	10.3601	148662.2012	11.1717
DSLDDDESNGIF	1.0000	0.0000	0.6857	10.1257	113505.6666	10.9916
DSLGRVETSRFW	1.0000	0.0000	0.7973	11.6024	621389.8484	12.1266
DSLISQGEKYVC	1.0000	0.0000	0.7791	11.3385	458574.5825	11.9237
DSLMTTNFISTD	1.0000	0.0000	0.6961	10.0949	109547.6560	10.9679
DSLNKSNLKILM	1.0000	0.0000	0.6763	9.5429	58025.4190	10.5436
DSLPNLYQPEPN	1.0000	0.0000	0.6882	10.2328	128401.9876	11.0739
DSLQIQANNNGH	1.0000	0.0000	0.7010	10.3780	151750.4536	11.1854
DSLSDPFNKMFE	1.0000	0.0000	0.7181	10.4645	167649.1404	11.2520
DSLSHIKGEKPW	1.0000	0.0000	0.7855	11.3655	473035.9140	11.9445
DSLSLPKNVARD	1.0000	0.0000	0.6797	9.9142	88974.1159	10.8290
DSLTLLSNSDNM	1.0000	0.0000	0.6767	9.2670	42234.8481	10.3316
DSLVSEPRHTTT	1.0000	0.0000	0.7000	10.3817	152406.3056	11.1883
DSNENQYFYANH	1.0000	0.0000	0.7587	11.1844	384029.1069	11.8053
DSNITHEHTPLC	1.0000	0.0000	0.7547	11.2108	395870.3798	11.8256
DSNNFGVMYGEL	1.0000	0.0000	0.7516	11.2069	394113.9292	11.8226
DSNNPPNGAFFV	1.0000	0.0000	0.7017	10.5827	192094.8152	11.3428
DSNPSTDAGYLI	1.0000	0.0000	0.7040	10.2800	135566.4096	11.1101
DSNTFNIAPFSP	1.0000	0.0000	0.6920	10.1340	114597.4105	10.9980
DSPIVIPATTIK	1.0000	0.0000	0.6508	10.5166	178024.4721	11.2920
DSPNSLNNEQRE	1.0000	0.0000	0.6765	9.7064	70038.2634	10.6692
DSPVELIKPVEY	1.0000	0.0000	0.6917	10.9904	307138.3007	11.6561
DSQERDLNKNPN	1.0000	0.0000	0.6625	9.8872	86245.1008	10.8082
DSQKATFGLQLN	1.0000	0.0000	0.6801	10.3519	147271.3321	11.1654
DSQMKHEYLISG	1.0000	0.0000	0.7602	11.1736	379278.6861	11.7970
DSQNGGYEHKKI	1.0000	0.0000	0.7152	11.1869	385118.1065	11.8072
DSRKDLGTFQIC	1.0000	0.0000	0.7267	11.2698	423694.8291	11.8709
DSRLSKTKINHA	1.0000	0.0000	0.6910	10.0980	109940.7758	10.9703
DSRNPPAMAIEQ	1.0000	0.0000	0.6891	10.9589	296210.5814	11.6320
DSRSSFKVPYQR	1.0000	0.0000	0.7483	10.7718	238809.6490	11.4882
DSRTDAFYDNSI	1.0000	0.0000	0.7126	10.5429	183476.8702	11.3122
DSRVSQTCNPLS	1.0000	0.0000	0.7551	10.4307	161247.2742	11.2260
DSSAAIQVNWLI	1.0000	0.0000	0.7779	11.1705	377917.9484	11.7946
DSSAQKSFNSNN	1.0000	0.0000	0.6867	9.2939	43563.4266	10.3522
DSSATGKFTVLE	1.0000	0.0000	0.6949	10.3780	151765.0004	11.1855
DSSDKDDNDISL	1.0000	0.0000	0.6621	9.4381	51430.0771	10.4631
DSSEFDHRKNNL	1.0000	0.0000	0.7062	10.1509	116838.8600	11.0109
DSSELLLSSFKF	1.0000	0.0000	0.6924	9.4394	51504.9201	10.4640
DSSHSPLNVSGD	1.0000	0.0000	0.7234	9.8219	80000.3076	10.7580
DSSIKFREDDIE	1.0000	0.0000	0.6810	10.4475	164405.2587	11.2389
DSSMDSDLQMYT	1.0000	0.0000	0.7683	10.7034	220717.0566	11.4356
DSSPKMTNNGCE	1.0000	0.0000	0.7644	10.8104	249674.0979	11.5179
DSSRTGKMKKHS	1.0000	0.0000	0.7396	10.5156	177818.5517	11.2913
DSSSTKPSHEEQ	1.0000	0.0000	0.7149	9.9426	91930.3064	10.8508
DSSTNSPKAISS	1.0000	0.0000	0.6726	9.0865	34309.2952	10.1928
DSSTTQKYINEI	1.0000	0.0000	0.6951	10.2604	132544.1196	11.0951
DSSVAFKESTYF	1.0000	0.0000	0.7463	10.6873	216677.4424	11.4232
DSSVLRTYEVMA	1.0000	0.0000	0.7523	11.1074	351455.4537	11.7461
DSSWKTGYLSIE	1.0000	0.0000	0.8032	11.0999	348403.7155	11.7403
DSTLERNLSLNE	1.0000	0.0000	0.6599	9.4108	49835.0084	10.4420
DSTLYSKISSDA	1.0000	0.0000	0.7054	9.7094	70282.4125	10.6716
DSTPPKMQGNFE	1.0000	0.0000	0.6965	10.9171	282285.8503	11.5998
DSTQETSSNDRL	1.0000	0.0000	0.6768	9.6002	61980.3136	10.5876
DSTQLSGNVTNR	1.0000	0.0000	0.6902	9.9575	93524.1890	10.8623
DSTTMNKNKSIQ	1.0000	0.0000	0.6891	9.9716	95055.8738	10.8731
DSTVNSEFSVSA	1.0000	0.0000	0.7225	9.9195	89517.5417	10.8331
DSVQEGDNEEDF	1.0000	0.0000	0.6816	10.8986	276361.9535	11.5857
DSWSEGVKNLDR	1.0000	0.0000	0.7805	11.1607	373704.7060	11.7871
DSYDSLSHIKGE	1.0000	0.0000	0.7406	10.4631	167389.5200	11.2509
DSYTNNFECVTS	1.0000	0.0000	0.7793	10.9670	298982.6018	11.6382
DSYVNHAFPVFD	1.0000	0.0000	0.7327	11.5771	603520.4916	12.1071
DTAASRGQSKYR	1.0000	0.0000	0.7185	10.9170	282268.0503	11.5998
DTADEMLVSKAS	1.0000	0.0000	0.7074	10.5248	179712.4131	11.2983
DTANSNSYPIDN	1.0000	0.0000	0.6934	9.9250	90086.7904	10.8373
DTCLTSGSQNSW	1.0000	0.0000	0.8344	11.2169	398672.7468	11.8303
DTDESQAVQPLK	1.0000	0.0000	0.6642	10.5934	194462.3549	11.3510
DTDLISTRRLRP	1.0000	0.0000	0.6595	10.2753	134839.8982	11.1066
DTDLPSHALSVK	1.0000	0.0000	0.6964	10.2244	127158.2812	11.0674
DTDQGISFHYKM	1.0000	0.0000	0.7274	11.6595	663565.0679	12.1704
DTEILSIIVTDN	1.0000	0.0000	0.6577	10.1619	118338.3912	11.0194
DTELTRNQWAAK	1.0000	0.0000	0.7245	11.5175	563516.0275	12.0613
DTESVQFHTGKN	1.0000	0.0000	0.7002	10.9400	289833.7370	11.6174
DTFKIRPLLDQS	1.0000	0.0000	0.6646	10.3560	147964.0442	11.1686
DTFNNLYAIKKT	1.0000	0.0000	0.6700	10.5231	179360.4412	11.2970
DTFNVVPQRDHL	1.0000	0.0000	0.6765	11.2482	413299.9223	11.8543
DTGQDNSLYYLN	1.0000	0.0000	0.7220	10.5520	185419.7409	11.3192
DTGTSYEDDNFQ	1.0000	0.0000	0.6960	10.8549	262774.3680	11.5520
DTHKLLVTDHSY	1.0000	0.0000	0.7267	10.9851	305290.6766	11.6521
DTHPFGGVLNNE	1.0000	0.0000	0.6898	11.0515	329545.8828	11.7032
DTHTLSTEGLIG	1.0000	0.0000	0.6846	10.5243	179591.2653	11.2979
DTHVVRVIEFRD	1.0000	0.0000	0.6410	11.8040	783747.0891	12.2816
DTIAPLIVNKID	1.0000	0.0000	0.6368	10.4965	173949.3009	11.2766
DTIDCGGNNDKA	1.0000	0.0000	0.7014	11.1761	380371.0942	11.7989
DTINDKKFPQNF	1.0000	0.0000	0.6512	10.6041	196887.4069	11.3593
DTKCEPVNNSQS	1.0000	0.0000	0.7405	10.5833	192212.1472	11.3432
DTKSKLPPNTTW	1.0000	0.0000	0.7260	10.7894	243711.7313	11.5017
DTLCASNGVYDE	1.0000	0.0000	0.7584	11.3690	474967.2473	11.9472
DTLGIHLINEIS	1.0000	0.0000	0.6830	10.3500	146940.0720	11.1639
DTLNGQLPPEEQ	1.0000	0.0000	0.6489	10.5562	186325.9919	11.3225
DTLNQNNEPNVL	1.0000	0.0000	0.6548	9.8712	84671.0175	10.7959
DTLNSHRIDNTL	1.0000	0.0000	0.6744	9.9818	96176.8736	10.8810
DTLPITIMNTLA	1.0000	0.0000	0.6575	10.4255	160284.9600	11.2220
DTLPLITMQNQV	1.0000	0.0000	0.6730	10.7503	232961.2128	11.4716
DTMFELDSLDDD	1.0000	0.0000	0.6835	10.5416	183202.0489	11.3112
DTMPISKKNNSS	1.0000	0.0000	0.6920	9.6828	68162.3034	10.6511
DTPASISQVPES	1.0000	0.0000	0.6980	10.1806	120905.7702	11.0337
DTPGSNNALENH	1.0000	0.0000	0.6899	10.1835	121311.0903	11.0360
DTPNLNDNVALG	1.0000	0.0000	0.6591	10.1214	112939.3819	10.9882
DTQNAQNEESSV	1.0000	0.0000	0.6932	10.1854	121573.4625	11.0374
DTRVNSETSISQ	1.0000	0.0000	0.6956	9.9362	91255.8994	10.8459
DTSKALIIWKIF	1.0000	0.0000	0.7420	11.3473	463256.2281	11.9305
DTSNPMNSAQGP	1.0000	0.0000	0.7121	10.3481	146625.0684	11.1625
DTSSQPEAPQKL	1.0000	0.0000	0.6750	10.1768	120384.9083	11.0309
DTSSVNLQDLSK	1.0000	0.0000	0.6751	9.4794	53930.8773	10.4948
DTTEHYQSVMEK	1.0000	0.0000	0.7242	11.5321	573038.9530	12.0725
DTTYGLKERKCG	1.0000	0.0000	0.7106	11.7033	697920.4703	12.2041
DTVQEFNNDKPM	1.0000	0.0000	0.6766	11.0071	313118.3930	11.6690
DTYGSKTKEMTD	1.0000	0.0000	0.6987	10.9720	300730.8062	11.6421
DTYNRGMIYLKN	1.0000	0.0000	0.7243	11.3086	443032.7297	11.9007
DVCDGEAEDSSA	1.0000	0.0000	0.7495	11.2636	420703.6000	11.8662
DVDFVGALDGPH	1.0000	0.0000	0.6581	11.6509	657058.9365	12.1639
DVDPINSRILRN	1.0000	0.0000	0.6740	10.2630	132940.6990	11.0971
DVFYTQHDVINT	1.0000	0.0000	0.6856	11.5754	602332.1904	12.1058
DVHKIKFHDTSN	1.0000	0.0000	0.7086	10.9778	302743.2880	11.6465
DVICTMVQQKTL	1.0000	0.0000	0.7121	11.8241	802072.5650	12.2970
DVINTSNGTVLC	1.0000	0.0000	0.7391	10.8479	260678.9665	11.5467
DVKNGRNERLNS	1.0000	0.0000	0.6858	10.1941	122802.9451	11.0441
DVKTSLLYSPLT	1.0000	0.0000	0.6928	9.9923	97342.8550	10.8890
DVLFDNFTSENE	1.0000	0.0000	0.6877	10.3941	154594.6867	11.1978
DVLGSLKVVRIS	1.0000	0.0000	0.7103	10.4996	174567.5289	11.2790
DVLPFLNHAKKS	1.0000	0.0000	0.6963	10.5175	178201.1139	11.2927
DVNKRRTMLRRK	1.0000	0.0000	0.6742	11.0812	341007.9839	11.7260
DVNSRKEALRKN	1.0000	0.0000	0.6761	10.2611	132644.5763	11.0956
DVPSELSASEIH	1.0000	0.0000	0.7211	10.3221	142301.8360	11.1425
DVQTEYHFNMTR	1.0000	0.0000	0.7013	11.8929	868168.7492	12.3499
DVRTTYKVYEGF	1.0000	0.0000	0.6691	11.9602	938110.6571	12.4016
DVSETYKPTGVT	1.0000	0.0000	0.6911	11.0228	318840.4815	11.6811
DVSIKCTDDHIP	1.0000	0.0000	0.7254	11.3926	488025.0618	11.9653
DVTYYDRTGMHS	1.0000	0.0000	0.7510	11.9656	944001.1982	12.4058
DVVIFFSGPVDN	1.0000	0.0000	0.7006	11.1951	388773.9259	11.8135
DWKLAIWENGDL	1.0000	0.0000	0.8185	12.3627	1491047.0357	12.7109
DWLSNDESTDLA	1.0000	0.0000	0.7491	10.6401	205213.9564	11.3869
DWRSQIQNPLST	1.0000	0.0000	0.7673	11.0031	311659.6382	11.6659
DYAQLTGPNDLV	1.0000	0.0000	0.6790	10.9183	282671.0282	11.6007
DYCNNLHYVRSR	1.0000	0.0000	0.8176	11.8303	807836.7362	12.3018
DYDAVEKVTAQL	1.0000	0.0000	0.6581	11.3340	456185.6561	11.9203
DYDDLDELRPHN	1.0000	0.0000	0.6832	10.9448	291459.4764	11.6212
DYFTILLPADQE	1.0000	0.0000	0.6623	11.0288	321047.5024	11.6857
DYFTNIDGSQLP	1.0000	0.0000	0.7000	10.7505	233026.3400	11.4718
DYKSCIDRTGMH	1.0000	0.0000	0.7763	12.1299	1140461.2119	12.5320
DYKTTLVSSMRA	1.0000	0.0000	0.7364	10.7931	244741.5082	11.5045
DYNGLLGPEMPS	1.0000	0.0000	0.7276	10.9328	287456.8447	11.6119
DYNGLPQDLDGN	1.0000	0.0000	0.6837	10.7044	220982.6194	11.4364
DYNPLSLIEADR	1.0000	0.0000	0.6892	10.4711	168937.7663	11.2571
DYPNNESLTLYT	1.0000	0.0000	0.7070	10.3245	142698.0865	11.1444
DYPNNPDSPIVI	1.0000	0.0000	0.6907	10.5851	192619.7782	11.3447
DYQNTLVIDNNS	1.0000	0.0000	0.6952	10.2154	125846.9276	11.0605
DYQTDYNGLLGP	1.0000	0.0000	0.7009	11.1707	377995.9399	11.7947
DYRLFDRTGMHS	1.0000	0.0000	0.7413	11.6459	653312.1557	12.1600
DYSKWATRKPEA	1.0000	0.0000	0.7621	11.8645	840284.0646	12.3281
DYSQRLLDSLVS	1.0000	0.0000	0.7216	10.0540	104504.4175	10.9364
DYTGVYIISPNY	1.0000	0.0000	0.7442	11.5033	554385.4505	12.0504
DYTRSSILHICS	1.0000	0.0000	0.7984	11.0031	311693.3697	11.6660
DYVSSPERRPNE	1.0000	0.0000	0.7218	10.7553	234327.0603	11.4755
EAASNIDKNKHP	1.0000	0.0000	0.6805	10.4396	162909.3213	11.2328
EADLRYLKRDPV	1.0000	0.0000	0.6642	11.1398	364807.4446	11.7710
EADNLPSQDSEE	1.0000	0.0000	0.6786	10.0811	107819.5948	10.9573
EADRTGMHSIFF	1.0000	0.0000	0.7120	11.6670	669353.6649	12.1762
EAEDSSAQKSFN	1.0000	0.0000	0.7045	10.1012	110343.2388	10.9727
EAESGETVLSTP	1.0000	0.0000	0.6898	10.3654	149568.2632	11.1758
EAFIESISKKDN	1.0000	0.0000	0.6812	10.2027	124019.2875	11.0507
EAFSIRKSSSSS	1.0000	0.0000	0.7099	9.3682	47454.7517	10.4094
EAHEMYKHSQID	1.0000	0.0000	0.7323	11.8699	845439.9181	12.3322
EAHSQGFVISKF	1.0000	0.0000	0.7337	11.2327	405968.0780	11.8424
EAHSRQKFIAHG	1.0000	0.0000	0.7018	11.6378	647251.0471	12.1538
EAIGRGHNNLED	1.0000	0.0000	0.6792	10.9966	309362.4222	11.6610
EAIVKSLVPWSN	1.0000	0.0000	0.7818	11.1878	385534.8723	11.8079
EAKSSIIIEANL	1.0000	0.0000	0.6742	10.0061	98899.3032	10.8996
EALDTLCASNGV	1.0000	0.0000	0.7360	10.9498	293137.2320	11.6250
EALQTSNKATAQ	1.0000	0.0000	0.6657	10.3201	141978.2540	11.1410
EALRKNESEFTI	1.0000	0.0000	0.6722	10.4461	164129.2128	11.2378
EALSACANDTLN	1.0000	0.0000	0.7206	10.5302	180831.7147	11.3025
EAMLRTATSISK	1.0000	0.0000	0.7016	10.4275	160663.5734	11.2235
EANADTGTSYED	1.0000	0.0000	0.6890	10.7839	242174.5864	11.4975
EANHHPIGDSST	1.0000	0.0000	0.7271	10.7326	228282.7663	11.4581
EANLIILFHMSE	1.0000	0.0000	0.7214	10.8880	272989.8266	11.5775
EANPSDKSSLFM	1.0000	0.0000	0.7197	10.0913	109089.2777	10.9651
EANQDKGPTNTQ	1.0000	0.0000	0.6471	10.5832	192195.7155	11.3432
EANVISNISVSN	1.0000	0.0000	0.7009	9.7536	73952.1262	10.7055
EAPQKLGMVIFF	1.0000	0.0000	0.6612	11.6916	688602.4439	12.1952
EAPSEASSQLLS	1.0000	0.0000	0.6940	9.5902	61269.7867	10.5799
EAQLDNFSQERT	1.0000	0.0000	0.6797	10.6021	196433.3700	11.3577
EAQLPESHLTTK	1.0000	0.0000	0.6774	10.4753	169751.6806	11.2603
EAQNQSYESIRQ	1.0000	0.0000	0.7232	10.8214	252855.1881	11.5263
EAQYTNKLFCSS	1.0000	0.0000	0.7759	11.0211	318188.0007	11.6797
EARMTQLPEEAL	1.0000	0.0000	0.6601	11.1197	356444.9297	11.7555
EARSGCTLNSST	1.0000	0.0000	0.7508	10.3657	149619.7013	11.1760
EASCIEGNLNND	1.0000	0.0000	0.7303	10.6314	203169.4202	11.3803
EASFQPAQNEYP	1.0000	0.0000	0.6990	11.1642	375172.4147	11.7897
EASQGRDISLAN	1.0000	0.0000	0.6947	10.3033	139249.4729	11.1280
EASSQLLSQNKA	1.0000	0.0000	0.6868	9.6695	67131.8095	10.6409
EASTNRRFSEYL	1.0000	0.0000	0.7252	10.5917	194083.1419	11.3497
EATAMELLVESN	1.0000	0.0000	0.7003	10.6137	199066.5350	11.3666
EATICQGSESSN	1.0000	0.0000	0.7603	10.6333	203622.0188	11.3817
EATIKCSTVVPN	1.0000	0.0000	0.7270	11.1393	364577.5850	11.7706
EATTAFSPFDHN	1.0000	0.0000	0.6954	10.9105	280149.4859	11.5947
EAVHSLEFYPPE	1.0000	0.0000	0.7150	11.4436	517551.3631	12.0045
EAVNKASTILFK	1.0000	0.0000	0.6752	10.4378	162583.1056	11.2315
EAVSKTDRTGMH	1.0000	0.0000	0.7072	11.3675	474152.4715	11.9460
EAVTDTKSKLPP	1.0000	0.0000	0.6546	10.3290	143431.6584	11.1478
EAVTMGLNILPG	1.0000	0.0000	0.6838	11.0413	325677.8331	11.6953
EAYKKMRDFDPS	1.0000	0.0000	0.7051	11.3757	478627.6462	11.9523
EAYYSSQFPGTS	1.0000	0.0000	0.7712	10.9911	307412.6924	11.6567
ECCEERQSDTPL	1.0000	0.0000	0.7729	11.7799	762233.2698	12.2630
ECEMHISNAPHN	1.0000	0.0000	0.7927	11.7679	751836.1891	12.2538
ECENQGPTIAEK	1.0000	0.0000	0.6867	11.4849	542761.6731	12.0363
ECEQNSKAYNRL	1.0000	0.0000	0.7583	11.1552	371341.0184	11.7829
ECLCPTHGQNGT	1.0000	0.0000	0.7760	12.1979	1233405.1914	12.5843
ECLQNTNPNDIK	1.0000	0.0000	0.6999	10.6499	207533.2462	11.3944
ECNVIVIHEYYL	1.0000	0.0000	0.7595	12.3767	1515269.5704	12.7217
ECQNVRSNHKMK	1.0000	0.0000	0.7827	11.6022	621230.5459	12.1264
ECSGTLCSLITH	1.0000	0.0000	0.8198	11.4365	513322.9459	11.9990
ECTTPEKDAECE	1.0000	0.0000	0.7171	12.0305	1017173.2753	12.4556
ECVHDRANGFLK	1.0000	0.0000	0.7267	11.8990	874318.1212	12.3546
ECVTSGEDNKSV	1.0000	0.0000	0.7579	11.0130	315249.8604	11.6736
EDAPTKPNNIEN	1.0000	0.0000	0.6408	10.2144	125709.8326	11.0598
EDDEHSDNQLFT	1.0000	0.0000	0.6890	10.6197	200451.9719	11.3713
EDDIELFARIGV	1.0000	0.0000	0.6377	11.2682	422894.5176	11.8697
EDDNFQLKNTKI	1.0000	0.0000	0.6464	10.3099	140311.7065	11.1331
EDDQNLPGYGLT	1.0000	0.0000	0.6765	10.8787	270090.9957	11.5703
EDDRLTVQAVVY	1.0000	0.0000	0.6616	11.5704	598904.1583	12.1020
EDDSKIRTVLKK	1.0000	0.0000	0.6560	10.3589	148450.2609	11.1708
EDDSRKDLGTFQ	1.0000	0.0000	0.6703	10.6667	211604.8874	11.4074
EDDTKCEPVNNS	1.0000	0.0000	0.7213	10.8104	249658.2514	11.5178
EDEEPPPMSNKT	1.0000	0.0000	0.6777	10.6222	201020.9823	11.3732
EDEFVDNKVTER	1.0000	0.0000	0.6480	11.1064	351047.8691	11.7454
EDEITFKTLTEA	1.0000	0.0000	0.6311	10.6716	212796.6042	11.4112
EDENESKILSAI	1.0000	0.0000	0.6717	9.9656	94396.0446	10.8685
EDEQSLSLIYCD	1.0000	0.0000	0.7622	10.9616	297139.9330	11.6341
EDFEDVPSELSA	1.0000	0.0000	0.6948	10.5071	176075.4194	11.2847
EDFGAETNKQFI	1.0000	0.0000	0.6474	11.1274	359644.5761	11.7615
EDGLKSIARAQS	1.0000	0.0000	0.6903	10.4448	163891.2236	11.2368
EDGMVGYSMSGP	1.0000	0.0000	0.7809	11.7749	757897.8925	12.2592
EDGTGHDILHSY	1.0000	0.0000	0.7286	11.4301	509553.0589	11.9941
EDIDNQYDLFLV	1.0000	0.0000	0.6797	10.9799	303445.8993	11.6481
EDIMNYGNYLES	1.0000	0.0000	0.7523	11.1305	360897.5732	11.7638
EDITGPVVKDSW	1.0000	0.0000	0.7513	11.8009	780931.2084	12.2792
EDLELHVHLIGD	1.0000	0.0000	0.6860	11.1870	385177.6908	11.8073
EDLKARQYLSIV	1.0000	0.0000	0.6972	10.8563	263200.5331	11.5531
EDLYEDPRRKIP	1.0000	0.0000	0.6460	11.1402	364967.5865	11.7713
EDNISTAPTKEL	1.0000	0.0000	0.6512	10.0709	106556.8988	10.9494
EDNKSVKLHTSN	1.0000	0.0000	0.6931	9.9410	91758.4299	10.8496
EDNLLEDDQNLP	1.0000	0.0000	0.6438	10.0189	100369.6333	10.9095
EDPIIYGTFQLD	1.0000	0.0000	0.6549	11.2711	424332.0196	11.8719
EDPPSDPTDSLS	1.0000	0.0000	0.6709	9.6941	69054.8722	10.6598
EDPRRKIPPLKS	1.0000	0.0000	0.6545	10.4564	166098.6803	11.2458
EDPRYESTDYFT	1.0000	0.0000	0.7062	11.3150	446331.4872	11.9057
EDQDDTDESQAV	1.0000	0.0000	0.6592	10.8090	249266.4249	11.5168
EDQNQKKKFHDT	1.0000	0.0000	0.6548	10.9756	301965.6260	11.6448
EDQSSNSNSPET	1.0000	0.0000	0.6794	9.3262	45210.8455	10.3770
EDRISAKINNNV	1.0000	0.0000	0.6745	10.1986	123440.8782	11.0476
EDRLDINDNEDE	1.0000	0.0000	0.6420	10.3779	151744.8304	11.1854
EDRLSSAITSGP	1.0000	0.0000	0.6944	10.0027	98514.7541	10.8970
EDRPNYVYWNHK	1.0000	0.0000	0.7982	12.5354	1818992.6956	12.8437
EDRTGMHSIFFL	2.0000	12.0045	0.7226	11.7446	1035070.6522	12.0045
EDRYQPPTIYSQ	1.0000	0.0000	0.7014	11.3752	478346.9695	11.9519
EDSDSSAAIQVN	1.0000	0.0000	0.7028	10.0917	109148.6867	10.9654
EDSNENQYFYAN	1.0000	0.0000	0.7366	10.9404	289983.0043	11.6178
EDSNNPPNGAFF	1.0000	0.0000	0.6929	10.4686	168446.9017	11.2551
EDSRSSFKVPYQ	1.0000	0.0000	0.7443	10.7179	224434.0417	11.4467
EDSSAQKSFNSN	1.0000	0.0000	0.6970	9.5249	56830.8794	10.5297
EDSTPPKMQGNF	1.0000	0.0000	0.6965	10.9171	282285.8503	11.5998
EDTHTLSTEGLI	1.0000	0.0000	0.6776	10.4287	160880.5451	11.2244
EDVPSELSASEI	1.0000	0.0000	0.6976	10.0781	107453.0893	10.9550
EDYRLFDRTGMH	1.0000	0.0000	0.6894	11.9703	949116.4227	12.4094
EDYSKWATRKPE	1.0000	0.0000	0.7611	11.8435	820211.5286	12.3119
EEAFIESISKKD	1.0000	0.0000	0.6803	10.4336	161789.9629	11.2282
EEALQTSNKATA	1.0000	0.0000	0.6629	10.2771	135110.0501	11.1079
EEASTNRRFSEY	1.0000	0.0000	0.7264	10.7941	245020.9403	11.5053
EEATTAFSPFDH	1.0000	0.0000	0.6852	11.1414	365470.3703	11.7722
EEDDSRKDLGTF	1.0000	0.0000	0.6679	10.6237	201368.4922	11.3743
EEDFGAETNKQF	1.0000	0.0000	0.6478	11.1622	374312.0577	11.7882
EEDIDNQYDLFL	1.0000	0.0000	0.6726	10.8657	266090.0635	11.5604
EEDQDDTDESQA	1.0000	0.0000	0.6523	10.6949	218580.3763	11.4291
EEDYSKWATRKP	1.0000	0.0000	0.7611	11.8435	820211.5286	12.3119
EEFFHLEDDSKI	1.0000	0.0000	0.6890	10.9725	300889.8638	11.6424
EEFGNLFDRTHA	1.0000	0.0000	0.6759	11.3040	440696.0888	11.8972
EEFPQDVLFDNF	1.0000	0.0000	0.6632	11.1951	388783.9341	11.8135
EEGSISAEDSNE	1.0000	0.0000	0.6994	10.0633	105636.1646	10.9436
EEHHTRITKIDS	1.0000	0.0000	0.6879	11.0226	318754.7658	11.6809
EEIYLKNLSNCL	1.0000	0.0000	0.7421	10.5977	195426.8680	11.3543
EEKADKNIDMDL	1.0000	0.0000	0.6549	10.7401	230255.6012	11.4638
EEKFVALGRNLN	1.0000	0.0000	0.6752	10.6923	217927.1489	11.4271
EELISFHLRFDR	1.0000	0.0000	0.7031	11.0215	318359.7346	11.6801
EENAFQNHPPSG	1.0000	0.0000	0.7058	10.9168	282182.6907	11.5996
EENGSRNTKYNE	1.0000	0.0000	0.7013	10.4638	167523.2498	11.2515
EENLRGDLLSKS	1.0000	0.0000	0.6760	9.7587	74385.4831	10.7094
EENSRTYRDEVP	1.0000	0.0000	0.6966	11.0011	310973.2042	11.6644
EEPPPMSNKTSK	1.0000	0.0000	0.6935	10.2626	132874.5831	11.0968
EEQFLLPASNFS	1.0000	0.0000	0.7021	10.2351	128742.4505	11.0757
EEQKCNADYLQA	1.0000	0.0000	0.7171	11.6665	668968.7523	12.1758
EEQKVVTQEAQL	1.0000	0.0000	0.6394	11.2156	398044.5190	11.8292
EEQVASQEFKNR	1.0000	0.0000	0.6846	10.9943	308526.4330	11.6592
EERICLFQDQNS	1.0000	0.0000	0.7362	11.2408	409781.9581	11.8486
EERKCSLSSHKF	1.0000	0.0000	0.7834	10.8909	273905.2103	11.5797
EERNSNLRLMEG	1.0000	0.0000	0.7088	10.5409	183063.0004	11.3107
EESAAHDSRVSQ	1.0000	0.0000	0.7374	10.7095	222277.4349	11.4403
EESANSHEEDYS	1.0000	0.0000	0.7463	10.5384	182540.7676	11.3088
EESASPLLIIKY	1.0000	0.0000	0.6990	10.3080	140012.1266	11.1317
EESATVMTKDRY	1.0000	0.0000	0.7071	11.3199	448871.2286	11.9095
EESGTIQNNDKN	1.0000	0.0000	0.6680	10.0721	106711.0308	10.9504
EESLHKNSTQKD	1.0000	0.0000	0.6908	10.1009	110303.6484	10.9725
EESLIKSPRATE	1.0000	0.0000	0.6756	10.1963	123116.8851	11.0458
EESNDNEQTEDN	1.0000	0.0000	0.6637	10.0465	103606.8960	10.9307
EESRTSFIRNGL	1.0000	0.0000	0.7013	10.3396	145188.3954	11.1559
EESSVPFRSDES	1.0000	0.0000	0.7257	10.1478	116433.7759	11.0086
EESTMGAAFPLE	1.0000	0.0000	0.6964	11.1203	356708.6973	11.7560
EESYVNSVNSLA	1.0000	0.0000	0.7353	10.1435	115849.7908	11.0052
EETKKEPMICTL	1.0000	0.0000	0.6984	11.4423	516806.2330	12.0036
EEVKFRDNDANN	1.0000	0.0000	0.6655	10.6623	210522.7966	11.4040
EEVLLYTVVSQL	1.0000	0.0000	0.7151	10.8746	268821.1058	11.5672
EFDHRKNNLPSS	1.0000	0.0000	0.7074	10.1728	119832.6549	11.0278
EFFHLEDDSKIR	1.0000	0.0000	0.6918	11.0264	320162.6733	11.6839
EFGNLFDRTHAS	1.0000	0.0000	0.7106	10.9796	303347.5187	11.6479
EFHRTNDHAKPD	1.0000	0.0000	0.6703	11.3550	467340.0001	11.9364
EFITKKHKSPNH	1.0000	0.0000	0.7009	10.8505	261462.2845	11.5487
EFKLCDGQAILV	1.0000	0.0000	0.7036	11.6380	647344.6627	12.1539
EFKLVKNKGYEA	1.0000	0.0000	0.6780	11.1849	384239.9761	11.8057
EFKNRVETGHTC	1.0000	0.0000	0.7171	11.9130	888514.2989	12.3653
EFKPATMSKVEN	1.0000	0.0000	0.6978	10.9106	280179.9207	11.5948
EFLVAVPEPRGT	1.0000	0.0000	0.6445	11.3848	483694.5371	11.9594
EFNEDDTKCEPV	1.0000	0.0000	0.6921	11.4897	545792.1311	12.0400
EFNKLKASSIEK	1.0000	0.0000	0.6783	9.9998	98182.3493	10.8948
EFNNDKPMSIPK	1.0000	0.0000	0.6906	10.5342	181660.3868	11.3055
EFNNETGICSDQ	1.0000	0.0000	0.7377	11.1001	348482.0475	11.7405
EFNQDQVVNNDY	1.0000	0.0000	0.6992	11.1690	377254.0711	11.7934
EFNSSFIANFLV	1.0000	0.0000	0.7208	10.3992	155512.3251	11.2018
EFPQDVLFDNFT	1.0000	0.0000	0.6644	11.0843	342214.5547	11.7283
EFPSQKETLNSE	1.0000	0.0000	0.6843	10.0923	109221.1158	10.9659
EFQLKKSEKFDA	1.0000	0.0000	0.6719	10.7027	220551.3724	11.4351
EFQMLNRQISKS	1.0000	0.0000	0.7240	10.5864	192913.5950	11.3457
EFRDQVNTNTST	1.0000	0.0000	0.6806	10.4020	156015.1691	11.2039
EFSASGDTIAPL	1.0000	0.0000	0.6915	10.4182	158948.8530	11.2164
EFSDKNGDISRT	1.0000	0.0000	0.6899	10.2903	137178.1654	11.1180
EFSDLLPAECCE	1.0000	0.0000	0.7839	11.7363	724945.8059	12.2295
EFSKTQNDSDPL	1.0000	0.0000	0.6778	9.9839	96406.7963	10.8826
EFSVSAIFPRNI	1.0000	0.0000	0.7123	10.6955	218732.6034	11.4295
EFTIYKKNRHDQ	1.0000	0.0000	0.6770	11.3873	485068.2887	11.9612
EFTPSNTISQLA	1.0000	0.0000	0.6830	10.0572	104890.6887	10.9389
EFVDNKVTERLS	1.0000	0.0000	0.6869	10.6338	203728.4509	11.3821
EFYNSEIITTDS	1.0000	0.0000	0.7067	10.4308	161267.4605	11.2260
EFYPPELSTKNR	1.0000	0.0000	0.6957	10.6873	216670.4786	11.4232
EFYQSNQFTVRM	1.0000	0.0000	0.7390	11.6566	661420.3361	12.1683
EGAPSRDIGIAN	1.0000	0.0000	0.6743	10.8157	251178.9795	11.5219
EGARVATKDRTG	1.0000	0.0000	0.6303	11.3296	453912.8526	11.9169
EGDLSSNQNKPE	1.0000	0.0000	0.6803	9.8895	86480.0732	10.8100
EGDNEEDFGAET	1.0000	0.0000	0.6435	11.1258	358973.0097	11.7603
EGENIEVQLSSF	1.0000	0.0000	0.7102	10.4997	174583.1203	11.2790
EGFSSAYDESDP	1.0000	0.0000	0.7379	10.6585	209614.5692	11.4011
EGGGVVNTIATN	1.0000	0.0000	0.6701	11.0575	331814.1747	11.7077
EGGVSNKEINSY	1.0000	0.0000	0.7306	10.6022	196453.3196	11.3578
EGHFKVPPLLFT	1.0000	0.0000	0.6739	11.2720	424767.6418	11.8726
EGHLDSTLERNL	1.0000	0.0000	0.6906	10.3056	139626.8392	11.1299
EGHNTLLDASHA	1.0000	0.0000	0.7131	10.7401	230257.2264	11.4638
EGHQRFTLMGDR	1.0000	0.0000	0.6729	11.8712	846755.0493	12.3332
EGHVPKEQLASM	1.0000	0.0000	0.7148	11.3979	490999.6748	11.9694
EGLEDITGPVVK	1.0000	0.0000	0.6427	11.1353	362928.3000	11.7676
EGLIGHIILTRS	1.0000	0.0000	0.6926	10.7846	242352.1582	11.4980
EGLISNKKFGIK	1.0000	0.0000	0.6764	10.4596	166699.7586	11.2482
EGMMKINKPFAS	1.0000	0.0000	0.7211	11.2569	417458.5637	11.8610
EGNALHTNQDAR	1.0000	0.0000	0.6769	10.8890	273319.6030	11.5783
EGNERVKDEVRD	1.0000	0.0000	0.6457	11.2427	410677.3424	11.8501
EGNFDNNKDFND	1.0000	0.0000	0.6710	10.4077	157044.6798	11.2083
EGNLNGVVCNFK	1.0000	0.0000	0.7452	11.3821	482195.9666	11.9573
EGNLNNDTHPFG	1.0000	0.0000	0.6898	10.7065	221513.8733	11.4380
EGNNKTIETLNT	1.0000	0.0000	0.6440	9.9836	96369.2129	10.8823
EGNVVSIAALSA	1.0000	0.0000	0.7105	10.5097	176604.2752	11.2867
EGNWYVANANDE	1.0000	0.0000	0.7756	11.9738	952863.8634	12.4120
EGNYDNDTDLIS	1.0000	0.0000	0.6886	10.3305	143681.3405	11.1490
EGPKKIDSYDSL	1.0000	0.0000	0.6998	10.4219	159633.3404	11.2192
EGSDQELTQPNQ	1.0000	0.0000	0.6738	10.5096	176577.7039	11.2866
EGSISAEDSNEN	1.0000	0.0000	0.6943	9.8324	80974.8741	10.7661
EGSKARDAYKQL	1.0000	0.0000	0.6917	11.0065	312889.9205	11.6685
EGSQSNCKLGQT	1.0000	0.0000	0.7537	10.8183	251932.2677	11.5239
EGSSLPCTGGFA	1.0000	0.0000	0.7675	11.2608	419342.2070	11.8640
EGSVLNQRNIDT	1.0000	0.0000	0.6828	10.3580	148310.6135	11.1701
EGTESRNYLVPR	1.0000	0.0000	0.7087	10.9485	292677.0983	11.6240
EGVKNLDRTGMH	1.0000	0.0000	0.6947	11.4440	517762.1429	12.0048
EGVPVPKLFPLN	1.0000	0.0000	0.6671	10.8657	266089.7052	11.5604
EGYANSNSKQRH	1.0000	0.0000	0.7472	10.7892	243654.5629	11.5016
EGYRLFKASKSM	1.0000	0.0000	0.7509	11.0850	342512.0782	11.7289
EHDAKITEDRLS	1.0000	0.0000	0.6748	10.6885	216980.4554	11.4242
EHDSSATGKFTV	1.0000	0.0000	0.7174	10.8244	253733.9689	11.5286
EHDTLNSHRIDN	1.0000	0.0000	0.7050	10.5391	182678.5158	11.3093
EHHTRITKIDSQ	1.0000	0.0000	0.6899	11.0657	334958.3918	11.7140
EHKKIDQEIDGQ	1.0000	0.0000	0.6318	11.3088	443170.3685	11.9009
EHKSRDESAENA	1.0000	0.0000	0.7065	10.5564	186356.6028	11.3226
EHLPSLVVRVLN	1.0000	0.0000	0.7157	10.6852	216143.7972	11.4216
[truncated: 12,810 more rows]
