# Supplementary material for: Evaluating deterministic motif significance measures in protein databases
Source: Algorithms Mol Biol. 2007 Dec 24;2:16. doi: 10.1186/1748-7188-2-16 (PMC2254621; doi:10.1186/1748-7188-2-16)
Supplement: Additional File 2 — Scripts and Datasets. This file contains the sequence datasets (synthetic and real) and the evaluated motifs. This data is separated according to the tables where it is presented and discussed. It also contains script programs (in perl language) developed for this work. [file 1748-7188-2-16-S2.zip › Scripts_and_Datasets/datasets/Table 4/80%/Motifs/score_IYKQ_s80_mlen_4_planted_syn_len300_num50.txt]

Motif	Supp	IG	Pratt	LogOdds	Zscore	Info
AAAD	1.0000	0.0000	2.1940	0.9439	2.6107	3.9342
AAAQ	1.0000	0.0000	2.1915	1.0044	2.8461	3.9807
AADE	1.0000	0.0000	2.1937	0.9272	2.5480	3.9214
AADL	1.0000	0.0000	2.2218	0.7370	1.8944	3.7752
AADP	1.0000	0.0000	2.1938	0.9127	2.4944	3.9103
AAES	1.0000	0.0000	2.2850	0.6525	1.6348	3.7102
AAFP	1.0000	0.0000	2.2125	1.1423	3.4367	4.0867
AAHA	1.0000	0.0000	2.2316	1.2678	4.0493	4.1832
AAHD	1.0000	0.0000	2.2396	1.2096	3.7555	4.1384
AAHS	1.0000	0.0000	2.3655	0.9348	2.5765	3.9273
AAID	1.0000	0.0000	2.1946	0.8882	2.4049	3.8914
AAIQ	1.0000	0.0000	2.1939	0.9486	2.6287	3.9379
AAKD	1.0000	0.0000	2.2021	0.8184	2.1611	3.8377
AAKG	1.0000	0.0000	2.2171	0.9803	2.7510	3.9622
AAKI	1.0000	0.0000	2.2021	0.8209	2.1695	3.8397
AAKP	1.0000	0.0000	2.2024	0.8454	2.2539	3.8586
AALS	2.0000	3.5640	2.2699	0.7633	2.7982	3.5640
AANE	1.0000	0.0000	2.2408	0.7376	1.8964	3.7757
AAPI	1.0000	0.0000	2.1936	0.9152	2.5036	3.9122
AAPS	1.0000	0.0000	2.2823	0.6380	1.5920	3.6991
AAPY	1.0000	0.0000	2.2270	1.2054	3.7353	4.1352
AAQD	1.0000	0.0000	2.1941	0.9462	2.6193	3.9360
AAQE	1.0000	0.0000	2.1917	0.9877	2.7799	3.9679
AARL	1.0000	0.0000	2.2359	0.8559	2.2903	3.8666
AASF	1.0000	0.0000	2.3343	0.8404	2.2366	3.8547
AASN	1.0000	0.0000	2.2734	0.4213	0.9975	3.5326
AASR	1.0000	0.0000	2.3024	0.7298	1.8716	3.7697
AATE	1.0000	0.0000	2.2007	0.8720	2.3470	3.8789
AATL	1.0000	0.0000	2.2213	0.6817	1.7228	3.7327
AATQ	1.0000	0.0000	2.2017	0.8909	2.4148	3.8935
AAVA	1.0000	0.0000	2.1977	1.0987	3.2416	4.0532
AAVP	1.0000	0.0000	2.1997	1.0676	3.1071	4.0293
ACAN	1.0000	0.0000	2.4111	1.3210	4.3339	4.2241
ACAT	1.0000	0.0000	2.3498	1.4554	5.1269	4.3273
ACIP	1.0000	0.0000	2.3371	1.4820	5.2980	4.3478
ACIS	1.0000	0.0000	2.4585	1.1801	3.6134	4.1158
ACLF	1.0000	0.0000	2.4212	1.5333	5.6418	4.3872
ACLS	1.0000	0.0000	2.4512	1.0290	2.9460	3.9996
ACNP	1.0000	0.0000	2.4075	1.2899	4.1656	4.2002
ACNS	1.0000	0.0000	2.4555	0.9881	2.7815	3.9682
ACQD	1.0000	0.0000	2.3349	1.5129	5.5029	4.3716
ACQF	1.0000	0.0000	2.3290	1.7424	7.2613	4.5480
ACQT	1.0000	0.0000	2.3498	1.4576	5.1413	4.3291
ACRT	1.0000	0.0000	2.3523	1.5160	5.5241	4.3740
ACTS	1.0000	0.0000	2.4517	1.1224	3.3467	4.0714
ADAM	1.0000	0.0000	2.2532	1.2570	3.9933	4.1749
ADAN	1.0000	0.0000	2.2364	0.6961	1.7667	3.7438
ADAP	1.0000	0.0000	2.1938	0.9127	2.4944	3.9103
ADDC	1.0000	0.0000	2.3412	1.4524	5.1083	4.3251
ADEG	1.0000	0.0000	2.2042	1.0310	2.9541	4.0012
ADEK	2.0000	3.8249	2.2008	1.1027	4.6093	3.8249
ADEM	1.0000	0.0000	2.2543	1.2403	3.9084	4.1620
ADET	1.0000	0.0000	2.1990	0.8138	2.1455	3.8342
ADEY	1.0000	0.0000	2.2322	1.1617	3.5266	4.1016
ADFF	1.0000	0.0000	2.2312	1.2865	4.1475	4.1975
ADFK	1.0000	0.0000	2.2324	0.9897	2.7878	3.9694
ADFL	1.0000	0.0000	2.2582	0.9083	2.4781	3.9069
ADGF	1.0000	0.0000	2.2211	1.2189	3.8016	4.1456
ADGQ	1.0000	0.0000	2.2038	1.0499	3.0326	4.0157
ADHF	1.0000	0.0000	2.2523	1.3809	4.6734	4.2701
ADIY	1.0000	0.0000	2.2359	1.1226	3.3478	4.0716
ADKI	1.0000	0.0000	2.1991	0.7627	1.9765	3.7949
ADKL	1.0000	0.0000	2.2145	0.6115	1.5147	3.6787
ADKN	1.0000	0.0000	2.2255	0.5706	1.3982	3.6473
ADKP	1.0000	0.0000	2.2000	0.7872	2.0569	3.8138
ADLD	1.0000	0.0000	2.2159	0.6788	1.7139	3.7305
ADLL	1.0000	0.0000	2.2221	0.5301	1.2860	3.6162
ADLR	1.0000	0.0000	2.2319	0.7977	2.0915	3.8218
ADLS	1.0000	0.0000	2.2572	0.4041	0.9532	3.5193
ADLT	1.0000	0.0000	2.2143	0.6235	1.5497	3.6880
ADME	1.0000	0.0000	2.2543	1.2403	3.9084	4.1620
ADND	2.0000	3.6990	2.2290	0.9389	3.6655	3.6990
ADNL	1.0000	0.0000	2.2302	0.4892	1.1754	3.5847
ADNN	2.0000	3.5533	2.2367	0.7493	2.7346	3.5533
ADNQ	1.0000	0.0000	2.2368	0.6984	1.7736	3.7455
ADNS	1.0000	0.0000	2.2600	0.3631	0.8499	3.4878
ADPQ	1.0000	0.0000	2.1939	0.9150	2.5028	3.9120
ADPT	1.0000	0.0000	2.1983	0.7993	2.0969	3.8231
ADQI	1.0000	0.0000	2.1947	0.8904	2.4131	3.8931
ADQS	1.0000	0.0000	2.2784	0.6132	1.5196	3.6800
ADRL	1.0000	0.0000	2.2319	0.7977	2.0915	3.8218
ADRM	1.0000	0.0000	2.2530	1.3176	4.3153	4.2215
ADSL	2.0000	3.5193	2.2572	0.7051	2.5376	3.5193
ADSQ	1.0000	0.0000	2.2784	0.6132	1.5196	3.6800
ADST	1.0000	0.0000	2.2600	0.4975	1.1975	3.5911
ADTA	1.0000	0.0000	2.2003	0.8304	2.2021	3.8470
ADTG	1.0000	0.0000	2.2148	0.9342	2.5741	3.9267
ADTH	1.0000	0.0000	2.2553	1.0961	3.2302	4.0512
ADTI	1.0000	0.0000	2.1976	0.7747	2.0157	3.8042
ADTP	1.0000	0.0000	2.1983	0.7993	2.0969	3.8231
ADVK	1.0000	0.0000	2.2159	0.9150	2.5027	3.9120
ADVN	1.0000	0.0000	2.2562	0.7927	2.0751	3.8180
ADYL	1.0000	0.0000	2.2765	0.9715	2.7166	3.9554
ADYN	1.0000	0.0000	2.2952	0.9306	2.5606	3.9240
AEAF	1.0000	0.0000	2.2110	1.1567	3.5034	4.0978
AECC	1.0000	0.0000	2.4500	2.1189	11.3221	4.8373
AECE	1.0000	0.0000	2.3295	1.5355	5.6572	4.3889
AEDE	1.0000	0.0000	2.1933	0.9106	2.4864	3.9086
AEDS	2.0000	3.6655	2.2745	0.8953	3.4375	3.6655
AEDY	1.0000	0.0000	2.2322	1.1617	3.5266	4.1016
AEET	1.0000	0.0000	2.1997	0.8553	2.2883	3.8661
AEFS	1.0000	0.0000	2.3311	0.8238	2.1795	3.8419
AEGH	1.0000	0.0000	2.2336	1.3549	4.5233	4.2501
AEII	1.0000	0.0000	2.1938	0.8740	2.3542	3.8805
AEKM	1.0000	0.0000	2.2708	1.1730	3.5796	4.1103
AEKN	1.0000	0.0000	2.2313	0.6121	1.5166	3.6792
AEKS	2.0000	3.6138	2.2670	0.8280	3.1026	3.6138
AELF	1.0000	0.0000	2.2599	0.9499	2.6333	3.9388
AELH	1.0000	0.0000	2.2875	1.0443	3.0090	4.0114
AELL	1.0000	0.0000	2.2283	0.5717	1.4013	3.6481
AELS	1.0000	0.0000	2.2660	0.4456	1.0603	3.5512
AEML	1.0000	0.0000	2.3026	1.0916	3.2107	4.0478
AENA	1.0000	0.0000	2.2408	0.7376	1.8964	3.7757
AENK	1.0000	0.0000	2.2313	0.6121	1.5166	3.6792
AENL	1.0000	0.0000	2.2372	0.5308	1.2877	3.6167
AENN	1.0000	0.0000	2.2444	0.4899	1.1771	3.5852
AEPE	1.0000	0.0000	2.1920	0.9376	2.5870	3.9294
AEPG	1.0000	0.0000	2.2013	1.0580	3.0667	4.0220
AEPK	1.0000	0.0000	2.2012	0.8288	2.1966	3.8457
AEPY	1.0000	0.0000	2.2283	1.1888	3.6547	4.1224
AEQK	1.0000	0.0000	2.2031	0.8622	2.3124	3.8714
AERK	1.0000	0.0000	2.2096	0.9206	2.5234	3.9163
AESE	1.0000	0.0000	2.2816	0.6358	1.5855	3.6974
AESG	2.0000	3.7900	2.3108	1.0573	4.3323	3.7900
AESQ	1.0000	0.0000	2.2854	0.6547	1.6416	3.7120
AETL	1.0000	0.0000	2.2189	0.6651	1.6725	3.7199
AETN	1.0000	0.0000	2.2313	0.6242	1.5515	3.6885
AETT	2.0000	3.7917	2.2021	1.0595	4.3459	3.7917
AEVF	1.0000	0.0000	2.2126	1.2534	3.9748	4.1721
AFAN	1.0000	0.0000	2.2813	0.9256	2.5420	3.9202
AFEM	1.0000	0.0000	2.2537	1.4698	5.2193	4.3385
AFFV	1.0000	0.0000	2.2115	1.4413	5.0387	4.3166
AFHI	1.0000	0.0000	2.2515	1.3834	4.6880	4.2720
AFHS	1.0000	0.0000	2.4118	1.1061	3.2743	4.0589
AFIE	1.0000	0.0000	2.2166	1.1010	3.2516	4.0550
AFKA	1.0000	0.0000	2.2314	1.0479	3.0241	4.0141
AFKE	1.0000	0.0000	2.2312	1.0312	2.9551	4.0013
AFKS	1.0000	0.0000	2.3184	0.7149	1.8249	3.7582
AFMV	1.0000	0.0000	2.2383	1.5831	5.9948	4.4255
AFNL	1.0000	0.0000	2.2855	0.7187	1.8368	3.7612
AFPL	1.0000	0.0000	2.2590	0.9354	2.5786	3.9277
AFPV	1.0000	0.0000	2.2149	1.2389	3.9012	4.1610
AFQN	1.0000	0.0000	2.2816	0.9279	2.5505	3.9219
AFSI	1.0000	0.0000	2.3249	0.7847	2.0486	3.8119
AFSP	2.0000	3.8308	2.3286	1.1103	4.6568	3.8308
AFTT	1.0000	0.0000	2.2362	0.9465	2.6204	3.9362
AFVN	1.0000	0.0000	2.2984	1.0222	2.9183	3.9944
AFYA	2.0000	4.2908	2.2309	1.7089	9.8660	4.2908
AFYD	1.0000	0.0000	2.2446	1.3497	4.4937	4.2461
AGES	1.0000	0.0000	2.3108	0.7562	1.9558	3.7900
AGGV	1.0000	0.0000	2.1995	1.3062	4.2532	4.2127
AGIA	1.0000	0.0000	2.2035	1.0501	3.0335	4.0159
AGIE	1.0000	0.0000	2.2039	1.0335	2.9643	4.0031
AGKK	2.0000	3.8658	2.2241	1.1559	4.9489	3.8658
AGKS	1.0000	0.0000	2.2977	0.6474	1.6197	3.7063
AGLG	1.0000	0.0000	2.2609	1.0027	2.8396	3.9794
AGLI	1.0000	0.0000	2.2411	0.8433	2.2463	3.8569
AGLK	1.0000	0.0000	2.2429	0.7735	2.0117	3.8032
AGNN	1.0000	0.0000	2.2744	0.6103	1.5112	3.6778
AGNR	1.0000	0.0000	2.2735	0.9187	2.5165	3.9149
AGNT	1.0000	0.0000	2.2568	0.7446	1.9185	3.7810
AGPH	1.0000	0.0000	2.2365	1.3404	4.4415	4.2390
AGPP	1.0000	0.0000	2.2022	1.0436	3.0062	4.0108
AGPR	1.0000	0.0000	2.2018	1.1354	3.4053	4.0814
AGQL	1.0000	0.0000	2.2449	0.9012	2.4523	3.9014
AGRN	1.0000	0.0000	2.2735	0.9187	2.5165	3.9149
AGSG	1.0000	0.0000	2.3392	0.8767	2.3637	3.8825
AGST	2.0000	3.7156	2.2984	0.9605	3.7815	3.7156
AGTY	1.0000	0.0000	2.2519	1.2269	3.8409	4.1517
AGVQ	1.0000	0.0000	2.2008	1.2047	3.7319	4.1347
AGVS	1.0000	0.0000	2.3372	0.8695	2.3383	3.8771
AGYL	1.0000	0.0000	2.2943	1.1335	3.3966	4.0799
AHAE	1.0000	0.0000	2.2333	1.2511	3.9634	4.1704
AHAL	1.0000	0.0000	2.2887	1.0609	3.0788	4.0242
AHDL	1.0000	0.0000	2.2861	1.0027	2.8396	3.9794
AHDS	1.0000	0.0000	2.3558	0.8766	2.3636	3.8825
AHEM	1.0000	0.0000	2.2721	1.5642	5.8588	4.4110
AHFS	1.0000	0.0000	2.4118	1.1061	3.2743	4.0589
AHGN	1.0000	0.0000	2.3285	1.1238	3.3528	4.0725
AHGV	1.0000	0.0000	2.2234	1.4682	5.2087	4.3372
AHHG	1.0000	0.0000	2.2415	1.6372	6.4006	4.4671
AHHL	1.0000	0.0000	2.3463	1.3266	4.3647	4.2284
AHIL	1.0000	0.0000	2.2861	1.0052	2.8495	3.9813
AHIT	1.0000	0.0000	2.2551	1.0986	3.2411	4.0531
AHKS	1.0000	0.0000	2.3498	0.8093	2.1306	3.8308
AHLD	1.0000	0.0000	2.2861	1.0027	2.8396	3.9794
AHML	1.0000	0.0000	2.3615	1.3740	4.6333	4.2648
AHQV	1.0000	0.0000	2.2300	1.3667	4.5909	4.2592
AHRI	1.0000	0.0000	2.2392	1.2727	4.0751	4.1870
AHSK	1.0000	0.0000	2.3498	0.8093	2.1306	3.8308
AHSM	1.0000	0.0000	2.4615	1.2479	3.9471	4.1679
AHSQ	1.0000	0.0000	2.3660	0.9371	2.5851	3.9290
AHSR	1.0000	0.0000	2.3793	0.9955	2.8108	3.9739
AHSY	1.0000	0.0000	2.4332	1.1693	3.5623	4.1075
AHWT	1.0000	0.0000	2.5065	2.0801	10.8195	4.8075
AHYH	1.0000	0.0000	2.2469	1.7680	7.4864	4.5676
AIAM	1.0000	0.0000	2.2527	1.2595	4.0061	4.1768
AIAP	1.0000	0.0000	2.1936	0.9152	2.5036	3.9122
AICN	1.0000	0.0000	2.4057	1.2653	4.0364	4.1813
AICQ	2.0000	4.3735	2.3344	1.8164	11.2150	4.3735
AIDN	1.0000	0.0000	2.2292	0.6404	1.5990	3.7009
AIEA	1.0000	0.0000	2.1935	0.9297	2.5573	3.9233
AIEN	1.0000	0.0000	2.2341	0.6819	1.7233	3.7329
AIEQ	1.0000	0.0000	2.1936	0.9320	2.5658	3.9251
AIES	1.0000	0.0000	2.2748	0.5967	1.4723	3.6674
AIFP	1.0000	0.0000	2.2175	1.0865	3.1885	4.0439
AIFY	1.0000	0.0000	2.2438	1.3522	4.5078	4.2480
AIGR	1.0000	0.0000	2.2055	1.1108	3.2949	4.0625
AIGT	2.0000	3.9287	2.2147	1.2377	5.5086	3.9287
AIIL	1.0000	0.0000	2.2162	0.6838	1.7290	3.7343
AIKK	2.0000	3.7432	2.2017	0.9964	3.9801	3.7432
AIKS	1.0000	0.0000	2.2594	0.4879	1.1719	3.5837
AILF	3.0000	7.8176	2.2582	1.3879	8.1661	3.9088
AILI	1.0000	0.0000	2.2162	0.6838	1.7290	3.7343
AILS	1.0000	0.0000	2.2577	0.4065	0.9596	3.5212
AILV	1.0000	0.0000	2.2395	0.8361	2.2217	3.8514
AIMR	1.0000	0.0000	2.2524	1.3201	4.3289	4.2234
AIPG	2.0000	3.9919	2.2045	1.3200	6.1213	3.9919
AIPN	2.0000	3.7217	2.2322	0.9685	3.8252	3.7217
AIPQ	1.0000	0.0000	2.1937	0.9175	2.5120	3.9139
AIQN	2.0000	3.7474	2.2370	1.0019	4.0111	3.7474
AIQV	1.0000	0.0000	2.2024	1.0453	3.0132	4.0121
AIRG	1.0000	0.0000	2.2055	1.1108	3.2949	4.0625
AIRV	1.0000	0.0000	2.2046	1.1037	3.2633	4.0570
AISH	1.0000	0.0000	2.3561	0.8791	2.3725	3.8844
AISK	1.0000	0.0000	2.2594	0.4879	1.1719	3.5837
AISS	1.0000	0.0000	2.2758	0.2805	0.6466	3.4243
AITI	1.0000	0.0000	2.1977	0.7772	2.0238	3.8061
AITS	1.0000	0.0000	2.2605	0.4999	1.2041	3.5930
AIVI	1.0000	0.0000	2.2052	0.9873	2.7783	3.9676
AIVK	1.0000	0.0000	2.2158	0.9175	2.5119	3.9139
AIVM	1.0000	0.0000	2.2546	1.3561	4.5301	4.2510
AIWE	1.0000	0.0000	2.4420	1.8555	8.3061	4.6349
AIYF	1.0000	0.0000	2.2438	1.3522	4.5078	4.2480
AIYK	1.0000	0.0000	2.2491	1.0553	3.0554	4.0199
AKAH	1.0000	0.0000	2.2565	1.1423	3.4368	4.0867
AKAN	1.0000	0.0000	2.2341	0.6288	1.5650	3.6920
AKAT	1.0000	0.0000	2.2051	0.7631	1.9780	3.7953
AKDS	1.0000	0.0000	2.2590	0.4854	1.1653	3.5818
AKEH	1.0000	0.0000	2.2565	1.1256	3.3611	4.0739
AKEL	1.0000	0.0000	2.2193	0.6530	1.6365	3.7107
AKEM	1.0000	0.0000	2.2708	1.1730	3.5796	4.1103
AKET	1.0000	0.0000	2.2034	0.7465	1.9244	3.7825
AKFE	1.0000	0.0000	2.2312	1.0312	2.9551	4.0013
AKGP	1.0000	0.0000	2.2166	0.9492	2.6309	3.9383
AKGR	1.0000	0.0000	2.2219	1.0410	2.9955	4.0089
AKGS	1.0000	0.0000	2.2977	0.6474	1.6197	3.7063
AKHN	1.0000	0.0000	2.3055	0.8945	2.4278	3.8963
AKIN	1.0000	0.0000	2.2258	0.5731	1.4052	3.6492
AKIT	1.0000	0.0000	2.2007	0.7074	1.8015	3.7524
AKIY	1.0000	0.0000	2.2491	1.0553	3.0554	4.0199
AKKA	1.0000	0.0000	2.2064	0.7511	1.9392	3.7860
AKKS	1.0000	0.0000	2.2499	0.4181	0.9892	3.5301
AKKT	1.0000	0.0000	2.2012	0.6376	1.5908	3.6988
AKKY	1.0000	0.0000	2.2581	0.9856	2.7715	3.9662
AKLA	1.0000	0.0000	2.2218	0.6697	1.6864	3.7235
AKLN	1.0000	0.0000	2.2228	0.4219	0.9990	3.5330
AKLS	1.0000	0.0000	2.2464	0.3368	0.7843	3.4676
AKMI	1.0000	0.0000	2.2726	1.1339	3.3988	4.0803
AKNE	1.0000	0.0000	2.2313	0.6121	1.5166	3.6792
AKNQ	1.0000	0.0000	2.2345	0.6311	1.5716	3.6938
AKNS	1.0000	0.0000	2.2483	0.2958	0.6839	3.4361
AKPD	1.0000	0.0000	2.2000	0.7872	2.0569	3.8138
AKPP	1.0000	0.0000	2.2005	0.8143	2.1474	3.8346
AKQE	1.0000	0.0000	2.2031	0.8622	2.3124	3.8714
AKQK	1.0000	0.0000	2.2067	0.7533	1.9465	3.7878
AKRK	1.0000	0.0000	2.2155	0.8117	2.1387	3.8326
AKSI	1.0000	0.0000	2.2594	0.4879	1.1719	3.5837
AKSS	1.0000	0.0000	2.2612	0.2107	0.4796	3.3707
AKSV	3.0000	7.4017	2.2956	1.1174	5.7577	3.7008
AKTE	1.0000	0.0000	2.2034	0.7465	1.9244	3.7825
AKTT	1.0000	0.0000	2.2006	0.6497	1.6264	3.7081
AKVA	1.0000	0.0000	2.2159	0.9732	2.7232	3.9567
AKVN	1.0000	0.0000	2.2553	0.7254	1.8578	3.7663
AKYN	2.0000	3.8723	2.2954	1.1643	5.0046	3.8723
ALAC	1.0000	0.0000	2.3885	1.3619	4.5636	4.2555
ALAG	1.0000	0.0000	2.2447	0.8990	2.4440	3.8997
ALAN	1.0000	0.0000	2.2405	0.5474	1.3336	3.6295
ALDA	1.0000	0.0000	2.2218	0.7370	1.8944	3.7752
ALDG	1.0000	0.0000	2.2411	0.8408	2.2377	3.8550
ALDL	1.0000	0.0000	2.2221	0.5301	1.2860	3.6162
ALDT	1.0000	0.0000	2.2143	0.6235	1.5497	3.6880
ALEA	1.0000	0.0000	2.2249	0.7786	2.0283	3.8071
ALEH	1.0000	0.0000	2.2875	1.0443	3.0090	4.0114
ALEI	1.0000	0.0000	2.2198	0.7228	1.8496	3.7643
ALEN	1.0000	0.0000	2.2372	0.5308	1.2877	3.6167
ALER	1.0000	0.0000	2.2343	0.8392	2.2324	3.8538
ALFD	1.0000	0.0000	2.2582	0.9083	2.4781	3.9069
ALGN	1.0000	0.0000	2.2657	0.6512	1.6310	3.7092
ALGQ	1.0000	0.0000	2.2449	0.9012	2.4523	3.9014
ALGR	1.0000	0.0000	2.2528	0.9596	2.6708	3.9463
ALGY	1.0000	0.0000	2.2943	1.1335	3.3966	4.0799
ALHA	1.0000	0.0000	2.2887	1.0609	3.0788	4.0242
ALHD	1.0000	0.0000	2.2861	1.0027	2.8396	3.9794
ALHN	1.0000	0.0000	2.3158	0.8131	2.1434	3.8337
ALHT	1.0000	0.0000	2.2883	0.9475	2.6242	3.9370
ALIF	1.0000	0.0000	2.2582	0.9108	2.4873	3.9088
ALIH	1.0000	0.0000	2.2861	1.0052	2.8495	3.9813
ALII	1.0000	0.0000	2.2162	0.6838	1.7290	3.7343
ALIY	2.0000	3.9573	2.2765	1.2750	5.7799	3.9573
ALKD	1.0000	0.0000	2.2145	0.6115	1.5147	3.6787
ALKT	1.0000	0.0000	2.2114	0.5562	1.3581	3.6363
ALMK	1.0000	0.0000	2.3049	0.9828	2.7607	3.9641
ALNA	1.0000	0.0000	2.2405	0.5474	1.3336	3.6295
ALNE	1.0000	0.0000	2.2372	0.5308	1.2877	3.6167
ALNG	2.0000	3.7092	2.2657	0.9522	3.7368	3.7092
ALNL	1.0000	0.0000	2.2217	0.3406	0.7937	3.4705
ALNP	1.0000	0.0000	2.2346	0.5163	1.2483	3.6056
ALNT	1.0000	0.0000	2.2237	0.4340	1.0301	3.5423
ALPD	1.0000	0.0000	2.2181	0.7059	1.7968	3.7513
ALPF	1.0000	0.0000	2.2590	0.9354	2.5786	3.9277
ALQA	1.0000	0.0000	2.2270	0.7975	2.0909	3.8217
ALQP	1.0000	0.0000	2.2238	0.7664	1.9885	3.7978
ALQT	1.0000	0.0000	2.2216	0.6840	1.7297	3.7345
ALRE	1.0000	0.0000	2.2343	0.8392	2.2324	3.8538
ALRH	1.0000	0.0000	2.2960	1.1216	3.3430	4.0708
ALRI	1.0000	0.0000	2.2319	0.8002	2.0998	3.8237
ALRK	1.0000	0.0000	2.2330	0.7304	1.8734	3.7701
ALRQ	1.0000	0.0000	2.2362	0.8582	2.2983	3.8683
ALRS	1.0000	0.0000	2.2858	0.5229	1.2663	3.6107
ALSA	2.0000	3.5640	2.2699	0.7633	2.7982	3.5640
ALSN	1.0000	0.0000	2.2408	0.2145	0.4886	3.3736
ALSS	1.0000	0.0000	2.2503	0.1293	0.2888	3.3081
ALSV	2.0000	3.6383	2.2962	0.8599	3.2590	3.6383
ALSY	1.0000	0.0000	2.3406	0.6967	1.7687	3.7443
ALTE	3.0000	7.4398	2.2189	1.1422	5.9521	3.7199
ALTN	1.0000	0.0000	2.2237	0.4340	1.0301	3.5423
ALVD	1.0000	0.0000	2.2394	0.8336	2.2132	3.8495
ALVK	1.0000	0.0000	2.2412	0.7663	1.9885	3.7977
ALVQ	1.0000	0.0000	2.2433	0.8941	2.4264	3.8960
ALWM	1.0000	0.0000	2.5800	2.0341	10.2514	4.7721
ALYY	1.0000	0.0000	2.3273	1.2642	4.0306	4.1804
AMAE	1.0000	0.0000	2.2466	1.2985	4.2116	4.2068
AMAI	1.0000	0.0000	2.2527	1.2595	4.0061	4.1768
AMAN	2.0000	4.0291	2.3255	1.3684	6.5067	4.0291
AMDP	1.0000	0.0000	2.2555	1.2258	3.8358	4.1509
AMDQ	1.0000	0.0000	2.2531	1.2592	4.0050	4.1766
AMEL	1.0000	0.0000	2.3026	1.0916	3.2107	4.0478
AMES	1.0000	0.0000	2.3787	0.9656	2.6935	3.9509
AMFE	1.0000	0.0000	2.2537	1.4698	5.2193	4.3385
AMIL	1.0000	0.0000	2.3013	1.0526	3.0438	4.0178
AMLR	1.0000	0.0000	2.3111	1.1690	3.5606	4.1072
AMNP	1.0000	0.0000	2.3224	1.0363	2.9758	4.0052
AMPP	1.0000	0.0000	2.2516	1.2529	3.9725	4.1717
AMSA	1.0000	0.0000	2.3819	0.9822	2.7584	3.9637
AMSI	1.0000	0.0000	2.3724	0.9265	2.5454	3.9208
AMSS	1.0000	0.0000	2.3924	0.6493	1.6253	3.7078
AMSV	1.0000	0.0000	2.4056	1.0788	3.1553	4.0379
AMTM	1.0000	0.0000	2.3221	1.5148	5.5158	4.3730
AMTR	1.0000	0.0000	2.2694	1.2624	4.0212	4.1790
ANAA	1.0000	0.0000	2.2431	0.7543	1.9496	3.7885
ANAD	1.0000	0.0000	2.2364	0.6961	1.7667	3.7438
ANAN	1.0000	0.0000	2.2479	0.5065	1.2218	3.5980
ANAS	1.0000	0.0000	2.2734	0.4213	0.9975	3.5326
ANAT	2.0000	3.7013	2.2341	0.9419	3.6813	3.7013
ANCA	1.0000	0.0000	2.4111	1.3210	4.3339	4.2241
ANDE	2.0000	3.7309	2.2339	0.9805	3.8912	3.7309
ANDF	1.0000	0.0000	2.2761	0.8674	2.3308	3.8754
ANDG	1.0000	0.0000	2.2579	0.7999	2.0988	3.8235
ANDM	1.0000	0.0000	2.3207	1.0092	2.8655	3.9844
ANDT	1.0000	0.0000	2.2257	0.5826	1.4322	3.6565
ANED	1.0000	0.0000	2.2339	0.6794	1.7158	3.7309
ANEE	1.0000	0.0000	2.2384	0.7210	1.8438	3.7629
ANEF	1.0000	0.0000	2.2794	0.9089	2.4804	3.9074
ANET	1.0000	0.0000	2.2313	0.6242	1.5515	3.6885
ANFL	1.0000	0.0000	2.2855	0.7187	1.8368	3.7612
ANFP	1.0000	0.0000	2.2780	0.8945	2.4277	3.8962
ANFV	1.0000	0.0000	2.2984	1.0222	2.9183	3.9944
ANGD	1.0000	0.0000	2.2579	0.7999	2.0988	3.8235
ANGF	1.0000	0.0000	2.3000	1.0294	2.9475	3.9999
ANHH	1.0000	0.0000	2.3746	1.2857	4.1433	4.1969
ANHL	1.0000	0.0000	2.3158	0.8131	2.1434	3.8337
ANHT	1.0000	0.0000	2.3049	0.9065	2.4716	3.9055
ANIA	1.0000	0.0000	2.2366	0.6986	1.7743	3.7457
ANIG	1.0000	0.0000	2.2581	0.8023	2.1071	3.8254
ANIP	1.0000	0.0000	2.2322	0.6674	1.6796	3.7217
ANIR	1.0000	0.0000	2.2481	0.7592	1.9655	3.7923
ANIS	2.0000	3.4897	2.2606	0.6667	2.3720	3.4897
ANKS	1.0000	0.0000	2.2483	0.2958	0.6839	3.4361
ANKT	1.0000	0.0000	2.2209	0.5153	1.2457	3.6048
ANLI	1.0000	0.0000	2.2305	0.4917	1.1820	3.5867
ANLL	1.0000	0.0000	2.2217	0.3406	0.7937	3.4705
ANLS	1.0000	0.0000	2.2408	0.2145	0.4886	3.3736
ANLT	1.0000	0.0000	2.2237	0.4340	1.0301	3.5423
ANLV	1.0000	0.0000	2.2637	0.6441	1.6099	3.7038
ANMD	1.0000	0.0000	2.3207	1.0092	2.8655	3.9844
ANNA	1.0000	0.0000	2.2479	0.5065	1.2218	3.5980
ANND	1.0000	0.0000	2.2367	0.4483	1.0674	3.5533
ANNL	1.0000	0.0000	2.2249	0.2996	0.6932	3.4390
ANNM	1.0000	0.0000	2.3414	0.8196	2.1653	3.8387
ANNN	2.0000	3.4076	2.2270	0.5598	1.9345	3.4076
ANNP	2.0000	3.5741	2.2415	0.7764	2.8586	3.5741
ANNQ	1.0000	0.0000	2.2484	0.5088	1.2280	3.5998
ANNS	1.0000	0.0000	2.2404	0.1736	0.3921	3.3421
ANNT	1.0000	0.0000	2.2291	0.3931	0.9252	3.5108
ANPS	1.0000	0.0000	2.2659	0.3902	0.9181	3.5086
ANPV	1.0000	0.0000	2.2583	0.8198	2.1659	3.8388
ANQD	2.0000	3.7455	2.2368	0.9994	3.9970	3.7455
ANQE	1.0000	0.0000	2.2411	0.7399	1.9036	3.7774
ANQH	1.0000	0.0000	2.3103	1.0223	2.9185	3.9945
ANQR	2.0000	3.8369	2.2542	1.1183	4.7068	3.8369
ANRI	1.0000	0.0000	2.2481	0.7592	1.9655	3.7923
ANRS	1.0000	0.0000	2.2899	0.4820	1.1562	3.5792
ANSA	2.0000	3.5326	2.2734	0.7224	2.6138	3.5326
ANSD	3.0000	6.9757	2.2600	0.8403	3.8729	3.4878
ANSH	1.0000	0.0000	2.3561	0.6871	1.7390	3.7368
ANSL	1.0000	0.0000	2.2408	0.2145	0.4886	3.3736
ANSN	3.0000	6.6843	2.2404	0.6507	2.8224	3.3421
ANTD	1.0000	0.0000	2.2257	0.5826	1.4322	3.6565
ANTN	1.0000	0.0000	2.2291	0.3931	0.9252	3.5108
ANTS	2.0000	3.4454	2.2501	0.6089	2.1316	3.4454
ANTT	1.0000	0.0000	2.2213	0.5274	1.2785	3.6141
ANVI	1.0000	0.0000	2.2563	0.7952	2.0833	3.8199
ANYL	1.0000	0.0000	2.3055	0.7819	2.0394	3.8097
APDD	1.0000	0.0000	2.1937	0.8545	2.2856	3.8655
APEE	1.0000	0.0000	2.1920	0.9376	2.5870	3.9294
APEH	1.0000	0.0000	2.2365	1.2200	3.8068	4.1464
APFS	1.0000	0.0000	2.3286	0.8093	2.1305	3.8308
APHN	1.0000	0.0000	2.3068	0.9889	2.7846	3.9688
APHR	1.0000	0.0000	2.2341	1.2973	4.2052	4.2059
APIG	1.0000	0.0000	2.2045	1.0190	2.9052	3.9919
APIY	1.0000	0.0000	2.2329	1.1497	3.4710	4.0924
APLD	1.0000	0.0000	2.2181	0.7059	1.7968	3.7513
APLI	1.0000	0.0000	2.2182	0.7084	1.8045	3.7532
APLN	1.0000	0.0000	2.2346	0.5163	1.2483	3.6056
APLP	1.0000	0.0000	2.2201	0.7329	1.8815	3.7721
APLT	1.0000	0.0000	2.2170	0.6506	1.6293	3.7088
APNP	1.0000	0.0000	2.2348	0.6920	1.7542	3.7406
APNS	1.0000	0.0000	2.2659	0.3902	0.9181	3.5086
APPS	1.0000	0.0000	2.2762	0.6069	1.5014	3.6752
APQK	1.0000	0.0000	2.2025	0.8477	2.2618	3.8603
APQR	1.0000	0.0000	2.1956	1.0339	2.9661	4.0034
APSE	1.0000	0.0000	2.2789	0.6213	1.5432	3.6863
APSL	1.0000	0.0000	2.2628	0.4311	1.0228	3.5401
APSN	1.0000	0.0000	2.2659	0.3902	0.9181	3.5086
APSP	1.0000	0.0000	2.2762	0.6069	1.5014	3.6752
APSQ	1.0000	0.0000	2.2828	0.6403	1.5987	3.7008
APSR	2.0000	3.7457	2.2966	0.9997	3.9988	3.7457
APSY	1.0000	0.0000	2.3493	0.8725	2.3489	3.8793
APTK	2.0000	3.7713	2.2022	1.0330	4.1896	3.7713
APTM	1.0000	0.0000	2.2678	1.1706	3.5682	4.1085
APTS	1.0000	0.0000	2.2650	0.5245	1.2707	3.6119
APYK	1.0000	0.0000	2.2479	1.0799	3.1600	4.0388
APYS	1.0000	0.0000	2.3493	0.8725	2.3489	3.8793
AQAM	1.0000	0.0000	2.2445	1.3174	4.3142	4.2213
AQDG	1.0000	0.0000	2.2038	1.0499	3.0326	4.0157
AQDK	2.0000	3.8395	2.2023	1.1217	4.7283	3.8395
AQEP	1.0000	0.0000	2.1922	0.9566	2.6589	3.9440
AQEY	1.0000	0.0000	2.2251	1.2222	3.8176	4.1481
AQGD	1.0000	0.0000	2.2038	1.0499	3.0326	4.0157
AQGP	1.0000	0.0000	2.2007	1.0770	3.1473	4.0365
AQIL	1.0000	0.0000	2.2222	0.7418	1.9095	3.7789
AQIN	1.0000	0.0000	2.2370	0.7009	1.7813	3.7474
AQIT	1.0000	0.0000	2.2004	0.8352	2.2184	3.8507
AQIV	1.0000	0.0000	2.2024	1.0453	3.0132	4.0121
AQIY	1.0000	0.0000	2.2308	1.1831	3.6276	4.1181
AQKC	1.0000	0.0000	2.3538	1.4456	5.0654	4.3198
AQKD	1.0000	0.0000	2.2023	0.8206	2.1688	3.8395
AQKS	1.0000	0.0000	2.2711	0.5459	1.3294	3.6283
AQLD	1.0000	0.0000	2.2221	0.7393	1.9016	3.7769
AQLK	1.0000	0.0000	2.2221	0.6720	1.6932	3.7252
AQLP	1.0000	0.0000	2.2238	0.7664	1.9885	3.7978
AQLT	1.0000	0.0000	2.2216	0.6840	1.7297	3.7345
AQNE	2.0000	3.7774	2.2411	1.0409	4.2359	3.7774
AQNF	1.0000	0.0000	2.2816	0.9279	2.5505	3.9219
AQNQ	1.0000	0.0000	2.2438	0.7588	1.9642	3.7920
AQNV	1.0000	0.0000	2.2621	0.8532	2.2809	3.8645
AQPG	1.0000	0.0000	2.2007	1.0770	3.1473	4.0365
AQPN	1.0000	0.0000	2.2394	0.7254	1.8578	3.7663
AQPS	2.0000	3.7008	2.2828	0.9413	3.6782	3.7008
AQRA	1.0000	0.0000	2.1940	1.0650	3.0963	4.0273
AQRL	1.0000	0.0000	2.2362	0.8582	2.2983	3.8683
AQSL	1.0000	0.0000	2.2705	0.4645	1.1099	3.5658
AQSP	2.0000	3.7008	2.2828	0.9413	3.6782	3.7008
AQTP	1.0000	0.0000	2.2004	0.8598	2.3039	3.8696
AQTT	2.0000	3.8063	2.2040	1.0785	4.4599	3.8063
AQTV	1.0000	0.0000	2.2130	0.9875	2.7792	3.9677
AQYS	1.0000	0.0000	2.3554	0.9059	2.4693	3.9050
AQYT	1.0000	0.0000	2.2441	1.1254	3.3601	4.0737
AQYV	1.0000	0.0000	2.2226	1.3355	4.4139	4.2352
ARAQ	1.0000	0.0000	2.1940	1.0650	3.0963	4.0273
ARDA	1.0000	0.0000	2.1982	1.0046	2.8469	3.9808
ARDY	1.0000	0.0000	2.2317	1.2390	3.9020	4.1611
AREK	1.0000	0.0000	2.2096	0.9206	2.5234	3.9163
ARGL	1.0000	0.0000	2.2528	0.9596	2.6708	3.9463
ARGP	1.0000	0.0000	2.2018	1.1354	3.4053	4.0814
ARHI	1.0000	0.0000	2.2392	1.2727	4.0751	4.1870
ARIG	1.0000	0.0000	2.2055	1.1108	3.2949	4.0625
ARIS	1.0000	0.0000	2.2927	0.6741	1.6996	3.7268
ARKG	1.0000	0.0000	2.2219	1.0410	2.9955	4.0089
ARLG	1.0000	0.0000	2.2528	0.9596	2.6708	3.9463
ARLQ	1.0000	0.0000	2.2362	0.8582	2.2983	3.8683
ARLT	1.0000	0.0000	2.2323	0.7424	1.9116	3.7794
ARML	1.0000	0.0000	2.3111	1.1690	3.5606	4.1072
ARMT	1.0000	0.0000	2.2694	1.2624	4.0212	4.1790
ARND	1.0000	0.0000	2.2479	0.7568	1.9575	3.7904
ARNR	1.0000	0.0000	2.2641	0.8756	2.3601	3.8818
ARPK	1.0000	0.0000	2.2093	0.9061	2.4701	3.9052
ARPL	1.0000	0.0000	2.2332	0.8248	2.1828	3.8426
ARPP	1.0000	0.0000	2.1966	1.0005	2.8307	3.9777
ARPW	1.0000	0.0000	2.4367	1.9574	9.3682	4.7132
ARQQ	1.0000	0.0000	2.1939	1.0673	3.1059	4.0291
ARQY	1.0000	0.0000	2.2214	1.2995	4.2170	4.2076
ARRY	1.0000	0.0000	2.2173	1.3579	4.5406	4.2524
ARSA	1.0000	0.0000	2.3024	0.7298	1.8716	3.7697
ARSD	1.0000	0.0000	2.2923	0.6716	1.6921	3.7249
ARSE	1.0000	0.0000	2.2991	0.7131	1.8194	3.7569
ARSG	1.0000	0.0000	2.3277	0.8336	2.2129	3.8494
ARSM	1.0000	0.0000	2.3959	1.0429	3.0033	4.0103
ARSP	1.0000	0.0000	2.2966	0.6987	1.7746	3.7457
ARSQ	1.0000	0.0000	2.3028	0.7321	1.8787	3.7714
ARVA	1.0000	0.0000	2.1979	1.1594	3.5157	4.0998
ASAE	1.0000	0.0000	2.2850	0.6525	1.6348	3.7102
ASAI	1.0000	0.0000	2.2783	0.6134	1.5203	3.6802
ASAS	1.0000	0.0000	2.2902	0.3362	0.7828	3.4671
ASCI	1.0000	0.0000	2.4585	1.1801	3.6134	4.1158
ASCQ	1.0000	0.0000	2.4695	1.2381	3.8975	4.1604
ASDI	1.0000	0.0000	2.2674	0.5552	1.3552	3.6355
ASDR	1.0000	0.0000	2.2923	0.6716	1.6921	3.7249
ASEE	1.0000	0.0000	2.2816	0.6358	1.5855	3.6974
ASEI	1.0000	0.0000	2.2748	0.5967	1.4723	3.6674
ASEL	1.0000	0.0000	2.2660	0.4456	1.0603	3.5512
ASFC	1.0000	0.0000	2.5195	1.4072	4.8294	4.2903
ASFQ	2.0000	3.8564	2.3347	1.1437	4.8698	3.8564
ASFS	1.0000	0.0000	2.3438	0.5075	1.2244	3.5988
ASFT	2.0000	3.7675	2.3191	1.0280	4.1605	3.7675
ASGA	1.0000	0.0000	2.3140	0.7729	2.0098	3.8028
ASGD	1.0000	0.0000	2.3041	0.7147	1.8242	3.7580
ASGG	1.0000	0.0000	2.3392	0.8767	2.3637	3.8825
ASHA	1.0000	0.0000	2.3655	0.9348	2.5765	3.9273
ASHF	1.0000	0.0000	2.4118	1.1061	3.2743	4.0589
ASHQ	1.0000	0.0000	2.3660	0.9371	2.5851	3.9290
ASHS	1.0000	0.0000	2.3761	0.6019	1.4870	3.6713
ASIS	2.0000	3.4243	2.2758	0.5815	2.0208	3.4243
ASKD	1.0000	0.0000	2.2590	0.4854	1.1653	3.5818
ASKI	1.0000	0.0000	2.2594	0.4879	1.1719	3.5837
ASKP	1.0000	0.0000	2.2640	0.5125	1.2380	3.6026
ASKS	1.0000	0.0000	2.2612	0.2107	0.4796	3.3707
ASLA	1.0000	0.0000	2.2699	0.4623	1.1040	3.5640
ASLG	1.0000	0.0000	2.2984	0.5660	1.3854	3.6438
ASLK	1.0000	0.0000	2.2464	0.3368	0.7843	3.4676
ASLL	2.0000	3.4050	2.2404	0.5564	1.9213	3.4050
ASLP	1.0000	0.0000	2.2628	0.4311	1.0228	3.5401
ASMS	1.0000	0.0000	2.3924	0.6493	1.6253	3.7078
ASMT	1.0000	0.0000	2.3666	0.8688	2.3356	3.8765
ASNF	1.0000	0.0000	2.3243	0.5927	1.4606	3.6642
ASNG	1.0000	0.0000	2.3027	0.5251	1.2723	3.6123
ASNI	1.0000	0.0000	2.2606	0.3656	0.8561	3.4897
ASNQ	1.0000	0.0000	2.2740	0.4236	1.0034	3.5343
ASNR	1.0000	0.0000	2.2899	0.4820	1.1562	3.5792
ASNS	1.0000	0.0000	2.2478	0.0884	0.1939	3.2767
ASPD	1.0000	0.0000	2.2717	0.5798	1.4241	3.6544
ASPI	1.0000	0.0000	2.2721	0.5823	1.4312	3.6563
ASPL	1.0000	0.0000	2.2628	0.4311	1.0228	3.5401
ASPR	1.0000	0.0000	2.2966	0.6987	1.7746	3.7457
ASQE	1.0000	0.0000	2.2854	0.6547	1.6416	3.7120
ASQG	1.0000	0.0000	2.3144	0.7752	2.0172	3.8045
ASQI	1.0000	0.0000	2.2788	0.6157	1.5268	3.6819
ASQL	1.0000	0.0000	2.2705	0.4645	1.1099	3.5658
ASQN	1.0000	0.0000	2.2740	0.4236	1.0034	3.5343
ASRD	1.0000	0.0000	2.2923	0.6716	1.6921	3.7249
ASRG	1.0000	0.0000	2.3277	0.8336	2.2129	3.8494
ASRI	1.0000	0.0000	2.2927	0.6741	1.6996	3.7268
ASSA	2.0000	3.4671	2.2902	0.6372	2.2482	3.4671
ASSI	1.0000	0.0000	2.2758	0.2805	0.6466	3.4243
ASSQ	3.0000	6.9377	2.2908	0.8156	3.7268	3.4689
ASSS	1.0000	0.0000	2.2505	0.0032	-0.0025	3.2112
ASTD	2.0000	3.5911	2.2600	0.7985	2.9618	3.5911
ASTE	1.0000	0.0000	2.2679	0.5390	1.3104	3.6230
ASTG	1.0000	0.0000	2.2984	0.6594	1.6555	3.7156
ASTI	1.0000	0.0000	2.2605	0.4999	1.2041	3.5930
ASTL	1.0000	0.0000	2.2480	0.3488	0.8141	3.4768
ASTN	1.0000	0.0000	2.2501	0.3079	0.7133	3.4454
ASTQ	1.0000	0.0000	2.2720	0.5579	1.3628	3.6376
ASVA	1.0000	0.0000	2.3120	0.7658	1.9866	3.7973
ASVI	1.0000	0.0000	2.3025	0.7100	1.8097	3.7545
ASVM	1.0000	0.0000	2.4056	1.0788	3.1553	4.0379
ASVN	1.0000	0.0000	2.3006	0.5180	1.2529	3.6068
ASYN	1.0000	0.0000	2.3455	0.6558	1.6448	3.7128
ATAE	1.0000	0.0000	2.2007	0.8720	2.3470	3.8789
ATAM	1.0000	0.0000	2.2669	1.2017	3.7171	4.1324
ATAQ	1.0000	0.0000	2.2017	0.8909	2.4148	3.8935
ATDA	1.0000	0.0000	2.2003	0.8304	2.2021	3.8470
ATDR	1.0000	0.0000	2.2074	0.8911	2.4155	3.8936
ATEL	1.0000	0.0000	2.2189	0.6651	1.6725	3.7199
ATER	2.0000	3.9256	2.2070	1.2337	5.4800	3.9256
ATFG	1.0000	0.0000	2.2367	1.1637	3.5358	4.1032
ATGK	2.0000	3.8750	2.2223	1.1679	5.0284	3.8750
ATGL	1.0000	0.0000	2.2420	0.7855	2.0512	3.8125
ATHV	1.0000	0.0000	2.2594	1.2510	3.9625	4.1702
ATIA	1.0000	0.0000	2.2002	0.8329	2.2106	3.8489
ATIC	1.0000	0.0000	2.3525	1.3996	4.7842	4.2845
ATIG	1.0000	0.0000	2.2147	0.9367	2.5834	3.9287
ATII	1.0000	0.0000	2.1977	0.7772	2.0238	3.8061
ATIK	1.0000	0.0000	2.2007	0.7074	1.8015	3.7524
ATIS	1.0000	0.0000	2.2605	0.4999	1.2041	3.5930
ATKD	1.0000	0.0000	2.2006	0.7049	1.7938	3.7505
ATKT	1.0000	0.0000	2.2006	0.6497	1.6264	3.7081
ATLP	1.0000	0.0000	2.2170	0.6506	1.6293	3.7088
ATLQ	1.0000	0.0000	2.2216	0.6840	1.7297	3.7345
ATLY	1.0000	0.0000	2.2786	0.9162	2.5073	3.9130
ATMR	1.0000	0.0000	2.2694	1.2624	4.0212	4.1790
ATMS	1.0000	0.0000	2.3666	0.8688	2.3356	3.8765
ATNA	1.0000	0.0000	2.2341	0.6408	1.6003	3.7013
ATNH	2.0000	3.9055	2.3049	1.2076	5.2972	3.9055
ATNK	2.0000	3.6048	2.2209	0.8164	3.0466	3.6048
ATNN	1.0000	0.0000	2.2291	0.3931	0.9252	3.5108
ATNP	1.0000	0.0000	2.2291	0.6097	1.5095	3.6774
ATNQ	1.0000	0.0000	2.2345	0.6431	1.6070	3.7030
ATPS	1.0000	0.0000	2.2650	0.5245	1.2707	3.6119
ATQF	1.0000	0.0000	2.2281	1.0622	3.0843	4.0251
ATQG	1.0000	0.0000	2.2142	0.9947	2.8074	3.9732
ATRK	1.0000	0.0000	2.2139	0.8238	2.1795	3.8419
ATSD	2.0000	3.5911	2.2600	0.7985	2.9618	3.5911
ATSE	1.0000	0.0000	2.2679	0.5390	1.3104	3.6230
ATSF	1.0000	0.0000	2.3191	0.7270	1.8627	3.7675
ATSI	1.0000	0.0000	2.2605	0.4999	1.2041	3.5930
ATSK	1.0000	0.0000	2.2511	0.4302	1.0203	3.5394
ATSL	1.0000	0.0000	2.2480	0.3488	0.8141	3.4768
ATSP	2.0000	3.6119	2.2650	0.8256	3.0909	3.6119
ATTA	1.0000	0.0000	2.2037	0.7752	2.0172	3.8045
ATTI	1.0000	0.0000	2.1997	0.7194	1.8390	3.7617
ATTK	1.0000	0.0000	2.2006	0.6497	1.6264	3.7081
ATTL	1.0000	0.0000	2.2114	0.5683	1.3917	3.6455
ATTP	1.0000	0.0000	2.2010	0.7440	1.9167	3.7806
ATTT	1.0000	0.0000	2.1999	0.6617	1.6623	3.7173
ATVM	1.0000	0.0000	2.2731	1.2983	4.2107	4.2066
ATYV	1.0000	0.0000	2.2509	1.2197	3.8055	4.1462
AVAG	1.0000	0.0000	2.2011	1.2025	3.7208	4.1330
AVCM	1.0000	0.0000	2.3387	1.9785	9.6043	4.7295
AVDE	1.0000	0.0000	2.2031	1.0238	2.9249	3.9957
AVDN	1.0000	0.0000	2.2562	0.7927	2.0751	3.8180
AVDS	1.0000	0.0000	2.3021	0.7076	1.8020	3.7526
AVEF	1.0000	0.0000	2.2126	1.2534	3.9748	4.1721
AVEK	1.0000	0.0000	2.2154	0.9565	2.6589	3.9439
AVFL	1.0000	0.0000	2.2753	1.0631	3.0883	4.0259
AVGK	1.0000	0.0000	2.2267	1.0770	3.1472	4.0365
AVHS	1.0000	0.0000	2.3890	1.0315	2.9561	4.0015
AVIC	1.0000	0.0000	2.3359	1.6097	6.1913	4.4460
AVIN	1.0000	0.0000	2.2563	0.7952	2.0833	3.8199
AVIS	1.0000	0.0000	2.3025	0.7100	1.8097	3.7545
AVKS	1.0000	0.0000	2.2956	0.6403	1.5986	3.7008
AVLM	1.0000	0.0000	2.3174	1.2049	3.7328	4.1349
AVMY	1.0000	0.0000	2.2466	1.6463	6.4708	4.4741
AVNF	1.0000	0.0000	2.2984	1.0222	2.9183	3.9944
AVNK	1.0000	0.0000	2.2553	0.7254	1.8578	3.7663
AVNT	1.0000	0.0000	2.2550	0.7375	1.8958	3.7756
AVPE	1.0000	0.0000	2.2003	1.0509	3.0368	4.0165
AVPP	1.0000	0.0000	2.2012	1.0364	2.9766	4.0054
AVPT	1.0000	0.0000	2.2126	0.9541	2.6496	3.9421
AVQP	1.0000	0.0000	2.1997	1.0699	3.1168	4.0310
AVRA	1.0000	0.0000	2.1979	1.1594	3.5157	4.0998
AVRI	1.0000	0.0000	2.2046	1.1037	3.2633	4.0570
AVRR	1.0000	0.0000	2.1962	1.2201	3.8071	4.1465
AVSF	1.0000	0.0000	2.3575	0.9371	2.5849	3.9290
AVSG	1.0000	0.0000	2.3372	0.8695	2.3383	3.8771
AVSH	1.0000	0.0000	2.3890	1.0315	2.9561	4.0015
AVSK	1.0000	0.0000	2.2956	0.6403	1.5986	3.7008
AVSM	1.0000	0.0000	2.4056	1.0788	3.1553	4.0379
AVSV	1.0000	0.0000	2.3352	0.8624	2.3131	3.8716
AVTD	1.0000	0.0000	2.2135	0.9270	2.5474	3.9213
AVTM	1.0000	0.0000	2.2731	1.2983	4.2107	4.2066
AVVY	1.0000	0.0000	2.2167	1.4298	4.9674	4.3077
AWAP	1.0000	0.0000	2.4371	1.8967	8.7214	4.6666
AWAT	1.0000	0.0000	2.4551	1.8144	7.9112	4.6033
AWNQ	1.0000	0.0000	2.5136	1.6823	6.7574	4.5018
AWPC	1.0000	0.0000	2.5802	2.4634	16.9060	5.1022
AWRG	1.0000	0.0000	2.4262	2.0923	10.9750	4.8169
AWYP	1.0000	0.0000	2.4637	2.1312	11.4862	4.8468
AYDE	1.0000	0.0000	2.2322	1.1617	3.5266	4.1016
AYDP	1.0000	0.0000	2.2333	1.1472	3.4595	4.0905
AYKK	1.0000	0.0000	2.2581	0.9856	2.7715	3.9662
AYKQ	1.0000	0.0000	2.2477	1.1133	3.3062	4.0645
AYLA	1.0000	0.0000	2.2792	1.0297	2.9489	4.0002
AYLN	1.0000	0.0000	2.3055	0.7819	2.0394	3.8097
AYPQ	1.0000	0.0000	2.2269	1.2077	3.7464	4.1370
AYPS	1.0000	0.0000	2.3493	0.8725	2.3489	3.8793
AYPT	1.0000	0.0000	2.2446	1.0920	3.2121	4.0480
AYRE	1.0000	0.0000	2.2239	1.2806	4.1162	4.1930
AYSG	1.0000	0.0000	2.3803	1.0074	2.8583	3.9830
AYSM	1.0000	0.0000	2.4503	1.2167	3.7906	4.1439
AYSS	1.0000	0.0000	2.3654	0.5707	1.3984	3.6473
AYTT	1.0000	0.0000	2.2536	1.0096	2.8674	3.9848
AYVK	1.0000	0.0000	2.2553	1.2077	3.7463	4.1370
AYYS	1.0000	0.0000	2.4222	1.1381	3.4177	4.0835
CADK	1.0000	0.0000	2.3560	1.3851	4.6982	4.2733
CAGG	1.0000	0.0000	2.3124	1.7763	7.5613	4.5740
CAGR	1.0000	0.0000	2.3145	1.7332	7.1824	4.5409
CAIE	1.0000	0.0000	2.3357	1.4964	5.3930	4.3589
CAIL	1.0000	0.0000	2.3856	1.3062	4.2532	4.2127
CALV	1.0000	0.0000	2.4031	1.4586	5.1474	4.3298
CAMT	1.0000	0.0000	2.4074	1.7684	7.4905	4.5680
CAND	1.0000	0.0000	2.4056	1.2628	4.0236	4.1794
CAQD	1.0000	0.0000	2.3349	1.5129	5.5029	4.3716
CARS	1.0000	0.0000	2.4842	1.2965	4.2010	4.2053
CASN	1.0000	0.0000	2.4555	0.9881	2.7815	3.9682
CASR	1.0000	0.0000	2.4842	1.2965	4.2010	4.2053
CATT	1.0000	0.0000	2.3609	1.3419	4.4498	4.2401
CAVK	1.0000	0.0000	2.3612	1.5399	5.6880	4.3924
CCEE	1.0000	0.0000	2.4559	2.1022	11.1036	4.8245
CCWY	1.0000	0.0000	2.3975	3.2958	44.2085	5.7419
CDAG	1.0000	0.0000	2.3373	1.6144	6.2262	4.4496
CDGE	1.0000	0.0000	2.3397	1.5977	6.1019	4.4368
CDGQ	1.0000	0.0000	2.3370	1.6166	6.2434	4.4513
CDKL	1.0000	0.0000	2.3823	1.1782	3.6044	4.1143
CDRD	1.0000	0.0000	2.3432	1.5131	5.5043	4.3717
CDRG	1.0000	0.0000	2.3328	1.6750	6.6986	4.4962
CDSH	1.0000	0.0000	2.5449	1.4434	5.0514	4.3181
CDSR	1.0000	0.0000	2.4739	1.2383	3.8984	4.1605
CDTS	1.0000	0.0000	2.4393	1.0642	3.0927	4.0267
CDTY	1.0000	0.0000	2.3937	1.6316	6.3575	4.4628
CDWK	1.0000	0.0000	2.6372	2.3109	14.1617	4.9849
CEAG	1.0000	0.0000	2.3264	1.6559	6.5462	4.4815
CEAH	1.0000	0.0000	2.3526	1.8179	7.9440	4.6060
CEER	1.0000	0.0000	2.3276	1.5962	6.0905	4.4356
CEGI	1.0000	0.0000	2.3390	1.6002	6.1203	4.4387
CELG	1.0000	0.0000	2.4039	1.4490	5.0871	4.3225
CELS	1.0000	0.0000	2.4468	1.0123	2.8782	3.9868
CEMH	1.0000	0.0000	2.3510	2.1309	11.4828	4.8466
CENM	1.0000	0.0000	2.4968	1.6175	6.2495	4.4519
CENQ	1.0000	0.0000	2.4093	1.3066	4.2554	4.2130
CEPE	1.0000	0.0000	2.3329	1.5044	5.4457	4.3650
CEPV	1.0000	0.0000	2.3321	1.6176	6.2510	4.4521
CESS	1.0000	0.0000	2.4694	0.8863	2.3980	3.8899
CFDS	1.0000	0.0000	2.5097	1.3490	4.4897	4.2456
CFFL	1.0000	0.0000	2.4472	1.7046	6.9400	4.5189
CFGN	1.0000	0.0000	2.4664	1.5961	6.0900	4.4355
CFIK	1.0000	0.0000	2.3815	1.5589	5.8210	4.4069
CFNE	1.0000	0.0000	2.4483	1.4757	5.2571	4.3430
CFNP	1.0000	0.0000	2.4475	1.4612	5.1641	4.3318
CFNR	1.0000	0.0000	2.4578	1.5530	5.7794	4.4024
CFRG	1.0000	0.0000	2.2965	1.9045	8.8025	4.6726
CFSD	1.0000	0.0000	2.5097	1.3490	4.4897	4.2456
CFSL	1.0000	0.0000	2.5072	1.2003	3.7103	4.1313
CGAV	1.0000	0.0000	2.3125	1.7692	7.4973	4.5686
CGGN	1.0000	0.0000	2.4488	1.5285	5.6094	4.3836
CGGT	1.0000	0.0000	2.3592	1.6629	6.6013	4.4868
CGKS	1.0000	0.0000	2.4809	1.2141	3.7778	4.1419
CGLE	1.0000	0.0000	2.4039	1.4490	5.0871	4.3225
CGQR	1.0000	0.0000	2.3140	1.7355	7.2019	4.5427
CGRI	1.0000	0.0000	2.3319	1.6775	6.7186	4.4981
CGSN	1.0000	0.0000	2.4886	1.0918	3.2115	4.0479
CHNM	1.0000	0.0000	2.5611	1.8998	8.7535	4.6690
CHSD	1.0000	0.0000	2.5449	1.4434	5.0514	4.3181
CHWV	1.0000	0.0000	2.4687	2.8569	26.6484	5.4046
CIAF	1.0000	0.0000	2.3457	1.6844	6.7743	4.5034
CIEG	1.0000	0.0000	2.3390	1.6002	6.1203	4.4387
CIKD	1.0000	0.0000	2.3559	1.3294	4.3800	4.2305
CIKT	1.0000	0.0000	2.3611	1.2741	4.0824	4.1880
CINH	1.0000	0.0000	2.4784	1.5310	5.6264	4.3855
CIPD	1.0000	0.0000	2.3420	1.4238	4.9301	4.3031
CISL	1.0000	0.0000	2.4375	0.9733	2.7235	3.9568
CISQ	1.0000	0.0000	2.4590	1.1824	3.6243	4.1176
CISY	1.0000	0.0000	2.5333	1.4146	4.8745	4.2960
CITL	1.0000	0.0000	2.3817	1.1928	3.6738	4.1255
CIYC	1.0000	0.0000	2.4548	2.3143	14.2186	4.9876
CKDA	1.0000	0.0000	2.3560	1.3851	4.6982	4.2733
CKHF	1.0000	0.0000	2.4053	1.8803	8.5541	4.6540
CKIL	1.0000	0.0000	2.3825	1.1807	3.6162	4.1162
CKLG	1.0000	0.0000	2.4102	1.3402	4.4403	4.2388
CKLT	1.0000	0.0000	2.3805	1.1230	3.3493	4.0719
CKNE	1.0000	0.0000	2.4026	1.1789	3.6074	4.1148
CKPH	1.0000	0.0000	2.4034	1.6779	6.7215	4.4984
CKRA	1.0000	0.0000	2.3570	1.5040	5.4432	4.3647
CKVT	1.0000	0.0000	2.3771	1.4265	4.9468	4.3051
CKYK	1.0000	0.0000	2.4164	1.5523	5.7744	4.4018
CLCP	1.0000	0.0000	2.5623	1.8975	8.7300	4.6672
CLFD	1.0000	0.0000	2.4216	1.4750	5.2530	4.3425
CLFL	1.0000	0.0000	2.4496	1.3264	4.3634	4.2282
CLFQ	1.0000	0.0000	2.4213	1.5355	5.6574	4.3890
CLIS	2.0000	3.9568	2.4375	1.2743	5.7746	3.9568
CLKG	1.0000	0.0000	2.4102	1.3402	4.4403	4.2388
CLKS	1.0000	0.0000	2.4250	0.9035	2.4605	3.9032
CLLG	1.0000	0.0000	2.4287	1.2588	4.0029	4.1763
CLMI	1.0000	0.0000	2.4680	1.6193	6.2635	4.4534
CLMQ	1.0000	0.0000	2.4666	1.6773	6.7168	4.4979
CLNE	2.0000	4.0523	2.4119	1.3985	6.7566	4.0523
CLQN	2.0000	4.0668	2.4159	1.4175	6.9179	4.0668
CLRI	1.0000	0.0000	2.3949	1.3669	4.5921	4.2593
CLRQ	1.0000	0.0000	2.3966	1.4249	4.9370	4.3039
CLSK	1.0000	0.0000	2.4250	0.9035	2.4605	3.9032
CLSR	1.0000	0.0000	2.4690	1.0897	3.2021	4.0463
CLTS	1.0000	0.0000	2.4267	0.9155	2.5047	3.9124
CLTT	1.0000	0.0000	2.3801	1.1350	3.4037	4.0811
CMHN	1.0000	0.0000	2.5611	1.8998	8.7535	4.6690
CNAD	1.0000	0.0000	2.4056	1.2628	4.0236	4.1794
CNAH	1.0000	0.0000	2.4808	1.5867	6.0213	4.4283
CNAS	1.0000	0.0000	2.4555	0.9881	2.7815	3.9682
CNEG	1.0000	0.0000	2.4295	1.4081	4.8352	4.2910
CNET	1.0000	0.0000	2.4021	1.1909	3.6649	4.1241
CNEY	1.0000	0.0000	2.4687	1.5389	5.6805	4.3915
CNFK	1.0000	0.0000	2.4500	1.3668	4.5918	4.2593
CNFN	1.0000	0.0000	2.4770	1.2446	3.9299	4.1653
CNID	1.0000	0.0000	2.3990	1.2071	3.7434	4.1365
CNKR	1.0000	0.0000	2.4183	1.2562	3.9894	4.1743
CNLG	1.0000	0.0000	2.4428	1.2179	3.7965	4.1448
CNMS	1.0000	0.0000	2.5680	1.3012	4.2259	4.2088
CNNL	1.0000	0.0000	2.4006	0.8664	2.3272	3.8746
CNPI	1.0000	0.0000	2.4016	1.2342	3.8775	4.1573
CNPL	1.0000	0.0000	2.4091	1.0830	3.1733	4.0412
CNPN	1.0000	0.0000	2.4180	1.0421	3.0001	4.0097
CNPW	1.0000	0.0000	2.7125	2.2157	12.6760	4.9117
CNQG	1.0000	0.0000	2.4313	1.4271	4.9504	4.3056
CNQS	1.0000	0.0000	2.4562	0.9904	2.7904	3.9699
CNQV	1.0000	0.0000	2.4296	1.4199	4.9067	4.3001
CNRD	1.0000	0.0000	2.4170	1.3235	4.3475	4.2260
CNRI	1.0000	0.0000	2.4171	1.3260	4.3612	4.2279
CNST	1.0000	0.0000	2.4292	0.8746	2.3564	3.8810
CNVI	1.0000	0.0000	2.4256	1.3619	4.5636	4.2555
CPAS	1.0000	0.0000	2.4627	1.2047	3.7318	4.1347
CPIQ	1.0000	0.0000	2.3371	1.4842	5.3128	4.3495
CPSA	1.0000	0.0000	2.4627	1.2047	3.7318	4.1347
CPTH	1.0000	0.0000	2.3976	1.6899	6.8193	4.5076
CPVD	1.0000	0.0000	2.3413	1.5761	5.9441	4.4202
CQAN	1.0000	0.0000	2.4114	1.3233	4.3464	4.2258
CQDP	1.0000	0.0000	2.3375	1.4818	5.2966	4.3476
CQEP	1.0000	0.0000	2.3313	1.5233	5.5735	4.3796
CQET	1.0000	0.0000	2.3501	1.4410	5.0364	4.3163
CQFM	1.0000	0.0000	2.3327	2.0555	10.5122	4.7886
CQGS	1.0000	0.0000	2.4974	1.3419	4.4498	4.2401
CQNK	1.0000	0.0000	2.4058	1.1978	3.6981	4.1294
CQNV	1.0000	0.0000	2.4296	1.4199	4.9067	4.3001
CQSF	1.0000	0.0000	2.5199	1.4094	4.8431	4.2920
CQTI	1.0000	0.0000	2.3525	1.4019	4.7978	4.2863
CQTL	1.0000	0.0000	2.3880	1.2508	3.9615	4.1701
CQVR	1.0000	0.0000	2.3139	1.7284	7.1408	4.5372
CQWL	1.0000	0.0000	2.6837	2.2900	13.8217	4.9688
CREW	1.0000	0.0000	2.5587	2.5386	18.4438	5.1599
CRMM	1.0000	0.0000	2.3088	2.2557	13.2807	4.9425
CRTE	1.0000	0.0000	2.3531	1.4994	5.4124	4.3612
CRTM	1.0000	0.0000	2.4027	1.8291	8.0508	4.6146
CSAY	1.0000	0.0000	2.5426	1.4704	5.2227	4.3389
CSDQ	1.0000	0.0000	2.4586	1.1799	3.6124	4.1156
CSFK	1.0000	0.0000	2.5042	1.2817	4.1220	4.1938
CSGC	1.0000	0.0000	2.7039	1.9064	8.8213	4.6740
CSGT	1.0000	0.0000	2.4815	1.2262	3.8374	4.1512
CSID	1.0000	0.0000	2.4469	1.1219	3.3446	4.0711
CSKK	1.0000	0.0000	2.4284	0.9849	2.7688	3.9657
CSLI	1.0000	0.0000	2.4375	0.9733	2.7235	3.9568
CSLS	2.0000	3.7437	2.4284	0.9971	3.9840	3.7437
CSMP	1.0000	0.0000	2.5675	1.5178	5.5363	4.3753
CSNS	1.0000	0.0000	2.4252	0.6551	1.6427	3.7123
CSNV	1.0000	0.0000	2.4862	1.0847	3.1806	4.0425
CSPL	1.0000	0.0000	2.4432	0.9979	2.8202	3.9757
CSPV	1.0000	0.0000	2.4888	1.3014	4.2269	4.2090
CSRL	2.0000	4.0463	2.4690	1.3907	6.6908	4.0463
CSSD	1.0000	0.0000	2.4574	0.8447	2.2514	3.8580
CSST	2.0000	3.8155	2.4439	1.0905	4.5334	3.8155
CSTD	1.0000	0.0000	2.4393	1.0642	3.0927	4.0267
CSTV	1.0000	0.0000	2.4792	1.2190	3.8020	4.1457
CSVA	1.0000	0.0000	2.4947	1.3325	4.3973	4.2329
CSYD	1.0000	0.0000	2.5330	1.4121	4.8594	4.2941
CTAS	1.0000	0.0000	2.4517	1.1224	3.3467	4.0714
CTDD	1.0000	0.0000	2.3534	1.3389	4.4333	4.2379
CTDG	1.0000	0.0000	2.3635	1.5009	5.4227	4.3624
CTDP	1.0000	0.0000	2.3524	1.3660	4.5871	4.2587
CTFI	1.0000	0.0000	2.3767	1.5709	5.9069	4.4162
CTGG	1.0000	0.0000	2.3592	1.6629	6.6013	4.4868
CTGN	1.0000	0.0000	2.4286	1.3113	4.2809	4.2166
CTIS	1.0000	0.0000	2.4397	1.0667	3.1033	4.0286
CTLD	1.0000	0.0000	2.3816	1.1903	3.6619	4.1236
CTLN	1.0000	0.0000	2.3979	1.0007	2.8315	3.9779
CTMV	1.0000	0.0000	2.4028	1.8651	8.4012	4.6423
CTNE	1.0000	0.0000	2.4021	1.1909	3.6649	4.1241
CTSL	1.0000	0.0000	2.4267	0.9155	2.5047	3.9124
CTSS	1.0000	0.0000	2.4439	0.7894	2.0642	3.8155
CTST	1.0000	0.0000	2.4310	1.0089	2.8645	3.9842
CTTN	1.0000	0.0000	2.3932	1.0941	3.2214	4.0497
CTTP	1.0000	0.0000	2.3593	1.3108	4.2778	4.2162
CVHD	1.0000	0.0000	2.3564	1.8729	8.4798	4.6483
CVHR	1.0000	0.0000	2.3067	1.9918	9.7554	4.7397
CVIS	1.0000	0.0000	2.4850	1.2768	4.0962	4.1901
CVNI	1.0000	0.0000	2.4256	1.3619	4.5636	4.2555
CVPS	1.0000	0.0000	2.4888	1.3014	4.2269	4.2090
CVSL	1.0000	0.0000	2.4808	1.1256	3.3611	4.0739
CVTK	1.0000	0.0000	2.3771	1.4265	4.9468	4.3051
CVTS	1.0000	0.0000	2.4792	1.2190	3.8020	4.1457
CWYS	1.0000	0.0000	2.8840	2.3961	15.6358	5.0504
CYCN	1.0000	0.0000	2.6518	2.1223	11.3667	4.8399
CYER	1.0000	0.0000	2.3337	1.8473	8.2264	4.6286
CYKS	1.0000	0.0000	2.5277	1.3448	4.4665	4.2424
CYST	1.0000	0.0000	2.5281	1.3569	4.5347	4.2517
CYVV	1.0000	0.0000	2.2936	1.9966	9.8100	4.7433
DADS	1.0000	0.0000	2.2670	0.5527	1.3483	3.6336
DAEC	1.0000	0.0000	2.3362	1.4939	5.3766	4.3570
DAEL	1.0000	0.0000	2.2197	0.7203	1.8419	3.7624
DAFM	1.0000	0.0000	2.2651	1.4283	4.9578	4.3065
DAFY	1.0000	0.0000	2.2446	1.3497	4.4937	4.2461
DAGQ	1.0000	0.0000	2.2038	1.0499	3.0326	4.0157
DAGS	1.0000	0.0000	2.3041	0.7147	1.8242	3.7580
DAGT	1.0000	0.0000	2.2148	0.9342	2.5741	3.9267
DAGY	1.0000	0.0000	2.2350	1.2821	4.1244	4.1942
DAHF	1.0000	0.0000	2.2523	1.3809	4.6734	4.2701
DAHS	1.0000	0.0000	2.3558	0.8766	2.3636	3.8825
DAIE	1.0000	0.0000	2.1939	0.8715	2.3453	3.8786
DAIP	1.0000	0.0000	2.1936	0.8570	2.2943	3.8675
DAKE	1.0000	0.0000	2.2008	0.8017	2.1050	3.8249
DAKI	1.0000	0.0000	2.1991	0.7627	1.9765	3.7949
DAKT	1.0000	0.0000	2.2006	0.7049	1.7938	3.7505
DAKV	1.0000	0.0000	2.2159	0.9150	2.5027	3.9120
DALA	1.0000	0.0000	2.2218	0.7370	1.8944	3.7752
DALN	1.0000	0.0000	2.2302	0.4892	1.1754	3.5847
DALS	1.0000	0.0000	2.2572	0.4041	0.9532	3.5193
DAMA	1.0000	0.0000	2.2532	1.2570	3.9933	4.1749
DAMD	1.0000	0.0000	2.2589	1.1988	3.7028	4.1301
DAMS	1.0000	0.0000	2.3721	0.9240	2.5361	3.9189
DANA	1.0000	0.0000	2.2364	0.6961	1.7667	3.7438
DANL	1.0000	0.0000	2.2302	0.4892	1.1754	3.5847
DANN	3.0000	7.1066	2.2367	0.9254	4.4018	3.5533
DANT	1.0000	0.0000	2.2257	0.5826	1.4322	3.6565
DAPL	1.0000	0.0000	2.2181	0.7059	1.7968	3.7513
DAPS	1.0000	0.0000	2.2717	0.5798	1.4241	3.6544
DAPT	1.0000	0.0000	2.1983	0.7993	2.0969	3.8231
DAQS	1.0000	0.0000	2.2784	0.6132	1.5196	3.6800
DARG	1.0000	0.0000	2.2059	1.1083	3.2839	4.0606
DARK	1.0000	0.0000	2.2097	0.8790	2.3722	3.8844
DARL	1.0000	0.0000	2.2319	0.7977	2.0915	3.8218
DARM	1.0000	0.0000	2.2530	1.3176	4.3153	4.2215
DARN	1.0000	0.0000	2.2479	0.7568	1.9575	3.7904
DASH	1.0000	0.0000	2.3558	0.8766	2.3636	3.8825
DASL	1.0000	0.0000	2.2572	0.4041	0.9532	3.5193
DASV	1.0000	0.0000	2.3021	0.7076	1.8020	3.7526
DATE	1.0000	0.0000	2.1990	0.8138	2.1455	3.8342
DATS	1.0000	0.0000	2.2600	0.4975	1.1975	3.5911
DAVE	1.0000	0.0000	2.2031	1.0238	2.9249	3.9957
DAVP	1.0000	0.0000	2.2037	1.0094	2.8663	3.9845
DAYK	1.0000	0.0000	2.2493	1.0529	3.0449	4.0180
DCDR	1.0000	0.0000	2.3432	1.5131	5.5043	4.3717
DCFN	1.0000	0.0000	2.4467	1.4341	4.9940	4.3110
DCGG	1.0000	0.0000	2.3332	1.7181	7.0538	4.5293
DCHW	1.0000	0.0000	2.5921	2.7021	22.2841	5.2856
DCKI	1.0000	0.0000	2.3559	1.3294	4.3800	4.2305
DCLL	1.0000	0.0000	2.3940	1.0969	3.2335	4.0518
DCSP	1.0000	0.0000	2.4514	1.1465	3.4563	4.0900
DCTG	1.0000	0.0000	2.3635	1.5009	5.4227	4.3624
DDAE	1.0000	0.0000	2.1940	0.8690	2.3365	3.8767
DDAM	1.0000	0.0000	2.2589	1.1988	3.7028	4.1301
DDAR	1.0000	0.0000	2.2004	0.9463	2.6200	3.9361
DDCD	1.0000	0.0000	2.3447	1.3942	4.7519	4.2803
DDCL	1.0000	0.0000	2.3811	1.2455	3.9349	4.1661
DDDE	1.0000	0.0000	2.1927	0.8108	2.1355	3.8319
DDDI	1.0000	0.0000	2.1915	0.7718	2.0061	3.8019
DDDN	2.0000	3.6543	2.2208	0.8807	3.3633	3.6543
DDDP	1.0000	0.0000	2.1920	0.7963	2.0871	3.8208
DDDV	1.0000	0.0000	2.2066	0.9241	2.5364	3.9190
DDEH	1.0000	0.0000	2.2452	1.1347	3.4023	4.0809
DDER	1.0000	0.0000	2.2000	0.9297	2.5572	3.9233
DDES	1.0000	0.0000	2.2635	0.5361	1.3023	3.6207
DDET	1.0000	0.0000	2.1961	0.7555	1.9536	3.7895
DDGP	1.0000	0.0000	2.2068	0.9583	2.6656	3.9453
DDHI	1.0000	0.0000	2.2476	1.0957	3.2282	4.0509
DDIE	1.0000	0.0000	2.1927	0.8133	2.1439	3.8338
DDIN	2.0000	3.6562	2.2210	0.8832	3.3759	3.6562
DDKA	1.0000	0.0000	2.1991	0.7602	1.9685	3.7930
DDKK	1.0000	0.0000	2.1958	0.6347	1.5822	3.6965
DDKV	1.0000	0.0000	2.2144	0.8568	2.2935	3.8673
DDLD	1.0000	0.0000	2.2091	0.6206	1.5411	3.6857
DDMS	1.0000	0.0000	2.3616	0.8658	2.3252	3.8742
DDND	1.0000	0.0000	2.2208	0.5797	1.4238	3.6543
DDNF	1.0000	0.0000	2.2699	0.8092	2.1301	3.8307
DDNK	1.0000	0.0000	2.2163	0.5124	1.2377	3.6026
DDNL	1.0000	0.0000	2.2194	0.4310	1.0225	3.5400
DDNP	1.0000	0.0000	2.2241	0.6068	1.5011	3.6751
DDNY	1.0000	0.0000	2.2891	0.8724	2.3485	3.8793
DDPD	1.0000	0.0000	2.1920	0.7963	2.0871	3.8208
DDPH	1.0000	0.0000	2.2458	1.1202	3.3370	4.0698
DDPM	2.0000	4.1062	2.2599	1.4687	7.3707	4.1062
DDPP	1.0000	0.0000	2.1922	0.8234	2.1782	3.8416
DDPS	1.0000	0.0000	2.2606	0.5216	1.2627	3.6096
DDQN	2.0000	3.7008	2.2294	0.9412	3.6777	3.7008
DDQQ	1.0000	0.0000	2.1950	0.8902	2.4123	3.8930
DDQS	1.0000	0.0000	2.2675	0.5550	1.3546	3.6353
DDQY	1.0000	0.0000	2.2363	1.1224	3.3468	4.0714
DDRE	1.0000	0.0000	2.2000	0.9297	2.5572	3.9233
DDRL	1.0000	0.0000	2.2267	0.7395	1.9022	3.7771
DDSC	1.0000	0.0000	2.4465	1.1195	3.3335	4.0692
DDSE	1.0000	0.0000	2.2635	0.5361	1.3023	3.6207
DDSK	1.0000	0.0000	2.2471	0.4272	1.0127	3.5371
DDSR	2.0000	3.6802	2.2818	0.9144	3.5364	3.6802
DDSS	3.0000	6.7553	2.2602	0.6969	3.0642	3.3776
DDTD	1.0000	0.0000	2.1938	0.7140	1.8221	3.7575
DDTE	1.0000	0.0000	2.1961	0.7555	1.9536	3.7895
DDTK	1.0000	0.0000	2.1952	0.6467	1.6177	3.7058
DDTL	2.0000	3.6433	2.2065	0.8664	3.2912	3.6433
DDTP	1.0000	0.0000	2.1950	0.7411	1.9073	3.7783
DDVQ	1.0000	0.0000	2.2057	0.9846	2.7676	3.9655
DEAV	1.0000	0.0000	2.2031	1.0238	2.9249	3.9957
DECL	1.0000	0.0000	2.3838	1.2871	4.1506	4.1980
DEDS	1.0000	0.0000	2.2635	0.5361	1.3023	3.6207
DEEF	1.0000	0.0000	2.2174	1.0819	3.1683	4.0403
DEEK	1.0000	0.0000	2.1994	0.7851	2.0497	3.8121
DEEN	1.0000	0.0000	2.2313	0.6628	1.6655	3.7181
DEEP	1.0000	0.0000	2.1926	0.8794	2.3736	3.8847
DEER	1.0000	0.0000	2.1983	0.9712	2.7155	3.9552
DEES	1.0000	0.0000	2.2710	0.5776	1.4180	3.6527
DEFD	1.0000	0.0000	2.2205	1.0403	2.9926	4.0083
DEFV	1.0000	0.0000	2.2218	1.1951	3.6853	4.1273
DEFY	1.0000	0.0000	2.2468	1.3330	4.4002	4.2333
DEGG	1.0000	0.0000	2.2114	1.1347	3.4024	4.0809
DEGP	1.0000	0.0000	2.2048	0.9998	2.8281	3.9772
DEGS	1.0000	0.0000	2.3008	0.6980	1.7726	3.7452
DEGT	1.0000	0.0000	2.2141	0.9175	2.5120	3.9139
DEHS	1.0000	0.0000	2.3525	0.8600	2.3046	3.8697
DEIH	1.0000	0.0000	2.2449	1.1372	3.4136	4.0828
DEIT	1.0000	0.0000	2.1961	0.7580	1.9616	3.7914
DEIY	1.0000	0.0000	2.2362	1.1060	3.2736	4.0588
DEKG	1.0000	0.0000	2.2164	0.9055	2.4677	3.9047
DEKI	1.0000	0.0000	2.1975	0.7460	1.9229	3.7821
DEKN	1.0000	0.0000	2.2225	0.5539	1.3516	3.6345
DELH	1.0000	0.0000	2.2845	0.9860	2.7734	3.9666
DELL	1.0000	0.0000	2.2189	0.5135	1.2406	3.6034
DELR	2.0000	3.8090	2.2299	1.0820	4.4818	3.8090
DELT	1.0000	0.0000	2.2117	0.6069	1.5014	3.6752
DEML	1.0000	0.0000	2.2997	1.0334	2.9642	4.0030
DEMR	1.0000	0.0000	2.2546	1.3010	4.2248	4.2087
DENE	1.0000	0.0000	2.2313	0.6628	1.6655	3.7181
DENS	1.0000	0.0000	2.2559	0.3465	0.8084	3.4750
DEPG	1.0000	0.0000	2.2048	0.9998	2.8281	3.9772
DEQS	2.0000	3.6672	2.2750	0.8976	3.4492	3.6672
DEQY	1.0000	0.0000	2.2321	1.1640	3.5372	4.1034
DERL	1.0000	0.0000	2.2299	0.7810	2.0364	3.8090
DERN	1.0000	0.0000	2.2455	0.7401	1.9042	3.7776
DERS	2.0000	3.7121	2.2890	0.9560	3.7571	3.7121
DESA	2.0000	3.6655	2.2745	0.8953	3.4375	3.6655
DESD	1.0000	0.0000	2.2635	0.5361	1.3023	3.6207
DESE	1.0000	0.0000	2.2710	0.5776	1.4180	3.6527
DESN	1.0000	0.0000	2.2559	0.3465	0.8084	3.4750
DESQ	1.0000	0.0000	2.2750	0.5965	1.4717	3.6672
DEST	1.0000	0.0000	2.2564	0.4808	1.1530	3.5783
DETK	2.0000	3.7377	2.1987	0.9893	3.9403	3.7377
DETP	1.0000	0.0000	2.1969	0.7826	2.0417	3.8103
DETR	1.0000	0.0000	2.2065	0.8744	2.3557	3.8808
DEVP	1.0000	0.0000	2.2037	0.9927	2.7998	3.9717
DEVR	1.0000	0.0000	2.2058	1.0845	3.1797	4.0423
DEYG	1.0000	0.0000	2.2368	1.2655	4.0372	4.1814
DEYN	1.0000	0.0000	2.2930	0.9139	2.4987	3.9112
DFAD	1.0000	0.0000	2.2205	1.0570	3.0623	4.0211
DFDP	1.0000	0.0000	2.2209	1.0258	2.9331	3.9972
DFED	1.0000	0.0000	2.2205	1.0403	2.9926	4.0083
DFFY	1.0000	0.0000	2.2459	1.5210	5.5578	4.3778
DFGA	1.0000	0.0000	2.2211	1.2189	3.8016	4.1456
DFHT	1.0000	0.0000	2.2788	1.2674	4.0474	4.1829
DFKC	1.0000	0.0000	2.3819	1.5564	5.8034	4.4050
DFKR	1.0000	0.0000	2.2379	1.0504	3.0344	4.0160
DFKV	1.0000	0.0000	2.2432	1.0863	3.1875	4.0437
DFLK	1.0000	0.0000	2.2548	0.7828	2.0423	3.8104
DFLS	1.0000	0.0000	2.3070	0.5754	1.4116	3.6510
DFND	1.0000	0.0000	2.2699	0.8092	2.1301	3.8307
DFNK	1.0000	0.0000	2.2683	0.7419	1.9099	3.7790
DFPN	1.0000	0.0000	2.2723	0.8363	2.2222	3.8515
DFPT	1.0000	0.0000	2.2290	0.9706	2.7130	3.9547
DFQE	1.0000	0.0000	2.2169	1.1008	3.2507	4.0548
DFSF	1.0000	0.0000	2.3712	0.9535	2.6474	3.9416
DFSP	1.0000	0.0000	2.3186	0.7511	1.9393	3.7860
DFSS	1.0000	0.0000	2.3285	0.4493	1.0699	3.5540
DFVG	1.0000	0.0000	2.2208	1.3156	4.3040	4.2199
DFYA	1.0000	0.0000	2.2446	1.3497	4.4937	4.2461
DGDK	1.0000	0.0000	2.2159	0.8639	2.3186	3.8728
DGDQ	1.0000	0.0000	2.2069	0.9917	2.7958	3.9710
DGEA	1.0000	0.0000	2.2042	1.0310	2.9541	4.0012
DGFA	1.0000	0.0000	2.2211	1.2189	3.8016	4.1456
DGIF	1.0000	0.0000	2.2280	1.1632	3.5337	4.1028
DGIK	1.0000	0.0000	2.2158	0.8664	2.3273	3.8747
DGIR	1.0000	0.0000	2.2104	1.0526	3.0438	4.0178
DGKT	1.0000	0.0000	2.2192	0.8087	2.1283	3.8303
DGLI	1.0000	0.0000	2.2364	0.7850	2.0497	3.8121
DGLK	1.0000	0.0000	2.2365	0.7153	1.8260	3.7585
DGLS	1.0000	0.0000	2.2858	0.5078	1.2253	3.5990
DGNL	2.0000	3.6645	2.2558	0.8940	3.4310	3.6645
DGNS	1.0000	0.0000	2.2894	0.4669	1.1162	3.5676
DGPA	1.0000	0.0000	2.2048	1.0165	2.8951	3.9900
DGPH	1.0000	0.0000	2.2468	1.2822	4.1248	4.1943
DGPS	2.0000	3.7341	2.2981	0.9846	3.9141	3.7341
DGQA	1.0000	0.0000	2.2038	1.0499	3.0326	4.0157
DGQS	2.0000	3.7598	2.3046	1.0180	4.1028	3.7598
DGQT	1.0000	0.0000	2.2150	0.9364	2.5826	3.9285
DGSQ	1.0000	0.0000	2.3046	0.7170	1.8313	3.7598
DGSS	1.0000	0.0000	2.3064	0.3817	0.8966	3.5021
DGTD	1.0000	0.0000	2.2139	0.8760	2.3613	3.8820
DGTG	2.0000	4.0065	2.2271	1.3390	6.2698	4.0065
DGTN	1.0000	0.0000	2.2491	0.6864	1.7369	3.7363
DGVH	1.0000	0.0000	2.2404	1.4100	4.8462	4.2925
DGYR	1.0000	0.0000	2.2322	1.3428	4.4549	4.2408
DGYV	1.0000	0.0000	2.2331	1.3788	4.6609	4.2685
DHAK	1.0000	0.0000	2.2584	1.0841	3.1779	4.0420
DHAN	1.0000	0.0000	2.3051	0.9618	2.6791	3.9480
DHDK	1.0000	0.0000	2.2583	1.0259	2.9332	3.9972
DHDS	1.0000	0.0000	2.3454	0.8184	2.1613	3.8378
DHFK	1.0000	0.0000	2.2831	1.2554	3.9852	4.1736
DHIP	1.0000	0.0000	2.2455	1.1227	3.3482	4.0717
DHKL	1.0000	0.0000	2.2837	0.8772	2.3657	3.8830
DHKQ	1.0000	0.0000	2.2585	1.0863	3.1877	4.0437
DHLA	1.0000	0.0000	2.2861	1.0027	2.8396	3.9794
DHLT	1.0000	0.0000	2.2829	0.8892	2.4088	3.8922
DHLV	1.0000	0.0000	2.3016	1.0993	3.2443	4.0537
DHNA	1.0000	0.0000	2.3051	0.9618	2.6791	3.9480
DHNS	1.0000	0.0000	2.3425	0.6288	1.5651	3.6921
DHQD	1.0000	0.0000	2.2449	1.1536	3.4891	4.0954
DHQG	1.0000	0.0000	2.2427	1.3156	4.3042	4.2199
DHQI	1.0000	0.0000	2.2446	1.1561	3.5006	4.0973
DHRK	1.0000	0.0000	2.2633	1.1447	3.4481	4.0886
DHRS	1.0000	0.0000	2.3701	0.9373	2.5858	3.9291
DHSN	1.0000	0.0000	2.3425	0.6288	1.5651	3.6921
DHSY	1.0000	0.0000	2.4246	1.1111	3.2963	4.0628
DHTK	1.0000	0.0000	2.2632	0.9706	2.7131	3.9548
DHTP	1.0000	0.0000	2.2550	1.0650	3.0961	4.0273
DHYD	1.0000	0.0000	2.2771	1.3859	4.7026	4.2739
DIAN	1.0000	0.0000	2.2292	0.6404	1.5990	3.7009
DICK	1.0000	0.0000	2.3559	1.3294	4.3800	4.2305
DIDE	1.0000	0.0000	2.1927	0.8133	2.1439	3.8338
DIDN	1.0000	0.0000	2.2210	0.5822	1.4309	3.6562
DIEK	1.0000	0.0000	2.1975	0.7460	1.9229	3.7821
DIEL	1.0000	0.0000	2.2137	0.6646	1.6711	3.7196
DIEM	1.0000	0.0000	2.2589	1.1846	3.6346	4.1192
DIEP	1.0000	0.0000	2.1926	0.8404	2.2364	3.8546
DIEQ	1.0000	0.0000	2.1940	0.8738	2.3534	3.8803
DIER	1.0000	0.0000	2.1998	0.9322	2.5665	3.9252
DIFN	1.0000	0.0000	2.2701	0.8117	2.1385	3.8326
DIGI	1.0000	0.0000	2.2076	0.9362	2.5817	3.9283
DIGN	1.0000	0.0000	2.2515	0.7441	1.9170	3.7807
DIKA	1.0000	0.0000	2.1991	0.7627	1.9765	3.7949
DIKM	1.0000	0.0000	2.2729	1.0757	3.1420	4.0356
DIKN	2.0000	3.6045	2.2166	0.8159	3.0444	3.6045
DIKS	2.0000	3.5390	2.2475	0.7307	2.6510	3.5390
DILH	1.0000	0.0000	2.2822	0.9470	2.6224	3.9366
DILQ	1.0000	0.0000	2.2164	0.6836	1.7283	3.7341
DILT	1.0000	0.0000	2.2068	0.5678	1.3904	3.6452
DIMN	2.0000	3.9416	2.3148	1.2545	5.6295	3.9416
DIND	1.0000	0.0000	2.2210	0.5822	1.4309	3.6562
DINF	1.0000	0.0000	2.2701	0.8117	2.1385	3.8326
DINL	1.0000	0.0000	2.2198	0.4335	1.0289	3.5419
DINS	1.0000	0.0000	2.2470	0.3074	0.7121	3.4450
DIPG	1.0000	0.0000	2.2066	0.9608	2.6752	3.9472
DIQQ	1.0000	0.0000	2.1949	0.8927	2.4213	3.8949
DIQT	1.0000	0.0000	2.1979	0.7770	2.0231	3.8059
DISI	1.0000	0.0000	2.2566	0.4995	1.2029	3.5926
DISK	1.0000	0.0000	2.2475	0.4297	1.0191	3.5390
DISL	3.0000	6.9529	2.2447	0.8255	3.7849	3.4765
DISR	2.0000	3.6821	2.2822	0.9169	3.5494	3.6821
DISS	1.0000	0.0000	2.2608	0.2223	0.5071	3.3796
DISV	1.0000	0.0000	2.2920	0.6518	1.6329	3.7097
DITE	1.0000	0.0000	2.1961	0.7580	1.9616	3.7914
DITF	1.0000	0.0000	2.2294	0.9460	2.6187	3.9358
DITG	1.0000	0.0000	2.2138	0.8785	2.3701	3.8839
DITI	1.0000	0.0000	2.1939	0.7190	1.8376	3.7613
DITT	1.0000	0.0000	2.1945	0.6612	1.6609	3.7170
DIVG	1.0000	0.0000	2.2148	1.0885	3.1972	4.0454
DIVI	1.0000	0.0000	2.2063	0.9291	2.5549	3.9228
DIVS	1.0000	0.0000	2.2920	0.6518	1.6329	3.7097
DIYK	3.0000	7.9503	2.2490	1.4743	9.0898	3.9751
DKAA	1.0000	0.0000	2.2021	0.8184	2.1611	3.8377
DKAC	1.0000	0.0000	2.3560	1.3851	4.6982	4.2733
DKAN	1.0000	0.0000	2.2255	0.5706	1.3982	3.6473
DKAQ	1.0000	0.0000	2.2023	0.8206	2.1688	3.8395
DKCS	1.0000	0.0000	2.4382	1.0522	3.0420	4.0174
DKDD	1.0000	0.0000	2.1949	0.7020	1.7847	3.7483
DKDN	1.0000	0.0000	2.2163	0.5124	1.2377	3.6026
DKFG	1.0000	0.0000	2.2444	1.0934	3.2185	4.0492
DKFT	1.0000	0.0000	2.2358	0.8762	2.3621	3.8822
DKGE	1.0000	0.0000	2.2164	0.9055	2.4677	3.9047
DKGP	2.0000	3.8936	2.2160	1.1920	5.1906	3.8936
DKIK	1.0000	0.0000	2.1960	0.6372	1.5895	3.6984
DKIN	1.0000	0.0000	2.2166	0.5149	1.2444	3.6045
DKIT	1.0000	0.0000	2.1953	0.6492	1.6251	3.7077
DKKF	1.0000	0.0000	2.2374	0.8642	2.3194	3.8729
DKKN	1.0000	0.0000	2.2104	0.4451	1.0590	3.5508
DKKQ	1.0000	0.0000	2.2019	0.6951	1.7637	3.7430
DKKS	2.0000	3.4854	2.2374	0.6610	2.3477	3.4854
DKLA	2.0000	3.6787	2.2145	0.9125	3.5266	3.6787
DKLI	1.0000	0.0000	2.2068	0.5558	1.3568	3.6359
DKLL	1.0000	0.0000	2.2056	0.4046	0.9547	3.5197
DKLW	1.0000	0.0000	2.4797	1.5373	5.6694	4.3903
DKNC	1.0000	0.0000	2.3969	1.1373	3.4142	4.0829
DKNE	1.0000	0.0000	2.2225	0.5539	1.3516	3.6345
DKNG	1.0000	0.0000	2.2492	0.6744	1.7004	3.7270
DKNI	1.0000	0.0000	2.2166	0.5149	1.2444	3.6045
DKNK	1.0000	0.0000	2.2104	0.4451	1.0590	3.5508
DKNR	2.0000	3.6939	2.2384	0.9323	3.6303	3.6939
DKNS	1.0000	0.0000	2.2344	0.2376	0.5437	3.3914
DKPG	2.0000	3.8936	2.2160	1.1920	5.1906	3.8936
DKPI	1.0000	0.0000	2.1964	0.7315	1.8770	3.7710
DKPL	1.0000	0.0000	2.2098	0.5804	1.4258	3.6548
DKQN	1.0000	0.0000	2.2259	0.5729	1.4046	3.6490
DKRD	1.0000	0.0000	2.2076	0.8208	2.1695	3.8396
DKRF	1.0000	0.0000	2.2379	1.0504	3.0344	4.0160
DKSA	1.0000	0.0000	2.2590	0.4854	1.1653	3.5818
DKSI	1.0000	0.0000	2.2475	0.4297	1.0191	3.5390
DKSL	1.0000	0.0000	2.2330	0.2786	0.6420	3.4228
DKSP	1.0000	0.0000	2.2523	0.4543	1.0830	3.5579
DKSS	3.0000	6.6518	2.2460	0.6296	2.7147	3.3259
DKST	1.0000	0.0000	2.2388	0.3720	0.8720	3.4946
DKTK	1.0000	0.0000	2.1943	0.5794	1.4230	3.6541
DKVI	1.0000	0.0000	2.2144	0.8593	2.3022	3.8692
DKVL	1.0000	0.0000	2.2347	0.7081	1.8038	3.7530
DKVS	1.0000	0.0000	2.2843	0.5821	1.4305	3.6561
DKWQ	1.0000	0.0000	2.4596	1.7464	7.2962	4.5510
DKYD	1.0000	0.0000	2.2491	0.9947	2.8075	3.9732
DLAC	1.0000	0.0000	2.3856	1.3037	4.2398	4.2108
DLAE	1.0000	0.0000	2.2197	0.7203	1.8419	3.7624
DLAF	1.0000	0.0000	2.2582	0.9083	2.4781	3.9069
DLAI	1.0000	0.0000	2.2160	0.6813	1.7214	3.7324
DLCS	1.0000	0.0000	2.4370	0.9708	2.7138	3.9549
DLDE	1.0000	0.0000	2.2135	0.6621	1.6637	3.7177
DLDG	1.0000	0.0000	2.2363	0.7826	2.0415	3.8102
DLDN	1.0000	0.0000	2.2194	0.4310	1.0225	3.5400
DLDP	1.0000	0.0000	2.2117	0.6477	1.6206	3.7065
DLDQ	1.0000	0.0000	2.2162	0.6811	1.7208	3.7322
DLDS	2.0000	3.4746	2.2442	0.6469	2.2885	3.4746
DLEA	1.0000	0.0000	2.2197	0.7203	1.8419	3.7624
DLEE	1.0000	0.0000	2.2175	0.7037	1.7900	3.7496
DLEL	1.0000	0.0000	2.2189	0.5135	1.2406	3.6034
DLFA	1.0000	0.0000	2.2582	0.9083	2.4781	3.9069
DLFL	1.0000	0.0000	2.2657	0.7014	1.7831	3.7479
DLGN	1.0000	0.0000	2.2558	0.5930	1.4616	3.6645
DLGQ	2.0000	3.8567	2.2413	1.1441	4.8720	3.8567
DLGT	1.0000	0.0000	2.2360	0.7273	1.8637	3.7677
DLIP	1.0000	0.0000	2.2119	0.6502	1.6279	3.7084
DLIS	2.0000	3.4765	2.2447	0.6494	2.2989	3.4765
DLKA	1.0000	0.0000	2.2145	0.6115	1.5147	3.6787
DLKN	1.0000	0.0000	2.2114	0.3637	0.8513	3.4883
DLKQ	1.0000	0.0000	2.2149	0.6138	1.5213	3.6805
DLKR	1.0000	0.0000	2.2263	0.6722	1.6938	3.7254
DLKT	2.0000	3.5915	2.2026	0.7991	2.9645	3.5915
DLLD	1.0000	0.0000	2.2123	0.4719	1.1295	3.5715
DLLE	1.0000	0.0000	2.2189	0.5135	1.2406	3.6034
DLLN	1.0000	0.0000	2.2093	0.2824	0.6512	3.4257
DLLP	1.0000	0.0000	2.2164	0.4990	1.2016	3.5923
DLLS	2.0000	3.3603	2.2264	0.4982	1.6964	3.3603
DLLV	1.0000	0.0000	2.2445	0.6268	1.5591	3.6905
DLNK	1.0000	0.0000	2.2114	0.3637	0.8513	3.4883
DLNL	1.0000	0.0000	2.2093	0.2824	0.6512	3.4257
DLNP	4.0000	10.6825	2.2240	1.0602	6.1513	3.5608
DLNQ	1.0000	0.0000	2.2306	0.4915	1.1815	3.5865
DLNT	1.0000	0.0000	2.2124	0.3758	0.8816	3.4975
DLPI	1.0000	0.0000	2.2119	0.6502	1.6279	3.7084
DLPM	2.0000	3.9919	2.2986	1.3200	6.1210	3.9919
DLPS	1.0000	0.0000	2.2499	0.3729	0.8744	3.4954
DLQM	1.0000	0.0000	2.3015	1.0524	3.0429	4.0176
DLRP	1.0000	0.0000	2.2286	0.7665	1.9891	3.7979
DLRS	1.0000	0.0000	2.2732	0.4647	1.1104	3.5659
DLRY	1.0000	0.0000	2.2851	1.0322	2.9590	4.0021
DLSI	1.0000	0.0000	2.2447	0.3483	0.8130	3.4765
DLSK	1.0000	0.0000	2.2330	0.2786	0.6420	3.4228
DLSL	1.0000	0.0000	2.2264	0.1972	0.4477	3.3603
DLSR	1.0000	0.0000	2.2732	0.4647	1.1104	3.5659
DLSS	3.0000	6.5267	2.2348	0.5482	2.3138	3.2634
DLTG	1.0000	0.0000	2.2360	0.7273	1.8637	3.7677
DLTQ	1.0000	0.0000	2.2146	0.6258	1.5563	3.6897
DLVL	1.0000	0.0000	2.2445	0.6268	1.5591	3.6905
DLVQ	1.0000	0.0000	2.2397	0.8359	2.2210	3.8512
DLVR	1.0000	0.0000	2.2486	0.8943	2.4271	3.8961
DLVV	1.0000	0.0000	2.2558	0.9303	2.5594	3.9237
DLWL	1.0000	0.0000	2.4889	1.4559	5.1303	4.3278
DLWV	1.0000	0.0000	2.5068	1.7594	7.4101	4.5610
DLYE	1.0000	0.0000	2.2749	0.9548	2.6523	3.9426
DMDL	1.0000	0.0000	2.2974	0.9919	2.7965	3.9711
DMDR	1.0000	0.0000	2.2609	1.2594	4.0060	4.1767
DMEG	1.0000	0.0000	2.2580	1.3441	4.4620	4.2418
DMEL	1.0000	0.0000	2.2997	1.0334	2.9642	4.0030
DMGV	1.0000	0.0000	2.2528	1.4574	5.1396	4.3289
DMNA	1.0000	0.0000	2.3207	1.0092	2.8655	3.9844
DMNN	1.0000	0.0000	2.3303	0.7614	1.9725	3.7939
DMQY	1.0000	0.0000	2.2775	1.4937	5.3751	4.3568
DMRP	1.0000	0.0000	2.2565	1.2865	4.1476	4.1976
DMRT	1.0000	0.0000	2.2741	1.2042	3.7291	4.1343
DMSA	1.0000	0.0000	2.3721	0.9240	2.5361	3.9189
DMSI	1.0000	0.0000	2.3620	0.8683	2.3340	3.8761
DMVE	1.0000	0.0000	2.2573	1.3369	4.4220	4.2363
DNAI	1.0000	0.0000	2.2292	0.6404	1.5990	3.7009
DNAL	1.0000	0.0000	2.2302	0.4892	1.1754	3.5847
DNAY	1.0000	0.0000	2.2952	0.9306	2.5606	3.9240
DNCK	1.0000	0.0000	2.3969	1.1373	3.4142	4.0829
DNDA	2.0000	3.6990	2.2290	0.9389	3.6655	3.6990
DNDI	1.0000	0.0000	2.2210	0.5822	1.4309	3.6562
DNDK	1.0000	0.0000	2.2163	0.5124	1.2377	3.6026
DNDL	1.0000	0.0000	2.2194	0.4310	1.0225	3.5400
DNDN	1.0000	0.0000	2.2251	0.3901	0.9178	3.5086
DNDQ	1.0000	0.0000	2.2294	0.6402	1.5984	3.7008
DNDS	2.0000	3.4431	2.2465	0.6060	2.1196	3.4431
DNDT	1.0000	0.0000	2.2167	0.5244	1.2704	3.6118
DNED	1.0000	0.0000	2.2263	0.6212	1.5429	3.6862
DNEE	1.0000	0.0000	2.2313	0.6628	1.6655	3.7181
DNEQ	1.0000	0.0000	2.2343	0.6817	1.7227	3.7327
DNES	1.0000	0.0000	2.2559	0.3465	0.8084	3.4750
DNET	1.0000	0.0000	2.2228	0.5660	1.3852	3.6437
DNEV	1.0000	0.0000	2.2539	0.7761	2.0202	3.8052
DNFQ	1.0000	0.0000	2.2764	0.8697	2.3389	3.8772
DNFS	1.0000	0.0000	2.3109	0.5344	1.2978	3.6195
DNFT	1.0000	0.0000	2.2681	0.7539	1.9484	3.7882
DNFY	1.0000	0.0000	2.3331	1.1019	3.2555	4.0557
DNGL	1.0000	0.0000	2.2558	0.5930	1.4616	3.6645
DNGN	1.0000	0.0000	2.2634	0.5521	1.3465	3.6331
DNGT	1.0000	0.0000	2.2491	0.6864	1.7369	3.7363
DNHD	1.0000	0.0000	2.2991	0.9036	2.4609	3.9032
DNHY	1.0000	0.0000	2.3624	1.1963	3.6908	4.1282
DNIA	1.0000	0.0000	2.2292	0.6404	1.5990	3.7009
DNIN	1.0000	0.0000	2.2255	0.3926	0.9241	3.5105
DNIP	1.0000	0.0000	2.2244	0.6092	1.5082	3.6770
DNIS	2.0000	3.4450	2.2470	0.6085	2.1297	3.4450
DNIY	1.0000	0.0000	2.2893	0.8749	2.3573	3.8812
DNKD	1.0000	0.0000	2.2163	0.5124	1.2377	3.6026
DNKE	1.0000	0.0000	2.2225	0.5539	1.3516	3.6345
DNKI	2.0000	3.6045	2.2166	0.8159	3.0444	3.6045
DNKL	1.0000	0.0000	2.2114	0.3637	0.8513	3.4883
DNKS	1.0000	0.0000	2.2344	0.2376	0.5437	3.3914
DNKV	1.0000	0.0000	2.2473	0.6672	1.6789	3.7216
DNLE	1.0000	0.0000	2.2268	0.4726	1.1311	3.5719
DNLF	1.0000	0.0000	2.2757	0.6605	1.6588	3.7164
DNLG	1.0000	0.0000	2.2558	0.5930	1.4616	3.6645
DNLL	1.0000	0.0000	2.2093	0.2824	0.6512	3.4257
DNLP	1.0000	0.0000	2.2240	0.4581	1.0930	3.5608
DNLQ	1.0000	0.0000	2.2306	0.4915	1.1815	3.5865
DNLS	1.0000	0.0000	2.2264	0.1563	0.3516	3.3288
DNMH	1.0000	0.0000	2.3886	1.2749	4.0863	4.1886
DNML	1.0000	0.0000	2.3217	0.8023	2.1070	3.8254
DNNF	1.0000	0.0000	2.2838	0.6196	1.5382	3.6850
DNNH	1.0000	0.0000	2.3145	0.7140	1.8221	3.7575
DNNK	1.0000	0.0000	2.2158	0.3228	0.7499	3.4568
DNNL	1.0000	0.0000	2.2119	0.2414	0.5528	3.3943
DNNM	1.0000	0.0000	2.3303	0.7614	1.9725	3.7939
DNNQ	1.0000	0.0000	2.2372	0.4506	1.0733	3.5550
DNNS	3.0000	6.5948	2.2255	0.5925	2.5291	3.2974
DNPA	1.0000	0.0000	2.2320	0.6650	1.6721	3.7198
DNPL	1.0000	0.0000	2.2240	0.4581	1.0930	3.5608
DNPP	1.0000	0.0000	2.2273	0.6338	1.5797	3.6959
DNPV	1.0000	0.0000	2.2521	0.7616	1.9731	3.7941
DNPY	1.0000	0.0000	2.2914	0.8995	2.4458	3.9001
DNQK	1.0000	0.0000	2.2259	0.5729	1.4046	3.6490
DNQL	1.0000	0.0000	2.2306	0.4915	1.1815	3.5865
DNQN	1.0000	0.0000	2.2372	0.4506	1.0733	3.5550
DNQY	2.0000	3.9257	2.2955	1.2339	5.4816	3.9257
DNRE	1.0000	0.0000	2.2455	0.7401	1.9042	3.7776
DNRP	1.0000	0.0000	2.2437	0.7256	1.8584	3.7665
DNSA	1.0000	0.0000	2.2600	0.3631	0.8499	3.4878
DNSE	1.0000	0.0000	2.2559	0.3465	0.8084	3.4750
DNSI	1.0000	0.0000	2.2470	0.3074	0.7121	3.4450
DNSK	2.0000	3.3914	2.2344	0.5387	1.8519	3.3914
DNSL	2.0000	3.3288	2.2264	0.4573	1.5428	3.3288
DNSN	1.0000	0.0000	2.2255	0.1154	0.2563	3.2974
DNSS	3.0000	6.4639	2.2321	0.5073	2.1200	3.2319
DNTL	1.0000	0.0000	2.2124	0.3758	0.8816	3.4975
DNTR	1.0000	0.0000	2.2384	0.6433	1.6076	3.7032
DNTV	1.0000	0.0000	2.2473	0.6793	1.7153	3.7308
DNVA	1.0000	0.0000	2.2562	0.7927	2.0751	3.8180
DNVH	2.0000	4.0222	2.3234	1.3595	6.4338	4.0222
DNVQ	1.0000	0.0000	2.2565	0.7950	2.0826	3.8198
DNVS	1.0000	0.0000	2.2872	0.4598	1.0974	3.5621
DNYF	1.0000	0.0000	2.3331	1.1019	3.2555	4.0557
DNYT	1.0000	0.0000	2.2876	0.8171	2.1569	3.8368
DPAF	1.0000	0.0000	2.2179	1.0841	3.1778	4.0419
DPAQ	1.0000	0.0000	2.1939	0.9150	2.5028	3.9120
DPAT	1.0000	0.0000	2.1983	0.7993	2.0969	3.8231
DPCF	1.0000	0.0000	2.3526	1.6508	6.5059	4.4776
DPCN	1.0000	0.0000	2.4014	1.2317	3.8651	4.1554
DPDF	2.0000	3.9972	2.2209	1.3269	6.1747	3.9972
DPDG	1.0000	0.0000	2.2068	0.9583	2.6656	3.9453
DPDN	1.0000	0.0000	2.2241	0.6068	1.5011	3.6751
DPDP	1.0000	0.0000	2.1922	0.8234	2.1782	3.8416
DPES	1.0000	0.0000	2.2682	0.5631	1.3773	3.6416
DPFN	1.0000	0.0000	2.2723	0.8363	2.2222	3.8515
DPHG	1.0000	0.0000	2.2468	1.2822	4.1248	4.1943
DPIA	1.0000	0.0000	2.1936	0.8570	2.2943	3.8675
DPII	2.0000	3.8246	2.1920	1.1023	4.6068	3.8246
DPIN	2.0000	3.6770	2.2244	0.9103	3.5148	3.6770
DPIS	1.0000	0.0000	2.2610	0.5241	1.2695	3.6115
DPIY	1.0000	0.0000	2.2368	1.0915	3.2101	4.0477
DPKA	1.0000	0.0000	2.2000	0.7872	2.0569	3.8138
DPKS	2.0000	3.5579	2.2523	0.7553	2.7618	3.5579
DPLE	1.0000	0.0000	2.2159	0.6892	1.7456	3.7385
DPLP	1.0000	0.0000	2.2142	0.6747	1.7016	3.7273
DPLR	1.0000	0.0000	2.2286	0.7665	1.9891	3.7979
DPLY	1.0000	0.0000	2.2738	0.9404	2.5974	3.9315
DPMT	2.0000	4.0637	2.2695	1.4134	6.8830	4.0637
DPMY	1.0000	0.0000	2.2839	1.4603	5.1585	4.3312
DPNK	1.0000	0.0000	2.2202	0.5395	1.3116	3.6234
DPNP	1.0000	0.0000	2.2273	0.6338	1.5797	3.6959
DPPC	1.0000	0.0000	2.3394	1.4483	5.0827	4.3220
DPPK	1.0000	0.0000	2.1975	0.7561	1.9554	3.7899
DPPP	1.0000	0.0000	2.1920	0.8505	2.2715	3.8624
DPPS	1.0000	0.0000	2.2654	0.5487	1.3370	3.6304
DPQS	1.0000	0.0000	2.2722	0.5821	1.4306	3.6561
DPRI	1.0000	0.0000	2.1998	0.9177	2.5127	3.9141
DPRR	1.0000	0.0000	2.2025	1.0341	2.9669	4.0035
DPRY	1.0000	0.0000	2.2347	1.2079	3.7473	4.1371
DPSL	1.0000	0.0000	2.2499	0.3729	0.8744	3.4954
DPSN	1.0000	0.0000	2.2525	0.3320	0.7725	3.4639
DPSP	1.0000	0.0000	2.2654	0.5487	1.3370	3.6304
DPTD	1.0000	0.0000	2.1950	0.7411	1.9073	3.7783
DPTS	2.0000	3.5672	2.2534	0.7674	2.8168	3.5672
DPTY	1.0000	0.0000	2.2459	1.0338	2.9656	4.0033
DPVA	1.0000	0.0000	2.2037	1.0094	2.8663	3.9845
DPVD	1.0000	0.0000	2.2055	0.9512	2.6383	3.9398
DPVH	1.0000	0.0000	2.2460	1.2751	4.0873	4.1888
DPYK	1.0000	0.0000	2.2485	1.0217	2.9163	3.9940
DPYQ	1.0000	0.0000	2.2332	1.1495	3.4700	4.0923
DPYV	1.0000	0.0000	2.2379	1.2439	3.9264	4.1648
DQAG	1.0000	0.0000	2.2038	1.0499	3.0326	4.0157
DQAI	1.0000	0.0000	2.1947	0.8904	2.4131	3.8931
DQAS	1.0000	0.0000	2.2784	0.6132	1.5196	3.6800
DQAW	1.0000	0.0000	2.4416	1.8719	8.4694	4.6475
DQCN	1.0000	0.0000	2.4059	1.2651	4.0353	4.1811
DQCQ	1.0000	0.0000	2.3348	1.5152	5.5183	4.3733
DQDA	1.0000	0.0000	2.1949	0.8879	2.4041	3.8912
DQDD	1.0000	0.0000	2.1940	0.8297	2.1998	3.8465
DQDE	1.0000	0.0000	2.1941	0.8713	2.3446	3.8784
DQDN	1.0000	0.0000	2.2294	0.6402	1.5984	3.7008
DQEI	1.0000	0.0000	2.1940	0.8738	2.3534	3.8803
DQEK	1.0000	0.0000	2.2010	0.8040	2.1126	3.8267
DQEL	1.0000	0.0000	2.2200	0.7226	1.8490	3.7641
DQES	1.0000	0.0000	2.2750	0.5965	1.4717	3.6672
DQFI	1.0000	0.0000	2.2202	1.0617	3.0823	4.0248
DQGD	1.0000	0.0000	2.2069	0.9917	2.7958	3.9710
DQGI	1.0000	0.0000	2.2067	0.9942	2.8056	3.9729
DQGQ	1.0000	0.0000	2.2038	1.0522	3.0421	4.0174
DQGV	1.0000	0.0000	2.2093	1.1465	3.4563	4.0900
DQID	1.0000	0.0000	2.1939	0.8322	2.2083	3.8484
DQIQ	1.0000	0.0000	2.1949	0.8927	2.4213	3.8949
DQIS	1.0000	0.0000	2.2679	0.5575	1.3615	3.6372
DQKQ	1.0000	0.0000	2.2025	0.8229	2.1765	3.8412
DQMG	1.0000	0.0000	2.2557	1.3630	4.5697	4.2563
DQNI	1.0000	0.0000	2.2296	0.6426	1.6057	3.7027
DQNL	1.0000	0.0000	2.2306	0.4915	1.1815	3.5865
DQNM	1.0000	0.0000	2.3210	1.0115	2.8747	3.9861
DQNN	2.0000	3.5550	2.2372	0.7516	2.7449	3.5550
DQNQ	1.0000	0.0000	2.2372	0.7006	1.7806	3.7472
DQNS	2.0000	3.4896	2.2606	0.6664	2.3710	3.4896
DQPN	1.0000	0.0000	2.2323	0.6672	1.6789	3.7216
DQPQ	1.0000	0.0000	2.1940	0.9173	2.5112	3.9138
DQQI	1.0000	0.0000	2.1949	0.8927	2.4213	3.8949
DQQL	1.0000	0.0000	2.2224	0.7416	1.9088	3.7787
DQQS	1.0000	0.0000	2.2789	0.6155	1.5262	3.6818
DQQW	1.0000	0.0000	2.4415	1.8742	8.4922	4.6493
DQRI	1.0000	0.0000	2.2002	0.9511	2.6381	3.9398
DQSG	1.0000	0.0000	2.3046	0.7170	1.8313	3.7598
DQSI	1.0000	0.0000	2.2679	0.5575	1.3615	3.6372
DQSP	2.0000	3.6561	2.2722	0.8831	3.3753	3.6561
DQSR	1.0000	0.0000	2.2928	0.6739	1.6989	3.7267
DQSS	2.0000	3.4241	2.2759	0.5813	2.0200	3.4241
DQTV	1.0000	0.0000	2.2136	0.9293	2.5559	3.9230
DQVL	1.0000	0.0000	2.2397	0.8359	2.2210	3.8512
DQVN	1.0000	0.0000	2.2565	0.7950	2.0826	3.8198
DQVQ	1.0000	0.0000	2.2027	1.0450	3.0123	4.0120
DQVV	1.0000	0.0000	2.2084	1.1394	3.4236	4.0845
DQYV	1.0000	0.0000	2.2341	1.2773	4.0988	4.1905
DRAN	1.0000	0.0000	2.2479	0.7568	1.9575	3.7904
DRAQ	1.0000	0.0000	2.1982	1.0068	2.8560	3.9826
DRCV	1.0000	0.0000	2.3324	1.6679	6.6414	4.4907
DRDL	1.0000	0.0000	2.2267	0.7395	1.9022	3.7771
DREE	1.0000	0.0000	2.1983	0.9712	2.7155	3.9552
DREH	1.0000	0.0000	2.2413	1.2536	3.9760	4.1723
DRFN	1.0000	0.0000	2.2866	0.9281	2.5512	3.9221
DRGP	1.0000	0.0000	2.2078	1.0772	3.1481	4.0367
DRGT	1.0000	0.0000	2.2206	0.9948	2.8082	3.9734
DRHQ	1.0000	0.0000	2.2395	1.2725	4.0740	4.1868
DRIK	1.0000	0.0000	2.2076	0.8233	2.1779	3.8415
DRIS	1.0000	0.0000	2.2822	0.6159	1.5274	3.6821
DRLD	1.0000	0.0000	2.2267	0.7395	1.9022	3.7771
DRLF	1.0000	0.0000	2.2670	0.9690	2.7068	3.9535
DRLN	1.0000	0.0000	2.2443	0.5499	1.3404	3.6314
DRLS	2.0000	3.5659	2.2732	0.7658	2.8095	3.5659
DRLT	2.0000	3.7346	2.2259	0.9852	3.9178	3.7346
DRLY	1.0000	0.0000	2.2851	1.0322	2.9590	4.0021
DRMA	1.0000	0.0000	2.2530	1.3176	4.3153	4.2215
DRMV	1.0000	0.0000	2.2518	1.4143	4.8722	4.2958
DRNL	1.0000	0.0000	2.2443	0.5499	1.3404	3.6314
DRNP	1.0000	0.0000	2.2437	0.7256	1.8584	3.7665
DRNQ	1.0000	0.0000	2.2483	0.7590	1.9648	3.7921
DRPN	1.0000	0.0000	2.2437	0.7256	1.8584	3.7665
DRRS	1.0000	0.0000	2.3066	0.7323	1.8793	3.7716
DRSG	1.0000	0.0000	2.3183	0.7754	2.0179	3.8047
DRSW	1.0000	0.0000	2.5737	1.5974	6.0993	4.4365
DRTA	1.0000	0.0000	2.2074	0.8911	2.4155	3.8936
DRTH	1.0000	0.0000	2.2598	1.1568	3.5037	4.0979
DRYP	1.0000	0.0000	2.2347	1.2079	3.7473	4.1371
DRYQ	1.0000	0.0000	2.2315	1.2413	3.9135	4.1628
DRYS	1.0000	0.0000	2.3595	0.9061	2.4700	3.9052
DSAD	2.0000	3.6336	2.2670	0.8538	3.2285	3.6336
DSAK	1.0000	0.0000	2.2590	0.4854	1.1653	3.5818
DSAL	1.0000	0.0000	2.2572	0.4041	0.9532	3.5193
DSAS	1.0000	0.0000	2.2752	0.2780	0.6406	3.4224
DSAV	1.0000	0.0000	2.3021	0.7076	1.8020	3.7526
DSCA	1.0000	0.0000	2.4581	1.1777	3.6017	4.1139
DSCK	1.0000	0.0000	2.4382	1.0522	3.0420	4.0174
DSCL	1.0000	0.0000	2.4370	0.9708	2.7138	3.9549
DSCT	1.0000	0.0000	2.4393	1.0642	3.0927	4.0267
DSDF	1.0000	0.0000	2.3143	0.7240	1.8534	3.7652
DSDL	2.0000	3.4746	2.2442	0.6469	2.2885	3.4746
DSDN	1.0000	0.0000	2.2465	0.3049	0.7061	3.4431
DSDP	2.0000	3.6096	2.2606	0.8226	3.0767	3.6096
DSDS	2.0000	3.3776	2.2602	0.5208	1.7827	3.3776
DSEE	1.0000	0.0000	2.2710	0.5776	1.4180	3.6527
DSEH	1.0000	0.0000	2.3525	0.8600	2.3046	3.8697
DSEM	1.0000	0.0000	2.3687	0.9074	2.4746	3.9061
DSEN	1.0000	0.0000	2.2559	0.3465	0.8084	3.4750
DSFL	1.0000	0.0000	2.3070	0.5754	1.4116	3.6510
DSFV	1.0000	0.0000	2.3485	0.8789	2.3716	3.8842
DSGK	1.0000	0.0000	2.2864	0.5892	1.4508	3.6616
DSGL	1.0000	0.0000	2.2858	0.5078	1.2253	3.5990
DSGP	1.0000	0.0000	2.2981	0.6836	1.7283	3.7341
DSGQ	1.0000	0.0000	2.3046	0.7170	1.8313	3.7598
DSGT	1.0000	0.0000	2.2873	0.6012	1.4852	3.6708
DSHY	1.0000	0.0000	2.4246	1.1111	3.2963	4.0628
DSII	1.0000	0.0000	2.2566	0.4995	1.2029	3.5926
DSIK	1.0000	0.0000	2.2475	0.4297	1.0191	3.5390
DSIL	2.0000	3.4765	2.2447	0.6494	2.2989	3.4765
DSIS	1.0000	0.0000	2.2608	0.2223	0.5071	3.3796
DSKA	1.0000	0.0000	2.2590	0.4854	1.1653	3.5818
DSKD	1.0000	0.0000	2.2471	0.4272	1.0127	3.5371
DSKE	1.0000	0.0000	2.2553	0.4688	1.1211	3.5690
DSKI	1.0000	0.0000	2.2475	0.4297	1.0191	3.5390
DSKM	1.0000	0.0000	2.3545	0.7985	2.0943	3.8225
DSKN	1.0000	0.0000	2.2344	0.2376	0.5437	3.3914
DSLA	2.0000	3.5193	2.2572	0.7051	2.5376	3.5193
DSLD	1.0000	0.0000	2.2442	0.3459	0.8068	3.4746
DSLG	1.0000	0.0000	2.2858	0.5078	1.2253	3.5990
DSLI	1.0000	0.0000	2.2447	0.3483	0.8130	3.4765
DSLM	1.0000	0.0000	2.3545	0.7171	1.8318	3.7599
DSLN	1.0000	0.0000	2.2264	0.1563	0.3516	3.3288
DSLP	1.0000	0.0000	2.2499	0.3729	0.8744	3.4954
DSLQ	1.0000	0.0000	2.2577	0.4063	0.9590	3.5210
DSLS	3.0000	6.5267	2.2348	0.5482	2.3138	3.2634
DSLT	2.0000	3.4321	2.2347	0.5916	2.0615	3.4321
DSLV	1.0000	0.0000	2.2837	0.5007	1.2061	3.5936
DSNN	3.0000	6.5948	2.2255	0.5925	2.5291	3.2974
DSNP	1.0000	0.0000	2.2525	0.3320	0.7725	3.4639
DSPI	1.0000	0.0000	2.2610	0.5241	1.2695	3.6115
DSPN	1.0000	0.0000	2.2525	0.3320	0.7725	3.4639
DSPV	1.0000	0.0000	2.2961	0.6764	1.7067	3.7286
DSQE	1.0000	0.0000	2.2750	0.5965	1.4717	3.6672
DSQK	1.0000	0.0000	2.2595	0.4877	1.1713	3.5836
DSQM	1.0000	0.0000	2.3726	0.9263	2.5446	3.9207
DSQN	1.0000	0.0000	2.2606	0.3654	0.8556	3.4896
DSRK	1.0000	0.0000	2.2742	0.5461	1.3299	3.6285
DSRL	1.0000	0.0000	2.2732	0.4647	1.1104	3.5659
DSRN	1.0000	0.0000	2.2766	0.4238	1.0039	3.5345
DSRS	1.0000	0.0000	2.2929	0.3386	0.7889	3.4690
DSRT	1.0000	0.0000	2.2752	0.5581	1.3634	3.6377
DSRV	1.0000	0.0000	2.3163	0.7682	1.9946	3.7992
DSSA	3.0000	6.8448	2.2752	0.7551	3.3813	3.4224
DSSD	1.0000	0.0000	2.2602	0.2198	0.5012	3.3776
DSSE	2.0000	3.4096	2.2707	0.5623	1.9447	3.4096
DSSH	1.0000	0.0000	2.3605	0.5437	1.3233	3.6266
DSSI	1.0000	0.0000	2.2608	0.2223	0.5071	3.3796
DSSM	1.0000	0.0000	2.3766	0.5911	1.4561	3.6630
DSSP	1.0000	0.0000	2.2669	0.2468	0.5657	3.3985
DSSR	1.0000	0.0000	2.2929	0.3386	0.7889	3.4690
DSSS	1.0000	0.0000	2.2340	-0.0550	-0.1367	3.1665
DSST	2.0000	3.3352	2.2483	0.4655	1.5735	3.3352
DSSV	2.0000	3.4966	2.3041	0.6756	2.4102	3.4966
DSSW	1.0000	0.0000	2.5440	1.2037	3.7269	4.1339
DSTL	2.0000	3.4321	2.2347	0.5916	2.0615	3.4321
DSTP	1.0000	0.0000	2.2534	0.4663	1.1147	3.5672
DSTQ	2.0000	3.5928	2.2606	0.8008	2.9725	3.5928
DSTS	1.0000	0.0000	2.2483	0.1645	0.3709	3.3352
DSTT	1.0000	0.0000	2.2401	0.3840	0.9023	3.5039
DSTV	1.0000	0.0000	2.2852	0.5941	1.4647	3.6654
DSVQ	1.0000	0.0000	2.3026	0.7098	1.8091	3.7543
DSWS	1.0000	0.0000	2.5440	1.2037	3.7269	4.1339
DSYD	1.0000	0.0000	2.3349	0.7872	2.0568	3.8138
DSYT	1.0000	0.0000	2.3287	0.7320	1.8784	3.7713
DSYV	1.0000	0.0000	2.3693	0.9420	2.6037	3.9328
DTAA	1.0000	0.0000	2.2003	0.8304	2.2021	3.8470
DTAD	1.0000	0.0000	2.1976	0.7722	2.0076	3.8023
DTAN	1.0000	0.0000	2.2257	0.5826	1.4322	3.6565
DTCL	1.0000	0.0000	2.3816	1.1903	3.6619	4.1236
DTDE	1.0000	0.0000	2.1961	0.7555	1.9536	3.7895
DTDL	2.0000	3.6433	2.2065	0.8664	3.2912	3.6433
DTDQ	1.0000	0.0000	2.1979	0.7745	2.0150	3.8040
DTEI	1.0000	0.0000	2.1961	0.7580	1.9616	3.7914
DTEL	1.0000	0.0000	2.2117	0.6069	1.5014	3.6752
DTES	1.0000	0.0000	2.2564	0.4808	1.1530	3.5783
DTFK	1.0000	0.0000	2.2358	0.8762	2.3621	3.8822
DTFN	2.0000	3.7882	2.2681	1.0550	4.3187	3.7882
DTGQ	1.0000	0.0000	2.2150	0.9364	2.5826	3.9285
DTGT	1.0000	0.0000	2.2177	0.8207	2.1690	3.8395
DTHK	1.0000	0.0000	2.2632	0.9706	2.7131	3.9548
DTHP	1.0000	0.0000	2.2550	1.0650	3.0961	4.0273
DTHT	1.0000	0.0000	2.2613	0.9827	2.7601	3.9640
DTHV	1.0000	0.0000	2.2646	1.1927	3.6737	4.1255
DTIA	1.0000	0.0000	2.1976	0.7747	2.0157	3.8042
DTID	1.0000	0.0000	2.1939	0.7165	1.8298	3.7594
DTIN	1.0000	0.0000	2.2170	0.5269	1.2772	3.6137
DTKC	1.0000	0.0000	2.3611	1.2716	4.0694	4.1861
DTKS	1.0000	0.0000	2.2388	0.3720	0.8720	3.4946
DTLC	1.0000	0.0000	2.3816	1.1903	3.6619	4.1236
DTLG	1.0000	0.0000	2.2360	0.7273	1.8637	3.7677
DTLN	3.0000	6.9951	2.2124	0.8529	3.9488	3.4975
DTLP	2.0000	3.6641	2.2097	0.8934	3.4280	3.6641
DTMF	1.0000	0.0000	2.2929	1.3148	4.2998	4.2193
DTMP	1.0000	0.0000	2.2695	1.1124	3.3019	4.0637
DTPA	1.0000	0.0000	2.1983	0.7993	2.0969	3.8231
DTPG	1.0000	0.0000	2.2137	0.9030	2.4589	3.9028
DTPL	1.0000	0.0000	2.2097	0.5924	1.4600	3.6641
DTPN	1.0000	0.0000	2.2204	0.5515	1.3449	3.6326
DTPS	1.0000	0.0000	2.2534	0.4663	1.1147	3.5672
DTQN	1.0000	0.0000	2.2261	0.5849	1.4386	3.6583
DTRV	1.0000	0.0000	2.2193	0.9877	2.7800	3.9679
DTSD	1.0000	0.0000	2.2483	0.4393	1.0438	3.5463
DTSK	1.0000	0.0000	2.2388	0.3720	0.8720	3.4946
DTSS	2.0000	3.3352	2.2483	0.4655	1.5735	3.3352
DTTE	1.0000	0.0000	2.1977	0.7003	1.7796	3.7470
DTTY	1.0000	0.0000	2.2519	0.9514	2.6394	3.9400
DTVQ	1.0000	0.0000	2.2136	0.9293	2.5559	3.9230
DTYG	1.0000	0.0000	2.2570	1.1687	3.5592	4.1070
DTYN	1.0000	0.0000	2.2876	0.8171	2.1569	3.8368
DVCD	1.0000	0.0000	2.3468	1.5490	5.7515	4.3993
DVDF	1.0000	0.0000	2.2275	1.1536	3.4889	4.0954
DVDP	1.0000	0.0000	2.2055	0.9512	2.6383	3.9398
DVFY	1.0000	0.0000	2.2402	1.4463	5.0699	4.3204
DVHK	1.0000	0.0000	2.2684	1.1807	3.6161	4.1162
DVIC	1.0000	0.0000	2.3462	1.5515	5.7689	4.4013
DVKT	1.0000	0.0000	2.2176	0.8015	2.1044	3.8248
DVLG	1.0000	0.0000	2.2574	0.9374	2.5862	3.9292
DVLI	1.0000	0.0000	2.2347	0.7779	2.0262	3.8066
DVLP	1.0000	0.0000	2.2363	0.8025	2.1077	3.8255
DVNK	1.0000	0.0000	2.2473	0.6672	1.6789	3.7216
DVNS	1.0000	0.0000	2.2872	0.4598	1.0974	3.5621
DVPS	1.0000	0.0000	2.2961	0.6764	1.7067	3.7286
DVQT	1.0000	0.0000	2.2136	0.9293	2.5559	3.9230
DVRT	1.0000	0.0000	2.2193	0.9877	2.7800	3.9679
DVSE	1.0000	0.0000	2.2988	0.6909	1.7507	3.7398
DVSI	1.0000	0.0000	2.2920	0.6518	1.6329	3.7097
DVTY	1.0000	0.0000	2.2558	1.1615	3.5258	4.1015
DVVI	1.0000	0.0000	2.2137	1.0814	3.1664	4.0399
DWKL	1.0000	0.0000	2.4797	1.5373	5.6694	4.3903
DWLS	1.0000	0.0000	2.5279	1.3298	4.3824	4.2308
DWNT	1.0000	0.0000	2.4934	1.5084	5.4727	4.3681
DWRS	1.0000	0.0000	2.5737	1.5974	6.0993	4.4365
DYAQ	1.0000	0.0000	2.2312	1.1806	3.6158	4.1162
DYCN	1.0000	0.0000	2.4675	1.4973	5.3989	4.3596
DYDA	1.0000	0.0000	2.2363	1.1202	3.3366	4.0697
DYDD	1.0000	0.0000	2.2390	1.0620	3.0833	4.0250
DYFT	2.0000	4.1589	2.2701	1.5372	8.0176	4.1589
DYKL	1.0000	0.0000	2.2738	0.8460	2.2558	3.8590
DYKS	1.0000	0.0000	2.3279	0.7199	1.8405	3.7621
DYKT	1.0000	0.0000	2.2537	0.9394	2.5937	3.9308
DYLQ	1.0000	0.0000	2.2767	0.9738	2.7254	3.9572
DYNG	2.0000	4.0037	2.3152	1.3354	6.2414	4.0037
DYNP	1.0000	0.0000	2.2914	0.8995	2.4458	3.9001
DYPN	2.0000	3.9001	2.2914	1.2005	5.2484	3.9001
DYQN	1.0000	0.0000	2.2955	0.9329	2.5691	3.9257
DYQT	1.0000	0.0000	2.2464	1.0672	3.1054	4.0290
DYRL	1.0000	0.0000	2.2851	1.0322	2.9590	4.0021
DYSE	1.0000	0.0000	2.3419	0.8288	2.1964	3.8457
DYSK	1.0000	0.0000	2.3279	0.7199	1.8405	3.7621
DYSQ	1.0000	0.0000	2.3457	0.8477	2.2617	3.8603
DYTG	1.0000	0.0000	2.2570	1.1687	3.5592	4.1070
DYTR	1.0000	0.0000	2.2510	1.1256	3.3609	4.0739
DYVS	1.0000	0.0000	2.3693	0.9420	2.6037	3.9328
EAAS	1.0000	0.0000	2.2850	0.6525	1.6348	3.7102
EADL	1.0000	0.0000	2.2197	0.7203	1.8419	3.7624
EADN	1.0000	0.0000	2.2339	0.6794	1.7158	3.7309
EAED	1.0000	0.0000	2.1933	0.9106	2.4864	3.9086
EAEL	1.0000	0.0000	2.2230	0.7619	1.9740	3.7943
EAES	1.0000	0.0000	2.2816	0.6358	1.5855	3.6974
EAFI	1.0000	0.0000	2.2166	1.1010	3.2516	4.0550
EAFS	1.0000	0.0000	2.3311	0.8238	2.1795	3.8419
EAGS	1.0000	0.0000	2.3108	0.7562	1.9558	3.7900
EAHE	1.0000	0.0000	2.2348	1.2345	3.8790	4.1576
EAHS	2.0000	3.9144	2.3624	1.2192	5.3781	3.9144
EAIG	1.0000	0.0000	2.2039	1.0335	2.9643	4.0031
EAIV	1.0000	0.0000	2.2028	1.0263	2.9351	3.9976
EAKS	1.0000	0.0000	2.2670	0.5270	1.2774	3.6138
EALD	1.0000	0.0000	2.2197	0.7203	1.8419	3.7624
EALQ	1.0000	0.0000	2.2251	0.7808	2.0358	3.8089
EALR	1.0000	0.0000	2.2343	0.8392	2.2324	3.8538
EALS	1.0000	0.0000	2.2660	0.4456	1.0603	3.5512
EAML	1.0000	0.0000	2.3026	1.0916	3.2107	4.0478
EANA	1.0000	0.0000	2.2408	0.7376	1.8964	3.7757
EANH	1.0000	0.0000	2.3082	1.0033	2.8421	3.9799
EANL	1.0000	0.0000	2.2372	0.5308	1.2877	3.6167
EANP	1.0000	0.0000	2.2366	0.7065	1.7988	3.7518
EANQ	1.0000	0.0000	2.2411	0.7399	1.9036	3.7774
EANV	1.0000	0.0000	2.2598	0.8343	2.2153	3.8500
EAPN	1.0000	0.0000	2.2366	0.7065	1.7988	3.7518
EAPQ	1.0000	0.0000	2.1922	0.9566	2.6589	3.9440
EAPS	1.0000	0.0000	2.2789	0.6213	1.5432	3.6863
EAQL	2.0000	3.8089	2.2251	1.0819	4.4806	3.8089
EAQN	1.0000	0.0000	2.2411	0.7399	1.9036	3.7774
EAQY	1.0000	0.0000	2.2251	1.2222	3.8176	4.1481
EARM	1.0000	0.0000	2.2444	1.3592	4.5478	4.2534
EARS	1.0000	0.0000	2.2991	0.7131	1.8194	3.7569
EASC	1.0000	0.0000	2.4655	1.2192	3.8029	4.1458
EASF	1.0000	0.0000	2.3311	0.8238	2.1795	3.8419
EASQ	1.0000	0.0000	2.2854	0.6547	1.6416	3.7120
EASS	1.0000	0.0000	2.2857	0.3195	0.7418	3.4543
EAST	1.0000	0.0000	2.2679	0.5390	1.3104	3.6230
EATA	1.0000	0.0000	2.2007	0.8720	2.3470	3.8789
EATI	2.0000	3.8361	2.1990	1.1173	4.7004	3.8361
EATT	1.0000	0.0000	2.2021	0.7585	1.9631	3.7917
EAVH	1.0000	0.0000	2.2331	1.3478	4.4828	4.2446
EAVN	1.0000	0.0000	2.2598	0.8343	2.2153	3.8500
EAVS	1.0000	0.0000	2.3088	0.7491	1.9329	3.7845
EAVT	2.0000	3.9532	2.2126	1.2696	5.7400	3.9532
EAYK	1.0000	0.0000	2.2476	1.0944	3.2227	4.0499
EAYY	1.0000	0.0000	2.2459	1.4544	5.1209	4.3266
ECCE	1.0000	0.0000	2.4559	2.1022	11.1036	4.8245
ECEA	1.0000	0.0000	2.3295	1.5355	5.6572	4.3889
ECEM	1.0000	0.0000	2.3699	1.8486	8.2387	4.6296
ECEN	1.0000	0.0000	2.4069	1.2877	4.1539	4.1985
ECLC	1.0000	0.0000	2.5620	1.9120	8.8804	4.6783
ECLQ	1.0000	0.0000	2.3874	1.3476	4.4817	4.2445
ECNV	1.0000	0.0000	2.4278	1.4010	4.7924	4.2856
ECQN	1.0000	0.0000	2.4093	1.3066	4.2554	4.2130
ECSG	1.0000	0.0000	2.4936	1.3230	4.3445	4.2256
ECTT	1.0000	0.0000	2.3599	1.3252	4.3570	4.2273
ECVH	1.0000	0.0000	2.3357	1.9145	8.9063	4.6802
ECVT	1.0000	0.0000	2.3573	1.5353	5.6560	4.3888
EDAP	1.0000	0.0000	2.1933	0.8961	2.4336	3.8975
EDDE	1.0000	0.0000	2.1931	0.8524	2.2780	3.8639
EDDI	1.0000	0.0000	2.1927	0.8133	2.1439	3.8338
EDDN	1.0000	0.0000	2.2263	0.6212	1.5429	3.6862
EDDQ	1.0000	0.0000	2.1941	0.8713	2.3446	3.8784
EDDR	1.0000	0.0000	2.2000	0.9297	2.5572	3.9233
EDDS	2.0000	3.6207	2.2635	0.8371	3.1467	3.6207
EDDT	1.0000	0.0000	2.1961	0.7555	1.9536	3.7895
EDEC	1.0000	0.0000	2.3372	1.4773	5.2675	4.3442
EDEE	1.0000	0.0000	2.1928	0.8939	2.4256	3.8958
EDEF	1.0000	0.0000	2.2174	1.0819	3.1683	4.0403
EDEI	1.0000	0.0000	2.1931	0.8548	2.2866	3.8658
EDEN	1.0000	0.0000	2.2313	0.6628	1.6655	3.7181
EDEQ	1.0000	0.0000	2.1934	0.9128	2.4947	3.9103
EDFE	1.0000	0.0000	2.2174	1.0819	3.1683	4.0403
EDFG	1.0000	0.0000	2.2227	1.2023	3.7199	4.1328
EDGL	1.0000	0.0000	2.2393	0.8241	2.1806	3.8421
EDGT	1.0000	0.0000	2.2141	0.9175	2.5120	3.9139
EDID	1.0000	0.0000	2.1927	0.8133	2.1439	3.8338
EDIM	1.0000	0.0000	2.2589	1.1846	3.6346	4.1192
EDIT	1.0000	0.0000	2.1961	0.7580	1.9616	3.7914
EDLE	1.0000	0.0000	2.2175	0.7037	1.7900	3.7496
EDLK	1.0000	0.0000	2.2118	0.5948	1.4669	3.6659
EDLY	1.0000	0.0000	2.2749	0.9548	2.6523	3.9426
EDNI	1.0000	0.0000	2.2265	0.6237	1.5502	3.6881
EDNK	1.0000	0.0000	2.2225	0.5539	1.3516	3.6345
EDNL	1.0000	0.0000	2.2268	0.4726	1.1311	3.5719
EDPI	1.0000	0.0000	2.1926	0.8404	2.2364	3.8546
EDPP	1.0000	0.0000	2.1924	0.8650	2.3222	3.8735
EDPR	2.0000	3.9441	2.1986	1.2578	5.6534	3.9441
EDQD	1.0000	0.0000	2.1941	0.8713	2.3446	3.8784
EDQN	1.0000	0.0000	2.2343	0.6817	1.7227	3.7327
EDQS	1.0000	0.0000	2.2750	0.5965	1.4717	3.6672
EDRI	1.0000	0.0000	2.1998	0.9322	2.5665	3.9252
EDRL	2.0000	3.8090	2.2299	1.0820	4.4818	3.8090
EDRP	1.0000	0.0000	2.1986	0.9568	2.6597	3.9441
EDRY	1.0000	0.0000	2.2331	1.2224	3.8186	4.1483
EDSD	1.0000	0.0000	2.2635	0.5361	1.3023	3.6207
EDSN	2.0000	3.4750	2.2559	0.6475	2.2912	3.4750
EDSR	1.0000	0.0000	2.2890	0.6549	1.6421	3.7121
EDSS	1.0000	0.0000	2.2707	0.2613	0.6004	3.4096
EDST	1.0000	0.0000	2.2564	0.4808	1.1530	3.5783
EDTH	1.0000	0.0000	2.2550	1.0795	3.1579	4.0384
EDVP	1.0000	0.0000	2.2037	0.9927	2.7998	3.9717
EDYR	1.0000	0.0000	2.2331	1.2224	3.8186	4.1483
EDYS	1.0000	0.0000	2.3419	0.8288	2.1964	3.8457
EEAF	1.0000	0.0000	2.2122	1.1401	3.4267	4.0850
EEAL	1.0000	0.0000	2.2230	0.7619	1.9740	3.7943
EEAS	1.0000	0.0000	2.2816	0.6358	1.5855	3.6974
EEAT	1.0000	0.0000	2.1997	0.8553	2.2883	3.8661
EEDD	1.0000	0.0000	2.1931	0.8524	2.2780	3.8639
EEDE	1.0000	0.0000	2.1928	0.8939	2.4256	3.8958
EEDF	1.0000	0.0000	2.2174	1.0819	3.1683	4.0403
EEDI	1.0000	0.0000	2.1931	0.8548	2.2866	3.8658
EEDQ	1.0000	0.0000	2.1934	0.9128	2.4947	3.9103
EEDY	1.0000	0.0000	2.2328	1.1450	3.4495	4.0888
EEFF	1.0000	0.0000	2.2245	1.3114	4.2811	4.2167
EEFG	1.0000	0.0000	2.2153	1.2438	3.9262	4.1647
EEFP	1.0000	0.0000	2.2143	1.1089	3.2866	4.0611
EEGS	1.0000	0.0000	2.3076	0.7396	1.9025	3.7772
EEHH	1.0000	0.0000	2.2639	1.5002	5.4178	4.3618
EEIY	1.0000	0.0000	2.2325	1.1475	3.4609	4.0907
EEKA	1.0000	0.0000	2.2018	0.8433	2.2463	3.8569
EEKF	1.0000	0.0000	2.2308	1.0146	2.8872	3.9885
EELI	1.0000	0.0000	2.2177	0.7062	1.7977	3.7515
EENA	1.0000	0.0000	2.2384	0.7210	1.8438	3.7629
EENG	1.0000	0.0000	2.2594	0.8247	2.1827	3.8426
EENL	1.0000	0.0000	2.2339	0.5141	1.2423	3.6039
EENS	1.0000	0.0000	2.2652	0.3880	0.9125	3.5070
EEPP	1.0000	0.0000	2.1917	0.9065	2.4715	3.9055
EEQF	1.0000	0.0000	2.2121	1.1423	3.4370	4.0867
EEQK	2.0000	3.8586	2.2020	1.1466	4.8881	3.8586
EEQV	1.0000	0.0000	2.1993	1.0677	3.1074	4.0293
EERI	1.0000	0.0000	2.1980	0.9737	2.7251	3.9571
EERK	1.0000	0.0000	2.2088	0.9039	2.4621	3.9035
EERN	1.0000	0.0000	2.2496	0.7816	2.0385	3.8095
EERQ	1.0000	0.0000	2.1952	1.0317	2.9571	4.0017
EESA	3.0000	7.3948	2.2816	1.1129	5.7233	3.6974
EESG	1.0000	0.0000	2.3076	0.7396	1.9025	3.7772
EESL	2.0000	3.5384	2.2620	0.7300	2.6475	3.5384
EESN	1.0000	0.0000	2.2652	0.3880	0.9125	3.5070
EESR	1.0000	0.0000	2.2959	0.6965	1.7678	3.7440
EESS	1.0000	0.0000	2.2812	0.3029	0.7010	3.4415
EEST	1.0000	0.0000	2.2643	0.5223	1.2647	3.6102
EESY	1.0000	0.0000	2.3486	0.8703	2.3411	3.8776
EETK	1.0000	0.0000	2.2016	0.7298	1.8715	3.7697
EETT	1.0000	0.0000	2.2004	0.7418	1.9097	3.7789
EEVK	1.0000	0.0000	2.2148	0.9399	2.5955	3.9311
EEVL	1.0000	0.0000	2.2400	0.8585	2.2995	3.8686
EFAK	1.0000	0.0000	2.2312	1.0312	2.9551	4.0013
EFDH	1.0000	0.0000	2.2547	1.3642	4.5767	4.2573
EFDK	1.0000	0.0000	2.2317	0.9730	2.7225	3.9566
EFFH	1.0000	0.0000	2.2352	1.5937	6.0726	4.4337
EFGN	1.0000	0.0000	2.2984	1.0127	2.8797	3.9871
EFHR	1.0000	0.0000	2.2340	1.4831	5.3054	4.3487
EFIT	1.0000	0.0000	2.2290	0.9875	2.7793	3.9678
EFKL	2.0000	3.8423	2.2587	1.1254	4.7519	3.8423
EFKN	1.0000	0.0000	2.2734	0.7834	2.0444	3.8109
EFKP	1.0000	0.0000	2.2308	1.0001	2.8291	3.9774
EFLV	1.0000	0.0000	2.2745	1.0465	3.0183	4.0131
EFNE	1.0000	0.0000	2.2774	0.8923	2.4198	3.8945
EFNK	1.0000	0.0000	2.2734	0.7834	2.0444	3.8109
EFNN	2.0000	3.7169	2.2913	0.9622	3.7909	3.7169
EFNQ	1.0000	0.0000	2.2797	0.9112	2.4888	3.9091
EFNS	1.0000	0.0000	2.3202	0.5760	1.4134	3.6514
EFPQ	1.0000	0.0000	2.2134	1.1279	3.3713	4.0756
EFPS	1.0000	0.0000	2.3254	0.7926	2.0748	3.8180
EFQL	1.0000	0.0000	2.2601	0.9521	2.6420	3.9405
EFQM	1.0000	0.0000	2.2532	1.4721	5.2339	4.3402
EFRD	1.0000	0.0000	2.2186	1.1592	3.5149	4.0997
EFSA	1.0000	0.0000	2.3311	0.8238	2.1795	3.8419
EFSD	2.0000	3.7972	2.3213	1.0666	4.3882	3.7972
EFSK	1.0000	0.0000	2.3149	0.6983	1.7733	3.7454
EFSV	1.0000	0.0000	2.3545	0.9204	2.5227	3.9162
EFTP	1.0000	0.0000	2.2280	1.0121	2.8774	3.9867
EFVD	1.0000	0.0000	2.2218	1.1951	3.6853	4.1273
EFYN	1.0000	0.0000	2.3345	1.1434	3.4421	4.0876
EFYP	1.0000	0.0000	2.2402	1.3601	4.5530	4.2541
EFYQ	1.0000	0.0000	2.2338	1.3935	4.7476	4.2798
EGAP	1.0000	0.0000	2.2013	1.0580	3.0667	4.0220
EGAR	1.0000	0.0000	2.2002	1.1499	3.4716	4.0925
EGDL	1.0000	0.0000	2.2393	0.8241	2.1806	3.8421
EGDN	1.0000	0.0000	2.2556	0.7832	2.0436	3.8107
EGEN	1.0000	0.0000	2.2594	0.8247	2.1827	3.8426
EGFS	1.0000	0.0000	2.3565	0.9275	2.5492	3.9216
EGGG	1.0000	0.0000	2.2028	1.2967	4.2019	4.2054
EGGV	1.0000	0.0000	2.2024	1.2896	4.1638	4.1999
EGHF	1.0000	0.0000	2.2323	1.5262	5.5933	4.3818
EGHL	1.0000	0.0000	2.3031	1.1480	3.4631	4.0911
EGHN	1.0000	0.0000	2.3270	1.1071	3.2785	4.0597
EGHQ	1.0000	0.0000	2.2333	1.3572	4.5362	4.2519
EGHV	1.0000	0.0000	2.2276	1.4515	5.1026	4.3244
EGIY	1.0000	0.0000	2.2362	1.2679	4.0501	4.1833
EGLE	1.0000	0.0000	2.2416	0.8656	2.3246	3.8741
EGLI	2.0000	3.8441	2.2393	1.1276	4.7661	3.8441
EGMM	1.0000	0.0000	2.2687	1.7154	7.0304	4.5272
EGNE	1.0000	0.0000	2.2594	0.8247	2.1827	3.8426
EGNF	1.0000	0.0000	2.2984	1.0127	2.8797	3.9871
EGNL	2.0000	3.6964	2.2625	0.9356	3.6476	3.6964
EGNN	1.0000	0.0000	2.2709	0.5936	1.4634	3.6650
EGNV	1.0000	0.0000	2.2793	0.9380	2.5885	3.9297
EGNW	1.0000	0.0000	2.5346	1.7672	7.4790	4.5670
EGNY	1.0000	0.0000	2.3172	1.0759	3.1426	4.0357
EGPK	1.0000	0.0000	2.2159	0.9325	2.5680	3.9255
EGSD	1.0000	0.0000	2.3008	0.6980	1.7726	3.7452
EGSI	1.0000	0.0000	2.3012	0.7005	1.7802	3.7471
EGSK	1.0000	0.0000	2.2941	0.6307	1.5706	3.6935
EGSQ	1.0000	0.0000	2.3113	0.7585	1.9631	3.7917
EGSS	1.0000	0.0000	2.3169	0.4233	1.0025	3.5341
EGSV	1.0000	0.0000	2.3342	0.8529	2.2797	3.8642
EGTE	1.0000	0.0000	2.2134	0.9591	2.6685	3.9459
EGVK	1.0000	0.0000	2.2268	1.0603	3.0763	4.0237
EGVP	1.0000	0.0000	2.2062	1.1547	3.4939	4.0962
EGYA	1.0000	0.0000	2.2261	1.3237	4.3484	4.2261
EGYR	1.0000	0.0000	2.2211	1.3843	4.6936	4.2728
EHDA	1.0000	0.0000	2.2406	1.1929	3.6746	4.1256
EHDS	1.0000	0.0000	2.3525	0.8600	2.3046	3.8697
EHDT	1.0000	0.0000	2.2550	1.0795	3.1579	4.0384
EHHT	1.0000	0.0000	2.2965	1.4034	4.8065	4.2874
EHKK	1.0000	0.0000	2.2663	1.0001	2.8292	3.9774
EHKS	1.0000	0.0000	2.3462	0.7927	2.0749	3.8180
EHLP	1.0000	0.0000	2.2853	1.0131	2.8814	3.9874
EHPD	1.0000	0.0000	2.2424	1.1618	3.5270	4.1017
EHPG	1.0000	0.0000	2.2388	1.3238	4.3489	4.2262
EHPI	1.0000	0.0000	2.2420	1.1643	3.5386	4.1036
EHRY	1.0000	0.0000	2.2441	1.5463	5.7322	4.3972
EHSD	1.0000	0.0000	2.3525	0.8600	2.3046	3.8697
EHSE	2.0000	3.9016	2.3592	1.2025	5.2625	3.9016
EHYG	1.0000	0.0000	2.2415	1.5894	6.0406	4.4303
EHYQ	2.0000	4.3523	2.2526	1.7889	10.8546	4.3523
EIAL	1.0000	0.0000	2.2198	0.7228	1.8496	3.7643
EIAP	1.0000	0.0000	2.1931	0.8986	2.4426	3.8994
EIDD	1.0000	0.0000	2.1927	0.8133	2.1439	3.8338
EIDG	1.0000	0.0000	2.2064	0.9753	2.7312	3.9583
EIDS	1.0000	0.0000	2.2639	0.5385	1.3091	3.6227
EIEL	1.0000	0.0000	2.2177	0.7062	1.7977	3.7515
EIEP	1.0000	0.0000	2.1925	0.8819	2.3825	3.8866
EIHE	1.0000	0.0000	2.2409	1.1787	3.6068	4.1147
EIHR	1.0000	0.0000	2.2407	1.2561	3.9887	4.1742
EIIS	1.0000	0.0000	2.2643	0.5410	1.3159	3.6246
EIIT	1.0000	0.0000	2.1962	0.7605	1.9696	3.7933
EIKN	1.0000	0.0000	2.2228	0.5564	1.3586	3.6364
EILD	1.0000	0.0000	2.2137	0.6646	1.6711	3.7196
EILF	1.0000	0.0000	2.2565	0.8941	2.4265	3.8960
EILI	1.0000	0.0000	2.2139	0.6671	1.6786	3.7215
EILQ	1.0000	0.0000	2.2201	0.7251	1.8568	3.7660
EILS	1.0000	0.0000	2.2537	0.3899	0.9172	3.5084
EIMD	1.0000	0.0000	2.2589	1.1846	3.6346	4.1192
EINA	1.0000	0.0000	2.2341	0.6819	1.7233	3.7329
EINS	2.0000	3.4769	2.2564	0.6500	2.3016	3.4769
EINV	1.0000	0.0000	2.2540	0.7785	2.0283	3.8071
EIPR	1.0000	0.0000	2.1983	0.9592	2.6692	3.9460
EIQV	1.0000	0.0000	2.2028	1.0286	2.9444	3.9993
EIRI	1.0000	0.0000	2.1996	0.9346	2.5758	3.9271
EIRS	1.0000	0.0000	2.2893	0.6574	1.6495	3.7140
EISH	1.0000	0.0000	2.3528	0.8625	2.3134	3.8716
EISK	1.0000	0.0000	2.2557	0.4712	1.1276	3.5709
EISN	1.0000	0.0000	2.2564	0.3490	0.8145	3.4769
EITF	1.0000	0.0000	2.2290	0.9875	2.7793	3.9678
EITL	1.0000	0.0000	2.2119	0.6094	1.5086	3.6771
EITQ	1.0000	0.0000	2.1992	0.8185	2.1616	3.8378
EITT	1.0000	0.0000	2.1978	0.7028	1.7872	3.7489
EITY	1.0000	0.0000	2.2457	1.0507	3.0360	4.0163
EIVN	1.0000	0.0000	2.2540	0.7785	2.0283	3.8071
EIVQ	1.0000	0.0000	2.2028	1.0286	2.9444	3.9993
EIWE	1.0000	0.0000	2.4425	1.8388	8.1437	4.6221
EIYH	1.0000	0.0000	2.2672	1.4299	4.9678	4.3078
EIYK	2.0000	4.0071	2.2486	1.3397	6.2757	4.0071
EIYL	1.0000	0.0000	2.2749	0.9573	2.6618	3.9445
EKAD	1.0000	0.0000	2.2008	0.8017	2.1050	3.8249
EKAN	1.0000	0.0000	2.2313	0.6121	1.5166	3.6792
EKAQ	1.0000	0.0000	2.2031	0.8622	2.3124	3.8714
EKAS	1.0000	0.0000	2.2670	0.5270	1.2774	3.6138
EKDA	1.0000	0.0000	2.2008	0.8017	2.1050	3.8249
EKDI	1.0000	0.0000	2.1975	0.7460	1.9229	3.7821
EKDP	1.0000	0.0000	2.1985	0.7706	2.0023	3.8010
EKDT	1.0000	0.0000	2.1987	0.6882	1.7426	3.7377
EKDV	1.0000	0.0000	2.2150	0.8983	2.4417	3.8992
EKDY	2.0000	4.0052	2.2487	1.3372	6.2561	4.0052
EKEG	1.0000	0.0000	2.2161	0.9470	2.6225	3.9366
EKEN	1.0000	0.0000	2.2284	0.5955	1.4687	3.6664
EKEQ	1.0000	0.0000	2.2020	0.8455	2.2542	3.8586
EKFL	1.0000	0.0000	2.2587	0.8244	2.1814	3.8423
EKFV	1.0000	0.0000	2.2402	1.1278	3.3712	4.0756
EKGN	1.0000	0.0000	2.2545	0.7159	1.8279	3.7590
EKGT	1.0000	0.0000	2.2210	0.8502	2.2705	3.8622
EKHP	1.0000	0.0000	2.2566	1.0945	3.2231	4.0500
EKHQ	1.0000	0.0000	2.2565	1.1279	3.3714	4.0756
EKIP	1.0000	0.0000	2.1985	0.7731	2.0104	3.8029
EKKL	1.0000	0.0000	2.2083	0.5275	1.2789	3.6142
EKKV	1.0000	0.0000	2.2211	0.8310	2.2043	3.8475
EKLG	1.0000	0.0000	2.2407	0.7568	1.9576	3.7904
EKLN	1.0000	0.0000	2.2192	0.4053	0.9563	3.5202
EKMS	1.0000	0.0000	2.3623	0.8401	2.2353	3.8544
EKNA	2.0000	3.6792	2.2313	0.9132	3.5298	3.6792
EKNQ	1.0000	0.0000	2.2317	0.6144	1.5231	3.6810
EKNS	1.0000	0.0000	2.2441	0.2792	0.6435	3.4233
EKNT	1.0000	0.0000	2.2178	0.4987	1.2007	3.5920
EKPW	1.0000	0.0000	2.4578	1.7545	7.3674	4.5573
EKRS	1.0000	0.0000	2.2820	0.5876	1.4464	3.6604
EKRV	1.0000	0.0000	2.2206	1.0172	2.8979	3.9906
EKSP	1.0000	0.0000	2.2604	0.4958	1.1931	3.5898
EKSS	1.0000	0.0000	2.2566	0.1940	0.4402	3.3578
EKST	1.0000	0.0000	2.2473	0.4135	0.9774	3.5265
EKTL	1.0000	0.0000	2.2085	0.5396	1.3120	3.6235
EKTW	1.0000	0.0000	2.4636	1.6722	6.6758	4.4940
EKVS	1.0000	0.0000	2.2921	0.6236	1.5498	3.6880
EKVT	1.0000	0.0000	2.2194	0.8431	2.2457	3.8567
EKYV	1.0000	0.0000	2.2560	1.1910	3.6655	4.1242
ELAK	1.0000	0.0000	2.2193	0.6530	1.6365	3.7107
ELAP	2.0000	3.7832	2.2216	1.0484	4.2801	3.7832
ELAS	1.0000	0.0000	2.2660	0.4456	1.0603	3.5512
ELDN	1.0000	0.0000	2.2268	0.4726	1.1311	3.5719
ELDR	1.0000	0.0000	2.2299	0.7810	2.0364	3.8090
ELDS	2.0000	3.5065	2.2532	0.6884	2.4652	3.5065
ELDT	1.0000	0.0000	2.2117	0.6069	1.5014	3.6752
ELFA	1.0000	0.0000	2.2599	0.9499	2.6333	3.9388
ELFG	1.0000	0.0000	2.2759	1.0536	3.0481	4.0186
ELFK	1.0000	0.0000	2.2587	0.8244	2.1814	3.8423
ELGI	1.0000	0.0000	2.2393	0.8266	2.1890	3.8441
ELHH	1.0000	0.0000	2.3461	1.3100	4.2734	4.2156
ELHS	1.0000	0.0000	2.3473	0.7113	1.8136	3.7554
ELHV	1.0000	0.0000	2.3016	1.1409	3.4304	4.0856
ELIA	1.0000	0.0000	2.2198	0.7228	1.8496	3.7643
ELIF	1.0000	0.0000	2.2565	0.8941	2.4265	3.8960
ELIK	2.0000	3.6678	2.2121	0.8984	3.4532	3.6678
ELIR	1.0000	0.0000	2.2300	0.7835	2.0446	3.8109
ELIS	1.0000	0.0000	2.2537	0.3899	0.9172	3.5084
ELKN	1.0000	0.0000	2.2192	0.4053	0.9563	3.5202
ELLK	1.0000	0.0000	2.2128	0.4462	1.0618	3.5517
ELLL	3.0000	6.9782	2.2136	0.8419	3.8829	3.4891
ELLS	1.0000	0.0000	2.2361	0.2387	0.5463	3.3922
ELLV	1.0000	0.0000	2.2503	0.6683	1.6822	3.7224
ELLY	1.0000	0.0000	2.2910	0.8062	2.1199	3.8284
ELNE	1.0000	0.0000	2.2339	0.5141	1.2423	3.6039
ELNI	1.0000	0.0000	2.2272	0.4750	1.1377	3.5739
ELNK	1.0000	0.0000	2.2192	0.4053	0.9563	3.5202
ELNV	2.0000	3.6909	2.2606	0.9284	3.6098	3.6909
ELPL	1.0000	0.0000	2.2229	0.5405	1.3146	3.6242
ELQE	1.0000	0.0000	2.2232	0.7642	1.9814	3.7961
ELQI	1.0000	0.0000	2.2201	0.7251	1.8568	3.7660
ELRG	1.0000	0.0000	2.2516	0.9430	2.6072	3.9335
ELRP	1.0000	0.0000	2.2315	0.8081	2.1264	3.8298
ELRR	1.0000	0.0000	2.2431	0.8999	2.4474	3.9004
ELRS	2.0000	3.5978	2.2819	0.8073	3.0034	3.5978
ELRV	1.0000	0.0000	2.2501	0.9358	2.5803	3.9280
ELSA	1.0000	0.0000	2.2660	0.4456	1.0603	3.5512
ELSE	1.0000	0.0000	2.2620	0.4289	1.0171	3.5384
ELSI	1.0000	0.0000	2.2537	0.3899	0.9172	3.5084
ELSN	1.0000	0.0000	2.2365	0.1978	0.4492	3.3608
ELSQ	1.0000	0.0000	2.2665	0.4479	1.0663	3.5530
[truncated: 11,345 more rows]
