# Supplementary material for: Evaluating deterministic motif significance measures in protein databases
Source: Algorithms Mol Biol. 2007 Dec 24;2:16. doi: 10.1186/1748-7188-2-16 (PMC2254621; doi:10.1186/1748-7188-2-16)
Supplement: Additional File 2 — Scripts and Datasets. This file contains the sequence datasets (synthetic and real) and the evaluated motifs. This data is separated according to the tables where it is presented and discussed. It also contains script programs (in perl language) developed for this work. [file 1748-7188-2-16-S2.zip › Scripts_and_Datasets/datasets/Table 4/80%/Motifs/score_MRKMVTAG_s80_mlen_8_planted_syn_len300_num50.txt]

Motif	Supp	IG	Pratt	LogOdds	Zscore	Info
AAADPQSN	1.0000	0.0000	1.2574	5.4973	554.1339	7.4341
AAAQEYFT	1.0000	0.0000	1.2382	6.4687	1695.6453	8.1807
AAAVIDNL	1.0000	0.0000	1.2328	5.6690	675.2563	7.5660
AADETKHL	1.0000	0.0000	1.2432	5.8997	880.6894	7.7434
AADLLNTN	1.0000	0.0000	1.2222	5.0683	338.1440	7.1043
AADPQSNI	1.0000	0.0000	1.2567	5.4883	548.4158	7.4271
AAEDNDQP	1.0000	0.0000	1.2196	5.7793	766.6587	7.6508
AAFPLEQL	1.0000	0.0000	1.2419	5.9002	881.1940	7.7437
AAHALWMT	1.0000	0.0000	1.3952	7.2216	4034.5710	8.7594
AAHDSRVS	1.0000	0.0000	1.3306	5.8197	803.2263	7.6819
AAHSKPTW	1.0000	0.0000	1.4129	6.7345	2302.7072	8.3850
AAIDNFYD	1.0000	0.0000	1.2683	6.2213	1275.3556	7.9906
AAIQVNWL	1.0000	0.0000	1.3662	6.6892	2185.6311	8.3502
AAKDSLAK	1.0000	0.0000	1.2385	5.2997	441.4006	7.2822
AAKGRDVS	1.0000	0.0000	1.2662	5.8383	820.5835	7.6962
AAKIYWED	1.0000	0.0000	1.3474	7.1301	3631.0059	8.6891
AAKPPVLT	1.0000	0.0000	1.2169	5.7135	710.7679	7.6002
AALSAVSH	1.0000	0.0000	1.3224	5.6069	628.6640	7.5183
AALSSFDK	1.0000	0.0000	1.2846	5.2864	434.6743	7.2719
AANETNDQ	1.0000	0.0000	1.2332	5.4888	548.7799	7.4276
AAPIYLRA	1.0000	0.0000	1.2425	6.1878	1227.1434	7.9648
AAPSYPDN	1.0000	0.0000	1.2928	5.7404	733.1162	7.6209
AAPYSGWG	1.0000	0.0000	1.4326	7.1471	3702.6994	8.7021
AAQDKPGI	1.0000	0.0000	1.2026	6.0229	1014.8819	7.8380
AAQEYFTS	1.0000	0.0000	1.3085	6.1582	1185.9135	7.9420
AARLQHSP	1.0000	0.0000	1.2974	5.9246	906.3208	7.7625
AASFTSAF	1.0000	0.0000	1.3210	5.6956	696.2484	7.5865
AASLLANP	1.0000	0.0000	1.2461	5.1161	357.2746	7.1410
AASNIDKN	1.0000	0.0000	1.2458	5.1241	360.5937	7.1472
AASRGQSK	1.0000	0.0000	1.2920	5.5153	565.7442	7.4479
AATERLWW	1.0000	0.0000	1.4760	7.6877	6899.9669	9.1177
AATLYNIS	1.0000	0.0000	1.2879	5.4908	550.0308	7.4291
AATPPNHF	1.0000	0.0000	1.2709	6.1672	1198.3016	7.9490
AATQFPDR	1.0000	0.0000	1.2150	6.1856	1224.0326	7.9631
AAVIDNLV	1.0000	0.0000	1.2406	5.7611	750.8054	7.6368
AAVPTDEL	1.0000	0.0000	1.2162	5.7943	780.0141	7.6623
ACANDTLN	1.0000	0.0000	1.3134	5.8419	823.9819	7.6989
ACATTTNS	1.0000	0.0000	1.3263	5.7626	752.1397	7.6380
ACIPDDSE	1.0000	0.0000	1.3278	6.2290	1286.6492	7.9964
ACISYQKE	1.0000	0.0000	1.3720	6.5476	1856.7427	8.2413
ACLFLKNG	1.0000	0.0000	1.3455	6.2183	1270.9227	7.9882
ACLSRTLA	1.0000	0.0000	1.3376	5.8948	875.7787	7.7396
ACNPIQDH	1.0000	0.0000	1.3308	6.6776	2156.7222	8.3413
ACNSTVQN	1.0000	0.0000	1.3553	5.8879	868.7768	7.7343
ACQDPSPP	1.0000	0.0000	1.3319	6.2953	1388.7512	8.0474
ACQFMIFG	1.0000	0.0000	1.2799	7.3998	4952.9727	8.8964
ACQTISKS	1.0000	0.0000	1.3548	5.8275	810.4896	7.6879
ACRTMKDE	1.0000	0.0000	1.3015	6.6974	2206.4166	8.3565
ACTSSDSI	1.0000	0.0000	1.3592	5.5382	580.8367	7.4655
ADAMANED	1.0000	0.0000	1.2440	5.9940	981.6986	7.8158
ADANATII	1.0000	0.0000	1.2172	5.6459	657.5093	7.5482
ADAPLNDQ	1.0000	0.0000	1.2266	5.5891	615.9309	7.5046
ADDCDRGT	1.0000	0.0000	1.2787	6.5718	1909.2097	8.2599
ADEGGMRK	1.0000	0.0000	1.2262	6.4129	1590.0743	8.1378
ADEKGNNA	1.0000	0.0000	1.2389	5.5478	587.3475	7.4729
ADEKNSDS	1.0000	0.0000	1.2564	5.0201	319.8901	7.0672
ADEMLVSK	1.0000	0.0000	1.2867	5.7500	741.3050	7.6283
ADETKHLS	1.0000	0.0000	1.2785	5.5891	615.9428	7.5046
ADEYGRSQ	1.0000	0.0000	1.2984	6.1954	1237.8955	7.9707
ADFFYHRQ	1.0000	0.0000	1.2454	7.0845	3445.1857	8.6540
ADFKRTIR	1.0000	0.0000	1.2213	6.1006	1109.9078	7.8978
ADFLSLAG	1.0000	0.0000	1.2825	5.6118	632.2562	7.5221
ADGFAKTT	1.0000	0.0000	1.2257	5.9775	963.2549	7.8032
ADGQSRDQ	1.0000	0.0000	1.2645	5.9045	885.5241	7.7470
ADHFKNQV	1.0000	0.0000	1.2780	6.2939	1386.5022	8.0463
ADKIKTKE	1.0000	0.0000	1.2001	5.5838	612.1733	7.5006
ADKLAPSR	1.0000	0.0000	1.2493	5.4542	527.2923	7.4009
ADKNIDMD	1.0000	0.0000	1.2432	5.8448	826.7274	7.7011
ADKPLNPF	1.0000	0.0000	1.2438	5.6644	671.7202	7.5625
ADLDPDGQ	1.0000	0.0000	1.2158	5.8800	860.9804	7.7282
ADLLNTNM	1.0000	0.0000	1.2567	5.3202	451.9453	7.2980
ADLRYLKR	1.0000	0.0000	1.2617	5.9478	930.8564	7.7803
ADLSLCAS	1.0000	0.0000	1.3456	5.5950	620.1101	7.5092
ADLTQLYE	1.0000	0.0000	1.2564	5.8689	849.9799	7.7197
ADNDLKRQ	1.0000	0.0000	1.2298	5.5588	594.8119	7.4813
ADNDQAGV	1.0000	0.0000	1.2328	5.9733	958.5244	7.7999
ADNLPSQD	1.0000	0.0000	1.2515	5.2786	430.7735	7.2659
ADNNQSGI	1.0000	0.0000	1.2698	5.3694	478.2887	7.3358
ADNNSDKS	1.0000	0.0000	1.2452	4.7886	245.0461	6.8893
ADNQNVRQ	1.0000	0.0000	1.2525	5.7901	776.2900	7.6591
ADNSSPPV	1.0000	0.0000	1.2777	5.2247	404.8544	7.2245
ADPQSNIL	1.0000	0.0000	1.2536	5.3035	443.3368	7.2851
ADPTYGDI	1.0000	0.0000	1.2308	6.2346	1295.0142	8.0008
ADQETENL	1.0000	0.0000	1.2273	5.5356	579.1258	7.4635
ADQISTFQ	1.0000	0.0000	1.2726	5.8582	839.5850	7.7114
ADQSGSLN	1.0000	0.0000	1.2762	5.1092	354.4801	7.1358
ADRLYNTV	1.0000	0.0000	1.2735	5.9306	912.5915	7.7671
ADRMANND	1.0000	0.0000	1.2660	5.8246	807.7197	7.6856
ADSLGRVE	1.0000	0.0000	1.2735	5.7598	749.6676	7.6358
ADSLQIQA	1.0000	0.0000	1.2560	5.5838	612.1841	7.5006
ADSQERDL	1.0000	0.0000	1.2566	5.5806	609.9234	7.4981
ADSTVNSE	1.0000	0.0000	1.2715	5.1403	367.3653	7.1596
ADTADEML	1.0000	0.0000	1.2358	5.9286	910.4992	7.7656
ADTGTSYE	1.0000	0.0000	1.2893	5.8741	855.1533	7.7237
ADTHKLLV	1.0000	0.0000	1.2581	5.8017	786.7043	7.6680
ADTIDCGG	1.0000	0.0000	1.2801	6.6334	2049.7442	8.3073
ADTPGSNN	1.0000	0.0000	1.2577	5.2175	401.5353	7.2190
ADVKTSLL	1.0000	0.0000	1.2441	5.2012	394.0613	7.2065
ADVNKRRT	1.0000	0.0000	1.2336	5.7793	766.6697	7.6508
ADYNGLPQ	1.0000	0.0000	1.2726	6.0192	1010.5668	7.8352
AEAFSIRK	1.0000	0.0000	1.2724	5.8741	855.1347	7.7237
AECCEERQ	1.0000	0.0000	1.3283	7.3324	4583.2696	8.8446
AECENQGP	1.0000	0.0000	1.3059	6.5403	1841.2257	8.2357
AEDEQSLS	1.0000	0.0000	1.2717	5.2473	415.5688	7.2419
AEDNDQPG	1.0000	0.0000	1.2267	5.8780	859.0063	7.7267
AEDSNNEK	1.0000	0.0000	1.2478	5.1439	368.9023	7.1624
AEDSSAQK	1.0000	0.0000	1.2708	5.3258	454.8804	7.3023
AEDYRLFT	1.0000	0.0000	1.2637	6.2664	1343.2407	8.0252
AEETTLSK	1.0000	0.0000	1.2361	5.2318	408.2063	7.2300
AEFSDLLP	1.0000	0.0000	1.2713	5.5100	562.2772	7.4438
AEGHVPKE	1.0000	0.0000	1.2293	6.4130	1590.2722	8.1379
AEKMSPKE	1.0000	0.0000	1.2739	5.7727	760.9003	7.6457
AEKNACRT	1.0000	0.0000	1.3050	6.2533	1323.2391	8.0152
AEKSPSKR	1.0000	0.0000	1.2680	5.2669	425.0112	7.2569
AEKSSSKV	1.0000	0.0000	1.2770	4.9948	310.7309	7.0479
AELFGTDP	1.0000	0.0000	1.2351	5.9973	985.4258	7.8184
AELHSECT	1.0000	0.0000	1.3743	6.3182	1425.9015	8.0650
AELLYMEI	1.0000	0.0000	1.2815	6.2123	1262.1189	7.9836
AELSETLE	1.0000	0.0000	1.2445	5.2601	421.7013	7.2517
AEMLLHHH	1.0000	0.0000	1.3416	6.7884	2449.9293	8.4264
AENALKTI	1.0000	0.0000	1.2211	5.4086	500.3646	7.3659
AENKDLPI	1.0000	0.0000	1.2219	5.4729	538.8080	7.4153
AENLTNMR	1.0000	0.0000	1.2696	5.6064	628.3169	7.5179
AENNSMMI	1.0000	0.0000	1.3270	5.7682	757.0013	7.6423
AEPEQRNQ	1.0000	0.0000	1.2271	5.9604	944.4022	7.7900
AEPGISNP	1.0000	0.0000	1.2651	5.5722	604.0830	7.4917
AEPKLTST	1.0000	0.0000	1.2349	5.2179	401.7382	7.2193
AEPYNNAW	1.0000	0.0000	1.4034	6.8132	2521.1245	8.4455
AEQKLPGQ	1.0000	0.0000	1.2217	5.9322	914.2758	7.7683
AERKTFAK	1.0000	0.0000	1.2226	5.9861	972.7806	7.8098
AESGETVL	1.0000	0.0000	1.2671	5.6303	645.8629	7.5363
AESGLKII	1.0000	0.0000	1.2558	5.5207	569.2846	7.4521
AESQNRNG	1.0000	0.0000	1.2810	5.4799	543.1397	7.4207
AETLSMRQ	1.0000	0.0000	1.2895	5.7938	779.5753	7.6619
AETNKQFI	1.0000	0.0000	1.2419	5.8354	817.8953	7.6940
AETTAKHN	1.0000	0.0000	1.2525	5.7856	772.2406	7.6556
AETTRPTT	1.0000	0.0000	1.2065	5.6627	670.3543	7.5612
AEVFMTPD	1.0000	0.0000	1.2355	6.4273	1616.7636	8.1489
AFANCAIL	1.0000	0.0000	1.3303	6.3961	1559.6357	8.1249
AFEMSNKS	1.0000	0.0000	1.3284	5.5364	579.6296	7.4641
AFFVEAYK	1.0000	0.0000	1.2473	6.7174	2257.7805	8.3719
AFHIFGKD	1.0000	0.0000	1.2499	6.6683	2133.7527	8.3342
AFHSSIKV	1.0000	0.0000	1.3465	5.8781	859.1086	7.7268
AFIESISK	1.0000	0.0000	1.2935	5.4925	551.0796	7.4304
AFKAPEES	1.0000	0.0000	1.2678	5.8180	801.6010	7.6805
AFKESTYF	1.0000	0.0000	1.3263	6.2080	1255.9207	7.9803
AFKSSTPY	1.0000	0.0000	1.3304	5.6872	689.5372	7.5800
AFMVDKAC	1.0000	0.0000	1.3027	7.0252	3217.9824	8.6085
AFNLLDEP	1.0000	0.0000	1.2505	5.5944	619.6931	7.5087
AFPLEQLK	1.0000	0.0000	1.2418	5.7993	784.5922	7.6662
AFPVFDID	1.0000	0.0000	1.2203	6.4301	1621.9605	8.1511
AFQNHPPS	1.0000	0.0000	1.3219	6.0091	998.8772	7.8274
AFSIRKSS	1.0000	0.0000	1.3094	5.2476	415.6950	7.2421
AFSPFDHN	1.0000	0.0000	1.3402	6.1343	1153.7235	7.9236
AFSPSMGE	1.0000	0.0000	1.3468	5.9536	937.1012	7.7848
AFTTSNSG	1.0000	0.0000	1.2945	5.2651	424.1666	7.2556
AFVNLLTV	1.0000	0.0000	1.2675	5.7090	707.0539	7.5967
AFYANTSA	1.0000	0.0000	1.3168	5.8810	861.8936	7.7290
AFYDNSIQ	1.0000	0.0000	1.3216	5.9904	977.6595	7.8131
AGASFTEV	1.0000	0.0000	1.2847	6.0061	995.4233	7.8251
AGATNPLL	1.0000	0.0000	1.2349	5.4187	506.1753	7.3736
AGCIAFKA	1.0000	0.0000	1.2854	6.8049	2497.0165	8.4391
AGDAHFSM	1.0000	0.0000	1.3372	6.5232	1805.4741	8.2226
AGDLFATM	1.0000	0.0000	1.2597	6.2524	1321.7667	8.0144
AGEIISVN	1.0000	0.0000	1.2752	5.6723	677.8526	7.5686
AGELDSYV	1.0000	0.0000	1.3068	5.9950	982.8451	7.8166
AGEPLFRL	1.0000	0.0000	1.2503	6.0154	1006.1195	7.8322
AGERSKIE	1.0000	0.0000	1.2599	5.7819	769.0192	7.6528
AGESHQNF	1.0000	0.0000	1.3330	6.1302	1148.3789	7.9205
AGGVKSIL	1.0000	0.0000	1.2756	5.7152	712.1855	7.6016
AGHLINEI	1.0000	0.0000	1.2695	5.9959	983.8919	7.8173
AGIALPFS	1.0000	0.0000	1.2826	5.8131	797.0972	7.6768
AGIFNHSE	1.0000	0.0000	1.3287	6.0755	1078.2797	7.8785
AGISQNSL	1.0000	0.0000	1.2789	5.1342	364.8184	7.1550
AGKDYSQR	1.0000	0.0000	1.2984	6.0892	1095.3738	7.8890
AGKKLSLV	1.0000	0.0000	1.2589	5.3399	462.2742	7.3130
AGKKNQLS	1.0000	0.0000	1.2566	5.2521	417.8393	7.2456
AGKKWIKM	1.0000	0.0000	1.3572	7.0104	3163.6997	8.5971
AGKNQHTS	1.0000	0.0000	1.3013	5.7208	716.8010	7.6059
AGKSEKRS	1.0000	0.0000	1.2810	5.3741	480.8807	7.3394
AGKSREDP	1.0000	0.0000	1.2579	5.7431	735.3870	7.6230
AGLGEYAC	1.0000	0.0000	1.3227	6.9351	2900.8792	8.5392
AGLIGDNA	1.0000	0.0000	1.2420	5.7744	762.4278	7.6471
AGLKRNTY	1.0000	0.0000	1.2743	5.8704	851.4791	7.7208
AGLLGNKQ	1.0000	0.0000	1.2498	5.5775	607.7690	7.4957
AGMIKLTG	1.0000	0.0000	1.2518	6.0789	1082.4816	7.8811
AGMYRSSS	1.0000	0.0000	1.3888	5.8091	793.5030	7.6738
AGNLQPLS	1.0000	0.0000	1.2634	5.2605	421.9358	7.2521
AGNNNVTI	1.0000	0.0000	1.2547	5.4275	511.3711	7.3804
AGNNVSRK	1.0000	0.0000	1.2799	5.4201	506.9899	7.3747
AGNPNITP	1.0000	0.0000	1.2389	5.5446	585.1259	7.4704
AGNRDHNA	1.0000	0.0000	1.2822	5.9953	983.1633	7.8168
AGNRSMYD	1.0000	0.0000	1.3426	6.1702	1202.4510	7.9513
AGNTKGSR	1.0000	0.0000	1.2742	5.5461	586.1548	7.4716
AGPHTKTK	1.0000	0.0000	1.2414	5.9957	983.6465	7.8172
AGPNSDDT	1.0000	0.0000	1.2561	5.4096	500.9464	7.3667
AGPPMPMP	1.0000	0.0000	1.2303	6.5995	1971.1802	8.2812
AGPPPANL	1.0000	0.0000	1.2342	5.6932	694.3389	7.5846
AGPRATTL	1.0000	0.0000	1.2224	5.7848	771.5909	7.6551
AGPVNNSQ	1.0000	0.0000	1.2835	5.4961	553.3512	7.4331
AGQLNPQL	1.0000	0.0000	1.2467	5.6168	635.8849	7.5259
AGREDDIE	1.0000	0.0000	1.1982	6.1254	1142.0051	7.9168
AGRNSNEK	1.0000	0.0000	1.2695	5.3333	458.8118	7.3080
AGRYHPTP	1.0000	0.0000	1.2528	6.6551	2101.4175	8.3240
AGRYQPPT	1.0000	0.0000	1.2304	6.4108	1586.3445	8.1362
AGSDPDPE	1.0000	0.0000	1.2527	5.7394	732.2829	7.6202
AGSDTLPI	1.0000	0.0000	1.2530	5.4760	540.7003	7.4177
AGSGNNIS	1.0000	0.0000	1.2881	5.1459	369.7784	7.1640
AGSHQFLP	1.0000	0.0000	1.3239	6.1577	1185.3024	7.9417
AGSHSLQR	1.0000	0.0000	1.3357	5.7213	717.1934	7.6063
AGSLKSEY	1.0000	0.0000	1.3177	5.5255	572.4082	7.4557
AGSTCDTS	1.0000	0.0000	1.3596	5.8498	831.4889	7.7050
AGSTSVNK	1.0000	0.0000	1.2788	5.1668	378.7567	7.1800
AGTYSIMY	1.0000	0.0000	1.3574	6.5497	1861.4233	8.2430
AGVESYRL	1.0000	0.0000	1.3135	6.0911	1097.7598	7.8904
AGVKLLKL	1.0000	0.0000	1.2352	5.4657	534.3263	7.4098
AGVPSELR	1.0000	0.0000	1.2748	5.7853	771.9974	7.6554
AGVQVTTI	1.0000	0.0000	1.2166	6.1369	1157.2676	7.9257
AGVSANDE	1.0000	0.0000	1.2743	5.6564	665.5112	7.5563
AGVTQEAQ	1.0000	0.0000	1.2067	6.2117	1261.2530	7.9831
AGVVNTIA	1.0000	0.0000	1.2397	5.9719	956.9907	7.7988
AGYLITLS	1.0000	0.0000	1.2952	5.6310	646.3415	7.5368
AGYLNLFF	1.0000	0.0000	1.3222	6.2239	1279.2151	7.9926
AHAERKTF	1.0000	0.0000	1.2458	6.3769	1525.4794	8.1101
AHALWMTS	1.0000	0.0000	1.4554	6.9111	2821.7303	8.5207
AHDLCSRL	1.0000	0.0000	1.3825	6.2575	1329.6827	8.0184
AHDSRVSQ	1.0000	0.0000	1.3353	5.8654	846.6170	7.7170
AHEMYKHS	1.0000	0.0000	1.3830	6.7538	2354.4000	8.3998
AHFSMISI	1.0000	0.0000	1.3758	6.1298	1147.8759	7.9202
AHGNTSKN	1.0000	0.0000	1.2963	5.4490	524.1951	7.3970
AHGVFFNI	1.0000	0.0000	1.2888	6.6692	2135.8141	8.3348
AHHGRGFE	1.0000	0.0000	1.2330	7.0720	3395.9784	8.6444
AHHLFILS	1.0000	0.0000	1.3535	6.1179	1132.1705	7.9111
AHILVANP	1.0000	0.0000	1.2686	5.9844	970.9122	7.8085
AHITSTAE	1.0000	0.0000	1.2798	5.7930	778.8419	7.6613
AHKSPHIK	1.0000	0.0000	1.3161	6.0808	1084.8759	7.8826
AHLDFLKA	1.0000	0.0000	1.2722	6.0127	1003.0390	7.8302
AHMLSLDD	1.0000	0.0000	1.3180	5.8246	807.7383	7.6856
AHQVDSGP	1.0000	0.0000	1.2995	6.2042	1250.5130	7.9774
AHRIGSEN	1.0000	0.0000	1.3108	5.9412	923.8011	7.7753
AHSKPTWP	1.0000	0.0000	1.4123	6.7260	2280.3231	8.3785
AHSMTIMT	1.0000	0.0000	1.3419	6.2915	1382.6767	8.0445
AHSQGFVI	1.0000	0.0000	1.3187	6.4341	1629.2993	8.1541
AHSRQKFI	1.0000	0.0000	1.3107	6.2044	1250.7009	7.9775
AHSYVNKS	1.0000	0.0000	1.3632	5.7620	751.5535	7.6375
AHWTWGKE	1.0000	0.0000	1.4895	8.0983	11069.3024	9.4332
AHYHANNA	1.0000	0.0000	1.3423	6.4557	1670.3248	8.1707
AIAMSVQQ	1.0000	0.0000	1.2896	6.1466	1170.2771	7.9332
AIAPNPST	1.0000	0.0000	1.2489	5.3613	473.8366	7.3295
AICNRDEM	1.0000	0.0000	1.3260	6.6699	2137.6333	8.3354
AICQANTD	1.0000	0.0000	1.3016	6.2894	1379.4110	8.0429
AICQEPIS	1.0000	0.0000	1.3335	6.3336	1451.3869	8.0769
AIDNFYDS	1.0000	0.0000	1.3154	5.9107	891.9678	7.7519
AIEATIKC	1.0000	0.0000	1.2760	6.3994	1565.4963	8.1274
AIENCSAY	1.0000	0.0000	1.3849	6.3766	1525.0151	8.1099
AIESVEQN	1.0000	0.0000	1.2702	5.6336	648.3193	7.5389
AIFPRNIY	1.0000	0.0000	1.2707	6.3338	1451.7632	8.0770
AIFYLQES	1.0000	0.0000	1.3164	6.0712	1072.8813	7.8751
AIGRGHNN	1.0000	0.0000	1.2911	6.1191	1133.7168	7.9120
AIGTELQI	1.0000	0.0000	1.2197	5.8711	852.1370	7.7214
AIGTKTIR	1.0000	0.0000	1.2115	5.8592	840.5589	7.7122
AIILLTYN	1.0000	0.0000	1.2634	5.6076	629.2004	7.5189
AIKKKILI	1.0000	0.0000	1.2075	5.5164	566.4523	7.4487
AIKKTQIR	1.0000	0.0000	1.2067	5.8120	796.1125	7.6760
AIKSQTPR	1.0000	0.0000	1.2506	5.6028	625.7228	7.5152
AILFADVK	1.0000	0.0000	1.2338	5.9906	977.8748	7.8132
AILFATKT	1.0000	0.0000	1.2298	5.7190	715.2466	7.6044
AILISYLP	1.0000	0.0000	1.2880	5.6215	639.2927	7.5295
AILSVAPH	1.0000	0.0000	1.2964	5.9000	880.9554	7.7436
AILVLSIS	1.0000	0.0000	1.2694	5.1142	356.5066	7.1396
AIMRPDKS	1.0000	0.0000	1.2784	5.8819	862.7910	7.7296
AIPGADGQ	1.0000	0.0000	1.1998	6.2225	1277.1362	7.9915
AIPGHYML	1.0000	0.0000	1.2914	6.7665	2388.9287	8.4096
AIPNNFNN	1.0000	0.0000	1.2633	5.3052	444.1701	7.2864
AIPQFVAS	1.0000	0.0000	1.2783	6.0369	1031.3364	7.8488
AIQNPIAR	1.0000	0.0000	1.2241	5.8859	866.7824	7.7327
AIQNVIGK	1.0000	0.0000	1.2352	5.9223	903.9511	7.7608
AIQVNWLI	1.0000	0.0000	1.3657	6.6802	2163.0777	8.3433
AIRGNASH	1.0000	0.0000	1.3104	5.9358	918.0880	7.7711
AIRVMRKM	1.0000	0.0000	1.2388	6.6410	2067.7279	8.3132
AISKLAQN	1.0000	0.0000	1.2508	5.2451	414.5126	7.2402
AISSVLGE	1.0000	0.0000	1.2919	5.4121	502.3864	7.3686
AITIPPTD	1.0000	0.0000	1.1988	5.7482	739.7660	7.6269
AITSGPSS	1.0000	0.0000	1.2846	5.0736	340.2166	7.1084
AIVIVVLE	1.0000	0.0000	1.2240	6.1097	1121.5561	7.9048
AIVKSLVP	1.0000	0.0000	1.2641	5.6013	624.6270	7.5140
AIVMLIKN	1.0000	0.0000	1.2619	5.8451	827.0061	7.7014
AIWENGDL	1.0000	0.0000	1.3625	6.6216	2021.9402	8.2982
AIYFNLAQ	1.0000	0.0000	1.2858	6.1502	1175.1235	7.9359
AKAHWTWG	1.0000	0.0000	1.4897	8.0929	11000.8459	9.4291
AKANLTPK	1.0000	0.0000	1.2165	5.3029	443.0237	7.2847
AKATLQRP	1.0000	0.0000	1.2173	5.7376	730.7914	7.6188
AKDSLAKV	1.0000	0.0000	1.2486	5.3918	490.7856	7.3530
AKEHPDKT	1.0000	0.0000	1.2322	5.9751	960.5691	7.8013
AKELTENN	1.0000	0.0000	1.2251	5.1969	392.1286	7.2032
AKEMDDQS	1.0000	0.0000	1.2765	5.8544	835.9372	7.7085
AKETSTNP	1.0000	0.0000	1.2385	5.1766	383.0562	7.1876
AKFEITYF	1.0000	0.0000	1.2586	6.5095	1777.2129	8.2121
AKGPNSVE	1.0000	0.0000	1.2717	5.5810	610.2037	7.4984
AKGRDVSE	1.0000	0.0000	1.2665	5.8437	825.6899	7.7003
AKGSNITK	1.0000	0.0000	1.2497	5.2754	429.1926	7.2635
AKGSQTVS	1.0000	0.0000	1.2893	5.4386	517.9247	7.3889
AKHNPKPS	1.0000	0.0000	1.2841	5.5653	599.2692	7.4863
AKITEDRL	1.0000	0.0000	1.2135	5.6628	670.4813	7.5613
AKIYWEDL	1.0000	0.0000	1.3699	6.9454	2935.2931	8.5471
AKKANDGN	1.0000	0.0000	1.2347	5.4416	519.7245	7.3913
AKKSKRRK	1.0000	0.0000	1.2456	5.4409	519.2890	7.3907
AKKTYRRR	1.0000	0.0000	1.2419	6.2058	1252.7074	7.9786
AKKYSYPM	1.0000	0.0000	1.3499	6.3565	1490.1758	8.0945
AKLAPSQT	1.0000	0.0000	1.2449	5.3650	475.8584	7.3324
AKLSRKSQ	1.0000	0.0000	1.2654	5.1309	363.4303	7.1524
AKMRKMVT	1.0000	0.0000	1.2576	6.3804	1531.6479	8.1128
AKNEVRYK	1.0000	0.0000	1.2651	6.0598	1058.9117	7.8664
AKNQLRRL	1.0000	0.0000	1.2413	5.5041	558.4901	7.4393
AKNSSSPP	1.0000	0.0000	1.2587	4.7551	235.7845	6.8636
AKPDYQTD	1.0000	0.0000	1.2321	6.0897	1095.9900	7.8894
AKPPVLTL	1.0000	0.0000	1.2228	5.5288	574.5818	7.4582
AKQELAKE	1.0000	0.0000	1.2137	5.7007	700.3946	7.5904
AKQKAYSG	1.0000	0.0000	1.2940	5.9602	944.2596	7.7899
AKRKPTIE	1.0000	0.0000	1.2046	5.7722	760.4698	7.6454
AKSIKFRK	1.0000	0.0000	1.2670	5.6670	673.7290	7.5645
AKSSIIIE	1.0000	0.0000	1.2662	5.2871	435.0340	7.2725
AKSVGTVE	1.0000	0.0000	1.2698	5.8010	786.0552	7.6675
AKSVSGNN	1.0000	0.0000	1.2787	5.0474	330.1280	7.0883
AKSVWSKD	1.0000	0.0000	1.4022	6.2066	1253.8799	7.9792
AKTERIDF	1.0000	0.0000	1.2190	6.0439	1039.7963	7.8542
AKTTEELI	1.0000	0.0000	1.2095	5.5334	577.6412	7.4618
AKVATSDE	1.0000	0.0000	1.2497	5.5761	606.7511	7.4946
AKVNNLAN	1.0000	0.0000	1.2395	5.1589	375.3371	7.1740
AKYNRHLK	1.0000	0.0000	1.3016	6.0674	1068.3053	7.8723
ALACNSTV	1.0000	0.0000	1.3461	5.8835	864.4495	7.7309
ALAGLKRN	1.0000	0.0000	1.2415	5.4951	552.7489	7.4324
ALANSDRL	1.0000	0.0000	1.2510	5.1526	372.6389	7.1691
ALDAVPPD	1.0000	0.0000	1.2133	5.8532	834.7484	7.7076
ALDGPHIK	1.0000	0.0000	1.2476	6.0824	1086.8131	7.8838
ALDLEAPN	1.0000	0.0000	1.2271	5.3980	494.2998	7.3578
ALDTLCAS	1.0000	0.0000	1.3276	5.7988	784.1011	7.6658
ALEAVNKA	1.0000	0.0000	1.2334	5.6165	635.6667	7.5257
ALEHSEDG	1.0000	0.0000	1.2972	5.9009	881.9331	7.7443
ALEITTEQ	1.0000	0.0000	1.2139	5.6799	683.8091	7.5744
ALENHATH	1.0000	0.0000	1.2972	6.0983	1107.0000	7.8960
ALFDMSPE	1.0000	0.0000	1.3036	5.9467	929.6283	7.7795
ALGNDLGQ	1.0000	0.0000	1.2510	5.6444	656.4123	7.5471
ALGQKFST	1.0000	0.0000	1.2809	5.6687	674.9953	7.5658
ALGRNLNF	1.0000	0.0000	1.2748	5.5662	599.9087	7.4870
ALGYEVHT	1.0000	0.0000	1.2832	6.5227	1804.4357	8.2222
ALHAICNR	1.0000	0.0000	1.3491	6.5517	1865.6672	8.2445
ALHDKITS	1.0000	0.0000	1.2773	5.5747	605.8169	7.4936
ALHNVHVL	1.0000	0.0000	1.3212	6.1992	1243.2945	7.9736
ALHTNQDA	1.0000	0.0000	1.2628	5.8147	798.6362	7.6781
ALIFFTNQ	1.0000	0.0000	1.2710	5.9425	925.2118	7.7763
ALIHSKPM	1.0000	0.0000	1.3166	5.9590	942.8674	7.7889
ALIIWKIF	1.0000	0.0000	1.3539	6.8550	2645.2942	8.4776
ALIYQKYE	1.0000	0.0000	1.2763	6.3818	1534.1560	8.1139
ALKDILTS	1.0000	0.0000	1.2323	5.1001	350.7517	7.1287
ALKTINKN	1.0000	0.0000	1.2169	5.0763	341.2771	7.1105
ALMKPKCH	1.0000	0.0000	1.3501	6.7665	2389.1724	8.4096
ALNAHSYV	1.0000	0.0000	1.3465	5.9886	975.6498	7.8117
ALNEFLVA	1.0000	0.0000	1.2619	5.7290	723.5477	7.6121
ALNGANEG	1.0000	0.0000	1.2559	5.5967	621.3420	7.5105
ALNGRTNQ	1.0000	0.0000	1.2512	5.4935	551.7532	7.4312
ALNLLKLT	1.0000	0.0000	1.2075	4.8580	265.4400	6.9427
ALNPRKNR	1.0000	0.0000	1.2418	5.4085	500.3149	7.3658
ALNTLAFA	1.0000	0.0000	1.2490	5.5247	571.9197	7.4551
ALPDLVQK	1.0000	0.0000	1.2270	5.6557	665.0175	7.5558
ALPFSTYS	1.0000	0.0000	1.3312	5.6033	626.0506	7.5155
ALQALDLE	1.0000	0.0000	1.2259	5.4936	551.7757	7.4312
ALQPSQIA	1.0000	0.0000	1.2575	5.6093	630.4188	7.5202
ALQTSNKA	1.0000	0.0000	1.2445	5.1474	370.3931	7.1651
ALRETYSD	1.0000	0.0000	1.2905	5.7594	749.3521	7.6355
ALRHSLGR	1.0000	0.0000	1.3123	5.8635	844.7470	7.7155
ALRIVKLQ	1.0000	0.0000	1.2330	5.7512	742.3232	7.6292
ALRKNIDQ	1.0000	0.0000	1.2311	5.5838	612.1591	7.5005
ALRSGNES	1.0000	0.0000	1.2827	5.1650	377.9720	7.1786
ALSACAND	1.0000	0.0000	1.3385	5.8642	845.4165	7.7161
ALSAVSHR	1.0000	0.0000	1.3296	5.6690	675.2297	7.5660
ALSNMLAL	1.0000	0.0000	1.2742	5.1918	389.8092	7.1992
ALSPKSLN	1.0000	0.0000	1.2379	4.7046	222.4783	6.8248
ALSSFDKK	1.0000	0.0000	1.2764	5.1855	387.0223	7.1944
ALSVCNLG	1.0000	0.0000	1.3600	5.9043	885.3955	7.7469
ALSVKSGM	1.0000	0.0000	1.3212	5.5669	600.3493	7.4875
ALSYDLLE	1.0000	0.0000	1.2839	5.4346	515.5613	7.3859
ALTEAQYT	1.0000	0.0000	1.2483	5.9808	966.9293	7.8057
ALTEFQML	1.0000	0.0000	1.2708	6.0539	1051.7622	7.8619
ALTELIRS	1.0000	0.0000	1.2494	5.3023	442.7360	7.2842
ALTNGTAA	1.0000	0.0000	1.2312	5.5051	559.1652	7.4401
ALVDKVIE	1.0000	0.0000	1.2220	5.8918	872.6704	7.7372
ALVKLKHF	1.0000	0.0000	1.2805	6.0379	1032.6147	7.8496
ALVQTMSS	1.0000	0.0000	1.3138	5.5079	560.9280	7.4422
ALWMTSIK	1.0000	0.0000	1.4074	6.5113	1780.8180	8.2134
ALYYKILE	1.0000	0.0000	1.2896	6.1513	1176.6436	7.9368
AMAENKDL	1.0000	0.0000	1.2535	5.7424	734.7919	7.6224
AMANEDPR	1.0000	0.0000	1.2476	6.0816	1085.8206	7.8831
AMANIRLA	1.0000	0.0000	1.2602	5.9249	906.5990	7.7627
AMDPMYNL	1.0000	0.0000	1.3184	6.3786	1528.5763	8.1115
AMDQGDAG	1.0000	0.0000	1.2179	6.4580	1674.8562	8.1725
AMELLVES	1.0000	0.0000	1.2938	5.7055	704.2588	7.5941
AMESKRIH	1.0000	0.0000	1.3164	6.2196	1272.9037	7.9893
AMFEEAFI	1.0000	0.0000	1.2290	6.6772	2155.6277	8.3410
AMILKFGM	1.0000	0.0000	1.2808	6.5352	1830.5164	8.2318
AMLRTATS	1.0000	0.0000	1.2808	5.6359	650.0333	7.5406
AMNPFKDV	1.0000	0.0000	1.2702	6.2017	1246.9468	7.9755
AMPPNHLD	1.0000	0.0000	1.2889	6.1108	1122.9932	7.9056
AMRKMVTA	3.0000	16.3807	1.2502	6.9583	5160.6895	8.1903
AMSAGESH	1.0000	0.0000	1.3630	6.0557	1053.9187	7.8632
AMSIRTSV	1.0000	0.0000	1.3205	5.7000	699.7809	7.5898
AMSSSVVQ	1.0000	0.0000	1.3514	5.5809	610.1525	7.4983
AMSVQQNT	1.0000	0.0000	1.3030	5.8228	806.0431	7.6842
AMTMLLTY	1.0000	0.0000	1.3124	6.2489	1316.5619	8.0118
AMTRSKSQ	1.0000	0.0000	1.3090	5.5617	596.8011	7.4836
ANAADETK	1.0000	0.0000	1.2170	5.5684	601.4201	7.4887
ANADTGTS	1.0000	0.0000	1.2537	5.3453	465.2043	7.3173
ANANDENS	1.0000	0.0000	1.2489	5.0132	317.3858	7.0620
ANASNQGT	1.0000	0.0000	1.2668	5.3057	444.4316	7.2868
ANATIIPK	1.0000	0.0000	1.2168	5.5705	602.8668	7.4903
ANATNHDQ	1.0000	0.0000	1.2700	5.7734	761.4975	7.6463
ANCAILIS	1.0000	0.0000	1.3398	5.8802	861.0941	7.7283
ANDENSPR	1.0000	0.0000	1.2607	5.2929	437.9615	7.2770
ANDETPSQ	1.0000	0.0000	1.2528	5.3959	493.0939	7.3561
ANDFSPII	1.0000	0.0000	1.2760	5.6299	645.5683	7.5360
ANDGNSNL	1.0000	0.0000	1.2504	4.9219	285.7005	6.9918
ANDMRTER	1.0000	0.0000	1.2538	6.0454	1041.4878	7.8553
ANDTLNGQ	1.0000	0.0000	1.2426	5.3975	493.9948	7.3574
ANEDPRYE	1.0000	0.0000	1.2546	6.1323	1151.1145	7.9221
ANEEDIDN	1.0000	0.0000	1.2303	5.5123	563.8042	7.4456
ANEFQLKK	1.0000	0.0000	1.2482	5.6656	672.6331	7.5634
ANEGNERV	1.0000	0.0000	1.2566	5.8422	824.3240	7.6992
ANETNDQV	1.0000	0.0000	1.2421	5.5810	610.1786	7.4984
ANFLVNVN	1.0000	0.0000	1.2824	5.5482	587.6176	7.4732
ANFPNKAS	1.0000	0.0000	1.2756	5.3550	470.3887	7.3247
ANFVKHSQ	1.0000	0.0000	1.3292	6.0173	1008.3885	7.8338
ANGDNTVN	1.0000	0.0000	1.2528	5.4026	496.8800	7.3612
ANGFLKII	1.0000	0.0000	1.2544	5.7961	781.7131	7.6638
ANHHPIGD	1.0000	0.0000	1.2860	6.4318	1625.0465	8.1523
ANHLLNEF	1.0000	0.0000	1.2978	5.7007	700.3522	7.5904
ANHTDNSS	1.0000	0.0000	1.2925	5.1066	353.3890	7.1337
ANIAQGDD	1.0000	0.0000	1.2265	5.8721	853.1783	7.7222
ANIGPEGS	1.0000	0.0000	1.2761	5.6795	683.4919	7.5741
ANIPNMHA	1.0000	0.0000	1.2991	6.1029	1112.8167	7.8995
ANIRLAYS	1.0000	0.0000	1.3009	5.6597	668.0350	7.5589
ANISCQTL	1.0000	0.0000	1.3390	5.8281	811.0083	7.6883
ANISHILA	1.0000	0.0000	1.2922	5.5812	610.3466	7.4986
ANISVLEP	1.0000	0.0000	1.2627	5.3893	489.3586	7.3511
ANKSGPNK	1.0000	0.0000	1.2537	5.1565	374.3147	7.1721
ANKTTTRV	1.0000	0.0000	1.2274	5.5377	580.5056	7.4651
ANLIILFH	1.0000	0.0000	1.2889	5.9034	884.4414	7.7462
ANLSNSNI	1.0000	0.0000	1.2337	4.5375	183.5321	6.6963
ANLTPKNT	1.0000	0.0000	1.2168	5.0709	339.1704	7.1063
ANLVSLGG	1.0000	0.0000	1.2822	5.4142	503.6085	7.3702
ANMDSLIS	1.0000	0.0000	1.2936	5.2077	397.0335	7.2115
ANNAHDLC	1.0000	0.0000	1.3587	6.2386	1300.9504	8.0038
ANNDSALT	1.0000	0.0000	1.2375	4.9424	292.5460	7.0076
ANNLHYRK	1.0000	0.0000	1.3156	5.9422	924.8403	7.7760
ANNMTNKE	1.0000	0.0000	1.2626	5.4021	496.6352	7.3609
ANNNGHGN	1.0000	0.0000	1.3037	5.6138	633.6713	7.5236
ANNNSLLE	1.0000	0.0000	1.2289	4.6777	215.6855	6.8041
ANNPFLQV	1.0000	0.0000	1.2715	5.7195	715.6476	7.6048
ANNQPTKL	1.0000	0.0000	1.2281	5.2233	404.2472	7.2235
ANNSGASK	1.0000	0.0000	1.2663	4.9553	296.9087	7.0175
ANNTTDYF	1.0000	0.0000	1.2876	5.8247	807.8137	7.6857
ANPKKFNF	1.0000	0.0000	1.2730	5.7610	750.7547	7.6368
ANPSDKSS	1.0000	0.0000	1.2556	4.7296	228.9643	6.8440
ANPVRQLA	1.0000	0.0000	1.2420	5.8113	795.4309	7.6754
ANQDKGPT	1.0000	0.0000	1.2281	5.6990	699.0125	7.5891
ANQDLKTG	1.0000	0.0000	1.2329	5.5228	570.6257	7.4536
ANQETRRT	1.0000	0.0000	1.2311	5.7663	755.3195	7.6408
ANQHTDNI	1.0000	0.0000	1.2694	5.7644	753.6396	7.6393
ANQRSNVR	1.0000	0.0000	1.2863	5.5299	575.3269	7.4591
ANQRVLLH	1.0000	0.0000	1.2848	5.9249	906.6366	7.7627
ANRQRNNS	1.0000	0.0000	1.2724	5.2117	398.8401	7.2145
ANRSTNLD	1.0000	0.0000	1.2451	5.0045	314.2155	7.0553
ANSANASN	1.0000	0.0000	1.2500	4.7313	229.4019	6.8453
ANSAQPSK	1.0000	0.0000	1.2675	5.1198	358.8335	7.1439
ANSDGDQG	1.0000	0.0000	1.2766	5.6694	675.5484	7.5663
ANSDNCKP	1.0000	0.0000	1.3344	5.7135	710.7556	7.6002
ANSDRLTQ	1.0000	0.0000	1.2554	5.2763	429.6695	7.2642
ANSHEEDY	1.0000	0.0000	1.3342	6.0581	1056.8418	7.8651
ANSLSWRI	1.0000	0.0000	1.4003	5.9923	979.8015	7.8146
ANSNLSGN	1.0000	0.0000	1.2488	4.6453	207.7848	6.7792
ANSNSKQR	1.0000	0.0000	1.2669	4.9643	299.9927	7.0244
ANSNSYPI	1.0000	0.0000	1.3055	5.2372	410.7336	7.2341
ANTDLRPT	1.0000	0.0000	1.2243	5.4259	510.4424	7.3792
ANTNFLSC	1.0000	0.0000	1.3587	5.7617	751.2952	7.6373
ANTSAIVM	1.0000	0.0000	1.2938	5.7224	718.0511	7.6071
ANTSGNCS	1.0000	0.0000	1.3566	5.5383	580.9147	7.4656
ANTTGRIK	1.0000	0.0000	1.2298	5.6421	654.6612	7.5453
ANVISNIS	1.0000	0.0000	1.2728	5.0315	324.1201	7.0760
ANYLLRLQ	1.0000	0.0000	1.2792	5.6554	664.7890	7.5556
APDDINLS	1.0000	0.0000	1.2458	5.2238	404.4780	7.2239
APEESANS	1.0000	0.0000	1.2715	5.1858	387.1329	7.1946
APEHLPSL	1.0000	0.0000	1.2881	5.6290	644.8758	7.5353
APHNSIDR	1.0000	0.0000	1.2975	5.7946	780.2939	7.6626
APHRIPVY	1.0000	0.0000	1.2389	6.7462	2333.7317	8.3940
APIGLEGG	1.0000	0.0000	1.2256	6.1302	1148.3926	7.9205
APIYLRAA	1.0000	0.0000	1.2425	6.1878	1227.1434	7.9648
APLDAPSN	1.0000	0.0000	1.2488	5.2583	420.8690	7.2504
APLIVNKI	1.0000	0.0000	1.2314	5.5846	612.7501	7.5012
APLNDQQS	1.0000	0.0000	1.2592	5.3582	472.1584	7.3272
APLPFQRV	1.0000	0.0000	1.2338	6.2253	1281.1561	7.9936
APLTNNVL	1.0000	0.0000	1.2351	5.1859	387.1758	7.1947
APNPSTHG	1.0000	0.0000	1.3002	5.7590	749.0183	7.6352
APPSSPTK	1.0000	0.0000	1.2583	5.1765	383.0334	7.1875
APQKLGMV	1.0000	0.0000	1.2490	6.2252	1281.0772	7.9935
APQREIDS	1.0000	0.0000	1.2537	5.7818	768.9419	7.6528
APSEASSQ	1.0000	0.0000	1.2885	5.1416	367.9499	7.1607
APSLDTMP	1.0000	0.0000	1.2754	5.6297	645.3685	7.5358
APSNKKIQ	1.0000	0.0000	1.2486	5.3205	452.1098	7.2982
APSPSKKK	1.0000	0.0000	1.2516	5.0901	346.7388	7.1211
APSQTDKG	1.0000	0.0000	1.2534	5.6146	634.2476	7.5242
APSRDIGI	1.0000	0.0000	1.2582	5.8205	803.9700	7.6825
APSRNHFY	1.0000	0.0000	1.3637	6.3312	1447.3954	8.0750
APSYPDND	1.0000	0.0000	1.2904	5.7064	704.9907	7.5948
APTKELAS	1.0000	0.0000	1.2409	5.3247	454.2790	7.3014
APTKPNNI	1.0000	0.0000	1.2248	5.3449	464.9723	7.3169
APTMNPDN	1.0000	0.0000	1.2591	5.6728	678.1931	7.5689
APTSIQSP	1.0000	0.0000	1.2706	5.3226	453.1599	7.2998
APYKQSNT	1.0000	0.0000	1.2907	5.6209	638.9206	7.5291
APYSGWGN	1.0000	0.0000	1.4530	6.9210	2854.0563	8.5283
AQAMNPFK	1.0000	0.0000	1.2669	6.1893	1229.2147	7.9660
AQDGDKKQ	1.0000	0.0000	1.2084	5.9512	934.5332	7.7830
AQDKPGIS	1.0000	0.0000	1.2555	5.7123	709.7955	7.5993
AQDKVLTR	1.0000	0.0000	1.2234	5.8043	789.0508	7.6700
AQEPLGDE	1.0000	0.0000	1.2169	5.9588	942.6716	7.7888
AQEYFTSQ	1.0000	0.0000	1.3115	6.2039	1249.9770	7.9771
AQGDDMSI	1.0000	0.0000	1.2855	6.0396	1034.6573	7.8509
AQGPNNPT	1.0000	0.0000	1.2433	5.5993	623.1653	7.5124
AQILASVN	1.0000	0.0000	1.2677	5.4381	517.6361	7.3886
AQINRMQH	1.0000	0.0000	1.2793	6.4910	1739.6137	8.1978
AQITITPA	1.0000	0.0000	1.2018	5.8364	818.7951	7.6947
AQIVKAAT	1.0000	0.0000	1.2068	5.9519	935.2603	7.7835
AQIYTSPT	1.0000	0.0000	1.2839	5.8321	814.7923	7.6914
AQKCISQR	1.0000	0.0000	1.3415	6.3526	1483.5100	8.0915
AQKDTSKA	1.0000	0.0000	1.2400	5.4234	508.9545	7.3773
AQKSFNSN	1.0000	0.0000	1.2874	5.0986	350.1586	7.1276
AQLDNFSQ	1.0000	0.0000	1.2855	5.5631	597.7456	7.4846
AQLKRRST	1.0000	0.0000	1.2582	5.4976	554.3526	7.4343
AQLPESHL	1.0000	0.0000	1.2933	5.6832	686.3846	7.5769
AQLTGPND	1.0000	0.0000	1.2352	5.6151	634.6535	7.5246
AQNEESSV	1.0000	0.0000	1.2894	5.3321	458.1533	7.3071
AQNEYPYL	1.0000	0.0000	1.3014	6.2571	1328.9339	8.0180
AQNFEVNP	1.0000	0.0000	1.2670	5.9096	890.7774	7.7510
AQNQSYES	1.0000	0.0000	1.3267	5.5776	607.7945	7.4958
AQNVFKCN	1.0000	0.0000	1.3507	6.4007	1567.9333	8.1284
AQPGLHQK	1.0000	0.0000	1.2515	6.2167	1268.6653	7.9870
AQPNDISK	1.0000	0.0000	1.2516	5.3874	488.2949	7.3496
AQPSAIRV	1.0000	0.0000	1.2624	5.9025	883.5831	7.7455
AQPSKREV	1.0000	0.0000	1.2622	5.8161	799.8689	7.6791
AQRACLSR	1.0000	0.0000	1.3520	6.2941	1386.8544	8.0465
AQRLRHSS	1.0000	0.0000	1.3307	5.6846	687.5034	7.5780
AQSLRPNR	1.0000	0.0000	1.2706	5.4706	537.3956	7.4136
AQSPFRSA	1.0000	0.0000	1.3115	5.7052	704.0395	7.5939
AQSPTGGQ	1.0000	0.0000	1.2700	5.8939	874.8211	7.7389
AQTPLNTL	1.0000	0.0000	1.2237	5.2588	421.0911	7.2508
AQTTMGSA	1.0000	0.0000	1.2871	5.9031	884.1419	7.7460
AQTTPFNC	1.0000	0.0000	1.3238	6.4136	1591.3003	8.1383
AQTVLVSI	1.0000	0.0000	1.2689	5.6496	660.3294	7.5511
AQYSLSDN	1.0000	0.0000	1.3079	5.3078	445.5001	7.2884
AQYTNKLF	1.0000	0.0000	1.2858	5.9516	934.9357	7.7833
AQYVSTIT	1.0000	0.0000	1.2931	5.9327	914.8457	7.7688
ARAQSPFR	1.0000	0.0000	1.2799	6.0779	1081.2152	7.8803
ARDAYKQL	1.0000	0.0000	1.2480	6.1162	1129.9899	7.9098
ARDYDDLD	1.0000	0.0000	1.2424	6.0694	1070.7419	7.8738
AREKRVVA	1.0000	0.0000	1.2065	6.2436	1308.5360	8.0077
ARGLAGLG	1.0000	0.0000	1.2455	6.0197	1011.1149	7.8356
ARGPAEDY	1.0000	0.0000	1.2213	6.4518	1662.9325	8.1677
ARHIMGSE	1.0000	0.0000	1.3224	6.4193	1601.8329	8.1427
ARIGVDLA	1.0000	0.0000	1.2226	6.0560	1054.2705	7.8635
ARISSVAL	1.0000	0.0000	1.2863	5.3700	478.6104	7.3362
ARKGNLPP	1.0000	0.0000	1.2378	5.6629	670.5314	7.5613
ARLGGRSI	1.0000	0.0000	1.2805	5.8481	829.9039	7.7037
ARLQHSPN	1.0000	0.0000	1.3044	5.6985	698.5954	7.5887
ARLTNRYS	1.0000	0.0000	1.3026	5.6240	641.1471	7.5314
ARMLSNGG	1.0000	0.0000	1.3165	5.8209	804.3153	7.6828
ARMTQLPE	1.0000	0.0000	1.2420	6.0958	1103.8191	7.8941
ARNDDSRN	1.0000	0.0000	1.2649	5.3241	453.9705	7.3009
ARNREANP	1.0000	0.0000	1.2441	5.6995	699.4252	7.5895
ARPKLMLN	1.0000	0.0000	1.2628	5.6398	652.9415	7.5436
ARPLAWAP	1.0000	0.0000	1.3357	6.8316	2575.0053	8.4596
ARPPANGD	1.0000	0.0000	1.2281	5.9145	895.8454	7.7547
ARPWRVLL	1.0000	0.0000	1.3616	6.8095	2510.3614	8.4427
ARQQDSDS	1.0000	0.0000	1.2857	5.4951	552.7433	7.4324
ARQYLSIV	1.0000	0.0000	1.3071	6.0236	1015.6947	7.8386
ARRYRVHH	1.0000	0.0000	1.2390	7.1862	3873.1977	8.7322
ARSAPLTN	1.0000	0.0000	1.2527	5.2561	419.7903	7.2487
ARSDPIID	1.0000	0.0000	1.2479	5.6878	690.0111	7.5805
ARSENTSS	1.0000	0.0000	1.2695	4.8336	258.0933	6.9239
ARSGCTLN	1.0000	0.0000	1.3541	5.9523	935.6387	7.7838
ARSMISPL	1.0000	0.0000	1.3102	5.5214	569.7237	7.4526
ARSPYKEA	1.0000	0.0000	1.2880	5.9756	961.0816	7.8017
ARSQVLSL	1.0000	0.0000	1.2845	5.2400	412.0593	7.2363
ARVATKDQ	1.0000	0.0000	1.2095	5.9890	976.0694	7.8120
ASAESQNR	1.0000	0.0000	1.2847	5.2966	439.8359	7.2798
ASAIFYLQ	1.0000	0.0000	1.3160	6.0658	1066.2462	7.8710
ASASLLPD	1.0000	0.0000	1.2549	4.9976	311.7352	7.0500
ASCIEGNL	1.0000	0.0000	1.3530	5.9933	980.9431	7.8153
ASCQVRKP	1.0000	0.0000	1.3461	6.3996	1565.8942	8.1276
ASDIVGKT	1.0000	0.0000	1.2584	5.6605	668.6610	7.5595
ASDRLNKD	1.0000	0.0000	1.2476	5.2026	394.6819	7.2075
ASEEVLLY	1.0000	0.0000	1.3012	5.7508	741.9910	7.6289
ASEIHRMG	1.0000	0.0000	1.3224	6.4193	1601.8329	8.1427
ASELLLDA	1.0000	0.0000	1.2414	5.1373	366.1255	7.1574
ASFCSSTS	1.0000	0.0000	1.3891	5.4670	535.1206	7.4107
ASFQPAQN	1.0000	0.0000	1.2879	5.7733	761.4464	7.6462
ASFQTSPL	1.0000	0.0000	1.2923	5.3517	468.6070	7.3221
ASFSLQIS	1.0000	0.0000	1.3046	5.1473	370.3755	7.1651
ASFTDIQT	1.0000	0.0000	1.2667	5.7057	704.4277	7.5943
ASFTEVDN	1.0000	0.0000	1.2838	5.6472	658.5182	7.5493
ASFTSAFY	1.0000	0.0000	1.3643	5.9929	980.4229	7.8150
ASGAEPKL	1.0000	0.0000	1.2566	5.5302	575.5679	7.4594
ASGDTIAP	1.0000	0.0000	1.2520	5.6607	668.8559	7.5597
ASGGDPYV	1.0000	0.0000	1.3053	6.2647	1340.6593	8.0239
ASHADRMA	1.0000	0.0000	1.3149	6.2901	1380.5247	8.0435
ASHFNMAS	1.0000	0.0000	1.3794	5.9217	903.3339	7.7603
ASHSNRQA	1.0000	0.0000	1.3270	5.5812	610.3253	7.4985
ASISNTNI	1.0000	0.0000	1.2504	4.8326	257.7901	6.9232
ASISQVPE	1.0000	0.0000	1.2893	5.5353	578.9302	7.4633
ASKDSADT	1.0000	0.0000	1.2543	5.1340	364.7410	7.1548
ASKITLQV	1.0000	0.0000	1.2549	5.4566	528.7790	7.4028
ASKPQGNS	1.0000	0.0000	1.2803	5.2186	402.0571	7.2199
ASKSMSID	1.0000	0.0000	1.3066	5.2072	396.7796	7.2111
ASLAELSE	1.0000	0.0000	1.2607	5.0509	331.4411	7.0909
ASLGPDNL	1.0000	0.0000	1.2550	5.1809	384.9528	7.1909
ASLKKAKL	1.0000	0.0000	1.2293	5.0481	330.3830	7.0888
ASLLANPK	1.0000	0.0000	1.2383	5.0152	318.1075	7.0635
ASLLPDGS	1.0000	0.0000	1.2678	5.0964	349.2858	7.1259
ASLLSFKW	1.0000	0.0000	1.4119	6.0761	1079.0679	7.8790
ASLPSSIK	1.0000	0.0000	1.2583	4.7959	247.1349	6.8950
ASMSKSCY	1.0000	0.0000	1.4544	6.1363	1156.4635	7.9252
ASMTNLNI	1.0000	0.0000	1.2763	5.2194	402.4052	7.2205
ASNFSLHT	1.0000	0.0000	1.3239	5.3783	483.1813	7.3426
ASNGVYDE	1.0000	0.0000	1.3141	5.9537	937.1403	7.7848
ASNIDKNK	1.0000	0.0000	1.2380	5.0232	321.0627	7.0697
ASNQGTIQ	1.0000	0.0000	1.2701	5.5685	601.4591	7.4888
ASNRSNVR	1.0000	0.0000	1.2909	5.1736	381.7528	7.1853
ASNSSLSA	1.0000	0.0000	1.2429	4.3776	152.6720	6.5734
ASPDKKSN	1.0000	0.0000	1.2496	4.9393	291.4912	7.0052
ASPITKFD	1.0000	0.0000	1.2622	5.6574	666.3411	7.5572
ASPLLIIK	1.0000	0.0000	1.2407	5.2233	404.2239	7.2235
ASPRDSAD	1.0000	0.0000	1.2752	5.3952	492.7003	7.3556
ASQEFKNR	1.0000	0.0000	1.2869	5.7027	701.9919	7.5920
ASQGRDIS	1.0000	0.0000	1.2944	5.5732	604.7189	7.4924
ASQIRTET	1.0000	0.0000	1.2517	5.6108	631.4907	7.5213
ASQLKDRS	1.0000	0.0000	1.2702	5.1978	392.5181	7.2038
ASQNPLNK	1.0000	0.0000	1.2459	5.0195	319.6999	7.0669
ASRDQDEK	1.0000	0.0000	1.2511	5.6645	671.7746	7.5626
ASRGQSKY	1.0000	0.0000	1.3347	5.8126	796.6536	7.6764
ASRINAPS	1.0000	0.0000	1.2769	5.2281	406.4434	7.2271
ASSALQPS	1.0000	0.0000	1.2756	4.9515	295.6088	7.0145
ASSANKSG	1.0000	0.0000	1.2747	4.8709	269.3990	6.9526
ASSIEKTW	1.0000	0.0000	1.3927	6.1389	1159.9109	7.9272
ASSQGSFT	1.0000	0.0000	1.3214	5.3331	458.7106	7.3079
ASSQILRM	1.0000	0.0000	1.3163	5.5756	606.3953	7.4942
ASSQLLSQ	1.0000	0.0000	1.2687	4.8209	254.3498	6.9142
ASSSIDDQ	1.0000	0.0000	1.2803	5.0678	337.9503	7.1039
ASTDGNLQ	1.0000	0.0000	1.2602	5.3130	448.2250	7.2924
ASTDISSP	1.0000	0.0000	1.2673	4.9408	291.9918	7.0063
ASTEENAF	1.0000	0.0000	1.2769	5.5944	619.7160	7.5087
ASTGPLKA	1.0000	0.0000	1.2513	5.4181	505.8516	7.3732
ASTILFKH	1.0000	0.0000	1.3047	5.8051	789.7995	7.6706
ASTMRKMV	1.0000	0.0000	1.3181	6.1707	1203.1074	7.9516
ASTNRRFS	1.0000	0.0000	1.3057	5.3972	493.8413	7.3571
ASTQKFQK	1.0000	0.0000	1.2700	5.6995	699.3647	7.5894
ASVAITIP	1.0000	0.0000	1.2525	5.6790	683.0957	7.5737
ASVINNRT	1.0000	0.0000	1.2670	5.3064	444.7832	7.2873
ASVMNNSV	1.0000	0.0000	1.3250	5.3936	491.7664	7.3543
ASYNIESS	1.0000	0.0000	1.3168	5.1666	378.6782	7.1799
ATAEMLLH	1.0000	0.0000	1.2821	6.1017	1111.3396	7.8987
ATAMELLV	1.0000	0.0000	1.2550	5.9039	884.9961	7.7466
ATAQAMNP	1.0000	0.0000	1.2492	5.9870	973.8464	7.8105
ATDALAGL	1.0000	0.0000	1.2251	5.6193	637.6912	7.5278
ATDREESY	1.0000	0.0000	1.2875	5.9496	932.7297	7.7817
ATELNIAI	1.0000	0.0000	1.2239	5.5005	556.1726	7.4365
ATERDNYF	1.0000	0.0000	1.2755	6.2250	1280.7766	7.9934
ATERLWWG	1.0000	0.0000	1.4823	7.7865	7731.0980	9.1936
ATFGLQLN	1.0000	0.0000	1.2632	5.6692	675.4273	7.5662
ATGKFTVL	1.0000	0.0000	1.2453	5.9189	900.3545	7.7581
ATGKNSSI	1.0000	0.0000	1.2658	5.0657	337.1291	7.1023
ATGLDSST	1.0000	0.0000	1.2610	5.0761	341.2248	7.1104
ATHVTSSQ	1.0000	0.0000	1.3191	5.6238	641.0401	7.5313
ATIAILFA	1.0000	0.0000	1.2286	5.9176	898.9959	7.7571
ATICQGSE	1.0000	0.0000	1.3428	6.3431	1467.3897	8.0842
ATIGSHRK	1.0000	0.0000	1.2940	5.9543	937.8511	7.7853
ATIIPKLT	1.0000	0.0000	1.2078	5.5051	559.1427	7.4401
ATIKCSTV	1.0000	0.0000	1.3331	6.0778	1081.0857	7.8802
ATISSNER	1.0000	0.0000	1.2699	5.1352	365.2221	7.1557
ATKDQAWY	1.0000	0.0000	1.3562	7.0727	3398.6588	8.6449
ATKTDTRV	1.0000	0.0000	1.2121	5.7298	724.2248	7.6128
ATLPCFSL	1.0000	0.0000	1.3566	6.0207	1012.2901	7.8363
ATLQRPLQ	1.0000	0.0000	1.2289	5.6994	699.3495	7.5894
ATLYNISL	1.0000	0.0000	1.2811	5.3061	444.6423	7.2871
ATMRPPLS	1.0000	0.0000	1.2837	5.7257	720.8255	7.6096
ATMSKVEN	1.0000	0.0000	1.2902	5.6359	650.0199	7.5406
ATNAIYFN	1.0000	0.0000	1.2913	5.9564	940.1020	7.7869
ATNHDQAI	1.0000	0.0000	1.2541	5.9905	977.7322	7.8131
ATNHERQM	1.0000	0.0000	1.2842	6.3529	1483.9653	8.0917
ATNKMTSP	1.0000	0.0000	1.2726	5.4232	508.8058	7.3771
ATNKTALT	1.0000	0.0000	1.2121	5.1987	392.9508	7.2046
ATNNLGSL	1.0000	0.0000	1.2431	4.8905	275.5507	6.9676
ATNPLLFT	1.0000	0.0000	1.2437	5.4095	500.8566	7.3666
ATNQYSDT	1.0000	0.0000	1.2887	5.5895	616.2376	7.5050
ATPPNHFC	1.0000	0.0000	1.3513	6.7561	2360.4980	8.4016
ATPSGLWI	1.0000	0.0000	1.3872	6.4505	1660.4134	8.1667
ATQFPDRE	1.0000	0.0000	1.2150	6.1910	1231.6496	7.9673
ATQGYKIK	1.0000	0.0000	1.2413	6.1550	1181.6524	7.9396
ATRKPEAA	1.0000	0.0000	1.2028	5.8821	863.0069	7.7298
ATSDEFDK	1.0000	0.0000	1.2617	5.6463	657.8826	7.5486
ATSDGPSI	1.0000	0.0000	1.2753	5.3502	467.7887	7.3210
ATSEMFVL	1.0000	0.0000	1.3125	5.9745	959.8881	7.8008
ATSFTIEI	1.0000	0.0000	1.2647	5.6904	692.0958	7.5825
ATSISKWR	1.0000	0.0000	1.4001	6.1956	1238.1215	7.9708
ATSLQKNL	1.0000	0.0000	1.2360	4.9626	299.4234	7.0231
ATSPIACQ	1.0000	0.0000	1.3329	6.2305	1288.8867	7.9976
ATSPTRNK	1.0000	0.0000	1.2449	5.2333	408.8852	7.2311
ATTAFSPF	1.0000	0.0000	1.2877	5.8909	871.8165	7.7366
ATTIKLMV	1.0000	0.0000	1.2453	5.8667	847.8353	7.7180
ATTKLSIW	1.0000	0.0000	1.3642	6.1526	1178.3055	7.9377
ATTLQSSN	1.0000	0.0000	1.2473	4.8309	257.2919	6.9219
ATTPPLTL	1.0000	0.0000	1.2106	5.3240	453.9019	7.3008
ATTTNSDN	1.0000	0.0000	1.2299	4.9137	283.0162	6.9855
ATVMTKDR	1.0000	0.0000	1.2357	6.0885	1094.5493	7.8885
ATYVGCST	1.0000	0.0000	1.3859	6.5837	1935.6885	8.2691
AVCMHNFF	1.0000	0.0000	1.3739	7.4202	5071.0032	8.9121
AVDEERKC	1.0000	0.0000	1.2751	6.6497	2088.5103	8.3198
AVDNAMRK	1.0000	0.0000	1.2558	6.0759	1078.7910	7.8788
AVDSYTNN	1.0000	0.0000	1.3006	5.5166	566.6052	7.4489
AVEFKLCD	1.0000	0.0000	1.3120	6.5939	1958.4829	8.2769
AVEKVTAQ	1.0000	0.0000	1.2115	6.0584	1057.2801	7.8654
AVFLTKSQ	1.0000	0.0000	1.2800	5.6620	669.8307	7.5606
AVGKTVLT	1.0000	0.0000	1.2326	5.8146	798.5210	7.6780
AVHSLEFY	1.0000	0.0000	1.3585	6.4165	1596.7242	8.1406
AVICLMQS	1.0000	0.0000	1.3817	6.5051	1768.0791	8.2086
AVIDNLVN	1.0000	0.0000	1.2510	5.5350	578.7233	7.4630
AVINLTND	1.0000	0.0000	1.2365	5.3361	460.2913	7.3102
AVISAYLA	1.0000	0.0000	1.2982	5.9158	897.1835	7.7557
AVKSSTAE	1.0000	0.0000	1.2727	5.2995	441.2828	7.2820
AVLMVKLK	1.0000	0.0000	1.2613	5.8957	876.6573	7.7403
AVMYRVLV	1.0000	0.0000	1.2697	6.7337	2300.3854	8.3844
AVNFNTDI	1.0000	0.0000	1.2600	5.7172	713.8303	7.6031
AVNKASTI	1.0000	0.0000	1.2549	5.3695	478.3485	7.3359
AVNTEQEE	1.0000	0.0000	1.2298	5.8518	833.4722	7.7066
AVPEPRGT	1.0000	0.0000	1.2071	6.1654	1195.7828	7.9475
AVPPDFHT	1.0000	0.0000	1.2411	6.4514	1662.2307	8.1674
AVPTDELT	1.0000	0.0000	1.2167	5.6875	689.8002	7.5803
AVQPLKLS	1.0000	0.0000	1.2576	5.3791	483.6595	7.3432
AVRARLTN	1.0000	0.0000	1.2432	5.7294	723.8515	7.6124
AVRIGRRN	1.0000	0.0000	1.2394	6.1727	1205.9426	7.9532
AVRRAQEP	1.0000	0.0000	1.1962	6.2896	1379.6256	8.0430
AVSFERYQ	1.0000	0.0000	1.3170	6.4191	1601.4868	8.1426
AVSGTLDN	1.0000	0.0000	1.2661	5.3595	472.8309	7.3281
AVSHRNLH	1.0000	0.0000	1.3516	6.0433	1039.0628	7.8538
AVSKTIVD	1.0000	0.0000	1.2576	5.6538	663.5449	7.5543
AVSMGFYM	1.0000	0.0000	1.3666	6.9087	2813.8875	8.5189
AVSVQAQI	1.0000	0.0000	1.2685	5.9868	973.5641	7.8103
AVTDTKSK	1.0000	0.0000	1.2405	5.3631	474.7984	7.3309
AVTMGLNI	1.0000	0.0000	1.2711	5.9470	929.9427	7.7797
AVVYFTSQ	1.0000	0.0000	1.3224	6.3370	1457.0551	8.0795
AWAPPSSP	1.0000	0.0000	1.4061	6.3247	1436.5299	8.0700
AWATDREE	1.0000	0.0000	1.3207	6.9034	2796.7798	8.5148
AWNQDVNS	1.0000	0.0000	1.4031	6.3123	1416.2171	8.0605
AWPCVISR	1.0000	0.0000	1.4803	7.3863	4876.4657	8.8860
AWRGNDRI	1.0000	0.0000	1.3573	6.9251	2867.5776	8.5315
AWYPRSFS	1.0000	0.0000	1.4903	6.8974	2777.5802	8.5102
AYDESDPY	1.0000	0.0000	1.3182	6.2437	1308.6549	8.0078
AYDPKSRK	1.0000	0.0000	1.2839	5.8353	817.8039	7.6939
AYKKMRDF	1.0000	0.0000	1.2665	6.6027	1978.5268	8.2837
AYKQLQIE	1.0000	0.0000	1.2472	6.1302	1148.3376	7.9205
AYLAKETS	1.0000	0.0000	1.2823	5.6305	645.9737	7.5364
AYLNKINL	1.0000	0.0000	1.2662	5.3964	493.3882	7.3565
AYNMLDCR	1.0000	0.0000	1.3781	6.7861	2443.5268	8.4247
AYNSTQGG	1.0000	0.0000	1.3175	5.9279	909.7153	7.7650
AYPQARPK	1.0000	0.0000	1.2268	6.3180	1425.4594	8.0648
AYPSSDDR	1.0000	0.0000	1.3177	5.6925	693.7971	7.5841
AYPTYNVT	1.0000	0.0000	1.2959	6.2693	1347.8336	8.0275
AYREDQSS	1.0000	0.0000	1.3265	5.7861	772.6940	7.6560
AYSGSLNE	1.0000	0.0000	1.3198	5.4002	495.5379	7.3594
AYSMSGPS	1.0000	0.0000	1.3797	5.7386	731.5995	7.6195
AYSSKNAN	1.0000	0.0000	1.2980	5.1538	373.1465	7.1701
AYTTLLFG	1.0000	0.0000	1.2830	6.0402	1035.2754	7.8513
AYYSSQFP	1.0000	0.0000	1.3901	6.2378	1299.7579	8.0032
AYYTTSSS	1.0000	0.0000	1.3551	5.4801	543.2869	7.4209
CADKIKTK	1.0000	0.0000	1.2798	6.1673	1198.4456	7.9490
CAGGVKSI	1.0000	0.0000	1.3552	6.4889	1735.4280	8.1962
CAGRNSNE	1.0000	0.0000	1.3657	6.0231	1015.0815	7.8382
CAIENCSA	1.0000	0.0000	1.4350	6.6682	2133.3532	8.3340
CAILISYL	1.0000	0.0000	1.3782	6.2188	1271.6867	7.9886
CALVKLKH	1.0000	0.0000	1.3435	6.4304	1622.5208	8.1513
CAMTRSKS	1.0000	0.0000	1.3956	6.1049	1115.3695	7.9011
CANDTLNG	1.0000	0.0000	1.3246	5.9407	923.2343	7.7749
CAQDGDKK	1.0000	0.0000	1.2824	6.4944	1746.5595	8.2005
CARSENTS	1.0000	0.0000	1.3614	5.7331	726.9449	7.6153
CASNGVYD	1.0000	0.0000	1.4027	6.5371	1834.6283	8.2333
CASRINAP	1.0000	0.0000	1.3481	6.1275	1144.7786	7.9184
CATTTNSD	1.0000	0.0000	1.3231	5.7287	723.2844	7.6119
CAVKSSTA	1.0000	0.0000	1.3621	5.8830	863.8966	7.7305
CCEERQSD	1.0000	0.0000	1.4253	6.9825	3063.4444	8.5756
CCWYSADK	1.0000	0.0000	1.6073	8.0009	9895.3301	9.3584
CDAGTYSI	1.0000	0.0000	1.3762	6.5554	1873.5349	8.2473
CDGEAEDS	1.0000	0.0000	1.3379	6.3506	1480.1155	8.0900
CDGQAILV	1.0000	0.0000	1.2970	6.6285	2038.0079	8.3035
CDKLIMEI	1.0000	0.0000	1.3147	6.5393	1839.2837	8.2350
CDRDLSIS	1.0000	0.0000	1.3585	5.7988	784.1214	7.6658
CDRGTSYL	1.0000	0.0000	1.3889	6.4417	1643.7047	8.1599
CDSHYTQR	1.0000	0.0000	1.4122	6.8633	2670.6560	8.4840
CDSRTDAF	1.0000	0.0000	1.3549	6.3928	1553.6476	8.1223
CDTSDDSS	1.0000	0.0000	1.3521	5.4792	542.7250	7.4202
CDTYNRGM	1.0000	0.0000	1.3682	6.9629	2995.0758	8.5605
CDWKLAIW	1.0000	0.0000	1.5637	8.1721	12050.7704	9.4900
CEAGSGNN	1.0000	0.0000	1.3707	6.0598	1058.9181	7.8664
CEAHSQGF	1.0000	0.0000	1.3957	6.9452	2934.8010	8.5470
CEERQSDT	1.0000	0.0000	1.3381	6.2868	1375.2878	8.0409
CEGNALHT	1.0000	0.0000	1.3545	6.4961	1749.9092	8.2017
CELMRKMV	1.0000	0.0000	1.3425	6.9975	3116.8896	8.5871
CELSTVSV	1.0000	0.0000	1.3752	5.8966	877.5390	7.7410
CEMHISNA	1.0000	0.0000	1.4175	6.6212	2021.0252	8.2979
CENMPCIN	1.0000	0.0000	1.4368	6.9961	3111.9235	8.5861
CENQGPTI	1.0000	0.0000	1.3094	6.4191	1601.5080	8.1426
CEPEILQN	1.0000	0.0000	1.3125	6.2477	1314.7178	8.0109
CESSFHFD	1.0000	0.0000	1.4599	6.6526	2095.3174	8.3220
CFDSSWKT	1.0000	0.0000	1.5191	6.8938	2766.1069	8.5074
CFFLIKNL	1.0000	0.0000	1.3589	6.3069	1407.3621	8.0563
CFGQAASL	1.0000	0.0000	1.3740	6.4651	1688.6715	8.1780
CFIKAMSA	1.0000	0.0000	1.3826	6.6475	2083.1852	8.3181
CFNENEAT	1.0000	0.0000	1.3398	6.2678	1345.4167	8.0263
CFNPIAIC	1.0000	0.0000	1.3956	7.1522	3724.6802	8.7061
CFNRILQN	1.0000	0.0000	1.3547	6.2777	1360.9713	8.0339
CFRGDQIQ	1.0000	0.0000	1.2709	7.0252	3218.0310	8.6085
CFSDLLDH	1.0000	0.0000	1.3996	6.3579	1492.4903	8.0955
CFSLTTFT	1.0000	0.0000	1.3750	6.1968	1239.7970	7.9717
CGAVINLT	1.0000	0.0000	1.3251	6.2839	1370.6017	8.0386
CGGNNDKA	1.0000	0.0000	1.3330	6.2301	1288.3486	7.9973
CGGTRHVF	1.0000	0.0000	1.2970	7.3509	4681.9185	8.8588
CGKSKTSS	1.0000	0.0000	1.3578	5.4782	542.1099	7.4194
CGLEQQKD	1.0000	0.0000	1.2992	6.4956	1748.9115	8.2014
CGQRGCAM	1.0000	0.0000	1.3232	7.7658	7548.5537	9.1777
CGRISNHT	1.0000	0.0000	1.3966	6.4179	1599.3480	8.1417
CGSNVCLN	1.0000	0.0000	1.4597	6.4518	1663.0089	8.1677
CHNMQPDD	1.0000	0.0000	1.3551	6.9046	2800.8646	8.5158
CHSDDTEL	1.0000	0.0000	1.3693	6.2449	1310.4383	8.0087
CHWVADSL	1.0000	0.0000	1.5268	7.4129	5028.2679	8.9064
CIAFKAPE	1.0000	0.0000	1.2834	6.7030	2220.6447	8.3608
CIEGNLNN	1.0000	0.0000	1.3348	5.8517	833.3236	7.7064
CIKDYPNN	1.0000	0.0000	1.3523	6.3123	1416.2724	8.0605
CIKTSIRG	1.0000	0.0000	1.3419	6.2443	1309.4921	8.0082
CINHYLAT	1.0000	0.0000	1.3832	6.6802	2163.0734	8.3433
CIPDDSEM	1.0000	0.0000	1.3586	6.4809	1719.6607	8.1901
CISLHLSD	1.0000	0.0000	1.3903	5.8759	856.8964	7.7251
CISQREPS	1.0000	0.0000	1.3754	6.0941	1101.6375	7.8928
CISYQKEE	1.0000	0.0000	1.3723	6.5529	1868.2969	8.2455
CITLKSGF	1.0000	0.0000	1.3640	6.2028	1248.4897	7.9763
CIYCTISQ	1.0000	0.0000	1.4612	7.1161	3573.0461	8.6783
CKDANLSN	1.0000	0.0000	1.3264	5.5372	580.2120	7.4648
CKHFNIEF	1.0000	0.0000	1.3665	6.9717	3025.6235	8.5673
CKILAVSM	1.0000	0.0000	1.3758	6.3585	1493.5689	8.0960
CKLGQTFP	1.0000	0.0000	1.3189	6.5596	1882.6880	8.2506
CKLTKKAI	1.0000	0.0000	1.2888	6.0165	1007.4700	7.8331
CKNEFSKT	1.0000	0.0000	1.3541	5.9762	961.7932	7.8022
CKPHAEPE	1.0000	0.0000	1.2960	6.8025	2490.0832	8.4373
CKRAMPPN	1.0000	0.0000	1.3299	6.5897	1949.0415	8.2737
CKVTKSNP	1.0000	0.0000	1.3369	5.8581	839.4947	7.7114
CKYKYALN	1.0000	0.0000	1.3845	6.6016	1975.9919	8.2829
CLCPTHGQ	1.0000	0.0000	1.4061	7.3429	4638.9674	8.8526
CLFDSSIK	1.0000	0.0000	1.3748	5.8662	847.4190	7.7176
CLFLKNGV	1.0000	0.0000	1.3546	6.3104	1413.1156	8.0590
CLFQDQNS	1.0000	0.0000	1.3752	6.1520	1177.4828	7.9373
CLISNLFL	1.0000	0.0000	1.3545	5.7160	712.8362	7.6022
CLISNNSP	1.0000	0.0000	1.3371	5.3440	464.4873	7.3162
CLKGAKLA	1.0000	0.0000	1.3076	6.1472	1171.0138	7.9336
CLKSRSNV	1.0000	0.0000	1.3630	5.6409	653.7952	7.5445
CLLGCDKL	1.0000	0.0000	1.4017	6.6182	2014.0121	8.2956
CLMIRDLD	1.0000	0.0000	1.3308	6.4872	1732.0267	8.1949
CLMQSFLQ	1.0000	0.0000	1.4065	6.4793	1716.3547	8.1888
CLNEKENS	1.0000	0.0000	1.3313	5.5820	610.8922	7.4992
CLNESKAR	1.0000	0.0000	1.3427	5.8648	845.9791	7.7165
CLQNKFSY	1.0000	0.0000	1.4119	6.3367	1456.5199	8.0792
CLQNTNPN	1.0000	0.0000	1.3201	5.6870	689.3782	7.5798
CLRINNIN	1.0000	0.0000	1.3284	5.8006	785.6937	7.6672
CLRQATIA	1.0000	0.0000	1.2948	6.4268	1615.8324	8.1485
CLSKRGIH	1.0000	0.0000	1.3888	6.4652	1688.7874	8.1780
CLSRTLAK	1.0000	0.0000	1.3312	5.7940	779.7705	7.6621
CLTSGSQN	1.0000	0.0000	1.3613	5.6253	642.1582	7.5325
CLTTLPVS	1.0000	0.0000	1.3342	5.8096	793.9601	7.6741
CMHNFFRT	1.0000	0.0000	1.3885	7.2834	4332.0073	8.8069
CMRKMVTA	1.0000	0.0000	1.3202	7.0701	3388.6270	8.6430
CNADYLQA	1.0000	0.0000	1.3484	6.5178	1794.1171	8.2184
CNAHHGRG	1.0000	0.0000	1.3628	7.2330	4087.5829	8.7681
CNASSSID	1.0000	0.0000	1.3569	5.4188	506.2636	7.3737
CNEGHNTL	1.0000	0.0000	1.3684	6.2700	1348.8372	8.0280
CNETTNLT	1.0000	0.0000	1.3044	5.6677	674.2842	7.5651
CNEYTDMR	1.0000	0.0000	1.3635	6.8695	2689.7245	8.4887
CNFKPKFP	1.0000	0.0000	1.3396	6.5675	1899.9824	8.2567
CNFNAVNT	1.0000	0.0000	1.3576	6.1230	1138.8617	7.9150
CNIDQCNA	1.0000	0.0000	1.4074	6.7590	2368.3952	8.4038
CNKRFMET	1.0000	0.0000	1.3524	6.7017	2217.2086	8.3598
CNLGKNYL	1.0000	0.0000	1.3682	6.0931	1100.3386	7.8920
CNMSDTSS	1.0000	0.0000	1.3873	5.5730	604.6241	7.4923
CNNLHYVR	1.0000	0.0000	1.4162	6.7240	2275.0468	8.3770
CNPIQDHQ	1.0000	0.0000	1.3323	6.7233	2273.2291	8.3764
CNPLSELS	1.0000	0.0000	1.3382	5.3998	495.2830	7.3591
CNPNNPNT	1.0000	0.0000	1.3170	5.5914	617.5691	7.5064
CNPWNKSD	1.0000	0.0000	1.4739	6.6540	2098.8916	8.3232
CNQGLGYK	1.0000	0.0000	1.3658	6.6485	2085.4565	8.3189
CNQSKGYS	1.0000	0.0000	1.4194	6.1133	1126.2077	7.9075
CNQVHKVK	1.0000	0.0000	1.3497	6.7116	2242.8121	8.3674
CNRDEMRP	1.0000	0.0000	1.3282	6.7325	2297.3565	8.3835
CNRIATTP	1.0000	0.0000	1.3043	6.2245	1280.1047	7.9930
CNSTVQNK	1.0000	0.0000	1.3479	5.7870	773.5363	7.6567
CNVIVIHE	1.0000	0.0000	1.3373	6.8550	2645.3514	8.4776
CPASASLL	1.0000	0.0000	1.3484	5.6205	638.5808	7.5287
CPIQNGHN	1.0000	0.0000	1.3657	6.5843	1936.9652	8.2696
CPSAFSPS	1.0000	0.0000	1.4030	5.8673	848.4547	7.7185
CPTHGQNG	1.0000	0.0000	1.3467	6.8114	2515.9252	8.4441
CPVDKRFD	1.0000	0.0000	1.2887	6.7929	2462.6472	8.4299
CQANTDLR	1.0000	0.0000	1.3154	6.1758	1210.1958	7.9555
CQDPSPPN	1.0000	0.0000	1.3433	6.0692	1070.4550	7.8736
CQEPISFT	1.0000	0.0000	1.3556	6.4322	1625.9029	8.1527
CQETLTQG	1.0000	0.0000	1.3038	6.4169	1597.4478	8.1409
CQFMIFGL	1.0000	0.0000	1.3333	7.2150	4003.9667	8.7544
CQGSESSN	1.0000	0.0000	1.3843	5.6117	632.1334	7.5220
CQNKELTT	1.0000	0.0000	1.3066	5.9455	928.3247	7.7785
CQNVRSNH	1.0000	0.0000	1.4124	6.3466	1473.2759	8.0869
CQSFATNN	1.0000	0.0000	1.3716	5.9921	979.5699	7.8144
CQTISKSN	1.0000	0.0000	1.3484	5.6014	624.7282	7.5141
CQTLQSKI	1.0000	0.0000	1.3365	5.9991	987.4226	7.8197
CQVRKPSN	1.0000	0.0000	1.3590	6.1735	1206.9976	7.9538
CQWLKIKQ	1.0000	0.0000	1.4279	7.2561	4197.6460	8.7859
CREWSTAV	1.0000	0.0000	1.4827	7.3024	4427.5906	8.8215
CRMMKSSE	1.0000	0.0000	1.4401	6.4690	1696.1904	8.1809
CRTELIAK	1.0000	0.0000	1.2949	6.2857	1373.4537	8.0400
CRTMKDEL	1.0000	0.0000	1.3218	6.5127	1783.6597	8.2145
CSAYSMSG	1.0000	0.0000	1.4785	6.3360	1455.3036	8.0787
CSDQPQFR	1.0000	0.0000	1.3607	6.6164	2009.9098	8.2942
CSFKPRHY	1.0000	0.0000	1.4292	7.0454	3293.4658	8.6239
CSGCNFNA	1.0000	0.0000	1.4815	6.7408	2319.5150	8.3899
CSGTLCSL	1.0000	0.0000	1.4497	6.2099	1258.6689	7.9818
CSIDLISK	1.0000	0.0000	1.3449	5.6609	668.9714	7.5598
CSKKAYPS	1.0000	0.0000	1.3953	6.0856	1090.8411	7.8862
CSLITHKD	1.0000	0.0000	1.3661	6.1636	1193.3823	7.9462
CSLSDPCN	1.0000	0.0000	1.4423	6.1340	1153.4110	7.9235
CSLSSHKF	1.0000	0.0000	1.4299	5.8886	869.5094	7.7348
CSMPDMEL	1.0000	0.0000	1.4006	6.5911	1952.2882	8.2748
CSNSNEGA	1.0000	0.0000	1.3677	5.6504	660.9761	7.5518
CSNVAHGN	1.0000	0.0000	1.4125	6.3376	1458.1308	8.0800
CSPLIRQK	1.0000	0.0000	1.3420	6.1137	1126.7395	7.9078
CSPVPKGK	1.0000	0.0000	1.3452	6.2813	1366.4856	8.0366
CSRLIFNL	1.0000	0.0000	1.3703	5.9628	947.1054	7.7919
CSRLITRR	1.0000	0.0000	1.3505	6.1947	1236.8895	7.9701
CSSGPNGE	1.0000	0.0000	1.3878	5.9668	951.4676	7.7950
CSSTMDIF	1.0000	0.0000	1.4190	6.2971	1391.5698	8.0488
CSSTSQRS	1.0000	0.0000	1.3733	5.3783	483.2229	7.3426
CSTDIKNK	1.0000	0.0000	1.3226	5.7315	725.6170	7.6141
CSTVVPNS	1.0000	0.0000	1.3767	5.8414	823.4731	7.6985
CSVAQTPL	1.0000	0.0000	1.3464	6.1469	1170.5837	7.9333
CSYDSSST	1.0000	0.0000	1.4022	5.5339	577.9971	7.4622
CTASISNT	1.0000	0.0000	1.3421	5.5498	588.6951	7.4744
CTDDHIPV	1.0000	0.0000	1.3023	6.8094	2510.1017	8.4426
CTDGIKME	1.0000	0.0000	1.3039	6.7251	2277.9499	8.3778
CTFIDNVH	1.0000	0.0000	1.3564	6.8222	2547.1393	8.4524
CTGGFASP	1.0000	0.0000	1.3693	6.5877	1944.6639	8.2722
CTGNGSMK	1.0000	0.0000	1.3915	6.3249	1436.8136	8.0701
CTISQKEC	1.0000	0.0000	1.4213	6.7324	2297.0017	8.3834
CTLDQVQH	1.0000	0.0000	1.3289	6.7676	2391.9400	8.4104
CTLNSSTN	1.0000	0.0000	1.3162	5.1480	370.6482	7.1656
CTMVQQKT	1.0000	0.0000	1.3118	6.7407	2319.1429	8.3898
CTNEIRSK	1.0000	0.0000	1.3395	5.9338	915.9072	7.7695
CTSLRSTT	1.0000	0.0000	1.3398	5.5555	592.5560	7.4788
CTSSDSIL	1.0000	0.0000	1.3449	5.3534	469.5457	7.3235
CTSTVQAI	1.0000	0.0000	1.3402	6.2243	1279.7839	7.9929
CTTNNHTT	1.0000	0.0000	1.3433	6.0303	1023.5513	7.8437
CTTPEKDA	1.0000	0.0000	1.2794	6.2682	1346.0178	8.0266
CTVGRSAD	1.0000	0.0000	1.3510	6.4213	1605.4951	8.1442
CVHDRANG	1.0000	0.0000	1.3399	6.9024	2793.6870	8.5141
CVHRLMAM	1.0000	0.0000	1.3503	7.3829	4857.5628	8.8834
CVISREGN	1.0000	0.0000	1.3690	6.3323	1449.1415	8.0758
CVNITSNT	1.0000	0.0000	1.3413	5.7264	721.3986	7.6102
CVPSISKN	1.0000	0.0000	1.3635	5.7461	737.9680	7.6253
CVSLNLRF	1.0000	0.0000	1.3828	6.0640	1064.0491	7.8696
CVTKIDLA	1.0000	0.0000	1.2966	6.2764	1358.8022	8.0329
CVTSGEDN	1.0000	0.0000	1.3580	6.1385	1159.3494	7.9269
CWYSADKL	1.0000	0.0000	1.5156	7.2273	4060.8553	8.7638
CYCNRIAT	1.0000	0.0000	1.4205	7.2260	4054.6473	8.7627
CYERSLDA	1.0000	0.0000	1.3815	6.4551	1669.1784	8.1702
CYKSIHPS	1.0000	0.0000	1.4459	6.4673	1692.9656	8.1797
CYSTPIIP	1.0000	0.0000	1.3674	6.4646	1687.5924	8.1775
CYVVLQSP	1.0000	0.0000	1.3976	6.6430	2072.4732	8.3147
DADSLQIQ	1.0000	0.0000	1.2538	5.5498	588.6980	7.4744
DAECENQG	1.0000	0.0000	1.3061	6.5148	1787.9690	8.2161
DAELLYME	1.0000	0.0000	1.2812	6.1873	1226.3533	7.9644
DAFMVDKA	1.0000	0.0000	1.2358	6.4024	1570.9301	8.1297
DAFYDNSI	1.0000	0.0000	1.3154	5.9107	891.9678	7.7519
DAGQLNPQ	1.0000	0.0000	1.2401	5.7676	756.4234	7.6418
DAGSTSVN	1.0000	0.0000	1.2837	5.2337	409.0711	7.2314
DAGTYSIM	1.0000	0.0000	1.3203	6.2185	1271.1795	7.9884
DAGYLITL	1.0000	0.0000	1.2608	5.9076	888.6996	7.7494
DAHFSMIS	1.0000	0.0000	1.3740	6.1049	1115.3478	7.9011
DAHSMTIM	1.0000	0.0000	1.3404	6.3643	1503.5237	8.1004
DAIESVEQ	1.0000	0.0000	1.2575	5.8258	808.8273	7.6865
DAIPQFVA	1.0000	0.0000	1.2082	6.3134	1418.0548	8.0614
DAKEMDDQ	1.0000	0.0000	1.2208	6.1310	1149.3874	7.9211
DAKITEDR	1.0000	0.0000	1.2021	5.8136	797.5777	7.6772
DAKTERID	1.0000	0.0000	1.2021	5.8136	797.5777	7.6772
DAKVNNLA	1.0000	0.0000	1.2373	5.3510	468.2622	7.3216
DALAGLKR	1.0000	0.0000	1.2296	5.6872	689.5963	7.5801
DALNGANE	1.0000	0.0000	1.2434	5.4639	533.2695	7.4084
DALSVCNL	1.0000	0.0000	1.3440	5.7716	759.8950	7.6449
DAMANEDP	1.0000	0.0000	1.2438	5.9855	972.1557	7.8093
DAMDPMYN	1.0000	0.0000	1.3002	6.5294	1818.3324	8.2274
DAMSSSVV	1.0000	0.0000	1.3420	5.5013	556.6726	7.4371
DANATIIP	1.0000	0.0000	1.2168	5.6374	651.1178	7.5417
DANLSNSN	1.0000	0.0000	1.2307	4.5125	178.3310	6.6771
DANNMTNK	1.0000	0.0000	1.2592	5.3628	474.6284	7.3307
DANNPFLQ	1.0000	0.0000	1.2601	5.5934	618.9436	7.5079
DANNQPTK	1.0000	0.0000	1.2280	5.3741	480.8769	7.3394
DANTNFLS	1.0000	0.0000	1.2649	5.1388	366.7596	7.1585
DAPLNDQQ	1.0000	0.0000	1.2300	5.6348	649.2039	7.5398
DAPSNKKI	1.0000	0.0000	1.2410	5.2409	412.4821	7.2370
DAPTKPNN	1.0000	0.0000	1.2231	5.3199	451.7959	7.2977
DAQSLRPN	1.0000	0.0000	1.2612	5.3746	481.1401	7.3398
DARGPAED	1.0000	0.0000	1.1982	6.1205	1135.6285	7.9131
DARKGNLP	1.0000	0.0000	1.2366	5.6374	651.1365	7.5417
DARLGGRS	1.0000	0.0000	1.2793	5.8231	806.3863	7.6845
DARMLSNG	1.0000	0.0000	1.3029	5.6881	690.3074	7.5807
DARNREAN	1.0000	0.0000	1.2429	5.6740	679.1945	7.5699
DASHADRM	1.0000	0.0000	1.3140	6.2562	1327.5620	8.0173
DASLKKAK	1.0000	0.0000	1.2325	5.1989	393.0112	7.2047
DASVMNNS	1.0000	0.0000	1.3088	5.2675	425.3147	7.2574
DATELNIA	1.0000	0.0000	1.2225	5.4755	540.4118	7.4173
DATSFTIE	1.0000	0.0000	1.2632	5.6654	672.4833	7.5633
DAVEKVTA	1.0000	0.0000	1.2102	5.9788	964.6096	7.8041
DAVPPDFH	1.0000	0.0000	1.2321	6.5242	1807.5108	8.2234
DAYKQLQI	1.0000	0.0000	1.2468	6.0908	1097.4533	7.8903
DCDRGTSY	1.0000	0.0000	1.3801	6.5925	1955.2844	8.2758
DCFNPIAI	1.0000	0.0000	1.3150	6.5294	1818.2862	8.2273
DCGGNNDK	1.0000	0.0000	1.3312	6.1961	1238.9221	7.9712
DCHWVADS	1.0000	0.0000	1.5132	7.5637	5981.4229	9.0223
DCLLGCDK	1.0000	0.0000	1.3922	6.7689	2395.7870	8.4115
DCRTELIA	1.0000	0.0000	1.2926	6.3526	1483.3789	8.0914
DCSPLIRQ	1.0000	0.0000	1.3433	6.1806	1216.9188	7.9592
DCTGNGSM	1.0000	0.0000	1.3930	6.3917	1551.8098	8.1215
DCTVGRSA	1.0000	0.0000	1.3510	6.4213	1605.4951	8.1442
DDAELLYM	1.0000	0.0000	1.2803	6.1479	1172.0120	7.9341
DDAMSSSV	1.0000	0.0000	1.3258	5.3752	481.4503	7.3402
DDARMLSN	1.0000	0.0000	1.2888	5.5554	592.4595	7.4787
DDCDRGTS	1.0000	0.0000	1.3398	6.2612	1335.2779	8.0212
DDCLLGCD	1.0000	0.0000	1.3904	6.8358	2587.5350	8.4629
DDDESNGI	1.0000	0.0000	1.2592	5.4873	547.7885	7.4264
DDDINSSN	1.0000	0.0000	1.2501	4.8464	261.9280	6.9338
DDDNPPEE	1.0000	0.0000	1.2157	5.6965	696.9721	7.5872
DDDNYTSD	1.0000	0.0000	1.2815	5.5487	587.9088	7.4736
DDDPSLCT	1.0000	0.0000	1.3246	5.9071	888.2325	7.7490
DDDVQTEY	1.0000	0.0000	1.2318	6.2625	1337.3335	8.0222
DDEHSDNQ	1.0000	0.0000	1.2929	5.7331	727.0041	7.6153
DDERNVDL	1.0000	0.0000	1.2354	5.6775	681.9015	7.5726
DDESNGIF	1.0000	0.0000	1.2859	5.7176	714.1484	7.6034
DDETRNDS	1.0000	0.0000	1.2500	5.3528	469.2203	7.3230
DDGPSVGK	1.0000	0.0000	1.2681	5.8326	815.1781	7.6918
DDHIPVII	1.0000	0.0000	1.2219	6.3093	1411.3130	8.0582
DDIELFAR	1.0000	0.0000	1.2285	6.0328	1026.5728	7.8457
DDINLSKS	1.0000	0.0000	1.2433	4.8209	254.3455	6.9142
DDINSSNN	1.0000	0.0000	1.2408	4.6543	209.9481	6.7861
DDKAQNFE	1.0000	0.0000	1.2397	5.8833	864.1770	7.7307
DDKVSQGT	1.0000	0.0000	1.2609	5.6812	684.8105	7.5754
DDLDELRP	1.0000	0.0000	1.2195	5.6183	636.9438	7.5270
DDMSIILT	1.0000	0.0000	1.2729	5.5946	619.8598	7.5089
DDNDISLL	1.0000	0.0000	1.2362	5.0136	317.5198	7.0623
DDNFQLKN	1.0000	0.0000	1.2538	5.4670	535.1509	7.4108
DDNKLGRK	1.0000	0.0000	1.2325	5.5110	562.9856	7.4446
DDNLELSN	1.0000	0.0000	1.2329	4.8359	258.7623	6.9257
DDNPPEEN	1.0000	0.0000	1.2298	5.5043	558.6610	7.4395
DDNYTSDY	1.0000	0.0000	1.3259	5.8799	860.8922	7.7282
DDPDFPTE	1.0000	0.0000	1.2126	6.0068	996.2864	7.8257
DDPHGVII	1.0000	0.0000	1.2241	6.4171	1597.7996	8.1410
DDPMTENM	1.0000	0.0000	1.2724	6.1307	1149.0516	7.9209
DDPMTHET	1.0000	0.0000	1.2536	6.2880	1377.2026	8.0418
DDPPKQES	1.0000	0.0000	1.2446	5.5855	613.3466	7.5018
DDPSLCTF	1.0000	0.0000	1.3527	6.1375	1157.9820	7.9261
DDQNLPGY	1.0000	0.0000	1.2715	5.9852	971.7972	7.8091
DDQNMLMP	1.0000	0.0000	1.2851	6.0930	1100.2663	7.8920
DDQQWQAY	1.0000	0.0000	1.3373	7.3377	4611.2912	8.8486
DDQSPHSI	1.0000	0.0000	1.3136	5.6598	668.1268	7.5589
DDQYVACQ	1.0000	0.0000	1.2878	7.0325	3244.8929	8.6140
DDREHKSR	1.0000	0.0000	1.2891	5.9708	955.8101	7.7980
DDRLTVQA	1.0000	0.0000	1.2216	5.8711	852.2031	7.7214
DDSCALVK	1.0000	0.0000	1.3380	6.0476	1044.1636	7.8570
DDSEMKVE	1.0000	0.0000	1.2817	5.9062	887.3142	7.7484
DDSKIRTV	1.0000	0.0000	1.2522	5.5898	616.3893	7.5051
DDSRKDLG	1.0000	0.0000	1.2557	5.4935	551.7080	7.4311
DDSRNPPA	1.0000	0.0000	1.2561	5.4712	537.7330	7.4140
DDSSELLL	1.0000	0.0000	1.2410	4.7928	246.2378	6.8926
DDSSHSPL	1.0000	0.0000	1.3060	5.1278	362.1221	7.1500
DDSSVAFK	1.0000	0.0000	1.2997	5.5293	574.9228	7.4586
DDTDESQA	1.0000	0.0000	1.2439	5.5626	597.3786	7.4842
DDTELTRN	1.0000	0.0000	1.2231	5.4058	498.7625	7.3638
DDTKCMRK	1.0000	0.0000	1.3075	6.5572	1877.4853	8.2487
DDTLNQNN	1.0000	0.0000	1.2271	5.0386	326.7990	7.0815
DDTLPLIT	1.0000	0.0000	1.2101	5.3623	474.3512	7.3303
DDTPSVMC	1.0000	0.0000	1.3665	6.4699	1697.9812	8.1816
DDVQTEYH	1.0000	0.0000	1.2552	6.5864	1941.7486	8.2712
DEAVTMGL	1.0000	0.0000	1.2483	6.1535	1179.5649	7.9384
DECLCPTH	1.0000	0.0000	1.4029	7.1698	3800.8694	8.7196
DEDSDSSA	1.0000	0.0000	1.2724	5.0025	313.4821	7.0537
DEEFPQDV	1.0000	0.0000	1.2092	6.2992	1395.0723	8.0505
DEEKFVAL	1.0000	0.0000	1.2343	6.0104	1000.4062	7.8284
DEENGSRN	1.0000	0.0000	1.2737	5.4056	498.6170	7.3636
DEEPPPMS	1.0000	0.0000	1.2751	5.9235	905.1253	7.7616
DEERKCSL	1.0000	0.0000	1.3376	6.0623	1061.9903	7.8683
DEESLIKS	1.0000	0.0000	1.2575	5.0918	347.4247	7.1224
DEFVDNKV	1.0000	0.0000	1.2501	6.0218	1013.6100	7.8372
DEFYNSEI	1.0000	0.0000	1.3184	5.9555	939.1327	7.7863
DEGGMRKM	1.0000	0.0000	1.2419	6.6649	2125.2010	8.3315
DEGPKKID	1.0000	0.0000	1.2044	5.8477	829.5522	7.7034
DEGSVLNQ	1.0000	0.0000	1.2775	5.5173	567.0593	7.4494
DEGTESRN	1.0000	0.0000	1.2667	5.5249	572.0638	7.4553
DEHSDNQL	1.0000	0.0000	1.2935	5.5824	611.1537	7.4994
DEIHERLL	1.0000	0.0000	1.2563	5.9810	967.1102	7.8058
DEITFKTL	1.0000	0.0000	1.2287	5.6904	692.0868	7.5825
DEKGNNAS	1.0000	0.0000	1.2593	5.2373	410.7825	7.2342
DEKIPCTT	1.0000	0.0000	1.2791	6.2591	1332.1283	8.0196
DEKNSDSK	1.0000	0.0000	1.2475	4.9192	284.8212	6.9897
DELHHWSS	1.0000	0.0000	1.4928	6.7166	2255.7899	8.3713
DELLSHLG	1.0000	0.0000	1.2946	5.5260	572.7825	7.4561
DELRPHNF	1.0000	0.0000	1.2854	6.1311	1149.6072	7.9213
DELRSLNR	1.0000	0.0000	1.2588	5.2201	402.7315	7.2210
DELTNCAG	1.0000	0.0000	1.3162	6.1722	1205.2086	7.9528
DEMLVSKA	1.0000	0.0000	1.2867	5.7500	741.3050	7.6283
DEMRPPNG	1.0000	0.0000	1.2534	6.1719	1204.7862	7.9526
DENESKIL	1.0000	0.0000	1.2439	5.1762	382.9017	7.1873
DENSPRSF	1.0000	0.0000	1.3026	5.4048	498.1912	7.3630
DEPGPEHY	1.0000	0.0000	1.2423	6.6766	2154.0586	8.3405
DEQSLSLI	1.0000	0.0000	1.2611	5.0482	330.4206	7.0889
DEQSSSKK	1.0000	0.0000	1.2665	4.9144	283.2596	6.9861
DEQYLTKN	1.0000	0.0000	1.2619	5.7267	721.6068	7.6104
DERLESLM	1.0000	0.0000	1.2876	5.6415	654.2098	7.5449
DERNVDLP	1.0000	0.0000	1.2365	5.7030	702.2128	7.5922
DERSLYFR	1.0000	0.0000	1.3220	6.1246	1140.9947	7.9162
DERSRKEE	1.0000	0.0000	1.2552	5.7256	720.7509	7.6096
DESAENAL	1.0000	0.0000	1.2514	5.2861	434.5303	7.2717
DESDPYKN	1.0000	0.0000	1.2867	5.6194	637.8114	7.5279
DESELVNR	1.0000	0.0000	1.2687	5.4403	518.9339	7.3902
DESKKLNQ	1.0000	0.0000	1.2421	5.1247	360.8437	7.1477
DESNGIFD	1.0000	0.0000	1.2859	5.7176	714.1484	7.6034
DESQAVQP	1.0000	0.0000	1.2604	5.8666	847.7604	7.7179
DESTDLAF	1.0000	0.0000	1.2662	5.5625	597.3105	7.4841
DETKHLSI	1.0000	0.0000	1.2778	5.5801	609.5869	7.4977
DETKLQNT	1.0000	0.0000	1.2194	5.3226	453.1809	7.2998
DETPSQQH	1.0000	0.0000	1.2874	5.9577	941.4549	7.7879
DETRNDSL	1.0000	0.0000	1.2479	5.2020	394.4481	7.2071
DEVPKTNI	1.0000	0.0000	1.2240	5.6430	655.3746	7.5461
DEVRDELH	1.0000	0.0000	1.2465	6.2329	1292.4850	7.9995
DEYGRSQL	1.0000	0.0000	1.3071	6.0107	1000.7103	7.8287
DEYNLTGS	1.0000	0.0000	1.2981	5.5700	602.5471	7.4900
DFADVNKR	1.0000	0.0000	1.2472	5.9864	973.0854	7.8100
DFDPSNLI	1.0000	0.0000	1.2716	5.4202	507.0858	7.3748
DFEDVPSE	1.0000	0.0000	1.2740	5.9430	925.6901	7.7766
DFFYHRQV	1.0000	0.0000	1.2388	7.1766	3830.6383	8.7248
DFGAETNK	1.0000	0.0000	1.2461	5.8636	844.8085	7.7156
DFHTLRKR	1.0000	0.0000	1.2688	6.2148	1265.8435	7.9856
DFKCELMR	1.0000	0.0000	1.3333	6.8158	2528.5794	8.4475
DFKRTIRN	1.0000	0.0000	1.2461	5.8745	855.5212	7.7240
DFKVKPTT	1.0000	0.0000	1.2265	5.8615	842.8217	7.7140
DFLKAMAN	1.0000	0.0000	1.2749	5.9334	915.4951	7.7692
DFLSLAGK	1.0000	0.0000	1.2772	5.5110	562.9443	7.4446
DFNDNRPQ	1.0000	0.0000	1.2606	5.8062	790.8068	7.6715
DFNKNEDS	1.0000	0.0000	1.2707	5.3009	441.9919	7.2831
DFPNMKTS	1.0000	0.0000	1.3014	5.6923	693.6302	7.5840
DFPTELDN	1.0000	0.0000	1.2431	5.6384	651.9044	7.5425
DFQEDEEP	1.0000	0.0000	1.2068	6.2125	1262.5027	7.9838
DFSFSANN	1.0000	0.0000	1.3160	5.3161	449.8221	7.2948
DFSPIIFL	1.0000	0.0000	1.2935	5.8677	848.8064	7.7187
DFSSGTNS	1.0000	0.0000	1.2996	5.0273	322.5837	7.0728
DFVGALDG	1.0000	0.0000	1.2405	6.2641	1339.7216	8.0234
DFYASSAN	1.0000	0.0000	1.3399	5.6432	655.4823	7.5462
DGDKKQNP	1.0000	0.0000	1.2264	5.6709	676.7793	7.5675
DGDQGVLD	1.0000	0.0000	1.2271	6.0794	1083.1497	7.8815
DGEAEDSS	1.0000	0.0000	1.2818	5.4512	525.5029	7.3986
DGFAKTTE	1.0000	0.0000	1.2259	5.9829	969.2490	7.8073
DGIFKHFS	1.0000	0.0000	1.3308	6.3578	1492.3206	8.0954
DGIKMEDR	1.0000	0.0000	1.2250	6.2711	1350.6073	8.0288
DGIRQNGW	1.0000	0.0000	1.3619	7.0075	3153.0117	8.5948
DGKTIHNF	1.0000	0.0000	1.2791	6.1391	1160.1748	7.9274
DGLISFAN	1.0000	0.0000	1.2867	5.5615	596.6337	7.4834
DGLKSIAR	1.0000	0.0000	1.2597	5.5524	590.4505	7.4764
DGLSAKSV	1.0000	0.0000	1.2814	5.2809	431.9476	7.2677
DGNLQPLN	1.0000	0.0000	1.2444	5.3110	447.1808	7.2909
DGNLSFAK	1.0000	0.0000	1.2815	5.4696	536.7658	7.4128
DGNSNLQP	1.0000	0.0000	1.2631	5.1852	386.8798	7.1942
DGPADQIS	1.0000	0.0000	1.2557	5.7792	766.6045	7.6507
DGPHIKLP	1.0000	0.0000	1.2474	6.0739	1076.2484	7.8772
DGPSIQNE	1.0000	0.0000	1.2677	5.5924	618.2991	7.5072
DGPSVGKQ	1.0000	0.0000	1.2729	5.9122	893.4926	7.7530
DGQAILVL	1.0000	0.0000	1.2356	5.8548	836.3587	7.7089
DGQSDKLW	1.0000	0.0000	1.3882	6.4516	1662.5898	8.1676
DGQSRDQF	1.0000	0.0000	1.2846	6.1008	1110.1615	7.8979
DGQTKKNP	1.0000	0.0000	1.2265	5.5982	622.3824	7.5116
DGSQLPTN	1.0000	0.0000	1.2594	5.3046	443.8679	7.2859
DGSSSTNS	1.0000	0.0000	1.2585	4.5204	179.9558	6.6832
DGTDCHWV	1.0000	0.0000	1.4261	7.8663	8474.2558	9.2549
DGTGHDIL	1.0000	0.0000	1.2541	6.1498	1174.4931	7.9356
DGTGSRKL	1.0000	0.0000	1.2665	5.5535	591.1578	7.4772
DGTNSFTN	1.0000	0.0000	1.2777	5.3156	449.5451	7.2944
DGVHNLLS	1.0000	0.0000	1.3090	5.5714	603.4952	7.4910
DGYRLMSD	1.0000	0.0000	1.3328	6.1776	1212.7142	7.9569
DGYVLENK	1.0000	0.0000	1.2774	5.9786	964.4587	7.8040
DHAKPDYQ	1.0000	0.0000	1.2527	6.4863	1730.4120	8.1943
DHANATNH	1.0000	0.0000	1.3036	6.0176	1008.7501	7.8340
DHDKSSVF	1.0000	0.0000	1.3416	5.8192	802.7383	7.6815
DHDSKNNH	1.0000	0.0000	1.3275	5.6790	683.0672	7.5737
DHFKNQVY	1.0000	0.0000	1.3086	6.5912	1952.4029	8.2749
DHIPVIIA	1.0000	0.0000	1.2207	6.3433	1467.6170	8.0843
DHKQKDLI	1.0000	0.0000	1.2440	5.9029	883.9650	7.7458
DHKQRKNK	1.0000	0.0000	1.2583	5.8658	846.9428	7.7173
DHLAAPYS	1.0000	0.0000	1.3255	6.0802	1084.0761	7.8821
DHLTIQQS	1.0000	0.0000	1.2906	5.7670	755.9050	7.6414
DHLVIEPT	1.0000	0.0000	1.2476	6.0752	1077.8586	7.8782
DHNAQPND	1.0000	0.0000	1.2699	5.8377	820.0038	7.6957
DHQDNHYQ	1.0000	0.0000	1.3133	6.7052	2226.2614	8.3625
DHQGSSDS	1.0000	0.0000	1.3390	5.4655	534.2171	7.4096
DHQITNPP	1.0000	0.0000	1.2535	5.9735	958.8160	7.8001
DHRKNNLP	1.0000	0.0000	1.2721	5.6024	625.4400	7.5149
DHRSYTSY	1.0000	0.0000	1.4015	6.2154	1266.7718	7.9860
DHSNFSLN	1.0000	0.0000	1.3191	5.2249	404.9888	7.2247
DHTKIYAI	1.0000	0.0000	1.2590	6.3583	1493.2886	8.0959
DHTPRTAS	1.0000	0.0000	1.2830	5.8162	799.9466	7.6792
DHYDNDSG	1.0000	0.0000	1.3394	6.0781	1081.5263	7.8805
DIANISCQ	1.0000	0.0000	1.3439	6.0766	1079.6573	7.8793
DICKRAMP	1.0000	0.0000	1.2928	6.7813	2430.1061	8.4210
DIDEAVTM	1.0000	0.0000	1.2238	6.1965	1239.3930	7.9715
DIDNQYDL	1.0000	0.0000	1.2617	5.8519	833.5459	7.7066
DIEKDYKT	1.0000	0.0000	1.2327	5.9480	931.0260	7.7805
DIELFARI	1.0000	0.0000	1.2284	6.0578	1056.5119	7.8649
DIEMFGTT	1.0000	0.0000	1.2444	6.3267	1439.9280	8.0716
DIEPPQNS	1.0000	0.0000	1.2565	5.4852	546.4643	7.4247
DIEQMSQE	1.0000	0.0000	1.2821	6.0313	1024.7763	7.8445
DIERQNGT	1.0000	0.0000	1.2327	5.8668	847.9634	7.7181
DIFNSAYY	1.0000	0.0000	1.3579	6.2420	1306.1336	8.0065
DIGIANNS	1.0000	0.0000	1.2640	5.3147	449.0928	7.2937
DIGNTEHD	1.0000	0.0000	1.2582	6.0150	1005.7034	7.8320
DIKAEGHV	1.0000	0.0000	1.2308	6.3731	1518.8872	8.1072
DIKMSPSG	1.0000	0.0000	1.3109	5.6080	629.4840	7.5192
DIKNKKHT	1.0000	0.0000	1.2472	5.6422	654.7692	7.5455
DIKSIEKN	1.0000	0.0000	1.2415	5.2457	414.7982	7.2407
DIKSQNTL	1.0000	0.0000	1.2404	5.1044	352.5076	7.1321
DILHSYST	1.0000	0.0000	1.3434	5.6623	670.0944	7.5609
DILQYEPK	1.0000	0.0000	1.2446	6.0420	1037.5017	7.8528
DILTSFSG	1.0000	0.0000	1.2960	5.3703	478.7428	7.3364
DIMNKTKM	1.0000	0.0000	1.2737	5.9571	940.8434	7.7875
DIMNYGNY	1.0000	0.0000	1.3437	6.4809	1719.5102	8.1901
DINDNEDE	1.0000	0.0000	1.2283	5.4783	542.1741	7.4195
DINFKQNS	1.0000	0.0000	1.2775	5.3662	476.4904	7.3333
DINLSKSH	1.0000	0.0000	1.2905	5.1448	369.3011	7.1631
DINSSNNP	1.0000	0.0000	1.2438	4.6798	216.2019	6.8057
DIPGTHQI	1.0000	0.0000	1.2299	6.2979	1392.9103	8.0494
DIQQTNFQ	1.0000	0.0000	1.2454	5.9883	975.3034	7.8115
DIQTKIKN	1.0000	0.0000	1.2168	5.4898	549.4089	7.4283
DISIHQND	1.0000	0.0000	1.2934	5.7437	735.9064	7.6235
DISKQSAR	1.0000	0.0000	1.2764	5.3735	480.5419	7.3389
DISLANYL	1.0000	0.0000	1.2857	5.3789	483.5047	7.3430
DISLAVDE	1.0000	0.0000	1.2553	5.5559	592.8533	7.4791
DISLLQDI	1.0000	0.0000	1.2467	5.3104	446.8507	7.2904
DISRIALQ	1.0000	0.0000	1.2570	5.5912	617.3921	7.5062
DISRTILK	1.0000	0.0000	1.2433	5.3379	461.2165	7.3115
DISSPSRI	1.0000	0.0000	1.2842	5.1006	350.9774	7.1292
DISVNLGG	1.0000	0.0000	1.2828	5.5560	592.8910	7.4792
DITFSFQI	1.0000	0.0000	1.2904	5.9998	988.3179	7.8203
DITGPVVK	1.0000	0.0000	1.2150	6.0547	1052.7000	7.8625
DITITTPT	1.0000	0.0000	1.1997	5.5432	584.2226	7.4694
DITTYVTA	1.0000	0.0000	1.2398	6.0569	1055.3889	7.8642
DIVGKTDP	1.0000	0.0000	1.2102	5.9286	910.4510	7.7655
DIVIMYPQ	1.0000	0.0000	1.2369	6.6573	2106.8523	8.3257
DIVSRLAL	1.0000	0.0000	1.2624	5.4619	531.9851	7.4068
DKAATLYN	1.0000	0.0000	1.2577	5.6756	680.3891	7.5711
DKACNPIQ	1.0000	0.0000	1.3008	6.2869	1375.3173	8.0409
DKANSDNC	1.0000	0.0000	1.3319	5.6880	690.1972	7.5806
DKAQNFEV	1.0000	0.0000	1.2469	6.0094	999.1961	7.8276
DKCSPVPK	1.0000	0.0000	1.3336	6.1485	1172.7932	7.9346
DKDDNDIS	1.0000	0.0000	1.2395	5.2483	416.0128	7.2427
DKDNPVME	1.0000	0.0000	1.2514	5.9768	962.4251	7.8026
DKFGSSKI	1.0000	0.0000	1.2960	5.4601	530.8872	7.4054
DKFTTKSL	1.0000	0.0000	1.2514	5.2826	432.7733	7.2690
DKGEVFNK	1.0000	0.0000	1.2527	5.9616	945.7329	7.7909
DKGPPSQQ	1.0000	0.0000	1.2590	5.7585	748.5912	7.6349
DKGPTNTQ	1.0000	0.0000	1.2267	5.5923	618.1669	7.5071
DKIKTKEL	1.0000	0.0000	1.2047	5.3991	494.8782	7.3585
DKINCKDA	1.0000	0.0000	1.2967	6.1148	1128.1825	7.9087
DKITSPLQ	1.0000	0.0000	1.2415	5.3220	452.8803	7.2993
DKKFPQNF	1.0000	0.0000	1.2600	5.9989	987.2199	7.8196
DKKQNPID	1.0000	0.0000	1.2173	5.5631	597.7890	7.4847
DKKSNTIN	1.0000	0.0000	1.2296	4.9165	283.9290	6.9876
DKKSPMLH	1.0000	0.0000	1.3111	5.8331	815.7150	7.6922
DKLAIAMS	1.0000	0.0000	1.2760	5.6435	655.7515	7.5465
DKLAPSRN	1.0000	0.0000	1.2498	5.2280	406.4381	7.2271
DKLIMEIM	1.0000	0.0000	1.2611	6.2024	1247.9402	7.9760
DKLLLVCL	1.0000	0.0000	1.3114	5.8379	820.1875	7.6958
DKLWLFPH	1.0000	0.0000	1.4032	6.9447	2933.2212	8.5466
DKNEFAKS	1.0000	0.0000	1.2685	5.4601	530.9247	7.4055
DKNGDISR	1.0000	0.0000	1.2625	5.4771	541.3940	7.4185
DKNIDMDL	1.0000	0.0000	1.2490	5.6600	668.3232	7.5591
DKNKHPPN	1.0000	0.0000	1.2614	5.6158	635.1242	7.5251
DKNRANQR	1.0000	0.0000	1.2437	5.6135	633.4633	7.5234
DKNSSYNH	1.0000	0.0000	1.3390	5.4098	501.0201	7.3668
DKPGIQQL	1.0000	0.0000	1.2208	5.8838	864.7466	7.7312
DKPGISID	1.0000	0.0000	1.2494	5.6236	640.8995	7.5312
DKPLNPFP	1.0000	0.0000	1.2433	5.6559	665.1906	7.5560
DKPMSIPK	1.0000	0.0000	1.2700	5.7105	708.2765	7.5979
DKQNTLIK	1.0000	0.0000	1.2183	5.3141	448.7704	7.2933
DKRFDLWV	1.0000	0.0000	1.3627	6.9683	3013.7051	8.5647
DKSADNNS	1.0000	0.0000	1.2452	4.7886	245.0461	6.8893
DKSISSEK	1.0000	0.0000	1.2595	4.8597	265.9685	6.9440
DKSSKVQL	1.0000	0.0000	1.2661	5.1270	361.7908	7.1494
DKSSLFMH	1.0000	0.0000	1.3650	5.8283	811.1700	7.6885
DKSSVFCK	1.0000	0.0000	1.3872	6.0513	1048.5997	7.8599
DKSTMRSQ	1.0000	0.0000	1.3059	5.5277	573.9052	7.4575
DKTKPNQQ	1.0000	0.0000	1.2210	5.5451	585.4799	7.4708
DKVIECVH	1.0000	0.0000	1.3000	6.9553	2969.1167	8.5547
DKVLTRKP	1.0000	0.0000	1.2197	5.6492	660.0639	7.5508
DKVSQGTN	1.0000	0.0000	1.2688	5.4891	548.9128	7.4277
DKWQEAES	1.0000	0.0000	1.3785	6.5823	1932.6098	8.2680
DKYDMGVS	1.0000	0.0000	1.3266	6.2915	1382.7140	8.0445
DLACATTT	1.0000	0.0000	1.2899	6.0806	1084.6055	7.8824
DLAEKSPS	1.0000	0.0000	1.2570	5.0869	345.4848	7.1186
DLAFYANT	1.0000	0.0000	1.2823	5.9728	958.0116	7.7995
DLAILFAT	1.0000	0.0000	1.2371	5.7078	706.1506	7.5959
DLCSRLIF	1.0000	0.0000	1.3659	6.1550	1181.5852	7.9396
DLDELRPH	1.0000	0.0000	1.2551	5.9422	924.8148	7.7760
DLDGNLSF	1.0000	0.0000	1.2794	5.3517	468.6482	7.3222
DLDNKIKS	1.0000	0.0000	1.2322	5.0306	323.8031	7.0754
DLDPDGQT	1.0000	0.0000	1.2175	5.7733	761.4023	7.6462
DLDQKQPE	1.0000	0.0000	1.2136	5.7655	754.5779	7.6402
DLDSEHPG	1.0000	0.0000	1.2943	5.8531	834.6602	7.7075
DLDSENNK	1.0000	0.0000	1.2349	4.9198	285.0035	6.9902
DLEAPNSP	1.0000	0.0000	1.2493	5.2637	423.4880	7.2545
DLEEKADK	1.0000	0.0000	1.2081	5.5871	614.4900	7.5031
DLELHVHL	1.0000	0.0000	1.3035	6.1199	1134.7513	7.9126
DLFATMRP	1.0000	0.0000	1.2567	6.2072	1254.7322	7.9797
DLFLVEGS	1.0000	0.0000	1.2929	5.7093	707.3690	7.5970
DLGNKSTP	1.0000	0.0000	1.2474	5.1580	374.9527	7.1733
DLGQQWHI	1.0000	0.0000	1.3709	7.2236	4043.8205	8.7610
DLGQTSFK	1.0000	0.0000	1.2785	5.6347	649.0995	7.5397
DLGTFQIC	1.0000	0.0000	1.3146	6.6260	2032.1417	8.3016
DLIPIANS	1.0000	0.0000	1.2479	5.2488	416.2744	7.2431
DLISKISS	1.0000	0.0000	1.2542	4.7614	237.5099	6.8685
DLISTRRL	1.0000	0.0000	1.2528	5.3250	454.4585	7.3017
DLKARQYL	1.0000	0.0000	1.2603	5.9314	913.4797	7.7678
DLKNTGET	1.0000	0.0000	1.2255	5.3757	481.7448	7.3406
DLKQLKTL	1.0000	0.0000	1.2120	5.1797	384.4441	7.1900
DLKRQIEE	1.0000	0.0000	1.2158	5.8207	804.0981	7.6826
DLKTGGSS	1.0000	0.0000	1.2740	5.1808	384.9348	7.1908
DLKTPLLN	1.0000	0.0000	1.2113	5.0003	312.6884	7.0520
DLLDHDKS	1.0000	0.0000	1.2749	5.4378	517.4525	7.3883
DLLETYDN	1.0000	0.0000	1.2605	5.5631	597.7420	7.4846
DLLNTNML	1.0000	0.0000	1.2497	5.1355	365.3502	7.1560
DLLPAECC	1.0000	0.0000	1.3842	6.8019	2488.4140	8.4368
DLLSHNVS	1.0000	0.0000	1.3015	5.1620	376.7003	7.1764
DLLSKSSD	1.0000	0.0000	1.2373	4.5607	188.5045	6.7142
DLLVNTKF	1.0000	0.0000	1.2518	5.4820	544.4734	7.4223
DLNKNPNQ	1.0000	0.0000	1.2296	5.0700	338.8282	7.1056
DLNLTNNS	1.0000	0.0000	1.2137	4.5316	182.2866	6.6918
DLNPDSII	1.0000	0.0000	1.2449	5.2148	400.3042	7.2170
DLNPGHSR	1.0000	0.0000	1.3084	5.7176	714.1370	7.6034
DLNPKAGS	1.0000	0.0000	1.2546	5.2648	423.9904	7.2553
DLNPLTIG	1.0000	0.0000	1.2318	5.3757	481.7333	7.3406
DLNQHGAN	1.0000	0.0000	1.2855	5.7942	779.9489	7.6623
DLNTVADN	1.0000	0.0000	1.2347	5.3112	447.2476	7.2910
DLPIQLIS	1.0000	0.0000	1.2487	5.3359	460.1608	7.3100
DLPMRAKK	1.0000	0.0000	1.2405	5.9158	897.2002	7.7558
DLPMWIRR	1.0000	0.0000	1.3627	7.1111	3552.5618	8.6745
DLPSHALS	1.0000	0.0000	1.2980	5.2876	435.2630	7.2729
DLQMYTSN	1.0000	0.0000	1.3262	5.7635	752.8953	7.6387
DLRPTKSV	1.0000	0.0000	1.2542	5.4395	518.4787	7.3897
DLRSATYV	1.0000	0.0000	1.2995	5.8462	828.0382	7.7022
DLRYLKRD	1.0000	0.0000	1.2604	5.9138	895.1448	7.7542
DLSISSNA	1.0000	0.0000	1.2511	4.6452	207.7569	6.7791
DLSKNEIA	1.0000	0.0000	1.2433	5.1708	380.5336	7.1831
DLSLCASR	1.0000	0.0000	1.3538	5.6571	666.0421	7.5569
DLSRDAIE	1.0000	0.0000	1.2518	5.5259	572.6924	7.4560
DLSSCLNE	1.0000	0.0000	1.3352	5.3743	480.9571	7.3395
DLSSMRKM	1.0000	0.0000	1.3381	5.6560	665.2387	7.5561
DLSSNQNK	1.0000	0.0000	1.2413	4.6835	217.1244	6.8085
DLTGDKLA	1.0000	0.0000	1.2208	5.4844	546.0008	7.4242
DLTQLYEK	1.0000	0.0000	1.2549	5.7680	756.8000	7.6421
DLVLKAQI	1.0000	0.0000	1.2270	5.6552	664.6158	7.5554
DLVQKGPL	1.0000	0.0000	1.2354	5.7545	745.1221	7.6318
DLVRAFTT	1.0000	0.0000	1.2402	5.9490	932.1594	7.7813
DLVVTVAR	1.0000	0.0000	1.2312	6.0437	1039.4430	7.8540
DLWLHDDD	1.0000	0.0000	1.3780	6.7558	2359.7219	8.4014
DLWVNAEP	1.0000	0.0000	1.3618	6.6154	2007.6826	8.2935
DLYEDPRR	1.0000	0.0000	1.2453	6.1963	1239.2195	7.9714
DMDLNPKA	1.0000	0.0000	1.2509	5.6945	695.4059	7.5857
DMDRSGNS	1.0000	0.0000	1.3213	5.5283	574.3100	7.4579
DMELDRAQ	1.0000	0.0000	1.2378	6.1431	1165.5757	7.9305
DMGVSNRP	1.0000	0.0000	1.3113	5.9565	940.2311	7.7870
DMNANSAQ	1.0000	0.0000	1.2940	5.5316	576.4794	7.4604
DMNNPNMD	1.0000	0.0000	1.3009	5.7799	767.2062	7.6513
DMQYNSSD	1.0000	0.0000	1.3513	5.7105	708.3007	7.5979
DMRKMVTA	5.0000	32.6569	1.2515	7.1462	8271.1734	8.1642
DMRPLVPE	1.0000	0.0000	1.2405	6.2066	1253.8765	7.9792
DMRTERLA	1.0000	0.0000	1.2430	6.0867	1092.2817	7.8871
DMSIILTV	1.0000	0.0000	1.2849	5.7207	716.7070	7.6058
DMSPEQPA	1.0000	0.0000	1.2784	5.9723	957.4276	7.7991
DMVEMEPS	1.0000	0.0000	1.3118	6.2845	1371.6227	8.0391
DNAIQNVI	1.0000	0.0000	1.2431	5.6643	671.6337	7.5624
DNALGYEV	1.0000	0.0000	1.2775	6.0795	1083.2061	7.8815
DNAMRKMV	1.0000	0.0000	1.2811	6.3279	1441.8497	8.0725
DNCKPHAE	1.0000	0.0000	1.3326	6.5455	1852.3229	8.2397
DNDANNMT	1.0000	0.0000	1.2624	5.4296	512.6159	7.3821
DNDISLLQ	1.0000	0.0000	1.2447	5.0933	348.0245	7.1235
DNDKPGIQ	1.0000	0.0000	1.2267	5.7628	752.2633	7.6381
DNDLKRQI	1.0000	0.0000	1.2292	5.5498	588.6740	7.4744
DNDNSKVG	1.0000	0.0000	1.2667	5.2900	436.5030	7.2748
DNDQAGVQ	1.0000	0.0000	1.2348	6.0190	1010.3043	7.8350
DNDQPGGY	1.0000	0.0000	1.2647	6.2687	1346.9314	8.0270
DNDSGQYY	1.0000	0.0000	1.3466	6.1652	1195.5301	7.9474
DNDSVQEG	1.0000	0.0000	1.2762	5.6681	674.5513	7.5653
DNDTDLIS	1.0000	0.0000	1.2363	5.0916	347.3506	7.1222
DNEDENES	1.0000	0.0000	1.2525	5.2161	400.9074	7.2180
DNEEDFGA	1.0000	0.0000	1.2429	6.0426	1038.1728	7.8532
DNEQTEDN	1.0000	0.0000	1.2314	5.4603	531.0102	7.4056
DNESSDSL	1.0000	0.0000	1.2487	4.6256	203.1256	6.7641
DNETLTIN	1.0000	0.0000	1.2209	5.1426	368.3734	7.1615
DNEVNRPE	1.0000	0.0000	1.2459	5.7010	700.6027	7.5906
DNFQLKNT	1.0000	0.0000	1.2511	5.3942	492.1374	7.3548
DNFSQERT	1.0000	0.0000	1.2845	5.6628	670.4881	7.5613
DNFTSENE	1.0000	0.0000	1.2742	5.3343	459.3529	7.3088
DNFYDSSE	1.0000	0.0000	1.3371	5.6146	634.2577	7.5242
DNGLPHLE	1.0000	0.0000	1.2747	5.7868	773.3025	7.6565
DNGNVLNR	1.0000	0.0000	1.2616	5.3866	487.8515	7.3490
DNGTGIAK	1.0000	0.0000	1.2332	5.7516	742.6220	7.6295
DNHDMRPL	1.0000	0.0000	1.2924	6.1474	1171.2858	7.9337
DNHYQEKK	1.0000	0.0000	1.2897	6.2072	1254.8504	7.9797
DNIAAVPT	1.0000	0.0000	1.2246	5.7385	731.5146	7.6195
DNINTSRQ	1.0000	0.0000	1.2579	5.2260	405.4609	7.2255
DNIPSNGP	1.0000	0.0000	1.2633	5.3068	444.9961	7.2876
DNISEQSL	1.0000	0.0000	1.2628	5.0068	315.0549	7.0571
DNISTAPT	1.0000	0.0000	1.2408	5.2291	406.9133	7.2279
DNKDVDFV	1.0000	0.0000	1.2492	5.9824	968.6956	7.8069
DNKENTSE	1.0000	0.0000	1.2399	5.0371	326.2357	7.0804
DNKIGAKS	1.0000	0.0000	1.2531	5.3481	466.7047	7.3194
DNKIKSST	1.0000	0.0000	1.2399	4.8320	257.6218	6.9227
DNKLGRKP	1.0000	0.0000	1.2339	5.5365	579.7549	7.4642
DNKSVKLH	1.0000	0.0000	1.2889	5.4557	528.2019	7.4021
DNKVTERL	1.0000	0.0000	1.2342	5.5378	580.6222	7.4652
DNLELSNR	1.0000	0.0000	1.2444	4.9319	289.0177	6.9995
DNLFKIDS	1.0000	0.0000	1.2659	5.3278	455.9277	7.3038
DNLGMRKM	1.0000	0.0000	1.2960	6.1498	1174.5732	7.9356
DNLLEDDQ	1.0000	0.0000	1.2273	5.3843	486.5226	7.3472
DNLPSQDS	1.0000	0.0000	1.2585	4.9680	301.2761	7.0272
DNLQQKFL	1.0000	0.0000	1.2550	5.5880	615.1704	7.5038
DNLSPNMF	1.0000	0.0000	1.3088	5.4891	548.9116	7.4277
DNLVNAGP	1.0000	0.0000	1.2518	5.5422	583.5379	7.4686
DNMHDEEN	1.0000	0.0000	1.2979	6.0632	1063.1151	7.8690
DNMLNKPC	1.0000	0.0000	1.3474	6.0913	1098.0185	7.8906
DNNFFSEN	1.0000	0.0000	1.3041	5.4060	498.8400	7.3639
DNNHDSPV	1.0000	0.0000	1.3024	5.5735	604.9827	7.4927
DNNKDFND	1.0000	0.0000	1.2511	5.3460	465.5400	7.3177
DNNLNQNY	1.0000	0.0000	1.2756	5.2505	417.1031	7.2444
DNNMMRNT	1.0000	0.0000	1.3056	5.7776	765.2399	7.6495
DNNQSGIG	1.0000	0.0000	1.2815	5.4682	535.9011	7.4117
DNNSDKSS	1.0000	0.0000	1.2364	4.4780	171.3793	6.6506
DNNSNDRM	1.0000	0.0000	1.2889	5.2879	435.4330	7.2731
DNNSVEKA	1.0000	0.0000	1.2584	5.2306	407.6395	7.2291
DNPARQQD	1.0000	0.0000	1.2257	5.8816	862.5610	7.7295
DNPLMQPA	1.0000	0.0000	1.2571	5.8666	847.7389	7.7179
DNPPEENL	1.0000	0.0000	1.2321	5.3536	469.6363	7.3236
DNPVMEVN	1.0000	0.0000	1.2784	5.9776	963.3549	7.8033
DNPYDIEM	1.0000	0.0000	1.2761	6.2738	1354.8153	8.0309
DNQKPSVN	1.0000	0.0000	1.2621	5.2624	422.8525	7.2535
DNQLFTAD	1.0000	0.0000	1.2469	5.6872	689.5745	7.5800
DNQNVRQR	1.0000	0.0000	1.2572	5.8522	833.7903	7.7068
DNQYDLFL	1.0000	0.0000	1.2913	5.9065	887.6338	7.7486
DNQYNLSE	1.0000	0.0000	1.2956	5.3976	494.0470	7.3574
DNREEQKC	1.0000	0.0000	1.3057	6.3772	1526.0583	8.1104
DNRPQQAM	1.0000	0.0000	1.2512	6.1676	1198.8420	7.9493
DNSATISS	1.0000	0.0000	1.2551	4.7232	227.2761	6.8391
DNSEQPEP	1.0000	0.0000	1.2577	5.4996	555.5981	7.4358
DNSIQKKK	1.0000	0.0000	1.2402	5.1942	390.9028	7.2011
DNSKPLFN	1.0000	0.0000	1.2643	5.1362	365.6712	7.1565
DNSKVGDS	1.0000	0.0000	1.2805	5.2056	396.0598	7.2098
DNSLMRKM	1.0000	0.0000	1.3207	5.7405	733.1682	7.6210
DNSLPMDY	1.0000	0.0000	1.3237	5.7821	769.1886	7.6530
DNSNQADF	1.0000	0.0000	1.2821	5.4420	519.9926	7.3916
DNSSCNPW	1.0000	0.0000	1.4878	6.4443	1648.6767	8.1620
DNSSPPVE	1.0000	0.0000	1.2783	5.2300	407.3738	7.2286
DNSSRTPR	1.0000	0.0000	1.2735	5.1584	375.1188	7.1736
DNTLPSQR	1.0000	0.0000	1.2546	5.2678	425.4927	7.2577
DNTRHLSS	1.0000	0.0000	1.2993	5.2100	398.0769	7.2132
DNTVNIQQ	1.0000	0.0000	1.2449	5.6123	632.5679	7.5224
DNVALGND	1.0000	0.0000	1.2502	5.5167	566.6592	7.4490
DNVHLQSS	1.0000	0.0000	1.3190	5.3925	491.1585	7.3535
DNVHVPMT	1.0000	0.0000	1.2897	6.3815	1533.6743	8.1137
DNVQSNGS	1.0000	0.0000	1.2902	5.1600	375.8117	7.1748
DNVSVGES	1.0000	0.0000	1.3042	5.4379	517.5251	7.3884
DNYFNSQY	1.0000	0.0000	1.3711	6.0706	1072.2235	7.8747
DNYTSDYT	1.0000	0.0000	1.3234	5.8072	791.6971	7.6722
DPAFHSSI	1.0000	0.0000	1.3379	5.8444	826.3902	7.7009
DPAQYSLS	1.0000	0.0000	1.3133	5.5254	572.3507	7.4556
DPCFSDLL	1.0000	0.0000	1.3567	6.0595	1058.5350	7.8662
DPCNEGHN	1.0000	0.0000	1.3623	6.5190	1796.7280	8.2194
DPDFPTEL	1.0000	0.0000	1.2274	5.8560	837.5252	7.7098
DPDFQEDE	1.0000	0.0000	1.2078	6.1731	1206.5596	7.9535
DPDGQTKK	1.0000	0.0000	1.2089	5.7903	776.4692	7.6593
DPDNTRHL	1.0000	0.0000	1.2622	5.7887	774.9988	7.6580
DPDPESGD	1.0000	0.0000	1.2510	5.7054	704.1893	7.5940
DPESGDKW	1.0000	0.0000	1.3817	6.5876	1944.3009	8.2721
DPFNKMFE	1.0000	0.0000	1.2822	6.3114	1414.7158	8.0598
DPHGVIIN	1.0000	0.0000	1.2611	6.2250	1280.7244	7.9934
DPIADNNQ	1.0000	0.0000	1.2328	5.5387	581.2282	7.4659
DPIIDNIN	1.0000	0.0000	1.2277	5.4750	540.1172	7.4169
DPIIYGTF	1.0000	0.0000	1.2428	6.4559	1670.8783	8.1709
DPINPLSS	1.0000	0.0000	1.2545	4.9388	291.3115	7.0048
DPINSRIL	1.0000	0.0000	1.2547	5.3109	447.1084	7.2908
DPISMLTD	1.0000	0.0000	1.2729	5.5952	620.2345	7.5093
DPKASGAE	1.0000	0.0000	1.2528	5.6810	684.6728	7.5753
DPKSNQKK	1.0000	0.0000	1.2402	5.1947	391.1390	7.2015
DPKSRKVL	1.0000	0.0000	1.2542	5.4454	522.0144	7.3942
DPLELFGA	1.0000	0.0000	1.2457	5.9193	900.7979	7.7584
DPLPGSRQ	1.0000	0.0000	1.2670	5.6910	692.5965	7.5830
DPLRSLTG	1.0000	0.0000	1.2575	5.3623	474.3711	7.3303
DPLYSTIE	1.0000	0.0000	1.2831	5.6799	683.7635	7.5744
DPMTENMR	1.0000	0.0000	1.2763	6.2268	1283.3991	7.9948
DPMTHETN	1.0000	0.0000	1.2805	6.0959	1103.9036	7.8942
DPMYNLRC	1.0000	0.0000	1.3779	6.7776	2419.7739	8.4181
DPNKHKWA	1.0000	0.0000	1.3808	6.7909	2457.1228	8.4284
DPNPSKAV	1.0000	0.0000	1.2572	5.4344	515.4117	7.3857
DPPCQWLK	1.0000	0.0000	1.4220	7.2693	4262.0145	8.7960
DPPKQESA	1.0000	0.0000	1.2466	5.6194	637.8160	7.5279
DPPSDPTD	1.0000	0.0000	1.2377	5.4860	546.9898	7.4254
DPQSNILP	1.0000	0.0000	1.2528	5.2950	439.0271	7.2786
DPRIQEED	1.0000	0.0000	1.1954	6.0638	1063.8502	7.8695
DPRRKIPP	1.0000	0.0000	1.2008	5.9856	972.1945	7.8094
DPRYESTD	1.0000	0.0000	1.2850	5.9017	882.7341	7.7449
DPSLCTFI	1.0000	0.0000	1.3543	6.1624	1191.7536	7.9453
DPSNLIRL	1.0000	0.0000	1.2492	5.1351	365.2086	7.1557
DPSPPNVQ	1.0000	0.0000	1.2658	5.5724	604.2113	7.4918
DPTDSLSL	1.0000	0.0000	1.2418	4.8569	265.1037	6.9418
DPTSDITT	1.0000	0.0000	1.2317	5.3144	448.9417	7.2935
DPTSDQDN	1.0000	0.0000	1.2469	5.3226	453.1650	7.2998
DPTSFQQK	1.0000	0.0000	1.2705	5.7579	747.9964	7.6343
DPTYGDIA	1.0000	0.0000	1.2308	6.2346	1295.0142	8.0008
DPVAYPQA	1.0000	0.0000	1.2211	6.4149	1593.7444	8.1393
DPVDGYVL	1.0000	0.0000	1.2540	6.3499	1478.7672	8.0894
DPVHPDPD	1.0000	0.0000	1.2228	6.2854	1372.9779	8.0398
DPYKNVNS	1.0000	0.0000	1.2999	5.5140	564.9237	7.4469
DPYQPRLE	1.0000	0.0000	1.2442	6.2055	1252.3091	7.9784
DPYVQGSG	1.0000	0.0000	1.3077	6.3104	1413.0823	8.0590
DQAGVQVT	1.0000	0.0000	1.2104	6.2644	1340.2234	8.0237
DQAIKKKI	1.0000	0.0000	1.2020	5.7219	717.6352	7.6067
DQASCQVR	1.0000	0.0000	1.3478	6.5206	1800.0800	8.2206
DQAWYPRS	1.0000	0.0000	1.4231	7.0233	3210.8684	8.6070
DQCNAHHG	1.0000	0.0000	1.3630	7.0838	3442.7006	8.6535
DQCQSFAT	1.0000	0.0000	1.3581	6.4561	1671.1181	8.1710
DQDALSVC	1.0000	0.0000	1.3460	6.1941	1236.0757	7.9697
DQDDTDES	1.0000	0.0000	1.2418	5.5286	574.4605	7.4581
DQDEKIPC	1.0000	0.0000	1.2724	6.4844	1726.4885	8.1928
DQDNESSD	1.0000	0.0000	1.2670	5.1326	364.1571	7.1538
DQEIDGQS	1.0000	0.0000	1.2598	5.8388	821.0261	7.6965
DQEKEGSK	1.0000	0.0000	1.2546	5.6397	652.8916	7.5435
DQELTQPN	1.0000	0.0000	1.2300	5.5674	600.7386	7.4880
DQESFLLV	1.0000	0.0000	1.2866	5.6563	665.4275	7.5562
DQETENLA	1.0000	0.0000	1.2273	5.5356	579.1258	7.4635
DQFILLSR	1.0000	0.0000	1.2817	5.6118	632.2313	7.5221
DQGDAGQL	1.0000	0.0000	1.2239	6.0670	1067.7469	7.8719
DQGISFHY	1.0000	0.0000	1.3461	6.6053	1984.2748	8.2857
DQGQTAHQ	1.0000	0.0000	1.2298	6.4158	1595.4126	8.1400
DQGVLDLK	1.0000	0.0000	1.2344	5.7290	723.5697	7.6122
DQIDPLYS	1.0000	0.0000	1.2885	5.7930	778.8441	7.6613
DQIQFLDK	1.0000	0.0000	1.2318	5.9559	939.5791	7.7866
DQISTFQL	1.0000	0.0000	1.2759	5.6734	678.7172	7.5694
DQKQPESL	1.0000	0.0000	1.2523	5.4889	548.7960	7.4276
DQMGAHLD	1.0000	0.0000	1.2681	6.4644	1687.2198	8.1774
DQNIVNSS	1.0000	0.0000	1.2758	5.0522	331.9484	7.0920
DQNLPGYG	1.0000	0.0000	1.2803	6.1180	1132.2942	7.9111
DQNMLMPT	1.0000	0.0000	1.2863	6.0203	1011.8314	7.8360
DQNNASGG	1.0000	0.0000	1.2823	5.4772	541.4888	7.4186
DQNNMALK	1.0000	0.0000	1.2649	5.5566	593.2843	7.4796
DQNQKKKF	1.0000	0.0000	1.2427	5.7558	746.2631	7.6328
DQNSKPKK	1.0000	0.0000	1.2402	5.1947	391.1390	7.2015
DQNSTNQL	1.0000	0.0000	1.2485	5.0338	325.0073	7.0778
DQPGGYEL	1.0000	0.0000	1.2512	6.3495	1478.1194	8.0891
DQPNEPPQ	1.0000	0.0000	1.2224	5.8420	824.0544	7.6990
DQPQFRKK	1.0000	0.0000	1.2209	6.1364	1156.5546	7.9253
DQQIIIVD	1.0000	0.0000	1.1980	6.1193	1133.9654	7.9121
DQQLHGVQ	1.0000	0.0000	1.2507	6.4299	1621.5675	8.1509
DQQSVSHN	1.0000	0.0000	1.3332	5.6229	640.3934	7.5306
DQQWQAYV	1.0000	0.0000	1.3329	7.4638	5331.7580	8.9456
DQRIVNND	1.0000	0.0000	1.2470	5.7014	700.9398	7.5910
DQSGSLNR	1.0000	0.0000	1.2841	5.1713	380.7370	7.1835
DQSINLVD	1.0000	0.0000	1.2621	5.3701	478.6803	7.3363
DQSPHSIG	1.0000	0.0000	1.3280	5.7925	778.4715	7.6610
DQSPRVKD	1.0000	0.0000	1.2587	5.7427	735.0989	7.6227
DQSRVSLL	1.0000	0.0000	1.2811	5.2060	396.2508	7.2102
DQSSDLGQ	1.0000	0.0000	1.2849	5.3471	466.1320	7.3186
DQSSNSNS	1.0000	0.0000	1.2435	4.3480	147.5493	6.5507
DQTVRLKS	1.0000	0.0000	1.2593	5.4937	551.8517	7.4313
DQVLAVSF	1.0000	0.0000	1.2934	5.9277	909.5802	7.7649
DQVNTNTS	1.0000	0.0000	1.2551	5.1583	375.0594	7.1735
DQVQHMKE	1.0000	0.0000	1.2452	6.6267	2033.8394	8.3021
DQVVNNDY	1.0000	0.0000	1.2875	6.0378	1032.4296	7.8495
DQYVACQT	1.0000	0.0000	1.2999	6.9597	2984.0822	8.5581
DRANGFLK	1.0000	0.0000	1.2586	5.8423	824.3285	7.6992
DRAQKCIS	1.0000	0.0000	1.3366	6.2730	1353.4807	8.0302
DRCVSLNL	1.0000	0.0000	1.3516	5.8336	816.1810	7.6926
DRDLSISS	1.0000	0.0000	1.2699	4.8994	278.3936	6.9745
DREEASTN	1.0000	0.0000	1.2559	5.4262	510.5637	7.3794
DREESYVN	1.0000	0.0000	1.3102	5.9223	903.9353	7.7607
DREHKSRD	1.0000	0.0000	1.2891	5.9708	955.8101	7.7980
DRFNKDKY	1.0000	0.0000	1.2759	6.0907	1097.2711	7.8901
DRGPAEKN	1.0000	0.0000	1.2297	5.8275	810.4795	7.6879
DRGTSYLL	1.0000	0.0000	1.2999	5.6681	674.5440	7.5653
DRHQFIRQ	1.0000	0.0000	1.2246	6.6896	2186.5290	8.3505
DRIKTTPK	1.0000	0.0000	1.2040	5.6261	642.7161	7.5331
DRISAKMR	1.0000	0.0000	1.2838	5.9524	935.7951	7.7839
DRLDINDN	1.0000	0.0000	1.2330	5.3449	464.9511	7.3169
DRLFSTLL	1.0000	0.0000	1.2670	5.2836	433.2874	7.2698
DRLNKDAR	1.0000	0.0000	1.2314	5.5752	606.1267	7.4939
DRLSEGLI	1.0000	0.0000	1.2637	5.4739	539.4228	7.4161
DRLSLDCT	1.0000	0.0000	1.3317	5.8269	809.8704	7.6874
DRLSSAIT	1.0000	0.0000	1.2636	5.1372	366.0614	7.1573
DRLTQKKI	1.0000	0.0000	1.2152	5.6023	625.3367	7.5148
DRLTVQAV	1.0000	0.0000	1.2279	5.9972	985.3514	7.8183
DRLYNTVL	1.0000	0.0000	1.2777	5.7459	737.7355	7.6251
DRMANNDS	1.0000	0.0000	1.2930	5.5140	564.9085	7.4469
DRMVADND	1.0000	0.0000	1.2526	6.1088	1120.4333	7.9041
DRNLLESA	1.0000	0.0000	1.2515	5.1580	374.9578	7.1733
DRNPHGTM	1.0000	0.0000	1.2879	6.3581	1492.9424	8.0957
DRNQSRAK	1.0000	0.0000	1.2657	5.5290	574.7716	7.4585
DRPNYVYW	1.0000	0.0000	1.4172	7.4515	5256.6220	8.9361
DRRSAAAD	1.0000	0.0000	1.2543	5.7763	764.0835	7.6485
DRSGNSTY	1.0000	0.0000	1.3241	5.5009	556.4460	7.4368
DRSWSSQS	1.0000	0.0000	1.4215	5.8028	787.7164	7.6689
DRTALANS	1.0000	0.0000	1.2505	5.2306	407.6479	7.2291
DRTHASAE	1.0000	0.0000	1.2860	5.9368	919.1293	7.7719
DRYPFKPR	1.0000	0.0000	1.2401	6.4967	1751.1966	8.2022
DRYSCGLE	1.0000	0.0000	1.3911	6.5538	1870.2383	8.2461
DSADFLSL	1.0000	0.0000	1.2801	5.1685	379.5123	7.1813
DSADTHKL	1.0000	0.0000	1.2754	5.5498	588.6494	7.4744
DSAKEHPD	1.0000	0.0000	1.2784	5.8382	820.4717	7.6961
DSALTEFQ	1.0000	0.0000	1.2728	5.6421	654.6945	7.5454
DSASKPQG	1.0000	0.0000	1.2813	5.4108	501.5974	7.3676
DSAVRIGR	1.0000	0.0000	1.2709	5.9922	979.6668	7.8145
DSCALVKL	1.0000	0.0000	1.3388	5.8968	877.7732	7.7411
DSCKLTKK	1.0000	0.0000	1.3127	5.6810	684.6446	7.5752
DSCLISNL	1.0000	0.0000	1.3333	5.3599	473.0503	7.3284
DSCTSTVQ	1.0000	0.0000	1.3640	5.8888	869.7008	7.7350
DSDFNKNE	1.0000	0.0000	1.2707	5.3009	441.9919	7.2831
DSDLNLTN	1.0000	0.0000	1.2226	4.7237	227.4186	6.8395
DSDLQMYT	1.0000	0.0000	1.3190	5.9557	939.2936	7.7864
DSDNGTGI	1.0000	0.0000	1.2670	5.5079	560.9490	7.4422
DSDPLPGS	1.0000	0.0000	1.2726	5.2387	411.4581	7.2353
DSDPNKHK	1.0000	0.0000	1.2793	5.5058	559.6099	7.4406
DSDSNPST	1.0000	0.0000	1.2511	4.6897	218.6886	6.8133
DSDSSAAI	1.0000	0.0000	1.2745	5.0221	320.6294	7.0688
DSEEQFLL	1.0000	0.0000	1.2770	5.5695	602.1937	7.4896
DSEHPGEL	1.0000	0.0000	1.2967	5.8924	873.3600	7.7378
DSEMKVES	1.0000	0.0000	1.3127	5.6296	645.3339	7.5358
DSENNKDV	1.0000	0.0000	1.2552	5.1966	392.0006	7.2030
DSFLMYMA	1.0000	0.0000	1.3735	6.4990	1755.8570	8.2040
DSFVHRSL	1.0000	0.0000	1.3538	5.8313	814.0443	7.6908
DSGKAATE	1.0000	0.0000	1.2505	5.5827	611.4293	7.4997
DSGLCTAS	1.0000	0.0000	1.3599	5.7718	760.0809	7.6450
DSGPEANQ	1.0000	0.0000	1.2684	5.6015	624.7459	7.5141
DSGQYYNF	1.0000	0.0000	1.3715	6.3955	1558.6033	8.1245
DSGTPKVI	1.0000	0.0000	1.2578	5.6520	662.1611	7.5530
DSHYTQRS	1.0000	0.0000	1.3623	5.9638	948.1966	7.7927
DSIIFSKV	1.0000	0.0000	1.3009	5.5452	585.5844	7.4709
DSIKKTHK	1.0000	0.0000	1.2690	5.5578	594.1034	7.4805
DSILCDTY	1.0000	0.0000	1.3694	6.2379	1299.8782	8.0033
DSILGVIT	1.0000	0.0000	1.2626	5.5676	600.8319	7.4881
DSISSATG	1.0000	0.0000	1.2818	5.0481	330.3758	7.0888
DSKAIPGA	1.0000	0.0000	1.2518	5.6666	673.4171	7.5642
DSKDEGSV	1.0000	0.0000	1.2856	5.4371	517.0256	7.3878
DSKEKKVC	1.0000	0.0000	1.3318	6.0700	1071.4522	7.8743
DSKIRTVL	1.0000	0.0000	1.2542	5.4390	518.1655	7.3892
DSKMISPQ	1.0000	0.0000	1.3040	5.5549	592.1604	7.4784
DSKNNHYM	1.0000	0.0000	1.3684	5.9723	957.4603	7.7992
DSLAEVFM	1.0000	0.0000	1.3128	6.0473	1043.7831	7.8568
DSLAKVAT	1.0000	0.0000	1.2486	5.3859	487.4614	7.3485
DSLDDDES	1.0000	0.0000	1.2558	5.0943	348.4421	7.1243
DSLGRVET	1.0000	0.0000	1.2703	5.6530	662.9635	7.5538
DSLISQGE	1.0000	0.0000	1.2826	5.3317	457.9717	7.3068
DSLMTTNF	1.0000	0.0000	1.2980	5.5101	562.3968	7.4439
DSLNKSNL	1.0000	0.0000	1.2200	4.4530	166.5244	6.6314
DSLPNLYQ	1.0000	0.0000	1.2910	5.4251	509.9321	7.3786
DSLQIQAN	1.0000	0.0000	1.2592	5.3577	471.8732	7.3268
DSLSDPFN	1.0000	0.0000	1.2810	5.1187	358.3461	7.1430
DSLSHIKG	1.0000	0.0000	1.3116	5.4697	536.8246	7.4129
DSLSLPKN	1.0000	0.0000	1.2339	4.6707	213.9427	6.7987
DSLTLLSN	1.0000	0.0000	1.2198	4.4885	173.4634	6.6587
DSLVSEPR	1.0000	0.0000	1.2837	5.3420	463.3927	7.3147
DSNNEKLG	1.0000	0.0000	1.2511	5.0525	332.0742	7.0922
DSNNFGVM	1.0000	0.0000	1.3376	5.8732	854.2279	7.7230
DSNNPPNG	1.0000	0.0000	1.2592	5.0897	346.5801	7.1207
DSNPSTDA	1.0000	0.0000	1.2546	5.0003	312.6890	7.0520
DSNTFNIA	1.0000	0.0000	1.2722	5.3146	449.0072	7.2936
DSPIVIPA	1.0000	0.0000	1.2522	5.7433	735.5784	7.6232
DSPNSLNN	1.0000	0.0000	1.2296	4.5040	176.5973	6.6706
DSPVELIK	1.0000	0.0000	1.2526	5.4806	543.5840	7.4212
DSQERDLN	1.0000	0.0000	1.2596	5.3545	470.1307	7.3243
DSQKATFG	1.0000	0.0000	1.2767	5.8194	802.9474	7.6817
DSQMKHEY	1.0000	0.0000	1.3507	6.4756	1709.1337	8.1860
DSQNGGYE	1.0000	0.0000	1.3188	6.0060	995.3809	7.8251
DSRKDLGT	1.0000	0.0000	1.2532	5.4207	507.3638	7.3752
DSRLSKTK	1.0000	0.0000	1.2474	4.9445	293.2257	7.0091
DSRNPPAM	1.0000	0.0000	1.2914	5.7571	747.3763	7.6338
DSRSSFKV	1.0000	0.0000	1.3192	5.3148	449.1062	7.2938
DSRTDAFY	1.0000	0.0000	1.3071	6.1012	1110.6157	7.8982
DSRVSQTC	1.0000	0.0000	1.3785	6.0576	1056.2866	7.8647
DSSAAIQV	1.0000	0.0000	1.2867	5.5044	558.7080	7.4395
DSSAQKSF	1.0000	0.0000	1.3044	5.2063	396.3749	7.2104
DSSATGKF	1.0000	0.0000	1.2967	5.4632	532.7892	7.4078
DSSDKDDN	1.0000	0.0000	1.2486	4.9467	293.9863	7.0109
DSSEFDHR	1.0000	0.0000	1.3439	5.8954	876.3345	7.7400
DSSELLLS	1.0000	0.0000	1.2372	4.5162	179.0837	6.6800
DSSHSPLN	1.0000	0.0000	1.2958	4.9356	290.2596	7.0024
DSSIKMRK	1.0000	0.0000	1.3000	5.4789	542.5476	7.4199
DSSMDSDL	1.0000	0.0000	1.2968	5.0643	336.6094	7.1013
DSSPKMTN	1.0000	0.0000	1.2862	5.1854	386.9533	7.1943
DSSRTGKM	1.0000	0.0000	1.3129	5.5808	610.0782	7.4983
DSSSTKPS	1.0000	0.0000	1.2496	4.5384	183.7208	6.6970
DSSTNSPK	1.0000	0.0000	1.2444	4.6228	202.4821	6.7619
DSSTTQKY	1.0000	0.0000	1.2984	5.4042	497.8451	7.3625
DSSVAFKE	1.0000	0.0000	1.3032	5.5686	601.5798	7.4889
DSSVLRTY	1.0000	0.0000	1.3201	5.5356	579.1191	7.4635
DSSWKTGY	1.0000	0.0000	1.4507	6.5046	1767.2133	8.2083
DSTLERNL	1.0000	0.0000	1.2435	5.0513	331.5909	7.0912
DSTLYSKI	1.0000	0.0000	1.2915	5.2715	427.3103	7.2605
DSTPPKMQ	1.0000	0.0000	1.2746	5.7593	749.2127	7.6354
DSTQETSS	1.0000	0.0000	1.2657	4.9026	279.4354	6.9770
DSTQLSGN	1.0000	0.0000	1.2667	5.0025	313.4815	7.0537
DSTTMNKN	1.0000	0.0000	1.2662	5.1716	380.8446	7.1837
DSTVNSEF	1.0000	0.0000	1.2993	5.3366	460.5586	7.3106
DSVQEGDN	1.0000	0.0000	1.2762	5.6681	674.5513	7.5653
DSWSEGVK	1.0000	0.0000	1.4237	6.4116	1587.7122	8.1368
DSYDSLSH	1.0000	0.0000	1.3539	5.4335	514.9295	7.3851
DSYTNNFE	1.0000	0.0000	1.3168	5.6263	642.8388	7.5332
DSYVNHAF	1.0000	0.0000	1.3659	6.3358	1455.0097	8.0785
DTAASRGQ	1.0000	0.0000	1.2618	5.7860	772.6123	7.6559
DTADEMLV	1.0000	0.0000	1.2420	6.0207	1012.3675	7.8364
DTANSNSY	1.0000	0.0000	1.2937	5.1139	356.4004	7.1394
DTCLTSGS	1.0000	0.0000	1.3509	5.6650	672.1724	7.5630
DTDESQAV	1.0000	0.0000	1.2545	5.6886	690.7133	7.5811
DTDLISTR	1.0000	0.0000	1.2413	5.3070	445.1112	7.2878
DTDLPSHA	1.0000	0.0000	1.2798	5.6421	654.6995	7.5454
DTDQGISF	1.0000	0.0000	1.2765	5.8773	858.2632	7.7261
DTEILSII	1.0000	0.0000	1.2420	5.3730	480.2740	7.3385
DTELTRNQ	1.0000	0.0000	1.2293	5.4855	546.6791	7.4250
DTESVQFH	1.0000	0.0000	1.3136	6.2089	1257.2950	7.9810
DTFKIRPL	1.0000	0.0000	1.2326	5.8453	827.2486	7.7016
DTFNNLYA	1.0000	0.0000	1.2924	5.7467	738.4389	7.6257
DTFNVVPQ	1.0000	0.0000	1.2529	6.0817	1085.9786	7.8832
DTGQDNSL	1.0000	0.0000	1.2572	5.2791	431.0290	7.2663
DTGTSYED	1.0000	0.0000	1.2874	5.8402	822.3460	7.6976
DTHKLLVT	1.0000	0.0000	1.2559	5.6949	695.7166	7.5860
DTHPFGGV	1.0000	0.0000	1.2433	6.6575	2107.2789	8.3258
DTHTLSTE	1.0000	0.0000	1.2728	5.4765	541.0153	7.4181
DTHVVRVI	1.0000	0.0000	1.2334	6.5093	1776.7873	8.2119
DTIAPLIV	1.0000	0.0000	1.2153	5.7708	759.2744	7.6443
DTIDCGGN	1.0000	0.0000	1.3129	6.4073	1579.9513	8.1335
DTINDKKF	1.0000	0.0000	1.2339	5.6155	634.9624	7.5250
DTKCMRKM	1.0000	0.0000	1.3303	6.8431	2609.4470	8.4685
DTKSKLPP	1.0000	0.0000	1.2308	5.1760	382.7970	7.1871
DTLCASNG	1.0000	0.0000	1.3439	5.8562	837.6950	7.7099
DTLGMRKM	1.0000	0.0000	1.2739	6.2692	1347.5879	8.0273
DTLNGQLP	1.0000	0.0000	1.2368	5.4304	513.0511	7.3826
DTLNQNNE	1.0000	0.0000	1.2308	5.0780	341.9515	7.1118
DTLNSHRI	1.0000	0.0000	1.2907	5.5115	563.3074	7.4450
DTLPITIM	1.0000	0.0000	1.2364	5.8239	807.1307	7.6851
DTLPLITM	1.0000	0.0000	1.2429	5.6482	659.2844	7.5500
DTMFELDS	1.0000	0.0000	1.2991	5.8144	798.3313	7.6778
DTMPISKK	1.0000	0.0000	1.2669	5.6122	632.5080	7.5224
DTPASISQ	1.0000	0.0000	1.2684	5.2971	440.0523	7.2802
DTPGSNNA	1.0000	0.0000	1.2577	5.2175	401.5353	7.2190
DTPNLNDN	1.0000	0.0000	1.2211	4.9844	307.0357	7.0399
DTPSVMCT	1.0000	0.0000	1.3670	6.3971	1561.5046	8.1257
DTQNAQNE	1.0000	0.0000	1.2371	5.5345	578.4254	7.4627
DTRVNSET	1.0000	0.0000	1.2600	5.4061	498.9250	7.3640
DTSDDSSV	1.0000	0.0000	1.2742	4.9825	306.3359	7.0383
DTSKALII	1.0000	0.0000	1.2368	5.2758	429.4096	7.2638
DTSNPMNS	1.0000	0.0000	1.2852	5.0601	334.9879	7.0980
DTSSQPEA	1.0000	0.0000	1.2698	5.3115	447.4075	7.2912
DTSSVNLQ	1.0000	0.0000	1.2658	4.9958	311.0830	7.0486
DTTEHYQS	1.0000	0.0000	1.3211	6.1110	1123.2149	7.9057
DTTYGLKE	1.0000	0.0000	1.2524	5.8991	880.0818	7.7429
DTVQEFNN	1.0000	0.0000	1.2646	5.7773	764.9675	7.6493
DTYGSKTK	1.0000	0.0000	1.2817	5.6670	673.7437	7.5645
DTYNRGMI	1.0000	0.0000	1.2891	6.3650	1504.7545	8.1010
DVCDGEAE	1.0000	0.0000	1.2690	6.7533	2353.0766	8.3995
DVDFVGAL	1.0000	0.0000	1.2400	6.2574	1329.4711	8.0183
DVDPINSR	1.0000	0.0000	1.2658	5.5628	597.5347	7.4844
DVFYTQHD	1.0000	0.0000	1.2644	6.7774	2419.2706	8.4180
DVHKIKFH	1.0000	0.0000	1.2725	6.6544	2099.7095	8.3234
DVICTMVQ	1.0000	0.0000	1.2952	6.9517	2956.9861	8.5520
DVINTSNG	1.0000	0.0000	1.2688	5.3091	446.1906	7.2894
DVKTSLLY	1.0000	0.0000	1.2862	5.4985	554.8991	7.4350
DVLFDNFT	1.0000	0.0000	1.2732	5.9300	911.9619	7.7667
DVLGSLKV	1.0000	0.0000	1.2725	5.4988	555.1327	7.4353
DVLPFLNH	1.0000	0.0000	1.2963	5.9711	956.1047	7.7982
DVNKRRTM	1.0000	0.0000	1.2613	6.0312	1024.6867	7.8445
DVNSRKEA	1.0000	0.0000	1.2654	5.5188	568.0234	7.4506
DVPSELSA	1.0000	0.0000	1.2764	5.2799	431.4357	7.2670
DVQTEYHF	1.0000	0.0000	1.2613	6.8168	2531.4420	8.4483
DVRTTYKV	1.0000	0.0000	1.2471	6.2260	1282.2131	7.9941
DVSETYKP	1.0000	0.0000	1.2878	5.8649	846.0919	7.7166
DVSIKCTD	1.0000	0.0000	1.3322	6.1166	1130.4735	7.9101
DVTYYPKN	1.0000	0.0000	1.2948	6.2412	1304.9638	8.0059
DVVIFFSG	1.0000	0.0000	1.3080	6.3529	1484.0303	8.0917
DWKLAIWE	1.0000	0.0000	1.4712	7.5886	6155.6184	9.0415
DWLSNDES	1.0000	0.0000	1.3852	5.8767	857.6801	7.7257
DWNTSYTE	1.0000	0.0000	1.4192	6.4898	1737.2541	8.1969
DWRSQIQN	1.0000	0.0000	1.4006	6.5451	1851.4174	8.2394
DYAQLTGP	1.0000	0.0000	1.2514	6.1385	1159.4235	7.9269
DYCNNLHY	1.0000	0.0000	1.4417	6.8332	2579.6363	8.4608
DYDAVEKV	1.0000	0.0000	1.2324	6.3488	1477.0331	8.0886
DYDDLDEL	1.0000	0.0000	1.2497	5.8280	810.9059	7.6882
DYFTILLP	1.0000	0.0000	1.2729	5.9967	984.7005	7.8179
DYFTNIDG	1.0000	0.0000	1.2779	6.2133	1263.7073	7.9844
DYKLQDKS	1.0000	0.0000	1.2812	5.6087	630.0028	7.5197
DYKSCISL	1.0000	0.0000	1.3923	5.9672	951.8347	7.7952
DYKTTLVS	1.0000	0.0000	1.2841	5.5765	607.0308	7.4949
DYNGLLGP	1.0000	0.0000	1.2850	5.8875	868.4296	7.7340
DYNGLPQD	1.0000	0.0000	1.2715	5.9852	971.7972	7.8091
DYNPLSLI	1.0000	0.0000	1.2849	5.3704	478.8047	7.3365
DYPNNESL	1.0000	0.0000	1.2893	5.3434	464.1696	7.3158
DYPNNPDS	1.0000	0.0000	1.2917	5.4803	543.4090	7.4210
DYQNTLVI	1.0000	0.0000	1.2716	5.9052	886.3146	7.7476
DYQTDYNG	1.0000	0.0000	1.2950	6.3690	1511.6927	8.1041
DYRLFTNN	1.0000	0.0000	1.2985	5.8087	793.1356	7.6734
DYSKWATR	1.0000	0.0000	1.4186	6.7785	2422.1970	8.4188
DYSQRLLD	1.0000	0.0000	1.2960	5.6878	690.0089	7.5805
DYTGVYII	1.0000	0.0000	1.2571	6.6575	2107.2153	8.3258
DYTRSSIL	1.0000	0.0000	1.3075	5.4345	515.4711	7.3858
DYVSSPER	1.0000	0.0000	1.3316	5.8240	807.1881	7.6852
EAASNIDK	1.0000	0.0000	1.2482	5.3556	470.7275	7.3251
EADLRYLK	1.0000	0.0000	1.2575	5.8911	872.0553	7.7368
EADNLPSQ	1.0000	0.0000	1.2550	5.3179	450.7469	7.2962
EAEDSSAQ	1.0000	0.0000	1.2779	5.4321	514.0664	7.3839
EAELHSEC	1.0000	0.0000	1.3773	6.4304	1622.4177	8.1512
EAESGETV	1.0000	0.0000	1.2641	5.8205	803.9153	7.6825
EAFIESIS	1.0000	0.0000	1.3003	5.5987	622.7823	7.5120
EAFSIRKS	1.0000	0.0000	1.3013	5.5636	598.0701	7.4850
EAGSGNNI	1.0000	0.0000	1.2801	5.4619	532.0093	7.4068
EAHEMYKH	1.0000	0.0000	1.2823	7.0698	3387.3206	8.6427
EAHSQGFV	1.0000	0.0000	1.3190	6.4485	1656.5318	8.1651
EAHSRQKF	1.0000	0.0000	1.3113	6.2188	1271.6054	7.9886
EAIGRGHN	1.0000	0.0000	1.2639	6.3506	1479.9764	8.0899
EAIVKSLV	1.0000	0.0000	1.2651	5.6152	634.6836	7.5247
EAKSSIII	1.0000	0.0000	1.2662	5.2871	435.0340	7.2725
EALDTLCA	1.0000	0.0000	1.2991	6.1147	1128.1022	7.9086
EALQTSNK	1.0000	0.0000	1.2450	5.1528	372.6980	7.1693
EALRKNID	1.0000	0.0000	1.2278	5.5435	584.3989	7.4696
EALSACAN	1.0000	0.0000	1.3420	5.9036	884.6150	7.7463
EAMLRTAT	1.0000	0.0000	1.2426	5.9519	935.2165	7.7835
EANADTGT	1.0000	0.0000	1.2259	5.6613	669.2999	7.5601
EANHHPIG	1.0000	0.0000	1.2856	6.4711	1700.3931	8.1826
EANLIILF	1.0000	0.0000	1.2519	5.6189	637.3808	7.5275
EANPSDKS	1.0000	0.0000	1.2591	5.0456	329.4186	7.0868
EANQDKGP	1.0000	0.0000	1.2284	5.8112	795.3499	7.6753
EANVISNI	1.0000	0.0000	1.2667	5.3474	466.3201	7.3189
EAPQKLGM	1.0000	0.0000	1.2444	6.1385	1159.3403	7.9269
EAPSEASS	1.0000	0.0000	1.2833	5.1013	351.2639	7.1297
EAQLDNFS	1.0000	0.0000	1.2813	5.5228	570.6390	7.4536
EAQLPESH	1.0000	0.0000	1.2927	5.8733	854.3532	7.7231
EAQNQSYE	1.0000	0.0000	1.3053	5.8935	874.4468	7.7386
EAQYTNKL	1.0000	0.0000	1.2638	5.7606	750.3952	7.6365
EARMTQLP	1.0000	0.0000	1.2420	6.0958	1103.8191	7.8941
EARSGCTL	1.0000	0.0000	1.3501	6.1838	1221.4015	7.9617
EASCIEGN	1.0000	0.0000	1.3541	6.1835	1220.9942	7.9615
EASFQPAQ	1.0000	0.0000	1.2747	6.0048	994.0077	7.8242
EASQGRDI	1.0000	0.0000	1.2625	5.8891	870.0219	7.7352
EASSQLLS	1.0000	0.0000	1.2632	4.7806	242.8152	6.8832
EASTNRRF	1.0000	0.0000	1.2887	5.7132	710.5004	7.6000
EATAMELL	1.0000	0.0000	1.2478	5.8172	800.8974	7.6800
EATICQGS	1.0000	0.0000	1.3428	6.3431	1467.3897	8.0842
EATIKCST	1.0000	0.0000	1.3238	5.9910	978.3533	7.8136
EATTAFSP	1.0000	0.0000	1.2653	5.6999	699.7347	7.5898
EAVHSLEF	1.0000	0.0000	1.3209	6.1246	1140.9724	7.9162
EAVNKAST	1.0000	0.0000	1.2562	5.3839	486.3438	7.3469
EAVSKTIV	1.0000	0.0000	1.2599	5.6932	694.3109	7.5846
EAVTDTKS	1.0000	0.0000	1.2457	5.4693	536.5760	7.4126
EAVTMGLN	1.0000	0.0000	1.2719	5.9614	945.4861	7.7908
EAYKKMRD	1.0000	0.0000	1.2542	6.4118	1587.9999	8.1369
EAYYSSQF	1.0000	0.0000	1.3913	6.2516	1320.6841	8.0139
ECCEERQS	1.0000	0.0000	1.4261	7.0218	3205.4835	8.6059
ECEAGSGN	1.0000	0.0000	1.3651	6.2913	1382.3327	8.0443
ECEMHISN	1.0000	0.0000	1.4179	6.6266	2033.6017	8.3021
ECENQGPT	1.0000	0.0000	1.3098	6.4335	1628.2761	8.1537
ECLCPTHG	1.0000	0.0000	1.4059	7.3026	4428.6004	8.8216
ECLQNTNP	1.0000	0.0000	1.3204	5.9185	899.9284	7.7578
ECNVIVIH	1.0000	0.0000	1.3373	6.8550	2645.3514	8.4776
ECQNVRSN	1.0000	0.0000	1.3697	6.0621	1061.7305	7.8682
ECSGTLCS	1.0000	0.0000	1.4604	6.4000	1566.6834	8.1279
ECTTPEKD	1.0000	0.0000	1.2796	6.2735	1354.3939	8.0307
ECVHDRAN	1.0000	0.0000	1.3360	6.8090	2508.8676	8.4423
ECVTSGED	1.0000	0.0000	1.3469	6.3700	1513.4377	8.1048
EDAPTKPN	1.0000	0.0000	1.2161	5.5514	589.7844	7.4757
EDDEHSDN	1.0000	0.0000	1.2890	5.6928	694.0359	7.5843
EDDIELFA	1.0000	0.0000	1.2257	5.9762	961.7254	7.8021
EDDNFQLK	1.0000	0.0000	1.2470	5.6985	698.5974	7.5887
EDDQNLPG	1.0000	0.0000	1.2357	5.6933	694.4174	7.5847
EDDRLTVQ	1.0000	0.0000	1.2218	5.8765	857.5062	7.7255
EDDSKIRT	1.0000	0.0000	1.2434	5.5030	557.8154	7.4385
EDDSRKDL	1.0000	0.0000	1.2455	5.4001	495.4604	7.3593
EDDTKCMR	1.0000	0.0000	1.3023	6.6634	2121.7692	8.3304
EDEEPPPM	1.0000	0.0000	1.2126	6.2394	1302.2219	8.0045
EDEFVDNK	1.0000	0.0000	1.2439	5.9351	917.2896	7.7705
EDEITFKT	1.0000	0.0000	1.2194	5.8805	861.4509	7.7286
EDENESKI	1.0000	0.0000	1.2492	5.3664	476.6043	7.3334
EDEQSLSL	1.0000	0.0000	1.2627	5.0626	335.9434	7.0999
EDFEDVPS	1.0000	0.0000	1.2740	5.9430	925.6901	7.7766
EDFGAETN	1.0000	0.0000	1.2458	5.9698	954.7287	7.7972
EDGLKSIA	1.0000	0.0000	1.2541	5.4957	553.1523	7.4329
EDGTGHDI	1.0000	0.0000	1.2333	6.3399	1461.9086	8.0817
EDIDNQYD	1.0000	0.0000	1.2523	6.0420	1037.5269	7.8528
EDIMNYGN	1.0000	0.0000	1.3080	6.1890	1228.7117	7.9657
EDITGPVV	1.0000	0.0000	1.2097	6.1609	1189.6693	7.9441
EDLELHVH	1.0000	0.0000	1.2919	6.3100	1412.4414	8.0587
EDLKARQY	1.0000	0.0000	1.2482	6.1216	1137.0217	7.9139
EDLYEDPR	1.0000	0.0000	1.2429	6.1397	1160.9396	7.9278
EDNDQPGG	1.0000	0.0000	1.2334	5.9768	962.4777	7.8026
EDNISTAP	1.0000	0.0000	1.2474	5.3412	462.9943	7.3141
EDNKSVKL	1.0000	0.0000	1.2481	5.1711	380.6527	7.1834
EDNLLEDD	1.0000	0.0000	1.2235	5.3440	464.4596	7.3162
EDPIIYGT	1.0000	0.0000	1.2302	6.2650	1341.0758	8.0241
EDPPSDPT	1.0000	0.0000	1.2402	5.5254	572.3516	7.4556
EDPRRKIP	1.0000	0.0000	1.2009	5.9994	987.8470	7.8200
EDPRYEST	1.0000	0.0000	1.2870	5.9411	923.6628	7.7752
EDQDDTDE	1.0000	0.0000	1.1983	5.8445	826.4886	7.7009
EDQNQKKK	1.0000	0.0000	1.2217	5.5649	598.9632	7.4860
EDQSSNSN	1.0000	0.0000	1.2589	4.6639	212.2870	6.7935
EDRISAKM	1.0000	0.0000	1.2792	5.8957	876.6821	7.7403
EDRLDIND	1.0000	0.0000	1.2267	5.5764	606.9573	7.4948
EDRLSSAI	1.0000	0.0000	1.2723	5.2493	416.5122	7.2435
EDRPNYVY	1.0000	0.0000	1.2897	6.5163	1791.1495	8.2173
EDSDSSAA	1.0000	0.0000	1.2762	5.0365	325.9886	7.0799
EDSNNEKL	1.0000	0.0000	1.2391	4.9591	298.2182	7.0204
EDSNNPPN	1.0000	0.0000	1.2471	4.9963	311.2452	7.0490
EDSRSSFK	1.0000	0.0000	1.3073	5.2280	406.4285	7.2271
EDSSAQKS	1.0000	0.0000	1.2763	5.0153	318.1363	7.0636
EDSTPPKM	1.0000	0.0000	1.2711	5.7190	715.2374	7.6044
EDTHTLST	1.0000	0.0000	1.2728	5.4765	541.0153	7.4181
EDVPSELS	1.0000	0.0000	1.2770	5.2853	434.1205	7.2711
EDYRLFTN	1.0000	0.0000	1.2873	6.0402	1035.3753	7.8514
EDYSKWAT	1.0000	0.0000	1.4131	6.7218	2269.1900	8.3752
EEAFIESI	1.0000	0.0000	1.2689	5.9147	896.0099	7.7549
EEALQTSN	1.0000	0.0000	1.2526	5.2590	421.1912	7.2509
EEASTNRR	1.0000	0.0000	1.2647	5.5222	570.2594	7.4532
EEATTAFS	1.0000	0.0000	1.2663	5.7138	711.0005	7.6005
EEDDSRKD	1.0000	0.0000	1.2458	5.5902	616.7075	7.5055
EEDFGAET	1.0000	0.0000	1.2164	6.2013	1246.3219	7.9752
EEDIDNQY	1.0000	0.0000	1.2531	6.0814	1085.6328	7.8830
EEDQDDTD	1.0000	0.0000	1.1983	5.8445	826.4886	7.7009
EEDYSKWA	1.0000	0.0000	1.4156	6.8339	2581.9272	8.4614
EEFFHLED	1.0000	0.0000	1.2689	6.5108	1779.8731	8.2131
EEFGNLFD	1.0000	0.0000	1.2753	6.0882	1094.1306	7.8882
EEFPQDVL	1.0000	0.0000	1.2323	6.1485	1172.7637	7.9346
EEGSISAE	1.0000	0.0000	1.2872	5.5155	565.9050	7.4481
EEHHTRIT	1.0000	0.0000	1.2594	6.4609	1680.4377	8.1747
EEIYLKNL	1.0000	0.0000	1.2649	5.6333	648.0876	7.5386
EEKADKNI	1.0000	0.0000	1.2167	5.5707	603.0023	7.4905
EEKFVALG	1.0000	0.0000	1.2402	6.1432	1165.6281	7.9305
EELISFHL	1.0000	0.0000	1.3143	5.8387	820.9867	7.6965
EENAFQNH	1.0000	0.0000	1.2952	6.1213	1136.6091	7.9137
EENGSRNT	1.0000	0.0000	1.2699	5.3328	458.5400	7.3076
EENLRGDL	1.0000	0.0000	1.2438	5.5728	604.4418	7.4921
EENSRTYR	1.0000	0.0000	1.3053	5.8195	803.0117	7.6817
EEPPPMSN	1.0000	0.0000	1.2880	5.7313	725.5075	7.6139
EEQFLLPA	1.0000	0.0000	1.2422	5.9056	886.6775	7.7479
EEQKCNAD	1.0000	0.0000	1.3019	6.3151	1420.8176	8.0627
EEQKMRKM	1.0000	0.0000	1.2470	6.4515	1662.3281	8.1675
EEQVASQE	1.0000	0.0000	1.2626	5.9198	901.3495	7.7588
EERICLFQ	1.0000	0.0000	1.3043	6.7407	2319.2591	8.3898
EERKCSLS	1.0000	0.0000	1.3596	5.7857	772.3741	7.6557
EERNSNLR	1.0000	0.0000	1.2655	5.2181	401.8081	7.2195
EERQSDTP	1.0000	0.0000	1.2529	5.6895	691.3744	7.5818
EESAAHDS	1.0000	0.0000	1.3143	5.6763	680.9806	7.5717
EESANSHE	1.0000	0.0000	1.3159	5.4896	549.2396	7.4281
EESASPLL	1.0000	0.0000	1.2597	5.0424	328.2192	7.0844
EESATVMT	1.0000	0.0000	1.2835	5.8615	842.8021	7.7140
EESGTIQN	1.0000	0.0000	1.2667	5.5335	577.7572	7.4619
EESLHKNS	1.0000	0.0000	1.2967	5.1986	392.8832	7.2045
EESLIKSP	1.0000	0.0000	1.2600	5.1173	357.7733	7.1420
EESNDNEQ	1.0000	0.0000	1.2606	5.2958	439.4231	7.2792
EESRTSFI	1.0000	0.0000	1.3017	5.5630	597.7157	7.4846
EESSVPFR	1.0000	0.0000	1.3182	5.7624	751.9605	7.6379
EESTMGAA	1.0000	0.0000	1.2857	5.9749	960.3739	7.8012
EESYVNSV	1.0000	0.0000	1.3399	5.6758	680.5659	7.5713
EETKKEPM	1.0000	0.0000	1.2273	5.9819	968.1108	7.8065
EETLSSNQ	1.0000	0.0000	1.2585	4.9485	294.5744	7.0122
EETTLSKW	1.0000	0.0000	1.3662	6.1724	1205.4550	7.9529
EEVKFRDN	1.0000	0.0000	1.2482	6.0311	1024.5395	7.8444
EEVLLYTV	1.0000	0.0000	1.2693	6.0468	1043.1829	7.8564
EFAKSIKF	1.0000	0.0000	1.2876	5.9076	888.7099	7.7494
EFDHRKNN	1.0000	0.0000	1.2942	5.9974	985.5618	7.8185
EFFHLEDD	1.0000	0.0000	1.2699	6.4715	1701.0046	8.1828
EFGNLFDR	1.0000	0.0000	1.2789	6.1449	1167.9057	7.9318
EFHRTNDH	1.0000	0.0000	1.3049	6.5076	1773.1777	8.2106
EFITKKHK	1.0000	0.0000	1.2526	6.1041	1114.3302	7.9004
EFKLCDGQ	1.0000	0.0000	1.3140	6.6463	2080.1970	8.3172
EFKLVKNK	1.0000	0.0000	1.2501	5.6112	631.7718	7.5216
EFKNRVET	1.0000	0.0000	1.2507	5.9583	942.1912	7.7884
EFKPATMS	1.0000	0.0000	1.2964	5.9578	941.6030	7.7880
[truncated: 12,805 more rows]
