# Supplementary material for: Evaluating deterministic motif significance measures in protein databases
Source: Algorithms Mol Biol. 2007 Dec 24;2:16. doi: 10.1186/1748-7188-2-16 (PMC2254621; doi:10.1186/1748-7188-2-16)
Supplement: Additional File 2 — Scripts and Datasets. This file contains the sequence datasets (synthetic and real) and the evaluated motifs. This data is separated according to the tables where it is presented and discussed. It also contains script programs (in perl language) developed for this work. [file 1748-7188-2-16-S2.zip › Scripts_and_Datasets/datasets/Table 4/80%/Motifs/score_MTENKVGESICPAAPN_s80_mlen_16_planted_syn_len300_num50.txt]

Motif	Supp	IG	Pratt	LogOdds	Zscore	Info
AAADPQSNILPMTENK	1.0000	0.0000	0.2573	15.2531	41296718.8054	14.9326
AAAQEYFTSQSFMEAS	1.0000	0.0000	0.3312	16.2483	129879645.8385	15.6975
AADETKHLSIVSPKDY	1.0000	0.0000	0.2840	15.6960	68769332.2643	15.2730
AADPQSNILPMTENKV	1.0000	0.0000	0.2629	15.3615	46786823.6899	15.0159
AAESELLKTSPLEAQL	1.0000	0.0000	0.2389	14.6312	20181603.0498	14.4546
AAFPLEQLKIVETTMM	1.0000	0.0000	0.2556	16.4223	158673064.5151	15.8312
AAHALWMTSIKQAIEA	1.0000	0.0000	0.3280	17.0470	325726306.3842	16.3114
AAHDSRVSQTCNPLSE	1.0000	0.0000	0.3325	15.7550	73602611.4806	15.3184
AAHSKPTWPIKGSKPA	1.0000	0.0000	0.3270	16.4185	157981747.7970	15.8283
AAIDNFYDSSEFDHRK	1.0000	0.0000	0.3171	16.2380	128335305.0642	15.6896
AAIQVNWLIYVRFSID	1.0000	0.0000	0.3451	17.2064	391343296.0566	16.4339
AAKDSLAKVATSDEFD	1.0000	0.0000	0.2564	15.3108	44135777.3713	14.9770
AAKGRDVSETYKPTGV	1.0000	0.0000	0.2602	16.2385	128410056.9767	15.6900
AAKIYWEDLYEDPRRK	1.0000	0.0000	0.3012	17.4338	508492536.7848	16.6087
AAKPPVLTLSLNSEGA	1.0000	0.0000	0.2515	14.7260	22510328.2347	14.5275
AALSAVSHRNLHTNHR	1.0000	0.0000	0.3304	15.8350	80700382.0990	15.3799
AALSSFDKKSPMLHVN	1.0000	0.0000	0.3144	15.3411	45698046.8612	15.0002
AANETNDQVLAVSFER	1.0000	0.0000	0.2686	15.6151	62652803.5567	15.2109
AAPIYLRAAKIYWEDL	1.0000	0.0000	0.3053	17.2715	421794443.4378	16.4839
AAPNDRNPHGTMANIS	1.0000	0.0000	0.2927	15.7476	72975377.1530	15.3127
AAPNEANLIILFHMSE	1.0000	0.0000	0.2914	15.7291	71432825.3650	15.2984
AAPNEDEEPPPMSNKT	1.0000	0.0000	0.2517	15.2685	42035624.1208	14.9444
AAPNEGSKARDAYKQL	1.0000	0.0000	0.2636	15.7556	73650872.1484	15.3188
AAPNFAGLIGDNALGY	1.0000	0.0000	0.2701	16.1103	110788796.7367	15.5914
AAPNFEKGTVATSEMF	1.0000	0.0000	0.2806	16.1851	120761865.9639	15.6490
AAPNFLLVSETVADQS	1.0000	0.0000	0.2729	15.2647	41854305.5365	14.9415
AAPNFSLFERSKIENY	1.0000	0.0000	0.3019	15.5341	57070674.0992	15.1486
AAPNGKTINDSFVHRS	1.0000	0.0000	0.2995	15.6328	63943131.2650	15.2245
AAPNHDQAIKKKILIG	1.0000	0.0000	0.2361	15.8383	81005755.0164	15.3824
AAPNHRENLPLHEGEN	1.0000	0.0000	0.2784	15.7827	75984382.9886	15.3397
AAPNIGLEGGVSNKEI	1.0000	0.0000	0.2592	15.4364	51000956.7145	15.0735
AAPNIKNQHTSPADGF	1.0000	0.0000	0.2756	15.7637	74341135.0210	15.3251
AAPNKCISQREPSEND	1.0000	0.0000	0.2951	15.5171	55963700.5710	15.1355
AAPNKLTGFNQFPSSR	1.0000	0.0000	0.2884	15.3323	45239949.2666	14.9935
AAPNLELHVHLIGDPP	1.0000	0.0000	0.2633	16.0597	104526227.6647	15.5526
AAPNLQDIEQMSQESI	1.0000	0.0000	0.2767	15.4950	54562688.0428	15.1186
AAPNLWISDEYNLTGS	1.0000	0.0000	0.3395	15.9167	88661425.4252	15.4427
AAPNMGAISKLAQNVF	1.0000	0.0000	0.2846	15.8435	81492589.4699	15.3864
AAPNMYKHSQIDISIH	1.0000	0.0000	0.3307	16.3916	153161782.9235	15.8076
AAPNNPETLTSFAIPN	1.0000	0.0000	0.2485	14.8374	25590628.1421	14.6131
AAPNNTKNSVTKPIDI	1.0000	0.0000	0.2386	14.7458	23028621.3939	14.5427
AAPNNTKSKGSMPHQP	1.0000	0.0000	0.2964	15.4750	53314630.2592	15.1031
AAPNPTDLDSEHPGEL	1.0000	0.0000	0.2554	15.3988	48842113.3213	15.0446
AAPNQETLTQGMPFYL	1.0000	0.0000	0.2719	16.3618	147994785.1463	15.7847
AAPNRRTMLRRKESQT	1.0000	0.0000	0.2706	15.8596	83017486.1998	15.3988
AAPNSFSISERTFVND	1.0000	0.0000	0.2973	15.1871	38277064.0513	14.8819
AAPNSHEEQKVVTQEA	1.0000	0.0000	0.2623	15.9592	93103623.6259	15.4753
AAPNSRIAAHALWMTS	1.0000	0.0000	0.3602	16.6326	202148021.5502	15.9929
AAPNSVAFKESTYFGH	1.0000	0.0000	0.3232	16.3049	138624029.2214	15.7410
AAPNTDGIKMEDRPNY	1.0000	0.0000	0.2630	16.1695	118612162.0263	15.6370
AAPNTMPSHTIVGNYY	1.0000	0.0000	0.3266	16.5468	183144897.5302	15.9270
AAPNTNYVKIKEARSG	1.0000	0.0000	0.2705	15.6432	64708675.9052	15.2324
AAPNTSTQKYDNETLT	1.0000	0.0000	0.2532	15.0367	32190594.1507	14.7663
AAPNTVRLKSVTLDQI	1.0000	0.0000	0.2481	15.2836	42773773.4427	14.9560
AAPNVALIHSKPMNMD	1.0000	0.0000	0.3025	16.0173	99543948.6546	15.5200
AAPNVHRKPYNISIRS	1.0000	0.0000	0.3078	15.7823	75950998.3695	15.3394
AAPNVIPATTIKLMVD	1.0000	0.0000	0.2377	15.8466	81782276.0224	15.3887
AAPNVVENDPISMLTD	1.0000	0.0000	0.2663	15.4693	52969469.6416	15.0988
AAPNYNNAWATDREES	1.0000	0.0000	0.3327	16.2992	137711768.7873	15.7366
AAPSYPDNDKPGIQQL	1.0000	0.0000	0.2611	15.7362	72025745.3493	15.3039
AAPYSGWGNLDEQSSS	1.0000	0.0000	0.3723	15.9997	97552918.3079	15.5065
AAQDKPGISIDNREEQ	1.0000	0.0000	0.2434	15.6985	68962511.9384	15.2749
AAQEYFTSQSFMEASC	1.0000	0.0000	0.3711	16.7856	241077899.6606	16.1105
AARLQHSPNSISMKLI	1.0000	0.0000	0.3057	15.2643	41834089.7462	14.9412
AASNIDKNKHPPNEFN	1.0000	0.0000	0.2738	15.1028	34734380.4712	14.8170
AASRGQSKYRLPLGVK	1.0000	0.0000	0.2925	15.8793	84920299.4507	15.4139
AATERLWWGESYHFES	1.0000	0.0000	0.4422	18.1536	1164569990.3911	17.1620
AATLYNISLYLPSNSL	1.0000	0.0000	0.2874	14.5562	18513780.0742	14.3970
AATQFPDREEASTNRR	1.0000	0.0000	0.2559	15.8781	84808573.7182	15.4130
AAVAGPHTKTKHRNYP	1.0000	0.0000	0.2712	16.7040	219468148.4237	16.0478
AAVPTDELTNCAGGVK	1.0000	0.0000	0.2647	16.3472	145533952.6134	15.7735
ACANDTLNGQLPPEEQ	1.0000	0.0000	0.2697	15.8831	85294177.9440	15.4168
ACATTTNSDNNHDSPV	1.0000	0.0000	0.3126	15.4132	49653884.3181	15.0556
ACIPDDSEMKVESIKS	1.0000	0.0000	0.3171	15.8410	81255939.1323	15.3844
ACISYQKEEFGNLFDR	1.0000	0.0000	0.3241	16.8035	246113102.3675	16.1243
ACLFLKNGVEGYRLFK	1.0000	0.0000	0.3138	16.8908	272132932.3748	16.1914
ACLSRTLAKNQLRRLK	1.0000	0.0000	0.2873	15.5388	57381220.4468	15.1522
ACNPIQDHQGSSDSKE	1.0000	0.0000	0.3314	15.8717	84184186.6891	15.4081
ACNSTVQNKPKNTTDH	1.0000	0.0000	0.3023	15.6298	63718975.5447	15.2221
ACPRTELIAKGSNITK	1.0000	0.0000	0.2757	15.7175	70486386.3953	15.2895
ACQDPSPPNVQIKSQR	1.0000	0.0000	0.3030	15.9992	97489209.8912	15.5060
ACQFMIFGLSKHLTPS	1.0000	0.0000	0.3557	16.6998	218420413.9638	16.0446
ACQVGIVVIDDGHGTF	1.0000	0.0000	0.2518	17.7379	721626268.9331	16.8424
ACRTMKDELRSLNRLL	1.0000	0.0000	0.3059	15.8320	80422040.2841	15.3775
ACTSSDSILCDTYNRG	1.0000	0.0000	0.3695	16.1684	118458444.1556	15.6361
ADAMANEDPRYESTDY	1.0000	0.0000	0.2907	16.3948	153725723.1271	15.8101
ADANATIIPKLTLCKN	1.0000	0.0000	0.2554	15.4051	49193176.5951	15.0494
ADAPLNDQQSVSHNNA	1.0000	0.0000	0.2861	15.1158	35260676.8794	14.8271
ADDCDRGTSYLLIMNK	1.0000	0.0000	0.3206	16.3662	148753808.2164	15.7881
ADEGGGVVNTIATNQY	1.0000	0.0000	0.2608	16.3503	146051177.6288	15.7759
ADEKGNNASTGPLKAA	1.0000	0.0000	0.2453	15.0653	33268068.0125	14.7882
ADEKNSDSKMISPQQV	1.0000	0.0000	0.2884	15.2430	40817858.1342	14.9248
ADEMLVSKASQLKDRS	1.0000	0.0000	0.2867	15.2176	39644722.9537	14.9053
ADETKHLSIVSPKDYP	1.0000	0.0000	0.2832	15.6660	66429681.2140	15.2499
ADEYGRSQLHVTLNSN	1.0000	0.0000	0.3126	15.5869	60651533.2338	15.1892
ADFFYHRQVNENFFLD	1.0000	0.0000	0.3076	17.1627	372144401.7741	16.4003
ADFKRTIRNSTKLKLH	1.0000	0.0000	0.2696	15.4803	53646944.9503	15.1073
ADFLSLAGKKLSLVST	1.0000	0.0000	0.2691	14.6791	21327461.1552	14.4914
ADGDKKQNPIDHTPRT	1.0000	0.0000	0.2352	15.9776	95100013.0643	15.4895
ADGFAKTTEELISFHL	1.0000	0.0000	0.2724	15.9745	94753642.9923	15.4870
ADGQSRDQFILLSRDM	1.0000	0.0000	0.2976	16.0687	105607945.3342	15.5594
ADHFKNQVYHKHDDKV	1.0000	0.0000	0.2902	17.2901	430962044.6957	16.4983
ADKIKTKELDSIKKTH	1.0000	0.0000	0.2370	15.2442	40876852.2361	14.9258
ADKLAPSRNHFYLNLN	1.0000	0.0000	0.2995	15.4006	48941961.3735	15.0460
ADKNIDMDLNPKAGST	1.0000	0.0000	0.2588	15.2305	40237484.9806	14.9152
ADKPLNPFPADTADEM	1.0000	0.0000	0.2393	15.8796	84951072.6272	15.4141
ADLDPKMTTDPSMLNI	1.0000	0.0000	0.2678	15.4555	52131878.1428	15.0881
ADLRYLKRDPVAYPQA	1.0000	0.0000	0.2497	16.5873	191884446.2101	15.9581
ADLSLCASRINAPSPS	1.0000	0.0000	0.3036	14.8638	26380362.5960	14.6334
ADLTQLYEKAQYVSTI	1.0000	0.0000	0.2746	16.0214	100016457.1562	15.5231
ADMEGHFKVPPLLFTN	1.0000	0.0000	0.2810	16.5234	178269515.1971	15.9090
ADNDLKRQIEEIYLKN	1.0000	0.0000	0.2480	15.5134	55727084.1452	15.1327
ADNDQAGVQVTTISAL	1.0000	0.0000	0.2522	15.6336	63997545.0668	15.2250
ADNLPSQDSEEQFLLP	1.0000	0.0000	0.2629	14.9776	30071566.1731	14.7208
ADNNQSGIGLSARSDP	1.0000	0.0000	0.2804	14.8803	26886437.3102	14.6461
ADNNSDKSSKVQLMTE	1.0000	0.0000	0.2805	14.7321	22668373.3174	14.5321
ADNQNVRQRSMEANVI	1.0000	0.0000	0.2907	15.9110	88080123.8274	15.4383
ADNSSPPVESVPRSLL	1.0000	0.0000	0.2752	14.5099	17551873.1829	14.3613
ADPQSNILPMTENKVG	1.0000	0.0000	0.2689	15.4785	53534242.7756	15.1058
ADPTYGDIANISCQTL	1.0000	0.0000	0.2962	16.1579	117037636.9234	15.6280
ADQETENLADDCDRGT	1.0000	0.0000	0.2574	16.2342	127777757.8667	15.6867
ADQISTFQLFWENAFE	1.0000	0.0000	0.3378	16.9712	298529719.4488	16.2532
ADQSGSLNRNNKTNNT	1.0000	0.0000	0.2556	14.1698	11865500.2576	14.1000
ADRLYNTVLSEADLRY	1.0000	0.0000	0.2897	15.8599	83050761.7788	15.3990
ADRMANNDSALTEFQM	1.0000	0.0000	0.2984	16.0210	99965925.4055	15.5228
ADSLGRVETSRFWKFR	1.0000	0.0000	0.3570	17.0233	316963416.8160	16.2932
ADSLQIQANNNGHGNK	1.0000	0.0000	0.2845	15.2595	41601087.4273	14.9375
ADSQERDLNKNPNQCS	1.0000	0.0000	0.3001	15.2351	40452454.2121	14.9188
ADSTVNSEFSVSAIFP	1.0000	0.0000	0.3050	15.1238	35584944.3213	14.8332
ADTADEMLVSKASQLK	1.0000	0.0000	0.2677	15.3286	45048474.0014	14.9906
ADTGTSYEDDNFQLKN	1.0000	0.0000	0.2764	15.5424	57617637.5099	15.1549
ADTHKLLVTDHSYDFP	1.0000	0.0000	0.2987	16.3641	148399285.0915	15.7865
ADTIDCGGNNDKANSD	1.0000	0.0000	0.2896	15.6080	62141872.5367	15.2054
ADTPGSNNALENHATH	1.0000	0.0000	0.2859	15.4165	49845802.4751	15.0582
ADVKTSLLYSPLTLPK	1.0000	0.0000	0.2583	14.8183	25033538.4919	14.5984
ADVNMTENKVGESICP	1.0000	0.0000	0.3088	16.2332	127638070.8448	15.6859
ADYNGLPQDLDGNLSF	1.0000	0.0000	0.2873	15.5777	60010274.8804	15.1821
AEAFSIRKSSSSSNQN	1.0000	0.0000	0.2884	14.0820	10724171.5655	14.0324
AECENQGPTIAEKSSS	1.0000	0.0000	0.3031	15.4026	49055766.7469	15.0475
AEDEQSLSLIYCDRDL	1.0000	0.0000	0.3105	15.9116	88140407.3334	15.4387
AEDSNNEKLGMTIAAN	1.0000	0.0000	0.2649	15.1131	35149310.3982	14.8250
AEDSSAQKRVKLLVSN	1.0000	0.0000	0.2724	14.8007	24531345.8086	14.5849
AEDYRLFTNNDSSRTG	1.0000	0.0000	0.2991	15.4753	53337825.0496	15.1034
AEETTLSKWSVDEIHE	1.0000	0.0000	0.3284	16.3316	142952854.5738	15.7616
AEFSDLLPAECCEERQ	1.0000	0.0000	0.3179	16.7929	243131334.5720	16.1161
AEGHVPKEQLASMTNL	1.0000	0.0000	0.2848	15.8949	86458437.2100	15.4259
AEIISVNDGTDCHWVA	1.0000	0.0000	0.3651	17.5256	565169070.8667	16.6793
AEKMSPKEFITKKHKS	1.0000	0.0000	0.2863	15.7200	70693635.7405	15.2915
AEKNACRTMKDELRSL	1.0000	0.0000	0.2979	15.9599	93178665.6980	15.4758
AEKSPSKRANRSTNLD	1.0000	0.0000	0.2589	14.4318	16041724.1900	14.3013
AEKSSSKVDWRSQIQN	1.0000	0.0000	0.3482	15.7399	72330829.8487	15.3068
AELFGTDPLELFGADE	1.0000	0.0000	0.2379	16.0424	102462845.2447	15.5393
AELHSECTTPEKDAEC	1.0000	0.0000	0.3150	16.6208	199415519.3435	15.9838
AELLYMEILFSTANSD	1.0000	0.0000	0.2994	15.4402	51223395.4371	15.0764
AELSETLEIVQPLSKQ	1.0000	0.0000	0.2498	14.9612	29510136.3152	14.7082
AEMLLHHHIYETEEFF	1.0000	0.0000	0.3015	17.5597	587813806.3291	16.7055
AEMTENKVGESICPAA	1.0000	0.0000	0.2947	16.3544	146740642.9589	15.7790
AENALKTINKNILMPS	1.0000	0.0000	0.2532	14.7349	22741357.2791	14.5343
AENKDLPIQLISKKNR	1.0000	0.0000	0.2393	14.8132	24886445.0394	14.5945
AENLTNLSLKSEYNGK	1.0000	0.0000	0.2642	14.4318	16042081.5818	14.3013
AENNSMMIKYKMTENK	1.0000	0.0000	0.3203	15.9465	91752268.6832	15.4655
AEPEQRNQWQFTEFSA	1.0000	0.0000	0.3282	17.0771	337229112.2845	16.3346
AEPGISNPNHMISAKA	1.0000	0.0000	0.2966	15.5651	59142859.3171	15.1724
AEPKMTENKVGESICP	1.0000	0.0000	0.2938	16.2393	128532330.9719	15.6906
AEQKLPGQNRVDQNNA	1.0000	0.0000	0.2515	15.6110	62357117.7691	15.2077
AERKTFAKYNRHLKAK	1.0000	0.0000	0.2670	16.2805	134771590.7541	15.7222
AESELLKTSPLEAQLD	1.0000	0.0000	0.2383	14.6151	19812536.8844	14.4422
AESGETVLSTPFLLST	1.0000	0.0000	0.2701	14.7891	24207083.8143	14.5760
AESGLKIIGNLLLSDD	1.0000	0.0000	0.2522	14.6587	20832544.6206	14.4757
AESQNRNGDLRSATYV	1.0000	0.0000	0.2978	15.5450	57795525.6217	15.1570
AETLSMRQRFPIRSCI	1.0000	0.0000	0.3288	16.5848	191327485.8549	15.9562
AETNKQFIACTSSDSI	1.0000	0.0000	0.3091	15.4444	51474331.5605	15.0797
AETTAKHNPKPSPGES	1.0000	0.0000	0.2651	15.2023	38949583.3054	14.8935
AETTRPTTAGNTKGSR	1.0000	0.0000	0.2457	15.4099	49469789.2614	15.0531
AEVFMTPDWNTSYTER	1.0000	0.0000	0.3535	17.2151	395285731.3482	16.4406
AFANCAILISYLPEKA	1.0000	0.0000	0.3032	16.1264	112866010.7536	15.6038
AFEMSNKSIQSPSHIR	1.0000	0.0000	0.3328	15.4905	54280378.9867	15.1151
AFFVEAYKKMRDFDPS	1.0000	0.0000	0.2918	17.0076	311304971.3350	16.2812
AFHIFGKDYDAVEKVT	1.0000	0.0000	0.2483	17.1454	364804038.7025	16.3870
AFHSSIKVSRMSPDIK	1.0000	0.0000	0.3317	15.6759	67190904.0530	15.2575
AFIESISKKDNNLNQN	1.0000	0.0000	0.2610	14.4436	16261187.4484	14.3104
AFKAPEESANSHEEDY	1.0000	0.0000	0.2988	15.8881	85787855.8749	15.4207
AFKESTYFGHLLRQNK	1.0000	0.0000	0.3095	16.2823	135056307.0749	15.7236
AFKSSTPYAYNSTQGG	1.0000	0.0000	0.3291	15.8056	78017326.3136	15.3573
AFMVDKACNPIQDHQG	1.0000	0.0000	0.2894	17.4242	502868484.0973	16.6013
AFNLLDEPGPEHYQSK	1.0000	0.0000	0.2923	16.0485	103189920.7832	15.5440
AFPLEQLKIVETTMMT	1.0000	0.0000	0.2566	16.3335	143257622.7925	15.7630
AFPVFDIDEAVTMGLN	1.0000	0.0000	0.2598	16.5741	188991679.9755	15.9480
AFQNHPPSGHANISVL	1.0000	0.0000	0.3218	15.9041	87379798.6125	15.4329
AFSIRKSSSSSNQNDN	1.0000	0.0000	0.2819	13.8524	8233520.1229	13.8560
AFSPSMGEERICLFQD	1.0000	0.0000	0.3370	16.7817	239997789.3539	16.1075
AFTTSNSGAWNQDVNS	1.0000	0.0000	0.3539	15.7622	74208229.5704	15.3239
AFVNLLTVPNDISRIA	1.0000	0.0000	0.2653	15.3568	46533595.1569	15.0123
AFYANTSAIVMLIKNK	1.0000	0.0000	0.2944	15.8168	79021703.5978	15.3658
AGESHQNFQESLNKPN	1.0000	0.0000	0.2981	15.2506	41176429.6876	14.9306
AGGFQSSFLPHEVEES	1.0000	0.0000	0.3248	16.0781	106759601.6671	15.5667
AGGVKSILHICELSTV	1.0000	0.0000	0.3227	16.2266	126664506.9395	15.6808
AGIALPFSTYSLSEHR	1.0000	0.0000	0.3217	15.7545	73554345.8979	15.3180
AGKKLSLVSTASTLKD	1.0000	0.0000	0.2518	14.4579	16530904.5480	14.3213
AGKKWIKMTSTITANQ	1.0000	0.0000	0.3188	16.4597	165666302.6555	15.8600
AGKSEKRSAIILLTYN	1.0000	0.0000	0.2738	15.1496	36658160.1346	14.8530
AGLGEYACQFMIFGLS	1.0000	0.0000	0.3366	17.4301	506334229.2976	16.6059
AGLIGDNALGYEVHTA	1.0000	0.0000	0.2690	16.4691	167472838.8759	15.8673
AGLKRNTYKNPMATPS	1.0000	0.0000	0.2846	15.5918	60988730.8240	15.1929
AGNNVSRKYLVVLNHE	1.0000	0.0000	0.3127	15.8245	79726591.5158	15.3717
AGNRDHNAQPNDISKQ	1.0000	0.0000	0.2789	15.5938	61128948.9768	15.1944
AGNTKGSRSHEAVHSL	1.0000	0.0000	0.3233	15.6521	65375767.7602	15.2393
AGPHTKTKHRNYPGLG	1.0000	0.0000	0.2823	16.6640	209597185.2910	16.0171
AGPPMPMPSYRLFDQP	1.0000	0.0000	0.2970	16.8877	271154374.8891	16.1890
AGPRATTLQSSNLSDE	1.0000	0.0000	0.2650	14.6633	20942120.6188	14.4793
AGQLNPQLDINFKQNS	1.0000	0.0000	0.2689	15.1513	36728588.8410	14.8543
AGRNSNEKSTRDSQNG	1.0000	0.0000	0.2847	14.7855	24106036.7822	14.5732
AGSGNNISIDRNQSRA	1.0000	0.0000	0.2906	14.9492	29104395.1738	14.6990
AGSTCDTSDDMTENKV	1.0000	0.0000	0.3122	15.9054	87507765.3617	15.4339
AGSTSVNKVMTENKVG	1.0000	0.0000	0.2964	15.5233	56365287.6632	15.1403
AGTYSIMYQSNLVSNL	1.0000	0.0000	0.3395	15.5234	56369765.8489	15.1403
AGVQVTTISALSPKSL	1.0000	0.0000	0.2698	14.9439	28927166.5681	14.6949
AGVSANDETPSQQHPE	1.0000	0.0000	0.2828	15.7227	70911343.1517	15.2935
AGYLITLSNNNDNGLP	1.0000	0.0000	0.2710	14.7637	23507592.0940	14.5564
AHAERKTFAKYNRHLK	1.0000	0.0000	0.2835	16.6742	212070562.6057	16.0249
AHALWMTSIKQAIEAT	1.0000	0.0000	0.3281	16.9582	294081270.0390	16.2432
AHDLCSRLIFNLKPRE	1.0000	0.0000	0.3134	16.1525	116307920.5867	15.6239
AHDSRVSQTCNPLSEL	1.0000	0.0000	0.3302	15.5895	60827362.0705	15.1911
AHFSMISIRHNTSRRD	1.0000	0.0000	0.3530	16.2606	131720158.0890	15.7069
AHGNTSKNFKKELIFK	1.0000	0.0000	0.2831	15.5457	57841946.3283	15.1575
AHGTDKKENPKYSRKR	1.0000	0.0000	0.2800	16.0028	97902001.4314	15.5089
AHGVFFNIQIQGATLP	1.0000	0.0000	0.2625	16.7554	232835056.7069	16.0873
AHHGRGFETVRRLHVA	1.0000	0.0000	0.2592	17.7035	693644445.5865	16.8160
AHHLFILSLRRQLSPL	1.0000	0.0000	0.3112	15.7100	69881019.3057	15.2838
AHITSTAETTRPTTAG	1.0000	0.0000	0.2469	15.7136	70174721.7240	15.2866
AHKSPHIKNREENSRT	1.0000	0.0000	0.2975	15.5013	54959123.8826	15.1234
AHLDFLKAMANIRLAY	1.0000	0.0000	0.2895	16.4901	171555092.6619	15.8833
AHMLSLDDDVQTEYHF	1.0000	0.0000	0.3186	16.9314	285142759.4841	16.2226
AHMTENKVGESICPAA	1.0000	0.0000	0.3137	16.6801	213517714.5030	16.0294
AHQVDSGPEANQDKGP	1.0000	0.0000	0.2671	16.1455	115374589.5713	15.6185
AHSKPTWPIKGSKPAS	1.0000	0.0000	0.3407	16.1174	111709965.1710	15.5969
AHSMTIMTFVVSIIKK	1.0000	0.0000	0.3196	16.4509	163993476.8056	15.8532
AHSQGFVISKFGINIQ	1.0000	0.0000	0.3144	16.3391	144192559.6618	15.7673
AHSRQKFIAHGVFFNI	1.0000	0.0000	0.3120	17.0902	342368529.8443	16.3447
AHSYVNKSDDAELLYM	1.0000	0.0000	0.3369	16.1453	115352770.1551	15.6184
AHWTWGKEAVTDTKSK	1.0000	0.0000	0.3790	17.6825	677080433.0777	16.7999
AHYHANNAHDLCSRLI	1.0000	0.0000	0.3665	16.8399	256639981.8938	16.1522
AIAMSVQQNTDGLSAK	1.0000	0.0000	0.2843	15.5548	58445901.5388	15.1645
AIAPNPSTHGSNKKIF	1.0000	0.0000	0.2850	15.3106	44121077.6936	14.9767
AICNRDEMRPPNGLPS	1.0000	0.0000	0.3107	16.1840	120606874.6456	15.6481
AICQANTDLRPTKSVN	1.0000	0.0000	0.2857	15.6475	65029528.9239	15.2357
AICQEPISFTRLLNPQ	1.0000	0.0000	0.2924	16.0159	99381144.8077	15.5189
AIDNFYDSSEFDHRKN	1.0000	0.0000	0.3237	16.0074	98418481.9001	15.5124
AIEATIKCSTVVPNSL	1.0000	0.0000	0.2914	15.5000	54874268.1918	15.1224
AIENCSAYSMSGPSRI	1.0000	0.0000	0.3666	15.9555	92710129.6933	15.4725
AIESVEQNDSAKEHPD	1.0000	0.0000	0.2732	15.5233	56366314.7818	15.1403
AIFPRNIYSGSSRSFS	1.0000	0.0000	0.3450	15.3509	46218015.7785	15.0077
AIFYLQESWFWECEMH	1.0000	0.0000	0.4684	19.4423	5134719970.1511	18.1525
AIGRGHNNLEDQNQKK	1.0000	0.0000	0.2680	15.7903	76649927.4161	15.3455
AIGTELQIMTNDHRSY	1.0000	0.0000	0.3020	16.3706	149513422.2537	15.7915
AIGTKTIRLTSWIAGK	1.0000	0.0000	0.3006	16.4340	160827897.0005	15.8402
AIILLTYNNFYMIQQD	1.0000	0.0000	0.2982	16.4405	162045238.5012	15.8453
AIKKKILIGPSMIAIG	1.0000	0.0000	0.2511	15.8062	78068310.0697	15.3577
AIKKTQIRDLVRAFTT	1.0000	0.0000	0.2243	16.0294	100945815.4511	15.5293
AIKSQTPRKTIHTKFA	1.0000	0.0000	0.2556	15.8940	86373176.8091	15.4252
AILFADVKTSLLYSPL	1.0000	0.0000	0.2779	15.2217	39829897.1757	14.9084
AILFATKTDTRVNSET	1.0000	0.0000	0.2491	15.3198	44593214.2302	14.9838
AILISYLPEKASQNPL	1.0000	0.0000	0.2659	14.9490	29097444.7393	14.6988
AILSVAPHRIPVYTTM	1.0000	0.0000	0.2909	16.6043	195667623.2929	15.9711
AILVYSRETCNSDQVQ	1.0000	0.0000	0.3295	16.2590	131479604.1602	15.7057
AIMRPDKSTMRSQNMR	1.0000	0.0000	0.3241	16.3207	141170676.0664	15.7532
AIPGADGQSRDQFILL	1.0000	0.0000	0.2565	16.0470	103007109.6131	15.5428
AIPGHYMLTLSTARPW	1.0000	0.0000	0.3584	17.3139	442917237.3780	16.5166
AIPNNFNNSTLFRTII	1.0000	0.0000	0.2711	14.9713	29853784.1538	14.7160
AIPQFVASNRSNVREL	1.0000	0.0000	0.2900	15.4936	54469466.6264	15.1174
AIQNPIARSQVLSLSL	1.0000	0.0000	0.2716	14.7422	22932453.2171	14.5399
AIQNVIGKQNTTEGHL	1.0000	0.0000	0.2589	15.9379	90849379.9594	15.4589
AIQVNWLIYVRFSIDP	1.0000	0.0000	0.3448	17.1763	378029123.5394	16.4108
AIRGNASHFNMASVAI	1.0000	0.0000	0.3249	16.1500	115976129.6728	15.6220
AIRVNSDTLPITIMNT	1.0000	0.0000	0.2635	15.3206	44634596.4181	14.9845
AISKLAQNVFKCNKRF	1.0000	0.0000	0.3129	16.1273	112982402.2409	15.6045
AISSVLGENRVESYRL	1.0000	0.0000	0.3092	15.4220	50162412.0451	15.0624
AITIPPTDFYASSANK	1.0000	0.0000	0.2754	15.4127	49625861.8306	15.0552
AITSGPSSTLSSIVEF	1.0000	0.0000	0.2894	14.5969	19401188.2313	14.4282
AIVIVVLEVNTGPVNA	1.0000	0.0000	0.2480	15.9503	92158619.7232	15.4685
AIVKSLVPWSNENFLS	1.0000	0.0000	0.3440	15.6313	63825812.8241	15.2232
AIVMLIKNKRIRSSGR	1.0000	0.0000	0.2927	15.7121	70048315.2251	15.2853
AIWENGDLNPLTIGME	1.0000	0.0000	0.3164	16.5989	194459308.2314	15.9670
AIYFNLAQPSAIRVNS	1.0000	0.0000	0.3007	15.6045	61888150.4842	15.2027
AKAHWTWGKEAVTDTK	1.0000	0.0000	0.3485	17.9836	957536331.2759	17.0313
AKANLTPKNTDQASCQ	1.0000	0.0000	0.2767	15.4359	50973049.9487	15.0731
AKATLQRPLQTGASTD	1.0000	0.0000	0.2394	15.4087	49400563.8292	15.0522
AKDSLAKVATSDEFDK	1.0000	0.0000	0.2547	15.2258	40020764.9530	14.9116
AKEHPDKTKPNQQPGC	1.0000	0.0000	0.2689	16.4855	170652253.0283	15.8798
AKELTENNIQCNMSDT	1.0000	0.0000	0.2989	15.5141	55774452.7927	15.1332
AKEMDDQSPHSIGQDS	1.0000	0.0000	0.3082	15.8598	83039790.6438	15.3989
AKETSTNPQISFEVLS	1.0000	0.0000	0.2721	14.8326	25447594.8732	14.6093
AKFEITYFPKGLMNSQ	1.0000	0.0000	0.3016	16.3051	138643859.0875	15.7411
AKGPNSVEGNNKTIET	1.0000	0.0000	0.2525	15.0055	31052825.3957	14.7422
AKGRDVSETYKPTGVT	1.0000	0.0000	0.2607	16.1497	115934733.8589	15.6217
AKGSNITKKRIKKITD	1.0000	0.0000	0.2334	15.1083	34954930.5997	14.8213
AKGSQTVSPAAHSKPT	1.0000	0.0000	0.2855	15.3739	47457782.9601	15.0254
AKHNPKPSPGESSKFR	1.0000	0.0000	0.2981	15.3251	44868439.6982	14.9880
AKINNNVTIPNVFANR	1.0000	0.0000	0.2636	15.2284	40139486.0618	14.9136
AKITEDRLSSAITSGP	1.0000	0.0000	0.2596	14.8777	26805150.8633	14.6440
AKIYWEDLYEDPRRKI	1.0000	0.0000	0.3013	17.4203	500612979.1893	16.5983
AKKANDGNSNLQPEDG	1.0000	0.0000	0.2533	14.9771	30055487.0045	14.7205
AKKGYEAQNQSYESIR	1.0000	0.0000	0.3042	16.0224	100134709.7591	15.5239
AKKSKRRKPVEKEQPS	1.0000	0.0000	0.2526	15.3402	45650801.7961	14.9995
AKKTYRRRRKENPPNL	1.0000	0.0000	0.2554	15.7555	73640391.9926	15.3187
AKKYSYPMLLTGIACI	1.0000	0.0000	0.3265	16.7321	226674048.6149	16.0693
AKLAPSQTDKGEVFNK	1.0000	0.0000	0.2539	15.4849	53930355.1909	15.1108
AKLSRKSQKEILIEGV	1.0000	0.0000	0.2580	15.2277	40109228.6077	14.9131
AKMMTENKVGESICPA	1.0000	0.0000	0.3139	16.5972	194075177.8533	15.9657
AKNEVRYKYHFAAVAG	1.0000	0.0000	0.2765	17.2546	413667124.9815	16.4710
AKNQLRRLKSRGPAVD	1.0000	0.0000	0.2597	15.6008	61630449.5869	15.1999
AKNSSSPPLDSTQLSG	1.0000	0.0000	0.2619	13.9507	9219558.4038	13.9315
AKPDYQTDYNGLLGPE	1.0000	0.0000	0.2637	16.1741	119238495.3236	15.6405
AKPPVLTLSLNSEGAP	1.0000	0.0000	0.2502	14.6960	21744488.1231	14.5044
AKQELAKELTENNIQC	1.0000	0.0000	0.2632	15.6416	64593975.3167	15.2312
AKQKAYSGSLNEGSDQ	1.0000	0.0000	0.2968	15.2690	42058093.6915	14.9448
AKRKPTIEAHSRQKFI	1.0000	0.0000	0.2589	16.1558	116755623.7429	15.6264
AKSSIIMTENKVGESI	1.0000	0.0000	0.2858	15.1500	36675265.1494	14.8533
AKSVGTVEIPRSMKDM	1.0000	0.0000	0.2978	16.2001	122868995.6438	15.6605
AKSVSGNNLQPPGKNR	1.0000	0.0000	0.2748	14.9048	27653937.6240	14.6649
AKSVWSKDKNEFAKSI	1.0000	0.0000	0.3357	15.8436	81498044.6473	15.3864
AKTERIDFKVKPTTSV	1.0000	0.0000	0.2432	15.7130	70126563.9431	15.2861
AKTTEELISFHLRFLI	1.0000	0.0000	0.2738	15.7956	77119019.4620	15.3495
AKVNNLANIAQGDDMS	1.0000	0.0000	0.2771	15.3979	48787010.8169	15.0439
AKYNRHLKAKMMTENK	1.0000	0.0000	0.3006	16.3572	147225944.2153	15.7812
ALACNSTVQNKPKNTT	1.0000	0.0000	0.2796	15.1715	37593561.9147	14.8699
ALAGLKRNTYKNPMAT	1.0000	0.0000	0.2700	15.7573	73790931.3161	15.3201
ALANSDRLTQKKIKQV	1.0000	0.0000	0.2451	15.1936	38563162.6751	14.8869
ALDAVPPDFHTLRKRI	1.0000	0.0000	0.2418	16.3030	138309784.0692	15.7395
ALDGPHIKLPVKLTIK	1.0000	0.0000	0.2345	15.6712	66830311.6054	15.2540
ALDTLCASNGVYDEGT	1.0000	0.0000	0.3069	16.1883	121211097.5708	15.6514
ALEAVNKASTILFKHN	1.0000	0.0000	0.2727	15.3285	45041561.9398	14.9905
ALEHSEDGLKSIARAQ	1.0000	0.0000	0.2761	15.5956	61261923.5173	15.1959
ALEITTEQVCFNENEA	1.0000	0.0000	0.2756	16.1234	112476780.5458	15.6015
ALENHATHVTSSQEPA	1.0000	0.0000	0.2942	15.6366	64218029.1109	15.2273
ALFDMSPEQPAEPGIS	1.0000	0.0000	0.2816	15.8699	84012693.6712	15.4067
ALGNDLGQTSFKYNSC	1.0000	0.0000	0.3385	15.8678	83809660.4712	15.4051
ALGQKFSTLALVDKVI	1.0000	0.0000	0.2568	15.6112	62371287.7907	15.2079
ALGRNLNFAPTMNPDN	1.0000	0.0000	0.2758	15.4048	49179616.2294	15.0492
ALGYEVHTAEAFSIRK	1.0000	0.0000	0.2840	16.5586	185635477.4390	15.9360
ALHAICNRDEMRPPNG	1.0000	0.0000	0.3063	16.8239	251939544.3654	16.1399
ALHDKITSPLQFVPSE	1.0000	0.0000	0.2805	15.5670	59273113.0644	15.1738
ALHTNQDARKGNLPPV	1.0000	0.0000	0.2582	15.7437	72649914.9530	15.3097
ALIFFTNQNKKTTING	1.0000	0.0000	0.2564	15.3730	47410198.8196	15.0247
ALIHSKPMNMDCFNPI	1.0000	0.0000	0.3487	16.6456	205204363.8354	16.0029
ALIIWKIFQLKILDDQ	1.0000	0.0000	0.2864	16.6415	204228864.1045	15.9997
ALIYQKYECLQNTNPN	1.0000	0.0000	0.3127	16.1344	113908123.4927	15.6099
ALKDILTSFSGQTKIE	1.0000	0.0000	0.2582	15.1396	36238742.5947	14.8454
ALKTINKNILMPSDQS	1.0000	0.0000	0.2639	14.7350	22743532.9990	14.5343
ALMKPKCHNMQPDDER	1.0000	0.0000	0.3047	17.0440	324633175.1982	16.3091
ALNAHSYVNKSDDAEL	1.0000	0.0000	0.2956	15.2868	42930661.1137	14.9585
ALNEFLVAVPEPRGTA	1.0000	0.0000	0.2426	15.9844	95850276.5063	15.4947
ALNGANEGNERVKDEV	1.0000	0.0000	0.2533	15.6237	63275232.4246	15.2175
ALNGRTNQNNPNADSQ	1.0000	0.0000	0.2616	14.6842	21451370.9342	14.4953
ALNLLKLTVLTLHRKN	1.0000	0.0000	0.2472	14.7971	24431169.2936	14.5821
ALNPRKNRTDSGLCTA	1.0000	0.0000	0.2882	15.5357	57179188.2638	15.1498
ALNSISPFNSNNKIEN	1.0000	0.0000	0.2569	13.9134	8832025.6869	13.9028
ALNTLAFANCAILISY	1.0000	0.0000	0.3103	15.7736	75189789.4237	15.3326
ALPDLVQKGPLFLNSD	1.0000	0.0000	0.2586	15.2179	39655685.4144	14.9055
ALPFSTYSLSEHRYSK	1.0000	0.0000	0.3450	15.5821	60316366.7072	15.1855
ALQPSQIAGPRATTLQ	1.0000	0.0000	0.2431	15.6245	63331387.2740	15.2180
ALQTSNKATAQAMNPF	1.0000	0.0000	0.2742	15.5237	56390937.7188	15.1406
ALRETYSDNLGENLQP	1.0000	0.0000	0.2709	15.2581	41537312.2562	14.9365
ALRHSLGRSVAKQELA	1.0000	0.0000	0.2885	15.6863	68005516.0012	15.2656
ALRIVKLQNQLNNQMG	1.0000	0.0000	0.2753	15.6402	64489387.7805	15.2301
ALRKNIDQSRVSLLLR	1.0000	0.0000	0.2680	14.9531	29237437.7493	14.7020
ALRSGNESSQQSNMIA	1.0000	0.0000	0.3070	14.8878	27119456.2395	14.6518
ALSACANDTLNGQLPP	1.0000	0.0000	0.2830	15.3809	47844066.2165	15.0308
ALSAVSHRNLHTNHRY	1.0000	0.0000	0.3531	16.1522	116264851.8911	15.6236
ALSNMLALMKPKCHNM	1.0000	0.0000	0.3593	16.4004	154731265.7058	15.8144
ALSPKSLNNIDKINCK	1.0000	0.0000	0.2760	14.6650	20983161.8306	14.4806
ALSSFDKKSPMLHVNT	1.0000	0.0000	0.3114	15.2523	41258379.7988	14.9320
ALSVCNLGKNYLPEFN	1.0000	0.0000	0.3253	15.7523	73368735.8856	15.3163
ALSVKSGMNDSTQETS	1.0000	0.0000	0.2946	14.7909	24255958.6160	14.5773
ALSYDLLETYDNLFKI	1.0000	0.0000	0.2851	15.4979	54743145.1776	15.1208
ALTEAQYTNKLFCSST	1.0000	0.0000	0.3175	15.6858	67964971.8229	15.2652
ALTEFQMLNRQISKSS	1.0000	0.0000	0.3000	15.1761	37793592.1607	14.8734
ALTELIRSRSAKGSQT	1.0000	0.0000	0.2694	14.9426	28885860.6647	14.6940
ALTNGTAAIDNFYDSS	1.0000	0.0000	0.2880	15.2762	42412123.4048	14.9504
ALVDKVIECVHDRANG	1.0000	0.0000	0.2811	16.9266	283583682.4960	16.2189
ALVKLKHFNPKHDGIR	1.0000	0.0000	0.2747	16.3618	147998126.3679	15.7847
ALVQTMSSTFVEMCLS	1.0000	0.0000	0.3652	16.3105	139511466.0392	15.7453
ALWMTSIKQAIEATIK	1.0000	0.0000	0.3081	16.5509	183993657.8347	15.9301
ALYYKILEDDEHSDNQ	1.0000	0.0000	0.2952	16.0501	103373154.0728	15.5452
AMAENKDLPIQLISKK	1.0000	0.0000	0.2515	15.2533	41306236.9238	14.9327
AMANEDPRYESTDYFT	1.0000	0.0000	0.3021	16.5351	180685193.6423	15.9180
AMANIRLAYSSKNANA	1.0000	0.0000	0.3001	15.2523	41258757.4377	14.9320
AMDPMYNLRCYCNRIA	1.0000	0.0000	0.3745	17.9275	897699978.2406	16.9882
AMDQGDAGQLNPQLDI	1.0000	0.0000	0.2483	16.1811	120202295.3200	15.6459
AMELLVESNITDERSR	1.0000	0.0000	0.2814	15.3695	47218768.7229	15.0220
AMESKRIHSKEQGSNM	1.0000	0.0000	0.3364	15.9479	91905400.9395	15.4667
AMFEEAFIESISKKDN	1.0000	0.0000	0.2898	15.7211	70779827.4447	15.2923
AMILKFGMNDNEVNRP	1.0000	0.0000	0.2934	16.2235	126211338.6204	15.6784
AMLRTATSISKWRYQL	1.0000	0.0000	0.3619	16.7331	226941194.0788	16.0701
AMNPFKDVTYYPKNSI	1.0000	0.0000	0.3124	16.2369	128178477.5619	15.6887
AMPPNHLDVVIFFSGP	1.0000	0.0000	0.3062	16.6436	204713717.5173	16.0013
AMSAGESHQNFQESLN	1.0000	0.0000	0.3323	15.6060	61995379.6134	15.2038
AMSIRTSVRSLYVIGD	1.0000	0.0000	0.3264	16.0446	102728381.1409	15.5410
AMSSSVVQEMLILWGM	1.0000	0.0000	0.4119	17.1134	351629791.8257	16.3625
AMSVQQNTDGLSAKSV	1.0000	0.0000	0.3026	15.3757	47558654.3557	15.0268
AMTENKVGESICPAAP	2.0000	15.7690	0.2945	16.6423	289104352.1154	15.7690
AMTMLLTYDNQYNLSE	1.0000	0.0000	0.3233	15.9370	90752493.0068	15.4582
AMTRSKSQWVIGQKDM	1.0000	0.0000	0.3658	17.2394	406526298.9308	16.4593
ANAADETKHLSIVSPK	1.0000	0.0000	0.2673	15.1644	37287910.0267	14.8644
ANADTGTSYEDDNFQL	1.0000	0.0000	0.2779	15.6274	63541994.3817	15.2203
ANANDENSPRSFNVLG	1.0000	0.0000	0.2836	14.8678	26500284.4183	14.6364
ANASNQGTIQFGYSCA	1.0000	0.0000	0.3452	16.3561	147033680.6512	15.7804
ANATIIPKLTLCKNEF	1.0000	0.0000	0.2680	15.6172	62799979.5601	15.2124
ANATMTENKVGESICP	1.0000	0.0000	0.3030	16.0521	103610153.7456	15.5467
ANCAILISYLPEKASQ	1.0000	0.0000	0.3084	15.6819	67654709.8331	15.2621
ANDENSPRSFNVLGQD	1.0000	0.0000	0.2866	15.1519	36753628.8711	14.8548
ANDETPSQQHPELTVQ	1.0000	0.0000	0.2625	15.7219	70849807.4027	15.2929
ANDFSPIIFLIGVMTE	1.0000	0.0000	0.2838	16.1536	116458257.5232	15.6247
ANDGNSNLQPEDGTGH	1.0000	0.0000	0.2826	15.4841	53880774.6196	15.1102
ANDMRTERLADTIDCG	1.0000	0.0000	0.2763	16.5962	193844008.5588	15.9649
ANDTLNGQLPPEEQVA	1.0000	0.0000	0.2375	15.4543	52060831.5059	15.0872
ANEDPRYESTDYFTIL	1.0000	0.0000	0.2863	16.0451	102784524.6511	15.5413
ANEEDIDNQYDLFLVE	1.0000	0.0000	0.2612	15.8842	85399683.8085	15.4176
ANEFQLKKSEKFDAGS	1.0000	0.0000	0.2781	15.3904	48369036.7231	15.0381
ANEGNERVKDEVRDEL	1.0000	0.0000	0.2425	15.8055	78002323.1682	15.3572
ANETNDQVLAVSFERY	1.0000	0.0000	0.2891	15.9323	90263747.6629	15.4546
ANFLVNVNASPITKFD	1.0000	0.0000	0.2761	15.3322	45235514.3092	14.9934
ANFPNKASSALQPSQI	1.0000	0.0000	0.2754	14.7447	22999427.6013	14.5418
ANFVKHSQMLESFNYI	1.0000	0.0000	0.3508	16.2775	134312431.5334	15.7200
ANGDNTVNIQQYDDNL	1.0000	0.0000	0.2708	15.5245	56442285.2829	15.1412
ANGFLKIIVSKMTNNP	1.0000	0.0000	0.2825	15.3560	46492137.5080	15.0117
ANHHPIGDSSTNSPKA	1.0000	0.0000	0.3041	15.1877	38303118.6559	14.8823
ANHLLNEFKPATMSKV	1.0000	0.0000	0.2933	15.6228	63209360.4211	15.2168
ANHTDNSSRTPRMTED	1.0000	0.0000	0.2975	15.4944	54522946.4530	15.1181
ANIAQGDDMSIILTVA	1.0000	0.0000	0.2639	15.8281	80056785.9521	15.3745
ANIGPEGSQSNCKLGQ	1.0000	0.0000	0.3142	15.7340	71837713.2706	15.3022
ANIPNMHAQIYTSPTV	1.0000	0.0000	0.3033	16.1687	118502406.2614	15.6363
ANIRLAYSSKNANAAD	1.0000	0.0000	0.2772	14.9254	28319296.3352	14.6807
ANISCQTLQSKIRCSI	1.0000	0.0000	0.3468	15.8821	85196722.2303	15.4161
ANISHILATNAIYFNL	1.0000	0.0000	0.2956	15.4666	52803350.6868	15.0967
ANISVLEPNFMNVVVL	1.0000	0.0000	0.2989	15.6540	65519880.9914	15.2407
ANKSGPNKVRTLDNSN	1.0000	0.0000	0.2599	14.4129	15696947.7629	14.2868
ANKTTTRVSTTKAMTE	1.0000	0.0000	0.2527	15.3502	46180319.2188	15.0072
ANLIILFHMSELRSSL	1.0000	0.0000	0.3137	15.1747	37733158.6697	14.8723
ANLLGNKQLIFESGGM	1.0000	0.0000	0.2928	15.6510	65292546.5173	15.2384
ANLSNSNINQSQCNAS	1.0000	0.0000	0.2970	14.2213	12590258.0463	14.1395
ANLTPKNTDQASCQVR	1.0000	0.0000	0.2894	15.7306	71563053.4319	15.2996
ANLVSLGGSPNDEEKF	1.0000	0.0000	0.2780	15.0770	33717571.3192	14.7972
ANMDSLISQGEKYVCV	1.0000	0.0000	0.3483	16.5197	177514596.7640	15.9061
ANNAHDLCSRLIFNLK	1.0000	0.0000	0.3178	15.6372	64265069.6961	15.2278
ANNDSALTEFQMLNRQ	1.0000	0.0000	0.2866	15.3996	48885661.6786	15.0452
ANNKYNNIYTTTLMGD	1.0000	0.0000	0.2966	15.6744	67073473.3647	15.2564
ANNLHYRKDKFGSSKI	1.0000	0.0000	0.3137	15.6248	63353675.1040	15.2183
ANNMTNKELNVFENER	1.0000	0.0000	0.2780	15.2714	42175932.5817	14.9466
ANNNGHGNKSYNDQSP	1.0000	0.0000	0.3133	15.1245	35615689.3354	14.8338
ANNNSLLEESRTSFIR	1.0000	0.0000	0.2746	14.4343	16088031.3631	14.3032
ANNPFLQVIKSSQALT	1.0000	0.0000	0.2706	14.9298	28463805.9530	14.6841
ANNQPTKLATSPIACQ	1.0000	0.0000	0.2777	15.4934	54456091.8035	15.1172
ANNSGASKDSADTHKL	1.0000	0.0000	0.2776	14.6860	21497603.3314	14.4967
ANNTTDYFTNIDGSQL	1.0000	0.0000	0.2809	15.3276	44993091.6412	14.9898
ANPSDKSSLFMHHILT	1.0000	0.0000	0.3297	15.5241	56416184.3358	15.1409
ANQDKGPTNTQQNKKI	1.0000	0.0000	0.2362	15.2228	39882288.9725	14.9093
ANQDLKTGGSSPMNFA	1.0000	0.0000	0.2979	15.4598	52394372.4366	15.0915
ANQETRRTEATAMELL	1.0000	0.0000	0.2437	15.7848	76165715.4441	15.3412
ANQHTDNIAAVPTDEL	1.0000	0.0000	0.2459	15.6707	66793480.9830	15.2536
ANQRSNVRLCGKSKTS	1.0000	0.0000	0.3207	15.3271	44971182.6758	14.9895
ANQRVLLHAGPPMPMP	1.0000	0.0000	0.2812	16.7256	224999722.6931	16.0644
ANRQRNNSFYQPSLYS	1.0000	0.0000	0.3391	15.4796	53602299.4891	15.1067
ANRSTNLDPTSDQDNE	1.0000	0.0000	0.2524	14.5198	17752179.4490	14.3689
ANSANASNQGTIQFGY	1.0000	0.0000	0.3095	15.5883	60747867.9183	15.1902
ANSAQPSKREVTHNHQ	1.0000	0.0000	0.3081	15.7633	74301788.3078	15.3247
ANSDGDQGVLDLKTPL	1.0000	0.0000	0.2507	15.2126	39417899.9838	14.9015
ANSDNCKPHAEPEQRN	1.0000	0.0000	0.3074	15.9099	87965232.2443	15.4374
ANSDRLTQKKIKQVQQ	1.0000	0.0000	0.2504	15.4984	54771979.7671	15.1211
ANSHEEDYSKWATRKP	1.0000	0.0000	0.3558	16.5980	194249933.6396	15.9663
ANSLSWRIFSIRDYNP	1.0000	0.0000	0.3735	16.1721	118968306.4847	15.6390
ANSNLSGNTIELKNGP	1.0000	0.0000	0.2525	14.2251	12644971.6321	14.1424
ANSNSKQRHDYVSSPE	1.0000	0.0000	0.3248	15.1727	37647800.1314	14.8708
ANSNSYPIDNVHVPMT	1.0000	0.0000	0.3279	15.7623	74217667.3181	15.3239
ANTDLRPTKSVNERKA	1.0000	0.0000	0.2470	15.0535	32817355.9291	14.7791
ANTNFLSCRMMKSSEA	1.0000	0.0000	0.3599	15.8336	80569055.0973	15.3788
ANTSAIVMLIKNKRIR	1.0000	0.0000	0.2701	15.4755	53347589.8805	15.1035
ANTSGNCSNSNEGARV	1.0000	0.0000	0.3244	15.1308	35873273.3407	14.8386
ANTTGRIKMTPLSNPM	1.0000	0.0000	0.2836	15.5681	59351582.9614	15.1747
ANYLLRLQDSDFNKNE	1.0000	0.0000	0.2813	15.1585	37034861.0525	14.8599
APDDINLSKSHNETTY	1.0000	0.0000	0.2843	15.1228	35544118.3380	14.8324
APEESANSHEEDYSKW	1.0000	0.0000	0.3661	16.3354	143578100.3671	15.7645
APEHLPSLVVRVLNAN	1.0000	0.0000	0.2800	15.4801	53633681.0587	15.1071
APHNSIDRNLLESAKA	1.0000	0.0000	0.2715	14.9349	28630042.6801	14.6880
APHRIPVYTTMPYVCN	1.0000	0.0000	0.3159	17.6783	673748353.9055	16.7966
APIYLRAAKIYWEDLY	1.0000	0.0000	0.3222	17.5886	607678268.9160	16.7277
APLDAPSNKKIQNAMT	1.0000	0.0000	0.2560	15.1851	38187128.8851	14.8803
APLIVNKIDDNKLGRK	1.0000	0.0000	0.2347	15.2710	42158920.8334	14.9464
APLNDQQSVSHNNALR	1.0000	0.0000	0.2902	15.0676	33353914.2087	14.7900
APLPFQRVKEKNQPEC	1.0000	0.0000	0.2687	16.4897	171483125.7041	15.8831
APLTNNVLFVNSTLEY	1.0000	0.0000	0.2817	15.1139	35182694.9979	14.8256
APNDRNPHGTMANISH	1.0000	0.0000	0.3133	16.0564	104124513.9990	15.5500
APNEANLIILFHMSEL	1.0000	0.0000	0.2912	15.5635	59034187.0321	15.1711
APNEDEEPPPMSNKTS	1.0000	0.0000	0.2632	14.9675	29723674.8672	14.7130
APNEGSKARDAYKQLQ	1.0000	0.0000	0.2663	15.8252	79794631.0004	15.3723
APNFAGLIGDNALGYE	1.0000	0.0000	0.2698	16.0932	108639808.2167	15.5783
APNFEKGTVATSEMFV	1.0000	0.0000	0.2849	16.2935	136816296.6635	15.7323
APNFLLVSETVADQSG	1.0000	0.0000	0.2792	15.3818	47890375.4751	15.0315
APNFSLFERSKIENYL	1.0000	0.0000	0.3004	15.3685	47164882.9737	15.0213
APNGKTINDSFVHRSL	1.0000	0.0000	0.2986	15.4673	52844483.6282	15.0972
APNHDQAIKKKILIGP	1.0000	0.0000	0.2357	15.8082	78249799.8026	15.3593
APNHRENLPLHEGENI	1.0000	0.0000	0.2780	15.7691	74806935.3786	15.3292
APNIGLEGGVSNKEIN	1.0000	0.0000	0.2638	15.2059	39111893.1208	14.8963
APNIKNQHTSPADGFA	1.0000	0.0000	0.2756	15.7637	74341135.0210	15.3251
APNKCISQREPSENDT	1.0000	0.0000	0.2928	15.4283	50526702.3800	15.0672
APNKLTGFNQFPSSRN	1.0000	0.0000	0.2898	15.1018	34693860.1644	14.8163
APNLELHVHLIGDPPP	1.0000	0.0000	0.2628	16.0296	100970065.4876	15.5295
APNLQDIEQMSQESIS	1.0000	0.0000	0.2884	15.1940	38581646.7148	14.8872
APNLWISDEYNLTGSE	1.0000	0.0000	0.3387	15.8997	86941645.1675	15.4296
APNMGAISKLAQNVFK	1.0000	0.0000	0.2834	15.7585	73894603.4904	15.3210
APNMYKHSQIDISIHQ	1.0000	0.0000	0.3336	16.4612	165938129.3832	15.8611
APNNPETLTSFAIPNV	1.0000	0.0000	0.2545	14.9458	28992720.0424	14.6964
APNNTKNSVTKPIDIS	1.0000	0.0000	0.2458	14.4448	16283694.3490	14.3113
APNNTKSKGSMPHQPI	1.0000	0.0000	0.2958	15.4614	52488471.2315	15.0927
APNPSTHGSNKKIFNT	1.0000	0.0000	0.2840	15.0048	31029418.3671	14.7417
APNPTDLDSEHPGELN	1.0000	0.0000	0.2597	15.1683	37456307.4711	14.8674
APNQETLTQGMPFYLE	1.0000	0.0000	0.2717	16.3447	145124105.9471	15.7716
APNRRTMLRRKESQTP	1.0000	0.0000	0.2700	15.8295	80193088.4285	15.3756
APNSFSISERTFVNDL	1.0000	0.0000	0.2945	15.0215	31633291.0913	14.7546
APNSHEEQKVVTQEAQ	1.0000	0.0000	0.2647	16.0288	100870079.0000	15.5288
APNSRIAAHALWMTSI	1.0000	0.0000	0.3597	16.6190	199015552.8051	15.9825
APNSVAFKESTYFGHL	1.0000	0.0000	0.3246	16.1393	114562973.3443	15.6138
APNTDGIKMEDRPNYV	1.0000	0.0000	0.2670	16.2779	134380804.8854	15.7203
APNTMPSHTIVGNYYV	1.0000	0.0000	0.3313	16.6553	207492708.3388	16.0103
APNTNYVKIKEARSGC	1.0000	0.0000	0.3088	16.1804	120109903.1054	15.6453
APNTSTQKYDNETLTI	1.0000	0.0000	0.2527	15.0232	31691771.4104	14.7558
APNTVRLKSVTLDQID	1.0000	0.0000	0.2476	15.2676	41991558.4469	14.9437
APNVALIHSKPMNMDC	1.0000	0.0000	0.3416	16.5545	184769876.0697	15.9329
APNVHRKPYNISIRSL	1.0000	0.0000	0.3072	15.6167	62768138.0389	15.2121
APNVIPATTIKLMVDV	1.0000	0.0000	0.2417	15.9550	92654647.6306	15.4721
APNVVENDPISMLTDS	1.0000	0.0000	0.2786	15.1683	37455071.1794	14.8674
APNYNNAWATDREESY	1.0000	0.0000	0.3549	16.6163	198401023.4559	15.9804
APPSSPTKNQYVFDTD	1.0000	0.0000	0.2838	15.5717	59597576.4747	15.1775
APQKLGMVIFFKQLSK	1.0000	0.0000	0.2822	16.2516	130374829.4509	15.7001
APQREIDSLTLLSNSD	1.0000	0.0000	0.2560	14.4399	16192195.3020	14.3075
APSEASSQLLSQNKAL	1.0000	0.0000	0.2588	14.1565	11685448.2494	14.0898
APSLDTMPISKKNNSS	1.0000	0.0000	0.2694	14.2124	12461669.7219	14.1327
APSNKKIQNAMTMLLT	1.0000	0.0000	0.2756	15.2877	42973786.5314	14.9592
APSPSKKKTSCGGTRH	1.0000	0.0000	0.3258	15.8664	83667635.4168	15.4040
APSQTDKGEVFNKKDM	1.0000	0.0000	0.2710	15.9453	91628391.9099	15.4646
APSRDIGIANNSGASK	1.0000	0.0000	0.2766	14.8938	27306083.9780	14.6564
APSRNHFYLNLNTLQQ	1.0000	0.0000	0.3075	15.5521	58265089.8828	15.1624
APSYPDNDKPGIQQLI	1.0000	0.0000	0.2607	15.7227	70909640.4554	15.2935
APTKELASELLLDARN	1.0000	0.0000	0.2334	14.7343	22726445.2351	14.5338
APTKPNNIENQNSTFI	1.0000	0.0000	0.2534	14.7736	23776408.0139	14.5640
APTMNPDNMLNKPCDA	1.0000	0.0000	0.3028	16.0865	107805476.2743	15.5732
APTSIQSPITNMAQTT	1.0000	0.0000	0.2670	15.2560	41433248.8346	14.9348
APYKQSNTTCAGGFQS	1.0000	0.0000	0.3354	16.3963	154008712.1048	15.8113
APYSGWGNLDEQSSSL	1.0000	0.0000	0.3682	15.8342	80620599.7801	15.3792
AQAMNPFKDVTYYPKN	1.0000	0.0000	0.2908	16.6211	199484134.7951	15.9840
AQDKPGISIDNREEQK	1.0000	0.0000	0.2429	15.6135	62532771.4893	15.2096
AQDKVLTRKPSLGRLP	1.0000	0.0000	0.2478	15.4457	51548690.8295	15.0806
AQEPLGDECLCPTHGQ	1.0000	0.0000	0.3005	17.3072	439500530.0633	16.5114
AQEYFTSQSFMEASCI	1.0000	0.0000	0.3707	16.7720	237342176.7975	16.1001
AQGDDMSIILTVANNL	1.0000	0.0000	0.2721	15.4455	51536735.0526	15.0805
AQGPNNPTKLEESATV	1.0000	0.0000	0.2471	15.0915	34286193.7058	14.8084
AQINRMQHASFCSSTS	1.0000	0.0000	0.3814	16.1543	116545859.5751	15.6252
AQITITPAETLSMRQR	1.0000	0.0000	0.2549	15.9263	89643777.1125	15.4500
AQIVKDCKILAVSMGF	1.0000	0.0000	0.3040	16.8657	264369045.3979	16.1720
AQIYTSPTVRKSANTS	1.0000	0.0000	0.2877	15.1487	36621066.6473	14.8524
AQKDTSKALIIWKIFQ	1.0000	0.0000	0.3031	16.5275	179100909.7130	15.9121
AQKRVKLLVSNSALNS	1.0000	0.0000	0.2686	14.4376	16150280.7007	14.3058
AQLDNFSQERTDTPNL	1.0000	0.0000	0.2586	15.1845	38159193.6065	14.8798
AQLKRRSTFTNNQQLA	1.0000	0.0000	0.2679	15.3494	46141853.9346	15.0066
AQLPESHLTTKEWASL	1.0000	0.0000	0.3258	15.9952	97044568.1773	15.5030
AQLTGPNDLVVTVARH	1.0000	0.0000	0.2565	16.2174	125335238.5961	15.6738
AQNEESSVPFRSDESE	1.0000	0.0000	0.2952	15.0244	31738788.5671	14.7568
AQNEYPYLPPFPQFPS	1.0000	0.0000	0.2985	16.4160	157540141.3047	15.8264
AQNFEVNPEFNEDDTK	1.0000	0.0000	0.2558	15.7065	69602184.8470	15.2811
AQNQSYESIRQIHNYS	1.0000	0.0000	0.3457	15.9257	89577645.1361	15.4495
AQNVFKCNKRFMETLR	1.0000	0.0000	0.3137	16.8332	254667952.7145	16.1471
AQPGLHQKHYVNSHVF	1.0000	0.0000	0.3370	17.1982	387666727.7165	16.4276
AQPNDISKQSARGLAG	1.0000	0.0000	0.2700	15.4125	49616222.3551	15.0551
AQPSAIRVNSDTLPIT	1.0000	0.0000	0.2565	15.0811	33879662.0876	14.8004
AQPSKREVTHNHQFNF	1.0000	0.0000	0.3145	16.4905	171635097.5436	15.8837
AQRACLSRTLAKNQLR	1.0000	0.0000	0.2923	15.8590	82959321.9513	15.3983
AQSLRPNRQSPVSNFH	1.0000	0.0000	0.3201	15.4630	52584678.0084	15.0939
AQSPFRSANFVKHSQM	1.0000	0.0000	0.3475	16.2268	126700809.9584	15.6810
AQSPTGGQIKQYRTSN	1.0000	0.0000	0.2912	15.8033	77809244.3962	15.3555
AQTPLNTLPLFTEIDD	1.0000	0.0000	0.2283	15.2472	41016465.7388	14.9280
AQTTMGSALNTLAFAN	1.0000	0.0000	0.2779	15.4318	50731764.1788	15.0700
AQTTPFNCFGNPKKFN	1.0000	0.0000	0.3056	16.3447	145115360.9397	15.7716
AQTVLVSIYNSLNCGS	1.0000	0.0000	0.3410	15.5410	57528040.7893	15.1539
AQYSLSDNNFFSENHS	1.0000	0.0000	0.3401	15.1082	34951265.1467	14.8212
AQYTNKLFCSSTMDIF	1.0000	0.0000	0.3553	16.4515	164110999.4447	15.8537
AQYVSTITRPMTENKV	1.0000	0.0000	0.2833	16.1530	116380511.2282	15.6243
ARAQSPFRSANFVKHS	1.0000	0.0000	0.3279	15.9477	91875630.2936	15.4664
ARDAYKQLQIEAVSKT	1.0000	0.0000	0.2560	15.9749	94799874.4754	15.4874
ARDYDDLDELRPHNFI	1.0000	0.0000	0.2683	16.4359	161188390.2410	15.8417
AREKRVVANIGPEGSQ	1.0000	0.0000	0.2588	16.1096	110710772.7147	15.5909
ARGLAGLGEYACQFMI	1.0000	0.0000	0.2880	17.6193	629565903.0705	16.7513
ARGPAEDYRLFTNNDS	1.0000	0.0000	0.2855	15.8351	80705499.6413	15.3799
ARHIMGSEASFQPAQN	1.0000	0.0000	0.3167	16.3778	150752533.0371	15.7970
ARIGVDLAEKSPSKRA	1.0000	0.0000	0.2607	15.4945	54528571.8040	15.1181
ARISSVALNGRTNQNN	1.0000	0.0000	0.2783	14.7863	24128056.6689	14.5738
ARKGNLPPVNQTADEK	1.0000	0.0000	0.2359	15.4985	54782325.2480	15.1212
ARLQHSPNSISMKLID	1.0000	0.0000	0.3050	15.2483	41069058.9878	14.9289
ARLTNRYSSGDANTNF	1.0000	0.0000	0.3022	15.2778	42490148.0259	14.9516
ARMLSNGGSHSSATSP	1.0000	0.0000	0.3313	15.0157	31419543.9683	14.7501
ARMTQLPEEALQTSNK	1.0000	0.0000	0.2605	15.4428	51375937.9445	15.0784
ARNDDSRNPPAMAIEQ	1.0000	0.0000	0.2684	15.7790	75657980.3079	15.3368
ARNREANPSDKSSLFM	1.0000	0.0000	0.3027	15.1295	35818380.2288	14.8376
ARPLAWAPPSSPTKNQ	1.0000	0.0000	0.3153	15.9210	89094251.5354	15.4459
ARPPANGDNTVNIQQY	1.0000	0.0000	0.2652	15.9938	96887781.8285	15.5019
ARPWRVLLGAENLTNL	1.0000	0.0000	0.3096	16.2110	124416820.8960	15.6689
ARQQDSDSNPSTDAGY	1.0000	0.0000	0.2981	15.4549	52100146.9712	15.0877
ARQYLSIVQSHIVVGN	1.0000	0.0000	0.3231	16.3642	148409007.1345	15.7866
ARRYRVHHPSNSKTFL	1.0000	0.0000	0.3418	16.4388	161725404.6201	15.8440
ARSAPLTNNVLFVNST	1.0000	0.0000	0.2756	14.7796	23942923.7296	14.5687
ARSDPIIDNINTSRQN	1.0000	0.0000	0.2638	14.8677	26499715.7107	14.6364
ARSENTSSYSYPIPSD	1.0000	0.0000	0.3174	14.8852	27039043.2437	14.6498
ARSGCTLNSSTNSDDK	1.0000	0.0000	0.3045	14.7110	22124296.4405	14.5159
ARSMISPLIFVLEPET	1.0000	0.0000	0.2836	15.6712	66829759.9653	15.2539
ARSPYKEAKSSIIMTE	1.0000	0.0000	0.2980	15.5570	58598183.3793	15.1662
ARSQVLSLSLCFFLIK	1.0000	0.0000	0.3333	15.6596	65939833.5032	15.2450
ARVATKDQAWYPRSFS	1.0000	0.0000	0.3549	17.1312	358886707.9420	16.3761
ASAESQNRNGDLRSAT	1.0000	0.0000	0.2781	14.8185	25037926.0515	14.5985
ASAIFYLQESWFWECE	1.0000	0.0000	0.4681	18.5217	1779127251.4147	17.4449
ASASLLPDGSSSTNSE	1.0000	0.0000	0.2600	13.6781	6736441.2088	13.7220
ASCIEGNLNNDTHPFG	1.0000	0.0000	0.3258	16.0503	103401125.9582	15.5453
ASCQVRKPSNSEQKWP	1.0000	0.0000	0.3811	16.5476	183310575.3107	15.9276
ASDIVGKTDPTSDITT	1.0000	0.0000	0.2451	15.1589	37051470.7677	14.8602
ASDRLNKDARGPAEDY	1.0000	0.0000	0.2652	15.8402	81187879.8535	15.3839
ASEEVLLYTVVSQLKK	1.0000	0.0000	0.2797	15.4012	48975727.9357	15.0464
ASEIHRMGNGELIKTA	1.0000	0.0000	0.2848	16.1037	109953345.1120	15.5864
ASELLLDARNREANPS	1.0000	0.0000	0.2556	14.6434	20467602.0489	14.4640
ASFCSSTSQRSQFVLA	1.0000	0.0000	0.3614	15.6337	64002767.6071	15.2251
ASFQPAQNEYPYLPPF	1.0000	0.0000	0.2989	16.4461	163088699.5747	15.8496
ASFQTSPLRTPYNIPT	1.0000	0.0000	0.2835	15.4137	49685511.5477	15.0560
ASFSLQISPIQGSMKR	1.0000	0.0000	0.3189	15.4504	51826539.3407	15.0842
ASFTDIQTKIKNVRIS	1.0000	0.0000	0.2679	15.3364	45451816.0342	14.9966
ASFTEVDNHDMRPLVP	1.0000	0.0000	0.2947	16.3365	143758978.2187	15.7653
ASGAEPKMTENKVGES	1.0000	0.0000	0.2805	15.5617	58912072.4855	15.1698
ASGDTIAPLIVNKIDD	1.0000	0.0000	0.2397	15.3165	44425329.0520	14.9813
ASGGDPYVQGSGHWNP	1.0000	0.0000	0.3861	17.4055	492197697.0025	16.5870
ASHADRMANNDSALTE	1.0000	0.0000	0.2964	15.4352	50927671.7576	15.0725
ASHFNMASVAITIPPT	1.0000	0.0000	0.3032	15.9246	89466190.7773	15.4487
ASHQFLPHISDEEFPQ	1.0000	0.0000	0.3108	16.3724	149811897.8203	15.7929
ASHSNRQATQGYKIKV	1.0000	0.0000	0.3086	16.0677	105493253.8517	15.5587
ASISNTNIDQEMTENK	1.0000	0.0000	0.2693	14.8279	25311377.4416	14.6058
ASISQVPESPDDSSEL	1.0000	0.0000	0.2751	14.4484	16351321.7531	14.3140
ASKDSADTHKLLVTDH	1.0000	0.0000	0.2831	15.4779	53496489.6290	15.1054
ASKITLQVPRFDPRIQ	1.0000	0.0000	0.2511	16.0004	97629295.3556	15.5070
ASKPSKILSTVSSLNN	1.0000	0.0000	0.2484	13.5895	6082822.0247	13.6539
ASKSMSIDDTPSVMCT	1.0000	0.0000	0.3497	15.8058	78034899.5762	15.3574
ASLAELSETLEIVQPL	1.0000	0.0000	0.2470	14.8110	24824847.6896	14.5928
ASLGPDNLSPNMFSVG	1.0000	0.0000	0.3109	15.1758	37778600.7172	14.8731
ASLKKAKLSRKSQKEI	1.0000	0.0000	0.2510	14.5618	18633384.1557	14.4013
ASLLPDGSSSTNSERF	1.0000	0.0000	0.2845	14.2935	13681265.5302	14.1950
ASLLSFKWTVPFFHAP	1.0000	0.0000	0.3719	16.9316	285221334.8295	16.2227
ASLPSSIKRHISHIPQ	1.0000	0.0000	0.3137	15.3137	44281513.8797	14.9792
ASMSKSCYKSIHPSSS	1.0000	0.0000	0.3811	15.2340	40398378.1232	14.9179
ASMTNLNILFNRQAKA	1.0000	0.0000	0.2816	15.2645	41842755.3719	14.9413
ASNFSLHTPDAQSLRP	1.0000	0.0000	0.2969	15.1438	36416214.4544	14.8486
ASNGVYDEGTESRNYL	1.0000	0.0000	0.3168	15.7913	76742811.7933	15.3463
ASNIDKNKHPPNEFNK	1.0000	0.0000	0.2712	15.0178	31495910.1079	14.7517
ASNQGTIQFGYSCARS	1.0000	0.0000	0.3610	16.3869	152337262.9692	15.8040
ASNRSNVRELQERKEK	1.0000	0.0000	0.2719	15.1129	35141851.3109	14.8248
ASNSSLSATNKMTSPE	1.0000	0.0000	0.2706	13.9503	9215204.9371	13.9312
ASPDKKSNTINIYGFL	1.0000	0.0000	0.2844	15.1674	37416671.4677	14.8667
ASPITKFDHLAAPYSG	1.0000	0.0000	0.2986	16.0057	98228156.7320	15.5111
ASPLLIIKYNGSANDM	1.0000	0.0000	0.2954	15.2733	42270167.6240	14.9481
ASPRDSADFLSLAGKK	1.0000	0.0000	0.2753	15.0458	32530573.2340	14.7733
ASQEFKNRVETGHTCI	1.0000	0.0000	0.3127	16.6945	217089837.7897	16.0405
ASQGRDISLANYLLRL	1.0000	0.0000	0.2877	15.2626	41752531.3497	14.9399
ASQIRTETNVHSPNRI	1.0000	0.0000	0.2879	15.4553	52121469.5669	15.0880
ASQLKDRSWSSQSRPY	1.0000	0.0000	0.3781	15.8993	86905137.4723	15.4293
ASQNPLNKNSNGLNDD	1.0000	0.0000	0.2494	14.0344	10152656.8550	13.9959
ASRDQDEKIPCTTNNH	1.0000	0.0000	0.2992	15.9804	95400586.6550	15.4916
ASRGQSKYRLPLGVKA	1.0000	0.0000	0.2925	15.8793	84920299.4507	15.4139
ASRINAPSPSKKKTSC	1.0000	0.0000	0.2989	14.8672	26483974.4802	14.6360
ASSALQPSQIAGPRAT	1.0000	0.0000	0.2724	15.2072	39171746.8639	14.8973
ASSANKSGPNKVRTLD	1.0000	0.0000	0.2676	14.5729	18872923.7904	14.4098
ASSIEKTWKHCESSFH	1.0000	0.0000	0.4292	16.8997	274914267.4867	16.1982
ASSQGSFTQLFLGRND	1.0000	0.0000	0.3095	15.4119	49583974.5082	15.0547
ASSQILRMASLLSFKW	1.0000	0.0000	0.3710	15.9377	90823508.0259	15.4587
ASSQLLSQNKALFDMS	1.0000	0.0000	0.2987	14.7115	22137742.5344	14.5163
ASTDGNLQPLNAVSVQ	1.0000	0.0000	0.2723	15.0247	31749396.1839	14.7571
ASTDISSPSRIQGKFP	1.0000	0.0000	0.2904	15.1007	34649652.2052	14.8154
ASTEENAFQNHPPSGH	1.0000	0.0000	0.3136	15.8520	82296347.8918	15.3929
ASTGPLKAASFTSAFY	1.0000	0.0000	0.3062	15.5799	60163832.7665	15.1838
ASTILFKHNASFTDIQ	1.0000	0.0000	0.2929	15.5815	60273246.1208	15.1850
ASTLKDYSQRLLDSLV	1.0000	0.0000	0.2828	14.9060	27693536.7288	14.6658
ASTNRRFSEYLHQSDL	1.0000	0.0000	0.3277	15.6054	61952794.9979	15.2034
ASTQKFQKESFQMTEN	1.0000	0.0000	0.2982	15.8125	78634526.1520	15.3625
ASVAITIPPTDFYASS	1.0000	0.0000	0.2923	15.5356	57171022.6061	15.1497
ASVINNRTWQNPTLTA	1.0000	0.0000	0.3158	15.8534	82429681.5654	15.3940
ASVMNNSVGHEKLNTD	1.0000	0.0000	0.3098	15.3682	47150229.9529	15.0211
ASYNIESSLASTQKFQ	1.0000	0.0000	0.3036	14.9457	28987937.7921	14.6963
ATAEMLLHHHIYETEE	1.0000	0.0000	0.2891	17.0448	324909549.7376	16.3097
ATAMELLVESNITDER	1.0000	0.0000	0.2605	15.4805	53654895.7014	15.1074
ATAQAMNPFKDVTYYP	1.0000	0.0000	0.2747	16.8479	258998812.3035	16.1583
ATDALAGLKRNTYKNP	1.0000	0.0000	0.2497	15.4304	50648816.8953	15.0689
ATDREESYVNSVNSLA	1.0000	0.0000	0.2962	15.0475	32594300.8800	14.7746
ATELNIAIPGHYMLTL	1.0000	0.0000	0.2789	16.1556	116723693.6194	15.6262
ATERDNYFNSQYISNY	1.0000	0.0000	0.3418	15.9872	96156172.4997	15.4968
ATERLWWGESYHFESC	1.0000	0.0000	0.4840	18.6908	2161632682.9245	17.5749
ATFGLQLNFLDIERQN	1.0000	0.0000	0.2640	15.7713	74993766.7262	15.3309
ATGKFTVLELDTTYGL	1.0000	0.0000	0.2520	15.9837	95763823.8930	15.4941
ATGKNSSICFRGDQIQ	1.0000	0.0000	0.3197	16.2561	131052361.1693	15.7035
ATGLDSSTTQKYINEI	1.0000	0.0000	0.2703	15.1749	37743722.8584	14.8725
ATHVTSSQEPAVCMHN	1.0000	0.0000	0.3596	16.7757	238341958.1636	16.1029
ATIAILFADVKTSLLY	1.0000	0.0000	0.2632	15.6160	62716688.0651	15.2115
ATICQGSESSNNVMTE	1.0000	0.0000	0.3350	15.6347	64077584.6783	15.2259
ATIGSHRKLNTATDAL	1.0000	0.0000	0.2595	15.3643	46935091.3067	15.0180
ATIIPKLTLCKNEFSK	1.0000	0.0000	0.2758	15.4617	52505959.0139	15.0929
ATIKCSTVVPNSLNRY	1.0000	0.0000	0.3231	15.7185	70566125.4865	15.2903
ATISSNERMNFSEESL	1.0000	0.0000	0.3003	14.7219	22404128.7973	14.5243
ATKDQAWYPRSFSENV	1.0000	0.0000	0.3589	16.7824	240185176.8020	16.1080
ATKTDTRVNSETSISQ	1.0000	0.0000	0.2621	14.7398	22870880.2921	14.5381
ATLPCFSLTTFTDDSC	1.0000	0.0000	0.3408	16.2311	127324276.8741	15.6843
ATLQRPLQTGASTDGN	1.0000	0.0000	0.2526	15.3802	47805285.5647	15.0303
ATLYNISLYLPSNSLL	1.0000	0.0000	0.2821	14.3907	15300332.1651	14.2697
ATMRPPLSTCLKGAKL	1.0000	0.0000	0.2921	15.9417	91252240.4772	15.4619
ATMSKVENDNQKPSVN	1.0000	0.0000	0.2830	15.0626	33162789.7991	14.7861
ATMTENKVGESICPAA	1.0000	0.0000	0.2948	16.2826	135105118.7945	15.7239
ATNAIYFNLAQPSAIR	1.0000	0.0000	0.2786	15.7083	69747559.6182	15.2825
ATNKMTSPETKLIETE	1.0000	0.0000	0.2430	15.0748	33632716.9894	14.7955
ATNKTALTNGTAAIDN	1.0000	0.0000	0.2276	14.8710	26599348.2070	14.6389
ATNNLGSLLKQNVTTD	1.0000	0.0000	0.2452	14.5191	17739413.3936	14.3684
ATNPLLFTNLIIGIRL	1.0000	0.0000	0.2446	15.1405	36277121.3139	14.8461
ATNQYSDTTEHYQSVM	1.0000	0.0000	0.3391	16.4504	163897610.8577	15.8529
ATPSMTENKVGESICP	1.0000	0.0000	0.3126	15.9515	92283523.2109	15.4694
ATQFPDREEASTNRRF	1.0000	0.0000	0.2669	16.0912	108389116.8892	15.5768
ATQGYKIKVMAEDEQS	1.0000	0.0000	0.2693	16.4500	163827397.6902	15.8526
ATRKPEAASNIDKNKH	1.0000	0.0000	0.2566	15.3083	44007755.2404	14.9750
ATSDGPSIQNEDSTPP	1.0000	0.0000	0.2609	14.8035	24609964.0449	14.5870
ATSEMFVLKQLSFDAM	1.0000	0.0000	0.3162	16.1667	118225457.1844	15.6348
ATSFTIEIAPYKQSNT	1.0000	0.0000	0.2778	15.4226	50194915.2232	15.0628
ATSISKWRYQLLPRSL	1.0000	0.0000	0.3515	16.0143	99206199.4069	15.5177
ATSLQKNLSNPCFIKA	1.0000	0.0000	0.2974	15.2041	39030137.9240	14.8949
ATSPIACQDPSPPNVQ	1.0000	0.0000	0.2940	15.7945	77021722.7948	15.3487
ATSPTRNKYKLRNEVT	1.0000	0.0000	0.2669	15.2979	43481702.6183	14.9670
ATTIKLMVDVICTMVQ	1.0000	0.0000	0.2801	17.0746	336237925.9669	16.3326
ATTKLSIWLPDLFATM	1.0000	0.0000	0.3209	16.3575	147267881.2278	15.7814
ATTLQSSNLSDEFYNS	1.0000	0.0000	0.2912	14.4737	16836222.2066	14.3336
ATTPPLTLQHQSDTFK	1.0000	0.0000	0.2589	15.5934	61107345.9187	15.1942
ATTTNSDNNHDSPVEL	1.0000	0.0000	0.2684	14.6933	21678829.4261	14.5023
ATVMTKDRYPFKPRGY	1.0000	0.0000	0.2607	17.2433	408360617.3579	16.4623
ATYVGCSTDIKNKKHT	1.0000	0.0000	0.3140	16.3869	152348330.2778	15.8041
AVAGPHTKTKHRNYPG	1.0000	0.0000	0.2744	16.8210	251119016.2662	16.1377
AVCMHNFFRTRSKTHS	1.0000	0.0000	0.3862	17.1884	383347213.1698	16.4201
AVDEERKCSLSSHKFY	1.0000	0.0000	0.3607	16.3780	150794730.6822	15.7972
AVDNAYVKLLKLLDPV	1.0000	0.0000	0.2523	15.5982	61445034.0571	15.1979
AVDSYTNNFECVTSGE	1.0000	0.0000	0.3408	16.1915	121646867.9609	15.6538
AVEFKLCDGQAILVYS	1.0000	0.0000	0.3098	16.7880	241742002.9617	16.1123
AVEKVTAQLKRRSTFT	1.0000	0.0000	0.2543	15.8630	83340290.6889	15.4013
AVFLTKSQITSLFFTM	1.0000	0.0000	0.3063	15.9109	88065907.8223	15.4382
AVGKTVLTPNSHSLQR	1.0000	0.0000	0.2893	15.4379	51091112.2683	15.0747
AVHSLEFYPPELSTKN	1.0000	0.0000	0.3033	15.5966	61327677.9125	15.1966
AVICLMQSFLQTMTEN	1.0000	0.0000	0.3337	16.6296	201453907.5114	15.9906
AVINLTNDDCLLGCDK	1.0000	0.0000	0.3089	16.1875	121092678.3458	15.6508
AVISAYLAKETSTNPQ	1.0000	0.0000	0.2721	15.2546	41370953.3240	14.9338
AVKSSTAEQKLPGQNR	1.0000	0.0000	0.2662	15.2427	40805991.9461	14.9246
AVLMVKLKDGIFKHFS	1.0000	0.0000	0.3003	16.5437	182475231.0271	15.9245
AVMYRVLVPSPNQHKT	1.0000	0.0000	0.3103	16.5827	190852699.4921	15.9545
AVNFNTDIEKDYKTTL	1.0000	0.0000	0.2538	15.5939	61138786.1322	15.1945
AVNKASTILFKHNASF	1.0000	0.0000	0.2995	15.4231	50227950.7156	15.0633
AVNTEQEESASPLLII	1.0000	0.0000	0.2517	14.8981	27442464.5219	14.6597
AVPEPRGTAKNSSSPP	1.0000	0.0000	0.2700	14.9629	29567806.4572	14.7095
AVPPDFHTLRKRIQEI	1.0000	0.0000	0.2354	16.5236	178307314.7419	15.9091
AVPTDELTNCAGGVKS	1.0000	0.0000	0.2883	16.0462	102908044.7858	15.5421
AVQPLKLSRSYYGNVA	1.0000	0.0000	0.3156	15.9410	91177012.9743	15.4613
AVRARLTNRYSSGDAN	1.0000	0.0000	0.3004	15.5937	61127991.7560	15.1944
AVRIGRRNNNQLDNPY	1.0000	0.0000	0.2837	15.8495	82053532.3252	15.3910
AVRRAQEPLGDECLCP	1.0000	0.0000	0.2856	17.2115	393678805.4549	16.4379
AVSFERYQVSITDATS	1.0000	0.0000	0.3083	15.8716	84169643.0948	15.4080
AVSGTLDNKENTSESL	1.0000	0.0000	0.2568	14.2984	13757799.2289	14.1987
AVSHRNLHTNHRYEQG	1.0000	0.0000	0.3414	16.7884	241854796.5116	16.1126
AVSKTIVDLNTVADNQ	1.0000	0.0000	0.2536	15.2398	40671723.0729	14.9224
AVSMGFYMLGEVSIAD	1.0000	0.0000	0.3342	16.8694	265502738.7290	16.1749
AVSVQAQINRMQHASF	1.0000	0.0000	0.3242	16.5943	193422868.3334	15.9634
AVTDTKSKLPPNTTWP	1.0000	0.0000	0.2919	15.8223	79523841.9585	15.3700
AVTMGLNILPGNALEA	1.0000	0.0000	0.2596	15.6269	63507367.4405	15.2199
AVVYFTSQRDIMNKTK	1.0000	0.0000	0.2949	16.4009	154821109.7422	15.8148
AWAPPSSPTKNQYVFD	1.0000	0.0000	0.3525	16.6380	203400935.6655	15.9970
AWATDREESYVNSVNS	1.0000	0.0000	0.3665	16.1746	119305157.1464	15.6409
AWNQDVNSRKEALRKN	1.0000	0.0000	0.3243	16.0616	104750658.5633	15.5540
AWPCVISREGNFDNNK	1.0000	0.0000	0.3769	16.9650	296401908.6931	16.2484
AWRGNDRIKTTPKVEA	1.0000	0.0000	0.2862	16.8155	249534869.3500	16.1335
AWYPRSFSENVSIKGT	1.0000	0.0000	0.3771	16.5312	179877408.5105	15.9150
AYDESDPYKNVNSNFM	1.0000	0.0000	0.3369	15.8897	85943726.3147	15.4219
AYDPKSRKVLVKRTRQ	1.0000	0.0000	0.2655	16.1317	113564074.0365	15.6079
AYKKMRDFDPSNLIRL	1.0000	0.0000	0.2931	16.0160	99400242.7304	15.5190
AYKQLQIEAVSKTIVD	1.0000	0.0000	0.2561	15.9685	94101916.4980	15.4824
AYLAKETSTNPQISFE	1.0000	0.0000	0.2790	15.3423	45764273.8625	15.0012
AYLNKINLNIRSNTPT	1.0000	0.0000	0.2599	14.6252	20043023.9457	14.4500
AYNSTQGGAREKRVVA	1.0000	0.0000	0.2782	16.3987	154418467.0179	15.8131
AYPSSDDREHKSRDES	1.0000	0.0000	0.3184	15.5080	55382380.0586	15.1285
AYPTYNVTSKYQNMNS	1.0000	0.0000	0.3465	15.9349	90532382.5706	15.4566
AYREDQSSNSNSPETR	1.0000	0.0000	0.3002	14.8361	25550702.8510	14.6120
AYSGSLNEGSDQELTQ	1.0000	0.0000	0.2963	15.1676	37426034.0288	14.8669
AYSMSGPSRIQSDSLS	1.0000	0.0000	0.3360	14.9653	29650066.5284	14.7114
AYSSKNANAADETKHL	1.0000	0.0000	0.2869	15.1862	38236533.2213	14.8812
AYTTLLFGRNDNDAHF	1.0000	0.0000	0.2944	16.3494	145903475.8412	15.7752
AYVKLLKLLDPVHPDP	1.0000	0.0000	0.2564	15.9690	94158519.1962	15.4828
AYYSSQFPGTSVHCHS	1.0000	0.0000	0.4288	17.0551	328780393.1510	16.3176
CADKIKTKELDSIKKT	1.0000	0.0000	0.2548	15.4727	53176176.7597	15.1014
CAGGFQSSFLPHEVEE	1.0000	0.0000	0.3424	16.9163	280245240.7576	16.2110
CAGGVKSILHICELST	1.0000	0.0000	0.3571	16.6554	207521560.4816	16.0104
CAGRNSNEKSTRDSQN	1.0000	0.0000	0.3180	15.2057	39105155.4464	14.8962
CAIENCSAYSMSGPSR	1.0000	0.0000	0.4101	16.5063	174793778.2470	15.8958
CAILISYLPEKASQNP	1.0000	0.0000	0.3073	15.6518	65352980.1564	15.2390
CALVKLKHFNPKHDGI	1.0000	0.0000	0.3074	16.7977	244476820.6002	16.1198
CAMTRSKSQWVIGQKD	1.0000	0.0000	0.3852	17.4658	527578191.5167	16.6333
CANDTLNGQLPPEEQV	1.0000	0.0000	0.2745	15.9915	96633431.9208	15.5001
CARSENTSSYSYPIPS	1.0000	0.0000	0.3605	15.4385	51123808.0434	15.0751
CASNGVYDEGTESRNY	1.0000	0.0000	0.3569	16.4942	172364669.8605	15.8865
CASRINAPSPSKKKTS	1.0000	0.0000	0.2989	14.8672	26483974.4802	14.6360
CATTTNSDNNHDSPVE	1.0000	0.0000	0.3119	15.3962	48690739.7537	15.0425
CAVKSSTAEQKLPGQN	1.0000	0.0000	0.3000	15.6787	67407063.9762	15.2597
CCWYSADKLAPSRNHF	1.0000	0.0000	0.4581	17.9278	897945002.9760	16.9884
CDAGTYSIMYQSNLVS	1.0000	0.0000	0.3814	16.4407	162073006.7446	15.8454
CDGEAEDSSAQKRVKL	1.0000	0.0000	0.2973	16.0106	98785695.3764	15.5149
CDGQAILVYSRETCNS	1.0000	0.0000	0.3670	16.7352	227498742.5007	16.0718
CDKLIMEIMDETKLMT	1.0000	0.0000	0.2936	16.7787	239167156.1578	16.1052
CDRDLSISSNASTEEN	1.0000	0.0000	0.3018	14.7202	22359188.7826	14.5230
CDRGTSYLLIMNKLSS	1.0000	0.0000	0.3460	15.6306	63778602.5990	15.2227
CDSHYTQRSDADSLQI	1.0000	0.0000	0.3494	16.2654	132449155.8987	15.7106
CDSRTDAFYDNSIQKK	1.0000	0.0000	0.3243	16.1662	118154879.3558	15.6344
CDTSDDMTENKVGESI	1.0000	0.0000	0.3129	15.9635	93571314.3230	15.4786
CDWKLAIWENGDLNPL	1.0000	0.0000	0.4000	17.5225	563121000.7187	16.6769
CEAGSGNNISIDRNQS	1.0000	0.0000	0.3244	15.3681	47144734.5593	15.0210
CEAHSQGFVISKFGIN	1.0000	0.0000	0.3503	16.8033	246058856.0605	16.1241
CEGNALHTNQDARKGN	1.0000	0.0000	0.3034	16.2677	132811193.0676	15.7125
CELGIFNHSERENWMS	1.0000	0.0000	0.4289	17.3372	454954406.4062	16.5345
CELSTVSVTHPPISPR	1.0000	0.0000	0.3279	15.8780	84792471.6031	15.4129
CEMHISNAPHNSIDRN	1.0000	0.0000	0.3638	16.2638	132213245.5660	15.7094
CENMPCINHYLATSDG	1.0000	0.0000	0.3828	17.1160	352653341.3919	16.3644
CENQGPTIAEKSSSKV	1.0000	0.0000	0.3076	15.4431	51392476.3223	15.0786
CEPEILQNSQETNSRK	1.0000	0.0000	0.2958	15.3614	46780390.8673	15.0158
CEPVNNSQSTVPSTIR	1.0000	0.0000	0.3159	15.3734	47431225.0196	15.0250
CESSFHFDVLGSLKVV	1.0000	0.0000	0.3673	16.4430	162504930.8988	15.8472
CFDSSWKTGYLSIEIL	1.0000	0.0000	0.4013	16.7586	233703744.3464	16.0897
CFFLIKNLNKNHSTLS	1.0000	0.0000	0.3279	15.2903	43101836.9085	14.9611
CFGNPKKFNFIDPPCQ	1.0000	0.0000	0.3286	17.2303	402290174.1078	16.4523
CFIKAMSAGESHQNFQ	1.0000	0.0000	0.3631	16.9719	298757799.8248	16.2537
CFNENEATICQGSESS	1.0000	0.0000	0.3640	16.0375	101887484.1150	15.5355
CFNPIAICQEPISFTR	1.0000	0.0000	0.3322	17.0142	313672499.4954	16.2862
CFNRILQNPYTNSRQS	1.0000	0.0000	0.3453	15.8984	86810832.9475	15.4286
CFRGDQIQFLDKLLLV	1.0000	0.0000	0.2856	16.7172	222825851.4516	16.0579
CFSDLLDHDKSSVFCK	1.0000	0.0000	0.3874	16.5463	183032845.0107	15.9266
CFSLTTFTDDSCALVK	1.0000	0.0000	0.3476	16.3733	149979515.9893	15.7936
CGAVINLTNDDCLLGC	1.0000	0.0000	0.3551	16.9428	288910454.0587	16.2313
CGGNNDKANSDNCKPH	1.0000	0.0000	0.3557	16.2428	129053221.3421	15.6933
CGGTRHVFLANHTDNS	1.0000	0.0000	0.3502	16.7712	237110476.4784	16.0994
CGKSKTSSTDNGNVLN	1.0000	0.0000	0.3048	14.8367	25568570.2600	14.6125
CGLEQQKDDPDFPTEL	1.0000	0.0000	0.2574	16.4402	161982366.2764	15.8450
CGQRGCAMTRSKSQWV	1.0000	0.0000	0.4334	18.3360	1436645167.1873	17.3021
CGRISNHTMCNEYTMT	1.0000	0.0000	0.4044	17.5622	589484598.9218	16.7074
CGSNVCLNESKARSPY	1.0000	0.0000	0.3802	16.1373	114299472.2900	15.6122
CHNMQPDDERNVDLPM	1.0000	0.0000	0.3219	17.0759	336764766.5300	16.3336
CHSDDTELTRNQWAAK	1.0000	0.0000	0.3614	17.0504	327012770.1210	16.3140
CHWVADSLGRVETSRF	1.0000	0.0000	0.4051	17.7483	730356237.9959	16.8505
CIAFKAPEESANSHEE	1.0000	0.0000	0.3167	16.1107	110841490.9833	15.5917
CIEGNLNNDTHPFGGV	1.0000	0.0000	0.3178	16.5768	189564226.5861	15.9500
CIKDYPNNESLTLYTF	1.0000	0.0000	0.3273	16.0330	101359044.7532	15.5320
CIKTSIRGLSHNKTLN	1.0000	0.0000	0.3122	15.3761	47581995.9190	15.0272
CINHYLATSDGPSIQN	1.0000	0.0000	0.3410	16.0399	102168905.5850	15.5373
CIPDDSEMKVESIKSS	1.0000	0.0000	0.3276	15.5399	57456625.5721	15.1531
CISLHLSDSAVRIGRR	1.0000	0.0000	0.3457	16.1787	119869988.7425	15.6440
CISQREPSENDTESVQ	1.0000	0.0000	0.3138	15.6339	64019225.2278	15.2253
CISYQKEEFGNLFDRT	1.0000	0.0000	0.3243	16.7148	222202666.1613	16.0560
CITLKSGFADAPLNDQ	1.0000	0.0000	0.2900	15.9056	87532014.2564	15.4341
CIYCTISQKECSGTLC	1.0000	0.0000	0.4281	17.6592	659144260.5680	16.7820
CKDANLSNSNINQSQC	1.0000	0.0000	0.3399	15.1891	38363166.9278	14.8834
CKHFNIEFSDKNGDIS	1.0000	0.0000	0.3411	16.1607	117414324.1061	15.6302
CKILAVSMGFYMLGEV	1.0000	0.0000	0.3470	17.4731	532005647.1932	16.6389
CKLGQTFPFVYMTPGG	1.0000	0.0000	0.2943	17.7131	701297456.7917	16.8234
CKLTKKAIMRPDKSTM	1.0000	0.0000	0.3008	16.2972	137393387.4700	15.7351
CKNEFSKTQNDSDPLP	1.0000	0.0000	0.2972	15.3041	43793148.2238	14.9718
CKPHAEPEQRNQWQFT	1.0000	0.0000	0.3392	17.9130	882786946.2676	16.9770
CKRAMPPNHLDVVIFF	1.0000	0.0000	0.3082	17.4111	495372872.9267	16.5913
CKVTKSNPTGYKERSI	1.0000	0.0000	0.3164	15.9361	90665579.1695	15.4576
CKYKYALNPRKNRTDS	1.0000	0.0000	0.3238	16.1373	114299546.6945	15.6122
CLCPTHGQNGTSNIGP	1.0000	0.0000	0.3544	16.7058	219924359.3729	16.0492
CLFDSSIKFREDDIEL	1.0000	0.0000	0.3095	16.0181	99633326.3624	15.5206
CLFLKNGVEGYRLFKA	1.0000	0.0000	0.3138	16.8908	272132932.3748	16.1914
CLFQDQNSTNQLKHTG	1.0000	0.0000	0.3232	16.0939	108720351.8072	15.5788
CLISNLFLTMNAVRAR	1.0000	0.0000	0.3269	16.0918	108458673.5952	15.5772
CLISNNSPSPNSITHD	1.0000	0.0000	0.3131	14.6735	21188972.1845	14.4871
CLKGAKLAPSQTDKGE	1.0000	0.0000	0.2743	15.8826	85246978.7222	15.4164
CLKSRSNVDTFNNLYA	1.0000	0.0000	0.3336	15.5434	57684012.6145	15.1557
CLLGCDKLIMEIMDET	1.0000	0.0000	0.3204	17.1303	358512624.2068	16.3754
CLMIRDLDQKQPESLV	1.0000	0.0000	0.2989	16.3023	138204918.6914	15.7390
CLMQSFLQTMTENKVG	1.0000	0.0000	0.3388	16.6752	212305321.6802	16.0256
CLNEKENSHEDSRSSF	1.0000	0.0000	0.3418	15.2584	41547975.7172	14.9366
CLNESKARSPYKEAKS	1.0000	0.0000	0.3172	15.4182	49941737.1797	15.0595
CLQNKFSYKEDNISTA	1.0000	0.0000	0.3225	15.6838	67807446.6372	15.2636
CLQNTNPNDIKSIEKN	1.0000	0.0000	0.2767	14.9499	29128594.5535	14.6995
CLRINNINQCSGCNFN	1.0000	0.0000	0.3997	16.5471	183198886.1872	15.9272
CLRQATIAILFADVKT	1.0000	0.0000	0.2598	16.4736	168331896.0838	15.8707
CLSKRGIHSIVDIGNT	1.0000	0.0000	0.3273	16.1419	114898752.6800	15.6157
CLSRTLAKNQLRRLKS	1.0000	0.0000	0.2972	15.2378	40574650.0907	14.9208
CLTSGSQNSWVFYFDT	1.0000	0.0000	0.4330	17.1251	356395222.6931	16.3715
CLTTLPMTENKVGESI	1.0000	0.0000	0.2971	15.8627	83310137.6685	15.4011
CMHNFFRTRSKTHSVK	1.0000	0.0000	0.3857	17.1034	347605720.9690	16.3548
CNAHHGRGFETVRRLH	1.0000	0.0000	0.3185	17.9018	871516703.1272	16.9684
CNASSSIDDQQWQAYV	1.0000	0.0000	0.4083	17.0346	321137201.8589	16.3019
CNEGHNTLLDASHADR	1.0000	0.0000	0.3284	16.2228	126112318.0370	15.6779
CNETTNLTDLNPDSII	1.0000	0.0000	0.2691	14.9217	28198322.7842	14.6779
CNEYTMTENKVGESIC	1.0000	0.0000	0.3636	16.9195	281266013.0237	16.2134
CNFNAVNTEQEESASP	1.0000	0.0000	0.3134	15.5457	57836206.5765	15.1575
CNIDQCNAHHGRGFET	1.0000	0.0000	0.3466	17.7944	770123157.2151	16.8859
CNKRFMETLRSALIYQ	1.0000	0.0000	0.3354	16.6642	209641074.9750	16.0172
CNLGKNYLPEFNSSFI	1.0000	0.0000	0.3440	15.7079	69718125.9104	15.2822
CNMSDTSSVNLQDLSK	1.0000	0.0000	0.3240	14.9047	27652835.5480	14.6648
CNNLHYVRSRTKGNAS	1.0000	0.0000	0.3584	16.0389	102056091.1192	15.5366
CNPIQDHQGSSDSKEK	1.0000	0.0000	0.3290	15.7867	76335248.8369	15.3427
CNPLSELSQFAQITIT	1.0000	0.0000	0.3012	15.5549	58452263.7769	15.1645
CNPNNPNTSRSSKTPL	1.0000	0.0000	0.2844	14.3758	15040789.0451	14.2583
CNPWNKSDANNQPTKL	1.0000	0.0000	0.3438	15.9254	89553385.4254	15.4493
CNQGLGYKYVSIHQTT	1.0000	0.0000	0.3487	17.0695	334293394.5830	16.3287
CNQSKGYSASEEVLLY	1.0000	0.0000	0.3568	15.9636	93575627.2150	15.4787
CNQVHKVKTSHNSANF	1.0000	0.0000	0.3627	16.1827	120421355.0223	15.6471
CNRDEMRPPNGLPSGP	1.0000	0.0000	0.3160	16.2845	135403535.4089	15.7254
CNRIATTPPLTLQHQS	1.0000	0.0000	0.2985	15.9646	93681343.5504	15.4794
CNSDQVQRKEKSISTT	1.0000	0.0000	0.3088	15.4392	51163530.4610	15.0756
CNSTVQNKPKNTTDHQ	1.0000	0.0000	0.3058	15.6994	69034242.1345	15.2756
CNVIVIHEYYLPSKYS	1.0000	0.0000	0.3817	16.9377	287233357.1802	16.2274
CPAAPNDRNPHGTMAN	1.0000	0.0000	0.3110	16.5694	187956560.1330	15.9443
CPAAPNEANLIILFHM	1.0000	0.0000	0.3100	16.5543	184715502.3770	15.9327
CPAAPNEDEEPPPMSN	1.0000	0.0000	0.2919	15.9494	92064463.8632	15.4678
CPAAPNEGSKARDAYK	1.0000	0.0000	0.2949	16.3588	147489132.9847	15.7824
CPAAPNFAGLIGDNAL	1.0000	0.0000	0.2824	16.1833	120503193.5006	15.6475
CPAAPNFEKGTVATSE	1.0000	0.0000	0.2869	16.1684	118453922.3719	15.6361
CPAAPNFLLVSETVAD	1.0000	0.0000	0.2924	16.0033	97958702.8621	15.5092
CPAAPNFSLFERSKIE	1.0000	0.0000	0.3148	15.9546	92617552.5523	15.4718
CPAAPNGKTINDSFVH	1.0000	0.0000	0.3161	16.3398	144297142.2031	15.7678
CPAAPNHDQAIKKKIL	1.0000	0.0000	0.2672	16.2420	128935917.4068	15.6927
CPAAPNHRENLPLHEG	1.0000	0.0000	0.3072	16.5374	181169191.5596	15.9197
CPAAPNIGLEGGVSNK	1.0000	0.0000	0.2976	15.9742	94722100.5805	15.4868
CPAAPNIKNQHTSPAD	1.0000	0.0000	0.2950	15.9408	91150453.0686	15.4611
CPAAPNKCISQREPSE	1.0000	0.0000	0.3300	16.2708	133283118.5645	15.7148
CPAAPNKLTGFNQFPS	1.0000	0.0000	0.3078	16.0392	102090643.0986	15.5368
CPAAPNLELHVHLIGD	1.0000	0.0000	0.3002	16.6270	200851102.3218	15.9886
CPAAPNLQDIEQMSQE	1.0000	0.0000	0.2961	16.3168	140532540.6491	15.7502
CPAAPNLWISDEYNLT	1.0000	0.0000	0.3619	16.6079	196483130.8006	15.9739
CPAAPNMGAISKLAQN	1.0000	0.0000	0.3046	16.0292	100913169.7848	15.5291
CPAAPNMYKHSQIDIS	1.0000	0.0000	0.3494	16.6035	195496918.5076	15.9706
CPAAPNNPETLTSFAI	1.0000	0.0000	0.2845	15.6052	61939363.0566	15.2032
CPAAPNNTKNSVTKPI	1.0000	0.0000	0.2775	15.2826	42721810.9324	14.9552
CPAAPNNTKSKGSMPH	1.0000	0.0000	0.3330	15.9426	91341245.3179	15.4625
CPAAPNPTDLDSEHPG	1.0000	0.0000	0.2918	16.0886	108063544.3196	15.5748
CPAAPNQETLTQGMPF	1.0000	0.0000	0.2835	16.7174	222869924.6667	16.0580
CPAAPNRRTMLRRKES	1.0000	0.0000	0.3055	16.3859	152174868.6168	15.8033
CPAAPNSFSISERTFV	1.0000	0.0000	0.3354	15.9409	91160634.7364	15.4612
CPAAPNSHEEQKVVTQ	1.0000	0.0000	0.2989	16.4834	170238233.3741	15.8782
CPAAPNSRIAAHALWM	1.0000	0.0000	0.3798	17.5296	567745403.2034	16.6823
CPAAPNSVAFKESTYF	1.0000	0.0000	0.3356	16.3863	152243037.8429	15.8036
CPAAPNTDGIKMEDRP	1.0000	0.0000	0.2665	16.5901	192490597.3724	15.9602
CPAAPNTMPSHTIVGN	1.0000	0.0000	0.3237	16.4197	158209582.5176	15.8293
CPAAPNTNYVKIKEAR	1.0000	0.0000	0.2812	16.3344	143401295.1047	15.7637
CPAAPNTSTQKYDNET	1.0000	0.0000	0.2935	15.7982	77355708.3532	15.3516
CPAAPNTVRLKSVTLD	1.0000	0.0000	0.2826	15.7348	71903152.2301	15.3028
CPAAPNVALIHSKPMN	1.0000	0.0000	0.3206	16.2297	127114761.0503	15.6832
CPAAPNVHRKPYNISI	1.0000	0.0000	0.3235	16.4893	171394672.0371	15.8827
CPAAPNVIPATTIKLM	1.0000	0.0000	0.2693	16.2614	131840977.1320	15.7076
CPAAPNVVENDPISML	1.0000	0.0000	0.3058	16.0813	107154479.2131	15.5691
CPAAPNYNNAWATDRE	1.0000	0.0000	0.3538	17.1244	356103771.9677	16.3709
CPASASLLPDGSSSTN	1.0000	0.0000	0.3024	14.5033	17419514.2885	14.3563
CPIQNGHNKKRDTCLT	1.0000	0.0000	0.3251	16.7181	223055655.6521	16.0586
CPRTELIAKGSNITKK	1.0000	0.0000	0.2742	15.6325	63914567.0549	15.2242
CPSAFSPSMGEERICL	1.0000	0.0000	0.3817	16.7212	223846230.0117	16.0610
CPTHGQNGTSNIGPQS	1.0000	0.0000	0.3338	16.1027	109832799.2063	15.5856
CPVDKRFDLWVNAEMT	1.0000	0.0000	0.3503	17.7725	751000436.5282	16.8691
CQANTDLRPTKSVNER	1.0000	0.0000	0.2907	15.7453	72781510.1158	15.3109
CQDPSPPNVQIKSQRD	1.0000	0.0000	0.3025	15.9831	95706399.6369	15.4937
CQEPISFTRLLNPQYG	1.0000	0.0000	0.3186	16.4636	166405404.2654	15.8630
CQFMIFGLSKHLTPSQ	1.0000	0.0000	0.3586	16.7694	236640460.9586	16.0981
CQGSESSNNVMTENKV	1.0000	0.0000	0.3423	15.5299	56794622.3228	15.1453
CQNKELTTREYIHMLC	1.0000	0.0000	0.3501	17.3911	484073427.7921	16.5759
CQNVRSNHKMKRARSM	1.0000	0.0000	0.3784	16.7972	244325398.5815	16.1194
CQSFATNNLGSLLKQN	1.0000	0.0000	0.3098	15.1232	35559917.9085	14.8327
CQTLQSKIRCSIDLIS	1.0000	0.0000	0.3425	15.9310	90132736.9903	15.4537
CQVGIVVIDDGHGTFD	1.0000	0.0000	0.2524	17.7219	708429703.7596	16.8301
CQVRKPSNSEQKWPNP	1.0000	0.0000	0.3708	16.5881	192043845.4517	15.9587
CQWLKIKQKSSTLQGK	1.0000	0.0000	0.3573	16.5297	179571722.7075	15.9138
CREWSTAVDSYTNNFE	1.0000	0.0000	0.4030	17.0287	318964942.0097	16.2974
CRMMKSSEAIGRGHNN	1.0000	0.0000	0.3771	16.8064	246923404.7220	16.1265
CRTMKDELRSLNRLLS	1.0000	0.0000	0.3171	15.5310	56866970.0418	15.1462
CSAYSMSGPSRIQSDS	1.0000	0.0000	0.3840	15.6681	66594170.9600	15.2516
CSDQPQFRKKNFSKDT	1.0000	0.0000	0.3176	16.0462	102915436.4644	15.5422
CSFKPRHYVDHKQKDL	1.0000	0.0000	0.3359	17.2614	416916115.2475	16.4762
CSGCNFNAVNTEQEES	1.0000	0.0000	0.3626	16.2300	127161852.0284	15.6834
CSGTLCSLITHKDKSA	1.0000	0.0000	0.3543	15.9697	94235601.3776	15.4834
CSIDLISKISSLKDSQ	1.0000	0.0000	0.2996	14.6086	19663922.5153	14.4372
CSKKAYPSSDDREHKS	1.0000	0.0000	0.3495	15.8070	78138437.8644	15.3583
CSLITHKDKSADNNSD	1.0000	0.0000	0.3093	15.0767	33705455.2309	14.7970
CSLSDPCNEGHNTLLD	1.0000	0.0000	0.3511	15.8533	82417694.7169	15.3939
CSLSSHKFYLNQPNSK	1.0000	0.0000	0.3574	15.3302	45132306.4505	14.9919
CSMPDMELDRAMTENK	1.0000	0.0000	0.3313	16.6848	214668988.4919	16.0330
CSNSNEGARVATKDQA	1.0000	0.0000	0.3088	15.7444	72709588.0379	15.3102
CSNVAHGNTSKNFKKE	1.0000	0.0000	0.3336	15.7109	69955027.1594	15.2845
CSPLIRQKGPKPTKRL	1.0000	0.0000	0.2770	15.9275	89766693.5246	15.4509
CSPVPKGKETNFYCFD	1.0000	0.0000	0.3554	17.2406	407057609.2957	16.4602
CSRLIFNLKPREDRLD	1.0000	0.0000	0.2974	15.9290	89919091.8700	15.4521
CSRLITRRGMSTNAGI	1.0000	0.0000	0.3331	16.2639	132231953.0912	15.7095
CSSGPNGEADNLPSQD	1.0000	0.0000	0.3132	15.2828	42732442.1447	14.9554
CSSTMDIFNSADMEGH	1.0000	0.0000	0.3838	16.5936	193274108.8582	15.9629
CSSTSQRSQFVLAGNR	1.0000	0.0000	0.3532	15.7093	69829877.7237	15.2833
CSTDIKNKKHTDKNRS	1.0000	0.0000	0.3038	15.4018	49007616.4604	15.0469
CSTVVPNSLNRYTLFQ	1.0000	0.0000	0.3425	15.9341	90454796.1947	15.4560
CSVAQTPLNTLPLFTE	1.0000	0.0000	0.2883	15.6374	64280786.0236	15.2280
CSYDSSSTKMTENKVG	1.0000	0.0000	0.3564	15.6563	65690212.6252	15.2425
CTASISNTNIDQEMTE	1.0000	0.0000	0.3082	15.5919	60998828.5278	15.1930
CTDDHIPVIIAEETTL	1.0000	0.0000	0.2554	16.4665	166969172.5159	15.8653
CTFIDNVHLQSSQSNS	1.0000	0.0000	0.3531	15.4384	51117854.8288	15.0750
CTGGFASPRDSADFLS	1.0000	0.0000	0.3389	16.1600	117322579.0419	15.6297
CTGNGSMKNSSQIDRG	1.0000	0.0000	0.3498	15.8833	85315387.1514	15.4170
CTISQKECSGTLCSLI	1.0000	0.0000	0.3795	16.3382	144039657.7592	15.7666
CTLDQVQHSDNPISLI	1.0000	0.0000	0.3166	15.8327	80482461.9924	15.3780
CTLNSSTNSDDKKNQL	1.0000	0.0000	0.2802	14.3822	15151938.1365	14.2632
CTMVQQKTLSPGSEYP	1.0000	0.0000	0.3355	16.5034	174202005.1017	15.8936
CTNEIRSKGISKPRGM	1.0000	0.0000	0.3243	16.1999	122837510.7578	15.6603
CTSLRSTTMTENKVGE	1.0000	0.0000	0.3162	15.7833	76039906.6332	15.3401
CTSSDSILCDTYNRGM	1.0000	0.0000	0.3927	16.4792	169427592.2180	15.8750
CTSTVQAIAPNPSTHG	1.0000	0.0000	0.3168	16.0493	103279018.9893	15.5445
CTTNNHTTTQRTALNA	1.0000	0.0000	0.2878	15.7079	69713831.1284	15.2822
CTTPEKDAECENQGPT	1.0000	0.0000	0.2854	16.6329	202215617.3114	15.9931
CVHDRANGFLKIIVSK	1.0000	0.0000	0.3189	16.6647	209767738.8235	16.0176
CVHRLMAMAENKDLPI	1.0000	0.0000	0.3123	17.0348	321204799.0377	16.3021
CVISREGNFDNNKDFN	1.0000	0.0000	0.3279	16.0002	97600308.5115	15.5068
CVNITSNTTSNISASN	1.0000	0.0000	0.2932	14.3068	13892356.9825	14.2052
CVPSISKNEYVIWESY	1.0000	0.0000	0.4232	17.1208	354634576.9935	16.3682
CVSLNLRFAGNNVSRK	1.0000	0.0000	0.3341	15.6577	65801319.3973	15.2436
CVTKIDLACATTTNSD	1.0000	0.0000	0.3083	16.0809	107105535.5635	15.5688
CVTSGEDNKSVKLHTS	1.0000	0.0000	0.3292	15.5809	60230312.0018	15.1845
CWYSADKLAPSRNHFY	1.0000	0.0000	0.4383	17.7077	696957484.4563	16.8192
CYCNRIATTPPLTLQH	1.0000	0.0000	0.3320	17.0504	327010341.2223	16.3140
CYERSLDAHSMTIMTF	1.0000	0.0000	0.3777	17.1882	383260097.6696	16.4200
CYKSIHPSSSQQYKNH	1.0000	0.0000	0.4041	16.3608	147829928.6894	15.7840
CYVVLQSPTEFHRTND	1.0000	0.0000	0.3359	16.9070	277245519.2922	16.2038
DADSLQIQANNNGHGN	1.0000	0.0000	0.2862	15.3284	45039598.0523	14.9905
DAECENQGPTIAEKSS	1.0000	0.0000	0.2908	15.6876	68106646.1321	15.2666
DAELLYMEILFSTANS	1.0000	0.0000	0.2994	15.4402	51223395.4371	15.0764
DAFMVDKACNPIQDHQ	1.0000	0.0000	0.2875	17.2911	431450269.6881	16.4991
DAGQLNPQLDINFKQN	1.0000	0.0000	0.2550	15.4363	50992190.5009	15.0734
DAGSTSVNKVMTENKV	1.0000	0.0000	0.2892	15.3902	48360196.2191	15.0380
DAGTYSIMYQSNLVSN	1.0000	0.0000	0.3417	15.6729	66961457.8322	15.2553
DAGYLITLSNNNDNGL	1.0000	0.0000	0.2716	14.7777	23890498.5943	14.5672
DAHFSMISIRHNTSRR	1.0000	0.0000	0.3530	16.2606	131720158.0890	15.7069
DAHSMTIMTFVVSIIK	1.0000	0.0000	0.3197	16.5199	177548250.1853	15.9063
DAIESVEQNDSAKEHP	1.0000	0.0000	0.2732	15.5233	56366314.7818	15.1403
DAIPQFVASNRSNVRE	1.0000	0.0000	0.2896	15.6431	64704098.6905	15.2324
DAKEMDDQSPHSIGQD	1.0000	0.0000	0.2891	16.1448	115288415.8438	15.6180
DAKITEDRLSSAITSG	1.0000	0.0000	0.2602	14.8917	27241770.0826	14.6548
DAKTERIDFKVKPTTS	1.0000	0.0000	0.2383	15.5886	60765765.3571	15.1904
DAKVNNLANIAQGDDM	1.0000	0.0000	0.2609	15.6829	67733518.4402	15.2629
DALAGLKRNTYKNPMA	1.0000	0.0000	0.2705	15.8300	80236668.6990	15.3760
DALNGANEGNERVKDE	1.0000	0.0000	0.2480	15.4993	54828979.3515	15.1218
DALSVCNLGKNYLPEF	1.0000	0.0000	0.3215	15.9668	93921484.9060	15.4811
DAMANEDPRYESTDYF	1.0000	0.0000	0.3015	16.6078	196468289.0231	15.9739
DAMDPMYNLRCYCNRI	1.0000	0.0000	0.3745	17.9115	881283507.8610	16.9759
DAMSSSVVQEMLILWG	1.0000	0.0000	0.3886	16.7866	241352597.4465	16.1112
DANATIIPKLTLCKNE	1.0000	0.0000	0.2548	15.3881	48238968.4543	15.0363
DANLSNSNINQSQCNA	1.0000	0.0000	0.2978	14.5063	17479703.3323	14.3586
DANNMTNKELNVFENE	1.0000	0.0000	0.2718	15.1541	36848031.4113	14.8565
DANNPFLQVIKSSQAL	1.0000	0.0000	0.2726	15.0026	30950157.7962	14.7400
DANNQPTKLATSPIAC	1.0000	0.0000	0.2737	15.4077	49344087.3961	15.0514
DANTNFLSCRMMKSSE	1.0000	0.0000	0.3591	15.8176	79095668.0654	15.3664
DAPLNDQQSVSHNNAL	1.0000	0.0000	0.2834	14.9503	29140460.0496	14.6998
DAPSNKKIQNAMTMLL	1.0000	0.0000	0.2772	15.3604	46727604.7499	15.0151
DAPTKPNNIENQNSTF	1.0000	0.0000	0.2533	14.7711	23708995.3236	14.5621
DAQSLRPNRQSPVSNF	1.0000	0.0000	0.2971	15.1382	36179870.5007	14.8443
DARGPAEDYRLFTNND	1.0000	0.0000	0.2639	16.1201	112047599.4869	15.5990
DARKGNLPPVNQTADE	1.0000	0.0000	0.2362	15.5675	59310322.4489	15.1743
DARMLSNGGSHSSATS	1.0000	0.0000	0.3320	15.0297	31931325.3356	14.7609
DARNREANPSDKSSLF	1.0000	0.0000	0.2794	14.8026	24585115.6686	14.5863
DASHADRMANNDSALT	1.0000	0.0000	0.2964	15.4361	50985314.8681	15.0733
DASLKKAKLSRKSQKE	1.0000	0.0000	0.2509	14.5594	18580553.3599	14.3994
DASVMNNSVGHEKLNT	1.0000	0.0000	0.3098	15.3682	47150229.9529	15.0211
DATELNIAIPGHYMLT	1.0000	0.0000	0.2747	16.3051	138655688.3927	15.7412
DATSFTIEIAPYKQSN	1.0000	0.0000	0.2791	15.4953	54579508.7731	15.1188
DAVEKVTAQLKRRSTF	1.0000	0.0000	0.2541	15.9357	90620177.4936	15.4573
DAVPPDFHTLRKRIQE	1.0000	0.0000	0.2354	16.5211	177801764.2072	15.9072
DAYKQLQIEAVSKTIV	1.0000	0.0000	0.2561	15.9685	94101916.4980	15.4824
DCDRGTSYLLIMNKLS	1.0000	0.0000	0.3366	15.9156	88547117.0070	15.4418
DCFNPIAICQEPISFT	1.0000	0.0000	0.3283	16.8969	274047624.0063	16.1961
DCGGNNDKANSDNCKP	1.0000	0.0000	0.3329	15.9180	88792572.5267	15.4437
DCHWVADSLGRVETSR	1.0000	0.0000	0.3928	17.5192	561013423.4416	16.6744
DCKILAVSMGFYMLGE	1.0000	0.0000	0.3438	17.3486	460991220.8477	16.5433
DCLLGCDKLIMEIMDE	1.0000	0.0000	0.3190	17.2030	389829185.5087	16.4313
DCSPLIRQKGPKPTKR	1.0000	0.0000	0.2741	16.0770	106633557.4162	15.5659
DCTGNGSMKNSSQIDR	1.0000	0.0000	0.3419	15.7503	73198754.6626	15.3147
DDAELLYMEILFSTAN	1.0000	0.0000	0.2858	15.7252	71116076.6219	15.2954
DDAMSSSVVQEMLILW	1.0000	0.0000	0.3812	16.6535	207075302.0944	16.0090
DDARMLSNGGSHSSAT	1.0000	0.0000	0.3272	15.3147	44331902.6360	14.9799
DDCDRGTSYLLIMNKL	1.0000	0.0000	0.3221	16.2006	122934520.5249	15.6609
DDCLLGCDKLIMEIMD	1.0000	0.0000	0.3190	17.2040	390270418.4576	16.4321
DDDESNGIFDAFMVDK	1.0000	0.0000	0.2795	16.3160	140404139.2208	15.7496
DDDINSSNNPRLIPAR	1.0000	0.0000	0.2588	14.6888	21566066.1652	14.4989
DDDNPPEENLRGDLLS	1.0000	0.0000	0.2451	14.8820	26938653.1055	14.6474
DDDNYTSDYTRSSILH	1.0000	0.0000	0.3240	15.5707	59531066.5085	15.1767
DDDPSLCTFIDNVHLQ	1.0000	0.0000	0.3096	16.2587	131437026.9716	15.7055
DDDVQTEYHFNMTRQL	1.0000	0.0000	0.2841	16.9408	288250853.3784	16.2298
DDEHSDNQLFTADNDL	1.0000	0.0000	0.2719	15.3931	48519533.0142	15.0402
DDERNVDLPMRAKKAN	1.0000	0.0000	0.2517	15.8108	78483162.5441	15.3613
DDESNGIFDAFMVDKA	1.0000	0.0000	0.2797	16.3320	143019574.9712	15.7619
DDETRNDSLPNLYQPE	1.0000	0.0000	0.2632	15.2446	40894108.8007	14.9260
DDGHGTFDSNISKSNG	1.0000	0.0000	0.3117	15.3542	46393138.4683	15.0103
DDGPSVGKQLRSKSKK	1.0000	0.0000	0.2749	15.1233	35566501.1447	14.8328
DDHIPVIIAEETTLSK	1.0000	0.0000	0.2447	15.6320	63882965.4701	15.2238
DDIELFARIGVDLAEK	1.0000	0.0000	0.2249	16.0952	108890131.2681	15.5799
DDINLSKSHNETTYRL	1.0000	0.0000	0.2889	15.0885	34169685.0577	14.8061
DDINSSNNPRLIPARS	1.0000	0.0000	0.2643	14.4038	15533578.1680	14.2798
DDKAQNFEVNPEFNED	1.0000	0.0000	0.2561	15.7792	75682029.5758	15.3370
DDKKNQLSPPQAVMYR	1.0000	0.0000	0.2844	16.0984	109282430.1555	15.5823
DDKVSQGTNAGVSAND	1.0000	0.0000	0.2757	15.3163	44415277.3290	14.9812
DDLDELRPHNFICIYC	1.0000	0.0000	0.3364	17.4116	495638035.5312	16.5916
DDMSIILTVANNLHYR	1.0000	0.0000	0.3097	15.9861	96027881.0566	15.4959
DDMTENKVGESICPAA	1.0000	0.0000	0.2944	16.3393	144220211.9450	15.7675
DDNDISMTENKVGESI	1.0000	0.0000	0.2788	15.2710	42156052.0599	14.9463
DDNFQLKNTKIFIHIL	1.0000	0.0000	0.2663	15.7616	74160538.6558	15.3234
DDNKLGRKPSFYLLKK	1.0000	0.0000	0.2719	15.3989	48844992.4966	15.0446
DDNLELSNRWSPPLIC	1.0000	0.0000	0.3543	15.9982	97375098.1283	15.5053
DDNPPEENLRGDLLSK	1.0000	0.0000	0.2434	14.8130	24882044.0563	14.5943
DDNYTSDYTRSSILHI	1.0000	0.0000	0.3241	15.5732	59700333.4595	15.1786
DDPDFPTELDNVQSNG	1.0000	0.0000	0.2617	15.4313	50699143.8232	15.0695
DDPHGVIINPDLDNKI	1.0000	0.0000	0.2473	15.7384	72208789.2583	15.3056
DDPMTENRPNSDDTLN	1.0000	0.0000	0.2609	15.0159	31429741.1513	14.7503
DDPMTHETNASKITLQ	1.0000	0.0000	0.2696	15.6289	63651376.5044	15.2214
DDPPKQESAELFGTDP	1.0000	0.0000	0.2404	15.6679	66573633.8275	15.2514
DDPSLCTFIDNVHLQS	1.0000	0.0000	0.3267	15.9737	94671291.3233	15.4865
DDQNLPGYGLTVSVKS	1.0000	0.0000	0.2920	15.5188	56074984.9602	15.1368
DDQNMLMPTMNHSLHE	1.0000	0.0000	0.3429	16.4393	161813873.1938	15.8443
DDQSPHSIGQDSLMTT	1.0000	0.0000	0.3066	15.6187	62911974.5373	15.2136
DDQYVACQVGIVVIDD	1.0000	0.0000	0.2431	17.5339	570564232.6693	16.6856
DDREHKSRDESAENAL	1.0000	0.0000	0.2754	15.4098	49464180.3295	15.0531
DDRLTVQAVVYFTSQR	1.0000	0.0000	0.2769	16.6019	195120826.1019	15.9693
DDSCALVKLKHFNPKH	1.0000	0.0000	0.3261	16.3772	150654287.4044	15.7966
DDSEMKVESIKSSAKR	1.0000	0.0000	0.2920	15.0626	33164111.5172	14.7862
DDSKIRTVLKKKRPNE	1.0000	0.0000	0.2401	15.1732	37666017.4070	14.8711
DDSRKDLGTFQICLMI	1.0000	0.0000	0.3048	16.5487	183537133.2179	15.9284
DDSSELLLSSFKFMTE	1.0000	0.0000	0.3016	14.8771	26788132.0426	14.6436
DDSSHSPLNVSGDSSD	1.0000	0.0000	0.3004	14.3186	14081698.1067	14.2143
DDTDESQAVQPLKLSR	1.0000	0.0000	0.2558	15.2276	40100497.6063	14.9130
DDTELTRNQWAAKGRD	1.0000	0.0000	0.2892	16.7077	220401288.7165	16.0506
DDTKCEPVNNSQSTVP	1.0000	0.0000	0.2976	15.4696	52989576.3142	15.0990
DDTLNQNNEPNVLPYK	1.0000	0.0000	0.2571	15.0397	32301819.8849	14.7686
DDTLPLITMQNQVPPF	1.0000	0.0000	0.2523	15.9773	95067937.0123	15.4892
DDVQTEYHFNMTRQLD	1.0000	0.0000	0.2841	16.9408	288250853.3784	16.2298
DEAVTMGLNILPGNAL	1.0000	0.0000	0.2592	15.6109	62345991.8787	15.2076
DECLCPTHGQNGTSNI	1.0000	0.0000	0.3484	16.5858	191547040.3320	15.9569
DEDSDSSAAIQVNWLI	1.0000	0.0000	0.3318	15.8289	80132882.3170	15.3751
DEEFPQDVLFDNFTSE	1.0000	0.0000	0.2732	15.9830	95694801.5466	15.4936
DEEKFVALGRNLNFAP	1.0000	0.0000	0.2602	15.8764	84636740.3607	15.4116
DEENGSRNTKYNENRP	1.0000	0.0000	0.2790	15.2235	39912501.5590	14.9098
DEEPPPMSNKTSKGGL	1.0000	0.0000	0.2722	15.2285	40144684.5393	14.9137
DEERKCSLSSHKFYLN	1.0000	0.0000	0.3556	15.8735	84355698.0295	15.4094
DEESLIKSPRATERDN	1.0000	0.0000	0.2516	14.9847	30319997.6327	14.7263
DEFVDNKVTERLSHVD	1.0000	0.0000	0.2804	16.0762	106527647.1001	15.5652
DEFYNSEIITTDSDPN	1.0000	0.0000	0.2792	15.2311	40265375.7665	14.9157
DEGGGVVNTIATNQYS	1.0000	0.0000	0.2859	16.0492	103273778.1016	15.5445
DEGPKKIDSYDSLSHI	1.0000	0.0000	0.2988	15.4628	52573551.4083	15.0938
DEGSVLNQRNIDTSSQ	1.0000	0.0000	0.2812	14.8656	26434388.2052	14.6347
DEGTESRNYLVPRENA	1.0000	0.0000	0.2778	15.7124	70075642.6242	15.2856
DEHSDNQLFTADNDLK	1.0000	0.0000	0.2705	15.3241	44815349.6510	14.9872
DEIHERLLLLEKDVFY	1.0000	0.0000	0.2668	16.2855	135560331.6215	15.7261
DEITFKTLTEASQGRD	1.0000	0.0000	0.2454	15.6843	67841769.5549	15.2640
DEKGNNASTGPLKAAS	1.0000	0.0000	0.2554	14.7643	23524076.4886	14.5569
DEKIPCTTNNHTTTQR	1.0000	0.0000	0.2779	16.0311	101140525.7978	15.5306
DEKNSDSKMISPQQVV	1.0000	0.0000	0.2945	15.3514	46244301.9002	15.0081
DELHHWSSNDNLQQKF	1.0000	0.0000	0.3783	16.4837	170303716.5805	15.8785
DELLSHLGDPAFHSSI	1.0000	0.0000	0.3150	15.5359	57192275.7678	15.1500
DELRPHNFICIYCTIS	1.0000	0.0000	0.3622	17.2059	391117336.3422	16.4335
DELRSLNRLLSLAFKS	1.0000	0.0000	0.2675	14.4169	15769320.7845	14.2899
DELTNCAGGVKSILHI	1.0000	0.0000	0.3058	16.1726	119035598.9805	15.6393
DEMLVSKASQLKDRSW	1.0000	0.0000	0.3536	16.1791	119924714.4404	15.6443
DEMRPPNGLPSGPEGN	1.0000	0.0000	0.2781	15.7460	72841707.0944	15.3115
DENESKILSAILSVAP	1.0000	0.0000	0.2555	14.5322	18008755.2100	14.3785
DENSPRSFNVLGQDES	1.0000	0.0000	0.2933	15.0644	33231340.3172	14.7875
DEPGPEHYQSKKYLGS	1.0000	0.0000	0.3148	16.2797	134652880.4141	15.7216
DEQSLSLIYCDRDLSI	1.0000	0.0000	0.3225	15.6140	62572633.3912	15.2100
DEQSSSLKNNSLSRQK	1.0000	0.0000	0.2623	13.8209	7939655.1270	13.8317
DEQYLTKNKYAQSPTG	1.0000	0.0000	0.2802	15.8635	83395141.9137	15.4018
DERLESLMKDGTNSFT	1.0000	0.0000	0.2861	15.3307	45155299.5930	14.9922
DERNVDLPMRAKKAND	1.0000	0.0000	0.2517	15.8108	78483162.5441	15.3613
DERSLYFRDSNNFGVM	1.0000	0.0000	0.3439	16.2852	135512166.9570	15.7259
DERSRKEEATTAFSPF	1.0000	0.0000	0.2715	15.7479	72995704.9082	15.3129
DESAENALKTINKNIL	1.0000	0.0000	0.2314	14.4211	15845592.3386	14.2931
DESDPYKNVNSNFMYR	1.0000	0.0000	0.3426	15.9910	96571507.6384	15.4997
DESELVNRGLISMLDL	1.0000	0.0000	0.2818	15.1438	36414654.9218	14.8486
DESKKLNQVNYISANL	1.0000	0.0000	0.2745	14.7345	22732381.0646	14.5340
DESNGIFDAFMVDKAC	1.0000	0.0000	0.3163	16.8853	270412870.4327	16.1871
DESQAVQPLKLSRSYY	1.0000	0.0000	0.3151	15.6817	67638984.7244	15.2620
DESTDLAFYANTSAIV	1.0000	0.0000	0.2839	15.4812	53697313.7985	15.1079
DETKHLSIVSPKDYPN	1.0000	0.0000	0.2874	15.4354	50943957.8993	15.0727
DETKLMTENKVGESIC	1.0000	0.0000	0.2961	16.0290	100897958.6509	15.5290
DETPSQQHPELTVQNS	1.0000	0.0000	0.2785	15.4209	50098379.2602	15.0616
DETRNDSLPNLYQPEP	1.0000	0.0000	0.2627	15.2305	40238675.8459	14.9152
DEVPKTNIPSFPRDPT	1.0000	0.0000	0.2468	15.5266	56583242.1558	15.1428
DEVRDELHHWSSNDNL	1.0000	0.0000	0.3695	16.3931	153430771.6666	15.8088
DEYGRSQLHVTLNSNN	1.0000	0.0000	0.3139	15.3564	46512780.1176	15.0120
DEYNLTGSESYLKSFQ	1.0000	0.0000	0.3199	15.4262	50406124.1631	15.0657
DFADVNMTENKVGESI	1.0000	0.0000	0.2831	15.9231	89315516.4686	15.4476
DFDPSNLIRLGIESLS	1.0000	0.0000	0.2764	14.7756	23832355.4820	14.5656
DFEDVPSELSASEIHR	1.0000	0.0000	0.2995	15.6170	62787075.7252	15.2123
DFFYHRQVNENFFLDR	1.0000	0.0000	0.3099	17.2640	418163692.4486	16.4782
DFGAETNKQFIACTSS	1.0000	0.0000	0.3173	16.0891	108129006.2059	15.5752
DFHTLRKRIQEIKNKY	1.0000	0.0000	0.2680	16.3919	153221249.1221	15.8079
DFKCELGIFNHSEREN	1.0000	0.0000	0.3310	16.4780	169186772.1739	15.8741
DFKRTIRNSTKLKLHK	1.0000	0.0000	0.2679	15.3953	48645155.9750	15.0419
DFKVKPTTSVEYNYSR	1.0000	0.0000	0.3127	16.0031	97930308.3502	15.5090
DFLKAMANIRLAYSSK	1.0000	0.0000	0.3053	15.6598	65960786.6159	15.2452
DFLSLAGKKLSLVSTA	1.0000	0.0000	0.2691	14.6791	21327461.1552	14.4914
DFMTENKVGESICPAA	1.0000	0.0000	0.3060	16.5684	187753317.5463	15.9436
DFNDNRPQQAMESKRI	1.0000	0.0000	0.2828	16.0067	98338523.4363	15.5118
DFNKNEDSNNPPNGAF	1.0000	0.0000	0.2765	14.9761	30022009.1915	14.7197
DFPNMKTSLTVKVSGF	1.0000	0.0000	0.3056	15.7599	74015271.3820	15.3221
DFPTELDNVQSNGSSE	1.0000	0.0000	0.2841	14.8743	26701001.8545	14.6414
DFSFSANNNSLLEESR	1.0000	0.0000	0.2880	14.3314	14290629.7849	14.2241
DFSPIIFLIGVMTENK	1.0000	0.0000	0.2834	16.0686	105600237.0133	15.5594
DFSSGTNSSHSPMAAR	1.0000	0.0000	0.3429	15.2613	41688509.0552	14.9389
DFVGALDGPHIKLPVK	1.0000	0.0000	0.2461	16.4466	163187742.0979	15.8500
DFYASSANKSGPNKVR	1.0000	0.0000	0.3115	15.3575	46573370.2718	15.0129
DGDKKQNPIDHTPRTA	1.0000	0.0000	0.2352	15.9776	95100013.0643	15.4895
DGDQGVLDLKTPLLNN	1.0000	0.0000	0.2413	15.1175	35330090.8667	14.8284
DGEAEDSSAQKRVKLL	1.0000	0.0000	0.2596	15.3078	43982865.1328	14.9746
DGFAKTTEELISFHLR	1.0000	0.0000	0.2766	16.0757	106470856.5754	15.5649
DGHGTFDSNISKSNGG	1.0000	0.0000	0.3195	15.4872	54072621.6974	15.1125
DGIFKHFSGYNGFCPV	1.0000	0.0000	0.3506	17.6665	664700821.9946	16.7876
DGIKMEDRPNYVYWNH	1.0000	0.0000	0.3651	17.9841	958138172.7062	17.0317
DGIRQNGWLYSMSNNR	1.0000	0.0000	0.3943	16.6876	215365476.0160	16.0352
DGKTIHNFILPTISQN	1.0000	0.0000	0.2750	15.5123	55656662.5591	15.1318
DGLISFANSLSWRIFS	1.0000	0.0000	0.3704	15.8778	84775527.6974	15.4127
DGLKSIARAQSPFRSA	1.0000	0.0000	0.2882	15.4698	52997459.8560	15.0991
DGLSAKSVSGNNLQPP	1.0000	0.0000	0.2743	14.6364	20303561.1030	14.4586
DGNLQPLNAVSVQAQI	1.0000	0.0000	0.2651	15.4706	53045584.1326	15.0997
DGNLSFAKKTYRRRRK	1.0000	0.0000	0.2854	16.0762	106532265.1209	15.5653
DGNSNLQPEDGTGHDI	1.0000	0.0000	0.2765	15.6851	67905549.2940	15.2646
DGPADQISTFQLFWEN	1.0000	0.0000	0.3307	16.8461	258468963.1102	16.1570
DGPHIKLPVKLTIKST	1.0000	0.0000	0.2508	15.4470	51625855.3332	15.0816
DGPSIQNEDSTPPKMQ	1.0000	0.0000	0.2747	15.4887	54165149.0988	15.1137
DGPSVGKQLRSKSKKQ	1.0000	0.0000	0.2792	15.2090	39251159.6358	14.8987
DGQAILVYSRETCNSD	1.0000	0.0000	0.3264	16.1820	120322577.1276	15.6465
DGQSDKLWLFPHNNPF	1.0000	0.0000	0.3582	16.6934	216801511.0915	16.0396
DGQSRDQFILLSRDMT	1.0000	0.0000	0.2967	15.9799	95347898.1628	15.4912
DGQTKKNPAAKDSLAK	1.0000	0.0000	0.2348	15.0794	33811562.0510	14.7991
DGSSSTNSERFLSMVR	1.0000	0.0000	0.3292	15.0097	31204276.2822	14.7455
DGTDCHWVADSLGRVE	1.0000	0.0000	0.3634	17.8200	793132870.0179	16.9055
DGTGHDILHSYSTRNP	1.0000	0.0000	0.3241	16.0994	109415073.4403	15.5831
DGTGSRKLNIQNKSQA	1.0000	0.0000	0.2699	15.0383	32247495.0415	14.7674
DGTNSFTNWRNIKSEP	1.0000	0.0000	0.3369	15.8408	81240154.4340	15.3843
DGVHNLLSADANATII	1.0000	0.0000	0.2686	15.3738	47454745.5854	15.0254
DGYRLMSDPAQYSLSD	1.0000	0.0000	0.3355	16.0015	97746363.8418	15.5078
DGYVLENKSQDEESLI	1.0000	0.0000	0.2804	15.3476	46043477.0634	15.0052
DHAKPDYQTDYNGLLG	1.0000	0.0000	0.2816	16.5139	176326281.4859	15.9017
DHANATMTENKVGESI	1.0000	0.0000	0.2850	15.8376	80943079.1367	15.3819
DHDKSSVFCKVTKSNP	1.0000	0.0000	0.3378	15.8172	79065293.8865	15.3662
DHDSKNNHYMFDTANS	1.0000	0.0000	0.3509	16.0239	100305568.5463	15.5250
DHEPLFRLELRVIKDL	1.0000	0.0000	0.2520	16.0566	104152288.9501	15.5502
DHFKNQVYHKHDDKVS	1.0000	0.0000	0.3264	16.9891	304736184.2384	16.2669
DHIPVIIAEETTLSKW	1.0000	0.0000	0.3093	16.6095	196844799.5118	15.9751
DHKQKDLIPIANSANA	1.0000	0.0000	0.2577	15.2722	42217799.2234	14.9473
DHKQRKNKENNDGPAD	1.0000	0.0000	0.2558	15.6357	64152769.6832	15.2267
DHLAAPYSGWGNLDEQ	1.0000	0.0000	0.3534	17.0300	319412630.7069	16.2983
DHLTIQQSEESNDNEQ	1.0000	0.0000	0.2781	15.1842	38149778.2038	14.8797
DHLVIEPTPDQQIIIV	1.0000	0.0000	0.2245	16.3278	142325342.5157	15.7586
DHNAQPNDISKQSARG	1.0000	0.0000	0.2885	15.5233	56363949.4168	15.1402
DHQDNHYQEKKLTHSP	1.0000	0.0000	0.3135	16.4284	159793685.5660	15.8359
DHQGSSDSKEKKVCTS	1.0000	0.0000	0.3361	15.6249	63360136.6592	15.2184
DHQITNPPRYDNKDVD	1.0000	0.0000	0.2643	16.2134	124755341.4773	15.6707
DHRKNNLPSSLNGFVR	1.0000	0.0000	0.3070	15.2747	42338816.1963	14.9492
DHSNFSLNPASFQTSP	1.0000	0.0000	0.3128	14.8897	27177884.1040	14.6533
DHSYDFPNMKTSLTVK	1.0000	0.0000	0.3225	15.9312	90155706.0708	15.4538
DHTKIYAIQNPIARSQ	1.0000	0.0000	0.2765	16.1551	116658341.1057	15.6259
DHTPRTASPDKKSNTI	1.0000	0.0000	0.2625	15.1162	35275794.5785	14.8274
DHYDNDSGQYYNFPMN	1.0000	0.0000	0.3677	16.9808	301836119.9491	16.2605
DIANISCQTLQSKIRC	1.0000	0.0000	0.3344	16.1671	118282994.9940	15.6351
DICKRAMPPNHLDVVI	1.0000	0.0000	0.2913	16.9553	293117895.6360	16.2410
DIDEAVTMGLNILPGN	1.0000	0.0000	0.2565	15.7469	72912960.1230	15.3121
DIDGQTKKNPAAKDSL	1.0000	0.0000	0.2355	15.1348	36038987.4267	14.8417
DIDNQYDLFLVEGSSL	1.0000	0.0000	0.2958	15.4981	54754942.0661	15.1209
DIEKDYKTTLVSSMRA	1.0000	0.0000	0.2886	15.7407	72396618.9973	15.3074
DIELFARIGVDLAEKS	1.0000	0.0000	0.2511	15.8102	78431242.5277	15.3608
DIEMFGTTLSYIMHAG	1.0000	0.0000	0.3157	17.0712	334958647.3666	16.3300
DIEPPQNSGRLVVPDP	1.0000	0.0000	0.2522	15.7055	69524183.4194	15.2803
DIFNSADMEGHFKVPP	1.0000	0.0000	0.2973	16.6127	197577728.1868	15.9776
DIGIANNSGASKDSAD	1.0000	0.0000	0.2705	14.7905	24245217.5521	14.5770
DIGNTEHDAKITEDRL	1.0000	0.0000	0.2373	15.8400	81164299.2256	15.3837
DIKAEGHVPKEQLASM	1.0000	0.0000	0.2712	16.2652	132419862.4854	15.7105
DIKMSPSGCIKDYPNN	1.0000	0.0000	0.3346	16.0106	98783668.4047	15.5148
DIKNKKHTDKNRSMYD	1.0000	0.0000	0.2970	15.8663	83661016.8771	15.4039
DIKSIEKNADEYGRSQ	1.0000	0.0000	0.2788	15.5901	60869872.7023	15.1916
DIKSQNTLPDLDSENN	1.0000	0.0000	0.2419	14.2431	12909820.4749	14.1563
DILHSYSTRNPFLSTS	1.0000	0.0000	0.3188	15.0181	31508052.9727	14.7520
DILQYEPKSCLKSRSN	1.0000	0.0000	0.3207	15.3946	48604824.6828	15.0414
DILTSFSGQTKIESSL	1.0000	0.0000	0.2764	14.6226	19982440.0815	14.4479
DIMNKTKMPMYGPDRR	1.0000	0.0000	0.2850	17.0550	328754139.0662	16.3176
DIMNYGNYLESTTGVE	1.0000	0.0000	0.3147	16.1996	122791425.4323	15.6601
DINDNEDENESKILSA	1.0000	0.0000	0.2441	14.4103	15650945.7914	14.2848
DINFKQNSTEHDTLNS	1.0000	0.0000	0.2811	14.8879	27120628.0915	14.6519
DINLSKSHNETTYRLA	1.0000	0.0000	0.2896	15.1046	34806194.8955	14.8184
DINSSNNPRLIPARSA	1.0000	0.0000	0.2651	14.4198	15822936.2731	14.2921
DIPGTHQIRASSQGSF	1.0000	0.0000	0.3126	16.0121	98953789.2132	15.5160
DIQQTNFQNKKQFKRG	1.0000	0.0000	0.2579	16.1692	118574175.9552	15.6367
DIQTKIKNVRISHSMN	1.0000	0.0000	0.3024	15.6011	61647583.7766	15.2001
DISIHQNDGLISFANS	1.0000	0.0000	0.3039	15.1868	38263136.3653	14.8816
DISKQSARGLAGLGEY	1.0000	0.0000	0.2889	15.8551	82586659.5202	15.3953
DISLANYLLRLQDSDF	1.0000	0.0000	0.2877	15.2254	39999508.2503	14.9113
DISLAVDEERKCSLSS	1.0000	0.0000	0.3096	15.1278	35751055.0651	14.8363
DISMTENKVGESICPA	1.0000	0.0000	0.3141	16.0407	102269050.8845	15.5380
DISRIALQALDLEAPN	1.0000	0.0000	0.2408	15.1171	35313333.8695	14.8281
DISRTILKEEGSISAE	1.0000	0.0000	0.2614	14.9489	29096461.4509	14.6988
DISSPSRIQGKFPYNN	1.0000	0.0000	0.3092	15.3465	45986803.9560	15.0044
DISVNLGGIRSDPDPE	1.0000	0.0000	0.2677	15.3740	47467071.2775	15.0255
DITFSFQIDNPARQQD	1.0000	0.0000	0.2633	16.0915	108420310.9237	15.5770
DITGPVVKDSWSEGVK	1.0000	0.0000	0.3295	16.6480	205776178.9785	16.0048
DITITTPTPSNIISSS	1.0000	0.0000	0.2489	14.1607	11741640.9739	14.0930
DITTYVTAYDPKSRKV	1.0000	0.0000	0.2700	16.2202	125741611.8825	15.6759
DIVGKTDPTSDITTYV	1.0000	0.0000	0.2517	15.8855	85526621.6408	15.4186
DIVIMYPQVMVCYSTP	1.0000	0.0000	0.3336	17.7758	753846113.2006	16.8716
DIVSRLALRSGNESSQ	1.0000	0.0000	0.2902	14.7660	23570544.0111	14.5582
DKAATLYNISLYLPSN	1.0000	0.0000	0.2837	14.9218	28202224.9784	14.6780
DKACNPIQDHQGSSDS	1.0000	0.0000	0.3314	15.8727	84279471.5942	15.4088
DKANSDNCKPHAEPEQ	1.0000	0.0000	0.2947	15.9381	90870881.4606	15.4591
DKAQNFEVNPEFNEDD	1.0000	0.0000	0.2561	15.7792	75682029.5758	15.3370
DKCSPVPKGKETNFYC	1.0000	0.0000	0.3443	16.9425	288804904.6209	16.2311
DKDDNDISMTENKVGE	1.0000	0.0000	0.2635	15.4845	53905917.3764	15.1105
DKDNPVMEVNNTSGTP	1.0000	0.0000	0.2739	15.3612	46768139.7402	15.0156
DKFGSSKIPELDSYVN	1.0000	0.0000	0.3003	15.2746	42332427.6067	14.9491
DKFTTKSLTASDIVGK	1.0000	0.0000	0.2578	15.1848	38173545.4385	14.8801
DKGEVFNKKDMNNPNM	1.0000	0.0000	0.2931	15.8847	85456364.5414	15.4181
DKGPPSQQMFQVFSTS	1.0000	0.0000	0.3218	16.0991	109372365.2459	15.5828
DKGPTNTQQNKKIGLR	1.0000	0.0000	0.2382	15.4365	51003793.3008	15.0735
DKIKTKELDSIKKTHK	1.0000	0.0000	0.2355	15.1592	37065686.6786	14.8604
DKINCKDANLSNSNIN	1.0000	0.0000	0.2790	14.4686	16735884.2082	14.3296
DKITSPLQFVPSELRR	1.0000	0.0000	0.2702	15.4608	52450636.3618	15.0922
DKKENPKYSRKRPMIG	1.0000	0.0000	0.2797	16.0501	103372114.0583	15.5452
DKKFPQNFELAPLPFQ	1.0000	0.0000	0.2516	16.0044	98073374.6078	15.5100
DKKNQLSPPQAVMYRV	1.0000	0.0000	0.2893	16.2228	126117087.1645	15.6779
DKKQNPIDHTPRTASP	1.0000	0.0000	0.2522	15.5455	57828297.9088	15.1574
DKKSNTINIYGFLSKG	1.0000	0.0000	0.2898	15.2295	40188379.6858	14.9144
DKKSPMLHVNTSFSTL	1.0000	0.0000	0.3082	15.1635	37250036.2825	14.8637
DKLAIAMSVQQNTDGL	1.0000	0.0000	0.2684	15.6742	67059335.7205	15.2562
DKLAPSRNHFYLNLNT	1.0000	0.0000	0.2969	15.3119	44187140.7892	14.9777
DKLIMEIMDETKLMTE	1.0000	0.0000	0.2577	16.2244	126350911.9461	15.6792
DKLLLVCLISNNSPSP	1.0000	0.0000	0.2854	14.5253	17865105.2807	14.3732
DKLWLFPHNNPFYDPI	1.0000	0.0000	0.3496	17.0813	338868467.7176	16.3378
DKNGDISRTILKEEGS	1.0000	0.0000	0.2581	15.0660	33293707.2422	14.7888
DKNIDMDLNPKAGSTC	1.0000	0.0000	0.2976	15.7678	74687363.8600	15.3282
DKNKHPPNEFNKLKAS	1.0000	0.0000	0.2659	15.0113	31261260.8091	14.7467
DKNRANQRSNVRLCGK	1.0000	0.0000	0.3102	15.8727	84275152.7751	15.4088
DKNRSMYDGYRLMSDP	1.0000	0.0000	0.3460	16.4950	172540931.7492	15.8872
DKNSSYNHQHGNEYVE	1.0000	0.0000	0.3562	16.1990	122701157.3012	15.6596
DKPGIQQLIDPVDGYV	1.0000	0.0000	0.2303	16.6021	195178046.7317	15.9695
DKPGISIDNREEQKCN	1.0000	0.0000	0.2852	15.8506	82159676.0942	15.3918
DKPLNPFPADTADEML	1.0000	0.0000	0.2428	15.7140	70206064.0109	15.2868
DKPMSIPKHLCGAVIN	1.0000	0.0000	0.3170	16.4927	172069052.4983	15.8853
DKQNTLIKMIIHNLSN	1.0000	0.0000	0.2792	15.1307	35869906.2775	14.8385
DKRFDLWVNAEMTENK	1.0000	0.0000	0.3238	16.8244	252096475.3155	16.1403
DKSADNNSDKSSKVQL	1.0000	0.0000	0.2602	14.1250	11268305.2116	14.0655
DKSISSEKFLEGNWYV	1.0000	0.0000	0.3691	16.2651	132415198.4326	15.7105
DKSSKVQLMTENKVGE	1.0000	0.0000	0.2821	15.4031	49082229.1574	15.0479
DKSSLFMHHILTNAPL	1.0000	0.0000	0.3183	15.6595	65936283.7856	15.2450
DKSSVFCKVTKSNPTG	1.0000	0.0000	0.3204	15.5528	58310592.5292	15.1629
DKSTMRSQNMRKDHSN	1.0000	0.0000	0.3355	15.6284	63617683.9572	15.2211
DKTKPNQQPGCSSGPN	1.0000	0.0000	0.3026	15.5632	59014163.8236	15.1709
DKVIECVHDRANGFLK	1.0000	0.0000	0.2889	16.9463	290077300.7054	16.2340
DKVLTRKPSLGRLPLK	1.0000	0.0000	0.2437	15.1255	35655146.6750	14.8345
DKVSQGTNAGVSANDE	1.0000	0.0000	0.2757	15.3153	44365062.1887	14.9804
DKWQEAESGETVLSTP	1.0000	0.0000	0.3170	16.2100	124272995.1248	15.6681
DKYDMGVSNRPGGGGE	1.0000	0.0000	0.2974	16.8079	247357292.6669	16.1276
DLACATTTNSDNNHDS	1.0000	0.0000	0.3035	15.1532	36810188.2540	14.8558
DLAEKSPSKRANRSTN	1.0000	0.0000	0.2589	14.4318	16041724.1900	14.3013
DLAFYANTSAIVMLIK	1.0000	0.0000	0.2898	15.9507	92195867.6378	15.4688
DLAILFATKTDTRVNS	1.0000	0.0000	0.2509	15.2440	40864979.8097	14.9256
DLCSRLIFNLKPREDR	1.0000	0.0000	0.2974	15.9290	89919091.8700	15.4521
DLDELRPHNFICIYCT	1.0000	0.0000	0.3381	17.3388	455821419.6894	16.5357
DLDGNLSFAKKTYRRR	1.0000	0.0000	0.2835	15.8783	84828524.1964	15.4132
DLDNKIKSSTTLLSLN	1.0000	0.0000	0.2284	13.6612	6606244.3572	13.7090
DLDPKMTTDPSMLNIL	1.0000	0.0000	0.2674	15.2899	43083316.7929	14.9609
DLDQKQPESLVLKKHT	1.0000	0.0000	0.2538	15.4165	49844484.3995	15.0582
DLDSEHPGELNKRKVK	1.0000	0.0000	0.2643	15.5024	55026495.8729	15.1242
DLDSENNKDVLPFLNH	1.0000	0.0000	0.2755	15.0415	32370074.8414	14.7700
DLEEKADKNIDMDLNP	1.0000	0.0000	0.2386	15.2877	42973395.4132	14.9591
DLFATMRPPLSTCLKG	1.0000	0.0000	0.3051	16.2238	126263922.7513	15.6787
DLFLVEGSSLPCTGGF	1.0000	0.0000	0.3304	16.2531	130586451.0185	15.7012
DLGNKSTPPISNEITL	1.0000	0.0000	0.2429	14.4207	15839175.4910	14.2928
DLGQQWHINKTPYLYN	1.0000	0.0000	0.3577	17.2159	395646392.0683	16.4412
DLGQTSFKYNSCREWS	1.0000	0.0000	0.4167	16.8916	272386757.9424	16.1920
DLGTFQICLMIRDLDQ	1.0000	0.0000	0.2826	16.8388	256298386.5526	16.1514
DLIPIANSANASNQGT	1.0000	0.0000	0.2576	14.6462	20534468.2729	14.4661
DLISKISSLKDSQMKH	1.0000	0.0000	0.2997	14.9205	28160521.0084	14.6770
DLISTRRLRPVPLDQR	1.0000	0.0000	0.2525	15.6716	66863936.5931	15.2543
DLKARQYLSIVQSHIV	1.0000	0.0000	0.3051	16.1027	109824293.9411	15.5856
DLKNTGETNNTRVDRT	1.0000	0.0000	0.2426	15.1625	37205635.3290	14.8629
DLKQLKTLRTLNLTSN	1.0000	0.0000	0.2287	14.2093	12417483.0867	14.1303
DLKRQIEEIYLKNLSN	1.0000	0.0000	0.2622	15.0628	33172076.0593	14.7863
DLKTGGSSPMNFAKFE	1.0000	0.0000	0.3017	15.7318	71662510.7406	15.3006
DLKTPLLNNPGITPPP	1.0000	0.0000	0.2217	14.7976	24443294.5400	14.5825
DLLDHDKSSVFCKVTK	1.0000	0.0000	0.3205	16.0317	101204298.2991	15.5310
DLLETYDNLFKIDSFL	1.0000	0.0000	0.2762	15.3778	47674620.0362	15.0285
DLLPAECCEERQSDTP	1.0000	0.0000	0.3061	16.4620	166099448.6014	15.8618
DLLSHNVSVSSDITFS	1.0000	0.0000	0.3088	14.6183	19884627.2380	14.4447
DLLSKSSDPYQPRLEP	1.0000	0.0000	0.2775	14.9447	28956451.8360	14.6956
DLLVNTKFFQNKQSSR	1.0000	0.0000	0.2889	15.1868	38262017.9068	14.8816
DLNKNPNQCSVAQTPL	1.0000	0.0000	0.2873	15.2919	43186015.3116	14.9624
DLNLTNNSDDDNPPEE	1.0000	0.0000	0.2330	14.2795	13461787.9453	14.1842
DLNPDSIIFSKVLSRG	1.0000	0.0000	0.2838	14.9816	30211388.4926	14.7239
DLNPGHSRKSRINPQI	1.0000	0.0000	0.2886	15.3618	46800089.6590	15.0161
DLNPKAGSTCDTSDDM	1.0000	0.0000	0.3068	15.6910	68373600.5477	15.2692
DLNPLTIGMEEDDSRK	1.0000	0.0000	0.2597	15.4477	51669301.2020	15.0822
DLNQHGANMDSLISQG	1.0000	0.0000	0.3125	15.6337	64009193.1556	15.2252
DLNTVADNQNVRQRSM	1.0000	0.0000	0.2907	15.6712	66830077.9340	15.2539
DLPIQLISKKNREIVN	1.0000	0.0000	0.2469	14.9930	30612147.4153	14.7327
DLPMRAKKANDGNSNL	1.0000	0.0000	0.2690	15.0540	32838661.8520	14.7796
DLPMWIRRDDDPSLCT	1.0000	0.0000	0.3556	17.2341	404053904.0350	16.4553
DLPSHALSVKSGMNDS	1.0000	0.0000	0.3149	15.0129	31320929.8826	14.7480
DLQMYTSNNTQHYEPD	1.0000	0.0000	0.3239	16.2896	136192482.6400	15.7292
DLRPTKSVNERKAENN	1.0000	0.0000	0.2512	14.8947	27334599.5442	14.6571
DLRSATYVGCSTDIKN	1.0000	0.0000	0.3204	15.9556	92718701.2566	15.4725
DLRYLKRDPVAYPQAR	1.0000	0.0000	0.2520	16.6886	215612832.4601	16.0359
DLSISSNASTEENAFQ	1.0000	0.0000	0.2749	14.3804	15120361.5010	14.2618
DLSKNEIALNEFLVAV	1.0000	0.0000	0.2597	15.1033	34755137.8273	14.8174
DLSLCASRINAPSPSK	1.0000	0.0000	0.2999	14.7788	23920781.5906	14.5680
DLSRDAIESVEQNDSA	1.0000	0.0000	0.2715	14.9653	29648171.4117	14.7113
DLSSASHQFLPHISDE	1.0000	0.0000	0.3226	15.3531	46334480.3247	15.0094
DLSSCLNEKENSHEDS	1.0000	0.0000	0.3132	14.7624	23472497.7495	14.5554
DLSSNQNKPEGMMKIN	1.0000	0.0000	0.2990	15.1832	38103949.5241	14.8789
DLTGDKLAIAMSVQQN	1.0000	0.0000	0.2684	15.6742	67059335.7205	15.2562
DLTQLYEKAQYVSTIT	1.0000	0.0000	0.2741	15.9326	90299635.5185	15.4549
DLVLKAQIVKDCKILA	1.0000	0.0000	0.2549	16.0935	108678595.4495	15.5786
DLVQKGPLFLNSDHKQ	1.0000	0.0000	0.2814	15.7069	69630475.6670	15.2814
DLVRAFTTSNSGAWNQ	1.0000	0.0000	0.3490	16.2294	127079981.9580	15.6830
DLVVTVARHIMGSEAS	1.0000	0.0000	0.3068	16.3410	144496735.7397	15.7687
DLWLHDDDINSSNNPR	1.0000	0.0000	0.3390	15.7197	70671018.5437	15.2913
DLWVNAEMTENKVGES	1.0000	0.0000	0.3383	16.5185	177256126.4446	15.9052
DLYEDPRRKIPPLKSE	1.0000	0.0000	0.2515	15.6285	63622965.5768	15.2211
DMDLNPKAGSTCDTSD	1.0000	0.0000	0.3068	15.6910	68373600.5477	15.2692
DMDRSGNSTYFNHDLL	1.0000	0.0000	0.3383	15.9178	88772354.0091	15.4435
DMEGHFKVPPLLFTNG	1.0000	0.0000	0.2850	16.6404	203978871.6863	15.9989
DMELDRAMTENKVGES	1.0000	0.0000	0.2840	16.0752	106408615.6490	15.5645
DMGVSNRPGGGGEFPS	1.0000	0.0000	0.3169	16.4738	168372482.5126	15.8708
DMNANSAQPSKREVTH	1.0000	0.0000	0.3043	15.6797	67488440.6401	15.2605
DMNNPNMDNDSVQEGD	1.0000	0.0000	0.3023	15.6632	66216209.2873	15.2478
DMQYNSSDLGNKSTPP	1.0000	0.0000	0.3056	15.0997	34613081.5626	14.8147
DMRPLVPEISHPMTEN	1.0000	0.0000	0.2971	16.2812	134894038.5980	15.7228
DMRTERLADTIDCGGN	1.0000	0.0000	0.2801	16.7132	221799459.6847	16.0548
DMSIILTVANNLHYRK	1.0000	0.0000	0.3087	15.9171	88696712.4053	15.4429
DMSPEQPAEPGISNPN	1.0000	0.0000	0.2782	15.3313	45187844.1407	14.9927
DMTENKVGESICPAAP	2.0000	15.7567	0.2942	16.6263	283817426.4742	15.7567
DMVEMEPSTSSTVSQT	1.0000	0.0000	0.3187	15.4384	51118797.5612	15.0750
DNAIQNVIGKQNTTEG	1.0000	0.0000	0.2461	15.5482	58003541.6872	15.1594
DNALGYEVHTAEAFSI	1.0000	0.0000	0.2924	16.2958	137166003.5112	15.7340
DNAYVKLLKLLDPVHP	1.0000	0.0000	0.2660	15.7685	74751992.5488	15.3287
DNCKPHAEPEQRNQWQ	1.0000	0.0000	0.3467	17.5421	575983969.1751	16.6919
DNDAHFSMISIRHNTS	1.0000	0.0000	0.3443	15.8115	78541198.2030	15.3617
DNDANNMTNKELNVFE	1.0000	0.0000	0.2718	15.1551	36889738.3080	14.8572
DNDISMTENKVGESIC	1.0000	0.0000	0.3191	15.8242	79706145.4414	15.3716
DNDKPGIQQLIDPVDG	1.0000	0.0000	0.2277	15.9300	90025396.4647	15.4529
DNDLKRQIEEIYLKNL	1.0000	0.0000	0.2490	15.3478	46054500.7337	15.0054
DNDNSKVGDSILGVIT	1.0000	0.0000	0.2698	15.0540	32838053.3796	14.7796
DNDQAGVQVTTISALS	1.0000	0.0000	0.2685	15.3326	45253098.0960	14.9937
DNDSGQYYNFPMNQAL	1.0000	0.0000	0.3320	16.2749	133917960.3064	15.7180
DNDSVQEGDNEEDFGA	1.0000	0.0000	0.2675	15.8287	80119827.4033	15.3750
DNDTDLISTRRLRPVP	1.0000	0.0000	0.2491	15.3310	45173635.9908	14.9925
DNEDENESKILSAILS	1.0000	0.0000	0.2467	14.1903	12148325.1007	14.1157
DNEEDFGAETNKQFIA	1.0000	0.0000	0.2466	15.9621	93420589.8697	15.4776
DNEQTEDNLLEDDQNL	1.0000	0.0000	0.2314	14.8277	25307133.9500	14.6056
DNESSDSLAEVFMTPD	1.0000	0.0000	0.2946	15.2130	39436258.7048	14.9018
DNETLTINERALVQTM	1.0000	0.0000	0.2523	15.5488	58045964.2576	15.1599
DNEVNRPETSMMEPEL	1.0000	0.0000	0.2855	15.7516	73307437.5324	15.3157
DNFQLKNTKIFIHILN	1.0000	0.0000	0.2731	15.5471	57932058.6682	15.1586
DNFSQERTDTPNLNDN	1.0000	0.0000	0.2598	14.8033	24606118.4355	14.5869
DNFTSENESNLSISRD	1.0000	0.0000	0.2723	14.1655	11806364.0952	14.0966
DNFYDSSEFDHRKNNL	1.0000	0.0000	0.3264	15.6248	63357117.8963	15.2183
DNGLPHLEYSMERMEK	1.0000	0.0000	0.3217	16.5018	173897135.8026	15.8924
DNGNVLNRITISSSDP	1.0000	0.0000	0.2702	14.4693	16749427.3269	14.3301
DNGTGIAKNEVRYKYH	1.0000	0.0000	0.2901	16.7012	218752069.8133	16.0456
DNHDMRPLVPEISHPM	1.0000	0.0000	0.3159	16.6798	213425422.2050	16.0291
DNHYQEKKLTHSPAYR	1.0000	0.0000	0.3162	16.4845	170455277.8549	15.8791
DNIAAVPTDELTNCAG	1.0000	0.0000	0.2664	15.9466	91766901.2369	15.4656
DNINTSRQNVVSITFV	1.0000	0.0000	0.2905	15.2757	42385915.5470	14.9500
DNIPSNGPSSVVNDWL	1.0000	0.0000	0.3397	15.5101	55517737.7080	15.1301
DNISEQSLMKAFVNLL	1.0000	0.0000	0.2889	15.0913	34278100.5380	14.8082
DNISTAPTKELASELL	1.0000	0.0000	0.2345	14.3953	15381828.8596	14.2732
DNKDVDFVGALDGPHI	1.0000	0.0000	0.2538	16.4647	166616949.7337	15.8638
DNKENTSESLKSVTPS	1.0000	0.0000	0.2499	13.9308	9011188.5090	13.9163
DNKIGAKSVWSKDKNE	1.0000	0.0000	0.3199	15.8019	77685383.3006	15.3544
DNKIKSSTTLLSLNLH	1.0000	0.0000	0.2519	13.9860	9601671.5250	13.9586
DNKLGRKPSFYLLKKQ	1.0000	0.0000	0.2758	15.4845	53905291.1078	15.1105
DNKSVKLHTSNLKLTM	1.0000	0.0000	0.2816	14.8004	24522192.4907	14.5846
DNKVTERLSHVDEGPK	1.0000	0.0000	0.2682	15.7726	75109356.3015	15.3319
DNLELSNRWSPPLICS	1.0000	0.0000	0.3596	15.7132	70137209.3918	15.2862
DNLFKIDSFLMYMALG	1.0000	0.0000	0.3255	16.4039	155358031.2510	15.8171
DNLGENLQPLSQRNNS	1.0000	0.0000	0.2624	14.3543	14672349.7924	14.2417
DNLLEDDQNLPGYGLT	1.0000	0.0000	0.2578	15.3943	48585662.5876	15.0411
DNLPSQDSEEQFLLPA	1.0000	0.0000	0.2629	14.9776	30071566.1731	14.7208
DNLQQKFLREFNNETG	1.0000	0.0000	0.2686	15.6179	62852151.8221	15.2130
DNLSPNMFSVGEHDSS	1.0000	0.0000	0.3350	15.2291	40170187.6812	14.9141
DNMHDEENGSRNTKYN	1.0000	0.0000	0.3177	15.7728	75126437.1961	15.3321
DNMLNKPCDAGTYSIM	1.0000	0.0000	0.3421	16.4968	172885696.5422	15.8885
DNNFFSENHSYSAEFS	1.0000	0.0000	0.3552	15.4003	48921574.7449	15.0457
DNNHDSPVELIKPVEY	1.0000	0.0000	0.2864	15.7711	74977372.9889	15.3307
DNNKDFNDNRPQQAME	1.0000	0.0000	0.2748	15.7429	72582476.8427	15.3091
DNNLNQNYIDQNNMAL	1.0000	0.0000	0.2865	15.0880	34148718.8956	14.8057
DNNMMRNTNDARLGGR	1.0000	0.0000	0.3005	16.0318	101222962.7229	15.5311
DNNQSGIGLSARSDPI	1.0000	0.0000	0.2798	14.8668	26469807.3382	14.6356
DNNSDKSSKVQLMTEN	1.0000	0.0000	0.2781	14.5016	17384046.3302	14.3549
DNNSNDRMVADNDQAG	1.0000	0.0000	0.2880	15.5007	54918735.1518	15.1229
DNNSVEKANQRVLLHA	1.0000	0.0000	0.2813	15.3354	45404033.2695	14.9959
DNPARQQDSDSNPSTD	1.0000	0.0000	0.2679	14.7441	22984777.2159	14.5414
DNPISLITHQTVPRGK	1.0000	0.0000	0.2660	15.7229	70930564.1299	15.2937
DNPLMQPAVFLTKSQI	1.0000	0.0000	0.2740	15.7262	71194649.6566	15.2962
DNPPEENLRGDLLSKS	1.0000	0.0000	0.2516	14.5280	17922006.4228	14.3753
DNPVMEVNNTSGTPLT	1.0000	0.0000	0.2735	15.2078	39200477.0187	14.8978
DNPYDIEMFGTTLSYI	1.0000	0.0000	0.3067	16.3751	150294640.4532	15.7950
DNQKPSVNSPDLWLHD	1.0000	0.0000	0.3408	15.9415	91230449.0716	15.4617
DNQLFTADNDLKRQIE	1.0000	0.0000	0.2432	15.4897	54228657.1438	15.1145
DNQNVRQRSMEANVIS	1.0000	0.0000	0.3061	15.6100	62282052.8461	15.2069
DNQYDLFLVEGSSLPC	1.0000	0.0000	0.3359	16.0349	101579258.3738	15.5335
DNQYNLSESSALIFFT	1.0000	0.0000	0.3068	15.0631	33182458.2465	14.7865
DNRPQQAMESKRIHSK	1.0000	0.0000	0.3013	15.9629	93501605.5498	15.4782
DNSATISSNERMNFSE	1.0000	0.0000	0.3020	14.6579	20813451.2363	14.4751
DNSEQPEPKPTTTFLR	1.0000	0.0000	0.2457	15.2761	42405258.2470	14.9503
DNSKPLFNVQSQTEWV	1.0000	0.0000	0.3445	16.1458	115419339.2142	15.6187
DNSKVGDSILGVITDD	1.0000	0.0000	0.2665	15.2685	42036961.6241	14.9444
DNSLPMDYTGVYIISP	1.0000	0.0000	0.3195	16.0452	102789861.0290	15.5414
DNSLYYLNLFFKTCSM	1.0000	0.0000	0.3794	16.2397	128595196.0052	15.6909
DNSNQADFFYHRQVNE	1.0000	0.0000	0.3259	16.4401	161966496.4621	15.8449
DNSSCNPWNKSDANNQ	1.0000	0.0000	0.3599	15.4462	51580399.2943	15.0810
DNSSPPVESVPRSLLL	1.0000	0.0000	0.2706	14.3443	14505384.0296	14.2341
DNSSRTPRMTEDRISA	1.0000	0.0000	0.2918	15.2916	43171286.3248	14.9622
DNTLPSQRPCDWKLAI	1.0000	0.0000	0.3416	16.6081	196534320.1285	15.9741
DNTRHLSSSNKKVQNQ	1.0000	0.0000	0.2905	14.7034	21931201.7842	14.5101
DNTVNIQQYDDNLELS	1.0000	0.0000	0.2722	15.1544	36859537.2886	14.8567
DNVALGNDLGQTSFKY	1.0000	0.0000	0.2909	15.7240	71020744.3575	15.2946
DNVHLQSSQSNSQHSK	1.0000	0.0000	0.3261	14.7827	24028705.1812	14.5710
DNVHVPMTITFYLKTN	1.0000	0.0000	0.2975	16.4099	156428097.8548	15.8217
DNVQSNGSSENTFDIS	1.0000	0.0000	0.2914	14.5418	18209345.2916	14.3859
DNVSVGESGTNQCVHR	1.0000	0.0000	0.3492	16.4721	168034265.2854	15.8695
DNYFNSQYISNYDATE	1.0000	0.0000	0.3355	15.8699	84009183.6214	15.4067
DNYTSDYTRSSILHIC	1.0000	0.0000	0.3662	16.1265	112877824.8699	15.6039
DPAFHSSIKVSRMSPD	1.0000	0.0000	0.3330	15.7284	71375661.5326	15.2979
DPAQYSLSDNNFFSEN	1.0000	0.0000	0.3110	15.0544	32851336.9350	14.7798
DPCFSDLLDHDKSSVF	1.0000	0.0000	0.3463	16.0480	103126412.7024	15.5436
DPCNEGHNTLLDASHA	1.0000	0.0000	0.3224	16.0914	108415165.6012	15.5770
DPDFMTENKVGESICP	1.0000	0.0000	0.3053	16.5223	178048946.6626	15.9081
DPDFPTELDNVQSNGS	1.0000	0.0000	0.2749	15.1463	36517513.5600	14.8505
DPDNTRHLSSSNKKVQ	1.0000	0.0000	0.2860	14.8182	25031560.7144	14.5983
DPDPESGDKWQEAESG	1.0000	0.0000	0.3173	16.4996	173451575.2779	15.8907
DPESGDKWQEAESGET	1.0000	0.0000	0.3170	16.4399	161932542.4718	15.8448
DPFNKMFELRGTPPLG	1.0000	0.0000	0.2672	16.2945	136962830.5520	15.7330
DPHGVIINPDLDNKIK	1.0000	0.0000	0.2471	15.6695	66696069.3447	15.2526
DPIADNNQSGIGLSAR	1.0000	0.0000	0.2711	15.1678	37433960.5311	14.8670
DPIIDNINTSRQNVVS	1.0000	0.0000	0.2705	14.9833	30270696.5679	14.7252
DPIIYGTFQLDYKLQD	1.0000	0.0000	0.2569	16.5742	189007280.2554	15.9480
DPINPLSSINKGNLRS	1.0000	0.0000	0.2580	14.1850	12074265.2678	14.1116
DPINSRILRNDNKIGA	1.0000	0.0000	0.2555	15.0544	32851436.9677	14.7798
DPISMLTDSPNSLNNE	1.0000	0.0000	0.2655	14.2543	13077233.2668	14.1649
DPKASGAEPKMTENKV	1.0000	0.0000	0.2560	15.6316	63850521.2289	15.2235
DPKMTTDPSMLNILLD	1.0000	0.0000	0.2674	15.2899	43083316.7929	14.9609
DPKSNQKKSALACNST	1.0000	0.0000	0.2880	14.7680	23626256.9130	14.5598
DPKSRKVLVKRTRQLE	1.0000	0.0000	0.2493	15.6320	63880310.1511	15.2238
DPLELFGADEKNSDSK	1.0000	0.0000	0.2598	14.9650	29639652.9643	14.7111
DPLPGSRQIRTISMSL	1.0000	0.0000	0.2933	15.3545	46412805.2263	15.0105
DPLRSLTGAQTVLVSI	1.0000	0.0000	0.2651	15.2496	41129299.0382	14.9299
DPLYSTIEQDMNANSA	1.0000	0.0000	0.2934	15.3683	47151537.9344	15.0211
DPMTENRPNSDDTLNQ	1.0000	0.0000	0.2651	15.1016	34685834.9159	14.8161
DPMTHETNASKITLQV	1.0000	0.0000	0.2752	15.7533	73456695.5304	15.3171
DPMYNLRCYCNRIATT	1.0000	0.0000	0.3604	17.4391	511613695.0981	16.6128
DPNKHKWADPTYGDIA	1.0000	0.0000	0.3102	17.1741	377078347.1828	16.4091
DPNPSKAVISAYLAKE	1.0000	0.0000	0.2691	15.2315	40282562.0460	14.9160
DPPCQWLKIKQKSSTL	1.0000	0.0000	0.3463	16.3520	146338505.4976	15.7772
DPPKQESAELFGTDPL	1.0000	0.0000	0.2432	15.5183	56043286.2733	15.1364
DPPPANLVSLGGSPND	1.0000	0.0000	0.2638	14.8767	26774167.9153	14.6433
DPPSDPTDSLSLPKNV	1.0000	0.0000	0.2494	14.3824	15154717.0128	14.2633
DPQSNILPMTENKVGE	1.0000	0.0000	0.2683	15.4615	52495830.2597	15.0928
DPRIQEEDQDDTDESQ	1.0000	0.0000	0.2295	15.8263	79894901.4947	15.3732
DPRRKIPPLKSEIELN	1.0000	0.0000	0.2374	15.0833	33962892.0792	14.8020
DPRYESTDYFTILLPA	1.0000	0.0000	0.2796	16.0970	109113174.7890	15.5812
DPSLCTFIDNVHLQSS	1.0000	0.0000	0.3382	15.6887	68189714.9330	15.2674
DPSMLNILLDIDGQTK	1.0000	0.0000	0.2587	15.2709	42153197.6226	14.9463
DPSNLIRLGIESLSEK	1.0000	0.0000	0.2586	14.4765	16889794.7281	14.3357
DPSPPNVQIKSQRDFS	1.0000	0.0000	0.2870	15.2884	43009046.9771	14.9597
DPTDSLSLPKNVARDY	1.0000	0.0000	0.2732	15.1619	37182260.6214	14.8625
DPTSDITTYVTAYDPK	1.0000	0.0000	0.2613	15.9607	93262679.8181	15.4764
DPTSDQDNESSDSLAE	1.0000	0.0000	0.2597	14.3332	14321511.8004	14.2256
DPTSFQQKHAQDKVLT	1.0000	0.0000	0.2645	16.0436	102606309.2217	15.5402
DPTYGDIANISCQTLQ	1.0000	0.0000	0.2989	16.2275	126800603.7002	15.6815
DPVDGYVLENKSQDEE	1.0000	0.0000	0.2679	15.8901	85984393.9673	15.4222
DPVHPDPDFMTENKVG	1.0000	0.0000	0.2607	16.6878	215409017.8081	16.0353
DPYKNVNSNFMYRSSS	1.0000	0.0000	0.3591	15.4219	50158142.2623	15.0624
DPYQPRLEPFDNVSVG	1.0000	0.0000	0.2834	16.2794	134607662.8390	15.7214
DPYVQGSGHWNPQTGC	1.0000	0.0000	0.3925	18.1076	1104518728.5404	17.1266
DQAGVQVTTISALSPK	1.0000	0.0000	0.2615	15.4640	52649632.0391	15.0947
DQAIKKKILIGPSMIA	1.0000	0.0000	0.2486	15.7563	73710500.4102	15.3194
DQASCQVRKPSNSEQK	1.0000	0.0000	0.3171	15.6698	66723229.5275	15.2529
DQAWYPRSFSENVSIK	1.0000	0.0000	0.3756	16.5565	185197105.4864	15.9344
DQCNAHHGRGFETVRR	1.0000	0.0000	0.2919	17.8122	786092263.3484	16.8996
DQCQSFATNNLGSLLK	1.0000	0.0000	0.3098	15.3377	45521300.7665	14.9976
DQDALSVCNLGKNYLP	1.0000	0.0000	0.3114	15.8243	79708767.1743	15.3716
DQDDTDESQAVQPLKL	1.0000	0.0000	0.2374	15.4809	53679706.5322	15.1077
DQDEKIPCTTNNHTTT	1.0000	0.0000	0.2731	15.9138	88363885.3588	15.4404
DQDNESSDSLAEVFMT	1.0000	0.0000	0.2996	15.3127	44230731.5941	14.9784
DQEIDGQSDKLWLFPH	1.0000	0.0000	0.3307	16.9944	306604742.7025	16.2710
DQELTQPNQHERQTSL	1.0000	0.0000	0.2672	15.6489	65132787.4317	15.2368
DQEMTENKVGESICPA	2.0000	15.8202	0.2968	16.7089	312148044.3216	15.8202
DQETENLADDCDRGTS	1.0000	0.0000	0.2802	15.9331	90352519.0723	15.4553
DQFILLSRDMTENKVG	1.0000	0.0000	0.2819	15.9019	87164042.7774	15.4313
DQGDAGQLNPQLDINF	1.0000	0.0000	0.2529	15.8528	82370381.7884	15.3935
DQGISFHYKMSLQLME	1.0000	0.0000	0.3484	16.7329	226888993.5227	16.0700
DQGQTAHQVDSGPEAN	1.0000	0.0000	0.2696	16.2414	128842312.3440	15.6922
DQGVLDLKTPLLNNPG	1.0000	0.0000	0.2409	15.1035	34763835.5666	14.8176
DQIDPLYSTIEQDMNA	1.0000	0.0000	0.2753	15.9398	91049606.4740	15.4604
DQIQFLDKLLLVCLIS	1.0000	0.0000	0.2906	15.8056	78016238.2642	15.3573
DQISTFQLFWENAFEM	1.0000	0.0000	0.3573	17.2821	426978185.7449	16.4921
DQKQPESLVLKKHTNY	1.0000	0.0000	0.2801	15.6847	67878195.2842	15.2643
DQMGAHLDFLKAMANI	1.0000	0.0000	0.2857	16.7187	223201235.3004	16.0590
DQNIVNSSTKFNENTP	1.0000	0.0000	0.2674	14.6085	19662503.2822	14.4372
DQNLPGYGLTVSVKSS	1.0000	0.0000	0.3028	15.2338	40389617.4422	14.9177
DQNMLMPTMNHSLHES	1.0000	0.0000	0.3587	16.1543	116551086.7238	15.6253
DQNNASGGDPYVQGSG	1.0000	0.0000	0.3101	15.9884	96290400.0413	15.4978
DQNNMALKDILTSFSG	1.0000	0.0000	0.2892	15.1777	37863162.8621	14.8746
DQNQKKKFHDTYGSKT	1.0000	0.0000	0.2884	16.0949	108842330.4557	15.5796
DQNSKPKKNPGNDASL	1.0000	0.0000	0.2507	14.4610	16590882.6399	14.3238
DQNSTNQLKHTGNPPN	1.0000	0.0000	0.2704	14.9183	28089424.5600	14.6753
DQPNEPPQIVHEKNTH	1.0000	0.0000	0.2621	16.1573	116956468.7553	15.6276
DQPQFRKKNFSKDTMF	1.0000	0.0000	0.2911	16.3339	143332028.6725	15.7633
DQQIIIVDVCDGEAED	1.0000	0.0000	0.2313	16.9523	292091871.5281	16.2386
DQQLHGVQQKIIKTIA	1.0000	0.0000	0.2304	16.4123	156867606.6598	15.8236
DQQSVSHNNALRIVKL	1.0000	0.0000	0.2934	15.3380	45537488.5517	14.9978
DQRIVNNDLKQLKTLR	1.0000	0.0000	0.2417	15.2688	42048312.4322	14.9446
DQSGSLNRNNKTNNTQ	1.0000	0.0000	0.2599	14.2394	12855288.5672	14.1535
DQSINLVDKFTTKSLT	1.0000	0.0000	0.2577	14.8262	25263402.4773	14.6045
DQSPHSIGQDSLMTTN	1.0000	0.0000	0.3094	15.4042	49145007.1141	15.0487
DQSPRVKDKNSSYNHQ	1.0000	0.0000	0.3194	15.4593	52364416.3768	15.0911
DQSRVSLLLRHKSNAD	1.0000	0.0000	0.2940	15.0227	31675776.2808	14.7555
DQSSDLGQQWHINKTP	1.0000	0.0000	0.3467	16.4292	159946758.2374	15.8366
DQSSNSNSPETRGLLP	1.0000	0.0000	0.2675	14.1904	12150356.0196	14.1158
DQVLAVSFERYQVSIT	1.0000	0.0000	0.2998	16.2738	133741288.8825	15.7171
DQVNTNTSTAYPTYNV	1.0000	0.0000	0.2933	15.6078	62123352.1131	15.2052
DQVQHSDNPISLITHQ	1.0000	0.0000	0.3016	15.8394	81105742.9282	15.3832
DQVQRKEKSISTTKSH	1.0000	0.0000	0.2862	15.3562	46503424.0366	15.0119
DQVVNNDYKSCISLHL	1.0000	0.0000	0.3465	16.0055	98200127.0980	15.5109
DQYVACQVGIVVIDDG	1.0000	0.0000	0.2422	17.6669	665010062.3879	16.7879
DRAMTENKVGESICPA	1.0000	0.0000	0.2987	16.4566	165073185.8106	15.8576
DRANGFLKIIVSKMTN	1.0000	0.0000	0.2838	15.7019	69231046.7898	15.2775
DRCVSLNLRFAGNNVS	1.0000	0.0000	0.3361	15.7267	71240084.3402	15.2966
DRDLSISSNASTEENA	1.0000	0.0000	0.2612	14.1829	12045913.4761	14.1100
DREEASTNRRFSEYLH	1.0000	0.0000	0.3159	16.0696	105729331.8427	15.5602
DREESYVNSVNSLAHI	1.0000	0.0000	0.3210	15.4315	50713233.3260	15.0697
DREHKSRDESAENALK	1.0000	0.0000	0.2741	15.3409	45687878.6533	15.0000
DRFNKDKYDMGVSNRP	1.0000	0.0000	0.3072	16.3396	144274462.6220	15.7677
DRGPAEKNACRTMKDE	1.0000	0.0000	0.2706	16.6630	209353322.6899	16.0163
DRGTSYLLIMNKLSSA	1.0000	0.0000	0.3047	15.0934	34360438.3865	14.8098
DRHQFIRQHHTRLALP	1.0000	0.0000	0.2712	17.1836	381222176.7186	16.4164
DRIKTTPKVEAPSEAS	1.0000	0.0000	0.2452	15.2172	39624609.7060	14.9050
DRISAKINNNVTIPNV	1.0000	0.0000	0.2573	14.9152	27988674.2266	14.6729
DRLDINDNEDENESKI	1.0000	0.0000	0.2419	14.7966	24416018.4856	14.5817
DRLFSTLLFSEINSII	1.0000	0.0000	0.2819	14.8154	24950832.9481	14.5962
DRLNKDARGPAEDYRL	1.0000	0.0000	0.2494	16.0770	106621991.1970	15.5658
DRLSEGLISNKKFGIK	1.0000	0.0000	0.2716	15.1503	36687349.3417	14.8536
DRLSSAITSGPSSTLS	1.0000	0.0000	0.2688	13.9246	8946924.0220	13.9115
DRLTQKKIKQVQQAVL	1.0000	0.0000	0.2252	15.9728	94570720.3572	15.4857
DRLTVQAVVYFTSQRD	1.0000	0.0000	0.2769	16.6019	195120826.1019	15.9693
DRLYNTVLSEADLRYL	1.0000	0.0000	0.2904	15.6944	68635591.2559	15.2717
DRMANNDSALTEFQML	1.0000	0.0000	0.2995	15.8554	82614779.7889	15.3955
DRMVADNDQAGVQVTT	1.0000	0.0000	0.2438	16.6183	198838474.3919	15.9819
DRNLLESAKAHWTWGK	1.0000	0.0000	0.3949	17.3762	475866842.3873	16.5645
DRNPHGTMANISHILA	1.0000	0.0000	0.3080	16.1378	114361118.1498	15.6126
DRPNYVYWNHKFTRRL	1.0000	0.0000	0.3698	17.7641	743776929.1523	16.8626
DRRSAAADPQSNILPM	1.0000	0.0000	0.2806	15.5599	58792488.8506	15.1684
DRSGNSTYFNHDLLVN	1.0000	0.0000	0.3246	15.5009	54930521.6984	15.1230
DRSWSSQSRPYDRYSC	1.0000	0.0000	0.4565	17.0200	315760444.8572	16.2906
DRTALANSDRLTQKKI	1.0000	0.0000	0.2410	15.0971	34507066.2309	14.8127
DRTHASAESQNRNGDL	1.0000	0.0000	0.2906	15.4122	49599170.9895	15.0549
DRYPFKPRGYKHLAVN	1.0000	0.0000	0.2874	17.0227	316744868.7606	16.2927
DRYQPPTIYSQCEPEI	1.0000	0.0000	0.2983	16.9357	286554136.3485	16.2258
DRYSCGLEQQKDDPDF	1.0000	0.0000	0.3011	16.8430	257551484.6287	16.1546
DSADFLSLAGKKLSLV	1.0000	0.0000	0.2716	14.7519	23190443.6546	14.5473
DSADTHKLLVTDHSYD	1.0000	0.0000	0.3059	15.8640	83442625.3667	15.4022
DSAKEHPDKTKPNQQP	1.0000	0.0000	0.2503	15.5142	55777244.0108	15.1333
DSALTEFQMLNRQISK	1.0000	0.0000	0.2897	15.4611	52470789.4310	15.0925
DSASKPSKILSTVSSL	1.0000	0.0000	0.2570	13.7335	7179819.2515	13.7646
DSAVRIGRRNNNQLDN	1.0000	0.0000	0.2774	15.2453	40928563.2598	14.9266
DSCALVKLKHFNPKHD	1.0000	0.0000	0.3261	16.3772	150654287.4044	15.7966
DSCKLTKKAIMRPDKS	1.0000	0.0000	0.2986	15.7581	73858862.7539	15.3207
DSCLISNLFLTMNAVR	1.0000	0.0000	0.3323	15.6735	67003715.7478	15.2557
DSCTSTVQAIAPNPST	1.0000	0.0000	0.3000	15.3065	43913372.6899	14.9736
DSDFNKNEDSNNPPNG	1.0000	0.0000	0.2664	14.4460	16306594.2740	14.3122
DSDLNLTNNSDDDNPP	1.0000	0.0000	0.2370	13.9964	9718201.1989	13.9667
DSDLQMYTSNNTQHYE	1.0000	0.0000	0.3406	16.0186	99694403.2140	15.5210
DSDNGTGIAKNEVRYK	1.0000	0.0000	0.2760	15.7582	73870682.3329	15.3208
DSDPLPGSRQIRTISM	1.0000	0.0000	0.2939	15.5041	55133617.3432	15.1255
DSDPNKHKWADPTYGD	1.0000	0.0000	0.3368	16.8706	265878673.3632	16.1759
DSDSNPSTDAGYLITL	1.0000	0.0000	0.2763	14.7810	23980384.0263	14.5697
DSDSSAAIQVNWLIYV	1.0000	0.0000	0.3632	16.2875	135867022.7516	15.7276
DSEEQFLLPASNFSLH	1.0000	0.0000	0.3052	15.1749	37741229.2497	14.8725
DSEHPGELNKRKVKVL	1.0000	0.0000	0.2701	15.6268	63503175.8214	15.2199
DSEMKVESIKSSAKRK	1.0000	0.0000	0.2897	14.9936	30632225.0273	14.7331
DSENNKDVLPFLNHAK	1.0000	0.0000	0.2757	15.1382	36178297.1512	14.8442
DSFLMYMALGQKFSTL	1.0000	0.0000	0.3398	16.3439	144976147.1549	15.7710
DSFVHRSLSADSTVNS	1.0000	0.0000	0.3217	14.8987	27461800.3092	14.6602
DSGKAATERLWWGESY	1.0000	0.0000	0.4129	17.6647	663341284.6905	16.7862
DSGLCTASISNTNIDQ	1.0000	0.0000	0.3015	15.0382	32246742.5810	14.7674
DSGPEANQDKGPTNTQ	1.0000	0.0000	0.2503	15.3202	44615430.7154	14.9842
DSGQYYNFPMNQALHN	1.0000	0.0000	0.3531	16.5997	194639525.3714	15.9676
DSGTPKVIANNTTDYF	1.0000	0.0000	0.2764	15.6474	65025510.1233	15.2357
DSHYTQRSDADSLQIQ	1.0000	0.0000	0.3126	15.7977	77308753.0207	15.3512
DSIIFSKVLSRGIDGV	1.0000	0.0000	0.2968	15.6197	62979714.9971	15.2143
DSIKKTHKVLNTTTQR	1.0000	0.0000	0.2570	15.3320	45226329.2469	14.9933
DSILCDTYNRGMIYLK	1.0000	0.0000	0.3414	16.6858	214918617.5561	16.0338
DSILGVITDDQYVACQ	1.0000	0.0000	0.2953	16.7777	238896273.3776	16.1044
DSISSATGKNSSICFR	1.0000	0.0000	0.3337	15.0969	34498499.1269	14.8125
DSKAIPGADGQSRDQF	1.0000	0.0000	0.2726	15.9897	96427786.2956	15.4987
DSKDEGSVLNQRNIDT	1.0000	0.0000	0.2661	14.9960	30716202.2174	14.7350
DSKEKKVCTSLRSTTM	1.0000	0.0000	0.3153	15.5156	55866816.4617	15.1343
DSKIRTVLKKKRPNEQ	1.0000	0.0000	0.2437	15.2588	41568183.9513	14.9370
DSKMISPQQVVRIQAH	1.0000	0.0000	0.3004	16.4670	167068780.5986	15.8657
DSKNNHYMFDTANSNS	1.0000	0.0000	0.3355	15.1996	38831082.1012	14.8915
DSLAEVFMTPDWNTSY	1.0000	0.0000	0.3721	16.7369	227952216.7963	16.0731
DSLAKVATSDEFDKRD	1.0000	0.0000	0.2609	15.3961	48686666.5253	15.0425
DSLDDDESNGIFDAFM	1.0000	0.0000	0.2988	15.8260	79867125.0161	15.3729
DSLGRVETSRFWKFRK	1.0000	0.0000	0.3563	16.9383	287411237.7447	16.2278
DSLISQGEKYVCVNIT	1.0000	0.0000	0.3254	16.1066	110318413.6890	15.5886
DSLMTTNFISTDVDPI	1.0000	0.0000	0.2798	15.3434	45823527.7978	15.0020
DSLNKSNLKILMSLMT	1.0000	0.0000	0.2793	14.3876	15247263.4451	14.2674
DSLPNLYQPEPNEYEQ	1.0000	0.0000	0.2840	15.6038	61840310.7317	15.2021
DSLQIQANNNGHGNKS	1.0000	0.0000	0.2923	14.9584	29416411.0246	14.7061
DSLSDPFNKMFELRGT	1.0000	0.0000	0.3016	15.6195	62967192.7819	15.2142
DSLSHIKGEKPWEIQV	1.0000	0.0000	0.3390	16.6012	194966882.6869	15.9687
DSLSLPKNVARDYDDL	1.0000	0.0000	0.2744	15.0991	34589484.2275	14.8143
DSLTLLSNSDNMHDEE	1.0000	0.0000	0.2889	14.6686	21071385.0475	14.4834
DSLVSEPRHTTTSTMV	1.0000	0.0000	0.3071	15.5317	56914162.7947	15.1467
DSNISKSNGGKTGNWE	1.0000	0.0000	0.3374	15.4933	54450755.4215	15.1172
DSNNEKLGMTIAANET	1.0000	0.0000	0.2625	15.0243	31734476.5845	14.7567
DSNNFGVMYGELTFQV	1.0000	0.0000	0.3274	16.6060	196049446.7840	15.9724
DSNNPPNGAFFVEAYK	1.0000	0.0000	0.2988	15.8788	84874096.4444	15.4135
DSNPSTDAGYLITLSN	1.0000	0.0000	0.2754	14.5665	18732779.4468	14.4048
DSPMTENKVGESICPA	1.0000	0.0000	0.3137	16.0242	100344613.4394	15.5253
DSPNSLNNEQREPLMY	1.0000	0.0000	0.2999	15.1447	36451129.6733	14.8493
DSPVELIKPVEYEMLD	1.0000	0.0000	0.2722	16.0517	103564179.7906	15.5464
DSQERDLNKNPNQCSV	1.0000	0.0000	0.3067	15.3436	45830320.1269	15.0021
DSQKATFGLQLNFLDI	1.0000	0.0000	0.2689	15.5155	55863830.6083	15.1343
DSQMKHEYLISGVSHA	1.0000	0.0000	0.3559	16.4211	158459221.1581	15.8303
DSQNGGYEHKKIDQEI	1.0000	0.0000	0.2818	16.2852	135507420.1905	15.7259
DSRKDLGTFQICLMIR	1.0000	0.0000	0.3089	16.6660	210074988.0078	16.0186
DSRLSKTKINHASSQI	1.0000	0.0000	0.2859	14.6583	20821770.5108	14.4754
DSRSSFKVPYQRQISE	1.0000	0.0000	0.3258	15.6955	68722030.8448	15.2726
DSRTDAFYDNSIQKKK	1.0000	0.0000	0.2834	15.5439	57720483.8292	15.1561
DSRVSQTCNPLSELSQ	1.0000	0.0000	0.3170	15.0493	32659018.0202	14.7759
DSSAAIQVNWLIYVRF	1.0000	0.0000	0.3686	16.9189	281077044.6644	16.2130
DSSAQKRVKLLVSNSA	1.0000	0.0000	0.2777	14.5167	17689405.2777	14.3666
DSSATGKFTVLELDTT	1.0000	0.0000	0.2588	15.0970	34503980.4945	14.8126
DSSDKDDNDISMTENK	1.0000	0.0000	0.2704	14.6580	20815249.0571	14.4752
DSSEFDHRKNNLPSSL	1.0000	0.0000	0.2945	14.5435	18243359.8361	14.3871
DSSELLLSSFKFMTEN	1.0000	0.0000	0.2996	14.6626	20926110.6409	14.4787
DSSHSPLNVSGDSSDK	1.0000	0.0000	0.2970	14.2496	13006642.5855	14.1613
DSSIKFREDDIELFAR	1.0000	0.0000	0.2746	15.7477	72982275.3981	15.3127
DSSMDSDLQMYTSNNT	1.0000	0.0000	0.3273	15.0329	32048293.7750	14.7633
DSSPKMTNNGCEGNAL	1.0000	0.0000	0.3209	15.4668	52818116.5199	15.0969
DSSRTGKMKKHSICEN	1.0000	0.0000	0.3466	15.9319	90228526.5593	15.4544
DSSSTKMTENKVGESI	1.0000	0.0000	0.2895	14.7713	23714948.1403	14.5623
DSSTNSPKAISSVLGE	1.0000	0.0000	0.2704	14.1546	11658962.5132	14.0882
DSSTTQKYINEINVDQ	1.0000	0.0000	0.2788	15.2437	40854046.4810	14.9254
DSSVLRTYEVMANTTG	1.0000	0.0000	0.3081	15.8464	81768924.7266	15.3886
DSSWKTGYLSIEILDT	1.0000	0.0000	0.3406	15.9035	87317724.1582	15.4325
DSTLERNLSLNESNMC	1.0000	0.0000	0.3117	14.7999	24509205.7276	14.5843
DSTLYSKISSDAKVNN	1.0000	0.0000	0.2794	14.3712	14961967.1205	14.2548
DSTPPKMQGMTENKVG	1.0000	0.0000	0.2835	16.1423	114951123.6732	15.6160
DSTQETSSNDRLFSTL	1.0000	0.0000	0.2730	14.3836	15176620.4677	14.2643
DSTQLSGNVTNRTCSY	1.0000	0.0000	0.3372	15.5195	56117279.4396	15.1373
DSTTMNKNKSIQQLTG	1.0000	0.0000	0.2737	14.9533	29241539.0828	14.7021
DSTVNSEFSVSAIFPR	1.0000	0.0000	0.3111	15.2251	39985370.3079	14.9110
DSVQEGDNEEDFGAET	1.0000	0.0000	0.2574	15.9695	94217751.9553	15.4832
DSWSEGVKNLDIKMSP	1.0000	0.0000	0.3523	16.0167	99470849.0097	15.5195
DSYDSLSHIKGEKPWE	1.0000	0.0000	0.3668	16.4368	161354772.4628	15.8424
DSYTNNFECVTSGEDN	1.0000	0.0000	0.3374	15.8365	80836566.4595	15.3810
DSYVNHAFPVFDIDEA	1.0000	0.0000	0.2967	16.7095	220858999.6541	16.0520
DTAASRGQSKYRLPLG	1.0000	0.0000	0.2868	15.7511	73266906.4846	15.3153
DTADEMLVSKASQLKD	1.0000	0.0000	0.2671	15.3126	44224660.9714	14.9783
DTANSNSYPIDNVHVP	1.0000	0.0000	0.3051	15.4354	50941721.0943	15.0727
DTCLTSGSQNSWVFYF	1.0000	0.0000	0.4330	17.1251	356395222.6931	16.3715
DTDESQAVQPLKLSRS	1.0000	0.0000	0.2674	14.9426	28883534.4086	14.6939
DTDLISTRRLRPVPLD	1.0000	0.0000	0.2439	15.3960	48681089.8430	15.0424
DTDLPSHALSVKSGMN	1.0000	0.0000	0.3062	15.2252	39991176.0395	14.9111
DTDQGISFHYKMSLQL	1.0000	0.0000	0.3275	16.3343	143384144.0634	15.7636
DTEILSIIVTDNISEQ	1.0000	0.0000	0.2503	14.9628	29564822.6643	14.7095
DTELTRNQWAAKGRDV	1.0000	0.0000	0.2933	16.8321	254353499.4662	16.1463
DTESVQFHTGKNIFDQ	1.0000	0.0000	0.2850	16.3237	141646473.2810	15.7554
DTFKIRPLLDQSSDLG	1.0000	0.0000	0.2657	15.2175	39639678.6955	14.9052
DTFNNLYAIKKTQIRD	1.0000	0.0000	0.2571	15.7486	73054883.2839	15.3134
DTFNVVPQRDHLVIEP	1.0000	0.0000	0.2544	16.4912	171772317.5189	15.8842
DTGQDNSLYYLNLFFK	1.0000	0.0000	0.3138	15.8632	83366895.8941	15.4016
DTGTSYEDDNFQLKNT	1.0000	0.0000	0.2746	15.4536	52019955.6605	15.0867
DTHKLLVTDHSYDFPN	1.0000	0.0000	0.3077	16.1336	113805256.8345	15.6093
DTHTLSTEGLIGHIIL	1.0000	0.0000	0.2752	15.7946	77029380.3554	15.3488
DTHVVRVIEFRDQVNT	1.0000	0.0000	0.2522	16.8378	256017747.8267	16.1506
DTIAPLIVNKIDDNKL	1.0000	0.0000	0.2233	15.0194	31555017.6818	14.7530
DTIDCGGNNDKANSDN	1.0000	0.0000	0.2925	15.3775	47655699.6879	15.0282
DTINDKKFPQNFELAP	1.0000	0.0000	0.2441	15.5684	59372221.6125	15.1750
DTKCEPVNNSQSTVPS	1.0000	0.0000	0.3065	15.1846	38167263.3042	14.8800
DTKSKLPPNTTWPVIR	1.0000	0.0000	0.2987	15.9987	97439529.1536	15.5057
DTLCASNGVYDEGTES	1.0000	0.0000	0.3225	16.0359	101698552.5543	15.5343
DTLGIHLINEISKGHF	1.0000	0.0000	0.2942	16.0352	101623142.8547	15.5338
DTLNGQLPPEEQVASQ	1.0000	0.0000	0.2511	15.4534	52006947.5879	15.0865
DTLNQNNEPNVLPYKV	1.0000	0.0000	0.2636	15.1642	37277826.1628	14.8642
DTLNSHRIDNTLPSQR	1.0000	0.0000	0.2783	15.0142	31367387.1209	14.7490
DTLPITIMNTLANQET	1.0000	0.0000	0.2404	15.2237	39924129.1163	14.9100
DTLPLITMQNQVPPFE	1.0000	0.0000	0.2523	15.9763	94960454.8558	15.4885
DTMFELDSLDDDESNG	1.0000	0.0000	0.2833	15.3551	46442762.5768	15.0110
DTMPISKKNNSSLLEN	1.0000	0.0000	0.2602	14.1304	11338439.6219	14.0696
DTPASISQVPESPDDS	1.0000	0.0000	0.2696	14.7971	24430664.4355	14.5821
DTPGSNNALENHATHV	1.0000	0.0000	0.2918	15.5249	56472447.1954	15.1415
DTPNLNDNVALGNDLG	1.0000	0.0000	0.2468	14.8375	25592319.1264	14.6131
DTQNAQNEESSVPFRS	1.0000	0.0000	0.2906	15.1098	35015463.2685	14.8224
DTRVNSETSISQCTNE	1.0000	0.0000	0.3072	15.2033	38995429.4490	14.8943
DTSDDMTENKVGESIC	1.0000	0.0000	0.3129	15.9635	93571314.3230	15.4786
DTSKALIIWKIFQLKI	1.0000	0.0000	0.3019	16.2787	134500932.7060	15.7209
DTSNPMNSAQGPNNPT	1.0000	0.0000	0.2777	14.7703	23688662.4849	14.5615
DTSSQPEAPQKLGMVI	1.0000	0.0000	0.2764	15.7082	69735097.7589	15.2824
DTSSVNLQDLSKNEIA	1.0000	0.0000	0.2565	14.3271	14221025.5720	14.2209
DTTEHYQSVMEKDTVQ	1.0000	0.0000	0.2870	16.6552	207474367.1191	16.0103
DTTYGLKERKCGRISN	1.0000	0.0000	0.3073	16.2805	134778487.0024	15.7223
DTVQEFNNDKPMSIPK	1.0000	0.0000	0.2731	15.6391	64408436.2636	15.2293
DTYGSKTKEMTDDPPK	1.0000	0.0000	0.2608	15.8783	84821029.9181	15.4131
DVCDGEAEDSSAQKRV	1.0000	0.0000	0.3000	16.3536	146617611.8677	15.7785
DVDFVGALDGPHIKLP	1.0000	0.0000	0.2445	16.5156	176675918.0031	15.9030
DVDPINSRILRNDNKI	1.0000	0.0000	0.2543	15.0297	31932925.9085	14.7609
DVFYTQHDVINTSNGT	1.0000	0.0000	0.3060	16.2493	130017626.5004	15.6983
DVHKIKFHDTSNPMNS	1.0000	0.0000	0.3279	15.9331	90349291.9525	15.4553
DVICTMVQQKTLSPGS	1.0000	0.0000	0.3201	16.3121	139775082.8810	15.7466
DVINTSNGTVLCNQVH	1.0000	0.0000	0.3265	16.0733	106180580.9576	15.5630
DVKTSLLYSPLTLPKI	1.0000	0.0000	0.2577	14.8047	24645620.8843	14.5880
DVLFDNFTSENESNLS	1.0000	0.0000	0.2828	14.5347	18060863.4583	14.3804
DVLGSLKVVRISKCPS	1.0000	0.0000	0.3200	15.6977	68900003.2825	15.2743
DVLPFLNHAKKSKRRK	1.0000	0.0000	0.2761	15.6648	66338919.4722	15.2490
DVNMTENKVGESICPA	1.0000	0.0000	0.3088	16.2332	127638070.8448	15.6859
DVNSRKEALRKNIDQS	1.0000	0.0000	0.2658	15.0000	30859571.7076	14.7381
DVPSELSASEIHRMGN	1.0000	0.0000	0.3184	15.6343	64047693.7412	15.2256
DVQTEYHFNMTRQLDH	1.0000	0.0000	0.2992	17.2656	418950596.0299	16.4794
DVRTTYKVYEGFSSAY	1.0000	0.0000	0.3308	16.7829	240328676.5386	16.1084
DVSETYKPTGVTNLHV	1.0000	0.0000	0.2888	16.0375	101881882.0669	15.5355
DVSIKCTDDHIPVIIA	1.0000	0.0000	0.2813	16.5365	180969238.3869	15.9190
DVTYYPKNSIPSSFPQ	1.0000	0.0000	0.3206	15.6791	67438051.9531	15.2600
DVVIFFSGPVDNSEQP	1.0000	0.0000	0.2954	16.0635	104989396.4330	15.5555
DWKLAIWENGDLNPLT	1.0000	0.0000	0.3572	16.8965	273904994.3980	16.1957
DWLSNDESTDLAFYAN	1.0000	0.0000	0.3475	16.0244	100359040.2560	15.5254
DWNTSYTERFCNETTN	1.0000	0.0000	0.3827	16.8133	248891181.6052	16.1318
DWRSQIQNPLSTLRPG	1.0000	0.0000	0.3334	16.1588	117156604.5297	15.6287
DYAQLTGPNDLVVTVA	1.0000	0.0000	0.2535	16.1085	110565338.8191	15.5901
DYCNNLHYVRSRTKGN	1.0000	0.0000	0.3667	16.6411	204132055.1887	15.9994
DYDAVEKVTAQLKRRS	1.0000	0.0000	0.2616	16.1125	111076385.5604	15.5931
DYDDLDELRPHNFICI	1.0000	0.0000	0.3005	16.8583	262139672.0792	16.1664
DYFTILLPADQETENL	1.0000	0.0000	0.2493	15.6661	66441945.4998	15.2501
DYFTNIDGSQLPTNDS	1.0000	0.0000	0.2898	15.2997	43575018.7117	14.9684
DYKSCISLHLSDSAVR	1.0000	0.0000	0.3581	15.7878	76427924.2396	15.3435
DYKTTLVSSMRAAQDK	1.0000	0.0000	0.2926	15.8409	81246263.0544	15.3844
DYNGLLGPEMPSTNLG	1.0000	0.0000	0.2957	15.6191	62938489.6965	15.2139
DYNGLPQDLDGNLSFA	1.0000	0.0000	0.2873	15.5777	60010274.8804	15.1821
DYNPLSLIEAELHSEC	1.0000	0.0000	0.3261	15.8039	77865172.0243	15.3560
DYPNNESLTLYTFNKT	1.0000	0.0000	0.2878	15.1900	38403758.3793	14.8841
DYPNNPDSPMTENKVG	1.0000	0.0000	0.2906	15.6286	63630855.4152	15.2212
DYQNTLVIDNNSVEKA	1.0000	0.0000	0.2743	15.2898	43079091.5315	14.9608
DYQTDYNGLLGPEMPS	1.0000	0.0000	0.3062	16.2689	132991841.2399	15.7134
DYRLFTNNDSSRTGKM	1.0000	0.0000	0.3193	15.7182	70543154.7394	15.2900
DYSKWATRKPEAASNI	1.0000	0.0000	0.3343	16.2927	136681147.8488	15.7316
DYSQRLLDSLVSEPRH	1.0000	0.0000	0.3168	15.6083	62163506.5811	15.2056
DYTGVYIISPNYIDSD	1.0000	0.0000	0.3188	16.2175	125352744.3556	15.6739
DYTRSSILHICSKKAY	1.0000	0.0000	0.3617	16.2918	136542663.0775	15.7309
DYVSSPERRPNEFKLV	1.0000	0.0000	0.3001	15.8371	80895003.8361	15.3815
EAASNIDKNKHPPNEF	1.0000	0.0000	0.2706	15.3163	44414235.1230	14.9812
EADLRYLKRDPVAYPQ	1.0000	0.0000	0.2497	16.5703	188162432.0335	15.9450
EADNLPSQDSEEQFLL	1.0000	0.0000	0.2634	14.9906	30526838.6500	14.7308
EAEDSSAQKRVKLLVS	1.0000	0.0000	0.2712	15.0142	31367795.9948	14.7490
EAELHSECTTPEKDAE	1.0000	0.0000	0.2771	16.0665	105350304.4901	15.5578
EAESGETVLSTPFLLS	1.0000	0.0000	0.2723	14.8609	26291846.4879	14.6311
EAFIESISKKDNNLNQ	1.0000	0.0000	0.2616	14.6571	20792891.4497	14.4745
EAFSIRKSSSSSNQND	1.0000	0.0000	0.2874	14.0660	10528055.8820	14.0201
EAGSGNNISIDRNQSR	1.0000	0.0000	0.2898	14.9322	28539852.4316	14.6859
EAHMTENKVGESICPA	1.0000	0.0000	0.3134	16.6631	209376076.2617	16.0164
EAHSQGFVISKFGINI	1.0000	0.0000	0.3113	16.2525	130508927.0701	15.7008
EAHSRQKFIAHGVFFN	1.0000	0.0000	0.3120	17.0868	341011841.9667	16.3420
EAIGRGHNNLEDQNQK	1.0000	0.0000	0.2683	15.8583	82891555.1228	15.3977
EAIVKSLVPWSNENFL	1.0000	0.0000	0.3368	15.9153	88512477.4586	15.4415
EAKSSIIMTENKVGES	1.0000	0.0000	0.2857	15.1466	36529933.7789	14.8507
EALDTLCASNGVYDEG	1.0000	0.0000	0.3073	16.2601	131650040.7239	15.7066
EALQTSNKATAQAMNP	1.0000	0.0000	0.2607	15.2936	43266976.0080	14.9637
EALRKNIDQSRVSLLL	1.0000	0.0000	0.2615	14.8349	25515120.4619	14.6111
EALSACANDTLNGQLP	1.0000	0.0000	0.2834	15.3940	48568407.8224	15.0409
EAMLRTATSISKWRYQ	1.0000	0.0000	0.3603	16.8817	269277906.0131	16.1843
EANADTGTSYEDDNFQ	1.0000	0.0000	0.2764	15.7760	75395986.4381	15.3345
EANHHPIGDSSTNSPK	1.0000	0.0000	0.3033	15.1707	37560146.7608	14.8693
EANLIILFHMSELRSS	1.0000	0.0000	0.3162	15.3233	44772417.7847	14.9865
EANPSDKSSLFMHHIL	1.0000	0.0000	0.3319	15.5958	61274859.4324	15.1960
EANQDKGPTNTQQNKK	1.0000	0.0000	0.2361	15.2194	39724249.2777	14.9067
EANVISNISVSNISLV	1.0000	0.0000	0.2772	14.2871	13580569.4827	14.1901
EAPQKLGMVIFFKQLS	1.0000	0.0000	0.2819	16.3196	140991292.8343	15.7524
EAPSEASSQLLSQNKA	1.0000	0.0000	0.2628	14.3051	13865411.4701	14.2040
EAQLDNFSQERTDTPN	1.0000	0.0000	0.2583	15.3330	45277931.1011	14.9940
EAQLPESHLTTKEWAS	1.0000	0.0000	0.3264	16.1438	115148588.2271	15.6172
EAQNQSYESIRQIHNY	1.0000	0.0000	0.3308	16.2097	124224650.5775	15.6678
EAQYTNKLFCSSTMDI	1.0000	0.0000	0.3412	16.2214	125917159.0838	15.6769
EARMTQLPEEALQTSN	1.0000	0.0000	0.2614	15.5108	55559496.7363	15.1306
EARSGCTLNSSTNSDD	1.0000	0.0000	0.3074	14.7790	23925884.8609	14.5682
EASCIEGNLNNDTHPF	1.0000	0.0000	0.3188	15.9163	88615626.2261	15.4423
EASFQPAQNEYPYLPP	1.0000	0.0000	0.2874	16.2160	125132780.8532	15.6727
EASQGRDISLANYLLR	1.0000	0.0000	0.2884	15.4112	49541619.1768	15.0541
EASSQLLSQNKALFDM	1.0000	0.0000	0.2938	14.9955	30700219.0863	14.7346
EASTNRRFSEYLHQSD	1.0000	0.0000	0.3287	15.7540	73510316.0817	15.3176
EATAMELLVESNITDE	1.0000	0.0000	0.2551	15.3622	46823909.0897	15.0164
EATICQGSESSNNVMT	1.0000	0.0000	0.3350	15.6347	64077584.6783	15.2259
EATIKCSTVVPNSLNR	1.0000	0.0000	0.2997	15.3843	48030440.0553	15.0334
EAVHSLEFYPPELSTK	1.0000	0.0000	0.2984	15.8101	78418612.0323	15.3607
EAVNKASTILFKHNAS	1.0000	0.0000	0.2848	15.1930	38538311.7653	14.8864
EAVSKTIVDLNTVADN	1.0000	0.0000	0.2498	15.1532	36812044.6213	14.8558
EAVTDTKSKLPPNTTW	1.0000	0.0000	0.2924	15.8353	80727803.7440	15.3801
EAVTMGLNILPGNALE	1.0000	0.0000	0.2591	15.6099	62275504.5844	15.2068
EAYKKMRDFDPSNLIR	1.0000	0.0000	0.2904	16.1646	117943722.5061	15.6332
EAYYSSQFPGTSVHCH	1.0000	0.0000	0.4081	17.3391	455946675.0200	16.5359
ECEAGSGNNISIDRNQ	1.0000	0.0000	0.3151	15.6521	65379461.2294	15.2393
ECEMHISNAPHNSIDR	1.0000	0.0000	0.3586	16.4773	169058727.8450	15.8736
ECENQGPTIAEKSSSK	1.0000	0.0000	0.3004	15.3176	44482037.6461	14.9822
ECLCPTHGQNGTSNIG	1.0000	0.0000	0.3547	16.7189	223253933.4712	16.0592
ECLQNTNPNDIKSIEK	1.0000	0.0000	0.2754	15.1634	37246216.2776	14.8637
ECNVIVIHEYYLPSKY	1.0000	0.0000	0.3566	17.2217	398330000.4785	16.4457
ECQNVRSNHKMKRARS	1.0000	0.0000	0.3564	16.4693	167511121.3546	15.8674
ECSGTLCSLITHKDKS	1.0000	0.0000	0.3535	15.9527	92407697.9117	15.4703
ECTTPEKDAECENQGP	1.0000	0.0000	0.2844	16.7046	219630832.3872	16.0483
ECVHDRANGFLKIIVS	1.0000	0.0000	0.3185	16.7327	226849191.7973	16.0699
ECVTSGEDNKSVKLHT	1.0000	0.0000	0.3180	15.8649	83526302.2513	15.4028
EDAPTKPNNIENQNST	1.0000	0.0000	0.2387	14.5410	18191159.3128	14.3852
EDDEHSDNQLFTADND	1.0000	0.0000	0.2713	15.5417	57571029.8160	15.1544
EDDIELFARIGVDLAE	1.0000	0.0000	0.2236	16.1632	117757088.9186	15.6321
EDDNFQLKNTKIFIHI	1.0000	0.0000	0.2636	15.9102	87995459.0840	15.4376
EDDQNLPGYGLTVSVK	1.0000	0.0000	0.2759	15.8028	77763770.2157	15.3551
EDDRLTVQAVVYFTSQ	1.0000	0.0000	0.2738	16.4836	170279332.4536	15.8784
EDDSKIRTVLKKKRPN	1.0000	0.0000	0.2401	15.1732	37666017.4070	14.8711
EDDSRKDLGTFQICLM	1.0000	0.0000	0.3048	16.5453	182809839.1414	15.9258
EDDTKCEPVNNSQSTV	1.0000	0.0000	0.2980	15.4827	53791819.0547	15.1091
EDEEPPPMSNKTSKGG	1.0000	0.0000	0.2724	15.3771	47633822.6481	15.0279
EDEFVDNKVTERLSHV	1.0000	0.0000	0.2803	16.0752	106407208.7946	15.5645
EDEITFKTLTEASQGR	1.0000	0.0000	0.2453	15.6833	67765068.8299	15.2632
EDENESKILSAILSVA	1.0000	0.0000	0.2561	14.5453	18281401.1555	14.3885
EDEQSLSLIYCDRDLS	1.0000	0.0000	0.3224	15.6106	62324679.7220	15.2074
EDFEDVPSELSASEIH	1.0000	0.0000	0.2934	15.4987	54793440.3251	15.1214
EDFGAETNKQFIACTS	1.0000	0.0000	0.2968	16.3732	149951341.0161	15.7935
EDGLKSIARAQSPFRS	1.0000	0.0000	0.2876	15.4528	51969459.4067	15.0860
EDGTGHDILHSYSTRN	1.0000	0.0000	0.3244	16.1125	111071577.5017	15.5931
EDIDNQYDLFLVEGSS	1.0000	0.0000	0.2958	15.6467	64969677.2914	15.2351
EDIMNYGNYLESTTGV	1.0000	0.0000	0.3147	16.1996	122791425.4323	15.6601
EDITGPVVKDSWSEGV	1.0000	0.0000	0.3299	16.7160	222532597.9783	16.0570
EDLKARQYLSIVQSHI	1.0000	0.0000	0.2995	15.9772	95056878.4994	15.4892
EDLYEDPRRKIPPLKS	1.0000	0.0000	0.2515	15.6285	63622965.5768	15.2211
EDNISTAPTKELASEL	1.0000	0.0000	0.2367	14.5438	18251365.4376	14.3874
EDNKSVKLHTSNLKLT	1.0000	0.0000	0.2582	14.4725	16812578.5777	14.3326
EDNLLEDDQNLPGYGL	1.0000	0.0000	0.2587	15.4660	52769957.4251	15.0962
EDPIIYGTFQLDYKLQ	1.0000	0.0000	0.2569	16.5732	188793591.9109	15.9473
EDPPSDPTDSLSLPKN	1.0000	0.0000	0.2420	14.2569	13116952.9262	14.1669
EDPRRKIPPLKSEIEL	1.0000	0.0000	0.2313	15.2968	43427746.6245	14.9662
EDPRYESTDYFTILLP	1.0000	0.0000	0.2792	16.0800	106996688.5837	15.5682
EDQDDTDESQAVQPLK	1.0000	0.0000	0.2344	15.6295	63693852.6259	15.2219
EDQNQKKKFHDTYGSK	1.0000	0.0000	0.2885	16.1666	118216050.5443	15.6347
EDQSSNSNSPETRGLL	1.0000	0.0000	0.2681	14.2035	12334307.9511	14.1258
EDRISAKINNNVTIPN	1.0000	0.0000	0.2505	14.7898	24225204.7324	14.5765
EDRLDINDNEDENESK	1.0000	0.0000	0.2418	14.7932	24319266.2627	14.5791
EDRLSSAITSGPSSTL	1.0000	0.0000	0.2686	14.2086	12407431.6610	14.1298
EDRPNYVYWNHKFTRR	1.0000	0.0000	0.3615	17.9127	882531242.6682	16.9768
EDRYQPPTIYSQCEPE	1.0000	0.0000	0.2983	16.9322	285418621.5767	16.2232
EDSDSSAAIQVNWLIY	1.0000	0.0000	0.3559	16.1621	117597797.4482	15.6312
EDSNNEKLGMTIAANE	1.0000	0.0000	0.2642	15.0961	34467513.4408	14.8119
EDSNNPPNGAFFVEAY	1.0000	0.0000	0.2996	15.9468	91785420.8227	15.4658
EDSRSSFKVPYQRQIS	1.0000	0.0000	0.3258	15.6955	68722030.8448	15.2726
EDSSAQKRVKLLVSNS	1.0000	0.0000	0.2768	14.4997	17346280.9729	14.3535
EDSTPPKMQGMTENKV	1.0000	0.0000	0.2781	16.0083	98514070.4736	15.5130
EDTHTLSTEGLIGHII	1.0000	0.0000	0.2728	15.9431	91399493.7225	15.4630
EDVPSELSASEIHRMG	1.0000	0.0000	0.3143	15.8478	81896647.9412	15.3897
EDYRLFTNNDSSRTGK	1.0000	0.0000	0.2968	15.3903	48364856.9608	15.0381
EDYSKWATRKPEAASN	1.0000	0.0000	0.3342	16.2892	136139527.8101	15.7290
EEAFIESISKKDNNLN	1.0000	0.0000	0.2568	14.5705	18819680.8500	14.4079
EEALQTSNKATAQAMN	1.0000	0.0000	0.2611	15.3066	43922022.1477	14.9737
EEASTNRRFSEYLHQS	1.0000	0.0000	0.3287	15.7530	73427206.5966	15.3168
EEDDSRKDLGTFQICL	1.0000	0.0000	0.2856	16.2174	125335643.8873	15.6738
EEDFGAETNKQFIACT	1.0000	0.0000	0.2687	16.6572	207949794.9858	16.0118
EEDIDNQYDLFLVEGS	1.0000	0.0000	0.2783	15.9307	90098767.9169	15.4534
EEDQDDTDESQAVQPL	1.0000	0.0000	0.2344	15.6975	68880463.0859	15.2741
EEDYSKWATRKPEAAS	1.0000	0.0000	0.3281	16.5028	174079195.1855	15.8931
EEFFHLEDDSKIRTVL	1.0000	0.0000	0.2756	16.1228	112407089.8666	15.6011
EEFGNLFDRTHASAES	1.0000	0.0000	0.3036	15.8801	84997664.4803	15.4145
EEFPQDVLFDNFTSEN	1.0000	0.0000	0.2817	15.7685	74753999.3360	15.3288
EEGSISAEDSNNEKLG	1.0000	0.0000	0.2661	14.6025	19526213.9883	14.4325
EEHHTRITKIDSQKAT	1.0000	0.0000	0.2626	16.0547	103924600.9651	15.5487
EEIYLKNLSNCLQNKF	1.0000	0.0000	0.3130	15.5109	55568491.4194	15.1307
EEKADKNIDMDLNPKA	1.0000	0.0000	0.2368	15.3843	48029060.0647	15.0334
EEKFVALGRNLNFAPT	1.0000	0.0000	0.2601	15.8036	77837527.3556	15.3557
EELISFHLRFLIDHTK	1.0000	0.0000	0.2935	16.1771	119648714.1722	15.6428
EENAFQNHPPSGHANI	1.0000	0.0000	0.3044	15.9977	97326042.9696	15.5049
EENGSRNTKYNENRPP	1.0000	0.0000	0.2785	15.2094	39272801.3773	14.8990
EENLRGDLLSKSSDPY	1.0000	0.0000	0.2821	14.8048	24646009.2486	14.5880
EENSRTYRDEVPKTNI	1.0000	0.0000	0.2680	15.5736	59728263.2143	15.1789
EEPPPMSNKTSKGGLQ	1.0000	0.0000	0.2763	15.3141	44303638.8361	14.9795
EEQFLLPASNFSLHTP	1.0000	0.0000	0.2934	15.3731	47416391.7559	15.0248
EEQKVVTQEAQLPESH	1.0000	0.0000	0.2572	16.0767	106593506.7596	15.5656
EEQVASQEFKNRVETG	1.0000	0.0000	0.2638	16.0949	108844021.8287	15.5796
EERICLFQDQNSTNQL	1.0000	0.0000	0.3029	15.8956	86527790.7976	15.4264
EERKCSLSSHKFYLNQ	1.0000	0.0000	0.3603	15.9591	93094874.7551	15.4752
[truncated: 12,809 more rows]
