# Supplementary material for: Evaluating deterministic motif significance measures in protein databases
Source: Algorithms Mol Biol. 2007 Dec 24;2:16. doi: 10.1186/1748-7188-2-16 (PMC2254621; doi:10.1186/1748-7188-2-16)
Supplement: Additional File 2 — Scripts and Datasets. This file contains the sequence datasets (synthetic and real) and the evaluated motifs. This data is separated according to the tables where it is presented and discussed. It also contains script programs (in perl language) developed for this work. [file 1748-7188-2-16-S2.zip › Scripts_and_Datasets/datasets/Table 4/80%/Motifs/score_NDFNE_s80_mlen_5_planted_syn1_len300_num50.txt]

Motif	Supp	IG	Pratt	LogOdds	Zscore	Info
AADNS	1.0000	0.0000	1.9715	1.7145	7.0115	4.5266
AAELV	1.0000	0.0000	1.9312	2.2173	12.6786	4.9130
AAFNI	1.0000	0.0000	1.9517	2.2318	12.8946	4.9241
AAGKF	1.0000	0.0000	1.9107	2.5164	17.9460	5.1429
AAGNR	1.0000	0.0000	1.9626	2.3544	14.8726	5.0184
AAGPL	1.0000	0.0000	1.9319	2.2331	12.9149	4.9251
AAHGQ	1.0000	0.0000	1.9050	2.8359	25.9660	5.3884
AAHLQ	1.0000	0.0000	1.9756	2.4924	17.4547	5.1245
AAKFQ	1.0000	0.0000	1.9029	2.4068	15.8038	5.0586
AAKST	1.0000	0.0000	1.9641	1.8485	8.2235	4.6295
AALIT	1.0000	0.0000	1.9126	2.0665	10.6306	4.7971
AALVR	1.0000	0.0000	1.9422	2.3848	15.4065	5.0417
AANES	1.0000	0.0000	1.9722	1.7198	7.0557	4.5306
AANET	1.0000	0.0000	1.9247	2.0027	9.8645	4.7481
AAPDI	1.0000	0.0000	1.8809	2.2196	12.7128	4.9147
AAPIR	1.0000	0.0000	1.8836	2.3924	15.5422	5.0475
AAQNS	1.0000	0.0000	1.9857	1.8001	7.7651	4.5923
AAREL	1.0000	0.0000	1.9282	2.2000	12.4261	4.8997
AARLL	1.0000	0.0000	1.9503	2.0465	10.3853	4.7817
AARSA	1.0000	0.0000	2.0093	2.1984	12.4029	4.8985
AASHL	1.0000	0.0000	2.0545	2.1350	11.5175	4.8497
AASNA	1.0000	0.0000	1.9944	1.8419	8.1595	4.6244
AATSS	1.0000	0.0000	1.9944	1.6374	6.3911	4.4673
AATYE	1.0000	0.0000	1.9224	2.5511	18.6831	5.1696
ACEHM	1.0000	0.0000	2.0503	3.4961	55.5945	5.8959
ACFDY	1.0000	0.0000	2.0228	3.2895	43.8184	5.7371
ACNND	1.0000	0.0000	2.0798	2.3455	14.7186	5.0115
ACNYN	1.0000	0.0000	2.1630	2.7102	22.4561	5.2918
ACVTE	1.0000	0.0000	2.0055	2.9193	28.5920	5.4526
ACYAF	1.0000	0.0000	1.9819	3.4169	50.7424	5.8350
ADASK	1.0000	0.0000	1.9630	1.8374	8.1167	4.6210
ADASS	1.0000	0.0000	1.9926	1.6264	6.3065	4.4588
ADCSS	1.0000	0.0000	2.1344	2.1692	11.9875	4.8760
ADDDE	1.0000	0.0000	1.8782	2.0481	10.4045	4.7830
ADDDM	1.0000	0.0000	1.9350	2.4359	16.3471	5.0810
ADDIR	1.0000	0.0000	1.8875	2.2491	13.1582	4.9375
ADFFV	1.0000	0.0000	1.8972	2.6567	21.1092	5.2507
ADFKK	1.0000	0.0000	1.9104	2.1330	11.4909	4.8482
ADGEK	1.0000	0.0000	1.9008	2.1825	12.1743	4.8862
ADIDI	1.0000	0.0000	1.8772	2.1098	11.1838	4.8304
ADISE	1.0000	0.0000	1.9509	1.8097	7.8539	4.5997
ADKGD	1.0000	0.0000	1.9011	2.1772	12.1001	4.8822
ADKPT	1.0000	0.0000	1.8828	2.0090	9.9371	4.7528
ADKSS	1.0000	0.0000	1.9576	1.4382	5.0104	4.3142
ADLEE	1.0000	0.0000	1.8998	1.9052	8.7939	4.6731
ADLKK	1.0000	0.0000	1.8988	1.7729	7.5176	4.5714
ADLLD	1.0000	0.0000	1.9090	1.7464	7.2841	4.5511
ADLRN	1.0000	0.0000	1.9442	1.8837	8.5738	4.6566
ADLSL	1.0000	0.0000	1.9359	1.4746	5.2406	4.3421
ADLSQ	1.0000	0.0000	1.9582	1.7083	6.9597	4.5218
ADMSD	1.0000	0.0000	2.0320	2.1640	11.9147	4.8720
ADNHV	1.0000	0.0000	2.0035	2.4341	16.3124	5.0796
ADNSA	1.0000	0.0000	1.9715	1.7145	7.0115	4.5266
ADNYV	1.0000	0.0000	1.9982	2.4139	15.9345	5.0641
ADPAL	1.0000	0.0000	1.9120	2.0379	10.2804	4.7751
ADPGS	1.0000	0.0000	1.9822	1.9821	9.6287	4.7322
ADPNN	1.0000	0.0000	1.9244	1.6913	6.8188	4.5087
ADPSI	1.0000	0.0000	1.9520	1.8204	7.9541	4.6079
ADQTD	1.0000	0.0000	1.8795	2.1395	11.5787	4.8532
ADRLV	1.0000	0.0000	1.9382	2.2575	13.2870	4.9439
ADSAL	1.0000	0.0000	1.9667	1.7501	7.3158	4.5539
ADSNK	1.0000	0.0000	1.9410	1.5264	5.5846	4.3819
ADSVK	1.0000	0.0000	1.9768	1.9002	8.7422	4.6692
ADTAL	1.0000	0.0000	1.9119	2.0330	10.2217	4.7713
ADTAS	1.0000	0.0000	1.9671	1.9093	8.8375	4.6763
ADTCP	1.0000	0.0000	2.0033	2.7400	23.2428	5.3147
ADTDN	1.0000	0.0000	1.9105	1.8702	8.4376	4.6462
ADTIP	1.0000	0.0000	1.8770	2.1033	11.0989	4.8254
ADTMD	1.0000	0.0000	1.9338	2.4469	16.5576	5.0895
ADVQS	1.0000	0.0000	1.9900	2.0466	10.3861	4.7818
ADWQN	1.0000	0.0000	2.1234	2.8818	27.3791	5.4237
ADYRS	1.0000	0.0000	2.0513	2.3085	14.0985	4.9831
AEASS	1.0000	0.0000	1.9935	1.6317	6.3466	4.4628
AEDFT	1.0000	0.0000	1.8944	2.2710	13.4977	4.9543
AEEEG	1.0000	0.0000	1.8916	2.2538	13.2302	4.9411
AEEKQ	1.0000	0.0000	1.8861	2.0781	10.7759	4.8060
AEFKL	1.0000	0.0000	1.9299	2.0509	10.4382	4.7851
AEFST	1.0000	0.0000	1.9861	1.9991	9.8230	4.7453
AEFTE	1.0000	0.0000	1.8939	2.2763	13.5803	4.9583
AEGTE	1.0000	0.0000	1.8911	2.2596	13.3197	4.9455
AEIMM	1.0000	0.0000	1.9669	2.8676	26.9344	5.4128
AEIQG	1.0000	0.0000	1.8864	2.3624	15.0103	5.0245
AEKLE	1.0000	0.0000	1.9002	1.8443	8.1828	4.6263
AEKRS	1.0000	0.0000	1.9733	1.8881	8.6189	4.6600
AEKTV	1.0000	0.0000	1.8994	2.1883	12.2579	4.8907
AELLF	1.0000	0.0000	1.9440	1.9635	9.4206	4.7179
AELNI	1.0000	0.0000	1.9204	1.7496	7.3117	4.5535
AELQL	1.0000	0.0000	1.9196	1.8373	8.1152	4.6209
AELVE	1.0000	0.0000	1.9227	2.0952	10.9942	4.8191
AENEQ	1.0000	0.0000	1.9183	1.9552	9.3283	4.7115
AENKS	1.0000	0.0000	1.9418	1.5316	5.6205	4.3859
AENTQ	1.0000	0.0000	1.9186	1.9610	9.3921	4.7160
AENTY	1.0000	0.0000	1.9775	2.2401	13.0201	4.9305
AEPNE	1.0000	0.0000	1.9114	1.8855	8.5924	4.6580
AEPSQ	1.0000	0.0000	1.9603	1.8777	8.5135	4.6520
AEQMT	1.0000	0.0000	1.9281	2.5377	18.3951	5.1593
AERCD	1.0000	0.0000	2.0058	2.8910	27.6735	5.4308
AERKQ	1.0000	0.0000	1.8972	2.2456	13.1042	4.9347
AERYG	1.0000	0.0000	1.9181	2.7808	24.3662	5.3461
AESAN	1.0000	0.0000	1.9722	1.7198	7.0557	4.5306
AESLP	1.0000	0.0000	1.9470	1.6439	6.4413	4.4723
AESNF	1.0000	0.0000	1.9924	1.8043	7.8041	4.5956
AESTS	1.0000	0.0000	1.9691	1.5154	5.5100	4.3735
AETGI	1.0000	0.0000	1.8892	2.2878	13.7644	4.9672
AETNP	1.0000	0.0000	1.9117	1.8913	8.6514	4.6624
AETQE	1.0000	0.0000	1.8788	2.1500	11.7213	4.8612
AEVIH	1.0000	0.0000	1.9286	2.6565	21.1058	5.2506
AEYMN	1.0000	0.0000	2.0466	2.6220	20.2807	5.2241
AEYSP	1.0000	0.0000	2.0261	2.1568	11.8154	4.8665
AFAPS	1.0000	0.0000	2.0034	2.1261	11.3986	4.8429
AFDEY	1.0000	0.0000	1.9325	2.6247	20.3423	5.2261
AFDFK	1.0000	0.0000	1.9177	2.4057	15.7850	5.0578
AFDNL	1.0000	0.0000	1.9530	1.9228	8.9786	4.6866
AFFIE	1.0000	0.0000	1.8983	2.5053	17.7172	5.1344
AFGYL	1.0000	0.0000	1.9932	2.6664	21.3488	5.2582
AFIQL	1.0000	0.0000	1.9305	2.2256	12.8018	4.9193
AFKLI	1.0000	0.0000	1.9311	2.0791	10.7891	4.8068
AFLGV	1.0000	0.0000	1.9572	2.4918	17.4417	5.1240
AFMLQ	1.0000	0.0000	1.9897	2.5851	19.4320	5.1957
AFNEN	1.0000	0.0000	1.9617	1.8925	8.6632	4.6633
AFNGR	1.0000	0.0000	1.9759	2.4390	16.4061	5.0834
AFNIP	1.0000	0.0000	1.9420	2.1204	11.3227	4.8385
AFNKE	1.0000	0.0000	1.9419	2.0153	10.0120	4.7578
AFQMV	1.0000	0.0000	1.9062	2.9234	28.7258	5.4557
AFQRK	1.0000	0.0000	1.9071	2.4522	16.6599	5.0936
AFQSR	1.0000	0.0000	2.0201	2.2412	13.0374	4.9314
AFSDL	1.0000	0.0000	1.9865	1.8346	8.0899	4.6189
AFSDQ	1.0000	0.0000	1.9951	2.0684	10.6550	4.7986
AFSMA	1.0000	0.0000	2.0827	2.5032	17.6731	5.1327
AFSNT	1.0000	0.0000	1.9932	1.8101	7.8580	4.6000
AFSSQ	1.0000	0.0000	2.0304	1.7965	7.7320	4.5896
AFSYM	1.0000	0.0000	2.1407	2.7405	23.2582	5.3151
AFTAN	1.0000	0.0000	1.9513	2.2093	12.5619	4.9069
AFTAS	1.0000	0.0000	2.0031	2.1212	11.3337	4.8391
AFTKS	1.0000	0.0000	1.9831	1.9330	9.0876	4.6945
AFTLS	1.0000	0.0000	1.9879	1.8457	8.1964	4.6273
AFTPE	1.0000	0.0000	1.8930	2.2869	13.7501	4.9665
AFVDP	1.0000	0.0000	1.8987	2.4607	16.8246	5.1001
AFVKD	1.0000	0.0000	1.9144	2.3839	15.3904	5.0410
AFVLA	1.0000	0.0000	1.9485	2.4239	16.1212	5.0718
AFVQA	1.0000	0.0000	1.8776	2.6577	21.1343	5.2515
AGAAH	1.0000	0.0000	1.9004	2.8776	27.2479	5.4205
AGAAK	1.0000	0.0000	1.9021	2.4318	16.2707	5.0779
AGDQN	1.0000	0.0000	1.9427	2.1399	11.5844	4.8535
AGEIG	1.0000	0.0000	1.8940	2.4720	17.0466	5.1088
AGHDK	1.0000	0.0000	1.9516	2.5621	18.9215	5.1780
AGHGS	1.0000	0.0000	2.0902	2.5463	18.5785	5.1659
AGHRF	1.0000	0.0000	1.8948	3.0076	31.6589	5.5204
AGHRT	1.0000	0.0000	1.9207	2.8068	25.1089	5.3661
AGIEQ	1.0000	0.0000	1.8864	2.3624	15.0103	5.0245
AGIIN	1.0000	0.0000	1.9392	2.1213	11.3346	4.8392
AGKEL	1.0000	0.0000	1.9265	2.0342	10.2364	4.7723
AGKFA	1.0000	0.0000	1.9107	2.5164	17.9460	5.1429
AGKFG	1.0000	0.0000	1.9162	2.5843	19.4139	5.1951
AGKND	1.0000	0.0000	1.9381	1.9935	9.7578	4.7409
AGKQY	1.0000	0.0000	1.9395	2.6275	20.4084	5.2282
AGLPS	1.0000	0.0000	1.9844	1.8339	8.0829	4.6183
AGLSA	1.0000	0.0000	2.0041	1.9453	9.2203	4.7039
AGLSS	1.0000	0.0000	1.9959	1.5461	5.7209	4.3971
AGNDF	1.0000	0.0000	1.9631	2.2662	13.4223	4.9506
AGNKY	1.0000	0.0000	2.0043	2.3581	14.9365	5.0212
AGNND	1.0000	0.0000	1.9573	1.8706	8.4418	4.6465
AGNRS	1.0000	0.0000	2.0208	1.9552	9.3288	4.7116
AGPAA	1.0000	0.0000	1.8830	2.5086	17.7857	5.1369
AGPHR	1.0000	0.0000	1.9193	2.8117	25.2509	5.3698
AGPLF	1.0000	0.0000	1.9454	2.3177	14.2502	4.9901
AGQLN	1.0000	0.0000	1.9590	1.9917	9.7376	4.7396
AGRAL	1.0000	0.0000	1.9430	2.3900	15.4992	5.0457
AGRST	1.0000	0.0000	2.0084	2.1500	11.7220	4.8613
AGSCN	1.0000	0.0000	2.1547	2.4526	16.6663	5.0938
AGSGF	1.0000	0.0000	2.0450	2.3733	15.2016	5.0329
AGSNR	1.0000	0.0000	2.0208	1.9552	9.3288	4.7116
AGTSA	1.0000	0.0000	1.9992	2.1046	11.1152	4.8263
AHAQQ	1.0000	0.0000	1.9070	2.7262	22.8771	5.3042
AHAVR	1.0000	0.0000	1.8981	2.9179	28.5457	5.4515
AHDKN	1.0000	0.0000	1.9845	2.1831	12.1837	4.8867
AHEEK	1.0000	0.0000	1.9420	2.3774	15.2738	5.0360
AHEVL	1.0000	0.0000	1.9848	2.4748	17.1023	5.1109
AHFNL	1.0000	0.0000	2.0315	2.3076	14.0853	4.9824
AHFSQ	1.0000	0.0000	2.0739	2.4533	16.6807	5.0944
AHFVI	1.0000	0.0000	1.9162	2.8631	26.7965	5.4094
AHGEF	1.0000	0.0000	1.9249	2.8401	26.0927	5.3917
AHGQQ	1.0000	0.0000	1.9086	2.7941	24.7441	5.3563
AHHEI	1.0000	0.0000	1.9631	2.8513	26.4343	5.4003
AHLIR	1.0000	0.0000	1.9807	2.4858	17.3210	5.1194
AHLQD	1.0000	0.0000	1.9712	2.3651	15.0581	5.0266
AHNDA	1.0000	0.0000	1.9929	2.3713	15.1670	5.0314
AHNQE	1.0000	0.0000	1.9876	2.3348	14.5373	5.0033
AHSLL	1.0000	0.0000	2.0271	1.8594	8.3311	4.6379
AHTMK	1.0000	0.0000	1.9904	2.7709	24.0892	5.3385
AHVGP	1.0000	0.0000	1.9201	2.8289	25.7593	5.3831
AHVNP	1.0000	0.0000	2.0031	2.4500	16.6164	5.0918
AIANS	1.0000	0.0000	1.9764	1.7480	7.2977	4.5523
AIDNI	1.0000	0.0000	1.9143	1.9261	9.0135	4.6891
AIECA	1.0000	0.0000	1.9968	2.8790	27.2924	5.4216
AIEKS	1.0000	0.0000	1.9471	1.7488	7.3047	4.5529
AIFTT	1.0000	0.0000	1.8913	2.3103	14.1284	4.9844
AIHEL	1.0000	0.0000	1.9681	2.3182	14.2600	4.9906
AIHFG	1.0000	0.0000	1.9165	2.8683	26.9568	5.4134
AIKKD	1.0000	0.0000	1.8869	1.9546	9.3216	4.7111
AIKNS	1.0000	0.0000	1.9464	1.5598	5.8173	4.4076
AIKQS	1.0000	0.0000	1.9589	1.8291	8.0374	4.6146
AIKRR	1.0000	0.0000	1.9032	2.3610	14.9870	5.0235
AIKTE	1.0000	0.0000	1.8831	2.0317	10.2064	4.7704
AILHN	1.0000	0.0000	1.9999	2.1292	11.4408	4.8453
AILKP	1.0000	0.0000	1.9027	1.8832	8.5684	4.6562
AILSN	1.0000	0.0000	1.9437	1.4725	5.2272	4.3405
AILTT	1.0000	0.0000	1.9017	1.9502	9.2736	4.7077
AILVY	1.0000	0.0000	1.9784	2.4829	17.2620	5.1171
AIMSI	1.0000	0.0000	2.0382	2.2309	12.8818	4.9234
AINSD	1.0000	0.0000	1.9531	1.6207	6.2631	4.4544
AIPMC	1.0000	0.0000	2.0365	3.1554	37.5400	5.6340
AIQHV	1.0000	0.0000	1.9166	2.7368	23.1596	5.3123
AIQIL	1.0000	0.0000	1.9080	2.0472	10.3928	4.7822
AIRDM	1.0000	0.0000	1.9299	2.6421	20.7576	5.2395
AIRES	1.0000	0.0000	1.9794	1.9825	9.6328	4.7325
AIRNN	1.0000	0.0000	1.9558	1.8816	8.5528	4.6550
AISKD	1.0000	0.0000	1.9466	1.7436	7.2591	4.5489
AISNM	1.0000	0.0000	2.0451	2.0137	9.9925	4.7565
AITLL	1.0000	0.0000	1.9131	1.7909	7.6808	4.5853
AIVNQ	1.0000	0.0000	1.9422	2.1682	11.9736	4.8753
AIWPK	1.0000	0.0000	2.0745	2.9684	30.2597	5.4903
AIWSL	1.0000	0.0000	2.1678	2.5933	19.6173	5.2020
AIYWI	1.0000	0.0000	2.0919	3.4115	50.4334	5.8309
AKALQ	1.0000	0.0000	1.9200	2.0467	10.3868	4.7818
AKASD	1.0000	0.0000	1.9630	1.8374	8.1167	4.6210
AKATP	1.0000	0.0000	1.8899	2.1363	11.5351	4.8507
AKDAN	1.0000	0.0000	1.9249	1.9256	9.0082	4.6887
AKESA	1.0000	0.0000	1.9635	1.8427	8.1673	4.6250
AKETL	1.0000	0.0000	1.9005	1.8501	8.2392	4.6307
AKFAF	1.0000	0.0000	1.9129	2.5330	18.2954	5.1557
AKFKS	1.0000	0.0000	1.9783	1.8611	8.3475	4.6392
AKFQR	1.0000	0.0000	1.9071	2.4522	16.6599	5.0936
AKGTS	1.0000	0.0000	1.9791	1.9164	8.9109	4.6817
AKHSN	1.0000	0.0000	2.0317	1.9112	8.8572	4.6777
AKICN	1.0000	0.0000	2.0609	2.5018	17.6456	5.1317
AKIPP	1.0000	0.0000	1.8829	2.0473	10.3944	4.7823
AKKDF	1.0000	0.0000	1.9104	2.1330	11.4909	4.8482
AKLFI	1.0000	0.0000	1.9311	2.0791	10.7891	4.8068
AKLLH	1.0000	0.0000	1.9862	2.0704	10.6801	4.8001
AKLLV	1.0000	0.0000	1.9376	1.8756	8.4922	4.6504
AKLPN	1.0000	0.0000	1.9143	1.6659	6.6143	4.4892
AKLYI	1.0000	0.0000	1.9674	2.2319	12.8969	4.9242
AKMAN	1.0000	0.0000	1.9994	2.3186	14.2651	4.9908
AKNDF	1.0000	0.0000	1.9417	2.0101	9.9505	4.7537
AKNGK	1.0000	0.0000	1.9380	1.9326	9.0831	4.6941
AKNHK	1.0000	0.0000	1.9850	2.1222	11.3475	4.8399
AKNLQ	1.0000	0.0000	1.9245	1.7356	7.1903	4.5427
AKNNP	1.0000	0.0000	1.9200	1.6304	6.3370	4.4619
AKNNR	1.0000	0.0000	1.9488	1.7873	7.6473	4.5825
AKPLL	1.0000	0.0000	1.9077	1.7015	6.9026	4.5165
AKQNR	1.0000	0.0000	1.9408	2.0566	10.5085	4.7895
AKQNV	1.0000	0.0000	1.9443	2.0739	10.7231	4.8027
AKQSA	1.0000	0.0000	1.9746	1.9230	8.9810	4.6868
AKSAK	1.0000	0.0000	1.9590	1.7765	7.5502	4.5742
AKSES	1.0000	0.0000	1.9585	1.4435	5.0431	4.3182
AKSIN	1.0000	0.0000	1.9464	1.5598	5.8173	4.4076
AKSSK	1.0000	0.0000	1.9485	1.3773	4.6443	4.2674
AKSTA	1.0000	0.0000	1.9641	1.8485	8.2235	4.6295
AKTIP	1.0000	0.0000	1.8830	2.0424	10.3350	4.7786
AKTQD	1.0000	0.0000	1.8862	2.0786	10.7828	4.8064
AKVSE	1.0000	0.0000	1.9773	1.9054	8.7964	4.6733
AKWES	1.0000	0.0000	2.1599	2.6524	21.0059	5.2474
AKYET	1.0000	0.0000	1.9366	2.3630	15.0203	5.0249
AKYHS	1.0000	0.0000	2.1072	2.4597	16.8041	5.0993
AKYNT	1.0000	0.0000	1.9796	2.1740	12.0540	4.8797
ALAES	1.0000	0.0000	1.9674	1.7553	7.3617	4.5579
ALAEY	1.0000	0.0000	1.9702	2.3919	15.5337	5.0472
ALAPP	1.0000	0.0000	1.9122	2.0538	10.4741	4.7873
ALDRI	1.0000	0.0000	1.9201	2.1009	11.0680	4.8235
ALEHY	1.0000	0.0000	2.0238	2.6495	20.9342	5.2452
ALEKM	1.0000	0.0000	1.9739	2.2320	12.8985	4.9243
ALFSP	1.0000	0.0000	1.9885	1.8506	8.2440	4.6311
ALFSV	1.0000	0.0000	2.0225	2.0247	10.1223	4.7649
ALGLE	1.0000	0.0000	1.9403	1.9469	9.2377	4.7052
ALGVS	1.0000	0.0000	2.0184	2.0080	9.9264	4.7521
ALHPR	1.0000	0.0000	1.9813	2.4683	16.9723	5.1059
ALIAI	1.0000	0.0000	1.9132	2.0889	10.9135	4.8143
ALIAS	1.0000	0.0000	1.9713	1.7835	7.6135	4.5796
ALISY	1.0000	0.0000	2.0314	2.0209	10.0775	4.7620
ALITL	1.0000	0.0000	1.9131	1.7909	7.6808	4.5853
ALKGK	1.0000	0.0000	1.9276	1.9681	9.4713	4.7215
ALKKV	1.0000	0.0000	1.9265	1.9629	9.4139	4.7175
ALKNA	1.0000	0.0000	1.9323	1.7773	7.5574	4.5748
ALKPD	1.0000	0.0000	1.9006	1.8497	8.2357	4.6304
ALKQP	1.0000	0.0000	1.9083	1.9353	9.1120	4.6962
ALKVQ	1.0000	0.0000	1.9310	2.1094	11.1785	4.8301
ALLKS	1.0000	0.0000	1.9280	1.4137	4.8599	4.2953
ALLSN	1.0000	0.0000	1.9238	1.2908	4.1627	4.2009
ALLSV	1.0000	0.0000	1.9756	1.6646	6.6036	4.4882
ALLTN	1.0000	0.0000	1.9163	1.5737	5.9166	4.4183
ALNGT	1.0000	0.0000	1.9501	1.9172	8.9193	4.6823
ALNNE	1.0000	0.0000	1.9196	1.5324	5.6260	4.3865
ALNNT	1.0000	0.0000	1.9205	1.5382	5.6659	4.3910
ALNQG	1.0000	0.0000	1.9590	1.9917	9.7376	4.7396
ALNQT	1.0000	0.0000	1.9285	1.8075	7.8336	4.5980
ALNQV	1.0000	0.0000	1.9578	1.9865	9.6787	4.7356
ALNTV	1.0000	0.0000	1.9489	1.9120	8.8651	4.6783
ALPGM	1.0000	0.0000	1.9872	2.4988	17.5838	5.1293
ALPKP	1.0000	0.0000	1.9015	1.8656	8.3924	4.6427
ALQHT	1.0000	0.0000	1.9708	2.3762	15.2523	5.0351
ALQLE	1.0000	0.0000	1.9196	1.8373	8.1152	4.6209
ALQMP	1.0000	0.0000	1.9727	2.3892	15.4843	5.0451
ALQQF	1.0000	0.0000	1.9327	2.2777	13.6027	4.9594
ALQQQ	1.0000	0.0000	1.9148	2.1514	11.7407	4.8623
ALRPT	1.0000	0.0000	1.9196	2.0944	10.9840	4.8185
ALRQI	1.0000	0.0000	1.9234	2.1865	12.2317	4.8893
ALSGN	1.0000	0.0000	1.9798	1.6342	6.3663	4.4648
ALSGS	1.0000	0.0000	1.9959	1.5461	5.7209	4.3971
ALSKL	1.0000	0.0000	1.9280	1.4137	4.8599	4.2953
ALSNL	1.0000	0.0000	1.9238	1.2908	4.1627	4.2009
ALSSG	1.0000	0.0000	1.9959	1.5461	5.7209	4.3971
ALSTL	1.0000	0.0000	1.9376	1.4856	5.3122	4.3506
ALSVN	1.0000	0.0000	1.9785	1.6291	6.3268	4.4609
ALTFP	1.0000	0.0000	1.9270	2.1335	11.4975	4.8486
ALTRA	1.0000	0.0000	1.9280	2.2058	12.5103	4.9041
ALTSN	1.0000	0.0000	1.9397	1.4500	5.0844	4.3233
ALVRQ	1.0000	0.0000	1.9388	2.3431	14.6775	5.0097
ALYEQ	1.0000	0.0000	1.9658	2.3502	14.7987	5.0151
ALYES	1.0000	0.0000	2.0275	1.9927	9.7490	4.7403
AMCKH	1.0000	0.0000	2.0908	3.4300	51.5165	5.8451
AMDSI	1.0000	0.0000	2.0352	2.1975	12.3890	4.8977
AMFDE	1.0000	0.0000	1.9391	2.6530	21.0198	5.2479
AMGEA	1.0000	0.0000	1.9236	2.7637	23.8881	5.3329
AMGNQ	1.0000	0.0000	2.0081	2.5329	18.2927	5.1556
AMKMK	1.0000	0.0000	2.0093	2.7071	22.3772	5.2895
AMLSS	1.0000	0.0000	2.0492	1.7439	7.2617	4.5491
AMLTG	1.0000	0.0000	1.9874	2.4939	17.4846	5.1256
AMNES	1.0000	0.0000	2.0408	1.9855	9.6666	4.7348
AMPED	1.0000	0.0000	1.9327	2.4570	16.7531	5.0973
AMPNV	1.0000	0.0000	2.0052	2.4581	16.7735	5.0981
AMQIK	1.0000	0.0000	1.9403	2.4940	17.4872	5.1257
AMRIF	1.0000	0.0000	1.9174	2.8540	26.5152	5.4024
ANAHF	1.0000	0.0000	2.0128	2.5832	19.3890	5.1942
ANALL	1.0000	0.0000	1.9366	1.6900	6.8083	4.5077
ANAPC	1.0000	0.0000	2.0686	2.6725	21.4988	5.2628
ANASQ	1.0000	0.0000	1.9857	1.8001	7.7651	4.5923
ANATL	1.0000	0.0000	1.9359	1.8493	8.2313	4.6301
ANAVL	1.0000	0.0000	1.9648	2.0283	10.1650	4.7677
ANCKS	1.0000	0.0000	2.1047	2.1965	12.3748	4.8970
ANCSE	1.0000	0.0000	2.1126	2.2626	13.3659	4.9478
ANDPT	1.0000	0.0000	1.9114	1.8861	8.5979	4.6584
ANEEP	1.0000	0.0000	1.9114	1.8855	8.5924	4.6580
ANEET	1.0000	0.0000	1.9111	1.8806	8.5429	4.6542
ANEIA	1.0000	0.0000	1.9259	2.0251	10.1278	4.7653
ANENE	1.0000	0.0000	1.9237	1.6859	6.7744	4.5045
ANEPF	1.0000	0.0000	1.9409	2.0921	10.9551	4.8168
ANESE	1.0000	0.0000	1.9494	1.5977	6.0914	4.4368
ANETG	1.0000	0.0000	1.9373	2.0706	10.6823	4.8002
ANETS	1.0000	0.0000	1.9503	1.6035	6.1343	4.4412
ANFQD	1.0000	0.0000	1.9460	2.1566	11.8118	4.8663
ANFTA	1.0000	0.0000	1.9513	2.2093	12.5619	4.9069
ANGHA	1.0000	0.0000	2.0097	2.5665	19.0189	5.1814
ANGPN	1.0000	0.0000	1.9588	1.8865	8.6022	4.6587
ANHKQ	1.0000	0.0000	1.9913	2.2687	13.4613	4.9525
ANHLY	1.0000	0.0000	2.0713	2.4605	16.8197	5.0999
ANIHQ	1.0000	0.0000	1.9879	2.3630	15.0219	5.0250
ANITC	1.0000	0.0000	2.0587	2.5737	19.1781	5.1870
ANKKE	1.0000	0.0000	1.9074	1.7426	7.2507	4.5481
ANKLT	1.0000	0.0000	1.9137	1.6611	6.5755	4.4854
ANKMT	1.0000	0.0000	1.9871	2.2023	12.4589	4.9014
ANKNK	1.0000	0.0000	1.9127	1.5536	5.7735	4.4029
ANKNR	1.0000	0.0000	1.9488	1.7873	7.6473	4.5825
ANLAS	1.0000	0.0000	1.9633	1.5663	5.8636	4.4126
ANLAT	1.0000	0.0000	1.9359	1.8493	8.2313	4.6301
ANLDK	1.0000	0.0000	1.9125	1.6500	6.4888	4.4770
ANLLS	1.0000	0.0000	1.9238	1.2908	4.1627	4.2009
ANLYS	1.0000	0.0000	2.0248	1.8037	7.7981	4.5951
ANNAS	2.0000	4.3853	1.9654	1.8318	11.4027	4.3853
ANNKT	1.0000	0.0000	1.9193	1.6255	6.2998	4.4581
ANNNK	1.0000	0.0000	1.9152	1.4307	4.9641	4.3084
ANNPF	1.0000	0.0000	1.9627	1.9031	8.7731	4.6715
ANNPV	1.0000	0.0000	1.9577	1.8813	8.5499	4.6548
ANNSV	1.0000	0.0000	1.9808	1.5935	6.0605	4.4335
ANPAS	1.0000	0.0000	1.9737	1.7305	7.1463	4.5388
ANPIP	1.0000	0.0000	1.9138	1.9244	8.9962	4.6879
ANQLV	1.0000	0.0000	1.9578	1.9865	9.6787	4.7356
ANRAK	1.0000	0.0000	1.9469	2.0983	11.0348	4.8216
ANRGS	1.0000	0.0000	2.0208	1.9552	9.3288	4.7116
ANRIG	1.0000	0.0000	1.9556	2.2606	13.3349	4.9463
ANRRH	1.0000	0.0000	2.0121	2.5896	19.5332	5.1991
ANRYQ	1.0000	0.0000	1.9968	2.4822	17.2483	5.1166
ANSAC	1.0000	0.0000	2.1371	2.3847	15.4037	5.0416
ANSDA	1.0000	0.0000	1.9715	1.7145	7.0115	4.5266
ANSDK	1.0000	0.0000	1.9410	1.5264	5.5846	4.3819
ANSGH	1.0000	0.0000	2.0778	2.1673	11.9612	4.8746
ANSIV	1.0000	0.0000	1.9911	1.8107	7.8637	4.6005
ANSRI	1.0000	0.0000	1.9869	1.7935	7.7040	4.5872
ANSSE	1.0000	0.0000	1.9521	1.3206	4.3236	4.2237
ANSTD	1.0000	0.0000	1.9495	1.5983	6.0954	4.4372
ANTQE	1.0000	0.0000	1.9186	1.9610	9.3921	4.7160
ANTQT	1.0000	0.0000	1.9188	1.9668	9.4563	4.7204
ANVDQ	1.0000	0.0000	1.9416	2.1348	11.5147	4.8495
ANVWH	1.0000	0.0000	2.2098	3.3711	48.1378	5.7998
ANWIS	1.0000	0.0000	2.1728	2.5578	18.8267	5.1747
ANWSR	1.0000	0.0000	2.2063	2.6971	22.1194	5.2818
ANYMN	1.0000	0.0000	2.0859	2.4330	16.2933	5.0788
APCLE	1.0000	0.0000	2.0424	2.5859	19.4509	5.1963
APDDC	1.0000	0.0000	2.0046	2.7289	22.9483	5.3062
APDIK	1.0000	0.0000	1.8832	2.0314	10.2022	4.7701
APFTT	1.0000	0.0000	1.8924	2.2927	13.8430	4.9710
APGFQ	1.0000	0.0000	1.8898	2.5515	18.6898	5.1698
APGLE	1.0000	0.0000	1.9237	2.1110	11.1999	4.8313
APGSI	1.0000	0.0000	1.9853	2.0156	10.0148	4.7579
APHGG	1.0000	0.0000	1.9204	2.8341	25.9134	5.3871
APIES	1.0000	0.0000	1.9525	1.8256	8.0038	4.6119
APIRQ	1.0000	0.0000	1.8822	2.3506	14.8068	5.0155
APIST	1.0000	0.0000	1.9531	1.8314	8.0590	4.6164
APKGS	1.0000	0.0000	1.9796	1.9212	8.9624	4.6854
APKQH	1.0000	0.0000	1.9396	2.4684	16.9747	5.1060
APKYN	1.0000	0.0000	1.9799	2.1788	12.1229	4.8834
APLAP	1.0000	0.0000	1.9122	2.0538	10.4741	4.7873
APLDE	1.0000	0.0000	1.9002	1.9158	8.9054	4.6813
APNCS	1.0000	0.0000	2.1143	2.2733	13.5330	4.9560
APNES	1.0000	0.0000	1.9510	1.6084	6.1706	4.4450
APNNS	1.0000	0.0000	1.9421	1.4194	4.8947	4.2997
APNSM	1.0000	0.0000	2.0423	1.9961	9.7887	4.7430
APPLM	1.0000	0.0000	1.9699	2.3195	14.2807	4.9915
APPRI	1.0000	0.0000	1.8847	2.2810	13.6550	4.9619
APRAS	1.0000	0.0000	1.9946	2.0870	10.8894	4.8128
APRGP	1.0000	0.0000	1.8920	2.4427	16.4773	5.0863
APRRE	1.0000	0.0000	1.8909	2.4096	15.8566	5.0608
APRST	1.0000	0.0000	1.9780	1.9707	9.5005	4.7235
APSAT	1.0000	0.0000	1.9685	1.9253	9.0050	4.6885
APSDI	1.0000	0.0000	1.9520	1.8204	7.9541	4.6079
APSPN	1.0000	0.0000	1.9526	1.6191	6.2508	4.4532
APSQI	1.0000	0.0000	1.9633	1.9059	8.8021	4.6737
APSSF	1.0000	0.0000	2.0166	1.7269	7.1157	4.5360
APSVL	1.0000	0.0000	1.9832	1.8287	8.0335	4.6143
APTNA	1.0000	0.0000	1.9251	2.0134	9.9890	4.7563
APTYS	1.0000	0.0000	2.0265	2.1626	11.8956	4.8710
APVAE	1.0000	0.0000	1.8890	2.3814	15.3457	5.0391
APYNL	1.0000	0.0000	1.9929	2.0915	10.9467	4.8163
AQDPS	1.0000	0.0000	1.9599	1.8725	8.4608	4.6480
AQENG	1.0000	0.0000	1.9427	2.1452	11.6555	4.8575
AQKKP	1.0000	0.0000	1.8910	2.0226	10.0977	4.7633
AQKRA	1.0000	0.0000	1.8975	2.3677	15.1030	5.0286
AQKRQ	1.0000	0.0000	1.8954	2.3259	14.3881	4.9965
AQLGR	1.0000	0.0000	1.9397	2.3482	14.7658	5.0136
AQLNT	1.0000	0.0000	1.9285	1.8075	7.8336	4.5980
AQLSF	1.0000	0.0000	1.9998	1.9202	8.9515	4.6846
AQMDM	1.0000	0.0000	1.9606	2.9145	28.4318	5.4488
AQNIN	1.0000	0.0000	1.9385	1.7944	7.7125	4.5879
AQNSD	1.0000	0.0000	1.9627	1.6728	6.6691	4.4945
AQPKD	1.0000	0.0000	1.8861	2.0835	10.8447	4.8101
AQPPL	1.0000	0.0000	1.9067	2.0121	9.9736	4.7552
AQPTW	1.0000	0.0000	2.0600	3.0925	34.9137	5.5857
AQQGF	1.0000	0.0000	1.8802	2.6211	20.2589	5.2234
AQQMV	1.0000	0.0000	1.9101	2.7971	24.8286	5.3586
AQSAA	1.0000	0.0000	1.9935	2.1112	11.2019	4.8314
AQSDY	1.0000	0.0000	2.0346	2.2212	12.7375	4.9160
AQSRT	1.0000	0.0000	1.9870	2.0404	10.3105	4.7770
AQTDH	1.0000	0.0000	1.9270	2.5244	18.1127	5.1490
AQTDQ	1.0000	0.0000	1.8786	2.2251	12.7944	4.9190
AQTRD	1.0000	0.0000	1.8862	2.3123	14.1614	4.9860
AQVLR	1.0000	0.0000	1.9388	2.3431	14.6775	5.0097
AQYIC	1.0000	0.0000	2.0155	3.1967	39.3723	5.6658
ARDVA	1.0000	0.0000	1.8882	2.5330	18.2954	5.1557
ARELE	1.0000	0.0000	1.9194	2.0779	10.7743	4.8059
ARFLA	1.0000	0.0000	1.9459	2.4066	15.8016	5.0585
ARFTE	1.0000	0.0000	1.8965	2.4438	16.4981	5.0871
ARHSA	1.0000	0.0000	2.0718	2.4560	16.7324	5.0964
ARITS	1.0000	0.0000	1.9799	1.9883	9.6986	4.7370
ARKAP	1.0000	0.0000	1.8994	2.2980	13.9285	4.9750
ARKQN	1.0000	0.0000	1.9408	2.0566	10.5085	4.7895
ARKST	1.0000	0.0000	1.9739	1.8939	8.6781	4.6644
ARLFR	1.0000	0.0000	1.9513	2.4521	16.6575	5.0935
ARLLK	1.0000	0.0000	1.9338	1.8584	8.3205	4.6371
ARNSA	1.0000	0.0000	2.0049	1.8873	8.6107	4.6594
ARNTA	1.0000	0.0000	1.9438	2.1703	12.0022	4.8768
ARPEP	1.0000	0.0000	1.8866	2.2528	13.2137	4.9402
ARPHP	1.0000	0.0000	1.9276	2.6324	20.5249	5.2320
ARQET	1.0000	0.0000	1.8855	2.3175	14.2480	4.9900
ARQFG	1.0000	0.0000	1.8780	2.7083	22.4086	5.2904
ARQLV	1.0000	0.0000	1.9388	2.3431	14.6775	5.0097
ARRID	1.0000	0.0000	1.8897	2.4219	16.0846	5.0703
ARSAL	1.0000	0.0000	1.9987	1.9229	8.9797	4.6867
ARSDQ	1.0000	0.0000	1.9862	2.0294	10.1779	4.7685
ARSSM	1.0000	0.0000	2.1021	2.0649	10.6108	4.7958
ARSYE	1.0000	0.0000	2.0516	2.3137	14.1847	4.9871
ARTEA	1.0000	0.0000	1.8874	2.3593	14.9561	5.0221
ARTPL	1.0000	0.0000	1.9196	2.0944	10.9840	4.8185
ARYLP	1.0000	0.0000	1.9761	2.4480	16.5793	5.0903
ASAEP	1.0000	0.0000	1.9680	1.9195	8.9437	4.6841
ASAET	1.0000	0.0000	1.9675	1.9146	8.8923	4.6803
ASAGT	1.0000	0.0000	1.9992	2.1046	11.1152	4.8263
ASALL	1.0000	0.0000	1.9606	1.6019	6.1221	4.4399
ASANT	1.0000	0.0000	1.9730	1.7256	7.1047	4.5350
ASAPD	1.0000	0.0000	1.9676	1.9142	8.8886	4.6800
ASAPF	1.0000	0.0000	2.0034	2.1261	11.3986	4.8429
ASAPG	1.0000	0.0000	1.9996	2.1094	11.1789	4.8301
ASASM	1.0000	0.0000	2.0903	2.0194	10.0598	4.7609
ASASS	1.0000	0.0000	1.9878	1.3545	4.5130	4.2498
ASDAD	1.0000	0.0000	1.9661	1.8983	8.7231	4.6678
ASDML	1.0000	0.0000	2.0346	2.0158	10.0169	4.7581
ASDNA	1.0000	0.0000	1.9715	1.7145	7.0115	4.5266
ASDNK	1.0000	0.0000	1.9410	1.5264	5.5846	4.3819
ASDPS	1.0000	0.0000	1.9691	1.5150	5.5076	4.3732
ASEKD	1.0000	0.0000	1.9429	1.7154	7.0183	4.5272
ASENN	1.0000	0.0000	1.9402	1.4087	4.8301	4.2915
ASERQ	1.0000	0.0000	1.9865	2.0346	10.2407	4.7726
ASETK	1.0000	0.0000	1.9442	1.7264	7.1115	4.5357
ASEVG	1.0000	0.0000	2.0119	2.1615	11.8800	4.8701
ASFDL	1.0000	0.0000	1.9865	1.8346	8.0899	4.6189
ASFNY	1.0000	0.0000	2.0764	2.1638	11.9116	4.8718
ASGDQ	1.0000	0.0000	1.9912	2.0518	10.4492	4.7858
ASGIM	1.0000	0.0000	2.0665	2.3927	15.5475	5.0478
ASGPD	1.0000	0.0000	1.9822	1.9821	9.6287	4.7322
ASHKR	1.0000	0.0000	2.0564	2.2678	13.4469	4.9518
ASHLP	1.0000	0.0000	2.0344	2.0236	10.1090	4.7641
ASHNP	1.0000	0.0000	2.0401	1.9880	9.6958	4.7368
ASILP	1.0000	0.0000	1.9511	1.6722	6.6639	4.4940
ASIPL	1.0000	0.0000	1.9511	1.6722	6.6639	4.4940
ASIQL	1.0000	0.0000	1.9628	1.7418	7.2439	4.5475
ASITI	1.0000	0.0000	1.9552	1.8489	8.2283	4.6299
ASKFQ	1.0000	0.0000	1.9934	2.0075	9.9207	4.7518
ASKGD	1.0000	0.0000	1.9780	1.9053	8.7957	4.6732
ASKKS	1.0000	0.0000	1.9485	1.3773	4.6443	4.2674
ASKNT	1.0000	0.0000	1.9427	1.5374	5.6604	4.3904
ASKQA	1.0000	0.0000	1.9746	1.9230	8.9810	4.6868
ASKWS	1.0000	0.0000	2.1777	2.3753	15.2369	5.0344
ASKYN	1.0000	0.0000	2.0262	1.8910	8.6484	4.6622
ASLAE	1.0000	0.0000	1.9674	1.7553	7.3617	4.5579
ASLAK	1.0000	0.0000	1.9612	1.6892	6.8017	4.5071
ASLEN	1.0000	0.0000	1.9387	1.4443	5.0481	4.3188
ASLFT	1.0000	0.0000	1.9879	1.8457	8.1964	4.6273
ASLHK	1.0000	0.0000	2.0270	1.9468	9.2362	4.7050
ASLKE	1.0000	0.0000	1.9386	1.5671	5.8693	4.4133
ASLLR	1.0000	0.0000	1.9714	1.6473	6.4678	4.4749
ASLNS	1.0000	0.0000	1.9319	1.1671	3.5452	4.1058
ASLPI	1.0000	0.0000	1.9511	1.6722	6.6639	4.4940
ASLQL	1.0000	0.0000	1.9515	1.5601	5.8195	4.4079
ASLQN	1.0000	0.0000	1.9540	1.5246	5.5726	4.3806
ASMAQ	1.0000	0.0000	2.0584	2.3769	15.2651	5.0356
ASMCT	1.0000	0.0000	2.1973	2.8451	26.2453	5.3956
ASMMA	1.0000	0.0000	2.1315	2.6843	21.7947	5.2719
ASMNA	1.0000	0.0000	2.0635	2.1075	11.1542	4.8286
ASNAL	1.0000	0.0000	1.9633	1.5663	5.8636	4.4126
ASNMC	1.0000	0.0000	2.2136	2.6503	20.9556	5.2458
ASNMG	1.0000	0.0000	2.0801	2.1754	12.0750	4.8808
ASNNP	1.0000	0.0000	1.9421	1.4194	4.8947	4.2997
ASNPK	1.0000	0.0000	1.9435	1.5423	5.6942	4.3941
ASNSK	1.0000	0.0000	1.9410	1.2545	3.9731	4.1729
ASNSL	2.0000	4.1058	1.9319	1.4681	7.3530	4.1058
ASNSN	1.0000	0.0000	1.9304	1.1316	3.3816	4.0785
ASNTA	1.0000	0.0000	1.9730	1.7256	7.1047	4.5350
ASPLN	1.0000	0.0000	1.9405	1.4549	5.1152	4.3270
ASPSD	1.0000	0.0000	1.9691	1.5150	5.5076	4.3732
ASPTP	1.0000	0.0000	1.9510	1.8139	7.8929	4.6029
ASQDL	1.0000	0.0000	1.9582	1.7083	6.9597	4.5218
ASQIS	1.0000	0.0000	1.9889	1.6181	6.2438	4.4525
ASQSL	2.0000	4.3128	1.9688	1.7375	10.1916	4.3128
ASQYF	1.0000	0.0000	2.0683	2.4331	16.2944	5.0789
ASRDL	1.0000	0.0000	1.9771	1.7956	7.7231	4.5888
ASREG	1.0000	0.0000	2.0081	2.1442	11.6430	4.8568
ASRGD	1.0000	0.0000	2.0078	2.1390	11.5719	4.8528
ASRGM	1.0000	0.0000	2.0877	2.5320	18.2732	5.1549
ASRRH	1.0000	0.0000	2.0805	2.5014	17.6380	5.1314
ASSAS	1.0000	0.0000	1.9878	1.3545	4.5130	4.2498
ASSDI	1.0000	0.0000	1.9723	1.5326	5.6271	4.3867
ASSDN	1.0000	0.0000	1.9511	1.3153	4.2949	4.2197
ASSEV	1.0000	0.0000	2.0091	1.6944	6.8442	4.5111
ASSIG	1.0000	0.0000	2.0154	1.7278	7.1234	4.5367
ASSIS	1.0000	0.0000	1.9655	1.2607	4.0050	4.1777
ASSKT	1.0000	0.0000	1.9595	1.4492	5.0793	4.3226
ASSNQ	1.0000	0.0000	1.9691	1.4009	4.7833	4.2855
ASSQI	1.0000	0.0000	1.9889	1.6181	6.2438	4.4525
ASSSA	1.0000	0.0000	1.9878	1.3545	4.5130	4.2498
ASSVL	1.0000	0.0000	1.9945	1.5409	5.6849	4.3931
ASSVY	1.0000	0.0000	2.0987	2.0538	10.4742	4.7873
ASTFK	1.0000	0.0000	1.9831	1.9330	9.0876	4.6945
ASTHP	1.0000	0.0000	2.0320	2.1828	12.1794	4.8865
ASTTR	1.0000	0.0000	1.9776	1.9658	9.4460	4.7197
ASVMV	1.0000	0.0000	2.0902	2.5441	18.5309	5.1642
ASVSQ	1.0000	0.0000	2.0247	1.7747	7.5339	4.5728
ASYKF	1.0000	0.0000	2.0601	2.2866	13.7454	4.9663
ASYQQ	1.0000	0.0000	2.0436	2.3068	14.0717	4.9818
ASYSK	1.0000	0.0000	2.0470	1.8029	7.7907	4.5945
ASYSR	1.0000	0.0000	2.0940	2.0366	10.2643	4.7741
ATAPI	1.0000	0.0000	1.8800	2.2306	12.8773	4.9232
ATDEE	1.0000	0.0000	1.8777	2.0644	10.6049	4.7955
ATDEF	1.0000	0.0000	1.8944	2.2710	13.4977	4.9543
ATERL	1.0000	0.0000	1.9195	2.0837	10.8476	4.8103
ATFAG	1.0000	0.0000	1.8900	2.5883	19.5043	5.1982
ATFGS	1.0000	0.0000	2.0172	2.1891	12.2690	4.8913
ATGDY	1.0000	0.0000	1.9293	2.6138	20.0884	5.2177
ATGIT	1.0000	0.0000	1.8887	2.2936	13.8575	4.9717
ATGND	1.0000	0.0000	1.9372	2.0654	10.6169	4.7962
ATGPS	1.0000	0.0000	1.9831	1.9932	9.7544	4.7407
ATIHR	1.0000	0.0000	1.9257	2.6450	20.8277	5.2418
ATILA	1.0000	0.0000	1.9126	2.0665	10.6306	4.7971
ATIRD	1.0000	0.0000	1.8866	2.2602	13.3283	4.9459
ATKDI	1.0000	0.0000	1.8832	2.0265	10.1439	4.7663
ATKFS	1.0000	0.0000	1.9831	1.9330	9.0876	4.6945
ATLGS	1.0000	0.0000	1.9838	1.8290	8.0362	4.6145
ATLKG	1.0000	0.0000	1.9266	2.0400	10.3062	4.7767
ATLLD	1.0000	0.0000	1.9099	1.7575	7.3806	4.5596
ATLLK	1.0000	0.0000	1.9072	1.6966	6.8623	4.5128
ATLND	1.0000	0.0000	1.9174	1.7219	7.0738	4.5322
ATLYI	1.0000	0.0000	1.9629	2.3038	14.0230	4.9795
ATNNE	1.0000	0.0000	1.9244	1.6916	6.8217	4.5090
ATNNK	1.0000	0.0000	1.9193	1.6255	6.2998	4.4581
ATNSK	1.0000	0.0000	1.9427	1.5374	5.6604	4.3904
ATPCL	1.0000	0.0000	2.0423	2.5917	19.5817	5.2008
ATPDT	1.0000	0.0000	1.8773	2.0809	10.8114	4.8081
ATSFA	1.0000	0.0000	2.0031	2.1212	11.3337	4.8391
ATSIY	1.0000	0.0000	2.0283	2.1802	12.1417	4.8844
ATSKC	1.0000	0.0000	2.1035	2.3913	15.5221	5.0467
ATSNG	1.0000	0.0000	1.9890	1.7935	7.7040	4.5872
ATSSF	1.0000	0.0000	2.0157	1.7220	7.0743	4.5323
ATSSV	1.0000	0.0000	2.0100	1.7002	6.8919	4.5155
ATTHQ	1.0000	0.0000	1.9253	2.5354	18.3456	5.1575
ATTSM	1.0000	0.0000	2.0338	2.1861	12.2254	4.8890
ATVTT	1.0000	0.0000	1.8894	2.2660	13.4196	4.9504
ATYAR	1.0000	0.0000	1.9142	2.7187	22.6788	5.2984
ATYEA	1.0000	0.0000	1.9224	2.5511	18.6831	5.1696
ATYPQ	1.0000	0.0000	1.9198	2.5201	18.0230	5.1457
ATYRE	1.0000	0.0000	1.9258	2.5966	19.6930	5.2045
AVANI	1.0000	0.0000	1.9474	2.2100	12.5709	4.9073
AVDAR	1.0000	0.0000	1.8882	2.5330	18.2954	5.1557
AVDNQ	1.0000	0.0000	1.9416	2.1348	11.5147	4.8495
AVEAF	1.0000	0.0000	1.8908	2.5774	19.2586	5.1897
AVEDI	1.0000	0.0000	1.8895	2.2716	13.5074	4.9548
AVESE	1.0000	0.0000	1.9805	1.9715	9.5094	4.7241
AVFMD	1.0000	0.0000	1.9281	2.8378	26.0238	5.3899
AVIIK	1.0000	0.0000	1.8976	2.2390	13.0034	4.9296
AVIME	1.0000	0.0000	1.9305	2.6646	21.3048	5.2568
AVLMK	1.0000	0.0000	1.9945	2.4168	15.9897	5.0663
AVLRK	1.0000	0.0000	1.9438	2.1966	12.3771	4.8971
AVMRN	1.0000	0.0000	2.0170	2.6150	20.1153	5.2186
AVNAT	1.0000	0.0000	1.9470	2.1875	12.2464	4.8901
AVNEV	1.0000	0.0000	1.9576	2.2445	13.0868	4.9339
AVNKH	1.0000	0.0000	2.0086	2.3732	15.1996	5.0328
AVNKS	1.0000	0.0000	1.9801	1.7164	7.0271	4.5280
AVNTP	1.0000	0.0000	1.9366	2.0761	10.7515	4.8045
AVPIV	1.0000	0.0000	1.8910	2.4724	17.0534	5.1090
AVRES	1.0000	0.0000	2.0069	2.1391	11.5729	4.8529
AVRFS	1.0000	0.0000	2.0391	2.3457	14.7221	5.0117
AVRNF	1.0000	0.0000	1.9750	2.4338	16.3081	5.0794
AVSNK	1.0000	0.0000	1.9801	1.7164	7.0271	4.5280
AVTCT	1.0000	0.0000	2.0043	2.9251	28.7838	5.4570
AVTTY	1.0000	0.0000	1.9265	2.6197	20.2252	5.2223
AWKAD	1.0000	0.0000	2.0798	3.0464	33.1062	5.5502
AWKMG	1.0000	0.0000	2.1273	3.5073	56.3140	5.9045
AWMEI	1.0000	0.0000	2.1063	3.4117	50.4393	5.8310
AWNIN	1.0000	0.0000	2.1405	2.6459	20.8481	5.2424
AWPVW	1.0000	0.0000	2.2429	4.1230	114.4382	6.3777
AWTER	1.0000	0.0000	2.0671	3.1690	38.1349	5.6445
AYATN	1.0000	0.0000	1.9875	2.3621	15.0063	5.0243
AYCAN	1.0000	0.0000	2.1276	3.0212	32.1596	5.5309
AYCET	1.0000	0.0000	2.0378	3.0939	34.9731	5.5868
AYFGV	1.0000	0.0000	1.8905	3.0047	31.5516	5.5182
AYFSL	1.0000	0.0000	2.0691	2.1993	12.4159	4.8992
AYHNA	1.0000	0.0000	2.0480	2.7360	23.1368	5.3117
AYITL	1.0000	0.0000	1.9629	2.3038	14.0230	4.9795
AYKAS	1.0000	0.0000	2.0410	2.2021	12.4564	4.9013
AYKNV	1.0000	0.0000	2.0033	2.3530	14.8471	5.0173
AYLEY	1.0000	0.0000	2.0185	2.6293	20.4507	5.2296
AYNKQ	1.0000	0.0000	1.9860	2.2485	13.1484	4.9370
AYNKS	1.0000	0.0000	2.0262	1.8910	8.6484	4.6622
AYPIS	1.0000	0.0000	2.0287	2.1850	12.2111	4.8882
AYPLK	1.0000	0.0000	1.9668	2.2144	12.6359	4.9107
AYPVD	1.0000	0.0000	1.9278	2.6135	20.0819	5.2175
AYQLD	1.0000	0.0000	1.9660	2.3449	14.7089	5.0111
AYSEV	1.0000	0.0000	2.0555	2.3310	14.4722	5.0003
AYSLD	1.0000	0.0000	2.0269	1.9874	9.6891	4.7363
AYSTH	1.0000	0.0000	2.1074	2.5316	18.2645	5.1545
AYSWI	1.0000	0.0000	2.2544	3.1062	35.4704	5.5962
AYTHE	1.0000	0.0000	1.9632	2.8087	25.1644	5.3676
CAANE	1.0000	0.0000	2.0687	2.6618	21.2350	5.2546
CADPS	1.0000	0.0000	2.1070	2.4570	16.7528	5.0972
CAGSG	1.0000	0.0000	2.1710	2.8315	25.8364	5.3851
CALLT	1.0000	0.0000	2.0617	2.4276	16.1906	5.0746
CANSD	1.0000	0.0000	2.1118	2.2573	13.2846	4.9438
CAQKR	1.0000	0.0000	2.0154	2.9105	28.3018	5.4458
CASRD	1.0000	0.0000	2.1349	2.6139	20.0905	5.2178
CASTF	1.0000	0.0000	2.1452	2.6640	21.2892	5.2563
CATIH	1.0000	0.0000	2.0359	3.1424	36.9814	5.6240
CAVTC	1.0000	0.0000	2.0970	3.5842	61.5314	5.9636
CAYAT	1.0000	0.0000	2.0183	3.2160	40.2585	5.6806
CAYPL	1.0000	0.0000	2.1011	2.9454	29.4646	5.4726
CCAVT	1.0000	0.0000	2.0970	3.5842	61.5314	5.9636
CCAYP	1.0000	0.0000	2.1135	3.7637	75.6644	6.1016
CCEHH	1.0000	0.0000	2.1250	4.0308	102.9135	6.3069
CCNLS	1.0000	0.0000	2.2559	2.6519	20.9941	5.2470
CCSLY	1.0000	0.0000	2.3625	3.2004	39.5382	5.6686
CCSNK	1.0000	0.0000	2.2592	2.7393	23.2244	5.3142
CDIAD	1.0000	0.0000	2.0033	2.7465	23.4183	5.3197
CDIQI	1.0000	0.0000	1.9976	2.7382	23.1954	5.3133
CDMLK	1.0000	0.0000	2.1107	2.7696	24.0523	5.3375
CDNGK	1.0000	0.0000	2.0731	2.5363	18.3638	5.1581
CDNID	1.0000	0.0000	2.0449	2.4354	16.3377	5.0806
CDQDL	1.0000	0.0000	2.0367	2.5230	18.0848	5.1480
CDSKS	1.0000	0.0000	2.0952	1.9810	9.6161	4.7314
CDSPT	1.0000	0.0000	2.0873	2.3407	14.6377	5.0079
CEATL	1.0000	0.0000	2.0424	2.5811	19.3413	5.1926
CEDKP	1.0000	0.0000	2.0096	2.5460	18.5713	5.1656
CEHHD	1.0000	0.0000	2.0828	3.3607	47.5625	5.7918
CEHML	1.0000	0.0000	2.1655	3.2206	40.4707	5.6841
CELEI	1.0000	0.0000	2.0320	2.4814	17.2332	5.1160
CELGV	1.0000	0.0000	2.0713	2.8280	25.7303	5.3824
CEMQT	1.0000	0.0000	2.0457	3.0805	34.4361	5.5765
CENMS	1.0000	0.0000	2.1884	2.5283	18.1947	5.1520
CESTK	1.0000	0.0000	2.0818	2.2692	13.4689	4.9529
CETLR	1.0000	0.0000	2.0502	2.6265	20.3863	5.2275
CEVQK	1.0000	0.0000	2.0223	2.8057	25.0761	5.3652
CEYPQ	1.0000	0.0000	2.0376	3.0571	33.5178	5.5585
CFDDV	1.0000	0.0000	2.0165	2.9876	30.9357	5.5051
CFDYS	1.0000	0.0000	2.2080	2.8903	27.6511	5.4303
CFIEE	1.0000	0.0000	2.0122	2.8415	26.1352	5.3928
CFMKG	1.0000	0.0000	2.0613	3.3249	45.6398	5.7643
CFNGA	1.0000	0.0000	2.1005	2.9363	29.1584	5.4656
CGATG	1.0000	0.0000	1.9934	3.1145	35.8102	5.6026
CGFVY	1.0000	0.0000	1.9593	3.5475	58.9837	5.9354
CGIQS	1.0000	0.0000	2.1353	2.6280	20.4220	5.2287
CGKIP	1.0000	0.0000	2.0227	2.7694	24.0472	5.3373
CGLFG	1.0000	0.0000	2.0829	3.0398	32.8542	5.5451
CGSQP	1.0000	0.0000	2.1336	2.6105	20.0117	5.2152
CGSVP	1.0000	0.0000	2.1554	2.7150	22.5814	5.2955
CGYLR	1.0000	0.0000	2.1133	3.1701	38.1847	5.6454
CGYNM	1.0000	0.0000	2.1929	3.3548	47.2418	5.7873
CHESY	1.0000	0.0000	2.2594	3.0686	33.9650	5.5673
CHGEK	1.0000	0.0000	2.0719	3.1101	35.6321	5.5992
CHHRL	1.0000	0.0000	2.1592	3.3800	48.6336	5.8067
CHQLL	1.0000	0.0000	2.1354	2.7597	23.7792	5.3299
CHSQP	1.0000	0.0000	2.1873	2.8002	24.9171	5.3610
CIFLS	1.0000	0.0000	2.1333	2.4109	15.8800	5.0618
CIGQN	1.0000	0.0000	2.0757	2.7162	22.6129	5.2964
CIHFT	1.0000	0.0000	2.0394	3.2269	40.7674	5.6890
CIHYN	1.0000	0.0000	2.1813	3.1849	38.8417	5.6567
CIINN	1.0000	0.0000	2.0666	2.2851	13.7206	4.9651
CIKDN	1.0000	0.0000	2.0451	2.3745	15.2232	5.0338
CINAH	1.0000	0.0000	2.1283	2.9476	29.5399	5.4743
CINDG	1.0000	0.0000	2.0717	2.6306	20.4826	5.2307
CIPIT	1.0000	0.0000	1.9981	2.6796	21.6757	5.2683
CIPND	1.0000	0.0000	2.0457	2.4513	16.6421	5.0928
CISHK	1.0000	0.0000	2.1770	2.6712	21.4684	5.2619
CISLK	1.0000	0.0000	2.0803	2.1382	11.5605	4.8522
CISPE	1.0000	0.0000	2.0907	2.3684	15.1159	5.0291
CKAKN	1.0000	0.0000	2.0589	2.4075	15.8171	5.0592
CKANN	1.0000	0.0000	2.0759	2.2846	13.7127	4.9647
CKFLK	1.0000	0.0000	2.0654	2.5276	18.1797	5.1515
CKHLL	1.0000	0.0000	2.1270	2.6132	20.0753	5.2173
CKIAR	1.0000	0.0000	2.0186	2.8584	26.6495	5.4057
CKKPR	1.0000	0.0000	2.0305	2.6526	21.0111	5.2476
CKNTK	1.0000	0.0000	2.0414	2.2912	13.8183	4.9698
CKPFD	1.0000	0.0000	2.0283	2.7526	23.5845	5.3244
CKQNK	1.0000	0.0000	2.0513	2.3657	15.0690	5.0271
CKSDM	1.0000	0.0000	2.1755	2.6459	20.8483	5.2424
CKSIT	1.0000	0.0000	2.0857	2.2974	13.9185	4.9746
CKSSD	1.0000	0.0000	2.0952	1.9810	9.6161	4.7314
CKSSM	1.0000	0.0000	2.2029	2.3740	15.2144	5.0334
CKVFM	1.0000	0.0000	2.0610	3.3197	45.3689	5.7603
CKWPS	1.0000	0.0000	2.3224	3.2059	39.7911	5.6728
CLADT	1.0000	0.0000	2.0424	2.5758	19.2243	5.1885
CLAKS	1.0000	0.0000	2.1004	2.2320	12.8982	4.9243
CLARH	1.0000	0.0000	2.1117	3.1224	36.1415	5.6087
CLAVI	1.0000	0.0000	2.0594	2.7883	24.5778	5.3519
CLDMP	1.0000	0.0000	2.1046	2.8464	26.2831	5.3965
CLEEP	1.0000	0.0000	2.0311	2.4639	16.8862	5.1025
CLELF	1.0000	0.0000	2.0801	2.5063	17.7384	5.1352
CLEMS	1.0000	0.0000	2.1823	2.5638	18.9590	5.1793
CLEVN	1.0000	0.0000	2.0857	2.4490	16.5976	5.0911
CLIWY	1.0000	0.0000	2.3136	3.7727	76.4493	6.1085
CLLFG	1.0000	0.0000	2.1091	2.6963	22.0998	5.2812
CLPGH	1.0000	0.0000	2.1165	3.0335	32.6171	5.5403
CLSDD	1.0000	0.0000	2.0816	2.1656	11.9367	4.8732
CMHLV	1.0000	0.0000	2.1631	3.4054	50.0767	5.8262
CMNIV	1.0000	0.0000	2.1408	3.0184	32.0560	5.5288
CMRAD	1.0000	0.0000	2.0277	3.2788	43.2788	5.7289
CMTPS	1.0000	0.0000	2.1802	2.7337	23.0765	5.3099
CMYPQ	1.0000	0.0000	2.0491	3.4448	52.4060	5.8565
CNCAQ	1.0000	0.0000	2.2139	3.2849	43.5864	5.7336
CNDGS	1.0000	0.0000	2.1295	2.3252	14.3765	4.9960
CNDHS	1.0000	0.0000	2.1852	2.5149	17.9153	5.1417
CNGIR	1.0000	0.0000	2.0880	2.8034	25.0103	5.3635
CNHSK	1.0000	0.0000	2.1782	2.4540	16.6947	5.0949
CNIHQ	1.0000	0.0000	2.1237	2.9058	28.1507	5.4422
CNLSR	1.0000	0.0000	2.1143	2.1546	11.7848	4.8648
CNLVN	1.0000	0.0000	2.0947	2.2600	13.3256	4.9458
CNNDF	1.0000	0.0000	2.1001	2.4300	16.2365	5.0765
CNPFQ	1.0000	0.0000	2.0791	2.7153	22.5895	5.2957
CNRAM	1.0000	0.0000	2.1415	3.0950	35.0166	5.5876
CNREG	1.0000	0.0000	2.0886	2.7752	24.2082	5.3418
CNSAW	1.0000	0.0000	2.3592	3.1944	39.2680	5.6640
CNSEN	1.0000	0.0000	2.0763	1.9515	9.2880	4.7087
CNSPG	1.0000	0.0000	2.1319	2.3412	14.6449	5.0082
CNTGC	1.0000	0.0000	2.2253	3.2783	43.2540	5.7285
CNVDS	1.0000	0.0000	2.1281	2.3201	14.2904	4.9920
CNVKT	1.0000	0.0000	2.0723	2.5421	18.4890	5.1627
CNYNV	1.0000	0.0000	2.1776	2.7729	24.1445	5.3400
CPFIQ	1.0000	0.0000	2.0023	2.9325	29.0303	5.4627
CPHNA	1.0000	0.0000	2.1287	2.9300	28.9478	5.4608
CPKAQ	1.0000	0.0000	2.0134	2.7536	23.6125	5.3252
CPKFA	1.0000	0.0000	2.0262	2.8799	27.3201	5.4223
CPMIK	1.0000	0.0000	2.0673	2.9672	30.2155	5.4894
CPNAE	1.0000	0.0000	2.0578	2.5504	18.6670	5.1690
CPNDF	1.0000	0.0000	2.0748	2.6297	20.4614	5.2300
CPNKL	1.0000	0.0000	2.0488	2.2087	12.5532	4.9064
CPPLK	1.0000	0.0000	2.0331	2.4084	15.8344	5.0599
CPQSN	1.0000	0.0000	2.1045	2.2315	12.8910	4.9239
CPRSI	1.0000	0.0000	2.1207	2.5360	18.3574	5.1579
CPSLS	1.0000	0.0000	2.0908	1.9096	8.8401	4.6765
CPSSK	1.0000	0.0000	2.0984	1.9969	9.7977	4.7436
CPTET	1.0000	0.0000	2.0009	2.6289	20.4425	5.2294
CQNLQ	1.0000	0.0000	2.0740	2.4249	16.1393	5.0725
CQNNP	1.0000	0.0000	2.0730	2.3197	14.2834	4.9917
CQVNE	1.0000	0.0000	2.0746	2.6828	21.7569	5.2708
CQYTH	1.0000	0.0000	2.0496	3.4318	51.6267	5.8465
CRDVQ	1.0000	0.0000	1.9982	3.0341	32.6405	5.5408
CREQF	1.0000	0.0000	1.9986	3.0612	33.6751	5.5616
CRFTG	1.0000	0.0000	1.9935	3.1766	38.4692	5.6503
CRIDK	1.0000	0.0000	2.0207	2.7311	23.0051	5.3079
CRLLP	1.0000	0.0000	2.0717	2.4780	17.1642	5.1133
CRMFL	1.0000	0.0000	2.1233	3.2151	40.2163	5.6799
CRSLF	1.0000	0.0000	2.1634	2.5502	18.6631	5.1689
CSDPR	1.0000	0.0000	2.1174	2.5025	17.6595	5.1322
CSEAK	1.0000	0.0000	2.1028	2.3855	15.4181	5.0422
CSENG	1.0000	0.0000	2.1303	2.3305	14.4643	5.0000
CSESH	1.0000	0.0000	2.2112	2.4320	16.2739	5.0780
CSGAS	1.0000	0.0000	2.1823	2.3644	15.0460	5.0261
CSKQQ	1.0000	0.0000	2.1064	2.4241	16.1244	5.0719
CSLKN	1.0000	0.0000	2.0646	1.9209	8.9592	4.6852
CSLTP	1.0000	0.0000	2.0857	2.1925	12.3180	4.8939
CSLYS	1.0000	0.0000	2.1876	2.2584	13.3001	4.9445
CSMQQ	1.0000	0.0000	2.1979	2.8779	27.2584	5.4208
CSNKL	1.0000	0.0000	2.0646	1.9209	8.9592	4.6852
CSPER	1.0000	0.0000	2.1178	2.5077	17.7670	5.1362
CSQQL	1.0000	0.0000	2.1121	2.3367	14.5695	5.0048
CSQTD	1.0000	0.0000	2.0981	2.4104	15.8709	5.0614
CSQTL	1.0000	0.0000	2.0987	2.2622	13.3595	4.9475
CSSET	1.0000	0.0000	2.1082	2.0582	10.5277	4.7907
CSSFV	1.0000	0.0000	2.2049	2.4438	16.4980	5.0871
CSSYH	1.0000	0.0000	2.3151	2.7915	24.6676	5.3543
CSTER	1.0000	0.0000	2.1173	2.5029	17.6668	5.1325
CSTIL	1.0000	0.0000	2.0886	2.2101	12.5726	4.9074
CSTRE	1.0000	0.0000	2.1173	2.5029	17.6668	5.1325
CSYHA	1.0000	0.0000	2.2727	3.1907	39.0985	5.6611
CTDKI	1.0000	0.0000	2.0094	2.5693	19.0799	5.1835
CTEKL	1.0000	0.0000	2.0322	2.3929	15.5510	5.0479
CTIIK	1.0000	0.0000	2.0086	2.6028	19.8333	5.2093
CTKKI	1.0000	0.0000	2.0152	2.5084	17.7810	5.1367
CTLLF	1.0000	0.0000	2.0805	2.5121	17.8578	5.1396
CTNSQ	1.0000	0.0000	2.1037	2.2266	12.8179	4.9202
CTRYG	1.0000	0.0000	2.0146	3.3294	45.8782	5.7678
CTSKK	1.0000	0.0000	2.0759	2.2031	12.4703	4.9020
CVELN	1.0000	0.0000	2.0857	2.4490	16.5976	5.0911
CVLSF	1.0000	0.0000	2.1680	2.5675	19.0398	5.1821
CVNSK	1.0000	0.0000	2.1212	2.2592	13.3133	4.9452
CVQQS	1.0000	0.0000	2.1408	2.6750	21.5615	5.2648
CVRGH	1.0000	0.0000	1.9674	3.5286	57.7154	5.9209
CVRSS	1.0000	0.0000	2.1934	2.4047	15.7669	5.0571
CVRSY	1.0000	0.0000	2.2261	3.0413	32.9129	5.5463
CVTEE	1.0000	0.0000	2.0114	2.7973	24.8334	5.3587
CWSLS	1.0000	0.0000	2.3290	2.8307	25.8128	5.3845
CYAFS	1.0000	0.0000	2.2223	3.0176	32.0267	5.5281
CYIKK	1.0000	0.0000	2.0739	2.8621	26.7632	5.4086
CYLKY	1.0000	0.0000	2.1655	3.1059	35.4598	5.5960
CYSPP	1.0000	0.0000	2.1721	2.7103	22.4599	5.2919
CYSYN	1.0000	0.0000	2.2755	2.8594	26.6807	5.4065
DAAEL	1.0000	0.0000	1.9118	2.0272	10.1525	4.7669
DADLS	1.0000	0.0000	1.9441	1.6228	6.2789	4.4560
DADNY	1.0000	0.0000	1.9773	2.2238	12.7755	4.9180
DADTA	1.0000	0.0000	1.8830	2.1812	12.1569	4.8853
DAFDF	1.0000	0.0000	1.9041	2.4666	16.9400	5.1046
DAFIQ	1.0000	0.0000	1.8895	2.3738	15.2104	5.0333
DAFSD	1.0000	0.0000	1.9847	1.9829	9.6369	4.7328
DAHGE	1.0000	0.0000	1.9350	2.6282	20.4262	5.2288
DAIEC	1.0000	0.0000	2.0026	2.7517	23.5606	5.3237
DAIWP	1.0000	0.0000	2.0631	3.0293	32.4615	5.5371
DAKFK	1.0000	0.0000	1.9104	2.1330	11.4909	4.8482
DAKLP	1.0000	0.0000	1.9006	1.8497	8.2357	4.6304
DAKNG	1.0000	0.0000	1.9381	1.9935	9.7578	4.7409
DALAP	1.0000	0.0000	1.9120	2.0379	10.2804	4.7751
DALGL	1.0000	0.0000	1.9400	1.9417	9.1808	4.7011
DALQQ	1.0000	0.0000	1.9113	2.0658	10.6224	4.7966
DALYE	1.0000	0.0000	1.9628	2.2646	13.3970	4.9493
DAMPE	1.0000	0.0000	1.9327	2.4570	16.7531	5.0973
DANAS	1.0000	0.0000	1.9715	1.7145	7.0115	4.5266
DANEP	1.0000	0.0000	1.9111	1.8803	8.5393	4.6540
DANFQ	1.0000	0.0000	1.9460	2.1566	11.8118	4.8663
DANGH	1.0000	0.0000	2.0045	2.4392	16.4105	5.0836
DANRI	1.0000	0.0000	1.9338	2.0654	10.6170	4.7962
DANSR	1.0000	0.0000	1.9820	1.7600	7.4030	4.5615
DAPSP	1.0000	0.0000	1.9499	1.8028	7.7901	4.5944
DAPTN	1.0000	0.0000	1.9114	1.8861	8.5979	4.6584
DAQLS	1.0000	0.0000	1.9582	1.7083	6.9597	4.5218
DAQPT	1.0000	0.0000	1.8786	2.1554	11.7959	4.8654
DAQSA	1.0000	0.0000	1.9768	1.9839	9.6486	4.7336
DAQYI	1.0000	0.0000	1.9195	2.5266	18.1594	5.1507
DARLF	1.0000	0.0000	1.9422	2.2793	13.6287	4.9607
DARTE	1.0000	0.0000	1.8883	2.2320	12.8974	4.9242
DASAP	1.0000	0.0000	1.9676	1.9142	8.8886	4.6800
DASKG	1.0000	0.0000	1.9780	1.9053	8.7957	4.6732
DASLN	1.0000	0.0000	1.9379	1.4390	5.0154	4.3148
DASMN	1.0000	0.0000	2.0401	1.9802	9.6072	4.7308
DASPT	1.0000	0.0000	1.9494	1.7979	7.7450	4.5907
DASQY	1.0000	0.0000	2.0346	2.2212	12.7375	4.9160
DASSI	1.0000	0.0000	1.9723	1.5326	5.6271	4.3867
DASYK	1.0000	0.0000	2.0218	2.0748	10.7346	4.8034
DATIL	1.0000	0.0000	1.9014	1.9392	9.1538	4.6992
DATYP	1.0000	0.0000	1.9252	2.4345	16.3211	5.0799
DAVDA	1.0000	0.0000	1.8918	2.3602	14.9732	5.0229
DAVFM	1.0000	0.0000	1.9281	2.8378	26.0238	5.3899
DCDIA	1.0000	0.0000	2.0033	2.7465	23.4183	5.3197
DCHQL	1.0000	0.0000	2.1041	2.9079	28.2182	5.4438
DCIGQ	1.0000	0.0000	2.0034	2.8999	27.9595	5.4377
DCISL	1.0000	0.0000	2.0870	2.1990	12.4119	4.8989
DCISP	1.0000	0.0000	2.0902	2.3632	15.0241	5.0251
DCKSD	1.0000	0.0000	2.0797	2.2529	13.2161	4.9404
DCMYP	1.0000	0.0000	2.0762	3.3593	47.4853	5.7907
DCNHS	1.0000	0.0000	2.1852	2.5149	17.9153	5.1417
DCQNL	1.0000	0.0000	2.0630	2.3393	14.6129	5.0067
DCSEA	1.0000	0.0000	2.1059	2.4463	16.5467	5.0890
DCSSF	1.0000	0.0000	2.1580	2.2538	13.2292	4.9410
DCSSY	1.0000	0.0000	2.2041	2.4066	15.8005	5.0585
DCYSP	1.0000	0.0000	2.1708	2.6944	22.0504	5.2797
DDAFI	1.0000	0.0000	1.8935	2.2882	13.7704	4.9675
DDAKF	1.0000	0.0000	1.9041	2.1939	12.3374	4.8950
DDALG	1.0000	0.0000	1.9237	2.0899	10.9260	4.8150
DDASQ	1.0000	0.0000	1.9583	1.8566	8.3029	4.6357
DDCKS	1.0000	0.0000	2.0797	2.2529	13.2161	4.9404
DDDET	1.0000	0.0000	1.8696	1.9318	9.0753	4.6936
DDDMF	1.0000	0.0000	1.9459	2.5204	18.0302	5.1460
DDDRL	1.0000	0.0000	1.9076	1.9401	9.1644	4.7000
DDETN	2.0000	4.5523	1.8949	2.0491	14.7313	4.5523
DDHKQ	1.0000	0.0000	1.9389	2.3251	14.3747	4.9959
DDHPT	1.0000	0.0000	1.9291	2.3274	14.4125	4.9976
DDHQV	1.0000	0.0000	1.9347	2.5761	19.2301	5.1887
DDIRV	1.0000	0.0000	1.8952	2.3119	14.1547	4.9857
DDITG	1.0000	0.0000	1.8875	2.1553	11.7941	4.8653
DDITT	1.0000	0.0000	1.8701	1.9711	9.5046	4.7238
DDKDT	1.0000	0.0000	1.8723	1.8657	8.3934	4.6428
DDKRQ	1.0000	0.0000	1.8931	2.1131	11.2263	4.8329
DDKSI	1.0000	0.0000	1.9253	1.6163	6.2296	4.4510
DDLKR	1.0000	0.0000	1.9082	1.8793	8.5289	4.6532
DDLNT	1.0000	0.0000	1.8977	1.5946	6.0686	4.4344
DDLQE	1.0000	0.0000	1.8933	1.8582	8.3187	4.6370
DDLQL	1.0000	0.0000	1.9016	1.7047	6.9294	4.5190
DDLSL	1.0000	0.0000	1.9108	1.3472	4.4718	4.2442
DDLSS	1.0000	0.0000	1.9237	1.2236	3.8174	4.1492
DDLVP	1.0000	0.0000	1.9115	1.9733	9.5295	4.7255
DDMFI	1.0000	0.0000	1.9422	2.5539	18.7426	5.1717
DDNDF	1.0000	0.0000	1.9268	1.9437	9.2027	4.7027
DDNNC	1.0000	0.0000	2.0580	2.2182	12.6920	4.9137
DDPFT	1.0000	0.0000	1.8908	2.1544	11.7818	4.8646
DDPPE	1.0000	0.0000	1.8698	1.9527	9.3004	4.7096
DDQAE	1.0000	0.0000	1.8797	2.1337	11.5006	4.8487
DDQTS	1.0000	0.0000	1.9397	1.7403	7.2307	4.5463
DDRLR	1.0000	0.0000	1.9270	2.1129	11.2247	4.8328
DDRSI	1.0000	0.0000	1.9601	1.8499	8.2379	4.6306
DDSLL	1.0000	0.0000	1.9108	1.3472	4.4718	4.2442
DDSTH	1.0000	0.0000	2.0114	2.0396	10.3008	4.7764
DDTLQ	1.0000	0.0000	1.8936	1.8640	8.3759	4.6414
DDTPR	1.0000	0.0000	1.8841	2.1153	11.2560	4.8346
DDVLG	1.0000	0.0000	1.9344	2.1526	11.7575	4.8633
DDVNY	1.0000	0.0000	1.9888	2.2865	13.7437	4.9662
DDVTI	1.0000	0.0000	1.8866	2.1501	11.7232	4.8613
DDYEE	1.0000	0.0000	1.9249	2.2907	13.8109	4.9694
DDYLR	1.0000	0.0000	1.9704	2.3048	14.0390	4.9803
DEANC	1.0000	0.0000	2.0574	2.5345	18.3261	5.1568
DEDIK	1.0000	0.0000	1.8734	1.8934	8.6726	4.6640
DEEAG	1.0000	0.0000	1.8921	2.2486	13.1497	4.9370
DEELY	1.0000	0.0000	1.9521	2.1425	11.6195	4.8555
DEERN	1.0000	0.0000	1.9190	1.9151	8.8976	4.6807
DEFDN	1.0000	0.0000	1.9270	1.9489	9.2597	4.7067
DEFFS	1.0000	0.0000	2.0038	2.0726	10.7077	4.8018
DEFKA	1.0000	0.0000	1.9038	2.1991	12.4130	4.8990
DEFKE	1.0000	0.0000	1.8972	2.0770	10.7629	4.8052
DEFNN	1.0000	0.0000	1.9420	1.7652	7.4485	4.5655
DEGET	1.0000	0.0000	1.8879	2.1323	11.4818	4.8477
DEGGA	1.0000	0.0000	1.8987	2.4386	16.3978	5.0830
DEGIG	1.0000	0.0000	1.8985	2.3447	14.7052	5.0109
DEGSA	1.0000	0.0000	1.9812	1.9714	9.5085	4.7240
DEHLD	1.0000	0.0000	1.9572	2.1575	11.8244	4.8670
DEHNF	1.0000	0.0000	1.9988	2.3338	14.5200	5.0025
DEHRL	1.0000	0.0000	1.9755	2.3303	14.4605	4.9998
DEIDT	1.0000	0.0000	1.8702	1.9653	9.4401	4.7193
DELFF	1.0000	0.0000	1.9419	2.1963	12.3727	4.8969
DELHT	1.0000	0.0000	1.9575	2.1685	11.9776	4.8755
DELLA	1.0000	0.0000	1.9094	1.7517	7.3298	4.5551
DELPG	1.0000	0.0000	1.9127	1.9837	9.6468	4.7335
DEMKL	1.0000	0.0000	1.9609	2.1047	11.1172	4.8264
DEMSP	1.0000	0.0000	2.0147	2.0578	10.5235	4.7904
DENKP	1.0000	0.0000	1.8933	1.6921	6.8253	4.5093
DENND	1.0000	0.0000	1.9023	1.5533	5.7713	4.4026
DENQL	1.0000	0.0000	1.9090	1.6744	6.6820	4.4957
DENVL	1.0000	0.0000	1.9301	1.7789	7.5713	4.5760
DEPDA	1.0000	0.0000	1.8778	2.0640	10.6004	4.7952
DEQPT	1.0000	0.0000	1.8731	2.0333	10.2256	4.7716
DERKF	1.0000	0.0000	1.9100	2.2446	13.0886	4.9340
DERLS	1.0000	0.0000	1.9552	1.6735	6.6746	4.4950
DESHG	1.0000	0.0000	2.0452	2.2290	12.8533	4.9220
DESKD	1.0000	0.0000	1.9214	1.5880	6.0203	4.4293
DESPK	1.0000	0.0000	1.9235	1.6040	6.1376	4.4416
DESPL	1.0000	0.0000	1.9239	1.5166	5.5185	4.3744
DESPS	1.0000	0.0000	1.9436	1.3929	4.7359	4.2794
DESSD	1.0000	0.0000	1.9408	1.3770	4.6425	4.2671
DETKQ	1.0000	0.0000	1.8777	1.9565	9.3431	4.7126
DETNG	1.0000	0.0000	1.9240	1.9433	9.1986	4.7024
DETNK	1.0000	0.0000	1.8929	1.6872	6.7854	4.5055
DETYS	1.0000	0.0000	2.0065	2.0246	10.1216	4.7649
DEVES	1.0000	0.0000	1.9613	1.8442	8.1823	4.6262
DEVGV	1.0000	0.0000	1.9036	2.4961	17.5295	5.1273
DEVKL	1.0000	0.0000	1.9120	1.9018	8.7587	4.6705
DEVYR	1.0000	0.0000	1.9327	2.6483	20.9068	5.2443
DEYEM	1.0000	0.0000	1.9760	2.6837	21.7804	5.2715
DFAGH	1.0000	0.0000	1.9266	2.8348	25.9352	5.3876
DFDHL	1.0000	0.0000	1.9831	2.3641	15.0402	5.0258
DFDRP	1.0000	0.0000	1.8997	2.3161	14.2251	4.9890
DFDVP	1.0000	0.0000	1.9022	2.3334	14.5133	5.0022
DFEFM	1.0000	0.0000	1.9460	2.7375	23.1779	5.3128
DFESS	1.0000	0.0000	1.9883	1.5889	6.0265	4.4300
DFFVP	1.0000	0.0000	1.9066	2.5453	18.5562	5.1651
DFHMS	1.0000	0.0000	2.1338	2.6334	20.5493	5.2328
DFIQR	1.0000	0.0000	1.8936	2.4193	16.0349	5.0682
DFKFR	1.0000	0.0000	1.9224	2.4512	16.6401	5.0928
DFKKN	1.0000	0.0000	1.9248	1.8219	7.9687	4.6091
DFKPF	1.0000	0.0000	1.9158	2.2943	13.8688	4.9722
DFLFS	1.0000	0.0000	2.0065	1.9192	8.9407	4.6838
DFLTQ	1.0000	0.0000	1.9216	2.0758	10.7477	4.8042
DFLYL	1.0000	0.0000	1.9992	2.1957	12.3633	4.8964
DFNEA	3.0000	9.6091	1.9405	2.5534	32.4429	4.8046
DFNED	1.0000	0.0000	1.9270	1.9489	9.2597	4.7067
DFNEE	3.0000	9.4215	1.9273	2.4313	28.1632	4.7107
DFNEF	2.0000	4.8695	1.9565	2.4618	23.8238	4.8695
DFNEG	2.0000	4.8567	1.9530	2.4452	23.3684	4.8567
DFNEH	1.0000	0.0000	1.9988	2.3338	14.5200	5.0025
DFNEI	5.0000	18.9297	1.9291	2.6814	48.5688	4.7324
DFNEK	2.0000	4.6599	1.9267	2.1891	17.3502	4.6599
DFNEL	1.0000	0.0000	1.9351	1.8007	7.7704	4.5928
DFNEN	4.0000	13.6964	1.9420	2.3672	30.1898	4.5655
DFNEP	3.0000	9.4379	1.9278	2.4420	28.5141	4.7189
DFNEQ	2.0000	4.7725	1.9345	2.3355	20.5757	4.7725
DFNER	3.0000	9.6790	1.9486	2.5988	34.1963	4.8395
DFNES	4.0000	13.4932	1.9688	2.2791	27.2500	4.4977
DFNET	2.0000	4.7152	1.9276	2.2610	18.8669	4.7152
DFNEV	2.0000	4.8528	1.9519	2.4400	23.2288	4.8528
DFNHR	1.0000	0.0000	2.0150	2.5013	17.6359	5.1313
DFQNS	1.0000	0.0000	1.9828	1.7574	7.3795	4.5595
DFSLN	1.0000	0.0000	1.9585	1.5236	5.5656	4.3798
DFSPD	1.0000	0.0000	1.9671	1.8715	8.4506	4.6472
DFVFH	1.0000	0.0000	1.9278	2.9142	28.4242	5.4487
DGCAD	1.0000	0.0000	2.0095	2.9082	28.2279	5.4440
DGCST	1.0000	0.0000	2.1225	2.5200	18.0220	5.1457
DGDIS	1.0000	0.0000	1.9653	1.8724	8.4595	4.6479
DGDRP	1.0000	0.0000	1.8971	2.2995	13.9524	4.9762
DGDSF	1.0000	0.0000	1.9994	2.0508	10.4366	4.7850
DGEKL	1.0000	0.0000	1.9130	1.9069	8.8123	4.6744
DGFGE	1.0000	0.0000	1.9070	2.5231	18.0861	5.1480
DGHTL	1.0000	0.0000	1.9796	2.3585	14.9424	5.0215
DGHVG	1.0000	0.0000	1.9258	2.8809	27.3526	5.4231
DGILS	1.0000	0.0000	1.9647	1.7241	7.0924	4.5339
DGIPL	1.0000	0.0000	1.9139	2.0119	9.9721	4.7551
DGKDR	1.0000	0.0000	1.9074	2.2227	12.7590	4.9171
DGKPN	1.0000	0.0000	1.9238	1.8821	8.5572	4.6553
DGKVT	1.0000	0.0000	1.9095	2.2510	13.1865	4.9389
DGKWK	1.0000	0.0000	2.0960	2.9261	28.8161	5.4578
DGLLK	1.0000	0.0000	1.9205	1.7535	7.3454	4.5565
DGLLR	1.0000	0.0000	1.9488	1.9871	9.6856	4.7361
DGLSP	1.0000	0.0000	1.9621	1.7066	6.9450	4.5204
DGMHI	1.0000	0.0000	1.9693	2.9221	28.6846	5.4547
DGNSG	1.0000	0.0000	2.0036	1.8503	8.2420	4.6309
DGPAL	1.0000	0.0000	1.9238	2.1058	11.1314	4.8273
DGPIR	1.0000	0.0000	1.8943	2.3330	14.5058	5.0019
DGQFS	1.0000	0.0000	2.0094	2.1363	11.5359	4.8507
DGRSS	1.0000	0.0000	2.0208	1.7398	7.2264	4.5460
DGSDG	1.0000	0.0000	1.9955	2.0341	10.2348	4.7722
DGSND	1.0000	0.0000	1.9640	1.6551	6.5288	4.4809
DGSRT	1.0000	0.0000	1.9913	2.0227	10.0989	4.7634
DGSSN	1.0000	0.0000	1.9682	1.3832	4.6788	4.2719
DGSVP	1.0000	0.0000	1.9956	2.0449	10.3647	4.7804
DGTLE	1.0000	0.0000	1.9125	1.9788	9.5916	4.7297
DGYDS	1.0000	0.0000	2.0393	2.2036	12.4777	4.9024
DHAAL	1.0000	0.0000	1.9756	2.4069	15.8058	5.0587
DHCCN	1.0000	0.0000	2.2779	3.4569	53.1399	5.8658
DHDEF	1.0000	0.0000	1.9432	2.5176	17.9702	5.1438
DHDGY	1.0000	0.0000	1.9712	2.8603	26.7102	5.4072
DHFAQ	1.0000	0.0000	1.9265	2.7252	22.8500	5.3034
DHGSQ	1.0000	0.0000	2.0548	2.3093	14.1131	4.9837
DHIAC	1.0000	0.0000	2.0391	3.1313	36.5140	5.6155
DHIHQ	1.0000	0.0000	1.9657	2.8044	25.0384	5.3642
DHIQF	1.0000	0.0000	1.9324	2.6313	20.5003	5.2312
DHKKS	1.0000	0.0000	2.0018	1.9068	8.8109	4.6743
DHKQC	1.0000	0.0000	2.0655	2.9953	31.2103	5.5109
DHLND	1.0000	0.0000	1.9784	1.9685	9.4753	4.7217
DHLPY	1.0000	0.0000	2.0191	2.5328	18.2908	5.1555
DHNVK	1.0000	0.0000	1.9967	2.2459	13.1080	4.9349
DHPEK	1.0000	0.0000	1.9366	2.2607	13.3370	4.9464
DHPRP	1.0000	0.0000	1.9343	2.5051	17.7123	5.1342
DHPTE	1.0000	0.0000	1.9287	2.3326	14.5006	5.0016
DHQVS	1.0000	0.0000	2.0536	2.3042	14.0286	4.9798
DHSHL	1.0000	0.0000	2.1009	2.2652	13.4068	4.9498
DHSHP	1.0000	0.0000	2.0970	2.4294	16.2237	5.0760
DHSLE	1.0000	0.0000	2.0100	1.8856	8.5929	4.6580
DHSNF	1.0000	0.0000	2.0589	2.0567	10.5091	4.7895
DHSTG	1.0000	0.0000	2.0457	2.2348	12.9403	4.9264
DHTTF	1.0000	0.0000	1.9410	2.5344	18.3238	5.1567
DHTYE	1.0000	0.0000	1.9731	2.6814	21.7218	5.2697
DHTYS	1.0000	0.0000	2.0908	2.4043	15.7582	5.0567
DHVGK	1.0000	0.0000	1.9580	2.6248	20.3463	5.2262
DHVSP	1.0000	0.0000	2.0449	2.2345	12.9361	4.9262
DIADK	1.0000	0.0000	1.8833	2.0155	10.0134	4.7579
DIANF	1.0000	0.0000	1.9417	2.1045	11.1139	4.8262
DIASL	1.0000	0.0000	1.9490	1.6562	6.5375	4.4817
DIDHF	1.0000	0.0000	1.9402	2.5458	18.5673	5.1655
DIDHS	1.0000	0.0000	2.0141	2.0620	10.5753	4.7936
DIDIS	1.0000	0.0000	1.9342	1.7106	6.9785	4.5235
DIDLQ	1.0000	0.0000	1.8950	1.8864	8.6011	4.6586
DIDNK	1.0000	0.0000	1.8948	1.7044	6.9268	4.5188
DIDSD	1.0000	0.0000	1.9301	1.6771	6.7039	4.4978
DIDTG	1.0000	0.0000	1.8875	2.1553	11.7941	4.8653
DIECK	1.0000	0.0000	2.0096	2.5635	18.9524	5.1791
DIEHT	1.0000	0.0000	1.9281	2.3502	14.7992	5.0151
DIELY	1.0000	0.0000	1.9532	2.1707	12.0088	4.8772
DIEPS	1.0000	0.0000	1.9325	1.6983	6.8764	4.5141
DIFTS	1.0000	0.0000	1.9703	1.9000	8.7409	4.6691
DIGIN	1.0000	0.0000	1.9271	1.9940	9.7635	4.7413
DIHSL	1.0000	0.0000	2.0142	1.9138	8.8841	4.6797
DIIKI	1.0000	0.0000	1.8751	1.9551	9.3271	4.7114
DIIMY	1.0000	0.0000	1.9678	2.7402	23.2486	5.3149
DIKAS	1.0000	0.0000	1.9466	1.7436	7.2591	4.5489
DIKDD	2.0000	4.6600	1.8733	2.1892	17.3526	4.6600
DIKDP	1.0000	0.0000	1.8736	1.9041	8.7827	4.6722
DIKED	1.0000	0.0000	1.8734	1.8934	8.6726	4.6640
DIKEI	1.0000	0.0000	1.8743	1.9269	9.0220	4.6897
DIKFS	1.0000	0.0000	1.9657	1.8281	8.0276	4.6139
DIKTW	1.0000	0.0000	2.0688	2.8362	25.9775	5.3887
DILEP	1.0000	0.0000	1.8884	1.8220	7.9693	4.6091
DILLE	1.0000	0.0000	1.8945	1.6578	6.5501	4.4830
DILNL	1.0000	0.0000	1.8973	1.4688	5.2038	4.3377
DILQS	1.0000	0.0000	1.9403	1.6145	6.2164	4.4497
DILSD	1.0000	0.0000	1.9260	1.5289	5.6022	4.3839
DINFV	1.0000	0.0000	1.9529	2.1672	11.9592	4.8745
DINGN	1.0000	0.0000	1.9415	1.7767	7.5519	4.5744
DININ	1.0000	0.0000	1.9103	1.6150	6.2200	4.4500
DINSN	1.0000	0.0000	1.9192	1.3096	4.2638	4.2153
DIPAP	1.0000	0.0000	1.8768	2.1082	11.1625	4.8291
DIPII	1.0000	0.0000	1.8703	2.0319	10.2081	4.7705
DIPIK	1.0000	0.0000	1.8745	1.9375	9.1363	4.6979
DIPLQ	1.0000	0.0000	1.8956	1.9023	8.7644	4.6709
DIPPK	1.0000	0.0000	1.8739	1.9200	8.9492	4.6845
DIPSA	1.0000	0.0000	1.9520	1.8204	7.9541	4.6079
DIQIS	1.0000	0.0000	1.9463	1.7962	7.7287	4.5893
DIQSN	1.0000	0.0000	1.9442	1.5790	5.9543	4.4223
DIRIS	1.0000	0.0000	1.9638	1.8834	8.5707	4.6563
DIRVW	1.0000	0.0000	2.0696	3.2489	41.8152	5.7059
DISDI	1.0000	0.0000	1.9342	1.7106	6.9785	4.5235
DISEQ	1.0000	0.0000	1.9430	1.7680	7.4734	4.5676
DISEY	1.0000	0.0000	2.0091	2.0471	10.3914	4.7821
DISNS	1.0000	0.0000	1.9298	1.2215	3.8071	4.1476
DISNV	1.0000	0.0000	1.9678	1.6834	6.7548	4.5026
DISSN	1.0000	0.0000	1.9298	1.2215	3.8071	4.1476
DITGY	1.0000	0.0000	1.9313	2.5200	18.0203	5.1456
DITPL	1.0000	0.0000	1.8887	1.8278	8.0242	4.6136
DITRP	1.0000	0.0000	1.8831	2.1488	11.7048	4.8603
DITTP	1.0000	0.0000	1.8700	1.9870	9.6842	4.7360
DIVCH	1.0000	0.0000	2.0413	3.1941	39.2528	5.6638
DIVDK	1.0000	0.0000	1.8933	2.0782	10.7776	4.8061
DIVLS	1.0000	0.0000	1.9634	1.7190	7.0487	4.5300
DIVNF	1.0000	0.0000	1.9529	2.1672	11.9592	4.8745
DIYAG	1.0000	0.0000	1.9257	2.6362	20.6165	5.2350
DIYNR	1.0000	0.0000	1.9862	2.3027	14.0051	4.9787
DIYSE	1.0000	0.0000	2.0091	2.0471	10.3914	4.7821
DKANS	1.0000	0.0000	1.9410	1.5264	5.5846	4.3819
DKASM	1.0000	0.0000	2.0295	2.1031	11.0964	4.8252
DKAVE	1.0000	0.0000	1.8999	2.1773	12.1011	4.8822
DKCPQ	1.0000	0.0000	2.0115	2.6263	20.3808	5.2273
DKDPA	1.0000	0.0000	1.8829	1.9979	9.8091	4.7444
DKDRL	1.0000	0.0000	1.9082	1.8793	8.5289	4.6532
DKDTA	1.0000	0.0000	1.8829	1.9930	9.7530	4.7406
DKEEA	1.0000	0.0000	1.8828	1.9925	9.7467	4.7402
DKEEE	1.0000	0.0000	1.8723	1.8704	8.4402	4.6464
DKEKP	1.0000	0.0000	1.8740	1.8150	7.9033	4.6037
DKEKS	1.0000	0.0000	1.9158	1.5272	5.5901	4.3825
DKEQK	1.0000	0.0000	1.8802	1.8846	8.5832	4.6573
DKEQW	1.0000	0.0000	2.0719	2.8826	27.4046	5.4243
DKEVQ	1.0000	0.0000	1.8958	2.1356	11.5255	4.8502
DKFLT	1.0000	0.0000	1.9169	1.9294	9.0487	4.6917
DKFSG	1.0000	0.0000	1.9971	1.9899	9.7168	4.7382
DKFSP	1.0000	0.0000	1.9634	1.8106	7.8621	4.6004
DKGAY	1.0000	0.0000	1.9467	2.5419	18.4840	5.1625
DKGCS	1.0000	0.0000	2.1188	2.4481	16.5808	5.0904
DKGDH	1.0000	0.0000	1.9523	2.4348	16.3262	5.0801
DKGKK	1.0000	0.0000	1.8999	1.9281	9.0357	4.6907
DKGNN	1.0000	0.0000	1.9331	1.6824	6.7463	4.5018
DKGPE	1.0000	0.0000	1.8939	2.0711	10.6879	4.8006
DKHIY	1.0000	0.0000	1.9857	2.6377	20.6515	5.2361
DKIEE	1.0000	0.0000	1.8734	1.8986	8.7265	4.6681
DKILI	1.0000	0.0000	1.8892	1.7734	7.5220	4.5718
DKIWV	1.0000	0.0000	2.0852	3.0153	31.9390	5.5263
DKKMP	1.0000	0.0000	1.9438	2.2027	12.4654	4.9018
DKKSK	1.0000	0.0000	1.9088	1.4610	5.1539	4.3317
DKLSK	1.0000	0.0000	1.9067	1.3737	4.6231	4.2646
DKMHI	1.0000	0.0000	1.9929	2.6660	21.3391	5.2579
DKMTN	1.0000	0.0000	1.9721	2.0750	10.7368	4.8036
DKNEK	1.0000	0.0000	1.8889	1.6153	6.2224	4.4503
DKNEV	1.0000	0.0000	1.9219	1.8662	8.3984	4.6431
DKNGD	1.0000	0.0000	1.9227	1.8661	8.3976	4.6431
DKNKP	1.0000	0.0000	1.8900	1.6260	6.3032	4.4585
DKNLE	1.0000	0.0000	1.8924	1.5280	5.5955	4.3831
DKNPR	1.0000	0.0000	1.9190	1.8596	8.3332	4.6381
DKNSS	1.0000	0.0000	1.9130	1.1271	3.3615	4.0751
DKNYD	1.0000	0.0000	1.9640	2.0356	10.2528	4.7733
DKPCF	1.0000	0.0000	2.0283	2.7526	23.5845	5.3244
DKPEH	1.0000	0.0000	1.9366	2.2607	13.3370	4.9464
DKPMA	1.0000	0.0000	1.9438	2.3909	15.5160	5.0464
DKPPE	1.0000	0.0000	1.8729	1.8918	8.6559	4.6628
DKPTD	1.0000	0.0000	1.8727	1.8816	8.5530	4.6550
DKQGS	1.0000	0.0000	1.9700	1.8636	8.3722	4.6411
DKQQN	1.0000	0.0000	1.9114	1.8421	8.1616	4.6246
DKQSA	1.0000	0.0000	1.9549	1.7957	7.7242	4.5889
DKRQK	1.0000	0.0000	1.8983	2.0522	10.4539	4.7861
DKRRI	1.0000	0.0000	1.9024	2.2337	12.9242	4.9256
DKSIA	1.0000	0.0000	1.9466	1.7436	7.2591	4.5489
DKSII	1.0000	0.0000	1.9298	1.6497	6.4864	4.4767
DKSIL	1.0000	0.0000	1.9193	1.4680	5.1986	4.3371
DKSKS	1.0000	0.0000	1.9215	1.2500	3.9504	4.1695
DKSLM	1.0000	0.0000	2.0052	1.8276	8.0224	4.6134
DKSNN	1.0000	0.0000	1.9041	1.2153	3.7764	4.1428
DKSNS	1.0000	0.0000	1.9130	1.1271	3.3615	4.0751
DKSQV	1.0000	0.0000	1.9688	1.8584	8.3212	4.6371
DKSSP	1.0000	0.0000	1.9337	1.3268	4.3579	4.2285
DKSSS	1.0000	0.0000	1.9182	1.0390	2.9813	4.0073
DKSTN	1.0000	0.0000	1.9182	1.4101	4.8382	4.2925
DKSVQ	1.0000	0.0000	1.9688	1.8584	8.3212	4.6371
DKSYD	1.0000	0.0000	2.0011	1.9475	9.2439	4.7056
DKTNK	1.0000	0.0000	1.8894	1.6211	6.2661	4.4547
DKVRV	1.0000	0.0000	1.9158	2.4076	15.8189	5.0592
DKWSS	1.0000	0.0000	2.1463	2.2480	13.1403	4.9366
DKYLN	1.0000	0.0000	1.9698	1.8874	8.6113	4.6594
DKYSV	1.0000	0.0000	2.0359	2.1375	11.5520	4.8517
DLAEA	1.0000	0.0000	1.9118	2.0272	10.1525	4.7669
DLASK	1.0000	0.0000	1.9379	1.5619	5.8320	4.4092
DLASL	1.0000	0.0000	1.9359	1.4746	5.2406	4.3421
DLDSP	1.0000	0.0000	1.9232	1.5114	5.4831	4.3704
DLDTS	1.0000	0.0000	1.9225	1.5065	5.4504	4.3666
DLECC	1.0000	0.0000	2.1848	3.1128	35.7426	5.6013
DLEEP	1.0000	0.0000	1.8864	1.7938	7.7065	4.5874
DLEGN	1.0000	0.0000	1.9313	1.7841	7.6180	4.5800
DLEND	1.0000	0.0000	1.8970	1.5888	6.0261	4.4299
DLESK	1.0000	0.0000	1.9148	1.4398	5.0204	4.3154
DLESM	1.0000	0.0000	2.0122	1.8937	8.6757	4.6643
DLFQS	1.0000	0.0000	1.9780	1.7929	7.6986	4.5868
DLGDQ	1.0000	0.0000	1.9182	2.0481	10.4047	4.7830
DLGPV	1.0000	0.0000	1.9343	2.1685	11.9780	4.8755
DLHDQ	1.0000	0.0000	1.9627	2.2378	12.9857	4.9287
DLHLR	1.0000	0.0000	1.9960	2.1768	12.0942	4.8819
DLHSS	1.0000	0.0000	2.0182	1.6084	6.1710	4.4450
DLHTV	1.0000	0.0000	1.9786	2.3533	14.8530	5.0175
DLIGP	1.0000	0.0000	1.9139	2.0119	9.9721	4.7551
DLINS	1.0000	0.0000	1.9181	1.3452	4.4601	4.2426
DLIWK	1.0000	0.0000	2.0909	2.6770	21.6115	5.2663
DLKKF	1.0000	0.0000	1.9160	1.8574	8.3116	4.6364
DLKKY	1.0000	0.0000	1.9534	2.0103	9.9524	4.7539
DLKRL	1.0000	0.0000	1.9156	1.7310	7.1512	4.5392
DLKST	1.0000	0.0000	1.9157	1.4456	5.0565	4.3198
DLKSV	1.0000	0.0000	1.9525	1.6246	6.2929	4.4574
DLLDD	1.0000	0.0000	1.8904	1.6191	6.2513	4.4532
DLLEL	1.0000	0.0000	1.8892	1.4762	5.2509	4.3433
DLLLE	1.0000	0.0000	1.8892	1.4762	5.2509	4.3433
DLLMN	1.0000	0.0000	1.9807	1.8284	8.0300	4.6140
DLMKP	1.0000	0.0000	1.9614	2.1154	11.2569	4.8347
DLMNA	1.0000	0.0000	1.9992	2.1039	11.1068	4.8258
DLMNE	1.0000	0.0000	1.9811	1.9818	9.6254	4.7320
DLNFG	1.0000	0.0000	1.9672	1.9907	9.7259	4.7388
DLNLK	1.0000	0.0000	1.8860	1.3745	4.6278	4.2652
DLNPT	1.0000	0.0000	1.8994	1.6105	6.1867	4.4466
DLNSD	1.0000	0.0000	1.9122	1.3117	4.2751	4.2169
DLNTA	1.0000	0.0000	1.9174	1.7219	7.0738	4.5322
DLPLL	1.0000	0.0000	1.8907	1.4868	5.3204	4.3515
DLPLN	1.0000	0.0000	1.8947	1.4513	5.0922	4.3242
DLPND	1.0000	0.0000	1.8982	1.5995	6.1046	4.4381
DLPPS	1.0000	0.0000	1.9255	1.5273	5.5910	4.3826
DLPQC	1.0000	0.0000	2.0368	2.5390	18.4213	5.1602
DLQAS	1.0000	0.0000	1.9582	1.7083	6.9597	4.5218
DLQCE	1.0000	0.0000	2.0367	2.5283	18.1949	5.1520
DLQEQ	1.0000	0.0000	1.9003	1.9437	9.2034	4.7027
DLQER	1.0000	0.0000	1.9139	2.0310	10.1971	4.7698
DLQLS	1.0000	0.0000	1.9267	1.4328	4.9770	4.3100
DLQMV	1.0000	0.0000	1.9831	2.4360	16.3488	5.0811
DLQPK	1.0000	0.0000	1.8940	1.8080	7.8378	4.5984
DLQPL	1.0000	0.0000	1.9030	1.7206	7.0627	4.5312
DLQSL	1.0000	0.0000	1.9267	1.4328	4.9770	4.3100
DLRNL	1.0000	0.0000	1.9250	1.6082	6.1689	4.4448
DLSDS	1.0000	0.0000	1.9237	1.2236	3.8174	4.1492
DLSGP	1.0000	0.0000	1.9621	1.7066	6.9450	4.5204
DLSIP	1.0000	0.0000	1.9283	1.5448	5.7121	4.3961
DLSKR	1.0000	0.0000	1.9483	1.6074	6.1630	4.4442
DLSLI	1.0000	0.0000	1.9165	1.3807	4.6639	4.2700
DLSLQ	1.0000	0.0000	1.9267	1.4328	4.9770	4.3100
DLSLV	1.0000	0.0000	1.9508	1.5373	5.6597	4.3903
DLSQD	1.0000	0.0000	1.9354	1.5810	5.9694	4.4239
DLSRL	1.0000	0.0000	1.9466	1.5200	5.5415	4.3770
DLSRQ	1.0000	0.0000	1.9685	1.7538	7.3485	4.5567
DLSRR	1.0000	0.0000	1.9874	1.8410	8.1515	4.6238
DLSSG	1.0000	0.0000	1.9681	1.4188	4.8909	4.2992
DLSSS	1.0000	0.0000	1.9068	0.9517	2.6348	3.9402
DLTDH	1.0000	0.0000	1.9574	2.1633	11.9046	4.8715
DLVPS	1.0000	0.0000	1.9608	1.7014	6.9022	4.5165
DLVQV	1.0000	0.0000	1.9367	2.2330	12.9135	4.9251
DLYTN	1.0000	0.0000	1.9742	1.9593	9.3736	4.7147
DMDLI	1.0000	0.0000	1.9605	2.1938	12.3366	4.8949
DMEII	1.0000	0.0000	1.9290	2.3807	15.3337	5.0386
DMEKL	1.0000	0.0000	1.9609	2.1047	11.1172	4.8264
DMELV	1.0000	0.0000	1.9808	2.3556	14.8932	5.0193
DMFII	1.0000	0.0000	1.9378	2.5874	19.4828	5.1974
DMFKP	1.0000	0.0000	1.9559	2.4755	17.1148	5.1114
DMGSK	1.0000	0.0000	2.0450	2.1710	12.0126	4.8774
DMGSR	1.0000	0.0000	2.0736	2.4047	15.7658	5.0570
DMILP	1.0000	0.0000	1.9607	2.2097	12.5677	4.9072
DMINK	1.0000	0.0000	1.9739	2.0974	11.0225	4.8208
DMKCI	1.0000	0.0000	2.0694	2.9513	29.6656	5.4771
DMKNF	1.0000	0.0000	2.0037	2.2758	13.5728	4.9579
DMKQN	1.0000	0.0000	1.9801	2.1495	11.7148	4.8609
DMLIF	1.0000	0.0000	1.9849	2.4057	15.7840	5.0578
DMLKP	1.0000	0.0000	1.9614	2.1154	11.2569	4.8347
DMLSH	1.0000	0.0000	2.1032	2.2733	13.5341	4.9561
DMMDT	1.0000	0.0000	1.9830	2.7126	22.5195	5.2937
DMNRY	1.0000	0.0000	2.0538	2.6623	21.2468	5.2550
DMNTL	1.0000	0.0000	1.9816	1.9876	9.6911	4.7365
DMPSI	1.0000	0.0000	2.0178	2.0861	10.8772	4.8121
DMQQA	1.0000	0.0000	1.9227	2.6070	19.9316	5.2125
DMRAG	1.0000	0.0000	1.9258	2.8039	25.0245	5.3638
DMSDY	1.0000	0.0000	2.0923	2.4014	15.7050	5.0545
DMTII	1.0000	0.0000	1.9285	2.3865	15.4371	5.0431
DMVFC	1.0000	0.0000	2.0259	3.3806	48.6662	5.8071
DNALK	1.0000	0.0000	1.9125	1.6500	6.4888	4.4770
DNANN	1.0000	0.0000	1.9223	1.4916	5.3517	4.3552
DNAVT	1.0000	0.0000	1.9361	2.0602	10.5529	4.7922
DNCDN	1.0000	0.0000	2.0580	2.2182	12.6920	4.9137
DNDAL	1.0000	0.0000	1.9163	1.7109	6.9810	4.5238
DNDCQ	1.0000	0.0000	2.0508	2.4875	17.3553	5.1207
DNDFN	4.0000	13.6843	1.9415	2.3620	30.0066	4.5614
DNDLE	1.0000	0.0000	1.8970	1.5888	6.0261	4.4299
DNDMK	1.0000	0.0000	1.9714	2.0639	10.5990	4.7951
DNDNL	1.0000	0.0000	1.8957	1.3998	4.7769	4.2847
DNDNP	1.0000	0.0000	1.9036	1.5640	5.8468	4.4108
DNDNT	1.0000	0.0000	1.9030	1.5591	5.8122	4.4071
DNDSI	1.0000	0.0000	1.9292	1.4934	5.3634	4.3566
DNELM	1.0000	0.0000	1.9811	1.9818	9.6254	4.7320
DNELS	1.0000	0.0000	1.9131	1.3169	4.3037	4.2210
DNERK	1.0000	0.0000	1.9182	1.8490	8.2285	4.6299
DNEVT	1.0000	0.0000	1.9229	1.9381	9.1428	4.6984
DNFLP	1.0000	0.0000	1.9362	1.8114	7.8696	4.6010
DNFYF	1.0000	0.0000	2.0170	2.5202	18.0256	5.1458
DNGKS	1.0000	0.0000	1.9571	1.5943	6.0658	4.4341
DNHVS	1.0000	0.0000	2.0532	2.0348	10.2437	4.7727
DNIDC	1.0000	0.0000	2.0449	2.4354	16.3377	5.0806
DNIHN	1.0000	0.0000	1.9897	1.9664	9.4522	4.7201
DNINS	1.0000	0.0000	1.9192	1.3096	4.2638	4.2153
DNISM	1.0000	0.0000	2.0211	1.8864	8.6010	4.6586
DNIVT	1.0000	0.0000	1.9247	1.9664	9.4517	4.7201
DNKAG	1.0000	0.0000	1.9381	1.9935	9.7578	4.7409
DNKDE	1.0000	0.0000	1.8919	1.6762	6.6961	4.4971
DNKES	1.0000	0.0000	1.9173	1.4043	4.8034	4.2881
DNKIE	1.0000	0.0000	1.8952	1.7096	6.9704	4.5228
DNKIP	1.0000	0.0000	1.8961	1.7203	7.0601	4.5310
DNKLE	1.0000	0.0000	1.8924	1.5280	5.5955	4.3831
DNKLT	1.0000	0.0000	1.8931	1.5337	5.6353	4.3876
DNKND	1.0000	0.0000	1.8963	1.4872	5.3226	4.3518
DNKNK	1.0000	0.0000	1.8903	1.4263	4.9368	4.3050
DNKNQ	1.0000	0.0000	1.9098	1.5727	5.9096	4.4176
DNKRM	1.0000	0.0000	1.9953	2.2367	12.9692	4.9279
DNKTI	1.0000	0.0000	1.8957	1.7154	7.0189	4.5272
DNKYL	1.0000	0.0000	1.9698	1.8874	8.6113	4.6594
DNLAE	1.0000	0.0000	1.9168	1.7162	7.0250	4.5278
DNLFN	1.0000	0.0000	1.9386	1.6117	6.1954	4.4475
DNLGE	1.0000	0.0000	1.9313	1.7841	7.6180	4.5800
DNLGQ	1.0000	0.0000	1.9418	1.8644	8.3801	4.6417
DNLHD	1.0000	0.0000	1.9784	1.9685	9.4753	4.7217
DNLIP	1.0000	0.0000	1.9022	1.6330	6.3567	4.4639
DNLKE	1.0000	0.0000	1.8924	1.5280	5.5955	4.3831
DNLKS	1.0000	0.0000	1.9036	1.2508	3.9545	4.1701
DNLLI	1.0000	0.0000	1.8973	1.4688	5.2038	4.3377
DNLLL	1.0000	0.0000	1.8834	1.2872	4.1434	4.1981
DNLTA	1.0000	0.0000	1.9174	1.7219	7.0738	4.5322
DNLYS	1.0000	0.0000	1.9985	1.6764	6.6978	4.4972
DNMSP	1.0000	0.0000	2.0182	1.8688	8.4244	4.6451
DNMST	1.0000	0.0000	2.0175	1.8639	8.3758	4.6414
DNNCT	1.0000	0.0000	2.0593	2.2292	12.8562	4.9221
DNNTL	1.0000	0.0000	1.8973	1.4109	4.8430	4.2931
DNPDS	1.0000	0.0000	1.9263	1.4758	5.2489	4.3431
DNPFN	1.0000	0.0000	1.9432	1.7758	7.5439	4.5737
DNPNA	1.0000	0.0000	1.9244	1.6913	6.8188	4.5087
DNPNL	1.0000	0.0000	1.8980	1.4158	4.8726	4.2969
DNPPP	1.0000	0.0000	1.8973	1.7796	7.5775	4.5765
DNPSP	1.0000	0.0000	1.9287	1.4918	5.3527	4.3553
DNQAS	1.0000	0.0000	1.9627	1.6728	6.6691	4.4945
DNQEF	1.0000	0.0000	1.9345	2.0345	10.2395	4.7725
DNQLN	1.0000	0.0000	1.9103	1.4854	5.3111	4.3504
DNQSN	1.0000	0.0000	1.9299	1.3617	4.5542	4.2554
DNQTS	1.0000	0.0000	1.9406	1.5565	5.7941	4.4051
DNQYA	1.0000	0.0000	1.9824	2.3094	14.1137	4.9838
DNRLP	1.0000	0.0000	1.9273	1.7723	7.5122	4.5710
DNRMS	1.0000	0.0000	2.0510	2.0257	10.1344	4.7657
DNRPV	1.0000	0.0000	1.9443	2.1106	11.1937	4.8310
DNRSI	1.0000	0.0000	1.9636	1.6662	6.6161	4.4894
DNRSN	1.0000	0.0000	1.9503	1.4490	5.0775	4.3224
DNRSS	1.0000	0.0000	1.9624	1.3608	4.5490	4.2547
DNRTE	1.0000	0.0000	1.9193	1.9209	8.9586	4.6851
DNSAH	1.0000	0.0000	2.0379	1.9721	9.5160	4.7245
DNSAV	1.0000	0.0000	1.9862	1.7773	7.5569	4.5748
DNSFL	1.0000	0.0000	1.9585	1.5236	5.5656	4.3798
DNSKL	1.0000	0.0000	1.9036	1.2508	3.9545	4.1701
DNSND	1.0000	0.0000	1.9132	1.2762	4.0855	4.1896
DNSTI	1.0000	0.0000	1.9309	1.5044	5.4365	4.3650
DNTDH	1.0000	0.0000	1.9698	2.1277	11.4205	4.8441
DNTIN	1.0000	0.0000	1.9074	1.5926	6.0534	4.4328
DNTNS	1.0000	0.0000	1.9151	1.2872	4.1436	4.1981
DNTQP	1.0000	0.0000	1.9048	1.8443	8.1835	4.6263
DNTTP	1.0000	0.0000	1.8965	1.7698	7.4898	4.5690
DNWDY	1.0000	0.0000	2.1770	3.0336	32.6200	5.5404
DNYSN	1.0000	0.0000	2.0002	1.6408	6.4173	4.4699
DNYVI	1.0000	0.0000	1.9895	2.3200	14.2890	4.9919
DPAAD	1.0000	0.0000	1.8828	2.1861	12.2264	4.8890
DPALN	1.0000	0.0000	1.9179	1.7268	7.1153	4.5360
DPDKE	1.0000	0.0000	1.8725	1.8759	8.4946	4.6505
DPDSE	1.0000	0.0000	1.9283	1.6648	6.6055	4.4884
DPDSR	1.0000	0.0000	1.9580	1.8324	8.0684	4.6171
DPEQS	1.0000	0.0000	1.9408	1.7504	7.3187	4.5541
DPFTH	1.0000	0.0000	1.9404	2.5393	18.4278	5.1605
DPFYA	1.0000	0.0000	1.9305	2.6353	20.5951	5.2343
DPGIG	1.0000	0.0000	1.8974	2.3554	14.8888	5.0191
DPGKK	1.0000	0.0000	1.8980	2.0049	9.8903	4.7498
DPGSA	1.0000	0.0000	1.9822	1.9821	9.6287	4.7322
DPIHN	1.0000	0.0000	1.9718	2.1661	11.9437	4.8736
DPILP	1.0000	0.0000	1.8890	1.8327	8.0709	4.6173
DPISL	1.0000	0.0000	1.9283	1.5448	5.7121	4.3961
DPISP	1.0000	0.0000	1.9338	1.7090	6.9649	4.5223
DPLEI	1.0000	0.0000	1.8884	1.8220	7.9693	4.6091
DPLGM	1.0000	0.0000	1.9816	2.3715	15.1698	5.0315
DPLIC	1.0000	0.0000	2.0322	2.4868	17.3421	5.1202
DPLID	1.0000	0.0000	1.8881	1.8167	7.9199	4.6051
DPLNG	1.0000	0.0000	1.9323	1.7947	7.7154	4.5882
DPLSS	1.0000	0.0000	1.9267	1.2395	3.8970	4.1614
DPLTQ	1.0000	0.0000	1.8943	1.8799	8.5351	4.6536
DPMPS	1.0000	0.0000	2.0158	2.0685	10.6560	4.7986
DPNDF	2.0000	4.7149	1.9276	2.2606	18.8591	4.7149
DPNKV	1.0000	0.0000	1.9227	1.8769	8.5051	4.6513
DPNKY	1.0000	0.0000	1.9650	2.0515	10.4460	4.7856
DPNNP	1.0000	0.0000	1.9056	1.5799	5.9611	4.4231
DPNSA	1.0000	0.0000	1.9503	1.6032	6.1316	4.4409
DPNSS	1.0000	0.0000	1.9263	1.2039	3.7210	4.1341
DPPES	1.0000	0.0000	1.9302	1.6808	6.7331	4.5006
DPPLN	1.0000	0.0000	1.9000	1.6154	6.2234	4.4504
DPPNM	1.0000	0.0000	1.9729	2.1566	11.8129	4.8664
DPQSK	1.0000	0.0000	1.9360	1.6843	6.7617	4.5033
DPRAI	1.0000	0.0000	1.8862	2.2651	13.4043	4.9497
DPRGN	1.0000	0.0000	1.9454	2.1157	11.2615	4.8349
DPRKF	1.0000	0.0000	1.9094	2.2553	13.2523	4.9422
DPSDN	1.0000	0.0000	1.9263	1.4758	5.2489	4.3431
DPSIT	1.0000	0.0000	1.9332	1.7041	6.9243	4.5185
DPSNT	2.0000	4.3516	1.9280	1.7879	10.8230	4.3516
DPSRY	1.0000	0.0000	2.0354	2.1971	12.3834	4.8974
DPTIR	1.0000	0.0000	1.8831	2.1488	11.7048	4.8603
DPTRA	1.0000	0.0000	1.8875	2.2426	13.0588	4.9325
DPVGK	1.0000	0.0000	1.9092	2.2559	13.2618	4.9426
DPVKN	1.0000	0.0000	1.9227	1.8769	8.5051	4.6513
DPYLP	1.0000	0.0000	1.9527	2.1639	11.9129	4.8719
DPYTP	1.0000	0.0000	1.9231	2.3231	14.3409	4.9943
DQAES	1.0000	0.0000	1.9588	1.8618	8.3546	4.6397
DQALI	1.0000	0.0000	1.9072	2.0137	9.9927	4.7565
DQCVL	1.0000	0.0000	2.0566	2.7131	22.5324	5.2941
DQDKV	1.0000	0.0000	1.8960	2.1303	11.4551	4.8461
DQDLG	1.0000	0.0000	1.9182	2.0481	10.4047	4.7830
DQETP	1.0000	0.0000	1.8731	2.0333	10.2256	4.7716
DQFIE	1.0000	0.0000	1.8902	2.2517	13.1977	4.9394
DQFTQ	1.0000	0.0000	1.8895	2.3096	14.1176	4.9839
DQGGS	1.0000	0.0000	2.0055	2.1197	11.3136	4.8380
DQGVL	1.0000	0.0000	1.9377	2.2382	12.9915	4.9290
DQINS	1.0000	0.0000	1.9442	1.5790	5.9543	4.4223
DQIPY	1.0000	0.0000	1.9211	2.4152	15.9595	5.0651
DQITD	1.0000	0.0000	1.8733	2.0456	10.3742	4.7810
DQIVS	1.0000	0.0000	1.9753	1.9528	9.3017	4.7097
DQKKQ	1.0000	0.0000	1.8857	1.9650	9.4362	4.7190
DQKLP	1.0000	0.0000	1.8940	1.8080	7.8378	4.5984
DQKLR	1.0000	0.0000	1.9158	1.9648	9.4348	4.7189
DQKPP	1.0000	0.0000	1.8779	1.9721	9.5158	4.7245
DQKTF	1.0000	0.0000	1.8996	2.1632	11.9031	4.8714
DQLIP	1.0000	0.0000	1.8956	1.9023	8.7644	4.6709
DQLPN	1.0000	0.0000	1.9102	1.6851	6.7682	4.5039
DQLSG	1.0000	0.0000	1.9739	1.7762	7.5476	4.5740
DQLSV	1.0000	0.0000	1.9726	1.7711	7.5013	4.5700
DQLYT	1.0000	0.0000	1.9575	2.2286	12.8477	4.9217
DQMEN	1.0000	0.0000	1.9788	2.2156	12.6544	4.9117
DQNEP	1.0000	0.0000	1.9045	1.8385	8.1275	4.6219
DQNPQ	1.0000	0.0000	1.9124	1.9189	8.9375	4.6836
DQNTA	1.0000	0.0000	1.9184	1.9557	9.3343	4.7119
DQPNN	1.0000	0.0000	1.9164	1.6495	6.4850	4.4766
DQRYK	1.0000	0.0000	1.9414	2.4777	17.1598	5.1132
DQSEL	1.0000	0.0000	1.9361	1.5863	6.0074	4.4280
DQSFD	1.0000	0.0000	1.9770	1.9411	9.1749	4.7007
DQSNK	1.0000	0.0000	1.9320	1.4846	5.3059	4.3498
DQSYM	1.0000	0.0000	2.1020	2.4869	17.3436	5.1202
DQTDS	1.0000	0.0000	1.9397	1.7403	7.2307	4.5463
DQTKN	1.0000	0.0000	1.9027	1.7675	7.4697	4.5673
DQTLR	1.0000	0.0000	1.9140	2.0367	10.2666	4.7742
DQTPQ	1.0000	0.0000	1.8749	2.1137	11.2344	4.8333
DQTSI	1.0000	0.0000	1.9436	1.7737	7.5251	4.5721
DQTSP	1.0000	0.0000	1.9414	1.7562	7.3694	4.5586
DQTSS	1.0000	0.0000	1.9587	1.4684	5.2009	4.3374
DQVQY	1.0000	0.0000	1.9206	2.6414	20.7411	5.2390
DRARN	1.0000	0.0000	1.9513	2.2047	12.4943	4.9033
DRDDA	1.0000	0.0000	1.8895	2.2157	12.6551	4.9117
DRDFL	1.0000	0.0000	1.9345	2.1520	11.7491	4.8628
DRDGK	1.0000	0.0000	1.9074	2.2227	12.7590	4.9171
DRDID	1.0000	0.0000	1.8844	2.1218	11.3420	4.8396
DRDNS	1.0000	0.0000	1.9585	1.6327	6.3547	4.4637
DREPS	1.0000	0.0000	1.9585	1.8376	8.1187	4.6212
DRFES	1.0000	0.0000	1.9947	2.0336	10.2284	4.7718
DRIGR	1.0000	0.0000	1.8957	2.4898	17.4021	5.1225
DRIQM	1.0000	0.0000	1.9297	2.6004	19.7791	5.2074
DRKEA	1.0000	0.0000	1.8971	2.1600	11.8598	4.8690
DRKLK	1.0000	0.0000	1.9076	1.8184	7.9353	4.6064
DRKRR	1.0000	0.0000	1.9111	2.3731	15.1976	5.0327
DRLDS	1.0000	0.0000	1.9545	1.6682	6.6327	4.4910
DRLKK	1.0000	0.0000	1.9076	1.8184	7.9353	4.6064
DRLLI	1.0000	0.0000	1.9213	1.8254	8.0016	4.6118
DRLQQ	1.0000	0.0000	1.9186	2.1113	11.2032	4.8315
DRLRK	1.0000	0.0000	1.9300	2.0520	10.4524	4.7860
DRLRN	1.0000	0.0000	1.9535	1.9292	9.0467	4.6915
DRLVH	1.0000	0.0000	1.9914	2.5151	17.9185	5.1419
DRMST	1.0000	0.0000	2.0427	2.2205	12.7264	4.9154
DRNNK	1.0000	0.0000	1.9279	1.6600	6.5669	4.4846
DRPEH	1.0000	0.0000	1.9356	2.4944	17.4945	5.1260
DRPPL	1.0000	0.0000	1.9087	1.9720	9.5144	4.7244
DRPPN	1.0000	0.0000	1.9202	1.9364	9.1245	4.6971
DRPRR	1.0000	0.0000	1.8955	2.4499	16.6142	5.0917
DRPSY	1.0000	0.0000	2.0354	2.1971	12.3834	4.8974
DRQLT	1.0000	0.0000	1.9140	2.0367	10.2666	4.7742
DRQMS	1.0000	0.0000	2.0519	2.2950	13.8802	4.9727
DRQPL	1.0000	0.0000	1.9141	2.0416	10.3256	4.7780
DRQSS	1.0000	0.0000	1.9942	1.6301	6.3351	4.4617
DRSIE	1.0000	0.0000	1.9606	1.8552	8.2892	4.6346
DRSYI	1.0000	0.0000	2.0371	2.2146	12.6393	4.9109
DRSYN	1.0000	0.0000	2.0432	1.9974	9.8029	4.7440
DRVFQ	1.0000	0.0000	1.8949	2.5758	19.2250	5.1886
DRYIS	1.0000	0.0000	2.0371	2.2146	12.6393	4.9109
DSALN	1.0000	0.0000	1.9379	1.4390	5.0154	4.3148
DSALP	1.0000	0.0000	1.9463	1.6387	6.4007	4.4683
DSCGS	1.0000	0.0000	2.1532	2.2371	12.9752	4.9282
DSDIK	1.0000	0.0000	1.9253	1.6163	6.2296	4.4510
DSDLN	1.0000	0.0000	1.9122	1.3117	4.2751	4.2169
DSDND	1.0000	0.0000	1.9239	1.4599	5.1468	4.3308
DSDSA	1.0000	0.0000	1.9663	1.4991	5.4012	4.3610
DSDTK	1.0000	0.0000	1.9222	1.5938	6.0627	4.4338
DSDVT	1.0000	0.0000	1.9614	1.8448	8.1876	4.6266
DSEDN	1.0000	0.0000	1.9247	1.4652	5.1802	4.3349
DSESI	1.0000	0.0000	1.9469	1.4105	4.8407	4.2929
DSFIL	1.0000	0.0000	1.9688	1.7408	7.2350	4.5467
DSFLP	1.0000	0.0000	1.9661	1.7232	7.0848	4.5332
DSFNI	1.0000	0.0000	1.9732	1.7052	6.9338	4.5194
DSFNN	1.0000	0.0000	1.9601	1.4880	5.3282	4.3524
DSFSP	1.0000	0.0000	1.9902	1.5996	6.1050	4.4382
DSFVL	1.0000	0.0000	2.0011	1.8974	8.7134	4.6671
DSGSG	1.0000	0.0000	2.0266	1.7622	7.4224	4.5632
DSGTL	1.0000	0.0000	1.9614	1.7017	6.9045	4.5167
DSGTN	1.0000	0.0000	1.9655	1.6662	6.6161	4.4894
DSHIP	1.0000	0.0000	2.0156	2.0779	10.7743	4.8059
DSHKN	1.0000	0.0000	2.0067	1.7839	7.6168	4.5799
DSIIV	1.0000	0.0000	1.9677	1.9007	8.7473	4.6696
DSIPN	1.0000	0.0000	1.9316	1.5093	5.4692	4.3688
DSIRN	1.0000	0.0000	1.9636	1.6662	6.6161	4.4894
DSIYN	1.0000	0.0000	2.0135	1.8581	8.3176	4.6369
DSKCS	1.0000	0.0000	2.0952	1.9810	9.6161	4.7314
DSKIN	1.0000	0.0000	1.9220	1.4325	4.9750	4.3098
DSKIY	1.0000	0.0000	2.0053	1.9809	9.6152	4.7313
DSKSE	1.0000	0.0000	1.9318	1.3161	4.2993	4.2203
DSLAK	1.0000	0.0000	1.9379	1.5619	5.8320	4.4092
DSLLH	1.0000	0.0000	2.0015	1.7321	7.1605	4.5401
DSLLP	1.0000	0.0000	1.9135	1.3632	4.5624	4.2565
DSLNR	1.0000	0.0000	1.9487	1.4845	5.3051	4.3497
DSLQQ	1.0000	0.0000	1.9496	1.6666	6.6196	4.4897
DSLRF	1.0000	0.0000	1.9969	1.8801	8.5375	4.6538
DSLSS	1.0000	0.0000	1.9068	0.9517	2.6348	3.9402
DSMDD	1.0000	0.0000	2.0125	2.0367	10.2657	4.7742
DSMLT	1.0000	0.0000	2.0130	1.8995	8.7352	4.6687
DSNDK	1.0000	0.0000	1.9164	1.3990	4.7721	4.2841
DSNKI	1.0000	0.0000	1.9220	1.4325	4.9750	4.3098
DSNLF	1.0000	0.0000	1.9585	1.5236	5.5656	4.3798
DSNLT	1.0000	0.0000	1.9141	1.3227	4.3354	4.2254
DSNPL	1.0000	0.0000	1.9150	1.3276	4.3623	4.2292
DSNSF	1.0000	0.0000	1.9725	1.3999	4.7772	4.2847
DSNTA	1.0000	0.0000	1.9495	1.5983	6.0954	4.4372
DSNTF	1.0000	0.0000	1.9697	1.6828	6.7498	4.5022
DSNTT	1.0000	0.0000	1.9272	1.4820	5.2887	4.3478
DSNVG	1.0000	0.0000	2.0023	1.8452	8.1917	4.6270
DSPLE	1.0000	0.0000	1.9239	1.5166	5.5185	4.3744
DSPNH	1.0000	0.0000	2.0160	1.8607	8.3438	4.6389
DSPTK	1.0000	0.0000	1.9242	1.6097	6.1808	4.4460
DSPTL	1.0000	0.0000	1.9248	1.5224	5.5577	4.3789
DSPTT	1.0000	0.0000	1.9303	1.6817	6.7404	4.5013
DSQQK	1.0000	0.0000	1.9469	1.7539	7.3496	4.5568
DSQRN	1.0000	0.0000	1.9732	1.7183	7.0430	4.5294
DSRDT	1.0000	0.0000	1.9575	1.8275	8.0217	4.6134
DSREL	1.0000	0.0000	1.9552	1.6735	6.6746	4.4950
DSRKQ	1.0000	0.0000	1.9648	1.8412	8.1527	4.6239
DSRNN	1.0000	0.0000	1.9503	1.4490	5.0775	4.3224
DSRQS	1.0000	0.0000	1.9942	1.6301	6.3351	4.4617
DSSAG	1.0000	0.0000	2.0095	1.6943	6.8435	4.5110
DSSCL	1.0000	0.0000	2.0875	1.8937	8.6755	4.6642
DSSKH	1.0000	0.0000	2.0247	1.6958	6.8556	4.5121
DSSRS	1.0000	0.0000	1.9700	1.2727	4.0673	4.1869
DSSRY	1.0000	0.0000	2.0671	1.9092	8.8365	4.6762
DSSSD	1.0000	0.0000	1.9293	1.0999	3.2404	4.0541
DSSVY	1.0000	0.0000	2.0717	1.9265	9.0183	4.6895
DSTHQ	1.0000	0.0000	2.0229	2.1252	11.3864	4.8422
DSTLI	1.0000	0.0000	1.9275	1.5400	5.6782	4.3924
DSTSK	1.0000	0.0000	1.9328	1.3219	4.3310	4.2248
DSVCI	1.0000	0.0000	2.1236	2.5373	18.3860	5.1589
DSVDL	1.0000	0.0000	1.9586	1.6855	6.7716	4.5042
DSVKL	1.0000	0.0000	1.9525	1.6246	6.2929	4.4574
DSVNE	1.0000	0.0000	1.9634	1.6552	6.5294	4.4810
DSVQL	1.0000	0.0000	1.9726	1.7711	7.5013	4.5700
DSVVM	1.0000	0.0000	2.0763	2.4168	15.9886	5.0663
DSVYN	1.0000	0.0000	2.0476	2.0146	10.0037	4.7572
DTALY	1.0000	0.0000	1.9628	2.2704	13.4876	4.9538
DTAPL	1.0000	0.0000	1.9004	1.9216	8.9664	4.6857
DTASS	1.0000	0.0000	1.9682	1.5101	5.4748	4.3694
DTAYI	1.0000	0.0000	1.9238	2.4521	16.6566	5.0934
DTCPF	1.0000	0.0000	2.0142	2.8245	25.6274	5.3797
DTDEN	1.0000	0.0000	1.8949	1.7481	7.2984	4.5523
DTDET	1.0000	0.0000	1.8697	1.9429	9.1940	4.7021
DTDND	1.0000	0.0000	1.8945	1.7428	7.2529	4.5483
DTEME	1.0000	0.0000	1.9313	2.3301	14.4575	4.9997
DTFKR	1.0000	0.0000	1.9096	2.2504	13.1771	4.9384
DTFTD	1.0000	0.0000	1.8909	2.1495	11.7148	4.8609
DTGQH	1.0000	0.0000	1.9335	2.5923	19.5940	5.2012
DTGSG	1.0000	0.0000	1.9964	2.0451	10.3681	4.7807
DTGTE	1.0000	0.0000	1.8877	2.1381	11.5597	4.8521
DTGTP	1.0000	0.0000	1.8873	2.1488	11.7048	4.8603
DTIAG	1.0000	0.0000	1.8898	2.2826	13.6808	4.9632
DTIES	1.0000	0.0000	1.9319	1.6934	6.8362	4.5103
DTILA	1.0000	0.0000	1.9014	1.9392	9.1538	4.6992
DTIMK	1.0000	0.0000	1.9384	2.2922	13.8342	4.9705
DTIPV	1.0000	0.0000	1.8859	2.1660	11.9431	4.8736
DTIQL	1.0000	0.0000	1.8954	1.8974	8.7140	4.6671
DTISG	1.0000	0.0000	1.9663	1.8834	8.5706	4.6563
DTISQ	1.0000	0.0000	1.9436	1.7737	7.5251	4.5721
DTKNL	2.0000	4.3876	1.8931	1.8348	11.4428	4.3876
DTKYN	1.0000	0.0000	1.9647	2.0466	10.3864	4.7818
DTLNH	1.0000	0.0000	1.9795	1.9795	9.5991	4.7302
DTLNL	1.0000	0.0000	1.8940	1.4464	5.0615	4.3205
DTLQV	1.0000	0.0000	1.9173	2.0540	10.4765	4.7875
DTLRP	1.0000	0.0000	1.9085	1.9671	9.4599	4.7207
DTMDP	1.0000	0.0000	1.9311	2.3355	14.5491	5.0039
DTMGS	1.0000	0.0000	2.0479	2.2429	13.0633	4.9327
DTNIN	1.0000	0.0000	1.9074	1.5926	6.0534	4.4328
DTPAS	1.0000	0.0000	1.9494	1.7979	7.7450	4.5907
DTPHI	1.0000	0.0000	1.9273	2.3609	14.9839	5.0233
DTPLL	1.0000	0.0000	1.8931	1.6461	6.4580	4.4739
DTPQG	1.0000	0.0000	1.8878	2.2233	12.7682	4.9176
DTPRT	1.0000	0.0000	1.8836	2.1263	11.4021	4.8431
DTPSQ	1.0000	0.0000	1.9414	1.7562	7.3694	4.5586
DTPTK	1.0000	0.0000	1.8729	1.8927	8.6652	4.6635
DTQII	1.0000	0.0000	1.8728	2.0791	10.7890	4.8068
DTQKK	1.0000	0.0000	1.8803	1.8904	8.6421	4.6617
DTQQV	1.0000	0.0000	1.8862	2.2878	13.7639	4.9672
DTRDP	1.0000	0.0000	1.8841	2.1153	11.2560	4.8346
DTRIV	1.0000	0.0000	1.8940	2.3229	14.3374	4.9942
DTRLT	1.0000	0.0000	1.9083	1.9622	9.4057	4.7169
DTRNS	1.0000	0.0000	1.9601	1.6437	6.4398	4.4721
DTRSS	1.0000	0.0000	1.9793	1.5556	5.7876	4.4044
DTSCM	1.0000	0.0000	2.1789	2.7178	22.6559	5.2977
DTSDK	1.0000	0.0000	1.9222	1.5938	6.0627	4.4338
DTSNA	1.0000	0.0000	1.9495	1.5983	6.0954	4.4372
DTTLK	1.0000	0.0000	1.8853	1.7285	7.1299	4.5373
DTTRN	1.0000	0.0000	1.9196	1.9267	9.0200	4.6896
DTVAN	1.0000	0.0000	1.9361	2.0602	10.5529	4.7922
DTVFY	1.0000	0.0000	1.9357	2.6932	22.0199	5.2788
DTVHL	1.0000	0.0000	1.9786	2.3533	14.8530	5.0175
DTVQS	1.0000	0.0000	1.9729	1.9303	9.0591	4.6924
DVADL	1.0000	0.0000	1.9227	2.0847	10.8602	4.8111
DVAYP	1.0000	0.0000	1.9278	2.6135	20.0819	5.2175
DVDKG	1.0000	0.0000	1.9101	2.2400	13.0182	4.9304
DVDRK	1.0000	0.0000	1.9065	2.2175	12.6825	4.9132
DVDTI	1.0000	0.0000	1.8866	2.1501	11.7232	4.8613
DVERT	1.0000	0.0000	1.8961	2.2947	13.8745	4.9725
DVHDP	1.0000	0.0000	1.9386	2.5064	17.7398	5.1352
DVHQK	1.0000	0.0000	1.9488	2.5152	17.9211	5.1420
DVLGN	1.0000	0.0000	1.9623	1.9689	9.4796	4.7220
DVNAP	1.0000	0.0000	1.9363	2.0651	10.6135	4.7960
DVNSQ	1.0000	0.0000	1.9774	1.7355	7.1898	4.5427
DVNVE	1.0000	0.0000	1.9474	2.1172	11.2802	4.8360
DVNYL	1.0000	0.0000	2.0049	2.1383	11.5627	4.8523
DVPKG	1.0000	0.0000	1.9092	2.2559	13.2618	4.9426
DVQAN	1.0000	0.0000	1.9416	2.1348	11.5147	4.8495
DVQSA	1.0000	0.0000	1.9900	2.0466	10.3861	4.7818
DVRSE	1.0000	0.0000	1.9896	2.0118	9.9698	4.7550
DVRVD	1.0000	0.0000	1.9019	2.4685	16.9764	5.1060
DVSPS	1.0000	0.0000	1.9846	1.5778	5.9456	4.4214
DVTAF	1.0000	0.0000	1.8994	2.4558	16.7296	5.0963
DVTIV	1.0000	0.0000	1.8964	2.3402	14.6279	5.0074
DVTLK	1.0000	0.0000	1.9123	1.9076	8.8188	4.6749
DVTNL	1.0000	0.0000	1.9307	1.7847	7.6237	4.5805
DVTRK	1.0000	0.0000	1.9059	2.2286	12.8466	4.9216
DVTSF	1.0000	0.0000	1.9991	2.0566	10.5086	4.7895
DVTVG	1.0000	0.0000	1.9026	2.5019	17.6476	5.1317
DVVPT	1.0000	0.0000	1.8976	2.3226	14.3326	4.9939
DWDNQ	1.0000	0.0000	2.1092	2.7545	23.6356	5.3259
DWNDL	1.0000	0.0000	2.1060	2.5207	18.0350	5.1462
DWQNT	1.0000	0.0000	2.1097	2.7655	23.9388	5.3343
DYAEN	1.0000	0.0000	1.9774	2.2290	12.8538	4.9220
DYCIF	1.0000	0.0000	2.0385	3.1957	39.3257	5.6650
DYDDV	1.0000	0.0000	1.9356	2.4703	17.0126	5.1074
DYDIP	1.0000	0.0000	1.9232	2.3296	14.4498	4.9993
DYEED	1.0000	0.0000	1.9249	2.2907	13.8109	4.9694
DYIML	1.0000	0.0000	2.0211	2.5585	18.8425	5.1752
DYINS	1.0000	0.0000	2.0135	1.8581	8.3176	4.6369
DYIYT	1.0000	0.0000	1.9643	2.6894	21.9241	5.2759
DYKEV	1.0000	0.0000	1.9460	2.4147	15.9494	5.0647
DYLNY	1.0000	0.0000	2.0499	2.3129	14.1723	4.9865
DYLRN	1.0000	0.0000	2.0010	2.1211	11.3318	4.8390
DYLSR	1.0000	0.0000	2.0375	2.0329	10.2206	4.7713
DYNDF	1.0000	0.0000	1.9934	2.3084	14.0968	4.9830
DYNGS	1.0000	0.0000	2.0489	2.0198	10.0645	4.7612
DYNQF	1.0000	0.0000	1.9976	2.3939	15.5703	5.0487
DYQDD	1.0000	0.0000	1.9251	2.3658	15.0705	5.0271
DYQLT	1.0000	0.0000	1.9575	2.2286	12.8477	4.9217
DYRSN	1.0000	0.0000	2.0432	1.9974	9.8029	4.7440
DYSDK	1.0000	0.0000	2.0011	1.9475	9.2439	4.7056
DYSGI	1.0000	0.0000	2.0423	2.2370	12.9739	4.9281
DYSPG	1.0000	0.0000	2.0406	2.2195	12.7114	4.9147
DYSRP	1.0000	0.0000	2.0354	2.1971	12.3834	4.8974
DYVKV	1.0000	0.0000	1.9524	2.5995	19.7577	5.2067
DYVNT	1.0000	0.0000	1.9889	2.2976	13.9212	4.9747
DYVSS	1.0000	0.0000	2.0717	1.9265	9.0183	4.6895
DYVTT	1.0000	0.0000	1.9329	2.4924	17.4532	5.1244
EAASH	1.0000	0.0000	2.0478	2.2884	13.7739	4.9677
EADCS	1.0000	0.0000	2.1059	2.4463	16.5467	5.0890
EADQT	1.0000	0.0000	1.8791	2.1447	11.6498	4.8572
EAEIQ	1.0000	0.0000	1.8780	2.1724	12.0323	4.8785
EAFQR	1.0000	0.0000	1.8898	2.5184	17.9868	5.1444
EAFVL	1.0000	0.0000	1.9449	2.3018	13.9901	4.9779
EAGIE	1.0000	0.0000	1.8898	2.2820	13.6720	4.9628
EAIRE	1.0000	0.0000	1.8865	2.2596	13.3198	4.9455
EAKIP	1.0000	0.0000	1.8830	2.0366	10.2651	4.7741
EAKLL	1.0000	0.0000	1.9066	1.6908	6.8148	4.5083
EALEH	1.0000	0.0000	1.9679	2.2900	13.7996	4.9689
EALHP	1.0000	0.0000	1.9679	2.3007	13.9720	4.9771
EALLS	1.0000	0.0000	1.9367	1.4798	5.2745	4.3461
EALPK	1.0000	0.0000	1.9008	1.8549	8.2870	4.6345
EALQK	1.0000	0.0000	1.9078	1.9246	8.9980	4.6880
EALST	1.0000	0.0000	1.9463	1.6390	6.4034	4.4685
EAMCK	1.0000	0.0000	2.0678	3.0504	33.2583	5.5533
EAMFD	1.0000	0.0000	1.9391	2.6530	21.0198	5.2479
EANCS	1.0000	0.0000	2.1126	2.2626	13.3659	4.9478
EANEE	1.0000	0.0000	1.9107	1.8749	8.4846	4.6498
EANLL	1.0000	0.0000	1.9155	1.5679	5.8750	4.4139
EANPA	1.0000	0.0000	1.9249	2.0076	9.9213	4.7518
EANQL	1.0000	0.0000	1.9279	1.8017	7.7799	4.5936
EANVW	1.0000	0.0000	2.1419	2.9915	31.0747	5.5080
EAPGS	1.0000	0.0000	1.9826	1.9874	9.6882	4.7363
EAQEN	1.0000	0.0000	1.9183	1.9552	9.3283	4.7115
EASAE	1.0000	0.0000	1.9670	1.9088	8.8317	4.6759
EASDN	1.0000	0.0000	1.9487	1.5925	6.0528	4.4327
EASIT	1.0000	0.0000	1.9520	1.8207	7.9575	4.6082
EASNM	1.0000	0.0000	2.0408	1.9855	9.6666	4.7348
EASPS	1.0000	0.0000	1.9699	1.5203	5.5431	4.3772
EASSI	1.0000	0.0000	1.9732	1.5378	5.6633	4.3907
EATIR	1.0000	0.0000	1.8860	2.2654	13.4099	4.9500
EATLY	1.0000	0.0000	1.9627	2.2756	13.5701	4.9578
EAVRE	1.0000	0.0000	1.8944	2.4162	15.9782	5.0659
EAVRF	1.0000	0.0000	1.8925	2.6228	20.2991	5.2247
EAWKM	1.0000	0.0000	2.1338	3.3173	45.2434	5.7585
ECALL	1.0000	0.0000	2.0613	2.4218	16.0822	5.0702
ECAST	1.0000	0.0000	2.1069	2.4574	16.7597	5.0975
ECATI	1.0000	0.0000	2.0011	2.7627	23.8628	5.3322
ECCAY	1.0000	0.0000	2.1198	3.7530	74.7398	6.0934
ECCSL	1.0000	0.0000	2.2623	2.8409	26.1182	5.3923
ECEVQ	1.0000	0.0000	2.0062	2.8718	27.0657	5.4160
ECFMK	1.0000	0.0000	2.0763	3.1349	36.6643	5.6183
ECGFV	1.0000	0.0000	1.9961	3.1881	38.9811	5.6591
ECKAN	1.0000	0.0000	2.0591	2.4736	17.0779	5.1100
ECKIA	1.0000	0.0000	2.0142	2.6908	21.9597	5.2769
ECKNT	1.0000	0.0000	2.0434	2.3573	14.9223	5.0206
ECKQN	1.0000	0.0000	2.0520	2.4319	16.2710	5.0779
ECLAV	1.0000	0.0000	2.0607	2.7601	23.7894	5.3302
ECLPG	1.0000	0.0000	2.0546	2.6538	21.0405	5.2485
ECPNK	1.0000	0.0000	2.0438	2.3622	15.0073	5.0244
ECRSL	1.0000	0.0000	2.1187	2.3436	14.6864	5.0101
ECSLK	1.0000	0.0000	2.0754	2.1099	11.1854	4.8305
ECVRG	1.0000	0.0000	1.9945	3.1490	37.2642	5.6291
ECYSY	1.0000	0.0000	2.2530	3.0484	33.1827	5.5518
EDAIW	1.0000	0.0000	2.0642	3.0187	32.0642	5.5289
EDAKN	1.0000	0.0000	1.9093	1.8035	7.7962	4.5949
EDALY	1.0000	0.0000	1.9628	2.2646	13.3970	4.9493
EDAQP	1.0000	0.0000	1.8789	2.1496	11.7164	4.8610
EDESH	1.0000	0.0000	2.0113	2.0390	10.2942	4.7760
EDFAG	1.0000	0.0000	1.9010	2.4552	16.7175	5.0958
EDFSL	1.0000	0.0000	1.9647	1.7126	6.9949	4.5250
EDIDT	1.0000	0.0000	1.8702	1.9653	9.4401	4.7193
EDIEL	1.0000	0.0000	1.8878	1.8113	7.8689	4.6009
EDIFT	1.0000	0.0000	1.8901	2.1772	12.0994	4.8821
EDIKA	1.0000	0.0000	1.8832	2.0207	10.0752	4.7619
EDITP	1.0000	0.0000	1.8701	1.9812	9.6185	4.7315
EDKIL	1.0000	0.0000	1.8868	1.7452	7.2730	4.5501
EDKPE	1.0000	0.0000	1.8726	1.8811	8.5474	4.6546
EDKSS	1.0000	0.0000	1.9318	1.3161	4.2993	4.2203
EDLAS	1.0000	0.0000	1.9448	1.6280	6.3188	4.4600
EDLDT	1.0000	0.0000	1.8858	1.7836	7.6142	4.5797
EDLIW	1.0000	0.0000	2.0901	2.7431	23.3281	5.3171
EDLLE	1.0000	0.0000	1.8914	1.6296	6.3310	4.4613
EDLPL	1.0000	0.0000	1.8925	1.6403	6.4131	4.4695
EDLSG	1.0000	0.0000	1.9606	1.6959	6.8567	4.5122
EDNRS	1.0000	0.0000	1.9592	1.6380	6.3950	4.4677
EDNTT	1.0000	0.0000	1.8957	1.7591	7.3951	4.5608
EDPLN	1.0000	0.0000	1.8988	1.6048	6.1435	4.4422
EDPQS	1.0000	0.0000	1.9408	1.7504	7.3187	4.5541
EDPVK	1.0000	0.0000	1.8930	2.0659	10.6234	4.7966
EDQET	1.0000	0.0000	1.8733	2.0227	10.0983	4.7634
EDQGV	1.0000	0.0000	1.8965	2.3917	15.5293	5.0470
EDQIN	1.0000	0.0000	1.9059	1.8561	8.2983	4.6354
EDQLP	1.0000	0.0000	1.8941	1.8741	8.4769	4.6492
EDQLS	1.0000	0.0000	1.9361	1.5863	6.0074	4.4280
EDQVQ	1.0000	0.0000	1.8867	2.2820	13.6715	4.9627
EDRQL	1.0000	0.0000	1.9139	2.0310	10.1971	4.7698
EDSII	1.0000	0.0000	1.9348	1.7158	7.0224	4.5276
EDSNL	1.0000	0.0000	1.9131	1.3169	4.3037	4.2210
EDTLR	1.0000	0.0000	1.9081	1.9564	9.3418	4.7125
EDTNI	1.0000	0.0000	1.8977	1.7816	7.5954	4.5781
EDTTL	1.0000	0.0000	1.8864	1.7947	7.7148	4.5881
EDVAD	1.0000	0.0000	1.8917	2.2382	12.9913	4.9290
EDYND	1.0000	0.0000	1.9642	2.1017	11.0786	4.8242
EEADC	1.0000	0.0000	2.0051	2.7235	22.8047	5.3020
EEAGI	1.0000	0.0000	1.8898	2.2820	13.6720	4.9628
EEAMC	1.0000	0.0000	2.0462	3.1165	35.8936	5.6041
EECAS	1.0000	0.0000	2.1064	2.4516	16.6476	5.0931
EECKQ	1.0000	0.0000	2.0116	2.6209	20.2530	5.2232
EEDKI	1.0000	0.0000	1.8734	1.8986	8.7265	4.6681
EEDPV	1.0000	0.0000	1.8869	2.1320	11.4780	4.8474
EEDQL	1.0000	0.0000	1.8935	1.8634	8.3705	4.6410
EEDSN	1.0000	0.0000	1.9254	1.4704	5.2138	4.3389
EEDVA	1.0000	0.0000	1.8913	2.2434	13.0708	4.9331
EEEGT	1.0000	0.0000	1.8877	2.1375	11.5523	4.8517
EEEIY	1.0000	0.0000	1.9231	2.3294	14.4466	4.9992
EEENT	1.0000	0.0000	1.8956	1.7586	7.3902	4.5604
EEFNN	1.0000	0.0000	1.9426	1.7704	7.4952	4.5695
EEFRS	1.0000	0.0000	1.9951	2.0388	10.2915	4.7758
EEFVN	1.0000	0.0000	1.9520	2.1442	11.6426	4.8568
EEGTS	1.0000	0.0000	1.9636	1.8604	8.3408	4.6387
EEHAK	1.0000	0.0000	1.9420	2.3774	15.2738	5.0360
EEHQE	1.0000	0.0000	1.9285	2.4018	15.7123	5.0548
EEIDH	1.0000	0.0000	1.9285	2.3444	14.7000	5.0107
EEIGF	1.0000	0.0000	1.9004	2.3666	15.0839	5.0277
EEIRE	1.0000	0.0000	1.8836	2.1375	11.5524	4.8517
EEIYN	1.0000	0.0000	1.9663	2.1404	11.5914	4.8539
EEKAN	1.0000	0.0000	1.9097	1.8087	7.8449	4.5989
EEKDQ	1.0000	0.0000	1.8777	1.9507	9.2796	4.7081
EEKGT	1.0000	0.0000	1.8938	2.0714	10.6924	4.8009
EEKIN	1.0000	0.0000	1.8956	1.7149	7.0143	4.5268
EEKNI	1.0000	0.0000	1.8956	1.7149	7.0143	4.5268
EEKQM	1.0000	0.0000	1.9403	2.3437	14.6888	5.0102
EEKQY	1.0000	0.0000	1.9333	2.3154	14.2132	4.9884
EELFL	1.0000	0.0000	1.9276	1.8415	8.1558	4.6241
EELYS	1.0000	0.0000	2.0053	1.8706	8.4422	4.6465
EENLN	1.0000	0.0000	1.8972	1.4103	4.8397	4.2927
EENLY	1.0000	0.0000	1.9741	1.9588	9.3675	4.7143
EENNA	1.0000	0.0000	1.9237	1.6859	6.7744	4.5045
EENPD	1.0000	0.0000	1.8957	1.7582	7.3871	4.5601
EENTI	1.0000	0.0000	1.8981	1.7868	7.6429	4.5821
EENWA	1.0000	0.0000	2.1167	2.8067	25.1053	5.3660
EEPDN	2.0000	4.5601	1.8957	2.0592	14.9072	4.5601
EEPEK	1.0000	0.0000	1.8727	1.8863	8.6005	4.6586
EEPKS	1.0000	0.0000	1.9241	1.6092	6.1766	4.4456
EEPLS	1.0000	0.0000	1.9247	1.5219	5.5540	4.3785
EEPYS	1.0000	0.0000	2.0075	2.0348	10.2426	4.7727
EERNN	1.0000	0.0000	1.9335	1.7313	7.1537	4.5395
EESEA	1.0000	0.0000	1.9481	1.7867	7.6422	4.5820
EESKN	1.0000	0.0000	1.9181	1.4095	4.8349	4.2921
EESLQ	1.0000	0.0000	1.9369	1.5915	6.0458	4.4320
EESMK	1.0000	0.0000	2.0099	1.9863	9.6758	4.7354
EESMY	1.0000	0.0000	2.0930	2.4118	15.8973	5.0625
EESPE	1.0000	0.0000	1.9295	1.6753	6.6893	4.4964
EESSP	1.0000	0.0000	1.9445	1.3982	4.7670	4.2834
EETNA	1.0000	0.0000	1.9111	1.8806	8.5429	4.6542
EETRI	1.0000	0.0000	1.8833	2.1433	11.6308	4.8561
EETSA	1.0000	0.0000	1.9487	1.7925	7.6951	4.5865
EETSP	1.0000	0.0000	1.9302	1.6811	6.7360	4.5009
EETSS	1.0000	0.0000	1.9436	1.3933	4.7380	4.2796
EEVDA	1.0000	0.0000	1.8913	2.2434	13.0708	4.9331
EEVSD	1.0000	0.0000	1.9613	1.8442	8.1823	4.6262
EEYRL	1.0000	0.0000	1.9701	2.3153	14.2112	4.9883
EEYSS	1.0000	0.0000	2.0301	1.7469	7.2884	4.5515
EFAWN	1.0000	0.0000	2.1468	3.0133	31.8665	5.5248
EFDIE	1.0000	0.0000	1.8904	2.1714	12.0179	4.8777
EFDKP	1.0000	0.0000	1.8971	2.0877	10.8983	4.8134
EFDNL	1.0000	0.0000	1.9351	1.8007	7.7704	4.5928
EFENR	1.0000	0.0000	1.9486	2.1269	11.4101	4.8435
EFEVV	1.0000	0.0000	1.9048	2.5180	17.9798	5.1441
EFFSI	1.0000	0.0000	2.0068	2.1061	11.1354	4.8275
EFFTQ	1.0000	0.0000	1.9004	2.4411	16.4471	5.0850
EFGKL	1.0000	0.0000	1.9423	2.1188	11.3018	4.8373
EFIEP	1.0000	0.0000	1.8896	2.1873	12.2432	4.8899
EFKAD	1.0000	0.0000	1.9038	2.1991	12.4130	4.8990
EFKEQ	1.0000	0.0000	1.8995	2.1626	11.8955	4.8709
EFKLQ	1.0000	0.0000	1.9240	2.0091	9.9393	4.7530
EFKSI	1.0000	0.0000	1.9663	1.8334	8.0777	4.6179
EFKSS	1.0000	0.0000	1.9796	1.5280	5.5959	4.3832
EFLDM	1.0000	0.0000	1.9851	2.3775	15.2753	5.0361
EFLLE	1.0000	0.0000	1.9276	1.8415	8.1558	4.6241
EFLPP	1.0000	0.0000	1.9166	2.0163	10.0231	4.7585
EFMEA	1.0000	0.0000	1.9380	2.6582	21.1475	5.2519
EFNAG	1.0000	0.0000	1.9629	2.2714	13.5044	4.9546
EFNCI	1.0000	0.0000	2.0753	2.6525	21.0078	5.2475
EFNES	1.0000	0.0000	1.9696	1.6823	6.7453	4.5017
EFNNA	1.0000	0.0000	1.9617	1.8925	8.6632	4.6633
EFNNF	1.0000	0.0000	1.9803	1.9770	9.5711	4.7283
EFNNL	1.0000	0.0000	1.9393	1.6169	6.2348	4.4515
EFRSV	1.0000	0.0000	2.0249	2.2236	12.7728	4.9178
EFSHS	1.0000	0.0000	2.0842	1.9738	9.5345	4.7258
EFSSK	1.0000	0.0000	1.9796	1.5280	5.5959	4.3832
EFSTH	1.0000	0.0000	2.0501	2.2567	13.2744	4.9433
EFTEA	1.0000	0.0000	1.8939	2.2763	13.5803	4.9583
EFTFN	1.0000	0.0000	1.9566	2.1718	12.0239	4.8780
EFVKK	1.0000	0.0000	1.9200	2.2010	12.4398	4.9004
EFVNI	1.0000	0.0000	1.9529	2.1724	12.0326	4.8785
EFVNK	1.0000	0.0000	1.9539	2.0781	10.7761	4.8060
EGDLE	1.0000	0.0000	1.9123	1.9731	9.5265	4.7252
EGDYS	1.0000	0.0000	2.0397	2.2088	12.5542	4.9065
EGEKQ	1.0000	0.0000	1.8965	2.1460	11.6665	4.8582
EGEKV	1.0000	0.0000	1.9094	2.2504	13.1781	4.9385
EGENK	1.0000	0.0000	1.9233	1.8766	8.5024	4.6511
EGESY	1.0000	0.0000	2.0401	2.2141	12.6311	4.9105
EGETR	1.0000	0.0000	1.8964	2.3051	14.0435	4.9805
EGGAV	1.0000	0.0000	1.8926	2.6286	20.4353	5.2291
EGHPQ	1.0000	0.0000	1.9317	2.6024	19.8250	5.2090
EGIGP	1.0000	0.0000	1.8967	2.3606	14.9797	5.0231
EGIKR	1.0000	0.0000	1.9055	2.2614	13.3474	4.9469
EGKDV	1.0000	0.0000	1.9098	2.2452	13.0979	4.9344
EGKNA	1.0000	0.0000	1.9383	1.9987	9.8181	4.7450
EGKNG	1.0000	0.0000	1.9514	2.0666	10.6322	4.7972
EGLII	1.0000	0.0000	1.9148	2.0347	10.2423	4.7727
EGNPS	1.0000	0.0000	1.9670	1.6763	6.6971	4.4972
EGNQN	1.0000	0.0000	1.9500	1.8341	8.0846	4.6184
EGNSL	1.0000	0.0000	1.9551	1.5122	5.4884	4.3710
EGQIS	1.0000	0.0000	1.9769	1.9632	9.4164	4.7177
EGQSP	1.0000	0.0000	1.9750	1.9456	9.2238	4.7042
EGSAM	1.0000	0.0000	2.0645	2.3644	15.0463	5.0261
EGSAS	1.0000	0.0000	2.0104	1.6996	6.8867	4.5150
EGSDK	1.0000	0.0000	1.9581	1.7833	7.6108	4.5794
EGSPK	1.0000	0.0000	1.9600	1.7992	7.7563	4.5916
EGSRN	1.0000	0.0000	1.9988	1.8332	8.0758	4.6177
EGSST	1.0000	0.0000	1.9859	1.5833	5.9856	4.4257
EGTED	1.0000	0.0000	1.8879	2.1323	11.4818	4.8477
EGTEI	1.0000	0.0000	1.8869	2.1658	11.9394	4.8734
EGTLE	1.0000	0.0000	1.9126	1.9841	9.6509	4.7337
EGTLY	1.0000	0.0000	1.9742	2.3435	14.6849	5.0100
EGTND	1.0000	0.0000	1.9240	1.9433	9.1986	4.7024
EGTPD	1.0000	0.0000	1.8875	2.1430	11.6259	4.8559
EGTPK	1.0000	0.0000	1.8937	2.0821	10.8269	4.8091
EGTSR	1.0000	0.0000	1.9917	2.0280	10.1612	4.7675
EGTSV	1.0000	0.0000	1.9956	2.0452	10.3690	4.7807
EGTTF	1.0000	0.0000	1.9016	2.3500	14.7952	5.0149
EHAKN	1.0000	0.0000	1.9847	2.1884	12.2584	4.8907
EHALN	1.0000	0.0000	1.9974	2.1010	11.0695	4.8236
EHDEV	1.0000	0.0000	1.9391	2.5010	17.6285	5.1310
EHDIY	1.0000	0.0000	1.9702	2.7038	22.2925	5.2869
EHDMI	1.0000	0.0000	1.9770	2.7322	23.0342	5.3087
EHFFE	1.0000	0.0000	1.9428	2.7347	23.1010	5.3106
EHHDV	1.0000	0.0000	1.9739	2.8806	27.3429	5.4228
EHHKV	1.0000	0.0000	1.9948	2.8197	25.4868	5.3760
EHKLD	1.0000	0.0000	1.9588	2.0966	11.0121	4.8202
EHLDK	1.0000	0.0000	1.9588	2.0966	11.0121	4.8202
EHLIF	1.0000	0.0000	1.9826	2.4028	15.7314	5.0556
EHMDV	1.0000	0.0000	1.9758	2.8887	27.6003	5.4291
EHMLN	1.0000	0.0000	2.0637	2.3667	15.0860	5.0278
EHNFP	1.0000	0.0000	1.9988	2.3497	14.7911	5.0148
EHPVT	1.0000	0.0000	1.9364	2.5227	18.0774	5.1477
EHQES	1.0000	0.0000	2.0229	2.1246	11.3790	4.8417
EHRLL	1.0000	0.0000	1.9962	2.1820	12.1683	4.8859
EHRQL	1.0000	0.0000	1.9778	2.4158	15.9713	5.0656
EHSGQ	1.0000	0.0000	2.0551	2.3146	14.1994	4.9878
EHSST	1.0000	0.0000	2.0366	1.7729	7.5179	4.5714
EHTGT	1.0000	0.0000	1.9377	2.5230	18.0833	5.1479
EHTSI	1.0000	0.0000	2.0156	2.0783	10.7788	4.8061
EHYSD	1.0000	0.0000	2.0904	2.3985	15.6527	5.0522
EIAGN	1.0000	0.0000	1.9383	2.0930	10.9666	4.8175
EIALS	1.0000	0.0000	1.9497	1.6615	6.5788	4.4858
EIAQL	1.0000	0.0000	1.9072	2.0189	10.0543	4.7605
EIARK	1.0000	0.0000	1.8961	2.1935	12.3320	4.8947
EIARQ	1.0000	0.0000	1.8835	2.3400	14.6243	5.0073
EIDHP	1.0000	0.0000	1.9278	2.3551	14.8834	5.0189
EIDKM	1.0000	0.0000	1.9386	2.2864	13.7413	4.9661
EIDKS	1.0000	0.0000	1.9260	1.6215	6.2692	4.4550
EIDLT	1.0000	0.0000	1.8881	1.8171	7.9232	4.6054
EIDSV	1.0000	0.0000	1.9646	1.8724	8.4603	4.6479
EIDTV	1.0000	0.0000	1.8863	2.1554	11.7952	4.8654
EIEDR	1.0000	0.0000	1.8838	2.1323	11.4818	4.8477
EIGFD	1.0000	0.0000	1.9011	2.3614	14.9924	5.0237
EIGNG	1.0000	0.0000	1.9505	2.1609	11.8724	4.8697
EIGQL	1.0000	0.0000	1.9190	2.0868	10.8873	4.8127
EIIAP	1.0000	0.0000	1.8762	2.1310	11.4639	4.8466
EIIKE	1.0000	0.0000	1.8744	1.9321	9.0779	4.6938
EIIVQ	1.0000	0.0000	1.8844	2.2634	13.3779	4.9484
EIKES	1.0000	0.0000	1.9266	1.6267	6.3091	4.4591
EIKTK	1.0000	0.0000	1.8755	1.8435	8.1758	4.6257
EIKWG	1.0000	0.0000	2.0856	3.0257	32.3248	5.5343
[truncated: 12,700 more rows]
