# Supplementary material for: Evaluating deterministic motif significance measures in protein databases
Source: Algorithms Mol Biol. 2007 Dec 24;2:16. doi: 10.1186/1748-7188-2-16 (PMC2254621; doi:10.1186/1748-7188-2-16)
Supplement: Additional File 2 — Scripts and Datasets. This file contains the sequence datasets (synthetic and real) and the evaluated motifs. This data is separated according to the tables where it is presented and discussed. It also contains script programs (in perl language) developed for this work. [file 1748-7188-2-16-S2.zip › Scripts_and_Datasets/datasets/Table 4/80%/Motifs/score_PLMPES_s80_mlen_6_planted_syn2_len300_num50.txt]

Motif	Supp	IG	Pratt	LogOdds	Zscore	Info
AAAAKD	1.0000	0.0000	1.6133	3.4064	50.0529	5.8270
AAAKDD	1.0000	0.0000	1.6127	3.3560	47.2284	5.7882
AAARVP	1.0000	0.0000	1.6163	3.6945	69.7528	6.0484
AAEPKI	1.0000	0.0000	1.6118	3.3435	46.5542	5.7786
AAESIE	1.0000	0.0000	1.6911	3.1027	35.2708	5.5935
AAFKIQ	1.0000	0.0000	1.6294	3.6137	63.5518	5.9863
AAFSQV	1.0000	0.0000	1.7469	3.4926	55.2757	5.8932
AAFYFE	1.0000	0.0000	1.6535	4.1407	116.6000	6.3913
AAGARH	1.0000	0.0000	1.6344	4.0119	100.5310	6.2923
AAGEKE	1.0000	0.0000	1.6227	3.5049	56.0655	5.9026
AAHLFS	1.0000	0.0000	1.7779	3.3994	49.6499	5.8216
AAHPEN	1.0000	0.0000	1.6765	3.5045	56.0414	5.9024
AAIALN	1.0000	0.0000	1.6508	3.0825	34.4557	5.5780
AAISLS	1.0000	0.0000	1.7031	2.5903	19.5161	5.1996
AAKANE	1.0000	0.0000	1.6377	3.1913	39.0619	5.6616
AAKDDN	1.0000	0.0000	1.6336	3.1252	36.1975	5.6108
AAKLTI	1.0000	0.0000	1.6314	3.1303	36.4090	5.6147
AAKSIY	1.0000	0.0000	1.7449	3.3509	46.9535	5.7843
AALHRE	1.0000	0.0000	1.6805	3.6390	65.4360	6.0058
AALKGI	1.0000	0.0000	1.6498	3.3238	45.5067	5.7634
AALNNN	1.0000	0.0000	1.6449	2.6510	20.9372	5.2463
AALNRS	1.0000	0.0000	1.7002	2.8269	25.6571	5.3816
AALQHS	1.0000	0.0000	1.7516	3.2605	42.3064	5.7148
AANKRE	1.0000	0.0000	1.6464	3.2671	42.6310	5.7199
AANLTE	1.0000	0.0000	1.6443	3.0019	31.3979	5.5160
AANNLV	1.0000	0.0000	1.6711	2.9850	30.7926	5.5031
AANYKS	1.0000	0.0000	1.7451	3.1503	37.2581	5.6301
AAPEPI	1.0000	0.0000	1.6081	3.4021	49.8071	5.8237
AAPLMP	1.0000	0.0000	1.6816	3.5442	58.6642	5.9329
AAPNSP	1.0000	0.0000	1.6868	2.8747	27.1133	5.4183
AAPTEK	1.0000	0.0000	1.6123	3.2977	44.1603	5.7434
AAQFNF	1.0000	0.0000	1.6818	3.6830	68.8326	6.0395
AARLSS	1.0000	0.0000	1.7231	2.6962	22.0608	5.2811
AARTCL	1.0000	0.0000	1.7613	3.9706	95.8577	6.2606
AARVPF	1.0000	0.0000	1.6256	3.8574	84.1500	6.1736
AASGNE	1.0000	0.0000	1.7155	3.0544	33.3589	5.5564
AASKRS	1.0000	0.0000	1.7290	2.8097	25.1515	5.3683
AASSEQ	1.0000	0.0000	1.7283	2.8302	25.7528	5.3840
AASSVN	1.0000	0.0000	1.7290	2.7133	22.5012	5.2942
AASTDA	1.0000	0.0000	1.6898	3.0760	34.2016	5.5730
AASTYQ	1.0000	0.0000	1.7523	3.4362	51.8007	5.8499
AATEES	1.0000	0.0000	1.6873	3.0569	33.4559	5.5583
ACAPLN	1.0000	0.0000	1.7727	3.6914	69.5055	6.0460
ACESSK	1.0000	0.0000	1.8409	3.3264	45.6426	5.7654
ACPSRV	1.0000	0.0000	1.8537	3.9603	94.7322	6.2527
ACSEVM	1.0000	0.0000	1.9033	4.1958	124.2431	6.4337
ACTADT	1.0000	0.0000	1.7220	3.9889	97.9022	6.2747
ACVMII	1.0000	0.0000	1.7437	4.5318	182.9362	6.6920
ACVNTE	1.0000	0.0000	1.7678	3.9529	93.9278	6.2470
ADALEK	1.0000	0.0000	1.6318	3.1511	37.2953	5.6308
ADAMLS	1.0000	0.0000	1.7513	3.2291	40.8049	5.6907
ADARVN	1.0000	0.0000	1.6582	3.4617	53.3478	5.8695
ADFKSM	1.0000	0.0000	1.7740	3.5056	56.1097	5.9032
ADFMSN	1.0000	0.0000	1.7833	3.3818	48.6544	5.8081
ADGDLH	1.0000	0.0000	1.6854	3.6147	63.6274	5.9871
ADGICN	1.0000	0.0000	1.7694	3.9974	98.8688	6.2812
ADHGTS	1.0000	0.0000	1.7560	3.4482	52.5232	5.8591
ADHSKD	1.0000	0.0000	1.7306	3.2491	41.7550	5.7061
ADHSPR	1.0000	0.0000	1.7501	3.4340	51.6694	5.8482
ADHVKF	1.0000	0.0000	1.6629	3.9272	91.1858	6.2272
ADIALP	1.0000	0.0000	1.6321	3.2144	40.1170	5.6794
ADIAQN	1.0000	0.0000	1.6397	3.2766	43.0985	5.7272
ADISLK	1.0000	0.0000	1.6757	2.7943	24.7081	5.3565
ADITID	1.0000	0.0000	1.6086	3.3269	45.6705	5.7658
ADKDQS	1.0000	0.0000	1.6860	3.0186	32.0074	5.5288
ADKLFL	1.0000	0.0000	1.6664	3.1283	36.3269	5.6132
ADKVNS	1.0000	0.0000	1.6992	2.9174	28.4804	5.4511
ADLDRN	1.0000	0.0000	1.6551	3.0876	34.6607	5.5819
ADLEEK	1.0000	0.0000	1.6292	3.1164	35.8300	5.6040
ADLPSK	1.0000	0.0000	1.6733	2.7760	24.1910	5.3424
ADLVSI	1.0000	0.0000	1.7056	3.0046	31.4948	5.5181
ADMEVG	1.0000	0.0000	1.6528	3.9972	98.8427	6.2810
ADPAIS	1.0000	0.0000	1.6884	3.0734	34.0987	5.5710
ADPAML	1.0000	0.0000	1.6816	3.5422	58.5300	5.9313
ADPAQT	1.0000	0.0000	1.6113	3.4131	50.4426	5.8321
ADQDES	1.0000	0.0000	1.6910	3.0908	34.7898	5.5844
ADQLPI	1.0000	0.0000	1.6342	3.2384	41.2442	5.6979
ADQSPL	1.0000	0.0000	1.6892	2.9071	28.1438	5.4432
ADQSSC	1.0000	0.0000	1.8598	3.4418	52.1354	5.8542
ADRHHP	1.0000	0.0000	1.6636	4.0501	105.0514	6.3217
ADSHES	1.0000	0.0000	1.7695	3.0103	31.7048	5.5225
ADSSVS	1.0000	0.0000	1.7335	2.5322	18.2475	5.1550
ADSVDL	1.0000	0.0000	1.7032	2.9843	30.7659	5.5025
ADTFGA	1.0000	0.0000	1.6329	3.7180	71.6686	6.0665
ADTLEL	1.0000	0.0000	1.6376	2.9617	29.9768	5.4852
ADTTLR	1.0000	0.0000	1.6389	3.2169	40.2349	5.6813
ADVASP	1.0000	0.0000	1.7080	3.2068	39.7651	5.6735
ADVASS	1.0000	0.0000	1.7417	2.8937	27.7128	5.4329
ADVDLR	1.0000	0.0000	1.6531	3.4216	50.9366	5.8386
ADVNIS	1.0000	0.0000	1.7068	2.9943	31.1240	5.5102
ADVRTR	1.0000	0.0000	1.6244	3.6924	69.5878	6.0468
AEADQS	1.0000	0.0000	1.6964	3.1412	36.8720	5.6231
AEAFNT	1.0000	0.0000	1.6592	3.3853	48.8516	5.8108
AEAKGR	1.0000	0.0000	1.6267	3.6155	63.6846	5.9877
AEALED	1.0000	0.0000	1.6324	3.2234	40.5358	5.6863
AECPKS	1.0000	0.0000	1.8127	3.6394	65.4650	6.0061
AEEHRF	1.0000	0.0000	1.6461	3.9877	97.7714	6.2738
AEEHRS	1.0000	0.0000	1.7523	3.4633	53.4438	5.8707
AEFRRQ	1.0000	0.0000	1.6214	3.8678	85.1572	6.1816
AEGDDY	1.0000	0.0000	1.6520	3.8316	81.6799	6.1537
AEGNSE	1.0000	0.0000	1.7108	3.0196	32.0478	5.5297
AEIKRV	1.0000	0.0000	1.6254	3.5710	60.5046	5.9535
AEILER	1.0000	0.0000	1.6410	3.3196	45.2863	5.7602
AEKAQI	1.0000	0.0000	1.6136	3.4160	50.6081	5.8343
AELLYV	1.0000	0.0000	1.7123	3.4770	54.2941	5.8812
AELSNI	1.0000	0.0000	1.6767	2.6862	21.8068	5.2734
AEMEIS	1.0000	0.0000	1.7477	3.4004	49.7095	5.8224
AENCMF	1.0000	0.0000	1.8228	4.3862	154.7006	6.5801
AENVKQ	1.0000	0.0000	1.6525	3.3185	45.2329	5.7594
AEPKIP	1.0000	0.0000	1.6106	3.2951	44.0276	5.7414
AEQIMS	1.0000	0.0000	1.7545	3.4592	53.1939	5.8676
AERLNS	1.0000	0.0000	1.6949	2.7922	24.6474	5.3548
AERTQF	1.0000	0.0000	1.6279	3.7160	71.5005	6.0649
AESIEY	1.0000	0.0000	1.7451	3.3884	49.0276	5.8132
AESKSA	1.0000	0.0000	1.7088	2.6991	22.1338	5.2833
AESNGY	1.0000	0.0000	1.7727	3.3401	46.3721	5.7760
AETESL	1.0000	0.0000	1.6796	2.8364	25.9394	5.3888
AETIKA	1.0000	0.0000	1.6125	3.3160	45.1021	5.7575
AETLFR	1.0000	0.0000	1.6632	3.4714	53.9474	5.8769
AETLPP	1.0000	0.0000	1.6283	3.1358	36.6424	5.6190
AETYLK	1.0000	0.0000	1.6787	3.4113	50.3380	5.8307
AEVSHL	1.0000	0.0000	1.7612	3.3049	44.5286	5.7490
AEWSLD	1.0000	0.0000	1.8644	3.8157	80.1968	6.1415
AEYLTA	1.0000	0.0000	1.6797	3.5184	56.9444	5.9130
AEYLVT	1.0000	0.0000	1.6905	3.6216	64.1341	5.9924
AFAANL	1.0000	0.0000	1.6788	3.2755	43.0440	5.7263
AFANFI	1.0000	0.0000	1.6801	3.6288	64.6706	5.9979
AFDDPD	1.0000	0.0000	1.6255	3.5271	57.5220	5.9198
AFGFHS	1.0000	0.0000	1.8166	3.9004	88.4195	6.2067
AFGIIY	1.0000	0.0000	1.6525	4.0699	107.4697	6.3369
AFHYVL	1.0000	0.0000	1.7355	4.1498	117.8345	6.3984
AFKIQK	1.0000	0.0000	1.6353	3.5066	56.1798	5.9040
AFKNVY	1.0000	0.0000	1.7174	3.7779	76.7850	6.1125
AFKSDQ	1.0000	0.0000	1.7198	3.2319	40.9340	5.6928
AFKSID	1.0000	0.0000	1.7130	3.1777	38.4570	5.6512
AFLINF	1.0000	0.0000	1.7009	3.4083	50.1630	5.8284
AFNSLR	1.0000	0.0000	1.7317	2.9899	30.9655	5.5068
AFNSPK	1.0000	0.0000	1.7116	2.9791	30.5820	5.4985
AFNTTN	1.0000	0.0000	1.6698	3.1134	35.7069	5.6017
AFPSSY	1.0000	0.0000	1.8166	3.2411	41.3711	5.6999
AFRGEP	1.0000	0.0000	1.6294	3.8370	82.1957	6.1579
AFRSTD	1.0000	0.0000	1.7289	3.3148	45.0396	5.7566
AFSGDA	1.0000	0.0000	1.7424	3.4325	51.5784	5.8470
AFSLSS	1.0000	0.0000	1.7255	2.4218	16.0558	5.0702
AFSPVY	1.0000	0.0000	1.7929	3.7058	70.6668	6.0571
AFSQVE	1.0000	0.0000	1.7437	3.4578	53.1057	5.8665
AFSRPP	1.0000	0.0000	1.7307	3.3443	46.5964	5.7792
AFSSNL	1.0000	0.0000	1.7164	2.5525	18.6819	5.1706
AFSTYM	1.0000	0.0000	1.8336	3.8728	85.6515	6.1854
AFVYNN	1.0000	0.0000	1.7448	3.6542	66.5859	6.0174
AFYFED	1.0000	0.0000	1.6605	4.0903	110.0246	6.3526
AFYTQP	1.0000	0.0000	1.6585	3.9122	89.6273	6.2157
AGAGTI	1.0000	0.0000	1.6258	3.6930	69.6301	6.0472
AGARHH	1.0000	0.0000	1.6465	4.2665	134.7788	6.4880
AGARPV	1.0000	0.0000	1.6208	3.8121	79.8677	6.1388
AGAYKT	1.0000	0.0000	1.6617	3.7842	77.3427	6.1173
AGDLET	1.0000	0.0000	1.6460	3.2998	44.2681	5.7450
AGDLKV	1.0000	0.0000	1.6609	3.4067	50.0694	5.8272
AGEAVL	1.0000	0.0000	1.6599	3.5294	57.6709	5.9215
AGEKEL	1.0000	0.0000	1.6475	3.2844	43.4860	5.7332
AGENGN	1.0000	0.0000	1.6867	3.3027	44.4146	5.7472
AGFCID	1.0000	0.0000	1.7269	4.3911	155.5746	6.5838
AGKLST	1.0000	0.0000	1.6983	2.9165	28.4513	5.4504
AGKSEN	1.0000	0.0000	1.7040	2.9474	29.4839	5.4741
AGMKQE	1.0000	0.0000	1.6600	3.8614	84.5326	6.1767
AGMREP	1.0000	0.0000	1.6510	3.9718	95.9959	6.2615
AGNELR	1.0000	0.0000	1.6773	3.2712	42.8331	5.7231
AGNHMH	1.0000	0.0000	1.7612	4.2576	133.4005	6.4812
AGNISK	1.0000	0.0000	1.7046	2.9520	29.6426	5.4777
AGQAVQ	1.0000	0.0000	1.6148	3.8327	81.7894	6.1546
AGSDED	1.0000	0.0000	1.7067	3.1844	38.7518	5.6563
AGSFRT	1.0000	0.0000	1.7518	3.4828	54.6584	5.8857
AGTFKS	1.0000	0.0000	1.7339	3.2999	44.2727	5.7451
AGTISA	1.0000	0.0000	1.7106	3.2139	40.0945	5.6790
AGTSTI	1.0000	0.0000	1.7035	3.1380	36.7344	5.6206
AGTSVS	1.0000	0.0000	1.7614	2.9858	30.8192	5.5036
AGVLNN	1.0000	0.0000	1.6903	3.1026	35.2650	5.5934
AGYSYI	1.0000	0.0000	1.8236	3.8613	84.5216	6.1766
AHASFK	1.0000	0.0000	1.7692	3.5129	56.5843	5.9088
AHDRLS	1.0000	0.0000	1.7543	3.2619	42.3750	5.7159
AHDTEQ	1.0000	0.0000	1.6422	3.6814	68.7082	6.0383
AHEASL	1.0000	0.0000	1.7434	3.2017	39.5340	5.6696
AHENFS	1.0000	0.0000	1.7751	3.3544	47.1395	5.7870
AHENNE	1.0000	0.0000	1.6936	3.2874	43.6376	5.7355
AHEPEN	1.0000	0.0000	1.6749	3.4697	53.8414	5.8756
AHHKSS	1.0000	0.0000	1.8235	3.2431	41.4643	5.7014
AHKKNA	1.0000	0.0000	1.6782	3.3736	48.1966	5.8017
AHKRSE	1.0000	0.0000	1.7489	3.3910	49.1737	5.8151
AHLAFG	1.0000	0.0000	1.7022	3.8785	86.2120	6.1898
AHLFSV	1.0000	0.0000	1.7954	3.5026	55.9198	5.9009
AHNRYS	1.0000	0.0000	1.8201	3.5878	61.6830	5.9664
AHPDSM	1.0000	0.0000	1.7962	3.6558	66.7149	6.0187
AHPENL	1.0000	0.0000	1.6903	3.2840	43.4673	5.7329
AHPFDP	1.0000	0.0000	1.6528	3.8341	81.9221	6.1557
AHPFTY	1.0000	0.0000	1.6810	4.1428	116.8815	6.3929
AHPTST	1.0000	0.0000	1.7302	3.2567	42.1219	5.7119
AHQPSL	1.0000	0.0000	1.7455	3.2121	40.0098	5.6776
AHQSSI	1.0000	0.0000	1.7827	3.0894	34.7333	5.5833
AHSFAT	1.0000	0.0000	1.7696	3.5440	58.6493	5.9327
AHSGGS	1.0000	0.0000	1.8305	3.3306	45.8684	5.7687
AHSKQS	1.0000	0.0000	1.7726	3.0125	31.7844	5.5242
AHSNNT	1.0000	0.0000	1.7281	2.9195	28.5507	5.4527
AHTLSN	1.0000	0.0000	1.7274	2.9298	28.8909	5.4606
AHTPIA	1.0000	0.0000	1.6414	3.6640	67.3449	6.0250
AHYGET	1.0000	0.0000	1.6745	4.1111	112.6931	6.3686
AIALDK	1.0000	0.0000	1.6321	3.1558	37.4958	5.6343
AIALNN	1.0000	0.0000	1.6506	2.8517	26.4007	5.4006
AIASDT	1.0000	0.0000	1.6862	3.0459	33.0342	5.5499
AIDALS	1.0000	0.0000	1.6877	2.9013	27.9584	5.4387
AIDEMR	1.0000	0.0000	1.6490	3.8221	80.7969	6.1465
AIDQRW	1.0000	0.0000	1.7701	4.5022	176.7990	6.6692
AIDVRT	1.0000	0.0000	1.6221	3.5865	61.5922	5.9654
AIEAYN	1.0000	0.0000	1.6832	3.5539	59.3244	5.9403
AIEDSP	1.0000	0.0000	1.6843	3.0387	32.7586	5.5443
AIELLS	1.0000	0.0000	1.6761	2.6965	22.0671	5.2813
AIFISE	1.0000	0.0000	1.7191	3.2703	42.7876	5.7224
AIFRLQ	1.0000	0.0000	1.6649	3.5761	60.8566	5.9574
AIFSGF	1.0000	0.0000	1.7699	3.6157	63.6998	5.9878
AIGAHS	1.0000	0.0000	1.7633	3.5444	58.6802	5.9331
AIGGMT	1.0000	0.0000	1.6579	3.9907	98.1053	6.2760
AIGIRN	1.0000	0.0000	1.6593	3.4663	53.6278	5.8730
AIHCEQ	1.0000	0.0000	1.7360	4.4049	158.0632	6.5944
AIHRDT	1.0000	0.0000	1.6450	3.7379	73.3250	6.0817
AIIADV	1.0000	0.0000	1.6152	3.5564	59.4971	5.9423
AIIGNT	1.0000	0.0000	1.6500	3.3145	45.0235	5.7563
AIITKV	1.0000	0.0000	1.6221	3.4239	51.0715	5.8404
AIKISL	1.0000	0.0000	1.6783	2.8146	25.2942	5.3721
AILEAD	1.0000	0.0000	1.6326	3.2281	40.7537	5.6899
AILKLK	1.0000	0.0000	1.6338	2.8786	27.2357	5.4213
AILLFI	1.0000	0.0000	1.6710	3.2255	40.6355	5.6879
AILTAV	1.0000	0.0000	1.6463	3.3405	46.3940	5.7763
AILTIP	1.0000	0.0000	1.6295	3.1588	37.6253	5.6366
AIMGKE	1.0000	0.0000	1.6611	3.8072	79.4221	6.1350
AINNKD	1.0000	0.0000	1.6403	2.9147	28.3944	5.4491
AINPKK	1.0000	0.0000	1.6300	3.0405	32.8270	5.5457
AINSVH	1.0000	0.0000	1.7633	3.2993	44.2414	5.7446
AINTNQ	1.0000	0.0000	1.6496	3.0203	32.0723	5.5302
AINVIG	1.0000	0.0000	1.6629	3.4937	55.3455	5.8940
AINWFK	1.0000	0.0000	1.8328	4.2778	136.5489	6.4967
AIPRKA	1.0000	0.0000	1.6182	3.4541	52.8825	5.8636
AIPSRK	1.0000	0.0000	1.6966	3.0927	34.8632	5.5858
AIQDNT	1.0000	0.0000	1.6367	3.2007	39.4872	5.6688
AIQLKE	1.0000	0.0000	1.6351	3.1955	39.2512	5.6648
AIQQQS	1.0000	0.0000	1.7080	3.2444	41.5272	5.7024
AISDYR	1.0000	0.0000	1.7585	3.4834	54.6965	5.8861
AISFFS	1.0000	0.0000	1.7909	3.1366	36.6768	5.6196
AISLSS	1.0000	0.0000	1.6852	2.2288	12.8283	4.9218
AISLVN	1.0000	0.0000	1.7010	2.8242	25.5759	5.3795
AISNHG	1.0000	0.0000	1.7662	3.3137	44.9795	5.7557
AISVGG	1.0000	0.0000	1.7500	3.5106	56.4388	5.9071
AITLTI	1.0000	0.0000	1.6288	3.1313	36.4511	5.6155
AIYVKF	1.0000	0.0000	1.6664	3.9786	96.7467	6.2667
AKANEA	1.0000	0.0000	1.6377	3.1913	39.0619	5.6616
AKCKSR	1.0000	0.0000	1.8259	3.6914	69.5059	6.0460
AKDDNK	1.0000	0.0000	1.6284	3.0182	31.9940	5.5286
AKDNDS	1.0000	0.0000	1.6739	2.7637	23.8509	5.3330
AKEGNT	1.0000	0.0000	1.6493	3.2329	40.9834	5.6936
AKEPWM	1.0000	0.0000	1.8187	4.5903	195.6763	6.7369
AKEQED	1.0000	0.0000	1.6131	3.3609	47.4971	5.7920
AKGRNQ	1.0000	0.0000	1.6643	3.4435	52.2390	5.8555
AKHDVM	1.0000	0.0000	1.6853	4.0619	106.4945	6.3308
AKHFLP	1.0000	0.0000	1.6957	3.6054	62.9505	5.9799
AKHLAA	1.0000	0.0000	1.6765	3.4909	55.1711	5.8919
AKHSKS	1.0000	0.0000	1.7524	2.8814	27.3228	5.4234
AKIDLL	1.0000	0.0000	1.6369	2.9353	29.0752	5.4648
AKIIFT	1.0000	0.0000	1.6307	3.4836	54.7085	5.8863
AKILIC	1.0000	0.0000	1.7522	3.8034	79.0695	6.1321
AKINDS	1.0000	0.0000	1.6766	2.7840	24.4168	5.3486
AKIVRQ	1.0000	0.0000	1.6253	3.6298	64.7446	5.9987
AKKDAK	1.0000	0.0000	1.6152	3.1923	39.1096	5.6624
AKKDVA	1.0000	0.0000	1.6255	3.4026	49.8333	5.8240
AKKKLL	1.0000	0.0000	1.6281	2.8017	24.9209	5.3622
AKKNLH	1.0000	0.0000	1.6847	3.1531	37.3799	5.6323
AKKNND	1.0000	0.0000	1.6348	2.8378	25.9816	5.3899
AKKPIG	1.0000	0.0000	1.6266	3.3888	49.0491	5.8134
AKKSEY	1.0000	0.0000	1.7354	3.2392	41.2826	5.6985
AKKYIL	1.0000	0.0000	1.6797	3.3849	48.8262	5.8104
AKLEDS	1.0000	0.0000	1.6751	2.7896	24.5757	5.3529
AKLEFK	1.0000	0.0000	1.6549	3.2574	42.1574	5.7125
AKLEPG	1.0000	0.0000	1.6470	3.2707	42.8067	5.7227
AKLETS	1.0000	0.0000	1.6722	2.7641	23.8620	5.3333
AKLHNK	1.0000	0.0000	1.6847	3.1531	37.3799	5.6323
AKLNNC	1.0000	0.0000	1.7693	3.4020	49.8011	5.8236
AKLPNY	1.0000	0.0000	1.6940	3.2428	41.4531	5.7012
AKLRPH	1.0000	0.0000	1.6823	3.5183	56.9425	5.9130
AKLTIQ	1.0000	0.0000	1.6338	3.1543	37.4322	5.6332
AKMFEQ	1.0000	0.0000	1.6656	3.9067	89.0649	6.2115
AKMNSC	1.0000	0.0000	1.8831	3.7895	77.8205	6.1214
AKNSLL	1.0000	0.0000	1.6522	2.4235	16.0878	5.0715
AKNSVR	1.0000	0.0000	1.7188	3.0436	32.9468	5.5481
AKNTHT	1.0000	0.0000	1.6739	3.3288	45.7713	5.7673
AKPMLP	1.0000	0.0000	1.6810	3.4372	51.8585	5.8506
AKPTLP	1.0000	0.0000	1.6268	3.0635	33.7123	5.5634
AKPWAA	1.0000	0.0000	1.7757	4.3274	144.5636	6.5348
AKQIDH	1.0000	0.0000	1.6462	3.6549	66.6454	6.0180
AKSHVL	1.0000	0.0000	1.7551	3.2326	40.9697	5.6934
AKSIYS	1.0000	0.0000	1.7701	2.9894	30.9506	5.5065
AKSNLA	1.0000	0.0000	1.6727	2.6440	20.7691	5.2410
AKSSND	1.0000	0.0000	1.6831	2.4527	16.6406	5.0939
AKTEPN	1.0000	0.0000	1.6299	3.0669	33.8445	5.5660
AKTETS	1.0000	0.0000	1.6736	2.9087	28.1979	5.4444
AKTFMI	1.0000	0.0000	1.6708	3.8114	79.8066	6.1383
AKTNHV	1.0000	0.0000	1.6897	3.5079	56.2644	5.9050
AKTSTL	1.0000	0.0000	1.6673	2.7230	22.7537	5.3017
AKTYDL	1.0000	0.0000	1.6781	3.3957	49.4386	5.8187
AKVRHP	1.0000	0.0000	1.6538	3.8421	82.6745	6.1618
AKVYVN	1.0000	0.0000	1.7081	3.7182	71.6821	6.0666
AKWSSR	1.0000	0.0000	1.9097	3.7287	72.5519	6.0747
AKWTVM	1.0000	0.0000	1.8256	4.7008	222.2194	6.8218
AKYHSQ	1.0000	0.0000	1.7993	3.6597	67.0110	6.0216
AKYNRY	1.0000	0.0000	1.7379	3.8733	85.7037	6.1858
AKYSAM	1.0000	0.0000	1.8062	3.6787	68.4982	6.0363
ALACVM	1.0000	0.0000	1.8075	4.3715	152.1074	6.5688
ALAILA	1.0000	0.0000	1.6486	3.0927	34.8660	5.5859
ALANHY	1.0000	0.0000	1.7473	3.6529	66.4879	6.0164
ALDEEL	1.0000	0.0000	1.6404	3.0029	31.4347	5.5168
ALDITV	1.0000	0.0000	1.6440	3.2901	43.7756	5.7376
ALDKFS	1.0000	0.0000	1.7103	2.9873	30.8755	5.5049
ALDRFQ	1.0000	0.0000	1.6651	3.5558	59.4502	5.9418
ALDRNH	1.0000	0.0000	1.7032	3.3926	49.2637	5.8164
ALEDWI	1.0000	0.0000	1.8016	4.1470	117.4574	6.3962
ALEKNK	1.0000	0.0000	1.6348	2.8637	26.7707	5.4098
ALEKTG	1.0000	0.0000	1.6465	3.2432	41.4712	5.7015
ALERAH	1.0000	0.0000	1.6805	3.6390	65.4360	6.0058
ALFNIS	1.0000	0.0000	1.7134	2.8839	27.4013	5.4253
ALFPNL	1.0000	0.0000	1.6755	3.0066	31.5679	5.5196
ALHMNV	1.0000	0.0000	1.7630	3.7681	75.9224	6.1050
ALHPPG	1.0000	0.0000	1.6854	3.6187	63.9195	5.9901
ALHREV	1.0000	0.0000	1.6893	3.7423	73.6967	6.0851
ALHSGG	1.0000	0.0000	1.7888	3.4716	53.9583	5.8771
ALHVGI	1.0000	0.0000	1.6941	3.7886	77.7398	6.1207
ALIPGP	1.0000	0.0000	1.6463	3.3340	46.0444	5.7713
ALIRHI	1.0000	0.0000	1.6798	3.6136	63.5448	5.9862
ALKDIS	1.0000	0.0000	1.6757	2.7943	24.7081	5.3565
ALKGIV	1.0000	0.0000	1.6614	3.4270	51.2542	5.8428
ALKSQS	1.0000	0.0000	1.6963	2.5374	18.3570	5.1590
ALKSSG	1.0000	0.0000	1.7153	2.6309	20.4560	5.2309
ALLGTV	1.0000	0.0000	1.6773	3.2677	42.6594	5.7204
ALLLLT	1.0000	0.0000	1.6328	2.6059	19.8723	5.2117
ALLLNR	1.0000	0.0000	1.6561	2.7474	23.4049	5.3204
ALLPLK	1.0000	0.0000	1.6355	2.7469	23.3905	5.3200
ALLSKV	1.0000	0.0000	1.6912	2.7575	23.6805	5.3282
ALLSQA	1.0000	0.0000	1.6900	2.7854	24.4549	5.3496
ALMESI	1.0000	0.0000	1.7490	3.2147	40.1302	5.6796
ALNHLD	1.0000	0.0000	1.6945	3.0963	35.0082	5.5886
ALNIVV	1.0000	0.0000	1.6795	3.2889	43.7138	5.7366
ALNNAG	1.0000	0.0000	1.6738	2.9994	31.3069	5.5141
ALNNNK	1.0000	0.0000	1.6319	2.5440	18.4980	5.1641
ALNPNM	1.0000	0.0000	1.7056	3.1311	36.4424	5.6153
ALNRSI	1.0000	0.0000	1.6956	2.7968	24.7802	5.3584
ALNRSP	1.0000	0.0000	1.6930	2.7785	24.2616	5.3443
ALNTRY	1.0000	0.0000	1.7090	3.3982	49.5824	5.8207
ALPEAT	1.0000	0.0000	1.6314	3.1842	38.7461	5.6562
ALPEIQ	1.0000	0.0000	1.6347	3.2541	41.9948	5.7099
ALPLLH	1.0000	0.0000	1.6931	3.1085	35.5064	5.5980
ALPPLN	1.0000	0.0000	1.6414	2.7952	24.7341	5.3572
ALQDTY	1.0000	0.0000	1.6813	3.5268	57.4975	5.9195
ALQEEH	1.0000	0.0000	1.6746	3.5525	59.2251	5.9392
ALQEQV	1.0000	0.0000	1.6510	3.4599	53.2333	5.8681
ALQHMT	1.0000	0.0000	1.7216	3.8438	82.8359	6.1631
ALQHSI	1.0000	0.0000	1.7476	3.2304	40.8633	5.6917
ALQHST	1.0000	0.0000	1.7429	3.1846	38.7614	5.6565
ALQIFN	1.0000	0.0000	1.6788	3.2694	42.7437	5.7217
ALQNLE	1.0000	0.0000	1.6522	2.8813	27.3202	5.4234
ALQNVG	1.0000	0.0000	1.6869	3.3574	47.3048	5.7893
ALRSAS	1.0000	0.0000	1.7231	2.6962	22.0608	5.2811
ALSALS	1.0000	0.0000	1.6830	2.3999	15.6519	5.0533
ALSAVK	1.0000	0.0000	1.7049	2.9780	30.5460	5.4977
ALSDET	1.0000	0.0000	1.6777	2.8208	25.4749	5.3768
ALSEIS	1.0000	0.0000	1.6971	2.5555	18.7464	5.1729
ALSGMI	1.0000	0.0000	1.7744	3.3670	47.8323	5.7967
ALSLFD	1.0000	0.0000	1.7099	2.8739	27.0858	5.4176
ALSLMT	1.0000	0.0000	1.7363	2.9831	30.7258	5.5016
ALSNKG	1.0000	0.0000	1.6947	2.7616	23.7928	5.3314
ALSNRP	1.0000	0.0000	1.6930	2.7785	24.2616	5.3443
ALSTEF	1.0000	0.0000	1.7145	3.0341	32.5868	5.5408
ALSVNK	1.0000	0.0000	1.6918	2.7473	23.4013	5.3203
ALTCKT	1.0000	0.0000	1.7496	3.7117	71.1514	6.0616
ALTLSE	1.0000	0.0000	1.6701	2.6507	20.9287	5.2461
ALTNLG	1.0000	0.0000	1.6643	2.9337	29.0229	5.4636
ALTQKS	1.0000	0.0000	1.6810	2.8229	25.5390	5.3785
ALTRSS	1.0000	0.0000	1.7107	2.6203	20.2065	5.2227
ALVKNY	1.0000	0.0000	1.7134	3.3945	49.3687	5.8178
ALVPKK	1.0000	0.0000	1.6440	3.1841	38.7386	5.6561
ALYARL	1.0000	0.0000	1.7106	3.4844	54.7587	5.8869
ALYDTL	1.0000	0.0000	1.6923	3.2822	43.3786	5.7315
ALYGYF	1.0000	0.0000	1.7430	4.1953	124.1677	6.4333
ALYLDW	1.0000	0.0000	1.8760	4.2771	136.4353	6.4962
ALYSQA	1.0000	0.0000	1.7586	3.2916	43.8508	5.7387
AMASYL	1.0000	0.0000	1.8157	3.5653	60.1056	5.9491
AMDQFN	1.0000	0.0000	1.7075	3.7673	75.8563	6.1044
AMEIGN	1.0000	0.0000	1.6982	3.6835	68.8729	6.0399
AMFHQS	1.0000	0.0000	1.8327	3.9416	92.7191	6.2384
AMFSAD	1.0000	0.0000	1.7805	3.6126	63.4725	5.9854
AMHDNE	1.0000	0.0000	1.7229	3.8002	78.7834	6.1296
AMIFPS	1.0000	0.0000	1.7777	3.5845	61.4492	5.9638
AMIKQN	1.0000	0.0000	1.6893	3.5177	56.8983	5.9125
AMLHGN	1.0000	0.0000	1.7653	3.7825	77.1883	6.1160
AMLRVI	1.0000	0.0000	1.6979	3.7900	77.8628	6.1218
AMLSIN	1.0000	0.0000	1.7431	3.0187	32.0119	5.5289
AMNPLV	1.0000	0.0000	1.7170	3.4651	53.5526	5.8720
AMPKLA	1.0000	0.0000	1.6834	3.4856	54.8337	5.8878
AMQSSF	1.0000	0.0000	1.8317	3.3256	45.6001	5.7648
AMSKKP	1.0000	0.0000	1.7367	3.2376	41.2032	5.6972
AMTNIS	1.0000	0.0000	1.7459	3.1633	37.8203	5.6401
ANAAKS	1.0000	0.0000	1.6878	2.8646	26.7962	5.4105
ANADVA	1.0000	0.0000	1.6510	3.3859	48.8833	5.8112
ANANLQ	1.0000	0.0000	1.6578	2.9058	28.1037	5.4422
ANATND	1.0000	0.0000	1.6449	2.9760	30.4731	5.4961
ANDDSL	1.0000	0.0000	1.6716	2.6503	20.9190	5.2458
ANDKTS	1.0000	0.0000	1.6710	2.7382	23.1581	5.3134
ANDNQM	1.0000	0.0000	1.7078	3.3736	48.1978	5.8018
ANDWHI	1.0000	0.0000	1.8496	4.4261	161.9741	6.6107
ANEAQR	1.0000	0.0000	1.6493	3.3982	49.5821	5.8207
ANEQNN	1.0000	0.0000	1.6548	2.8608	26.6803	5.4076
ANESKD	1.0000	0.0000	1.6759	2.7794	24.2860	5.3450
ANFAAP	1.0000	0.0000	1.6606	3.4476	52.4848	5.8586
ANFINE	1.0000	0.0000	1.6753	3.2004	39.4728	5.6686
ANFKKK	1.0000	0.0000	1.6560	3.1749	38.3312	5.6490
ANGDLF	1.0000	0.0000	1.6915	3.3427	46.5083	5.7780
ANGDSL	1.0000	0.0000	1.7011	2.8182	25.4010	5.3749
ANGIQN	1.0000	0.0000	1.6729	3.2138	40.0895	5.6789
ANGKLP	1.0000	0.0000	1.6601	3.0747	34.1484	5.5720
ANGRTL	1.0000	0.0000	1.6754	3.2301	40.8486	5.6914
ANHAKL	1.0000	0.0000	1.6918	3.2601	42.2886	5.7145
ANHYHS	1.0000	0.0000	1.8592	3.7665	75.7844	6.1037
ANHYKG	1.0000	0.0000	1.7368	3.8839	86.7579	6.1940
ANIDAS	1.0000	0.0000	1.6888	2.8911	27.6290	5.4309
ANILVQ	1.0000	0.0000	1.6681	3.2097	39.9009	5.6758
ANIVTI	1.0000	0.0000	1.6477	3.3002	44.2847	5.7453
ANKDES	1.0000	0.0000	1.6759	2.7794	24.2860	5.3450
ANKDNG	1.0000	0.0000	1.6619	3.0624	33.6692	5.5626
ANKIGS	1.0000	0.0000	1.7046	2.9520	29.6426	5.4777
ANKKNY	1.0000	0.0000	1.6932	3.1739	38.2890	5.6483
ANKMVW	1.0000	0.0000	1.8757	4.5459	185.9305	6.7028
ANKNDK	1.0000	0.0000	1.6348	2.8378	25.9816	5.3899
ANKRES	1.0000	0.0000	1.6959	2.9056	28.0978	5.4421
ANKVHE	1.0000	0.0000	1.6898	3.5491	58.9964	5.9366
ANLNRS	1.0000	0.0000	1.6821	2.5962	19.6498	5.2042
ANLQDM	1.0000	0.0000	1.7053	3.3839	48.7713	5.8097
ANLQMN	1.0000	0.0000	1.7147	3.2035	39.6175	5.6710
ANLQRM	1.0000	0.0000	1.7185	3.5102	56.4082	5.9067
ANLTEF	1.0000	0.0000	1.6704	3.1648	37.8881	5.6413
ANLVQA	1.0000	0.0000	1.6707	3.2398	41.3101	5.6989
ANNASR	1.0000	0.0000	1.7009	2.8167	25.3547	5.3737
ANNATS	1.0000	0.0000	1.6765	2.6649	21.2760	5.2570
ANNLVD	1.0000	0.0000	1.6652	2.9346	29.0526	5.4643
ANNVQY	1.0000	0.0000	1.7231	3.5153	56.7413	5.9106
ANPILS	1.0000	0.0000	1.6748	2.6725	21.4651	5.2629
ANPIQR	1.0000	0.0000	1.6476	3.3544	47.1434	5.7870
ANPTSN	1.0000	0.0000	1.6691	2.6165	20.1171	5.2198
ANQDPL	1.0000	0.0000	1.6477	3.0378	32.7250	5.5436
ANQKSP	1.0000	0.0000	1.6850	2.8402	26.0523	5.3917
ANQLIY	1.0000	0.0000	1.7040	3.3922	49.2405	5.8160
ANRFPR	1.0000	0.0000	1.6739	3.5993	62.5076	5.9752
ANRFRS	1.0000	0.0000	1.7543	3.2862	43.5797	5.7346
ANRPPT	1.0000	0.0000	1.6423	3.2362	41.1363	5.6961
ANRRSQ	1.0000	0.0000	1.7283	3.1473	37.1323	5.6278
ANRVYN	1.0000	0.0000	1.7299	3.5671	60.2313	5.9505
ANSALA	1.0000	0.0000	1.6867	2.7511	23.5047	5.3233
ANSNDI	1.0000	0.0000	1.6750	2.6603	21.1631	5.2535
ANSNPQ	1.0000	0.0000	1.6841	2.7164	22.5821	5.2966
ANSSSQ	1.0000	0.0000	1.6952	2.2727	13.5010	4.9555
ANSVDS	1.0000	0.0000	1.7203	2.6629	21.2273	5.2555
ANTFLK	1.0000	0.0000	1.6669	3.0925	34.8587	5.5857
ANTHDP	1.0000	0.0000	1.6741	3.4129	50.4304	5.8320
ANTHVA	1.0000	0.0000	1.6891	3.6150	63.6475	5.9873
ANTLSN	1.0000	0.0000	1.6562	2.4444	16.4816	5.0875
ANTSNM	1.0000	0.0000	1.7376	2.9626	30.0065	5.4858
ANVFHK	1.0000	0.0000	1.7109	3.7468	74.0827	6.0886
ANYESY	1.0000	0.0000	1.8102	3.5083	56.2846	5.9052
ANYKSN	1.0000	0.0000	1.7317	2.9195	28.5504	5.4527
APDIPG	1.0000	0.0000	1.6184	3.5041	56.0136	5.9020
APDMSG	1.0000	0.0000	1.7672	3.5188	56.9735	5.9134
APDQVS	1.0000	0.0000	1.7112	3.2308	40.8824	5.6920
APEPIG	1.0000	0.0000	1.6178	3.5197	57.0324	5.9140
APFDEN	1.0000	0.0000	1.6569	3.3624	47.5788	5.7931
APGCIP	1.0000	0.0000	1.7230	4.1818	122.2491	6.4229
APGLLT	1.0000	0.0000	1.6588	3.1161	35.8174	5.6038
APGRCL	1.0000	0.0000	1.7719	4.1156	113.2867	6.3721
APILPN	1.0000	0.0000	1.6417	2.9856	30.8140	5.5035
APIYKD	1.0000	0.0000	1.6520	3.6136	63.5455	5.9862
APKEKD	1.0000	0.0000	1.6122	3.2162	40.1998	5.6808
APKSAS	1.0000	0.0000	1.7067	2.6854	21.7871	5.2728
APLGTY	1.0000	0.0000	1.6926	3.6223	64.1857	5.9929
APLLRS	1.0000	0.0000	1.6924	2.7888	24.5510	5.3522
APLMPE	1.0000	0.0000	1.6801	3.5094	56.3614	5.9062
APLNLE	1.0000	0.0000	1.6429	2.8089	25.1275	5.3677
APLSHN	1.0000	0.0000	1.7309	2.9573	29.8224	5.4817
APLTNR	1.0000	0.0000	1.6538	3.0641	33.7331	5.5638
APMTPQ	1.0000	0.0000	1.6511	3.7128	71.2406	6.0625
APNSPN	1.0000	0.0000	1.6727	2.6440	20.7673	5.2409
APPLMP	1.0000	0.0000	1.6798	3.4958	55.4814	5.8957
APQPYQ	1.0000	0.0000	1.6441	3.8008	78.8367	6.1301
APSASK	1.0000	0.0000	1.7067	2.6854	21.7871	5.2728
APSLSY	1.0000	0.0000	1.7610	2.8577	26.5838	5.4052
APSQMC	1.0000	0.0000	1.8893	4.1030	111.6465	6.3623
APSQTI	1.0000	0.0000	1.6898	3.0720	34.0408	5.5699
APTAAS	1.0000	0.0000	1.6900	3.0780	34.2801	5.5746
APTDNI	1.0000	0.0000	1.6311	3.1282	36.3225	5.6131
APTEKS	1.0000	0.0000	1.6762	2.9362	29.1072	5.4656
APTIVH	1.0000	0.0000	1.6472	3.7672	75.8463	6.1043
APTTAQ	1.0000	0.0000	1.6124	3.3876	48.9814	5.8125
APVRKN	1.0000	0.0000	1.6582	3.3567	47.2661	5.7887
APYKKP	1.0000	0.0000	1.6564	3.5387	58.2903	5.9286
APYQHH	1.0000	0.0000	1.6774	4.3344	145.7385	6.5402
AQAHSN	1.0000	0.0000	1.7531	3.2502	41.8088	5.7069
AQAIFR	1.0000	0.0000	1.6208	3.7966	78.4530	6.1268
AQAKPW	1.0000	0.0000	1.7765	4.3514	148.6206	6.5533
AQAPSL	1.0000	0.0000	1.6958	2.9575	29.8296	5.4819
AQASED	1.0000	0.0000	1.6964	3.1412	36.8720	5.6231
AQDHGS	1.0000	0.0000	1.7648	3.5482	58.9336	5.9359
AQDLTP	1.0000	0.0000	1.6331	3.1926	39.1228	5.6626
AQDSAG	1.0000	0.0000	1.7185	3.2936	43.9502	5.7402
AQDVCN	1.0000	0.0000	1.7697	4.0372	103.5044	6.3118
AQEATH	1.0000	0.0000	1.6403	3.7318	72.8154	6.0771
AQEGTF	1.0000	0.0000	1.6316	3.7577	75.0204	6.0970
AQENFI	1.0000	0.0000	1.6612	3.4552	52.9455	5.8644
AQESVI	1.0000	0.0000	1.7140	3.2648	42.5142	5.7181
AQFMSQ	1.0000	0.0000	1.7900	3.7111	71.0969	6.0611
AQFNFH	1.0000	0.0000	1.7142	3.9376	92.2863	6.2352
AQIDDL	1.0000	0.0000	1.6342	3.2364	41.1498	5.6963
AQIMPV	1.0000	0.0000	1.6484	3.9103	89.4302	6.2142
AQKENQ	1.0000	0.0000	1.6423	3.2394	41.2878	5.6986
AQKHKS	1.0000	0.0000	1.7362	3.2669	42.6215	5.7198
AQKNFV	1.0000	0.0000	1.6755	3.5162	56.8039	5.9114
AQLIKT	1.0000	0.0000	1.6338	3.1543	37.4322	5.6332
AQMAKQ	1.0000	0.0000	1.6525	3.8026	79.0000	6.1315
AQMHPS	1.0000	0.0000	1.8034	3.7303	72.6878	6.0759
AQNENS	1.0000	0.0000	1.6860	2.7301	22.9415	5.3071
AQNNNL	1.0000	0.0000	1.6488	2.6751	21.5273	5.2648
AQNSIL	1.0000	0.0000	1.6861	2.7450	23.3403	5.3186
AQNSSD	1.0000	0.0000	1.7043	2.5837	19.3692	5.1946
AQQDSY	1.0000	0.0000	1.7567	3.4857	54.8439	5.8879
AQRNFT	1.0000	0.0000	1.6698	3.5200	57.0498	5.9143
AQRNVA	1.0000	0.0000	1.6607	3.5362	58.1251	5.9267
AQRTER	1.0000	0.0000	1.6184	3.6289	64.6773	5.9980
AQRYQE	1.0000	0.0000	1.6397	3.9387	92.4091	6.2361
AQSASM	1.0000	0.0000	1.7977	3.1626	37.7925	5.6396
AQSESQ	1.0000	0.0000	1.7326	2.8542	26.4776	5.4025
AQSLLQ	1.0000	0.0000	1.6940	2.8094	25.1434	5.3681
AQSPPT	1.0000	0.0000	1.6879	3.0536	33.3295	5.5558
AQSYIL	1.0000	0.0000	1.7546	3.2615	42.3550	5.7156
AQTIQQ	1.0000	0.0000	1.6120	3.5299	57.7080	5.9219
AQTSVN	1.0000	0.0000	1.7121	3.0229	32.1694	5.5322
AQVVSH	1.0000	0.0000	1.7807	3.6874	69.1883	6.0430
AQVYLD	1.0000	0.0000	1.6917	3.7059	70.6747	6.0572
AQYLSD	1.0000	0.0000	1.7523	3.2412	41.3756	5.7000
ARALHS	1.0000	0.0000	1.7604	3.3123	44.9098	5.7546
ARDAGF	1.0000	0.0000	1.6270	3.8698	85.3574	6.1831
ARDHQM	1.0000	0.0000	1.6636	4.1656	120.0023	6.4105
ARDPKA	1.0000	0.0000	1.6185	3.4338	51.6601	5.8480
AREAYE	1.0000	0.0000	1.6437	3.8559	84.0011	6.1724
ARFTGQ	1.0000	0.0000	1.6304	3.8683	85.2127	6.1820
ARGQSK	1.0000	0.0000	1.7273	3.3128	44.9349	5.7550
ARGSKT	1.0000	0.0000	1.7173	3.2128	40.0450	5.6782
ARHHTT	1.0000	0.0000	1.6726	3.9971	98.8305	6.2810
ARHKKL	1.0000	0.0000	1.6838	3.4597	53.2243	5.8679
ARHSRT	1.0000	0.0000	1.7640	3.5328	57.8959	5.9241
ARKDHD	1.0000	0.0000	1.6506	3.6865	69.1092	6.0422
ARKHTT	1.0000	0.0000	1.6544	3.6354	65.1648	6.0030
ARKPTQ	1.0000	0.0000	1.6209	3.4324	51.5725	5.8469
ARLDAT	1.0000	0.0000	1.6419	3.2929	43.9143	5.7397
ARLSSD	1.0000	0.0000	1.7145	2.6458	20.8117	5.2424
ARPAAT	1.0000	0.0000	1.6149	3.5154	56.7473	5.9107
ARPDIY	1.0000	0.0000	1.6478	3.7965	78.4452	6.1268
ARPEAL	1.0000	0.0000	1.6423	3.3360	46.1531	5.7729
ARPLKK	1.0000	0.0000	1.6398	3.1567	37.5355	5.6350
ARPPQT	1.0000	0.0000	1.6163	3.4910	55.1755	5.8920
ARPVRE	1.0000	0.0000	1.6198	3.7356	73.1333	6.0800
ARSAID	1.0000	0.0000	1.7049	3.1977	39.3521	5.6665
ARSDAQ	1.0000	0.0000	1.7112	3.2518	41.8867	5.7082
ARSDLN	1.0000	0.0000	1.6928	2.7765	24.2059	5.3428
ARSDSS	1.0000	0.0000	1.7276	2.5048	17.6781	5.1340
ARTCLA	1.0000	0.0000	1.7613	3.9706	95.8577	6.2606
ARVNHS	1.0000	0.0000	1.7797	3.4053	49.9873	5.8261
ARVPFH	1.0000	0.0000	1.6431	4.1120	112.8194	6.3693
ARVRNG	1.0000	0.0000	1.6757	3.7056	70.6483	6.0569
ARVVVQ	1.0000	0.0000	1.6134	3.9734	96.1730	6.2628
ARYNNE	1.0000	0.0000	1.7134	3.4291	51.3791	5.8444
ARYPTA	1.0000	0.0000	1.6496	3.8011	78.8619	6.1303
ASAIAS	1.0000	0.0000	1.7248	2.8108	25.1826	5.3691
ASAKTN	1.0000	0.0000	1.6781	2.7886	24.5469	5.3521
ASALQE	1.0000	0.0000	1.6974	2.9711	30.3035	5.4924
ASANNA	1.0000	0.0000	1.6873	2.7408	23.2275	5.3154
ASARPE	1.0000	0.0000	1.7046	3.1950	39.2315	5.6645
ASATFT	1.0000	0.0000	1.7159	3.2135	40.0734	5.6787
ASAVIS	1.0000	0.0000	1.7447	2.9140	28.3697	5.4485
ASAYPL	1.0000	0.0000	1.7488	3.2191	40.3372	5.6830
ASDNMS	1.0000	0.0000	1.7634	2.8574	26.5757	5.4050
ASDSNE	1.0000	0.0000	1.6938	2.5249	18.0944	5.1494
ASDTGK	1.0000	0.0000	1.7000	3.0866	34.6199	5.5811
ASDYEN	1.0000	0.0000	1.7452	3.1721	38.2092	5.6469
ASEAIP	1.0000	0.0000	1.6899	3.0891	34.7196	5.5830
ASECPL	1.0000	0.0000	1.8169	3.5259	57.4436	5.9188
ASEDRC	1.0000	0.0000	1.8334	3.8203	80.6296	6.1451
ASELPL	1.0000	0.0000	1.6735	2.6782	21.6049	5.2672
ASFKKA	1.0000	0.0000	1.7132	3.1512	37.2992	5.6308
ASFSVK	1.0000	0.0000	1.7678	3.0000	31.3296	5.5146
ASGIPN	1.0000	0.0000	1.7098	3.0106	31.7165	5.5228
ASGNEF	1.0000	0.0000	1.7454	3.2173	40.2531	5.6816
ASGRFE	1.0000	0.0000	1.7538	3.5240	57.3125	5.9173
ASHGAE	1.0000	0.0000	1.7630	3.5398	58.3667	5.9295
ASHQRQ	1.0000	0.0000	1.7644	3.5809	61.1975	5.9611
ASIDTD	1.0000	0.0000	1.6805	2.9955	31.1681	5.5111
ASIISV	1.0000	0.0000	1.7397	2.8839	27.4006	5.4253
ASKEWK	1.0000	0.0000	1.8569	3.8725	85.6228	6.1852
ASKFPS	1.0000	0.0000	1.7396	2.8484	26.2996	5.3980
ASKPPD	1.0000	0.0000	1.6770	2.9481	29.5080	5.4747
ASKPTK	1.0000	0.0000	1.6700	2.8640	26.7775	5.4100
ASKRSK	1.0000	0.0000	1.7135	2.7027	22.2256	5.2860
ASKVKS	1.0000	0.0000	1.7191	2.7300	22.9398	5.3071
ASLGLS	1.0000	0.0000	1.7067	2.5174	17.9380	5.1437
ASLIPK	1.0000	0.0000	1.6759	2.7963	24.7649	5.3580
ASLKSA	1.0000	0.0000	1.6918	2.5133	17.8530	5.1405
ASLLKE	1.0000	0.0000	1.6668	2.6195	20.1888	5.2222
ASLLLD	1.0000	0.0000	1.6595	2.4904	17.3853	5.1229
ASLNLP	1.0000	0.0000	1.6600	2.4821	17.2193	5.1166
ASLNLS	1.0000	0.0000	1.6543	2.1691	11.9657	4.8759
ASLQTT	1.0000	0.0000	1.6836	2.8541	26.4732	5.4024
ASLSKQ	1.0000	0.0000	1.6963	2.5374	18.3570	5.1590
ASLSKT	1.0000	0.0000	1.6793	2.4374	16.3490	5.0822
ASLSSS	1.0000	0.0000	1.6578	1.8974	8.6990	4.6671
ASLTMA	1.0000	0.0000	1.7488	3.2036	39.6224	5.6711
ASLVTF	1.0000	0.0000	1.7371	3.1721	38.2071	5.6469
ASLVYI	1.0000	0.0000	1.7688	3.3407	46.4019	5.7764
ASMSHE	1.0000	0.0000	1.8432	3.3584	47.3607	5.7901
ASNIDQ	1.0000	0.0000	1.6926	2.9151	28.4064	5.4493
ASNNRS	1.0000	0.0000	1.6975	2.4552	16.6893	5.0958
ASNSTP	1.0000	0.0000	1.6877	2.4858	17.2916	5.1193
ASPILL	1.0000	0.0000	1.6742	2.6828	21.7214	5.2708
ASPILN	1.0000	0.0000	1.6748	2.6725	21.4651	5.2629
ASPNLH	1.0000	0.0000	1.7309	2.9573	29.8224	5.4817
ASPNTV	1.0000	0.0000	1.7019	2.9505	29.5895	5.4765
ASPSHL	1.0000	0.0000	1.7540	2.8266	25.6458	5.3813
ASPTTI	1.0000	0.0000	1.6786	2.9720	30.3335	5.4931
ASQGDN	1.0000	0.0000	1.7174	3.0628	33.6833	5.5629
ASQKTE	1.0000	0.0000	1.6854	3.0087	31.6453	5.5213
ASQNRS	1.0000	0.0000	1.7277	2.7100	22.4148	5.2917
ASRGNM	1.0000	0.0000	1.7925	3.4627	53.4083	5.8702
ASRKRQ	1.0000	0.0000	1.7198	3.2711	42.8253	5.7229
ASRKVF	1.0000	0.0000	1.7488	3.4373	51.8686	5.8507
ASRLWG	1.0000	0.0000	1.9148	4.0943	110.5326	6.3557
ASRNAA	1.0000	0.0000	1.7122	3.0474	33.0921	5.5511
ASRSLS	1.0000	0.0000	1.7065	2.3347	14.5118	5.0033
ASSDSV	1.0000	0.0000	1.7335	2.5322	18.2475	5.1550
ASSEPG	1.0000	0.0000	1.7393	2.8753	27.1299	5.4187
ASSEQQ	1.0000	0.0000	1.7326	2.8542	26.4776	5.4025
ASSHDR	1.0000	0.0000	1.7899	3.1209	36.0188	5.6075
ASSHFG	1.0000	0.0000	1.8408	3.3760	48.3292	5.8036
ASSKNS	1.0000	0.0000	1.6714	2.1416	11.5876	4.8548
ASSKQK	1.0000	0.0000	1.7034	2.6508	20.9332	5.2462
ASSKSA	1.0000	0.0000	1.7030	2.3724	15.1601	5.0322
ASSTTS	1.0000	0.0000	1.6941	2.3276	14.3911	4.9977
ASSVGV	1.0000	0.0000	1.7928	3.1649	37.8918	5.6413
ASSVNY	1.0000	0.0000	1.7909	2.9990	31.2950	5.5138
ASTDAS	1.0000	0.0000	1.7101	2.7146	22.5331	5.2952
ASTDIY	1.0000	0.0000	1.7407	3.3316	45.9211	5.7695
ASTPIV	1.0000	0.0000	1.7029	3.1511	37.2952	5.6307
ASTRTI	1.0000	0.0000	1.6959	3.0963	35.0089	5.5886
ASTRYD	1.0000	0.0000	1.7554	3.4376	51.8847	5.8509
ASTYQY	1.0000	0.0000	1.8067	3.7219	71.9897	6.0695
ASVAHL	1.0000	0.0000	1.7656	3.3397	46.3487	5.7757
ASVFTS	1.0000	0.0000	1.7713	3.0311	32.4745	5.5385
ASVLDL	1.0000	0.0000	1.6975	2.8142	25.2813	5.3717
ASVPVS	1.0000	0.0000	1.7620	2.9989	31.2900	5.5137
ASVSSK	1.0000	0.0000	1.7244	2.4756	17.0887	5.1115
ASVTYQ	1.0000	0.0000	1.7680	3.5394	58.3418	5.9292
ASWNDI	1.0000	0.0000	1.8663	3.8100	79.6799	6.1372
ASYLRN	1.0000	0.0000	1.7590	3.1126	35.6764	5.6012
ASYVDQ	1.0000	0.0000	1.7691	3.5649	60.0818	5.9488
ASYVKS	1.0000	0.0000	1.7959	3.1228	36.0957	5.6090
ATAESK	1.0000	0.0000	1.6820	2.9846	30.7797	5.5028
ATANGD	1.0000	0.0000	1.6511	3.3243	45.5356	5.7639
ATDHAT	1.0000	0.0000	1.6443	3.6162	63.7375	5.9882
ATEESL	1.0000	0.0000	1.6796	2.8364	25.9394	5.3888
ATEFPQ	1.0000	0.0000	1.6266	3.5917	61.9646	5.9694
ATESVQ	1.0000	0.0000	1.7107	3.2189	40.3276	5.6829
ATFSGG	1.0000	0.0000	1.7590	3.5245	57.3499	5.9178
ATFSLV	1.0000	0.0000	1.7371	3.1721	38.2071	5.6469
ATFTAI	1.0000	0.0000	1.6277	3.5448	58.7066	5.9334
ATFTIT	1.0000	0.0000	1.6293	3.4689	53.7901	5.8750
ATGSTR	1.0000	0.0000	1.7184	3.2440	41.5073	5.7021
ATHDIK	1.0000	0.0000	1.6474	3.5550	59.3971	5.9412
ATHSFT	1.0000	0.0000	1.7636	3.4681	53.7376	5.8743
ATIEVV	1.0000	0.0000	1.6238	3.6295	64.7208	5.9984
ATIIFS	1.0000	0.0000	1.7161	3.2292	40.8051	5.6907
ATILSK	1.0000	0.0000	1.6728	2.7688	23.9905	5.3369
ATKYSS	1.0000	0.0000	1.7632	2.9436	29.3572	5.4713
ATNDDM	1.0000	0.0000	1.6830	3.4540	52.8765	5.8636
ATNDEP	1.0000	0.0000	1.6308	3.1236	36.1283	5.6096
ATNIRS	1.0000	0.0000	1.6990	2.9414	29.2819	5.4696
ATNKEK	1.0000	0.0000	1.6283	3.0083	31.6320	5.5210
ATNTTS	1.0000	0.0000	1.6709	2.7438	23.3086	5.3177
ATNVIT	1.0000	0.0000	1.6467	3.2543	42.0072	5.7101
ATPYIR	1.0000	0.0000	1.6507	3.7710	76.1739	6.1072
ATQDHI	1.0000	0.0000	1.6420	3.6861	69.0772	6.0419
ATQGAS	1.0000	0.0000	1.7171	3.2681	42.6768	5.7206
ATQSVR	1.0000	0.0000	1.7254	3.3296	45.8111	5.7679
ATRMDY	1.0000	0.0000	1.6820	4.0968	110.8559	6.3576
ATRPNE	1.0000	0.0000	1.6428	3.2498	41.7891	5.7066
ATRSGS	1.0000	0.0000	1.7557	2.9584	29.8613	5.4826
ATSAYQ	1.0000	0.0000	1.7523	3.4362	51.8007	5.8499
ATSGKL	1.0000	0.0000	1.6983	2.9165	28.4513	5.4504
ATSSIY	1.0000	0.0000	1.7738	3.0206	32.0818	5.5304
ATSTAM	1.0000	0.0000	1.7451	3.3482	46.8074	5.7822
ATTALQ	1.0000	0.0000	1.6355	3.2155	40.1697	5.6803
ATTEMK	1.0000	0.0000	1.6572	3.5679	60.2888	5.9511
ATTNHK	1.0000	0.0000	1.6739	3.3288	45.7713	5.7673
ATTTAE	1.0000	0.0000	1.6109	3.3013	44.3447	5.7462
ATTYRT	1.0000	0.0000	1.6567	3.6977	70.0065	6.0508
ATVISK	1.0000	0.0000	1.6993	3.0925	34.8579	5.5857
ATVYKN	1.0000	0.0000	1.6962	3.5391	58.3173	5.9289
AVANSV	1.0000	0.0000	1.7350	3.1780	38.4699	5.6514
AVDDST	1.0000	0.0000	1.7008	3.1288	36.3491	5.6136
AVDQLD	1.0000	0.0000	1.6476	3.3698	47.9845	5.7988
AVDTPD	1.0000	0.0000	1.6186	3.4419	52.1428	5.8542
AVFIRD	1.0000	0.0000	1.6280	3.8253	81.0961	6.1490
AVFYNK	1.0000	0.0000	1.7174	3.7779	76.7850	6.1125
AVIAYD	1.0000	0.0000	1.6469	3.8723	85.5996	6.1850
AVIPER	1.0000	0.0000	1.6186	3.6296	64.7307	5.9985
AVISLK	1.0000	0.0000	1.7006	2.9479	29.5029	5.4746
AVKNVN	1.0000	0.0000	1.6793	3.2017	39.5342	5.6696
AVKRIA	1.0000	0.0000	1.6249	3.6058	62.9765	5.9802
AVLKCR	1.0000	0.0000	1.7745	4.0427	104.1566	6.3160
AVLLVD	1.0000	0.0000	1.6758	3.2789	43.2113	5.7289
AVLPHP	1.0000	0.0000	1.6833	3.6043	62.8710	5.9791
AVLPTN	1.0000	0.0000	1.6584	3.0914	34.8147	5.5849
AVNAET	1.0000	0.0000	1.6494	3.3256	45.6033	5.7649
AVNENR	1.0000	0.0000	1.6773	3.2466	41.6345	5.7041
AVNKAT	1.0000	0.0000	1.6494	3.2533	41.9587	5.7093
AVNLSH	1.0000	0.0000	1.7575	3.1089	35.5228	5.5983
AVNNAN	1.0000	0.0000	1.6726	2.9747	30.4300	5.4952
AVPTNK	1.0000	0.0000	1.6463	3.2049	39.6809	5.6721
AVQPLD	1.0000	0.0000	1.6476	3.3718	48.0945	5.8003
AVSLVQ	1.0000	0.0000	1.7370	3.2123	40.0216	5.6778
AVSNAP	1.0000	0.0000	1.7111	3.0264	32.2981	5.5349
AVTIII	1.0000	0.0000	1.6172	3.5008	55.8043	5.8995
AVTNTN	1.0000	0.0000	1.6587	3.0537	33.3309	5.5558
AVVIPF	1.0000	0.0000	1.6295	3.8547	83.8844	6.1715
AVYKHE	1.0000	0.0000	1.6810	4.0656	106.9441	6.3336
AWNEPT	1.0000	0.0000	1.8040	4.0929	110.3652	6.3546
AWPPEV	1.0000	0.0000	1.7758	4.4544	167.3400	6.6325
AWQIQH	1.0000	0.0000	1.7869	4.7554	236.6386	6.8638
AWTSIN	1.0000	0.0000	1.8631	3.7845	77.3729	6.1176
AYASKV	1.0000	0.0000	1.7645	3.4843	54.7502	5.8868
AYDDDL	1.0000	0.0000	1.6772	3.4778	54.3457	5.8819
AYDGQT	1.0000	0.0000	1.6534	3.8649	84.8719	6.1793
AYEINS	1.0000	0.0000	1.7476	3.1924	39.1138	5.6625
AYGYNN	1.0000	0.0000	1.7730	3.7913	77.9793	6.1228
AYKTLG	1.0000	0.0000	1.6950	3.5637	59.9952	5.9478
AYLLSF	1.0000	0.0000	1.7764	3.2100	39.9136	5.6760
AYNLNT	1.0000	0.0000	1.7006	3.0916	34.8203	5.5850
AYNMSS	1.0000	0.0000	1.8361	3.1935	39.1630	5.6633
AYPDAE	1.0000	0.0000	1.6452	3.7160	71.4990	6.0649
AYPGRH	1.0000	0.0000	1.6606	4.2492	132.1186	6.4747
AYPLMP	1.0000	0.0000	1.7252	3.8299	81.5249	6.1525
AYPLYN	1.0000	0.0000	1.7510	3.6356	65.1751	6.0031
AYPRKQ	1.0000	0.0000	1.6550	3.7940	78.2218	6.1249
AYQINN	1.0000	0.0000	1.7065	3.3819	48.6615	5.8082
AYSIKQ	1.0000	0.0000	1.7481	3.3750	48.2723	5.8028
AYSNKR	1.0000	0.0000	1.7582	3.2261	40.6628	5.6884
AYVTRH	1.0000	0.0000	1.6669	4.2073	125.9020	6.4426
AYYSDK	1.0000	0.0000	1.7986	3.6163	63.7479	5.9883
CAALQH	1.0000	0.0000	1.7918	4.2493	132.1311	6.4748
CAANNL	1.0000	0.0000	1.7803	3.5091	56.3372	5.9059
CAKIVR	1.0000	0.0000	1.7299	4.2331	129.6882	6.4623
CAKPTL	1.0000	0.0000	1.7502	3.7392	73.4410	6.0828
CANFAA	1.0000	0.0000	1.7782	4.1233	114.2897	6.3780
CANKVH	1.0000	0.0000	1.8107	4.2111	126.4569	6.4455
CAPLNL	1.0000	0.0000	1.7727	3.4709	53.9144	5.8765
CAPTTA	1.0000	0.0000	1.7219	3.9909	98.1265	6.2762
CAQEAT	1.0000	0.0000	1.7176	4.1045	111.8424	6.3635
CASQKT	1.0000	0.0000	1.8184	3.6707	67.8683	6.0301
CATSGK	1.0000	0.0000	1.8356	3.7643	75.5884	6.1020
CCANKV	1.0000	0.0000	1.8981	4.5838	194.2200	6.7319
CCLEGY	1.0000	0.0000	1.9267	4.9664	301.7216	7.0260
CDAQSP	1.0000	0.0000	1.8237	3.7549	74.7733	6.0948
CDDSEQ	1.0000	0.0000	1.8194	3.7181	71.6745	6.0665
CDIRGL	1.0000	0.0000	1.7716	4.0835	109.1759	6.3474
CDLIKR	1.0000	0.0000	1.7601	3.8589	84.2937	6.1748
CDNNRF	1.0000	0.0000	1.8125	3.9180	90.2237	6.2201
CDNSNL	1.0000	0.0000	1.7872	3.0972	35.0454	5.5893
CDPIFQ	1.0000	0.0000	1.7284	4.2492	132.1147	6.4747
CDYFPQ	1.0000	0.0000	1.7514	4.5650	190.0538	6.7175
CEAHKR	1.0000	0.0000	1.7522	4.3798	153.5590	6.5751
CEDLEK	1.0000	0.0000	1.7488	3.7436	73.8149	6.0862
CEDYDH	1.0000	0.0000	1.7722	4.5959	196.9341	6.7412
CEGLSH	1.0000	0.0000	1.9001	3.9466	93.2450	6.2421
CEGRYD	1.0000	0.0000	1.7431	4.5851	194.5084	6.7329
CEGSQT	1.0000	0.0000	1.8431	3.8606	84.4552	6.1760
CEIVLG	1.0000	0.0000	1.7746	4.1265	114.7194	6.3805
CELPDF	1.0000	0.0000	1.7719	4.0000	99.1590	6.2832
CELYTF	1.0000	0.0000	1.8182	4.3086	141.4707	6.5204
CENNQP	1.0000	0.0000	1.7747	3.6704	67.8453	6.0299
CEPAEL	1.0000	0.0000	1.7503	3.8527	83.6900	6.1700
CEQPYF	1.0000	0.0000	1.7482	4.5806	193.5087	6.7295
CESSKM	1.0000	0.0000	1.9104	3.6241	64.3169	5.9943
CEWIIN	1.0000	0.0000	1.9381	4.7843	244.6576	6.8861
CFLANG	1.0000	0.0000	1.8197	4.0204	101.5154	6.2988
CFLIGF	1.0000	0.0000	1.7983	4.3839	154.2954	6.5783
CFLKMK	1.0000	0.0000	1.8294	4.2172	127.3390	6.4501
CFLTCT	1.0000	0.0000	1.9012	4.6090	199.9308	6.7513
CFMMAE	1.0000	0.0000	1.7542	4.9147	284.2785	6.9863
CFSLSM	1.0000	0.0000	1.9488	3.7083	70.8683	6.0590
CFSYLF	1.0000	0.0000	1.9551	4.2207	127.8573	6.4528
CGESRI	1.0000	0.0000	1.8544	3.9582	94.5041	6.2511
CGNFNV	1.0000	0.0000	1.8367	4.1133	112.9839	6.3703
CGQDLL	1.0000	0.0000	1.7904	3.8413	82.6024	6.1612
CGRVGT	1.0000	0.0000	1.7189	4.5294	182.4332	6.6901
CGTYEN	1.0000	0.0000	1.8158	4.2530	132.6950	6.4776
CHAPDM	1.0000	0.0000	1.7689	4.6446	208.3010	6.7787
CHFWNS	1.0000	0.0000	2.1280	4.9354	291.1241	7.0022
CHGLKR	1.0000	0.0000	1.8133	4.3116	141.9668	6.5227
CHHHAS	1.0000	0.0000	1.9766	4.5935	196.3888	6.7394
CHIYDP	1.0000	0.0000	1.7710	4.6025	198.4449	6.7463
CHKNVT	1.0000	0.0000	1.8111	4.1352	115.8715	6.3871
CHKSRP	1.0000	0.0000	1.8807	4.0046	99.6959	6.2868
CHNRRS	1.0000	0.0000	1.9113	4.0052	99.7573	6.2872
CHPLVT	1.0000	0.0000	1.8024	4.2041	125.4358	6.4401
CHRELE	1.0000	0.0000	1.7963	4.2316	129.4641	6.4612
CIDTLC	1.0000	0.0000	1.8774	4.4415	164.8578	6.6225
CIGKKY	1.0000	0.0000	1.7764	4.3502	148.4217	6.5524
CINAIN	1.0000	0.0000	1.7735	3.6694	67.7612	6.0291
CIPDQI	1.0000	0.0000	1.7174	4.0561	105.7832	6.3263
CIPEGP	1.0000	0.0000	1.7246	4.1470	117.4525	6.3962
CIPLDT	1.0000	0.0000	1.7476	3.7658	75.7182	6.1032
CIPNDK	1.0000	0.0000	1.7514	3.7244	72.1942	6.0714
CIPNYE	1.0000	0.0000	1.8014	4.1328	115.5451	6.3853
CIQKYP	1.0000	0.0000	1.7603	4.3153	142.5717	6.5256
CIVASG	1.0000	0.0000	1.8627	4.0203	101.5129	6.2988
CKETIK	1.0000	0.0000	1.7279	3.8363	82.1232	6.1574
CKGPNE	1.0000	0.0000	1.7699	3.8877	87.1359	6.1969
CKLNFA	1.0000	0.0000	1.7984	3.7957	78.3784	6.1262
CKPWSV	1.0000	0.0000	2.0331	4.6964	221.0935	6.8185
CKSRQA	1.0000	0.0000	1.8382	3.8225	80.8318	6.1468
CKTINS	1.0000	0.0000	1.8023	3.3858	48.8783	5.8111
CKYRLE	1.0000	0.0000	1.8087	4.1904	123.4708	6.4295
CLAKNS	1.0000	0.0000	1.8014	3.2713	42.8374	5.7231
CLDATF	1.0000	0.0000	1.7739	4.0072	99.9918	6.2888
CLDLLP	1.0000	0.0000	1.7648	3.4308	51.4776	5.8457
CLDPKR	1.0000	0.0000	1.7595	3.8406	82.5349	6.1607
CLDTLI	1.0000	0.0000	1.7610	3.5937	62.1040	5.9709
CLDYEL	1.0000	0.0000	1.8208	3.9507	93.6860	6.2453
CLEGYD	1.0000	0.0000	1.8089	4.2887	138.2755	6.5051
CLENAV	1.0000	0.0000	1.7889	3.8083	79.5207	6.1359
CLFNNM	1.0000	0.0000	1.8726	3.9697	95.7636	6.2599
CLIVNS	1.0000	0.0000	1.8323	3.4515	52.7200	5.8616
CLKFKA	1.0000	0.0000	1.7781	3.9195	90.3825	6.2213
CLLDLS	1.0000	0.0000	1.7869	3.1177	35.8850	5.6051
CLLNTV	1.0000	0.0000	1.7882	3.5466	58.8286	5.9347
CLPGTM	1.0000	0.0000	1.8140	4.2616	134.0147	6.4842
CLSLHS	1.0000	0.0000	1.8709	3.2817	43.3550	5.7311
CLVSTP	1.0000	0.0000	1.8316	3.5880	61.7006	5.9665
CMFGVS	1.0000	0.0000	1.9491	4.5111	178.6165	6.6760
CNAILT	1.0000	0.0000	1.7682	3.6338	65.0431	6.0017
CNASST	1.0000	0.0000	1.8265	3.1615	37.7420	5.6387
CNESAT	1.0000	0.0000	1.8150	3.4882	54.9981	5.8898
CNFEQP	1.0000	0.0000	1.7786	4.0641	106.7651	6.3325
CNFIAY	1.0000	0.0000	1.8199	4.3789	153.3990	6.5744
CNHHEL	1.0000	0.0000	1.8662	4.2143	126.9162	6.4479
CNMEAF	1.0000	0.0000	1.8228	4.3862	154.7006	6.5801
CNNSTT	1.0000	0.0000	1.7935	3.2162	40.2027	5.6808
CNPSNQ	1.0000	0.0000	1.8139	3.3437	46.5642	5.7788
CNQWIP	1.0000	0.0000	1.9411	4.8248	256.3330	6.9172
CNSFSE	1.0000	0.0000	1.8704	3.3655	47.7511	5.7956
CNSFTG	1.0000	0.0000	1.8756	3.8035	79.0781	6.1321
CNSLNP	1.0000	0.0000	1.7875	3.0992	35.1258	5.5908
CNTLVS	1.0000	0.0000	1.8258	3.4057	50.0096	5.8264
CNTNFR	1.0000	0.0000	1.8118	3.8924	87.6116	6.2005
CPCSNH	1.0000	0.0000	2.0259	4.4323	163.1346	6.6155
CPDINQ	1.0000	0.0000	1.7558	3.8554	83.9579	6.1721
CPFAIT	1.0000	0.0000	1.7324	4.1996	124.7881	6.4366
CPKSND	1.0000	0.0000	1.8029	3.3930	49.2856	5.8167
CPLTRG	1.0000	0.0000	1.7731	4.0397	103.8035	6.3137
CPNNAL	1.0000	0.0000	1.7742	3.4606	53.2805	5.8686
CPNSLN	1.0000	0.0000	1.7875	3.0992	35.1258	5.5908
CPQAVN	1.0000	0.0000	1.7697	4.0392	103.7416	6.3133
CPRWVK	1.0000	0.0000	1.8986	5.1337	365.8063	7.1546
CPSLAK	1.0000	0.0000	1.8094	3.4537	52.8544	5.8633
CPSNSP	1.0000	0.0000	1.8220	3.1405	36.8424	5.6226
CPSRVQ	1.0000	0.0000	1.8567	3.9843	97.3912	6.2712
CPTIAK	1.0000	0.0000	1.7251	3.9296	91.4463	6.2291
CPYEVV	1.0000	0.0000	1.7424	4.6001	197.8958	6.7445
CPYPLY	1.0000	0.0000	1.8413	4.4452	165.5708	6.6254
CQEGLS	1.0000	0.0000	1.8498	3.7160	71.5002	6.0649
CQFIVF	1.0000	0.0000	1.7148	4.6141	201.1202	6.7552
CQGSNA	1.0000	0.0000	1.8563	3.7405	73.5462	6.0837
CQSKNS	1.0000	0.0000	1.8268	3.1544	37.4353	5.6332
CQVINS	1.0000	0.0000	1.8489	3.6960	69.8742	6.0496
CQVTQG	1.0000	0.0000	1.7205	4.3841	154.3198	6.5784
CRELMS	1.0000	0.0000	1.9020	3.9479	93.3926	6.2432
CRLNLS	1.0000	0.0000	1.8114	3.2337	41.0196	5.6942
CRLNRK	1.0000	0.0000	1.7927	3.7845	77.3719	6.1176
CRNCGE	1.0000	0.0000	1.8978	4.7463	234.1749	6.8568
CRNYSE	1.0000	0.0000	1.9009	3.9257	91.0295	6.2261
CRQIDK	1.0000	0.0000	1.7279	4.1035	111.7110	6.3627
CRSLKR	1.0000	0.0000	1.8442	3.6538	66.5584	6.0171
CRTPTA	1.0000	0.0000	1.7263	4.0667	107.0829	6.3345
CSDNPK	1.0000	0.0000	1.8029	3.3930	49.2856	5.8167
CSEEAQ	1.0000	0.0000	1.8263	3.7842	77.3402	6.1173
CSEHHT	1.0000	0.0000	1.9215	4.2282	128.9608	6.4586
CSEKDN	1.0000	0.0000	1.8048	3.4067	50.0675	5.8272
CSELLN	1.0000	0.0000	1.7897	3.1231	36.1084	5.6092
CSEVMI	1.0000	0.0000	1.9005	4.1657	120.0092	6.4106
CSEYSS	1.0000	0.0000	1.9149	3.3576	47.3170	5.7895
CSHVLR	1.0000	0.0000	1.9148	4.0428	104.1752	6.3161
CSKQVV	1.0000	0.0000	1.8602	3.9531	93.9490	6.2471
CSLLDT	1.0000	0.0000	1.7961	3.2623	42.3939	5.7162
CSMGKL	1.0000	0.0000	1.9047	3.9174	90.1642	6.2197
CSNDSF	1.0000	0.0000	1.8675	3.3499	46.8978	5.7835
CSNHIS	1.0000	0.0000	1.8938	3.4619	53.3561	5.8696
CSQCPS	1.0000	0.0000	2.0077	4.0711	107.6185	6.3378
CSSDYE	1.0000	0.0000	1.9154	3.6687	67.7102	6.0286
CSSRKP	1.0000	0.0000	1.8544	3.3886	49.0337	5.8132
CSTEGF	1.0000	0.0000	1.8690	3.9995	99.1034	6.2828
CSTERT	1.0000	0.0000	1.8245	3.7189	71.7399	6.0671
CSTNYA	1.0000	0.0000	1.8825	3.8087	79.5536	6.1361
CSTSAM	1.0000	0.0000	1.9210	3.6899	69.3870	6.0449
CTADTF	1.0000	0.0000	1.7373	4.1518	118.1059	6.3999
CTDEQE	1.0000	0.0000	1.7203	4.0193	101.3942	6.2981
CTEQGN	1.0000	0.0000	1.7718	3.9913	98.1740	6.2765
CTHRKV	1.0000	0.0000	1.7605	4.4419	164.9331	6.6228
CTIIKE	1.0000	0.0000	1.7243	3.9132	89.7301	6.2165
CTKQAS	1.0000	0.0000	1.8184	3.6707	67.8683	6.0301
CTSQNQ	1.0000	0.0000	1.8284	3.5710	60.5051	5.9535
CTSTEP	1.0000	0.0000	1.8060	3.5946	62.1721	5.9716
CTTDKN	1.0000	0.0000	1.7486	3.6511	66.3488	6.0150
CTTNGL	1.0000	0.0000	1.7839	3.7056	70.6482	6.0569
CTTNSI	1.0000	0.0000	1.8053	3.4169	50.6625	5.8350
CTVTNL	1.0000	0.0000	1.7812	3.6912	69.4895	6.0459
CVDFRS	1.0000	0.0000	1.8814	4.1212	114.0207	6.3764
CVDPNQ	1.0000	0.0000	1.7688	3.9888	97.8911	6.2746
CVMIID	1.0000	0.0000	1.7511	4.4814	172.6209	6.6532
CVNRDL	1.0000	0.0000	1.7981	3.8685	85.2299	6.1821
CVNTEP	1.0000	0.0000	1.7660	3.9045	88.8337	6.2098
CVQGMS	1.0000	0.0000	1.9262	4.3722	152.2196	6.5693
CVQRSD	1.0000	0.0000	1.8566	3.9823	97.1685	6.2696
CVSPVQ	1.0000	0.0000	1.8616	4.0117	100.5091	6.2922
CVVQSI	1.0000	0.0000	1.8628	4.0300	102.6508	6.3063
CYCIPL	1.0000	0.0000	1.9223	4.8051	250.5703	6.9020
DAAGAR	1.0000	0.0000	1.6179	3.7069	70.7537	6.0579
DADPAI	1.0000	0.0000	1.6084	3.3845	48.8053	5.8101
DADSVD	1.0000	0.0000	1.7026	3.1544	37.4342	5.6332
DAECPK	1.0000	0.0000	1.7237	3.9505	93.6697	6.2452
DAEKAQ	1.0000	0.0000	1.6139	3.3957	49.4382	5.8187
DAFKSD	1.0000	0.0000	1.7110	3.1574	37.5675	5.6356
DAFPSS	1.0000	0.0000	1.7468	2.9050	28.0762	5.4416
DAGFCI	1.0000	0.0000	1.7269	4.3911	155.5746	6.5838
DAHDTE	1.0000	0.0000	1.6426	3.6070	63.0619	5.9811
DAHKKN	1.0000	0.0000	1.6750	3.3232	45.4767	5.7630
DAHTPI	1.0000	0.0000	1.6424	3.6136	63.5460	5.9862
DAIFSG	1.0000	0.0000	1.7394	3.4024	49.8196	5.8238
DAIGGM	1.0000	0.0000	1.6533	4.0162	101.0301	6.2957
DAINVI	1.0000	0.0000	1.6478	3.3257	45.6060	5.7649
DAIQQQ	1.0000	0.0000	1.6099	3.5554	59.4291	5.9415
DAKEGN	1.0000	0.0000	1.6498	3.2584	42.2064	5.7132
DAKHLA	1.0000	0.0000	1.6744	3.4405	52.0582	5.8532
DAKLEF	1.0000	0.0000	1.6547	3.3141	45.0004	5.7560
DAKTET	1.0000	0.0000	1.6109	3.2198	40.3677	5.6835
DAKYSA	1.0000	0.0000	1.7430	3.3306	45.8680	5.7687
DALEKT	1.0000	0.0000	1.6275	3.0752	34.1691	5.5724
DALHPP	1.0000	0.0000	1.6709	3.4507	52.6732	5.8610
DALKSQ	1.0000	0.0000	1.6838	2.8484	26.3025	5.3981
DALSGM	1.0000	0.0000	1.7722	3.3467	46.7265	5.7811
DALSLF	1.0000	0.0000	1.7099	2.8739	27.0858	5.4176
DALVKN	1.0000	0.0000	1.6574	3.0583	33.5106	5.5594
DAMLSI	1.0000	0.0000	1.7472	3.1990	39.4129	5.6676
DANGIQ	1.0000	0.0000	1.6535	3.3942	49.3522	5.8176
DANKDN	1.0000	0.0000	1.6383	2.8944	27.7369	5.4335
DAQDLT	1.0000	0.0000	1.6330	3.1906	39.0332	5.6611
DAQKEN	1.0000	0.0000	1.6368	3.1649	37.8922	5.6413
DAQRNF	1.0000	0.0000	1.6690	3.5455	58.7513	5.9339
DAQSES	1.0000	0.0000	1.7203	2.7797	24.2962	5.3453
DAQSPP	1.0000	0.0000	1.6899	3.0792	34.3247	5.5754
DAQYLS	1.0000	0.0000	1.7523	3.2412	41.3756	5.7000
DARKDH	1.0000	0.0000	1.6506	3.6865	69.1092	6.0422
DARKHT	1.0000	0.0000	1.6526	3.6609	67.1080	6.0226
DARVNH	1.0000	0.0000	1.6942	3.7163	71.5297	6.0652
DARYPT	1.0000	0.0000	1.6520	3.7507	74.4139	6.0916
DASAVI	1.0000	0.0000	1.7096	3.2251	40.6133	5.6876
DASDSN	1.0000	0.0000	1.6912	2.5093	17.7694	5.1374
DASNNR	1.0000	0.0000	1.6934	2.7663	23.9205	5.3349
DASQGD	1.0000	0.0000	1.7137	3.2432	41.4695	5.7015
DASRKR	1.0000	0.0000	1.7115	3.1966	39.3036	5.6657
DASTRT	1.0000	0.0000	1.6939	3.0760	34.1989	5.5730
DASWND	1.0000	0.0000	1.8634	3.7897	77.8388	6.1216
DATFTA	1.0000	0.0000	1.6283	3.5245	57.3498	5.9178
DATIIF	1.0000	0.0000	1.6260	3.5402	58.3964	5.9298
DATILS	1.0000	0.0000	1.6783	2.8254	25.6121	5.3804
DAVANS	1.0000	0.0000	1.7109	3.0244	32.2242	5.5333
DAVIAY	1.0000	0.0000	1.6469	3.8723	85.5996	6.1850
DAWQIQ	1.0000	0.0000	1.7679	4.4504	166.5599	6.6294
DCCANK	1.0000	0.0000	1.8853	4.4302	162.7326	6.6139
DCGRIK	1.0000	0.0000	1.7348	4.1970	124.4149	6.4346
DCHKSR	1.0000	0.0000	1.8806	4.0027	99.4680	6.2852
DCIGKK	1.0000	0.0000	1.7396	4.0141	100.7890	6.2941
DCNPSN	1.0000	0.0000	1.8011	3.2693	42.7357	5.7215
DCPNNA	1.0000	0.0000	1.7704	3.6307	64.8139	5.9994
DCRLNL	1.0000	0.0000	1.7851	3.5448	58.7031	5.9333
DCRQID	1.0000	0.0000	1.7194	4.1601	119.2377	6.4063
DCSEKD	1.0000	0.0000	1.8063	3.5870	61.6308	5.9658
DCSTER	1.0000	0.0000	1.8264	3.7444	73.8791	6.0868
DCVQGM	1.0000	0.0000	1.7355	4.6833	217.7802	6.8084
DDAHDT	1.0000	0.0000	1.6432	3.5913	61.9355	5.9691
DDAKYS	1.0000	0.0000	1.7375	3.2802	43.2793	5.7300
DDCRLN	1.0000	0.0000	1.7789	3.7149	71.4089	6.0641
DDDAHD	1.0000	0.0000	1.6414	3.6168	63.7826	5.9887
DDDLSN	1.0000	0.0000	1.6640	2.5999	19.7339	5.2070
DDDQSP	1.0000	0.0000	1.6841	3.0268	32.3118	5.5351
DDFIDN	1.0000	0.0000	1.6545	3.3147	45.0316	5.7564
DDFYTK	1.0000	0.0000	1.6707	3.7287	72.5565	6.0747
DDGGQR	1.0000	0.0000	1.6258	3.7981	78.5903	6.1280
DDGSRG	1.0000	0.0000	1.7398	3.4126	50.4088	5.8317
DDHRQI	1.0000	0.0000	1.6422	3.7874	77.6311	6.1198
DDIDAF	1.0000	0.0000	1.6249	3.5454	58.7482	5.9338
DDIMAF	1.0000	0.0000	1.6595	3.8936	87.7242	6.2014
DDKIIT	1.0000	0.0000	1.6094	3.2199	40.3700	5.6836
DDKLNL	1.0000	0.0000	1.6300	2.6842	21.7563	5.2719
DDLADL	1.0000	0.0000	1.6379	2.9716	30.3200	5.4928
DDLKDF	1.0000	0.0000	1.6511	3.2480	41.7016	5.7052
DDLKDK	1.0000	0.0000	1.6220	2.9780	30.5461	5.4977
DDLSND	1.0000	0.0000	1.6640	2.5999	19.7339	5.2070
DDMLDA	1.0000	0.0000	1.6797	3.4898	55.1015	5.8911
DDNGSS	1.0000	0.0000	1.7147	2.6269	20.3604	5.2278
DDNHNS	1.0000	0.0000	1.7236	2.8946	27.7419	5.4336
DDNKIK	1.0000	0.0000	1.6256	2.9881	30.9016	5.5054
DDNLNV	1.0000	0.0000	1.6592	2.8842	27.4105	5.4256
DDNPSD	1.0000	0.0000	1.6728	2.7719	24.0781	5.3393
DDNSFP	1.0000	0.0000	1.7100	2.9853	30.8022	5.5033
DDPDSK	1.0000	0.0000	1.6707	2.8957	27.7765	5.4344
DDPESF	1.0000	0.0000	1.7104	3.1813	38.6149	5.6539
DDPKSR	1.0000	0.0000	1.6888	3.0219	32.1329	5.5315
DDPSNN	1.0000	0.0000	1.6647	2.5916	19.5458	5.2007
DDPVGL	1.0000	0.0000	1.6573	3.4149	50.5450	5.8335
DDQSPN	1.0000	0.0000	1.6835	2.8464	26.2400	5.3965
DDRDNL	1.0000	0.0000	1.6504	3.0372	32.7031	5.5432
DDSEQK	1.0000	0.0000	1.6817	2.9838	30.7492	5.5021
DDSLGS	1.0000	0.0000	1.7147	2.6371	20.6037	5.2357
DDSLIV	1.0000	0.0000	1.6990	2.9541	29.7153	5.4793
DDSRTS	1.0000	0.0000	1.7163	2.7400	23.2055	5.3147
DDSSLT	1.0000	0.0000	1.6788	2.4436	16.4673	5.0869
DDSTCP	1.0000	0.0000	1.8066	3.6045	62.8825	5.9792
DDSTDL	1.0000	0.0000	1.6688	2.7547	23.6034	5.3260
DDTEPL	1.0000	0.0000	1.6248	3.0834	34.4940	5.5787
DDTRAN	1.0000	0.0000	1.6422	3.2322	40.9482	5.6931
DDTSAA	1.0000	0.0000	1.6842	3.0256	32.2698	5.5343
DDVGHI	1.0000	0.0000	1.6493	3.9083	89.2291	6.2127
DDVPQL	1.0000	0.0000	1.6455	3.3214	45.3803	5.7616
DDVSHA	1.0000	0.0000	1.7547	3.4594	53.2025	5.8677
DDVSIS	1.0000	0.0000	1.7286	2.8132	25.2525	5.3710
DDWYTQ	1.0000	0.0000	1.8118	4.6158	201.5132	6.7565
DDYGLM	1.0000	0.0000	1.7361	3.9435	92.9195	6.2398
DDYLVS	1.0000	0.0000	1.7602	3.2700	42.7707	5.7221
DEALLL	1.0000	0.0000	1.6415	2.8171	25.3688	5.3740
DEAPDI	1.0000	0.0000	1.6077	3.3497	46.8889	5.7834
DEAVTN	1.0000	0.0000	1.6468	3.2752	43.0295	5.7261
DEDHSQ	1.0000	0.0000	1.7382	3.3454	46.6567	5.7801
DEDSAQ	1.0000	0.0000	1.6910	3.0908	34.7898	5.5844
DEELAM	1.0000	0.0000	1.6803	3.5211	57.1243	5.9151
DEELKK	1.0000	0.0000	1.6242	3.0093	31.6690	5.5218
DEELLL	1.0000	0.0000	1.6371	2.7824	24.3704	5.3473
DEESTT	1.0000	0.0000	1.6735	2.9306	28.9185	5.4612
DEFQQA	1.0000	0.0000	1.6227	3.6897	69.3669	6.0447
DEGDNN	1.0000	0.0000	1.6608	3.0843	34.5289	5.5794
DEHEMT	1.0000	0.0000	1.6798	3.9203	90.4687	6.2220
DEIPRQ	1.0000	0.0000	1.6141	3.5000	55.7543	5.8989
DEIQIL	1.0000	0.0000	1.6328	3.2220	40.4694	5.6852
DEISGS	1.0000	0.0000	1.7340	2.8432	26.1428	5.3940
DEKAGA	1.0000	0.0000	1.6232	3.4892	55.0639	5.8906
DEKAIK	1.0000	0.0000	1.6127	3.2345	41.0573	5.6948
DEKIKY	1.0000	0.0000	1.6555	3.5202	57.0651	5.9144
DEKQDT	1.0000	0.0000	1.6125	3.2694	42.7403	5.7216
DELAYP	1.0000	0.0000	1.6776	3.4955	55.4611	5.8954
DELHFP	1.0000	0.0000	1.6917	3.6273	64.5560	5.9967
DELQKE	1.0000	0.0000	1.6316	3.1404	36.8370	5.6225
DELQSM	1.0000	0.0000	1.7503	3.2184	40.3036	5.6825
DELWGA	1.0000	0.0000	1.8179	4.2947	139.2304	6.5097
DEMGQG	1.0000	0.0000	1.6527	4.0356	103.3110	6.3106
DEMKLK	1.0000	0.0000	1.6787	3.3418	46.4620	5.7773
DEMRTQ	1.0000	0.0000	1.6536	3.8004	78.7963	6.1298
DENADF	1.0000	0.0000	1.6569	3.3604	47.4699	5.7916
DENKFA	1.0000	0.0000	1.6576	3.3038	44.4712	5.7481
DENQFR	1.0000	0.0000	1.6680	3.5107	56.4450	5.9071
DENRSL	1.0000	0.0000	1.6874	2.7418	23.2530	5.3161
DENSNN	1.0000	0.0000	1.6542	2.4249	16.1127	5.0725
DENTDL	1.0000	0.0000	1.6342	2.9011	27.9496	5.4385
DEPGTG	1.0000	0.0000	1.6294	3.5895	61.8062	5.9677
DEPNAI	1.0000	0.0000	1.6325	3.1694	38.0878	5.6448
DEPNFH	1.0000	0.0000	1.6955	3.6170	63.7971	5.9888
DEPSSM	1.0000	0.0000	1.7713	3.0050	31.5106	5.5184
DEPSVT	1.0000	0.0000	1.6969	3.0961	35.0010	5.5884
DEQEPD	1.0000	0.0000	1.6090	3.3691	47.9483	5.7983
DEQNKG	1.0000	0.0000	1.6521	3.2825	43.3921	5.7317
DEQQEM	1.0000	0.0000	1.6470	3.7897	77.8352	6.1216
DERQHA	1.0000	0.0000	1.6392	3.8332	81.8319	6.1550
DERTIA	1.0000	0.0000	1.6148	3.4485	52.5403	5.8593
DESISN	1.0000	0.0000	1.6885	2.4948	17.4741	5.1263
DESQAD	1.0000	0.0000	1.6910	3.0908	34.7898	5.5844
DESSSD	1.0000	0.0000	1.6962	2.3438	14.6656	5.0102
DESTAA	1.0000	0.0000	1.6858	3.0413	32.8575	5.5463
DESVNL	1.0000	0.0000	1.6928	2.7691	24.0000	5.3371
DETLHE	1.0000	0.0000	1.6693	3.4021	49.8047	5.8236
DETQHF	1.0000	0.0000	1.6549	3.8443	82.8900	6.1636
DETSDI	1.0000	0.0000	1.6763	2.9608	29.9428	5.4844
DEVASS	1.0000	0.0000	1.7360	2.8589	26.6227	5.4062
DFDLED	1.0000	0.0000	1.6513	3.3203	45.3240	5.7608
DFDVSA	1.0000	0.0000	1.7352	3.3677	47.8694	5.7972
DFERAT	1.0000	0.0000	1.6299	3.6415	65.6250	6.0077
DFEYLS	1.0000	0.0000	1.7744	3.3453	46.6513	5.7800
DFIDNA	1.0000	0.0000	1.6570	3.3651	47.7250	5.7952
DFIPLM	1.0000	0.0000	1.7006	3.6750	68.2058	6.0334
DFKGSE	1.0000	0.0000	1.7317	3.2907	43.8032	5.7380
DFKIIV	1.0000	0.0000	1.6370	3.6123	63.4538	5.9852
DFKSMS	1.0000	0.0000	1.8037	3.1441	36.9927	5.6253
DFKVCH	1.0000	0.0000	1.7621	4.5544	187.7611	6.7094
DFLQLV	1.0000	0.0000	1.6889	3.3626	47.5896	5.7933
DFMHFK	1.0000	0.0000	1.6962	4.2846	137.6141	6.5019
DFMSNI	1.0000	0.0000	1.7792	3.3517	46.9951	5.7849
DFNEGN	1.0000	0.0000	1.6910	3.2976	44.1565	5.7434
DFNMAK	1.0000	0.0000	1.7084	3.6363	65.2271	6.0036
DFPLQD	1.0000	0.0000	1.6553	3.3811	48.6127	5.8075
DFRSSA	1.0000	0.0000	1.7690	3.0293	32.4051	5.5371
DFSIKL	1.0000	0.0000	1.7060	2.9572	29.8213	5.4817
DFSPGS	1.0000	0.0000	1.7700	3.0226	32.1557	5.5319
DFSRSS	1.0000	0.0000	1.7626	2.6678	21.3468	5.2592
DFSSAG	1.0000	0.0000	1.7778	3.0710	34.0027	5.5691
DFSSIR	1.0000	0.0000	1.7640	2.9991	31.2988	5.5139
DFTNQA	1.0000	0.0000	1.6607	3.3937	49.3262	5.8172
DFTPLM	1.0000	0.0000	1.7012	3.6292	64.7002	5.9982
DFYLER	1.0000	0.0000	1.7046	3.7827	77.2075	6.1162
DFYTKS	1.0000	0.0000	1.7644	3.4176	50.7051	5.8356
DGAEEH	1.0000	0.0000	1.6449	3.8161	80.2384	6.1419
DGAKKP	1.0000	0.0000	1.6265	3.3685	47.9152	5.7978
DGARDH	1.0000	0.0000	1.6454	3.9111	89.5116	6.2149
DGDHKA	1.0000	0.0000	1.6550	3.7282	72.5114	6.0743
DGDLHY	1.0000	0.0000	1.7272	3.9004	88.4205	6.2067
DGDQMQ	1.0000	0.0000	1.6515	3.9264	91.1048	6.2266
DGEDSD	1.0000	0.0000	1.7013	3.1340	36.5638	5.6175
DGENQL	1.0000	0.0000	1.6661	3.1690	38.0719	5.6445
DGESFS	1.0000	0.0000	1.7721	3.0362	32.6664	5.5424
DGGQRD	1.0000	0.0000	1.6258	3.7981	78.5903	6.1280
DGICNF	1.0000	0.0000	1.7892	4.1603	119.2719	6.4064
DGIFNL	1.0000	0.0000	1.6889	3.3126	44.9221	5.7548
DGIPLC	1.0000	0.0000	1.7642	3.9593	94.6187	6.2519
DGIYNS	1.0000	0.0000	1.7669	3.2944	43.9901	5.7408
DGKGEA	1.0000	0.0000	1.6324	3.6068	63.0507	5.9810
DGKKMQ	1.0000	0.0000	1.6704	3.7387	73.3944	6.0824
DGLCSE	1.0000	0.0000	1.8391	3.6415	65.6248	6.0077
DGLFEP	1.0000	0.0000	1.6670	3.4903	55.1295	5.8914
DGLMIN	1.0000	0.0000	1.7169	3.4473	52.4691	5.8584
DGNDKK	1.0000	0.0000	1.6450	3.1358	36.6402	5.6189
DGNNPH	1.0000	0.0000	1.7089	3.3757	48.3102	5.8033
DGNTTI	1.0000	0.0000	1.6459	3.2183	40.2974	5.6824
DGPDCS	1.0000	0.0000	1.8350	3.7980	78.5812	6.1279
DGPVWA	1.0000	0.0000	1.7793	4.6048	198.9667	6.7481
DGQGRL	1.0000	0.0000	1.6693	3.6280	64.6077	5.9973
DGQTTE	1.0000	0.0000	1.6226	3.4685	53.7621	5.8747
DGRKSH	1.0000	0.0000	1.7665	3.4930	55.3013	5.8935
DGSRGQ	1.0000	0.0000	1.7469	3.4870	54.9234	5.8889
DGTCDA	1.0000	0.0000	1.7282	4.1320	115.4382	6.3846
DGTQGL	1.0000	0.0000	1.6632	3.4762	54.2443	5.8806
DGTSNN	1.0000	0.0000	1.6909	2.7321	22.9938	5.3086
DGVKSL	1.0000	0.0000	1.7191	3.0452	33.0069	5.5493
DGVSFE	1.0000	0.0000	1.7543	3.5009	55.8111	5.8996
DGYNII	1.0000	0.0000	1.6947	3.6257	64.4409	5.9955
DHAHEN	1.0000	0.0000	1.7139	3.7571	74.9685	6.0965
DHATNT	1.0000	0.0000	1.6738	3.3854	48.8576	5.8108
DHDCGR	1.0000	0.0000	1.7410	4.5383	184.3144	6.6970
DHENLR	1.0000	0.0000	1.7003	3.3579	47.3294	5.7896
DHFPLY	1.0000	0.0000	1.7339	3.9478	93.3745	6.2431
DHGGIE	1.0000	0.0000	1.6487	3.9383	92.3661	6.2358
DHGSED	1.0000	0.0000	1.7539	3.4390	51.9664	5.8520
DHGSNS	1.0000	0.0000	1.7781	2.9319	28.9615	5.4622
DHGTSA	1.0000	0.0000	1.7560	3.4482	52.5232	5.8591
DHHLPC	1.0000	0.0000	1.8278	4.3810	153.7727	6.5761
DHHMTP	1.0000	0.0000	1.7028	4.1960	124.2730	6.4339
DHIDNI	1.0000	0.0000	1.6729	3.4266	51.2334	5.8425
DHIFRS	1.0000	0.0000	1.7784	3.6152	63.6662	5.9875
DHILSY	1.0000	0.0000	1.7955	3.4417	52.1274	5.8541
DHIRSN	1.0000	0.0000	1.7517	3.2215	40.4480	5.6849
DHKAYP	1.0000	0.0000	1.6825	3.8983	88.2053	6.2050
DHKEEF	1.0000	0.0000	1.6610	3.7544	74.7360	6.0944
DHKKVQ	1.0000	0.0000	1.6601	3.6812	68.6948	6.0382
DHKNKG	1.0000	0.0000	1.6905	3.4408	52.0748	5.8534
DHKTFM	1.0000	0.0000	1.7000	4.0457	104.5251	6.3184
DHLMAK	1.0000	0.0000	1.7225	3.7382	73.3534	6.0820
DHNVSL	1.0000	0.0000	1.7500	3.0585	33.5166	5.5595
DHQMDS	1.0000	0.0000	1.7991	3.6779	68.4310	6.0356
DHRALQ	1.0000	0.0000	1.6820	3.6474	66.0715	6.0122
DHRQIS	1.0000	0.0000	1.7545	3.4763	54.2528	5.8807
DHSKDS	1.0000	0.0000	1.7515	2.8876	27.5196	5.4282
DHSPRS	1.0000	0.0000	1.7821	3.0725	34.0627	5.5703
DHSQYN	1.0000	0.0000	1.8049	3.4855	54.8306	5.8878
DHSRNY	1.0000	0.0000	1.8140	3.5374	58.2032	5.9276
DHTGNR	1.0000	0.0000	1.6968	3.6548	66.6334	6.0179
DHTISM	1.0000	0.0000	1.7916	3.5982	62.4314	5.9744
DHVKFS	1.0000	0.0000	1.7804	3.5657	60.1335	5.9494
DHVLCQ	1.0000	0.0000	1.8007	4.3021	140.4148	6.5154
DIADKL	1.0000	0.0000	1.6287	3.1054	35.3786	5.5956
DIALPE	1.0000	0.0000	1.6298	3.1796	38.5412	5.6527
DIAMTN	1.0000	0.0000	1.6837	3.4743	54.1276	5.8792
DIAQNS	1.0000	0.0000	1.6926	2.9151	28.4064	5.4493
DIDAFP	1.0000	0.0000	1.6248	3.5474	58.8828	5.9354
DIDMNC	1.0000	0.0000	1.8042	4.1271	114.7964	6.3809
DIDQPN	1.0000	0.0000	1.6342	3.1778	38.4580	5.6512
DIELLD	1.0000	0.0000	1.6360	2.9571	29.8182	5.4816
DIERRP	1.0000	0.0000	1.6176	3.5519	59.1837	5.9388
DIETEN	1.0000	0.0000	1.6292	3.1071	35.4494	5.5969
DIFARP	1.0000	0.0000	1.6270	3.6737	68.1007	6.0324
DIFCAN	1.0000	0.0000	1.7772	4.0428	104.1693	6.3161
DIGKNT	1.0000	0.0000	1.6462	3.1872	38.8776	5.6585
DIHIFI	1.0000	0.0000	1.6511	3.8406	82.5385	6.1607
DIIALY	1.0000	0.0000	1.6780	3.5184	56.9477	5.9131
DIIIAN	1.0000	0.0000	1.6336	3.1923	39.1094	5.6624
DIIQDD	1.0000	0.0000	1.6090	3.3764	48.3540	5.8039
DIKPVT	1.0000	0.0000	1.6213	3.3552	47.1835	5.7876
DILATE	1.0000	0.0000	1.6292	3.1521	37.3385	5.6315
DILDNL	1.0000	0.0000	1.6371	2.7611	23.7791	5.3310
DILESS	1.0000	0.0000	1.6885	2.5051	17.6832	5.1342
DILFDG	1.0000	0.0000	1.6671	3.4929	55.2989	5.8935
DILNNF	1.0000	0.0000	1.6730	2.9642	30.0620	5.4871
DILQKH	1.0000	0.0000	1.6747	3.4344	51.6952	5.8485
DIMAFA	1.0000	0.0000	1.6556	3.9440	92.9673	6.2401
DINDVS	1.0000	0.0000	1.7001	2.9439	29.3654	5.4715
DINHLV	1.0000	0.0000	1.7051	3.3899	49.1081	5.8142
DINLGK	1.0000	0.0000	1.6568	3.0426	32.9072	5.5473
DINQPV	1.0000	0.0000	1.6493	3.3314	45.9080	5.7693
DINQTT	1.0000	0.0000	1.6327	3.1248	36.1779	5.6105
DIPGKE	1.0000	0.0000	1.6224	3.4107	50.3005	5.8303
DIPHIE	1.0000	0.0000	1.6400	3.6246	64.3598	5.9947
DIPINV	1.0000	0.0000	1.6454	3.2772	43.1307	5.7277
DIPLNA	1.0000	0.0000	1.6416	2.9836	30.7434	5.5020
DIRGLS	1.0000	0.0000	1.7210	3.0948	34.9484	5.5874
DIRLNS	1.0000	0.0000	1.6881	2.7464	23.3783	5.3197
DISCEW	1.0000	0.0000	2.0139	4.6333	205.6138	6.7700
DISLKP	1.0000	0.0000	1.6690	2.7459	23.3638	5.3193
DISMSD	1.0000	0.0000	1.7718	3.0077	31.6076	5.5205
DISNDI	1.0000	0.0000	1.6777	2.8105	25.1762	5.3690
DISNTT	1.0000	0.0000	1.6694	2.7392	23.1850	5.3141
DITFSP	1.0000	0.0000	1.7090	3.1604	37.6973	5.6379
DITIDN	1.0000	0.0000	1.6286	3.0961	35.0027	5.5885
DITKSI	1.0000	0.0000	1.6726	2.9088	28.1996	5.4445
DITVYK	1.0000	0.0000	1.6617	3.6893	69.3365	6.0444
DIYHKK	1.0000	0.0000	1.6901	3.8096	79.6378	6.1368
DIYLTL	1.0000	0.0000	1.6893	3.2521	41.8989	5.7084
DIYSDI	1.0000	0.0000	1.7390	3.3270	45.6783	5.7660
DIYVEP	1.0000	0.0000	1.6515	3.7891	77.7799	6.1211
DKASKP	1.0000	0.0000	1.6724	2.8895	27.5779	5.4296
DKCVSP	1.0000	0.0000	1.8290	3.7270	72.4126	6.0734
DKDEMG	1.0000	0.0000	1.6640	3.7365	73.2109	6.0807
DKDPTA	1.0000	0.0000	1.6105	3.2317	40.9230	5.6926
DKDQSY	1.0000	0.0000	1.7408	3.3043	44.4950	5.7484
DKDSSS	1.0000	0.0000	1.6843	2.2715	13.4834	4.9547
DKEHVA	1.0000	0.0000	1.6525	3.7295	72.6192	6.0753
DKEKNF	1.0000	0.0000	1.6541	3.1968	39.3097	5.6658
DKESST	1.0000	0.0000	1.6887	2.5728	19.1246	5.1862
DKFAAR	1.0000	0.0000	1.6336	3.6452	65.9013	6.0105
DKFRYK	1.0000	0.0000	1.6777	3.8239	80.9592	6.1478
DKFSCP	1.0000	0.0000	1.8416	3.7867	77.5675	6.1193
DKFSSA	1.0000	0.0000	1.7393	2.8464	26.2393	5.3965
DKGIDV	1.0000	0.0000	1.6314	3.5467	58.8322	5.9348
DKHHEL	1.0000	0.0000	1.7120	3.6603	67.0617	6.0221
DKIFPS	1.0000	0.0000	1.7075	3.1293	36.3689	5.6140
DKIITT	1.0000	0.0000	1.6095	3.1943	39.2001	5.6640
DKINSF	1.0000	0.0000	1.7070	2.9470	29.4701	5.4738
DKKLKA	1.0000	0.0000	1.6245	2.9718	30.3277	5.4929
DKKPHL	1.0000	0.0000	1.6689	3.2850	43.5203	5.7337
DKLFLL	1.0000	0.0000	1.6639	2.9078	28.1680	5.4437
DKLKGK	1.0000	0.0000	1.6414	3.0894	34.7329	5.5833
DKLNLN	1.0000	0.0000	1.6240	2.5038	17.6575	5.1332
DKNPND	1.0000	0.0000	1.6330	2.8460	26.2289	5.3962
DKNSEF	1.0000	0.0000	1.7064	2.9423	29.3124	5.4702
DKNYPD	1.0000	0.0000	1.6784	3.3625	47.5843	5.7932
DKPGLT	1.0000	0.0000	1.6426	3.1791	38.5187	5.6523
DKPSVS	1.0000	0.0000	1.7185	2.7382	23.1584	5.3134
DKQETN	1.0000	0.0000	1.6324	3.0890	34.7162	5.5830
DKQEVE	1.0000	0.0000	1.6221	3.4641	53.4955	5.8713
DKQPSK	1.0000	0.0000	1.6760	2.9135	28.3538	5.4481
DKQPTQ	1.0000	0.0000	1.6154	3.3301	45.8419	5.7683
DKRANA	1.0000	0.0000	1.6458	3.2515	41.8691	5.7079
DKRTIL	1.0000	0.0000	1.6371	3.1557	37.4929	5.6343
DKSAKT	1.0000	0.0000	1.6698	2.8620	26.7162	5.4085
DKSAVD	1.0000	0.0000	1.6993	3.0977	35.0681	5.5897
DKSFLK	1.0000	0.0000	1.6980	2.8803	27.2878	5.4226
DKSGEL	1.0000	0.0000	1.6961	2.9072	28.1491	5.4433
DKSRNY	1.0000	0.0000	1.7514	3.1757	38.3672	5.6496
DKSSNS	1.0000	0.0000	1.6619	2.0912	10.9242	4.8160
DKSYPI	1.0000	0.0000	1.7340	3.2521	41.8989	5.7084
DKTILQ	1.0000	0.0000	1.6303	3.1039	35.3185	5.5944
DKTNRI	1.0000	0.0000	1.6396	3.1455	37.0517	5.6264
DKTSIQ	1.0000	0.0000	1.6800	2.9629	30.0180	5.4861
DKVNSI	1.0000	0.0000	1.6949	2.8873	27.5076	5.4279
DKWLTY	1.0000	0.0000	1.8531	4.3147	142.4640	6.5251
DKYEHC	1.0000	0.0000	1.7867	4.5392	184.5041	6.6977
DLADLD	1.0000	0.0000	1.6379	2.9716	30.3200	5.4928
DLALIR	1.0000	0.0000	1.6545	3.1182	35.9041	5.6054
DLCNFE	1.0000	0.0000	1.7964	3.8176	80.3771	6.1430
DLDALV	1.0000	0.0000	1.6575	3.1252	36.1979	5.6108
DLDAVA	1.0000	0.0000	1.6457	3.3457	46.6736	5.7803
DLDCNP	1.0000	0.0000	1.7632	3.5906	61.8851	5.9685
DLDFSS	1.0000	0.0000	1.7245	2.6825	21.7131	5.2705
DLDQVP	1.0000	0.0000	1.6455	3.3214	45.3803	5.7616
DLDRNI	1.0000	0.0000	1.6521	3.0575	33.4777	5.5588
DLDTNS	1.0000	0.0000	1.6607	2.5743	19.1598	5.1874
DLDVLH	1.0000	0.0000	1.7013	3.3798	48.5437	5.8065
DLEDLE	1.0000	0.0000	1.6356	2.9525	29.6586	5.4781
DLEEKH	1.0000	0.0000	1.6703	3.3710	48.0507	5.7997
DLEETK	1.0000	0.0000	1.6245	3.0405	32.8263	5.5457
DLEKNS	1.0000	0.0000	1.6595	2.5589	18.8198	5.1755
DLELFW	1.0000	0.0000	1.8445	4.1196	113.8004	6.3751
DLEQNN	1.0000	0.0000	1.6475	2.8207	25.4718	5.3767
DLETLS	1.0000	0.0000	1.6625	2.6003	19.7431	5.2073
DLFDDN	1.0000	0.0000	1.6660	3.1243	36.1577	5.6101
DLFGSY	1.0000	0.0000	1.7996	3.4977	55.6022	5.8971
DLFPFE	1.0000	0.0000	1.6743	3.5356	58.0864	5.9263
DLGAST	1.0000	0.0000	1.7034	2.9731	30.3725	5.4939
DLGQPQ	1.0000	0.0000	1.6515	3.4102	50.2701	5.8298
DLGSNF	1.0000	0.0000	1.7327	2.9812	30.6568	5.5001
DLHSRN	1.0000	0.0000	1.7445	3.0311	32.4752	5.5385
DLHYFK	1.0000	0.0000	1.7394	3.8891	87.2799	6.1980
DLIHKL	1.0000	0.0000	1.6820	3.1899	38.9990	5.6605
DLIKRN	1.0000	0.0000	1.6496	3.0009	31.3609	5.5152
DLINGT	1.0000	0.0000	1.6577	3.0737	34.1096	5.5712
DLIPER	1.0000	0.0000	1.6382	3.2555	42.0629	5.7110
DLISAV	1.0000	0.0000	1.7056	3.0046	31.4948	5.5181
DLKDFN	1.0000	0.0000	1.6636	3.0676	33.8720	5.5666
DLKDKT	1.0000	0.0000	1.6207	2.9525	29.6600	5.4781
DLKEVD	1.0000	0.0000	1.6416	3.2039	39.6365	5.6713
DLKFLV	1.0000	0.0000	1.6814	3.2315	40.9174	5.6925
DLKKSA	1.0000	0.0000	1.6674	2.7174	22.6068	5.2974
DLKVIP	1.0000	0.0000	1.6420	3.2106	39.9409	5.6764
DLLIIS	1.0000	0.0000	1.6693	2.6507	20.9299	5.2461
DLLPLM	1.0000	0.0000	1.6966	3.1012	35.2083	5.5924
DLLQTV	1.0000	0.0000	1.6590	3.1238	36.1365	5.6097
DLLSIR	1.0000	0.0000	1.6875	2.7567	23.6572	5.3276
DLLYIP	1.0000	0.0000	1.6907	3.2796	43.2482	5.7295
DLMRPK	1.0000	0.0000	1.6892	3.5110	56.4648	5.9074
DLNANK	1.0000	0.0000	1.6375	2.7243	22.7896	5.3027
DLNHSI	1.0000	0.0000	1.7259	2.9252	28.7380	5.4571
DLNKNE	1.0000	0.0000	1.6329	2.6896	21.8921	5.2760
DLNNMK	1.0000	0.0000	1.6950	3.0220	32.1368	5.5315
DLNNRI	1.0000	0.0000	1.6565	2.8771	27.1878	5.4201
DLNPGE	1.0000	0.0000	1.6589	3.0966	35.0203	5.5888
DLNPGL	1.0000	0.0000	1.6608	2.9108	28.2655	5.4460
DLPDAK	1.0000	0.0000	1.6276	3.0871	34.6394	5.5815
DLPFDR	1.0000	0.0000	1.6610	3.4329	51.6034	5.8473
DLPKRQ	1.0000	0.0000	1.6423	3.2374	41.1933	5.6970
DLPRQS	1.0000	0.0000	1.7019	2.9829	30.7183	5.5015
DLPSKS	1.0000	0.0000	1.6749	2.4145	15.9202	5.0646
DLPTSL	1.0000	0.0000	1.6605	2.5866	19.4335	5.1968
DLQLLS	1.0000	0.0000	1.6637	2.5145	17.8763	5.1414
DLRALQ	1.0000	0.0000	1.6600	3.1723	38.2172	5.6470
DLSITD	1.0000	0.0000	1.6714	2.7750	24.1635	5.3416
DLSKPL	1.0000	0.0000	1.6571	2.5555	18.7460	5.1729
DLSLSP	1.0000	0.0000	1.6655	2.3010	13.9540	4.9773
DLSNDL	1.0000	0.0000	1.6515	2.4298	16.2043	5.0763
DLSPTS	2.0000	5.0885	1.6791	2.7466	33.0709	5.0885
DLSSES	1.0000	0.0000	1.6748	2.1737	12.0306	4.8795
DLTPRM	1.0000	0.0000	1.6877	3.5421	58.5254	5.9313
DLTYIF	1.0000	0.0000	1.6989	3.6355	65.1731	6.0031
DLVFDD	1.0000	0.0000	1.6647	3.4583	53.1345	5.8668
DLVGKA	1.0000	0.0000	1.6609	3.4067	50.0694	5.8272
DLVNGI	1.0000	0.0000	1.6781	3.2528	41.9347	5.7089
DLVREE	1.0000	0.0000	1.6519	3.4025	49.8270	5.8239
DLVSIQ	1.0000	0.0000	1.7092	3.0286	32.3804	5.5366
DLYDDS	1.0000	0.0000	1.7354	3.1163	35.8287	5.6040
DMDKSG	1.0000	0.0000	1.7597	3.4098	50.2485	5.8296
DMESPN	1.0000	0.0000	1.7414	3.1357	36.6375	5.6189
DMEVGL	1.0000	0.0000	1.7034	3.7767	76.6761	6.1116
DMEYLS	1.0000	0.0000	1.8050	3.4801	54.4882	5.8836
DMFIER	1.0000	0.0000	1.6585	3.9851	97.4721	6.2717
DMFVSP	1.0000	0.0000	1.7917	3.6674	67.6079	6.0276
DMHKEQ	1.0000	0.0000	1.6838	3.9480	93.3994	6.2432
DMLANT	1.0000	0.0000	1.6971	3.2839	43.4648	5.7328
DMLCEP	1.0000	0.0000	1.7999	4.1347	115.8058	6.3868
DMLDAR	1.0000	0.0000	1.6887	3.6161	63.7281	5.9881
DMLNGL	1.0000	0.0000	1.7234	3.2569	42.1325	5.7121
DMMSSF	1.0000	0.0000	1.8863	3.5488	58.9762	5.9364
DMNCRL	1.0000	0.0000	1.8395	4.0630	106.6240	6.3316
DMNQLI	1.0000	0.0000	1.7026	3.3538	47.1081	5.7865
DMQQAF	1.0000	0.0000	1.6512	4.0222	101.7262	6.3002
DMSGLT	1.0000	0.0000	1.7634	3.2708	42.8119	5.7227
DMSKQI	1.0000	0.0000	1.7455	3.3366	46.1818	5.7733
DMTKGR	1.0000	0.0000	1.6692	3.8216	80.7499	6.1461
DMTSQN	1.0000	0.0000	1.7472	3.1670	37.9838	5.6429
DNAHPT	1.0000	0.0000	1.6741	3.4129	50.4304	5.8320
DNALSA	1.0000	0.0000	1.6792	2.7007	22.1745	5.2845
DNALYG	1.0000	0.0000	1.7168	3.4654	53.5761	5.8723
DNALYL	1.0000	0.0000	1.7013	3.1274	36.2868	5.6125
DNCEIV	1.0000	0.0000	1.7660	3.9483	93.4316	6.2435
DNDPST	1.0000	0.0000	1.6699	2.7464	23.3787	5.3197
DNDQEN	1.0000	0.0000	1.6459	2.9908	30.9975	5.5075
DNDSDS	1.0000	0.0000	1.6826	2.4589	16.7610	5.0987
DNEDEA	1.0000	0.0000	1.6322	3.1627	37.7974	5.6397
DNEFRT	1.0000	0.0000	1.6648	3.4108	50.3049	5.8303
DNEGTS	1.0000	0.0000	1.6997	2.9281	28.8347	5.4593
DNENHC	1.0000	0.0000	1.8192	3.8990	88.2771	6.2056
DNFHSL	1.0000	0.0000	1.7628	3.1182	35.9058	5.6054
DNGFES	1.0000	0.0000	1.7391	3.1669	37.9806	5.6429
DNGNQP	1.0000	0.0000	1.6673	3.1451	37.0361	5.6261
DNGSSA	1.0000	0.0000	1.7234	2.6773	21.5827	5.2665
DNHFPL	1.0000	0.0000	1.7148	3.4313	51.5074	5.8461
DNHNSN	1.0000	0.0000	1.7121	2.7142	22.5249	5.2949
DNHRDA	1.0000	0.0000	1.6836	3.5627	59.9288	5.9471
DNIKSS	1.0000	0.0000	1.6778	2.4225	16.0694	5.0707
DNISEP	1.0000	0.0000	1.6774	2.8079	25.0989	5.3669
DNISSD	1.0000	0.0000	1.6859	2.4792	17.1601	5.1143
DNITLL	1.0000	0.0000	1.6347	2.7356	23.0884	5.3114
DNKALL	1.0000	0.0000	1.6364	2.7346	23.0616	5.3106
DNKDRC	1.0000	0.0000	1.7628	3.8284	81.3784	6.1513
DNKIKD	1.0000	0.0000	1.6256	2.9881	30.9016	5.5054
DNKKND	1.0000	0.0000	1.6290	2.7874	24.5122	5.3512
DNKKRT	1.0000	0.0000	1.6372	3.0685	33.9067	5.5673
DNKNHT	1.0000	0.0000	1.6825	3.1235	36.1273	5.6095
DNKNID	1.0000	0.0000	1.6348	2.8643	26.7893	5.4103
DNKQEC	1.0000	0.0000	1.7567	3.7922	78.0584	6.1235
DNKTAA	1.0000	0.0000	1.6327	3.0997	35.1482	5.5912
DNLADK	1.0000	0.0000	1.6367	2.9047	28.0675	5.4413
DNLAIA	1.0000	0.0000	1.6462	3.0320	32.5095	5.5392
DNLEMM	1.0000	0.0000	1.7535	3.6228	64.2233	5.9933
DNLINS	1.0000	0.0000	1.6548	2.4398	16.3939	5.0840
DNLKFN	1.0000	0.0000	1.6664	2.8873	27.5083	5.4279
DNLKLH	1.0000	0.0000	1.6844	2.9892	30.9424	5.5063
DNLKNP	1.0000	0.0000	1.6312	2.6759	21.5490	5.2655
DNLNPM	1.0000	0.0000	1.6996	3.0807	34.3845	5.5766
DNLNSL	1.0000	0.0000	1.6360	2.2494	13.1401	4.9376
DNLNVL	1.0000	0.0000	1.6552	2.7141	22.5211	5.2948
DNLSDN	1.0000	0.0000	1.6517	2.4195	16.0124	5.0684
DNLTTP	1.0000	0.0000	1.6311	2.8619	26.7139	5.4084
DNMEKN	1.0000	0.0000	1.6948	3.2078	39.8128	5.6743
DNMSSY	1.0000	0.0000	1.8270	3.1431	36.9519	5.6246
DNNELT	1.0000	0.0000	1.6352	2.7207	22.6938	5.2999
DNNGSD	1.0000	0.0000	1.6941	2.7576	23.6817	5.3283
DNNNPF	1.0000	0.0000	1.6724	2.9356	29.0869	5.4651
DNNRFV	1.0000	0.0000	1.7013	3.3939	49.3364	5.8173
DNPKVS	1.0000	0.0000	1.6925	2.8689	26.9323	5.4139
DNPSDP	1.0000	0.0000	1.6730	2.7739	24.1334	5.3408
DNPSYP	1.0000	0.0000	1.7370	3.1101	35.5698	5.5992
DNPVAN	1.0000	0.0000	1.6618	3.1067	35.4321	5.5966
DNQFAL	1.0000	0.0000	1.6775	3.2491	41.7554	5.7061
DNQMSG	1.0000	0.0000	1.7774	3.3605	47.4740	5.7917
DNRKQQ	1.0000	0.0000	1.6502	3.2996	44.2545	5.7448
DNRYKT	1.0000	0.0000	1.6897	3.4613	53.3193	5.8691
DNSARK	1.0000	0.0000	1.6939	2.8900	27.5949	5.4300
DNSCAK	1.0000	0.0000	1.8102	3.4414	52.1135	5.8539
DNSDEH	1.0000	0.0000	1.7315	3.0906	34.7814	5.5842
DNSFPD	1.0000	0.0000	1.7100	2.9853	30.8022	5.5033
DNSLHK	1.0000	0.0000	1.7164	2.8482	26.2961	5.3979
DNSLSV	1.0000	0.0000	1.6945	2.4424	16.4439	5.0860
DNSNLL	1.0000	0.0000	1.6360	2.2494	13.1401	4.9376
DNSRSS	1.0000	0.0000	1.6964	2.2741	13.5231	4.9566
DNSSGY	1.0000	0.0000	1.7852	2.9630	30.0200	5.4861
DNSVSD	1.0000	0.0000	1.7117	2.6125	20.0250	5.2167
DNTGHS	1.0000	0.0000	1.7550	3.2174	40.2580	5.6817
DNTSGN	1.0000	0.0000	1.6909	2.7321	22.9938	5.3086
DNVMTI	1.0000	0.0000	1.6954	3.5776	60.9621	5.9585
DPAART	1.0000	0.0000	1.6154	3.4650	53.5456	5.8720
DPAISD	1.0000	0.0000	1.6828	3.0230	32.1727	5.5323
DPALNT	1.0000	0.0000	1.6382	2.9378	29.1606	5.4668
DPAMLH	1.0000	0.0000	1.7188	3.7968	78.4761	6.1270
DPAQRN	1.0000	0.0000	1.6471	3.3341	46.0535	5.7714
DPAQTI	1.0000	0.0000	1.6107	3.3830	48.7225	5.8090
DPASSE	1.0000	0.0000	1.7082	2.7073	22.3448	5.2896
DPDSKH	1.0000	0.0000	1.7250	3.2007	39.4883	5.6688
DPEFLV	1.0000	0.0000	1.6649	3.4759	54.2251	5.8804
DPEKAL	1.0000	0.0000	1.6285	3.1027	35.2701	5.5935
DPERFR	1.0000	0.0000	1.6297	3.7449	73.9209	6.0871
DPESSR	1.0000	0.0000	1.7225	2.7831	24.3917	5.3479
DPFSHY	1.0000	0.0000	1.8206	3.8068	79.3819	6.1347
DPGEVG	1.0000	0.0000	1.6300	3.7686	75.9697	6.1054
DPHQTE	1.0000	0.0000	1.6433	3.6330	64.9810	6.0011
DPIFQV	1.0000	0.0000	1.6295	3.7251	72.2544	6.0719
DPIKKA	1.0000	0.0000	1.6124	3.2208	40.4159	5.6843
DPISRI	1.0000	0.0000	1.6964	3.1192	35.9456	5.6062
DPKAPL	1.0000	0.0000	1.6277	3.0891	34.7189	5.5830
DPKERT	1.0000	0.0000	1.6177	3.3232	45.4744	5.7630
DPKIKV	1.0000	0.0000	1.6233	3.3241	45.5217	5.7637
DPKRNL	1.0000	0.0000	1.6479	2.9826	30.7054	5.5012
DPKSRI	1.0000	0.0000	1.6909	3.0422	32.8941	5.5471
DPLIRN	1.0000	0.0000	1.6522	3.0595	33.5546	5.5603
DPLMPE	4.0000	17.6022	1.6780	4.0611	212.7820	5.8674
DPNASF	1.0000	0.0000	1.7167	3.0357	32.6465	5.5420
DPNCAT	1.0000	0.0000	1.7529	3.7856	77.4688	6.1184
DPNSNK	1.0000	0.0000	1.6579	2.5349	18.3055	5.1571
DPPTLL	1.0000	0.0000	1.6315	2.8997	27.9043	5.4375
DPPVNQ	1.0000	0.0000	1.6487	3.3131	44.9495	5.7552
DPQDGP	1.0000	0.0000	1.6198	3.5078	56.2554	5.9049
DPRNFE	1.0000	0.0000	1.6647	3.4383	51.9243	5.8514
DPSDPR	1.0000	0.0000	1.6926	3.0806	34.3804	5.5765
DPSIMK	1.0000	0.0000	1.7366	3.2641	42.4818	5.7176
DPSNNK	1.0000	0.0000	1.6579	2.5349	18.3055	5.1571
DPSNSD	1.0000	0.0000	1.6829	2.4609	16.7996	5.1002
DPSSLV	1.0000	0.0000	1.7120	2.6248	20.3109	5.2262
DPSTPA	1.0000	0.0000	1.6788	2.9792	30.5866	5.4986
DPSVFD	1.0000	0.0000	1.7305	3.3193	45.2715	5.7600
DPTAQM	1.0000	0.0000	1.6512	3.7108	71.0777	6.0610
DPTCSH	1.0000	0.0000	1.8641	3.9095	89.3496	6.2136
DPTQNA	1.0000	0.0000	1.6358	3.1824	38.6625	5.6548
DPTRNA	1.0000	0.0000	1.6422	3.2342	41.0421	5.6946
DPTYNN	1.0000	0.0000	1.6921	3.2133	40.0644	5.6785
DPVGLE	1.0000	0.0000	1.6575	3.4305	51.4645	5.8455
DPVGVN	1.0000	0.0000	1.6729	3.5583	59.6221	5.9437
DPYVKI	1.0000	0.0000	1.6596	3.7168	71.5677	6.0655
DQAEAL	1.0000	0.0000	1.6365	3.2822	43.3783	5.7315
DQASEC	1.0000	0.0000	1.8249	3.7685	75.9589	6.1053
DQDAEC	1.0000	0.0000	1.7171	4.0796	108.6814	6.3444
DQDEST	1.0000	0.0000	1.6834	3.0149	31.8730	5.5260
DQEILT	1.0000	0.0000	1.6315	3.1762	38.3877	5.6500
DQENND	1.0000	0.0000	1.6459	2.9908	30.9975	5.5075
DQEQES	1.0000	0.0000	1.6957	3.1305	36.4189	5.6149
DQETQE	1.0000	0.0000	1.6117	3.4161	50.6135	5.8344
DQEVIR	1.0000	0.0000	1.6190	3.6517	66.3958	6.0155
DQFINY	1.0000	0.0000	1.7044	3.7252	72.2660	6.0720
DQFNHR	1.0000	0.0000	1.7041	3.8001	78.7726	6.1296
DQGIKK	1.0000	0.0000	1.6280	3.4109	50.3112	5.8304
DQGKAS	1.0000	0.0000	1.7109	3.1865	38.8490	5.6580
DQHPKT	1.0000	0.0000	1.6488	3.5607	59.7903	5.9456
DQHSKS	1.0000	0.0000	1.7643	2.9621	29.9886	5.4854
DQIEVS	1.0000	0.0000	1.7090	3.2143	40.1144	5.6793
DQIIAN	1.0000	0.0000	1.6379	3.2465	41.6284	5.7040
DQIVES	1.0000	0.0000	1.7090	3.2143	40.1144	5.6793
DQIVWN	1.0000	0.0000	1.8216	4.2988	139.8835	6.5129
DQKMIA	1.0000	0.0000	1.6546	3.6980	70.0371	6.0511
DQKRGL	1.0000	0.0000	1.6590	3.4034	49.8778	5.8246
DQLDRT	1.0000	0.0000	1.6415	3.2665	42.5997	5.7194
DQLHTN	1.0000	0.0000	1.6908	3.2649	42.5205	5.7182
DQLPIG	1.0000	0.0000	1.6482	3.3560	47.2293	5.7882
DQLVSY	1.0000	0.0000	1.7702	3.3444	46.6024	5.7793
DQMQKP	1.0000	0.0000	1.6560	3.7038	70.5007	6.0555
DQNPKS	1.0000	0.0000	1.6780	2.7898	24.5789	5.3530
DQNSLT	1.0000	0.0000	1.6724	2.6488	20.8834	5.2446
DQNTLD	1.0000	0.0000	1.6411	2.9599	29.9121	5.4837
DQPNDG	1.0000	0.0000	1.6509	3.3255	45.5948	5.7647
DQQVVL	1.0000	0.0000	1.6608	3.5474	58.8841	5.9354
DQRSPT	1.0000	0.0000	1.6993	3.1275	36.2930	5.6126
DQRWVI	1.0000	0.0000	1.7729	4.6054	199.1097	6.7485
DQSNGR	1.0000	0.0000	1.7300	3.1387	36.7623	5.6212
DQSPLM	1.0000	0.0000	1.7487	3.2048	39.6740	5.6720
DQSPNQ	1.0000	0.0000	1.6941	2.9208	28.5948	5.4537
DQSPTA	1.0000	0.0000	1.6877	3.0517	33.2532	5.5543
DQSSCS	1.0000	0.0000	1.8485	3.0803	34.3702	5.5763
DQSYTY	1.0000	0.0000	1.8022	3.6715	67.9290	6.0307
DQTKSK	1.0000	0.0000	1.6734	2.8860	27.4679	5.4270
DQVPVD	1.0000	0.0000	1.6237	3.6451	65.8936	6.0104
DQVSCI	1.0000	0.0000	1.8422	3.8764	86.0063	6.1882
DRANVF	1.0000	0.0000	1.6773	3.6247	64.3619	5.9947
DRAYLL	1.0000	0.0000	1.7072	3.4340	51.6691	5.8482
DRCNHH	1.0000	0.0000	1.8355	4.4950	175.3428	6.6637
DRCPFA	1.0000	0.0000	1.7271	4.3311	145.1840	6.5377
DRCSEH	1.0000	0.0000	1.8835	4.0749	108.1003	6.3408
DRDFSI	1.0000	0.0000	1.7272	3.3102	44.8015	5.7530
DRDNLA	1.0000	0.0000	1.6551	3.0876	34.6607	5.5819
DRDVKR	1.0000	0.0000	1.6310	3.6109	63.3509	5.9842
DRFQSR	1.0000	0.0000	1.7484	3.4906	55.1534	5.8917
DRGLTQ	1.0000	0.0000	1.6574	3.4345	51.6984	5.8485
DRHHPE	1.0000	0.0000	1.6668	4.0153	100.9293	6.2950
DRKHKL	1.0000	0.0000	1.6811	3.4093	50.2211	5.8292
DRKLPG	1.0000	0.0000	1.6548	3.3309	45.8823	5.7689
DRKSAA	1.0000	0.0000	1.7000	3.1208	36.0124	5.6074
DRLQAP	1.0000	0.0000	1.6439	3.3444	46.6015	5.7793
DRLSHD	1.0000	0.0000	1.7479	3.2115	39.9830	5.6771
DRLVKR	1.0000	0.0000	1.6626	3.4408	52.0775	5.8534
DRNATT	1.0000	0.0000	1.6417	3.2067	39.7616	5.6734
DRNHAG	1.0000	0.0000	1.6961	3.7307	72.7224	6.0762
DRNIGN	1.0000	0.0000	1.6760	3.2152	40.1545	5.6800
DRNKQF	1.0000	0.0000	1.6699	3.4385	51.9355	5.8516
DRNYQS	1.0000	0.0000	1.7665	3.3068	44.6246	5.7504
DRPLIM	1.0000	0.0000	1.6875	3.5880	61.6967	5.9665
DRPLMP	1.0000	0.0000	1.6873	3.5696	60.4091	5.9524
DRQKPL	1.0000	0.0000	1.6423	3.2374	41.1933	5.6970
DRQPQP	1.0000	0.0000	1.6152	3.5405	58.4166	5.9300
DRSGII	1.0000	0.0000	1.7201	3.2852	43.5264	5.7338
DRSHIA	1.0000	0.0000	1.7515	3.4523	52.7710	5.8622
DRSLAM	1.0000	0.0000	1.7640	3.3050	44.5329	5.7490
DRSLYK	1.0000	0.0000	1.7502	3.1860	38.8240	5.6575
DRSNEL	1.0000	0.0000	1.6874	2.7418	23.2530	5.3161
DRSSAD	1.0000	0.0000	1.7280	2.8159	25.3327	5.3731
DRTAHH	1.0000	0.0000	1.6685	4.0226	101.7770	6.3006
DRTKNL	1.0000	0.0000	1.6460	2.9551	29.7465	5.4800
DRTNKY	1.0000	0.0000	1.6897	3.4613	53.3193	5.8691
DRVVRF	1.0000	0.0000	1.6239	4.0345	103.1852	6.3097
DRYNTR	1.0000	0.0000	1.6976	3.6442	65.8236	6.0097
DSAGQA	1.0000	0.0000	1.7185	3.2936	43.9502	5.7402
DSANKM	1.0000	0.0000	1.7409	3.1118	35.6436	5.6006
DSAQAK	1.0000	0.0000	1.6917	3.0690	33.9236	5.5676
DSCGRV	1.0000	0.0000	1.8721	4.0759	108.2191	6.3415
DSDHGS	1.0000	0.0000	1.7907	3.1122	35.6599	5.6009
DSDIFA	1.0000	0.0000	1.7160	3.2344	41.0511	5.6947
DSDIYH	1.0000	0.0000	1.7903	3.6118	63.4115	5.9848
DSDKFA	1.0000	0.0000	1.7110	3.1574	37.5675	5.6356
DSDKGI	1.0000	0.0000	1.6984	3.0820	34.4367	5.5776
DSDNRY	1.0000	0.0000	1.7563	3.2323	40.9552	5.6932
DSDPAS	1.0000	0.0000	1.7058	2.6916	21.9442	5.2776
DSDSNE	1.0000	0.0000	1.6851	2.4745	17.0678	5.1107
DSDSSP	1.0000	0.0000	1.6938	2.3302	14.4347	4.9997
DSDTTN	1.0000	0.0000	1.6667	2.7189	22.6474	5.2985
DSEIIQ	1.0000	0.0000	1.6894	3.0810	34.3983	5.5769
DSEQKD	1.0000	0.0000	1.6817	2.9838	30.7492	5.5021
DSETPT	1.0000	0.0000	1.6720	2.9169	28.4662	5.4507
DSFAST	1.0000	0.0000	1.7430	2.8775	27.1990	5.4204
DSFELL	1.0000	0.0000	1.7046	2.8391	26.0202	5.3909
DSFSKK	1.0000	0.0000	1.7236	2.7393	23.1877	5.3142
DSFTIK	1.0000	0.0000	1.7053	3.1018	35.2337	5.5928
DSGIMS	1.0000	0.0000	1.8038	3.1756	38.3640	5.6496
DSGLLL	1.0000	0.0000	1.6820	2.6080	19.9210	5.2133
DSGYPK	1.0000	0.0000	1.7572	3.3998	49.6727	5.8219
DSHESQ	1.0000	0.0000	1.7739	3.0344	32.5962	5.5410
DSHGDL	1.0000	0.0000	1.7561	3.2532	41.9529	5.7092
DSHINS	1.0000	0.0000	1.7484	2.7842	24.4212	5.3487
DSHNMP	1.0000	0.0000	1.7977	3.4251	51.1406	5.8413
DSISLT	1.0000	0.0000	1.6821	2.4639	16.8594	5.1025
DSKHML	1.0000	0.0000	1.7914	3.3767	48.3696	5.8041
DSKKQV	1.0000	0.0000	1.6990	3.0651	33.7746	5.5647
DSKLGS	1.0000	0.0000	1.7067	2.5805	19.2970	5.1922
DSKRPT	1.0000	0.0000	1.6866	2.9964	31.2011	5.5118
DSKTEI	1.0000	0.0000	1.6721	2.9041	28.0486	5.4409
DSLCGQ	1.0000	0.0000	1.8480	3.7003	70.2232	6.0529
DSLERS	1.0000	0.0000	1.7085	2.6111	19.9914	5.2156
DSLGSS	1.0000	0.0000	1.7059	2.3261	14.3660	4.9966
DSLIVN	1.0000	0.0000	1.6935	2.7738	24.1293	5.3407
DSLLTT	1.0000	0.0000	1.6570	2.5591	18.8246	5.1757
DSLSPH	1.0000	0.0000	1.7452	2.7761	24.1953	5.3425
DSLSSK	1.0000	0.0000	1.6626	2.1014	11.0563	4.8239
DSMHNL	1.0000	0.0000	1.7935	3.2530	41.9412	5.7090
DSNAKL	1.0000	0.0000	1.6650	2.5936	19.5925	5.2022
DSNEPQ	1.0000	0.0000	1.6855	2.8620	26.7183	5.4085
DSNESQ	1.0000	0.0000	1.6983	2.5490	18.6052	5.1679
DSNIRT	1.0000	0.0000	1.6922	2.8910	27.6269	5.4308
DSNNKS	1.0000	0.0000	1.6559	2.2219	12.7257	4.9165
DSNPNH	1.0000	0.0000	1.7239	2.8966	27.8056	5.4351
DSNRTQ	1.0000	0.0000	1.7002	2.9452	29.4085	5.4724
DSNSQK	1.0000	0.0000	1.6876	2.4767	17.1109	5.1124
DSNYFS	1.0000	0.0000	1.7955	3.0083	31.6326	5.5210
DSNYIF	1.0000	0.0000	1.7765	3.3397	46.3504	5.7757
DSPFFG	1.0000	0.0000	1.7648	3.5470	58.8518	5.9350
DSPNFT	1.0000	0.0000	1.7073	2.9598	29.9087	5.4837
DSPRES	1.0000	0.0000	1.7225	2.7831	24.3917	5.3479
DSPSTI	1.0000	0.0000	1.6972	2.6360	20.5772	5.2348
DSQDPL	1.0000	0.0000	1.6825	2.8567	26.5529	5.4044
DSQLSE	1.0000	0.0000	1.6982	2.5592	18.8277	5.1758
DSQNDC	1.0000	0.0000	1.8200	3.5221	57.1886	5.9159
DSQSNI	1.0000	0.0000	1.6990	2.5536	18.7057	5.1715
DSQTFD	1.0000	0.0000	1.7156	3.2126	40.0337	5.6780
DSREST	1.0000	0.0000	1.7187	2.7556	23.6289	5.3268
DSRTSG	1.0000	0.0000	1.7476	2.9080	28.1737	5.4439
DSSATG	1.0000	0.0000	1.7331	2.8321	25.8115	5.3856
DSSKEL	1.0000	0.0000	1.6771	2.4282	16.1745	5.0751
DSSLTP	1.0000	0.0000	1.6791	2.4456	16.5053	5.0885
DSSPSQ	1.0000	0.0000	1.7079	2.4046	15.7383	5.0570
DSSPTY	1.0000	0.0000	1.7626	2.9518	29.6365	5.4776
DSSRFD	1.0000	0.0000	1.7610	2.9788	30.5744	5.4983
DSSRIH	1.0000	0.0000	1.7849	3.0908	34.7896	5.5844
DSSSHS	1.0000	0.0000	1.7380	2.3221	14.3002	4.9935
DSSSMN	1.0000	0.0000	1.7447	2.4959	17.4962	5.1271
DSSSNA	1.0000	0.0000	1.6809	2.1982	12.3793	4.8983
DSSVSN	1.0000	0.0000	1.7022	2.3014	13.9605	4.9776
DSSYQP	1.0000	0.0000	1.7789	3.0518	33.2589	5.5544
DSTCPR	1.0000	0.0000	1.8250	3.7307	72.7259	6.0763
DSTDLF	1.0000	0.0000	1.7060	2.9680	30.1958	5.4900
DSTSGT	1.0000	0.0000	1.7214	2.7562	23.6444	5.3272
DSVDLV	1.0000	0.0000	1.7210	3.0875	34.6558	5.5818
DSVNAI	1.0000	0.0000	1.7068	2.9943	31.1240	5.5102
DSVREF	1.0000	0.0000	1.7471	3.4592	53.1918	5.8675
DSVYTR	1.0000	0.0000	1.7713	3.5408	58.4363	5.9303
DSWIKF	1.0000	0.0000	1.8943	4.0967	110.8452	6.3575
DSYCNA	1.0000	0.0000	1.8852	3.8342	81.9256	6.1557
DSYMYG	1.0000	0.0000	1.8786	4.1387	116.3318	6.3898
DSYNGQ	1.0000	0.0000	1.7747	3.3485	46.8227	5.7825
DTALSA	1.0000	0.0000	1.6826	2.8555	26.5183	5.4035
DTASGR	1.0000	0.0000	1.7201	3.2695	42.7460	5.7217
DTCFSY	1.0000	0.0000	1.9065	4.1520	118.1261	6.4000
DTCTII	1.0000	0.0000	1.7215	3.9287	91.3427	6.2284
DTDDWY	1.0000	0.0000	1.8143	4.5414	184.9599	6.6993
DTDSHG	1.0000	0.0000	1.7510	3.3978	49.5595	5.8204
DTECPS	1.0000	0.0000	1.8082	3.6201	64.0262	5.9912
DTEDLD	1.0000	0.0000	1.6247	3.0814	34.4150	5.5772
DTEPLA	1.0000	0.0000	1.6283	3.1338	36.5585	5.6174
DTEPNL	1.0000	0.0000	1.6344	2.9031	28.0138	5.4401
DTEQDV	1.0000	0.0000	1.6193	3.4796	54.4574	5.8832
DTFGAQ	1.0000	0.0000	1.6329	3.7421	73.6805	6.0850
DTGKVM	1.0000	0.0000	1.6718	3.8490	83.3353	6.1671
DTIGAK	1.0000	0.0000	1.6242	3.4180	50.7231	5.8358
DTILIL	1.0000	0.0000	1.6348	2.9363	29.1089	5.4656
DTKFKA	1.0000	0.0000	1.6342	3.3864	48.9111	5.8116
DTKNIS	1.0000	0.0000	1.6665	2.7081	22.3661	5.2902
DTLCTT	1.0000	0.0000	1.7457	3.6924	69.5877	6.0468
DTLELT	1.0000	0.0000	1.6307	2.8858	27.4621	5.4268
DTLITN	1.0000	0.0000	1.6328	2.8802	27.2846	5.4225
DTLLMH	1.0000	0.0000	1.7396	3.5488	58.9764	5.9364
DTLNEL	1.0000	0.0000	1.6341	2.7310	22.9646	5.3078
DTLQRG	1.0000	0.0000	1.6574	3.4345	51.6984	5.8485
DTLSDQ	1.0000	0.0000	1.6796	2.8292	25.7230	5.3833
DTMLDL	1.0000	0.0000	1.6904	3.2438	41.4996	5.7020
DTMRVQ	1.0000	0.0000	1.6554	3.9383	92.3667	6.2358
DTNASH	1.0000	0.0000	1.7337	3.0999	35.1544	5.5913
DTNDKL	1.0000	0.0000	1.6293	2.8288	25.7121	5.3830
DTNETQ	1.0000	0.0000	1.6324	3.1201	35.9844	5.6069
DTNFLD	1.0000	0.0000	1.6645	3.0988	35.1095	5.5905
DTNSTV	1.0000	0.0000	1.6921	2.8726	27.0449	5.4166
DTNSVP	1.0000	0.0000	1.6951	2.9001	27.9172	5.4378
DTNTLA	1.0000	0.0000	1.6362	2.9103	28.2496	5.4457
DTPDNI	1.0000	0.0000	1.6275	3.0778	34.2713	5.5744
DTQPFQ	1.0000	0.0000	1.6279	3.6001	62.5664	5.9758
DTRANS	1.0000	0.0000	1.6965	2.9211	28.6039	5.4540
DTRGSQ	1.0000	0.0000	1.7232	3.2935	43.9468	5.7402
DTSAAP	1.0000	0.0000	1.6844	3.0276	32.3438	5.5358
DTSASD	1.0000	0.0000	1.7020	2.6641	21.2575	5.2564
DTSKFG	1.0000	0.0000	1.7285	3.2495	41.7738	5.7064
DTSKGM	1.0000	0.0000	1.7579	3.3843	48.7929	5.8100
DTSLYH	1.0000	0.0000	1.7908	3.3958	49.4474	5.8188
DTSSFD	1.0000	0.0000	1.7348	2.8271	25.6612	5.3817
DTSSIN	1.0000	0.0000	1.6820	2.4537	16.6600	5.0947
DTTLRI	1.0000	0.0000	1.6368	3.1868	38.8622	5.6582
DTTNSN	1.0000	0.0000	1.6577	2.5386	18.3823	5.1599
DTVPFI	1.0000	0.0000	1.6338	3.6251	64.3966	5.9951
DTWDDS	1.0000	0.0000	1.8550	3.8942	87.7879	6.2019
DTYQLS	1.0000	0.0000	1.7433	3.1653	37.9084	5.6416
DTYQSL	1.0000	0.0000	1.7433	3.1653	37.9084	5.6416
DTYTDN	1.0000	0.0000	1.6773	3.3661	47.7829	5.7960
DVALLS	1.0000	0.0000	1.6975	2.8142	25.2813	5.3717
DVAMLR	1.0000	0.0000	1.6985	3.7697	76.0637	6.1062
DVAPTI	1.0000	0.0000	1.6182	3.4622	53.3765	5.8698
DVASPN	1.0000	0.0000	1.7046	2.9760	30.4734	5.4961
DVASSK	1.0000	0.0000	1.7265	2.7867	24.4909	5.3506
DVCNQW	1.0000	0.0000	1.9526	4.9562	298.1796	7.0181
DVDLEQ	1.0000	0.0000	1.6459	3.3350	46.1003	5.7721
DVDLRA	1.0000	0.0000	1.6531	3.4216	50.9366	5.8386
DVEVLK	1.0000	0.0000	1.6569	3.3576	47.3142	5.7894
DVFGNS	1.0000	0.0000	1.7615	3.3049	44.5281	5.7489
DVFRNT	1.0000	0.0000	1.6774	3.5487	58.9723	5.9364
DVFSNS	1.0000	0.0000	1.7541	2.8258	25.6249	5.3807
DVGHIE	1.0000	0.0000	1.6475	3.9240	90.8515	6.2248
DVGNVT	1.0000	0.0000	1.6737	3.5308	57.7630	5.9225
DVHFDH	1.0000	0.0000	1.6684	4.2384	130.4877	6.4664
DVHLPC	1.0000	0.0000	1.8007	4.2296	129.1751	6.4597
DVHPSG	1.0000	0.0000	1.7730	3.5789	61.0592	5.9596
DVIHSS	1.0000	0.0000	1.7907	3.1182	35.9050	5.6054
DVITGN	1.0000	0.0000	1.6612	3.3974	49.5379	5.8201
DVKLTY	1.0000	0.0000	1.6906	3.4989	55.6818	5.8981
DVKRSD	1.0000	0.0000	1.7110	3.1736	38.2732	5.6480
DVKWNL	1.0000	0.0000	1.8314	3.9773	96.6064	6.2658
DVLAVV	1.0000	0.0000	1.6675	3.6026	62.7457	5.9778
DVLHNG	1.0000	0.0000	1.7238	3.5376	58.2170	5.9278
DVLTAG	1.0000	0.0000	1.6593	3.4378	51.8970	5.8511
DVMGDS	1.0000	0.0000	1.7827	3.6200	64.0201	5.9912
DVMMES	1.0000	0.0000	1.8226	3.8158	80.2123	6.1416
DVMSMN	1.0000	0.0000	1.8324	3.6198	64.0022	5.9910
DVNAFL	1.0000	0.0000	1.6890	3.3283	45.7451	5.7669
DVNISC	1.0000	0.0000	1.8380	3.6216	64.1322	5.9923
DVNSIK	1.0000	0.0000	1.6949	2.8873	27.5076	5.4279
DVNSNA	1.0000	0.0000	1.6988	2.7936	24.6888	5.3560
DVPQLD	1.0000	0.0000	1.6455	3.3214	45.3803	5.7616
DVQRAN	1.0000	0.0000	1.6598	3.4858	54.8458	5.8880
DVRTAL	1.0000	0.0000	1.6535	3.3961	49.4611	5.8190
DVRTRS	1.0000	0.0000	1.7285	3.3310	45.8853	5.7690
DVSAMI	1.0000	0.0000	1.7660	3.5228	57.2335	5.9164
DVSELQ	1.0000	0.0000	1.7087	3.0239	32.2071	5.5330
DVSHAK	1.0000	0.0000	1.7525	3.4027	49.8422	5.8241
DVSISS	1.0000	0.0000	1.7278	2.5021	17.6220	5.1319
DVSWNT	1.0000	0.0000	1.8809	3.8674	85.1260	6.1813
DVTGAT	1.0000	0.0000	1.6294	3.5824	61.3031	5.9622
DVTGGS	1.0000	0.0000	1.7432	3.4144	50.5166	5.8331
DVTSNE	1.0000	0.0000	1.6968	2.9137	28.3608	5.4483
DWHILS	1.0000	0.0000	1.9219	4.0749	108.0974	6.3408
DWISSP	1.0000	0.0000	1.8868	3.6309	64.8258	5.9995
DWLLIG	1.0000	0.0000	1.8355	4.0789	108.5899	6.3438
DWPPLM	1.0000	0.0000	1.8538	4.4128	159.5000	6.6005
DWYTQH	1.0000	0.0000	1.8302	4.9208	286.2965	6.9910
DYADRH	1.0000	0.0000	1.6695	4.0792	108.6337	6.3441
DYDEQN	1.0000	0.0000	1.6829	3.5072	56.2192	5.9045
DYDHIR	1.0000	0.0000	1.6722	4.0491	104.9316	6.3209
DYDSQS	1.0000	0.0000	1.7786	3.0498	33.1827	5.5529
DYELQN	1.0000	0.0000	1.6997	3.3371	46.2135	5.7737
DYENSD	1.0000	0.0000	1.7385	3.1217	36.0518	5.6081
DYENSV	1.0000	0.0000	1.7634	3.2754	43.0368	5.7262
DYFPQL	1.0000	0.0000	1.7003	3.7172	71.5995	6.0658
DYGLMY	1.0000	0.0000	1.7711	4.2796	136.8343	6.4981
DYGNNW	1.0000	0.0000	1.9008	4.3741	152.5648	6.5708
DYILPA	1.0000	0.0000	1.6777	3.5001	55.7591	5.8990
DYLRSH	1.0000	0.0000	1.8122	3.5476	58.8956	5.9355
DYLVSM	1.0000	0.0000	1.8277	3.6181	63.8754	5.9897
DYMEAS	1.0000	0.0000	1.8043	3.7006	70.2451	6.0531
DYNIIF	1.0000	0.0000	1.7021	3.6711	67.8966	6.0304
DYNITC	1.0000	0.0000	1.8022	4.0896	109.9449	6.3521
DYNKGT	1.0000	0.0000	1.6961	3.5030	55.9449	5.9012
DYNVNW	1.0000	0.0000	1.8980	4.3598	150.0633	6.5597
DYPGKD	1.0000	0.0000	1.6622	3.7109	71.0798	6.0610
DYPHLI	1.0000	0.0000	1.7156	3.7547	74.7618	6.0947
DYPTPD	1.0000	0.0000	1.6493	3.5760	60.8517	5.9573
DYPWNL	1.0000	0.0000	1.8746	4.2184	127.5203	6.4511
DYRIKY	1.0000	0.0000	1.6889	4.0236	101.8931	6.3013
DYRLFD	1.0000	0.0000	1.7050	3.7670	75.8286	6.1041
DYRSQK	1.0000	0.0000	1.7578	3.4305	51.4634	5.8455
DYSHES	1.0000	0.0000	1.8320	3.2960	44.0747	5.7421
DYTFTN	1.0000	0.0000	1.7026	3.5795	61.0965	5.9600
DYVPNK	1.0000	0.0000	1.6939	3.5161	56.7983	5.9113
DYYIGV	1.0000	0.0000	1.6712	4.2756	136.1924	6.4950
EAAARV	1.0000	0.0000	1.6151	3.7082	70.8588	6.0589
EADGIC	1.0000	0.0000	1.7219	4.1934	123.9032	6.4319
EADQSP	1.0000	0.0000	1.6912	3.0928	34.8697	5.5859
EADSHE	1.0000	0.0000	1.7364	3.3370	46.2077	5.7736
EADTTL	1.0000	0.0000	1.6275	3.1063	35.4174	5.5963
EAEADQ	1.0000	0.0000	1.6091	3.4680	53.7313	5.8743
EAEFRR	1.0000	0.0000	1.6249	3.8090	79.5816	6.1364
EAFNSP	1.0000	0.0000	1.7185	3.0513	33.2410	5.5540
EAFNTT	1.0000	0.0000	1.6565	3.3094	44.7593	5.7524
EAHKRS	1.0000	0.0000	1.7489	3.3910	49.1737	5.8151
EAIEAY	1.0000	0.0000	1.6430	3.7499	74.3507	6.0910
EAIEDS	1.0000	0.0000	1.6857	3.0523	33.2788	5.5548
EAIGAH	1.0000	0.0000	1.6409	3.8712	85.4909	6.1842
EAIGIR	1.0000	0.0000	1.6190	3.6623	67.2128	6.0236
EAIITK	1.0000	0.0000	1.6114	3.2859	43.5637	5.7343
EAIPRK	1.0000	0.0000	1.6177	3.4194	50.8063	5.8369
EAKGRN	1.0000	0.0000	1.6607	3.3847	48.8170	5.8103
EAKWTV	1.0000	0.0000	1.7862	4.3683	151.5444	6.5663
EALDRN	1.0000	0.0000	1.6562	3.1032	35.2918	5.5939
EALEDW	1.0000	0.0000	1.8014	4.1424	116.8301	6.3926
EALHVG	1.0000	0.0000	1.6943	3.7840	77.3245	6.1172
EALLLL	1.0000	0.0000	1.6376	2.6470	20.8414	5.2433
EAPDIP	1.0000	0.0000	1.6077	3.3517	46.9965	5.7849
EAPSQM	1.0000	0.0000	1.7530	3.4409	52.0835	5.8535
EAQFMS	1.0000	0.0000	1.7843	3.6523	66.4413	6.0159
EAQKNF	1.0000	0.0000	1.6624	3.3782	48.4548	5.8053
EAQQDS	1.0000	0.0000	1.6995	3.1653	37.9082	5.6416
EAQRYQ	1.0000	0.0000	1.6397	3.9387	92.4091	6.2361
EASLIP	1.0000	0.0000	1.6832	2.8686	26.9204	5.4136
EASLLL	1.0000	0.0000	1.6618	2.5061	17.7034	5.1349
EASRGN	1.0000	0.0000	1.7281	3.1303	36.4084	5.6147
EASYVD	1.0000	0.0000	1.7629	3.5061	56.1468	5.9036
EATHDI	1.0000	0.0000	1.6419	3.6273	64.5537	5.9967
EATTAL	1.0000	0.0000	1.6308	3.1567	37.5370	5.6351
EAVLPT	1.0000	0.0000	1.6439	3.2875	43.6415	5.7355
EAVTNT	1.0000	0.0000	1.6464	3.2497	41.7827	5.7065
EAYEIN	1.0000	0.0000	1.6817	3.5192	56.9957	5.9136
EAYNMS	1.0000	0.0000	1.8130	3.5202	57.0673	5.9145
ECAANN	1.0000	0.0000	1.7762	3.6948	69.7778	6.0486
ECEGSQ	1.0000	0.0000	1.8458	3.9017	88.5546	6.2077
ECFLIG	1.0000	0.0000	1.7837	4.1863	122.8843	6.4264
ECIVAS	1.0000	0.0000	1.8403	3.8680	85.1792	6.1817
ECLLNT	1.0000	0.0000	1.7654	3.4086	50.1824	5.8287
ECLVST	1.0000	0.0000	1.8333	3.6017	62.6792	5.9770
ECNTLV	1.0000	0.0000	1.7836	3.7324	72.8629	6.0775
ECPKSN	1.0000	0.0000	1.8050	3.4086	50.1823	5.8287
ECPLTR	1.0000	0.0000	1.7583	3.8874	87.1014	6.1966
ECPSLA	1.0000	0.0000	1.8169	3.5259	57.4436	5.9188
ECTEQG	1.0000	0.0000	1.7255	4.1873	123.0326	6.4272
EDAHKK	1.0000	0.0000	1.6502	3.5192	56.9997	5.9137
EDAIGG	1.0000	0.0000	1.6242	3.6837	68.8921	6.0401
EDAQDL	1.0000	0.0000	1.6340	3.2318	40.9298	5.6928
EDDNPS	1.0000	0.0000	1.6748	2.7876	24.5173	5.3513
EDEAVT	1.0000	0.0000	1.6179	3.4712	53.9335	5.8768
EDENTD	1.0000	0.0000	1.6280	3.0868	34.6293	5.5813
EDFDVS	1.0000	0.0000	1.7316	3.3329	45.9898	5.7705
EDFPLQ	1.0000	0.0000	1.6556	3.3967	49.4971	5.8195
EDFTNQ	1.0000	0.0000	1.6589	3.3590	47.3894	5.7905
EDGDQM	1.0000	0.0000	1.6542	3.8676	85.1400	6.1814
EDGNTT	1.0000	0.0000	1.6456	3.2136	40.0819	5.6788
EDHSQY	1.0000	0.0000	1.7973	3.6816	68.7199	6.0384
EDKSAK	1.0000	0.0000	1.6740	2.9031	28.0161	5.4401
EDKSRN	1.0000	0.0000	1.6890	2.8552	26.5094	5.4033
EDLDAL	1.0000	0.0000	1.6391	2.9873	30.8723	5.5048
EDLDVL	1.0000	0.0000	1.6542	3.0905	34.7757	5.5841
EDLEKN	1.0000	0.0000	1.6343	2.8856	27.4550	5.4267
EDLELF	1.0000	0.0000	1.6661	3.1658	37.9325	5.6420
EDLIHK	1.0000	0.0000	1.6705	3.3756	48.3089	5.8033
EDLPKR	1.0000	0.0000	1.6376	3.1786	38.4937	5.6518
EDLPRQ	1.0000	0.0000	1.6421	3.3096	44.7716	5.7526
EDMESP	1.0000	0.0000	1.7409	3.3317	45.9251	5.7695
EDNDQE	1.0000	0.0000	1.6345	3.1868	38.8595	5.6581
EDNHFP	1.0000	0.0000	1.6955	3.6170	63.7971	5.9888
EDNKNH	1.0000	0.0000	1.6856	3.1647	37.8831	5.6412
EDNMEK	1.0000	0.0000	1.6822	3.4038	49.9033	5.8250
EDPEFL	1.0000	0.0000	1.6518	3.3379	46.2545	5.7743
EDPISR	1.0000	0.0000	1.6959	3.1145	35.7534	5.6026
EDPSNS	1.0000	0.0000	1.6855	2.4765	17.1072	5.1122
EDQIIA	1.0000	0.0000	1.6088	3.4425	52.1780	5.8547
EDRCSE	1.0000	0.0000	1.8296	3.7856	77.4655	6.1184
EDRGLT	1.0000	0.0000	1.6540	3.3757	48.3118	5.8033
EDSAQA	1.0000	0.0000	1.6964	3.1412	36.8720	5.6231
EDSDIY	1.0000	0.0000	1.7385	3.3224	45.4341	5.7624
EDSDNR	1.0000	0.0000	1.6943	2.9119	28.3002	5.4468
EDSEII	1.0000	0.0000	1.6821	3.0222	32.1428	5.5317
EDSKTE	1.0000	0.0000	1.6715	2.8995	27.8984	5.4373
EDSPRE	1.0000	0.0000	1.6954	3.1099	35.5622	5.5990
EDSSYQ	1.0000	0.0000	1.7810	3.0655	33.7870	5.5649
EDTASG	1.0000	0.0000	1.7049	3.1589	37.6286	5.6367
EDTLQR	1.0000	0.0000	1.6420	3.2821	43.3749	5.7314
EDTNST	1.0000	0.0000	1.6688	2.7346	23.0607	5.3106
EDVHFD	1.0000	0.0000	1.6548	3.9490	93.5109	6.2440
EDVKLT	1.0000	0.0000	1.6410	3.1784	38.4877	5.6517
EDWISS	1.0000	0.0000	1.8892	3.6446	65.8538	6.0100
EDYDHI	1.0000	0.0000	1.6739	3.9385	92.3819	6.2359
EDYLRS	1.0000	0.0000	1.7567	3.2583	42.1969	5.7131
EDYTFT	1.0000	0.0000	1.6657	3.7755	76.5712	6.1106
EEAQFM	1.0000	0.0000	1.6533	3.9790	96.7947	6.2671
EEDTAS	1.0000	0.0000	1.6816	3.0065	31.5660	5.5196
EEENRK	1.0000	0.0000	1.6416	3.1976	39.3480	5.6665
EEFIAQ	1.0000	0.0000	1.6224	3.6512	66.3579	6.0151
EEGDPL	1.0000	0.0000	1.6442	3.2926	43.8991	5.7395
EEGYKS	1.0000	0.0000	1.7598	3.4291	51.3787	5.8444
EEHPNQ	1.0000	0.0000	1.6767	3.4938	55.3533	5.8941
EEHRFC	1.0000	0.0000	1.7373	4.6150	201.3190	6.7559
EEHRSI	1.0000	0.0000	1.7492	3.4332	51.6215	5.8475
EEHSMH	1.0000	0.0000	1.8453	3.9398	92.5178	6.2369
EEIPNN	1.0000	0.0000	1.6411	2.9542	29.7186	5.4794
EEKEYI	1.0000	0.0000	1.6510	3.6081	63.1475	5.9820
EEKHSP	1.0000	0.0000	1.7281	3.2320	40.9388	5.6929
EEKLLY	1.0000	0.0000	1.6895	3.2320	40.9385	5.6929
EELAMH	1.0000	0.0000	1.7183	3.8261	81.1700	6.1496
EELKKE	1.0000	0.0000	1.6252	3.0250	32.2458	5.5338
EELLLQ	1.0000	0.0000	1.6465	2.8568	26.5584	5.4045
EELQND	1.0000	0.0000	1.6453	3.0167	31.9381	5.5274
EELTND	1.0000	0.0000	1.6356	2.9167	28.4590	5.4506
EENKAT	1.0000	0.0000	1.6308	3.0806	34.3819	5.5765
EENQAC	1.0000	0.0000	1.7578	3.9149	89.9039	6.2178
EENRKL	1.0000	0.0000	1.6505	3.0119	31.7613	5.5237
EENSTI	1.0000	0.0000	1.6763	2.7960	24.7576	5.3578
EEPECL	1.0000	0.0000	1.7485	3.8179	80.4057	6.1432
EERNLN	1.0000	0.0000	1.6576	2.8881	27.5351	5.4286
EESLDP	1.0000	0.0000	1.6758	2.8135	25.2622	5.3712
EESLKP	1.0000	0.0000	1.6703	2.7569	23.6626	5.3277
EESTTL	1.0000	0.0000	1.6700	2.7605	23.7617	5.3305
EETKSM	1.0000	0.0000	1.7355	3.2476	41.6815	5.7049
EEYEIR	1.0000	0.0000	1.6469	3.7910	77.9539	6.1226
EEYVPT	1.0000	0.0000	1.6545	3.7589	75.1244	6.0979
EFAISF	1.0000	0.0000	1.7493	3.4634	53.4470	5.8707
EFAKDN	1.0000	0.0000	1.6576	3.3038	44.4712	5.7481
EFATFS	1.0000	0.0000	1.7465	3.4175	50.6993	5.8355
EFCHAP	1.0000	0.0000	1.7449	4.5255	181.6041	6.6871
EFDTIL	1.0000	0.0000	1.6518	3.3151	45.0525	5.7568
EFEGSE	1.0000	0.0000	1.7367	3.3786	48.4739	5.8056
EFFGRS	1.0000	0.0000	1.7794	3.6869	69.1442	6.0425
EFGMIL	1.0000	0.0000	1.7115	3.8567	84.0768	6.1730
EFIAQS	1.0000	0.0000	1.7254	3.3245	45.5429	5.7640
EFIDDY	1.0000	0.0000	1.6589	3.8468	83.1261	6.1655
EFKDSW	1.0000	0.0000	1.8937	4.0921	110.2532	6.3540
EFKSAV	1.0000	0.0000	1.7342	3.3267	45.6615	5.7657
EFLVDM	1.0000	0.0000	1.7103	3.8220	80.7873	6.1464
EFNKAN	1.0000	0.0000	1.6717	3.1234	36.1229	5.6095
EFNLEN	1.0000	0.0000	1.6742	2.9752	30.4459	5.4955
EFPQGK	1.0000	0.0000	1.6389	3.6782	68.4535	6.0358
EFQKED	1.0000	0.0000	1.6305	3.5239	57.3050	5.9172
EFQQAN	1.0000	0.0000	1.6640	3.5093	56.3537	5.9061
EFRRKP	1.0000	0.0000	1.6377	3.6883	69.2537	6.0436
EFRRQK	1.0000	0.0000	1.6355	3.7607	75.2813	6.0993
EFRSPQ	1.0000	0.0000	1.7348	3.3820	48.6651	5.8082
EFRTVT	1.0000	0.0000	1.6381	3.7193	71.7695	6.0674
EFSNPA	1.0000	0.0000	1.7185	3.0513	33.2410	5.5540
EFTGSS	1.0000	0.0000	1.7686	3.0107	31.7191	5.5228
EFTNIG	1.0000	0.0000	1.6712	3.4728	54.0312	5.8780
EFTPSS	1.0000	0.0000	1.7375	2.8447	26.1891	5.3952
EFVNFL	1.0000	0.0000	1.7140	3.5069	56.1957	5.9042
EFWELA	1.0000	0.0000	1.8259	4.3557	149.3608	6.5566
EGAIIG	1.0000	0.0000	1.6227	3.7040	70.5217	6.0557
EGAPDQ	1.0000	0.0000	1.6184	3.5719	60.5645	5.9541
EGDDYL	1.0000	0.0000	1.6907	3.6111	63.3602	5.9843
EGDEDH	1.0000	0.0000	1.6476	3.7657	75.7128	6.1031
EGDNNN	1.0000	0.0000	1.6649	2.9039	28.0422	5.4407
EGDPLM	1.0000	0.0000	1.6932	3.6250	64.3885	5.9950
EGEKST	1.0000	0.0000	1.6973	3.0675	33.8651	5.5664
EGFFNK	1.0000	0.0000	1.6948	3.6347	65.1110	6.0024
EGHNFL	1.0000	0.0000	1.7350	3.6129	63.4964	5.9857
EGLFKI	1.0000	0.0000	1.6694	3.4519	52.7488	5.8620
EGLSHQ	1.0000	0.0000	1.7676	3.3433	46.5432	5.7785
EGLSKY	1.0000	0.0000	1.7603	3.2433	41.4783	5.7016
EGNPSL	1.0000	0.0000	1.6960	2.7855	24.4575	5.3497
EGNSEM	1.0000	0.0000	1.7708	3.3173	45.1709	5.7585
EGNTQL	1.0000	0.0000	1.6648	3.1435	36.9684	5.6249
EGPGIS	1.0000	0.0000	1.7272	3.3242	45.5305	5.7638
EGPLMP	1.0000	0.0000	1.6932	3.6270	64.5361	5.9965
EGQENE	1.0000	0.0000	1.6520	3.3704	48.0190	5.7993
EGRKMY	1.0000	0.0000	1.6889	4.1989	124.6870	6.4361
EGRSTL	1.0000	0.0000	1.7180	3.0646	33.7536	5.5642
EGRYDL	1.0000	0.0000	1.6977	3.7373	73.2783	6.0813
EGSERQ	1.0000	0.0000	1.7270	3.3503	46.9200	5.7838
EGSLLT	1.0000	0.0000	1.6919	2.7682	23.9754	5.3365
EGSRSG	1.0000	0.0000	1.7845	3.1171	35.8612	5.6046
EGTFME	1.0000	0.0000	1.6661	3.9966	98.7786	6.2806
EGTSAY	1.0000	0.0000	1.7642	3.4950	55.4300	5.8950
EGTSNV	1.0000	0.0000	1.7244	3.0817	34.4259	5.5774
EGWSIH	1.0000	0.0000	1.9473	4.4286	162.4440	6.6127
EGYDQA	1.0000	0.0000	1.6481	3.9060	88.9916	6.2110
EGYKSE	1.0000	0.0000	1.7598	3.4291	51.3787	5.8444
EHAMHN	1.0000	0.0000	1.7563	4.1052	111.9379	6.3641
EHCPDI	1.0000	0.0000	1.7464	4.2820	137.2114	6.5000
EHDFSS	1.0000	0.0000	1.8032	3.1732	38.2582	5.6477
EHEMTN	1.0000	0.0000	1.7229	3.7399	73.5000	6.0833
EHHTTC	1.0000	0.0000	1.7774	4.5137	179.1648	6.6781
EHINLY	1.0000	0.0000	1.7425	3.5880	61.7007	5.9665
EHKPST	1.0000	0.0000	1.7245	3.1908	39.0418	5.6613
EHKQRS	1.0000	0.0000	1.7521	3.4151	50.5547	5.8336
EHLNKT	1.0000	0.0000	1.6820	3.1495	37.2230	5.6295
EHNKGH	1.0000	0.0000	1.7297	3.8181	80.4201	6.1434
EHPNQK	1.0000	0.0000	1.6777	3.4215	50.9309	5.8386
EHPSRA	1.0000	0.0000	1.7513	3.4496	52.6093	5.8602
EHRFCA	1.0000	0.0000	1.7305	4.6498	209.5398	6.7826
EHRSIP	1.0000	0.0000	1.7482	3.4195	50.8154	5.8370
EHSMHT	1.0000	0.0000	1.8438	3.8986	88.2350	6.2053
[truncated: 12,802 more rows]
