# Supplementary material for: Evaluating deterministic motif significance measures in protein databases
Source: Algorithms Mol Biol. 2007 Dec 24;2:16. doi: 10.1186/1748-7188-2-16 (PMC2254621; doi:10.1186/1748-7188-2-16)
Supplement: Additional File 2 — Scripts and Datasets. This file contains the sequence datasets (synthetic and real) and the evaluated motifs. This data is separated according to the tables where it is presented and discussed. It also contains script programs (in perl language) developed for this work. [file 1748-7188-2-16-S2.zip › Scripts_and_Datasets/datasets/Table 4/80%/Motifs/score_SSN_s80_mlen_3_planted_syn0_len300_num50.txt]

Motif	Supp	IG	Pratt	LogOdds	Zscore	Info
AAA	1.0000	0.0000	2.6065	-0.3333	-0.7936	2.9526
AAC	1.0000	0.0000	2.8218	0.3183	0.7423	3.4534
AAD	2.0000	2.9353	2.6070	-0.0548	-0.1879	2.9353
AAE	4.0000	8.7714	2.6077	0.2314	1.0645	2.9238
AAF	2.0000	3.1009	2.6346	0.1607	0.5167	3.1009
AAG	1.0000	0.0000	2.6218	-0.1936	-0.4563	3.0599
AAH	1.0000	0.0000	2.6662	-0.0415	-0.1023	3.1768
AAI	2.0000	2.9405	2.6067	-0.0479	-0.1655	2.9405
AAK	3.0000	5.7112	2.6208	0.0177	0.0590	2.8556
AAL	2.0000	2.8132	2.6366	-0.2136	-0.7124	2.8132
AAM	1.0000	0.0000	2.6968	0.0375	0.0796	3.2375
AAN	2.0000	2.7667	2.6608	-0.2741	-0.9174	2.7667
AAP	5.0000	11.7187	2.6073	0.3359	1.7572	2.9297
AAQ	1.0000	0.0000	2.6073	-0.3031	-0.7192	2.9758
AAS	7.0000	16.0769	2.7255	0.1565	0.9411	2.6795
AAT	3.0000	5.7590	2.6146	0.0488	0.1833	2.8795
AAV	2.0000	3.0451	2.6180	0.0881	0.2781	3.0451
ACA	1.0000	0.0000	2.8218	0.3183	0.7423	3.4534
ACD	1.0000	0.0000	2.8273	0.2958	0.6873	3.4361
ACF	1.0000	0.0000	2.8134	0.5112	1.2385	3.6017
ACN	1.0000	0.0000	2.9316	0.0764	0.1696	3.2675
ACP	1.0000	0.0000	2.8293	0.2885	0.6696	3.4305
ACS	1.0000	0.0000	3.0168	-0.0370	-0.0919	3.1803
ACV	1.0000	0.0000	2.8086	0.4387	1.0461	3.5459
ACY	1.0000	0.0000	2.8288	0.5921	1.4633	3.6638
ADA	6.0000	14.6763	2.6070	0.4224	2.4591	2.9353
ADD	1.0000	0.0000	2.6070	-0.3783	-0.9063	2.9179
ADE	1.0000	0.0000	2.6074	-0.3932	-0.9441	2.9065
ADF	3.0000	6.1671	2.6382	0.3143	1.2686	3.0835
ADG	2.0000	3.0426	2.6246	0.0849	0.2675	3.0426
ADK	2.0000	2.8383	2.6186	-0.1809	-0.6031	2.8383
ADL	5.0000	11.1834	2.6331	0.1618	0.8228	2.7958
ADM	1.0000	0.0000	2.7019	0.0150	0.0278	3.2202
ADN	1.0000	0.0000	2.6560	-0.5976	-1.4958	2.7494
ADP	4.0000	8.7371	2.6071	0.2165	0.9937	2.9124
ADQ	4.0000	8.8754	2.6083	0.2765	1.2809	2.9585
ADR	2.0000	2.9954	2.6134	0.0234	0.0669	2.9954
ADS	4.0000	7.9865	2.7181	-0.1090	-0.5169	2.6622
ADT	1.0000	0.0000	2.6130	-0.4508	-1.0930	2.8622
ADV	3.0000	6.0556	2.6206	0.2417	0.9645	3.0278
ADY	1.0000	0.0000	2.6642	-0.0820	-0.1957	3.1457
AEA	3.0000	5.8476	2.6077	0.1064	0.4140	2.9238
AEC	2.0000	3.4246	2.8315	0.5819	2.0283	3.4246
AED	5.0000	11.6260	2.6074	0.3058	1.5913	2.9065
AEE	4.0000	8.6851	2.6077	0.1940	0.8870	2.8950
AEF	1.0000	0.0000	2.6410	-0.1778	-0.4190	3.0721
AEG	1.0000	0.0000	2.6270	-0.2310	-0.5451	3.0312
AEH	2.0000	3.1481	2.6743	0.2221	0.7215	3.1481
AEI	3.0000	5.8235	2.6074	0.0908	0.3511	2.9118
AEK	5.0000	11.3073	2.6176	0.2021	1.0348	2.8268
AEL	2.0000	2.7844	2.6312	-0.2510	-0.8388	2.7844
AEN	2.0000	2.7379	2.6531	-0.3115	-1.0465	2.7379
AEP	3.0000	5.8018	2.6075	0.0767	0.2946	2.9009
AEQ	1.0000	0.0000	2.6095	-0.3405	-0.8115	2.9470
AER	2.0000	2.9839	2.6151	0.0085	0.0184	2.9839
AES	5.0000	10.6029	2.7135	-0.0270	-0.1540	2.6507
AET	3.0000	5.7015	2.6125	0.0114	0.0339	2.8508
AEV	2.0000	3.0163	2.6228	0.0507	0.1558	3.0163
AFA	1.0000	0.0000	2.6346	-0.1403	-0.3313	3.1009
AFD	2.0000	3.0835	2.6382	0.1382	0.4423	3.0835
AFE	4.0000	9.2163	2.6410	0.4243	2.0178	3.0721
AFI	1.0000	0.0000	2.6370	-0.1560	-0.3680	3.0888
AFK	4.0000	9.0116	2.6671	0.3355	1.5697	3.0039
AFL	1.0000	0.0000	2.6912	-0.3217	-0.7650	2.9614
AFN	3.0000	5.8299	2.7244	0.0949	0.3678	2.9150
AFP	2.0000	3.0780	2.6395	0.1309	0.4184	3.0780
AFQ	1.0000	0.0000	2.6314	-0.1101	-0.2610	3.1241
AFS	1.0000	0.0000	2.8046	-0.4956	-1.2121	2.8278
AFT	2.0000	3.0278	2.6562	0.0657	0.2046	3.0278
AFV	1.0000	0.0000	2.6313	-0.0200	-0.0526	3.1934
AFW	1.0000	0.0000	2.9214	0.7524	1.9482	3.7870
AGA	1.0000	0.0000	2.6218	-0.1936	-0.4563	3.0599
AGC	1.0000	0.0000	2.8089	0.4580	1.0965	3.5607
AGD	2.0000	3.0426	2.6246	0.0849	0.2675	3.0426
AGE	1.0000	0.0000	2.6270	-0.2310	-0.5451	3.0312
AGF	2.0000	3.2082	2.6330	0.3004	0.9878	3.2082
AGH	1.0000	0.0000	2.6589	0.0982	0.2199	3.2842
AGI	2.0000	3.0479	2.6237	0.0918	0.2899	3.0479
AGL	1.0000	0.0000	2.6724	-0.3750	-0.8978	2.9205
AGN	3.0000	5.7481	2.7036	0.0417	0.1548	2.8740
AGP	1.0000	0.0000	2.6257	-0.2234	-0.5269	3.0370
AGQ	2.0000	3.0831	2.6195	0.1376	0.4406	3.0831
AGR	1.0000	0.0000	2.6191	-0.1154	-0.2732	3.1200
AGS	3.0000	5.5737	2.7806	-0.0718	-0.2981	2.7868
AGT	1.0000	0.0000	2.6403	-0.2886	-0.6839	2.9869
AGY	2.0000	3.2704	2.6534	0.3813	1.2715	3.2704
AHA	1.0000	0.0000	2.6662	-0.0415	-0.1023	3.1768
AHD	1.0000	0.0000	2.6708	-0.0640	-0.1542	3.1595
AHE	3.0000	6.2961	2.6743	0.3982	1.6316	3.1481
AHF	1.0000	0.0000	2.6647	0.1514	0.3437	3.3251
AHG	1.0000	0.0000	2.6589	0.0982	0.2199	3.2842
AHH	1.0000	0.0000	2.6863	0.2503	0.5774	3.4011
AHI	1.0000	0.0000	2.6693	-0.0572	-0.1384	3.1648
AHK	2.0000	3.0798	2.7046	0.1334	0.4265	3.0798
AHL	2.0000	3.0374	2.7312	0.0782	0.2454	3.0374
AHM	1.0000	0.0000	2.7115	0.3292	0.7693	3.4618
AHN	3.0000	5.9819	2.7670	0.1938	0.7675	2.9909
AHP	1.0000	0.0000	2.6724	-0.0713	-0.1710	3.1539
AHQ	1.0000	0.0000	2.6616	-0.0113	-0.0327	3.2000
AHR	1.0000	0.0000	2.6578	0.0367	0.0779	3.2369
AHS	4.0000	8.7112	2.8514	0.2053	0.9405	2.9037
AHT	3.0000	6.2076	2.6922	0.3406	1.3811	3.1038
AID	3.0000	5.8464	2.6069	0.1057	0.4108	2.9232
AIE	1.0000	0.0000	2.6074	-0.3864	-0.9267	2.9118
AIF	2.0000	3.0888	2.6370	0.1450	0.4649	3.0888
AIH	1.0000	0.0000	2.6693	-0.0572	-0.1384	3.1648
AII	2.0000	2.9285	2.6067	-0.0636	-0.2167	2.9285
AIK	2.0000	2.8435	2.6192	-0.1741	-0.5804	2.8435
AIL	2.0000	2.8011	2.6341	-0.2293	-0.7652	2.8011
AIN	7.0000	16.5277	2.6574	0.2543	1.5533	2.7546
AIP	2.0000	2.9176	2.6071	-0.0777	-0.2628	2.9176
AIQ	2.0000	2.9637	2.6079	-0.0177	-0.0671	2.9637
AIR	1.0000	0.0000	2.6127	-0.2707	-0.6406	3.0006
AIS	7.0000	16.0046	2.7203	0.1409	0.8442	2.6674
AIT	3.0000	5.7349	2.6134	0.0331	0.1207	2.8675
AIV	3.0000	6.0661	2.6197	0.2486	0.9929	3.0330
AIW	2.0000	3.6267	2.9269	0.8448	3.1917	3.6267
AKA	1.0000	0.0000	2.6208	-0.4594	-1.1157	2.8556
AKC	1.0000	0.0000	2.8656	0.1921	0.4392	3.3564
AKD	7.0000	17.0296	2.6186	0.3631	2.2583	2.8383
AKE	3.0000	5.6536	2.6176	-0.0197	-0.0903	2.8268
AKF	1.0000	0.0000	2.6671	-0.2665	-0.6304	3.0039
AKG	2.0000	2.9629	2.6501	-0.0187	-0.0704	2.9629
AKH	3.0000	6.1597	2.7046	0.3095	1.2482	3.0798
AKI	4.0000	8.5306	2.6192	0.1269	0.5733	2.8435
AKK	3.0000	5.5172	2.6191	-0.1085	-0.4455	2.7586
AKL	7.0000	16.2970	2.6272	0.2043	1.2381	2.7162
AKM	1.0000	0.0000	2.7383	-0.0887	-0.2113	3.1405
AKN	7.0000	16.0181	2.6428	0.1438	0.8623	2.6697
AKP	1.0000	0.0000	2.6181	-0.4892	-1.1949	2.8327
AKQ	2.0000	2.8788	2.6250	-0.1282	-0.4286	2.8788
AKR	1.0000	0.0000	2.6342	-0.3812	-0.9137	2.9157
AKS	2.0000	2.5825	2.6916	-0.5137	-1.7835	2.5825
AKT	2.0000	2.7825	2.6170	-0.2534	-0.8470	2.7825
AKV	1.0000	0.0000	2.6447	-0.3391	-0.8079	2.9481
AKY	1.0000	0.0000	2.6973	-0.1856	-0.4375	3.0661
ALA	3.0000	5.6263	2.6366	-0.0375	-0.1613	2.8132
ALC	2.0000	3.3140	2.8942	0.4380	1.4767	3.3140
ALD	1.0000	0.0000	2.6331	-0.5372	-1.3254	2.7958
ALE	6.0000	13.9220	2.6312	0.2261	1.2729	2.7844
ALF	2.0000	2.9614	2.6912	-0.0207	-0.0768	2.9614
ALG	2.0000	2.9205	2.6724	-0.0739	-0.2505	2.9205
ALH	1.0000	0.0000	2.7312	-0.2229	-0.5257	3.0374
ALI	1.0000	0.0000	2.6341	-0.5303	-1.3065	2.8011
ALK	2.0000	2.7162	2.6272	-0.3398	-1.1452	2.7162
ALL	5.0000	10.6950	2.6316	0.0029	0.0003	2.6737
ALM	1.0000	0.0000	2.7662	-0.1439	-0.3396	3.0981
ALN	9.0000	21.0181	2.6429	0.1977	1.3575	2.6273
ALP	4.0000	8.3708	2.6322	0.0576	0.2523	2.7903
ALQ	3.0000	5.6727	2.6424	-0.0073	-0.0408	2.8364
ALR	2.0000	2.8733	2.6539	-0.1354	-0.4524	2.8733
ALS	8.0000	17.7805	2.6834	0.0332	0.1972	2.5401
ALT	4.0000	8.2203	2.6272	-0.0076	-0.0484	2.7401
ALV	2.0000	2.9057	2.6662	-0.0932	-0.3137	2.9057
ALY	2.0000	3.0236	2.7235	0.0602	0.1868	3.0236
AMA	1.0000	0.0000	2.6968	0.0375	0.0796	3.2375
AMD	1.0000	0.0000	2.7019	0.0150	0.0278	3.2202
AMF	1.0000	0.0000	2.6913	0.2304	0.5299	3.3858
AMG	2.0000	3.3449	2.6864	0.4782	1.6261	3.3449
AMK	1.0000	0.0000	2.7383	-0.0887	-0.2113	3.1405
AML	2.0000	3.0981	2.7662	0.1571	0.5049	3.0981
AMN	1.0000	0.0000	2.8033	-0.2044	-0.4818	3.0516
AMP	3.0000	6.4293	2.7038	0.4848	2.0222	3.2146
AMQ	2.0000	3.2607	2.6915	0.3687	1.2268	3.2607
AMR	1.0000	0.0000	2.6866	0.1157	0.2604	3.2976
AMS	4.0000	8.8933	2.8895	0.2842	1.3185	2.9644
AMT	3.0000	6.3290	2.7251	0.4196	1.7263	3.1645
AMV	1.0000	0.0000	2.6857	0.1579	0.3587	3.3300
ANA	4.0000	8.3000	2.6608	0.0269	0.1108	2.7667
ANC	2.0000	3.2675	2.9316	0.3775	1.2580	3.2675
AND	4.0000	8.2481	2.6560	0.0044	0.0070	2.7494
ANE	4.0000	8.2137	2.6531	-0.0105	-0.0616	2.7379
ANF	4.0000	8.7449	2.7244	0.2199	1.0097	2.9150
ANG	3.0000	5.7481	2.7036	0.0417	0.1548	2.8740
ANH	1.0000	0.0000	2.7670	-0.2833	-0.6711	2.9909
ANI	3.0000	5.5092	2.6574	-0.1137	-0.4664	2.7546
ANK	7.0000	16.0181	2.6428	0.1438	0.8623	2.6697
ANL	6.0000	13.1363	2.6429	0.0217	0.1058	2.6273
ANM	1.0000	0.0000	2.8033	-0.2044	-0.4818	3.0516
ANN	7.0000	15.4846	2.6491	0.0281	0.1537	2.5808
ANP	1.0000	0.0000	2.6545	-0.6049	-1.5167	2.7438
ANQ	4.0000	8.3696	2.6683	0.0571	0.2500	2.7899
ANR	5.0000	11.3071	2.6824	0.2020	1.0345	2.8268
ANS	2.0000	2.4936	2.6798	-0.6294	-2.2463	2.4936
ANT	2.0000	2.6936	2.6451	-0.3691	-1.2490	2.6936
ANV	2.0000	2.8592	2.6966	-0.1537	-0.5128	2.8592
APA	2.0000	2.9297	2.6073	-0.0620	-0.2116	2.9297
APD	7.0000	17.4742	2.6071	0.4595	2.9120	2.9124
APF	1.0000	0.0000	2.6395	-0.1701	-0.4010	3.0780
APH	2.0000	3.1539	2.6724	0.2298	0.7472	3.1539
API	2.0000	2.9176	2.6071	-0.0777	-0.2628	2.9176
APK	3.0000	5.6654	2.6181	-0.0121	-0.0598	2.8327
APM	2.0000	3.2146	2.7038	0.3087	1.0166	3.2146
APN	1.0000	0.0000	2.6545	-0.6049	-1.5167	2.7438
APP	4.0000	8.7204	2.6073	0.2092	0.9593	2.9068
APQ	1.0000	0.0000	2.6088	-0.3328	-0.7925	2.9529
APR	1.0000	0.0000	2.6142	-0.2849	-0.6748	2.9898
APS	4.0000	7.9698	2.7159	-0.1163	-0.5506	2.6566
APT	1.0000	0.0000	2.6127	-0.4581	-1.1121	2.8566
APV	3.0000	6.0444	2.6216	0.2345	0.9345	3.0222
APY	3.0000	6.2803	2.6659	0.3879	1.5863	3.1401
AQA	1.0000	0.0000	2.6073	-0.3031	-0.7192	2.9758
AQD	2.0000	2.9585	2.6083	-0.0246	-0.0894	2.9585
AQE	3.0000	5.8940	2.6095	0.1366	0.5355	2.9470
AQF	1.0000	0.0000	2.6314	-0.1101	-0.2610	3.1241
AQG	1.0000	0.0000	2.6195	-0.1634	-0.3852	3.0831
AQI	1.0000	0.0000	2.6079	-0.3187	-0.7577	2.9637
AQK	2.0000	2.8788	2.6250	-0.1282	-0.4286	2.8788
AQL	4.0000	8.5091	2.6424	0.1176	0.5299	2.8364
AQN	3.0000	5.5798	2.6683	-0.0678	-0.2823	2.7899
AQP	3.0000	5.9058	2.6088	0.1443	0.5664	2.9529
AQQ	3.0000	5.9980	2.6073	0.2043	0.8103	2.9990
AQR	3.0000	6.0718	2.6104	0.2522	1.0082	3.0359
AQS	6.0000	13.5135	2.7361	0.1198	0.6614	2.7027
AQT	1.0000	0.0000	2.6178	-0.3981	-0.9566	2.9027
AQV	3.0000	6.1366	2.6161	0.2944	1.1847	3.0683
AQY	1.0000	0.0000	2.6554	-0.0292	-0.0740	3.1862
ARA	2.0000	3.0127	2.6115	0.0460	0.1403	3.0127
ARC	1.0000	0.0000	2.8101	0.3965	0.9376	3.5135
ARD	3.0000	5.9907	2.6134	0.1995	0.7910	2.9954
ARE	1.0000	0.0000	2.6151	-0.2925	-0.6934	2.9839
ARG	2.0000	3.1200	2.6191	0.1856	0.5995	3.1200
ARH	1.0000	0.0000	2.6578	0.0367	0.0779	3.2369
ARI	2.0000	3.0006	2.6127	0.0303	0.0892	3.0006
ARK	1.0000	0.0000	2.6342	-0.3812	-0.9137	2.9157
ARL	2.0000	2.8733	2.6539	-0.1354	-0.4524	2.8733
ARN	3.0000	5.6535	2.6824	-0.0198	-0.0906	2.8268
ARP	1.0000	0.0000	2.6142	-0.2849	-0.6748	2.9898
ARQ	1.0000	0.0000	2.6104	-0.2249	-0.5305	3.0359
ARR	2.0000	3.0728	2.6119	0.1242	0.3962	3.0728
ARS	4.0000	8.2187	2.7546	-0.0083	-0.0516	2.7396
ART	3.0000	5.8792	2.6258	0.1270	0.4967	2.9396
ASA	3.0000	5.3590	2.7255	-0.2114	-0.8636	2.6795
ASD	6.0000	13.3109	2.7181	0.0671	0.3624	2.6622
ASE	4.0000	7.9522	2.7135	-0.1239	-0.5862	2.6507
ASF	1.0000	0.0000	2.8046	-0.4956	-1.2121	2.8278
ASG	4.0000	8.3605	2.7806	0.0532	0.2318	2.7868
ASH	3.0000	5.8075	2.8514	0.0803	0.3093	2.9037
ASI	7.0000	16.0046	2.7203	0.1409	0.8442	2.6674
ASK	4.0000	7.7475	2.6916	-0.2127	-1.0031	2.5825
ASL	6.0000	12.7004	2.6834	-0.0918	-0.5352	2.5401
ASM	3.0000	5.9289	2.8895	0.1593	0.6272	2.9644
ASN	10.0000	22.4423	2.6798	0.0696	0.4862	2.4936
ASP	2.0000	2.6566	2.7159	-0.4173	-1.4226	2.6566
ASQ	8.0000	18.9189	2.7361	0.2447	1.5957	2.7027
ASR	8.0000	19.1771	2.7546	0.2927	1.9231	2.7396
ASS	17.0000	38.5024	2.6905	0.1866	1.7578	2.4064
AST	4.0000	7.8193	2.6982	-0.1815	-0.8559	2.6064
ASV	5.0000	11.0880	2.7722	0.1308	0.6610	2.7720
ASY	1.0000	0.0000	2.8427	-0.4147	-0.9992	2.8900
ATA	5.0000	11.5181	2.6146	0.2707	1.4008	2.8795
ATC	1.0000	0.0000	2.8519	0.2233	0.5129	3.3803
ATD	1.0000	0.0000	2.6130	-0.4508	-1.0930	2.8622
ATE	8.0000	19.9553	2.6125	0.4374	2.9494	2.8508
ATF	2.0000	3.0278	2.6562	0.0657	0.2046	3.0278
ATG	2.0000	2.9869	2.6403	0.0124	0.0310	2.9869
ATH	5.0000	12.4151	2.6922	0.5624	3.0846	3.1038
ATI	2.0000	2.8675	2.6134	-0.1429	-0.4772	2.8675
ATK	2.0000	2.7825	2.6170	-0.2534	-0.8470	2.7825
ATL	5.0000	10.9604	2.6272	0.0893	0.4456	2.7401
ATN	3.0000	5.3873	2.6451	-0.1930	-0.7882	2.6936
ATP	2.0000	2.8566	2.6127	-0.1570	-0.5238	2.8566
ATQ	2.0000	2.9027	2.6178	-0.0971	-0.3263	2.9027
ATR	2.0000	2.9396	2.6258	-0.0491	-0.1693	2.9396
ATS	3.0000	5.2129	2.6982	-0.3065	-1.2603	2.6064
ATT	5.0000	11.2259	2.6138	0.1756	0.8954	2.8065
ATV	1.0000	0.0000	2.6352	-0.3079	-0.7311	2.9720
AVA	2.0000	3.0451	2.6180	0.0881	0.2781	3.0451
AVC	1.0000	0.0000	2.8086	0.4387	1.0461	3.5459
AVD	3.0000	6.0556	2.6206	0.2417	0.9645	3.0278
AVE	2.0000	3.0163	2.6228	0.0507	0.1558	3.0163
AVF	2.0000	3.1934	2.6313	0.2811	0.9214	3.1934
AVG	1.0000	0.0000	2.6219	-0.0732	-0.1755	3.1525
AVH	1.0000	0.0000	2.6578	0.0789	0.1752	3.2694
AVI	2.0000	3.0330	2.6197	0.0725	0.2268	3.0330
AVK	1.0000	0.0000	2.6447	-0.3391	-0.8079	2.9481
AVL	2.0000	2.9057	2.6662	-0.0932	-0.3137	2.9057
AVM	1.0000	0.0000	2.6857	0.1579	0.3587	3.3300
AVN	1.0000	0.0000	2.6966	-0.4547	-1.1033	2.8592
AVP	3.0000	6.0444	2.6216	0.2345	0.9345	3.0222
AVQ	1.0000	0.0000	2.6161	-0.1827	-0.4306	3.0683
AVS	5.0000	11.0880	2.7722	0.1308	0.6610	2.7720
AVT	1.0000	0.0000	2.6352	-0.3079	-0.7311	2.9720
AVY	1.0000	0.0000	2.6522	0.0609	0.1338	3.2556
AWD	1.0000	0.0000	2.9284	0.5370	1.3087	3.6214
AWF	1.0000	0.0000	2.9214	0.7524	1.9482	3.7870
AWG	1.0000	0.0000	2.9152	0.6992	1.7806	3.7461
AWI	1.0000	0.0000	2.9269	0.5438	1.3276	3.6267
AWL	1.0000	0.0000	2.9897	0.3781	0.8911	3.4993
AWP	1.0000	0.0000	2.9302	0.5297	1.2888	3.6159
AWR	1.0000	0.0000	2.9144	0.6377	1.5953	3.6989
AWT	1.0000	0.0000	2.9506	0.4645	1.1135	3.5657
AWV	1.0000	0.0000	2.9142	0.6799	1.7215	3.7313
AYA	1.0000	0.0000	2.6598	-0.0594	-0.1436	3.1630
AYC	1.0000	0.0000	2.8288	0.5921	1.4633	3.6638
AYF	3.0000	6.6226	2.6595	0.6106	2.6264	3.3113
AYG	2.0000	3.2704	2.6534	0.3813	1.2715	3.2704
AYH	2.0000	3.3873	2.6814	0.5334	1.8368	3.3873
AYK	1.0000	0.0000	2.6973	-0.1856	-0.4375	3.0661
AYL	1.0000	0.0000	2.7235	-0.2408	-0.5686	3.0236
AYN	3.0000	5.9543	2.7590	0.1758	0.6943	2.9771
AYQ	1.0000	0.0000	2.6554	-0.0292	-0.0740	3.1862
AYS	5.0000	11.5598	2.8427	0.2842	1.4742	2.8900
AYV	2.0000	3.2556	2.6522	0.3620	1.2029	3.2556
CAE	1.0000	0.0000	2.8315	0.2809	0.6511	3.4246
CAF	1.0000	0.0000	2.8134	0.5112	1.2385	3.6017
CAI	1.0000	0.0000	2.8255	0.3026	0.7039	3.4413
CAK	2.0000	3.3564	2.8656	0.4932	1.6826	3.3564
CAL	1.0000	0.0000	2.8942	0.1369	0.3098	3.3140
CAN	1.0000	0.0000	2.9316	0.0764	0.1696	3.2675
CAQ	1.0000	0.0000	2.8159	0.3485	0.8170	3.4766
CDF	1.0000	0.0000	2.8272	0.4887	1.1779	3.5843
CDG	1.0000	0.0000	2.8206	0.4355	1.0377	3.5434
CDI	1.0000	0.0000	2.8304	0.2801	0.6492	3.4240
CDK	3.0000	6.6782	2.8654	0.6467	2.8094	3.3391
CDL	1.0000	0.0000	2.8916	0.1144	0.2575	3.2966
CDN	1.0000	0.0000	2.9266	0.0539	0.1176	3.2502
CDR	1.0000	0.0000	2.8191	0.3740	0.8807	3.4962
CDS	1.0000	0.0000	3.0077	-0.0595	-0.1438	3.1630
CDT	2.0000	3.3630	2.8532	0.5018	1.7154	3.3630
CEE	1.0000	0.0000	2.8385	0.2435	0.5610	3.3958
CEH	1.0000	0.0000	2.8627	0.5727	1.4081	3.6489
CEK	1.0000	0.0000	2.8658	0.1547	0.3513	3.3276
CEL	2.0000	3.2852	2.8904	0.4005	1.3406	3.2852
CEM	2.0000	3.7096	2.8920	0.9526	3.7469	3.7096
CEN	1.0000	0.0000	2.9237	0.0390	0.0832	3.2387
CEQ	1.0000	0.0000	2.8279	0.3111	0.7246	3.4478
CER	2.0000	3.4847	2.8257	0.6601	2.3503	3.4847
CES	1.0000	0.0000	3.0021	-0.0744	-0.1782	3.1515
CFE	2.0000	3.5729	2.8368	0.7748	2.8580	3.5729
CFH	1.0000	0.0000	2.7219	0.8030	2.1141	3.8259
CFI	1.0000	0.0000	2.8229	0.4956	1.1962	3.5896
CFK	1.0000	0.0000	2.9016	0.3851	0.9086	3.5047
CFN	1.0000	0.0000	3.0025	0.2694	0.6233	3.4158
CFP	2.0000	3.5788	2.8318	0.7825	2.8934	3.5788
CFQ	1.0000	0.0000	2.7963	0.5414	1.3210	3.6249
CFV	1.0000	0.0000	2.7557	0.6316	1.5774	3.6942
CGE	1.0000	0.0000	2.8289	0.4206	0.9992	3.5320
CGG	2.0000	3.6681	2.7583	0.8987	3.4624	3.6681
CGN	1.0000	0.0000	2.9786	0.2161	0.4959	3.3748
CHF	1.0000	0.0000	2.7219	0.8030	2.1141	3.8259
CHS	1.0000	0.0000	3.1721	0.2548	0.5882	3.4046
CID	1.0000	0.0000	2.8304	0.2801	0.6492	3.4240
CIE	2.0000	3.4126	2.8341	0.5662	1.9658	3.4126
CIG	1.0000	0.0000	2.8170	0.4423	1.0555	3.5487
CIH	1.0000	0.0000	2.8455	0.5944	1.4697	3.6656
CIN	1.0000	0.0000	2.9280	0.0608	0.1334	3.2554
CIS	1.0000	0.0000	3.0104	-0.0527	-0.1280	3.1682
CIW	1.0000	0.0000	3.1361	1.1954	3.6934	4.1275
CKA	1.0000	0.0000	2.8656	0.1921	0.4392	3.3564
CKD	2.0000	3.3391	2.8654	0.4706	1.5978	3.3391
CKG	2.0000	3.4638	2.8860	0.6328	2.2360	3.4638
CKI	2.0000	3.3443	2.8654	0.4775	1.6235	3.3443
CKL	3.0000	6.4340	2.8916	0.4879	2.0363	3.2170
CKP	2.0000	3.3335	2.8656	0.4634	1.5708	3.3335
CKR	1.0000	0.0000	2.8731	0.2703	0.6255	3.4165
CKV	3.0000	6.8978	2.8813	0.7896	3.5846	3.4489
CLD	1.0000	0.0000	2.8916	0.1144	0.2575	3.2966
CLE	1.0000	0.0000	2.8904	0.0995	0.2229	3.2852
CLF	1.0000	0.0000	2.9477	0.3298	0.7708	3.4622
CLH	1.0000	0.0000	2.9922	0.4287	1.0202	3.5382
CLI	1.0000	0.0000	2.8923	0.1212	0.2734	3.3019
CLL	1.0000	0.0000	2.8999	-0.0445	-0.1091	3.1745
CLN	5.0000	12.5123	2.9157	0.5940	3.2842	3.1281
CLP	1.0000	0.0000	2.8910	0.1071	0.2406	3.2911
CLS	2.0000	3.0409	2.9640	0.0827	0.2601	3.0409
CLT	1.0000	0.0000	2.8895	0.0419	0.0898	3.2409
CMN	1.0000	0.0000	3.0969	0.4472	1.0682	3.5524
CMQ	1.0000	0.0000	2.8340	0.7192	1.8429	3.7615
CMR	1.0000	0.0000	2.7970	0.7672	1.9961	3.7984
CNA	2.0000	3.2675	2.9316	0.3775	1.2580	3.2675
CNE	1.0000	0.0000	2.9237	0.0390	0.0832	3.2387
CNF	2.0000	3.4158	3.0025	0.5704	1.9823	3.4158
CNG	4.0000	10.1245	2.9786	0.8182	4.3308	3.3748
CNK	1.0000	0.0000	2.9143	-0.0497	-0.1213	3.1705
CNL	3.0000	6.2561	2.9157	0.3722	1.5176	3.1281
CNM	1.0000	0.0000	3.0969	0.4472	1.0682	3.5524
CNP	1.0000	0.0000	2.9251	0.0467	0.1008	3.2446
CNR	2.0000	3.3276	2.9548	0.4557	1.5421	3.3276
CNS	2.0000	2.9944	2.9581	0.0222	0.0628	2.9944
CPK	1.0000	0.0000	2.8656	0.1623	0.3692	3.3335
CPN	1.0000	0.0000	2.9251	0.0467	0.1008	3.2446
CPP	1.0000	0.0000	2.8351	0.2587	0.5977	3.4076
CPS	1.0000	0.0000	3.0049	-0.0668	-0.1606	3.1574
CQA	1.0000	0.0000	2.8159	0.3485	0.8170	3.4766
CQF	1.0000	0.0000	2.7963	0.5414	1.3210	3.6249
CQI	2.0000	3.4645	2.8206	0.6339	2.2402	3.4645
CQL	1.0000	0.0000	2.8989	0.1671	0.3804	3.3372
CQM	1.0000	0.0000	2.8340	0.7192	1.8429	3.7615
CQN	1.0000	0.0000	2.9395	0.1066	0.2395	3.2907
CQQ	2.0000	3.4998	2.8081	0.6797	2.4340	3.4998
CQY	1.0000	0.0000	2.8078	0.6223	1.5503	3.6871
CRD	1.0000	0.0000	2.8191	0.3740	0.8807	3.4962
CRF	2.0000	3.6618	2.7727	0.8904	3.4201	3.6618
CRL	1.0000	0.0000	2.9095	0.2151	0.4935	3.3741
CRN	1.0000	0.0000	2.9548	0.1546	0.3512	3.3276
CRP	2.0000	3.4906	2.8223	0.6677	2.3827	3.4906
CRR	1.0000	0.0000	2.7863	0.4747	1.1406	3.5736
CRV	1.0000	0.0000	2.7784	0.5169	1.2538	3.6060
CSA	1.0000	0.0000	3.0168	-0.0370	-0.0919	3.1803
CSG	1.0000	0.0000	3.0843	0.1027	0.2303	3.2877
CSL	1.0000	0.0000	2.9640	-0.2184	-0.5150	3.0409
CSM	1.0000	0.0000	3.2199	0.3337	0.7804	3.4652
CSN	3.0000	5.9888	2.9581	0.1983	0.7859	2.9944
CSP	2.0000	3.1574	3.0049	0.2343	0.7624	3.1574
CSQ	1.0000	0.0000	3.0298	-0.0068	-0.0223	3.2035
CSR	1.0000	0.0000	3.0524	0.0412	0.0882	3.2404
CSS	4.0000	8.7216	2.9653	0.2098	0.9619	2.9072
CSV	2.0000	3.2728	3.0740	0.3844	1.2827	3.2728
CSY	1.0000	0.0000	3.1614	0.2368	0.5452	3.3908
CTA	2.0000	3.3803	2.8519	0.5243	1.8017	3.3803
CTE	1.0000	0.0000	2.8545	0.1858	0.4244	3.3516
CTF	1.0000	0.0000	2.8774	0.4162	0.9880	3.5286
CTI	2.0000	3.3683	2.8527	0.5086	1.7415	3.3683
CTK	1.0000	0.0000	2.8714	0.0971	0.2173	3.2833
CTS	1.0000	0.0000	2.9831	-0.1320	-0.3119	3.1072
CTY	1.0000	0.0000	2.9044	0.4971	1.2003	3.5908
CVA	1.0000	0.0000	2.8086	0.4387	1.0461	3.5459
CVL	1.0000	0.0000	2.9215	0.2573	0.5942	3.4065
CVN	1.0000	0.0000	2.9706	0.1968	0.4503	3.3600
CVP	1.0000	0.0000	2.8231	0.4089	0.9693	3.5230
CVW	1.0000	0.0000	2.9913	1.3314	4.3994	4.2321
CVY	1.0000	0.0000	2.7545	0.7125	1.8219	3.7564
CWP	1.0000	0.0000	3.1515	1.1813	3.6257	4.1167
CWV	1.0000	0.0000	2.9913	1.3314	4.3994	4.2321
CYC	1.0000	0.0000	2.7411	1.2437	3.9329	4.1647
CYE	1.0000	0.0000	2.8570	0.5547	1.3578	3.6351
CYF	1.0000	0.0000	2.7228	0.7851	2.0545	3.8121
CYG	1.0000	0.0000	2.7451	0.7318	1.8825	3.7712
CYL	1.0000	0.0000	2.9835	0.4107	0.9740	3.5244
CYT	1.0000	0.0000	2.9044	0.4971	1.2003	3.5908
CYV	1.0000	0.0000	2.7545	0.7125	1.8219	3.7564
DAA	1.0000	0.0000	2.6070	-0.3558	-0.8496	2.9353
DAC	1.0000	0.0000	2.8273	0.2958	0.6873	3.4361
DAD	2.0000	2.9179	2.6070	-0.0773	-0.2615	2.9179
DAE	5.0000	11.6260	2.6074	0.3058	1.5913	2.9065
DAF	5.0000	12.3342	2.6382	0.5361	2.9212	3.0835
DAG	1.0000	0.0000	2.6246	-0.2161	-0.5097	3.0426
DAH	3.0000	6.3190	2.6708	0.4131	1.6976	3.1595
DAI	1.0000	0.0000	2.6069	-0.3715	-0.8890	2.9232
DAK	4.0000	8.5148	2.6186	0.1201	0.5414	2.8383
DAL	5.0000	11.1834	2.6331	0.1618	0.8228	2.7958
DAM	3.0000	6.4404	2.7019	0.4921	2.0558	3.2202
DAN	4.0000	8.2481	2.6560	0.0044	0.0070	2.7494
DAP	3.0000	5.8247	2.6071	0.0916	0.3542	2.9124
DAQ	2.0000	2.9585	2.6083	-0.0246	-0.0894	2.9585
DAR	2.0000	2.9954	2.6134	0.0234	0.0669	2.9954
DAS	6.0000	13.3109	2.7181	0.0671	0.3624	2.6622
DAT	3.0000	5.7244	2.6130	0.0263	0.0934	2.8622
DAV	2.0000	3.0278	2.6206	0.0656	0.2044	3.0278
DAY	1.0000	0.0000	2.6642	-0.0820	-0.1957	3.1457
DCA	1.0000	0.0000	2.8273	0.2958	0.6873	3.4361
DCD	1.0000	0.0000	2.8319	0.2733	0.6326	3.4187
DCF	1.0000	0.0000	2.8272	0.4887	1.1779	3.5843
DCI	1.0000	0.0000	2.8304	0.2801	0.6492	3.4240
DCL	2.0000	3.2966	2.8916	0.4154	1.3945	3.2966
DCN	1.0000	0.0000	2.9266	0.0539	0.1176	3.2502
DCS	2.0000	3.1630	3.0077	0.2415	0.7869	3.1630
DCY	1.0000	0.0000	2.8455	0.5696	1.3995	3.6465
DDD	1.0000	0.0000	2.6065	-0.4008	-0.9635	2.9006
DDE	2.0000	2.8892	2.6067	-0.1147	-0.3841	2.8892
DDF	2.0000	3.0662	2.6410	0.1156	0.3682	3.0662
DDG	2.0000	3.0253	2.6268	0.0624	0.1939	3.0253
DDH	2.0000	3.1422	2.6745	0.2145	0.6959	3.1422
DDI	1.0000	0.0000	2.6066	-0.3940	-0.9461	2.9059
DDK	2.0000	2.8210	2.6161	-0.2035	-0.6784	2.8210
DDL	5.0000	11.1141	2.6295	0.1393	0.7052	2.7785
DDN	5.0000	10.9282	2.6510	0.0788	0.3914	2.7320
DDP	6.0000	14.4753	2.6066	0.3701	2.1333	2.8951
DDQ	2.0000	2.9412	2.6088	-0.0471	-0.1628	2.9412
DDS	7.0000	15.8691	2.7107	0.1115	0.6635	2.6449
DDT	3.0000	5.6898	2.6112	0.0038	0.0035	2.8449
DDV	1.0000	0.0000	2.6225	-0.2579	-0.6097	3.0105
DEA	1.0000	0.0000	2.6074	-0.3932	-0.9441	2.9065
DEC	1.0000	0.0000	2.8354	0.2584	0.5967	3.4073
DED	3.0000	5.7784	2.6067	0.0614	0.2335	2.8892
DEE	1.0000	0.0000	2.6067	-0.4306	-1.0403	2.8777
DEF	3.0000	6.1096	2.6434	0.2768	1.1108	3.0548
DEG	1.0000	0.0000	2.6288	-0.2535	-0.5991	3.0139
DEH	2.0000	3.1308	2.6775	0.1996	0.6460	3.1308
DEI	3.0000	5.7889	2.6069	0.0682	0.2609	2.8944
DEK	1.0000	0.0000	2.6149	-0.5194	-1.2765	2.8095
DEL	3.0000	5.5342	2.6274	-0.0975	-0.4012	2.7671
DEN	3.0000	5.4412	2.6480	-0.1579	-0.6452	2.7206
DER	2.0000	2.9666	2.6160	-0.0140	-0.0550	2.9666
DES	4.0000	7.9002	2.7061	-0.1464	-0.6912	2.6334
DET	3.0000	5.6669	2.6104	-0.0111	-0.0559	2.8334
DEW	1.0000	0.0000	2.9352	0.4995	1.2069	3.5927
DFA	1.0000	0.0000	2.6382	-0.1629	-0.3840	3.0835
DFD	3.0000	6.1325	2.6410	0.2917	1.1734	3.0662
DFE	1.0000	0.0000	2.6434	-0.2003	-0.4721	3.0548
DFF	1.0000	0.0000	2.6494	0.0301	0.0626	3.2318
DFH	1.0000	0.0000	2.6754	0.1289	0.2912	3.3078
DFK	6.0000	14.9328	2.6667	0.4891	2.8880	2.9866
DFL	2.0000	2.9441	2.6890	-0.0432	-0.1502	2.9441
DFM	1.0000	0.0000	2.7031	0.2079	0.4764	3.3685
DFN	1.0000	0.0000	2.7202	-0.4047	-0.9735	2.8976
DFR	2.0000	3.1436	2.6354	0.2164	0.7022	3.1436
DFS	2.0000	2.8105	2.7972	-0.2171	-0.7242	2.8105
DFT	1.0000	0.0000	2.6568	-0.2579	-0.6096	3.0105
DFV	3.0000	6.3521	2.6382	0.4346	1.7937	3.1761
DGD	2.0000	3.0253	2.6268	0.0624	0.1939	3.0253
DGF	3.0000	6.3818	2.6404	0.4539	1.8809	3.1909
DGG	1.0000	0.0000	2.6305	-0.0764	-0.1829	3.1500
DGH	1.0000	0.0000	2.6680	0.0757	0.1678	3.2669
DGI	2.0000	3.0306	2.6261	0.0692	0.2163	3.0306
DGK	2.0000	2.9456	2.6493	-0.0413	-0.1438	2.9456
DGL	6.0000	14.5160	2.6699	0.3807	2.1987	2.9032
DGN	3.0000	5.7134	2.6994	0.0192	0.0649	2.8567
DGP	1.0000	0.0000	2.6277	-0.2459	-0.5807	3.0197
DGS	3.0000	5.5391	2.7732	-0.0943	-0.3884	2.7695
DGV	2.0000	3.1351	2.6278	0.2053	0.6651	3.1351
DGY	1.0000	0.0000	2.6622	0.0577	0.1263	3.2531
DHA	3.0000	6.3190	2.6708	0.4131	1.6976	3.1595
DHF	2.0000	3.3078	2.6754	0.4299	1.4474	3.3078
DHI	1.0000	0.0000	2.6733	-0.0797	-0.1905	3.1475
DHK	2.0000	3.0625	2.7046	0.1108	0.3524	3.0625
DHL	4.0000	9.0603	2.7292	0.3567	1.6747	3.0201
DHP	2.0000	3.1366	2.6759	0.2072	0.6716	3.1366
DHS	1.0000	0.0000	2.8437	-0.4193	-1.0110	2.8864
DHT	4.0000	9.2594	2.6933	0.4430	2.1148	3.0865
DHV	1.0000	0.0000	2.6664	0.0564	0.1232	3.2520
DHY	1.0000	0.0000	2.6941	0.2098	0.4810	3.3700
DIA	1.0000	0.0000	2.6069	-0.3715	-0.8890	2.9232
DID	3.0000	5.8118	2.6066	0.0831	0.3205	2.9059
DIE	2.0000	2.8944	2.6069	-0.1079	-0.3616	2.8944
DIG	1.0000	0.0000	2.6261	-0.2318	-0.5470	3.0306
DIH	3.0000	6.2949	2.6733	0.3974	1.6282	3.1475
DII	2.0000	2.9112	2.6066	-0.0861	-0.2904	2.9112
DIK	8.0000	19.7836	2.6168	0.4055	2.7169	2.8262
DIL	2.0000	2.7838	2.6305	-0.2518	-0.8415	2.7838
DIM	2.0000	3.2082	2.7048	0.3003	0.9875	3.2082
DIN	4.0000	8.2119	2.6524	-0.0113	-0.0652	2.7373
DIP	3.0000	5.8006	2.6067	0.0759	0.2914	2.9003
DIQ	3.0000	5.8928	2.6086	0.1359	0.5324	2.9464
DIR	3.0000	5.9666	2.6142	0.1838	0.7270	2.9833
DIS	6.0000	13.2506	2.7129	0.0514	0.2738	2.6501
DIT	4.0000	8.5505	2.6116	0.1356	0.6134	2.8502
DIW	1.0000	0.0000	2.9310	0.5213	1.2658	3.6094
DKA	3.0000	5.6765	2.6186	-0.0048	-0.0309	2.8383
DKC	1.0000	0.0000	2.8654	0.1696	0.3862	3.3391
DKD	6.0000	14.1048	2.6161	0.2737	1.5522	2.8210
DKE	4.0000	8.4285	2.6149	0.0827	0.3680	2.8095
DKF	2.0000	2.9866	2.6667	0.0120	0.0296	2.9866
DKG	1.0000	0.0000	2.6493	-0.3423	-0.8159	2.9456
DKH	1.0000	0.0000	2.7046	-0.1902	-0.4483	3.0625
DKI	4.0000	8.4787	2.6168	0.1044	0.4687	2.8262
DKK	2.0000	2.7413	2.6151	-0.3071	-1.0312	2.7413
DKL	4.0000	8.0966	2.6224	-0.0613	-0.2959	2.6989
DKM	2.0000	3.1232	2.7385	0.1898	0.6134	3.1232
DKN	7.0000	15.9143	2.6370	0.1213	0.7236	2.6524
DKP	4.0000	8.4462	2.6155	0.0903	0.4033	2.8154
DKQ	1.0000	0.0000	2.6231	-0.4518	-1.0955	2.8615
DKR	4.0000	8.6951	2.6329	0.1983	0.9075	2.8984
DKS	8.0000	17.9563	2.6839	0.0658	0.4104	2.5652
DKT	2.0000	2.7652	2.6135	-0.2760	-0.9239	2.7652
DKV	1.0000	0.0000	2.6437	-0.3616	-0.8642	2.9308
DKW	1.0000	0.0000	2.9621	0.4108	0.9741	3.5245
DKY	3.0000	6.0975	2.6973	0.2690	1.0780	3.0487
DLA	4.0000	8.3875	2.6331	0.0649	0.2858	2.7958
DLD	5.0000	11.1141	2.6295	0.1393	0.7052	2.7785
DLE	3.0000	5.5342	2.6274	-0.0975	-0.4012	2.7671
DLG	2.0000	2.9032	2.6699	-0.0965	-0.3243	2.9032
DLI	3.0000	5.5676	2.6305	-0.0757	-0.3140	2.7838
DLK	4.0000	8.0966	2.6224	-0.0613	-0.2959	2.6989
DLL	7.0000	15.9386	2.6260	0.1266	0.7560	2.6564
DLM	2.0000	3.0808	2.7643	0.1346	0.4305	3.0808
DLN	2.0000	2.6099	2.6365	-0.4780	-1.6475	2.6099
DLP	10.0000	24.9566	2.6284	0.4331	3.2622	2.7730
DLQ	3.0000	5.6381	2.6392	-0.0298	-0.1306	2.8191
DLR	3.0000	5.7119	2.6511	0.0181	0.0608	2.8559
DLS	7.0000	15.1365	2.6754	-0.0474	-0.3064	2.5228
DLT	5.0000	10.8912	2.6227	0.0668	0.3292	2.7228
DLV	3.0000	5.7767	2.6636	0.0603	0.2292	2.8884
DLW	1.0000	0.0000	2.9862	0.3556	0.8346	3.4820
DMD	1.0000	0.0000	2.7062	-0.0076	-0.0241	3.2029
DMF	1.0000	0.0000	2.7031	0.2079	0.4764	3.3685
DMI	1.0000	0.0000	2.7048	-0.0007	-0.0083	3.2082
DML	3.0000	6.1616	2.7643	0.3107	1.2535	3.0808
DMN	1.0000	0.0000	2.7992	-0.2269	-0.5354	3.0343
DMP	2.0000	3.1973	2.7077	0.2862	0.9390	3.1973
DMS	3.0000	5.8943	2.8816	0.1368	0.5361	2.9471
DMT	3.0000	6.2943	2.7266	0.3970	1.6265	3.1472
DMV	1.0000	0.0000	2.6952	0.1353	0.3061	3.3127
DNA	6.0000	13.7468	2.6560	0.1805	1.0089	2.7494
DND	3.0000	5.4641	2.6510	-0.1430	-0.5849	2.7320
DNE	1.0000	0.0000	2.6480	-0.6351	-1.6049	2.7206
DNF	2.0000	2.8976	2.7202	-0.1037	-0.3480	2.8976
DNG	3.0000	5.7134	2.6994	0.0192	0.0649	2.8567
DNH	1.0000	0.0000	2.7629	-0.3059	-0.7261	2.9736
DNI	2.0000	2.7373	2.6524	-0.3123	-1.0492	2.7373
DNK	4.0000	7.9571	2.6370	-0.1218	-0.5761	2.6524
DNL	4.0000	7.8298	2.6365	-0.1770	-0.8344	2.6099
DNM	1.0000	0.0000	2.7992	-0.2269	-0.5354	3.0343
DNN	3.0000	5.1269	2.6422	-0.3624	-1.5005	2.5635
DNP	4.0000	8.1794	2.6495	-0.0254	-0.1302	2.7265
DNQ	2.0000	2.7726	2.6636	-0.2664	-0.8912	2.7726
DNR	5.0000	11.2378	2.6779	0.1795	0.9158	2.8095
DNS	16.0000	37.1441	2.6716	0.2512	2.3188	2.4763
DNT	6.0000	13.3816	2.6395	0.0855	0.4665	2.6763
DPA	4.0000	8.7371	2.6071	0.2165	0.9937	2.9124
DPD	2.0000	2.8951	2.6066	-0.1071	-0.3590	2.8951
DPE	4.0000	8.6508	2.6067	0.1791	0.8170	2.8836
DPF	1.0000	0.0000	2.6421	-0.1926	-0.4541	3.0607
DPG	2.0000	3.0197	2.6277	0.0551	0.1703	3.0197
DPH	1.0000	0.0000	2.6759	-0.0938	-0.2231	3.1366
DPI	2.0000	2.9003	2.6067	-0.1002	-0.3366	2.9003
DPK	5.0000	11.2615	2.6155	0.1872	0.9563	2.8154
DPL	9.0000	22.1836	2.6284	0.3873	2.7432	2.7730
DPM	1.0000	0.0000	2.7077	-0.0148	-0.0408	3.1973
DPN	6.0000	13.6323	2.6495	0.1507	0.8379	2.7265
DPP	1.0000	0.0000	2.6066	-0.4153	-1.0008	2.8895
DPQ	4.0000	8.8067	2.6092	0.2467	1.1376	2.9356
DPR	4.0000	8.9174	2.6153	0.2947	1.3693	2.9725
DPS	8.0000	18.4750	2.7084	0.1622	1.0437	2.6393
DPT	3.0000	5.6786	2.6107	-0.0035	-0.0254	2.8393
DPV	1.0000	0.0000	2.6233	-0.2652	-0.6272	3.0049
DPY	1.0000	0.0000	2.6692	-0.1117	-0.2647	3.1228
DQA	3.0000	5.9169	2.6083	0.1515	0.5957	2.9585
DQD	6.0000	14.7058	2.6088	0.4300	2.5076	2.9412
DQE	1.0000	0.0000	2.6097	-0.3630	-0.8677	2.9297
DQF	1.0000	0.0000	2.6358	-0.1327	-0.3134	3.1068
DQH	2.0000	3.1827	2.6672	0.2672	0.8741	3.1827
DQI	1.0000	0.0000	2.6086	-0.3413	-0.8134	2.9464
DQK	2.0000	2.8615	2.6231	-0.1507	-0.5029	2.8615
DQL	3.0000	5.6381	2.6392	-0.0298	-0.1306	2.8191
DQN	6.0000	13.8628	2.6636	0.2107	1.1834	2.7726
DQP	3.0000	5.8712	2.6092	0.1218	0.4755	2.9356
DQQ	1.0000	0.0000	2.6090	-0.2954	-0.7004	2.9817
DQR	3.0000	6.0371	2.6130	0.2297	0.9150	3.0186
DQS	3.0000	5.3708	2.7288	-0.2038	-0.8321	2.6854
DQT	8.0000	20.1979	2.6167	0.4825	3.2847	2.8854
DQV	2.0000	3.0510	2.6194	0.0958	0.3032	3.0510
DRA	2.0000	2.9954	2.6134	0.0234	0.0669	2.9954
DRD	2.0000	2.9780	2.6147	0.0009	-0.0065	2.9780
DRE	2.0000	2.9666	2.6160	-0.0140	-0.0550	2.9666
DRG	1.0000	0.0000	2.6240	-0.1379	-0.3257	3.1027
DRH	2.0000	3.2196	2.6650	0.3152	1.0391	3.2196
DRI	2.0000	2.9833	2.6142	0.0078	0.0158	2.9833
DRK	1.0000	0.0000	2.6329	-0.4038	-0.9711	2.8984
DRL	1.0000	0.0000	2.6511	-0.4590	-1.1144	2.8559
DRN	2.0000	2.8095	2.6779	-0.2184	-0.7286	2.8095
DRP	5.0000	11.8899	2.6153	0.3916	2.0689	2.9725
DRQ	3.0000	6.0371	2.6130	0.2297	0.9150	3.0186
DRS	1.0000	0.0000	2.7473	-0.6329	-1.5984	2.7223
DRT	2.0000	2.9223	2.6252	-0.0716	-0.2429	2.9223
DRW	1.0000	0.0000	2.9229	0.6152	1.5295	3.6815
DRY	1.0000	0.0000	2.6589	-0.0038	-0.0153	3.2058
DSA	5.0000	10.6487	2.7181	-0.0121	-0.0773	2.6622
DSD	4.0000	7.9346	2.7107	-0.1315	-0.6217	2.6449
DSE	5.0000	10.5336	2.7061	-0.0495	-0.2701	2.6334
DSF	1.0000	0.0000	2.7972	-0.5182	-1.2732	2.8105
DSG	5.0000	11.0781	2.7732	0.1276	0.6442	2.7695
DSH	1.0000	0.0000	2.8437	-0.4193	-1.0110	2.8864
DSI	2.0000	2.6501	2.7129	-0.4257	-1.4533	2.6501
DSK	4.0000	7.6956	2.6839	-0.2352	-1.1105	2.5652
DSL	9.0000	20.1821	2.6754	0.0618	0.4072	2.5228
DSM	3.0000	5.8943	2.8816	0.1368	0.5361	2.9471
DSN	9.0000	19.8102	2.6716	0.0013	-0.0110	2.4763
DSP	2.0000	2.6393	2.7084	-0.4398	-1.5052	2.6393
DSQ	6.0000	13.4269	2.7288	0.0973	0.5334	2.6854
DSR	5.0000	10.8891	2.7473	0.0661	0.3257	2.7223
DSS	12.0000	26.2800	2.6816	0.0128	0.0791	2.3891
DST	7.0000	15.5348	2.6906	0.0390	0.2200	2.5891
DSV	2.0000	2.7547	2.7649	-0.2897	-0.9709	2.7547
DSW	2.0000	3.3484	3.0946	0.4827	1.6432	3.3484
DSY	1.0000	0.0000	2.8351	-0.4372	-1.0575	2.8726
DTA	3.0000	5.7244	2.6130	0.0263	0.0934	2.8622
DTC	2.0000	3.3630	2.8532	0.5018	1.7154	3.3630
DTD	5.0000	11.3796	2.6112	0.2256	1.1595	2.8449
DTE	2.0000	2.8334	2.6104	-0.1872	-0.6241	2.8334
DTF	2.0000	3.0105	2.6568	0.0431	0.1311	3.0105
DTG	1.0000	0.0000	2.6404	-0.3111	-0.7390	2.9696
DTH	1.0000	0.0000	2.6933	-0.1590	-0.3751	3.0865
DTI	5.0000	11.4006	2.6116	0.2325	1.1960	2.8502
DTK	4.0000	8.2957	2.6135	0.0251	0.1021	2.7652
DTL	6.0000	13.6140	2.6227	0.1460	0.8106	2.7228
DTM	2.0000	3.1472	2.7266	0.2209	0.7176	3.1472
DTN	5.0000	10.7053	2.6395	0.0063	0.0175	2.6763
DTP	5.0000	11.3573	2.6107	0.2184	1.1209	2.8393
DTQ	3.0000	5.7708	2.6167	0.0565	0.2139	2.8854
DTR	7.0000	17.5339	2.6252	0.4725	3.0023	2.9223
DTS	3.0000	5.1783	2.6906	-0.3290	-1.3564	2.5891
DTT	2.0000	2.7892	2.6108	-0.2448	-0.8177	2.7892
DTY	1.0000	0.0000	2.6862	-0.1770	-0.4172	3.0727
DVA	1.0000	0.0000	2.6206	-0.2354	-0.5557	3.0278
DVD	1.0000	0.0000	2.6225	-0.2579	-0.6097	3.0105
DVE	4.0000	8.9970	2.6243	0.3292	1.5385	2.9990
DVH	1.0000	0.0000	2.6664	0.0564	0.1232	3.2520
DVI	1.0000	0.0000	2.6218	-0.2511	-0.5932	3.0157
DVK	3.0000	5.8616	2.6437	0.1155	0.4505	2.9308
DVL	4.0000	8.6651	2.6636	0.1853	0.8461	2.8884
DVM	1.0000	0.0000	2.6952	0.1353	0.3061	3.3127
DVN	2.0000	2.8419	2.6923	-0.1762	-0.5875	2.8419
DVQ	1.0000	0.0000	2.6194	-0.2052	-0.4838	3.0510
DVR	2.0000	3.0879	2.6207	0.1438	0.4609	3.0879
DVS	4.0000	8.2641	2.7649	0.0114	0.0390	2.7547
DVT	3.0000	5.9095	2.6352	0.1467	0.5761	2.9547
DVV	1.0000	0.0000	2.6250	-0.1150	-0.2724	3.1203
DVY	1.0000	0.0000	2.6605	0.0384	0.0818	3.2382
DWA	1.0000	0.0000	2.9284	0.5370	1.3087	3.6214
DWF	1.0000	0.0000	2.9350	0.7299	1.8764	3.7697
DWS	2.0000	3.3484	3.0946	0.4827	1.6432	3.3484
DWV	1.0000	0.0000	2.9246	0.6573	1.6536	3.7140
DYE	2.0000	3.1170	2.6708	0.1816	0.5862	3.1170
DYG	1.0000	0.0000	2.6622	0.0577	0.1263	3.2531
DYH	1.0000	0.0000	2.6941	0.2098	0.4810	3.3700
DYK	2.0000	3.0487	2.6973	0.0929	0.2936	3.0487
DYL	1.0000	0.0000	2.7215	-0.2633	-0.6227	3.0063
DYM	1.0000	0.0000	2.7210	0.2888	0.6702	3.4307
DYP	3.0000	6.2457	2.6692	0.3654	1.4881	3.1228
DYQ	4.0000	9.5068	2.6609	0.5503	2.6912	3.1689
DYR	2.0000	3.2058	2.6589	0.2973	0.9770	3.2058
DYS	3.0000	5.7453	2.8351	0.0399	0.1475	2.8726
DYT	2.0000	3.0727	2.6862	0.1240	0.3958	3.0727
DYV	2.0000	3.2382	2.6605	0.3394	1.1236	3.2382
DYY	1.0000	0.0000	2.6888	0.1919	0.4386	3.3562
EAA	2.0000	2.9238	2.6077	-0.0697	-0.2365	2.9238
EAC	1.0000	0.0000	2.8315	0.2809	0.6511	3.4246
EAD	1.0000	0.0000	2.6074	-0.3932	-0.9441	2.9065
EAE	2.0000	2.8950	2.6077	-0.1071	-0.3591	2.8950
EAF	1.0000	0.0000	2.6410	-0.1778	-0.4190	3.0721
EAG	2.0000	3.0312	2.6270	0.0700	0.2188	3.0312
EAH	2.0000	3.1481	2.6743	0.2221	0.7215	3.1481
EAI	3.0000	5.8235	2.6074	0.0908	0.3511	2.9118
EAK	2.0000	2.8268	2.6176	-0.1958	-0.6528	2.8268
EAL	3.0000	5.5688	2.6312	-0.0749	-0.3109	2.7844
EAM	1.0000	0.0000	2.7058	0.0001	-0.0065	3.2088
EAN	3.0000	5.4758	2.6531	-0.1354	-0.5540	2.7379
EAP	4.0000	8.7027	2.6075	0.2016	0.9231	2.9009
EAQ	1.0000	0.0000	2.6095	-0.3405	-0.8115	2.9470
EAR	1.0000	0.0000	2.6151	-0.2925	-0.6934	2.9839
EAS	5.0000	10.6029	2.7135	-0.0270	-0.1540	2.6507
EAT	3.0000	5.7015	2.6125	0.0114	0.0339	2.8508
EAV	4.0000	9.0490	2.6228	0.3518	1.6502	3.0163
EAW	1.0000	0.0000	2.9322	0.5221	1.2679	3.6100
EAY	1.0000	0.0000	2.6677	-0.0969	-0.2302	3.1343
ECA	2.0000	3.4246	2.8315	0.5819	2.0283	3.4246
ECD	2.0000	3.4073	2.8354	0.5594	1.9387	3.4073
ECE	1.0000	0.0000	2.8385	0.2435	0.5610	3.3958
ECF	1.0000	0.0000	2.8368	0.4738	1.1382	3.5729
ECK	1.0000	0.0000	2.8658	0.1547	0.3513	3.3276
ECL	2.0000	3.2852	2.8904	0.4005	1.3406	3.2852
ECQ	1.0000	0.0000	2.8279	0.3111	0.7246	3.4478
ECR	2.0000	3.4847	2.8257	0.6601	2.3503	3.4847
ECS	1.0000	0.0000	3.0021	-0.0744	-0.1782	3.1515
ECT	1.0000	0.0000	2.8545	0.1858	0.4244	3.3516
ECW	1.0000	0.0000	3.1599	1.1736	3.5894	4.1108
ECY	1.0000	0.0000	2.8570	0.5547	1.3578	3.6351
EDA	3.0000	5.8130	2.6074	0.0839	0.3236	2.9065
EDD	5.0000	11.5567	2.6067	0.2832	1.4687	2.8892
EDE	3.0000	5.7555	2.6067	0.0465	0.1740	2.8777
EDF	5.0000	12.2191	2.6434	0.4987	2.6937	3.0548
EDG	1.0000	0.0000	2.6288	-0.2535	-0.5991	3.0139
EDH	1.0000	0.0000	2.6775	-0.1014	-0.2408	3.1308
EDI	1.0000	0.0000	2.6069	-0.4089	-0.9842	2.8944
EDK	4.0000	8.4285	2.6149	0.0827	0.3680	2.8095
EDL	5.0000	11.0683	2.6274	0.1244	0.6276	2.7671
EDM	1.0000	0.0000	2.7095	-0.0225	-0.0584	3.1914
EDN	4.0000	8.1618	2.6480	-0.0330	-0.1654	2.7206
EDP	1.0000	0.0000	2.6067	-0.4230	-1.0205	2.8836
EDQ	2.0000	2.9297	2.6097	-0.0620	-0.2115	2.9297
EDR	1.0000	0.0000	2.6160	-0.3150	-0.7485	2.9666
EDS	3.0000	5.2668	2.7061	-0.2714	-1.1123	2.6334
EDT	6.0000	14.1672	2.6104	0.2899	1.6486	2.8334
EDV	1.0000	0.0000	2.6243	-0.2728	-0.6456	2.9990
EDW	2.0000	3.5927	2.9352	0.8006	2.9784	3.5927
EDY	3.0000	6.2339	2.6708	0.3577	1.4550	3.1170
EEA	1.0000	0.0000	2.6077	-0.4081	-0.9822	2.8950
EEC	1.0000	0.0000	2.8385	0.2435	0.5610	3.3958
EED	3.0000	5.7555	2.6067	0.0465	0.1740	2.8777
EEE	3.0000	5.7326	2.6065	0.0316	0.1145	2.8663
EEF	2.0000	3.0433	2.6455	0.0859	0.2706	3.0433
EEG	4.0000	9.0072	2.6305	0.3336	1.5603	3.0024
EEH	2.0000	3.1193	2.6802	0.1847	0.5964	3.1193
EEK	8.0000	19.5864	2.6135	0.3688	2.4545	2.7981
EEL	2.0000	2.7556	2.6253	-0.2885	-0.9668	2.7556
EEN	8.0000	18.9640	2.6450	0.2531	1.6526	2.7091
EEQ	3.0000	5.8365	2.6103	0.0992	0.3850	2.9183
EER	1.0000	0.0000	2.6172	-0.3299	-0.7853	2.9551
EES	5.0000	10.4878	2.7015	-0.0644	-0.3470	2.6220
EET	1.0000	0.0000	2.6094	-0.5031	-1.2324	2.8220
EEV	3.0000	5.9751	2.6258	0.1894	0.7496	2.9876
EEY	2.0000	3.1055	2.6734	0.1668	0.5368	3.1055
EFA	1.0000	0.0000	2.6410	-0.1778	-0.4190	3.0721
EFC	1.0000	0.0000	2.8368	0.4738	1.1382	3.5729
EFD	4.0000	9.1643	2.6434	0.4018	1.9023	3.0548
EFE	2.0000	3.0433	2.6455	0.0859	0.2706	3.0433
EFF	2.0000	3.2204	2.6557	0.3162	1.0425	3.2204
EFG	1.0000	0.0000	2.6459	-0.0381	-0.0944	3.1795
EFH	1.0000	0.0000	2.6830	0.1140	0.2566	3.2964
EFI	1.0000	0.0000	2.6426	-0.1934	-0.4559	3.0600
EFK	4.0000	8.9253	2.6669	0.2981	1.3860	2.9751
EFN	1.0000	0.0000	2.7179	-0.4196	-1.0118	2.8862
EFP	1.0000	0.0000	2.6444	-0.2075	-0.4893	3.0492
EFQ	1.0000	0.0000	2.6393	-0.1476	-0.3482	3.0953
EFR	2.0000	3.1322	2.6398	0.2015	0.6523	3.1322
EFS	3.0000	5.5980	2.7926	-0.0559	-0.2348	2.7990
EFT	3.0000	5.9981	2.6576	0.2043	0.8106	2.9990
EFV	1.0000	0.0000	2.6434	-0.0574	-0.1389	3.1646
EGA	1.0000	0.0000	2.6270	-0.2310	-0.5451	3.0312
EGD	4.0000	9.0416	2.6288	0.3485	1.6342	3.0139
EGE	2.0000	3.0024	2.6305	0.0326	0.0968	3.0024
EGI	2.0000	3.0191	2.6282	0.0544	0.1677	3.0191
EGL	1.0000	0.0000	2.6687	-0.4124	-0.9931	2.8918
EGN	1.0000	0.0000	2.6970	-0.4729	-1.1512	2.8453
EGP	2.0000	3.0083	2.6296	0.0402	0.1217	3.0083
EGQ	3.0000	6.1088	2.6261	0.2763	1.1086	3.0544
EGR	2.0000	3.0913	2.6277	0.1482	0.4755	3.0913
EGS	3.0000	5.5162	2.7687	-0.1092	-0.4482	2.7581
EGT	2.0000	2.9581	2.6409	-0.0250	-0.0909	2.9581
EGV	1.0000	0.0000	2.6322	-0.1106	-0.2622	3.1237
EGY	1.0000	0.0000	2.6686	0.0428	0.0920	3.2416
EHA	2.0000	3.1481	2.6743	0.2221	0.7215	3.1481
EHD	1.0000	0.0000	2.6775	-0.1014	-0.2408	3.1308
EHE	1.0000	0.0000	2.6802	-0.1163	-0.2754	3.1193
EHG	1.0000	0.0000	2.6746	0.0608	0.1334	3.2554
EHI	1.0000	0.0000	2.6765	-0.0946	-0.2249	3.1360
EHL	5.0000	12.0346	2.7284	0.4387	2.3392	3.0087
EHN	3.0000	5.9243	2.7607	0.1564	0.6152	2.9622
EHP	3.0000	6.2504	2.6788	0.3684	1.5013	3.1252
EHQ	2.0000	3.1713	2.6715	0.2523	0.8234	3.1713
EHR	1.0000	0.0000	2.6703	-0.0007	-0.0083	3.2082
EHS	4.0000	8.6249	2.8390	0.1679	0.7643	2.8750
EHT	1.0000	0.0000	2.6946	-0.1739	-0.4100	3.0750
EHV	1.0000	0.0000	2.6726	0.0415	0.0888	3.2406
EHY	1.0000	0.0000	2.7030	0.1949	0.4458	3.3585
EIA	3.0000	5.8235	2.6074	0.0908	0.3511	2.9118
EID	3.0000	5.7889	2.6069	0.0682	0.2609	2.8944
EIE	2.0000	2.8830	2.6069	-0.1228	-0.4106	2.8830
EIF	2.0000	3.0600	2.6426	0.1076	0.3418	3.0600
EIH	1.0000	0.0000	2.6765	-0.0946	-0.2249	3.1360
EII	2.0000	2.8997	2.6069	-0.1010	-0.3392	2.8997
EIK	6.0000	14.0739	2.6156	0.2656	1.5046	2.8148
EIL	2.0000	2.7723	2.6285	-0.2667	-0.8922	2.7723
EIN	4.0000	8.1776	2.6495	-0.0262	-0.1338	2.7259
EIP	1.0000	0.0000	2.6068	-0.4161	-1.0028	2.8889
EIQ	4.0000	8.8049	2.6095	0.2459	1.1338	2.9350
EIR	2.0000	2.9719	2.6157	-0.0071	-0.0327	2.9719
EIS	4.0000	7.9160	2.7083	-0.1396	-0.6592	2.6387
EIT	5.0000	11.3548	2.6109	0.2176	1.1167	2.8387
EIV	1.0000	0.0000	2.6237	-0.2660	-0.6291	3.0043
EIY	4.0000	9.3667	2.6697	0.4895	2.3602	3.1222
EKA	4.0000	8.4805	2.6176	0.1052	0.4723	2.8268
EKC	1.0000	0.0000	2.8658	0.1547	0.3513	3.3276
EKD	1.0000	0.0000	2.6149	-0.5194	-1.2765	2.8095
EKE	3.0000	5.5961	2.6135	-0.0572	-0.2397	2.7981
EKF	5.0000	11.9004	2.6669	0.3950	2.0885	2.9751
EKG	7.0000	17.6051	2.6493	0.4879	3.1110	2.9342
EKH	1.0000	0.0000	2.7051	-0.2051	-0.4835	3.0511
EKI	5.0000	11.2591	2.6156	0.1864	0.9521	2.8148
EKK	4.0000	8.1895	2.6129	-0.0210	-0.1100	2.7298
EKL	2.0000	2.6874	2.6196	-0.3772	-1.2778	2.6874
EKM	4.0000	9.3353	2.7391	0.4759	2.2878	3.1118
EKN	5.0000	10.5637	2.6335	-0.0397	-0.2197	2.6409
EKP	1.0000	0.0000	2.6142	-0.5266	-1.2964	2.8039
EKQ	4.0000	8.5501	2.6223	0.1354	0.6126	2.8500
EKR	5.0000	11.5477	2.6324	0.2803	1.4528	2.8869
EKS	5.0000	10.2150	2.6791	-0.1532	-0.8081	2.5537
EKT	5.0000	11.0151	2.6116	0.1071	0.5378	2.7538
EKV	2.0000	2.9193	2.6435	-0.0755	-0.2555	2.9193
EKY	3.0000	6.0746	2.6977	0.2541	1.0159	3.0373
ELA	6.0000	13.9220	2.6312	0.2261	1.2729	2.7844
ELD	3.0000	5.5342	2.6274	-0.0975	-0.4012	2.7671
ELE	1.0000	0.0000	2.6253	-0.5895	-1.4724	2.7556
ELF	3.0000	5.8654	2.6879	0.1180	0.4604	2.9327
ELG	1.0000	0.0000	2.6687	-0.4124	-0.9931	2.8918
ELH	1.0000	0.0000	2.7284	-0.2603	-0.6154	3.0087
ELI	1.0000	0.0000	2.6285	-0.5677	-1.4107	2.7723
ELK	5.0000	10.7496	2.6196	0.0207	0.0919	2.6874
ELL	6.0000	13.2249	2.6227	0.0447	0.2360	2.6450
ELM	1.0000	0.0000	2.7635	-0.1813	-0.4274	3.0693
ELN	5.0000	10.3940	2.6326	-0.0950	-0.5050	2.5985
ELP	3.0000	5.5230	2.6263	-0.1047	-0.4304	2.7615
ELQ	5.0000	11.2304	2.6375	0.1771	0.9031	2.8076
ELR	3.0000	5.6890	2.6496	0.0032	0.0014	2.8445
ELS	7.0000	15.0678	2.6704	-0.0623	-0.3974	2.5113
ELT	1.0000	0.0000	2.6201	-0.6471	-1.6406	2.7113
ELV	5.0000	11.5077	2.6623	0.2673	1.3825	2.8769
ELW	1.0000	0.0000	2.9844	0.3407	0.7976	3.4706
EMA	1.0000	0.0000	2.7058	0.0001	-0.0065	3.2088
EMD	1.0000	0.0000	2.7095	-0.0225	-0.0584	3.1914
EME	1.0000	0.0000	2.7125	-0.0374	-0.0927	3.1800
EMF	1.0000	0.0000	2.7115	0.1930	0.4412	3.3570
EMG	1.0000	0.0000	2.7038	0.1397	0.3164	3.3161
EMI	3.0000	6.3934	2.7083	0.4615	1.9152	3.1967
EMK	1.0000	0.0000	2.7391	-0.1261	-0.2982	3.1118
EML	2.0000	3.0693	2.7635	0.1197	0.3815	3.0693
EMM	1.0000	0.0000	2.7637	0.3708	0.8727	3.4937
EMP	1.0000	0.0000	2.7109	-0.0297	-0.0751	3.1859
EMQ	1.0000	0.0000	2.7024	0.0303	0.0630	3.2320
EMS	1.0000	0.0000	2.8767	-0.3552	-0.8483	2.9357
EMY	1.0000	0.0000	2.7308	0.2739	0.6342	3.4192
ENA	4.0000	8.2137	2.6531	-0.0105	-0.0616	2.7379
END	11.0000	27.2060	2.6480	0.4063	3.1934	2.7206
ENE	4.0000	8.1274	2.6450	-0.0479	-0.2341	2.7091
ENF	3.0000	5.7724	2.7179	0.0575	0.2180	2.8862
ENG	5.0000	11.3811	2.6970	0.2261	1.1621	2.8453
ENI	2.0000	2.7259	2.6495	-0.3272	-1.1011	2.7259
ENK	1.0000	0.0000	2.6335	-0.7387	-1.9231	2.6409
ENL	2.0000	2.5985	2.6326	-0.4929	-1.7039	2.5985
ENM	3.0000	6.0457	2.7968	0.2353	0.9381	3.0229
ENN	11.0000	25.5201	2.6378	0.1870	1.4168	2.5520
ENP	6.0000	13.5751	2.6465	0.1358	0.7528	2.7150
ENQ	2.0000	2.7611	2.6609	-0.2813	-0.9422	2.7611
ENR	11.0000	27.9801	2.6754	0.5070	4.0704	2.7980
ENS	7.0000	14.7889	2.6663	-0.1227	-0.7682	2.4648
ENT	7.0000	15.9892	2.6362	0.1375	0.8236	2.6649
ENV	2.0000	2.8304	2.6898	-0.1911	-0.6372	2.8304
ENY	2.0000	2.9484	2.7526	-0.0377	-0.1322	2.9484
EPA	2.0000	2.9009	2.6075	-0.0994	-0.3340	2.9009
EPC	1.0000	0.0000	2.8369	0.2511	0.5793	3.4017
EPD	2.0000	2.8836	2.6067	-0.1220	-0.4080	2.8836
EPE	3.0000	5.7443	2.6066	0.0392	0.1450	2.8722
EPF	2.0000	3.0492	2.6444	0.0935	0.2956	3.0492
EPG	3.0000	6.0166	2.6296	0.2163	0.8599	3.0083
EPH	1.0000	0.0000	2.6788	-0.1087	-0.2577	3.1252
EPI	4.0000	8.6666	2.6068	0.1859	0.8492	2.8889
EPK	3.0000	5.6079	2.6142	-0.0495	-0.2092	2.8039
EPL	3.0000	5.5230	2.6263	-0.1047	-0.4304	2.7615
EPM	2.0000	3.1859	2.7109	0.2713	0.8880	3.1859
EPN	4.0000	8.1451	2.6465	-0.0403	-0.1989	2.7150
EPP	2.0000	2.8780	2.6066	-0.1292	-0.4319	2.8780
EPQ	2.0000	2.9241	2.6099	-0.0692	-0.2352	2.9241
EPR	2.0000	2.9610	2.6165	-0.0212	-0.0786	2.9610
EPS	5.0000	10.5113	2.7038	-0.0568	-0.3076	2.6278
EPT	1.0000	0.0000	2.6099	-0.4955	-1.2117	2.8279
EPV	3.0000	5.9869	2.6250	0.1970	0.7808	2.9934
EPY	1.0000	0.0000	2.6720	-0.1266	-0.2994	3.1114
EQA	2.0000	2.9470	2.6095	-0.0395	-0.1380	2.9470
EQC	1.0000	0.0000	2.8279	0.3111	0.7246	3.4478
EQD	2.0000	2.9297	2.6097	-0.0620	-0.2115	2.9297
EQE	3.0000	5.8365	2.6103	0.0992	0.3850	2.9183
EQF	1.0000	0.0000	2.6393	-0.1476	-0.3482	3.0953
EQG	2.0000	3.0544	2.6261	0.1002	0.3176	3.0544
EQH	4.0000	9.5138	2.6715	0.5533	2.7081	3.1713
EQI	1.0000	0.0000	2.6095	-0.3562	-0.8506	2.9350
EQL	3.0000	5.6152	2.6375	-0.0447	-0.1901	2.8076
EQM	1.0000	0.0000	2.7024	0.0303	0.0630	3.2320
EQN	5.0000	11.0445	2.6609	0.1166	0.5873	2.7611
EQQ	4.0000	8.9107	2.6105	0.2918	1.3551	2.9702
EQR	2.0000	3.0071	2.6152	0.0387	0.1168	3.0071
EQS	4.0000	8.0218	2.7242	-0.0937	-0.4459	2.6739
EQT	2.0000	2.8740	2.6164	-0.1345	-0.4493	2.8740
EQV	1.0000	0.0000	2.6221	-0.2201	-0.5192	3.0395
ERA	3.0000	5.9678	2.6151	0.1846	0.7301	2.9839
ERE	2.0000	2.9551	2.6172	-0.0289	-0.1035	2.9551
ERG	1.0000	0.0000	2.6277	-0.1528	-0.3605	3.0913
ERH	2.0000	3.2082	2.6703	0.3003	0.9876	3.2082
ERI	1.0000	0.0000	2.6157	-0.3082	-0.7317	2.9719
ERK	4.0000	8.6608	2.6324	0.1834	0.8373	2.8869
ERL	3.0000	5.6890	2.6496	0.0032	0.0014	2.8445
ERM	1.0000	0.0000	2.7005	0.0782	0.1737	3.2689
ERN	2.0000	2.7980	2.6754	-0.2333	-0.7788	2.7980
ERP	3.0000	5.9220	2.6165	0.1548	0.6092	2.9610
ERQ	2.0000	3.0071	2.6152	0.0387	0.1168	3.0071
ERS	2.0000	2.7108	2.7428	-0.3468	-1.1698	2.7108
ERT	5.0000	11.6434	2.6254	0.3114	1.6224	2.9109
ERV	6.0000	15.3821	2.6243	0.6060	3.6820	3.0764
ERY	1.0000	0.0000	2.6641	-0.0187	-0.0497	3.1944
ESA	7.0000	15.9043	2.7135	0.1191	0.7103	2.6507
ESD	7.0000	15.8004	2.7061	0.0966	0.5721	2.6334
ESE	6.0000	13.1098	2.7015	0.0148	0.0669	2.6220
ESF	2.0000	2.7990	2.7926	-0.2320	-0.7744	2.7990
ESG	2.0000	2.7581	2.7687	-0.2853	-0.9558	2.7581
ESH	5.0000	11.4999	2.8390	0.2648	1.3690	2.8750
ESI	4.0000	7.9160	2.7083	-0.1396	-0.6592	2.6387
ESK	2.0000	2.5537	2.6791	-0.5511	-1.9294	2.5537
ESL	7.0000	15.0678	2.6704	-0.0623	-0.3974	2.5113
ESM	1.0000	0.0000	2.8767	-0.3552	-0.8483	2.9357
ESN	8.0000	17.2538	2.6663	-0.0647	-0.4411	2.4648
ESP	4.0000	7.8835	2.7038	-0.1537	-0.7252	2.6278
ESQ	3.0000	5.3479	2.7242	-0.2187	-0.8933	2.6739
ESR	4.0000	8.1325	2.7428	-0.0457	-0.2240	2.7108
ESS	11.0000	23.7764	2.6759	-0.0399	-0.3269	2.3776
EST	5.0000	10.3107	2.6858	-0.1220	-0.6456	2.5777
ESV	3.0000	5.4865	2.7603	-0.1285	-0.5260	2.7432
ESW	1.0000	0.0000	3.0883	0.1668	0.3796	3.3369
ESY	3.0000	5.7224	2.8305	0.0250	0.0881	2.8612
ETA	4.0000	8.5523	2.6125	0.1363	0.6170	2.8508
ETD	4.0000	8.5003	2.6104	0.1138	0.5123	2.8334
ETE	2.0000	2.8220	2.6094	-0.2021	-0.6739	2.8220
ETF	2.0000	2.9990	2.6576	0.0282	0.0825	2.9990
ETG	4.0000	8.8744	2.6409	0.2760	1.2787	2.9581
ETH	1.0000	0.0000	2.6946	-0.1739	-0.4100	3.0750
ETI	2.0000	2.8387	2.6109	-0.1804	-0.6013	2.8387
ETK	6.0000	13.7689	2.6116	0.1863	1.0420	2.7538
ETL	2.0000	2.7113	2.6201	-0.3461	-1.1673	2.7113
ETM	2.0000	3.1357	2.7280	0.2060	0.6676	3.1357
ETN	6.0000	13.3243	2.6362	0.0706	0.3822	2.6649
ETP	3.0000	5.6557	2.6099	-0.0184	-0.0849	2.8279
ETQ	1.0000	0.0000	2.6164	-0.4355	-1.0530	2.8740
ETR	3.0000	5.8217	2.6254	0.0896	0.3464	2.9109
ETS	5.0000	10.3107	2.6858	-0.1220	-0.6456	2.5777
ETT	4.0000	8.3331	2.6093	0.0413	0.1770	2.7777
ETV	2.0000	2.9433	2.6356	-0.0443	-0.1538	2.9433
ETY	3.0000	6.1225	2.6874	0.2852	1.1460	3.0612
EVA	1.0000	0.0000	2.6228	-0.2503	-0.5914	3.0163
EVC	2.0000	3.5171	2.8271	0.7023	2.5317	3.5171
EVE	3.0000	5.9751	2.6258	0.1894	0.7496	2.9876
EVG	1.0000	0.0000	2.6322	-0.1106	-0.2622	3.1237
EVH	1.0000	0.0000	2.6726	0.0415	0.0888	3.2406
EVI	2.0000	3.0043	2.6237	0.0350	0.1047	3.0043
EVL	2.0000	2.8769	2.6623	-0.1307	-0.4367	2.8769
EVN	2.0000	2.8304	2.6898	-0.1911	-0.6372	2.8304
EVP	1.0000	0.0000	2.6250	-0.2801	-0.6632	2.9934
EVS	6.0000	13.7162	2.7603	0.1726	0.9631	2.7432
EVT	1.0000	0.0000	2.6356	-0.3453	-0.8236	2.9433
EVW	1.0000	0.0000	2.9320	0.6424	1.6094	3.7025
EVY	1.0000	0.0000	2.6666	0.0235	0.0475	3.2268
EWL	1.0000	0.0000	2.9844	0.3407	0.7976	3.4706
EWN	1.0000	0.0000	3.0151	0.2802	0.6495	3.4241
EWS	1.0000	0.0000	3.0883	0.1668	0.3796	3.3369
EWT	1.0000	0.0000	2.9517	0.4270	1.0159	3.5370
EYA	1.0000	0.0000	2.6677	-0.0969	-0.2302	3.1343
EYE	2.0000	3.1055	2.6734	0.1668	0.5368	3.1055
EYF	1.0000	0.0000	2.6772	0.0961	0.2150	3.2826
EYK	3.0000	6.0746	2.6977	0.2541	1.0159	3.0373
EYL	1.0000	0.0000	2.7207	-0.2782	-0.6587	2.9949
EYM	1.0000	0.0000	2.7308	0.2739	0.6342	3.4192
EYN	1.0000	0.0000	2.7526	-0.3387	-0.8071	2.9484
EYQ	2.0000	3.1575	2.6650	0.2344	0.7628	3.1575
EYR	2.0000	3.1944	2.6641	0.2824	0.9259	3.1944
EYS	4.0000	8.5836	2.8305	0.1499	0.6803	2.8612
EYT	1.0000	0.0000	2.6874	-0.1919	-0.4523	3.0612
EYV	1.0000	0.0000	2.6666	0.0235	0.0475	3.2268
FAD	3.0000	6.1671	2.6382	0.3143	1.2686	3.0835
FAE	2.0000	3.0721	2.6410	0.1233	0.3933	3.0721
FAF	3.0000	6.4983	2.6407	0.5297	2.2323	3.2491
FAG	1.0000	0.0000	2.6330	-0.0007	-0.0082	3.2082
FAI	1.0000	0.0000	2.6370	-0.1560	-0.3680	3.0888
FAK	2.0000	3.0039	2.6671	0.0345	0.1030	3.0039
FAL	2.0000	2.9614	2.6912	-0.0207	-0.0768	2.9614
FAN	2.0000	2.9150	2.7244	-0.0812	-0.2742	2.9150
FAP	2.0000	3.0780	2.6395	0.1309	0.4184	3.0780
FAQ	2.0000	3.1241	2.6314	0.1909	0.6170	3.1241
FAR	2.0000	3.1610	2.6296	0.2389	0.7780	3.1610
FAS	3.0000	5.6555	2.8046	-0.0185	-0.0854	2.8278
FAV	1.0000	0.0000	2.6313	-0.0200	-0.0526	3.1934
FAY	3.0000	6.6226	2.6595	0.6106	2.6264	3.3113
FCA	1.0000	0.0000	2.8134	0.5112	1.2385	3.6017
FCN	2.0000	3.4158	3.0025	0.5704	1.9823	3.4158
FCP	1.0000	0.0000	2.8318	0.4814	1.1585	3.5788
FCQ	1.0000	0.0000	2.7963	0.5414	1.3210	3.6249
FCT	1.0000	0.0000	2.8774	0.4162	0.9880	3.5286
FDA	3.0000	6.1671	2.6382	0.3143	1.2686	3.0835
FDC	1.0000	0.0000	2.8272	0.4887	1.1779	3.5843
FDE	2.0000	3.0548	2.6434	0.1007	0.3193	3.0548
FDF	1.0000	0.0000	2.6494	0.0301	0.0626	3.2318
FDH	2.0000	3.3078	2.6754	0.4299	1.4474	3.3078
FDI	2.0000	3.0715	2.6400	0.1225	0.3907	3.0715
FDK	2.0000	2.9866	2.6667	0.0120	0.0296	2.9866
FDL	1.0000	0.0000	2.6890	-0.3442	-0.8208	2.9441
FDM	1.0000	0.0000	2.7031	0.2079	0.4764	3.3685
FDN	2.0000	2.8976	2.7202	-0.1037	-0.3480	2.8976
FDQ	3.0000	6.2135	2.6358	0.3445	1.3977	3.1068
FDR	2.0000	3.1436	2.6354	0.2164	0.7022	3.1436
FDS	2.0000	2.8105	2.7972	-0.2171	-0.7242	2.8105
FDT	3.0000	6.0210	2.6568	0.2192	0.8718	3.0105
FDY	2.0000	3.2940	2.6699	0.4120	1.3820	3.2940
FEA	4.0000	9.2163	2.6410	0.4243	2.0178	3.0721
FED	2.0000	3.0548	2.6434	0.1007	0.3193	3.0548
FEE	3.0000	6.0867	2.6455	0.2619	1.0486	3.0433
FEF	3.0000	6.4408	2.6557	0.4923	2.0568	3.2204
FEG	1.0000	0.0000	2.6459	-0.0381	-0.0944	3.1795
FEH	1.0000	0.0000	2.6830	0.1140	0.2566	3.2964
FEI	2.0000	3.0600	2.6426	0.1076	0.3418	3.0600
FEK	2.0000	2.9751	2.6669	-0.0029	-0.0189	2.9751
FEL	5.0000	11.7307	2.6879	0.3398	1.7788	2.9327
FEM	1.0000	0.0000	2.7115	0.1930	0.4412	3.3570
FEN	5.0000	11.5448	2.7179	0.2794	1.4477	2.8862
FEP	4.0000	9.1476	2.6444	0.3945	1.8653	3.0492
FEQ	3.0000	6.1906	2.6393	0.3296	1.3338	3.0953
FER	3.0000	6.2644	2.6398	0.3776	1.5410	3.1322
FES	3.0000	5.5980	2.7926	-0.0559	-0.2348	2.7990
FET	4.0000	8.9971	2.6576	0.3293	1.5387	2.9990
FEV	1.0000	0.0000	2.6434	-0.0574	-0.1389	3.1646
FEY	1.0000	0.0000	2.6772	0.0961	0.2150	3.2826
FFA	1.0000	0.0000	2.6407	0.0526	0.1145	3.2491
FFD	1.0000	0.0000	2.6494	0.0301	0.0626	3.2318
FFE	2.0000	3.2204	2.6557	0.3162	1.0425	3.2204
FFL	1.0000	0.0000	2.7387	-0.1288	-0.3044	3.1097
FFN	3.0000	6.1265	2.7848	0.2879	1.1570	3.0632
FFT	1.0000	0.0000	2.6841	-0.0424	-0.1044	3.1761
FFY	1.0000	0.0000	2.6119	0.3264	0.7623	3.4596
FGA	1.0000	0.0000	2.6330	-0.0007	-0.0082	3.2082
FGE	1.0000	0.0000	2.6459	-0.0381	-0.0944	3.1795
FGF	1.0000	0.0000	2.6090	0.1923	0.4395	3.3565
FGG	1.0000	0.0000	2.6089	0.1390	0.3147	3.3156
FGH	1.0000	0.0000	2.6211	0.2911	0.6759	3.4325
FGK	1.0000	0.0000	2.6876	-0.1268	-0.2998	3.1112
FGN	1.0000	0.0000	2.7643	-0.2425	-0.5727	3.0223
FGQ	2.0000	3.2314	2.6246	0.3306	1.0926	3.2314
FGS	1.0000	0.0000	2.8611	-0.3559	-0.8500	2.9351
FGT	2.0000	3.1352	2.6712	0.2053	0.6652	3.1352
FHA	1.0000	0.0000	2.6647	0.1514	0.3437	3.3251
FHC	1.0000	0.0000	2.7219	0.8030	2.1141	3.8259
FHD	1.0000	0.0000	2.6754	0.1289	0.2912	3.3078
FHH	1.0000	0.0000	2.6152	0.4432	1.0579	3.5494
FHI	1.0000	0.0000	2.6720	0.1358	0.3071	3.3131
FHK	2.0000	3.2281	2.7370	0.3263	1.0776	3.2281
FHN	2.0000	3.1392	2.8280	0.2106	0.6829	3.1392
FHQ	1.0000	0.0000	2.6520	0.1816	0.4145	3.3483
FHS	4.0000	9.1561	2.9356	0.3982	1.8841	3.0520
FIA	1.0000	0.0000	2.6370	-0.1560	-0.3680	3.0888
FID	3.0000	6.1430	2.6400	0.2986	1.2022	3.0715
FIF	2.0000	3.2371	2.6466	0.3379	1.1183	3.2371
FII	2.0000	3.0768	2.6390	0.1293	0.4132	3.0768
FIK	5.0000	11.9673	2.6667	0.4168	2.2127	2.9918
FIL	3.0000	5.8988	2.6895	0.1397	0.5480	2.9494
FIM	2.0000	3.3738	2.6994	0.5158	1.7688	3.3738
FIN	4.0000	8.7087	2.7214	0.2042	0.9354	2.9029
FIP	1.0000	0.0000	2.6412	-0.1858	-0.4379	3.0659
FIR	1.0000	0.0000	2.6335	-0.0778	-0.1861	3.1489
FIS	2.0000	2.8157	2.7993	-0.2103	-0.7012	2.8157
FIT	3.0000	6.0315	2.6565	0.2261	0.9000	3.0158
FIV	3.0000	6.3627	2.6360	0.4415	1.8245	3.1813
FIY	3.0000	6.5986	2.6666	0.5949	2.5484	3.2993
FKA	2.0000	3.0039	2.6671	0.0345	0.1030	3.0039
FKD	1.0000	0.0000	2.6667	-0.2890	-0.6850	2.9866
FKE	3.0000	5.9502	2.6669	0.1732	0.6836	2.9751
FKF	2.0000	3.1522	2.7022	0.2274	0.7394	3.1522
FKG	2.0000	3.1112	2.6876	0.1742	0.5615	3.1112
FKH	1.0000	0.0000	2.7370	0.0253	0.0515	3.2281
FKI	1.0000	0.0000	2.6667	-0.2822	-0.6683	2.9918
FKK	2.0000	2.9069	2.6763	-0.0917	-0.3085	2.9069
FKL	3.0000	5.7289	2.6898	0.0292	0.1051	2.8645
FKM	1.0000	0.0000	2.7699	0.1042	0.2339	3.2888
FKN	4.0000	8.4539	2.7115	0.0937	0.4189	2.8180
FKP	5.0000	11.9239	2.6667	0.4027	2.1320	2.9810
FKQ	1.0000	0.0000	2.6690	-0.2363	-0.5578	3.0271
FKR	1.0000	0.0000	2.6750	-0.1883	-0.4439	3.0640
FKS	6.0000	13.6539	2.7712	0.1563	0.8701	2.7308
FKT	4.0000	8.7925	2.6713	0.2405	1.1081	2.9308
FKV	2.0000	3.0964	2.6831	0.1549	0.4975	3.0964
FKY	3.0000	6.4287	2.7300	0.4844	2.0205	3.2143
FLA	1.0000	0.0000	2.6912	-0.3217	-0.7650	2.9614
FLD	3.0000	5.8883	2.6890	0.1329	0.5204	2.9441
FLE	3.0000	5.8654	2.6879	0.1180	0.4604	2.9327
FLF	2.0000	3.1097	2.7387	0.1722	0.5550	3.1097
FLH	1.0000	0.0000	2.7777	-0.0299	-0.0756	3.1857
FLI	3.0000	5.8988	2.6895	0.1397	0.5480	2.9494
FLK	2.0000	2.8645	2.6898	-0.1469	-0.4901	2.8645
FLN	5.0000	11.1022	2.7143	0.1354	0.6849	2.7755
FLP	2.0000	2.9386	2.6884	-0.0505	-0.1739	2.9386
FLQ	3.0000	5.9693	2.6954	0.1856	0.7341	2.9847
FLS	5.0000	10.7534	2.7637	0.0220	0.0982	2.6884
FLV	2.0000	3.0540	2.7155	0.0997	0.3159	3.0540
FMA	1.0000	0.0000	2.6913	0.2304	0.5299	3.3858
FME	1.0000	0.0000	2.7115	0.1930	0.4412	3.3570
FMG	1.0000	0.0000	2.6401	0.3701	0.8709	3.4932
FMI	2.0000	3.3738	2.6994	0.5158	1.7688	3.3738
FMR	1.0000	0.0000	2.6579	0.3086	0.7185	3.4459
FMS	3.0000	6.2255	2.9763	0.3522	1.4312	3.1127
FMT	1.0000	0.0000	2.7478	0.1354	0.3062	3.3128
FNA	2.0000	2.9150	2.7244	-0.0812	-0.2742	2.9150
FND	3.0000	5.7953	2.7202	0.0724	0.2775	2.8976
FNF	2.0000	3.0632	2.7848	0.1118	0.3555	3.0632
FNG	3.0000	6.0446	2.7643	0.2346	0.9352	3.0223
FNH	2.0000	3.1392	2.8280	0.2106	0.6829	3.1392
FNI	3.0000	5.8058	2.7214	0.0793	0.3049	2.9029
FNK	4.0000	8.4539	2.7115	0.0937	0.4189	2.8180
FNL	3.0000	5.5511	2.7143	-0.0865	-0.3570	2.7755
FNM	1.0000	0.0000	2.8656	-0.0115	-0.0330	3.1999
FNN	5.0000	10.9162	2.7240	0.0749	0.3713	2.7291
FNP	4.0000	8.6762	2.7191	0.1901	0.8688	2.8921
FNS	4.0000	7.9256	2.7613	-0.1354	-0.6398	2.6419
FNT	5.0000	11.3677	2.7122	0.2217	1.1389	2.8419
FNV	4.0000	9.0224	2.7575	0.3402	1.5930	3.0075
FNW	1.0000	0.0000	3.1044	0.5106	1.2367	3.6011
FNY	1.0000	0.0000	2.8198	-0.1084	-0.2569	3.1254
FPA	3.0000	6.1559	2.6395	0.3070	1.2378	3.0780
FPC	2.0000	3.5788	2.8318	0.7825	2.8934	3.5788
FPD	1.0000	0.0000	2.6421	-0.1926	-0.4541	3.0607
FPE	2.0000	3.0492	2.6444	0.0935	0.2956	3.0492
FPI	4.0000	9.1977	2.6412	0.4163	1.9764	3.0659
FPK	3.0000	5.9620	2.6667	0.1808	0.7147	2.9810
FPL	4.0000	8.8157	2.6884	0.2506	1.1562	2.9386
FPM	1.0000	0.0000	2.7072	0.2006	0.4592	3.3629
FPN	4.0000	8.6762	2.7191	0.1901	0.8688	2.8921
FPQ	2.0000	3.1012	2.6375	0.1611	0.5181	3.1012
FPR	1.0000	0.0000	2.6375	-0.0919	-0.2188	3.1381
FPS	1.0000	0.0000	2.7949	-0.5254	-1.2930	2.8049
FPT	3.0000	6.0098	2.6571	0.2120	0.8420	3.0049
FPV	1.0000	0.0000	2.6407	-0.0497	-0.1213	3.1705
FPY	2.0000	3.2884	2.6734	0.4047	1.3558	3.2884
FQE	1.0000	0.0000	2.6393	-0.1476	-0.3482	3.0953
FQG	1.0000	0.0000	2.6246	0.0295	0.0614	3.2314
FQH	1.0000	0.0000	2.6520	0.1816	0.4145	3.3483
FQI	1.0000	0.0000	2.6344	-0.1258	-0.2975	3.1120
FQK	2.0000	3.0271	2.6690	0.0647	0.2015	3.0271
FQN	1.0000	0.0000	2.7310	-0.3520	-0.8402	2.9382
FQP	1.0000	0.0000	2.6375	-0.1399	-0.3303	3.1012
FQQ	1.0000	0.0000	2.6270	-0.0799	-0.1910	3.1473
FQR	2.0000	3.1842	2.6234	0.2691	0.8805	3.1842
FQT	1.0000	0.0000	2.6568	-0.2052	-0.4837	3.0510
FQY	1.0000	0.0000	2.6473	0.1637	0.3724	3.3345
FRA	1.0000	0.0000	2.6296	-0.0621	-0.1499	3.1610
FRC	2.0000	3.6618	2.7727	0.8904	3.4201	3.6618
FRD	1.0000	0.0000	2.6354	-0.0847	-0.2020	3.1436
FRE	1.0000	0.0000	2.6398	-0.0996	-0.2365	3.1322
FRF	3.0000	6.6185	2.6183	0.6079	2.6129	3.3092
FRI	1.0000	0.0000	2.6335	-0.0778	-0.1861	3.1489
FRK	1.0000	0.0000	2.6750	-0.1883	-0.4439	3.0640
FRN	4.0000	8.9252	2.7439	0.2981	1.3857	2.9751
FRP	1.0000	0.0000	2.6375	-0.0919	-0.2188	3.1381
FRR	1.0000	0.0000	2.6170	0.0160	0.0303	3.2211
FRS	6.0000	14.4394	2.8343	0.3607	2.0759	2.8879
FRW	1.0000	0.0000	2.8814	0.8306	2.2077	3.8471
FRY	1.0000	0.0000	2.6315	0.2117	0.4854	3.3714
FSC	1.0000	0.0000	3.1139	0.1559	0.3542	3.3286
FSD	4.0000	8.4314	2.7972	0.0839	0.3737	2.8105
FSE	2.0000	2.7990	2.7926	-0.2320	-0.7744	2.7990
FSG	5.0000	11.7405	2.8611	0.3430	1.7965	2.9351
FSI	3.0000	5.6314	2.7993	-0.0342	-0.1479	2.8157
FSK	3.0000	5.4616	2.7712	-0.1447	-0.5915	2.7308
FSL	2.0000	2.6884	2.7637	-0.3760	-1.2734	2.6884
FSN	4.0000	7.9256	2.7613	-0.1354	-0.6398	2.6419
FSP	3.0000	5.6098	2.7949	-0.0483	-0.2043	2.8049
FSQ	2.0000	2.8510	2.8153	-0.1644	-0.5482	2.8510
FSR	1.0000	0.0000	2.8343	-0.4174	-1.0062	2.8879
FSS	6.0000	12.7734	2.7748	-0.0728	-0.4274	2.5547
FST	5.0000	11.0189	2.7775	0.1083	0.5442	2.7547
FSY	2.0000	3.0382	2.9265	0.0792	0.2489	3.0382
FTD	3.0000	6.0210	2.6568	0.2192	0.8718	3.0105
FTE	4.0000	8.9971	2.6576	0.3293	1.5387	2.9990
FTF	2.0000	3.1761	2.6841	0.2586	0.8447	3.1761
FTG	1.0000	0.0000	2.6712	-0.0957	-0.2275	3.1352
FTI	2.0000	3.0158	2.6565	0.0500	0.1534	3.0158
FTN	2.0000	2.8419	2.7122	-0.1762	-0.5874	2.8419
FTQ	2.0000	3.0510	2.6568	0.0959	0.3033	3.0510
FTR	1.0000	0.0000	2.6609	-0.1572	-0.3707	3.0879
FTS	4.0000	8.2642	2.7775	0.0114	0.0392	2.7547
FTT	1.0000	0.0000	2.6648	-0.3304	-0.7865	2.9548
FTV	3.0000	6.2407	2.6674	0.3621	1.4739	3.1203
FTY	1.0000	0.0000	2.7098	0.0385	0.0819	3.2383
FVC	2.0000	3.6942	2.7557	0.9326	3.6398	3.6942
FVH	1.0000	0.0000	2.6249	0.2718	0.6292	3.4176
FVI	2.0000	3.1813	2.6360	0.2654	0.8679	3.1813
FVK	2.0000	3.0964	2.6831	0.1549	0.4975	3.0964
FVN	5.0000	12.0299	2.7575	0.4372	2.3303	3.0075
FVS	3.0000	5.8406	2.8524	0.1019	0.3956	2.9203
FVT	3.0000	6.2407	2.6674	0.3621	1.4739	3.1203
FVV	2.0000	3.2859	2.6108	0.4014	1.3439	3.2859
FVW	1.0000	0.0000	2.8644	0.8728	2.3551	3.8796
FWL	1.0000	0.0000	3.0519	0.5710	1.4035	3.6476
FWN	1.0000	0.0000	3.1044	0.5106	1.2367	3.6011
FYD	1.0000	0.0000	2.6699	0.1110	0.2495	3.2940
FYE	1.0000	0.0000	2.6772	0.0961	0.2150	3.2826
FYG	1.0000	0.0000	2.6179	0.2732	0.6324	3.4187
FYH	2.0000	3.5356	2.6139	0.7263	2.6376	3.5356
FYN	2.0000	3.1254	2.8198	0.1927	0.6229	3.1254
FYP	1.0000	0.0000	2.6734	0.1037	0.2327	3.2884
FYS	1.0000	0.0000	2.9265	-0.2218	-0.5232	3.0382
FYT	2.0000	3.2383	2.7098	0.3395	1.1237	3.2383
GAA	2.0000	3.0599	2.6218	0.1074	0.3413	3.0599
GAD	1.0000	0.0000	2.6246	-0.2161	-0.5097	3.0426
GAE	1.0000	0.0000	2.6270	-0.2310	-0.5451	3.0312
GAG	2.0000	3.1673	2.6241	0.2471	0.8059	3.1673
GAH	4.0000	9.8526	2.6589	0.7003	3.5678	3.2842
GAI	4.0000	9.1436	2.6237	0.3928	1.8566	3.0479
GAK	4.0000	8.8888	2.6501	0.2823	1.3091	2.9629
GAL	6.0000	14.6026	2.6724	0.4032	2.3387	2.9205
GAM	1.0000	0.0000	2.6864	0.1772	0.4040	3.3449
GAN	1.0000	0.0000	2.7036	-0.4354	-1.0528	2.8740
GAQ	1.0000	0.0000	2.6195	-0.1634	-0.3852	3.0831
GAR	1.0000	0.0000	2.6191	-0.1154	-0.2732	3.1200
GAS	7.0000	16.7211	2.7806	0.2962	1.8214	2.7868
GAT	4.0000	8.9607	2.6403	0.3134	1.4609	2.9869
GAV	1.0000	0.0000	2.6219	-0.0732	-0.1755	3.1525
GAY	1.0000	0.0000	2.6534	0.0802	0.1783	3.2704
GCN	2.0000	3.3748	2.9786	0.5172	1.7742	3.3748
GCS	1.0000	0.0000	3.0843	0.1027	0.2303	3.2877
GDA	7.0000	18.2557	2.6246	0.6290	4.1534	3.0426
GDC	1.0000	0.0000	2.8206	0.4355	1.0377	3.5434
GDD	5.0000	12.1012	2.6268	0.4603	2.4658	3.0253
GDF	2.0000	3.1909	2.6404	0.2779	0.9104	3.1909
GDG	1.0000	0.0000	2.6305	-0.0764	-0.1829	3.1500
GDI	2.0000	3.0306	2.6261	0.0692	0.2163	3.0306
GDK	2.0000	2.9456	2.6493	-0.0413	-0.1438	2.9456
GDL	1.0000	0.0000	2.6699	-0.3975	-0.9550	2.9032
GDM	1.0000	0.0000	2.6965	0.1546	0.3512	3.3276
GDN	5.0000	11.4269	2.6994	0.2410	1.2415	2.8567
GDP	1.0000	0.0000	2.6277	-0.2459	-0.5807	3.0197
GDQ	2.0000	3.0658	2.6231	0.1151	0.3665	3.0658
GDR	1.0000	0.0000	2.6240	-0.1379	-0.3257	3.1027
GDS	5.0000	11.0781	2.7732	0.1276	0.6442	2.7695
GDT	2.0000	2.9696	2.6404	-0.0101	-0.0424	2.9696
GDY	1.0000	0.0000	2.6622	0.0577	0.1263	3.2531
GEA	4.0000	9.0935	2.6270	0.3711	1.7468	3.0312
GEC	1.0000	0.0000	2.8289	0.4206	0.9992	3.5320
GED	2.0000	3.0139	2.6288	0.0475	0.1453	3.0139
GEE	2.0000	3.0024	2.6305	0.0326	0.0968	3.0024
GEG	3.0000	6.2771	2.6352	0.3858	1.5771	3.1385
GEK	1.0000	0.0000	2.6493	-0.3572	-0.8531	2.9342
GEM	1.0000	0.0000	2.7038	0.1397	0.3164	3.3161
GEP	2.0000	3.0083	2.6296	0.0402	0.1217	3.0083
GEQ	2.0000	3.0544	2.6261	0.1002	0.3176	3.0544
GER	2.0000	3.0913	2.6277	0.1482	0.4755	3.0913
GES	4.0000	8.2742	2.7687	0.0158	0.0593	2.7581
GET	4.0000	8.8744	2.6409	0.2760	1.2787	2.9581
GFA	4.0000	9.6246	2.6330	0.6014	2.9797	3.2082
GFE	7.0000	19.0767	2.6459	0.8070	5.6294	3.1795
GFG	1.0000	0.0000	2.6089	0.1390	0.3147	3.3156
GFI	2.0000	3.1962	2.6381	0.2847	0.9339	3.1962
GFL	2.0000	3.0688	2.7211	0.1190	0.3792	3.0688
GFP	1.0000	0.0000	2.6431	-0.0304	-0.0768	3.1853
GFR	1.0000	0.0000	2.6150	0.0775	0.1721	3.2683
GFS	1.0000	0.0000	2.8611	-0.3559	-0.8500	2.9351
GFT	1.0000	0.0000	2.6712	-0.0957	-0.2275	3.1352
GFY	1.0000	0.0000	2.6179	0.2732	0.6324	3.4187
GGA	2.0000	3.1673	2.6241	0.2471	0.8059	3.1673
GGD	3.0000	6.3000	2.6305	0.4007	1.6426	3.1500
GGG	1.0000	0.0000	2.6065	0.0858	0.1911	3.2747
GGH	1.0000	0.0000	2.6245	0.2379	0.5477	3.3916
GGI	2.0000	3.1552	2.6284	0.2315	0.7529	3.1552
GGK	1.0000	0.0000	2.6724	-0.1801	-0.4245	3.0703
GGL	1.0000	0.0000	2.7034	-0.2353	-0.5554	3.0279
GGN	6.0000	14.9070	2.7439	0.4824	2.8441	2.9814
GGP	1.0000	0.0000	2.6327	-0.0837	-0.1997	3.1444
GGS	7.0000	17.3652	2.8364	0.4359	2.7488	2.8942
GGT	1.0000	0.0000	2.6576	-0.1489	-0.3514	3.0942
GGY	2.0000	3.3778	2.6207	0.5210	1.7888	3.3778
GHF	1.0000	0.0000	2.6211	0.2911	0.6759	3.4325
GHG	2.0000	3.3916	2.6245	0.5389	1.8584	3.3916
GHH	1.0000	0.0000	2.6275	0.3900	0.9211	3.5085
GHI	1.0000	0.0000	2.6651	0.0825	0.1836	3.2721
GHK	1.0000	0.0000	2.7228	-0.0280	-0.0711	3.1872
GHL	1.0000	0.0000	2.7602	-0.0832	-0.1986	3.1448
GHM	1.0000	0.0000	2.6429	0.4689	1.1253	3.5691
GHN	1.0000	0.0000	2.8072	-0.1437	-0.3391	3.0983
GHQ	3.0000	6.6148	2.6482	0.6055	2.6009	3.3074
GHR	1.0000	0.0000	2.6350	0.1764	0.4021	3.3443
GHS	5.0000	12.0444	2.9097	0.4419	2.3578	3.0111
GHV	1.0000	0.0000	2.6270	0.2186	0.5017	3.3767
GHY	1.0000	0.0000	2.6252	0.3720	0.8758	3.4947
GIA	1.0000	0.0000	2.6237	-0.2093	-0.4934	3.0479
GIC	1.0000	0.0000	2.8170	0.4423	1.0555	3.5487
GID	2.0000	3.0306	2.6261	0.0692	0.2163	3.0306
GIE	3.0000	6.0382	2.6282	0.2304	0.9180	3.0191
GIF	3.0000	6.3923	2.6381	0.4608	1.9120	3.1962
GIG	2.0000	3.1552	2.6284	0.2315	0.7529	3.1552
GII	1.0000	0.0000	2.6252	-0.2249	-0.5307	3.0358
GIK	3.0000	5.9018	2.6495	0.1417	0.5559	2.9509
GIN	2.0000	2.8620	2.7006	-0.1501	-0.5008	2.8620
GIP	1.0000	0.0000	2.6270	-0.2390	-0.5643	3.0250
GIQ	2.0000	3.0711	2.6219	0.1220	0.3890	3.0711
GIS	5.0000	11.0992	2.7754	0.1344	0.6799	2.7748
GIT	1.0000	0.0000	2.6403	-0.3043	-0.7222	2.9748
GIV	1.0000	0.0000	2.6259	-0.0889	-0.2117	3.1404
GIY	1.0000	0.0000	2.6594	0.0646	0.1421	3.2583
GKA	2.0000	2.9629	2.6501	-0.0187	-0.0704	2.9629
GKD	3.0000	5.8913	2.6493	0.1348	0.5283	2.9456
GKE	3.0000	5.8684	2.6493	0.1199	0.4683	2.9342
GKH	1.0000	0.0000	2.7228	-0.0280	-0.0711	3.1872
GKI	2.0000	2.9509	2.6495	-0.0344	-0.1215	2.9509
GKK	3.0000	5.7319	2.6571	0.0312	0.1129	2.8660
GKM	1.0000	0.0000	2.7558	0.0510	0.1108	3.2479
GKN	2.0000	2.7771	2.6898	-0.2606	-0.8713	2.7771
GKP	2.0000	2.9401	2.6492	-0.0485	-0.1675	2.9401
GKQ	1.0000	0.0000	2.6525	-0.2896	-0.6862	2.9862
GKR	3.0000	6.0461	2.6592	0.2356	0.9391	3.0230
GKS	5.0000	10.7595	2.7474	0.0239	0.1083	2.6899
GKT	2.0000	2.8899	2.6527	-0.1138	-0.3811	2.8899
GKY	2.0000	3.1734	2.7158	0.2551	0.8329	3.1734
GLA	3.0000	5.8410	2.6724	0.1022	0.3968	2.9205
GLD	1.0000	0.0000	2.6699	-0.3975	-0.9550	2.9032
GLE	1.0000	0.0000	2.6687	-0.4124	-0.9931	2.8918
GLG	1.0000	0.0000	2.7034	-0.2353	-0.5554	3.0279
GLI	2.0000	2.9085	2.6706	-0.0896	-0.3018	2.9085
GLK	2.0000	2.8235	2.6694	-0.2001	-0.6672	2.8235
GLL	5.0000	11.1244	2.6771	0.1426	0.7226	2.7811
GLM	1.0000	0.0000	2.7953	-0.0042	-0.0164	3.2055
GLN	9.0000	21.8770	2.6922	0.3374	2.3687	2.7346
GLP	3.0000	5.7953	2.6693	0.0724	0.2774	2.8976
GLR	5.0000	11.9225	2.6867	0.4022	2.1292	2.9806
GLS	5.0000	10.5897	2.7399	-0.0313	-0.1760	2.6474
GLT	3.0000	5.6949	2.6676	0.0071	0.0169	2.8475
GLY	1.0000	0.0000	2.7526	-0.1011	-0.2401	3.1310
GMA	2.0000	3.3449	2.6864	0.4782	1.6261	3.3449
GMD	1.0000	0.0000	2.6965	0.1546	0.3512	3.3276
GME	2.0000	3.3161	2.7038	0.4408	1.4871	3.3161
GMH	1.0000	0.0000	2.6429	0.4689	1.1253	3.5691
GML	1.0000	0.0000	2.7953	-0.0042	-0.0164	3.2055
GMN	2.0000	3.1590	2.8443	0.2363	0.7694	3.1590
GMP	2.0000	3.3220	2.7000	0.4484	1.5152	3.3220
GMQ	1.0000	0.0000	2.6743	0.2074	0.4752	3.3681
GMR	1.0000	0.0000	2.6589	0.2553	0.5895	3.4050
GMS	1.0000	0.0000	2.9496	-0.1781	-0.4199	3.0718
GMY	1.0000	0.0000	2.6412	0.4510	1.0782	3.5554
GNA	1.0000	0.0000	2.7036	-0.4354	-1.0528	2.8740
GND	3.0000	5.7134	2.6994	0.0192	0.0649	2.8567
GNE	1.0000	0.0000	2.6970	-0.4729	-1.1512	2.8453
GNF	3.0000	6.0446	2.7643	0.2346	0.9352	3.0223
GNG	2.0000	2.9814	2.7439	0.0053	0.0077	2.9814
GNI	2.0000	2.8620	2.7006	-0.1501	-0.5008	2.8620
GNK	2.0000	2.7771	2.6898	-0.2606	-0.8713	2.7771
GNL	5.0000	10.9385	2.6922	0.0822	0.4087	2.7346
GNM	2.0000	3.1590	2.8443	0.2363	0.7694	3.1590
GNN	2.0000	2.6881	2.7013	-0.3763	-1.2745	2.6881
GNQ	1.0000	0.0000	2.7104	-0.4052	-0.9748	2.8972
GNR	1.0000	0.0000	2.7235	-0.3572	-0.8533	2.9341
GNS	7.0000	15.6057	2.7374	0.0544	0.3138	2.6009
GNV	4.0000	8.8997	2.7371	0.2870	1.3319	2.9666
GNY	2.0000	3.0845	2.7990	0.1394	0.4464	3.0845
GPA	2.0000	3.0370	2.6257	0.0777	0.2438	3.0370
GPC	1.0000	0.0000	2.8246	0.4282	1.0189	3.5378
GPD	2.0000	3.0197	2.6277	0.0551	0.1703	3.0197
GPE	3.0000	6.0166	2.6296	0.2163	0.8599	3.0083
GPH	3.0000	6.5226	2.6711	0.5455	2.3078	3.2613
GPK	3.0000	5.8801	2.6492	0.1276	0.4990	2.9401
GPM	1.0000	0.0000	2.7000	0.1474	0.3342	3.3220
GPN	2.0000	2.8511	2.6982	-0.1642	-0.5475	2.8511
GPP	1.0000	0.0000	2.6286	-0.2531	-0.5982	3.0142
GPQ	2.0000	3.0603	2.6245	0.1079	0.3427	3.0603
GPR	1.0000	0.0000	2.6258	-0.1452	-0.3426	3.0971
GPS	1.0000	0.0000	2.7710	-0.5787	-1.4416	2.7640
GPV	2.0000	3.1296	2.6299	0.1980	0.6409	3.1296
GPY	1.0000	0.0000	2.6653	0.0505	0.1096	3.2475
GQA	1.0000	0.0000	2.6195	-0.1634	-0.3852	3.0831
GQD	1.0000	0.0000	2.6231	-0.1859	-0.4382	3.0658
GQE	1.0000	0.0000	2.6261	-0.2008	-0.4734	3.0544
GQF	2.0000	3.2314	2.6246	0.3306	1.0926	3.2314
GQH	1.0000	0.0000	2.6482	0.1284	0.2900	3.3074
GQI	1.0000	0.0000	2.6219	-0.1791	-0.4221	3.0711
GQK	4.0000	8.9585	2.6525	0.3125	1.4563	2.9862
GQL	2.0000	2.9437	2.6769	-0.0437	-0.1519	2.9437
GQM	2.0000	3.3681	2.6743	0.5084	1.7406	3.3681
GQN	3.0000	5.7945	2.7104	0.0719	0.2754	2.8972
GQP	3.0000	6.1205	2.6245	0.2840	1.1407	3.0603
GQR	3.0000	6.2865	2.6141	0.3919	1.6040	3.1432
GQS	4.0000	8.4302	2.7912	0.0834	0.3712	2.8101
GQT	1.0000	0.0000	2.6415	-0.2584	-0.6108	3.0101
GQY	1.0000	0.0000	2.6431	0.1104	0.2483	3.2936
GRA	1.0000	0.0000	2.6191	-0.1154	-0.2732	3.1200
GRD	1.0000	0.0000	2.6240	-0.1379	-0.3257	3.1027
GRE	1.0000	0.0000	2.6277	-0.1528	-0.3605	3.0913
GRH	1.0000	0.0000	2.6350	0.1764	0.4021	3.3443
GRI	1.0000	0.0000	2.6224	-0.1311	-0.3097	3.1080
GRL	1.0000	0.0000	2.6867	-0.2968	-0.7038	2.9806
GRN	2.0000	2.9341	2.7235	-0.0562	-0.1927	2.9341
GRP	1.0000	0.0000	2.6258	-0.1452	-0.3426	3.0971
GRQ	1.0000	0.0000	2.6141	-0.0852	-0.2032	3.1432
GRS	2.0000	2.8469	2.8099	-0.1697	-0.5656	2.8469
GRT	3.0000	6.0940	2.6464	0.2667	1.0684	3.0470
GSA	2.0000	2.7868	2.7806	-0.2478	-0.8280	2.7868
GSD	2.0000	2.7695	2.7732	-0.2704	-0.9047	2.7695
GSE	3.0000	5.5162	2.7687	-0.1092	-0.4482	2.7581
GSF	3.0000	5.8703	2.8611	0.1212	0.4732	2.9351
GSG	2.0000	2.8942	2.8364	-0.1082	-0.3627	2.8942
GSH	2.0000	3.0111	2.9097	0.0439	0.1337	3.0111
GSI	4.0000	8.3244	2.7754	0.0375	0.1595	2.7748
GSK	6.0000	13.4493	2.7474	0.1031	0.5665	2.6899
GSL	7.0000	15.8846	2.7399	0.1148	0.6840	2.6474
GSM	2.0000	3.0718	2.9496	0.1229	0.3920	3.0718
GSN	10.0000	23.4085	2.7374	0.2093	1.5172	2.6009
GSP	3.0000	5.5279	2.7710	-0.1015	-0.4175	2.7640
GSQ	4.0000	8.4302	2.7912	0.0834	0.3712	2.8101
GSR	3.0000	5.6939	2.8099	0.0064	0.0141	2.8469
GSS	10.0000	22.6238	2.7507	0.0958	0.6782	2.5138
GST	4.0000	8.1414	2.7537	-0.0418	-0.2062	2.7138
GTA	2.0000	2.9869	2.6403	0.0124	0.0310	2.9869
GTF	2.0000	3.1352	2.6712	0.2053	0.6652	3.1352
GTG	1.0000	0.0000	2.6576	-0.1489	-0.3514	3.0942
GTI	1.0000	0.0000	2.6403	-0.3043	-0.7222	2.9748
GTK	2.0000	2.8899	2.6527	-0.1138	-0.3811	2.8899
GTL	4.0000	8.5424	2.6676	0.1321	0.5971	2.8475
GTM	1.0000	0.0000	2.7359	0.0821	0.1827	3.2718
GTN	3.0000	5.6020	2.6909	-0.0534	-0.2245	2.8010
GTQ	1.0000	0.0000	2.6415	-0.2584	-0.6108	3.0101
GTR	4.0000	9.1409	2.6464	0.3916	1.8507	3.0470
GTS	6.0000	13.5690	2.7537	0.1342	0.7438	2.7138
GTT	1.0000	0.0000	2.6469	-0.3837	-0.9198	2.9138
GTV	2.0000	3.0794	2.6535	0.1328	0.4246	3.0794
GVA	1.0000	0.0000	2.6219	-0.0732	-0.1755	3.1525
GVC	1.0000	0.0000	2.7631	0.5784	1.4242	3.6533
GVD	1.0000	0.0000	2.6278	-0.0957	-0.2276	3.1351
GVH	1.0000	0.0000	2.6270	0.2186	0.5017	3.3767
GVI	1.0000	0.0000	2.6259	-0.0889	-0.2117	3.1404
GVK	3.0000	6.1109	2.6678	0.2777	1.1146	3.0555
GVL	4.0000	9.0391	2.6977	0.3475	1.6289	3.0130
GVP	1.0000	0.0000	2.6299	-0.1030	-0.2444	3.1296
GVS	6.0000	14.3968	2.8278	0.3497	2.0083	2.8794
GVT	2.0000	3.0794	2.6535	0.1328	0.4246	3.0794
GVY	1.0000	0.0000	2.6230	0.2006	0.4592	3.3629
GWA	1.0000	0.0000	2.9152	0.6992	1.7806	3.7461
GWF	1.0000	0.0000	2.8578	0.8921	2.4243	3.8944
GWK	1.0000	0.0000	2.9895	0.5730	1.4090	3.6491
GWL	1.0000	0.0000	3.0296	0.5178	1.2563	3.6067
GWP	1.0000	0.0000	2.9303	0.6694	1.6898	3.7232
GWS	2.0000	3.4730	3.1783	0.6449	2.2863	3.4730
GYA	1.0000	0.0000	2.6534	0.0802	0.1783	3.2704
GYD	3.0000	6.5062	2.6622	0.5348	2.2567	3.2531
GYI	2.0000	3.2583	2.6594	0.3656	1.2158	3.2583
GYL	2.0000	3.1310	2.7526	0.1999	0.6470	3.1310
GYN	3.0000	6.1690	2.7990	0.3155	1.2739	3.0845
GYQ	1.0000	0.0000	2.6431	0.1104	0.2483	3.2936
GYR	2.0000	3.3305	2.6304	0.4595	1.5562	3.3305
GYV	1.0000	0.0000	2.6230	0.2006	0.4592	3.3629
HAA	1.0000	0.0000	2.6662	-0.0415	-0.1023	3.1768
HAD	1.0000	0.0000	2.6708	-0.0640	-0.1542	3.1595
HAF	1.0000	0.0000	2.6647	0.1514	0.3437	3.3251
HAG	2.0000	3.2842	2.6589	0.3992	1.3359	3.2842
HAI	1.0000	0.0000	2.6693	-0.0572	-0.1384	3.1648
HAK	1.0000	0.0000	2.7046	-0.1677	-0.3953	3.0798
HAL	2.0000	3.0374	2.7312	0.0782	0.2454	3.0374
HAM	1.0000	0.0000	2.7115	0.3292	0.7693	3.4618
HAN	3.0000	5.9819	2.7670	0.1938	0.7675	2.9909
HAP	1.0000	0.0000	2.6724	-0.0713	-0.1710	3.1539
HAR	1.0000	0.0000	2.6578	0.0367	0.0779	3.2369
HAS	2.0000	2.9037	2.8514	-0.0958	-0.3219	2.9037
HAV	1.0000	0.0000	2.6578	0.0789	0.1752	3.2694
HCE	1.0000	0.0000	2.8627	0.5727	1.4081	3.6489
HCF	1.0000	0.0000	2.7219	0.8030	2.1141	3.8259
HCK	1.0000	0.0000	2.9396	0.4839	1.1650	3.5807
HCV	1.0000	0.0000	2.7558	0.7304	1.8782	3.7702
HDA	3.0000	6.3190	2.6708	0.4131	1.6976	3.1595
HDD	1.0000	0.0000	2.6745	-0.0865	-0.2063	3.1422
HDF	1.0000	0.0000	2.6754	0.1289	0.2912	3.3078
HDH	1.0000	0.0000	2.6993	0.2278	0.5236	3.3838
HDK	2.0000	3.0625	2.7046	0.1108	0.3524	3.0625
HDL	1.0000	0.0000	2.7292	-0.2454	-0.5796	3.0201
HDM	1.0000	0.0000	2.7261	0.3067	0.7140	3.4445
HDN	2.0000	2.9736	2.7629	-0.0048	-0.0252	2.9736
HDR	1.0000	0.0000	2.6650	0.0142	0.0260	3.2196
HDT	2.0000	3.0865	2.6933	0.1420	0.4549	3.0865
HEA	1.0000	0.0000	2.6743	-0.0789	-0.1887	3.1481
HED	3.0000	6.2615	2.6775	0.3757	1.5329	3.1308
HEG	1.0000	0.0000	2.6746	0.0608	0.1334	3.2554
HEH	1.0000	0.0000	2.7085	0.2129	0.4882	3.3723
HEI	3.0000	6.2720	2.6765	0.3825	1.5628	3.1360
HEK	1.0000	0.0000	2.7051	-0.2051	-0.4835	3.0511
HEL	1.0000	0.0000	2.7284	-0.2603	-0.6154	3.0087
HEN	3.0000	5.9243	2.7607	0.1564	0.6152	2.9622
HEP	1.0000	0.0000	2.6788	-0.1087	-0.2577	3.1252
HEQ	3.0000	6.3426	2.6715	0.4284	1.7658	3.1713
HES	3.0000	5.7500	2.8390	0.0429	0.1597	2.8750
HET	1.0000	0.0000	2.6946	-0.1739	-0.4100	3.0750
HEY	1.0000	0.0000	2.7030	0.1949	0.4458	3.3585
HFE	1.0000	0.0000	2.6830	0.1140	0.2566	3.2964
HFG	1.0000	0.0000	2.6211	0.2911	0.6759	3.4325
HFI	1.0000	0.0000	2.6720	0.1358	0.3071	3.3131
HFK	1.0000	0.0000	2.7370	0.0253	0.0515	3.2281
HFL	1.0000	0.0000	2.7777	-0.0299	-0.0756	3.1857
HFM	1.0000	0.0000	2.6269	0.5222	1.2682	3.6101
HFN	1.0000	0.0000	2.8280	-0.0904	-0.2153	3.1392
HFP	1.0000	0.0000	2.6790	0.1217	0.2743	3.3022
HFQ	1.0000	0.0000	2.6520	0.1816	0.4145	3.3483
HFS	1.0000	0.0000	2.9356	-0.2039	-0.4806	3.0520
HFT	1.0000	0.0000	2.7163	0.0564	0.1233	3.2521
HFY	1.0000	0.0000	2.6139	0.4253	1.0113	3.5356
HGA	2.0000	3.2842	2.6589	0.3992	1.3359	3.2842
HGE	1.0000	0.0000	2.6746	0.0608	0.1334	3.2554
HGF	1.0000	0.0000	2.6211	0.2911	0.6759	3.4325
HGG	1.0000	0.0000	2.6245	0.2379	0.5477	3.3916
HGK	1.0000	0.0000	2.7228	-0.0280	-0.0711	3.1872
HGM	1.0000	0.0000	2.6429	0.4689	1.1253	3.5691
HGN	2.0000	3.0983	2.8072	0.1574	0.5057	3.0983
HGP	5.0000	13.0452	2.6711	0.7674	4.4645	3.2613
HGQ	1.0000	0.0000	2.6482	0.1284	0.2900	3.3074
HGS	2.0000	3.0111	2.9097	0.0439	0.1337	3.0111
HGT	1.0000	0.0000	2.7041	0.0032	0.0006	3.2111
HGW	1.0000	0.0000	2.8559	0.9909	2.7985	3.9704
HHA	3.0000	6.8022	2.6863	0.7274	3.2364	3.4011
HHE	1.0000	0.0000	2.7085	0.2129	0.4882	3.3723
HHG	1.0000	0.0000	2.6275	0.3900	0.9211	3.5085
HHR	1.0000	0.0000	2.6486	0.3285	0.7674	3.4612
HHY	2.0000	3.6116	2.6068	0.8251	3.0957	3.6116
HID	1.0000	0.0000	2.6733	-0.0797	-0.1905	3.1475
HIE	1.0000	0.0000	2.6765	-0.0946	-0.2249	3.1360
HIF	1.0000	0.0000	2.6720	0.1358	0.3071	3.3131
HIG	2.0000	3.2721	2.6651	0.3835	1.2796	3.2721
HIK	2.0000	3.0678	2.7045	0.1177	0.3749	3.0678
HIL	2.0000	3.0254	2.7297	0.0625	0.1942	3.0254
HIN	2.0000	2.9789	2.7641	0.0020	-0.0029	2.9789
HIP	1.0000	0.0000	2.6748	-0.0869	-0.2072	3.1419
HIS	2.0000	2.8917	2.8460	-0.1114	-0.3734	2.8917
HIV	3.0000	6.5146	2.6637	0.5403	2.2829	3.2573
HKA	1.0000	0.0000	2.7046	-0.1677	-0.3953	3.0798
HKD	1.0000	0.0000	2.7046	-0.1902	-0.4483	3.0625
HKE	1.0000	0.0000	2.7051	-0.2051	-0.4835	3.0511
HKF	1.0000	0.0000	2.7370	0.0253	0.0515	3.2281
HKH	1.0000	0.0000	2.7714	0.1241	0.2800	3.3041
HKI	1.0000	0.0000	2.7045	-0.1833	-0.4321	3.0678
HKK	2.0000	2.9829	2.7167	0.0072	0.0140	2.9829
HKL	3.0000	5.8809	2.7315	0.1281	0.5010	2.9404
HKM	1.0000	0.0000	2.8045	0.2031	0.4650	3.3648
HKN	2.0000	2.8940	2.7547	-0.1085	-0.3637	2.8940
HKP	2.0000	3.0570	2.7048	0.1036	0.3286	3.0570
HKR	2.0000	3.1399	2.7111	0.2116	0.6861	3.1399
HKS	3.0000	5.6135	2.8169	-0.0458	-0.1945	2.8068
HKT	3.0000	6.0136	2.7109	0.2144	0.8520	3.0068
HKV	3.0000	6.3447	2.7185	0.4298	1.7722	3.1724
HKW	1.0000	0.0000	3.0499	0.7251	1.8613	3.7660
HLA	3.0000	6.0748	2.7312	0.2543	1.0166	3.0374
HLD	3.0000	6.0402	2.7292	0.2317	0.9233	3.0201
HLE	3.0000	6.0173	2.7284	0.2168	0.8619	3.0087
HLG	1.0000	0.0000	2.7602	-0.0832	-0.1986	3.1448
HLI	2.0000	3.0254	2.7297	0.0625	0.1942	3.0254
HLK	1.0000	0.0000	2.7315	-0.3490	-0.8328	2.9404
HLL	3.0000	5.7960	2.7409	0.0729	0.2794	2.8980
HLN	5.0000	11.4061	2.7580	0.2342	1.2054	2.8515
HLP	1.0000	0.0000	2.7288	-0.2527	-0.5970	3.0145
HLQ	1.0000	0.0000	2.7351	-0.1927	-0.4541	3.0606
HLS	4.0000	8.2930	2.8092	0.0239	0.0967	2.7643
HLT	2.0000	2.9644	2.7288	-0.0169	-0.0644	2.9644
HLV	3.0000	6.2599	2.7546	0.3746	1.5283	3.1299
HMA	1.0000	0.0000	2.7115	0.3292	0.7693	3.4618
HME	1.0000	0.0000	2.7362	0.2918	0.6776	3.4330
HMK	1.0000	0.0000	2.8045	0.2031	0.4650	3.3648
HMN	1.0000	0.0000	2.9109	0.0874	0.1949	3.2759
HMQ	1.0000	0.0000	2.6935	0.3594	0.8443	3.4850
HMY	1.0000	0.0000	2.6130	0.6031	1.4946	3.6723
HNA	1.0000	0.0000	2.7670	-0.2833	-0.6711	2.9909
HNC	1.0000	0.0000	3.0528	0.3682	0.8662	3.4917
HNE	2.0000	2.9622	2.7607	-0.0197	-0.0737	2.9622
HNF	1.0000	0.0000	2.8280	-0.0904	-0.2153	3.1392
HNG	2.0000	3.0983	2.8072	0.1574	0.5057	3.0983
HNH	1.0000	0.0000	2.8722	0.0084	0.0127	3.2152
HNI	1.0000	0.0000	2.7641	-0.2990	-0.7093	2.9789
HNK	2.0000	2.8940	2.7547	-0.1085	-0.3637	2.8940
HNL	4.0000	8.5546	2.7580	0.1373	0.6216	2.8515
HNN	3.0000	5.6101	2.7682	-0.0481	-0.2035	2.8050
HNQ	1.0000	0.0000	2.7736	-0.2531	-0.5982	3.0141
HNR	3.0000	6.1021	2.7866	0.2720	1.0904	3.0510
HNS	7.0000	16.3071	2.8065	0.2065	1.2517	2.7178
HNT	2.0000	2.9179	2.7553	-0.0774	-0.2617	2.9179
HNV	2.0000	3.0835	2.8003	0.1381	0.4419	3.0835
HNY	2.0000	3.2014	2.8638	0.2915	0.9573	3.2014
HPD	1.0000	0.0000	2.6759	-0.0938	-0.2231	3.1366
HPE	2.0000	3.1252	2.6788	0.1923	0.6218	3.1252
HPG	3.0000	6.5226	2.6711	0.5455	2.3078	3.2613
HPH	1.0000	0.0000	2.7037	0.2205	0.5063	3.3782
HPI	2.0000	3.1419	2.6748	0.2141	0.6945	3.1419
HPK	1.0000	0.0000	2.7048	-0.1974	-0.4654	3.0570
HPL	2.0000	3.0145	2.7288	0.0484	0.1482	3.0145
HPN	3.0000	5.9361	2.7618	0.1640	0.6462	2.9680
HPQ	1.0000	0.0000	2.6692	-0.0411	-0.1013	3.1772
HPS	1.0000	0.0000	2.8414	-0.4266	-1.0297	2.8809
HPT	1.0000	0.0000	2.6939	-0.1663	-0.3921	3.0809
HQA	1.0000	0.0000	2.6616	-0.0113	-0.0327	3.2000
HQC	1.0000	0.0000	2.8117	0.6403	1.6029	3.7008
HQF	1.0000	0.0000	2.6520	0.1816	0.4145	3.3483
HQH	2.0000	3.4243	2.6703	0.5815	2.0267	3.4243
HQI	2.0000	3.1880	2.6654	0.2741	0.8975	3.1880
HQL	2.0000	3.0606	2.7351	0.1084	0.3443	3.0606
HQM	1.0000	0.0000	2.6935	0.3594	0.8443	3.4850
HQN	2.0000	3.0141	2.7736	0.0479	0.1466	3.0141
HQP	3.0000	6.3543	2.6692	0.4360	1.8001	3.1772
HQQ	1.0000	0.0000	2.6556	0.0189	0.0369	3.2233
HQS	1.0000	0.0000	2.8625	-0.3666	-0.8767	2.9270
HQT	2.0000	3.1270	2.6920	0.1947	0.6297	3.1270
HQV	1.0000	0.0000	2.6480	0.1091	0.2451	3.2926
HRA	1.0000	0.0000	2.6578	0.0367	0.0779	3.2369
HRC	1.0000	0.0000	2.7801	0.6883	1.7471	3.7377
HRD	2.0000	3.2196	2.6650	0.3152	1.0391	3.2196
HRE	1.0000	0.0000	2.6703	-0.0007	-0.0083	3.2082
HRF	1.0000	0.0000	2.6356	0.2296	0.5280	3.3852
HRG	1.0000	0.0000	2.6350	0.1764	0.4021	3.3443
HRI	1.0000	0.0000	2.6627	0.0210	0.0417	3.2249
HRK	1.0000	0.0000	2.7111	-0.0895	-0.2131	3.1399
HRM	1.0000	0.0000	2.6684	0.4074	0.9656	3.5219
HRN	2.0000	3.0510	2.7866	0.0959	0.3034	3.0510
HRQ	1.0000	0.0000	2.6497	0.0669	0.1475	3.2601
HRR	1.0000	0.0000	2.6405	0.1149	0.2586	3.2970
HRS	2.0000	2.9638	2.8820	-0.0176	-0.0666	2.9638
HRT	1.0000	0.0000	2.6950	-0.0583	-0.1411	3.1639
HRY	1.0000	0.0000	2.6452	0.3105	0.7233	3.4474
HSA	3.0000	5.8075	2.8514	0.0803	0.3093	2.9037
HSD	3.0000	5.7729	2.8437	0.0578	0.2192	2.8864
HSE	2.0000	2.8750	2.8390	-0.1332	-0.4449	2.8750
HSF	2.0000	3.0520	2.9356	0.0972	0.3076	3.0520
HSG	5.0000	12.0444	2.9097	0.4419	2.3578	3.0111
HSH	2.0000	3.1280	2.9868	0.1960	0.6341	3.1280
HSI	4.0000	8.6751	2.8460	0.1896	0.8665	2.8917
HSK	4.0000	8.4203	2.8169	0.0791	0.3514	2.8068
HSL	3.0000	5.5287	2.8092	-0.1010	-0.4156	2.7643
HSN	5.0000	10.8714	2.8065	0.0603	0.2960	2.7178
HSP	1.0000	0.0000	2.8414	-0.4266	-1.0297	2.8809
HSQ	2.0000	2.9270	2.8625	-0.0656	-0.2231	2.9270
HSR	5.0000	11.8554	2.8820	0.3804	2.0055	2.9638
HSS	3.0000	5.2613	2.8197	-0.2750	-1.1273	2.6307
HST	5.0000	11.3228	2.8234	0.2072	1.0615	2.8307
HSV	1.0000	0.0000	2.9007	-0.2764	-0.6543	2.9963
HSW	1.0000	0.0000	3.2726	0.4960	1.1973	3.5899
HSY	5.0000	12.4569	2.9773	0.5760	3.1698	3.1142
HTA	1.0000	0.0000	2.6922	-0.1365	-0.3224	3.1038
HTD	1.0000	0.0000	2.6933	-0.1590	-0.3751	3.0865
HTE	1.0000	0.0000	2.6946	-0.1739	-0.4100	3.0750
HTF	1.0000	0.0000	2.7163	0.0564	0.1233	3.2521
HTG	2.0000	3.2111	2.7041	0.3042	1.0009	3.2111
HTH	1.0000	0.0000	2.7477	0.1552	0.3526	3.3280
HTI	2.0000	3.0917	2.6929	0.1488	0.4775	3.0917
HTK	4.0000	9.0204	2.7109	0.3394	1.5886	3.0068
HTL	3.0000	5.9287	2.7288	0.1592	0.6269	2.9644
HTN	1.0000	0.0000	2.7553	-0.3784	-0.9065	2.9179
HTQ	1.0000	0.0000	2.6920	-0.1063	-0.2522	3.1270
HTR	1.0000	0.0000	2.6950	-0.0583	-0.1411	3.1639
HTS	7.0000	16.9842	2.8234	0.3533	2.1932	2.8307
HTT	4.0000	9.0922	2.7035	0.3705	1.7440	3.0307
HTV	1.0000	0.0000	2.7007	-0.0161	-0.0439	3.1963
HTY	2.0000	3.3143	2.7413	0.4383	1.4781	3.3143
HVA	1.0000	0.0000	2.6578	0.0789	0.1752	3.2694
HVD	1.0000	0.0000	2.6664	0.0564	0.1232	3.2520
HVG	1.0000	0.0000	2.6270	0.2186	0.5017	3.3767
HVK	1.0000	0.0000	2.7185	-0.0473	-0.1156	3.1724
HVL	1.0000	0.0000	2.7546	-0.1025	-0.2433	3.1299
HVN	2.0000	3.0835	2.8003	0.1381	0.4419	3.0835
HVP	1.0000	0.0000	2.6693	0.0491	0.1065	3.2465
HVQ	2.0000	3.2926	2.6480	0.4101	1.3752	3.2926
HVR	2.0000	3.3295	2.6359	0.4581	1.5512	3.3295
HVS	2.0000	2.9963	2.9007	0.0246	0.0708	2.9963
HVV	1.0000	0.0000	2.6290	0.1993	0.4560	3.3619
HWT	1.0000	0.0000	3.0224	0.7562	1.9604	3.7900
HYD	1.0000	0.0000	2.6941	0.2098	0.4810	3.3700
HYF	1.0000	0.0000	2.6139	0.4253	1.0113	3.5356
HYH	1.0000	0.0000	2.6068	0.5241	1.2735	3.6116
HYK	2.0000	3.2903	2.7644	0.4072	1.3646	3.2903
HYL	2.0000	3.2479	2.8094	0.3520	1.1677	3.2479
HYN	1.0000	0.0000	2.8638	-0.0095	-0.0286	3.2014
HYR	1.0000	0.0000	2.6452	0.3105	0.7233	3.4474
HYS	4.0000	9.3426	2.9773	0.4791	2.3047	3.1142
HYT	3.0000	6.6285	2.7413	0.6144	2.6455	3.3143
IAA	2.0000	2.9405	2.6067	-0.0479	-0.1655	2.9405
IAD	2.0000	2.9232	2.6069	-0.0704	-0.2391	2.9232
IAE	2.0000	2.9118	2.6074	-0.0853	-0.2878	2.9118
IAF	2.0000	3.0888	2.6370	0.1450	0.4649	3.0888
IAG	2.0000	3.0479	2.6237	0.0918	0.2899	3.0479
IAI	3.0000	5.8569	2.6067	0.1125	0.4383	2.9285
IAK	1.0000	0.0000	2.6192	-0.4751	-1.1572	2.8435
IAL	4.0000	8.4033	2.6341	0.0717	0.3174	2.8011
IAN	5.0000	11.0185	2.6574	0.1082	0.5435	2.7546
IAP	1.0000	0.0000	2.6071	-0.3787	-0.9073	2.9176
IAS	5.0000	10.6697	2.7203	-0.0053	-0.0420	2.6674
IAT	1.0000	0.0000	2.6134	-0.4440	-1.0750	2.8675
IAV	1.0000	0.0000	2.6197	-0.2286	-0.5393	3.0330
IAW	1.0000	0.0000	2.9269	0.5438	1.3276	3.6267
IAY	3.0000	6.3020	2.6628	0.4020	1.6484	3.1510
ICD	1.0000	0.0000	2.8304	0.2801	0.6492	3.4240
ICN	3.0000	6.5109	2.9280	0.5379	2.2712	3.2554
ICT	1.0000	0.0000	2.8527	0.2076	0.4757	3.3683
ICV	1.0000	0.0000	2.8160	0.4230	1.0055	3.5338
IDC	1.0000	0.0000	2.8304	0.2801	0.6492	3.4240
IDD	5.0000	11.6236	2.6066	0.3050	1.5870	2.9059
IDE	1.0000	0.0000	2.6069	-0.4089	-0.9842	2.8944
IDG	1.0000	0.0000	2.6261	-0.2318	-0.5470	3.0306
IDH	1.0000	0.0000	2.6733	-0.0797	-0.1905	3.1475
IDI	1.0000	0.0000	2.6066	-0.3871	-0.9287	2.9112
IDK	5.0000	11.3049	2.6168	0.2013	1.0307	2.8262
IDL	5.0000	11.1352	2.6305	0.1461	0.7409	2.7838
IDM	3.0000	6.4163	2.7048	0.4764	1.9834	3.2082
IDN	4.0000	8.2119	2.6524	-0.0113	-0.0652	2.7373
IDP	2.0000	2.9003	2.6067	-0.1002	-0.3366	2.9003
IDQ	3.0000	5.8928	2.6086	0.1359	0.5324	2.9464
IDR	3.0000	5.9666	2.6142	0.1838	0.7270	2.9833
IDS	5.0000	10.6005	2.7129	-0.0278	-0.1580	2.6501
IDT	4.0000	8.5505	2.6116	0.1356	0.6134	2.8502
IDV	2.0000	3.0157	2.6218	0.0499	0.1533	3.0157
IDY	1.0000	0.0000	2.6667	-0.0976	-0.2320	3.1337
IEA	2.0000	2.9118	2.6074	-0.0853	-0.2878	2.9118
IEC	2.0000	3.4126	2.8341	0.5662	1.9658	3.4126
IED	2.0000	2.8944	2.6069	-0.1079	-0.3616	2.8944
IEE	2.0000	2.8830	2.6069	-0.1228	-0.4106	2.8830
IEH	3.0000	6.2720	2.6765	0.3825	1.5628	3.1360
IEI	4.0000	8.6991	2.6069	0.2000	0.9157	2.8997
IEK	2.0000	2.8148	2.6156	-0.2115	-0.7054	2.8148
IEM	1.0000	0.0000	2.7083	-0.0156	-0.0426	3.1967
IEN	6.0000	13.6293	2.6495	0.1499	0.8334	2.7259
IEP	3.0000	5.7777	2.6068	0.0610	0.2319	2.8889
IEQ	3.0000	5.8699	2.6095	0.1210	0.4724	2.9350
IER	2.0000	2.9719	2.6157	-0.0071	-0.0327	2.9719
IES	1.0000	0.0000	2.7083	-0.7417	-1.9325	2.6387
IET	3.0000	5.6774	2.6109	-0.0043	-0.0286	2.8387
IEV	2.0000	3.0043	2.6237	0.0350	0.1047	3.0043
IEY	1.0000	0.0000	2.6697	-0.1125	-0.2666	3.1222
IFA	2.0000	3.0888	2.6370	0.1450	0.4649	3.0888
IFC	1.0000	0.0000	2.8229	0.4956	1.1962	3.5896
IFD	2.0000	3.0715	2.6400	0.1225	0.3907	3.0715
IFE	1.0000	0.0000	2.6426	-0.1934	-0.4559	3.0600
IFG	2.0000	3.1962	2.6381	0.2847	0.9339	3.1962
IFH	1.0000	0.0000	2.6720	0.1358	0.3071	3.3131
IFL	2.0000	2.9494	2.6895	-0.0364	-0.1279	2.9494
IFM	1.0000	0.0000	2.6994	0.2147	0.4926	3.3738
IFN	5.0000	11.6116	2.7214	0.3011	1.5659	2.9029
IFP	1.0000	0.0000	2.6412	-0.1858	-0.4379	3.0659
IFR	1.0000	0.0000	2.6335	-0.0778	-0.1861	3.1489
IFS	5.0000	11.2629	2.7993	0.1877	0.9586	2.8157
IFT	4.0000	9.0473	2.6565	0.3510	1.6465	3.0158
IFV	2.0000	3.1813	2.6360	0.2654	0.8679	3.1813
IFY	1.0000	0.0000	2.6666	0.1178	0.2654	3.2993
IGA	2.0000	3.0479	2.6237	0.0918	0.2899	3.0479
IGD	1.0000	0.0000	2.6261	-0.2318	-0.5470	3.0306
IGE	2.0000	3.0191	2.6282	0.0544	0.1677	3.0191
IGG	1.0000	0.0000	2.6284	-0.0696	-0.1671	3.1552
IGH	1.0000	0.0000	2.6651	0.0825	0.1836	3.2721
IGI	3.0000	6.0717	2.6252	0.2522	1.0080	3.0358
IGK	3.0000	5.9018	2.6495	0.1417	0.5559	2.9509
IGL	1.0000	0.0000	2.6706	-0.3906	-0.9375	2.9085
IGM	1.0000	0.0000	2.6933	0.1615	0.3672	3.3328
IGN	2.0000	2.8620	2.7006	-0.1501	-0.5008	2.8620
IGP	3.0000	6.0500	2.6270	0.2381	0.9495	3.0250
IGQ	3.0000	6.1422	2.6219	0.2981	1.2000	3.0711
IGR	1.0000	0.0000	2.6224	-0.1311	-0.3097	3.1080
IGS	4.0000	8.3244	2.7754	0.0375	0.1595	2.7748
IGT	2.0000	2.9748	2.6403	-0.0033	-0.0201	2.9748
IGV	1.0000	0.0000	2.6259	-0.0889	-0.2117	3.1404
IGW	1.0000	0.0000	2.9230	0.6835	1.7325	3.7341
IGY	1.0000	0.0000	2.6594	0.0646	0.1421	3.2583
IHE	2.0000	3.1360	2.6765	0.2064	0.6689	3.1360
IHI	1.0000	0.0000	2.6720	-0.0728	-0.1746	3.1527
IHK	3.0000	6.1356	2.7045	0.2938	1.1820	3.0678
IHL	4.0000	9.0761	2.7297	0.3635	1.7089	3.0254
IHN	1.0000	0.0000	2.7641	-0.2990	-0.7093	2.9789
IHP	1.0000	0.0000	2.6748	-0.0869	-0.2072	3.1419
IHR	1.0000	0.0000	2.6627	0.0210	0.0417	3.2249
IHS	6.0000	14.4585	2.8460	0.3657	2.1064	2.8917
IHT	1.0000	0.0000	2.6929	-0.1522	-0.3590	3.0917
IHV	1.0000	0.0000	2.6637	0.0632	0.1390	3.2573
IHY	1.0000	0.0000	2.6901	0.2167	0.4972	3.3753
IIA	1.0000	0.0000	2.6067	-0.3646	-0.8718	2.9285
IIC	2.0000	3.4293	2.8288	0.5880	2.0527	3.4293
IID	2.0000	2.9112	2.6066	-0.0861	-0.2904	2.9112
IIE	3.0000	5.7994	2.6069	0.0751	0.2883	2.8997
IIF	1.0000	0.0000	2.6390	-0.1717	-0.4047	3.0768
IIG	1.0000	0.0000	2.6252	-0.2249	-0.5307	3.0358
III	1.0000	0.0000	2.6065	-0.3803	-0.9113	2.9164
IIK	6.0000	14.1574	2.6174	0.2874	1.6334	2.8315
IIL	6.0000	13.9453	2.6315	0.2322	1.3083	2.7891
IIM	1.0000	0.0000	2.7033	0.0061	0.0074	3.2134
IIN	3.0000	5.4851	2.6539	-0.1294	-0.5295	2.7426
IIP	2.0000	2.9056	2.6067	-0.0934	-0.3141	2.9056
IIQ	2.0000	2.9517	2.6083	-0.0334	-0.1182	2.9517
IIR	1.0000	0.0000	2.6136	-0.2864	-0.6786	2.9886
IIS	3.0000	5.3108	2.7151	-0.2428	-0.9931	2.6554
IIT	1.0000	0.0000	2.6121	-0.4596	-1.1162	2.8554
IIV	1.0000	0.0000	2.6211	-0.2442	-0.5768	3.0210
IIY	1.0000	0.0000	2.6654	-0.0908	-0.2161	3.1389
IKA	1.0000	0.0000	2.6192	-0.4751	-1.1572	2.8435
IKC	4.0000	10.0330	2.8654	0.7785	4.0659	3.3443
IKD	1.0000	0.0000	2.6168	-0.4976	-1.2175	2.8262
IKE	4.0000	8.4443	2.6156	0.0895	0.3996	2.8148
IKF	1.0000	0.0000	2.6667	-0.2822	-0.6683	2.9918
IKI	9.0000	22.6519	2.6174	0.4635	3.3329	2.8315
IKK	6.0000	13.7328	2.6163	0.1769	0.9879	2.7466
IKL	3.0000	5.4082	2.6238	-0.1794	-0.7324	2.7041
IKM	1.0000	0.0000	2.7383	-0.1044	-0.2476	3.1285
IKN	7.0000	15.9458	2.6387	0.1281	0.7657	2.6576
IKP	5.0000	11.2826	2.6162	0.1941	0.9924	2.8206
IKQ	3.0000	5.7335	2.6236	0.0322	0.1169	2.8667
IKR	7.0000	17.4218	2.6332	0.4482	2.8333	2.9036
IKS	2.0000	2.5705	2.6862	-0.5294	-1.8442	2.5705
IKT	3.0000	5.5410	2.6145	-0.0930	-0.3834	2.7705
IKV	2.0000	2.9361	2.6439	-0.0537	-0.1845	2.9361
IKW	1.0000	0.0000	2.9623	0.4176	0.9917	3.5297
IKY	2.0000	3.0540	2.6972	0.0997	0.3160	3.0540
ILA	1.0000	0.0000	2.6341	-0.5303	-1.3065	2.8011
ILD	3.0000	5.5676	2.6305	-0.0757	-0.3140	2.7838
ILE	4.0000	8.3170	2.6285	0.0343	0.1448	2.7723
ILF	4.0000	8.8482	2.6895	0.2647	1.2239	2.9494
ILH	2.0000	3.0254	2.7297	0.0625	0.1942	3.0254
ILI	5.0000	11.1562	2.6315	0.1530	0.7767	2.7891
ILK	6.0000	13.5206	2.6238	0.1217	0.6720	2.7041
ILL	3.0000	5.3234	2.6277	-0.2346	-0.9591	2.6617
ILN	3.0000	5.2304	2.6384	-0.2951	-1.2120	2.6152
ILP	5.0000	11.1129	2.6295	0.1389	0.7031	2.7782
ILQ	1.0000	0.0000	2.6401	-0.5001	-1.2242	2.8243
ILR	3.0000	5.7224	2.6518	0.0250	0.0882	2.8612
ILS	9.0000	20.2242	2.6778	0.0686	0.4547	2.5280
ILT	4.0000	8.1842	2.6240	-0.0233	-0.1206	2.7281
ILV	3.0000	5.7873	2.6643	0.0672	0.2566	2.8936
ILY	1.0000	0.0000	2.7221	-0.2565	-0.6062	3.0116
IMA	2.0000	3.2255	2.7003	0.3228	1.0656	3.2255
IME	1.0000	0.0000	2.7083	-0.0156	-0.0426	3.1967
IMF	1.0000	0.0000	2.6994	0.2147	0.4926	3.3738
IMG	1.0000	0.0000	2.6933	0.1615	0.3672	3.3328
IMN	2.0000	3.0396	2.8003	0.0810	0.2546	3.0396
IMQ	2.0000	3.2487	2.6957	0.3530	1.1713	3.2487
IMT	3.0000	6.3049	2.7260	0.4039	1.6567	3.1524
INA	5.0000	11.0185	2.6574	0.1082	0.5435	2.7546
INC	1.0000	0.0000	2.9280	0.0608	0.1334	3.2554
IND	4.0000	8.2119	2.6524	-0.0113	-0.0652	2.7373
INE	3.0000	5.4517	2.6495	-0.1511	-0.6175	2.7259
INF	1.0000	0.0000	2.7214	-0.3979	-0.9560	2.9029
ING	2.0000	2.8620	2.7006	-0.1501	-0.5008	2.8620
INH	2.0000	2.9789	2.7641	0.0020	-0.0029	2.9789
INI	2.0000	2.7426	2.6539	-0.3054	-1.0254	2.7426
INK	7.0000	15.9458	2.6387	0.1281	0.7657	2.6576
INL	5.0000	10.4608	2.6384	-0.0732	-0.3924	2.6152
INM	2.0000	3.0396	2.8003	0.0810	0.2546	3.0396
INN	4.0000	7.7062	2.6442	-0.2306	-1.0885	2.5687
INP	5.0000	10.9269	2.6510	0.0784	0.3893	2.7317
INQ	2.0000	2.7778	2.6650	-0.2596	-0.8678	2.7778
INR	2.0000	2.8147	2.6792	-0.2116	-0.7056	2.8147
INS	7.0000	14.8892	2.6740	-0.1010	-0.6346	2.4815
INT	9.0000	21.4526	2.6412	0.2684	1.8631	2.6816
INV	4.0000	8.5414	2.6935	0.1316	0.5951	2.8471
INY	3.0000	5.9302	2.7560	0.1602	0.6307	2.9651
IPA	3.0000	5.8353	2.6071	0.0984	0.3817	2.9176
IPC	1.0000	0.0000	2.8321	0.2728	0.6316	3.4184
IPD	3.0000	5.8006	2.6067	0.0759	0.2914	2.9003
IPE	2.0000	2.8889	2.6068	-0.1151	-0.3855	2.8889
IPG	3.0000	6.0500	2.6270	0.2381	0.9495	3.0250
IPH	3.0000	6.2838	2.6748	0.3902	1.5963	3.1419
IPI	1.0000	0.0000	2.6067	-0.3944	-0.9471	2.9056
IPK	2.0000	2.8206	2.6162	-0.2039	-0.6797	2.8206
IPL	3.0000	5.5564	2.6295	-0.0830	-0.3431	2.7782
IPM	2.0000	3.2026	2.7064	0.2930	0.9625	3.2026
IPN	8.0000	19.1221	2.6510	0.2825	1.8529	2.7317
IPQ	1.0000	0.0000	2.6090	-0.3485	-0.8315	2.9408
IPR	5.0000	11.9109	2.6149	0.3984	2.1078	2.9777
IPS	7.0000	15.8673	2.7106	0.1111	0.6609	2.6445
IPT	7.0000	17.0675	2.6112	0.3713	2.3128	2.8446
IPV	1.0000	0.0000	2.6227	-0.2583	-0.6107	3.0102
IPY	2.0000	3.1281	2.6681	0.1961	0.6345	3.1281
IQA	1.0000	0.0000	2.6079	-0.3187	-0.7577	2.9637
IQC	1.0000	0.0000	2.8206	0.3328	0.7781	3.4645
IQD	1.0000	0.0000	2.6086	-0.3413	-0.8134	2.9464
IQF	1.0000	0.0000	2.6344	-0.1258	-0.2975	3.1120
IQG	2.0000	3.0711	2.6219	0.1220	0.3890	3.0711
IQI	2.0000	2.9517	2.6083	-0.0334	-0.1182	2.9517
IQK	4.0000	8.6002	2.6236	0.1571	0.7142	2.8667
IQL	5.0000	11.2973	2.6401	0.1989	1.0176	2.8243
IQM	1.0000	0.0000	2.6957	0.0520	0.1131	3.2487
IQN	5.0000	11.1113	2.6650	0.1384	0.7005	2.7778
IQP	2.0000	2.9408	2.6090	-0.0475	-0.1642	2.9408
IQQ	2.0000	2.9869	2.6084	0.0125	0.0312	2.9869
IQR	2.0000	3.0238	2.6121	0.0605	0.1877	3.0238
IQS	5.0000	10.7626	2.7310	0.0249	0.1135	2.6906
IQT	3.0000	5.7814	2.6170	0.0633	0.2413	2.8907
IQV	3.0000	6.1125	2.6183	0.2788	1.1188	3.0563
IRA	1.0000	0.0000	2.6127	-0.2707	-0.6406	3.0006
IRD	1.0000	0.0000	2.6142	-0.2933	-0.6953	2.9833
IRH	2.0000	3.2249	2.6627	0.3221	1.0629	3.2249
IRI	1.0000	0.0000	2.6136	-0.2864	-0.6786	2.9886
IRK	4.0000	8.7109	2.6332	0.2051	0.9399	2.9036
IRL	2.0000	2.8612	2.6518	-0.1511	-0.5041	2.8612
IRN	2.0000	2.8147	2.6792	-0.2116	-0.7056	2.8147
IRP	3.0000	5.9555	2.6149	0.1766	0.6974	2.9777
IRQ	3.0000	6.0477	2.6121	0.2366	0.9433	3.0238
IRR	1.0000	0.0000	2.6144	-0.1926	-0.4539	3.0607
IRS	5.0000	10.9101	2.7495	0.0729	0.3610	2.7275
IRT	1.0000	0.0000	2.6253	-0.3658	-0.8747	2.9276
IRV	3.0000	6.1863	2.6193	0.3267	1.3218	3.0931
IRY	2.0000	3.2111	2.6567	0.3041	1.0007	3.2111
ISA	3.0000	5.3349	2.7203	-0.2271	-0.9282	2.6674
ISC	2.0000	3.1682	3.0104	0.2484	0.8100	3.1682
ISD	2.0000	2.6501	2.7129	-0.4257	-1.4533	2.6501
ISE	10.0000	23.7480	2.7083	0.2583	1.8873	2.6387
ISF	4.0000	8.4472	2.7993	0.0908	0.4054	2.8157
ISG	4.0000	8.3244	2.7754	0.0375	0.1595	2.7748
ISH	2.0000	2.8917	2.8460	-0.1114	-0.3734	2.8917
ISI	6.0000	13.2769	2.7151	0.0582	0.3124	2.6554
ISK	3.0000	5.1409	2.6862	-0.3533	-1.4610	2.5705
ISL	6.0000	12.6401	2.6778	-0.1075	-0.6242	2.5280
ISM	2.0000	2.9524	2.8839	-0.0325	-0.1152	2.9524
ISN	10.0000	22.3338	2.6740	0.0539	0.3718	2.4815
ISP	4.0000	7.9336	2.7106	-0.1319	-0.6236	2.6445
ISQ	5.0000	10.7626	2.7310	0.0249	0.1135	2.6906
ISR	4.0000	8.1826	2.7495	-0.0240	-0.1238	2.7275
ISS	9.0000	19.1548	2.6843	-0.1053	-0.7495	2.3943
IST	4.0000	7.7832	2.6928	-0.1972	-0.9299	2.5944
ISV	6.0000	13.7998	2.7670	0.1943	1.0884	2.7600
ISW	1.0000	0.0000	3.0976	0.1885	0.4307	3.3536
ISY	3.0000	5.7558	2.8374	0.0467	0.1749	2.8779
ITA	2.0000	2.8675	2.6134	-0.1429	-0.4772	2.8675
ITC	2.0000	3.3683	2.8527	0.5086	1.7415	3.3683
ITD	3.0000	5.7003	2.6116	0.0106	0.0308	2.8502
ITE	2.0000	2.8387	2.6109	-0.1804	-0.6013	2.8387
ITF	2.0000	3.0158	2.6565	0.0500	0.1534	3.0158
ITG	1.0000	0.0000	2.6403	-0.3043	-0.7222	2.9748
ITH	1.0000	0.0000	2.6929	-0.1522	-0.3590	3.0917
ITI	1.0000	0.0000	2.6121	-0.4596	-1.1162	2.8554
ITK	2.0000	2.7705	2.6145	-0.2691	-0.9004	2.7705
ITL	3.0000	5.4561	2.6240	-0.1482	-0.6059	2.7281
ITN	4.0000	8.0447	2.6412	-0.0838	-0.3998	2.6816
ITP	7.0000	17.0675	2.6112	0.3713	2.3128	2.8446
ITQ	8.0000	20.2348	2.6170	0.4893	3.3364	2.8907
ITR	4.0000	8.7827	2.6253	0.2363	1.0878	2.9276
ITS	5.0000	10.3776	2.6928	-0.1003	-0.5327	2.5944
ITT	5.0000	11.1777	2.6117	0.1600	0.8132	2.7944
ITY	5.0000	12.3118	2.6858	0.5288	2.8765	3.0779
IVA	1.0000	0.0000	2.6197	-0.2286	-0.5393	3.0330
IVD	1.0000	0.0000	2.6218	-0.2511	-0.5932	3.0157
IVE	3.0000	6.0086	2.6237	0.2111	0.8385	3.0043
IVF	1.0000	0.0000	2.6360	-0.0356	-0.0888	3.1813
IVK	3.0000	5.8721	2.6439	0.1224	0.4781	2.9361
IVL	2.0000	2.8936	2.6643	-0.1089	-0.3651	2.8936
IVM	1.0000	0.0000	2.6922	0.1422	0.3221	3.3180
IVN	5.0000	11.3886	2.6935	0.2285	1.1751	2.8471
IVP	4.0000	9.0305	2.6227	0.3437	1.6102	3.0102
IVQ	1.0000	0.0000	2.6183	-0.1984	-0.4676	3.0563
IVR	1.0000	0.0000	2.6193	-0.1504	-0.3548	3.0931
IVS	3.0000	5.5199	2.7670	-0.1067	-0.4384	2.7600
IVT	7.0000	17.7600	2.6351	0.5215	3.3507	2.9600
IVV	2.0000	3.1256	2.6232	0.1928	0.6235	3.1256
IWA	1.0000	0.0000	2.9269	0.5438	1.3276	3.6267
IWL	2.0000	3.4873	2.9872	0.6635	2.3645	3.4873
IWQ	1.0000	0.0000	2.9229	0.5740	1.4119	3.6499
IWS	2.0000	3.3536	3.0976	0.4896	1.6690	3.3536
[truncated: 3,234 more rows]
