# Supplementary material for: Evaluating deterministic motif significance measures in protein databases
Source: Algorithms Mol Biol. 2007 Dec 24;2:16. doi: 10.1186/1748-7188-2-16 (PMC2254621; doi:10.1186/1748-7188-2-16)
Supplement: Additional File 2 — Scripts and Datasets. This file contains the sequence datasets (synthetic and real) and the evaluated motifs. This data is separated according to the tables where it is presented and discussed. It also contains script programs (in perl language) developed for this work. [file 1748-7188-2-16-S2.zip › Scripts_and_Datasets/datasets/Table 4/80%/Motifs/score_TKYEETGAFK_s80_mlen_10_planted_syn5_len300_num50.txt]

Motif	Supp	IG	Pratt	LogOdds	Zscore	Info
AAANRLGASG	1.0000	0.0000	0.9591	8.2040	12461.1225	9.5145
AADEENNLNI	1.0000	0.0000	0.9072	7.6132	6312.2287	9.0604
AADLNHYFLN	1.0000	0.0000	0.9813	8.4676	16879.1853	9.7171
AADNQIHKRK	1.0000	0.0000	0.9352	8.5318	18173.5391	9.7664
AAEIELDSQG	1.0000	0.0000	0.9322	8.1124	11213.7257	9.4441
AAFNSFYEDS	1.0000	0.0000	1.0049	8.1898	12259.5373	9.5036
AAGQSIDDKN	1.0000	0.0000	0.9381	8.0055	9914.9203	9.3619
AAGRKKSERI	1.0000	0.0000	0.9427	8.2552	13217.3717	9.5538
AAGRSKSYQK	1.0000	0.0000	0.9934	8.1826	12158.3248	9.4981
AAHQGSRSLS	1.0000	0.0000	1.0236	8.0157	10032.4413	9.3698
AAIENYVELG	1.0000	0.0000	0.9355	8.5721	19036.8090	9.7974
AAKFVKILSE	1.0000	0.0000	0.9442	8.0505	10442.2357	9.3965
AAKQLYGAGE	1.0000	0.0000	0.9202	8.7481	23313.6170	9.9327
AAKVQPLAGE	1.0000	0.0000	0.9033	8.5213	17955.5881	9.7584
AALEQPPKKE	1.0000	0.0000	0.8909	8.0893	10919.8022	9.4263
AALIDNSVAS	1.0000	0.0000	0.9586	7.6591	6654.2370	9.0957
AALNGLTRKD	1.0000	0.0000	0.9155	7.9605	9415.0060	9.3273
AALQNQIASA	1.0000	0.0000	0.9405	7.9924	9766.7466	9.3518
AALSGNTLNG	1.0000	0.0000	0.9422	7.5906	6149.7773	9.0430
AALTHENWQE	1.0000	0.0000	1.0231	9.1943	38969.6715	10.2757
AAMINLKING	1.0000	0.0000	0.9599	8.3315	14432.2398	9.6125
AAMVPQNWGV	1.0000	0.0000	1.0320	9.9986	98371.8886	10.8939
AANDGTGTKL	1.0000	0.0000	0.9119	8.0601	10558.5864	9.4039
AANFPKPKKE	1.0000	0.0000	0.9076	8.0636	10601.6217	9.4066
AANMRYTDDM	1.0000	0.0000	0.9904	9.3445	46326.8832	10.3911
AANQAKYLIY	1.0000	0.0000	0.9494	8.6161	20027.8427	9.8313
AANQLSKHIA	1.0000	0.0000	0.9673	8.1124	11213.6973	9.4441
AANRLGASGS	1.0000	0.0000	0.9786	7.8701	8484.1563	9.2578
AAPGTSSSIL	1.0000	0.0000	0.9637	7.4683	5342.2266	8.9490
AAPILYRNIN	1.0000	0.0000	0.9416	8.3162	14179.7459	9.6007
AAPTIKLGTI	1.0000	0.0000	0.8946	8.2108	12558.4541	9.5197
AAQLILLIAR	1.0000	0.0000	0.9092	8.2145	12613.2391	9.5226
AAQPKDTNPL	1.0000	0.0000	0.9012	7.9830	9661.8308	9.3446
AARIDAKEEW	1.0000	0.0000	0.9691	9.2676	42400.2685	10.3320
AARIEVVLDD	1.0000	0.0000	0.9014	8.6531	20898.3656	9.8597
AARSRCSNLL	1.0000	0.0000	1.0376	8.2041	12462.3445	9.5146
AASASGNRIR	1.0000	0.0000	0.9820	8.0436	10359.7650	9.3912
AASEDDTNTK	1.0000	0.0000	0.9148	7.6256	6402.5979	9.0699
AASKMVDLLD	1.0000	0.0000	0.9761	8.2321	12871.4826	9.5361
AASSVLTKTL	1.0000	0.0000	0.9391	7.4108	5000.0068	8.9048
AAVNYFSDLW	1.0000	0.0000	1.0779	9.1928	38902.4526	10.2745
AAYMEHNSDY	1.0000	0.0000	1.0537	9.1682	37816.8391	10.2556
AAYRQARFEN	1.0000	0.0000	0.9288	8.9723	30178.4850	10.1050
ACAFSQHFKP	1.0000	0.0000	1.0518	9.4340	51350.4528	10.4599
ACGAKHNFFN	1.0000	0.0000	1.0409	9.3685	47623.5699	10.4096
ACGTKKSEHD	1.0000	0.0000	1.0315	8.8796	27125.3354	10.0338
ACIKHSCGNR	1.0000	0.0000	1.1347	9.6998	69734.4588	10.6642
ACLNLEVLSD	1.0000	0.0000	1.0065	8.1817	12145.8649	9.4974
ACNNRLAPSG	1.0000	0.0000	1.0276	8.4887	17293.9827	9.7333
ACNSKNSHSA	1.0000	0.0000	1.0596	8.0053	9912.8788	9.3618
ACVPTQNPTT	1.0000	0.0000	0.9728	8.9080	28024.5605	10.0556
ADASPCQLNE	1.0000	0.0000	1.0056	8.4728	16980.9311	9.7211
ADASQHLINN	1.0000	0.0000	0.9698	7.9788	9615.0440	9.3414
ADDNVLKTCI	1.0000	0.0000	0.9784	8.6606	21078.7580	9.8654
ADDRKLNKIS	1.0000	0.0000	0.9264	7.6238	6389.4627	9.0685
ADDRLLSLNL	1.0000	0.0000	0.9217	7.3514	4669.2085	8.8591
ADDSNIELSD	1.0000	0.0000	0.9341	7.3899	4881.2596	8.8888
ADEAFDQSRR	1.0000	0.0000	0.9450	8.5479	18513.3749	9.7788
ADEANIHNKS	1.0000	0.0000	0.9611	7.9260	9048.3150	9.3008
ADEENNLNIP	1.0000	0.0000	0.9062	7.5993	6211.4746	9.0497
ADENTVCNTK	1.0000	0.0000	0.9815	8.5104	17732.8303	9.7500
ADFGYKGPLE	1.0000	0.0000	0.9266	8.7890	24439.0696	9.9642
ADFKHLQENT	1.0000	0.0000	0.9424	8.3833	15318.8726	9.6523
ADFNSDIARE	1.0000	0.0000	0.9469	8.1811	12137.4433	9.4969
ADFPWSEIVS	1.0000	0.0000	1.0702	8.9616	29809.6557	10.0968
ADFRLYAVLV	1.0000	0.0000	0.9409	8.9517	29471.1133	10.0892
ADFTTINLSS	1.0000	0.0000	0.9471	7.4777	5400.4296	8.9563
ADGSASEVQE	1.0000	0.0000	0.9698	8.0981	11030.6126	9.4331
ADHALTKYEE	1.0000	0.0000	0.9364	8.6212	20144.6164	9.8352
ADHAQANCDN	1.0000	0.0000	1.0110	9.0983	34892.5928	10.2019
ADHTIPSLFR	1.0000	0.0000	0.9742	8.5199	17927.6266	9.7573
ADIENESHNS	1.0000	0.0000	0.9745	7.6751	6778.3943	9.1080
ADILDATSCD	1.0000	0.0000	0.9929	8.5488	18534.5355	9.7795
ADIPGTKYEE	1.0000	0.0000	0.9028	8.5787	19181.6243	9.8025
ADIVDASNQV	1.0000	0.0000	0.9529	8.2903	13762.6579	9.5808
ADKFEYPVSP	1.0000	0.0000	0.9640	8.5646	18873.9472	9.7917
ADKPDTQTCD	1.0000	0.0000	0.9481	8.8606	26537.0787	10.0192
ADKPNQKQFF	1.0000	0.0000	0.9222	8.4473	16490.3574	9.7015
ADKSTHGNML	1.0000	0.0000	1.0108	8.4127	15846.3099	9.6749
ADLALASRTR	1.0000	0.0000	0.9393	8.0016	9870.5937	9.3589
ADLESYIINL	1.0000	0.0000	0.9498	7.8452	8244.5109	9.2387
ADLIKDRRNE	1.0000	0.0000	0.9105	8.1255	11384.5313	9.4542
ADLNGIVQKA	1.0000	0.0000	0.9196	8.3068	14026.6840	9.5935
ADLNHYFLNR	1.0000	0.0000	0.9881	8.5524	18609.9914	9.7823
ADLPWTLGKD	1.0000	0.0000	0.9896	8.8696	26815.0581	10.0261
ADNFLNIDRN	1.0000	0.0000	0.9324	7.9154	8938.5790	9.2927
ADNINHKIIQ	1.0000	0.0000	0.9400	8.3348	14485.8195	9.6150
ADNLKSSLSS	1.0000	0.0000	0.9166	6.5485	1852.6954	8.2420
ADNLRQYAQS	1.0000	0.0000	0.9707	8.2796	13595.1476	9.5726
ADNQIHKRKG	1.0000	0.0000	0.9410	8.6239	20207.7327	9.8372
ADNQVYAQTL	1.0000	0.0000	0.9344	8.5433	18416.4571	9.7753
ADNSQALIEV	1.0000	0.0000	0.9422	7.9638	9450.0924	9.3298
ADNSVADHAQ	1.0000	0.0000	0.9760	8.4887	17294.1589	9.7333
ADNYDSSLEH	1.0000	0.0000	1.0028	7.9842	9675.2233	9.3456
ADPIYIPAIE	1.0000	0.0000	0.8874	8.7601	23638.2204	9.9419
ADQEKKSVSE	1.0000	0.0000	0.9495	7.7121	7073.1653	9.1364
ADQKNGRQKV	1.0000	0.0000	0.9221	8.4839	17199.3060	9.7296
ADRNMLHDNQ	1.0000	0.0000	0.9917	8.7408	23119.6649	9.9271
ADRSNHHASE	1.0000	0.0000	1.0298	8.3726	15131.5788	9.6441
ADSAEKVFTT	1.0000	0.0000	0.9379	8.1558	11788.9627	9.4775
ADSKSIPPTT	1.0000	0.0000	0.9351	7.5963	6190.1605	9.0474
ADSLHQFVSL	1.0000	0.0000	1.0106	8.1846	12185.6156	9.4996
ADSRNAYTQN	1.0000	0.0000	0.9684	8.1018	11077.6972	9.4359
ADSVNLLTSG	1.0000	0.0000	0.9539	7.4699	5351.8190	8.9502
ADSWLSLKVH	1.0000	0.0000	1.0833	8.6859	21701.9953	9.8849
ADTKPSEANF	1.0000	0.0000	0.9348	7.8919	8699.9856	9.2746
ADTRPDGNDL	1.0000	0.0000	0.9095	8.1960	12346.3075	9.5083
ADTSLTHGPT	1.0000	0.0000	0.9577	8.2034	12453.2804	9.5141
ADTSPALLFA	1.0000	0.0000	0.9364	7.9527	9330.7202	9.3213
ADTSRRFAIK	1.0000	0.0000	0.9457	8.3629	14962.8875	9.6366
ADVAAMVPQN	1.0000	0.0000	0.9426	9.0438	32768.1048	10.1600
AEALPQRQKC	1.0000	0.0000	0.9646	9.0598	33376.2681	10.1722
AEAPLAAGQS	1.0000	0.0000	0.9367	8.2193	12681.9594	9.5262
AEATKYEETG	1.0000	0.0000	0.9047	8.4852	17224.8337	9.7306
AEAVLVIDEE	1.0000	0.0000	0.8978	8.4856	17233.5941	9.7310
AEDSMSKSSN	1.0000	0.0000	0.9870	7.2466	4138.7803	8.7786
AEDSQQSNIP	1.0000	0.0000	0.9540	7.7282	7205.5729	9.1488
AEDTNGYAHP	1.0000	0.0000	0.9458	8.8675	26748.5708	10.0245
AEEKYLNPNC	1.0000	0.0000	1.0022	8.6067	19810.1131	9.8240
AEFSPHTLMA	1.0000	0.0000	1.0101	8.8048	24886.8758	9.9763
AEGIESSVGT	1.0000	0.0000	0.9727	8.0883	10907.2468	9.4256
AEHKDKTNTP	1.0000	0.0000	0.9220	8.1453	11646.6732	9.4694
AEIELDSQGK	1.0000	0.0000	0.9296	7.9655	9468.8243	9.3312
AEILADDNVL	1.0000	0.0000	0.9107	8.0252	10142.5277	9.3770
AEINLYEDKI	1.0000	0.0000	0.9196	8.1610	11859.4723	9.4815
AEIRQQEPNK	1.0000	0.0000	0.9040	8.3151	14161.5508	9.5999
AEKESDNLMT	1.0000	0.0000	0.9586	7.8912	8692.9914	9.2741
AEKESSSPSP	1.0000	0.0000	0.9488	7.0587	3333.4287	8.6342
AEKVFTTYSQ	1.0000	0.0000	0.9656	8.4713	16952.1362	9.7200
AELDFDAISV	1.0000	0.0000	0.9443	8.2541	13200.7855	9.5530
AELGEFHAES	1.0000	0.0000	0.9736	8.5070	17663.7917	9.7474
AELIEENIDN	1.0000	0.0000	0.9015	7.7729	7585.9454	9.1831
AELKEPNLNL	1.0000	0.0000	0.8960	7.3593	4712.1113	8.8652
AELPSFDPQD	1.0000	0.0000	0.9362	8.1576	11813.2147	9.4788
AELSHQNKNQ	1.0000	0.0000	0.9663	7.8596	8382.3324	9.2498
AELSNNLILH	1.0000	0.0000	0.9518	7.5399	5801.1759	9.0041
AEMVDSTSVN	1.0000	0.0000	1.0131	8.1909	12274.6822	9.5044
AENAVKLGLL	1.0000	0.0000	0.9211	7.8798	8579.2088	9.2653
AENHSNQYQK	1.0000	0.0000	0.9973	8.2880	13727.1238	9.5791
AENSEKDPRP	1.0000	0.0000	0.9294	7.8646	8431.0170	9.2537
AENTIRNNRE	1.0000	0.0000	0.9227	7.9201	8987.2047	9.2963
AENVGPLINC	1.0000	0.0000	0.9992	8.7771	24104.2576	9.9550
AEPDDKNAGP	1.0000	0.0000	0.8998	8.2247	12761.6661	9.5304
AEPFVYSVDQ	1.0000	0.0000	0.9713	8.8752	26987.2604	10.0304
AEPQKMLGMH	1.0000	0.0000	0.9938	9.4611	52977.3173	10.4807
AEQEKDTSTE	1.0000	0.0000	0.9121	7.8130	7944.2095	9.2139
AERYERNQNN	1.0000	0.0000	0.9535	8.3029	13963.7000	9.5905
AESFKQCKII	1.0000	0.0000	1.0087	8.7772	24106.8045	9.9550
AESIWTLLRL	1.0000	0.0000	1.0209	8.5110	17744.5256	9.7505
AESNNTESLS	1.0000	0.0000	0.9213	6.8034	2484.6531	8.4380
AESTSYKSIN	1.0000	0.0000	0.9685	7.3724	4783.5034	8.8753
AESVMVAIMP	1.0000	0.0000	1.0177	9.2566	41865.4081	10.3235
AESYTFNKQN	1.0000	0.0000	0.9679	7.9860	9695.1536	9.3469
AETIEPPTQL	1.0000	0.0000	0.8858	8.1703	11986.5570	9.4886
AETQKQQSIM	1.0000	0.0000	0.9691	8.5205	17938.9969	9.7577
AETRPGISED	1.0000	0.0000	0.9305	8.2407	12999.3867	9.5427
AEVESYNSTL	1.0000	0.0000	0.9741	7.7235	7166.3207	9.1451
AEVLHSGNAS	1.0000	0.0000	1.0042	8.0459	10387.1548	9.3930
AFDMTKTLFM	1.0000	0.0000	0.9836	9.1338	36347.0825	10.2292
AFDQSRRAEV	1.0000	0.0000	0.9537	8.7080	22261.5280	9.9019
AFDRTILGNL	1.0000	0.0000	0.9280	8.2303	12843.8816	9.5347
AFDYNYVKLT	1.0000	0.0000	0.9645	8.6975	21993.4323	9.8938
AFEPNELYVG	1.0000	0.0000	0.9448	8.7046	22175.9835	9.8993
AFFLYSCNNI	1.0000	0.0000	1.0660	8.8190	25295.5399	9.9872
AFGCISELSI	1.0000	0.0000	1.0478	8.6019	19701.0485	9.8203
AFGKSINSGR	1.0000	0.0000	0.9908	8.0387	10302.1699	9.3875
AFHDKNSLRC	1.0000	0.0000	1.0600	8.8902	27456.0875	10.0419
AFHEVDIFPK	1.0000	0.0000	0.9210	9.1012	35006.3480	10.2041
AFIDSVINMF	1.0000	0.0000	1.0072	8.8198	25320.9680	9.9878
AFKANSIPLL	1.0000	0.0000	0.9385	7.7041	7008.6466	9.1303
AFKATHTDQS	1.0000	0.0000	0.9651	8.4409	16369.1845	9.6966
AFKCSSNLPP	1.0000	0.0000	1.0317	8.1870	12220.2995	9.5015
AFKDFRPILS	1.0000	0.0000	0.9555	8.3066	14024.2679	9.5934
AFKDMEASIS	1.0000	0.0000	1.0033	8.2727	13486.2718	9.5673
AFKDNTPENY	1.0000	0.0000	0.9372	8.2261	12782.8860	9.5315
AFKECANVIN	1.0000	0.0000	0.9998	8.8794	27117.5971	10.0336
AFKEERKTVA	1.0000	0.0000	0.9046	8.5093	17710.0459	9.7492
AFKEESKEHL	1.0000	0.0000	0.9610	8.1211	11326.5623	9.4508
AFKGSTRDVN	1.0000	0.0000	0.9648	8.2618	13318.1596	9.5589
AFKGVLPLLK	1.0000	0.0000	0.9275	8.1529	11749.0185	9.4752
AFKHDQLREA	1.0000	0.0000	0.9308	8.8040	24864.0852	9.9757
AFKHVITISR	1.0000	0.0000	0.9803	8.7280	22779.8544	9.9172
AFKIDKAALQ	1.0000	0.0000	0.9033	8.3228	14287.4394	9.6058
AFKIKKNINK	1.0000	0.0000	0.9127	7.7494	7383.8878	9.1651
AFKKELQKAA	1.0000	0.0000	0.9050	8.1689	11968.3001	9.4875
AFKKNRKRPK	1.0000	0.0000	0.9224	8.1642	11902.6066	9.4839
AFKKQREECL	1.0000	0.0000	0.9771	8.9630	29856.5362	10.0978
AFKLGSSPNA	1.0000	0.0000	0.9660	7.6670	6714.9579	9.1017
AFKLQGYADN	1.0000	0.0000	0.9434	8.5740	19079.8825	9.7989
AFKLSYPNQY	1.0000	0.0000	0.9971	8.4148	15884.5315	9.6765
AFKMQYIKRD	1.0000	0.0000	0.9478	9.2126	39799.1767	10.2897
AFKNCANSPA	1.0000	0.0000	1.0225	8.4922	17364.7989	9.7360
AFKNRLVVIE	1.0000	0.0000	0.9354	8.4957	17434.4601	9.7387
AFKNSNGLTT	1.0000	0.0000	0.9400	7.5784	6064.2699	9.0337
AFKPDIRLTI	1.0000	0.0000	0.9029	8.3935	15498.9276	9.6601
AFKPEIIIQV	1.0000	0.0000	0.8920	8.7210	22596.4670	9.9118
AFKPYIKALE	1.0000	0.0000	0.9216	8.4911	17341.9491	9.7351
AFKQGFKHTN	1.0000	0.0000	0.9564	8.7650	23771.1049	9.9457
AFKQSLADVA	1.0000	0.0000	0.9506	8.2627	13332.3247	9.5596
AFKRESSRIL	1.0000	0.0000	0.9733	7.9180	8965.3984	9.2947
AFKRLIPKTL	1.0000	0.0000	0.9118	8.1108	11193.7057	9.4429
AFKSCRKNSD	1.0000	0.0000	1.0392	8.3005	13925.1557	9.5886
AFKSKAENAV	1.0000	0.0000	0.9495	8.0196	10077.9535	9.3728
AFKSKISHAS	1.0000	0.0000	1.0058	7.8258	8062.4029	9.2238
AFKSSSSMDL	1.0000	0.0000	1.0102	7.4879	5464.0734	8.9641
AFKSYYSDIS	1.0000	0.0000	1.0307	8.0975	11023.1186	9.4326
AFKTMYLNDS	1.0000	0.0000	1.0069	8.3894	15426.7208	9.6570
AFKVNPMNSL	1.0000	0.0000	0.9992	8.1650	11913.5723	9.4845
AFKVRSSTYT	1.0000	0.0000	1.0016	8.2514	13160.7712	9.5510
AFLDDPHKNE	1.0000	0.0000	0.9397	8.3901	15438.4190	9.6575
AFLEVDAKLQ	1.0000	0.0000	0.9155	8.3400	14573.2374	9.6190
AFLMITLSIN	1.0000	0.0000	0.9837	8.1293	11434.2747	9.4571
AFNFTSSLFP	1.0000	0.0000	0.9869	7.8906	8686.9509	9.2736
AFNLIVQLDM	1.0000	0.0000	0.9682	8.6802	21559.4827	9.8805
AFNSFYEDSI	1.0000	0.0000	1.0039	8.1780	12093.3498	9.4945
AFPGKLRKYR	1.0000	0.0000	0.9365	8.8286	25576.3802	9.9945
AFPISQSGET	1.0000	0.0000	0.9720	8.1004	11060.1617	9.4349
AFPRPWTYHT	1.0000	0.0000	1.0071	10.0423	103446.7195	10.9275
AFSGKNQGLN	1.0000	0.0000	0.9646	7.9063	8844.8960	9.2856
AFSQHFKPKT	1.0000	0.0000	0.9795	8.5604	18781.7247	9.7884
AFSRSYNIIN	1.0000	0.0000	1.0023	7.9898	9737.7998	9.3499
AFWSECFVDS	1.0000	0.0000	1.1679	9.7483	73743.9447	10.7015
AGAKKEEFPL	1.0000	0.0000	0.9060	8.2955	13845.0529	9.5848
AGCSQLFLLS	1.0000	0.0000	1.0460	8.3387	14551.9728	9.6180
AGDQLHGHPS	1.0000	0.0000	1.0059	8.9334	28856.0301	10.0751
AGEADSWLSL	1.0000	0.0000	1.0452	8.4444	16435.3290	9.6993
AGEELLKNMP	1.0000	0.0000	0.9494	8.2562	13232.9524	9.5546
AGEFGDNSCP	1.0000	0.0000	1.0310	8.9498	29409.2195	10.0878
AGESHQFLTD	1.0000	0.0000	0.9762	8.5239	18009.8853	9.7604
AGFVSNSRSQ	1.0000	0.0000	1.0162	7.9212	8997.8271	9.2971
AGGNSSQKLN	1.0000	0.0000	0.9582	7.4377	5156.9739	8.9255
AGGQPTEHIH	1.0000	0.0000	0.9246	9.3288	45495.0228	10.3790
AGGSPIFPEG	1.0000	0.0000	0.9510	8.6705	21320.2788	9.8730
AGIFTQGLET	1.0000	0.0000	0.9072	8.5811	19236.3283	9.8044
AGIIWNSIIY	1.0000	0.0000	1.0595	9.2256	40399.8811	10.2997
AGKDSDVPYS	1.0000	0.0000	0.9918	8.2209	12706.5182	9.5275
AGKKTTKYEE	1.0000	0.0000	0.9108	8.2553	13218.8462	9.5539
AGLTLKPGHQ	1.0000	0.0000	0.9401	8.5707	19006.0227	9.7963
AGLYSINLKM	1.0000	0.0000	1.0061	8.2879	13725.3643	9.5790
AGMIALDENL	1.0000	0.0000	0.9512	8.4240	16053.3877	9.6836
AGMMYYHSFF	1.0000	0.0000	1.0807	10.2508	131513.3620	11.0877
AGNPILTNKH	1.0000	0.0000	0.9466	8.1539	11762.5333	9.4760
AGPDNNVPFS	1.0000	0.0000	0.9673	8.1610	11859.7892	9.4815
AGPLNEKPKW	1.0000	0.0000	0.9984	8.7929	24546.7363	9.9671
AGQSIDDKNE	1.0000	0.0000	0.9348	7.9416	9211.7677	9.3128
AGRKKSERIT	1.0000	0.0000	0.9399	8.1547	11773.2078	9.4766
AGRSKSYQKN	1.0000	0.0000	0.9916	7.9472	9271.9920	9.3171
AGRTYSGDSE	1.0000	0.0000	0.9969	8.3244	14314.5187	9.6071
AGTKYEETGA	1.0000	0.0000	0.9099	8.6412	20614.8115	9.8506
AGTVFTPDVA	1.0000	0.0000	0.8967	8.8937	27569.7560	10.0446
AGVETITNET	1.0000	0.0000	0.9053	8.2275	12803.6200	9.5326
AHDAKDTNRS	1.0000	0.0000	0.9647	8.1764	12070.7925	9.4932
AHDGQHNLKE	1.0000	0.0000	0.9699	8.7429	23173.6372	9.9287
AHDKNVKCSE	1.0000	0.0000	1.0435	8.7676	23843.2410	9.9477
AHEEVNSSII	1.0000	0.0000	0.9941	8.0588	10543.1270	9.4029
AHHFPATLVN	1.0000	0.0000	0.9775	9.0072	31416.7360	10.1319
AHKTTKSSNT	1.0000	0.0000	0.9570	7.5000	5540.3804	8.9734
AHLDKTLSDS	1.0000	0.0000	0.9624	7.6077	6271.7553	9.0561
AHNQWIAQNT	1.0000	0.0000	1.0354	9.3022	44124.3898	10.3586
AHPRIIEFFE	1.0000	0.0000	0.9074	9.1872	38650.3767	10.2702
AHQGSRSLSD	1.0000	0.0000	1.0197	7.9706	9524.8007	9.3351
AHTPLKENLT	1.0000	0.0000	0.9276	7.9519	9321.8543	9.3207
AHTYYMNTGG	1.0000	0.0000	1.0039	9.5945	61771.2323	10.5832
AHVQITPTAE	1.0000	0.0000	0.9076	8.8575	26441.6024	10.0168
AIAESFKQCK	1.0000	0.0000	1.0094	8.7890	24438.0815	9.9641
AIAIFTNARA	1.0000	0.0000	0.9082	8.5568	18704.4809	9.7856
AIAQQDSFEL	1.0000	0.0000	0.9414	8.2535	13191.7655	9.5525
AIDFGDDVTT	1.0000	0.0000	0.8932	8.6906	21820.9357	9.8885
AIEEVSWDKL	1.0000	0.0000	1.0228	8.7713	23943.7393	9.9505
AIELGGYPIN	1.0000	0.0000	0.9336	8.5872	19372.4414	9.8091
AIENYVELGA	1.0000	0.0000	0.9355	8.5721	19036.8090	9.7974
AIEYTLAGKK	1.0000	0.0000	0.9178	8.3620	14947.3572	9.6359
AIFIINTSKS	1.0000	0.0000	0.9553	7.6454	6550.4725	9.0852
AIFLDFFELN	1.0000	0.0000	0.9370	8.3593	14901.3682	9.6339
AIFTNARAPL	1.0000	0.0000	0.9174	8.3619	14946.2767	9.6359
AIGRPSSQTQ	1.0000	0.0000	0.9730	8.1491	11697.3818	9.4723
AIINEVFPIE	1.0000	0.0000	0.9083	8.5339	18218.4713	9.7681
AIIPWSKNIP	1.0000	0.0000	1.0229	8.7348	22958.1558	9.9224
AIKASHRKHQ	1.0000	0.0000	0.9968	8.7799	24184.1454	9.9572
AIKEFLSNQD	1.0000	0.0000	0.9397	7.8365	8162.3051	9.2320
AIKGNHREPD	1.0000	0.0000	0.9346	8.6583	21023.3373	9.8637
AIKKVVYGPI	1.0000	0.0000	0.9174	8.9233	28525.6052	10.0674
AIKVSNRSLP	1.0000	0.0000	0.9617	7.6281	6420.9872	9.0718
AILLVIKDGV	1.0000	0.0000	0.9182	8.4180	15942.6043	9.6790
AILPEKNCLL	1.0000	0.0000	0.9735	8.2730	13490.8614	9.5675
AILRSMADNI	1.0000	0.0000	0.9823	8.3275	14365.0018	9.6094
AILSAVGGTK	1.0000	0.0000	0.9497	8.2104	12553.0767	9.5194
AIMPRFFNEC	1.0000	0.0000	1.0147	9.7288	72103.0130	10.6865
AINLPTEDNL	1.0000	0.0000	0.9016	7.6054	6255.1722	9.0544
AIQDSIRQKV	1.0000	0.0000	0.9429	8.4164	15914.1696	9.6778
AIQRSDSIGD	1.0000	0.0000	0.9693	8.1268	11401.5139	9.4552
AIRFKAPPRR	1.0000	0.0000	0.8931	8.8992	27744.9276	10.0489
AIRKLYNSIQ	1.0000	0.0000	0.9655	8.1195	11305.5142	9.4495
AIRKMENTYD	1.0000	0.0000	0.9599	8.7904	24476.3072	9.9652
AIRLRIQSQT	1.0000	0.0000	0.9441	8.2850	13679.2484	9.5768
AIRPDTNQPK	1.0000	0.0000	0.9024	8.2486	13118.3358	9.5488
AISNNGQYSD	1.0000	0.0000	0.9891	7.8639	8423.7837	9.2531
AISSQNAVEG	1.0000	0.0000	0.9761	7.9598	9407.3749	9.3268
AISVDRSPPE	1.0000	0.0000	0.9671	8.0801	10804.9675	9.4193
AITTYGNEGG	1.0000	0.0000	0.9305	8.6969	21980.0871	9.8934
AIVSRSPDLD	1.0000	0.0000	0.9657	7.9202	8987.8313	9.2964
AIYDNQEQNF	1.0000	0.0000	0.9428	8.5450	18452.9032	9.7766
AKARFARLCF	1.0000	0.0000	0.9804	9.4225	50675.0559	10.4510
AKASNHNTMA	1.0000	0.0000	1.0090	8.3230	14290.6568	9.6059
AKCKSIHTQT	1.0000	0.0000	1.0274	8.8188	25290.1725	9.9870
AKDCNYNTKY	1.0000	0.0000	1.0249	8.8843	27272.6440	10.0374
AKDSRTPLDQ	1.0000	0.0000	0.9287	7.9382	9175.7928	9.3102
AKDTNRSISN	1.0000	0.0000	0.9410	7.3387	4601.7342	8.8494
AKEEWSVDVP	1.0000	0.0000	1.0312	9.0769	34040.9884	10.1854
AKFKNQFTAQ	1.0000	0.0000	0.9234	8.4059	15722.3881	9.6697
AKFVKILSEP	1.0000	0.0000	0.9433	8.0365	10275.5594	9.3857
AKGLPSKAPL	1.0000	0.0000	0.9290	7.7480	7371.3873	9.1640
AKHNFFNQTD	1.0000	0.0000	0.9620	8.5392	18330.4758	9.7722
AKHNQYASHP	1.0000	0.0000	1.0254	8.8403	25923.3580	10.0035
AKIEILESNV	1.0000	0.0000	0.9327	7.7515	7401.5668	9.1667
AKINISSIRV	1.0000	0.0000	0.9680	7.8111	7926.6007	9.2125
AKIPSTSKFY	1.0000	0.0000	0.9796	7.9794	9621.6366	9.3418
AKKEEFPLEE	1.0000	0.0000	0.8962	8.0755	10747.9104	9.4157
AKKEHQRESQ	1.0000	0.0000	0.9635	8.3971	15563.7028	9.6629
AKKGLKPFTK	1.0000	0.0000	0.9084	8.0289	10186.5960	9.3799
AKLMTNFSHP	1.0000	0.0000	1.0176	8.4864	17248.9264	9.7316
AKLQSHTPNH	1.0000	0.0000	0.9969	8.3113	14100.2332	9.5970
AKLTLFFRIL	1.0000	0.0000	0.9275	8.2137	12601.2308	9.5220
AKNNSSSPFI	1.0000	0.0000	0.9570	7.1864	3861.3630	8.7323
AKNQSWLRAF	1.0000	0.0000	1.0502	8.8597	26510.8005	10.0185
AKNTSEDRNS	1.0000	0.0000	0.9367	7.2867	4334.1381	8.8094
AKPGSGDSHS	1.0000	0.0000	1.0155	7.9751	9574.4527	9.3386
AKPPSKFNML	1.0000	0.0000	0.9815	8.1244	11370.5682	9.4533
AKPSLGKADL	1.0000	0.0000	0.9270	7.7169	7111.9143	9.1401
AKQANLPTSG	1.0000	0.0000	0.9366	7.8003	7829.3867	9.2042
AKQLKSQNSL	1.0000	0.0000	0.9308	7.1838	3850.0736	8.7304
AKQLYGAGEA	1.0000	0.0000	0.9202	8.7481	23313.6170	9.9327
AKRFGIFQED	1.0000	0.0000	0.8998	8.9102	28095.4611	10.0573
AKRFTVKVRN	1.0000	0.0000	0.9364	8.6015	19693.5873	9.8200
AKRVHQAEHK	1.0000	0.0000	0.9455	9.1768	38192.5894	10.2622
AKSEKDSNKN	1.0000	0.0000	0.9155	7.0086	3146.6656	8.5957
AKSLPTSSAE	1.0000	0.0000	0.9391	7.1772	3820.9518	8.7253
AKSNLTIHTH	1.0000	0.0000	0.9890	8.1783	12097.6499	9.4947
AKTELTIKLH	1.0000	0.0000	0.9203	8.0425	10346.8865	9.3904
AKTEYLKGQK	1.0000	0.0000	0.9211	8.2616	13315.9925	9.5588
AKTITDDNRF	1.0000	0.0000	0.9093	8.2310	12854.8644	9.5353
AKTNGESQIL	1.0000	0.0000	0.9327	7.7386	7291.9225	9.1567
AKVKGLRDIH	1.0000	0.0000	0.9382	8.7470	23283.5558	9.9318
AKVNGANISQ	1.0000	0.0000	0.9566	7.9753	9576.5402	9.3387
AKVNNGYDTF	1.0000	0.0000	0.9563	8.5112	17748.4286	9.7506
AKVPQIRAVL	1.0000	0.0000	0.9088	8.6810	21580.1114	9.8811
AKVQPLAGES	1.0000	0.0000	0.9449	8.1874	12225.0638	9.5017
AKYIEKYHFL	1.0000	0.0000	0.9695	9.0424	32714.2380	10.1589
AKYLFSHRLE	1.0000	0.0000	1.0030	8.5236	18003.1984	9.7601
AKYLIYETKY	1.0000	0.0000	0.9537	8.7413	23131.9098	9.9275
AKYRINSMKI	1.0000	0.0000	1.0041	8.5072	17667.0216	9.7475
AKYSPIPGAA	1.0000	0.0000	0.9539	8.5042	17605.2580	9.7452
ALAAPILYRN	1.0000	0.0000	0.9358	8.3708	15098.8725	9.6427
ALASRTRVQH	1.0000	0.0000	0.9835	8.6907	21821.7004	9.8885
ALASSTCILL	1.0000	0.0000	1.0084	7.9648	9461.9623	9.3307
ALCVEGFSTK	1.0000	0.0000	1.0263	8.8271	25533.3176	9.9934
ALDAIRPDTN	1.0000	0.0000	0.9041	8.1370	11536.7179	9.4630
ALDDNNDQNE	1.0000	0.0000	0.9089	7.6335	6460.8628	9.0760
ALDENLWMST	1.0000	0.0000	1.0605	8.7269	22751.4021	9.9164
ALDLLFQSEP	1.0000	0.0000	0.9377	7.8313	8113.3957	9.2280
ALDSKPSPNN	1.0000	0.0000	0.9279	7.1456	3684.4823	8.7010
ALEAAKFVKI	1.0000	0.0000	0.9093	8.3844	15337.0555	9.6531
ALEGNAYLRR	1.0000	0.0000	0.9475	8.5097	17716.8502	9.7494
ALEQPPKKEG	1.0000	0.0000	0.8972	8.1815	12142.0734	9.4972
ALFPKDYTSS	1.0000	0.0000	0.9783	7.9003	8784.7107	9.2811
ALGFEGAAGR	1.0000	0.0000	0.9075	8.9363	28952.5934	10.0773
ALGIEIGFVD	1.0000	0.0000	0.9070	8.8055	24907.3597	9.9768
ALGKKSLDQN	1.0000	0.0000	0.9286	7.5301	5736.0029	8.9965
ALGQSMYDKR	1.0000	0.0000	1.0088	8.8022	24813.2485	9.9743
ALIDNSVASK	1.0000	0.0000	0.9504	7.5122	5618.8106	8.9827
ALIEVTDKTV	1.0000	0.0000	0.9030	8.2655	13375.6192	9.5618
ALISLIIIST	1.0000	0.0000	0.9381	7.4958	5513.7397	8.9701
ALKHSTLHLP	1.0000	0.0000	0.9866	8.1267	11399.5386	9.4550
ALKLSLNQTK	1.0000	0.0000	0.9081	7.1898	3876.8555	8.7350
ALKQIHPQDA	1.0000	0.0000	0.9192	8.6573	20998.8163	9.8629
ALKQLNEYPP	1.0000	0.0000	0.9284	8.1077	11153.8471	9.4405
ALLFADLALA	1.0000	0.0000	0.9144	8.0157	10032.2374	9.3697
ALLSERSREL	1.0000	0.0000	0.9486	7.4928	5494.7913	8.9678
ALMSAAFNSF	1.0000	0.0000	1.0265	8.2470	13093.8308	9.5476
ALNDGHNAAN	1.0000	0.0000	0.9572	8.1466	11664.5796	9.4704
ALNGLTRKDL	1.0000	0.0000	0.9144	7.7678	7541.6871	9.1792
ALNIKVFPIL	1.0000	0.0000	0.9260	8.1412	11592.4131	9.4662
ALNNEENMSM	1.0000	0.0000	1.0144	8.0895	10922.7776	9.4265
ALPIKDSLQR	1.0000	0.0000	0.9332	7.8792	8573.6365	9.2649
ALPQRQKCDD	1.0000	0.0000	0.9639	9.0334	32380.4269	10.1520
ALQNQIASAD	1.0000	0.0000	0.9378	7.9473	9272.5502	9.3172
ALQSGLSPSD	1.0000	0.0000	0.9618	7.3775	4812.0794	8.8793
ALRNGKQENA	1.0000	0.0000	0.9258	8.0342	10248.5472	9.3840
ALRSCLFTNP	1.0000	0.0000	1.0234	8.4734	16992.7840	9.7216
ALSDGPDWPF	1.0000	0.0000	1.0373	9.0966	34821.5238	10.2005
ALSEEILRES	1.0000	0.0000	0.9420	7.5249	5702.1008	8.9926
ALSGNTLNGP	1.0000	0.0000	0.9410	7.5766	6051.6161	9.0323
ALSHAKYIEK	1.0000	0.0000	0.9793	8.3380	14540.4031	9.6175
ALSIGQNQAE	1.0000	0.0000	0.9452	8.0206	10089.7812	9.3736
ALSKGASCCP	1.0000	0.0000	1.1126	9.0201	31886.2898	10.1418
ALSLLSLRRN	1.0000	0.0000	0.9406	7.1925	3888.5788	8.7370
ALSNHGDSTT	1.0000	0.0000	0.9793	7.7486	7376.8828	9.1645
ALSQQSVVAV	1.0000	0.0000	0.9942	8.2509	13151.8099	9.5505
ALSTMNSYTP	1.0000	0.0000	1.0100	7.9984	9834.2698	9.3564
ALSVYHLGDL	1.0000	0.0000	1.0053	8.4843	17206.7845	9.7299
ALTDDPNKEQ	1.0000	0.0000	0.8972	7.8880	8660.6494	9.2716
ALTHENWQEP	1.0000	0.0000	1.0225	9.1804	38347.6479	10.2649
ALTKYEETGA	1.0000	0.0000	0.9142	8.3564	14850.7778	9.6316
ALTRRTKTNQ	1.0000	0.0000	0.9121	8.0246	10136.1953	9.3766
ALTSIRAIKA	1.0000	0.0000	0.9305	7.9840	9672.5861	9.3454
ALVCSENLVP	1.0000	0.0000	1.0257	8.5206	17941.6301	9.7578
ALVLGERNTT	1.0000	0.0000	0.9236	8.1032	11095.5107	9.4370
ALVLTLSQGM	1.0000	0.0000	0.9908	8.3029	13963.5269	9.5905
ALYHGARNSV	1.0000	0.0000	1.0189	8.7642	23749.1802	9.9451
AMDLGDNETL	1.0000	0.0000	0.9474	8.2903	13762.3669	9.5808
AMENNAAVNY	1.0000	0.0000	0.9920	8.6542	20924.2945	9.8605
AMFQWPLAKV	1.0000	0.0000	1.0302	9.8219	80263.5392	10.7581
AMGAKPSLGK	1.0000	0.0000	0.9832	8.4234	16042.7105	9.6832
AMHFRLALSL	1.0000	0.0000	1.0282	8.6826	21619.4905	9.8823
AMIAEEKYLN	1.0000	0.0000	0.9624	8.5946	19536.8207	9.8147
AMINLKINGD	1.0000	0.0000	0.9576	8.2864	13701.9698	9.5779
AMNESPPFSN	1.0000	0.0000	1.0069	7.9778	9603.8762	9.3406
AMSCNPVDTK	1.0000	0.0000	1.0556	8.9390	29043.5112	10.0794
AMTGNLNWSL	1.0000	0.0000	1.0754	8.6926	21871.6995	9.8901
AMVPQNWGVK	1.0000	0.0000	1.0446	9.8517	83064.8222	10.7810
AMVVWEKLLQ	1.0000	0.0000	1.0456	9.5596	59344.0717	10.5565
ANAIRKMENT	1.0000	0.0000	0.9523	8.3643	14987.6435	9.6377
ANCDNNFIQV	1.0000	0.0000	1.0136	8.8444	26045.6642	10.0067
ANDGTGTKLV	1.0000	0.0000	0.9212	8.1751	12053.8124	9.4923
ANEEDKSSRK	1.0000	0.0000	0.9377	7.4118	5005.5709	8.9056
ANELSVNDSN	1.0000	0.0000	0.9377	7.1362	3644.8367	8.6938
ANERIDNIKK	1.0000	0.0000	0.9090	7.8844	8624.6455	9.2688
ANFGPTVGKG	1.0000	0.0000	0.9307	8.7263	22736.1483	9.9160
ANFIEDTSYL	1.0000	0.0000	0.9624	8.0840	10852.8410	9.4222
ANFPKPKKED	1.0000	0.0000	0.9056	8.0185	10065.1807	9.3719
ANGDLLPEDY	1.0000	0.0000	0.9314	8.2359	12927.2950	9.5390
ANIFKKFPNT	1.0000	0.0000	0.9278	8.0753	10745.6149	9.4156
ANIHNKSLQR	1.0000	0.0000	0.9750	7.9618	9428.5048	9.3283
ANIPPVNSSS	1.0000	0.0000	0.9642	7.2996	4399.2217	8.8194
ANISQPASSL	1.0000	0.0000	0.9555	7.2759	4280.8436	8.8012
ANKTLDGLMG	1.0000	0.0000	0.9580	8.3445	14649.2139	9.6225
ANLCSQSVYK	1.0000	0.0000	1.0644	8.4657	16843.2289	9.7157
ANLGAKLTLF	1.0000	0.0000	0.9224	7.8628	8413.4445	9.2523
ANLPTSGIFL	1.0000	0.0000	0.9478	7.8427	8220.8328	9.2368
ANLSLTAKDC	1.0000	0.0000	0.9916	8.0759	10752.3644	9.4160
ANLSNYRKDS	1.0000	0.0000	0.9679	7.4941	5503.1302	8.9688
ANLTNGQTSS	1.0000	0.0000	0.9423	7.2914	4357.8284	8.8131
ANLYDNEKTI	1.0000	0.0000	0.9254	7.9009	8789.9841	9.2815
ANLYDPFDSK	1.0000	0.0000	0.9632	8.0542	10487.5692	9.3994
ANMNHSYSKS	1.0000	0.0000	1.0601	7.9914	9755.9163	9.3511
ANMRYTDDMH	1.0000	0.0000	1.0152	9.6461	65557.3506	10.6229
ANNELNPGLE	1.0000	0.0000	0.9142	7.5557	5907.4342	9.0162
ANNFVTKEEV	1.0000	0.0000	0.9332	8.2157	12629.7899	9.5235
ANNHSAMENN	1.0000	0.0000	1.0117	8.0357	10266.1763	9.3851
ANNINPGGES	1.0000	0.0000	0.9507	7.7514	7400.3361	9.1666
ANNNNPKYGQ	1.0000	0.0000	0.9530	7.9570	9376.4648	9.3246
ANNWVVAKIP	1.0000	0.0000	1.0196	9.1010	34999.7578	10.2040
ANPDARTKTQ	1.0000	0.0000	0.9023	8.1740	12037.7113	9.4914
ANQAKYLIYE	1.0000	0.0000	0.9480	8.5523	18607.4954	9.7822
ANQLSKHIAV	1.0000	0.0000	0.9782	8.2274	12801.6950	9.5325
ANQTQFFEGD	1.0000	0.0000	0.9195	8.6829	21627.5513	9.8826
ANRKDCKGVE	1.0000	0.0000	0.9876	8.9769	30338.7892	10.1085
ANRLGASGSL	1.0000	0.0000	0.9713	7.6774	6796.0501	9.1097
ANRLSDFSSK	1.0000	0.0000	0.9644	7.2946	4373.6969	8.8155
ANRPVLIMEN	1.0000	0.0000	0.9673	8.5201	17931.4770	9.7575
ANSFYTLKKP	1.0000	0.0000	0.9587	7.8970	8751.2911	9.2785
ANSGGETDNK	1.0000	0.0000	0.9395	7.7201	7138.5946	9.1426
ANSINVPPLY	1.0000	0.0000	0.9707	8.0104	9972.0249	9.3657
ANSIPLLSSS	1.0000	0.0000	0.9315	6.7147	2243.3301	8.3698
ANSKNMAFGC	1.0000	0.0000	1.0791	8.9750	30272.3532	10.1071
ANSKTKPLDL	1.0000	0.0000	0.9083	7.2888	4344.6764	8.8110
ANSLTRIRYT	1.0000	0.0000	0.9663	8.1273	11408.5439	9.4556
ANSPAIQRSD	1.0000	0.0000	0.9636	7.8422	8216.2553	9.2364
ANSRTPDEMI	1.0000	0.0000	0.9753	8.3537	14804.7363	9.6295
ANSSFINTPD	1.0000	0.0000	0.9548	7.5216	5679.9170	8.9900
ANSSHNISYE	1.0000	0.0000	1.0148	7.6860	6863.3775	9.1163
ANSTISTRKD	1.0000	0.0000	0.9411	7.4736	5374.9191	8.9531
ANTFPVKSRD	1.0000	0.0000	0.9561	8.1556	11786.3171	9.4773
ANTFRFKCQF	1.0000	0.0000	1.0002	9.3639	47368.0456	10.4060
ANTNKLDSVF	1.0000	0.0000	0.9455	7.6567	6636.1876	9.0938
ANVINLIKAN	1.0000	0.0000	0.9228	7.7424	7324.2519	9.1597
APADDRKLNK	1.0000	0.0000	0.9053	7.9556	9361.6477	9.3236
APAILRSMAD	1.0000	0.0000	0.9748	8.5608	18790.8241	9.7887
APATTVLFGT	1.0000	0.0000	0.9091	8.5306	18149.4145	9.7655
APCTPVENEM	1.0000	0.0000	1.0073	9.3231	45198.2582	10.3747
APDSEKPERS	1.0000	0.0000	0.9474	7.7661	7527.1775	9.1779
APEKGRNTRT	1.0000	0.0000	0.9121	8.2975	13876.6820	9.5863
APFKTSHSAE	1.0000	0.0000	0.9910	8.1401	11577.3661	9.4654
APFSHTNPTN	1.0000	0.0000	0.9756	8.0995	11048.8910	9.4342
APFTSPSKWT	1.0000	0.0000	1.0489	8.6055	19784.2813	9.8231
APGHNDDLLE	1.0000	0.0000	0.9396	8.3017	13945.4777	9.5896
APGLMDTHNY	1.0000	0.0000	0.9960	9.1153	35579.9289	10.2149
APGTSSSILM	1.0000	0.0000	1.0107	7.8449	8242.0007	9.2385
APHIKAGGNS	1.0000	0.0000	0.9802	8.4407	16365.6601	9.6965
APHRVHVSNS	1.0000	0.0000	1.0593	8.6977	22000.3962	9.8940
APILYRNINP	1.0000	0.0000	0.9409	8.3022	13953.4125	9.5900
APIMIEVGNF	1.0000	0.0000	0.9477	9.0784	34101.5451	10.1866
APIYAALTHE	1.0000	0.0000	0.9314	8.8513	26253.9330	10.0120
APKFQVIDPL	1.0000	0.0000	0.9059	8.5568	18704.7061	9.7856
APKPMLDPKH	1.0000	0.0000	0.9578	8.8015	24793.1463	9.9738
APLAAGQSID	1.0000	0.0000	0.9365	8.2262	12783.6366	9.5315
APLNTSIKGP	1.0000	0.0000	0.9318	7.7398	7302.5869	9.1577
APLSIPMITT	1.0000	0.0000	0.9633	8.2943	13825.6575	9.5839
APLSQKGKVS	1.0000	0.0000	0.9640	7.7705	7564.7576	9.1813
APMTADILDA	1.0000	0.0000	0.9216	8.6643	21168.9156	9.8683
APNPTISIKM	1.0000	0.0000	0.9689	8.2051	12477.6735	9.5154
APNYGMSDAL	1.0000	0.0000	1.0089	8.5803	19218.4590	9.8037
APPEHVDTTG	1.0000	0.0000	0.9108	8.8677	26755.8674	10.0246
APPRRDVAQL	1.0000	0.0000	0.8990	8.7504	23376.1140	9.9345
APPTHSDLYI	1.0000	0.0000	0.9790	8.5222	17974.3578	9.7591
APQLNNIEKK	1.0000	0.0000	0.9054	7.6845	6852.0446	9.1152
APQNPANLSN	1.0000	0.0000	0.9331	7.4708	5357.5277	8.9509
APQSAQLQRQ	1.0000	0.0000	0.9448	8.3798	15256.5320	9.6496
APRRFKACAF	1.0000	0.0000	0.9566	9.6012	62252.7170	10.5884
APRSNSSSKK	1.0000	0.0000	0.9466	6.9029	2786.1969	8.5144
APRTSNAEPQ	1.0000	0.0000	0.9375	8.0547	10493.3958	9.3997
APSGVSDTNV	1.0000	0.0000	0.9798	7.9564	9369.9277	9.3241
APTIKLGTIN	1.0000	0.0000	0.9047	7.9754	9577.1323	9.3387
APTVRSKLSV	1.0000	0.0000	0.9727	7.8899	8679.5721	9.2731
APWPIIKDSD	1.0000	0.0000	1.0124	8.8918	27508.2966	10.0432
APYLLNPLPN	1.0000	0.0000	0.9340	7.8418	8211.9912	9.2361
APYQSSNQNS	1.0000	0.0000	0.9899	7.5155	5640.3537	8.9853
AQANCDNNFI	1.0000	0.0000	1.0037	8.7293	22814.8065	9.9183
AQAPADDRKL	1.0000	0.0000	0.8949	8.3726	15130.1208	9.6441
AQELQKPRPA	1.0000	0.0000	0.8969	8.4196	15971.4785	9.6802
AQEQHFSLIT	1.0000	0.0000	0.9726	8.4997	17514.2550	9.7417
AQFDPLNKEC	1.0000	0.0000	0.9841	8.7945	24592.6549	9.9684
AQFHNRNDFK	1.0000	0.0000	0.9688	8.7245	22689.1761	9.9146
AQGNEMSSRS	1.0000	0.0000	1.0302	7.9841	9674.6172	9.3455
AQGSALDAIR	1.0000	0.0000	0.9436	8.3250	14323.1032	9.6075
AQHKDQSSLM	1.0000	0.0000	1.0325	8.3919	15471.1867	9.6589
AQIKKNRVAI	1.0000	0.0000	0.9149	8.3785	15233.2690	9.6486
AQIKLPTSHI	1.0000	0.0000	0.9579	8.2214	12714.0451	9.5279
AQIVPNLEME	1.0000	0.0000	0.9486	8.6415	20621.0773	9.8508
AQIYYKSNVE	1.0000	0.0000	0.9912	8.5261	18055.5266	9.7621
AQKGLDWNVF	1.0000	0.0000	1.0219	9.2709	42562.0606	10.3346
AQKQLLCSLQ	1.0000	0.0000	1.0074	8.3682	15054.2876	9.6407
AQKRMVVRTS	1.0000	0.0000	0.9965	8.9265	28630.4039	10.0698
AQKSYEDLAK	1.0000	0.0000	0.9467	8.0379	10292.0148	9.3868
AQLILLIARL	1.0000	0.0000	0.9125	8.0218	10103.5626	9.3745
AQLQRQRDGN	1.0000	0.0000	0.9233	8.5894	19421.2935	9.8107
AQLRGQQNTQ	1.0000	0.0000	0.9212	8.4839	17199.6427	9.7296
AQLSMKVVID	1.0000	0.0000	0.9898	8.6078	19836.1832	9.8249
AQLSPFELQS	1.0000	0.0000	0.9637	7.7699	7559.4902	9.1808
AQNGLNAYAL	1.0000	0.0000	0.9489	8.2032	12450.2543	9.5139
AQNNTKQCNN	1.0000	0.0000	0.9912	8.2034	12453.0683	9.5141
AQNTGDIENN	1.0000	0.0000	0.9197	7.8962	8742.6761	9.2779
AQPKDTNPLF	1.0000	0.0000	0.9124	8.1177	11282.5876	9.4482
AQPTQRSGNV	1.0000	0.0000	0.9608	8.3744	15162.9108	9.6455
AQQDSFELRS	1.0000	0.0000	0.9750	8.0162	10038.6793	9.3702
AQRDTNLFVH	1.0000	0.0000	0.9553	8.7940	24577.6447	9.9679
AQRKDKDTQS	1.0000	0.0000	0.9294	8.0326	10229.7581	9.3828
AQSASLESGS	1.0000	0.0000	0.9709	7.2315	4067.5121	8.7670
AQSKRIQPQQ	1.0000	0.0000	0.9396	8.4137	15864.5070	9.6757
AQSQAKTNGE	1.0000	0.0000	0.9393	7.9778	9604.1102	9.3406
AQTLTRHIWF	1.0000	0.0000	1.0164	9.6647	66970.9032	10.6372
AQYQKNSSIK	1.0000	0.0000	0.9757	7.7931	7764.4080	9.1987
ARAPLNTSIK	1.0000	0.0000	0.9320	7.7464	7358.3656	9.1628
ARASDNGLNN	1.0000	0.0000	0.9467	7.5959	6187.6674	9.0471
AREIDKFRYS	1.0000	0.0000	0.9676	8.6352	20473.0258	9.8460
AREREFSNLG	1.0000	0.0000	0.9646	8.2035	12454.6223	9.5141
ARFARLCFKN	1.0000	0.0000	1.0065	9.1871	38645.0206	10.2701
ARFENTCINE	1.0000	0.0000	0.9927	8.8316	25667.5590	9.9969
ARFNSSIVKP	1.0000	0.0000	0.9831	7.9555	9360.5891	9.3235
ARFSSKSDMA	1.0000	0.0000	1.0313	8.0993	11046.1723	9.4340
ARFVSTKYEE	1.0000	0.0000	0.9695	8.5581	18732.1503	9.7866
ARGEYNPYSL	1.0000	0.0000	0.9967	8.5054	17630.7170	9.7462
ARIDAKEEWS	1.0000	0.0000	1.0184	8.9337	28868.2268	10.0754
ARIEVVLDDA	1.0000	0.0000	0.9014	8.6531	20898.3656	9.8597
ARINPSIMED	1.0000	0.0000	0.9779	8.4423	16395.4563	9.6977
ARINRVSDHR	1.0000	0.0000	0.9939	8.7416	23140.4204	9.9277
ARKLYGKGER	1.0000	0.0000	0.9334	8.7361	22993.7409	9.9235
ARLCFKNNYA	1.0000	0.0000	1.0280	8.9679	30026.9658	10.1016
ARLKDSNDKP	1.0000	0.0000	0.9262	7.6217	6373.8787	9.0669
ARLPVDICTQ	1.0000	0.0000	0.9643	9.1935	38930.7275	10.2750
ARLRSSFDQS	1.0000	0.0000	0.9967	7.7963	7793.5170	9.2012
ARMDNSLNLY	1.0000	0.0000	1.0077	8.1588	11829.6094	9.4798
ARMQCKQSQP	1.0000	0.0000	1.0508	9.3937	49026.7927	10.4290
ARNDRAQPTQ	1.0000	0.0000	0.9064	8.5408	18364.4665	9.7734
ARNEVSTTAT	1.0000	0.0000	0.9390	7.9620	9431.3661	9.3285
ARNQQSSVSP	1.0000	0.0000	0.9930	7.7150	7096.7221	9.1386
ARNSVGFIFD	1.0000	0.0000	0.9792	8.6320	20397.1836	9.8435
ARPLSSDSLS	1.0000	0.0000	0.9529	7.0016	3121.5143	8.5903
ARPQQTTTLN	1.0000	0.0000	0.9083	8.1074	11150.1747	9.4403
ARQDEPSLPP	1.0000	0.0000	0.9325	8.1388	11560.4892	9.4644
ARQLSEILHS	1.0000	0.0000	0.9906	7.9890	9728.6201	9.3492
ARSDSFCPWY	1.0000	0.0000	1.1806	9.8690	84737.1659	10.7943
ARSGTKYEET	1.0000	0.0000	0.9536	8.3000	13917.0594	9.5883
ARSQKEIVET	1.0000	0.0000	0.9368	8.2104	12554.0496	9.5194
ARSQRNKART	1.0000	0.0000	0.9536	8.1692	11972.1968	9.4878
ARSRCSNLLE	1.0000	0.0000	1.0322	8.1402	11578.5320	9.4654
ARSWMEESKQ	1.0000	0.0000	1.0993	9.0681	33697.3437	10.1786
ARTKTQNPGI	1.0000	0.0000	0.9095	8.2994	13907.3783	9.5878
ARTLMRVKQN	1.0000	0.0000	0.9649	8.7173	22501.1412	9.9090
ARTMHKLLDP	1.0000	0.0000	0.9697	8.7680	23853.5952	9.9480
ARVDETSTKY	1.0000	0.0000	0.9564	8.3416	14601.0327	9.6203
ASAAQPKDTN	1.0000	0.0000	0.9283	7.8558	8345.4744	9.2468
ASADRNMLHD	1.0000	0.0000	1.0153	8.6077	19833.4468	9.8248
ASASGNRIRI	1.0000	0.0000	0.9811	8.0317	10219.3303	9.3821
ASASVAKASN	1.0000	0.0000	0.9681	7.4279	5099.4833	8.9180
ASASVINMSK	1.0000	0.0000	1.0144	7.7927	7760.8457	9.1984
ASAYQGFIEV	1.0000	0.0000	0.9700	8.8995	27754.2509	10.0491
ASCCPEQDSS	1.0000	0.0000	1.1245	8.8593	26498.5388	10.0182
ASCEYSNNLE	1.0000	0.0000	1.0386	8.0997	11051.7701	9.4344
ASDGRKLSIR	1.0000	0.0000	0.9694	7.8943	8723.5631	9.2764
ASDNGLNNKI	1.0000	0.0000	0.9286	7.3524	4674.6697	8.8599
ASEDDTNTKY	1.0000	0.0000	0.9403	7.8613	8398.8304	9.2511
ASEGKFNLCQ	1.0000	0.0000	1.0272	8.6118	19928.4600	9.8280
ASELWANSKN	1.0000	0.0000	1.0225	7.9724	9544.3836	9.3365
ASENPNMFTK	1.0000	0.0000	0.9822	8.0782	10781.4929	9.4178
ASEQLVAPGH	1.0000	0.0000	0.9771	8.6359	20487.7053	9.8464
ASEVGRPRER	1.0000	0.0000	0.9530	8.6828	21625.1626	9.8825
ASEVQENLYE	1.0000	0.0000	0.9639	8.1286	11425.7396	9.4566
ASEVQMNISN	1.0000	0.0000	1.0093	8.0089	9954.0544	9.3645
ASFAFNSFMP	1.0000	0.0000	1.0441	8.5604	18783.6544	9.7885
ASFGQHGSQP	1.0000	0.0000	1.0249	8.7051	22186.4293	9.8996
ASFKRMVLYT	1.0000	0.0000	1.0202	8.8698	26818.7405	10.0262
ASFPPDSSSG	1.0000	0.0000	0.9942	7.5151	5637.8589	8.9850
ASFSNYDSLA	1.0000	0.0000	0.9945	7.5924	6162.6918	9.0444
ASFWTDSYLP	1.0000	0.0000	1.0826	8.8648	26666.8808	10.0224
ASGKLNLGQS	1.0000	0.0000	0.9568	7.4804	5416.8092	8.9583
ASGNRIRIIA	1.0000	0.0000	0.9546	8.3538	14806.1953	9.6296
ASGPPKFVKE	1.0000	0.0000	0.9499	8.3192	14229.0234	9.6031
ASGQYNNRHV	1.0000	0.0000	1.0275	8.7562	23530.7382	9.9389
ASGSLASKAL	1.0000	0.0000	0.9533	7.2550	4179.0937	8.7851
ASGTLKKSVL	1.0000	0.0000	0.9472	7.4566	5270.4185	8.9400
ASGTPITKSH	1.0000	0.0000	0.9838	8.0491	10425.7438	9.3954
ASGVLDSAKY	1.0000	0.0000	0.9923	8.0873	10894.6483	9.4248
ASHKYINKDT	1.0000	0.0000	0.9804	8.2136	12600.0732	9.5219
ASHPISPTRL	1.0000	0.0000	0.9890	8.0825	10833.9724	9.4211
ASHRKHQVTD	1.0000	0.0000	1.0019	8.9081	28030.4262	10.0557
ASHWSRIDSM	1.0000	0.0000	1.1643	9.2188	40083.7298	10.2945
ASISPLIAYS	1.0000	0.0000	0.9885	7.7005	6979.5857	9.1275
ASIYNEEKQC	1.0000	0.0000	1.0282	8.7377	23034.9527	9.9247
ASKALASSTC	1.0000	0.0000	1.0224	7.8813	8594.2995	9.2665
ASKCTCHQDR	1.0000	0.0000	1.1122	9.7439	73372.2815	10.6981
ASKGHASYYE	1.0000	0.0000	1.0450	8.6835	21642.2309	9.8830
ASKKDNFHEP	1.0000	0.0000	0.9688	8.1471	11670.8711	9.4707
ASKKGRWTND	1.0000	0.0000	1.0321	8.6827	21622.8678	9.8824
ASKLGTVLLP	1.0000	0.0000	0.9372	7.7307	7226.1567	9.1507
ASKLRAHDKN	1.0000	0.0000	0.9650	7.9823	9654.5236	9.3441
ASKMVDLLDS	1.0000	0.0000	0.9917	7.8982	8763.5501	9.2795
ASKNVPENTT	1.0000	0.0000	0.9293	7.5815	6085.3789	9.0360
ASKQINATPT	1.0000	0.0000	0.9256	7.7885	7723.6751	9.1952
ASKTVGEKIR	1.0000	0.0000	0.9429	8.1849	12190.4227	9.4998
ASLCWSSSNQ	1.0000	0.0000	1.1285	8.4117	15826.7550	9.6741
ASLDLVKGMC	1.0000	0.0000	1.0636	8.9956	31000.0234	10.1229
ASLESGSRAA	1.0000	0.0000	0.9775	7.6156	6329.0208	9.0622
ASLISKSASI	1.0000	0.0000	0.9483	6.9980	3108.5129	8.5875
ASLQSEALQI	1.0000	0.0000	0.9495	7.6373	6489.3884	9.0789
ASLWFSTIQL	1.0000	0.0000	1.0548	8.5183	17893.8736	9.7561
ASNAEKESSS	1.0000	0.0000	0.9379	6.8512	2625.2247	8.4747
ASNFNFSRKK	1.0000	0.0000	0.9744	7.6187	6351.7696	9.0646
ASNFSAVMNE	1.0000	0.0000	1.0220	8.1208	11322.4713	9.4505
ASNHNTMAAR	1.0000	0.0000	1.0216	8.5547	18659.5322	9.7840
ASNLKRAIFI	1.0000	0.0000	0.9504	7.9838	9670.3345	9.3452
ASNNVQLPTL	1.0000	0.0000	0.9375	7.5420	5815.2635	9.0057
ASNQIRDMQA	1.0000	0.0000	0.9865	8.6014	19690.4801	9.8199
ASNQVESWFA	1.0000	0.0000	1.0795	8.8318	25671.8997	9.9970
ASNTGDSDSN	1.0000	0.0000	0.9481	7.1259	3601.5298	8.6858
ASPCQLNEMY	1.0000	0.0000	1.0800	9.1302	36198.0468	10.2264
ASPDISKLAL	1.0000	0.0000	0.9350	7.4259	5087.2881	8.9164
ASPNMITTLP	1.0000	0.0000	0.9672	8.0707	10688.3967	9.4120
ASPTPSAIRF	1.0000	0.0000	0.9711	8.1083	11160.9404	9.4409
ASQCSTHATK	1.0000	0.0000	1.0572	8.6436	20672.1014	9.8524
ASQFNSAIVS	1.0000	0.0000	0.9958	7.7324	7239.9807	9.1520
ASQGLPNSRS	1.0000	0.0000	0.9764	7.4647	5320.2201	8.9463
ASQHLINNLD	1.0000	0.0000	0.9642	7.7861	7701.9232	9.1933
ASQNLNNETK	1.0000	0.0000	0.9147	7.1875	3866.2508	8.7332
ASQPSVDNIN	1.0000	0.0000	0.9629	7.6371	6487.7960	9.0787
ASQSKIFFKT	1.0000	0.0000	0.9711	7.9270	9058.5609	9.3016
ASRIKNFSLN	1.0000	0.0000	0.9578	7.4263	5090.0231	8.9168
ASRMLESIGK	1.0000	0.0000	1.0056	8.1673	11945.7667	9.4863
ASRTRVQHGI	1.0000	0.0000	0.9800	8.9637	29880.7361	10.0984
ASSESGYTQS	1.0000	0.0000	1.0040	7.5595	5933.2581	9.0191
ASSFRVLNGS	1.0000	0.0000	1.0029	7.6938	6925.4822	9.1223
ASSGYLNNKG	1.0000	0.0000	0.9830	7.6387	6500.1291	9.0800
ASSKNAADLN	1.0000	0.0000	0.9306	7.1736	3804.9811	8.7225
ASSLLQLADL	1.0000	0.0000	0.9315	7.2479	4144.6421	8.7796
ASSNLRARPL	1.0000	0.0000	0.9594	7.5639	5963.5805	9.0225
ASSQKHRTFS	1.0000	0.0000	1.0213	8.0035	9892.9487	9.3604
ASSSTTSQNP	1.0000	0.0000	0.9466	6.9456	2926.5759	8.5473
ASSTCILLYW	1.0000	0.0000	1.1476	9.2109	39717.9442	10.2884
ASSVLTKTLE	1.0000	0.0000	0.9339	7.3469	4645.4131	8.8557
ASTTEFASYT	1.0000	0.0000	0.9782	8.0341	10247.6745	9.3839
ASTTSNHSVI	1.0000	0.0000	0.9983	7.6636	6688.6782	9.0991
ASVAKASNHN	1.0000	0.0000	0.9937	7.8280	8082.8087	9.2255
ASVINMSKMK	1.0000	0.0000	1.0473	8.3563	14849.5747	9.6316
ASVWADSAEK	1.0000	0.0000	1.0528	8.7058	22205.9461	9.9002
ASYTQSLKKQ	1.0000	0.0000	0.9676	7.7471	7364.3449	9.1633
ASYYERAETQ	1.0000	0.0000	0.9730	8.7256	22718.0830	9.9154
ATAPNYGMSD	1.0000	0.0000	1.0039	8.6725	21370.7791	9.8746
ATDHGHNSLL	1.0000	0.0000	1.0028	8.2919	13788.2105	9.5821
ATDNYGDCNN	1.0000	0.0000	1.0168	8.7541	23474.6466	9.9373
ATDSEEFKTS	1.0000	0.0000	0.9433	7.6430	6532.2409	9.0833
ATEETHVENP	1.0000	0.0000	0.9278	8.4715	16954.5593	9.7201
ATFLFLSERS	1.0000	0.0000	0.9749	7.8335	8133.9807	9.2297
ATFNIMRETN	1.0000	0.0000	0.9618	8.5455	18462.3174	9.7769
ATGINALSHA	1.0000	0.0000	0.9725	8.2163	12638.4829	9.5239
ATHTDQSHGT	1.0000	0.0000	0.9903	8.7464	23267.3926	9.9314
ATILPLTLLG	1.0000	0.0000	0.9036	7.7914	7749.2781	9.1974
ATIPNNFKGD	1.0000	0.0000	0.9231	8.1346	11504.3796	9.4612
ATISKSLKAE	1.0000	0.0000	0.9278	7.3663	4750.3624	8.8706
ATITGELSIM	1.0000	0.0000	0.9698	8.3505	14750.0553	9.6271
ATKKLFQGTQ	1.0000	0.0000	0.9114	8.3056	14007.0156	9.5926
ATKYEETGAF	2.0000	9.8833	0.9133	8.9848	43299.2699	9.8833
ATLIYVNDTP	1.0000	0.0000	0.9288	8.3476	14701.7570	9.6249
ATLVNHPRSV	1.0000	0.0000	0.9927	8.4369	16292.5215	9.6935
ATLYELFNEE	1.0000	0.0000	0.9328	8.1543	11768.6200	9.4763
ATNNLQLDIN	1.0000	0.0000	0.9081	7.4825	5430.1068	8.9599
ATPKHAPMTA	1.0000	0.0000	0.9430	8.9992	31129.7585	10.1257
ATPPQTINLQ	1.0000	0.0000	0.9031	8.0973	11021.0202	9.4325
ATPTTVIIMR	1.0000	0.0000	0.9216	8.9342	28882.6765	10.0757
ATRARMQCKQ	1.0000	0.0000	0.9854	9.6912	69052.4122	10.6576
ATRASEQLVA	1.0000	0.0000	0.9436	8.2404	12994.4929	9.5425
ATSCDKTDKN	1.0000	0.0000	0.9868	8.1688	11966.1174	9.4874
ATSDAEPFVY	1.0000	0.0000	0.9620	8.6250	20232.7224	9.8381
ATSLWVDTTL	1.0000	0.0000	1.0193	8.5636	18852.2345	9.7909
ATSMQAESNN	1.0000	0.0000	0.9905	7.8052	7873.3314	9.2080
ATSNIQMHQL	1.0000	0.0000	1.0138	8.5701	18993.2056	9.7959
ATSSKLNAQK	1.0000	0.0000	0.9298	7.2414	4113.7254	8.7746
ATSSQEHENR	1.0000	0.0000	0.9896	7.9865	9700.3107	9.3473
ATTMGESMAE	1.0000	0.0000	1.0076	8.8796	27124.6877	10.0338
ATTSGLSPPQ	1.0000	0.0000	0.9526	7.7343	7255.9703	9.1534
ATTSHPRTMA	1.0000	0.0000	0.9984	8.8105	25050.3346	9.9807
ATTVLFGTKF	1.0000	0.0000	0.9226	8.5324	18186.3712	9.7669
AVAAPTIKLG	1.0000	0.0000	0.9028	8.4381	16316.7098	9.6945
AVADTKPSEA	1.0000	0.0000	0.9283	8.1077	11152.9200	9.4404
AVAGLTLKPG	1.0000	0.0000	0.9172	8.3495	14732.8254	9.6263
AVDMAFLDDP	1.0000	0.0000	0.9332	8.9813	30492.5382	10.1119
AVDNPPCFYK	1.0000	0.0000	1.0014	9.3532	46790.9035	10.3978
AVEAKINISS	1.0000	0.0000	0.9558	7.6742	6771.3225	9.1073
AVEGKSFGMD	1.0000	0.0000	0.9959	8.9178	28342.7949	10.0631
AVELLNMHHS	1.0000	0.0000	1.0552	8.7731	23994.6036	9.9519
AVELQLACGA	1.0000	0.0000	0.9780	9.1157	35595.4158	10.2152
AVEMKLGVKG	1.0000	0.0000	0.9556	8.9375	28993.8109	10.0783
AVEQEISPFT	1.0000	0.0000	0.9413	8.3933	15495.4536	9.6600
AVETHKPDDC	1.0000	0.0000	0.9786	9.3242	45256.3277	10.3755
AVFLCCHIPI	1.0000	0.0000	1.0495	10.2702	134486.3149	11.1026
AVGGTKYEET	1.0000	0.0000	0.9160	8.7563	23534.1228	9.9390
AVITGETLSV	1.0000	0.0000	0.9481	8.2158	12631.3007	9.5235
AVKLGLLIVR	1.0000	0.0000	0.9322	8.3670	15034.1909	9.6398
AVKNQFLKEG	1.0000	0.0000	0.9310	8.2876	13720.8929	9.5788
AVKPNKKDPG	1.0000	0.0000	0.9129	8.1549	11776.4736	9.4768
AVKTKFLGDL	1.0000	0.0000	0.9210	8.2140	12604.9367	9.5221
AVLVIDEEKY	1.0000	0.0000	0.9221	8.6383	20546.1672	9.8483
AVLVNPIPAR	1.0000	0.0000	0.9229	8.5438	18428.2166	9.7757
AVLVTDINNP	1.0000	0.0000	0.9267	8.0920	10954.0549	9.4284
AVLVTTSVFR	1.0000	0.0000	0.9715	8.5339	18218.2366	9.7681
AVMNESPLSI	1.0000	0.0000	1.0023	8.0029	9886.1016	9.3599
AVNTPTPRTQ	1.0000	0.0000	0.9087	8.3665	15025.4975	9.6394
AVNYFSDLWA	1.0000	0.0000	1.0779	9.1928	38902.4526	10.2745
AVPVQQSLRI	1.0000	0.0000	0.9577	8.5287	18109.0049	9.7640
AVPVRSDSDK	1.0000	0.0000	0.9762	8.0929	10964.7629	9.4291
AVRVNYADNS	1.0000	0.0000	0.9914	8.3977	15574.0494	9.6634
AVSANSLTRI	1.0000	0.0000	0.9642	7.6885	6883.2476	9.1182
AVSHIYTDHA	1.0000	0.0000	1.0122	9.1595	37435.9156	10.2489
AVVNKETDWG	1.0000	0.0000	1.0078	9.2449	41305.8928	10.3146
AWQSINFTNL	1.0000	0.0000	1.0413	8.5741	19081.1070	9.7989
AWYARGEYNP	1.0000	0.0000	1.0262	9.8496	82863.1508	10.7793
AYALRSCLFT	1.0000	0.0000	1.0469	8.9585	29704.0605	10.0944
AYATSLWVDT	1.0000	0.0000	1.0507	9.0925	34659.9391	10.1974
AYKKKSLQHT	1.0000	0.0000	0.9783	8.2010	12418.8542	9.5122
AYLRRVKKSS	1.0000	0.0000	0.9968	8.0629	10593.0587	9.4061
AYMEHNSDYN	1.0000	0.0000	1.0642	8.9328	28839.2879	10.0747
AYMLSKLHEE	1.0000	0.0000	1.0239	8.6168	20043.3251	9.8318
AYNNQCKFSN	1.0000	0.0000	1.0535	8.5412	18371.9473	9.7737
AYPHSFMDGD	1.0000	0.0000	1.0267	9.3996	49358.0752	10.4335
AYQGFIEVHK	1.0000	0.0000	0.9296	9.3881	48709.3630	10.4246
AYQKIKEIVK	1.0000	0.0000	0.9156	8.5540	18644.9649	9.7835
AYRQARFENT	1.0000	0.0000	0.9322	8.8718	26881.1063	10.0278
AYRYRLNQDI	1.0000	0.0000	0.9540	8.8875	27373.2708	10.0399
AYSIQGGVIN	1.0000	0.0000	0.9838	8.6736	21398.1582	9.8755
AYSRPSMVLR	1.0000	0.0000	1.0524	8.7194	22555.4469	9.9106
AYTHGKAGNP	1.0000	0.0000	0.9569	8.9217	28472.2488	10.0662
AYTQNKVQTL	1.0000	0.0000	0.9361	8.3410	14589.9111	9.6198
AYTSMSSVQD	1.0000	0.0000	1.0532	8.3117	14105.4897	9.5972
AYTVTQGPNF	1.0000	0.0000	0.9368	8.8588	26482.7099	10.0178
CADKPNQKQF	1.0000	0.0000	0.9823	8.9389	29039.2517	10.0793
CAFSQHFKPK	1.0000	0.0000	1.0553	9.2871	43360.1133	10.3470
CAKKEHQRES	1.0000	0.0000	1.0354	8.9886	30752.6140	10.1176
CANSPAIQRS	1.0000	0.0000	1.0435	8.5135	17796.2827	9.7524
CANVINLIKA	1.0000	0.0000	0.9931	8.6040	19750.0688	9.8220
CAPFTSPSKW	1.0000	0.0000	1.1364	9.3322	45674.6487	10.3817
CAQFDPLNKE	1.0000	0.0000	0.9841	8.7945	24592.6549	9.9684
CAQIKKNRVA	1.0000	0.0000	0.9850	9.0165	31755.9578	10.1390
CASEVGRPRE	1.0000	0.0000	1.0188	9.2242	40333.8177	10.2987
CCAQFDPLNK	1.0000	0.0000	1.0596	9.4846	54432.2526	10.4988
CCHIPILPDI	1.0000	0.0000	1.0441	9.9496	92970.2403	10.8562
CCPEQDSSVL	1.0000	0.0000	1.1172	9.1156	35590.7371	10.2151
CCPGDNLKII	1.0000	0.0000	1.0525	9.3837	48461.2527	10.4212
CCTIQLPQTS	1.0000	0.0000	1.0775	9.2652	42283.5352	10.3302
CDCTDTQGES	1.0000	0.0000	1.0737	9.3871	48655.6965	10.4239
CDDEDNISSI	1.0000	0.0000	1.0165	8.1970	12361.2157	9.5091
CDDTQYTSLD	1.0000	0.0000	1.0178	8.7306	22848.4628	9.9192
CDGTVCKYNS	1.0000	0.0000	1.1245	9.5304	57381.5263	10.5340
CDITDLEKSN	1.0000	0.0000	0.9886	8.1477	11679.6982	9.4713
CDKTDKNDDH	1.0000	0.0000	0.9937	8.8146	25167.4323	9.9838
CDKVNNSRRS	1.0000	0.0000	1.0486	8.2771	13555.5544	9.5707
CDNNFIQVEQ	1.0000	0.0000	1.0004	9.0505	33023.6759	10.1652
CDSSPQRKNA	1.0000	0.0000	1.0341	8.3334	14462.7927	9.6139
CDTLNNNKQG	1.0000	0.0000	0.9906	8.2585	13268.3460	9.5564
CDWSAQIKLP	1.0000	0.0000	1.0985	9.4309	51170.3033	10.4575
CDYNPALNIK	1.0000	0.0000	1.0052	8.6775	21493.2092	9.8784
CEANFIEDTS	1.0000	0.0000	1.0095	8.6033	19732.9195	9.8214
CEKILPLQQL	1.0000	0.0000	0.9737	8.5777	19160.7032	9.8017
CEKMFNEAIT	1.0000	0.0000	1.0145	9.2120	39769.2164	10.2892
CEKYNESIYI	1.0000	0.0000	1.0506	8.9269	28640.9160	10.0701
CETHSWNTKY	1.0000	0.0000	1.1591	9.6969	69503.0884	10.6620
CEYSNNLEEN	1.0000	0.0000	1.0206	8.1343	11500.9415	9.4610
CFEINKSGPL	1.0000	0.0000	1.0224	8.5513	18587.5747	9.7815
CFFEPFQDGT	1.0000	0.0000	0.9568	9.6306	64392.9651	10.6110
CFGSEPEEEL	1.0000	0.0000	1.0116	8.7538	23467.4553	9.9371
CFKNNYAEFS	1.0000	0.0000	1.0607	8.8127	25114.4335	9.9824
CFNNSNQGSD	1.0000	0.0000	1.0479	8.1655	11921.3471	9.4849
CFPLNHNDSI	1.0000	0.0000	1.0567	8.6910	21831.4036	9.8888
CFVDSHENAD	1.0000	0.0000	1.0581	9.1510	37074.1828	10.2424
CFYKTQYSWN	1.0000	0.0000	1.1725	9.9648	94614.9441	10.8679
CGAKHNFFNQ	1.0000	0.0000	1.0425	9.4032	49562.9881	10.4362
CGNRTQILYL	1.0000	0.0000	1.0157	9.0373	32523.7405	10.1550
CGRQRQPLML	1.0000	0.0000	1.0157	9.6314	64456.8245	10.6116
CGTKKSEHDK	1.0000	0.0000	1.0289	8.7327	22904.5227	9.9209
CGTKYEETGA	1.0000	0.0000	0.9767	9.2674	42392.0099	10.3319
CHIPILPDID	1.0000	0.0000	0.9767	9.2783	42922.8534	10.3402
CHLDTSSCSN	1.0000	0.0000	1.1396	8.6755	21444.0045	9.8769
CHQDRSILGS	1.0000	0.0000	1.0836	8.9188	28377.9864	10.0639
CIDATRARMQ	1.0000	0.0000	0.9721	9.7465	73590.0329	10.7001
CIDNVRKQLF	1.0000	0.0000	0.9998	9.0603	33398.3918	10.1727
CIFQLPFNFN	1.0000	0.0000	1.0210	9.0725	33870.8957	10.1821
CIINPMASNF	1.0000	0.0000	1.0714	8.9920	30873.0141	10.1202
CIKHSCGNRT	1.0000	0.0000	1.1322	9.5993	62115.0928	10.5869
CIKKVTNREG	1.0000	0.0000	0.9879	8.9096	28078.3260	10.0568
CILLYWQIGT	1.0000	0.0000	1.0859	9.9936	97806.9928	10.8900
CINEMLTSLG	1.0000	0.0000	1.0526	8.6609	21087.4113	9.8657
CIQIYYTSQK	1.0000	0.0000	1.0463	9.2589	41975.9825	10.3253
CISELSIMPK	1.0000	0.0000	1.0635	8.5907	19450.4845	9.8118
CITLRVNPPK	1.0000	0.0000	0.9869	8.8076	24966.9296	9.9784
CKFLQPSKEN	1.0000	0.0000	1.0120	8.3588	14892.0257	9.6335
CKFSNEYMVS	1.0000	0.0000	1.1272	9.0712	33818.5725	10.1810
CKGVEKFASQ	1.0000	0.0000	1.0268	9.0081	31447.8746	10.1325
CKHSQFLKGL	1.0000	0.0000	1.0577	8.8731	26921.7344	10.0288
CKIESECMDD	1.0000	0.0000	1.1101	9.6153	63270.8140	10.5992
CKIIEINFTT	1.0000	0.0000	0.9741	8.7750	24047.9316	9.9534
CKNAQEQHFS	1.0000	0.0000	1.0563	9.0486	32951.2273	10.1637
CKNKDATSDA	1.0000	0.0000	0.9925	8.2693	13433.9447	9.5647
CKNSNHDSKL	1.0000	0.0000	1.0337	7.9545	9349.5694	9.3227
CKQSQPRSPF	1.0000	0.0000	1.0544	8.7693	23889.1332	9.9490
CKSDLNLKWS	1.0000	0.0000	1.0923	8.5132	17788.6416	9.7521
CKSIHTQTSR	1.0000	0.0000	1.0647	8.7166	22482.8754	9.9085
CKVNNERFPK	1.0000	0.0000	1.0062	8.8151	25184.3922	9.9842
CKYNSELSIV	1.0000	0.0000	1.0545	8.3553	14832.5595	9.6308
CLAPNPTISI	1.0000	0.0000	1.0018	8.4089	15777.1918	9.6720
CLCEEHSDSD	1.0000	0.0000	1.1331	9.1724	37998.1233	10.2588
CLCNTGTKEV	1.0000	0.0000	1.0605	9.3166	44860.0868	10.3697
CLEPRYKPAD	1.0000	0.0000	0.9808	9.1671	37765.0915	10.2547
CLFKSNLIRS	1.0000	0.0000	1.0333	8.0952	10994.4375	9.4309
CLFTNPSGDK	1.0000	0.0000	1.0192	8.4815	17151.2357	9.7278
CLIKIHIKNL	1.0000	0.0000	1.0078	8.6745	21419.3136	9.8761
CLLDNPSPLC	1.0000	0.0000	1.0752	8.7288	22802.6155	9.9179
CLLGDKKKAE	1.0000	0.0000	0.9705	8.4801	17124.8806	9.7267
CLLSSSDQFT	1.0000	0.0000	1.0373	7.9598	9406.8964	9.3268
CLNLEVLSDS	1.0000	0.0000	1.0119	7.8478	8269.5132	9.2407
CLNRTQTAKR	1.0000	0.0000	0.9862	8.7513	23400.7572	9.9352
CLQWFKGNSP	1.0000	0.0000	1.1305	9.4793	54103.1878	10.4947
CLSTWAGGQP	1.0000	0.0000	1.1152	9.7186	71261.6563	10.6786
CMDDFDQQVE	1.0000	0.0000	0.9753	9.8196	80050.3321	10.7563
CMSLSKGSSQ	1.0000	0.0000	1.0933	8.1514	11728.3314	9.4740
CNESMPFLYK	1.0000	0.0000	1.0878	9.0834	34296.1224	10.1904
CNIAQFHNRN	1.0000	0.0000	1.0451	9.1608	37493.0283	10.2499
CNIELEVMLG	1.0000	0.0000	1.0333	9.1465	36880.3012	10.2389
CNKNIHNTTL	1.0000	0.0000	1.0107	8.3660	15016.3525	9.6390
CNKRKRQGMR	1.0000	0.0000	1.0307	9.5517	58804.6707	10.5504
CNKTQTEVSE	1.0000	0.0000	1.0051	8.4278	16123.9063	9.6865
CNLCRRGGKN	1.0000	0.0000	1.0897	9.4928	54948.4026	10.5051
CNNEYELEEV	1.0000	0.0000	1.0098	8.7548	23493.8929	9.9378
CNNINETSNT	1.0000	0.0000	0.9878	7.7709	7568.0964	9.1816
CNNRLAPSGV	1.0000	0.0000	1.0394	8.6037	19743.0237	9.8217
CNNRNPNSVQ	1.0000	0.0000	1.0339	8.2681	13415.9622	9.5638
CNPVDTKRQE	1.0000	0.0000	0.9797	8.9518	29476.1840	10.0893
CNSANLGAKL	1.0000	0.0000	1.0069	8.0782	10781.5793	9.4178
CNSINTINPS	1.0000	0.0000	1.0097	7.8109	7925.3768	9.2124
CNSKEHPLLP	1.0000	0.0000	1.0311	8.4312	16187.1739	9.6891
CNSKNSHSAI	1.0000	0.0000	1.0583	7.9934	9778.5021	9.3526
CNTGTKEVEK	1.0000	0.0000	0.9790	8.6723	21365.2234	9.8744
CNTKYEETGA	1.0000	0.0000	0.9922	8.9399	29074.0302	10.0801
CNTSRDSVSS	1.0000	0.0000	1.0500	7.8063	7883.6959	9.2088
CNYNTKYEET	1.0000	0.0000	1.0202	8.8481	26157.0669	10.0095
CPAVAAPTIK	1.0000	0.0000	0.9514	9.1509	37070.0548	10.2423
CPDVKTILDL	1.0000	0.0000	0.9712	8.6893	21787.4101	9.8875
CPEQDSSVLL	1.0000	0.0000	1.0310	8.2966	13863.7351	9.5857
CPGDNLKIID	1.0000	0.0000	0.9769	8.7124	22373.7751	9.9052
CPHTTASLWF	1.0000	0.0000	1.1429	9.8354	81517.6260	10.7684
CPNTPQPSKL	1.0000	0.0000	1.0003	8.3064	14020.9772	9.5932
CPRKACNSKN	1.0000	0.0000	1.0898	8.9216	28468.5884	10.0661
CPSSNLEDFL	1.0000	0.0000	1.0236	8.0462	10391.4144	9.3932
CPWYPATISK	1.0000	0.0000	1.1166	9.7553	74337.7719	10.7069
CQDFVYTTMT	1.0000	0.0000	1.0050	9.8733	85150.4599	10.7975
CQGDKTHDKT	1.0000	0.0000	0.9873	9.1665	37740.2154	10.2543
CQKASKLGTV	1.0000	0.0000	1.0167	8.6441	20681.6830	9.8527
CQKPNCVKNR	1.0000	0.0000	1.0749	9.4052	49678.5158	10.4378
CQLNEMYPTS	1.0000	0.0000	1.0762	9.0297	32242.9552	10.1492
CQNKKISVEK	1.0000	0.0000	1.0081	8.3870	15384.4476	9.6552
CQNNDNKRFE	1.0000	0.0000	1.0064	8.6152	20005.0123	9.8305
CQSDTDELPN	1.0000	0.0000	0.9976	8.3272	14360.1995	9.6092
CQTPSSWDSV	1.0000	0.0000	1.1566	9.1291	36151.2042	10.2256
CQVNIVADTR	1.0000	0.0000	0.9811	9.2798	42998.2298	10.3414
CRKNSDLLNG	1.0000	0.0000	1.0121	8.1179	11285.6440	9.4483
CRRGGKNSTA	1.0000	0.0000	1.0342	8.8603	26527.9945	10.0189
CSAGGSPIFP	1.0000	0.0000	1.0608	8.9345	28894.6338	10.0760
CSDDGLVTGP	1.0000	0.0000	1.0203	8.8912	27488.2244	10.0427
CSDNNEAGLY	1.0000	0.0000	1.0403	8.5446	18443.9502	9.7763
CSEDDPLFCD	1.0000	0.0000	1.0822	9.3442	46310.4638	10.3909
CSENLVPIFS	1.0000	0.0000	1.0480	8.3872	15387.5212	9.6553
CSEYNPLNGS	1.0000	0.0000	1.0534	8.2418	13015.7188	9.5436
CSKILSEIFY	1.0000	0.0000	1.0601	8.5985	19625.4656	9.8177
CSKLGQQVEK	1.0000	0.0000	1.0200	8.7153	22450.4710	9.9075
CSLDNLANTN	1.0000	0.0000	0.9868	7.7520	7405.5352	9.1671
CSLPPFYMYT	1.0000	0.0000	1.1015	9.6508	65912.8514	10.6266
CSLQNTDESW	1.0000	0.0000	1.1144	8.8700	26825.1155	10.0264
CSLTIFFDSN	1.0000	0.0000	1.0461	8.3391	14559.0335	9.6184
CSLTQSYYRS	1.0000	0.0000	1.1065	8.6191	20096.4681	9.8336
CSLYSANSGG	1.0000	0.0000	1.0834	8.3133	14132.9458	9.5985
CSMHTSINIE	1.0000	0.0000	1.1070	8.9100	28090.6454	10.0571
CSNKSIGQTF	1.0000	0.0000	1.0472	8.4222	16019.3843	9.6822
CSNLLESNTK	1.0000	0.0000	0.9834	7.4878	5463.3528	8.9640
CSPSYLQHFN	1.0000	0.0000	1.1120	8.9199	28412.5463	10.0647
CSQLFLLSNP	1.0000	0.0000	1.0269	7.9972	9820.9859	9.3555
CSQSVYKTLY	1.0000	0.0000	1.0899	8.8364	25807.0476	10.0005
CSSNLPPSPC	1.0000	0.0000	1.1076	8.4776	17074.7581	9.7248
CSSYHHSLGV	1.0000	0.0000	1.1756	9.1748	38102.2463	10.2607
CSTHATKYEE	1.0000	0.0000	1.0466	9.0508	33034.4945	10.1654
CSTSQLINNV	1.0000	0.0000	1.0283	8.0292	10189.1554	9.3801
CSYQYLSLNK	1.0000	0.0000	1.0720	8.3937	15503.0515	9.6603
CTCHQDRSIL	1.0000	0.0000	1.1174	9.6863	68660.4017	10.6538
CTDTQGESPW	1.0000	0.0000	1.0964	9.6096	62861.1971	10.5949
CTDYVSIFSD	1.0000	0.0000	1.0739	8.9382	29017.9373	10.0788
CTGRRATFLF	1.0000	0.0000	0.9820	9.4605	52945.0777	10.4803
CTGVVPERKW	1.0000	0.0000	1.0516	10.2224	127284.2741	11.0659
CTHPLISNAP	1.0000	0.0000	1.0380	8.7224	22633.1750	9.9129
CTIENAYRYR	1.0000	0.0000	1.0085	9.5525	58857.5350	10.5510
CTIQLPQTSA	1.0000	0.0000	1.0008	8.6390	20562.0613	9.8489
CTLKLSDNPH	1.0000	0.0000	1.0271	8.3635	14972.8431	9.6371
CTPEPNRINQ	1.0000	0.0000	0.9843	8.7676	23841.9097	9.9477
CTPVENEMLE	1.0000	0.0000	1.0170	9.0805	34183.0943	10.1882
CTQLDGKWNT	1.0000	0.0000	1.0747	9.4464	52090.5279	10.4694
CTTTDSLSEV	1.0000	0.0000	1.0155	8.1671	11943.5637	9.4862
CVAGPLNEKP	1.0000	0.0000	0.9876	8.8634	26624.4125	10.0214
CVATGINALS	1.0000	0.0000	1.0244	8.6559	20966.6924	9.8619
CVEGFSTKYE	1.0000	0.0000	1.0437	9.1916	38848.6260	10.2736
CVKNRKRQFY	1.0000	0.0000	1.0182	9.4836	54369.9875	10.4980
CVPTQNPTTH	1.0000	0.0000	1.0019	9.2095	39657.6633	10.2874
CVTAADNQIH	1.0000	0.0000	0.9978	9.3815	48342.1042	10.4196
CWATILPLTL	1.0000	0.0000	1.0628	9.3357	45859.6548	10.3844
CWKTTILLYT	1.0000	0.0000	1.0818	9.5307	57402.3002	10.5343
CWSSSNQWVG	1.0000	0.0000	1.2858	9.9630	94423.4949	10.8665
CYKVEDDKNK	1.0000	0.0000	0.9979	8.8436	26024.5635	10.0061
CYSTGILRSI	1.0000	0.0000	1.0682	8.7511	23393.3961	9.9350
CYTVVNDYST	1.0000	0.0000	1.0715	9.2092	39643.6994	10.2871
DAAPGTSSSI	1.0000	0.0000	0.9690	7.6159	6331.7487	9.0625
DACLNLEVLS	1.0000	0.0000	1.0065	8.1817	12145.8649	9.4974
DADDSNIELS	1.0000	0.0000	0.9341	7.3899	4881.2596	8.8888
DADENTVCNT	1.0000	0.0000	0.9811	8.6122	19937.9820	9.8283
DADNLRQYAQ	1.0000	0.0000	0.9308	8.5684	18957.5276	9.7946
DADRSNHHAS	1.0000	0.0000	1.0308	8.3914	15462.5019	9.6586
DADSVNLLTS	1.0000	0.0000	0.9401	7.3326	4569.5413	8.8447
DAELSHQNKN	1.0000	0.0000	0.9597	7.7798	7646.7804	9.1885
DAEPFVYSVD	1.0000	0.0000	0.9691	8.7954	24619.1207	9.9691
DAHHFPATLV	1.0000	0.0000	0.9507	9.1975	39112.0904	10.2781
DAIRPDTNQP	1.0000	0.0000	0.8989	8.3504	14749.6558	9.6271
DAISNNGQYS	1.0000	0.0000	0.9891	7.8639	8423.7837	9.2531
DAISVDRSPP	1.0000	0.0000	0.9679	8.0989	11041.2690	9.4337
DAKDTNRSIS	1.0000	0.0000	0.9443	7.5290	5728.9034	8.9957
DAKEEWSVDV	1.0000	0.0000	1.0300	9.0458	32842.7449	10.1615
DAKLQSHTPN	1.0000	0.0000	0.9592	7.9647	9459.9154	9.3305
DAKSLPTSSA	1.0000	0.0000	0.9406	7.1960	3904.5149	8.7397
DALKQIHPQD	1.0000	0.0000	0.9187	8.6122	19936.2782	9.8282
DALSDGPDWP	1.0000	0.0000	1.0231	8.9168	28310.5142	10.0623
DALSKGASCC	1.0000	0.0000	1.1102	8.9890	30763.8918	10.1178
DANLSLTAKD	1.0000	0.0000	0.9138	7.4046	4964.1922	8.9000
DANNFVTKEE	1.0000	0.0000	0.9216	8.0555	10503.3237	9.4004
DANTFRFKCQ	1.0000	0.0000	0.9918	9.1841	38511.0581	10.2678
DAPFSHTNPT	1.0000	0.0000	0.9701	8.2898	13755.2553	9.5805
DAPHIKAGGN	1.0000	0.0000	0.9355	8.7295	22820.8227	9.9184
DARLPVDICT	1.0000	0.0000	0.9634	9.1137	35514.5452	10.2137
DARNQQSSVS	1.0000	0.0000	0.9903	7.6839	6846.9173	9.1147
DARTKTQNPG	1.0000	0.0000	0.9086	8.2661	13385.1118	9.5622
DASNQVESWF	1.0000	0.0000	1.0760	8.7867	24372.9041	9.9624
DASPCQLNEM	1.0000	0.0000	1.0510	8.8494	26198.2228	10.0106
DASPTPSAIR	1.0000	0.0000	0.9550	7.9285	9074.0417	9.3027
DASQHLINNL	1.0000	0.0000	0.9642	7.7861	7701.9232	9.1933
DASVWADSAE	1.0000	0.0000	1.0551	8.8076	24967.3485	9.9785
DATIPNNFKG	1.0000	0.0000	0.9231	8.1346	11504.3796	9.4612
DATPKHAPMT	1.0000	0.0000	0.9431	8.9541	29554.5957	10.0911
DATRARMQCK	1.0000	0.0000	0.9869	9.6115	62993.0435	10.5963
DATSCDKTDK	1.0000	0.0000	0.9834	8.3591	14897.1511	9.6337
DATSDAEPFV	1.0000	0.0000	0.9384	8.3442	14643.3693	9.6222
DAVITGETLS	1.0000	0.0000	0.9358	8.0556	10504.5801	9.4005
DAVKNQFLKE	1.0000	0.0000	0.9222	8.1504	11715.3041	9.4733
DAYPHSFMDG	1.0000	0.0000	1.0267	9.3996	49358.0752	10.4335
DAYQKIKEIV	1.0000	0.0000	0.9098	8.6558	20963.5444	9.8618
DCDKVNNSRR	1.0000	0.0000	1.0314	8.5659	18902.3176	9.7927
DCDTLNNNKQ	1.0000	0.0000	0.9783	8.1213	11328.9062	9.4509
DCDWSAQIKL	1.0000	0.0000	1.0969	9.3998	49369.1076	10.4336
DCFPLNHNDS	1.0000	0.0000	1.0544	8.6578	21011.5646	9.8633
DCKGVEKFAS	1.0000	0.0000	1.0228	8.9283	28688.3147	10.0712
DCNNEYELEE	1.0000	0.0000	0.9971	8.5947	19538.2476	9.8148
DCNYNTKYEE	1.0000	0.0000	1.0208	8.9035	27879.7331	10.0521
DCPAVAAPTI	1.0000	0.0000	0.9421	9.2527	41679.8713	10.3206
DCPDVKTILD	1.0000	0.0000	0.9631	8.8369	25823.0163	10.0009
DCPNTPQPSK	1.0000	0.0000	1.0003	8.4540	16618.0341	9.7067
DCSDDGLVTG	1.0000	0.0000	1.0191	8.8600	26520.6384	10.0187
DCTDTQGESP	1.0000	0.0000	0.9973	8.7470	23283.1127	9.9318
DCTGRRATFL	1.0000	0.0000	0.9759	9.2807	43045.2838	10.3421
DDAKSLPTSS	1.0000	0.0000	0.9364	7.1509	3706.9468	8.7051
DDCPDVKTIL	1.0000	0.0000	0.9631	8.8369	25823.0163	10.0009
DDDLRSIKSS	1.0000	0.0000	0.9499	7.2932	4366.8791	8.8144
DDDPGGKSQS	1.0000	0.0000	0.9631	7.9519	9321.9812	9.3207
DDDQPGDTKT	1.0000	0.0000	0.8851	8.2814	13623.0961	9.5740
DDDRSDMTNN	1.0000	0.0000	0.9749	8.0727	10712.9610	9.4136
DDEADTSPAL	1.0000	0.0000	0.9166	7.8566	8353.5343	9.2475
DDEDNISSIA	1.0000	0.0000	0.9408	7.5708	6011.1358	9.0278
DDEKFIRTQA	1.0000	0.0000	0.8930	8.5377	18298.1749	9.7710
DDEPDSPRNL	1.0000	0.0000	0.9294	7.7925	7759.3714	9.1982
DDESVSSSDL	1.0000	0.0000	0.9564	7.0844	3433.8530	8.6540
DDFDQQVENS	1.0000	0.0000	0.9532	8.2475	13100.8349	9.5479
DDFVADQEKK	1.0000	0.0000	0.8992	8.4883	17286.4133	9.7330
DDGLGAISSQ	1.0000	0.0000	0.9680	7.9533	9337.2993	9.3218
DDGLVTGPVA	1.0000	0.0000	0.9080	8.7139	22413.4749	9.9064
DDGPERCSMH	1.0000	0.0000	1.0750	9.6763	67873.3728	10.6461
DDHIKNDVHL	1.0000	0.0000	0.9685	8.6929	21878.4509	9.8903
DDIGNALEGN	1.0000	0.0000	0.9211	8.0517	10457.6742	9.3975
DDKGIQTKDN	1.0000	0.0000	0.9015	8.0468	10398.7906	9.3937
DDKNAGPDNN	1.0000	0.0000	0.9154	7.7867	7707.0739	9.1937
DDKNEIARSQ	1.0000	0.0000	0.9340	7.9342	9133.9702	9.3071
DDKNKLAPRT	1.0000	0.0000	0.9019	7.8551	8338.7700	9.2463
DDKNSNLASG	1.0000	0.0000	0.9365	7.2206	4016.7967	8.7587
DDKTKYEETG	1.0000	0.0000	0.9067	8.3120	14110.6157	9.5975
DDLAYNNQCK	1.0000	0.0000	1.0070	8.6929	21877.6943	9.8903
DDLGLQSSKK	1.0000	0.0000	0.9379	7.3865	4861.9538	8.8861
DDLGSINSPR	1.0000	0.0000	0.9598	7.6619	6675.9588	9.0978
DDLLEMDTFA	1.0000	0.0000	0.9391	8.5231	17993.4444	9.7598
DDLRKVPDIR	1.0000	0.0000	0.9041	8.4808	17137.2844	9.7272
DDLRSIKSSD	1.0000	0.0000	0.9499	7.2932	4366.8791	8.8144
DDLSEKNDTK	1.0000	0.0000	0.9051	7.3414	4615.8303	8.8515
DDMHSYRLAG	1.0000	0.0000	1.0351	9.1710	37934.9524	10.2577
DDMWLPMSKP	1.0000	0.0000	1.1060	9.4761	53899.8058	10.4922
DDNGSYSVNI	1.0000	0.0000	0.9945	7.8992	8772.8276	9.2802
DDNKSGAWQS	1.0000	0.0000	1.0518	8.5010	17541.1909	9.7428
DDNMWSSLEI	1.0000	0.0000	1.0812	8.6292	20332.1760	9.8413
DDNNDQNEST	1.0000	0.0000	0.9208	7.3918	4891.5197	8.8902
DDNNKYYLDP	1.0000	0.0000	0.9519	8.2086	12528.0999	9.5181
DDNRFWKQNA	1.0000	0.0000	1.0187	9.0607	33413.4469	10.1730
DDNTKNASCE	1.0000	0.0000	0.9926	8.1169	11272.2466	9.4475
DDNVLKTCIQ	1.0000	0.0000	0.9807	8.6952	21937.1676	9.8921
DDPGGDMMVI	1.0000	0.0000	0.9394	9.5884	61338.8179	10.5785
DDPGGKSQSS	1.0000	0.0000	0.9781	7.6631	6685.1391	9.0987
DDPHKNENYT	1.0000	0.0000	0.9553	8.3479	14706.7670	9.6251
DDPKCASEVG	1.0000	0.0000	1.0086	8.8814	27181.3408	10.0352
DDPLFCDYNP	1.0000	0.0000	1.0004	9.1022	35046.3754	10.2048
DDPNKEQVTF	1.0000	0.0000	0.9133	8.3304	14413.5343	9.6117
DDQNGERNIV	1.0000	0.0000	0.9280	8.3868	15380.0586	9.6550
DDQPGDTKTK	1.0000	0.0000	0.8886	8.1796	12116.3742	9.4958
DDRKLNKISP	1.0000	0.0000	0.9253	7.6098	6287.4758	9.0578
DDRLLSLNLF	1.0000	0.0000	0.9362	7.4861	5452.4609	8.9627
DDRSDMTNNM	1.0000	0.0000	1.0232	8.4944	17408.8702	9.7377
DDSKQQINDT	1.0000	0.0000	0.9256	7.8024	7847.7590	9.2058
DDSNIELSDI	1.0000	0.0000	0.9330	7.3781	4815.0904	8.8797
DDSTLEEKYT	1.0000	0.0000	0.9328	7.8401	8196.3626	9.2348
DDTHFNNGSE	1.0000	0.0000	0.9815	8.1660	11928.2130	9.4853
DDTIPESLAL	1.0000	0.0000	0.9162	7.6972	6952.5070	9.1249
DDTNLGEMNP	1.0000	0.0000	0.9519	8.2336	12893.0751	9.5372
DDTNTKYEET	1.0000	0.0000	0.9087	8.0308	10208.7076	9.3814
DDTQYTSLDR	1.0000	0.0000	0.9507	8.1892	12250.3087	9.5031
DDVMGNTNKF	1.0000	0.0000	0.9727	8.6070	19817.8681	9.8242
DDVQSQKFSL	1.0000	0.0000	0.9733	7.9184	8968.9621	9.2949
DDVTTADEAF	1.0000	0.0000	0.8899	8.5464	18483.1720	9.7777
DDYKAELKEP	1.0000	0.0000	0.9081	8.2141	12607.4825	9.5223
DEADTSPALL	1.0000	0.0000	0.9171	7.7090	7048.0487	9.1340
DEAFDQSRRA	1.0000	0.0000	0.9450	8.5479	18513.3749	9.7788
DEAHTYYMNT	1.0000	0.0000	0.9990	9.3011	44068.9934	10.3578
DEANIHNKSL	1.0000	0.0000	0.9555	7.7333	7247.9572	9.1527
DECKNKDATS	1.0000	0.0000	0.9883	8.2054	12481.2276	9.5156
DEDNISSIAS	1.0000	0.0000	0.9491	7.2820	4310.8087	8.8058
DEDSLKNLPN	1.0000	0.0000	0.9084	7.1918	3885.6522	8.7365
DEEASSKNAA	1.0000	0.0000	0.9374	7.4739	5376.6628	8.9533
DEECTHPLIS	1.0000	0.0000	1.0246	8.7989	24716.7269	9.9717
DEEKYQVRMN	1.0000	0.0000	0.9674	8.9885	30749.0418	10.1175
DEENNLNIPA	1.0000	0.0000	0.9062	7.5993	6211.4746	9.0497
DEESLLINWK	1.0000	0.0000	1.0062	8.2281	12812.1067	9.5330
DEFDDEPDSP	1.0000	0.0000	0.9250	8.1616	11866.8907	9.4819
DEFEDKKPFS	1.0000	0.0000	0.9384	8.1066	11139.5581	9.4396
DEHTDESYQN	1.0000	0.0000	0.9817	8.3811	15279.1986	9.6506
DEIESTSDQN	1.0000	0.0000	0.9373	7.4980	5528.0723	8.9719
DEKFIRTQAE	1.0000	0.0000	0.8934	8.5189	17906.5637	9.7565
DEKKFDRFCS	1.0000	0.0000	1.0223	8.8955	27624.9538	10.0460
DEKVNNLPHR	1.0000	0.0000	0.9549	8.2649	13366.4756	9.5613
DELDRNSQSS	1.0000	0.0000	0.9532	7.2325	4071.8504	8.7677
DELNKKLILE	1.0000	0.0000	0.8893	7.4048	4965.6052	8.9002
DELPNKTGSD	1.0000	0.0000	0.9233	7.6116	6300.0573	9.0591
DEMIDPNSWG	1.0000	0.0000	1.0734	9.2340	40791.9543	10.3062
DENCTGVVPE	1.0000	0.0000	0.9812	9.1226	35879.4170	10.2205
DENGTTSNYG	1.0000	0.0000	0.9660	8.0022	9878.2241	9.3594
DENLWMSTKA	1.0000	0.0000	1.0590	8.7727	23983.1589	9.9516
DENSATSNIQ	1.0000	0.0000	0.9394	7.3716	4779.3628	8.8747
DENTVCNTKY	1.0000	0.0000	1.0061	8.7462	23261.6564	9.9312
DEPDGCRVNC	1.0000	0.0000	1.0452	9.8378	81747.0107	10.7703
DEPDSPRNLG	1.0000	0.0000	0.9407	7.9298	9087.7286	9.3037
DEPLKQEDKQ	1.0000	0.0000	0.8903	8.0478	10409.6677	9.3944
DEPMSEFKNN	1.0000	0.0000	0.9804	8.0697	10676.5814	9.4113
DEPSLPPANE	1.0000	0.0000	0.9228	7.7201	7138.3698	9.1425
DEQLYSNPSS	1.0000	0.0000	0.9752	7.4145	5021.3723	8.9077
DEQNIVPMQI	1.0000	0.0000	0.9384	8.8758	27006.4209	10.0309
DEQQLMPIVL	1.0000	0.0000	0.9418	8.7377	23035.1482	9.9247
DERDPMARLR	1.0000	0.0000	0.9313	8.9671	29999.5121	10.1010
DERRVHQNAS	1.0000	0.0000	0.9885	8.6395	20572.7952	9.8492
DERSNQNVSQ	1.0000	0.0000	0.9724	7.7185	7125.1931	9.1413
DESAVAGLTL	1.0000	0.0000	0.9398	7.9753	9576.4461	9.3387
DESEPIPNVS	1.0000	0.0000	0.9537	7.6960	6943.5542	9.1241
DESGQSSCSE	1.0000	0.0000	1.0508	7.9415	9210.6149	9.3127
DESVSSSDLD	1.0000	0.0000	0.9564	7.0844	3433.8530	8.6540
DESWNSQKRM	1.0000	0.0000	1.0987	8.8515	26259.7446	10.0121
DESYQNSWGR	1.0000	0.0000	1.0957	8.9496	29401.8522	10.0876
DETSTKYEET	1.0000	0.0000	0.9297	7.9135	8919.2315	9.2912
DEVFKQSLPL	1.0000	0.0000	0.9465	7.9921	9763.8146	9.3516
DEVVSIYKTS	1.0000	0.0000	0.9885	8.1266	11399.3966	9.4550
DFAAYRQARF	1.0000	0.0000	0.8926	9.3612	47221.8435	10.4039
DFCCPGDNLK	1.0000	0.0000	1.0629	9.4970	55213.8616	10.5083
DFCGTKYEET	1.0000	0.0000	0.9802	9.2649	42267.2983	10.3299
DFDAISVDRS	1.0000	0.0000	0.9801	8.2165	12641.3535	9.5241
DFDCTGRRAT	1.0000	0.0000	0.9566	9.4283	51018.4119	10.4555
DFDQQVENSN	1.0000	0.0000	0.9602	8.0572	10523.2287	9.4016
DFEDDTNLGE	1.0000	0.0000	0.9109	8.1321	11470.6281	9.4592
DFFELNNTKD	1.0000	0.0000	0.9241	7.9013	8794.2908	9.2818
DFFGPSVEID	1.0000	0.0000	0.9555	8.6597	21056.7439	9.8647
DFGDDVTTAD	1.0000	0.0000	0.8935	8.6574	21001.4899	9.8630
DFGYKGPLET	1.0000	0.0000	0.9284	8.6885	21768.7941	9.8869
DFKHLQENTK	1.0000	0.0000	0.9415	8.2364	12935.1936	9.5394
DFKITQRPPN	1.0000	0.0000	0.9122	8.3833	15318.9159	9.6523
DFLDRSSRNS	1.0000	0.0000	0.9804	7.4812	5421.8378	8.9589
DFNSDIARER	1.0000	0.0000	0.9537	8.2659	13382.0270	9.5621
DFPWSEIVSS	1.0000	0.0000	1.0866	8.6277	20295.9069	9.8402
DFRLYAVLVT	1.0000	0.0000	0.9435	8.8512	26251.0237	10.0119
DFRPILSIKL	1.0000	0.0000	0.9425	7.9674	9489.6754	9.3326
DFSKKLHPSM	1.0000	0.0000	1.0328	8.2964	13859.8957	9.5855
DFSLFWDDTI	1.0000	0.0000	1.0381	9.0096	31504.0597	10.1337
DFSSGTKYEE	1.0000	0.0000	0.9850	8.0714	10696.7820	9.4126
DFSSKIRKEV	1.0000	0.0000	0.9721	7.9490	9290.5418	9.3185
DFSWLFKHSQ	1.0000	0.0000	1.1111	9.0676	33679.6226	10.1783
DFTTINLSSN	1.0000	0.0000	0.9387	7.2423	4118.3913	8.7753
DFVADQEKKS	1.0000	0.0000	0.9423	8.1995	12396.7294	9.5110
DFVPSQFATI	1.0000	0.0000	0.9532	8.6107	19901.9373	9.8271
DFVYTTMTKY	1.0000	0.0000	0.9685	9.3012	44071.2665	10.3578
DFYSIFGCFG	1.0000	0.0000	1.0523	9.7564	74430.7068	10.7077
DGAVPVQQSL	1.0000	0.0000	0.9573	8.5028	17577.4030	9.7441
DGDTVIKLHT	1.0000	0.0000	0.9298	8.5630	18838.9704	9.7904
DGEGHIQKPE	1.0000	0.0000	0.9129	8.8718	26882.8323	10.0278
DGGDFFGPSV	1.0000	0.0000	0.9670	8.9197	28406.7197	10.0646
DGGDISAIVN	1.0000	0.0000	0.9549	8.3130	14127.8744	9.5983
DGHNAANMRY	1.0000	0.0000	1.0089	9.2719	42607.8355	10.3353
DGKIRYSREK	1.0000	0.0000	0.9640	8.4458	16461.0280	9.7003
DGKWNTGLVN	1.0000	0.0000	1.0246	8.8578	26452.3897	10.0170
DGLFTGKNRK	1.0000	0.0000	0.9311	8.2332	12886.8326	9.5369
DGLGAISSQN	1.0000	0.0000	0.9687	7.7630	7500.1736	9.1755
DGLMGKSETS	1.0000	0.0000	0.9978	8.0409	10328.1813	9.3892
DGLVTGPVAP	1.0000	0.0000	0.9077	8.7450	23231.2141	9.9303
DGNDLTFTCV	1.0000	0.0000	0.9945	8.9457	29268.6991	10.0846
DGNGEQQEQH	1.0000	0.0000	0.9334	8.8785	27090.3582	10.0329
DGNHLIINPN	1.0000	0.0000	0.9546	8.1089	11169.3049	9.4414
DGNIDPPFTP	1.0000	0.0000	0.9067	8.4439	16424.4566	9.6989
DGNMQPNFAH	1.0000	0.0000	0.9944	9.1067	35231.3279	10.2084
DGNNWRPCHL	1.0000	0.0000	1.1283	9.8966	87472.5890	10.8155
DGPDWPFGNN	1.0000	0.0000	1.0212	9.2445	41288.1146	10.3143
DGPERCSMHT	1.0000	0.0000	1.0770	9.6209	63679.5319	10.6035
DGPWPETLNR	1.0000	0.0000	1.0012	9.0259	32099.2704	10.1462
DGQHNLKESQ	1.0000	0.0000	0.9729	8.1421	11603.6047	9.4669
DGRDERRVHQ	1.0000	0.0000	0.9038	9.3406	46117.3701	10.3881
DGSASEVQEN	1.0000	0.0000	0.9694	7.8627	8411.9936	9.2521
DGTASDGRKL	1.0000	0.0000	0.9427	8.1018	11077.7672	9.4359
DGTGTKLVIG	1.0000	0.0000	0.9136	8.4908	17337.0713	9.7350
DGTKTNNNRS	1.0000	0.0000	0.9327	7.4407	5175.1696	8.9278
DGTVCKYNSE	1.0000	0.0000	1.0422	8.8403	25925.1457	10.0036
DGVDLVSTLS	1.0000	0.0000	0.9686	7.7752	7606.2402	9.1849
DHALTKYEET	1.0000	0.0000	0.9362	8.5207	17943.5639	9.7579
DHAQANCDNN	1.0000	0.0000	1.0234	8.8629	26609.2448	10.0210
DHASSGYLNN	1.0000	0.0000	1.0156	7.9500	9301.1225	9.3192
DHGHNSLLKQ	1.0000	0.0000	1.0057	8.2802	13603.1619	9.5730
DHIKNDVHLF	1.0000	0.0000	0.9798	8.8727	26910.1788	10.0285
DHIVPNKNRS	1.0000	0.0000	0.9834	8.1758	12062.5544	9.4928
DHKDSSGSLR	1.0000	0.0000	1.0027	7.7439	7336.9534	9.1609
DHKSRVFLTL	1.0000	0.0000	0.9852	8.3212	14261.0323	9.6046
DHLNMLKICP	1.0000	0.0000	1.0517	9.1627	37573.8706	10.2513
DHRLDNASLQ	1.0000	0.0000	0.9721	8.0730	10716.9525	9.4138
DHTANELSVN	1.0000	0.0000	0.9692	7.9066	8848.4114	9.2859
DHTIPSLFRG	1.0000	0.0000	0.9813	8.6121	19934.2948	9.8282
DHVWQAYKKK	1.0000	0.0000	1.0324	9.7157	71021.7243	10.6764
DHYQNDSNDD	1.0000	0.0000	0.9912	8.2838	13659.7020	9.5758
DIACIKHSCG	1.0000	0.0000	1.1103	9.7934	77673.9239	10.7362
DIAQIYYKSN	1.0000	0.0000	0.9810	8.4180	15942.6154	9.6790
DIAREREFSN	1.0000	0.0000	0.9531	8.2471	13095.6295	9.5476
DIASPDISKL	1.0000	0.0000	0.9380	7.5616	5947.8531	9.0207
DICTQLDGKW	1.0000	0.0000	1.0570	9.7253	71817.7106	10.6838
DIDKLCQSDT	1.0000	0.0000	0.9923	8.4366	16287.8354	9.6933
DIDTANLYDP	1.0000	0.0000	0.9185	8.2429	13031.6508	9.5444
DIEITDTLSV	1.0000	0.0000	0.9247	7.9065	8847.5378	9.2858
DIEMPESMDT	1.0000	0.0000	0.9978	8.7719	23961.8327	9.9510
DIENESHNSS	1.0000	0.0000	0.9749	7.3412	4615.0703	8.8514
DIENNLRVFV	1.0000	0.0000	0.9455	8.3621	14948.9590	9.6360
DIETVKLKQQ	1.0000	0.0000	0.9008	8.1734	12029.9202	9.4910
DIFPKEFALI	1.0000	0.0000	0.9060	8.4800	17122.2287	9.7266
DIGKIHMSDP	1.0000	0.0000	1.0000	8.8586	26475.0966	10.0176
DIGNALEGNA	1.0000	0.0000	0.9233	8.0969	11015.0338	9.4321
DIGRCIDNVR	1.0000	0.0000	0.9786	9.3506	46648.8850	10.3958
DIHEFVQVIS	1.0000	0.0000	0.9793	8.9313	28788.4061	10.0735
DIHITVEHTE	1.0000	0.0000	0.9327	9.0175	31790.9948	10.1398
DIHSKNLFTK	1.0000	0.0000	0.9642	7.9199	8984.7849	9.2961
DIHVRQSSRG	1.0000	0.0000	1.0243	8.6852	21684.1480	9.8843
DIISSDSNLD	1.0000	0.0000	0.9393	7.1081	3528.5980	8.6721
DIKFQSESND	1.0000	0.0000	0.9553	7.6502	6586.6666	9.0888
DILDATSCDK	1.0000	0.0000	0.9895	8.4019	15650.4863	9.6666
DINANERIDN	1.0000	0.0000	0.9170	7.8977	8757.8514	9.2790
DINLDKKVTK	1.0000	0.0000	0.9017	7.7405	7308.5737	9.1583
DINLSNRKDI	1.0000	0.0000	0.9289	7.5235	5692.3298	8.9914
DINNPLYGGN	1.0000	0.0000	0.9551	8.1471	11670.9432	9.4708
DINPFSGMGF	1.0000	0.0000	1.0116	8.8870	27356.2940	10.0395
DIPFLLTRNA	1.0000	0.0000	0.9203	8.1241	11366.5901	9.4531
DIPGTKYEET	1.0000	0.0000	0.9039	8.4781	17085.7907	9.7252
DIPSNDTYRT	1.0000	0.0000	0.9539	8.1311	11457.7184	9.4584
DIQFHRKLGH	1.0000	0.0000	0.9584	9.2498	41539.1553	10.3183
DIQSAGEELL	1.0000	0.0000	0.9320	7.9197	8982.5127	9.2960
DIRHSKHSNA	1.0000	0.0000	1.0269	8.2778	13565.9171	9.5712
DIRKHSSVTK	1.0000	0.0000	0.9921	8.0792	10793.8411	9.4186
DIRLTIVTLL	1.0000	0.0000	0.9101	8.0488	10422.1764	9.3952
DISAIVNTKN	1.0000	0.0000	0.9355	7.6910	6903.4555	9.1202
DISDVKDKTF	1.0000	0.0000	0.9365	8.0713	10695.2108	9.4125
DISDYQLSKD	1.0000	0.0000	0.9667	7.8127	7941.8760	9.2138
DISEARLKDS	1.0000	0.0000	0.9439	7.6083	6276.5957	9.0566
DISEMQSKNT	1.0000	0.0000	0.9834	7.8367	8164.4543	9.2322
DISKLALGKK	1.0000	0.0000	0.9210	7.5721	6019.9542	9.0288
DISPAMNESP	1.0000	0.0000	0.9919	8.0215	10099.9626	9.3742
DISSERRETD	1.0000	0.0000	0.9539	7.8683	8466.9747	9.2565
DISTLKRKPI	1.0000	0.0000	0.9229	7.7780	7630.4472	9.1870
DISVNLPSYV	1.0000	0.0000	0.9971	7.9959	9805.9908	9.3545
DISYLIMKIP	1.0000	0.0000	0.9899	8.5411	18369.8207	9.7736
DITDLEKSNW	1.0000	0.0000	1.0075	8.3391	14558.5412	9.6183
DITNTKYEET	1.0000	0.0000	0.9101	8.0641	10607.0356	9.4069
DIVDASNQVE	1.0000	0.0000	0.9502	8.2264	12786.6290	9.5317
DIVWRIQFTL	1.0000	0.0000	0.9928	9.5217	56805.2658	10.5273
DIWFTNKGIS	1.0000	0.0000	1.0404	8.8558	26391.6675	10.0155
DIYLFLSNHN	1.0000	0.0000	1.0026	8.1218	11336.4093	9.4513
DKAALQNQIA	1.0000	0.0000	0.9065	8.1343	11499.8936	9.4609
DKAIINEVFP	1.0000	0.0000	0.9124	8.4176	15936.0634	9.6787
DKAMDLGDNE	1.0000	0.0000	0.9441	8.3915	15462.8991	9.6586
DKASKCTCHQ	1.0000	0.0000	1.1068	9.5122	56193.1611	10.5200
DKCDITDLEK	1.0000	0.0000	0.9545	8.5250	18033.3418	9.7612
DKDMQHSSAS	1.0000	0.0000	1.0442	8.1710	11996.1242	9.4891
DKDTQSHSMH	1.0000	0.0000	1.0610	8.7059	22208.9215	9.9003
DKFEYPVSPT	1.0000	0.0000	0.9623	8.4641	16811.7312	9.7144
DKFRYSSVDL	1.0000	0.0000	1.0023	8.1695	11976.4578	9.4880
DKGDQTSSRI	1.0000	0.0000	0.9602	7.8913	8693.3230	9.2741
DKGIQTKDNK	1.0000	0.0000	0.9022	7.9450	9248.6786	9.3155
DKGNEHNSAV	1.0000	0.0000	0.9822	8.1451	11643.7240	9.4692
DKGTDCSDDG	1.0000	0.0000	1.0033	8.7457	23249.4572	9.9309
DKHGDLIKQI	1.0000	0.0000	0.9265	8.5249	18029.8997	9.7611
DKIANSSFIN	1.0000	0.0000	0.9534	7.4773	5397.5785	8.9559
DKILNRDTGI	1.0000	0.0000	0.9106	8.0844	10858.4299	9.4226
DKIVDLMHKL	1.0000	0.0000	0.9739	8.7088	22283.5332	9.9025
DKKKAEILAD	1.0000	0.0000	0.8876	7.8975	8756.2616	9.2789
DKKPFSRKSN	1.0000	0.0000	0.9526	7.5134	5626.6969	8.9837
DKKVTKYEET	1.0000	0.0000	0.9114	8.2330	12884.9694	9.5368
DKLCQSDTDE	1.0000	0.0000	0.9895	8.3846	15340.6791	9.6533
DKLFRNKARN	1.0000	0.0000	0.9325	7.9987	9838.6230	9.3567
DKLRVESRLP	1.0000	0.0000	0.9459	7.9923	9766.1656	9.3518
DKLTNTPCNK	1.0000	0.0000	0.9670	8.1057	11127.8609	9.4389
DKMELNHTET	1.0000	0.0000	0.9652	8.4262	16093.6950	9.6853
DKNAGPDNNV	1.0000	0.0000	0.9285	7.9468	9267.4212	9.3168
DKNDDHIKND	1.0000	0.0000	0.9308	8.0416	10336.0929	9.3897
DKNEIARSQR	1.0000	0.0000	0.9439	8.0641	10607.3038	9.4070
DKNKLAPRTS	1.0000	0.0000	0.9236	7.5663	5980.0418	9.0243
DKNSLRCEKM	1.0000	0.0000	1.0474	8.6197	20109.9626	9.8340
DKNSNLASGP	1.0000	0.0000	0.9393	7.2518	4163.3466	8.7826
DKNSRSGVVQ	1.0000	0.0000	0.9918	8.0434	10357.4038	9.3910
DKNVKCSEDD	1.0000	0.0000	1.0021	8.3758	15187.1233	9.6466
DKPDAISNNG	1.0000	0.0000	0.9353	7.7214	7149.3240	9.1436
DKPDTQTCDC	1.0000	0.0000	1.0179	9.4868	54570.4774	10.5005
DKPNQKQFFS	1.0000	0.0000	0.9569	8.1134	11227.4613	9.4449
DKPYNDNSNP	1.0000	0.0000	0.9492	7.6275	6416.3528	9.0713
DKQINTPRLE	1.0000	0.0000	0.9052	8.0060	9921.2962	9.3623
DKQKSSYPAL	1.0000	0.0000	0.9662	7.7539	7421.8152	9.1685
DKRDEKKFDR	1.0000	0.0000	0.9037	8.3613	14934.3465	9.6354
DKRQLLKIPI	1.0000	0.0000	0.9027	8.0543	10488.9553	9.3995
DKRSEQRVEN	1.0000	0.0000	0.9517	8.1271	11405.2516	9.4554
DKSDELDRNS	1.0000	0.0000	0.9351	7.3397	4606.8088	8.8502
DKSLQVAYSR	1.0000	0.0000	0.9946	8.1146	11242.5639	9.4458
DKSSRKASAS	1.0000	0.0000	0.9575	7.1072	3524.9243	8.6715
DKSTHGNMLC	1.0000	0.0000	1.0892	9.0389	32586.1300	10.1563
DKSTLLPTRD	1.0000	0.0000	0.9180	7.6103	6290.7970	9.0582
DKSYLSGIMT	1.0000	0.0000	1.0196	8.2365	12936.8082	9.5395
DKTDKNDDHI	1.0000	0.0000	0.9212	8.1765	12072.7666	9.4934
DKTFVQEPAR	1.0000	0.0000	0.8989	8.6957	21949.0940	9.8924
DKTHDKTPPR	1.0000	0.0000	0.9154	8.4703	16931.8645	9.7192
DKTKYEETGA	1.0000	0.0000	0.9079	8.3571	14862.6651	9.6321
DKTLSDSNEE	1.0000	0.0000	0.9172	7.1356	3642.1654	8.6933
DKTNTPSSLG	1.0000	0.0000	0.9327	7.2862	4331.5434	8.8090
DKTPPRNHAP	1.0000	0.0000	0.9295	8.5134	17793.8928	9.7523
DKTVQSASNN	1.0000	0.0000	0.9491	7.4155	5026.9954	8.9084
DKVKRYGIDE	1.0000	0.0000	0.9170	8.7648	23767.2361	9.9456
DKVLQNQRLS	1.0000	0.0000	0.9492	7.8193	8002.6539	9.2188
DKVNNSRRSK	1.0000	0.0000	0.9620	7.5040	5566.1995	8.9765
DKVVNGFNKE	1.0000	0.0000	0.9423	8.2802	13603.9853	9.5731
DKWNWESCNL	1.0000	0.0000	1.2002	9.7050	70152.1810	10.6682
DKWRFSRCVA	1.0000	0.0000	1.1255	10.0341	102472.5015	10.9211
DKYLRTILVC	1.0000	0.0000	1.0013	9.0689	33728.8565	10.1793
DLALASRTRV	1.0000	0.0000	0.9496	8.1166	11268.3914	9.4473
DLAYNNQCKF	1.0000	0.0000	1.0216	8.8727	26909.2482	10.0285
DLCNTSRDSV	1.0000	0.0000	1.0346	8.2363	12933.7376	9.5393
DLDIKFQSES	1.0000	0.0000	0.9529	7.6929	6918.5373	9.1217
DLDPFGTDPS	1.0000	0.0000	0.9387	8.1334	11488.3026	9.4602
DLDVKFGDVA	1.0000	0.0000	0.9160	8.6789	21528.5170	9.8795
DLEKSNWEAK	1.0000	0.0000	1.0066	8.2858	13691.3486	9.5773
DLEPERSSDA	1.0000	0.0000	0.9463	7.6892	6889.2386	9.1188
DLESYIINLT	1.0000	0.0000	0.9441	7.7447	7343.6944	9.1615
DLFDPKLDKR	1.0000	0.0000	0.9091	8.0879	10901.8313	9.4252
DLFYDSVYAV	1.0000	0.0000	1.0010	8.9163	28295.4946	10.0620
DLGDNETLQD	1.0000	0.0000	0.9061	7.9032	8813.8896	9.2833
DLGHKSPASA	1.0000	0.0000	0.9881	8.0241	10130.5328	9.3763
DLGLQSSKKI	1.0000	0.0000	0.9406	7.4197	5051.6598	8.9117
DLGSINSPRA	1.0000	0.0000	0.9634	7.7070	7031.7654	9.1325
DLGSTKYEET	1.0000	0.0000	0.9439	7.9774	9599.5300	9.3403
DLIAIKKVVY	1.0000	0.0000	0.9272	8.6074	19826.3143	9.8245
DLIKDRRNEL	1.0000	0.0000	0.9123	7.9328	9119.3328	9.3060
DLIKQILKMN	1.0000	0.0000	0.9446	8.1247	11374.5755	9.4536
DLKLHITKSS	1.0000	0.0000	0.9561	7.4940	5502.4803	8.9688
DLKNGQICIF	1.0000	0.0000	0.9918	8.9408	29104.6802	10.0808
DLKRSPYLRH	1.0000	0.0000	0.9974	8.4785	17092.3816	9.7255
DLKSEYPNDN	1.0000	0.0000	0.9433	7.6202	6363.2444	9.0658
DLKSPNPRID	1.0000	0.0000	0.9302	7.7428	7327.2698	9.1600
DLLDSPNPEK	1.0000	0.0000	0.9133	7.4132	5013.9109	8.9067
DLLEMDTFAS	1.0000	0.0000	0.9744	8.2343	12903.7677	9.5378
DLLFQSEPDD	1.0000	0.0000	0.9346	7.9338	9129.6324	9.3068
DLLKQSQYHI	1.0000	0.0000	0.9882	8.3804	15266.6876	9.6501
DLLNGNYIES	1.0000	0.0000	0.9570	7.7138	7087.1193	9.1377
DLLPEDYGYG	1.0000	0.0000	0.9440	8.7992	24725.7236	9.9720
DLLSRRTKCK	1.0000	0.0000	1.0043	8.3340	14472.3874	9.6144
DLLYSNELVS	1.0000	0.0000	0.9643	7.4574	5275.1872	8.9406
DLMHKLSSEI	1.0000	0.0000	1.0138	8.0541	10486.4080	9.3993
DLNGIVQKAF	1.0000	0.0000	0.9298	8.4415	16379.6381	9.6970
DLNHYFLNRL	1.0000	0.0000	0.9888	8.3597	14907.1315	9.6341
DLNLKWSTKY	1.0000	0.0000	1.0306	8.3561	14845.6399	9.6314
DLPADFPWSE	1.0000	0.0000	1.0272	8.9405	29095.3405	10.0806
DLPASTTEFA	1.0000	0.0000	0.9300	7.9810	9639.8596	9.3431
DLPHTATTMG	1.0000	0.0000	0.9572	8.9140	28219.0636	10.0602
DLPIGHINEE	1.0000	0.0000	0.9334	8.4519	16578.1107	9.7051
DLPSMVFYYS	1.0000	0.0000	1.0743	8.8751	26985.0477	10.0303
DLPWTLGKDD	1.0000	0.0000	0.9877	8.8245	25458.2188	9.9915
DLRKVPDIRK	1.0000	0.0000	0.9085	8.3790	15241.8914	9.6490
DLRSIKSSDN	1.0000	0.0000	0.9432	7.1029	3507.6899	8.6682
DLRSSDFQLR	1.0000	0.0000	0.9762	7.8924	8705.2083	9.2750
DLSEKNDTKG	1.0000	0.0000	0.9177	7.4786	5406.0324	8.9570
DLSKGGSTKY	1.0000	0.0000	0.9765	7.8170	7981.2052	9.2170
DLSNQQSQPK	1.0000	0.0000	0.9480	7.4990	5534.4160	8.9726
DLSNVNIAGM	1.0000	0.0000	0.9971	8.2263	12785.9938	9.5317
DLTEQKDNLQ	1.0000	0.0000	0.9002	7.7439	7337.0574	9.1609
DLTFTCVTAA	1.0000	0.0000	0.9719	9.0335	32383.7000	10.1521
DLTLMAKCKS	1.0000	0.0000	1.0339	8.5410	18367.9687	9.7735
DLVKGMCSTS	1.0000	0.0000	1.0840	8.7539	23470.1203	9.9372
DLVNIKIYAN	1.0000	0.0000	0.9419	8.1684	11961.2294	9.4872
DLVSTLSTHR	1.0000	0.0000	0.9887	7.8990	8771.1542	9.2801
DLWASQGLPN	1.0000	0.0000	1.0350	8.6275	20291.7723	9.8400
DLYGSVAREI	1.0000	0.0000	0.9712	8.5772	19148.5794	9.8013
DLYINTPTIT	1.0000	0.0000	0.9172	8.1202	11315.4761	9.4501
DLYPMNASNF	1.0000	0.0000	1.0171	8.3875	15391.7882	9.6555
DLYSSVPALN	1.0000	0.0000	0.9781	7.7000	6975.0641	9.1271
DMAAGRKKSE	1.0000	0.0000	0.9765	8.5138	17800.7165	9.7526
DMAFLDDPHK	1.0000	0.0000	0.9609	9.0209	31916.0673	10.1424
DMEASISPLI	1.0000	0.0000	0.9890	8.0663	10634.7901	9.4087
DMEYETPFKP	1.0000	0.0000	0.9413	8.9957	31003.1892	10.1230
DMHSYRLAGA	1.0000	0.0000	1.0361	9.2161	39956.7606	10.2924
DMLDLLYSNE	1.0000	0.0000	0.9881	8.0077	9940.9374	9.3636
DMLHKEDPIV	1.0000	0.0000	0.9594	8.9706	30120.0539	10.1037
DMMKDSISRP	1.0000	0.0000	1.0433	8.6042	19754.0046	9.8221
DMMVIQQTPS	1.0000	0.0000	1.0141	9.1292	36153.7189	10.2256
DMQAQLSMKV	1.0000	0.0000	1.0257	8.9159	28282.1742	10.0617
DMQHSSASNL	1.0000	0.0000	1.0395	7.9349	9140.9802	9.3076
DMRCQDFVYT	1.0000	0.0000	0.9873	10.1139	112339.2585	10.9825
DMTKTLFMSV	1.0000	0.0000	1.0279	8.7803	24193.0386	9.9574
DMTLRSTSGA	1.0000	0.0000	1.0022	8.1439	11627.6056	9.4683
DMTNNMRTSS	1.0000	0.0000	1.0377	8.1502	11713.1376	9.4732
DMTNNSPGKI	1.0000	0.0000	0.9774	8.0426	10348.4606	9.3905
DMTSNFRIKI	1.0000	0.0000	0.9883	8.4075	15750.8100	9.6709
DMWLPMSKPD	1.0000	0.0000	1.1060	9.4761	53899.8058	10.4922
DNAIAESFKQ	1.0000	0.0000	0.9420	8.0292	10189.7825	9.3801
DNARFSSKSD	1.0000	0.0000	0.9716	7.4422	5183.8216	8.9289
DNASLQSEAL	1.0000	0.0000	0.9372	7.3340	4576.6138	8.8458
DNASNAEKES	1.0000	0.0000	0.9300	7.2385	4100.2666	8.7724
DNDAVITGET	1.0000	0.0000	0.9051	8.3017	13945.3001	9.5896
DNDEPMSEFK	1.0000	0.0000	0.9764	8.2600	13291.7506	9.5576
DNDSFGHSPD	1.0000	0.0000	1.0053	8.1729	12022.2398	9.4906
DNEKTIIEQR	1.0000	0.0000	0.8997	8.1369	11535.4570	9.4630
DNETLQDIAC	1.0000	0.0000	0.9693	8.6632	21143.1419	9.8675
DNFAEGIESS	1.0000	0.0000	0.9676	7.8358	8155.8002	9.2315
DNFHEPKNTY	1.0000	0.0000	0.9689	8.5277	18089.1112	9.7633
DNFLNIDRNG	1.0000	0.0000	0.9405	8.0076	9939.0886	9.3635
DNFPMTADHA	1.0000	0.0000	0.9665	9.0697	33760.9819	10.1799
DNFSRKTNSP	1.0000	0.0000	0.9558	7.4713	5360.5614	8.9513
DNGLNNKINN	1.0000	0.0000	0.9098	7.2155	3992.9883	8.7547
DNGSYSVNID	1.0000	0.0000	0.9945	7.8992	8772.8276	9.2802
DNHWSAHEEV	1.0000	0.0000	1.1010	9.4905	54802.6207	10.5033
DNIKKYDNPS	1.0000	0.0000	0.9462	7.7181	7121.8957	9.1410
DNIMLIEDSN	1.0000	0.0000	0.9679	7.8983	8764.2210	9.2795
DNINESRYDL	1.0000	0.0000	0.9589	7.8541	8328.9013	9.2455
DNINHKIIQS	1.0000	0.0000	0.9664	8.0009	9862.6715	9.3584
DNISRSSEMK	1.0000	0.0000	1.0006	7.6535	6611.3190	9.0913
DNISSIASGT	1.0000	0.0000	0.9610	7.3826	4840.4253	8.8832
DNKASAAQPK	1.0000	0.0000	0.9284	7.8094	7911.2928	9.2112
DNKDHKSRVF	1.0000	0.0000	0.9887	8.3797	15254.5762	9.6495
DNKHDVRAPP	1.0000	0.0000	0.9362	8.6978	22002.7620	9.8941
DNKIGADNYD	1.0000	0.0000	0.9341	8.2599	13289.6440	9.5575
DNKIYQHQET	1.0000	0.0000	0.9484	8.6999	22054.6543	9.8956
DNKRFEESVD	1.0000	0.0000	0.9519	8.0972	11019.7871	9.4324
DNKSGAWQSI	1.0000	0.0000	1.0545	8.5342	18225.6212	9.7683
DNLANTNKLD	1.0000	0.0000	0.8955	7.2677	4240.2913	8.7948
DNLGNTQPFP	1.0000	0.0000	0.9288	8.1214	11330.2624	9.4510
DNLKIIDRPE	1.0000	0.0000	0.9029	8.0149	10023.1674	9.3691
DNLKSSLSSS	1.0000	0.0000	0.9016	6.2146	1261.4074	7.9854
DNLLSSSIEI	1.0000	0.0000	0.9296	6.9417	2913.4346	8.5443
DNLMTLESHK	1.0000	0.0000	0.9931	8.0640	10606.0025	9.4069
DNLPVAAANR	1.0000	0.0000	0.9273	8.1741	12040.0618	9.4915
DNLQDGRDER	1.0000	0.0000	0.9172	8.3660	15016.1768	9.6390
DNLRQYAQSK	1.0000	0.0000	0.9672	8.1327	11479.6872	9.4597
DNLSNATFNI	1.0000	0.0000	0.9351	7.4413	5178.7592	8.9283
DNMTNDFEDD	1.0000	0.0000	0.9510	8.3926	15483.4013	9.6595
DNMWSSLEIL	1.0000	0.0000	1.0757	8.4816	17154.6752	9.7279
DNNDQNESTK	1.0000	0.0000	0.9162	7.2900	4350.5149	8.8119
DNNEAGLYSI	1.0000	0.0000	0.9629	7.9065	8847.5257	9.2858
DNNFIQVEQV	1.0000	0.0000	0.9377	8.5394	18333.2483	9.7723
DNNGALMSAA	1.0000	0.0000	0.9865	8.1232	11353.8540	9.4524
DNNHNEVNNM	1.0000	0.0000	1.0050	8.2041	12463.0530	9.5146
DNNKYYLDPM	1.0000	0.0000	0.9969	8.6304	20358.5231	9.8422
DNNSNNTSKP	1.0000	0.0000	0.9096	6.7810	2421.3906	8.4208
DNNVPFSEEE	1.0000	0.0000	0.9488	7.8912	8692.5691	9.2740
DNPDLPIGHI	1.0000	0.0000	0.9344	8.5207	17942.7412	9.7579
DNPHVHNTQN	1.0000	0.0000	0.9902	8.5840	19299.5545	9.8065
DNPPCFYKTQ	1.0000	0.0000	0.9977	9.1723	37995.1377	10.2588
DNPQSRRDTS	1.0000	0.0000	0.9635	7.7933	7765.9583	9.1988
DNPSGLYIKA	1.0000	0.0000	0.9605	8.0449	10375.9267	9.3922
DNPSPLCLEP	1.0000	0.0000	0.9968	8.2175	12656.0402	9.5249
DNPSQFSHEN	1.0000	0.0000	0.9978	7.9063	8844.9901	9.2857
DNQEQNFEDI	1.0000	0.0000	0.9178	8.2003	12408.0960	9.5116
DNQIHKRKGS	1.0000	0.0000	0.9779	8.2900	13758.4367	9.5806
DNQVYAQTLT	1.0000	0.0000	0.9338	8.4428	16404.2277	9.6980
DNRFWKQNAT	1.0000	0.0000	1.0186	9.0053	31348.8570	10.1304
DNRNDRPPLL	1.0000	0.0000	0.9217	7.8921	8701.8968	9.2748
DNRQTWTLKT	1.0000	0.0000	0.9948	8.7123	22372.8049	9.9052
DNSCPHTTAS	1.0000	0.0000	1.0536	8.4614	16759.5952	9.7123
DNSDSLKDFA	1.0000	0.0000	0.9462	7.4535	5251.7137	8.9376
DNSEMPLAAR	1.0000	0.0000	0.9796	8.2733	13496.6612	9.5678
DNSGAMTGNL	1.0000	0.0000	0.9899	8.1148	11245.3010	9.4459
DNSKLAVLVT	1.0000	0.0000	0.9406	7.6798	6814.5412	9.1115
DNSLNLYNLE	1.0000	0.0000	0.9319	7.2054	3946.9927	8.7470
DNSNPRTHPE	1.0000	0.0000	0.9682	8.0411	10330.4065	9.3893
DNSPIDVAEL	1.0000	0.0000	0.9357	7.8700	8483.2404	9.2578
DNSQALIEVT	1.0000	0.0000	0.9376	7.8633	8417.5510	9.2526
DNSRCSLTIF	1.0000	0.0000	1.0398	8.2892	13746.0509	9.5800
DNSRTKRSSM	1.0000	0.0000	1.0088	7.7135	7084.4514	9.1375
DNSSGTQLLN	1.0000	0.0000	0.9353	7.1541	3720.6395	8.7075
DNSVADHAQA	1.0000	0.0000	0.9760	8.4887	17294.1589	9.7333
DNSVAGFVSN	1.0000	0.0000	0.9985	7.9701	9519.6974	9.3347
DNSVASKKDN	1.0000	0.0000	0.9398	7.2893	4347.2904	8.8114
DNTKNASCEY	1.0000	0.0000	1.0236	8.3977	15574.8469	9.6634
DNTLKSRLNI	1.0000	0.0000	0.9190	7.2872	4336.7646	8.8098
DNTPENYRYT	1.0000	0.0000	0.9536	8.4584	16700.9229	9.7100
DNTSVRYGVI	1.0000	0.0000	0.9873	8.6129	19952.7407	9.8288
DNVFTKYEET	1.0000	0.0000	0.9323	8.4262	16093.1005	9.6852
DNVLKTCIQI	1.0000	0.0000	0.9819	8.7285	22793.1221	9.9176
DNVRKQLFSY	1.0000	0.0000	0.9881	8.3478	14704.9129	9.6250
DNYDSSLEHD	1.0000	0.0000	0.9991	7.9391	9185.6580	9.3109
DNYGDCNNEY	1.0000	0.0000	1.0419	9.0264	32119.2714	10.1466
DPAKYRINSM	1.0000	0.0000	1.0040	8.6069	19815.5408	9.8242
DPAQSASLES	1.0000	0.0000	0.9566	7.4142	5019.5010	8.9074
DPAVELLNMH	1.0000	0.0000	0.9846	8.7463	23266.7126	9.9314
DPDNSRCSLT	1.0000	0.0000	1.0204	8.1073	11148.5242	9.4402
DPDSSSHGDR	1.0000	0.0000	1.0154	8.0244	10134.0486	9.3765
DPENTMTVIG	1.0000	0.0000	0.9437	8.7095	22299.7971	9.9030
DPFDSKAHNQ	1.0000	0.0000	0.9756	8.3475	14699.0139	9.6248
DPFGTDPSTL	1.0000	0.0000	0.9376	8.0780	10778.4496	9.4176
DPGGDMMVIQ	1.0000	0.0000	0.9354	9.6681	67239.0648	10.6399
DPGGKSQSSD	1.0000	0.0000	0.9781	7.6631	6685.1391	9.0987
DPGVIVVWNN	1.0000	0.0000	1.0304	9.4100	49953.3830	10.4415
DPHKNENYTK	1.0000	0.0000	0.9555	8.2461	13080.1906	9.5469
DPIVPSNPYI	1.0000	0.0000	0.9637	8.3676	15044.2289	9.6403
DPIYIPAIEL	1.0000	0.0000	0.9025	8.5674	18934.8857	9.7938
DPKCASEVGR	1.0000	0.0000	1.0163	9.0113	31565.7632	10.1350
DPKHVITTLG	1.0000	0.0000	0.9303	8.5941	19526.2964	9.8143
DPKLDKRSEQ	1.0000	0.0000	0.9256	7.8279	8081.5334	9.2254
DPKTMANRKD	1.0000	0.0000	0.9404	8.4244	16060.6982	9.6839
DPLFCDYNPA	1.0000	0.0000	1.0012	9.1473	36914.2319	10.2395
DPLKGNDTQK	1.0000	0.0000	0.9051	7.8971	8752.2743	9.2786
DPLNKECWKT	1.0000	0.0000	1.0619	9.1953	39012.8168	10.2764
DPLQWIHESK	1.0000	0.0000	1.0519	9.0424	32715.6393	10.1589
DPMARLRSSF	1.0000	0.0000	1.0253	8.4582	16698.1658	9.7099
DPMYQRCCTI	1.0000	0.0000	1.0433	10.5097	177175.4355	11.2867
DPNKEQVTFI	1.0000	0.0000	0.9141	8.3637	14975.9283	9.6372
DPNSWGVRRY	1.0000	0.0000	1.0818	9.4986	55317.0775	10.5095
DPPFTPNDAD	1.0000	0.0000	0.9006	8.3185	14216.4011	9.6025
DPQDQETSPT	1.0000	0.0000	0.9193	8.0493	10428.1156	9.3956
DPRIQKLGKK	1.0000	0.0000	0.9058	8.2042	12463.3846	9.5146
DPRPTDLRSS	1.0000	0.0000	0.9563	7.7873	7712.9427	9.1942
DPSDNSVAGF	1.0000	0.0000	0.9846	8.0314	10215.6604	9.3818
DPSTLPTYYE	1.0000	0.0000	0.9656	8.3038	13978.4354	9.5912
DPTTQNFDEN	1.0000	0.0000	0.9129	8.0264	10156.7489	9.3780
DQDNPQSRRD	1.0000	0.0000	0.9470	8.2172	12652.5673	9.5247
DQDQKFDNVF	1.0000	0.0000	0.9246	8.6331	20421.5707	9.8443
DQEKKSVSEA	1.0000	0.0000	0.9495	7.7121	7073.1653	9.1364
DQELFHDEES	1.0000	0.0000	0.9645	8.3594	14901.8413	9.6339
DQETSPTNEG	1.0000	0.0000	0.9291	7.8666	8449.6784	9.2551
DQFHSARNEV	1.0000	0.0000	0.9935	8.6894	21789.5318	9.8876
DQFTKHSPFL	1.0000	0.0000	0.9814	8.4695	16915.5656	9.7185
DQGLGDVNRK	1.0000	0.0000	0.9305	8.4505	16550.2485	9.7039
DQGRDQLTKY	1.0000	0.0000	0.9220	8.6486	20790.0868	9.8562
DQKFDNVFTK	1.0000	0.0000	0.9271	8.3961	15545.3380	9.6621
DQKITERHAD	1.0000	0.0000	0.9110	8.7046	22174.1407	9.8992
DQKIVVSSSD	1.0000	0.0000	0.9837	7.7110	7064.0235	9.1356
DQKNGRQKVQ	1.0000	0.0000	0.9237	8.5186	17899.7291	9.7563
DQLCEKYNES	1.0000	0.0000	1.0244	8.5117	17758.7327	9.7510
DQLHGHPSAD	1.0000	0.0000	0.9981	8.7961	24638.1319	9.9696
DQLKIYDQLC	1.0000	0.0000	0.9903	8.9938	30935.6266	10.1215
DQLREANMNH	1.0000	0.0000	0.9914	8.7221	22624.8658	9.9127
DQLTKYEETG	1.0000	0.0000	0.9148	8.3459	14673.5098	9.6236
DQMAGIIWNS	1.0000	0.0000	1.0807	9.3798	48246.6958	10.4183
DQMPLIDCDK	1.0000	0.0000	0.9951	9.2336	40774.1094	10.3059
DQNANAIRKM	1.0000	0.0000	0.9570	8.5183	17894.2997	9.7561
DQNESTKTKA	1.0000	0.0000	0.9149	7.5585	5926.3681	9.0183
DQNEYNSTTG	1.0000	0.0000	0.9602	7.9448	9245.6261	9.3152
DQNGERNIVN	1.0000	0.0000	0.9401	8.1965	12354.0122	9.5087
DQNITRHNKH	1.0000	0.0000	0.9766	8.6443	20688.5809	9.8529
DQNLTTINSG	1.0000	0.0000	0.9320	7.5684	5994.3272	9.0259
DQNNTVQSQV	1.0000	0.0000	0.9626	8.0807	10811.8643	9.4197
DQPGDTKTKE	1.0000	0.0000	0.8885	8.1608	11857.0638	9.4813
DQQNIPLFLY	1.0000	0.0000	0.9430	8.4449	16444.4538	9.6997
DQQVENSNMA	1.0000	0.0000	0.9939	8.3442	14644.0358	9.6223
DQRPNAVNTP	1.0000	0.0000	0.9228	8.2870	13711.2810	9.5783
DQSETPQTFG	1.0000	0.0000	0.9403	8.3352	14493.4557	9.6154
DQSPNQMSKD	1.0000	0.0000	0.9945	7.9886	9724.0675	9.3489
DQSPSSSPEN	1.0000	0.0000	0.9528	7.0236	3201.6614	8.6072
DQSRRAEVES	1.0000	0.0000	0.9766	8.1755	12058.9900	9.4926
DQSSLMFLSL	1.0000	0.0000	1.0044	7.6180	6346.7334	9.0641
DQTSSRIEKD	1.0000	0.0000	0.9470	7.7352	7263.7600	9.1542
DQVDRATRAS	1.0000	0.0000	0.9438	8.4916	17352.0548	9.7355
DRANNELNPG	1.0000	0.0000	0.9268	7.8520	8308.8554	9.2439
DRAQPTQRSG	1.0000	0.0000	0.9442	8.5345	18230.9202	9.7685
DRATRASEQL	1.0000	0.0000	0.9385	8.1650	11914.7422	9.4846
DRDSELTKTT	1.0000	0.0000	0.9140	7.6526	6604.6412	9.0907
DRDSVLENLS	1.0000	0.0000	0.9513	7.4540	5254.9834	8.9380
DRDTSQQSYT	1.0000	0.0000	0.9816	8.1278	11413.9742	9.4559
DRFCSLDNLA	1.0000	0.0000	1.0235	8.4977	17474.3645	9.7402
DRHSQRLNQM	1.0000	0.0000	1.0299	8.8069	24946.7907	9.9779
DRKRIAPFKT	1.0000	0.0000	0.9017	8.5359	18260.8936	9.7696
DRLEVSRKVV	1.0000	0.0000	0.9664	8.4291	16147.3584	9.6875
DRLHDIVWRI	1.0000	0.0000	1.0091	9.7941	77729.5842	10.7366
DRLLSLNLFA	1.0000	0.0000	0.9398	7.5312	5743.0592	8.9973
DRLNTFRSCT	1.0000	0.0000	1.0272	8.6193	20100.1041	9.8337
DRLQGQWPVE	1.0000	0.0000	0.9874	9.5601	59377.7697	10.5568
DRNGSDTGFL	1.0000	0.0000	0.9627	8.1480	11683.0086	9.4714
DRNMLHDNQP	1.0000	0.0000	0.9910	8.7269	22750.6349	9.9164
DRNSINLLNN	1.0000	0.0000	0.9185	7.0638	3353.2707	8.6381
DRNSKDSNTI	1.0000	0.0000	0.9370	7.2936	4368.8869	8.8148
DRNSQSSLEK	1.0000	0.0000	0.9465	7.1307	3621.5015	8.6895
DRPEALRNGK	1.0000	0.0000	0.9188	8.2606	13300.9730	9.5580
DRPFQDNKIY	1.0000	0.0000	0.9315	8.6884	21765.9782	9.8868
DRPPLLDENC	1.0000	0.0000	0.9786	8.6050	19773.2621	9.8227
DRRNANPDAR	1.0000	0.0000	0.9242	8.3763	15195.0038	9.6469
DRRNELCEAN	1.0000	0.0000	0.9923	8.6563	20975.1423	9.8621
DRRPLPNPSD	1.0000	0.0000	0.9425	7.9723	9543.9949	9.3364
DRSDMTNNMR	1.0000	0.0000	1.0340	8.6243	20216.9671	9.8376
DRSFMLVHTA	1.0000	0.0000	1.0261	9.0374	32528.7410	10.1551
DRSILGSEFK	1.0000	0.0000	0.9707	7.8803	8584.2479	9.2657
DRSNDGGDIS	1.0000	0.0000	0.9732	7.9156	8940.8972	9.2929
DRSNHHASEV	1.0000	0.0000	1.0417	8.4877	17274.3968	9.7325
DRSPPENEND	1.0000	0.0000	0.9320	7.7310	7229.0697	9.1510
DRSSRNSTLP	1.0000	0.0000	0.9592	7.2771	4286.5673	8.8021
DRTILGNLEC	1.0000	0.0000	0.9862	8.6579	21013.8388	9.8634
DRTRSERMKE	1.0000	0.0000	0.9781	8.5737	19072.4334	9.7986
DRVFLCLFKS	1.0000	0.0000	1.0435	8.8810	27168.5761	10.0349
DSADGSASEV	1.0000	0.0000	0.9821	7.7483	7374.1355	9.1642
DSADKPDTQT	1.0000	0.0000	0.9159	7.9005	8786.1774	9.2812
DSAEATKYEE	1.0000	0.0000	0.9375	8.1145	11241.5974	9.4457
DSAEKVFTTY	1.0000	0.0000	0.9614	8.3916	15464.5814	9.6587
DSAENVGPLI	1.0000	0.0000	0.9467	8.0073	9935.5196	9.3633
DSAKYSPIPG	1.0000	0.0000	0.9817	8.1252	11380.0237	9.4539
DSAPGLMDTH	1.0000	0.0000	1.0042	8.7360	22990.2644	9.9234
DSAPIYAALT	1.0000	0.0000	0.9476	8.2346	12907.8255	9.5380
DSDECKNKDA	1.0000	0.0000	0.9906	8.2608	13303.2230	9.5581
DSDKQINTPR	1.0000	0.0000	0.9322	7.8836	8617.2269	9.2682
DSDLSKGGST	1.0000	0.0000	0.9582	7.3492	4657.5822	8.8575
DSDNSSGTQL	1.0000	0.0000	0.9514	7.2032	3937.0520	8.7453
DSDSNKDRDT	1.0000	0.0000	0.9380	7.4507	5234.7688	8.9355
DSDSYTSHPV	1.0000	0.0000	1.0345	8.1429	11614.2687	9.4675
DSDVPYSYST	1.0000	0.0000	1.0255	8.0770	10766.2915	9.4169
DSEAENTIRN	1.0000	0.0000	0.9309	7.6917	6909.2580	9.1208
DSEAFDYNYV	1.0000	0.0000	0.9980	8.6947	21923.1921	9.8916
DSEEFKTSNN	1.0000	0.0000	0.9372	7.2727	4264.9219	8.7987
DSEIRFLCYT	1.0000	0.0000	1.0383	9.0304	32265.8765	10.1497
DSEKPERSRK	1.0000	0.0000	0.9502	7.7180	7121.3281	9.1409
DSELHSTEEN	1.0000	0.0000	0.9612	7.5653	5973.1902	9.0236
DSELTKTTEA	1.0000	0.0000	0.9052	7.5490	5862.1782	9.0110
DSFCPWYPAT	1.0000	0.0000	1.1242	10.0037	98943.9928	10.8977
DSFELRSNGF	1.0000	0.0000	0.9899	7.9383	9177.6646	9.3103
DSFGHSPDYV	1.0000	0.0000	1.0429	8.8041	24866.6930	9.9758
DSFIGTINSV	1.0000	0.0000	0.9813	7.9663	9477.6347	9.3318
DSFYSVLKQE	1.0000	0.0000	0.9961	8.1006	11063.0203	9.4350
DSHAKRFGIF	1.0000	0.0000	0.9878	8.9071	27995.4011	10.0549
DSHENADASP	1.0000	0.0000	0.9807	7.9272	9060.7155	9.3017
DSHSRGDYSD	1.0000	0.0000	1.0452	8.2741	13509.3227	9.5684
DSIAPYLLNP	1.0000	0.0000	0.9527	7.8930	8710.8911	9.2755
DSIGDTDIEI	1.0000	0.0000	0.9222	8.1199	11311.1316	9.4498
DSIIGTSNVF	1.0000	0.0000	0.9813	7.9663	9477.6347	9.3318
DSIQINRTKY	1.0000	0.0000	0.9599	8.1666	11935.5211	9.4857
DSIRQKVLHS	1.0000	0.0000	1.0024	8.1686	11963.6482	9.4873
DSISRPNEQN	1.0000	0.0000	0.9543	7.5429	5821.3937	9.0064
DSITTYCETH	1.0000	0.0000	1.0444	9.1042	35126.8574	10.2064
DSKAHNQWIA	1.0000	0.0000	1.0615	9.0776	34067.5634	10.1859
DSKKSIREHS	1.0000	0.0000	0.9901	7.6669	6714.4882	9.1017
DSKLLSSEAR	1.0000	0.0000	0.9424	7.1387	3655.1208	8.6957
DSKPSPNNNS	1.0000	0.0000	0.9231	6.7690	2388.2475	8.4116
DSKQQINDTY	1.0000	0.0000	0.9534	8.0832	10843.2374	9.4216
DSKSIPPTTP	1.0000	0.0000	0.9340	7.5823	6091.3548	9.0366
DSLAMHFRLA	1.0000	0.0000	1.0240	8.8302	25623.9935	9.9958
DSLHQFVSLD	1.0000	0.0000	1.0072	8.1395	11569.0246	9.4649
DSLKDFAAYR	1.0000	0.0000	0.9668	8.3884	15408.4247	9.6562
DSLKNLPNNA	1.0000	0.0000	0.9091	7.0654	3359.3882	8.6393
DSLPSEQSAD	1.0000	0.0000	0.9526	7.3691	4765.5147	8.8728
DSLQRVSNAS	1.0000	0.0000	0.9763	7.4565	5269.9616	8.9399
DSLSEVEAGI	1.0000	0.0000	0.9623	7.8588	8374.9947	9.2492
DSLSYAGRTY	1.0000	0.0000	1.0160	8.3392	14559.8000	9.6184
DSMSFKTGNF	1.0000	0.0000	1.0251	8.2394	12979.0229	9.5417
DSMSKSSNIP	1.0000	0.0000	0.9907	7.2847	4324.1739	8.8079
DSMTPYPGLS	1.0000	0.0000	1.0246	8.3673	15039.4670	9.6400
DSNDDGLGAI	1.0000	0.0000	0.9433	7.9720	9540.7567	9.3362
DSNDKPYNDN	1.0000	0.0000	0.9468	7.5963	6190.4970	9.0474
DSNEESWNES	1.0000	0.0000	1.0260	7.8052	7873.3963	9.2080
DSNESTHYIS	1.0000	0.0000	1.0125	7.7758	7610.9270	9.1853
DSNFKTIDIH	1.0000	0.0000	0.9685	8.2026	12440.4318	9.5134
DSNHSRVHFY	1.0000	0.0000	1.0870	8.9220	28481.3785	10.0664
DSNIELSDIN	1.0000	0.0000	0.9287	7.1878	3867.7150	8.7334
DSNIRSAVKT	1.0000	0.0000	0.9601	7.6892	6888.7573	9.1188
DSNKDRDTSQ	1.0000	0.0000	0.9450	7.5304	5738.3069	8.9968
DSNKLFTAQY	1.0000	0.0000	0.9651	8.0475	10406.3594	9.3942
DSNKNPVNKF	1.0000	0.0000	0.9455	7.5536	5893.5702	9.0146
DSNLLNPHQF	1.0000	0.0000	0.9784	7.9187	8971.9723	9.2952
DSNTIVPFAT	1.0000	0.0000	0.9474	8.1054	11123.9631	9.4387
DSNVEVSIHC	1.0000	0.0000	1.0868	8.8307	25639.8637	9.9962
DSPIVAIIPW	1.0000	0.0000	1.0224	9.1870	38641.9896	10.2700
DSPIYQVINW	1.0000	0.0000	1.0628	9.2478	41445.0221	10.3168
DSPNPEKQWK	1.0000	0.0000	1.0171	8.5491	18539.7586	9.7797
DSPRNLGPYH	1.0000	0.0000	1.0051	8.5761	19125.0781	9.8005
DSPSYTTVNS	1.0000	0.0000	0.9852	7.5505	5872.2331	9.0122
DSPTQFDRSF	1.0000	0.0000	0.9833	8.2133	12595.0424	9.5216
DSQGKKQDVV	1.0000	0.0000	0.9522	8.3706	15095.1122	9.6425
DSQQSNIPVM	1.0000	0.0000	1.0157	8.2838	13659.7814	9.5758
DSRIQENNGE	1.0000	0.0000	0.9477	7.9191	8976.2579	9.2955
DSRLINPLIK	1.0000	0.0000	0.9286	7.5973	6197.2836	9.0482
DSRMPSASTT	1.0000	0.0000	1.0087	7.8965	8746.3688	9.2782
DSRNAYTQNK	1.0000	0.0000	0.9632	7.9549	9353.9624	9.3230
DSRNMKAQRK	1.0000	0.0000	0.9878	8.3695	15077.7031	9.6417
DSRTPLDQMP	1.0000	0.0000	0.9726	8.4477	16497.5626	9.7018
DSSDNLSNAT	1.0000	0.0000	0.9247	6.8410	2594.5188	8.4669
DSSGSLRDSI	1.0000	0.0000	0.9728	7.2435	4123.8736	8.7762
DSSKYNFDDN	1.0000	0.0000	0.9757	7.6465	6558.6585	9.0860
DSSLEHDDNG	1.0000	0.0000	0.9809	7.7955	7786.2038	9.2005
DSSPQRKNAQ	1.0000	0.0000	0.9608	7.7418	7319.5276	9.1593
DSSSGAKVNN	1.0000	0.0000	0.9633	7.2396	4105.3749	8.7732
DSSSHGDRPF	1.0000	0.0000	1.0342	8.2042	12464.7335	9.5147
DSSVLLSNHA	1.0000	0.0000	0.9889	7.4459	5206.1113	8.9318
DSTLEEKYTA	1.0000	0.0000	0.9356	7.8852	8633.2018	9.2695
DSTSVNTLDE	1.0000	0.0000	0.9368	7.3609	4720.9364	8.8665
DSTTFKNSRE	1.0000	0.0000	0.9517	7.5563	5911.5645	9.0166
DSVANRLSDF	1.0000	0.0000	0.9792	7.8453	8245.5377	9.2388
DSVFFGALVC	1.0000	0.0000	1.0477	9.3430	46246.0741	10.3900
DSVINMFNDK	1.0000	0.0000	0.9971	8.2696	13438.5741	9.5649
DSVLENLSQE	1.0000	0.0000	0.9444	7.3851	4854.1888	8.8851
DSVNLLTSGF	1.0000	0.0000	0.9689	7.6046	6249.5782	9.0538
DSVNVGPSDI	1.0000	0.0000	0.9814	7.9999	9851.6357	9.3576
DSVQQADNSV	1.0000	0.0000	0.9805	8.0029	9885.9137	9.3599
DSVSSCSAGG	1.0000	0.0000	1.0847	8.2418	13014.9445	9.5435
DSVYAVPVRS	1.0000	0.0000	1.0185	8.6356	20482.5993	9.8463
DSWLSLKVHA	1.0000	0.0000	1.0833	8.6859	21701.9953	9.8849
DSYLPRSQQA	1.0000	0.0000	0.9906	8.1672	11943.9536	9.4862
DSYMLANNHS	1.0000	0.0000	1.0537	8.2344	12905.2855	9.5379
DSYQSLKNFN	1.0000	0.0000	0.9776	7.5787	6065.9653	9.0339
DSYTSHPVYL	1.0000	0.0000	1.0453	8.5649	18879.9825	9.7919
DTANLYDPFD	1.0000	0.0000	0.9296	8.3894	15426.8119	9.6570
DTCQTPSSWD	1.0000	0.0000	1.1190	9.2024	39332.5039	10.2819
DTDELPNKTG	1.0000	0.0000	0.8988	7.8450	8242.1916	9.2385
DTDIEITDTL	1.0000	0.0000	0.8805	7.9798	9626.1196	9.3422
DTFASGTLKK	1.0000	0.0000	0.9345	7.8572	8359.4040	9.2480
DTFIAVRVNY	1.0000	0.0000	0.9383	8.9893	30776.7152	10.1181
DTGFLDVLIL	1.0000	0.0000	0.9229	8.2581	13262.2780	9.5561
DTGIVDSYQS	1.0000	0.0000	0.9945	8.3041	13983.8328	9.5915
DTGKQNSFRQ	1.0000	0.0000	0.9597	8.2161	12635.6223	9.5238
DTGNDNPDLP	1.0000	0.0000	0.9097	7.8618	8403.3739	9.2515
DTGNWEKEPT	1.0000	0.0000	0.9874	8.8365	25810.1280	10.0006
DTHFNNGSEK	1.0000	0.0000	0.9792	8.0642	10608.9461	9.4071
DTHNYFNLLM	1.0000	0.0000	1.0215	8.7437	23195.9154	9.9293
DTHSLGITAK	1.0000	0.0000	0.9585	8.1592	11834.2501	9.4800
DTIPESLALD	1.0000	0.0000	0.9162	7.6972	6952.5070	9.1249
DTKGRSDKVV	1.0000	0.0000	0.9517	8.2855	13687.0442	9.5771
DTKPSEANFG	1.0000	0.0000	0.9430	7.9841	9673.7890	9.3455
DTKRQEYHPA	1.0000	0.0000	0.9280	8.9833	30563.2513	10.1135
DTKSSCKNAQ	1.0000	0.0000	1.0108	8.0152	10026.3144	9.3693
DTKTKESTSR	1.0000	0.0000	0.9280	7.4096	4992.8632	8.9039
DTKYEETGAF	1.0000	0.0000	0.9130	8.6387	20554.1655	9.8486
DTLFPHDEAH	1.0000	0.0000	0.9471	8.9735	30220.0656	10.1059
DTLNNNKQGF	1.0000	0.0000	0.9300	7.7670	7534.6213	9.1786
DTLSVKDKAS	1.0000	0.0000	0.9386	7.4669	5333.5658	8.9480
DTLTSRTPTR	1.0000	0.0000	0.9271	7.8788	8569.5193	9.2645
DTNGYAHPRI	1.0000	0.0000	0.9490	9.0043	31312.2344	10.1296
DTNLFVHKPE	1.0000	0.0000	0.9486	8.4497	16535.6740	9.7034
DTNLGEMNPI	1.0000	0.0000	0.9535	8.2668	13396.1431	9.5628
DTNPLFPTSR	1.0000	0.0000	0.9423	7.8803	8584.6569	9.2657
DTNPYGGPWR	1.0000	0.0000	1.0162	9.6103	62912.0962	10.5954
DTNQPKKIQH	1.0000	0.0000	0.9300	8.3672	15036.3368	9.6399
DTNRDIQSAG	1.0000	0.0000	0.9444	8.1367	11531.5448	9.4627
DTNRSISNEN	1.0000	0.0000	0.9360	7.1863	3861.2547	8.7323
DTNTKYEETG	1.0000	0.0000	0.9177	8.1681	11956.3762	9.4869
DTNVPVLEGI	1.0000	0.0000	0.9215	8.3557	14839.0957	9.6311
DTPGHPTYIR	1.0000	0.0000	0.9227	9.1252	35989.5521	10.2226
DTPKPSNASN	1.0000	0.0000	0.9305	7.2378	4097.1161	8.7719
DTPYELAPHR	1.0000	0.0000	0.9351	8.8888	27414.3394	10.0409
DTQGESPWAS	1.0000	0.0000	1.0523	8.7500	23365.7543	9.9342
DTQKTIKRAD	1.0000	0.0000	0.8893	8.2195	12685.2950	9.5264
DTQRHLRPVQ	1.0000	0.0000	0.9274	9.0001	31162.6139	10.1264
DTQSHSMHIF	1.0000	0.0000	1.0803	9.0208	31911.9902	10.1423
DTQSTPEADQ	1.0000	0.0000	0.9201	8.0633	10597.2664	9.4063
DTQTCDCTDT	1.0000	0.0000	1.0155	9.4467	52107.3568	10.4696
DTQYTSLDRA	1.0000	0.0000	0.9530	8.2343	12903.2099	9.5378
DTRIYSKSED	1.0000	0.0000	0.9704	7.9363	9155.6362	9.3087
DTRPDGNDLT	1.0000	0.0000	0.9076	8.0955	10997.3182	9.4311
DTSLTHGPTI	1.0000	0.0000	0.9569	8.1916	12284.4666	9.5050
DTSPALLFAD	1.0000	0.0000	0.9337	7.9076	8858.5867	9.2867
DTSQQSYTPA	1.0000	0.0000	0.9757	8.0741	10730.1282	9.4146
DTSRRFAIKG	1.0000	0.0000	0.9524	8.4551	16637.7076	9.7075
DTSSCSNKSI	1.0000	0.0000	1.0109	7.4477	5217.1723	8.9332
DTSTEYSYSV	1.0000	0.0000	1.0182	7.9717	9536.9242	9.3359
DTSTIADTSL	1.0000	0.0000	0.9281	7.4328	5128.3622	8.9218
DTSVNAAMIN	1.0000	0.0000	0.9864	8.2264	12786.6920	9.5317
DTSYLTRSTS	1.0000	0.0000	0.9736	7.4764	5392.1958	8.9553
DTTGIKSKLV	1.0000	0.0000	0.9315	7.8257	8061.5251	9.2237
DTTLNQFSSA	1.0000	0.0000	0.9515	7.5243	5697.5915	8.9920
DTTSKWDLIA	1.0000	0.0000	1.0071	8.5379	18302.6725	9.7711
DTVIKLHTVF	1.0000	0.0000	0.9416	8.7657	23790.1811	9.9462
DTYKTAGCSQ	1.0000	0.0000	1.0259	8.9587	29712.1952	10.0946
DTYRTDRLHD	1.0000	0.0000	0.9412	8.8748	26973.8539	10.0301
DTYSPVLLQL	1.0000	0.0000	0.9599	8.0107	9975.4053	9.3659
DVAAMVPQNW	1.0000	0.0000	1.0308	9.8614	83992.8278	10.7884
DVAASEDDTN	1.0000	0.0000	0.9323	7.9429	9226.3159	9.3138
DVAELGEFHA	1.0000	0.0000	0.9289	8.9748	30265.4130	10.1069
DVAMFQWPLA	1.0000	0.0000	1.0187	9.9237	90244.6463	10.8363
DVAQLRGQQN	1.0000	0.0000	0.9257	8.6197	20109.5387	9.8340
DVDENSATSN	1.0000	0.0000	0.9457	7.4187	5045.7978	8.9109
DVESDSAPGL	1.0000	0.0000	0.9632	7.8755	8537.2798	9.2620
DVHLFNKPNH	1.0000	0.0000	0.9950	8.6803	21562.8454	9.8806
DVIGRFRKVT	1.0000	0.0000	0.9073	9.0190	31847.7885	10.1409
DVINQSTLLP	1.0000	0.0000	0.9366	7.7205	7141.5405	9.1428
DVKDKTFVQE	1.0000	0.0000	0.9076	8.5479	18515.0109	9.7788
DVKFGDVAAS	1.0000	0.0000	0.9582	8.5828	19273.8482	9.8057
DVKSMSGKQK	1.0000	0.0000	1.0065	8.1618	11869.7304	9.4820
DVKTILDLLS	1.0000	0.0000	0.9220	7.5505	5872.0316	9.0122
DVLHIHRSLF	1.0000	0.0000	1.0229	8.8583	26467.6863	10.0174
DVLILVKIKH	1.0000	0.0000	0.9433	8.4805	17132.2984	9.7270
DVLLVWQSHV	1.0000	0.0000	1.0912	9.4314	51200.5777	10.4579
DVMGNTNKFE	1.0000	0.0000	0.9724	8.5882	19393.7330	9.8098
DVMLHLLNAT	1.0000	0.0000	0.9889	8.5310	18157.9537	9.7658
DVMSSPTLII	1.0000	0.0000	0.9993	8.1448	11639.7465	9.4690
DVNEARSQKE	1.0000	0.0000	0.9445	8.0423	10344.5161	9.3902
DVNPGHASRI	1.0000	0.0000	0.9878	8.6502	20829.1683	9.8575
DVNRKNQPNK	1.0000	0.0000	0.9291	7.8723	8505.6578	9.2595
DVPPRIPKLQ	1.0000	0.0000	0.9015	8.4929	17378.3395	9.7365
DVPQAEVLHS	1.0000	0.0000	0.9777	8.6136	19970.2342	9.8294
DVPYSYSTGN	1.0000	0.0000	1.0222	8.3128	14123.5135	9.5981
DVQSQKFSLD	1.0000	0.0000	0.9733	7.9184	8968.9621	9.2949
DVRAPPEHVD	1.0000	0.0000	0.9051	9.1313	36241.3327	10.2272
DVRSNRVNIA	1.0000	0.0000	0.9728	8.2349	12912.3770	9.5382
DVSDCFPLNH	1.0000	0.0000	1.0628	9.0082	31454.1341	10.1326
DVSGSLASFW	1.0000	0.0000	1.0963	8.6169	20044.5439	9.8318
DVSHNTQKLN	1.0000	0.0000	0.9700	7.8583	8369.3787	9.2488
DVSRENGLNF	1.0000	0.0000	0.9708	8.0172	10049.6132	9.3709
DVTTADEAFD	1.0000	0.0000	0.8899	8.5464	18483.1720	9.7777
DVTYQKNTYK	1.0000	0.0000	0.9502	8.5427	18404.6338	9.7749
DVVGYNRNEK	1.0000	0.0000	0.9596	8.6129	19953.9097	9.8288
DVVLDKRDEK	1.0000	0.0000	0.9097	8.3260	14341.0622	9.6083
DWGYKSCCAQ	1.0000	0.0000	1.2064	10.6035	197392.5931	11.3588
DWKSHRHVST	1.0000	0.0000	1.1352	9.3572	47004.1873	10.4008
DWNVFDATPK	1.0000	0.0000	1.0033	9.1772	38209.5641	10.2625
DWPFGNNRNI	1.0000	0.0000	1.0354	9.0490	32964.9369	10.1640
DWSAQIKLPT	1.0000	0.0000	1.0164	8.7042	22164.7611	9.8990
DWSDGEGHIQ	1.0000	0.0000	1.0588	9.5352	57697.2098	10.5377
DWTPPPCIDA	1.0000	0.0000	1.0262	9.8962	87429.8755	10.8152
DYANSKTKPL	1.0000	0.0000	0.9416	7.7172	7114.9542	9.1403
DYGYGLNSYY	1.0000	0.0000	1.0476	9.0170	31773.2803	10.1394
DYIIDVSDCF	1.0000	0.0000	1.0324	9.3157	44811.2584	10.3689
DYKAELKEPN	1.0000	0.0000	0.9186	8.0238	10126.9440	9.3760
DYKRVLVPMV	1.0000	0.0000	0.9641	9.3405	46109.0780	10.3880
DYNPALNIKV	1.0000	0.0000	0.9418	8.1663	11932.0557	9.4855
DYNPRKSSWI	1.0000	0.0000	1.0779	8.7140	22414.9607	9.9065
DYNVTYGEED	1.0000	0.0000	0.9444	8.8216	25373.7426	9.9892
DYNYVKLTAR	1.0000	0.0000	0.9599	8.6476	20765.3097	9.8554
DYQLSKDADR	1.0000	0.0000	0.9551	8.2433	13037.4831	9.5447
DYSDTPYELA	1.0000	0.0000	0.9673	8.3732	15140.7067	9.6445
DYSTSNEDGN	1.0000	0.0000	0.9708	7.6316	6446.9137	9.0745
DYTSSSTRSL	1.0000	0.0000	0.9789	7.2430	4121.6152	8.7759
DYVFSNDTCQ	1.0000	0.0000	1.0516	9.0832	34290.7782	10.1903
DYVSIFSDAY	1.0000	0.0000	1.0261	8.6482	20781.3985	9.8559
DYVTEEKFNL	1.0000	0.0000	0.9389	8.3340	14472.3125	9.6144
EAAKFVKILS	1.0000	0.0000	0.9442	8.0505	10442.2357	9.3965
EAASSVLTKT	1.0000	0.0000	0.9423	7.5396	5799.3115	9.0038
EADPIYIPAI	1.0000	0.0000	0.8874	8.7601	23638.2204	9.9419
EADQKNGRQK	1.0000	0.0000	0.9130	8.3050	13997.3565	9.5921
EADSWLSLKV	1.0000	0.0000	1.0394	8.3204	14248.3673	9.6040
EADTSPALLF	1.0000	0.0000	0.9329	7.8888	8668.9983	9.2722
EAENTIRNNR	1.0000	0.0000	0.9227	7.9201	8987.2047	9.2963
EAEPIKLERR	1.0000	0.0000	0.8971	8.3094	14068.1435	9.5955
EAFDQSRRAE	1.0000	0.0000	0.9449	8.5291	18117.1581	9.7643
EAFDYNYVKL	1.0000	0.0000	0.9637	8.7341	22940.1924	9.9219
EAGIFTQGLE	1.0000	0.0000	0.9056	8.6177	20064.4022	9.8325
EAGLYSINLK	1.0000	0.0000	0.9567	7.8474	8265.4651	9.2404
EAHTYYMNTG	1.0000	0.0000	1.0027	9.4384	51613.3367	10.4633
EAIRLRIQSQ	1.0000	0.0000	0.9441	8.3216	14268.1045	9.6049
EAITTYGNEG	1.0000	0.0000	0.9247	8.5409	18365.5983	9.7734
EAIYDNQEQN	1.0000	0.0000	0.9309	8.3464	14681.4572	9.6240
EAKINISSIR	1.0000	0.0000	0.9514	7.6321	6450.9263	9.0749
EAKKGLKPFT	1.0000	0.0000	0.9070	8.1120	11208.2215	9.4437
EAKQLKSQNS	1.0000	0.0000	0.9355	7.3126	4465.5492	8.8294
EALPQRQKCD	1.0000	0.0000	0.9642	9.0147	31687.4322	10.1376
EALQSGLSPS	1.0000	0.0000	0.9603	7.3588	4709.0929	8.8648
EALRNGKQEN	1.0000	0.0000	0.9228	7.9703	9521.7342	9.3349
EALVLTLSQG	1.0000	0.0000	0.9429	7.8624	8408.8875	9.2519
EANFGPTVGK	1.0000	0.0000	0.9252	8.5703	18997.3299	9.7960
EANFIEDTSY	1.0000	0.0000	0.9601	8.2128	12587.7839	9.5212
EANIHNKSLQ	1.0000	0.0000	0.9622	7.8131	7945.1460	9.2140
EANMNHSYSK	1.0000	0.0000	1.0520	8.2614	13312.8278	9.5586
EAPIMIEVGN	1.0000	0.0000	0.9411	8.8798	27131.7945	10.0340
EAPKFQVIDP	1.0000	0.0000	0.8924	8.6856	21694.8538	9.8847
EAPLAAGQSI	1.0000	0.0000	0.9361	8.2074	12510.0456	9.5171
EARFVSTKYE	1.0000	0.0000	0.9695	8.5581	18732.1503	9.7866
EARLKDSNDK	1.0000	0.0000	0.9230	7.5718	6017.9081	9.0285
EARSQKEIVE	1.0000	0.0000	0.9369	8.2471	13094.4688	9.5476
EASFSNYDSL	1.0000	0.0000	0.9887	7.5285	5725.6421	8.9953
EASISPLIAY	1.0000	0.0000	0.9737	7.9705	9524.2743	9.3351
EASNQIRDMQ	1.0000	0.0000	0.9841	8.5375	18294.0582	9.7708
EASSKNAADL	1.0000	0.0000	0.9339	7.3451	4635.6107	8.8543
EATKYEETGA	1.0000	0.0000	0.9047	8.4852	17224.8337	9.7306
EAVEQEISPF	1.0000	0.0000	0.9409	8.4299	16162.4926	9.6881
EAVLVIDEEK	1.0000	0.0000	0.9016	8.3387	14551.9767	9.6180
ECANVINLIK	1.0000	0.0000	0.9901	8.5401	18349.4209	9.7728
ECFVDSHENA	1.0000	0.0000	1.0577	9.1322	36280.7339	10.2280
ECKNKDATSD	1.0000	0.0000	0.9883	8.2054	12481.2276	9.5156
ECLCEEHSDS	1.0000	0.0000	1.1319	9.1536	37184.9006	10.2444
ECMDDFDQQV	1.0000	0.0000	0.9753	9.8196	80050.3321	10.7563
ECNKRKRQGM	1.0000	0.0000	1.0267	9.4030	49553.1060	10.4361
ECPRKACNSK	1.0000	0.0000	1.0848	9.0931	34683.2970	10.1979
ECSLPPFYMY	1.0000	0.0000	1.1004	9.6874	68750.2284	10.6547
ECSLTQSYYR	1.0000	0.0000	1.0877	8.8891	27423.4434	10.0411
ECTHPLISNA	1.0000	0.0000	1.0353	8.6725	21369.1499	9.8746
ECWKTTILLY	1.0000	0.0000	1.0816	9.5673	59873.3201	10.5624
EDANLSLTAK	1.0000	0.0000	0.9126	7.3858	4857.9503	8.8856
EDATIPNNFK	1.0000	0.0000	0.9131	7.9786	9612.5558	9.3412
EDDDPGGKSQ	1.0000	0.0000	0.9342	8.2219	12720.6842	9.5283
EDDDRSDMTN	1.0000	0.0000	0.9694	8.2442	13051.6064	9.5454
EDDEADTSPA	1.0000	0.0000	0.9135	7.9854	9688.9363	9.3465
EDDKNKLAPR	1.0000	0.0000	0.9024	7.8917	8697.7324	9.2744
EDDPKCASEV	1.0000	0.0000	0.9991	8.7254	22711.5381	9.9152
EDDPLFCDYN	1.0000	0.0000	0.9999	9.0522	33089.0937	10.1665
EDDTNLGEMN	1.0000	0.0000	0.9497	8.1837	12173.0184	9.4989
EDDTNTKYEE	1.0000	0.0000	0.9089	8.0674	10648.1659	9.4095
EDEEASSKNA	1.0000	0.0000	0.9324	7.4100	4995.3572	8.9042
EDEPDGCRVN	1.0000	0.0000	0.9767	9.1477	36933.5446	10.2399
EDERDPMARL	1.0000	0.0000	0.9285	8.8184	25279.7777	9.9868
EDFLDRSSRN	1.0000	0.0000	0.9709	7.7512	7398.5868	9.1664
EDGNMQPNFA	1.0000	0.0000	0.9648	8.7413	23131.0022	9.9274
EDIAQIYYKS	1.0000	0.0000	0.9690	8.5895	19422.8973	9.8108
EDIEMPESMD	1.0000	0.0000	0.9975	8.8085	24993.3273	9.9791
EDINPFSGMG	1.0000	0.0000	0.9984	8.6884	21765.1530	9.8868
EDIWFTNKGI	1.0000	0.0000	1.0009	9.1258	36013.8108	10.2230
EDKAMDLGDN	1.0000	0.0000	0.9441	8.3915	15462.8991	9.6586
EDKILNRDTG	1.0000	0.0000	0.9087	8.0324	10226.9998	9.3826
EDKIVDLMHK	1.0000	0.0000	0.9647	8.8377	25845.7947	10.0015
EDKKPFSRKS	1.0000	0.0000	0.9534	7.6849	6855.0081	9.1155
EDKQKSSYPA	1.0000	0.0000	0.9678	7.8827	8608.2719	9.2675
EDKSSRKASA	1.0000	0.0000	0.9542	7.3772	4810.0774	8.8790
EDMMKDSISR	1.0000	0.0000	1.0404	8.5543	18650.7764	9.7837
EDNDAVITGE	1.0000	0.0000	0.9044	8.3383	14545.6091	9.6178
EDNISSIASG	1.0000	0.0000	0.9634	7.4193	5048.7930	8.9113
EDNLLSSSIE	1.0000	0.0000	0.9247	6.8897	2744.0150	8.5043
EDNTSVRYGV	1.0000	0.0000	0.9857	8.5608	18792.4659	9.7888
EDPIVPSNPY	1.0000	0.0000	0.9617	8.3156	14169.3897	9.6003
EDQKIVVSSS	1.0000	0.0000	0.9824	7.6922	6912.8417	9.1211
EDRNSKDSNT	1.0000	0.0000	0.9327	7.2416	4114.8311	8.7748
EDSITTYCET	1.0000	0.0000	1.0087	8.7387	23062.4125	9.9255
EDSLKNLPNN	1.0000	0.0000	0.9036	7.0015	3121.1450	8.5902
EDSMSKSSNI	1.0000	0.0000	0.9857	7.2348	4082.6759	8.7695
EDSNFKTIDI	1.0000	0.0000	0.9313	7.8371	8167.7209	9.2325
EDSPIYQVIN	1.0000	0.0000	0.9650	8.3664	15022.2590	9.6393
EDSQQSNIPV	1.0000	0.0000	0.9657	7.8433	8225.9708	9.2372
EDTGNWEKEP	1.0000	0.0000	0.9872	8.8731	26921.1869	10.0288
EDTNGYAHPR	1.0000	0.0000	0.9498	8.9523	29491.3921	10.0896
EDTNRDIQSA	1.0000	0.0000	0.9336	7.9806	9635.2539	9.3428
EDTSYLTRST	1.0000	0.0000	0.9635	7.7464	7358.1376	9.1628
EDTTSKWDLI	1.0000	0.0000	1.0031	8.4740	17004.6719	9.7220
EDWSDGEGHI	1.0000	0.0000	1.0561	9.4366	51507.8030	10.4619
EDYGYGLNSY	1.0000	0.0000	1.0207	8.7174	22503.6636	9.9091
EEALVLTLSQ	1.0000	0.0000	0.9302	7.7063	7026.0981	9.1320
EEASSKNAAD	1.0000	0.0000	0.9374	7.4739	5376.6628	8.9533
EECLCEEHSD	1.0000	0.0000	1.1016	9.4236	50742.1509	10.4519
EECTHPLISN	1.0000	0.0000	1.0314	8.6086	19853.6789	9.8254
EEDKSSRKAS	1.0000	0.0000	0.9487	7.3133	4468.9532	8.8299
EEDTGNWEKE	1.0000	0.0000	0.9858	8.8232	25417.6835	9.9904
EEEIEIPVET	1.0000	0.0000	0.8804	8.3543	14815.0033	9.6300
EEELNKMKLV	1.0000	0.0000	0.9465	8.0822	10831.4154	9.4209
EEESDQNANA	1.0000	0.0000	0.9282	7.6901	6896.1033	9.1195
EEFKEALQSG	1.0000	0.0000	0.9420	8.0932	10969.2589	9.4294
EEFKTSNNTD	1.0000	0.0000	0.9248	7.5061	5579.6801	8.9781
EEFPLEESYL	1.0000	0.0000	0.9545	8.0785	10784.3449	9.4180
EEGDSSKYNF	1.0000	0.0000	0.9886	7.9365	9158.0445	9.3089
EEIEIPVETS	1.0000	0.0000	0.9229	8.0843	10856.7417	9.4225
EEILRESLKR	1.0000	0.0000	0.9306	7.7967	7796.9404	9.2015
EEIVSRSSNQ	1.0000	0.0000	0.9787	7.5547	5900.5203	9.0154
EEKFNLNTKT	1.0000	0.0000	0.9034	7.5455	5838.5172	9.0083
EEKQCIKKVT	1.0000	0.0000	0.9636	8.7919	24520.7952	9.9664
EEKYLNPNCK	1.0000	0.0000	0.9985	8.4597	16727.5789	9.7111
EEKYQVRMNI	1.0000	0.0000	0.9674	9.0218	31948.8221	10.1431
EEKYTAEQEK	1.0000	0.0000	0.9030	8.3174	14199.1606	9.6017
EELAQKGLDW	1.0000	0.0000	0.9919	8.9361	28947.4835	10.0772
EELLKNMPGL	1.0000	0.0000	0.9489	8.0635	10599.9706	9.4065
EELNKMKLVK	1.0000	0.0000	0.9458	7.9992	9844.1357	9.3571
EELQDMLDLL	1.0000	0.0000	0.9383	8.1194	11304.4946	9.4495
EELRNVHTNR	1.0000	0.0000	0.9606	8.3913	15459.9350	9.6585
EELTRSLIIP	1.0000	0.0000	0.9250	7.7964	7794.0622	9.2012
EEMITFIPSN	1.0000	0.0000	0.9792	8.3729	15136.7377	9.6443
EEMLPVSSLK	1.0000	0.0000	0.9879	7.8467	8258.4970	9.2399
EENIDNNHNE	1.0000	0.0000	0.9404	7.8082	7900.8931	9.2103
EENKKISKNS	1.0000	0.0000	0.9128	6.9779	3037.5791	8.5721
EENMSMRAFH	1.0000	0.0000	1.0666	9.2741	42718.7816	10.3370
EENNFLLCAK	1.0000	0.0000	0.9890	8.3269	14355.2113	9.6090
EENNLNIPAA	1.0000	0.0000	0.9092	7.6444	6542.5258	9.0843
EENSWFHSVE	1.0000	0.0000	1.1051	8.9709	30131.3287	10.1040
EEPNVCFNNS	1.0000	0.0000	1.0309	8.3910	15454.2908	9.6582
EEQELKQEIQ	1.0000	0.0000	0.8910	8.1939	12316.7400	9.5067
EEQGSELDLT	1.0000	0.0000	0.9246	7.7671	7535.7894	9.1787
EEQSAMIAEE	1.0000	0.0000	0.9604	8.5069	17660.0732	9.7473
EERKTVAEAL	1.0000	0.0000	0.9001	8.2649	13366.7532	9.5613
EESAKIEILE	1.0000	0.0000	0.9139	7.7441	7338.5998	9.1610
EESDQNANAI	1.0000	0.0000	0.9314	7.7421	7321.8790	9.1595
EESKEHLERL	1.0000	0.0000	0.9539	7.9615	9425.3839	9.3281
EESKQLPPGQ	1.0000	0.0000	0.9336	8.0291	10189.0515	9.3801
EESLLINWKT	1.0000	0.0000	1.0030	8.1727	12020.4569	9.4905
EESPQADFGY	1.0000	0.0000	0.9609	8.6734	21392.0957	9.8753
EESSKIRKGQ	1.0000	0.0000	0.9576	7.8073	7892.0749	9.2096
EESVDNASNA	1.0000	0.0000	0.9517	7.5004	5543.5073	8.9737
EESWNESHLE	1.0000	0.0000	1.0636	8.4646	16821.0077	9.7148
EESYLSHQYV	1.0000	0.0000	1.0495	8.6313	20381.3834	9.8430
EETGAFKANS	1.0000	0.0000	0.9432	7.9793	9620.3108	9.3418
EETGAFKATH	1.0000	0.0000	0.9211	8.7496	23354.8086	9.9339
EETGAFKCSS	1.0000	0.0000	1.0380	8.5070	17662.2465	9.7474
EETGAFKDFR	1.0000	0.0000	0.9044	8.7229	22648.0881	9.9134
EETGAFKDME	1.0000	0.0000	0.9285	8.8162	25214.5748	9.9850
EETGAFKDNT	1.0000	0.0000	0.9084	8.1676	11949.1380	9.4865
EETGAFKECA	1.0000	0.0000	0.9598	9.1109	35399.4640	10.2115
EETGAFKEER	1.0000	0.0000	0.8973	8.5056	17633.5797	9.7463
EETGAFKEES	1.0000	0.0000	0.9326	8.0869	10889.2331	9.4245
EETGAFKGST	1.0000	0.0000	0.9424	8.2063	12494.4625	9.5163
EETGAFKGVL	1.0000	0.0000	0.9165	8.5630	18840.0882	9.7905
EETGAFKHDQ	1.0000	0.0000	0.9196	8.8397	25906.6593	10.0031
EETGAFKHVI	1.0000	0.0000	0.9236	8.9533	29526.8958	10.0904
EETGAFKIDK	1.0000	0.0000	0.8969	8.3447	14652.3146	9.6226
EETGAFKIKK	1.0000	0.0000	0.9003	8.2429	13031.7606	9.5444
EETGAFKKEL	1.0000	0.0000	0.9036	8.1451	11643.5681	9.4692
EETGAFKKNR	1.0000	0.0000	0.9179	8.2510	13154.6235	9.5506
EETGAFKKQR	1.0000	0.0000	0.9041	8.5211	17952.0749	9.7582
EETGAFKLGS	1.0000	0.0000	0.9466	8.1141	11236.1049	9.4454
EETGAFKLQG	1.0000	0.0000	0.9108	8.4827	17175.1216	9.7287
EETGAFKLSY	1.0000	0.0000	0.9633	8.2577	13255.6273	9.5558
EETGAFKMQY	1.0000	0.0000	0.9448	9.1956	39025.3440	10.2766
EETGAFKNCA	1.0000	0.0000	0.9811	8.9394	29056.4293	10.0797
EETGAFKNRL	1.0000	0.0000	0.9221	8.2052	12479.0120	9.5154
EETGAFKNSN	1.0000	0.0000	0.9432	7.7439	7336.4913	9.1608
EETGAFKPDI	1.0000	0.0000	0.8924	8.4776	17075.4473	9.7248
EETGAFKPEI	1.0000	0.0000	0.8927	8.4588	16710.0045	9.7104
EETGAFKPYI	1.0000	0.0000	0.9106	8.7585	23593.1210	9.9407
EETGAFKQGF	1.0000	0.0000	0.9053	8.8101	25038.0900	9.9803
EETGAFKQSL	1.0000	0.0000	0.9413	8.0566	10516.5488	9.4012
EETGAFKRES	1.0000	0.0000	0.9420	8.2356	12922.2529	9.5387
EETGAFKRLI	1.0000	0.0000	0.9084	8.4288	16141.8547	9.6873
EETGAFKSCR	1.0000	0.0000	1.0173	8.9257	28601.5210	10.0692
EETGAFKSKA	1.0000	0.0000	0.9360	8.0678	10652.1170	9.4098
EETGAFKSKI	1.0000	0.0000	0.9352	8.0559	10507.7193	9.4007
EETGAFKSSS	1.0000	0.0000	0.9707	7.5469	5847.8038	9.0094
EETGAFKSYY	1.0000	0.0000	0.9840	8.6861	21707.7570	9.8851
EETGAFKTMY	1.0000	0.0000	0.9483	9.0604	33401.1107	10.1727
EETGAFKVNP	1.0000	0.0000	0.9187	8.4142	15873.3370	9.6761
EETGAFKVRS	1.0000	0.0000	0.9536	8.4145	15878.2683	9.6763
EETHVENPPG	1.0000	0.0000	0.9330	8.6501	20827.0071	9.8574
EEVKENPMIA	1.0000	0.0000	0.9403	8.5887	19405.6317	9.8102
EEVNSSIIDV	1.0000	0.0000	0.9669	7.8272	8075.1210	9.2249
EEVRGTKYEE	1.0000	0.0000	0.9140	8.7216	22613.7414	9.9124
[truncated: 12,810 more rows]
