# Supplementary material for: Evaluating deterministic motif significance measures in protein databases
Source: Algorithms Mol Biol. 2007 Dec 24;2:16. doi: 10.1186/1748-7188-2-16 (PMC2254621; doi:10.1186/1748-7188-2-16)
Supplement: Additional File 2 — Scripts and Datasets. This file contains the sequence datasets (synthetic and real) and the evaluated motifs. This data is separated according to the tables where it is presented and discussed. It also contains script programs (in perl language) developed for this work. [file 1748-7188-2-16-S2.zip › Scripts_and_Datasets/datasets/Table 5/DILIMOT/CxxxSxExK/CxxSxExK_s4_L3_W6.txt]

8	5	K.IH 0 22 1 53 1 209 2 53 2 210 3 53 3 209 4 214
8	5	S..Y.L 0 177 1 142 1 150 2 143 2 151 3 142 3 150 4 155
7	5	LS..D 0 90 1 4 1 226 2 227 3 4 3 226 4 231
7	5	I.F..A 0 112 1 220 2 221 3 92 3 220 4 225 4 336
6	5	L.LL 0 47 1 35 2 35 3 35 4 39 4 41
6	5	S.E.K 0 33 1 5 2 5 3 5 4 11 4 67
6	5	E.I..S 0 158 1 275 2 160 2 276 3 275 4 280
6	5	F..A.S 0 172 1 222 2 223 3 107 3 222 4 227
5	5	S...FL 0 187 1 262 2 263 3 262 4 267
5	5	V.T..I 0 159 1 178 2 179 3 178 4 183
5	5	FTC 0 218 1 322 2 323 3 322 4 327
5	5	IH..G 0 24 1 55 2 55 3 55 4 61
5	5	E.SK 0 31 1 13 2 13 3 13 4 248
5	5	R.R..T 0 214 1 175 2 176 3 175 4 180
5	5	LF...I 0 5 1 272 2 273 3 272 4 253
5	5	GES 0 83 1 41 2 41 3 41 4 47
5	5	LR.R 0 211 1 174 2 175 3 174 4 179
5	5	KLL 0 88 1 34 2 34 3 34 4 40
5	5	M.ES 0 12 1 242 2 243 3 242 4 247
5	5	E..KW...F 0 78 1 206 2 207 3 206 4 211
5	5	L..G.G 0 23 1 36 2 36 3 36 4 42
5	5	Q.DV 0 227 1 170 2 171 3 170 4 175
5	5	ES...T 0 14 1 42 2 42 3 42 4 48
5	5	R.YQL 0 178 1 143 2 144 3 143 4 148
5	5	R.L..D 0 190 1 20 2 128 3 20 4 26
5	5	RS.R 0 61 1 204 2 205 3 204 4 209
5	5	WI.C 0 115 1 210 2 211 3 210 4 215
5	5	QQ..L 0 128 1 170 2 171 3 170 4 175
5	5	TK.V 0 156 1 328 2 329 3 328 4 75
5	5	EE.I 0 109 1 274 2 275 3 274 4 279
5	5	SGK 0 27 1 43 2 43 3 43 4 49
5	5	DL.E 0 199 1 271 2 272 3 271 4 276
5	5	L.L.E 0 198 1 231 2 232 3 231 4 350
5	5	E..LL 0 1 1 32 2 32 3 32 4 38
5	5	E.KI 0 35 1 274 2 275 3 274 4 279
5	5	QDV 0 224 1 171 2 172 3 171 4 176
5	5	E...LF 0 1 1 244 2 245 3 244 4 249
5	5	L.L..G 0 198 1 36 2 36 3 36 4 42
5	5	F...LS..D 0 86 1 222 2 223 3 222 4 227
8	4	D.G.Q 1 132 1 199 2 133 2 200 3 132 3 199 4 137 4 204
8	4	RE..L 1 31 1 143 2 31 2 144 3 143 4 37 4 148 4 305
8	4	S..LF 1 245 1 262 2 246 2 263 3 245 3 262 4 250 4 267
8	4	LL..G 1 35 1 37 2 35 2 37 3 35 3 37 4 41 4 43
8	4	Y.L.D 1 145 1 153 2 146 2 154 3 145 3 153 4 150 4 158
8	4	DV...R 1 172 1 199 2 173 2 200 3 172 3 199 4 177 4 204
8	4	LLL 1 35 1 36 2 35 2 36 3 35 3 36 4 41 4 42
8	4	AA.E 1 10 1 29 1 112 2 10 2 29 3 10 3 29 4 303
7	4	L...GE 1 22 1 37 2 22 2 37 3 22 3 37 4 43
7	4	D..L.E 1 19 1 230 2 19 2 231 3 19 3 230 4 235
7	4	A.E..K 0 117 1 11 1 40 2 11 2 40 3 11 3 40
7	4	T..SI 1 76 1 259 2 76 2 260 3 76 3 259 4 1
7	4	S..Y.LND 1 142 1 150 2 143 2 151 3 142 3 150 4 155
7	4	Y..T.Q 1 73 1 166 2 73 2 167 3 73 3 166 4 171
7	4	HFT 1 187 1 321 2 188 2 322 3 187 3 321 4 326
7	4	ES.K 1 42 1 244 2 42 2 245 3 42 3 244 4 48
7	4	ER.K.I 1 13 1 206 2 13 2 207 3 13 3 206 4 211
7	4	DT..I 1 260 1 314 2 261 2 315 3 314 4 94 4 332
7	4	L...DL 1 226 1 267 2 227 2 268 3 226 3 267 4 272
7	4	F...TD 1 322 1 335 2 323 2 336 3 322 3 335 4 327
7	4	LN..D 1 155 1 267 2 268 3 155 3 267 4 160 4 272
7	4	L.DS 1 147 1 248 2 148 2 249 3 147 3 248 4 152
7	4	KD..E 1 270 1 313 2 271 2 314 3 270 3 313 4 275
7	4	DL...K 1 271 1 308 2 272 2 309 3 271 3 308 4 276
7	4	E.G.S 1 42 1 57 2 42 2 57 3 42 3 57 4 48
7	4	F.DL 1 190 1 306 2 191 2 307 3 190 3 306 4 312
7	4	KA..E 0 135 1 9 1 28 2 9 2 28 3 9 3 28
7	4	ED..K 0 119 1 24 1 307 2 24 2 308 3 24 3 62
7	4	LF..K 1 265 1 272 2 266 2 273 3 265 3 272 4 270
7	4	KDL 1 191 1 270 2 192 2 271 3 191 3 270 4 275
6	4	N.KD 1 268 1 346 2 269 2 347 3 268 4 273
6	4	F..VT 1 335 2 215 2 336 3 214 3 335 4 219
6	4	L.G..E.G..T 1 37 1 109 2 37 3 37 3 109 4 43
6	4	T.II 1 261 2 219 2 262 3 218 3 261 4 186
6	4	II...G 1 54 1 83 2 54 3 54 3 83 4 60
6	4	A..R.K 0 36 1 11 1 86 2 11 3 11 3 86
6	4	K..F.E 0 53 0 104 1 270 2 271 3 91 3 270
6	4	K..L.E 1 269 2 270 3 269 3 344 4 274 4 275
6	4	L..D.G 1 90 1 129 2 130 3 90 3 129 4 134
6	4	LNK 1 267 1 309 2 268 2 310 3 267 4 272
6	4	Q..VL 1 105 1 170 2 171 3 105 3 170 4 175
6	4	TDT 1 259 1 326 2 260 2 327 3 326 4 331
5	4	SR...L 0 63 0 177 1 142 2 143 3 142
5	4	E.QL 1 144 2 145 3 144 4 25 4 149
5	4	EE...Y 1 63 1 296 2 63 3 296 4 279
5	4	IL.LN.K 1 264 2 265 3 264 4 269 4 347
5	4	L.LL..G 1 35 2 35 3 35 4 39 4 41
5	4	K.LL 1 34 2 34 3 34 4 40 4 275
5	4	EY.L 1 144 2 145 3 144 4 149 4 354
5	4	K.L.E 1 270 2 20 2 271 3 270 4 275
5	4	I.FL 1 264 2 265 3 264 4 225 4 269
5	4	GI.E 1 182 2 183 3 182 4 139 4 187
5	4	SG.S 1 43 2 43 3 43 4 49 4 64
5	4	Q.VL 1 171 2 116 2 172 3 171 4 176
5	4	A.S.Y 1 225 2 163 2 226 3 225 4 230
5	4	SE..K 1 205 2 206 3 205 4 11 4 210
5	4	G.QR 1 201 2 202 3 201 4 206 4 296
5	4	K.D..E 1 269 2 270 3 91 3 269 4 274
5	4	L.EE 1 272 2 273 3 272 4 10 4 277
5	4	DL.R 1 157 2 158 3 157 3 308 4 162
5	4	E..NR 0 42 1 237 2 238 3 237 3 307
5	4	A..AR 1 100 2 100 3 100 4 14 4 301
5	4	KI..S 1 276 2 277 3 276 4 281 4 321
5	4	A.DT 1 325 2 326 3 325 4 92 4 330
5	4	K..LL 1 34 2 34 3 34 4 40 4 274
5	4	R.E..K 1 204 2 205 3 204 4 209 4 246
5	4	E.K.L 1 32 2 32 3 32 4 38 4 249
5	4	G.G.S 1 39 2 39 3 39 4 45 4 63
5	4	Y..DL 1 154 2 155 3 154 4 159 4 191
5	4	ALS 1 225 2 108 2 226 3 225 4 230
5	4	NR..E 1 140 1 240 2 241 3 240 4 245
5	4	K..Y.H 1 316 2 317 3 316 4 281 4 321
5	4	VA...Y 1 224 2 225 3 224 4 166 4 229
5	4	I..L.K 1 126 1 264 2 265 3 264 4 269
5	4	LK...L 1 347 2 348 3 347 4 39 4 352
5	4	A..D.I 1 337 2 163 2 338 3 337 4 342
5	4	F...KD 1 266 2 267 3 266 4 271 4 340
5	4	NK.D 1 268 2 269 2 294 3 268 4 273
5	4	NL.E 1 21 2 21 3 21 3 346 4 351
4	4	I..F.N 1 263 2 264 3 263 4 216
4	4	WF...S 1 257 2 258 3 257 4 262
4	4	V..N.I 0 159 1 72 2 72 3 72
4	4	I..AM 1 83 2 83 3 83 4 82
4	4	T..II 1 339 2 340 3 339 4 185
4	4	K..KI 0 34 1 50 2 50 3 50
4	4	LV...D 1 231 2 232 3 231 4 111
4	4	RA.D 1 99 2 99 3 99 4 91
4	4	E..EK 0 14 1 24 2 24 3 24
4	4	E...LF.S..N 0 1 1 244 2 245 3 244
4	4	G..ET 0 28 1 182 2 183 3 182
4	4	YS...C 1 60 2 60 3 60 4 324
4	4	I...LR.D 1 18 2 18 3 18 4 24
4	4	YT.F 0 188 1 319 2 320 3 319
4	4	E.N..H 1 238 2 239 3 238 4 103
4	4	K.L..D 1 127 2 20 3 127 4 132
4	4	AA..R 0 174 1 10 2 10 3 10
4	4	T.T..I.F 1 259 2 260 3 259 4 331
4	4	S.EE 0 75 1 61 2 61 3 112
4	4	V.AI 1 217 2 218 3 217 4 128
4	4	D..R.L..L 1 101 2 101 3 101 4 34
4	4	TF..L 0 19 1 189 2 190 3 189
4	4	KS.I 0 193 1 45 2 45 3 45
4	4	N.Y..A 1 293 2 294 3 293 4 125
4	4	K.A..R.K 0 34 1 9 2 9 3 9
4	4	S.T..E 0 217 1 292 2 110 3 292
4	4	D.A..L 0 229 1 101 2 101 3 101
4	4	R.E.K 1 204 2 205 3 204 4 36
4	4	R..TK..Y 1 312 2 313 3 312 4 72
4	4	A.D.E..R 1 234 2 235 3 234 4 330
4	4	D.F.E 1 271 2 272 3 271 4 289
4	4	M.C..S.E.K.A 1 0 2 0 3 0 4 6
4	4	H.S.K 0 25 1 243 2 244 3 243
4	4	E.V.A 1 215 2 216 3 215 4 118
4	4	K.IY..F 0 135 1 316 2 317 3 316
4	4	V.L.L 1 33 2 33 3 33 4 268
4	4	D.V.D 1 336 2 337 3 336 4 164
4	4	AA.E..L 1 29 2 29 3 29 4 303
4	4	QS..AI 0 227 1 78 2 78 3 78
4	4	K.T.V 0 70 1 45 2 45 3 45
4	4	E.KA 1 7 2 7 3 7 4 249
4	4	MF.V 1 197 2 198 3 197 4 226
4	4	K.T.I 1 179 2 180 3 179 4 51
4	4	DG..A 0 94 1 25 2 25 3 25
4	4	EK..R 0 42 1 27 2 27 3 275
4	4	VI..L 1 125 2 126 3 125 4 268
4	4	L..Y.LV 1 226 2 227 3 226 4 352
4	4	K.I.T 0 140 1 316 2 317 3 316
4	4	K.TI 1 45 2 45 3 45 4 344
4	4	VY.N 1 72 2 72 3 72 4 78
4	4	D.EK 1 25 2 25 3 25 4 116
4	4	K.I.E 0 135 1 53 2 53 3 53
4	4	I.L.L 0 196 1 263 2 264 3 263
4	4	DA.Q 0 173 1 102 2 102 3 102
4	4	VK.T 1 178 2 179 3 178 4 343
4	4	L..VI.R 1 122 2 123 3 122 4 195
4	4	D...DV.I 0 225 1 336 2 337 3 336
4	4	A..EV.L 0 146 1 29 2 29 3 29
4	4	A...AM..L.I 1 82 2 82 3 82 4 88
4	4	EY.G 1 288 2 289 3 288 4 293
4	4	T..SI.A 1 76 2 76 3 76 4 1
4	4	AD.A 1 100 2 100 3 100 4 167
4	4	F.DLN...D 1 306 2 307 3 306 4 312
4	4	NRM.ES..LF..I 1 240 2 241 3 240 4 245
4	4	K.IH..G 0 22 1 53 2 53 3 53
4	4	EEA 0 77 1 296 3 296 4 12
4	4	NLR 0 210 1 21 2 21 3 21
4	4	I...NLK...L 1 342 2 343 3 342 4 347
4	4	KMF 1 196 2 197 3 196 4 310
4	4	DAR 1 102 2 102 3 102 4 34
4	4	TR...T 0 100 1 176 2 177 3 176
4	4	S.EDK 1 5 2 5 3 5 4 67
4	4	VK...L 1 33 2 33 3 33 4 343
4	4	I...HFT 1 183 2 184 3 183 4 322
4	4	KDT 1 313 2 314 3 313 4 344
4	4	SEE 0 108 1 61 2 61 4 11
4	4	VI...N 1 341 2 342 3 341 4 268
4	4	RQL 1 104 2 104 3 104 4 26
4	4	TKE..T 0 156 1 315 2 316 3 315
4	4	RSR 0 214 1 141 2 142 3 141
4	4	TRV 0 72 1 176 2 177 3 176
4	4	ET...F 0 1 1 185 2 186 3 185
4	4	TSI 1 261 2 262 3 261 4 223
4	4	QLN 1 146 2 147 3 146 4 349
4	4	A.IRA 0 36 1 82 3 82 4 88
4	4	K..Y.HFTCATDT.N..FVF.AV.D.I 1 316 2 317 3 316 4 321
4	4	FDA 0 172 1 335 2 336 3 335
4	4	Y.PTQQDVLR.RV.TTGI.E..F 1 166 2 167 3 166 4 171
4	4	SR.YQL 0 177 1 142 2 143 3 142
4	4	RA...R 0 39 1 99 2 99 3 99
4	4	S.ILFLNKKDL.EEKI..S.L 1 262 2 263 3 262 4 267
4	4	F.M.DVGGQRSER.KWIHCFE.V..I.F.VALS.YD.VL.E 1 195 2 196 3 195 4 200
4	4	I..LW.D.G.Q.C..R.REYQL.DS..YYLNDL.R 1 126 2 127 3 126 4 131
4	4	A..E.KLLLLG.GESGKST..KQM.IIH..GYS 1 29 2 29 3 29 4 35
4	4	HE...S 0 57 1 56 2 56 3 56
4	4	AAR 1 29 2 29 3 97 4 303
4	4	RE...K 1 23 2 23 3 23 4 305
4	4	Y...IQ 0 138 1 73 2 73 3 73
4	4	D...QL 1 101 2 101 3 101 4 345
4	4	V...IF 1 217 2 218 3 217 4 78
4	4	DS...N 1 250 2 251 3 250 4 318
4	4	K...FE 1 269 2 270 3 269 4 119
4	4	N...FT 1 254 2 255 3 254 4 323
4	4	S...LV 1 227 2 228 3 227 4 224
4	4	Q..F.A 1 332 2 333 3 332 4 80
4	4	T..V.T 0 156 1 181 2 182 3 181
4	4	DA...V 0 145 1 336 2 337 3 336
4	4	D..L.L 0 195 1 228 3 228 4 345
4	4	E..E.N 0 106 1 235 2 236 3 235
4	4	K.LF...I 1 270 2 271 3 270 4 251
4	4	E..T.F 0 97 1 317 2 318 3 317
7	3	E.AA 1 27 1 296 1 297 2 27 3 27 3 296 3 297
6	3	GV.A 1 134 1 216 2 135 2 217 3 134 3 216
6	3	T.VK...I 1 47 1 176 2 47 2 177 3 47 3 176
6	3	D.N.R.D 1 19 1 308 2 19 2 309 3 19 3 308
6	3	KM.D 1 16 1 196 2 16 2 197 3 16 3 196
6	3	D.I..N 1 250 1 340 2 251 2 341 3 250 3 340
6	3	VQ..F 1 135 1 331 2 136 2 332 3 135 3 331
6	3	THFT 1 186 1 320 2 187 2 321 3 186 3 320
6	3	D..L.ED.E 1 19 1 230 2 19 2 231 3 19 3 230
6	3	I..NL...G 1 18 1 343 2 18 2 344 3 18 3 343
6	3	KAA.E 1 9 1 28 2 9 2 28 3 9 3 28
6	3	M...HE 1 52 1 239 2 52 2 240 3 52 3 239
6	3	K.FD 1 196 1 247 2 197 2 248 3 196 3 247
6	3	A...RS 1 10 1 137 2 10 2 138 3 10 3 137
6	3	D.AA 1 8 1 149 2 8 2 150 2 297 3 8
6	3	I.NN 1 252 1 343 2 253 2 344 3 252 3 343
6	3	AE...M 1 113 1 234 2 12 2 235 3 113 3 234
6	3	E..AA 1 7 1 215 1 296 2 7 3 7 3 296
6	3	K..K.I 1 50 1 313 2 50 2 314 3 50 3 313
6	3	DTK 1 314 1 327 2 315 2 328 3 314 3 327
6	3	AED 1 6 1 234 2 6 2 235 3 6 3 234
5	3	L.D.D 1 155 1 226 3 155 3 226 4 160
5	3	YI..Q 1 166 1 301 2 167 3 166 3 301
5	3	A.E.G 1 40 1 112 2 40 2 113 3 40
5	3	RL..D.G..A 1 89 1 128 2 129 3 89 3 128
5	3	AA.Y 1 151 1 298 2 152 2 299 3 298
5	3	VLA...E 1 108 1 232 2 233 3 108 3 232
5	3	SNT 1 74 1 292 2 74 3 74 3 292
5	3	E.A..I 1 121 1 297 2 298 3 121 3 297
5	3	TD..I 1 259 1 339 2 260 2 340 3 339
5	3	N..KD 1 310 1 345 2 311 2 346 3 310
5	3	F..VT..I 1 335 2 215 2 336 3 214 3 335
5	3	KQ.K 1 50 1 66 2 50 3 50 3 66
5	3	EDG 1 24 2 24 2 57 3 24 3 57
5	3	AII 1 82 1 219 2 220 3 82 3 219
5	3	T..SII 1 76 1 259 2 260 3 76 3 259
5	3	EE..K 0 30 0 77 1 62 1 274 3 274
5	3	I..I.A 1 77 1 81 2 77 3 77 3 81
5	3	R..Q.N 1 143 1 160 2 144 3 143 3 160
5	3	A..Y.N 1 70 1 151 2 70 2 152 3 151
5	3	QL...A 1 105 1 146 2 147 3 105 3 146
5	3	A.I.C 1 219 1 300 2 220 3 219 3 300
5	3	L...AG 1 36 1 106 2 36 3 36 3 106
5	3	HF...D 1 187 1 194 2 188 2 195 3 187
4	3	IVK.M 1 48 2 48 2 83 3 48
4	3	G.L..D 1 88 2 88 2 117 3 88
4	3	KI.H 1 53 2 53 2 277 3 53
4	3	L.I.F 1 90 2 90 2 283 3 90
4	3	AD..R 1 100 2 95 2 100 3 100
4	3	G.S.E 1 59 2 59 2 141 4 65
4	3	N.Q..F 1 330 2 89 2 331 3 330
4	3	GE.A 1 26 2 26 3 26 3 95
4	3	D.AR 1 96 1 101 2 101 3 101
4	3	I..NL.E.G 1 18 2 18 3 18 3 343
4	3	AG.S 1 40 1 58 2 40 3 40
4	3	A...LK 1 86 3 86 4 35 4 92
4	3	PE..G 2 288 3 120 3 287 4 292
4	3	SN.I 1 74 2 74 3 74 3 164
4	3	R.K.T 1 177 2 178 3 177 3 311
4	3	I.K..L 1 277 1 342 2 343 3 342
4	3	I.R..R 1 18 3 18 3 126 4 24
4	3	SAE 1 5 2 5 3 5 3 112
4	3	EE..R 1 237 2 62 2 238 3 237
4	3	NL..D 1 21 2 21 2 89 3 21
4	3	D.E..A 1 25 2 25 2 158 3 25
4	3	D.A..Y 1 149 2 150 2 297 3 149
4	3	L..SA 1 147 2 148 3 109 3 147
4	3	VL..D 1 232 2 118 2 233 3 232
4	3	G..EE 1 59 1 111 2 59 3 111
4	3	IQS 1 77 2 77 2 303 3 77
4	3	VK..G 1 178 2 84 2 179 3 178
4	3	E..TH 1 317 2 276 2 318 3 317
4	3	D...AE...M 1 230 2 8 2 231 3 230
4	3	A.RE..L 1 29 2 29 4 35 4 303
4	3	ED...A 1 24 2 7 2 24 3 24
4	3	TI..Q 1 47 1 283 2 47 3 47
4	3	A..KA 1 6 2 6 2 82 3 6
4	3	K..KE 1 313 2 314 3 28 3 313
4	3	TI...M 1 47 2 47 2 76 3 47
4	3	AD...Q 1 100 2 100 2 132 3 100
4	3	AA...K 1 29 2 11 2 29 3 29
4	3	LS...K 1 4 3 4 4 10 4 152
4	3	AKE 0 40 0 69 3 30 4 14
4	3	EC..Y 1 64 2 64 3 64 3 349
4	3	S..D.A 1 5 2 5 2 98 3 5
4	3	Y.E.A 1 286 1 295 2 296 3 295
4	3	S..L.D 1 245 2 246 3 152 3 245
4	3	AV..S 1 11 1 70 2 70 3 11
4	3	FE...K 1 273 1 306 2 307 3 273
4	3	KE..L 0 148 3 31 3 348 4 353
4	3	V.AED 1 232 2 4 2 233 3 232
4	3	DSA 1 96 1 149 2 150 3 149
4	3	SK..D.N.R.D 1 15 2 15 2 305 3 15
4	3	CF...T 2 214 2 286 3 213 4 218
4	3	EAA 1 297 2 298 3 96 3 297
4	3	LF...C 1 248 2 106 2 249 3 248
4	3	IK...K 1 126 1 343 2 344 3 343
4	3	L..DG...A 1 22 2 22 3 22 3 129
4	3	Q..F.D 1 303 2 91 2 304 3 303
4	3	SA.D 1 5 2 5 2 228 3 5
4	3	EGV 1 215 2 216 3 115 3 215
4	3	L.GA.E.G..T 1 37 1 109 2 37 3 37
4	3	I.KN 1 342 2 18 2 343 3 342
4	3	EDE 1 235 2 236 3 62 3 235
4	3	DK...E 1 8 2 8 2 19 3 8
4	3	AAY 1 151 1 299 2 152 3 299
4	3	L.D..L 1 226 1 347 2 348 3 226
4	3	D...AA 1 25 2 25 3 25 3 93
4	3	N.S..Y.LND 1 140 1 148 2 149 3 148
3	3	K.I..D 0 140 2 53 3 53
3	3	LK..F 0 103 1 90 3 90
3	3	TL...D 0 168 1 3 3 3
3	3	D.I.Q.N 1 159 3 159 4 345
3	3	K.F.D 1 256 2 257 4 310
3	3	L.I.Y 1 282 3 282 4 96
3	3	E.K.K 0 14 1 274 3 274
3	3	D.H.K 0 153 1 192 2 193
3	3	AM.R 1 86 3 86 4 88
3	3	M..TL 0 0 1 0 3 0
3	3	D.D.I 1 157 3 157 4 318
3	3	SD.D 1 227 3 227 4 67
3	3	L.DY 1 226 3 226 4 287
3	3	DA.Q..V 0 173 1 102 3 102
3	3	K.AR 1 28 2 28 4 15
3	3	A.IRAM..LKI 1 82 3 82 4 88
3	3	REV 1 31 2 31 4 113
3	3	KD..L 1 348 2 349 4 344
3	3	S..A.IRA 0 33 1 79 3 79
3	3	TDT..I.F 1 259 2 260 4 331
3	3	A..SR 0 174 2 95 3 137
3	3	R.K.D 1 89 3 89 4 30
3	3	SD..L.L.E 0 194 1 227 3 227
3	3	EE..M 1 114 3 114 4 279
3	3	HED..S 0 57 2 56 3 56
3	3	D..LV 1 228 3 228 4 235
3	3	T..EA 0 32 1 294 3 294
3	3	N..EE..A 1 293 3 293 4 245
3	3	PEY.G 2 288 3 287 4 292
3	3	FE...KR 1 306 2 307 3 273
3	3	TG...Y 2 291 3 290 4 186
3	3	I..ED 0 116 2 54 3 54
3	3	A..A.E 1 110 3 110 4 301
3	3	A.A..E 0 134 1 110 4 301
3	3	H.DG 0 92 2 56 3 56
3	3	K..L.D 1 344 2 345 4 157
3	3	D..KR..TK..Y 1 308 2 309 4 68
3	3	FV.A 1 107 3 107 4 338
3	3	S..I.R 1 15 2 124 3 15
3	3	A.SDY 1 225 2 163 3 225
3	3	ED..K.K 0 119 1 307 2 308
3	3	FK..H 0 21 1 190 2 191
3	3	L...AEE 1 109 2 109 3 109
3	3	GS...E 0 26 1 291 3 291
3	3	M.C.LS.E.K.A 1 0 3 0 4 6
3	3	I..S.Y 2 162 3 161 4 61
3	3	I..P.Y 1 161 2 285 3 284
3	3	I.R.LR.D 1 18 3 18 4 24
3	3	AY...Q 1 300 3 300 4 170
3	3	LK.D 0 192 1 90 3 90
3	3	MT.E 1 118 3 118 4 0
3	3	G..K.D 1 88 2 292 3 88
3	3	E.SK...R 1 13 3 13 4 248
3	3	RADDARQLF.L 1 99 2 99 3 99
3	3	E..K.S 0 119 1 275 3 275
3	3	YE...A 1 295 3 295 4 102
3	3	LSA.D 1 4 2 227 3 4
3	3	F.M.DVGGQRSER.KWIHCFE.VT.I.F.VALS.YD.VL.E 2 196 3 195 4 200
3	3	D..I.L 0 229 1 260 2 261
3	3	LSD 1 226 3 226 4 152
3	3	AR...A 1 98 2 103 3 98
3	3	KA.A 0 133 2 9 4 106
3	3	QS.I 1 78 3 78 4 196
3	3	I..LW.D.G.Q.C..R.REYQL.DS..YYLNDL.R.A 1 126 2 127 4 131
3	3	IK.LW.D.G.Q.C..R.REYQL.DS..YYLNDLDR 1 126 3 126 4 131
3	3	K..H.K 1 191 2 192 4 101
3	3	AAA 1 298 2 10 3 298
3	3	T...PE 0 72 2 284 3 283
3	3	T...LH 0 165 1 189 2 190
3	3	S...PT 0 163 2 165 3 164
3	3	DT...L 1 260 2 261 4 345
3	3	L.GVI.RLW.D.GVQACF.RSREYQLNDSA.YYLNDL.RI.Q..YIPTQQDVLRTRVKTTGIVETHFTFKDL.FKMFDVGGQRSERKKWIHCFEGV.AIIFCVALS.YDLVLAEDEEMNRMHESMKLFDSICNNKWFT.TSIILFLNKKDLFEEKI..SPLTIC..EY.G.N.Y.EAA.YIQ..FEDLN.RKDTKEIYTHFTCATDTKNVQFVFDAVTDVIIKNNLK.CGL 1 122 2 123 3 122
3	3	KI...D 1 91 2 53 3 53
3	3	R.AQ 1 160 2 161 4 299
3	3	A.RE.KLLLLG.GESGKST..KQM.IIH..GYS.E 1 29 2 29 4 35
3	3	MGCT.SAEDKAA.ERSKMID.NLREDGEKAA.EVKLLLLGAGESGKSTIVKQMKIIHE.GYSE.EC.QY..VVYSNTIQSI.AI..AMG.L.IDF 1 0 2 0 3 0
3	3	EY..S 1 288 3 288 4 149
3	3	F.D..R 1 94 2 94 3 306
3	3	I...IA 0 112 1 77 3 77
3	3	T.E..GV 1 119 2 112 3 119
3	3	G...EE 0 26 1 59 2 59
3	3	AAV 1 10 3 10 4 341
3	3	AARE..L 1 29 2 29 4 303
3	3	D...AAR 1 25 2 25 3 93
3	3	D...VE 1 8 3 8 4 235
3	3	S.T.EE 1 292 2 110 3 292
3	3	V.A..N 1 135 2 84 4 120
3	3	K.Y..V 1 66 3 66 4 353
3	3	A...ND 1 152 2 153 4 17
3	3	L.D.D.V 1 226 3 226 4 160
