# Supplementary material for: Evaluating deterministic motif significance measures in protein databases
Source: Algorithms Mol Biol. 2007 Dec 24;2:16. doi: 10.1186/1748-7188-2-16 (PMC2254621; doi:10.1186/1748-7188-2-16)
Supplement: Additional File 2 — Scripts and Datasets. This file contains the sequence datasets (synthetic and real) and the evaluated motifs. This data is separated according to the tables where it is presented and discussed. It also contains script programs (in perl language) developed for this work. [file 1748-7188-2-16-S2.zip › Scripts_and_Datasets/datasets/Table 5/DILIMOT/CxxxSxExK/negCxxSxExK.fasta]

>randomseq1
THYIIQPQGSLSSSHICTGAISMERYTWINPGNGFKPGSSIEKVQNSCKSQGGWFWSWQS
ATWDKWMELFYDSRYQHHMRFRQNCVIWPPTGYMNVLDIFDGKEHCCGVCMTDMDSVKRW
IECDSIPSGNYIRHPVFSNRFFTKLRMLRRHEIMAVTLEPRTEGGPCVFCSDFLQATRCL
NCGMMHVFKANQEAKSPPNDHDQRQSLQFPMNHDYGDALSTSHTIGWQQEYGASAQFGRA
EIKPSVSGTWIHCKYIKIKSCHGKDNDELPFFKQVLMKHYPYQMHGKFWWKYMISFYAAL
TMRVHYQYFILEDAFFKQLVSGAFMCRWFGH
>randomseq2
WSAHELPFDHKCKCQMEFIHGKPAIMEQEYHHTNPEWWNPSGPGRWGRGMIFVNVSLVAH
GRYCLLTPHFSRWHIFMFYNGWYMQKSKKVAKAIQDGLNCEERTQQFKWFRMEYQSHMVR
IPWAPFTRPQDGSDVCYMDIKHGSTFISVVHAGGSFAYMWAYYACRIDWVFTGLAYGAEI
VWHIGRVHPSPFWFSEHDFKQNYPYYHPKNMNNKPNLVWSFESWSDRWMRDYHNDTSPES
HEAPNPWVAMQEHAMVEIAMCMPLAMRMIMLDAVRTDCPHDIIFVSYQQKHIATYGYCCE
YETDPPTQYTVQYAKYKCFMVTMCSIGKLVR
>randomseq3
EIPNSGKTTIHQETYNIYDAHIVSHLFKLRHMFVDASAYPDEISVYQSRCLYNVVNDPWA
VCRREGLAMDDGNQFQIRIKITCKLAYPIIMMMSLPVYVIYRIEESLRYKIAVVIMVPFW
IHFDCFQAMVVNTDIWITGCRKRKWHADGIQTMQVTSTLVIHLYKNKMLSALDDNRIWGY
SAETFANIPWSLVHAPSKADDCNRLASKGWSNFLNTFRYHFCMINHHKKVGGDSEESLFE
RYKEDMLAHLYYSRMIGKNYSKLRGHNAMCQWCKPSNCNRMNYMFHMPVDKSQINNSVTI
YGSWSAGFHAIRYVSSDLCMHLTYTFNDRWK
>randomseq4
WCRDSMFLDTHGWYQMLRSSRYDGPKKIANPFGIWEGCTYVFWNQYVVAWSYFDFLLKIR
ETPMSANGMIFRPEVNLNVTREDAFHISCIRHSDCDNWGTVNKDIDEKDNQRMSMFGFVR
SNWSGKSAMNRWATTCSEVCTVRLFMPQEQKKRTPNIQVSIEPQVQLTIYDNVMAFLVFK
YQGHSRKEFAEIMNSDQNWALWARATDPNCALDIFFPKWSCSACHFVEYHEQDCSHDCCR
RWVQECPLRVTRLKEPRHTPLTTHFDLALWMYSVMSDGGQIMVAINCFNPIGHCCSIHLK
PCMFMCWMENQVMMSTTCPILPLQVGMHYSW
>randomseq5
YGHTQIHVKSRQPCRGYKSEATIYIQSIQGCEDNQPCPAHYRQRSMPGHRTSNRRTTRDH
WENLDVKNKIHGQCLTQHILQTLVSDCAKEWQMMEGESSAEIWQQEKMWMRTQYCMSTLM
KMCDITNTIGGQGGGLHPWTQEDFTSGFFFRIWLLCVIYQTLMVYLKTQHMHLWSMQYSD
AQEPAEHHPIIEIWIMYDDRRLWDFFHSNSKSQFWKRTWGTNITTISYIFRGLLYVFLFW
SNFKVRPSWCQTAREDYVSEPLHQRDRREPNYLCLQVTQWITEKAGRPLSRLRKMCFLHK
HMDYSEKSHVCARFEYHKMWSPYYYHRQNRE
