# Supplementary material for: Evaluating deterministic motif significance measures in protein databases
Source: Algorithms Mol Biol. 2007 Dec 24;2:16. doi: 10.1186/1748-7188-2-16 (PMC2254621; doi:10.1186/1748-7188-2-16)
Supplement: Additional File 2 — Scripts and Datasets. This file contains the sequence datasets (synthetic and real) and the evaluated motifs. This data is separated according to the tables where it is presented and discussed. It also contains script programs (in perl language) developed for this work. [file 1748-7188-2-16-S2.zip › Scripts_and_Datasets/datasets/Table 5/DILIMOT/CxxxSxExK/out_CxxSxExK_s4_L3_W6.txt]

Motif	Supp	Sn	Sp	PPV	F	corr	dp	fpr	IG	Pratt	LogOdds	Zscore	J	I	S	Info
K.IH	5.0000	1.0000	1.0000	1.0000	1.0000	1.0000	1.0000	0.0000	12.5916	7.0290	4.0955	13.3469	0.0001	1.0000	3.1479	3.1479
S..Y.L	5.0000	1.0000	1.0000	1.0000	1.0000	1.0000	1.0000	0.0000	11.3554	11.0745	3.6934	8.0517	0.0002	1.0000	2.8388	2.8388
LS..D	5.0000	1.0000	0.8000	0.8333	0.9091	0.8165	0.8000	0.2000	10.6169	6.4037	3.4532	5.7824	0.0001	0.9998	2.2119	2.6542
I.F..A	5.0000	1.0000	0.8000	0.8333	0.9091	0.8165	0.8000	0.2000	11.4735	11.0745	3.7319	8.4671	0.0001	0.9999	2.3903	2.8684
L.LL	5.0000	1.0000	1.0000	1.0000	1.0000	1.0000	1.0000	0.0000	9.3662	6.8830	3.0464	2.8785	0.0009	1.0000	2.3415	2.3415
S.E.K	5.0000	1.0000	1.0000	1.0000	1.0000	1.0000	1.0000	0.0000	10.9754	11.5745	3.5698	6.8186	0.0003	1.0000	2.7439	2.7439
E.I..S	5.0000	1.0000	1.0000	1.0000	1.0000	1.0000	1.0000	0.0000	10.9754	11.0745	3.5698	6.8186	0.0003	1.0000	2.7439	2.7439
F..A.S	5.0000	1.0000	1.0000	1.0000	1.0000	1.0000	1.0000	0.0000	11.2768	11.0745	3.6679	7.7840	0.0002	1.0000	2.8192	2.8192
S...FL	5.0000	1.0000	0.8000	0.8333	0.9091	0.8165	0.8000	0.2000	10.9977	6.0104	3.5771	6.8869	0.0001	0.9998	2.2912	2.7494
V.T..I	5.0000	1.0000	1.0000	1.0000	1.0000	1.0000	1.0000	0.0000	11.2740	11.0745	3.6670	7.7747	0.0002	1.0000	2.8185	2.8185
FTC	5.0000	1.0000	1.0000	1.0000	1.0000	1.0000	1.0000	0.0000	13.7714	2.7619	4.4792	21.0931	0.0000	1.0000	3.4428	3.4428
IH..G	5.0000	1.0000	1.0000	1.0000	1.0000	1.0000	1.0000	0.0000	12.3794	6.5290	4.0265	12.2691	0.0001	1.0000	3.0948	3.0948
E.SK	5.0000	1.0000	1.0000	1.0000	1.0000	1.0000	1.0000	0.0000	10.9754	6.8869	3.5698	6.8186	0.0003	1.0000	2.7439	2.7439
R.R..T	5.0000	1.0000	1.0000	1.0000	1.0000	1.0000	1.0000	0.0000	11.7116	11.0745	3.8093	9.3555	0.0002	1.0000	2.9279	2.9279
LF...I	5.0000	1.0000	1.0000	1.0000	1.0000	1.0000	1.0000	0.0000	11.1945	6.0104	3.6411	7.5111	0.0002	1.0000	2.7986	2.7986
GES	5.0000	1.0000	0.8000	0.8333	0.9091	0.8165	0.8000	0.2000	10.7632	2.6068	3.5008	6.1915	0.0001	0.9998	2.2423	2.6908
LR.R	5.0000	1.0000	1.0000	1.0000	1.0000	1.0000	1.0000	0.0000	10.9414	6.9431	3.5588	6.7152	0.0003	1.0000	2.7353	2.7353
KLL	5.0000	1.0000	1.0000	1.0000	1.0000	1.0000	1.0000	0.0000	10.0186	2.6401	3.2586	4.2768	0.0006	1.0000	2.5046	2.5046
M.ES	5.0000	1.0000	1.0000	1.0000	1.0000	1.0000	1.0000	0.0000	12.1978	6.8832	3.9674	11.4088	0.0001	1.0000	3.0494	3.0494
E..KW...F	5.0000	1.0000	1.0000	1.0000	1.0000	1.0000	1.0000	0.0000	17.3033	9.3483	5.6280	79.9792	0.0000	1.0000	4.3258	4.3258
L..G.G	5.0000	1.0000	1.0000	1.0000	1.0000	1.0000	1.0000	0.0000	10.2465	11.0745	3.3328	4.8211	0.0005	1.0000	2.5616	2.5616
Q.DV	5.0000	1.0000	1.0000	1.0000	1.0000	1.0000	1.0000	0.0000	11.8391	6.8927	3.8508	9.8614	0.0001	1.0000	2.9598	2.9598
ES...T	5.0000	1.0000	1.0000	1.0000	1.0000	1.0000	1.0000	0.0000	11.0933	5.8832	3.6082	7.1851	0.0002	1.0000	2.7733	2.7733
R.YQL	5.0000	1.0000	1.0000	1.0000	1.0000	1.0000	1.0000	0.0000	16.0021	6.4853	5.2048	49.0695	0.0000	1.0000	4.0005	4.0005
R.L..D	5.0000	1.0000	1.0000	1.0000	1.0000	1.0000	1.0000	0.0000	10.9489	11.0745	3.5612	6.7379	0.0003	1.0000	2.7372	2.7372
RS.R	5.0000	1.0000	0.8000	0.8333	0.9091	0.8165	0.8000	0.2000	11.3970	6.8941	3.7070	8.1962	0.0001	0.9999	2.3744	2.8493
WI.C	5.0000	1.0000	0.8000	0.8333	0.9091	0.8165	0.8000	0.2000	14.9632	7.1568	4.8669	33.1741	0.0000	1.0000	3.1173	3.7408
QQ..L	5.0000	1.0000	1.0000	1.0000	1.0000	1.0000	1.0000	0.0000	11.7515	6.3830	3.8223	9.5116	0.0002	1.0000	2.9379	2.9379
TK.V	5.0000	1.0000	1.0000	1.0000	1.0000	1.0000	1.0000	0.0000	11.2740	6.8844	3.6670	7.7747	0.0002	1.0000	2.8185	2.8185
EE.I	5.0000	1.0000	1.0000	1.0000	1.0000	1.0000	1.0000	0.0000	11.0210	6.8830	3.5847	6.9586	0.0003	1.0000	2.7552	2.7552
SGK	5.0000	1.0000	0.6000	0.7143	0.8333	0.6547	0.6000	0.4000	10.9144	2.6102	3.5500	6.6341	0.0000	0.9998	1.9490	2.7286
DL.E	5.0000	1.0000	1.0000	1.0000	1.0000	1.0000	1.0000	0.0000	10.6625	6.9442	3.4680	5.9078	0.0003	1.0000	2.6656	2.6656
L.L.E	5.0000	1.0000	1.0000	1.0000	1.0000	1.0000	1.0000	0.0000	9.8674	11.5745	3.2094	3.9331	0.0006	1.0000	2.4668	2.4668
E..LL	5.0000	1.0000	1.0000	1.0000	1.0000	1.0000	1.0000	0.0000	9.8674	6.3830	3.2094	3.9331	0.0006	1.0000	2.4668	2.4668
E.KI	5.0000	1.0000	1.0000	1.0000	1.0000	1.0000	1.0000	0.0000	11.1722	6.8830	3.6338	7.4384	0.0002	1.0000	2.7931	2.7931
QDV	5.0000	1.0000	1.0000	1.0000	1.0000	1.0000	1.0000	0.0000	11.8391	2.6392	3.8508	9.8614	0.0001	1.0000	2.9598	2.9598
E...LF	5.0000	1.0000	1.0000	1.0000	1.0000	1.0000	1.0000	0.0000	11.0432	6.0104	3.5919	7.0279	0.0003	1.0000	2.7608	2.7608
L.L..G	5.0000	1.0000	0.8000	0.8333	0.9091	0.8165	0.8000	0.2000	9.8063	11.0745	3.1896	3.7981	0.0002	0.9996	2.0430	2.4516
F...LS..D	5.0000	1.0000	1.0000	1.0000	1.0000	1.0000	1.0000	0.0000	14.9149	9.0952	4.8512	32.5738	0.0000	1.0000	3.7287	3.7287
D.G.Q	4.0000	0.8000	0.8000	0.8000	0.8000	0.6000	0.6000	0.2000	8.8456	11.5745	3.7392	7.6460	0.0000	0.9999	2.3588	2.9485
RE..L	4.0000	0.8000	1.0000	1.0000	0.8889	0.8165	0.8000	0.0000	7.9912	6.3913	3.3687	4.5590	0.0003	1.0000	2.6637	2.6637
S..LF	4.0000	0.8000	1.0000	1.0000	0.8889	0.8165	0.8000	0.0000	8.2483	6.5104	3.4802	5.3770	0.0003	1.0000	2.7494	2.7494
LL..G	4.0000	0.8000	1.0000	1.0000	0.8889	0.8165	0.8000	0.0000	7.3548	6.3830	3.0927	2.8315	0.0006	1.0000	2.4516	2.4516
Y.L.D	4.0000	0.8000	1.0000	1.0000	0.8889	0.8165	0.8000	0.0000	8.7711	11.5745	3.7069	7.3304	0.0002	1.0000	2.9237	2.9237
DV...R	4.0000	0.8000	1.0000	1.0000	0.8889	0.8165	0.8000	0.0000	8.5755	5.8927	3.6221	6.5487	0.0002	1.0000	2.8585	2.8585
LLL	4.0000	0.8000	1.0000	1.0000	0.8889	0.8165	0.8000	0.0000	7.0246	2.6065	2.9495	2.0587	0.0009	1.0000	2.3415	2.3415
AA.E	4.0000	0.8000	1.0000	1.0000	0.8889	0.8165	0.8000	0.0000	7.8191	6.8830	3.2941	4.0541	0.0004	1.0000	2.6064	2.6064
L...GE	4.0000	0.8000	1.0000	1.0000	0.8889	0.8165	0.8000	0.0000	7.7306	5.8834	3.2557	3.8064	0.0004	1.0000	2.5769	2.5769
D..L.E	4.0000	0.8000	1.0000	1.0000	0.8889	0.8165	0.8000	0.0000	7.9969	11.0745	3.3711	4.5760	0.0003	1.0000	2.6656	2.6656
A.E..K	4.0000	0.8000	1.0000	1.0000	0.8889	0.8165	0.8000	0.0000	8.0991	11.0745	3.4155	4.8925	0.0003	1.0000	2.6997	2.6997
T..SI	4.0000	0.8000	0.8000	0.8000	0.8000	0.6000	0.6000	0.2000	8.4334	6.3869	3.5604	6.0201	0.0001	0.9998	2.2489	2.8111
S..Y.LND	4.0000	0.8000	1.0000	1.0000	0.8889	0.8165	0.8000	0.0000	14.6338	9.5836	6.2494	146.3819	0.0000	1.0000	4.8779	4.8779
Y..T.Q	4.0000	0.8000	1.0000	1.0000	0.8889	0.8165	0.8000	0.0000	9.6470	11.0745	4.0868	11.8115	0.0001	1.0000	3.2157	3.2157
HFT	4.0000	0.8000	1.0000	1.0000	0.8889	0.8165	0.8000	0.0000	9.9247	2.6873	4.2072	13.6596	0.0000	1.0000	3.3082	3.3082
ES.K	4.0000	0.8000	1.0000	1.0000	0.8889	0.8165	0.8000	0.0000	8.2316	6.8832	3.4729	5.3213	0.0003	1.0000	2.7439	2.7439
ER.K.I	4.0000	0.8000	1.0000	1.0000	0.8889	0.8165	0.8000	0.0000	11.3114	10.5828	4.8086	27.7271	0.0000	1.0000	3.7705	3.7705
DT..I	4.0000	0.8000	1.0000	1.0000	0.8889	0.8165	0.8000	0.0000	8.6880	6.3831	3.6709	6.9899	0.0002	1.0000	2.8960	2.8960
L...DL	4.0000	0.8000	1.0000	1.0000	0.8889	0.8165	0.8000	0.0000	7.6210	5.9442	3.2081	3.5097	0.0005	1.0000	2.5403	2.5403
F...TD	4.0000	0.8000	1.0000	1.0000	0.8889	0.8165	0.8000	0.0000	9.0806	5.8831	3.8411	8.7132	0.0001	1.0000	3.0269	3.0269
LN..D	4.0000	0.8000	1.0000	1.0000	0.8889	0.8165	0.8000	0.0000	8.4588	6.4990	3.5715	6.1123	0.0002	1.0000	2.8196	2.8196
L.DS	4.0000	0.8000	1.0000	1.0000	0.8889	0.8165	0.8000	0.0000	7.9627	6.8946	3.3563	4.4731	0.0004	1.0000	2.6542	2.6542
KD..E	4.0000	0.8000	0.6000	0.6667	0.7273	0.4082	0.4000	0.4000	8.4862	6.3851	3.5833	6.2127	0.0000	0.9998	1.8858	2.8287
DL...K	4.0000	0.8000	1.0000	1.0000	0.8889	0.8165	0.8000	0.0000	8.1103	5.9442	3.4203	4.9277	0.0003	1.0000	2.7034	2.7034
E.G.S	4.0000	0.8000	0.8000	0.8000	0.8000	0.6000	0.6000	0.2000	8.0724	11.5745	3.4039	4.8085	0.0001	0.9998	2.1526	2.6908
F.DL	4.0000	0.8000	1.0000	1.0000	0.8889	0.8165	0.8000	0.0000	8.5029	6.9442	3.5906	6.2746	0.0002	1.0000	2.8343	2.8343
KA..E	4.0000	0.8000	0.8000	0.8000	0.8000	0.6000	0.6000	0.2000	8.0991	6.3970	3.4155	4.8925	0.0001	0.9998	2.1598	2.6997
ED..K	4.0000	0.8000	1.0000	1.0000	0.8889	0.8165	0.8000	0.0000	8.4862	6.3917	3.5833	6.2127	0.0002	1.0000	2.8287	2.8287
LF..K	4.0000	0.8000	1.0000	1.0000	0.8889	0.8165	0.8000	0.0000	8.3959	6.5104	3.5442	5.8858	0.0002	1.0000	2.7986	2.7986
KDL	4.0000	0.8000	1.0000	1.0000	0.8889	0.8165	0.8000	0.0000	8.1103	2.6587	3.4203	4.9277	0.0003	1.0000	2.7034	2.7034
N.KD	4.0000	0.8000	1.0000	1.0000	0.8889	0.8165	0.8000	0.0000	8.9481	6.8851	3.7837	8.0978	0.0001	1.0000	2.9827	2.9827
F..VT	4.0000	0.8000	1.0000	1.0000	0.8889	0.8165	0.8000	0.0000	8.8481	6.3912	3.7403	7.6568	0.0001	1.0000	2.9494	2.9494
L.G..E.G..T	4.0000	0.8000	1.0000	1.0000	0.8889	0.8165	0.8000	0.0000	13.3215	17.9575	5.6803	75.9834	0.0000	1.0000	4.4405	4.4405
T.II	4.0000	0.8000	1.0000	1.0000	0.8889	0.8165	0.8000	0.0000	8.5809	6.8830	3.6244	6.5694	0.0002	1.0000	2.8603	2.8603
II...G	4.0000	0.8000	0.8000	0.8000	0.8000	0.6000	0.6000	0.2000	8.3334	5.8830	3.5171	5.6667	0.0001	0.9998	2.2222	2.7778
A..R.K	4.0000	0.8000	1.0000	1.0000	0.8889	0.8165	0.8000	0.0000	8.3139	11.0745	3.5087	5.5996	0.0002	1.0000	2.7713	2.7713
K..F.E	4.0000	0.8000	1.0000	1.0000	0.8889	0.8165	0.8000	0.0000	8.7718	11.0745	3.7072	7.3330	0.0002	1.0000	2.9239	2.9239
K..L.E	4.0000	0.8000	1.0000	1.0000	0.8889	0.8165	0.8000	0.0000	7.8898	11.0745	3.3247	4.2577	0.0004	1.0000	2.6299	2.6299
L..D.G	4.0000	0.8000	0.8000	0.8000	0.8000	0.6000	0.6000	0.2000	7.9511	11.0745	3.3513	4.4384	0.0001	0.9997	2.1203	2.6504
LNK	4.0000	0.8000	1.0000	1.0000	0.8889	0.8165	0.8000	0.0000	8.3518	2.6915	3.5251	5.7306	0.0002	1.0000	2.7839	2.7839
Q..VL	4.0000	0.8000	1.0000	1.0000	0.8889	0.8165	0.8000	0.0000	8.2830	6.4064	3.4952	5.4940	0.0003	1.0000	2.7610	2.7610
TDT	4.0000	0.8000	1.0000	1.0000	0.8889	0.8165	0.8000	0.0000	8.7763	2.6066	3.7092	7.3521	0.0002	1.0000	2.9254	2.9254
SR...L	4.0000	0.8000	1.0000	1.0000	0.8889	0.8165	0.8000	0.0000	7.9571	5.8941	3.3539	4.4562	0.0004	1.0000	2.6524	2.6524
E.QL	4.0000	0.8000	1.0000	1.0000	0.8889	0.8165	0.8000	0.0000	8.2950	7.0137	3.5005	5.5349	0.0003	1.0000	2.7650	2.7650
EE...Y	4.0000	0.8000	0.8000	0.8000	0.8000	0.6000	0.6000	0.2000	8.9266	5.8830	3.7743	8.0012	0.0000	0.9999	2.3804	2.9755
IL.LN.K	4.0000	0.8000	1.0000	1.0000	0.8889	0.8165	0.8000	0.0000	13.5242	9.7323	5.7682	84.0846	0.0000	1.0000	4.5081	4.5081
L.LL..G	4.0000	0.8000	1.0000	1.0000	0.8889	0.8165	0.8000	0.0000	9.6963	10.0745	4.1081	12.1220	0.0001	1.0000	3.2321	3.2321
K.LL	4.0000	0.8000	1.0000	1.0000	0.8889	0.8165	0.8000	0.0000	7.5139	6.8830	3.1617	3.2303	0.0006	1.0000	2.5046	2.5046
EY.L	4.0000	0.8000	1.0000	1.0000	0.8889	0.8165	0.8000	0.0000	8.5507	6.9833	3.6113	6.4540	0.0002	1.0000	2.8502	2.8502
K.L.E	4.0000	0.8000	1.0000	1.0000	0.8889	0.8165	0.8000	0.0000	7.8898	11.5745	3.3247	4.2577	0.0004	1.0000	2.6299	2.6299
I.FL	4.0000	0.8000	1.0000	1.0000	0.8889	0.8165	0.8000	0.0000	8.3959	7.0104	3.5442	5.8858	0.0002	1.0000	2.7986	2.7986
GI.E	4.0000	0.8000	0.8000	0.8000	0.8000	0.6000	0.6000	0.2000	8.2200	6.8875	3.4679	5.2828	0.0001	0.9998	2.1920	2.7400
SG.S	4.0000	0.8000	0.8000	0.8000	0.8000	0.6000	0.6000	0.2000	8.0382	6.8830	3.3891	4.7026	0.0001	0.9998	2.1435	2.6794
Q.VL	4.0000	0.8000	1.0000	1.0000	0.8889	0.8165	0.8000	0.0000	8.2830	6.9064	3.4952	5.4940	0.0003	1.0000	2.7610	2.7610
A.S.Y	4.0000	0.8000	1.0000	1.0000	0.8889	0.8165	0.8000	0.0000	8.7258	11.5745	3.6873	7.1434	0.0002	1.0000	2.9086	2.9086
SE..K	4.0000	0.8000	1.0000	1.0000	0.8889	0.8165	0.8000	0.0000	8.2316	6.3832	3.4729	5.3213	0.0003	1.0000	2.7439	2.7439
G.QR	4.0000	0.8000	1.0000	1.0000	0.8889	0.8165	0.8000	0.0000	8.8400	6.8994	3.7368	7.6218	0.0001	1.0000	2.9467	2.9467
K.D..E	4.0000	0.8000	1.0000	1.0000	0.8889	0.8165	0.8000	0.0000	8.4862	11.0745	3.5833	6.2127	0.0002	1.0000	2.8287	2.8287
L.EE	4.0000	0.8000	1.0000	1.0000	0.8889	0.8165	0.8000	0.0000	7.7764	6.8830	3.2755	3.9336	0.0004	1.0000	2.5921	2.5921
DL.R	4.0000	0.8000	1.0000	1.0000	0.8889	0.8165	0.8000	0.0000	8.2117	6.9442	3.4643	5.2554	0.0003	1.0000	2.7372	2.7372
E..NR	4.0000	0.8000	1.0000	1.0000	0.8889	0.8165	0.8000	0.0000	8.8291	6.3939	3.7320	7.5750	0.0001	1.0000	2.9430	2.9430
A..AR	4.0000	0.8000	0.8000	0.8000	0.8000	0.6000	0.6000	0.2000	8.0339	6.4087	3.3872	4.6893	0.0001	0.9998	2.1424	2.6780
KI..S	4.0000	0.8000	1.0000	1.0000	0.8889	0.8165	0.8000	0.0000	8.3450	6.3830	3.5221	5.7070	0.0002	1.0000	2.7817	2.7817
A.DT	4.0000	0.8000	1.0000	1.0000	0.8889	0.8165	0.8000	0.0000	8.4079	6.8831	3.5494	5.9288	0.0002	1.0000	2.8026	2.8026
K..LL	4.0000	0.8000	1.0000	1.0000	0.8889	0.8165	0.8000	0.0000	7.5139	6.3830	3.1617	3.2303	0.0006	1.0000	2.5046	2.5046
R.E..K	4.0000	0.8000	0.8000	0.8000	0.8000	0.6000	0.6000	0.2000	8.4805	11.0745	3.5809	6.1919	0.0001	0.9998	2.2615	2.8268
E.K.L	4.0000	0.8000	1.0000	1.0000	0.8889	0.8165	0.8000	0.0000	7.8898	11.5745	3.3247	4.2577	0.0004	1.0000	2.6299	2.6299
G.G.S	4.0000	0.8000	1.0000	1.0000	0.8889	0.8165	0.8000	0.0000	8.0266	11.5745	3.3840	4.6669	0.0003	1.0000	2.6755	2.6755
Y..DL	4.0000	0.8000	1.0000	1.0000	0.8889	0.8165	0.8000	0.0000	8.7711	6.4442	3.7069	7.3304	0.0002	1.0000	2.9237	2.9237
ALS	4.0000	0.8000	0.8000	0.8000	0.8000	0.6000	0.6000	0.2000	7.5757	2.6210	3.1885	3.3902	0.0001	0.9996	2.0202	2.5252
NR..E	4.0000	0.8000	1.0000	1.0000	0.8889	0.8165	0.8000	0.0000	8.8291	6.3939	3.7320	7.5750	0.0001	1.0000	2.9430	2.9430
K..Y.H	4.0000	0.8000	1.0000	1.0000	0.8889	0.8165	0.8000	0.0000	10.1046	11.0745	4.2852	14.9948	0.0000	1.0000	3.3682	3.3682
VA...Y	4.0000	0.8000	0.8000	0.8000	0.8000	0.6000	0.6000	0.2000	8.7480	5.8873	3.6969	7.2343	0.0000	0.9999	2.3328	2.9160
I..L.K	4.0000	0.8000	1.0000	1.0000	0.8889	0.8165	0.8000	0.0000	8.0033	11.0745	3.3739	4.5955	0.0003	1.0000	2.6678	2.6678
LK...L	4.0000	0.8000	1.0000	1.0000	0.8889	0.8165	0.8000	0.0000	7.5139	5.9248	3.1617	3.2303	0.0006	1.0000	2.5046	2.5046
A..D.I	4.0000	0.8000	0.8000	0.8000	0.8000	0.6000	0.6000	0.2000	8.3196	11.0745	3.5111	5.6190	0.0001	0.9998	2.2186	2.7732
F...KD	4.0000	0.8000	1.0000	1.0000	0.8889	0.8165	0.8000	0.0000	8.9922	5.8851	3.8028	8.2986	0.0001	1.0000	2.9974	2.9974
NK.D	4.0000	0.8000	1.0000	1.0000	0.8889	0.8165	0.8000	0.0000	8.9481	6.9045	3.7837	8.0978	0.0001	1.0000	2.9827	2.9827
NL.E	4.0000	0.8000	1.0000	1.0000	0.8889	0.8165	0.8000	0.0000	8.2384	6.9990	3.4759	5.3439	0.0003	1.0000	2.7461	2.7461
I..F.N	4.0000	0.8000	0.8000	0.8000	0.8000	0.6000	0.6000	0.2000	9.2337	11.0745	3.9075	9.4724	0.0000	0.9999	2.4623	3.0779
WF...S	4.0000	0.8000	1.0000	1.0000	0.8889	0.8165	0.8000	0.0000	10.1124	6.0376	4.2886	15.0557	0.0000	1.0000	3.3708	3.3708
V..N.I	4.0000	0.8000	1.0000	1.0000	0.8889	0.8165	0.8000	0.0000	8.7157	11.0745	3.6829	7.1019	0.0002	1.0000	2.9052	2.9052
I..AM	4.0000	0.8000	1.0000	1.0000	0.8889	0.8165	0.8000	0.0000	9.1293	6.6009	3.8623	8.9491	0.0001	1.0000	3.0431	3.0431
T..II	4.0000	0.8000	0.8000	0.8000	0.8000	0.6000	0.6000	0.2000	8.5809	6.3830	3.6244	6.5694	0.0001	0.9999	2.2883	2.8603
K..KI	4.0000	0.8000	0.8000	0.8000	0.8000	0.6000	0.6000	0.2000	8.4926	6.3830	3.5861	6.2364	0.0001	0.9999	2.2647	2.8309
LV...D	4.0000	0.8000	1.0000	1.0000	0.8889	0.8165	0.8000	0.0000	7.9848	5.9064	3.3659	4.5397	0.0003	1.0000	2.6616	2.6616
RA.D	4.0000	0.8000	0.8000	0.8000	0.8000	0.6000	0.6000	0.2000	8.4210	6.9087	3.5551	5.9754	0.0001	0.9998	2.2456	2.8070
E..EK	4.0000	0.8000	1.0000	1.0000	0.8889	0.8165	0.8000	0.0000	8.2657	6.3853	3.4877	5.4356	0.0003	1.0000	2.7552	2.7552
E...LF.S..N	4.0000	0.8000	1.0000	1.0000	0.8889	0.8165	0.8000	0.0000	14.1451	12.8934	6.0375	114.6743	0.0000	1.0000	4.7150	4.7150
G..ET	4.0000	0.8000	1.0000	1.0000	0.8889	0.8165	0.8000	0.0000	8.3083	6.3903	3.5062	5.5803	0.0002	1.0000	2.7694	2.7694
YS...C	4.0000	0.8000	1.0000	1.0000	0.8889	0.8165	0.8000	0.0000	10.3609	5.9916	4.3964	17.1088	0.0000	1.0000	3.4536	3.4536
I...LR.D	4.0000	0.8000	1.0000	1.0000	0.8889	0.8165	0.8000	0.0000	11.0425	9.6346	4.6920	24.2053	0.0000	1.0000	3.6808	3.6808
YT.F	4.0000	0.8000	1.0000	1.0000	0.8889	0.8165	0.8000	0.0000	9.6344	6.9396	4.0813	11.7333	0.0001	1.0000	3.2115	3.2115
E.N..H	4.0000	0.8000	1.0000	1.0000	0.8889	0.8165	0.8000	0.0000	9.6788	11.0745	4.1006	12.0110	0.0001	1.0000	3.2263	3.2263
K.L..D	4.0000	0.8000	1.0000	1.0000	0.8889	0.8165	0.8000	0.0000	8.1103	11.0745	3.4203	4.9277	0.0003	1.0000	2.7034	2.7034
AA..R	4.0000	0.8000	1.0000	1.0000	0.8889	0.8165	0.8000	0.0000	8.0339	6.3830	3.3872	4.6893	0.0003	1.0000	2.6780	2.6780
T.T..I.F	4.0000	0.8000	1.0000	1.0000	0.8889	0.8165	0.8000	0.0000	11.8928	14.7660	5.0607	37.1498	0.0000	1.0000	3.9643	3.9643
S.EE	4.0000	0.8000	1.0000	1.0000	0.8889	0.8165	0.8000	0.0000	8.1181	6.8830	3.4237	4.9527	0.0003	1.0000	2.7060	2.7060
V.AI	4.0000	0.8000	1.0000	1.0000	0.8889	0.8165	0.8000	0.0000	8.0871	6.8970	3.4103	4.8547	0.0003	1.0000	2.6957	2.6957
D..R.L..L	4.0000	0.8000	1.0000	1.0000	0.8889	0.8165	0.8000	0.0000	10.5532	14.2660	4.4798	18.8777	0.0000	1.0000	3.5177	3.5177
TF..L	4.0000	0.8000	1.0000	1.0000	0.8889	0.8165	0.8000	0.0000	8.4842	6.3995	3.5825	6.2056	0.0002	1.0000	2.8281	2.8281
KS.I	4.0000	0.8000	0.8000	0.8000	0.8000	0.6000	0.6000	0.2000	8.3450	6.8869	3.5221	5.7070	0.0001	0.9998	2.2253	2.7817
N.Y..A	4.0000	0.8000	0.8000	0.8000	0.8000	0.6000	0.6000	0.2000	9.2219	11.0745	3.9024	9.4121	0.0000	0.9999	2.4592	3.0740
K.A..R.K	4.0000	0.8000	1.0000	1.0000	0.8889	0.8165	0.8000	0.0000	11.1448	14.7660	4.7363	25.4902	0.0000	1.0000	3.7149	3.7149
S.T..E	4.0000	0.8000	1.0000	1.0000	0.8889	0.8165	0.8000	0.0000	8.3199	11.0745	3.5113	5.6202	0.0002	1.0000	2.7733	2.7733
D.A..L	4.0000	0.8000	1.0000	1.0000	0.8889	0.8165	0.8000	0.0000	7.8303	11.0745	3.2989	4.0858	0.0004	1.0000	2.6101	2.6101
R.E.K	4.0000	0.8000	0.8000	0.8000	0.8000	0.6000	0.6000	0.2000	8.4805	11.5745	3.5809	6.1919	0.0001	0.9998	2.2615	2.8268
R..TK..Y	4.0000	0.8000	1.0000	1.0000	0.8889	0.8165	0.8000	0.0000	12.1741	9.5759	5.1827	42.7815	0.0000	1.0000	4.0580	4.0580
A.D.E..R	4.0000	0.8000	1.0000	1.0000	0.8889	0.8165	0.8000	0.0000	11.1384	14.7660	4.7335	25.4077	0.0000	1.0000	3.7128	3.7128
D.F.E	4.0000	0.8000	1.0000	1.0000	0.8889	0.8165	0.8000	0.0000	8.8788	11.5745	3.7536	7.7899	0.0001	1.0000	2.9596	2.9596
M.C..S.E.K.A	4.0000	0.8000	1.0000	1.0000	0.8889	0.8165	0.8000	0.0000	18.7159	22.1490	8.0197	1123.8722	0.0000	1.0000	6.2386	6.2386
H.S.K	4.0000	0.8000	1.0000	1.0000	0.8889	0.8165	0.8000	0.0000	9.2961	11.5745	3.9346	9.7975	0.0001	1.0000	3.0987	3.0987
E.V.A	4.0000	0.8000	1.0000	1.0000	0.8889	0.8165	0.8000	0.0000	7.9737	11.5745	3.3611	4.5061	0.0003	1.0000	2.6579	2.6579
K.IY..F	4.0000	0.8000	1.0000	1.0000	0.8889	0.8165	0.8000	0.0000	12.3769	10.1490	5.2707	47.3603	0.0000	1.0000	4.1256	4.1256
V.L.L	4.0000	0.8000	1.0000	1.0000	0.8889	0.8165	0.8000	0.0000	7.3885	11.5745	3.1073	2.9144	0.0006	1.0000	2.4628	2.4628
D.V.D	4.0000	0.8000	1.0000	1.0000	0.8889	0.8165	0.8000	0.0000	8.5812	11.5745	3.6245	6.5703	0.0002	1.0000	2.8604	2.8604
AA.E..L	4.0000	0.8000	1.0000	1.0000	0.8889	0.8165	0.8000	0.0000	10.1606	10.0745	4.3095	15.4351	0.0000	1.0000	3.3869	3.3869
QS..AI	4.0000	0.8000	1.0000	1.0000	0.8889	0.8165	0.8000	0.0000	11.3010	5.4499	4.8041	27.5825	0.0000	1.0000	3.7670	3.7670
K.T.V	4.0000	0.8000	1.0000	1.0000	0.8889	0.8165	0.8000	0.0000	8.4555	11.5745	3.5700	6.1003	0.0002	1.0000	2.8185	2.8185
E.KA	4.0000	0.8000	1.0000	1.0000	0.8889	0.8165	0.8000	0.0000	8.0991	6.8970	3.4155	4.8925	0.0003	1.0000	2.6997	2.6997
MF.V	4.0000	0.8000	1.0000	1.0000	0.8889	0.8165	0.8000	0.0000	9.6765	6.9308	4.0996	11.9964	0.0001	1.0000	3.2255	3.2255
K.T.I	4.0000	0.8000	1.0000	1.0000	0.8889	0.8165	0.8000	0.0000	8.5809	11.5745	3.6244	6.5694	0.0002	1.0000	2.8603	2.8603
DG..A	4.0000	0.8000	1.0000	1.0000	0.8889	0.8165	0.8000	0.0000	8.1604	6.3956	3.4421	5.0880	0.0003	1.0000	2.7201	2.7201
EK..R	4.0000	0.8000	0.8000	0.8000	0.8000	0.6000	0.6000	0.2000	8.4805	6.3853	3.5809	6.1919	0.0001	0.9998	2.2615	2.8268
VI..L	4.0000	0.8000	1.0000	1.0000	0.8889	0.8165	0.8000	0.0000	7.8778	6.3858	3.3195	4.2228	0.0004	1.0000	2.6259	2.6259
L..Y.LV	4.0000	0.8000	1.0000	1.0000	0.8889	0.8165	0.8000	0.0000	10.8802	10.0979	4.6216	22.2946	0.0000	1.0000	3.6267	3.6267
K.I.T	4.0000	0.8000	0.8000	0.8000	0.8000	0.6000	0.6000	0.2000	8.5809	11.5745	3.6244	6.5694	0.0001	0.9999	2.2883	2.8603
K.TI	4.0000	0.8000	0.8000	0.8000	0.8000	0.6000	0.6000	0.2000	8.5809	6.8844	3.6244	6.5694	0.0001	0.9999	2.2883	2.8603
VY.N	4.0000	0.8000	1.0000	1.0000	0.8889	0.8165	0.8000	0.0000	9.3765	6.9862	3.9695	10.2302	0.0001	1.0000	3.1255	3.1255
D.EK	4.0000	0.8000	1.0000	1.0000	0.8889	0.8165	0.8000	0.0000	8.4862	6.8853	3.5833	6.2127	0.0002	1.0000	2.8287	2.8287
K.I.E	4.0000	0.8000	0.8000	0.8000	0.8000	0.6000	0.6000	0.2000	8.3792	11.5745	3.5369	5.8266	0.0001	0.9998	2.2344	2.7931
I.L.L	4.0000	0.8000	1.0000	1.0000	0.8889	0.8165	0.8000	0.0000	7.5139	11.5745	3.1617	3.2303	0.0006	1.0000	2.5046	2.5046
DA.Q	4.0000	0.8000	1.0000	1.0000	0.8889	0.8165	0.8000	0.0000	8.7248	6.9094	3.6868	7.1390	0.0002	1.0000	2.9083	2.9083
VK.T	4.0000	0.8000	1.0000	1.0000	0.8889	0.8165	0.8000	0.0000	8.4555	6.8858	3.5700	6.1003	0.0002	1.0000	2.8185	2.8185
L..VI.R	4.0000	0.8000	1.0000	1.0000	0.8889	0.8165	0.8000	0.0000	10.8101	10.0773	4.5912	21.5147	0.0000	1.0000	3.6034	3.6034
D...DV.I	4.0000	0.8000	1.0000	1.0000	0.8889	0.8165	0.8000	0.0000	11.4120	9.5842	4.8522	29.1702	0.0000	1.0000	3.8040	3.8040
A..EV.L	4.0000	0.8000	1.0000	1.0000	0.8889	0.8165	0.8000	0.0000	10.3152	10.0745	4.3766	16.7130	0.0000	1.0000	3.4384	3.4384
A...AM..L.I	4.0000	0.8000	1.0000	1.0000	0.8889	0.8165	0.8000	0.0000	14.0217	12.9839	5.9840	107.8175	0.0000	1.0000	4.6739	4.6739
EY.G	4.0000	0.8000	1.0000	1.0000	0.8889	0.8165	0.8000	0.0000	8.8808	6.9833	3.7545	7.7989	0.0001	1.0000	2.9603	2.9603
T..SI.A	4.0000	0.8000	1.0000	1.0000	0.8889	0.8165	0.8000	0.0000	10.9842	10.0784	4.6667	23.5010	0.0000	1.0000	3.6614	3.6614
AD.A	4.0000	0.8000	1.0000	1.0000	0.8889	0.8165	0.8000	0.0000	8.0395	6.9094	3.3897	4.7066	0.0003	1.0000	2.6798	2.6798
F.DLN...D	4.0000	0.8000	1.0000	1.0000	0.8889	0.8165	0.8000	0.0000	14.6201	9.0836	6.2435	145.3862	0.0000	1.0000	4.8734	4.8734
NRM.ES..LF..I	4.0000	0.8000	1.0000	1.0000	0.8889	0.8165	0.8000	0.0000	23.6558	10.8812	10.1621	13239.9454	0.0000	1.0000	7.8853	7.8853
K.IH..G	4.0000	0.8000	1.0000	1.0000	0.8889	0.8165	0.8000	0.0000	12.1154	10.2205	5.1573	41.5411	0.0000	1.0000	4.0385	4.0385
EEA	4.0000	0.8000	1.0000	1.0000	0.8889	0.8165	0.8000	0.0000	7.9857	2.6111	3.3663	4.5423	0.0003	1.0000	2.6619	2.6619
NLR	4.0000	0.8000	1.0000	1.0000	0.8889	0.8165	0.8000	0.0000	8.4532	2.7001	3.5690	6.0918	0.0002	1.0000	2.8177	2.8177
I...NLK...L	4.0000	0.8000	1.0000	1.0000	0.8889	0.8165	0.8000	0.0000	13.5242	8.0745	5.7682	84.0846	0.0000	1.0000	4.5081	4.5081
KMF	4.0000	0.8000	1.0000	1.0000	0.8889	0.8165	0.8000	0.0000	9.8019	2.6989	4.1540	12.8124	0.0001	1.0000	3.2673	3.2673
DAR	4.0000	0.8000	1.0000	1.0000	0.8889	0.8165	0.8000	0.0000	8.4210	2.6318	3.5551	5.9754	0.0002	1.0000	2.8070	2.8070
TR...T	4.0000	0.8000	1.0000	1.0000	0.8889	0.8165	0.8000	0.0000	8.7707	5.8830	3.7067	7.3286	0.0002	1.0000	2.9236	2.9236
S.EDK	4.0000	0.8000	1.0000	1.0000	0.8889	0.8165	0.8000	0.0000	11.1694	6.3039	4.7470	25.8096	0.0000	1.0000	3.7231	3.7231
VK...L	4.0000	0.8000	1.0000	1.0000	0.8889	0.8165	0.8000	0.0000	7.8778	5.8858	3.3195	4.2228	0.0004	1.0000	2.6259	2.6259
I...HFT	4.0000	0.8000	1.0000	1.0000	0.8889	0.8165	0.8000	0.0000	12.7555	5.3788	5.4349	57.2482	0.0000	1.0000	4.2518	4.2518
KDT	4.0000	0.8000	1.0000	1.0000	0.8889	0.8165	0.8000	0.0000	8.6880	2.6081	3.6709	6.9899	0.0002	1.0000	2.8960	2.8960
SEE	4.0000	0.8000	0.8000	0.8000	0.8000	0.6000	0.6000	0.2000	8.1181	2.6067	3.4237	4.9527	0.0001	0.9998	2.1648	2.7060
VI...N	4.0000	0.8000	1.0000	1.0000	0.8889	0.8165	0.8000	0.0000	8.7157	5.8858	3.6829	7.1019	0.0002	1.0000	2.9052	2.9052
RQL	4.0000	0.8000	1.0000	1.0000	0.8889	0.8165	0.8000	0.0000	8.5098	2.7090	3.5936	6.3005	0.0002	1.0000	2.8366	2.8366
TKE..T	4.0000	0.8000	1.0000	1.0000	0.8889	0.8165	0.8000	0.0000	11.3867	5.8030	4.8413	28.8008	0.0000	1.0000	3.7956	3.7956
RSR	4.0000	0.8000	1.0000	1.0000	0.8889	0.8165	0.8000	0.0000	8.5478	2.6169	3.6101	6.4429	0.0002	1.0000	2.8493	2.8493
TRV	4.0000	0.8000	1.0000	1.0000	0.8889	0.8165	0.8000	0.0000	8.5569	2.6147	3.6140	6.4775	0.0002	1.0000	2.8523	2.8523
ET...F	4.0000	0.8000	1.0000	1.0000	0.8889	0.8165	0.8000	0.0000	8.8601	5.8903	3.7455	7.7087	0.0001	1.0000	2.9534	2.9534
TSI	4.0000	0.8000	1.0000	1.0000	0.8889	0.8165	0.8000	0.0000	8.4334	2.6135	3.5604	6.0201	0.0002	1.0000	2.8111	2.8111
QLN	4.0000	0.8000	1.0000	1.0000	0.8889	0.8165	0.8000	0.0000	8.7570	2.7398	3.7008	7.2716	0.0002	1.0000	2.9190	2.9190
A.IRA	4.0000	0.8000	1.0000	1.0000	0.8889	0.8165	0.8000	0.0000	10.8648	6.3176	4.6149	22.1206	0.0000	1.0000	3.6216	3.6216
K..Y.HFTCATDT.N..FVF.AV.D.I	4.0000	0.8000	1.0000	1.0000	0.8889	0.8165	0.8000	0.0000	55.1170	23.6271	23.8061	87877944160.0259	0.0000	1.0000	18.3723	18.3723
FDA	4.0000	0.8000	1.0000	1.0000	0.8889	0.8165	0.8000	0.0000	8.7122	2.6614	3.6814	7.0877	0.0002	1.0000	2.9041	2.9041
Y.PTQQDVLR.RV.TTGI.E..F	4.0000	0.8000	1.0000	1.0000	0.8889	0.8165	0.8000	0.0000	49.7543	16.2271	21.4804	6040116421.5037	0.0000	1.0000	16.5848	16.5848
SR.YQL	4.0000	0.8000	1.0000	1.0000	0.8889	0.8165	0.8000	0.0000	14.6848	5.4964	6.2716	150.1620	0.0000	1.0000	4.8949	4.8949
RA...R	4.0000	0.8000	1.0000	1.0000	0.8889	0.8165	0.8000	0.0000	8.4153	5.9087	3.5526	5.9552	0.0002	1.0000	2.8051	2.8051
S.ILFLNKKDL.EEKI..S.L	4.0000	0.8000	1.0000	1.0000	0.8889	0.8165	0.8000	0.0000	43.6626	13.3664	18.8385	288488328.1079	0.0000	1.0000	14.5542	14.5542
F.M.DVGGQRSER.KWIHCFE.V..I.F.VALS.YD.VL.E	4.0000	0.8000	1.0000	1.0000	0.8889	0.8165	0.8000	0.0000	89.4699	30.9493	38.7041	2471218474769262600.0000	0.0000	1.0000	29.8233	29.8233
I..LW.D.G.Q.C..R.REYQL.DS..YYLNDL.R	4.0000	0.8000	1.0000	1.0000	0.8889	0.8165	0.8000	0.0000	66.3980	33.4186	28.6983	24548663741898.5390	0.0000	1.0000	22.1327	22.1327
A..E.KLLLLG.GESGKST..KQM.IIH..GYS	4.0000	0.8000	1.0000	1.0000	0.8889	0.8165	0.8000	0.0000	67.4193	15.0075	29.1413	40877987001195.4300	0.0000	1.0000	22.4731	22.4731
HE...S	4.0000	0.8000	0.8000	0.8000	0.8000	0.6000	0.6000	0.2000	9.1827	6.0612	3.8854	9.2136	0.0000	0.9999	2.4487	3.0609
AAR	4.0000	0.8000	1.0000	1.0000	0.8889	0.8165	0.8000	0.0000	8.0339	2.6276	3.3872	4.6893	0.0003	1.0000	2.6780	2.6780
RE...K	4.0000	0.8000	1.0000	1.0000	0.8889	0.8165	0.8000	0.0000	8.4805	5.8913	3.5809	6.1919	0.0002	1.0000	2.8268	2.8268
Y...IQ	4.0000	0.8000	0.8000	0.8000	0.8000	0.6000	0.6000	0.2000	9.5586	5.9119	4.0484	11.2727	0.0000	0.9999	2.5490	3.1862
D...QL	4.0000	0.8000	1.0000	1.0000	0.8889	0.8165	0.8000	0.0000	8.5155	6.0137	3.5961	6.3215	0.0002	1.0000	2.8385	2.8385
V...IF	4.0000	0.8000	1.0000	1.0000	0.8889	0.8165	0.8000	0.0000	8.7597	5.9102	3.7020	7.2830	0.0002	1.0000	2.9199	2.9199
DS...N	4.0000	0.8000	1.0000	1.0000	0.8889	0.8165	0.8000	0.0000	8.8005	5.8946	3.7197	7.4538	0.0002	1.0000	2.9335	2.9335
K...FE	4.0000	0.8000	1.0000	1.0000	0.8889	0.8165	0.8000	0.0000	8.7718	5.9276	3.7072	7.3330	0.0002	1.0000	2.9239	2.9239
N...FT	4.0000	0.8000	1.0000	1.0000	0.8889	0.8165	0.8000	0.0000	9.3221	5.8995	3.9459	9.9354	0.0001	1.0000	3.1074	3.1074
S...LV	4.0000	0.8000	0.8000	0.8000	0.8000	0.6000	0.6000	0.2000	7.7302	5.9064	3.2555	3.8053	0.0001	0.9997	2.0614	2.5767
Q..F.A	4.0000	0.8000	1.0000	1.0000	0.8889	0.8165	0.8000	0.0000	9.0104	11.0745	3.8107	8.3824	0.0001	1.0000	3.0035	3.0035
T..V.T	4.0000	0.8000	1.0000	1.0000	0.8889	0.8165	0.8000	0.0000	8.5439	11.0745	3.6084	6.4282	0.0002	1.0000	2.8480	2.8480
DA...V	4.0000	0.8000	1.0000	1.0000	0.8889	0.8165	0.8000	0.0000	8.1941	5.9094	3.4567	5.1978	0.0003	1.0000	2.7314	2.7314
D..L.L	4.0000	0.8000	1.0000	1.0000	0.8889	0.8165	0.8000	0.0000	7.6210	11.0745	3.2081	3.5097	0.0005	1.0000	2.5403	2.5403
E..E.N	4.0000	0.8000	1.0000	1.0000	0.8889	0.8165	0.8000	0.0000	8.6142	11.0745	3.6389	6.6982	0.0002	1.0000	2.8714	2.8714
K.LF...I	4.0000	0.8000	1.0000	1.0000	0.8889	0.8165	0.8000	0.0000	11.2267	9.7019	4.7719	26.5672	0.0000	1.0000	3.7422	3.7422
E..T.F	4.0000	0.8000	1.0000	1.0000	0.8889	0.8165	0.8000	0.0000	8.8601	11.0745	3.7455	7.7087	0.0001	1.0000	2.9534	2.9534
E.AA	3.0000	0.6000	1.0000	1.0000	0.7500	0.6547	0.6000	0.0000	5.2127	6.8830	3.1691	2.8353	0.0004	1.0000	2.6064	2.6064
GV.A	3.0000	0.6000	1.0000	1.0000	0.7500	0.6547	0.6000	0.0000	5.2853	6.8832	3.2163	3.0828	0.0004	1.0000	2.6426	2.6426
T.VK...I	3.0000	0.6000	1.0000	1.0000	0.7500	0.6547	0.6000	0.0000	7.5242	9.5773	4.6728	20.4980	0.0000	1.0000	3.7621	3.7621
D.N.R.D	3.0000	0.6000	1.0000	1.0000	0.7500	0.6547	0.6000	0.0000	7.9916	15.2660	4.9768	29.1920	0.0000	1.0000	3.9958	3.9958
KM.D	3.0000	0.6000	0.8000	0.7500	0.6667	0.4082	0.4000	0.2000	6.3442	7.0197	3.9052	8.1790	0.0000	0.9999	2.3791	3.1721
D.I..N	3.0000	0.6000	1.0000	1.0000	0.7500	0.6547	0.6000	0.0000	5.9654	11.0745	3.6587	5.9566	0.0001	1.0000	2.9827	2.9827
VQ..F	3.0000	0.6000	1.0000	1.0000	0.7500	0.6547	0.6000	0.0000	6.1100	6.4319	3.7528	6.7389	0.0001	1.0000	3.0550	3.0550
THFT	3.0000	0.6000	1.0000	1.0000	0.7500	0.6547	0.6000	0.0000	8.5626	2.2628	5.3483	44.8609	0.0000	1.0000	4.2813	4.2813
D..L.ED.E	3.0000	0.6000	1.0000	1.0000	0.7500	0.6547	0.6000	0.0000	9.1014	13.7747	5.6988	67.2177	0.0000	1.0000	4.5507	4.5507
I..NL...G	3.0000	0.6000	1.0000	1.0000	0.7500	0.6547	0.6000	0.0000	7.3490	9.1905	4.5588	17.9381	0.0000	1.0000	3.6745	3.6745
KAA.E	3.0000	0.6000	1.0000	1.0000	0.7500	0.6547	0.6000	0.0000	7.1000	6.3097	4.3968	14.8243	0.0000	1.0000	3.5500	3.5500
M...HE	3.0000	0.6000	0.8000	0.7500	0.6667	0.4082	0.4000	0.2000	6.8314	6.0612	4.2221	12.0421	0.0000	1.0000	2.5618	3.4157
K.FD	3.0000	0.6000	1.0000	1.0000	0.7500	0.6547	0.6000	0.0000	5.9948	6.8975	3.6779	6.1097	0.0001	1.0000	2.9974	2.9974
A...RS	3.0000	0.6000	1.0000	1.0000	0.7500	0.6547	0.6000	0.0000	5.4442	5.8941	3.3197	3.6580	0.0003	1.0000	2.7221	2.7221
D.AA	3.0000	0.6000	1.0000	1.0000	0.7500	0.6547	0.6000	0.0000	5.3597	6.8830	3.2647	3.3462	0.0003	1.0000	2.6798	2.6798
I.NN	3.0000	0.6000	1.0000	1.0000	0.7500	0.6547	0.6000	0.0000	6.1264	6.8830	3.7635	6.8328	0.0001	1.0000	3.0632	3.0632
AE...M	3.0000	0.6000	1.0000	1.0000	0.7500	0.6547	0.6000	0.0000	6.0106	5.8880	3.6881	6.1931	0.0001	1.0000	3.0053	3.0053
E..AA	3.0000	0.6000	1.0000	1.0000	0.7500	0.6547	0.6000	0.0000	5.2127	6.3830	3.1691	2.8353	0.0004	1.0000	2.6064	2.6064
K..K.I	3.0000	0.6000	0.8000	0.7500	0.6667	0.4082	0.4000	0.2000	5.6617	11.0745	3.4612	4.5307	0.0000	0.9998	2.1231	2.8309
DTK	3.0000	0.6000	1.0000	1.0000	0.7500	0.6547	0.6000	0.0000	5.7920	2.6081	3.5459	5.1094	0.0002	1.0000	2.8960	2.8960
AED	3.0000	0.6000	1.0000	1.0000	0.7500	0.6547	0.6000	0.0000	5.4708	2.6241	3.3370	3.7588	0.0003	1.0000	2.7354	2.7354
L.D.D	3.0000	0.6000	1.0000	1.0000	0.7500	0.6547	0.6000	0.0000	5.4782	11.5745	3.3418	3.7873	0.0003	1.0000	2.7391	2.7391
YI..Q	3.0000	0.6000	1.0000	1.0000	0.7500	0.6547	0.6000	0.0000	6.3724	6.4575	3.9235	8.3684	0.0001	1.0000	3.1862	3.1862
A.E.G	3.0000	0.6000	1.0000	1.0000	0.7500	0.6547	0.6000	0.0000	5.2933	11.5745	3.2215	3.1107	0.0004	1.0000	2.6466	2.6466
RL..D.G..A	3.0000	0.6000	1.0000	1.0000	0.7500	0.6547	0.6000	0.0000	8.9561	13.3261	5.6042	60.2761	0.0000	1.0000	4.4781	4.4781
AA.Y	3.0000	0.6000	1.0000	1.0000	0.7500	0.6547	0.6000	0.0000	5.7289	6.8830	3.5049	4.8236	0.0002	1.0000	2.8645	2.8645
VLA...E	3.0000	0.6000	1.0000	1.0000	0.7500	0.6547	0.6000	0.0000	6.8768	5.3142	4.2516	12.4757	0.0000	1.0000	3.4384	3.4384
SNT	3.0000	0.6000	1.0000	1.0000	0.7500	0.6547	0.6000	0.0000	5.8546	2.6354	3.5867	5.4046	0.0002	1.0000	2.9273	2.9273
E.A..I	3.0000	0.6000	0.8000	0.7500	0.6667	0.4082	0.4000	0.2000	5.3994	11.0745	3.2906	3.4909	0.0001	0.9998	2.0248	2.6997
TD..I	3.0000	0.6000	0.8000	0.7500	0.6667	0.4082	0.4000	0.2000	5.7920	6.3831	3.5459	5.1094	0.0000	0.9999	2.1720	2.8960
N..KD	3.0000	0.6000	1.0000	1.0000	0.7500	0.6547	0.6000	0.0000	5.9654	6.3851	3.6587	5.9566	0.0001	1.0000	2.9827	2.9827
F..VT..I	3.0000	0.6000	1.0000	1.0000	0.7500	0.6547	0.6000	0.0000	7.7860	9.5827	4.8430	24.9942	0.0000	1.0000	3.8930	3.8930
KQ.K	3.0000	0.6000	1.0000	1.0000	0.7500	0.6547	0.6000	0.0000	5.9319	6.9119	3.6369	5.7853	0.0001	1.0000	2.9659	2.9659
EDG	3.0000	0.6000	1.0000	1.0000	0.7500	0.6547	0.6000	0.0000	5.5513	2.6157	3.3894	4.0741	0.0002	1.0000	2.7757	2.7757
AII	3.0000	0.6000	1.0000	1.0000	0.7500	0.6547	0.6000	0.0000	5.4750	2.6198	3.3397	3.7752	0.0003	1.0000	2.7375	2.7375
T..SII	3.0000	0.6000	1.0000	1.0000	0.7500	0.6547	0.6000	0.0000	7.5095	5.8016	4.6632	20.2695	0.0000	1.0000	3.7547	3.7547
EE..K	3.0000	0.6000	1.0000	1.0000	0.7500	0.6547	0.6000	0.0000	5.5105	6.3830	3.3628	3.9125	0.0003	1.0000	2.7552	2.7552
I..I.A	3.0000	0.6000	1.0000	1.0000	0.7500	0.6547	0.6000	0.0000	5.4750	11.0745	3.3397	3.7752	0.0003	1.0000	2.7375	2.7375
R..Q.N	3.0000	0.6000	1.0000	1.0000	0.7500	0.6547	0.6000	0.0000	6.2318	11.0745	3.8320	7.4592	0.0001	1.0000	3.1159	3.1159
A..Y.N	3.0000	0.6000	1.0000	1.0000	0.7500	0.6547	0.6000	0.0000	6.1480	11.0745	3.7775	6.9573	0.0001	1.0000	3.0740	3.0740
QL...A	3.0000	0.6000	0.8000	0.7500	0.6667	0.4082	0.4000	0.2000	5.4190	6.0137	3.3033	3.5633	0.0001	0.9998	2.0321	2.7095
A.I.C	3.0000	0.6000	1.0000	1.0000	0.7500	0.6547	0.6000	0.0000	6.3784	11.5745	3.9274	8.4088	0.0001	1.0000	3.1892	3.1892
L...AG	3.0000	0.6000	1.0000	1.0000	0.7500	0.6547	0.6000	0.0000	5.0427	5.8856	3.0585	2.2868	0.0005	1.0000	2.5213	2.5213
HF...D	3.0000	0.6000	1.0000	1.0000	0.7500	0.6547	0.6000	0.0000	6.6289	5.9370	4.0903	10.2735	0.0000	1.0000	3.3144	3.3144
IVK.M	3.0000	0.6000	1.0000	1.0000	0.7500	0.6547	0.6000	0.0000	8.0765	6.3006	5.0320	31.1218	0.0000	1.0000	4.0383	4.0383
G.L..D	3.0000	0.6000	1.0000	1.0000	0.7500	0.6547	0.6000	0.0000	5.3007	11.0745	3.2264	3.1367	0.0004	1.0000	2.6504	2.6504
KI.H	3.0000	0.6000	1.0000	1.0000	0.7500	0.6547	0.6000	0.0000	6.2958	6.8830	3.8737	7.8622	0.0001	1.0000	3.1479	3.1479
L.I.F	3.0000	0.6000	0.8000	0.7500	0.6667	0.4082	0.4000	0.2000	5.5972	11.5745	3.4192	4.2605	0.0000	0.9998	2.0990	2.7986
AD..R	3.0000	0.6000	1.0000	1.0000	0.7500	0.6547	0.6000	0.0000	5.6140	6.4094	3.4301	4.3296	0.0002	1.0000	2.8070	2.8070
G.S.E	3.0000	0.6000	0.6000	0.6000	0.6000	0.2000	0.2000	0.4000	5.3816	11.5745	3.2790	3.4256	0.0000	0.9997	1.6145	2.6908
N.Q..F	3.0000	0.6000	1.0000	1.0000	0.7500	0.6547	0.6000	0.0000	6.4259	11.0745	3.9583	8.7381	0.0001	1.0000	3.2130	3.2130
GE.A	3.0000	0.6000	1.0000	1.0000	0.7500	0.6547	0.6000	0.0000	5.2933	6.8834	3.2215	3.1107	0.0004	1.0000	2.6466	2.6466
D.AR	3.0000	0.6000	1.0000	1.0000	0.7500	0.6547	0.6000	0.0000	5.6140	6.9087	3.4301	4.3296	0.0002	1.0000	2.8070	2.8070
I..NL.E.G	3.0000	0.6000	1.0000	1.0000	0.7500	0.6547	0.6000	0.0000	9.1606	13.8820	5.7373	70.2664	0.0000	1.0000	4.5803	4.5803
AG.S	3.0000	0.6000	0.8000	0.7500	0.6667	0.4082	0.4000	0.2000	5.2705	6.8856	3.2067	3.0318	0.0001	0.9997	1.9764	2.6353
A...LK	3.0000	0.6000	1.0000	1.0000	0.7500	0.6547	0.6000	0.0000	5.1488	5.9248	3.1275	2.6243	0.0004	1.0000	2.5744	2.5744
PE..G	3.0000	0.6000	1.0000	1.0000	0.7500	0.6547	0.6000	0.0000	5.6158	6.4009	3.4313	4.3373	0.0002	1.0000	2.8079	2.8079
SN.I	3.0000	0.6000	1.0000	1.0000	0.7500	0.6547	0.6000	0.0000	5.7957	6.9259	3.5483	5.1266	0.0002	1.0000	2.8978	2.8978
R.K.T	3.0000	0.6000	0.8000	0.7500	0.6667	0.4082	0.4000	0.2000	5.7882	11.5745	3.5435	5.0921	0.0000	0.9999	2.1706	2.8941
I.K..L	3.0000	0.6000	1.0000	1.0000	0.7500	0.6547	0.6000	0.0000	5.3355	11.0745	3.2490	3.2595	0.0003	1.0000	2.6678	2.6678
I.R..R	3.0000	0.6000	1.0000	1.0000	0.7500	0.6547	0.6000	0.0000	5.7969	11.0745	3.5491	5.1322	0.0002	1.0000	2.8985	2.8985
SAE	3.0000	0.6000	0.6000	0.6000	0.6000	0.2000	0.2000	0.4000	5.3010	2.6103	3.2266	3.1377	0.0000	0.9997	1.5903	2.6505
EE..R	3.0000	0.6000	0.8000	0.7500	0.6667	0.4082	0.4000	0.2000	5.5781	6.3830	3.4068	4.1821	0.0000	0.9998	2.0918	2.7890
NL..D	3.0000	0.6000	1.0000	1.0000	0.7500	0.6547	0.6000	0.0000	5.6392	6.4990	3.4465	4.4351	0.0002	1.0000	2.8196	2.8196
D.E..A	3.0000	0.6000	1.0000	1.0000	0.7500	0.6547	0.6000	0.0000	5.4708	11.0745	3.3370	3.7588	0.0003	1.0000	2.7354	2.7354
D.A..Y	3.0000	0.6000	1.0000	1.0000	0.7500	0.6547	0.6000	0.0000	5.9870	11.0745	3.6728	6.0685	0.0001	1.0000	2.9935	2.9935
L..SA	3.0000	0.6000	1.0000	1.0000	0.7500	0.6547	0.6000	0.0000	5.0504	6.3861	3.0635	2.3109	0.0005	1.0000	2.5252	2.5252
VL..D	3.0000	0.6000	1.0000	1.0000	0.7500	0.6547	0.6000	0.0000	5.3232	6.4064	3.2410	3.2159	0.0003	1.0000	2.6616	2.6616
G..EE	3.0000	0.6000	0.8000	0.7500	0.6667	0.4082	0.4000	0.2000	5.4044	6.3830	3.2938	3.5091	0.0001	0.9998	2.0266	2.7022
IQS	3.0000	0.6000	0.8000	0.7500	0.6667	0.4082	0.4000	0.2000	5.8335	2.6421	3.5729	5.3037	0.0000	0.9999	2.1875	2.9167
VK..G	3.0000	0.6000	1.0000	1.0000	0.7500	0.6547	0.6000	0.0000	5.4720	6.3858	3.3377	3.7634	0.0003	1.0000	2.7360	2.7360
E..TH	3.0000	0.6000	1.0000	1.0000	0.7500	0.6547	0.6000	0.0000	6.2791	6.5054	3.8628	7.7554	0.0001	1.0000	3.1396	3.1396
D...AE...M	3.0000	0.6000	1.0000	1.0000	0.7500	0.6547	0.6000	0.0000	7.9692	8.5795	4.9622	28.7026	0.0000	1.0000	3.9846	3.9846
A.RE..L	3.0000	0.6000	1.0000	1.0000	0.7500	0.6547	0.6000	0.0000	7.0280	10.0828	4.3500	14.0252	0.0000	1.0000	3.5140	3.5140
ED...A	3.0000	0.6000	1.0000	1.0000	0.7500	0.6547	0.6000	0.0000	5.4708	5.8917	3.3370	3.7588	0.0003	1.0000	2.7354	2.7354
TI..Q	3.0000	0.6000	0.6000	0.6000	0.6000	0.2000	0.2000	0.4000	5.9908	6.3844	3.6752	6.0885	0.0000	0.9999	1.7972	2.9954
A..KA	3.0000	0.6000	0.8000	0.7500	0.6667	0.4082	0.4000	0.2000	5.2884	6.3970	3.2183	3.0935	0.0001	0.9997	1.9831	2.6442
K..KE	3.0000	0.6000	1.0000	1.0000	0.7500	0.6547	0.6000	0.0000	5.5861	6.3853	3.4120	4.2148	0.0002	1.0000	2.7931	2.7931
TI...M	3.0000	0.6000	1.0000	1.0000	0.7500	0.6547	0.6000	0.0000	6.3318	5.8844	3.8971	8.0967	0.0001	1.0000	3.1659	3.1659
AD...Q	3.0000	0.6000	1.0000	1.0000	0.7500	0.6547	0.6000	0.0000	5.8165	5.9094	3.5619	5.2237	0.0002	1.0000	2.9083	2.9083
AA...K	3.0000	0.6000	1.0000	1.0000	0.7500	0.6547	0.6000	0.0000	5.2884	5.8830	3.2183	3.0935	0.0004	1.0000	2.6442	2.6442
LS...K	3.0000	0.6000	0.8000	0.7500	0.6667	0.4082	0.4000	0.2000	5.2371	5.9037	3.1850	2.9176	0.0001	0.9997	1.9639	2.6186
AKE	3.0000	0.6000	0.8000	0.7500	0.6667	0.4082	0.4000	0.2000	5.3994	2.6162	3.2906	3.4909	0.0001	0.9998	2.0248	2.6997
EC..Y	3.0000	0.6000	1.0000	1.0000	0.7500	0.6547	0.6000	0.0000	6.9300	6.6868	4.2862	13.0015	0.0000	1.0000	3.4650	3.4650
S..D.A	3.0000	0.6000	1.0000	1.0000	0.7500	0.6547	0.6000	0.0000	5.4480	11.0745	3.3222	3.6722	0.0003	1.0000	2.7240	2.7240
Y.E.A	3.0000	0.6000	1.0000	1.0000	0.7500	0.6547	0.6000	0.0000	5.8400	11.5745	3.5772	5.3348	0.0002	1.0000	2.9200	2.9200
S..L.D	3.0000	0.6000	1.0000	1.0000	0.7500	0.6547	0.6000	0.0000	5.3085	11.0745	3.2314	3.1638	0.0004	1.0000	2.6542	2.6542
AV..S	3.0000	0.6000	1.0000	1.0000	0.7500	0.6547	0.6000	0.0000	5.2930	6.3873	3.2213	3.1098	0.0004	1.0000	2.6465	2.6465
FE...K	3.0000	0.6000	1.0000	1.0000	0.7500	0.6547	0.6000	0.0000	5.8478	5.9276	3.5823	5.3722	0.0002	1.0000	2.9239	2.9239
KE..L	3.0000	0.6000	0.8000	0.7500	0.6667	0.4082	0.4000	0.2000	5.2599	6.3853	3.1998	2.9952	0.0001	0.9997	1.9725	2.6299
V.AED	3.0000	0.6000	1.0000	1.0000	0.7500	0.6547	0.6000	0.0000	7.2744	6.3156	4.5102	16.9450	0.0000	1.0000	3.6372	3.6372
DSA	3.0000	0.6000	1.0000	1.0000	0.7500	0.6547	0.6000	0.0000	5.4480	2.6242	3.3222	3.6722	0.0003	1.0000	2.7240	2.7240
SK..D.N.R.D	3.0000	0.6000	1.0000	1.0000	0.7500	0.6547	0.6000	0.0000	11.6677	17.4614	7.3682	459.6786	0.0000	1.0000	5.8338	5.8338
CF...T	3.0000	0.6000	1.0000	1.0000	0.7500	0.6547	0.6000	0.0000	6.8857	6.0321	4.2574	12.5621	0.0000	1.0000	3.4428	3.4428
EAA	3.0000	0.6000	1.0000	1.0000	0.7500	0.6547	0.6000	0.0000	5.2127	2.6108	3.1691	2.8353	0.0004	1.0000	2.6064	2.6064
LF...C	3.0000	0.6000	1.0000	1.0000	0.7500	0.6547	0.6000	0.0000	6.5006	6.0104	4.0069	9.2775	0.0001	1.0000	3.2503	3.2503
IK...K	3.0000	0.6000	0.8000	0.7500	0.6667	0.4082	0.4000	0.2000	5.6617	5.8830	3.4612	4.5307	0.0000	0.9998	2.1231	2.8309
L..DG...A	3.0000	0.6000	1.0000	1.0000	0.7500	0.6547	0.6000	0.0000	7.0013	9.0871	4.3326	13.7386	0.0000	1.0000	3.5006	3.5006
Q..F.D	3.0000	0.6000	1.0000	1.0000	0.7500	0.6547	0.6000	0.0000	6.2649	11.0745	3.8536	7.6656	0.0001	1.0000	3.1325	3.1325
SA.D	3.0000	0.6000	0.8000	0.7500	0.6667	0.4082	0.4000	0.2000	5.4480	6.8861	3.3222	3.6722	0.0001	0.9998	2.0430	2.7240
EGV	3.0000	0.6000	1.0000	1.0000	0.7500	0.6547	0.6000	0.0000	5.3963	2.6068	3.2886	3.4796	0.0003	1.0000	2.6982	2.6982
L.GA.E.G..T	3.0000	0.6000	1.0000	1.0000	0.7500	0.6547	0.6000	0.0000	10.5816	17.4601	6.6616	203.7831	0.0000	1.0000	5.2908	5.2908
I.KN	3.0000	0.6000	0.8000	0.7500	0.6667	0.4082	0.4000	0.2000	5.8941	6.9045	3.6123	5.5968	0.0000	0.9999	2.2103	2.9470
EDE	3.0000	0.6000	1.0000	1.0000	0.7500	0.6547	0.6000	0.0000	5.5818	2.6139	3.4092	4.1974	0.0002	1.0000	2.7909	2.7909
DK...E	3.0000	0.6000	1.0000	1.0000	0.7500	0.6547	0.6000	0.0000	5.6574	5.8851	3.4584	4.5125	0.0002	1.0000	2.8287	2.8287
AAY	3.0000	0.6000	1.0000	1.0000	0.7500	0.6547	0.6000	0.0000	5.7289	2.7124	3.5049	4.8236	0.0002	1.0000	2.8645	2.8645
L.D..L	3.0000	0.6000	1.0000	1.0000	0.7500	0.6547	0.6000	0.0000	5.0806	11.0745	3.0832	2.4057	0.0005	1.0000	2.5403	2.5403
D...AA	3.0000	0.6000	1.0000	1.0000	0.7500	0.6547	0.6000	0.0000	5.3597	5.8830	3.2647	3.3462	0.0003	1.0000	2.6798	2.6798
N.S..Y.LND	3.0000	0.6000	1.0000	1.0000	0.7500	0.6547	0.6000	0.0000	11.8755	13.2751	7.5033	537.0775	0.0000	1.0000	5.9377	5.9377
K.I..D	3.0000	0.6000	1.0000	1.0000	0.7500	0.6547	0.6000	0.0000	5.7331	11.0745	3.5076	4.8420	0.0002	1.0000	2.8665	2.8665
LK..F	3.0000	0.6000	1.0000	1.0000	0.7500	0.6547	0.6000	0.0000	5.5972	6.4248	3.4192	4.2605	0.0002	1.0000	2.7986	2.7986
TL...D	3.0000	0.6000	1.0000	1.0000	0.7500	0.6547	0.6000	0.0000	5.4658	5.9406	3.3337	3.7397	0.0003	1.0000	2.7329	2.7329
D.I.Q.N	3.0000	0.6000	1.0000	1.0000	0.7500	0.6547	0.6000	0.0000	8.1228	15.2660	5.0621	32.2262	0.0000	1.0000	4.0614	4.0614
K.F.D	3.0000	0.6000	1.0000	1.0000	0.7500	0.6547	0.6000	0.0000	5.9948	11.5745	3.6779	6.1097	0.0001	1.0000	2.9974	2.9974
L.I.Y	3.0000	0.6000	1.0000	1.0000	0.7500	0.6547	0.6000	0.0000	5.7761	11.5745	3.5356	5.0363	0.0002	1.0000	2.8880	2.8880
E.K.K	3.0000	0.6000	1.0000	1.0000	0.7500	0.6547	0.6000	0.0000	5.5861	11.5745	3.4120	4.2148	0.0002	1.0000	2.7931	2.7931
D.H.K	3.0000	0.6000	1.0000	1.0000	0.7500	0.6547	0.6000	0.0000	6.3672	11.5745	3.9201	8.3327	0.0001	1.0000	3.1836	3.1836
AM.R	3.0000	0.6000	0.8000	0.7500	0.6667	0.4082	0.4000	0.2000	6.1538	7.1009	3.7813	6.9913	0.0000	0.9999	2.3077	3.0769
M..TL	3.0000	0.6000	0.8000	0.7500	0.6667	0.4082	0.4000	0.2000	6.0056	6.4406	3.6849	6.1666	0.0000	0.9999	2.2521	3.0028
D.D.I	3.0000	0.6000	1.0000	1.0000	0.7500	0.6547	0.6000	0.0000	5.8044	11.5745	3.5540	5.1671	0.0002	1.0000	2.9022	2.9022
SD.D	3.0000	0.6000	0.8000	0.7500	0.6667	0.4082	0.4000	0.2000	5.7060	6.8946	3.4900	4.7224	0.0000	0.9998	2.1398	2.8530
L.DY	3.0000	0.6000	1.0000	1.0000	0.7500	0.6547	0.6000	0.0000	5.8474	6.9361	3.5820	5.3703	0.0002	1.0000	2.9237	2.9237
DA.Q..V	3.0000	0.6000	1.0000	1.0000	0.7500	0.6547	0.6000	0.0000	7.6201	10.1009	4.7352	22.0450	0.0000	1.0000	3.8101	3.8101
K.AR	3.0000	0.6000	1.0000	1.0000	0.7500	0.6547	0.6000	0.0000	5.5426	6.9087	3.3837	4.0394	0.0002	1.0000	2.7713	2.7713
A.IRAM..LKI	3.0000	0.6000	1.0000	1.0000	0.7500	0.6547	0.6000	0.0000	15.0771	7.6373	9.5860	5907.4618	0.0000	1.0000	7.5386	7.5386
REV	3.0000	0.6000	1.0000	1.0000	0.7500	0.6547	0.6000	0.0000	5.5701	2.6139	3.4016	4.1496	0.0002	1.0000	2.7850	2.7850
KD..L	3.0000	0.6000	1.0000	1.0000	0.7500	0.6547	0.6000	0.0000	5.4069	6.3851	3.2954	3.5184	0.0003	1.0000	2.7034	2.7034
S..A.IRA	3.0000	0.6000	1.0000	1.0000	0.7500	0.6547	0.6000	0.0000	9.0320	9.5091	5.6536	63.8086	0.0000	1.0000	4.5160	4.5160
TDT..I.F	3.0000	0.6000	1.0000	1.0000	0.7500	0.6547	0.6000	0.0000	9.8871	9.4896	6.2099	121.1226	0.0000	1.0000	4.9436	4.9436
A..SR	3.0000	0.6000	1.0000	1.0000	0.7500	0.6547	0.6000	0.0000	5.4442	6.3941	3.3197	3.6580	0.0003	1.0000	2.7221	2.7221
R.K.D	3.0000	0.6000	0.8000	0.7500	0.6667	0.4082	0.4000	0.2000	5.8007	11.5745	3.5516	5.1497	0.0000	0.9999	2.1752	2.9003
SD..L.L.E	3.0000	0.6000	1.0000	1.0000	0.7500	0.6547	0.6000	0.0000	8.6811	13.7776	5.4253	49.0363	0.0000	1.0000	4.3406	4.3406
EE..M	3.0000	0.6000	1.0000	1.0000	0.7500	0.6547	0.6000	0.0000	6.1216	6.3830	3.7604	6.8055	0.0001	1.0000	3.0608	3.0608
HED..S	3.0000	0.6000	1.0000	1.0000	0.7500	0.6547	0.6000	0.0000	8.0804	5.9148	5.0346	31.2132	0.0000	1.0000	4.0402	4.0402
D..LV	3.0000	0.6000	1.0000	1.0000	0.7500	0.6547	0.6000	0.0000	5.3232	6.4064	3.2410	3.2159	0.0003	1.0000	2.6616	2.6616
T..EA	3.0000	0.6000	1.0000	1.0000	0.7500	0.6547	0.6000	0.0000	5.4583	6.3880	3.3289	3.7113	0.0003	1.0000	2.7292	2.7292
N..EE..A	3.0000	0.6000	1.0000	1.0000	0.7500	0.6547	0.6000	0.0000	7.4434	9.5745	4.6202	19.2759	0.0000	1.0000	3.7217	3.7217
PEY.G	3.0000	0.6000	1.0000	1.0000	0.7500	0.6547	0.6000	0.0000	7.9436	6.3649	4.9456	28.1551	0.0000	1.0000	3.9718	3.9718
FE...KR	3.0000	0.6000	1.0000	1.0000	0.7500	0.6547	0.6000	0.0000	7.8027	4.9295	4.8539	25.3115	0.0000	1.0000	3.9013	3.9013
TG...Y	3.0000	0.6000	1.0000	1.0000	0.7500	0.6547	0.6000	0.0000	6.0551	5.8939	3.7171	6.4331	0.0001	1.0000	3.0275	3.0275
I..ED	3.0000	0.6000	1.0000	1.0000	0.7500	0.6547	0.6000	0.0000	5.6574	6.3917	3.4584	4.5125	0.0002	1.0000	2.8287	2.8287
A..A.E	3.0000	0.6000	1.0000	1.0000	0.7500	0.6547	0.6000	0.0000	5.2127	11.0745	3.1691	2.8353	0.0004	1.0000	2.6064	2.6064
A.A..E	3.0000	0.6000	1.0000	1.0000	0.7500	0.6547	0.6000	0.0000	5.2127	11.0745	3.1691	2.8353	0.0004	1.0000	2.6064	2.6064
H.DG	3.0000	0.6000	0.8000	0.7500	0.6667	0.4082	0.4000	0.2000	6.2610	6.8956	3.8510	7.6411	0.0000	0.9999	2.3479	3.1305
K..L.D	3.0000	0.6000	1.0000	1.0000	0.7500	0.6547	0.6000	0.0000	5.4069	11.0745	3.2954	3.5184	0.0003	1.0000	2.7034	2.7034
D..KR..TK..Y	3.0000	0.6000	1.0000	1.0000	0.7500	0.6547	0.6000	0.0000	11.9619	11.7692	7.5595	572.9824	0.0000	1.0000	5.9809	5.9809
FV.A	3.0000	0.6000	0.8000	0.7500	0.6667	0.4082	0.4000	0.2000	5.6531	6.9297	3.4556	4.4942	0.0000	0.9998	2.1199	2.8266
S..I.R	3.0000	0.6000	1.0000	1.0000	0.7500	0.6547	0.6000	0.0000	5.6309	11.0745	3.4412	4.4004	0.0002	1.0000	2.8155	2.8155
A.SDY	3.0000	0.6000	1.0000	1.0000	0.7500	0.6547	0.6000	0.0000	7.7758	6.3695	4.8364	24.8028	0.0000	1.0000	3.8879	3.8879
ED..K.K	3.0000	0.6000	1.0000	1.0000	0.7500	0.6547	0.6000	0.0000	7.5447	10.0832	4.6861	20.8187	0.0000	1.0000	3.7723	3.7723
FK..H	3.0000	0.6000	0.8000	0.7500	0.6667	0.4082	0.4000	0.2000	6.5575	6.4102	4.0439	9.7086	0.0000	1.0000	2.4591	3.2788
L...AEE	3.0000	0.6000	1.0000	1.0000	0.7500	0.6547	0.6000	0.0000	6.8848	5.3026	4.2568	12.5536	0.0000	1.0000	3.4424	3.4424
GS...E	3.0000	0.6000	1.0000	1.0000	0.7500	0.6547	0.6000	0.0000	5.3816	5.8830	3.2790	3.4256	0.0003	1.0000	2.6908	2.6908
M.C.LS.E.K.A	3.0000	0.6000	1.0000	1.0000	0.7500	0.6547	0.6000	0.0000	14.0383	21.6697	8.9103	2713.4119	0.0000	1.0000	7.0191	7.0191
I..S.Y	3.0000	0.6000	1.0000	1.0000	0.7500	0.6547	0.6000	0.0000	6.0039	11.0745	3.6838	6.1577	0.0001	1.0000	3.0020	3.0020
I..P.Y	3.0000	0.6000	1.0000	1.0000	0.7500	0.6547	0.6000	0.0000	6.2381	11.0745	3.8362	7.4985	0.0001	1.0000	3.1191	3.1191
I.R.LR.D	3.0000	0.6000	1.0000	1.0000	0.7500	0.6547	0.6000	0.0000	9.3165	14.3261	5.8387	78.9800	0.0000	1.0000	4.6583	4.6583
AY...Q	3.0000	0.6000	1.0000	1.0000	0.7500	0.6547	0.6000	0.0000	6.1857	6.0262	3.8021	7.1800	0.0001	1.0000	3.0929	3.0929
LK.D	3.0000	0.6000	1.0000	1.0000	0.7500	0.6547	0.6000	0.0000	5.4069	6.9248	3.2954	3.5184	0.0003	1.0000	2.7034	2.7034
MT.E	3.0000	0.6000	1.0000	1.0000	0.7500	0.6547	0.6000	0.0000	6.2562	6.9966	3.8479	7.6107	0.0001	1.0000	3.1281	3.1281
G..K.D	3.0000	0.6000	1.0000	1.0000	0.7500	0.6547	0.6000	0.0000	5.6269	11.0745	3.4386	4.3837	0.0002	1.0000	2.8135	2.8135
E.SK...R	3.0000	0.6000	1.0000	1.0000	0.7500	0.6547	0.6000	0.0000	7.4425	9.5784	4.6196	19.2636	0.0000	1.0000	3.7213	3.7213
RADDARQLF.L	3.0000	0.6000	1.0000	1.0000	0.7500	0.6547	0.6000	0.0000	18.6563	4.7757	11.9144	86213.8356	0.0000	1.0000	9.3282	9.3282
E..K.S	3.0000	0.6000	1.0000	1.0000	0.7500	0.6547	0.6000	0.0000	5.4877	11.0745	3.3480	3.8240	0.0003	1.0000	2.7439	2.7439
YE...A	3.0000	0.6000	1.0000	1.0000	0.7500	0.6547	0.6000	0.0000	5.8400	5.9833	3.5772	5.3348	0.0002	1.0000	2.9200	2.9200
LSA.D	3.0000	0.6000	0.8000	0.7500	0.6667	0.4082	0.4000	0.2000	7.0090	6.3125	4.3376	13.8210	0.0000	1.0000	2.6284	3.5045
F.M.DVGGQRSER.KWIHCFE.VT.I.F.VALS.YD.VL.E	3.0000	0.6000	1.0000	1.0000	0.7500	0.6547	0.6000	0.0000	61.5928	30.4575	39.8452	7961094189822490600.0000	0.0000	1.0000	30.7964	30.7964
D..I.L	3.0000	0.6000	1.0000	1.0000	0.7500	0.6547	0.6000	0.0000	5.4069	11.0745	3.2954	3.5184	0.0003	1.0000	2.7034	2.7034
LSD	3.0000	0.6000	1.0000	1.0000	0.7500	0.6547	0.6000	0.0000	5.3085	2.6497	3.2314	3.1638	0.0004	1.0000	2.6542	2.6542
AR...A	3.0000	0.6000	1.0000	1.0000	0.7500	0.6547	0.6000	0.0000	5.3559	5.9087	3.2623	3.3326	0.0003	1.0000	2.6780	2.6780
KA.A	3.0000	0.6000	1.0000	1.0000	0.7500	0.6547	0.6000	0.0000	5.2884	6.8970	3.2183	3.0935	0.0004	1.0000	2.6442	2.6442
QS.I	3.0000	0.6000	1.0000	1.0000	0.7500	0.6547	0.6000	0.0000	5.8335	6.9359	3.5729	5.3037	0.0002	1.0000	2.9167	2.9167
I..LW.D.G.Q.C..R.REYQL.DS..YYLNDL.R.A	3.0000	0.6000	1.0000	1.0000	0.7500	0.6547	0.6000	0.0000	45.9659	37.1101	29.6796	65797325278018.7730	0.0000	1.0000	22.9829	22.9829
IK.LW.D.G.Q.C..R.REYQL.DS..YYLNDLDR	3.0000	0.6000	1.0000	1.0000	0.7500	0.6547	0.6000	0.0000	48.1112	28.7747	31.0752	328074481419853.4400	0.0000	1.0000	24.0556	24.0556
K..H.K	3.0000	0.6000	0.8000	0.7500	0.6667	0.4082	0.4000	0.2000	6.2958	11.0745	3.8737	7.8622	0.0000	0.9999	2.3609	3.1479
AAA	3.0000	0.6000	1.0000	1.0000	0.7500	0.6547	0.6000	0.0000	5.1017	2.6065	3.0969	2.4724	0.0005	1.0000	2.5508	2.5508
T...PE	3.0000	0.6000	1.0000	1.0000	0.7500	0.6547	0.6000	0.0000	5.7809	5.9009	3.5387	5.0583	0.0002	1.0000	2.8904	2.8904
T...LH	3.0000	0.6000	1.0000	1.0000	0.7500	0.6547	0.6000	0.0000	6.0285	6.1778	3.6998	6.2890	0.0001	1.0000	3.0143	3.0143
S...PT	3.0000	0.6000	1.0000	1.0000	0.7500	0.6547	0.6000	0.0000	5.7581	5.8854	3.5239	4.9545	0.0002	1.0000	2.8790	2.8790
DT...L	3.0000	0.6000	1.0000	1.0000	0.7500	0.6547	0.6000	0.0000	5.4658	5.8831	3.3337	3.7397	0.0003	1.0000	2.7329	2.7329
L.GVI.RLW.D.GVQACF.RSREYQLNDSA.YYLNDL.RI.Q..YIPTQQDVLRTRVKTTGIVETHFTFKDL.FKMFDVGGQRSERKKWIHCFEGV.AIIFCVALS.YDLVLAEDEEMNRMHESMKLFDSICNNKWFT.TSIILFLNKKDLFEEKI..SPLTIC..EY.G.N.Y.EAA.YIQ..FEDLN.RKDTKEIYTHFTCATDTKNVQFVFDAVTDVIIKNNLK.CGL	3.0000	0.6000	1.0000	1.0000	0.7500	0.6547	0.6000	0.0000	403.2266	38.7265	262.0831	10470022156393129000000000000000000000000000000000000000000000000000000000000000000000000000000000000000000000000000000000000000000.0000	0.0000	1.0000	201.6133	201.6133
KI...D	3.0000	0.6000	1.0000	1.0000	0.7500	0.6547	0.6000	0.0000	5.7331	5.8830	3.5076	4.8420	0.0002	1.0000	2.8665	2.8665
R.AQ	3.0000	0.6000	1.0000	1.0000	0.7500	0.6547	0.6000	0.0000	5.8128	6.9627	3.5594	5.2061	0.0002	1.0000	2.9064	2.9064
A.RE.KLLLLG.GESGKST..KQM.IIH..GYS.E	3.0000	0.6000	1.0000	1.0000	0.7500	0.6547	0.6000	0.0000	48.7127	18.2072	31.4665	514774599514762.1200	0.0000	1.0000	24.3563	24.3563
MGCT.SAEDKAA.ERSKMID.NLREDGEKAA.EVKLLLLGAGESGKSTIVKQMKIIHE.GYSE.EC.QY..VVYSNTIQSI.AI..AMG.L.IDF	3.0000	0.6000	1.0000	1.0000	0.7500	0.6547	0.6000	0.0000	155.3103	21.3476	100.8098	24171513302520272000000000000000000000000000000000.0000	0.0000	1.0000	77.6552	77.6552
EY..S	3.0000	0.6000	0.8000	0.7500	0.6667	0.4082	0.4000	0.2000	5.9283	6.4833	3.6346	5.7673	0.0000	0.9999	2.2231	2.9641
F.D..R	3.0000	0.6000	1.0000	1.0000	0.7500	0.6547	0.6000	0.0000	6.0624	11.0745	3.7218	6.4732	0.0001	1.0000	3.0312	3.0312
I...IA	3.0000	0.6000	1.0000	1.0000	0.7500	0.6547	0.6000	0.0000	5.4750	5.8970	3.3397	3.7752	0.0003	1.0000	2.7375	2.7375
T.E..GV	3.0000	0.6000	1.0000	1.0000	0.7500	0.6547	0.6000	0.0000	7.3425	10.0747	4.5546	17.8498	0.0000	1.0000	3.6712	3.6712
G...EE	3.0000	0.6000	0.6000	0.6000	0.6000	0.2000	0.2000	0.4000	5.4044	5.8830	3.2938	3.5091	0.0000	0.9997	1.6213	2.7022
AAV	3.0000	0.6000	1.0000	1.0000	0.7500	0.6547	0.6000	0.0000	5.2047	2.6102	3.1639	2.8085	0.0004	1.0000	2.6024	2.6024
AARE..L	3.0000	0.6000	1.0000	1.0000	0.7500	0.6547	0.6000	0.0000	8.7286	5.3994	5.4562	50.8157	0.0000	1.0000	4.3643	4.3643
D...AAR	3.0000	0.6000	1.0000	1.0000	0.7500	0.6547	0.6000	0.0000	7.3145	5.3191	4.5364	17.4728	0.0000	1.0000	3.6573	3.6573
D...VE	3.0000	0.6000	1.0000	1.0000	0.7500	0.6547	0.6000	0.0000	5.5738	5.8830	3.4040	4.1648	0.0002	1.0000	2.7869	2.7869
S.T.EE	3.0000	0.6000	1.0000	1.0000	0.7500	0.6547	0.6000	0.0000	7.3582	10.5745	4.5648	18.0655	0.0000	1.0000	3.6791	3.6791
V.A..N	3.0000	0.6000	1.0000	1.0000	0.7500	0.6547	0.6000	0.0000	5.6238	11.0745	3.4365	4.3704	0.0002	1.0000	2.8119	2.8119
K.Y..V	3.0000	0.6000	1.0000	1.0000	0.7500	0.6547	0.6000	0.0000	6.0187	11.0745	3.6934	6.2362	0.0001	1.0000	3.0093	3.0093
A...ND	3.0000	0.6000	1.0000	1.0000	0.7500	0.6547	0.6000	0.0000	5.7787	5.8934	3.5373	5.0485	0.0002	1.0000	2.8894	2.8894
L.D.D.V	3.0000	0.6000	1.0000	1.0000	0.7500	0.6547	0.6000	0.0000	7.2818	15.2660	4.5151	17.0415	0.0000	1.0000	3.6409	3.6409
