# Supplementary material for: Evaluating deterministic motif significance measures in protein databases
Source: Algorithms Mol Biol. 2007 Dec 24;2:16. doi: 10.1186/1748-7188-2-16 (PMC2254621; doi:10.1186/1748-7188-2-16)
Supplement: Additional File 2 — Scripts and Datasets. This file contains the sequence datasets (synthetic and real) and the evaluated motifs. This data is separated according to the tables where it is presented and discussed. It also contains script programs (in perl language) developed for this work. [file 1748-7188-2-16-S2.zip › Scripts_and_Datasets/datasets/Table 5/DILIMOT/GSxxxGxP/GSxxxGxP_s5_L3_w8.txt]

57	20	S..SS 0 578 0 663 1 673 2 191 3 78 3 79 3 82 3 85 3 86 4 1572 4 1769 4 1833 4 1836 4 2056 4 2111 5 1449 5 1953 5 1954 5 1958 5 1976 5 2139 5 2350 8 100 9 405 10 532 11 494 12 287 12 315 12 559 12 562 12 563 12 565 12 593 14 26 14 493 14 496 14 502 15 41 15 308 15 312 16 928 17 468 19 367 19 448 19 585 19 659 19 692 19 695 19 696 19 766 20 2417 21 52 21 209 21 229 23 147 24 397 24 424
63	19	SSS 0 559 0 569 0 577 1 270 1 572 1 737 1 738 2 194 2 461 3 81 3 88 3 89 3 124 4 1295 4 1515 4 1574 4 1772 4 1791 4 1846 4 2114 5 1 5 1956 5 1957 6 177 8 102 11 39 11 49 11 50 11 586 12 289 12 318 12 561 12 565 12 566 12 567 12 596 14 505 14 506 15 39 15 44 15 45 15 110 15 111 15 286 15 315 15 316 15 495 16 1265 17 470 18 93 18 312 19 698 20 234 20 800 20 892 20 1064 23 54 23 178 23 179 24 147 24…
55	18	S.SS 0 579 1 674 1 737 2 151 3 79 3 83 3 86 3 88 4 914 4 1572 4 1834 4 1837 4 1901 4 2428 5 1951 5 1954 5 1956 5 1959 5 2245 5 2351 8 100 10 321 11 49 11 514 12 287 12 430 12 559 12 563 12 565 12 566 14 27 14 494 14 497 14 505 15 44 15 110 15 123 15 133 15 315 15 343 16 1013 17 468 19 112 19 368 19 582 19 686 19 696 19 767 20 77 20 89 20 2075 23 178 24 156 24 209 24 397
49	18	S.....SS 0 213 0 564 0 571 2 147 3 79 3 82 3 83 4 605 4 1289 4 1509 4 1833 4 1840 4 1966 4 2039 5 1951 6 787 8 168 10 514 11 580 11 689 12 426 12 559 12 561 12 562 14 346 14 487 14 493 14 499 14 500 15 39 15 40 15 119 15 280 15 305 15 311 15 490 16 404 16 1009 17 464 19 578 19 582 19 605 19 689 19 692 20 937 23 49 23 144 24 394 24 399
61	17	SS..S 0 560 0 577 0 578 1 673 2 153 2 424 2 461 3 78 3 81 3 82 3 85 3 90 3 124 4 1516 4 1575 4 1768 4 1773 4 1833 4 1836 4 2430 4 2454 5 156 5 1452 5 1507 5 1953 5 1957 5 1958 5 2350 5 2353 5 2375 6 177 8 241 12 335 12 547 12 561 12 562 12 565 12 616 14 26 14 361 14 493 14 496 15 40 15 286 15 311 18 94 19 367 19 584 19 662 19 688 19 695 19 766 20 127 20 975 20 2420 21 55 21 232 23 54 23 150 23 17…
59	17	SS.S 0 219 0 578 1 673 1 676 1 737 2 462 3 78 3 82 3 85 3 88 3 125 4 1322 4 1833 4 1836 4 1972 4 2045 4 2059 5 988 5 1953 5 1956 5 1958 5 2350 6 178 10 323 10 339 11 49 11 401 11 608 12 562 12 565 12 566 12 698 14 26 14 237 14 339 14 493 14 496 14 499 14 505 15 44 15 110 15 287 15 305 15 315 16 382 16 447 19 367 19 695 19 766 19 769 20 1597 20 2360 23 55 23 178 23 180 23 201 24 114 24 209 24 211
30	17	PS...S 0 34 1 672 2 460 3 199 4 2253 4 2453 5 155 5 760 5 1158 5 1455 5 2084 5 2349 5 2374 6 176 10 355 11 418 11 669 12 310 12 382 14 501 16 735 16 771 18 88 19 22 19 447 19 577 20 887 20 974 21 51 24 396
58	16	S...S..S 2 147 3 78 3 79 3 81 3 82 3 90 4 745 4 1572 4 1833 5 696 5 1241 5 1258 5 1445 5 1449 5 1954 5 2097 5 2135 5 2327 5 2350 9 112 10 356 10 528 12 300 12 311 12 426 12 559 12 561 12 562 12 598 12 616 12 694 14 493 15 40 15 119 15 126 15 286 15 308 15 311 15 727 16 220 16 240 16 924 16 1009 16 1016 17 464 19 444 19 578 19 659 19 688 19 692 20 1679 20 2417 21 52 21 55 21 229 23 147 24 149 24 3…
50	16	P.P.P 0 34 0 36 1 591 2 453 3 10 3 12 4 777 4 805 4 807 4 996 4 1053 4 1383 4 1384 4 2157 5 93 5 607 5 609 5 612 6 20 6 22 6 23 6 24 7 9 10 310 10 328 10 330 10 332 10 377 10 379 10 393 10 410 10 496 10 498 12 707 12 709 12 717 14 60 17 157 18 84 19 101 19 103 20 224 20 613 20 854 20 898 20 1908 20 1942 20 2368 21 3 21 44
45	16	S...S.S 1 568 1 673 2 147 2 283 3 79 3 82 3 85 4 1768 4 1833 4 1848 4 2056 4 2254 5 1953 12 426 12 524 12 559 12 561 12 562 12 563 14 382 14 493 14 496 14 502 15 35 15 40 15 41 15 80 15 119 15 311 15 312 16 1009 17 33 17 464 18 89 19 578 19 692 19 766 20 888 20 1071 20 1381 21 232 23 150 23 179 24 185 24 255
45	16	S.S..S 0 559 0 577 1 674 3 81 3 83 3 86 3 89 3 139 3 489 4 1515 4 1574 4 1772 4 1834 4 1899 4 1973 5 171 5 1951 5 1954 5 1956 5 1957 5 2243 5 2329 10 321 11 528 12 302 12 378 12 561 12 563 12 623 14 494 14 497 14 500 15 39 15 288 15 306 18 93 19 684 19 767 20 190 20 2415 21 236 23 178 24 115 24 209 24 385
44	16	S.S...S 0 511 2 151 2 194 3 79 3 83 3 88 3 198 4 361 4 1834 4 1846 4 2428 5 1854 5 1951 5 1956 5 2083 5 2186 5 2351 6 390 8 31 11 586 12 318 12 559 12 561 12 563 12 596 14 340 14 494 14 500 15 39 15 306 16 238 16 1007 19 582 19 686 20 800 20 1071 20 1760 20 2415 23 179 24 147 24 185 24 189 24 239 24 399
42	16	S.S.S 0 35 0 577 2 461 3 79 3 81 3 86 3 124 4 1572 4 1899 5 761 5 1694 5 1755 5 1954 5 1957 5 2243 5 2327 6 177 6 498 6 643 8 100 9 262 12 287 12 300 12 559 12 561 12 563 12 565 15 286 16 1005 17 468 19 684 19 696 20 1071 20 1073 20 2060 23 54 23 179 23 181 24 185 24 187 24 210 24 397
41	16	SS.....S 0 570 0 772 1 270 3 78 3 81 3 82 3 90 4 907 4 1833 4 1839 4 1847 5 1038 5 2350 8 103 11 579 12 561 12 562 12 616 14 339 14 493 14 499 14 507 15 39 15 40 15 112 15 135 15 279 15 286 15 305 15 311 17 463 19 370 19 571 19 688 20 1064 20 1753 21 55 23 88 23 178 24 158 24 399
38	16	S....S.S 0 564 2 219 3 78 3 81 3 83 3 156 3 484 4 1017 4 1213 4 1847 4 2272 5 991 5 1951 5 1954 5 2078 5 2329 6 559 8 95 11 423 11 682 12 373 12 561 12 562 12 694 14 500 15 39 15 40 15 288 15 311 15 490 17 463 18 370 20 108 20 1066 23 49 23 178 24 115 24 394
35	16	S.....PS 0 504 2 121 2 465 3 156 3 204 4 745 4 1065 4 1206 5 763 5 1449 5 1591 5 1962 5 2078 10 255 11 32 11 533 11 682 12 304 12 569 12 598 13 1 14 339 15 77 15 272 16 385 16 729 16 765 17 37 17 463 19 571 19 659 20 860 24 149 24 212 24 390
30	16	P.SS 0 770 2 192 2 273 2 460 3 76 4 512 4 1014 4 1766 4 1970 4 2057 4 2113 5 1893 5 1977 5 2030 6 176 8 172 11 38 11 495 16 206 17 469 18 91 19 660 20 581 20 799 20 890 20 941 20 2358 21 53 23 86 24 146
30	16	S....GS 1 662 1 695 2 147 2 194 3 236 3 256 4 50 4 1833 4 1840 4 1972 4 2039 5 72 5 1049 6 611 6 881 8 104 11 177 12 362 14 508 15 119 16 404 16 958 17 5 17 176 19 611 19 686 19 689 19 692 20 1571 23 190
30	16	SS....G 0 386 1 676 2 461 4 1322 4 1773 4 1836 4 1839 4 2045 4 2430 5 988 5 1883 5 2353 7 81 8 103 11 39 11 608 12 568 14 26 14 361 14 507 15 44 15 45 15 46 17 375 18 259 19 662 19 688 19 698 20 91 24 210
30	16	S..S...L 0 579 1 673 2 118 2 151 2 425 3 374 4 1322 4 1769 4 2056 4 2111 5 173 5 1153 5 1953 5 2116 5 2183 8 100 8 190 9 116 11 530 12 315 14 505 15 55 16 466 19 367 19 368 19 448 21 79 21 238 24 228 24 424
24	16	E..SS 0 567 3 121 4 1969 5 153 5 985 5 2347 6 78 8 387 10 517 11 36 12 316 14 234 14 490 16 407 16 444 16 1262 17 372 17 460 19 149 20 1061 20 1062 23 198 24 144 24 207
23	16	S.T...S 1 695 2 185 3 85 3 91 5 369 5 1039 6 617 8 516 11 681 12 617 14 502 15 40 15 300 15 327 15 734 17 270 18 120 19 152 19 578 20 907 20 1571 21 56 24 165
60	15	P..P.P 0 20 0 505 1 590 3 194 4 212 4 779 4 792 4 809 4 814 4 990 4 993 4 995 4 996 4 1066 4 1079 4 1093 4 1383 4 1439 4 1761 4 2008 4 2087 5 90 5 221 5 606 5 608 5 609 5 611 5 918 5 1028 6 19 6 20 6 22 6 23 10 68 10 307 10 374 10 409 10 495 11 23 11 666 12 713 12 716 12 719 14 83 16 1157 18 76 18 81 19 102 20 682 20 851 20 1899 20 1905 20 1942 20 1947 20 2032 20 2307 21 25 21 41 21 48 21 98
60	15	P.P..P 0 23 0 525 2 244 2 455 3 138 4 207 4 777 4 779 4 807 4 809 4 812 4 817 4 993 4 996 4 1053 4 1152 4 1383 4 1604 4 1656 4 1745 4 1980 4 2008 4 2460 4 2479 5 216 5 606 5 607 5 609 5 611 5 1032 5 1592 6 20 6 22 6 23 6 780 7 9 11 21 11 666 12 711 12 716 12 717 12 719 14 81 16 1142 18 74 18 79 18 86 19 105 19 523 20 472 20 879 20 927 20 987 20 1942 20 1945 20 2030 20 2149 20 2310 21 46 21 71
50	15	SS...S 0 559 0 577 2 195 3 78 3 81 3 85 3 89 4 744 4 916 4 1515 4 1574 4 1768 4 1772 4 1847 5 878 5 1883 5 1895 5 1953 5 1956 5 1957 5 2247 11 497 11 587 12 319 12 561 12 562 12 597 15 39 15 40 15 125 15 311 15 345 16 208 16 1015 17 463 18 93 18 365 19 451 19 584 19 695 19 796 20 17 20 163 20 801 20 1678 23 178 23 180 24 148 24 209 24 400
48	15	AAA 1 690 2 106 2 107 2 254 2 429 4 687 4 831 4 969 4 1644 4 1645 5 592 5 593 5 597 5 598 5 599 5 600 5 1580 5 1581 5 1706 5 1707 5 1729 5 1826 5 2226 6 12 6 13 6 14 6 15 11 17 11 295 11 485 12 487 14 2 14 56 14 435 14 527 15 149 16 1368 17 382 19 9 19 10 19 11 19 12 19 16 20 919 20 963 21 83 21 87 23 1
45	15	S..S.S 1 674 2 191 3 78 3 83 3 85 3 86 3 94 3 136 4 358 4 1769 4 1834 4 2111 5 1081 5 1951 5 1953 5 1954 5 1956 5 2183 5 2331 10 321 12 315 12 562 12 563 12 593 12 620 14 494 14 497 14 502 15 41 15 130 15 290 15 312 16 235 19 109 19 695 19 767 20 1911 21 233 23 151 23 178 23 180 24 117 24 153 24 209 24 394
39	15	P...P..P 0 10 1 748 2 453 3 39 3 230 4 146 4 777 4 778 4 805 4 807 4 1740 5 607 5 609 5 1024 5 1977 5 2148 6 19 6 20 6 788 10 303 10 370 10 397 10 502 11 709 12 709 12 717 14 76 18 59 18 84 19 103 20 504 20 695 20 699 20 765 20 874 20 1109 20 1892 21 21 21 44
37	15	A.AA 0 742 2 106 3 42 4 237 4 685 4 879 4 1033 4 1644 5 592 5 595 5 597 5 598 5 599 5 1580 5 1706 5 1819 6 10 6 12 6 13 6 14 11 145 12 83 12 418 14 54 15 505 16 754 16 1283 16 1366 18 75 19 7 19 9 19 10 19 11 19 14 20 483 20 2043 21 85
37	15	S..S...P 1 674 2 462 3 88 3 133 3 136 3 141 4 53 4 66 4 1072 4 1774 4 1901 4 1975 4 2455 5 69 5 902 5 1095 5 1410 5 1976 5 2376 10 321 10 323 10 360 11 401 11 411 12 620 14 27 14 494 15 110 15 290 16 244 16 447 16 992 18 5 19 109 19 695 21 56 24 211
37	15	A...AA 0 258 0 401 1 686 2 102 2 103 2 197 3 37 4 689 4 1720 4 2374 5 593 5 594 5 595 5 597 5 1576 5 1817 5 1822 5 2406 6 9 6 10 6 12 11 291 12 86 12 396 14 61 14 523 14 712 16 711 18 73 18 78 19 7 19 9 19 12 19 13 20 1953 21 83 21 84
30	15	SS.....P 0 503 1 441 2 153 2 462 3 88 4 744 4 1768 4 2409 5 156 5 916 5 1732 5 1961 5 2068 10 323 11 401 11 681 11 695 12 432 12 568 12 597 15 110 15 496 16 447 16 931 19 695 20 893 20 943 21 232 24 148 24 211
29	15	S.S....E 0 35 1 769 4 361 4 1295 4 2016 4 2046 4 2428 5 171 5 786 5 1185 5 1757 5 1854 5 1959 5 2351 6 390 9 420 11 402 11 528 11 586 14 340 15 84 16 798 17 468 17 470 19 767 20 2415 21 236 24 187 24 259
29	15	P.PL 0 93 3 112 4 113 4 119 4 1082 4 1104 4 1442 4 1980 4 2159 4 2501 5 607 5 921 5 1032 5 2423 6 868 10 500 11 669 12 709 12 717 14 442 15 57 16 814 16 938 19 552 19 926 20 829 20 1651 21 19 24 29
28	15	E..S..S 0 875 2 422 4 145 4 1831 4 1969 4 2053 5 985 5 1107 5 1948 5 1973 5 2347 8 97 8 187 10 25 11 557 14 234 14 490 16 444 16 989 17 14 17 465 18 2 19 953 21 206 23 187 23 198 24 249 24 391
27	15	SS...P 0 503 0 666 1 270 1 572 1 676 3 90 4 1109 4 1295 4 1773 4 1903 5 1 5 2 5 916 5 1979 7 81 10 323 11 695 14 29 14 496 15 112 17 471 18 312 19 662 20 893 20 943 20 1753 21 232
27	15	SS....A 0 560 0 772 1 572 2 195 2 424 3 78 3 90 4 916 4 1516 4 1903 5 878 5 1038 9 408 9 433 11 40 12 290 14 29 14 430 15 317 16 410 16 790 19 367 19 699 20 17 20 1064 20 2258 24 427
27	15	S....T.S 1 112 3 82 4 914 5 905 5 1962 5 2428 6 772 8 103 11 689 12 173 12 180 12 300 14 487 14 499 15 135 15 272 15 279 15 343 16 729 16 1016 19 571 19 578 20 567 20 1064 20 1255 23 88 24 212
24	15	ST..S 1 148 3 86 4 1463 4 1899 5 13 5 761 6 643 8 33 9 112 12 593 15 41 15 126 16 209 16 436 16 772 16 1016 17 325 19 578 19 585 20 888 20 1073 20 1567 23 147 24 397
24	15	S.S...G 2 165 2 461 3 126 3 190 4 1837 5 1292 5 1694 5 2334 9 420 10 189 11 39 11 609 12 21 14 27 15 44 15 45 15 84 15 123 15 288 16 564 19 698 20 565 23 183 24 210
22	15	LE.L 3 577 4 109 4 244 4 2073 5 1268 7 130 8 220 9 160 11 190 12 230 14 157 14 541 14 590 16 253 16 256 16 1032 17 443 19 330 20 1097 21 207 23 75 23 132
18	15	L..L..A 0 780 1 128 3 364 3 445 3 469 4 1757 5 1820 9 369 11 193 12 663 14 541 14 590 15 411 16 579 19 385 20 357 22 39 23 94
18	15	A.L.L 0 708 1 487 3 441 5 124 6 657 7 57 8 327 9 158 10 425 12 85 14 204 15 562 19 47 19 465 20 485 20 1665 23 69 23 216
57	14	P...P.P 0 4 0 34 0 446 3 10 3 134 3 193 4 115 4 146 4 778 4 805 4 808 4 995 4 1078 4 1600 4 2103 5 127 5 607 5 608 5 1028 5 1529 5 1640 5 1887 5 1977 6 19 6 20 6 22 6 776 7 5 10 67 10 328 10 330 10 377 10 397 10 496 12 707 12 713 12 718 14 76 14 82 16 544 16 1156 18 70 19 101 19 489 19 528 20 765 20 1647 20 1904 20 1946 20 2026 20 2112 20 2124 20 2347 20 2358 20 2364 21 15 21 67
57	14	S..S..S 1 673 2 151 2 400 3 79 3 82 3 83 3 85 3 88 3 91 3 133 4 50 4 1833 4 1834 4 1972 4 2056 4 2428 5 700 5 1110 5 1150 5 1153 5 1951 5 1953 5 1956 5 2351 12 559 12 562 12 563 12 617 14 403 14 493 14 494 14 496 14 499 14 502 15 41 15 130 15 287 15 305 15 312 16 224 16 958 16 1020 16 1023 19 109 19 582 19 686 19 689 19 692 19 766 20 1880 21 56 21 247 23 144 23 190 24 114 24 153 24 394
48	14	PP.P 0 524 1 590 2 173 3 182 3 582 4 149 4 206 4 778 4 781 4 808 4 811 4 995 4 998 4 1383 4 1384 4 1385 4 1744 4 2010 4 2478 5 215 5 606 5 608 5 611 5 613 5 1031 5 1688 5 2396 6 19 6 22 6 23 6 24 6 25 6 867 10 409 10 495 11 668 11 713 12 710 12 716 12 718 12 721 14 80 19 102 19 531 20 8 20 878 20 1944 24 312
48	14	SS....S 1 271 1 673 2 194 3 82 3 85 3 88 4 1016 4 1109 4 1768 4 1833 4 1846 4 1972 4 2409 5 44 5 1953 5 1956 5 2217 11 540 11 586 11 681 11 695 12 318 12 561 12 562 12 596 14 324 14 493 14 496 14 499 15 39 15 40 15 287 15 305 15 311 19 152 19 588 19 611 19 766 20 410 20 800 20 1065 21 232 23 150 23 179 24 114 24 147 24 399 24 400
48	14	P.P....P 0 38 2 453 4 150 4 777 4 805 4 807 4 812 4 939 4 993 4 999 4 2159 4 2185 5 606 5 607 5 609 5 614 5 2023 5 2397 6 20 6 25 6 819 10 367 11 21 11 26 12 709 12 711 12 717 14 62 14 69 14 81 18 74 18 79 18 84 19 103 19 493 19 665 20 685 20 948 20 1882 20 1910 20 1944 20 1945 20 2030 20 2351 20 2370 21 44 21 46 24 473
45	14	S..S...S 0 646 3 78 3 79 3 82 3 83 4 914 4 1572 4 1833 5 1156 5 1449 5 1453 5 1951 5 1954 5 2101 5 2245 5 2350 11 667 12 304 12 380 12 559 12 562 14 339 14 493 14 499 15 77 15 123 15 305 15 308 15 343 16 1013 19 582 19 659 19 689 19 692 20 120 20 298 20 2417 21 52 21 229 23 144 23 147 23 178 24 252 24 387 24 394
41	14	S.S....S 1 270 3 79 3 81 3 83 3 126 4 914 4 1572 4 2258 4 2277 5 763 5 989 5 1951 5 1954 5 2245 5 2327 5 2329 6 179 6 500 12 300 12 559 12 561 14 386 14 500 15 39 15 123 15 286 15 288 15 293 15 343 16 1013 17 37 19 582 20 113 20 546 20 1064 20 2337 23 178 23 183 24 115 24 212 24 399
40	14	S...SS 0 577 1 568 2 191 3 78 3 81 3 85 3 86 4 1713 4 1768 4 1769 4 1899 4 2111 4 2405 5 874 5 912 5 1953 5 1954 5 1957 5 2243 8 237 12 315 12 561 12 562 12 563 12 593 12 694 14 502 15 35 15 40 15 41 15 311 15 312 18 89 18 361 19 584 19 684 19 695 20 123 20 888 24 401
33	14	P..S...S 0 510 3 76 3 197 4 217 4 1766 4 2427 5 909 5 1691 5 1893 5 2132 5 2136 6 640 8 234 8 319 11 495 12 544 12 613 15 724 16 206 16 907 18 86 18 91 18 358 19 681 19 685 20 19 20 799 20 972 20 1610 20 1763 20 2057 20 2414 24 146
32	14	PS.....S 0 28 0 461 0 510 1 672 1 694 2 184 3 197 4 2253 4 2408 4 2427 5 95 5 1048 11 539 11 688 14 345 14 501 16 1076 17 4 18 7 18 88 19 151 19 577 19 587 19 652 19 685 20 799 20 887 20 906 20 936 20 2053 20 2414 24 146
29	14	PS.S 0 34 0 36 0 510 1 613 2 460 3 50 3 138 3 197 4 812 4 1217 4 2113 4 2427 5 760 5 1756 5 1802 6 176 10 320 11 38 11 427 15 83 17 469 19 504 19 685 20 799 20 2414 24 88 24 146 24 155 24 396
27	14	A..PA 0 98 1 313 2 189 3 92 4 1960 4 1994 4 2156 4 2374 4 2413 5 1576 5 1978 6 17 10 364 10 376 10 378 10 380 10 390 14 57 14 61 14 527 15 508 16 715 18 73 18 78 18 83 20 784 21 43
27	14	SS.....G 0 581 1 250 2 260 2 472 3 125 4 1772 4 1773 4 1836 5 2032 6 81 6 793 8 102 11 608 12 290 12 567 14 26 14 506 15 44 15 45 15 125 15 287 15 345 20 79 20 583 20 801 20 2420 24 209
27	14	S...SL 0 649 0 823 1 11 1 136 2 153 4 220 4 938 5 761 6 643 11 494 11 670 12 307 12 383 14 26 14 361 14 493 16 240 16 436 19 757 20 127 20 301 20 2420 21 55 24 185 24 191 24 255 24 424
26	14	AA.....P 0 405 2 107 2 129 4 988 4 1035 4 1644 5 599 5 600 5 601 6 12 6 13 6 15 6 16 6 601 8 66 11 147 12 90 14 57 14 435 14 527 15 519 16 619 18 77 20 145 20 920 21 8
26	14	S...S.A 0 560 2 191 2 196 2 424 3 78 3 86 3 90 4 1516 4 1572 5 696 5 761 5 874 5 1896 5 1976 5 2248 8 33 9 112 10 356 11 109 11 670 15 308 18 32 19 19 19 367 20 123 24 191
25	14	QQ....L 0 233 1 503 3 403 4 1871 4 2152 5 58 5 1620 6 382 7 119 11 91 12 38 15 157 16 1278 17 439 19 345 19 509 20 354 20 355 20 463 20 1852 20 2028 20 2080 20 2083 20 2157 20 2332
25	14	SS..T 0 386 2 472 3 89 4 611 5 1038 6 178 10 339 11 579 12 289 12 290 12 319 12 566 15 44 15 112 15 317 15 495 15 496 16 208 20 163 20 893 20 1065 20 1363 23 55 23 88 24 211
25	14	S.P...S 0 207 1 538 3 192 4 214 4 1016 4 1509 4 1848 4 1972 10 31 11 640 12 116 12 362 14 499 16 958 16 1077 17 11 18 89 19 588 19 611 20 888 20 1880 20 2008 20 2355 24 153 24 394
25	14	L.S...S 1 518 4 936 4 1573 4 1897 5 2325 6 641 6 831 10 452 10 530 12 298 12 424 12 560 15 309 15 725 15 774 16 926 17 323 18 92 19 450 19 764 20 16 21 50 21 207 21 230 24 253
25	14	AA....P 1 1 2 108 3 44 3 539 4 203 4 1645 5 212 5 600 5 601 6 13 6 14 6 16 11 17 14 56 14 65 14 436 14 528 16 71 17 262 17 382 18 68 18 82 19 16 20 136 21 42
25	14	S..SA 0 738 1 644 2 425 3 88 3 94 3 133 4 914 5 703 5 1095 5 1262 5 1393 9 116 10 321 10 360 11 401 12 304 12 380 12 665 14 237 14 505 16 1020 20 904 20 976 20 1883 21 79
24	14	P....SS 1 733 2 457 3 76 4 911 4 1011 4 1104 4 1511 4 1787 4 1828 4 2054 4 2109 5 1033 6 788 10 334 11 574 12 313 14 501 18 88 18 308 19 446 19 606 19 624 20 887 23 83
24	14	P..A..P 0 2 0 95 0 403 1 688 2 127 3 134 3 199 4 2014 5 1796 10 328 10 377 10 397 10 403 10 496 14 416 16 1156 18 70 19 546 19 749 20 759 20 950 20 1945 21 15 24 430
23	14	L...S.S 0 216 1 765 2 442 4 83 4 1568 4 1897 5 110 5 1181 5 2325 6 173 6 560 6 641 8 329 9 258 12 283 12 298 15 266 15 491 19 763 20 73 20 2411 23 175 24 235
23	14	S...T..S 1 347 3 83 4 1509 5 991 5 1038 5 1479 8 148 11 579 12 180 14 500 15 112 15 123 15 280 15 490 16 213 16 1013 19 456 19 582 20 1255 23 88 23 144 24 115 24 394
23	14	S.L.S 0 663 4 1812 5 912 5 1456 5 1958 5 2085 5 2188 6 458 6 806 8 33 10 528 11 670 12 320 14 493 14 496 16 924 18 32 18 366 19 448 19 757 20 1431 20 2417 24 149
22	14	S...P..S 0 504 1 112 2 465 3 144 4 907 4 1065 4 1102 4 1213 4 1966 5 905 6 772 6 887 8 168 11 404 11 423 11 667 14 339 15 293 16 450 19 677 20 140 20 937
22	14	G....SS 2 148 2 467 4 1841 4 1842 4 1967 5 911 5 2345 9 428 10 515 11 34 11 45 11 603 12 330 12 468 12 542 15 105 16 1010 18 360 19 694 20 86 21 227 23 173
21	14	S..S..T 1 625 3 136 4 749 4 1860 6 346 10 302 11 401 12 287 12 602 12 625 12 698 14 406 15 110 15 315 18 95 19 585 19 769 20 976 21 52 24 209 24 211
21	14	P...LS 1 470 2 133 2 334 2 460 3 547 4 19 5 1466 5 2423 10 509 11 159 12 30 14 371 15 714 16 735 16 771 18 88 19 446 19 606 20 703 20 956 20 1651
21	14	Q...S..S 0 659 1 670 2 421 3 75 4 1765 4 1832 5 1106 5 1488 5 1952 5 2112 12 376 14 22 15 371 16 988 19 952 20 124 20 1879 20 1907 20 2356 21 234 24 383
21	14	LS...S 0 662 3 123 4 937 4 1712 6 606 8 321 9 111 10 531 11 108 11 112 12 334 12 425 12 560 14 25 14 495 16 828 16 927 18 31 20 122 20 2419 24 190
21	14	A.S...S 0 396 1 134 2 189 3 80 3 84 3 122 4 1123 4 1514 5 11 5 154 5 759 12 591 14 359 15 33 16 1014 17 466 18 87 19 13 19 17 19 365 20 2418
21	14	T..P...P 0 21 0 831 1 588 3 9 3 227 4 802 4 1634 5 1025 6 773 7 2 9 321 10 64 12 704 14 466 15 161 19 100 20 871 20 899 20 1644 20 1885 20 1901
21	14	S..LS 0 823 2 461 4 1773 4 2359 5 1957 6 643 9 262 10 528 11 109 15 697 16 220 16 736 16 772 16 825 16 924 18 89 19 452 20 1613 20 2420 24 171 24 187
21	14	S.S....L 0 577 0 579 1 189 1 614 2 151 3 489 4 87 4 2236 5 2022 6 498 6 564 8 100 8 110 14 505 16 238 16 1265 18 375 19 368 19 770 20 2062 24 189
18	14	S.S...E 1 769 2 287 3 97 3 161 4 87 4 1973 5 996 6 177 8 100 11 528 15 286 17 468 19 767 20 234 23 56 23 154 23 181 24 385
18	14	L....S.S 0 574 1 220 3 217 4 1968 5 984 8 26 11 397 12 425 12 560 14 495 15 265 18 307 19 762 20 72 20 560 20 2070 24 84 24 151
17	14	S.....LP 0 704 0 827 1 674 2 446 3 552 4 2477 5 1095 6 587 10 155 12 714 14 514 16 1329 18 19 19 64 19 75 19 617 20 727
17	14	S....S.T 1 568 3 86 4 1201 5 874 5 1067 6 502 11 701 12 563 14 497 15 35 15 41 15 295 16 19 18 115 19 584 20 163 23 196
17	14	A..S...S 0 395 1 565 2 193 4 2402 5 2296 6 495 10 529 11 148 12 308 15 37 15 65 18 363 19 12 19 16 20 161 20 1070 24 282
17	14	R..E.L 3 521 4 242 5 1001 5 1847 5 1913 6 271 6 555 8 503 9 364 11 268 12 349 14 440 16 1030 17 441 19 905 20 623 23 130
16	14	S....LA 0 759 1 616 2 23 4 2415 5 761 10 360 11 667 11 670 12 548 14 353 15 55 15 58 16 1148 18 182 20 2381 24 191
52	13	P.P...P 0 2 0 8 0 34 3 10 3 112 4 113 4 779 4 805 4 812 4 993 4 1980 4 2008 4 2107 4 2478 5 606 5 607 5 921 5 1031 5 1533 5 1796 6 20 6 22 6 26 10 328 10 330 10 377 10 395 10 496 10 500 11 277 12 707 12 711 12 716 14 80 14 86 18 57 18 315 19 101 19 487 19 926 20 685 20 900 20 1882 20 1902 20 1944 20 1945 20 2024 20 2149 20 2345 20 2351 20 2362 21 19
50	13	P..P...P 0 17 1 681 2 246 3 43 3 140 3 349 4 146 4 150 4 209 4 778 4 805 4 811 4 993 4 1011 4 1658 4 1737 4 2054 5 90 5 218 5 606 5 609 5 2145 5 2148 6 19 6 20 6 25 6 785 6 792 10 307 10 367 10 374 10 495 12 710 18 63 18 81 19 431 19 525 20 501 20 692 20 699 20 703 20 851 20 929 20 1889 20 1905 20 1944 20 2010 20 2050 20 2233 21 41
49	13	P....P.P 0 88 2 177 2 239 4 777 4 807 4 812 4 993 4 1099 4 1651 4 1740 4 2003 5 90 5 606 5 607 5 609 5 1659 5 2018 6 19 6 20 6 775 10 307 10 374 10 495 11 21 11 709 12 711 12 717 14 64 14 76 14 81 18 74 18 79 18 81 19 660 19 1005 20 824 20 851 20 874 20 1488 20 1646 20 1877 20 1905 20 1937 20 1945 20 2030 20 2357 20 2377 21 41 21 46
41	13	A.A.A 0 857 2 63 2 429 4 685 4 882 4 1493 4 1699 5 138 5 593 5 595 5 597 5 598 5 1707 5 1817 5 1826 6 10 6 12 6 13 10 362 10 364 10 376 10 378 10 380 10 388 10 390 14 54 14 527 14 529 15 552 16 1366 18 73 18 83 19 7 19 9 19 10 19 12 19 14 20 784 20 919 21 83 21 85
40	13	S....SS 0 564 1 76 1 568 1 668 3 83 3 85 4 1768 4 1834 5 1502 5 1951 5 1953 5 1956 12 561 12 562 12 563 14 494 14 500 14 502 15 35 15 39 15 40 15 41 15 130 15 300 15 306 15 311 15 312 15 490 18 89 19 109 19 362 19 761 20 888 20 2355 20 2415 23 49 23 196 24 153 24 394 24 400
39	13	P...PP 0 20 3 143 4 212 4 777 4 807 4 814 4 995 4 996 4 1053 4 1383 4 1661 4 1740 5 221 5 607 5 608 5 609 5 1028 6 19 6 20 6 22 6 23 7 9 10 158 11 709 12 713 12 717 14 76 16 1152 18 7 20 577 20 687 20 874 20 1884 20 1942 20 1946 20 1947 20 2053 20 2236 20 2353
38	13	E....EE 3 519 4 527 4 713 4 1499 5 529 5 530 5 714 5 968 5 1844 6 47 8 206 8 318 9 385 9 418 9 461 11 440 11 441 11 444 11 445 11 446 11 447 11 448 11 449 11 450 11 456 11 477 11 478 11 552 11 553 13 78 14 484 16 29 16 651 17 142 20 1057 20 1554 20 1560 24 417
35	13	P....P.S 0 40 0 519 1 194 2 114 2 455 3 71 4 207 4 792 4 1001 4 1157 4 1628 4 1761 4 2049 4 2192 5 216 5 611 5 1032 5 2025 6 780 6 821 11 33 16 206 16 365 18 7 18 86 19 102 19 105 20 472 20 577 20 794 20 936 20 2053 20 2307 20 2353 21 48
34	13	A..A...A 0 255 1 683 2 11 2 60 2 190 2 430 3 41 4 879 4 1026 4 1957 4 1991 5 592 5 594 5 595 5 1819 5 2403 6 9 6 10 6 14 12 83 12 393 14 51 14 54 14 58 15 410 15 505 18 75 19 7 19 9 19 10 19 11 20 109 20 399 20 2218
33	13	P...PS 0 24 0 34 3 46 3 134 3 193 4 115 4 146 4 808 4 1384 4 1970 4 2057 4 2109 5 760 5 1033 5 1798 6 788 10 242 11 574 12 709 14 88 14 167 14 530 16 77 18 3 18 84 19 22 19 500 19 681 20 902 20 932 20 1892 20 1917 20 2358
33	13	E..E...E 0 273 4 306 4 518 4 529 4 864 4 880 5 511 5 515 5 522 5 711 5 850 7 19 9 454 11 437 11 441 11 444 11 445 11 446 11 447 11 448 11 449 11 464 11 471 11 474 14 98 16 393 18 335 19 977 20 1046 20 1558 23 19 24 166 24 263
32	13	AA...A 2 102 4 688 4 846 4 881 5 592 5 593 5 594 5 597 5 1706 5 1816 5 1821 6 9 6 12 6 16 11 30 12 85 14 56 14 436 14 528 15 507 16 839 18 68 18 77 18 82 19 9 19 11 19 12 19 13 20 1953 21 42 21 83 21 84
31	13	SS...T 1 346 3 82 3 88 4 2059 4 2454 5 1507 5 2375 5 2393 6 177 8 103 12 289 12 318 12 565 14 352 14 499 15 111 15 135 15 279 15 316 15 495 19 114 19 367 19 571 19 588 19 766 20 892 20 1064 23 54 23 88 24 114 24 210
31	13	P.S....S 0 527 0 539 1 199 1 275 1 672 3 76 3 134 4 1766 4 2109 4 2408 5 872 5 1893 5 2076 6 826 11 495 11 539 12 313 12 692 16 206 16 365 18 12 18 91 19 107 19 151 19 587 20 106 20 121 20 799 20 959 20 2353 24 146
30	13	P.S..S 0 524 1 672 2 460 3 76 3 134 3 547 4 146 4 1970 4 2054 4 2057 4 2109 4 2426 4 2453 5 155 5 1111 5 1148 5 2114 5 2349 5 2374 6 176 12 313 14 167 16 1018 18 3 19 107 19 110 19 446 20 902 20 974 20 2358
30	13	PS..S 0 525 1 672 3 140 4 65 4 1071 4 1974 4 2427 5 68 5 172 5 732 5 1080 5 1409 5 2313 5 2349 10 320 11 529 11 666 14 92 14 501 16 960 19 447 19 685 19 806 19 884 20 1882 20 1910 21 51 21 237 24 155 24 396
30	13	SP...S 0 402 0 529 2 191 3 94 3 139 3 151 4 1017 4 1713 4 1973 4 2260 5 171 5 991 5 2183 5 2201 6 810 8 123 11 528 11 701 14 500 15 72 19 109 19 589 19 612 19 684 20 744 20 1911 20 2350 20 2371 20 2376 21 236
29	13	A...A.A 0 430 1 686 2 102 2 103 3 92 4 1029 5 593 5 594 5 595 5 1576 5 1822 6 9 6 10 10 362 10 376 10 378 10 384 10 388 11 31 11 291 14 415 14 523 14 527 18 69 19 3 19 7 19 10 19 12 21 83
29	13	S..P...P 0 7 1 11 3 190 4 815 4 1050 4 1075 4 1597 4 2007 4 2477 5 941 5 1532 5 1884 5 2069 6 587 8 533 10 155 11 706 12 714 18 314 19 19 19 64 19 216 20 574 20 1914 20 1939 20 2344 20 2350 20 2355 20 2361
28	13	E..E..E 0 491 4 715 4 864 5 511 5 522 5 558 5 720 6 47 8 367 9 454 10 265 11 441 11 444 11 445 11 446 11 447 11 448 11 449 11 450 11 461 11 471 11 478 12 441 14 692 17 474 18 342 20 1043 20 1057
28	13	S..PS 0 35 1 11 1 152 2 181 4 938 4 2405 5 761 5 1045 5 1452 5 1755 5 1884 5 2188 6 392 11 151 12 307 12 335 14 342 15 80 18 32 18 94 19 19 19 23 19 444 19 584 19 662 20 127 20 1073 20 2060
28	13	P...PA 0 10 0 834 1 14 1 591 2 249 3 39 3 182 3 356 4 805 4 2010 4 2480 5 769 5 1977 10 5 10 377 10 379 10 496 11 345 14 60 18 70 19 101 20 224 20 504 20 527 20 613 20 854 21 3 21 21
28	13	A..AA 2 103 3 41 4 685 5 594 5 595 5 597 5 598 6 9 6 10 6 12 6 13 12 259 14 54 14 468 15 61 15 413 16 1232 16 1366 17 483 19 7 19 9 19 10 19 13 19 14 20 859 20 1954 21 84 21 85
28	13	A.P...P 1 634 3 37 3 44 3 228 4 816 4 994 5 767 5 1275 5 1885 6 17 6 21 6 588 10 368 10 408 11 572 14 58 14 519 14 528 15 441 16 1150 16 1154 18 68 18 82 20 689 20 697 20 953 20 1906 21 42
27	13	S...P.P 0 504 1 466 2 465 4 813 4 1065 4 2007 4 2155 5 808 5 917 5 2393 6 815 10 324 10 326 10 363 11 696 14 339 16 1138 19 97 19 507 20 138 20 468 20 850 20 894 20 944 20 1998 20 2306 21 233
27	13	S..S..G 1 22 1 676 2 403 4 1322 4 1506 4 1774 4 1836 4 1837 4 2045 4 2196 5 988 5 1156 5 1245 5 2127 8 190 10 28 11 411 11 608 12 665 14 26 14 27 15 44 15 123 17 17 20 754 20 2421 23 193
27	13	P..P..S 0 505 1 681 2 457 3 194 4 16 4 809 4 1011 4 1066 4 1096 4 1383 4 1982 4 2010 4 2054 4 2481 5 90 5 1688 5 2072 11 668 12 541 14 380 18 88 20 854 20 887 20 1607 20 1905 21 73 23 83
26	13	S.G...S 0 29 0 462 1 568 2 147 4 1833 4 1840 4 2039 4 2199 5 1749 5 1805 5 2217 6 301 8 168 11 689 15 41 15 80 15 130 15 287 15 490 16 344 19 689 19 692 20 1012 20 1754 20 1933 23 144
25	13	S.....AA 0 738 2 195 2 424 3 38 4 358 4 1718 4 1903 5 587 11 24 14 29 14 50 14 430 14 522 15 58 15 219 16 65 16 833 17 376 19 40 19 589 20 479 20 913 20 2091 20 2258 21 82
25	13	SS.....A 0 559 1 676 2 194 2 195 2 424 3 85 3 89 4 1515 4 1717 4 1903 4 2115 5 1895 5 2247 11 39 12 289 12 547 14 29 14 352 14 430 15 316 17 375 19 588 19 698 20 478 20 2258
25	13	PT...P 0 20 0 40 1 485 2 455 3 194 4 990 4 1099 4 1745 4 1761 4 1929 5 1028 5 1564 5 1592 5 1659 6 821 7 9 10 307 10 350 16 1142 18 79 20 577 20 1884 20 1937 21 48 21 71
25	13	S.S.L 0 220 2 165 2 224 4 87 4 1250 4 1772 4 2114 5 171 5 1956 5 2083 5 2186 6 564 8 31 10 189 11 528 12 318 12 528 14 27 14 494 16 1265 20 234 20 546 20 2062 20 2415 24 147
25	13	S..S.E 4 1322 4 2045 5 173 5 733 5 1150 5 1245 5 2116 5 2139 6 178 6 346 11 411 11 514 11 530 14 93 14 406 15 287 16 24 17 468 18 5 19 769 20 976 20 2417 21 238 23 147 23 193
25	13	S....PS 0 29 3 133 3 192 4 1109 4 2056 4 2422 5 1153 5 1404 5 2186 6 390 6 787 11 695 14 340 14 346 14 496 15 734 16 1071 17 464 19 572 19 582 19 801 20 1071 20 1916 20 2008 21 232
24	13	AA...P 3 41 4 969 4 988 4 1646 4 1909 5 601 5 933 5 1826 6 14 6 15 11 18 12 471 14 57 14 65 14 722 15 273 16 756 17 383 19 17 20 485 20 826 20 882 20 2045 21 87
24	13	S.....SE 2 283 3 256 4 361 4 1972 4 2428 5 369 5 1039 5 1854 5 2351 6 390 11 586 12 116 14 340 14 382 16 344 16 1077 19 34 19 766 20 64 20 1012 20 2415 21 241 24 159 24 255
24	13	AAS 0 405 2 189 4 688 5 594 5 1203 5 1708 5 1730 5 1827 8 66 11 30 12 471 14 203 15 507 16 715 16 839 17 486 19 13 19 17 20 62 20 136 20 145 20 742 20 964 20 1569
24	13	S..SG 1 22 4 707 4 1834 4 1837 5 157 5 2314 8 190 9 144 10 302 11 49 11 411 11 514 12 617 12 698 15 110 15 290 15 343 15 731 16 961 16 1023 19 109 20 447 24 114 24 228
24	13	S....S.P 0 402 1 674 3 136 4 744 4 1768 4 1973 4 2164 4 2260 6 507 10 262 10 321 11 706 12 597 12 620 14 494 15 290 19 109 19 617 19 695 20 123 20 2350 20 2355 24 148 24 214
24	13	EAA 0 404 1 169 3 40 4 202 4 238 4 692 4 756 4 880 4 2098 5 211 5 591 5 1202 5 1844 11 16 11 484 12 261 14 1 14 715 16 618 16 1367 18 67 19 45 20 1956 23 13
24	13	P.....LA 0 867 2 426 3 14 3 226 4 597 4 844 4 1154 4 2484 5 760 5 1699 10 383 10 393 10 446 11 666 11 669 14 196 14 461 15 57 15 545 15 755 16 1147 17 476 19 554 21 163
24	13	G.....SS 1 340 1 667 2 188 3 72 4 1711 4 1841 5 150 5 1889 5 1950 8 96 11 34 11 45 11 491 11 510 12 467 12 610 15 105 15 129 18 359 19 108 19 790 20 1747 23 173 23 195
24	13	SL.S 3 491 4 66 4 1506 4 1572 5 69 5 102 5 1959 8 284 11 411 11 530 12 559 12 665 14 494 14 497 15 308 16 244 16 496 20 1790 20 1880 21 59 21 209 21 229 23 193 24 252
24	13	S....S.G 0 457 2 191 3 151 4 1772 4 1834 5 1081 5 2243 6 810 6 828 8 287 11 541 15 125 15 345 16 964 19 362 19 684 19 779 20 325 20 548 20 722 20 749 20 801 20 888 24 209
24	13	G.S.S 1 570 2 149 3 196 3 220 4 359 4 1020 4 1293 4 1835 4 1844 4 2044 4 2234 5 994 5 1053 5 1801 11 48 12 621 15 43 15 82 17 302 18 373 19 694 20 75 20 232 24 118
24	13	S..S..P 2 118 2 154 3 141 4 1072 4 1594 4 1769 4 2111 5 102 5 157 5 1449 5 2139 5 2331 11 530 12 304 14 339 15 77 18 5 19 659 19 696 20 77 20 1883 20 1911 21 233 24 424
24	13	T.S.S 3 87 4 1513 4 1789 4 2275 4 2511 5 2241 5 2433 6 496 7 204 8 108 10 338 11 173 11 400 12 557 12 594 14 338 14 492 14 504 15 42 15 284 15 341 19 580 20 1069 20 2413
23	13	P...S..S 1 18 1 640 1 672 1 733 2 114 3 545 4 2107 4 2192 4 2427 9 80 12 544 12 613 14 233 14 501 15 73 17 13 18 91 19 105 19 685 20 294 20 900 20 972 21 48
23	13	S...T.S 3 83 4 1509 4 2507 5 700 5 1486 8 104 12 116 14 500 15 136 15 280 15 327 15 490 15 734 17 270 18 120 19 572 19 582 20 907 20 1065 23 89 23 144 24 153 24 394
23	13	P...LP 1 485 2 35 2 438 4 249 4 1079 4 2479 5 258 5 606 5 2025 8 142 10 369 11 23 12 113 12 716 12 719 14 71 14 81 15 545 18 294 20 824 20 1877 20 2030 21 46
23	13	A.SS 0 501 2 193 3 80 3 122 4 905 4 1320 4 1514 5 154 5 1730 11 37 11 538 11 679 12 471 14 359 15 37 15 314 16 788 16 929 18 363 19 365 20 161 20 233 20 2418
23	13	S....S.A 0 541 0 559 1 76 2 195 3 85 3 89 3 251 4 358 4 1515 4 1713 4 2410 5 45 5 1895 5 2247 11 696 14 502 15 300 15 359 16 367 19 589 20 1911 20 2339 21 233
23	13	S..ST 3 83 3 374 4 1594 4 2455 5 700 5 1508 5 2376 6 178 10 339 12 566 14 93 15 44 15 123 16 1013 19 368 19 582 19 767 20 1683 23 55 23 144 24 153 24 211 24 394
22	13	GS.....S 1 667 2 146 2 150 3 132 4 1015 4 1845 5 1748 5 1950 5 2185 6 616 6 880 10 30 11 639 15 129 15 733 17 10 19 108 19 604 19 691 20 1991 23 189 23 195
22	13	PS.....A 1 14 2 249 4 751 4 1388 5 760 5 1037 5 1597 5 2404 10 355 11 23 11 666 11 669 12 575 14 521 15 57 16 391 16 747 16 1147 20 130 20 2136 21 221 24 218
22	13	S...SE 4 363 4 2430 5 1856 5 1896 5 2139 5 2353 6 392 6 458 6 837 10 454 11 588 12 311 14 342 15 727 16 772 16 829 17 468 19 797 20 1381 20 1567 20 2417 23 147
22	13	L...PS 0 521 3 206 3 372 4 255 4 937 4 1870 4 2175 5 64 5 264 5 1405 5 1767 9 342 11 665 12 18 12 334 14 235 16 724 18 31 19 856 20 1250 24 84 24 151
22	13	E...S.S 0 573 4 1291 4 1570 4 1969 4 2110 4 2232 5 757 5 985 5 1850 5 2347 8 106 9 416 10 220 11 171 11 582 14 234 14 490 16 444 17 300 20 1060 23 198 24 143
21	13	S..L..S 0 77 0 207 0 213 0 571 1 538 3 198 3 236 4 605 5 44 5 1805 6 301 8 104 11 640 11 689 12 596 15 306 17 270 18 89 19 371 19 761 19 801
21	13	LP....S 1 489 2 442 4 91 4 2108 4 2158 5 1089 5 1797 5 2237 10 508 11 573 12 312 14 122 14 166 15 266 18 307 19 623 20 132 20 430 20 2034 20 2253 21 50
21	13	S.V.S 1 11 2 153 4 2056 4 2430 5 1449 5 1896 5 2139 5 2299 5 2350 5 2353 6 607 11 109 12 307 15 308 16 928 18 94 19 662 19 688 20 301 20 975 23 147
20	13	L....SS 1 436 2 270 4 1712 4 2040 6 173 10 530 12 560 15 491 16 377 16 785 16 926 18 307 19 764 19 791 20 122 20 1748 20 2253 21 50 21 207 23 175
20	13	S.S....G 2 224 3 51 3 161 4 1250 4 1772 4 1834 4 1837 5 1055 5 2243 8 102 9 264 11 175 12 528 12 567 14 506 15 44 15 45 19 684 20 77 24 209
20	13	LSS 0 385 0 665 3 123 4 1573 5 1960 5 2392 7 80 8 389 12 334 12 560 14 25 14 495 14 498 15 522 16 1184 18 92 19 450 19 610 20 16 20 2419
20	13	S...EE 1 771 4 612 4 710 4 863 5 625 5 969 5 1912 6 317 6 359 9 420 11 442 11 530 12 473 16 457 17 470 19 769 20 1018 20 1029 21 201 24 349
20	13	L.S....S 4 1199 4 1897 4 2162 5 1065 6 505 6 808 8 285 11 412 12 560 14 495 14 498 15 309 18 113 18 368 19 610 19 759 19 777 20 188 23 194 24 151
20	13	SS.L 0 581 2 260 2 461 4 1773 4 2115 5 44 5 916 5 1732 5 1957 6 793 7 81 12 319 12 596 14 352 16 1266 17 375 18 365 20 235 20 2420 24 148
20	13	G..S.S 1 766 2 148 3 158 4 1247 4 1512 4 1571 4 1843 5 1800 9 261 11 399 11 425 12 297 12 696 15 492 16 1010 20 86 20 1068 20 1382 23 199 24 86
20	13	E...S..E 0 573 4 93 4 1419 4 2075 5 692 5 829 5 1345 7 19 8 350 9 416 9 418 11 456 11 649 14 475 16 400 16 611 17 1 19 149 20 641 23 152
20	13	EK.K 4 521 4 523 5 549 7 104 9 359 9 447 9 462 10 286 12 507 14 347 16 29 16 1424 19 278 19 889 20 348 20 1267 20 1625 22 3 23 76 24 342
20	13	P.P...L 3 14 3 545 4 766 4 998 4 1386 4 2460 5 2023 6 868 10 367 10 393 11 21 11 666 11 669 12 717 14 69 15 57 18 86 19 82 20 829 21 44
20	13	S....P.S 0 534 1 270 3 90 5 1258 5 1479 5 1888 5 2097 5 2143 6 787 11 212 12 207 12 687 14 346 15 112 16 1013 17 464 19 582 20 273 20 546 20 1753
20	13	LE.....L 1 168 1 491 3 438 3 443 4 109 4 159 4 384 5 103 6 675 9 358 11 568 12 244 14 537 14 541 14 697 16 249 18 256 19 992 20 1548 20 2434
19	13	G.S...S 2 145 4 1461 4 1711 5 1256 5 1454 5 2133 6 835 11 417 12 614 15 124 15 344 17 196 18 359 19 21 19 694 20 20 20 125 21 227 24 283
19	13	AS..P 0 778 2 156 3 179 4 2006 4 2476 5 1044 5 1695 6 391 6 771 11 174 11 673 12 472 14 329 16 1014 19 18 20 839 20 2182 20 2326 23 30
19	13	T.SS 1 671 3 87 4 1513 4 1789 4 1790 5 1505 11 577 12 594 14 504 15 42 15 277 15 284 15 303 15 494 18 311 19 586 20 973 23 148 24 398
19	13	L..L...S 0 165 0 752 0 796 1 762 6 170 6 568 7 133 8 509 10 436 11 238 14 355 14 396 14 495 16 579 17 442 19 759 20 2070 20 2408 23 81
19	13	S.S....A 0 37 0 559 2 194 3 89 4 1 4 1022 4 1515 5 1803 10 324 11 39 12 289 15 316 16 383 16 564 16 1007 19 696 19 698 20 138 24 156
19	13	L...SS 0 382 0 574 0 662 1 342 4 1968 5 984 6 173 10 531 11 241 11 397 11 575 14 25 14 495 15 491 16 927 19 762 20 2073 23 84 23 175
19	13	SS....T 1 573 2 153 3 81 4 2115 5 1961 8 102 11 401 12 698 15 110 15 112 15 315 15 496 16 1015 19 769 20 235 20 893 20 943 24 209 24 211
19	13	STS 0 511 1 225 3 86 4 1899 4 1901 5 761 5 989 6 500 6 643 11 609 12 302 18 375 19 582 19 770 20 138 20 1073 23 202 24 156 24 397
19	13	S...PS 0 457 1 668 3 136 3 139 4 1110 4 1213 5 765 5 1883 11 414 11 423 11 696 12 378 12 623 14 497 17 39 18 93 19 617 21 233 24 214
19	13	L.E....S 0 165 1 220 3 217 4 38 4 1568 4 2108 5 71 5 132 5 1285 6 310 8 219 8 526 9 105 11 238 11 556 16 441 17 442 18 25 24 141
19	13	S.S..G 1 677 2 194 4 1323 4 1837 4 2046 5 989 5 2245 9 262 10 189 11 49 11 609 14 27 15 44 15 45 16 1005 19 686 20 113 20 1914 24 259
19	13	QG.P 2 54 4 1356 4 1452 5 1058 5 1166 5 1297 5 1383 5 1806 8 430 9 25 10 466 11 424 13 54 15 547 16 860 19 574 20 103 20 1755 24 441
19	13	V....SS 0 555 3 119 4 1317 4 2404 5 39 5 1974 8 98 11 581 12 314 13 25 14 232 15 310 19 657 19 690 20 158 20 405 20 938 20 1358 24 109
18	13	E.L..L 1 760 6 558 7 131 9 367 10 424 10 434 11 191 12 231 12 239 15 432 16 254 16 574 16 1200 19 894 19 998 21 205 23 76 24 51
18	13	VS...S 0 397 1 135 2 180 2 214 4 2055 4 2404 4 2429 5 695 5 1451 5 2352 6 832 12 314 15 310 16 824 19 366 20 1612 23 149 24 240
18	13	S..A.A 1 687 2 428 4 1137 5 596 5 2223 6 484 10 363 10 387 11 32 12 415 14 514 16 566 16 791 19 700 19 983 20 975 20 2040 21 82
18	13	L..P.L 0 678 0 853 2 89 4 112 4 161 4 1663 4 1931 5 924 6 228 10 503 11 351 14 230 15 399 16 74 17 425 19 90 21 119 21 124
18	13	L....P.S 0 358 1 780 2 16 4 144 4 2108 4 2173 5 71 5 1276 5 2344 11 556 11 573 14 375 17 430 19 777 20 1100 21 194 23 81 24 141
18	13	E..S...S 1 8 3 121 4 2053 5 153 5 871 5 1973 5 2347 8 97 11 362 11 416 12 317 14 490 17 465 19 441 20 1676 21 206 24 168 24 207
18	13	L..K.E 2 385 4 140 4 308 4 471 5 256 5 479 6 160 6 198 9 46 11 381 12 89 13 12 14 634 16 245 18 288 18 382 20 994 21 151
18	13	L..S..L 0 210 1 541 2 88 3 239 3 437 3 486 4 117 4 2370 6 211 6 304 14 202 15 361 16 797 16 921 17 446 19 374 20 52 21 123
18	13	R....S.L 0 324 4 84 4 1807 5 1278 6 354 8 28 11 364 11 525 14 488 16 1066 17 371 19 756 20 1426 20 1681 20 2059 20 2416 22 35 23 90
18	13	L.L...S 0 584 0 797 1 489 3 448 4 81 5 1735 7 134 8 117 8 329 11 554 11 573 12 181 14 210 16 730 16 785 17 443 20 430 20 2253
17	13	S.S...L 1 225 1 674 2 446 3 489 4 1323 5 1954 8 333 9 264 12 430 14 386 14 506 15 270 15 495 17 304 19 368 20 190 20 2060
17	13	L....SL 0 774 3 486 4 134 4 937 4 2370 5 64 8 63 11 241 11 360 12 111 14 25 14 580 16 724 17 419 19 327 20 2419 24 190
17	13	L..LL 0 752 3 492 3 551 5 674 7 130 10 436 11 190 12 663 16 579 17 442 18 21 19 385 19 759 20 69 20 357 20 2066 24 33
17	13	RL...R 0 114 1 280 2 337 3 471 4 935 4 1253 5 1022 6 655 8 274 11 322 11 359 14 374 14 633 16 681 16 920 19 379 20 1327
17	13	S...A.A 0 738 1 15 2 70 2 250 2 425 3 38 5 596 8 18 10 360 11 96 14 50 14 409 14 431 16 790 19 699 20 479 21 79
17	13	G....LP 0 533 0 705 1 484 3 343 4 248 4 1257 4 2097 5 257 5 2185 10 156 11 22 12 358 15 261 16 1330 19 615 20 679 23 28
17	13	SG..L 2 165 2 224 2 448 3 465 4 1618 5 954 5 1215 6 507 8 193 9 266 10 155 10 189 15 375 16 282 18 260 20 192 24 231
17	13	L.E.L 0 595 1 220 4 304 4 661 5 132 5 1848 6 664 8 219 9 365 10 422 14 704 16 896 16 1198 17 442 18 343 20 69 20 238
17	13	K...L..L 1 124 3 557 4 105 4 958 4 1397 5 2160 6 153 6 652 9 288 11 207 16 285 19 892 20 65 20 1684 21 203 23 77 24 30
17	13	L....G.S 0 858 4 1199 4 1277 4 1456 4 2162 7 133 10 436 11 412 14 355 15 483 16 579 17 191 18 368 19 610 20 73 20 188 23 194
17	13	SL....S 0 110 0 773 1 695 4 2039 5 1404 6 301 8 62 12 116 12 362 12 559 14 494 15 490 17 33 19 761 20 195 20 1880 24 189
17	13	S...P.L 0 667 2 91 2 226 3 144 4 2238 4 2477 5 1413 6 772 9 289 12 714 14 393 16 247 17 424 19 617 19 663 19 850 20 2405
17	13	SS...K 0 721 2 275 4 514 4 1016 4 2409 8 174 9 433 11 50 11 51 12 432 12 567 14 505 16 382 17 375 18 313 19 152 23 201
16	13	S.S.E 0 569 1 737 3 410 4 1323 4 2046 5 786 6 179 8 102 9 420 15 288 17 470 19 770 23 183 24 209 24 259 24 385
16	13	EL....Q 0 238 2 415 3 428 4 252 4 344 4 1531 5 261 6 169 9 161 12 33 14 540 14 639 16 1084 17 240 20 1693 24 173
16	13	RR..L 0 669 1 42 3 344 4 63 4 2440 5 66 5 670 6 332 7 121 11 393 16 1280 17 187 18 247 20 668 20 2193 23 67
16	13	LE...E 4 308 5 752 5 1419 6 164 8 220 11 466 12 230 14 537 16 249 17 211 19 992 20 994 20 1555 20 2434 21 151 22 75
15	13	Q.SS 1 248 4 2112 5 2066 6 175 7 79 10 533 12 288 13 28 15 313 15 493 15 521 16 1183 19 569 20 2256 24 112
15	13	G.S..S 2 149 2 152 4 1835 5 1408 9 114 10 26 11 399 12 696 14 360 19 694 20 75 20 118 21 227 23 199 24 226
14	13	L....Q.L 0 239 3 429 4 192 5 201 5 1634 9 358 11 301 12 44 14 541 15 404 16 1085 19 530 20 2163 24 260
14	13	S.E..S 0 402 4 600 5 803 6 181 8 95 11 414 12 315 15 290 16 476 17 463 18 14 20 979 23 185 23 196
13	13	S...R..S 0 200 1 423 4 485 5 2245 8 326 10 255 11 646 12 569 15 135 16 765 19 689 20 70 24 158
50	12	PP....P 0 518 0 524 2 176 3 193 4 206 4 778 4 808 4 811 4 995 4 1000 4 1078 4 1098 4 1335 4 1744 4 1913 4 2186 4 2478 5 215 5 606 5 607 5 608 5 1031 5 1417 5 1658 6 19 6 22 6 26 10 67 10 162 10 403 12 710 12 716 12 718 14 70 14 80 14 82 14 327 16 1156 19 101 19 540 20 845 20 873 20 878 20 935 20 1487 20 1904 20 1944 20 1945 20 1946 20 2057
47	12	P.PP 2 174 3 183 3 582 4 150 4 766 4 779 4 782 4 805 4 809 4 993 4 996 4 998 4 1025 4 1055 4 1096 4 1383 4 1384 4 1385 4 2008 4 2011 4 2478 5 606 5 609 5 611 5 1031 5 1981 6 20 6 22 6 23 6 24 6 25 7 11 10 310 10 367 10 401 11 666 12 707 12 716 12 719 14 80 19 649 20 769 20 843 20 854 20 1902 20 1942 20 1944
46	12	E...E.E 1 91 4 517 4 521 4 523 4 525 4 527 4 532 4 555 4 715 4 864 5 511 5 530 5 535 5 558 5 714 5 747 5 1712 5 1714 5 1716 5 1718 5 1720 7 98 9 391 11 440 11 441 11 444 11 445 11 446 11 447 11 448 11 449 11 450 11 477 11 478 11 553 13 78 14 101 14 480 14 720 16 657 16 805 19 1013 20 1057 20 1550 20 1554 24 408
43	12	PP..P 0 24 0 834 2 173 3 182 3 193 4 149 4 777 4 778 4 781 4 807 4 808 4 818 4 995 4 1078 4 1383 4 1384 4 1484 4 2010 4 2480 5 607 5 608 5 612 5 1033 5 2151 6 1 6 19 6 22 6 23 6 24 6 369 10 67 12 709 12 717 12 718 14 82 16 1156 19 101 20 691 20 702 20 955 20 1888 20 1904 20 1946
39	12	P....PP 0 519 2 35 2 438 3 177 4 779 4 812 4 990 4 993 4 995 4 1093 4 1099 4 1479 4 1908 4 1980 4 2008 5 606 5 607 5 608 5 1028 5 2025 6 19 6 20 6 22 10 307 10 404 11 154 12 711 12 713 12 716 14 64 14 76 18 294 20 851 20 873 20 950 20 1899 20 1945 20 1946 20 2149
39	12	P....PS 0 23 0 505 2 244 2 455 3 138 3 194 3 205 4 60 4 254 4 807 4 809 4 1066 4 1212 4 1383 5 90 5 263 5 764 5 899 5 1032 5 1592 5 2018 5 2399 8 142 10 241 10 350 11 33 16 723 16 1142 19 660 19 680 20 472 20 577 20 794 20 1877 20 1905 20 2058 20 2357 20 2409 21 46
37	12	E.E..E 0 293 4 98 4 368 4 380 4 527 4 531 4 700 4 713 5 376 5 388 5 534 5 559 5 709 5 718 5 775 6 47 7 17 7 168 11 444 11 445 11 446 11 447 11 448 11 449 11 450 11 451 11 462 11 477 11 479 14 484 14 690 16 29 17 475 20 1554 20 1556 21 246 24 412
37	12	P...S..P 1 7 2 177 2 246 3 140 3 186 4 85 4 785 4 811 4 1018 4 1046 4 1071 4 1098 4 2003 4 2261 5 614 5 937 5 992 5 1666 5 2018 5 2184 6 775 8 124 11 160 11 529 11 702 12 439 12 710 14 321 18 308 20 1882 20 1910 20 2010 20 2050 20 2179 20 2351 20 2357 20 2377
34	12	P....S.S 1 672 1 733 2 160 3 46 3 76 3 134 3 185 3 193 4 808 4 1894 4 2011 4 2109 4 2253 5 1375 5 1689 5 1691 5 1798 5 2238 6 640 11 509 12 313 14 233 14 501 18 88 19 107 19 500 19 577 19 681 20 133 20 185 20 541 20 759 20 887 20 2057
34	12	A..P.P 0 5 3 11 3 542 4 204 4 774 4 804 4 2156 4 2413 4 2476 5 213 5 867 5 1530 5 1978 6 17 6 21 10 325 10 331 10 364 10 376 10 378 10 390 10 392 11 18 14 57 14 66 14 77 18 83 19 98 19 549 20 221 20 610 20 826 20 2146 21 43
34	12	EE.E 0 419 4 617 4 702 4 718 4 824 4 837 4 867 5 514 5 558 5 561 5 630 6 49 8 211 9 424 11 386 11 444 11 445 11 446 11 447 11 448 11 449 11 450 11 451 11 452 11 453 11 461 11 478 11 481 15 582 16 1129 17 474 20 1060 20 1558 21 205
33	12	AA..A 0 744 1 1 2 102 2 189 2 340 2 429 3 41 3 44 5 593 5 594 5 597 5 598 5 1707 5 1826 6 9 6 12 6 13 14 35 14 57 14 203 14 527 14 578 15 189 16 715 19 9 19 10 19 12 19 13 20 145 20 919 20 1953 21 83 21 84
32	12	S.PS 3 136 3 141 3 374 4 148 4 749 4 1972 4 2059 4 2111 5 902 5 1156 5 1453 11 667 12 336 12 380 12 602 12 625 14 169 14 237 14 499 15 55 16 958 18 5 18 95 19 585 19 663 20 128 20 904 20 1790 20 1880 20 2360 24 153 24 394
32	12	S.S..T 3 88 3 190 3 222 4 914 4 1218 5 786 5 1055 5 1380 5 1757 6 177 9 345 11 175 11 402 12 289 12 300 12 318 12 565 12 699 15 84 15 111 15 270 15 316 15 325 15 343 15 495 19 770 20 138 20 892 20 1064 23 54 24 210 24 212
31	12	P.A..P 1 485 1 747 3 177 4 814 4 995 4 1066 4 1439 4 1628 4 1761 4 1908 4 2166 5 2399 6 19 10 374 10 404 10 409 11 28 11 33 14 64 14 525 16 7 16 1152 16 1157 18 76 18 81 20 577 20 687 20 740 20 824 20 1946 21 41
31	12	P.PA 0 2 1 593 3 545 4 795 4 807 4 2157 5 812 5 1644 5 1796 10 328 10 377 10 379 10 381 10 496 10 498 11 700 14 62 18 74 18 79 18 84 19 103 20 142 20 226 20 615 20 856 20 879 20 1945 20 1950 21 5 21 44 21 237
30	12	S.S...P 2 224 2 463 3 89 4 813 4 1022 4 1772 4 1899 4 2236 5 1 5 763 5 1055 5 1084 5 1380 5 1542 5 1696 5 1803 10 324 11 402 15 111 16 448 17 37 17 470 19 505 19 696 20 77 20 138 20 468 20 892 20 1073 24 212
30	12	SP....P 0 39 0 504 2 118 3 204 4 151 4 813 4 1065 4 1478 4 1594 4 2007 4 2048 5 157 5 763 5 917 5 1591 5 2024 6 779 11 32 16 717 17 198 19 522 19 659 19 666 20 850 20 1883 20 1911 20 2306 20 2371 20 2376 21 126
30	12	P.P....S 0 450 2 174 2 455 3 183 3 197 3 545 4 113 4 207 4 782 4 1442 4 2011 4 2107 4 2157 5 95 5 216 5 611 5 1031 5 1032 5 1689 5 1796 6 780 10 332 12 707 14 86 18 86 19 105 20 472 20 843 20 900 20 972
29	12	A..P..P 0 406 1 749 2 130 3 21 3 137 3 179 4 13 4 203 4 816 4 1140 4 1655 4 1758 4 1888 5 212 5 1978 6 16 6 17 6 21 10 364 10 406 10 492 14 77 14 377 16 1154 18 73 18 78 18 85 20 689 20 953
29	12	P.....PS 0 28 0 519 1 607 1 688 3 134 3 193 4 113 4 808 4 2107 5 754 5 1031 5 1796 5 2025 10 314 12 707 14 86 14 233 14 345 14 515 16 1043 18 91 19 854 20 759 20 881 20 900 20 1904 20 2057 20 2130 20 2364
29	12	P.P.L 0 760 1 470 3 197 4 113 4 119 4 939 4 1564 4 2416 4 2479 4 2501 5 606 5 1031 5 2423 10 395 12 716 12 719 14 12 14 69 14 81 19 91 19 511 19 665 20 1651 20 2030 20 2116 20 2382 21 19 21 46 24 29
29	12	E..K..E 1 536 4 202 4 232 4 338 4 521 4 523 4 527 5 211 5 241 5 248 5 347 5 528 5 529 5 728 5 1362 5 1424 5 1435 5 1718 6 544 9 447 9 460 11 61 12 95 14 474 16 29 20 1550 20 1560 21 150 24 408
29	12	P..P.S 0 524 2 133 2 457 4 146 4 209 4 808 4 1011 4 1384 4 2011 4 2054 5 155 5 218 5 613 5 1034 5 1744 5 2145 6 782 11 536 12 310 16 771 16 1123 18 88 19 107 20 474 20 703 20 887 20 932 20 956 23 83
29	12	SPS 0 35 0 37 3 139 3 161 3 198 4 813 4 1250 4 1973 4 2060 5 171 5 763 5 1755 5 1757 5 2022 5 2083 9 345 11 528 11 687 12 21 14 238 14 500 17 468 19 684 20 764 20 1075 20 2062 20 2075 20 2361 21 236
29	12	S.SP 0 35 0 37 2 70 2 224 3 190 4 1022 4 1772 4 2046 4 2114 4 2258 5 761 5 989 5 996 5 1542 5 1696 5 1755 5 2022 5 2334 6 564 11 175 14 340 16 798 18 312 20 1073 20 1760 20 1914 20 2060 20 2361 21 236
28	12	A...P.P 2 240 3 179 4 203 4 791 4 801 4 989 4 994 4 2456 5 212 5 602 6 16 6 21 10 406 10 408 10 492 11 17 14 56 14 58 14 65 14 77 18 75 18 82 19 922 20 839 20 923 20 1906 21 42 21 47
28	12	S.A.S 0 513 0 649 2 191 2 283 3 78 3 82 3 90 3 200 4 363 4 2454 5 1856 5 1976 5 2104 11 113 11 365 14 342 14 382 15 35 15 312 15 727 17 464 18 361 19 15 19 23 20 127 20 164 20 802 20 1567
28	12	P.A.P 0 446 0 834 1 684 3 39 3 46 3 226 3 356 4 808 4 814 4 995 4 2010 4 2377 4 2489 6 19 10 242 14 469 14 521 14 710 15 588 16 1152 18 66 19 22 20 343 20 577 20 687 20 695 20 1904 20 1946
27	12	P...S.P 0 403 1 316 3 112 4 20 4 811 4 1098 4 1974 4 2014 4 2107 4 2151 4 2261 5 1190 5 1666 6 32 10 162 12 710 14 233 14 321 18 91 19 110 20 884 20 900 20 1882 20 2004 20 2010 20 2118 20 2351
27	12	PSS 1 672 2 460 2 471 4 2113 4 2408 4 2453 5 155 5 1037 5 2031 5 2349 5 2374 6 176 6 792 11 38 11 539 11 578 14 351 15 278 17 469 19 151 19 587 20 477 20 582 20 799 20 974 20 2076 24 146
27	12	A....AA 1 686 2 102 2 103 4 688 4 2379 5 592 5 593 5 594 5 595 5 1576 5 1816 5 1821 5 1822 6 9 6 10 11 291 12 85 12 466 14 51 14 523 14 717 18 77 19 7 19 11 19 12 20 1948 21 83
27	12	AP...P 0 3 1 683 3 11 3 45 4 804 4 994 4 1077 4 1525 4 1823 4 2156 5 759 6 21 10 331 10 376 10 378 10 392 10 501 14 468 14 529 18 69 18 83 19 66 19 488 20 686 20 1887 20 2346 21 43
27	12	S....G.S 0 200 2 147 4 372 4 485 4 1833 4 1839 4 1840 4 2039 5 380 5 989 5 1449 5 2245 6 887 11 617 12 569 12 616 15 77 15 119 16 404 16 469 19 444 19 689 19 692 20 70 20 113 20 120 21 222
27	12	AA..P 0 405 0 786 1 690 2 129 4 203 4 693 4 831 4 969 4 970 4 1909 4 2099 5 123 5 212 5 933 5 1827 5 2226 6 15 6 16 11 17 14 56 14 65 15 507 18 77 18 82 20 862 21 42 21 88
26	12	P.A...P 0 403 0 446 0 602 1 688 2 127 3 177 4 808 4 950 4 995 4 1548 4 1908 4 1913 5 1466 6 19 10 404 11 671 14 64 14 327 14 515 16 200 20 734 20 837 20 881 20 1904 20 1946 20 2324
26	12	P.A....A 0 867 1 684 3 226 4 686 4 844 4 1066 4 1908 4 1950 4 2010 4 2377 4 2489 5 2399 5 2404 10 404 11 28 12 84 12 464 14 461 14 521 14 710 16 1060 16 1152 18 66 18 76 20 1946 20 1951
26	12	E....K.E 4 306 4 525 4 529 4 1373 5 254 5 511 5 515 5 518 5 522 5 829 8 205 9 460 9 470 12 94 13 10 16 157 16 611 16 805 17 1 18 286 19 717 19 1006 20 1046 20 1558 20 1559 24 416
26	12	P..QP 0 834 1 748 3 143 4 2109 5 1636 10 9 10 330 11 709 14 76 15 588 19 500 20 274 20 504 20 687 20 695 20 1109 20 1892 20 1904 20 1946 20 2026 20 2053 20 2112 20 2124 20 2353 20 2364 21 21
25	12	L.S..S 0 217 0 644 3 123 3 372 8 282 10 530 11 665 12 334 12 560 12 663 14 25 14 235 14 495 16 464 16 926 19 764 20 296 20 445 20 1881 20 2073 20 2419 21 50 21 207 21 245 24 151
25	12	EE...S 4 702 4 858 4 1504 4 2074 5 178 5 691 5 1849 5 2309 6 463 6 745 7 18 9 417 11 455 11 558 14 474 14 489 15 582 16 443 16 461 17 147 20 665 20 1060 20 1061 24 143 24 422
25	12	SP..S 0 35 2 181 2 191 4 938 4 1713 4 2056 4 2359 5 1755 5 1976 5 2135 6 607 6 806 11 494 11 670 14 342 14 382 17 198 17 468 18 32 19 659 19 684 20 18 20 164 20 1762 21 52
24	12	AA.P 0 708 1 691 2 189 4 203 4 693 4 831 4 832 4 970 4 1724 4 2378 5 212 5 2227 6 16 11 18 11 30 14 57 14 527 15 149 15 225 16 715 17 486 20 579 20 742 20 826
24	12	P..S..P 0 4 0 34 2 273 3 10 3 177 4 812 4 1099 5 938 5 1529 5 1539 5 1977 6 776 11 671 12 78 12 711 14 321 14 327 17 236 18 91 20 837 20 2057 20 2324 20 2347 20 2358
24	12	P.L...P 0 519 1 778 2 86 3 199 4 107 4 115 4 157 4 1093 4 1436 4 2103 4 2117 5 608 5 1417 6 231 6 776 10 397 10 477 12 710 12 718 14 233 19 528 19 854 20 1116 20 2118
24	12	S...S..L 0 577 1 673 4 1125 4 1769 4 2056 4 2111 5 912 5 1953 6 392 6 498 8 100 8 322 12 315 12 335 17 325 18 361 19 367 19 448 19 662 19 757 19 797 20 1613 24 191 24 424
24	12	S.S....T 1 225 1 572 3 86 4 2114 5 1292 5 1696 5 1755 5 2083 8 31 11 687 12 287 12 563 14 497 15 111 15 133 15 270 15 325 15 495 19 112 20 234 20 565 20 892 20 1385 24 210
23	12	L...S..S 0 574 1 621 4 144 4 1568 4 1897 4 1968 5 984 5 1276 5 2123 6 342 11 397 11 556 12 283 14 358 14 399 14 495 14 498 16 223 17 430 19 762 19 763 20 73 20 188
23	12	P..PS 0 25 2 124 2 246 2 457 3 140 3 194 4 809 4 811 4 1385 5 1034 5 1594 11 536 11 666 12 710 16 761 16 1144 19 649 20 474 20 884 20 2010 20 2050 21 48 24 312
23	12	S..G.S 0 457 2 195 4 1017 4 1201 4 1515 4 2164 5 991 5 2130 5 2218 5 2247 8 123 8 226 11 414 15 40 15 534 18 370 19 612 19 796 20 17 20 115 20 190 23 196 24 115
23	12	S.G....S 1 15 2 147 2 465 3 156 4 907 4 1833 4 1839 4 1840 4 2039 8 148 8 168 9 112 11 32 11 423 11 689 12 694 15 112 15 490 19 571 19 689 19 692 20 1066 23 144
23	12	A.A..P 0 3 0 61 1 120 3 540 4 969 4 2015 4 2364 4 2372 5 1826 6 14 6 15 10 362 10 364 10 376 10 378 10 388 10 390 10 392 14 529 15 552 18 83 20 338 21 87
23	12	P....PL 1 485 1 535 2 119 4 249 4 1079 4 1439 4 1914 4 2460 4 2484 5 258 5 918 11 21 11 666 12 717 15 545 16 718 16 1147 16 1336 18 7 18 86 19 806 20 846 21 127
23	12	Q.S.S 0 33 1 223 1 612 4 912 4 1832 4 2112 5 112 5 1952 5 2020 5 2081 6 175 11 512 12 376 15 291 15 313 15 493 16 446 19 503 19 768 21 234 24 237 24 383 24 395
23	12	GS.S 1 269 2 150 4 1571 4 1845 4 2257 5 1054 5 1083 5 1184 5 1379 5 1950 5 2185 5 2244 8 109 8 332 9 261 10 223 11 48 15 43 15 132 16 1264 19 697 20 76 20 564
23	12	L.....SS 4 1568 4 1897 4 2108 5 2344 5 2387 6 75 11 573 11 675 12 283 12 312 12 560 14 20 14 231 14 355 15 309 16 376 16 441 18 307 19 623 19 763 20 73 20 2386 24 141
23	12	SS..G 2 194 2 195 4 1016 4 1515 4 1839 5 2217 6 81 11 49 11 50 11 245 12 698 14 29 15 39 15 45 15 46 15 110 15 125 15 523 18 239 19 571 19 611 20 1064 24 114
23	12	EK.....E 3 421 4 309 4 518 4 525 4 529 5 318 5 511 5 515 5 522 5 850 7 19 8 214 8 350 9 447 9 454 10 286 11 206 14 599 15 682 16 184 16 393 16 1164 19 1006
23	12	P.AP 1 681 3 43 4 808 4 814 4 995 4 1066 4 1439 4 1761 4 2010 6 19 9 373 10 374 10 409 10 469 11 536 14 461 16 1144 16 1157 18 76 18 81 20 734 20 881 21 41
23	12	TP..P 0 408 2 123 2 456 4 1382 4 1435 4 1746 5 1168 5 1593 5 1784 5 2071 5 2395 7 10 14 460 16 760 16 1143 18 80 19 586 20 877 20 931 20 1898 20 1901 21 72 24 217
22	12	E...SS 0 573 1 246 3 121 4 607 4 1291 4 1570 4 2110 4 2450 5 2371 11 36 11 582 14 489 15 121 16 443 16 1262 20 1060 20 1061 21 208 24 143 24 144 24 207 24 423
22	12	S..S.L 0 219 0 579 3 491 3 549 5 50 5 902 5 1280 5 1453 10 360 11 494 11 560 11 667 12 548 12 617 14 26 14 493 15 55 16 244 16 466 19 807 20 1683 24 424
22	12	SL.....S 1 15 4 1572 4 2039 5 905 5 1241 6 559 11 674 12 180 12 311 12 559 12 598 15 308 15 490 16 440 16 729 19 622 20 113 20 131 20 1679 20 2337 21 229 24 252
22	12	P.A...A 1 684 3 39 4 768 4 845 4 1027 4 1071 5 2404 10 374 12 84 14 521 14 525 14 710 15 59 15 550 15 588 16 1144 18 76 18 81 20 857 20 1951 20 1952 21 41
22	12	P..PT 0 17 1 681 3 43 4 779 4 792 4 1096 4 1778 4 1891 5 1699 5 1785 7 11 12 604 12 674 16 1076 18 76 19 587 20 307 20 851 20 881 20 1889 21 25 21 41
22	12	PA.....P 1 748 2 239 3 43 3 186 4 993 4 1963 4 2159 5 1977 6 20 10 367 11 702 14 64 14 76 18 74 18 81 18 84 20 165 20 685 20 787 20 1905 21 41 21 46
22	12	P....P.L 0 191 2 21 3 143 3 194 4 60 4 152 4 1656 4 1661 4 1929 4 2166 5 899 5 1028 10 158 10 241 10 472 11 349 12 713 12 716 16 723 19 523 20 987 21 122
22	12	S.LS 0 663 2 462 3 549 4 50 4 66 4 358 4 1774 5 69 5 173 5 1410 5 1958 10 339 11 530 12 620 12 665 14 493 14 496 16 496 19 448 20 120 20 2417 20 2421
22	12	P..S.P 1 535 3 138 3 177 4 812 4 1099 4 2161 4 2166 4 2484 5 899 10 163 11 21 11 38 11 349 12 113 12 711 16 206 16 1336 17 199 18 86 19 660 20 1877 20 2357
22	12	KEE 4 168 4 530 4 823 4 826 5 177 5 516 5 527 6 744 6 924 8 210 9 465 9 475 14 293 16 655 16 810 17 146 19 204 20 1032 20 1059 20 1564 21 204 24 421
22	12	A.S....S 0 455 1 74 2 189 2 193 3 84 3 92 3 137 3 487 4 365 4 1971 5 373 5 2181 8 93 11 94 12 591 15 33 15 37 18 87 18 363 20 161 20 409 20 742
22	12	P..A.P 2 57 3 355 4 807 4 1942 4 2003 5 764 9 384 10 241 11 28 14 525 16 1147 18 74 18 79 19 667 20 577 20 740 20 824 20 879 20 936 20 950 20 1884 20 1945
22	12	S..E...E 4 514 4 1423 4 2225 5 508 5 716 5 1194 6 162 9 420 11 430 11 442 11 460 11 546 14 479 14 535 15 68 16 247 17 470 20 1012 20 1551 21 253 24 259 24 405
22	12	G...A.S 0 392 2 99 4 567 4 1967 5 150 5 570 5 1199 11 346 12 467 12 468 14 32 15 713 16 1010 18 359 19 21 19 28 20 86 20 125 20 141 20 374 20 462 20 2331
22	12	A.A...P 4 1036 4 1140 4 1645 4 2191 5 140 5 600 6 13 6 14 10 364 10 406 11 17 14 54 14 56 15 505 17 382 18 73 18 75 18 85 18 352 19 16 20 921 21 9
21	12	S..T...S 3 90 4 1220 4 1892 4 2272 5 1038 5 1445 6 179 11 404 11 580 12 300 12 616 15 39 15 272 15 318 18 98 19 772 20 140 20 937 20 1066 21 55 24 212
21	12	A....SS 0 498 2 189 2 190 2 255 3 80 3 84 4 739 4 902 4 1763 5 2063 10 318 11 35 11 46 11 676 12 591 15 274 15 282 17 466 19 365 20 229 20 2387
21	12	P.....EE 4 163 4 696 4 818 4 822 4 834 4 2493 5 172 5 1909 5 1910 6 23 7 11 9 55 9 384 10 126 11 551 12 310 13 76 16 938 16 1123 20 1016 21 199
21	12	D...S..S 0 522 0 575 3 129 4 2424 4 2451 5 1955 5 2372 9 401 11 490 14 402 16 20 16 1019 19 1020 20 638 23 143 23 174 23 176 23 186 23 197 24 224 24 420
21	12	SG.....S 2 147 3 126 4 1618 4 1840 4 1966 5 1453 5 1888 8 95 10 356 10 514 11 624 12 694 15 123 15 288 15 293 15 343 15 727 16 1009 19 27 20 140 20 567
21	12	P....A.P 0 10 1 681 3 32 3 39 3 43 4 805 4 811 4 983 4 1299 5 1977 10 313 10 403 11 26 14 416 18 63 19 665 20 504 20 692 20 948 20 1882 21 21
21	12	KE....E 1 85 4 324 4 526 4 530 4 541 4 823 4 1031 5 333 5 516 9 448 9 456 11 207 13 77 14 558 16 655 19 204 19 819 20 1534 20 1553 22 6 24 411
21	12	P..LP 0 66 3 46 4 1934 4 2480 5 607 5 923 5 1640 6 38 6 590 9 324 10 158 10 370 12 709 12 717 14 82 16 77 19 67 19 489 20 427 20 706 20 1105
21	12	S..P.L 0 759 1 11 1 191 2 23 4 89 4 104 4 938 4 1102 4 1734 4 2114 4 2415 5 105 5 761 6 670 12 307 15 523 16 798 18 8 19 64 20 127 20 2381
21	12	S..T..S 1 668 3 192 4 2389 5 1039 5 1404 5 1502 8 31 11 177 11 580 15 39 15 113 15 300 15 327 16 1077 17 33 19 588 19 653 20 937 20 1071 20 1571 23 89
21	12	P....A.S 0 450 0 510 2 184 3 197 4 2408 4 2480 5 6 5 754 5 813 11 345 11 539 14 432 15 724 16 801 17 13 18 358 20 228 20 737 20 799 20 959 20 2330
21	12	Q..SS 0 383 1 343 1 670 2 421 3 75 4 1013 4 1765 4 2112 5 1892 6 175 11 398 15 36 15 107 15 122 15 313 15 493 19 793 20 124 20 231 20 797 24 111
21	12	S...L..S 0 213 0 534 0 570 2 121 3 204 3 359 3 377 4 1618 5 176 5 1156 5 1876 6 186 6 559 6 854 8 103 11 533 15 272 15 305 16 469 19 370 20 546
21	12	S...S.E 0 398 0 649 5 1241 5 2097 5 2299 6 177 6 458 8 100 11 498 11 588 12 311 12 320 12 498 15 286 17 468 19 23 20 975 23 181 24 171 24 241 24 285
21	12	G...S..S 2 150 3 132 4 354 4 1318 4 1829 4 2041 5 1146 5 1950 8 96 8 280 11 45 11 510 12 621 14 209 15 51 15 129 15 301 16 492 19 108 19 691 23 189
21	12	S...S..T 0 823 1 152 1 568 3 86 4 938 4 1812 5 874 5 1755 5 2188 5 2299 6 833 12 287 12 563 15 35 15 41 18 94 19 584 20 301 20 975 20 1567 24 210
20	12	L..A.A 0 267 0 431 0 789 1 16 2 104 4 1642 5 1577 5 1823 10 373 10 389 11 97 11 142 14 673 15 549 15 551 16 783 18 349 20 255 20 960 20 1506
20	12	P..T...P 0 38 1 7 1 606 1 778 2 453 4 785 4 1046 4 2261 5 992 5 1666 6 237 6 819 14 64 14 444 16 550 18 308 19 782 20 874 20 1882 21 46
20	12	S...SQ 1 520 4 642 4 1575 6 498 8 241 10 356 10 528 11 419 15 80 15 286 15 308 15 346 16 209 18 32 18 94 20 164 20 1073 20 1613 21 229 24 390
20	12	S...ST 2 181 3 82 4 1812 4 2454 5 1456 5 1507 5 2085 5 2375 6 177 8 33 12 300 12 565 16 928 16 1016 19 367 19 578 19 766 20 22 23 54 24 210
20	12	SS..L 0 570 0 721 1 676 4 1717 4 1772 4 2059 4 2114 4 2115 5 1956 8 103 12 318 12 432 15 305 16 1265 18 259 19 370 19 451 20 234 24 147 24 427
20	12	A..S..S 0 643 1 19 1 622 3 80 3 122 4 1514 4 2193 5 154 5 170 9 141 10 318 10 529 11 46 14 359 19 106 19 365 20 1787 20 2418 24 225 24 384
20	12	S..P.P 0 35 1 467 3 180 4 1022 4 1050 5 1888 5 2334 5 2394 6 865 11 711 12 714 14 340 14 439 18 312 19 662 20 766 20 840 20 984 20 1418 20 1939
20	12	P...P..G 0 24 1 322 3 148 4 1526 4 1970 4 1982 5 948 5 1263 5 1529 11 279 14 167 15 588 18 218 18 317 19 101 20 527 20 2026 20 2112 20 2124 21 3
20	12	ER.R 0 280 1 97 4 1794 4 1796 4 1802 4 1948 5 893 5 1712 5 1714 5 1716 5 1722 5 1724 8 357 11 649 14 616 16 1065 17 142 21 165 23 138 24 177
20	12	P...P.L 0 66 3 226 4 153 4 1526 4 2057 4 2113 5 760 5 923 8 46 10 242 10 393 10 502 11 81 11 345 12 717 17 360 18 7 19 67 21 44 21 118
19	12	P..S.A 0 510 2 192 3 197 3 356 4 1106 5 1977 5 2030 10 320 11 427 11 671 12 78 15 503 15 724 18 33 18 358 20 144 20 799 20 857 24 294
19	12	QQL 1 404 1 580 4 197 4 2152 5 62 5 206 5 1863 5 2027 6 382 8 541 8 586 10 461 11 306 15 184 16 131 17 399 17 417 19 535 20 355
19	12	PS..P 0 34 0 36 1 14 2 249 3 12 3 143 4 814 4 2113 5 760 5 769 5 1887 10 154 12 713 14 521 18 7 19 22 20 765 20 2013 20 2053
19	12	S.R....S 0 570 1 251 4 485 4 1017 4 1213 4 1847 5 1258 5 1479 5 1962 5 2097 6 772 6 854 8 326 9 77 11 682 12 569 20 1679 23 88 24 158
19	12	S.L...P 1 119 2 167 3 204 3 494 4 2180 5 912 5 917 5 1460 5 1733 5 2085 8 174 10 363 10 387 11 530 12 636 16 1138 20 840 20 850 24 149
19	12	S..SL 1 676 2 154 3 491 4 2059 5 902 5 1156 5 1956 12 602 14 27 14 362 14 494 15 305 15 375 16 24 20 128 20 192 20 2421 21 56 23 190
19	12	S..P..A 0 759 1 15 2 23 2 70 2 157 2 250 4 2415 5 761 8 18 11 40 11 164 14 430 14 522 18 32 19 19 19 699 20 574 20 2381 24 427
19	12	S....TS 3 82 3 88 4 2389 5 736 6 301 8 231 11 689 12 318 14 487 14 499 15 113 15 327 19 158 19 578 19 588 19 766 20 1880 20 1933 24 114
19	12	P.P.T 0 23 0 508 2 182 3 138 4 751 4 779 4 1096 4 1745 5 812 5 1644 7 11 10 334 11 277 11 714 18 150 19 926 20 927 20 1421 21 101
19	12	S.....GS 1 251 2 219 3 126 4 351 4 1220 4 1839 5 905 5 1156 8 103 8 326 14 507 15 123 15 126 15 288 15 727 18 98 19 688 20 70 23 183
19	12	SK.....S 2 121 2 417 4 1289 4 1467 4 1892 4 2258 4 2272 5 176 5 2327 6 887 8 168 12 166 15 119 16 385 18 370 19 456 19 700 20 298 23 49
19	12	K.....AA 0 399 1 164 2 101 2 423 4 681 4 682 4 826 4 875 4 963 5 1839 6 3 6 7 8 60 11 141 12 394 12 414 16 1229 19 6 20 1563
19	12	T...P.S 0 41 1 444 1 781 2 456 4 1355 4 1762 4 2025 5 1144 6 822 11 664 16 536 19 147 19 583 19 656 20 578 20 931 20 2072 21 49 24 15
19	12	S.SG 2 446 3 124 4 1295 4 1515 5 1 9 264 11 50 12 699 15 84 15 111 15 286 16 1007 17 37 20 138 20 190 20 565 20 800 20 892 24 115
19	12	G.P..S 1 682 2 271 2 467 3 8 3 257 4 126 4 909 4 1533 4 2482 5 1800 5 1907 8 170 11 425 12 542 13 55 17 386 20 2322 20 2400 24 86
19	12	S...S..E 0 35 0 560 2 283 4 363 4 917 4 2027 5 879 6 458 6 918 12 383 14 382 15 68 16 436 17 468 19 766 24 187 24 255 24 285 24 401
19	12	E..S.S 1 222 3 121 3 219 4 1831 4 2510 5 111 5 1948 5 2432 8 97 9 417 11 36 16 1262 17 465 18 179 20 1061 20 1757 24 144 24 207 24 256
19	12	S.ST 1 572 3 51 3 139 4 1 4 1899 6 179 6 498 7 206 8 31 10 340 12 300 12 302 12 567 15 39 15 45 15 325 20 1071 23 56 24 212
19	12	AS..A 0 401 1 686 2 193 3 37 3 80 4 689 4 1064 4 2374 5 138 5 595 5 1978 10 362 11 31 15 508 16 840 16 1232 19 14 20 112 20 859
18	12	SP....A 0 759 2 191 2 425 3 38 4 752 4 1863 4 1904 4 2116 4 2415 5 1976 11 667 11 670 14 431 15 58 16 800 18 32 19 589 20 2381
18	12	E...L..E 0 273 0 580 1 162 4 1373 4 1933 5 1866 6 71 11 61 11 552 14 614 16 656 16 937 17 342 19 228 20 648 24 249 24 256 24 263
18	12	P..L.S 0 641 2 86 3 46 4 1104 4 1894 4 2159 5 1455 5 2084 5 2423 10 509 11 669 12 709 14 123 16 77 19 447 20 185 20 541 20 1651
18	12	S.E...S 0 571 4 605 4 1278 4 1289 5 736 5 1153 6 462 6 881 8 104 11 580 14 324 14 487 15 119 18 8 20 1381 21 241 23 150 23 196
18	12	L....LQ 3 467 3 564 5 924 6 682 6 763 10 422 11 303 12 135 12 183 12 236 14 130 15 434 15 466 17 425 19 464 20 2192 20 2290 21 124
18	12	S..PA 1 15 1 574 2 70 2 250 4 1022 4 1847 4 2265 5 770 8 18 10 443 12 81 14 325 14 340 19 699 20 1914 20 1939 21 236 24 16
18	12	ST.....S 3 377 4 1213 5 618 5 989 5 1511 5 2078 6 500 6 772 9 112 11 682 12 304 12 569 15 126 16 1016 19 578 19 582 20 860 23 147
18	12	SK....S 0 207 1 538 1 568 2 283 4 1289 5 1039 5 1150 8 168 8 516 15 119 15 136 16 344 17 5 19 362 20 64 20 1012 20 1760 23 49
18	12	SL....P 1 320 2 463 3 494 4 2375 5 102 10 61 11 530 11 696 12 187 12 598 14 365 16 729 19 920 20 468 20 553 20 867 20 1107 20 1998
18	12	S...S.K 1 148 2 215 4 1463 5 1884 5 2327 6 607 6 837 6 918 9 405 12 335 12 383 14 342 16 825 16 928 18 94 18 366 19 695 20 1613
18	12	TP....P 1 193 2 454 3 26 3 142 4 806 4 1382 4 2459 5 2398 6 820 7 8 10 240 11 708 18 80 20 872 20 926 20 949 20 1898 21 45
18	12	K.E.E 0 489 4 96 4 519 4 534 4 671 4 823 5 526 5 532 5 537 6 461 8 210 9 443 11 59 13 15 14 637 19 874 20 1059 21 204
18	12	S..S...A 0 738 1 676 2 403 3 85 3 91 4 358 5 700 5 733 14 406 14 502 16 227 16 496 19 663 19 696 20 1880 20 1911 21 233 24 156
18	12	A...A.G 0 426 0 857 2 193 3 254 4 770 4 882 4 1720 4 2413 4 2417 9 131 10 501 14 203 14 712 15 552 16 715 19 14 20 112 21 85
18	12	SS....P 1 466 2 260 3 89 4 1772 4 2454 5 1 5 2142 5 2393 6 793 8 174 14 339 15 111 17 463 17 470 19 571 19 584 20 127 20 892
18	12	TSS 1 345 1 440 3 87 4 1790 4 1902 5 1882 10 338 11 400 11 694 14 338 14 492 14 504 15 494 18 311 19 583 20 162 24 157 24 398
17	12	A.....SS 2 189 2 254 3 84 4 910 4 1010 5 38 5 2369 10 529 11 395 12 591 14 424 15 33 15 273 16 202 18 87 18 306 20 229
17	12	S.A..S 0 564 2 191 2 195 3 78 3 94 4 916 5 765 5 878 5 1883 6 559 11 701 12 368 15 35 15 312 18 361 19 779 20 961
17	12	P..SL 0 770 2 460 3 197 4 19 4 939 4 1179 8 172 8 281 11 408 11 495 11 671 12 113 13 57 16 907 17 388 20 1877 24 294
17	12	S.E..E 0 492 4 605 4 2048 5 618 5 788 5 1245 5 2142 9 422 11 442 12 502 14 96 17 472 19 130 20 1381 21 241 24 261 24 268
17	12	LS.....L 0 826 1 224 3 429 3 551 4 937 4 1712 5 1412 5 1634 5 2427 10 422 14 392 15 718 16 828 19 849 19 944 20 1134 24 260
17	12	RL...L 0 317 3 553 5 1847 9 364 10 160 11 189 11 226 11 233 14 183 14 298 14 635 16 1068 17 441 19 384 19 909 20 1332 21 168
17	12	S.L..L 0 313 0 590 3 549 4 89 6 566 8 522 11 563 11 670 14 353 14 493 15 58 16 1267 16 1351 18 19 19 757 20 1686 20 2064
17	12	N.S..S 0 736 2 401 5 1391 9 82 12 600 15 128 15 131 16 233 16 445 19 661 19 765 20 87 20 1595 20 1788 21 54 23 53 24 367
17	12	SLS 2 463 4 22 4 1572 5 1959 6 645 9 264 10 340 12 559 14 494 14 497 16 1005 17 304 20 113 20 468 20 2337 24 189 24 259
17	12	P....P.T 0 20 0 505 4 1093 4 1745 5 764 5 2288 6 244 7 9 11 154 12 113 14 328 16 897 19 667 20 490 20 1884 20 2372 21 98
17	12	GGS 2 145 2 149 2 198 3 260 4 897 4 1204 4 1518 4 1844 5 1053 9 114 15 376 16 613 17 389 18 359 19 615 20 75 24 130
17	12	S..S.V 0 526 4 1594 4 1901 5 700 5 2350 9 116 12 304 15 305 16 992 16 1026 19 659 20 89 20 298 20 2421 21 56 23 144 24 369
17	12	KE...S 1 245 4 560 4 1290 4 1418 5 1344 6 135 8 349 11 207 14 200 14 627 15 120 16 610 16 956 18 356 20 1059 20 1319 21 204
17	12	K....SS 1 245 4 1290 4 1786 5 151 5 1890 8 169 11 511 12 556 12 592 14 334 15 120 16 203 19 566 20 12 20 1059 20 1673 23 50
17	12	S...L.S 0 213 0 803 4 2389 5 1956 5 2083 5 2186 8 31 12 318 14 494 14 508 15 305 19 371 20 2415 21 56 21 241 23 190 24 147
17	12	SAS 1 614 3 79 3 83 3 97 4 1323 4 2016 4 2373 5 1694 6 390 10 324 11 428 14 386 15 306 16 798 16 1013 19 686 20 89
17	12	E..S.P 0 404 0 862 3 221 4 145 4 1969 4 2222 5 153 5 466 5 2147 6 33 14 234 15 292 17 8 18 2 19 441 20 1039 24 391
17	12	V.P....P 1 192 2 117 4 1743 4 1906 4 1927 5 730 6 242 10 372 10 407 10 470 11 347 15 543 16 1334 18 72 19 678 20 925 20 2375
17	12	A.A.P 0 434 1 690 2 299 3 42 4 831 4 952 4 969 5 2226 6 15 10 366 10 406 11 17 14 56 14 419 14 517 18 75 20 2046
17	12	S.....RS 1 423 2 276 3 484 4 1017 4 1467 4 1618 4 1892 5 1453 6 854 11 646 12 687 12 694 16 1016 19 677 19 772 20 2337 23 147
17	12	K..S...S 0 820 2 178 2 280 4 2024 5 2324 9 402 12 491 12 556 12 595 16 826 19 740 20 15 20 1564 21 226 23 51 24 184 24 421
17	12	E...SE 4 93 4 368 4 859 5 376 6 666 8 318 9 418 10 419 11 208 11 456 14 475 14 715 16 415 17 460 21 243 21 246 24 251
17	12	AA...L 0 262 1 170 1 691 3 44 4 239 4 1645 5 123 5 1580 5 1730 6 601 11 296 12 420 14 203 15 149 15 225 19 46 20 145
16	12	S..T...P 0 827 1 441 3 192 4 744 4 1557 4 2389 5 1781 5 2068 6 349 10 61 10 305 11 722 14 409 15 496 19 653 24 214
16	12	SSL 0 772 2 462 4 1717 5 1958 8 174 10 339 11 245 11 497 11 695 12 597 14 29 14 493 14 496 16 1185 20 1678 24 427
16	12	P.P...E 0 36 1 591 4 1564 5 609 5 614 6 23 6 24 7 11 12 709 14 62 14 195 16 938 17 157 20 1950 21 28 21 237
16	12	SSV 1 271 2 153 4 2430 5 1895 5 2350 5 2353 6 81 11 579 12 432 16 447 18 94 19 662 19 688 20 235 20 975 23 180
16	12	L.A..R 0 366 0 626 0 808 1 336 1 547 2 338 4 2341 10 248 12 399 14 396 15 642 16 842 17 260 19 81 20 212 20 1097
16	12	A.....SG 1 19 1 596 2 255 4 720 4 902 4 1960 5 154 7 200 8 327 9 141 11 46 14 529 15 282 19 13 19 106 24 225
16	12	P.S.L 0 770 2 460 3 547 4 2178 5 1281 5 2256 6 792 8 172 11 495 11 561 11 668 12 634 14 351 19 446 19 755 22 38
16	12	A.L.A 0 794 2 14 2 102 3 503 4 770 4 2156 4 2374 5 366 10 501 14 578 15 61 16 840 17 316 17 343 20 112 21 84
16	12	S.A.L 0 213 2 154 2 428 3 359 3 377 5 122 6 559 10 423 11 701 12 122 15 272 15 305 16 372 19 371 19 463 21 82
16	12	E.E...D 4 1794 5 443 5 718 6 279 6 690 9 395 9 445 10 87 11 453 15 583 17 475 19 876 21 246 22 78 24 166 24 414
16	12	L.P..S 4 937 4 1712 4 1968 4 1983 5 907 6 606 8 317 10 161 12 111 15 265 15 501 16 1356 17 84 18 31 20 835 23 84
16	12	L.....QL 1 491 3 169 4 192 4 384 5 201 8 69 10 422 11 301 11 303 12 399 15 92 18 129 19 240 19 530 20 835 20 1210
16	12	P.LL 0 66 2 86 4 65 4 941 4 1934 5 68 5 904 6 231 11 529 15 228 16 77 17 364 19 67 20 185 20 1116 24 31
16	12	L.AA 0 366 1 168 2 104 2 338 4 1642 4 2376 5 1705 14 576 15 62 15 414 16 69 17 260 20 212 20 2095 21 86 23 12
16	12	E.GS 1 492 2 223 4 896 5 805 5 1948 6 439 15 292 16 62 16 407 16 1262 17 8 17 421 18 223 20 1415 23 187 24 129
16	12	L..L...A 0 780 1 163 4 962 5 926 5 1268 5 1820 6 517 10 3 11 565 11 672 15 434 16 256 18 31 19 49 19 327 20 832
16	12	L...L..S 0 752 1 220 5 132 8 219 10 436 14 206 14 231 16 579 16 783 17 318 17 442 19 759 21 119 21 169 23 171 24 32
15	12	E...EL 2 411 4 76 5 747 6 165 9 322 11 67 11 549 12 231 14 720 16 1171 18 293 18 338 20 1550 24 169 24 262
15	12	T....P.P 1 588 3 9 4 761 4 802 4 991 5 1026 10 491 11 664 12 704 14 338 16 933 19 100 20 467 20 982 21 66
15	12	E.S...E 0 567 1 536 4 610 5 623 5 714 9 418 10 265 11 440 12 441 16 651 16 657 19 724 20 1751 24 207 24 347
15	12	S....L.L 0 579 3 384 4 104 4 955 6 36 8 112 11 137 14 205 15 55 16 466 19 757 23 89 23 213 24 191 24 424
15	12	L..L..Q 0 165 1 762 3 561 4 244 5 674 6 568 7 113 15 434 15 468 16 1184 18 31 19 464 20 832 20 1097 20 1691
15	12	LL.....S 0 796 4 38 6 133 7 133 8 219 8 526 14 230 15 265 16 376 17 322 17 442 19 762 19 763 20 72 24 32
15	12	P....L.S 0 70 1 513 1 577 3 118 4 2157 5 909 6 826 8 384 12 329 12 707 14 515 19 1034 20 11 20 2414 24 146
15	12	S...L.G 0 517 0 582 1 227 1 676 2 165 2 428 4 1325 5 1156 8 103 10 189 12 324 14 27 18 259 20 2421 23 167
15	12	K...E.L 4 1407 5 174 6 461 8 578 11 59 11 64 13 6 14 178 14 702 16 894 19 890 19 904 20 67 21 204 23 129
15	12	S....A.A 0 39 2 424 3 91 4 2359 5 587 10 387 14 430 14 522 16 564 16 1361 17 449 19 164 19 698 20 478 21 82
15	12	G..A..S 0 392 1 689 2 99 4 2190 4 2399 10 218 11 34 12 367 12 468 14 32 14 516 16 640 18 360 19 21 20 20
15	12	L....S.A 0 644 3 206 3 372 4 2323 9 111 11 108 11 360 12 117 12 363 14 235 15 501 18 31 19 327 20 122 24 190
15	12	S.S....R 2 70 3 410 4 1218 5 1084 5 1957 7 206 8 333 9 262 12 566 19 686 20 1073 20 1760 23 181 24 89 24 147
15	12	A.L....L 0 745 3 441 3 503 4 601 5 1583 5 1790 6 561 6 657 10 501 11 220 16 72 17 316 19 373 21 112 23 100
15	12	LPS 3 49 3 348 5 2190 8 146 11 665 12 712 14 520 16 80 18 34 19 620 20 1791 20 1881 21 50 21 220 24 314
15	12	R.L..A 0 294 2 336 4 1390 4 1496 5 843 5 1575 9 370 10 110 11 110 14 518 14 638 16 1280 18 341 19 386 20 1442
15	12	E..K.L 1 536 4 476 4 2288 4 2499 5 484 6 544 8 192 12 95 16 812 17 300 19 998 20 1458 20 1550 21 156 23 76
15	12	L..L...G 3 561 4 2037 5 2164 8 220 8 491 9 292 14 157 15 533 16 289 16 755 17 443 20 69 20 1691 23 78 24 34
15	12	L.K...E 1 391 2 416 4 94 4 2069 4 2076 6 316 7 92 14 697 16 28 16 828 18 21 19 872 20 1506 22 42 23 132
15	12	R.....LL 0 290 4 2237 5 671 7 127 8 213 8 520 9 35 11 525 12 37 16 920 19 756 19 905 20 646 23 5 23 90
15	12	LP.A 0 789 0 833 1 680 3 176 4 1438 4 1760 4 2376 6 730 9 372 10 373 11 27 14 520 15 549 16 1398 20 733
15	12	P..LL 1 387 2 35 3 360 4 113 4 119 4 2501 5 1118 5 2423 6 230 10 509 15 59 16 267 20 1651 21 19 24 29
15	12	D...SS 0 565 1 77 3 120 4 1292 5 1503 8 386 10 516 12 469 12 543 17 467 19 625 20 1749 23 174 23 176 23 197
15	12	LQ.A 0 366 3 472 4 2119 5 1006 6 768 11 222 14 673 15 186 15 231 15 414 16 783 19 555 20 1025 20 1858 21 23
15	12	A..A..S 0 498 2 190 3 45 4 902 4 2012 5 1465 7 200 11 145 11 676 14 579 16 702 17 170 19 9 19 13 20 109
14	12	LS...Q 0 115 1 474 2 416 3 429 4 23 4 1171 5 1634 12 34 14 576 15 245 16 797 20 2320 24 174 24 260
14	12	R....RL 0 352 4 1562 6 655 7 180 8 217 11 184 11 317 14 612 16 920 16 1063 19 379 20 1327 21 188 23 67
14	12	E.SP 0 757 2 179 3 428 4 1248 4 2357 5 734 5 1108 11 558 12 19 14 391 15 585 16 1093 19 206 20 1204
14	12	S.K..S 0 457 2 219 3 251 4 1110 4 2410 5 2331 8 287 12 373 12 593 14 388 16 964 17 89 18 370 23 49
14	12	P.P.E 0 38 1 593 4 215 5 224 5 611 6 25 6 26 10 71 12 711 14 343 16 1160 17 159 18 57 20 1007
14	12	G.P...L 2 131 4 1231 5 1059 5 1175 5 1279 8 170 10 507 11 302 13 55 15 712 17 386 18 292 19 604 20 2380
14	12	E..Q.L 0 49 0 141 0 361 1 402 2 34 4 76 8 538 10 459 12 239 15 432 17 397 19 1043 20 1088 24 262
14	12	D.S..S 0 576 4 1070 5 2125 5 2312 11 492 12 618 14 337 16 225 19 805 19 954 20 126 21 231 23 176 24 392
14	12	KKL 4 277 4 1158 4 2291 5 286 6 872 11 140 12 98 13 44 16 826 17 233 18 380 20 1461 23 105 24 465
14	12	S....A.L 0 773 2 151 2 425 3 374 4 2155 5 1841 7 52 8 62 8 322 12 291 16 575 19 368 21 79 23 95
14	12	R..S..E 0 169 4 1710 5 693 5 1632 8 341 10 259 11 650 15 69 16 612 19 870 19 1038 20 1529 23 153 24 162
14	12	S....LS 0 110 0 803 4 2507 6 462 12 617 14 493 16 344 17 270 18 8 19 605 20 64 23 89 24 185 24 255
14	12	LE....E 3 438 4 1498 5 1865 6 46 8 317 14 697 16 28 17 415 19 992 20 1548 20 1555 21 245 23 18 23 132
14	12	L..SP 0 756 2 88 3 201 4 117 4 1475 5 914 6 563 9 342 12 18 14 235 16 797 16 1092 18 42 21 123
14	12	S....Q.S 2 276 3 144 4 907 10 356 10 528 11 646 12 166 15 286 15 308 18 98 19 456 20 937 21 229 24 390
14	12	EDL 3 578 4 132 4 542 5 857 6 39 10 434 11 464 13 10 14 667 16 268 16 400 17 480 20 1023 21 243
13	12	L....Q.S 4 253 5 262 5 1065 6 170 7 74 9 105 11 507 12 283 13 23 16 441 19 763 20 2320 21 169
13	12	S....E.S 2 417 4 605 5 618 5 1187 8 168 11 404 12 311 14 386 15 727 16 646 20 2417 23 147 24 261
13	12	V.P..S 0 768 1 611 2 180 3 74 4 162 4 2055 5 1537 6 408 8 232 11 347 16 1334 18 9 20 2055
13	12	S..L.G 0 865 1 677 3 236 4 2487 5 1265 6 887 8 104 9 262 18 260 19 666 20 70 24 77 24 171
12	12	L...E..L 0 789 1 224 4 1712 5 1634 6 460 8 463 10 193 11 204 17 310 18 193 19 914 20 32
12	12	S...E.S 0 77 1 538 3 236 5 44 10 31 15 130 16 653 17 11 19 152 20 1571 21 247 24 165
12	12	SD...E 0 582 4 2018 5 78 6 392 9 420 11 442 14 93 17 295 18 5 20 1364 23 154 24 268
47	11	PPP 0 23 3 582 3 583 4 215 4 777 4 807 4 817 4 998 4 999 4 1104 4 1383 4 1384 4 1385 4 1386 4 2185 4 2478 4 2479 5 224 5 606 5 607 5 611 5 612 5 812 5 1031 5 1032 5 1908 6 22 6 23 6 24 6 25 6 26 10 312 12 709 12 716 12 717 14 69 14 80 14 81 14 195 18 150 19 101 19 511 20 856 20 1421 20 1944 20 1945 20 1950
46	11	P.....PP 0 17 0 518 1 778 3 349 4 146 4 157 4 209 4 778 4 805 4 811 4 812 4 993 4 1098 4 1099 4 1173 4 2179 4 2261 5 218 5 606 5 607 5 1666 5 1977 5 2145 6 19 6 20 10 307 10 397 10 403 12 710 12 711 14 64 14 76 14 321 14 416 19 525 19 534 20 685 20 765 20 851 20 929 20 1640 20 1882 20 1944 20 1945 20 2010 20 2351
45	11	P..PP 0 20 2 173 3 182 3 352 4 16 4 146 4 149 4 212 4 778 4 781 4 805 4 808 4 814 4 995 4 996 4 1042 4 1383 4 1384 4 1982 4 2010 4 2223 5 221 5 608 5 609 5 1028 5 2072 5 2148 6 19 6 20 6 22 6 23 6 24 10 310 12 707 12 713 12 718 18 218 19 528 20 699 20 854 20 932 20 1942 20 1947 20 2013 20 2151
42	11	EEE 0 48 4 200 4 531 4 616 4 713 4 827 5 209 5 528 5 534 5 629 5 718 5 1915 6 463 6 745 7 17 9 416 9 423 9 460 11 444 11 445 11 446 11 447 11 448 11 449 11 450 11 451 11 452 11 453 11 454 11 461 11 462 11 477 11 481 11 482 11 557 13 82 17 473 18 284 20 1060 20 1061 20 1558 20 1559
42	11	E...EE 4 527 4 588 4 714 4 824 4 1426 5 510 5 525 5 530 5 714 5 801 5 1197 5 2305 8 187 9 449 9 457 9 462 11 63 11 440 11 441 11 444 11 445 11 446 11 447 11 448 11 449 11 450 11 451 11 474 11 477 11 478 11 479 11 553 13 78 16 1170 17 158 19 993 20 1057 20 1554 20 1556 20 1561 24 371 24 412
41	11	E.....EE 0 42 0 231 4 525 4 610 4 864 5 241 5 511 5 522 5 528 5 529 5 623 6 457 8 205 9 417 9 418 9 447 9 454 9 460 9 470 11 61 11 440 11 441 11 444 11 445 11 446 11 447 11 448 11 449 11 455 11 456 11 471 11 477 11 552 16 805 16 1164 17 8 20 1554 20 1559 24 256 24 347 24 416
40	11	E.E.E 4 433 4 521 4 523 4 525 4 527 4 529 4 616 4 825 5 629 5 1712 5 1714 5 1716 5 1718 5 1720 5 1722 9 423 9 445 11 444 11 445 11 446 11 447 11 448 11 449 11 450 11 451 11 452 11 477 11 479 11 567 14 480 14 482 14 538 17 473 19 29 20 1554 20 1556 22 76 23 22 24 247 24 412
38	11	EE.....E 4 201 4 531 4 714 4 1430 5 210 5 247 5 510 5 528 5 529 5 534 5 719 5 973 8 205 9 390 9 416 9 417 9 453 9 460 11 440 11 444 11 445 11 446 11 447 11 448 11 449 11 454 11 455 11 477 11 552 12 94 16 656 17 473 20 1549 20 1558 20 1559 20 1565 23 159 24 416
37	11	E..EE 2 411 4 529 4 715 4 824 4 825 4 837 4 864 4 867 5 511 5 514 5 525 5 558 6 49 9 457 11 437 11 441 11 444 11 445 11 446 11 447 11 448 11 449 11 450 11 451 11 452 11 474 11 478 11 479 11 549 14 486 16 31 16 1171 19 742 20 1019 20 1057 20 1556 24 140
36	11	PP...P 0 23 1 590 1 747 3 147 3 355 4 152 4 777 4 807 4 817 4 995 4 1383 4 2479 5 606 5 607 5 608 5 611 5 1032 6 19 6 22 6 23 6 27 6 775 10 241 10 369 10 409 10 495 12 716 12 717 14 81 19 102 19 680 20 873 20 1646 20 1945 20 1946 20 2357
36	11	E.E...E 0 491 4 435 4 521 4 523 4 525 4 527 4 536 4 713 5 528 5 539 5 751 5 1712 5 1714 5 1716 5 1718 5 1720 6 47 9 447 9 460 11 61 11 444 11 445 11 446 11 447 11 448 11 449 11 450 11 461 11 477 13 82 14 480 14 484 16 29 20 1554 20 1559 21 150
36	11	SP.S 0 526 2 118 2 191 2 425 3 94 3 133 4 53 4 148 4 1594 4 1774 4 1860 4 2056 4 2196 5 157 5 1110 5 1262 5 1280 5 1976 5 2101 5 2183 5 2314 10 302 11 494 11 560 11 667 17 434 17 468 19 109 19 659 20 120 20 447 20 1883 20 1911 20 2075 21 52 21 238
35	11	PAP 0 2 3 10 4 809 4 993 4 996 4 1025 4 2011 4 2159 4 2416 5 1008 5 1981 5 2423 6 20 10 330 10 367 10 377 10 379 10 381 10 393 10 410 10 498 10 500 14 60 14 343 18 74 18 84 18 86 19 82 19 91 19 105 19 487 20 685 20 1942 20 2345 21 46
34	11	S....TP 2 118 2 154 3 242 4 591 4 1227 4 1449 4 2454 5 1055 5 1072 5 1142 5 1163 5 1294 5 1380 5 1962 5 2085 5 2393 6 815 11 402 15 111 15 272 15 497 16 542 16 729 16 1128 16 1138 19 571 20 138 20 850 20 867 20 892 20 894 20 944 20 1886 24 212
34	11	P.P...S 0 23 2 244 2 455 3 138 4 807 4 809 4 1069 4 1096 4 1104 4 1383 4 2206 4 2416 4 2501 5 612 5 1032 5 1078 5 1592 5 1664 10 334 10 381 11 26 11 700 16 1142 19 91 19 103 20 472 20 854 20 898 20 1908 20 1910 20 2002 20 2116 20 2370 21 46
33	11	GS...G 1 293 2 166 2 199 3 127 4 1015 4 1200 4 1205 4 1226 4 1352 4 1448 4 1519 4 1838 4 2257 5 1054 5 1083 5 1141 5 1162 5 1293 5 1379 5 1740 8 332 10 190 11 48 11 639 15 124 15 289 15 377 15 615 15 730 19 108 20 446 20 457 20 2380
33	11	EE...E 0 275 4 531 4 713 4 714 4 824 5 510 5 517 5 529 5 534 5 718 7 17 9 390 9 461 11 440 11 444 11 445 11 446 11 447 11 448 11 449 11 450 11 451 11 462 11 477 11 478 11 552 13 83 16 656 16 1170 19 205 20 1549 20 1560 24 168
31	11	E.E....E 0 273 4 525 4 529 4 531 5 515 5 528 5 534 6 279 9 416 9 447 9 460 11 61 11 206 11 444 11 445 11 446 11 447 11 448 11 449 11 454 11 477 14 482 14 614 14 621 16 514 17 473 20 1554 20 1558 20 1559 24 166 24 249
31	11	A.A...A 0 434 0 742 0 792 2 431 3 42 3 501 4 687 4 1495 4 2372 5 592 5 593 5 595 6 10 6 15 6 625 10 362 10 376 10 378 10 382 10 388 10 499 14 413 14 435 14 517 14 527 19 7 19 10 19 11 19 12 20 258 21 83
30	11	SP.P 0 7 0 35 0 37 0 759 2 181 3 13 4 214 4 938 4 1024 4 2007 4 2205 4 2415 4 2477 5 223 5 1532 5 1591 5 1755 5 1980 5 2022 5 2336 6 779 14 342 18 32 18 314 19 522 20 2344 20 2350 20 2361 20 2381 21 236
30	11	PP...S 0 24 0 524 1 315 2 176 2 443 3 185 3 193 4 19 4 215 4 784 4 808 4 1045 4 1104 4 1105 4 1335 4 1384 4 2013 4 2267 4 2426 5 613 5 1033 11 159 11 626 12 709 18 221 19 446 20 541 20 845 20 1928 20 2057
29	11	P.P..A 0 93 0 450 0 760 1 591 3 197 4 119 4 805 4 2416 10 377 10 379 10 395 10 401 10 412 10 496 10 500 11 26 14 60 18 33 18 57 19 101 19 665 20 9 20 224 20 613 20 854 20 948 20 1882 20 2382 21 3
29	11	A..P...P 0 63 3 179 4 13 4 774 4 804 4 1630 4 2100 4 2374 5 124 6 16 6 17 6 21 10 325 10 376 10 390 10 394 10 499 11 78 14 57 14 527 19 98 20 221 20 340 20 610 20 762 20 1943 20 2023 20 2109 21 18
29	11	S..SP 0 526 3 91 3 136 4 50 4 148 4 749 4 1774 4 1860 4 1901 4 2045 5 733 5 988 5 1492 5 2116 11 667 14 339 14 497 15 55 17 17 17 434 19 112 19 663 19 807 20 89 20 1880 20 2075 20 2360 21 59 21 233
28	11	P.....SP 1 681 3 32 3 186 3 230 3 424 4 807 4 1011 4 1018 4 1588 4 2054 5 90 5 992 5 2018 6 788 11 26 17 192 17 428 18 26 18 308 19 103 19 606 19 660 20 1877 20 1905 20 1910 20 2357 20 2370 21 46
28	11	S..S.G 2 462 4 50 4 1774 4 1833 4 1836 4 1837 4 1972 4 2196 4 2431 5 1410 5 1449 5 2245 5 2314 5 2354 11 49 14 27 14 169 14 362 15 44 15 77 16 958 19 663 19 686 19 689 19 692 20 120 23 190 24 211
28	11	P.....SS 1 733 2 455 3 76 3 118 4 738 4 1766 4 2109 5 872 5 1032 5 2136 8 384 11 33 11 43 12 313 12 329 12 541 12 692 14 333 14 501 18 88 20 11 20 121 20 228 20 472 20 577 20 794 20 887 20 2414
28	11	PTP 1 591 2 174 2 453 2 455 4 782 4 795 4 805 4 1564 4 1745 5 1592 5 2397 6 819 7 9 16 1142 17 159 18 79 20 142 20 226 20 613 20 854 20 898 20 900 20 948 20 972 21 19 21 28 21 44 21 71
28	11	K.E...E 4 519 4 530 4 823 4 862 5 512 5 516 5 523 5 851 6 163 7 20 9 443 9 455 14 47 14 597 16 195 16 248 16 394 16 655 17 336 18 291 19 204 19 740 19 991 19 1011 20 997 20 1013 20 1051 20 1055
27	11	GS..S 1 257 2 150 3 132 4 357 4 1571 4 1835 4 2044 4 2195 5 1279 5 1950 5 2115 5 2244 9 115 11 48 15 43 15 129 15 132 15 289 15 730 19 108 19 691 19 694 20 76 20 446 20 903 23 146 23 189
27	11	A.....AA 0 702 2 102 2 156 4 687 4 1029 4 2372 4 2378 5 592 5 593 5 594 5 595 5 1576 5 1810 5 1821 6 9 6 10 14 51 14 716 15 410 18 62 19 3 19 7 19 10 19 11 19 18 20 736 21 77
27	11	S..S.P 1 22 1 625 1 676 3 133 4 148 4 1506 4 1975 4 2056 4 2455 5 1113 5 1153 5 1262 5 1976 5 2127 10 28 10 302 10 323 12 602 14 496 15 506 16 1013 19 582 19 585 19 956 20 128 20 754 20 1883
27	11	S.....SP 0 29 0 511 2 185 3 88 3 133 3 192 3 198 4 1768 4 1854 4 2199 4 2254 4 2389 4 2409 5 1749 11 611 11 681 11 695 14 376 14 494 14 508 18 120 19 109 19 653 20 2344 20 2355 21 56 21 232
27	11	AP..P 2 3 3 42 3 233 4 791 4 804 4 810 4 989 4 994 4 997 4 1010 4 1142 5 154 6 21 10 366 10 400 10 408 10 505 16 1122 18 62 18 75 18 87 19 106 20 129 20 736 20 883 20 1943 21 47
26	11	PS.P 3 140 3 349 4 150 4 814 4 1891 5 155 6 792 11 23 11 666 12 310 12 604 12 713 16 771 16 1076 18 88 19 587 19 621 20 130 20 887 20 1076 20 1254 20 1607 20 1896 20 2013 20 2076 24 218
26	11	A...P..P 0 405 0 501 2 129 3 179 4 774 4 801 4 804 4 810 4 952 4 989 4 994 4 1038 4 2006 5 602 5 1695 6 15 6 16 6 21 11 19 16 757 18 77 19 98 20 839 20 883 20 1943 20 2046
26	11	S.S.P 1 677 3 139 3 190 3 222 4 22 4 813 4 1295 4 1846 4 1901 4 2016 4 2373 10 324 11 39 12 378 12 623 14 497 15 293 18 93 19 112 19 698 20 89 20 138 20 468 20 1075 20 1385 20 2075
26	11	S.P..P 0 407 0 503 1 679 3 22 3 180 3 192 3 350 4 148 4 1773 4 1903 5 916 5 1979 5 2143 5 2150 5 2394 6 865 10 305 11 711 12 602 12 714 19 429 19 585 20 128 20 305 20 1897 20 2008
25	11	PA..P 0 4 1 748 3 10 4 996 4 1970 4 2377 5 1529 5 1798 5 1977 6 20 8 46 10 9 10 330 10 377 10 379 10 393 10 410 10 498 14 60 14 76 14 530 18 84 20 1917 20 1942 20 1947
25	11	P.P....A 0 8 0 508 2 182 3 14 4 751 4 809 4 1104 4 2008 4 2478 5 131 10 377 10 381 10 393 10 401 10 410 10 498 11 666 11 669 15 57 19 91 20 142 20 226 20 856 20 1950 21 19
25	11	EK..E 4 309 4 521 4 523 4 525 4 529 4 825 5 511 5 525 5 530 5 1197 5 1720 9 449 9 462 11 63 11 504 12 275 14 599 16 31 16 89 17 338 20 1049 20 1625 20 2435 21 152 22 3
25	11	PG.....S 1 513 1 688 3 71 5 1472 5 1535 5 2132 6 799 10 217 11 33 11 345 11 509 12 329 12 541 12 613 14 86 14 515 18 358 19 107 19 789 20 19 20 185 20 759 20 2130 20 2307 20 2330
25	11	PG.P 0 681 1 681 1 752 2 92 2 133 4 779 4 1042 4 1079 4 1747 4 1778 4 2481 5 1594 5 1699 5 1744 10 401 10 506 12 541 14 461 16 761 19 107 20 956 20 1889 20 2032 20 2151 20 2307
25	11	PS.....P 0 38 3 140 3 349 4 150 4 812 4 1071 4 2179 4 2453 5 1802 5 2023 5 2084 6 792 11 529 12 627 16 728 16 764 17 469 19 504 19 665 20 765 20 866 20 1882 20 1910 20 1921 20 2370
25	11	SP.....S 0 504 1 347 3 204 3 359 4 1017 4 1065 4 2205 4 2415 5 763 5 991 5 1495 5 1591 5 2101 5 2135 6 787 11 32 11 617 11 667 14 500 19 605 19 659 20 120 20 273 20 2314 21 52
25	11	P...SS 1 672 1 733 2 457 4 510 4 1105 4 1511 4 1764 4 1787 4 2426 5 40 5 1034 5 1190 5 1891 5 2349 11 536 11 677 14 233 14 501 18 308 19 110 19 447 20 474 20 2254 21 51 24 396
25	11	P..L..P 0 518 2 35 2 86 3 112 4 20 4 113 4 1180 4 1781 4 1980 4 2151 4 2179 5 607 5 921 5 1640 6 231 10 162 10 500 14 70 14 82 19 489 19 534 19 926 20 1116 20 1996 21 19
25	11	P....P.A 2 136 4 809 4 990 4 1066 4 1908 4 2008 4 2161 4 2484 5 2399 10 369 10 404 11 23 11 28 11 666 14 464 15 545 16 1147 16 1152 18 76 19 680 20 682 20 1899 20 1946 20 1947 20 2058
24	11	P..P...S 0 527 2 174 3 183 3 352 4 782 4 792 4 808 4 1761 4 2011 5 611 5 1031 12 541 12 707 16 1076 18 88 19 102 19 107 19 587 20 737 20 843 20 881 20 887 20 2307 21 48
24	11	PL..P 2 330 3 114 4 115 4 1982 4 2157 4 2489 5 127 5 609 5 923 5 1640 6 590 6 795 6 807 10 5 10 158 10 502 11 574 16 544 16 1152 19 928 20 706 21 15 21 21 21 118
24	11	P.PS 0 34 0 36 0 508 2 182 2 469 3 10 3 138 3 197 4 812 4 939 4 1069 4 1386 5 93 5 1078 5 1756 11 21 12 711 14 343 18 33 18 86 20 972 20 1908 20 2368 24 313
24	11	E...E..K 2 411 4 517 4 523 4 527 4 616 5 525 5 530 5 541 5 545 5 629 5 1420 5 1714 7 98 9 449 11 67 11 504 16 31 16 1170 16 1171 17 212 20 1556 21 152 21 256 22 3
24	11	AP....P 2 437 3 137 4 791 4 816 4 989 4 994 4 1655 4 1941 4 2002 4 2160 4 2191 6 21 10 368 10 408 10 471 11 37 14 463 16 1146 18 73 18 75 18 78 18 85 20 686 21 47
24	11	P....PA 0 40 1 590 2 57 3 355 4 792 4 1403 4 1745 4 2187 4 2479 5 1564 10 374 10 495 14 71 14 525 18 76 18 79 18 81 20 1912 20 1937 20 1942 20 1947 20 2236 21 41 21 71
24	11	A.A....P 0 3 2 107 2 431 3 540 4 952 4 1644 5 599 5 600 6 12 6 13 6 15 10 362 10 376 10 388 10 390 10 499 14 435 14 527 16 754 16 794 20 483 20 2043 20 2046 21 85
24	11	PA....P 0 2 0 4 0 14 1 316 2 35 2 273 3 10 4 993 4 1908 4 1997 4 2014 5 748 5 1529 5 1977 6 20 10 330 10 377 10 500 14 64 14 76 19 487 20 685 20 881 20 2345
24	11	P...L.P 2 35 2 438 4 107 4 113 4 157 4 1000 4 1436 4 1997 5 606 5 748 5 1031 5 1466 5 1658 5 2025 10 395 11 671 12 338 12 716 14 416 18 294 19 712 20 495 20 831 21 19
24	11	S.PP 3 180 4 214 4 815 4 1102 4 1297 4 2265 4 2477 5 223 5 1670 5 2394 6 865 8 18 11 624 11 711 12 714 14 325 14 430 18 148 19 444 19 726 20 1886 20 1979 20 2014 20 2355
23	11	SG.S 1 22 1 644 2 151 3 374 4 358 4 707 4 1517 4 1834 4 1837 5 1393 5 1453 12 620 15 123 15 343 15 375 16 1026 19 112 19 368 19 448 19 696 20 77 20 192 24 117
23	11	A..A..A 0 252 0 545 0 742 2 103 3 42 4 798 4 886 5 592 5 594 5 595 5 1816 6 9 6 10 11 673 14 36 14 39 14 51 15 410 19 7 19 10 19 11 19 558 20 683
23	11	AP.....P 0 3 2 437 4 804 4 810 4 989 4 994 4 1077 4 1547 5 1465 6 21 10 376 10 394 10 499 14 344 14 415 18 69 19 488 20 883 20 1943 20 1995 20 2023 20 2346 21 18
23	11	GS.G 2 146 3 155 3 261 4 1477 4 1835 4 1838 5 1748 8 334 14 513 14 718 15 129 15 218 15 344 15 730 17 390 18 104 19 691 19 694 20 210 20 457 20 1576 20 2216 20 2305
23	11	S.S.A 0 511 2 70 3 88 3 198 4 361 4 914 4 1022 4 1574 4 1852 5 763 5 1854 10 224 10 321 11 428 14 238 14 340 14 505 15 111 15 270 20 800 20 1598 20 1914 21 236
23	11	PT..P 0 20 1 591 1 636 1 684 2 453 3 46 3 226 4 805 4 946 4 1633 5 1024 5 1028 6 776 7 9 15 453 20 343 20 577 20 613 20 854 20 898 20 1884 20 1892 21 44
23	11	S....P.P 0 29 0 503 2 448 3 133 3 192 4 1050 4 1975 4 2180 4 2455 5 916 5 1976 10 305 10 323 11 695 12 714 17 152 20 764 20 893 20 943 20 1897 20 1939 20 2363 21 232
23	11	P.LP 0 681 2 92 4 1093 4 1436 4 1737 4 2481 5 608 5 1169 10 506 12 310 12 604 12 710 12 718 12 721 14 83 14 394 19 528 19 621 20 130 20 682 20 2032 21 48 24 312
22	11	L.....LP 0 783 1 483 2 88 4 247 4 1432 4 1733 4 1931 4 2063 4 2102 4 2370 5 126 5 256 5 1017 6 304 12 111 12 322 14 160 16 74 17 235 20 544 20 678 20 1530
22	11	P.AA 0 403 1 688 2 127 2 160 2 253 3 39 4 686 4 844 5 1579 11 28 14 239 14 433 14 469 14 525 14 714 18 66 19 22 20 60 20 577 20 740 20 824 20 1951
22	11	P...A..S 0 40 1 688 3 76 3 118 3 183 4 319 4 1157 4 2011 5 328 5 1691 10 217 10 314 11 33 14 432 14 515 19 102 20 19 20 133 20 959 20 1221 20 2414 24 221
22	11	A....A.A 0 787 2 60 2 102 3 37 4 874 4 879 5 592 5 593 5 594 5 595 5 1576 5 1821 6 9 6 10 11 30 14 51 18 68 18 78 19 7 19 9 19 11 20 253
22	11	Q.P.P 0 91 1 468 4 508 5 868 10 375 10 391 11 712 14 79 14 341 17 155 19 509 19 924 20 841 20 896 20 946 20 985 20 1900 20 1940 20 2022 20 2028 20 2349 21 1
22	11	E..E...K 2 411 4 617 4 868 5 525 5 630 5 1247 5 1305 8 211 8 367 9 234 9 424 12 407 14 692 14 695 16 31 16 978 16 1129 16 1171 19 177 20 1043 20 1556 24 414
22	11	SS.P 4 1296 4 1772 4 1847 4 2114 5 1452 5 2142 5 2393 11 40 12 335 12 473 14 324 14 430 15 523 16 208 16 1015 18 94 18 312 19 584 19 662 19 699 20 127 24 427
22	11	S.S..P 0 35 1 189 1 270 1 572 4 87 4 813 4 1022 4 1295 5 1 5 1185 5 1694 5 2186 5 2334 6 390 12 528 14 340 16 1013 18 312 19 582 20 546 20 764 20 1071
22	11	Q.P....P 0 18 0 86 1 745 2 19 3 69 3 175 3 203 10 493 11 707 14 79 16 1145 17 197 19 658 20 822 20 849 20 934 20 985 20 1903 20 1940 20 2028 20 2056 20 2234
22	11	L.P.P 3 580 4 111 4 117 4 937 4 1440 4 1654 4 2105 5 610 5 919 5 1006 5 1590 5 1662 6 778 10 365 10 399 12 720 16 1140 18 31 19 530 20 852 20 1274 21 99
22	11	Q.P...P 0 18 1 479 1 746 3 146 3 354 4 1012 5 2070 10 375 10 391 11 707 17 155 19 217 19 432 19 498 20 502 20 896 20 930 20 1103 20 1940 20 2234 20 2356 21 1
22	11	L...P..P 2 88 2 169 3 20 3 348 4 1432 4 1654 4 1733 4 1757 5 914 5 1590 5 2392 6 778 9 369 11 532 12 712 16 1140 16 1153 20 4 20 678 20 733 20 1250 21 37
22	11	L...L..L 0 68 0 351 0 658 3 551 3 554 4 2069 9 365 10 422 11 227 11 234 14 392 14 537 14 586 16 249 16 1198 16 1349 19 326 20 828 20 1093 20 2066 23 71 23 128
22	11	K.....EE 2 408 4 194 4 195 4 526 5 203 5 204 5 523 5 552 6 739 8 251 9 411 9 455 13 77 14 567 16 345 19 991 19 1037 20 659 20 1055 20 1081 20 1393 20 1553
22	11	S...P..P 1 677 3 136 3 190 4 815 4 1075 4 1774 4 1901 4 1978 4 2007 4 2458 4 2477 5 1781 5 2068 5 2379 10 363 12 714 14 376 18 214 19 617 20 470 20 850 24 214
22	11	S.SA 1 614 2 194 3 81 3 89 4 361 4 813 4 1218 4 2236 4 2277 5 786 5 1854 5 2083 11 402 14 238 14 506 15 270 17 304 19 684 20 113 20 546 20 2062 20 2415
22	11	K..E..K 4 205 4 473 4 524 4 856 4 2285 5 214 5 245 5 481 5 526 5 531 5 1427 5 1868 8 218 9 282 9 450 11 505 12 92 13 16 16 32 19 275 21 153 22 4
22	11	P..S.S 0 34 0 508 2 443 2 460 3 76 4 19 4 911 4 1970 4 2013 4 2057 4 2233 5 760 5 1539 5 1691 6 176 6 640 14 383 15 267 19 681 20 2057 20 2358 24 396
21	11	S..S...G 0 526 2 191 3 125 3 549 4 1517 4 1834 4 1836 4 1837 5 1081 5 1113 11 608 14 26 15 44 15 287 15 375 15 506 16 958 16 1020 20 77 20 1883 24 209
21	11	S.A....S 0 213 0 564 3 78 3 82 3 90 3 359 3 377 4 584 4 2415 5 1969 6 559 10 521 11 674 14 507 15 272 15 280 15 305 15 727 17 464 20 860 20 937
21	11	SQ...S 4 2111 5 1951 6 502 11 423 11 706 12 373 15 35 15 290 15 295 15 312 18 14 19 767 20 123 20 325 20 717 20 961 20 2355 21 233 24 16 24 385 24 394
21	11	A..A..P 3 539 4 801 4 994 4 1957 4 1991 5 1096 6 13 6 14 10 408 14 54 14 58 14 528 15 505 15 749 16 503 17 483 18 75 18 82 20 146 20 686 20 2143
21	11	S....A.S 0 646 3 79 4 584 4 1509 4 1966 5 2101 11 32 11 533 11 674 14 339 15 318 16 385 16 791 16 924 16 1009 19 27 19 700 20 131 20 140 20 757 24 158
21	11	Q.....SS 0 766 1 567 1 670 1 731 1 732 3 75 4 508 4 1569 5 1952 5 2026 10 333 15 281 16 784 16 1179 19 445 20 157 20 404 20 795 20 886 20 2354 24 142
21	11	S...SP 0 35 0 398 0 513 3 90 3 200 4 1474 4 1773 4 2056 5 1258 5 1694 5 1976 5 2097 6 607 6 806 14 496 15 68 17 464 19 585 19 662 20 1071 21 232
21	11	S....T.T 2 154 4 1812 5 1142 5 2089 6 815 8 292 14 172 15 111 15 270 15 325 15 495 15 509 15 731 16 969 19 850 20 236 20 892 20 894 20 904 20 1886 24 210
21	11	PG....P 0 446 1 688 3 112 4 54 4 779 4 1479 4 2261 5 1666 5 2114 11 277 12 78 14 86 14 515 18 57 20 759 20 1990 20 2112 20 2118 20 2124 20 2130 21 92
21	11	L....E.L 0 592 0 845 3 169 4 1406 4 2069 4 2505 5 2427 6 198 6 460 6 661 10 429 14 537 14 586 14 611 16 249 19 326 19 992 20 1093 20 2434 23 71 23 128
21	11	PS....Q 1 155 1 613 3 140 3 143 3 197 3 210 4 1114 9 253 9 346 10 355 11 418 14 239 16 391 18 97 19 504 19 652 20 906 20 936 20 1921 20 2013 20 2076
21	11	PS...P 0 525 3 138 3 143 4 812 4 814 4 941 4 1212 5 732 5 764 5 904 10 246 11 23 11 38 11 154 11 666 12 713 16 1147 18 7 19 806 20 936 20 2053
21	11	SQ.S 0 878 4 2111 5 50 5 1113 5 1951 8 242 10 360 10 532 12 287 12 336 12 548 12 625 15 55 15 290 15 312 16 466 19 767 19 807 21 233 24 387 24 394
21	11	P.P..L 4 939 4 999 4 1082 4 2090 4 2157 4 2478 5 131 5 921 10 71 10 498 11 700 12 707 14 80 15 57 16 938 19 487 19 532 20 615 20 1493 20 1838 24 29
21	11	S.....PP 1 584 2 167 3 141 4 690 4 1072 4 1478 4 2007 4 2180 5 2024 5 2069 6 861 10 61 10 363 18 5 19 505 20 806 20 850 20 867 20 1922 20 1939 24 306
21	11	PA.A 0 2 0 856 1 18 2 62 2 73 2 253 3 95 3 500 4 686 4 1750 4 2014 5 1579 8 21 10 377 10 379 10 381 10 498 14 530 18 74 18 84 19 702
20	11	P....AA 0 363 2 124 2 184 2 249 3 39 4 983 4 1299 4 1641 5 1702 14 60 15 59 18 63 19 590 20 613 20 737 20 857 20 915 20 959 20 1952 21 3
20	11	T..S..S 1 641 1 671 4 1830 5 1147 5 1407 5 1505 5 2242 9 113 11 664 15 127 15 284 15 302 16 1017 19 579 19 656 20 901 20 973 20 2072 21 49 23 148
20	11	S.P....A 1 679 2 424 3 180 4 1297 4 1903 4 2115 4 2359 5 2394 11 24 14 430 16 1339 17 11 19 588 19 663 19 959 20 913 20 1387 20 1880 20 2091 20 2282
20	11	A...A.P 1 1 3 37 3 44 4 1073 4 1941 4 2002 4 2472 5 1978 5 2406 6 13 6 17 10 364 14 54 14 519 16 1146 16 1150 17 483 18 73 18 78 19 391
20	11	PT.....S 0 40 1 640 2 160 2 174 2 455 3 46 4 782 4 1761 4 1894 5 754 5 909 5 2076 6 821 12 344 19 854 20 310 20 577 20 900 20 972 21 48
20	11	S..EE 4 514 4 710 5 716 5 1912 6 922 9 420 11 442 11 460 12 474 16 440 16 653 16 808 17 11 17 470 17 471 19 770 23 156 24 165 24 259 24 372
20	11	S..G..S 1 662 1 763 2 147 2 185 4 1278 4 1509 4 1840 4 2199 4 2254 5 2217 10 31 11 611 15 40 16 1007 19 34 19 572 20 800 20 1065 20 1916 23 196
20	11	S...S.G 1 11 2 461 4 1474 4 1773 4 1836 4 2430 5 1694 5 2353 6 833 11 419 14 26 14 361 15 126 15 346 15 727 19 15 19 662 19 688 20 802 24 210
20	11	G...S.S 0 31 3 218 4 357 4 1842 5 1751 5 1950 8 96 11 45 11 510 11 524 11 605 12 695 15 129 15 289 16 1001 19 108 19 694 20 186 20 760 20 1756
20	11	LS..P 2 137 4 937 4 1733 5 399 5 1590 5 2392 6 563 6 669 6 778 11 163 11 532 11 705 12 334 15 522 16 349 16 797 18 31 19 455 20 573 20 2320
20	11	SS...L 0 219 0 569 0 581 2 153 4 2114 5 1732 8 102 8 390 14 26 14 361 14 493 14 507 15 496 15 523 18 259 19 370 19 629 20 127 20 2420 21 55
20	11	S....PG 1 22 1 676 2 128 2 261 4 1474 4 1506 4 1773 5 1694 5 2127 5 2334 6 794 7 81 10 28 11 711 12 73 12 324 19 662 19 784 20 754 20 819
20	11	T...PS 1 10 1 609 2 123 2 456 3 195 4 747 4 1208 4 1887 5 756 5 1593 10 150 10 351 11 150 12 306 16 760 16 1143 19 147 19 583 20 578 20 2072
20	11	L.P....P 1 483 3 25 4 247 4 1004 4 1401 4 1654 4 2001 4 2085 5 256 5 1590 5 1737 6 778 10 161 12 111 16 900 16 1140 19 804 19 1003 20 520 21 23
20	11	S.S.T 0 37 1 189 3 83 3 89 3 161 4 2060 7 206 12 289 12 302 12 566 14 500 15 44 15 123 15 325 15 495 16 1013 19 368 19 582 19 767 24 115
20	11	QP..S 0 33 0 507 1 612 3 75 4 127 4 1013 4 1765 4 2112 5 1892 5 2074 6 175 11 20 15 296 19 503 20 1907 20 2056 20 2323 20 2356 20 2367 24 395
19	11	P.....LP 1 315 3 43 4 85 4 1046 4 2178 5 1802 5 2023 5 2184 10 269 10 367 10 502 11 21 12 717 14 69 19 84 20 703 20 787 20 2402 21 44
19	11	E.....ER 1 91 4 70 4 1796 4 1802 5 836 5 1424 5 1712 5 1716 5 1718 5 1720 6 544 8 206 11 265 12 441 16 651 16 869 20 1956 23 13 24 408
19	11	P.P....T 0 34 0 93 1 470 2 469 4 795 4 1386 4 1745 5 612 5 1008 5 1664 7 9 11 714 14 12 14 60 14 442 19 649 20 854 20 2382 21 51
19	11	K.E..K 4 474 4 519 4 2286 5 482 5 526 5 527 5 532 5 1433 8 210 9 443 11 59 12 475 14 47 16 162 16 616 16 810 17 282 19 226 21 154
19	11	E..K.E 2 218 4 93 4 527 4 531 4 859 5 190 5 517 5 529 5 534 5 1430 7 17 9 462 14 44 16 29 19 889 20 1560 20 1561 22 7 24 342
19	11	A.P..A 0 401 1 686 2 60 3 37 3 228 4 2012 4 2379 4 2491 9 382 14 523 14 528 14 712 16 1154 18 68 18 77 18 82 20 1943 20 1948 21 42
19	11	KK.....E 2 404 2 407 4 193 4 194 4 656 5 202 5 203 6 872 9 455 14 624 16 386 16 1291 17 233 18 290 18 318 18 380 19 1036 20 1050 20 1081
19	11	S...E..S 2 219 4 584 4 2272 5 1511 5 1962 5 1969 5 2143 5 2428 6 179 11 32 11 369 15 288 16 440 19 27 20 1753 23 183 24 245 24 252 24 387
19	11	S..S..A 0 738 2 191 2 425 3 78 3 86 4 358 4 1572 5 1976 10 360 11 667 12 548 15 55 15 308 15 375 15 506 15 731 19 112 19 367 21 79
19	11	T.P....P 0 21 1 533 1 588 2 175 2 237 4 991 4 1659 5 762 5 1026 6 773 7 7 11 664 16 204 19 100 20 575 20 871 20 872 20 877 20 1644
19	11	S...SG 2 147 4 1833 4 1836 5 156 5 1449 5 1884 5 2299 9 262 11 151 12 616 15 119 15 776 16 1005 17 325 19 15 19 23 19 444 19 692 24 171
19	11	E...K.E 4 232 4 858 4 887 5 241 5 522 5 528 6 457 6 532 8 206 9 461 12 95 16 191 16 651 17 142 17 278 20 1559 20 1560 21 150 24 417
19	11	T...SS 4 740 4 903 4 1788 5 1448 5 2346 6 174 11 583 12 557 14 335 14 357 14 492 15 42 15 275 15 341 16 204 18 255 19 148 19 580 20 889
19	11	SEE 0 47 0 492 4 591 4 690 6 462 8 190 8 322 9 422 11 385 11 460 11 533 11 592 12 315 12 576 16 350 16 1128 17 472 19 772 24 261
19	11	A....E.E 0 545 4 203 4 833 4 922 5 212 5 557 5 1707 5 1709 5 1711 7 163 11 457 14 384 14 533 14 685 15 381 19 24 20 1957 22 73 24 384
19	11	E.L.K 1 389 2 414 3 174 4 132 4 306 4 382 4 542 4 2074 5 1179 6 274 6 314 9 356 14 695 16 1174 18 286 19 180 19 331 19 894 19 997
19	11	A...P.A 0 434 0 786 2 156 3 42 4 804 4 810 4 1909 4 2006 4 2485 6 15 10 400 11 673 14 517 18 62 18 77 19 18 20 683 20 736 20 1948
19	11	P.L.P 0 66 1 14 1 481 3 148 3 230 4 115 4 1661 4 1740 4 1934 4 2103 5 608 5 1033 6 776 10 397 12 718 16 77 19 67 19 528 21 21
19	11	P.L.S 0 196 4 65 4 1105 4 2418 4 2503 5 68 5 2323 8 444 11 529 12 710 14 233 19 71 19 93 20 294 20 542 20 2118 21 48 21 122 24 312
19	11	AA.L 0 744 0 786 2 429 4 2099 5 123 5 1582 5 1845 8 66 12 40 14 203 14 722 15 273 15 416 15 519 16 71 16 374 16 839 19 46 21 83
19	11	TP.P 1 592 2 454 3 9 4 806 4 1382 4 2459 5 1077 7 8 7 10 16 547 18 149 19 100 20 614 20 855 20 897 20 899 20 926 20 1901 21 45
19	11	A.G..G 0 263 1 21 2 129 2 130 2 143 4 706 4 1724 4 2122 11 486 14 3 14 716 15 535 15 556 15 579 17 384 19 595 20 2221 21 8 21 89
19	11	SE.E 0 47 1 94 4 97 4 367 4 379 4 432 4 1793 5 375 5 387 5 725 6 462 9 422 11 460 14 388 14 479 16 808 17 472 24 21 24 165
19	11	S....SQ 4 1574 4 2260 5 45 5 2163 8 237 11 701 11 706 12 368 12 620 15 290 15 345 16 208 18 93 20 163 20 979 20 1066 20 2350 21 236 24 401
19	11	E....EA 0 293 4 588 4 700 4 714 4 1032 5 709 5 723 5 1197 7 168 10 419 11 451 11 479 14 475 14 623 16 415 17 416 17 460 19 205 23 19
19	11	PL...A 0 782 2 124 4 1106 4 1488 4 1641 4 2117 4 2361 4 2369 5 1785 10 5 11 26 11 671 15 59 15 236 15 724 16 1341 18 33 20 959 21 21
19	11	SG...S 4 358 4 1834 4 2405 5 1215 5 2218 5 2243 6 507 8 95 8 226 11 414 12 620 12 694 15 288 15 300 15 359 16 964 17 39 18 115 24 117
19	11	LLS 0 807 3 408 4 67 4 936 5 70 5 2166 5 2426 6 116 6 668 10 512 10 530 11 531 12 424 12 666 14 285 16 402 16 497 16 926 20 1654
19	11	L..S..S 0 216 4 1573 4 2108 5 47 5 1242 12 312 12 560 12 599 12 622 14 166 14 210 15 309 18 92 19 763 19 764 19 804 20 1680 21 230 23 175
19	11	A..LP 0 786 2 36 4 1038 4 1550 4 1647 4 2099 5 123 10 505 14 517 16 1332 17 232 20 129 20 378 20 486 20 839 20 1533 20 2326 21 47 23 30
19	11	T.S...S 1 671 4 2025 5 910 5 1505 5 1882 5 2241 6 496 11 149 12 305 12 557 15 66 15 284 16 734 19 576 19 583 20 162 20 973 20 1069 23 148
19	11	LP.....S 1 680 4 253 4 1095 4 2108 5 132 5 262 5 1276 6 310 11 573 12 312 12 328 14 396 17 191 18 25 18 307 19 90 19 623 20 793 20 2408
19	11	S.L....P 0 582 2 167 2 462 3 552 4 66 4 1050 4 1774 4 2116 4 2180 5 69 5 1410 10 363 11 670 11 695 12 597 12 620 16 1351 18 19 20 850
19	11	GLP 0 682 2 93 4 1051 4 1150 4 2068 4 2482 5 1088 5 1642 5 1807 6 309 6 817 7 187 10 507 11 302 15 162 15 548 19 491 20 488 20 2033
18	11	K...K..E 2 404 4 522 4 526 4 2067 5 523 5 527 5 684 6 809 6 895 9 278 14 567 16 827 17 365 19 1036 20 1055 20 1081 20 1175 23 101
18	11	EE.D 0 237 4 517 4 2074 5 535 5 691 5 2309 6 52 6 746 11 440 11 462 11 477 13 82 16 944 17 162 20 1033 20 1399 23 159 24 375
18	11	P.A.A 0 790 1 613 1 688 4 950 4 2013 5 1579 5 2399 8 20 10 374 10 404 11 33 14 433 14 515 14 525 15 503 15 550 18 81 21 7
18	11	S...AS 0 402 0 541 3 94 4 45 4 600 4 1574 4 1847 4 2164 5 1067 10 321 11 96 14 325 16 230 20 108 20 961 20 1066 21 236 24 16
18	11	E..EA 0 295 0 494 0 698 4 702 4 718 4 880 4 924 5 711 7 170 9 234 9 467 10 481 11 453 11 481 12 407 14 603 16 809 18 342
18	11	D...EA 0 416 1 323 4 302 4 701 4 923 5 311 5 710 5 724 9 180 9 233 10 83 11 12 11 480 12 119 14 476 14 650 16 1316 17 461
18	11	SL..S 2 215 3 200 4 1474 4 1572 5 1159 5 1241 11 365 11 498 12 311 12 559 12 598 15 308 16 910 16 1005 17 33 20 1679 21 209 21 229
18	11	P..Q.P 0 88 1 747 3 143 5 2025 10 246 11 709 14 76 16 1142 19 495 20 687 20 794 20 846 20 927 20 1937 20 1946 20 2053 20 2353 21 127
18	11	S..TP 1 668 2 275 3 139 4 942 5 1057 5 1363 5 1382 5 1518 5 1781 5 2068 6 248 11 404 15 113 19 97 20 140 20 894 20 937 24 214
18	11	S..S.T 2 118 2 154 3 82 3 88 4 914 4 2059 5 1095 12 565 14 499 15 343 15 731 16 496 16 928 19 367 19 766 20 904 20 1880 24 114
18	11	R...EE 0 271 0 357 4 165 4 513 4 613 4 1500 5 243 5 506 5 626 5 687 6 45 9 412 10 281 11 589 12 573 14 569 17 143 18 281
18	11	A...PA 3 427 4 124 4 869 4 989 4 1910 5 142 6 16 10 406 11 115 14 56 14 419 15 507 18 77 18 82 20 161 20 1943 20 1948 21 42
18	11	T..S...S 1 149 3 87 4 1460 4 1513 4 1830 4 2251 5 758 5 1042 5 1442 5 2094 6 174 15 116 16 217 19 656 20 885 20 1574 21 49 24 398
18	11	S.L....S 0 222 0 772 3 204 3 484 4 1966 4 2272 5 905 6 186 10 528 11 212 11 369 14 493 16 469 16 924 20 70 20 120 20 2417 24 149
18	11	S..SE 0 219 1 737 4 66 4 1975 4 2196 4 2431 5 69 5 2354 8 284 11 530 15 130 16 235 19 769 19 885 21 247 24 209 24 252 24 387
18	11	S.S....P 0 511 1 674 1 677 2 446 3 88 3 190 3 198 4 1901 4 1973 10 321 14 27 14 494 15 110 18 182 19 505 20 764 20 1914 20 2361
18	11	S...S.L 0 578 1 152 3 200 4 938 4 1713 5 1452 5 1456 5 1954 11 365 12 547 12 593 12 616 16 829 17 325 19 444 19 757 20 2060 20 2417
18	11	P.A..S 0 641 1 315 2 160 3 46 3 185 4 808 4 950 4 2013 4 2267 5 1466 5 2084 10 242 11 146 11 536 11 677 12 382 14 714 19 22
18	11	TS.S 3 87 4 1790 4 1900 5 762 5 995 5 2242 6 644 14 504 15 342 15 494 16 1004 17 36 18 311 20 467 20 1074 20 2336 24 119 24 398
18	11	S.....AS 0 772 1 15 3 78 3 90 4 1572 4 2415 5 696 5 1038 9 112 10 356 11 404 11 423 11 667 15 308 20 131 20 140 20 1064 21 222
18	11	EA....E 0 161 4 202 4 527 5 211 5 248 5 714 5 728 5 1844 9 470 11 36 11 456 13 4 14 480 14 692 16 805 18 61 20 1956 23 13
18	11	P...SE 0 25 0 530 4 65 4 686 4 795 4 1974 5 68 6 811 9 80 11 529 12 118 12 439 12 710 14 321 16 1079 16 1100 19 884 20 542
18	11	P.S...T 4 149 4 1387 4 1986 4 2453 5 21 5 1484 5 1809 5 2374 6 176 14 351 15 278 16 206 16 211 17 268 19 587 20 551 23 86 24 19
18	11	S...E..E 0 546 4 326 4 514 4 863 4 2046 5 335 5 716 5 786 9 420 11 442 11 460 16 27 17 470 19 421 20 1042 20 1178 21 201 24 259
18	11	T..P.P 1 588 2 241 3 9 4 802 4 806 4 1382 5 603 5 1029 5 1686 6 777 7 8 12 704 18 54 19 100 20 139 20 897 20 1273 20 2379
18	11	QPS 0 33 1 612 4 258 4 2112 5 267 6 175 6 394 9 252 12 337 12 626 15 56 19 503 20 886 20 1895 20 1909 20 2135 20 2369 24 395
18	11	S.P..G 0 865 1 628 3 454 4 1972 4 2477 4 2487 5 156 5 1194 5 1265 12 362 12 605 14 169 16 958 18 148 19 444 19 611 19 663 24 6
18	11	S.G...A 0 759 1 15 1 616 2 196 4 565 4 1182 4 1516 5 2248 9 112 11 423 14 30 15 219 15 375 15 731 19 19 19 367 20 123 20 2259
17	11	EEL 0 237 0 275 2 414 3 524 4 169 4 848 4 1430 4 2074 5 178 5 1916 11 552 12 397 16 1129 16 1174 19 997 20 1087 21 205
17	11	S..E..S 0 462 0 564 0 803 1 76 4 1966 4 2507 5 463 6 462 10 514 14 487 16 404 16 653 17 5 17 11 20 1012 20 1754 24 165
17	11	G.P..P 2 131 2 171 2 225 3 181 4 776 4 780 4 803 4 1381 5 1167 6 247 9 26 10 467 10 504 19 647 20 2305 21 96 24 216
17	11	L..SS 0 216 0 500 0 574 4 608 5 1035 5 1880 5 2029 11 537 11 692 14 358 15 276 16 787 18 256 19 763 20 160 20 2255 23 175
17	11	E...S.L 0 309 1 202 4 186 4 1248 4 1808 4 2075 5 1557 5 2159 11 208 11 559 12 316 14 489 14 628 15 54 17 372 20 666 24 423
17	11	PG.S 0 718 3 259 4 1014 4 1203 4 2166 4 2233 5 93 5 2132 6 891 11 21 12 78 12 613 16 1336 17 388 18 358 20 19 20 1009
17	11	S...L..P 0 517 0 582 2 448 4 2180 4 2389 5 902 6 507 6 587 8 193 10 155 10 262 12 432 14 27 14 494 14 508 16 740 21 56
17	11	A...PG 2 129 3 420 4 1010 4 1038 5 1468 5 1695 5 2226 10 29 11 17 16 757 16 1110 16 1332 17 384 18 354 20 683 20 2326 21 88
17	11	E..P...P 0 1 4 1380 4 1821 4 1979 4 2110 5 604 5 605 5 757 5 1526 7 6 10 2 11 571 12 715 15 585 16 1093 18 67 20 1106
17	11	EP.....P 0 1 2 34 4 145 4 208 4 1979 5 217 5 605 5 747 5 753 5 2144 6 18 7 4 10 476 11 153 12 715 14 326 18 293
17	11	R..S...S 0 32 4 935 4 1710 4 1770 4 1809 5 693 5 1446 5 1853 8 30 11 110 12 332 14 379 15 38 16 769 16 925 19 693 24 182
17	11	S..L...R 3 410 4 131 5 969 5 1084 5 1805 5 1957 5 2163 6 113 9 262 11 109 11 219 14 577 16 1029 19 377 20 1656 24 171 24 195
17	11	S..L..P 2 260 3 242 4 1129 4 2155 4 2487 5 763 5 1084 6 793 6 815 10 255 12 433 16 542 16 729 16 1128 18 184 19 666 21 126
17	11	E.E....P 3 219 4 200 4 208 4 827 4 838 5 209 5 217 6 47 7 4 8 465 9 445 11 14 11 567 16 809 19 31 24 22 24 389
17	11	S.SL 1 677 2 461 3 198 3 410 3 489 4 2060 4 2373 5 763 5 1084 5 1957 6 643 6 645 9 262 11 528 12 596 15 306 24 187
17	11	SS...E 1 81 4 611 4 1322 4 1791 4 2045 4 2430 5 1961 5 2142 5 2353 6 178 11 540 12 473 15 287 16 410 17 470 19 769 20 235
17	11	E....SE 0 42 1 222 4 794 4 858 4 2510 5 720 5 728 6 457 6 836 9 417 11 36 11 455 14 474 19 1013 20 1566 24 207 24 256
17	11	E.L....E 3 167 4 245 4 306 4 1430 5 254 6 274 6 314 11 464 11 552 13 10 14 542 14 599 14 616 16 400 18 286 19 228 20 1451
17	11	L...P.L 0 852 2 88 3 555 4 111 4 117 4 937 4 1432 4 1733 5 64 6 669 10 159 15 522 16 724 16 797 20 678 20 2089 21 123
17	11	E.L..S 1 222 3 121 4 721 4 2074 4 2510 5 134 5 178 5 2432 8 221 11 535 12 16 16 257 16 431 16 1033 17 444 19 802 21 208
17	11	E.P.S 0 361 4 210 5 153 5 219 5 1261 5 2347 11 36 11 559 12 210 14 326 16 363 18 1 18 10 18 387 19 149 21 197 24 144
17	11	SE..E 2 289 4 863 5 849 5 2143 6 670 10 267 11 385 11 460 12 443 16 392 16 808 16 1128 20 1018 20 1042 20 1571 21 247 24 165
17	11	Q...PS 0 585 4 61 5 168 5 503 5 2019 5 2027 10 257 13 3 14 341 15 53 16 767 19 648 20 795 20 1072 20 1878 20 2410 24 142
17	11	T...P..S 1 531 1 609 2 456 3 173 4 1382 4 1762 5 756 5 1074 5 2071 6 352 12 109 15 499 19 656 20 1005 20 1873 21 49 21 72
17	11	S.L...L 2 226 3 549 3 552 4 2079 5 1456 5 1561 6 484 14 535 15 640 16 247 18 19 19 757 20 236 20 548 20 601 20 2064 20 2417
17	11	SG...P 0 83 1 22 1 495 1 602 2 261 2 448 3 180 4 726 4 1050 4 2422 5 1888 10 305 11 155 15 734 19 572 20 55 20 2008
17	11	LS....A 1 224 2 137 2 338 4 1171 4 2154 8 321 11 351 11 532 12 34 14 392 14 576 16 1415 20 573 20 1616 20 2320 22 39 23 94
17	11	PS....L 0 589 4 1891 4 2113 5 760 5 1802 5 2023 5 2191 8 147 11 666 11 669 12 382 15 57 16 81 16 1147 18 7 19 806 20 2063
16	11	S.....LS 3 144 4 372 5 380 5 1954 5 2428 6 772 12 616 14 386 16 791 19 444 20 108 20 567 20 2314 20 2417 23 88 24 261
16	11	KR.L 2 335 6 739 10 109 11 228 12 331 12 403 14 453 14 583 14 608 14 637 16 1324 17 133 18 304 20 349 20 1138 23 129
16	11	SE.S 0 561 0 579 0 738 5 733 8 190 9 84 9 144 12 315 14 213 15 133 15 731 20 2421 21 247 21 250 23 151 24 228
16	11	AS..S 0 877 1 21 2 190 3 84 3 548 4 49 4 706 4 1971 5 702 11 410 15 307 15 314 15 505 16 234 20 297 21 228
16	11	EE....L 0 48 0 309 4 2499 5 604 8 191 8 323 12 94 12 316 14 489 16 811 16 1170 17 147 19 997 20 1087 20 1549 24 168
16	11	P.A....P 1 315 1 681 3 39 3 43 4 1071 4 2013 5 2084 6 19 10 374 14 64 14 444 15 550 18 81 20 695 20 824 21 41
16	11	ASP 0 401 1 686 2 190 3 37 3 358 4 954 4 1064 4 2006 4 2476 5 170 11 31 16 716 16 799 17 487 19 395 20 743
16	11	S.G...P 1 584 2 260 2 465 3 156 4 1478 5 742 5 2317 6 815 11 32 14 365 18 184 19 571 19 666 20 553 20 806 20 2306
16	11	LSA 0 808 2 104 2 338 3 505 4 2154 4 2362 5 368 5 2427 12 667 14 375 14 576 15 533 16 797 16 927 17 305 20 114
16	11	A...G.P 1 749 2 130 3 539 4 905 4 2191 4 2402 5 1275 5 1330 5 1885 8 67 14 509 17 382 19 16 20 953 20 2143 21 9
16	11	E.....LE 0 580 1 162 4 103 4 238 4 2075 5 104 6 579 8 214 11 594 12 94 14 98 14 542 16 250 16 937 20 1451 20 1549
16	11	GL.....S 1 517 4 1711 5 1088 8 337 9 137 10 507 12 297 12 621 14 209 15 239 15 527 19 449 19 790 20 1747 20 2033 20 2385
16	11	E....LS 1 469 2 411 4 373 4 2357 5 381 5 2422 6 558 11 103 11 206 11 730 14 490 16 1410 17 300 21 156 24 169 24 262
16	11	S..L...Q 1 495 4 120 5 44 5 53 5 1086 10 423 11 300 12 339 15 306 15 364 16 800 16 825 18 184 19 761 19 801 20 790
16	11	EK.....K 4 435 4 441 4 523 4 559 5 443 5 525 5 530 8 288 9 449 11 504 12 245 14 308 16 31 20 655 21 152 22 3
16	11	RS.....S 1 75 2 282 3 255 4 1965 4 2038 4 2388 5 43 5 1853 6 610 6 786 8 30 15 38 16 1008 16 1022 17 175 20 2343
16	11	P..TP 0 24 1 636 2 453 5 948 6 1 6 369 7 5 11 574 16 544 17 157 20 224 20 874 20 898 20 955 20 1888 21 63
16	11	EE..S 0 309 0 361 5 1201 6 464 6 746 9 416 12 316 14 489 14 573 16 443 18 1 20 1060 20 1061 20 1062 21 205 24 143
16	11	PSA 1 613 2 127 4 814 4 1071 5 2084 5 2404 9 253 11 427 12 382 14 239 14 521 15 739 19 22 19 685 20 906 20 2063
16	11	ED.E 4 700 5 711 5 723 6 30 8 370 10 208 11 437 11 464 11 474 11 479 16 1259 19 425 20 1003 21 243 24 270 24 292
16	11	L.K..E 3 555 4 308 4 471 4 2069 5 479 6 276 6 316 6 742 13 43 14 16 14 611 17 367 18 288 19 351 20 2434 21 151
16	11	S.L.L 0 582 3 204 3 465 3 506 4 1717 4 2180 5 1733 5 2163 5 2258 6 186 8 522 14 632 15 58 16 469 20 2421 24 427
16	11	L..S.S 0 217 0 574 3 123 3 486 4 2274 4 2370 8 107 9 342 12 18 12 560 14 235 17 34 17 301 19 764 20 187 23 175
16	11	Q..S..S 1 670 3 75 3 546 4 355 4 1569 5 697 5 1092 6 175 6 343 11 398 15 107 17 431 19 445 20 295 20 751 24 111
16	11	EP.P 0 1 1 469 3 544 4 794 4 1563 4 1979 4 2500 5 605 5 2422 12 715 14 68 16 197 16 937 17 158 20 1006 21 70
16	11	S..N...S 3 359 4 584 5 905 5 2327 8 168 11 617 15 135 16 213 16 240 16 1009 19 27 19 578 20 1064 20 2337 21 222 23 49
16	11	R.S.S 0 509 1 736 2 68 4 1770 5 987 5 1949 5 2332 8 29 10 187 10 222 10 322 11 47 16 1003 18 180 24 154 24 208
16	11	P..G...T 1 630 4 1745 5 7 5 1664 5 2339 6 244 11 714 14 12 15 418 18 222 18 321 19 93 20 448 20 2276 20 2382 24 8
16	11	E.....EK 1 536 4 435 4 517 4 523 4 527 4 887 5 530 5 1714 6 836 7 98 8 367 9 461 11 200 12 239 14 692 20 1043
16	11	S...A.S 0 511 2 185 3 88 3 133 3 198 4 361 4 2409 5 369 5 736 5 1854 8 62 11 540 14 340 16 1020 20 800 24 159
16	11	D.D.E 0 563 1 49 1 323 4 1798 4 1804 5 710 5 887 11 10 11 436 12 29 14 476 16 315 21 252 23 155 23 162 24 269
16	11	AL..A 0 430 0 857 2 103 4 1497 4 1720 5 1576 5 1822 10 364 10 388 11 195 12 86 14 519 15 61 15 413 17 316 21 85
16	11	L.S.G 1 582 2 51 2 89 3 123 4 2037 4 2393 5 2215 6 831 8 146 8 153 8 446 8 494 14 512 16 1327 20 16 24 37
16	11	GG....S 0 817 2 99 2 145 2 148 4 1841 4 1842 4 2399 6 800 9 428 12 467 12 695 14 32 15 49 17 289 18 359 21 138
16	11	LSE 4 68 4 378 5 71 5 386 6 669 8 321 10 266 10 422 11 211 11 532 14 212 16 349 16 775 20 69 21 175 24 260
16	11	S.T..S 3 85 4 1284 5 1836 6 113 6 507 11 706 14 502 15 40 15 125 15 300 16 208 16 1015 18 115 19 584 19 589 24 117
16	11	R.L....E 0 750 2 383 3 553 4 138 5 843 6 667 6 740 6 829 6 856 10 264 14 301 14 584 14 609 17 151 18 341 23 126
16	11	S.E.S 0 560 0 578 5 13 5 2135 6 861 8 322 11 151 12 315 12 494 15 119 19 743 20 1381 20 2420 23 150 24 171 24 424
16	11	S....RP 0 504 1 466 1 475 2 224 5 102 5 1733 5 1741 5 2108 10 255 11 113 12 443 19 743 20 1435 20 1998 21 126 24 149
16	11	SLG 1 15 4 1182 4 2039 5 1086 6 301 11 300 14 30 14 365 15 490 16 841 17 391 20 211 20 553 20 727 20 1194 23 193
16	11	L.....RL 0 351 0 789 2 331 3 341 3 443 4 159 5 103 6 460 6 661 9 358 11 227 11 231 12 44 12 244 14 611 19 944
16	11	EE.....S 0 552 5 718 5 1849 6 29 9 61 11 453 11 534 14 489 16 443 16 1064 16 1258 18 1 20 1022 20 1560 21 205 24 168
15	11	S..L..L 0 704 0 722 2 91 3 489 3 552 5 1265 9 289 10 423 12 137 14 352 14 393 16 1029 16 1266 19 617 20 2405
15	11	A...P..A 0 448 2 156 3 420 4 791 10 492 11 350 14 58 18 62 18 75 19 18 20 102 20 129 20 282 20 736 21 11
15	11	T.P.P 0 21 3 195 4 991 4 1382 4 1762 5 1029 5 2395 7 7 10 308 11 664 14 67 16 196 20 877 20 1005 21 49
15	11	SA..L 2 428 3 506 5 122 6 186 6 587 8 391 9 119 9 254 14 508 15 272 17 306 20 128 20 1324 20 1532 21 82
15	11	T..S.S 1 671 3 195 4 1788 5 758 5 1289 5 2242 6 174 11 583 15 42 15 303 16 1004 19 579 20 889 20 2072 24 382
15	11	L..AA 0 783 2 104 4 1642 4 1721 5 1577 5 1705 5 1823 8 63 11 27 11 144 12 87 15 186 16 1282 20 960 23 11
15	11	P....GP 0 518 1 529 2 127 3 10 3 112 4 1173 4 1775 5 1796 6 32 10 397 14 82 20 734 20 831 20 2004 21 92
15	11	E.....SS 0 497 0 553 0 715 4 2053 5 1726 5 1973 5 2347 8 97 9 427 11 534 14 490 16 1259 17 465 21 206 24 203
15	11	L.G....L 1 231 2 97 3 341 3 554 4 1924 4 2095 8 69 10 193 11 234 12 356 15 259 16 271 16 835 16 1335 18 322
15	11	LG...S 2 270 3 217 4 2040 6 302 14 208 15 491 16 1411 17 301 17 419 18 110 20 50 20 445 20 835 20 1250 23 84
15	11	L..L..L 0 69 3 555 3 558 4 2102 7 130 9 157 11 190 12 230 16 253 16 286 16 576 19 327 20 1688 23 75 23 78
15	11	A.PS 1 692 3 48 4 810 5 170 5 505 5 767 5 1885 10 244 10 318 12 308 13 5 14 519 15 737 19 24 20 580
15	11	S..S...T 2 154 3 86 4 148 4 1506 5 988 8 242 12 287 12 563 14 497 15 41 15 133 15 731 19 112 20 904 21 59
15	11	A..S..A 0 395 2 102 4 687 4 810 4 2372 5 593 10 244 10 384 11 538 14 716 16 705 16 788 17 173 19 12 20 233
15	11	SQ...L 4 78 4 1579 4 1734 4 2507 5 50 5 1116 6 442 8 245 10 360 11 563 12 548 15 55 16 466 17 340 19 807
15	11	L..L..E 0 355 1 163 6 43 7 133 8 282 8 509 11 565 12 140 12 233 16 1202 18 21 19 419 19 1000 23 81 23 132
15	11	S....EG 0 582 1 364 4 1322 4 2045 4 2430 5 1245 5 2353 6 533 9 420 9 422 11 411 15 727 16 457 23 193 24 349
15	11	A.P....A 0 448 2 11 2 60 2 190 3 37 3 41 4 1026 4 1945 5 767 10 318 14 58 15 234 16 799 18 68 20 549
15	11	E...E.T 4 824 5 518 5 541 9 453 11 452 11 549 12 231 12 275 13 88 14 486 14 599 17 212 20 999 22 76 24 412
15	11	S...D..S 0 571 1 270 4 372 4 1467 5 380 5 1951 9 77 10 514 11 212 11 580 11 682 14 507 16 729 17 463 19 605
15	11	L.....EL 0 217 3 438 3 554 4 2069 6 668 11 65 11 122 11 234 12 140 14 697 16 828 19 992 20 43 20 1548 24 260
15	11	S.L....A 0 313 2 226 3 494 3 532 4 358 4 1717 5 45 10 387 12 54 14 29 15 58 15 359 16 496 16 833 17 376
15	11	LL.....E 0 145 0 216 1 390 3 437 5 1121 5 2166 8 508 11 193 12 232 16 582 17 249 17 331 18 263 19 911 19 999
15	11	LL.S 0 216 2 88 3 363 3 437 4 2504 5 2165 16 79 16 1326 17 322 19 374 19 763 20 52 20 187 21 123 24 36
15	11	L..PP 0 521 3 580 4 1095 4 1959 4 2175 4 2182 5 610 7 186 10 159 11 665 14 251 16 1153 19 537 20 5 20 842
15	11	P..L..E 4 163 4 1001 4 1934 4 2092 5 172 6 230 11 529 11 551 12 709 13 76 14 534 16 938 17 364 20 541 22 72
15	11	E.LL 0 143 0 850 4 542 4 1611 5 1119 6 666 7 131 8 506 10 424 11 191 16 268 16 400 19 908 19 997 20 2
15	11	S.TS 3 85 3 91 5 988 11 608 12 304 12 548 12 617 14 502 16 24 16 992 19 769 20 1883 21 56 23 201 24 117
15	11	L...S..L 0 819 1 491 3 232 3 436 4 116 4 2483 6 109 6 641 8 331 9 258 12 162 16 732 16 1335 17 445 18 256
15	11	E..S..E 0 567 1 91 1 222 4 2222 4 2510 6 33 9 417 11 36 14 484 16 805 16 869 17 8 20 1751 24 207 24 256
15	11	S...G..P 2 167 3 192 3 552 4 1973 5 1532 5 2286 8 377 11 411 11 611 12 23 15 110 15 290 18 182 19 109 20 806
15	11	QLS 1 223 3 149 4 1170 4 2153 5 398 5 1469 5 1589 7 79 9 110 15 98 15 521 16 1183 19 454 20 68 21 174
15	11	L...P.A 1 680 2 137 4 1757 4 2162 5 1462 9 369 10 479 11 142 11 532 14 235 16 1140 16 1153 20 573 20 2320 21 37
15	11	L.K....L 0 819 2 331 4 192 4 384 4 2069 5 201 6 150 9 358 12 244 14 611 14 697 16 828 16 1342 18 129 20 2434
15	11	A....P.L 0 61 1 39 4 1525 4 2413 4 2476 5 759 6 771 10 392 10 501 14 66 16 72 16 796 19 66 20 289 21 43
15	11	LL....S 0 216 4 936 5 906 8 25 8 338 10 530 12 424 15 62 16 376 16 926 19 69 19 326 19 763 20 2069 24 33
15	11	L....LE 0 75 1 163 3 408 3 438 4 452 4 2076 5 460 5 1865 6 41 6 485 7 125 11 65 16 1241 18 251 23 102
15	11	G....P.L 0 851 1 689 2 81 2 225 5 2318 8 314 11 524 17 423 18 244 19 616 20 125 20 2113 20 2131 20 2271 24 216
15	11	LA...A 0 599 2 432 3 36 4 1719 4 1959 4 2001 10 389 11 194 14 202 14 467 15 60 15 551 16 1231 17 482 20 2386
15	11	P..L...D 0 589 2 35 3 147 4 395 4 1082 4 2070 8 540 9 324 10 73 10 509 16 940 19 926 20 1116 20 1651 22 72
15	11	PS...A 0 510 1 14 2 184 2 249 3 197 4 119 4 2408 5 769 10 320 11 427 11 539 14 534 19 665 20 799 20 1882
15	11	E...ED 4 538 4 982 5 514 5 719 5 853 7 98 9 391 11 433 16 396 17 240 19 816 20 999 20 1019 22 76 24 266
15	11	S..RS 2 283 4 220 4 363 5 1241 5 1456 5 2135 6 607 8 241 11 113 15 35 16 1005 17 325 20 1679 23 54 23 150
15	11	PS.A 2 127 3 199 3 210 3 376 4 2453 5 764 5 1968 11 700 14 239 16 1147 18 35 19 22 20 936 20 1921 21 237
15	11	R.R..S 0 324 1 265 2 395 3 345 4 487 4 1256 4 1807 5 1444 8 28 8 328 12 571 16 1066 23 139 24 160 24 180
15	11	L..E..S 0 584 1 88 1 489 4 83 5 1870 5 2344 6 75 11 554 14 104 14 231 16 441 18 13 20 1748 24 141 24 253
15	11	P..L..L 0 66 0 589 1 125 4 959 4 2070 5 923 6 514 6 868 11 669 12 717 15 57 19 67 20 829 20 2063 24 31
15	11	NSS 0 568 1 465 4 743 5 2216 8 101 9 432 16 207 16 381 16 789 18 238 19 661 19 765 19 795 21 54 23 53
15	11	SSQ 1 466 4 514 5 2032 5 2068 8 241 12 335 12 547 14 339 15 279 15 311 19 766 20 943 20 1753 21 232 24 405
15	11	SA.....S 3 79 3 83 4 1220 5 1479 5 1829 5 2428 6 186 8 326 10 528 11 404 14 386 15 272 16 1013 20 108 20 2417
15	11	S...GL 0 653 2 23 4 2336 4 2415 5 1084 5 1116 5 1306 5 1803 8 333 11 687 12 617 14 205 15 523 18 182 20 2381
14	11	S.S...D 0 559 0 569 0 577 3 51 4 2060 6 500 6 564 9 262 12 699 14 505 16 1013 20 2062 23 178 24 187
14	11	S..SV 2 151 4 2428 5 1150 5 1245 5 1453 5 2351 10 323 12 430 14 213 18 5 19 686 20 754 23 178 24 117
14	11	IS..S 1 624 4 1321 5 1152 5 1975 8 189 9 404 10 359 11 513 12 286 12 697 15 109 15 304 16 23 21 249
14	11	A.L.S 0 215 3 370 4 601 4 2160 5 2424 11 410 12 296 15 307 15 520 15 772 16 1067 19 373 20 14 21 228
14	11	GL..P 1 603 2 262 3 516 4 1051 4 1150 5 1310 5 1642 6 817 8 196 14 229 18 186 19 491 19 668 20 2033
14	11	QLE 0 585 4 198 5 207 5 1864 6 265 8 316 12 17 12 405 14 156 17 414 19 329 19 354 22 74 23 131
14	11	S.....SA 0 803 1 76 2 194 3 85 3 91 5 116 5 700 14 502 15 300 15 734 16 1007 17 11 19 588 20 1880
14	11	S....A.P 0 704 1 687 2 185 4 1072 4 1172 4 2007 5 2223 5 2405 7 23 10 363 14 514 15 110 19 19 20 574
14	11	G..LS 1 419 2 134 4 357 4 1274 5 365 5 1216 6 508 14 209 15 715 16 346 16 1412 17 302 20 957 24 264
14	11	K....S.L 2 221 3 460 4 1961 5 964 7 118 8 169 8 517 11 207 12 592 14 348 14 627 17 234 20 65 20 1673
14	11	E....S.L 0 619 1 597 3 544 4 2074 4 2207 5 48 11 240 11 558 16 1262 18 27 20 665 23 26 24 144 24 422
14	11	A.S..E 0 501 1 74 2 285 4 365 4 1964 5 373 11 37 11 544 12 472 14 384 14 533 16 806 20 643 24 163
14	11	S.D.S 1 148 2 181 5 1953 6 918 10 454 12 616 16 910 17 325 20 1613 21 209 21 229 24 191 24 255 24 390
14	11	A.P....T 0 401 1 634 3 228 3 358 4 971 5 566 10 408 15 416 15 737 16 421 16 430 19 395 20 882 21 42
14	11	A..RL 0 354 0 792 1 338 2 74 4 1753 6 146 6 657 7 57 8 327 10 485 11 367 19 465 19 966 23 69
14	11	A...A.S 0 401 2 189 3 80 4 1960 6 627 14 529 15 33 16 711 18 83 19 9 19 13 20 229 20 784 20 2387
14	11	S..P..T 0 35 1 467 2 181 4 1297 4 2205 4 2258 5 618 5 989 11 592 12 530 16 1015 18 148 19 779 20 1979
14	11	L....EG 0 845 2 385 4 1406 6 858 6 874 11 466 12 436 13 12 13 61 14 544 17 392 18 382 20 1746 20 2434
14	11	S..L.L 0 581 0 823 3 440 4 78 5 1084 5 1732 6 214 6 643 8 326 12 351 14 205 16 604 17 270 20 2420
14	11	L.A..L 0 707 3 505 4 452 5 460 6 485 10 140 10 503 14 683 15 94 15 414 16 69 17 305 17 318 19 90
14	11	DS..S 0 218 3 373 4 913 5 101 5 901 5 1955 6 345 12 429 14 402 16 1019 17 467 23 143 24 116 24 368
14	11	V.....SS 0 380 3 119 4 2448 5 1877 8 235 11 581 15 310 15 489 15 517 17 457 20 1058 23 82 24 108 24 152
14	11	S.H..L 0 219 2 23 3 491 4 220 5 1280 6 670 14 585 16 436 16 604 16 882 18 377 20 64 20 2381 23 89
14	11	L..Q...L 0 826 4 384 4 2505 5 2427 8 463 11 303 12 399 15 230 16 464 19 326 20 352 20 835 20 2163 23 128
14	11	ES...L 2 223 4 86 4 1716 5 1155 6 558 6 586 8 192 12 317 14 631 16 371 16 574 20 1550 23 166 24 426
14	11	L.S...P 0 665 2 51 2 89 4 67 4 2420 5 70 7 80 11 412 11 665 12 712 14 495 16 245 19 95 20 2073
14	11	PS...R 0 38 1 694 3 12 4 1114 4 1251 5 1409 5 1756 6 792 12 627 14 351 16 764 20 477 24 155 24 315
14	11	S....R.R 1 94 1 282 3 340 4 1792 5 102 5 1710 5 1942 11 109 12 566 16 1023 17 20 20 1435 22 53 24 175
14	11	D.PS 1 12 4 1249 4 2451 5 2372 6 393 11 576 11 686 14 349 14 532 16 733 17 467 19 882 20 1252 21 219
14	11	AR...S 0 498 1 89 2 65 2 67 4 637 5 1946 5 2063 5 2181 10 221 11 46 14 517 15 759 16 1024 19 391
14	11	K.LE 1 539 4 2071 5 1868 6 264 6 547 8 218 11 505 12 98 14 18 14 264 19 353 20 662 20 1553 23 105
14	11	L.P..Q 0 780 1 498 3 429 4 1171 5 1634 5 1786 5 2029 11 507 14 420 15 276 16 1140 19 530 20 150 20 2163
14	11	S.ET 1 179 5 778 5 788 5 2303 6 349 11 580 12 576 14 409 15 430 16 659 18 14 19 97 19 772 20 979
14	11	L.E....R 0 296 4 345 4 1344 5 971 5 1848 6 900 8 321 11 222 13 46 14 562 14 704 17 136 19 247 20 664
14	11	RP...P 0 9 1 480 2 329 4 1981 5 1027 5 2131 10 157 11 344 12 708 17 156 19 218 20 701 20 2150 20 2352
14	11	AS...S 1 519 2 190 3 80 3 84 4 1462 5 1044 6 391 10 453 15 307 19 14 19 18 19 687 20 1070 21 228
14	11	S....Q.L 0 47 1 156 1 614 5 2022 6 498 11 183 14 240 15 430 16 717 19 1041 20 91 20 1613 20 2062 21 213
14	11	L.Q..L 0 728 3 201 4 665 5 1585 5 1865 6 682 8 584 14 20 15 399 17 317 19 464 20 352 20 1858 20 2290
14	11	NS.S 0 568 5 1693 5 2082 6 389 8 101 10 188 12 20 12 377 15 269 15 324 16 1012 19 581 20 189 23 53
14	11	DS....S 0 563 0 576 3 483 4 915 5 877 5 1955 5 2162 6 506 11 413 15 610 17 462 20 25 23 184 24 116
14	11	EA..S 0 642 3 121 4 561 4 1419 5 153 6 883 10 220 11 36 11 456 13 4 14 628 14 715 16 415 17 172
14	11	L....LK 0 609 1 158 3 201 4 665 4 960 4 1401 4 1440 5 914 6 517 8 486 11 222 16 69 23 73 24 32
14	11	G.P...S 0 523 2 467 3 543 4 2190 5 1889 5 2311 11 625 12 542 14 32 19 108 19 647 20 1756 20 2308 21 120
14	11	S....E.L 1 81 3 116 4 1164 4 1322 5 173 5 2116 6 392 11 530 16 457 19 797 20 235 20 1018 21 238 24 189
14	11	K.....SS 1 244 2 418 4 1290 4 1786 4 2403 9 402 12 556 13 24 17 369 20 1059 20 1591 21 226 23 48 24 421
14	11	K.....KK 0 393 2 398 4 2285 5 520 9 431 11 134 11 629 12 92 13 38 16 373 16 380 20 1263 23 44 23 99
14	11	AS.A 0 545 2 190 3 358 4 798 5 595 11 429 11 673 14 204 15 505 16 716 16 1232 19 14 20 146 20 859
14	11	S.....SL 0 773 1 673 2 151 4 2056 5 96 5 1153 5 1953 8 62 14 128 16 238 16 653 20 1992 23 89 24 189
14	11	A.A...G 0 857 2 74 4 635 4 882 5 648 5 1135 6 430 11 485 14 2 15 552 19 14 20 2043 21 85 21 87
14	11	VP...P 0 445 1 13 4 1599 5 768 5 1534 10 327 10 396 14 59 15 442 18 217 19 927 20 503 20 1941 21 14
14	11	SE..K 0 492 4 432 4 1137 4 2199 5 1900 9 84 14 346 15 133 16 1104 17 215 19 888 19 1018 21 222 24 341
14	11	A..G..G 0 262 2 129 2 143 3 254 3 258 4 770 10 501 11 485 14 2 15 562 17 383 20 264 20 2265 21 88
14	11	SE..G 1 201 4 799 5 1741 8 190 9 144 9 422 11 41 12 576 15 611 15 731 16 833 19 40 24 212 24 228
14	11	L.S...T 1 582 3 20 3 372 4 1507 4 2505 5 2392 6 116 7 61 8 146 14 285 14 498 16 80 21 60 24 151
14	11	A...LL 0 792 3 432 4 622 4 2239 6 146 9 158 12 420 15 226 16 266 16 398 16 506 19 47 20 2065 21 18
13	11	G...A..S 1 618 4 948 4 2398 5 150 5 362 6 880 9 137 12 467 14 656 15 733 18 359 19 20 20 1991
13	11	K..K...E 0 486 2 404 5 523 9 440 10 204 11 56 14 624 14 699 16 827 19 1037 20 656 20 659 22 41
13	11	NLL 3 362 5 676 6 132 8 421 8 525 9 39 12 42 12 423 15 229 16 581 18 262 19 50 20 3
13	11	K.....SL 0 821 4 474 4 1468 6 639 8 169 11 294 12 592 14 199 17 146 19 457 20 299 20 1673 21 203
13	11	L....SA 0 224 0 246 4 2274 5 1705 8 321 11 214 12 663 14 235 14 658 15 501 16 987 17 301 20 1881
13	11	T..TS 1 144 3 247 4 549 5 1063 5 1777 5 2295 6 629 11 718 12 303 14 335 15 329 19 580 20 269
13	11	P...P..R 0 36 1 636 2 330 3 10 4 1383 6 38 10 9 14 88 16 1156 19 489 20 343 20 706 20 2358
13	11	A....ST 3 48 4 1592 6 495 7 203 8 434 10 438 11 604 12 588 17 320 20 579 20 883 20 908 24 344
13	11	ES.....S 0 109 5 699 8 515 12 115 12 317 14 486 16 957 17 269 19 33 19 1017 20 1011 21 246 24 113
13	11	SE....S 0 29 4 2199 5 72 6 462 14 346 16 238 17 464 19 801 19 1018 20 1571 21 247 24 165 24 255
13	11	RS.S 1 736 2 286 4 1294 4 1898 5 1754 5 1853 6 499 8 30 15 38 19 683 20 2059 23 153 24 208
13	11	SD.E 0 340 0 564 1 76 4 745 4 2513 9 420 10 262 11 442 13 1 17 11 19 743 21 253 23 156
13	11	AA.G 0 262 1 170 2 129 2 201 4 2384 11 485 14 2 14 3 15 189 17 383 19 17 20 485 21 88
13	11	PEA 0 403 0 641 1 326 3 39 9 469 10 483 11 408 14 714 16 200 16 1399 18 66 19 209 20 1351
13	11	E....DS 3 334 5 719 5 780 6 30 9 416 11 213 11 454 16 1132 19 977 20 1575 21 206 23 138 24 249
13	11	S.P....V 0 444 5 1116 5 1527 5 2150 6 512 11 117 14 431 16 542 17 202 18 89 19 114 20 1107 24 6
13	11	LS...L 3 505 4 166 5 175 6 228 6 563 9 265 10 422 11 351 11 532 15 718 16 739 17 305 19 450
13	11	LA....S 0 797 1 88 1 518 4 1629 4 2001 6 560 10 452 11 675 12 553 15 240 16 785 17 482 20 2386
13	11	L.SG 0 75 3 372 3 408 4 2420 6 505 8 331 8 446 10 512 11 412 15 725 16 1327 18 113 20 53
13	11	P.A.T 1 681 3 43 4 1950 5 1300 10 483 11 146 15 476 16 200 18 76 20 812 20 857 20 881 21 41
13	11	QA...L 0 91 0 353 3 212 4 1399 5 51 7 56 12 39 14 581 15 409 16 265 16 397 18 37 20 2158
13	11	E.L...G 0 343 1 760 3 121 4 721 4 1169 5 1916 8 221 12 352 14 158 17 284 17 444 18 286 24 51
13	11	D.S....S 0 575 1 566 3 154 5 1834 5 1955 11 680 12 366 12 618 17 461 19 794 21 231 23 176 24 392
13	11	EE.S 2 414 5 805 5 1107 8 323 9 417 11 557 12 316 16 656 17 14 19 205 20 1061 20 1062 24 168
13	11	LL....L 0 852 2 88 3 437 4 111 4 116 9 40 11 531 17 317 19 374 20 52 21 113 21 123 23 96
13	11	SSE 0 560 0 578 1 739 4 1792 5 2142 11 40 13 30 14 324 17 463 17 471 20 2420 23 150 24 211
13	11	AL.....S 0 215 5 1180 5 1822 8 24 10 529 11 572 12 355 15 61 15 413 16 375 18 306 19 325 23 42
13	11	SS..K 1 81 4 1972 5 916 5 1194 8 390 9 433 11 51 11 586 12 568 14 506 16 382 18 365 19 796
13	11	A....GP 0 455 1 21 2 130 3 370 4 1140 5 1902 11 17 15 441 17 422 19 16 19 32 20 136 20 166
13	11	P.S....L 2 21 3 547 4 1606 11 561 11 668 14 351 16 370 17 268 17 435 18 300 19 755 21 53 24 19
13	11	KKE 1 244 2 388 4 894 5 526 6 94 9 455 13 15 14 47 14 199 14 597 19 226 20 1563 21 203
13	11	K..E...L 3 557 4 1976 6 318 12 276 13 16 14 18 14 651 16 146 16 934 17 339 19 1040 20 1673 21 203
13	11	E.S...Q 0 757 2 415 3 428 5 48 5 1108 9 85 11 558 12 33 15 75 15 585 16 1048 19 918 24 173
13	11	K..S.S 1 569 2 221 2 284 5 2324 6 642 11 511 12 375 12 556 15 120 16 380 18 372 23 51 24 184
12	11	SL..D 1 320 3 494 4 2062 7 91 9 264 12 362 16 729 16 841 19 332 20 2424 23 193 24 189
12	11	E..RK 3 414 5 2210 8 214 9 427 10 285 11 387 12 1 17 142 18 286 20 1284 20 1559 24 177
12	11	SVP 0 444 4 1201 5 469 8 18 10 326 12 380 16 1339 18 95 19 663 20 757 20 904 24 6
12	11	DS....L 0 218 1 190 2 22 5 901 6 35 6 565 11 686 16 435 18 258 20 126 23 212 24 254
12	11	E.L....K 0 175 4 1411 5 1916 6 816 7 184 8 387 12 239 14 591 14 695 16 1129 19 802 20 626
12	11	G..S..G 1 145 2 144 4 1512 5 2244 8 120 9 261 11 48 12 696 15 43 19 37 20 270 20 2119
12	11	A.A....G 1 19 2 74 4 720 4 1036 11 295 14 529 15 554 17 382 18 352 19 14 20 630 21 87
12	11	E.F....K 2 411 4 441 5 1305 6 836 9 334 10 197 10 293 11 67 14 308 17 212 18 16 20 1386
12	11	S..G.R 3 340 4 351 4 2199 8 193 9 264 10 31 11 385 15 660 16 295 17 20 19 688 20 583
12	11	D...A.L 2 98 3 357 4 1953 9 154 10 497 11 216 11 406 12 292 17 312 20 1661 21 108 23 212
12	11	EK.....L 5 1873 5 2159 8 373 11 63 12 452 14 389 16 572 17 338 19 889 20 1267 23 64 24 144
12	11	L..E...S 0 358 4 1277 5 2344 6 75 6 133 8 285 11 556 14 231 16 441 19 422 21 194 24 141
12	11	S.E...T 0 402 1 467 4 2205 5 618 6 349 11 592 12 494 14 96 16 91 16 659 19 861 24 211
12	11	PE...D 1 7 4 535 5 870 5 2120 9 389 11 408 14 473 16 267 17 476 18 222 19 875 20 1276
12	11	A.VS 0 395 1 317 2 67 4 2402 5 1857 5 2086 10 384 12 384 14 436 16 705 20 1995 24 225
12	11	SD....S 0 564 1 76 4 2389 5 1502 6 881 8 31 12 617 16 224 17 11 17 270 23 196 24 185
12	11	L...ST 0 586 3 49 4 1897 5 766 6 768 8 435 10 439 12 298 16 649 18 144 18 298 20 2278
12	11	S.E....L 0 47 1 467 5 1153 6 181 8 190 8 322 11 101 12 315 15 430 18 14 19 1041 24 424
12	11	E.E...R 0 273 1 95 4 673 5 1915 7 102 11 387 14 482 19 29 20 663 20 1556 23 62 24 22
12	11	L.LL 4 109 5 2164 8 524 9 160 12 230 15 60 17 443 19 49 20 50 20 357 23 94 24 34
12	11	PS.G 0 28 0 461 1 14 3 12 4 1974 5 1080 8 147 11 688 14 171 16 960 19 665 20 1475
12	11	LA..S 0 500 1 621 3 232 3 450 4 1160 5 766 6 560 11 537 12 169 14 358 16 787 20 160
12	11	LS.L 0 662 1 762 3 505 3 551 11 211 14 495 15 533 16 1184 18 31 20 69 22 39 23 94
12	11	L.SA 0 807 3 438 5 2426 6 388 6 585 8 389 11 99 12 666 14 520 16 926 19 95 20 1530
12	11	L.....ER 0 733 4 452 5 460 11 643 14 208 15 646 17 136 18 329 20 1506 20 1555 22 42 23 132
12	11	V.A.A 0 122 2 252 3 499 3 538 4 1491 5 1824 10 386 12 485 15 147 18 156 19 8 20 917
12	11	S..A...P 0 402 1 687 2 153 4 690 5 139 5 2223 9 235 10 363 11 670 14 514 16 1329 19 15
12	11	E...AL 4 718 4 1716 5 484 6 183 7 69 8 375 9 314 10 434 11 191 16 371 18 342 20 1088
12	11	S....K.K 2 400 5 543 5 2317 8 344 9 433 13 31 15 616 16 736 17 128 18 313 19 885 22 27
11	11	S.L...E 1 156 4 2212 5 173 6 458 8 522 10 191 11 563 12 320 16 1185 17 44 19 810
11	11	S..E..P 0 39 1 466 4 745 5 716 6 36 13 1 14 388 16 808 17 470 19 743 24 306
11	11	T..K..S 1 461 2 175 3 250 4 2025 6 76 7 202 8 348 11 131 16 734 20 311 24 418
11	11	R...EN 0 593 1 87 4 263 5 2117 11 358 12 15 14 617 18 282 19 720 20 1316 21 193
11	11	L...D.S 3 150 4 2073 6 134 10 452 12 356 16 256 17 323 19 623 20 122 21 207 24 253
11	11	K.E..Q 1 244 2 388 3 101 4 168 5 177 6 201 7 20 12 341 14 637 17 336 21 195
11	11	GSD 3 127 5 77 6 880 8 545 9 261 15 363 17 10 18 225 20 1417 23 195 24 131
11	11	KL.E 1 219 3 557 4 2273 6 899 8 218 11 64 13 45 14 600 17 135 19 275 20 1179
11	11	A.G.G 0 545 1 719 2 130 3 475 5 2035 6 432 8 379 14 4 15 569 20 214 21 89
11	11	P...L..A 2 334 4 1388 5 1118 6 581 10 369 11 23 15 545 19 91 20 956 21 19 22 38
55	10	QQ.Q 0 57 0 233 1 502 1 503 4 493 4 494 4 495 4 496 4 497 4 498 4 499 4 500 4 501 4 502 4 503 4 504 4 505 4 506 5 57 5 58 5 59 5 60 5 1620 11 306 12 127 15 184 15 370 15 391 15 394 16 1294 19 343 19 481 20 1852 20 1859 20 1966 20 2080 20 2081 20 2198 20 2199 20 2200 20 2201 20 2202 20 2203 20 2204 20 2205 20 2206 20 2207 20 2208 20 2209 20 2210 20 2211 20 2212 20 2231 20 2244 20 2296
52	10	P..P..P 0 14 0 17 0 524 3 349 4 146 4 206 4 209 4 778 4 779 4 805 4 808 4 811 4 990 4 993 4 995 4 1093 4 1436 4 1744 4 1775 4 2008 4 2478 5 215 5 218 5 606 5 608 5 1028 5 1031 5 2145 6 19 6 20 6 22 6 782 10 307 12 707 12 710 12 713 12 716 12 718 14 80 19 525 19 528 20 734 20 851 20 878 20 881 20 884 20 929 20 1896 20 1899 20 1902 20 1944 20 2010
40	10	EE..E 0 493 4 517 4 532 4 616 4 714 4 824 4 837 4 867 5 510 5 514 5 535 5 558 5 629 5 719 6 29 6 49 7 18 9 423 9 453 9 466 11 67 11 440 11 444 11 445 11 446 11 447 11 448 11 449 11 450 11 451 11 452 11 463 11 477 11 478 16 1170 16 1258 17 473 24 262 24 291 24 422
37	10	PP.....P 0 518 1 315 1 606 4 19 4 777 4 778 4 807 4 811 4 983 4 999 4 1098 4 1179 4 1299 4 2013 4 2178 4 2185 4 2226 5 606 5 607 5 937 6 19 6 25 6 230 6 775 10 313 10 403 10 495 12 709 12 710 12 717 14 69 14 81 19 728 20 1646 20 1944 20 1945 20 2357
36	10	E...E..E 4 309 4 525 4 529 4 714 4 864 5 510 5 511 5 518 5 719 9 453 11 433 11 437 11 440 11 441 11 444 11 445 11 446 11 447 11 448 11 449 11 467 11 474 11 477 11 545 14 482 14 599 16 250 16 805 17 473 18 338 20 999 20 1015 20 1039 20 1053 20 1554 24 266
34	10	AP.P 0 92 3 11 3 137 4 804 4 816 4 997 4 1068 4 1441 4 1655 4 1763 4 2156 6 21 10 331 10 366 10 376 10 378 10 380 10 392 10 394 10 400 10 411 10 499 14 61 14 441 16 813 16 1159 18 73 18 78 18 83 18 85 20 1943 20 2023 21 18 21 43
32	10	AA.A 2 106 2 430 3 41 3 539 4 881 4 1035 4 1644 5 592 5 594 5 597 5 598 5 599 5 647 5 1580 5 1706 5 1708 5 1816 5 1827 6 9 6 12 6 13 6 14 14 528 18 82 19 9 19 10 19 11 19 13 20 920 20 2045 21 8 21 84
32	10	A....P.P 0 3 3 5 3 540 4 774 4 804 4 988 4 994 4 1064 4 1077 4 1091 4 2006 4 2496 5 601 5 602 6 15 6 17 6 21 10 325 10 362 10 376 10 388 10 390 14 57 14 437 18 69 19 98 19 488 20 137 20 221 20 610 20 1002 20 2346
32	10	EE....E 4 517 4 532 4 713 4 858 5 528 5 529 5 535 5 558 8 205 9 417 9 460 9 461 11 440 11 444 11 445 11 446 11 447 11 448 11 449 11 450 11 455 11 461 11 477 11 478 11 552 13 82 14 474 17 474 20 1033 20 1559 20 1560 24 416
31	10	P...SP 0 525 2 114 2 177 3 147 3 194 3 355 4 809 4 1336 4 1604 4 2003 4 2192 5 732 5 2018 6 244 6 775 11 28 11 666 19 105 19 680 19 806 20 740 20 846 20 1758 20 1912 20 2058 20 2310 20 2357 20 2372 20 2377 21 48 21 122
30	10	SP.....P 0 7 0 402 0 517 1 687 3 133 3 192 3 198 4 53 4 1172 4 1478 4 1557 4 1774 4 1973 4 2007 4 2116 4 2260 4 2477 5 1532 5 1976 5 2024 11 670 14 514 18 314 19 109 20 764 20 850 20 2344 20 2350 20 2361 20 2363
28	10	SP..P 0 504 0 526 2 91 2 226 3 139 4 148 4 813 4 955 4 1024 4 1065 4 1774 4 1777 4 1860 4 1904 4 2007 4 2477 5 917 5 1544 5 1698 5 1980 6 248 11 667 14 393 17 434 20 850 20 1075 20 2075 20 2306
28	10	P..AP 3 39 3 134 3 230 4 807 4 1938 4 2157 5 1263 10 328 10 377 10 379 10 397 10 496 10 498 10 502 14 167 14 469 14 530 16 1156 18 59 18 66 18 70 18 84 19 22 19 103 20 577 20 1884 21 15 21 44
28	10	P.S.P 3 114 3 134 4 146 4 149 4 212 4 1014 4 1633 4 1970 4 2057 4 2109 4 2113 4 2223 5 221 5 1263 5 1977 5 2148 10 303 11 709 14 167 15 443 16 540 18 3 20 706 20 902 20 1105 20 1884 20 2353 20 2358
27	10	G....G.P 1 293 2 166 3 127 4 1145 4 1205 4 1226 4 1293 4 1352 4 1448 4 1519 4 1551 4 2190 5 1054 5 1083 5 1141 5 1162 5 1293 5 1329 5 1379 5 1740 11 420 12 537 17 381 20 99 20 1983 20 2147 21 91
27	10	PA...P 2 35 2 239 4 809 4 993 4 996 4 1908 4 1914 4 2192 4 2484 6 20 11 349 14 64 14 76 14 328 16 718 18 74 18 76 18 81 18 86 19 105 20 682 20 1905 20 1942 20 1947 21 25 21 41 21 46
27	10	S.S.G 1 614 2 194 2 287 2 463 4 1515 4 1834 4 1837 4 1973 4 2258 5 1055 5 1084 5 1380 5 1696 5 1803 8 333 11 49 11 50 11 514 11 687 15 39 15 45 15 84 15 110 15 343 18 182 20 1064 24 212
27	10	A...A..P 2 14 4 689 4 770 4 1064 4 1720 4 2374 4 2472 6 12 6 13 6 17 10 362 10 376 10 388 10 390 11 31 14 57 14 415 14 437 14 523 14 527 16 711 16 1150 18 69 20 145 20 859 20 2105 21 85
27	10	P..P...A 2 4 4 809 4 990 4 1066 4 1154 4 1744 4 2008 4 2010 4 2478 5 1569 5 1688 5 1699 5 2396 6 2 10 401 11 23 11 666 14 380 14 461 18 76 20 130 20 682 20 932 20 956 20 1899 20 1947 24 218
27	10	A...AP 2 433 3 41 3 254 4 1064 4 1073 4 1998 4 2156 4 2413 5 1826 5 1978 6 17 10 362 10 364 10 376 10 378 10 388 10 390 10 501 14 57 14 437 14 468 14 529 15 413 15 552 18 69 18 83 21 43
26	10	PPA 0 834 1 315 1 747 3 185 4 768 4 808 4 844 4 995 4 1027 4 1913 4 1962 4 2010 4 2013 4 2267 5 813 6 19 8 20 10 409 14 327 14 422 20 812 20 857 20 1904 20 1946 20 1951 20 2240
26	10	P...P..A 1 14 1 684 2 249 3 226 4 1637 4 1934 4 1938 4 2010 4 2377 4 2489 5 760 5 1640 10 377 10 393 10 410 10 498 14 521 14 710 16 1152 18 66 18 70 20 932 20 1917 20 1946 20 1947 20 2175
26	10	P.P.A 3 183 4 766 4 812 4 993 4 1025 4 1069 4 2008 4 2011 5 2397 11 26 11 669 14 62 14 442 15 57 16 198 16 1142 18 74 18 79 20 142 20 615 20 685 20 879 20 1902 20 1944 20 1950 21 5
26	10	SSP 0 503 1 346 2 424 4 1016 4 1773 4 1903 4 1972 4 2059 4 2115 5 156 5 916 5 1194 5 1979 6 793 14 237 14 430 14 499 18 313 19 114 19 588 19 611 20 17 20 91 20 163 20 2077 20 2360
25	10	S....SP 3 89 3 128 3 156 4 1769 4 1772 4 1899 4 2111 4 2410 5 912 5 1527 5 2078 5 2130 5 2331 10 297 11 682 11 696 14 388 17 463 19 584 20 115 20 1911 20 2339 20 2371 20 2376 21 233
25	10	S...S.P 0 513 4 745 4 1769 4 1899 4 2111 4 2454 5 912 5 1449 5 2085 5 2139 6 861 11 113 12 307 12 598 17 198 19 584 19 659 19 696 19 743 20 127 20 301 20 1073 24 149 24 390 24 424
25	10	A..A.A 1 652 2 60 2 103 4 879 4 881 4 1033 4 2012 5 592 5 594 5 595 5 597 5 1706 5 1816 6 9 6 10 6 12 14 51 14 528 18 82 19 7 19 9 19 11 19 13 20 2043 21 84
25	10	P...AP 0 40 0 88 4 812 4 990 4 993 4 1006 4 1157 4 1651 4 2008 4 2187 5 2399 10 246 10 374 10 404 10 495 11 33 14 464 14 525 16 1142 18 74 18 79 18 81 19 102 20 682 20 879
25	10	AA....A 0 395 0 786 2 102 4 687 4 688 4 988 4 1909 4 2378 5 592 5 593 5 594 5 1816 5 1821 6 9 6 15 12 85 12 262 14 435 14 527 14 716 18 77 19 10 19 11 19 12 21 83
25	10	A.A..A 4 720 4 879 4 884 4 1033 4 1701 5 592 5 593 5 595 5 597 5 1706 5 1817 5 2401 6 10 6 12 10 406 14 56 14 419 16 794 18 73 19 7 19 9 19 11 19 12 20 2043 21 83
24	10	K....EE 4 195 4 526 4 823 4 843 4 862 4 2352 5 204 5 512 5 523 5 1911 6 358 9 411 9 448 9 455 9 456 12 572 13 77 16 1124 16 1165 19 740 20 1055 20 1082 20 1553 24 411
24	10	P.P..S 0 2 0 34 0 508 1 470 4 215 4 510 4 1104 4 1384 4 1764 4 2011 4 2159 5 1689 5 1891 5 2423 10 334 11 669 12 709 18 84 20 142 20 1007 20 1651 20 2035 20 2345 21 51
24	10	L...LE 0 752 3 409 4 140 4 304 4 2069 6 160 6 486 14 16 14 206 14 537 14 544 14 586 14 636 16 245 16 249 16 973 18 343 19 326 19 351 20 1093 20 1333 20 1453 23 71 23 128
24	10	SP...P 0 35 3 38 3 133 3 192 4 148 4 813 4 2056 5 1262 5 1635 5 1976 5 2150 6 607 6 787 6 794 6 806 10 302 15 587 16 1095 20 273 20 764 20 1883 20 1916 20 2363 21 62
24	10	S...P.S 1 271 1 668 3 91 4 50 4 1846 4 1966 4 2422 5 17 5 72 5 1805 5 2252 8 168 14 324 14 376 15 113 18 8 19 34 20 937 20 1012 20 1754 20 1880 20 1933 20 1992 20 2054
24	10	SS..P 1 271 1 466 1 573 2 275 4 907 4 1295 4 1296 4 1846 4 2045 5 2 5 988 5 1883 5 1979 5 2068 5 2393 11 39 14 324 14 339 16 1185 18 93 18 313 19 698 20 79 20 2360
24	10	P.SP 0 524 0 527 3 234 4 146 4 149 4 212 4 811 4 1606 4 1775 4 1861 4 2054 4 2223 5 155 5 221 5 2148 6 785 6 792 11 668 14 380 17 435 19 107 19 587 20 2076 20 2312
23	10	E..R.R 0 276 1 95 4 103 4 1794 4 1796 4 1802 5 104 5 891 5 973 5 1441 5 1712 5 1714 5 1720 5 1722 5 1850 5 1916 6 692 10 285 14 614 14 654 17 138 20 666 24 177
23	10	A.A....A 1 615 4 687 4 879 4 882 4 1699 4 1751 4 2372 5 140 5 592 5 593 5 595 5 1819 6 10 6 14 12 83 14 54 15 505 18 75 19 7 19 9 19 10 19 11 20 338
23	10	P.L..P 0 519 1 194 4 941 4 1093 4 1530 4 1661 4 1740 4 1929 5 608 5 764 5 904 10 163 10 246 11 349 14 71 14 83 19 667 20 682 20 2032 20 2409 21 48 21 122 21 127
23	10	PS.L 0 589 1 155 4 65 4 119 4 941 4 1114 4 1251 4 1874 4 2179 5 68 5 172 5 904 5 1409 5 1455 5 2084 11 529 11 669 14 534 15 57 15 739 17 43 19 447 20 2063
23	10	E.EK 4 208 4 433 4 521 4 523 4 527 4 531 4 1808 5 217 5 528 5 534 5 1718 5 1871 7 17 7 102 8 212 9 445 9 447 9 460 11 61 14 621 16 29 21 150 23 62
23	10	A...A..A 1 648 2 102 3 37 3 41 4 882 4 1029 4 1699 5 366 5 593 5 594 5 595 5 1576 6 9 6 10 6 627 14 35 14 54 18 78 19 3 19 7 19 9 19 10 20 402
23	10	T...P..P 0 21 0 831 4 788 4 991 4 1435 4 1887 5 86 5 1165 5 1565 7 7 10 64 10 491 11 664 12 306 14 457 19 583 20 497 20 877 20 1885 20 1898 20 1901 20 1938 20 2072
23	10	S.G.S 1 568 2 147 2 196 4 1125 4 1516 4 1833 4 1836 5 1452 5 2248 6 833 6 837 9 112 12 694 15 41 15 80 19 19 19 367 19 692 19 695 19 797 20 18 20 123 20 1577
23	10	P...L..P 2 266 3 32 4 19 4 157 4 939 4 1179 4 2171 4 2178 5 606 6 230 6 792 14 69 14 81 14 416 16 728 19 84 19 606 19 665 20 703 20 824 20 1877 20 2030 21 46
23	10	LP...P 0 833 1 321 2 452 4 1041 4 1052 4 1553 4 1739 4 1937 4 2102 4 2108 4 2376 5 126 5 1023 5 1276 5 1797 11 573 12 712 14 75 14 166 14 520 15 163 20 1108 20 2025
22	10	G..SS 1 247 1 570 2 150 2 272 4 1293 4 1512 4 1571 4 1843 4 1844 4 2406 5 1950 5 2244 11 48 11 605 12 695 13 27 15 43 15 132 15 492 20 76 20 232 23 85
22	10	S.P.P 3 136 4 148 4 749 4 815 4 1102 4 1978 4 2155 4 2458 4 2477 5 1979 10 326 11 24 11 667 12 714 15 55 18 148 18 313 19 663 20 140 20 470 20 1880 20 2360
22	10	P...S.S 1 733 2 457 3 186 3 194 4 809 4 1018 4 1511 4 1787 4 2369 5 992 5 1080 5 2018 5 2323 10 320 10 336 14 501 18 308 19 680 20 542 20 1910 20 2058 20 2357
22	10	G...SS 2 149 2 271 4 1318 4 1512 4 1571 4 1829 4 1835 4 1842 4 1843 4 2041 8 170 9 429 11 45 11 691 15 301 15 492 17 459 19 691 19 694 20 75 20 159 23 146
22	10	SST 1 573 3 85 5 988 5 2375 5 2393 11 608 11 681 12 568 15 40 15 46 15 125 16 208 16 410 16 931 16 1015 19 152 19 370 19 584 19 629 19 769 20 583 23 201
22	10	P..Q...P 0 88 1 726 1 748 4 999 4 1173 5 892 5 1111 5 1681 5 2005 5 2023 11 709 14 76 16 764 17 428 20 504 20 695 20 866 20 1109 20 1892 20 1937 20 2351 21 21
22	10	SGS 2 151 2 165 2 224 3 126 3 410 4 1 4 1834 4 1837 5 1292 5 2243 7 206 8 110 8 333 10 189 15 123 15 288 15 293 15 343 19 112 19 368 19 696 20 77
22	10	S.P...P 0 444 1 320 3 141 3 180 3 224 3 350 4 151 4 1635 4 2111 4 2155 4 2375 4 2487 5 1527 5 2130 6 36 6 793 10 326 16 542 18 5 20 1107 20 1886 20 2122
21	10	AA.....A 2 102 2 430 3 41 4 687 4 2378 5 592 5 593 5 594 5 1821 6 9 6 14 11 30 14 35 14 716 18 68 19 9 19 10 19 11 19 17 19 595 20 214
21	10	SA.S 3 79 3 83 3 91 3 136 4 1072 4 2455 5 1095 10 28 14 169 15 506 16 928 16 958 16 992 16 1013 16 1023 17 17 19 686 20 89 20 128 20 642 20 2417
21	10	S.G....P 0 29 1 584 1 687 4 53 4 1478 4 1975 4 2199 4 2260 4 2455 5 1749 5 2376 8 155 14 514 16 1329 19 19 19 695 20 123 20 727 20 806 20 893 24 214
21	10	P..S..S 3 76 3 138 4 911 4 1069 4 1766 5 899 5 1078 5 1277 5 2136 8 281 10 320 10 336 11 408 15 503 19 660 20 1877 20 1908 20 2357 20 2414 21 53 21 76
21	10	R....SS 0 381 0 554 0 572 0 716 1 265 1 341 4 1510 4 1898 4 2425 5 1727 5 2348 9 403 11 396 12 693 14 319 14 356 14 488 19 683 19 693 20 74 20 970
21	10	S.A...S 0 213 0 564 2 283 3 82 3 256 4 908 4 1109 4 1854 5 700 5 2252 14 382 15 35 15 113 15 280 15 305 15 312 17 464 19 371 20 937 20 1916 20 2344
21	10	SS...G 2 194 2 462 4 1833 4 1836 4 1839 4 1972 5 156 5 1194 5 2032 11 40 11 49 12 616 15 44 15 45 15 46 18 239 19 611 19 699 20 79 20 2392 24 211
21	10	P...A..P 0 88 4 812 4 993 4 1173 4 1588 4 1651 4 2013 5 1572 5 2397 6 237 10 374 10 495 11 26 14 62 15 550 18 74 18 79 18 81 20 685 20 1944 20 2402
21	10	QP....S 0 33 0 507 0 640 1 358 1 732 3 75 3 184 3 546 4 72 4 509 4 2266 5 1743 6 175 10 333 19 445 20 540 20 886 20 1256 20 1927 20 2056 24 395
21	10	EE..K 2 414 4 201 4 858 4 1504 4 2074 5 210 5 247 5 528 8 191 8 211 9 61 9 461 10 285 12 94 16 34 16 811 16 1174 19 997 20 1549 20 1559 20 1560
21	10	A.....PA 2 29 2 67 2 233 3 37 4 791 4 1957 4 1964 4 1991 5 140 5 767 5 1971 6 14 10 492 14 54 14 58 14 377 15 505 16 620 18 68 18 75 18 78
21	10	P..A...A 0 95 2 426 3 500 4 686 4 844 4 1938 5 1323 10 377 10 381 10 498 11 28 11 167 16 1147 18 66 18 70 20 142 20 226 20 856 20 1950 20 1951 20 2384
21	10	TP.S 1 671 4 796 5 951 5 1147 5 1483 6 825 11 577 11 708 15 116 15 277 16 210 16 773 16 1017 19 586 20 889 20 901 20 940 20 958 20 973 20 1989 22 37
21	10	S..S...E 4 707 4 749 4 1594 4 1972 4 2428 5 1262 5 1280 5 1508 5 1959 5 2351 10 28 11 560 12 336 16 24 16 1026 17 468 19 766 19 767 23 55 23 180 24 369
21	10	Q....S.S 1 567 1 732 4 1569 4 1832 4 2508 5 1952 5 2430 6 638 9 259 14 22 15 281 16 1000 16 1002 20 463 20 795 20 1755 20 1909 20 2332 20 2356 20 2410 24 142
21	10	A..P.A 0 787 4 1068 4 1758 4 1910 4 2374 5 1576 5 2401 6 16 10 406 11 30 11 405 14 61 14 419 14 441 16 1154 18 73 18 78 20 149 20 340 20 1943 20 1948
21	10	S..GG 2 128 2 195 4 1201 4 1278 4 1515 4 1839 4 1840 4 2212 4 2395 5 2217 10 191 11 50 11 611 14 29 15 46 15 47 15 84 18 240 19 40 19 612 20 280
20	10	S...A..P 0 402 0 511 0 704 1 687 2 185 3 88 3 133 3 198 4 690 4 2164 4 2409 5 725 5 1095 5 2223 10 321 10 360 11 401 14 409 20 1914 20 1939
20	10	S..G...S 2 147 4 351 4 1017 4 1509 4 1839 4 1840 5 991 9 112 15 40 15 126 15 286 15 727 17 37 18 370 19 688 20 273 20 757 20 1753 24 115 24 261
20	10	P...P.A 1 322 1 481 1 684 2 249 3 39 3 352 4 946 10 370 14 60 14 521 14 710 15 588 19 681 20 613 20 691 20 902 20 1942 20 1947 20 2236 21 3
20	10	E.....PP 1 741 2 34 3 578 4 200 4 210 4 828 4 838 4 1380 4 1979 5 209 5 219 5 605 5 806 6 18 6 363 11 153 12 715 18 293 20 2 20 1415
20	10	EE.....K 4 517 4 616 4 617 4 870 5 629 5 630 5 1916 6 321 8 211 8 257 9 424 9 461 11 67 11 482 12 477 16 461 16 1129 16 1170 18 284 19 259
20	10	SS.T 1 441 1 572 2 275 3 90 4 744 4 916 5 878 5 1038 5 2068 11 245 12 290 12 547 12 567 12 616 15 39 15 45 15 345 15 496 19 588 21 55
20	10	P...L.S 3 16 3 32 3 360 4 2416 4 2501 5 1061 6 395 6 581 8 142 8 281 11 408 11 668 18 88 19 91 19 446 19 606 19 755 20 1877 20 2116 21 46
20	10	E.E..R 1 95 4 435 4 1794 5 891 5 1712 5 1714 5 1718 5 1720 5 1722 6 690 8 212 8 308 9 425 14 540 14 589 14 614 14 639 18 284 20 663 23 62
20	10	A..S...E 0 566 3 96 3 233 3 451 4 323 4 1320 4 2193 4 2269 5 332 5 1707 11 457 11 538 12 471 14 436 14 582 14 660 19 24 19 349 20 233 24 384
20	10	S.T...P 0 39 1 442 1 475 2 121 4 745 4 1206 4 1227 4 1353 4 1449 5 1072 5 1142 5 1163 5 1591 5 2069 5 2393 12 304 15 497 16 672 19 584 20 1883
20	10	P..L.P 2 35 3 147 3 205 4 941 4 1001 4 1157 4 1403 4 1651 4 1980 5 607 5 904 5 1032 5 1564 5 1659 6 775 10 158 12 717 14 464 16 897 20 40
20	10	T..P..P 0 832 2 454 4 802 4 806 4 1090 4 1382 4 1482 4 1902 4 2459 5 603 5 1025 5 2380 7 8 12 704 16 1120 20 848 20 926 20 1893 21 45 24 215
20	10	R....S.S 0 32 0 554 0 572 1 184 1 265 2 282 4 17 4 356 4 1510 4 1567 5 109 5 1949 5 2017 8 328 10 184 10 316 16 1008 19 693 24 180 24 182
20	10	KK.E 4 235 4 310 4 473 4 2285 5 244 5 481 5 526 5 531 5 2207 6 93 9 142 12 98 18 290 19 891 20 633 20 1050 20 1563 21 153 21 203 23 105
20	10	S...GS 0 529 1 201 2 195 3 128 3 151 4 1201 4 1515 4 1834 4 1973 5 803 15 39 15 125 15 290 15 359 15 611 19 109 19 612 20 26 20 2376 23 185
20	10	GS....S 1 667 3 127 3 155 4 357 4 1200 5 911 5 1950 5 2129 12 367 15 124 15 129 15 289 15 294 15 344 16 963 18 360 19 108 19 616 19 694 23 195
20	10	S.E....S 0 504 0 571 4 605 4 1289 4 2205 5 176 5 618 5 2101 5 2135 8 95 11 533 11 580 14 487 15 119 17 463 19 27 19 772 24 245 24 261 24 387
20	10	R..S..S 0 735 2 397 4 63 4 1319 4 1898 4 2425 4 2452 5 66 5 1446 5 2113 5 2348 5 2373 15 38 16 221 16 925 19 683 19 693 20 74 23 141 24 208
20	10	E..KE 0 493 4 433 4 521 4 523 4 527 4 538 5 541 5 545 5 1718 8 221 9 445 9 453 9 462 14 49 19 816 20 1550 20 1561 20 1625 22 3 24 408
20	10	P..P.A 1 681 2 124 3 43 3 182 4 805 4 811 4 1436 4 1905 4 1947 4 2010 5 1785 5 2396 10 401 11 668 12 674 18 63 20 692 20 737 20 854 20 878
19	10	PAA 2 253 3 43 4 686 4 845 4 1908 4 2377 5 1579 11 146 12 84 14 34 14 64 18 76 18 81 20 144 20 617 20 881 20 1952 21 7 21 41
19	10	PA....L 3 43 3 431 4 128 4 1914 4 2268 4 2484 5 1579 5 2256 8 46 10 367 10 383 10 393 10 446 16 718 18 86 19 82 20 144 20 787 21 239
19	10	PS..T 1 155 3 50 3 138 3 210 4 751 4 941 4 1891 5 1037 5 1758 5 2191 9 346 12 575 12 604 12 627 16 1076 18 97 19 587 19 652 20 936
19	10	P...PV 0 446 3 114 4 1554 4 1982 5 93 5 948 5 1529 5 1535 5 2151 6 369 10 393 16 361 16 544 19 434 20 695 20 706 20 1109 20 1908 21 63
19	10	P....P.Q 1 747 3 177 3 205 4 995 4 1006 4 1530 5 1592 6 27 10 409 16 718 19 495 19 541 20 873 20 879 20 927 20 1942 20 2149 20 2310 24 475
19	10	P...P..L 3 143 3 356 4 16 4 115 4 1078 4 1661 5 1028 5 1636 8 536 10 154 10 158 10 496 12 713 14 530 17 360 20 613 20 702 20 1647 21 15
19	10	SS.A 2 153 2 194 3 81 3 89 4 907 4 1575 4 1717 5 1979 5 2032 10 520 14 506 15 112 15 279 15 311 17 463 19 370 20 163 20 801 20 975
19	10	EK...E 4 333 4 518 4 533 5 342 5 525 5 530 5 536 5 1197 9 449 9 462 11 63 14 559 14 623 14 698 16 29 19 889 20 1237 23 133 24 342
19	10	SPA 2 72 2 191 3 94 3 359 3 430 4 1024 4 2415 5 1976 5 1980 11 701 14 342 14 382 16 717 18 126 20 164 20 447 20 1916 20 2344 21 238
19	10	G...P..P 0 523 1 586 4 142 4 762 4 1051 4 1150 4 1381 4 2083 5 1740 9 24 10 306 12 442 12 537 19 527 20 688 20 2009 20 2147 20 2308 21 94
19	10	AP....A 0 92 3 42 4 804 4 810 10 376 10 378 10 382 10 394 10 400 10 411 10 499 11 538 14 415 14 533 15 556 18 62 18 69 19 92 20 736
19	10	S..AA 0 365 0 402 0 624 0 741 1 687 2 105 3 38 4 361 4 690 4 2375 5 596 5 1854 5 2223 14 238 14 719 15 270 17 259 20 211 20 961
19	10	P.....VS 0 461 0 510 2 174 4 207 4 2049 5 216 5 689 5 909 5 1535 6 826 8 319 14 423 14 432 19 105 20 710 20 812 20 1763 24 146 24 221
19	10	P...A.S 3 76 3 118 4 1069 4 1588 4 2481 5 7 5 814 5 2102 5 2399 11 26 11 33 12 587 14 380 14 433 15 503 16 1142 20 2276 20 2414 21 73
19	10	E.E.L 0 141 0 273 0 293 4 380 4 719 5 1002 6 312 6 463 11 61 11 462 11 569 14 540 14 589 14 614 16 572 18 284 21 206 24 22 24 249
19	10	A.P....P 4 810 4 988 4 994 4 1064 4 1077 4 1091 4 2006 5 1170 6 17 6 21 9 382 10 244 11 19 11 31 14 523 16 716 16 1150 18 77 20 1943
19	10	P...A.A 0 40 1 116 4 1641 4 1747 4 2011 4 2187 4 2360 5 1702 5 2397 10 374 10 495 14 525 15 550 18 79 18 81 20 915 20 959 20 974 21 5
19	10	QP.....S 0 437 1 732 3 75 4 59 4 1765 6 394 8 141 10 333 16 360 16 722 19 445 20 886 20 954 20 1907 20 1909 20 2115 20 2275 20 2356 20 2369
19	10	S.PL 0 207 0 865 1 538 3 22 4 1773 4 2115 4 2155 4 2359 4 2487 5 916 5 1265 6 793 11 24 11 640 16 542 16 772 16 1339 18 89 24 428
19	10	S.G..S 1 568 3 156 4 2260 5 1081 5 2183 5 2218 11 423 12 694 15 41 15 130 15 345 15 490 15 611 19 695 20 123 20 717 20 801 20 1066 24 214
19	10	PSL 1 14 1 694 3 199 4 65 4 941 4 2061 5 68 5 764 5 904 5 1158 10 246 11 529 12 310 12 604 16 728 19 621 20 130 20 866 20 2136
19	10	S...TS 3 83 3 89 4 2260 5 991 12 302 12 319 14 500 15 295 15 490 15 534 16 208 19 589 19 767 20 163 20 325 20 548 24 115 24 153 24 394
19	10	S.P...A 1 628 2 424 3 116 4 24 4 1586 4 1903 8 18 11 24 11 667 14 430 14 431 15 55 20 17 20 131 20 140 20 913 20 2091 24 6 24 219
19	10	L.S.P 3 20 3 348 3 372 4 1199 4 1507 4 1584 4 2162 5 914 5 2087 5 2392 11 665 12 334 12 712 14 235 15 522 19 620 20 2089 20 2120 24 151
19	10	Q...SP 0 33 1 343 2 421 4 1013 4 1168 4 2112 4 2355 5 1106 5 1587 5 2020 12 17 16 713 17 433 20 1879 20 1907 20 2302 20 2367 21 158 21 234
19	10	TS.....P 0 512 4 788 4 1634 5 86 5 741 5 762 5 1448 5 2077 12 303 12 306 14 338 15 538 17 36 19 583 20 467 20 552 20 1885 20 1938 24 305
19	10	P....V.S 0 539 4 2427 5 1535 5 1893 5 2136 10 314 11 688 11 729 14 255 14 423 16 12 16 557 18 91 18 141 19 209 19 652 19 685 20 900 20 972
19	10	SP...L 0 759 3 359 4 938 4 955 4 1608 4 2415 5 1280 5 2024 6 229 6 566 11 494 11 560 11 667 11 670 11 687 15 58 17 437 19 605 20 2381
19	10	E...P.S 0 535 2 422 4 145 4 208 4 2050 4 2053 4 2357 5 217 5 1107 5 1973 5 2144 11 213 11 535 11 557 12 681 14 347 17 465 19 977 20 547
19	10	P...A..A 2 7 2 426 4 597 4 797 4 990 4 2008 5 1702 5 2399 6 5 10 404 11 669 14 380 14 464 15 57 15 755 19 554 20 142 20 682 20 1950
19	10	SG....S 0 77 2 147 2 151 3 256 4 908 4 1834 4 1840 4 1966 4 2422 10 514 11 640 15 113 15 300 15 734 16 1009 19 572 20 1381 20 2008 20 2321
19	10	S...G.S 2 194 3 192 3 256 4 1016 4 1278 4 1289 4 1834 4 1840 5 1049 5 1404 5 2217 11 611 11 640 12 617 15 39 16 1023 19 109 19 611 24 114
19	10	PT.....P 2 246 2 453 3 32 4 805 4 1099 4 1658 5 1024 5 1522 5 1659 5 2005 5 2397 6 819 10 307 11 160 18 79 20 948 20 1892 20 1937 21 44
19	10	A.S.S 2 163 2 285 3 84 3 122 3 137 3 487 4 1971 5 759 11 37 14 384 15 37 15 314 15 323 16 796 17 466 20 136 20 466 20 762 20 2335
18	10	G..S...S 1 145 1 517 2 144 2 150 2 188 4 1122 4 1845 5 10 5 1950 5 2185 11 491 12 297 15 32 17 30 19 20 19 449 19 575 20 1068
18	10	P..SS 0 718 2 192 2 469 4 1106 4 1714 4 2427 10 320 10 336 12 544 12 613 14 321 18 91 19 685 20 890 20 972 20 2357 24 155 24 396
18	10	P...AA 0 782 2 426 4 753 4 984 4 1300 4 1641 4 1905 5 1702 6 5 11 26 14 432 15 503 16 370 20 858 20 878 20 915 20 959 20 2093
18	10	A.PA 0 836 2 11 2 60 2 190 3 41 3 358 4 994 4 1026 4 2012 5 2172 5 2254 10 408 14 58 14 421 14 528 16 716 18 82 20 683
18	10	SA..P 3 91 3 136 4 815 4 1110 4 2016 4 2155 4 2238 4 2373 5 1098 10 324 10 363 11 404 14 376 16 327 17 17 19 97 20 89 20 2405
18	10	TP...P 1 635 3 9 3 142 4 806 4 945 4 1382 5 943 5 2071 7 8 11 708 15 452 19 100 20 897 20 901 20 931 20 1891 21 20 21 66
18	10	L..L.S 0 72 0 382 0 662 6 157 8 282 8 491 12 132 12 663 14 495 18 31 18 110 19 70 19 327 20 50 20 2070 20 2086 21 207 24 34
18	10	PL....P 0 95 4 115 4 1775 4 2107 4 2117 5 127 5 1640 5 1796 5 2012 11 671 12 711 16 544 18 91 20 831 20 851 20 2024 21 15 24 430
18	10	S..P..L 1 152 3 144 4 938 4 2477 5 1452 5 1561 6 587 6 772 6 865 10 155 12 81 12 714 14 439 19 64 19 444 20 548 20 722 20 2060
18	10	L..E.E 0 417 4 670 6 276 6 460 6 687 6 742 11 554 13 79 14 537 14 586 14 611 14 618 14 636 14 687 16 511 17 367 20 1555 22 75
18	10	G...G..S 2 131 2 144 2 146 2 268 3 109 4 1841 10 30 10 507 12 610 15 28 15 488 15 580 15 633 16 1300 18 261 23 195 24 82 24 334
18	10	S..E...S 0 564 0 570 4 97 4 745 4 1966 5 176 5 696 5 1258 8 103 10 514 11 579 11 646 12 207 13 1 14 386 14 487 16 404 16 440
18	10	PRP 0 8 0 508 1 470 1 593 4 939 4 1096 4 1442 4 1980 5 1689 10 310 11 714 12 707 16 198 19 649 20 2002 20 2035 20 2149 20 2351
18	10	Q.Q.P 0 480 1 729 4 506 5 2026 6 636 8 569 15 351 15 472 17 431 19 430 20 500 20 795 20 820 20 928 20 1145 20 2229 20 2232 20 2354
18	10	K....E.E 0 486 4 195 4 522 4 524 4 526 5 204 5 523 5 997 9 411 9 440 9 455 11 56 13 77 14 477 16 804 17 365 20 1055 20 1553
18	10	S.G..P 0 29 4 1975 4 2455 5 2 5 1413 5 2127 10 28 11 546 15 112 15 350 15 719 17 391 18 184 19 784 20 330 20 754 20 819 20 893
18	10	A.S.P 0 405 0 501 0 515 4 2456 4 2485 5 154 5 1827 10 29 11 115 11 350 12 472 15 507 16 1014 18 87 20 129 20 161 20 378 20 2280
18	10	A....PG 1 39 1 683 3 254 3 451 4 49 4 774 4 1198 4 1823 4 2413 4 2476 5 1530 10 501 15 552 16 756 17 383 20 14 20 2146 21 87
18	10	SP..A 0 402 1 687 2 72 2 425 3 38 3 94 3 133 3 198 4 120 5 736 5 763 5 1233 5 1262 14 238 14 431 19 666 20 1883 21 236
18	10	E....R.R 0 276 2 390 4 1794 4 1796 4 1802 5 564 5 1712 5 1718 5 1720 6 690 6 902 8 44 8 323 11 389 14 628 14 706 17 138 24 173
18	10	PP.L 0 518 3 147 4 163 4 395 4 1104 4 1665 4 2480 5 607 5 1032 6 230 6 775 10 162 12 709 12 717 14 70 14 82 19 512 20 541
18	10	PGL 0 681 1 44 2 26 2 92 2 230 3 230 4 2418 4 2481 10 506 14 14 15 526 19 667 19 789 20 185 20 2032 20 2118 20 2276 20 2384
18	10	AA.....E 0 708 0 786 1 1 4 203 4 693 4 831 5 212 5 597 5 598 5 1707 5 2226 12 400 12 471 14 436 15 64 17 262 19 24 20 1957
18	10	S..P.E 0 37 4 214 4 789 4 1297 5 78 5 223 5 618 5 686 5 770 5 1187 5 2142 6 392 8 533 12 473 14 342 16 1186 17 239 20 1760
18	10	PA.S 0 4 2 192 2 273 3 10 4 128 4 1963 4 1970 4 2484 5 1529 5 1977 11 349 14 343 14 383 18 86 20 144 20 165 20 787 21 76
18	10	S..SS..S 3 78 3 79 3 82 4 1572 4 1833 5 1449 5 1954 5 2350 12 559 12 562 14 493 15 308 19 659 19 692 20 2417 21 52 21 229 23 147
18	10	ASS 0 720 2 193 2 274 3 80 3 84 4 1514 4 1971 5 1731 5 1978 12 472 15 314 16 1014 19 687 20 90 20 233 20 409 20 1362 20 2391
18	10	S.....PT 1 466 2 154 4 789 4 799 5 1142 5 1696 6 575 6 815 12 636 12 668 15 111 16 1416 19 584 20 301 20 892 20 894 20 966 20 1886
18	10	S..T.S 1 668 3 139 4 744 4 916 4 1899 4 2272 5 878 5 1502 12 302 15 39 15 300 15 345 16 19 18 14 20 979 20 1066 20 2376 24 214
18	10	L.R....L 0 315 0 789 1 121 3 551 4 116 4 1370 4 1622 4 2175 5 64 5 1412 11 227 11 231 11 303 12 162 18 193 23 121 23 128 24 26
18	10	S.P..A 2 424 3 374 4 1509 4 2155 4 2359 5 1321 10 326 11 41 11 352 14 237 14 430 14 431 19 700 19 747 20 131 20 140 20 757 24 428
18	10	Q....SS 1 567 1 732 4 509 4 1569 5 873 5 1878 5 1952 5 2027 8 385 12 611 14 425 15 107 15 281 16 405 16 442 20 795 24 142 24 395
18	10	SA..S 2 196 3 79 4 363 4 917 5 879 5 1694 5 1856 5 1884 5 2085 6 861 10 528 12 307 12 383 16 928 19 15 19 23 20 22 20 2417
18	10	E..E.S 4 607 4 702 4 2249 5 620 5 711 5 720 11 437 12 16 14 211 15 582 19 742 20 1060 20 1572 21 248 24 166 24 263 24 292 24 423
18	10	S..TS 3 90 4 1812 4 1899 5 1445 5 2299 6 498 6 837 6 918 12 300 12 320 12 547 12 616 16 209 17 33 19 757 20 164 20 1071 21 55
18	10	S...QP 0 29 0 503 1 354 1 524 3 180 3 350 5 1113 5 1635 5 1888 6 390 11 546 15 587 18 312 19 784 20 273 20 766 20 943 20 2363
18	10	LP..P 1 680 3 348 4 1041 4 1095 4 1153 4 1438 4 1760 5 610 9 372 10 373 11 665 12 712 12 720 19 530 19 620 20 306 20 733 20 842
18	10	P..A.S 0 2 0 452 2 160 3 134 3 199 4 1511 4 2453 5 737 14 167 14 530 14 714 15 714 18 84 19 22 19 702 20 133 20 142 20 759
18	10	P.....SL 2 457 3 194 3 360 4 16 4 60 4 1566 4 2369 5 899 5 1080 10 55 10 241 10 334 11 668 16 723 16 999 19 755 20 702 21 53
18	10	L...PG 0 756 1 509 2 88 2 137 3 67 4 1199 4 1475 4 1507 4 2119 4 2162 5 1590 5 1662 5 1735 9 372 11 273 15 160 15 522 20 2120
18	10	P.....PA 0 8 0 95 2 7 4 990 4 1744 4 1908 4 2008 4 2186 4 2478 5 1640 10 377 10 404 12 78 14 70 18 70 20 1899 20 1946 21 19
18	10	K..E...E 2 408 4 522 4 524 4 526 4 979 5 527 5 532 5 731 5 1837 8 218 9 450 9 463 11 64 14 477 17 135 18 290 20 1050 20 1553
18	10	AP.A 1 683 3 42 3 45 4 685 4 994 4 1026 4 1547 4 2012 5 1465 5 2403 10 408 11 145 11 676 12 83 14 421 14 468 18 75 20 686
18	10	S....L.P 1 11 2 153 4 78 4 139 4 1978 5 902 5 1732 5 1781 5 2024 10 360 11 502 11 670 15 496 16 244 16 1351 18 19 18 182 19 64
18	10	S....V.S 4 1467 4 2277 5 696 5 763 5 1038 5 1445 5 1969 5 2350 9 112 11 369 12 304 15 293 15 305 19 659 20 298 20 2337 23 144 24 245
17	10	P.S...S 3 76 4 1766 4 2054 4 2109 5 872 5 2102 11 668 12 313 12 692 14 380 15 117 19 446 19 660 19 755 20 121 20 2058 21 53
17	10	L..E...L 0 158 3 436 4 1370 4 2095 6 460 6 668 11 65 11 568 14 537 14 586 14 611 16 1342 18 24 18 322 23 121 24 253 24 260
17	10	L....P.L 0 96 3 232 3 554 4 116 4 159 4 391 4 936 4 1924 5 103 5 1412 6 668 12 599 14 392 19 88 19 849 21 16 24 26
17	10	GS....G 2 146 2 225 4 1835 4 1838 4 2195 4 2486 5 2244 6 880 6 886 9 261 11 48 15 43 19 691 20 78 20 210 20 2216 23 189
17	10	S.EE 0 47 4 167 4 515 5 176 5 508 5 716 5 803 6 462 9 422 11 442 11 460 14 487 17 471 17 472 19 743 19 1041 24 289
17	10	QR...L 0 234 3 570 4 299 4 355 4 1704 4 1872 4 2129 5 308 5 363 7 120 11 92 11 188 15 356 16 1279 17 186 17 440 19 85
17	10	E..K...L 0 493 0 619 4 338 4 538 4 620 4 1270 4 1394 4 1890 4 2207 5 1094 8 212 9 285 16 618 17 284 19 889 20 1267 21 223
17	10	S...V.S 1 662 2 151 4 2428 5 1039 5 1150 5 1749 5 2351 6 301 6 617 8 231 11 681 11 689 15 306 19 362 19 653 19 686 20 2344
17	10	G.SS 0 719 1 269 1 570 4 1293 4 1844 4 1845 11 48 11 399 12 614 12 696 15 43 16 1264 19 449 19 697 20 125 20 232 23 199
17	10	VSS 4 2058 4 2429 5 915 5 1451 5 2067 5 2141 5 2246 5 2352 6 80 11 607 14 323 14 429 15 310 16 930 19 366 20 891 23 149
17	10	S...P..Q 1 573 3 139 4 1182 4 1860 5 2 5 1086 10 326 11 300 16 995 16 1138 17 424 18 8 20 89 20 790 20 1933 20 2075 20 2360
17	10	ED...E 0 562 4 542 4 700 5 709 5 723 5 775 5 886 5 1192 8 370 9 385 11 474 11 479 14 475 17 460 19 820 21 243 21 251
17	10	P..GS 0 530 3 152 4 1974 4 2192 5 1080 6 244 12 364 12 439 16 960 18 222 19 93 19 105 19 110 19 613 20 900 20 2254 20 2377
17	10	P...LA 0 760 3 16 3 32 3 197 4 119 4 1436 4 1997 4 2416 10 395 11 668 11 671 14 416 15 59 15 236 19 665 20 2382 24 294
17	10	A..AS 0 874 1 683 2 190 4 601 4 722 4 1188 4 2012 5 592 5 1706 5 2254 14 384 15 505 16 796 16 1067 19 11 20 109 20 406
17	10	P.A...L 0 790 0 867 1 315 1 485 3 43 3 226 4 844 4 1439 4 1962 5 1579 8 20 10 242 10 483 12 382 14 461 20 144 20 2063
17	10	P...P.E 0 20 0 24 0 36 1 591 2 173 4 818 4 1934 5 609 5 769 5 1263 6 23 6 24 10 5 10 126 12 709 14 469 17 157
17	10	SDS 1 189 4 914 4 1218 4 2513 5 114 5 1954 5 2435 6 564 8 31 9 262 9 420 11 736 18 182 23 154 23 183 24 115 24 185
17	10	G....P.P 0 31 1 586 4 1020 4 1381 4 2201 4 2473 5 807 5 1751 5 1903 12 702 14 55 15 52 19 96 19 527 20 895 20 2305 21 96
17	10	AA..G 2 162 2 430 3 539 5 1203 5 2227 11 18 11 30 14 2 16 839 17 382 19 16 19 17 19 24 20 214 20 2045 20 2264 21 87
17	10	Q...S.S 0 33 0 507 1 670 3 75 5 782 5 1952 6 175 11 398 11 424 12 17 12 374 15 107 20 464 20 2056 20 2333 24 111 24 395
17	10	Q.LQ 0 244 0 364 3 567 4 1002 5 54 8 510 11 306 15 184 15 409 15 412 15 435 15 464 15 469 16 722 20 2195 20 2288 24 139
17	10	PA....S 3 186 3 360 3 500 4 738 4 809 4 2416 5 814 8 433 10 381 12 587 14 397 19 91 20 228 20 813 20 1905 21 46 21 76
17	10	TPT 0 195 1 635 1 639 2 159 2 454 4 945 5 1147 5 1521 6 820 7 8 15 116 15 452 16 210 20 897 20 899 20 914 20 1891
17	10	SPG 0 759 1 687 2 91 3 13 4 53 4 1478 4 1777 4 2260 4 2395 5 1471 5 1698 5 2183 11 32 14 514 19 666 20 18 20 2306
17	10	SQ.P 1 467 4 1734 4 2265 5 2069 11 175 11 706 11 711 12 530 14 340 15 80 19 216 19 444 20 840 20 984 20 1939 20 2355 24 16
17	10	S..A.S 0 402 3 81 3 89 3 251 3 484 4 2410 5 1527 11 541 15 311 17 463 18 115 19 362 19 684 20 163 20 801 20 961 20 2415
17	10	E...E..R 0 276 1 91 2 1 4 433 4 1426 5 1712 5 1716 5 1718 5 1720 5 1840 9 423 14 538 14 677 17 138 19 41 24 173 24 408
17	10	SE.....S 0 222 0 534 4 97 4 372 5 380 5 2143 11 212 11 533 14 346 17 464 19 772 20 70 20 546 21 222 24 212 24 261 24 390
17	10	S....L.S 3 359 4 1102 4 1579 4 1892 4 2415 5 1453 6 500 8 148 8 326 11 667 14 493 14 507 16 240 19 370 19 605 19 772 21 55
17	10	S.Q...P 1 466 4 1129 5 23 5 1741 5 2024 10 255 12 187 12 668 13 1 14 339 16 765 19 507 20 867 20 894 20 944 20 2339 20 2376
17	10	T...S.S 2 161 3 47 3 93 4 1214 4 1830 4 1895 5 2079 5 2241 6 496 7 202 11 683 12 557 12 619 15 284 15 302 15 321 20 1069
17	10	L..P.P 2 452 3 580 4 116 4 936 4 1052 4 1742 4 2154 4 2182 5 128 5 1641 11 697 16 545 19 88 20 469 20 1999 21 16 24 26
17	10	S....S.L 0 577 1 201 3 489 4 45 4 1110 4 1769 4 2111 5 912 5 1953 5 2183 6 181 6 468 12 315 17 39 18 14 18 361 20 115
17	10	R..L...L 4 658 5 671 5 1560 6 444 7 127 14 119 14 545 14 633 14 680 16 1066 19 756 20 600 20 1090 20 2189 20 2416 21 166 23 68
17	10	D..SS 0 575 1 78 4 913 4 1292 4 2451 5 41 5 875 5 1955 5 2372 11 576 11 584 12 429 14 336 14 349 17 467 20 1750 23 176
17	10	S..LP 1 677 2 91 4 2155 4 2373 5 1086 5 1098 5 1805 6 307 6 815 6 887 9 289 11 24 11 300 14 393 19 617 20 790 20 2405
17	10	R....E.E 0 43 1 90 4 613 4 1803 5 626 5 1713 5 1715 5 1717 5 1719 6 45 6 740 10 82 14 584 14 609 18 279 23 57 24 161
17	10	S..L.S 3 489 4 600 5 1957 5 2163 6 113 6 396 6 502 6 828 11 96 11 528 12 319 15 306 18 89 18 365 19 617 19 761 24 148
17	10	PG....S 1 681 2 141 3 230 3 424 4 1511 4 1828 4 2481 5 1061 5 2293 8 162 10 55 11 33 11 716 12 329 12 541 20 83 20 2276
17	10	G..GS 2 149 4 354 4 1835 4 1842 4 2041 5 1745 11 45 15 129 15 360 15 730 16 61 17 420 19 691 19 694 20 75 20 1988 22 23
17	10	S..L...S 0 213 0 571 4 605 5 763 6 887 8 326 10 255 10 528 11 689 12 166 12 180 12 687 16 220 16 646 16 729 16 924 20 70
17	10	R.S..S 0 876 4 64 4 356 4 2194 5 67 5 1260 5 1278 5 1949 5 2099 5 2348 9 403 11 47 14 401 19 693 20 1681 23 188 24 154
17	10	K...EK 2 418 4 519 4 669 5 526 5 532 8 210 9 443 9 450 9 463 11 59 11 630 14 555 16 85 16 1420 20 662 20 1263 23 129
17	10	Q.P..S 3 146 3 175 3 354 4 1012 5 2028 5 2073 6 638 12 76 12 611 14 341 15 81 17 197 19 502 19 658 20 785 20 797 20 2356
17	10	L..A...R 0 296 4 398 4 1721 8 389 10 112 11 196 11 222 14 640 14 673 15 62 16 785 20 212 20 432 20 1506 20 1778 20 1858 22 42
17	10	AA...G 2 129 2 340 2 429 4 757 4 1724 5 2226 8 66 11 17 11 486 14 3 14 716 15 416 19 16 19 595 20 136 21 8 21 88
17	10	E.ER 0 420 1 95 4 673 4 1794 5 891 5 1712 5 1714 5 1716 5 1720 5 1722 5 1724 6 463 11 387 12 1 14 614 20 1559 24 412
17	10	S....E.E 4 363 4 611 4 863 5 770 6 307 6 458 9 420 11 442 14 479 14 535 14 719 16 24 17 468 17 470 20 1551 21 201 21 241
17	10	SS....Q 1 739 2 275 4 1574 4 2114 5 156 5 1979 5 2068 5 2375 15 345 15 523 16 208 18 93 19 114 20 163 20 1753 20 2077 21 212
16	10	A.....GS 2 193 4 49 4 124 4 635 4 892 4 1550 4 1971 5 1135 6 241 9 255 14 712 15 37 15 193 17 384 18 354 20 1570
16	10	SPL 2 226 3 204 4 120 4 1538 4 1774 4 2116 5 917 6 566 6 794 6 806 11 670 15 58 18 32 19 810 20 120 20 850
16	10	TP....T 1 635 4 796 4 1454 4 1746 5 567 5 1060 5 1168 5 2071 5 2090 7 10 11 577 14 460 15 738 16 547 20 855 21 66
16	10	QP....P 1 746 2 238 3 146 3 354 4 59 4 1005 5 2287 8 141 11 20 16 722 20 681 20 986 20 2029 20 2309 20 2356 21 24
16	10	PS....S 3 138 4 1212 5 764 5 1080 6 395 8 94 10 261 10 320 11 700 14 501 18 88 20 887 20 1607 20 1910 20 2370 20 2414
16	10	PS....E 0 36 4 1388 5 172 5 732 5 769 5 1758 11 427 11 529 11 539 12 310 14 92 14 534 16 771 17 469 21 237 24 88
16	10	A...A..S 1 313 2 63 2 189 2 193 3 44 3 92 5 1822 10 380 11 170 14 578 14 712 15 33 15 61 15 413 19 12 20 229
16	10	S.A..A 0 546 2 339 2 428 4 584 4 799 4 1024 4 1520 5 596 5 2252 7 198 11 674 12 81 14 382 14 577 16 700 21 82
16	10	S...S..G 1 136 2 181 2 191 4 1773 4 1836 5 1896 5 2243 14 26 15 80 15 776 17 33 18 366 19 684 20 164 20 888 20 2420
16	10	A.A....L 0 61 0 270 0 792 3 42 3 501 4 237 10 366 10 382 10 392 12 418 14 413 14 676 16 569 18 85 20 786 21 9
16	10	P.Q..P 0 505 2 35 3 147 4 2087 5 2018 5 2025 10 369 15 545 16 723 19 541 19 806 20 1488 20 1877 20 1905 20 1947 20 2307
16	10	EA....G 3 121 4 561 4 705 4 721 4 756 4 1037 4 1190 5 1901 7 173 11 16 11 409 14 715 15 751 16 1247 17 421 19 31
16	10	RS...S 2 282 4 1473 4 1898 5 1444 5 1754 5 1855 5 2138 6 860 11 364 12 693 15 696 16 1008 19 683 19 756 20 2059 20 2416
16	10	A..A..L 0 836 3 358 4 1035 4 1188 4 1547 4 1644 4 1703 5 2254 6 260 12 83 12 393 12 418 14 204 15 413 16 1067 20 483
16	10	Q....L.S 3 403 4 598 5 2161 6 383 6 394 6 636 7 56 8 141 12 130 16 397 16 1179 19 414 19 445 20 539 20 2084 20 2115
16	10	L...P..A 0 852 3 206 3 372 3 496 4 117 4 1507 5 1792 10 373 10 399 11 163 12 638 14 235 18 31 20 573 20 852 20 1217
16	10	A...S.S 2 190 3 84 3 122 4 910 4 2012 5 759 5 1799 5 2239 11 35 11 46 12 296 15 282 16 234 16 794 17 466 20 109
16	10	T...S..S 2 187 3 87 4 1513 4 1830 5 1077 5 1149 5 2241 5 2346 6 174 8 186 11 407 14 335 14 492 15 502 20 443 20 2413
16	10	LS...P 1 111 2 464 4 68 4 1776 4 2154 5 71 5 399 5 1412 5 2392 12 622 14 375 14 392 16 1184 18 92 19 849 20 469
16	10	SP.A 0 402 1 687 3 38 4 813 4 1065 5 2083 11 32 11 670 14 238 14 514 15 58 15 587 19 115 19 208 19 684 20 2062
16	10	A....SP 2 67 3 187 4 2002 4 2191 4 2472 5 1275 5 1971 6 561 6 602 14 377 14 509 17 483 19 391 20 1070 20 1906 21 47
16	10	L....P.P 0 755 2 169 2 464 3 577 4 772 4 2085 4 2102 4 2154 5 126 5 2392 12 712 14 75 19 921 20 4 20 2025 21 23
16	10	L..EK 4 544 4 670 4 890 5 1870 6 75 8 285 11 60 16 28 16 1205 16 1225 19 838 19 1003 20 652 23 73 24 65 24 141
16	10	A..S..P 2 67 3 187 4 905 4 2402 5 767 5 1885 6 561 6 862 11 37 11 148 11 703 14 436 14 519 15 520 19 16 20 1070
16	10	AP.....L 3 42 4 997 4 1525 5 759 10 366 10 382 10 392 10 501 10 505 15 484 16 1146 18 85 19 66 19 83 20 786 21 43
16	10	S.....SSS 0 571 3 82 3 83 4 1289 4 1509 4 1840 5 1951 11 580 12 559 12 561 14 499 14 500 15 39 15 280 17 464 19 692
16	10	PS..L 2 460 3 197 4 119 4 1388 6 395 6 792 11 23 11 688 12 338 14 171 14 351 16 728 16 735 16 771 18 88 19 665
16	10	R.LS 0 113 0 824 2 336 4 935 4 1710 5 397 5 1588 5 1632 5 2390 6 667 10 264 11 110 12 332 16 221 16 925 19 870
16	10	S.A....K 2 200 3 94 3 200 4 1024 4 1576 5 765 5 1883 5 1980 7 198 12 368 15 113 16 372 19 371 19 594 20 127 20 1736
16	10	S.SE 0 220 0 559 0 577 1 225 1 738 2 287 4 1791 4 2513 9 420 11 39 14 386 17 470 19 770 24 120 24 210 24 259
16	10	A..P...L 2 130 4 997 4 1994 4 2168 4 2413 4 2476 10 366 10 392 11 405 14 66 14 413 16 675 18 85 19 752 20 953 21 43
16	10	S..S.A 0 561 0 646 2 151 2 425 3 79 3 91 3 374 4 1072 4 1517 5 2101 14 237 14 339 15 110 19 368 20 1597 21 79
16	10	RE.....E 1 90 1 221 4 1795 4 1801 5 1713 5 1715 5 1717 5 1719 6 543 10 264 14 691 16 868 16 1163 17 141 18 341 24 415
16	10	P.T....S 0 510 1 577 1 607 1 640 2 114 2 184 3 71 3 193 4 738 5 754 5 1234 5 2386 8 234 14 333 19 577 20 887
16	10	PP..P.P 3 193 4 778 4 808 4 995 4 1078 5 607 5 608 6 19 6 22 10 67 12 718 14 82 16 1156 19 101 20 1904 20 1946
16	10	S.QE 0 340 1 466 4 379 4 432 4 514 4 2031 5 387 5 706 7 23 13 1 16 440 16 586 20 1762 21 253 24 21 24 405
16	10	SR..S 0 823 4 1769 4 1848 4 2254 5 1445 5 2248 6 498 11 109 11 113 11 588 15 68 16 220 16 924 18 361 19 692 20 1766
16	10	SGP 1 25 3 116 3 180 3 374 4 736 4 1297 4 2487 5 1453 6 36 10 305 11 624 11 640 15 445 19 726 20 140 20 2008
16	10	L.PT 1 483 2 158 3 232 4 944 5 752 5 907 5 1520 5 1590 5 1786 11 165 12 342 16 249 16 1140 17 84 20 852 20 1093
16	10	A.Q...S 0 245 1 578 4 910 4 1010 4 1763 4 1869 4 2330 5 1830 11 18 11 422 12 420 14 424 14 579 16 711 20 229 24 384
16	10	E...EA 0 493 4 523 4 715 4 864 5 1840 6 879 9 466 11 452 11 567 14 49 14 599 16 197 17 338 19 41 19 166 19 206
16	10	A..S.S 0 566 2 67 2 162 3 48 3 80 3 187 4 810 4 1320 6 495 6 561 7 203 10 221 10 318 11 46 19 365 20 1070
16	10	T.S..S 1 642 1 671 2 116 4 747 5 1490 6 344 12 557 14 492 15 42 15 303 15 341 16 22 16 222 16 1021 19 580 19 583
16	10	L..G...S 3 217 4 627 4 1254 4 1568 4 2470 5 132 5 1276 6 505 7 84 11 412 11 507 14 206 16 58 18 113 20 72 20 73
16	10	V.S.S 0 557 4 1216 4 2058 5 1082 5 1290 5 1540 5 1753 8 98 10 319 11 607 11 685 11 734 15 268 16 562 19 366 24 87
16	10	A..PL 0 92 0 708 1 487 3 21 3 202 4 1400 4 1441 4 2239 4 2366 5 124 10 499 14 441 16 506 16 813 20 556 21 18
16	10	E.R...E 0 161 3 519 4 232 4 338 4 1431 5 83 5 241 5 347 5 974 5 1362 11 200 14 692 17 142 19 1013 20 1560 24 123
16	10	SS..E 0 219 0 569 1 737 4 514 4 744 4 1792 5 44 5 2032 8 102 12 473 17 470 17 471 19 152 19 769 20 1753 24 209
16	10	RK..E 3 417 4 234 4 340 5 243 5 299 5 330 5 349 5 687 5 1364 6 120 8 217 11 589 14 612 17 134 18 289 20 1562
16	10	SS..S.S 1 673 3 82 3 85 4 1768 4 1833 5 1953 12 561 12 562 14 493 14 496 15 40 15 311 19 766 21 232 23 150 23 179
16	10	G....GS 2 145 3 127 4 1200 4 1461 4 1551 4 2190 5 1136 6 436 10 218 15 124 15 289 15 728 18 355 19 108 20 1747 20 1986
16	10	EE...K 4 200 4 517 4 870 5 209 5 535 5 1201 6 321 8 205 9 460 11 386 12 94 18 285 20 1558 20 1559 24 375 24 416
16	10	G..P..S 0 31 2 440 4 1200 4 1551 4 1711 4 1967 5 1536 5 2129 5 2133 11 346 12 610 15 294 15 721 17 196 18 355 20 141
16	10	SSA 1 81 2 195 3 78 3 82 3 90 4 916 4 1109 4 1322 4 2454 5 878 5 1883 8 390 10 323 14 507 15 305 20 127
16	10	S..VS 0 513 0 649 4 642 5 912 5 1856 5 2085 5 2243 8 322 12 311 12 383 14 382 17 198 20 888 20 1766 23 179 24 149
16	10	S.T.S 2 215 3 85 4 642 4 745 4 917 4 1463 5 879 5 2375 12 498 14 502 15 40 15 346 16 220 19 578 19 584 24 285
16	10	S..S..K 0 219 3 374 5 1280 5 1393 9 116 9 405 10 323 11 49 12 566 16 24 16 928 16 992 19 695 19 885 20 128 20 1790
16	10	A..LA 0 162 0 430 0 744 0 794 2 429 4 847 4 1998 4 2417 5 1817 10 362 12 86 12 396 14 203 16 1150 17 343 21 83
16	10	S...A.P 0 444 3 224 4 690 4 1022 4 2375 4 2487 5 763 5 2168 12 304 13 1 15 111 18 184 18 302 19 666 20 1883 20 1939
16	10	A.S..S 2 189 3 80 3 84 3 92 4 1320 4 1592 5 2181 12 591 15 729 16 959 16 1024 17 466 19 365 19 687 19 883 21 77
16	10	P...S..L 0 209 0 718 1 540 2 457 3 194 4 1385 4 1714 4 2151 4 2369 5 40 5 1080 6 297 6 811 10 251 19 613 21 122
15	10	P.P....L 4 1385 4 1656 5 1981 5 2337 10 334 10 496 12 716 14 195 17 159 18 315 19 523 20 9 20 613 20 987 24 29
15	10	SQ.....S 4 1579 4 2265 5 696 5 1951 11 423 12 373 15 280 16 213 16 404 16 765 18 98 19 444 20 1255 24 387 24 394
15	10	L.G.S 0 586 4 1614 4 1709 6 890 7 136 10 439 11 397 14 358 16 278 16 582 16 1335 20 73 20 1025 20 2255 24 128
15	10	Q.P...S 1 670 1 731 3 184 4 508 4 2266 5 868 10 249 12 611 15 353 16 1098 19 445 20 540 20 1927 20 2056 20 2349
15	10	L.LP 3 389 4 1151 4 2182 5 924 5 1087 5 1641 6 591 7 186 10 159 11 301 14 73 14 120 19 88 20 487 20 707
15	10	E...E.L 1 756 4 538 4 1426 5 853 11 567 12 235 14 538 14 677 16 250 16 396 16 1170 19 993 20 1019 20 2435 24 247
15	10	L.E..S 0 246 0 873 1 220 3 217 4 2274 6 900 8 321 11 360 11 371 16 339 16 803 16 987 16 1398 17 419 19 951
15	10	P.P..T 0 36 2 182 4 150 4 766 4 2206 5 614 5 1664 7 11 10 410 14 62 14 442 16 548 20 843 20 856 21 44
15	10	Q..QL 1 479 3 146 4 387 5 51 5 60 5 395 11 306 12 402 15 435 15 464 17 411 20 838 20 1859 20 2266 23 117
15	10	L.R.L 0 111 0 752 3 551 4 1650 6 330 8 4 11 108 11 227 11 356 14 299 14 636 20 2069 20 2192 21 129 23 128
15	10	S..T.Q 1 156 1 441 3 211 5 2068 6 498 9 347 15 430 15 462 16 209 18 98 19 653 20 164 20 458 20 913 20 937
15	10	L.S..L 0 75 2 89 3 20 3 408 3 438 4 603 5 914 6 641 12 135 19 375 19 450 19 759 20 53 20 1654 21 124
15	10	PST 0 510 0 589 2 184 3 140 3 376 4 1212 5 760 5 769 13 7 16 771 19 577 20 887 20 1896 24 155 24 396
15	10	A..E.L 0 272 1 83 3 171 4 129 4 1324 5 1266 5 2429 6 200 9 158 14 539 14 596 14 664 14 678 16 571 21 240
15	10	P..P...L 0 835 2 457 3 194 4 16 4 1385 4 1606 5 1028 5 1785 5 1981 6 867 10 506 11 668 12 713 12 716 17 435
15	10	E....L.P 2 34 2 223 5 605 5 747 5 1515 8 465 12 715 14 703 14 720 18 293 19 894 19 998 20 1088 21 156 23 76
15	10	S....LL 3 549 4 938 4 1608 4 2238 5 50 5 1116 6 193 8 333 10 458 17 340 17 437 18 19 19 64 19 757 20 2064
15	10	E....RL 0 109 0 309 0 494 3 444 4 103 4 160 4 1248 5 104 8 323 9 359 12 245 14 628 16 676 16 1320 20 666
15	10	E.S..L 1 536 1 542 3 240 4 76 4 1716 4 2357 6 111 8 324 8 375 12 317 14 391 16 727 20 2403 24 169 24 426
15	10	SS.R 0 569 0 666 1 250 4 1016 4 1792 4 1846 5 1961 8 241 11 586 11 681 12 568 20 1678 23 54 23 150 24 158
15	10	E...KE 4 518 4 542 5 536 6 274 8 206 8 370 9 461 14 44 14 623 14 698 16 651 17 142 20 1549 20 1560 24 417
15	10	P.T.S 0 25 1 640 2 114 3 140 4 1098 4 1511 4 1787 6 775 10 336 12 118 20 846 20 1929 20 2377 24 155 24 396
15	10	S..S..Q 0 579 1 644 4 53 4 66 5 2101 11 494 11 514 12 620 15 290 17 434 19 448 20 89 20 447 20 904 20 2075
15	10	S.K..E 1 294 2 406 5 686 5 770 5 1363 8 533 11 588 12 473 14 262 14 406 16 829 16 932 20 1364 20 1551 21 201
15	10	S...TP 1 189 3 22 4 2455 5 1479 5 2394 12 187 15 112 15 350 15 734 16 1013 19 572 19 582 20 893 20 1897 21 62
15	10	T.EE 4 615 5 556 5 628 7 15 7 16 8 203 9 459 9 464 11 555 16 654 16 1168 16 1172 17 160 18 283 19 771
15	10	P..E...S 1 199 3 118 4 207 4 2020 4 2107 5 216 5 689 5 754 5 1375 8 384 10 217 11 33 12 313 18 7 20 1317
15	10	S..S..R 0 663 4 1517 4 1576 4 1901 4 1975 5 1453 5 1958 8 284 12 565 14 93 15 133 21 59 23 147 23 201 24 156
15	10	PS...T 0 36 2 471 4 150 4 1388 5 1037 8 147 11 578 14 92 15 739 16 81 20 866 20 906 20 1254 20 1896 20 1921
15	10	E.S....E 0 580 1 79 2 415 4 610 5 623 5 2137 9 390 9 418 11 409 11 440 20 1549 20 1565 23 152 24 266 24 347
15	10	PL..S 0 209 1 540 2 124 4 1106 4 2107 4 2369 4 2503 5 1034 11 536 11 642 16 432 16 1100 18 91 20 2254 21 122
15	10	AA....L 1 690 4 1035 4 1644 4 2099 5 1729 11 295 12 400 14 241 15 225 16 619 16 1235 19 46 20 826 20 862 20 2264
15	10	P...P.P..P 3 134 4 805 4 808 4 1600 5 607 5 1028 6 19 6 776 7 5 12 707 12 713 18 70 19 101 20 2026 21 67
15	10	S...P.A 1 677 3 222 4 1182 4 1904 4 2373 11 24 11 404 11 423 11 667 12 378 14 30 15 55 16 1148 19 112 20 140
15	10	R..E..R 1 594 4 1799 5 1713 5 1717 5 1719 5 1847 5 1913 9 48 9 364 11 262 14 638 15 668 16 1030 17 145 19 42
15	10	A..G..A 0 702 1 686 2 431 3 5 3 267 4 1409 4 2485 11 31 14 533 16 597 16 637 19 18 20 215 20 258 20 736
15	10	S....D.S 0 213 0 222 0 570 0 571 1 347 3 377 4 1065 5 1829 10 521 11 579 16 220 16 450 19 622 24 252 24 387
15	10	S..SS....S 2 191 3 79 3 82 3 85 5 1953 12 315 12 559 12 593 14 493 14 496 15 308 19 585 21 229 23 147 24 397
15	10	S...S..R 0 663 2 196 4 1474 4 1516 4 1575 5 1452 5 1957 8 237 9 262 9 405 11 109 20 1073 20 1766 23 181 24 171
15	10	L.AL 0 707 0 796 0 842 3 505 5 1820 6 157 10 436 11 193 14 396 15 411 15 533 16 755 16 1032 20 1097 20 1821
15	10	D...E.S 0 563 0 576 4 701 4 1255 4 1806 5 710 8 320 8 371 9 81 9 386 11 436 12 29 16 1044 20 1672 21 244
15	10	A...PV 0 448 2 363 4 693 4 831 4 1142 4 1522 5 1480 9 238 11 350 11 673 14 58 16 357 18 137 19 106 19 922
15	10	R...E.L 0 271 0 593 3 170 4 106 4 165 5 2117 7 127 7 180 8 217 14 612 14 691 18 282 18 341 20 1102 23 72
15	10	R...S.L 3 490 4 46 4 62 4 1770 4 2176 5 65 6 454 8 29 10 187 12 50 12 632 16 920 18 362 20 1427 20 1682
15	10	D.SS 0 384 0 575 0 576 2 258 5 1955 10 518 11 243 11 584 14 337 17 461 19 609 19 627 19 794 20 476 23 176
15	10	D....EE 0 414 4 853 6 920 10 280 11 435 11 439 11 443 11 476 14 289 15 577 16 939 16 1059 18 280 24 257 24 286
15	10	H..P...S 0 193 1 537 2 111 2 243 2 441 4 82 4 2104 4 2189 5 2015 11 25 12 361 16 429 19 646 20 853 20 2374
15	10	S.E..R 0 504 1 179 3 412 4 1289 4 1792 5 13 5 102 5 1195 5 1710 5 2303 6 349 11 385 15 669 19 743 24 175
15	10	SG....R 1 495 3 465 4 726 4 1517 4 1618 4 2405 5 1453 5 2243 8 193 8 354 10 305 12 694 15 445 17 449 18 260
15	10	P.L....P 1 778 3 230 4 121 4 157 4 1666 4 1737 4 1740 4 2171 10 397 11 529 12 710 16 728 17 428 20 866 21 21
15	10	S.A..E 1 81 2 200 4 363 4 789 4 1322 4 2328 5 1856 6 623 14 342 14 479 15 727 17 295 20 976 20 1567 21 238
15	10	PT..S 0 196 1 640 2 246 3 194 4 795 4 1787 11 160 16 1079 19 459 19 590 20 884 20 900 20 972 20 1929 21 48
15	10	E..K...R 4 433 4 476 5 484 5 1424 5 1718 6 544 7 104 8 192 9 85 9 161 11 389 11 508 15 689 17 70 24 408
15	10	SS...Q 0 386 1 441 1 737 4 907 4 1575 4 2115 5 2068 8 241 11 516 11 586 15 286 16 1185 18 94 20 91 20 2077
14	10	Q....S.P 1 623 3 175 5 1316 14 425 14 426 15 440 16 767 17 197 18 143 19 658 20 135 20 300 20 1072 20 2117
14	10	S.A...L 2 72 3 200 3 211 3 430 5 50 5 122 10 423 11 365 12 81 14 439 17 295 18 36 19 64 19 463
14	10	S....TL 0 827 5 1095 5 1456 5 2428 6 772 12 137 14 352 15 270 15 495 16 247 19 850 20 236 20 567 23 88
14	10	P..T.S 0 24 1 470 4 1787 5 2238 5 2374 11 146 11 574 14 501 16 1018 18 308 19 577 20 845 20 1257 20 1928
14	10	SV....P 0 444 1 294 2 154 4 1129 5 23 5 808 5 1449 5 2108 10 326 12 433 16 448 20 806 20 1922 24 424
14	10	S..S..E 0 561 4 707 5 173 5 703 5 1113 8 100 16 244 17 468 19 767 19 956 20 642 21 250 24 117 24 369
14	10	L.....EA 0 75 0 146 1 163 1 321 3 115 4 1413 5 1458 11 565 12 117 16 510 16 1241 17 166 17 415 23 18
14	10	P.E....S 0 28 0 40 1 595 4 217 4 792 4 1058 5 226 5 689 11 729 14 345 15 73 16 557 17 13 20 1763
14	10	V.P.P 0 758 2 180 3 581 4 213 4 1094 4 1743 5 129 5 222 14 84 16 1158 18 72 20 925 20 1649 24 27
14	10	V....S.S 3 74 3 119 4 1896 4 2055 5 1537 5 2240 6 493 9 257 10 319 11 581 15 283 15 310 20 2055 23 149
14	10	L..S..A 1 224 4 2274 5 136 5 2029 14 235 15 276 16 1101 16 1326 17 301 20 160 20 550 23 210 24 36 24 346
14	10	K.E...S 1 244 4 474 5 151 5 177 5 537 6 744 14 199 14 571 17 146 18 385 20 1059 21 195 21 203 24 421
14	10	TS...S 0 512 1 10 1 147 5 1448 5 2096 5 2242 5 2298 8 236 11 150 12 306 14 492 15 118 16 1004 19 583
14	10	S...Q.S 0 29 1 76 4 908 4 1854 5 1110 6 390 15 287 16 1077 17 176 20 64 20 195 20 1760 20 2321 24 239
14	10	E.E.R 0 550 1 95 4 2034 4 2082 5 559 5 1871 5 1915 7 168 8 308 14 484 14 690 16 29 19 31 20 1558
14	10	A.....GL 0 426 0 651 1 39 2 256 4 240 4 2413 4 2476 5 249 9 131 10 501 10 505 11 296 14 203 22 45
14	10	S.E.G 0 653 1 179 4 1278 4 1289 5 803 5 1195 5 1306 8 190 9 422 12 576 15 290 16 182 16 1318 23 185
14	10	SP.L 2 91 3 198 3 236 4 120 4 2060 4 2116 4 2359 5 763 11 528 14 393 16 800 18 126 19 666 21 126
14	10	T..P..T 0 21 1 4 1 345 2 241 4 1303 6 51 7 2 7 10 8 77 16 547 19 148 20 855 20 871 20 1885
14	10	V...SS 0 555 0 556 0 717 0 768 3 74 4 2055 8 98 10 319 12 314 14 320 15 283 19 366 20 971 20 2388
14	10	S.SS.S 1 674 3 83 3 86 4 1834 5 1951 5 1954 5 1956 10 321 12 563 14 494 14 497 19 767 23 178 24 209
14	10	E..PE 2 1 4 532 5 719 5 734 5 1420 6 29 9 449 9 466 16 197 17 158 17 473 19 206 20 1049 24 291
14	10	S.G..T 4 565 4 1182 4 1777 5 1698 6 301 6 815 8 292 11 689 14 172 15 731 16 969 19 367 19 571 20 1933
14	10	S...R.G 2 339 3 251 3 340 4 573 4 1506 5 576 5 2127 8 326 11 711 12 21 13 49 18 105 20 70 20 584
14	10	A.A.G 0 859 1 19 4 884 4 2191 6 430 14 2 15 554 17 382 19 16 19 169 20 258 20 338 21 9 21 87
14	10	A.S...A 0 702 2 103 3 92 4 688 4 2485 5 594 11 94 11 538 14 36 14 533 14 717 16 788 20 233 21 77
14	10	V...A.A 0 788 1 611 1 651 2 295 3 497 4 1491 5 1131 5 1824 6 621 10 372 10 386 19 8 20 334 20 917
14	10	GS....L 2 152 4 1977 5 1083 5 1279 6 441 8 111 8 332 14 360 18 104 18 301 19 369 19 604 20 2380 24 131
14	10	G.S....G 0 863 2 145 4 1835 4 1838 4 2044 5 1408 11 615 12 574 12 614 14 360 15 43 19 21 19 697 20 118
14	10	S..LA 0 704 0 865 1 495 3 198 4 120 4 600 4 2487 5 763 11 96 12 166 12 351 18 184 19 666 20 235
14	10	SS....E 0 581 4 611 4 1296 5 1895 6 177 11 587 15 286 16 931 16 1185 17 471 19 796 20 234 20 975 20 1363
14	10	LQ..S 0 382 1 342 4 1004 4 1568 6 342 6 768 8 512 9 258 11 381 11 397 16 1073 17 430 20 1025 20 2255
14	10	DS.E 5 101 5 542 5 735 6 348 9 421 11 413 11 459 13 29 16 181 17 462 20 1380 23 184 24 288 24 368
14	10	L.EA 0 296 0 433 4 304 4 1392 5 313 5 1462 10 422 11 222 14 601 16 803 16 1398 17 419 18 343 23 11
14	10	L..L..S 4 91 4 2073 4 2105 6 560 8 220 13 43 14 355 15 533 16 256 16 289 16 1032 17 443 21 207 24 33
14	10	S....P.E 0 35 1 354 4 1295 4 1423 5 1185 5 1262 5 1413 5 1979 6 390 8 175 10 28 11 546 14 340 15 68
14	10	SQ..T 1 584 4 2306 4 2507 8 245 14 287 15 280 15 295 15 350 16 213 18 165 19 767 20 325 20 1255 24 394
14	10	N...S..S 2 396 5 169 5 2179 8 238 12 661 15 339 16 231 16 954 19 581 19 765 20 1593 20 1786 21 225 24 110
14	10	S...E.E 0 546 4 612 5 625 5 998 5 1710 6 670 11 442 11 563 14 585 17 471 19 27 23 58 24 245 24 385
14	10	P..S...A 0 508 1 684 2 182 4 597 4 911 4 2161 4 2484 5 722 5 760 12 78 15 267 18 299 19 127 21 76
14	10	S..ER 0 39 1 94 4 455 4 1115 4 1791 4 1793 5 463 6 162 6 462 8 354 11 646 16 872 19 1041 21 162
14	10	AP..L 0 92 3 45 4 1441 10 499 12 83 14 441 14 463 14 533 16 266 16 813 19 66 19 488 20 1995 21 18
14	10	K...E..E 2 407 4 96 5 532 5 1243 9 450 9 463 10 204 11 64 12 403 12 437 14 624 14 699 20 659 24 335
14	10	A...L.L 3 202 3 432 4 1400 5 1731 11 138 11 297 12 83 12 177 12 226 14 204 16 603 18 38 20 483 23 69
14	10	ST...S 3 86 3 251 4 1213 4 1899 5 2078 6 181 11 682 12 302 12 593 15 41 19 153 20 26 20 888 24 214
14	10	L.S....G 0 198 0 385 4 67 4 2037 4 2393 5 70 7 80 8 494 14 25 14 285 15 774 16 402 17 323 21 220
14	10	A....LS 1 106 5 170 5 1465 5 2429 6 601 10 417 12 420 14 207 14 387 16 398 18 87 20 109 20 2418 21 170
14	10	P..R.L 3 559 4 1387 4 2103 5 1572 6 826 8 20 10 154 10 261 12 329 14 451 14 515 17 410 17 438 20 347
14	10	L...N.S 0 797 1 88 1 518 6 467 8 117 15 528 15 774 16 377 16 441 16 785 19 791 20 430 21 50 23 43
14	10	LGL 0 431 4 1085 5 1087 5 1641 5 2260 6 302 7 186 11 301 14 208 15 564 20 50 20 487 20 1746 23 218
14	10	PS..V 2 471 4 1212 5 764 5 1756 5 2084 8 94 9 253 12 310 12 382 16 747 19 151 20 887 20 1302 24 88
14	10	ASA 1 615 3 96 4 2015 4 2372 5 138 5 595 5 1709 5 1828 9 118 10 362 11 100 15 505 19 14 20 978
14	10	PS...L 3 376 4 2113 4 2179 5 1597 9 253 10 154 10 261 11 700 13 7 15 57 20 2136 20 2414 24 146 24 218
14	10	EKK 4 309 4 893 5 318 5 525 5 530 9 454 11 634 14 623 15 682 16 93 19 889 20 1049 20 1267 21 152
14	10	GS...S 1 151 2 146 2 152 4 641 4 1571 4 1835 5 911 9 261 14 360 18 360 19 691 19 694 20 1576 23 146
14	10	L...SG 1 491 3 176 3 461 4 1160 4 1614 4 2483 8 329 12 690 15 723 16 278 17 445 18 256 20 73 20 188
14	10	A..A.S 0 498 2 190 4 586 4 685 4 902 5 370 5 815 11 676 12 588 15 759 17 483 19 10 19 14 20 406
14	10	P...R..E 0 684 1 590 4 73 4 2242 4 2443 5 76 5 1909 8 270 11 264 16 1114 18 277 19 38 19 901 20 1493
14	10	LL.E 3 436 4 67 4 544 5 70 5 971 6 133 6 233 6 668 8 422 11 531 12 232 14 687 18 24 20 652
14	10	EE.P 1 775 4 532 4 870 4 2357 5 604 5 719 6 29 9 466 11 558 12 94 16 811 17 473 24 143 24 291
14	10	S...L..D 0 220 3 491 3 506 4 1625 4 2059 5 1215 10 189 11 5 15 719 20 31 20 2421 23 167 23 190 24 231
14	10	K.....EL 3 422 4 843 4 2028 4 2078 5 1911 6 163 11 207 14 228 14 583 16 1124 17 234 18 291 20 65 20 1082
14	10	S.S...T 0 35 3 81 4 2258 5 989 8 102 11 428 12 287 12 300 15 110 15 293 15 315 15 325 20 546 24 209
14	10	A....G.S 0 455 1 313 1 565 2 193 3 370 4 892 4 1010 4 1706 11 17 16 1332 17 297 17 384 18 354 19 16
14	10	P..L.L 4 1082 4 2179 5 921 6 38 6 590 11 160 11 551 12 84 14 70 15 57 16 938 20 427 24 29 24 31
14	10	P.T..P 1 590 2 114 2 239 3 71 4 1212 4 1914 5 1172 6 775 10 472 14 464 16 902 20 846 20 1899 20 2377
14	10	LS..G 1 762 3 123 4 1171 4 1277 4 1776 5 2167 9 111 12 667 15 533 16 1006 20 16 20 114 20 2423 24 260
14	10	PV.S 3 248 4 860 4 2057 5 1539 6 608 8 234 9 242 10 163 15 267 15 297 19 127 20 890 20 2037 20 2347
14	10	P...SG 1 18 1 640 2 444 3 112 4 1046 4 1962 4 2418 5 2313 6 32 8 444 15 355 16 960 20 890 20 2004
14	10	E..E...S 4 344 4 700 5 536 8 347 8 370 11 453 12 16 14 486 16 1259 20 663 20 1057 21 205 21 243 24 140
14	10	SG..S 2 147 4 2405 5 2243 10 356 11 419 12 694 15 346 15 727 16 1009 19 19 19 448 19 696 20 802 20 1381
14	10	IS.S 0 558 1 571 5 2326 9 344 11 513 11 585 12 286 15 109 15 285 16 563 20 545 20 763 20 2061 24 188
13	10	D.L..L 1 126 4 1707 4 1755 5 1818 5 2162 6 155 8 363 10 1 14 155 16 287 16 753 20 2068 24 79
13	10	A.T.P 3 233 4 804 4 989 4 1909 6 771 14 65 15 602 16 202 18 137 19 98 20 883 20 1924 21 47
13	10	E....S.S 0 30 0 506 3 121 5 1287 5 1849 8 97 11 731 12 16 14 489 16 443 16 559 17 465 24 207
13	10	A...E.L 0 291 0 339 2 410 4 1177 4 1501 5 1846 5 1982 12 393 14 154 15 428 17 280 20 1447 24 20
13	10	P...S.G 0 25 1 540 2 192 3 152 5 1409 5 2313 6 297 6 811 8 444 11 28 19 685 20 1190 20 1929
13	10	Q....LL 3 403 5 2161 6 470 11 188 12 38 14 682 16 265 16 397 17 440 19 832 20 182 20 354 20 355
13	10	V..E..E 4 699 4 821 4 861 5 2141 6 44 8 208 10 205 14 483 14 700 16 1256 18 217 19 739 20 1054
13	10	L...L.E 3 554 4 2069 5 128 5 1458 8 219 8 317 11 234 11 356 14 208 17 415 18 21 19 272 24 137
13	10	KR..E 4 2203 5 1243 6 318 6 859 10 109 10 289 12 403 14 637 16 641 19 904 19 949 20 1496 23 129
13	10	RL....L 4 165 4 1567 6 655 6 762 9 269 11 203 12 50 14 183 16 920 19 379 20 1327 20 1857 23 72
13	10	LE....L 0 586 0 690 1 541 3 239 6 164 6 585 7 130 11 190 12 230 16 253 20 1457 23 12 23 75
13	10	G....L.S 3 15 3 343 4 931 5 2185 6 580 8 280 10 507 16 492 16 1322 19 615 20 48 20 291 23 189
13	10	P...T..P 0 17 1 681 3 43 4 121 4 1299 8 73 11 257 12 627 20 851 20 1640 20 1889 21 41 22 65
13	10	E.L..E 0 275 1 86 4 542 6 203 6 274 6 666 11 63 11 552 14 616 19 836 21 243 23 133 24 251
13	10	SL....Q 0 653 0 779 4 22 4 66 5 1086 5 2163 8 175 11 300 12 605 15 378 16 440 20 1777 24 259
13	10	L....G.L 1 168 1 491 2 263 3 341 3 551 4 2483 8 275 11 231 16 1198 17 445 18 193 18 256 20 43
13	10	L.....QA 0 54 3 206 4 2323 8 446 10 399 14 636 15 434 15 471 16 259 18 31 18 347 20 603 20 832
13	10	L.E..E 0 417 0 696 4 304 5 313 6 669 8 365 8 368 10 266 10 479 14 601 18 343 19 247 20 1180
13	10	S.A..P 0 513 2 128 3 90 3 200 4 1109 5 122 5 1976 10 323 14 439 15 506 17 464 20 147 20 1916
13	10	P..E..S 0 23 3 118 4 1828 5 108 5 612 5 2018 6 311 8 94 8 384 11 33 12 313 18 176 19 438
13	10	G..A.S 2 100 2 271 3 8 4 126 4 2482 10 26 11 34 12 468 14 33 15 30 18 360 20 739 20 2277
13	10	A.S..A 0 396 2 103 4 589 4 688 4 905 5 594 11 30 11 115 14 717 15 507 16 839 19 13 20 161
13	10	GK....S 0 392 3 459 4 142 5 150 5 1889 5 2133 11 488 11 510 12 330 15 663 16 640 18 355 21 120
13	10	R...E..R 0 502 4 1422 5 1348 8 306 10 281 13 62 14 602 14 612 16 1243 17 134 17 144 18 282 18 334
13	10	GA....S 1 689 2 188 4 1461 4 2190 5 1136 10 437 11 34 11 45 11 603 14 516 15 728 16 843 21 227
13	10	E.E..P 4 158 4 868 4 2082 5 2420 7 4 9 395 9 447 10 87 11 569 14 389 15 583 16 809 20 1185
13	10	E.Q.L 0 50 0 362 1 402 4 1037 5 195 5 1861 10 271 10 459 16 129 17 397 19 1044 22 48 24 263
13	10	R....R.L 4 1705 5 1627 8 139 10 152 10 259 11 322 11 359 14 633 16 920 16 1025 18 336 20 2189 21 187
13	10	S.L...A 0 772 4 358 4 1192 4 2116 8 33 11 670 14 29 14 353 15 58 16 833 17 376 18 32 24 427
13	10	ARS 0 5 0 501 1 74 2 285 3 254 4 365 4 1964 5 373 5 2181 11 115 15 37 16 1024 17 18
13	10	G.S...A 0 863 3 196 4 359 4 1020 4 1845 5 367 5 2221 9 114 10 441 11 399 12 79 16 613 19 697
13	10	AA.....S 0 395 2 189 2 254 3 44 11 17 12 487 14 528 14 578 15 273 18 82 19 12 19 16 20 742
13	10	E....ED 1 397 5 536 5 718 5 1430 6 203 9 390 11 474 17 475 18 50 19 820 21 246 24 251 24 326
13	10	K.....ST 1 219 4 1457 4 1893 6 899 8 27 15 120 16 203 16 598 18 369 19 701 19 939 20 1129 24 343
13	10	S.G..A 1 544 1 687 2 196 3 262 4 1517 5 1805 8 448 11 32 14 30 14 514 19 19 20 18 20 2259
13	10	KE.....S 0 496 2 178 3 333 4 546 4 1290 8 224 11 633 16 1344 16 1409 17 369 20 1059 20 1564 24 421
13	10	I...S..S 2 458 5 1152 5 1406 5 1972 10 298 10 317 11 526 14 165 15 304 19 682 20 85 23 140 24 365
13	10	SSS...S 2 194 3 88 4 1846 5 1956 11 586 12 318 12 561 12 596 15 39 20 800 23 179 24 147 24 399
13	10	R..LE 0 294 4 106 4 1965 5 107 7 127 8 217 12 15 12 448 14 545 14 694 16 1243 23 72 24 125
13	10	S.V....P 1 11 2 153 4 1557 4 1597 5 725 5 1532 5 2405 10 61 12 432 16 447 18 214 19 109 20 1939
13	10	P..T.V 1 606 4 2208 5 268 5 948 6 237 6 369 16 544 17 223 18 151 19 116 20 582 20 813 21 63
13	10	A.T...S 3 45 4 594 4 902 4 1221 5 2239 6 627 7 200 8 184 11 405 15 273 15 282 16 202 20 2387
13	10	EE.....Q 0 237 2 414 4 592 5 558 5 1107 6 463 7 18 11 461 11 463 11 557 16 34 17 147 20 1033
13	10	TPS 0 27 1 671 3 142 5 1967 11 577 15 277 15 738 16 734 19 576 19 586 20 973 20 2413 24 217
13	10	L..D...S 4 1456 6 342 6 874 10 513 11 573 14 399 16 842 17 191 19 777 20 560 20 1746 23 171 23 194
13	10	SL.....E 1 320 5 1959 6 484 7 91 8 175 11 96 11 164 11 246 12 116 16 27 19 421 24 259 24 428
13	10	A.T..P 1 2 1 683 3 45 4 804 4 1909 5 601 6 771 14 65 15 273 19 98 20 137 20 1924 21 43
13	10	P.S..T 2 273 2 471 4 797 4 1861 5 1037 10 303 11 578 15 418 18 12 19 651 19 755 20 935 21 53
13	10	L..A...G 1 16 2 338 3 472 5 1122 11 27 14 184 14 544 15 414 15 551 15 566 20 255 21 86 22 19
13	10	LP.L 0 69 2 94 3 558 4 91 4 1739 4 2102 5 926 9 292 12 720 14 396 19 70 19 620 20 2408
13	10	E.A.L 2 34 3 439 4 2098 5 968 5 1844 5 2422 6 71 14 295 16 1065 17 314 19 45 19 347 24 342
13	10	L.R...E 0 267 0 355 0 500 0 733 4 1498 5 1122 6 43 7 125 11 356 16 1241 18 264 20 1100 23 18
13	10	KLK 0 724 1 416 4 191 4 669 4 1405 5 200 6 62 8 445 13 22 13 45 16 1355 23 77 24 466
13	10	ALL 0 215 5 970 8 24 10 425 10 438 10 529 14 187 15 61 16 375 17 316 19 325 19 373 21 112
13	10	Q..A..A 0 249 1 649 4 598 5 1093 5 2169 7 197 10 405 11 309 15 187 16 699 16 713 20 2042 20 2215
13	10	E..A..A 0 739 3 536 4 719 4 883 4 1032 5 591 6 628 12 390 14 201 14 465 15 756 16 1064 17 480
13	10	Q..P...P 0 33 0 443 1 745 2 327 4 1039 10 493 14 79 14 707 15 440 17 154 18 4 20 696 20 2121
13	10	E...DS 4 2510 5 111 5 720 5 2432 6 745 9 417 11 409 11 455 14 474 16 431 18 179 21 248 24 284
13	10	A.L..A 0 787 2 102 3 427 4 1758 4 2374 5 1821 5 2424 11 220 12 85 16 580 20 253 20 1665 21 84
13	10	AKK 4 622 5 142 5 635 9 141 11 138 12 263 14 596 16 597 16 620 17 232 20 632 20 1584 24 464
13	10	A..Q..Q 0 230 0 241 1 499 4 289 5 298 10 115 12 124 16 719 16 1034 19 478 20 509 20 939 23 114
13	10	L.SS 0 217 3 123 4 1107 4 1573 5 914 5 2215 12 560 14 235 15 309 18 92 19 764 21 210 21 230
13	10	L.DS 0 216 0 574 1 407 4 2512 5 2434 6 563 11 735 16 433 16 1092 16 1101 17 125 18 256 23 210
13	10	L..KL 2 374 3 554 4 140 6 59 6 160 11 227 14 669 16 245 16 1198 19 272 20 603 20 1616 24 32
13	10	L...G.Q 0 80 1 762 2 232 3 564 4 244 4 2244 8 446 12 667 15 536 20 684 20 832 20 1210 24 37
13	10	P..P..E 0 20 2 173 3 234 4 819 5 609 6 23 6 24 7 11 12 310 12 446 16 771 16 1123 20 989
13	10	Q.....LS 0 659 1 468 3 403 5 2161 9 259 10 416 11 205 16 397 16 1000 19 345 20 463 20 954 20 2332
13	10	G.D...S 0 392 1 514 3 127 4 1619 5 165 5 1536 11 346 11 488 12 272 12 467 16 843 20 1747 23 195
13	10	L.S..P 4 936 5 103 5 2392 6 585 6 668 9 75 11 531 11 672 12 712 14 520 16 1184 18 92 19 777
13	10	E.L....Q 0 237 2 414 4 1169 5 857 5 1119 8 506 9 356 14 443 14 574 14 667 16 1033 20 1023 24 51
13	10	S..AL 1 227 2 428 4 1717 5 954 5 2083 14 262 15 58 16 372 19 370 20 546 20 2062 20 2415 21 82
13	10	E.L...T 0 237 1 434 3 167 4 848 4 1181 6 816 11 571 12 231 14 443 14 599 16 431 16 898 19 894
13	10	A..G...A 0 702 1 615 2 233 4 564 4 1964 5 147 9 215 11 422 15 562 19 17 19 18 19 25 20 736
13	10	E..S...E 1 79 4 86 5 1966 6 314 9 417 16 656 16 805 17 8 19 149 20 1015 20 1039 24 249 24 256
13	10	LEN 4 1678 5 2197 6 266 11 60 11 600 12 18 12 406 14 266 16 253 16 256 19 992 20 35 24 346
13	10	T.PS 2 247 3 195 4 2251 5 758 5 762 5 1407 6 174 11 664 12 511 16 1047 20 885 20 1074 21 49
13	10	S..D...S 3 126 4 1289 4 1618 10 521 11 212 11 369 12 426 14 346 16 385 16 1016 17 464 19 622 23 183
13	10	LQ...Q 0 780 4 345 5 56 5 678 11 308 12 44 14 669 15 379 16 441 16 1085 19 469 20 1025 20 2197
13	10	E..R..R 1 95 4 673 4 1940 5 1229 6 351 11 387 14 295 14 606 14 641 15 671 16 1033 17 138 20 665
13	10	S.LA 0 624 1 119 1 602 3 484 4 1717 6 484 10 363 10 387 11 670 12 551 15 58 20 236 20 1178
13	10	SD...S 0 564 1 76 3 128 5 874 5 1502 5 1954 10 262 15 1 16 19 19 779 23 185 23 196 24 115
13	10	QE..S 0 247 0 700 1 759 2 421 4 1168 4 2332 5 1106 5 2020 15 291 16 988 18 15 19 952 20 1414
13	10	ES....T 3 221 4 1181 5 1094 12 136 12 317 14 486 15 134 16 898 20 1063 20 1386 23 87 23 166 24 113
13	10	S.P...K 3 374 3 454 4 2018 5 2089 6 229 11 624 12 474 17 202 18 313 19 429 20 128 20 1387 20 1790
13	10	P....A.L 0 782 3 356 4 2151 4 2369 5 1785 10 496 11 668 14 534 15 557 16 370 16 626 20 9 20 613
13	10	DT....E 4 261 4 853 5 270 6 920 9 320 11 576 14 459 14 553 15 577 20 1142 22 70 24 45 24 286
13	10	L.E....E 2 216 3 437 3 517 4 91 4 378 5 386 6 664 6 669 8 368 14 688 16 649 20 1180 24 324
13	10	K....SG 3 460 4 548 4 894 4 1159 4 1961 5 1388 8 349 9 142 10 300 11 635 15 137 16 1324 19 363
13	10	PL.S 4 1106 4 2161 5 2425 6 640 6 807 8 281 11 671 12 711 15 724 18 33 18 91 20 1653 24 313
13	10	P..A.G 1 18 2 127 4 121 4 2418 5 1628 5 1796 10 397 10 502 11 43 12 642 19 103 20 286 21 5
13	10	PE...L 1 401 3 559 5 1018 6 38 6 311 11 551 12 446 17 161 17 268 17 396 18 26 20 347 21 164
13	10	E..K.R 4 338 4 1505 4 1531 5 347 5 1718 8 212 9 359 10 11 11 389 12 477 14 564 15 134 23 62
13	10	S.Q....P 0 827 1 740 5 2024 5 2068 5 2379 7 23 15 200 17 152 18 314 19 452 20 867 20 943 21 232
13	10	S...S..Q 0 578 4 220 5 1159 5 1856 10 454 12 524 15 346 16 825 16 910 19 743 20 1071 20 2060 21 209
13	10	EA....V 0 435 0 550 4 306 4 692 5 315 9 237 10 484 12 123 14 53 16 516 16 1367 19 170 20 1352
13	10	K....DS 5 537 6 340 6 744 6 912 8 27 13 24 16 1355 18 385 19 701 20 1375 21 226 24 181 24 363
13	10	SQE 1 467 4 78 4 515 5 508 15 290 15 430 16 91 17 340 18 14 19 130 21 241 24 387 24 406
13	10	T....PA 0 830 2 187 2 234 4 991 4 1992 14 338 17 218 18 122 19 100 20 139 20 443 21 20 24 14
13	10	DS...S 0 576 6 917 8 32 12 497 15 726 16 219 16 435 17 467 20 126 20 1380 21 231 24 186 24 254
13	10	R.L..L 0 163 0 750 3 490 3 553 4 242 7 111 11 229 16 284 16 1030 17 441 19 909 20 518 23 130
13	10	QP...L 0 837 1 386 3 546 5 1117 6 394 8 141 12 337 14 11 19 445 19 510 20 494 20 2029 20 2115
13	10	S.....LE 5 1262 5 1413 6 484 8 311 11 460 12 336 14 535 14 719 16 247 16 1026 17 437 21 201 24 122
13	10	K....LS 0 821 1 219 2 333 4 1272 5 394 5 1214 5 1286 14 571 16 493 16 770 19 939 20 1129 22 34
13	10	PGG 2 133 2 266 3 259 4 1203 4 1778 4 2396 5 1666 6 799 8 162 17 388 18 358 20 2236 21 92
13	10	PGP 0 760 3 14 3 112 4 779 4 2090 5 93 10 401 11 21 11 277 14 86 18 57 20 987 21 5
13	10	K.E....L 2 221 4 474 4 2286 5 482 5 2208 6 163 14 199 16 810 17 146 18 291 19 892 21 154 21 203
13	10	R.K.E 4 234 5 243 5 1431 9 441 10 21 14 569 14 635 17 144 18 289 19 202 19 720 20 1562 21 193
13	10	A.A...S 0 859 1 19 2 254 4 720 11 35 11 145 14 529 16 569 16 794 18 83 19 9 20 784 20 978
13	10	RS....S 0 528 1 75 4 366 4 1898 5 374 5 2182 6 827 8 286 12 693 15 38 19 683 19 778 24 208
13	10	AS....S 0 401 2 190 3 80 3 84 4 1514 5 170 11 422 14 387 16 234 16 1014 20 743 20 978 24 384
13	10	S..D..S 1 271 4 1289 5 96 5 2252 6 390 11 540 12 116 12 426 14 346 14 508 17 464 21 241 24 239
12	10	LA.....E 0 868 1 88 3 327 4 603 4 1440 5 1705 10 452 11 366 14 467 20 1180 20 1669 24 196
12	10	D..S...S 0 575 4 1471 4 2451 5 1955 5 2372 10 451 15 773 16 733 17 461 19 794 23 176 24 238
12	10	GP..A 0 761 0 855 1 17 3 375 4 2492 10 402 12 641 15 713 18 58 19 21 20 141 20 739
12	10	L.....KK 1 238 4 304 4 467 5 313 5 475 6 87 8 422 10 102 11 133 14 618 16 69 19 315
12	10	L.....PG 0 712 3 450 4 67 5 70 7 80 11 27 11 339 15 551 16 755 20 868 20 2270 21 86
12	10	A....SQ 1 519 1 657 5 1946 10 221 11 170 14 282 15 307 18 160 19 211 20 814 20 939 21 228
12	10	KG....E 0 459 2 408 4 1264 5 1206 8 459 8 500 14 228 16 185 16 345 18 291 20 1013 24 333
12	10	L.A....L 0 96 0 239 1 168 3 169 4 2483 5 2427 6 157 6 198 12 399 14 537 19 81 21 16
12	10	GQ..S 1 247 1 419 4 354 6 255 13 27 15 492 16 1001 18 373 20 104 20 276 22 23 24 264
12	10	L..LD 0 315 0 592 2 94 4 2073 6 219 8 491 11 211 12 230 16 122 16 256 19 49 21 207
12	10	A.G...A 0 252 0 430 0 545 4 886 7 157 9 135 10 400 12 466 14 716 15 556 19 18 20 372
12	10	GS..L 1 494 3 241 4 2 4 130 4 2486 5 1083 6 886 8 334 9 261 11 639 15 363 19 616
12	10	A..T...P 0 405 4 988 5 600 5 1071 8 39 11 147 16 757 18 77 19 705 20 908 20 1002 24 12
12	10	S..S.D 0 578 4 1576 9 405 11 401 12 287 17 17 19 1024 20 642 21 247 24 228 24 252 24 387
12	10	R.....RR 1 253 2 336 4 314 5 323 5 491 8 23 8 306 10 253 11 262 16 284 20 1340 24 154
12	10	E.G...S 4 628 4 1291 4 2232 5 1948 8 225 9 427 11 508 16 1410 17 300 20 49 23 187 24 262
12	10	E.LA 0 597 1 86 4 848 6 558 11 535 12 352 12 397 14 443 14 465 17 480 19 331 24 194
12	10	GS....R 0 328 3 411 4 1556 5 1494 5 1740 5 1748 6 247 7 207 8 334 10 30 12 442 17 181
12	10	T...P.A 0 830 1 609 2 123 3 173 4 991 4 1435 5 1784 5 2395 14 457 15 499 16 196 20 877
12	10	P...A.L 0 790 2 426 4 597 4 766 5 1579 8 20 11 669 15 57 15 755 16 370 19 554 20 2402
12	10	R.....LE 0 750 3 571 4 138 5 978 6 543 8 360 11 184 14 151 14 584 14 691 18 341 23 126
12	10	T...P.L 1 10 1 477 3 195 4 1930 5 1029 5 1165 8 440 12 306 14 67 19 785 20 290 24 217
12	10	A.V...P 0 440 1 381 2 67 2 437 3 539 4 2402 4 2472 10 235 12 91 14 436 17 262 20 923
12	10	S...D.S 0 462 0 571 1 763 5 1951 6 881 10 514 11 580 12 362 14 128 19 605 19 801 24 189
12	10	LS..R 0 115 0 665 0 808 1 281 2 338 5 1960 6 606 9 265 11 112 14 375 16 1415 24 174
12	10	SG.G 0 546 1 25 2 147 4 1840 5 2218 8 193 8 226 11 414 15 727 15 780 16 295 19 572
12	10	R...L.S 0 194 0 381 2 85 3 344 4 63 4 1195 5 66 6 827 12 708 14 281 18 109 19 1035
12	10	P....SL 1 315 4 2057 5 97 5 760 6 640 7 86 10 242 11 159 11 669 12 382 15 485 20 703
12	10	D.S.E 0 227 0 576 4 551 5 776 5 1193 8 320 9 233 11 383 14 94 16 1316 17 461 18 6
12	10	SEG 0 29 2 289 3 262 4 2199 4 2434 5 2357 6 815 8 155 14 719 15 611 15 731 20 1476
12	10	L.L.A 1 166 6 520 11 308 12 87 14 73 15 60 15 92 15 437 16 1282 19 88 20 359 24 429
12	10	GS...A 1 494 3 132 4 2486 9 115 10 223 14 718 16 614 18 301 19 113 20 210 20 903 20 2216
12	10	KK..L 4 277 4 623 5 286 6 93 10 108 11 140 14 597 16 75 16 621 18 318 19 226 21 203
12	10	K.KR 2 333 7 105 8 517 9 438 10 287 14 315 16 30 16 1427 17 24 20 1494 20 1796 22 32
12	10	S....SV 1 272 4 1110 5 803 8 226 10 321 12 319 18 115 19 684 20 325 20 744 20 801 24 115
12	10	S....QG 0 386 1 25 5 1292 5 2336 11 419 12 665 13 49 15 346 16 995 18 98 20 91 20 670
12	10	E..DS 0 573 5 539 5 2159 6 746 9 418 11 456 14 475 18 387 21 208 23 152 24 113 24 251
12	10	S.K.K 0 722 2 400 2 403 4 2410 5 2331 6 611 11 137 11 631 14 346 16 1416 19 888 24 341
12	10	AG..G 2 130 4 1725 11 487 14 4 14 717 15 569 15 729 16 60 19 596 20 2218 21 9 22 22
12	10	E...LS 4 2358 5 1287 6 312 6 463 9 107 11 731 14 21 18 27 19 347 22 48 24 256 24 263
12	10	Q.R.A 1 715 3 527 5 930 6 256 7 39 14 642 16 1279 16 1317 16 1417 19 484 20 1783 21 185
12	10	S....L.G 0 172 0 581 1 136 3 549 6 82 8 102 12 351 14 26 14 353 16 1267 17 270 20 2420
12	10	E...EV 4 532 5 629 7 22 9 453 13 84 14 480 16 31 17 473 19 980 20 1049 20 1053 20 1625
12	10	E...R.K 0 419 1 97 4 675 4 2082 5 325 5 1917 11 386 12 478 14 631 18 285 20 1558 24 24
12	10	L.....LS 5 1285 6 222 6 310 6 505 7 74 9 105 10 159 12 328 14 206 16 921 18 25 21 169
12	10	E....LE 1 536 5 747 6 544 11 461 12 95 12 239 14 692 14 720 18 342 20 1550 23 13 24 123
12	10	V..Q..S 0 380 1 195 5 797 9 256 13 25 15 310 16 366 20 292 20 2375 22 21 24 108 24 109
12	10	L..LK 4 962 4 1401 8 220 9 160 11 238 13 43 14 157 16 1353 20 2070 20 2086 23 75 24 34
12	10	Q..S...T 0 383 1 581 4 2136 5 697 6 175 6 630 15 487 15 493 16 189 19 569 20 1894 24 112
12	10	S.....AL 2 425 3 116 4 1192 4 1863 6 181 8 18 15 55 16 748 16 790 19 367 21 79 24 191
12	10	S.L..K 1 119 3 552 4 190 4 455 5 463 6 148 6 186 8 174 12 551 14 632 18 366 20 601
12	10	QLL 0 144 1 405 2 37 5 54 8 587 10 462 11 192 17 400 19 246 19 1046 20 1117 20 2195
12	10	P..Q..L 1 401 3 431 4 1864 5 2023 11 304 14 14 17 396 19 82 20 846 20 2284 21 127 21 239
12	10	T.....SA 1 641 3 73 4 1214 5 2079 8 78 9 113 11 131 15 500 16 1017 20 901 20 973 20 1526
12	10	L...VP 1 111 3 495 3 577 4 1052 4 1739 14 520 15 231 16 545 18 92 19 849 20 499 23 78
12	10	PK.L 0 66 4 1157 4 2070 4 2501 6 868 12 97 13 76 16 814 17 364 19 67 20 1495 24 29
12	10	S....I.S 1 15 4 97 4 745 4 1206 5 176 6 179 11 580 15 280 16 213 17 37 19 677 20 1770
12	10	L..E.P 0 358 0 584 4 1937 5 2344 6 668 9 319 11 531 11 556 12 712 16 1385 21 194 24 141
12	10	S...QR 0 329 1 475 4 351 5 2108 6 349 6 757 9 87 15 669 17 182 21 126 21 212 24 175
12	10	V.S....S 0 557 1 666 3 249 8 235 10 319 14 323 15 298 15 310 16 17 20 977 20 2348 23 149
12	10	E..L.E 0 293 4 542 5 968 6 666 8 318 10 419 10 476 11 208 11 553 14 559 17 416 24 326
12	10	L.L....G 1 166 1 489 4 1719 5 2164 6 302 11 329 15 564 15 723 16 607 17 443 23 73 24 34
12	10	G.L...S 0 817 1 173 1 340 2 440 3 459 4 142 4 1551 10 437 15 721 17 289 20 186 23 173
12	10	E..S.Q 0 362 0 875 1 492 5 1873 5 2021 6 465 12 275 17 421 19 31 20 981 23 187 24 129
12	10	SL.G 1 140 1 679 3 340 4 139 4 1474 5 1159 8 68 9 264 11 246 14 30 17 424 20 2424
12	10	S...LL 0 803 3 359 3 491 4 2114 5 902 6 229 8 522 15 58 16 372 16 882 18 259 19 370
12	10	SI.....S 0 200 0 646 3 484 4 1206 5 1156 6 179 6 750 9 77 10 521 16 240 20 1770 23 144
12	10	S..S...K 2 400 3 94 4 1576 4 2196 5 2127 11 49 12 430 12 565 15 130 17 17 19 885 20 1597
12	10	GP...L 1 484 2 132 3 15 3 196 4 248 4 1178 5 257 6 580 8 280 9 337 11 22 15 713
12	10	E..K..S 2 218 4 208 5 217 7 17 9 62 11 508 14 44 14 347 17 300 20 1561 21 156 21 223
12	10	P....L.E 0 412 4 1387 4 2103 5 127 6 356 8 270 9 100 10 261 11 217 11 551 16 938 20 1493
12	10	S.A..L 0 649 3 359 4 2415 5 50 8 390 10 360 14 205 14 507 16 372 16 1148 19 64 20 127
12	10	A..L..A 0 430 0 786 4 1495 9 135 10 362 11 94 14 181 14 517 16 631 18 346 19 92 21 83
12	10	L...LL 4 112 6 664 8 584 10 422 10 508 14 184 14 683 17 318 19 759 20 2192 21 119 24 32
12	10	S.Q.S 6 392 8 241 10 356 11 498 12 335 12 547 15 311 19 452 19 766 20 1762 21 232 24 241
12	10	A...PS 1 690 4 810 5 1044 6 391 11 19 14 517 15 274 19 18 20 862 20 883 20 1906 21 47
12	10	K.L....L 0 726 4 958 6 639 11 207 14 18 14 228 16 67 16 737 17 303 19 378 20 1326 24 30
12	10	S.....ST 1 568 5 2083 6 611 6 617 8 31 10 31 12 563 15 35 15 41 19 572 20 907 23 196
12	10	L..L.G 2 94 3 67 3 551 7 133 10 436 11 231 14 355 15 160 16 579 16 1269 23 75 24 81
12	10	T.G...T 1 631 1 710 4 1208 4 1746 5 1060 8 398 12 142 14 460 15 342 16 518 20 455 24 9
12	10	S.....SN 0 462 1 695 1 763 5 1502 5 2252 6 301 8 231 11 540 12 362 15 327 16 224 19 152
12	10	P...L.K 1 387 4 1233 5 1177 6 567 6 867 8 21 12 634 12 719 14 12 16 735 22 38 24 29
12	10	KRR 1 41 2 335 3 312 4 284 5 293 5 496 5 669 8 27 11 392 14 317 20 667 23 44
12	10	EP....P 0 19 2 34 4 1979 5 89 5 605 5 615 6 18 11 153 12 715 18 293 20 1757 21 70
12	10	D.....EK 4 1804 5 519 5 533 5 844 6 920 10 280 11 287 12 269 14 553 16 1194 21 146 24 336
12	10	S...A..L 2 425 4 45 5 1841 6 259 8 18 8 62 9 116 14 150 14 505 16 790 20 235 21 79
12	10	S.....KL 1 410 3 374 3 454 6 468 8 112 8 439 9 116 12 335 16 282 18 375 20 1613 23 95
12	10	P...L..L 0 838 3 360 3 547 6 867 11 561 11 668 12 716 13 57 14 351 17 438 19 755 24 29
12	10	A..T..P 1 1 1 634 3 44 4 2456 5 600 6 634 9 318 10 471 14 463 20 136 20 923 21 42
12	10	LPP 0 833 2 39 2 442 4 2184 5 610 5 2029 7 188 10 161 12 720 18 298 19 530 20 1645
12	10	SL...A 0 773 2 157 6 484 8 62 11 674 14 30 16 575 16 910 20 131 20 195 23 95 24 428
11	10	LLQ 4 2118 5 55 5 677 8 508 10 426 12 43 15 230 16 1326 17 317 20 2196 21 22
11	10	L...P..Q 0 756 4 2105 5 1462 8 176 9 372 11 705 15 522 17 392 20 842 20 2120 21 123
11	10	L..D.P 0 96 1 321 3 495 4 772 4 1041 11 573 12 147 14 456 16 730 19 777 20 35
11	10	LDS 0 217 2 51 3 372 6 505 8 494 11 412 15 725 20 1433 21 210 21 230 24 253
11	10	QE.....S 1 468 2 421 4 1569 5 1106 11 205 13 91 14 43 16 588 16 988 19 952 24 142
11	10	D..E..S 0 307 1 50 4 2219 5 1945 5 1970 8 320 11 413 17 462 19 146 20 1036 23 184
11	10	QK.L 3 324 4 957 5 1867 6 638 14 17 16 984 16 1098 17 81 20 661 21 158 24 134
11	10	L.SQ 1 582 2 51 4 2505 5 2166 10 530 12 334 14 285 16 402 16 464 18 34 20 2120
11	10	SG.....P 0 704 2 448 4 1050 6 507 8 193 10 155 10 305 12 620 15 200 16 1329 19 19
11	10	L..A..E 0 267 3 438 4 1498 5 1122 5 2426 6 730 11 97 14 593 16 803 20 1506 22 42
11	10	S..T...L 1 156 4 1863 6 498 12 291 14 150 15 430 16 457 18 14 19 757 23 89 23 95
11	10	A.AL 2 429 4 720 4 1495 5 1817 6 487 8 22 9 316 10 362 14 517 16 794 21 83
11	10	S..D.D 0 560 1 320 3 430 4 553 5 96 10 521 17 44 17 202 19 622 23 181 24 219
11	10	Q...DL 3 403 4 957 5 979 6 206 7 120 8 316 12 127 14 682 16 265 16 397 18 37
11	10	K....S.G 1 539 2 284 4 560 10 23 11 511 15 137 16 956 16 1324 18 100 19 566 20 2301
11	10	K....S.K 0 393 2 398 5 1040 6 135 8 349 14 257 16 380 16 387 17 28 20 1319 23 44
11	10	S..S...R 0 663 1 258 5 102 9 405 12 566 12 625 16 1023 17 434 19 686 23 151 24 153
11	10	P.S.E 0 45 1 448 5 616 11 38 11 578 12 313 15 117 16 1126 17 469 18 12 21 239
11	10	PS....D 3 12 3 376 4 150 5 95 11 578 16 747 17 43 18 35 19 621 20 1302 24 218
11	10	R.L....G 0 754 1 234 4 1473 5 1588 5 2213 8 2 9 370 11 229 16 290 17 413 21 131
11	10	LP.....G 1 489 2 442 5 1643 5 2237 7 188 9 292 10 508 11 27 15 723 19 492 21 220
11	10	K..RL 0 496 4 105 5 106 6 652 8 48 8 271 11 230 16 288 19 906 20 1494 21 190
11	10	A.A.L 0 792 2 74 3 501 4 2372 5 1581 5 1819 8 22 10 499 12 83 16 754 20 483
11	10	K..SS 1 569 5 2214 6 790 11 242 12 470 14 427 16 379 20 1594 20 2074 23 51 24 145
11	10	GS.....R 1 494 4 55 4 1466 5 77 6 247 8 334 11 182 15 132 17 181 20 210 23 146
11	10	L...LS 0 111 0 658 1 220 8 317 10 161 11 108 12 663 14 208 16 1411 17 301 20 2419
11	10	V.S....E 4 861 5 768 6 305 6 621 12 309 14 260 16 930 17 293 19 128 20 1379 24 87
11	10	KLE 3 576 4 143 5 2196 6 163 11 59 12 99 12 341 16 248 19 991 23 106 24 345
11	10	P.Q.L 2 35 4 1000 5 2025 10 369 11 304 14 371 15 236 15 545 17 438 18 189 20 1877
11	10	S..S...D 3 491 4 2059 5 703 10 302 12 698 16 928 16 961 19 956 20 2421 21 247 23 190
11	10	E.L...K 0 143 4 542 4 663 9 356 11 68 12 397 13 10 14 591 16 462 19 836 24 24
11	10	K...L..A 1 127 1 164 5 841 6 764 10 108 11 140 12 158 14 597 16 781 19 551 20 1085
11	10	K.L..E 1 164 4 1375 5 1868 6 888 13 77 17 365 18 320 19 1001 20 1553 24 63 24 135
11	10	SRS 3 489 4 1022 4 2236 5 1854 6 498 10 321 11 514 12 699 16 1007 20 2415 23 56
11	10	RR.....L 0 812 5 670 8 28 10 259 11 202 17 77 18 281 19 485 20 1426 20 1681 21 187
11	10	ED.D 0 562 2 205 4 555 5 709 5 886 9 395 14 475 20 1723 21 251 22 78 23 108
11	10	L.L..E 0 710 4 81 7 134 11 554 12 230 14 206 14 634 17 273 19 230 20 1746 23 71
11	10	ER...E 0 293 1 86 4 1499 5 1430 6 666 12 447 14 616 14 690 17 142 20 1561 23 19
11	10	A...S..L 0 861 2 256 3 548 4 601 5 759 5 965 11 296 16 796 18 85 19 373 20 786
11	10	L....E.Q 0 614 4 2105 10 266 11 466 12 89 13 61 17 367 17 392 19 1039 20 994 21 151
11	10	LP...G 1 489 2 94 3 176 4 2483 9 372 12 532 15 723 17 191 20 550 20 1536 24 329
11	10	EG.S 0 587 0 862 1 53 3 219 4 896 5 1212 10 25 11 416 20 1751 23 198 24 129
11	10	A.L...L 3 361 4 2156 5 1846 11 225 14 204 14 297 16 1067 17 316 19 349 20 826 23 69
11	10	QS..S 4 1832 5 1952 15 122 16 446 17 433 18 4 19 658 19 768 20 1879 23 192 24 386
11	10	LE....Q 0 80 1 491 4 244 4 384 10 112 11 70 12 135 16 1092 18 347 20 1097 24 128
11	10	S....GA 1 628 1 677 7 145 11 40 12 576 14 50 16 1299 17 376 19 699 21 222 24 6
11	10	LE..L 0 654 4 2081 5 1848 7 130 8 317 11 190 14 537 14 548 16 249 17 415 20 35
11	10	RA..R 0 290 0 791 1 38 4 1496 5 1274 11 114 15 643 17 261 19 188 21 188 23 68
11	10	S..P.T 1 574 2 181 3 190 5 2393 6 772 8 231 11 175 11 592 14 330 16 899 20 1886
11	10	NS.....G 0 540 1 24 4 572 5 575 5 1693 10 188 12 20 17 16 19 661 20 753 24 348
11	10	P....GG 1 27 2 266 5 1048 5 2313 6 795 8 444 9 293 12 575 15 402 19 38 20 278
11	10	KK.L 4 623 5 636 6 94 8 488 11 139 14 199 16 66 18 319 19 948 19 1036 20 1503
11	10	LE.S 0 80 0 756 1 541 3 239 5 47 12 18 14 210 16 1092 18 256 20 1548 24 346
11	10	L..A.L 3 367 3 438 10 422 11 222 14 184 15 414 16 69 17 317 19 555 20 1858 23 97
11	10	LK....Q 3 206 4 192 5 199 5 201 6 763 8 446 13 46 14 636 18 368 21 194 24 37
11	10	K...S.S 4 2273 6 639 8 27 9 341 12 592 16 379 18 371 20 134 20 1594 23 50 24 181
11	10	L..S.G 0 756 1 541 2 88 4 1475 5 2215 6 304 16 292 16 1326 18 256 20 550 24 36
11	10	ER..L 0 293 5 1287 6 71 7 184 11 325 12 447 16 1065 19 908 19 1044 21 165 22 48
11	10	N.S...S 1 146 4 743 5 2297 6 916 11 363 15 78 16 207 16 434 19 795 20 1611 23 52
11	10	ASL 0 778 2 156 4 2374 8 67 11 410 11 673 14 204 15 307 16 840 20 112 21 228
11	10	K.EG 1 244 2 388 4 894 4 1378 5 834 6 536 10 23 13 15 18 385 19 892 20 634
11	10	E.R....L 0 161 3 519 4 338 4 1431 5 1873 6 553 8 310 10 133 11 224 17 385 20 1338
11	10	G.ST 0 588 0 863 3 375 4 1461 5 1668 10 441 13 96 15 124 16 409 18 373 19 369
11	10	AV....S 0 396 1 134 4 2330 5 38 5 2239 8 184 10 318 15 282 16 794 19 365 20 2387
11	10	E.PE 4 533 5 720 6 30 6 671 9 467 10 481 11 549 12 444 17 474 18 220 24 292
11	10	A..L...L 0 651 2 371 3 548 4 1647 5 1845 6 588 10 505 14 181 14 203 16 1346 19 66
11	10	A....L.P 0 63 2 437 4 2100 5 1465 6 601 10 394 14 387 14 415 15 478 20 145 21 18
11	10	E.ES 3 219 5 775 8 308 11 557 14 484 16 478 16 572 19 31 20 1061 21 206 24 249
11	10	A.T...P 0 406 1 1 3 171 4 989 5 601 5 1330 11 148 12 107 14 65 18 78 21 47
11	10	T...S.A 2 187 3 252 4 904 6 619 11 718 14 338 15 502 18 122 19 775 20 143 20 443
11	10	P.LS 1 472 3 148 4 164 4 2360 5 2425 6 776 8 319 10 163 11 349 18 11 20 1653
11	10	L..K..E 0 146 3 554 5 1865 8 176 11 381 12 89 16 87 16 828 17 366 19 272 23 102
11	10	L.....SF 0 797 1 436 2 270 3 150 4 2158 6 831 7 134 16 377 16 558 19 69 21 50
11	10	S.L.K 4 190 5 173 6 148 12 636 16 1351 17 44 17 376 18 19 20 670 22 40 23 95
11	10	L..ES 3 436 4 83 4 1004 5 1359 6 890 7 136 8 512 11 556 16 1385 20 544 23 84
11	10	T...LE 3 235 4 155 4 2337 8 362 9 354 12 14 14 153 16 252 18 252 20 2430 22 71
11	10	P.E.P 0 24 4 1938 5 1636 6 28 8 536 9 324 10 9 12 713 16 361 18 59 18 218
11	10	A.K....S 4 892 5 729 5 1397 11 487 12 554 16 597 17 232 18 354 19 564 20 63 23 42
11	10	QR.L 0 112 4 342 5 1587 9 167 16 1279 17 440 19 78 19 85 20 2292 21 130 23 125
11	10	S.AL 0 213 4 1718 8 377 10 423 14 205 14 577 15 364 18 126 19 371 20 147 24 195
10	10	KE.S 2 178 4 1446 5 540 8 374 12 32 14 390 15 120 16 726 20 1564 24 421
10	10	RR....R 0 113 1 259 2 336 4 483 5 491 7 121 8 160 11 358 20 1767 21 187
10	10	S.L....G 2 261 3 549 4 1115 5 1733 6 794 12 530 14 353 16 1267 18 366 20 548
10	10	G...A.A 0 855 4 948 9 114 10 402 12 79 14 513 15 548 16 1362 17 450 20 254
10	10	S..LL 0 213 4 2115 5 2163 6 113 8 335 10 423 11 528 18 260 19 371 24 77
10	10	PL.....P 0 711 4 121 5 609 10 502 11 26 12 711 14 444 15 550 20 851 21 21
10	10	S....T.V 3 242 5 2085 8 33 11 592 12 318 15 6 16 542 19 114 20 944 24 114
10	10	R..SE 0 735 2 286 5 1738 6 667 10 264 11 589 12 573 14 322 19 1015 24 162
10	10	P.L...G 1 694 2 230 3 237 4 2242 5 1169 8 444 9 293 12 604 15 402 20 682
10	10	A..S...G 1 19 2 197 4 1198 5 154 9 141 11 46 15 520 19 106 20 23 24 225
10	10	R..S...E 1 427 2 286 3 529 4 63 5 66 6 667 10 264 16 1296 23 153 24 162
10	10	R.AV 1 132 3 265 4 2237 5 932 7 172 10 316 16 792 17 261 20 1445 23 112
10	10	V..A...P 0 445 4 1906 5 1824 11 347 14 63 15 271 16 1119 17 229 18 72 20 158
10	10	E.....SD 5 1948 6 558 7 139 9 62 11 730 12 681 16 1345 18 220 19 773 24 262
10	10	S..I.S 0 529 1 568 5 1215 6 181 11 696 12 694 17 39 19 589 20 411 24 400
10	10	S.E..L 0 653 4 78 5 1306 6 462 11 502 17 340 18 8 19 772 20 2420 24 424
10	10	L...K..E 0 145 1 292 3 381 5 1101 6 117 9 138 11 60 13 12 16 28 20 1669
10	10	R.T....L 4 1433 8 456 9 35 15 665 16 686 17 77 18 281 20 1529 22 35 23 90
10	10	E...L..Q 0 50 3 560 4 380 5 968 6 463 10 459 16 149 19 347 20 348 23 124
30	9	E....E.E 4 93 4 518 4 531 4 714 5 510 5 529 5 534 5 886 5 1866 6 274 9 390 9 418 11 440 11 441 11 444 11 445 11 446 11 447 11 448 11 449 11 456 11 474 11 477 11 552 14 475 14 616 16 656 20 1549 20 1554 23 19
30	9	S...G.P 1 294 2 167 2 463 3 128 4 799 4 1206 4 1227 4 1353 4 1449 4 1520 4 1635 5 157 5 1055 5 1084 5 1142 5 1163 5 1294 5 1380 5 1591 5 1696 5 1741 5 1803 16 717 19 571 20 280 20 806 20 860 20 1886 20 2376 24 212
30	9	E..E.E 4 518 4 533 4 700 4 824 4 924 5 525 5 536 5 559 5 723 6 47 6 671 8 370 9 457 11 441 11 444 11 445 11 446 11 447 11 448 11 449 11 450 11 451 11 474 11 478 11 479 20 1057 20 1182 20 1556 21 243 23 19
29	9	S..P..P 2 121 2 224 3 180 4 789 4 1008 4 1022 4 1734 4 1772 4 2007 5 87 5 1542 5 1591 5 1696 5 1741 5 2069 5 2142 5 2393 6 779 11 533 12 307 12 443 19 522 19 584 20 127 20 766 20 840 20 1073 20 1886 20 1939
28	9	P....SP 0 2 0 34 0 524 2 86 2 176 3 134 3 193 3 199 4 115 4 146 4 209 4 808 4 950 4 1335 5 218 5 1190 5 1466 5 1539 5 2114 5 2145 6 782 14 233 19 110 20 759 20 845 20 2057 20 2345 20 2358
28	9	P.P.S 0 525 2 469 3 112 3 545 4 510 4 795 4 809 4 1385 4 1604 4 1764 4 2107 5 614 5 870 5 1891 5 1908 5 2313 11 666 19 105 19 649 20 856 20 900 20 972 20 1882 20 1910 20 2310 20 2351 21 51 21 237
27	9	GS.....P 1 293 2 166 3 127 3 155 3 241 4 1205 4 1226 4 1352 4 1448 4 1477 4 1519 4 2486 5 807 5 911 5 1054 5 1083 5 1141 5 1162 5 1293 5 1379 5 1740 5 2129 12 442 18 301 19 96 20 76 20 2305
27	9	SS.G 2 195 3 124 4 1295 4 1515 4 1516 4 1839 4 2454 5 1 5 2217 5 2247 5 2375 11 50 11 51 14 29 15 40 15 46 15 111 15 286 19 688 19 796 20 17 20 583 20 800 20 892 20 1065 20 1753 20 2258
27	9	A..PP 0 515 3 179 4 203 4 392 4 693 4 774 4 804 4 831 4 970 4 997 4 1910 4 2476 5 212 5 934 6 16 6 21 10 366 10 400 10 406 10 492 14 66 14 77 14 193 14 419 19 98 20 1943 20 1948
26	9	PSP 0 34 0 36 0 38 0 525 3 12 3 138 3 197 4 119 4 150 4 751 4 812 5 95 5 1756 5 2023 5 2313 11 666 11 669 11 700 15 57 19 665 20 1882 20 1910 20 2362 20 2370 21 51 21 237
26	9	S.G.P 2 53 2 91 2 465 4 907 4 1182 4 1296 4 1777 5 2 5 1057 5 1086 5 1382 5 1413 5 1492 5 1698 5 1805 6 307 6 815 8 168 11 300 11 423 14 30 20 1012 20 1754 20 1933 20 2306 24 214
26	9	S.GS 3 125 4 53 4 1517 4 1833 4 1836 4 1975 4 2455 5 1081 5 1492 5 2127 5 2183 5 2376 10 28 15 41 15 130 15 287 15 375 15 731 16 961 19 367 19 689 19 692 19 695 20 754 23 144 23 193
26	9	PA.....A 3 500 4 686 4 797 4 809 4 1028 4 1408 4 1908 4 2377 4 2484 5 1569 5 1809 5 2174 10 377 10 381 10 383 10 393 10 410 10 446 10 498 12 84 18 76 19 91 20 682 20 1917 20 1947 21 76
26	9	LP....P 3 70 3 176 4 253 4 1052 4 1151 4 1438 4 1650 4 1739 4 1760 4 2483 5 262 5 610 5 1171 5 1563 10 373 11 27 11 665 12 712 14 75 16 896 16 1335 20 39 20 489 20 793 20 1645 20 2408
25	9	P....AP 4 805 4 811 4 984 4 1300 4 1436 4 1997 4 2117 4 2151 4 2186 5 754 5 1977 10 377 10 395 10 403 10 496 10 500 11 671 12 78 14 416 18 57 18 70 19 101 20 878 20 1882 20 1990
24	9	E.E..K 0 420 0 491 4 200 4 521 4 525 4 529 4 536 4 618 4 838 5 209 5 443 5 515 5 539 5 631 5 726 5 1716 7 102 9 445 9 460 11 387 13 17 19 1017 20 1558 20 1559
23	9	QP.P 0 33 0 507 4 509 4 2089 5 1007 10 333 11 20 14 11 14 79 15 56 19 510 19 648 20 947 20 986 20 1907 20 1909 20 1949 20 2029 20 2115 20 2127 20 2309 20 2367 20 2369
23	9	S..P...S 1 15 2 121 2 276 3 144 4 1102 4 1847 4 2205 4 2258 4 2265 4 2415 5 618 5 989 5 1187 5 1591 5 1888 6 772 9 77 11 533 11 624 11 674 19 444 19 456 19 677
23	9	P....LP 0 412 1 316 4 107 4 1078 4 1146 4 1548 4 2103 4 2179 4 2478 5 127 5 921 5 1018 12 707 12 718 14 70 14 80 14 515 17 236 19 487 19 525 20 837 20 1640 20 2324
23	9	G.P....P 0 523 2 55 2 134 4 1051 4 1150 4 1210 4 1381 4 1477 4 2190 4 2482 10 156 10 402 14 462 16 721 18 292 20 488 20 1756 20 1935 20 2147 20 2305 20 2308 21 96 21 120
23	9	A.....AP 2 431 3 5 4 798 4 804 4 810 4 988 4 2006 6 15 10 244 10 325 10 362 10 376 10 388 10 394 10 499 11 31 14 415 14 435 14 523 14 527 15 478 18 69 18 77
23	9	P...PL 4 1078 4 1484 4 1535 4 1637 4 2103 4 2113 4 2157 5 127 5 1263 5 1636 6 38 6 590 10 154 10 498 12 707 12 718 16 540 16 1096 18 317 20 427 20 702 20 955 21 118
23	9	P.PG 3 12 4 777 4 1745 4 2416 4 2479 5 1533 5 1592 5 1664 5 2337 11 714 14 12 18 150 19 105 19 665 20 685 20 900 20 1007 20 2030 20 2116 20 2128 20 2149 20 2382 21 3
23	9	P....PV 0 525 4 207 4 814 4 1929 4 2049 4 2087 4 2166 5 216 5 221 5 616 10 158 10 246 11 349 14 464 16 7 16 1152 19 105 19 523 19 667 20 687 20 927 20 987 20 2032
23	9	PS....T 4 119 4 941 4 1217 4 1874 4 2453 5 904 5 1455 5 1756 5 1771 5 2084 5 2374 6 176 11 688 14 171 14 351 15 83 15 278 15 739 16 728 19 577 19 587 20 866 20 1254
23	9	PA.P 0 14 0 835 3 43 4 809 4 993 4 996 4 1025 4 2011 5 1169 5 1569 5 1981 6 20 10 367 18 76 18 81 20 508 20 682 20 881 20 1905 20 1942 20 1947 21 25 21 41
23	9	L...AA 1 166 2 104 2 125 2 158 4 199 4 360 4 965 4 1642 4 2095 5 208 5 929 5 1577 5 1823 14 31 14 467 15 60 16 835 16 1231 17 378 17 482 20 58 20 132 20 960
23	9	Q.Q..P 4 505 4 507 4 1168 5 1587 5 2026 9 379 13 52 14 705 15 171 15 202 15 438 19 482 20 101 20 496 20 789 20 910 20 922 20 945 20 1907 20 2019 20 2027 20 2367 21 216
23	9	G.....SP 0 31 0 523 3 127 3 155 4 142 4 1551 4 1967 4 2190 5 165 5 911 5 1256 5 1751 5 2129 6 800 11 488 15 52 15 581 20 86 20 267 20 1200 20 1756 20 2308 21 120
22	9	PV..P 4 146 4 212 4 1526 4 1740 4 1934 4 2057 4 2223 5 221 5 1263 6 608 10 397 14 469 16 361 19 103 19 219 19 489 19 528 20 427 20 699 20 932 20 2347 21 67
22	9	S.P....S 4 1102 4 1509 4 1892 4 2265 5 1156 5 1453 5 1829 5 2143 11 624 11 667 12 311 12 380 14 499 16 1016 19 444 19 622 19 700 20 131 20 140 20 757 20 1255 24 394
22	9	P..PA 0 835 3 183 4 766 4 990 4 993 4 1025 4 1747 4 1905 4 2008 4 2011 4 2481 10 374 10 495 14 380 14 394 18 81 19 102 20 682 20 878 20 1902 20 1944 21 73
22	9	S..PP 3 144 3 190 4 815 4 1024 4 1075 4 1102 4 1296 4 2007 4 2477 5 3 5 17 5 400 5 1980 5 2393 6 772 12 714 14 324 18 8 18 148 19 677 20 1418 20 2054
22	9	P.P...A 0 38 4 751 4 795 4 1745 4 2011 4 2185 4 2479 5 812 5 1689 5 2397 5 2423 10 312 14 60 18 79 19 552 20 613 20 856 20 972 20 1942 21 3 21 5 21 71
22	9	P...P..S 3 46 3 134 3 193 3 352 4 808 4 2109 4 2157 4 2480 5 1535 5 1798 5 2132 10 332 11 345 12 707 18 7 19 500 19 681 20 577 20 1904 20 2053 20 2353 20 2364
22	9	S...PT 1 112 3 190 3 222 4 942 4 1182 4 1777 5 905 5 1518 5 1698 5 2393 6 772 6 815 15 113 16 247 16 1138 19 850 20 138 20 850 20 894 20 944 20 1880 20 1933
22	9	SSG 2 260 3 125 4 907 4 1296 4 1516 4 1833 4 1836 4 1839 5 2 5 1452 5 2217 11 51 11 516 15 112 15 287 15 345 18 259 19 367 19 571 19 695 20 801 20 893
21	9	PA...A 0 856 2 13 2 62 2 192 3 43 4 769 4 1028 4 1997 4 2416 5 1977 10 377 10 379 10 383 10 500 14 34 14 60 16 626 20 144 20 228 20 858 20 1952
21	9	GSS 1 269 2 152 4 1015 4 1835 4 1838 4 1845 4 2044 11 48 14 360 15 43 15 124 15 344 16 409 16 1264 19 113 19 369 19 694 19 697 20 78 20 1752 20 2257
21	9	SP..G 0 529 3 151 3 192 4 1973 4 2225 4 2395 4 2415 5 157 5 1195 5 1532 5 1591 5 2314 5 2336 10 302 11 687 16 717 19 109 19 612 20 447 20 2376 20 2381
21	9	Q...P.P 3 6 4 506 4 2153 5 2019 10 375 10 391 15 53 17 155 19 78 19 519 19 548 20 609 20 681 20 896 20 1878 20 1940 20 2145 20 2341 20 2378 21 1 21 24
21	9	A.SP 0 5 0 515 2 189 3 11 3 92 3 137 3 202 4 1592 4 1971 4 2413 5 1530 5 1978 5 2181 11 30 16 715 17 18 17 466 17 486 20 90 20 742 20 762
21	9	P.S....E 3 114 4 212 4 1162 4 1387 4 2029 5 76 5 221 5 616 5 1148 5 1910 5 2114 5 2256 6 176 11 217 18 3 19 38 20 974 20 1016 20 1758 21 199 21 239
21	9	P....Q.P 1 726 3 349 4 2261 5 2023 5 2148 10 370 11 702 17 192 17 428 19 431 19 493 19 504 20 501 20 685 20 765 20 929 20 941 20 1889 20 1944 20 2017 20 2351
21	9	LP.P 2 452 4 112 4 1052 4 1095 4 1151 4 2158 4 2184 5 610 5 1643 6 818 11 665 14 85 19 81 19 90 19 492 20 684 20 828 20 842 20 1881 20 2034 21 50
21	9	QQ.L 1 404 4 196 5 61 5 196 5 205 5 1862 5 2026 6 897 8 586 10 461 15 157 15 396 17 399 17 439 20 95 20 354 20 1878 20 1968 20 2083 20 2250 20 2287
21	9	R..S.S 0 32 1 267 4 84 4 1019 4 1215 4 1849 4 1898 4 2255 4 2425 5 1754 5 2348 8 28 8 330 11 47 11 525 11 684 19 683 19 693 20 74 20 2059 24 182
21	9	PL...P 2 136 3 205 4 254 4 1152 4 1403 4 1439 4 1628 4 2161 5 263 5 609 5 918 5 1418 10 158 12 711 12 719 16 723 16 1152 20 522 20 851 21 98 21 122
21	9	S.....PA 0 39 3 89 3 180 3 494 4 1022 4 1227 4 2410 5 742 5 808 5 1163 5 1803 5 2168 10 324 10 387 11 113 11 696 19 696 20 138 20 1911 20 2339 21 233
21	9	A.S.G 3 11 4 571 4 905 4 1123 4 1514 5 574 5 740 5 1203 5 2181 11 30 11 544 14 170 14 717 15 717 15 729 16 839 16 959 19 17 19 365 19 687 20 804
20	9	E..R...E 3 167 3 414 4 103 4 610 4 1419 4 1430 5 104 5 623 5 973 5 1345 8 214 11 649 14 542 14 599 14 614 14 616 18 286 18 338 19 717 20 1559
20	9	S.AS 2 154 2 191 3 78 3 82 3 94 4 1322 4 1576 5 50 5 700 5 1976 9 116 9 144 10 323 10 360 15 305 15 312 15 506 20 447 20 976 21 238
20	9	A.P.P 0 448 4 810 4 994 4 997 4 2006 4 2476 6 21 10 408 11 19 14 58 14 193 18 77 18 82 20 683 20 827 20 1906 20 1943 20 1948 21 26 21 42
20	9	S..A..P 1 119 3 89 4 591 4 690 4 813 4 1065 4 1137 4 2236 4 2363 4 2375 4 2410 5 1527 10 363 10 387 11 32 11 402 16 672 17 463 20 553 20 860
20	9	A.G.P 2 129 2 363 3 179 4 124 4 774 4 801 4 1522 4 2193 10 400 10 505 16 719 17 384 19 18 19 106 19 602 20 102 20 282 20 486 20 862 21 11
20	9	PP..L 4 19 4 768 4 1000 4 1179 4 2178 4 2479 5 606 5 1031 5 1658 6 230 6 867 10 369 11 159 11 668 12 716 14 69 14 81 18 189 19 446 19 511
20	9	P..P..PP 0 17 3 349 4 146 4 209 4 778 4 805 4 811 4 993 5 218 5 606 5 2145 6 19 6 20 10 307 12 710 19 525 20 851 20 929 20 1944 20 2010
20	9	E.K....E 1 162 4 103 4 309 4 841 4 1373 5 104 5 318 5 510 5 518 5 529 5 1866 9 453 9 454 9 470 14 475 15 682 16 157 17 1 20 1039 20 1053
20	9	APA 0 3 0 44 3 42 4 685 4 2191 10 366 10 376 10 378 10 380 10 382 10 392 10 499 11 145 12 83 14 529 18 73 18 75 18 83 18 85 20 786
20	9	E...K..E 3 414 4 201 4 306 4 518 5 210 5 241 5 247 5 522 5 528 6 274 6 314 6 457 8 214 12 94 12 390 14 621 18 286 20 1046 20 1549 20 1559
20	9	K...E..K 0 489 0 615 4 334 4 519 4 534 4 2071 4 2203 5 244 5 272 5 343 5 537 9 443 9 456 9 472 10 289 13 15 14 560 16 1420 20 1263 20 1496
20	9	G...P.P 2 449 3 8 4 762 4 773 4 803 4 1051 4 1381 4 2202 6 864 10 306 11 22 14 8 14 191 20 220 20 222 20 825 20 875 20 1417 21 40 21 97
20	9	G..G...S 2 131 2 146 2 268 3 343 4 354 4 1175 4 1271 4 1315 4 1841 4 2041 5 362 5 1213 5 1748 9 426 11 45 15 28 15 129 15 712 19 691 20 48
20	9	PP...A 0 834 3 182 4 811 4 983 4 1299 4 2010 4 2186 4 2480 5 6 5 813 5 2030 5 2396 10 313 10 403 11 668 14 432 19 101 20 857 20 878 20 2154
20	9	PP....E 0 24 2 173 4 152 4 163 4 696 4 818 4 834 4 2226 5 1322 5 1909 5 2030 6 23 6 24 6 27 6 230 7 13 12 709 14 195 20 541 20 1950
20	9	K.EE 4 530 4 826 4 856 5 245 5 512 5 526 5 527 5 532 5 1105 6 461 6 744 11 384 12 92 12 475 14 571 16 32 20 1059 20 1085 20 1563 21 203
20	9	E.E...A 0 293 0 420 4 616 4 700 4 719 4 825 4 827 4 868 5 515 5 629 5 709 5 1724 7 168 8 373 11 451 11 479 11 481 14 614 16 478 23 24
20	9	P.S....P 4 85 4 146 4 811 4 2054 4 2178 4 2453 5 1111 5 1977 5 2148 5 2184 6 785 6 792 10 303 11 709 12 685 17 469 19 660 19 782 20 941 20 1937
19	9	PP..S 3 147 3 355 4 163 4 216 4 811 4 1098 4 1105 4 1385 4 1962 4 2426 5 937 5 1908 6 775 10 162 12 710 19 680 20 856 20 2357 24 312
19	9	A..SA 2 102 2 193 2 197 3 80 3 503 4 918 4 1320 5 366 5 593 5 880 5 1707 5 1826 10 384 14 35 14 519 14 660 15 737 19 12 20 112
19	9	A.P.A 0 162 0 401 0 436 0 600 1 313 1 686 3 37 3 41 3 44 4 1064 4 1960 6 17 11 31 14 519 14 523 14 712 15 590 15 737 16 1150
19	9	D.E...E 5 533 5 712 6 877 9 320 9 421 9 451 11 435 11 438 11 439 11 443 11 465 11 475 11 476 11 543 14 478 17 210 19 39 21 254 24 420
19	9	L..Q..Q 0 54 3 564 4 384 5 55 5 56 5 677 11 303 12 399 12 667 15 367 15 466 15 471 19 467 20 196 20 835 20 1849 20 2192 20 2196 20 2197
19	9	P..PL 2 133 4 956 4 1079 4 1436 4 1485 4 2462 5 606 5 1031 5 2383 6 792 6 867 11 23 11 668 12 716 12 719 16 771 18 88 20 703 20 956
19	9	E...S..S 0 642 3 121 4 703 4 1590 5 153 5 699 5 2310 5 2347 14 489 14 490 16 443 16 462 16 957 18 1 21 205 21 243 21 246 24 113 24 207
19	9	P.PV 0 450 4 817 4 1053 4 2090 5 95 5 224 10 393 10 395 14 60 14 69 14 81 16 548 19 101 19 487 20 948 20 1910 20 2035 20 2345 24 473
19	9	P.TP 0 25 1 590 2 173 3 24 3 140 4 781 4 1744 4 1747 5 2396 6 2 6 249 6 370 16 771 20 887 20 929 20 956 20 1889 20 1896 20 1899
19	9	S....AS 0 77 0 773 2 151 2 185 3 79 3 91 4 1509 4 1846 4 1966 5 1039 5 1805 5 2252 8 62 14 324 14 382 16 1009 20 195 20 1065 20 2321
19	9	P..P..A 1 590 2 124 2 227 3 352 4 792 4 1747 4 2011 10 374 10 495 16 1144 18 63 18 76 18 81 20 8 20 130 20 737 20 1942 20 1947 21 41
19	9	P....P.E 0 23 1 485 1 535 1 590 4 212 4 817 4 1053 4 1604 5 76 5 221 5 608 5 616 5 1172 6 22 6 23 9 384 10 68 16 1157 20 1758
19	9	P.....AP 0 38 3 39 4 785 4 983 4 1071 4 1299 4 2185 5 2397 10 168 10 370 10 374 10 495 15 550 18 63 18 79 18 81 20 1937 20 2017 21 41
19	9	S.VS 4 707 4 2056 5 703 5 1262 5 1449 5 2116 5 2139 5 2350 11 560 15 308 16 224 16 235 16 447 16 928 19 109 20 1911 21 59 23 147 23 180
19	9	G...S.G 4 1178 4 1512 4 1829 4 1835 4 2195 5 1053 5 1745 5 1801 5 2244 6 303 8 164 11 48 15 43 15 82 15 715 16 837 16 965 19 691 23 189
19	9	E...D..E 5 318 5 515 5 529 5 534 5 1966 6 579 9 390 9 417 9 447 11 206 11 409 11 455 11 471 13 10 14 549 17 8 20 1277 24 284 24 416
18	9	L.S....P 3 20 3 36 3 348 4 1107 4 2420 5 914 5 2392 6 388 12 322 12 712 16 1069 19 95 20 53 20 544 20 1530 20 1881 21 60 21 230
18	9	S...S..P 1 11 1 148 2 153 4 1768 4 2254 5 13 5 156 5 1884 5 1976 6 861 11 588 11 670 19 15 19 19 19 452 19 695 20 123 21 232
18	9	SV.S 2 154 4 2428 4 2431 5 700 5 1081 5 1153 5 1449 5 2245 5 2351 5 2354 9 116 12 380 18 95 19 663 19 689 20 904 20 976 24 424
18	9	G...S..A 2 149 4 357 4 630 4 1571 4 1844 4 2406 5 135 5 950 5 2219 11 415 15 730 16 837 17 459 18 111 20 159 20 232 20 957 20 1988
18	9	G..G..S 1 514 2 132 2 145 3 155 4 1841 4 1842 11 45 11 417 11 488 15 49 15 129 15 344 15 456 15 581 17 289 19 694 20 267 20 568
18	9	P....A.A 1 14 2 249 2 426 4 1028 4 1135 4 1488 4 2010 4 2186 5 133 5 1702 5 2396 6 5 10 377 10 383 10 401 12 78 18 70 19 981
18	9	A..PS 1 691 3 137 4 1068 4 1111 4 1888 4 1971 5 729 5 1799 5 2401 11 35 14 531 17 466 18 85 20 579 20 762 20 863 20 1472 20 1918
18	9	P.....SA 3 500 4 809 4 911 4 1066 4 1104 4 2010 5 133 5 1688 5 2399 6 581 10 381 14 380 19 91 19 680 20 83 20 542 20 2058 21 76
18	9	S..G..G 1 25 2 128 3 340 4 351 4 1172 4 1325 4 1474 4 1839 6 82 11 414 15 46 15 84 15 126 15 534 15 727 19 594 19 688 20 565
18	9	E..KK 4 232 4 620 4 2288 5 241 5 528 5 633 8 425 12 95 12 261 14 44 14 621 16 618 16 1174 19 318 20 1458 20 1500 20 1560 21 150
18	9	P...TP 0 23 0 191 2 119 3 138 4 779 4 792 4 941 4 1745 6 821 16 206 18 76 20 851 20 873 20 927 20 936 20 2409 21 25 21 41
18	9	E....E.S 0 562 4 700 4 729 4 1499 5 536 5 709 5 718 5 801 8 370 9 385 11 553 20 1057 20 1560 21 243 21 246 24 168 24 342 24 417
18	9	E....SS 0 573 4 1291 4 1570 4 1831 4 2110 5 1948 5 2137 8 97 11 240 11 535 11 582 14 21 14 347 17 370 17 465 20 1060 24 143 24 422
18	9	P.V.P 4 818 4 1484 4 1982 5 127 5 1535 10 370 11 81 11 345 14 82 15 164 15 453 16 1156 18 7 18 70 20 691 20 1647 20 2053 20 2151
18	9	P.....PG 2 86 2 127 4 2117 4 2227 5 1466 5 1529 10 395 10 500 12 607 14 80 18 294 19 101 20 950 20 2026 20 2112 20 2118 20 2124 20 2324
18	9	APS 3 11 3 137 5 154 5 759 5 2403 8 93 11 37 11 538 14 170 14 344 14 533 16 390 16 959 16 1146 18 87 19 25 19 883 20 129
18	9	V.S...S 4 640 4 1472 5 1043 5 1443 5 1450 5 1753 5 1974 5 2246 8 98 8 235 11 111 12 309 12 381 15 310 18 30 19 657 19 690 20 1379
18	9	A...GS 2 162 4 637 4 1462 4 2191 5 1137 5 1180 5 1275 5 1946 5 2181 7 203 14 509 15 729 16 60 16 959 19 92 19 365 19 687 22 22
18	9	R..S..P 0 32 4 786 4 935 4 1019 4 1294 4 2255 5 84 5 397 5 1588 5 1738 5 2390 6 667 10 152 11 589 12 332 14 322 20 2051 20 2352
18	9	A....AP 3 37 3 228 4 905 4 989 4 1758 5 2406 6 16 10 406 14 56 14 436 14 463 14 528 16 1154 18 68 18 73 18 78 18 82 21 42
18	9	S..GS 1 148 2 147 2 196 3 124 4 1463 4 1474 4 1516 4 2254 4 2454 5 1159 5 2375 6 861 9 112 15 40 15 126 15 286 15 727 19 688
18	9	D..E...E 4 520 5 538 5 542 5 798 7 95 9 446 11 438 11 443 11 475 11 476 13 85 17 335 20 1008 20 1036 20 2432 24 288 24 368 24 409
18	9	E..E..D 0 295 4 370 5 378 5 536 5 790 5 850 6 49 11 437 11 453 11 474 16 254 16 393 18 345 21 205 21 248 24 166 24 263 24 414
18	9	Q..PS 0 33 0 507 4 1871 4 2250 5 1768 5 2020 5 2028 5 2081 11 20 11 424 16 725 18 4 19 574 20 1879 20 1907 20 2367 21 218 21 234
18	9	A.S.A 2 103 2 189 2 193 3 80 3 92 3 254 4 1073 4 1320 4 2413 5 594 5 1978 14 203 14 437 15 33 16 715 16 1146 19 13 20 145
18	9	P.A....S 1 688 2 160 2 253 3 46 3 185 4 808 4 1628 4 1761 5 813 11 33 14 515 19 209 19 685 20 577 20 812 20 881 20 906 20 1904
18	9	G..G...G 2 142 2 145 3 257 4 773 4 1835 4 1838 10 504 15 19 15 25 15 558 17 386 17 420 18 104 19 597 20 97 20 213 20 2216 20 2219
17	9	A...SS 0 215 0 566 2 190 2 256 3 84 11 35 11 46 11 604 15 282 15 307 15 519 16 786 17 466 20 406 20 579 20 939 21 228
17	9	L.E...K 4 199 4 304 5 208 5 313 5 422 8 368 8 423 11 222 11 371 12 388 16 339 16 649 16 775 20 653 20 1498 21 175 24 329
17	9	S..T..A 1 572 1 628 3 90 4 752 4 863 4 916 4 1863 5 878 5 1038 11 404 12 290 12 302 12 576 14 409 20 140 20 913 24 6
17	9	L.P....L 0 68 3 232 3 429 4 937 4 1406 4 1712 5 907 5 919 5 1634 14 392 16 249 18 24 19 530 20 43 20 835 20 1093 20 2163
17	9	TS....S 3 93 3 250 5 990 5 1066 5 1501 5 1882 5 2077 5 2200 5 2242 6 501 8 236 12 619 15 299 19 583 19 760 20 162 24 15
17	9	PS....P 0 28 0 34 2 127 3 199 3 349 4 812 4 1974 4 2179 5 1887 11 154 12 338 12 713 14 345 20 765 20 1882 20 1896 20 2362
17	9	S..P.S 1 272 4 1772 4 1847 4 2405 11 706 14 325 16 208 16 367 16 1015 19 584 19 779 20 548 20 722 20 2350 20 2355 21 236 24 16
17	9	P....L.A 3 500 4 447 4 1408 4 1637 4 2465 4 2478 5 131 5 455 5 1597 10 498 12 84 14 70 14 197 15 57 20 1816 20 2136 24 218
17	9	S....PT 0 35 1 354 1 467 1 625 1 679 2 448 10 302 11 155 12 339 12 602 15 112 19 585 20 305 20 330 20 546 20 893 20 943
17	9	AP....S 3 45 4 910 4 1010 4 1763 4 2012 5 154 5 759 5 1465 5 1830 11 145 11 676 14 529 15 484 16 1122 18 83 18 87 19 106
17	9	T..P..S 1 532 1 781 3 47 3 73 4 125 4 1214 6 407 6 637 6 773 8 278 12 75 15 264 15 500 16 904 20 162 20 319 20 578
17	9	P.P..P.P 4 777 4 807 4 812 4 993 5 606 5 607 5 609 6 20 11 21 12 711 12 717 14 81 18 74 18 79 20 1945 20 2030 21 46
17	9	P.H..P 0 191 1 535 4 152 4 1079 4 1651 4 2003 4 2187 5 90 5 1564 11 23 16 1336 18 294 20 851 20 950 20 2357 20 2372 21 25
17	9	T..TP 4 1229 4 1451 4 1746 5 1074 5 1144 5 1165 5 2395 6 352 6 822 7 7 14 457 15 499 16 553 16 688 19 583 20 911 20 1898
17	9	A.S..L 0 702 0 720 3 487 4 129 4 2485 5 1096 5 1730 6 146 11 94 14 170 14 203 18 87 18 363 20 145 20 233 20 788 20 2418
17	9	S.....PL 2 118 4 1449 4 1635 4 1769 4 2111 4 2155 4 2236 4 2363 5 912 5 917 6 36 11 530 16 717 20 115 20 553 21 126 24 424
17	9	SK..E 1 430 1 538 3 384 3 454 4 326 4 1975 4 2272 4 2284 5 335 5 1836 5 2206 6 317 6 575 9 245 12 474 19 352 20 1178
17	9	G.....LS 2 131 3 109 3 117 4 354 4 931 4 1165 4 1271 5 362 5 1213 8 383 10 507 15 239 15 527 15 712 16 492 19 449 19 604
17	9	EE....S 4 2357 5 719 5 1107 7 17 9 416 11 454 11 534 11 557 11 730 17 14 19 773 20 1060 20 1565 24 143 24 262 24 291 24 422
17	9	PAS 0 45 2 192 2 273 3 95 3 547 4 797 4 1850 4 1970 4 2014 5 1809 5 1977 5 2256 14 328 20 448 20 858 21 239 24 19
17	9	PT.P 0 20 2 174 2 246 3 194 3 234 4 782 4 805 4 990 4 1658 4 1761 5 1028 10 307 12 674 20 307 20 854 20 884 21 48
17	9	ERE 0 293 4 1794 4 1808 5 562 5 1712 5 1714 5 1716 5 1718 5 1722 5 1724 5 2420 8 212 14 690 17 370 20 1962 23 22 24 414
17	9	D...E.E 0 416 4 376 4 923 4 1804 5 384 5 887 9 421 10 83 11 10 11 383 11 443 11 475 14 476 14 478 14 686 18 280 21 146
17	9	P.....AA 1 684 2 249 2 334 4 751 5 927 5 1702 5 2404 12 84 14 197 14 521 14 710 15 267 18 76 20 130 20 856 20 1947 20 1951
17	9	AAP 3 41 3 44 4 832 4 988 4 1304 5 2410 14 471 14 528 15 150 15 416 18 68 18 77 18 82 19 24 20 579 20 882 21 42
17	9	TS..P 1 10 4 788 4 1049 4 2264 5 86 5 685 5 995 5 1669 11 150 12 306 18 311 19 215 19 583 19 676 20 1885 20 1938 24 15
17	9	P.AS 0 718 1 613 1 684 3 177 3 356 4 2013 4 2166 11 408 11 427 11 671 14 327 15 503 19 685 20 144 20 837 20 857 20 2324
17	9	T.PP 0 21 0 832 1 588 4 806 4 1382 4 1482 4 1911 5 1029 5 1686 6 773 14 67 18 149 19 100 20 855 20 871 20 1644 20 1926
17	9	G....PS 0 31 1 667 1 689 4 2248 5 150 5 1751 11 524 14 87 14 516 15 52 19 21 19 499 19 616 19 647 20 125 20 760 20 2131
17	9	A.S...P 0 455 3 137 4 905 4 1073 4 1964 4 2456 5 1096 5 1978 11 37 16 993 16 1146 17 422 19 32 20 136 20 166 20 466 20 788
17	9	S....LE 0 581 0 649 4 104 4 139 4 379 4 2336 5 105 5 1860 5 2192 6 670 8 522 11 502 11 563 14 205 14 585 16 244 24 341
17	9	P...IS 1 359 4 1104 4 2301 5 155 5 613 5 1148 5 2145 6 176 9 400 10 355 11 509 16 1123 20 541 20 759 20 1257 20 2035 20 2057
17	9	P..L...P 0 518 4 1651 4 2159 4 2179 5 607 5 1659 5 2084 6 230 6 775 8 73 10 370 11 160 11 529 11 702 12 709 12 717 19 534
17	9	LP.....P 3 176 3 348 4 112 4 2102 5 126 5 1017 10 161 12 606 12 712 14 75 14 85 17 235 20 684 20 733 20 1881 20 2025 24 429
17	9	S..Q.P 0 83 0 479 3 200 5 2150 12 73 12 528 15 350 16 262 16 1071 16 1095 17 152 19 429 19 507 20 819 20 893 20 943 20 1897
17	9	K.E..E 0 489 4 311 4 823 4 862 4 891 5 512 5 520 5 523 9 455 9 465 11 384 19 740 20 1041 20 1055 21 203 24 337 24 421
17	9	KE.E 4 522 4 524 4 526 4 530 4 826 5 527 5 1721 6 278 6 744 13 16 14 613 15 385 17 369 20 662 20 1059 20 1553 24 411
17	9	S.G...G 4 573 4 1836 4 1839 5 576 5 2127 6 833 10 28 15 611 18 105 18 259 19 784 20 584 20 754 20 819 20 1194 20 2217 23 193
17	9	P.Q....P 0 10 1 748 4 1011 5 1522 5 2018 8 73 10 403 16 764 19 534 20 504 20 787 20 1488 20 1877 20 1892 20 1905 20 2017 20 2402
17	9	P.Q.P 0 10 1 748 3 182 3 352 4 1535 5 2072 5 2151 10 126 16 1096 19 434 19 500 20 504 20 932 20 1892 20 1947 20 2026 20 2347
16	9	S.Q....S 3 144 5 1876 5 2428 10 255 10 356 13 1 14 339 15 279 15 311 16 440 16 765 20 298 20 1753 20 1770 20 2314 21 222
16	9	S.....EE 0 546 1 769 4 611 4 707 5 508 5 1195 5 2303 6 458 11 442 11 528 11 546 11 587 17 468 19 767 24 285 24 369
16	9	EE.K 0 493 4 531 4 840 4 2499 5 517 5 528 5 529 5 534 7 17 9 453 9 460 9 476 12 477 14 474 16 1174 20 1560
16	9	PA...S 0 2 3 547 4 1970 4 2011 4 2159 5 773 5 1798 5 2238 5 2423 11 146 14 383 14 530 18 84 19 702 20 1917 20 2345
16	9	P.G...P 0 95 1 316 2 438 4 778 4 1078 4 1173 4 2227 5 1018 5 1640 5 1666 5 1887 11 154 19 489 19 525 20 873 21 92
16	9	SS.....L 0 577 0 666 0 721 1 81 1 673 4 1322 5 1953 12 335 14 505 16 790 16 1265 19 367 19 662 20 91 20 235 20 2392
16	9	P.A..A 0 834 1 681 3 39 3 43 3 356 4 1186 4 2010 5 813 11 427 11 671 14 34 15 59 15 503 20 144 20 857 20 1952
16	9	GSG 1 494 2 146 2 150 3 241 4 357 4 898 4 2486 8 109 8 332 11 639 15 199 15 218 15 615 15 733 16 963 20 76
16	9	SS.....E 0 560 4 514 4 611 4 1295 4 1972 5 1194 5 1979 11 497 11 586 11 587 12 319 17 470 19 766 23 55 23 180 24 405
16	9	EEK 4 517 4 532 4 824 5 510 5 514 5 529 5 535 6 925 7 18 9 453 9 461 9 466 10 285 14 573 20 665 24 143
16	9	EA...P 0 404 4 202 4 692 4 800 4 868 4 1037 4 2098 5 153 5 211 9 237 10 87 11 16 15 601 16 201 16 1121 18 61
16	9	G.SG 1 23 2 145 2 149 4 708 4 897 4 1616 4 1835 4 1838 5 1213 11 417 11 622 15 344 15 537 16 280 19 694 20 75
16	9	P..A.A 0 856 2 62 2 426 3 39 4 1641 4 2361 4 2369 9 55 10 377 10 379 10 403 10 496 14 416 14 432 18 70 20 335
16	9	S...S.SS 2 147 3 79 3 82 4 1833 12 426 12 559 12 561 12 562 14 493 15 40 15 119 15 311 16 1009 17 464 19 578 19 692
16	9	SS....K 0 219 10 323 11 49 11 50 12 335 12 566 13 30 18 94 18 312 18 313 18 365 19 451 19 695 20 583 20 1678 24 405
16	9	SS.....T 1 466 1 572 4 1296 4 2114 5 988 15 111 15 495 15 523 16 1266 18 94 19 584 20 163 20 234 20 892 20 975 24 210
16	9	S..S..L 0 578 1 674 3 549 5 50 5 1081 5 1095 5 1262 5 1954 12 336 12 430 12 593 14 169 16 1026 19 368 19 663 20 2417
16	9	S..P.Q 0 7 2 276 3 144 4 1008 5 1980 5 2022 5 2069 5 2336 15 80 18 32 18 94 19 456 20 1073 20 2014 20 2327 20 2344
16	9	SQ....S 1 662 4 2507 5 1805 5 1951 14 340 15 35 15 80 15 280 15 312 16 404 20 1071 20 1754 20 1992 20 2355 21 241 24 394
16	9	S..V.S 0 541 4 1213 4 2279 5 765 5 912 5 1895 5 2201 5 2243 8 95 11 682 12 378 15 295 18 93 20 888 20 1376 20 2339
16	9	S....SK 4 1284 4 2279 5 171 5 991 5 1836 5 2201 5 2329 6 468 8 287 12 373 16 367 16 964 18 365 19 451 19 695 20 1678
16	9	P.....PL 0 602 3 199 4 115 4 1078 4 1146 4 1913 4 2151 5 1028 10 496 12 713 12 716 18 315 20 845 20 1647 21 15 21 92
16	9	S....SA 2 191 2 195 3 78 3 86 4 358 4 916 5 874 5 878 6 181 11 96 11 423 12 302 12 378 19 589 20 17 20 123
16	9	AS...G 1 21 2 193 4 706 4 798 4 1191 4 1514 4 2335 5 832 5 1695 11 410 14 204 15 508 16 716 16 1232 20 859 20 2326
16	9	LPL 0 710 1 489 4 253 4 1083 4 1151 4 1438 5 126 5 262 6 41 6 593 11 573 15 549 15 723 20 430 20 2253 24 429
16	9	E..E..K 0 419 4 518 4 617 4 837 5 514 5 525 5 630 9 356 9 457 11 68 11 386 12 504 16 809 16 1171 20 1558 24 339
16	9	L..GS 1 491 3 408 4 52 4 1445 4 1553 4 1568 4 2483 5 1181 5 1276 5 1737 8 329 8 331 9 258 18 298 20 73 24 128
16	9	S...LS 1 277 4 1772 5 171 5 1215 5 1956 5 2163 6 113 6 507 6 559 10 262 11 528 11 701 14 388 14 494 19 451 20 2415
16	9	L....QA 0 239 0 780 4 1171 4 2466 5 1065 5 2029 12 34 14 541 14 576 14 640 15 276 15 404 16 1140 20 2163 20 2320 24 346
16	9	D..E..E 0 416 5 519 5 533 8 364 9 421 9 451 11 383 11 438 11 443 11 475 11 476 14 553 20 1380 23 16 24 336 24 420
16	9	L.A...A 0 96 0 239 2 338 4 2154 4 2470 5 136 5 1705 5 1820 11 193 11 289 14 576 14 658 15 411 16 625 16 1246 19 389
16	9	P.P...V 0 525 2 174 2 469 4 207 4 1055 5 216 5 1891 10 71 10 401 16 814 18 150 19 105 19 523 20 927 20 987 20 2382
16	9	R.....SS 0 554 0 572 1 75 1 265 4 901 4 1316 4 1510 4 1827 5 1188 5 1446 5 1947 14 318 15 38 16 925 19 693 20 2071
16	9	KE..K 4 522 4 526 4 530 5 444 5 516 5 527 5 540 5 544 5 548 6 235 9 475 12 506 14 48 19 227 22 6 24 93
16	9	S.....VS 0 646 1 270 5 1258 5 1445 5 1479 5 1829 5 2135 6 186 12 207 12 380 15 135 16 220 16 450 16 924 21 55 24 115
16	9	S.A.G 2 128 2 195 2 200 3 256 4 799 4 1520 4 2415 5 2033 8 377 9 144 14 205 16 717 16 1233 20 280 20 447 20 860
16	9	R.L.E 0 163 0 294 0 593 0 871 4 343 4 1390 4 1443 4 2106 6 667 8 217 10 264 11 202 11 358 13 62 17 134 18 341
16	9	EE....K 0 419 4 617 4 837 5 510 5 514 5 517 5 534 5 630 9 466 11 386 11 483 12 397 18 284 18 285 19 1043 20 1558
16	9	E..E.K 0 491 4 100 4 306 4 529 4 838 5 315 5 511 5 515 5 522 9 467 11 386 14 603 18 345 20 1046 20 1558 24 140
16	9	L...SP 0 500 0 755 3 232 4 116 4 144 4 1553 4 1709 5 1276 5 2197 8 119 11 556 11 697 16 1385 17 430 20 160 20 242
16	9	S...GG 2 194 3 256 4 1837 4 1839 4 1840 4 2212 4 2395 5 1049 5 2314 11 49 12 576 15 45 15 46 15 47 18 239 19 611
16	9	G.....SQ 0 872 4 567 4 2322 5 570 6 436 11 417 12 48 12 330 12 367 12 542 15 49 15 289 15 344 20 141 20 1986 21 227
16	9	S.P...T 0 189 1 679 3 136 4 749 4 1297 4 2115 4 2225 12 602 12 625 15 524 18 95 18 148 19 585 20 305 20 380 20 1979
16	9	E.D..E 4 518 4 924 5 517 5 536 8 318 9 449 11 208 11 441 11 474 11 478 13 83 17 460 19 820 20 636 20 1006 20 1034
16	9	A.A.S 0 3 5 592 5 1706 5 1729 5 2401 11 1 11 35 14 435 14 531 15 505 16 786 16 794 18 85 19 11 19 703 20 786
16	9	P....S.E 4 73 4 510 4 1787 5 97 5 613 5 773 5 1148 5 1190 5 2114 6 176 11 146 12 310 16 1123 18 3 19 22 20 974
16	9	E...D.E 4 536 4 1796 4 1802 4 2510 5 529 5 720 8 367 9 417 9 447 11 455 11 461 11 471 14 474 17 8 23 160 24 416
16	9	SG...A 0 77 0 546 0 704 2 151 3 374 4 1517 4 1966 8 448 16 1009 16 1361 17 449 19 19 19 27 19 368 20 140 20 2321
16	9	PGT 3 71 4 1511 4 1747 4 1828 4 2308 5 1061 5 1681 5 2230 5 2293 9 205 10 55 11 716 16 678 18 152 20 956 20 1889
16	9	AS....P 0 82 0 406 1 21 3 21 3 37 3 179 4 725 4 2421 5 848 5 1978 8 67 15 505 16 1070 20 146 20 839 20 1070
16	9	LS....S 3 150 4 1573 4 1712 6 467 11 705 12 560 12 622 15 533 18 13 18 92 19 450 20 16 20 114 20 122 20 960 20 2338
16	9	PP.V 4 696 4 817 4 818 4 2426 5 224 5 937 5 2151 10 369 12 192 14 69 14 81 16 1390 18 221 19 101 20 935 20 1646
16	9	G..S..S 0 523 2 148 2 188 5 1950 5 2311 10 357 11 491 11 605 12 614 12 695 15 52 15 728 16 463 16 1010 20 86 20 125
16	9	S...G.G 1 22 2 128 2 138 4 1837 4 1839 5 2033 5 2336 8 190 8 377 9 422 11 411 15 45 15 46 15 84 15 611 20 80
16	9	LE...R 0 690 4 384 4 2081 4 2341 5 1848 5 1870 5 2262 6 266 14 210 16 28 16 758 17 443 20 664 20 1097 23 18 23 107
16	9	R.R.R 0 279 1 285 3 313 4 1795 4 1797 4 1799 4 1801 4 1803 4 1805 5 1713 5 1715 5 1723 11 114 17 141 18 332 24 178
16	9	SG.P 2 224 3 180 3 256 4 908 4 1050 4 1297 4 2405 5 3 5 160 5 1888 10 155 11 624 15 616 19 19 19 726 20 2321
16	9	S..S.K 2 400 2 403 4 1572 8 190 8 284 12 336 12 380 12 625 14 403 14 505 16 382 16 961 18 95 19 696 19 885 23 201
16	9	PS....G 1 694 3 162 4 1251 5 155 5 1048 5 1409 5 2031 5 2313 12 575 12 604 13 7 17 4 19 22 19 665 19 685 21 221
16	9	P.P...P.P 0 2 4 113 4 993 5 606 6 20 10 328 10 395 12 711 12 716 14 80 19 487 20 1902 20 1944 20 2024 20 2345 20 2362
16	9	L....L.R 0 707 0 728 0 747 0 853 3 564 4 111 4 452 4 1663 5 460 5 1271 6 325 9 41 11 222 11 351 20 1858 21 124
16	9	L.SP 2 89 3 36 4 936 4 2393 6 808 11 665 14 498 14 512 19 610 20 16 20 445 20 1881 20 2073 21 50 21 60 21 124
16	9	S.....KK 4 2279 5 2201 6 607 6 645 11 49 11 385 15 616 16 372 16 615 18 312 18 313 18 365 19 885 20 1075 20 1262 20 1598
16	9	P...L..G 2 460 4 119 4 1079 4 1233 4 1564 4 1609 4 2416 4 2479 5 1177 5 1466 9 293 10 395 11 408 12 634 15 714 18 294
16	9	SPP 0 517 3 192 4 148 4 151 4 214 4 2225 4 2359 4 2477 5 223 5 1321 5 2150 6 229 11 667 14 431 16 1389 21 162
16	9	P....LS 3 118 3 424 3 500 6 311 8 384 10 261 10 336 11 700 12 329 18 26 19 844 20 11 20 702 20 955 20 2315 20 2414
16	9	KSP 4 1593 4 2259 4 2414 5 997 5 1531 5 2134 5 2335 6 809 8 122 10 301 11 493 17 436 19 809 20 119 20 1761 20 2074
16	9	R.P..S 0 32 0 716 1 552 4 17 4 1097 4 1215 4 2425 5 18 5 1754 6 354 6 774 8 279 14 319 19 125 19 683 20 970
16	9	PE..K 1 535 3 27 4 92 4 207 4 337 4 1530 4 2206 5 216 5 346 5 1423 5 1993 9 452 12 476 14 473 15 688 20 347
16	9	L.P.S 2 442 3 232 4 52 4 83 4 144 4 1004 4 1160 4 1968 5 1035 5 1737 5 2029 11 537 12 690 15 276 18 298 23 84
16	9	E..K..V 0 422 4 476 4 531 4 1138 4 1270 4 1890 4 2207 5 484 5 1076 5 1871 6 236 13 19 14 564 16 1105 22 3 23 76
16	9	Q.P...Q 0 12 1 745 3 69 5 1769 5 2028 10 128 17 408 17 433 19 436 20 506 20 690 20 785 20 1894 20 1903 20 2022 24 17
16	9	SS.S..S 1 673 3 82 3 85 3 88 4 1833 4 1972 5 1953 5 1956 12 562 14 493 14 496 14 499 15 287 15 305 19 766 24 114
16	9	Q.P.S 1 446 1 670 2 19 4 1012 5 2028 5 2074 5 2112 11 707 17 433 19 36 19 658 20 797 20 1103 20 2056 20 2356 24 17
16	9	L.S....L 0 217 3 438 4 936 4 2505 5 103 5 2190 6 460 6 641 6 668 8 146 8 331 11 665 16 80 16 464 16 1349 24 253
16	9	G.P...P 1 682 2 171 3 8 3 132 4 776 4 803 4 1051 4 1381 4 1524 4 1533 10 156 15 162 19 20 20 222 20 1890 21 13
16	9	R...E..E 0 269 2 286 4 340 4 366 4 613 4 1360 5 349 5 374 5 626 5 1301 6 45 6 667 10 264 14 691 18 341 24 162
16	9	LS.....S 1 762 4 360 4 1277 5 71 5 368 10 513 12 425 12 560 14 375 14 495 14 498 16 223 16 403 16 1006 19 610 20 2320
15	9	PG.A 1 688 2 26 2 230 3 230 3 424 4 1511 4 2418 5 2293 5 2366 15 714 19 667 20 759 20 824 20 2384 21 5
15	9	S...SA 2 196 2 424 3 79 4 917 4 2359 5 879 8 322 14 382 16 910 16 924 16 1009 19 19 20 18 20 975 20 2060
15	9	TS..S 3 87 3 93 4 1900 5 1149 5 1448 10 338 11 400 12 303 12 619 14 338 14 492 14 504 15 342 15 374 21 58
15	9	P.T..T 1 705 4 1744 4 1747 5 1024 5 1061 5 1681 5 2293 7 5 11 716 14 333 15 297 19 397 20 165 20 1896 20 1929
15	9	S...P..A 0 667 2 53 2 226 3 91 5 733 5 808 10 324 11 24 11 39 11 696 19 663 19 698 20 138 20 1880 21 233
15	9	P.P...K 0 508 3 583 4 215 4 817 4 1025 4 1152 5 224 5 1981 11 714 12 719 14 12 20 9 20 615 20 1007 24 29
15	9	PL.P 2 124 2 227 3 24 4 1439 4 1775 4 1982 5 609 5 918 5 1034 5 1785 11 536 12 719 20 851 21 98 23 83
15	9	S..A...A 0 398 0 741 2 194 3 38 3 89 3 251 4 1717 4 2410 10 387 15 58 15 587 15 734 16 708 17 340 21 82
15	9	A..P.L 0 63 0 98 1 691 4 2100 4 2168 4 2239 8 47 10 394 15 149 15 225 16 506 20 863 20 1092 20 2406 21 18
15	9	E.E...K 4 380 4 618 4 927 4 2082 5 388 5 534 5 631 6 312 8 212 9 425 14 621 16 809 16 1130 18 284 20 1558
15	9	LS.S 1 224 3 123 3 409 4 360 4 1573 4 2512 5 1291 5 2434 6 563 11 735 12 560 12 622 16 797 16 1006 18 92
15	9	LS.P 3 115 4 23 4 2154 6 228 6 511 10 165 10 266 11 351 14 498 19 610 19 872 20 16 20 469 20 707 21 161
15	9	S...PG 1 677 2 226 4 50 4 69 4 1075 4 1774 4 2477 5 72 5 1057 6 887 7 82 18 148 19 663 20 79 20 168
15	9	E...K.L 1 53 4 620 5 633 8 191 8 214 12 94 14 556 14 698 16 777 16 811 16 981 16 1320 19 997 20 1500 20 1549
15	9	P..QA 0 88 0 782 3 1 4 1173 5 2031 5 2102 8 180 10 246 15 278 16 1142 20 278 20 915 20 959 20 2155 20 2165
15	9	K....AA 0 400 0 622 2 101 2 335 4 682 4 683 4 826 4 2094 5 1198 5 1923 6 7 14 52 16 66 19 6 20 1564
15	9	S...G..G 2 128 2 138 3 151 4 1834 4 1837 5 1055 5 1741 5 1772 6 81 9 422 11 41 15 45 15 125 20 1979 20 2393
15	9	QQ...S 4 1012 5 2019 5 2027 5 2073 8 541 11 91 14 425 15 370 16 1294 19 502 20 463 20 1878 20 2212 20 2316 20 2332
15	9	LE.E 4 199 4 2081 5 208 5 1870 6 46 11 60 11 556 11 568 14 104 14 537 16 28 16 660 20 1555 21 245 22 75
15	9	GP..P 0 523 0 680 2 132 3 181 4 765 4 780 10 306 11 22 19 527 20 7 20 988 20 2009 20 2049 21 40 21 97
15	9	P.LA 0 671 0 762 0 856 2 26 2 230 3 199 3 230 4 121 4 2418 5 764 10 397 11 354 19 667 20 294 20 2384
15	9	S.E...P 0 504 4 591 4 690 4 2048 5 87 5 102 5 716 5 2142 6 861 11 533 16 1128 17 463 19 97 19 743 24 424
15	9	LG.P 2 270 4 1183 4 1532 5 1087 5 1641 7 186 10 503 11 301 14 31 14 512 20 445 20 487 20 1119 20 2399 21 119
15	9	N..S.S 5 1693 5 1851 10 186 11 172 12 284 15 322 16 445 18 309 20 110 20 465 20 543 20 562 20 1595 20 2412 23 53
15	9	PV...P 1 194 2 438 4 212 4 1093 4 1740 5 221 10 163 14 71 14 83 16 365 16 1157 20 846 20 950 20 1912 24 475
15	9	E...P.P 0 19 0 30 3 578 4 1380 5 89 5 605 5 1004 5 2309 6 18 12 715 19 99 19 1006 20 1003 20 1834 24 309
15	9	L.E...L 0 852 3 437 3 558 4 378 4 1931 5 1017 5 1285 6 310 6 669 9 105 11 323 11 360 17 419 18 25 18 343
15	9	E.D.E 4 538 6 29 9 449 11 433 11 437 11 441 11 463 11 474 11 478 14 677 16 1258 19 742 19 980 21 256 24 291
15	9	R.PS 0 32 3 347 4 63 4 1215 4 2177 4 2425 5 66 5 1754 10 152 10 259 12 573 16 769 19 650 19 683 20 2051
15	9	S..S..SS 3 79 3 82 3 83 4 1833 5 1951 12 559 12 562 14 493 14 499 15 305 19 582 19 689 19 692 23 144 24 394
15	9	A...Q.Q 0 230 1 499 5 1583 5 1858 9 375 12 124 12 370 15 151 15 190 18 160 19 478 20 149 20 200 20 2023 20 2225
15	9	RG...S 3 345 4 356 4 1019 4 1256 4 2194 5 364 5 1145 5 1278 5 1949 6 254 8 279 11 47 19 693 20 74 23 188
15	9	S..S.Q 1 644 1 737 3 141 5 157 5 703 5 2376 9 84 12 665 15 308 15 375 17 434 20 1790 20 2075 21 229 21 250
15	9	P....KE 2 173 2 384 4 163 4 319 4 818 4 1934 5 172 5 328 5 1281 6 230 14 195 17 364 20 1278 21 199 24 88
15	9	R..L.S 1 289 1 515 3 17 3 345 3 369 4 64 5 67 8 143 8 279 8 328 16 1066 19 756 20 13 20 2416 21 217
15	9	RL.E 0 695 0 754 4 1567 5 1847 8 222 8 274 9 364 11 203 11 237 11 322 11 359 11 370 17 441 19 950 20 1497
15	9	S.S..L 0 569 0 579 4 1 4 2114 5 761 5 1084 5 1803 6 500 6 643 8 102 8 333 11 687 16 798 18 182 24 185
15	9	P.S...E 1 448 3 234 4 512 4 1595 5 1263 5 1281 5 1910 5 2030 11 539 11 561 16 365 16 1126 17 469 20 1016 21 199
15	9	T.LS 1 109 5 1289 6 115 6 509 6 644 11 161 15 97 16 773 16 1004 16 1413 20 467 20 958 20 2336 22 37 23 92
15	9	S....S.E 4 600 4 1284 5 171 5 2130 11 96 11 497 11 528 11 587 12 319 19 767 20 1376 20 2415 21 236 23 180 24 401
15	9	L....A.P 0 431 0 595 3 36 4 199 4 2001 5 208 5 1880 5 2167 14 188 15 411 17 482 20 544 20 678 20 684 21 37
15	9	P.SE 0 45 1 199 1 785 4 797 4 1135 4 2197 5 1739 12 313 16 774 16 1126 19 38 19 981 20 1016 20 1474 24 19
15	9	S...SSS 1 568 3 85 4 1768 5 1953 12 561 12 562 12 563 14 502 15 35 15 40 15 41 15 311 15 312 18 89 20 888
15	9	P..TS 0 196 1 7 4 785 4 1046 4 1787 4 2208 4 2261 5 621 5 992 5 1666 8 80 14 501 18 308 19 590 20 1882
15	9	L.P..P 0 833 3 232 3 580 4 144 4 1742 4 1776 4 2085 5 1567 10 365 10 399 14 392 20 499 20 852 21 23 23 81
15	9	S..L.A 0 77 0 704 1 544 4 3 4 2155 4 2359 4 2373 5 1805 14 393 14 577 16 924 16 1029 17 449 20 1617 24 428
15	9	PPV 1 606 4 696 4 818 4 834 4 1484 4 1985 5 225 10 162 12 192 14 70 14 82 16 1156 19 102 20 691 20 845
15	9	LLE 0 296 0 755 0 852 3 437 4 38 4 626 5 971 8 219 8 365 8 526 16 339 16 633 17 442 19 247 23 11
15	9	Q.SP 0 33 3 149 4 1170 4 1858 5 1469 5 1589 5 2020 5 2081 15 56 16 1387 19 808 20 244 20 1909 20 2369 21 234
15	9	P....TP 0 95 0 403 1 630 2 273 4 778 4 1744 5 938 5 1666 7 5 15 447 20 884 20 935 20 1896 21 15 21 67
15	9	S....VS 0 462 0 511 1 271 5 44 5 116 5 700 5 1854 5 2083 11 611 15 136 15 305 20 1992 21 56 23 144 24 147
15	9	L..PV 1 604 3 115 3 245 4 23 4 1052 4 1931 4 1983 10 248 11 351 16 545 17 425 19 610 19 669 20 707 20 2034
15	9	V..PL 0 864 2 381 4 251 5 260 5 915 5 1264 5 1782 9 223 16 689 16 720 16 1221 18 9 18 30 20 428 21 12
15	9	E.....LL 0 62 4 110 4 538 4 620 5 2159 5 2420 8 582 14 182 14 681 16 396 16 1320 18 257 19 45 19 993 20 2190
15	9	LS.....P 1 474 2 464 4 1733 4 2154 4 2362 5 1590 5 2167 5 2392 6 778 11 112 11 532 12 667 16 1415 20 114 20 2338
15	9	E..P..S 0 1 0 715 1 469 2 179 3 174 4 2110 4 2357 5 719 5 757 5 1526 5 2422 17 385 20 1006 24 143 24 291
15	9	A.L...R 0 320 0 708 4 2100 5 970 8 24 10 88 10 178 11 220 14 539 14 578 14 685 19 373 20 618 20 1665 20 1861
15	9	L..P.S 0 521 1 196 2 270 4 1132 4 1983 4 2175 6 173 11 214 11 575 11 665 16 537 20 445 20 1881 20 2073 21 50
15	9	P....L.G 2 73 2 92 3 234 4 1609 4 1919 4 2090 5 1263 10 71 14 80 17 396 18 317 20 93 20 1113 20 2315 20 2324
15	9	S..R..S 0 29 0 110 2 283 4 1016 4 1846 4 2422 6 617 11 586 11 681 14 128 14 376 15 35 15 136 23 150 24 159
15	9	G.P.A 1 682 4 948 4 1184 4 1546 5 1298 10 402 10 467 11 425 14 32 14 513 15 548 19 20 20 810 20 2238 20 2322
15	9	S..P...T 1 152 4 789 4 938 4 1296 4 2114 5 1696 5 1755 5 2188 10 443 11 711 15 523 18 94 19 584 20 1418 20 1886
15	9	S.L..G 2 226 2 462 4 50 4 1252 4 1774 4 2212 5 1410 7 82 12 530 12 636 16 469 17 376 19 810 20 70 20 120
15	9	L.L...Q 0 431 3 206 3 467 5 199 5 924 5 1087 11 70 11 301 14 73 15 92 15 466 18 347 19 467 19 762 21 173
15	9	G.G..S 1 143 2 142 2 146 2 148 4 1841 4 1842 4 1843 10 418 11 603 15 30 15 50 17 290 19 573 20 84 20 2277
15	9	L.S..G 4 1199 4 1507 4 2162 4 2393 5 2166 5 2215 11 412 12 666 15 522 15 725 18 368 19 610 20 188 20 2120 23 194
15	9	S.RS 0 526 0 738 1 258 5 1110 8 242 8 284 12 698 14 93 14 213 16 1020 16 1023 16 1026 17 17 23 55 23 151
15	9	SLQ 0 110 0 365 0 773 0 779 0 827 10 247 11 498 12 187 14 134 15 378 16 440 17 152 17 424 20 867 20 2137
15	9	S...T..P 0 827 1 584 4 1478 4 2260 4 2455 5 2376 6 633 15 496 18 120 20 574 20 867 20 893 20 1897 20 1922 24 211
15	9	LG....G 0 845 1 292 4 1199 4 1920 4 2214 8 331 13 12 15 564 17 392 18 110 20 50 20 98 20 212 20 445 20 1746
15	9	G..GG 1 28 2 131 2 142 2 145 2 146 2 268 3 257 4 1838 4 1841 6 85 15 22 15 28 17 386 20 2219 21 93
15	9	P....P.P..P 2 239 4 807 4 812 4 1651 4 1740 4 2003 5 606 6 775 12 711 14 76 18 74 18 81 20 874 20 1937 21 41
15	9	P.P....E 0 23 4 510 4 817 4 1025 4 1053 4 1604 5 1908 6 22 6 23 6 26 7 11 10 412 16 938 19 1010 20 1493
15	9	A.S...G 0 651 2 193 2 285 3 254 4 1971 4 2413 5 1530 14 203 15 37 15 507 15 729 16 715 16 959 20 804 20 2391
15	9	E.E..S 3 219 4 2034 5 1871 6 312 6 463 6 745 14 105 14 482 17 370 19 29 20 1060 20 1061 24 166 24 247 24 389
15	9	EA..L 0 161 0 793 4 719 4 1037 4 1190 4 1373 4 2098 5 1844 11 571 14 654 16 1345 17 342 17 421 18 345 19 45
15	9	SA....P 1 119 4 1072 4 2155 4 2363 5 2085 6 861 10 324 10 363 10 387 12 307 12 668 15 272 19 97 20 115 20 1886
15	9	AA...E 0 627 3 539 4 203 4 687 4 832 5 212 5 599 5 600 5 1707 5 1845 6 13 12 90 19 24 20 1957 23 14
15	9	S.P.A 0 444 0 865 1 679 3 224 4 2164 4 2265 4 2375 4 2487 8 18 12 380 14 237 14 325 14 431 19 114 20 904
15	9	R.L...P 0 754 3 553 4 389 4 935 4 1473 4 1582 4 1652 5 397 5 1588 5 2390 6 667 9 370 10 157 12 332 17 151
15	9	S...Q.P 1 442 1 475 3 180 3 350 4 1008 5 2024 5 2069 5 2108 10 387 15 77 19 505 19 920 20 766 20 892 21 126
15	9	PR....P 0 8 2 7 4 107 4 950 4 984 4 1173 4 1980 10 314 12 707 14 321 18 70 19 546 20 2149 20 2351 20 2364
15	9	S...S..S..S 2 147 3 78 3 79 3 81 5 696 12 559 15 126 15 308 16 220 16 1016 19 578 19 688 21 52 24 149 24 390
15	9	SG....G 1 22 1 25 2 165 2 261 3 126 4 1837 5 1292 10 189 11 414 11 419 15 123 15 288 15 346 15 727 20 802
15	9	SA..A 0 251 0 741 2 105 4 600 5 369 5 596 5 788 5 1095 6 259 11 428 14 38 14 50 16 262 20 108 20 2217
15	9	L..SG 0 80 3 123 3 239 4 723 5 2215 8 107 8 223 15 536 15 761 16 292 16 1006 16 1326 17 273 17 446 20 52
15	9	SGG 2 147 4 1517 4 1840 5 2218 5 2317 8 448 11 52 12 694 15 86 15 142 15 219 15 375 16 295 16 1329 19 19
15	9	E..DE 4 517 4 555 5 530 5 535 5 853 6 879 9 391 11 433 11 440 11 477 12 231 16 396 22 76 24 169 24 266
15	9	SG.....G 0 77 1 25 2 224 2 261 4 726 4 1517 4 1834 4 1837 5 3 5 2243 11 517 15 375 16 964 20 77 20 450
15	9	T....SS 1 461 1 671 2 456 3 73 5 2242 5 2388 6 76 8 236 12 557 19 147 19 579 19 583 20 578 20 1592 20 2072
15	9	T....SG 1 639 4 903 5 1448 5 2298 10 150 10 351 11 150 15 118 15 341 15 354 15 722 16 1004 16 1021 18 255 20 889
14	9	AS....A 0 545 1 686 2 156 4 798 4 2006 4 2372 5 595 5 1810 10 325 10 362 11 31 11 673 19 18 20 233
14	9	E...G.S 0 715 4 373 4 893 4 1831 5 381 8 225 13 92 16 1410 17 385 20 71 20 1006 20 1023 20 1575 21 223
14	9	E.L..R 0 109 1 434 3 524 4 1169 4 1327 4 1505 5 1119 5 1269 5 1850 5 1916 6 314 14 706 18 203 20 1106
14	9	P...S.L 3 545 4 85 4 1046 4 1962 4 2208 4 2268 5 2184 10 383 11 666 15 355 16 1079 16 1134 19 806 20 846
14	9	E....PE 4 80 4 202 4 1431 4 2222 5 211 5 1362 6 33 9 447 12 441 16 892 16 1394 17 8 18 61 19 724
14	9	EG..S 1 246 4 1280 4 1570 5 1229 5 1378 5 2310 10 419 15 583 15 612 16 462 16 1303 18 387 21 260 23 198
14	9	G.A..S 1 17 2 100 3 231 3 425 4 1196 4 1318 4 1512 4 2400 5 2294 14 33 15 735 19 600 20 159 20 1068
14	9	R....LL 0 750 0 791 3 490 4 62 4 106 4 1371 5 65 5 2421 8 360 8 503 9 35 14 183 19 905 24 28
14	9	A.S...E 5 818 5 1708 10 29 11 30 11 367 12 471 12 472 14 437 16 390 16 806 19 25 19 883 20 1569 24 163
14	9	RS...E 1 429 1 736 3 453 4 513 4 583 5 43 5 586 5 1459 14 584 16 658 16 1028 20 1017 23 57 24 208
14	9	S.RP 0 7 4 104 4 938 4 1847 4 2405 5 78 5 105 5 1372 6 772 9 77 10 155 14 330 19 216 20 2350
14	9	TS...A 3 87 3 93 3 365 4 2264 5 762 5 1066 11 400 12 172 12 303 12 350 14 504 15 639 20 1938 24 15
14	9	P...S..T 2 469 4 795 4 2268 5 621 5 1034 6 244 10 33 10 336 18 222 19 93 19 649 20 890 20 2372 21 51
14	9	L..R..S 1 436 3 526 4 81 4 345 4 1712 5 1585 5 1735 5 2387 6 664 8 25 8 338 16 609 20 1165 23 43
14	9	K..KE 4 519 4 671 4 823 5 174 5 537 9 472 10 204 11 630 13 44 14 555 14 624 14 699 16 871 20 659
14	9	S.....DS 0 570 4 907 4 1213 5 1187 6 500 6 559 11 212 11 617 11 674 16 213 16 1013 19 700 20 120 23 178
14	9	PP....V 2 40 4 1179 4 2426 5 2151 10 313 12 192 14 254 14 422 14 432 18 150 19 651 20 581 20 812 20 1422
14	9	SE...L 0 579 4 379 4 1978 5 1860 6 462 6 670 10 458 12 278 12 351 16 882 19 772 24 21 24 255 24 341
14	9	L.L..A 0 431 1 166 3 436 4 1404 4 1719 11 97 11 142 11 194 15 60 15 549 15 564 16 783 18 347 20 430
14	9	K...K.E 4 526 4 530 5 512 5 516 5 523 11 55 14 567 18 381 19 1007 20 1051 20 1055 20 1081 22 6 24 333
14	9	S.L.R 0 313 1 119 3 549 4 455 4 1115 4 1252 5 463 5 1410 6 162 6 413 7 123 16 496 20 70 20 1678
14	9	R...P..S 0 32 0 714 3 255 4 935 4 1710 4 1981 5 1525 5 2128 5 2421 10 316 12 540 13 53 14 379 20 2343
14	9	LS.....K 2 416 6 228 6 467 6 606 12 334 14 286 14 576 16 739 16 797 16 927 17 275 19 450 23 94 24 174
14	9	S.GL 1 544 2 91 2 260 5 1086 5 1805 6 301 6 307 6 815 8 335 11 300 11 689 14 172 18 184 19 666
14	9	E...LE 0 293 3 439 4 380 5 968 5 980 5 1844 5 1861 5 1866 6 671 11 462 11 552 12 447 16 656 24 342
14	9	P...G.P 0 519 2 127 3 177 4 1146 4 1180 4 1744 4 1775 4 2186 4 2478 5 1796 10 500 19 487 20 1116 21 92
14	9	GS.P 4 1015 4 1200 4 1977 4 2457 4 2486 5 2129 6 864 10 30 11 639 15 294 17 10 19 113 20 756 20 903
14	9	P.A...S 0 438 1 326 1 681 2 141 4 1066 4 1186 4 2010 5 1300 5 2399 11 33 11 408 14 433 15 503 20 577
14	9	AA....G 0 262 0 368 2 129 11 296 11 485 14 2 14 203 15 507 16 715 16 756 17 383 20 214 21 87 21 88
14	9	A....G.P 2 129 4 798 4 1038 5 1170 5 1695 5 1902 8 66 10 499 11 297 16 716 16 757 20 483 20 859 21 8
14	9	E.L.A 0 237 0 295 0 806 3 167 4 721 4 1411 5 134 10 434 11 191 12 397 14 574 14 616 14 681 20 626
14	9	EE...L 0 49 0 361 1 775 4 718 4 2357 4 2499 11 67 11 461 11 730 14 294 16 1064 19 1043 21 205 24 262
14	9	Q.S.L 4 188 5 51 5 2161 10 361 12 549 15 56 16 467 16 1081 16 1183 17 374 19 808 20 68 20 838 20 2325
14	9	S...AA 0 704 1 687 2 185 2 250 2 425 5 596 5 1841 5 2223 8 62 12 81 14 237 14 431 16 615 21 79
14	9	S.HS 0 219 1 625 3 491 4 1594 4 1769 4 2196 4 2431 5 1280 5 2314 5 2354 11 401 20 192 21 79 24 228
14	9	L...L.A 4 2154 4 2466 5 132 11 129 12 663 14 392 14 576 16 579 17 301 19 385 20 357 20 550 20 1093 20 1616
14	9	P..T..S 1 348 2 244 4 1787 5 948 5 992 5 1300 5 2091 11 574 14 501 18 308 20 813 20 898 20 955 21 46
14	9	SSS..S 0 559 0 577 3 81 3 89 4 1515 4 1574 4 1772 5 1956 5 1957 12 561 15 39 18 93 23 178 24 209
14	9	E.A...E 0 42 4 202 4 887 4 1499 5 211 5 747 5 968 5 1844 9 385 11 455 14 720 17 278 20 1956 23 13
14	9	S..S...Q 0 578 1 625 4 1860 5 50 5 1110 6 346 9 84 11 514 20 89 20 128 20 192 20 2075 20 2360 21 209
14	9	L.A....S 0 626 0 796 2 16 4 2470 5 368 10 248 10 436 14 375 14 396 16 58 16 842 17 318 19 90 19 389
14	9	S..E..R 0 503 1 94 4 726 4 1423 4 1791 4 1793 5 1194 5 1349 5 1841 8 354 11 646 16 1244 20 1762 21 162
14	9	AS.....A 1 615 2 156 2 190 3 37 4 564 4 1191 4 2372 5 595 5 1810 11 422 15 307 15 505 16 799 19 18
14	9	EA.....P 0 81 4 202 4 800 4 1940 5 211 5 1901 11 16 11 36 11 571 14 53 17 421 18 67 19 31 20 1098
14	9	Q...EE 0 233 0 305 4 196 4 197 5 205 5 206 10 128 11 382 11 473 11 726 16 807 19 741 20 661 24 139
14	9	SR....S 0 571 4 1509 4 1848 4 2254 5 17 5 1854 14 487 16 1007 19 34 19 692 20 2415 23 89 24 153 24 159
14	9	S.Q.P 1 466 1 668 3 144 4 955 5 2068 5 2379 10 247 14 339 17 424 19 34 19 507 20 894 20 944 20 2054
14	9	P.....GS 0 527 1 199 1 694 2 160 4 1442 4 2480 5 1048 5 2238 10 217 15 724 17 4 19 102 19 107 19 685
14	9	S...KK 2 400 2 403 4 190 5 139 6 148 6 647 9 433 11 51 11 631 16 382 18 314 20 1077 20 1581 20 1600
14	9	KRK 0 475 10 287 11 228 14 453 16 768 16 1418 17 24 17 26 17 133 19 904 20 349 20 1138 20 1808 21 135
14	9	E.S....T 1 110 2 179 3 240 4 1190 4 1447 4 1810 5 734 5 1140 5 1378 12 316 16 727 19 156 20 1062 20 2422
14	9	L...RL 3 445 3 467 4 161 6 41 6 656 9 265 10 140 11 222 11 366 16 921 19 375 19 380 19 464 20 1328
14	9	L.A.G 0 80 0 842 1 336 4 122 4 723 4 772 5 1797 6 198 10 503 12 667 15 533 20 114 20 212 20 684
14	9	P.P.P....P 0 36 4 805 4 2157 5 607 5 612 6 23 12 707 12 709 14 60 19 101 20 1908 20 1942 20 2368 21 44
14	9	G.A...P 0 432 3 231 3 425 4 2097 14 191 14 721 16 1330 19 96 19 600 20 100 20 159 20 825 21 40 23 28
14	9	S....G.G 0 865 3 236 4 1836 4 1837 5 2032 8 104 12 530 15 44 15 45 15 776 16 958 20 79 20 92 20 211
14	9	A.P...S 0 401 1 5 2 190 4 1960 4 2012 5 38 5 170 10 318 16 421 16 430 18 306 20 743 20 882 20 2048
14	9	T.Q.P 1 444 1 477 3 173 4 2264 5 2071 10 491 16 1143 19 215 19 656 20 537 20 1898 20 1901 20 1938 24 15
14	9	Q....L.A 0 91 0 234 0 292 0 621 0 837 3 164 4 2153 5 363 11 188 15 406 15 409 16 1279 19 85 20 356
14	9	EA...K 0 62 0 420 4 306 4 561 4 1373 4 2342 5 315 5 1901 6 883 9 470 11 484 14 603 16 805 18 345
14	9	G....A.S 2 188 3 117 3 132 4 900 4 1315 5 149 8 88 12 467 15 28 15 32 15 712 15 757 16 1300 19 20
14	9	S....L.E 0 590 5 1280 6 229 11 560 12 383 16 82 16 344 16 436 16 604 16 798 17 437 20 64 20 1686 24 255
14	9	E.E...S 4 98 4 208 4 559 4 2300 5 217 7 17 9 416 11 206 11 454 11 557 17 370 20 1060 21 206 24 249
14	9	T..GS 1 697 4 1197 4 1223 5 2241 7 204 8 108 14 357 15 215 15 341 15 374 18 101 20 27 20 443 20 1573
14	9	LR...E 0 592 3 169 4 1432 4 2105 5 1737 6 874 13 61 14 544 14 601 14 611 14 618 14 634 18 288 23 71
14	9	S.S...A 1 572 1 677 2 70 3 86 3 222 4 1572 4 2373 5 761 5 786 12 302 12 378 18 182 19 112 20 1064
14	9	L....SE 0 217 0 574 0 733 1 196 4 1132 4 2134 8 282 8 317 12 117 14 208 16 803 16 828 21 245 24 223
14	9	PT....P 1 630 4 805 4 990 4 1099 4 1781 5 754 5 1028 6 776 10 307 12 607 19 854 20 884 20 900 21 19
14	9	A.....PS 0 455 3 44 3 137 3 370 4 2402 4 2421 11 17 11 148 11 572 14 528 16 1070 18 82 19 16 20 1070
14	9	E...K.K 4 518 4 542 4 871 6 322 9 356 11 224 12 261 12 504 13 32 14 222 14 621 19 318 24 331 24 339
14	9	A....PS 3 45 4 1869 5 759 5 2369 11 18 11 422 14 529 15 273 18 83 19 17 20 882 20 1602 20 1787 20 2048
14	9	R..A.S 2 282 4 568 4 1589 5 571 5 1200 5 1727 5 1855 5 2178 8 90 11 364 14 356 16 712 20 1359 24 160
14	9	G.PG 2 131 3 257 4 1477 5 1059 5 1745 10 504 14 513 15 162 15 617 15 712 17 386 20 1988 20 2274 20 2305
14	9	S...R..A 0 39 0 313 3 251 4 1903 5 116 14 352 16 496 16 708 18 268 20 478 20 1387 20 2339 24 156 24 316
14	9	Q..P.A 0 443 1 482 4 842 5 1297 5 2081 10 371 10 466 11 424 14 707 15 56 15 204 15 547 20 1348 20 1949
14	9	ST.S 3 86 3 141 4 1901 5 703 5 2376 12 304 12 593 15 41 16 1020 19 582 19 585 23 147 24 156 24 397
14	9	S...E.L 1 82 1 430 3 163 4 1323 5 1265 5 1912 5 2428 11 460 14 439 14 663 16 427 16 1029 20 236 21 201
14	9	T.TP 1 637 2 300 2 454 4 1585 5 1519 5 1669 7 8 15 275 15 500 15 736 20 897 20 899 22 69 24 215
14	9	P...PT 0 36 1 481 1 636 3 230 4 778 5 1024 5 2072 7 5 10 303 10 410 20 1888 21 15 21 44 21 67
14	9	L....EL 3 555 4 247 4 1432 5 256 6 164 6 669 6 687 12 230 14 206 14 634 17 235 18 343 20 1530 20 1688
14	9	SP..T 0 37 1 347 3 161 4 151 4 1478 4 1594 4 2060 4 2260 5 991 14 500 19 115 19 589 20 246 21 62
14	9	PS.T 0 38 1 694 2 184 3 162 4 259 4 2061 5 268 5 2374 14 501 19 151 19 577 20 582 20 906 20 1882
14	9	RPG 1 43 2 229 4 1510 4 1827 5 1738 5 1746 5 2113 5 2131 8 161 11 344 11 715 12 540 17 387 20 2150
14	9	RP.....S 4 1510 4 1827 4 1981 5 80 5 107 5 2017 8 161 10 260 11 715 12 540 14 332 14 379 15 653 20 701
14	9	K....K.E 1 239 5 527 5 532 5 651 5 1837 6 739 9 438 9 450 9 463 12 470 18 380 20 1050 21 190 23 101
14	9	LE..S 0 586 1 491 4 144 4 1968 4 2035 5 110 5 465 5 984 5 2197 11 556 16 340 17 211 18 256 24 128
14	9	KKK 4 193 4 681 4 682 5 202 6 93 6 613 11 139 15 621 16 378 18 318 19 890 20 1268 20 1585 20 1604
14	9	S..T..T 4 1812 5 1057 5 1759 6 349 10 37 12 54 12 300 15 325 15 420 15 496 16 659 19 396 20 164 20 305
14	9	L..LR 0 165 0 355 1 128 3 445 3 558 4 2102 6 656 6 871 8 282 14 541 14 590 16 286 16 1032 19 464
13	9	E.SS 0 567 1 79 2 422 4 1831 5 1192 12 316 12 317 18 257 20 1062 20 1063 20 1676 20 1751 24 207
13	9	SV....S 4 2428 5 700 5 1153 5 2351 8 231 11 580 14 128 18 8 18 120 19 689 20 937 20 2054 24 239
13	9	K.K.S 0 475 2 402 4 2401 5 331 5 682 5 1837 6 613 13 45 14 348 16 378 16 768 20 1594 20 1604
13	9	P.P..R 0 38 3 12 4 113 4 782 4 1385 5 1644 5 1756 5 1908 10 310 18 150 19 1010 20 1421 24 473
13	9	E.....SG 0 698 2 218 3 174 4 547 4 893 4 1291 4 1831 6 30 8 187 11 634 20 49 20 71 24 169
13	9	PE...P 0 505 1 535 3 27 4 207 4 1006 4 1336 4 1530 4 2049 5 216 9 384 14 464 16 897 19 1005
13	9	S...T.A 2 157 4 899 4 1389 4 1988 5 1038 5 1811 11 164 12 290 12 302 14 353 15 317 19 589 20 574
13	9	S.S..N 1 769 4 2258 8 110 10 340 15 123 15 133 16 238 16 1007 17 304 20 77 20 468 20 1598 23 56
13	9	GS....P 0 533 1 269 1 494 3 132 5 807 5 1184 5 2185 6 864 15 733 17 390 19 96 20 1417 20 1752
13	9	E.S.S 0 567 4 1248 4 1570 5 1378 9 418 12 19 12 316 15 121 20 1062 20 1383 23 152 24 113 24 207
13	9	S..S..D 4 2431 5 2354 8 242 14 505 16 382 16 1013 19 1024 20 120 21 209 21 238 23 151 23 178 23 180
13	9	S...S.T 0 35 2 153 2 181 3 81 4 1812 5 1159 12 287 12 300 12 494 19 585 20 164 20 1567 21 52
13	9	V..AA 2 252 4 1906 5 1824 5 2407 11 292 12 82 12 485 14 524 15 147 19 8 20 59 20 823 20 917
13	9	P..S...T 0 34 2 469 4 128 4 1386 4 1985 4 2057 5 20 10 336 11 427 12 113 20 322 20 890 23 86
13	9	S....GL 2 226 3 163 4 372 4 1323 4 2477 5 380 5 1265 12 616 14 169 17 325 19 444 19 663 20 92
13	9	S...DS 0 559 5 1951 5 2218 6 502 11 682 16 964 16 1015 17 89 17 463 19 779 20 1376 23 151 23 180
13	9	E.SG 0 81 3 240 4 705 4 734 8 191 9 145 9 390 11 153 15 121 15 732 19 724 24 173 24 229
13	9	LL...G 2 88 4 943 4 1376 4 2243 5 906 5 2166 7 133 9 40 12 43 12 666 16 1326 17 445 24 36
13	9	G....S.G 1 682 2 142 3 8 3 257 4 1512 4 1835 5 1408 5 1800 8 150 8 163 14 360 17 386 20 118
13	9	A..TP 0 405 2 156 2 299 4 2456 5 1480 15 274 16 757 16 1014 18 77 20 923 20 2280 21 26 21 42
13	9	R...PS 0 32 3 345 5 1754 5 1964 8 90 8 143 10 316 11 525 11 684 12 571 20 970 20 2059 21 217
13	9	S.T..A 0 39 0 468 1 573 2 157 2 185 3 91 4 917 5 587 5 879 5 1039 7 52 12 291 16 575
13	9	Q..T..P 0 18 0 829 1 585 2 238 3 6 5 1012 12 72 15 158 15 250 15 479 18 51 20 516 20 896
13	9	E.LE 0 295 4 306 4 382 9 356 11 68 11 464 12 16 14 695 16 254 16 1129 18 345 21 205 21 243
13	9	S..V...S 1 112 1 270 4 1213 6 186 6 750 6 854 8 95 11 682 12 311 15 280 16 450 16 469 24 149
13	9	K....S.S 4 1290 4 1786 5 1079 5 2322 5 2324 11 523 12 556 16 378 19 363 20 1059 23 51 24 184 24 380
[truncated: 22,245 more rows]
