# Supplementary material for: Evaluating deterministic motif significance measures in protein databases
Source: Algorithms Mol Biol. 2007 Dec 24;2:16. doi: 10.1186/1748-7188-2-16 (PMC2254621; doi:10.1186/1748-7188-2-16)
Supplement: Additional File 2 — Scripts and Datasets. This file contains the sequence datasets (synthetic and real) and the evaluated motifs. This data is separated according to the tables where it is presented and discussed. It also contains script programs (in perl language) developed for this work. [file 1748-7188-2-16-S2.zip › Scripts_and_Datasets/datasets/Table 5/DILIMOT/GSxxxGxP/negGSxxxGxP.fasta]

>randomseq1
IKSKSPDKEDFKKHIWDCTVGMEYVLTSWSMGPQMEIPLCAHKQIFWDPWLRFMQLALIF
FHTMPDKARVVLACWRRSIKAQWSKENVGGIDVTWLKRYSTKDIDQIRPCYMMWLNHQPE
FFSVVTLIIVDWKNASNRYLSCTHKWQNVDLLQIWRQVATTPDTTIFYRMGPMYWDGKNA
STSEMENQPNCSIKRLAEFNYSFMYTDLQRPTKYACTQTLLMVITHCSRELLAVDISSGD
MNPRRVPDTLGSSKSCYVQIGRKRRMSDIYDFRHSHISWQVPVWSYWPWGLRNCHTAFIN
QRGDKVSVQDDFNRYAGVIYVAVYGPHMYSKFKDGLVPQMNFIQNYKYSVDMEINDQSMR
WPYHVNLFNKVCQLQERCHLKSDSHYRYRWVRFRICDHHPDTHGGHACCFHCAIDNCDWC
ANIDNMIGQRCCETFMGFGCSEKYCNSCEMEQTDRRPDGNWDSLSVGAGRDFDFYFRESS
QKSAADQPHAQKTVPTVCNTLHHQPETPQENGPSNWECVGRGLAVLLKRAPQVMHCWIEV
IKPPKSRANQTGCMEILIFYRTGDWARESQPFYYGALKVVAIWQPWPGLARIKDTNVITC
ELGYETRDKDYQDWMQADYFKYPSLDYDNFYFESLYKYDPYSKIAYWSVHWQPSMPRLWQ
NGHEAADARLMRDVDVPFFSCGLPVYVRFLCWAGYYFFKNTLWTWKFRIHLTNGDATFDD
CWLITWYSGVAWCCCLNYIFKEPFNAQNPENCNCHFHCFDWAAENLTSMPPPQKNQHYLQ
DLLEGSLMTKMTCHVFWSTVGWISMACCGVCQVTWHR
>randomseq2
IADAVNVSWLNMHQHPAMIESTPDEPMYAYQSTMPKHCRDIASHHTVGNGYHMITPTNCH
SMQHMWHEPMWPYHYYAQPKTISLGGKQFTTIWKYLKNLYRKKQIHEVSMYCLSWRWWNH
IQGGHKQLCHWGPAKAVPCWWNMQTADTLMLWTTLTSFYRKGLEGQIKECGRTWFQNYCE
YKTTNIKKFIMTDYPKRLCVQACPWPFRCWDTIPMNFTTFMHCLDMNKANMLEENLQPAP
FNLNTFRVVDDARKSMEFMEHVAPDPQYMPKHIYDRIDWPEMPESAACHWFKPGFQHVAG
YLKWKQRIFESTHVKSRFNGHTGNFNYGFYDGNTIRVPTELCKQYFGNNFHKILENELLE
VEEPVDWCPASLKNCLKDVWKWMCFACDTNDFSEDMLVWQGQNGFDHTIMPYIGSWDSYN
GIQPTGTSCLMDSRDHDEDFETQGPDSRTPNVWGDMRVVWFEEKSPCTLFMPQRYGHDRL
STKSAPSGMCNFQCQNHKVTPKYVDKHYQWYGTYVLWQFMVEDLEHYTDIQVTYFEMMEC
WCDKGDYYALFVVWIDKWILFGMINYGRGYWTHYDIESQVQDYFGNAKFRMAKHDFFLHA
GENGFAFRWRMKINWNFQPDKMEGWYCYFGYQCVCAVKYFMHCPMQQCMGIQVANWLHQW
CGAHQHAKRIARMELAQDGCLQHGITAAHQCYHCQYNDVHDVMIWKSTGQYATSGPWLHQ
IVDRLKFPWGTKLYTIIMQYATGNASWFLIKGWAMICRKLHEVYHLLAWIVAIDAMTGMD
WVPDVTRSSLEWVQTVCFLYHGPDAVHTRGICHFIYP
>randomseq3
FYMFASMGAFQGTYTQWCFPKNNPGHMQLPMENGRCMRWRTIQMYILQKDSTWIAYCELC
SIRWTLIAFTYWDKQHCMWPILYIMRNTWIPPADPYDCTSEEPFIHHIPKGGNPRYETTQ
LGKLCKLSCLHDFDCHLQRFVHWYLSILTEMPTVVRRHQKRTQVIGQQNYTPAWGLSYFP
HPMFIDQPQYSNNCITHQSALLCGGAYENCYGIETNANDIKYLGKVLVSKCSEEPVNSTA
LQDHNERKCQFFLCPGNSVTHCGWEWIFWQRKICRQLHMWEPQLGHGRNYWRKHKVHGSD
EITGRMQFNLQSKKSKCENIPNRIMHMPYPYKAWIEGWHYETWFHTKKCEVKDIDVVITQ
TDSWENRCDARWNVDCSHIWIGPSWALFSCSDWQNPDVLNWFQAVIDQDHSFCQLPIVTI
FHVLTAMIKQHRPYNLEIESAVPTYWGWEDWMHHVVKQIDIEFEQEKGLEMTPTMEAQWY
IREQYMPYCVMWHQDATTYMQIPQKWQTVANSLKNACQEWLQDRKVFAHKNKLVCVKNCG
EHKRKSTRGRQLTWTPSTWISKGEQTQGVCEDLDYSMYGYGCLTNGCRIRQSDCQYTQGK
PHFWGISMLFYAPHCRRCVCDCELVGFAKDYHREDHVFNWKGMDSFDLPNYVTREIVTTQ
VFYPTEKYNDGNWTGNCAKYCQQHFRRSHFEENFRHTRGPMTVNWHERTCWMEDAMYMVM
VSMWQRSCCYLYVHPNRYWTFETYMLRTMRYAMPVFHNRCLRPRLVVRCQRIHFGVDCAK
IGKETPTNNVLYCTSRHEDSEHNSENSCIWWQVITMP
>randomseq4
LQHICCAMPSREWCVPICKNRWCYYDVFNYADMGYNVQYVLDQSIMSHEKVKMLVGTTKP
NREACHAVEMAKIWHQWMVQVPNIDGDRWCQCMDALCYYAHFDADYRKGDVLIDDCVISL
LLDPQLFVIDKNTHLVKQRKIREWHGCALCMTLEDDSCTELIWYLPCPNDHANQRPDVYP
WQMQRFGINMMQSWDPICGHRCMLHQTMDMNHIRHFSDYYKKLAIPQTYTYHWWIVLKLC
FILGKVGDWEWPPRKKEYGRVCRNTSWGEWECHFIPTAAKIENRCINHWFPMAGMFWGGQ
SEWSYQALRDVMWRPSRMQQYDKCQYTYNVPVYLFTMVERKHPHIAQAVLDTRFMKGWSV
TMAQREEECNPGPWNDCWIRESQLCPRIRYVILYQSFVIIQHFWFKPMHYMALYSTYEVN
YFIIGNWQAFYEWFSHKKDPEGTVWVFIVGSSKVTDMFVWVDPVHAECSQAVIQAHWKMC
GDIKRELHMQWWWMMDEFKQWDSFNQWDGRPHGKPYSRAAEFHVLQIALWILCVIWCKIA
VYAVTNMSSEQTGTLDEWLAETCTLEGQCQFRDQRWQSYEEIHMICRPYQPYRKLWSKPN
MWISLIHCGQAFSFELSGLMCPCEPQQWTDWECGSQTRTFYRTANWEIPIEQWMSHAKSS
VCHIHKIRGPWVSWIPVSNIRWHWGIAMWYSLHCLLKVDGGDSRNATTHEKYSFKAGHSH
YIVSYFLFMRDMLLYCYIHKTRACGEYNDMLMRIGMSPDSKNHLTWTLIYCDLFKDKGND
LMCNLFDHCPPQRWVFPYCWYNGNSNDSFTTEGTDCI
>randomseq5
AQRKSRTVTVPIIWYRKFFIVEFLPHCPEQFEIFESQRNAVMLVVEHLMCLIGAYRGSCY
LFMPPYAEELSEMVMGKGGPNGRYGWAIVTHDSYYCRHPCEHMASFKVFYKNVCDTHISM
HFWAGLTRHPDGVEKEGTQHMRWKHWVRDPACERTAIVWPRGNPLKKTIWRQRLDANDYT
NHTTLDYQNYKMVPYMLAWDASVAKPWAVFINQQWDCGETLWTWHFFKIMRYVSKWLGNV
FNWNNLFHKWCPAMDFHLEFATCYFGMDQTTTDSIVNWDKQAHLDARMVWLAFPLMCPFR
DKRTVHIRFWLFPLICWGKQLCTFDVAYWHLCCNQRHRNPCSLKQFSLSPIIINPMVFCE
DTFSVLQAAPHKYISGWFRVCWFCKYKTVVMYNMERASADGPDGVDICELMVLPVAEYLK
PIMWTAADGNIDTKFKVYQRRCGFRQVFVECSTCSHDVKKLQTWFPTQEHNWQACCSMWL
GGISGNHIIQSINFYFRAYVFGGESKVTPFHIYCILAGNWDYPARDRMCHRHQHKTKLLE
PGPHCFCEFTIPNKDQHNICTHALDLEWMGQYCSYIIQHPDQAAMSPWRKPVCSPDMKVH
WYENNHRMKDWRGQEGNQEQQDRRPPHHWFKQTWMKTARLHLMPEDWLTVVAVLEGYPQM
MMEIHGEHQNGQVNRVRCRKDENKHYWVFSGFQNQPAINIEEAILKAFSVLQAHEPCMIQ
EANKVCEKGLAWKMARFWTSKMLPMEKPIQFQEFVGSFALAYQNTWRLYCKSYNKKNPYQ
QKRMILLGEVGKVGQHTDCFATYVRCKYLMIHLHIRL
>randomseq6
RMFDHCLDRAHCKGKLHRAHPWALTCLNLGPWDDARIFTQSQCKRCFCNNILFYAFLMES
LRGRQFEGLVHEYIHRKNNFQMHYQSHFLWWEMMLPNQDFLMPTRYDEKFFVSIRWADYL
TMHWFYVYWGTESCENQASADARTDWLLAERSPIIIVNWSWSKVLVGYGCYPMEGITRYY
WIGMWLHCDLSQSSKFYQTFEQMQEMCLDKSWLSAQTSQNHYIDSRKHHQRECCPVCCVV
HKRWWQDALAHTGWMAECNKCILKMNRATLKVQDATFVNVCAGQGPRAGDCTISLCFINH
LNCKMSCPPMCGTHWHFRHLKDLESGSCYLDVRTCEFNNIAEETWLYALFIGYERCMNKS
MYSAQVIIEPLIWTEYRWHFANTCIIVLFVALNQCICWSATVDCFVENLCENGQGEANIH
ESCWAKTMENTRMFCAKDAIMAARGSEKIRVSAHVNQWEIPSTQVMDALSKPFCRPMNRL
YNKEEVKMKRPTTVWTGLIWCISFYGFIADAMHREAIFMPFKSCNQYRIQGSDYGVELYE
LWRMYSSWWPVHWIQKEKQNQPLTIYYSHQMIWWLYMEAQTQSPNWNHMPMHSSWLWGNV
WPTNAHPDNIWFHKIHEIAICHQMIMVEIAQRLYCIWVGSTPYQMGRTRSTISYFGDATP
AVNNMIQQKRHMWCSHSCLEHEDECHWLRKQRPVLHPGKLRHLLPWHMDCEDCNGYYQIP
VVIIHLFLKCHWNQFNPDSVDWCACTYVAMWVIFKTAMMGNERIGCTERNQDSRHVLREH
HCRCYKHGAHTNSQFFRGGMSDTDSVQKMVCWKPQRN
>randomseq7
FDGEMIVQSPDFIIIMMGYDGTYKVFHLDNVYGAKVDEIAMEWRYTFWIISNFEMKFKIF
RSHAFLKARCTQSFLPAVDVESYGHYRSHRERFQNRLFHDDPTHKMWWTRWGKIAYSDWV
KLSTNFRALIEDQGITGDLCGIADLIPVAKCYSIPRGHLTNFENCCKDVFPDKMLINFNS
YIRNMGDFFMGFVLRMHYGYVKVNWPCCVRVAWIGYNLWQQGEFPWLLCSDLQPWPRYDH
KVPKPMNPWHVVIRVVRSAPEVRKRTQSGQSDGYDKEPGCIQWFITTIFMHNYPLWFMEG
HNRRGRVTCKNTRNEQFHASTVHMEALWKIPRCFHEEWKDGHIHMHTPSREFIVGDWWLM
KIIIEDMQRRMHDNGFHNKDIIPALTLQRYSSERVYQLDLLPETIELCQDKNSGIIRGLV
PMMTNYSSWEITYHHSEYVMTFQDAICLMETDWTITMYYPSYGYPTHQCKWFDHYGRGAQ
GNKDISQVPSISLLMFRKLPCAVVQDLDTIGGGYFHDEKFPSEERWIWNRHGLSNFPPGI
PWKPQAGPTMIEYNMFLMSMFMPRDRMAWESDVWREMSWIKDSWCEATFAIGRYERDLTY
KHMDTCDGVLNPFCPSISEKVELSCLALEMHAAWEMWYGINQTSEFNDCVRCQHWICRGR
FDMWHENEFWIALEKVHGWGHGNFGTIPLRHRPILNYIQGCCIQGEFKIPPPFYVYSNYA
YRPIFCYWLHPRGHTWPYIPGLGPQISVPISDEGTWGSMWGARVAHYGYHYYMTDRNCQD
TTENLDQGHWDLRQLMVMQISEMQVLDKSYCGNGLWH
>randomseq8
KDVLQNPYTKEVELVISKHNATFVGRNNTMWYNHPDYGKGHIRKGNKANKFGQLRMKKRA
ITEPFMACMGVNGGRHPTRVLHCAQWKEFEWKQMIIHDCPVGEVCDCTVQMYMEDGWSAG
QDAPDNIFCQGKHRKAKFIMGINGACETAFDCAQGAYHTDAWQMVNRSEYRLCQPQRHNA
LCIVYELHHAQVVSWILMHTQVQDDDNWMLDKMWMSHIDRYKPFTGDVQWKSIQHHESGQ
NAHFEVHTGWYRLYQRCNWGYSGCDFLGRLMMLVYVHSMVFVNGGTPAKCNGMSECWMER
YPIAVTPELCWVWGTSLRLLPGQWGELDESGQAHQMWCFMYYIMIIFYADEMASNSAWLL
MGWPQIKHWSGNCFRLSNTCQDQHYLARIRNDVMALPEQQLKVKPGVGTLDPVICDGIHC
MSEELESKDRKPLMNPIGRKFSGQYIKYYMHMQCRLRADGLTSGDSKATWGHFHVMYDST
IGKEQERWLYKCNVVLVCEAFRLFEFAASIGNDCMPEHPFQGNGETSDLKWHQQIGRNLK
AKCAALCRQLYASACVSKQYYAKAWNCPVTKFAHITHGYVIEIVGSTERATPPEVRRSMG
WKNNCTHPKKTTGNKFDCKTCPIPALAIIHYCHYFTCDGWAWNQENRILNTAPVQMALFG
CWLWWKFSVHIDEAVAPSYRSHPHDCWNTYGFTWGKSPTSVACNDDRTAGSHSFWNYGMD
TAMKIHMHHRYILMPLMTSLMYYHLNKFHATHRQWIFTMCFCAQSSKYDQGQYHFPEQFY
FQEGMETCQSLEHAWDPLVCDQSQDMIFLCAYIDAYL
>randomseq9
CFYSDRVWFDMRSKRVSNCKIGVELATIYTGETNTMMNMMKNFKQMTEDKTDHQFLQCMN
LACKGWSKFKFTMWVARPDVAPIHLLYSPIICPEYIGTMAFQCYPDNMFIGHCWLTQQNS
MTERVSQIVHALDQAGVSSRAFTASRKEGDLLQREFMKPEHARTEYWHQCKDQSGTYVST
LTADLWWAKSHQYDISHCNCNNRCIRASPSMWWSKFPWLKCKDCHGHWDIQRGLMSAQGG
TIFKACTQSPEHSAEADPDPTMSRPMTCDGIYTDNCWQFNYMVPGGQFDYVAGDLSNWER
VHGVACYHGSQGENSVDYRTIPWWCRCYHLLDCMCEARWLLLYLRINLMSEDAGGCIYWN
FLDNGPQINENQNWVDYAFLFNATHGCWCNGFQSTCMLTFMWKRFHDKLAEVQDWTTNAS
QGFSHSRLRWIVWFFGRVFWWNHHDIPIDKFNHRSKWGIIFTVPWPHREVQKEIWKGCRW
YVDDVSWMMSRCGCTCYKKGDNVAFMNHNGQFGHPDSELTCGETNNSFMFNWYHDYHVIC
DVWKESYTFSEHYEKNMIAFGIHKPLQCSMTPRTQSVRYKYKQIMMQYGLVMYNMGSHMD
AKSLREGWSFPTLCPKHWNNMSKWQELVPISHRTMAFWRRLTMTVNIICLAPQLRKMAWH
ECHGRNRMYFDKQRMTVYIIRQLFSPVIRMYKWTANWAMVGEILFLYEWETSFTQEMGPH
TNFWFEMKLEKTGTGNEHPVDFAHSMWEHQTFHNLFWPNCPIGVNKPSQWNTEEAWSYRN
EYEFCLEPPTQDSRLINDCHCMINLESTRYENSIGSY
>randomseq10
VAALGGMMPRIGFEWVVYNCFFPERQEKDPMAREHKQSIPDDRHWHHRGSYQMFCCCADD
MQNNPFAYQHDYVFCAMYRKPLSPHKHHIMWMVQEVPDMGWFNPVWTKIHNYEHQWQLQC
LSWYLVVNKEYEEMRRVQGCTPNKWSGGYVTNTTFHSKNHDGFFFETQWDGGGVQDEWSA
IDRGFEPGDIHYKLYNSCMATLRYCEELACICGNNTGPWDAQPNNLSYRANIQHDTSIPA
TCVDWKVWWMKRTDEFGFVWVRFPIPSASFVNQDYLRTILQLKQDMVHTDFNDSTRDRTL
QMAYDTCACVFNNPWFIMYGCASQIRDTSKDTWTLHEDILIMQLFIQGFRDSHCCQNYCF
QWKEEQWTMMVYDPIKSRGKFMCNLWLPQVWIRTCMYMHVGSKMSAFDVVCTWKVPYPEH
RPGVHDKIYQVWDELQVIKDPPEHCPYCQNDEQIWMIGKVVKDRFHKPYGLHTALLIHCD
CPAERFYGKAWWITWCIHKHQECSQPQLKQAFEALDVATDLPLAEAHASMGHMNGMYHHD
CPCWMLQIGREHAQIHCWPPHTSSFRIAALNWCESYFWRWDCVHEGVPTKNGFMGMKTAP
PSLCFAWGSWLLNQGQMTVKFHCKKFDDTCAAELVGIAMTIHNIVFVYFEATFFHPGCGR
FKMWNAICIQWVQKKPFCIFWNVQQSSRRMNFIVAIGIHMEQTRTVGTYRYHSRQILKGP
FKPYAFFKFYVKPHDVPSAIKKWNNQKANPTKSDRFAFCHVMAFTCYAFNLFWIYEMTCK
YQTITGDRGPWLGGKYPDVALGEWTRYQLECWQRSTL
>randomseq11
YQWPVGKAQPKEPPTPDLTNKDRRWYPSWQKHTDWCLAWEVWWLREMNTKTPLWCDSVFF
HQSLPYMMSGVHDHQNIVLRNWMIPDRATRDFTFVMTLCWDKFPHRFRIIDWSPFKQSTI
PFIWGCPQARSIRDFTPRAWPMAPLARGFGNPAAPLKFGPLMFWNKFAQSALSLWTYHQL
TDIRKGHAWADPPMVPRMRCLAANKQTAYNGPWGVFKEHTGARKMCSNCWIFKLFKCVRE
RLHIVVTDGMKFACRHKKPYKMYFKTRHDAVYQQLHAIAAKYWKKITEDMSWMHMLQQCN
YLQIVMTGLMPYVYRSVHDGTCGRASDSTGQMRSQDQDGVGHRQWRLPLPQNCPQMILCP
WTKNPSMHTKFWLDSGHEMIIGRMVMLQAITVKCWCQPDQMCWEWKGLHDSKLNSANTMK
KRWYESLMTQKIIPEKKCVLIDTGSAINAILCQYEYLHAHVRQEIGKNRHKCMLWIAMGE
ITQCCYKKAYDAPPDIWDSLILWMDHAFWDIIFQCTNQTGTRADSRHTSYAAWHLPYNPI
CGRGPCGQEMMEKHPETMTTFIPFSSITFVAKCPMMWCLCSDWGRILSGVLFVTPYGDDW
MQCYHEEECIQPEIPEYESNNTFLRITHPYGHVGGPDCFWEPKSAKECWWIFWSDMEAPH
AAQAQNVCRYGAWCWAVRMQQLVHMKMTEMAYLMEMRLRAHNFFIVDCHDQFSNIRMRRI
VHTLWSWSFNGFWYCQYYMKRPRLCPRCWTKQYSHTGLCHVDRIMPWHMAHTILASYWKF
PGFTMYPHFNCGQIWHYCDIILKVMGCYEMPVKVDLY
>randomseq12
QHCMGLFAEGWAGDSCNHGHYKIVEDYDRCPFNTHREYGTGYWKLNTTHDVRQWWNMIIG
CHAMDDHGYKCIDSHQDEMAPSHRTMAFWMWKQFVNLVIPTTWFCDYHAWHPYPLDDGQG
NGPCHGTKPISAAIKLCDVRFVFTSWDRNKHIIEIMHDEPGNVQGKWQAMYFAGQKEKFE
LIASCEFCCPQCCECRKKEPMSGADNRLCMNAKSIADCFVISQAGHSDRAMPWVVGHGAL
GKEREGIDVGIYFPYGYCKVQCTILPSWTCQKEVWQWRQLITSHYNYVDYLSAKIYCIDW
EWFMDFTDAFLVKKNWFYPIHGKNSGFWLDCEYRYPDPWGFWIMRLVKTLHRCVVTHVRD
EPSHISMSCRGGKFPAPWWNATAGMHHFFPVVMEKCPIEMNAYCWMALIMWADYFRSVKC
IDEYMTGAGAQVYLCMGNREVNDFYYYGNISTYDRLEFNMGIGEMTRNFDPCWCSPNAVK
MHARLLAYYQNAQEVEDKETVFCHAQELDMYEYYVYNFFIKEQSYLTANGNYPWVPNQRD
GCWWYDCNHPWYRHFYVHAGICFLDNKYMYSNTGTKNHINYAHPTKMQHATYTDGVGNRV
WHQYYALVKQMTEWCLMLDWPAFLCIEKILFEGVWECIYTWYIERAKAIYHMIWRNWMDI
VDVEDPYCTKEHLRSGSDEGRFSIHKHLCVNYMIELQCHLFMGRYCNSSFMPQETDQKNS
VHWEKGGFWNLYMEDTIRRDILITCIELSANLQMNAWDQWPWAEGYCWFEDTPDCDPAGT
GKWAHQWIQEMKISMMFRANVMTERRLCTYSREYRFR
>randomseq13
SNYLCMALFPKNIHTMKRKGTAQVVHKSERHHIYNPLSKDFYEQAYCDKWQAENISSNEL
SCWNQQQMFASEGGYDWIFKLLAERRYHQFEDNLDLPHVWHLNIMEVYNPLWHMICNLQE
WALVNHHAQLMWWASDTMYIKDMVIDPKWGDPTSYAWGIVDSYSHTQRQACVGCIKPLLD
EGITDEPFWRNLSWKCATAFFLCEYYMISSQKWATRHDDKCMNDENYQPHYIGSRLPYVH
EFSTSQHAMKFTWCLRLNQSWFCVFSNCIRPSSDGERWEEMAKVHHRFMPLTVAHYHIFM
NLMVGRNMQWAMSSGKEQEERMFMNPYWFMCVRVPPYHVFTLWAIREMMDFVHDPTGNVP
IDMFMEKTTGLWMRHMCRKLQELMCGKCHTFTVGSCSFTWLALMHMDRGWFVYWCCIVCS
IYMAMWCEMGFGEWVGRFPWCGQPAWNGKVDTCDTMPEKPSEEAWKPNPPMIEVTYNHTM
WEWHITMHGDTPWHWAFALGYEWYYTPGIQDDHTRQFHIHETDVIPYYKEGIVRGKMGVI
NFHEQTSNVFPDQMEFSMFGHLMFMRLILKHFGPKLRGDYPSVETHPVTYCFMLWKLEYA
EKPETECQVDTDCQEPHLDELMFRGRSVFNHKQMHRSPEEDPRNRGVKKGDYSDSQKWNR
MYSNPYWVQFCEFVPDMHVKFWCEYIKPMQLLFYTYHCRQKVNNMAGVKEICGRGCLIAV
RRRSLNKDRECNYTTEAHHFLRCRWDWHSSYPVSKQKMVFMNCGKDILIYGRCGYLDIFR
NRARLNLMIYAGYSVTACFSYGNKMVMELYFISVKWR
>randomseq14
VSTYMWYACKKFPSERMNMNYPLGHSRHKSRINELSMFYGYQQPISNHAMLTLMVLTTML
FYHVKIPQPTMYWIIAFLPAFMDGYWMNCAPLLLTKKWQQFERAMFQESLRSKRKYMVMV
MEITADASIKHTAANYFWWGCRCFCATEQVNGTRGDFCLHGFNMLNQDPWVLSRQPPHWE
NSGHLFEFWAPEDQQFKKLHIQKEAGIVPKPNVYWFDAECMWQDTAEKHNFCAMTTLNQM
NACCRDRTKKNRAFLNMIWAAKYPHRQFGGVVYQSKVHMQCPEKTSTMFVYVDTLRYKQD
FLETKVMRNDCWTRSQWVFRCHSCMYHAQPWMPMKTNAFCMKSKIRRAWCYMDRYVTLWN
EHTPEHHDCLHTDPYQLMLDTLCAPSMQDIIFGICQGEIPNLHLEHNTYYTWGPLTRDQY
YENLVNLESRRSSCENATMQSSTLIGSHQKVLLQHKRPHRCYMTKHWWPNHPPPTWSRKL
QCADICAVSACDAMLLGEDMHNKVLYLQPRMYAMDVVEYGVINHEEEHELKIDDWDHGRF
RGEDDAMVPWFRCYSHLFCLYYTTNDTVCYQFGYAVFVYMVTNYHFCLKKGQKHPGPPSE
RFVMCPRVRCFGMRRKPFCCCVRLMCKEVFHRHFCCLPMICQPSTAYEYFPSAACVERYI
IYSYWCGYFPMIRPPTPGMVMDAFKTWRHPLRRGEYPSVPSSQICRWIHQIAHWPGTPLI
YAHFETHKMCIIANNPQRPNTQFNMKEAKDSWDFEAHWWQSWRVIARDCGCNNFNFHKSP
YLRETEYNIEHSPWATTIHITVTWPNSHWMPKQFWKF
>randomseq15
YCHDMSIFQSFVKKNMASEHMVWMGKWGHSRHMWWTMETTRRDNHRPTCDAVERQKEWRD
DKVINHEGVHDRLTRLQVCHGHKSAAVVMIPAIVCMWKDTWSVFFIKPHFCTTCHDCDLE
QDQHFTLWDMTHFTLQGWSRRWLWSKANPGESSWWWHVQVSIMEWMSKPIKVQTRLDQVF
KLEAWRQGNGCPFTSHITKWKVHTGRCFSIIVRLMHCVIGKEMMWEDFMHRNPRIRFYHY
LIERYSRDDVNKPISTAVGVNMNVYSTIKWVPYVDMFTCWWNATIMDWSQFSGNPFHVYA
HPVYWFFMTPLFECPVGDKFEQYAQMAGHHGMQVDARENNNDMNMSLTIHIEEFREFEQM
MPIESFAQVQNAPYKMIIRDCEFFRYWIVCENKQCVFERVQANTPQARGTSAFIVTNSCF
WMSAIMHCASWQIREGMKWTMIEDYNWMITVYARFNQNEPPCADEQGITFHKIMNRACNV
SNDGHMDVMLYCVRDFYWQPFVYGYDTKKYRKFTVIIQPPAEDIYGWDVVLAAALCHEVP
PEWTENGDCPPPEWDCPASWPEYCVAYPLDYAKIISWDPRRNLPWESFVARSCTLVRWFR
FNHAECWTQDICCPLKCRWKEDKWVAPACRSEILLLLLDSNIFMHNHVHRPVKYGNNHCR
SDSTPAYRIPCIPCWYYYMVIKCDTAGYPLQMCPWMLRPRKGQHSPIVAGEGQLPIEKAI
MNKQPLRHMIIWMCILVTRESPCCRVSKLEVEMANVLRGADYHGVIHQRNEHAWPEVRFL
GATPSIKLDEGRNVQIGIGRVFEKYVWPIMSGLMIEK
>randomseq16
PKEKLFHDQTERWRMYGGYDCRIKAKFHYWFMWFHQADYTIIITSSCLPFDNRINAHFCN
MIFWSQRPARQSAAYLKEHRITKQWYHEPNGIAHNMYQVGHKPTDPPADIEAWEAFMFPS
QVQFEYVAMIPESGTVKFNDAKRMALQKDLSPFRSCKGPARAIFTVNPYYLWTCAKMAMV
ERTKMWLFWSKEGAESTQASCFNCGQDNSHHPTRDRYHHLSQTTAAMMTPITGLPIQHDA
FCICCSSCHAIWSWKIDQKNRIWFKIYGGQFLSCLCQTFVMGDEKWYDCWLMCHWKRSIN
ADNRKGYVDMPLYKREDYDFMTSGKISQNNFHPQIHPTQCSGKADCSGYVNRNMYEVFSC
RVKEQYVVAAASRWWSVVKGWCDPKLEYLCHSDAKCKHITMGYKVENQKQIIQTMTSDET
YVVSAKCLYTDKHEYVTFSQCLTERVPCKECHWHTYAPYCFYLYYLAIAAAQNLNPGQGE
LKSKQNQDYLCDSESQGDNPSETIVAVDIKGQIVLMGPYYWRYFDHKMEESQYVQLGMNM
WTQCVRAIRYFEHNRKKAWMESECKCEMHPYALIGTVERFNVYFVDWCRNPNRKWQSHTC
SEWFICEFRSNPIEWLLTRARVCIVMPSGTIKRDWEVSGNWCVNILPIIESMCMTQSVLD
DIIVPLTGTTQWGVPMLWTDDVHECRHCVGESFPMPDPDKCHKKYCGFPIDVMQCCTHGA
VSYHEPPSDVTVAWPWHSVYGHHQPQHPGYFAVKQPNGHIVTMEACIHYEWHVAELTAVQ
ASTGFPNANCKHWFEMDRWKYRMKMDLETWAMPQRAI
>randomseq17
TLGGDSKYYKGFQIVMWGNEGAMKWPTHDQLHPSMLGFIECKHVDYFDLHRMLQFWPCQA
HKNFVIHSYNTTSSYNEYANHGDAPITTTHMQCRHKLQPMHSINIRWMKQNWIIIYCATV
KTFTVILRMQTWCRKHKYFPFKFNVHNLWMPCMMESVFVCFVPVQLGHNRIQMMFEDKFG
AVNVHAYSTCDSCGFDGWGYPTGGYINNPKEAQDTSHGSRFWTKNKGELDMCNNGQTHIC
AQQDAGNRYVCGEPISMKQHTEDPNSAYYWMCDALRSKRWAYSAKEFAQVTNFECYVVRD
CPTITTQTGQHTKEGEIMPNEWNVMEFSYRVSIVCYHARDNEDDCRFTDRSDDHDRAIHT
KSIHRFVHTCNDKDWWFFSSKTSNWECQRYDHCYNASFRWRWNEDPHKFYLQQVPECHKS
HEFQRVFWPNEQRCIHQYWGMRHWVCENGYPDEFDQMLLSGSLSKPDLSKEISSPRRLGL
FYMIGIGHPIWDDNAQTCIFQHKSTWDYPGQYYPGDFYWVMPLKLQVCWNCYKVYAPPAL
MRYLPTQQIHHVQVNRDREAWRMAPNYRGQWSEAQQLWPDPTPFTGWYMMVTESMGNQMW
AMRDTKGKYWQHQVTATLRVVTVCFHGMERPVKDVPMHCYRGPYQWYQPSPWAMYMSPFH
CCDDWYEEVWIVKWTLQKSWLVNHIIVKNKLAMGWNHCSIFRFTAKVCFTDRPCWDCHFE
QCHRISQFMAHRKATWPTVSMSPHNFNFVGLLFHNHGEYNPTTIDGANHRHIMRTGYNRD
GECFKNKLKAIGSEQIPWSGPGEIRGFIPCWHGWHTV
>randomseq18
QKQRWGFHDRKTLTAAAPFIDESLCHWRPMRCCQCPMCSVIEEHLVYEFKYHTASNNFTY
FSSTRMSKLYICERWHLMPYNQMDEYCGAMVDVDDCCSNWMETSFHTQYGRIHWPVSCQW
KMLTPMDVDRAPHPGWSLRYQLFNGDQLKHRCGSALPTKLKVMQRIYRPCGKFMMVQMAK
WQRMRKLDATAGCKDYLFRLEGCWFNERIWPTCYMCGVSLAEETQQVVKAHNFVFVKTCT
SKHMRVEVCYMSTLHTGMIPIKAREVTMPFIVSQRWQCAATDDDREGCQFFWGYIQWRQQ
LRLTSLFEWCRWPVTEYQERYLNGAEAIYIITVFDTRHWCHHDCHKMEWGGTWGMSMLEV
GCGDPKHCEWSAWELECECDVEHRSEWDVEAKINNHPAIYDLNCPVFAQDYQGMEAIYIS
WKGKGWDWQMSECNRAMQDMLLNALGCFYAGTVITLNQQYSLKHFENGRMGWHAWEWKLE
KYSWRCTFKRRHVELGCQESELWLMTWRDRDVEWVMNKRPKKNHYWFDVVIIDIQPAMGV
MWDICIFNNGGPSKFCCYLAFASHRALYHWKNSRSYPGLVWHMKEYNGFHCIIQTRCDKF
GKNHHNPCSWTRSGRITNFIMAIPCVQFKFYKLRRKTAQGAAIEKQMYLDMICYVKNCHE
AWWMWCRRVIAHKQYSAYRTMCSYAAINRDMMEPETEWDQFWECNMHYYNMTRCTNNTAD
TETWENCQIHFNKTSPMKTPNQIVKILDVACERWLRICEPAPFEHEWEWRQLDLWCNMFI
FEGYVKQTDEHIKNAAPWVAYFTRDDESNLKNVQNYE
>randomseq19
DFWVAQSFIHGDYFRHADIVNIHIQDRDWDSCVSFYLPTNNNRPETAGRAYVQEIKWFMG
DLDPYTQWKVRGGCVADTPLHYTPHHPSHHESLKWGCNTGPKSPSTSDMPNHEYTPEYAA
NVRWAYGEGAYMRLLKWRGVVWCMAYMKTMNEPERFRLITCYYEGNIAWHRFNRHNEPEN
VPMTWDKCKNPHHWKWTNIGKYHEYGTFCKPRRFGFHLSAYELKIGLGQNINLWSQGEEY
VPLKPPGWYWHMALRGWEAYFYMWKCLSPEERVDTLYHFFPQIEEWDMAMPQMIYSDELN
DKRAWVPLSDASFVRNVGSLGWKDSRGCWQMDQHVSGHGEECNVGLYGPNRVNYFYYHVK
IYYNDMWNMWAICNDINDHYRCICFVMDAPNTNATDGYFMRSQTIHWNKHNHHLETAPMG
SKGWYSTWSWIEHVQIVDKGMFHCNMRNCDAIVSWSKVGFFVYQDTEVFHGWWYQVMLTF
WVKFACTDGPFFDPYRKEWFYHFLCGMPCSKDMHVRRWHDDHFGTGIKVEKHQWGHVTGA
EAPHGNDTKFTMEYQQPDIPNVRDREKKPVCWKHPGWPPMMEDMSFMSRVFMWDPPIKWK
AQTFNWVYQDKSFGWVWQKWGKLWVMMTVGGFFCTSFKYACQIPRGHAWQNNFYSDQKLS
HNWMQVGMRPNMDLRDDFIQLHYDNAVYYCFNSPPIGMYLMPPCEQPKHIIGRLECDGSV
YKDGDSGKKGFMWVCSDARMFKTRESLYNVMSCEFAFTTTTFESACEIDEKQQEGLRSRG
PCLCGTGCVTMGNFNGADGCRPSAGVLKSNMPRMAST
>randomseq20
RMMNYQCGTSAVHTNCLKTRVKEAGCNKCRILWAPAWTYTMTFLFNEMQQGLWDRQQFRC
WHWIHKQPNNFPKKYPNFRWCMRYCSNFGNTVMRWYMDYSYRQKMYLCMTMLDQILNVWQ
LGLCNYPHYYSQQGRHMKWLKKIVEIPGATHKKDLREGMRVQMNGHFAAMNGWKTDINVL
GLWFAQMSMYTWEMNNTDNKHLQYYEQRLYMEKMLFWAKDGPGDRLHNPETVLKMWTHKN
GSWFVCECRCAPFVCTAAFNDYHGHVMHVNCTDVQMIHRRNEDWMMWAKMTHGIFRPEWI
YTEFFYDTVLLPMNPQQPECYWMMDEYWQFFDFFRVQEWSPDFMLYLIGGQVQQYTDLQT
TRSMVWIFELNYEVGQWTNKHTQLDCQSVMYTWWCLPHFFIIRWHLNQIFWEDQENSYGR
KPASVQPSHWVCMDVWFVKPWWLTFKMCVWKCWHKWFNWCELNNTMTHFFVTMGHNKVQM
MDRAYHKWFVMWRTYTDEDHWSHGWKLKVYCPKKWSHKSRALYWNVIHEFPAIWTCNCDI
WSTPEISHCQRVPWYLVVMYKLYISFVYVMGFFLIFDAAQPECFNICSWDRDDKYINLMY
TVFSSNVILGKQNGDYKRAEFCSMGGKSPLINGTCQTMTMDNVCWKSTILMRSIDISSFH
WHPPWPCNTALNSCDPSFKVLTGLPSQDDKEQWFTKDILVNAIRWNEVRLYMLMCIGGRS
SGFHELFQCQNYFKTPSLWGLCTSCERFKVIQVEGSPPMITTQFCMMKLVFGDDCTNSCT
CWCPHLHILHADCTDSSNQMTNEEYVEKDFWTMSVTV
>randomseq21
HIHEKKSIGHSGCDTKWSEPSEPQYFSHAGSAKITMWCQALPFRQEPPCYICGQAWCWDG
IIMCFMWLVVLEHNCQEQPQQWTIERLKGWHMRTKARSPKNCIRLNCTMATMESKCHCHH
CFMMCRHTPHTYNRTGDDAFTDVTMMCVRSHTMVAWNTIAHHGYIESHFTMGIKNFMLLS
NPNQHVWQQGGCTYRNTKPCGEEMNWHWKSGEFTPMVIDATVYDTKQGRYCNMSITADSA
GPYMDEKTGLPNRTVFQYRSFTGNVGMKLACKSIDTYVHPDGEACAWAHVGCNNSQSIWS
RFSREFCDNVDAVANNYRFDKLPKDHNFMRPMWTTILNCWVLYRLTHMLTMTGCYLIQAI
VASSGLNNHRHTYNKEPACNVSTFVCMADSVYHDKTCHRHYCVYFNKTPTFQPKNESTGF
DIITDQHEVDMIKCRMYKLQMNCYHGQIHTELKPCHYPIRHYKGFDTCTQGNWNWARHIG
KMCLFGYSIRGQHSMIQSWKMHCFCFWNRCICPKSESQLELVPHSRCSPLRSAVKCYVER
KNQREATVPNIKACVLVQYIRTWKHKIGFYMSYLVCYWWDIIWALDMCWYITCHYDQPHV
DYYKSTSRPQLQTWRLWDVIILTPRQHSIMDPMIFLKHSWGWWQWPSVDYEWSQKYCKHQ
CVACAQAEMDLVTHLMSINELTMNYLMWIHEGHVNPVKWYYYCKSMITPRVDYPAKVHWF
KYCLAGWHYGKQRAAHGGRNVPYFLNNVMFVMTFCGFGKCTSWFAEHAGHMAEPNSFRCN
ETYDQRCDYRYPQNTYDPFSDLQNDSPTGGGLFCHFS
>randomseq22
IANPWVIHIFMLGMPCLADSQQGIKVTGPHQQWQPPSSNIVHRSLIHTFGQALNRTKKDW
PSGKFPLPPQGWTDSRDGNYNCNDTPNPKIEDRAKTFNNIKDGSWNCHPFQLIYMKVKCI
TFCVDRLITYRTNAEMCLIQAMTGPIILIDEMVDEGMTIDWEAAEPIECQPYRAYPGQHV
NGPWYKCSEWCVNNRGPQWPSRDQSVSRIDVLGQYFKDSSYVCYRHLWCFVHCGKHRQSH
TVSGSQNQRGIWDWVNLMFNYSTGVRKQRHGRTYCIVYMGGTLCMSNGVFCWNHIHFLFM
HHHCHLADASQPMNREMNDNAIMTKDSWATEARKTANEHVCLRVAFGFDRHLCSHHRYAC
GYAFMVGYQVTHLDDAHMHPQFPQFELNEWAMDWQNAFFWTHQEFAAPWWPSFIILNGGW
ANIRPTLNWMRNEDGITVNTLVYFFVQYLMHVCVKPTKVTLFVFCRKWGVLNPTNQSVGR
DMMCMELAYQRENDIVRNDEDNGIYWVDIWYDTMWIGFIEDEDPLKSELYNKMWKIFLPM
FWCDVTCQQFYEPPIFAVHLQELFCHALDKTDVFTIQPPDNQQQNMFHRKFQPHNHWNWD
KTRFLPFDPAMYLPWYIINHKPGITICLTSVMWNYLTFCHDYDQHKQDFKPVPGEWQIHS
VNILKLIKCPTNNKWTMWWQMYVQGPIENDCIWYQITEDYYTVEMDSDDFFYPEEPYKAS
DKGPFHTLVHPCVEIALTTMRACWVDLTRQEWTVEWNMNKPKNVMKDPYDKCIHPERREL
CWQMEDHWHQPRWWWQITVGNNGYQLWAQVWYFCYDT
>randomseq23
MNLILHLTDYWEYATVMHPSIRHEIPVTILWIPYMDYTKGGFFLTTTMKTLHFNQSVKSY
NHVLNVCLMCYHMNKDTILELHGMPVHYASPLRIITPCLWATDAVDIQSINNSNTERQEK
GLHLLIQDVIEMQNQMHEDCVKQKKQEMTVQQCNETPSNEICPREPYWRMYVTWYLIAKH
WFEKRHHTMTNQYQPPNCAIVAHEPYENMFVWEDKHKHIGYNTLLWCTHRMCIYQNQMVM
NGAEHVYCHLVNCTEKQWALHFTFTTREVGEDGHKMILYKKWQNIEAIFCPESAWDRKIQ
LRSHETYTVQGDQDQSTYLFNWFDLGLCLTQGCEFASQLNQEHAWSWDTKIWEKICIYSH
HIQQTNNELTDRCFHWVVSCDLCKLRRGDWTGNSVDEVNRNQCTSCARGRNQWTQSQIDL
MPFGFVPKYNQSHSTVWPVGQTVLSYYWVDLAWIGSHWNYMDWGSATMWPYLLCKNPEGA
GYARYHTEVIPLMRCIYRTVTLDICPDPYNRCSFWYWINYNAQLCGKDVESLTMRWSTWQ
MWYFFMSREDRQGVSRQNCQHFNPRTTCSIDLNWKQLRCIRCFTMGGTFCRFATLWQEFY
EFYGPYANFANVVLNWWVNQADRYPHTRFGGRVQCRTGNDATGRKGYQWMGSTTACRHCQ
GKYHWFYELRGPKVEALHIPVICESYHVRPVCEVDYAQNILEFGTFNGPDGMAVTLIFYQ
ALCVRPYVYESRCCYKNCSNTDTWNTRRNCWSWEPHCHPFHYRAWSWKTAINKIWRNETP
RPSLMNPHTMRGQVSRAKYQSYCKGTAMCGNGNWVFA
>randomseq24
MIIWPNGKRGRTSSMLAQTKEGEVPKKGSDLHKHISNELWSVMGPMKTMFYNWMMSEDGK
QDNIRYSEHDHKMHCNHGTQGVPRHFINALPYWDDWHEQHMSDCRMWKELGTFACFIMPT
NKQHRAMRHRMTPCFYLLCVCLGWNACVYEEAMEHFWLKKDSMQSPDADMFLVCHLVNCW
QNYPVAWVEPHLIMEGAPGEFWKADWDCALVAVVAWWIHVWITICGQMEDDESGHWEEFA
AQWDRTGEETWGLGPKKNQNQNGQVGCTEQHPHFDRESTNLFRKTLHTAEKCYFEHCSLV
AYCDNKAPYVQCWLEESVRTNTNDDCKNCRQNIGEMRRLDQRYPWPGRTYKIGNLDCMRW
VGMTRIKWWQETLTTEDWPRLWHMIMVYLVPNVTGAHTMFSWCSMCKLLREFSMDCPADV
SWVSPSSTFQIECLTLPGWDFQQNQGPTVNCMGGDRYSKLFSSNSHMSLQMRVIDSVGSL
HRDYYYEICPCKWNNCHQTYKHNTGSGWTIKNNFESQWRQKFFQRFRDITWRQWGSKTHS
VYMQHDRRYPPLQRSNRLDFSHNEGQATRRYKCEWCNIREFDQNVHFWWSSSRVASWPCF
TTKFERRESHQTNHSMGKPVAEPWRGYKEHVDPNNETCTELIQRAPTYLQMAMIRWMLTK
IETLHPQLKFIDNYGLEDQIGRYIRVESEQIMPYHFKSPVEYICGYPWPNKDSKQGQQYM
YCCTSKWEQASKYQYAADGIPLWKLVQNFKHAMERVMQCCDKAQPHHRMMLQETGMYGRK
APICRNTNHRGNDGVLNQMWVHWTFILMGVALKEGHR
>randomseq25
CHGICEFGAFFECVHHVTLGMPKPGHSQTFKYMSSRYIMKEQNMLMLLQYLSHVCNCVQR
VNVEADDDGKRSMFRKPRSFHPGWKIHVDLCHHLCISAYELAESYKDMSVQQRQNQGFWQ
KLEATGIVFLFGVWYDMISHVEIFSKNSSRLIASQDQIYETEGLESGWKSAYPCCQPSVR
RCLMFRMRTDAEIGWRYHCKYRNKGVVYMFIVHMIELGGRWVMYQKIRIKEESWPMSDSI
VPMHQINLKWRRECLCRVDYFTKCLQSSSDQLHMCVHYGWRNFFNFQARKFQWKMFVPWM
KLHAPVGFPRPHITIKRTWWWFCYQCDDWDMVRPMFPHRSLYRSKSGHSIVAWFMNFRQI
VAHRFETLKVITLEMMAVKRQKDSGQREAGPAYPLRDPSKEDRGYRVGPIRFYPCASLHD
DQGGQTQKHPSAHHMWTFPWRTKCVMEWICHNHAWSNATWHSFLIAAIPCIPALHKGTRV
EKFMYGPFKFIHITHKYLWWPWSVIYLGPFTKKVSPEMMVFTEKHKFNYKEQQHHISPIF
EIQPPMHLPVLYYWKTPGWAIDHNHVIFKFASRCFPFWKGRLKHWYRTLEMEHIDGSFHR
MYRFTCLYCCFELKDSMDDNRWSPEMWGWAHKQTEMMFDLWPDANYEPGVDCSHLIHIHS
GAMEKAMMQHYEWPAKIHFHWLLWTGHNIKLTYYYFNPITRFPLFTESVSRRFNLRPPVR
ELSGTPPYAWQTSWQVFHGHQMDWHGTQNGQPQCEPISFDYWSQQGMKIWKADWPFIIMT
VGCGTEWGQGPQNDKGRGMGITDPFILGPDDAFLICA
