# Supplementary material for: Evaluating deterministic motif significance measures in protein databases
Source: Algorithms Mol Biol. 2007 Dec 24;2:16. doi: 10.1186/1748-7188-2-16 (PMC2254621; doi:10.1186/1748-7188-2-16)
Supplement: Additional File 2 — Scripts and Datasets. This file contains the sequence datasets (synthetic and real) and the evaluated motifs. This data is separated according to the tables where it is presented and discussed. It also contains script programs (in perl language) developed for this work. [file 1748-7188-2-16-S2.zip › Scripts_and_Datasets/datasets/Table 5/DILIMOT/GSxxxGxP/out_GSxxxGxP_s5_L3_w8.txt]

Motif	Supp	Sn	Sp	PPV	F	corr	dp	fpr	IG	Pratt	LogOdds	Zscore	J	I	S	Info
S..SS	20.0000	0.8000	0.9200	0.9091	0.8511	0.7252	0.7200	0.0800	50.9823	6.3830	3.3941	5.2212	0.0002	0.9999	2.4393	2.6833
SSS	19.0000	0.7600	0.9200	0.9048	0.8261	0.6889	0.6800	0.0800	48.2990	2.6065	3.3718	4.8317	0.0002	0.9999	2.4277	2.6833
S.SS	18.0000	0.7200	0.9200	0.9000	0.8000	0.6532	0.6400	0.0800	45.6158	6.8830	3.3484	4.4422	0.0002	0.9998	2.4150	2.6833
S.....SS	18.0000	0.7200	0.9600	0.9474	0.8182	0.7005	0.6800	0.0400	45.6158	4.8830	3.3484	4.4422	0.0002	0.9999	2.5421	2.6833
SS..S	17.0000	0.6800	0.9200	0.8947	0.7727	0.6181	0.6000	0.0800	42.9325	6.3830	3.3235	4.0527	0.0002	0.9998	2.4008	2.6833
SS.S	17.0000	0.6800	0.9200	0.8947	0.7727	0.6181	0.6000	0.0800	42.9325	6.8830	3.3235	4.0527	0.0002	0.9998	2.4008	2.6833
PS...S	17.0000	0.6800	0.8000	0.7727	0.7234	0.4835	0.4800	0.2000	44.8064	5.9049	3.4759	5.7354	0.0001	0.9998	2.1639	2.8004
S...S..S	16.0000	0.6400	0.9200	0.8889	0.7442	0.5833	0.5600	0.0800	40.2492	10.0745	3.2972	3.6633	0.0002	0.9998	2.3851	2.6833
P.P.P	16.0000	0.6400	0.9200	0.8889	0.7442	0.5833	0.5600	0.0800	45.5196	11.5745	3.7543	9.0296	0.0001	0.9999	2.6975	3.0346
S...S.S	16.0000	0.6400	0.8400	0.8000	0.7111	0.4899	0.4800	0.1600	40.2492	10.5745	3.2972	3.6633	0.0001	0.9998	2.1466	2.6833
S.S..S	16.0000	0.6400	0.8800	0.8421	0.7273	0.5357	0.5200	0.1200	40.2492	11.0745	3.2972	3.6633	0.0001	0.9998	2.2596	2.6833
S.S...S	16.0000	0.6400	0.9200	0.8889	0.7442	0.5833	0.5600	0.0800	40.2492	10.5745	3.2972	3.6633	0.0002	0.9998	2.3851	2.6833
S.S.S	16.0000	0.6400	0.9200	0.8889	0.7442	0.5833	0.5600	0.0800	40.2492	11.5745	3.2972	3.6633	0.0002	0.9998	2.3851	2.6833
SS.....S	16.0000	0.6400	0.8800	0.8421	0.7273	0.5357	0.5200	0.1200	40.2492	4.8830	3.2972	3.6633	0.0001	0.9998	2.2596	2.6833
S....S.S	16.0000	0.6400	0.8800	0.8421	0.7273	0.5357	0.5200	0.1200	40.2492	10.0745	3.2972	3.6633	0.0001	0.9998	2.2596	2.6833
S.....PS	16.0000	0.6400	0.9600	0.9412	0.7619	0.6333	0.6000	0.0400	42.0060	4.9049	3.4496	5.2712	0.0002	0.9999	2.6357	2.8004
P.SS	16.0000	0.6400	0.9200	0.8889	0.7442	0.5833	0.5600	0.0800	42.0060	6.8830	3.4496	5.2712	0.0001	0.9999	2.4892	2.8004
S....GS	16.0000	0.6400	0.9200	0.8889	0.7442	0.5833	0.5600	0.0800	40.1911	5.3830	3.2922	3.6123	0.0002	0.9998	2.3817	2.6794
SS....G	16.0000	0.6400	0.8800	0.8421	0.7273	0.5357	0.5200	0.1200	40.1911	5.3830	3.2922	3.6123	0.0001	0.9998	2.2563	2.6794
S..S...L	16.0000	0.6400	0.9200	0.8889	0.7442	0.5833	0.5600	0.0800	38.5405	10.0745	3.1490	2.2081	0.0002	0.9998	2.2839	2.5694
E..SS	16.0000	0.6400	0.9600	0.9412	0.7619	0.6333	0.6000	0.0400	40.4200	6.3830	3.3120	3.8138	0.0002	0.9999	2.5362	2.6947
S.T...S	16.0000	0.6400	0.8000	0.7619	0.6957	0.4457	0.4400	0.2000	41.4289	10.5745	3.3995	4.7276	0.0001	0.9998	2.1043	2.7619
P..P.P	15.0000	0.6000	0.9600	0.9375	0.7317	0.6002	0.5600	0.0400	42.4850	11.0745	3.7263	8.3704	0.0001	1.0000	2.8450	3.0346
P.P..P	15.0000	0.6000	0.9600	0.9375	0.7317	0.6002	0.5600	0.0400	42.4850	11.0745	3.7263	8.3704	0.0001	1.0000	2.8450	3.0346
SS...S	15.0000	0.6000	0.8800	0.8333	0.6977	0.5000	0.4800	0.1200	37.5659	5.8830	3.2692	3.2738	0.0001	0.9998	2.2361	2.6833
AAA	15.0000	0.6000	0.8800	0.8333	0.6977	0.5000	0.4800	0.1200	35.7117	2.6065	3.0969	1.6591	0.0002	0.9997	2.1257	2.5508
S..S.S	15.0000	0.6000	0.9200	0.8824	0.7143	0.5489	0.5200	0.0800	37.5659	11.0745	3.2692	3.2738	0.0002	0.9998	2.3676	2.6833
P...P..P	15.0000	0.6000	0.8800	0.8333	0.6977	0.5000	0.4800	0.1200	42.4850	10.0745	3.7263	8.3704	0.0000	0.9999	2.5289	3.0346
A.AA	15.0000	0.6000	0.9200	0.8824	0.7143	0.5489	0.5200	0.0800	35.7117	6.8830	3.0969	1.6591	0.0002	0.9997	2.2507	2.5508
S..S...P	15.0000	0.6000	0.9200	0.8824	0.7143	0.5489	0.5200	0.0800	39.2056	10.0745	3.4216	4.8071	0.0001	0.9999	2.4709	2.8004
A...AA	15.0000	0.6000	0.9600	0.9375	0.7317	0.6002	0.5600	0.0400	35.7117	5.8830	3.0969	1.6591	0.0003	0.9998	2.3914	2.5508
SS.....P	15.0000	0.6000	0.9200	0.8824	0.7143	0.5489	0.5200	0.0800	39.2056	4.8830	3.4216	4.8071	0.0001	0.9999	2.4709	2.8004
S.S....E	15.0000	0.6000	0.9600	0.9375	0.7317	0.6002	0.5600	0.0400	37.7253	10.0745	3.2840	3.4177	0.0002	0.9999	2.5262	2.6947
P.PL	15.0000	0.6000	0.9600	0.9375	0.7317	0.6002	0.5600	0.0400	39.2505	6.9645	3.4257	4.8510	0.0001	0.9999	2.6284	2.8036
E..S..S	15.0000	0.6000	0.8400	0.7895	0.6818	0.4532	0.4400	0.1600	37.7253	10.5745	3.2840	3.4177	0.0001	0.9998	2.1274	2.6947
SS...P	15.0000	0.6000	1.0000	1.0000	0.7500	0.6547	0.6000	0.0000	39.2056	5.8830	3.4216	4.8071	0.0002	1.0000	2.8004	2.8004
SS....A	15.0000	0.6000	0.8000	0.7500	0.6667	0.4082	0.4000	0.2000	36.9478	5.3830	3.2117	2.7244	0.0001	0.9997	1.9793	2.6391
S....T.S	15.0000	0.6000	0.9200	0.8824	0.7143	0.5489	0.5200	0.0800	38.6670	10.0745	3.3715	4.2895	0.0001	0.9999	2.4370	2.7619
ST..S	15.0000	0.6000	0.8400	0.7895	0.6818	0.4532	0.4400	0.1600	38.6670	6.3929	3.3715	4.2895	0.0001	0.9998	2.1805	2.7619
S.S...G	15.0000	0.6000	0.9200	0.8824	0.7143	0.5489	0.5200	0.0800	37.5117	10.5745	3.2641	3.2251	0.0002	0.9998	2.3642	2.6794
LE.L	15.0000	0.6000	0.9600	0.9375	0.7317	0.6002	0.5600	0.0400	34.5357	6.9080	2.9876	0.6727	0.0004	0.9998	2.3127	2.4668
L..L..A	15.0000	0.6000	0.8800	0.8333	0.6977	0.5000	0.4800	0.1200	33.7583	10.5745	2.9153	0.0274	0.0003	0.9995	2.0094	2.4113
A.L.L	15.0000	0.6000	0.8800	0.8333	0.6977	0.5000	0.4800	0.1200	33.7583	11.5745	2.9153	0.0274	0.0003	0.9995	2.0094	2.4113
P...P.P	14.0000	0.5600	0.9200	0.8750	0.6829	0.5145	0.4800	0.0800	39.4503	10.5745	3.6963	7.7112	0.0001	0.9999	2.6553	3.0346
S..S..S	14.0000	0.5600	0.8800	0.8235	0.6667	0.4644	0.4400	0.1200	34.8826	10.5745	3.2392	2.8843	0.0001	0.9998	2.2098	2.6833
PP.P	14.0000	0.5600	0.8800	0.8235	0.6667	0.4644	0.4400	0.1200	39.4503	6.8830	3.6963	7.7112	0.0000	0.9999	2.4991	3.0346
SS....S	14.0000	0.5600	0.8800	0.8235	0.6667	0.4644	0.4400	0.1200	34.8826	5.3830	3.2392	2.8843	0.0001	0.9998	2.2098	2.6833
P.P....P	14.0000	0.5600	0.8800	0.8235	0.6667	0.4644	0.4400	0.1200	39.4503	10.0745	3.6963	7.7112	0.0000	0.9999	2.4991	3.0346
S..S...S	14.0000	0.5600	0.9200	0.8750	0.6829	0.5145	0.4800	0.0800	34.8826	10.0745	3.2392	2.8843	0.0001	0.9998	2.3479	2.6833
S.S....S	14.0000	0.5600	0.9600	0.9333	0.7000	0.5674	0.5200	0.0400	34.8826	10.0745	3.2392	2.8843	0.0002	0.9999	2.5044	2.6833
S...SS	14.0000	0.5600	0.8400	0.7778	0.6512	0.4167	0.4000	0.1600	34.8826	5.8830	3.2392	2.8843	0.0001	0.9998	2.0870	2.6833
P..S...S	14.0000	0.5600	0.8800	0.8235	0.6667	0.4644	0.4400	0.1200	36.4052	10.0745	3.3916	4.3430	0.0001	0.9998	2.3062	2.8004
PS.....S	14.0000	0.5600	0.8800	0.8235	0.6667	0.4644	0.4400	0.1200	36.4052	4.9049	3.3916	4.3430	0.0001	0.9998	2.3062	2.8004
PS.S	14.0000	0.5600	0.8800	0.8235	0.6667	0.4644	0.4400	0.1200	36.4052	6.9049	3.3916	4.3430	0.0001	0.9998	2.3062	2.8004
A..PA	14.0000	0.5600	0.9600	0.9333	0.7000	0.5674	0.5200	0.0400	35.2574	6.4239	3.2767	3.2334	0.0002	0.9999	2.5313	2.7121
SS.....G	14.0000	0.5600	1.0000	1.0000	0.7179	0.6236	0.5600	0.0000	34.8323	4.8830	3.2342	2.8379	0.0003	1.0000	2.6794	2.6794
S...SL	14.0000	0.5600	0.9600	0.9333	0.7000	0.5674	0.5200	0.0400	33.4018	5.9037	3.0910	1.5512	0.0003	0.9998	2.3981	2.5694
AA.....P	14.0000	0.5600	0.8000	0.7368	0.6364	0.3708	0.3600	0.2000	35.2574	4.8830	3.2767	3.2334	0.0000	0.9998	1.9984	2.7121
S...S.A	14.0000	0.5600	0.9200	0.8750	0.6829	0.5145	0.4800	0.0800	34.3087	10.5745	3.1818	2.3599	0.0002	0.9998	2.3092	2.6391
QQ....L	14.0000	0.5600	0.8800	0.8235	0.6667	0.4644	0.4400	0.1200	38.1925	5.3830	3.5705	6.2297	0.0000	0.9999	2.4194	2.9379
SS..T	14.0000	0.5600	0.9600	0.9333	0.7000	0.5674	0.5200	0.0400	35.9051	6.3830	3.3415	3.8513	0.0002	0.9999	2.5778	2.7619
S.P...S	14.0000	0.5600	0.8800	0.8235	0.6667	0.4644	0.4400	0.1200	36.4052	10.5745	3.3916	4.3430	0.0001	0.9998	2.3062	2.8004
L.S...S	14.0000	0.5600	0.8400	0.7778	0.6512	0.4167	0.4000	0.1600	33.4018	10.5745	3.0910	1.5512	0.0001	0.9997	1.9984	2.5694
AA....P	14.0000	0.5600	0.8800	0.8235	0.6667	0.4644	0.4400	0.1200	35.2574	5.3830	3.2767	3.2334	0.0001	0.9998	2.2335	2.7121
S..SA	14.0000	0.5600	0.8400	0.7778	0.6512	0.4167	0.4000	0.1600	34.3087	6.3861	3.1818	2.3599	0.0001	0.9997	2.0527	2.6391
P....SS	14.0000	0.5600	0.9200	0.8750	0.6829	0.5145	0.4800	0.0800	36.4052	5.3830	3.3916	4.3430	0.0001	0.9999	2.4504	2.8004
P..A..P	14.0000	0.5600	0.9600	0.9333	0.7000	0.5674	0.5200	0.0400	37.3538	10.5745	3.4865	5.3165	0.0001	0.9999	2.6818	2.8734
L...S.S	14.0000	0.5600	0.8800	0.8235	0.6667	0.4644	0.4400	0.1200	33.4018	10.5745	3.0910	1.5512	0.0001	0.9997	2.1159	2.5694
S...T..S	14.0000	0.5600	0.8800	0.8235	0.6667	0.4644	0.4400	0.1200	35.9051	10.0745	3.3415	3.8513	0.0001	0.9998	2.2745	2.7619
S.L.S	14.0000	0.5600	0.8800	0.8235	0.6667	0.4644	0.4400	0.1200	33.4018	11.5745	3.0910	1.5512	0.0001	0.9997	2.1159	2.5694
S...P..S	14.0000	0.5600	0.8400	0.7778	0.6512	0.4167	0.4000	0.1600	36.4052	10.0745	3.3916	4.3430	0.0001	0.9998	2.1781	2.8004
G....SS	14.0000	0.5600	0.9600	0.9333	0.7000	0.5674	0.5200	0.0400	34.8323	5.3830	3.2342	2.8379	0.0002	0.9999	2.5008	2.6794
S..S..T	14.0000	0.5600	0.8400	0.7778	0.6512	0.4167	0.4000	0.1600	35.9051	10.5745	3.3415	3.8513	0.0001	0.9998	2.1482	2.7619
P...LS	14.0000	0.5600	0.9200	0.8750	0.6829	0.5145	0.4800	0.0800	34.9243	5.9037	3.2434	2.9229	0.0001	0.9998	2.3507	2.6865
Q...S..S	14.0000	0.5600	0.9600	0.9333	0.7000	0.5674	0.5200	0.0400	37.2780	10.0745	3.4789	5.2365	0.0001	0.9999	2.6764	2.8675
LS...S	14.0000	0.5600	0.8800	0.8235	0.6667	0.4644	0.4400	0.1200	33.4018	5.9037	3.0910	1.5512	0.0001	0.9997	2.1159	2.5694
A.S...S	14.0000	0.5600	0.8400	0.7778	0.6512	0.4167	0.4000	0.1600	34.3087	10.5745	3.1818	2.3599	0.0001	0.9997	2.0527	2.6391
T..P...P	14.0000	0.5600	0.9200	0.8750	0.6829	0.5145	0.4800	0.0800	38.9502	10.0745	3.6463	7.1045	0.0001	0.9999	2.6216	2.9962
S..LS	14.0000	0.5600	0.8800	0.8235	0.6667	0.4644	0.4400	0.1200	33.4018	6.4037	3.0910	1.5512	0.0001	0.9997	2.1159	2.5694
S.S....L	14.0000	0.5600	0.8800	0.8235	0.6667	0.4644	0.4400	0.1200	33.4018	10.0745	3.0910	1.5512	0.0001	0.9997	2.1159	2.5694
S.S...E	14.0000	0.5600	0.9200	0.8750	0.6829	0.5145	0.4800	0.0800	35.0306	10.5745	3.2540	3.0215	0.0001	0.9998	2.3578	2.6947
L....S.S	14.0000	0.5600	0.9600	0.9333	0.7000	0.5674	0.5200	0.0400	33.4018	10.0745	3.0910	1.5512	0.0003	0.9998	2.3981	2.5694
S.....LP	14.0000	0.5600	0.9200	0.8750	0.6829	0.5145	0.4800	0.0800	34.9243	4.9645	3.2434	2.9229	0.0001	0.9998	2.3507	2.6865
S....S.T	14.0000	0.5600	0.8800	0.8235	0.6667	0.4644	0.4400	0.1200	35.9051	10.0745	3.3415	3.8513	0.0001	0.9998	2.2745	2.7619
A..S...S	14.0000	0.5600	0.8800	0.8235	0.6667	0.4644	0.4400	0.1200	34.3087	10.0745	3.1818	2.3599	0.0001	0.9998	2.1734	2.6391
R..E.L	14.0000	0.5600	0.8800	0.8235	0.6667	0.4644	0.4400	0.1200	34.6286	11.0745	3.2138	2.6508	0.0001	0.9998	2.1937	2.6637
S....LA	14.0000	0.5600	1.0000	1.0000	0.7179	0.6236	0.5600	0.0000	32.8279	5.3908	3.0336	1.0488	0.0005	1.0000	2.5252	2.5252
P.P...P	13.0000	0.5200	0.8800	0.8125	0.6341	0.4287	0.4000	0.1200	36.4157	10.5745	3.6642	7.0521	0.0000	0.9999	2.4656	3.0346
P..P...P	13.0000	0.5200	0.9200	0.8667	0.6500	0.4801	0.4400	0.0800	36.4157	10.0745	3.6642	7.0521	0.0000	0.9999	2.6300	3.0346
P....P.P	13.0000	0.5200	0.9200	0.8667	0.6500	0.4801	0.4400	0.0800	36.4157	10.0745	3.6642	7.0521	0.0000	0.9999	2.6300	3.0346
A.A.A	13.0000	0.5200	0.8400	0.7647	0.6190	0.3800	0.3600	0.1600	30.6100	11.5745	3.0347	1.0202	0.0001	0.9996	1.9506	2.5508
S....SS	13.0000	0.5200	0.9200	0.8667	0.6500	0.4801	0.4400	0.0800	32.1994	5.3830	3.2070	2.4948	0.0001	0.9998	2.3255	2.6833
P...PP	13.0000	0.5200	0.9600	0.9286	0.6667	0.5345	0.4800	0.0400	36.4157	5.8830	3.6642	7.0521	0.0001	1.0000	2.8179	3.0346
E....EE	13.0000	0.5200	0.8800	0.8125	0.6341	0.4287	0.4000	0.1200	32.6092	5.3830	3.2515	2.8886	0.0001	0.9998	2.2079	2.7174
P....P.S	13.0000	0.5200	0.8400	0.7647	0.6190	0.3800	0.3600	0.1600	35.0102	10.0745	3.5118	5.3824	0.0000	0.9999	2.2310	2.9175
A..A...A	13.0000	0.5200	0.7200	0.6500	0.5778	0.2449	0.2400	0.2800	30.6100	10.0745	3.0347	1.0202	0.0000	0.9996	1.6580	2.5508
P...PS	13.0000	0.5200	0.9200	0.8667	0.6500	0.4801	0.4400	0.0800	35.0102	5.9049	3.5118	5.3824	0.0001	0.9999	2.5285	2.9175
E..E...E	13.0000	0.5200	0.8800	0.8125	0.6341	0.4287	0.4000	0.1200	32.6092	10.0745	3.2515	2.8886	0.0001	0.9998	2.2079	2.7174
AA...A	13.0000	0.5200	0.9600	0.9286	0.6667	0.5345	0.4800	0.0400	30.6100	5.8830	3.0347	1.0202	0.0003	0.9998	2.3686	2.5508
SS...T	13.0000	0.5200	0.8800	0.8125	0.6341	0.4287	0.4000	0.1200	33.1431	5.8830	3.3094	3.4132	0.0001	0.9998	2.2441	2.7619
P.S....S	13.0000	0.5200	0.9200	0.8667	0.6500	0.4801	0.4400	0.0800	33.6048	10.0745	3.3594	3.8788	0.0001	0.9999	2.4270	2.8004
P.S..S	13.0000	0.5200	0.9200	0.8667	0.6500	0.4801	0.4400	0.0800	33.6048	11.0745	3.3594	3.8788	0.0001	0.9999	2.4270	2.8004
PS..S	13.0000	0.5200	0.8800	0.8125	0.6341	0.4287	0.4000	0.1200	33.6048	6.4049	3.3594	3.8788	0.0001	0.9998	2.2753	2.8004
SP...S	13.0000	0.5200	0.9600	0.9286	0.6667	0.5345	0.4800	0.0400	33.6048	5.9049	3.3594	3.8788	0.0001	0.9999	2.6004	2.8004
A...A.A	13.0000	0.5200	0.9600	0.9286	0.6667	0.5345	0.4800	0.0400	30.6100	10.5745	3.0347	1.0202	0.0003	0.9998	2.3686	2.5508
S..P...P	13.0000	0.5200	0.8800	0.8125	0.6341	0.4287	0.4000	0.1200	35.0102	10.0745	3.5118	5.3824	0.0000	0.9999	2.3705	2.9175
E..E..E	13.0000	0.5200	0.8400	0.7647	0.6190	0.3800	0.3600	0.1600	32.6092	10.5745	3.2515	2.8886	0.0001	0.9998	2.0780	2.7174
S..PS	13.0000	0.5200	0.9200	0.8667	0.6500	0.4801	0.4400	0.0800	33.6048	6.4049	3.3594	3.8788	0.0001	0.9999	2.4270	2.8004
P...PA	13.0000	0.5200	0.9200	0.8667	0.6500	0.4801	0.4400	0.0800	34.4805	5.9239	3.4543	4.7987	0.0001	0.9999	2.4903	2.8734
A..AA	13.0000	0.5200	0.8000	0.7222	0.6047	0.3333	0.3200	0.2000	30.6100	6.3830	3.0347	1.0202	0.0001	0.9996	1.8423	2.5508
A.P...P	13.0000	0.5200	0.8400	0.7647	0.6190	0.3800	0.3600	0.1600	34.4805	10.5745	3.4543	4.7987	0.0000	0.9999	2.1973	2.8734
S...P.P	13.0000	0.5200	0.8800	0.8125	0.6341	0.4287	0.4000	0.1200	35.0102	10.5745	3.5118	5.3824	0.0000	0.9999	2.3705	2.9175
S..S..G	13.0000	0.5200	0.9200	0.8667	0.6500	0.4801	0.4400	0.0800	32.1529	10.5745	3.2020	2.4506	0.0001	0.9998	2.3222	2.6794
P..P..S	13.0000	0.5200	0.8800	0.8125	0.6341	0.4287	0.4000	0.1200	35.0102	10.5745	3.5118	5.3824	0.0000	0.9999	2.3705	2.9175
S.G...S	13.0000	0.5200	0.8000	0.7222	0.6047	0.3333	0.3200	0.2000	32.1529	10.5745	3.2020	2.4506	0.0000	0.9997	1.9351	2.6794
S.....AA	13.0000	0.5200	0.9200	0.8667	0.6500	0.4801	0.4400	0.0800	31.1398	4.8830	3.0922	1.5045	0.0002	0.9998	2.2490	2.5950
SS.....A	13.0000	0.5200	1.0000	1.0000	0.6842	0.5927	0.5200	0.0000	31.6696	4.8830	3.1496	1.9953	0.0004	1.0000	2.6391	2.6391
PT...P	13.0000	0.5200	0.8800	0.8125	0.6341	0.4287	0.4000	0.1200	35.9540	5.8854	3.6141	6.4823	0.0000	0.9999	2.4344	2.9962
S.S.L	13.0000	0.5200	0.8400	0.7647	0.6190	0.3800	0.3600	0.1600	30.8324	11.5745	3.0588	1.2228	0.0001	0.9996	1.9648	2.5694
S..S.E	13.0000	0.5200	0.8800	0.8125	0.6341	0.4287	0.4000	0.1200	32.3360	11.0745	3.2218	2.6253	0.0001	0.9998	2.1894	2.6947
S....PS	13.0000	0.5200	0.8400	0.7647	0.6190	0.3800	0.3600	0.1600	33.6048	5.4049	3.3594	3.8788	0.0000	0.9998	2.1415	2.8004
AA...P	13.0000	0.5200	0.8400	0.7647	0.6190	0.3800	0.3600	0.1600	32.5453	5.8830	3.2445	2.8267	0.0001	0.9998	2.0740	2.7121
S.....SE	13.0000	0.5200	0.9600	0.9286	0.6667	0.5345	0.4800	0.0400	32.3360	4.8832	3.2218	2.6253	0.0002	0.9999	2.5022	2.6947
AAS	13.0000	0.5200	0.9200	0.8667	0.6500	0.4801	0.4400	0.0800	31.1398	2.6093	3.0922	1.5045	0.0002	0.9998	2.2490	2.5950
S..SG	13.0000	0.5200	0.9200	0.8667	0.6500	0.4801	0.4400	0.0800	32.1529	6.3830	3.2020	2.4506	0.0001	0.9998	2.3222	2.6794
S....S.P	13.0000	0.5200	0.9600	0.9286	0.6667	0.5345	0.4800	0.0400	33.6048	10.0745	3.3594	3.8788	0.0001	0.9999	2.6004	2.8004
EAA	13.0000	0.5200	0.9200	0.8667	0.6500	0.4801	0.4400	0.0800	31.2764	2.6108	3.1070	1.6303	0.0002	0.9998	2.2589	2.6064
P.....LA	13.0000	0.5200	1.0000	1.0000	0.6842	0.5927	0.5200	0.0000	31.7081	4.8908	3.1538	2.0313	0.0004	1.0000	2.6423	2.6423
G.....SS	13.0000	0.5200	0.9200	0.8667	0.6500	0.4801	0.4400	0.0800	32.1529	4.8830	3.2020	2.4506	0.0001	0.9998	2.3222	2.6794
SL.S	13.0000	0.5200	0.9600	0.9286	0.6667	0.5345	0.4800	0.0400	30.8324	6.9037	3.0588	1.2228	0.0003	0.9998	2.3858	2.5694
S....S.G	13.0000	0.5200	0.9600	0.9286	0.6667	0.5345	0.4800	0.0400	32.1529	10.0745	3.2020	2.4506	0.0002	0.9999	2.4880	2.6794
G.S.S	13.0000	0.5200	0.9200	0.8667	0.6500	0.4801	0.4400	0.0800	32.1529	11.5745	3.2020	2.4506	0.0001	0.9998	2.3222	2.6794
S..S..P	13.0000	0.5200	0.9200	0.8667	0.6500	0.4801	0.4400	0.0800	33.6048	10.5745	3.3594	3.8788	0.0001	0.9999	2.4270	2.8004
T.S.S	13.0000	0.5200	0.8800	0.8125	0.6341	0.4287	0.4000	0.1200	33.1431	11.5745	3.3094	3.4132	0.0001	0.9998	2.2441	2.7619
P...S..S	13.0000	0.5200	0.8800	0.8125	0.6341	0.4287	0.4000	0.1200	33.6048	10.0745	3.3594	3.8788	0.0001	0.9998	2.2753	2.8004
S...T.S	13.0000	0.5200	0.8800	0.8125	0.6341	0.4287	0.4000	0.1200	33.1431	10.5745	3.3094	3.4132	0.0001	0.9998	2.2441	2.7619
P...LP	13.0000	0.5200	0.8400	0.7647	0.6190	0.3800	0.3600	0.1600	33.6433	5.9645	3.3636	3.9182	0.0000	0.9998	2.1439	2.8036
A.SS	13.0000	0.5200	0.8800	0.8125	0.6341	0.4287	0.4000	0.1200	31.6696	6.8830	3.1496	1.9953	0.0001	0.9997	2.1443	2.6391
S....S.A	13.0000	0.5200	1.0000	1.0000	0.6842	0.5927	0.5200	0.0000	31.6696	10.0745	3.1496	1.9953	0.0004	1.0000	2.6391	2.6391
S..ST	13.0000	0.5200	0.9600	0.9286	0.6667	0.5345	0.4800	0.0400	33.1431	6.3929	3.3094	3.4132	0.0002	0.9999	2.5646	2.7619
GS.....S	13.0000	0.5200	0.8000	0.7222	0.6047	0.3333	0.3200	0.2000	32.1529	4.8830	3.2020	2.4506	0.0000	0.9997	1.9351	2.6794
PS.....A	13.0000	0.5200	0.9600	0.9286	0.6667	0.5345	0.4800	0.0400	33.0750	4.9049	3.3020	3.3455	0.0002	0.9999	2.5594	2.7563
S...SE	13.0000	0.5200	0.8800	0.8125	0.6341	0.4287	0.4000	0.1200	32.3360	5.8832	3.2218	2.6253	0.0001	0.9998	2.1894	2.6947
L...PS	13.0000	0.5200	0.8800	0.8125	0.6341	0.4287	0.4000	0.1200	32.2379	5.9049	3.2112	2.5315	0.0001	0.9998	2.1828	2.6865
E...S.S	13.0000	0.5200	0.9600	0.9286	0.6667	0.5345	0.4800	0.0400	32.3360	10.5745	3.2218	2.6253	0.0002	0.9999	2.5022	2.6947
S..L..S	13.0000	0.5200	0.8400	0.7647	0.6190	0.3800	0.3600	0.1600	30.8324	10.5745	3.0588	1.2228	0.0001	0.9996	1.9648	2.5694
LP....S	13.0000	0.5200	1.0000	1.0000	0.6842	0.5927	0.5200	0.0000	32.2379	5.4645	3.2112	2.5315	0.0003	1.0000	2.6865	2.6865
S.V.S	13.0000	0.5200	0.9200	0.8667	0.6500	0.4801	0.4400	0.0800	32.2879	11.5745	3.2166	2.5793	0.0001	0.9998	2.3319	2.6907
L....SS	13.0000	0.5200	0.8400	0.7647	0.6190	0.3800	0.3600	0.1600	30.8324	5.3830	3.0588	1.2228	0.0001	0.9996	1.9648	2.5694
S.S....G	13.0000	0.5200	0.8800	0.8125	0.6341	0.4287	0.4000	0.1200	32.1529	10.0745	3.2020	2.4506	0.0001	0.9998	2.1770	2.6794
LSS	13.0000	0.5200	1.0000	1.0000	0.6842	0.5927	0.5200	0.0000	30.8324	2.6264	3.0588	1.2228	0.0005	1.0000	2.5694	2.5694
S...EE	13.0000	0.5200	0.8800	0.8125	0.6341	0.4287	0.4000	0.1200	32.4726	5.8830	3.2367	2.7566	0.0001	0.9998	2.1987	2.7060
L.S....S	13.0000	0.5200	1.0000	1.0000	0.6842	0.5927	0.5200	0.0000	30.8324	10.0745	3.0588	1.2228	0.0005	1.0000	2.5694	2.5694
SS.L	13.0000	0.5200	0.7600	0.6842	0.5909	0.2884	0.2800	0.2400	30.8324	6.8830	3.0588	1.2228	0.0000	0.9996	1.7580	2.5694
G..S.S	13.0000	0.5200	0.8800	0.8125	0.6341	0.4287	0.4000	0.1200	32.1529	11.0745	3.2020	2.4506	0.0001	0.9998	2.1770	2.6794
E...S..E	13.0000	0.5200	0.9200	0.8667	0.6500	0.4801	0.4400	0.0800	32.4726	10.0745	3.2367	2.7566	0.0001	0.9998	2.3452	2.7060
EK.K	13.0000	0.5200	0.9200	0.8667	0.6500	0.4801	0.4400	0.0800	33.5166	6.8853	3.3498	3.7889	0.0001	0.9999	2.4206	2.7931
P.P...L	13.0000	0.5200	0.9600	0.9286	0.6667	0.5345	0.4800	0.0400	33.6433	10.5745	3.3636	3.9182	0.0001	0.9999	2.6034	2.8036
S....P.S	13.0000	0.5200	0.8800	0.8125	0.6341	0.4287	0.4000	0.1200	33.6048	10.0745	3.3594	3.8788	0.0001	0.9998	2.2753	2.8004
LE.....L	13.0000	0.5200	0.9200	0.8667	0.6500	0.4801	0.4400	0.0800	29.6021	4.9080	2.9254	0.1094	0.0003	0.9997	2.1379	2.4668
G.S...S	13.0000	0.5200	0.9200	0.8667	0.6500	0.4801	0.4400	0.0800	32.1529	10.5745	3.2020	2.4506	0.0001	0.9998	2.3222	2.6794
AS..P	13.0000	0.5200	0.9600	0.9286	0.6667	0.5345	0.4800	0.0400	33.0750	6.3861	3.3020	3.3455	0.0002	0.9999	2.5594	2.7563
T.SS	13.0000	0.5200	0.8800	0.8125	0.6341	0.4287	0.4000	0.1200	33.1431	6.8830	3.3094	3.4132	0.0001	0.9998	2.2441	2.7619
L..L...S	13.0000	0.5200	0.8000	0.7222	0.6047	0.3333	0.3200	0.2000	29.4655	10.0745	2.9106	-0.0136	0.0001	0.9995	1.7734	2.4555
S.S....A	13.0000	0.5200	0.9600	0.9286	0.6667	0.5345	0.4800	0.0400	31.6696	10.0745	3.1496	1.9953	0.0002	0.9999	2.4506	2.6391
L...SS	13.0000	0.5200	0.9600	0.9286	0.6667	0.5345	0.4800	0.0400	30.8324	5.8830	3.0588	1.2228	0.0003	0.9998	2.3858	2.5694
SS....T	13.0000	0.5200	0.8000	0.7222	0.6047	0.3333	0.3200	0.2000	33.1431	5.3830	3.3094	3.4132	0.0000	0.9998	1.9947	2.7619
STS	13.0000	0.5200	0.8400	0.7647	0.6190	0.3800	0.3600	0.1600	33.1431	2.6149	3.3094	3.4132	0.0001	0.9998	2.1121	2.7619
S...PS	13.0000	0.5200	0.9600	0.9286	0.6667	0.5345	0.4800	0.0400	33.6048	5.9049	3.3594	3.8788	0.0001	0.9999	2.6004	2.8004
L.E....S	13.0000	0.5200	0.9600	0.9286	0.6667	0.5345	0.4800	0.0400	30.9690	10.0745	3.0736	1.3478	0.0003	0.9998	2.3964	2.5808
S.S..G	13.0000	0.5200	0.8400	0.7647	0.6190	0.3800	0.3600	0.1600	32.1529	11.0745	3.2020	2.4506	0.0001	0.9997	2.0490	2.6794
QG.P	13.0000	0.5200	0.9200	0.8667	0.6500	0.4801	0.4400	0.0800	35.7695	6.9381	3.5941	6.2606	0.0001	0.9999	2.5834	2.9808
V....SS	13.0000	0.5200	0.9200	0.8667	0.6500	0.4801	0.4400	0.0800	32.2879	5.3830	3.2166	2.5793	0.0001	0.9998	2.3319	2.6907
E.L..L	13.0000	0.5200	0.8800	0.8125	0.6341	0.4287	0.4000	0.1200	29.6021	11.0745	2.9254	0.1094	0.0002	0.9996	2.0043	2.4668
VS...S	13.0000	0.5200	0.9600	0.9286	0.6667	0.5345	0.4800	0.0400	32.2879	5.8831	3.2166	2.5793	0.0002	0.9999	2.4985	2.6907
S..A.A	13.0000	0.5200	1.0000	1.0000	0.6842	0.5927	0.5200	0.0000	31.1398	11.0745	3.0922	1.5045	0.0004	1.0000	2.5950	2.5950
L..P.L	13.0000	0.5200	0.8800	0.8125	0.6341	0.4287	0.4000	0.1200	30.8709	11.0745	3.0630	1.2580	0.0001	0.9997	2.0902	2.5726
L....P.S	13.0000	0.5200	0.9600	0.9286	0.6667	0.5345	0.4800	0.0400	32.2379	10.0745	3.2112	2.5315	0.0002	0.9999	2.4946	2.6865
E..S...S	13.0000	0.5200	0.8800	0.8125	0.6341	0.4287	0.4000	0.1200	32.3360	10.0745	3.2218	2.6253	0.0001	0.9998	2.1894	2.6947
L..K.E	13.0000	0.5200	0.9600	0.9286	0.6667	0.5345	0.4800	0.0400	31.5593	11.0745	3.1376	1.8925	0.0002	0.9999	2.4421	2.6299
L..S..L	13.0000	0.5200	0.9600	0.9286	0.6667	0.5345	0.4800	0.0400	29.4655	10.5745	2.9106	-0.0136	0.0004	0.9998	2.2801	2.4555
R....S.L	13.0000	0.5200	0.9600	0.9286	0.6667	0.5345	0.4800	0.0400	31.8283	10.0745	3.1668	2.1439	0.0002	0.9999	2.4629	2.6524
L.L...S	13.0000	0.5200	0.8800	0.8125	0.6341	0.4287	0.4000	0.1200	29.4655	10.5745	2.9106	-0.0136	0.0002	0.9996	1.9951	2.4555
S.S...L	13.0000	0.5200	0.7600	0.6842	0.5909	0.2884	0.2800	0.2400	30.8324	10.5745	3.0588	1.2228	0.0000	0.9996	1.7580	2.5694
L....SL	13.0000	0.5200	0.9600	0.9286	0.6667	0.5345	0.4800	0.0400	29.4655	5.4037	2.9106	-0.0136	0.0004	0.9998	2.2801	2.4555
L..LL	13.0000	0.5200	0.8400	0.7647	0.6190	0.3800	0.3600	0.1600	28.0985	6.3830	2.7624	-1.2508	0.0002	0.9993	1.7906	2.3415
RL...R	13.0000	0.5200	0.9200	0.8667	0.6500	0.4801	0.4400	0.0800	32.8241	5.9431	3.2748	3.0981	0.0001	0.9998	2.3706	2.7353
S...A.A	13.0000	0.5200	0.9600	0.9286	0.6667	0.5345	0.4800	0.0400	31.1398	10.5745	3.0922	1.5045	0.0003	0.9998	2.4096	2.5950
G....LP	13.0000	0.5200	1.0000	1.0000	0.6842	0.5927	0.5200	0.0000	32.1914	5.4645	3.2062	2.4873	0.0003	1.0000	2.6826	2.6826
SG..L	13.0000	0.5200	0.9200	0.8667	0.6500	0.4801	0.4400	0.0800	30.7860	6.3830	3.0538	1.1805	0.0002	0.9997	2.2234	2.5655
L.E.L	13.0000	0.5200	0.8800	0.8125	0.6341	0.4287	0.4000	0.1200	29.6021	11.5745	2.9254	0.1094	0.0002	0.9996	2.0043	2.4668
K...L..L	13.0000	0.5200	0.9200	0.8667	0.6500	0.4801	0.4400	0.0800	30.0558	10.0745	2.9746	0.5183	0.0002	0.9997	2.1707	2.5046
L....G.S	13.0000	0.5200	0.8400	0.7647	0.6190	0.3800	0.3600	0.1600	30.7860	10.0745	3.0538	1.1805	0.0001	0.9996	1.9619	2.5655
SL....S	13.0000	0.5200	0.8000	0.7222	0.6047	0.3333	0.3200	0.2000	30.8324	5.4037	3.0588	1.2228	0.0001	0.9996	1.8557	2.5694
S...P.L	13.0000	0.5200	0.8800	0.8125	0.6341	0.4287	0.4000	0.1200	32.2379	10.5745	3.2112	2.5315	0.0001	0.9998	2.1828	2.6865
SS...K	13.0000	0.5200	1.0000	1.0000	0.6842	0.5927	0.5200	0.0000	32.7897	5.8830	3.2710	3.0644	0.0003	1.0000	2.7325	2.7325
S.S.E	13.0000	0.5200	0.9600	0.9286	0.6667	0.5345	0.4800	0.0400	32.3360	11.5745	3.2218	2.6253	0.0002	0.9999	2.5022	2.6947
EL....Q	13.0000	0.5200	0.8800	0.8125	0.6341	0.4287	0.4000	0.1200	33.1801	5.4080	3.3134	3.4500	0.0001	0.9998	2.2466	2.7650
RR..L	13.0000	0.5200	0.8400	0.7647	0.6190	0.3800	0.3600	0.1600	32.8241	6.3830	3.2748	3.0981	0.0001	0.9998	2.0917	2.7353
LE...E	13.0000	0.5200	0.9600	0.9286	0.6667	0.5345	0.4800	0.0400	31.1056	5.9080	3.0884	1.4731	0.0003	0.9998	2.4070	2.5921
Q.SS	13.0000	0.5200	0.9200	0.8667	0.6500	0.4801	0.4400	0.0800	34.4105	6.8830	3.4468	4.7233	0.0001	0.9999	2.4852	2.8675
G.S..S	13.0000	0.5200	0.9200	0.8667	0.6500	0.4801	0.4400	0.0800	32.1529	11.0745	3.2020	2.4506	0.0001	0.9998	2.3222	2.6794
L....Q.L	13.0000	0.5200	0.9600	0.9286	0.6667	0.5345	0.4800	0.0400	31.6766	10.0745	3.1504	2.0018	0.0002	0.9999	2.4512	2.6397
S.E..S	13.0000	0.5200	0.8800	0.8125	0.6341	0.4287	0.4000	0.1200	32.3360	11.0745	3.2218	2.6253	0.0001	0.9998	2.1894	2.6947
S...R..S	13.0000	0.5200	0.8000	0.7222	0.6047	0.3333	0.3200	0.2000	33.1952	10.0745	3.3150	3.4651	0.0000	0.9998	1.9979	2.7663
PP....P	12.0000	0.4800	0.9600	0.9231	0.6316	0.5016	0.4400	0.0400	33.3810	5.3830	3.6294	6.3929	0.0001	1.0000	2.8012	3.0346
P.PP	12.0000	0.4800	0.8800	0.8000	0.6000	0.3928	0.3600	0.1200	33.3810	6.8830	3.6294	6.3929	0.0000	0.9999	2.4277	3.0346
E...E.E	12.0000	0.4800	0.9600	0.9231	0.6316	0.5016	0.4400	0.0400	29.8917	10.5745	3.2167	2.4787	0.0002	0.9999	2.5084	2.7174
PP..P	12.0000	0.4800	0.8800	0.8000	0.6000	0.3928	0.3600	0.1200	33.3810	6.3830	3.6294	6.3929	0.0000	0.9999	2.4277	3.0346
P....PP	12.0000	0.4800	0.9600	0.9231	0.6316	0.5016	0.4400	0.0400	33.3810	5.3830	3.6294	6.3929	0.0001	1.0000	2.8012	3.0346
P....PS	12.0000	0.4800	0.8400	0.7500	0.5854	0.3430	0.3200	0.1600	32.0927	5.4049	3.4770	4.8293	0.0000	0.9999	2.1881	2.9175
E.E..E	12.0000	0.4800	0.8800	0.8000	0.6000	0.3928	0.3600	0.1200	29.8917	11.0745	3.2167	2.4787	0.0001	0.9998	2.1739	2.7174
P...S..P	12.0000	0.4800	0.8400	0.7500	0.5854	0.3430	0.3200	0.1600	32.0927	10.0745	3.4770	4.8293	0.0000	0.9999	2.1881	2.9175
P....S.S	12.0000	0.4800	0.8800	0.8000	0.6000	0.3928	0.3600	0.1200	30.8044	10.0745	3.3246	3.4147	0.0001	0.9998	2.2403	2.8004
A..P.P	12.0000	0.4800	0.9200	0.8571	0.6154	0.4454	0.4000	0.0800	31.6071	11.0745	3.4196	4.2810	0.0001	0.9999	2.4629	2.8734
EE.E	12.0000	0.4800	0.9200	0.8571	0.6154	0.4454	0.4000	0.0800	29.8917	6.8830	3.2167	2.4787	0.0001	0.9998	2.3292	2.7174
AA..A	12.0000	0.4800	1.0000	1.0000	0.6486	0.5620	0.4800	0.0000	28.0592	6.3830	3.0000	0.7008	0.0005	1.0000	2.5508	2.5508
S.PS	12.0000	0.4800	0.8800	0.8000	0.6000	0.3928	0.3600	0.1200	30.8044	6.9049	3.3246	3.4147	0.0001	0.9998	2.2403	2.8004
S.S..T	12.0000	0.4800	1.0000	1.0000	0.6486	0.5620	0.4800	0.0000	30.3812	11.0745	3.2746	2.9750	0.0003	1.0000	2.7619	2.7619
P.A..P	12.0000	0.4800	0.9600	0.9231	0.6316	0.5016	0.4400	0.0400	31.6071	11.0745	3.4196	4.2810	0.0001	0.9999	2.6523	2.8734
P.PA	12.0000	0.4800	0.9600	0.9231	0.6316	0.5016	0.4400	0.0400	31.6071	6.9239	3.4196	4.2810	0.0001	0.9999	2.6523	2.8734
S.S...P	12.0000	0.4800	0.9200	0.8571	0.6154	0.4454	0.4000	0.0800	30.8044	10.5745	3.3246	3.4147	0.0001	0.9999	2.4003	2.8004
SP....P	12.0000	0.4800	0.9600	0.9231	0.6316	0.5016	0.4400	0.0400	32.0927	5.4049	3.4770	4.8293	0.0001	0.9999	2.6931	2.9175
P.P....S	12.0000	0.4800	0.9200	0.8571	0.6154	0.4454	0.4000	0.0800	32.0927	10.0745	3.4770	4.8293	0.0001	0.9999	2.5007	2.9175
A..P..P	12.0000	0.4800	0.8400	0.7500	0.5854	0.3430	0.3200	0.1600	31.6071	10.5745	3.4196	4.2810	0.0000	0.9999	2.1550	2.8734
P.....PS	12.0000	0.4800	0.9200	0.8571	0.6154	0.4454	0.4000	0.0800	32.0927	4.9049	3.4770	4.8293	0.0001	0.9999	2.5007	2.9175
P.P.L	12.0000	0.4800	0.8400	0.7500	0.5854	0.3430	0.3200	0.1600	30.8397	11.5745	3.3288	3.4518	0.0000	0.9998	2.1027	2.8036
E..K..E	12.0000	0.4800	0.8800	0.8000	0.6000	0.3928	0.3600	0.1200	30.3077	10.5745	3.2659	2.8996	0.0001	0.9998	2.2042	2.7552
P..P.S	12.0000	0.4800	0.9200	0.8571	0.6154	0.4454	0.4000	0.0800	32.0927	11.0745	3.4770	4.8293	0.0001	0.9999	2.5007	2.9175
SPS	12.0000	0.4800	0.8800	0.8000	0.6000	0.3928	0.3600	0.1200	30.8044	2.6246	3.3246	3.4147	0.0001	0.9998	2.2403	2.8004
S.SP	12.0000	0.4800	0.8800	0.8000	0.6000	0.3928	0.3600	0.1200	30.8044	6.9049	3.3246	3.4147	0.0001	0.9998	2.2403	2.8004
A...P.P	12.0000	0.4800	0.8800	0.8000	0.6000	0.3928	0.3600	0.1200	31.6071	10.5745	3.4196	4.2810	0.0001	0.9999	2.2987	2.8734
S.A.S	12.0000	0.4800	0.9200	0.8571	0.6154	0.4454	0.4000	0.0800	29.0305	11.5745	3.1148	1.6307	0.0002	0.9998	2.2621	2.6391
P.A.P	12.0000	0.4800	0.8400	0.7500	0.5854	0.3430	0.3200	0.1600	31.6071	11.5745	3.4196	4.2810	0.0000	0.9999	2.1550	2.8734
P...S.P	12.0000	0.4800	0.9600	0.9231	0.6316	0.5016	0.4400	0.0400	32.0927	10.5745	3.4770	4.8293	0.0001	0.9999	2.6931	2.9175
PSS	12.0000	0.4800	0.8400	0.7500	0.5854	0.3430	0.3200	0.1600	30.8044	2.6246	3.3246	3.4147	0.0000	0.9998	2.1003	2.8004
A....AA	12.0000	0.4800	0.9600	0.9231	0.6316	0.5016	0.4400	0.0400	28.0592	5.3830	3.0000	0.7008	0.0003	0.9998	2.3546	2.5508
AP...P	12.0000	0.4800	0.9600	0.9231	0.6316	0.5016	0.4400	0.0400	31.6071	5.9239	3.4196	4.2810	0.0001	0.9999	2.6523	2.8734
S....G.S	12.0000	0.4800	0.8400	0.7500	0.5854	0.3430	0.3200	0.1600	29.4735	10.0745	3.1672	2.0634	0.0001	0.9997	2.0096	2.6794
AA..P	12.0000	0.4800	0.8800	0.8000	0.6000	0.3928	0.3600	0.1200	29.8331	6.3830	3.2098	2.4201	0.0001	0.9998	2.1697	2.7121
P.A...P	12.0000	0.4800	0.9200	0.8571	0.6154	0.4454	0.4000	0.0800	31.6071	10.5745	3.4196	4.2810	0.0001	0.9999	2.4629	2.8734
P.A....A	12.0000	0.4800	0.9200	0.8571	0.6154	0.4454	0.4000	0.0800	29.8331	10.0745	3.2098	2.4201	0.0001	0.9998	2.3247	2.7121
E....K.E	12.0000	0.4800	0.9200	0.8571	0.6154	0.4454	0.4000	0.0800	30.3077	10.0745	3.2659	2.8996	0.0001	0.9998	2.3616	2.7552
P..QP	12.0000	0.4800	0.8800	0.8000	0.6000	0.3928	0.3600	0.1200	34.1196	6.3903	3.7167	7.3748	0.0000	0.9999	2.4814	3.1018
L.S..S	12.0000	0.4800	0.8000	0.7059	0.5714	0.2955	0.2800	0.2000	28.2630	11.0745	3.0241	0.8944	0.0001	0.9996	1.8137	2.5694
EE...S	12.0000	0.4800	0.9600	0.9231	0.6316	0.5016	0.4400	0.0400	29.7665	5.8830	3.2019	2.3536	0.0002	0.9999	2.4979	2.7060
SP..S	12.0000	0.4800	0.8400	0.7500	0.5854	0.3430	0.3200	0.1600	30.8044	6.4049	3.3246	3.4147	0.0000	0.9998	2.1003	2.8004
AA.P	12.0000	0.4800	0.8400	0.7500	0.5854	0.3430	0.3200	0.1600	29.8331	6.8830	3.2098	2.4201	0.0001	0.9998	2.0341	2.7121
P..S..P	12.0000	0.4800	0.8400	0.7500	0.5854	0.3430	0.3200	0.1600	32.0927	10.5745	3.4770	4.8293	0.0000	0.9999	2.1881	2.9175
P.L...P	12.0000	0.4800	1.0000	1.0000	0.6486	0.5620	0.4800	0.0000	30.8397	10.5745	3.3288	3.4518	0.0002	1.0000	2.8036	2.8036
S...S..L	12.0000	0.4800	0.9600	0.9231	0.6316	0.5016	0.4400	0.0400	28.2630	10.0745	3.0241	0.8944	0.0003	0.9998	2.3717	2.5694
S.S....T	12.0000	0.4800	1.0000	1.0000	0.6486	0.5620	0.4800	0.0000	30.3812	10.0745	3.2746	2.9750	0.0003	1.0000	2.7619	2.7619
L...S..S	12.0000	0.4800	0.8800	0.8000	0.6000	0.3928	0.3600	0.1200	28.2630	10.0745	3.0241	0.8944	0.0001	0.9997	2.0555	2.5694
P..PS	12.0000	0.4800	0.8000	0.7059	0.5714	0.2955	0.2800	0.2000	32.0927	6.4049	3.4770	4.8293	0.0000	0.9999	2.0594	2.9175
S..G.S	12.0000	0.4800	0.8800	0.8000	0.6000	0.3928	0.3600	0.1200	29.4735	11.0745	3.1672	2.0634	0.0001	0.9998	2.1435	2.6794
S.G....S	12.0000	0.4800	0.9200	0.8571	0.6154	0.4454	0.4000	0.0800	29.4735	10.0745	3.1672	2.0634	0.0001	0.9998	2.2966	2.6794
A.A..P	12.0000	0.4800	0.8800	0.8000	0.6000	0.3928	0.3600	0.1200	29.8331	11.0745	3.2098	2.4201	0.0001	0.9998	2.1697	2.7121
P....PL	12.0000	0.4800	0.8400	0.7500	0.5854	0.3430	0.3200	0.1600	30.8397	5.4645	3.3288	3.4518	0.0000	0.9998	2.1027	2.8036
Q.S.S	12.0000	0.4800	0.9600	0.9231	0.6316	0.5016	0.4400	0.0400	31.5429	11.5745	3.4120	4.2100	0.0001	0.9999	2.6470	2.8675
GS.S	12.0000	0.4800	0.8800	0.8000	0.6000	0.3928	0.3600	0.1200	29.4735	6.8830	3.1672	2.0634	0.0001	0.9998	2.1435	2.6794
L.....SS	12.0000	0.4800	0.8400	0.7500	0.5854	0.3430	0.3200	0.1600	28.2630	4.8830	3.0241	0.8944	0.0001	0.9996	1.9270	2.5694
SS..G	12.0000	0.4800	1.0000	1.0000	0.6486	0.5620	0.4800	0.0000	29.4735	6.3830	3.1672	2.0634	0.0003	1.0000	2.6794	2.6794
EK.....E	12.0000	0.4800	0.8400	0.7500	0.5854	0.3430	0.3200	0.1600	30.3077	4.8853	3.2659	2.8996	0.0000	0.9998	2.0664	2.7552
P.AP	12.0000	0.4800	0.9600	0.9231	0.6316	0.5016	0.4400	0.0400	31.6071	6.9239	3.4196	4.2810	0.0001	0.9999	2.6523	2.8734
TP..P	12.0000	0.4800	0.9200	0.8571	0.6154	0.4454	0.4000	0.0800	32.9579	6.3854	3.5793	5.8600	0.0001	0.9999	2.5681	2.9962
E...SS	12.0000	0.4800	0.9600	0.9231	0.6316	0.5016	0.4400	0.0400	29.6413	5.8830	3.1871	2.2291	0.0002	0.9999	2.4874	2.6947
S..S.L	12.0000	0.4800	0.9600	0.9231	0.6316	0.5016	0.4400	0.0400	28.2630	11.0745	3.0241	0.8944	0.0003	0.9998	2.3717	2.5694
SL.....S	12.0000	0.4800	0.8400	0.7500	0.5854	0.3430	0.3200	0.1600	28.2630	4.9037	3.0241	0.8944	0.0001	0.9996	1.9270	2.5694
P.A...A	12.0000	0.4800	0.8800	0.8000	0.6000	0.3928	0.3600	0.1200	29.8331	10.5745	3.2098	2.4201	0.0001	0.9998	2.1697	2.7121
P..PT	12.0000	0.4800	1.0000	1.0000	0.6486	0.5620	0.4800	0.0000	32.9579	6.3854	3.5793	5.8600	0.0001	1.0000	2.9962	2.9962
PA.....P	12.0000	0.4800	0.8800	0.8000	0.6000	0.3928	0.3600	0.1200	31.6071	4.9239	3.4196	4.2810	0.0001	0.9999	2.2987	2.8734
P....P.L	12.0000	0.4800	0.8800	0.8000	0.6000	0.3928	0.3600	0.1200	30.8397	10.0745	3.3288	3.4518	0.0001	0.9998	2.2429	2.8036
S.LS	12.0000	0.4800	0.9200	0.8571	0.6154	0.4454	0.4000	0.0800	28.2630	6.9037	3.0241	0.8944	0.0002	0.9997	2.2023	2.5694
P..S.P	12.0000	0.4800	0.9200	0.8571	0.6154	0.4454	0.4000	0.0800	32.0927	11.0745	3.4770	4.8293	0.0001	0.9999	2.5007	2.9175
KEE	12.0000	0.4800	0.8800	0.8000	0.6000	0.3928	0.3600	0.1200	30.3077	2.6085	3.2659	2.8996	0.0001	0.9998	2.2042	2.7552
A.S....S	12.0000	0.4800	0.9600	0.9231	0.6316	0.5016	0.4400	0.0400	29.0305	10.0745	3.1148	1.6307	0.0002	0.9999	2.4361	2.6391
P..A.P	12.0000	0.4800	0.8400	0.7500	0.5854	0.3430	0.3200	0.1600	31.6071	11.0745	3.4196	4.2810	0.0000	0.9999	2.1550	2.8734
S..E...E	12.0000	0.4800	0.8800	0.8000	0.6000	0.3928	0.3600	0.1200	29.7665	10.0745	3.2019	2.3536	0.0001	0.9998	2.1648	2.7060
G...A.S	12.0000	0.4800	0.9600	0.9231	0.6316	0.5016	0.4400	0.0400	28.9879	10.5745	3.1098	1.5895	0.0002	0.9999	2.4325	2.6353
A.A...P	12.0000	0.4800	0.9200	0.8571	0.6154	0.4454	0.4000	0.0800	29.8331	10.5745	3.2098	2.4201	0.0001	0.9998	2.3247	2.7121
S..T...S	12.0000	0.4800	0.9600	0.9231	0.6316	0.5016	0.4400	0.0400	30.3812	10.0745	3.2746	2.9750	0.0002	0.9999	2.5495	2.7619
A....SS	12.0000	0.4800	0.8800	0.8000	0.6000	0.3928	0.3600	0.1200	29.0305	5.3830	3.1148	1.6307	0.0001	0.9997	2.1113	2.6391
P.....EE	12.0000	0.4800	0.8800	0.8000	0.6000	0.3928	0.3600	0.1200	31.0548	4.8830	3.3543	3.6801	0.0001	0.9998	2.2585	2.8232
D...S..S	12.0000	0.4800	0.8800	0.8000	0.6000	0.3928	0.3600	0.1200	30.4496	10.0745	3.2827	3.0453	0.0001	0.9998	2.2145	2.7681
SG.....S	12.0000	0.4800	0.8800	0.8000	0.6000	0.3928	0.3600	0.1200	29.4735	4.8830	3.1672	2.0634	0.0001	0.9998	2.1435	2.6794
P....A.P	12.0000	0.4800	0.8800	0.8000	0.6000	0.3928	0.3600	0.1200	31.6071	10.0745	3.4196	4.2810	0.0001	0.9999	2.2987	2.8734
KE....E	12.0000	0.4800	1.0000	1.0000	0.6486	0.5620	0.4800	0.0000	30.3077	5.3853	3.2659	2.8996	0.0003	1.0000	2.7552	2.7552
P..LP	12.0000	0.4800	0.9600	0.9231	0.6316	0.5016	0.4400	0.0400	30.8397	6.4645	3.3288	3.4518	0.0001	0.9999	2.5879	2.8036
S..P.L	12.0000	0.4800	0.9200	0.8571	0.6154	0.4454	0.4000	0.0800	29.5514	11.0745	3.1764	2.1402	0.0001	0.9998	2.3027	2.6865
S..T..S	12.0000	0.4800	0.8800	0.8000	0.6000	0.3928	0.3600	0.1200	30.3812	10.5745	3.2746	2.9750	0.0001	0.9998	2.2095	2.7619
P....A.S	12.0000	0.4800	0.9600	0.9231	0.6316	0.5016	0.4400	0.0400	30.3188	10.0745	3.2672	2.9110	0.0002	0.9999	2.5442	2.7563
Q..SS	12.0000	0.4800	0.9200	0.8571	0.6154	0.4454	0.4000	0.0800	31.5429	6.3830	3.4120	4.2100	0.0001	0.9999	2.4579	2.8675
S...L..S	12.0000	0.4800	0.9200	0.8571	0.6154	0.4454	0.4000	0.0800	28.2630	10.0745	3.0241	0.8944	0.0002	0.9997	2.2023	2.5694
S...S.E	12.0000	0.4800	0.8800	0.8000	0.6000	0.3928	0.3600	0.1200	29.6413	10.5745	3.1871	2.2291	0.0001	0.9998	2.1557	2.6947
G...S..S	12.0000	0.4800	0.9200	0.8571	0.6154	0.4454	0.4000	0.0800	29.4735	10.0745	3.1672	2.0634	0.0001	0.9998	2.2966	2.6794
S...S..T	12.0000	0.4800	0.9600	0.9231	0.6316	0.5016	0.4400	0.0400	30.3812	10.0745	3.2746	2.9750	0.0002	0.9999	2.5495	2.7619
L..A.A	12.0000	0.4800	0.8800	0.8000	0.6000	0.3928	0.3600	0.1200	27.2918	11.0745	2.9092	-0.0245	0.0002	0.9996	1.9849	2.4811
P..T...P	12.0000	0.4800	0.9200	0.8571	0.6154	0.4454	0.4000	0.0800	32.9579	10.0745	3.5793	5.8600	0.0001	0.9999	2.5681	2.9962
S...SQ	12.0000	0.4800	0.8800	0.8000	0.6000	0.3928	0.3600	0.1200	31.5429	5.9359	3.4120	4.2100	0.0001	0.9999	2.2940	2.8675
S...ST	12.0000	0.4800	1.0000	1.0000	0.6486	0.5620	0.4800	0.0000	30.3812	5.8929	3.2746	2.9750	0.0003	1.0000	2.7619	2.7619
SS..L	12.0000	0.4800	0.9200	0.8571	0.6154	0.4454	0.4000	0.0800	28.2630	6.3830	3.0241	0.8944	0.0002	0.9997	2.2023	2.5694
A..S..S	12.0000	0.4800	0.9600	0.9231	0.6316	0.5016	0.4400	0.0400	29.0305	10.5745	3.1148	1.6307	0.0002	0.9999	2.4361	2.6391
S..P.P	12.0000	0.4800	0.9600	0.9231	0.6316	0.5016	0.4400	0.0400	32.0927	11.0745	3.4770	4.8293	0.0001	0.9999	2.6931	2.9175
P...P..G	12.0000	0.4800	0.9200	0.8571	0.6154	0.4454	0.4000	0.0800	32.0502	10.0745	3.4720	4.7804	0.0001	0.9999	2.4974	2.9137
ER.R	12.0000	0.4800	0.9200	0.8571	0.6154	0.4454	0.4000	0.0800	31.4670	6.8913	3.4030	4.1265	0.0001	0.9999	2.4520	2.8606
P...P.L	12.0000	0.4800	0.9600	0.9231	0.6316	0.5016	0.4400	0.0400	30.8397	10.5745	3.3288	3.4518	0.0001	0.9999	2.5879	2.8036
P..S.A	12.0000	0.4800	0.8800	0.8000	0.6000	0.3928	0.3600	0.1200	30.3188	11.0745	3.2672	2.9110	0.0001	0.9998	2.2050	2.7563
QQL	12.0000	0.4800	0.8400	0.7500	0.5854	0.3430	0.3200	0.1600	32.3168	2.7485	3.5035	5.0892	0.0000	0.9999	2.2034	2.9379
PS..P	12.0000	0.4800	1.0000	1.0000	0.6486	0.5620	0.4800	0.0000	32.0927	6.4049	3.4770	4.8293	0.0002	1.0000	2.9175	2.9175
S.R....S	12.0000	0.4800	0.9200	0.8571	0.6154	0.4454	0.4000	0.0800	30.4290	10.0745	3.2802	3.0241	0.0001	0.9999	2.3711	2.7663
S.L...P	12.0000	0.4800	0.8400	0.7500	0.5854	0.3430	0.3200	0.1600	29.5514	10.5745	3.1764	2.1402	0.0001	0.9997	2.0149	2.6865
S..SL	12.0000	0.4800	0.9200	0.8571	0.6154	0.4454	0.4000	0.0800	28.2630	6.4037	3.0241	0.8944	0.0002	0.9997	2.2023	2.5694
S..P..A	12.0000	0.4800	0.9200	0.8571	0.6154	0.4454	0.4000	0.0800	30.3188	10.5745	3.2672	2.9110	0.0001	0.9998	2.3625	2.7563
S....TS	12.0000	0.4800	0.9200	0.8571	0.6154	0.4454	0.4000	0.0800	30.3812	5.3929	3.2746	2.9750	0.0001	0.9998	2.3674	2.7619
P.P.T	12.0000	0.4800	0.9600	0.9231	0.6316	0.5016	0.4400	0.0400	32.9579	11.5745	3.5793	5.8600	0.0001	1.0000	2.7657	2.9962
S.....GS	12.0000	0.4800	0.8800	0.8000	0.6000	0.3928	0.3600	0.1200	29.4735	4.8830	3.1672	2.0634	0.0001	0.9998	2.1435	2.6794
SK.....S	12.0000	0.4800	0.8800	0.8000	0.6000	0.3928	0.3600	0.1200	30.0572	4.8869	3.2363	2.6451	0.0001	0.9998	2.1860	2.7325
K.....AA	12.0000	0.4800	0.8800	0.8000	0.6000	0.3928	0.3600	0.1200	29.0860	4.8830	3.1214	1.6846	0.0001	0.9997	2.1153	2.6442
T...P.S	12.0000	0.4800	0.9200	0.8571	0.6154	0.4454	0.4000	0.0800	31.6695	10.5745	3.4270	4.3504	0.0001	0.9999	2.4678	2.8790
S.SG	12.0000	0.4800	0.9600	0.9231	0.6316	0.5016	0.4400	0.0400	29.4735	6.8830	3.1672	2.0634	0.0002	0.9999	2.4733	2.6794
G.P..S	12.0000	0.4800	0.9600	0.9231	0.6316	0.5016	0.4400	0.0400	30.7618	11.0745	3.3196	3.3700	0.0001	0.9999	2.5814	2.7965
S...S..E	12.0000	0.4800	0.8800	0.8000	0.6000	0.3928	0.3600	0.1200	29.6413	10.0745	3.1871	2.2291	0.0001	0.9998	2.1557	2.6947
E..S.S	12.0000	0.4800	0.9600	0.9231	0.6316	0.5016	0.4400	0.0400	29.6413	11.0745	3.1871	2.2291	0.0002	0.9999	2.4874	2.6947
S.ST	12.0000	0.4800	0.8400	0.7500	0.5854	0.3430	0.3200	0.1600	30.3812	6.8929	3.2746	2.9750	0.0000	0.9998	2.0714	2.7619
AS..A	12.0000	0.4800	0.8400	0.7500	0.5854	0.3430	0.3200	0.1600	28.5448	6.3861	3.0574	1.1632	0.0001	0.9997	1.9462	2.5950
SP....A	12.0000	0.4800	1.0000	1.0000	0.6486	0.5620	0.4800	0.0000	30.3188	5.4049	3.2672	2.9110	0.0003	1.0000	2.7563	2.7563
E...L..E	12.0000	0.4800	0.8400	0.7500	0.5854	0.3430	0.3200	0.1600	28.5135	10.0745	3.0537	1.1333	0.0001	0.9997	1.9441	2.5921
P..L.S	12.0000	0.4800	0.9200	0.8571	0.6154	0.4454	0.4000	0.0800	29.5514	11.0745	3.1764	2.1402	0.0001	0.9998	2.3027	2.6865
S.E...S	12.0000	0.4800	0.8400	0.7500	0.5854	0.3430	0.3200	0.1600	29.6413	10.5745	3.1871	2.2291	0.0001	0.9997	2.0210	2.6947
L....LQ	12.0000	0.4800	0.9600	0.9231	0.6316	0.5016	0.4400	0.0400	29.0369	5.5137	3.1156	1.6370	0.0002	0.9999	2.4367	2.6397
S..PA	12.0000	0.4800	0.9200	0.8571	0.6154	0.4454	0.4000	0.0800	30.3188	6.4239	3.2672	2.9110	0.0001	0.9998	2.3625	2.7563
ST.....S	12.0000	0.4800	0.9600	0.9231	0.6316	0.5016	0.4400	0.0400	30.3812	4.8929	3.2746	2.9750	0.0002	0.9999	2.5495	2.7619
SK....S	12.0000	0.4800	0.8400	0.7500	0.5854	0.3430	0.3200	0.1600	30.0572	5.3869	3.2363	2.6451	0.0001	0.9998	2.0494	2.7325
SL....P	12.0000	0.4800	0.9200	0.8571	0.6154	0.4454	0.4000	0.0800	29.5514	5.4037	3.1764	2.1402	0.0001	0.9998	2.3027	2.6865
S...S.K	12.0000	0.4800	0.8400	0.7500	0.5854	0.3430	0.3200	0.1600	30.0572	10.5745	3.2363	2.6451	0.0001	0.9998	2.0494	2.7325
TP....P	12.0000	0.4800	0.8000	0.7059	0.5714	0.2955	0.2800	0.2000	32.9579	5.3854	3.5793	5.8600	0.0000	0.9999	2.1149	2.9962
K.E.E	12.0000	0.4800	0.9200	0.8571	0.6154	0.4454	0.4000	0.0800	30.3077	11.5745	3.2659	2.8996	0.0001	0.9998	2.3616	2.7552
S..S...A	12.0000	0.4800	1.0000	1.0000	0.6486	0.5620	0.4800	0.0000	29.0305	10.0745	3.1148	1.6307	0.0004	1.0000	2.6391	2.6391
A...A.G	12.0000	0.4800	0.9200	0.8571	0.6154	0.4454	0.4000	0.0800	28.5023	10.5745	3.0524	1.1225	0.0002	0.9997	2.2210	2.5911
SS....P	12.0000	0.4800	0.9200	0.8571	0.6154	0.4454	0.4000	0.0800	30.8044	5.3830	3.3246	3.4147	0.0001	0.9999	2.4003	2.8004
TSS	12.0000	0.4800	0.8400	0.7500	0.5854	0.3430	0.3200	0.1600	30.3812	2.6149	3.2746	2.9750	0.0000	0.9998	2.0714	2.7619
A.....SS	12.0000	0.4800	0.9600	0.9231	0.6316	0.5016	0.4400	0.0400	29.0305	4.8830	3.1148	1.6307	0.0002	0.9999	2.4361	2.6391
S.A..S	12.0000	0.4800	0.8800	0.8000	0.6000	0.3928	0.3600	0.1200	29.0305	11.0745	3.1148	1.6307	0.0001	0.9997	2.1113	2.6391
P..SL	12.0000	0.4800	0.8400	0.7500	0.5854	0.3430	0.3200	0.1600	29.5514	6.4037	3.1764	2.1402	0.0001	0.9997	2.0149	2.6865
S.E..E	12.0000	0.4800	0.9200	0.8571	0.6154	0.4454	0.4000	0.0800	29.7665	11.0745	3.2019	2.3536	0.0001	0.9998	2.3195	2.7060
LS.....L	12.0000	0.4800	0.9200	0.8571	0.6154	0.4454	0.4000	0.0800	27.0100	4.9037	2.8759	-0.2905	0.0003	0.9996	2.1047	2.4555
RL...L	12.0000	0.4800	0.9200	0.8571	0.6154	0.4454	0.4000	0.0800	27.9229	5.9431	2.9838	0.5716	0.0002	0.9997	2.1758	2.5384
S.L..L	12.0000	0.4800	0.9600	0.9231	0.6316	0.5016	0.4400	0.0400	27.0100	11.0745	2.8759	-0.2905	0.0004	0.9998	2.2666	2.4555
N.S..S	12.0000	0.4800	0.9200	0.8571	0.6154	0.4454	0.4000	0.0800	31.3351	11.0745	3.3874	3.9823	0.0001	0.9999	2.4417	2.8486
SLS	12.0000	0.4800	0.8800	0.8000	0.6000	0.3928	0.3600	0.1200	28.2630	2.6264	3.0241	0.8944	0.0001	0.9997	2.0555	2.5694
P....P.T	12.0000	0.4800	0.8800	0.8000	0.6000	0.3928	0.3600	0.1200	32.9579	10.0745	3.5793	5.8600	0.0000	0.9999	2.3969	2.9962
GGS	12.0000	0.4800	1.0000	1.0000	0.6486	0.5620	0.4800	0.0000	29.4309	2.6066	3.1622	2.0215	0.0003	1.0000	2.6755	2.6755
S..S.V	12.0000	0.4800	0.9200	0.8571	0.6154	0.4454	0.4000	0.0800	29.5973	11.0745	3.1819	2.1855	0.0001	0.9998	2.3063	2.6907
KE...S	12.0000	0.4800	0.8800	0.8000	0.6000	0.3928	0.3600	0.1200	30.1824	5.8853	3.2511	2.7720	0.0001	0.9998	2.1951	2.7439
K....SS	12.0000	0.4800	0.9200	0.8571	0.6154	0.4454	0.4000	0.0800	30.0572	5.3830	3.2363	2.6451	0.0001	0.9998	2.3421	2.7325
S...L.S	12.0000	0.4800	0.9200	0.8571	0.6154	0.4454	0.4000	0.0800	28.2630	10.5745	3.0241	0.8944	0.0002	0.9997	2.2023	2.5694
SAS	12.0000	0.4800	0.9600	0.9231	0.6316	0.5016	0.4400	0.0400	29.0305	2.6094	3.1148	1.6307	0.0002	0.9999	2.4361	2.6391
E..S.P	12.0000	0.4800	0.8400	0.7500	0.5854	0.3430	0.3200	0.1600	30.9296	11.0745	3.3395	3.5469	0.0000	0.9998	2.1088	2.8118
V.P....P	12.0000	0.4800	0.9200	0.8571	0.6154	0.4454	0.4000	0.0800	32.1739	10.0745	3.4866	4.9229	0.0001	0.9999	2.5071	2.9249
A.A.P	12.0000	0.4800	0.8800	0.8000	0.6000	0.3928	0.3600	0.1200	29.8331	11.5745	3.2098	2.4201	0.0001	0.9998	2.1697	2.7121
S.....RS	12.0000	0.4800	0.8800	0.8000	0.6000	0.3928	0.3600	0.1200	30.4290	4.8941	3.2802	3.0241	0.0001	0.9998	2.2130	2.7663
K..S...S	12.0000	0.4800	0.8400	0.7500	0.5854	0.3430	0.3200	0.1600	30.0572	10.0745	3.2363	2.6451	0.0001	0.9998	2.0494	2.7325
E...SE	12.0000	0.4800	0.9600	0.9231	0.6316	0.5016	0.4400	0.0400	29.7665	5.8832	3.2019	2.3536	0.0002	0.9999	2.4979	2.7060
AA...L	12.0000	0.4800	0.9200	0.8571	0.6154	0.4454	0.4000	0.0800	27.2918	5.8830	2.9092	-0.0245	0.0002	0.9996	2.1266	2.4811
S..T...P	12.0000	0.4800	0.8400	0.7500	0.5854	0.3430	0.3200	0.1600	31.6695	10.0745	3.4270	4.3504	0.0000	0.9999	2.1593	2.8790
SSL	12.0000	0.4800	0.9600	0.9231	0.6316	0.5016	0.4400	0.0400	28.2630	2.6264	3.0241	0.8944	0.0003	0.9998	2.3717	2.5694
P.P...E	12.0000	0.4800	0.9200	0.8571	0.6154	0.4454	0.4000	0.0800	32.2179	10.5745	3.4918	4.9740	0.0001	0.9999	2.5105	2.9289
SSV	12.0000	0.4800	0.9600	0.9231	0.6316	0.5016	0.4400	0.0400	29.5973	2.6066	3.1819	2.1855	0.0002	0.9999	2.4837	2.6907
L.A..R	12.0000	0.4800	0.9200	0.8571	0.6154	0.4454	0.4000	0.0800	28.6903	11.0745	3.0746	1.3027	0.0002	0.9998	2.2356	2.6082
A.....SG	12.0000	0.4800	0.9200	0.8571	0.6154	0.4454	0.4000	0.0800	28.9879	4.8830	3.1098	1.5895	0.0002	0.9998	2.2588	2.6353
P.S.L	12.0000	0.4800	0.9200	0.8571	0.6154	0.4454	0.4000	0.0800	29.5514	11.5745	3.1764	2.1402	0.0001	0.9998	2.3027	2.6865
A.L.A	12.0000	0.4800	0.8000	0.7059	0.5714	0.2955	0.2800	0.2000	27.2918	11.5745	2.9092	-0.0245	0.0001	0.9995	1.7513	2.4811
S.A.L	12.0000	0.4800	0.9200	0.8571	0.6154	0.4454	0.4000	0.0800	27.7774	11.5745	2.9666	0.4340	0.0002	0.9997	2.1645	2.5252
E.E...D	12.0000	0.4800	0.8400	0.7500	0.5854	0.3430	0.3200	0.1600	30.7000	10.5745	3.3123	3.3053	0.0000	0.9998	2.0932	2.7909
L.P..S	12.0000	0.4800	0.8400	0.7500	0.5854	0.3430	0.3200	0.1600	29.5514	11.0745	3.1764	2.1402	0.0001	0.9997	2.0149	2.6865
L.....QL	12.0000	0.4800	0.7200	0.6316	0.5455	0.2060	0.2000	0.2800	29.0369	5.0137	3.1156	1.6370	0.0000	0.9997	1.6672	2.6397
P.LL	12.0000	0.4800	0.8800	0.8000	0.6000	0.3928	0.3600	0.1200	28.2983	6.8830	3.0282	0.9280	0.0001	0.9997	2.0581	2.5726
L.AA	12.0000	0.4800	0.8400	0.7500	0.5854	0.3430	0.3200	0.1600	27.2918	6.8830	2.9092	-0.0245	0.0001	0.9995	1.8608	2.4811
E.GS	12.0000	0.4800	0.9200	0.8571	0.6154	0.4454	0.4000	0.0800	29.5987	6.8830	3.1820	2.1870	0.0001	0.9998	2.3064	2.6908
L..L...A	12.0000	0.4800	0.8800	0.8000	0.6000	0.3928	0.3600	0.1200	26.5244	10.0745	2.8184	-0.7502	0.0002	0.9995	1.9290	2.4113
L...L..S	12.0000	0.4800	0.8400	0.7500	0.5854	0.3430	0.3200	0.1600	27.0100	10.0745	2.8759	-0.2905	0.0001	0.9995	1.8416	2.4555
E...EL	12.0000	0.4800	0.8800	0.8000	0.6000	0.3928	0.3600	0.1200	28.5135	5.9080	3.0537	1.1333	0.0001	0.9997	2.0737	2.5921
T....P.P	12.0000	0.4800	0.9200	0.8571	0.6154	0.4454	0.4000	0.0800	32.9579	10.0745	3.5793	5.8600	0.0001	0.9999	2.5681	2.9962
E.S...E	12.0000	0.4800	0.9600	0.9231	0.6316	0.5016	0.4400	0.0400	29.7665	10.5745	3.2019	2.3536	0.0002	0.9999	2.4979	2.7060
S....L.L	12.0000	0.4800	0.8400	0.7500	0.5854	0.3430	0.3200	0.1600	27.0100	10.0745	2.8759	-0.2905	0.0001	0.9995	1.8416	2.4555
L..L..Q	12.0000	0.4800	0.9200	0.8571	0.6154	0.4454	0.4000	0.0800	29.0369	10.5745	3.1156	1.6370	0.0002	0.9998	2.2626	2.6397
LL.....S	12.0000	0.4800	0.9600	0.9231	0.6316	0.5016	0.4400	0.0400	27.0100	4.8830	2.8759	-0.2905	0.0004	0.9998	2.2666	2.4555
P....L.S	12.0000	0.4800	0.8400	0.7500	0.5854	0.3430	0.3200	0.1600	29.5514	10.0745	3.1764	2.1402	0.0001	0.9997	2.0149	2.6865
S...L.G	12.0000	0.4800	0.8400	0.7500	0.5854	0.3430	0.3200	0.1600	28.2205	10.5745	3.0190	0.8539	0.0001	0.9996	1.9241	2.5655
K...E.L	12.0000	0.4800	0.8400	0.7500	0.5854	0.3430	0.3200	0.1600	28.9294	10.5745	3.1029	1.5329	0.0001	0.9997	1.9725	2.6299
S....A.A	12.0000	0.4800	0.8400	0.7500	0.5854	0.3430	0.3200	0.1600	28.5448	10.0745	3.0574	1.1632	0.0001	0.9997	1.9462	2.5950
G..A..S	12.0000	0.4800	0.9600	0.9231	0.6316	0.5016	0.4400	0.0400	28.9879	10.5745	3.1098	1.5895	0.0002	0.9999	2.4325	2.6353
L....S.A	12.0000	0.4800	0.8800	0.8000	0.6000	0.3928	0.3600	0.1200	27.7774	10.0745	2.9666	0.4340	0.0001	0.9996	2.0202	2.5252
S.S....R	12.0000	0.4800	0.8000	0.7059	0.5714	0.2955	0.2800	0.2000	30.4290	10.0745	3.2802	3.0241	0.0000	0.9998	1.9527	2.7663
A.L....L	12.0000	0.4800	0.9200	0.8571	0.6154	0.4454	0.4000	0.0800	26.5244	10.0745	2.8184	-0.7502	0.0003	0.9996	2.0668	2.4113
LPS	12.0000	0.4800	0.9200	0.8571	0.6154	0.4454	0.4000	0.0800	29.5514	2.6623	3.1764	2.1402	0.0001	0.9998	2.3027	2.6865
R.L..A	12.0000	0.4800	0.7200	0.6316	0.5455	0.2060	0.2000	0.2800	28.6903	11.0745	3.0746	1.3027	0.0000	0.9996	1.6473	2.6082
E..K.L	12.0000	0.4800	0.9200	0.8571	0.6154	0.4454	0.4000	0.0800	28.9294	11.0745	3.1029	1.5329	0.0002	0.9998	2.2542	2.6299
L..L...G	12.0000	0.4800	0.8800	0.8000	0.6000	0.3928	0.3600	0.1200	26.9674	10.0745	2.8708	-0.3308	0.0002	0.9995	1.9613	2.4516
L.K...E	12.0000	0.4800	0.8400	0.7500	0.5854	0.3430	0.3200	0.1600	28.9294	10.5745	3.1029	1.5329	0.0001	0.9997	1.9725	2.6299
R.....LL	12.0000	0.4800	0.8800	0.8000	0.6000	0.3928	0.3600	0.1200	27.9229	4.8830	2.9838	0.5716	0.0001	0.9996	2.0308	2.5384
LP.A	12.0000	0.4800	0.8800	0.8000	0.6000	0.3928	0.3600	0.1200	29.0657	6.9645	3.1190	1.6650	0.0001	0.9997	2.1139	2.6423
P..LL	12.0000	0.4800	0.9200	0.8571	0.6154	0.4454	0.4000	0.0800	28.2983	6.3830	3.0282	0.9280	0.0002	0.9997	2.2051	2.5726
D...SS	12.0000	0.4800	0.8400	0.7500	0.5854	0.3430	0.3200	0.1600	30.4496	5.8830	3.2827	3.0453	0.0000	0.9998	2.0761	2.7681
LQ.A	12.0000	0.4800	0.7600	0.6667	0.5581	0.2500	0.2400	0.2400	29.8043	7.0137	3.2064	2.3912	0.0000	0.9997	1.8063	2.7095
A..A..S	12.0000	0.4800	1.0000	1.0000	0.6486	0.5620	0.4800	0.0000	28.5448	10.5745	3.0574	1.1632	0.0004	1.0000	2.5950	2.5950
LS...Q	12.0000	0.4800	0.8000	0.7059	0.5714	0.2955	0.2800	0.2000	30.2899	5.9037	3.2638	2.8815	0.0000	0.9998	1.9437	2.7536
R....RL	12.0000	0.4800	0.8800	0.8000	0.6000	0.3928	0.3600	0.1200	30.0888	5.4431	3.2400	2.6770	0.0001	0.9998	2.1883	2.7353
E.SP	12.0000	0.4800	0.8400	0.7500	0.5854	0.3430	0.3200	0.1600	30.9296	6.9049	3.3395	3.5469	0.0000	0.9998	2.1088	2.8118
S.K..S	12.0000	0.4800	0.9200	0.8571	0.6154	0.4454	0.4000	0.0800	30.0572	11.0745	3.2363	2.6451	0.0001	0.9998	2.3421	2.7325
P.P.E	12.0000	0.4800	0.9200	0.8571	0.6154	0.4454	0.4000	0.0800	32.2179	11.5745	3.4918	4.9740	0.0001	0.9999	2.5105	2.9289
G.P...L	12.0000	0.4800	0.8800	0.8000	0.6000	0.3928	0.3600	0.1200	29.5088	10.5745	3.1714	2.0982	0.0001	0.9998	2.1461	2.6826
E..Q.L	12.0000	0.4800	0.8400	0.7500	0.5854	0.3430	0.3200	0.1600	30.4151	11.0745	3.2786	3.0098	0.0000	0.9998	2.0738	2.7650
D.S..S	12.0000	0.4800	0.7600	0.6667	0.5581	0.2500	0.2400	0.2400	30.4496	11.0745	3.2827	3.0453	0.0000	0.9998	1.8454	2.7681
KKL	12.0000	0.4800	0.8800	0.8000	0.6000	0.3928	0.3600	0.1200	29.3453	2.6481	3.1521	1.9375	0.0001	0.9998	2.1342	2.6678
S....A.L	12.0000	0.4800	0.9200	0.8571	0.6154	0.4454	0.4000	0.0800	27.7774	10.0745	2.9666	0.4340	0.0002	0.9997	2.1645	2.5252
R..S..E	12.0000	0.4800	0.8800	0.8000	0.6000	0.3928	0.3600	0.1200	30.5542	10.5745	3.2950	3.1534	0.0001	0.9998	2.2221	2.7777
S....LS	12.0000	0.4800	0.9200	0.8571	0.6154	0.4454	0.4000	0.0800	28.2630	5.4037	3.0241	0.8944	0.0002	0.9997	2.2023	2.5694
LE....E	12.0000	0.4800	0.8800	0.8000	0.6000	0.3928	0.3600	0.1200	28.5135	5.4080	3.0537	1.1333	0.0001	0.9997	2.0737	2.5921
L..SP	12.0000	0.4800	0.9600	0.9231	0.6316	0.5016	0.4400	0.0400	29.5514	6.4049	3.1764	2.1402	0.0002	0.9999	2.4798	2.6865
S....Q.S	12.0000	0.4800	0.9600	0.9231	0.6316	0.5016	0.4400	0.0400	31.5429	10.0745	3.4120	4.2100	0.0001	0.9999	2.6470	2.8675
EDL	12.0000	0.4800	0.9200	0.8571	0.6154	0.4454	0.4000	0.0800	29.3218	2.6513	3.1493	1.9145	0.0001	0.9998	2.2848	2.6656
L....Q.S	12.0000	0.4800	0.9200	0.8571	0.6154	0.4454	0.4000	0.0800	30.2899	10.0745	3.2638	2.8815	0.0001	0.9998	2.3603	2.7536
S....E.S	12.0000	0.4800	0.9200	0.8571	0.6154	0.4454	0.4000	0.0800	29.6413	10.0745	3.1871	2.2291	0.0001	0.9998	2.3097	2.6947
V.P..S	12.0000	0.4800	0.9600	0.9231	0.6316	0.5016	0.4400	0.0400	30.8856	11.0745	3.3342	3.5003	0.0001	0.9999	2.5918	2.8078
S..L.G	12.0000	0.4800	0.8000	0.7059	0.5714	0.2955	0.2800	0.2000	28.2205	11.0745	3.0190	0.8539	0.0001	0.9996	1.8109	2.5655
L...E..L	12.0000	0.4800	0.8800	0.8000	0.6000	0.3928	0.3600	0.1200	27.1352	10.0745	2.8907	-0.1723	0.0002	0.9996	1.9735	2.4668
S...E.S	12.0000	0.4800	0.8000	0.7059	0.5714	0.2955	0.2800	0.2000	29.6413	10.5745	3.1871	2.2291	0.0000	0.9997	1.9021	2.6947
SD...E	12.0000	0.4800	0.9200	0.8571	0.6154	0.4454	0.4000	0.0800	30.5748	5.8946	3.2975	3.1748	0.0001	0.9999	2.3825	2.7795
PPP	11.0000	0.4400	0.8400	0.7333	0.5500	0.3055	0.2800	0.1600	30.3464	2.6065	3.5916	5.7337	0.0000	0.9999	2.2254	3.0346
P.....PP	11.0000	0.4400	0.9200	0.8462	0.5789	0.4104	0.3600	0.0800	30.3464	4.8830	3.5916	5.7337	0.0000	0.9999	2.5678	3.0346
P..PP	11.0000	0.4400	0.8400	0.7333	0.5500	0.3055	0.2800	0.1600	30.3464	6.3830	3.5916	5.7337	0.0000	0.9999	2.2254	3.0346
EEE	11.0000	0.4400	0.8800	0.7857	0.5641	0.3563	0.3200	0.1200	27.1743	2.6065	3.1789	2.0688	0.0001	0.9998	2.1351	2.7174
E...EE	11.0000	0.4400	0.9600	0.9167	0.5946	0.4683	0.4000	0.0400	27.1743	5.8830	3.1789	2.0688	0.0002	0.9999	2.4910	2.7174
E.....EE	11.0000	0.4400	0.9600	0.9167	0.5946	0.4683	0.4000	0.0400	27.1743	4.8830	3.1789	2.0688	0.0002	0.9999	2.4910	2.7174
E.E.E	11.0000	0.4400	0.8400	0.7333	0.5500	0.3055	0.2800	0.1600	27.1743	11.5745	3.1789	2.0688	0.0000	0.9998	1.9928	2.7174
EE.....E	11.0000	0.4400	0.9600	0.9167	0.5946	0.4683	0.4000	0.0400	27.1743	4.8830	3.1789	2.0688	0.0002	0.9999	2.4910	2.7174
E..EE	11.0000	0.4400	0.9600	0.9167	0.5946	0.4683	0.4000	0.0400	27.1743	6.3830	3.1789	2.0688	0.0002	0.9999	2.4910	2.7174
PP...P	11.0000	0.4400	0.8800	0.7857	0.5641	0.3563	0.3200	0.1200	30.3464	5.8830	3.5916	5.7337	0.0000	0.9999	2.3844	3.0346
E.E...E	11.0000	0.4400	0.8000	0.6875	0.5366	0.2572	0.2400	0.2000	27.1743	10.5745	3.1789	2.0688	0.0000	0.9997	1.8682	2.7174
SP.S	11.0000	0.4400	0.8800	0.7857	0.5641	0.3563	0.3200	0.1200	28.0040	6.9049	3.2869	2.9505	0.0001	0.9998	2.2003	2.8004
PAP	11.0000	0.4400	0.8800	0.7857	0.5641	0.3563	0.3200	0.1200	28.7337	2.6471	3.3818	3.7633	0.0000	0.9999	2.2576	2.8734
S....TP	11.0000	0.4400	0.9200	0.8462	0.5789	0.4104	0.3600	0.0800	28.7905	5.3854	3.3892	3.8283	0.0001	0.9999	2.4361	2.8790
P.P...S	11.0000	0.4400	0.9600	0.9167	0.5946	0.4683	0.4000	0.0400	29.1752	10.5745	3.4392	4.2762	0.0001	0.9999	2.6744	2.9175
GS...G	11.0000	0.4400	1.0000	1.0000	0.6111	0.5311	0.4400	0.0000	26.7554	5.8830	3.1244	1.6365	0.0003	1.0000	2.6755	2.6755
EE...E	11.0000	0.4400	1.0000	1.0000	0.6111	0.5311	0.4400	0.0000	27.1743	5.8830	3.1789	2.0688	0.0003	1.0000	2.7174	2.7174
E.E....E	11.0000	0.4400	0.8800	0.7857	0.5641	0.3563	0.3200	0.1200	27.1743	10.0745	3.1789	2.0688	0.0001	0.9998	2.1351	2.7174
A.A...A	11.0000	0.4400	0.9600	0.9167	0.5946	0.4683	0.4000	0.0400	25.5084	10.5745	2.9622	0.3814	0.0003	0.9998	2.3383	2.5508
SP.P	11.0000	0.4400	1.0000	1.0000	0.6111	0.5311	0.4400	0.0000	29.1752	6.9049	3.4392	4.2762	0.0002	1.0000	2.9175	2.9175
PP...S	11.0000	0.4400	0.8400	0.7333	0.5500	0.3055	0.2800	0.1600	29.1752	5.8830	3.4392	4.2762	0.0000	0.9999	2.1395	2.9175
P.P..A	11.0000	0.4400	0.8800	0.7857	0.5641	0.3563	0.3200	0.1200	28.7337	11.0745	3.3818	3.7633	0.0000	0.9999	2.2576	2.8734
A..P...P	11.0000	0.4400	0.9200	0.8462	0.5789	0.4104	0.3600	0.0800	28.7337	10.0745	3.3818	3.7633	0.0001	0.9999	2.4313	2.8734
S..SP	11.0000	0.4400	0.9200	0.8462	0.5789	0.4104	0.3600	0.0800	28.0040	6.4049	3.2869	2.9505	0.0001	0.9999	2.3696	2.8004
P.....SP	11.0000	0.4400	0.8000	0.6875	0.5366	0.2572	0.2400	0.2000	29.1752	4.9049	3.4392	4.2762	0.0000	0.9999	2.0058	2.9175
S..S.G	11.0000	0.4400	0.9600	0.9167	0.5946	0.4683	0.4000	0.0400	26.7941	11.0745	3.1294	1.6762	0.0002	0.9999	2.4561	2.6794
P.....SS	11.0000	0.4400	0.9600	0.9167	0.5946	0.4683	0.4000	0.0400	28.0040	4.8830	3.2869	2.9505	0.0001	0.9999	2.5670	2.8004
PTP	11.0000	0.4400	0.8800	0.7857	0.5641	0.3563	0.3200	0.1200	29.9617	2.6087	3.5416	5.2377	0.0000	0.9999	2.3541	2.9962
K.E...E	11.0000	0.4400	0.9600	0.9167	0.5946	0.4683	0.4000	0.0400	27.5524	10.5745	3.2281	2.4658	0.0002	0.9999	2.5256	2.7552
GS..S	11.0000	0.4400	0.8800	0.7857	0.5641	0.3563	0.3200	0.1200	26.7941	6.3830	3.1294	1.6762	0.0001	0.9998	2.1053	2.6794
A.....AA	11.0000	0.4400	0.8400	0.7333	0.5500	0.3055	0.2800	0.1600	25.5084	4.8830	2.9622	0.3814	0.0001	0.9996	1.8706	2.5508
S..S.P	11.0000	0.4400	0.8800	0.7857	0.5641	0.3563	0.3200	0.1200	28.0040	11.0745	3.2869	2.9505	0.0001	0.9998	2.2003	2.8004
S.....SP	11.0000	0.4400	0.9600	0.9167	0.5946	0.4683	0.4000	0.0400	28.0040	4.9049	3.2869	2.9505	0.0001	0.9999	2.5670	2.8004
AP..P	11.0000	0.4400	0.9600	0.9167	0.5946	0.4683	0.4000	0.0400	28.7337	6.4239	3.3818	3.7633	0.0001	0.9999	2.6339	2.8734
PS.P	11.0000	0.4400	0.8800	0.7857	0.5641	0.3563	0.3200	0.1200	29.1752	6.9049	3.4392	4.2762	0.0000	0.9999	2.2923	2.9175
A...P..P	11.0000	0.4400	0.8800	0.7857	0.5641	0.3563	0.3200	0.1200	28.7337	10.0745	3.3818	3.7633	0.0000	0.9999	2.2576	2.8734
S.S.P	11.0000	0.4400	0.8400	0.7333	0.5500	0.3055	0.2800	0.1600	28.0040	11.5745	3.2869	2.9505	0.0000	0.9998	2.0536	2.8004
S.P..P	11.0000	0.4400	0.9200	0.8462	0.5789	0.4104	0.3600	0.0800	29.1752	11.0745	3.4392	4.2762	0.0001	0.9999	2.4687	2.9175
PA..P	11.0000	0.4400	0.9600	0.9167	0.5946	0.4683	0.4000	0.0400	28.7337	6.4239	3.3818	3.7633	0.0001	0.9999	2.6339	2.8734
P.P....A	11.0000	0.4400	1.0000	1.0000	0.6111	0.5311	0.4400	0.0000	28.7337	10.0745	3.3818	3.7633	0.0002	1.0000	2.8734	2.8734
EK..E	11.0000	0.4400	0.8400	0.7333	0.5500	0.3055	0.2800	0.1600	27.5524	6.3853	3.2281	2.4658	0.0000	0.9998	2.0205	2.7552
PG.....S	11.0000	0.4400	0.8800	0.7857	0.5641	0.3563	0.3200	0.1200	27.9653	4.9063	3.2818	2.9085	0.0001	0.9998	2.1973	2.7965
PG.P	11.0000	0.4400	0.8800	0.7857	0.5641	0.3563	0.3200	0.1200	29.1365	6.9063	3.4342	4.2305	0.0000	0.9999	2.2893	2.9137
PS.....P	11.0000	0.4400	0.8400	0.7333	0.5500	0.3055	0.2800	0.1600	29.1752	4.9049	3.4392	4.2762	0.0000	0.9999	2.1395	2.9175
SP.....S	11.0000	0.4400	0.9600	0.9167	0.5946	0.4683	0.4000	0.0400	28.0040	4.9049	3.2869	2.9505	0.0001	0.9999	2.5670	2.8004
P...SS	11.0000	0.4400	0.9200	0.8462	0.5789	0.4104	0.3600	0.0800	28.0040	5.8830	3.2869	2.9505	0.0001	0.9999	2.3696	2.8004
P..L..P	11.0000	0.4400	0.9600	0.9167	0.5946	0.4683	0.4000	0.0400	28.0361	10.5745	3.2910	2.9855	0.0001	0.9999	2.5700	2.8036
P....P.A	11.0000	0.4400	0.9200	0.8462	0.5789	0.4104	0.3600	0.0800	28.7337	10.0745	3.3818	3.7633	0.0001	0.9999	2.4313	2.8734
P..P...S	11.0000	0.4400	0.8800	0.7857	0.5641	0.3563	0.3200	0.1200	29.1752	10.0745	3.4392	4.2762	0.0000	0.9999	2.2923	2.9175
PL..P	11.0000	0.4400	0.8400	0.7333	0.5500	0.3055	0.2800	0.1600	28.0361	6.4645	3.2910	2.9855	0.0000	0.9998	2.0560	2.8036
P.PS	11.0000	0.4400	0.9200	0.8462	0.5789	0.4104	0.3600	0.0800	29.1752	6.9049	3.4392	4.2762	0.0001	0.9999	2.4687	2.9175
E...E..K	11.0000	0.4400	0.9200	0.8462	0.5789	0.4104	0.3600	0.0800	27.5524	10.0745	3.2281	2.4658	0.0001	0.9998	2.3314	2.7552
AP....P	11.0000	0.4400	0.9600	0.9167	0.5946	0.4683	0.4000	0.0400	28.7337	5.4239	3.3818	3.7633	0.0001	0.9999	2.6339	2.8734
P....PA	11.0000	0.4400	0.8400	0.7333	0.5500	0.3055	0.2800	0.1600	28.7337	5.4239	3.3818	3.7633	0.0000	0.9998	2.1071	2.8734
A.A....P	11.0000	0.4400	0.9600	0.9167	0.5946	0.4683	0.4000	0.0400	27.1210	10.0745	3.1720	2.0134	0.0002	0.9999	2.4861	2.7121
PA....P	11.0000	0.4400	1.0000	1.0000	0.6111	0.5311	0.4400	0.0000	28.7337	5.4239	3.3818	3.7633	0.0002	1.0000	2.8734	2.8734
P...L.P	11.0000	0.4400	0.9600	0.9167	0.5946	0.4683	0.4000	0.0400	28.0361	10.5745	3.2910	2.9855	0.0001	0.9999	2.5700	2.8036
S.PP	11.0000	0.4400	0.9200	0.8462	0.5789	0.4104	0.3600	0.0800	29.1752	6.8830	3.4392	4.2762	0.0001	0.9999	2.4687	2.9175
SG.S	11.0000	0.4400	0.8800	0.7857	0.5641	0.3563	0.3200	0.1200	26.7941	6.8830	3.1294	1.6762	0.0001	0.9998	2.1053	2.6794
A..A..A	11.0000	0.4400	0.8000	0.6875	0.5366	0.2572	0.2400	0.2000	25.5084	10.5745	2.9622	0.3814	0.0000	0.9996	1.7537	2.5508
AP.....P	11.0000	0.4400	0.8800	0.7857	0.5641	0.3563	0.3200	0.1200	28.7337	4.9239	3.3818	3.7633	0.0000	0.9999	2.2576	2.8734
GS.G	11.0000	0.4400	0.9200	0.8462	0.5789	0.4104	0.3600	0.0800	26.7554	6.8830	3.1244	1.6365	0.0001	0.9998	2.2639	2.6755
S.S.A	11.0000	0.4400	1.0000	1.0000	0.6111	0.5311	0.4400	0.0000	26.3913	11.5745	3.0770	1.2662	0.0004	1.0000	2.6391	2.6391
PT..P	11.0000	0.4400	0.8800	0.7857	0.5641	0.3563	0.3200	0.1200	29.9617	6.3854	3.5416	5.2377	0.0000	0.9999	2.3541	2.9962
S....P.P	11.0000	0.4400	0.9600	0.9167	0.5946	0.4683	0.4000	0.0400	29.1752	10.0745	3.4392	4.2762	0.0001	0.9999	2.6744	2.9175
P.LP	11.0000	0.4400	1.0000	1.0000	0.6111	0.5311	0.4400	0.0000	28.0361	6.9645	3.2910	2.9855	0.0002	1.0000	2.8036	2.8036
L.....LP	11.0000	0.4400	0.8800	0.7857	0.5641	0.3563	0.3200	0.1200	25.7258	4.9645	2.9905	0.5980	0.0001	0.9997	2.0213	2.5726
P.AA	11.0000	0.4400	0.8800	0.7857	0.5641	0.3563	0.3200	0.1200	27.1210	6.8830	3.1720	2.0134	0.0001	0.9998	2.1309	2.7121
P...A..S	11.0000	0.4400	0.9200	0.8462	0.5789	0.4104	0.3600	0.0800	27.5625	10.0745	3.2294	2.4766	0.0001	0.9998	2.3322	2.7563
A....A.A	11.0000	0.4400	0.9600	0.9167	0.5946	0.4683	0.4000	0.0400	25.5084	10.0745	2.9622	0.3814	0.0003	0.9998	2.3383	2.5508
Q.P.P	11.0000	0.4400	1.0000	1.0000	0.6111	0.5311	0.4400	0.0000	31.0178	11.5745	3.6790	6.6459	0.0001	1.0000	3.1018	3.1018
E..E...K	11.0000	0.4400	0.8800	0.7857	0.5641	0.3563	0.3200	0.1200	27.5524	10.0745	3.2281	2.4658	0.0001	0.9998	2.1648	2.7552
SS.P	11.0000	0.4400	0.9600	0.9167	0.5946	0.4683	0.4000	0.0400	28.0040	6.8830	3.2869	2.9505	0.0001	0.9999	2.5670	2.8004
S.S..P	11.0000	0.4400	0.8800	0.7857	0.5641	0.3563	0.3200	0.1200	28.0040	11.0745	3.2869	2.9505	0.0001	0.9998	2.2003	2.8004
Q.P....P	11.0000	0.4400	0.9600	0.9167	0.5946	0.4683	0.4000	0.0400	31.0178	10.0745	3.6790	6.6459	0.0001	1.0000	2.8433	3.1018
L.P.P	11.0000	0.4400	0.8400	0.7333	0.5500	0.3055	0.2800	0.1600	28.0361	11.5745	3.2910	2.9855	0.0000	0.9998	2.0560	2.8036
Q.P...P	11.0000	0.4400	0.8400	0.7333	0.5500	0.3055	0.2800	0.1600	31.0178	10.5745	3.6790	6.6459	0.0000	0.9999	2.2746	3.1018
L...P..P	11.0000	0.4400	0.8800	0.7857	0.5641	0.3563	0.3200	0.1200	28.0361	10.0745	3.2910	2.9855	0.0001	0.9998	2.2028	2.8036
L...L..L	11.0000	0.4400	0.9600	0.9167	0.5946	0.4683	0.4000	0.0400	23.4154	10.0745	2.6899	-1.7178	0.0005	0.9996	2.1464	2.3415
K.....EE	11.0000	0.4400	1.0000	1.0000	0.6111	0.5311	0.4400	0.0000	27.5524	4.8830	3.2281	2.4658	0.0003	1.0000	2.7552	2.7552
S...P..P	11.0000	0.4400	0.9200	0.8462	0.5789	0.4104	0.3600	0.0800	29.1752	10.0745	3.4392	4.2762	0.0001	0.9999	2.4687	2.9175
S.SA	11.0000	0.4400	0.9600	0.9167	0.5946	0.4683	0.4000	0.0400	26.3913	6.8861	3.0770	1.2662	0.0002	0.9998	2.4192	2.6391
K..E..K	11.0000	0.4400	0.9600	0.9167	0.5946	0.4683	0.4000	0.0400	27.9305	10.5745	3.2773	2.8708	0.0001	0.9999	2.5603	2.7931
P..S.S	11.0000	0.4400	0.9200	0.8462	0.5789	0.4104	0.3600	0.0800	28.0040	11.0745	3.2869	2.9505	0.0001	0.9999	2.3696	2.8004
S..S...G	11.0000	0.4400	0.9600	0.9167	0.5946	0.4683	0.4000	0.0400	26.7941	10.0745	3.1294	1.6762	0.0002	0.9999	2.4561	2.6794
S.A....S	11.0000	0.4400	0.9200	0.8462	0.5789	0.4104	0.3600	0.0800	26.3913	10.0745	3.0770	1.2662	0.0001	0.9998	2.2331	2.6391
SQ...S	11.0000	0.4400	0.8800	0.7857	0.5641	0.3563	0.3200	0.1200	28.6754	5.9359	3.3742	3.6968	0.0000	0.9999	2.2531	2.8675
A..A..P	11.0000	0.4400	0.9600	0.9167	0.5946	0.4683	0.4000	0.0400	27.1210	10.5745	3.1720	2.0134	0.0002	0.9999	2.4861	2.7121
S....A.S	11.0000	0.4400	0.9200	0.8462	0.5789	0.4104	0.3600	0.0800	26.3913	10.0745	3.0770	1.2662	0.0001	0.9998	2.2331	2.6391
Q.....SS	11.0000	0.4400	0.9200	0.8462	0.5789	0.4104	0.3600	0.0800	28.6754	4.8830	3.3742	3.6968	0.0001	0.9999	2.4264	2.8675
S...SP	11.0000	0.4400	1.0000	1.0000	0.6111	0.5311	0.4400	0.0000	28.0040	5.9049	3.2869	2.9505	0.0002	1.0000	2.8004	2.8004
S....T.T	11.0000	0.4400	0.9200	0.8462	0.5789	0.4104	0.3600	0.0800	28.4058	10.0745	3.3391	3.3930	0.0001	0.9999	2.4036	2.8406
PG....P	11.0000	0.4400	0.8800	0.7857	0.5641	0.3563	0.3200	0.1200	29.1365	5.4063	3.4342	4.2305	0.0000	0.9999	2.2893	2.9137
L....E.L	11.0000	0.4400	0.9200	0.8462	0.5789	0.4104	0.3600	0.0800	24.6684	10.0745	2.8529	-0.4540	0.0002	0.9996	2.0873	2.4668
PS....Q	11.0000	0.4400	0.9600	0.9167	0.5946	0.4683	0.4000	0.0400	29.8466	5.4049	3.5266	5.0928	0.0001	0.9999	2.7359	2.9847
PS...P	11.0000	0.4400	0.8800	0.7857	0.5641	0.3563	0.3200	0.1200	29.1752	5.9049	3.4392	4.2762	0.0000	0.9999	2.2923	2.9175
SQ.S	11.0000	0.4400	0.8800	0.7857	0.5641	0.3563	0.3200	0.1200	28.6754	6.9359	3.3742	3.6968	0.0000	0.9999	2.2531	2.8675
P.P..L	11.0000	0.4400	0.9600	0.9167	0.5946	0.4683	0.4000	0.0400	28.0361	11.0745	3.2910	2.9855	0.0001	0.9999	2.5700	2.8036
S.....PP	11.0000	0.4400	0.8400	0.7333	0.5500	0.3055	0.2800	0.1600	29.1752	4.8830	3.4392	4.2762	0.0000	0.9999	2.1395	2.9175
PA.A	11.0000	0.4400	0.8800	0.7857	0.5641	0.3563	0.3200	0.1200	27.1210	6.9239	3.1720	2.0134	0.0001	0.9998	2.1309	2.7121
P....AA	11.0000	0.4400	0.8800	0.7857	0.5641	0.3563	0.3200	0.1200	27.1210	5.3830	3.1720	2.0134	0.0001	0.9998	2.1309	2.7121
T..S..S	11.0000	0.4400	0.8800	0.7857	0.5641	0.3563	0.3200	0.1200	27.6193	10.5745	3.2368	2.5369	0.0001	0.9998	2.1701	2.7619
S.P....A	11.0000	0.4400	0.8800	0.7857	0.5641	0.3563	0.3200	0.1200	27.5625	10.0745	3.2294	2.4766	0.0001	0.9998	2.1656	2.7563
A...A.P	11.0000	0.4400	0.9600	0.9167	0.5946	0.4683	0.4000	0.0400	27.1210	10.5745	3.1720	2.0134	0.0002	0.9999	2.4861	2.7121
PT.....S	11.0000	0.4400	1.0000	1.0000	0.6111	0.5311	0.4400	0.0000	28.7905	4.8854	3.3892	3.8283	0.0002	1.0000	2.8790	2.8790
S..EE	11.0000	0.4400	0.8800	0.7857	0.5641	0.3563	0.3200	0.1200	27.0605	6.3830	3.1641	1.9506	0.0001	0.9998	2.1262	2.7060
S..G..S	11.0000	0.4400	0.8400	0.7333	0.5500	0.3055	0.2800	0.1600	26.7941	10.5745	3.1294	1.6762	0.0001	0.9997	1.9649	2.6794
S...S.G	11.0000	0.4400	0.9200	0.8462	0.5789	0.4104	0.3600	0.0800	26.7941	10.5745	3.1294	1.6762	0.0001	0.9998	2.2672	2.6794
G...S.S	11.0000	0.4400	0.8800	0.7857	0.5641	0.3563	0.3200	0.1200	26.7941	10.5745	3.1294	1.6762	0.0001	0.9998	2.1053	2.6794
LS..P	11.0000	0.4400	0.8400	0.7333	0.5500	0.3055	0.2800	0.1600	26.8649	6.4037	3.1387	1.7488	0.0001	0.9997	1.9701	2.6865
SS...L	11.0000	0.4400	0.8800	0.7857	0.5641	0.3563	0.3200	0.1200	25.6937	5.8830	2.9863	0.5660	0.0001	0.9997	2.0188	2.5694
S....PG	11.0000	0.4400	0.8800	0.7857	0.5641	0.3563	0.3200	0.1200	27.9653	5.4063	3.2818	2.9085	0.0001	0.9998	2.1973	2.7965
T...PS	11.0000	0.4400	0.7600	0.6471	0.5238	0.2111	0.2000	0.2400	28.7905	5.9049	3.3892	3.8283	0.0000	0.9998	1.8629	2.8790
L.P....P	11.0000	0.4400	0.8000	0.6875	0.5366	0.2572	0.2400	0.2000	28.0361	10.0745	3.2910	2.9855	0.0000	0.9998	1.9275	2.8036
S.S.T	11.0000	0.4400	0.9200	0.8462	0.5789	0.4104	0.3600	0.0800	27.6193	11.5745	3.2368	2.5369	0.0001	0.9998	2.3370	2.7619
QP..S	11.0000	0.4400	0.8400	0.7333	0.5500	0.3055	0.2800	0.1600	29.8466	6.3903	3.5266	5.0928	0.0000	0.9999	2.1888	2.9847
P.....LP	11.0000	0.4400	0.8800	0.7857	0.5641	0.3563	0.3200	0.1200	28.0361	4.9645	3.2910	2.9855	0.0001	0.9998	2.2028	2.8036
E.....ER	11.0000	0.4400	0.8400	0.7333	0.5500	0.3055	0.2800	0.1600	27.8904	4.8913	3.2721	2.8274	0.0000	0.9998	2.0453	2.7890
P.P....T	11.0000	0.4400	0.8400	0.7333	0.5500	0.3055	0.2800	0.1600	29.9617	10.0745	3.5416	5.2377	0.0000	0.9999	2.1972	2.9962
K.E..K	11.0000	0.4400	0.9600	0.9167	0.5946	0.4683	0.4000	0.0400	27.9305	11.0745	3.2773	2.8708	0.0001	0.9999	2.5603	2.7931
E..K.E	11.0000	0.4400	0.9200	0.8462	0.5789	0.4104	0.3600	0.0800	27.5524	11.0745	3.2281	2.4658	0.0001	0.9998	2.3314	2.7552
A.P..A	11.0000	0.4400	0.8800	0.7857	0.5641	0.3563	0.3200	0.1200	27.1210	11.0745	3.1720	2.0134	0.0001	0.9998	2.1309	2.7121
KK.....E	11.0000	0.4400	0.9200	0.8462	0.5789	0.4104	0.3600	0.0800	27.9305	4.8830	3.2773	2.8708	0.0001	0.9999	2.3634	2.7931
S...E..S	11.0000	0.4400	1.0000	1.0000	0.6111	0.5311	0.4400	0.0000	26.9466	10.0745	3.1493	1.8330	0.0003	1.0000	2.6947	2.6947
S..S..A	11.0000	0.4400	0.8800	0.7857	0.5641	0.3563	0.3200	0.1200	26.3913	10.5745	3.0770	1.2662	0.0001	0.9997	2.0736	2.6391
T.P....P	11.0000	0.4400	0.8800	0.7857	0.5641	0.3563	0.3200	0.1200	29.9617	10.0745	3.5416	5.2377	0.0000	0.9999	2.3541	2.9962
S...SG	11.0000	0.4400	0.8400	0.7333	0.5500	0.3055	0.2800	0.1600	26.7941	5.8830	3.1294	1.6762	0.0001	0.9997	1.9649	2.6794
E...K.E	11.0000	0.4400	0.8800	0.7857	0.5641	0.3563	0.3200	0.1200	27.5524	10.5745	3.2281	2.4658	0.0001	0.9998	2.1648	2.7552
T...SS	11.0000	0.4400	1.0000	1.0000	0.6111	0.5311	0.4400	0.0000	27.6193	5.8830	3.2368	2.5369	0.0003	1.0000	2.7619	2.7619
SEE	11.0000	0.4400	0.8400	0.7333	0.5500	0.3055	0.2800	0.1600	27.0605	2.6067	3.1641	1.9506	0.0000	0.9997	1.9844	2.7060
A....E.E	11.0000	0.4400	0.9600	0.9167	0.5946	0.4683	0.4000	0.0400	26.6190	10.0745	3.1067	1.4973	0.0002	0.9999	2.4401	2.6619
E.L.K	11.0000	0.4400	0.9200	0.8462	0.5789	0.4104	0.3600	0.0800	26.2995	11.5745	3.0651	1.1734	0.0001	0.9998	2.2253	2.6299
A...P.A	11.0000	0.4400	0.8400	0.7333	0.5500	0.3055	0.2800	0.1600	27.1210	10.5745	3.1720	2.0134	0.0000	0.9998	1.9889	2.7121
P.L.P	11.0000	0.4400	0.8400	0.7333	0.5500	0.3055	0.2800	0.1600	28.0361	11.5745	3.2910	2.9855	0.0000	0.9998	2.0560	2.8036
P.L.S	11.0000	0.4400	1.0000	1.0000	0.6111	0.5311	0.4400	0.0000	26.8649	11.5745	3.1387	1.7488	0.0003	1.0000	2.6865	2.6865
AA.L	11.0000	0.4400	0.8400	0.7333	0.5500	0.3055	0.2800	0.1600	24.8107	6.8830	2.8714	-0.3123	0.0001	0.9995	1.8195	2.4811
TP.P	11.0000	0.4400	0.9200	0.8462	0.5789	0.4104	0.3600	0.0800	29.9617	6.8854	3.5416	5.2377	0.0000	0.9999	2.5352	2.9962
A.G..G	11.0000	0.4400	0.8800	0.7857	0.5641	0.3563	0.3200	0.1200	26.3139	11.0745	3.0670	1.1880	0.0001	0.9997	2.0675	2.6314
SE.E	11.0000	0.4400	0.9600	0.9167	0.5946	0.4683	0.4000	0.0400	27.0605	6.8832	3.1641	1.9506	0.0002	0.9999	2.4805	2.7060
S....SQ	11.0000	0.4400	0.9600	0.9167	0.5946	0.4683	0.4000	0.0400	28.6754	5.4359	3.3742	3.6968	0.0001	0.9999	2.6286	2.8675
E....EA	11.0000	0.4400	0.9200	0.8462	0.5789	0.4104	0.3600	0.0800	26.6190	5.3880	3.1067	1.4973	0.0001	0.9998	2.2524	2.6619
PL...A	11.0000	0.4400	1.0000	1.0000	0.6111	0.5311	0.4400	0.0000	26.4234	5.9645	3.0812	1.2986	0.0004	1.0000	2.6423	2.6423
SG...S	11.0000	0.4400	0.9600	0.9167	0.5946	0.4683	0.4000	0.0400	26.7941	5.8830	3.1294	1.6762	0.0002	0.9999	2.4561	2.6794
LLS	11.0000	0.4400	0.9200	0.8462	0.5789	0.4104	0.3600	0.0800	24.5546	2.6236	2.8381	-0.5675	0.0002	0.9996	2.0777	2.4555
L..S..S	11.0000	0.4400	0.9200	0.8462	0.5789	0.4104	0.3600	0.0800	25.6937	10.5745	2.9863	0.5660	0.0002	0.9997	2.1741	2.5694
A..LP	11.0000	0.4400	0.8800	0.7857	0.5641	0.3563	0.3200	0.1200	26.4234	6.4645	3.0812	1.2986	0.0001	0.9997	2.0761	2.6423
T.S...S	11.0000	0.4400	0.9200	0.8462	0.5789	0.4104	0.3600	0.0800	27.6193	10.5745	3.2368	2.5369	0.0001	0.9998	2.3370	2.7619
LP.....S	11.0000	0.4400	0.8800	0.7857	0.5641	0.3563	0.3200	0.1200	26.8649	4.9645	3.1387	1.7488	0.0001	0.9998	2.1108	2.6865
S.L....P	11.0000	0.4400	0.8400	0.7333	0.5500	0.3055	0.2800	0.1600	26.8649	10.0745	3.1387	1.7488	0.0001	0.9997	1.9701	2.6865
GLP	11.0000	0.4400	0.8400	0.7333	0.5500	0.3055	0.2800	0.1600	26.8262	2.6619	3.1336	1.7091	0.0001	0.9997	1.9673	2.6826
K...K..E	11.0000	0.4400	0.9200	0.8462	0.5789	0.4104	0.3600	0.0800	27.9305	10.0745	3.2773	2.8708	0.0001	0.9999	2.3634	2.7931
EE.D	11.0000	0.4400	0.9600	0.9167	0.5946	0.4683	0.4000	0.0400	27.9091	6.8830	3.2745	2.8477	0.0001	0.9999	2.5583	2.7909
P.A.A	11.0000	0.4400	0.9600	0.9167	0.5946	0.4683	0.4000	0.0400	27.1210	11.5745	3.1720	2.0134	0.0002	0.9999	2.4861	2.7121
S...AS	11.0000	0.4400	0.9200	0.8462	0.5789	0.4104	0.3600	0.0800	26.3913	5.8861	3.0770	1.2662	0.0001	0.9998	2.2331	2.6391
E..EA	11.0000	0.4400	0.9600	0.9167	0.5946	0.4683	0.4000	0.0400	26.6190	6.3880	3.1067	1.4973	0.0002	0.9999	2.4401	2.6619
D...EA	11.0000	0.4400	0.9200	0.8462	0.5789	0.4104	0.3600	0.0800	27.3538	5.8880	3.2023	2.2564	0.0001	0.9998	2.3146	2.7354
SL..S	11.0000	0.4400	0.9600	0.9167	0.5946	0.4683	0.4000	0.0400	25.6937	6.4037	2.9863	0.5660	0.0003	0.9998	2.3553	2.5694
P..Q.P	11.0000	0.4400	0.9600	0.9167	0.5946	0.4683	0.4000	0.0400	31.0178	11.0745	3.6790	6.6459	0.0001	1.0000	2.8433	3.1018
S..TP	11.0000	0.4400	0.8800	0.7857	0.5641	0.3563	0.3200	0.1200	28.7905	6.3854	3.3892	3.8283	0.0000	0.9999	2.2621	2.8790
S..S.T	11.0000	0.4400	0.9600	0.9167	0.5946	0.4683	0.4000	0.0400	27.6193	11.0745	3.2368	2.5369	0.0001	0.9999	2.5318	2.7619
R...EE	11.0000	0.4400	0.9200	0.8462	0.5789	0.4104	0.3600	0.0800	27.8904	5.8830	3.2721	2.8274	0.0001	0.9999	2.3600	2.7890
A...PA	11.0000	0.4400	1.0000	1.0000	0.6111	0.5311	0.4400	0.0000	27.1210	5.9239	3.1720	2.0134	0.0003	1.0000	2.7121	2.7121
T..S...S	11.0000	0.4400	0.9600	0.9167	0.5946	0.4683	0.4000	0.0400	27.6193	10.0745	3.2368	2.5369	0.0001	0.9999	2.5318	2.7619
S.L....S	11.0000	0.4400	0.8800	0.7857	0.5641	0.3563	0.3200	0.1200	25.6937	10.0745	2.9863	0.5660	0.0001	0.9997	2.0188	2.5694
S..SE	11.0000	0.4400	0.9200	0.8462	0.5789	0.4104	0.3600	0.0800	26.9466	6.3832	3.1493	1.8330	0.0001	0.9998	2.2801	2.6947
S.S....P	11.0000	0.4400	0.8800	0.7857	0.5641	0.3563	0.3200	0.1200	28.0040	10.0745	3.2869	2.9505	0.0001	0.9998	2.2003	2.8004
S...S.L	11.0000	0.4400	0.8800	0.7857	0.5641	0.3563	0.3200	0.1200	25.6937	10.5745	2.9863	0.5660	0.0001	0.9997	2.0188	2.5694
P.A..S	11.0000	0.4400	1.0000	1.0000	0.6111	0.5311	0.4400	0.0000	27.5625	11.0745	3.2294	2.4766	0.0003	1.0000	2.7563	2.7563
TS.S	11.0000	0.4400	0.9600	0.9167	0.5946	0.4683	0.4000	0.0400	27.6193	6.8929	3.2368	2.5369	0.0001	0.9999	2.5318	2.7619
S.....AS	11.0000	0.4400	0.8400	0.7333	0.5500	0.3055	0.2800	0.1600	26.3913	4.8861	3.0770	1.2662	0.0001	0.9997	1.9354	2.6391
EA....E	11.0000	0.4400	0.7600	0.6471	0.5238	0.2111	0.2000	0.2400	26.6190	5.3880	3.1067	1.4973	0.0000	0.9997	1.7224	2.6619
P...SE	11.0000	0.4400	0.8800	0.7857	0.5641	0.3563	0.3200	0.1200	28.1178	5.8832	3.3017	3.0748	0.0001	0.9998	2.2093	2.8118
P.S...T	11.0000	0.4400	0.9600	0.9167	0.5946	0.4683	0.4000	0.0400	28.7905	10.5745	3.3892	3.8283	0.0001	0.9999	2.6391	2.8790
S...E..E	11.0000	0.4400	0.9600	0.9167	0.5946	0.4683	0.4000	0.0400	27.0605	10.0745	3.1641	1.9506	0.0002	0.9999	2.4805	2.7060
T..P.P	11.0000	0.4400	0.9600	0.9167	0.5946	0.4683	0.4000	0.0400	29.9617	11.0745	3.5416	5.2377	0.0001	0.9999	2.7465	2.9962
QPS	11.0000	0.4400	0.8000	0.6875	0.5366	0.2572	0.2400	0.2000	29.8466	2.6451	3.5266	5.0928	0.0000	0.9999	2.0520	2.9847
S.P..G	11.0000	0.4400	1.0000	1.0000	0.6111	0.5311	0.4400	0.0000	27.9653	11.0745	3.2818	2.9085	0.0002	1.0000	2.7965	2.7965
S.G...A	11.0000	0.4400	0.8800	0.7857	0.5641	0.3563	0.3200	0.1200	26.3526	10.5745	3.0720	1.2270	0.0001	0.9997	2.0706	2.6353
EEL	11.0000	0.4400	0.8800	0.7857	0.5641	0.3563	0.3200	0.1200	25.9214	2.6307	3.0159	0.7935	0.0001	0.9997	2.0367	2.5921
S..E..S	11.0000	0.4400	0.8000	0.6875	0.5366	0.2572	0.2400	0.2000	26.9466	10.5745	3.1493	1.8330	0.0000	0.9997	1.8526	2.6947
G.P..P	11.0000	0.4400	0.9200	0.8462	0.5789	0.4104	0.3600	0.0800	29.1365	11.0745	3.4342	4.2305	0.0001	0.9999	2.4654	2.9137
L..SS	11.0000	0.4400	0.9200	0.8462	0.5789	0.4104	0.3600	0.0800	25.6937	6.3830	2.9863	0.5660	0.0002	0.9997	2.1741	2.5694
E...S.L	11.0000	0.4400	0.9600	0.9167	0.5946	0.4683	0.4000	0.0400	25.8075	10.5745	3.0011	0.6797	0.0003	0.9998	2.3657	2.5808
PG.S	11.0000	0.4400	0.8400	0.7333	0.5500	0.3055	0.2800	0.1600	27.9653	6.9063	3.2818	2.9085	0.0000	0.9998	2.0508	2.7965
S...L..P	11.0000	0.4400	0.8800	0.7857	0.5641	0.3563	0.3200	0.1200	26.8649	10.0745	3.1387	1.7488	0.0001	0.9998	2.1108	2.6865
A...PG	11.0000	0.4400	0.9200	0.8462	0.5789	0.4104	0.3600	0.0800	27.5238	5.9063	3.2244	2.4355	0.0001	0.9998	2.3289	2.7524
E..P...P	11.0000	0.4400	0.8000	0.6875	0.5366	0.2572	0.2400	0.2000	29.2890	10.0745	3.4540	4.4114	0.0000	0.9999	2.0136	2.9289
EP.....P	11.0000	0.4400	0.9200	0.8462	0.5789	0.4104	0.3600	0.0800	29.2890	4.9009	3.4540	4.4114	0.0001	0.9999	2.4783	2.9289
R..S...S	11.0000	0.4400	0.9600	0.9167	0.5946	0.4683	0.4000	0.0400	27.6627	10.0745	3.2425	2.5831	0.0001	0.9999	2.5357	2.7663
S..L...R	11.0000	0.4400	0.8000	0.6875	0.5366	0.2572	0.2400	0.2000	26.5236	10.0745	3.0942	1.4002	0.0000	0.9997	1.8235	2.6524
S..L..P	11.0000	0.4400	0.9200	0.8462	0.5789	0.4104	0.3600	0.0800	26.8649	10.5745	3.1387	1.7488	0.0001	0.9998	2.2732	2.6865
E.E....P	11.0000	0.4400	0.9200	0.8462	0.5789	0.4104	0.3600	0.0800	28.2317	10.0745	3.3165	3.1999	0.0001	0.9999	2.3888	2.8232
S.SL	11.0000	0.4400	0.9200	0.8462	0.5789	0.4104	0.3600	0.0800	25.6937	6.9037	2.9863	0.5660	0.0002	0.9997	2.1741	2.5694
SS...E	11.0000	0.4400	0.9600	0.9167	0.5946	0.4683	0.4000	0.0400	26.9466	5.8830	3.1493	1.8330	0.0002	0.9999	2.4701	2.6947
E....SE	11.0000	0.4400	0.9200	0.8462	0.5789	0.4104	0.3600	0.0800	27.0605	5.3832	3.1641	1.9506	0.0001	0.9998	2.2897	2.7060
E.L....E	11.0000	0.4400	0.9600	0.9167	0.5946	0.4683	0.4000	0.0400	25.9214	10.0745	3.0159	0.7935	0.0002	0.9998	2.3761	2.5921
L...P.L	11.0000	0.4400	0.9200	0.8462	0.5789	0.4104	0.3600	0.0800	25.7258	10.5745	2.9905	0.5980	0.0002	0.9997	2.1768	2.5726
E.L..S	11.0000	0.4400	0.9200	0.8462	0.5789	0.4104	0.3600	0.0800	25.8075	11.0745	3.0011	0.6797	0.0002	0.9997	2.1837	2.5808
E.P.S	11.0000	0.4400	0.9200	0.8462	0.5789	0.4104	0.3600	0.0800	28.1178	11.5745	3.3017	3.0748	0.0001	0.9999	2.3792	2.8118
SE..E	11.0000	0.4400	0.8400	0.7333	0.5500	0.3055	0.2800	0.1600	27.0605	6.3832	3.1641	1.9506	0.0000	0.9997	1.9844	2.7060
Q...PS	11.0000	0.4400	0.8000	0.6875	0.5366	0.2572	0.2400	0.2000	29.8466	5.9049	3.5266	5.0928	0.0000	0.9999	2.0520	2.9847
T...P..S	11.0000	0.4400	0.9200	0.8462	0.5789	0.4104	0.3600	0.0800	28.7905	10.0745	3.3892	3.8283	0.0001	0.9999	2.4361	2.8790
S.L...L	11.0000	0.4400	0.9200	0.8462	0.5789	0.4104	0.3600	0.0800	24.5546	10.5745	2.8381	-0.5675	0.0002	0.9996	2.0777	2.4555
SG...P	11.0000	0.4400	0.8800	0.7857	0.5641	0.3563	0.3200	0.1200	27.9653	5.8830	3.2818	2.9085	0.0001	0.9998	2.1973	2.7965
LS....A	11.0000	0.4400	0.9200	0.8462	0.5789	0.4104	0.3600	0.0800	25.2522	5.4037	2.9288	0.1266	0.0002	0.9997	2.1367	2.5252
PS....L	11.0000	0.4400	0.8800	0.7857	0.5641	0.3563	0.3200	0.1200	26.8649	5.4049	3.1387	1.7488	0.0001	0.9998	2.1108	2.6865
S.....LS	11.0000	0.4400	0.8400	0.7333	0.5500	0.3055	0.2800	0.1600	25.6937	4.9037	2.9863	0.5660	0.0001	0.9996	1.8842	2.5694
KR.L	11.0000	0.4400	0.9600	0.9167	0.5946	0.4683	0.4000	0.0400	27.0155	6.8848	3.1582	1.9040	0.0002	0.9999	2.4764	2.7015
SE.S	11.0000	0.4400	0.8800	0.7857	0.5641	0.3563	0.3200	0.1200	26.9466	6.8832	3.1493	1.8330	0.0001	0.9998	2.1172	2.6947
AS..S	11.0000	0.4400	1.0000	1.0000	0.6111	0.5311	0.4400	0.0000	26.3913	6.3861	3.0770	1.2662	0.0004	1.0000	2.6391	2.6391
EE....L	11.0000	0.4400	0.9600	0.9167	0.5946	0.4683	0.4000	0.0400	25.9214	5.3830	3.0159	0.7935	0.0002	0.9998	2.3761	2.5921
P.A....P	11.0000	0.4400	0.8400	0.7333	0.5500	0.3055	0.2800	0.1600	28.7337	10.0745	3.3818	3.7633	0.0000	0.9998	2.1071	2.8734
ASP	11.0000	0.4400	0.9200	0.8462	0.5789	0.4104	0.3600	0.0800	27.5625	2.6341	3.2294	2.4766	0.0001	0.9998	2.3322	2.7563
S.G...P	11.0000	0.4400	0.8800	0.7857	0.5641	0.3563	0.3200	0.1200	27.9653	10.5745	3.2818	2.9085	0.0001	0.9998	2.1973	2.7965
LSA	11.0000	0.4400	0.8800	0.7857	0.5641	0.3563	0.3200	0.1200	25.2522	2.6210	2.9288	0.1266	0.0001	0.9996	1.9841	2.5252
A...G.P	11.0000	0.4400	0.8800	0.7857	0.5641	0.3563	0.3200	0.1200	27.5238	10.5745	3.2244	2.4355	0.0001	0.9998	2.1626	2.7524
E.....LE	11.0000	0.4400	0.8400	0.7333	0.5500	0.3055	0.2800	0.1600	25.9214	4.9080	3.0159	0.7935	0.0001	0.9996	1.9009	2.5921
GL.....S	11.0000	0.4400	0.9200	0.8462	0.5789	0.4104	0.3600	0.0800	25.6550	4.9023	2.9812	0.5274	0.0002	0.9997	2.1708	2.5655
E....LS	11.0000	0.4400	1.0000	1.0000	0.6111	0.5311	0.4400	0.0000	25.8075	5.4037	3.0011	0.6797	0.0004	1.0000	2.5808	2.5808
S..L...Q	11.0000	0.4400	0.8400	0.7333	0.5500	0.3055	0.2800	0.1600	27.5363	10.0745	3.2260	2.4487	0.0000	0.9998	2.0193	2.7536
EK.....K	11.0000	0.4400	0.8800	0.7857	0.5641	0.3563	0.3200	0.1200	27.9305	4.8853	3.2773	2.8708	0.0001	0.9998	2.1945	2.7931
RS.....S	11.0000	0.4400	0.8400	0.7333	0.5500	0.3055	0.2800	0.1600	27.6627	4.8941	3.2425	2.5831	0.0000	0.9998	2.0286	2.7663
P..TP	11.0000	0.4400	0.9200	0.8462	0.5789	0.4104	0.3600	0.0800	29.9617	6.3854	3.5416	5.2377	0.0000	0.9999	2.5352	2.9962
EE..S	11.0000	0.4400	0.9200	0.8462	0.5789	0.4104	0.3600	0.0800	27.0605	6.3830	3.1641	1.9506	0.0001	0.9998	2.2897	2.7060
PSA	11.0000	0.4400	0.8400	0.7333	0.5500	0.3055	0.2800	0.1600	27.5625	2.6341	3.2294	2.4766	0.0000	0.9998	2.0213	2.7563
ED.E	11.0000	0.4400	0.8000	0.6875	0.5366	0.2572	0.2400	0.2000	27.9091	6.8917	3.2745	2.8477	0.0000	0.9998	1.9188	2.7909
L.K..E	11.0000	0.4400	0.8400	0.7333	0.5500	0.3055	0.2800	0.1600	26.2995	11.0745	3.0651	1.1734	0.0001	0.9997	1.9286	2.6299
S.L.L	11.0000	0.4400	0.8400	0.7333	0.5500	0.3055	0.2800	0.1600	24.5546	11.5745	2.8381	-0.5675	0.0001	0.9995	1.8007	2.4555
L..S.S	11.0000	0.4400	0.8000	0.6875	0.5366	0.2572	0.2400	0.2000	25.6937	11.0745	2.9863	0.5660	0.0000	0.9996	1.7664	2.5694
Q..S..S	11.0000	0.4400	0.9600	0.9167	0.5946	0.4683	0.4000	0.0400	28.6754	10.5745	3.3742	3.6968	0.0001	0.9999	2.6286	2.8675
EP.P	11.0000	0.4400	0.9200	0.8462	0.5789	0.4104	0.3600	0.0800	29.2890	6.9009	3.4540	4.4114	0.0001	0.9999	2.4783	2.9289
S..N...S	11.0000	0.4400	0.8800	0.7857	0.5641	0.3563	0.3200	0.1200	28.4865	10.0745	3.3496	3.4833	0.0000	0.9999	2.2382	2.8486
R.S.S	11.0000	0.4400	0.9200	0.8462	0.5789	0.4104	0.3600	0.0800	27.6627	11.5745	3.2425	2.5831	0.0001	0.9998	2.3407	2.7663
P..G...T	11.0000	0.4400	0.9200	0.8462	0.5789	0.4104	0.3600	0.0800	28.7518	10.0745	3.3841	3.7839	0.0001	0.9999	2.4328	2.8752
E.....EK	11.0000	0.4400	0.8000	0.6875	0.5366	0.2572	0.2400	0.2000	27.5524	4.8853	3.2281	2.4658	0.0000	0.9998	1.8942	2.7552
S...A.S	11.0000	0.4400	0.8400	0.7333	0.5500	0.3055	0.2800	0.1600	26.3913	10.5745	3.0770	1.2662	0.0001	0.9997	1.9354	2.6391
D.D.E	11.0000	0.4400	0.8800	0.7857	0.5641	0.3563	0.3200	0.1200	28.6439	11.5745	3.3701	3.6611	0.0000	0.9999	2.2506	2.8644
AL..A	11.0000	0.4400	0.9200	0.8462	0.5789	0.4104	0.3600	0.0800	24.8107	6.3908	2.8714	-0.3123	0.0002	0.9996	2.0994	2.4811
L.S.G	11.0000	0.4400	0.9600	0.9167	0.5946	0.4683	0.4000	0.0400	25.6550	11.5745	2.9812	0.5274	0.0003	0.9998	2.3517	2.5655
GG....S	11.0000	0.4400	0.8000	0.6875	0.5366	0.2572	0.2400	0.2000	26.7554	5.3830	3.1244	1.6365	0.0000	0.9997	1.8394	2.6755
LSE	11.0000	0.4400	0.9600	0.9167	0.5946	0.4683	0.4000	0.0400	25.8075	2.6286	3.0011	0.6797	0.0003	0.9998	2.3657	2.5808
S.T..S	11.0000	0.4400	0.8800	0.7857	0.5641	0.3563	0.3200	0.1200	27.6193	11.0745	3.2368	2.5369	0.0001	0.9998	2.1701	2.7619
R.L....E	11.0000	0.4400	0.9200	0.8462	0.5789	0.4104	0.3600	0.0800	26.6374	10.0745	3.1091	1.5160	0.0001	0.9998	2.2539	2.6637
S.E.S	11.0000	0.4400	0.8400	0.7333	0.5500	0.3055	0.2800	0.1600	26.9466	11.5745	3.1493	1.8330	0.0001	0.9997	1.9761	2.6947
S....RP	11.0000	0.4400	0.8800	0.7857	0.5641	0.3563	0.3200	0.1200	28.8339	5.3849	3.3948	3.8781	0.0000	0.9999	2.2655	2.8834
SLG	11.0000	0.4400	0.9200	0.8462	0.5789	0.4104	0.3600	0.0800	25.6550	2.6257	2.9812	0.5274	0.0002	0.9997	2.1708	2.5655
L.....RL	11.0000	0.4400	0.8800	0.7857	0.5641	0.3563	0.3200	0.1200	25.3844	4.9431	2.9460	0.2581	0.0001	0.9996	1.9945	2.5384
EE.....S	11.0000	0.4400	1.0000	1.0000	0.6111	0.5311	0.4400	0.0000	27.0605	4.8830	3.1641	1.9506	0.0003	1.0000	2.7060	2.7060
S..L..L	11.0000	0.4400	0.8800	0.7857	0.5641	0.3563	0.3200	0.1200	24.5546	10.5745	2.8381	-0.5675	0.0002	0.9995	1.9293	2.4555
A...P..A	11.0000	0.4400	0.9200	0.8462	0.5789	0.4104	0.3600	0.0800	27.1210	10.0745	3.1720	2.0134	0.0001	0.9998	2.2949	2.7121
T.P.P	11.0000	0.4400	0.9200	0.8462	0.5789	0.4104	0.3600	0.0800	29.9617	11.5745	3.5416	5.2377	0.0000	0.9999	2.5352	2.9962
SA..L	11.0000	0.4400	0.7600	0.6471	0.5238	0.2111	0.2000	0.2400	25.2522	6.3861	2.9288	0.1266	0.0000	0.9995	1.6340	2.5252
T..S.S	11.0000	0.4400	0.8800	0.7857	0.5641	0.3563	0.3200	0.1200	27.6193	11.0745	3.2368	2.5369	0.0001	0.9998	2.1701	2.7619
L..AA	11.0000	0.4400	0.9200	0.8462	0.5789	0.4104	0.3600	0.0800	24.8107	6.3830	2.8714	-0.3123	0.0002	0.9996	2.0994	2.4811
P....GP	11.0000	0.4400	0.9600	0.9167	0.5946	0.4683	0.4000	0.0400	29.1365	5.4063	3.4342	4.2305	0.0001	0.9999	2.6708	2.9137
E.....SS	11.0000	0.4400	0.8800	0.7857	0.5641	0.3563	0.3200	0.1200	26.9466	4.8830	3.1493	1.8330	0.0001	0.9998	2.1172	2.6947
L.G....L	11.0000	0.4400	0.9600	0.9167	0.5946	0.4683	0.4000	0.0400	24.5159	10.0745	2.8330	-0.6061	0.0004	0.9997	2.2473	2.4516
LG...S	11.0000	0.4400	0.8000	0.6875	0.5366	0.2572	0.2400	0.2000	25.6550	5.9023	2.9812	0.5274	0.0000	0.9996	1.7638	2.5655
L..L..L	11.0000	0.4400	0.8800	0.7857	0.5641	0.3563	0.3200	0.1200	23.4154	10.5745	2.6899	-1.7178	0.0002	0.9993	1.8398	2.3415
A.PS	11.0000	0.4400	0.8400	0.7333	0.5500	0.3055	0.2800	0.1600	27.5625	6.9049	3.2294	2.4766	0.0000	0.9998	2.0213	2.7563
S..S...T	11.0000	0.4400	0.9200	0.8462	0.5789	0.4104	0.3600	0.0800	27.6193	10.0745	3.2368	2.5369	0.0001	0.9998	2.3370	2.7619
A..S..A	11.0000	0.4400	0.8400	0.7333	0.5500	0.3055	0.2800	0.1600	25.9498	10.5745	3.0196	0.8220	0.0001	0.9996	1.9030	2.5950
SQ...L	11.0000	0.4400	0.9600	0.9167	0.5946	0.4683	0.4000	0.0400	27.5363	5.9359	3.2260	2.4487	0.0002	0.9999	2.5242	2.7536
L..L..E	11.0000	0.4400	0.9600	0.9167	0.5946	0.4683	0.4000	0.0400	24.6684	10.5745	2.8529	-0.4540	0.0004	0.9997	2.2613	2.4668
S....EG	11.0000	0.4400	0.9600	0.9167	0.5946	0.4683	0.4000	0.0400	26.9079	5.3834	3.1443	1.7931	0.0002	0.9999	2.4666	2.6908
A.P....A	11.0000	0.4400	0.9200	0.8462	0.5789	0.4104	0.3600	0.0800	27.1210	10.0745	3.1720	2.0134	0.0001	0.9998	2.2949	2.7121
E...E.T	11.0000	0.4400	0.8800	0.7857	0.5641	0.3563	0.3200	0.1200	27.8470	10.5745	3.2664	2.7806	0.0001	0.9998	2.1880	2.7847
S...D..S	11.0000	0.4400	0.9600	0.9167	0.5946	0.4683	0.4000	0.0400	27.6815	10.0745	3.2449	2.6031	0.0001	0.9999	2.5375	2.7681
L.....EL	11.0000	0.4400	0.8000	0.6875	0.5366	0.2572	0.2400	0.2000	24.6684	4.9080	2.8529	-0.4540	0.0001	0.9994	1.6960	2.4668
S.L....A	11.0000	0.4400	0.8800	0.7857	0.5641	0.3563	0.3200	0.1200	25.2522	10.0745	2.9288	0.1266	0.0001	0.9996	1.9841	2.5252
LL.....E	11.0000	0.4400	0.8400	0.7333	0.5500	0.3055	0.2800	0.1600	24.6684	4.8830	2.8529	-0.4540	0.0001	0.9995	1.8090	2.4668
LL.S	11.0000	0.4400	0.8800	0.7857	0.5641	0.3563	0.3200	0.1200	24.5546	6.8830	2.8381	-0.5675	0.0002	0.9995	1.9293	2.4555
L..PP	11.0000	0.4400	0.9600	0.9167	0.5946	0.4683	0.4000	0.0400	28.0361	6.3830	3.2910	2.9855	0.0001	0.9999	2.5700	2.8036
P..L..E	11.0000	0.4400	0.8800	0.7857	0.5641	0.3563	0.3200	0.1200	26.9787	10.5745	3.1535	1.8661	0.0001	0.9998	2.1198	2.6979
E.LL	11.0000	0.4400	0.9200	0.8462	0.5789	0.4104	0.3600	0.0800	24.6684	6.8830	2.8529	-0.4540	0.0002	0.9996	2.0873	2.4668
S.TS	11.0000	0.4400	0.9200	0.8462	0.5789	0.4104	0.3600	0.0800	27.6193	6.8929	3.2368	2.5369	0.0001	0.9998	2.3370	2.7619
L...S..L	11.0000	0.4400	0.8800	0.7857	0.5641	0.3563	0.3200	0.1200	24.5546	10.0745	2.8381	-0.5675	0.0002	0.9995	1.9293	2.4555
E..S..E	11.0000	0.4400	0.8800	0.7857	0.5641	0.3563	0.3200	0.1200	27.0605	10.5745	3.1641	1.9506	0.0001	0.9998	2.1262	2.7060
S...G..P	11.0000	0.4400	0.8800	0.7857	0.5641	0.3563	0.3200	0.1200	27.9653	10.0745	3.2818	2.9085	0.0001	0.9998	2.1973	2.7965
QLS	11.0000	0.4400	1.0000	1.0000	0.6111	0.5311	0.4400	0.0000	27.5363	2.6934	3.2260	2.4487	0.0003	1.0000	2.7536	2.7536
L...P.A	11.0000	0.4400	0.9200	0.8462	0.5789	0.4104	0.3600	0.0800	26.4234	10.5745	3.0812	1.2986	0.0001	0.9998	2.2358	2.6423
L.K....L	11.0000	0.4400	0.9200	0.8462	0.5789	0.4104	0.3600	0.0800	25.0465	10.0745	2.9021	-0.0778	0.0002	0.9997	2.1193	2.5046
A....P.L	11.0000	0.4400	0.9600	0.9167	0.5946	0.4683	0.4000	0.0400	26.4234	10.0745	3.0812	1.2986	0.0002	0.9998	2.4221	2.6423
LL....S	11.0000	0.4400	0.8800	0.7857	0.5641	0.3563	0.3200	0.1200	24.5546	5.3830	2.8381	-0.5675	0.0002	0.9995	1.9293	2.4555
L....LE	11.0000	0.4400	0.8800	0.7857	0.5641	0.3563	0.3200	0.1200	24.6684	5.4080	2.8529	-0.4540	0.0002	0.9995	1.9382	2.4668
G....P.L	11.0000	0.4400	0.9600	0.9167	0.5946	0.4683	0.4000	0.0400	26.8262	10.0745	3.1336	1.7091	0.0002	0.9999	2.4591	2.6826
LA...A	11.0000	0.4400	0.8400	0.7333	0.5500	0.3055	0.2800	0.1600	24.8107	5.8908	2.8714	-0.3123	0.0001	0.9995	1.8195	2.4811
P..L...D	11.0000	0.4400	0.9600	0.9167	0.5946	0.4683	0.4000	0.0400	27.7135	10.0745	3.2491	2.6374	0.0001	0.9999	2.5404	2.7714
PS...A	11.0000	0.4400	0.9600	0.9167	0.5946	0.4683	0.4000	0.0400	27.5625	5.9049	3.2294	2.4766	0.0002	0.9999	2.5266	2.7563
E...ED	11.0000	0.4400	0.9600	0.9167	0.5946	0.4683	0.4000	0.0400	27.9091	5.8917	3.2745	2.8477	0.0001	0.9999	2.5583	2.7909
S..RS	11.0000	0.4400	0.8400	0.7333	0.5500	0.3055	0.2800	0.1600	27.6627	6.3941	3.2425	2.5831	0.0000	0.9998	2.0286	2.7663
PS.A	11.0000	0.4400	0.9200	0.8462	0.5789	0.4104	0.3600	0.0800	27.5625	6.9049	3.2294	2.4766	0.0001	0.9998	2.3322	2.7563
R.R..S	11.0000	0.4400	0.8800	0.7857	0.5641	0.3563	0.3200	0.1200	28.4926	11.0745	3.3504	3.4902	0.0000	0.9999	2.2387	2.8493
L..E..S	11.0000	0.4400	0.9200	0.8462	0.5789	0.4104	0.3600	0.0800	25.8075	10.5745	3.0011	0.6797	0.0002	0.9997	2.1837	2.5808
P..L..L	11.0000	0.4400	0.9200	0.8462	0.5789	0.4104	0.3600	0.0800	25.7258	10.5745	2.9905	0.5980	0.0002	0.9997	2.1768	2.5726
NSS	11.0000	0.4400	0.9200	0.8462	0.5789	0.4104	0.3600	0.0800	28.4865	2.6409	3.3496	3.4833	0.0001	0.9999	2.4104	2.8486
SSQ	11.0000	0.4400	0.8800	0.7857	0.5641	0.3563	0.3200	0.1200	28.6754	2.6485	3.3742	3.6968	0.0000	0.9999	2.2531	2.8675
SA.....S	11.0000	0.4400	0.8800	0.7857	0.5641	0.3563	0.3200	0.1200	26.3913	4.8861	3.0770	1.2662	0.0001	0.9997	2.0736	2.6391
S...GL	11.0000	0.4400	1.0000	1.0000	0.6111	0.5311	0.4400	0.0000	25.6550	5.9023	2.9812	0.5274	0.0005	1.0000	2.5655	2.5655
S.S...D	11.0000	0.4400	0.9600	0.9167	0.5946	0.4683	0.4000	0.0400	27.6815	10.5745	3.2449	2.6031	0.0001	0.9999	2.5375	2.7681
S..SV	11.0000	0.4400	0.9600	0.9167	0.5946	0.4683	0.4000	0.0400	26.9066	6.3831	3.1441	1.7917	0.0002	0.9999	2.4664	2.6907
IS..S	11.0000	0.4400	1.0000	1.0000	0.6111	0.5311	0.4400	0.0000	27.3247	6.3869	3.1985	2.2259	0.0003	1.0000	2.7325	2.7325
A.L.S	11.0000	0.4400	1.0000	1.0000	0.6111	0.5311	0.4400	0.0000	25.2522	11.5745	2.9288	0.1266	0.0005	1.0000	2.5252	2.5252
GL..P	11.0000	0.4400	0.9200	0.8462	0.5789	0.4104	0.3600	0.0800	26.8262	6.4023	3.1336	1.7091	0.0001	0.9998	2.2699	2.6826
QLE	11.0000	0.4400	0.9200	0.8462	0.5789	0.4104	0.3600	0.0800	27.6501	2.6945	3.2408	2.5697	0.0001	0.9998	2.3396	2.7650
S.....SA	11.0000	0.4400	0.9200	0.8462	0.5789	0.4104	0.3600	0.0800	26.3913	4.8861	3.0770	1.2662	0.0001	0.9998	2.2331	2.6391
S....A.P	11.0000	0.4400	0.8400	0.7333	0.5500	0.3055	0.2800	0.1600	27.5625	10.0745	3.2294	2.4766	0.0000	0.9998	2.0213	2.7563
G..LS	11.0000	0.4400	0.8800	0.7857	0.5641	0.3563	0.3200	0.1200	25.6550	6.4037	2.9812	0.5274	0.0001	0.9997	2.0157	2.5655
K....S.L	11.0000	0.4400	0.8800	0.7857	0.5641	0.3563	0.3200	0.1200	26.1856	10.0745	3.0503	1.0586	0.0001	0.9997	2.0574	2.6186
E....S.L	11.0000	0.4400	0.8400	0.7333	0.5500	0.3055	0.2800	0.1600	25.8075	10.0745	3.0011	0.6797	0.0001	0.9996	1.8926	2.5808
A.S..E	11.0000	0.4400	0.8800	0.7857	0.5641	0.3563	0.3200	0.1200	26.5052	11.0745	3.0919	1.3815	0.0001	0.9997	2.0825	2.6505
S.D.S	11.0000	0.4400	0.9200	0.8462	0.5789	0.4104	0.3600	0.0800	27.6815	11.5745	3.2449	2.6031	0.0001	0.9998	2.3423	2.7681
A.P....T	11.0000	0.4400	0.9200	0.8462	0.5789	0.4104	0.3600	0.0800	28.3490	10.0745	3.3317	3.3298	0.0001	0.9999	2.3988	2.8349
A..RL	11.0000	0.4400	0.8800	0.7857	0.5641	0.3563	0.3200	0.1200	26.0821	6.4431	3.0368	0.9546	0.0001	0.9997	2.0493	2.6082
A...A.S	11.0000	0.4400	0.8800	0.7857	0.5641	0.3563	0.3200	0.1200	25.9498	10.5745	3.0196	0.8220	0.0001	0.9997	2.0389	2.5950
S..P..T	11.0000	0.4400	0.9600	0.9167	0.5946	0.4683	0.4000	0.0400	28.7905	10.5745	3.3892	3.8283	0.0001	0.9999	2.6391	2.8790
L....EG	11.0000	0.4400	0.7600	0.6471	0.5238	0.2111	0.2000	0.2400	25.7688	5.3834	2.9961	0.6410	0.0000	0.9996	1.6674	2.5769
S..L.L	11.0000	0.4400	0.9600	0.9167	0.5946	0.4683	0.4000	0.0400	24.5546	11.0745	2.8381	-0.5675	0.0004	0.9997	2.2508	2.4555
L.A..L	11.0000	0.4400	0.9200	0.8462	0.5789	0.4104	0.3600	0.0800	24.1131	11.0745	2.7806	-1.0094	0.0003	0.9995	2.0403	2.4113
DS..S	11.0000	0.4400	0.9200	0.8462	0.5789	0.4104	0.3600	0.0800	27.6815	6.3946	3.2449	2.6031	0.0001	0.9998	2.3423	2.7681
V.....SS	11.0000	0.4400	0.8800	0.7857	0.5641	0.3563	0.3200	0.1200	26.9066	4.8830	3.1441	1.7917	0.0001	0.9998	2.1141	2.6907
S.H..L	11.0000	0.4400	0.8400	0.7333	0.5500	0.3055	0.2800	0.1600	29.3561	11.0745	3.4628	4.4916	0.0000	0.9999	2.1528	2.9356
L..Q...L	11.0000	0.4400	0.8800	0.7857	0.5641	0.3563	0.3200	0.1200	26.3971	10.0745	3.0778	1.2721	0.0001	0.9997	2.0741	2.6397
ES...L	11.0000	0.4400	0.9200	0.8462	0.5789	0.4104	0.3600	0.0800	25.8075	5.8832	3.0011	0.6797	0.0002	0.9997	2.1837	2.5808
L.S...P	11.0000	0.4400	0.8400	0.7333	0.5500	0.3055	0.2800	0.1600	26.8649	10.5745	3.1387	1.7488	0.0001	0.9997	1.9701	2.6865
PS...R	11.0000	0.4400	0.9600	0.9167	0.5946	0.4683	0.4000	0.0400	28.8339	5.9049	3.3948	3.8781	0.0001	0.9999	2.6431	2.8834
S....R.R	11.0000	0.4400	0.8400	0.7333	0.5500	0.3055	0.2800	0.1600	28.4926	10.0745	3.3504	3.4902	0.0000	0.9998	2.0895	2.8493
D.PS	11.0000	0.4400	0.8000	0.6875	0.5366	0.2572	0.2400	0.2000	28.8527	6.9049	3.3973	3.8997	0.0000	0.9998	1.9836	2.8853
AR...S	11.0000	0.4400	0.8800	0.7857	0.5641	0.3563	0.3200	0.1200	27.2212	5.9087	3.1850	2.1176	0.0001	0.9998	2.1388	2.7221
K.LE	11.0000	0.4400	0.8400	0.7333	0.5500	0.3055	0.2800	0.1600	26.2995	6.9080	3.0651	1.1734	0.0001	0.9997	1.9286	2.6299
L.P..Q	11.0000	0.4400	0.8400	0.7333	0.5500	0.3055	0.2800	0.1600	28.7075	11.0745	3.3784	3.7333	0.0000	0.9998	2.1052	2.8707
S.ET	11.0000	0.4400	0.8800	0.7857	0.5641	0.3563	0.3200	0.1200	27.7331	6.8903	3.2516	2.6583	0.0001	0.9998	2.1790	2.7733
L.E....R	11.0000	0.4400	0.9600	0.9167	0.5946	0.4683	0.4000	0.0400	26.6374	10.0745	3.1091	1.5160	0.0002	0.9999	2.4418	2.6637
RP...P	11.0000	0.4400	0.8400	0.7333	0.5500	0.3055	0.2800	0.1600	30.0051	5.8849	3.5472	5.2928	0.0000	0.9999	2.2004	3.0005
AS...S	11.0000	0.4400	0.8400	0.7333	0.5500	0.3055	0.2800	0.1600	26.3913	5.8861	3.0770	1.2662	0.0001	0.9997	1.9354	2.6391
S....Q.L	11.0000	0.4400	0.9200	0.8462	0.5789	0.4104	0.3600	0.0800	27.5363	10.0745	3.2260	2.4487	0.0001	0.9998	2.3300	2.7536
L.Q..L	11.0000	0.4400	0.9600	0.9167	0.5946	0.4683	0.4000	0.0400	26.3971	11.0745	3.0778	1.2721	0.0002	0.9998	2.4197	2.6397
NS.S	11.0000	0.4400	0.9200	0.8462	0.5789	0.4104	0.3600	0.0800	28.4865	6.9259	3.3496	3.4833	0.0001	0.9999	2.4104	2.8486
DS....S	11.0000	0.4400	1.0000	1.0000	0.6111	0.5311	0.4400	0.0000	27.6815	5.3946	3.2449	2.6031	0.0003	1.0000	2.7681	2.7681
EA..S	11.0000	0.4400	0.9200	0.8462	0.5789	0.4104	0.3600	0.0800	26.5052	6.3880	3.0919	1.3815	0.0001	0.9998	2.2427	2.6505
L....LK	11.0000	0.4400	0.8800	0.7857	0.5641	0.3563	0.3200	0.1200	25.0465	5.4248	2.9021	-0.0778	0.0001	0.9996	1.9679	2.5046
G.P...S	11.0000	0.4400	0.9600	0.9167	0.5946	0.4683	0.4000	0.0400	27.9653	10.5745	3.2818	2.9085	0.0001	0.9999	2.5635	2.7965
S....E.L	11.0000	0.4400	0.9200	0.8462	0.5789	0.4104	0.3600	0.0800	25.8075	10.0745	3.0011	0.6797	0.0002	0.9997	2.1837	2.5808
K.....SS	11.0000	0.4400	0.9200	0.8462	0.5789	0.4104	0.3600	0.0800	27.3247	4.8830	3.1985	2.2259	0.0001	0.9998	2.3121	2.7325
K.....KK	11.0000	0.4400	0.8800	0.7857	0.5641	0.3563	0.3200	0.1200	28.3086	4.8830	3.3265	3.2850	0.0001	0.9998	2.2242	2.8309
AS.A	11.0000	0.4400	0.9600	0.9167	0.5946	0.4683	0.4000	0.0400	25.9498	6.8861	3.0196	0.8220	0.0002	0.9998	2.3787	2.5950
S.....SL	11.0000	0.4400	0.8000	0.6875	0.5366	0.2572	0.2400	0.2000	25.6937	4.9037	2.9863	0.5660	0.0000	0.9996	1.7664	2.5694
A.A...G	11.0000	0.4400	1.0000	1.0000	0.6111	0.5311	0.4400	0.0000	25.9111	10.5745	3.0146	0.7833	0.0004	1.0000	2.5911	2.5911
VP...P	11.0000	0.4400	0.9600	0.9167	0.5946	0.4683	0.4000	0.0400	29.2490	5.9022	3.4488	4.3637	0.0001	0.9999	2.6812	2.9249
SE..K	11.0000	0.4400	0.9600	0.9167	0.5946	0.4683	0.4000	0.0400	27.4386	6.3832	3.2133	2.3455	0.0002	0.9999	2.5152	2.7439
A..G..G	11.0000	0.4400	0.8800	0.7857	0.5641	0.3563	0.3200	0.1200	26.3139	10.5745	3.0670	1.1880	0.0001	0.9997	2.0675	2.6314
SE..G	11.0000	0.4400	0.8800	0.7857	0.5641	0.3563	0.3200	0.1200	26.9079	6.3832	3.1443	1.7931	0.0001	0.9998	2.1142	2.6908
L.S...T	11.0000	0.4400	0.9600	0.9167	0.5946	0.4683	0.4000	0.0400	26.4802	10.5745	3.0886	1.3562	0.0002	0.9999	2.4273	2.6480
A...LL	11.0000	0.4400	0.9200	0.8462	0.5789	0.4104	0.3600	0.0800	24.1131	5.8830	2.7806	-1.0094	0.0003	0.9995	2.0403	2.4113
G...A..S	11.0000	0.4400	0.8400	0.7333	0.5500	0.3055	0.2800	0.1600	26.3526	10.0745	3.0720	1.2270	0.0001	0.9997	1.9325	2.6353
K..K...E	11.0000	0.4400	0.8800	0.7857	0.5641	0.3563	0.3200	0.1200	27.9305	10.0745	3.2773	2.8708	0.0001	0.9998	2.1945	2.7931
NLL	11.0000	0.4400	1.0000	1.0000	0.6111	0.5311	0.4400	0.0000	26.2082	2.6938	3.0532	1.0814	0.0004	1.0000	2.6208	2.6208
K.....SL	11.0000	0.4400	0.9200	0.8462	0.5789	0.4104	0.3600	0.0800	26.1856	4.9037	3.0503	1.0586	0.0001	0.9998	2.2157	2.6186
L....SA	11.0000	0.4400	0.9600	0.9167	0.5946	0.4683	0.4000	0.0400	25.2522	5.3861	2.9288	0.1266	0.0003	0.9998	2.3148	2.5252
T..TS	11.0000	0.4400	0.9600	0.9167	0.5946	0.4683	0.4000	0.0400	28.4058	6.3929	3.3391	3.3930	0.0001	0.9999	2.6039	2.8406
P...P..R	11.0000	0.4400	0.7200	0.6111	0.5116	0.1667	0.1600	0.2800	30.0051	10.0745	3.5472	5.2928	0.0000	0.9999	1.8336	3.0005
A....ST	11.0000	0.4400	0.9600	0.9167	0.5946	0.4683	0.4000	0.0400	27.1778	5.3929	3.1794	2.0724	0.0002	0.9999	2.4913	2.7178
ES.....S	11.0000	0.4400	0.6400	0.5500	0.4889	0.0816	0.0800	0.3600	26.9466	4.8832	3.1493	1.8330	0.0000	0.9997	1.4821	2.6947
SE....S	11.0000	0.4400	0.7600	0.6471	0.5238	0.2111	0.2000	0.2400	26.9466	5.3832	3.1493	1.8330	0.0000	0.9997	1.7436	2.6947
RS.S	11.0000	0.4400	0.8800	0.7857	0.5641	0.3563	0.3200	0.1200	27.6627	6.8941	3.2425	2.5831	0.0001	0.9998	2.1735	2.7663
SD.E	11.0000	0.4400	0.9200	0.8462	0.5789	0.4104	0.3600	0.0800	27.7953	6.8946	3.2597	2.7250	0.0001	0.9999	2.3519	2.7795
AA.G	11.0000	0.4400	0.8000	0.6875	0.5366	0.2572	0.2400	0.2000	25.9111	6.8830	3.0146	0.7833	0.0000	0.9996	1.7814	2.5911
PEA	11.0000	0.4400	1.0000	1.0000	0.6111	0.5311	0.4400	0.0000	27.6764	2.6337	3.2442	2.5977	0.0003	1.0000	2.7676	2.7676
E....DS	11.0000	0.4400	0.8400	0.7333	0.5500	0.3055	0.2800	0.1600	27.7953	5.3946	3.2597	2.7250	0.0000	0.9998	2.0383	2.7795
S.P....V	11.0000	0.4400	1.0000	1.0000	0.6111	0.5311	0.4400	0.0000	28.0778	10.0745	3.2965	3.0310	0.0002	1.0000	2.8078	2.8078
LS...L	11.0000	0.4400	0.8800	0.7857	0.5641	0.3563	0.3200	0.1200	24.5546	5.9037	2.8381	-0.5675	0.0002	0.9995	1.9293	2.4555
LA....S	11.0000	0.4400	0.8800	0.7857	0.5641	0.3563	0.3200	0.1200	25.2522	5.3908	2.9288	0.1266	0.0001	0.9996	1.9841	2.5252
L.SG	11.0000	0.4400	0.7600	0.6471	0.5238	0.2111	0.2000	0.2400	25.6550	6.8830	2.9812	0.5274	0.0000	0.9996	1.6600	2.5655
P.A.T	11.0000	0.4400	0.8800	0.7857	0.5641	0.3563	0.3200	0.1200	28.3490	11.5745	3.3317	3.3298	0.0001	0.9998	2.2274	2.8349
QA...L	11.0000	0.4400	0.9200	0.8462	0.5789	0.4104	0.3600	0.0800	27.0948	5.9627	3.1686	1.9862	0.0001	0.9998	2.2926	2.7095
E.L...G	11.0000	0.4400	0.8800	0.7857	0.5641	0.3563	0.3200	0.1200	25.7688	10.5745	2.9961	0.6410	0.0001	0.9997	2.0247	2.5769
D.S....S	11.0000	0.4400	0.8400	0.7333	0.5500	0.3055	0.2800	0.1600	27.6815	10.0745	3.2449	2.6031	0.0000	0.9998	2.0300	2.7681
EE.S	11.0000	0.4400	0.9200	0.8462	0.5789	0.4104	0.3600	0.0800	27.0605	6.8830	3.1641	1.9506	0.0001	0.9998	2.2897	2.7060
LL....L	11.0000	0.4400	0.9200	0.8462	0.5789	0.4104	0.3600	0.0800	23.4154	5.3830	2.6899	-1.7178	0.0003	0.9994	1.9813	2.3415
SSE	11.0000	0.4400	0.9200	0.8462	0.5789	0.4104	0.3600	0.0800	26.9466	2.6067	3.1493	1.8330	0.0001	0.9998	2.2801	2.6947
AL.....S	11.0000	0.4400	0.8400	0.7333	0.5500	0.3055	0.2800	0.1600	25.2522	4.8908	2.9288	0.1266	0.0001	0.9996	1.8518	2.5252
SS..K	11.0000	0.4400	1.0000	1.0000	0.6111	0.5311	0.4400	0.0000	27.3247	6.3830	3.1985	2.2259	0.0003	1.0000	2.7325	2.7325
A....GP	11.0000	0.4400	0.9600	0.9167	0.5946	0.4683	0.4000	0.0400	27.5238	5.4063	3.2244	2.4355	0.0002	0.9999	2.5230	2.7524
P.S....L	11.0000	0.4400	0.8400	0.7333	0.5500	0.3055	0.2800	0.1600	26.8649	10.0745	3.1387	1.7488	0.0001	0.9997	1.9701	2.6865
KKE	11.0000	0.4400	0.9200	0.8462	0.5789	0.4104	0.3600	0.0800	27.9305	2.6086	3.2773	2.8708	0.0001	0.9999	2.3634	2.7931
K..E...L	11.0000	0.4400	0.9200	0.8462	0.5789	0.4104	0.3600	0.0800	26.2995	10.0745	3.0651	1.1734	0.0001	0.9998	2.2253	2.6299
E.S...Q	11.0000	0.4400	0.8400	0.7333	0.5500	0.3055	0.2800	0.1600	28.7892	10.5745	3.3890	3.8268	0.0000	0.9998	2.1112	2.8789
K..S.S	11.0000	0.4400	0.8800	0.7857	0.5641	0.3563	0.3200	0.1200	27.3247	11.0745	3.1985	2.2259	0.0001	0.9998	2.1469	2.7325
SL..D	11.0000	0.4400	0.8000	0.6875	0.5366	0.2572	0.2400	0.2000	26.5423	6.4037	3.0967	1.4193	0.0000	0.9997	1.8248	2.6542
E..RK	11.0000	0.4400	0.9200	0.8462	0.5789	0.4104	0.3600	0.0800	28.2685	6.3848	3.3213	3.2405	0.0001	0.9999	2.3919	2.8268
SVP	11.0000	0.4400	0.9200	0.8462	0.5789	0.4104	0.3600	0.0800	28.0778	2.6236	3.2965	3.0310	0.0001	0.9999	2.3758	2.8078
DS....L	11.0000	0.4400	1.0000	1.0000	0.6111	0.5311	0.4400	0.0000	26.5423	5.3946	3.0967	1.4193	0.0004	1.0000	2.6542	2.6542
E.L....K	11.0000	0.4400	0.8400	0.7333	0.5500	0.3055	0.2800	0.1600	26.2995	10.0745	3.0651	1.1734	0.0001	0.9997	1.9286	2.6299
G..S..G	11.0000	0.4400	0.9600	0.9167	0.5946	0.4683	0.4000	0.0400	26.7554	10.5745	3.1244	1.6365	0.0002	0.9999	2.4526	2.6755
A.A....G	11.0000	0.4400	0.8800	0.7857	0.5641	0.3563	0.3200	0.1200	25.9111	10.0745	3.0146	0.7833	0.0001	0.9997	2.0359	2.5911
E.F....K	11.0000	0.4400	0.9200	0.8462	0.5789	0.4104	0.3600	0.0800	29.2392	10.0745	3.4476	4.3520	0.0001	0.9999	2.4741	2.9239
S..G.R	11.0000	0.4400	0.9200	0.8462	0.5789	0.4104	0.3600	0.0800	27.6240	11.0745	3.2374	2.5418	0.0001	0.9998	2.3374	2.7624
D...A.L	11.0000	0.4400	0.8800	0.7857	0.5641	0.3563	0.3200	0.1200	26.1009	10.5745	3.0393	0.9734	0.0001	0.9997	2.0508	2.6101
EK.....L	11.0000	0.4400	0.8800	0.7857	0.5641	0.3563	0.3200	0.1200	26.2995	4.8853	3.0651	1.1734	0.0001	0.9997	2.0664	2.6299
L..E...S	11.0000	0.4400	0.9600	0.9167	0.5946	0.4683	0.4000	0.0400	25.8075	10.0745	3.0011	0.6797	0.0003	0.9998	2.3657	2.5808
S.E...T	11.0000	0.4400	0.8400	0.7333	0.5500	0.3055	0.2800	0.1600	27.7331	10.5745	3.2516	2.6583	0.0000	0.9998	2.0338	2.7733
PE...D	11.0000	0.4400	0.8800	0.7857	0.5641	0.3563	0.3200	0.1200	28.9665	5.9009	3.4121	4.0315	0.0000	0.9999	2.2759	2.8966
A.VS	11.0000	0.4400	0.8400	0.7333	0.5500	0.3055	0.2800	0.1600	26.4651	6.8831	3.0866	1.3409	0.0001	0.9997	1.9408	2.6465
SD....S	11.0000	0.4400	0.8800	0.7857	0.5641	0.3563	0.3200	0.1200	27.6815	5.3946	3.2449	2.6031	0.0001	0.9998	2.1750	2.7681
L...ST	11.0000	0.4400	0.9200	0.8462	0.5789	0.4104	0.3600	0.0800	26.4802	5.8929	3.0886	1.3562	0.0001	0.9998	2.2406	2.6480
S.E....L	11.0000	0.4400	0.9200	0.8462	0.5789	0.4104	0.3600	0.0800	25.8075	10.0745	3.0011	0.6797	0.0002	0.9997	2.1837	2.5808
E.E...R	11.0000	0.4400	0.8400	0.7333	0.5500	0.3055	0.2800	0.1600	27.8904	10.5745	3.2721	2.8274	0.0000	0.9998	2.0453	2.7890
L.LL	11.0000	0.4400	0.8000	0.6875	0.5366	0.2572	0.2400	0.2000	23.4154	6.8830	2.6899	-1.7178	0.0001	0.9992	1.6098	2.3415
PS.G	11.0000	0.4400	0.9200	0.8462	0.5789	0.4104	0.3600	0.0800	27.9653	6.9049	3.2818	2.9085	0.0001	0.9999	2.3663	2.7965
LA..S	11.0000	0.4400	0.8400	0.7333	0.5500	0.3055	0.2800	0.1600	25.2522	6.3908	2.9288	0.1266	0.0001	0.9996	1.8518	2.5252
LS.L	11.0000	0.4400	0.8400	0.7333	0.5500	0.3055	0.2800	0.1600	24.5546	6.9037	2.8381	-0.5675	0.0001	0.9995	1.8007	2.4555
L.SA	11.0000	0.4400	0.8800	0.7857	0.5641	0.3563	0.3200	0.1200	25.2522	6.8861	2.9288	0.1266	0.0001	0.9996	1.9841	2.5252
L.....ER	11.0000	0.4400	0.8800	0.7857	0.5641	0.3563	0.3200	0.1200	26.6374	4.8913	3.1091	1.5160	0.0001	0.9997	2.0929	2.6637
V.A.A	11.0000	0.4400	0.8800	0.7857	0.5641	0.3563	0.3200	0.1200	26.0236	11.5745	3.0292	0.8959	0.0001	0.9997	2.0447	2.6024
S..A...P	11.0000	0.4400	0.8800	0.7857	0.5641	0.3563	0.3200	0.1200	27.5625	10.0745	3.2294	2.4766	0.0001	0.9998	2.1656	2.7563
E...AL	11.0000	0.4400	0.9200	0.8462	0.5789	0.4104	0.3600	0.0800	25.3660	5.8908	2.9437	0.2398	0.0002	0.9997	2.1464	2.5366
S....K.K	11.0000	0.4400	0.8400	0.7333	0.5500	0.3055	0.2800	0.1600	27.8167	10.0745	3.2625	2.7480	0.0000	0.9998	2.0399	2.7817
S.L...E	11.0000	0.4400	0.8400	0.7333	0.5500	0.3055	0.2800	0.1600	25.8075	10.5745	3.0011	0.6797	0.0001	0.9996	1.8926	2.5808
S..E..P	11.0000	0.4400	0.8800	0.7857	0.5641	0.3563	0.3200	0.1200	28.1178	10.5745	3.3017	3.0748	0.0001	0.9998	2.2093	2.8118
T..K..S	11.0000	0.4400	0.9200	0.8462	0.5789	0.4104	0.3600	0.0800	28.1112	10.5745	3.3008	3.0675	0.0001	0.9999	2.3786	2.8111
R...EN	11.0000	0.4400	0.9600	0.9167	0.5946	0.4683	0.4000	0.0400	29.4302	5.9204	3.4724	4.5808	0.0001	0.9999	2.6978	2.9430
L...D.S	11.0000	0.4400	0.8800	0.7857	0.5641	0.3563	0.3200	0.1200	26.5423	10.5745	3.0967	1.4193	0.0001	0.9997	2.0855	2.6542
K.E..Q	11.0000	0.4400	0.8800	0.7857	0.5641	0.3563	0.3200	0.1200	29.2812	11.0745	3.4530	4.4020	0.0000	0.9999	2.3007	2.9281
GSD	11.0000	0.4400	0.8400	0.7333	0.5500	0.3055	0.2800	0.1600	27.6428	2.6167	3.2399	2.5618	0.0000	0.9998	2.0271	2.7643
KL.E	11.0000	0.4400	0.8000	0.6875	0.5366	0.2572	0.2400	0.2000	26.2995	6.9248	3.0651	1.1734	0.0000	0.9997	1.8081	2.6299
A.G.G	11.0000	0.4400	0.9200	0.8462	0.5789	0.4104	0.3600	0.0800	26.3139	11.5745	3.0670	1.1880	0.0001	0.9998	2.2266	2.6314
P...L..A	11.0000	0.4400	0.9200	0.8462	0.5789	0.4104	0.3600	0.0800	26.4234	10.0745	3.0812	1.2986	0.0001	0.9998	2.2358	2.6423
QQ.Q	10.0000	0.4000	0.8800	0.7692	0.5263	0.3192	0.2800	0.1200	29.1245	6.8830	3.8123	7.7908	0.0000	1.0000	2.4893	3.2361
P..P..P	10.0000	0.4000	0.8800	0.7692	0.5263	0.3192	0.2800	0.1200	27.3118	10.5745	3.5502	5.0745	0.0000	0.9999	2.3343	3.0346
EE..E	10.0000	0.4000	0.8000	0.6667	0.5000	0.2182	0.2000	0.2000	24.4569	6.3830	3.1375	1.6589	0.0000	0.9997	1.8116	2.7174
PP.....P	10.0000	0.4000	0.8800	0.7692	0.5263	0.3192	0.2800	0.1200	27.3118	4.8830	3.5502	5.0745	0.0000	0.9999	2.3343	3.0346
E...E..E	10.0000	0.4000	0.9200	0.8333	0.5405	0.3746	0.3200	0.0800	24.4569	10.0745	3.1375	1.6589	0.0001	0.9998	2.2645	2.7174
AP.P	10.0000	0.4000	0.9200	0.8333	0.5405	0.3746	0.3200	0.0800	25.8604	6.9239	3.3404	3.2455	0.0001	0.9999	2.3945	2.8734
AA.A	10.0000	0.4000	0.9200	0.8333	0.5405	0.3746	0.3200	0.0800	22.9575	6.8830	2.9208	0.0620	0.0002	0.9997	2.1257	2.5508
A....P.P	10.0000	0.4000	0.9200	0.8333	0.5405	0.3746	0.3200	0.0800	25.8604	10.0745	3.3404	3.2455	0.0001	0.9999	2.3945	2.8734
EE....E	10.0000	0.4000	0.8800	0.7692	0.5263	0.3192	0.2800	0.1200	24.4569	5.3830	3.1375	1.6589	0.0001	0.9998	2.0903	2.7174
P...SP	10.0000	0.4000	0.9600	0.9091	0.5556	0.4345	0.3600	0.0400	26.2577	5.9049	3.3978	3.7231	0.0001	0.9999	2.6523	2.9175
SP.....P	10.0000	0.4000	0.8000	0.6667	0.5000	0.2182	0.2000	0.2000	26.2577	4.9049	3.3978	3.7231	0.0000	0.9999	1.9450	2.9175
SP..P	10.0000	0.4000	1.0000	1.0000	0.5714	0.5000	0.4000	0.0000	26.2577	6.4049	3.3978	3.7231	0.0002	1.0000	2.9175	2.9175
P..AP	10.0000	0.4000	0.9600	0.9091	0.5556	0.4345	0.3600	0.0400	25.8604	6.4239	3.3404	3.2455	0.0001	0.9999	2.6122	2.8734
P.S.P	10.0000	0.4000	0.9200	0.8333	0.5405	0.3746	0.3200	0.0800	26.2577	11.5745	3.3978	3.7231	0.0001	0.9999	2.4313	2.9175
G....G.P	10.0000	0.4000	0.8800	0.7692	0.5263	0.3192	0.2800	0.1200	25.1339	10.0745	3.2354	2.4078	0.0001	0.9998	2.1482	2.7927
PA...P	10.0000	0.4000	0.8400	0.7143	0.5128	0.2673	0.2400	0.1600	25.8604	5.9239	3.3404	3.2455	0.0000	0.9998	2.0524	2.8734
S.S.G	10.0000	0.4000	0.8800	0.7692	0.5263	0.3192	0.2800	0.1200	24.1147	11.5745	3.0881	1.2889	0.0001	0.9997	2.0611	2.6794
A...A..P	10.0000	0.4000	0.9600	0.9091	0.5556	0.4345	0.3600	0.0400	24.4089	10.0745	3.1306	1.6067	0.0002	0.9999	2.4655	2.7121
P..P...A	10.0000	0.4000	0.8000	0.6667	0.5000	0.2182	0.2000	0.2000	25.8604	10.0745	3.3404	3.2455	0.0000	0.9998	1.9156	2.8734
A...AP	10.0000	0.4000	0.8800	0.7692	0.5263	0.3192	0.2800	0.1200	24.4089	5.9239	3.1306	1.6067	0.0001	0.9998	2.0862	2.7121
PPA	10.0000	0.4000	0.8400	0.7143	0.5128	0.2673	0.2400	0.1600	25.8604	2.6471	3.3404	3.2455	0.0000	0.9998	2.0524	2.8734
P...P..A	10.0000	0.4000	1.0000	1.0000	0.5714	0.5000	0.4000	0.0000	25.8604	10.0745	3.3404	3.2455	0.0002	1.0000	2.8734	2.8734
P.P.A	10.0000	0.4000	0.9200	0.8333	0.5405	0.3746	0.3200	0.0800	25.8604	11.5745	3.3404	3.2455	0.0001	0.9999	2.3945	2.8734
SSP	10.0000	0.4000	0.9600	0.9091	0.5556	0.4345	0.3600	0.0400	25.2036	2.6246	3.2455	2.4864	0.0001	0.9999	2.5458	2.8004
S....SP	10.0000	0.4000	0.9200	0.8333	0.5405	0.3746	0.3200	0.0800	25.2036	5.4049	3.2455	2.4864	0.0001	0.9999	2.3337	2.8004
S...S.P	10.0000	0.4000	0.9200	0.8333	0.5405	0.3746	0.3200	0.0800	25.2036	10.5745	3.2455	2.4864	0.0001	0.9999	2.3337	2.8004
A..A.A	10.0000	0.4000	1.0000	1.0000	0.5714	0.5000	0.4000	0.0000	22.9575	11.0745	2.9208	0.0620	0.0005	1.0000	2.5508	2.5508
P...AP	10.0000	0.4000	1.0000	1.0000	0.5714	0.5000	0.4000	0.0000	25.8604	5.9239	3.3404	3.2455	0.0002	1.0000	2.8734	2.8734
AA....A	10.0000	0.4000	0.8800	0.7692	0.5263	0.3192	0.2800	0.1200	22.9575	5.3830	2.9208	0.0620	0.0001	0.9996	1.9622	2.5508
A.A..A	10.0000	0.4000	1.0000	1.0000	0.5714	0.5000	0.4000	0.0000	22.9575	11.0745	2.9208	0.0620	0.0005	1.0000	2.5508	2.5508
K....EE	10.0000	0.4000	0.8800	0.7692	0.5263	0.3192	0.2800	0.1200	24.7972	5.3830	3.1867	2.0320	0.0001	0.9998	2.1194	2.7552
P.P..S	10.0000	0.4000	0.8000	0.6667	0.5000	0.2182	0.2000	0.2000	26.2577	11.0745	3.3978	3.7231	0.0000	0.9999	1.9450	2.9175
L...LE	10.0000	0.4000	0.9200	0.8333	0.5405	0.3746	0.3200	0.0800	22.2016	5.9080	2.8115	-0.7356	0.0002	0.9996	2.0557	2.4668
SP...P	10.0000	0.4000	0.8400	0.7143	0.5128	0.2673	0.2400	0.1600	26.2577	5.9049	3.3978	3.7231	0.0000	0.9999	2.0839	2.9175
S...P.S	10.0000	0.4000	0.8800	0.7692	0.5263	0.3192	0.2800	0.1200	25.2036	10.5745	3.2455	2.4864	0.0001	0.9998	2.1542	2.8004
SS..P	10.0000	0.4000	0.8800	0.7692	0.5263	0.3192	0.2800	0.1200	25.2036	6.3830	3.2455	2.4864	0.0001	0.9998	2.1542	2.8004
P.SP	10.0000	0.4000	0.9200	0.8333	0.5405	0.3746	0.3200	0.0800	26.2577	6.9049	3.3978	3.7231	0.0001	0.9999	2.4313	2.9175
E..R.R	10.0000	0.4000	0.8800	0.7692	0.5263	0.3192	0.2800	0.1200	25.7458	11.0745	3.3238	3.1105	0.0000	0.9999	2.2005	2.8606
A.A....A	10.0000	0.4000	0.9600	0.9091	0.5556	0.4345	0.3600	0.0400	22.9575	10.0745	2.9208	0.0620	0.0003	0.9998	2.3189	2.5508
P.L..P	10.0000	0.4000	0.9600	0.9091	0.5556	0.4345	0.3600	0.0400	25.2325	11.0745	3.2496	2.5191	0.0001	0.9999	2.5487	2.8036
PS.L	10.0000	0.4000	0.9600	0.9091	0.5556	0.4345	0.3600	0.0400	24.1784	6.9049	3.0973	1.3575	0.0002	0.9999	2.4423	2.6865
E.EK	10.0000	0.4000	0.9600	0.9091	0.5556	0.4345	0.3600	0.0400	24.7972	6.8853	3.1867	2.0320	0.0001	0.9999	2.5048	2.7552
A...A..A	10.0000	0.4000	0.8000	0.6667	0.5000	0.2182	0.2000	0.2000	22.9575	10.0745	2.9208	0.0620	0.0000	0.9996	1.7006	2.5508
T...P..P	10.0000	0.4000	0.8800	0.7692	0.5263	0.3192	0.2800	0.1200	26.9655	10.0745	3.5002	4.6155	0.0000	0.9999	2.3047	2.9962
S.G.S	10.0000	0.4000	0.9200	0.8333	0.5405	0.3746	0.3200	0.0800	24.1147	11.5745	3.0881	1.2889	0.0001	0.9998	2.2328	2.6794
P...L..P	10.0000	0.4000	0.8000	0.6667	0.5000	0.2182	0.2000	0.2000	25.2325	10.0745	3.2496	2.5191	0.0000	0.9998	1.8691	2.8036
LP...P	10.0000	0.4000	0.9200	0.8333	0.5405	0.3746	0.3200	0.0800	25.2325	5.9645	3.2496	2.5191	0.0001	0.9999	2.3363	2.8036
G..SS	10.0000	0.4000	0.9200	0.8333	0.5405	0.3746	0.3200	0.0800	24.1147	6.3830	3.0881	1.2889	0.0001	0.9998	2.2328	2.6794
S.P.P	10.0000	0.4000	0.9200	0.8333	0.5405	0.3746	0.3200	0.0800	26.2577	11.5745	3.3978	3.7231	0.0001	0.9999	2.4313	2.9175
P...S.S	10.0000	0.4000	0.8800	0.7692	0.5263	0.3192	0.2800	0.1200	25.2036	10.5745	3.2455	2.4864	0.0001	0.9998	2.1542	2.8004
G...SS	10.0000	0.4000	1.0000	1.0000	0.5714	0.5000	0.4000	0.0000	24.1147	5.8830	3.0881	1.2889	0.0003	1.0000	2.6794	2.6794
SST	10.0000	0.4000	0.8800	0.7692	0.5263	0.3192	0.2800	0.1200	24.8574	2.6149	3.1954	2.0987	0.0001	0.9998	2.1246	2.7619
P..Q...P	10.0000	0.4000	0.8400	0.7143	0.5128	0.2673	0.2400	0.1600	27.9160	10.0745	3.6376	5.9170	0.0000	0.9999	2.2156	3.1018
SGS	10.0000	0.4000	0.8400	0.7143	0.5128	0.2673	0.2400	0.1600	24.1147	2.6066	3.0881	1.2889	0.0000	0.9997	1.9139	2.6794
S.P...P	10.0000	0.4000	0.8800	0.7692	0.5263	0.3192	0.2800	0.1200	26.2577	10.5745	3.3978	3.7231	0.0000	0.9999	2.2442	2.9175
AA.....A	10.0000	0.4000	0.8800	0.7692	0.5263	0.3192	0.2800	0.1200	22.9575	4.8830	2.9208	0.0620	0.0001	0.9996	1.9622	2.5508
SA.S	10.0000	0.4000	0.9200	0.8333	0.5405	0.3746	0.3200	0.0800	23.7522	6.8861	3.0356	0.9016	0.0001	0.9998	2.1993	2.6391
S.G....P	10.0000	0.4000	0.8400	0.7143	0.5128	0.2673	0.2400	0.1600	25.1688	10.0745	3.2404	2.4470	0.0000	0.9998	1.9975	2.7965
P..S..S	10.0000	0.4000	1.0000	1.0000	0.5714	0.5000	0.4000	0.0000	25.2036	10.5745	3.2455	2.4864	0.0002	1.0000	2.8004	2.8004
R....SS	10.0000	0.4000	0.9200	0.8333	0.5405	0.3746	0.3200	0.0800	24.8964	5.3830	3.2011	2.1421	0.0001	0.9998	2.3052	2.7663
S.A...S	10.0000	0.4000	0.8800	0.7692	0.5263	0.3192	0.2800	0.1200	23.7522	10.5745	3.0356	0.9016	0.0001	0.9997	2.0301	2.6391
SS...G	10.0000	0.4000	0.8800	0.7692	0.5263	0.3192	0.2800	0.1200	24.1147	5.8830	3.0881	1.2889	0.0001	0.9997	2.0611	2.6794
P...A..P	10.0000	0.4000	0.9200	0.8333	0.5405	0.3746	0.3200	0.0800	25.8604	10.0745	3.3404	3.2455	0.0001	0.9999	2.3945	2.8734
QP....S	10.0000	0.4000	0.9600	0.9091	0.5556	0.4345	0.3600	0.0400	26.8619	5.3903	3.4852	4.4812	0.0001	0.9999	2.7133	2.9847
EE..K	10.0000	0.4000	0.9200	0.8333	0.5405	0.3746	0.3200	0.0800	24.7972	6.3830	3.1867	2.0320	0.0001	0.9998	2.2960	2.7552
A.....PA	10.0000	0.4000	0.8000	0.6667	0.5000	0.2182	0.2000	0.2000	24.4089	4.9239	3.1306	1.6067	0.0000	0.9997	1.8081	2.7121
P..A...A	10.0000	0.4000	1.0000	1.0000	0.5714	0.5000	0.4000	0.0000	24.4089	10.0745	3.1306	1.6067	0.0003	1.0000	2.7121	2.7121
TP.S	10.0000	0.4000	1.0000	1.0000	0.5714	0.5000	0.4000	0.0000	25.9114	6.8854	3.3478	3.3061	0.0002	1.0000	2.8790	2.8790
S..S...E	10.0000	0.4000	0.9600	0.9091	0.5556	0.4345	0.3600	0.0400	24.2520	10.0745	3.1079	1.4368	0.0002	0.9999	2.4497	2.6947
Q....S.S	10.0000	0.4000	0.9600	0.9091	0.5556	0.4345	0.3600	0.0400	25.8079	10.0745	3.3328	3.1835	0.0001	0.9999	2.6069	2.8675
A..P.A	10.0000	0.4000	0.9200	0.8333	0.5405	0.3746	0.3200	0.0800	24.4089	11.0745	3.1306	1.6067	0.0001	0.9998	2.2601	2.7121
S..GG	10.0000	0.4000	0.8800	0.7692	0.5263	0.3192	0.2800	0.1200	24.0799	6.3830	3.0830	1.2515	0.0001	0.9997	2.0581	2.6755
S...A..P	10.0000	0.4000	0.8400	0.7143	0.5128	0.2673	0.2400	0.1600	24.8063	10.0745	3.1880	2.0421	0.0000	0.9998	1.9688	2.7563
S..G...S	10.0000	0.4000	0.8800	0.7692	0.5263	0.3192	0.2800	0.1200	24.1147	10.0745	3.0881	1.2889	0.0001	0.9997	2.0611	2.6794
P...P.A	10.0000	0.4000	0.9200	0.8333	0.5405	0.3746	0.3200	0.0800	25.8604	10.5745	3.3404	3.2455	0.0001	0.9999	2.3945	2.8734
E.....PP	10.0000	0.4000	0.8000	0.6667	0.5000	0.2182	0.2000	0.2000	26.3601	4.8830	3.4127	3.8487	0.0000	0.9999	1.9526	2.9289
EE.....K	10.0000	0.4000	0.9200	0.8333	0.5405	0.3746	0.3200	0.0800	24.7972	4.8830	3.1867	2.0320	0.0001	0.9998	2.2960	2.7552
SS.T	10.0000	0.4000	0.9200	0.8333	0.5405	0.3746	0.3200	0.0800	24.8574	6.8830	3.1954	2.0987	0.0001	0.9998	2.3016	2.7619
P...L.S	10.0000	0.4000	0.8800	0.7692	0.5263	0.3192	0.2800	0.1200	24.1784	10.5745	3.0973	1.3575	0.0001	0.9998	2.0665	2.6865
E.E..R	10.0000	0.4000	0.9200	0.8333	0.5405	0.3746	0.3200	0.0800	25.1013	11.0745	3.2307	2.3711	0.0001	0.9998	2.3242	2.7890
A..S...E	10.0000	0.4000	0.9600	0.9091	0.5556	0.4345	0.3600	0.0400	23.8546	10.0745	3.0505	1.0107	0.0002	0.9998	2.4096	2.6505
S.T...P	10.0000	0.4000	0.9200	0.8333	0.5405	0.3746	0.3200	0.0800	25.9114	10.5745	3.3478	3.3061	0.0001	0.9999	2.3992	2.8790
P..L.P	10.0000	0.4000	0.9200	0.8333	0.5405	0.3746	0.3200	0.0800	25.2325	11.0745	3.2496	2.5191	0.0001	0.9999	2.3363	2.8036
T..P..P	10.0000	0.4000	1.0000	1.0000	0.5714	0.5000	0.4000	0.0000	26.9655	10.5745	3.5002	4.6155	0.0001	1.0000	2.9962	2.9962
R....S.S	10.0000	0.4000	0.8000	0.6667	0.5000	0.2182	0.2000	0.2000	24.8964	10.0745	3.2011	2.1421	0.0000	0.9998	1.8442	2.7663
KK.E	10.0000	0.4000	0.9200	0.8333	0.5405	0.3746	0.3200	0.0800	25.1375	6.8830	3.2359	2.4117	0.0001	0.9998	2.3275	2.7931
S...GS	10.0000	0.4000	0.9600	0.9091	0.5556	0.4345	0.3600	0.0400	24.1147	5.8830	3.0881	1.2889	0.0002	0.9999	2.4358	2.6794
GS....S	10.0000	0.4000	0.9200	0.8333	0.5405	0.3746	0.3200	0.0800	24.1147	5.3830	3.0881	1.2889	0.0001	0.9998	2.2328	2.6794
S.E....S	10.0000	0.4000	0.9200	0.8333	0.5405	0.3746	0.3200	0.0800	24.2520	10.0745	3.1079	1.4368	0.0001	0.9998	2.2456	2.6947
R..S..S	10.0000	0.4000	0.8400	0.7143	0.5128	0.2673	0.2400	0.1600	24.8964	10.5745	3.2011	2.1421	0.0000	0.9998	1.9759	2.7663
E..KE	10.0000	0.4000	0.9200	0.8333	0.5405	0.3746	0.3200	0.0800	24.7972	6.3853	3.1867	2.0320	0.0001	0.9998	2.2960	2.7552
P..P.A	10.0000	0.4000	0.8400	0.7143	0.5128	0.2673	0.2400	0.1600	25.8604	11.0745	3.3404	3.2455	0.0000	0.9998	2.0524	2.8734
PAA	10.0000	0.4000	0.9600	0.9091	0.5556	0.4345	0.3600	0.0400	24.4089	2.6394	3.1306	1.6067	0.0002	0.9999	2.4655	2.7121
PA....L	10.0000	0.4000	0.9200	0.8333	0.5405	0.3746	0.3200	0.0800	23.7811	5.4239	3.0398	0.9323	0.0001	0.9998	2.2020	2.6423
PS..T	10.0000	0.4000	0.8400	0.7143	0.5128	0.2673	0.2400	0.1600	25.9114	6.4049	3.3478	3.3061	0.0000	0.9998	2.0565	2.8790
P...PV	10.0000	0.4000	0.9200	0.8333	0.5405	0.3746	0.3200	0.0800	26.3241	5.9022	3.4074	3.8044	0.0001	0.9999	2.4374	2.9249
P....P.Q	10.0000	0.4000	0.9200	0.8333	0.5405	0.3746	0.3200	0.0800	27.9160	10.0745	3.6376	5.9170	0.0000	0.9999	2.5848	3.1018
P...P..L	10.0000	0.4000	0.8800	0.7692	0.5263	0.3192	0.2800	0.1200	25.2325	10.0745	3.2496	2.5191	0.0000	0.9998	2.1566	2.8036
SS.A	10.0000	0.4000	0.9600	0.9091	0.5556	0.4345	0.3600	0.0400	23.7522	6.8830	3.0356	0.9016	0.0002	0.9998	2.3992	2.6391
EK...E	10.0000	0.4000	0.8400	0.7143	0.5128	0.2673	0.2400	0.1600	24.7972	5.8853	3.1867	2.0320	0.0000	0.9998	1.9680	2.7552
SPA	10.0000	0.4000	1.0000	1.0000	0.5714	0.5000	0.4000	0.0000	24.8063	2.6341	3.1880	2.0421	0.0003	1.0000	2.7563	2.7563
G...P..P	10.0000	0.4000	0.8000	0.6667	0.5000	0.2182	0.2000	0.2000	26.2229	10.0745	3.3928	3.6806	0.0000	0.9999	1.9424	2.9137
AP....A	10.0000	0.4000	0.9200	0.8333	0.5405	0.3746	0.3200	0.0800	24.4089	5.4239	3.1306	1.6067	0.0001	0.9998	2.2601	2.7121
S..AA	10.0000	0.4000	1.0000	1.0000	0.5714	0.5000	0.4000	0.0000	23.3549	6.3830	2.9782	0.4808	0.0004	1.0000	2.5950	2.5950
P.....VS	10.0000	0.4000	0.8800	0.7692	0.5263	0.3192	0.2800	0.1200	25.2700	4.8831	3.2551	2.5617	0.0000	0.9998	2.1598	2.8078
P...A.S	10.0000	0.4000	0.9200	0.8333	0.5405	0.3746	0.3200	0.0800	24.8063	10.5745	3.1880	2.0421	0.0001	0.9998	2.2969	2.7563
E.E.L	10.0000	0.4000	0.9200	0.8333	0.5405	0.3746	0.3200	0.0800	23.3292	11.5745	2.9745	0.4537	0.0001	0.9997	2.1601	2.5921
A.P....P	10.0000	0.4000	0.8800	0.7692	0.5263	0.3192	0.2800	0.1200	25.8604	10.0745	3.3404	3.2455	0.0000	0.9999	2.2103	2.8734
P...A.A	10.0000	0.4000	0.8000	0.6667	0.5000	0.2182	0.2000	0.2000	24.4089	10.5745	3.1306	1.6067	0.0000	0.9997	1.8081	2.7121
QP.....S	10.0000	0.4000	0.8400	0.7143	0.5128	0.2673	0.2400	0.1600	26.8619	4.8903	3.4852	4.4812	0.0000	0.9999	2.1319	2.9847
S.PL	10.0000	0.4000	1.0000	1.0000	0.5714	0.5000	0.4000	0.0000	24.1784	6.9645	3.0973	1.3575	0.0003	1.0000	2.6865	2.6865
S.G..S	10.0000	0.4000	0.8800	0.7692	0.5263	0.3192	0.2800	0.1200	24.1147	11.0745	3.0881	1.2889	0.0001	0.9997	2.0611	2.6794
PSL	10.0000	0.4000	0.8400	0.7143	0.5128	0.2673	0.2400	0.1600	24.1784	2.6623	3.0973	1.3575	0.0000	0.9997	1.9189	2.6865
S...TS	10.0000	0.4000	0.9600	0.9091	0.5556	0.4345	0.3600	0.0400	24.8574	5.8929	3.1954	2.0987	0.0001	0.9999	2.5108	2.7619
S.P...A	10.0000	0.4000	1.0000	1.0000	0.5714	0.5000	0.4000	0.0000	24.8063	10.5745	3.1880	2.0421	0.0003	1.0000	2.7563	2.7563
L.S.P	10.0000	0.4000	0.8800	0.7692	0.5263	0.3192	0.2800	0.1200	24.1784	11.5745	3.0973	1.3575	0.0001	0.9998	2.0665	2.6865
Q...SP	10.0000	0.4000	0.8000	0.6667	0.5000	0.2182	0.2000	0.2000	26.8619	5.9049	3.4852	4.4812	0.0000	0.9999	1.9898	2.9847
TS.....P	10.0000	0.4000	0.9600	0.9091	0.5556	0.4345	0.3600	0.0400	25.9114	4.8929	3.3478	3.3061	0.0001	0.9999	2.6173	2.8790
P....V.S	10.0000	0.4000	0.8800	0.7692	0.5263	0.3192	0.2800	0.1200	25.2700	10.0745	3.2551	2.5617	0.0000	0.9998	2.1598	2.8078
SP...L	10.0000	0.4000	0.9600	0.9091	0.5556	0.4345	0.3600	0.0400	24.1784	5.9049	3.0973	1.3575	0.0002	0.9999	2.4423	2.6865
E...P.S	10.0000	0.4000	0.8800	0.7692	0.5263	0.3192	0.2800	0.1200	25.3061	10.5745	3.2603	2.6026	0.0000	0.9998	2.1629	2.8118
P...A..A	10.0000	0.4000	0.8800	0.7692	0.5263	0.3192	0.2800	0.1200	24.4089	10.0745	3.1306	1.6067	0.0001	0.9998	2.0862	2.7121
SG....S	10.0000	0.4000	0.9600	0.9091	0.5556	0.4345	0.3600	0.0400	24.1147	5.3830	3.0881	1.2889	0.0002	0.9999	2.4358	2.6794
S...G.S	10.0000	0.4000	0.9200	0.8333	0.5405	0.3746	0.3200	0.0800	24.1147	10.5745	3.0881	1.2889	0.0001	0.9998	2.2328	2.6794
PT.....P	10.0000	0.4000	0.9600	0.9091	0.5556	0.4345	0.3600	0.0400	26.9655	4.8854	3.5002	4.6155	0.0001	0.9999	2.7238	2.9962
A.S.S	10.0000	0.4000	0.9600	0.9091	0.5556	0.4345	0.3600	0.0400	23.7522	11.5745	3.0356	0.9016	0.0002	0.9998	2.3992	2.6391
G..S...S	10.0000	0.4000	0.8000	0.6667	0.5000	0.2182	0.2000	0.2000	24.1147	10.0745	3.0881	1.2889	0.0000	0.9997	1.7863	2.6794
P..SS	10.0000	0.4000	0.8800	0.7692	0.5263	0.3192	0.2800	0.1200	25.2036	6.3830	3.2455	2.4864	0.0001	0.9998	2.1542	2.8004
P...AA	10.0000	0.4000	0.9600	0.9091	0.5556	0.4345	0.3600	0.0400	24.4089	5.8830	3.1306	1.6067	0.0002	0.9999	2.4655	2.7121
A.PA	10.0000	0.4000	0.8800	0.7692	0.5263	0.3192	0.2800	0.1200	24.4089	6.9239	3.1306	1.6067	0.0001	0.9998	2.0862	2.7121
SA..P	10.0000	0.4000	0.9600	0.9091	0.5556	0.4345	0.3600	0.0400	24.8063	6.3861	3.1880	2.0421	0.0001	0.9999	2.5057	2.7563
TP...P	10.0000	0.4000	0.8800	0.7692	0.5263	0.3192	0.2800	0.1200	26.9655	5.8854	3.5002	4.6155	0.0000	0.9999	2.3047	2.9962
L..L.S	10.0000	0.4000	0.8400	0.7143	0.5128	0.2673	0.2400	0.1600	22.0991	11.0745	2.7967	-0.8444	0.0001	0.9994	1.7539	2.4555
PL....P	10.0000	0.4000	0.9200	0.8333	0.5405	0.3746	0.3200	0.0800	25.2325	5.4645	3.2496	2.5191	0.0001	0.9999	2.3363	2.8036
S..P..L	10.0000	0.4000	0.9200	0.8333	0.5405	0.3746	0.3200	0.0800	24.1784	10.5745	3.0973	1.3575	0.0001	0.9998	2.2387	2.6865
L..E.E	10.0000	0.4000	0.9200	0.8333	0.5405	0.3746	0.3200	0.0800	23.3292	11.0745	2.9745	0.4537	0.0001	0.9997	2.1601	2.5921
G...G..S	10.0000	0.4000	0.8000	0.6667	0.5000	0.2182	0.2000	0.2000	24.0799	10.0745	3.0830	1.2515	0.0000	0.9997	1.7837	2.6755
S..E...S	10.0000	0.4000	0.9600	0.9091	0.5556	0.4345	0.3600	0.0400	24.2520	10.0745	3.1079	1.4368	0.0002	0.9999	2.4497	2.6947
PRP	10.0000	0.4000	0.9200	0.8333	0.5405	0.3746	0.3200	0.0800	27.0046	2.6082	3.5058	4.6665	0.0000	0.9999	2.5004	3.0005
Q.Q.P	10.0000	0.4000	0.8000	0.6667	0.5000	0.2182	0.2000	0.2000	28.5203	11.5745	3.7249	6.8194	0.0000	0.9999	2.1126	3.1689
K....E.E	10.0000	0.4000	0.9200	0.8333	0.5405	0.3746	0.3200	0.0800	24.7972	10.0745	3.1867	2.0320	0.0001	0.9998	2.2960	2.7552
S.G..P	10.0000	0.4000	0.9200	0.8333	0.5405	0.3746	0.3200	0.0800	25.1688	11.0745	3.2404	2.4470	0.0001	0.9999	2.3304	2.7965
A.S.P	10.0000	0.4000	0.9200	0.8333	0.5405	0.3746	0.3200	0.0800	24.8063	11.5745	3.1880	2.0421	0.0001	0.9998	2.2969	2.7563
A....PG	10.0000	0.4000	0.9200	0.8333	0.5405	0.3746	0.3200	0.0800	24.7714	5.4063	3.1830	2.0036	0.0001	0.9998	2.2937	2.7524
SP..A	10.0000	0.4000	0.9600	0.9091	0.5556	0.4345	0.3600	0.0400	24.8063	6.4049	3.1880	2.0421	0.0001	0.9999	2.5057	2.7563
E....R.R	10.0000	0.4000	0.9200	0.8333	0.5405	0.3746	0.3200	0.0800	25.7458	10.0745	3.3238	3.1105	0.0001	0.9999	2.3839	2.8606
PP.L	10.0000	0.4000	0.9200	0.8333	0.5405	0.3746	0.3200	0.0800	25.2325	6.8830	3.2496	2.5191	0.0001	0.9999	2.3363	2.8036
PGL	10.0000	0.4000	0.8800	0.7692	0.5263	0.3192	0.2800	0.1200	24.1436	2.6619	3.0922	1.3200	0.0001	0.9997	2.0636	2.6826
AA.....E	10.0000	0.4000	0.9600	0.9091	0.5556	0.4345	0.3600	0.0400	23.4573	4.8830	2.9930	0.5890	0.0002	0.9998	2.3694	2.6064
S..P.E	10.0000	0.4000	0.9600	0.9091	0.5556	0.4345	0.3600	0.0400	25.3061	11.0745	3.2603	2.6026	0.0001	0.9999	2.5562	2.8118
PA.S	10.0000	0.4000	1.0000	1.0000	0.5714	0.5000	0.4000	0.0000	24.8063	6.9239	3.1880	2.0421	0.0003	1.0000	2.7563	2.7563
S..SS..S	10.0000	0.4000	1.0000	1.0000	0.5714	0.5000	0.4000	0.0000	32.1994	9.5745	4.2568	14.1955	0.0000	1.0000	3.5777	3.5777
ASS	10.0000	0.4000	0.9600	0.9091	0.5556	0.4345	0.3600	0.0400	23.7522	2.6094	3.0356	0.9016	0.0002	0.9998	2.3992	2.6391
S.....PT	10.0000	0.4000	0.9200	0.8333	0.5405	0.3746	0.3200	0.0800	25.9114	4.8854	3.3478	3.3061	0.0001	0.9999	2.3992	2.8790
S..T.S	10.0000	0.4000	0.9600	0.9091	0.5556	0.4345	0.3600	0.0400	24.8574	11.0745	3.1954	2.0987	0.0001	0.9999	2.5108	2.7619
L.R....L	10.0000	0.4000	0.9600	0.9091	0.5556	0.4345	0.3600	0.0400	22.8460	10.0745	2.9047	-0.0554	0.0003	0.9998	2.3077	2.5384
S.P..A	10.0000	0.4000	1.0000	1.0000	0.5714	0.5000	0.4000	0.0000	24.8063	11.0745	3.1880	2.0421	0.0003	1.0000	2.7563	2.7563
Q....SS	10.0000	0.4000	0.8800	0.7692	0.5263	0.3192	0.2800	0.1200	25.8079	5.3830	3.3328	3.1835	0.0000	0.9999	2.2058	2.8675
SA..S	10.0000	0.4000	0.9200	0.8333	0.5405	0.3746	0.3200	0.0800	23.7522	6.3861	3.0356	0.9016	0.0001	0.9998	2.1993	2.6391
E..E.S	10.0000	0.4000	0.9200	0.8333	0.5405	0.3746	0.3200	0.0800	24.3544	11.0745	3.1227	1.5476	0.0001	0.9998	2.2550	2.7060
S..TS	10.0000	0.4000	0.8400	0.7143	0.5128	0.2673	0.2400	0.1600	24.8574	6.3929	3.1954	2.0987	0.0000	0.9998	1.9728	2.7619
S...QP	10.0000	0.4000	0.9600	0.9091	0.5556	0.4345	0.3600	0.0400	26.8619	5.8903	3.4852	4.4812	0.0001	0.9999	2.7133	2.9847
LP..P	10.0000	0.4000	0.8400	0.7143	0.5128	0.2673	0.2400	0.1600	25.2325	6.4645	3.2496	2.5191	0.0000	0.9998	2.0026	2.8036
P..A.S	10.0000	0.4000	0.9600	0.9091	0.5556	0.4345	0.3600	0.0400	24.8063	11.0745	3.1880	2.0421	0.0001	0.9999	2.5057	2.7563
P.....SL	10.0000	0.4000	0.8400	0.7143	0.5128	0.2673	0.2400	0.1600	24.1784	4.9037	3.0973	1.3575	0.0000	0.9997	1.9189	2.6865
L...PG	10.0000	0.4000	0.9600	0.9091	0.5556	0.4345	0.3600	0.0400	24.1436	5.9063	3.0922	1.3200	0.0002	0.9999	2.4387	2.6826
P.....PA	10.0000	0.4000	0.9600	0.9091	0.5556	0.4345	0.3600	0.0400	25.8604	4.9239	3.3404	3.2455	0.0001	0.9999	2.6122	2.8734
K..E...E	10.0000	0.4000	0.9600	0.9091	0.5556	0.4345	0.3600	0.0400	24.7972	10.0745	3.1867	2.0320	0.0001	0.9999	2.5048	2.7552
AP.A	10.0000	0.4000	0.9200	0.8333	0.5405	0.3746	0.3200	0.0800	24.4089	6.9239	3.1306	1.6067	0.0001	0.9998	2.2601	2.7121
S....L.P	10.0000	0.4000	0.8400	0.7143	0.5128	0.2673	0.2400	0.1600	24.1784	10.0745	3.0973	1.3575	0.0000	0.9997	1.9189	2.6865
S....V.S	10.0000	0.4000	0.8800	0.7692	0.5263	0.3192	0.2800	0.1200	24.2159	10.0745	3.1027	1.3979	0.0001	0.9998	2.0697	2.6907
P.S...S	10.0000	0.4000	0.8800	0.7692	0.5263	0.3192	0.2800	0.1200	25.2036	10.5745	3.2455	2.4864	0.0001	0.9998	2.1542	2.8004
L..E...L	10.0000	0.4000	0.8800	0.7692	0.5263	0.3192	0.2800	0.1200	22.2016	10.0745	2.8115	-0.7356	0.0001	0.9995	1.8976	2.4668
L....P.L	10.0000	0.4000	0.8000	0.6667	0.5000	0.2182	0.2000	0.2000	23.1532	10.0745	2.9491	0.2681	0.0000	0.9996	1.7151	2.5726
GS....G	10.0000	0.4000	0.8800	0.7692	0.5263	0.3192	0.2800	0.1200	24.0799	5.3830	3.0830	1.2515	0.0001	0.9997	2.0581	2.6755
S.EE	10.0000	0.4000	0.8800	0.7692	0.5263	0.3192	0.2800	0.1200	24.3544	6.8830	3.1227	1.5476	0.0001	0.9998	2.0816	2.7060
QR...L	10.0000	0.4000	0.8800	0.7692	0.5263	0.3192	0.2800	0.1200	25.5295	5.8994	3.2926	2.8589	0.0000	0.9998	2.1820	2.8366
E..K...L	10.0000	0.4000	0.9200	0.8333	0.5405	0.3746	0.3200	0.0800	23.6695	10.0745	3.0237	0.8138	0.0001	0.9998	2.1916	2.6299
S...V.S	10.0000	0.4000	0.8400	0.7143	0.5128	0.2673	0.2400	0.1600	24.2159	10.5745	3.1027	1.3979	0.0000	0.9997	1.9219	2.6907
G.SS	10.0000	0.4000	0.8800	0.7692	0.5263	0.3192	0.2800	0.1200	24.1147	6.8830	3.0881	1.2889	0.0001	0.9997	2.0611	2.6794
VSS	10.0000	0.4000	0.9600	0.9091	0.5556	0.4345	0.3600	0.0400	24.2159	2.6066	3.1027	1.3979	0.0002	0.9999	2.4461	2.6907
S...P..Q	10.0000	0.4000	0.8800	0.7692	0.5263	0.3192	0.2800	0.1200	26.8619	10.0745	3.4852	4.4812	0.0000	0.9999	2.2959	2.9847
ED...E	10.0000	0.4000	1.0000	1.0000	0.5714	0.5000	0.4000	0.0000	25.1182	5.8917	3.2331	2.3901	0.0002	1.0000	2.7909	2.7909
P..GS	10.0000	0.4000	0.9200	0.8333	0.5405	0.3746	0.3200	0.0800	25.1688	6.3830	3.2404	2.4470	0.0001	0.9999	2.3304	2.7965
P...LA	10.0000	0.4000	0.8800	0.7692	0.5263	0.3192	0.2800	0.1200	23.7811	5.8908	3.0398	0.9323	0.0001	0.9997	2.0326	2.6423
A..AS	10.0000	0.4000	0.8400	0.7143	0.5128	0.2673	0.2400	0.1600	23.3549	6.3861	2.9782	0.4808	0.0001	0.9996	1.8536	2.5950
P.A...L	10.0000	0.4000	0.9200	0.8333	0.5405	0.3746	0.3200	0.0800	23.7811	10.5745	3.0398	0.9323	0.0001	0.9998	2.2020	2.6423
P...P.E	10.0000	0.4000	0.9600	0.9091	0.5556	0.4345	0.3600	0.0400	26.3601	10.5745	3.4127	3.8487	0.0001	0.9999	2.6626	2.9289
SDS	10.0000	0.4000	0.8000	0.6667	0.5000	0.2182	0.2000	0.2000	24.9133	2.6163	3.2035	2.1608	0.0000	0.9998	1.8454	2.7681
G....P.P	10.0000	0.4000	0.9200	0.8333	0.5405	0.3746	0.3200	0.0800	26.2229	10.0745	3.3928	3.6806	0.0001	0.9999	2.4280	2.9137
AA..G	10.0000	0.4000	0.8400	0.7143	0.5128	0.2673	0.2400	0.1600	23.3200	6.3830	2.9732	0.4440	0.0001	0.9996	1.8508	2.5911
Q...S.S	10.0000	0.4000	0.9600	0.9091	0.5556	0.4345	0.3600	0.0400	25.8079	10.5745	3.3328	3.1835	0.0001	0.9999	2.6069	2.8675
Q.LQ	10.0000	0.4000	0.9600	0.9091	0.5556	0.4345	0.3600	0.0400	26.4410	7.0137	3.4243	3.9487	0.0001	0.9999	2.6708	2.9379
PA....S	10.0000	0.4000	0.9200	0.8333	0.5405	0.3746	0.3200	0.0800	24.8063	5.4239	3.1880	2.0421	0.0001	0.9998	2.2969	2.7563
TPT	10.0000	0.4000	0.8800	0.7692	0.5263	0.3192	0.2800	0.1200	26.6193	2.6086	3.4501	4.1717	0.0000	0.9999	2.2752	2.9577
SPG	10.0000	0.4000	1.0000	1.0000	0.5714	0.5000	0.4000	0.0000	25.1688	2.6252	3.2404	2.4470	0.0002	1.0000	2.7965	2.7965
SQ.P	10.0000	0.4000	0.9200	0.8333	0.5405	0.3746	0.3200	0.0800	26.8619	6.9359	3.4852	4.4812	0.0000	0.9999	2.4872	2.9847
S..A.S	10.0000	0.4000	0.9200	0.8333	0.5405	0.3746	0.3200	0.0800	23.7522	11.0745	3.0356	0.9016	0.0001	0.9998	2.1993	2.6391
E...E..R	10.0000	0.4000	0.9600	0.9091	0.5556	0.4345	0.3600	0.0400	25.1013	10.0745	3.2307	2.3711	0.0001	0.9999	2.5355	2.7890
SE.....S	10.0000	0.4000	0.9600	0.9091	0.5556	0.4345	0.3600	0.0400	24.2520	4.8832	3.1079	1.4368	0.0002	0.9999	2.4497	2.6947
S....L.S	10.0000	0.4000	0.9600	0.9091	0.5556	0.4345	0.3600	0.0400	23.1243	10.0745	2.9449	0.2376	0.0003	0.9998	2.3358	2.5694
S.Q...P	10.0000	0.4000	1.0000	1.0000	0.5714	0.5000	0.4000	0.0000	26.8619	10.5745	3.4852	4.4812	0.0001	1.0000	2.9847	2.9847
T...S.S	10.0000	0.4000	0.9200	0.8333	0.5405	0.3746	0.3200	0.0800	24.8574	10.5745	3.1954	2.0987	0.0001	0.9998	2.3016	2.7619
L..P.P	10.0000	0.4000	0.9200	0.8333	0.5405	0.3746	0.3200	0.0800	25.2325	11.0745	3.2496	2.5191	0.0001	0.9999	2.3363	2.8036
S....S.L	10.0000	0.4000	0.8800	0.7692	0.5263	0.3192	0.2800	0.1200	23.1243	10.0745	2.9449	0.2376	0.0001	0.9996	1.9764	2.5694
R..L...L	10.0000	0.4000	0.9600	0.9091	0.5556	0.4345	0.3600	0.0400	22.8460	10.0745	2.9047	-0.0554	0.0003	0.9998	2.3077	2.5384
D..SS	10.0000	0.4000	0.9600	0.9091	0.5556	0.4345	0.3600	0.0400	24.9133	6.3830	3.2035	2.1608	0.0001	0.9999	2.5165	2.7681
S..LP	10.0000	0.4000	0.8000	0.6667	0.5000	0.2182	0.2000	0.2000	24.1784	6.4645	3.0973	1.3575	0.0000	0.9997	1.7910	2.6865
R....E.E	10.0000	0.4000	0.8800	0.7692	0.5263	0.3192	0.2800	0.1200	25.1013	10.0745	3.2307	2.3711	0.0001	0.9998	2.1454	2.7890
S..L.S	10.0000	0.4000	0.8800	0.7692	0.5263	0.3192	0.2800	0.1200	23.1243	11.0745	2.9449	0.2376	0.0001	0.9996	1.9764	2.5694
PG....S	10.0000	0.4000	1.0000	1.0000	0.5714	0.5000	0.4000	0.0000	25.1688	5.4063	3.2404	2.4470	0.0002	1.0000	2.7965	2.7965
G..GS	10.0000	0.4000	0.9600	0.9091	0.5556	0.4345	0.3600	0.0400	24.0799	6.3830	3.0830	1.2515	0.0002	0.9999	2.4323	2.6755
S..L...S	10.0000	0.4000	0.9200	0.8333	0.5405	0.3746	0.3200	0.0800	23.1243	10.0745	2.9449	0.2376	0.0002	0.9997	2.1411	2.5694
R.S..S	10.0000	0.4000	0.9200	0.8333	0.5405	0.3746	0.3200	0.0800	24.8964	11.0745	3.2011	2.1421	0.0001	0.9998	2.3052	2.7663
K...EK	10.0000	0.4000	0.9200	0.8333	0.5405	0.3746	0.3200	0.0800	25.1375	5.8853	3.2359	2.4117	0.0001	0.9998	2.3275	2.7931
Q.P..S	10.0000	0.4000	0.8400	0.7143	0.5128	0.2673	0.2400	0.1600	26.8619	11.0745	3.4852	4.4812	0.0000	0.9999	2.1319	2.9847
L..A...R	10.0000	0.4000	0.9200	0.8333	0.5405	0.3746	0.3200	0.0800	23.4739	10.0745	2.9954	0.6065	0.0001	0.9997	2.1735	2.6082
AA...G	10.0000	0.4000	0.9600	0.9091	0.5556	0.4345	0.3600	0.0400	23.3200	5.8830	2.9732	0.4440	0.0002	0.9998	2.3556	2.5911
E.ER	10.0000	0.4000	0.9200	0.8333	0.5405	0.3746	0.3200	0.0800	25.1013	6.8913	3.2307	2.3711	0.0001	0.9998	2.3242	2.7890
S....E.E	10.0000	0.4000	0.8400	0.7143	0.5128	0.2673	0.2400	0.1600	24.3544	10.0745	3.1227	1.5476	0.0000	0.9997	1.9329	2.7060
SS....Q	10.0000	0.4000	0.9200	0.8333	0.5405	0.3746	0.3200	0.0800	25.8079	5.3830	3.3328	3.1835	0.0001	0.9999	2.3896	2.8675
A.....GS	10.0000	0.4000	0.9200	0.8333	0.5405	0.3746	0.3200	0.0800	23.7174	4.8830	3.0306	0.8646	0.0001	0.9998	2.1961	2.6353
SPL	10.0000	0.4000	0.8800	0.7692	0.5263	0.3192	0.2800	0.1200	24.1784	2.6623	3.0973	1.3575	0.0001	0.9998	2.0665	2.6865
TP....T	10.0000	0.4000	0.9200	0.8333	0.5405	0.3746	0.3200	0.0800	26.6193	5.3854	3.4501	4.1717	0.0000	0.9999	2.4647	2.9577
QP....P	10.0000	0.4000	0.9200	0.8333	0.5405	0.3746	0.3200	0.0800	27.9160	5.3903	3.6376	5.9170	0.0000	0.9999	2.5848	3.1018
PS....S	10.0000	0.4000	0.9200	0.8333	0.5405	0.3746	0.3200	0.0800	25.2036	5.4049	3.2455	2.4864	0.0001	0.9999	2.3337	2.8004
PS....E	10.0000	0.4000	0.8000	0.6667	0.5000	0.2182	0.2000	0.2000	25.3061	5.4049	3.2603	2.6026	0.0000	0.9998	1.8745	2.8118
A...A..S	10.0000	0.4000	0.8400	0.7143	0.5128	0.2673	0.2400	0.1600	23.3549	10.0745	2.9782	0.4808	0.0001	0.9996	1.8536	2.5950
S.A..A	10.0000	0.4000	0.8800	0.7692	0.5263	0.3192	0.2800	0.1200	23.3549	11.0745	2.9782	0.4808	0.0001	0.9997	1.9961	2.5950
S...S..G	10.0000	0.4000	0.8400	0.7143	0.5128	0.2673	0.2400	0.1600	24.1147	10.0745	3.0881	1.2889	0.0000	0.9997	1.9139	2.6794
A.A....L	10.0000	0.4000	0.8800	0.7692	0.5263	0.3192	0.2800	0.1200	22.3296	10.0745	2.8300	-0.6000	0.0001	0.9995	1.9085	2.4811
P.Q..P	10.0000	0.4000	0.9200	0.8333	0.5405	0.3746	0.3200	0.0800	27.9160	11.0745	3.6376	5.9170	0.0000	0.9999	2.5848	3.1018
EA....G	10.0000	0.4000	0.9200	0.8333	0.5405	0.3746	0.3200	0.0800	23.8198	5.3880	3.0454	0.9736	0.0001	0.9998	2.2055	2.6466
RS...S	10.0000	0.4000	0.8800	0.7692	0.5263	0.3192	0.2800	0.1200	24.8964	5.8941	3.2011	2.1421	0.0001	0.9998	2.1279	2.7663
A..A..L	10.0000	0.4000	0.8800	0.7692	0.5263	0.3192	0.2800	0.1200	22.3296	10.5745	2.8300	-0.6000	0.0001	0.9995	1.9085	2.4811
Q....L.S	10.0000	0.4000	0.9200	0.8333	0.5405	0.3746	0.3200	0.0800	24.7826	10.0745	3.1846	2.0160	0.0001	0.9998	2.2947	2.7536
L...P..A	10.0000	0.4000	0.8800	0.7692	0.5263	0.3192	0.2800	0.1200	23.7811	10.0745	3.0398	0.9323	0.0001	0.9997	2.0326	2.6423
A...S.S	10.0000	0.4000	1.0000	1.0000	0.5714	0.5000	0.4000	0.0000	23.7522	10.5745	3.0356	0.9016	0.0004	1.0000	2.6391	2.6391
T...S..S	10.0000	0.4000	0.9600	0.9091	0.5556	0.4345	0.3600	0.0400	24.8574	10.0745	3.1954	2.0987	0.0001	0.9999	2.5108	2.7619
LS...P	10.0000	0.4000	0.8800	0.7692	0.5263	0.3192	0.2800	0.1200	24.1784	5.9037	3.0973	1.3575	0.0001	0.9998	2.0665	2.6865
SP.A	10.0000	0.4000	0.8400	0.7143	0.5128	0.2673	0.2400	0.1600	24.8063	6.9049	3.1880	2.0421	0.0000	0.9998	1.9688	2.7563
A....SP	10.0000	0.4000	1.0000	1.0000	0.5714	0.5000	0.4000	0.0000	24.8063	5.4049	3.1880	2.0421	0.0003	1.0000	2.7563	2.7563
L....P.P	10.0000	0.4000	0.8800	0.7692	0.5263	0.3192	0.2800	0.1200	25.2325	10.0745	3.2496	2.5191	0.0000	0.9998	2.1566	2.8036
L..EK	10.0000	0.4000	0.8400	0.7143	0.5128	0.2673	0.2400	0.1600	23.6695	6.3853	3.0237	0.8138	0.0001	0.9997	1.8785	2.6299
A..S..P	10.0000	0.4000	0.9200	0.8333	0.5405	0.3746	0.3200	0.0800	24.8063	10.5745	3.1880	2.0421	0.0001	0.9998	2.2969	2.7563
AP.....L	10.0000	0.4000	0.8800	0.7692	0.5263	0.3192	0.2800	0.1200	23.7811	4.9239	3.0398	0.9323	0.0001	0.9997	2.0326	2.6423
S.....SSS	10.0000	0.4000	1.0000	1.0000	0.5714	0.5000	0.4000	0.0000	32.1994	4.2980	4.2568	14.1955	0.0000	1.0000	3.5777	3.5777
PS..L	10.0000	0.4000	0.8800	0.7692	0.5263	0.3192	0.2800	0.1200	24.1784	6.4049	3.0973	1.3575	0.0001	0.9998	2.0665	2.6865
R.LS	10.0000	0.4000	0.8400	0.7143	0.5128	0.2673	0.2400	0.1600	23.8712	6.9037	3.0529	1.0284	0.0000	0.9997	1.8945	2.6524
S.A....K	10.0000	0.4000	0.9200	0.8333	0.5405	0.3746	0.3200	0.0800	24.1949	10.0745	3.0997	1.3753	0.0001	0.9998	2.2403	2.6883
S.SE	10.0000	0.4000	0.9200	0.8333	0.5405	0.3746	0.3200	0.0800	24.2520	6.8832	3.1079	1.4368	0.0001	0.9998	2.2456	2.6947
A..P...L	10.0000	0.4000	0.9200	0.8333	0.5405	0.3746	0.3200	0.0800	23.7811	10.0745	3.0398	0.9323	0.0001	0.9998	2.2020	2.6423
S..S.A	10.0000	0.4000	0.8800	0.7692	0.5263	0.3192	0.2800	0.1200	23.7522	11.0745	3.0356	0.9016	0.0001	0.9997	2.0301	2.6391
RE.....E	10.0000	0.4000	0.8400	0.7143	0.5128	0.2673	0.2400	0.1600	25.1013	4.8913	3.2307	2.3711	0.0000	0.9998	1.9922	2.7890
P.T....S	10.0000	0.4000	1.0000	1.0000	0.5714	0.5000	0.4000	0.0000	25.9114	10.0745	3.3478	3.3061	0.0002	1.0000	2.8790	2.8790
PP..P.P	10.0000	0.4000	1.0000	1.0000	0.5714	0.5000	0.4000	0.0000	36.4157	10.0745	4.8663	29.6585	0.0000	1.0000	4.0462	4.0462
S.QE	10.0000	0.4000	1.0000	1.0000	0.5714	0.5000	0.4000	0.0000	25.9103	6.9298	3.3476	3.3047	0.0002	1.0000	2.8789	2.8789
SR..S	10.0000	0.4000	0.8000	0.6667	0.5000	0.2182	0.2000	0.2000	24.8964	6.3941	3.2011	2.1421	0.0000	0.9998	1.8442	2.7663
SGP	10.0000	0.4000	0.9200	0.8333	0.5405	0.3746	0.3200	0.0800	25.1688	2.6252	3.2404	2.4470	0.0001	0.9999	2.3304	2.7965
L.PT	10.0000	0.4000	0.9200	0.8333	0.5405	0.3746	0.3200	0.0800	24.8862	6.8854	3.1996	2.1307	0.0001	0.9998	2.3043	2.7651
A.Q...S	10.0000	0.4000	0.9600	0.9091	0.5556	0.4345	0.3600	0.0400	25.4105	10.5745	3.2754	2.7219	0.0001	0.9999	2.5667	2.8234
E...EA	10.0000	0.4000	0.9200	0.8333	0.5405	0.3746	0.3200	0.0800	23.9571	5.8880	3.0653	1.1201	0.0001	0.9998	2.2182	2.6619
A..S.S	10.0000	0.4000	0.9200	0.8333	0.5405	0.3746	0.3200	0.0800	23.7522	11.0745	3.0356	0.9016	0.0001	0.9998	2.1993	2.6391
T.S..S	10.0000	0.4000	0.8800	0.7692	0.5263	0.3192	0.2800	0.1200	24.8574	11.0745	3.1954	2.0987	0.0001	0.9998	2.1246	2.7619
L..G...S	10.0000	0.4000	0.9600	0.9091	0.5556	0.4345	0.3600	0.0400	23.0895	10.0745	2.9398	0.2009	0.0003	0.9998	2.3323	2.5655
V.S.S	10.0000	0.4000	0.9200	0.8333	0.5405	0.3746	0.3200	0.0800	24.2159	11.5745	3.1027	1.3979	0.0001	0.9998	2.2422	2.6907
A..PL	10.0000	0.4000	0.8800	0.7692	0.5263	0.3192	0.2800	0.1200	23.7811	6.4645	3.0398	0.9323	0.0001	0.9997	2.0326	2.6423
E.R...E	10.0000	0.4000	0.9600	0.9091	0.5556	0.4345	0.3600	0.0400	25.1013	10.5745	3.2307	2.3711	0.0001	0.9999	2.5355	2.7890
SS..E	10.0000	0.4000	0.9200	0.8333	0.5405	0.3746	0.3200	0.0800	24.2520	6.3830	3.1079	1.4368	0.0001	0.9998	2.2456	2.6947
RK..E	10.0000	0.4000	0.8800	0.7692	0.5263	0.3192	0.2800	0.1200	25.4416	6.3848	3.2799	2.7576	0.0000	0.9998	2.1745	2.8268
SS..S.S	10.0000	0.4000	1.0000	1.0000	0.5714	0.5000	0.4000	0.0000	32.1994	10.0745	4.2568	14.1955	0.0000	1.0000	3.5777	3.5777
G....GS	10.0000	0.4000	0.9600	0.9091	0.5556	0.4345	0.3600	0.0400	24.0799	5.3830	3.0830	1.2515	0.0002	0.9999	2.4323	2.6755
EE...K	10.0000	0.4000	0.8000	0.6667	0.5000	0.2182	0.2000	0.2000	24.7972	5.8830	3.1867	2.0320	0.0000	0.9998	1.8368	2.7552
G..P..S	10.0000	0.4000	0.9600	0.9091	0.5556	0.4345	0.3600	0.0400	25.1688	10.5745	3.2404	2.4470	0.0001	0.9999	2.5423	2.7965
SSA	10.0000	0.4000	1.0000	1.0000	0.5714	0.5000	0.4000	0.0000	23.7522	2.6094	3.0356	0.9016	0.0004	1.0000	2.6391	2.6391
S..VS	10.0000	0.4000	0.8000	0.6667	0.5000	0.2182	0.2000	0.2000	24.2159	6.3831	3.1027	1.3979	0.0000	0.9997	1.7938	2.6907
S.T.S	10.0000	0.4000	0.7600	0.6250	0.4878	0.1715	0.1600	0.2400	24.8574	11.5745	3.1954	2.0987	0.0000	0.9998	1.7262	2.7619
S..S..K	10.0000	0.4000	0.8800	0.7692	0.5263	0.3192	0.2800	0.1200	24.5923	10.5745	3.1571	1.8066	0.0001	0.9998	2.1019	2.7325
A..LA	10.0000	0.4000	0.9200	0.8333	0.5405	0.3746	0.3200	0.0800	22.3296	6.3908	2.8300	-0.6000	0.0002	0.9996	2.0676	2.4811
S...A.P	10.0000	0.4000	0.9200	0.8333	0.5405	0.3746	0.3200	0.0800	24.8063	10.5745	3.1880	2.0421	0.0001	0.9998	2.2969	2.7563
A.S..S	10.0000	0.4000	0.9200	0.8333	0.5405	0.3746	0.3200	0.0800	23.7522	11.0745	3.0356	0.9016	0.0001	0.9998	2.1993	2.6391
P...S..L	10.0000	0.4000	0.8800	0.7692	0.5263	0.3192	0.2800	0.1200	24.1784	10.0745	3.0973	1.3575	0.0001	0.9998	2.0665	2.6865
P.P....L	10.0000	0.4000	0.9600	0.9091	0.5556	0.4345	0.3600	0.0400	25.2325	10.0745	3.2496	2.5191	0.0001	0.9999	2.5487	2.8036
SQ.....S	10.0000	0.4000	0.8800	0.7692	0.5263	0.3192	0.2800	0.1200	25.8079	4.9359	3.3328	3.1835	0.0000	0.9999	2.2058	2.8675
L.G.S	10.0000	0.4000	0.8400	0.7143	0.5128	0.2673	0.2400	0.1600	23.0895	11.5745	2.9398	0.2009	0.0001	0.9996	1.8325	2.5655
Q.P...S	10.0000	0.4000	0.9200	0.8333	0.5405	0.3746	0.3200	0.0800	26.8619	10.5745	3.4852	4.4812	0.0000	0.9999	2.4872	2.9847
L.LP	10.0000	0.4000	0.8400	0.7143	0.5128	0.2673	0.2400	0.1600	23.1532	6.9645	2.9491	0.2681	0.0001	0.9996	1.8376	2.5726
E...E.L	10.0000	0.4000	0.9600	0.9091	0.5556	0.4345	0.3600	0.0400	23.3292	10.5745	2.9745	0.4537	0.0002	0.9998	2.3565	2.5921
L.E..S	10.0000	0.4000	0.9200	0.8333	0.5405	0.3746	0.3200	0.0800	23.2268	11.0745	2.9597	0.3456	0.0002	0.9997	2.1506	2.5808
P.P..T	10.0000	0.4000	0.8400	0.7143	0.5128	0.2673	0.2400	0.1600	26.9655	11.0745	3.5002	4.6155	0.0000	0.9999	2.1401	2.9962
Q..QL	10.0000	0.4000	0.9200	0.8333	0.5405	0.3746	0.3200	0.0800	26.4410	6.5137	3.4243	3.9487	0.0001	0.9999	2.4482	2.9379
L.R.L	10.0000	0.4000	0.9200	0.8333	0.5405	0.3746	0.3200	0.0800	22.8460	11.5745	2.9047	-0.0554	0.0002	0.9997	2.1154	2.5384
S..T.Q	10.0000	0.4000	0.9200	0.8333	0.5405	0.3746	0.3200	0.0800	26.5157	11.0745	3.4351	4.0417	0.0001	0.9999	2.4552	2.9462
L.S..L	10.0000	0.4000	0.9600	0.9091	0.5556	0.4345	0.3600	0.0400	22.0991	11.0745	2.7967	-0.8444	0.0004	0.9997	2.2322	2.4555
PST	10.0000	0.4000	0.8400	0.7143	0.5128	0.2673	0.2400	0.1600	25.9114	2.6224	3.3478	3.3061	0.0000	0.9998	2.0565	2.8790
A..E.L	10.0000	0.4000	0.9600	0.9091	0.5556	0.4345	0.3600	0.0400	22.8294	11.0745	2.9023	-0.0729	0.0003	0.9998	2.3060	2.5366
P..P...L	10.0000	0.4000	0.8800	0.7692	0.5263	0.3192	0.2800	0.1200	25.2325	10.0745	3.2496	2.5191	0.0000	0.9998	2.1566	2.8036
E....L.P	10.0000	0.4000	0.8000	0.6667	0.5000	0.2182	0.2000	0.2000	24.2808	10.0745	3.1121	1.4680	0.0000	0.9997	1.7986	2.6979
S....LL	10.0000	0.4000	0.8800	0.7692	0.5263	0.3192	0.2800	0.1200	22.0991	5.3830	2.7967	-0.8444	0.0001	0.9995	1.8888	2.4555
E....RL	10.0000	0.4000	0.8400	0.7143	0.5128	0.2673	0.2400	0.1600	23.9737	5.4431	3.0677	1.1378	0.0000	0.9997	1.9027	2.6637
E.S..L	10.0000	0.4000	0.9200	0.8333	0.5405	0.3746	0.3200	0.0800	23.2268	11.0745	2.9597	0.3456	0.0002	0.9997	2.1506	2.5808
SS.R	10.0000	0.4000	0.8000	0.6667	0.5000	0.2182	0.2000	0.2000	24.8964	6.8830	3.2011	2.1421	0.0000	0.9998	1.8442	2.7663
E...KE	10.0000	0.4000	0.9200	0.8333	0.5405	0.3746	0.3200	0.0800	24.7972	5.8853	3.1867	2.0320	0.0001	0.9998	2.2960	2.7552
P.T.S	10.0000	0.4000	0.8400	0.7143	0.5128	0.2673	0.2400	0.1600	25.9114	11.5745	3.3478	3.3061	0.0000	0.9998	2.0565	2.8790
S..S..Q	10.0000	0.4000	0.9200	0.8333	0.5405	0.3746	0.3200	0.0800	25.8079	10.5745	3.3328	3.1835	0.0001	0.9999	2.3896	2.8675
S.K..E	10.0000	0.4000	0.8800	0.7692	0.5263	0.3192	0.2800	0.1200	24.6947	11.0745	3.1719	1.9191	0.0001	0.9998	2.1107	2.7439
S...TP	10.0000	0.4000	0.9200	0.8333	0.5405	0.3746	0.3200	0.0800	25.9114	5.8854	3.3478	3.3061	0.0001	0.9999	2.3992	2.8790
T.EE	10.0000	0.4000	0.8800	0.7692	0.5263	0.3192	0.2800	0.1200	25.0623	6.8830	3.2250	2.3272	0.0001	0.9998	2.1421	2.7847
P..E...S	10.0000	0.4000	0.9600	0.9091	0.5556	0.4345	0.3600	0.0400	25.3061	10.0745	3.2603	2.6026	0.0001	0.9999	2.5562	2.8118
S..S..R	10.0000	0.4000	0.8800	0.7692	0.5263	0.3192	0.2800	0.1200	24.8964	10.5745	3.2011	2.1421	0.0001	0.9998	2.1279	2.7663
PS...T	10.0000	0.4000	0.9600	0.9091	0.5556	0.4345	0.3600	0.0400	25.9114	5.9049	3.3478	3.3061	0.0001	0.9999	2.6173	2.8790
E.S....E	10.0000	0.4000	0.8400	0.7143	0.5128	0.2673	0.2400	0.1600	24.3544	10.0745	3.1227	1.5476	0.0000	0.9997	1.9329	2.7060
PL..S	10.0000	0.4000	0.8400	0.7143	0.5128	0.2673	0.2400	0.1600	24.1784	6.4645	3.0973	1.3575	0.0000	0.9997	1.9189	2.6865
AA....L	10.0000	0.4000	0.8800	0.7692	0.5263	0.3192	0.2800	0.1200	22.3296	5.3830	2.8300	-0.6000	0.0001	0.9995	1.9085	2.4811
P...P.P..P	10.0000	0.4000	1.0000	1.0000	0.5714	0.5000	0.4000	0.0000	36.4157	13.7660	4.8663	29.6585	0.0000	1.0000	4.0462	4.0462
S...P.A	10.0000	0.4000	0.8400	0.7143	0.5128	0.2673	0.2400	0.1600	24.8063	10.5745	3.1880	2.0421	0.0000	0.9998	1.9688	2.7563
R..E..R	10.0000	0.4000	0.8000	0.6667	0.5000	0.2182	0.2000	0.2000	25.7458	10.5745	3.3238	3.1105	0.0000	0.9998	1.9071	2.8606
A..G..A	10.0000	0.4000	0.8800	0.7692	0.5263	0.3192	0.2800	0.1200	23.3200	10.5745	2.9732	0.4440	0.0001	0.9997	1.9932	2.5911
S....D.S	10.0000	0.4000	0.9600	0.9091	0.5556	0.4345	0.3600	0.0400	24.9133	10.0745	3.2035	2.1608	0.0001	0.9999	2.5165	2.7681
S..SS....S	10.0000	0.4000	0.9600	0.9091	0.5556	0.4345	0.3600	0.0400	32.1994	8.5745	4.2568	14.1955	0.0000	1.0000	3.2525	3.5777
S...S..R	10.0000	0.4000	0.8800	0.7692	0.5263	0.3192	0.2800	0.1200	24.8964	10.0745	3.2011	2.1421	0.0001	0.9998	2.1279	2.7663
L.AL	10.0000	0.4000	0.9200	0.8333	0.5405	0.3746	0.3200	0.0800	21.7018	6.8908	2.7392	-1.2686	0.0003	0.9995	2.0094	2.4113
D...E.S	10.0000	0.4000	0.8800	0.7692	0.5263	0.3192	0.2800	0.1200	25.0158	10.5745	3.2183	2.2751	0.0001	0.9998	2.1381	2.7795
A...PV	10.0000	0.4000	0.8800	0.7692	0.5263	0.3192	0.2800	0.1200	24.8727	5.9022	3.1976	2.1157	0.0001	0.9998	2.1259	2.7636
R...E.L	10.0000	0.4000	1.0000	1.0000	0.5714	0.5000	0.4000	0.0000	23.9737	10.5745	3.0677	1.1378	0.0003	1.0000	2.6637	2.6637
R...S.L	10.0000	0.4000	0.9200	0.8333	0.5405	0.3746	0.3200	0.0800	23.8712	10.5745	3.0529	1.0284	0.0001	0.9998	2.2103	2.6524
D.SS	10.0000	0.4000	0.9200	0.8333	0.5405	0.3746	0.3200	0.0800	24.9133	6.8830	3.2035	2.1608	0.0001	0.9998	2.3068	2.7681
D....EE	10.0000	0.4000	0.9200	0.8333	0.5405	0.3746	0.3200	0.0800	25.1182	5.3830	3.2331	2.3901	0.0001	0.9998	2.3258	2.7909
H..P...S	10.0000	0.4000	0.9200	0.8333	0.5405	0.3746	0.3200	0.0800	28.4998	10.0745	3.7220	6.7877	0.0000	1.0000	2.6389	3.1666
S.E..R	10.0000	0.4000	0.9600	0.9091	0.5556	0.4345	0.3600	0.0400	24.9989	11.0745	3.2159	2.2562	0.0001	0.9999	2.5251	2.7777
SG....R	10.0000	0.4000	0.8000	0.6667	0.5000	0.2182	0.2000	0.2000	24.8616	5.3830	3.1960	2.1034	0.0000	0.9998	1.8416	2.7624
P.L....P	10.0000	0.4000	0.8400	0.7143	0.5128	0.2673	0.2400	0.1600	25.2325	10.0745	3.2496	2.5191	0.0000	0.9998	2.0026	2.8036
S.A..E	10.0000	0.4000	0.9600	0.9091	0.5556	0.4345	0.3600	0.0400	23.8546	11.0745	3.0505	1.0107	0.0002	0.9998	2.4096	2.6505
PT..S	10.0000	0.4000	0.8400	0.7143	0.5128	0.2673	0.2400	0.1600	25.9114	6.3854	3.3478	3.3061	0.0000	0.9998	2.0565	2.8790
E..K...R	10.0000	0.4000	0.9600	0.9091	0.5556	0.4345	0.3600	0.0400	25.4416	10.0745	3.2799	2.7576	0.0001	0.9999	2.5699	2.8268
SS...Q	10.0000	0.4000	0.8000	0.6667	0.5000	0.2182	0.2000	0.2000	25.8079	5.8830	3.3328	3.1835	0.0000	0.9998	1.9117	2.8675
Q....S.P	10.0000	0.4000	1.0000	1.0000	0.5714	0.5000	0.4000	0.0000	26.8619	10.0745	3.4852	4.4812	0.0001	1.0000	2.9847	2.9847
S.A...L	10.0000	0.4000	0.9200	0.8333	0.5405	0.3746	0.3200	0.0800	22.7270	10.5745	2.8874	-0.1808	0.0002	0.9997	2.1043	2.5252
S....TL	10.0000	0.4000	0.9200	0.8333	0.5405	0.3746	0.3200	0.0800	23.8322	5.4406	3.0472	0.9867	0.0001	0.9998	2.2067	2.6480
P..T.S	10.0000	0.4000	0.7600	0.6250	0.4878	0.1715	0.1600	0.2400	25.9114	11.0745	3.3478	3.3061	0.0000	0.9998	1.7994	2.8790
SV....P	10.0000	0.4000	0.8800	0.7692	0.5263	0.3192	0.2800	0.1200	25.2700	5.3831	3.2551	2.5617	0.0000	0.9998	2.1598	2.8078
S..S..E	10.0000	0.4000	0.8400	0.7143	0.5128	0.2673	0.2400	0.1600	24.2520	10.5745	3.1079	1.4368	0.0000	0.9997	1.9248	2.6947
L.....EA	10.0000	0.4000	0.8400	0.7143	0.5128	0.2673	0.2400	0.1600	22.8294	4.8880	2.9023	-0.0729	0.0001	0.9996	1.8119	2.5366
P.E....S	10.0000	0.4000	0.8800	0.7692	0.5263	0.3192	0.2800	0.1200	25.3061	10.0745	3.2603	2.6026	0.0000	0.9998	2.1629	2.8118
V.P.P	10.0000	0.4000	0.9600	0.9091	0.5556	0.4345	0.3600	0.0400	26.3241	11.5745	3.4074	3.8044	0.0001	0.9999	2.6590	2.9249
V....S.S	10.0000	0.4000	0.8800	0.7692	0.5263	0.3192	0.2800	0.1200	24.2159	10.0745	3.1027	1.3979	0.0001	0.9998	2.0697	2.6907
L..S..A	10.0000	0.4000	0.9200	0.8333	0.5405	0.3746	0.3200	0.0800	22.7270	10.5745	2.8874	-0.1808	0.0002	0.9997	2.1043	2.5252
K.E...S	10.0000	0.4000	0.9200	0.8333	0.5405	0.3746	0.3200	0.0800	24.6947	10.5745	3.1719	1.9191	0.0001	0.9998	2.2865	2.7439
TS...S	10.0000	0.4000	0.9600	0.9091	0.5556	0.4345	0.3600	0.0400	24.8574	5.8929	3.1954	2.0987	0.0001	0.9999	2.5108	2.7619
S...Q.S	10.0000	0.4000	0.8400	0.7143	0.5128	0.2673	0.2400	0.1600	25.8079	10.5745	3.3328	3.1835	0.0000	0.9998	2.0482	2.8675
E.E.R	10.0000	0.4000	0.9200	0.8333	0.5405	0.3746	0.3200	0.0800	25.1013	11.5745	3.2307	2.3711	0.0001	0.9998	2.3242	2.7890
A.....GL	10.0000	0.4000	0.9200	0.8333	0.5405	0.3746	0.3200	0.0800	22.6921	4.9023	2.8824	-0.2175	0.0002	0.9997	2.1011	2.5213
S.E.G	10.0000	0.4000	1.0000	1.0000	0.5714	0.5000	0.4000	0.0000	24.2171	11.5745	3.1029	1.3992	0.0003	1.0000	2.6908	2.6908
SP.L	10.0000	0.4000	0.9600	0.9091	0.5556	0.4345	0.3600	0.0400	24.1784	6.9049	3.0973	1.3575	0.0002	0.9999	2.4423	2.6865
T..P..T	10.0000	0.4000	0.8800	0.7692	0.5263	0.3192	0.2800	0.1200	26.6193	10.5745	3.4501	4.1717	0.0000	0.9999	2.2752	2.9577
V...SS	10.0000	0.4000	0.9600	0.9091	0.5556	0.4345	0.3600	0.0400	24.2159	5.8830	3.1027	1.3979	0.0002	0.9999	2.4461	2.6907
S.SS.S	10.0000	0.4000	1.0000	1.0000	0.5714	0.5000	0.4000	0.0000	32.1994	10.5745	4.2568	14.1955	0.0000	1.0000	3.5777	3.5777
E..PE	10.0000	0.4000	0.8400	0.7143	0.5128	0.2673	0.2400	0.1600	25.4085	6.4009	3.2751	2.7196	0.0000	0.9998	2.0165	2.8232
S.G..T	10.0000	0.4000	0.8800	0.7692	0.5263	0.3192	0.2800	0.1200	24.8225	11.0745	3.1904	2.0601	0.0001	0.9998	2.1216	2.7581
S...R.G	10.0000	0.4000	0.8000	0.6667	0.5000	0.2182	0.2000	0.2000	24.8616	10.5745	3.1960	2.1034	0.0000	0.9998	1.8416	2.7624
A.A.G	10.0000	0.4000	0.9200	0.8333	0.5405	0.3746	0.3200	0.0800	23.3200	11.5745	2.9732	0.4440	0.0001	0.9997	2.1593	2.5911
A.S...A	10.0000	0.4000	0.8400	0.7143	0.5128	0.2673	0.2400	0.1600	23.3549	10.5745	2.9782	0.4808	0.0001	0.9996	1.8536	2.5950
V...A.A	10.0000	0.4000	0.9600	0.9091	0.5556	0.4345	0.3600	0.0400	23.4213	10.5745	2.9878	0.5509	0.0002	0.9998	2.3658	2.6024
GS....L	10.0000	0.4000	0.9600	0.9091	0.5556	0.4345	0.3600	0.0400	23.0895	5.3830	2.9398	0.2009	0.0003	0.9998	2.3323	2.5655
G.S....G	10.0000	0.4000	0.7600	0.6250	0.4878	0.1715	0.1600	0.2400	24.0799	10.0745	3.0830	1.2515	0.0000	0.9997	1.6722	2.6755
S..LA	10.0000	0.4000	0.9200	0.8333	0.5405	0.3746	0.3200	0.0800	22.7270	6.3908	2.8874	-0.1808	0.0002	0.9997	2.1043	2.5252
SS....E	10.0000	0.4000	0.8800	0.7692	0.5263	0.3192	0.2800	0.1200	24.2520	5.3830	3.1079	1.4368	0.0001	0.9998	2.0728	2.6947
LQ..S	10.0000	0.4000	0.7600	0.6250	0.4878	0.1715	0.1600	0.2400	24.7826	6.5137	3.1846	2.0160	0.0000	0.9998	1.7210	2.7536
DS.E	10.0000	0.4000	0.9600	0.9091	0.5556	0.4345	0.3600	0.0400	25.0158	6.8946	3.2183	2.2751	0.0001	0.9999	2.5268	2.7795
L.EA	10.0000	0.4000	0.9600	0.9091	0.5556	0.4345	0.3600	0.0400	22.8294	6.8880	2.9023	-0.0729	0.0003	0.9998	2.3060	2.5366
L..L..S	10.0000	0.4000	0.8400	0.7143	0.5128	0.2673	0.2400	0.1600	22.0991	10.5745	2.7967	-0.8444	0.0001	0.9994	1.7539	2.4555
S....P.E	10.0000	0.4000	0.8800	0.7692	0.5263	0.3192	0.2800	0.1200	25.3061	10.0745	3.2603	2.6026	0.0000	0.9998	2.1629	2.8118
SQ..T	10.0000	0.4000	0.8800	0.7692	0.5263	0.3192	0.2800	0.1200	26.5157	6.4359	3.4351	4.0417	0.0000	0.9999	2.2663	2.9462
N...S..S	10.0000	0.4000	0.9600	0.9091	0.5556	0.4345	0.3600	0.0400	25.6378	10.0745	3.3082	2.9844	0.0001	0.9999	2.5897	2.8486
S...E.E	10.0000	0.4000	0.9200	0.8333	0.5405	0.3746	0.3200	0.0800	24.3544	10.5745	3.1227	1.5476	0.0001	0.9998	2.2550	2.7060
P..S...A	10.0000	0.4000	0.9600	0.9091	0.5556	0.4345	0.3600	0.0400	24.8063	10.0745	3.1880	2.0421	0.0001	0.9999	2.5057	2.7563
S..ER	10.0000	0.4000	0.8000	0.6667	0.5000	0.2182	0.2000	0.2000	24.9989	6.3913	3.2159	2.2562	0.0000	0.9998	1.8518	2.7777
AP..L	10.0000	0.4000	0.7600	0.6250	0.4878	0.1715	0.1600	0.2400	23.7811	6.4239	3.0398	0.9323	0.0000	0.9997	1.6515	2.6423
K...E..E	10.0000	0.4000	1.0000	1.0000	0.5714	0.5000	0.4000	0.0000	24.7972	10.0745	3.1867	2.0320	0.0003	1.0000	2.7552	2.7552
A...L.L	10.0000	0.4000	0.9200	0.8333	0.5405	0.3746	0.3200	0.0800	21.7018	10.5745	2.7392	-1.2686	0.0003	0.9995	2.0094	2.4113
ST...S	10.0000	0.4000	0.8800	0.7692	0.5263	0.3192	0.2800	0.1200	24.8574	5.8929	3.1954	2.0987	0.0001	0.9998	2.1246	2.7619
L.S....G	10.0000	0.4000	0.8000	0.6667	0.5000	0.2182	0.2000	0.2000	23.0895	10.0745	2.9398	0.2009	0.0000	0.9996	1.7103	2.5655
A....LS	10.0000	0.4000	0.8400	0.7143	0.5128	0.2673	0.2400	0.1600	22.7270	5.4037	2.8874	-0.1808	0.0001	0.9996	1.8037	2.5252
P..R.L	10.0000	0.4000	0.8000	0.6667	0.5000	0.2182	0.2000	0.2000	24.9253	11.0745	3.2052	2.1742	0.0000	0.9998	1.8463	2.7695
L...N.S	10.0000	0.4000	0.9200	0.8333	0.5405	0.3746	0.3200	0.0800	24.6126	10.5745	3.1600	1.8289	0.0001	0.9998	2.2789	2.7347
LGL	10.0000	0.4000	0.8800	0.7692	0.5263	0.3192	0.2800	0.1200	22.0643	2.6225	2.7916	-0.8814	0.0001	0.9995	1.8858	2.4516
PS..V	10.0000	0.4000	0.8800	0.7692	0.5263	0.3192	0.2800	0.1200	25.2700	6.4049	3.2551	2.5617	0.0000	0.9998	2.1598	2.8078
ASA	10.0000	0.4000	0.8800	0.7692	0.5263	0.3192	0.2800	0.1200	23.3549	2.6093	2.9782	0.4808	0.0001	0.9997	1.9961	2.5950
PS...L	10.0000	0.4000	0.8000	0.6667	0.5000	0.2182	0.2000	0.2000	24.1784	5.9049	3.0973	1.3575	0.0000	0.9997	1.7910	2.6865
EKK	10.0000	0.4000	0.8800	0.7692	0.5263	0.3192	0.2800	0.1200	25.1375	2.6086	3.2359	2.4117	0.0001	0.9998	2.1485	2.7931
GS...S	10.0000	0.4000	0.9600	0.9091	0.5556	0.4345	0.3600	0.0400	24.1147	5.8830	3.0881	1.2889	0.0002	0.9999	2.4358	2.6794
L...SG	10.0000	0.4000	0.9600	0.9091	0.5556	0.4345	0.3600	0.0400	23.0895	5.8830	2.9398	0.2009	0.0003	0.9998	2.3323	2.5655
A..A.S	10.0000	0.4000	0.9200	0.8333	0.5405	0.3746	0.3200	0.0800	23.3549	11.0745	2.9782	0.4808	0.0001	0.9997	2.1625	2.5950
P...R..E	10.0000	0.4000	0.9200	0.8333	0.5405	0.3746	0.3200	0.0800	26.0530	10.0745	3.3682	3.4751	0.0001	0.9999	2.4123	2.8948
LL.E	10.0000	0.4000	0.7600	0.6250	0.4878	0.1715	0.1600	0.2400	22.2016	6.8830	2.8115	-0.7356	0.0000	0.9994	1.5418	2.4668
EE.P	10.0000	0.4000	0.9600	0.9091	0.5556	0.4345	0.3600	0.0400	25.4085	6.8830	3.2751	2.7196	0.0001	0.9999	2.5665	2.8232
S...L..D	10.0000	0.4000	0.8800	0.7692	0.5263	0.3192	0.2800	0.1200	23.8881	10.0745	3.0553	1.0464	0.0001	0.9997	2.0417	2.6542
K.....EL	10.0000	0.4000	0.8400	0.7143	0.5128	0.2673	0.2400	0.1600	23.6695	4.9080	3.0237	0.8138	0.0001	0.9997	1.8785	2.6299
S.S...T	10.0000	0.4000	1.0000	1.0000	0.5714	0.5000	0.4000	0.0000	24.8574	10.5745	3.1954	2.0987	0.0003	1.0000	2.7619	2.7619
A....G.S	10.0000	0.4000	0.8800	0.7692	0.5263	0.3192	0.2800	0.1200	23.7174	10.0745	3.0306	0.8646	0.0001	0.9997	2.0271	2.6353
P..L.L	10.0000	0.4000	0.9200	0.8333	0.5405	0.3746	0.3200	0.0800	23.1532	11.0745	2.9491	0.2681	0.0002	0.9997	2.1438	2.5726
P.T..P	10.0000	0.4000	0.8800	0.7692	0.5263	0.3192	0.2800	0.1200	26.9655	11.0745	3.5002	4.6155	0.0000	0.9999	2.3047	2.9962
LS..G	10.0000	0.4000	1.0000	1.0000	0.5714	0.5000	0.4000	0.0000	23.0895	6.4037	2.9398	0.2009	0.0005	1.0000	2.5655	2.5655
PV.S	10.0000	0.4000	0.8800	0.7692	0.5263	0.3192	0.2800	0.1200	25.2700	6.9022	3.2551	2.5617	0.0000	0.9998	2.1598	2.8078
P...SG	10.0000	0.4000	0.8800	0.7692	0.5263	0.3192	0.2800	0.1200	25.1688	5.8830	3.2404	2.4470	0.0001	0.9998	2.1512	2.7965
E..E...S	10.0000	0.4000	0.8400	0.7143	0.5128	0.2673	0.2400	0.1600	24.3544	10.0745	3.1227	1.5476	0.0000	0.9997	1.9329	2.7060
SG..S	10.0000	0.4000	0.8800	0.7692	0.5263	0.3192	0.2800	0.1200	24.1147	6.3830	3.0881	1.2889	0.0001	0.9997	2.0611	2.6794
IS.S	10.0000	0.4000	0.9600	0.9091	0.5556	0.4345	0.3600	0.0400	24.5923	6.8869	3.1571	1.8066	0.0002	0.9999	2.4841	2.7325
D.L..L	10.0000	0.4000	0.8800	0.7692	0.5263	0.3192	0.2800	0.1200	22.8629	11.0745	2.9071	-0.0377	0.0001	0.9996	1.9541	2.5403
A.T.P	10.0000	0.4000	0.9200	0.8333	0.5405	0.3746	0.3200	0.0800	25.5141	11.5745	3.2904	2.8411	0.0001	0.9999	2.3624	2.8349
E....S.S	10.0000	0.4000	0.8800	0.7692	0.5263	0.3192	0.2800	0.1200	24.2520	10.0745	3.1079	1.4368	0.0001	0.9998	2.0728	2.6947
A...E.L	10.0000	0.4000	0.8000	0.6667	0.5000	0.2182	0.2000	0.2000	22.8294	10.5745	2.9023	-0.0729	0.0000	0.9995	1.6911	2.5366
P...S.G	10.0000	0.4000	0.8400	0.7143	0.5128	0.2673	0.2400	0.1600	25.1688	10.5745	3.2404	2.4470	0.0000	0.9998	1.9975	2.7965
Q....LL	10.0000	0.4000	0.9200	0.8333	0.5405	0.3746	0.3200	0.0800	23.7574	5.3830	3.0364	0.9072	0.0001	0.9998	2.1998	2.6397
V..E..E	10.0000	0.4000	0.8400	0.7143	0.5128	0.2673	0.2400	0.1600	24.4208	10.5745	3.1323	1.6197	0.0000	0.9997	1.9382	2.7134
L...L.E	10.0000	0.4000	0.9200	0.8333	0.5405	0.3746	0.3200	0.0800	22.2016	10.5745	2.8115	-0.7356	0.0002	0.9996	2.0557	2.4668
KR..E	10.0000	0.4000	0.8400	0.7143	0.5128	0.2673	0.2400	0.1600	25.4416	6.3848	3.2799	2.7576	0.0000	0.9998	2.0192	2.8268
RL....L	10.0000	0.4000	0.9600	0.9091	0.5556	0.4345	0.3600	0.0400	22.8460	5.4431	2.9047	-0.0554	0.0003	0.9998	2.3077	2.5384
LE....L	10.0000	0.4000	1.0000	1.0000	0.5714	0.5000	0.4000	0.0000	22.2016	5.4080	2.8115	-0.7356	0.0006	1.0000	2.4668	2.4668
G....L.S	10.0000	0.4000	0.8400	0.7143	0.5128	0.2673	0.2400	0.1600	23.0895	10.0745	2.9398	0.2009	0.0001	0.9996	1.8325	2.5655
P...T..P	10.0000	0.4000	0.9600	0.9091	0.5556	0.4345	0.3600	0.0400	26.9655	10.0745	3.5002	4.6155	0.0001	0.9999	2.7238	2.9962
E.L..E	10.0000	0.4000	0.8400	0.7143	0.5128	0.2673	0.2400	0.1600	23.3292	11.0745	2.9745	0.4537	0.0001	0.9996	1.8515	2.5921
SL....Q	10.0000	0.4000	0.8400	0.7143	0.5128	0.2673	0.2400	0.1600	24.7826	5.4037	3.1846	2.0160	0.0000	0.9998	1.9669	2.7536
L....G.L	10.0000	0.4000	0.9200	0.8333	0.5405	0.3746	0.3200	0.0800	22.0643	10.0745	2.7916	-0.8814	0.0002	0.9996	2.0430	2.4516
L.....QA	10.0000	0.4000	0.8800	0.7692	0.5263	0.3192	0.2800	0.1200	24.3853	4.9627	3.1272	1.5811	0.0001	0.9998	2.0842	2.7095
L.E..E	10.0000	0.4000	0.9200	0.8333	0.5405	0.3746	0.3200	0.0800	23.3292	11.0745	2.9745	0.4537	0.0001	0.9997	2.1601	2.5921
S.A..P	10.0000	0.4000	0.9600	0.9091	0.5556	0.4345	0.3600	0.0400	24.8063	11.0745	3.1880	2.0421	0.0001	0.9999	2.5057	2.7563
P..E..S	10.0000	0.4000	0.8800	0.7692	0.5263	0.3192	0.2800	0.1200	25.3061	10.5745	3.2603	2.6026	0.0000	0.9998	2.1629	2.8118
G..A.S	10.0000	0.4000	0.8800	0.7692	0.5263	0.3192	0.2800	0.1200	23.7174	11.0745	3.0306	0.8646	0.0001	0.9997	2.0271	2.6353
A.S..A	10.0000	0.4000	0.9600	0.9091	0.5556	0.4345	0.3600	0.0400	23.3549	11.0745	2.9782	0.4808	0.0002	0.9998	2.3591	2.5950
GK....S	10.0000	0.4000	0.8800	0.7692	0.5263	0.3192	0.2800	0.1200	24.5574	5.3875	3.1521	1.7685	0.0001	0.9998	2.0989	2.7286
R...E..R	10.0000	0.4000	0.9600	0.9091	0.5556	0.4345	0.3600	0.0400	25.7458	10.0745	3.3238	3.1105	0.0001	0.9999	2.6006	2.8606
GA....S	10.0000	0.4000	0.9200	0.8333	0.5405	0.3746	0.3200	0.0800	23.7174	5.3856	3.0306	0.8646	0.0001	0.9998	2.1961	2.6353
E.E..P	10.0000	0.4000	0.8400	0.7143	0.5128	0.2673	0.2400	0.1600	25.4085	11.0745	3.2751	2.7196	0.0000	0.9998	2.0165	2.8232
E.Q.L	10.0000	0.4000	0.9200	0.8333	0.5405	0.3746	0.3200	0.0800	24.8851	11.5745	3.1994	2.1295	0.0001	0.9998	2.3042	2.7650
R....R.L	10.0000	0.4000	1.0000	1.0000	0.5714	0.5000	0.4000	0.0000	24.6181	10.0745	3.1608	1.8349	0.0003	1.0000	2.7353	2.7353
S.L...A	10.0000	0.4000	1.0000	1.0000	0.5714	0.5000	0.4000	0.0000	22.7270	10.5745	2.8874	-0.1808	0.0005	1.0000	2.5252	2.5252
ARS	10.0000	0.4000	0.8800	0.7692	0.5263	0.3192	0.2800	0.1200	24.4991	2.6237	3.1436	1.7048	0.0001	0.9998	2.0939	2.7221
G.S...A	10.0000	0.4000	0.9600	0.9091	0.5556	0.4345	0.3600	0.0400	23.7174	10.5745	3.0306	0.8646	0.0002	0.9998	2.3957	2.6353
AA.....S	10.0000	0.4000	0.8400	0.7143	0.5128	0.2673	0.2400	0.1600	23.3549	4.8830	2.9782	0.4808	0.0001	0.9996	1.8536	2.5950
E....ED	10.0000	0.4000	0.9200	0.8333	0.5405	0.3746	0.3200	0.0800	25.1182	5.3917	3.2331	2.3901	0.0001	0.9998	2.3258	2.7909
K.....ST	10.0000	0.4000	0.9200	0.8333	0.5405	0.3746	0.3200	0.0800	25.3001	4.8929	3.2594	2.5959	0.0001	0.9999	2.3426	2.8111
S.G..A	10.0000	0.4000	0.9200	0.8333	0.5405	0.3746	0.3200	0.0800	23.7174	11.0745	3.0306	0.8646	0.0001	0.9998	2.1961	2.6353
KE.....S	10.0000	0.4000	0.8400	0.7143	0.5128	0.2673	0.2400	0.1600	24.6947	4.8853	3.1719	1.9191	0.0000	0.9998	1.9599	2.7439
I...S..S	10.0000	0.4000	0.9600	0.9091	0.5556	0.4345	0.3600	0.0400	24.5923	10.0745	3.1571	1.8066	0.0002	0.9999	2.4841	2.7325
SSS...S	10.0000	0.4000	0.9600	0.9091	0.5556	0.4345	0.3600	0.0400	32.1994	5.2980	4.2568	14.1955	0.0000	1.0000	3.2525	3.5777
R..LE	10.0000	0.4000	0.9200	0.8333	0.5405	0.3746	0.3200	0.0800	23.9737	6.4080	3.0677	1.1378	0.0001	0.9998	2.2198	2.6637
S.V....P	10.0000	0.4000	0.8400	0.7143	0.5128	0.2673	0.2400	0.1600	25.2700	10.0745	3.2551	2.5617	0.0000	0.9998	2.0056	2.8078
P..T.V	10.0000	0.4000	0.8800	0.7692	0.5263	0.3192	0.2800	0.1200	25.9779	11.0745	3.3574	3.3852	0.0000	0.9999	2.2203	2.8864
A.T...S	10.0000	0.4000	0.9200	0.8333	0.5405	0.3746	0.3200	0.0800	24.4600	10.5745	3.1380	1.6623	0.0001	0.9998	2.2648	2.7178
EE.....Q	10.0000	0.4000	0.9600	0.9091	0.5556	0.4345	0.3600	0.0400	26.0128	4.8830	3.3624	3.4269	0.0001	0.9999	2.6276	2.8903
TPS	10.0000	0.4000	0.8000	0.6667	0.5000	0.2182	0.2000	0.2000	25.9114	2.6224	3.3478	3.3061	0.0000	0.9998	1.9194	2.8790
L..D...S	10.0000	0.4000	0.8000	0.6667	0.5000	0.2182	0.2000	0.2000	23.8881	10.0745	3.0553	1.0464	0.0000	0.9997	1.7695	2.6542
SL.....E	10.0000	0.4000	0.8800	0.7692	0.5263	0.3192	0.2800	0.1200	23.2268	4.9037	2.9597	0.3456	0.0001	0.9997	1.9852	2.5808
A.T..P	10.0000	0.4000	0.8400	0.7143	0.5128	0.2673	0.2400	0.1600	25.5141	11.0745	3.2904	2.8411	0.0000	0.9998	2.0249	2.8349
P.S..T	10.0000	0.4000	0.8400	0.7143	0.5128	0.2673	0.2400	0.1600	25.9114	11.0745	3.3478	3.3061	0.0000	0.9998	2.0565	2.8790
L..A...G	10.0000	0.4000	0.9200	0.8333	0.5405	0.3746	0.3200	0.0800	22.6921	10.0745	2.8824	-0.2175	0.0002	0.9997	2.1011	2.5213
LP.L	10.0000	0.4000	0.9600	0.9091	0.5556	0.4345	0.3600	0.0400	23.1532	6.9645	2.9491	0.2681	0.0003	0.9998	2.3387	2.5726
E.A.L	10.0000	0.4000	0.9200	0.8333	0.5405	0.3746	0.3200	0.0800	22.8294	11.5745	2.9023	-0.0729	0.0002	0.9997	2.1138	2.5366
L.R...E	10.0000	0.4000	0.9600	0.9091	0.5556	0.4345	0.3600	0.0400	23.9737	10.5745	3.0677	1.1378	0.0002	0.9998	2.4216	2.6637
KLK	10.0000	0.4000	0.8800	0.7692	0.5263	0.3192	0.2800	0.1200	24.0098	2.6481	3.0729	1.1765	0.0001	0.9997	2.0521	2.6678
ALL	10.0000	0.4000	0.9200	0.8333	0.5405	0.3746	0.3200	0.0800	21.7018	2.6132	2.7392	-1.2686	0.0003	0.9995	2.0094	2.4113
Q..A..A	10.0000	0.4000	0.9200	0.8333	0.5405	0.3746	0.3200	0.0800	25.0132	10.5745	3.2179	2.2722	0.0001	0.9998	2.3160	2.7792
E..A..A	10.0000	0.4000	0.9200	0.8333	0.5405	0.3746	0.3200	0.0800	23.4573	10.5745	2.9930	0.5890	0.0001	0.9997	2.1720	2.6064
Q..P...P	10.0000	0.4000	0.9600	0.9091	0.5556	0.4345	0.3600	0.0400	27.9160	10.0745	3.6376	5.9170	0.0001	1.0000	2.8198	3.1018
E...DS	10.0000	0.4000	0.9600	0.9091	0.5556	0.4345	0.3600	0.0400	25.0158	5.8946	3.2183	2.2751	0.0001	0.9999	2.5268	2.7795
A.L..A	10.0000	0.4000	0.9200	0.8333	0.5405	0.3746	0.3200	0.0800	22.3296	11.0745	2.8300	-0.6000	0.0002	0.9996	2.0676	2.4811
AKK	10.0000	0.4000	1.0000	1.0000	0.5714	0.5000	0.4000	0.0000	24.6377	2.6198	3.1637	1.8564	0.0003	1.0000	2.7375	2.7375
A..Q..Q	10.0000	0.4000	0.9600	0.9091	0.5556	0.4345	0.3600	0.0400	27.0689	10.5745	3.5151	4.7508	0.0001	0.9999	2.7342	3.0077
L.SS	10.0000	0.4000	0.8800	0.7692	0.5263	0.3192	0.2800	0.1200	23.1243	6.8830	2.9449	0.2376	0.0001	0.9996	1.9764	2.5694
L.DS	10.0000	0.4000	0.7600	0.6250	0.4878	0.1715	0.1600	0.2400	23.8881	6.8946	3.0553	1.0464	0.0000	0.9997	1.6589	2.6542
L..KL	10.0000	0.4000	0.9600	0.9091	0.5556	0.4345	0.3600	0.0400	22.5418	6.4248	2.8607	-0.3759	0.0003	0.9998	2.2770	2.5046
L...G.Q	10.0000	0.4000	0.9200	0.8333	0.5405	0.3746	0.3200	0.0800	24.7478	10.5745	3.1796	1.9775	0.0001	0.9998	2.2915	2.7498
P..P..E	10.0000	0.4000	0.8800	0.7692	0.5263	0.3192	0.2800	0.1200	26.3601	10.5745	3.4127	3.8487	0.0000	0.9999	2.2530	2.9289
Q.....LS	10.0000	0.4000	0.9200	0.8333	0.5405	0.3746	0.3200	0.0800	24.7826	4.9037	3.1846	2.0160	0.0001	0.9998	2.2947	2.7536
G.D...S	10.0000	0.4000	0.8800	0.7692	0.5263	0.3192	0.2800	0.1200	24.8785	10.5745	3.1985	2.1221	0.0001	0.9998	2.1264	2.7643
L.S..P	10.0000	0.4000	0.8800	0.7692	0.5263	0.3192	0.2800	0.1200	24.1784	11.0745	3.0973	1.3575	0.0001	0.9998	2.0665	2.6865
E.L....Q	10.0000	0.4000	0.9600	0.9091	0.5556	0.4345	0.3600	0.0400	24.8851	10.0745	3.1994	2.1295	0.0001	0.9999	2.5136	2.7650
S..AL	10.0000	0.4000	0.8800	0.7692	0.5263	0.3192	0.2800	0.1200	22.7270	6.3908	2.8874	-0.1808	0.0001	0.9996	1.9425	2.5252
E.L...T	10.0000	0.4000	0.8800	0.7692	0.5263	0.3192	0.2800	0.1200	23.9346	10.5745	3.0620	1.0960	0.0001	0.9997	2.0457	2.6594
A..G...A	10.0000	0.4000	0.9600	0.9091	0.5556	0.4345	0.3600	0.0400	23.3200	10.0745	2.9732	0.4440	0.0002	0.9998	2.3556	2.5911
E..S...E	10.0000	0.4000	0.9200	0.8333	0.5405	0.3746	0.3200	0.0800	24.3544	10.0745	3.1227	1.5476	0.0001	0.9998	2.2550	2.7060
LEN	10.0000	0.4000	0.9600	0.9091	0.5556	0.4345	0.3600	0.0400	24.7151	2.6852	3.1748	1.9415	0.0001	0.9999	2.4965	2.7461
T.PS	10.0000	0.4000	1.0000	1.0000	0.5714	0.5000	0.4000	0.0000	25.9114	6.9049	3.3478	3.3061	0.0002	1.0000	2.8790	2.8790
S..D...S	10.0000	0.4000	0.9200	0.8333	0.5405	0.3746	0.3200	0.0800	24.9133	10.0745	3.2035	2.1608	0.0001	0.9998	2.3068	2.7681
LQ...Q	10.0000	0.4000	0.9200	0.8333	0.5405	0.3746	0.3200	0.0800	26.4410	6.0137	3.4243	3.9487	0.0001	0.9999	2.4482	2.9379
E..R..R	10.0000	0.4000	0.8800	0.7692	0.5263	0.3192	0.2800	0.1200	25.7458	10.5745	3.3238	3.1105	0.0000	0.9999	2.2005	2.8606
S.LA	10.0000	0.4000	0.9200	0.8333	0.5405	0.3746	0.3200	0.0800	22.7270	6.8908	2.8874	-0.1808	0.0002	0.9997	2.1043	2.5252
SD...S	10.0000	0.4000	0.9600	0.9091	0.5556	0.4345	0.3600	0.0400	24.9133	5.8946	3.2035	2.1608	0.0001	0.9999	2.5165	2.7681
QE..S	10.0000	0.4000	1.0000	1.0000	0.5714	0.5000	0.4000	0.0000	25.9103	6.4298	3.3476	3.3047	0.0002	1.0000	2.8789	2.8789
ES....T	10.0000	0.4000	0.9200	0.8333	0.5405	0.3746	0.3200	0.0800	24.9598	5.3832	3.2102	2.2126	0.0001	0.9998	2.3111	2.7733
S.P...K	10.0000	0.4000	0.8800	0.7692	0.5263	0.3192	0.2800	0.1200	25.6463	10.5745	3.3095	2.9944	0.0000	0.9998	2.1920	2.8496
P....A.L	10.0000	0.4000	0.9200	0.8333	0.5405	0.3746	0.3200	0.0800	23.7811	10.0745	3.0398	0.9323	0.0001	0.9998	2.2020	2.6423
DT....E	10.0000	0.4000	0.8800	0.7692	0.5263	0.3192	0.2800	0.1200	25.7236	5.3831	3.3206	3.0846	0.0000	0.9999	2.1986	2.8582
L.E....E	10.0000	0.4000	0.8400	0.7143	0.5128	0.2673	0.2400	0.1600	23.3292	10.0745	2.9745	0.4537	0.0001	0.9996	1.8515	2.5921
K....SG	10.0000	0.4000	0.7600	0.6250	0.4878	0.1715	0.1600	0.2400	24.5574	5.3830	3.1521	1.7685	0.0000	0.9997	1.7054	2.7286
PL.S	10.0000	0.4000	0.9200	0.8333	0.5405	0.3746	0.3200	0.0800	24.1784	6.9645	3.0973	1.3575	0.0001	0.9998	2.2387	2.6865
P..A.G	10.0000	0.4000	0.9600	0.9091	0.5556	0.4345	0.3600	0.0400	24.7714	11.0745	3.1830	2.0036	0.0001	0.9999	2.5022	2.7524
PE...L	10.0000	0.4000	0.8400	0.7143	0.5128	0.2673	0.2400	0.1600	24.2808	5.9009	3.1121	1.4680	0.0000	0.9997	1.9271	2.6979
E..K.R	10.0000	0.4000	0.9600	0.9091	0.5556	0.4345	0.3600	0.0400	25.4416	11.0745	3.2799	2.7576	0.0001	0.9999	2.5699	2.8268
S.Q....P	10.0000	0.4000	0.8400	0.7143	0.5128	0.2673	0.2400	0.1600	26.8619	10.0745	3.4852	4.4812	0.0000	0.9999	2.1319	2.9847
S...S..Q	10.0000	0.4000	0.9600	0.9091	0.5556	0.4345	0.3600	0.0400	25.8079	10.0745	3.3328	3.1835	0.0001	0.9999	2.6069	2.8675
EA....V	10.0000	0.4000	0.9600	0.9091	0.5556	0.4345	0.3600	0.0400	23.9211	5.3880	3.0601	1.0816	0.0002	0.9998	2.4163	2.6579
K....DS	10.0000	0.4000	0.9200	0.8333	0.5405	0.3746	0.3200	0.0800	25.3561	5.3946	3.2675	2.6596	0.0001	0.9999	2.3478	2.8173
SQE	10.0000	0.4000	1.0000	1.0000	0.5714	0.5000	0.4000	0.0000	25.9103	2.6463	3.3476	3.3047	0.0002	1.0000	2.8789	2.8789
T....PA	10.0000	0.4000	0.8800	0.7692	0.5263	0.3192	0.2800	0.1200	25.5141	5.4239	3.2904	2.8411	0.0000	0.9998	2.1807	2.8349
DS...S	10.0000	0.4000	0.9200	0.8333	0.5405	0.3746	0.3200	0.0800	24.9133	5.8946	3.2035	2.1608	0.0001	0.9998	2.3068	2.7681
R.L..L	10.0000	0.4000	0.8800	0.7692	0.5263	0.3192	0.2800	0.1200	22.8460	11.0745	2.9047	-0.0554	0.0001	0.9996	1.9526	2.5384
QP...L	10.0000	0.4000	0.8800	0.7692	0.5263	0.3192	0.2800	0.1200	25.8367	5.8903	3.3370	3.2176	0.0000	0.9999	2.2083	2.8707
S.....LE	10.0000	0.4000	0.9600	0.9091	0.5556	0.4345	0.3600	0.0400	23.2268	4.9080	2.9597	0.3456	0.0002	0.9998	2.3461	2.5808
K....LS	10.0000	0.4000	0.9600	0.9091	0.5556	0.4345	0.3600	0.0400	23.5671	5.4037	3.0089	0.7051	0.0002	0.9998	2.3805	2.6186
PGG	10.0000	0.4000	0.9600	0.9091	0.5556	0.4345	0.3600	0.0400	25.1339	2.6257	3.2354	2.4078	0.0001	0.9999	2.5388	2.7927
PGP	10.0000	0.4000	0.8800	0.7692	0.5263	0.3192	0.2800	0.1200	26.2229	2.6290	3.3928	3.6806	0.0000	0.9999	2.2413	2.9137
K.E....L	10.0000	0.4000	0.9600	0.9091	0.5556	0.4345	0.3600	0.0400	23.6695	10.0745	3.0237	0.8138	0.0002	0.9998	2.3909	2.6299
R.K.E	10.0000	0.4000	0.9200	0.8333	0.5405	0.3746	0.3200	0.0800	25.4416	11.5745	3.2799	2.7576	0.0001	0.9999	2.3557	2.8268
A.A...S	10.0000	0.4000	0.9600	0.9091	0.5556	0.4345	0.3600	0.0400	23.3549	10.5745	2.9782	0.4808	0.0002	0.9998	2.3591	2.5950
RS....S	10.0000	0.4000	0.9200	0.8333	0.5405	0.3746	0.3200	0.0800	24.8964	5.3941	3.2011	2.1421	0.0001	0.9998	2.3052	2.7663
AS....S	10.0000	0.4000	0.9600	0.9091	0.5556	0.4345	0.3600	0.0400	23.7522	5.3861	3.0356	0.9016	0.0002	0.9998	2.3992	2.6391
S..D..S	10.0000	0.4000	0.9200	0.8333	0.5405	0.3746	0.3200	0.0800	24.9133	10.5745	3.2035	2.1608	0.0001	0.9998	2.3068	2.7681
LA.....E	10.0000	0.4000	0.8400	0.7143	0.5128	0.2673	0.2400	0.1600	22.8294	4.8908	2.9023	-0.0729	0.0001	0.9996	1.8119	2.5366
D..S...S	10.0000	0.4000	0.8800	0.7692	0.5263	0.3192	0.2800	0.1200	24.9133	10.0745	3.2035	2.1608	0.0001	0.9998	2.1293	2.7681
GP..A	10.0000	0.4000	0.8000	0.6667	0.5000	0.2182	0.2000	0.2000	24.7714	6.4063	3.1830	2.0036	0.0000	0.9998	1.8349	2.7524
L.....KK	10.0000	0.4000	0.9200	0.8333	0.5405	0.3746	0.3200	0.0800	24.0098	4.8830	3.0729	1.1765	0.0001	0.9998	2.2231	2.6678
L.....PG	10.0000	0.4000	0.8800	0.7692	0.5263	0.3192	0.2800	0.1200	24.1436	4.9063	3.0922	1.3200	0.0001	0.9997	2.0636	2.6826
A....SQ	10.0000	0.4000	0.9200	0.8333	0.5405	0.3746	0.3200	0.0800	25.4105	5.4359	3.2754	2.7219	0.0001	0.9999	2.3528	2.8234
KG....E	10.0000	0.4000	1.0000	1.0000	0.5714	0.5000	0.4000	0.0000	24.6599	5.3875	3.1669	1.8808	0.0003	1.0000	2.7400	2.7400
L.A....L	10.0000	0.4000	0.9200	0.8333	0.5405	0.3746	0.3200	0.0800	21.7018	10.0745	2.7392	-1.2686	0.0003	0.9995	2.0094	2.4113
GQ..S	10.0000	0.4000	0.8400	0.7143	0.5128	0.2673	0.2400	0.1600	25.7730	6.4381	3.3278	3.1426	0.0000	0.9998	2.0455	2.8637
L..LD	10.0000	0.4000	0.9600	0.9091	0.5556	0.4345	0.3600	0.0400	22.8629	6.4442	2.9071	-0.0377	0.0003	0.9998	2.3094	2.5403
A.G...A	10.0000	0.4000	0.9600	0.9091	0.5556	0.4345	0.3600	0.0400	23.3200	10.5745	2.9732	0.4440	0.0002	0.9998	2.3556	2.5911
GS..L	10.0000	0.4000	0.8800	0.7692	0.5263	0.3192	0.2800	0.1200	23.0895	6.3830	2.9398	0.2009	0.0001	0.9996	1.9735	2.5655
A..T...P	10.0000	0.4000	0.9600	0.9091	0.5556	0.4345	0.3600	0.0400	25.5141	10.0745	3.2904	2.8411	0.0001	0.9999	2.5772	2.8349
S..S.D	10.0000	0.4000	0.9200	0.8333	0.5405	0.3746	0.3200	0.0800	24.9133	11.0745	3.2035	2.1608	0.0001	0.9998	2.3068	2.7681
R.....RR	10.0000	0.4000	0.9600	0.9091	0.5556	0.4345	0.3600	0.0400	26.3902	4.8830	3.4170	3.8858	0.0001	0.9999	2.6657	2.9322
E.G...S	10.0000	0.4000	0.9200	0.8333	0.5405	0.3746	0.3200	0.0800	24.2171	10.5745	3.1029	1.3992	0.0001	0.9998	2.2423	2.6908
E.LA	10.0000	0.4000	0.8800	0.7692	0.5263	0.3192	0.2800	0.1200	22.8294	6.8908	2.9023	-0.0729	0.0001	0.9996	1.9512	2.5366
GS....R	10.0000	0.4000	0.9200	0.8333	0.5405	0.3746	0.3200	0.0800	24.8616	5.3830	3.1960	2.1034	0.0001	0.9998	2.3020	2.7624
T...P.A	10.0000	0.4000	0.9600	0.9091	0.5556	0.4345	0.3600	0.0400	25.5141	10.5745	3.2904	2.8411	0.0001	0.9999	2.5772	2.8349
P...A.L	10.0000	0.4000	1.0000	1.0000	0.5714	0.5000	0.4000	0.0000	23.7811	10.5745	3.0398	0.9323	0.0004	1.0000	2.6423	2.6423
R.....LE	10.0000	0.4000	0.9600	0.9091	0.5556	0.4345	0.3600	0.0400	23.9737	4.9080	3.0677	1.1378	0.0002	0.9998	2.4216	2.6637
T...P.L	10.0000	0.4000	0.8800	0.7692	0.5263	0.3192	0.2800	0.1200	24.8862	10.5745	3.1996	2.1307	0.0001	0.9998	2.1270	2.7651
A.V...P	10.0000	0.4000	0.8400	0.7143	0.5128	0.2673	0.2400	0.1600	24.8727	10.5745	3.1976	2.1157	0.0000	0.9998	1.9740	2.7636
S...D.S	10.0000	0.4000	0.8400	0.7143	0.5128	0.2673	0.2400	0.1600	24.9133	10.5745	3.2035	2.1608	0.0000	0.9998	1.9772	2.7681
LS..R	10.0000	0.4000	0.9600	0.9091	0.5556	0.4345	0.3600	0.0400	23.8712	6.4037	3.0529	1.0284	0.0002	0.9998	2.4112	2.6524
SG.G	10.0000	0.4000	0.9200	0.8333	0.5405	0.3746	0.3200	0.0800	24.0799	6.8830	3.0830	1.2515	0.0001	0.9998	2.2296	2.6755
R...L.S	10.0000	0.4000	0.8400	0.7143	0.5128	0.2673	0.2400	0.1600	23.8712	10.5745	3.0529	1.0284	0.0000	0.9997	1.8945	2.6524
P....SL	10.0000	0.4000	0.8400	0.7143	0.5128	0.2673	0.2400	0.1600	24.1784	5.4037	3.0973	1.3575	0.0000	0.9997	1.9189	2.6865
D.S.E	10.0000	0.4000	0.9200	0.8333	0.5405	0.3746	0.3200	0.0800	25.0158	11.5745	3.2183	2.2751	0.0001	0.9998	2.3163	2.7795
SEG	10.0000	0.4000	0.9600	0.9091	0.5556	0.4345	0.3600	0.0400	24.2171	2.6068	3.1029	1.3992	0.0002	0.9999	2.4462	2.6908
L.L.A	10.0000	0.4000	1.0000	1.0000	0.5714	0.5000	0.4000	0.0000	21.7018	11.5745	2.7392	-1.2686	0.0007	1.0000	2.4113	2.4113
GS...A	10.0000	0.4000	0.7600	0.6250	0.4878	0.1715	0.1600	0.2400	23.7174	5.8830	3.0306	0.8646	0.0000	0.9996	1.6470	2.6353
KK..L	10.0000	0.4000	0.9600	0.9091	0.5556	0.4345	0.3600	0.0400	24.0098	6.3830	3.0729	1.1765	0.0002	0.9999	2.4252	2.6678
K.KR	10.0000	0.4000	0.9600	0.9091	0.5556	0.4345	0.3600	0.0400	25.7819	6.8848	3.3291	3.1530	0.0001	0.9999	2.6042	2.8647
S....SV	10.0000	0.4000	0.8400	0.7143	0.5128	0.2673	0.2400	0.1600	24.2159	5.3831	3.1027	1.3979	0.0000	0.9997	1.9219	2.6907
S....QG	10.0000	0.4000	0.8000	0.6667	0.5000	0.2182	0.2000	0.2000	25.7730	5.4381	3.3278	3.1426	0.0000	0.9998	1.9091	2.8637
E..DS	10.0000	0.4000	0.9200	0.8333	0.5405	0.3746	0.3200	0.0800	25.0158	6.3946	3.2183	2.2751	0.0001	0.9998	2.3163	2.7795
S.K.K	10.0000	0.4000	0.9200	0.8333	0.5405	0.3746	0.3200	0.0800	25.0350	11.5745	3.2211	2.2967	0.0001	0.9998	2.3181	2.7817
AG..G	10.0000	0.4000	0.9200	0.8333	0.5405	0.3746	0.3200	0.0800	23.6825	6.3856	3.0256	0.8276	0.0001	0.9998	2.1928	2.6314
E...LS	10.0000	0.4000	0.9600	0.9091	0.5556	0.4345	0.3600	0.0400	23.2268	5.9037	2.9597	0.3456	0.0002	0.9998	2.3461	2.5808
Q.R.A	10.0000	0.4000	1.0000	1.0000	0.5714	0.5000	0.4000	0.0000	26.1574	11.5745	3.3833	3.6011	0.0002	1.0000	2.9064	2.9064
S....L.G	10.0000	0.4000	0.9200	0.8333	0.5405	0.3746	0.3200	0.0800	23.0895	10.0745	2.9398	0.2009	0.0002	0.9997	2.1379	2.5655
E...EV	10.0000	0.4000	0.9600	0.9091	0.5556	0.4345	0.3600	0.0400	24.4208	5.8830	3.1323	1.6197	0.0002	0.9999	2.4668	2.7134
E...R.K	10.0000	0.4000	0.8400	0.7143	0.5128	0.2673	0.2400	0.1600	25.4416	10.5745	3.2799	2.7576	0.0000	0.9998	2.0192	2.8268
L.....LS	10.0000	0.4000	0.8800	0.7692	0.5263	0.3192	0.2800	0.1200	22.0991	4.9037	2.7967	-0.8444	0.0001	0.9995	1.8888	2.4555
E....LE	10.0000	0.4000	0.8000	0.6667	0.5000	0.2182	0.2000	0.2000	23.3292	5.4080	2.9745	0.4537	0.0000	0.9996	1.7281	2.5921
V..Q..S	10.0000	0.4000	0.9200	0.8333	0.5405	0.3746	0.3200	0.0800	25.8743	10.5745	3.3424	3.2620	0.0001	0.9999	2.3958	2.8749
L..LK	10.0000	0.4000	1.0000	1.0000	0.5714	0.5000	0.4000	0.0000	22.5418	6.4248	2.8607	-0.3759	0.0006	1.0000	2.5046	2.5046
Q..S...T	10.0000	0.4000	0.9200	0.8333	0.5405	0.3746	0.3200	0.0800	26.5157	10.0745	3.4351	4.0417	0.0001	0.9999	2.4552	2.9462
S.....AL	10.0000	0.4000	0.8000	0.6667	0.5000	0.2182	0.2000	0.2000	22.7270	4.8908	2.8874	-0.1808	0.0000	0.9995	1.6835	2.5252
S.L..K	10.0000	0.4000	0.9200	0.8333	0.5405	0.3746	0.3200	0.0800	23.5671	11.0745	3.0089	0.7051	0.0001	0.9997	2.1821	2.6186
QLL	10.0000	0.4000	0.9600	0.9091	0.5556	0.4345	0.3600	0.0400	23.7574	2.7039	3.0364	0.9072	0.0002	0.9998	2.3997	2.6397
P..Q..L	10.0000	0.4000	0.8800	0.7692	0.5263	0.3192	0.2800	0.1200	25.8367	10.5745	3.3370	3.2176	0.0000	0.9999	2.2083	2.8707
T.....SA	10.0000	0.4000	0.9200	0.8333	0.5405	0.3746	0.3200	0.0800	24.4600	4.8861	3.1380	1.6623	0.0001	0.9998	2.2648	2.7178
L...VP	10.0000	0.4000	0.9200	0.8333	0.5405	0.3746	0.3200	0.0800	24.2448	5.9022	3.1069	1.4291	0.0001	0.9998	2.2449	2.6939
PK.L	10.0000	0.4000	0.9600	0.9091	0.5556	0.4345	0.3600	0.0400	24.6211	6.8904	3.1613	1.8383	0.0002	0.9999	2.4870	2.7357
S....I.S	10.0000	0.4000	0.8000	0.6667	0.5000	0.2182	0.2000	0.2000	24.5923	10.0745	3.1571	1.8066	0.0000	0.9997	1.8216	2.7325
L..E.P	10.0000	0.4000	0.8800	0.7692	0.5263	0.3192	0.2800	0.1200	24.2808	11.0745	3.1121	1.4680	0.0001	0.9998	2.0753	2.6979
S...QR	10.0000	0.4000	0.9600	0.9091	0.5556	0.4345	0.3600	0.0400	26.5547	5.8994	3.4408	4.0906	0.0001	0.9999	2.6823	2.9505
V.S....S	10.0000	0.4000	0.9600	0.9091	0.5556	0.4345	0.3600	0.0400	24.2159	10.0745	3.1027	1.3979	0.0002	0.9999	2.4461	2.6907
E..L.E	10.0000	0.4000	0.8800	0.7692	0.5263	0.3192	0.2800	0.1200	23.3292	11.0745	2.9745	0.4537	0.0001	0.9997	1.9940	2.5921
L.L....G	10.0000	0.4000	0.8400	0.7143	0.5128	0.2673	0.2400	0.1600	22.0643	10.0745	2.7916	-0.8814	0.0001	0.9994	1.7511	2.4516
G.L...S	10.0000	0.4000	0.9600	0.9091	0.5556	0.4345	0.3600	0.0400	23.0895	10.5745	2.9398	0.2009	0.0003	0.9998	2.3323	2.5655
E..S.Q	10.0000	0.4000	0.9200	0.8333	0.5405	0.3746	0.3200	0.0800	25.9103	11.0745	3.3476	3.3047	0.0001	0.9999	2.3991	2.8789
SL.G	10.0000	0.4000	0.8800	0.7692	0.5263	0.3192	0.2800	0.1200	23.0895	6.9037	2.9398	0.2009	0.0001	0.9996	1.9735	2.5655
S...LL	10.0000	0.4000	0.8800	0.7692	0.5263	0.3192	0.2800	0.1200	22.0991	5.8830	2.7967	-0.8444	0.0001	0.9995	1.8888	2.4555
SI.....S	10.0000	0.4000	1.0000	1.0000	0.5714	0.5000	0.4000	0.0000	24.5923	4.8869	3.1571	1.8066	0.0003	1.0000	2.7325	2.7325
S..S...K	10.0000	0.4000	0.9600	0.9091	0.5556	0.4345	0.3600	0.0400	24.5923	10.0745	3.1571	1.8066	0.0002	0.9999	2.4841	2.7325
GP...L	10.0000	0.4000	0.8400	0.7143	0.5128	0.2673	0.2400	0.1600	24.1436	5.9063	3.0922	1.3200	0.0000	0.9997	1.9162	2.6826
E..K..S	10.0000	0.4000	0.9200	0.8333	0.5405	0.3746	0.3200	0.0800	24.6947	10.5745	3.1719	1.9191	0.0001	0.9998	2.2865	2.7439
P....L.E	10.0000	0.4000	0.9600	0.9091	0.5556	0.4345	0.3600	0.0400	24.2808	10.0745	3.1121	1.4680	0.0002	0.9999	2.4526	2.6979
S.A..L	10.0000	0.4000	0.9200	0.8333	0.5405	0.3746	0.3200	0.0800	22.7270	11.0745	2.8874	-0.1808	0.0002	0.9997	2.1043	2.5252
A..L..A	10.0000	0.4000	0.8400	0.7143	0.5128	0.2673	0.2400	0.1600	22.3296	10.5745	2.8300	-0.6000	0.0001	0.9995	1.7722	2.4811
L...LL	10.0000	0.4000	0.9200	0.8333	0.5405	0.3746	0.3200	0.0800	21.0739	5.8830	2.6485	-1.9513	0.0003	0.9994	1.9513	2.3415
S.Q.S	10.0000	0.4000	0.8400	0.7143	0.5128	0.2673	0.2400	0.1600	25.8079	11.5745	3.3328	3.1835	0.0000	0.9998	2.0482	2.8675
A...PS	10.0000	0.4000	0.8800	0.7692	0.5263	0.3192	0.2800	0.1200	24.8063	5.9049	3.1880	2.0421	0.0001	0.9998	2.1202	2.7563
K.L....L	10.0000	0.4000	0.9200	0.8333	0.5405	0.3746	0.3200	0.0800	22.5418	10.0745	2.8607	-0.3759	0.0002	0.9996	2.0872	2.5046
S.....ST	10.0000	0.4000	0.8000	0.6667	0.5000	0.2182	0.2000	0.2000	24.8574	4.8929	3.1954	2.0987	0.0000	0.9998	1.8413	2.7619
L..L.G	10.0000	0.4000	0.8800	0.7692	0.5263	0.3192	0.2800	0.1200	22.0643	11.0745	2.7916	-0.8814	0.0001	0.9995	1.8858	2.4516
T.G...T	10.0000	0.4000	0.9200	0.8333	0.5405	0.3746	0.3200	0.0800	25.5304	10.5745	3.2927	2.8598	0.0001	0.9999	2.3639	2.8367
S.....SN	10.0000	0.4000	0.9200	0.8333	0.5405	0.3746	0.3200	0.0800	25.6378	4.9259	3.3082	2.9844	0.0001	0.9999	2.3739	2.8486
P...L.K	10.0000	0.4000	1.0000	1.0000	0.5714	0.5000	0.4000	0.0000	24.6211	10.5745	3.1613	1.8383	0.0003	1.0000	2.7357	2.7357
KRR	10.0000	0.4000	0.9200	0.8333	0.5405	0.3746	0.3200	0.0800	26.0861	2.6082	3.3730	3.5149	0.0001	0.9999	2.4154	2.8985
EP....P	10.0000	0.4000	0.9200	0.8333	0.5405	0.3746	0.3200	0.0800	26.3601	5.4009	3.4127	3.8487	0.0001	0.9999	2.4408	2.9289
D.....EK	10.0000	0.4000	0.9600	0.9091	0.5556	0.4345	0.3600	0.0400	25.4585	4.8853	3.2823	2.7770	0.0001	0.9999	2.5716	2.8287
S...A..L	10.0000	0.4000	0.8400	0.7143	0.5128	0.2673	0.2400	0.1600	22.7270	10.0745	2.8874	-0.1808	0.0001	0.9996	1.8037	2.5252
S.....KL	10.0000	0.4000	0.8400	0.7143	0.5128	0.2673	0.2400	0.1600	23.5671	4.9248	3.0089	0.7051	0.0001	0.9997	1.8704	2.6186
P...L..L	10.0000	0.4000	0.9600	0.9091	0.5556	0.4345	0.3600	0.0400	23.1532	10.0745	2.9491	0.2681	0.0003	0.9998	2.3387	2.5726
A..T..P	10.0000	0.4000	0.9200	0.8333	0.5405	0.3746	0.3200	0.0800	25.5141	10.5745	3.2904	2.8411	0.0001	0.9999	2.3624	2.8349
LPP	10.0000	0.4000	0.9600	0.9091	0.5556	0.4345	0.3600	0.0400	25.2325	2.6912	3.2496	2.5191	0.0001	0.9999	2.5487	2.8036
SL...A	10.0000	0.4000	0.9600	0.9091	0.5556	0.4345	0.3600	0.0400	22.7270	5.9037	2.8874	-0.1808	0.0003	0.9998	2.2957	2.5252
LLQ	10.0000	0.4000	0.8400	0.7143	0.5128	0.2673	0.2400	0.1600	23.7574	2.7039	3.0364	0.9072	0.0001	0.9997	1.8855	2.6397
L...P..Q	10.0000	0.4000	0.9600	0.9091	0.5556	0.4345	0.3600	0.0400	25.8367	10.0745	3.3370	3.2176	0.0001	0.9999	2.6098	2.8707
L..D.P	10.0000	0.4000	0.8400	0.7143	0.5128	0.2673	0.2400	0.1600	24.9422	11.0745	3.2077	2.1930	0.0000	0.9998	1.9795	2.7714
LDS	10.0000	0.4000	0.9200	0.8333	0.5405	0.3746	0.3200	0.0800	23.8881	2.6497	3.0553	1.0464	0.0001	0.9998	2.2119	2.6542
QE.....S	10.0000	0.4000	0.8800	0.7692	0.5263	0.3192	0.2800	0.1200	25.9103	4.9298	3.3476	3.3047	0.0000	0.9999	2.2146	2.8789
D..E..S	10.0000	0.4000	1.0000	1.0000	0.5714	0.5000	0.4000	0.0000	25.0158	10.5745	3.2183	2.2751	0.0002	1.0000	2.7795	2.7795
QK.L	10.0000	0.4000	0.9200	0.8333	0.5405	0.3746	0.3200	0.0800	25.2254	6.9119	3.2486	2.5111	0.0001	0.9999	2.3357	2.8028
L.SQ	10.0000	0.4000	0.9200	0.8333	0.5405	0.3746	0.3200	0.0800	24.7826	6.9359	3.1846	2.0160	0.0001	0.9998	2.2947	2.7536
SG.....P	10.0000	0.4000	0.8800	0.7692	0.5263	0.3192	0.2800	0.1200	25.1688	4.8830	3.2404	2.4470	0.0001	0.9998	2.1512	2.7965
L..A..E	10.0000	0.4000	0.8800	0.7692	0.5263	0.3192	0.2800	0.1200	22.8294	10.5745	2.9023	-0.0729	0.0001	0.9996	1.9512	2.5366
S..T...L	10.0000	0.4000	0.9600	0.9091	0.5556	0.4345	0.3600	0.0400	23.8322	10.0745	3.0472	0.9867	0.0002	0.9998	2.4073	2.6480
A.AL	10.0000	0.4000	0.9200	0.8333	0.5405	0.3746	0.3200	0.0800	22.3296	6.8908	2.8300	-0.6000	0.0002	0.9996	2.0676	2.4811
S..D.D	10.0000	0.4000	0.9600	0.9091	0.5556	0.4345	0.3600	0.0400	25.6771	11.0745	3.3139	3.0302	0.0001	0.9999	2.5936	2.8530
Q...DL	10.0000	0.4000	0.8400	0.7143	0.5128	0.2673	0.2400	0.1600	25.5464	5.9442	3.2950	2.8784	0.0000	0.9998	2.0275	2.8385
K....S.G	10.0000	0.4000	1.0000	1.0000	0.5714	0.5000	0.4000	0.0000	24.5574	10.0745	3.1521	1.7685	0.0003	1.0000	2.7286	2.7286
K....S.K	10.0000	0.4000	0.9200	0.8333	0.5405	0.3746	0.3200	0.0800	25.0350	10.0745	3.2211	2.2967	0.0001	0.9998	2.3181	2.7817
S..S...R	10.0000	0.4000	0.8800	0.7692	0.5263	0.3192	0.2800	0.1200	24.8964	10.0745	3.2011	2.1421	0.0001	0.9998	2.1279	2.7663
P.S.E	10.0000	0.4000	0.9600	0.9091	0.5556	0.4345	0.3600	0.0400	25.3061	11.5745	3.2603	2.6026	0.0001	0.9999	2.5562	2.8118
PS....D	10.0000	0.4000	0.9600	0.9091	0.5556	0.4345	0.3600	0.0400	25.9674	5.4049	3.3559	3.3727	0.0001	0.9999	2.6230	2.8853
R.L....G	10.0000	0.4000	0.8000	0.6667	0.5000	0.2182	0.2000	0.2000	23.8364	10.0745	3.0478	0.9912	0.0000	0.9997	1.7657	2.6485
LP.....G	10.0000	0.4000	0.9600	0.9091	0.5556	0.4345	0.3600	0.0400	24.1436	4.9645	3.0922	1.3200	0.0002	0.9999	2.4387	2.6826
K..RL	10.0000	0.4000	0.9200	0.8333	0.5405	0.3746	0.3200	0.0800	24.3139	6.4431	3.1169	1.5038	0.0001	0.9998	2.2513	2.7015
A.A.L	10.0000	0.4000	0.9200	0.8333	0.5405	0.3746	0.3200	0.0800	22.3296	11.5745	2.8300	-0.6000	0.0002	0.9996	2.0676	2.4811
K..SS	10.0000	0.4000	0.8800	0.7692	0.5263	0.3192	0.2800	0.1200	24.5923	6.3830	3.1571	1.8066	0.0001	0.9998	2.1019	2.7325
GS.....R	10.0000	0.4000	0.8800	0.7692	0.5263	0.3192	0.2800	0.1200	24.8616	4.8830	3.1960	2.1034	0.0001	0.9998	2.1249	2.7624
L...LS	10.0000	0.4000	0.8400	0.7143	0.5128	0.2673	0.2400	0.1600	22.0991	5.9037	2.7967	-0.8444	0.0001	0.9994	1.7539	2.4555
V.S....E	10.0000	0.4000	0.9600	0.9091	0.5556	0.4345	0.3600	0.0400	24.3184	10.0745	3.1175	1.5086	0.0002	0.9999	2.4564	2.7020
KLE	10.0000	0.4000	0.7600	0.6250	0.4878	0.1715	0.1600	0.2400	23.6695	2.6398	3.0237	0.8138	0.0000	0.9996	1.6437	2.6299
P.Q.L	10.0000	0.4000	0.9200	0.8333	0.5405	0.3746	0.3200	0.0800	25.8367	11.5745	3.3370	3.2176	0.0001	0.9999	2.3923	2.8707
S..S...D	10.0000	0.4000	0.8400	0.7143	0.5128	0.2673	0.2400	0.1600	24.9133	10.0745	3.2035	2.1608	0.0000	0.9998	1.9772	2.7681
E.L...K	10.0000	0.4000	0.9200	0.8333	0.5405	0.3746	0.3200	0.0800	23.6695	10.5745	3.0237	0.8138	0.0001	0.9998	2.1916	2.6299
K...L..A	10.0000	0.4000	0.9600	0.9091	0.5556	0.4345	0.3600	0.0400	23.1697	10.0745	2.9514	0.2855	0.0003	0.9998	2.3404	2.5744
K.L..E	10.0000	0.4000	0.8400	0.7143	0.5128	0.2673	0.2400	0.1600	23.6695	11.0745	3.0237	0.8138	0.0001	0.9997	1.8785	2.6299
SRS	10.0000	0.4000	0.9600	0.9091	0.5556	0.4345	0.3600	0.0400	24.8964	2.6159	3.2011	2.1421	0.0001	0.9999	2.5148	2.7663
RR.....L	10.0000	0.4000	1.0000	1.0000	0.5714	0.5000	0.4000	0.0000	24.6181	4.8830	3.1608	1.8349	0.0003	1.0000	2.7353	2.7353
ED.D	10.0000	0.4000	0.8400	0.7143	0.5128	0.2673	0.2400	0.1600	25.7796	6.8917	3.3287	3.1502	0.0000	0.9998	2.0460	2.8644
L.L..E	10.0000	0.4000	0.9200	0.8333	0.5405	0.3746	0.3200	0.0800	22.2016	11.0745	2.8115	-0.7356	0.0002	0.9996	2.0557	2.4668
ER...E	10.0000	0.4000	1.0000	1.0000	0.5714	0.5000	0.4000	0.0000	25.1013	5.8913	3.2307	2.3711	0.0002	1.0000	2.7890	2.7890
A...S..L	10.0000	0.4000	0.8400	0.7143	0.5128	0.2673	0.2400	0.1600	22.7270	10.0745	2.8874	-0.1808	0.0001	0.9996	1.8037	2.5252
L....E.Q	10.0000	0.4000	0.9200	0.8333	0.5405	0.3746	0.3200	0.0800	24.8851	10.0745	3.1994	2.1295	0.0001	0.9998	2.3042	2.7650
LP...G	10.0000	0.4000	0.9200	0.8333	0.5405	0.3746	0.3200	0.0800	24.1436	5.9645	3.0922	1.3200	0.0001	0.9998	2.2355	2.6826
EG.S	10.0000	0.4000	0.9600	0.9091	0.5556	0.4345	0.3600	0.0400	24.2171	6.8834	3.1029	1.3992	0.0002	0.9999	2.4462	2.6908
A.L...L	10.0000	0.4000	0.8800	0.7692	0.5263	0.3192	0.2800	0.1200	21.7018	10.5745	2.7392	-1.2686	0.0002	0.9994	1.8549	2.4113
QS..S	10.0000	0.4000	0.7600	0.6250	0.4878	0.1715	0.1600	0.2400	25.8079	6.4359	3.3328	3.1835	0.0000	0.9998	1.7922	2.8675
LE....Q	10.0000	0.4000	1.0000	1.0000	0.5714	0.5000	0.4000	0.0000	24.8851	5.4080	3.1994	2.1295	0.0003	1.0000	2.7650	2.7650
S....GA	10.0000	0.4000	1.0000	1.0000	0.5714	0.5000	0.4000	0.0000	23.7174	5.3856	3.0306	0.8646	0.0004	1.0000	2.6353	2.6353
LE..L	10.0000	0.4000	0.9200	0.8333	0.5405	0.3746	0.3200	0.0800	22.2016	6.4080	2.8115	-0.7356	0.0002	0.9996	2.0557	2.4668
RA..R	10.0000	0.4000	0.9600	0.9091	0.5556	0.4345	0.3600	0.0400	25.2460	6.4087	3.2516	2.5344	0.0001	0.9999	2.5501	2.8051
S..P.T	10.0000	0.4000	0.9600	0.9091	0.5556	0.4345	0.3600	0.0400	25.9114	11.0745	3.3478	3.3061	0.0001	0.9999	2.6173	2.8790
NS.....G	10.0000	0.4000	0.8400	0.7143	0.5128	0.2673	0.2400	0.1600	25.6030	4.9259	3.3032	2.9439	0.0000	0.9998	2.0320	2.8448
P....GG	10.0000	0.4000	0.8400	0.7143	0.5128	0.2673	0.2400	0.1600	25.1339	5.3830	3.2354	2.4078	0.0000	0.9998	1.9948	2.7927
KK.L	10.0000	0.4000	0.9600	0.9091	0.5556	0.4345	0.3600	0.0400	24.0098	6.8830	3.0729	1.1765	0.0002	0.9999	2.4252	2.6678
LE.S	10.0000	0.4000	0.9200	0.8333	0.5405	0.3746	0.3200	0.0800	23.2268	6.9080	2.9597	0.3456	0.0002	0.9997	2.1506	2.5808
L..A.L	10.0000	0.4000	0.9200	0.8333	0.5405	0.3746	0.3200	0.0800	21.7018	11.0745	2.7392	-1.2686	0.0003	0.9995	2.0094	2.4113
LK....Q	10.0000	0.4000	0.8000	0.6667	0.5000	0.2182	0.2000	0.2000	25.2254	5.4248	3.2486	2.5111	0.0000	0.9998	1.8685	2.8028
K...S.S	10.0000	0.4000	0.8000	0.6667	0.5000	0.2182	0.2000	0.2000	24.5923	10.5745	3.1571	1.8066	0.0000	0.9997	1.8216	2.7325
L..S.G	10.0000	0.4000	0.9200	0.8333	0.5405	0.3746	0.3200	0.0800	23.0895	11.0745	2.9398	0.2009	0.0002	0.9997	2.1379	2.5655
ER..L	10.0000	0.4000	0.8400	0.7143	0.5128	0.2673	0.2400	0.1600	23.9737	6.3913	3.0677	1.1378	0.0000	0.9997	1.9027	2.6637
N.S...S	10.0000	0.4000	0.9600	0.9091	0.5556	0.4345	0.3600	0.0400	25.6378	10.5745	3.3082	2.9844	0.0001	0.9999	2.5897	2.8486
ASL	10.0000	0.4000	0.9200	0.8333	0.5405	0.3746	0.3200	0.0800	22.7270	2.6210	2.8874	-0.1808	0.0002	0.9997	2.1043	2.5252
K.EG	10.0000	0.4000	0.9600	0.9091	0.5556	0.4345	0.3600	0.0400	24.6599	6.8834	3.1669	1.8808	0.0002	0.9999	2.4909	2.7400
E.R....L	10.0000	0.4000	1.0000	1.0000	0.5714	0.5000	0.4000	0.0000	23.9737	10.0745	3.0677	1.1378	0.0003	1.0000	2.6637	2.6637
G.ST	10.0000	0.4000	1.0000	1.0000	0.5714	0.5000	0.4000	0.0000	24.8225	6.8929	3.1904	2.0601	0.0003	1.0000	2.7581	2.7581
AV....S	10.0000	0.4000	0.9600	0.9091	0.5556	0.4345	0.3600	0.0400	23.8186	5.3873	3.0453	0.9723	0.0002	0.9998	2.4059	2.6465
E.PE	10.0000	0.4000	0.8800	0.7692	0.5263	0.3192	0.2800	0.1200	25.4085	6.9009	3.2751	2.7196	0.0000	0.9998	2.1717	2.8232
A..L...L	10.0000	0.4000	0.8800	0.7692	0.5263	0.3192	0.2800	0.1200	21.7018	10.0745	2.7392	-1.2686	0.0002	0.9994	1.8549	2.4113
A....L.P	10.0000	0.4000	0.9600	0.9091	0.5556	0.4345	0.3600	0.0400	23.7811	10.0745	3.0398	0.9323	0.0002	0.9998	2.4021	2.6423
E.ES	10.0000	0.4000	0.8800	0.7692	0.5263	0.3192	0.2800	0.1200	24.3544	6.8832	3.1227	1.5476	0.0001	0.9998	2.0816	2.7060
A.T...P	10.0000	0.4000	1.0000	1.0000	0.5714	0.5000	0.4000	0.0000	25.5141	10.5745	3.2904	2.8411	0.0002	1.0000	2.8349	2.8349
T...S.A	10.0000	0.4000	0.9200	0.8333	0.5405	0.3746	0.3200	0.0800	24.4600	10.5745	3.1380	1.6623	0.0001	0.9998	2.2648	2.7178
P.LS	10.0000	0.4000	0.9600	0.9091	0.5556	0.4345	0.3600	0.0400	24.1784	6.9037	3.0973	1.3575	0.0002	0.9999	2.4423	2.6865
L..K..E	10.0000	0.4000	0.9200	0.8333	0.5405	0.3746	0.3200	0.0800	23.6695	10.5745	3.0237	0.8138	0.0001	0.9998	2.1916	2.6299
L.....SF	10.0000	0.4000	0.8400	0.7143	0.5128	0.2673	0.2400	0.1600	24.7449	4.9336	3.1791	1.9743	0.0000	0.9998	1.9639	2.7494
S.L.K	10.0000	0.4000	0.9600	0.9091	0.5556	0.4345	0.3600	0.0400	23.5671	11.5745	3.0089	0.7051	0.0002	0.9998	2.3805	2.6186
L..ES	10.0000	0.4000	0.8800	0.7692	0.5263	0.3192	0.2800	0.1200	23.2268	6.3832	2.9597	0.3456	0.0001	0.9997	1.9852	2.5808
T...LE	10.0000	0.4000	0.8400	0.7143	0.5128	0.2673	0.2400	0.1600	23.9346	5.9080	3.0620	1.0960	0.0000	0.9997	1.8996	2.6594
P.E.P	10.0000	0.4000	0.8400	0.7143	0.5128	0.2673	0.2400	0.1600	26.3601	11.5745	3.4127	3.8487	0.0000	0.9999	2.0921	2.9289
A.K....S	10.0000	0.4000	0.9600	0.9091	0.5556	0.4345	0.3600	0.0400	24.1949	10.0745	3.0997	1.3753	0.0002	0.9999	2.4439	2.6883
QR.L	10.0000	0.4000	0.9600	0.9091	0.5556	0.4345	0.3600	0.0400	25.5295	6.8994	3.2926	2.8589	0.0001	0.9999	2.5787	2.8366
S.AL	10.0000	0.4000	0.8800	0.7692	0.5263	0.3192	0.2800	0.1200	22.7270	6.8908	2.8874	-0.1808	0.0001	0.9996	1.9425	2.5252
KE.S	10.0000	0.4000	0.8800	0.7692	0.5263	0.3192	0.2800	0.1200	24.6947	6.8853	3.1719	1.9191	0.0001	0.9998	2.1107	2.7439
RR....R	10.0000	0.4000	0.9600	0.9091	0.5556	0.4345	0.3600	0.0400	26.3902	5.3830	3.4170	3.8858	0.0001	0.9999	2.6657	2.9322
S.L....G	10.0000	0.4000	0.9600	0.9091	0.5556	0.4345	0.3600	0.0400	23.0895	10.0745	2.9398	0.2009	0.0003	0.9998	2.3323	2.5655
G...A.A	10.0000	0.4000	0.9200	0.8333	0.5405	0.3746	0.3200	0.0800	23.3200	10.5745	2.9732	0.4440	0.0001	0.9997	2.1593	2.5911
S..LL	10.0000	0.4000	0.8400	0.7143	0.5128	0.2673	0.2400	0.1600	22.0991	6.3830	2.7967	-0.8444	0.0001	0.9994	1.7539	2.4555
PL.....P	10.0000	0.4000	0.9200	0.8333	0.5405	0.3746	0.3200	0.0800	25.2325	4.9645	3.2496	2.5191	0.0001	0.9999	2.3363	2.8036
S....T.V	10.0000	0.4000	0.9200	0.8333	0.5405	0.3746	0.3200	0.0800	24.9238	10.0745	3.2050	2.1725	0.0001	0.9998	2.3078	2.7693
R..SE	10.0000	0.4000	0.9200	0.8333	0.5405	0.3746	0.3200	0.0800	24.9989	6.3832	3.2159	2.2562	0.0001	0.9998	2.3147	2.7777
P.L...G	10.0000	0.4000	0.8800	0.7692	0.5263	0.3192	0.2800	0.1200	24.1436	10.5745	3.0922	1.3200	0.0001	0.9997	2.0636	2.6826
A..S...G	10.0000	0.4000	0.9200	0.8333	0.5405	0.3746	0.3200	0.0800	23.7174	10.0745	3.0306	0.8646	0.0001	0.9998	2.1961	2.6353
R..S...E	10.0000	0.4000	0.9600	0.9091	0.5556	0.4345	0.3600	0.0400	24.9989	10.0745	3.2159	2.2562	0.0001	0.9999	2.5251	2.7777
R.AV	10.0000	0.4000	0.9200	0.8333	0.5405	0.3746	0.3200	0.0800	24.5655	6.8873	3.1532	1.7774	0.0001	0.9998	2.2746	2.7295
V..A...P	10.0000	0.4000	0.9200	0.8333	0.5405	0.3746	0.3200	0.0800	24.8727	10.0745	3.1976	2.1157	0.0001	0.9998	2.3030	2.7636
E.....SD	10.0000	0.4000	0.8000	0.6667	0.5000	0.2182	0.2000	0.2000	25.0158	4.8946	3.2183	2.2751	0.0000	0.9998	1.8530	2.7795
S..I.S	10.0000	0.4000	0.7600	0.6250	0.4878	0.1715	0.1600	0.2400	24.5923	11.0745	3.1571	1.8066	0.0000	0.9997	1.7078	2.7325
S.E..L	10.0000	0.4000	1.0000	1.0000	0.5714	0.5000	0.4000	0.0000	23.2268	11.0745	2.9597	0.3456	0.0004	1.0000	2.5808	2.5808
L...K..E	10.0000	0.4000	0.8800	0.7692	0.5263	0.3192	0.2800	0.1200	23.6695	10.0745	3.0237	0.8138	0.0001	0.9997	2.0230	2.6299
R.T....L	10.0000	0.4000	0.9200	0.8333	0.5405	0.3746	0.3200	0.0800	24.5790	10.0745	3.1552	1.7922	0.0001	0.9998	2.2758	2.7310
E...L..Q	10.0000	0.4000	0.8800	0.7692	0.5263	0.3192	0.2800	0.1200	24.8851	10.0745	3.1994	2.1295	0.0001	0.9998	2.1269	2.7650
E....E.E	9.0000	0.3600	0.9200	0.8182	0.5000	0.3380	0.2800	0.0800	21.7394	10.0745	3.0918	1.2489	0.0001	0.9998	2.2234	2.7174
S...G.P	9.0000	0.3600	0.9600	0.9000	0.5143	0.4000	0.3200	0.0400	22.3722	10.5745	3.1947	1.9856	0.0001	0.9999	2.5169	2.7965
E..E.E	9.0000	0.3600	0.8400	0.6923	0.4737	0.2280	0.2000	0.1600	21.7394	11.0745	3.0918	1.2489	0.0000	0.9997	1.8813	2.7174
S..P..P	9.0000	0.3600	1.0000	1.0000	0.5294	0.4685	0.3600	0.0000	23.3402	10.5745	3.3521	3.1699	0.0002	1.0000	2.9175	2.9175
P....SP	9.0000	0.3600	0.8400	0.6923	0.4737	0.2280	0.2000	0.1600	23.3402	5.4049	3.3521	3.1699	0.0000	0.9999	2.0198	2.9175
P.P.S	9.0000	0.3600	0.9600	0.9000	0.5143	0.4000	0.3200	0.0400	23.3402	11.5745	3.3521	3.1699	0.0001	0.9999	2.6258	2.9175
GS.....P	9.0000	0.3600	0.9200	0.8182	0.5000	0.3380	0.2800	0.0800	22.3722	4.8830	3.1947	1.9856	0.0001	0.9998	2.2881	2.7965
SS.G	9.0000	0.3600	0.9600	0.9000	0.5143	0.4000	0.3200	0.0400	21.4353	6.8830	3.0423	0.9017	0.0002	0.9998	2.4115	2.6794
A..PP	9.0000	0.3600	1.0000	1.0000	0.5294	0.4685	0.3600	0.0000	22.9870	6.3830	3.2946	2.7278	0.0002	1.0000	2.8734	2.8734
PSP	9.0000	0.3600	0.9600	0.9000	0.5143	0.4000	0.3200	0.0400	23.3402	2.6276	3.3521	3.1699	0.0001	0.9999	2.6258	2.9175
S.G.P	9.0000	0.3600	0.8400	0.6923	0.4737	0.2280	0.2000	0.1600	22.3722	11.5745	3.1947	1.9856	0.0000	0.9998	1.9361	2.7965
S.GS	9.0000	0.3600	0.8800	0.7500	0.4865	0.2810	0.2400	0.1200	21.4353	6.8830	3.0423	0.9017	0.0001	0.9997	2.0096	2.6794
PA.....A	9.0000	0.3600	0.9200	0.8182	0.5000	0.3380	0.2800	0.0800	21.6968	4.9239	3.0848	1.2001	0.0001	0.9998	2.2190	2.7121
LP....P	9.0000	0.3600	0.9200	0.8182	0.5000	0.3380	0.2800	0.0800	22.4289	5.4645	3.2039	2.0527	0.0001	0.9998	2.2939	2.8036
P....AP	9.0000	0.3600	1.0000	1.0000	0.5294	0.4685	0.3600	0.0000	22.9870	5.4239	3.2946	2.7278	0.0002	1.0000	2.8734	2.8734
E.E..K	9.0000	0.3600	0.9200	0.8182	0.5000	0.3380	0.2800	0.0800	22.0419	11.0745	3.1410	1.5983	0.0001	0.9998	2.2543	2.7552
QP.P	9.0000	0.3600	0.8400	0.6923	0.4737	0.2280	0.2000	0.1600	24.8142	6.8903	3.5918	5.1881	0.0000	0.9999	2.1474	3.1018
S..P...S	9.0000	0.3600	0.8800	0.7500	0.4865	0.2810	0.2400	0.1200	22.4032	10.0745	3.1997	2.0223	0.0000	0.9998	2.1003	2.8004
P....LP	9.0000	0.3600	0.9600	0.9000	0.5143	0.4000	0.3200	0.0400	22.4289	5.4645	3.2039	2.0527	0.0001	0.9999	2.5232	2.8036
G.P....P	9.0000	0.3600	0.9600	0.9000	0.5143	0.4000	0.3200	0.0400	23.3092	10.0745	3.3470	3.1306	0.0001	0.9999	2.6223	2.9137
A.....AP	9.0000	0.3600	0.9200	0.8182	0.5000	0.3380	0.2800	0.0800	21.6968	4.9239	3.0848	1.2001	0.0001	0.9998	2.2190	2.7121
P...PL	9.0000	0.3600	0.9600	0.9000	0.5143	0.4000	0.3200	0.0400	22.4289	5.9645	3.2039	2.0527	0.0001	0.9999	2.5232	2.8036
P.PG	9.0000	0.3600	0.7600	0.6000	0.4500	0.1309	0.1200	0.2400	23.3092	6.9063	3.3470	3.1306	0.0000	0.9998	1.7482	2.9137
P....PV	9.0000	0.3600	0.9200	0.8182	0.5000	0.3380	0.2800	0.0800	23.3992	5.4022	3.3617	3.2451	0.0000	0.9999	2.3931	2.9249
PS....T	9.0000	0.3600	0.8800	0.7500	0.4865	0.2810	0.2400	0.1200	23.0324	5.4049	3.3020	2.7839	0.0000	0.9999	2.1593	2.8790
PA.P	9.0000	0.3600	0.8800	0.7500	0.4865	0.2810	0.2400	0.1200	22.9870	6.9239	3.2946	2.7278	0.0000	0.9999	2.1550	2.8734
L...AA	9.0000	0.3600	0.8000	0.6429	0.4615	0.1782	0.1600	0.2000	19.8486	5.8830	2.7843	-0.8877	0.0000	0.9994	1.5950	2.4811
Q.Q..P	9.0000	0.3600	0.9200	0.8182	0.5000	0.3380	0.2800	0.0800	25.3514	11.0745	3.6792	6.0134	0.0000	0.9999	2.5928	3.1689
G.....SP	9.0000	0.3600	0.9200	0.8182	0.5000	0.3380	0.2800	0.0800	22.3722	4.9049	3.1947	1.9856	0.0001	0.9998	2.2881	2.7965
PV..P	9.0000	0.3600	0.8400	0.6923	0.4737	0.2280	0.2000	0.1600	23.3992	6.4022	3.3617	3.2451	0.0000	0.9999	2.0249	2.9249
S.P....S	9.0000	0.3600	0.9600	0.9000	0.5143	0.4000	0.3200	0.0400	22.4032	10.0745	3.1997	2.0223	0.0001	0.9999	2.5204	2.8004
P..PA	9.0000	0.3600	0.9200	0.8182	0.5000	0.3380	0.2800	0.0800	22.9870	6.4239	3.2946	2.7278	0.0001	0.9999	2.3509	2.8734
S..PP	9.0000	0.3600	0.8400	0.6923	0.4737	0.2280	0.2000	0.1600	23.3402	6.3830	3.3521	3.1699	0.0000	0.9999	2.0198	2.9175
P.P...A	9.0000	0.3600	0.8800	0.7500	0.4865	0.2810	0.2400	0.1200	22.9870	10.5745	3.2946	2.7278	0.0000	0.9999	2.1550	2.8734
P...P..S	9.0000	0.3600	0.9200	0.8182	0.5000	0.3380	0.2800	0.0800	23.3402	10.0745	3.3521	3.1699	0.0001	0.9999	2.3871	2.9175
S...PT	9.0000	0.3600	0.9200	0.8182	0.5000	0.3380	0.2800	0.0800	23.0324	5.8854	3.3020	2.7839	0.0001	0.9999	2.3556	2.8790
SSG	9.0000	0.3600	0.8400	0.6923	0.4737	0.2280	0.2000	0.1600	21.4353	2.6066	3.0423	0.9017	0.0000	0.9997	1.8550	2.6794
PA...A	9.0000	0.3600	0.9600	0.9000	0.5143	0.4000	0.3200	0.0400	21.6968	5.9239	3.0848	1.2001	0.0002	0.9999	2.4409	2.7121
GSS	9.0000	0.3600	0.9200	0.8182	0.5000	0.3380	0.2800	0.0800	21.4353	2.6066	3.0423	0.9017	0.0001	0.9998	2.1922	2.6794
SP..G	9.0000	0.3600	0.9200	0.8182	0.5000	0.3380	0.2800	0.0800	22.3722	6.4049	3.1947	1.9856	0.0001	0.9998	2.2881	2.7965
Q...P.P	9.0000	0.3600	0.8800	0.7500	0.4865	0.2810	0.2400	0.1200	24.8142	10.5745	3.5918	5.1881	0.0000	0.9999	2.3263	3.1018
A.SP	9.0000	0.3600	0.9200	0.8182	0.5000	0.3380	0.2800	0.0800	22.0500	6.9049	3.1423	1.6077	0.0001	0.9998	2.2551	2.7563
P.S....E	9.0000	0.3600	0.8800	0.7500	0.4865	0.2810	0.2400	0.1200	22.4943	10.0745	3.2145	2.1305	0.0000	0.9998	2.1088	2.8118
P....Q.P	9.0000	0.3600	0.8800	0.7500	0.4865	0.2810	0.2400	0.1200	24.8142	10.0745	3.5918	5.1881	0.0000	0.9999	2.3263	3.1018
LP.P	9.0000	0.3600	0.9200	0.8182	0.5000	0.3380	0.2800	0.0800	22.4289	6.9645	3.2039	2.0527	0.0001	0.9998	2.2939	2.8036
QQ.L	9.0000	0.3600	0.9600	0.9000	0.5143	0.4000	0.3200	0.0400	23.5031	6.8830	3.3786	3.3784	0.0001	0.9999	2.6441	2.9379
R..S.S	9.0000	0.3600	0.9600	0.9000	0.5143	0.4000	0.3200	0.0400	22.1301	11.0745	3.1553	1.7010	0.0001	0.9999	2.4896	2.7663
PL...P	9.0000	0.3600	0.8400	0.6923	0.4737	0.2280	0.2000	0.1600	22.4289	5.9645	3.2039	2.0527	0.0000	0.9998	1.9410	2.8036
S.....PA	9.0000	0.3600	0.9600	0.9000	0.5143	0.4000	0.3200	0.0400	22.0500	4.9239	3.1423	1.6077	0.0001	0.9999	2.4806	2.7563
A.S.G	9.0000	0.3600	0.8800	0.7500	0.4865	0.2810	0.2400	0.1200	21.0821	11.5745	2.9849	0.5021	0.0001	0.9997	1.9764	2.6353
E..R...E	9.0000	0.3600	0.8800	0.7500	0.4865	0.2810	0.2400	0.1200	22.3123	10.0745	3.1849	1.9148	0.0000	0.9998	2.0918	2.7890
S.AS	9.0000	0.3600	0.9600	0.9000	0.5143	0.4000	0.3200	0.0400	21.1131	6.8861	2.9899	0.5370	0.0002	0.9998	2.3752	2.6391
A.P.P	9.0000	0.3600	0.9200	0.8182	0.5000	0.3380	0.2800	0.0800	22.9870	11.5745	3.2946	2.7278	0.0001	0.9999	2.3509	2.8734
S..A..P	9.0000	0.3600	0.8800	0.7500	0.4865	0.2810	0.2400	0.1200	22.0500	10.5745	3.1423	1.6077	0.0000	0.9998	2.0672	2.7563
A.G.P	9.0000	0.3600	0.9600	0.9000	0.5143	0.4000	0.3200	0.0400	22.0191	11.5745	3.1372	1.5717	0.0001	0.9999	2.4771	2.7524
PP..L	9.0000	0.3600	0.9600	0.9000	0.5143	0.4000	0.3200	0.0400	22.4289	6.3830	3.2039	2.0527	0.0001	0.9999	2.5232	2.8036
P..P..PP	9.0000	0.3600	1.0000	1.0000	0.5294	0.4685	0.3600	0.0000	32.3695	9.5745	4.8205	26.6593	0.0000	1.0000	4.0462	4.0462
E.K....E	9.0000	0.3600	0.9600	0.9000	0.5143	0.4000	0.3200	0.0400	22.0419	10.0745	3.1410	1.5983	0.0001	0.9999	2.4797	2.7552
APA	9.0000	0.3600	0.9200	0.8182	0.5000	0.3380	0.2800	0.0800	21.6968	2.6394	3.0848	1.2001	0.0001	0.9998	2.2190	2.7121
E...K..E	9.0000	0.3600	0.9200	0.8182	0.5000	0.3380	0.2800	0.0800	22.0419	10.0745	3.1410	1.5983	0.0001	0.9998	2.2543	2.7552
K...E..K	9.0000	0.3600	0.9200	0.8182	0.5000	0.3380	0.2800	0.0800	22.3444	10.0745	3.1901	1.9527	0.0001	0.9998	2.2852	2.7931
G...P.P	9.0000	0.3600	0.8800	0.7500	0.4865	0.2810	0.2400	0.1200	23.3092	10.5745	3.3470	3.1306	0.0000	0.9999	2.1852	2.9137
G..G...S	9.0000	0.3600	0.8800	0.7500	0.4865	0.2810	0.2400	0.1200	21.4043	10.0745	3.0373	0.8666	0.0001	0.9997	2.0067	2.6755
PP...A	9.0000	0.3600	0.9600	0.9000	0.5143	0.4000	0.3200	0.0400	22.9870	5.8830	3.2946	2.7278	0.0001	0.9999	2.5860	2.8734
PP....E	9.0000	0.3600	1.0000	1.0000	0.5294	0.4685	0.3600	0.0000	23.4312	5.3830	3.3669	3.2861	0.0002	1.0000	2.9289	2.9289
K.EE	9.0000	0.3600	0.9600	0.9000	0.5143	0.4000	0.3200	0.0400	22.0419	6.8830	3.1410	1.5983	0.0001	0.9999	2.4797	2.7552
E.E...A	9.0000	0.3600	0.9600	0.9000	0.5143	0.4000	0.3200	0.0400	21.2952	10.5745	3.0195	0.7429	0.0002	0.9998	2.3957	2.6619
P.S....P	9.0000	0.3600	0.9600	0.9000	0.5143	0.4000	0.3200	0.0400	23.3402	10.0745	3.3521	3.1699	0.0001	0.9999	2.6258	2.9175
PP..S	9.0000	0.3600	0.9200	0.8182	0.5000	0.3380	0.2800	0.0800	23.3402	6.3830	3.3521	3.1699	0.0001	0.9999	2.3871	2.9175
A..SA	9.0000	0.3600	0.9200	0.8182	0.5000	0.3380	0.2800	0.0800	20.7599	6.3861	2.9325	0.1395	0.0001	0.9997	2.1232	2.5950
A.P.A	9.0000	0.3600	0.8800	0.7500	0.4865	0.2810	0.2400	0.1200	21.6968	11.5745	3.0848	1.2001	0.0001	0.9998	2.0341	2.7121
D.E...E	9.0000	0.3600	0.8800	0.7500	0.4865	0.2810	0.2400	0.1200	22.3273	10.5745	3.1874	1.9325	0.0000	0.9998	2.0932	2.7909
L..Q..Q	9.0000	0.3600	0.9600	0.9000	0.5143	0.4000	0.3200	0.0400	23.5031	10.5745	3.3786	3.3784	0.0001	0.9999	2.6441	2.9379
P..PL	9.0000	0.3600	0.8800	0.7500	0.4865	0.2810	0.2400	0.1200	22.4289	6.4645	3.2039	2.0527	0.0000	0.9998	2.1027	2.8036
E...S..S	9.0000	0.3600	1.0000	1.0000	0.5294	0.4685	0.3600	0.0000	21.5573	10.0745	3.0621	1.0406	0.0003	1.0000	2.6947	2.6947
P.PV	9.0000	0.3600	1.0000	1.0000	0.5294	0.4685	0.3600	0.0000	23.3992	6.9022	3.3617	3.2451	0.0002	1.0000	2.9249	2.9249
P.TP	9.0000	0.3600	0.8800	0.7500	0.4865	0.2810	0.2400	0.1200	23.9694	6.8854	3.4544	3.9932	0.0000	0.9999	2.2471	2.9962
S....AS	9.0000	0.3600	0.8400	0.6923	0.4737	0.2280	0.2000	0.1600	21.1131	5.3861	2.9899	0.5370	0.0000	0.9997	1.8271	2.6391
P..P..A	9.0000	0.3600	0.9200	0.8182	0.5000	0.3380	0.2800	0.0800	22.9870	10.5745	3.2946	2.7278	0.0001	0.9999	2.3509	2.8734
P....P.E	9.0000	0.3600	0.9600	0.9000	0.5143	0.4000	0.3200	0.0400	23.4312	10.0745	3.3669	3.2861	0.0001	0.9999	2.6360	2.9289
P.....AP	9.0000	0.3600	0.8800	0.7500	0.4865	0.2810	0.2400	0.1200	22.9870	4.9239	3.2946	2.7278	0.0000	0.9999	2.1550	2.8734
S.VS	9.0000	0.3600	0.9200	0.8182	0.5000	0.3380	0.2800	0.0800	21.5253	6.8831	3.0569	1.0041	0.0001	0.9998	2.2014	2.6907
G...S.G	9.0000	0.3600	0.9600	0.9000	0.5143	0.4000	0.3200	0.0400	21.4043	10.5745	3.0373	0.8666	0.0002	0.9998	2.4080	2.6755
E...D..E	9.0000	0.3600	1.0000	1.0000	0.5294	0.4685	0.3600	0.0000	22.3273	10.0745	3.1874	1.9325	0.0002	1.0000	2.7909	2.7909
L.S....P	9.0000	0.3600	0.8400	0.6923	0.4737	0.2280	0.2000	0.1600	21.4919	10.0745	3.0515	0.9661	0.0000	0.9997	1.8599	2.6865
S...S..P	9.0000	0.3600	0.8800	0.7500	0.4865	0.2810	0.2400	0.1200	22.4032	10.0745	3.1997	2.0223	0.0000	0.9998	2.1003	2.8004
SV.S	9.0000	0.3600	0.8800	0.7500	0.4865	0.2810	0.2400	0.1200	21.5253	6.8831	3.0569	1.0041	0.0001	0.9997	2.0180	2.6907
G...S..A	9.0000	0.3600	0.8800	0.7500	0.4865	0.2810	0.2400	0.1200	21.0821	10.0745	2.9849	0.5021	0.0001	0.9997	1.9764	2.6353
G..G..S	9.0000	0.3600	0.8400	0.6923	0.4737	0.2280	0.2000	0.1600	21.4043	10.5745	3.0373	0.8666	0.0000	0.9997	1.8523	2.6755
P....A.A	9.0000	0.3600	1.0000	1.0000	0.5294	0.4685	0.3600	0.0000	21.6968	10.0745	3.0848	1.2001	0.0003	1.0000	2.7121	2.7121
A..PS	9.0000	0.3600	0.9600	0.9000	0.5143	0.4000	0.3200	0.0400	22.0500	6.4049	3.1423	1.6077	0.0001	0.9999	2.4806	2.7563
P.....SA	9.0000	0.3600	0.9200	0.8182	0.5000	0.3380	0.2800	0.0800	22.0500	4.8861	3.1423	1.6077	0.0001	0.9998	2.2551	2.7563
S..G..G	9.0000	0.3600	0.8800	0.7500	0.4865	0.2810	0.2400	0.1200	21.4043	10.5745	3.0373	0.8666	0.0001	0.9997	2.0067	2.6755
E..KK	9.0000	0.3600	0.8800	0.7500	0.4865	0.2810	0.2400	0.1200	22.3444	6.3830	3.1901	1.9527	0.0000	0.9998	2.0948	2.7931
P...TP	9.0000	0.3600	0.8800	0.7500	0.4865	0.2810	0.2400	0.1200	23.9694	5.8854	3.4544	3.9932	0.0000	0.9999	2.2471	2.9962
E....E.S	9.0000	0.3600	0.9200	0.8182	0.5000	0.3380	0.2800	0.0800	21.6484	10.0745	3.0770	1.1446	0.0001	0.9998	2.2140	2.7060
E....SS	9.0000	0.3600	0.9600	0.9000	0.5143	0.4000	0.3200	0.0400	21.5573	5.3830	3.0621	1.0406	0.0002	0.9999	2.4252	2.6947
P.V.P	9.0000	0.3600	0.9200	0.8182	0.5000	0.3380	0.2800	0.0800	23.3992	11.5745	3.3617	3.2451	0.0000	0.9999	2.3931	2.9249
P.....PG	9.0000	0.3600	0.8800	0.7500	0.4865	0.2810	0.2400	0.1200	23.3092	4.9063	3.3470	3.1306	0.0000	0.9999	2.1852	2.9137
APS	9.0000	0.3600	0.8400	0.6923	0.4737	0.2280	0.2000	0.1600	22.0500	2.6341	3.1423	1.6077	0.0000	0.9998	1.9082	2.7563
V.S...S	9.0000	0.3600	1.0000	1.0000	0.5294	0.4685	0.3600	0.0000	21.5253	10.5745	3.0569	1.0041	0.0003	1.0000	2.6907	2.6907
A...GS	9.0000	0.3600	0.9600	0.9000	0.5143	0.4000	0.3200	0.0400	21.0821	5.8830	2.9849	0.5021	0.0002	0.9998	2.3717	2.6353
R..S..P	9.0000	0.3600	0.9200	0.8182	0.5000	0.3380	0.2800	0.0800	23.0671	10.5745	3.3077	2.8270	0.0001	0.9999	2.3591	2.8834
A....AP	9.0000	0.3600	0.8800	0.7500	0.4865	0.2810	0.2400	0.1200	21.6968	5.4239	3.0848	1.2001	0.0001	0.9998	2.0341	2.7121
S..GS	9.0000	0.3600	0.9600	0.9000	0.5143	0.4000	0.3200	0.0400	21.4353	6.3830	3.0423	0.9017	0.0002	0.9998	2.4115	2.6794
D..E...E	9.0000	0.3600	0.9200	0.8182	0.5000	0.3380	0.2800	0.0800	22.3273	10.0745	3.1874	1.9325	0.0001	0.9998	2.2835	2.7909
E..E..D	9.0000	0.3600	0.8800	0.7500	0.4865	0.2810	0.2400	0.1200	22.3273	10.5745	3.1874	1.9325	0.0000	0.9998	2.0932	2.7909
Q..PS	9.0000	0.3600	0.9200	0.8182	0.5000	0.3380	0.2800	0.0800	23.8773	6.4049	3.4394	3.8695	0.0000	0.9999	2.4420	2.9847
A.S.A	9.0000	0.3600	0.9200	0.8182	0.5000	0.3380	0.2800	0.0800	20.7599	11.5745	2.9325	0.1395	0.0001	0.9997	2.1232	2.5950
P.A....S	9.0000	0.3600	0.9200	0.8182	0.5000	0.3380	0.2800	0.0800	22.0500	10.0745	3.1423	1.6077	0.0001	0.9998	2.2551	2.7563
G..G...G	9.0000	0.3600	0.9200	0.8182	0.5000	0.3380	0.2800	0.0800	21.3734	10.0745	3.0322	0.8314	0.0001	0.9998	2.1859	2.6717
A...SS	9.0000	0.3600	0.8400	0.6923	0.4737	0.2280	0.2000	0.1600	21.1131	5.8830	2.9899	0.5370	0.0000	0.9997	1.8271	2.6391
L.E...K	9.0000	0.3600	0.9200	0.8182	0.5000	0.3380	0.2800	0.0800	21.0396	10.5745	2.9779	0.4542	0.0001	0.9997	2.1518	2.6299
S..T..A	9.0000	0.3600	0.9600	0.9000	0.5143	0.4000	0.3200	0.0400	21.7422	10.5745	3.0922	1.2522	0.0002	0.9999	2.4460	2.7178
L.P....L	9.0000	0.3600	0.8000	0.6429	0.4615	0.1782	0.1600	0.2000	20.5806	10.0745	2.9033	-0.0619	0.0000	0.9996	1.6538	2.5726
TS....S	9.0000	0.3600	0.9200	0.8182	0.5000	0.3380	0.2800	0.0800	22.0954	5.3929	3.1497	1.6605	0.0001	0.9998	2.2598	2.7619
PS....P	9.0000	0.3600	0.8400	0.6923	0.4737	0.2280	0.2000	0.1600	23.3402	5.4049	3.3521	3.1699	0.0000	0.9999	2.0198	2.9175
S..P.S	9.0000	0.3600	0.9200	0.8182	0.5000	0.3380	0.2800	0.0800	22.4032	11.0745	3.1997	2.0223	0.0001	0.9998	2.2912	2.8004
P....L.A	9.0000	0.3600	0.8800	0.7500	0.4865	0.2810	0.2400	0.1200	21.1387	10.0745	2.9941	0.5660	0.0001	0.9997	1.9818	2.6423
S....PT	9.0000	0.3600	1.0000	1.0000	0.5294	0.4685	0.3600	0.0000	23.0324	5.3854	3.3020	2.7839	0.0002	1.0000	2.8790	2.8790
AP....S	9.0000	0.3600	0.9200	0.8182	0.5000	0.3380	0.2800	0.0800	22.0500	5.4239	3.1423	1.6077	0.0001	0.9998	2.2551	2.7563
T..P..S	9.0000	0.3600	0.9200	0.8182	0.5000	0.3380	0.2800	0.0800	23.0324	10.5745	3.3020	2.7839	0.0001	0.9999	2.3556	2.8790
P.P..P.P	9.0000	0.3600	1.0000	1.0000	0.5294	0.4685	0.3600	0.0000	32.3695	14.7660	4.8205	26.6593	0.0000	1.0000	4.0462	4.0462
P.H..P	9.0000	0.3600	0.9200	0.8182	0.5000	0.3380	0.2800	0.0800	26.2701	11.0745	3.8286	7.5710	0.0000	1.0000	2.6867	3.2838
T..TP	9.0000	0.3600	1.0000	1.0000	0.5294	0.4685	0.3600	0.0000	23.6616	6.3854	3.4044	3.5843	0.0001	1.0000	2.9577	2.9577
A.S..L	9.0000	0.3600	0.9200	0.8182	0.5000	0.3380	0.2800	0.0800	20.2018	11.0745	2.8417	-0.4882	0.0002	0.9996	2.0661	2.5252
S.....PL	9.0000	0.3600	0.9600	0.9000	0.5143	0.4000	0.3200	0.0400	21.4919	4.9645	3.0515	0.9661	0.0002	0.9999	2.4178	2.6865
SK..E	9.0000	0.3600	0.9200	0.8182	0.5000	0.3380	0.2800	0.0800	21.9509	6.3869	3.1261	1.4926	0.0001	0.9998	2.2450	2.7439
G.....LS	9.0000	0.3600	1.0000	1.0000	0.5294	0.4685	0.3600	0.0000	20.5240	4.9037	2.8941	-0.1256	0.0005	1.0000	2.5655	2.5655
EE....S	9.0000	0.3600	0.9200	0.8182	0.5000	0.3380	0.2800	0.0800	21.6484	5.3830	3.0770	1.1446	0.0001	0.9998	2.2140	2.7060
PAS	9.0000	0.3600	0.8800	0.7500	0.4865	0.2810	0.2400	0.1200	22.0500	2.6341	3.1423	1.6077	0.0000	0.9998	2.0672	2.7563
PT.P	9.0000	0.3600	0.9600	0.9000	0.5143	0.4000	0.3200	0.0400	23.9694	6.8854	3.4544	3.9932	0.0001	0.9999	2.6966	2.9962
ERE	9.0000	0.3600	0.9600	0.9000	0.5143	0.4000	0.3200	0.0400	22.3123	2.6135	3.1849	1.9148	0.0001	0.9999	2.5101	2.7890
D...E.E	9.0000	0.3600	0.8800	0.7500	0.4865	0.2810	0.2400	0.1200	22.3273	10.5745	3.1874	1.9325	0.0000	0.9998	2.0932	2.7909
P.....AA	9.0000	0.3600	0.9200	0.8182	0.5000	0.3380	0.2800	0.0800	21.6968	4.8830	3.0848	1.2001	0.0001	0.9998	2.2190	2.7121
AAP	9.0000	0.3600	0.8400	0.6923	0.4737	0.2280	0.2000	0.1600	21.6968	2.6394	3.0848	1.2001	0.0000	0.9997	1.8776	2.7121
TS..P	9.0000	0.3600	0.8800	0.7500	0.4865	0.2810	0.2400	0.1200	23.0324	6.3929	3.3020	2.7839	0.0000	0.9999	2.1593	2.8790
P.AS	9.0000	0.3600	0.9200	0.8182	0.5000	0.3380	0.2800	0.0800	22.0500	6.8861	3.1423	1.6077	0.0001	0.9998	2.2551	2.7563
T.PP	9.0000	0.3600	0.9200	0.8182	0.5000	0.3380	0.2800	0.0800	23.9694	6.8830	3.4544	3.9932	0.0000	0.9999	2.4514	2.9962
G....PS	9.0000	0.3600	0.9600	0.9000	0.5143	0.4000	0.3200	0.0400	22.3722	5.4049	3.1947	1.9856	0.0001	0.9999	2.5169	2.7965
A.S...P	9.0000	0.3600	0.9600	0.9000	0.5143	0.4000	0.3200	0.0400	22.0500	10.5745	3.1423	1.6077	0.0001	0.9999	2.4806	2.7563
S....LE	9.0000	0.3600	0.9600	0.9000	0.5143	0.4000	0.3200	0.0400	20.6460	5.4080	2.9139	0.0116	0.0002	0.9998	2.3227	2.5808
P...IS	9.0000	0.3600	0.8800	0.7500	0.4865	0.2810	0.2400	0.1200	22.7968	5.8869	3.2637	2.4947	0.0000	0.9998	2.1372	2.8496
P..L...P	9.0000	0.3600	0.8800	0.7500	0.4865	0.2810	0.2400	0.1200	22.4289	10.0745	3.2039	2.0527	0.0000	0.9998	2.1027	2.8036
LP.....P	9.0000	0.3600	0.8400	0.6923	0.4737	0.2280	0.2000	0.1600	22.4289	4.9645	3.2039	2.0527	0.0000	0.9998	1.9410	2.8036
S..Q.P	9.0000	0.3600	0.9600	0.9000	0.5143	0.4000	0.3200	0.0400	23.8773	11.0745	3.4394	3.8695	0.0001	0.9999	2.6862	2.9847
K.E..E	9.0000	0.3600	0.9200	0.8182	0.5000	0.3380	0.2800	0.0800	22.0419	11.0745	3.1410	1.5983	0.0001	0.9998	2.2543	2.7552
KE.E	9.0000	0.3600	0.7600	0.6000	0.4500	0.1309	0.1200	0.2400	22.0419	6.8853	3.1410	1.5983	0.0000	0.9997	1.6531	2.7552
S.G...G	9.0000	0.3600	0.9200	0.8182	0.5000	0.3380	0.2800	0.0800	21.4043	10.5745	3.0373	0.8666	0.0001	0.9998	2.1891	2.6755
P.Q....P	9.0000	0.3600	0.8000	0.6429	0.4615	0.1782	0.1600	0.2000	24.8142	10.0745	3.5918	5.1881	0.0000	0.9999	1.9940	3.1018
P.Q.P	9.0000	0.3600	1.0000	1.0000	0.5294	0.4685	0.3600	0.0000	24.8142	11.5745	3.5918	5.1881	0.0001	1.0000	3.1018	3.1018
S.Q....S	9.0000	0.3600	0.9600	0.9000	0.5143	0.4000	0.3200	0.0400	22.9403	10.0745	3.2871	2.6703	0.0001	0.9999	2.5808	2.8675
S.....EE	9.0000	0.3600	0.8800	0.7500	0.4865	0.2810	0.2400	0.1200	21.6484	4.8830	3.0770	1.1446	0.0001	0.9998	2.0295	2.7060
EE.K	9.0000	0.3600	0.9200	0.8182	0.5000	0.3380	0.2800	0.0800	22.0419	6.8830	3.1410	1.5983	0.0001	0.9998	2.2543	2.7552
PA...S	9.0000	0.3600	0.8800	0.7500	0.4865	0.2810	0.2400	0.1200	22.0500	5.9239	3.1423	1.6077	0.0000	0.9998	2.0672	2.7563
P.G...P	9.0000	0.3600	0.8400	0.6923	0.4737	0.2280	0.2000	0.1600	23.3092	10.5745	3.3470	3.1306	0.0000	0.9999	2.0171	2.9137
SS.....L	9.0000	0.3600	0.7600	0.6000	0.4500	0.1309	0.1200	0.2400	20.5549	4.8830	2.8991	-0.0908	0.0000	0.9996	1.5416	2.5694
P.A..A	9.0000	0.3600	0.9200	0.8182	0.5000	0.3380	0.2800	0.0800	21.6968	11.0745	3.0848	1.2001	0.0001	0.9998	2.2190	2.7121
GSG	9.0000	0.3600	0.9600	0.9000	0.5143	0.4000	0.3200	0.0400	21.4043	2.6066	3.0373	0.8666	0.0002	0.9998	2.4080	2.6755
SS.....E	9.0000	0.3600	0.8400	0.6923	0.4737	0.2280	0.2000	0.1600	21.5573	4.8830	3.0621	1.0406	0.0000	0.9997	1.8655	2.6947
EEK	9.0000	0.3600	0.9600	0.9000	0.5143	0.4000	0.3200	0.0400	22.0419	2.6085	3.1410	1.5983	0.0001	0.9999	2.4797	2.7552
EA...P	9.0000	0.3600	0.8000	0.6429	0.4615	0.1782	0.1600	0.2000	22.1411	5.8880	3.1571	1.7138	0.0000	0.9998	1.7792	2.7676
G.SG	9.0000	0.3600	0.8400	0.6923	0.4737	0.2280	0.2000	0.1600	21.4043	6.8830	3.0373	0.8666	0.0000	0.9997	1.8523	2.6755
P..A.A	9.0000	0.3600	0.8800	0.7500	0.4865	0.2810	0.2400	0.1200	21.6968	11.0745	3.0848	1.2001	0.0001	0.9998	2.0341	2.7121
S...S.SS	9.0000	0.3600	1.0000	1.0000	0.5294	0.4685	0.3600	0.0000	28.6217	9.5745	4.2110	12.7087	0.0000	1.0000	3.5777	3.5777
SS....K	9.0000	0.3600	0.8800	0.7500	0.4865	0.2810	0.2400	0.1200	21.8598	5.3830	3.1113	1.3874	0.0001	0.9998	2.0494	2.7325
SS.....T	9.0000	0.3600	0.9200	0.8182	0.5000	0.3380	0.2800	0.0800	22.0954	4.8830	3.1497	1.6605	0.0001	0.9998	2.2598	2.7619
S..S..L	9.0000	0.3600	0.8800	0.7500	0.4865	0.2810	0.2400	0.1200	20.5549	10.5745	2.8991	-0.0908	0.0001	0.9996	1.9270	2.5694
S..P.Q	9.0000	0.3600	0.9600	0.9000	0.5143	0.4000	0.3200	0.0400	23.8773	11.0745	3.4394	3.8695	0.0001	0.9999	2.6862	2.9847
SQ....S	9.0000	0.3600	0.8400	0.6923	0.4737	0.2280	0.2000	0.1600	22.9403	5.4359	3.2871	2.6703	0.0000	0.9998	1.9852	2.8675
S..V.S	9.0000	0.3600	0.9200	0.8182	0.5000	0.3380	0.2800	0.0800	21.5253	11.0745	3.0569	1.0041	0.0001	0.9998	2.2014	2.6907
S....SK	9.0000	0.3600	0.8400	0.6923	0.4737	0.2280	0.2000	0.1600	21.8598	5.3869	3.1113	1.3874	0.0000	0.9998	1.8917	2.7325
P.....PL	9.0000	0.3600	0.9200	0.8182	0.5000	0.3380	0.2800	0.0800	22.4289	4.9645	3.2039	2.0527	0.0001	0.9998	2.2939	2.8036
S....SA	9.0000	0.3600	0.9200	0.8182	0.5000	0.3380	0.2800	0.0800	21.1131	5.3861	2.9899	0.5370	0.0001	0.9997	2.1593	2.6391
AS...G	9.0000	0.3600	0.9200	0.8182	0.5000	0.3380	0.2800	0.0800	21.0821	5.8861	2.9849	0.5021	0.0001	0.9997	2.1561	2.6353
LPL	9.0000	0.3600	0.9200	0.8182	0.5000	0.3380	0.2800	0.0800	20.5806	2.6694	2.9033	-0.0619	0.0001	0.9997	2.1048	2.5726
E..E..K	9.0000	0.3600	0.9600	0.9000	0.5143	0.4000	0.3200	0.0400	22.0419	10.5745	3.1410	1.5983	0.0001	0.9999	2.4797	2.7552
L..GS	9.0000	0.3600	0.8400	0.6923	0.4737	0.2280	0.2000	0.1600	20.5240	6.3830	2.8941	-0.1256	0.0001	0.9996	1.7761	2.5655
S...LS	9.0000	0.3600	0.8000	0.6429	0.4615	0.1782	0.1600	0.2000	20.5549	5.9037	2.8991	-0.0908	0.0000	0.9996	1.6517	2.5694
L....QA	9.0000	0.3600	0.9200	0.8182	0.5000	0.3380	0.2800	0.0800	21.6758	5.4627	3.0814	1.1760	0.0001	0.9998	2.2168	2.7095
D..E..E	9.0000	0.3600	0.9600	0.9000	0.5143	0.4000	0.3200	0.0400	22.3273	10.5745	3.1874	1.9325	0.0001	0.9999	2.5118	2.7909
L.A...A	9.0000	0.3600	0.8800	0.7500	0.4865	0.2810	0.2400	0.1200	19.8486	10.5745	2.7843	-0.8877	0.0001	0.9995	1.8608	2.4811
P.P...V	9.0000	0.3600	0.9600	0.9000	0.5143	0.4000	0.3200	0.0400	23.3992	10.5745	3.3617	3.2451	0.0001	0.9999	2.6324	2.9249
R.....SS	9.0000	0.3600	0.9600	0.9000	0.5143	0.4000	0.3200	0.0400	22.1301	4.8830	3.1553	1.7010	0.0001	0.9999	2.4896	2.7663
KE..K	9.0000	0.3600	0.8800	0.7500	0.4865	0.2810	0.2400	0.1200	22.3444	6.3853	3.1901	1.9527	0.0000	0.9998	2.0948	2.7931
S.....VS	9.0000	0.3600	0.9600	0.9000	0.5143	0.4000	0.3200	0.0400	21.5253	4.8831	3.0569	1.0041	0.0002	0.9999	2.4216	2.6907
S.A.G	9.0000	0.3600	0.8800	0.7500	0.4865	0.2810	0.2400	0.1200	21.0821	11.5745	2.9849	0.5021	0.0001	0.9997	1.9764	2.6353
R.L.E	9.0000	0.3600	0.8800	0.7500	0.4865	0.2810	0.2400	0.1200	21.3099	11.5745	3.0219	0.7595	0.0001	0.9997	1.9978	2.6637
EE....K	9.0000	0.3600	0.8800	0.7500	0.4865	0.2810	0.2400	0.1200	22.0419	5.3830	3.1410	1.5983	0.0000	0.9998	2.0664	2.7552
E..E.K	9.0000	0.3600	0.9200	0.8182	0.5000	0.3380	0.2800	0.0800	22.0419	11.0745	3.1410	1.5983	0.0001	0.9998	2.2543	2.7552
L...SP	9.0000	0.3600	0.9200	0.8182	0.5000	0.3380	0.2800	0.0800	21.4919	5.9049	3.0515	0.9661	0.0001	0.9998	2.1980	2.6865
S...GG	9.0000	0.3600	0.8800	0.7500	0.4865	0.2810	0.2400	0.1200	21.4043	5.8830	3.0373	0.8666	0.0001	0.9997	2.0067	2.6755
G.....SQ	9.0000	0.3600	0.9600	0.9000	0.5143	0.4000	0.3200	0.0400	22.9094	4.9359	3.2820	2.6323	0.0001	0.9999	2.5773	2.8637
S.P...T	9.0000	0.3600	0.8800	0.7500	0.4865	0.2810	0.2400	0.1200	23.0324	10.5745	3.3020	2.7839	0.0000	0.9999	2.1593	2.8790
E.D..E	9.0000	0.3600	0.9600	0.9000	0.5143	0.4000	0.3200	0.0400	22.3273	11.0745	3.1874	1.9325	0.0001	0.9999	2.5118	2.7909
A.A.S	9.0000	0.3600	0.9600	0.9000	0.5143	0.4000	0.3200	0.0400	20.7599	11.5745	2.9325	0.1395	0.0002	0.9998	2.3355	2.5950
P....S.E	9.0000	0.3600	0.8400	0.6923	0.4737	0.2280	0.2000	0.1600	22.4943	10.0745	3.2145	2.1305	0.0000	0.9998	1.9466	2.8118
E...D.E	9.0000	0.3600	0.9600	0.9000	0.5143	0.4000	0.3200	0.0400	22.3273	10.5745	3.1874	1.9325	0.0001	0.9999	2.5118	2.7909
SG...A	9.0000	0.3600	0.9200	0.8182	0.5000	0.3380	0.2800	0.0800	21.0821	5.8830	2.9849	0.5021	0.0001	0.9997	2.1561	2.6353
PGT	9.0000	0.3600	0.9600	0.9000	0.5143	0.4000	0.3200	0.0400	23.0014	2.6236	3.2970	2.7456	0.0001	0.9999	2.5877	2.8752
AS....P	9.0000	0.3600	0.9600	0.9000	0.5143	0.4000	0.3200	0.0400	22.0500	5.3861	3.1423	1.6077	0.0001	0.9999	2.4806	2.7563
LS....S	9.0000	0.3600	0.9600	0.9000	0.5143	0.4000	0.3200	0.0400	20.5549	5.4037	2.8991	-0.0908	0.0002	0.9998	2.3124	2.5694
PP.V	9.0000	0.3600	0.9200	0.8182	0.5000	0.3380	0.2800	0.0800	23.3992	6.8830	3.3617	3.2451	0.0000	0.9999	2.3931	2.9249
G..S..S	9.0000	0.3600	0.8800	0.7500	0.4865	0.2810	0.2400	0.1200	21.4353	10.5745	3.0423	0.9017	0.0001	0.9997	2.0096	2.6794
S...G.G	9.0000	0.3600	0.9600	0.9000	0.5143	0.4000	0.3200	0.0400	21.4043	10.5745	3.0373	0.8666	0.0002	0.9998	2.4080	2.6755
LE...R	9.0000	0.3600	0.8800	0.7500	0.4865	0.2810	0.2400	0.1200	21.3099	5.9080	3.0219	0.7595	0.0001	0.9997	1.9978	2.6637
R.R.R	9.0000	0.3600	0.9200	0.8182	0.5000	0.3380	0.2800	0.0800	23.4580	11.5745	3.3712	3.3204	0.0000	0.9999	2.3991	2.9322
SG.P	9.0000	0.3600	0.9200	0.8182	0.5000	0.3380	0.2800	0.0800	22.3722	6.8830	3.1947	1.9856	0.0001	0.9998	2.2881	2.7965
S..S.K	9.0000	0.3600	1.0000	1.0000	0.5294	0.4685	0.3600	0.0000	21.8598	11.0745	3.1113	1.3874	0.0003	1.0000	2.7325	2.7325
PS....G	9.0000	0.3600	0.9600	0.9000	0.5143	0.4000	0.3200	0.0400	22.3722	5.4049	3.1947	1.9856	0.0001	0.9999	2.5169	2.7965
P.P...P.P	9.0000	0.3600	1.0000	1.0000	0.5294	0.4685	0.3600	0.0000	32.3695	14.2660	4.8205	26.6593	0.0000	1.0000	4.0462	4.0462
L....L.R	9.0000	0.3600	0.9600	0.9000	0.5143	0.4000	0.3200	0.0400	20.3076	10.0745	2.8589	-0.3690	0.0003	0.9998	2.2846	2.5384
L.SP	9.0000	0.3600	0.9600	0.9000	0.5143	0.4000	0.3200	0.0400	21.4919	6.9049	3.0515	0.9661	0.0002	0.9999	2.4178	2.6865
S.....KK	9.0000	0.3600	1.0000	1.0000	0.5294	0.4685	0.3600	0.0000	22.2533	4.8830	3.1753	1.8454	0.0002	1.0000	2.7817	2.7817
P...L..G	9.0000	0.3600	0.8400	0.6923	0.4737	0.2280	0.2000	0.1600	21.4609	10.0745	3.0465	0.9309	0.0000	0.9997	1.8572	2.6826
SPP	9.0000	0.3600	0.9200	0.8182	0.5000	0.3380	0.2800	0.0800	23.3402	2.6276	3.3521	3.1699	0.0001	0.9999	2.3871	2.9175
P....LS	9.0000	0.3600	0.8800	0.7500	0.4865	0.2810	0.2400	0.1200	21.4919	5.4037	3.0515	0.9661	0.0001	0.9997	2.0149	2.6865
KSP	9.0000	0.3600	0.7200	0.5625	0.4390	0.0857	0.0800	0.2800	22.7968	2.6211	3.2637	2.4947	0.0000	0.9998	1.6029	2.8496
R.P..S	9.0000	0.3600	0.8800	0.7500	0.4865	0.2810	0.2400	0.1200	23.0671	11.0745	3.3077	2.8270	0.0000	0.9999	2.1625	2.8834
PE..K	9.0000	0.3600	0.9200	0.8182	0.5000	0.3380	0.2800	0.0800	22.8878	6.4009	3.2785	2.6059	0.0001	0.9999	2.3408	2.8610
L.P.S	9.0000	0.3600	0.9200	0.8182	0.5000	0.3380	0.2800	0.0800	21.4919	11.5745	3.0515	0.9661	0.0001	0.9998	2.1980	2.6865
E..K..V	9.0000	0.3600	0.9600	0.9000	0.5143	0.4000	0.3200	0.0400	22.0099	10.5745	3.1357	1.5610	0.0001	0.9999	2.4761	2.7512
Q.P...Q	9.0000	0.3600	0.9200	0.8182	0.5000	0.3380	0.2800	0.0800	25.3514	10.5745	3.6792	6.0134	0.0000	0.9999	2.5928	3.1689
SS.S..S	9.0000	0.3600	0.9600	0.9000	0.5143	0.4000	0.3200	0.0400	28.6217	10.0745	4.2110	12.7087	0.0000	1.0000	3.2199	3.5777
Q.P.S	9.0000	0.3600	0.8400	0.6923	0.4737	0.2280	0.2000	0.1600	23.8773	11.5745	3.4394	3.8695	0.0000	0.9999	2.0663	2.9847
L.S....L	9.0000	0.3600	0.8400	0.6923	0.4737	0.2280	0.2000	0.1600	19.6436	10.0745	2.7509	-1.1213	0.0001	0.9994	1.6999	2.4555
G.P...P	9.0000	0.3600	0.8800	0.7500	0.4865	0.2810	0.2400	0.1200	23.3092	10.5745	3.3470	3.1306	0.0000	0.9999	2.1852	2.9137
R...E..E	9.0000	0.3600	0.9600	0.9000	0.5143	0.4000	0.3200	0.0400	22.3123	10.0745	3.1849	1.9148	0.0001	0.9999	2.5101	2.7890
LS.....S	9.0000	0.3600	0.9600	0.9000	0.5143	0.4000	0.3200	0.0400	20.5549	4.9037	2.8991	-0.0908	0.0002	0.9998	2.3124	2.5694
PG.A	9.0000	0.3600	0.9200	0.8182	0.5000	0.3380	0.2800	0.0800	22.0191	6.9063	3.1372	1.5717	0.0001	0.9998	2.2519	2.7524
S...SA	9.0000	0.3600	0.8000	0.6429	0.4615	0.1782	0.1600	0.2000	21.1131	5.8861	2.9899	0.5370	0.0000	0.9997	1.6966	2.6391
TS..S	9.0000	0.3600	0.9200	0.8182	0.5000	0.3380	0.2800	0.0800	22.0954	6.3929	3.1497	1.6605	0.0001	0.9998	2.2598	2.7619
P.T..T	9.0000	0.3600	0.8400	0.6923	0.4737	0.2280	0.2000	0.1600	23.6616	11.0745	3.4044	3.5843	0.0000	0.9999	2.0476	2.9577
S...P..A	9.0000	0.3600	0.9600	0.9000	0.5143	0.4000	0.3200	0.0400	22.0500	10.0745	3.1423	1.6077	0.0001	0.9999	2.4806	2.7563
P.P...K	9.0000	0.3600	0.9600	0.9000	0.5143	0.4000	0.3200	0.0400	23.7337	10.5745	3.4161	3.6790	0.0001	0.9999	2.6700	2.9667
PL.P	9.0000	0.3600	0.8800	0.7500	0.4865	0.2810	0.2400	0.1200	22.4289	6.9645	3.2039	2.0527	0.0000	0.9998	2.1027	2.8036
S..A...A	9.0000	0.3600	1.0000	1.0000	0.5294	0.4685	0.3600	0.0000	20.7599	10.0745	2.9325	0.1395	0.0004	1.0000	2.5950	2.5950
A..P.L	9.0000	0.3600	0.9600	0.9000	0.5143	0.4000	0.3200	0.0400	21.1387	11.0745	2.9941	0.5660	0.0002	0.9998	2.3781	2.6423
E.E...K	9.0000	0.3600	0.8800	0.7500	0.4865	0.2810	0.2400	0.1200	22.0419	10.5745	3.1410	1.5983	0.0000	0.9998	2.0664	2.7552
LS.S	9.0000	0.3600	0.9200	0.8182	0.5000	0.3380	0.2800	0.0800	20.5549	6.9037	2.8991	-0.0908	0.0001	0.9997	2.1022	2.5694
LS.P	9.0000	0.3600	0.8800	0.7500	0.4865	0.2810	0.2400	0.1200	21.4919	6.9037	3.0515	0.9661	0.0001	0.9997	2.0149	2.6865
S...PG	9.0000	0.3600	0.8800	0.7500	0.4865	0.2810	0.2400	0.1200	22.3722	5.9063	3.1947	1.9856	0.0000	0.9998	2.0974	2.7965
E...K.L	9.0000	0.3600	0.9600	0.9000	0.5143	0.4000	0.3200	0.0400	21.0396	10.5745	2.9779	0.4542	0.0002	0.9998	2.3670	2.6299
P..QA	9.0000	0.3600	1.0000	1.0000	0.5294	0.4685	0.3600	0.0000	23.5241	6.4627	3.3820	3.4055	0.0001	1.0000	2.9405	2.9405
K....AA	9.0000	0.3600	0.8800	0.7500	0.4865	0.2810	0.2400	0.1200	21.1534	5.3830	2.9965	0.5826	0.0001	0.9997	1.9831	2.6442
S...G..G	9.0000	0.3600	0.9200	0.8182	0.5000	0.3380	0.2800	0.0800	21.4043	10.0745	3.0373	0.8666	0.0001	0.9998	2.1891	2.6755
QQ...S	9.0000	0.3600	0.9200	0.8182	0.5000	0.3380	0.2800	0.0800	24.4144	5.8830	3.5268	4.6083	0.0000	0.9999	2.4969	3.0518
LE.E	9.0000	0.3600	0.7600	0.6000	0.4500	0.1309	0.1200	0.2400	20.7371	6.9080	2.9287	0.1139	0.0000	0.9996	1.5553	2.5921
GP..P	9.0000	0.3600	0.8400	0.6923	0.4737	0.2280	0.2000	0.1600	23.3092	6.4063	3.3470	3.1306	0.0000	0.9999	2.0171	2.9137
P.LA	9.0000	0.3600	0.8800	0.7500	0.4865	0.2810	0.2400	0.1200	21.1387	6.8908	2.9941	0.5660	0.0001	0.9997	1.9818	2.6423
S.E...P	9.0000	0.3600	0.8000	0.6429	0.4615	0.1782	0.1600	0.2000	22.4943	10.5745	3.2145	2.1305	0.0000	0.9998	1.8076	2.8118
LG.P	9.0000	0.3600	0.9200	0.8182	0.5000	0.3380	0.2800	0.0800	21.4609	6.9023	3.0465	0.9309	0.0001	0.9998	2.1949	2.6826
N..S.S	9.0000	0.3600	0.9600	0.9000	0.5143	0.4000	0.3200	0.0400	22.7892	11.0745	3.2625	2.4855	0.0001	0.9999	2.5638	2.8486
PV...P	9.0000	0.3600	0.9200	0.8182	0.5000	0.3380	0.2800	0.0800	23.3992	5.9022	3.3617	3.2451	0.0000	0.9999	2.3931	2.9249
E...P.P	9.0000	0.3600	0.8000	0.6429	0.4615	0.1782	0.1600	0.2000	23.4312	10.5745	3.3669	3.2861	0.0000	0.9999	1.8829	2.9289
L.E...L	9.0000	0.3600	0.8400	0.6923	0.4737	0.2280	0.2000	0.1600	19.7347	10.5745	2.7657	-1.0173	0.0001	0.9995	1.7078	2.4668
E.D.E	9.0000	0.3600	0.9600	0.9000	0.5143	0.4000	0.3200	0.0400	22.3273	11.5745	3.1874	1.9325	0.0001	0.9999	2.5118	2.7909
R.PS	9.0000	0.3600	0.9600	0.9000	0.5143	0.4000	0.3200	0.0400	23.0671	6.9049	3.3077	2.8270	0.0001	0.9999	2.5950	2.8834
S..S..SS	9.0000	0.3600	1.0000	1.0000	0.5294	0.4685	0.3600	0.0000	28.6217	9.5745	4.2110	12.7087	0.0000	1.0000	3.5777	3.5777
A...Q.Q	9.0000	0.3600	1.0000	1.0000	0.5294	0.4685	0.3600	0.0000	24.0612	10.5745	3.4693	4.1177	0.0001	1.0000	3.0077	3.0077
RG...S	9.0000	0.3600	0.8000	0.6429	0.4615	0.1782	0.1600	0.2000	22.0992	5.8951	3.1503	1.6649	0.0000	0.9998	1.7758	2.7624
S..S.Q	9.0000	0.3600	0.8000	0.6429	0.4615	0.1782	0.1600	0.2000	22.9403	11.0745	3.2871	2.6703	0.0000	0.9998	1.8434	2.8675
P....KE	9.0000	0.3600	0.8400	0.6923	0.4737	0.2280	0.2000	0.1600	22.8878	5.3853	3.2785	2.6059	0.0000	0.9998	1.9807	2.8610
R..L.S	9.0000	0.3600	0.8800	0.7500	0.4865	0.2810	0.2400	0.1200	21.2188	11.0745	3.0071	0.6565	0.0001	0.9997	1.9893	2.6524
RL.E	9.0000	0.3600	0.9200	0.8182	0.5000	0.3380	0.2800	0.0800	21.3099	6.9431	3.0219	0.7595	0.0001	0.9998	2.1794	2.6637
S.S..L	9.0000	0.3600	0.8800	0.7500	0.4865	0.2810	0.2400	0.1200	20.5549	11.0745	2.8991	-0.0908	0.0001	0.9996	1.9270	2.5694
P.S...E	9.0000	0.3600	0.9200	0.8182	0.5000	0.3380	0.2800	0.0800	22.4943	10.5745	3.2145	2.1305	0.0001	0.9998	2.3006	2.8118
T.LS	9.0000	0.3600	0.9600	0.9000	0.5143	0.4000	0.3200	0.0400	21.1841	6.9037	3.0015	0.6173	0.0002	0.9998	2.3832	2.6480
S....S.E	9.0000	0.3600	0.9600	0.9000	0.5143	0.4000	0.3200	0.0400	21.5573	10.0745	3.0621	1.0406	0.0002	0.9999	2.4252	2.6947
L....A.P	9.0000	0.3600	0.9200	0.8182	0.5000	0.3380	0.2800	0.0800	21.1387	10.0745	2.9941	0.5660	0.0001	0.9998	2.1619	2.6423
P.SE	9.0000	0.3600	0.8800	0.7500	0.4865	0.2810	0.2400	0.1200	22.4943	6.8832	3.2145	2.1305	0.0000	0.9998	2.1088	2.8118
S...SSS	9.0000	0.3600	1.0000	1.0000	0.5294	0.4685	0.3600	0.0000	28.6217	5.2980	4.2110	12.7087	0.0000	1.0000	3.5777	3.5777
P..TS	9.0000	0.3600	0.8400	0.6923	0.4737	0.2280	0.2000	0.1600	23.0324	6.3929	3.3020	2.7839	0.0000	0.9998	1.9932	2.8790
L.P..P	9.0000	0.3600	0.9200	0.8182	0.5000	0.3380	0.2800	0.0800	22.4289	11.0745	3.2039	2.0527	0.0001	0.9998	2.2939	2.8036
S..L.A	9.0000	0.3600	0.9200	0.8182	0.5000	0.3380	0.2800	0.0800	20.2018	11.0745	2.8417	-0.4882	0.0002	0.9996	2.0661	2.5252
PPV	9.0000	0.3600	0.9600	0.9000	0.5143	0.4000	0.3200	0.0400	23.3992	2.6250	3.3617	3.2451	0.0001	0.9999	2.6324	2.9249
LLE	9.0000	0.3600	0.8800	0.7500	0.4865	0.2810	0.2400	0.1200	19.7347	2.6270	2.7657	-1.0173	0.0001	0.9995	1.8501	2.4668
Q.SP	9.0000	0.3600	0.9200	0.8182	0.5000	0.3380	0.2800	0.0800	23.8773	6.9049	3.4394	3.8695	0.0000	0.9999	2.4420	2.9847
P....TP	9.0000	0.3600	0.8800	0.7500	0.4865	0.2810	0.2400	0.1200	23.9694	5.3854	3.4544	3.9932	0.0000	0.9999	2.2471	2.9962
S....VS	9.0000	0.3600	0.8400	0.6923	0.4737	0.2280	0.2000	0.1600	21.5253	5.3831	3.0569	1.0041	0.0000	0.9997	1.8628	2.6907
L..PV	9.0000	0.3600	0.8400	0.6923	0.4737	0.2280	0.2000	0.1600	21.5509	6.4022	3.0611	1.0334	0.0000	0.9997	1.8650	2.6939
V..PL	9.0000	0.3600	0.8800	0.7500	0.4865	0.2810	0.2400	0.1200	21.5509	6.4645	3.0611	1.0334	0.0001	0.9997	2.0204	2.6939
E.....LL	9.0000	0.3600	0.9200	0.8182	0.5000	0.3380	0.2800	0.0800	19.7347	4.8830	2.7657	-1.0173	0.0002	0.9996	2.0183	2.4668
LS.....P	9.0000	0.3600	0.8400	0.6923	0.4737	0.2280	0.2000	0.1600	21.4919	4.9037	3.0515	0.9661	0.0000	0.9997	1.8599	2.6865
E..P..S	9.0000	0.3600	0.9200	0.8182	0.5000	0.3380	0.2800	0.0800	22.4943	10.5745	3.2145	2.1305	0.0001	0.9998	2.3006	2.8118
A.L...R	9.0000	0.3600	0.9200	0.8182	0.5000	0.3380	0.2800	0.0800	20.8657	10.5745	2.9497	0.2584	0.0001	0.9997	2.1340	2.6082
L..P.S	9.0000	0.3600	0.9600	0.9000	0.5143	0.4000	0.3200	0.0400	21.4919	11.0745	3.0515	0.9661	0.0002	0.9999	2.4178	2.6865
P....L.G	9.0000	0.3600	0.8000	0.6429	0.4615	0.1782	0.1600	0.2000	21.4609	10.0745	3.0465	0.9309	0.0000	0.9997	1.7245	2.6826
S..R..S	9.0000	0.3600	0.8800	0.7500	0.4865	0.2810	0.2400	0.1200	22.1301	10.5745	3.1553	1.7010	0.0000	0.9998	2.0747	2.7663
G.P.A	9.0000	0.3600	0.8800	0.7500	0.4865	0.2810	0.2400	0.1200	22.0191	11.5745	3.1372	1.5717	0.0000	0.9998	2.0643	2.7524
S..P...T	9.0000	0.3600	0.9200	0.8182	0.5000	0.3380	0.2800	0.0800	23.0324	10.0745	3.3020	2.7839	0.0001	0.9999	2.3556	2.8790
S.L..G	9.0000	0.3600	0.8400	0.6923	0.4737	0.2280	0.2000	0.1600	20.5240	11.0745	2.8941	-0.1256	0.0001	0.9996	1.7761	2.5655
L.L...Q	9.0000	0.3600	0.8800	0.7500	0.4865	0.2810	0.2400	0.1200	21.1177	10.5745	2.9907	0.5423	0.0001	0.9997	1.9798	2.6397
G.G..S	9.0000	0.3600	0.9600	0.9000	0.5143	0.4000	0.3200	0.0400	21.4043	11.0745	3.0373	0.8666	0.0002	0.9998	2.4080	2.6755
L.S..G	9.0000	0.3600	0.8800	0.7500	0.4865	0.2810	0.2400	0.1200	20.5240	11.0745	2.8941	-0.1256	0.0001	0.9996	1.9241	2.5655
S.RS	9.0000	0.3600	0.9200	0.8182	0.5000	0.3380	0.2800	0.0800	22.1301	6.8941	3.1553	1.7010	0.0001	0.9998	2.2633	2.7663
SLQ	9.0000	0.3600	0.9600	0.9000	0.5143	0.4000	0.3200	0.0400	22.0290	2.6934	3.1389	1.5832	0.0001	0.9999	2.4783	2.7536
S...T..P	9.0000	0.3600	1.0000	1.0000	0.5294	0.4685	0.3600	0.0000	23.0324	10.0745	3.3020	2.7839	0.0002	1.0000	2.8790	2.8790
LG....G	9.0000	0.3600	0.8800	0.7500	0.4865	0.2810	0.2400	0.1200	20.4930	5.4023	2.8891	-0.1604	0.0001	0.9996	1.9212	2.5616
G..GG	9.0000	0.3600	0.9200	0.8182	0.5000	0.3380	0.2800	0.0800	21.3734	6.3830	3.0322	0.8314	0.0001	0.9998	2.1859	2.6717
P....P.P..P	9.0000	0.3600	1.0000	1.0000	0.5294	0.4685	0.3600	0.0000	32.3695	13.2660	4.8205	26.6593	0.0000	1.0000	4.0462	4.0462
P.P....E	9.0000	0.3600	0.9600	0.9000	0.5143	0.4000	0.3200	0.0400	23.4312	10.0745	3.3669	3.2861	0.0001	0.9999	2.6360	2.9289
A.S...G	9.0000	0.3600	0.9200	0.8182	0.5000	0.3380	0.2800	0.0800	21.0821	10.5745	2.9849	0.5021	0.0001	0.9997	2.1561	2.6353
E.E..S	9.0000	0.3600	1.0000	1.0000	0.5294	0.4685	0.3600	0.0000	21.6484	11.0745	3.0770	1.1446	0.0003	1.0000	2.7060	2.7060
EA..L	9.0000	0.3600	0.8800	0.7500	0.4865	0.2810	0.2400	0.1200	20.2928	6.3880	2.8565	-0.3856	0.0001	0.9996	1.9025	2.5366
SA....P	9.0000	0.3600	0.9600	0.9000	0.5143	0.4000	0.3200	0.0400	22.0500	5.3861	3.1423	1.6077	0.0001	0.9999	2.4806	2.7563
AA...E	9.0000	0.3600	0.8400	0.6923	0.4737	0.2280	0.2000	0.1600	20.8509	5.8830	2.9473	0.2419	0.0000	0.9996	1.8044	2.6064
S.P.A	9.0000	0.3600	1.0000	1.0000	0.5294	0.4685	0.3600	0.0000	22.0500	11.5745	3.1423	1.6077	0.0003	1.0000	2.7563	2.7563
R.L...P	9.0000	0.3600	0.7200	0.5625	0.4390	0.0857	0.0800	0.2800	22.1558	10.5745	3.1595	1.7310	0.0000	0.9998	1.5578	2.7695
S...Q.P	9.0000	0.3600	0.9600	0.9000	0.5143	0.4000	0.3200	0.0400	23.8773	10.5745	3.4394	3.8695	0.0001	0.9999	2.6862	2.9847
PR....P	9.0000	0.3600	0.9600	0.9000	0.5143	0.4000	0.3200	0.0400	24.0041	5.3849	3.4601	4.0401	0.0001	0.9999	2.7005	3.0005
S...S..S..S	9.0000	0.3600	0.9600	0.9000	0.5143	0.4000	0.3200	0.0400	28.6217	13.2660	4.2110	12.7087	0.0000	1.0000	3.2199	3.5777
SG....G	9.0000	0.3600	0.9200	0.8182	0.5000	0.3380	0.2800	0.0800	21.4043	5.3830	3.0373	0.8666	0.0001	0.9998	2.1891	2.6755
SA..A	9.0000	0.3600	0.9200	0.8182	0.5000	0.3380	0.2800	0.0800	20.7599	6.3861	2.9325	0.1395	0.0001	0.9997	2.1232	2.5950
L..SG	9.0000	0.3600	0.9600	0.9000	0.5143	0.4000	0.3200	0.0400	20.5240	6.3830	2.8941	-0.1256	0.0002	0.9998	2.3089	2.5655
SGG	9.0000	0.3600	0.9600	0.9000	0.5143	0.4000	0.3200	0.0400	21.4043	2.6066	3.0373	0.8666	0.0002	0.9998	2.4080	2.6755
E..DE	9.0000	0.3600	0.9200	0.8182	0.5000	0.3380	0.2800	0.0800	22.3273	6.3917	3.1874	1.9325	0.0001	0.9998	2.2835	2.7909
SG.....G	9.0000	0.3600	0.8400	0.6923	0.4737	0.2280	0.2000	0.1600	21.4043	4.8830	3.0373	0.8666	0.0000	0.9997	1.8523	2.6755
T....SS	9.0000	0.3600	0.8400	0.6923	0.4737	0.2280	0.2000	0.1600	22.0954	5.3830	3.1497	1.6605	0.0000	0.9998	1.9121	2.7619
T....SG	9.0000	0.3600	0.8800	0.7500	0.4865	0.2810	0.2400	0.1200	22.0645	5.3830	3.1446	1.6245	0.0000	0.9998	2.0685	2.7581
AS....A	9.0000	0.3600	0.9200	0.8182	0.5000	0.3380	0.2800	0.0800	20.7599	5.3861	2.9325	0.1395	0.0001	0.9997	2.1232	2.5950
E...G.S	9.0000	0.3600	0.9200	0.8182	0.5000	0.3380	0.2800	0.0800	21.5263	10.5745	3.0571	1.0053	0.0001	0.9998	2.2016	2.6908
E.L..R	9.0000	0.3600	0.8000	0.6429	0.4615	0.1782	0.1600	0.2000	21.3099	11.0745	3.0219	0.7595	0.0000	0.9997	1.7124	2.6637
P...S.L	9.0000	0.3600	0.8000	0.6429	0.4615	0.1782	0.1600	0.2000	21.4919	10.5745	3.0515	0.9661	0.0000	0.9997	1.7270	2.6865
E....PE	9.0000	0.3600	0.8400	0.6923	0.4737	0.2280	0.2000	0.1600	22.5853	5.4009	3.2293	2.2394	0.0000	0.9998	1.9545	2.8232
EG..S	9.0000	0.3600	0.8400	0.6923	0.4737	0.2280	0.2000	0.1600	21.5263	6.3834	3.0571	1.0053	0.0000	0.9997	1.8629	2.6908
G.A..S	9.0000	0.3600	0.8800	0.7500	0.4865	0.2810	0.2400	0.1200	21.0821	11.0745	2.9849	0.5021	0.0001	0.9997	1.9764	2.6353
R....LL	9.0000	0.3600	0.8800	0.7500	0.4865	0.2810	0.2400	0.1200	20.3076	5.3830	2.8589	-0.3690	0.0001	0.9996	1.9038	2.5384
A.S...E	9.0000	0.3600	0.9200	0.8182	0.5000	0.3380	0.2800	0.0800	21.2041	10.5745	3.0047	0.6399	0.0001	0.9998	2.1686	2.6505
RS...E	9.0000	0.3600	0.8800	0.7500	0.4865	0.2810	0.2400	0.1200	22.2212	5.8941	3.1701	1.8076	0.0000	0.9998	2.0832	2.7777
S.RP	9.0000	0.3600	0.9600	0.9000	0.5143	0.4000	0.3200	0.0400	23.0671	6.8849	3.3077	2.8270	0.0001	0.9999	2.5950	2.8834
TS...A	9.0000	0.3600	0.9200	0.8182	0.5000	0.3380	0.2800	0.0800	21.7422	5.8929	3.0922	1.2522	0.0001	0.9998	2.2236	2.7178
P...S..T	9.0000	0.3600	0.9200	0.8182	0.5000	0.3380	0.2800	0.0800	23.0324	10.0745	3.3020	2.7839	0.0001	0.9999	2.3556	2.8790
L..R..S	9.0000	0.3600	0.8400	0.6923	0.4737	0.2280	0.2000	0.1600	21.2188	10.5745	3.0071	0.6565	0.0000	0.9997	1.8362	2.6524
K..KE	9.0000	0.3600	0.9200	0.8182	0.5000	0.3380	0.2800	0.0800	22.3444	6.3853	3.1901	1.9527	0.0001	0.9998	2.2852	2.7931
S.....DS	9.0000	0.3600	0.9200	0.8182	0.5000	0.3380	0.2800	0.0800	22.1452	4.8946	3.1577	1.7186	0.0001	0.9998	2.2648	2.7681
PP....V	9.0000	0.3600	0.8000	0.6429	0.4615	0.1782	0.1600	0.2000	23.3992	5.3830	3.3617	3.2451	0.0000	0.9999	1.8803	2.9249
SE...L	9.0000	0.3600	0.8800	0.7500	0.4865	0.2810	0.2400	0.1200	20.6460	5.8832	2.9139	0.0116	0.0001	0.9996	1.9356	2.5808
L.L..A	9.0000	0.3600	0.9200	0.8182	0.5000	0.3380	0.2800	0.0800	19.2905	11.0745	2.6935	-1.5279	0.0002	0.9995	1.9729	2.4113
K...K.E	9.0000	0.3600	0.9600	0.9000	0.5143	0.4000	0.3200	0.0400	22.3444	10.5745	3.1901	1.9527	0.0001	0.9999	2.5137	2.7931
S.L.R	9.0000	0.3600	1.0000	1.0000	0.5294	0.4685	0.3600	0.0000	21.2188	11.5745	3.0071	0.6565	0.0004	1.0000	2.6524	2.6524
R...P..S	9.0000	0.3600	0.8000	0.6429	0.4615	0.1782	0.1600	0.2000	23.0671	10.0745	3.3077	2.8270	0.0000	0.9998	1.8536	2.8834
LS.....K	9.0000	0.3600	0.8800	0.7500	0.4865	0.2810	0.2400	0.1200	20.9485	4.9037	2.9631	0.3516	0.0001	0.9997	1.9639	2.6186
S.GL	9.0000	0.3600	0.9200	0.8182	0.5000	0.3380	0.2800	0.0800	20.5240	6.9023	2.8941	-0.1256	0.0001	0.9997	2.0990	2.5655
E...LE	9.0000	0.3600	0.8800	0.7500	0.4865	0.2810	0.2400	0.1200	20.7371	5.9080	2.9287	0.1139	0.0001	0.9997	1.9441	2.5921
P...G.P	9.0000	0.3600	0.9600	0.9000	0.5143	0.4000	0.3200	0.0400	23.3092	10.5745	3.3470	3.1306	0.0001	0.9999	2.6223	2.9137
GS.P	9.0000	0.3600	0.9200	0.8182	0.5000	0.3380	0.2800	0.0800	22.3722	6.8830	3.1947	1.9856	0.0001	0.9998	2.2881	2.7965
P.A...S	9.0000	0.3600	0.8000	0.6429	0.4615	0.1782	0.1600	0.2000	22.0500	10.5745	3.1423	1.6077	0.0000	0.9998	1.7719	2.7563
AA....G	9.0000	0.3600	0.9600	0.9000	0.5143	0.4000	0.3200	0.0400	20.7289	5.3830	2.9274	0.1047	0.0002	0.9998	2.3320	2.5911
A....G.P	9.0000	0.3600	0.9600	0.9000	0.5143	0.4000	0.3200	0.0400	22.0191	10.0745	3.1372	1.5717	0.0001	0.9999	2.4771	2.7524
E.L.A	9.0000	0.3600	0.9600	0.9000	0.5143	0.4000	0.3200	0.0400	20.2928	11.5745	2.8565	-0.3856	0.0003	0.9998	2.2829	2.5366
EE...L	9.0000	0.3600	0.8800	0.7500	0.4865	0.2810	0.2400	0.1200	20.7371	5.8830	2.9287	0.1139	0.0001	0.9997	1.9441	2.5921
Q.S.L	9.0000	0.3600	0.8000	0.6429	0.4615	0.1782	0.1600	0.2000	22.0290	11.5745	3.1389	1.5832	0.0000	0.9998	1.7702	2.7536
S...AA	9.0000	0.3600	0.8000	0.6429	0.4615	0.1782	0.1600	0.2000	20.7599	5.8830	2.9325	0.1395	0.0000	0.9996	1.6682	2.5950
S.HS	9.0000	0.3600	0.9600	0.9000	0.5143	0.4000	0.3200	0.0400	24.3962	7.0713	3.5238	4.5825	0.0001	0.9999	2.7446	3.0495
L...L.A	9.0000	0.3600	0.9600	0.9000	0.5143	0.4000	0.3200	0.0400	19.2905	10.5745	2.6935	-1.5279	0.0004	0.9997	2.1702	2.4113
P..T..S	9.0000	0.3600	0.9200	0.8182	0.5000	0.3380	0.2800	0.0800	23.0324	10.5745	3.3020	2.7839	0.0001	0.9999	2.3556	2.8790
SSS..S	9.0000	0.3600	1.0000	1.0000	0.5294	0.4685	0.3600	0.0000	28.6217	5.7980	4.2110	12.7087	0.0000	1.0000	3.5777	3.5777
E.A...E	9.0000	0.3600	0.8000	0.6429	0.4615	0.1782	0.1600	0.2000	21.2952	10.5745	3.0195	0.7429	0.0000	0.9997	1.7112	2.6619
S..S...Q	9.0000	0.3600	0.9200	0.8182	0.5000	0.3380	0.2800	0.0800	22.9403	10.0745	3.2871	2.6703	0.0001	0.9999	2.3462	2.8675
L.A....S	9.0000	0.3600	0.8000	0.6429	0.4615	0.1782	0.1600	0.2000	20.2018	10.0745	2.8417	-0.4882	0.0000	0.9995	1.6234	2.5252
S..E..R	9.0000	0.3600	0.8400	0.6923	0.4737	0.2280	0.2000	0.1600	22.2212	10.5745	3.1701	1.8076	0.0000	0.9998	1.9230	2.7777
AS.....A	9.0000	0.3600	0.8000	0.6429	0.4615	0.1782	0.1600	0.2000	20.7599	4.8861	2.9325	0.1395	0.0000	0.9996	1.6682	2.5950
EA.....P	9.0000	0.3600	0.8800	0.7500	0.4865	0.2810	0.2400	0.1200	22.1411	4.8880	3.1571	1.7138	0.0000	0.9998	2.0757	2.7676
Q...EE	9.0000	0.3600	0.8400	0.6923	0.4737	0.2280	0.2000	0.1600	23.1225	5.8830	3.3167	2.8959	0.0000	0.9998	2.0010	2.8903
SR....S	9.0000	0.3600	0.8000	0.6429	0.4615	0.1782	0.1600	0.2000	22.1301	5.3941	3.1553	1.7010	0.0000	0.9998	1.7783	2.7663
S.Q.P	9.0000	0.3600	0.8400	0.6923	0.4737	0.2280	0.2000	0.1600	23.8773	11.5745	3.4394	3.8695	0.0000	0.9999	2.0663	2.9847
P.....GS	9.0000	0.3600	1.0000	1.0000	0.5294	0.4685	0.3600	0.0000	22.3722	4.8830	3.1947	1.9856	0.0002	1.0000	2.7965	2.7965
S...KK	9.0000	0.3600	0.9200	0.8182	0.5000	0.3380	0.2800	0.0800	22.2533	5.8830	3.1753	1.8454	0.0001	0.9998	2.2759	2.7817
KRK	9.0000	0.3600	0.8800	0.7500	0.4865	0.2810	0.2400	0.1200	22.9172	2.6081	3.2833	2.6420	0.0000	0.9998	2.1485	2.8647
E.S....T	9.0000	0.3600	0.8400	0.6923	0.4737	0.2280	0.2000	0.1600	22.1865	10.0745	3.1645	1.7669	0.0000	0.9998	1.9200	2.7733
L...RL	9.0000	0.3600	0.8800	0.7500	0.4865	0.2810	0.2400	0.1200	20.3076	5.9431	2.8589	-0.3690	0.0001	0.9996	1.9038	2.5384
L.A.G	9.0000	0.3600	0.8000	0.6429	0.4615	0.1782	0.1600	0.2000	20.1708	11.5745	2.8367	-0.5231	0.0000	0.9995	1.6209	2.5213
P.P.P....P	9.0000	0.3600	1.0000	1.0000	0.5294	0.4685	0.3600	0.0000	32.3695	13.7660	4.8205	26.6593	0.0000	1.0000	4.0462	4.0462
G.A...P	9.0000	0.3600	0.8000	0.6429	0.4615	0.1782	0.1600	0.2000	22.0191	10.5745	3.1372	1.5717	0.0000	0.9998	1.7694	2.7524
S....G.G	9.0000	0.3600	0.7200	0.5625	0.4390	0.0857	0.0800	0.2800	21.4043	10.0745	3.0373	0.8666	0.0000	0.9997	1.5050	2.6755
A.P...S	9.0000	0.3600	0.8400	0.6923	0.4737	0.2280	0.2000	0.1600	22.0500	10.5745	3.1423	1.6077	0.0000	0.9998	1.9082	2.7563
T.Q.P	9.0000	0.3600	0.9200	0.8182	0.5000	0.3380	0.2800	0.0800	24.5065	11.5745	3.5418	4.7394	0.0000	0.9999	2.5063	3.0633
Q....L.A	9.0000	0.3600	0.8400	0.6923	0.4737	0.2280	0.2000	0.1600	21.6758	10.0745	3.0814	1.1760	0.0000	0.9997	1.8758	2.7095
EA...K	9.0000	0.3600	0.9600	0.9000	0.5143	0.4000	0.3200	0.0400	21.5977	5.8880	3.0687	1.0867	0.0002	0.9999	2.4297	2.6997
G....A.S	9.0000	0.3600	0.9200	0.8182	0.5000	0.3380	0.2800	0.0800	21.0821	10.0745	2.9849	0.5021	0.0001	0.9997	2.1561	2.6353
S....L.E	9.0000	0.3600	0.9600	0.9000	0.5143	0.4000	0.3200	0.0400	20.6460	10.0745	2.9139	0.0116	0.0002	0.9998	2.3227	2.5808
E.E...S	9.0000	0.3600	0.9200	0.8182	0.5000	0.3380	0.2800	0.0800	21.6484	10.5745	3.0770	1.1446	0.0001	0.9998	2.2140	2.7060
T..GS	9.0000	0.3600	0.8800	0.7500	0.4865	0.2810	0.2400	0.1200	22.0645	6.3830	3.1446	1.6245	0.0000	0.9998	2.0685	2.7581
LR...E	9.0000	0.3600	0.9600	0.9000	0.5143	0.4000	0.3200	0.0400	21.3099	5.9431	3.0219	0.7595	0.0002	0.9998	2.3974	2.6637
S.S...A	9.0000	0.3600	1.0000	1.0000	0.5294	0.4685	0.3600	0.0000	21.1131	10.5745	2.9899	0.5370	0.0004	1.0000	2.6391	2.6391
L....SE	9.0000	0.3600	0.8400	0.6923	0.4737	0.2280	0.2000	0.1600	20.6460	5.3832	2.9139	0.0116	0.0000	0.9996	1.7867	2.5808
PT....P	9.0000	0.3600	0.9200	0.8182	0.5000	0.3380	0.2800	0.0800	23.9694	5.3854	3.4544	3.9932	0.0000	0.9999	2.4514	2.9962
A.....PS	9.0000	0.3600	0.8800	0.7500	0.4865	0.2810	0.2400	0.1200	22.0500	4.9049	3.1423	1.6077	0.0000	0.9998	2.0672	2.7563
E...K.K	9.0000	0.3600	0.9200	0.8182	0.5000	0.3380	0.2800	0.0800	22.3444	10.5745	3.1901	1.9527	0.0001	0.9998	2.2852	2.7931
A....PS	9.0000	0.3600	0.8400	0.6923	0.4737	0.2280	0.2000	0.1600	22.0500	5.4049	3.1423	1.6077	0.0000	0.9998	1.9082	2.7563
R..A.S	9.0000	0.3600	0.9600	0.9000	0.5143	0.4000	0.3200	0.0400	21.7770	11.0745	3.0979	1.2920	0.0002	0.9999	2.4499	2.7221
G.PG	9.0000	0.3600	0.9600	0.9000	0.5143	0.4000	0.3200	0.0400	22.3413	6.9063	3.1896	1.9490	0.0001	0.9999	2.5134	2.7927
S...R..A	9.0000	0.3600	0.9200	0.8182	0.5000	0.3380	0.2800	0.0800	21.7770	10.0745	3.0979	1.2920	0.0001	0.9998	2.2272	2.7221
Q..P.A	9.0000	0.3600	0.8400	0.6923	0.4737	0.2280	0.2000	0.1600	23.5241	11.0745	3.3820	3.4055	0.0000	0.9999	2.0357	2.9405
ST.S	9.0000	0.3600	0.8400	0.6923	0.4737	0.2280	0.2000	0.1600	22.0954	6.8929	3.1497	1.6605	0.0000	0.9998	1.9121	2.7619
S...E.L	9.0000	0.3600	0.9200	0.8182	0.5000	0.3380	0.2800	0.0800	20.6460	10.5745	2.9139	0.0116	0.0001	0.9997	2.1115	2.5808
T.TP	9.0000	0.3600	0.9200	0.8182	0.5000	0.3380	0.2800	0.0800	23.6616	6.8854	3.4044	3.5843	0.0000	0.9999	2.4199	2.9577
P...PT	9.0000	0.3600	0.8800	0.7500	0.4865	0.2810	0.2400	0.1200	23.9694	5.8854	3.4544	3.9932	0.0000	0.9999	2.2471	2.9962
L....EL	9.0000	0.3600	0.7600	0.6000	0.4500	0.1309	0.1200	0.2400	19.7347	5.4080	2.7657	-1.0173	0.0000	0.9994	1.4801	2.4668
SP..T	9.0000	0.3600	0.8800	0.7500	0.4865	0.2810	0.2400	0.1200	23.0324	6.4049	3.3020	2.7839	0.0000	0.9999	2.1593	2.8790
PS.T	9.0000	0.3600	0.8800	0.7500	0.4865	0.2810	0.2400	0.1200	23.0324	6.9049	3.3020	2.7839	0.0000	0.9999	2.1593	2.8790
RPG	9.0000	0.3600	0.9600	0.9000	0.5143	0.4000	0.3200	0.0400	23.0361	2.6240	3.3026	2.7886	0.0001	0.9999	2.5916	2.8795
RP.....S	9.0000	0.3600	0.8400	0.6923	0.4737	0.2280	0.2000	0.1600	23.0671	4.8849	3.3077	2.8270	0.0000	0.9998	1.9962	2.8834
K....K.E	9.0000	0.3600	1.0000	1.0000	0.5294	0.4685	0.3600	0.0000	22.3444	10.0745	3.1901	1.9527	0.0002	1.0000	2.7931	2.7931
LE..S	9.0000	0.3600	0.8400	0.6923	0.4737	0.2280	0.2000	0.1600	20.6460	6.4080	2.9139	0.0116	0.0000	0.9996	1.7867	2.5808
KKK	9.0000	0.3600	1.0000	1.0000	0.5294	0.4685	0.3600	0.0000	22.6469	2.6065	3.2393	2.3134	0.0002	1.0000	2.8309	2.8309
S..T..T	9.0000	0.3600	0.9200	0.8182	0.5000	0.3380	0.2800	0.0800	22.7246	10.5745	3.2520	2.4072	0.0001	0.9999	2.3241	2.8406
L..LR	9.0000	0.3600	0.9200	0.8182	0.5000	0.3380	0.2800	0.0800	20.3076	6.4431	2.8589	-0.3690	0.0002	0.9997	2.0769	2.5384
E.SS	9.0000	0.3600	0.9600	0.9000	0.5143	0.4000	0.3200	0.0400	21.5573	6.8830	3.0621	1.0406	0.0002	0.9999	2.4252	2.6947
SV....S	9.0000	0.3600	0.8400	0.6923	0.4737	0.2280	0.2000	0.1600	21.5253	5.3831	3.0569	1.0041	0.0000	0.9997	1.8628	2.6907
K.K.S	9.0000	0.3600	1.0000	1.0000	0.5294	0.4685	0.3600	0.0000	22.2533	11.5745	3.1753	1.8454	0.0002	1.0000	2.7817	2.7817
P.P..R	9.0000	0.3600	0.9200	0.8182	0.5000	0.3380	0.2800	0.0800	24.0041	11.0745	3.4601	4.0401	0.0000	0.9999	2.4550	3.0005
E.....SG	9.0000	0.3600	0.9600	0.9000	0.5143	0.4000	0.3200	0.0400	21.5263	4.8830	3.0571	1.0053	0.0002	0.9999	2.4217	2.6908
PE...P	9.0000	0.3600	0.9600	0.9000	0.5143	0.4000	0.3200	0.0400	23.4312	5.9009	3.3669	3.2861	0.0001	0.9999	2.6360	2.9289
S...T.A	9.0000	0.3600	0.9600	0.9000	0.5143	0.4000	0.3200	0.0400	21.7422	10.5745	3.0922	1.2522	0.0002	0.9999	2.4460	2.7178
S.S..N	9.0000	0.3600	0.8800	0.7500	0.4865	0.2810	0.2400	0.1200	22.7892	11.0745	3.2625	2.4855	0.0000	0.9998	2.1365	2.8486
GS....P	9.0000	0.3600	0.9200	0.8182	0.5000	0.3380	0.2800	0.0800	22.3722	5.3830	3.1947	1.9856	0.0001	0.9998	2.2881	2.7965
E.S.S	9.0000	0.3600	0.9600	0.9000	0.5143	0.4000	0.3200	0.0400	21.5573	11.5745	3.0621	1.0406	0.0002	0.9999	2.4252	2.6947
S..S..D	9.0000	0.3600	0.9200	0.8182	0.5000	0.3380	0.2800	0.0800	22.1452	10.5745	3.1577	1.7186	0.0001	0.9998	2.2648	2.7681
S...S.T	9.0000	0.3600	0.9600	0.9000	0.5143	0.4000	0.3200	0.0400	22.0954	10.5745	3.1497	1.6605	0.0001	0.9999	2.4857	2.7619
V..AA	9.0000	0.3600	0.8400	0.6923	0.4737	0.2280	0.2000	0.1600	20.8189	6.3830	2.9421	0.2059	0.0000	0.9996	1.8016	2.6024
P..S...T	9.0000	0.3600	0.9600	0.9000	0.5143	0.4000	0.3200	0.0400	23.0324	10.0745	3.3020	2.7839	0.0001	0.9999	2.5911	2.8790
S....GL	9.0000	0.3600	0.7200	0.5625	0.4390	0.0857	0.0800	0.2800	20.5240	5.4023	2.8941	-0.1256	0.0000	0.9995	1.4431	2.5655
S...DS	9.0000	0.3600	0.8400	0.6923	0.4737	0.2280	0.2000	0.1600	22.1452	5.8946	3.1577	1.7186	0.0000	0.9998	1.9164	2.7681
E.SG	9.0000	0.3600	0.8400	0.6923	0.4737	0.2280	0.2000	0.1600	21.5263	6.8830	3.0571	1.0053	0.0000	0.9997	1.8629	2.6908
LL...G	9.0000	0.3600	0.8400	0.6923	0.4737	0.2280	0.2000	0.1600	19.6127	5.8830	2.7459	-1.1567	0.0001	0.9994	1.6973	2.4516
G....S.G	9.0000	0.3600	0.9200	0.8182	0.5000	0.3380	0.2800	0.0800	21.4043	10.0745	3.0373	0.8666	0.0001	0.9998	2.1891	2.6755
A..TP	9.0000	0.3600	0.9600	0.9000	0.5143	0.4000	0.3200	0.0400	22.6792	6.3854	3.2446	2.3523	0.0001	0.9999	2.5514	2.8349
R...PS	9.0000	0.3600	0.8400	0.6923	0.4737	0.2280	0.2000	0.1600	23.0671	5.9049	3.3077	2.8270	0.0000	0.9998	1.9962	2.8834
S.T..A	9.0000	0.3600	0.8000	0.6429	0.4615	0.1782	0.1600	0.2000	21.7422	11.0745	3.0922	1.2522	0.0000	0.9997	1.7471	2.7178
Q..T..P	9.0000	0.3600	0.8800	0.7500	0.4865	0.2810	0.2400	0.1200	24.5065	10.5745	3.5418	4.7394	0.0000	0.9999	2.2975	3.0633
E.LE	9.0000	0.3600	0.8800	0.7500	0.4865	0.2810	0.2400	0.1200	20.7371	6.9080	2.9287	0.1139	0.0001	0.9997	1.9441	2.5921
S..V...S	9.0000	0.3600	0.9600	0.9000	0.5143	0.4000	0.3200	0.0400	21.5253	10.0745	3.0569	1.0041	0.0002	0.9999	2.4216	2.6907
[truncated: 22,246 more rows]
