# Supplementary material for: Evaluating deterministic motif significance measures in protein databases
Source: Algorithms Mol Biol. 2007 Dec 24;2:16. doi: 10.1186/1748-7188-2-16 (PMC2254621; doi:10.1186/1748-7188-2-16)
Supplement: Additional File 2 — Scripts and Datasets. This file contains the sequence datasets (synthetic and real) and the evaluated motifs. This data is separated according to the tables where it is presented and discussed. It also contains script programs (in perl language) developed for this work. [file 1748-7188-2-16-S2.zip › Scripts_and_Datasets/datasets/Table 5/DILIMOT/GxxxExGE/negGxxxExGE.fasta]

>randomseq1
MDIRIVMWNCPDYNIALWFCHKTMRAGAGGVAEVVYMRRVRDPIGCKVYCKIAKNFIDAW
RDGPCGKFSDGKDWHHGITDYSFNISFKPPRLVMAGKRWRQMRDLSFRNCFCRHRIGERN
QGKRCQPRNPRSHYKELTASHCARNAITAVVPSRLSEHIEWEIAHSNITFQMCSLRWCWY
LKDGALNVPKKQSLRDTRYFHVPLCVMHCNHEESVTTYPLGLPTMNWWNALVQRHDYMWL
LLVSYIDGKNVEPHNTPKILSGKFSMPCAHGSPQCKIWSGELSSRGTQNVRVDKDPLASE
WGVLWATVLRLCLVEDYYMWVQCLWWPGPTDKAQTMYEEYRHQQPVCGNLQTYMMSCMSV
CKIAEICLGSPTFRPPDIVMAHCGMYSKTMDYVFMEPMGMIISNNIFGIGDEKKHVCMLD
CLDNYNTIHSVNWINRYCHLYHTSLYSRFLVWFKWLHSVGRCCENDHPCCKTHHCCITLS
QFGVFTKAATKNRVWLWTLDCAWNARITSYIMCVIGMMIHCWPGSYFIRQVWQWWNQDLD
WYEDDPCLERGCPVTIWNPIRQPDEGHIVVKAPSILPIPDQCLQTQSERHIPPTCTIVSF
FGMWFREYIDNVDQAESAHYFGPWGAVHPASWMPHHLLP
>randomseq2
VCPPQAYSEQNTLAVKRLAWCRINAHASRSGMVQQWMPVHCTWQFFWHGCKLSDAEQMKY
AAPMMYTSPLNDVIPSENRWFYWYDQLKRRVKCRLYVWQTITVIFRYDIFWKDDYGCWMV
PVDRCREASKQAFIRAKCGDVWNWAKYHQSMVMSYYENNPMLEMWKRVKTSIDVDFPVEM
GTEPGFDKVGRLHAISEQSLWINVNWMYLMVLECNCFDAQPKHDVDMNCLDDCDQRTIYM
MHEDYCFVMLFLGCHSNVPYQQLWWMALRCGCMLAMIYCNYFCANVCPLHQGGPCRAAIV
EKKMWYKGGKKIYHVRQWKIGPNCIGHGPDNYIHYRQAEAQNAKPSSGRWNSHVDFMCEY
PIEDMFSCLRCTREYMNQWNADDDQHWWMWCCPISTCCGYSIRATITHHCGWDGDRADRQ
GIPMSQTDNKAKKDQDKANDTDSTQNWLQPWCVKAFYWPCSHHHFGKCFIMFSWEDLVLD
PYWFLRWPSTMENHNHKDGWYGLMPRGWLLWGMNEIMGEFHYPECLSTAYNFPCNTHQPM
VHWEQRSDNREAMECAIMHCPFKNIPINNYSQWRMWASVHGFRYTESDWMVANEAALKWD
QYFGARGKEFNAMLYTIRQWEFPLRIGTGKMNNYFLTQW
>randomseq3
IKKSSGRNAAPNIVVEWSDCNLCASYGDVAPSDRVHERRLVFTDPTELSWAGCSIPIEFY
FNCMYPAAEGQCHCDAAWLVACNMKAWVVCGWNNDFVILLDGLFGIKQHLNERSFMAISV
IHSVFDGKQTRHMKLCGMRPLPTPKIQRNYMYWDGSVRRWTPKYELLHSRWCSWDSPNKP
AFHAHMEHKTDDTWDVEKWWVNDISYTNMCFMPPVFDWCGAEPPQNMFWISINNGNGMWM
FYPPVVHGPRLEDNWQHDHHDNLLPSLSILWKLEIDPSLEYRYNMCGQLSEEPKCLLWVV
LYSLVDFCWIMICLEVFSLNPGWVRLAAKGMTHECHRAYKDSHRNERHNATSYFFGWMKE
NYNGRMVYGRHAWIFMARHEDHDWNQAGYKWKSQHAANRVIPDRFMYINNQNRFSFGLAL
YENQPQWNRAVVRVGCFVDKGWMNPNQFPDFPGAACPAPKNQVGVHQSKFKDYPNCEGGT
APKEMHNKVIRWRPWQAHEHPMLIGDRVDLMLPVPQNNTTKAMKKAVEFCRATTEKLPST
LHVWIFSIQKAQYYKDKEVFIGIFIIDARTMMLHIGASVNHRCWDSSENPRRCHDEWNGF
AFYMSANEAGWLEKEWFRYLDYSYQGYWHAFNCWYHDDP
>randomseq4
PQDACIQFHGTKALYVPHWANTIDYHRMGQMCWCIGIFSNGFNRPMQITCPIYTMPTCYN
QVFCAARRHGEEHRHGCFDFANKEACLTRKTERHLHAEMNPKKKIGVPWVPVDKYNKPKM
WDYKLCMCMWTAYTIGSAVKSENHMTPTVRSVVVTGYHYYPLGGAYVGFCLDCYNYVYKC
VAWRPCIYCPKIRTGNGNAKYDPLEKIAHPYPVHMGLTIPQSQCPQREDPAHMSSDHATW
KLQTHVLLEEDHKWSINNHKWIHAVKDRRLYSCYLWKYQNVTRKWISFFTIQTLIEHEMA
LSCHQGYHIKFLFHTCSSYVPNTGARWYRYMRLFLPWILIGEKQEAQMIDTKFQHNNGVA
FLFRQKQICCWMDMRCCVHDCPYFWTCDILDNKDKRVGHVNVWFSARERVKFDRCGYICG
GDWKHHPPSTHVLERWCLCAIQFDRGCEANTPCDNSGYYHYMNNDAFERATCNPQGVGCW
EMQPKSMMEYERADGWHIAMICVMIYKCNDGCWVKTVNLYEVRSGMREGTHLLHMVERRY
QKATDGQWWIDYWDQIDCIFNWARLQEHTQLMYAVSEAPKWGMYKVTPRGTNETPVSIGN
MIGEEFNDQGECFQRWEAMMHYTCNNIPMAMSWDHMTIT
>randomseq5
NSWSLYEWGWHVDVGHFLADPWHSQACNDLHSIAQQKGRQAYHMNKMKCFQGNCKCNIEM
NMAMHHAPNDPLQYHYWRLHCHWDHTQLFRYHNGTIQAEFTLHAIWHDKPALKWWKQDQH
AICWSWITHTFMVDPFPKFRESIHPKPPISLDRAPTVPKLNVWIPSPENEQDLRDPTQQW
GIEKTRREPIFDISVFVDPYWNCGNYAGSVNAIMHCEYESSEERDKLEQQGCVHNVRYDG
MSPLLRPWFNLDETYHTFWATVLYAIGFFWVSWITGNKFDAWDIPCQFWYCFHCKGSITH
LCTDFECGQVKWCREHYNMTLSRSEMQTTDSRVMVTDCWTSGSQKYNKEWDQAFHLKIVN
LYMRSHHLAGTYVTGYNGCSCNFMQHFRDRDSPQDGPHPVSNVMDLAMRMEEQVCFAMKN
INRNPGKYWKMARADSNDNELCDYYEYSFMSQGSGMKHECEIAATDFSIRNYANYGYNPL
YPYLYCQEISTLVRNDLTSHRVCCCFNTSFCMLIIYQFCGLYMRQCPSQHYPSIIVVNNA
ICLMLVDTNTVSGPHCCVFLYMASTQCTDNHVYCKDGKGIYIVSSWYHSLKCHIQKCFCN
EMADPCRDNWNPCGCKMKECKERKKMQTTLLWVFQDNRK
>randomseq6
MTQMEGVREQCDLQDVMFWHCKQQVMTYTAPWIVFKKTIIMSFCKHIVQLTWQFYLLAYL
AFKWACPKFDWWEARVHCYYDHCLAPKSDVMLWKKGVIKIFPMMACRGIQRTLKSQAYDW
DYYCMVCFNGKWRREMAFSRKALGIANDFTVKDSCDNAPHTRVMQVRQKEVLWYYIQWHD
WPMDVHAGFDDHNGLINPVWKELNYHSQHHLSCVTDFFKYMPRGVYHMRKHLPDIVHAIS
LDTAECGVHLGKAYIMVKVRAVQYNGSYLAFRKQMMLVMAGRCPANYQCQCNAPHECNGE
LHQSQSFRVTWLMCMIKYGPWLEIVERFDIYSDVWLSWVVVPVNNGWFTPYQEWWGMGEK
TQFQSSDNMCVYQWMSDLWMKEPDNSIEKNTMIVVMLAHHTQDTEIDWAIMHDDSVFGCT
TTSKFCFWARLYSRSYVRQCEHFNMDTTGEANMRCHYQWERCKGPRLVVSDNTDTYRSDI
YTKTYAPTGVYHPEYERVFPAGIDFAPYPTSDTYDLIPFPDDVEIGSVQPNDSDEPWWHT
SWAVLDFKMHNSKQLKIMKWEFFDHCFGKFWMHTVTQAGGTYIRMEDLPFICAHNCKDCP
NTWWDIFKIFFHLMDCQRKMRQALGAEFMCGIGFFNNFW
>randomseq7
IRPKTFVGQIDLNAEQKEEDRQYENPIDVVHRQVRQQKAFSINTHLAMNWYWGQSDPWSH
WTMHNHNENGVETLVHIRRQVDEKNYLGCLMVRVQGRNRLCKNGPNIHAAMELHFWANCT
VVDIYDSAVIGMKHDPEVVMKHAWVITDRFSQFVSRDHRWEPSSQAPFTQSYIFNSVGLC
RGNVLGCFMVLGCHKARFFWDKYHPWSKMAAHQTPFLDFNDWDHFQWLEFAMYQVLNKDM
CYWSENELFQVYVDRCNAKRKEFRNFMQKEEPFMESKSHFYEGWHWHNKVSSRPCDHAIS
GLMFTGHYPMHCIEFIWIASFVDCWASFACKVTDTNAWHMMLMKFGARTDAIVTILWGQK
NPHNRRRCHISAVWDSRHLQAMKEKSSFDCACHCCSHKWSKRTHATLGHFWKFQMSGRGW
WQDKTYKWQCDTHDCTETWDQFHNWEMRACGPKDLMYYIRTEDFIWQHIFVKTLACMIPK
QEPSKWILVASKHWQTCQIVHYSFYKAGCFGGIRVHQKGFVARNSANIICHDPQAHRRTC
KKQLQIWLNMQPSEAFIASQIWIYNMDNWCINFEFFICKVHVAILVWQEAAHKERVHMNR
QIGKWNIMLVHQYNWFGMGTATHSIAFPSEWHHQPNRCL
>randomseq8
KIAFGGQVQQRKVLTNLCSGHMRTYPFYNQAARQVGQSPLFNIFKYDRSTTRQCCRAMIM
DLHMFGYEDVQIGYHDLQMVVFTYNRRKTFPVLQNLQIAYHQQEDGRYMMIYYCNYMIVL
QGQHHRYKNITLKDDPWFVHIFRDALWFHVKQPLIMQPKYMDKWVTGITQCEGGHKCSYS
DVTQVWRTYILRTPYCPHWFSVAAVANYYRAAPPFGFYVWDNHHVESFCVMYRIIWFLKY
KEIEVIMFQGCFGRTLTIHFWKGHMVAMTNPPDLQTGWDKWSVNFDLTVCEKGVWFTMAV
NWMCQCMAQDEQQPTHYQLEYLFRRTYMIQNRPVAQMSVLHHLWMISLYGQGDWHPEPNC
NWAESQWPDQQKVWKAWSNIFMLWEGNYCKKVYEVACHKHRDEMLVEWHVHDWRDWTKGH
DEYVVQTLANMCMRPDMALQYAHESCGERQSRMNHAMTQGMYVGPKMWVASFDTWNWLMP
MNRRVFEKDKITWTQHDLNGVGAPVFQVVQVCPASHEGYCSMCWVEYQTGMAFVCYGHIG
MEENICTGSVSCIKDYLAGSPPINWTFIGPSIFFSDDFVPLTFNTSVTIYVDGPEVPWMY
PTAHQWSQYAEDLTSRYIAYIMQHIMFGCNRWDAETCAW
>randomseq9
HDNAWLEIRKKGIWTEVMYWTRECKKMPEVFNDMCYSIERRVIMMQYQKCTWAFRRQCTW
CCVTFCAPAQSEASWVKVQANLGVWSEEAMTPTAFHSNGSIFPRWMDPQYNRYYSRCTDV
QDRPGMEKWTWLGFKYQMGAIAYYISCMNHYRAEWTSQMFVHHTLGHFPWVRDIAPKVEK
CQWIKVDHGCSHVQDDLMMMEVTHDSQEWGITRNACFGGLDREAGHGRDIWIRKFSAKPS
PWFGEGAVTKRQGYWIFPAHYQCDRLNAAYGEINPISFKGRDYLGQTYESSPWRMRPYKG
WHYYAYQAELPNIFWQDYMDKYKMNFKPVPVVYWRELQTERIQPHLPEHMLTKFYDWETF
CCDEANIPNFSYFRMDDLLYYGVNNNSPNEKHSWRYKLMSHAMRCRSEGRFHRQRRHVKK
QYWLMPLWYGMPQKGVAWYRKQRNQNVFFVVAVANYWNMCEANANPQAPIHFGPHHLESM
QHHDHYMNRAFLVCNGETKYSLTAIVLEKDSYHRENRVQVNGFKPHHNLCRPYCGTMMYY
DLCKRQEIIHSADHLGIAHLNFYCEHGEKQYRYPMILLKRYFFTEEFQQTTMPFSMYVEG
SFTNQLSDGNFVVWGTMTYGNSWNRVDKKTDWLCDVPHI
>randomseq10
KRCDHWDAEYCLAQHLLERFGDMANGATAQSLVPDAQLYGPHNVWDICLDKPSEVPICRD
QDVEPPTCRLCMQLCKFNEFNTLDTHDKDSSNPAFFKNARLFIGKHYTFFKCKPGSKQWP
GFQVSSPGVFNPWTEQPTTALRFPIRAWSCIHVKSDEHHQAIHVKRGNSWYDNKANIPAF
EPWHRHKPEGDMRYTRGVVSVNPPKASMCNIPCGKGFYTACNDTIVQQDWMRQWYHYVSS
QCCHEFEMKKCELVSGDAIPPYFSQWDFHTRKFMASGIVGCRFHCGYHRHFRRMKYSRYQ
TGSKEKCSHDPMMYFWSIDHPTNHKVTCSILFWCIIWFWHKHYWVHVPMIYGVMNDVNRT
CDITDQNRGMGTTMRASWVNPAMAELICMWQPPDINHCQRTVQSYPGENAYYHLLEWSVL
SNQNCNDYHRHISTMEKEIKGTQLDNQFFMCVHWGRVRCQGRTLACEDYEANMNKVQNLF
RVRYYRESWTPSIPPNCFYDKFWIRNNKVGRFTYPWRGQHVGEMALSCDAAVWKVERELK
MDMWLCGEQKIPCHVLSWNCYEKKPKHFGRFRWWLWIKHGDQITLIWLFETMFKDYVIYL
NNYEEEMKWFEEMWDSPTHRITRDWNCFFWYRPEQETSC
>randomseq11
PYTDDKNLEVDAMDETGYKCYHIWMAYGFKFWGGNLQPQRIDRTQQWEHSTSIYKSEYLM
DRNGDASILARMQYENCIIDGKQTVGKWSKEDAPHSNGVVRPSWCPWWAQIMYTTQDGDE
GWNRHENHVNHWQRLLGYNIAFFNYGHTCGYQIRHVRPWLWEMKYRTAYPRLYTTWSYAP
DSSAKRWWDGMWPAYEMCNVKSYNVIMMINCEQHYGRKDHTQAAKRFVMLWSSGYWEAHW
VNISQRLSGANEHNQHQKTAKTLTWPKTMARTWYCIDWTKWHWSKRFVNDHFYCMLPAAG
TSPNCLFWMAAHEWWCFDTEYGHTGKVSGGNIITPTNMYHKENFLYICCYKANDNEMETY
DWSWPYTNNCLHVSMCWFAPPNGRTMPKISESGDMTICRHTVYPCLNIKERMTIFWWYGT
RVHKMPNTRDLWAFPSMVSWQAGKTYQRYQEGQGEKKVTLAKTRNERFCWSAGLQWEENN
SKFSRVERIAFITFTHQGMKRNVHHYRMQVHIVRCEMSFQNVQYDCHTHWIQVYRVAQLN
GFAKRQQFDGTDWTDNDPLSGCPDDNNDDHTLKKCIHCVNSRCDDWNLFRCAAIPWLRFA
GHTIPVMKSLMSARKIRYCTGIMVYATCCECSTQMIVDA
>randomseq12
AQTMGSYCSYHRQFPNCEAPLKQVDYFANHWQCNAWMDINSWCMCKVPSMWNAGEAERGI
SKDCWRKQRKWCEMVPTLLNKQACIQSLIRVRYVSKHFDSCLVGDGDFSHCWADFRFYSQ
QMRGSSYKKTVGRDLKHQVLNAKNWAACDSNNKLEFVIDGQGYHPQHERVRNTDLCSLQR
LWTRGPFSVGRSDVNWRQAVSTCTCGGITFCHQPDCKSNEEIKGCTIHTVKGGHWKRLAD
NTRLYIMHHQLSESAMHDPQNLLSMWTSCCDKAQTYNTWLARWVDWLWALKEQRGEEVED
IPDTMVEKMAQESCPTFLVHRKKAPIEWEHWWRYRMVIIQSGAPIRSAMMNEKGYMVHMY
DCQNEFSFFTLMGDMMALHVCHWLMEAASSARSVQKRTGDERHQTLTCEVWTSHNPTVFS
NGIEKDTAELKASIICDLTCWFSIILFRLDVFKNLWSCTVGCLDISSNRMLRNQTANVSG
DHWRIQIWVRSKRYAGSSHCFGWWWDQHCVHHSRYQKAHTFSRHCQNVFYIMYTLAFELV
HECMVFHNKFRSRWCCSAARHRDWHHMVYIEFTRICEQTVEDCHQKDKGCFFCFGGMIRW
FWFCTSRMYQDEHYCSSKRVTFIIYKEMRSVCKSWCPVV
>randomseq13
EVLIWLEMRETIFPDQPTAYVYQVVHVAVITPRWFMSEMMLHIGDRSMYVNHHEKTFEQD
GCPYKNTDHTCDTFLGIFINYTHPCFRWSPNHASSCDQYIFQCRAEKTRYILPPKWFVMN
NQRKVFTFCMDCDYESYWFCYTPENTPVATCHESCYQHRVFRMTSVEVYNQVAMEQWGQV
PPTVRTGAGQRQVKERVKHTWRLPPPIEHGVTISPDWAVKPVGICCWPFLYMHGVLTSVA
ALMLLQMCWADPMLDYDMIAPWWDCQDEKHNRQYMCGNWTMWAQCSILDDTAVNDVRPDE
MPQANFQPDRKTVELHDDIDNMMKVYTEGIPNYAQPLFMRKFYMVQCCRSRILVHRLSQN
FICCWPGNRFIQNDRMSQEVYSGSKQWAQIKTRSSCKMMADYIKYGFPLWYMVFFAMSWA
IFGSITVPLPSFCNHMEMEVHLKINYCYLPLFPMNLHKCLGWNPLLYFPPQGGVGMEWNQ
IVSPIMACGRDYYDVTSSRLVFADRYCNWRQGYQMARGPYKKKDRYTPWQVTMVVTQDCW
WEREMMKSQTNPMKCPSATWKYHKCYACPAHNLQHTRLTWLCLRTFDTHTPSITYFGWSL
PTSFTSGVWTYEESCDDPHQQSGKFSHRRALWGCADGTT
>randomseq14
DWHTWYRLQSVETEEYFESRDDKVNPRMGDDHNDDCDCLCPQPANEGISSFIFEDYNHCK
HRSLHKVGLRPMEEYWWWFGRFWDNQFDGNVRNLYHPELRGFMRTGGSKYCTYFASHKMW
EAIGWTPDYIIMNTPWDILGKQQKLYCQFEWDAYAMYEPKVLHNYVDPVLSTTMYTKEEE
TTAYNCVVYCTCDNNLRSEPWDWQEYRWDEPGFFLSTQGIWWWDPEPQTVTWIHYSSPMA
DSGSEHSIYPAYHIMCKHPIWPDWKRKYKYYQYHIICAIPGFHHIYENRPVPELTFMLDS
SQPPLQLIDGNVEIRVYHGMWHGDNVSSCDKNYGRCPGQYAEQQGMGVRCEELYCLRKQQ
VVALYLQHMAHDDRRSKNHHRVDDEVTCSPDKSMYIEWPCIKINMWTHLATCVIGDRQNW
QCNTQFWATKQGPKYSYYWSMVTQQKQGGRVYYKLVTSQTSPTDVNTCTWVQSPCKGQGW
TRLWTFDVMMPCLHAESAWLDYKCQLNNMYYRSDRFDFRKFFLSCICEHFTWLGHESVSA
VEMPNQEEHDIINHISIPQELKIAHDALRCMKLCNSTTARRQFWHRWQVVMPLFTEPRDT
KQCGCPRSHLQQANCMKSCSPCDAPTVNAIWFWVAWEQM
>randomseq15
GYDCQSRVTYMDHLDVILWNETISDHKMHSEHKVRLCCVHTGIVGSCETQSMTADVCYPA
ISEKMGSMARYCVPLMGQTHWCFLYFYIAKEKPLQAFNHLKFTQMRGPTVLKHNMVARGE
FFKWMYQGHHYQAQKPNEVEGTAMDKMIAKNHDGFHFYGFCFVEHRRHEWYNQLPQQVNC
VWGNKKAPQWNRYFNEPYQYQYPPTPIRLHQNGMWQGVQKPTRRQFHMVHHVVMNNIPIL
MIERNCAGYTPNPHVTGMSGAQRAPWYWSLVNWVDWDEEVCRVIWTFSAIFAQGWKGQPT
ETDQDQWWVAWAMEWPPIACMHIREFDAGKSPNCGGTTQTQLYAMVTINMMGPYMQSFIQ
LAFDQEPSCPWFYCWDKSDEKQAPMENQIQVAYKHQCTNMEKSAGAMMAVWANSVLPVTW
SMVQEQWTAFHRQRTRNDKHHIVEHLKYQEEWLKNFPELQQKILIHGYWWKKQPELMAYF
NICQSTGDIHTPWACVLYSAWMHTNFKACICFPWLPSNGPNRMPHGTVIRNLCSWGVSYK
LECTLITLHIVCRCMVKCEGRRKGQDCKSDLQAPMVTLDMDMKNQIHCICMVNINVRRPY
QGGCTPWDVEAGNWKFKPAHFLLHDAVAAHMIHIEKTTS
>randomseq16
CYKLTWGEWHAECSENEWKPAGIRCNQNYRIQIVNENCRFPAAWFMSIVTGSISYEKTQG
GVFFILVGHWHACIDVDVINWVPQFSTVNNYSIPTDKAWIGWMCYPYGKWYRMLLFWDKV
SPHWPWKWSCISDLPYWFLTGPYNVHDAINRFADPHVNVKNIADWRMGIVPRENQTCHAW
SRLCFKCVHEPHWCYQALRNSQMSAHSGERRNTRDLHFSEPDWKQLGHKMLNLWNGFDVP
CAWYMSPQCLEGTLMKTHGHGFNWNEEALACRMAMSIRQSCKTSIFYFAKLNGWNIHIAL
WSEIISPAFCPDYMLTCCGQACKLMNQNQNTLDAPMDPHKKKLTFQVCELIPKRWVLAPH
PGNLADNYKFAEMTVGFTDRIRNCQEVHYTYLYFHKYFTSQLFYRHDRGKKMRWCVEKLS
KITSLHITSHQSFMPCMQFPNDARRSNCGVTQLVAESYCQPCHCHYAGSKSFGSKCFYMQ
DDKEEEWNLPCNAAMQELKVSVAAHPHWMWWQWCTSCYRTCFANCKNNTCWRGEYKQDLE
GSNFNVQPDVEWTTTHAIPWFDTFIDFVDCVDPLVIDAVIPCQVDTLWTRGVGFNFPLWY
LMNRCSSGIFMFHPGQDYFCNCALSFSEYQAEHSVLLFY
>randomseq17
CAMQSHKRIVEIAWTSYKHEDRVDCFKFGFCWARFSIEALCKRLLWFHPTYRLPEKGPKE
PYIMIDWFRTVLVRDDRYEVPLVLHTHTKVVKQWDLGNLSDQDMWLEENVLMGTYQEWWS
DGGWVNTDDMYDKKSVKLAPIWPTTDQQETGLDYHRIVYKFEWHYHNPMHYMYRYERPMA
YYMTDACATDRYVSALQTAIMMSFSHPLFLHKPCPHWLTDIDDDNHFTYAKMQNGDQEKI
TRFSWHGCFECPRAWSPWTTSFVAGTRTFFADWGPACIWVVVSEDKQMNIKCNGFMQLPC
HPWPYCFIREVGSKANGGQPTNSGKIEGFQRTNEGLMSADHDDHRGFVMWCAWDAITCDG
HMECYTDYACGSMCMVRADDQESGKRNKVKGCIYFDDEGYCMMWSEPGPCQRAFKNVWDN
FVQATVMGDAFAGQNIWCWPLSEANQLTWAPGWEAYFCADQRHHGTMDITLSGHDRPMEN
EMHASPYNCFTHWATSQHRFATGAYVINFEMAHMQLVTSYWVLQPYLTDHWYKWCLSLAK
RLIYAFNMYVPCHPQGYDCSLYYRMIITQDMLGPFACRCDIDILWSMFRIAHHFEDVTKL
SNKVHGMFEWMKVLQHHRFVGCPCNCYTMIHLIRSAWIK
>randomseq18
LERNRSFCMGPLQIWWDWFETCKWKMDSMSLRETWEMYYSNKQCFKDQFHLWAQVVSNLY
AWIGMCDMKTVSNNTEHGFMWNLKRYYPKQDDKDILGRYDEGHWLKCHYLETHNRLFDLH
CENGRLAPWSWRSRHTQSFCEVHSEHRTCTKWAHCVDRMSLDKIFFATHMANFAKGVRRT
WKGGGNTMWFFRSSRKTGFCGMEAMWQAMSCTNQATKFYDNPDDFQDMYYALVPFAQDQN
WMWQCTWYRQLVSIIITYPMFSVSHSPIHSIFICHHKSQSELHGHFTPHRHPGVSLHYSF
KKEAYKFECVKDHYGCEPKTEYDGAWYVHDWWYFWSLSNSICRRIRCIKKSRHVVFKCGY
KHGGEVSDEFDAWSLYHHKLHERTMPGMSYRPGPWEIPIMEAMCMWYDRFTWHSPLDKCK
HYWLIAVVADRDAHLICDCERDRQARFRCLRMNSVWRRAWTRFWEKKQQGTYFPMVDDNK
DCSQFPTDYTEDPFSQNMSYLAVASHKALMGGLMLCALNCMMCMHYNVVAWMYKDRMAQS
FYGPFCFDYNHLKCINCSGTIFYWPEYEIIGEMEVQWEDNFVPWGPMVFCWRAMEADHEH
TDGNSGVMVEHHWSLPLLYKDTYHLGMYKQWVWCMLKWI
>randomseq19
TALRRQGFSWWEIIKGKYWWEKHTGNCTSFKYEANHHWSREHIFFTWDHKYHGHETTFYW
PWLQVAVTWLICMYDITGTEHKVIHKIKMAPIINKTDCYAPGNYFSNRETEMKGFSMGSH
ERWRTGAFRNIMVGLKMIDDPRNQISMDKLRTLRTIVIQAIWQTISQTHAHMTGDMSMIW
VTDMSEHPVGFVMVKHYDHYMPNRPDMHYSILYFIIESKTGPESLAHKATCDPTKHGVVT
CHGDATKWQYDYYEICEMAIAMEWWRLAGIYDARPASTQYATMFCVHQKGEFREHKPIFF
GQYSKDFHERFRRARLWSCSTSPEGQSCNEHKHWSPVKTAICMVAYTPFDDWSEAAYFIQ
LKKVSKMCMAEAYNQLCQCKWGMGIGESMCKNSWFTFPETLEDDQDGYPTMMGVWFMMYD
VSSHRFIKMECCLNKDPSKFKRMLSMLNYEGTEVVDHLQPTTDHESCNCQTNTLFTEDSP
FVVIWDNILMVKNNRMYTVASGPQAPAYPRDAMDSHWNHAQTRPLLTCYMSYNYNNAMEE
LKDVVCWAFEEGHMEANTYRDHSRQMVTNEAPGQCNFKFTEGPWPKYGCYEQEFVNMQIH
EEWLCTTCANSWHFQAIACVPMYLNCCPWLHHGSIQAPQ
>randomseq20
PTNNKQNYCKHIIAELDRELAVAQPTWSFNTKWRGRIHCNAFEVDITGAMQCRRPQGTFM
WLILAQWHRRNDEAYMICLMYYEDNDRGTVWGLVISMKNMFQCVHVSIIVIWEPDQITVW
FLYKNADSGLALQETKMQHLDRTQGVMYVDWPSTTPRMCKPELHSMCAHAAVRTHMFYCF
NIRTGWTKIHRFGNCKYGIMRGVQARMSLTAPCHINVNRMYMVFHNIWSIIDCQQDTGGE
WFLMSYDKCIDMPPKAHRRENWVRDEQGVNMCRRYEWQHMWQFDQHIRGMEMPHTPALYK
TWKHMPVWTWMLRNSACQWVLEFGDHISHDESDAFKLYDFPNIIGAICVYMSQQGVDVRN
CLPNHTIEWQIIGTTYRQDYWSNAARFPPHKYPNHFQMLDSKVVTATLRCVMCWTVDWQD
NEYLSGWWKPGGGPMDAWNPGLCQYNDCWPVSRFDCRGQDTVQCEMWRRKHRRVTFFEIW
TWRCSQTGAWMETKSPLDHDLTPNVDVCKISGNQTPIVCGTNDMLMSMQEPVYQDMASSF
WFPKKPIYCLENIDRQNTAVRGIPPSMKRHMPCYIHWEGRFMIIPHGAAGDHVSRYTFVR
YTVGDCQHCNCLFEGISTGEIAQCTSQMVIEIHHGFELE
>randomseq21
KHTWYGAMQKWYPHMNTREPCYYSSMLSMGGWALSRVPSADQRHYHNTSCRSFEWCYTTA
GKSWFRYWWEPQVWDVTSDPSTVASNKPLVPMPLQLMRSRVYVRTATRVYNECGTSLYAD
ITAERDYVALIYMWEIGGGTSFMCMEQGFGLMGATRSEWSFLPCRRLECHSPENRTMQEF
RFVTGIQMWCWTKNGEGDYRPGGHWCLHYHADYINFAEYNNHVWDYSDCPESTMPSQQDL
FCMDTGECRDWMVITCPHLGCSVGECIKHFIHHHTWELNWCGNPFMEIPSHSFYCHNEYL
PKHERSVAAECKKDNWWWLGIRFKMLCDQLLPMAEKLPKLKSAIKNMYKRQFQCSNWNPD
IDWIVLLPDLYAHHFRLYSDAWATVDHGMILVIPWTNHELRHTASYSQIAIGGLYVSNDH
HTWARWARQWGWWNYPWQWLMTFAPDGKSLCAMVIMCHMMAMFYVYHKVHGPSWANMQYL
SIWLFKNIPMKHSIRTGSMVTPRQQFFWMSKHGEEINEMSAQNSWMRSHNWYVILKDDYN
FWGKFEEATSNYMIQIMYLHRKRHGEVRPGIRGPHHDDYKDSGNYMAASQNESQWIGLSQ
FWEHEESSYDLGTQLFNLTNRIREHFGCDRCNKNYTQWC
>randomseq22
RLRFWESIPEADGPVCFQGGCFEDRKFCKLYADNTSGMKKTDHNFQQALQMGPTELRTFQ
AFKMFAVFYERFWIWRYCKEESYISHSYERIQCRGYIWMNHNTVFHTVYCMLVTCKCEAR
CVTRQTIWDYYQHDQNDVIEECHEAIRDSRWFHKEISFNEDKTALFEWENLKEHCRLIEV
VLFCDEKVRTNWEAYWCLERFKFHGFVYDICVWYSHSKYEQMWNHCVMCGIECYFGLEVW
YINFDQEESYQFKFEVQKGRYEIMTGNLIMYWHADPLECESDQNKVSRMIIEATQNRYPY
EVCPMKPQKATENTQNRKCKISSHDTRFCEEMTNYWDEHRFWWGAKPLCWEMSDLLTRVS
KNMQWFHYRMAVSLPTIVYEWHIVMIVMGGHQLKHRRISHGESAMIDMSQNIGSPMNWTK
HDHTAHMVANSPRHDWRHMGQSQPWHWYYTLPMCTEDRPALLRYGTYAEDTGQSWFEECS
WPMNYTTFVGLSFRAQFVRMHLWELQKFAIWWVIAINEEMPHIQDWSGYKYMIFQNYCNL
GFCQHQHYRYQCSTWVRVERGSATDFSREEGPEVELARIAPAYAACGMEFFCTTHAAHVT
HMSDSPPFTCIDYHRWCATHGVVVNATKEKMPRITCRRV
>randomseq23
WSAYKHQHLWEMWMLYSPHYHILEWWLKNGMEYYGGAQDGTPLQQCYGTFFLNALDAPAE
HLITYSCRSTNSFKIWRREKFTSMVFIRHNSVVVPTWREEFFDDHRAIAWAYPWLRTREA
PSDWMTQFWIWAVVRIACYNGSKKTHLAPWAEYIVYIEAYLPFTSMLNLEHKWAGCWTHT
HTYDPQKEIPDVKHKSYNMQEWRGHCQHHLGWVECSFDPAEHLQRQKHEAYMVIHTMCMG
TLVNTINVQGYMEFPYSVQIWPASNQTGHRACGEKINIQEDWKWPVDKDIDHLQTEMDMC
IKDQWDQGIWLFAYLAMMMIQSISWEQFKFDECEYYIVTTDGHNANEYRANFQTIYDVSK
ARWAPQRVKHSRQMLPFTAHSVTFLISISYLCNHTHWHPYDKTHLEFQVEEAYGAMTLNY
GMAMKADFRESYTGSEVQVYNFGMMCVGSHMCSDVWIYQIPSLKGEDIWWVQDNKLGTEK
PHRLHCHHGIAQWNYQINSKNLPSRDHDYNPVWATGQGVSMRAMPLNEHCDDKRLFRTFD
DFDINYECIKVEQPESQENCNKGRYMAWTYTIYEMQQDKVRQWGLRMNRVKPAMQYKKPN
ASLHLPPIPIWAWALTCANNEQLTQLIVRSVVNRYRNGI
>randomseq24
AEWLHSYAKVMLRFAEPTKAARIIHAMPVTPSYGCKWYTGPPLSLWGWYDSRFYSPMFVG
IPRRNGFPLAIQTEEQPAIGPMCCSTGHSESKFCIGCNANWDEAITGSKCTQFEAGKIQD
IHIAVFVKPDGERGLTLCHHNKVSKNLCGMLPMHTKDRIFGYVWRHCWISFAYELCQKIQ
VAWQHDPRHEPVWMVSCTLYAWYFFFCFKSYVDHTVSYHIASVKMLMHKEVSLYRPCHWV
WYLYHQPDTHPMGPGARRFPVKCCMNSPVVWQLNKTFCMEGALRPNKWHMMGSPNSYNNA
EDMIEKKRAIHVTDTDWHQGTKDKAIKPLFSFEDWQARGQFDKCDWWIKFCIREVRTFMP
QCCFGPWIYWWCSTARSDEQSLGNIWTIWKFPASMIIHCGVQKTCLTRDNAQDCNCEWDC
HARNWLDSTLKEMCCMVDHCNMDQYSVGFWDDMTQLQMDTFHTYLHFCILMRILHMFDVN
QSHHIMMHLKYPSRQMIYMDDAFSQCPKDLVHMQHWEKHFMFFSWKETQYPRDATENLDG
KVRCSDWVPSVERYMIPWASRHKMSPHDAWEKGGCEEWDLVKLHCESCEMPISLWPTNLR
YADTEGEFKCYQHFFSKPAYHGCQDEKRNMQCCRQVAHV
>randomseq25
QGWSWWQSRLGLVEWDQSGDCNWVIEDMPFRTFEDYFAALKWLKWIFEMSDPIVWSVSQN
KMKDHPLDAHIIYGSHYRMFGYFMWVMRTKDYLAGSQAEYKWPCSYAWGQYADFHRLKLQ
KMLVEHSFYMQIYKIWALLYQAMVEGPCKSHHDKYRSIHQTKSKSQAWDYKKMTATRQKT
QMHYDGGASMAYARKHKDVPIRQKRRWNYAKEMSQNVHDLKNVQHKWKDLTKDREFQQMI
ESMNWYDRRLSWIRLTLKVGNVQEWAEGHCWGPEYQKWKQFTMKTNIGGLCLAWYMDLHE
FSAVRMFDWYAKQCDDNCSMQISWENCRFYIQHVLLSADYYSCLRCNHVPSQKPGNIFCQ
RDKPEAQAEQQEQKQDSMCLMCEMMVIMIPTWEPWDWFTEILFYNHMGMVFGVNMKVKAE
PACRFWNICWYDVGKSSLEKKQSMTVHPLPLYVYFYIMGRVWVVAWECYECTEHVDSVQR
HRGKQLNEHRGSWLCWLAQNGAGHKCVEQAMELWFIWWCNRSEDLEWMSEIELFRLTDLW
YFNCYEMSCFMWGSQPFDNNKYYSSHCKDPNVQQKDVLLPELNTRVVGKRTPCRPPYESY
CLLMHCGQKRSFQKMKSYFGWTLVKSMYHDEQKRNNYKF
>randomseq26
SQPIWSAMLHYGVCRWECIHIRWFQADSAFFEDTTMGASMMDPAMQCKCSNVIMRSSQIC
SFHRAEARAMLFQANPWDYCQGLISNCKIGDTDNAGLWNSAYIDRWLPSIVNTGAFMIWN
PQYQKLACEIWSGNEKCTSSATPMCQYDRVPHHVGNDRIAITIAYAWGVMWDTMNILFEC
PMAPVVLPWLNYDQEFINDLVDEYHYKFVVFIQKEFHMSKQMMIYFHFCCPNLPRAWFGA
QKQPHARQLAHPGGNPFYWHPTQARARCGTPLAVCPKMQDRGFGYLITTGVWVPAYIKFK
AVKARDRLSLISCLKSYMDTIQYTSWSKTVCICCWCCFWPKAQIGRVPRHGHCQACKPIC
CPFTKNWNGEVRNVSPREGTVITRVSNACDSLTSGQFCMIAYQTNFGWHAKKDNCHGMGF
ELGVKMAHVTGEQSGCVVEKVKTWLLSCNNLNHDPIWDWHTNEGGQPAFYWCPRYAWCDS
PMPGFDWVWTKLSNMWNTMMHLIRQDKRRWNAWCWTSCRYSWYAMSCAVIRQGPQTMWII
HEFDQVNTACYDKRTHYKAIFMTSDGNRNMCMDIHHRQQKFRYLNPDEGKWMGNHNDWDM
SGQYYSRKNFETQFNDKAYLSGTRIRRWTIRDRNEVPYP
>randomseq27
EIGYPVFTRYGIMSVACLIHDRFFDQTNQCGMCWQVRNAIWSVEWYRHLGRKPNHWYPNR
ANIMHQGNFNHDYDGGKATANYFCEIHMWCFHWKNWATYQNTLMAWAGFWRPSPGLWCFD
YGIDPCPPWAPRLMFHYSQVQQMDGSFLDAPDWFNPQDYTRVFDVYWQLTRNLLTADRPA
LLPLHHIHWLLCSHSFCMMGAAVTNRSDCHWVTAVLLWKPIYLLFEEFNWKCTVRWFYAP
QFQRIIMTNSISMSYLATMGGVMLVNWDWTSFGPIEPHIPMLWYWDITVIWIEGIGAYEN
LETVAKPQHWPLYESIPKSTIMINSGWRTPFHAAICSECRKGAEKQRWSGPDSNDRRARL
QPVIVLFRFAHMIRWDDMKNWIATCQGMWYTMQSTMQVRYTWCKPSDCCVTETPNHFKYQ
QRVHRQAPKQSPVGAKDAADDLQINCIMTENRKVARPHFGFMQPHIWPAFLVWTVVMVCQ
HYEFYHVASMHEQDKNCYMWRIYGRAHDHLWMVKEMLCQSMTHQLLLFPMQFAMKQTTYQ
THNCLTTWFICETFCGQQSAIFEFTYHTAQTVGCHVVFMPVLKNPLPFQVTMLVVPLCSW
EQSVENWVPDPSHWLWKCWTANRYWVQWMKFMQMWWESQ
>randomseq28
GAWNHTGNMQADCQGARHIMQSRTQVQHCKTLVGMSFTKMAMCECSRVTFDIEIVERTDA
HECQRDLQHDGSMYNGQSSTNWMERSVKLIPFMCVEKICVIRYEMRNMTLKEQLRAMNYG
EEMALYVKVHETWYREYGSDFTWMFQHWQTLWINVNVATKKIICPLATDYNELDMEVEVW
ESVDESGEHRQNTIVHTDINSWVADASTLIGFYVVDVSDAGRLAEFNDACPLAVKWRIHT
KKHWSYFRLIIKGCKGDLYEHSNCIPMCPGAAMIHEIEWGCYRQMDWKNKGEAAGMTLDW
AFRRVVHFIVDQIAKDHHNCVGHSESYKQPVRDVPVCLYHHRDHINLCRNYLVYPTRHYW
RECWCFYTCMNQPNGDPLLATACFRDGCNGVSCTPWSNEPHCEQQSGMYKRIPDSNAFDH
NMHEHCEEFKWQNAINQRSMPTCNTLIGRNQKHDDVLIYEDRVAAALSTGSQGWEEHCCN
GFAGMMGEVRVIGLWFHLKQEKGAARFPRGKILYWSQKVWGDLKGDDHKNTQPMNEHAEM
PLAWMKTTETHKWDCSPHSASIYGEFWFEIMLKPRECWVMIAANKGKERCEIFPRWLLAS
RCMDPRILDRRRLMMTRTEDYNTCYVREHIKCTHYAKEE
>randomseq29
TDRTNPDRCGRLINILHPMENGKYTLALYAQHPWQGCVYKTWSEPQGWVGNYRTISGGTE
PPEGWRCRIFLSCSPSNIHEYICPEIGWEDFWRCVNFFFNNLHYINNKYNYILRNINFKR
THLEDKGWPLEVVKIKSHTAQESTPPNCQPKRCQNCMKFGRWSHKSWRWLFWLYRAHSIF
DQCKHFKLTVQPNLQEKALMVTMHEPANYEYARKQRKPMTWGCFWHHMEQTRKQGASQDE
LIEGESMLTTHEQHAHWGVYYECGPRPKDQTVHGMLHQKTLDWHAHKMGHIVCSNKHWQQ
EYERKCLRWRHAWHHSWRMLFYLDWQWLQTGMVWMWIMDTYQMLDNFMKRRYPETKSACV
NHAHHRLWERIGGCPRQMDIMMTAQFQYESFHFQHEMMYFLFAESKKMPDHQFEVSHTET
LWVPNMHVMFCPGWMGKAARQSTLRQELWDEKEGSQYCAQLWIWHCEWFEWIVFNMDVHN
INIDSMYPIRDRLHMEQMYHFDQPYSCDLPEQCFETTHSSELDQRFNMEHTDKWIVDYVI
CMYNCGVAWGTLHNKTKGVIYCGSWMFPDTCWDGCESNKANSYHKSYGSYWETQTFVWQM
FTQDTHGMGGQPLELDKERPCVQNCMNGIVQHFSKWKDM
>randomseq30
VEWDIGTQQYIGENHFKMIMFNEFDLVTYHWDPLKFLQSHDCGCYPMAPMHKDSHRWVTG
NVAQGVFARKFMNLFHPPRRIYCTPEWVCSPSRHMANLALRECLLGWAIVAITILWAYKM
YDSGAELGHYDFMTFTGFQWFVHGMMAWHNEWGHDIRVTVNQYVYEMKQLWNRAPWACLQ
FGIPRLYNTTKLKFQNMAPHMTQHETPECWYTWKFHECWCSMACHWPKHGECSNGGKSED
NQERLLSERDDVWNHWPQNEDTPGPMPGDLSFMIDRISYKNGASDKTNARSMKQLWHASC
KKYCFQERYSRSENMGYSAVGYTTFRAIHAIDGFFRAQEMDCSDYRYTPFIVITSFHAMC
GTLPENVIICIQLCVNQVALYICWIFCQEPAVWLLNGEDMCCKNFKNRESSDMWISPQMW
RMQWEIDTMPEYVIGGFPIFKQTMLPHHKEKLSVKNDNQYHQAVSHLQCHQDNGAEQFYT
KEHPQSCMAPSGWDQMYPVMYFTRYYRFNLGRHTIKKLKQGPLADSYNRQQERWYQDMQR
HEYVAQASSAEHICEAHLQAMHNAWDHTNIANSETHMVDGASTWCESASYMYAYPYQPVH
EIHHHILKCCYHEWWHFNLLEGAAWLIVTENNTWNHDPK
>randomseq31
SALGDVRTNTMWRYFSVEHPHTMFHPCARWWEITSARLNVACQGTHSCPWNRQWNPNTGM
NDFAHFFTTVSFHHHWLWYFPIPICSEKPVMFLWLGDYPMYSQAKYGSKFSMIWPQLWFE
AGIRYYSCMDGLMISGMRSDAGFAWCCDPKPHNSYAIPDMPSAHMQKVAKSPKTKSHQEP
WCIGLGWLRCPMREGGWFERTWPKPFLRDLLMRHKHCTHWVVKYITVSHHLKTKFAHMLP
ANEMCESPCMVMKMQRLHHSFTVSLEAGAKQHCCATSINGKSTYTYMLEIMQVHWFHMYM
CFEKNIFWMISHIDWFGVFRYYCDFYGFGDPNNAGKCYMSPEPNMEIQQPYCNEWICRNE
LRAKHKFVKMFRHLEYPRAGVEDWYEPWACIHKERQYSHDVSENNPPDSSFDHFWNLIIS
KFKTSNTGYYWKRRSKDPEQHKTYIASFPHQGKAMTQCYMNSGYSMTWLFDFYAFTDMAC
GRTFWWGFGAHGQIVTAKTAWQQEQYIDLIADNIIRPCPWGYMNCRDYQTQDPYDTNTQS
ATGHWINLYIGSKPWAHKKHHIWYKSVLGIFAGTEMATGKGFDLWSEQSSGRTSMSWIFG
KNLMKWHLVCPYNRANFKNSNQFVGWCEPQPGEILKKKE
>randomseq32
VQNMWPRWQYRAFMQTIAVPERIKLVDVDEEGGAAHMDNRDEWTEHYNQTVSFEQEQCDR
PDRGDQDTIKLLGCMTELMDHNGQCSLGSSWQDRGRTTWLLQCCHGDLHESDPNPAYCKH
HCEYIARIQSKGGVTPLMLSWLAFTHNANLQVALTGMWPTVEWNQQSESYMDVEADYPYI
YAFKHSSTAECTMAVLTPQTDAIMITHNGNTIMPLQQWFKVGYDPNTLKATRKHFNCSCI
NLFSDAREHHLIHISLCGMPNWHALVLHWFDFTCNYCPTRMLAMENPRRVSLQFTWTTPI
LCWYRFFTYRGYKGLEMPHQGMRGPMRPERLTMAPNAEWPYGGPAWPHAFHFINMNQGWI
WKVKHMYSGIHKLENLGVIHLRTHNPLPMPDLNWSGMWKPYPKNKWRIYRWEIFLTGNED
GNQGGPIEEFCYLAHECWTDYNIIKQSQVQGHLVLCHDAITFRTDTGPDIQMTRGWTVTY
PHNYWDFHVKEPHPSFERNARESNEQCIDFHRPHAKYNDHTQMFWSGFQNWWIAEDKFNT
IDQWCRSNHIDPDHTDHTWTQMWLWKQEYPPWWMWQTTEQDIVPQFCPPREFDCLHTPPR
DFGSNHTETFPRWGNVEHHQIGYMTYPPQSFRAQQCMEQ
>randomseq33
LVTRDPMEVFAWRKYCVMGNCQPDHTYFCKLMTPSGTMHDFKWFSDCTLWENWKTRMLHI
LGICLQLDKKRSMFWTGEQFPLHFVRSCLWISMMVQNNRITLLWIWDLGRRVLSPDHCQT
HWTHCWRGLRMGRFEEKVACIGRFKCECCEKKGFTWLTLLLKDECQENKEIPQTEDRQKA
LEVVLLQRMTIQVWDQPDNDCWEKTQHGSSCDIRLSEFDYQWPTCHHKLIIEDDQRYPCY
WLCQGRMMQTCEVQCLMRWGHPEAIQMDSSGCQRSAANECGQSVNTHWNAHGILMIPINF
LRIGIKQVFCGAHAPTRSTDRCEMIWQRQVWWVLTTNLQVVLKRDAMWVCVPMQLKQHQF
MTAFGIPNRKTWKHDDDRKHCWKQKKLIYNHNYRNEKESCLAMECPMTRDSEYRFEAWSC
RSFHAAMERDVQGSLRHVQCKCDTPIVRVQCHSPSMQAENASIDTCPAKSISPIKVQFSL
QANYMDDVTYCCTENCQGGNWQCNYRTYHYYGAGPFVRFTPYAKYRKPNNVAEEFPWQSY
GRIRPPVHHGVKCEEMYFSQFEFGSGVVCRDVSYSWEEHQVALIGKVLVWFQHDKGDKYV
CHSVPQMSKYDTCNICKPSMEICVPIVEVNERMRDFCDW
>randomseq34
REVTLYYQNNMWAWRLAWTFHLVWKEFSKADAVEQFPDSELATLMTHKPCEIDRCMIQWM
DSRPDIEHFRTNFWCWSWCMTWEMFAEYTRTNCHNHWNYNLKHERNSDPVFHIIIEKHRC
MFVIFYPMGPPMSICHRFHDAYIDSHFCPCNIATVQQTEHCNNDNHCVLFYHGTQVAQFI
WEAHKLQIQFARRHENPLTQWWYHNSNMYLQGNGSAMYVTPHHKGWPHQQGFRQLAMNWN
YSQMYHWKTGCMDPRWLHEERERVEVIQQNAMEMKWPYAGIFQKVFELRPTDVVTQEAQS
VPNLETWQHGWYWTCMRRAFCWPLMETNINFACAQILTEFWWYWWDNIRGDYGHIWAVDF
WYQLITSACPVIIAYCLAIMCNRHPYWFYLRATVSLCIVWPIVDYHYGGQMYDTHREDYP
EYWGNRYQMRFHMISRYCMFSDCAHSCINWCMMTMWKFRWIGPISRETWYPGWLVFKQGF
FPSRDDPTFWLIHECVASLGIKNNLVSGEITYCMLDEHTLNLKMHYFLNSCEGEEDSLMH
NFYGSWMDCPAHMQSCHRYQKCGALPNRTNQTRYIHQECEHPRKAENAPCQPFCELEPIT
HHTGWEAHPPHFQLNSNRVRMFCGFCYNNPMRNCISPQI
>randomseq35
CHQHIYTSYGDLRNVHLIMNNEPKNPAQKIWIGATYAEYANWEEVKFARGVVYMAVEAPY
SYYFHQLDVMNETCSSHYADIFPSRIVAFCDKNHHNMTEMVHARSSRTLDNAMCGVTPRN
ESYDYLYNSRIWIYAKFTATAARLAKITRIQLFRPYEQNRWGQTTFAMSQNFAASQQMMF
CRHDHELWWGGVNARQASTQTKHHQMQFSEGIVETKGCCQCTPGYECWEPTTMSHIMESE
RYHRIETMQYWYSYWSHPIVNVALVEPMKSAVKDGKCKMCTCNKNPSHMVHPWSVKMPFT
LEYEQKVRRRQETGNMERLNFCQIERHWCWFFCLNGDLTNMDNFPEPPPLSIWCEAMHYQ
RKTNVWITDHWARSWDVYGCFEADWKMPLGVQPDDPVWLTSTYVCYECCLFDNHALEFPV
TMPKNRICFAKSAMRWKEDSKEFTMLDPMFFNQAGSGNSMLWILNLDVAYDGYHYGFMHD
NYGIIANACQMILLAEWLAGIEECMRGIEGWWRNQRLVQTFPYDGRMPHYGQFRRDQTVY
CWWKDRGDYCHHQTKYESPSVDYIPQQPTSQTVRVHQWEWCGRYEEFEVANDHNYSWHQG
AIMPVASTDFGIEHQQHHSVGYFPITHARYPGHCHVQKD
>randomseq36
MYINQCFMRINKANETLHWDGWGFAIAWCCPDIMSGVTCCVLTQMHMFKKPINRWMMQWI
NFMGTVMHVRDRFLQYGEWVMNFESNSECMEPRMDSQSFWQIWIHCIVAFMPGNTSSFTI
IWYQPPQHCWHEAQALCRTTHTNWQWCFGQHSNTWPKMLCQQSHNTEYTQPLSNKSYVKS
YFMQGRMMCLCVMGIMYEGIHVWITHSRVNRPKMASHCRMMAAVYRHCRLKRRDPETGHR
MTSDAHILECGRNYGYWQRFFTVNPCGMCVWKMHTLFVKLMRMIYIRLNRDGTIYAWYCD
QVPVQKVAFNDFNQLNHQLFPEWNRTGRCATRTGRRLKNDFDQNWLTPDKVQADYNCWLS
SEAAIILENGDFHMFYLMVTTQGRHLYMVVLWFAVTGSKVFRNQMAGIQSPKTNITHVEY
DAEIADDYHGGCVHLWQFIFGFQSHQVYHRMIPDTVERGHFATMNKAMQWHPMKIFLQRR
AGMFEDSQCTKRPMDMRDGVEFAAYVQFIRVDLNMYKHIQNHKCYIFVCIQPSNLMQRDD
YDQREHHGWEKDTSPIQPLYSRLHYPWTCAALDLLRADNRFNNWLNDMEMHQLSPNHHRY
WNHQPRRQGHIVPNTLMVRNNNKIFPNYAWKPMVMGFAF
>randomseq37
SRCRIKNHSLQTNDQKAHKMFKYRCKGWTIVSSKGAYTGGFCQLNSWIDQVICPFIASVK
YRAHWVNLIYNDVPIHQNQHQKPPEQSLRWPLFPLDYCMYHVQKGTAVYHNLFGYKGMAD
YSFIHHMKFHGWNIEWIPSAQSQFVGCNGCPNCPCYVDTRNHWNWHSLWNLNYPDEDSWM
WCLKWCKRPEFPGFHPGLNDWMRSALKYFQELDFSEWGHTHIWWHPYNKKYDCRYQESLL
SGHFQCAQAPPCQTFPDLHNHSMSNVIVQWFRYDPDNEASNATANFYRPDMIWVENEDWS
VGDWNIDHSVTPPTISSKDLHHMKEECFATKGAWTITMQPFLRLRQIEFAYIFFYRAVTN
AAIANCEMLIVHYFIRVRSNRPCWWMLCNEAMKYCHYQICWFEPAFQVQLHDFQFVMCFV
TCTGCIRANQYTYSPEKMRRFSKNSMPCNIIEVPMCIIDTWWRQAEHIIADCEALKFMQN
GERRWRRKEMYVLDPTAVWFYMLYQWKQRSYNHQVSACFVYQQETWAKHSWLHTWNKPEC
FKNIVMGLKKHESFMFLVNYAFQKRNQGRPHYVLRMRQDKHIIHYWMFCKCCMYGDIGIM
HYGLRTVQCQIYWKCGPVKDEYTKWCNFLLVAKWFHYHW
>randomseq38
PTFSDNYMIIRTINREVSCDAKKGMYHDRTPWHGPTLNIYYFICETWVNEYLLLMCYGFR
VKIGYGMWKFTANVEHKSMWQSDSGATYNFHMGACPSFYDVWMKVLYMNCQQMSEAQKMW
MGMVIWFVFCKHKCKKSPVGSMDQPSIAQDNFGHGVCIEGVFRDICLIFPNDVASTRCHF
SMVKKWHHCSDHMSEAPLPYLFYGGIFENKVAGEEHRAVWQLFSCFKFSQMESRLVEKEE
FDMNCMGDCFMDRTNRNNNRDGVHPVYQHCDPSYYRTESDMPHCYGDMFKCHLTGVPANG
DILINHLDPQDDHRPVNGSSIWVPKVEPQCACREMRAANFKPTWSSHEMHGIQQGVECYS
PLFFTNNGRNHISQFWKKPPHYHMRWWGNCWQNDQRTMRTMVCLTMMMYVDMGRMQIHWR
ENGWTLFGVEALFKRHLSVPFTYAFFINQEWVEGCMTMDINNLPAEKNFGHFFNLYSYGH
RFRFHWIRCVYHIVTWDRTNERVSCWPDASMDVRQCFGCWHLVEGEYIWDALEWHVDENV
WEIPNPNIWEYALAFTYSLDWAHDRQMKTFCMWWWRLEMAGLTCMPAVSTASTLRGWVDQ
SLDCFSENIICNRAGISWKSSPYCNEILNKRDSSGGQLE
>randomseq39
MENEIKRSNLCFRLKTDDHYWEESMSPITSVPKYSFPCLWPETIQHMTFQPPQREQYSCQ
ANRIEALYGEHWRMLMIFHEDMKRNAGSRDMYCWYCCSQPARFDGHRKITEAPFKEFMPG
LDCHVFLGRRYQINEPCPWMAILIAHYHAFEGCKHFCQEIWPKFPAGNEMWKKVRCSRWS
EVCTQQIPHAAVTIQNTEPVVHCHLTHCPGPQNVITTSTVSPYYTATNTRHKTKIRSMTA
PECMAGEDFSWPLNCVNQNKGANCTMDMTVSNDQQFYRSLTSHAIPKPDSESMELLDGID
VKQGQEICTNFLCFGQAEAHQRHNVRGFDQPGVIFPGFRVMVVSKMMLSFATRGHGEDFT
MRWAQQWWYPRQCGWRTHITWMPWDFYRFGPQHRSCTSNKGFAYACQSIMQKIKWIYLND
PVSDWYGGQVSIWDPTTFLEMYSMVWDTPFAENFAKSDDCIVGTWLFMQKQCYVNPWRMR
SRRWGGRQSSKETFTSPQYTNWQNRLMSVCIMGKPSMPGWAVVTRAFALFNWHPTRCFMG
SAYQKWEPCNDDAHRPNFHLLSFHKFQIMQCYMFQGRWIRFARCHIQLPEVSQFRYEVPH
WNECSVSPVKQSHNNPCHAVVATNMLIISNFGKTKEYAS
>randomseq40
QAKFVHLGIIPPPFNDHQRWFCTAVIMVGHGYLKFPKANGVTWSVFFPMFGSRSWNPMVD
TSVWTTCVKYMFQGCIHGDHLINTLGQMYSEHPEQDNANRENKRCTWTWNYGIPELLVQL
FHCEVAHAIFLHGVFKLSPAEAELIVWQEMCCQTDTFQCFTYMKWSICYVLMWIVANERV
ICRCLYFCSGSHKWSEPCDHQCTFHDQYVYPCFDEENVKDWQYVNDHKGDFWQMGSDNYL
EVWVLYMECWSTNPVNPYNLGGGQSSMEHSVREWWHCTQTRSPLWNHARWYEGMHIVPMA
KQYTPGGALNAYIHKYQRVCCYDTMPFVQDGKGSQDCLPCNYSLQTTQVDQHPFSKLGIA
SPYCEPWSYGTENKPEFQPLANMPKCYGDTYRTRYDSGKCSTWMEFCCLRQWCQWSFHRL
TISYDKSHEVLKQLCVILGCVCCWETANSWGKIWEQDVCWWAACATPKRYVERWDAEDPV
TEDEWEGTCMQRTIRLTSAYCHHIFYFFCMDPTPRHCQTLCENYGFTYCNYVRWRQLEVE
KRRRHCVVSPERGTVNYPGCTRFYHWRFMNTYEGDDPRKMLEKNNTVWAMPFSWSPYITD
GRYFNIRTCYKIYCGFWSATWNFWQGQSFVYLNIGDKEQ
