# Supplementary material for: Evaluating deterministic motif significance measures in protein databases
Source: Algorithms Mol Biol. 2007 Dec 24;2:16. doi: 10.1186/1748-7188-2-16 (PMC2254621; doi:10.1186/1748-7188-2-16)
Supplement: Additional File 2 — Scripts and Datasets. This file contains the sequence datasets (synthetic and real) and the evaluated motifs. This data is separated according to the tables where it is presented and discussed. It also contains script programs (in perl language) developed for this work. [file 1748-7188-2-16-S2.zip › Scripts_and_Datasets/datasets/Table 5/DILIMOT/GxxxExGE/out_S9_L3_W7.txt]

Motif	Supp	Sn	Sp	PPV	F	corr	dp	fpr	IG	Pratt	LogOdds	Zscore	J	I	S	Info
PP...P	23.0000	0.5750	0.9500	0.9200	0.7077	0.5663	0.5250	0.0500	66.7621	5.8830	3.7078	11.8504	0.0001	1.0000	2.7919	3.0346
L.K..E	23.0000	0.5750	0.9250	0.8846	0.6970	0.5338	0.5000	0.0750	57.8588	11.0745	3.1813	4.2773	0.0002	0.9998	2.3265	2.6299
E..E..E	22.0000	0.5500	0.8750	0.8148	0.6567	0.4494	0.4250	0.1250	57.0661	10.5745	3.2758	5.3279	0.0001	0.9998	2.2142	2.7174
SS.S	22.0000	0.5500	1.0000	1.0000	0.7097	0.6159	0.5500	0.0000	56.3489	6.8830	3.2314	4.7828	0.0003	1.0000	2.6833	2.6833
L.E.L	21.0000	0.5250	0.9250	0.8750	0.6563	0.4910	0.4500	0.0750	49.3368	11.5745	2.9296	1.3106	0.0003	0.9997	2.1585	2.4668
E.EE	20.0000	0.5000	0.9000	0.8333	0.6250	0.4364	0.4000	0.1000	51.6312	6.8830	3.2344	4.5953	0.0001	0.9998	2.2645	2.7174
S.S...S	20.0000	0.5000	0.9000	0.8333	0.6250	0.4364	0.4000	0.1000	50.9823	10.5745	3.1900	4.0867	0.0001	0.9998	2.2361	2.6833
K..EE	20.0000	0.5000	0.9000	0.8333	0.6250	0.4364	0.4000	0.1000	52.3496	6.3830	3.2836	5.1725	0.0001	0.9998	2.2960	2.7552
SE..E	20.0000	0.5000	0.8750	0.8000	0.6154	0.4045	0.3750	0.1250	51.4149	6.3832	3.2196	4.4245	0.0001	0.9998	2.1648	2.7060
L.P.P	20.0000	0.5000	0.8750	0.8000	0.6154	0.4045	0.3750	0.1250	53.2686	11.5745	3.3465	5.9352	0.0001	0.9998	2.2429	2.8036
GS...S	20.0000	0.5000	0.9250	0.8696	0.6349	0.4695	0.4250	0.0750	50.9088	5.8830	3.1850	4.0298	0.0001	0.9998	2.3299	2.6794
S.SS	19.0000	0.4750	1.0000	1.0000	0.6441	0.5581	0.4750	0.0000	48.2990	6.8830	3.1677	3.7387	0.0003	1.0000	2.6833	2.6833
A...A.A	19.0000	0.4750	0.9500	0.9048	0.6230	0.4830	0.4250	0.0500	45.9151	10.5745	2.9954	1.9182	0.0003	0.9998	2.3079	2.5508
S...SL	19.0000	0.4750	0.9000	0.8261	0.6032	0.4143	0.3750	0.1000	46.2486	5.9037	3.0195	2.1668	0.0002	0.9997	2.1225	2.5694
S....SL	19.0000	0.4750	0.9500	0.9048	0.6230	0.4830	0.4250	0.0500	46.2486	5.4037	3.0195	2.1668	0.0002	0.9998	2.3247	2.5694
EL..L	19.0000	0.4750	0.9250	0.8636	0.6129	0.4479	0.4000	0.0750	44.4031	6.4080	2.8861	0.8072	0.0003	0.9996	2.1305	2.4668
E...EE	18.0000	0.4500	0.9500	0.9000	0.6000	0.4619	0.4000	0.0500	46.1963	5.8830	3.1887	3.8627	0.0002	0.9999	2.4457	2.7174
EE.E	18.0000	0.4500	0.9250	0.8571	0.5902	0.4261	0.3750	0.0750	46.1963	6.8830	3.1887	3.8627	0.0001	0.9998	2.3292	2.7174
E.E..E	18.0000	0.4500	0.9250	0.8571	0.5902	0.4261	0.3750	0.0750	46.1963	11.0745	3.1887	3.8627	0.0001	0.9998	2.3292	2.7174
EE..E	18.0000	0.4500	0.9250	0.8571	0.5902	0.4261	0.3750	0.0750	46.1963	6.3830	3.1887	3.8627	0.0001	0.9998	2.3292	2.7174
SS...S	18.0000	0.4500	0.9000	0.8182	0.5806	0.3919	0.3500	0.1000	45.6158	5.8830	3.1442	3.3907	0.0001	0.9998	2.1954	2.6833
E.LS	18.0000	0.4500	0.9000	0.8182	0.5806	0.3919	0.3500	0.1000	43.8728	6.9037	3.0108	2.0218	0.0001	0.9997	2.1115	2.5808
A....LS	18.0000	0.4500	0.9750	0.9474	0.6102	0.4994	0.4250	0.0250	42.9287	5.4037	2.9386	1.3023	0.0004	0.9998	2.3923	2.5252
EK..E	18.0000	0.4500	0.9750	0.9474	0.6102	0.4994	0.4250	0.0250	46.8391	6.3853	3.2379	4.3972	0.0002	0.9999	2.6102	2.7552
LS.S	18.0000	0.4500	0.8750	0.7826	0.5714	0.3590	0.3250	0.1250	43.6793	6.9037	2.9960	1.8733	0.0001	0.9997	2.0108	2.5694
LEK	18.0000	0.4500	0.8750	0.7826	0.5714	0.3590	0.3250	0.1250	44.7091	2.6398	3.0748	2.6707	0.0001	0.9997	2.0582	2.6299
L..L.K	18.0000	0.4500	0.8750	0.7826	0.5714	0.3590	0.3250	0.1250	42.5790	11.0745	2.9118	1.0383	0.0001	0.9996	1.9602	2.5046
PE.L	18.0000	0.4500	0.9000	0.8182	0.5806	0.3919	0.3500	0.1000	45.8638	6.9009	3.1632	3.5912	0.0001	0.9998	2.2073	2.6979
A..A..E	18.0000	0.4500	0.8250	0.7200	0.5538	0.2966	0.2750	0.1750	44.3083	10.5745	3.0442	2.3581	0.0001	0.9997	1.8766	2.6064
P.P..S	18.0000	0.4500	0.9500	0.9000	0.6000	0.4619	0.4000	0.0500	49.5978	11.0745	3.4490	6.8736	0.0001	0.9999	2.6258	2.9175
E...LE	18.0000	0.4500	0.9500	0.9000	0.6000	0.4619	0.4000	0.0500	44.0663	5.9080	3.0257	2.1709	0.0002	0.9998	2.3329	2.5921
L...LT	18.0000	0.4500	0.9000	0.8182	0.5806	0.3919	0.3500	0.1000	43.0798	5.9406	2.9502	1.4167	0.0002	0.9997	2.0734	2.5341
EF...L	18.0000	0.4500	0.9250	0.8571	0.5902	0.4261	0.3750	0.0750	46.9338	5.9276	3.2451	4.4771	0.0001	0.9998	2.3664	2.7608
P.T..P	18.0000	0.4500	0.9500	0.9000	0.6000	0.4619	0.4000	0.0500	50.9349	11.0745	3.5513	8.2107	0.0001	0.9999	2.6966	2.9962
P..P.P	17.0000	0.4250	0.9500	0.8947	0.5763	0.4406	0.3750	0.0500	48.5543	11.0745	3.5765	8.3160	0.0001	0.9999	2.7152	3.0346
A.A.A	17.0000	0.4250	0.9250	0.8500	0.5667	0.4041	0.3500	0.0750	40.8134	11.5745	2.9471	1.3474	0.0002	0.9997	2.1682	2.5508
SSS	17.0000	0.4250	1.0000	1.0000	0.5965	0.5195	0.4250	0.0000	42.9325	2.6065	3.1194	3.0426	0.0003	1.0000	2.6833	2.6833
SS....S	17.0000	0.4250	0.9000	0.8095	0.5574	0.3693	0.3250	0.1000	42.9325	5.3830	3.1194	3.0426	0.0001	0.9998	2.1722	2.6833
E.L..L	17.0000	0.4250	0.8750	0.7727	0.5484	0.3359	0.3000	0.1250	39.4694	11.0745	2.8378	0.3038	0.0001	0.9995	1.9062	2.4668
L.S...S	17.0000	0.4250	0.8000	0.6800	0.5231	0.2427	0.2250	0.2000	41.1099	10.5745	2.9712	1.5799	0.0000	0.9996	1.7472	2.5694
A....AA	17.0000	0.4250	0.9250	0.8500	0.5667	0.4041	0.3500	0.0750	40.8134	5.3830	2.9471	1.3474	0.0002	0.9997	2.1682	2.5508
S...S.L	17.0000	0.4250	0.9000	0.8095	0.5574	0.3693	0.3250	0.1000	41.1099	10.5745	2.9712	1.5799	0.0001	0.9997	2.0800	2.5694
LE...E	17.0000	0.4250	0.9250	0.8500	0.5667	0.4041	0.3500	0.0750	41.4742	5.9080	3.0008	1.8672	0.0002	0.9997	2.2033	2.5921
S.L..A	17.0000	0.4250	0.8750	0.7727	0.5484	0.3359	0.3000	0.1250	40.4035	11.0745	2.9138	1.0276	0.0001	0.9996	1.9513	2.5252
A..RL	17.0000	0.4250	0.8750	0.7727	0.5484	0.3359	0.3000	0.1250	41.7313	6.4431	3.0217	2.0714	0.0001	0.9997	2.0154	2.6082
L...R.L	17.0000	0.4250	0.9750	0.9444	0.5862	0.4789	0.4000	0.0250	40.6151	10.5745	2.9310	1.1925	0.0003	0.9998	2.3974	2.5384
S...G.G	17.0000	0.4250	0.9000	0.8095	0.5574	0.3693	0.3250	0.1000	42.8086	10.5745	3.1093	2.9409	0.0001	0.9998	2.1659	2.6755
EL...E	17.0000	0.4250	0.9500	0.8947	0.5763	0.4406	0.3750	0.0500	41.4742	5.9080	3.0008	1.8672	0.0002	0.9998	2.3193	2.5921
L....QL	17.0000	0.4250	0.8750	0.7727	0.5484	0.3359	0.3000	0.1250	42.2354	5.5137	3.0627	2.4751	0.0001	0.9997	2.0398	2.6397
S....LL	17.0000	0.4250	0.9500	0.8947	0.5763	0.4406	0.3750	0.0500	39.2873	5.3830	2.8230	0.1631	0.0003	0.9997	2.1970	2.4555
L....TE	17.0000	0.4250	0.8500	0.7391	0.5397	0.3038	0.2750	0.1500	42.5504	5.3903	3.0883	2.7301	0.0001	0.9997	1.9656	2.6594
LE.A	17.0000	0.4250	0.9250	0.8500	0.5667	0.4041	0.3500	0.0750	40.5857	6.9080	2.9286	1.1695	0.0002	0.9997	2.1561	2.5366
E..AA	17.0000	0.4250	0.9250	0.8500	0.5667	0.4041	0.3500	0.0750	41.7019	6.3830	3.0194	2.0479	0.0002	0.9998	2.2154	2.6064
V...S.E	17.0000	0.4250	0.8500	0.7391	0.5397	0.3038	0.2750	0.1500	43.2327	10.5745	3.1438	3.2909	0.0001	0.9997	1.9972	2.7020
S.G...G	17.0000	0.4250	0.9250	0.8500	0.5667	0.4041	0.3500	0.0750	42.8086	10.5745	3.1093	2.9409	0.0001	0.9998	2.2742	2.6755
S.EG	17.0000	0.4250	0.9250	0.8500	0.5667	0.4041	0.3500	0.0750	43.0527	6.8834	3.1292	3.1417	0.0001	0.9998	2.2872	2.6908
A....LE	17.0000	0.4250	0.9250	0.8500	0.5667	0.4041	0.3500	0.0750	40.5857	5.4080	2.9286	1.1695	0.0002	0.9997	2.1561	2.5366
E...Q.V	17.0000	0.4250	0.9250	0.8500	0.5667	0.4041	0.3500	0.0750	46.1808	10.5745	3.3836	5.8987	0.0001	0.9999	2.4534	2.8863
PPP	16.0000	0.4000	0.9250	0.8421	0.5424	0.3819	0.3250	0.0750	45.5196	2.6065	3.5502	7.7270	0.0000	0.9999	2.5555	3.0346
E..EE	16.0000	0.4000	0.9250	0.8421	0.5424	0.3819	0.3250	0.0750	40.7615	6.3830	3.1375	3.1301	0.0001	0.9998	2.2884	2.7174
S...S.S	16.0000	0.4000	0.9250	0.8421	0.5424	0.3819	0.3250	0.0750	40.2492	10.5745	3.0931	2.6946	0.0001	0.9998	2.2596	2.6833
SS..S	16.0000	0.4000	0.9500	0.8889	0.5517	0.4191	0.3500	0.0500	40.2492	6.3830	3.0931	2.6946	0.0002	0.9998	2.3851	2.6833
E.E...E	16.0000	0.4000	0.9000	0.8000	0.5333	0.3464	0.3000	0.1000	40.7615	10.5745	3.1375	3.1301	0.0001	0.9998	2.1739	2.7174
P....AP	16.0000	0.4000	0.9500	0.8889	0.5517	0.4191	0.3500	0.0500	43.1006	5.4239	3.3404	5.2407	0.0001	0.9999	2.5541	2.8734
EE....E	16.0000	0.4000	0.8750	0.7619	0.5246	0.3125	0.2750	0.1250	40.7615	5.3830	3.1375	3.1301	0.0001	0.9998	2.0704	2.7174
EE...E	16.0000	0.4000	0.9500	0.8889	0.5517	0.4191	0.3500	0.0500	40.7615	5.8830	3.1375	3.1301	0.0001	0.9999	2.4155	2.7174
S...SS	16.0000	0.4000	0.9750	0.9412	0.5614	0.4583	0.3750	0.0250	40.2492	5.8830	3.0931	2.6946	0.0002	0.9999	2.5254	2.6833
S....LS	16.0000	0.4000	0.9250	0.8421	0.5424	0.3819	0.3250	0.0750	38.5405	5.4037	2.9449	1.2864	0.0002	0.9997	2.1637	2.5694
EL....L	16.0000	0.4000	0.9750	0.9412	0.5614	0.4583	0.3750	0.0250	37.0026	5.4080	2.8115	0.0521	0.0004	0.9998	2.3217	2.4668
LE..I	16.0000	0.4000	0.9750	0.9412	0.5614	0.4583	0.3750	0.0250	39.4492	6.4080	3.0237	2.0280	0.0003	0.9999	2.4752	2.6299
EE.G	16.0000	0.4000	0.9750	0.9412	0.5614	0.4583	0.3750	0.0250	40.5327	6.8830	3.1177	2.9346	0.0002	0.9999	2.5432	2.7022
E.SE	16.0000	0.4000	0.9500	0.8889	0.5517	0.4191	0.3500	0.0500	40.5907	6.8832	3.1227	2.9841	0.0001	0.9998	2.4054	2.7060
AA...A	16.0000	0.4000	0.9750	0.9412	0.5614	0.4583	0.3750	0.0250	38.2625	5.8830	2.9208	1.0619	0.0003	0.9998	2.4008	2.5508
KK.K	16.0000	0.4000	0.9500	0.8889	0.5517	0.4191	0.3500	0.0500	42.4629	6.8830	3.2851	4.6420	0.0001	0.9999	2.5163	2.8309
L.R.L	16.0000	0.4000	0.9250	0.8421	0.5424	0.3819	0.3250	0.0750	38.0767	11.5745	2.9047	0.9123	0.0002	0.9997	2.1376	2.5384
S.P..P	16.0000	0.4000	0.9750	0.9412	0.5614	0.4583	0.3750	0.0250	43.7628	11.0745	3.3978	5.8851	0.0001	0.9999	2.7459	2.9175
LL...L	16.0000	0.4000	0.9500	0.8889	0.5517	0.4191	0.3500	0.0500	35.1231	5.8830	2.6485	-1.4580	0.0004	0.9995	2.0814	2.3415
P.L.P	16.0000	0.4000	0.9250	0.8421	0.5424	0.3819	0.3250	0.0750	42.0541	11.5745	3.2496	4.2682	0.0001	0.9999	2.3609	2.8036
E..A.L	16.0000	0.4000	0.9000	0.8000	0.5333	0.3464	0.3000	0.1000	38.0491	11.0745	2.9023	0.8901	0.0001	0.9996	2.0293	2.5366
S.P...S	16.0000	0.4000	0.9500	0.8889	0.5517	0.4191	0.3500	0.0500	42.0060	10.5745	3.2455	4.2247	0.0001	0.9999	2.4892	2.8004
L....EE	16.0000	0.4000	0.8250	0.6957	0.5079	0.2486	0.2250	0.1750	38.8820	5.3830	2.9745	1.5636	0.0000	0.9996	1.8032	2.5921
G..G.G	16.0000	0.4000	1.0000	1.0000	0.5714	0.5000	0.4000	0.0000	40.0750	11.0745	3.0780	2.5481	0.0003	1.0000	2.6717	2.6717
S..G..S	16.0000	0.4000	0.9250	0.8421	0.5424	0.3819	0.3250	0.0750	40.1911	10.5745	3.0881	2.6457	0.0001	0.9998	2.2563	2.6794
L..RL	16.0000	0.4000	0.9000	0.8000	0.5333	0.3464	0.3000	0.1000	38.0767	6.4431	2.9047	0.9123	0.0001	0.9996	2.0308	2.5384
L..E.L	16.0000	0.4000	0.9750	0.9412	0.5614	0.4583	0.3750	0.0250	37.0026	11.0745	2.8115	0.0521	0.0004	0.9998	2.3217	2.4668
LL....S	16.0000	0.4000	0.9500	0.8889	0.5517	0.4191	0.3500	0.0500	36.8318	5.3830	2.7967	-0.0844	0.0003	0.9997	2.1826	2.4555
S.LE	16.0000	0.4000	0.9750	0.9412	0.5614	0.4583	0.3750	0.0250	38.7113	6.9080	2.9597	1.4248	0.0003	0.9999	2.4289	2.5808
PS...S	16.0000	0.4000	0.9500	0.8889	0.5517	0.4191	0.3500	0.0500	42.0060	5.9049	3.2455	4.2247	0.0001	0.9999	2.4892	2.8004
L.RL	16.0000	0.4000	0.9500	0.8889	0.5517	0.4191	0.3500	0.0500	38.0767	6.9431	2.9047	0.9123	0.0002	0.9997	2.2564	2.5384
S.S.P	16.0000	0.4000	0.9500	0.8889	0.5517	0.4191	0.3500	0.0500	42.0060	11.5745	3.2455	4.2247	0.0001	0.9999	2.4892	2.8004
L..P..L	16.0000	0.4000	0.9500	0.8889	0.5517	0.4191	0.3500	0.0500	38.5886	10.5745	2.9491	1.3254	0.0002	0.9998	2.2867	2.5726
ERL	16.0000	0.4000	0.9250	0.8421	0.5424	0.3819	0.3250	0.0750	39.9561	2.6506	3.0677	2.4486	0.0001	0.9998	2.2431	2.6637
S..GG	16.0000	0.4000	1.0000	1.0000	0.5714	0.5000	0.4000	0.0000	40.1331	6.3830	3.0830	2.5969	0.0003	1.0000	2.6755	2.6755
A....LT	16.0000	0.4000	0.9500	0.8889	0.5517	0.4191	0.3500	0.0500	39.0580	5.4406	2.9898	1.7071	0.0002	0.9998	2.3146	2.6039
S....PS	16.0000	0.4000	1.0000	1.0000	0.5714	0.5000	0.4000	0.0000	42.0060	5.4049	3.2455	4.2247	0.0002	1.0000	2.8004	2.8004
R.L..E	16.0000	0.4000	0.8500	0.7273	0.5161	0.2799	0.2500	0.1500	39.9561	11.0745	3.0677	2.4486	0.0001	0.9997	1.9373	2.6637
A...LS	16.0000	0.4000	0.9750	0.9412	0.5614	0.4583	0.3750	0.0250	37.8783	5.9037	2.8874	0.7529	0.0004	0.9998	2.3767	2.5252
RQL	16.0000	0.4000	0.9000	0.8000	0.5333	0.3464	0.3000	0.1000	42.5492	2.7090	3.2926	4.7219	0.0001	0.9999	2.2693	2.8366
A..E.L	16.0000	0.4000	0.9000	0.8000	0.5333	0.3464	0.3000	0.1000	38.0491	11.0745	2.9023	0.8901	0.0001	0.9996	2.0293	2.5366
S...G.A	16.0000	0.4000	1.0000	1.0000	0.5714	0.5000	0.4000	0.0000	39.5289	10.5745	3.0306	2.0938	0.0004	1.0000	2.6353	2.6353
S..S..G	16.0000	0.4000	0.9500	0.8889	0.5517	0.4191	0.3500	0.0500	40.1911	10.5745	3.0881	2.6457	0.0002	0.9998	2.3817	2.6794
L.PL	16.0000	0.4000	0.9250	0.8421	0.5424	0.3819	0.3250	0.0750	38.5886	6.9645	2.9491	1.3254	0.0002	0.9997	2.1664	2.5726
A...A.L	16.0000	0.4000	0.9000	0.8000	0.5333	0.3464	0.3000	0.1000	37.2161	10.5745	2.8300	0.2227	0.0002	0.9996	1.9849	2.4811
A..K..E	16.0000	0.4000	0.9000	0.8000	0.5333	0.3464	0.3000	0.1000	40.4956	10.5745	3.1145	2.9032	0.0001	0.9998	2.1598	2.6997
E....EV	16.0000	0.4000	0.9500	0.8889	0.5517	0.4191	0.3500	0.0500	40.7014	5.3830	3.1323	3.0787	0.0001	0.9999	2.4119	2.7134
P...P.G	16.0000	0.4000	0.9250	0.8421	0.5424	0.3819	0.3250	0.0750	43.7048	10.5745	3.3928	5.8276	0.0001	0.9999	2.4536	2.9137
EEV	16.0000	0.4000	0.9250	0.8421	0.5424	0.3819	0.3250	0.0750	40.7014	2.6066	3.1323	3.0787	0.0001	0.9998	2.2850	2.7134
GT.S	16.0000	0.4000	0.9750	0.9412	0.5614	0.4583	0.3750	0.0250	41.3709	6.8939	3.1904	3.6590	0.0002	0.9999	2.5958	2.7581
KKL	16.0000	0.4000	0.9250	0.8421	0.5424	0.3819	0.3250	0.0750	40.0163	2.6481	3.0729	2.4990	0.0001	0.9998	2.2465	2.6678
P....SS	16.0000	0.4000	0.9750	0.9412	0.5614	0.4583	0.3750	0.0250	42.0060	5.3830	3.2455	4.2247	0.0002	0.9999	2.6357	2.8004
E.L..S	16.0000	0.4000	0.9750	0.9412	0.5614	0.4583	0.3750	0.0250	38.7113	11.0745	2.9597	1.4248	0.0003	0.9999	2.4289	2.5808
RA....L	16.0000	0.4000	0.8750	0.7619	0.5246	0.3125	0.2750	0.1250	39.1231	5.4087	2.9954	1.7603	0.0001	0.9997	1.9872	2.6082
L...LS	16.0000	0.4000	0.9500	0.8889	0.5517	0.4191	0.3500	0.0500	36.8318	5.9037	2.7967	-0.0844	0.0003	0.9997	2.1826	2.4555
S.A...P	16.0000	0.4000	0.8500	0.7273	0.5161	0.2799	0.2500	0.1500	41.3438	10.5745	3.1880	3.6352	0.0000	0.9998	2.0045	2.7563
L.E..T	16.0000	0.4000	0.9750	0.9412	0.5614	0.4583	0.3750	0.0250	39.8910	11.0745	3.0620	2.3943	0.0002	0.9999	2.5030	2.6594
P...L.K	16.0000	0.4000	0.8750	0.7619	0.5246	0.3125	0.2750	0.1250	41.0352	10.5745	3.1613	3.3662	0.0001	0.9998	2.0843	2.7357
K....LK	16.0000	0.4000	0.9000	0.8000	0.5333	0.3464	0.3000	0.1000	40.0163	5.4248	3.0729	2.4990	0.0001	0.9998	2.1342	2.6678
L..P.Q	16.0000	0.4000	0.8750	0.7619	0.5246	0.3125	0.2750	0.1250	43.0612	11.0745	3.3370	5.2032	0.0000	0.9999	2.1872	2.8707
A.G..T	16.0000	0.4000	0.9500	0.8889	0.5517	0.4191	0.3500	0.0500	40.7087	11.0745	3.1329	3.0849	0.0001	0.9999	2.4124	2.7139
VS..T	16.0000	0.4000	0.8500	0.7273	0.5161	0.2799	0.2500	0.1500	41.5396	6.3831	3.2050	3.8078	0.0000	0.9998	2.0140	2.7693
Q..T..P	16.0000	0.4000	0.9250	0.8421	0.5424	0.3819	0.3250	0.0750	45.9496	10.5745	3.5875	8.2118	0.0000	0.9999	2.5796	3.0633
E.G.G	16.0000	0.4000	0.9250	0.8421	0.5424	0.3819	0.3250	0.0750	40.3038	11.5745	3.0978	2.7407	0.0001	0.9998	2.2627	2.6869
AE.A	16.0000	0.4000	0.8250	0.6957	0.5079	0.2486	0.2250	0.1750	39.0955	6.8880	2.9930	1.7377	0.0000	0.9996	1.8131	2.6064
R.L...E	16.0000	0.4000	0.9000	0.8000	0.5333	0.3464	0.3000	0.1000	39.9561	10.5745	3.0677	2.4486	0.0001	0.9998	2.1310	2.6637
T.VP	16.0000	0.4000	0.9500	0.8889	0.5517	0.4191	0.3500	0.0500	43.2964	6.9022	3.3574	5.4288	0.0001	0.9999	2.5657	2.8864
LVP	16.0000	0.4000	0.9250	0.8421	0.5424	0.3819	0.3250	0.0750	40.4080	2.6631	3.1069	2.8288	0.0001	0.9998	2.2685	2.6939
PP..P	15.0000	0.3750	0.9750	0.9375	0.5357	0.4375	0.3500	0.0250	42.4850	6.3830	3.5222	7.1379	0.0001	1.0000	2.8450	3.0346
P...PP	15.0000	0.3750	0.9500	0.8824	0.5263	0.3972	0.3250	0.0500	42.4850	5.8830	3.5222	7.1379	0.0001	0.9999	2.6776	3.0346
PAP	15.0000	0.3750	0.9750	0.9375	0.5357	0.4375	0.3500	0.0250	40.2272	2.6471	3.3124	4.7781	0.0001	0.9999	2.6938	2.8734
S..SS	15.0000	0.3750	0.9250	0.8333	0.5172	0.3592	0.3000	0.0750	37.5659	6.3830	3.0651	2.3465	0.0001	0.9998	2.2361	2.6833
E..E.E	15.0000	0.3750	0.9000	0.7895	0.5085	0.3231	0.2750	0.1000	38.0440	11.0745	3.1095	2.7638	0.0001	0.9998	2.1453	2.7174
A.A...A	15.0000	0.3750	0.8500	0.7143	0.4918	0.2557	0.2250	0.1500	35.7117	10.5745	2.8927	0.7765	0.0001	0.9996	1.8220	2.5508
A..AA	15.0000	0.3750	0.9500	0.8824	0.5263	0.3972	0.3250	0.0500	35.7117	6.3830	2.8927	0.7765	0.0002	0.9997	2.2507	2.5508
K...E.L	15.0000	0.3750	0.9250	0.8333	0.5172	0.3592	0.3000	0.0750	36.8192	10.5745	2.9957	1.7067	0.0001	0.9998	2.1916	2.6299
E....EE	15.0000	0.3750	0.8750	0.7500	0.5000	0.2887	0.2500	0.1250	38.0440	5.3830	3.1095	2.7638	0.0001	0.9998	2.0381	2.7174
LS.L	15.0000	0.3750	0.9250	0.8333	0.5172	0.3592	0.3000	0.0750	34.3764	6.9037	2.7687	-0.3318	0.0002	0.9996	2.0462	2.4555
EEK	15.0000	0.3750	0.9750	0.9375	0.5357	0.4375	0.3500	0.0250	38.5734	2.6085	3.1587	3.2343	0.0002	0.9999	2.5830	2.7552
SS....L	15.0000	0.3750	0.9500	0.8824	0.5263	0.3972	0.3250	0.0500	35.9711	5.3830	2.9169	0.9929	0.0002	0.9998	2.2671	2.5694
L.K...E	15.0000	0.3750	0.9250	0.8333	0.5172	0.3592	0.3000	0.0750	36.8192	10.5745	2.9957	1.7067	0.0001	0.9998	2.1916	2.6299
SL...L	15.0000	0.3750	0.9250	0.8333	0.5172	0.3592	0.3000	0.0750	34.3764	5.9037	2.7687	-0.3318	0.0002	0.9996	2.0462	2.4555
L..L..E	15.0000	0.3750	0.9250	0.8333	0.5172	0.3592	0.3000	0.0750	34.5357	10.5745	2.7835	-0.1996	0.0002	0.9996	2.0557	2.4668
L..L.S	15.0000	0.3750	0.9250	0.8333	0.5172	0.3592	0.3000	0.0750	34.3764	11.0745	2.7687	-0.3318	0.0002	0.9996	2.0462	2.4555
E.L...E	15.0000	0.3750	0.8750	0.7500	0.5000	0.2887	0.2500	0.1250	36.2899	10.5745	2.9465	1.2599	0.0001	0.9997	1.9441	2.5921
LK..L	15.0000	0.3750	0.9500	0.8824	0.5263	0.3972	0.3250	0.0500	35.0651	6.4248	2.8327	0.2392	0.0003	0.9997	2.2100	2.5046
V....EE	15.0000	0.3750	0.9000	0.7895	0.5085	0.3231	0.2750	0.1000	37.9880	5.3830	3.1043	2.7145	0.0001	0.9998	2.1422	2.7134
T.L..L	15.0000	0.3750	0.9000	0.7895	0.5085	0.3231	0.2750	0.1000	35.4775	11.0745	2.8710	0.5816	0.0001	0.9996	2.0006	2.5341
K..LE	15.0000	0.3750	0.9250	0.8333	0.5172	0.3592	0.3000	0.0750	36.8192	6.4080	2.9957	1.7067	0.0001	0.9998	2.1916	2.6299
G..S.S	15.0000	0.3750	0.9500	0.8824	0.5263	0.3972	0.3250	0.0500	37.5117	11.0745	3.0600	2.2996	0.0002	0.9998	2.3642	2.6794
S..LS	15.0000	0.3750	0.9250	0.8333	0.5172	0.3592	0.3000	0.0750	35.9711	6.4037	2.9169	0.9929	0.0002	0.9997	2.1411	2.5694
L....LS	15.0000	0.3750	0.9250	0.8333	0.5172	0.3592	0.3000	0.0750	34.3764	5.4037	2.7687	-0.3318	0.0002	0.9996	2.0462	2.4555
L..LE	15.0000	0.3750	0.9250	0.8333	0.5172	0.3592	0.3000	0.0750	34.5357	6.4080	2.7835	-0.1996	0.0002	0.9996	2.0557	2.4668
D.EE	15.0000	0.3750	0.9500	0.8824	0.5263	0.3972	0.3250	0.0500	39.0728	6.8830	3.2051	3.6876	0.0001	0.9999	2.4626	2.7909
E...DS	15.0000	0.3750	0.8500	0.7143	0.4918	0.2557	0.2250	0.1500	38.9134	5.8946	3.1903	3.5419	0.0000	0.9998	1.9854	2.7795
LK.L	15.0000	0.3750	0.9250	0.8333	0.5172	0.3592	0.3000	0.0750	35.0651	6.9248	2.8327	0.2392	0.0002	0.9996	2.0872	2.5046
KK.E	15.0000	0.3750	0.9250	0.8333	0.5172	0.3592	0.3000	0.0750	39.1027	6.8830	3.2079	3.7151	0.0001	0.9998	2.3275	2.7931
E...SE	15.0000	0.3750	0.9250	0.8333	0.5172	0.3592	0.3000	0.0750	37.8847	5.8832	3.0947	2.6240	0.0001	0.9998	2.2550	2.7060
L.KA	15.0000	0.3750	0.9750	0.9375	0.5357	0.4375	0.3500	0.0250	36.0418	6.8970	2.9234	1.0520	0.0003	0.9998	2.4135	2.5744
P..T..P	15.0000	0.3750	0.9750	0.9375	0.5357	0.4375	0.3500	0.0250	41.9464	10.5745	3.4721	6.5425	0.0001	1.0000	2.8089	2.9962
V..E..E	15.0000	0.3750	0.9500	0.8824	0.5263	0.3972	0.3250	0.0500	37.9880	10.5745	3.1043	2.7145	0.0001	0.9998	2.3942	2.7134
S...E.E	15.0000	0.3750	0.9000	0.7895	0.5085	0.3231	0.2750	0.1000	37.8847	10.5745	3.0947	2.6240	0.0001	0.9998	2.1364	2.7060
KLE	15.0000	0.3750	0.8750	0.7500	0.5000	0.2887	0.2500	0.1250	36.8192	2.6398	2.9957	1.7067	0.0001	0.9997	1.9725	2.6299
GS.S	15.0000	0.3750	0.9250	0.8333	0.5172	0.3592	0.3000	0.0750	37.5117	6.8830	3.0600	2.2996	0.0001	0.9998	2.2328	2.6794
LSP	15.0000	0.3750	0.9250	0.8333	0.5172	0.3592	0.3000	0.0750	37.6108	2.6623	3.0692	2.3854	0.0001	0.9998	2.2387	2.6865
KR.L	15.0000	0.3750	0.9250	0.8333	0.5172	0.3592	0.3000	0.0750	37.8217	6.8848	3.0888	2.5689	0.0001	0.9998	2.2513	2.7015
VP....A	15.0000	0.3750	0.9500	0.8824	0.5263	0.3972	0.3250	0.0500	38.6909	5.4022	3.1696	3.3400	0.0001	0.9999	2.4385	2.7636
A..EP	15.0000	0.3750	0.9500	0.8824	0.5263	0.3972	0.3250	0.0500	38.7469	6.4009	3.1748	3.3907	0.0001	0.9999	2.4420	2.7676
AV...L	15.0000	0.3750	0.9750	0.9375	0.5357	0.4375	0.3500	0.0250	35.4564	5.8873	2.8690	0.5641	0.0003	0.9998	2.3743	2.5326
K....QL	15.0000	0.3750	0.9250	0.8333	0.5172	0.3592	0.3000	0.0750	39.2395	5.5137	3.2206	3.8412	0.0001	0.9999	2.3357	2.8028
E...LK	15.0000	0.3750	0.9500	0.8824	0.5263	0.3972	0.3250	0.0500	36.8192	5.9248	2.9957	1.7067	0.0002	0.9998	2.3205	2.6299
S.L.S	15.0000	0.3750	0.9750	0.9375	0.5357	0.4375	0.3500	0.0250	35.9711	11.5745	2.9169	0.9929	0.0003	0.9998	2.4088	2.5694
AAA	15.0000	0.3750	0.9750	0.9375	0.5357	0.4375	0.3500	0.0250	35.7117	2.6065	2.8927	0.7765	0.0003	0.9998	2.3914	2.5508
S..AS	15.0000	0.3750	0.9750	0.9375	0.5357	0.4375	0.3500	0.0250	36.9478	6.3861	3.0076	1.8160	0.0002	0.9999	2.4742	2.6391
S....LG	15.0000	0.3750	0.9750	0.9375	0.5357	0.4375	0.3500	0.0250	35.9170	5.4023	2.9118	0.9477	0.0003	0.9998	2.4052	2.5655
P....PS	15.0000	0.3750	0.9500	0.8824	0.5263	0.3972	0.3250	0.0500	40.8453	5.4049	3.3698	5.3908	0.0001	0.9999	2.5743	2.9175
E...E.V	15.0000	0.3750	0.9750	0.9375	0.5357	0.4375	0.3500	0.0250	37.9880	10.5745	3.1043	2.7145	0.0002	0.9999	2.5438	2.7134
S.D..L	15.0000	0.3750	0.9500	0.8824	0.5263	0.3972	0.3250	0.0500	37.1593	11.0745	3.0273	1.9965	0.0002	0.9998	2.3420	2.6542
GS....L	15.0000	0.3750	0.8750	0.7500	0.5000	0.2887	0.2500	0.1250	35.9170	5.3830	2.9118	0.9477	0.0001	0.9996	1.9241	2.5655
A...QL	15.0000	0.3750	0.9250	0.8333	0.5172	0.3592	0.3000	0.0750	37.9327	6.0137	3.0991	2.6660	0.0001	0.9998	2.2579	2.7095
LS..E	15.0000	0.3750	0.9000	0.7895	0.5085	0.3231	0.2750	0.1000	36.1305	6.4037	2.9317	1.1263	0.0001	0.9997	2.0374	2.5808
EE...D	15.0000	0.3750	0.9000	0.7895	0.5085	0.3231	0.2750	0.1000	39.0728	5.8830	3.2051	3.6876	0.0001	0.9998	2.2034	2.7909
LK....L	15.0000	0.3750	0.8500	0.7143	0.4918	0.2557	0.2250	0.1500	35.0651	5.4248	2.8327	0.2392	0.0001	0.9995	1.7890	2.5046
E.D.E	15.0000	0.3750	0.8750	0.7500	0.5000	0.2887	0.2500	0.1250	39.0728	11.5745	3.2051	3.6876	0.0000	0.9998	2.0932	2.7909
TT...L	15.0000	0.3750	0.9500	0.8824	0.5263	0.3972	0.3250	0.0500	38.1733	5.8830	3.1215	2.8778	0.0001	0.9999	2.4059	2.7267
P.L.S	15.0000	0.3750	0.9250	0.8333	0.5172	0.3592	0.3000	0.0750	37.6108	11.5745	3.0692	2.3854	0.0001	0.9998	2.2387	2.6865
AV...S	15.0000	0.3750	0.9000	0.7895	0.5085	0.3231	0.2750	0.1000	37.0512	5.8873	3.0172	1.9041	0.0001	0.9997	2.0894	2.6465
S.E...E	15.0000	0.3750	0.8750	0.7500	0.5000	0.2887	0.2500	0.1250	37.8847	10.5745	3.0947	2.6240	0.0001	0.9998	2.0295	2.7060
EA...L	15.0000	0.3750	0.9000	0.7895	0.5085	0.3231	0.2750	0.1000	35.5125	5.8880	2.8742	0.6107	0.0001	0.9996	2.0026	2.5366
E.E...A	15.0000	0.3750	0.9500	0.8824	0.5263	0.3972	0.3250	0.0500	37.2666	10.5745	3.0372	2.0885	0.0002	0.9998	2.3487	2.6619
L.R.R	15.0000	0.3750	0.8750	0.7500	0.5000	0.2887	0.2500	0.1250	38.2948	11.5745	3.1328	2.9855	0.0001	0.9998	2.0515	2.7353
E....AE	15.0000	0.3750	0.9000	0.7895	0.5085	0.3231	0.2750	0.1000	37.2666	5.3880	3.0372	2.0885	0.0001	0.9997	2.1015	2.6619
QLS	15.0000	0.3750	0.9000	0.7895	0.5085	0.3231	0.2750	0.1000	38.5508	2.6934	3.1566	3.2140	0.0001	0.9998	2.1739	2.7536
SG..S	15.0000	0.3750	0.8750	0.7500	0.5000	0.2887	0.2500	0.1250	37.5117	6.3830	3.0600	2.2996	0.0001	0.9997	2.0096	2.6794
TA.A	15.0000	0.3750	0.9750	0.9375	0.5357	0.4375	0.3500	0.0250	37.4309	6.9070	3.0525	2.2298	0.0002	0.9999	2.5065	2.6736
AK.A	15.0000	0.3750	0.9250	0.8333	0.5172	0.3592	0.3000	0.0750	37.0185	6.8970	3.0142	1.8762	0.0001	0.9998	2.2035	2.6442
G.G..E	15.0000	0.3750	0.9250	0.8333	0.5172	0.3592	0.3000	0.0750	37.6169	11.0745	3.0698	2.3907	0.0001	0.9998	2.2391	2.6869
L.KV	15.0000	0.3750	0.9500	0.8824	0.5263	0.3972	0.3250	0.0500	36.7632	6.8858	2.9905	1.6592	0.0002	0.9998	2.3170	2.6259
L..L..Q	15.0000	0.3750	0.9000	0.7895	0.5085	0.3231	0.2750	0.1000	36.9560	10.5745	3.0084	1.8230	0.0001	0.9997	2.0840	2.6397
L..Q.V	15.0000	0.3750	0.9500	0.8824	0.5263	0.3972	0.3250	0.0500	38.6541	11.0745	3.1662	3.3069	0.0001	0.9999	2.4362	2.7610
P..L.P	15.0000	0.3750	0.9500	0.8824	0.5263	0.3972	0.3250	0.0500	39.2505	11.0745	3.2216	3.8514	0.0001	0.9999	2.4738	2.8036
S.A...L	15.0000	0.3750	0.8500	0.7143	0.4918	0.2557	0.2250	0.1500	35.3531	10.5745	2.8594	0.4782	0.0001	0.9996	1.8037	2.5252
G.L...S	15.0000	0.3750	0.9000	0.7895	0.5085	0.3231	0.2750	0.1000	35.9170	10.5745	2.9118	0.9477	0.0001	0.9997	2.0254	2.5655
L.ER	15.0000	0.3750	0.8750	0.7500	0.5000	0.2887	0.2500	0.1250	37.2924	6.8913	3.0396	2.1106	0.0001	0.9997	1.9978	2.6637
SLS	15.0000	0.3750	0.9500	0.8824	0.5263	0.3972	0.3250	0.0500	35.9711	2.6264	2.9169	0.9929	0.0002	0.9998	2.2671	2.5694
DL..L	15.0000	0.3750	0.9250	0.8333	0.5172	0.3592	0.3000	0.0750	35.5645	6.4442	2.8791	0.6539	0.0002	0.9997	2.1169	2.5403
G.K.K	15.0000	0.3750	0.9000	0.7895	0.5085	0.3231	0.2750	0.1000	38.8892	11.5745	3.1880	3.5198	0.0001	0.9998	2.1930	2.7778
E..EA	15.0000	0.3750	0.9250	0.8333	0.5172	0.3592	0.3000	0.0750	37.2666	6.3880	3.0372	2.0885	0.0001	0.9998	2.2182	2.6619
PGG	15.0000	0.3750	0.9000	0.7895	0.5085	0.3231	0.2750	0.1000	39.0972	2.6257	3.2074	3.7101	0.0001	0.9998	2.2047	2.7927
LD...K	15.0000	0.3750	0.8750	0.7500	0.5000	0.2887	0.2500	0.1250	37.8480	5.9442	3.0913	2.5919	0.0001	0.9998	2.0276	2.7034
A.V...E	15.0000	0.3750	0.9250	0.8333	0.5172	0.3592	0.3000	0.0750	37.2105	10.5745	3.0320	2.0404	0.0001	0.9998	2.2149	2.6579
LSN	15.0000	0.3750	0.8750	0.7500	0.5000	0.2887	0.2500	0.1250	38.2863	2.6841	3.1320	2.9779	0.0001	0.9998	2.0511	2.7347
PQ.S	15.0000	0.3750	0.9500	0.8824	0.5263	0.3972	0.3250	0.0500	41.7852	6.8903	3.4572	6.3687	0.0001	0.9999	2.6335	2.9847
DL.L	15.0000	0.3750	0.9500	0.8824	0.5263	0.3972	0.3250	0.0500	35.5645	6.9442	2.8791	0.6539	0.0002	0.9997	2.2415	2.5403
E..PP	15.0000	0.3750	0.9250	0.8333	0.5172	0.3592	0.3000	0.0750	41.0047	6.3830	3.3846	5.5525	0.0001	0.9999	2.4408	2.9289
V..LS	15.0000	0.3750	0.9000	0.7895	0.5085	0.3231	0.2750	0.1000	36.0745	6.4037	2.9265	1.0793	0.0001	0.9997	2.0343	2.5767
L..A..T	15.0000	0.3750	0.9000	0.7895	0.5085	0.3231	0.2750	0.1000	36.4542	10.5745	2.9617	1.3981	0.0001	0.9997	2.0557	2.6039
DG.L	15.0000	0.3750	0.9750	0.9375	0.5357	0.4375	0.3500	0.0250	37.1051	6.8956	3.0222	1.9501	0.0002	0.9999	2.4847	2.6504
LS....T	15.0000	0.3750	0.9000	0.7895	0.5085	0.3231	0.2750	0.1000	37.0722	5.4037	3.0192	1.9221	0.0001	0.9997	2.0905	2.6480
V..AG	15.0000	0.3750	0.9500	0.8824	0.5263	0.3972	0.3250	0.0500	36.9970	6.3856	3.0122	1.8579	0.0002	0.9998	2.3317	2.6426
L.T...L	15.0000	0.3750	0.9250	0.8333	0.5172	0.3592	0.3000	0.0750	35.4775	10.5745	2.8710	0.5816	0.0002	0.9997	2.1118	2.5341
LEP	15.0000	0.3750	0.9750	0.9375	0.5357	0.4375	0.3500	0.0250	37.7702	2.6636	3.0840	2.5240	0.0002	0.9999	2.5293	2.6979
I...PP	15.0000	0.3750	0.9000	0.7895	0.5085	0.3231	0.2750	0.1000	41.5340	5.8830	3.4338	6.1014	0.0000	0.9999	2.3421	2.9667
G.G..V	15.0000	0.3750	0.9500	0.8824	0.5263	0.3972	0.3250	0.0500	37.5609	11.0745	3.0646	2.3422	0.0002	0.9998	2.3673	2.6829
A..V..A	15.0000	0.3750	0.9500	0.8824	0.5263	0.3972	0.3250	0.0500	36.4331	10.5745	2.9598	1.3803	0.0002	0.9998	2.2962	2.6024
PA..V	15.0000	0.3750	0.9500	0.8824	0.5263	0.3972	0.3250	0.0500	38.6909	6.4239	3.1696	3.3400	0.0001	0.9999	2.4385	2.7636
F..G.G	15.0000	0.3750	0.9250	0.8333	0.5172	0.3592	0.3000	0.0750	39.9784	11.0745	3.2893	4.5375	0.0001	0.9999	2.3797	2.8556
D...R.L	15.0000	0.3750	0.9250	0.8333	0.5172	0.3592	0.3000	0.0750	38.3211	10.5745	3.1352	3.0089	0.0001	0.9998	2.2810	2.7372
P..PP	14.0000	0.3500	0.9000	0.7778	0.4828	0.2993	0.2500	0.1000	39.4503	6.3830	3.4922	6.5489	0.0000	0.9999	2.3603	3.0346
P..P..P	14.0000	0.3500	0.9500	0.8750	0.5000	0.3750	0.3000	0.0500	39.4503	10.5745	3.4922	6.5489	0.0001	0.9999	2.6553	3.0346
S..S..S	14.0000	0.3500	0.9250	0.8235	0.4912	0.3361	0.2750	0.0750	34.8826	10.5745	3.0351	1.9985	0.0001	0.9998	2.2098	2.6833
S....SS	14.0000	0.3500	0.9500	0.8750	0.5000	0.3750	0.3000	0.0500	34.8826	5.3830	3.0351	1.9985	0.0001	0.9998	2.3479	2.6833
E...E.E	14.0000	0.3500	0.8750	0.7368	0.4746	0.2644	0.2250	0.1250	35.3266	10.5745	3.0795	2.3975	0.0000	0.9998	2.0023	2.7174
P....PA	14.0000	0.3500	0.9500	0.8750	0.5000	0.3750	0.3000	0.0500	37.3538	5.4239	3.2824	4.3154	0.0001	0.9999	2.5142	2.8734
L.K.L	14.0000	0.3500	0.9250	0.8235	0.4912	0.3361	0.2750	0.0750	32.5604	11.5745	2.8027	-0.0271	0.0002	0.9996	2.0627	2.5046
SLL	14.0000	0.3500	0.9750	0.9333	0.5091	0.4163	0.3250	0.0250	31.9209	2.6236	2.7387	-0.5793	0.0004	0.9998	2.2918	2.4555
PA.A	14.0000	0.3500	0.9250	0.8235	0.4912	0.3361	0.2750	0.0750	35.2574	6.9239	3.0726	2.3349	0.0001	0.9998	2.2335	2.7121
EG.E	14.0000	0.3500	0.9250	0.8235	0.4912	0.3361	0.2750	0.0750	35.1283	6.8834	3.0597	2.2186	0.0001	0.9998	2.2253	2.7022
S..E..S	14.0000	0.3500	0.8750	0.7368	0.4746	0.2644	0.2250	0.1250	35.0306	10.5745	3.0499	2.1309	0.0001	0.9997	1.9855	2.6947
SL....L	14.0000	0.3500	0.8750	0.7368	0.4746	0.2644	0.2250	0.1250	31.9209	5.4037	2.7387	-0.5793	0.0001	0.9995	1.8093	2.4555
E....LE	14.0000	0.3500	0.8000	0.6364	0.4516	0.1680	0.1500	0.2000	33.6978	5.4080	2.9165	0.9563	0.0000	0.9996	1.6495	2.5921
S...RL	14.0000	0.3500	0.9250	0.8235	0.4912	0.3361	0.2750	0.0750	34.4806	5.9431	2.9949	1.6417	0.0001	0.9998	2.1843	2.6524
LSS	14.0000	0.3500	0.9500	0.8750	0.5000	0.3750	0.3000	0.0500	33.4018	2.6264	2.8869	0.6995	0.0002	0.9998	2.2482	2.5694
S..L..L	14.0000	0.3500	0.9750	0.9333	0.5091	0.4163	0.3250	0.0250	31.9209	10.5745	2.7387	-0.5793	0.0004	0.9998	2.2918	2.4555
G..GG	14.0000	0.3500	0.9500	0.8750	0.5000	0.3750	0.3000	0.0500	34.7317	6.3830	3.0200	1.8641	0.0002	0.9998	2.3377	2.6717
VG....E	14.0000	0.3500	0.9250	0.8235	0.4912	0.3361	0.2750	0.0750	35.0763	5.3832	3.0545	2.1718	0.0001	0.9998	2.2220	2.6982
P..P.S	14.0000	0.3500	0.9250	0.8235	0.4912	0.3361	0.2750	0.0750	37.9278	11.0745	3.3398	4.8965	0.0001	0.9999	2.4027	2.9175
K.LE	14.0000	0.3500	0.9000	0.7778	0.4828	0.2993	0.2500	0.1000	34.1893	6.9080	2.9657	1.3854	0.0001	0.9997	2.0455	2.6299
KEE	14.0000	0.3500	0.8250	0.6667	0.4590	0.1989	0.1750	0.1750	35.8181	2.6085	3.1287	2.8466	0.0000	0.9998	1.8368	2.7552
L.S...L	14.0000	0.3500	0.8750	0.7368	0.4746	0.2644	0.2250	0.1250	31.9209	10.5745	2.7387	-0.5793	0.0001	0.9995	1.8093	2.4555
LS....L	14.0000	0.3500	0.9000	0.7778	0.4828	0.2993	0.2500	0.1000	31.9209	5.4037	2.7387	-0.5793	0.0002	0.9995	1.9098	2.4555
A...DL	14.0000	0.3500	0.9500	0.8750	0.5000	0.3750	0.3000	0.0500	33.9311	5.9442	2.9399	1.1595	0.0002	0.9998	2.2838	2.6101
L...LE	14.0000	0.3500	1.0000	1.0000	0.5185	0.4606	0.3500	0.0000	32.0689	5.9080	2.7535	-0.4514	0.0006	1.0000	2.4668	2.4668
S..P..P	14.0000	0.3500	0.8750	0.7368	0.4746	0.2644	0.2250	0.1250	37.9278	10.5745	3.3398	4.8965	0.0000	0.9999	2.1498	2.9175
K....EE	14.0000	0.3500	0.9750	0.9333	0.5091	0.4163	0.3250	0.0250	35.8181	5.3830	3.1287	2.8466	0.0002	0.9999	2.5716	2.7552
S..SL	14.0000	0.3500	0.9750	0.9333	0.5091	0.4163	0.3250	0.0250	33.4018	6.4037	2.8869	0.6995	0.0003	0.9998	2.3981	2.5694
EKA	14.0000	0.3500	0.9750	0.9333	0.5091	0.4163	0.3250	0.0250	35.0962	2.6162	3.0565	2.1897	0.0002	0.9999	2.5197	2.6997
KK..L	14.0000	0.3500	0.9000	0.7778	0.4828	0.2993	0.2500	0.1000	34.6808	6.3830	3.0149	1.8189	0.0001	0.9997	2.0749	2.6678
L.LL	14.0000	0.3500	0.9000	0.7778	0.4828	0.2993	0.2500	0.1000	30.4401	6.8830	2.5905	-1.8753	0.0002	0.9993	1.8212	2.3415
SL....R	14.0000	0.3500	1.0000	1.0000	0.5185	0.4606	0.3500	0.0000	34.4806	5.4037	2.9949	1.6417	0.0004	1.0000	2.6524	2.6524
S..T.S	14.0000	0.3500	0.8500	0.7000	0.4667	0.2309	0.2000	0.1500	35.9051	11.0745	3.1374	2.9270	0.0000	0.9998	1.9334	2.7619
S.L...L	14.0000	0.3500	0.9250	0.8235	0.4912	0.3361	0.2750	0.0750	31.9209	10.5745	2.7387	-0.5793	0.0002	0.9996	2.0221	2.4555
L...L.E	14.0000	0.3500	0.9000	0.7778	0.4828	0.2993	0.2500	0.1000	32.0689	10.5745	2.7535	-0.4514	0.0001	0.9995	1.9187	2.4668
G...SS	14.0000	0.3500	0.9000	0.7778	0.4828	0.2993	0.2500	0.1000	34.8323	5.8830	3.0301	1.9536	0.0001	0.9998	2.0840	2.6794
L..ER	14.0000	0.3500	0.8750	0.7368	0.4746	0.2644	0.2250	0.1250	34.6286	6.3913	3.0097	1.7726	0.0001	0.9997	1.9628	2.6637
AL...L	14.0000	0.3500	0.9000	0.7778	0.4828	0.2993	0.2500	0.1000	31.3470	5.8908	2.6813	-1.0775	0.0002	0.9994	1.8755	2.4113
K.L...L	14.0000	0.3500	0.8500	0.7000	0.4667	0.2309	0.2000	0.1500	32.5604	10.5745	2.8027	-0.0271	0.0001	0.9995	1.7533	2.5046
AA.A	14.0000	0.3500	0.9250	0.8235	0.4912	0.3361	0.2750	0.0750	33.1609	6.8830	2.8628	0.4911	0.0002	0.9997	2.1007	2.5508
L..L..G	14.0000	0.3500	0.9250	0.8235	0.4912	0.3361	0.2750	0.0750	31.8706	10.5745	2.7337	-0.6228	0.0002	0.9996	2.0190	2.4516
E.LQ	14.0000	0.3500	0.9750	0.9333	0.5091	0.4163	0.3250	0.0250	35.9451	7.0137	3.1414	2.9641	0.0002	0.9999	2.5807	2.7650
S...GS	14.0000	0.3500	0.9000	0.7778	0.4828	0.2993	0.2500	0.1000	34.8323	5.8830	3.0301	1.9536	0.0001	0.9998	2.0840	2.6794
S.T..S	14.0000	0.3500	0.9500	0.8750	0.5000	0.3750	0.3000	0.0500	35.9051	11.0745	3.1374	2.9270	0.0001	0.9999	2.4167	2.7619
VP.P	14.0000	0.3500	0.9000	0.7778	0.4828	0.2993	0.2500	0.1000	38.0237	6.9022	3.3495	4.9957	0.0000	0.9999	2.2749	2.9249
PS....P	14.0000	0.3500	0.9500	0.8750	0.5000	0.3750	0.3000	0.0500	37.9278	5.4049	3.3398	4.8965	0.0001	0.9999	2.5528	2.9175
E..S..E	14.0000	0.3500	0.8250	0.6667	0.4590	0.1989	0.1750	0.1750	35.1786	10.5745	3.0647	2.2639	0.0000	0.9997	1.8040	2.7060
AAL	14.0000	0.3500	0.8750	0.7368	0.4746	0.2644	0.2250	0.1250	32.2539	2.6138	2.7720	-0.2916	0.0001	0.9995	1.8282	2.4811
AE..A	14.0000	0.3500	0.8750	0.7368	0.4746	0.2644	0.2250	0.1250	33.8828	6.3880	2.9350	1.1174	0.0001	0.9997	1.9205	2.6064
QL...E	14.0000	0.3500	0.9750	0.9333	0.5091	0.4163	0.3250	0.0250	35.9451	6.0137	3.1414	2.9641	0.0002	0.9999	2.5807	2.7650
K..L..A	14.0000	0.3500	0.9250	0.8235	0.4912	0.3361	0.2750	0.0750	33.4674	10.5745	2.8935	0.7563	0.0001	0.9997	2.1201	2.5744
P...PG	14.0000	0.3500	0.9000	0.7778	0.4828	0.2993	0.2500	0.1000	37.8775	5.9063	3.3348	4.8447	0.0000	0.9999	2.2662	2.9137
S..TS	14.0000	0.3500	0.8500	0.7000	0.4667	0.2309	0.2000	0.1500	35.9051	6.3929	3.1374	2.9270	0.0000	0.9998	1.9334	2.7619
S..A.L	14.0000	0.3500	0.9750	0.9333	0.5091	0.4163	0.3250	0.0250	32.8279	11.0745	2.8295	0.2035	0.0003	0.9998	2.3569	2.5252
K.K.E	14.0000	0.3500	0.9500	0.8750	0.5000	0.3750	0.3000	0.0500	36.3097	11.5745	3.1779	3.3049	0.0001	0.9999	2.4439	2.7931
S..T..S	14.0000	0.3500	0.9500	0.8750	0.5000	0.3750	0.3000	0.0500	35.9051	10.5745	3.1374	2.9270	0.0001	0.9999	2.4167	2.7619
E..E..A	14.0000	0.3500	0.9500	0.8750	0.5000	0.3750	0.3000	0.0500	34.6047	10.5745	3.0073	1.7514	0.0002	0.9998	2.3292	2.6619
LS....S	14.0000	0.3500	0.9500	0.8750	0.5000	0.3750	0.3000	0.0500	33.4018	5.4037	2.8869	0.6995	0.0002	0.9998	2.2482	2.5694
EG....E	14.0000	0.3500	0.9000	0.7778	0.4828	0.2993	0.2500	0.1000	35.1283	5.3834	3.0597	2.2186	0.0001	0.9998	2.1017	2.7022
L....RI	14.0000	0.3500	0.9250	0.8235	0.4912	0.3361	0.2750	0.0750	35.1201	5.3848	3.0589	2.2112	0.0001	0.9998	2.2248	2.7015
SSI	14.0000	0.3500	0.9750	0.9333	0.5091	0.4163	0.3250	0.0250	35.5222	2.6099	3.0991	2.5752	0.0002	0.9999	2.5503	2.7325
S....GS	14.0000	0.3500	0.8000	0.6364	0.4516	0.1680	0.1500	0.2000	34.8323	5.3830	3.0301	1.9536	0.0000	0.9997	1.7051	2.6794
L..EL	14.0000	0.3500	0.9000	0.7778	0.4828	0.2993	0.2500	0.1000	32.0689	6.4080	2.7535	-0.4514	0.0001	0.9995	1.9187	2.4668
L...E.L	14.0000	0.3500	0.9000	0.7778	0.4828	0.2993	0.2500	0.1000	32.0689	10.5745	2.7535	-0.4514	0.0001	0.9995	1.9187	2.4668
G..S..T	14.0000	0.3500	0.9500	0.8750	0.5000	0.3750	0.3000	0.0500	35.8548	10.5745	3.1324	2.8805	0.0001	0.9999	2.4133	2.7581
D..AL	14.0000	0.3500	0.8250	0.6667	0.4590	0.1989	0.1750	0.1750	33.9311	6.3908	2.9399	1.1595	0.0000	0.9996	1.7401	2.6101
L..S..L	14.0000	0.3500	1.0000	1.0000	0.5185	0.4606	0.3500	0.0000	31.9209	10.5745	2.7387	-0.5793	0.0006	1.0000	2.4555	2.4555
S..A.A	14.0000	0.3500	0.8750	0.7368	0.4746	0.2644	0.2250	0.1250	33.7348	11.0745	2.9202	0.9885	0.0001	0.9997	1.9121	2.5950
KR..E	14.0000	0.3500	0.9250	0.8235	0.4912	0.3361	0.2750	0.0750	36.7490	6.3848	3.2219	3.7234	0.0001	0.9999	2.3280	2.8268
S..L.L	14.0000	0.3500	0.9500	0.8750	0.5000	0.3750	0.3000	0.0500	31.9209	11.0745	2.7387	-0.5793	0.0003	0.9997	2.1485	2.4555
L..D.E	14.0000	0.3500	0.8500	0.7000	0.4667	0.2309	0.2000	0.1500	34.6530	11.0745	3.0121	1.7942	0.0000	0.9997	1.8659	2.6656
S.AE	14.0000	0.3500	0.8750	0.7368	0.4746	0.2644	0.2250	0.1250	34.4567	6.8880	2.9925	1.6206	0.0001	0.9997	1.9530	2.6505
G.DS	14.0000	0.3500	0.9750	0.9333	0.5091	0.4163	0.3250	0.0250	35.9356	6.8946	3.1405	2.9552	0.0002	0.9999	2.5800	2.7643
E.E.S	14.0000	0.3500	0.9000	0.7778	0.4828	0.2993	0.2500	0.1000	35.1786	11.5745	3.0647	2.2639	0.0001	0.9998	2.1047	2.7060
SS....P	14.0000	0.3500	0.9750	0.9333	0.5091	0.4163	0.3250	0.0250	36.4052	5.3830	3.1875	3.3951	0.0001	0.9999	2.6137	2.8004
S..GS	14.0000	0.3500	0.9500	0.8750	0.5000	0.3750	0.3000	0.0500	34.8323	6.3830	3.0301	1.9536	0.0001	0.9998	2.3445	2.6794
TA...A	14.0000	0.3500	0.8750	0.7368	0.4746	0.2644	0.2250	0.1250	34.7572	5.9070	3.0225	1.8868	0.0001	0.9997	1.9700	2.6736
LE....A	14.0000	0.3500	1.0000	1.0000	0.5185	0.4606	0.3500	0.0000	32.9758	5.4080	2.8443	0.3312	0.0005	1.0000	2.5366	2.5366
SG...L	14.0000	0.3500	0.9500	0.8750	0.5000	0.3750	0.3000	0.0500	33.3515	5.8830	2.8819	0.6559	0.0002	0.9998	2.2448	2.5655
L..SS	14.0000	0.3500	0.9750	0.9333	0.5091	0.4163	0.3250	0.0250	33.4018	6.3830	2.8869	0.6995	0.0003	0.9998	2.3981	2.5694
LS....I	14.0000	0.3500	0.9750	0.9333	0.5091	0.4163	0.3250	0.0250	34.0413	5.4037	2.9509	1.2558	0.0003	0.9999	2.4440	2.6186
E...S.L	14.0000	0.3500	0.9000	0.7778	0.4828	0.2993	0.2500	0.1000	33.5498	10.5745	2.9017	0.8278	0.0001	0.9997	2.0073	2.5808
E....EA	14.0000	0.3500	0.9250	0.8235	0.4912	0.3361	0.2750	0.0750	34.6047	5.3880	3.0073	1.7514	0.0001	0.9998	2.1922	2.6619
P..S.L	14.0000	0.3500	0.9250	0.8235	0.4912	0.3361	0.2750	0.0750	34.9243	11.0745	3.0393	2.0357	0.0001	0.9998	2.2124	2.6865
A.K...K	14.0000	0.3500	0.9250	0.8235	0.4912	0.3361	0.2750	0.0750	35.5878	10.5745	3.1057	2.6351	0.0001	0.9998	2.2544	2.7375
LL.E	14.0000	0.3500	0.8750	0.7368	0.4746	0.2644	0.2250	0.1250	32.0689	6.8830	2.7535	-0.4514	0.0001	0.9995	1.8177	2.4668
SK.E	14.0000	0.3500	0.9750	0.9333	0.5091	0.4163	0.3250	0.0250	35.6701	6.8869	3.1139	2.7105	0.0002	0.9999	2.5609	2.7439
DS..E	14.0000	0.3500	0.9500	0.8750	0.5000	0.3750	0.3000	0.0500	36.1339	6.3946	3.1603	3.1399	0.0001	0.9999	2.4321	2.7795
S.AV	14.0000	0.3500	0.9500	0.8750	0.5000	0.3750	0.3000	0.0500	34.4047	6.8873	2.9873	1.5747	0.0002	0.9998	2.3157	2.6465
E..V..E	14.0000	0.3500	0.8500	0.7000	0.4667	0.2309	0.2000	0.1500	35.2746	10.5745	3.0743	2.3504	0.0000	0.9997	1.8994	2.7134
D..K..K	14.0000	0.3500	0.9500	0.8750	0.5000	0.3750	0.3000	0.0500	37.2649	10.5745	3.2735	4.2271	0.0001	0.9999	2.5082	2.8665
P.SS	14.0000	0.3500	0.9500	0.8750	0.5000	0.3750	0.3000	0.0500	36.4052	6.8830	3.1875	3.3951	0.0001	0.9999	2.4504	2.8004
L..AK	14.0000	0.3500	0.9500	0.8750	0.5000	0.3750	0.3000	0.0500	33.4674	6.3970	2.8935	0.7563	0.0002	0.9998	2.2526	2.5744
E....KA	14.0000	0.3500	0.9500	0.8750	0.5000	0.3750	0.3000	0.0500	35.0962	5.3970	3.0565	2.1897	0.0001	0.9998	2.3622	2.6997
AL....E	14.0000	0.3500	0.9000	0.7778	0.4828	0.2993	0.2500	0.1000	32.9758	5.3908	2.8443	0.3312	0.0001	0.9996	1.9729	2.5366
E...L.L	14.0000	0.3500	1.0000	1.0000	0.5185	0.4606	0.3500	0.0000	32.0689	10.5745	2.7535	-0.4514	0.0006	1.0000	2.4668	2.4668
AL.V	14.0000	0.3500	0.8500	0.7000	0.4667	0.2309	0.2000	0.1500	32.9238	6.8908	2.8391	0.2863	0.0001	0.9996	1.7728	2.5326
L.AL	14.0000	0.3500	0.9250	0.8235	0.4912	0.3361	0.2750	0.0750	31.3470	6.8908	2.6813	-1.0775	0.0002	0.9995	1.9858	2.4113
KA....L	14.0000	0.3500	0.9500	0.8750	0.5000	0.3750	0.3000	0.0500	33.4674	5.3970	2.8935	0.7563	0.0002	0.9998	2.2526	2.5744
A.L.Q	14.0000	0.3500	0.9250	0.8235	0.4912	0.3361	0.2750	0.0750	35.2232	11.5745	3.0692	2.3041	0.0001	0.9998	2.2313	2.7095
L...LK	14.0000	0.3500	0.8500	0.7000	0.4667	0.2309	0.2000	0.1500	32.5604	5.9248	2.8027	-0.0271	0.0001	0.9995	1.7533	2.5046
AV....E	14.0000	0.3500	1.0000	1.0000	0.5185	0.4606	0.3500	0.0000	34.5526	5.3873	3.0021	1.7053	0.0003	1.0000	2.6579	2.6579
P....AA	14.0000	0.3500	0.9000	0.7778	0.4828	0.2993	0.2500	0.1000	35.2574	5.3830	3.0726	2.3349	0.0001	0.9998	2.1094	2.7121
K..E.V	14.0000	0.3500	0.9250	0.8235	0.4912	0.3361	0.2750	0.0750	35.7661	11.0745	3.1235	2.7987	0.0001	0.9998	2.2657	2.7512
P...VP	14.0000	0.3500	0.9500	0.8750	0.5000	0.3750	0.3000	0.0500	38.0237	5.9022	3.3495	4.9957	0.0001	0.9999	2.5593	2.9249
R.LF	14.0000	0.3500	0.9750	0.9333	0.5091	0.4163	0.3250	0.0250	36.8214	7.0104	3.2291	3.7933	0.0001	0.9999	2.6436	2.8324
K.K...L	14.0000	0.3500	0.8750	0.7368	0.4746	0.2644	0.2250	0.1250	34.6808	10.5745	3.0149	1.8189	0.0001	0.9997	1.9657	2.6678
GAG	14.0000	0.3500	0.9000	0.7778	0.4828	0.2993	0.2500	0.1000	34.2081	2.6089	2.9676	1.4019	0.0001	0.9997	2.0466	2.6314
T.SL	14.0000	0.3500	0.9250	0.8235	0.4912	0.3361	0.2750	0.0750	34.4242	6.9037	2.9892	1.5919	0.0001	0.9998	2.1807	2.6480
DL.E	14.0000	0.3500	0.9000	0.7778	0.4828	0.2993	0.2500	0.1000	34.6530	6.9442	3.0121	1.7942	0.0001	0.9997	2.0733	2.6656
GGS	14.0000	0.3500	0.9750	0.9333	0.5091	0.4163	0.3250	0.0250	34.7820	2.6066	3.0250	1.9088	0.0002	0.9999	2.4972	2.6755
LA...R	14.0000	0.3500	0.9000	0.7778	0.4828	0.2993	0.2500	0.1000	33.9067	5.8908	2.9374	1.1382	0.0001	0.9997	2.0286	2.6082
RE....L	14.0000	0.3500	0.9500	0.8750	0.5000	0.3750	0.3000	0.0500	34.6286	5.3913	3.0097	1.7726	0.0002	0.9998	2.3308	2.6637
LV.D	14.0000	0.3500	0.8500	0.7000	0.4667	0.2309	0.2000	0.1500	34.6010	6.9064	3.0069	1.7481	0.0000	0.9997	1.8631	2.6616
R.LS	14.0000	0.3500	0.8500	0.7000	0.4667	0.2309	0.2000	0.1500	34.4806	6.9037	2.9949	1.6417	0.0000	0.9997	1.8566	2.6524
SG.T	14.0000	0.3500	0.9000	0.7778	0.4828	0.2993	0.2500	0.1000	35.8548	6.8830	3.1324	2.8805	0.0001	0.9998	2.1452	2.7581
S..P.P	14.0000	0.3500	0.8750	0.7368	0.4746	0.2644	0.2250	0.1250	37.9278	11.0745	3.3398	4.8965	0.0000	0.9999	2.1498	2.9175
SS...P	14.0000	0.3500	0.9500	0.8750	0.5000	0.3750	0.3000	0.0500	36.4052	5.8830	3.1875	3.3951	0.0001	0.9999	2.4504	2.8004
EK....Q	14.0000	0.3500	1.0000	1.0000	0.5185	0.4606	0.3500	0.0000	38.0655	5.3853	3.3536	5.0391	0.0002	1.0000	2.9281	2.9281
SL..E	14.0000	0.3500	0.9750	0.9333	0.5091	0.4163	0.3250	0.0250	33.5498	6.4037	2.9017	0.8278	0.0003	0.9998	2.4087	2.5808
GE.S	14.0000	0.3500	0.9000	0.7778	0.4828	0.2993	0.2500	0.1000	34.9803	6.8834	3.0449	2.0858	0.0001	0.9998	2.0928	2.6908
R.L.E	14.0000	0.3500	0.9500	0.8750	0.5000	0.3750	0.3000	0.0500	34.6286	11.5745	3.0097	1.7726	0.0002	0.9998	2.3308	2.6637
A...ST	14.0000	0.3500	0.8750	0.7368	0.4746	0.2644	0.2250	0.1250	35.3312	5.8929	3.0800	2.4016	0.0000	0.9998	2.0026	2.7178
PT.V	14.0000	0.3500	0.8750	0.7368	0.4746	0.2644	0.2250	0.1250	37.5236	6.8854	3.2994	4.4852	0.0000	0.9999	2.1268	2.8864
S...GT	14.0000	0.3500	0.9000	0.7778	0.4828	0.2993	0.2500	0.1000	35.8548	5.8939	3.1324	2.8805	0.0001	0.9998	2.1452	2.7581
L...IQ	14.0000	0.3500	0.9250	0.8235	0.4912	0.3361	0.2750	0.0750	36.4367	5.9119	3.1906	3.4250	0.0001	0.9998	2.3082	2.8028
T..PG	14.0000	0.3500	0.9250	0.8235	0.4912	0.3361	0.2750	0.0750	37.3773	6.4063	3.2848	4.3388	0.0001	0.9999	2.3678	2.8752
K...SL	14.0000	0.3500	0.9000	0.7778	0.4828	0.2993	0.2500	0.1000	34.0413	5.9037	2.9509	1.2558	0.0001	0.9997	2.0367	2.6186
R..L..E	14.0000	0.3500	0.9500	0.8750	0.5000	0.3750	0.3000	0.0500	34.6286	10.5745	3.0097	1.7726	0.0002	0.9998	2.3308	2.6637
DL.K	14.0000	0.3500	0.9250	0.8235	0.4912	0.3361	0.2750	0.0750	35.1445	6.9442	3.0613	2.2332	0.0001	0.9998	2.2264	2.7034
Q.V.S	14.0000	0.3500	0.9500	0.8750	0.5000	0.3750	0.3000	0.0500	37.3740	11.5745	3.2844	4.3354	0.0001	0.9999	2.5156	2.8749
I.KL	14.0000	0.3500	0.9500	0.8750	0.5000	0.3750	0.3000	0.0500	34.6808	6.9248	3.0149	1.8189	0.0002	0.9998	2.3343	2.6678
TD.S	14.0000	0.3500	0.9000	0.7778	0.4828	0.2993	0.2500	0.1000	37.0083	6.8831	3.2478	3.9749	0.0000	0.9998	2.2142	2.8468
A.K.L	14.0000	0.3500	0.9250	0.8235	0.4912	0.3361	0.2750	0.0750	33.4674	11.5745	2.8935	0.7563	0.0001	0.9997	2.1201	2.5744
D.V.K	14.0000	0.3500	1.0000	1.0000	0.5185	0.4606	0.3500	0.0000	36.7213	11.5745	3.2191	3.6968	0.0002	1.0000	2.8247	2.8247
LK..E	14.0000	0.3500	0.8750	0.7368	0.4746	0.2644	0.2250	0.1250	34.1893	6.4248	2.9657	1.3854	0.0001	0.9997	1.9379	2.6299
SIL	14.0000	0.3500	0.8500	0.7000	0.4667	0.2309	0.2000	0.1500	34.0413	2.6380	2.9509	1.2558	0.0000	0.9997	1.8330	2.6186
AV.E	14.0000	0.3500	0.9500	0.8750	0.5000	0.3750	0.3000	0.0500	34.5526	6.8873	3.0021	1.7053	0.0002	0.9998	2.3257	2.6579
E....PA	14.0000	0.3500	0.8750	0.7368	0.4746	0.2644	0.2250	0.1250	35.9793	5.4239	3.1448	2.9958	0.0000	0.9998	2.0393	2.7676
PP.V	14.0000	0.3500	0.9500	0.8750	0.5000	0.3750	0.3000	0.0500	38.0237	6.8830	3.3495	4.9957	0.0001	0.9999	2.5593	2.9249
RE.I	14.0000	0.3500	0.8750	0.7368	0.4746	0.2644	0.2250	0.1250	36.7490	6.8913	3.2219	3.7234	0.0000	0.9998	2.0829	2.8268
K....AV	14.0000	0.3500	0.9750	0.9333	0.5091	0.4163	0.3250	0.0250	35.0442	5.3873	3.0513	2.1430	0.0002	0.9999	2.5160	2.6957
P..S.A	14.0000	0.3500	0.9000	0.7778	0.4828	0.2993	0.2500	0.1000	35.8313	11.0745	3.1300	2.8588	0.0001	0.9998	2.1438	2.7563
P...K.L	14.0000	0.3500	1.0000	1.0000	0.5185	0.4606	0.3500	0.0000	35.5639	10.5745	3.1033	2.6132	0.0003	1.0000	2.7357	2.7357
S..T..T	14.0000	0.3500	0.8750	0.7368	0.4746	0.2644	0.2250	0.1250	36.9275	10.5745	3.2397	3.8961	0.0000	0.9998	2.0931	2.8406
F..E.L	14.0000	0.3500	0.9000	0.7778	0.4828	0.2993	0.2500	0.1000	35.8906	11.0745	3.1360	2.9135	0.0001	0.9998	2.1473	2.7608
SK....I	14.0000	0.3500	0.9250	0.8235	0.4912	0.3361	0.2750	0.0750	36.1617	5.3869	3.1631	3.1659	0.0001	0.9998	2.2908	2.7817
KV..A	14.0000	0.3500	0.8750	0.7368	0.4746	0.2644	0.2250	0.1250	35.0442	6.3858	3.0513	2.1430	0.0001	0.9997	1.9863	2.6957
GSG	14.0000	0.3500	0.9250	0.8235	0.4912	0.3361	0.2750	0.0750	34.7820	2.6066	3.0250	1.9088	0.0001	0.9998	2.2034	2.6755
A..A..K	14.0000	0.3500	0.9500	0.8750	0.5000	0.3750	0.3000	0.0500	34.3743	10.5745	2.9842	1.5480	0.0002	0.9998	2.3137	2.6442
S.G..S	14.0000	0.3500	0.9500	0.8750	0.5000	0.3750	0.3000	0.0500	34.8323	11.0745	3.0301	1.9536	0.0001	0.9998	2.3445	2.6794
P....LK	14.0000	0.3500	1.0000	1.0000	0.5185	0.4606	0.3500	0.0000	35.5639	5.4248	3.1033	2.6132	0.0003	1.0000	2.7357	2.7357
SE.G	14.0000	0.3500	0.9000	0.7778	0.4828	0.2993	0.2500	0.1000	34.9803	6.8832	3.0449	2.0858	0.0001	0.9998	2.0928	2.6908
E.L.T	14.0000	0.3500	0.9000	0.7778	0.4828	0.2993	0.2500	0.1000	34.5722	11.5745	3.0040	1.7226	0.0001	0.9997	2.0684	2.6594
G..S..E	14.0000	0.3500	0.9500	0.8750	0.5000	0.3750	0.3000	0.0500	34.9803	10.5745	3.0449	2.0858	0.0001	0.9998	2.3544	2.6908
S....LR	14.0000	0.3500	0.9500	0.8750	0.5000	0.3750	0.3000	0.0500	34.4806	5.4431	2.9949	1.6417	0.0002	0.9998	2.3208	2.6524
QL....E	14.0000	0.3500	0.9000	0.7778	0.4828	0.2993	0.2500	0.1000	35.9451	5.5137	3.1414	2.9641	0.0001	0.9998	2.1506	2.7650
SL....A	14.0000	0.3500	1.0000	1.0000	0.5185	0.4606	0.3500	0.0000	32.8279	5.4037	2.8295	0.2035	0.0005	1.0000	2.5252	2.5252
T..AE	14.0000	0.3500	0.9500	0.8750	0.5000	0.3750	0.3000	0.0500	35.4791	6.3880	3.0948	2.5360	0.0001	0.9998	2.3880	2.7292
KED	14.0000	0.3500	0.9500	0.8750	0.5000	0.3750	0.3000	0.0500	36.7734	2.6124	3.2243	3.7469	0.0001	0.9999	2.4751	2.8287
ALK	14.0000	0.3500	0.8750	0.7368	0.4746	0.2644	0.2250	0.1250	33.4674	2.6344	2.8935	0.7563	0.0001	0.9996	1.8969	2.5744
S...A.A	14.0000	0.3500	0.9500	0.8750	0.5000	0.3750	0.3000	0.0500	33.7348	10.5745	2.9202	0.9885	0.0002	0.9998	2.2706	2.5950
V..G..S	14.0000	0.3500	0.9500	0.8750	0.5000	0.3750	0.3000	0.0500	34.9283	10.5745	3.0397	2.0392	0.0001	0.9998	2.3509	2.6868
SL..D	14.0000	0.3500	0.9500	0.8750	0.5000	0.3750	0.3000	0.0500	34.5050	6.4037	2.9973	1.6632	0.0002	0.9998	2.3225	2.6542
QL....Q	14.0000	0.3500	0.9750	0.9333	0.5091	0.4163	0.3250	0.0250	38.1925	5.5137	3.3663	5.1716	0.0001	0.9999	2.7420	2.9379
LD....T	14.0000	0.3500	0.9250	0.8235	0.4912	0.3361	0.2750	0.0750	35.5275	5.4442	3.0996	2.5800	0.0001	0.9998	2.2506	2.7329
S....TS	14.0000	0.3500	0.9750	0.9333	0.5091	0.4163	0.3250	0.0250	35.9051	5.3929	3.1374	2.9270	0.0002	0.9999	2.5778	2.7619
V...V.V	14.0000	0.3500	0.9000	0.7778	0.4828	0.2993	0.2500	0.1000	35.1705	10.5745	3.0639	2.2565	0.0001	0.9998	2.1042	2.7054
E.A...Q	14.0000	0.3500	0.9250	0.8235	0.4912	0.3361	0.2750	0.0750	36.8521	10.5745	3.2322	3.8229	0.0001	0.9999	2.3345	2.8348
L..Q..S	14.0000	0.3500	0.9250	0.8235	0.4912	0.3361	0.2750	0.0750	35.7972	10.5745	3.1266	2.8273	0.0001	0.9998	2.2677	2.7536
TG....S	14.0000	0.3500	0.9250	0.8235	0.4912	0.3361	0.2750	0.0750	35.8548	5.3939	3.1324	2.8805	0.0001	0.9998	2.2713	2.7581
S..T.L	14.0000	0.3500	0.9000	0.7778	0.4828	0.2993	0.2500	0.1000	34.4242	11.0745	2.9892	1.5919	0.0001	0.9997	2.0596	2.6480
G..D.S	14.0000	0.3500	0.9000	0.7778	0.4828	0.2993	0.2500	0.1000	35.9356	11.0745	3.1405	2.9552	0.0001	0.9998	2.1500	2.7643
L.T.A	14.0000	0.3500	0.9250	0.8235	0.4912	0.3361	0.2750	0.0750	33.8503	11.5745	2.9318	1.0891	0.0001	0.9997	2.1444	2.6039
R.RK	14.0000	0.3500	1.0000	1.0000	0.5185	0.4606	0.3500	0.0000	37.6799	6.8848	3.3150	4.6430	0.0002	1.0000	2.8985	2.8985
RR....E	14.0000	0.3500	0.8500	0.7000	0.4667	0.2309	0.2000	0.1500	37.1883	5.3830	3.2658	4.1515	0.0000	0.9998	2.0024	2.8606
E....DS	14.0000	0.3500	0.9250	0.8235	0.4912	0.3361	0.2750	0.0750	36.1339	5.3946	3.1603	3.1399	0.0001	0.9998	2.2890	2.7795
A.VE	14.0000	0.3500	0.8750	0.7368	0.4746	0.2644	0.2250	0.1250	34.5526	6.8830	3.0021	1.7053	0.0001	0.9997	1.9584	2.6579
NL.P	14.0000	0.3500	0.9500	0.8750	0.5000	0.3750	0.3000	0.0500	37.0741	6.9990	3.2544	4.0392	0.0001	0.9999	2.4954	2.8519
S.D..K	14.0000	0.3500	0.9750	0.9333	0.5091	0.4163	0.3250	0.0250	36.6254	11.0745	3.2095	3.6048	0.0001	0.9999	2.6295	2.8173
P...P.P	13.0000	0.3250	0.9500	0.8667	0.4727	0.3523	0.2750	0.0500	36.4157	10.5745	3.4600	5.9598	0.0000	0.9999	2.6300	3.0346
P.PP	13.0000	0.3250	0.9250	0.8125	0.4643	0.3125	0.2500	0.0750	36.4157	6.8830	3.4600	5.9598	0.0000	0.9999	2.4656	3.0346
S.S.S	13.0000	0.3250	0.9000	0.7647	0.4561	0.2750	0.2250	0.1000	32.1994	11.5745	3.0029	1.6504	0.0001	0.9997	2.0519	2.6833
PP....P	13.0000	0.3250	0.9500	0.8667	0.4727	0.3523	0.2750	0.0500	36.4157	5.3830	3.4600	5.9598	0.0000	0.9999	2.6300	3.0346
E.E.E	13.0000	0.3250	0.9750	0.9286	0.4815	0.3948	0.3000	0.0250	32.6092	11.5745	3.0473	2.0312	0.0002	0.9999	2.5233	2.7174
S..S.S	13.0000	0.3250	0.9500	0.8667	0.4727	0.3523	0.2750	0.0500	32.1994	11.0745	3.0029	1.6504	0.0001	0.9998	2.3255	2.6833
GGG	13.0000	0.3250	0.9000	0.7647	0.4561	0.2750	0.2250	0.1000	32.0600	2.6065	2.9878	1.5220	0.0001	0.9997	2.0430	2.6717
EE..K	13.0000	0.3250	0.8750	0.7222	0.4483	0.2395	0.2000	0.1250	33.0629	6.3830	3.0965	2.4590	0.0000	0.9998	1.9899	2.7552
A...AL	13.0000	0.3250	0.9000	0.7647	0.4561	0.2750	0.2250	0.1000	29.7729	5.8908	2.7398	-0.5487	0.0001	0.9995	1.8973	2.4811
L.S..E	13.0000	0.3250	0.9750	0.9286	0.4815	0.3948	0.3000	0.0250	30.9690	11.0745	2.8695	0.5292	0.0003	0.9998	2.3964	2.5808
E.KE	13.0000	0.3250	0.9250	0.8125	0.4643	0.3125	0.2500	0.0750	33.0629	6.8853	3.0965	2.4590	0.0001	0.9998	2.2386	2.7552
L...L.K	13.0000	0.3250	0.9250	0.8125	0.4643	0.3125	0.2500	0.0750	30.0558	10.5745	2.7705	-0.2935	0.0002	0.9996	2.0350	2.5046
G.G..S	13.0000	0.3250	0.9500	0.8667	0.4727	0.3523	0.2750	0.0500	32.1065	11.0745	2.9928	1.5648	0.0001	0.9998	2.3188	2.6755
K.KK	13.0000	0.3250	0.9250	0.8125	0.4643	0.3125	0.2500	0.0750	33.9703	6.8830	3.1949	3.3396	0.0001	0.9999	2.3001	2.8309
L..L..A	13.0000	0.3250	0.9000	0.7647	0.4561	0.2750	0.2250	0.1000	28.9357	10.5745	2.6491	-1.3091	0.0002	0.9994	1.8439	2.4113
QP....P	13.0000	0.3250	0.9000	0.7647	0.4561	0.2750	0.2250	0.1000	37.2214	5.3903	3.5474	6.9324	0.0000	0.9999	2.3719	3.1018
G.G.G	13.0000	0.3250	0.9750	0.9286	0.4815	0.3948	0.3000	0.0250	32.0600	11.5745	2.9878	1.5220	0.0002	0.9999	2.4808	2.6717
AA..A	13.0000	0.3250	0.9250	0.8125	0.4643	0.3125	0.2500	0.0750	30.6100	6.3830	2.8306	0.2056	0.0001	0.9997	2.0726	2.5508
EK...E	13.0000	0.3250	0.9000	0.7647	0.4561	0.2750	0.2250	0.1000	33.0629	5.8853	3.0965	2.4590	0.0001	0.9998	2.1069	2.7552
S...SE	13.0000	0.3250	0.8250	0.6500	0.4333	0.1732	0.1500	0.1750	32.3360	5.8832	3.0177	1.7768	0.0000	0.9997	1.7515	2.6947
S..E.L	13.0000	0.3250	0.9750	0.9286	0.4815	0.3948	0.3000	0.0250	30.9690	11.0745	2.8695	0.5292	0.0003	0.9998	2.3964	2.5808
GG..S	13.0000	0.3250	0.9000	0.7647	0.4561	0.2750	0.2250	0.1000	32.1065	6.3830	2.9928	1.5648	0.0001	0.9997	2.0460	2.6755
SP...S	13.0000	0.3250	0.8250	0.6500	0.4333	0.1732	0.1500	0.1750	33.6048	5.9049	3.1553	2.9804	0.0000	0.9998	1.8203	2.8004
LLS	13.0000	0.3250	0.8500	0.6842	0.4407	0.2056	0.1750	0.1500	29.4655	2.6236	2.7065	-0.8268	0.0001	0.9994	1.6800	2.4555
S.S..T	13.0000	0.3250	0.9250	0.8125	0.4643	0.3125	0.2500	0.0750	33.1431	11.0745	3.1052	2.5354	0.0001	0.9998	2.2441	2.7619
S.L..L	13.0000	0.3250	0.8750	0.7222	0.4483	0.2395	0.2000	0.1250	29.4655	11.0745	2.7065	-0.8268	0.0001	0.9995	1.7734	2.4555
SS..T	13.0000	0.3250	0.8750	0.7222	0.4483	0.2395	0.2000	0.1250	33.1431	6.3830	3.1052	2.5354	0.0000	0.9998	1.9947	2.7619
LS..S	13.0000	0.3250	0.9250	0.8125	0.4643	0.3125	0.2500	0.0750	30.8324	6.4037	2.8547	0.4060	0.0001	0.9997	2.0876	2.5694
S..T..L	13.0000	0.3250	0.9500	0.8667	0.4727	0.3523	0.2750	0.0500	31.7762	10.5745	2.9570	1.2618	0.0002	0.9998	2.2949	2.6480
ASL	13.0000	0.3250	0.9500	0.8667	0.4727	0.3523	0.2750	0.0500	30.3026	2.6210	2.7973	-0.0712	0.0002	0.9997	2.1885	2.5252
S.ST	13.0000	0.3250	0.9750	0.9286	0.4815	0.3948	0.3000	0.0250	33.1431	6.8929	3.1052	2.5354	0.0002	0.9999	2.5646	2.7619
TA..E	13.0000	0.3250	0.9250	0.8125	0.4643	0.3125	0.2500	0.0750	32.7500	6.4070	3.0626	2.1632	0.0001	0.9998	2.2174	2.7292
SE...L	13.0000	0.3250	0.8500	0.6842	0.4407	0.2056	0.1750	0.1500	30.9690	5.8832	2.8695	0.5292	0.0000	0.9996	1.7658	2.5808
G....SS	13.0000	0.3250	0.8750	0.7222	0.4483	0.2395	0.2000	0.1250	32.1529	5.3830	2.9979	1.6076	0.0000	0.9997	1.9351	2.6794
E.L.A	13.0000	0.3250	0.9750	0.9286	0.4815	0.3948	0.3000	0.0250	30.4392	11.5745	2.8121	0.0518	0.0003	0.9998	2.3554	2.5366
S.S...L	13.0000	0.3250	0.9500	0.8667	0.4727	0.3523	0.2750	0.0500	30.8324	10.5745	2.8547	0.4060	0.0002	0.9997	2.2268	2.5694
GG..G	13.0000	0.3250	1.0000	1.0000	0.4906	0.4405	0.3250	0.0000	32.0600	6.3830	2.9878	1.5220	0.0003	1.0000	2.6717	2.6717
GS..S	13.0000	0.3250	0.8750	0.7222	0.4483	0.2395	0.2000	0.1250	32.1529	6.3830	2.9979	1.6076	0.0000	0.9997	1.9351	2.6794
T..Q..L	13.0000	0.3250	0.9000	0.7647	0.4561	0.2750	0.2250	0.1000	33.9873	10.5745	3.1968	3.3565	0.0000	0.9998	2.1659	2.8323
A.L.A	13.0000	0.3250	0.9000	0.7647	0.4561	0.2750	0.2250	0.1000	29.7729	11.5745	2.7398	-0.5487	0.0001	0.9995	1.8973	2.4811
S.EK	13.0000	0.3250	0.8500	0.6842	0.4407	0.2056	0.1750	0.1500	32.9263	6.8853	3.0817	2.3294	0.0000	0.9998	1.8774	2.7439
L...LQ	13.0000	0.3250	0.9750	0.9286	0.4815	0.3948	0.3000	0.0250	31.6766	6.0137	2.9462	1.1708	0.0002	0.9999	2.4512	2.6397
R.LK	13.0000	0.3250	0.9000	0.7647	0.4561	0.2750	0.2250	0.1000	32.4186	6.9248	3.0267	1.8535	0.0001	0.9998	2.0659	2.7015
L.L.E	13.0000	0.3250	0.8750	0.7222	0.4483	0.2395	0.2000	0.1250	29.6021	11.5745	2.7213	-0.7031	0.0001	0.9995	1.7816	2.4668
K.E..E	13.0000	0.3250	0.9250	0.8125	0.4643	0.3125	0.2500	0.0750	33.0629	11.0745	3.0965	2.4590	0.0001	0.9998	2.2386	2.7552
E.G..S	13.0000	0.3250	1.0000	1.0000	0.4906	0.4405	0.3250	0.0000	32.2895	11.0745	3.0127	1.7338	0.0003	1.0000	2.6908	2.6908
E....SE	13.0000	0.3250	0.8750	0.7222	0.4483	0.2395	0.2000	0.1250	32.4726	5.3832	3.0325	1.9037	0.0000	0.9997	1.9544	2.7060
E...K.L	13.0000	0.3250	0.8750	0.7222	0.4483	0.2395	0.2000	0.1250	31.5593	10.5745	2.9335	1.0640	0.0001	0.9997	1.8994	2.6299
S.S...E	13.0000	0.3250	0.8500	0.6842	0.4407	0.2056	0.1750	0.1500	32.3360	10.5745	3.0177	1.7768	0.0000	0.9997	1.8437	2.6947
LS..T	13.0000	0.3250	0.9000	0.7647	0.4561	0.2750	0.2250	0.1000	31.7762	6.4037	2.9570	1.2618	0.0001	0.9997	2.0250	2.6480
SE....L	13.0000	0.3250	0.8750	0.7222	0.4483	0.2395	0.2000	0.1250	30.9690	5.3832	2.8695	0.5292	0.0001	0.9996	1.8639	2.5808
D..E.E	13.0000	0.3250	0.9500	0.8667	0.4727	0.3523	0.2750	0.0500	33.4910	11.0745	3.1429	2.8698	0.0001	0.9999	2.4188	2.7909
TL..L	13.0000	0.3250	0.9500	0.8667	0.4727	0.3523	0.2750	0.0500	30.4093	6.4406	2.8088	0.0248	0.0002	0.9997	2.1962	2.5341
LK..Q	13.0000	0.3250	0.8500	0.6842	0.4407	0.2056	0.1750	0.1500	33.6338	6.4248	3.1584	3.0087	0.0000	0.9998	1.9177	2.8028
RR.L	13.0000	0.3250	0.9250	0.8125	0.4643	0.3125	0.2500	0.0750	32.8241	6.8830	3.0706	2.2330	0.0001	0.9998	2.2225	2.7353
F..LL	13.0000	0.3250	0.9750	0.9286	0.4815	0.3948	0.3000	0.0250	31.6262	6.3830	2.9408	1.1249	0.0002	0.9999	2.4473	2.6355
L.DL	13.0000	0.3250	0.9000	0.7647	0.4561	0.2750	0.2250	0.1000	30.4839	6.9442	2.8169	0.0920	0.0001	0.9996	1.9426	2.5403
P....SL	13.0000	0.3250	0.9750	0.9286	0.4815	0.3948	0.3000	0.0250	32.2379	5.4037	3.0071	1.6860	0.0002	0.9999	2.4946	2.6865
L.E..S	13.0000	0.3250	0.9000	0.7647	0.4561	0.2750	0.2250	0.1000	30.9690	11.0745	2.8695	0.5292	0.0001	0.9997	1.9735	2.5808
EE...S	13.0000	0.3250	0.9000	0.7647	0.4561	0.2750	0.2250	0.1000	32.4726	5.8830	3.0325	1.9037	0.0001	0.9998	2.0693	2.7060
Q.V...P	13.0000	0.3250	0.9250	0.8125	0.4643	0.3125	0.2500	0.0750	35.9045	10.5745	3.4046	5.3746	0.0000	0.9999	2.4310	2.9920
STS	13.0000	0.3250	0.9500	0.8667	0.4727	0.3523	0.2750	0.0500	33.1431	2.6149	3.1052	2.5354	0.0001	0.9999	2.3937	2.7619
KK...L	13.0000	0.3250	0.9250	0.8125	0.4643	0.3125	0.2500	0.0750	32.0131	5.8830	2.9827	1.4788	0.0001	0.9998	2.1676	2.6678
LE....E	13.0000	0.3250	0.9250	0.8125	0.4643	0.3125	0.2500	0.0750	31.1056	5.4080	2.8843	0.6526	0.0001	0.9997	2.1061	2.5921
S....SP	13.0000	0.3250	0.9250	0.8125	0.4643	0.3125	0.2500	0.0750	33.6048	5.4049	3.1553	2.9804	0.0001	0.9998	2.2753	2.8004
LE.L	13.0000	0.3250	0.9500	0.8667	0.4727	0.3523	0.2750	0.0500	29.6021	6.9080	2.7213	-0.7031	0.0003	0.9997	2.1379	2.4668
L.E...E	13.0000	0.3250	0.9500	0.8667	0.4727	0.3523	0.2750	0.0500	31.1056	10.5745	2.8843	0.6526	0.0002	0.9998	2.2465	2.5921
S..S..T	13.0000	0.3250	0.9750	0.9286	0.4815	0.3948	0.3000	0.0250	33.1431	10.5745	3.1052	2.5354	0.0002	0.9999	2.5646	2.7619
V....GE	13.0000	0.3250	0.9500	0.8667	0.4727	0.3523	0.2750	0.0500	32.3781	5.3834	3.0223	1.8159	0.0001	0.9998	2.3384	2.6982
EL.E	13.0000	0.3250	0.9750	0.9286	0.4815	0.3948	0.3000	0.0250	31.1056	6.9080	2.8843	0.6526	0.0003	0.9998	2.4070	2.5921
S.S.L	13.0000	0.3250	0.9000	0.7647	0.4561	0.2750	0.2250	0.1000	30.8324	11.5745	2.8547	0.4060	0.0001	0.9996	1.9648	2.5694
R.L..L	13.0000	0.3250	0.9250	0.8125	0.4643	0.3125	0.2500	0.0750	30.4613	11.0745	2.8145	0.0717	0.0002	0.9997	2.0625	2.5384
L....EL	13.0000	0.3250	0.9250	0.8125	0.4643	0.3125	0.2500	0.0750	29.6021	5.4080	2.7213	-0.7031	0.0002	0.9996	2.0043	2.4668
D.S.L	13.0000	0.3250	0.9250	0.8125	0.4643	0.3125	0.2500	0.0750	31.8508	11.5745	2.9651	1.3300	0.0001	0.9998	2.1566	2.6542
PL.P	13.0000	0.3250	0.9000	0.7647	0.4561	0.2750	0.2250	0.1000	33.6433	6.9645	3.1595	3.0179	0.0000	0.9998	2.1439	2.8036
S.E.E	13.0000	0.3250	0.9000	0.7647	0.4561	0.2750	0.2250	0.1000	32.4726	11.5745	3.0325	1.9037	0.0001	0.9998	2.0693	2.7060
E.SD	13.0000	0.3250	0.8750	0.7222	0.4483	0.2395	0.2000	0.1250	33.3543	6.8946	3.1281	2.7379	0.0000	0.9998	2.0074	2.7795
SL..A	13.0000	0.3250	0.9000	0.7647	0.4561	0.2750	0.2250	0.1000	30.3026	6.4037	2.7973	-0.0712	0.0001	0.9996	1.9311	2.5252
S...V.S	13.0000	0.3250	0.9250	0.8125	0.4643	0.3125	0.2500	0.0750	32.2879	10.5745	3.0125	1.7323	0.0001	0.9998	2.1862	2.6907
E..ED	13.0000	0.3250	0.9250	0.8125	0.4643	0.3125	0.2500	0.0750	33.4910	6.3917	3.1429	2.8698	0.0001	0.9998	2.2676	2.7909
PP....G	13.0000	0.3250	0.9250	0.8125	0.4643	0.3125	0.2500	0.0750	34.9638	5.3830	3.3026	4.3533	0.0000	0.9999	2.3673	2.9137
A...A.S	13.0000	0.3250	0.8750	0.7222	0.4483	0.2395	0.2000	0.1250	31.1398	10.5745	2.8880	0.6836	0.0001	0.9996	1.8742	2.5950
VD..E	13.0000	0.3250	0.9000	0.7647	0.4561	0.2750	0.2250	0.1000	33.4429	6.3927	3.1377	2.8233	0.0001	0.9998	2.1312	2.7869
Q...S.P	13.0000	0.3250	0.9000	0.7647	0.4561	0.2750	0.2250	0.1000	35.8159	10.5745	3.3950	5.2755	0.0000	0.9999	2.2824	2.9847
C.EL	13.0000	0.3250	0.9750	0.9286	0.4815	0.3948	0.3000	0.0250	36.9793	6.9080	3.5212	6.6333	0.0001	1.0000	2.8615	3.0816
A..V.L	13.0000	0.3250	0.9000	0.7647	0.4561	0.2750	0.2250	0.1000	30.3912	11.0745	2.8069	0.0086	0.0001	0.9996	1.9367	2.5326
S.V..L	13.0000	0.3250	0.9750	0.9286	0.4815	0.3948	0.3000	0.0250	30.9210	11.0745	2.8643	0.4859	0.0003	0.9998	2.3927	2.5767
LQP	13.0000	0.3250	0.8750	0.7222	0.4483	0.2395	0.2000	0.1250	34.4490	2.7202	3.2468	3.8206	0.0000	0.9998	2.0733	2.8707
A..TA	13.0000	0.3250	0.9000	0.7647	0.4561	0.2750	0.2250	0.1000	32.0836	6.4070	2.9904	1.5437	0.0001	0.9997	2.0445	2.6736
P..VP	13.0000	0.3250	0.9750	0.9286	0.4815	0.3948	0.3000	0.0250	35.0988	6.4022	3.3173	4.4959	0.0001	0.9999	2.7160	2.9249
SS.L	13.0000	0.3250	0.9250	0.8125	0.4643	0.3125	0.2500	0.0750	30.8324	6.8830	2.8547	0.4060	0.0001	0.9997	2.0876	2.5694
L.E...K	13.0000	0.3250	0.9000	0.7647	0.4561	0.2750	0.2250	0.1000	31.5593	10.5745	2.9335	1.0640	0.0001	0.9997	2.0111	2.6299
P.P...T	13.0000	0.3250	0.8500	0.6842	0.4407	0.2056	0.1750	0.1500	35.9540	10.5745	3.4100	5.4304	0.0000	0.9999	2.0500	2.9962
ED...L	13.0000	0.3250	0.9250	0.8125	0.4643	0.3125	0.2500	0.0750	31.9874	5.8917	2.9799	1.4553	0.0001	0.9998	2.1658	2.6656
LK.E	13.0000	0.3250	0.9000	0.7647	0.4561	0.2750	0.2250	0.1000	31.5593	6.9248	2.9335	1.0640	0.0001	0.9997	2.0111	2.6299
P..SS	13.0000	0.3250	0.9250	0.8125	0.4643	0.3125	0.2500	0.0750	33.6048	6.3830	3.1553	2.9804	0.0001	0.9998	2.2753	2.8004
P....PG	13.0000	0.3250	0.9750	0.9286	0.4815	0.3948	0.3000	0.0250	34.9638	5.4063	3.3026	4.3533	0.0001	0.9999	2.7055	2.9137
ST...L	13.0000	0.3250	0.9500	0.8667	0.4727	0.3523	0.2750	0.0500	31.7762	5.8929	2.9570	1.2618	0.0002	0.9998	2.2949	2.6480
ST..V	13.0000	0.3250	0.9250	0.8125	0.4643	0.3125	0.2500	0.0750	33.2317	6.3929	3.1148	2.6201	0.0001	0.9998	2.2501	2.7693
SS..A	13.0000	0.3250	0.8500	0.6842	0.4407	0.2056	0.1750	0.1500	31.6696	6.3830	2.9455	1.1645	0.0000	0.9997	1.8057	2.6391
E.V...S	13.0000	0.3250	0.8750	0.7222	0.4483	0.2395	0.2000	0.1250	32.4245	10.5745	3.0273	1.8590	0.0000	0.9997	1.9515	2.7020
L..LG	13.0000	0.3250	0.9500	0.8667	0.4727	0.3523	0.2750	0.0500	29.4190	6.4023	2.7015	-0.8689	0.0003	0.9996	2.1247	2.4516
G....DL	13.0000	0.3250	0.9250	0.8125	0.4643	0.3125	0.2500	0.0750	31.8044	5.4442	2.9601	1.2875	0.0001	0.9998	2.1534	2.6504
SQ...S	13.0000	0.3250	0.8750	0.7222	0.4483	0.2395	0.2000	0.1250	34.4105	5.9359	3.2426	3.7815	0.0000	0.9998	2.0710	2.8675
LE..V	13.0000	0.3250	0.8500	0.6842	0.4407	0.2056	0.1750	0.1500	31.0576	6.4080	2.8791	0.6092	0.0000	0.9996	1.7708	2.5881
G..E.E	13.0000	0.3250	0.9500	0.8667	0.4727	0.3523	0.2750	0.0500	32.4261	11.0745	3.0275	1.8605	0.0001	0.9998	2.3419	2.7022
K.LK	13.0000	0.3250	0.9250	0.8125	0.4643	0.3125	0.2500	0.0750	32.0131	6.9248	2.9827	1.4788	0.0001	0.9998	2.1676	2.6678
SD..S	13.0000	0.3250	0.9250	0.8125	0.4643	0.3125	0.2500	0.0750	33.2177	6.3946	3.1133	2.6067	0.0001	0.9998	2.2491	2.7681
K..E..E	13.0000	0.3250	0.9500	0.8667	0.4727	0.3523	0.2750	0.0500	33.0629	10.5745	3.0965	2.4590	0.0001	0.9999	2.3879	2.7552
T.V..P	13.0000	0.3250	0.9250	0.8125	0.4643	0.3125	0.2500	0.0750	34.6372	11.0745	3.2672	4.0134	0.0001	0.9999	2.3452	2.8864
A..EA	13.0000	0.3250	0.9250	0.8125	0.4643	0.3125	0.2500	0.0750	31.2764	6.3880	2.9028	0.8072	0.0001	0.9997	2.1177	2.6064
P..PS	13.0000	0.3250	0.9250	0.8125	0.4643	0.3125	0.2500	0.0750	35.0102	6.4049	3.3077	4.4022	0.0000	0.9999	2.3705	2.9175
L.V...K	13.0000	0.3250	0.9500	0.8667	0.4727	0.3523	0.2750	0.0500	31.5113	10.5745	2.9283	1.0203	0.0002	0.9998	2.2758	2.6259
G..SL	13.0000	0.3250	0.9250	0.8125	0.4643	0.3125	0.2500	0.0750	30.7860	6.4037	2.8497	0.3641	0.0001	0.9997	2.0845	2.5655
S..PS	13.0000	0.3250	0.9000	0.7647	0.4561	0.2750	0.2250	0.1000	33.6048	6.4049	3.1553	2.9804	0.0000	0.9998	2.1415	2.8004
AA.E	13.0000	0.3250	0.9250	0.8125	0.4643	0.3125	0.2500	0.0750	31.2764	6.8830	2.9028	0.8072	0.0001	0.9997	2.1177	2.6064
T..S.L	13.0000	0.3250	0.9500	0.8667	0.4727	0.3523	0.2750	0.0500	31.7762	11.0745	2.9570	1.2618	0.0002	0.9998	2.2949	2.6480
S.T.A	13.0000	0.3250	0.9500	0.8667	0.4727	0.3523	0.2750	0.0500	32.6134	11.5745	3.0478	2.0351	0.0001	0.9998	2.3554	2.7178
R..L.K	13.0000	0.3250	0.9000	0.7647	0.4561	0.2750	0.2250	0.1000	32.4186	11.0745	3.0267	1.8535	0.0001	0.9998	2.0659	2.7015
S..P.T	13.0000	0.3250	0.8750	0.7222	0.4483	0.2395	0.2000	0.1250	34.5486	11.0745	3.2576	3.9224	0.0000	0.9998	2.0793	2.8790
TP..P	13.0000	0.3250	0.9250	0.8125	0.4643	0.3125	0.2500	0.0750	35.9540	6.3854	3.4100	5.4304	0.0000	0.9999	2.4344	2.9962
S..G.G	13.0000	0.3250	0.9750	0.9286	0.4815	0.3948	0.3000	0.0250	32.1065	11.0745	2.9928	1.5648	0.0002	0.9999	2.4844	2.6755
V..D..E	13.0000	0.3250	0.8750	0.7222	0.4483	0.2395	0.2000	0.1250	33.4429	10.5745	3.1377	2.8233	0.0000	0.9998	2.0128	2.7869
G.D.S	13.0000	0.3250	0.9500	0.8667	0.4727	0.3523	0.2750	0.0500	33.1713	11.5745	3.1083	2.5623	0.0001	0.9999	2.3957	2.7643
G.G.E	13.0000	0.3250	0.9250	0.8125	0.4643	0.3125	0.2500	0.0750	32.2431	11.5745	3.0077	1.6908	0.0001	0.9998	2.1831	2.6869
S..G..E	13.0000	0.3250	0.9000	0.7647	0.4561	0.2750	0.2250	0.1000	32.2895	10.5745	3.0127	1.7338	0.0001	0.9998	2.0577	2.6908
L.SV	13.0000	0.3250	0.9000	0.7647	0.4561	0.2750	0.2250	0.1000	30.9210	6.8831	2.8643	0.4859	0.0001	0.9997	1.9705	2.5767
G..S..G	13.0000	0.3250	0.9000	0.7647	0.4561	0.2750	0.2250	0.1000	32.1065	10.5745	2.9928	1.5648	0.0001	0.9997	2.0460	2.6755
G.E..E	13.0000	0.3250	0.9000	0.7647	0.4561	0.2750	0.2250	0.1000	32.4261	11.0745	3.0275	1.8605	0.0001	0.9998	2.0664	2.7022
L..S..A	13.0000	0.3250	0.9000	0.7647	0.4561	0.2750	0.2250	0.1000	30.3026	10.5745	2.7973	-0.0712	0.0001	0.9996	1.9311	2.5252
SPP	13.0000	0.3250	0.9500	0.8667	0.4727	0.3523	0.2750	0.0500	35.0102	2.6276	3.3077	4.4022	0.0001	0.9999	2.5285	2.9175
L...QR	13.0000	0.3250	0.9500	0.8667	0.4727	0.3523	0.2750	0.0500	34.0394	5.8994	3.2024	3.4082	0.0001	0.9999	2.4584	2.8366
P.L..S	13.0000	0.3250	0.9250	0.8125	0.4643	0.3125	0.2500	0.0750	32.2379	11.0745	3.0071	1.6860	0.0001	0.9998	2.1828	2.6865
L...QT	13.0000	0.3250	0.9500	0.8667	0.4727	0.3523	0.2750	0.0500	33.9873	5.9008	3.1968	3.3565	0.0001	0.9999	2.4546	2.8323
LAK	13.0000	0.3250	0.9250	0.8125	0.4643	0.3125	0.2500	0.0750	30.8930	2.6344	2.8613	0.4606	0.0001	0.9997	2.0917	2.5744
L...RL	13.0000	0.3250	0.8750	0.7222	0.4483	0.2395	0.2000	0.1250	30.4613	5.9431	2.8145	0.0717	0.0001	0.9996	1.8333	2.5384
EQ....E	13.0000	0.3250	0.9250	0.8125	0.4643	0.3125	0.2500	0.0750	34.6837	5.4298	3.2723	4.0614	0.0001	0.9999	2.3484	2.8903
RE..A	13.0000	0.3250	0.9250	0.8125	0.4643	0.3125	0.2500	0.0750	32.8021	6.3913	3.0683	2.2122	0.0001	0.9998	2.2210	2.7335
S..KK	13.0000	0.3250	0.9000	0.7647	0.4561	0.2750	0.2250	0.1000	33.3800	6.3830	3.1309	2.7626	0.0001	0.9998	2.1272	2.7817
AV..L	13.0000	0.3250	0.9000	0.7647	0.4561	0.2750	0.2250	0.1000	30.3912	6.3873	2.8069	0.0086	0.0001	0.9996	1.9367	2.5326
V.QL	13.0000	0.3250	0.9000	0.7647	0.4561	0.2750	0.2250	0.1000	33.1321	7.0137	3.1040	2.5249	0.0001	0.9998	2.1114	2.7610
S..KA	13.0000	0.3250	0.9500	0.8667	0.4727	0.3523	0.2750	0.0500	32.2599	6.3970	3.0095	1.7064	0.0001	0.9998	2.3299	2.6883
E.I...L	13.0000	0.3250	0.9500	0.8667	0.4727	0.3523	0.2750	0.0500	31.5593	10.5745	2.9335	1.0640	0.0002	0.9998	2.2793	2.6299
E.D..E	13.0000	0.3250	0.9250	0.8125	0.4643	0.3125	0.2500	0.0750	33.4910	11.0745	3.1429	2.8698	0.0001	0.9998	2.2676	2.7909
L...T.L	13.0000	0.3250	0.8500	0.6842	0.4407	0.2056	0.1750	0.1500	30.4093	10.5745	2.8088	0.0248	0.0001	0.9995	1.7339	2.5341
LQ..L	13.0000	0.3250	0.8750	0.7222	0.4483	0.2395	0.2000	0.1250	31.6766	6.5137	2.9462	1.1708	0.0001	0.9997	1.9065	2.6397
D.E...D	13.0000	0.3250	0.9250	0.8125	0.4643	0.3125	0.2500	0.0750	34.3727	10.5745	3.2385	3.7432	0.0001	0.9999	2.3273	2.8644
EG...E	13.0000	0.3250	0.9500	0.8667	0.4727	0.3523	0.2750	0.0500	32.4261	5.8834	3.0275	1.8605	0.0001	0.9998	2.3419	2.7022
E.A..S	13.0000	0.3250	0.9500	0.8667	0.4727	0.3523	0.2750	0.0500	31.8062	11.0745	2.9603	1.2892	0.0002	0.9998	2.2971	2.6505
T....AA	13.0000	0.3250	1.0000	1.0000	0.4906	0.4405	0.3250	0.0000	32.0836	5.3830	2.9904	1.5437	0.0003	1.0000	2.6736	2.6736
KE...L	13.0000	0.3250	0.9250	0.8125	0.4643	0.3125	0.2500	0.0750	31.5593	5.8853	2.9335	1.0640	0.0001	0.9997	2.1368	2.6299
DL...K	13.0000	0.3250	0.9500	0.8667	0.4727	0.3523	0.2750	0.0500	32.4411	5.9442	3.0291	1.8745	0.0001	0.9998	2.3430	2.7034
R....LS	13.0000	0.3250	0.9250	0.8125	0.4643	0.3125	0.2500	0.0750	31.8283	5.4037	2.9627	1.3094	0.0001	0.9998	2.1550	2.6524
KS..K	13.0000	0.3250	0.9000	0.7647	0.4561	0.2750	0.2250	0.1000	33.3800	6.3869	3.1309	2.7626	0.0001	0.9998	2.1272	2.7817
V.S...S	13.0000	0.3250	0.9500	0.8667	0.4727	0.3523	0.2750	0.0500	32.2879	10.5745	3.0125	1.7323	0.0001	0.9998	2.3319	2.6907
AEA	13.0000	0.3250	0.8750	0.7222	0.4483	0.2395	0.2000	0.1250	31.2764	2.6108	2.9028	0.8072	0.0001	0.9997	1.8824	2.6064
E....LA	13.0000	0.3250	0.9000	0.7647	0.4561	0.2750	0.2250	0.1000	30.4392	5.3908	2.8121	0.0518	0.0001	0.9996	1.9398	2.5366
KI.E	13.0000	0.3250	0.9000	0.7647	0.4561	0.2750	0.2250	0.1000	33.5166	6.8830	3.1457	2.8947	0.0000	0.9998	2.1359	2.7931
L.T..P	13.0000	0.3250	0.8500	0.6842	0.4407	0.2056	0.1750	0.1500	33.1816	11.0745	3.1094	2.5722	0.0000	0.9998	1.8919	2.7651
I.K..D	13.0000	0.3250	0.9500	0.8667	0.4727	0.3523	0.2750	0.0500	34.3984	11.0745	3.2413	3.7692	0.0001	0.9999	2.4843	2.8665
V.Q..V	13.0000	0.3250	0.9250	0.8125	0.4643	0.3125	0.2500	0.0750	34.5876	11.0745	3.2618	3.9624	0.0001	0.9999	2.3419	2.8823
G..SK	13.0000	0.3250	0.9250	0.8125	0.4643	0.3125	0.2500	0.0750	32.7432	6.3869	3.0619	2.1569	0.0001	0.9998	2.2170	2.7286
T..PV	13.0000	0.3250	1.0000	1.0000	0.4906	0.4405	0.3250	0.0000	34.6372	6.4022	3.2672	4.0134	0.0002	1.0000	2.8864	2.8864
EK.K	13.0000	0.3250	0.9500	0.8667	0.4727	0.3523	0.2750	0.0500	33.5166	6.8853	3.1457	2.8947	0.0001	0.9999	2.4206	2.7931
S..PP	13.0000	0.3250	0.8750	0.7222	0.4483	0.2395	0.2000	0.1250	35.0102	6.3830	3.3077	4.4022	0.0000	0.9999	2.1071	2.9175
AL.K	13.0000	0.3250	0.9250	0.8125	0.4643	0.3125	0.2500	0.0750	30.8930	6.8908	2.8613	0.4606	0.0001	0.9997	2.0917	2.5744
E..S.A	13.0000	0.3250	0.8750	0.7222	0.4483	0.2395	0.2000	0.1250	31.8062	11.0745	2.9603	1.2892	0.0001	0.9997	1.9143	2.6505
L..V.R	13.0000	0.3250	0.9000	0.7647	0.4561	0.2750	0.2250	0.1000	31.9168	11.0745	2.9723	1.3905	0.0001	0.9997	2.0339	2.6597
E..G..E	13.0000	0.3250	0.8750	0.7222	0.4483	0.2395	0.2000	0.1250	32.4261	10.5745	3.0275	1.8605	0.0000	0.9997	1.9516	2.7022
DLA	13.0000	0.3250	0.9750	0.9286	0.4815	0.3948	0.3000	0.0250	31.3210	2.6471	2.9077	0.8476	0.0003	0.9999	2.4237	2.6101
DLE	13.0000	0.3250	0.9500	0.8667	0.4727	0.3523	0.2750	0.0500	31.9874	2.6513	2.9799	1.4553	0.0001	0.9998	2.3102	2.6656
E..A..E	13.0000	0.3250	0.9250	0.8125	0.4643	0.3125	0.2500	0.0750	31.9428	10.5745	2.9751	1.4143	0.0001	0.9998	2.1628	2.6619
V..LK	13.0000	0.3250	0.9250	0.8125	0.4643	0.3125	0.2500	0.0750	31.5113	6.4248	2.9283	1.0203	0.0001	0.9997	2.1336	2.6259
S..A..V	13.0000	0.3250	0.9500	0.8667	0.4727	0.3523	0.2750	0.0500	31.7581	10.5745	2.9551	1.2453	0.0002	0.9998	2.2936	2.6465
E..T..V	13.0000	0.3250	0.9000	0.7647	0.4561	0.2750	0.2250	0.1000	33.3683	10.5745	3.1296	2.7513	0.0001	0.9998	2.1264	2.7807
D..R..L	13.0000	0.3250	0.8750	0.7222	0.4483	0.2395	0.2000	0.1250	32.8467	10.5745	3.0731	2.2542	0.0000	0.9998	1.9769	2.7372
R..L..L	13.0000	0.3250	0.8750	0.7222	0.4483	0.2395	0.2000	0.1250	30.4613	10.5745	2.8145	0.0717	0.0001	0.9996	1.8333	2.5384
V...SS	13.0000	0.3250	0.9000	0.7647	0.4561	0.2750	0.2250	0.1000	32.2879	5.8830	3.0125	1.7323	0.0001	0.9998	2.0576	2.6907
K...LE	13.0000	0.3250	0.9250	0.8125	0.4643	0.3125	0.2500	0.0750	31.5593	5.9080	2.9335	1.0640	0.0001	0.9997	2.1368	2.6299
SKL	13.0000	0.3250	0.9750	0.9286	0.4815	0.3948	0.3000	0.0250	31.4227	2.6380	2.9187	0.9399	0.0002	0.9999	2.4315	2.6186
S...ER	13.0000	0.3250	0.9500	0.8667	0.4727	0.3523	0.2750	0.0500	33.3318	5.8913	3.1257	2.7162	0.0001	0.9999	2.4073	2.7777
S...VL	13.0000	0.3250	0.9500	0.8667	0.4727	0.3523	0.2750	0.0500	30.9210	5.9064	2.8643	0.4859	0.0002	0.9997	2.2332	2.5767
S...I.G	13.0000	0.3250	0.9000	0.7647	0.4561	0.2750	0.2250	0.1000	32.7432	10.5745	3.0619	2.1569	0.0001	0.9998	2.0866	2.7286
A...L.R	13.0000	0.3250	0.9250	0.8125	0.4643	0.3125	0.2500	0.0750	31.2985	10.5745	2.9052	0.8272	0.0001	0.9997	2.1192	2.6082
K...L.F	13.0000	0.3250	0.9250	0.8125	0.4643	0.3125	0.2500	0.0750	33.5835	10.5745	3.1530	2.9596	0.0001	0.9998	2.2739	2.7986
T.E...S	13.0000	0.3250	0.8250	0.6500	0.4333	0.1732	0.1500	0.1750	33.2798	10.5745	3.1200	2.6662	0.0000	0.9998	1.8027	2.7733
T...A.A	13.0000	0.3250	1.0000	1.0000	0.4906	0.4405	0.3250	0.0000	32.0836	10.5745	2.9904	1.5437	0.0003	1.0000	2.6736	2.6736
L....DL	13.0000	0.3250	0.9500	0.8667	0.4727	0.3523	0.2750	0.0500	30.4839	5.4442	2.8169	0.0920	0.0002	0.9997	2.2016	2.5403
L.R...L	13.0000	0.3250	0.9500	0.8667	0.4727	0.3523	0.2750	0.0500	30.4613	10.5745	2.8145	0.0717	0.0002	0.9997	2.2000	2.5384
S....GG	13.0000	0.3250	0.9500	0.8667	0.4727	0.3523	0.2750	0.0500	32.1065	5.3830	2.9928	1.5648	0.0001	0.9998	2.3188	2.6755
SAE	13.0000	0.3250	0.9750	0.9286	0.4815	0.3948	0.3000	0.0250	31.8062	2.6103	2.9603	1.2892	0.0002	0.9999	2.4612	2.6505
LAT	13.0000	0.3250	0.9000	0.7647	0.4561	0.2750	0.2250	0.1000	31.2464	2.6447	2.8996	0.7800	0.0001	0.9997	1.9912	2.6039
S..EI	13.0000	0.3250	0.9250	0.8125	0.4643	0.3125	0.2500	0.0750	32.9263	6.3853	3.0817	2.3294	0.0001	0.9998	2.2294	2.7439
VS...V	13.0000	0.3250	0.9250	0.8125	0.4643	0.3125	0.2500	0.0750	32.3765	5.8831	3.0221	1.8144	0.0001	0.9998	2.1922	2.6980
LS...I	13.0000	0.3250	0.9250	0.8125	0.4643	0.3125	0.2500	0.0750	31.4227	5.9037	2.9187	0.9399	0.0001	0.9997	2.1276	2.6186
VE...K	13.0000	0.3250	0.9000	0.7647	0.4561	0.2750	0.2250	0.1000	33.0148	5.8830	3.0913	2.4133	0.0001	0.9998	2.1039	2.7512
L.K...K	13.0000	0.3250	0.9750	0.9286	0.4815	0.3948	0.3000	0.0250	32.0131	10.5745	2.9827	1.4788	0.0002	0.9999	2.4772	2.6678
KL..S	13.0000	0.3250	0.9750	0.9286	0.4815	0.3948	0.3000	0.0250	31.4227	6.4248	2.9187	0.9399	0.0002	0.9999	2.4315	2.6186
KE..A	13.0000	0.3250	0.9500	0.8667	0.4727	0.3523	0.2750	0.0500	32.3965	6.3853	3.0243	1.8330	0.0001	0.9998	2.3397	2.6997
LE...Q	13.0000	0.3250	0.9500	0.8667	0.4727	0.3523	0.2750	0.0500	33.1801	5.9080	3.1092	2.5708	0.0001	0.9999	2.3963	2.7650
LT....L	13.0000	0.3250	0.9250	0.8125	0.4643	0.3125	0.2500	0.0750	30.4093	5.4406	2.8088	0.0248	0.0002	0.9996	2.0590	2.5341
EK....V	13.0000	0.3250	0.9250	0.8125	0.4643	0.3125	0.2500	0.0750	33.0148	5.3853	3.0913	2.4133	0.0001	0.9998	2.2354	2.7512
SG....S	13.0000	0.3250	0.9250	0.8125	0.4643	0.3125	0.2500	0.0750	32.1529	5.3830	2.9979	1.6076	0.0001	0.9998	2.1770	2.6794
PP..V	13.0000	0.3250	0.9750	0.9286	0.4815	0.3948	0.3000	0.0250	35.0988	6.3830	3.3173	4.4959	0.0001	0.9999	2.7160	2.9249
SV....E	13.0000	0.3250	0.9500	0.8667	0.4727	0.3523	0.2750	0.0500	32.4245	5.3831	3.0273	1.8590	0.0001	0.9998	2.3418	2.7020
G.LS	13.0000	0.3250	0.9000	0.7647	0.4561	0.2750	0.2250	0.1000	30.7860	6.9037	2.8497	0.3641	0.0001	0.9996	1.9619	2.5655
S.GG	13.0000	0.3250	0.8750	0.7222	0.4483	0.2395	0.2000	0.1250	32.1065	6.8830	2.9928	1.5648	0.0000	0.9997	1.9323	2.6755
S.LT	13.0000	0.3250	0.9750	0.9286	0.4815	0.3948	0.3000	0.0250	31.7762	6.9406	2.9570	1.2618	0.0002	0.9999	2.4589	2.6480
L.E.K	13.0000	0.3250	0.9500	0.8667	0.4727	0.3523	0.2750	0.0500	31.5593	11.5745	2.9335	1.0640	0.0002	0.9998	2.2793	2.6299
L.G.L	13.0000	0.3250	0.9000	0.7647	0.4561	0.2750	0.2250	0.1000	29.4190	11.5745	2.7015	-0.8689	0.0001	0.9995	1.8747	2.4516
V.T.V	13.0000	0.3250	0.8750	0.7222	0.4483	0.2395	0.2000	0.1250	33.3203	11.5745	3.1244	2.7051	0.0000	0.9998	2.0054	2.7767
L...RK	13.0000	0.3250	0.9250	0.8125	0.4643	0.3125	0.2500	0.0750	32.4186	5.8848	3.0267	1.8535	0.0001	0.9998	2.1950	2.7015
VV....S	13.0000	0.3250	0.9250	0.8125	0.4643	0.3125	0.2500	0.0750	32.3765	5.3830	3.0221	1.8144	0.0001	0.9998	2.1922	2.6980
S..G..G	13.0000	0.3250	1.0000	1.0000	0.4906	0.4405	0.3250	0.0000	32.1065	10.5745	2.9928	1.5648	0.0003	1.0000	2.6755	2.6755
F.EA	13.0000	0.3250	0.9750	0.9286	0.4815	0.3948	0.3000	0.0250	33.9669	6.8880	3.1945	3.3362	0.0001	0.9999	2.6284	2.8306
SP....G	13.0000	0.3250	0.8750	0.7222	0.4483	0.2395	0.2000	0.1250	33.5584	5.4049	3.1503	2.9352	0.0000	0.9998	2.0197	2.7965
V..A.A	13.0000	0.3250	0.9500	0.8667	0.4727	0.3523	0.2750	0.0500	31.2284	11.0745	2.8976	0.7637	0.0002	0.9998	2.2554	2.6024
E.L..D	13.0000	0.3250	0.9250	0.8125	0.4643	0.3125	0.2500	0.0750	31.9874	11.0745	2.9799	1.4553	0.0001	0.9998	2.1658	2.6656
S..IS	13.0000	0.3250	0.9250	0.8125	0.4643	0.3125	0.2500	0.0750	32.7897	6.3869	3.0669	2.2005	0.0001	0.9998	2.2201	2.7325
A...PY	13.0000	0.3250	0.9750	0.9286	0.4815	0.3948	0.3000	0.0250	36.3088	5.9196	3.4485	5.8356	0.0001	1.0000	2.8096	3.0257
L.EF	13.0000	0.3250	0.9000	0.7647	0.4561	0.2750	0.2250	0.1000	33.1297	6.9276	3.1038	2.5227	0.0001	0.9998	2.1112	2.7608
E..RK	13.0000	0.3250	0.9250	0.8125	0.4643	0.3125	0.2500	0.0750	33.9221	6.3848	3.1897	3.2919	0.0001	0.9999	2.2968	2.8268
Q..V.E	13.0000	0.3250	0.9500	0.8667	0.4727	0.3523	0.2750	0.0500	34.6356	11.0745	3.2671	4.0118	0.0001	0.9999	2.5015	2.8863
E.P...N	13.0000	0.3250	0.9000	0.7647	0.4561	0.2750	0.2250	0.1000	35.7258	10.5745	3.3852	5.1754	0.0000	0.9999	2.2766	2.9772
V...P.H	13.0000	0.3250	0.9250	0.8125	0.4643	0.3125	0.2500	0.0750	38.0882	10.5745	3.6414	8.0574	0.0000	0.9999	2.5789	3.1740
I.E.T	13.0000	0.3250	0.9000	0.7647	0.4561	0.2750	0.2250	0.1000	33.8701	11.5745	3.1840	3.2404	0.0000	0.9998	2.1584	2.8225
G....SG	13.0000	0.3250	0.9750	0.9286	0.4815	0.3948	0.3000	0.0250	32.1065	5.3830	2.9928	1.5648	0.0002	0.9999	2.4844	2.6755
L...ST	13.0000	0.3250	0.9250	0.8125	0.4643	0.3125	0.2500	0.0750	31.7762	5.8929	2.9570	1.2618	0.0001	0.9998	2.1515	2.6480
KL.D	13.0000	0.3250	0.9250	0.8125	0.4643	0.3125	0.2500	0.0750	32.4411	6.9248	3.0291	1.8745	0.0001	0.9998	2.1965	2.7034
E.AA	13.0000	0.3250	0.9250	0.8125	0.4643	0.3125	0.2500	0.0750	31.2764	6.8830	2.9028	0.8072	0.0001	0.9997	2.1177	2.6064
R.S...G	13.0000	0.3250	0.9250	0.8125	0.4643	0.3125	0.2500	0.0750	33.1488	10.5745	3.1058	2.5408	0.0001	0.9998	2.2444	2.7624
G...SD	13.0000	0.3250	0.9500	0.8667	0.4727	0.3523	0.2750	0.0500	33.1713	5.8946	3.1083	2.5623	0.0001	0.9999	2.3957	2.7643
V.E...E	13.0000	0.3250	0.9000	0.7647	0.4561	0.2750	0.2250	0.1000	32.5611	10.5745	3.0421	1.9863	0.0001	0.9998	2.0750	2.7134
LL...T	13.0000	0.3250	0.8750	0.7222	0.4483	0.2395	0.2000	0.1250	30.4093	5.8830	2.8088	0.0248	0.0001	0.9996	1.8302	2.5341
SEA	13.0000	0.3250	0.8250	0.6500	0.4333	0.1732	0.1500	0.1750	31.8062	2.6103	2.9603	1.2892	0.0000	0.9997	1.7228	2.6505
E....DE	13.0000	0.3250	0.9000	0.7647	0.4561	0.2750	0.2250	0.1000	33.4910	5.3917	3.1429	2.8698	0.0000	0.9998	2.1342	2.7909
G..SE	13.0000	0.3250	0.9250	0.8125	0.4643	0.3125	0.2500	0.0750	32.2895	6.3832	3.0127	1.7338	0.0001	0.9998	2.1863	2.6908
KRA	13.0000	0.3250	0.9750	0.9286	0.4815	0.3948	0.3000	0.0250	33.2558	2.6261	3.1174	2.6432	0.0002	0.9999	2.5734	2.7713
TG....V	13.0000	0.3250	0.9000	0.7647	0.4561	0.2750	0.2250	0.1000	33.1853	5.3939	3.1098	2.5757	0.0001	0.9998	2.1147	2.7654
E.I...V	13.0000	0.3250	0.9750	0.9286	0.4815	0.3948	0.3000	0.0250	33.0148	10.5745	3.0913	2.4133	0.0002	0.9999	2.5547	2.7512
KA...Q	13.0000	0.3250	0.9250	0.8125	0.4643	0.3125	0.2500	0.0750	34.4710	5.8970	3.2492	3.8431	0.0001	0.9999	2.3340	2.8726
L.P...I	13.0000	0.3250	0.9500	0.8667	0.4727	0.3523	0.2750	0.0500	32.8282	10.5745	3.0711	2.2368	0.0001	0.9998	2.3709	2.7357
E...I.E	13.0000	0.3250	0.9000	0.7647	0.4561	0.2750	0.2250	0.1000	33.0629	10.5745	3.0965	2.4590	0.0001	0.9998	2.1069	2.7552
L.K...A	13.0000	0.3250	0.9250	0.8125	0.4643	0.3125	0.2500	0.0750	30.8930	10.5745	2.8613	0.4606	0.0001	0.9997	2.0917	2.5744
P....PL	13.0000	0.3250	0.9000	0.7647	0.4561	0.2750	0.2250	0.1000	33.6433	5.4645	3.1595	3.0179	0.0000	0.9998	2.1439	2.8036
PA....T	13.0000	0.3250	0.9500	0.8667	0.4727	0.3523	0.2750	0.0500	34.0188	5.4239	3.2002	3.3878	0.0001	0.9999	2.4569	2.8349
LTE	13.0000	0.3250	0.9750	0.9286	0.4815	0.3948	0.3000	0.0250	31.9128	2.6491	2.9718	1.3868	0.0002	0.9999	2.4694	2.6594
Q..V..L	13.0000	0.3250	0.9500	0.8667	0.4727	0.3523	0.2750	0.0500	33.1321	10.5745	3.1040	2.5249	0.0001	0.9999	2.3929	2.7610
T...SS	13.0000	0.3250	0.9500	0.8667	0.4727	0.3523	0.2750	0.0500	33.1431	5.8830	3.1052	2.5354	0.0001	0.9999	2.3937	2.7619
LKI	13.0000	0.3250	0.9000	0.7647	0.4561	0.2750	0.2250	0.1000	32.0131	2.6481	2.9827	1.4788	0.0001	0.9997	2.0400	2.6678
QI..S	13.0000	0.3250	1.0000	1.0000	0.4906	0.4405	0.3250	0.0000	35.0008	6.4119	3.3066	4.3923	0.0002	1.0000	2.9167	2.9167
A...L.H	13.0000	0.3250	0.9750	0.9286	0.4815	0.3948	0.3000	0.0250	34.6975	10.5745	3.2738	4.0757	0.0001	0.9999	2.6849	2.8915
TAV	13.0000	0.3250	0.8500	0.6842	0.4407	0.2056	0.1750	0.1500	32.7019	2.6225	3.0574	2.1181	0.0000	0.9997	1.8646	2.7252
L...L.Q	13.0000	0.3250	0.9000	0.7647	0.4561	0.2750	0.2250	0.1000	31.6766	10.5745	2.9462	1.1708	0.0001	0.9997	2.0186	2.6397
LRE	13.0000	0.3250	0.9500	0.8667	0.4727	0.3523	0.2750	0.0500	31.9649	2.6506	2.9775	1.4346	0.0001	0.9998	2.3086	2.6637
L.R..K	13.0000	0.3250	0.9250	0.8125	0.4643	0.3125	0.2500	0.0750	32.4186	11.0745	3.0267	1.8535	0.0001	0.9998	2.1950	2.7015
SS....T	13.0000	0.3250	0.8500	0.6842	0.4407	0.2056	0.1750	0.1500	33.1431	5.3830	3.1052	2.5354	0.0000	0.9998	1.8897	2.7619
K..P.A	13.0000	0.3250	0.9750	0.9286	0.4815	0.3948	0.3000	0.0250	33.6654	11.0745	3.1619	3.0394	0.0001	0.9999	2.6051	2.8054
A.S..G	13.0000	0.3250	0.9500	0.8667	0.4727	0.3523	0.2750	0.0500	31.6231	11.0745	2.9404	1.1221	0.0002	0.9998	2.2839	2.6353
PG..L	13.0000	0.3250	0.9000	0.7647	0.4561	0.2750	0.2250	0.1000	32.1914	6.4063	3.0020	1.6431	0.0001	0.9997	2.0514	2.6826
E.S..R	13.0000	0.3250	0.8500	0.6842	0.4407	0.2056	0.1750	0.1500	33.3318	11.0745	3.1257	2.7162	0.0000	0.9998	1.9005	2.7777
A..KT	13.0000	0.3250	0.9000	0.7647	0.4561	0.2750	0.2250	0.1000	33.2037	6.3844	3.1118	2.5933	0.0001	0.9998	2.1159	2.7670
L....PP	13.0000	0.3250	0.9500	0.8667	0.4727	0.3523	0.2750	0.0500	33.6433	5.3830	3.1595	3.0179	0.0001	0.9999	2.4298	2.8036
L.T..T	13.0000	0.3250	0.9000	0.7647	0.4561	0.2750	0.2250	0.1000	32.7200	11.0745	3.0594	2.1350	0.0001	0.9998	2.0851	2.7267
E..AG	13.0000	0.3250	0.9250	0.8125	0.4643	0.3125	0.2500	0.0750	31.7597	6.3856	2.9552	1.2467	0.0001	0.9997	2.1504	2.6466
KK....F	13.0000	0.3250	0.9000	0.7647	0.4561	0.2750	0.2250	0.1000	35.5407	5.3830	3.3652	4.9717	0.0000	0.9999	2.2649	2.9617
Q.V..L	13.0000	0.3250	0.8500	0.6842	0.4407	0.2056	0.1750	0.1500	33.1321	11.0745	3.1040	2.5249	0.0000	0.9998	1.8891	2.7610
ALQ	13.0000	0.3250	0.9000	0.7647	0.4561	0.2750	0.2250	0.1000	32.5138	2.6928	3.0370	1.9421	0.0001	0.9998	2.0720	2.7095
Q...EE	13.0000	0.3250	0.9250	0.8125	0.4643	0.3125	0.2500	0.0750	34.6837	5.8830	3.2723	4.0614	0.0001	0.9999	2.3484	2.8903
T..KV	13.0000	0.3250	0.9000	0.7647	0.4561	0.2750	0.2250	0.1000	33.8220	6.3858	3.1788	3.1931	0.0000	0.9998	2.1553	2.8185
AS.L	13.0000	0.3250	0.9250	0.8125	0.4643	0.3125	0.2500	0.0750	30.3026	6.8861	2.7973	-0.0712	0.0002	0.9996	2.0517	2.5252
S.IL	13.0000	0.3250	0.9500	0.8667	0.4727	0.3523	0.2750	0.0500	31.4227	6.9248	2.9187	0.9399	0.0002	0.9998	2.2694	2.6186
LK...A	13.0000	0.3250	0.9250	0.8125	0.4643	0.3125	0.2500	0.0750	30.8930	5.9248	2.8613	0.4606	0.0001	0.9997	2.0917	2.5744
LR...A	13.0000	0.3250	0.9000	0.7647	0.4561	0.2750	0.2250	0.1000	31.2985	5.9431	2.9052	0.8272	0.0001	0.9997	1.9945	2.6082
K.K.T	13.0000	0.3250	0.9500	0.8667	0.4727	0.3523	0.2750	0.0500	34.3238	11.5745	3.2332	3.6936	0.0001	0.9999	2.4789	2.8603
G...GS	13.0000	0.3250	0.9500	0.8667	0.4727	0.3523	0.2750	0.0500	32.1065	5.8830	2.9928	1.5648	0.0001	0.9998	2.3188	2.6755
V...T.S	13.0000	0.3250	0.8500	0.6842	0.4407	0.2056	0.1750	0.1500	33.2317	10.5745	3.1148	2.6201	0.0000	0.9998	1.8948	2.7693
PP..L	13.0000	0.3250	0.9250	0.8125	0.4643	0.3125	0.2500	0.0750	33.6433	6.3830	3.1595	3.0179	0.0001	0.9998	2.2779	2.8036
QP.T	13.0000	0.3250	0.9250	0.8125	0.4643	0.3125	0.2500	0.0750	36.7597	6.8903	3.4973	6.3672	0.0000	0.9999	2.4889	3.0633
R.L...R	13.0000	0.3250	0.8500	0.6842	0.4407	0.2056	0.1750	0.1500	32.8241	10.5745	3.0706	2.2330	0.0000	0.9998	1.8716	2.7353
RA...L	13.0000	0.3250	0.9250	0.8125	0.4643	0.3125	0.2500	0.0750	31.2985	5.9087	2.9052	0.8272	0.0001	0.9997	2.1192	2.6082
TL...D	13.0000	0.3250	0.8750	0.7222	0.4483	0.2395	0.2000	0.1250	32.7946	5.9406	3.0674	2.2052	0.0000	0.9998	1.9737	2.7329
K.K...Q	13.0000	0.3250	0.9750	0.9286	0.4815	0.3948	0.3000	0.0250	35.5911	10.5745	3.3706	5.0269	0.0001	0.9999	2.7541	2.9659
VSS	13.0000	0.3250	0.8500	0.6842	0.4407	0.2056	0.1750	0.1500	32.2879	2.6066	3.0125	1.7323	0.0000	0.9997	1.8410	2.6907
L..E..T	13.0000	0.3250	0.9250	0.8125	0.4643	0.3125	0.2500	0.0750	31.9128	10.5745	2.9718	1.3868	0.0001	0.9998	2.1608	2.6594
EA....A	13.0000	0.3250	0.9500	0.8667	0.4727	0.3523	0.2750	0.0500	31.2764	5.3880	2.9028	0.8072	0.0002	0.9998	2.2589	2.6064
K.KL	13.0000	0.3250	0.9500	0.8667	0.4727	0.3523	0.2750	0.0500	32.0131	6.9248	2.9827	1.4788	0.0001	0.9998	2.3121	2.6678
SF....G	13.0000	0.3250	0.9500	0.8667	0.4727	0.3523	0.2750	0.0500	34.3136	5.4336	3.2321	3.6833	0.0001	0.9999	2.4782	2.8595
E....EQ	13.0000	0.3250	0.9500	0.8667	0.4727	0.3523	0.2750	0.0500	34.6837	5.4298	3.2723	4.0614	0.0001	0.9999	2.5049	2.8903
E....LV	13.0000	0.3250	0.9500	0.8667	0.4727	0.3523	0.2750	0.0500	31.0576	5.4064	2.8791	0.6092	0.0002	0.9998	2.2430	2.5881
L.HP	13.0000	0.3250	0.9250	0.8125	0.4643	0.3125	0.2500	0.0750	36.6327	6.9769	3.4836	6.2155	0.0000	0.9999	2.4803	3.0527
N..P.T	13.0000	0.3250	1.0000	1.0000	0.4906	0.4405	0.3250	0.0000	36.5330	11.0745	3.4728	6.0975	0.0001	1.0000	3.0444	3.0444
R.L.I	13.0000	0.3250	0.9250	0.8125	0.4643	0.3125	0.2500	0.0750	32.4186	11.5745	3.0267	1.8535	0.0001	0.9998	2.1950	2.7015
R.S.D	13.0000	0.3250	0.9250	0.8125	0.4643	0.3125	0.2500	0.0750	34.2136	11.5745	3.2213	3.5825	0.0001	0.9999	2.3165	2.8511
EA..R	13.0000	0.3250	0.9250	0.8125	0.4643	0.3125	0.2500	0.0750	32.8021	6.3880	3.0683	2.2122	0.0001	0.9998	2.2210	2.7335
G..DS	13.0000	0.3250	0.9500	0.8667	0.4727	0.3523	0.2750	0.0500	33.1713	6.3946	3.1083	2.5623	0.0001	0.9999	2.3957	2.7643
A...A.G	13.0000	0.3250	1.0000	1.0000	0.4906	0.4405	0.3250	0.0000	31.0934	10.5745	2.8830	0.6416	0.0004	1.0000	2.5911	2.5911
L..G..V	13.0000	0.3250	0.8500	0.6842	0.4407	0.2056	0.1750	0.1500	30.8745	10.5745	2.8593	0.4440	0.0000	0.9996	1.7604	2.5729
SLR	13.0000	0.3250	0.9000	0.7647	0.4561	0.2750	0.2250	0.1000	31.8283	2.6490	2.9627	1.3094	0.0001	0.9997	2.0283	2.6524
E..EV	13.0000	0.3250	0.9000	0.7647	0.4561	0.2750	0.2250	0.1000	32.5611	6.3830	3.0421	1.9863	0.0001	0.9998	2.0750	2.7134
SI..S	13.0000	0.3250	0.9000	0.7647	0.4561	0.2750	0.2250	0.1000	32.7897	6.3869	3.0669	2.2005	0.0001	0.9998	2.0895	2.7325
K.L..F	13.0000	0.3250	0.9000	0.7647	0.4561	0.2750	0.2250	0.1000	33.5835	11.0745	3.1530	2.9596	0.0000	0.9998	2.1401	2.7986
KS..E	13.0000	0.3250	0.8750	0.7222	0.4483	0.2395	0.2000	0.1250	32.9263	6.3869	3.0817	2.3294	0.0000	0.9998	1.9817	2.7439
G.A.V	13.0000	0.3250	0.8750	0.7222	0.4483	0.2395	0.2000	0.1250	31.7117	11.5745	2.9500	1.2029	0.0001	0.9997	1.9086	2.6426
T..G..S	13.0000	0.3250	0.9250	0.8125	0.4643	0.3125	0.2500	0.0750	33.0967	10.5745	3.1002	2.4912	0.0001	0.9998	2.2409	2.7581
LN....Q	13.0000	0.3250	0.9500	0.8667	0.4727	0.3523	0.2750	0.0500	35.0279	5.4990	3.3096	4.4209	0.0001	0.9999	2.5298	2.9190
D..LD	13.0000	0.3250	0.8750	0.7222	0.4483	0.2395	0.2000	0.1250	32.8692	6.4442	3.0755	2.2755	0.0000	0.9998	1.9782	2.7391
G.E...L	13.0000	0.3250	0.9750	0.9286	0.4815	0.3948	0.3000	0.0250	30.9226	10.5745	2.8645	0.4873	0.0003	0.9998	2.3928	2.5769
P.P..P	12.0000	0.3000	1.0000	1.0000	0.4615	0.4201	0.3000	0.0000	33.3810	11.0745	3.4253	5.3708	0.0001	1.0000	3.0346	3.0346
P.P..A	12.0000	0.3000	0.9250	0.8000	0.4364	0.2882	0.2250	0.0750	31.6071	11.0745	3.2155	3.3901	0.0001	0.9999	2.2987	2.8734
EEE	12.0000	0.3000	0.9250	0.8000	0.4364	0.2882	0.2250	0.0750	29.8917	2.6065	3.0126	1.6649	0.0001	0.9998	2.1739	2.7174
L..L..L	12.0000	0.3000	0.9250	0.8000	0.4364	0.2882	0.2250	0.0750	25.7570	10.5745	2.5235	-2.2926	0.0002	0.9994	1.8732	2.3415
K...KK	12.0000	0.3000	0.9750	0.9231	0.4528	0.3727	0.2750	0.0250	31.1395	5.8830	3.1602	2.9055	0.0001	0.9999	2.6131	2.8309
SP...P	12.0000	0.3000	0.8750	0.7059	0.4211	0.2139	0.1750	0.1250	32.0927	5.9049	3.2729	3.9079	0.0000	0.9999	2.0594	2.9175
L..D..E	12.0000	0.3000	0.9500	0.8571	0.4444	0.3290	0.2500	0.0500	29.3218	10.5745	2.9452	1.1163	0.0001	0.9998	2.2848	2.6656
L..L.E	12.0000	0.3000	0.9500	0.8571	0.4444	0.3290	0.2500	0.0500	27.1352	11.0745	2.6866	-0.9548	0.0003	0.9996	2.1144	2.4668
S...E.L	12.0000	0.3000	0.9500	0.8571	0.4444	0.3290	0.2500	0.0500	28.3883	10.5745	2.8348	0.2307	0.0002	0.9997	2.2121	2.5808
SL..L	12.0000	0.3000	0.9000	0.7500	0.4286	0.2500	0.2000	0.1000	27.0100	6.4037	2.6717	-1.0742	0.0001	0.9995	1.8416	2.4555
A..P..P	12.0000	0.3000	0.9750	0.9231	0.4528	0.3727	0.2750	0.0250	31.6071	10.5745	3.2155	3.3901	0.0001	0.9999	2.6523	2.8734
S..S.L	12.0000	0.3000	0.8750	0.7059	0.4211	0.2139	0.1750	0.1250	28.2630	11.0745	2.8199	0.1125	0.0001	0.9996	1.8137	2.5694
AA...L	12.0000	0.3000	0.8500	0.6667	0.4138	0.1796	0.1500	0.1500	27.2918	5.8830	2.7051	-0.8058	0.0000	0.9995	1.6540	2.4811
VE.L	12.0000	0.3000	0.9000	0.7500	0.4286	0.2500	0.2000	0.1000	28.4694	6.8830	2.8444	0.3074	0.0001	0.9997	1.9411	2.5881
LLA	12.0000	0.3000	0.9250	0.8000	0.4364	0.2882	0.2250	0.0750	26.5244	2.6132	2.6143	-1.5407	0.0002	0.9995	1.9290	2.4113
P.L...L	12.0000	0.3000	0.9000	0.7500	0.4286	0.2500	0.2000	0.1000	28.2983	10.5745	2.8241	0.1458	0.0001	0.9996	1.9294	2.5726
SS.T	12.0000	0.3000	0.9250	0.8000	0.4364	0.2882	0.2250	0.0750	30.3812	6.8830	3.0705	2.1439	0.0001	0.9998	2.2095	2.7619
S..G.S	12.0000	0.3000	0.9000	0.7500	0.4286	0.2500	0.2000	0.1000	29.4735	11.0745	2.9631	1.2615	0.0001	0.9997	2.0096	2.6794
S.S...V	12.0000	0.3000	0.9250	0.8000	0.4364	0.2882	0.2250	0.0750	29.5973	10.5745	2.9778	1.3804	0.0001	0.9998	2.1525	2.6907
L..LK	12.0000	0.3000	0.9250	0.8000	0.4364	0.2882	0.2250	0.0750	27.5511	6.4248	2.7357	-0.5599	0.0002	0.9996	2.0037	2.5046
K.L.K	12.0000	0.3000	0.9250	0.8000	0.4364	0.2882	0.2250	0.0750	29.3453	11.5745	2.9480	1.1388	0.0001	0.9998	2.1342	2.6678
G...G.G	12.0000	0.3000	1.0000	1.0000	0.4615	0.4201	0.3000	0.0000	29.3884	10.5745	2.9530	1.1800	0.0003	1.0000	2.6717	2.6717
L.L..L	12.0000	0.3000	0.9500	0.8571	0.4444	0.3290	0.2500	0.0500	25.7570	11.0745	2.5235	-2.2926	0.0004	0.9995	2.0070	2.3415
L.P..P	12.0000	0.3000	0.9750	0.9231	0.4528	0.3727	0.2750	0.0250	30.8397	11.0745	3.1247	2.6011	0.0001	0.9999	2.5879	2.8036
L.P...S	12.0000	0.3000	1.0000	1.0000	0.4615	0.4201	0.3000	0.0000	29.5514	10.5745	2.9723	1.3363	0.0003	1.0000	2.6865	2.6865
V...S.S	12.0000	0.3000	0.9500	0.8571	0.4444	0.3290	0.2500	0.0500	29.5973	10.5745	2.9778	1.3804	0.0001	0.9998	2.3063	2.6907
LS...L	12.0000	0.3000	0.9500	0.8571	0.4444	0.3290	0.2500	0.0500	27.0100	5.9037	2.6717	-1.0742	0.0003	0.9996	2.1047	2.4555
S....EE	12.0000	0.3000	1.0000	1.0000	0.4615	0.4201	0.3000	0.0000	29.7665	5.3830	2.9978	1.5436	0.0003	1.0000	2.7060	2.7060
SL.G	12.0000	0.3000	0.9000	0.7500	0.4286	0.2500	0.2000	0.1000	28.2205	6.9037	2.8149	0.0724	0.0001	0.9996	1.9241	2.5655
G.A..A	12.0000	0.3000	0.8750	0.7059	0.4211	0.2139	0.1750	0.1250	28.5023	11.0745	2.8482	0.3384	0.0001	0.9996	1.8290	2.5911
P.P...S	12.0000	0.3000	0.9250	0.8000	0.4364	0.2882	0.2250	0.0750	32.0927	10.5745	3.2729	3.9079	0.0000	0.9999	2.3340	2.9175
AP..S	12.0000	0.3000	0.8750	0.7059	0.4211	0.2139	0.1750	0.1250	30.3188	6.4239	3.0631	2.0823	0.0000	0.9998	1.9456	2.7563
E.A...A	12.0000	0.3000	1.0000	1.0000	0.4615	0.4201	0.3000	0.0000	28.6700	10.5745	2.8681	0.4970	0.0004	1.0000	2.6064	2.6064
L.E...L	12.0000	0.3000	0.8750	0.7059	0.4211	0.2139	0.1750	0.1250	27.1352	10.5745	2.6866	-0.9548	0.0001	0.9995	1.7413	2.4668
E.L...K	12.0000	0.3000	0.9500	0.8571	0.4444	0.3290	0.2500	0.0500	28.9294	10.5745	2.8988	0.7427	0.0002	0.9998	2.2542	2.6299
GG...S	12.0000	0.3000	0.9000	0.7500	0.4286	0.2500	0.2000	0.1000	29.4309	5.8830	2.9581	1.2207	0.0001	0.9997	2.0067	2.6755
A.AA	12.0000	0.3000	0.9000	0.7500	0.4286	0.2500	0.2000	0.1000	28.0592	6.8830	2.7958	-0.0798	0.0001	0.9996	1.9131	2.5508
GG...G	12.0000	0.3000	0.9500	0.8571	0.4444	0.3290	0.2500	0.0500	29.3884	5.8830	2.9530	1.1800	0.0001	0.9998	2.2900	2.6717
RL....S	12.0000	0.3000	0.9250	0.8000	0.4364	0.2882	0.2250	0.0750	29.1759	5.4431	2.9279	0.9771	0.0001	0.9997	2.1219	2.6524
AL..L	12.0000	0.3000	0.9000	0.7500	0.4286	0.2500	0.2000	0.1000	26.5244	6.3908	2.6143	-1.5407	0.0001	0.9994	1.8085	2.4113
P...EL	12.0000	0.3000	0.9250	0.8000	0.4364	0.2882	0.2250	0.0750	29.6766	5.9080	2.9871	1.4568	0.0001	0.9998	2.1583	2.6979
A...AR	12.0000	0.3000	0.9250	0.8000	0.4364	0.2882	0.2250	0.0750	29.4577	5.9087	2.9612	1.2464	0.0001	0.9998	2.1424	2.6780
A...AA	12.0000	0.3000	0.9250	0.8000	0.4364	0.2882	0.2250	0.0750	28.0592	5.8830	2.7958	-0.0798	0.0001	0.9997	2.0407	2.5508
PV..P	12.0000	0.3000	0.9500	0.8571	0.4444	0.3290	0.2500	0.0500	32.1739	6.4022	3.2825	3.9961	0.0001	0.9999	2.5071	2.9249
ST....S	12.0000	0.3000	0.8500	0.6667	0.4138	0.1796	0.1500	0.1500	30.3812	5.3929	3.0705	2.1439	0.0000	0.9998	1.8413	2.7619
E..LS	12.0000	0.3000	0.9000	0.7500	0.4286	0.2500	0.2000	0.1000	28.3883	6.4037	2.8348	0.2307	0.0001	0.9996	1.9356	2.5808
LE.S	12.0000	0.3000	0.9500	0.8571	0.4444	0.3290	0.2500	0.0500	28.3883	6.9080	2.8348	0.2307	0.0002	0.9997	2.2121	2.5808
L..A.S	12.0000	0.3000	0.9250	0.8000	0.4364	0.2882	0.2250	0.0750	27.7774	11.0745	2.7625	-0.3459	0.0001	0.9996	2.0202	2.5252
KK..K	12.0000	0.3000	0.9500	0.8571	0.4444	0.3290	0.2500	0.0500	31.1395	6.3830	3.1602	2.9055	0.0001	0.9999	2.4265	2.8309
L....EK	12.0000	0.3000	0.9250	0.8000	0.4364	0.2882	0.2250	0.0750	28.9294	5.3853	2.8988	0.7427	0.0001	0.9997	2.1040	2.6299
P.TP	12.0000	0.3000	0.9250	0.8000	0.4364	0.2882	0.2250	0.0750	32.9579	6.8854	3.3752	4.8743	0.0000	0.9999	2.3969	2.9962
A..V..E	12.0000	0.3000	0.9500	0.8571	0.4444	0.3290	0.2500	0.0500	29.2369	10.5745	2.9351	1.0352	0.0001	0.9998	2.2782	2.6579
E.S...E	12.0000	0.3000	0.9750	0.9231	0.4528	0.3727	0.2750	0.0250	29.7665	10.5745	2.9978	1.5436	0.0002	0.9999	2.4979	2.7060
E.GE	12.0000	0.3000	0.9500	0.8571	0.4444	0.3290	0.2500	0.0500	29.7239	6.8834	2.9927	1.5025	0.0001	0.9998	2.3162	2.7022
A...L.A	12.0000	0.3000	0.9000	0.7500	0.4286	0.2500	0.2000	0.1000	27.2918	10.5745	2.7051	-0.8058	0.0001	0.9995	1.8608	2.4811
S..LK	12.0000	0.3000	0.9500	0.8571	0.4444	0.3290	0.2500	0.0500	28.8042	6.4248	2.8839	0.6240	0.0002	0.9998	2.2445	2.6186
SA..S	12.0000	0.3000	0.9250	0.8000	0.4364	0.2882	0.2250	0.0750	29.0305	6.3861	2.9107	0.8387	0.0001	0.9997	2.1113	2.6391
GGD	12.0000	0.3000	0.9750	0.9231	0.4528	0.3727	0.2750	0.0250	30.3645	2.6171	3.0685	2.1273	0.0002	0.9999	2.5481	2.7604
S..S..P	12.0000	0.3000	0.9000	0.7500	0.4286	0.2500	0.2000	0.1000	30.8044	10.5745	3.1205	2.5656	0.0000	0.9998	2.1003	2.8004
KK....S	12.0000	0.3000	0.9250	0.8000	0.4364	0.2882	0.2250	0.0750	30.5983	5.3830	3.0962	2.3593	0.0001	0.9998	2.2253	2.7817
E...E.L	12.0000	0.3000	0.9500	0.8571	0.4444	0.3290	0.2500	0.0500	28.5135	10.5745	2.8496	0.3490	0.0002	0.9997	2.2218	2.5921
A..A.V	12.0000	0.3000	0.9500	0.8571	0.4444	0.3290	0.2500	0.0500	28.6260	11.0745	2.8629	0.4554	0.0002	0.9998	2.2306	2.6024
SS....E	12.0000	0.3000	0.9250	0.8000	0.4364	0.2882	0.2250	0.0750	29.6413	5.3830	2.9830	1.4228	0.0001	0.9998	2.1557	2.6947
LSL	12.0000	0.3000	0.9250	0.8000	0.4364	0.2882	0.2250	0.0750	27.0100	2.6236	2.6717	-1.0742	0.0002	0.9995	1.9644	2.4555
E..SS	12.0000	0.3000	0.9000	0.7500	0.4286	0.2500	0.2000	0.1000	29.6413	6.3830	2.9830	1.4228	0.0001	0.9997	2.0210	2.6947
KIL	12.0000	0.3000	0.9250	0.8000	0.4364	0.2882	0.2250	0.0750	29.3453	2.6481	2.9480	1.1388	0.0001	0.9998	2.1342	2.6678
KAK	12.0000	0.3000	0.9750	0.9231	0.4528	0.3727	0.2750	0.0250	30.1127	2.6198	3.0387	1.8801	0.0002	0.9999	2.5269	2.7375
I..LE	12.0000	0.3000	0.9500	0.8571	0.4444	0.3290	0.2500	0.0500	28.9294	6.4080	2.8988	0.7427	0.0002	0.9998	2.2542	2.6299
K..KK	12.0000	0.3000	0.9250	0.8000	0.4364	0.2882	0.2250	0.0750	31.1395	6.3830	3.1602	2.9055	0.0001	0.9999	2.2647	2.8309
VA...L	12.0000	0.3000	0.8750	0.7059	0.4211	0.2139	0.1750	0.1250	27.8586	5.8873	2.7721	-0.2692	0.0001	0.9996	1.7877	2.5326
S..K.L	12.0000	0.3000	0.9500	0.8571	0.4444	0.3290	0.2500	0.0500	28.8042	11.0745	2.8839	0.6240	0.0002	0.9998	2.2445	2.6186
EAL	12.0000	0.3000	0.8750	0.7059	0.4211	0.2139	0.1750	0.1250	27.9026	2.6236	2.7773	-0.2276	0.0001	0.9996	1.7905	2.5366
SS..K	12.0000	0.3000	0.9250	0.8000	0.4364	0.2882	0.2250	0.0750	30.0572	6.3830	3.0322	1.8259	0.0001	0.9998	2.1860	2.7325
S...SP	12.0000	0.3000	0.8500	0.6667	0.4138	0.1796	0.1500	0.1500	30.8044	5.9049	3.1205	2.5656	0.0000	0.9998	1.8669	2.8004
LKK	12.0000	0.3000	0.9000	0.7500	0.4286	0.2500	0.2000	0.1000	29.3453	2.6481	2.9480	1.1388	0.0001	0.9997	2.0008	2.6678
S..EE	12.0000	0.3000	0.9750	0.9231	0.4528	0.3727	0.2750	0.0250	29.7665	6.3830	2.9978	1.5436	0.0002	0.9999	2.4979	2.7060
SK..K	12.0000	0.3000	0.9750	0.9231	0.4528	0.3727	0.2750	0.0250	30.5983	6.3869	3.0962	2.3593	0.0001	0.9999	2.5677	2.7817
L.E.V	12.0000	0.3000	0.9250	0.8000	0.4364	0.2882	0.2250	0.0750	28.4694	11.5745	2.8444	0.3074	0.0001	0.9997	2.0705	2.5881
E.E...K	12.0000	0.3000	0.9500	0.8571	0.4444	0.3290	0.2500	0.0500	30.3077	10.5745	3.0618	2.0713	0.0001	0.9998	2.3616	2.7552
SS..L	12.0000	0.3000	0.9250	0.8000	0.4364	0.2882	0.2250	0.0750	28.2630	6.3830	2.8199	0.1125	0.0001	0.9997	2.0555	2.5694
EV...S	12.0000	0.3000	0.9250	0.8000	0.4364	0.2882	0.2250	0.0750	29.7225	5.8830	2.9926	1.5011	0.0001	0.9998	2.1616	2.7020
A...P.N	12.0000	0.3000	0.8500	0.6667	0.4138	0.1796	0.1500	0.1500	32.1378	10.5745	3.2782	3.9568	0.0000	0.9999	1.9477	2.9216
A.L...L	12.0000	0.3000	0.9500	0.8571	0.4444	0.3290	0.2500	0.0500	26.5244	10.5745	2.6143	-1.5407	0.0003	0.9996	2.0668	2.4113
A.G...A	12.0000	0.3000	0.9750	0.9231	0.4528	0.3727	0.2750	0.0250	28.5023	10.5745	2.8482	0.3384	0.0003	0.9998	2.3918	2.5911
EL..D	12.0000	0.3000	0.9500	0.8571	0.4444	0.3290	0.2500	0.0500	29.3218	6.4080	2.9452	1.1163	0.0001	0.9998	2.2848	2.6656
E.L.L	12.0000	0.3000	0.9500	0.8571	0.4444	0.3290	0.2500	0.0500	27.1352	11.5745	2.6866	-0.9548	0.0003	0.9996	2.1144	2.4668
PP....K	12.0000	0.3000	0.9500	0.8571	0.4444	0.3290	0.2500	0.0500	32.6339	5.3830	3.3369	4.5052	0.0001	0.9999	2.5429	2.9667
L...K.A	12.0000	0.3000	0.9250	0.8000	0.4364	0.2882	0.2250	0.0750	28.3185	10.5745	2.8265	0.1649	0.0001	0.9997	2.0595	2.5744
TVV	12.0000	0.3000	0.9500	0.8571	0.4444	0.3290	0.2500	0.0500	30.5436	2.6135	3.0897	2.3048	0.0001	0.9999	2.3800	2.7767
S.S.R	12.0000	0.3000	0.9500	0.8571	0.4444	0.3290	0.2500	0.0500	30.4290	11.5745	3.0761	2.1911	0.0001	0.9999	2.3711	2.7663
S...P.S	12.0000	0.3000	0.9500	0.8571	0.4444	0.3290	0.2500	0.0500	30.8044	10.5745	3.1205	2.5656	0.0001	0.9999	2.4003	2.8004
E..EL	12.0000	0.3000	0.9750	0.9231	0.4528	0.3727	0.2750	0.0250	28.5135	6.4080	2.8496	0.3490	0.0003	0.9998	2.3927	2.5921
L.L...V	12.0000	0.3000	1.0000	1.0000	0.4615	0.4201	0.3000	0.0000	27.0912	10.5745	2.6813	-0.9967	0.0006	1.0000	2.4628	2.4628
K....LV	12.0000	0.3000	0.9500	0.8571	0.4444	0.3290	0.2500	0.0500	28.8854	5.4064	2.8935	0.7009	0.0002	0.9998	2.2508	2.6259
S...T.S	12.0000	0.3000	0.9000	0.7500	0.4286	0.2500	0.2000	0.1000	30.3812	10.5745	3.0705	2.1439	0.0000	0.9998	2.0714	2.7619
LP.L	12.0000	0.3000	0.8500	0.6667	0.4138	0.1796	0.1500	0.1500	28.2983	6.9645	2.8241	0.1458	0.0000	0.9996	1.7151	2.5726
LAQ	12.0000	0.3000	0.9250	0.8000	0.4364	0.2882	0.2250	0.0750	29.8043	2.6928	3.0022	1.5801	0.0001	0.9998	2.1676	2.7095
E.A.L	12.0000	0.3000	0.9250	0.8000	0.4364	0.2882	0.2250	0.0750	27.9026	11.5745	2.7773	-0.2276	0.0001	0.9996	2.0293	2.5366
ED....E	12.0000	0.3000	0.9750	0.9231	0.4528	0.3727	0.2750	0.0250	30.7000	5.3917	3.1082	2.4609	0.0001	0.9999	2.5762	2.7909
P.A..A	12.0000	0.3000	1.0000	1.0000	0.4615	0.4201	0.3000	0.0000	29.8331	11.0745	3.0057	1.6081	0.0003	1.0000	2.7121	2.7121
AG...G	12.0000	0.3000	0.9750	0.9231	0.4528	0.3727	0.2750	0.0250	28.9453	5.8856	2.9006	0.7578	0.0002	0.9999	2.4290	2.6314
S.L.G	12.0000	0.3000	0.8750	0.7059	0.4211	0.2139	0.1750	0.1250	28.2205	11.5745	2.8149	0.0724	0.0001	0.9996	1.8109	2.5655
R....LA	12.0000	0.3000	0.8500	0.6667	0.4138	0.1796	0.1500	0.1500	28.6903	5.3908	2.8705	0.5162	0.0000	0.9996	1.7388	2.6082
E..DL	12.0000	0.3000	0.9250	0.8000	0.4364	0.2882	0.2250	0.0750	29.3218	6.4442	2.9452	1.1163	0.0001	0.9998	2.1325	2.6656
L..A..V	12.0000	0.3000	0.9750	0.9231	0.4528	0.3727	0.2750	0.0250	27.8586	10.5745	2.7721	-0.2692	0.0003	0.9998	2.3378	2.5326
L..LI	12.0000	0.3000	0.9750	0.9231	0.4528	0.3727	0.2750	0.0250	27.5511	6.4248	2.7357	-0.5599	0.0003	0.9998	2.3120	2.5046
PP....E	12.0000	0.3000	0.9750	0.9231	0.4528	0.3727	0.2750	0.0250	32.2179	5.3830	3.2877	4.0441	0.0001	0.9999	2.7036	2.9289
L.E..L	12.0000	0.3000	0.8500	0.6667	0.4138	0.1796	0.1500	0.1500	27.1352	11.0745	2.6866	-0.9548	0.0001	0.9994	1.6446	2.4668
S....LK	12.0000	0.3000	0.9000	0.7500	0.4286	0.2500	0.2000	0.1000	28.8042	5.4248	2.8839	0.6240	0.0001	0.9997	1.9639	2.6186
GG..D	12.0000	0.3000	0.9500	0.8571	0.4444	0.3290	0.2500	0.0500	30.3645	6.3830	3.0685	2.1273	0.0001	0.9998	2.3661	2.7604
PS.S	12.0000	0.3000	0.9500	0.8571	0.4444	0.3290	0.2500	0.0500	30.8044	6.9049	3.1205	2.5656	0.0001	0.9999	2.4003	2.8004
A.E..A	12.0000	0.3000	0.9500	0.8571	0.4444	0.3290	0.2500	0.0500	28.6700	11.0745	2.8681	0.4970	0.0002	0.9998	2.2340	2.6064
P.E..E	12.0000	0.3000	1.0000	1.0000	0.4615	0.4201	0.3000	0.0000	31.0548	11.0745	3.1501	2.8191	0.0002	1.0000	2.8232	2.8232
T.V..G	12.0000	0.3000	0.9750	0.9231	0.4528	0.3727	0.2750	0.0250	30.4198	11.0745	3.0750	2.1821	0.0002	0.9999	2.5527	2.7654
S.I..S	12.0000	0.3000	0.9250	0.8000	0.4364	0.2882	0.2250	0.0750	30.0572	11.0745	3.0322	1.8259	0.0001	0.9998	2.1860	2.7325
L..S..K	12.0000	0.3000	0.9000	0.7500	0.4286	0.2500	0.2000	0.1000	28.8042	10.5745	2.8839	0.6240	0.0001	0.9997	1.9639	2.6186
S..T..A	12.0000	0.3000	0.9000	0.7500	0.4286	0.2500	0.2000	0.1000	29.8956	10.5745	3.0130	1.6686	0.0001	0.9998	2.0383	2.7178
LE...T	12.0000	0.3000	0.9250	0.8000	0.4364	0.2882	0.2250	0.0750	29.2534	5.9080	2.9371	1.0510	0.0001	0.9997	2.1275	2.6594
E...S.A	12.0000	0.3000	0.8750	0.7059	0.4211	0.2139	0.1750	0.1250	29.1557	10.5745	2.9255	0.9578	0.0000	0.9997	1.8710	2.6505
PP....S	12.0000	0.3000	0.9750	0.9231	0.4528	0.3727	0.2750	0.0250	32.0927	5.3830	3.2729	3.9079	0.0001	0.9999	2.6931	2.9175
S...PE	12.0000	0.3000	0.9250	0.8000	0.4364	0.2882	0.2250	0.0750	30.9296	5.9009	3.1353	2.6920	0.0001	0.9998	2.2494	2.8118
QPS	12.0000	0.3000	0.9250	0.8000	0.4364	0.2882	0.2250	0.0750	32.8313	2.6451	3.3603	4.7290	0.0000	0.9999	2.3877	2.9847
LS..L	12.0000	0.3000	0.9750	0.9231	0.4528	0.3727	0.2750	0.0250	27.0100	6.4037	2.6717	-1.0742	0.0004	0.9998	2.2666	2.4555
EA.A	12.0000	0.3000	0.8500	0.6667	0.4138	0.1796	0.1500	0.1500	28.6700	6.8880	2.8681	0.4970	0.0000	0.9996	1.7376	2.6064
SLV	12.0000	0.3000	0.9250	0.8000	0.4364	0.2882	0.2250	0.0750	28.3442	2.6278	2.8295	0.1892	0.0001	0.9997	2.0614	2.5767
TG.K	12.0000	0.3000	0.8750	0.7059	0.4211	0.2139	0.1750	0.1250	30.8798	6.8939	3.1294	2.6416	0.0000	0.9998	1.9816	2.8073
L.V...T	12.0000	0.3000	0.9250	0.8000	0.4364	0.2882	0.2250	0.0750	29.2094	10.5745	2.9319	1.0090	0.0001	0.9997	2.1243	2.6554
T.L.P	12.0000	0.3000	0.9500	0.8571	0.4444	0.3290	0.2500	0.0500	30.4165	11.5745	3.0746	2.1788	0.0001	0.9999	2.3701	2.7651
AA..K	12.0000	0.3000	0.9250	0.8000	0.4364	0.2882	0.2250	0.0750	29.0860	6.3830	2.9173	0.8915	0.0001	0.9997	2.1153	2.6442
PS..S	12.0000	0.3000	0.9250	0.8000	0.4364	0.2882	0.2250	0.0750	30.8044	6.4049	3.1205	2.5656	0.0001	0.9998	2.2403	2.8004
Q.P...P	12.0000	0.3000	0.9750	0.9231	0.4528	0.3727	0.2750	0.0250	34.1196	10.5745	3.5126	6.2810	0.0001	1.0000	2.8632	3.1018
K.L...G	12.0000	0.3000	0.9750	0.9231	0.4528	0.3727	0.2750	0.0250	28.7616	10.5745	2.8789	0.5837	0.0002	0.9998	2.4136	2.6147
M.RL	12.0000	0.3000	0.9500	0.8571	0.4444	0.3290	0.2500	0.0500	33.0785	6.9431	3.3895	5.0141	0.0000	0.9999	2.5775	3.0071
V.T...S	12.0000	0.3000	0.8500	0.6667	0.4138	0.1796	0.1500	0.1500	30.4624	10.5745	3.0801	2.2242	0.0000	0.9998	1.8462	2.7693
L..V..A	12.0000	0.3000	0.9750	0.9231	0.4528	0.3727	0.2750	0.0250	27.8586	10.5745	2.7721	-0.2692	0.0003	0.9998	2.3378	2.5326
S.L...T	12.0000	0.3000	0.9750	0.9231	0.4528	0.3727	0.2750	0.0250	29.1282	10.5745	2.9223	0.9316	0.0002	0.9999	2.4443	2.6480
T.S...S	12.0000	0.3000	0.9250	0.8000	0.4364	0.2882	0.2250	0.0750	30.3812	10.5745	3.0705	2.1439	0.0001	0.9998	2.2095	2.7619
L.L...R	12.0000	0.3000	0.9250	0.8000	0.4364	0.2882	0.2250	0.0750	27.9229	10.5745	2.7797	-0.2085	0.0001	0.9996	2.0308	2.5384
S.L...S	12.0000	0.3000	0.9500	0.8571	0.4444	0.3290	0.2500	0.0500	28.2630	10.5745	2.8199	0.1125	0.0002	0.9997	2.2023	2.5694
S.L...I	12.0000	0.3000	0.8250	0.6316	0.4068	0.1469	0.1250	0.1750	28.8042	10.5745	2.8839	0.6240	0.0000	0.9996	1.6538	2.6186
A.AS	12.0000	0.3000	0.9000	0.7500	0.4286	0.2500	0.2000	0.1000	28.5448	6.8861	2.8533	0.3786	0.0001	0.9997	1.9462	2.5950
V....DL	12.0000	0.3000	0.9250	0.8000	0.4364	0.2882	0.2250	0.0750	29.2777	5.4442	2.9400	1.0742	0.0001	0.9998	2.1293	2.6616
LE..D	12.0000	0.3000	0.9500	0.8571	0.4444	0.3290	0.2500	0.0500	29.3218	6.4080	2.9452	1.1163	0.0001	0.9998	2.2848	2.6656
LE..E	12.0000	0.3000	0.9500	0.8571	0.4444	0.3290	0.2500	0.0500	28.5135	6.4080	2.8496	0.3490	0.0002	0.9997	2.2218	2.5921
PP...L	12.0000	0.3000	0.9250	0.8000	0.4364	0.2882	0.2250	0.0750	30.8397	5.8830	3.1247	2.6011	0.0001	0.9998	2.2429	2.8036
PA...S	12.0000	0.3000	0.9000	0.7500	0.4286	0.2500	0.2000	0.1000	30.3188	5.9239	3.0631	2.0823	0.0000	0.9998	2.0672	2.7563
E....EK	12.0000	0.3000	0.9250	0.8000	0.4364	0.2882	0.2250	0.0750	30.3077	5.3853	3.0618	2.0713	0.0001	0.9998	2.2042	2.7552
A....SS	12.0000	0.3000	0.9250	0.8000	0.4364	0.2882	0.2250	0.0750	29.0305	5.3830	2.9107	0.8387	0.0001	0.9997	2.1113	2.6391
LKR	12.0000	0.3000	0.8750	0.7059	0.4211	0.2139	0.1750	0.1250	29.7170	2.6581	2.9919	1.4958	0.0000	0.9997	1.9070	2.7015
L....TL	12.0000	0.3000	1.0000	1.0000	0.4615	0.4201	0.3000	0.0000	27.8752	5.4406	2.7741	-0.2536	0.0005	1.0000	2.5341	2.5341
QL..G	12.0000	0.3000	0.9500	0.8571	0.4444	0.3290	0.2500	0.0500	30.2473	6.5137	3.0546	2.0120	0.0001	0.9998	2.3569	2.7498
AP...A	12.0000	0.3000	0.8500	0.6667	0.4138	0.1796	0.1500	0.1500	29.8331	5.9239	3.0057	1.6081	0.0000	0.9997	1.8081	2.7121
E....VL	12.0000	0.3000	0.9750	0.9231	0.4528	0.3727	0.2750	0.0250	28.4694	5.4064	2.8444	0.3074	0.0003	0.9998	2.3890	2.5881
P....LT	12.0000	0.3000	0.9000	0.7500	0.4286	0.2500	0.2000	0.1000	30.4165	5.4406	3.0746	2.1788	0.0000	0.9998	2.0739	2.7651
S....SI	12.0000	0.3000	0.8500	0.6667	0.4138	0.1796	0.1500	0.1500	30.0572	5.3869	3.0322	1.8259	0.0000	0.9997	1.8216	2.7325
K..D..K	12.0000	0.3000	0.9500	0.8571	0.4444	0.3290	0.2500	0.0500	31.5319	10.5745	3.2066	3.3113	0.0001	0.9999	2.4570	2.8665
T...P.S	12.0000	0.3000	0.9250	0.8000	0.4364	0.2882	0.2250	0.0750	31.6695	10.5745	3.2229	3.4558	0.0000	0.9999	2.3032	2.8790
SL....K	12.0000	0.3000	0.8750	0.7059	0.4211	0.2139	0.1750	0.1250	28.8042	5.4037	2.8839	0.6240	0.0000	0.9997	1.8484	2.6186
LS..G	12.0000	0.3000	0.8750	0.7059	0.4211	0.2139	0.1750	0.1250	28.2205	6.4037	2.8149	0.0724	0.0001	0.9996	1.8109	2.5655
V...E.Q	12.0000	0.3000	0.8250	0.6316	0.4068	0.1469	0.1250	0.1750	31.7493	10.5745	3.2323	3.5401	0.0000	0.9998	1.8229	2.8863
RP....L	12.0000	0.3000	0.9250	0.8000	0.4364	0.2882	0.2250	0.0750	30.4642	5.3849	3.0803	2.2260	0.0001	0.9998	2.2156	2.7695
EK....L	12.0000	0.3000	0.8750	0.7059	0.4211	0.2139	0.1750	0.1250	28.9294	5.3853	2.8988	0.7427	0.0000	0.9997	1.8564	2.6299
RER	12.0000	0.3000	0.9500	0.8571	0.4444	0.3290	0.2500	0.0500	31.4670	2.6142	3.1989	3.2436	0.0001	0.9999	2.4520	2.8606
VL....S	12.0000	0.3000	0.9500	0.8571	0.4444	0.3290	0.2500	0.0500	28.3442	5.4064	2.8295	0.1892	0.0002	0.9997	2.2086	2.5767
S...G.S	12.0000	0.3000	0.9000	0.7500	0.4286	0.2500	0.2000	0.1000	29.4735	10.5745	2.9631	1.2615	0.0001	0.9997	2.0096	2.6794
PSS	12.0000	0.3000	0.9500	0.8571	0.4444	0.3290	0.2500	0.0500	30.8044	2.6246	3.1205	2.5656	0.0001	0.9999	2.4003	2.8004
Q.ST	12.0000	0.3000	0.8750	0.7059	0.4211	0.2139	0.1750	0.1250	32.4081	6.8929	3.3102	4.2532	0.0000	0.9999	2.0797	2.9462
T...SL	12.0000	0.3000	0.9500	0.8571	0.4444	0.3290	0.2500	0.0500	29.1282	5.9037	2.9223	0.9316	0.0001	0.9998	2.2697	2.6480
G.S.S	12.0000	0.3000	0.9500	0.8571	0.4444	0.3290	0.2500	0.0500	29.4735	11.5745	2.9631	1.2615	0.0001	0.9998	2.2966	2.6794
E.P.L	12.0000	0.3000	0.9500	0.8571	0.4444	0.3290	0.2500	0.0500	29.6766	11.5745	2.9871	1.4568	0.0001	0.9998	2.3125	2.6979
TLR	12.0000	0.3000	0.9000	0.7500	0.4286	0.2500	0.2000	0.1000	30.0411	2.6663	3.0302	1.8101	0.0001	0.9998	2.0483	2.7310
L.E.A	12.0000	0.3000	0.9250	0.8000	0.4364	0.2882	0.2250	0.0750	27.9026	11.5745	2.7773	-0.2276	0.0001	0.9996	2.0293	2.5366
E..E.S	12.0000	0.3000	0.9500	0.8571	0.4444	0.3290	0.2500	0.0500	29.7665	11.0745	2.9978	1.5436	0.0001	0.9998	2.3195	2.7060
S.V.G	12.0000	0.3000	0.9000	0.7500	0.4286	0.2500	0.2000	0.1000	29.5547	11.5745	2.9727	1.3395	0.0001	0.9997	2.0151	2.6868
T..T.L	12.0000	0.3000	0.8500	0.6667	0.4138	0.1796	0.1500	0.1500	29.9933	11.0745	3.0246	1.7636	0.0000	0.9997	1.8178	2.7267
S.G.G	12.0000	0.3000	0.9750	0.9231	0.4528	0.3727	0.2750	0.0250	29.4309	11.5745	2.9581	1.2207	0.0002	0.9999	2.4697	2.6755
S.E.A	12.0000	0.3000	0.9500	0.8571	0.4444	0.3290	0.2500	0.0500	29.1557	11.5745	2.9255	0.9578	0.0001	0.9998	2.2719	2.6505
S...GL	12.0000	0.3000	0.9500	0.8571	0.4444	0.3290	0.2500	0.0500	28.2205	5.9023	2.8149	0.0724	0.0002	0.9997	2.1990	2.5655
VST	12.0000	0.3000	0.9500	0.8571	0.4444	0.3290	0.2500	0.0500	30.4624	2.6143	3.0801	2.2242	0.0001	0.9999	2.3737	2.7693
P.K..S	12.0000	0.3000	0.9500	0.8571	0.4444	0.3290	0.2500	0.0500	31.3455	11.0745	3.1845	3.1175	0.0001	0.9999	2.4425	2.8496
L.EL	12.0000	0.3000	0.9500	0.8571	0.4444	0.3290	0.2500	0.0500	27.1352	6.9080	2.6866	-0.9548	0.0003	0.9996	2.1144	2.4668
P.S..S	12.0000	0.3000	0.9250	0.8000	0.4364	0.2882	0.2250	0.0750	30.8044	11.0745	3.1205	2.5656	0.0001	0.9998	2.2403	2.8004
T..QL	12.0000	0.3000	0.9250	0.8000	0.4364	0.2882	0.2250	0.0750	31.1550	6.5137	3.1620	2.9214	0.0001	0.9999	2.2658	2.8323
STP	12.0000	0.3000	0.9750	0.9231	0.4528	0.3727	0.2750	0.0250	31.6695	2.6224	3.2229	3.4558	0.0001	0.9999	2.6576	2.8790
A.F..L	12.0000	0.3000	0.8750	0.7059	0.4211	0.2139	0.1750	0.1250	29.7581	11.0745	2.9968	1.5355	0.0000	0.9997	1.9096	2.7053
SP....S	12.0000	0.3000	0.9500	0.8571	0.4444	0.3290	0.2500	0.0500	30.8044	5.4049	3.1205	2.5656	0.0001	0.9999	2.4003	2.8004
T.S..T	12.0000	0.3000	0.8750	0.7059	0.4211	0.2139	0.1750	0.1250	31.2464	11.0745	3.1728	3.0152	0.0000	0.9998	2.0051	2.8406
T..LS	12.0000	0.3000	0.9250	0.8000	0.4364	0.2882	0.2250	0.0750	29.1282	6.4037	2.9223	0.9316	0.0001	0.9997	2.1184	2.6480
P...IL	12.0000	0.3000	0.8750	0.7059	0.4211	0.2139	0.1750	0.1250	30.0925	5.9248	3.0363	1.8603	0.0000	0.9998	1.9311	2.7357
A.K...E	12.0000	0.3000	0.9500	0.8571	0.4444	0.3290	0.2500	0.0500	29.6968	10.5745	2.9895	1.4763	0.0001	0.9998	2.3140	2.6997
VS....S	12.0000	0.3000	0.8500	0.6667	0.4138	0.1796	0.1500	0.1500	29.5973	5.3831	2.9778	1.3804	0.0000	0.9997	1.7938	2.6907
LV....E	12.0000	0.3000	0.9250	0.8000	0.4364	0.2882	0.2250	0.0750	28.4694	5.4064	2.8444	0.3074	0.0001	0.9997	2.0705	2.5881
Q.E...E	12.0000	0.3000	0.9750	0.9231	0.4528	0.3727	0.2750	0.0250	31.7934	10.5745	3.2375	3.5869	0.0001	0.9999	2.6680	2.8903
LE....Q	12.0000	0.3000	0.8750	0.7059	0.4211	0.2139	0.1750	0.1250	30.4151	5.4080	3.0745	2.1774	0.0000	0.9998	1.9518	2.7650
K.KE	12.0000	0.3000	0.8250	0.6316	0.4068	0.1469	0.1250	0.1750	30.7236	6.8853	3.1110	2.4844	0.0000	0.9998	1.7640	2.7931
NT.A	12.0000	0.3000	0.9250	0.8000	0.4364	0.2882	0.2250	0.0750	31.7146	6.8951	3.2282	3.5034	0.0000	0.9999	2.3065	2.8831
R.S...A	12.0000	0.3000	0.9000	0.7500	0.4286	0.2500	0.2000	0.1000	29.9433	10.5745	3.0187	1.7150	0.0001	0.9998	2.0416	2.7221
EPA	12.0000	0.3000	0.9000	0.7500	0.4286	0.2500	0.2000	0.1000	30.4440	2.6337	3.0779	2.2060	0.0000	0.9998	2.0757	2.7676
S..E..I	12.0000	0.3000	0.9500	0.8571	0.4444	0.3290	0.2500	0.0500	30.1824	10.5745	3.0470	1.9483	0.0001	0.9998	2.3519	2.7439
I...K.K	12.0000	0.3000	0.8750	0.7059	0.4211	0.2139	0.1750	0.1250	31.1395	10.5745	3.1602	2.9055	0.0000	0.9998	1.9983	2.8309
RI....A	12.0000	0.3000	0.9250	0.8000	0.4364	0.2882	0.2250	0.0750	30.4845	5.3848	3.0827	2.2461	0.0001	0.9998	2.2171	2.7713
SSA	12.0000	0.3000	0.9000	0.7500	0.4286	0.2500	0.2000	0.1000	29.0305	2.6094	2.9107	0.8387	0.0001	0.9997	1.9793	2.6391
L...SL	12.0000	0.3000	0.9000	0.7500	0.4286	0.2500	0.2000	0.1000	27.0100	5.9037	2.6717	-1.0742	0.0001	0.9995	1.8416	2.4555
VD....G	12.0000	0.3000	0.9000	0.7500	0.4286	0.2500	0.2000	0.1000	30.4882	5.3927	3.0831	2.2498	0.0000	0.9998	2.0787	2.7717
A...LD	12.0000	0.3000	0.9250	0.8000	0.4364	0.2882	0.2250	0.0750	28.7109	5.9442	2.8729	0.5357	0.0001	0.9997	2.0881	2.6101
N...EL	12.0000	0.3000	0.9750	0.9231	0.4528	0.3727	0.2750	0.0250	30.2073	5.9080	3.0499	1.9727	0.0002	0.9999	2.5349	2.7461
S..R..L	12.0000	0.3000	0.9250	0.8000	0.4364	0.2882	0.2250	0.0750	29.1759	10.5745	2.9279	0.9771	0.0001	0.9997	2.1219	2.6524
P.A...P	12.0000	0.3000	0.8500	0.6667	0.4138	0.1796	0.1500	0.1500	31.6071	10.5745	3.2155	3.3901	0.0000	0.9998	1.9156	2.8734
G.AG	12.0000	0.3000	0.9500	0.8571	0.4444	0.3290	0.2500	0.0500	28.9453	6.8856	2.9006	0.7578	0.0002	0.9998	2.2555	2.6314
LK....K	12.0000	0.3000	0.9000	0.7500	0.4286	0.2500	0.2000	0.1000	29.3453	5.4248	2.9480	1.1388	0.0001	0.9997	2.0008	2.6678
K...L.T	12.0000	0.3000	0.9250	0.8000	0.4364	0.2882	0.2250	0.0750	29.6693	10.5745	2.9863	1.4498	0.0001	0.9998	2.1578	2.6972
TAI	12.0000	0.3000	0.9250	0.8000	0.4364	0.2882	0.2250	0.0750	30.4367	2.6251	3.0770	2.1988	0.0001	0.9998	2.2136	2.7670
SE....K	12.0000	0.3000	0.9750	0.9231	0.4528	0.3727	0.2750	0.0250	30.1824	5.3832	3.0470	1.9483	0.0002	0.9999	2.5328	2.7439
R..LD	12.0000	0.3000	0.9500	0.8571	0.4444	0.3290	0.2500	0.0500	30.1094	6.4442	3.0383	1.8769	0.0001	0.9998	2.3462	2.7372
A..S..S	12.0000	0.3000	0.8000	0.6000	0.4000	0.1155	0.1000	0.2000	29.0305	10.5745	2.9107	0.8387	0.0000	0.9996	1.5835	2.6391
G.E.G	12.0000	0.3000	0.9000	0.7500	0.4286	0.2500	0.2000	0.1000	29.5562	11.5745	2.9729	1.3409	0.0001	0.9997	2.0152	2.6869
A..L.S	12.0000	0.3000	0.9250	0.8000	0.4364	0.2882	0.2250	0.0750	27.7774	11.0745	2.7625	-0.3459	0.0001	0.9996	2.0202	2.5252
DL..V	12.0000	0.3000	0.9000	0.7500	0.4286	0.2500	0.2000	0.1000	29.2777	6.4442	2.9400	1.0742	0.0001	0.9997	1.9962	2.6616
ILE	12.0000	0.3000	0.9500	0.8571	0.4444	0.3290	0.2500	0.0500	28.9294	2.6398	2.8988	0.7427	0.0002	0.9998	2.2542	2.6299
L.RI	12.0000	0.3000	0.9500	0.8571	0.4444	0.3290	0.2500	0.0500	29.7170	6.8848	2.9919	1.4958	0.0001	0.9998	2.3156	2.7015
A..D..A	12.0000	0.3000	0.9500	0.8571	0.4444	0.3290	0.2500	0.0500	29.4783	10.5745	2.9637	1.2662	0.0001	0.9998	2.2970	2.6798
AL....T	12.0000	0.3000	0.9250	0.8000	0.4364	0.2882	0.2250	0.0750	28.6426	5.3908	2.8648	0.4710	0.0001	0.9997	2.0831	2.6039
S..L..S	12.0000	0.3000	1.0000	1.0000	0.4615	0.4201	0.3000	0.0000	28.2630	10.5745	2.8199	0.1125	0.0005	1.0000	2.5694	2.5694
KR....E	12.0000	0.3000	0.9750	0.9231	0.4528	0.3727	0.2750	0.0250	31.0953	5.3848	3.1549	2.8604	0.0001	0.9999	2.6094	2.8268
S...D.S	12.0000	0.3000	0.9000	0.7500	0.4286	0.2500	0.2000	0.1000	30.4496	10.5745	3.0786	2.2115	0.0000	0.9998	2.0761	2.7681
S..E.S	12.0000	0.3000	0.9500	0.8571	0.4444	0.3290	0.2500	0.0500	29.6413	11.0745	2.9830	1.4228	0.0001	0.9998	2.3097	2.6947
GS..T	12.0000	0.3000	0.8500	0.6667	0.4138	0.1796	0.1500	0.1500	30.3386	6.3830	3.0654	2.1019	0.0000	0.9998	1.8387	2.7581
I..R.L	12.0000	0.3000	0.9500	0.8571	0.4444	0.3290	0.2500	0.0500	29.7170	11.0745	2.9919	1.4958	0.0001	0.9998	2.3156	2.7015
EI..L	12.0000	0.3000	0.9750	0.9231	0.4528	0.3727	0.2750	0.0250	28.9294	6.3853	2.8988	0.7427	0.0002	0.9999	2.4276	2.6299
S..G.L	12.0000	0.3000	0.9250	0.8000	0.4364	0.2882	0.2250	0.0750	28.2205	11.0745	2.8149	0.0724	0.0001	0.9997	2.0524	2.5655
E..D..L	12.0000	0.3000	0.9750	0.9231	0.4528	0.3727	0.2750	0.0250	29.3218	10.5745	2.9452	1.1163	0.0002	0.9999	2.4606	2.6656
P.I...L	12.0000	0.3000	1.0000	1.0000	0.4615	0.4201	0.3000	0.0000	30.0925	10.5745	3.0363	1.8603	0.0003	1.0000	2.7357	2.7357
YEE	12.0000	0.3000	0.9000	0.7500	0.4286	0.2500	0.2000	0.1000	32.7308	2.6828	3.3484	4.6147	0.0000	0.9999	2.2316	2.9755
V..K.V	12.0000	0.3000	0.9000	0.7500	0.4286	0.2500	0.2000	0.1000	30.2196	11.0745	3.0514	1.9848	0.0001	0.9998	2.0604	2.7472
L.K.Y	12.0000	0.3000	0.9500	0.8571	0.4444	0.3290	0.2500	0.0500	31.7685	11.5745	3.2346	3.5604	0.0001	0.9999	2.4755	2.8880
TV..E	12.0000	0.3000	0.9250	0.8000	0.4364	0.2882	0.2250	0.0750	30.5876	6.3912	3.0949	2.3486	0.0001	0.9998	2.2246	2.7807
REL	12.0000	0.3000	0.9250	0.8000	0.4364	0.2882	0.2250	0.0750	29.3011	2.6506	2.9427	1.0966	0.0001	0.9998	2.1310	2.6637
AL.A	12.0000	0.3000	0.9000	0.7500	0.4286	0.2500	0.2000	0.1000	27.2918	6.8908	2.7051	-0.8058	0.0001	0.9995	1.8608	2.4811
K...EV	12.0000	0.3000	0.8750	0.7059	0.4211	0.2139	0.1750	0.1250	30.2636	5.8830	3.0566	2.0280	0.0000	0.9998	1.9420	2.7512
QPP	12.0000	0.3000	0.9000	0.7500	0.4286	0.2500	0.2000	0.1000	34.1196	2.6127	3.5126	6.2810	0.0000	0.9999	2.3263	3.1018
V.A.A	12.0000	0.3000	0.9500	0.8571	0.4444	0.3290	0.2500	0.0500	28.6260	11.5745	2.8629	0.4554	0.0002	0.9998	2.2306	2.6024
L..T..L	12.0000	0.3000	0.9000	0.7500	0.4286	0.2500	0.2000	0.1000	27.8752	10.5745	2.7741	-0.2536	0.0001	0.9996	1.9006	2.5341
E..E.R	12.0000	0.3000	0.9000	0.7500	0.4286	0.2500	0.2000	0.1000	30.6794	11.0745	3.1057	2.4402	0.0000	0.9998	2.0918	2.7890
P...K.E	12.0000	0.3000	0.9750	0.9231	0.4528	0.3727	0.2750	0.0250	31.4708	10.5745	3.1993	3.2475	0.0001	0.9999	2.6409	2.8610
K..K.E	12.0000	0.3000	0.9750	0.9231	0.4528	0.3727	0.2750	0.0250	30.7236	11.0745	3.1110	2.4844	0.0001	0.9999	2.5782	2.7931
G...EA	12.0000	0.3000	0.9250	0.8000	0.4364	0.2882	0.2250	0.0750	29.1131	5.8880	2.9205	0.9173	0.0001	0.9997	2.1173	2.6466
A...S.A	12.0000	0.3000	0.9750	0.9231	0.4528	0.3727	0.2750	0.0250	28.5448	10.5745	2.8533	0.3786	0.0003	0.9998	2.3954	2.5950
P..E.K	12.0000	0.3000	0.9750	0.9231	0.4528	0.3727	0.2750	0.0250	31.4708	11.0745	3.1993	3.2475	0.0001	0.9999	2.6409	2.8610
G.A...L	12.0000	0.3000	0.9500	0.8571	0.4444	0.3290	0.2500	0.0500	27.7348	10.5745	2.7575	-0.3861	0.0002	0.9997	2.1612	2.5213
LSE	12.0000	0.3000	0.8500	0.6667	0.4138	0.1796	0.1500	0.1500	28.3883	2.6286	2.8348	0.2307	0.0000	0.9996	1.7205	2.5808
L..A.R	12.0000	0.3000	0.8250	0.6316	0.4068	0.1469	0.1250	0.1750	28.6903	11.0745	2.8705	0.5162	0.0000	0.9996	1.6473	2.6082
EQ.S	12.0000	0.3000	0.9000	0.7500	0.4286	0.2500	0.2000	0.1000	31.6682	6.9298	3.2227	3.4543	0.0000	0.9999	2.1592	2.8789
L....AL	12.0000	0.3000	0.9250	0.8000	0.4364	0.2882	0.2250	0.0750	26.5244	5.3908	2.6143	-1.5407	0.0002	0.9995	1.9290	2.4113
EA.E	12.0000	0.3000	0.9750	0.9231	0.4528	0.3727	0.2750	0.0250	29.2809	6.8880	2.9403	1.0772	0.0002	0.9999	2.4571	2.6619
P.T.V	12.0000	0.3000	0.8750	0.7059	0.4211	0.2139	0.1750	0.1250	31.7507	11.5745	3.2325	3.5416	0.0000	0.9998	2.0375	2.8864
EK.A	12.0000	0.3000	0.8750	0.7059	0.4211	0.2139	0.1750	0.1250	29.6968	6.8853	2.9895	1.4763	0.0000	0.9997	1.9057	2.6997
SG..G	12.0000	0.3000	0.9750	0.9231	0.4528	0.3727	0.2750	0.0250	29.4309	6.3830	2.9581	1.2207	0.0002	0.9999	2.4697	2.6755
KQ...E	12.0000	0.3000	0.9500	0.8571	0.4444	0.3290	0.2500	0.0500	32.2093	5.9119	3.2867	4.0347	0.0001	0.9999	2.5098	2.9281
T..VE	12.0000	0.3000	0.9500	0.8571	0.4444	0.3290	0.2500	0.0500	30.5876	6.3830	3.0949	2.3486	0.0001	0.9999	2.3835	2.7807
L.TL	12.0000	0.3000	0.9000	0.7500	0.4286	0.2500	0.2000	0.1000	27.8752	6.9406	2.7741	-0.2536	0.0001	0.9996	1.9006	2.5341
KLK	12.0000	0.3000	0.9500	0.8571	0.4444	0.3290	0.2500	0.0500	29.3453	2.6481	2.9480	1.1388	0.0001	0.9998	2.2866	2.6678
A..VS	12.0000	0.3000	0.9750	0.9231	0.4528	0.3727	0.2750	0.0250	29.1116	6.3831	2.9203	0.9159	0.0002	0.9999	2.4429	2.6465
PV.S	12.0000	0.3000	0.9250	0.8000	0.4364	0.2882	0.2250	0.0750	30.8856	6.9022	3.1301	2.6474	0.0001	0.9998	2.2462	2.8078
AFV	12.0000	0.3000	0.9750	0.9231	0.4528	0.3727	0.2750	0.0250	31.0923	2.6583	3.1546	2.8573	0.0001	0.9999	2.6091	2.8266
EL...K	12.0000	0.3000	0.9750	0.9231	0.4528	0.3727	0.2750	0.0250	28.9294	5.9080	2.8988	0.7427	0.0002	0.9999	2.4276	2.6299
L..LT	12.0000	0.3000	0.9500	0.8571	0.4444	0.3290	0.2500	0.0500	27.8752	6.4406	2.7741	-0.2536	0.0002	0.9997	2.1721	2.5341
P..V..L	12.0000	0.3000	0.9500	0.8571	0.4444	0.3290	0.2500	0.0500	29.6325	10.5745	2.9819	1.4144	0.0001	0.9998	2.3090	2.6939
T..NL	12.0000	0.3000	1.0000	1.0000	0.4615	0.4201	0.3000	0.0000	30.9472	6.4990	3.1374	2.7098	0.0002	1.0000	2.8134	2.8134
P.V..E	12.0000	0.3000	0.9750	0.9231	0.4528	0.3727	0.2750	0.0250	31.0108	11.0745	3.1449	2.7743	0.0001	0.9999	2.6023	2.8192
E.S..A	12.0000	0.3000	0.8500	0.6667	0.4138	0.1796	0.1500	0.1500	29.1557	11.0745	2.9255	0.9578	0.0000	0.9997	1.7670	2.6505
IS...A	12.0000	0.3000	0.9000	0.7500	0.4286	0.2500	0.2000	0.1000	29.5716	5.8869	2.9747	1.3557	0.0001	0.9997	2.0162	2.6883
SA..A	12.0000	0.3000	0.9500	0.8571	0.4444	0.3290	0.2500	0.0500	28.5448	6.3861	2.8533	0.3786	0.0002	0.9998	2.2243	2.5950
D.A...A	12.0000	0.3000	0.9000	0.7500	0.4286	0.2500	0.2000	0.1000	29.4783	10.5745	2.9637	1.2662	0.0001	0.9997	2.0099	2.6798
S.L..S	12.0000	0.3000	0.9750	0.9231	0.4528	0.3727	0.2750	0.0250	28.2630	11.0745	2.8199	0.1125	0.0003	0.9998	2.3717	2.5694
S.S...P	12.0000	0.3000	0.9750	0.9231	0.4528	0.3727	0.2750	0.0250	30.8044	10.5745	3.1205	2.5656	0.0001	0.9999	2.5850	2.8004
L.E..K	12.0000	0.3000	0.8750	0.7059	0.4211	0.2139	0.1750	0.1250	28.9294	11.0745	2.8988	0.7427	0.0000	0.9997	1.8564	2.6299
VV...D	12.0000	0.3000	0.8250	0.6316	0.4068	0.1469	0.1250	0.1750	30.6120	5.8830	3.0978	2.3729	0.0000	0.9998	1.7576	2.7829
RE...L	12.0000	0.3000	0.9250	0.8000	0.4364	0.2882	0.2250	0.0750	29.3011	5.8913	2.9427	1.0966	0.0001	0.9998	2.1310	2.6637
D.LE	12.0000	0.3000	0.9000	0.7500	0.4286	0.2500	0.2000	0.1000	29.3218	6.9080	2.9452	1.1163	0.0001	0.9997	1.9992	2.6656
K.EK	12.0000	0.3000	0.9500	0.8571	0.4444	0.3290	0.2500	0.0500	30.7236	6.8853	3.1110	2.4844	0.0001	0.9999	2.3940	2.7931
E.V..V	12.0000	0.3000	0.9000	0.7500	0.4286	0.2500	0.2000	0.1000	29.8037	11.0745	3.0022	1.5795	0.0001	0.9998	2.0321	2.7094
E..L..V	12.0000	0.3000	0.9500	0.8571	0.4444	0.3290	0.2500	0.0500	28.4694	10.5745	2.8444	0.3074	0.0002	0.9997	2.2184	2.5881
V....AS	12.0000	0.3000	0.8250	0.6316	0.4068	0.1469	0.1250	0.1750	29.1116	5.3861	2.9203	0.9159	0.0000	0.9997	1.6715	2.6465
KA.K	12.0000	0.3000	0.8750	0.7059	0.4211	0.2139	0.1750	0.1250	30.1127	6.8970	3.0387	1.8801	0.0000	0.9998	1.9324	2.7375
T...T.L	12.0000	0.3000	0.9750	0.9231	0.4528	0.3727	0.2750	0.0250	29.9933	10.5745	3.0246	1.7636	0.0002	0.9999	2.5169	2.7267
A..K.K	12.0000	0.3000	0.9250	0.8000	0.4364	0.2882	0.2250	0.0750	30.1127	11.0745	3.0387	1.8801	0.0001	0.9998	2.1900	2.7375
S...EI	12.0000	0.3000	1.0000	1.0000	0.4615	0.4201	0.3000	0.0000	30.1824	5.8853	3.0470	1.9483	0.0003	1.0000	2.7439	2.7439
S.L.F	12.0000	0.3000	0.8000	0.6000	0.4000	0.1155	0.1000	0.2000	30.2437	11.5745	3.0542	2.0085	0.0000	0.9997	1.6497	2.7494
P...S.P	12.0000	0.3000	0.9750	0.9231	0.4528	0.3727	0.2750	0.0250	32.0927	10.5745	3.2729	3.9079	0.0001	0.9999	2.6931	2.9175
GS...G	12.0000	0.3000	0.9250	0.8000	0.4364	0.2882	0.2250	0.0750	29.4309	5.8830	2.9581	1.2207	0.0001	0.9998	2.1404	2.6755
L.L.P	12.0000	0.3000	0.9000	0.7500	0.4286	0.2500	0.2000	0.1000	28.2983	11.5745	2.8241	0.1458	0.0001	0.9996	1.9294	2.5726
PP....L	12.0000	0.3000	0.9250	0.8000	0.4364	0.2882	0.2250	0.0750	30.8397	5.3830	3.1247	2.6011	0.0001	0.9998	2.2429	2.8036
L.PT	12.0000	0.3000	0.9000	0.7500	0.4286	0.2500	0.2000	0.1000	30.4165	6.8854	3.0746	2.1788	0.0000	0.9998	2.0739	2.7651
V.S.T	12.0000	0.3000	0.9750	0.9231	0.4528	0.3727	0.2750	0.0250	30.4624	11.5745	3.0801	2.2242	0.0002	0.9999	2.5563	2.7693
G...AA	12.0000	0.3000	0.9000	0.7500	0.4286	0.2500	0.2000	0.1000	28.5023	5.8830	2.8482	0.3384	0.0001	0.9997	1.9433	2.5911
E..T.L	12.0000	0.3000	0.8500	0.6667	0.4138	0.1796	0.1500	0.1500	29.2534	11.0745	2.9371	1.0510	0.0000	0.9997	1.7729	2.6594
K.S.L	12.0000	0.3000	0.9250	0.8000	0.4364	0.2882	0.2250	0.0750	28.8042	11.5745	2.8839	0.6240	0.0001	0.9997	2.0948	2.6186
P..I.E	12.0000	0.3000	0.9500	0.8571	0.4444	0.3290	0.2500	0.0500	31.4708	11.0745	3.1993	3.2475	0.0001	0.9999	2.4523	2.8610
Q..SS	12.0000	0.3000	0.9500	0.8571	0.4444	0.3290	0.2500	0.0500	31.5429	6.3830	3.2079	3.3228	0.0001	0.9999	2.4579	2.8675
AK....E	12.0000	0.3000	0.9250	0.8000	0.4364	0.2882	0.2250	0.0750	29.6968	5.3970	2.9895	1.4763	0.0001	0.9998	2.1598	2.6997
LL..S	12.0000	0.3000	0.9500	0.8571	0.4444	0.3290	0.2500	0.0500	27.0100	6.3830	2.6717	-1.0742	0.0003	0.9996	2.1047	2.4555
LME	12.0000	0.3000	0.9500	0.8571	0.4444	0.3290	0.2500	0.0500	32.2908	2.7910	3.2963	4.1239	0.0001	0.9999	2.5162	2.9355
K..D..S	12.0000	0.3000	0.9000	0.7500	0.4286	0.2500	0.2000	0.1000	30.9907	10.5745	3.1426	2.7539	0.0000	0.9998	2.1130	2.8173
L.Q..R	12.0000	0.3000	0.9750	0.9231	0.4528	0.3727	0.2750	0.0250	31.2028	11.0745	3.1676	2.9704	0.0001	0.9999	2.6184	2.8366
TA.L	12.0000	0.3000	0.9250	0.8000	0.4364	0.2882	0.2250	0.0750	28.6426	6.9070	2.8648	0.4710	0.0001	0.9997	2.0831	2.6039
LE.D	12.0000	0.3000	0.8500	0.6667	0.4138	0.1796	0.1500	0.1500	29.3218	6.9080	2.9452	1.1163	0.0000	0.9997	1.7771	2.6656
V..G.L	12.0000	0.3000	0.9500	0.8571	0.4444	0.3290	0.2500	0.0500	28.3017	11.0745	2.8245	0.1490	0.0002	0.9997	2.2053	2.5729
KAV	12.0000	0.3000	0.9500	0.8571	0.4444	0.3290	0.2500	0.0500	29.6528	2.6160	2.9843	1.4338	0.0001	0.9998	2.3106	2.6957
GG.V	12.0000	0.3000	0.8500	0.6667	0.4138	0.1796	0.1500	0.1500	29.5121	6.8830	2.9677	1.2986	0.0000	0.9997	1.7886	2.6829
QP...V	12.0000	0.3000	0.9000	0.7500	0.4286	0.2500	0.2000	0.1000	32.9124	5.8903	3.3699	4.8220	0.0000	0.9999	2.2440	2.9920
GS.A	12.0000	0.3000	0.9250	0.8000	0.4364	0.2882	0.2250	0.0750	28.9879	6.8830	2.9057	0.7982	0.0001	0.9997	2.1082	2.6353
AKR	12.0000	0.3000	0.9250	0.8000	0.4364	0.2882	0.2250	0.0750	30.4845	2.6261	3.0827	2.2461	0.0001	0.9998	2.2171	2.7713
QL..A	12.0000	0.3000	0.9250	0.8000	0.4364	0.2882	0.2250	0.0750	29.8043	6.5137	3.0022	1.5801	0.0001	0.9998	2.1676	2.7095
F...L.S	12.0000	0.3000	0.9500	0.8571	0.4444	0.3290	0.2500	0.0500	30.2437	10.5745	3.0542	2.0085	0.0001	0.9998	2.3567	2.7494
L.P.V	12.0000	0.3000	0.9750	0.9231	0.4528	0.3727	0.2750	0.0250	29.6325	11.5745	2.9819	1.4144	0.0002	0.9999	2.4866	2.6939
L.K..R	12.0000	0.3000	0.9500	0.8571	0.4444	0.3290	0.2500	0.0500	29.7170	11.0745	2.9919	1.4958	0.0001	0.9998	2.3156	2.7015
TA...P	12.0000	0.3000	0.9250	0.8000	0.4364	0.2882	0.2250	0.0750	31.1839	5.9070	3.1654	2.9510	0.0001	0.9999	2.2679	2.8349
R....ER	12.0000	0.3000	0.9250	0.8000	0.4364	0.2882	0.2250	0.0750	31.4670	5.3913	3.1989	3.2436	0.0001	0.9999	2.2885	2.8606
LE.T	12.0000	0.3000	0.9500	0.8571	0.4444	0.3290	0.2500	0.0500	29.2534	6.9080	2.9371	1.0510	0.0001	0.9998	2.2795	2.6594
AG....R	12.0000	0.3000	0.8750	0.7059	0.4211	0.2139	0.1750	0.1250	29.9008	5.3856	3.0136	1.6736	0.0000	0.9997	1.9188	2.7183
L..GI	12.0000	0.3000	0.9000	0.7500	0.4286	0.2500	0.2000	0.1000	28.7616	6.3875	2.8789	0.5837	0.0001	0.9997	1.9610	2.6147
G...G.S	12.0000	0.3000	0.9750	0.9231	0.4528	0.3727	0.2750	0.0250	29.4309	10.5745	2.9581	1.2207	0.0002	0.9999	2.4697	2.6755
P...A.K	12.0000	0.3000	0.8750	0.7059	0.4211	0.2139	0.1750	0.1250	30.8599	10.5745	3.1271	2.6215	0.0000	0.9998	1.9803	2.8054
A..S.I	12.0000	0.3000	0.9250	0.8000	0.4364	0.2882	0.2250	0.0750	29.5716	11.0745	2.9747	1.3557	0.0001	0.9998	2.1507	2.6883
ED..A	12.0000	0.3000	0.8750	0.7059	0.4211	0.2139	0.1750	0.1250	30.0892	6.3917	3.0359	1.8571	0.0000	0.9998	1.9309	2.7354
LV.S	12.0000	0.3000	0.8500	0.6667	0.4138	0.1796	0.1500	0.1500	28.3442	6.9064	2.8295	0.1892	0.0000	0.9996	1.7178	2.5767
L.T..E	12.0000	0.3000	0.9500	0.8571	0.4444	0.3290	0.2500	0.0500	29.2534	11.0745	2.9371	1.0510	0.0001	0.9998	2.2795	2.6594
LP....P	12.0000	0.3000	0.9750	0.9231	0.4528	0.3727	0.2750	0.0250	30.8397	5.4645	3.1247	2.6011	0.0001	0.9999	2.5879	2.8036
L.E.Q	12.0000	0.3000	0.9500	0.8571	0.4444	0.3290	0.2500	0.0500	30.4151	11.5745	3.0745	2.1774	0.0001	0.9999	2.3700	2.7650
G....SL	12.0000	0.3000	0.9250	0.8000	0.4364	0.2882	0.2250	0.0750	28.2205	5.4037	2.8149	0.0724	0.0001	0.9997	2.0524	2.5655
V.S..K	12.0000	0.3000	0.9250	0.8000	0.4364	0.2882	0.2250	0.0750	30.1384	11.0745	3.0418	1.9052	0.0001	0.9998	2.1919	2.7399
ER...T	12.0000	0.3000	0.9000	0.7500	0.4286	0.2500	0.2000	0.1000	31.4193	5.8913	3.1933	3.1940	0.0000	0.9998	2.1422	2.8563
S..E.T	12.0000	0.3000	0.9500	0.8571	0.4444	0.3290	0.2500	0.0500	30.5064	11.0745	3.0853	2.2679	0.0001	0.9999	2.3771	2.7733
A..D.A	12.0000	0.3000	0.9250	0.8000	0.4364	0.2882	0.2250	0.0750	29.4783	11.0745	2.9637	1.2662	0.0001	0.9998	2.1439	2.6798
KT.P	12.0000	0.3000	0.9500	0.8571	0.4444	0.3290	0.2500	0.0500	32.2107	6.8844	3.2869	4.0362	0.0001	0.9999	2.5099	2.9282
Q..L.P	12.0000	0.3000	0.8750	0.7059	0.4211	0.2139	0.1750	0.1250	31.5782	11.0745	3.2120	3.3598	0.0000	0.9998	2.0264	2.8707
I..E..D	12.0000	0.3000	0.9000	0.7500	0.4286	0.2500	0.2000	0.1000	31.1160	10.5745	3.1574	2.8814	0.0000	0.9998	2.1215	2.8287
DL...R	12.0000	0.3000	0.9500	0.8571	0.4444	0.3290	0.2500	0.0500	30.1094	5.9442	3.0383	1.8769	0.0001	0.9998	2.3462	2.7372
L..DL	12.0000	0.3000	0.9250	0.8000	0.4364	0.2882	0.2250	0.0750	27.9435	6.4442	2.7822	-0.1890	0.0001	0.9996	2.0323	2.5403
P.T...G	12.0000	0.3000	0.8500	0.6667	0.4138	0.1796	0.1500	0.1500	31.6270	10.5745	3.2178	3.4110	0.0000	0.9998	1.9168	2.8752
S.I...I	12.0000	0.3000	0.9250	0.8000	0.4364	0.2882	0.2250	0.0750	30.5983	10.5745	3.0962	2.3593	0.0001	0.9998	2.2253	2.7817
K....KL	12.0000	0.3000	0.9750	0.9231	0.4528	0.3727	0.2750	0.0250	29.3453	5.4248	2.9480	1.1388	0.0002	0.9999	2.4625	2.6678
RK...K	12.0000	0.3000	0.9000	0.7500	0.4286	0.2500	0.2000	0.1000	31.5112	5.8848	3.2041	3.2897	0.0000	0.9998	2.1485	2.8647
L.E...V	12.0000	0.3000	0.9500	0.8571	0.4444	0.3290	0.2500	0.0500	28.4694	10.5745	2.8444	0.3074	0.0002	0.9997	2.2184	2.5881
LS...G	12.0000	0.3000	0.9750	0.9231	0.4528	0.3727	0.2750	0.0250	28.2205	5.9037	2.8149	0.0724	0.0003	0.9998	2.3682	2.5655
G.G..F	12.0000	0.3000	0.9250	0.8000	0.4364	0.2882	0.2250	0.0750	31.4116	11.0745	3.1923	3.1859	0.0001	0.9999	2.2845	2.8556
EG..S	12.0000	0.3000	0.9250	0.8000	0.4364	0.2882	0.2250	0.0750	29.5987	6.3834	2.9779	1.3818	0.0001	0.9998	2.1526	2.6908
A.LE	12.0000	0.3000	0.9750	0.9231	0.4528	0.3727	0.2750	0.0250	27.9026	6.9080	2.7773	-0.2276	0.0003	0.9998	2.3415	2.5366
R..L..S	12.0000	0.3000	0.9500	0.8571	0.4444	0.3290	0.2500	0.0500	29.1759	10.5745	2.9279	0.9771	0.0001	0.9998	2.2734	2.6524
A..L..R	12.0000	0.3000	0.9250	0.8000	0.4364	0.2882	0.2250	0.0750	28.6903	10.5745	2.8705	0.5162	0.0001	0.9997	2.0866	2.6082
LS.D	12.0000	0.3000	0.9250	0.8000	0.4364	0.2882	0.2250	0.0750	29.1966	6.9037	2.9304	0.9968	0.0001	0.9997	2.1234	2.6542
RL....D	12.0000	0.3000	0.8000	0.6000	0.4000	0.1155	0.1000	0.2000	30.1094	5.4431	3.0383	1.8769	0.0000	0.9997	1.6423	2.7372
VA..T	12.0000	0.3000	0.9250	0.8000	0.4364	0.2882	0.2250	0.0750	29.9768	6.3873	3.0226	1.7475	0.0001	0.9998	2.1801	2.7252
G....LE	12.0000	0.3000	0.9250	0.8000	0.4364	0.2882	0.2250	0.0750	28.3457	5.4080	2.8297	0.1905	0.0001	0.9997	2.0615	2.5769
Y.PP	12.0000	0.3000	0.9500	0.8571	0.4444	0.3290	0.2500	0.0500	35.0570	6.8830	3.6235	7.5292	0.0000	1.0000	2.7317	3.1870
G....AS	12.0000	0.3000	0.9250	0.8000	0.4364	0.2882	0.2250	0.0750	28.9879	5.3861	2.9057	0.7982	0.0001	0.9997	2.1082	2.6353
L..E..S	12.0000	0.3000	0.8250	0.6316	0.4068	0.1469	0.1250	0.1750	28.3883	10.5745	2.8348	0.2307	0.0000	0.9996	1.6299	2.5808
S.R...A	12.0000	0.3000	0.9000	0.7500	0.4286	0.2500	0.2000	0.1000	29.9433	10.5745	3.0187	1.7150	0.0001	0.9998	2.0416	2.7221
V.A...A	12.0000	0.3000	0.9250	0.8000	0.4364	0.2882	0.2250	0.0750	28.6260	10.5745	2.8629	0.4554	0.0001	0.9997	2.0819	2.6024
V.D...K	12.0000	0.3000	0.9000	0.7500	0.4286	0.2500	0.2000	0.1000	31.0719	10.5745	3.1522	2.8365	0.0000	0.9998	2.1185	2.8247
RL.V	12.0000	0.3000	0.9000	0.7500	0.4286	0.2500	0.2000	0.1000	29.2571	6.9431	2.9375	1.0545	0.0001	0.9997	1.9948	2.6597
A.KA	12.0000	0.3000	0.9250	0.8000	0.4364	0.2882	0.2250	0.0750	29.0860	6.8970	2.9173	0.8915	0.0001	0.9997	2.1153	2.6442
RI.K	12.0000	0.3000	0.9750	0.9231	0.4528	0.3727	0.2750	0.0250	31.5112	6.8848	3.2041	3.2897	0.0001	0.9999	2.6443	2.8647
I...L.T	12.0000	0.3000	0.9750	0.9231	0.4528	0.3727	0.2750	0.0250	29.6693	10.5745	2.9863	1.4498	0.0002	0.9999	2.4897	2.6972
PG...A	12.0000	0.3000	1.0000	1.0000	0.4615	0.4201	0.3000	0.0000	30.2762	5.9063	3.0581	2.0404	0.0003	1.0000	2.7524	2.7524
LG..S	12.0000	0.3000	0.8750	0.7059	0.4211	0.2139	0.1750	0.1250	28.2205	6.4023	2.8149	0.0724	0.0001	0.9996	1.8109	2.5655
E.IS	12.0000	0.3000	0.9000	0.7500	0.4286	0.2500	0.2000	0.1000	30.1824	6.8869	3.0470	1.9483	0.0001	0.9998	2.0579	2.7439
T..S.T	12.0000	0.3000	0.9250	0.8000	0.4364	0.2882	0.2250	0.0750	31.2464	11.0745	3.1728	3.0152	0.0001	0.9999	2.2725	2.8406
SQ..S	12.0000	0.3000	0.8500	0.6667	0.4138	0.1796	0.1500	0.1500	31.5429	6.4359	3.2079	3.3228	0.0000	0.9998	1.9117	2.8675
R.D...D	12.0000	0.3000	0.9250	0.8000	0.4364	0.2882	0.2250	0.0750	32.2960	10.5745	3.2969	4.1296	0.0000	0.9999	2.3488	2.9360
L.S.T	12.0000	0.3000	0.9500	0.8571	0.4444	0.3290	0.2500	0.0500	29.1282	11.5745	2.9223	0.9316	0.0001	0.9998	2.2697	2.6480
LT..Q	12.0000	0.3000	0.9500	0.8571	0.4444	0.3290	0.2500	0.0500	31.1550	6.4406	3.1620	2.9214	0.0001	0.9999	2.4277	2.8323
D.VL	12.0000	0.3000	0.9250	0.8000	0.4364	0.2882	0.2250	0.0750	29.2777	6.9064	2.9400	1.0742	0.0001	0.9998	2.1293	2.6616
IG.G	12.0000	0.3000	0.9000	0.7500	0.4286	0.2500	0.2000	0.1000	29.9721	6.8875	3.0221	1.7429	0.0001	0.9998	2.0435	2.7247
L...Q.V	12.0000	0.3000	0.8500	0.6667	0.4138	0.1796	0.1500	0.1500	30.3711	10.5745	3.0693	2.1339	0.0000	0.9998	1.8407	2.7610
E...AL	12.0000	0.3000	0.9250	0.8000	0.4364	0.2882	0.2250	0.0750	27.9026	5.8908	2.7773	-0.2276	0.0001	0.9996	2.0293	2.5366
V....KS	12.0000	0.3000	0.9750	0.9231	0.4528	0.3727	0.2750	0.0250	30.1384	5.3869	3.0418	1.9052	0.0002	0.9999	2.5291	2.7399
Q....EL	12.0000	0.3000	0.9500	0.8571	0.4444	0.3290	0.2500	0.0500	30.4151	5.4080	3.0745	2.1774	0.0001	0.9999	2.3700	2.7650
GAL	12.0000	0.3000	0.9000	0.7500	0.4286	0.2500	0.2000	0.1000	27.7348	2.6202	2.7575	-0.3861	0.0001	0.9996	1.8910	2.5213
QVS	12.0000	0.3000	0.9250	0.8000	0.4364	0.2882	0.2250	0.0750	31.6241	2.6470	3.2175	3.4080	0.0001	0.9999	2.2999	2.8749
ISA	12.0000	0.3000	0.9750	0.9231	0.4528	0.3727	0.2750	0.0250	29.5716	2.6159	2.9747	1.3557	0.0002	0.9999	2.4815	2.6883
ARG	12.0000	0.3000	0.8750	0.7059	0.4211	0.2139	0.1750	0.1250	29.9008	2.6238	3.0136	1.6736	0.0000	0.9997	1.9188	2.7183
APQ	12.0000	0.3000	0.9000	0.7500	0.4286	0.2500	0.2000	0.1000	32.3456	2.6691	3.3028	4.1842	0.0000	0.9999	2.2054	2.9405
LDH	12.0000	0.3000	0.9750	0.9231	0.4528	0.3727	0.2750	0.0250	33.2252	2.8125	3.4068	5.1860	0.0001	1.0000	2.7881	3.0205
E.A..K	12.0000	0.3000	0.9250	0.8000	0.4364	0.2882	0.2250	0.0750	29.6968	11.0745	2.9895	1.4763	0.0001	0.9998	2.1598	2.6997
GE...A	12.0000	0.3000	0.9500	0.8571	0.4444	0.3290	0.2500	0.0500	29.1131	5.8834	2.9205	0.9173	0.0001	0.9998	2.2686	2.6466
T.VV	12.0000	0.3000	0.8500	0.6667	0.4138	0.1796	0.1500	0.1500	30.5436	6.8830	3.0897	2.3048	0.0000	0.9998	1.8511	2.7767
V....NS	12.0000	0.3000	0.9250	0.8000	0.4364	0.2882	0.2250	0.0750	31.4163	5.4259	3.1929	3.1908	0.0001	0.9999	2.2848	2.8560
V....LA	12.0000	0.3000	0.9750	0.9231	0.4528	0.3727	0.2750	0.0250	27.8586	5.3908	2.7721	-0.2692	0.0003	0.9998	2.3378	2.5326
V....AE	12.0000	0.3000	0.9000	0.7500	0.4286	0.2500	0.2000	0.1000	29.2369	5.3880	2.9351	1.0352	0.0001	0.9997	1.9934	2.6579
Q....VP	12.0000	0.3000	0.9000	0.7500	0.4286	0.2500	0.2000	0.1000	32.9124	5.4022	3.3699	4.8220	0.0000	0.9999	2.2440	2.9920
PA..E	12.0000	0.3000	0.8250	0.6316	0.4068	0.1469	0.1250	0.1750	30.4440	6.4239	3.0779	2.2060	0.0000	0.9998	1.7480	2.7676
G....RA	12.0000	0.3000	0.9500	0.8571	0.4444	0.3290	0.2500	0.0500	29.9008	5.4087	3.0136	1.6736	0.0001	0.9998	2.3299	2.7183
R....LN	12.0000	0.3000	0.9500	0.8571	0.4444	0.3290	0.2500	0.0500	30.9950	5.4990	3.1431	2.7582	0.0001	0.9999	2.4152	2.8177
A....KR	12.0000	0.3000	0.9250	0.8000	0.4364	0.2882	0.2250	0.0750	30.4845	5.3848	3.0827	2.2461	0.0001	0.9998	2.2171	2.7713
S....GK	12.0000	0.3000	0.9000	0.7500	0.4286	0.2500	0.2000	0.1000	30.0146	5.3875	3.0271	1.7844	0.0001	0.9998	2.0465	2.7286
S....EP	12.0000	0.3000	0.9500	0.8571	0.4444	0.3290	0.2500	0.0500	30.9296	5.4009	3.1353	2.6920	0.0001	0.9999	2.4101	2.8118
L...P.I	12.0000	0.3000	0.9250	0.8000	0.4364	0.2882	0.2250	0.0750	30.0925	10.5745	3.0363	1.8603	0.0001	0.9998	2.1885	2.7357
V...E.A	12.0000	0.3000	0.9000	0.7500	0.4286	0.2500	0.2000	0.1000	29.2369	10.5745	2.9351	1.0352	0.0001	0.9997	1.9934	2.6579
V...R.H	12.0000	0.3000	0.8750	0.7059	0.4211	0.2139	0.1750	0.1250	34.5388	10.5745	3.5622	6.8253	0.0000	0.9999	2.2164	3.1399
V.SE	12.0000	0.3000	0.9000	0.7500	0.4286	0.2500	0.2000	0.1000	29.7225	6.8832	2.9926	1.5011	0.0001	0.9998	2.0265	2.7020
T...LE	12.0000	0.3000	0.9250	0.8000	0.4364	0.2882	0.2250	0.0750	29.2534	5.9080	2.9371	1.0510	0.0001	0.9997	2.1275	2.6594
S...DG	12.0000	0.3000	0.9750	0.9231	0.4528	0.3727	0.2750	0.0250	30.4070	5.8956	3.0735	2.1694	0.0002	0.9999	2.5516	2.7643
L...PR	12.0000	0.3000	0.9250	0.8000	0.4364	0.2882	0.2250	0.0750	30.4642	5.8849	3.0803	2.2260	0.0001	0.9998	2.2156	2.7695
E...GT	12.0000	0.3000	0.9500	0.8571	0.4444	0.3290	0.2500	0.0500	30.4639	5.8939	3.0802	2.2257	0.0001	0.9999	2.3738	2.7694
A.RA	12.0000	0.3000	0.9750	0.9231	0.4528	0.3727	0.2750	0.0250	29.4577	6.9087	2.9612	1.2464	0.0002	0.9999	2.4720	2.6780
L...KR	12.0000	0.3000	0.9000	0.7500	0.4286	0.2500	0.2000	0.1000	29.7170	5.8848	2.9919	1.4958	0.0001	0.9998	2.0262	2.7015
L.FD	12.0000	0.3000	0.9750	0.9231	0.4528	0.3727	0.2750	0.0250	31.1772	6.8975	3.1646	2.9442	0.0001	0.9999	2.6163	2.8343
TT....T	12.0000	0.3000	0.9750	0.9231	0.4528	0.3727	0.2750	0.0250	32.1115	5.3830	3.2751	3.9283	0.0001	0.9999	2.6947	2.9192
Q...AV	12.0000	0.3000	0.8750	0.7059	0.4211	0.2139	0.1750	0.1250	31.1385	5.8873	3.1600	2.9045	0.0000	0.9998	1.9982	2.8308
D...DL	12.0000	0.3000	0.9500	0.8571	0.4444	0.3290	0.2500	0.0500	30.1301	5.9442	3.0408	1.8971	0.0001	0.9998	2.3478	2.7391
K..A..A	12.0000	0.3000	0.9000	0.7500	0.4286	0.2500	0.2000	0.1000	29.0860	10.5745	2.9173	0.8915	0.0001	0.9997	1.9831	2.6442
P..L..G	12.0000	0.3000	0.9000	0.7500	0.4286	0.2500	0.2000	0.1000	29.5088	10.5745	2.9673	1.2954	0.0001	0.9997	2.0120	2.6826
IS...G	12.0000	0.3000	0.9000	0.7500	0.4286	0.2500	0.2000	0.1000	30.0146	5.8869	3.0271	1.7844	0.0001	0.9998	2.0465	2.7286
IS...S	12.0000	0.3000	0.8000	0.6000	0.4000	0.1155	0.1000	0.2000	30.0572	5.8869	3.0322	1.8259	0.0000	0.9997	1.6395	2.7325
S..V..A	12.0000	0.3000	0.9750	0.9231	0.4528	0.3727	0.2750	0.0250	29.1116	10.5745	2.9203	0.9159	0.0002	0.9999	2.4429	2.6465
S..V..P	12.0000	0.3000	0.8750	0.7059	0.4211	0.2139	0.1750	0.1250	30.8856	10.5745	3.1301	2.6474	0.0000	0.9998	1.9820	2.8078
T..L..D	12.0000	0.3000	0.9750	0.9231	0.4528	0.3727	0.2750	0.0250	30.0617	10.5745	3.0327	1.8303	0.0002	0.9999	2.5227	2.7329
A..K..R	12.0000	0.3000	0.9500	0.8571	0.4444	0.3290	0.2500	0.0500	30.4845	10.5745	3.0827	2.2461	0.0001	0.9999	2.3754	2.7713
D..E.Q	12.0000	0.3000	0.9250	0.8000	0.4364	0.2882	0.2250	0.0750	32.6017	11.0745	3.3331	4.4690	0.0000	0.9999	2.3710	2.9638
S..G.T	12.0000	0.3000	0.8000	0.6000	0.4000	0.1155	0.1000	0.2000	30.3386	11.0745	3.0654	2.1019	0.0000	0.9997	1.6548	2.7581
PV...E	12.0000	0.3000	0.9750	0.9231	0.4528	0.3727	0.2750	0.0250	31.0108	5.9022	3.1449	2.7743	0.0001	0.9999	2.6023	2.8192
G..T.S	12.0000	0.3000	0.9250	0.8000	0.4364	0.2882	0.2250	0.0750	30.3386	11.0745	3.0654	2.1019	0.0001	0.9998	2.2064	2.7581
D..R.T	12.0000	0.3000	0.9500	0.8571	0.4444	0.3290	0.2500	0.0500	32.2276	11.0745	3.2889	4.0547	0.0001	0.9999	2.5112	2.9298
D..A.E	12.0000	0.3000	0.9500	0.8571	0.4444	0.3290	0.2500	0.0500	30.0892	11.0745	3.0359	1.8571	0.0001	0.9998	2.3446	2.7354
E..G.D	12.0000	0.3000	0.9750	0.9231	0.4528	0.3727	0.2750	0.0250	30.5322	11.0745	3.0883	2.2935	0.0001	0.9999	2.5621	2.7757
PA...L	12.0000	0.3000	0.8750	0.7059	0.4211	0.2139	0.1750	0.1250	29.0657	5.9239	2.9149	0.8722	0.0000	0.9997	1.8652	2.6423
V.PY	12.0000	0.3000	0.9000	0.7500	0.4286	0.2500	0.2000	0.1000	33.8499	6.9196	3.4807	5.9417	0.0000	0.9999	2.3079	3.0773
L..H.T	12.0000	0.3000	0.9250	0.8000	0.4364	0.2882	0.2250	0.0750	33.1568	11.0745	3.3988	5.1056	0.0000	0.9999	2.4114	3.0143
E.V..D	12.0000	0.3000	0.9000	0.7500	0.4286	0.2500	0.2000	0.1000	30.6560	11.0745	3.1030	2.4168	0.0000	0.9998	2.0902	2.7869
T..P.G	12.0000	0.3000	0.8500	0.6667	0.4138	0.1796	0.1500	0.1500	31.6270	11.0745	3.2178	3.4110	0.0000	0.9998	1.9168	2.8752
G..R.A	12.0000	0.3000	0.8750	0.7059	0.4211	0.2139	0.1750	0.1250	29.9008	11.0745	3.0136	1.6736	0.0000	0.9997	1.9188	2.7183
G.SG	12.0000	0.3000	0.9500	0.8571	0.4444	0.3290	0.2500	0.0500	29.4309	6.8830	2.9581	1.2207	0.0001	0.9998	2.2933	2.6755
S..PA	12.0000	0.3000	0.9250	0.8000	0.4364	0.2882	0.2250	0.0750	30.3188	6.4239	3.0631	2.0823	0.0001	0.9998	2.2050	2.7563
P..DL	12.0000	0.3000	0.9750	0.9231	0.4528	0.3727	0.2750	0.0250	30.4849	6.4442	3.0827	2.2465	0.0002	0.9999	2.5582	2.7714
L..FQ	12.0000	0.3000	0.9000	0.7500	0.4286	0.2500	0.2000	0.1000	32.2706	6.3830	3.2939	4.1017	0.0000	0.9999	2.2003	2.9337
L..PE	12.0000	0.3000	0.9750	0.9231	0.4528	0.3727	0.2750	0.0250	29.6766	6.4009	2.9871	1.4568	0.0002	0.9999	2.4903	2.6979
L.K.R	12.0000	0.3000	0.9000	0.7500	0.4286	0.2500	0.2000	0.1000	29.7170	11.5745	2.9919	1.4958	0.0001	0.9998	2.0262	2.7015
T..TL	12.0000	0.3000	0.8250	0.6316	0.4068	0.1469	0.1250	0.1750	29.9933	6.4406	3.0246	1.7636	0.0000	0.9997	1.7221	2.7267
T..NR	12.0000	0.3000	0.9750	0.9231	0.4528	0.3727	0.2750	0.0250	33.1131	6.3939	3.3936	5.0545	0.0001	1.0000	2.7787	3.0103
G..LA	12.0000	0.3000	0.8250	0.6316	0.4068	0.1469	0.1250	0.1750	27.7348	6.3908	2.7575	-0.3861	0.0000	0.9995	1.5924	2.5213
V..GD	12.0000	0.3000	0.9750	0.9231	0.4528	0.3727	0.2750	0.0250	30.4882	6.3956	3.0831	2.2498	0.0002	0.9999	2.5585	2.7717
S.H...A	12.0000	0.3000	0.9250	0.8000	0.4364	0.2882	0.2250	0.0750	33.0591	10.5745	3.3872	4.9915	0.0000	0.9999	2.4043	3.0054
D.VP	12.0000	0.3000	0.8750	0.7059	0.4211	0.2139	0.1750	0.1250	31.8191	6.9022	3.2405	3.6142	0.0000	0.9998	2.0419	2.8926
TE....L	12.0000	0.3000	0.9000	0.7500	0.4286	0.2500	0.2000	0.1000	29.2534	5.3903	2.9371	1.0510	0.0001	0.9997	1.9946	2.6594
G.DL	12.0000	0.3000	0.9500	0.8571	0.4444	0.3290	0.2500	0.0500	29.1540	6.9442	2.9253	0.9562	0.0001	0.9998	2.2717	2.6504
SI..T	12.0000	0.3000	0.9000	0.7500	0.4286	0.2500	0.2000	0.1000	30.9223	6.3869	3.1345	2.6846	0.0000	0.9998	2.1083	2.8111
E.G...D	12.0000	0.3000	0.8750	0.7059	0.4211	0.2139	0.1750	0.1250	30.5322	10.5745	3.0883	2.2935	0.0000	0.9998	1.9593	2.7757
L.G...S	12.0000	0.3000	0.9250	0.8000	0.4364	0.2882	0.2250	0.0750	28.2205	10.5745	2.8149	0.0724	0.0001	0.9997	2.0524	2.5655
Q.V...T	12.0000	0.3000	0.8750	0.7059	0.4211	0.2139	0.1750	0.1250	32.4893	10.5745	3.3198	4.3433	0.0000	0.9999	2.0849	2.9536
G.K...E	12.0000	0.3000	0.9250	0.8000	0.4364	0.2882	0.2250	0.0750	30.1399	10.5745	3.0419	1.9066	0.0001	0.9998	2.1920	2.7400
S.K.I	12.0000	0.3000	0.9500	0.8571	0.4444	0.3290	0.2500	0.0500	30.5983	11.5745	3.0962	2.3593	0.0001	0.9999	2.3843	2.7817
I.G...A	12.0000	0.3000	0.9500	0.8571	0.4444	0.3290	0.2500	0.0500	29.5290	10.5745	2.9697	1.3148	0.0001	0.9998	2.3010	2.6845
A.E...E	12.0000	0.3000	0.9250	0.8000	0.4364	0.2882	0.2250	0.0750	29.2809	10.5745	2.9403	1.0772	0.0001	0.9998	2.1295	2.6619
K.K...A	12.0000	0.3000	0.8500	0.6667	0.4138	0.1796	0.1500	0.1500	30.1127	10.5745	3.0387	1.8801	0.0000	0.9997	1.8250	2.7375
I.D..R	12.0000	0.3000	0.9000	0.7500	0.4286	0.2500	0.2000	0.1000	31.9036	11.0745	3.2505	3.7044	0.0000	0.9999	2.1752	2.9003
VG.G	12.0000	0.3000	0.9500	0.8571	0.4444	0.3290	0.2500	0.0500	29.5121	6.8832	2.9677	1.2986	0.0001	0.9998	2.2996	2.6829
ER.S	12.0000	0.3000	0.8750	0.7059	0.4211	0.2139	0.1750	0.1250	30.5542	6.8913	3.0909	2.3153	0.0000	0.9998	1.9607	2.7777
LN..L	12.0000	0.3000	0.9500	0.8571	0.4444	0.3290	0.2500	0.0500	28.8291	6.4990	2.8869	0.6475	0.0002	0.9998	2.2464	2.6208
DL.P	12.0000	0.3000	0.9500	0.8571	0.4444	0.3290	0.2500	0.0500	30.4849	6.9442	3.0827	2.2465	0.0001	0.9999	2.3754	2.7714
SE.R	12.0000	0.3000	0.8500	0.6667	0.4138	0.1796	0.1500	0.1500	30.5542	6.8832	3.0909	2.3153	0.0000	0.9998	1.8518	2.7777
QL..S	12.0000	0.3000	0.9000	0.7500	0.4286	0.2500	0.2000	0.1000	30.2899	6.5137	3.0597	2.0539	0.0000	0.9998	2.0652	2.7536
RL....G	12.0000	0.3000	0.9000	0.7500	0.4286	0.2500	0.2000	0.1000	29.1333	5.4431	2.9229	0.9366	0.0001	0.9997	1.9864	2.6485
EF.E	12.0000	0.3000	0.9750	0.9231	0.4528	0.3727	0.2750	0.0250	31.7472	6.9276	3.2320	3.5379	0.0001	0.9999	2.6641	2.8861
KS....S	12.0000	0.3000	0.9750	0.9231	0.4528	0.3727	0.2750	0.0250	30.0572	5.3869	3.0322	1.8259	0.0002	0.9999	2.5223	2.7325
QL.V	12.0000	0.3000	0.9000	0.7500	0.4286	0.2500	0.2000	0.1000	30.3711	7.0137	3.0693	2.1339	0.0000	0.9998	2.0708	2.7610
DVV	12.0000	0.3000	0.9250	0.8000	0.4364	0.2882	0.2250	0.0750	30.6120	2.6147	3.0978	2.3729	0.0001	0.9998	2.2263	2.7829
E.GA	12.0000	0.3000	0.9250	0.8000	0.4364	0.2882	0.2250	0.0750	29.1131	6.8856	2.9205	0.9173	0.0001	0.9997	2.1173	2.6466
EAI	12.0000	0.3000	0.9000	0.7500	0.4286	0.2500	0.2000	0.1000	29.6968	2.6162	2.9895	1.4763	0.0001	0.9998	2.0248	2.6997
P.P.P	11.0000	0.2750	0.9000	0.7333	0.4000	0.2242	0.1750	0.1000	30.3464	11.5745	3.3875	4.7817	0.0000	0.9999	2.2254	3.0346
PP.P	11.0000	0.2750	0.9500	0.8462	0.4151	0.3050	0.2250	0.0500	30.3464	6.8830	3.3875	4.7817	0.0000	0.9999	2.5678	3.0346
G.G...G	11.0000	0.2750	0.9750	0.9167	0.4231	0.3501	0.2500	0.0250	26.7167	10.5745	2.9153	0.8379	0.0002	0.9999	2.4490	2.6717
P..P..A	11.0000	0.2750	0.8500	0.6471	0.3860	0.1528	0.1250	0.1500	28.7337	10.5745	3.1777	2.9274	0.0000	0.9998	1.8592	2.8734
SS.E	11.0000	0.2750	0.8500	0.6471	0.3860	0.1528	0.1250	0.1500	26.9466	6.8830	2.9452	1.0688	0.0000	0.9997	1.7436	2.6947
A..PA	11.0000	0.2750	0.9000	0.7333	0.4000	0.2242	0.1750	0.1000	27.1210	6.4239	2.9679	1.2447	0.0000	0.9998	1.9889	2.7121
R.L...L	11.0000	0.2750	0.9750	0.9167	0.4231	0.3501	0.2500	0.0250	25.3844	10.5745	2.7419	-0.4887	0.0003	0.9998	2.3269	2.5384
S...LS	11.0000	0.2750	0.9500	0.8462	0.4151	0.3050	0.2250	0.0500	25.6937	5.9037	2.7822	-0.1809	0.0002	0.9997	2.1741	2.5694
S.S..S	11.0000	0.2750	0.9500	0.8462	0.4151	0.3050	0.2250	0.0500	26.8328	11.0745	2.9304	0.9543	0.0001	0.9998	2.2705	2.6833
GG.G	11.0000	0.2750	0.9750	0.9167	0.4231	0.3501	0.2500	0.0250	26.7167	6.8830	2.9153	0.8379	0.0002	0.9999	2.4490	2.6717
A....PP	11.0000	0.2750	0.9250	0.7857	0.4074	0.2632	0.2000	0.0750	28.7337	5.3830	3.1777	2.9274	0.0000	0.9999	2.2576	2.8734
A.A..P	11.0000	0.2750	0.9750	0.9167	0.4231	0.3501	0.2500	0.0250	27.1210	11.0745	2.9679	1.2447	0.0002	0.9999	2.4861	2.7121
L.A..L	11.0000	0.2750	0.9250	0.7857	0.4074	0.2632	0.2000	0.0750	24.1131	11.0745	2.5765	-1.7724	0.0002	0.9995	1.8946	2.4113
A..A..P	11.0000	0.2750	0.9000	0.7333	0.4000	0.2242	0.1750	0.1000	27.1210	10.5745	2.9679	1.2447	0.0000	0.9998	1.9889	2.7121
A.P..P	11.0000	0.2750	0.9000	0.7333	0.4000	0.2242	0.1750	0.1000	28.7337	11.0745	3.1777	2.9274	0.0000	0.9998	2.1071	2.8734
E.L..E	11.0000	0.2750	0.9500	0.8462	0.4151	0.3050	0.2250	0.0500	25.9214	11.0745	2.8118	0.0454	0.0002	0.9997	2.1933	2.5921
A.P...P	11.0000	0.2750	0.9250	0.7857	0.4074	0.2632	0.2000	0.0750	28.7337	10.5745	3.1777	2.9274	0.0000	0.9999	2.2576	2.8734
S....AA	11.0000	0.2750	0.9250	0.7857	0.4074	0.2632	0.2000	0.0750	25.9498	5.3830	2.8155	0.0737	0.0001	0.9997	2.0389	2.5950
L.SL	11.0000	0.2750	0.9500	0.8462	0.4151	0.3050	0.2250	0.0500	24.5546	6.9037	2.6340	-1.3217	0.0002	0.9996	2.0777	2.4555
E...KE	11.0000	0.2750	0.9250	0.7857	0.4074	0.2632	0.2000	0.0750	27.5524	5.8853	3.0240	1.6837	0.0001	0.9998	2.1648	2.7552
P..LS	11.0000	0.2750	0.8500	0.6471	0.3860	0.1528	0.1250	0.1500	26.8649	6.4037	2.9345	0.9866	0.0000	0.9997	1.7383	2.6865
E.S...S	11.0000	0.2750	0.9750	0.9167	0.4231	0.3501	0.2500	0.0250	26.9466	10.5745	2.9452	1.0688	0.0002	0.9999	2.4701	2.6947
LS...S	11.0000	0.2750	0.8750	0.6875	0.3929	0.1875	0.1500	0.1250	25.6937	5.9037	2.7822	-0.1809	0.0000	0.9996	1.7664	2.5694
AP....A	11.0000	0.2750	0.9750	0.9167	0.4231	0.3501	0.2500	0.0250	27.1210	5.4239	2.9679	1.2447	0.0002	0.9999	2.4861	2.7121
L.E..E	11.0000	0.2750	0.9000	0.7333	0.4000	0.2242	0.1750	0.1000	25.9214	11.0745	2.8118	0.0454	0.0001	0.9996	1.9009	2.5921
L.S.L	11.0000	0.2750	0.9000	0.7333	0.4000	0.2242	0.1750	0.1000	24.5546	11.5745	2.6340	-1.3217	0.0001	0.9995	1.8007	2.4555
L.SA	11.0000	0.2750	0.8500	0.6471	0.3860	0.1528	0.1250	0.1500	25.2522	6.8861	2.7247	-0.6206	0.0000	0.9995	1.6340	2.5252
S..L.S	11.0000	0.2750	0.9500	0.8462	0.4151	0.3050	0.2250	0.0500	25.6937	11.0745	2.7822	-0.1809	0.0002	0.9997	2.1741	2.5694
K...K.K	11.0000	0.2750	0.9250	0.7857	0.4074	0.2632	0.2000	0.0750	28.3086	10.5745	3.1224	2.4714	0.0001	0.9998	2.2242	2.8309
S..SE	11.0000	0.2750	0.9500	0.8462	0.4151	0.3050	0.2250	0.0500	26.9466	6.3832	2.9452	1.0688	0.0001	0.9998	2.2801	2.6947
L....RA	11.0000	0.2750	0.9250	0.7857	0.4074	0.2632	0.2000	0.0750	26.0821	5.4087	2.8327	0.2051	0.0001	0.9997	2.0493	2.6082
L....PE	11.0000	0.2750	0.9500	0.8462	0.4151	0.3050	0.2250	0.0500	26.9787	5.4009	2.9493	1.1011	0.0001	0.9998	2.2828	2.6979
A...PA	11.0000	0.2750	0.8750	0.6875	0.3929	0.1875	0.1500	0.1250	27.1210	5.9239	2.9679	1.2447	0.0000	0.9997	1.8646	2.7121
E.PP	11.0000	0.2750	0.9250	0.7857	0.4074	0.2632	0.2000	0.0750	29.2890	6.8830	3.2499	3.5414	0.0000	0.9999	2.3013	2.9289
SL.L	11.0000	0.2750	0.9500	0.8462	0.4151	0.3050	0.2250	0.0500	24.5546	6.9037	2.6340	-1.3217	0.0002	0.9996	2.0777	2.4555
L...L.V	11.0000	0.2750	0.9250	0.7857	0.4074	0.2632	0.2000	0.0750	24.6284	10.5745	2.6436	-1.2470	0.0002	0.9995	1.9351	2.4628
L..LS	11.0000	0.2750	0.9500	0.8462	0.4151	0.3050	0.2250	0.0500	24.5546	6.4037	2.6340	-1.3217	0.0002	0.9996	2.0777	2.4555
L.P..L	11.0000	0.2750	0.9250	0.7857	0.4074	0.2632	0.2000	0.0750	25.7258	11.0745	2.7863	-0.1490	0.0001	0.9997	2.0213	2.5726
S...S.G	11.0000	0.2750	0.9250	0.7857	0.4074	0.2632	0.2000	0.0750	26.7941	10.5745	2.9253	0.9155	0.0001	0.9998	2.1053	2.6794
S.G.S	11.0000	0.2750	0.8750	0.6875	0.3929	0.1875	0.1500	0.1250	26.7941	11.5745	2.9253	0.9155	0.0000	0.9997	1.8421	2.6794
L....LE	11.0000	0.2750	0.9000	0.7333	0.4000	0.2242	0.1750	0.1000	24.6684	5.4080	2.6488	-1.2065	0.0001	0.9995	1.8090	2.4668
E....GE	11.0000	0.2750	0.8750	0.6875	0.3929	0.1875	0.1500	0.1250	27.0218	5.3834	2.9549	1.1445	0.0000	0.9997	1.8577	2.7022
LE....L	11.0000	0.2750	0.9250	0.7857	0.4074	0.2632	0.2000	0.0750	24.6684	5.4080	2.6488	-1.2065	0.0002	0.9995	1.9382	2.4668
P.LP	11.0000	0.2750	0.9250	0.7857	0.4074	0.2632	0.2000	0.0750	28.0361	6.9645	3.0869	2.1844	0.0001	0.9998	2.2028	2.8036
P.LE	11.0000	0.2750	0.8750	0.6875	0.3929	0.1875	0.1500	0.1250	26.9787	6.9080	2.9493	1.1011	0.0000	0.9997	1.8548	2.6979
L.SS	11.0000	0.2750	0.9250	0.7857	0.4074	0.2632	0.2000	0.0750	25.6937	6.8830	2.7822	-0.1809	0.0001	0.9997	2.0188	2.5694
A.A.A.A	11.0000	0.2750	1.0000	1.0000	0.4314	0.3993	0.2750	0.0000	34.0112	15.2660	3.8643	10.2377	0.0000	1.0000	3.4011	3.4011
A.S.A	11.0000	0.2750	0.8250	0.6111	0.3793	0.1197	0.1000	0.1750	25.9498	11.5745	2.8155	0.0737	0.0000	0.9996	1.5858	2.5950
E..EK	11.0000	0.2750	0.9500	0.8462	0.4151	0.3050	0.2250	0.0500	27.5524	6.3853	3.0240	1.6837	0.0001	0.9998	2.3314	2.7552
S..ST	11.0000	0.2750	0.9250	0.7857	0.4074	0.2632	0.2000	0.0750	27.6193	6.3929	3.0327	1.7524	0.0001	0.9998	2.1701	2.7619
PS..L	11.0000	0.2750	0.9750	0.9167	0.4231	0.3501	0.2500	0.0250	26.8649	6.4049	2.9345	0.9866	0.0002	0.9999	2.4626	2.6865
V..L.S	11.0000	0.2750	0.9250	0.7857	0.4074	0.2632	0.2000	0.0750	25.7675	11.0745	2.7918	-0.1076	0.0001	0.9997	2.0246	2.5767
L..E..E	11.0000	0.2750	0.8500	0.6471	0.3860	0.1528	0.1250	0.1500	25.9214	10.5745	2.8118	0.0454	0.0000	0.9996	1.6773	2.5921
S..L.T	11.0000	0.2750	0.9500	0.8462	0.4151	0.3050	0.2250	0.0500	26.4802	11.0745	2.8845	0.6015	0.0001	0.9998	2.2406	2.6480
K.L.E	11.0000	0.2750	0.9750	0.9167	0.4231	0.3501	0.2500	0.0250	26.2995	11.5745	2.8610	0.4214	0.0002	0.9998	2.4108	2.6299
A..SL	11.0000	0.2750	0.9250	0.7857	0.4074	0.2632	0.2000	0.0750	25.2522	6.4037	2.7247	-0.6206	0.0001	0.9996	1.9841	2.5252
LD..R	11.0000	0.2750	0.8750	0.6875	0.3929	0.1875	0.1500	0.1250	27.3722	6.4442	3.0005	1.4996	0.0000	0.9998	1.8818	2.7372
V...EE	11.0000	0.2750	0.9250	0.7857	0.4074	0.2632	0.2000	0.0750	27.1343	5.8830	2.9696	1.2581	0.0001	0.9998	2.1320	2.7134
E....SL	11.0000	0.2750	0.9500	0.8462	0.4151	0.3050	0.2250	0.0500	25.8075	5.4037	2.7970	-0.0678	0.0002	0.9997	2.1837	2.5808
SL....P	11.0000	0.2750	0.9750	0.9167	0.4231	0.3501	0.2500	0.0250	26.8649	5.4037	2.9345	0.9866	0.0002	0.9999	2.4626	2.6865
LEL	11.0000	0.2750	0.9750	0.9167	0.4231	0.3501	0.2500	0.0250	24.6684	2.6270	2.6488	-1.2065	0.0004	0.9997	2.2613	2.4668
A..A.S	11.0000	0.2750	0.9500	0.8462	0.4151	0.3050	0.2250	0.0500	25.9498	11.0745	2.8155	0.0737	0.0002	0.9997	2.1958	2.5950
T.S..E	11.0000	0.2750	0.9000	0.7333	0.4000	0.2242	0.1750	0.1000	27.7331	11.0745	3.0475	1.8696	0.0000	0.9998	2.0338	2.7733
L.S...G	11.0000	0.2750	0.9250	0.7857	0.4074	0.2632	0.2000	0.0750	25.6550	10.5745	2.7771	-0.2194	0.0001	0.9997	2.0157	2.5655
S...ST	11.0000	0.2750	0.9500	0.8462	0.4151	0.3050	0.2250	0.0500	27.6193	5.8929	3.0327	1.7524	0.0001	0.9998	2.3370	2.7619
LK...E	11.0000	0.2750	0.9000	0.7333	0.4000	0.2242	0.1750	0.1000	26.2995	5.9248	2.8610	0.4214	0.0001	0.9997	1.9286	2.6299
E.K.K	11.0000	0.2750	0.9750	0.9167	0.4231	0.3501	0.2500	0.0250	27.9305	11.5745	3.0732	2.0742	0.0001	0.9999	2.5603	2.7931
S.P...P	11.0000	0.2750	0.9750	0.9167	0.4231	0.3501	0.2500	0.0250	29.1752	10.5745	3.2351	3.4137	0.0001	0.9999	2.6744	2.9175
D.S..S	11.0000	0.2750	0.9750	0.9167	0.4231	0.3501	0.2500	0.0250	27.6815	11.0745	3.0408	1.8163	0.0001	0.9999	2.5375	2.7681
E..S..S	11.0000	0.2750	0.9500	0.8462	0.4151	0.3050	0.2250	0.0500	26.9466	10.5745	2.9452	1.0688	0.0001	0.9998	2.2801	2.6947
V.E..N	11.0000	0.2750	0.9500	0.8462	0.4151	0.3050	0.2250	0.0500	28.6741	11.0745	3.1699	2.8628	0.0001	0.9999	2.4263	2.8674
GLP	11.0000	0.2750	0.9750	0.9167	0.4231	0.3501	0.2500	0.0250	26.8262	2.6619	2.9295	0.9477	0.0002	0.9999	2.4591	2.6826
L...VR	11.0000	0.2750	0.9750	0.9167	0.4231	0.3501	0.2500	0.0250	26.5974	5.8922	2.8997	0.7185	0.0002	0.9999	2.4381	2.6597
SL.D	11.0000	0.2750	0.9500	0.8462	0.4151	0.3050	0.2250	0.0500	26.5423	6.9037	2.8926	0.6636	0.0001	0.9998	2.2459	2.6542
ED.E	11.0000	0.2750	0.9500	0.8462	0.4151	0.3050	0.2250	0.0500	27.9091	6.8917	3.0704	2.0520	0.0001	0.9999	2.3615	2.7909
EEG	11.0000	0.2750	0.9250	0.7857	0.4074	0.2632	0.2000	0.0750	27.0218	2.6069	2.9549	1.1445	0.0001	0.9998	2.1231	2.7022
EL....E	11.0000	0.2750	0.9000	0.7333	0.4000	0.2242	0.1750	0.1000	25.9214	5.4080	2.8118	0.0454	0.0001	0.9996	1.9009	2.5921
TNL	11.0000	0.2750	0.9250	0.7857	0.4074	0.2632	0.2000	0.0750	28.1338	2.6988	3.0996	2.2869	0.0001	0.9998	2.2105	2.8134
LKE	11.0000	0.2750	0.9000	0.7333	0.4000	0.2242	0.1750	0.1000	26.2995	2.6398	2.8610	0.4214	0.0001	0.9997	1.9286	2.6299
D..S.S	11.0000	0.2750	1.0000	1.0000	0.4314	0.3993	0.2750	0.0000	27.6815	11.0745	3.0408	1.8163	0.0003	1.0000	2.7681	2.7681
KE.E	11.0000	0.2750	0.9250	0.7857	0.4074	0.2632	0.2000	0.0750	27.5524	6.8853	3.0240	1.6837	0.0001	0.9998	2.1648	2.7552
QEE	11.0000	0.2750	0.9250	0.7857	0.4074	0.2632	0.2000	0.0750	28.9031	2.6438	3.1997	3.1123	0.0000	0.9999	2.2710	2.8903
E..S.S	11.0000	0.2750	0.9250	0.7857	0.4074	0.2632	0.2000	0.0750	26.9466	11.0745	2.9452	1.0688	0.0001	0.9998	2.1172	2.6947
P...PS	11.0000	0.2750	0.9500	0.8462	0.4151	0.3050	0.2250	0.0500	29.1752	5.9049	3.2351	3.4137	0.0001	0.9999	2.4687	2.9175
SA...A	11.0000	0.2750	0.9750	0.9167	0.4231	0.3501	0.2500	0.0250	25.9498	5.8861	2.8155	0.0737	0.0002	0.9998	2.3787	2.5950
L..L.P	11.0000	0.2750	1.0000	1.0000	0.4314	0.3993	0.2750	0.0000	25.7258	11.0745	2.7863	-0.1490	0.0004	1.0000	2.5726	2.5726
GL...S	11.0000	0.2750	1.0000	1.0000	0.4314	0.3993	0.2750	0.0000	25.6550	5.9023	2.7771	-0.2194	0.0005	1.0000	2.5655	2.5655
Q..S..T	11.0000	0.2750	0.9500	0.8462	0.4151	0.3050	0.2250	0.0500	29.4619	10.5745	3.2724	3.7372	0.0001	0.9999	2.4929	2.9462
SGS	11.0000	0.2750	0.9000	0.7333	0.4000	0.2242	0.1750	0.1000	26.7941	2.6066	2.9253	0.9155	0.0001	0.9997	1.9649	2.6794
L.L...K	11.0000	0.2750	0.9750	0.9167	0.4231	0.3501	0.2500	0.0250	25.0465	10.5745	2.6980	-0.8262	0.0003	0.9998	2.2959	2.5046
L...E.E	11.0000	0.2750	0.8750	0.6875	0.3929	0.1875	0.1500	0.1250	25.9214	10.5745	2.8118	0.0454	0.0000	0.9996	1.7821	2.5921
EQL	11.0000	0.2750	0.9500	0.8462	0.4151	0.3050	0.2250	0.0500	27.6501	2.6945	3.0367	1.7840	0.0001	0.9998	2.3396	2.7650
RRL	11.0000	0.2750	0.8500	0.6471	0.3860	0.1528	0.1250	0.1500	27.3534	2.6676	2.9981	1.4805	0.0000	0.9997	1.7699	2.7353
L..VL	11.0000	0.2750	0.9500	0.8462	0.4151	0.3050	0.2250	0.0500	24.6284	6.4064	2.6436	-1.2470	0.0002	0.9996	2.0839	2.4628
A..A..A	11.0000	0.2750	0.9250	0.7857	0.4074	0.2632	0.2000	0.0750	25.5084	10.5745	2.7580	-0.3653	0.0001	0.9996	2.0042	2.5508
E..E.D	11.0000	0.2750	0.9000	0.7333	0.4000	0.2242	0.1750	0.1000	27.9091	11.0745	3.0704	2.0520	0.0000	0.9998	2.0467	2.7909
S.S..P	11.0000	0.2750	0.9250	0.7857	0.4074	0.2632	0.2000	0.0750	28.0040	11.0745	3.0827	2.1509	0.0001	0.9998	2.2003	2.8004
K..E..K	11.0000	0.2750	0.9000	0.7333	0.4000	0.2242	0.1750	0.1000	27.9305	10.5745	3.0732	2.0742	0.0000	0.9998	2.0482	2.7931
EL.L	11.0000	0.2750	1.0000	1.0000	0.4314	0.3993	0.2750	0.0000	24.6684	6.9080	2.6488	-1.2065	0.0006	1.0000	2.4668	2.4668
AA.G	11.0000	0.2750	0.9250	0.7857	0.4074	0.2632	0.2000	0.0750	25.9111	6.8830	2.8104	0.0352	0.0001	0.9997	2.0359	2.5911
SE...S	11.0000	0.2750	0.9750	0.9167	0.4231	0.3501	0.2500	0.0250	26.9466	5.8832	2.9452	1.0688	0.0002	0.9999	2.4701	2.6947
TS.L	11.0000	0.2750	0.9250	0.7857	0.4074	0.2632	0.2000	0.0750	26.4802	6.8929	2.8845	0.6015	0.0001	0.9997	2.0806	2.6480
PS....A	11.0000	0.2750	0.9250	0.7857	0.4074	0.2632	0.2000	0.0750	27.5625	5.4049	3.0253	1.6941	0.0001	0.9998	2.1656	2.7563
G...L.S	11.0000	0.2750	0.9000	0.7333	0.4000	0.2242	0.1750	0.1000	25.6550	10.5745	2.7771	-0.2194	0.0001	0.9996	1.8814	2.5655
P...PL	11.0000	0.2750	0.9000	0.7333	0.4000	0.2242	0.1750	0.1000	28.0361	5.9645	3.0869	2.1844	0.0000	0.9998	2.0560	2.8036
PA.Q	11.0000	0.2750	0.9250	0.7857	0.4074	0.2632	0.2000	0.0750	29.4051	6.9239	3.2650	3.6726	0.0000	0.9999	2.3104	2.9405
E...LS	11.0000	0.2750	0.9250	0.7857	0.4074	0.2632	0.2000	0.0750	25.8075	5.9037	2.7970	-0.0678	0.0001	0.9997	2.0277	2.5808
A....SE	11.0000	0.2750	0.9750	0.9167	0.4231	0.3501	0.2500	0.0250	26.5052	5.3832	2.8877	0.6264	0.0002	0.9999	2.4296	2.6505
A..L..S	11.0000	0.2750	1.0000	1.0000	0.4314	0.3993	0.2750	0.0000	25.2522	10.5745	2.7247	-0.6206	0.0005	1.0000	2.5252	2.5252
LKA	11.0000	0.2750	0.9500	0.8462	0.4151	0.3050	0.2250	0.0500	25.7441	2.6344	2.7887	-0.1308	0.0002	0.9997	2.1783	2.5744
PTV	11.0000	0.2750	0.8250	0.6111	0.3793	0.1197	0.1000	0.1750	28.8643	2.6202	3.1947	3.0698	0.0000	0.9998	1.7639	2.8864
E...L.A	11.0000	0.2750	0.9500	0.8462	0.4151	0.3050	0.2250	0.0500	25.3660	10.5745	2.7395	-0.5070	0.0002	0.9997	2.1464	2.5366
L.KL	11.0000	0.2750	0.9250	0.7857	0.4074	0.2632	0.2000	0.0750	25.0465	6.9248	2.6980	-0.8262	0.0001	0.9996	1.9679	2.5046
A.SA	11.0000	0.2750	0.8500	0.6471	0.3860	0.1528	0.1250	0.1500	25.9498	6.8861	2.8155	0.0737	0.0000	0.9996	1.6791	2.5950
G...EE	11.0000	0.2750	0.8500	0.6471	0.3860	0.1528	0.1250	0.1500	27.0218	5.8830	2.9549	1.1445	0.0000	0.9997	1.7485	2.7022
IKE	11.0000	0.2750	0.9750	0.9167	0.4231	0.3501	0.2500	0.0250	27.9305	2.6086	3.0732	2.0742	0.0001	0.9999	2.5603	2.7931
LE....P	11.0000	0.2750	0.9250	0.7857	0.4074	0.2632	0.2000	0.0750	26.9787	5.4080	2.9493	1.1011	0.0001	0.9998	2.1198	2.6979
NL..E	11.0000	0.2750	0.9250	0.7857	0.4074	0.2632	0.2000	0.0750	27.4612	6.4990	3.0121	1.5903	0.0001	0.9998	2.1577	2.7461
V...P.G	11.0000	0.2750	0.9000	0.7333	0.4000	0.2242	0.1750	0.1000	28.0391	10.5745	3.0873	2.1875	0.0000	0.9998	2.0562	2.8039
S.Q.S	11.0000	0.2750	0.9250	0.7857	0.4074	0.2632	0.2000	0.0750	28.6754	11.5745	3.1701	2.8642	0.0000	0.9999	2.2531	2.8675
A..PP	11.0000	0.2750	0.9250	0.7857	0.4074	0.2632	0.2000	0.0750	28.7337	6.3830	3.1777	2.9274	0.0000	0.9999	2.2576	2.8734
T.SP	11.0000	0.2750	0.8500	0.6471	0.3860	0.1528	0.1250	0.1500	28.7905	6.9049	3.1851	2.9892	0.0000	0.9998	1.8629	2.8790
T....RL	11.0000	0.2750	0.8750	0.6875	0.3929	0.1875	0.1500	0.1250	27.3101	5.4431	2.9925	1.4363	0.0000	0.9997	1.8776	2.7310
DS...S	11.0000	0.2750	0.9500	0.8462	0.4151	0.3050	0.2250	0.0500	27.6815	5.8946	3.0408	1.8163	0.0001	0.9998	2.3423	2.7681
L..I.K	11.0000	0.2750	0.9750	0.9167	0.4231	0.3501	0.2500	0.0250	26.6775	11.0745	2.9102	0.7987	0.0002	0.9999	2.4454	2.6678
LS....A	11.0000	0.2750	0.9500	0.8462	0.4151	0.3050	0.2250	0.0500	25.2522	5.4037	2.7247	-0.6206	0.0002	0.9997	2.1367	2.5252
LK....E	11.0000	0.2750	0.8250	0.6111	0.3793	0.1197	0.1000	0.1750	26.2995	5.4248	2.8610	0.4214	0.0000	0.9996	1.6072	2.6299
S...K.L	11.0000	0.2750	0.9500	0.8462	0.4151	0.3050	0.2250	0.0500	26.1856	10.5745	2.8462	0.3081	0.0001	0.9998	2.2157	2.6186
T.R.L	11.0000	0.2750	0.9500	0.8462	0.4151	0.3050	0.2250	0.0500	27.3101	11.5745	2.9925	1.4363	0.0001	0.9998	2.3109	2.7310
K..E.L	11.0000	0.2750	0.9500	0.8462	0.4151	0.3050	0.2250	0.0500	26.2995	11.0745	2.8610	0.4214	0.0001	0.9998	2.2253	2.6299
V..L..L	11.0000	0.2750	0.9000	0.7333	0.4000	0.2242	0.1750	0.1000	24.6284	10.5745	2.6436	-1.2470	0.0001	0.9995	1.8061	2.4628
SA....L	11.0000	0.2750	0.9750	0.9167	0.4231	0.3501	0.2500	0.0250	25.2522	5.3861	2.7247	-0.6206	0.0003	0.9998	2.3148	2.5252
A...PP	11.0000	0.2750	0.9250	0.7857	0.4074	0.2632	0.2000	0.0750	28.7337	5.8830	3.1777	2.9274	0.0000	0.9999	2.2576	2.8734
LP...P	11.0000	0.2750	0.9500	0.8462	0.4151	0.3050	0.2250	0.0500	28.0361	5.9645	3.0869	2.1844	0.0001	0.9999	2.3723	2.8036
AL.S	11.0000	0.2750	0.9750	0.9167	0.4231	0.3501	0.2500	0.0250	25.2522	6.8908	2.7247	-0.6206	0.0003	0.9998	2.3148	2.5252
L..AA	11.0000	0.2750	0.9500	0.8462	0.4151	0.3050	0.2250	0.0500	24.8107	6.3830	2.6673	-1.0630	0.0002	0.9996	2.0994	2.4811
LT...T	11.0000	0.2750	0.9750	0.9167	0.4231	0.3501	0.2500	0.0250	27.2667	5.9406	2.9868	1.3922	0.0002	0.9999	2.4994	2.7267
S.LS	11.0000	0.2750	0.9000	0.7333	0.4000	0.2242	0.1750	0.1000	25.6937	6.9037	2.7822	-0.1809	0.0001	0.9996	1.8842	2.5694
E..E.G	11.0000	0.2750	1.0000	1.0000	0.4314	0.3993	0.2750	0.0000	27.0218	11.0745	2.9549	1.1445	0.0003	1.0000	2.7022	2.7022
L...S.S	11.0000	0.2750	0.9000	0.7333	0.4000	0.2242	0.1750	0.1000	25.6937	10.5745	2.7822	-0.1809	0.0001	0.9996	1.8842	2.5694
G..SS	11.0000	0.2750	0.9000	0.7333	0.4000	0.2242	0.1750	0.1000	26.7941	6.3830	2.9253	0.9155	0.0001	0.9997	1.9649	2.6794
A...GG	11.0000	0.2750	0.9500	0.8462	0.4151	0.3050	0.2250	0.0500	26.3139	5.8830	2.8629	0.4358	0.0001	0.9998	2.2266	2.6314
E.E.P	11.0000	0.2750	0.9750	0.9167	0.4231	0.3501	0.2500	0.0250	28.2317	11.5745	3.1124	2.3900	0.0001	0.9999	2.5879	2.8232
RK.L	11.0000	0.2750	0.9000	0.7333	0.4000	0.2242	0.1750	0.1000	27.0155	6.8848	2.9541	1.1381	0.0000	0.9997	1.9811	2.7015
SS...T	11.0000	0.2750	0.9500	0.8462	0.4151	0.3050	0.2250	0.0500	27.6193	5.8830	3.0327	1.7524	0.0001	0.9998	2.3370	2.7619
L...P.L	11.0000	0.2750	0.8750	0.6875	0.3929	0.1875	0.1500	0.1250	25.7258	10.5745	2.7863	-0.1490	0.0000	0.9996	1.7686	2.5726
A.L..L	11.0000	0.2750	0.9000	0.7333	0.4000	0.2242	0.1750	0.1000	24.1131	11.0745	2.5765	-1.7724	0.0001	0.9994	1.7683	2.4113
LQ.L	11.0000	0.2750	0.9500	0.8462	0.4151	0.3050	0.2250	0.0500	26.3971	7.0137	2.8737	0.5187	0.0001	0.9998	2.2336	2.6397
S.L.E	11.0000	0.2750	0.9250	0.7857	0.4074	0.2632	0.2000	0.0750	25.8075	11.5745	2.7970	-0.0678	0.0001	0.9997	2.0277	2.5808
V..A..A	11.0000	0.2750	0.8500	0.6471	0.3860	0.1528	0.1250	0.1500	26.0236	10.5745	2.8251	0.1470	0.0000	0.9996	1.6839	2.6024
S.R..L	11.0000	0.2750	0.9250	0.7857	0.4074	0.2632	0.2000	0.0750	26.5236	11.0745	2.8901	0.6448	0.0001	0.9997	2.0840	2.6524
E....TV	11.0000	0.2750	0.9500	0.8462	0.4151	0.3050	0.2250	0.0500	27.8069	5.3912	3.0571	1.9459	0.0001	0.9999	2.3529	2.7807
P..K.L	11.0000	0.2750	0.8750	0.6875	0.3929	0.1875	0.1500	0.1250	27.3568	11.0745	2.9985	1.4839	0.0000	0.9998	1.8808	2.7357
P.L..L	11.0000	0.2750	0.9000	0.7333	0.4000	0.2242	0.1750	0.1000	25.7258	11.0745	2.7863	-0.1490	0.0001	0.9996	1.8866	2.5726
PP..A	11.0000	0.2750	1.0000	1.0000	0.4314	0.3993	0.2750	0.0000	28.7337	6.3830	3.1777	2.9274	0.0002	1.0000	2.8734	2.8734
L...L.G	11.0000	0.2750	0.8750	0.6875	0.3929	0.1875	0.1500	0.1250	24.5159	10.5745	2.6289	-1.3609	0.0001	0.9994	1.6855	2.4516
A..A..T	11.0000	0.2750	0.9250	0.7857	0.4074	0.2632	0.2000	0.0750	26.7363	10.5745	2.9178	0.8576	0.0001	0.9998	2.1007	2.6736
RE..E	11.0000	0.2750	0.9000	0.7333	0.4000	0.2242	0.1750	0.1000	27.8904	6.3913	3.0680	2.0325	0.0000	0.9998	2.0453	2.7890
L.S.I	11.0000	0.2750	0.8750	0.6875	0.3929	0.1875	0.1500	0.1250	26.1856	11.5745	2.8462	0.3081	0.0000	0.9996	1.8003	2.6186
L.A.L	11.0000	0.2750	0.9500	0.8462	0.4151	0.3050	0.2250	0.0500	24.1131	11.5745	2.5765	-1.7724	0.0003	0.9995	2.0403	2.4113
G....AG	11.0000	0.2750	0.9250	0.7857	0.4074	0.2632	0.2000	0.0750	26.3139	5.3856	2.8629	0.4358	0.0001	0.9997	2.0675	2.6314
E....ED	11.0000	0.2750	0.9000	0.7333	0.4000	0.2242	0.1750	0.1000	27.9091	5.3917	3.0704	2.0520	0.0000	0.9998	2.0467	2.7909
V..G.A	11.0000	0.2750	0.9250	0.7857	0.4074	0.2632	0.2000	0.0750	26.4264	11.0745	2.8775	0.5479	0.0001	0.9997	2.0764	2.6426
SS..P	11.0000	0.2750	0.8750	0.6875	0.3929	0.1875	0.1500	0.1250	28.0040	6.3830	3.0827	2.1509	0.0000	0.9998	1.9253	2.8004
ST....A	11.0000	0.2750	0.9750	0.9167	0.4231	0.3501	0.2500	0.0250	27.1778	5.3929	2.9752	1.3021	0.0002	0.9999	2.4913	2.7178
SSL	11.0000	0.2750	0.9750	0.9167	0.4231	0.3501	0.2500	0.0250	25.6937	2.6264	2.7822	-0.1809	0.0003	0.9998	2.3553	2.5694
S.R..S	11.0000	0.2750	0.9500	0.8462	0.4151	0.3050	0.2250	0.0500	27.6627	11.0745	3.0383	1.7970	0.0001	0.9998	2.3407	2.7663
ST.S	11.0000	0.2750	0.9000	0.7333	0.4000	0.2242	0.1750	0.1000	27.6193	6.8929	3.0327	1.7524	0.0000	0.9998	2.0254	2.7619
V....LK	11.0000	0.2750	0.9500	0.8462	0.4151	0.3050	0.2250	0.0500	26.2594	5.4248	2.8558	0.3815	0.0001	0.9998	2.2220	2.6259
A..S.L	11.0000	0.2750	0.8500	0.6471	0.3860	0.1528	0.1250	0.1500	25.2522	11.0745	2.7247	-0.6206	0.0000	0.9995	1.6340	2.5252
V....VE	11.0000	0.2750	0.9750	0.9167	0.4231	0.3501	0.2500	0.0250	27.0942	5.3830	2.9644	1.2176	0.0002	0.9999	2.4836	2.7094
R..L.E	11.0000	0.2750	0.9000	0.7333	0.4000	0.2242	0.1750	0.1000	26.6374	11.0745	2.9049	0.7586	0.0001	0.9997	1.9534	2.6637
AA..T	11.0000	0.2750	0.8750	0.6875	0.3929	0.1875	0.1500	0.1250	26.7363	6.3830	2.9178	0.8576	0.0000	0.9997	1.8381	2.6736
T....LE	11.0000	0.2750	0.9000	0.7333	0.4000	0.2242	0.1750	0.1000	26.5940	5.4080	2.8993	0.7152	0.0001	0.9997	1.9502	2.6594
E...G.E	11.0000	0.2750	0.8250	0.6111	0.3793	0.1197	0.1000	0.1750	27.0218	10.5745	2.9549	1.1445	0.0000	0.9997	1.6513	2.7022
E...A.K	11.0000	0.2750	0.9500	0.8462	0.4151	0.3050	0.2250	0.0500	26.9971	10.5745	2.9517	1.1196	0.0001	0.9998	2.2844	2.6997
SG..L	11.0000	0.2750	0.9250	0.7857	0.4074	0.2632	0.2000	0.0750	25.6550	6.3830	2.7771	-0.2194	0.0001	0.9997	2.0157	2.5655
DS....A	11.0000	0.2750	0.8500	0.6471	0.3860	0.1528	0.1250	0.1500	27.2400	5.3946	2.9833	1.3651	0.0000	0.9997	1.7626	2.7240
DL....L	11.0000	0.2750	0.9000	0.7333	0.4000	0.2242	0.1750	0.1000	25.4032	5.4442	2.7444	-0.4700	0.0001	0.9996	1.8629	2.5403
A..T.A	11.0000	0.2750	0.9250	0.7857	0.4074	0.2632	0.2000	0.0750	26.7363	11.0745	2.9178	0.8576	0.0001	0.9998	2.1007	2.6736
PSL	11.0000	0.2750	0.9500	0.8462	0.4151	0.3050	0.2250	0.0500	26.8649	2.6623	2.9345	0.9866	0.0001	0.9998	2.2732	2.6865
DL....I	11.0000	0.2750	0.9250	0.7857	0.4074	0.2632	0.2000	0.0750	27.0343	5.4442	2.9566	1.1571	0.0001	0.9998	2.1241	2.7034
S...S.A	11.0000	0.2750	0.8750	0.6875	0.3929	0.1875	0.1500	0.1250	26.3913	10.5745	2.8729	0.5129	0.0000	0.9997	1.8144	2.6391
A...R.L	11.0000	0.2750	0.8500	0.6471	0.3860	0.1528	0.1250	0.1500	26.0821	10.5745	2.8327	0.2051	0.0000	0.9996	1.6877	2.6082
S...S.E	11.0000	0.2750	0.8250	0.6111	0.3793	0.1197	0.1000	0.1750	26.9466	10.5745	2.9452	1.0688	0.0000	0.9997	1.6467	2.6947
S...S.P	11.0000	0.2750	0.9000	0.7333	0.4000	0.2242	0.1750	0.1000	28.0040	10.5745	3.0827	2.1509	0.0000	0.9998	2.0536	2.8004
TS...E	11.0000	0.2750	0.9500	0.8462	0.4151	0.3050	0.2250	0.0500	27.7331	5.8929	3.0475	1.8696	0.0001	0.9998	2.3466	2.7733
S...PP	11.0000	0.2750	0.9500	0.8462	0.4151	0.3050	0.2250	0.0500	29.1752	5.8830	3.2351	3.4137	0.0001	0.9999	2.4687	2.9175
AA...P	11.0000	0.2750	0.8500	0.6471	0.3860	0.1528	0.1250	0.1500	27.1210	5.8830	2.9679	1.2447	0.0000	0.9997	1.7549	2.7121
RL..D	11.0000	0.2750	0.9250	0.7857	0.4074	0.2632	0.2000	0.0750	27.3722	6.4431	3.0005	1.4996	0.0001	0.9998	2.1507	2.7372
G...A.A	11.0000	0.2750	0.9500	0.8462	0.4151	0.3050	0.2250	0.0500	25.9111	10.5745	2.8104	0.0352	0.0002	0.9997	2.1925	2.5911
GEG	11.0000	0.2750	0.9500	0.8462	0.4151	0.3050	0.2250	0.0500	26.8692	2.6069	2.9351	0.9909	0.0001	0.9998	2.2736	2.6869
E..A.E	11.0000	0.2750	0.9250	0.7857	0.4074	0.2632	0.2000	0.0750	26.6190	11.0745	2.9025	0.7402	0.0001	0.9997	2.0915	2.6619
E.A...K	11.0000	0.2750	0.9500	0.8462	0.4151	0.3050	0.2250	0.0500	26.9971	10.5745	2.9517	1.1196	0.0001	0.9998	2.2844	2.6997
L....GK	11.0000	0.2750	0.9500	0.8462	0.4151	0.3050	0.2250	0.0500	26.1469	5.3875	2.8411	0.2696	0.0002	0.9998	2.2124	2.6147
E...ED	11.0000	0.2750	0.8750	0.6875	0.3929	0.1875	0.1500	0.1250	27.9091	5.8917	3.0704	2.0520	0.0000	0.9998	1.9188	2.7909
PS....L	11.0000	0.2750	1.0000	1.0000	0.4314	0.3993	0.2750	0.0000	26.8649	5.4049	2.9345	0.9866	0.0003	1.0000	2.6865	2.6865
L.L.G	11.0000	0.2750	0.9750	0.9167	0.4231	0.3501	0.2500	0.0250	24.5159	11.5745	2.6289	-1.3609	0.0004	0.9997	2.2473	2.4516
TP....L	11.0000	0.2750	0.9500	0.8462	0.4151	0.3050	0.2250	0.0500	27.6514	5.3854	3.0369	1.7853	0.0001	0.9998	2.3397	2.7651
IL..L	11.0000	0.2750	0.9500	0.8462	0.4151	0.3050	0.2250	0.0500	25.0465	6.4248	2.6980	-0.8262	0.0002	0.9997	2.1193	2.5046
P...LK	11.0000	0.2750	0.9500	0.8462	0.4151	0.3050	0.2250	0.0500	27.3568	5.9248	2.9985	1.4839	0.0001	0.9998	2.3148	2.7357
L..S..S	11.0000	0.2750	0.9000	0.7333	0.4000	0.2242	0.1750	0.1000	25.6937	10.5745	2.7822	-0.1809	0.0001	0.9996	1.8842	2.5694
L...KE	11.0000	0.2750	0.8500	0.6471	0.3860	0.1528	0.1250	0.1500	26.2995	5.8853	2.8610	0.4214	0.0000	0.9996	1.7017	2.6299
TL...L	11.0000	0.2750	0.9000	0.7333	0.4000	0.2242	0.1750	0.1000	25.3410	5.9406	2.7363	-0.5319	0.0001	0.9996	1.8583	2.5341
ILK	11.0000	0.2750	0.9250	0.7857	0.4074	0.2632	0.2000	0.0750	26.6775	2.6481	2.9102	0.7987	0.0001	0.9997	2.0961	2.6678
L..A..A	11.0000	0.2750	0.8750	0.6875	0.3929	0.1875	0.1500	0.1250	24.8107	10.5745	2.6673	-1.0630	0.0001	0.9995	1.7057	2.4811
S.LG	11.0000	0.2750	0.9250	0.7857	0.4074	0.2632	0.2000	0.0750	25.6550	6.9023	2.7771	-0.2194	0.0001	0.9997	2.0157	2.5655
R.LR	11.0000	0.2750	0.9000	0.7333	0.4000	0.2242	0.1750	0.1000	27.3534	6.9431	2.9981	1.4805	0.0000	0.9998	2.0059	2.7353
TSS	11.0000	0.2750	0.9250	0.7857	0.4074	0.2632	0.2000	0.0750	27.6193	2.6149	3.0327	1.7524	0.0001	0.9998	2.1701	2.7619
TP.P	11.0000	0.2750	0.9500	0.8462	0.4151	0.3050	0.2250	0.0500	29.9617	6.8854	3.3374	4.3182	0.0000	0.9999	2.5352	2.9962
P.VV	11.0000	0.2750	0.9250	0.7857	0.4074	0.2632	0.2000	0.0750	28.1516	6.8830	3.1019	2.3056	0.0001	0.9998	2.2119	2.8152
AA....R	11.0000	0.2750	0.9250	0.7857	0.4074	0.2632	0.2000	0.0750	26.7797	5.3830	2.9235	0.9011	0.0001	0.9998	2.1041	2.6780
AE....E	11.0000	0.2750	0.9250	0.7857	0.4074	0.2632	0.2000	0.0750	26.6190	5.3880	2.9025	0.7402	0.0001	0.9997	2.0915	2.6619
L...G.P	11.0000	0.2750	0.9000	0.7333	0.4000	0.2242	0.1750	0.1000	26.8262	10.5745	2.9295	0.9477	0.0001	0.9997	1.9673	2.6826
AA....E	11.0000	0.2750	0.9000	0.7333	0.4000	0.2242	0.1750	0.1000	26.0637	5.3830	2.8303	0.1868	0.0001	0.9997	1.9113	2.6064
L..K.L	11.0000	0.2750	0.8750	0.6875	0.3929	0.1875	0.1500	0.1250	25.0465	11.0745	2.6980	-0.8262	0.0001	0.9995	1.7219	2.5046
E..S.L	11.0000	0.2750	0.9000	0.7333	0.4000	0.2242	0.1750	0.1000	25.8075	11.0745	2.7970	-0.0678	0.0001	0.9996	1.8926	2.5808
V.AA	11.0000	0.2750	0.9750	0.9167	0.4231	0.3501	0.2500	0.0250	26.0236	6.8830	2.8251	0.1470	0.0002	0.9998	2.3855	2.6024
L..E.E	11.0000	0.2750	0.9250	0.7857	0.4074	0.2632	0.2000	0.0750	25.9214	11.0745	2.8118	0.0454	0.0001	0.9997	2.0367	2.5921
SL...G	11.0000	0.2750	0.9250	0.7857	0.4074	0.2632	0.2000	0.0750	25.6550	5.9037	2.7771	-0.2194	0.0001	0.9997	2.0157	2.5655
R....LL	11.0000	0.2750	0.9000	0.7333	0.4000	0.2242	0.1750	0.1000	25.3844	5.3830	2.7419	-0.4887	0.0001	0.9996	1.8615	2.5384
P..EE	11.0000	0.2750	0.9750	0.9167	0.4231	0.3501	0.2500	0.0250	28.2317	6.3830	3.1124	2.3900	0.0001	0.9999	2.5879	2.8232
LA.V	11.0000	0.2750	1.0000	1.0000	0.4314	0.3993	0.2750	0.0000	25.3260	6.8908	2.7343	-0.5469	0.0005	1.0000	2.5326	2.5326
S.SP	11.0000	0.2750	0.8000	0.5789	0.3729	0.0881	0.0750	0.2000	28.0040	6.9049	3.0827	2.1509	0.0000	0.9998	1.6213	2.8004
K.LV	11.0000	0.2750	0.8750	0.6875	0.3929	0.1875	0.1500	0.1250	26.2594	6.9064	2.8558	0.3815	0.0000	0.9997	1.8053	2.6259
E..GE	11.0000	0.2750	0.8500	0.6471	0.3860	0.1528	0.1250	0.1500	27.0218	6.3834	2.9549	1.1445	0.0000	0.9997	1.7485	2.7022
A..LA	11.0000	0.2750	0.8750	0.6875	0.3929	0.1875	0.1500	0.1250	24.8107	6.3908	2.6673	-1.0630	0.0001	0.9995	1.7057	2.4811
K..PR	11.0000	0.2750	0.9250	0.7857	0.4074	0.2632	0.2000	0.0750	29.3258	6.3849	3.2547	3.5828	0.0000	0.9999	2.3042	2.9326
KK...E	11.0000	0.2750	0.9750	0.9167	0.4231	0.3501	0.2500	0.0250	27.9305	5.8830	3.0732	2.0742	0.0001	0.9999	2.5603	2.7931
L...K.L	11.0000	0.2750	0.9000	0.7333	0.4000	0.2242	0.1750	0.1000	25.0465	10.5745	2.6980	-0.8262	0.0001	0.9995	1.8367	2.5046
I.SS	11.0000	0.2750	0.9500	0.8462	0.4151	0.3050	0.2250	0.0500	27.3247	6.8830	2.9944	1.4512	0.0001	0.9998	2.3121	2.7325
TLE	11.0000	0.2750	0.9500	0.8462	0.4151	0.3050	0.2250	0.0500	26.5940	2.6491	2.8993	0.7152	0.0001	0.9998	2.2503	2.6594
E....PE	11.0000	0.2750	0.9000	0.7333	0.4000	0.2242	0.1750	0.1000	28.2317	5.4009	3.1124	2.3900	0.0000	0.9998	2.0703	2.8232
T..K..I	11.0000	0.2750	0.9000	0.7333	0.4000	0.2242	0.1750	0.1000	28.6032	10.5745	3.1607	2.7862	0.0000	0.9998	2.0976	2.8603
L...K.S	11.0000	0.2750	0.9750	0.9167	0.4231	0.3501	0.2500	0.0250	26.1856	10.5745	2.8462	0.3081	0.0002	0.9998	2.4003	2.6186
E..I..A	11.0000	0.2750	0.8750	0.6875	0.3929	0.1875	0.1500	0.1250	26.9971	10.5745	2.9517	1.1196	0.0000	0.9997	1.8561	2.6997
L...E.T	11.0000	0.2750	0.9250	0.7857	0.4074	0.2632	0.2000	0.0750	26.5940	10.5745	2.8993	0.7152	0.0001	0.9997	2.0895	2.6594
R...S.L	11.0000	0.2750	0.9500	0.8462	0.4151	0.3050	0.2250	0.0500	26.5236	10.5745	2.8901	0.6448	0.0001	0.9998	2.2443	2.6524
S.F...L	11.0000	0.2750	0.9500	0.8462	0.4151	0.3050	0.2250	0.0500	27.4943	10.5745	3.0164	1.6242	0.0001	0.9998	2.3264	2.7494
RLS	11.0000	0.2750	0.8500	0.6471	0.3860	0.1528	0.1250	0.1500	26.5236	2.6490	2.8901	0.6448	0.0000	0.9997	1.7162	2.6524
VK....L	11.0000	0.2750	0.8500	0.6471	0.3860	0.1528	0.1250	0.1500	26.2594	5.3858	2.8558	0.3815	0.0000	0.9996	1.6991	2.6259
TPP	11.0000	0.2750	0.9250	0.7857	0.4074	0.2632	0.2000	0.0750	29.9617	2.6087	3.3374	4.3182	0.0000	0.9999	2.3541	2.9962
EFS	11.0000	0.2750	0.9250	0.7857	0.4074	0.2632	0.2000	0.0750	28.7472	2.6446	3.1794	2.9421	0.0000	0.9999	2.2587	2.8747
GL.S	11.0000	0.2750	0.9500	0.8462	0.4151	0.3050	0.2250	0.0500	25.6550	6.9023	2.7771	-0.2194	0.0002	0.9997	2.1708	2.5655
P.G..P	11.0000	0.2750	0.9750	0.9167	0.4231	0.3501	0.2500	0.0250	29.1365	11.0745	3.2301	3.3705	0.0001	0.9999	2.6708	2.9137
KL...I	11.0000	0.2750	0.8750	0.6875	0.3929	0.1875	0.1500	0.1250	26.6775	5.9248	2.9102	0.7987	0.0000	0.9997	1.8341	2.6678
E..A..A	11.0000	0.2750	0.9500	0.8462	0.4151	0.3050	0.2250	0.0500	26.0637	10.5745	2.8303	0.1868	0.0002	0.9997	2.2054	2.6064
RL...E	11.0000	0.2750	0.8500	0.6471	0.3860	0.1528	0.1250	0.1500	26.6374	5.9431	2.9049	0.7586	0.0000	0.9997	1.7236	2.6637
EE....S	11.0000	0.2750	0.9000	0.7333	0.4000	0.2242	0.1750	0.1000	27.0605	5.3830	2.9600	1.1835	0.0000	0.9997	1.9844	2.7060
SA....S	11.0000	0.2750	0.9750	0.9167	0.4231	0.3501	0.2500	0.0250	26.3913	5.3861	2.8729	0.5129	0.0002	0.9998	2.4192	2.6391
E..K.E	11.0000	0.2750	0.9000	0.7333	0.4000	0.2242	0.1750	0.1000	27.5524	11.0745	3.0240	1.6837	0.0000	0.9998	2.0205	2.7552
A..P.L	11.0000	0.2750	0.9000	0.7333	0.4000	0.2242	0.1750	0.1000	26.4234	11.0745	2.8771	0.5449	0.0001	0.9997	1.9377	2.6423
EE....K	11.0000	0.2750	0.9250	0.7857	0.4074	0.2632	0.2000	0.0750	27.5524	5.3830	3.0240	1.6837	0.0001	0.9998	2.1648	2.7552
AE...A	11.0000	0.2750	0.8500	0.6471	0.3860	0.1528	0.1250	0.1500	26.0637	5.8880	2.8303	0.1868	0.0000	0.9996	1.6865	2.6064
LE....V	11.0000	0.2750	0.8500	0.6471	0.3860	0.1528	0.1250	0.1500	25.8813	5.4080	2.8066	0.0056	0.0000	0.9996	1.6747	2.5881
T..A.A	11.0000	0.2750	0.9000	0.7333	0.4000	0.2242	0.1750	0.1000	26.7363	11.0745	2.9178	0.8576	0.0001	0.9997	1.9607	2.6736
S..E.A	11.0000	0.2750	0.9500	0.8462	0.4151	0.3050	0.2250	0.0500	26.5052	11.0745	2.8877	0.6264	0.0001	0.9998	2.2427	2.6505
K...L.S	11.0000	0.2750	0.8750	0.6875	0.3929	0.1875	0.1500	0.1250	26.1856	10.5745	2.8462	0.3081	0.0000	0.9996	1.8003	2.6186
L.P...P	11.0000	0.2750	1.0000	1.0000	0.4314	0.3993	0.2750	0.0000	28.0361	10.5745	3.0869	2.1844	0.0002	1.0000	2.8036	2.8036
L..A..K	11.0000	0.2750	0.9500	0.8462	0.4151	0.3050	0.2250	0.0500	25.7441	10.5745	2.7887	-0.1308	0.0002	0.9997	2.1783	2.5744
P..S..P	11.0000	0.2750	0.9000	0.7333	0.4000	0.2242	0.1750	0.1000	29.1752	10.5745	3.2351	3.4137	0.0000	0.9999	2.1395	2.9175
ILT	11.0000	0.2750	0.9750	0.9167	0.4231	0.3501	0.2500	0.0250	26.9721	2.6567	2.9485	1.0944	0.0002	0.9999	2.4724	2.6972
ER..L	11.0000	0.2750	0.9000	0.7333	0.4000	0.2242	0.1750	0.1000	26.6374	6.3913	2.9049	0.7586	0.0001	0.9997	1.9534	2.6637
L.K...S	11.0000	0.2750	0.9250	0.7857	0.4074	0.2632	0.2000	0.0750	26.1856	10.5745	2.8462	0.3081	0.0001	0.9997	2.0574	2.6186
KA..E	11.0000	0.2750	0.9750	0.9167	0.4231	0.3501	0.2500	0.0250	26.9971	6.3970	2.9517	1.1196	0.0002	0.9999	2.4747	2.6997
P..S..K	11.0000	0.2750	0.8750	0.6875	0.3929	0.1875	0.1500	0.1250	28.4959	10.5745	3.1467	2.6710	0.0000	0.9998	1.9591	2.8496
TTL	11.0000	0.2750	0.9750	0.9167	0.4231	0.3501	0.2500	0.0250	27.2667	2.6649	2.9868	1.3922	0.0002	0.9999	2.4994	2.7267
SG.L	11.0000	0.2750	0.9750	0.9167	0.4231	0.3501	0.2500	0.0250	25.6550	6.8830	2.7771	-0.2194	0.0003	0.9998	2.3517	2.5655
V...L.P	11.0000	0.2750	0.9750	0.9167	0.4231	0.3501	0.2500	0.0250	26.9387	10.5745	2.9441	1.0608	0.0002	0.9999	2.4694	2.6939
P..R..A	11.0000	0.2750	0.9250	0.7857	0.4074	0.2632	0.2000	0.0750	28.3924	10.5745	3.1333	2.5604	0.0001	0.9998	2.2308	2.8392
E.V...V	11.0000	0.2750	1.0000	1.0000	0.4314	0.3993	0.2750	0.0000	27.0942	10.5745	2.9644	1.2176	0.0003	1.0000	2.7094	2.7094
L.D.S	11.0000	0.2750	1.0000	1.0000	0.4314	0.3993	0.2750	0.0000	26.5423	11.5745	2.8926	0.6636	0.0004	1.0000	2.6542	2.6542
L..A.K	11.0000	0.2750	0.9250	0.7857	0.4074	0.2632	0.2000	0.0750	25.7441	11.0745	2.7887	-0.1308	0.0001	0.9997	2.0228	2.5744
LN.L	11.0000	0.2750	0.9750	0.9167	0.4231	0.3501	0.2500	0.0250	26.2082	6.9990	2.8491	0.3306	0.0002	0.9998	2.4024	2.6208
S.I...L	11.0000	0.2750	0.9000	0.7333	0.4000	0.2242	0.1750	0.1000	26.1856	10.5745	2.8462	0.3081	0.0001	0.9997	1.9203	2.6186
LL.K	11.0000	0.2750	0.9000	0.7333	0.4000	0.2242	0.1750	0.1000	25.0465	6.8830	2.6980	-0.8262	0.0001	0.9995	1.8367	2.5046
P.P.E	11.0000	0.2750	0.9250	0.7857	0.4074	0.2632	0.2000	0.0750	29.2890	11.5745	3.2499	3.5414	0.0000	0.9999	2.3013	2.9289
P.S..G	11.0000	0.2750	0.9000	0.7333	0.4000	0.2242	0.1750	0.1000	27.9653	11.0745	3.0777	2.1105	0.0000	0.9998	2.0508	2.7965
SG.S	11.0000	0.2750	0.9500	0.8462	0.4151	0.3050	0.2250	0.0500	26.7941	6.8830	2.9253	0.9155	0.0001	0.9998	2.2672	2.6794
S..LQ	11.0000	0.2750	0.9500	0.8462	0.4151	0.3050	0.2250	0.0500	27.5363	6.5137	3.0219	1.6672	0.0001	0.9998	2.3300	2.7536
P....ST	11.0000	0.2750	0.9250	0.7857	0.4074	0.2632	0.2000	0.0750	28.7905	5.3929	3.1851	2.9892	0.0000	0.9999	2.2621	2.8790
AA.K	11.0000	0.2750	0.8750	0.6875	0.3929	0.1875	0.1500	0.1250	26.4418	6.8830	2.8795	0.5632	0.0000	0.9997	1.8179	2.6442
SP.P	11.0000	0.2750	0.9500	0.8462	0.4151	0.3050	0.2250	0.0500	29.1752	6.9049	3.2351	3.4137	0.0001	0.9999	2.4687	2.9175
K...AA	11.0000	0.2750	0.9500	0.8462	0.4151	0.3050	0.2250	0.0500	26.4418	5.8830	2.8795	0.5632	0.0001	0.9998	2.2374	2.6442
D..KK	11.0000	0.2750	0.9750	0.9167	0.4231	0.3501	0.2500	0.0250	28.6653	6.3830	3.1688	2.8533	0.0001	0.9999	2.6277	2.8665
LS...R	11.0000	0.2750	0.9500	0.8462	0.4151	0.3050	0.2250	0.0500	26.5236	5.9037	2.8901	0.6448	0.0001	0.9998	2.2443	2.6524
L...EK	11.0000	0.2750	0.9250	0.7857	0.4074	0.2632	0.2000	0.0750	26.2995	5.8853	2.8610	0.4214	0.0001	0.9997	2.0664	2.6299
G..S.A	11.0000	0.2750	0.9000	0.7333	0.4000	0.2242	0.1750	0.1000	26.3526	11.0745	2.8679	0.4743	0.0001	0.9997	1.9325	2.6353
E.PE	11.0000	0.2750	0.8750	0.6875	0.3929	0.1875	0.1500	0.1250	28.2317	6.9009	3.1124	2.3900	0.0000	0.9998	1.9409	2.8232
P..P..L	11.0000	0.2750	0.8000	0.5789	0.3729	0.0881	0.0750	0.2000	28.0361	10.5745	3.0869	2.1844	0.0000	0.9998	1.6231	2.8036
E..K..S	11.0000	0.2750	0.9750	0.9167	0.4231	0.3501	0.2500	0.0250	27.4386	10.5745	3.0092	1.5672	0.0002	0.9999	2.5152	2.7439
L.R..R	11.0000	0.2750	0.9750	0.9167	0.4231	0.3501	0.2500	0.0250	27.3534	11.0745	2.9981	1.4805	0.0002	0.9999	2.5074	2.7353
I....AL	11.0000	0.2750	0.9250	0.7857	0.4074	0.2632	0.2000	0.0750	25.7441	5.3908	2.7887	-0.1308	0.0001	0.9997	2.0228	2.5744
KQ..K	11.0000	0.2750	0.9500	0.8462	0.4151	0.3050	0.2250	0.0500	29.6593	6.4119	3.2981	3.9640	0.0001	0.9999	2.5096	2.9659
I.A.L	11.0000	0.2750	0.9250	0.7857	0.4074	0.2632	0.2000	0.0750	25.7441	11.5745	2.7887	-0.1308	0.0001	0.9997	2.0228	2.5744
PS....S	11.0000	0.2750	0.9750	0.9167	0.4231	0.3501	0.2500	0.0250	28.0040	5.4049	3.0827	2.1509	0.0001	0.9999	2.5670	2.8004
Q...ST	11.0000	0.2750	0.9750	0.9167	0.4231	0.3501	0.2500	0.0250	29.4619	5.8929	3.2724	3.7372	0.0001	0.9999	2.7007	2.9462
E...KR	11.0000	0.2750	0.9000	0.7333	0.4000	0.2242	0.1750	0.1000	28.2685	5.8848	3.1171	2.4288	0.0000	0.9998	2.0730	2.8268
RI..L	11.0000	0.2750	0.9500	0.8462	0.4151	0.3050	0.2250	0.0500	27.0155	6.3848	2.9541	1.1381	0.0001	0.9998	2.2859	2.7015
E.L...L	11.0000	0.2750	0.9500	0.8462	0.4151	0.3050	0.2250	0.0500	24.6684	10.5745	2.6488	-1.2065	0.0002	0.9996	2.0873	2.4668
T.L...L	11.0000	0.2750	0.9250	0.7857	0.4074	0.2632	0.2000	0.0750	25.3410	10.5745	2.7363	-0.5319	0.0001	0.9996	1.9911	2.5341
SQ.V	11.0000	0.2750	0.8250	0.6111	0.3793	0.1197	0.1000	0.1750	28.7492	6.9359	3.1797	2.9442	0.0000	0.9998	1.7569	2.8749
T..SS	11.0000	0.2750	0.9250	0.7857	0.4074	0.2632	0.2000	0.0750	27.6193	6.3830	3.0327	1.7524	0.0001	0.9998	2.1701	2.7619
I..S..A	11.0000	0.2750	0.9500	0.8462	0.4151	0.3050	0.2250	0.0500	26.8833	10.5745	2.9369	1.0050	0.0001	0.9998	2.2747	2.6883
LS.V	11.0000	0.2750	0.9500	0.8462	0.4151	0.3050	0.2250	0.0500	25.7675	6.9037	2.7918	-0.1076	0.0002	0.9997	2.1803	2.5767
L.L...L	11.0000	0.2750	0.8750	0.6875	0.3929	0.1875	0.1500	0.1250	23.4154	10.5745	2.4858	-2.5013	0.0001	0.9992	1.6098	2.3415
L.PP	11.0000	0.2750	0.9750	0.9167	0.4231	0.3501	0.2500	0.0250	28.0361	6.8830	3.0869	2.1844	0.0001	0.9999	2.5700	2.8036
M..LE	11.0000	0.2750	0.9500	0.8462	0.4151	0.3050	0.2250	0.0500	29.3553	6.4080	3.2585	3.6161	0.0001	0.9999	2.4839	2.9355
LSD	11.0000	0.2750	0.9250	0.7857	0.4074	0.2632	0.2000	0.0750	26.5423	2.6497	2.8926	0.6636	0.0001	0.9997	2.0855	2.6542
P.T.S	11.0000	0.2750	0.8000	0.5789	0.3729	0.0881	0.0750	0.2000	28.7905	11.5745	3.1851	2.9892	0.0000	0.9998	1.6668	2.8790
LQ....E	11.0000	0.2750	0.9000	0.7333	0.4000	0.2242	0.1750	0.1000	27.6501	5.5137	3.0367	1.7840	0.0000	0.9998	2.0277	2.7650
S.VK	11.0000	0.2750	0.8250	0.6111	0.3793	0.1197	0.1000	0.1750	27.3985	6.8858	3.0040	1.5264	0.0000	0.9997	1.6744	2.7399
T..KE	11.0000	0.2750	0.9500	0.8462	0.4151	0.3050	0.2250	0.0500	28.2251	6.3853	3.1115	2.3830	0.0001	0.9999	2.3883	2.8225
E..VL	11.0000	0.2750	0.8000	0.5789	0.3729	0.0881	0.0750	0.2000	25.8813	6.4064	2.8066	0.0056	0.0000	0.9996	1.4984	2.5881
ST....P	11.0000	0.2750	0.9500	0.8462	0.4151	0.3050	0.2250	0.0500	28.7905	5.3929	3.1851	2.9892	0.0001	0.9999	2.4361	2.8790
E...V.E	11.0000	0.2750	0.9750	0.9167	0.4231	0.3501	0.2500	0.0250	27.1343	10.5745	2.9696	1.2581	0.0002	0.9999	2.4873	2.7134
L.S.G	11.0000	0.2750	0.9000	0.7333	0.4000	0.2242	0.1750	0.1000	25.6550	11.5745	2.7771	-0.2194	0.0001	0.9996	1.8814	2.5655
S...LQ	11.0000	0.2750	0.9000	0.7333	0.4000	0.2242	0.1750	0.1000	27.5363	6.0137	3.0219	1.6672	0.0000	0.9998	2.0193	2.7536
LP.S	11.0000	0.2750	0.9750	0.9167	0.4231	0.3501	0.2500	0.0250	26.8649	6.9645	2.9345	0.9866	0.0002	0.9999	2.4626	2.6865
EK....A	11.0000	0.2750	0.9000	0.7333	0.4000	0.2242	0.1750	0.1000	26.9971	5.3853	2.9517	1.1196	0.0001	0.9997	1.9798	2.6997
EDL	11.0000	0.2750	0.9000	0.7333	0.4000	0.2242	0.1750	0.1000	26.6562	2.6513	2.9074	0.7773	0.0001	0.9997	1.9548	2.6656
G.S..S	11.0000	0.2750	0.9500	0.8462	0.4151	0.3050	0.2250	0.0500	26.7941	11.0745	2.9253	0.9155	0.0001	0.9998	2.2672	2.6794
L.A.A	11.0000	0.2750	0.9000	0.7333	0.4000	0.2242	0.1750	0.1000	24.8107	11.5745	2.6673	-1.0630	0.0001	0.9995	1.8195	2.4811
V.D.V	11.0000	0.2750	0.9500	0.8462	0.4151	0.3050	0.2250	0.0500	27.8291	11.5745	3.0600	1.9688	0.0001	0.9999	2.3548	2.7829
S.L...G	11.0000	0.2750	0.8750	0.6875	0.3929	0.1875	0.1500	0.1250	25.6550	10.5745	2.7771	-0.2194	0.0000	0.9996	1.7638	2.5655
EK...A	11.0000	0.2750	0.9750	0.9167	0.4231	0.3501	0.2500	0.0250	26.9971	5.8853	2.9517	1.1196	0.0002	0.9999	2.4747	2.6997
KE.A	11.0000	0.2750	0.9500	0.8462	0.4151	0.3050	0.2250	0.0500	26.9971	6.8853	2.9517	1.1196	0.0001	0.9998	2.2844	2.6997
L....AI	11.0000	0.2750	0.9250	0.7857	0.4074	0.2632	0.2000	0.0750	25.7441	5.3970	2.7887	-0.1308	0.0001	0.9997	2.0228	2.5744
P..L.A	11.0000	0.2750	0.9500	0.8462	0.4151	0.3050	0.2250	0.0500	26.4234	11.0745	2.8771	0.5449	0.0001	0.9998	2.2358	2.6423
A.S..L	11.0000	0.2750	0.9750	0.9167	0.4231	0.3501	0.2500	0.0250	25.2522	11.0745	2.7247	-0.6206	0.0003	0.9998	2.3148	2.5252
E.LI	11.0000	0.2750	0.9250	0.7857	0.4074	0.2632	0.2000	0.0750	26.2995	6.9248	2.8610	0.4214	0.0001	0.9997	2.0664	2.6299
E.T.E	11.0000	0.2750	0.9500	0.8462	0.4151	0.3050	0.2250	0.0500	27.8470	11.5745	3.0623	1.9874	0.0001	0.9999	2.3563	2.7847
EE.P	11.0000	0.2750	0.9250	0.7857	0.4074	0.2632	0.2000	0.0750	28.2317	6.8830	3.1124	2.3900	0.0001	0.9998	2.2182	2.8232
R.L..K	11.0000	0.2750	0.9750	0.9167	0.4231	0.3501	0.2500	0.0250	27.0155	11.0745	2.9541	1.1381	0.0002	0.9999	2.4764	2.7015
A...Q.S	11.0000	0.2750	1.0000	1.0000	0.4314	0.3993	0.2750	0.0000	28.2339	10.5745	3.1126	2.3923	0.0002	1.0000	2.8234	2.8234
V....GS	11.0000	0.2750	0.9250	0.7857	0.4074	0.2632	0.2000	0.0750	26.8679	5.3830	2.9349	0.9896	0.0001	0.9998	2.1110	2.6868
E.K..K	11.0000	0.2750	0.9750	0.9167	0.4231	0.3501	0.2500	0.0250	27.9305	11.0745	3.0732	2.0742	0.0001	0.9999	2.5603	2.7931
DL..S	11.0000	0.2750	0.9500	0.8462	0.4151	0.3050	0.2250	0.0500	26.5423	6.4442	2.8926	0.6636	0.0001	0.9998	2.2459	2.6542
G.G.T	11.0000	0.2750	0.9250	0.7857	0.4074	0.2632	0.2000	0.0750	27.5419	11.5745	3.0226	1.6729	0.0001	0.9998	2.1640	2.7542
ST...S	11.0000	0.2750	0.9750	0.9167	0.4231	0.3501	0.2500	0.0250	27.6193	5.8929	3.0327	1.7524	0.0001	0.9999	2.5318	2.7619
V.V..E	11.0000	0.2750	0.9750	0.9167	0.4231	0.3501	0.2500	0.0250	27.0942	11.0745	2.9644	1.2176	0.0002	0.9999	2.4836	2.7094
T....LS	11.0000	0.2750	0.9000	0.7333	0.4000	0.2242	0.1750	0.1000	26.4802	5.4037	2.8845	0.6015	0.0001	0.9997	1.9419	2.6480
T....LI	11.0000	0.2750	0.9500	0.8462	0.4151	0.3050	0.2250	0.0500	26.9721	5.4248	2.9485	1.0944	0.0001	0.9998	2.2823	2.6972
S..R.L	11.0000	0.2750	0.9500	0.8462	0.4151	0.3050	0.2250	0.0500	26.5236	11.0745	2.8901	0.6448	0.0001	0.9998	2.2443	2.6524
T.S.S	11.0000	0.2750	0.8500	0.6471	0.3860	0.1528	0.1250	0.1500	27.6193	11.5745	3.0327	1.7524	0.0000	0.9998	1.7871	2.7619
SD...S	11.0000	0.2750	0.8750	0.6875	0.3929	0.1875	0.1500	0.1250	27.6815	5.8946	3.0408	1.8163	0.0000	0.9998	1.9031	2.7681
SK...K	11.0000	0.2750	1.0000	1.0000	0.4314	0.3993	0.2750	0.0000	27.8167	5.8869	3.0584	1.9560	0.0002	1.0000	2.7817	2.7817
P.G...K	11.0000	0.2750	0.9750	0.9167	0.4231	0.3501	0.2500	0.0250	28.4572	10.5745	3.1417	2.6296	0.0001	0.9999	2.6086	2.8457
A....TA	11.0000	0.2750	0.9000	0.7333	0.4000	0.2242	0.1750	0.1000	26.7363	5.4070	2.9178	0.8576	0.0001	0.9997	1.9607	2.6736
NS...T	11.0000	0.2750	0.9750	0.9167	0.4231	0.3501	0.2500	0.0250	29.2730	5.9259	3.2478	3.5233	0.0001	0.9999	2.6834	2.9273
E....KR	11.0000	0.2750	0.9250	0.7857	0.4074	0.2632	0.2000	0.0750	28.2685	5.3848	3.1171	2.4288	0.0001	0.9998	2.2211	2.8268
A....YE	11.0000	0.2750	1.0000	1.0000	0.4314	0.3993	0.2750	0.0000	29.2000	5.4833	3.2383	3.4413	0.0002	1.0000	2.9200	2.9200
E....GS	11.0000	0.2750	0.9500	0.8462	0.4151	0.3050	0.2250	0.0500	26.9079	5.3830	2.9401	1.0298	0.0001	0.9998	2.2768	2.6908
K...KL	11.0000	0.2750	0.9750	0.9167	0.4231	0.3501	0.2500	0.0250	26.6775	5.9248	2.9102	0.7987	0.0002	0.9999	2.4454	2.6678
E...I.V	11.0000	0.2750	0.9750	0.9167	0.4231	0.3501	0.2500	0.0250	27.5124	10.5745	3.0188	1.6427	0.0002	0.9999	2.5220	2.7512
T.A.A	11.0000	0.2750	0.9250	0.7857	0.4074	0.2632	0.2000	0.0750	26.7363	11.5745	2.9178	0.8576	0.0001	0.9998	2.1007	2.6736
GG...K	11.0000	0.2750	0.9500	0.8462	0.4151	0.3050	0.2250	0.0500	27.2473	5.8830	2.9843	1.3726	0.0001	0.9998	2.3055	2.7247
R.L.S	11.0000	0.2750	0.8500	0.6471	0.3860	0.1528	0.1250	0.1500	26.5236	11.5745	2.8901	0.6448	0.0000	0.9997	1.7162	2.6524
A.L.K	11.0000	0.2750	0.9750	0.9167	0.4231	0.3501	0.2500	0.0250	25.7441	11.5745	2.7887	-0.1308	0.0003	0.9998	2.3599	2.5744
VLD	11.0000	0.2750	0.9250	0.7857	0.4074	0.2632	0.2000	0.0750	26.6161	2.6507	2.9022	0.7373	0.0001	0.9997	2.0913	2.6616
LTT	11.0000	0.2750	0.9250	0.7857	0.4074	0.2632	0.2000	0.0750	27.2667	2.6649	2.9868	1.3922	0.0001	0.9998	2.1424	2.7267
Q....TP	11.0000	0.2750	0.9500	0.8462	0.4151	0.3050	0.2250	0.0500	30.6331	5.3854	3.4248	5.1374	0.0000	0.9999	2.5920	3.0633
V.E...A	11.0000	0.2750	0.9250	0.7857	0.4074	0.2632	0.2000	0.0750	26.5790	10.5745	2.8973	0.7001	0.0001	0.9997	2.0883	2.6579
D....TL	11.0000	0.2750	0.9250	0.7857	0.4074	0.2632	0.2000	0.0750	27.3288	5.4406	2.9949	1.4554	0.0001	0.9998	2.1473	2.7329
K.L..E	11.0000	0.2750	0.9750	0.9167	0.4231	0.3501	0.2500	0.0250	26.2995	11.0745	2.8610	0.4214	0.0002	0.9998	2.4108	2.6299
L.P..S	11.0000	0.2750	0.9750	0.9167	0.4231	0.3501	0.2500	0.0250	26.8649	11.0745	2.9345	0.9866	0.0002	0.9999	2.4626	2.6865
E.LT	11.0000	0.2750	0.9250	0.7857	0.4074	0.2632	0.2000	0.0750	26.5940	6.9406	2.8993	0.7152	0.0001	0.9997	2.0895	2.6594
LV..R	11.0000	0.2750	0.9750	0.9167	0.4231	0.3501	0.2500	0.0250	26.5974	6.4064	2.8997	0.7185	0.0002	0.9999	2.4381	2.6597
E.L..K	11.0000	0.2750	0.9000	0.7333	0.4000	0.2242	0.1750	0.1000	26.2995	11.0745	2.8610	0.4214	0.0001	0.9997	1.9286	2.6299
L.H.I	11.0000	0.2750	1.0000	1.0000	0.4314	0.3993	0.2750	0.0000	29.8480	11.5745	3.3226	4.1841	0.0001	1.0000	2.9848	2.9848
PS.P	11.0000	0.2750	0.9250	0.7857	0.4074	0.2632	0.2000	0.0750	29.1752	6.9049	3.2351	3.4137	0.0000	0.9999	2.2923	2.9175
K.I..G	11.0000	0.2750	0.9500	0.8462	0.4151	0.3050	0.2250	0.0500	27.7780	11.0745	3.0533	1.9159	0.0001	0.9998	2.3504	2.7778
P...L.P	11.0000	0.2750	0.9750	0.9167	0.4231	0.3501	0.2500	0.0250	28.0361	10.5745	3.0869	2.1844	0.0001	0.9999	2.5700	2.8036
VK.E	11.0000	0.2750	0.8750	0.6875	0.3929	0.1875	0.1500	0.1250	27.5124	6.8858	3.0188	1.6427	0.0000	0.9998	1.8915	2.7512
L.PG	11.0000	0.2750	0.9750	0.9167	0.4231	0.3501	0.2500	0.0250	26.8262	6.9063	2.9295	0.9477	0.0002	0.9999	2.4591	2.6826
S.A.V	11.0000	0.2750	0.9500	0.8462	0.4151	0.3050	0.2250	0.0500	26.4651	11.5745	2.8825	0.5865	0.0001	0.9998	2.2394	2.6465
VE....E	11.0000	0.2750	0.9000	0.7333	0.4000	0.2242	0.1750	0.1000	27.1343	5.3830	2.9696	1.2581	0.0000	0.9998	1.9898	2.7134
S.L..G	11.0000	0.2750	0.9750	0.9167	0.4231	0.3501	0.2500	0.0250	25.6550	11.0745	2.7771	-0.2194	0.0003	0.9998	2.3517	2.5655
Q.V.E	11.0000	0.2750	0.8750	0.6875	0.3929	0.1875	0.1500	0.1250	28.8630	11.5745	3.1945	3.0684	0.0000	0.9998	1.9843	2.8863
T.LQ	11.0000	0.2750	0.9250	0.7857	0.4074	0.2632	0.2000	0.0750	28.3228	7.0137	3.1242	2.4864	0.0001	0.9998	2.2254	2.8323
L.Q...Q	11.0000	0.2750	1.0000	1.0000	0.4314	0.3993	0.2750	0.0000	29.3789	10.5745	3.2616	3.6428	0.0002	1.0000	2.9379	2.9379
T.LL	11.0000	0.2750	0.8750	0.6875	0.3929	0.1875	0.1500	0.1250	25.3410	6.8830	2.7363	-0.5319	0.0001	0.9995	1.7422	2.5341
E.P..T	11.0000	0.2750	1.0000	1.0000	0.4314	0.3993	0.2750	0.0000	28.9043	11.0745	3.1999	3.1137	0.0002	1.0000	2.8904	2.8904
I.A..A	11.0000	0.2750	0.9750	0.9167	0.4231	0.3501	0.2500	0.0250	26.4418	11.0745	2.8795	0.5632	0.0002	0.9998	2.4238	2.6442
L.A.E	11.0000	0.2750	0.9750	0.9167	0.4231	0.3501	0.2500	0.0250	25.3660	11.5745	2.7395	-0.5070	0.0003	0.9998	2.3252	2.5366
D.E.S	11.0000	0.2750	0.9000	0.7333	0.4000	0.2242	0.1750	0.1000	27.7953	11.5745	3.0556	1.9339	0.0000	0.9998	2.0383	2.7795
D.Q..S	11.0000	0.2750	1.0000	1.0000	0.4314	0.3993	0.2750	0.0000	29.5240	11.0745	3.2805	3.8083	0.0001	1.0000	2.9524	2.9524
D.S..E	11.0000	0.2750	0.9750	0.9167	0.4231	0.3501	0.2500	0.0250	27.7953	11.0745	3.0556	1.9339	0.0001	0.9999	2.5479	2.7795
N..A..E	11.0000	0.2750	0.9250	0.7857	0.4074	0.2632	0.2000	0.0750	28.1588	10.5745	3.1029	2.3132	0.0001	0.9998	2.2125	2.8159
R...EK	11.0000	0.2750	0.8000	0.5789	0.3729	0.0881	0.0750	0.2000	28.2685	5.8853	3.1171	2.4288	0.0000	0.9998	1.6366	2.8268
EEI	11.0000	0.2750	0.9500	0.8462	0.4151	0.3050	0.2250	0.0500	27.5524	2.6085	3.0240	1.6837	0.0001	0.9998	2.3314	2.7552
AL..S	11.0000	0.2750	0.9750	0.9167	0.4231	0.3501	0.2500	0.0250	25.2522	6.3908	2.7247	-0.6206	0.0003	0.9998	2.3148	2.5252
PAE	11.0000	0.2750	0.9250	0.7857	0.4074	0.2632	0.2000	0.0750	27.6764	2.6337	3.0401	1.8111	0.0001	0.9998	2.1746	2.7676
K.V...V	11.0000	0.2750	0.9750	0.9167	0.4231	0.3501	0.2500	0.0250	27.4723	10.5745	3.0136	1.6017	0.0002	0.9999	2.5183	2.7472
E.T...E	11.0000	0.2750	0.9250	0.7857	0.4074	0.2632	0.2000	0.0750	27.8470	10.5745	3.0623	1.9874	0.0001	0.9998	2.1880	2.7847
V...VG	11.0000	0.2750	0.9500	0.8462	0.4151	0.3050	0.2250	0.0500	26.9417	5.8832	2.9445	1.0638	0.0001	0.9998	2.2797	2.6942
K...KA	11.0000	0.2750	0.9250	0.7857	0.4074	0.2632	0.2000	0.0750	27.3752	5.8970	3.0009	1.5026	0.0001	0.9998	2.1509	2.7375
S...NL	11.0000	0.2750	1.0000	1.0000	0.4314	0.3993	0.2750	0.0000	27.3474	5.9990	2.9973	1.4743	0.0003	1.0000	2.7347	2.7347
L.S..K	11.0000	0.2750	0.8250	0.6111	0.3793	0.1197	0.1000	0.1750	26.1856	11.0745	2.8462	0.3081	0.0000	0.9996	1.6002	2.6186
GSL	11.0000	0.2750	0.9750	0.9167	0.4231	0.3501	0.2500	0.0250	25.6550	2.6257	2.7771	-0.2194	0.0003	0.9998	2.3517	2.5655
G..GS	11.0000	0.2750	0.9750	0.9167	0.4231	0.3501	0.2500	0.0250	26.7554	6.3830	2.9203	0.8767	0.0002	0.9999	2.4526	2.6755
IG.S	11.0000	0.2750	0.9000	0.7333	0.4000	0.2242	0.1750	0.1000	27.2860	6.8875	2.9893	1.4119	0.0000	0.9998	2.0010	2.7286
LK.I	11.0000	0.2750	0.9250	0.7857	0.4074	0.2632	0.2000	0.0750	26.6775	6.9248	2.9102	0.7987	0.0001	0.9997	2.0961	2.6678
A...L.K	11.0000	0.2750	1.0000	1.0000	0.4314	0.3993	0.2750	0.0000	25.7441	10.5745	2.7887	-0.1308	0.0004	1.0000	2.5744	2.5744
K..EQ	11.0000	0.2750	0.8750	0.6875	0.3929	0.1875	0.1500	0.1250	29.2812	6.4298	3.2489	3.5325	0.0000	0.9999	2.0131	2.9281
SS.G	11.0000	0.2750	0.9000	0.7333	0.4000	0.2242	0.1750	0.1000	26.7941	6.8830	2.9253	0.9155	0.0001	0.9997	1.9649	2.6794
Q...LE	11.0000	0.2750	0.9750	0.9167	0.4231	0.3501	0.2500	0.0250	27.6501	5.9080	3.0367	1.7840	0.0001	0.9999	2.5346	2.7650
K.L..K	11.0000	0.2750	0.9250	0.7857	0.4074	0.2632	0.2000	0.0750	26.6775	11.0745	2.9102	0.7987	0.0001	0.9997	2.0961	2.6678
VA....S	11.0000	0.2750	0.9500	0.8462	0.4151	0.3050	0.2250	0.0500	26.4651	5.3873	2.8825	0.5865	0.0001	0.9998	2.2394	2.6465
A.H..L	11.0000	0.2750	0.8750	0.6875	0.3929	0.1875	0.1500	0.1250	28.9146	11.0745	3.2012	3.1250	0.0000	0.9998	1.9879	2.8915
S.TA	11.0000	0.2750	0.8250	0.6111	0.3793	0.1197	0.1000	0.1750	27.1778	6.9070	2.9752	1.3021	0.0000	0.9997	1.6609	2.7178
QT.L	11.0000	0.2750	0.9250	0.7857	0.4074	0.2632	0.2000	0.0750	28.3228	6.9008	3.1242	2.4864	0.0001	0.9998	2.2254	2.8323
PT....P	11.0000	0.2750	0.9750	0.9167	0.4231	0.3501	0.2500	0.0250	29.9617	5.3854	3.3374	4.3182	0.0001	0.9999	2.7465	2.9962
ST..T	11.0000	0.2750	0.9500	0.8462	0.4151	0.3050	0.2250	0.0500	28.4058	6.3929	3.1350	2.5747	0.0001	0.9999	2.4036	2.8406
S..SG	11.0000	0.2750	0.8750	0.6875	0.3929	0.1875	0.1500	0.1250	26.7941	6.3830	2.9253	0.9155	0.0000	0.9997	1.8421	2.6794
I.L.L	11.0000	0.2750	0.9250	0.7857	0.4074	0.2632	0.2000	0.0750	25.0465	11.5745	2.6980	-0.8262	0.0001	0.9996	1.9679	2.5046
S.D.A	11.0000	0.2750	0.8000	0.5789	0.3729	0.0881	0.0750	0.2000	27.2400	11.5745	2.9833	1.3651	0.0000	0.9997	1.5771	2.7240
S..RE	11.0000	0.2750	0.9000	0.7333	0.4000	0.2242	0.1750	0.1000	27.7765	6.3913	3.0531	1.9144	0.0000	0.9998	2.0369	2.7777
A.A...T	11.0000	0.2750	0.9000	0.7333	0.4000	0.2242	0.1750	0.1000	26.7363	10.5745	2.9178	0.8576	0.0001	0.9997	1.9607	2.6736
K.DL	11.0000	0.2750	0.9250	0.7857	0.4074	0.2632	0.2000	0.0750	27.0343	6.9442	2.9566	1.1571	0.0001	0.9998	2.1241	2.7034
G..P.S	11.0000	0.2750	0.9750	0.9167	0.4231	0.3501	0.2500	0.0250	27.9653	11.0745	3.0777	2.1105	0.0001	0.9999	2.5635	2.7965
S..D.S	11.0000	0.2750	0.9750	0.9167	0.4231	0.3501	0.2500	0.0250	27.6815	11.0745	3.0408	1.8163	0.0001	0.9999	2.5375	2.7681
E..L.E	11.0000	0.2750	0.9500	0.8462	0.4151	0.3050	0.2250	0.0500	25.9214	11.0745	2.8118	0.0454	0.0002	0.9997	2.1933	2.5921
A..AQ	11.0000	0.2750	0.9500	0.8462	0.4151	0.3050	0.2250	0.0500	27.7924	6.4627	3.0552	1.9309	0.0001	0.9999	2.3517	2.7792
T..L.E	11.0000	0.2750	0.9500	0.8462	0.4151	0.3050	0.2250	0.0500	26.5940	11.0745	2.8993	0.7152	0.0001	0.9998	2.2503	2.6594
V.K..E	11.0000	0.2750	0.9750	0.9167	0.4231	0.3501	0.2500	0.0250	27.5124	11.0745	3.0188	1.6427	0.0002	0.9999	2.5220	2.7512
E..G.K	11.0000	0.2750	0.9750	0.9167	0.4231	0.3501	0.2500	0.0250	27.3999	11.0745	3.0041	1.5278	0.0002	0.9999	2.5117	2.7400
D.SS	11.0000	0.2750	0.9500	0.8462	0.4151	0.3050	0.2250	0.0500	27.6815	6.8830	3.0408	1.8163	0.0001	0.9998	2.3423	2.7681
A.AT	11.0000	0.2750	0.9250	0.7857	0.4074	0.2632	0.2000	0.0750	26.7363	6.9070	2.9178	0.8576	0.0001	0.9998	2.1007	2.6736
LS..P	11.0000	0.2750	0.9000	0.7333	0.4000	0.2242	0.1750	0.1000	26.8649	6.4037	2.9345	0.9866	0.0001	0.9997	1.9701	2.6865
R.LE	11.0000	0.2750	0.9250	0.7857	0.4074	0.2632	0.2000	0.0750	26.6374	6.9080	2.9049	0.7586	0.0001	0.9997	2.0929	2.6637
D...L.K	11.0000	0.2750	0.9500	0.8462	0.4151	0.3050	0.2250	0.0500	27.0343	10.5745	2.9566	1.1571	0.0001	0.9998	2.2875	2.7034
S.A..E	11.0000	0.2750	0.9750	0.9167	0.4231	0.3501	0.2500	0.0250	26.5052	11.0745	2.8877	0.6264	0.0002	0.9999	2.4296	2.6505
DL.S	11.0000	0.2750	0.9000	0.7333	0.4000	0.2242	0.1750	0.1000	26.5423	6.9442	2.8926	0.6636	0.0001	0.9997	1.9464	2.6542
L..G.E	11.0000	0.2750	0.9750	0.9167	0.4231	0.3501	0.2500	0.0250	25.7688	11.0745	2.7919	-0.1062	0.0003	0.9998	2.3621	2.5769
P..S.S	11.0000	0.2750	0.9250	0.7857	0.4074	0.2632	0.2000	0.0750	28.0040	11.0745	3.0827	2.1509	0.0001	0.9998	2.2003	2.8004
E...EL	11.0000	0.2750	0.9250	0.7857	0.4074	0.2632	0.2000	0.0750	25.9214	5.9080	2.8118	0.0454	0.0001	0.9997	2.0367	2.5921
TL..S	11.0000	0.2750	0.9500	0.8462	0.4151	0.3050	0.2250	0.0500	26.4802	6.4406	2.8845	0.6015	0.0001	0.9998	2.2406	2.6480
A.EK	11.0000	0.2750	0.9500	0.8462	0.4151	0.3050	0.2250	0.0500	26.9971	6.8853	2.9517	1.1196	0.0001	0.9998	2.2844	2.6997
G...E.G	11.0000	0.2750	0.9250	0.7857	0.4074	0.2632	0.2000	0.0750	26.8692	10.5745	2.9351	0.9909	0.0001	0.9998	2.1112	2.6869
S.E.P	11.0000	0.2750	0.9250	0.7857	0.4074	0.2632	0.2000	0.0750	28.1178	11.5745	3.0975	2.2701	0.0001	0.9998	2.2093	2.8118
K..P..V	11.0000	0.2750	0.9000	0.7333	0.4000	0.2242	0.1750	0.1000	28.5697	10.5745	3.1563	2.7502	0.0000	0.9998	2.0951	2.8570
Q.LK	11.0000	0.2750	0.9500	0.8462	0.4151	0.3050	0.2250	0.0500	28.0282	6.9248	3.0859	2.1761	0.0001	0.9999	2.3716	2.8028
S..P.L	11.0000	0.2750	0.9750	0.9167	0.4231	0.3501	0.2500	0.0250	26.8649	11.0745	2.9345	0.9866	0.0002	0.9999	2.4626	2.6865
K..RA	11.0000	0.2750	0.9500	0.8462	0.4151	0.3050	0.2250	0.0500	27.7131	6.4087	3.0449	1.8490	0.0001	0.9998	2.3450	2.7713
A.A...H	11.0000	0.2750	0.9250	0.7857	0.4074	0.2632	0.2000	0.0750	29.6122	10.5745	3.2920	3.9097	0.0000	0.9999	2.3267	2.9612
G.ST	11.0000	0.2750	0.9250	0.7857	0.4074	0.2632	0.2000	0.0750	27.5806	6.8929	3.0276	1.7126	0.0001	0.9998	2.1670	2.7581
L.LD	11.0000	0.2750	0.9000	0.7333	0.4000	0.2242	0.1750	0.1000	25.4032	6.9442	2.7444	-0.4700	0.0001	0.9996	1.8629	2.5403
Q.L...E	11.0000	0.2750	0.9000	0.7333	0.4000	0.2242	0.1750	0.1000	27.6501	10.5745	3.0367	1.7840	0.0000	0.9998	2.0277	2.7650
G.PS	11.0000	0.2750	0.9750	0.9167	0.4231	0.3501	0.2500	0.0250	27.9653	6.9049	3.0777	2.1105	0.0001	0.9999	2.5635	2.7965
R..KL	11.0000	0.2750	0.9250	0.7857	0.4074	0.2632	0.2000	0.0750	27.0155	6.4248	2.9541	1.1381	0.0001	0.9998	2.1226	2.7015
K.S..E	11.0000	0.2750	0.9000	0.7333	0.4000	0.2242	0.1750	0.1000	27.4386	11.0745	3.0092	1.5672	0.0000	0.9998	2.0122	2.7439
R..LE	11.0000	0.2750	0.9250	0.7857	0.4074	0.2632	0.2000	0.0750	26.6374	6.4080	2.9049	0.7586	0.0001	0.9997	2.0929	2.6637
K..E..G	11.0000	0.2750	0.9000	0.7333	0.4000	0.2242	0.1750	0.1000	27.3999	10.5745	3.0041	1.5278	0.0000	0.9998	2.0093	2.7400
G..S.F	11.0000	0.2750	0.9750	0.9167	0.4231	0.3501	0.2500	0.0250	28.5947	11.0745	3.1596	2.7771	0.0001	0.9999	2.6212	2.8595
D..P..F	11.0000	0.2750	0.9500	0.8462	0.4151	0.3050	0.2250	0.0500	30.6533	10.5745	3.4274	5.1627	0.0000	0.9999	2.5937	3.0653
A.QV	11.0000	0.2750	0.9500	0.8462	0.4151	0.3050	0.2250	0.0500	28.3077	6.9319	3.1223	2.4704	0.0001	0.9999	2.3953	2.8308
K...E.S	11.0000	0.2750	0.9250	0.7857	0.4074	0.2632	0.2000	0.0750	27.4386	10.5745	3.0092	1.5672	0.0001	0.9998	2.1559	2.7439
FQ..L	11.0000	0.2750	0.9500	0.8462	0.4151	0.3050	0.2250	0.0500	29.3369	6.3830	3.2561	3.5953	0.0001	0.9999	2.4824	2.9337
A..E..A	11.0000	0.2750	0.9750	0.9167	0.4231	0.3501	0.2500	0.0250	26.0637	10.5745	2.8303	0.1868	0.0002	0.9998	2.3892	2.6064
GS.E	11.0000	0.2750	0.9250	0.7857	0.4074	0.2632	0.2000	0.0750	26.9079	6.8830	2.9401	1.0298	0.0001	0.9998	2.1142	2.6908
A..I..E	11.0000	0.2750	0.8750	0.6875	0.3929	0.1875	0.1500	0.1250	26.9971	10.5745	2.9517	1.1196	0.0000	0.9997	1.8561	2.6997
IL....E	11.0000	0.2750	0.9500	0.8462	0.4151	0.3050	0.2250	0.0500	26.2995	5.4248	2.8610	0.4214	0.0001	0.9998	2.2253	2.6299
T..P..S	11.0000	0.2750	0.9250	0.7857	0.4074	0.2632	0.2000	0.0750	28.7905	10.5745	3.1851	2.9892	0.0000	0.9999	2.2621	2.8790
T.A...S	11.0000	0.2750	1.0000	1.0000	0.4314	0.3993	0.2750	0.0000	27.1778	10.5745	2.9752	1.3021	0.0003	1.0000	2.7178	2.7178
SP....L	11.0000	0.2750	0.9000	0.7333	0.4000	0.2242	0.1750	0.1000	26.8649	5.4049	2.9345	0.9866	0.0001	0.9997	1.9701	2.6865
TGL	11.0000	0.2750	0.9750	0.9167	0.4231	0.3501	0.2500	0.0250	26.4415	2.6470	2.8794	0.5629	0.0002	0.9998	2.4238	2.6441
E.G...E	11.0000	0.2750	0.9500	0.8462	0.4151	0.3050	0.2250	0.0500	27.0218	10.5745	2.9549	1.1445	0.0001	0.9998	2.2865	2.7022
VV.G	11.0000	0.2750	0.9250	0.7857	0.4074	0.2632	0.2000	0.0750	26.9417	6.8830	2.9445	1.0638	0.0001	0.9998	2.1168	2.6942
AS....L	11.0000	0.2750	0.9500	0.8462	0.4151	0.3050	0.2250	0.0500	25.2522	5.3861	2.7247	-0.6206	0.0002	0.9997	2.1367	2.5252
GA....P	11.0000	0.2750	0.9250	0.7857	0.4074	0.2632	0.2000	0.0750	27.5238	5.3856	3.0203	1.6544	0.0001	0.9998	2.1626	2.7524
Q..S..Q	11.0000	0.2750	0.8750	0.6875	0.3929	0.1875	0.1500	0.1250	30.5180	10.5745	3.4098	4.9935	0.0000	0.9999	2.0981	3.0518
LE....N	11.0000	0.2750	0.9000	0.7333	0.4000	0.2242	0.1750	0.1000	27.4612	5.4080	3.0121	1.5903	0.0000	0.9998	2.0138	2.7461
ED...E	11.0000	0.2750	0.9500	0.8462	0.4151	0.3050	0.2250	0.0500	27.9091	5.8917	3.0704	2.0520	0.0001	0.9999	2.3615	2.7909
QE....E	11.0000	0.2750	0.8750	0.6875	0.3929	0.1875	0.1500	0.1250	28.9031	5.4298	3.1997	3.1123	0.0000	0.9998	1.9871	2.8903
KA..S	11.0000	0.2750	0.9750	0.9167	0.4231	0.3501	0.2500	0.0250	26.8833	6.3970	2.9369	1.0050	0.0002	0.9999	2.4643	2.6883
K.L..D	11.0000	0.2750	0.9500	0.8462	0.4151	0.3050	0.2250	0.0500	27.0343	11.0745	2.9566	1.1571	0.0001	0.9998	2.2875	2.7034
I...Q.L	11.0000	0.2750	0.9750	0.9167	0.4231	0.3501	0.2500	0.0250	28.0282	10.5745	3.0859	2.1761	0.0001	0.9999	2.5693	2.8028
AK..L	11.0000	0.2750	0.9750	0.9167	0.4231	0.3501	0.2500	0.0250	25.7441	6.3970	2.7887	-0.1308	0.0003	0.9998	2.3599	2.5744
L...D.T	11.0000	0.2750	0.8750	0.6875	0.3929	0.1875	0.1500	0.1250	27.3288	10.5745	2.9949	1.4554	0.0000	0.9998	1.8789	2.7329
P.P.V	11.0000	0.2750	0.9500	0.8462	0.4151	0.3050	0.2250	0.0500	29.2490	11.5745	3.2447	3.4963	0.0001	0.9999	2.4749	2.9249
RQ....E	11.0000	0.2750	0.9000	0.7333	0.4000	0.2242	0.1750	0.1000	29.6191	5.3994	3.2929	3.9176	0.0000	0.9999	2.1721	2.9619
S.T...K	11.0000	0.2750	0.9500	0.8462	0.4151	0.3050	0.2250	0.0500	28.1112	10.5745	3.0967	2.2631	0.0001	0.9999	2.3786	2.8111
L...I.Q	11.0000	0.2750	0.9500	0.8462	0.4151	0.3050	0.2250	0.0500	28.0282	10.5745	3.0859	2.1761	0.0001	0.9999	2.3716	2.8028
R...V.S	11.0000	0.2750	0.9250	0.7857	0.4074	0.2632	0.2000	0.0750	27.7365	10.5745	3.0479	1.8731	0.0001	0.9998	2.1793	2.7736
R...V.K	11.0000	0.2750	0.8500	0.6471	0.3860	0.1528	0.1250	0.1500	28.2284	10.5745	3.1119	2.3865	0.0000	0.9998	1.8265	2.8228
L..AE	11.0000	0.2750	0.8750	0.6875	0.3929	0.1875	0.1500	0.1250	25.3660	6.3880	2.7395	-0.5070	0.0001	0.9996	1.7439	2.5366
EL...R	11.0000	0.2750	0.8750	0.6875	0.3929	0.1875	0.1500	0.1250	26.6374	5.9080	2.9049	0.7586	0.0000	0.9997	1.8313	2.6637
L...S.V	11.0000	0.2750	0.8250	0.6111	0.3793	0.1197	0.1000	0.1750	25.7675	10.5745	2.7918	-0.1076	0.0000	0.9996	1.5747	2.5767
T...T.E	11.0000	0.2750	0.8500	0.6471	0.3860	0.1528	0.1250	0.1500	28.5196	10.5745	3.1498	2.6964	0.0000	0.9998	1.8454	2.8520
RR...R	11.0000	0.2750	0.8750	0.6875	0.3929	0.1875	0.1500	0.1250	29.3224	5.8830	3.2543	3.5790	0.0000	0.9999	2.0159	2.9322
T...V.S	11.0000	0.2750	0.9250	0.7857	0.4074	0.2632	0.2000	0.0750	27.6931	10.5745	3.0423	1.8283	0.0001	0.9998	2.1759	2.7693
L...EI	11.0000	0.2750	0.9000	0.7333	0.4000	0.2242	0.1750	0.1000	26.2995	5.8853	2.8610	0.4214	0.0001	0.9997	1.9286	2.6299
L...EG	11.0000	0.2750	0.9500	0.8462	0.4151	0.3050	0.2250	0.0500	25.7688	5.8834	2.7919	-0.1062	0.0002	0.9997	2.1804	2.5769
LSG	11.0000	0.2750	0.8500	0.6471	0.3860	0.1528	0.1250	0.1500	25.6550	2.6257	2.7771	-0.2194	0.0000	0.9996	1.6600	2.5655
APV	11.0000	0.2750	0.9500	0.8462	0.4151	0.3050	0.2250	0.0500	27.6363	2.6338	3.0349	1.7699	0.0001	0.9998	2.3385	2.7636
EV.V	11.0000	0.2750	0.9250	0.7857	0.4074	0.2632	0.2000	0.0750	27.0942	6.8830	2.9644	1.2176	0.0001	0.9998	2.1288	2.7094
S....LD	11.0000	0.2750	1.0000	1.0000	0.4314	0.3993	0.2750	0.0000	26.5423	5.4442	2.8926	0.6636	0.0004	1.0000	2.6542	2.6542
EI....K	11.0000	0.2750	1.0000	1.0000	0.4314	0.3993	0.2750	0.0000	27.9305	5.3853	3.0732	2.0742	0.0002	1.0000	2.7931	2.7931
S....RL	11.0000	0.2750	0.8250	0.6111	0.3793	0.1197	0.1000	0.1750	26.5236	5.4431	2.8901	0.6448	0.0000	0.9997	1.6209	2.6524
S....TG	11.0000	0.2750	0.8750	0.6875	0.3929	0.1875	0.1500	0.1250	27.5806	5.3939	3.0276	1.7126	0.0000	0.9998	1.8962	2.7581
L....KV	11.0000	0.2750	0.8250	0.6111	0.3793	0.1197	0.1000	0.1750	26.2594	5.3858	2.8558	0.3815	0.0000	0.9996	1.6047	2.6259
L.V...E	11.0000	0.2750	0.9250	0.7857	0.4074	0.2632	0.2000	0.0750	25.8813	10.5745	2.8066	0.0056	0.0001	0.9997	2.0335	2.5881
A....AV	11.0000	0.2750	0.9250	0.7857	0.4074	0.2632	0.2000	0.0750	26.0236	5.3873	2.8251	0.1470	0.0001	0.9997	2.0447	2.6024
AE..P	11.0000	0.2750	0.9000	0.7333	0.4000	0.2242	0.1750	0.1000	27.6764	6.3880	3.0401	1.8111	0.0000	0.9998	2.0296	2.7676
L....SK	11.0000	0.2750	0.9500	0.8462	0.4151	0.3050	0.2250	0.0500	26.1856	5.3869	2.8462	0.3081	0.0001	0.9998	2.2157	2.6186
DS.E	11.0000	0.2750	0.9000	0.7333	0.4000	0.2242	0.1750	0.1000	27.7953	6.8946	3.0556	1.9339	0.0000	0.9998	2.0383	2.7795
LDE	11.0000	0.2750	0.9500	0.8462	0.4151	0.3050	0.2250	0.0500	26.6562	2.6513	2.9074	0.7773	0.0001	0.9998	2.2555	2.6656
LA...P	11.0000	0.2750	0.8250	0.6111	0.3793	0.1197	0.1000	0.1750	26.4234	5.8908	2.8771	0.5449	0.0000	0.9996	1.6148	2.6423
A.K.A	11.0000	0.2750	0.8750	0.6875	0.3929	0.1875	0.1500	0.1250	26.4418	11.5745	2.8795	0.5632	0.0000	0.9997	1.8179	2.6442
V...DL	11.0000	0.2750	0.9000	0.7333	0.4000	0.2242	0.1750	0.1000	26.6161	5.9442	2.9022	0.7373	0.0001	0.9997	1.9518	2.6616
SSD	11.0000	0.2750	0.9250	0.7857	0.4074	0.2632	0.2000	0.0750	27.6815	2.6163	3.0408	1.8163	0.0001	0.9998	2.1750	2.7681
K.K..I	11.0000	0.2750	0.8750	0.6875	0.3929	0.1875	0.1500	0.1250	28.3086	11.0745	3.1224	2.4714	0.0000	0.9998	1.9462	2.8309
L.TH	11.0000	0.2750	0.8250	0.6111	0.3793	0.1197	0.1000	0.1750	30.1426	7.0054	3.3610	4.5343	0.0000	0.9999	1.8420	3.0143
LN.S	11.0000	0.2750	0.9750	0.9167	0.4231	0.3501	0.2500	0.0250	27.3474	6.9990	2.9973	1.4743	0.0002	0.9999	2.5068	2.7347
SE...G	11.0000	0.2750	0.9250	0.7857	0.4074	0.2632	0.2000	0.0750	26.9079	5.8832	2.9401	1.0298	0.0001	0.9998	2.1142	2.6908
QA.V	11.0000	0.2750	0.9500	0.8462	0.4151	0.3050	0.2250	0.0500	28.3077	6.9627	3.1223	2.4704	0.0001	0.9999	2.3953	2.8308
K.D.A	11.0000	0.2750	1.0000	1.0000	0.4314	0.3993	0.2750	0.0000	27.7319	11.5745	3.0473	1.8684	0.0002	1.0000	2.7732	2.7732
S....TL	11.0000	0.2750	0.9750	0.9167	0.4231	0.3501	0.2500	0.0250	26.4802	5.4406	2.8845	0.6015	0.0002	0.9999	2.4273	2.6480
L.T...D	11.0000	0.2750	0.8500	0.6471	0.3860	0.1528	0.1250	0.1500	27.3288	10.5745	2.9949	1.4554	0.0000	0.9997	1.7683	2.7329
A.L.L	11.0000	0.2750	0.8750	0.6875	0.3929	0.1875	0.1500	0.1250	24.1131	11.5745	2.5765	-1.7724	0.0001	0.9993	1.6578	2.4113
G.GS	11.0000	0.2750	0.9500	0.8462	0.4151	0.3050	0.2250	0.0500	26.7554	6.8830	2.9203	0.8767	0.0001	0.9998	2.2639	2.6755
PG....D	11.0000	0.2750	0.9250	0.7857	0.4074	0.2632	0.2000	0.0750	28.8140	5.4063	3.1881	3.0148	0.0000	0.9999	2.2640	2.8814
S..T.P	11.0000	0.2750	0.9000	0.7333	0.4000	0.2242	0.1750	0.1000	28.7905	11.0745	3.1851	2.9892	0.0000	0.9998	2.1113	2.8790
PLA	11.0000	0.2750	0.8500	0.6471	0.3860	0.1528	0.1250	0.1500	26.4234	2.6604	2.8771	0.5449	0.0000	0.9997	1.7097	2.6423
DI..R	11.0000	0.2750	0.9250	0.7857	0.4074	0.2632	0.2000	0.0750	29.0033	6.3851	3.2127	3.2226	0.0000	0.9999	2.2788	2.9003
TT...S	11.0000	0.2750	0.8250	0.6111	0.3793	0.1197	0.1000	0.1750	28.4058	5.8830	3.1350	2.5747	0.0000	0.9998	1.7359	2.8406
S...Q.L	11.0000	0.2750	0.9500	0.8462	0.4151	0.3050	0.2250	0.0500	27.5363	10.5745	3.0219	1.6672	0.0001	0.9998	2.3300	2.7536
S.R...L	11.0000	0.2750	0.9500	0.8462	0.4151	0.3050	0.2250	0.0500	26.5236	10.5745	2.8901	0.6448	0.0001	0.9998	2.2443	2.6524
SI...L	11.0000	0.2750	0.8500	0.6471	0.3860	0.1528	0.1250	0.1500	26.1856	5.8869	2.8462	0.3081	0.0000	0.9996	1.6944	2.6186
D...AI	11.0000	0.2750	0.9500	0.8462	0.4151	0.3050	0.2250	0.0500	27.7319	5.8970	3.0473	1.8684	0.0001	0.9998	2.3465	2.7732
NL..L	11.0000	0.2750	1.0000	1.0000	0.4314	0.3993	0.2750	0.0000	26.2082	6.4990	2.8491	0.3306	0.0004	1.0000	2.6208	2.6208
AA...E	11.0000	0.2750	0.8750	0.6875	0.3929	0.1875	0.1500	0.1250	26.0637	5.8830	2.8303	0.1868	0.0000	0.9996	1.7919	2.6064
PE..L	11.0000	0.2750	0.9250	0.7857	0.4074	0.2632	0.2000	0.0750	26.9787	6.4009	2.9493	1.1011	0.0001	0.9998	2.1198	2.6979
K...LD	11.0000	0.2750	0.9250	0.7857	0.4074	0.2632	0.2000	0.0750	27.0343	5.9442	2.9566	1.1571	0.0001	0.9998	2.1241	2.7034
S.T...S	11.0000	0.2750	0.9000	0.7333	0.4000	0.2242	0.1750	0.1000	27.6193	10.5745	3.0327	1.7524	0.0000	0.9998	2.0254	2.7619
S...SG	11.0000	0.2750	0.9250	0.7857	0.4074	0.2632	0.2000	0.0750	26.7941	5.8830	2.9253	0.9155	0.0001	0.9998	2.1053	2.6794
HS..A	11.0000	0.2750	0.9500	0.8462	0.4151	0.3050	0.2250	0.0500	30.0537	6.5713	3.3494	4.4277	0.0000	0.9999	2.5430	3.0054
P...P.V	11.0000	0.2750	0.9500	0.8462	0.4151	0.3050	0.2250	0.0500	29.2490	10.5745	3.2447	3.4963	0.0001	0.9999	2.4749	2.9249
GI....P	11.0000	0.2750	0.9000	0.7333	0.4000	0.2242	0.1750	0.1000	28.4572	5.3875	3.1417	2.6296	0.0000	0.9998	2.0869	2.8457
E..AK	11.0000	0.2750	0.9000	0.7333	0.4000	0.2242	0.1750	0.1000	26.9971	6.3970	2.9517	1.1196	0.0001	0.9997	1.9798	2.6997
V.G.D	11.0000	0.2750	0.9750	0.9167	0.4231	0.3501	0.2500	0.0250	27.7166	11.5745	3.0453	1.8525	0.0001	0.9999	2.5407	2.7717
A.Q.S	11.0000	0.2750	0.9500	0.8462	0.4151	0.3050	0.2250	0.0500	28.2339	11.5745	3.1126	2.3923	0.0001	0.9999	2.3890	2.8234
S.T...A	11.0000	0.2750	0.9500	0.8462	0.4151	0.3050	0.2250	0.0500	27.1778	10.5745	2.9752	1.3021	0.0001	0.9998	2.2997	2.7178
P...T.V	11.0000	0.2750	0.8750	0.6875	0.3929	0.1875	0.1500	0.1250	28.8643	10.5745	3.1947	3.0698	0.0000	0.9998	1.9844	2.8864
S.K...L	11.0000	0.2750	0.9750	0.9167	0.4231	0.3501	0.2500	0.0250	26.1856	10.5745	2.8462	0.3081	0.0002	0.9998	2.4003	2.6186
Q.R.L	11.0000	0.2750	0.8750	0.6875	0.3929	0.1875	0.1500	0.1250	28.3662	11.5745	3.1299	2.5325	0.0000	0.9998	1.9502	2.8366
T...PY	11.0000	0.2750	0.9750	0.9167	0.4231	0.3501	0.2500	0.0250	31.4853	5.9196	3.5357	6.2531	0.0000	1.0000	2.8862	3.1485
G..S.E	11.0000	0.2750	0.8000	0.5789	0.3729	0.0881	0.0750	0.2000	26.9079	11.0745	2.9401	1.0298	0.0000	0.9997	1.5578	2.6908
L...V.D	11.0000	0.2750	0.9500	0.8462	0.4151	0.3050	0.2250	0.0500	26.6161	10.5745	2.9022	0.7373	0.0001	0.9998	2.2521	2.6616
C.E.G	11.0000	0.2750	0.9250	0.7857	0.4074	0.2632	0.2000	0.0750	31.9165	11.5745	3.5918	6.8554	0.0000	0.9999	2.5077	3.1917
K...GG	11.0000	0.2750	0.9250	0.7857	0.4074	0.2632	0.2000	0.0750	27.2473	5.8830	2.9843	1.3726	0.0001	0.9998	2.1409	2.7247
PY...L	11.0000	0.2750	0.9500	0.8462	0.4151	0.3050	0.2250	0.0500	29.5597	5.9196	3.2851	3.8492	0.0001	0.9999	2.5012	2.9560
V..LT	11.0000	0.2750	0.9750	0.9167	0.4231	0.3501	0.2500	0.0250	26.5540	6.4406	2.8941	0.6752	0.0002	0.9999	2.4341	2.6554
S.D.S	11.0000	0.2750	0.8750	0.6875	0.3929	0.1875	0.1500	0.1250	27.6815	11.5745	3.0408	1.8163	0.0000	0.9998	1.9031	2.7681
L.N.T	11.0000	0.2750	0.7750	0.5500	0.3667	0.0577	0.0500	0.2250	28.1338	11.5745	3.0996	2.2869	0.0000	0.9998	1.5474	2.8134
LGL	11.0000	0.2750	0.9500	0.8462	0.4151	0.3050	0.2250	0.0500	24.5159	2.6225	2.6289	-1.3609	0.0002	0.9996	2.0744	2.4516
QT....A	11.0000	0.2750	0.9250	0.7857	0.4074	0.2632	0.2000	0.0750	29.0204	5.4008	3.2150	3.2416	0.0000	0.9999	2.2802	2.9020
S.D...K	11.0000	0.2750	0.9250	0.7857	0.4074	0.2632	0.2000	0.0750	28.1734	10.5745	3.1048	2.3285	0.0001	0.9998	2.2136	2.8173
QL.T	11.0000	0.2750	0.9500	0.8462	0.4151	0.3050	0.2250	0.0500	28.3228	7.0137	3.1242	2.4864	0.0001	0.9999	2.3965	2.8323
A..A.I	11.0000	0.2750	0.9000	0.7333	0.4000	0.2242	0.1750	0.1000	26.4418	11.0745	2.8795	0.5632	0.0001	0.9997	1.9391	2.6442
K.RR	11.0000	0.2750	0.8000	0.5789	0.3729	0.0881	0.0750	0.2000	28.9845	6.8830	3.2103	3.2019	0.0000	0.9998	1.6781	2.8985
EC.S	11.0000	0.2750	0.8750	0.6875	0.3929	0.1875	0.1500	0.1250	31.9552	7.1868	3.5968	6.9108	0.0000	0.9999	2.1969	3.1955
L.Q..S	11.0000	0.2750	0.9500	0.8462	0.4151	0.3050	0.2250	0.0500	27.5363	11.0745	3.0219	1.6672	0.0001	0.9998	2.3300	2.7536
S...AP	11.0000	0.2750	0.8000	0.5789	0.3729	0.0881	0.0750	0.2000	27.5625	5.9239	3.0253	1.6941	0.0000	0.9997	1.5957	2.7563
K..GG	11.0000	0.2750	0.9000	0.7333	0.4000	0.2242	0.1750	0.1000	27.2473	6.3830	2.9843	1.3726	0.0000	0.9998	1.9981	2.7247
E.A...E	11.0000	0.2750	0.9250	0.7857	0.4074	0.2632	0.2000	0.0750	26.6190	10.5745	2.9025	0.7402	0.0001	0.9997	2.0915	2.6619
L..T..I	11.0000	0.2750	1.0000	1.0000	0.4314	0.3993	0.2750	0.0000	26.9721	10.5745	2.9485	1.0944	0.0003	1.0000	2.6972	2.6972
D..K.S	11.0000	0.2750	0.8500	0.6471	0.3860	0.1528	0.1250	0.1500	28.1734	11.0745	3.1048	2.3285	0.0000	0.9998	1.8230	2.8173
D...K.V	11.0000	0.2750	0.9250	0.7857	0.4074	0.2632	0.2000	0.0750	28.2472	10.5745	3.1144	2.4064	0.0001	0.9998	2.2194	2.8247
E.A..E	11.0000	0.2750	0.9250	0.7857	0.4074	0.2632	0.2000	0.0750	26.6190	11.0745	2.9025	0.7402	0.0001	0.9997	2.0915	2.6619
IS..K	11.0000	0.2750	0.8250	0.6111	0.3793	0.1197	0.1000	0.1750	27.8167	6.3869	3.0584	1.9560	0.0000	0.9998	1.6999	2.7817
STL	11.0000	0.2750	0.8500	0.6471	0.3860	0.1528	0.1250	0.1500	26.4802	2.6475	2.8845	0.6015	0.0000	0.9997	1.7134	2.6480
LG.L	11.0000	0.2750	0.9250	0.7857	0.4074	0.2632	0.2000	0.0750	24.5159	6.9023	2.6289	-1.3609	0.0002	0.9995	1.9262	2.4516
R.N...E	11.0000	0.2750	0.9500	0.8462	0.4151	0.3050	0.2250	0.0500	29.4302	10.5745	3.2683	3.7011	0.0001	0.9999	2.4902	2.9430
L..GD	11.0000	0.2750	0.8500	0.6471	0.3860	0.1528	0.1250	0.1500	26.5036	6.3956	2.8875	0.6249	0.0000	0.9997	1.7149	2.6504
AVF	11.0000	0.2750	0.9500	0.8462	0.4151	0.3050	0.2250	0.0500	28.2657	2.6583	3.1168	2.4260	0.0001	0.9999	2.3917	2.8266
E....RK	11.0000	0.2750	0.7750	0.5500	0.3667	0.0577	0.0500	0.2250	28.2685	5.3848	3.1171	2.4288	0.0000	0.9998	1.5548	2.8268
S..VP	11.0000	0.2750	0.8750	0.6875	0.3929	0.1875	0.1500	0.1250	28.0778	6.4022	3.0923	2.2281	0.0000	0.9998	1.9303	2.8078
E..F.E	11.0000	0.2750	0.9000	0.7333	0.4000	0.2242	0.1750	0.1000	28.8611	11.0745	3.1942	3.0663	0.0000	0.9999	2.1165	2.8861
EAE	11.0000	0.2750	0.9500	0.8462	0.4151	0.3050	0.2250	0.0500	26.6190	2.6111	2.9025	0.7402	0.0001	0.9998	2.2524	2.6619
LD.I	11.0000	0.2750	0.9250	0.7857	0.4074	0.2632	0.2000	0.0750	27.0343	6.9442	2.9566	1.1571	0.0001	0.9998	2.1241	2.7034
K..KL	11.0000	0.2750	0.8500	0.6471	0.3860	0.1528	0.1250	0.1500	26.6775	6.4248	2.9102	0.7987	0.0000	0.9997	1.7262	2.6678
VS...A	11.0000	0.2750	0.9000	0.7333	0.4000	0.2242	0.1750	0.1000	26.4651	5.8831	2.8825	0.5865	0.0001	0.9997	1.9408	2.6465
ST...E	11.0000	0.2750	0.8500	0.6471	0.3860	0.1528	0.1250	0.1500	27.7331	5.8929	3.0475	1.8696	0.0000	0.9998	1.7945	2.7733
SG....L	11.0000	0.2750	1.0000	1.0000	0.4314	0.3993	0.2750	0.0000	25.6550	5.3830	2.7771	-0.2194	0.0005	1.0000	2.5655	2.5655
KR....V	11.0000	0.2750	0.9500	0.8462	0.4151	0.3050	0.2250	0.0500	28.2284	5.3848	3.1119	2.3865	0.0001	0.9999	2.3886	2.8228
I..SL	11.0000	0.2750	0.9500	0.8462	0.4151	0.3050	0.2250	0.0500	26.1856	6.4037	2.8462	0.3081	0.0001	0.9998	2.2157	2.6186
S....FS	11.0000	0.2750	0.9250	0.7857	0.4074	0.2632	0.2000	0.0750	28.6334	5.4336	3.1646	2.8188	0.0000	0.9999	2.2498	2.8633
L.R.D	11.0000	0.2750	0.8500	0.6471	0.3860	0.1528	0.1250	0.1500	27.3722	11.5745	3.0005	1.4996	0.0000	0.9997	1.7711	2.7372
RKL	11.0000	0.2750	1.0000	1.0000	0.4314	0.3993	0.2750	0.0000	27.0155	2.6581	2.9541	1.1381	0.0003	1.0000	2.7015	2.7015
K.KR	11.0000	0.2750	0.9500	0.8462	0.4151	0.3050	0.2250	0.0500	28.6466	6.8848	3.1663	2.8330	0.0001	0.9999	2.4239	2.8647
K..L..K	11.0000	0.2750	0.9500	0.8462	0.4151	0.3050	0.2250	0.0500	26.6775	10.5745	2.9102	0.7987	0.0001	0.9998	2.2573	2.6678
EAR	11.0000	0.2750	0.9250	0.7857	0.4074	0.2632	0.2000	0.0750	27.3350	2.6236	2.9957	1.4617	0.0001	0.9998	2.1478	2.7335
VL.R	11.0000	0.2750	0.9000	0.7333	0.4000	0.2242	0.1750	0.1000	26.5974	6.9064	2.8997	0.7185	0.0001	0.9997	1.9505	2.6597
Q..S.I	11.0000	0.2750	0.9250	0.7857	0.4074	0.2632	0.2000	0.0750	29.1673	11.0745	3.2341	3.4049	0.0000	0.9999	2.2917	2.9167
A...SG	11.0000	0.2750	0.9500	0.8462	0.4151	0.3050	0.2250	0.0500	26.3526	5.8830	2.8679	0.4743	0.0001	0.9998	2.2298	2.6353
P..SA	11.0000	0.2750	0.9000	0.7333	0.4000	0.2242	0.1750	0.1000	27.5625	6.3861	3.0253	1.6941	0.0000	0.9998	2.0213	2.7563
D.L.K	11.0000	0.2750	0.9500	0.8462	0.4151	0.3050	0.2250	0.0500	27.0343	11.5745	2.9566	1.1571	0.0001	0.9998	2.2875	2.7034
A...SA	11.0000	0.2750	0.9000	0.7333	0.4000	0.2242	0.1750	0.1000	25.9498	5.8861	2.8155	0.0737	0.0001	0.9996	1.9030	2.5950
A...RA	11.0000	0.2750	0.9250	0.7857	0.4074	0.2632	0.2000	0.0750	26.7797	5.9087	2.9235	0.9011	0.0001	0.9998	2.1041	2.6780
AS.R	11.0000	0.2750	0.9750	0.9167	0.4231	0.3501	0.2500	0.0250	27.2212	6.8861	2.9809	1.3461	0.0002	0.9999	2.4953	2.7221
LS...K	11.0000	0.2750	0.9500	0.8462	0.4151	0.3050	0.2250	0.0500	26.1856	5.9037	2.8462	0.3081	0.0001	0.9998	2.2157	2.6186
P..P..V	11.0000	0.2750	0.9750	0.9167	0.4231	0.3501	0.2500	0.0250	29.2490	10.5745	3.2447	3.4963	0.0001	0.9999	2.6812	2.9249
I..A.Q	11.0000	0.2750	0.9000	0.7333	0.4000	0.2242	0.1750	0.1000	28.7259	11.0745	3.1767	2.9189	0.0000	0.9998	2.1066	2.8726
KR.K	11.0000	0.2750	0.9500	0.8462	0.4151	0.3050	0.2250	0.0500	28.6466	6.8848	3.1663	2.8330	0.0001	0.9999	2.4239	2.8647
K...EF	11.0000	0.2750	0.9500	0.8462	0.4151	0.3050	0.2250	0.0500	29.2392	5.9276	3.2434	3.4853	0.0001	0.9999	2.4741	2.9239
P.VI	11.0000	0.2750	0.9500	0.8462	0.4151	0.3050	0.2250	0.0500	28.5697	6.8858	3.1563	2.7502	0.0001	0.9999	2.4174	2.8570
VPR	11.0000	0.2750	0.9500	0.8462	0.4151	0.3050	0.2250	0.0500	28.9077	2.6206	3.2003	3.1174	0.0001	0.9999	2.4460	2.8908
D.IR	11.0000	0.2750	0.9500	0.8462	0.4151	0.3050	0.2250	0.0500	29.0033	6.8848	3.2127	3.2226	0.0001	0.9999	2.4541	2.9003
E.E..P	11.0000	0.2750	0.9500	0.8462	0.4151	0.3050	0.2250	0.0500	28.2317	11.0745	3.1124	2.3900	0.0001	0.9999	2.3888	2.8232
P..S..T	11.0000	0.2750	0.9750	0.9167	0.4231	0.3501	0.2500	0.0250	28.7905	10.5745	3.1851	2.9892	0.0001	0.9999	2.6391	2.8790
SVD	11.0000	0.2750	0.9500	0.8462	0.4151	0.3050	0.2250	0.0500	27.7553	2.6155	3.0504	1.8925	0.0001	0.9998	2.3485	2.7755
TI..G	11.0000	0.2750	0.9500	0.8462	0.4151	0.3050	0.2250	0.0500	28.0725	6.3844	3.0917	2.2225	0.0001	0.9999	2.3754	2.8073
S.Y..P	11.0000	0.2750	0.9750	0.9167	0.4231	0.3501	0.2500	0.0250	30.6988	11.0745	3.4333	5.2202	0.0001	1.0000	2.8141	3.0699
GA..V	11.0000	0.2750	0.9250	0.7857	0.4074	0.2632	0.2000	0.0750	26.4264	6.3856	2.8775	0.5479	0.0001	0.9997	2.0764	2.6426
P....AV	11.0000	0.2750	0.9250	0.7857	0.4074	0.2632	0.2000	0.0750	27.6363	5.3873	3.0349	1.7699	0.0001	0.9998	2.1714	2.7636
KES	11.0000	0.2750	0.9750	0.9167	0.4231	0.3501	0.2500	0.0250	27.4386	2.6093	3.0092	1.5672	0.0002	0.9999	2.5152	2.7439
K..QL	11.0000	0.2750	0.9750	0.9167	0.4231	0.3501	0.2500	0.0250	28.0282	6.5137	3.0859	2.1761	0.0001	0.9999	2.5693	2.8028
L....SS	11.0000	0.2750	0.8500	0.6471	0.3860	0.1528	0.1250	0.1500	25.6937	5.3830	2.7822	-0.1809	0.0000	0.9996	1.6625	2.5694
R...D.E	11.0000	0.2750	0.9250	0.7857	0.4074	0.2632	0.2000	0.0750	28.6252	10.5745	3.1636	2.8099	0.0000	0.9999	2.2491	2.8625
C..L..L	11.0000	0.2750	0.9250	0.7857	0.4074	0.2632	0.2000	0.0750	29.5631	10.5745	3.2856	3.8531	0.0000	0.9999	2.3228	2.9563
S..A..R	11.0000	0.2750	0.9250	0.7857	0.4074	0.2632	0.2000	0.0750	27.2212	10.5745	2.9809	1.3461	0.0001	0.9998	2.1388	2.7221
P...TA	11.0000	0.2750	0.9250	0.7857	0.4074	0.2632	0.2000	0.0750	28.3490	5.9070	3.1276	2.5143	0.0001	0.9998	2.2274	2.8349
AA....S	11.0000	0.2750	0.8750	0.6875	0.3929	0.1875	0.1500	0.1250	25.9498	5.3830	2.8155	0.0737	0.0000	0.9996	1.7841	2.5950
AL...S	11.0000	0.2750	0.9750	0.9167	0.4231	0.3501	0.2500	0.0250	25.2522	5.8908	2.7247	-0.6206	0.0003	0.9998	2.3148	2.5252
KRR	11.0000	0.2750	0.8250	0.6111	0.3793	0.1197	0.1000	0.1750	28.9845	2.6082	3.2103	3.2019	0.0000	0.9998	1.7713	2.8985
KL...L	11.0000	0.2750	0.9250	0.7857	0.4074	0.2632	0.2000	0.0750	25.0465	5.9248	2.6980	-0.8262	0.0001	0.9996	1.9679	2.5046
H...E.S	11.0000	0.2750	0.9000	0.7333	0.4000	0.2242	0.1750	0.1000	30.6090	10.5745	3.4217	5.1072	0.0000	0.9999	2.2447	3.0609
DPS	11.0000	0.2750	0.8750	0.6875	0.3929	0.1875	0.1500	0.1250	28.8527	2.6230	3.1931	3.0571	0.0000	0.9998	1.9836	2.8853
E..A..G	11.0000	0.2750	0.9000	0.7333	0.4000	0.2242	0.1750	0.1000	26.4665	10.5745	2.8827	0.5878	0.0001	0.9997	1.9409	2.6466
L....RK	11.0000	0.2750	0.9750	0.9167	0.4231	0.3501	0.2500	0.0250	27.0155	5.3848	2.9541	1.1381	0.0002	0.9999	2.4764	2.7015
AS...D	11.0000	0.2750	0.9500	0.8462	0.4151	0.3050	0.2250	0.0500	27.2400	5.8861	2.9833	1.3651	0.0001	0.9998	2.3049	2.7240
S..K..P	11.0000	0.2750	0.9250	0.7857	0.4074	0.2632	0.2000	0.0750	28.4959	10.5745	3.1467	2.6710	0.0000	0.9999	2.2390	2.8496
L.Q...P	11.0000	0.2750	1.0000	1.0000	0.4314	0.3993	0.2750	0.0000	28.7075	10.5745	3.1743	2.8990	0.0002	1.0000	2.8707	2.8707
L.KK	11.0000	0.2750	0.9000	0.7333	0.4000	0.2242	0.1750	0.1000	26.6775	6.8830	2.9102	0.7987	0.0001	0.9997	1.9564	2.6678
AGS	11.0000	0.2750	0.8250	0.6111	0.3793	0.1197	0.1000	0.1750	26.3526	2.6092	2.8679	0.4743	0.0000	0.9996	1.6104	2.6353
L..D.G	11.0000	0.2750	0.9750	0.9167	0.4231	0.3501	0.2500	0.0250	26.5036	11.0745	2.8875	0.6249	0.0002	0.9999	2.4295	2.6504
V..L.N	11.0000	0.2750	0.8750	0.6875	0.3929	0.1875	0.1500	0.1250	27.4212	11.0745	3.0069	1.5495	0.0000	0.9998	1.8852	2.7421
L.E.E	11.0000	0.2750	0.9000	0.7333	0.4000	0.2242	0.1750	0.1000	25.9214	11.5745	2.8118	0.0454	0.0001	0.9996	1.9009	2.5921
R....IV	11.0000	0.2750	0.8000	0.5789	0.3729	0.0881	0.0750	0.2000	28.2284	5.3858	3.1119	2.3865	0.0000	0.9998	1.6343	2.8228
P..Q.S	11.0000	0.2750	0.9250	0.7857	0.4074	0.2632	0.2000	0.0750	29.8466	11.0745	3.3225	4.1824	0.0000	0.9999	2.3451	2.9847
P....LP	11.0000	0.2750	0.9500	0.8462	0.4151	0.3050	0.2250	0.0500	28.0361	5.4645	3.0869	2.1844	0.0001	0.9999	2.3723	2.8036
KKS	11.0000	0.2750	0.9000	0.7333	0.4000	0.2242	0.1750	0.1000	27.8167	2.6101	3.0584	1.9560	0.0000	0.9998	2.0399	2.7817
K.V..L	11.0000	0.2750	0.9500	0.8462	0.4151	0.3050	0.2250	0.0500	26.2594	11.0745	2.8558	0.3815	0.0001	0.9998	2.2220	2.6259
GI..D	11.0000	0.2750	0.9500	0.8462	0.4151	0.3050	0.2250	0.0500	28.1347	6.3875	3.0997	2.2878	0.0001	0.9999	2.3806	2.8135
P.QL	11.0000	0.2750	0.9250	0.7857	0.4074	0.2632	0.2000	0.0750	28.7075	7.0137	3.1743	2.8990	0.0000	0.9999	2.2556	2.8707
P.PQ	11.0000	0.2750	0.9250	0.7857	0.4074	0.2632	0.2000	0.0750	31.0178	6.8903	3.4748	5.6296	0.0000	0.9999	2.4371	3.1018
RLD	11.0000	0.2750	0.9750	0.9167	0.4231	0.3501	0.2500	0.0250	27.3722	2.6682	3.0005	1.4996	0.0002	0.9999	2.5091	2.7372
S....KL	11.0000	0.2750	0.9500	0.8462	0.4151	0.3050	0.2250	0.0500	26.1856	5.4248	2.8462	0.3081	0.0001	0.9998	2.2157	2.6186
V...KK	11.0000	0.2750	0.9250	0.7857	0.4074	0.2632	0.2000	0.0750	27.8905	5.8830	3.0680	2.0326	0.0001	0.9998	2.1914	2.7890
TG..V	11.0000	0.2750	0.8500	0.6471	0.3860	0.1528	0.1250	0.1500	27.6544	6.3939	3.0373	1.7884	0.0000	0.9998	1.7894	2.7654
A.A..S	11.0000	0.2750	0.9500	0.8462	0.4151	0.3050	0.2250	0.0500	25.9498	11.0745	2.8155	0.0737	0.0002	0.9997	2.1958	2.5950
G.G...P	11.0000	0.2750	0.9250	0.7857	0.4074	0.2632	0.2000	0.0750	27.9266	10.5745	3.0727	2.0701	0.0001	0.9998	2.1942	2.7927
K.E..I	11.0000	0.2750	0.9250	0.7857	0.4074	0.2632	0.2000	0.0750	27.9305	11.0745	3.0732	2.0742	0.0001	0.9998	2.1945	2.7931
SL...R	11.0000	0.2750	0.9250	0.7857	0.4074	0.2632	0.2000	0.0750	26.5236	5.9037	2.8901	0.6448	0.0001	0.9997	2.0840	2.6524
IL.T	11.0000	0.2750	0.9750	0.9167	0.4231	0.3501	0.2500	0.0250	26.9721	6.9248	2.9485	1.0944	0.0002	0.9999	2.4724	2.6972
G.T.S	11.0000	0.2750	0.9000	0.7333	0.4000	0.2242	0.1750	0.1000	27.5806	11.5745	3.0276	1.7126	0.0000	0.9998	2.0226	2.7581
EV..D	11.0000	0.2750	0.9250	0.7857	0.4074	0.2632	0.2000	0.0750	27.8691	6.3830	3.0652	2.0104	0.0001	0.9998	2.1897	2.7869
VR.S	11.0000	0.2750	0.9250	0.7857	0.4074	0.2632	0.2000	0.0750	27.7365	6.8922	3.0479	1.8731	0.0001	0.9998	2.1793	2.7736
R....RL	11.0000	0.2750	0.8000	0.5789	0.3729	0.0881	0.0750	0.2000	27.3534	5.4431	2.9981	1.4805	0.0000	0.9997	1.5836	2.7353
P.P..L	11.0000	0.2750	0.8500	0.6471	0.3860	0.1528	0.1250	0.1500	28.0361	11.0745	3.0869	2.1844	0.0000	0.9998	1.8141	2.8036
V..E.L	11.0000	0.2750	0.9750	0.9167	0.4231	0.3501	0.2500	0.0250	25.8813	11.0745	2.8066	0.0056	0.0003	0.9998	2.3725	2.5881
LQ...R	11.0000	0.2750	1.0000	1.0000	0.4314	0.3993	0.2750	0.0000	28.3662	6.0137	3.1299	2.5325	0.0002	1.0000	2.8366	2.8366
DS..T	11.0000	0.2750	0.9500	0.8462	0.4151	0.3050	0.2250	0.0500	28.4679	6.3946	3.1431	2.6410	0.0001	0.9999	2.4088	2.8468
PR..K	11.0000	0.2750	0.9500	0.8462	0.4151	0.3050	0.2250	0.0500	29.3258	6.3849	3.2547	3.5828	0.0001	0.9999	2.4814	2.9326
L..K..L	11.0000	0.2750	0.9500	0.8462	0.4151	0.3050	0.2250	0.0500	25.0465	10.5745	2.6980	-0.8262	0.0002	0.9997	2.1193	2.5046
V...SV	11.0000	0.2750	0.9000	0.7333	0.4000	0.2242	0.1750	0.1000	26.9804	5.8831	2.9496	1.1028	0.0001	0.9997	1.9786	2.6980
V..E.E	11.0000	0.2750	0.9750	0.9167	0.4231	0.3501	0.2500	0.0250	27.1343	11.0745	2.9696	1.2581	0.0002	0.9999	2.4873	2.7134
L...I.S	11.0000	0.2750	0.8500	0.6471	0.3860	0.1528	0.1250	0.1500	26.1856	10.5745	2.8462	0.3081	0.0000	0.9996	1.6944	2.6186
L.P..R	11.0000	0.2750	0.9750	0.9167	0.4231	0.3501	0.2500	0.0250	27.6948	11.0745	3.0425	1.8300	0.0001	0.9999	2.5387	2.7695
G.DE	11.0000	0.2750	0.9750	0.9167	0.4231	0.3501	0.2500	0.0250	27.7566	6.8917	3.0505	1.8938	0.0001	0.9999	2.5444	2.7757
A..E..S	11.0000	0.2750	0.9250	0.7857	0.4074	0.2632	0.2000	0.0750	26.5052	10.5745	2.8877	0.6264	0.0001	0.9997	2.0825	2.6505
S.A..T	11.0000	0.2750	0.9250	0.7857	0.4074	0.2632	0.2000	0.0750	27.1778	11.0745	2.9752	1.3021	0.0001	0.9998	2.1354	2.7178
A...LQ	11.0000	0.2750	0.9000	0.7333	0.4000	0.2242	0.1750	0.1000	27.0948	6.0137	2.9644	1.2182	0.0000	0.9998	1.9870	2.7095
VG..S	11.0000	0.2750	0.9500	0.8462	0.4151	0.3050	0.2250	0.0500	26.8679	6.3832	2.9349	0.9896	0.0001	0.9998	2.2734	2.6868
PP...E	11.0000	0.2750	1.0000	1.0000	0.4314	0.3993	0.2750	0.0000	29.2890	5.8830	3.2499	3.5414	0.0002	1.0000	2.9289	2.9289
R.L..P	11.0000	0.2750	0.8750	0.6875	0.3929	0.1875	0.1500	0.1250	27.6948	11.0745	3.0425	1.8300	0.0000	0.9998	1.9040	2.7695
AV....V	11.0000	0.2750	0.9250	0.7857	0.4074	0.2632	0.2000	0.0750	26.5389	5.3873	2.8921	0.6601	0.0001	0.9997	2.0852	2.6539
ASK	11.0000	0.2750	0.9500	0.8462	0.4151	0.3050	0.2250	0.0500	26.8833	2.6159	2.9369	1.0050	0.0001	0.9998	2.2747	2.6883
TLS	11.0000	0.2750	0.9250	0.7857	0.4074	0.2632	0.2000	0.0750	26.4802	2.6475	2.8845	0.6015	0.0001	0.9997	2.0806	2.6480
QL..P	11.0000	0.2750	0.9250	0.7857	0.4074	0.2632	0.2000	0.0750	28.7075	6.5137	3.1743	2.8990	0.0000	0.9999	2.2556	2.8707
K..LS	11.0000	0.2750	0.8250	0.6111	0.3793	0.1197	0.1000	0.1750	26.1856	6.4037	2.8462	0.3081	0.0000	0.9996	1.6002	2.6186
R.R...D	11.0000	0.2750	0.9000	0.7333	0.4000	0.2242	0.1750	0.1000	29.3412	10.5745	3.2567	3.6002	0.0000	0.9999	2.1517	2.9341
E.IL	11.0000	0.2750	1.0000	1.0000	0.4314	0.3993	0.2750	0.0000	26.2995	6.9248	2.8610	0.4214	0.0004	1.0000	2.6299	2.6299
G.E..A	11.0000	0.2750	0.9000	0.7333	0.4000	0.2242	0.1750	0.1000	26.4665	11.0745	2.8827	0.5878	0.0001	0.9997	1.9409	2.6466
E...D.A	11.0000	0.2750	0.9000	0.7333	0.4000	0.2242	0.1750	0.1000	27.3538	10.5745	2.9981	1.4808	0.0000	0.9998	2.0059	2.7354
N..I.Q	11.0000	0.2750	0.9000	0.7333	0.4000	0.2242	0.1750	0.1000	30.8210	11.0745	3.4492	5.3756	0.0000	0.9999	2.2602	3.0821
S.A.A	11.0000	0.2750	0.8750	0.6875	0.3929	0.1875	0.1500	0.1250	25.9498	11.5745	2.8155	0.0737	0.0000	0.9996	1.7841	2.5950
PR...P	11.0000	0.2750	0.9250	0.7857	0.4074	0.2632	0.2000	0.0750	30.0051	5.8849	3.3431	4.3698	0.0000	0.9999	2.3575	3.0005
G..R.L	11.0000	0.2750	0.9500	0.8462	0.4151	0.3050	0.2250	0.0500	26.4849	11.0745	2.8851	0.6062	0.0001	0.9998	2.2410	2.6485
DS....F	11.0000	0.2750	0.9000	0.7333	0.4000	0.2242	0.1750	0.1000	29.4821	5.3946	3.2750	3.7603	0.0000	0.9999	2.1620	2.9482
L..D..K	11.0000	0.2750	0.9250	0.7857	0.4074	0.2632	0.2000	0.0750	27.0343	10.5745	2.9566	1.1571	0.0001	0.9998	2.1241	2.7034
P...I.T	11.0000	0.2750	0.9500	0.8462	0.4151	0.3050	0.2250	0.0500	29.2824	10.5745	3.2491	3.5339	0.0001	0.9999	2.4777	2.9282
V.T..V	11.0000	0.2750	0.9000	0.7333	0.4000	0.2242	0.1750	0.1000	27.7669	11.0745	3.0519	1.9045	0.0000	0.9998	2.0362	2.7767
KSK	11.0000	0.2750	0.9750	0.9167	0.4231	0.3501	0.2500	0.0250	27.8167	2.6101	3.0584	1.9560	0.0001	0.9999	2.5499	2.7817
K.T.Q	11.0000	0.2750	0.9500	0.8462	0.4151	0.3050	0.2250	0.0500	29.9538	11.5745	3.3364	4.3089	0.0000	0.9999	2.5346	2.9954
S.A.I	11.0000	0.2750	0.9000	0.7333	0.4000	0.2242	0.1750	0.1000	26.8833	11.5745	2.9369	1.0050	0.0001	0.9997	1.9714	2.6883
D.E..T	11.0000	0.2750	0.8500	0.6471	0.3860	0.1528	0.1250	0.1500	28.5818	11.0745	3.1579	2.7632	0.0000	0.9998	1.8494	2.8582
AA...D	11.0000	0.2750	0.9250	0.7857	0.4074	0.2632	0.2000	0.0750	26.7985	5.8830	2.9259	0.9199	0.0001	0.9998	2.1056	2.6798
H.E...T	11.0000	0.2750	0.9500	0.8462	0.4151	0.3050	0.2250	0.0500	31.3955	10.5745	3.5240	6.1311	0.0000	0.9999	2.6565	3.1396
IT....E	11.0000	0.2750	0.9750	0.9167	0.4231	0.3501	0.2500	0.0250	28.2251	5.3844	3.1115	2.3830	0.0001	0.9999	2.5873	2.8225
D.V...T	11.0000	0.2750	0.9250	0.7857	0.4074	0.2632	0.2000	0.0750	28.5417	10.5745	3.1527	2.7201	0.0000	0.9999	2.2426	2.8542
P....VG	11.0000	0.2750	0.9250	0.7857	0.4074	0.2632	0.2000	0.0750	28.0391	5.3832	3.0873	2.1875	0.0001	0.9998	2.2031	2.8039
RL..Q	11.0000	0.2750	0.9500	0.8462	0.4151	0.3050	0.2250	0.0500	28.3662	6.4431	3.1299	2.5325	0.0001	0.9999	2.4002	2.8366
IA...T	11.0000	0.2750	0.9500	0.8462	0.4151	0.3050	0.2250	0.0500	27.6697	5.8970	3.0392	1.8043	0.0001	0.9998	2.3413	2.7670
Y...SK	11.0000	0.2750	0.9000	0.7333	0.4000	0.2242	0.1750	0.1000	30.0195	5.8869	3.3450	4.3870	0.0000	0.9999	2.2014	3.0020
N..A.A	11.0000	0.2750	0.9750	0.9167	0.4231	0.3501	0.2500	0.0250	27.6035	11.0745	3.0306	1.7361	0.0002	0.9999	2.5303	2.7604
NTT	11.0000	0.2750	0.9500	0.8462	0.4151	0.3050	0.2250	0.0500	30.0595	2.6167	3.3502	4.4346	0.0000	0.9999	2.5435	3.0059
P...V.G	11.0000	0.2750	0.9750	0.9167	0.4231	0.3501	0.2500	0.0250	28.0391	10.5745	3.0873	2.1875	0.0001	0.9999	2.5703	2.8039
PT....V	11.0000	0.2750	0.9500	0.8462	0.4151	0.3050	0.2250	0.0500	28.8643	5.3854	3.1947	3.0698	0.0001	0.9999	2.4424	2.8864
E..L..S	11.0000	0.2750	1.0000	1.0000	0.4314	0.3993	0.2750	0.0000	25.8075	10.5745	2.7970	-0.0678	0.0004	1.0000	2.5808	2.5808
L.K.Q	11.0000	0.2750	0.9000	0.7333	0.4000	0.2242	0.1750	0.1000	28.0282	11.5745	3.0859	2.1761	0.0000	0.9998	2.0554	2.8028
S....PP	11.0000	0.2750	0.9000	0.7333	0.4000	0.2242	0.1750	0.1000	29.1752	5.3830	3.2351	3.4137	0.0000	0.9999	2.1395	2.9175
R.D..L	11.0000	0.2750	0.9000	0.7333	0.4000	0.2242	0.1750	0.1000	27.3722	11.0745	3.0005	1.4996	0.0000	0.9998	2.0073	2.7372
S..T.I	11.0000	0.2750	0.9500	0.8462	0.4151	0.3050	0.2250	0.0500	28.1112	11.0745	3.0967	2.2631	0.0001	0.9999	2.3786	2.8111
SD..I	11.0000	0.2750	0.9000	0.7333	0.4000	0.2242	0.1750	0.1000	28.1734	6.3946	3.1048	2.3285	0.0000	0.9998	2.0660	2.8173
L.Q.S	11.0000	0.2750	0.9750	0.9167	0.4231	0.3501	0.2500	0.0250	27.5363	11.5745	3.0219	1.6672	0.0002	0.9999	2.5242	2.7536
A.A.L	11.0000	0.2750	0.9250	0.7857	0.4074	0.2632	0.2000	0.0750	24.8107	11.5745	2.6673	-1.0630	0.0001	0.9996	1.9494	2.4811
Y....KL	11.0000	0.2750	0.9750	0.9167	0.4231	0.3501	0.2500	0.0250	28.8804	5.4248	3.1968	3.0875	0.0001	0.9999	2.6474	2.8880
S...AS	11.0000	0.2750	0.9250	0.7857	0.4074	0.2632	0.2000	0.0750	26.3913	5.8861	2.8729	0.5129	0.0001	0.9997	2.0736	2.6391
E....SV	11.0000	0.2750	0.9750	0.9167	0.4231	0.3501	0.2500	0.0250	27.0204	5.3831	2.9548	1.1431	0.0002	0.9999	2.4769	2.7020
H..L.A	11.0000	0.2750	0.9250	0.7857	0.4074	0.2632	0.2000	0.0750	28.9146	11.0745	3.2012	3.1250	0.0000	0.9999	2.2719	2.8915
A....AE	11.0000	0.2750	0.9500	0.8462	0.4151	0.3050	0.2250	0.0500	26.0637	5.3880	2.8303	0.1868	0.0002	0.9997	2.2054	2.6064
K.GI	11.0000	0.2750	0.9250	0.7857	0.4074	0.2632	0.2000	0.0750	27.7780	6.8875	3.0533	1.9159	0.0001	0.9998	2.1826	2.7778
SV...S	11.0000	0.2750	0.9500	0.8462	0.4151	0.3050	0.2250	0.0500	26.9066	5.8831	2.9400	1.0285	0.0001	0.9998	2.2767	2.6907
A.KR	11.0000	0.2750	0.9250	0.7857	0.4074	0.2632	0.2000	0.0750	27.7131	6.8848	3.0449	1.8490	0.0001	0.9998	2.1775	2.7713
E...TG	11.0000	0.2750	0.8500	0.6471	0.3860	0.1528	0.1250	0.1500	27.6944	5.8939	3.0425	1.8297	0.0000	0.9998	1.7920	2.7694
TP...S	11.0000	0.2750	0.8750	0.6875	0.3929	0.1875	0.1500	0.1250	28.7905	5.8854	3.1851	2.9892	0.0000	0.9998	1.9793	2.8790
K...E.A	11.0000	0.2750	0.8250	0.6111	0.3793	0.1197	0.1000	0.1750	26.9971	10.5745	2.9517	1.1196	0.0000	0.9997	1.6498	2.6997
V...DV	11.0000	0.2750	0.9000	0.7333	0.4000	0.2242	0.1750	0.1000	27.8291	5.8927	3.0600	1.9688	0.0000	0.9998	2.0408	2.7829
P...FP	11.0000	0.2750	0.9000	0.7333	0.4000	0.2242	0.1750	0.1000	30.9758	5.8894	3.4694	5.5750	0.0000	0.9999	2.2716	3.0976
QLI	11.0000	0.2750	0.9250	0.7857	0.4074	0.2632	0.2000	0.0750	28.0282	2.7006	3.0859	2.1761	0.0001	0.9998	2.2022	2.8028
L..F.T	11.0000	0.2750	0.9750	0.9167	0.4231	0.3501	0.2500	0.0250	28.2808	11.0745	3.1187	2.4419	0.0001	0.9999	2.5924	2.8281
P...KR	11.0000	0.2750	0.9250	0.7857	0.4074	0.2632	0.2000	0.0750	29.3258	5.8848	3.2547	3.5828	0.0000	0.9999	2.3042	2.9326
P...LA	11.0000	0.2750	0.9000	0.7333	0.4000	0.2242	0.1750	0.1000	26.4234	5.8908	2.8771	0.5449	0.0001	0.9997	1.9377	2.6423
RR..D	11.0000	0.2750	0.9000	0.7333	0.4000	0.2242	0.1750	0.1000	29.3412	6.3830	3.2567	3.6002	0.0000	0.9999	2.1517	2.9341
P..TN	11.0000	0.2750	0.9000	0.7333	0.4000	0.2242	0.1750	0.1000	30.4442	6.3951	3.4002	4.9020	0.0000	0.9999	2.2326	3.0444
NL.I	11.0000	0.2750	0.9500	0.8462	0.4151	0.3050	0.2250	0.0500	27.8393	6.9990	3.0613	1.9794	0.0001	0.9999	2.3556	2.7839
R.V...S	11.0000	0.2750	0.9000	0.7333	0.4000	0.2242	0.1750	0.1000	27.7365	10.5745	3.0479	1.8731	0.0000	0.9998	2.0340	2.7736
P..RI	11.0000	0.2750	0.9250	0.7857	0.4074	0.2632	0.2000	0.0750	29.3258	6.3848	3.2547	3.5828	0.0000	0.9999	2.3042	2.9326
TV....D	11.0000	0.2750	0.8500	0.6471	0.3860	0.1528	0.1250	0.1500	28.5417	5.3912	3.1527	2.7201	0.0000	0.9998	1.8468	2.8542
TV....R	11.0000	0.2750	0.9750	0.9167	0.4231	0.3501	0.2500	0.0250	28.5230	5.3912	3.1503	2.7000	0.0001	0.9999	2.6146	2.8523
S.T...R	11.0000	0.2750	0.9500	0.8462	0.4151	0.3050	0.2250	0.0500	28.4492	10.5745	3.1407	2.6210	0.0001	0.9999	2.4072	2.8449
VP...L	11.0000	0.2750	0.9500	0.8462	0.4151	0.3050	0.2250	0.0500	26.9387	5.9022	2.9441	1.0608	0.0001	0.9998	2.2794	2.6939
T...A.A.A	11.0000	0.2750	1.0000	1.0000	0.4314	0.3993	0.2750	0.0000	35.2391	14.2660	4.0240	12.6678	0.0000	1.0000	3.5239	3.5239
G..G..T	11.0000	0.2750	0.9750	0.9167	0.4231	0.3501	0.2500	0.0250	27.5419	10.5745	3.0226	1.6729	0.0002	0.9999	2.5247	2.7542
FP....A	11.0000	0.2750	0.8250	0.6111	0.3793	0.1197	0.1000	0.1750	29.3631	5.3894	3.2596	3.6250	0.0000	0.9999	1.7944	2.9363
KS...K	11.0000	0.2750	0.9250	0.7857	0.4074	0.2632	0.2000	0.0750	27.8167	5.8869	3.0584	1.9560	0.0001	0.9998	2.1856	2.7817
I..L.D	11.0000	0.2750	0.9500	0.8462	0.4151	0.3050	0.2250	0.0500	27.0343	11.0745	2.9566	1.1571	0.0001	0.9998	2.2875	2.7034
E....AF	11.0000	0.2750	0.8750	0.6875	0.3929	0.1875	0.1500	0.1250	28.3058	5.4600	3.1220	2.4684	0.0000	0.9998	1.9460	2.8306
E.Q...L	11.0000	0.2750	0.9500	0.8462	0.4151	0.3050	0.2250	0.0500	27.6501	10.5745	3.0367	1.7840	0.0001	0.9998	2.3396	2.7650
I....TA	11.0000	0.2750	0.9250	0.7857	0.4074	0.2632	0.2000	0.0750	27.6697	5.4070	3.0392	1.8043	0.0001	0.9998	2.1741	2.7670
Q..G..P	11.0000	0.2750	0.9500	0.8462	0.4151	0.3050	0.2250	0.0500	29.8079	10.5745	3.3174	4.1370	0.0001	0.9999	2.5222	2.9808
K...R.V	11.0000	0.2750	0.8750	0.6875	0.3929	0.1875	0.1500	0.1250	28.2284	10.5745	3.1119	2.3865	0.0000	0.9998	1.9407	2.8228
R...A.L	11.0000	0.2750	0.9250	0.7857	0.4074	0.2632	0.2000	0.0750	26.0821	10.5745	2.8327	0.2051	0.0001	0.9997	2.0493	2.6082
LK....Q	11.0000	0.2750	0.9250	0.7857	0.4074	0.2632	0.2000	0.0750	28.0282	5.4248	3.0859	2.1761	0.0001	0.9998	2.2022	2.8028
L.F..A	11.0000	0.2750	0.9000	0.7333	0.4000	0.2242	0.1750	0.1000	27.0528	11.0745	2.9590	1.1758	0.0000	0.9997	1.9839	2.7053
F.P..Q	11.0000	0.2750	0.9000	0.7333	0.4000	0.2242	0.1750	0.1000	31.6472	11.0745	3.5567	6.4761	0.0000	0.9999	2.3208	3.1647
E.A.N	11.0000	0.2750	1.0000	1.0000	0.4314	0.3993	0.2750	0.0000	28.1588	11.5745	3.1029	2.3132	0.0002	1.0000	2.8159	2.8159
GE....E	11.0000	0.2750	0.9750	0.9167	0.4231	0.3501	0.2500	0.0250	27.0218	5.3834	2.9549	1.1445	0.0002	0.9999	2.4770	2.7022
PR....D	11.0000	0.2750	0.9000	0.7333	0.4000	0.2242	0.1750	0.1000	29.6825	5.3849	3.3011	3.9910	0.0000	0.9999	2.1767	2.9683
E...QQ	11.0000	0.2750	0.9500	0.8462	0.4151	0.3050	0.2250	0.0500	30.6318	5.8830	3.4246	5.1358	0.0000	0.9999	2.5919	3.0632
VGE	11.0000	0.2750	0.9500	0.8462	0.4151	0.3050	0.2250	0.0500	26.9817	2.6068	2.9497	1.1041	0.0001	0.9998	2.2831	2.6982
K.Q.A	11.0000	0.2750	0.9000	0.7333	0.4000	0.2242	0.1750	0.1000	28.7259	11.5745	3.1767	2.9189	0.0000	0.9998	2.1066	2.8726
DLK	11.0000	0.2750	0.9250	0.7857	0.4074	0.2632	0.2000	0.0750	27.0343	2.6587	2.9566	1.1571	0.0001	0.9998	2.1241	2.7034
SG...T	11.0000	0.2750	0.8750	0.6875	0.3929	0.1875	0.1500	0.1250	27.5806	5.8830	3.0276	1.7126	0.0000	0.9998	1.8962	2.7581
Q.S..V	11.0000	0.2750	0.9500	0.8462	0.4151	0.3050	0.2250	0.0500	28.7492	11.0745	3.1797	2.9442	0.0001	0.9999	2.4326	2.8749
I.AS	11.0000	0.2750	0.9750	0.9167	0.4231	0.3501	0.2500	0.0250	26.8833	6.8861	2.9369	1.0050	0.0002	0.9999	2.4643	2.6883
L..DG	11.0000	0.2750	0.9250	0.7857	0.4074	0.2632	0.2000	0.0750	26.5036	6.3956	2.8875	0.6249	0.0001	0.9997	2.0824	2.6504
L...D.V	11.0000	0.2750	0.9000	0.7333	0.4000	0.2242	0.1750	0.1000	26.6161	10.5745	2.9022	0.7373	0.0001	0.9997	1.9518	2.6616
A..V..T	11.0000	0.2750	0.8750	0.6875	0.3929	0.1875	0.1500	0.1250	27.2516	10.5745	2.9848	1.3769	0.0000	0.9997	1.8735	2.7252
I.AE	11.0000	0.2750	0.9250	0.7857	0.4074	0.2632	0.2000	0.0750	26.9971	6.8880	2.9517	1.1196	0.0001	0.9998	2.1212	2.6997
S.IT	11.0000	0.2750	0.9000	0.7333	0.4000	0.2242	0.1750	0.1000	28.1112	6.8844	3.0967	2.2631	0.0000	0.9998	2.0615	2.8111
A.K...R	11.0000	0.2750	0.8250	0.6111	0.3793	0.1197	0.1000	0.1750	27.7131	10.5745	3.0449	1.8490	0.0000	0.9998	1.6936	2.7713
S..V.E	11.0000	0.2750	0.8750	0.6875	0.3929	0.1875	0.1500	0.1250	27.0204	11.0745	2.9548	1.1431	0.0000	0.9997	1.8577	2.7020
K..I.K	11.0000	0.2750	0.9750	0.9167	0.4231	0.3501	0.2500	0.0250	28.3086	11.0745	3.1224	2.4714	0.0001	0.9999	2.5950	2.8309
A..T..A	11.0000	0.2750	0.9250	0.7857	0.4074	0.2632	0.2000	0.0750	26.7363	10.5745	2.9178	0.8576	0.0001	0.9998	2.1007	2.6736
I..SI	11.0000	0.2750	0.9500	0.8462	0.4151	0.3050	0.2250	0.0500	27.8167	6.3869	3.0584	1.9560	0.0001	0.9999	2.3537	2.7817
ST..A	11.0000	0.2750	0.9750	0.9167	0.4231	0.3501	0.2500	0.0250	27.1778	6.3929	2.9752	1.3021	0.0002	0.9999	2.4913	2.7178
E.G...V	11.0000	0.2750	0.9500	0.8462	0.4151	0.3050	0.2250	0.0500	26.9817	10.5745	2.9497	1.1041	0.0001	0.9998	2.2831	2.6982
I..S.R	11.0000	0.2750	0.9500	0.8462	0.4151	0.3050	0.2250	0.0500	28.1546	11.0745	3.1023	2.3087	0.0001	0.9999	2.3823	2.8155
RK..D	11.0000	0.2750	0.9500	0.8462	0.4151	0.3050	0.2250	0.0500	29.0033	6.3848	3.2127	3.2226	0.0001	0.9999	2.4541	2.9003
E.P..P	11.0000	0.2750	0.9500	0.8462	0.4151	0.3050	0.2250	0.0500	29.2890	11.0745	3.2499	3.5414	0.0001	0.9999	2.4783	2.9289
F.V...Y	11.0000	0.2750	0.9250	0.7857	0.4074	0.2632	0.2000	0.0750	31.4020	10.5745	3.5248	6.1399	0.0000	0.9999	2.4673	3.1402
R.LD	11.0000	0.2750	0.9250	0.7857	0.4074	0.2632	0.2000	0.0750	27.3722	6.9442	3.0005	1.4996	0.0001	0.9998	2.1507	2.7372
S.T..G	11.0000	0.2750	0.9750	0.9167	0.4231	0.3501	0.2500	0.0250	27.5806	11.0745	3.0276	1.7126	0.0002	0.9999	2.5282	2.7581
IR.L	11.0000	0.2750	0.9750	0.9167	0.4231	0.3501	0.2500	0.0250	27.0155	6.8848	2.9541	1.1381	0.0002	0.9999	2.4764	2.7015
T.E..D	11.0000	0.2750	0.9000	0.7333	0.4000	0.2242	0.1750	0.1000	28.5818	11.0745	3.1579	2.7632	0.0000	0.9998	2.0960	2.8582
G.ED	11.0000	0.2750	0.8750	0.6875	0.3929	0.1875	0.1500	0.1250	27.7566	6.8917	3.0505	1.8938	0.0000	0.9998	1.9083	2.7757
L..H..L	11.0000	0.2750	0.8250	0.6111	0.3793	0.1197	0.1000	0.1750	28.2170	10.5745	3.1104	2.3744	0.0000	0.9998	1.7244	2.8217
SF...T	11.0000	0.2750	0.9500	0.8462	0.4151	0.3050	0.2250	0.0500	29.4199	5.9336	3.2669	3.6894	0.0001	0.9999	2.4894	2.9420
TNA	11.0000	0.2750	0.9250	0.7857	0.4074	0.2632	0.2000	0.0750	28.8315	2.6548	3.1904	3.0339	0.0000	0.9999	2.2653	2.8831
E.Q..L	11.0000	0.2750	0.9500	0.8462	0.4151	0.3050	0.2250	0.0500	27.6501	11.0745	3.0367	1.7840	0.0001	0.9998	2.3396	2.7650
L..FL	11.0000	0.2750	1.0000	1.0000	0.4314	0.3993	0.2750	0.0000	26.3552	6.5104	2.8682	0.4769	0.0004	1.0000	2.6355	2.6355
LK..R	11.0000	0.2750	0.9000	0.7333	0.4000	0.2242	0.1750	0.1000	27.0155	6.4248	2.9541	1.1381	0.0000	0.9997	1.9811	2.7015
I.E..A	11.0000	0.2750	0.9250	0.7857	0.4074	0.2632	0.2000	0.0750	26.9971	11.0745	2.9517	1.1196	0.0001	0.9998	2.1212	2.6997
G.FS	11.0000	0.2750	0.9000	0.7333	0.4000	0.2242	0.1750	0.1000	28.5947	6.9336	3.1596	2.7771	0.0000	0.9998	2.0969	2.8595
ME...F	11.0000	0.2750	0.9500	0.8462	0.4151	0.3050	0.2250	0.0500	32.2950	6.0513	3.6410	7.4075	0.0000	1.0000	2.7327	3.2295
S....TN	11.0000	0.2750	0.9000	0.7333	0.4000	0.2242	0.1750	0.1000	29.2730	5.3951	3.2478	3.5233	0.0000	0.9999	2.1467	2.9273
QL...K	11.0000	0.2750	0.9250	0.7857	0.4074	0.2632	0.2000	0.0750	28.0282	6.0137	3.0859	2.1761	0.0001	0.9998	2.2022	2.8028
L..QI	11.0000	0.2750	1.0000	1.0000	0.4314	0.3993	0.2750	0.0000	28.0282	6.4119	3.0859	2.1761	0.0002	1.0000	2.8028	2.8028
AEI	11.0000	0.2750	0.9500	0.8462	0.4151	0.3050	0.2250	0.0500	26.9971	2.6162	2.9517	1.1196	0.0001	0.9998	2.2844	2.6997
TPV	11.0000	0.2750	0.9500	0.8462	0.4151	0.3050	0.2250	0.0500	28.8643	2.6202	3.1947	3.0698	0.0001	0.9999	2.4424	2.8864
V..G..A	11.0000	0.2750	0.9000	0.7333	0.4000	0.2242	0.1750	0.1000	26.4264	10.5745	2.8775	0.5479	0.0001	0.9997	1.9379	2.6426
SF..G	11.0000	0.2750	0.9250	0.7857	0.4074	0.2632	0.2000	0.0750	28.5947	6.4336	3.1596	2.7771	0.0000	0.9999	2.2467	2.8595
IA..K	11.0000	0.2750	0.8500	0.6471	0.3860	0.1528	0.1250	0.1500	27.3752	6.3970	3.0009	1.5026	0.0000	0.9997	1.7713	2.7375
KD....G	11.0000	0.2750	0.9250	0.7857	0.4074	0.2632	0.2000	0.0750	28.1347	5.3851	3.0997	2.2878	0.0001	0.9998	2.2106	2.8135
E..N.I	11.0000	0.2750	0.9500	0.8462	0.4151	0.3050	0.2250	0.0500	29.0922	11.0745	3.2243	3.3212	0.0001	0.9999	2.4617	2.9092
T..TT	11.0000	0.2750	1.0000	1.0000	0.4314	0.3993	0.2750	0.0000	29.1923	6.3830	3.2373	3.4327	0.0002	1.0000	2.9192	2.9192
A....GE	11.0000	0.2750	0.9250	0.7857	0.4074	0.2632	0.2000	0.0750	26.4665	5.3834	2.8827	0.5878	0.0001	0.9997	2.0795	2.6466
E.ME	11.0000	0.2750	0.9250	0.7857	0.4074	0.2632	0.2000	0.0750	30.6082	7.0513	3.4216	5.1062	0.0000	0.9999	2.4049	3.0608
A.R..V	11.0000	0.2750	0.9000	0.7333	0.4000	0.2242	0.1750	0.1000	27.2950	11.0745	2.9905	1.4210	0.0000	0.9998	2.0016	2.7295
E.VG	11.0000	0.2750	1.0000	1.0000	0.4314	0.3993	0.2750	0.0000	26.9817	6.8832	2.9497	1.1041	0.0003	1.0000	2.6982	2.6982
IS.E	11.0000	0.2750	0.9000	0.7333	0.4000	0.2242	0.1750	0.1000	27.4386	6.8869	3.0092	1.5672	0.0000	0.9998	2.0122	2.7439
L....FG	11.0000	0.2750	0.9000	0.7333	0.4000	0.2242	0.1750	0.1000	27.4556	5.4357	3.0114	1.5846	0.0000	0.9998	2.0134	2.7456
[truncated: 3,401 more rows]
