# Supplementary material for: Evaluating deterministic motif significance measures in protein databases
Source: Algorithms Mol Biol. 2007 Dec 24;2:16. doi: 10.1186/1748-7188-2-16 (PMC2254621; doi:10.1186/1748-7188-2-16)
Supplement: Additional File 2 — Scripts and Datasets. This file contains the sequence datasets (synthetic and real) and the evaluated motifs. This data is separated according to the tables where it is presented and discussed. It also contains script programs (in perl language) developed for this work. [file 1748-7188-2-16-S2.zip › Scripts_and_Datasets/datasets/Table 5/DILIMOT/GxxxExGE/S9_L3_W7.txt]

53	23	PP...P 0 358 1 175 2 24 3 358 4 358 5 358 6 135 8 358 11 19 11 22 11 23 11 27 11 775 13 332 15 241 15 369 15 409 15 495 16 403 19 433 19 434 19 438 19 456 19 634 19 644 19 670 19 687 20 716 20 717 21 319 21 332 24 181 24 182 24 185 24 226 28 260 30 505 30 506 30 507 30 508 30 509 30 512 31 70 32 320 34 48 34 100 34 161 34 162 34 163 34 164 37 55 37 59 38 43
30	23	L.K..E 0 427 2 150 3 427 4 427 5 427 8 427 10 137 11 276 11 316 11 742 16 367 17 89 21 111 21 360 21 570 22 1251 23 65 23 122 24 322 25 63 26 831 30 1106 30 1470 30 3526 31 481 32 32 33 578 34 312 35 767 37 1
56	22	E..E..E 0 410 0 413 0 416 3 410 3 413 3 416 3 442 4 410 4 413 4 416 4 442 5 410 5 413 5 416 5 442 7 232 7 235 7 257 7 260 7 263 7 646 8 410 8 413 8 416 8 441 11 47 15 265 16 372 20 441 21 11 21 280 21 301 22 729 24 161 26 928 26 931 27 158 27 188 27 318 28 18 29 67 29 70 30 43 30 626 30 1399 30 2531 32 37 33 235 33 242 33 425 33 546 33 549 35 116 35 119 38 236 38 246
41	22	SS.S 1 463 2 167 6 421 11 178 12 242 13 390 13 391 13 399 14 360 15 323 15 339 16 467 19 701 20 562 20 565 20 566 20 698 21 15 21 819 22 263 22 588 22 766 22 1385 22 1482 22 1495 22 1594 25 140 26 354 26 994 27 277 28 163 30 3559 34 219 34 226 34 227 36 371 37 229 39 55 39 178 39 180 39 201
24	21	L.E.L 0 152 2 60 3 152 4 152 5 152 8 152 10 160 11 664 12 475 15 422 16 370 17 351 19 746 22 81 26 1523 30 688 30 1166 33 458 34 333 35 462 35 573 36 289 37 272 37 409
41	20	E.EE 0 444 3 442 3 445 4 442 4 446 5 442 5 446 7 235 7 238 7 266 7 646 8 444 9 109 11 47 11 50 17 94 18 414 19 515 21 11 21 81 22 729 22 845 22 1111 22 1218 25 144 26 928 26 1209 27 158 27 188 27 309 27 321 27 322 28 42 28 43 30 123 33 12 33 233 33 245 33 264 33 552 35 304
37	20	S.S...S 1 457 6 415 7 425 9 86 11 390 12 243 12 282 12 284 12 288 14 314 19 769 20 318 20 559 20 561 20 563 20 596 22 150 22 1238 22 1291 22 1376 22 1496 25 137 26 26 26 367 26 684 27 304 27 344 30 431 30 2209 34 220 34 222 34 224 35 392 36 372 37 23 38 273 39 179
27	20	K..EE 0 429 3 429 4 429 5 429 7 228 7 234 8 429 11 318 11 461 12 590 13 95 20 394 21 362 21 572 22 1253 26 205 26 1235 27 73 27 314 27 320 30 2350 32 34 33 244 33 558 34 184 35 303 36 126
25	20	SE..E 0 418 1 226 2 463 3 418 4 418 5 418 6 185 7 214 8 418 10 98 11 670 15 267 17 93 20 443 21 279 21 300 21 303 22 715 22 1217 25 143 26 397 27 307 30 45 30 1398 30 2533
24	20	L.P.P 0 258 3 258 4 258 5 258 6 206 7 196 8 258 11 778 14 56 14 400 15 365 15 399 16 379 19 452 19 668 20 720 28 131 30 3455 32 10 34 13 34 159 35 962 37 109 38 40
21	20	GS...S 0 145 2 117 3 145 4 145 5 145 6 202 8 145 12 23 13 385 18 396 21 274 22 1137 25 136 26 366 26 1315 30 1608 31 195 34 221 35 1007 37 103 39 146
38	19	S.SS 2 167 7 214 12 243 13 390 13 391 14 361 15 321 17 135 20 287 20 430 20 559 20 563 20 565 20 566 21 817 22 183 22 422 22 642 22 1433 25 137 26 369 26 657 26 860 26 1462 27 277 27 304 27 344 27 395 28 163 30 2022 30 2209 33 49 34 217 34 224 34 226 34 227 37 23 39 178
35	19	A...A.A 0 382 2 207 3 382 4 382 5 382 7 205 8 382 11 9 11 10 15 362 15 376 15 378 15 384 15 388 18 154 19 333 19 575 22 1610 23 156 23 160 24 168 24 242 26 540 26 544 26 1343 26 1345 26 1347 30 1367 30 3720 31 240 34 32 34 86 34 98 34 102 35 10
32	19	S...SL 0 146 0 236 3 146 3 236 4 146 4 236 5 146 5 236 8 146 8 236 11 643 12 245 18 397 19 771 20 307 20 383 22 765 22 1261 22 1498 22 1511 25 116 26 62 26 179 26 690 31 503 32 247 32 326 33 672 35 92 35 1008 37 104 38 113
25	19	S....SL 0 235 1 104 1 254 3 235 4 235 5 235 7 369 8 235 12 618 13 409 14 254 19 561 20 593 22 145 22 885 26 959 26 1436 30 928 30 2272 30 3364 30 3774 34 217 35 751 36 12 38 28
24	19	EL..L 0 21 1 188 2 285 3 21 4 21 5 21 8 21 11 169 14 347 15 2 16 375 19 101 22 1301 24 332 26 1079 26 1201 29 62 30 704 30 1337 30 2219 30 2303 30 2731 32 113 34 322
40	18	E...EE 0 428 0 442 3 428 3 440 4 428 4 440 4 444 5 428 5 440 5 444 7 237 7 264 8 428 8 442 10 162 13 345 19 2 22 999 22 1352 22 1535 25 142 26 204 26 974 26 1566 27 157 27 308 27 313 27 317 27 318 28 234 29 76 29 93 30 121 30 1223 30 1715 30 3300 30 3508 31 248 33 238 33 243
39	18	EE.E 0 413 3 413 3 444 4 413 4 445 5 413 5 445 7 237 7 263 8 413 8 441 11 49 21 81 21 240 22 728 22 847 24 164 26 978 27 157 27 161 27 191 27 282 27 308 27 321 27 322 28 42 28 43 29 35 30 626 30 1102 30 2218 31 536 32 37 33 12 33 14 33 235 33 242 33 247 33 264
38	18	E.E..E 0 414 0 442 2 390 3 414 3 440 3 442 4 414 4 440 4 444 5 414 5 440 5 444 7 230 7 235 7 264 8 414 8 442 9 47 11 47 12 342 19 53 19 536 22 845 22 901 25 7 25 142 27 58 30 121 30 202 30 627 30 2529 32 38 33 12 33 233 33 236 33 243 33 245 36 329
36	18	EE..E 3 444 4 444 4 445 5 444 5 445 7 231 7 237 7 648 8 440 9 268 10 162 11 29 11 49 13 349 16 627 19 6 21 13 21 365 21 978 22 728 22 731 22 999 26 930 27 59 27 157 27 160 27 190 27 308 27 317 27 321 28 42 30 1223 30 2537 33 13 33 241 33 306
28	18	SS...S 0 235 3 235 4 235 5 235 8 235 16 75 16 133 19 701 20 319 20 561 20 562 20 597 22 1172 24 15 26 57 26 105 26 412 26 417 26 588 26 1178 27 379 30 53 31 121 33 163 34 219 38 95 39 178 39 180
28	18	E.LS 0 154 0 283 1 347 2 62 3 154 3 283 4 154 4 283 5 154 5 283 6 305 8 154 8 283 11 314 11 465 14 311 21 856 22 1213 22 1249 22 1469 23 39 24 327 30 2101 30 2153 30 2409 31 504 34 317 35 544
25	18	A....LS 0 280 3 280 4 280 5 280 6 201 8 280 11 601 12 287 12 345 15 417 16 62 19 228 19 315 19 767 20 420 21 203 22 468 26 217 26 1029 30 282 30 1846 30 2192 30 2695 31 194 37 115
24	18	EK..E 0 428 1 37 3 428 4 428 5 428 6 27 8 428 18 133 20 275 21 84 21 742 23 105 26 204 27 313 29 98 30 527 30 531 30 939 30 3527 31 537 32 68 33 243 33 248 33 579
23	18	LS.S 1 349 2 166 6 307 7 81 7 213 9 178 11 563 12 292 14 313 17 134 19 716 19 772 20 560 20 622 22 1185 23 41 26 516 30 2411 31 305 31 506 34 223 38 205 38 272
22	18	LEK 0 427 1 60 3 427 4 427 5 427 6 50 8 427 20 244 20 451 21 523 21 790 22 573 25 101 26 1111 26 1114 29 17 30 3526 31 266 33 578 37 276 39 75 39 132
22	18	L..L.K 1 57 1 445 2 348 3 424 6 47 6 403 7 375 8 424 11 568 12 569 20 241 20 720 23 62 26 1066 26 1111 29 23 30 2674 31 215 32 29 34 326 38 175 39 94
22	18	PE.L 0 88 3 88 4 88 5 88 8 88 11 38 14 169 14 310 17 182 18 304 21 540 21 603 22 114 22 1468 24 48 30 2389 30 3663 32 231 33 378 34 334 37 248 38 161
21	18	A..A..E 0 277 3 277 4 277 5 277 7 209 8 277 11 12 13 42 13 66 16 458 19 379 21 44 22 220 24 43 26 973 27 156 27 219 29 87 30 1911 30 3443 33 502
21	18	P.P..S 0 172 3 172 4 172 5 172 8 172 9 138 15 334 16 433 19 454 20 709 22 567 24 10 24 183 24 227 26 1018 30 493 32 12 34 105 37 190 38 44 38 46
20	18	E...LE 0 21 3 21 4 21 5 21 7 252 8 21 9 42 11 671 13 358 20 447 21 968 22 1409 22 1534 26 565 26 981 29 62 30 627 33 714 35 558 38 197
20	18	L...LT 0 247 1 448 2 308 3 247 4 247 5 247 6 406 8 247 10 160 12 475 16 492 17 351 20 143 20 232 23 74 26 1083 30 1539 30 2155 32 49 37 405
20	18	EF...L 0 253 1 388 2 419 3 253 4 253 5 253 6 346 8 253 13 246 15 459 16 247 20 239 24 75 26 1096 27 69 30 777 30 3653 33 310 33 335 37 354
19	18	P.T..P 0 358 1 217 1 250 2 188 3 358 4 358 5 358 6 176 8 358 11 775 12 307 15 472 17 229 21 553 22 1770 24 226 30 517 34 232 36 349
58	17	P..P.P 1 217 2 188 6 176 7 188 7 795 11 19 11 20 11 22 11 23 12 307 14 307 15 68 15 307 15 374 15 409 15 495 19 302 19 434 19 438 19 601 19 612 19 630 19 634 19 644 19 688 20 713 20 716 20 719 21 330 21 332 24 45 24 178 24 181 24 182 24 187 24 220 24 226 30 490 30 503 30 505 30 506 30 507 30 508 30 509 30 517 34 12 34 84 34 100 34 158 34 161 34 162 34 163 34 164 34 232 35 961 37 56 37 61 38 43
46	17	A.A.A 0 382 0 384 2 129 3 382 3 384 4 382 4 384 5 382 5 384 7 124 7 205 7 207 8 382 8 384 11 10 11 12 11 13 15 362 15 364 15 376 15 378 15 380 15 388 15 390 17 235 19 587 23 160 23 162 24 246 26 436 26 544 26 546 26 1343 26 1345 26 1347 26 1349 30 1201 30 2756 30 3006 30 3374 34 86 34 88 34 102 34 104 34 238 38 12
36	17	SSS 2 167 2 168 11 177 12 293 13 390 13 391 13 392 16 466 20 289 20 318 20 561 20 565 20 566 20 567 20 596 22 587 22 644 22 765 22 1039 25 139 26 57 26 371 27 277 27 278 28 163 28 164 30 2024 34 226 34 227 34 228 35 685 36 10 38 95 39 54 39 178 39 179
29	17	SS....S 2 234 10 6 12 226 12 245 12 294 13 393 14 363 16 19 16 467 18 391 20 318 20 561 20 562 20 596 22 1210 22 1459 26 412 26 1464 27 340 30 412 30 2990 30 3363 32 297 35 292 35 648 36 11 37 40 39 150 39 179
28	17	E.L..L 1 184 2 456 3 422 8 422 11 558 15 424 15 434 16 365 16 525 18 133 20 231 20 239 22 1257 23 73 24 75 26 1096 30 368 30 777 30 1693 30 2153 30 2218 30 2724 30 3305 35 18 35 286 38 162 38 300 39 76
27	17	L.S...S 0 229 5 229 8 229 11 641 11 831 13 407 14 367 15 452 15 530 20 298 20 424 20 560 21 25 22 1259 22 1294 22 1454 26 416 26 587 26 965 26 1124 30 2196 31 120 32 324 33 670 35 90 35 562 38 111
26	17	A....AA 0 420 2 208 3 420 4 420 5 420 7 206 7 341 7 665 8 420 11 9 11 10 19 333 20 85 20 466 22 1610 24 65 24 236 30 1226 30 1368 33 704 34 32 34 38 34 246 35 10 37 285 37 395
26	17	S...S.L 0 146 3 146 4 146 5 146 8 146 12 286 12 566 13 409 16 207 19 771 20 547 20 593 20 616 21 966 22 75 22 152 22 1296 22 1378 22 1650 26 1126 26 1179 28 179 32 85 34 320 37 25 37 104
24	17	LE...E 0 427 3 427 4 427 5 427 8 427 11 164 17 18 20 230 22 27 22 998 22 1208 22 1413 24 141 26 929 26 985 26 1565 27 209 30 120 30 3526 33 420 33 578 34 303 35 124 36 395
23	17	S.L..A 3 164 7 147 8 164 11 484 12 507 13 376 13 413 15 363 15 387 22 788 22 1362 24 346 26 1130 27 398 30 392 30 1398 30 2426 30 3761 31 509 32 89 35 571 38 151 39 95
22	17	A..RL 0 386 3 386 4 386 5 386 8 386 11 146 11 657 12 96 12 579 14 52 15 485 19 71 22 1081 26 649 27 418 30 1969 30 3482 31 144 35 456 35 655 35 798 39 69
21	17	L...R.L 0 118 2 299 3 118 4 118 5 118 7 13 8 118 11 693 20 328 22 158 22 624 22 751 26 1028 27 148 30 1433 30 3516 32 91 34 323 35 370 35 833 36 395
21	17	S...G.G 0 139 1 24 1 416 2 5 3 139 4 139 5 139 6 374 7 64 8 139 12 351 16 494 22 1327 22 1796 24 249 24 264 28 163 30 357 30 1765 31 200 36 1
20	17	EL...E 0 21 1 141 2 423 3 21 4 21 5 21 6 101 8 21 12 539 13 353 26 829 26 1046 28 21 29 62 30 475 30 1552 30 2811 32 38 33 549 35 26
20	17	L....QL 0 85 3 85 4 85 5 85 6 41 7 13 8 85 11 211 16 423 21 946 22 1779 26 1028 28 269 30 394 30 2592 30 3202 31 95 31 282 36 414 37 345
20	17	S....LL 0 146 2 345 3 146 4 146 5 146 8 146 9 252 11 193 12 187 13 291 15 458 16 554 19 771 22 386 22 425 26 1262 30 1808 30 3215 37 104 37 340
20	17	L....TE 0 247 1 178 2 369 3 247 4 247 5 247 6 138 8 247 10 160 11 46 21 543 21 972 22 790 22 1675 26 1083 30 911 30 949 33 189 36 293 37 405
20	17	LE.A 1 60 3 166 6 50 7 149 8 166 11 585 13 415 15 112 20 451 21 231 22 98 25 101 26 400 26 1565 29 66 30 1412 30 2420 30 2834 35 908 39 12
19	17	E..AA 0 422 3 422 4 422 5 422 7 208 7 667 8 422 14 271 18 275 20 397 21 83 22 249 26 999 27 415 30 1228 30 1664 32 279 35 31 38 348
19	17	V...S.E 0 434 2 384 3 434 4 434 5 434 8 434 11 857 21 962 22 446 23 64 24 276 24 326 26 1461 30 971 33 325 34 266 34 316 35 538 36 57
19	17	S.G...G 0 139 1 20 1 24 3 139 4 139 5 139 7 270 8 139 11 833 13 209 15 28 18 1 19 246 19 619 21 209 24 264 27 376 38 96 39 193
19	17	S.EG 4 438 5 438 11 861 12 245 14 320 16 288 21 278 23 68 26 725 27 390 30 2016 30 3287 31 448 33 329 35 49 35 542 36 1 37 431 39 196
18	17	A....LE 0 64 3 64 4 64 5 64 7 640 8 64 11 159 13 42 20 401 21 967 22 16 25 25 26 721 26 890 27 402 32 31 33 628 34 291
17	17	E...Q.V 0 296 1 424 3 296 4 296 5 296 6 382 7 526 8 296 9 111 16 575 18 417 20 123 21 292 22 1113 30 2658 36 129 38 308
59	16	PPP 1 220 6 179 7 191 7 798 11 22 11 23 11 24 11 25 11 26 13 332 15 312 16 167 16 168 16 433 16 482 16 483 19 433 19 437 19 454 19 455 19 604 19 633 19 670 19 691 20 709 20 716 20 717 24 125 24 181 24 182 24 183 24 184 24 185 24 194 24 225 30 184 30 505 30 506 30 507 30 508 30 509 30 510 30 511 30 512 32 263 32 320 34 14 34 15 34 16 34 161 34 162 34 163 34 164 34 165 34 166 34 167 36 375 37 59 38…
37	16	E..EE 0 410 3 410 3 444 4 410 4 442 4 445 5 410 5 442 5 445 7 237 7 238 7 248 7 260 8 410 10 163 11 49 22 728 22 903 22 1000 22 1209 24 161 25 9 26 398 27 157 27 158 27 188 27 308 27 309 27 318 27 321 28 42 30 1224 30 1715 30 2534 33 195 33 238 33 552
36	16	S...S.S 12 245 12 282 12 284 13 386 16 76 19 769 20 426 20 524 20 559 20 561 20 562 20 563 22 1173 22 1382 22 1479 25 137 26 179 26 367 26 393 26 1458 27 274 27 340 30 3363 31 414 31 503 34 220 34 222 34 224 35 388 37 29 37 226 38 91 38 100 38 269 39 150 39 179
35	16	SS..S 11 177 12 24 12 242 12 245 13 390 14 360 16 466 20 335 20 547 20 561 20 562 20 565 20 616 22 587 22 765 22 1138 22 1296 25 116 25 139 26 58 26 1377 27 216 27 306 27 340 27 346 30 2211 30 3363 30 3760 33 672 34 226 37 25 38 96 39 54 39 150 39 179
34	16	E.E...E 0 440 3 442 4 440 4 442 5 440 5 442 7 218 7 235 7 646 8 440 11 47 13 343 17 284 21 11 21 82 21 286 21 307 21 682 22 729 22 901 22 1010 22 1412 25 7 26 9 26 928 26 1363 27 158 27 188 27 311 30 3447 33 222 33 236 33 241 33 250
33	16	P....AP 0 267 3 267 4 267 5 267 8 267 13 326 14 304 15 377 15 395 15 403 15 496 15 500 19 439 19 457 19 586 19 633 19 647 19 693 20 78 22 1578 24 38 24 42 24 196 24 231 30 484 30 487 30 495 30 499 30 3260 34 101 34 237 36 446 38 19
33	16	EE....E 0 413 3 413 4 413 5 413 7 231 7 251 7 263 8 413 8 440 8 441 16 627 21 82 22 1212 22 1351 22 1534 22 1628 26 203 26 208 27 311 27 312 27 317 27 342 28 45 28 238 30 626 32 37 33 198 33 235 33 241 33 242 33 555 33 713 35 856
28	16	EE...E 1 36 4 444 5 444 6 26 7 230 7 237 7 263 8 441 10 162 21 83 22 999 22 1351 22 1534 26 203 26 824 27 58 27 157 27 308 27 312 27 317 29 97 30 1223 31 536 33 12 33 242 33 247 33 374 35 558
28	16	S...SS 0 231 1 459 5 231 6 417 8 231 9 88 12 290 13 386 13 409 20 315 20 561 20 562 20 563 20 593 20 694 22 762 26 54 26 101 26 367 26 408 26 413 26 967 27 274 30 3359 34 222 34 224 37 46 38 91
26	16	S....LS 1 81 2 439 11 462 12 245 12 294 14 354 16 405 17 313 18 311 20 617 22 150 22 1210 22 1279 22 1329 22 1789 26 26 26 179 30 2026 30 2098 30 2302 31 503 37 23 37 40 37 220 38 35 39 89
26	16	EL....L 1 247 2 268 6 101 12 124 12 539 12 606 13 108 14 347 16 378 20 235 21 646 22 850 22 1793 23 21 27 203 29 62 30 704 30 849 30 1693 30 1748 30 2303 30 2310 30 2393 30 3279 33 375 35 253
25	16	LE..I 0 25 0 166 1 60 3 25 3 166 4 25 4 166 5 25 5 166 6 50 8 25 8 166 11 675 15 112 20 100 20 135 21 523 22 21 22 595 22 1563 26 534 26 569 30 61 35 491 37 375
24	16	EE.G 0 432 3 432 4 432 4 444 5 432 5 444 7 166 7 240 7 364 8 432 18 416 19 6 20 577 22 1344 22 1539 26 401 26 865 26 1238 27 225 30 1079 33 306 34 187 35 327 35 924
24	16	E.SE 0 416 2 475 3 416 4 416 5 416 7 215 7 649 8 416 10 99 12 344 15 265 20 441 21 14 21 240 21 301 22 226 22 847 22 1209 26 326 27 308 30 43 30 204 30 2531 30 2559
23	16	AA...A 0 98 3 98 4 98 5 98 7 206 8 98 11 9 11 12 11 16 16 323 19 28 19 32 19 476 20 85 23 159 24 241 25 20 30 491 30 1387 30 2927 34 46 35 10 35 14
23	16	KK.K 0 162 1 49 3 162 4 162 5 162 6 39 8 162 12 589 17 69 20 264 22 650 26 448 26 594 27 245 27 246 27 247 29 83 30 468 33 273 33 274 33 275 33 277 33 563
23	16	L.R.L 2 308 2 521 7 488 11 330 17 49 18 363 19 165 19 323 21 418 24 329 26 1198 27 46 30 444 30 758 30 875 30 3518 31 18 31 211 31 470 34 319 35 86 38 175 39 128
23	16	S.P..P 2 118 7 155 11 865 12 305 15 305 16 165 16 332 19 409 19 432 19 459 19 603 20 602 20 714 22 139 24 20 25 143 26 59 27 384 27 435 31 420 34 230 38 20 38 41
23	16	LL...L 0 151 3 151 4 151 5 151 8 151 11 485 12 607 13 130 13 296 14 248 19 322 19 776 26 1197 30 757 30 781 30 1676 30 1694 30 2110 30 3521 31 469 35 200 37 255 38 200
22	16	P.L.P 1 172 1 176 6 132 6 136 6 204 11 776 14 380 15 397 16 408 16 442 19 402 19 688 20 718 21 186 22 980 24 151 30 1059 30 1359 31 67 34 76 35 960 37 373
22	16	E..A.L 0 385 0 422 1 388 3 385 3 422 4 385 4 422 5 385 5 422 6 346 7 208 8 385 8 422 11 558 22 1412 24 75 26 15 30 2415 33 335 36 400 38 300 38 308
22	16	S.P...S 7 155 12 294 14 363 15 31 20 116 20 362 21 269 22 139 22 1427 24 20 26 1464 27 384 27 435 30 2058 30 2487 30 3715 34 230 35 648 36 341 36 366 37 220 38 20
22	16	L....EE 0 427 3 427 4 427 5 427 8 427 11 316 20 89 21 8 21 360 21 570 22 998 22 1215 22 1251 22 1339 26 1565 28 104 29 30 30 120 30 1713 32 32 33 550 35 321
22	16	G..G.G 0 142 1 23 1 25 3 142 4 142 5 142 8 142 10 146 14 7 15 51 16 445 16 599 24 97 24 265 28 56 28 60 28 156 28 190 31 201 33 131 34 190 38 5
22	16	S..G..S 1 226 2 234 2 439 6 185 10 122 12 245 15 31 17 313 26 367 27 384 28 158 30 2016 30 2058 32 221 32 297 34 230 35 225 37 29 37 220 37 265 37 431 39 196
22	16	L..RL 0 152 1 110 3 152 4 152 5 152 6 70 8 152 11 330 11 447 11 664 17 49 19 486 24 137 26 1523 30 692 30 1166 30 1317 30 2196 30 2613 31 354 35 1053 37 272
21	16	L..E.L 0 151 3 151 4 151 5 151 7 664 8 151 12 120 16 522 20 236 21 396 21 501 21 606 22 81 26 187 26 1402 30 326 30 774 30 3661 33 376 35 283 39 73
21	16	LL....S 0 151 1 14 3 151 4 151 5 151 8 151 12 192 14 248 15 530 19 482 20 424 22 391 22 1259 23 74 30 2158 30 2196 30 2455 30 3219 33 461 33 670 38 200
21	16	S.LE 0 164 3 164 4 164 5 164 7 147 7 254 8 164 11 162 13 413 16 19 17 251 19 566 21 27 21 918 21 970 22 783 22 1300 22 1436 26 1179 27 405 30 3286
20	16	PS...S 1 458 6 416 11 176 12 244 12 289 13 389 15 355 19 331 20 310 20 382 22 1497 25 115 26 61 26 109 26 1018 27 375 32 325 33 66 34 255 37 335
20	16	L.RL 0 226 2 521 3 226 4 226 5 226 7 146 8 226 11 43 14 53 27 496 29 63 30 693 30 1839 30 2197 30 3518 30 3658 31 326 34 141 35 1054 38 175
20	16	S.S.P 6 156 7 425 12 256 12 618 14 361 15 324 19 622 20 378 20 623 21 820 22 1425 25 141 26 57 26 1462 30 2056 31 418 34 227 34 228 36 372 38 18
20	16	L..P..L 0 85 3 85 4 85 5 85 8 85 11 228 11 511 15 159 16 395 18 301 19 668 22 21 26 632 26 1193 26 1275 28 269 30 810 30 2162 33 63 37 245
20	16	ERL 0 154 2 93 3 154 4 154 5 154 8 154 11 465 11 666 18 299 21 856 26 1525 30 1142 30 1168 30 2453 30 2886 32 232 33 508 34 310 35 122 37 274
20	16	S..GG 0 139 3 139 4 139 5 139 8 139 15 191 16 7 16 260 18 392 22 944 26 626 27 390 28 158 28 164 28 165 30 765 33 163 36 1 37 254 37 265
20	16	A....LT 0 246 1 291 3 246 4 246 5 246 8 246 14 168 18 130 21 583 27 149 27 457 30 333 30 1344 31 316 32 171 35 365 36 321 37 291 37 397 37 404
20	16	S....PS 2 234 7 155 11 390 11 787 12 284 16 96 16 399 18 368 21 294 22 139 22 1496 24 20 27 384 27 435 30 2990 31 414 34 230 35 225 36 372 38 20
20	16	R.L..E 0 214 3 214 4 214 5 214 7 162 8 214 11 740 12 88 18 206 19 325 22 135 22 755 26 560 26 1584 27 72 27 152 30 89 30 118 35 657 38 76
20	16	A...LS 0 373 3 373 4 373 5 373 7 79 7 142 7 209 8 373 10 156 11 602 12 565 13 52 13 293 14 309 19 556 20 421 22 1247 30 459 30 3027 37 116
19	16	RQL 0 83 3 83 4 83 5 83 7 17 8 83 12 190 19 258 20 404 21 865 24 341 26 220 26 1032 26 1399 30 3141 30 3308 31 472 38 270 39 130
19	16	A..E.L 0 280 3 280 4 280 5 280 8 280 11 200 18 130 19 789 24 46 26 890 30 2845 30 3365 32 308 33 116 33 505 34 307 35 15 35 572 37 323
19	16	S...G.A 0 5 3 5 4 5 5 5 8 5 16 318 19 753 20 576 21 876 22 307 26 357 26 371 26 517 28 183 28 186 35 649 36 324 37 298 38 6
19	16	S..S..G 2 231 12 242 15 28 19 619 20 665 21 206 21 275 22 394 22 1359 24 264 25 48 26 369 26 964 27 376 28 163 30 3761 34 227 37 26 39 193
19	16	L.PL 1 189 14 197 14 382 15 3 17 227 20 720 23 75 24 141 24 153 26 1066 28 85 30 370 30 1361 31 410 34 78 35 733 36 411 37 83 39 81
19	16	A...A.L 0 384 3 384 4 384 5 384 7 207 8 384 13 41 15 174 19 33 19 476 19 477 19 770 22 1411 24 238 25 104 26 1546 27 233 30 2928 34 5
19	16	A..K..E 0 426 3 426 4 426 5 426 7 346 7 640 8 426 14 5 18 234 20 472 22 16 22 523 26 202 26 721 30 2347 32 31 33 628 34 181 35 300
19	16	E....EV 0 428 3 428 4 428 5 428 8 428 11 281 12 342 13 353 14 11 21 283 21 304 21 968 22 115 26 1566 28 21 30 1413 30 3300 31 248 36 329
19	16	P...P.G 0 359 1 217 3 359 4 359 5 359 6 176 7 116 8 359 11 795 15 498 16 442 19 601 19 608 19 630 19 637 28 133 32 321 34 76 37 89
18	16	EEV 0 432 3 432 4 432 5 432 8 432 9 111 11 363 22 8 22 1113 26 1570 28 109 30 3304 31 252 32 366 33 14 33 728 35 588 36 129
18	16	GT.S 0 143 2 329 3 143 4 143 5 143 7 272 8 143 8 435 14 12 15 420 16 43 19 278 26 414 27 387 32 21 32 224 34 233 36 8
18	16	KKL 1 49 6 39 11 872 13 54 13 249 16 148 20 98 22 1206 25 152 26 567 26 1311 28 257 29 83 30 3342 32 34 33 456 38 173 39 105
18	16	P....SS 1 458 2 162 6 416 11 788 12 289 15 334 16 97 17 132 19 672 20 313 21 824 22 1314 22 1490 24 10 24 21 26 1173 32 292 39 83
18	16	E.L..S 1 347 6 305 12 606 14 311 16 15 19 748 20 16 21 541 23 39 26 1405 30 408 30 2409 31 504 33 400 34 335 35 563 35 575 37 249
18	16	RA....L 0 63 2 518 3 63 4 63 5 63 8 63 13 191 14 167 18 129 19 227 19 294 25 24 26 216 27 401 30 1130 30 2191 32 348 37 114
18	16	L...LS 0 152 2 60 3 152 4 152 5 152 8 152 14 249 15 161 18 363 20 663 22 151 26 180 26 910 27 46 30 1986 30 2617 34 319 38 201
18	16	S.A...P 0 177 1 244 2 187 3 177 4 177 5 177 7 339 8 177 13 327 16 109 18 112 24 27 26 971 26 1432 30 1852 30 3329 31 29 35 363
18	16	L.E..T 0 251 2 86 3 251 4 251 5 251 7 113 8 251 10 160 11 134 12 475 12 537 17 351 19 567 22 784 26 296 30 1307 30 2583 33 189
18	16	P...L.K 0 363 1 444 3 363 4 363 5 363 6 402 8 363 11 567 11 867 14 130 18 146 20 634 20 719 22 569 24 344 26 1277 30 84 32 161
18	16	K....LK 2 300 7 353 9 34 11 129 13 23 13 159 14 325 19 34 20 246 26 1419 27 82 27 509 30 3735 31 405 33 184 36 284 38 174 39 38
17	16	L..P.Q 0 85 1 441 2 138 3 85 4 85 5 85 6 399 8 85 11 591 13 56 16 530 21 268 22 1441 26 416 26 1185 28 269 37 86
17	16	A.G..T 0 103 3 103 4 103 5 103 8 103 11 537 18 160 19 203 20 645 21 126 21 378 22 704 26 210 27 391 30 2547 33 165 36 337
17	16	VS..T 0 234 2 186 3 234 4 234 5 234 7 653 8 234 9 234 11 192 16 493 17 109 18 268 20 53 22 1653 30 2840 30 3147 36 323
17	16	Q..T..P 0 357 1 428 2 284 3 357 4 357 5 357 6 386 8 357 12 254 12 306 13 239 20 72 21 552 25 109 30 3756 31 39 36 370
17	16	E.G.G 0 54 3 54 4 54 5 54 7 241 8 54 10 147 17 299 19 541 22 1345 27 63 28 51 30 436 30 1767 32 72 35 597 36 3
17	16	AE.A 0 277 3 277 4 277 5 277 7 114 7 209 8 277 21 41 22 1607 23 108 26 973 27 156 28 276 30 321 32 346 33 23 35 7
17	16	R.L...E 0 83 3 83 4 83 5 83 8 83 11 740 17 51 20 404 21 420 21 927 22 663 26 1399 27 152 31 472 32 95 35 374 37 243
17	16	T.VP 0 360 2 190 3 360 4 360 5 360 7 678 8 360 12 177 12 309 17 231 19 583 20 631 21 131 24 228 26 1149 30 652 31 165
16	16	LVP 0 258 1 178 3 258 4 258 5 258 6 138 8 258 16 379 17 185 18 216 19 668 22 770 23 75 26 1107 30 1361 39 81
51	15	PP..P 11 1 11 19 11 22 11 23 11 24 11 369 13 333 15 67 16 333 19 301 19 433 19 434 19 437 19 604 19 633 19 671 19 687 20 709 20 717 20 718 22 980 24 21 24 41 24 44 24 181 24 182 24 183 24 186 24 225 30 505 30 506 30 507 30 508 30 509 30 510 30 513 31 70 32 321 34 14 34 161 34 162 34 163 34 164 34 165 34 231 35 153 35 960 37 55 37 60 38 21 38 42
45	15	P...PP 1 217 6 146 6 176 7 188 7 795 11 19 11 20 11 22 11 23 15 158 19 356 19 433 19 434 19 601 19 630 19 649 19 687 19 688 20 713 20 717 22 976 24 178 24 181 24 182 24 190 30 501 30 503 30 505 30 506 30 507 30 508 30 509 30 520 31 70 34 12 34 53 34 158 34 161 34 162 34 163 34 164 35 149 36 349 37 55 37 56
38	15	PAP 0 172 3 172 4 172 5 172 8 172 11 20 14 402 15 330 15 367 15 377 15 379 15 381 15 393 15 410 15 498 15 500 16 110 19 435 19 443 19 461 19 586 19 588 19 590 19 637 19 651 24 42 24 235 28 135 30 495 30 499 30 503 30 520 32 12 34 87 34 101 34 103 34 105 34 253
36	15	S..SS 2 231 12 242 12 290 13 390 14 360 15 532 20 287 20 315 20 559 20 562 20 563 20 565 20 593 21 275 22 642 22 762 22 1293 22 1382 22 1456 22 1479 25 137 26 54 26 110 26 369 26 690 26 1406 27 274 27 354 27 376 30 409 30 2022 30 2967 34 224 34 226 37 226 39 147
34	15	E..E.E 3 442 7 215 7 232 7 235 7 237 7 263 8 441 11 47 11 671 16 628 21 283 21 304 22 571 22 845 22 1409 26 1046 27 157 27 308 27 318 28 21 29 57 30 1715 30 1767 30 2526 30 2711 31 536 33 12 33 233 33 238 33 242 33 245 33 247 33 549 39 19
29	15	A.A...A 0 382 3 382 4 382 5 382 7 205 8 382 11 10 11 15 11 625 15 362 15 376 15 378 15 382 15 388 15 499 23 160 24 236 26 544 26 1343 26 1345 26 1347 30 1094 30 3724 31 238 34 44 34 86 34 102 34 240 37 395
28	15	A..AA 0 329 7 39 7 172 11 9 11 10 11 12 11 13 19 25 19 29 19 477 19 575 20 259 22 220 23 156 24 43 24 197 24 238 26 663 27 29 30 478 30 3111 34 43 34 47 34 196 35 7 35 11 37 397 38 68
27	15	K...E.L 0 279 3 279 4 279 5 279 8 279 11 461 21 475 21 733 22 1253 26 889 26 1042 30 625 30 1164 30 1206 30 1768 30 2229 30 2280 30 2386 30 2474 31 417 33 57 33 115 33 456 33 564 34 331 37 322 39 129
26	15	E....EE 1 31 3 442 4 440 5 440 6 21 7 232 7 235 7 263 8 441 11 47 13 358 21 973 22 901 22 1281 22 1351 22 1534 25 7 26 203 27 312 27 317 27 318 27 343 33 236 33 242 33 549 33 556
26	15	LS.L 2 438 7 146 12 569 14 258 19 320 22 2 22 155 26 184 30 287 30 391 30 705 30 816 30 2155 30 2197 30 2425 30 3285 31 508 33 458 34 117 34 323 36 411 37 28 37 120 37 225 38 34 39 94
25	15	EEK 1 36 6 26 7 138 11 925 15 285 19 517 21 83 22 728 22 731 26 203 27 191 27 312 27 324 29 97 30 626 30 1102 30 3432 31 536 33 235 33 242 33 247 33 266 33 555 33 561 37 443
25	15	SS....L 0 235 3 235 4 235 5 235 8 235 11 81 12 293 12 426 19 69 19 149 19 677 20 547 20 616 21 923 22 424 22 1216 22 1296 22 1385 22 1435 30 817 30 2025 30 2996 32 23 37 25 39 88
25	15	L.K...E 0 427 3 427 4 427 5 427 8 427 11 316 19 716 21 36 21 360 21 570 22 790 22 1251 22 1275 22 1403 26 1281 30 88 30 1512 30 2278 32 32 32 341 33 55 33 415 33 510 34 329 39 132
25	15	SL...L 1 46 1 109 6 36 6 69 12 76 12 427 16 491 17 48 18 115 19 485 19 771 22 150 22 1261 26 179 28 364 30 395 30 547 30 818 30 1643 30 1808 30 2195 31 507 32 149 35 85 37 271
25	15	L..L..E 2 458 11 43 16 519 18 135 20 140 20 233 22 2 22 1085 22 1403 22 1675 26 184 26 559 26 1066 27 496 29 30 30 88 30 2304 30 2732 30 3658 31 215 33 661 35 20 38 302 39 81 39 132
25	15	L..L.S 0 226 2 458 5 226 8 226 11 157 19 483 20 132 20 663 23 75 24 244 26 559 26 954 30 789 30 946 30 2159 30 2197 30 2253 30 2729 30 3220 30 3404 33 44 34 117 35 288 37 28 37 225
24	15	E.L...E 0 283 3 283 3 422 4 283 8 283 8 422 16 372 17 209 17 353 18 299 20 239 21 479 21 856 22 1439 26 190 26 197 26 1096 30 1337 30 2233 30 2409 30 2848 32 37 33 546 38 230
22	15	LK..L 2 521 7 460 7 488 10 133 16 370 19 478 21 169 22 1262 22 1700 23 30 26 910 26 1193 29 47 29 85 30 731 30 1183 30 2111 30 3740 31 218 35 946 36 289 39 128
22	15	V....EE 0 408 3 408 3 439 4 408 4 439 5 408 5 439 7 702 8 408 11 44 11 741 12 588 19 742 21 76 28 39 28 40 30 2213 30 2348 31 531 33 260 35 301 35 538
22	15	T.L..L 0 224 1 187 2 287 2 453 3 224 4 224 5 224 8 224 30 944 30 1181 30 1207 30 1336 30 2150 30 3283 30 3790 31 408 32 27 35 339 36 409 37 294 38 138 39 92
22	15	K..LE 0 163 3 163 4 163 5 163 8 163 15 109 16 371 17 15 20 403 21 170 22 995 26 723 30 90 30 628 30 1206 30 1514 33 417 33 512 33 545 33 575 33 630 39 129
22	15	G..S.S 1 99 2 460 16 463 20 297 20 696 22 1183 22 1383 25 136 26 366 26 654 26 1564 27 427 28 160 28 161 30 1608 30 2019 34 221 35 1007 36 7 36 407 37 20 39 199
22	15	S..LS 2 421 6 203 11 643 12 566 15 528 19 769 22 152 22 627 26 28 26 293 26 413 26 1316 30 2963 30 3760 31 196 31 503 32 247 34 220 34 320 35 92 37 25 38 269
21	15	L....LS 0 151 1 248 3 151 4 151 5 151 8 151 11 641 11 664 12 597 14 248 14 253 14 348 15 508 19 555 19 711 22 146 30 389 30 2420 30 3280 35 90 38 200
21	15	L..LE 0 22 1 57 3 22 3 424 4 22 5 22 6 47 7 146 8 22 8 424 11 43 20 132 20 241 23 24 26 1098 26 1111 29 63 30 845 30 3285 32 36 32 97
21	15	D.EE 0 430 3 430 4 430 5 430 8 430 13 361 19 745 22 1342 22 1532 26 127 26 206 27 189 27 319 32 364 33 239 33 263 33 285 33 553 35 324 37 441 39 157
21	15	E...DS 0 433 1 347 2 229 3 433 4 433 5 433 6 305 8 433 11 745 19 797 21 222 22 180 22 214 22 637 22 1357 22 1477 22 1835 27 255 27 349 31 450 35 623
21	15	LK.L 2 305 2 521 7 110 11 871 13 164 16 147 19 102 19 483 22 48 24 251 26 808 26 1066 26 1098 27 496 30 221 30 1183 30 2674 31 410 32 351 35 1054 39 78
21	15	KK.E 1 155 6 18 6 115 9 217 11 93 16 181 20 98 21 433 21 643 21 805 22 1108 22 1206 26 451 26 567 28 202 32 34 33 558 33 580 34 314 35 136 39 105
21	15	E...SE 0 414 3 414 4 414 5 414 7 210 8 414 11 666 12 342 14 11 15 419 17 279 22 845 22 1213 22 1281 22 1374 22 1445 22 1575 27 343 30 202 30 2529 33 247
20	15	L.KA 1 60 6 50 12 81 17 89 19 38 20 451 22 790 22 1275 24 348 25 63 25 101 26 1155 30 1389 30 1851 30 1889 30 3122 31 22 32 154 35 767 39 97
20	15	P..T..P 0 267 1 200 3 267 4 267 5 267 6 140 6 160 8 267 16 115 19 307 19 580 19 590 19 592 19 639 24 225 26 977 28 87 30 179 33 294 34 231
20	15	V..E..E 3 439 4 439 5 439 11 44 15 205 18 76 21 219 21 298 21 962 22 414 22 1631 26 714 26 1043 28 39 28 40 29 64 30 2523 33 543 35 301 38 243
20	15	S...E.E 0 438 3 438 4 438 5 438 7 214 7 216 8 438 11 670 12 338 21 303 21 678 22 397 22 1006 22 1297 25 140 26 5 27 279 27 307 30 2215 39 58
20	15	KLE 0 165 3 165 4 165 5 165 8 165 9 45 9 175 11 163 20 99 20 341 22 733 22 1207 26 568 26 1113 27 406 30 2419 31 32 31 265 32 35 39 106
20	15	GS.S 1 456 6 414 12 248 12 355 15 223 19 621 21 675 22 182 25 136 26 366 26 370 27 276 27 394 28 162 30 217 30 718 30 1608 34 221 35 1007 37 32
20	15	LSP 1 248 1 253 2 33 6 206 7 83 11 228 11 606 11 778 12 299 14 253 16 410 21 208 22 630 31 52 35 638 35 962 36 411 37 245 38 40 38 381
20	15	KR.L 1 12 2 522 6 12 7 489 11 739 14 292 15 109 19 96 20 331 20 403 22 69 22 134 26 636 30 1730 30 2028 30 3534 31 15 31 108 35 656 39 129
20	15	VP....A 0 323 0 362 2 127 3 323 3 362 4 323 4 362 5 323 5 362 8 362 15 319 17 233 18 217 19 585 21 334 22 1601 24 230 30 486 30 1362 31 167
20	15	A..EP 0 179 0 293 1 207 3 179 3 293 4 179 4 293 5 179 5 293 6 167 7 187 8 179 11 15 22 793 24 46 29 90 30 952 30 2418 31 31 35 240
20	15	AV...L 0 64 3 64 4 64 5 64 7 93 8 64 12 96 15 447 26 440 26 721 26 1242 26 1388 27 457 30 478 30 1028 30 2192 31 166 32 171 35 249 37 323
20	15	K....QL 0 279 3 279 4 279 5 279 7 250 8 279 12 438 13 335 17 12 19 264 20 526 26 581 28 338 30 980 30 1128 30 1206 30 1768 30 2563 30 3640 32 4
20	15	E...LK 2 93 2 517 7 690 11 321 13 284 14 347 17 290 19 101 19 191 21 576 21 746 28 335 29 81 30 449 30 3076 30 3090 32 347 33 472 35 676 39 124
19	15	S.L.S 11 458 11 806 12 290 14 369 15 528 18 397 20 320 21 27 22 1382 24 16 26 1179 30 1636 30 2198 33 67 34 118 35 394 37 29 37 226 37 336
19	15	AAA 7 205 11 12 11 13 11 14 11 15 13 417 19 337 19 338 20 487 22 1614 24 132 26 274 27 402 28 153 30 3810 34 36 35 14 38 53 39 1
19	15	S..AS 0 236 2 130 3 146 3 236 4 236 5 236 8 236 12 284 16 76 16 207 18 397 19 771 22 1138 26 682 27 216 30 1636 30 2211 30 3363 38 275
19	15	S....LG 1 307 6 265 7 64 11 82 11 442 16 494 18 317 18 397 22 176 22 1359 24 249 26 194 30 1968 30 2997 31 53 33 441 37 26 38 113 39 213
19	15	P....PS 0 31 2 188 3 31 4 31 5 31 15 241 15 350 16 110 16 485 19 414 19 419 22 1424 24 182 24 226 26 1013 32 320 36 349 37 44 38 43
19	15	E...E.V 0 428 3 428 4 428 5 428 8 428 10 83 18 211 21 771 22 28 22 731 24 142 26 1365 26 1566 28 14 30 1224 30 2534 30 3300 31 248 33 579
19	15	S.D..L 1 109 6 69 8 113 11 82 12 42 13 310 13 402 19 706 22 1217 22 1359 25 116 26 76 26 1518 28 364 31 28 31 362 32 149 33 390 35 568
19	15	GS....L 0 145 3 145 4 145 5 145 7 280 8 145 11 441 14 243 18 396 22 262 27 394 30 899 30 2097 30 3214 32 148 35 32 35 653 35 1007 37 103
19	15	A...QL 0 280 3 280 4 280 5 280 8 280 10 168 20 401 21 967 26 217 26 1029 26 1242 30 2244 30 3203 30 3420 32 349 33 23 35 406 37 115 38 148
19	15	LS..E 0 285 2 424 3 285 4 285 7 146 8 285 12 602 15 513 19 233 21 858 22 1334 26 861 26 1319 30 2411 30 2882 30 3285 30 3561 32 250 37 245
19	15	EE...D 0 432 3 432 4 432 5 432 8 432 9 268 12 123 15 132 19 6 22 847 22 1356 27 348 28 42 28 43 28 44 28 45 32 37 33 265 39 159
18	15	LK....L 1 51 2 299 6 41 11 151 13 22 16 370 17 294 18 301 19 182 21 580 25 87 26 1193 26 1552 30 221 30 905 35 283 35 460 39 78
18	15	E.D.E 0 428 3 428 4 428 5 428 8 428 11 29 13 121 17 19 19 6 22 1730 25 9 26 204 27 210 27 317 30 531 30 2537 30 2541 33 224
18	15	TT...L 0 189 2 287 3 189 4 189 5 189 7 399 7 483 8 189 12 639 15 474 16 12 20 293 26 339 26 1270 27 468 30 1207 30 3532 39 92
18	15	P.L.S 1 134 6 94 12 206 13 405 14 365 16 490 18 118 19 580 20 710 22 1125 22 1561 24 245 26 983 30 1848 30 2635 30 3282 32 322 34 336
18	15	AV...S 0 373 3 373 4 373 5 373 8 373 12 19 13 381 15 318 18 227 22 1174 26 1434 26 1460 30 1604 30 2051 30 2482 32 18 33 324 34 214
18	15	S.E...E 0 438 3 438 4 438 5 438 7 216 8 438 10 47 10 161 18 224 22 450 22 839 25 140 26 972 27 306 27 307 30 2535 32 24 33 329
18	15	EA...L 0 385 1 402 3 385 3 419 4 385 5 385 6 360 7 208 8 385 8 419 15 424 15 484 18 82 23 57 31 513 35 18 37 105 39 13
18	15	E.E...A 0 414 2 55 3 414 4 414 5 414 7 220 7 238 7 690 8 414 9 47 19 383 21 81 22 1301 27 322 30 2219 30 2784 31 537 39 24
18	15	L.R.R 0 118 2 269 3 118 4 118 5 118 8 118 11 693 14 91 16 576 19 371 22 501 22 1071 25 30 26 617 26 1442 26 1449 27 148 35 156
18	15	E....AE 0 283 3 283 4 283 7 242 7 796 8 283 11 532 16 627 17 353 21 82 21 286 22 1160 26 197 26 968 31 267 35 2 36 325 38 246
18	15	QLS 0 284 3 284 4 284 5 284 8 284 9 81 17 317 19 715 22 154 24 328 26 221 26 586 26 1033 30 462 30 2881 34 318 37 119 38 271
18	15	SG..S 0 146 3 146 4 146 5 146 8 146 15 356 19 547 20 694 22 1369 22 1382 26 369 26 413 27 64 27 376 28 179 30 3325 32 326 34 220
18	15	TA.A 0 381 2 196 3 381 4 381 5 381 7 739 8 381 11 11 11 624 18 157 23 163 26 547 30 488 30 2755 30 2757 31 237 35 345 38 11
17	15	AK.A 0 399 3 399 4 399 5 399 8 399 10 78 13 66 16 136 20 393 20 588 22 220 22 406 24 90 29 87 30 1873 34 147 36 69
17	15	G.G..E 0 409 1 26 2 9 3 409 4 409 4 441 5 409 5 441 7 243 8 409 11 434 13 198 16 602 22 1347 33 694 35 75 38 8
17	15	L.KV 0 367 1 448 2 424 3 367 4 367 5 367 6 406 8 367 21 858 22 1527 26 1114 29 26 30 164 30 3169 31 111 31 528 32 165
17	15	L..L..Q 0 226 3 226 4 226 5 226 7 10 8 226 11 568 16 147 16 376 23 27 26 231 30 3220 31 467 34 326 35 341 38 140 38 316
17	15	L..Q.V 0 229 1 260 1 392 3 229 4 229 5 229 6 218 6 350 8 229 14 134 15 102 16 576 19 75 20 667 25 93 34 210 37 180
17	15	P..L.P 1 175 1 245 1 250 6 135 7 193 11 775 12 296 13 275 15 158 16 398 17 182 19 687 20 717 30 3698 32 7 37 80 38 58
17	15	S.A...L 1 275 3 418 6 212 8 418 13 291 15 423 16 438 16 554 19 30 19 69 20 81 22 1435 26 66 30 3364 32 23 36 12 37 104
17	15	G.L...S 0 133 2 442 3 133 4 133 5 133 7 395 8 133 12 45 15 437 22 889 26 651 26 1563 30 311 34 221 37 205 37 223 39 173
17	15	L.ER 0 152 3 152 4 152 5 152 8 152 11 664 13 341 13 362 19 567 21 367 22 346 24 144 26 1061 26 1523 30 1166 33 197 37 272
17	15	SLS 7 82 11 645 12 249 15 340 19 771 20 559 22 150 26 183 26 860 27 430 30 218 30 3560 31 507 34 222 36 410 37 153 38 33
17	15	DL..L 2 440 3 423 8 423 12 568 15 435 16 526 17 226 19 808 20 131 21 165 22 1 26 1057 26 1110 32 350 33 660 38 163 38 315
17	15	G.K.K 0 161 2 217 2 338 3 161 4 161 5 161 8 161 14 323 17 68 18 57 22 932 26 1306 27 106 27 243 30 530 33 271 35 677
17	15	E..EA 0 416 3 416 4 416 5 416 7 257 8 416 9 49 15 481 16 628 18 79 20 407 24 164 26 717 29 73 30 1399 30 1402 30 2923
17	15	PGG 0 363 2 158 3 363 4 363 5 363 7 120 7 758 8 363 11 799 16 601 21 210 24 113 24 119 26 1474 28 261 30 1598 34 192
17	15	LD...K 0 118 1 57 3 118 4 118 5 118 6 47 8 118 8 158 11 222 14 207 18 102 22 217 26 698 26 1216 29 23 32 150 36 53
17	15	A.V...E 0 272 3 272 4 272 5 272 7 684 11 105 15 453 19 379 20 384 21 234 22 1829 30 521 30 2347 30 2982 31 498 35 851 38 156
17	15	LSN 0 377 1 315 3 377 4 377 5 377 6 273 8 377 9 82 14 313 17 134 22 155 26 516 27 50 30 316 30 705 30 3438 31 305
17	15	PQ.S 0 174 3 174 4 174 5 174 7 3 8 174 13 93 16 31 19 699 20 113 21 695 26 303 26 1020 30 55 30 1563 36 368 37 118
16	15	DL.L 2 440 3 115 4 115 5 115 8 115 11 40 17 224 19 449 21 444 22 748 26 1265 30 393 30 2391 33 392 35 804 38 315
16	15	E..PP 1 218 6 177 7 796 13 330 18 215 19 431 19 460 20 715 24 9 26 277 27 312 28 244 31 81 33 713 34 97 36 121
16	15	V..LS 0 374 3 374 4 374 5 374 7 597 8 374 11 313 14 356 17 131 18 313 22 1791 23 38 24 326 26 513 26 1258 34 316
16	15	L..A..T 0 285 1 60 3 285 4 285 5 285 6 50 8 285 12 624 20 451 21 231 23 157 26 426 26 1216 30 3666 31 199 35 908
15	15	DG.L 0 244 1 111 3 244 4 244 5 244 6 71 7 470 8 244 11 84 12 44 24 138 26 78 30 3737 35 256 37 204
15	15	LS....T 0 285 3 285 4 285 5 285 6 184 8 285 17 318 19 233 22 630 24 329 26 187 30 2411 31 199 34 319 37 225
15	15	V..AG 0 8 2 7 3 8 4 8 5 8 7 767 8 8 18 347 24 239 26 433 28 152 30 604 32 368 35 13 38 325
15	15	L.T...L 0 188 2 286 3 188 4 188 5 188 8 188 11 304 12 638 17 83 22 158 26 1028 34 323 36 395 38 34 39 96
15	15	LEP 0 69 3 69 4 69 5 69 7 645 8 69 16 21 20 342 21 188 24 141 26 72 30 2420 31 33 34 78 37 375
15	15	I...PP 0 354 1 216 2 402 3 354 4 354 5 354 6 175 8 354 11 226 17 111 18 214 19 297 21 649 26 1273 32 316
15	15	G.G..V 0 56 3 56 4 56 5 56 8 56 10 149 19 737 21 884 23 99 24 112 30 438 32 76 33 180 35 599 36 195
15	15	A..V..A 0 173 3 173 4 173 5 173 7 764 8 173 11 489 21 753 24 236 27 33 30 515 31 238 32 365 35 10 38 311
15	15	PA..V 0 172 2 188 3 172 4 172 5 172 7 763 8 172 21 450 24 235 26 775 28 16 30 514 35 1041 36 137 37 320
15	15	F..G.G 0 140 1 417 3 140 4 140 5 140 6 375 8 140 9 183 12 558 14 240 16 495 22 1797 24 32 30 1766 35 596
15	15	D...R.L 0 210 2 68 3 210 4 210 5 210 8 210 15 153 18 361 22 66 26 1395 27 456 30 442 31 320 35 494 36 89
53	14	P..PP 1 5 1 172 1 217 6 5 6 132 6 176 7 188 7 795 11 19 11 20 11 22 11 23 11 24 15 310 16 238 19 434 19 435 19 601 19 630 19 641 19 684 19 688 20 707 20 713 20 718 24 38 24 41 24 178 24 181 24 182 24 183 24 192 24 223 30 503 30 505 30 506 30 507 30 508 30 509 30 510 31 67 31 71 32 261 34 12 34 14 34 45 34 158 34 161 34 162 34 163 34 164 34 165 37 56
44	14	P..P..P 7 792 11 19 11 20 11 22 11 782 14 304 15 307 19 435 19 598 19 641 20 707 20 710 20 713 20 716 20 718 21 668 24 38 24 42 24 107 24 178 24 181 24 184 24 220 24 223 30 484 30 487 30 503 30 505 30 506 30 507 30 508 30 511 30 514 30 2665 31 419 32 286 32 289 34 12 34 158 34 161 34 162 34 163 35 609 38 19
31	14	S..S..S 2 247 2 445 9 80 12 243 14 147 16 467 16 470 20 559 20 562 20 563 20 617 22 1020 22 1382 22 1427 22 1430 22 1479 22 1565 25 137 26 51 27 217 27 274 27 304 27 341 27 344 30 1640 30 2209 34 224 37 23 37 226 39 144 39 190
29	14	S....SS 12 221 12 288 13 386 13 394 20 561 20 562 20 563 21 918 22 949 22 1211 22 1291 22 1430 26 349 26 367 26 412 27 274 27 341 28 158 28 219 30 2164 30 2991 34 222 34 224 36 341 36 366 37 35 38 91 39 49 39 196
27	14	E...E.E 0 410 0 440 3 410 4 410 4 440 4 442 5 410 5 440 5 442 7 218 7 231 7 260 8 410 8 440 16 627 19 511 19 525 22 841 24 161 27 158 27 188 27 317 27 318 33 241 33 252 34 304 36 325
25	14	P....PA 2 123 2 193 6 208 7 758 7 795 12 307 13 275 14 337 14 384 15 374 15 495 17 229 19 19 19 438 19 456 21 332 24 33 30 490 30 509 32 7 34 53 34 84 34 100 34 164 34 232
24	14	L.K.L 1 47 1 448 6 37 6 406 12 81 12 428 13 297 14 111 16 146 19 482 21 268 21 790 29 26 30 326 30 548 30 1389 30 1512 30 1539 30 2617 30 3169 31 218 32 32 34 329 35 1053
24	14	SLL 0 150 3 150 4 150 5 150 7 374 8 150 11 484 14 259 19 321 19 566 19 661 19 775 20 665 22 288 22 783 30 818 30 1888 30 2064 30 2195 30 2734 37 108 37 226 37 254 39 95
24	14	PA.A 2 128 7 785 15 377 15 379 15 381 15 498 17 234 19 586 19 588 21 337 22 1613 24 235 24 245 26 273 28 135 30 1300 31 243 34 87 34 89 34 101 34 103 34 105 34 237 37 320
24	14	EG.E 0 410 0 444 3 410 3 445 4 410 4 442 4 446 5 410 5 442 5 446 7 649 8 410 8 444 20 441 21 280 21 283 22 669 23 70 26 326 26 717 26 931 27 266 30 3799 33 546
24	14	S..E..S 7 275 8 286 8 293 11 462 12 282 15 514 16 19 17 251 21 918 22 139 22 1049 22 1056 22 1210 22 1335 22 1376 26 399 26 1464 27 280 27 340 30 431 30 2098 30 2728 33 469 35 642
23	14	SL....L 0 150 3 150 4 150 5 150 8 150 11 484 12 119 16 373 19 321 19 771 19 775 22 145 26 66 26 467 26 519 26 626 26 1126 30 218 30 1808 35 499 35 751 37 153 37 254
23	14	E....LE 0 422 3 422 4 422 5 422 7 251 8 422 11 544 20 95 20 239 22 22 22 729 22 780 22 1345 22 1412 22 1558 26 931 26 1096 30 626 30 2415 30 3067 33 713 35 119 39 13
23	14	S...RL 1 109 6 69 7 144 11 462 14 354 17 48 18 358 19 70 19 485 24 317 26 26 30 1837 30 1968 30 2195 30 2265 30 2883 30 3548 31 53 31 143 35 654 37 23 37 220 37 271
23	14	LSS 2 166 12 292 12 602 14 359 16 67 20 334 20 560 22 953 22 1215 22 1384 22 1794 26 416 26 587 26 861 27 483 30 816 30 2168 30 3285 31 120 32 296 33 671 35 291 37 228
23	14	S..L..L 2 345 7 369 12 566 15 423 16 144 16 373 20 137 22 152 22 1435 24 330 29 20 30 218 30 817 30 842 30 2156 30 3401 30 3774 31 212 34 75 34 320 35 799 37 25 37 153
22	14	G..GG 1 22 1 25 1 26 11 85 16 599 16 600 18 3 18 60 19 545 22 1705 24 97 24 98 26 1560 27 224 28 56 28 59 28 156 28 190 30 895 34 190 36 4 37 205
22	14	VG....E 0 408 0 434 2 384 3 408 3 434 4 408 4 434 5 408 5 434 8 408 8 434 11 433 13 210 19 247 19 742 22 1046 22 1053 22 1332 28 40 30 2227 33 260 35 74
22	14	P..P.S 2 162 2 434 11 782 19 454 19 598 19 672 20 310 21 668 21 671 22 1855 24 10 24 22 24 183 25 145 26 61 29 37 32 292 35 154 35 609 35 637 37 190 39 83
22	14	K.LE 7 643 11 264 11 547 13 95 20 98 22 19 22 1206 24 311 26 567 26 724 26 1099 28 212 30 1410 30 3416 32 34 32 47 32 268 33 418 33 631 34 301 35 469 39 105
22	14	KEE 7 137 7 165 7 250 9 110 11 744 11 924 12 592 16 626 19 5 21 239 21 455 22 730 22 905 27 320 30 625 30 2536 33 240 33 246 34 186 35 855 35 923 37 442
22	14	L.S...L 1 136 2 166 6 96 7 372 11 505 11 585 12 602 16 423 16 513 17 296 20 322 22 1563 26 882 30 1358 30 1447 30 1638 30 2162 30 2168 30 2726 32 374 33 69 33 671
22	14	LS....L 2 166 2 438 11 228 11 511 11 669 12 602 14 353 18 316 22 751 22 1260 26 1261 28 269 30 394 30 2168 30 2592 30 2882 31 52 31 506 33 671 34 323 37 245 38 34
22	14	A...DL 0 64 0 246 3 64 3 246 4 64 4 246 5 64 5 246 8 64 8 246 15 447 19 807 21 355 21 496 21 727 24 256 30 1028 30 2396 31 316 32 346 35 945 38 311
22	14	L...LE 7 69 11 160 11 486 16 17 16 370 19 777 21 25 21 169 22 94 22 1413 24 137 26 1107 27 209 30 444 30 2416 30 3284 30 3522 31 508 32 32 37 272 39 71 39 128
22	14	S..P..P 1 2 6 2 6 173 6 207 11 779 12 203 14 196 16 80 16 109 19 13 19 299 19 432 20 307 20 443 21 709 26 58 30 818 30 2202 34 229 35 363 36 134 36 410
22	14	K....EE 7 359 7 643 11 358 16 622 17 91 20 572 21 77 22 994 22 1108 22 1207 22 1529 24 159 27 53 27 54 27 289 30 1714 30 3427 32 361 33 237 33 282 35 583 37 438
21	14	S..SL 1 292 12 246 12 620 18 112 20 602 21 227 22 766 22 1565 25 41 25 48 25 117 26 915 30 392 30 1357 30 1640 30 3559 33 673 34 219 35 748 37 195 39 190
21	14	EKA 0 278 1 41 1 61 3 278 4 278 5 278 6 31 6 51 7 183 8 278 20 452 21 84 21 862 22 299 22 1450 24 88 25 55 25 102 30 939 30 2239 30 2775
21	14	KK..L 0 162 3 162 4 162 5 162 8 162 11 93 12 107 15 108 21 433 21 643 22 337 22 466 22 518 22 606 22 994 26 596 27 235 27 479 28 181 30 1292 30 1879
21	14	L.LL 1 312 2 348 2 441 6 270 7 19 14 258 19 36 19 320 20 230 22 48 26 559 26 919 30 313 30 779 30 3173 30 3516 30 3519 31 467 37 225 38 316 39 94
21	14	SL....R 2 304 7 543 7 730 12 249 12 611 14 114 15 247 19 485 22 71 26 918 26 1441 28 364 30 1643 30 2277 30 3814 31 466 35 61 35 85 35 786 37 108 38 117
21	14	S..T.S 0 235 1 104 1 239 1 249 3 235 4 235 5 235 7 270 8 235 16 91 17 246 20 302 26 57 26 105 26 349 26 412 26 588 30 413 34 222 38 28 38 91
21	14	S.L...L 0 150 3 150 4 150 5 150 8 129 8 150 11 484 12 426 16 144 19 321 19 775 22 79 26 908 26 1179 30 706 30 817 30 2156 30 2247 30 2414 35 571 37 254
20	14	L...L.E 0 247 3 247 4 247 5 247 8 247 9 46 10 160 19 231 26 1083 30 692 30 1512 30 1986 30 2732 30 3604 32 32 33 422 33 661 34 329 37 295 37 405
20	14	G...SS 3 231 4 231 12 333 16 42 16 463 19 673 19 697 21 274 22 1491 22 1590 25 135 25 136 26 858 27 393 28 159 28 160 28 161 32 293 36 7 39 146
20	14	L..ER 0 151 0 216 2 150 3 151 3 216 4 151 4 216 5 151 5 216 7 164 8 151 8 216 13 122 19 371 21 423 22 751 22 757 26 1048 27 499 39 135
20	14	AL...L 0 246 3 246 4 246 5 246 8 246 11 58 11 159 14 78 19 477 19 481 24 246 30 874 30 982 30 1388 32 31 34 205 35 22 35 572 35 945 37 404
20	14	K.L...L 1 45 2 306 6 35 11 328 13 165 19 484 23 72 29 83 30 802 30 1164 30 1675 30 1752 30 3167 31 461 32 47 33 73 33 456 33 659 34 331 38 173
20	14	AA.A 0 329 3 329 4 329 5 329 7 206 7 670 11 9 11 12 11 13 11 14 16 78 19 337 19 578 23 159 24 92 26 901 30 2515 34 43 34 251 35 34
20	14	L..L..G 0 22 3 22 3 124 4 22 5 22 8 22 12 537 13 164 14 197 16 544 19 162 26 624 26 1098 30 69 30 712 30 782 30 789 30 3307 35 251 37 296
20	14	E.LQ 11 203 12 123 12 606 13 313 19 792 20 239 21 443 22 202 26 1337 26 1525 30 1283 30 3664 32 30 32 232 33 119 33 400 34 310 35 18 35 575 36 291
20	14	S...GS 1 239 6 198 7 297 12 351 12 493 16 473 18 392 22 885 22 944 27 390 28 158 30 357 30 765 30 832 30 1078 30 1122 33 163 34 217 35 649 39 185
20	14	S.T..S 1 249 10 7 11 113 11 507 12 300 13 409 14 364 16 133 22 707 22 1373 26 101 26 413 26 1178 28 219 30 837 33 62 35 293 35 649 35 751 37 46
20	14	VP.P 0 259 3 259 4 259 5 259 8 259 15 327 16 380 19 585 19 627 19 650 19 669 21 133 21 334 21 594 24 230 26 820 28 134 30 183 30 502 37 189
20	14	PS....P 13 326 16 115 16 398 20 338 20 713 21 410 21 515 21 782 21 969 22 1578 24 231 26 765 27 440 30 497 31 419 35 224 36 446 37 49 37 371 38 19
20	14	E..S..E 0 283 3 283 4 283 7 251 8 283 11 33 17 177 21 856 22 142 22 780 22 1059 22 1160 22 1338 22 1366 25 7 26 968 27 343 30 698 30 2409 31 415
20	14	AAL 0 425 1 390 3 425 4 425 5 425 6 348 7 211 8 425 19 339 19 476 19 480 20 85 26 1556 27 1 30 25 30 481 30 1367 30 1387 37 115 37 400
19	14	AE..A 0 384 3 384 4 384 5 384 7 124 7 207 8 384 11 17 11 627 20 396 22 1411 26 1349 30 1344 30 3089 34 170 35 7 35 1038 38 12 38 347
19	14	QL...E 0 84 0 284 3 84 3 284 4 84 4 284 5 84 6 46 7 255 8 84 8 284 13 340 20 405 22 1603 26 1400 30 579 30 2881 31 473 33 531
19	14	K..L..A 0 393 3 163 3 393 4 393 5 393 8 163 8 393 12 143 14 181 15 109 19 475 22 1701 26 636 29 48 30 328 30 3054 30 3182 31 15 31 160
19	14	P...PG 0 359 2 25 2 116 3 359 4 359 5 359 7 116 8 359 11 795 15 397 15 502 19 437 19 641 19 671 19 684 22 870 28 261 34 49 37 373
19	14	S..TS 0 146 2 477 4 146 5 146 7 427 8 146 10 94 11 498 11 837 11 918 16 3 20 300 20 320 20 547 20 616 22 839 30 1609 34 222 38 91
19	14	S..A.L 0 236 3 146 3 236 4 236 5 236 7 64 8 236 18 97 18 397 19 336 19 771 22 1449 26 952 26 1547 30 376 30 2997 31 28 35 398 39 213
19	14	K.K.E 0 163 2 180 3 163 4 163 5 163 8 163 12 590 21 38 21 218 21 733 22 580 22 792 26 1283 29 72 30 2780 33 244 33 557 33 564 34 184
19	14	S..T..S 3 47 4 47 5 47 8 47 10 6 14 363 18 368 22 1238 22 1285 26 349 26 412 26 988 34 222 35 292 35 648 35 993 37 381 38 91 39 89
19	14	E..E..A 0 419 3 419 4 419 5 419 7 238 8 419 19 538 21 81 22 847 22 1409 22 1634 27 60 27 282 27 322 30 629 30 2390 33 14 36 331 39 19
19	14	LS....S 1 248 1 253 2 64 6 206 9 82 11 467 12 250 12 299 12 350 14 253 19 560 20 560 20 622 26 416 26 587 31 120 34 223 36 411 37 45
19	14	EG....E 0 410 3 410 4 410 4 440 4 442 5 410 5 440 5 442 7 242 8 410 9 262 11 538 20 441 21 280 21 959 22 1558 26 931 30 2233 33 546
19	14	L....RI 0 258 2 521 3 258 4 258 5 258 7 488 7 516 7 731 8 258 11 266 21 422 22 164 22 973 28 369 30 93 30 290 30 3028 31 319 32 154
19	14	SSI 0 235 1 1 3 235 4 235 5 235 6 1 8 235 11 178 12 603 15 520 22 376 22 588 22 766 22 1055 26 113 30 412 30 2025 30 2970 35 686
18	14	S....GS 7 275 11 611 11 881 12 243 18 391 19 730 20 362 21 269 22 388 22 1049 22 1056 25 131 26 399 30 212 35 648 35 987 37 431 39 190
18	14	L..EL 9 46 10 160 14 79 17 296 18 363 20 143 20 232 22 81 24 329 26 1198 30 326 30 338 30 804 30 2307 31 218 33 422 34 319 35 23
18	14	L...E.L 0 85 3 85 4 85 5 85 8 85 11 199 11 310 12 602 18 301 20 111 20 322 23 24 26 1401 30 773 30 2812 30 2882 35 460 37 245
18	14	G..S..T 0 44 0 143 3 44 4 44 4 143 5 44 5 143 8 143 12 355 15 34 19 468 20 297 27 482 30 1608 32 21 37 208 37 378 38 379
18	14	D..AL 0 423 3 423 4 423 5 423 7 512 8 423 11 55 15 435 15 526 16 526 18 70 19 316 19 367 20 455 22 1 22 1434 22 1839 39 39
18	14	L..S..L 2 166 11 211 11 304 12 638 16 370 17 83 19 182 22 624 26 1313 29 17 30 834 30 905 31 463 31 506 33 402 35 194 35 809 36 414
18	14	S..A.A 2 194 3 438 7 202 11 484 13 414 15 363 15 387 16 76 19 584 20 415 21 483 26 543 26 1346 28 186 30 1198 30 2753 30 3721 36 355
18	14	KR..E 2 84 2 180 7 134 11 318 11 859 15 109 15 289 19 532 20 403 22 250 22 1749 26 738 27 411 30 2386 31 521 34 184 36 126 39 129
18	14	S..L.L 2 345 8 113 11 214 11 643 14 74 18 164 18 374 19 150 20 351 22 662 26 26 30 418 30 1863 31 503 32 247 33 390 35 92 35 197
18	14	L..D.E 0 427 3 427 4 427 5 427 6 184 8 427 11 874 15 429 17 18 22 1152 22 1339 26 1107 26 1504 27 209 33 315 33 426 33 550 35 321
18	14	S.AE 0 286 1 244 3 286 4 286 7 112 7 177 8 286 13 327 19 209 21 39 22 1163 26 66 26 971 30 2728 32 23 32 363 35 33 35 1036
18	14	G.DS 0 44 0 435 3 44 3 435 4 44 4 435 5 44 5 435 7 272 8 435 10 125 16 43 22 182 25 136 26 366 28 114 30 2061 32 300
18	14	E.E.S 0 414 3 414 4 414 5 414 7 266 8 414 12 342 17 284 21 11 22 845 22 1372 24 56 26 389 28 215 30 202 30 1343 30 2529 30 2784
18	14	SS....P 2 168 11 793 13 399 19 701 22 766 22 1495 24 15 25 139 26 58 26 971 26 1409 27 278 34 226 34 229 35 513 36 371 37 50 38 288
18	14	S..GS 1 20 2 118 11 861 12 245 14 369 16 569 21 209 22 1096 22 1511 26 367 26 967 26 1126 27 64 30 3397 33 164 37 29 37 104 38 2
18	14	TA...A 0 381 3 381 4 381 5 381 8 381 11 8 11 11 18 153 19 27 22 1621 23 155 26 539 30 2755 30 2844 30 3088 30 3719 35 235 38 11
18	14	LE....A 0 194 3 194 4 194 5 194 7 73 8 25 8 194 17 352 21 418 25 94 26 400 26 534 26 895 27 213 30 976 30 2220 31 266 35 505
18	14	SG...L 0 146 3 146 4 146 5 146 8 146 11 36 12 203 14 74 14 244 14 354 18 317 21 838 22 752 22 1541 30 1863 30 2299 32 326 37 176
18	14	L..SS 2 166 7 213 16 30 16 314 16 559 17 134 19 674 21 920 22 1316 24 343 26 1374 27 3 27 213 34 223 34 337 35 289 38 285 39 175
18	14	LS....I 0 377 1 86 2 33 3 377 4 377 5 377 7 600 8 377 11 778 13 297 14 313 22 1384 30 287 30 2197 30 2966 30 3031 30 3285 35 962
17	14	E...S.L 0 182 2 435 2 485 3 182 4 182 5 182 7 352 8 182 16 15 20 316 21 646 22 845 26 181 29 38 30 1343 30 3555 30 3757
17	14	E....EA 0 414 3 414 4 414 5 414 8 414 9 47 10 162 15 419 22 1032 22 1409 26 204 30 475 30 1552 30 2811 33 228 35 31 39 19
17	14	P..S.L 0 183 3 183 4 183 5 183 8 183 11 356 11 410 12 504 12 567 15 336 17 248 24 13 30 678 30 829 35 272 36 343 37 118
17	14	A.K...K 1 43 6 33 7 347 9 212 12 141 14 221 16 324 16 620 20 454 21 657 24 272 26 883 26 1219 34 262 37 347 37 412 39 42
17	14	LL.E 0 151 2 416 3 151 4 151 5 151 8 151 11 133 11 233 11 668 12 100 20 232 22 997 26 1198 30 1819 30 2735 33 664 35 258
17	14	SK.E 0 164 2 425 3 164 4 164 5 164 8 164 11 162 18 411 20 474 21 39 21 859 27 405 29 8 30 431 30 2215 30 2535 31 107
17	14	DS..E 7 274 8 437 10 127 11 35 13 412 17 250 25 138 26 332 27 305 27 339 27 345 29 7 30 2034 30 2727 33 70 35 1035 39 155
17	14	S.AV 0 177 3 177 4 177 5 177 7 699 8 177 19 281 22 1172 26 1432 26 1458 30 395 30 3113 30 3325 32 169 33 708 35 298 38 70
17	14	E..V..E 0 70 3 70 4 70 5 70 8 70 14 305 21 286 21 307 21 682 21 959 22 1628 24 282 28 36 30 2848 32 113 38 127 39 160
17	14	D..K..K 0 159 2 538 3 159 4 159 5 159 7 440 8 159 11 570 12 568 12 586 14 395 26 1110 26 1305 31 217 33 270 33 272 36 120
17	14	P.SS 2 165 11 176 12 224 13 389 16 31 16 435 19 675 19 699 22 585 24 13 24 344 30 2013 32 295 34 107 35 684 37 38 39 86
17	14	L..AK 0 396 3 396 4 396 5 396 8 396 22 217 22 790 26 1155 28 404 30 331 30 2434 31 22 34 144 35 90 35 259 37 260 39 97
17	14	E....KA 1 37 6 27 7 690 12 103 13 284 21 35 22 187 22 514 24 345 27 282 27 322 29 81 30 926 30 2775 33 643 36 331 39 108
17	14	AL....E 0 426 2 32 3 426 4 426 5 426 7 109 7 212 8 426 11 159 17 293 18 73 22 438 22 1842 29 32 30 2652 30 3647 32 31
17	14	E...L.L 1 308 3 112 4 112 5 112 6 266 8 112 10 131 14 347 17 290 22 285 22 1256 24 167 29 62 30 704 30 2303 30 3512 37 277
17	14	AL.V 0 246 3 246 4 246 5 246 8 246 11 489 12 84 18 73 22 4 22 1598 26 438 26 776 26 1338 30 1113 31 389 35 576 38 317
17	14	L.AL 3 424 8 424 11 157 15 436 16 527 22 2 23 154 24 244 26 1202 26 1421 29 30 30 759 30 1183 30 1369 32 29 35 20 37 402
17	14	KA....L 0 279 3 279 4 279 5 279 7 35 7 639 8 279 20 453 22 467 26 889 26 1387 30 940 31 193 33 115 34 290 37 289 37 322
17	14	A.L.Q 1 391 6 349 7 67 13 112 15 529 20 41 20 124 22 1415 24 78 25 92 26 523 29 87 30 869 30 2743 32 51 32 349 37 115
17	14	L...LK 1 47 6 37 7 460 11 59 12 81 19 165 22 497 24 247 27 492 30 3242 30 3407 30 3604 31 218 31 470 32 150 37 409 38 175
16	14	AV....E 0 64 3 64 4 64 5 64 7 701 8 64 9 202 16 458 17 108 21 235 22 523 26 721 30 196 30 1911 30 2347 35 300
16	14	P....AA 0 324 3 324 4 324 5 324 7 200 12 622 13 375 14 269 16 434 24 41 24 127 24 195 25 15 34 45 35 5 38 48
16	14	K..E.V 0 429 3 429 4 429 5 429 8 429 16 181 20 98 21 643 26 996 30 1472 33 580 35 469 35 534 36 52 36 126 37 3
16	14	P...VP 0 358 1 175 2 123 2 188 3 358 4 358 5 358 6 135 8 358 12 307 17 182 17 229 19 302 21 330 24 226 30 179
16	14	R.LF 0 83 2 72 3 83 4 83 5 83 8 83 11 332 12 595 18 206 19 258 26 1200 30 760 30 1731 30 3535 34 327 35 657
16	14	K.K...L 2 219 9 217 11 712 12 105 21 733 22 306 22 992 23 116 26 594 28 338 31 334 31 475 32 56 33 564 34 290 38 172
16	14	GAG 0 56 1 26 2 9 3 56 4 56 5 56 7 243 16 340 19 543 19 737 24 35 24 268 27 65 28 188 32 74 34 195
16	14	T.SL 0 238 1 107 2 245 3 238 4 238 5 238 8 238 15 338 20 178 20 185 20 557 26 1404 35 784 36 345 38 31 39 93
16	14	DL.E 0 250 3 250 4 250 5 250 7 163 8 250 11 108 13 361 19 137 19 745 22 1545 26 948 26 1522 30 1989 33 349 38 199
16	14	GGS 1 22 10 22 16 571 18 395 21 211 22 947 24 265 25 135 26 1128 27 377 27 393 28 161 30 768 30 898 32 147 33 166
16	14	LA...R 0 367 3 367 4 367 5 367 7 572 7 731 8 367 20 399 22 1197 26 141 26 639 27 239 28 275 30 290 35 787 38 316
16	14	RE....L 0 421 3 421 4 421 5 421 8 421 10 52 11 543 16 361 18 132 21 868 26 739 30 367 30 2371 30 3278 35 118 36 399
16	14	LV.D 2 248 3 116 4 116 5 116 8 116 12 583 13 301 18 13 22 1339 26 259 26 1107 28 88 30 3553 31 95 31 280 38 131
16	14	R.LS 0 122 11 667 15 264 18 365 20 332 22 628 26 220 26 1032 27 48 30 2029 30 3436 31 16 32 294 34 321 37 243 38 270
16	14	SG.T 0 146 2 134 4 146 5 146 8 146 15 305 18 171 18 317 20 701 22 1654 26 240 27 441 28 2 30 362 30 2292 35 993
16	14	S..P.P 0 169 4 169 5 169 11 865 16 165 17 328 19 432 19 603 19 667 20 714 22 1186 24 232 30 498 36 372 37 108 38 41
16	14	SS...P 2 169 2 234 8 292 12 24 14 360 15 323 16 437 21 819 23 80 25 140 27 279 30 2990 34 226 34 227 36 371 37 50
16	14	EK....Q 0 278 1 61 3 278 4 278 5 278 6 51 8 278 9 109 17 361 19 518 21 138 23 135 25 55 30 1767 30 2562 30 2697
16	14	SL..E 0 150 3 150 4 150 5 150 7 82 8 150 12 119 14 329 19 793 22 281 22 572 22 724 25 51 26 964 30 2734 35 49
16	14	GE.S 0 415 1 229 3 415 4 415 5 415 6 188 8 415 15 34 16 463 22 1183 26 325 28 216 28 243 30 1195 30 2631 32 136
16	14	R.L.E 7 162 11 667 12 99 15 264 19 97 19 565 21 865 22 70 24 341 26 1006 26 1521 27 72 35 374 36 287 37 270 38 123
16	14	A...ST 0 173 3 173 4 173 5 173 8 173 11 901 16 99 17 108 17 143 18 160 21 126 21 813 27 391 30 2290 36 337 38 87
16	14	PT.V 0 359 3 71 3 359 4 359 5 359 8 71 8 359 12 29 14 410 15 350 19 596 24 227 26 645 28 93 31 35 36 151
16	14	S...GT 0 139 2 222 3 139 4 139 5 139 8 139 12 356 16 7 22 769 22 1796 30 2247 30 2487 31 200 32 17 34 229 38 6
15	14	L...IQ 0 25 3 25 4 25 5 25 8 25 9 39 11 87 13 114 19 794 21 523 22 374 26 1185 30 410 30 860 37 375
15	14	T..PG 0 360 1 219 3 360 4 360 5 360 6 178 8 360 16 118 19 310 19 642 20 75 21 897 22 702 26 958 36 171
15	14	K...SL 1 42 2 300 6 32 14 325 16 369 17 44 18 111 22 1289 26 1122 27 509 30 1356 31 192 35 747 35 782 37 194
15	14	R..L..E 0 213 2 147 3 213 4 213 5 213 8 213 11 72 19 368 21 420 25 151 26 1399 30 2686 31 136 31 444 35 280
15	14	DL.K 0 366 2 96 3 366 4 366 5 366 7 599 8 366 11 570 12 568 21 359 26 1110 27 471 31 217 35 832 35 928
15	14	Q.V.S 0 232 1 428 3 232 4 232 5 232 6 386 7 408 8 232 9 115 19 405 21 296 34 213 35 771 35 1058 37 100
15	14	I.KL 0 121 3 121 4 121 5 121 8 121 9 43 13 53 17 262 21 462 21 567 26 566 30 3408 35 274 36 50 39 104
15	14	TD.S 1 302 6 260 10 9 11 509 12 48 13 411 16 44 21 983 22 1121 26 103 26 991 28 10 33 64 35 295 37 333
15	14	A.K.L 1 43 6 33 7 109 9 212 11 726 12 372 12 579 13 52 14 221 19 32 20 165 24 250 27 418 33 629 37 347
15	14	D.V.K 0 321 3 321 4 321 5 321 8 321 11 855 12 586 15 203 20 497 22 188 26 1038 30 3187 32 151 32 335 38 323
15	14	LK..E 1 142 1 154 7 473 9 216 11 460 14 330 16 530 17 90 18 301 22 1604 26 1098 30 1220 31 474 33 532 35 460
15	14	SIL 0 186 1 2 3 186 4 186 5 186 6 2 8 186 11 413 17 251 18 397 21 206 26 1391 30 357 30 2374 35 694
15	14	AV.E 0 179 3 179 4 179 5 179 8 179 11 733 18 227 21 47 22 1415 23 142 26 503 26 1353 30 2482 33 710 37 323
15	14	E....PA 0 167 1 201 3 167 4 167 5 167 6 161 7 220 7 241 8 167 16 204 18 141 22 1608 24 146 31 252 34 175
15	14	PP.V 0 358 1 8 3 358 4 358 5 358 6 8 7 191 8 358 15 369 16 241 16 333 19 455 20 192 21 909 38 74
15	14	RE.I 0 1 2 154 3 1 4 1 5 1 8 1 11 543 19 373 19 391 30 1382 31 186 33 45 35 118 38 368 39 158
15	14	K....AV 0 59 1 38 3 59 4 59 5 59 6 28 8 59 10 148 11 728 16 330 22 518 26 435 26 1383 30 3110 31 494
15	14	P..S.A 0 174 3 174 4 174 5 174 8 174 13 30 15 320 16 434 16 435 19 733 20 78 26 1429 30 495 36 375 38 48
15	14	P...K.L 1 8 6 8 11 868 12 577 13 245 18 310 21 788 25 148 26 1415 27 466 30 2615 30 2671 31 457 32 264 35 166
15	14	S..T..T 0 186 3 186 4 186 5 186 8 186 11 349 13 400 15 37 18 171 20 54 20 300 22 1795 26 32 30 2292 38 33
15	14	F..E.L 0 86 3 86 4 86 5 86 8 86 12 474 15 431 18 296 19 366 20 13 21 768 24 72 26 1093 30 1165 30 1334
15	14	SK....I 0 164 3 164 4 164 5 164 8 164 9 93 9 121 11 317 12 51 14 211 26 593 30 3409 33 405 35 1010 38 189
15	14	KV..A 0 369 3 369 4 369 5 369 8 369 11 142 19 21 20 484 21 755 21 860 26 452 27 35 29 28 30 2188 32 167
15	14	GSG 0 145 1 23 3 145 4 145 5 145 8 145 12 355 13 32 14 243 14 372 16 572 19 735 24 266 30 361 35 992
15	14	A..A..K 0 329 3 329 4 329 5 329 7 244 7 347 16 338 20 259 22 520 23 159 26 1434 27 29 28 276 30 1873 32 346
15	14	S.G..S 2 235 7 270 12 246 16 510 19 619 20 694 21 673 26 412 27 274 28 158 30 765 32 134 32 298 34 219 37 35
15	14	P....LK 1 376 6 334 7 191 11 410 14 380 15 175 17 289 18 372 22 496 23 25 26 1188 30 33 30 3381 31 85 34 167
15	14	SE.G 1 226 2 463 3 53 4 53 5 53 6 185 8 53 17 29 17 298 19 409 26 967 30 474 32 71 35 542 37 104
15	14	E.L.T 0 89 3 89 4 89 5 89 7 125 8 89 11 816 13 238 14 170 17 209 22 732 23 39 26 1046 26 1096 30 3707
15	14	G..S..E 0 161 1 99 2 329 3 161 4 161 5 161 7 272 8 161 8 435 10 125 15 511 25 136 26 1564 27 276 37 268
15	14	S....LR 0 236 3 236 4 236 5 236 7 281 8 236 19 336 19 485 22 1436 24 317 27 395 28 364 30 1643 33 640 35 85
15	14	QL....E 0 90 3 90 4 90 5 90 7 408 8 90 15 428 17 17 21 951 22 93 22 666 23 33 28 343 35 410 36 394
15	14	SL....A 0 240 3 240 4 240 5 240 8 240 17 48 20 387 22 572 25 51 26 230 30 1888 31 196 31 234 34 140 37 298
15	14	T..AE 0 381 3 381 4 381 5 381 8 381 11 624 19 208 22 1162 26 139 27 153 27 388 30 2603 32 22 33 424 36 327
15	14	KED 0 95 2 484 3 95 4 95 5 95 8 95 9 60 15 207 21 560 22 1159 26 555 28 287 30 534 33 190 33 237
14	14	ALK 7 109 12 84 16 529 17 293 19 477 20 458 22 1598 24 250 26 1423 30 3093 31 543 35 945 37 412 39 42
14	14	S...A.A 0 378 3 378 4 378 5 378 8 378 13 413 15 360 16 75 24 232 27 398 30 1888 31 234 34 236 38 49
14	14	V..G..S 0 158 3 158 4 158 5 158 7 595 12 560 13 370 16 40 22 1180 26 322 28 111 30 1605 37 34 39 82
14	14	SL..D 0 240 1 295 2 247 3 240 4 240 5 240 8 240 16 20 19 775 20 362 22 1568 33 314 35 630 39 193
14	14	QL....Q 0 84 3 84 4 84 5 84 7 12 8 84 9 38 22 1778 26 1027 30 3776 31 287 36 419 37 30 38 139
14	14	LD....T 0 216 1 260 3 216 4 216 5 216 6 218 8 216 11 109 12 130 13 341 17 225 26 1216 28 365 35 289
14	14	S....TS 1 226 6 185 7 425 8 286 11 301 18 325 20 318 22 1479 26 188 30 2487 32 17 33 588 34 220 37 226
14	14	V...V.V 0 61 1 173 3 61 4 61 5 61 6 133 8 323 9 145 21 194 22 1803 26 1354 30 3541 33 143 37 185
14	14	E.A...Q 0 278 1 61 3 278 4 278 5 278 6 51 8 278 10 166 21 965 25 55 26 298 30 2545 31 110 32 347
14	14	L..Q..S 0 229 3 229 4 229 5 229 8 229 11 467 12 597 14 253 15 530 19 711 21 952 22 1454 26 234 30 2286
14	14	TG....S 0 144 1 98 3 144 4 144 5 144 7 328 8 144 12 542 18 165 19 613 27 426 30 2150 37 214 39 172
14	14	S..T.L 0 146 4 146 5 146 8 146 9 252 11 193 13 17 16 494 18 317 20 278 30 1347 32 24 38 106 39 89
14	14	G..D.S 0 42 1 300 3 42 4 42 5 42 6 258 12 333 15 515 16 42 18 306 25 135 26 21 33 720 39 173
14	14	L.T.A 0 268 3 268 4 268 5 268 7 664 8 268 25 121 26 425 28 149 30 1842 33 106 35 701 36 269 39 96
14	14	R.RK 0 120 2 218 3 120 4 120 5 120 8 120 16 299 19 537 24 321 26 1537 27 371 30 1660 33 509 35 158
14	14	RR....E 0 213 2 49 3 213 4 213 5 213 8 213 14 95 15 259 17 51 22 330 27 336 30 1649 37 243 39 20
14	14	E....DS 0 432 3 432 4 432 5 432 7 269 8 432 9 74 11 30 17 245 21 288 22 1356 27 348 31 284 39 138
14	14	A.VE 0 179 1 322 3 179 4 179 5 179 6 280 8 179 17 54 20 91 28 332 29 77 30 3446 33 505 35 348
14	14	NL.P 0 257 3 257 4 257 5 257 6 205 8 257 12 298 13 27 14 252 16 443 22 629 30 854 33 78 35 526
14	14	S.D..K 0 157 3 157 4 157 5 157 8 157 12 566 15 37 22 216 24 297 28 224 30 3177 31 383 34 287 35 547
67	13	P...P.P 6 204 11 19 11 20 11 22 11 776 15 67 15 328 15 330 15 377 15 397 15 496 19 301 19 433 19 435 19 437 19 439 19 457 19 497 19 586 19 588 19 590 19 592 19 633 19 635 19 641 19 645 19 647 19 687 20 707 20 713 20 718 21 381 24 38 24 44 24 178 24 181 24 186 24 190 24 223 24 225 24 227 24 229 24 231 30 493 30 495 30 497 30 499 30 501 30 503 30 505 30 506 30 507 30 508 32 1 34 8 34 12 34 49 34 10…
50	13	P.PP 11 20 11 22 11 23 11 24 11 25 15 310 15 367 15 401 16 167 16 482 19 435 19 454 19 461 19 651 19 724 20 707 20 716 20 719 21 330 24 10 24 42 24 181 24 182 24 183 24 184 24 192 24 223 27 437 30 503 30 505 30 506 30 507 30 508 30 509 30 510 30 511 30 522 32 261 34 12 34 14 34 15 34 55 34 161 34 162 34 163 34 164 34 165 34 166 37 190 38 19
38	13	S.S.S 11 177 11 498 11 643 12 282 12 284 12 286 13 390 16 466 19 702 19 769 19 771 20 287 20 300 20 559 20 561 20 563 20 565 22 587 22 642 22 765 22 1186 22 1511 25 137 25 139 26 306 26 367 26 369 26 682 30 1609 30 2022 34 220 34 222 34 224 34 226 35 1008 39 54 39 179 39 181
38	13	PP....P 7 192 11 19 11 22 11 26 15 67 15 162 15 403 16 484 19 301 19 433 19 437 19 455 19 633 19 687 20 710 20 716 20 718 24 44 24 181 24 184 24 186 24 225 30 505 30 506 30 507 30 508 30 511 30 2665 32 286 34 161 34 162 34 163 34 231 35 960 37 43 37 55 37 60 38 42
32	13	E.E.E 0 440 0 442 3 440 4 440 4 442 4 444 5 440 5 442 5 444 7 218 7 220 7 238 7 264 8 440 8 442 25 142 27 158 27 160 27 188 27 190 27 309 27 321 28 24 28 42 30 121 31 537 33 13 33 241 33 243 33 248 33 552 39 22
31	13	S..S.S 9 83 12 246 12 290 12 493 15 321 16 473 19 619 19 701 20 315 20 562 20 563 20 593 20 620 21 673 21 817 22 762 22 885 22 1373 22 1422 22 1430 26 54 26 1436 27 274 27 341 30 3364 34 217 34 219 34 224 39 151 39 178 39 180
31	13	GGG 0 42 0 141 1 28 3 42 3 141 4 42 4 141 5 42 5 141 8 141 9 186 9 285 16 602 24 97 24 98 24 99 24 100 26 1475 28 53 28 54 28 59 28 60 28 61 28 159 28 160 28 167 28 174 28 193 28 194 30 767 34 193
27	13	EE..K 7 230 7 364 13 363 15 285 17 57 18 416 20 94 21 81 22 83 22 647 22 1525 27 191 27 294 27 322 27 323 29 35 29 80 30 1719 30 2353 30 3106 33 242 33 264 33 265 33 287 33 554 33 555 35 151
26	13	A...AL 7 511 12 287 14 274 15 384 19 33 19 315 19 477 20 454 24 168 24 242 24 246 25 25 30 478 30 941 30 1344 30 1367 30 1388 30 1728 30 2845 30 3089 33 116 34 146 35 15 35 572 37 397 37 400
26	13	L.S..E 1 100 1 136 6 96 7 110 11 160 11 460 11 831 15 512 16 17 21 25 21 438 22 137 22 1208 22 1215 22 1339 26 192 26 199 26 861 26 985 26 1565 30 2332 30 2726 30 3284 33 69 35 554 37 296
26	13	E.KE 7 232 7 248 13 350 19 538 20 504 21 979 22 348 22 669 22 716 22 728 22 903 22 1157 23 70 26 1254 27 191 27 318 29 70 30 626 30 1102 30 2534 31 536 33 235 33 238 33 242 33 247 33 428
25	13	L...L.K 1 47 2 146 2 308 6 37 10 133 12 77 12 608 19 478 22 81 26 1107 26 1181 30 233 30 708 30 731 30 792 30 2307 30 2613 30 3310 30 3407 30 3522 31 18 32 150 37 272 39 71 39 128
24	13	G.G..S 0 42 0 141 0 145 3 42 3 141 3 145 4 42 4 141 4 145 5 42 5 141 5 145 8 141 8 145 12 561 14 10 15 418 28 159 28 160 28 174 30 2017 33 134 36 5 37 432
24	13	K.KK 1 50 6 40 12 105 22 650 22 992 24 271 26 449 26 578 26 594 26 1283 26 1308 27 232 27 245 27 246 27 247 30 2780 30 3410 33 273 33 274 33 275 34 261 35 103 38 170 39 48
24	13	L..L..A 1 57 6 47 7 146 17 352 20 663 23 154 24 244 24 251 26 1202 26 1421 29 63 30 391 30 946 30 1338 30 1361 30 1501 30 1695 30 2220 30 2253 30 2425 31 481 31 508 34 141 39 94
23	13	QP....P 0 30 0 357 3 30 3 357 4 30 4 357 5 30 5 357 8 357 12 306 16 402 17 181 19 405 19 600 19 611 19 629 21 331 21 552 22 1423 24 180 24 219 37 54 37 112
23	13	G.G.G 0 141 0 143 1 26 3 141 3 143 4 141 4 143 5 141 5 143 8 141 8 143 16 600 19 735 19 737 19 739 24 97 24 98 24 266 28 59 28 61 32 74 34 193 37 432
23	13	AA..A 0 329 1 390 2 207 6 348 7 175 7 205 7 346 7 684 11 9 11 12 11 13 13 41 14 274 19 28 19 476 30 1367 34 43 34 46 34 98 34 146 35 10 35 15 37 400
23	13	EK...E 0 278 0 428 2 390 3 278 3 428 4 278 4 428 5 278 5 428 8 278 8 428 19 531 22 249 26 204 27 313 30 627 30 1767 30 2385 33 236 33 243 33 245 33 556 39 133
23	13	S...SE 10 94 11 392 11 458 11 837 12 242 15 454 20 311 21 275 22 642 22 1142 22 1296 22 1369 22 1456 25 137 25 139 26 293 26 393 27 64 27 306 27 350 30 3363 31 434 39 147
23	13	S..E.L 10 128 11 36 11 462 12 603 13 310 17 180 21 391 21 440 21 601 21 838 22 1210 22 1217 22 1300 22 1436 26 194 30 2098 30 2215 30 2883 31 418 33 640 35 33 37 246 37 271
22	13	GG..S 0 43 0 142 3 43 3 142 4 43 4 142 5 43 5 142 8 142 16 42 20 695 25 135 26 1563 27 393 28 113 28 159 28 160 28 161 28 175 30 1158 30 1483 36 7
21	13	SP...S 1 244 1 249 1 254 6 207 11 810 12 288 12 295 12 300 14 254 14 364 19 420 21 673 22 1124 26 218 26 1465 28 246 30 2164 30 2634 35 649 35 974 36 412
21	13	LLS 1 314 2 443 6 272 11 116 11 668 13 296 15 512 15 530 16 66 20 424 20 666 22 1259 26 344 30 315 30 1850 30 2196 30 2591 30 3175 30 3284 33 670 37 227
21	13	S.S..T 1 102 7 425 11 177 12 356 14 361 16 80 16 476 20 289 20 300 20 318 20 565 20 699 22 1188 26 355 26 369 30 1609 30 2412 34 220 38 26 38 104 39 54
21	13	S.L..L 2 439 2 489 7 144 11 566 16 494 18 397 22 1300 22 1436 24 249 26 693 26 952 29 42 30 376 30 818 30 1347 30 1837 30 2195 30 2302 34 324 37 26 38 35
21	13	SS..T 11 178 13 399 15 339 16 437 20 289 20 290 20 319 20 566 22 185 26 971 26 987 26 994 27 484 30 412 32 23 35 513 35 685 36 167 36 346 39 55 39 88
20	13	LS..S 2 166 2 444 7 213 9 82 14 359 15 531 17 134 22 1384 26 184 26 345 26 914 27 431 30 391 30 2031 30 2966 30 3438 34 223 35 638 37 225 37 228
20	13	S..T..L 0 146 0 235 1 104 3 235 4 146 4 235 5 146 5 235 8 146 8 235 9 252 11 193 16 438 20 547 20 616 22 474 30 1611 30 2414 30 3148 38 28
20	13	ASL 0 239 3 149 3 239 4 239 5 239 8 239 12 118 14 195 18 114 18 400 19 770 19 774 22 468 22 1292 26 18 26 625 26 1279 30 932 30 1042 37 253
20	13	S.ST 11 179 11 498 12 256 13 400 15 340 17 110 18 269 20 300 20 302 20 567 22 1238 26 57 26 371 26 995 30 1609 30 1611 30 2292 34 222 38 33 39 56
20	13	TA..E 0 178 0 381 3 178 3 381 4 178 4 381 5 178 5 381 8 178 8 381 11 624 21 812 22 1639 26 975 30 2417 30 2844 30 3445 33 606 34 306 35 239
20	13	SE...L 1 81 1 307 6 265 7 281 11 462 11 670 13 283 15 458 20 278 20 351 22 425 22 1217 22 1300 22 1449 26 564 30 2302 30 3215 31 503 33 390 37 104
20	13	G....SS 13 385 14 355 15 515 19 696 20 330 20 468 20 542 25 135 26 366 26 583 26 654 26 982 28 159 28 160 30 2019 34 221 36 5 36 162 37 20 39 173
19	13	E.L.A 3 422 7 667 7 692 8 422 15 434 16 525 20 397 22 1303 22 1469 26 1525 30 329 30 1142 30 2221 30 2478 33 119 34 79 34 335 35 18 37 249
19	13	S.S...L 6 233 12 286 12 293 12 618 14 361 17 135 19 771 20 430 22 386 22 589 23 42 30 218 30 1611 30 3163 31 105 31 306 33 49 34 217 37 153
19	13	GG..G 0 141 1 22 1 25 3 141 4 141 5 141 8 141 16 599 18 2 21 211 24 97 24 98 24 120 28 55 28 59 28 61 28 262 34 193 36 4
19	13	GS..S 2 246 7 650 10 46 14 146 21 274 22 182 22 262 22 393 22 1421 25 127 25 136 26 404 27 276 27 394 28 162 30 1068 34 218 39 146 39 189
19	13	T..Q..L 0 129 0 252 3 129 3 252 4 129 4 252 5 129 5 252 8 252 11 681 14 219 14 394 20 277 26 528 27 40 30 1315 30 1980 31 352 37 403
19	13	A.L.A 1 390 6 348 7 39 15 501 18 154 19 37 19 476 19 496 19 770 19 774 22 1411 24 197 24 242 26 1166 30 1367 30 2590 33 140 34 170 37 400
19	13	S.EK 0 276 2 388 3 276 4 276 5 276 7 412 7 496 8 276 13 269 17 288 22 334 22 424 22 572 22 1632 26 1465 28 225 30 1381 30 1765 30 2773
19	13	L...LQ 1 110 1 441 3 127 6 70 6 399 9 46 10 133 11 591 21 268 26 1523 30 782 30 1172 30 2158 30 2732 31 211 35 573 35 1053 36 289 38 140
19	13	R.LK 2 303 7 162 11 149 11 856 13 149 14 383 19 100 19 167 19 180 22 1698 26 560 26 1064 26 1191 27 179 31 472 36 287 38 76 38 177 39 126
19	13	L.L.E 2 292 2 506 14 63 16 374 19 136 19 233 21 586 22 665 26 1197 29 66 30 1339 30 3561 31 280 32 39 32 250 33 187 33 548 35 27 35 460
19	13	K.E..E 2 462 16 626 18 412 19 5 21 220 21 806 22 730 22 1109 22 1207 24 159 27 320 30 2216 30 2524 30 2536 30 3247 31 534 32 35 33 240 38 244
19	13	E.G..S 0 413 0 433 1 227 3 413 3 433 4 413 4 433 5 413 5 433 6 186 8 413 8 433 22 180 26 879 27 63 27 392 34 135 37 376 39 26
19	13	E....SE 0 413 3 413 4 413 5 413 7 646 8 413 11 457 11 836 21 11 22 420 22 1212 27 63 27 302 27 342 27 349 30 2409 31 128 31 415 35 537
19	13	E...K.L 1 41 6 31 9 65 20 94 21 30 24 165 24 307 26 720 26 1063 26 1536 27 164 30 1537 30 1748 30 3419 32 30 32 43 33 534 34 297 35 424
19	13	S.S...E 7 214 11 177 12 496 18 269 21 676 22 642 22 1006 22 1039 22 1433 22 1483 25 141 26 860 27 277 31 507 35 685 38 104 39 56 39 154 39 181
19	13	LS..T 0 377 1 248 3 377 4 377 5 377 8 377 9 71 18 316 18 367 22 473 22 1251 22 1284 22 1794 26 31 26 587 35 291 35 736 38 381 39 94
18	13	SE....L 1 104 3 418 7 45 8 418 15 423 15 458 17 29 17 93 20 714 22 425 22 1146 22 1378 26 1210 27 68 30 2414 30 3215 31 133 37 104
18	13	D..E.E 0 437 0 441 3 437 4 437 5 437 8 437 13 325 17 281 21 104 21 954 24 4 25 4 27 185 27 187 27 189 27 319 32 266 33 253
18	13	TL..L 2 288 2 490 7 145 13 163 19 98 20 229 22 1674 26 558 30 286 30 369 30 377 30 1208 30 2252 31 480 34 325 35 732 38 36 39 93
18	13	LK..Q 2 97 2 305 7 404 9 242 13 22 13 288 21 580 22 1599 23 48 26 1066 27 473 28 339 30 38 30 905 30 3246 30 3608 33 189 35 1054
18	13	RR.L 0 213 3 213 4 213 5 213 8 213 19 72 19 257 21 926 26 387 26 1398 26 1446 27 459 29 14 35 373 36 92 36 286 38 122 38 176
18	13	F..LL 0 148 1 389 3 148 4 148 5 148 6 347 8 148 11 130 11 472 15 460 15 527 22 1225 30 778 30 1592 30 1886 30 2130 33 336 37 355
18	13	L.DL 2 438 3 124 11 568 16 544 19 806 19 809 22 1302 22 1438 24 77 26 184 26 231 30 378 30 391 31 215 34 117 35 288 35 802 38 313
18	13	P....SL 2 242 11 640 12 244 15 242 19 229 19 788 20 382 22 567 22 1497 25 115 26 61 30 215 30 390 30 813 30 3282 32 325 35 781 37 193
18	13	L.E..S 0 152 2 60 3 152 4 152 5 152 8 152 11 900 22 1364 26 400 30 696 30 1528 30 2729 30 2888 30 3608 31 413 31 484 32 117 33 44
18	13	EE...S 0 413 3 413 4 413 5 413 7 364 8 413 11 463 11 745 21 13 22 1003 22 1212 22 1256 22 1286 26 196 27 59 27 342 30 2878 36 129
18	13	Q.V...P 0 300 0 341 1 428 3 300 3 341 4 300 4 341 5 300 5 341 6 386 8 300 8 341 16 428 19 405 26 502 30 2662 31 39 36 201
18	13	STS 11 500 11 643 12 256 19 622 19 659 20 302 21 817 22 1447 22 1483 22 1595 23 42 27 395 30 1611 30 2209 34 224 36 372 37 230 39 202
18	13	KK...L 1 52 6 42 9 34 9 218 11 152 11 651 21 433 26 595 26 1285 26 1553 27 234 31 192 32 34 33 417 33 456 34 314 36 48 38 173
18	13	LE....E 0 427 3 427 4 427 5 427 8 427 9 46 11 46 21 29 21 972 22 998 22 1350 26 1565 30 120 30 1412 30 2691 33 548 39 18 39 132
18	13	S....SP 1 239 1 244 1 249 6 198 6 207 12 290 12 295 15 297 16 91 17 283 19 701 21 817 22 890 24 15 26 413 26 1014 30 2334 35 756
18	13	LE.L 2 455 7 10 17 352 20 230 22 1302 22 1438 23 27 24 141 26 1111 30 1209 30 2152 30 2220 32 29 32 36 34 78 35 562 39 75 39 132
18	13	L.E...E 2 417 9 50 10 160 18 135 19 4 20 233 21 760 22 997 22 998 22 1350 22 1728 26 67 27 87 28 22 30 1713 30 3506 33 189 33 550
18	13	S..S..T 7 651 9 249 11 346 14 360 15 302 16 491 20 287 20 602 20 625 20 698 22 183 25 117 26 54 26 346 26 354 30 3439 34 219 38 88
18	13	V....GE 0 404 3 404 4 404 4 436 5 404 5 436 7 520 7 548 8 404 13 210 19 247 25 49 26 665 33 171 35 12 35 724 36 190 36 323
18	13	EL.E 6 106 9 49 10 163 15 265 16 375 21 366 22 716 26 928 26 934 26 1046 28 21 29 67 30 1399 30 2559 30 2923 32 40 33 425 33 549
18	13	S.S.L 2 168 11 564 12 288 15 189 19 659 19 773 20 318 20 528 22 264 22 781 22 1595 26 183 30 2412 31 306 31 507 35 392 36 410 38 33
18	13	R.L..L 2 303 3 122 7 17 16 542 19 97 19 100 24 331 26 1064 26 1200 30 67 30 3514 31 213 31 324 32 95 32 112 34 321 35 837 39 130
18	13	L....EL 1 136 6 96 11 164 11 669 11 687 14 77 16 370 17 294 20 230 22 1843 26 929 30 132 30 221 30 2726 33 69 33 420 35 809 36 395
17	13	D.S.L 10 10 12 568 15 526 18 48 19 564 20 618 21 204 22 1 22 1380 22 1434 26 950 30 355 30 1634 33 65 35 109 35 486 37 334
17	13	PL.P 7 357 12 596 14 199 19 724 20 719 22 981 30 780 31 51 31 422 34 12 34 158 35 609 35 637 35 961 36 413 38 380 39 83
17	13	S.E.E 0 438 2 122 2 388 3 438 4 438 5 438 7 216 8 438 22 572 22 843 22 1008 22 1216 25 140 26 1465 27 307 33 262 35 49
17	13	E.SD 0 195 1 230 3 195 4 195 5 195 6 189 8 195 11 879 26 848 26 986 27 258 27 302 27 342 27 348 30 926 33 228 39 152
17	13	SL..A 12 623 13 414 14 259 19 661 20 665 21 230 22 216 24 347 26 399 26 519 30 721 30 1888 30 2058 31 234 35 61 35 756 38 117
17	13	S...V.S 1 352 6 310 11 301 11 617 12 221 13 154 13 394 14 147 16 405 19 403 21 294 22 1049 30 2016 30 2098 30 2209 32 193 33 588
17	13	E..ED 0 419 2 392 3 419 4 419 5 419 8 419 9 269 19 7 21 222 21 240 21 301 22 1157 27 255 28 43 33 235 33 425 33 549
17	13	PP....G 0 358 2 24 2 406 3 358 4 358 5 358 8 358 19 670 19 691 26 939 28 260 30 184 30 524 32 321 34 48 34 57 36 353
17	13	A...A.S 1 390 6 348 7 39 7 537 11 627 12 287 16 1 16 319 19 37 19 315 22 882 25 100 26 1204 26 1430 30 492 34 104 38 12
17	13	VD..E 0 249 2 513 3 249 3 436 4 249 4 436 5 249 5 436 8 249 11 107 15 455 17 275 21 103 21 953 22 1531 30 1988 31 500
17	13	Q...S.P 1 428 6 386 7 151 12 228 12 254 16 161 17 242 19 405 20 376 22 1423 22 1537 30 2852 30 3756 31 8 31 251 36 370 37 242
17	13	C.EL 0 19 2 266 3 19 4 19 5 19 8 19 17 297 18 205 21 33 22 26 22 635 22 1299 22 1846 30 2476 33 373 33 419 35 24
17	13	A..V.L 0 64 0 246 3 64 3 246 4 64 4 246 5 64 5 246 8 246 9 136 12 345 13 192 17 84 28 17 30 247 37 290 38 311
17	13	S.V..L 1 46 6 36 10 128 12 203 14 354 16 491 18 311 20 307 21 391 21 838 22 263 22 1789 30 547 30 1643 30 3803 32 326 35 398
17	13	LQP 1 262 2 172 6 220 12 90 13 251 14 197 16 401 19 404 19 452 22 1088 24 218 28 85 30 580 30 855 30 1317 30 2934 35 527
17	13	A..TA 7 684 12 448 15 174 16 1 18 154 20 454 23 160 26 544 30 941 30 2982 30 3374 34 88 34 242 35 236 37 400 38 12 38 347
17	13	P..VP 0 359 1 176 3 359 4 359 5 359 6 136 8 359 15 126 15 393 16 333 19 647 21 774 21 888 24 227 30 499 30 520 30 1359
17	13	SS.L 1 1 2 169 6 1 7 569 11 793 20 319 20 596 22 287 22 1435 24 15 26 907 26 1178 27 397 28 336 30 817 30 3760 37 25
17	13	L.E...K 2 294 12 101 16 314 17 119 20 388 22 81 26 1061 29 33 29 68 30 1516 30 1990 31 484 32 41 33 197 33 350 33 532 37 272
17	13	P.P...T 0 172 2 139 2 281 3 172 4 172 5 172 8 172 11 819 15 332 19 441 19 596 22 1189 26 1018 30 510 30 3258 30 3696 34 87
17	13	ED...L 0 422 2 55 3 422 4 422 5 422 7 392 8 422 15 434 16 351 16 525 22 744 22 1379 26 556 26 825 26 1102 27 93 38 162
17	13	LK.E 2 461 7 164 7 694 9 39 11 460 14 330 19 4 22 117 26 562 26 1402 30 1220 30 3246 31 139 31 218 34 172 35 283 38 78
17	13	P..SS 2 165 13 389 15 320 15 336 16 434 20 544 20 613 22 585 22 1135 23 77 24 12 30 2208 34 216 35 915 36 343 36 368 37 22
17	13	P....PG 0 358 1 217 2 24 3 358 4 358 5 358 6 176 8 358 16 596 19 406 19 601 19 630 19 670 19 675 28 260 32 287 34 48
17	13	ST...L 2 489 7 144 11 500 11 643 13 17 13 402 16 25 16 554 18 164 19 678 21 440 26 1023 27 395 30 376 30 1395 34 324 38 35
17	13	ST..V 0 177 3 177 4 177 5 177 8 177 11 617 12 258 13 17 19 678 21 6 21 294 21 546 22 1049 22 1641 26 997 30 2209 30 3346
17	13	SS..A 0 235 3 235 4 235 5 235 7 542 7 569 8 235 13 413 16 75 16 467 16 562 22 1594 26 659 30 2996 35 648 35 686 36 10
17	13	E.V...S 0 432 3 432 4 432 5 432 8 432 13 203 18 226 20 681 22 444 26 1356 26 1512 30 299 30 2018 30 2354 30 3353 33 204 36 55
17	13	L..LG 2 438 16 496 18 399 19 320 20 140 22 155 23 154 24 251 26 1124 30 1430 30 2674 34 78 34 141 37 28 37 156 39 81 39 132
17	13	G....DL 0 245 3 110 3 245 4 110 4 245 5 110 5 245 8 110 8 245 12 563 13 145 24 255 28 263 30 767 33 96 35 285 38 194
17	13	SQ...S 0 231 5 231 8 231 10 12 11 502 12 227 12 251 13 386 16 510 20 373 22 1422 30 837 30 2991 30 3774 36 366 37 35 37 70
17	13	LE..V 0 69 3 69 4 69 5 69 8 69 13 47 21 628 22 622 22 1779 25 94 26 929 26 1101 30 448 30 848 30 3288 33 578 35 50
17	13	G..E.E 0 411 2 121 3 411 4 411 4 441 4 443 5 411 5 441 5 443 8 411 11 309 15 84 22 875 24 53 26 737 28 41 33 261
17	13	K.LK 1 49 6 39 9 214 11 639 11 869 12 83 12 374 14 398 19 103 26 886 29 83 30 903 31 220 33 406 35 281 35 428 35 1011
17	13	SD..S 7 427 11 392 12 528 13 409 25 137 26 367 26 408 26 478 26 1458 27 274 27 350 30 2963 31 402 32 243 34 118 35 1036 37 336
17	13	K..E..E 1 143 2 262 2 389 7 234 7 643 11 547 16 369 17 91 20 501 21 805 22 1108 22 1206 23 67 30 1221 30 2556 32 34 33 244
16	13	T.V..P 0 178 1 171 3 178 4 178 5 178 6 131 8 178 19 583 21 131 21 548 23 6 24 228 30 28 30 916 30 1794 35 826
16	13	A..EA 0 382 3 382 4 382 5 382 7 205 7 207 8 382 18 223 19 496 22 1411 26 1347 30 568 30 2845 33 116 35 15 35 572
16	13	P..PS 7 157 12 206 16 112 19 421 20 710 22 141 24 22 24 184 27 386 27 437 30 1607 30 2205 32 322 34 232 36 413 38 22
16	13	L.V...K 0 156 1 114 3 156 4 156 5 156 6 74 11 517 12 432 22 1599 23 48 26 872 30 448 30 1326 30 1947 35 62 35 577
16	13	G..SL 0 147 3 147 4 147 5 147 8 147 17 270 27 427 30 217 30 718 30 2061 32 327 34 137 35 46 36 407 37 223 37 268
16	13	S..PS 11 392 12 286 13 386 19 547 20 307 20 335 21 966 22 1186 22 1498 26 58 26 106 30 2261 32 85 35 363 36 374 37 46
16	13	AA.E 0 425 3 425 4 425 5 425 6 280 7 205 8 425 11 15 22 223 22 805 24 46 26 274 26 275 30 1231 30 3365 35 15
16	13	T..S.L 7 539 10 9 14 366 19 658 20 594 22 76 22 277 22 1547 26 128 26 1180 30 3283 33 64 35 996 36 409 37 333 39 92
16	13	S.T.A 0 378 3 53 3 378 4 53 4 378 5 53 5 378 8 378 10 7 20 304 21 94 22 1594 26 850 30 2602 33 112 36 134
16	13	R..L.K 2 94 2 147 13 294 17 39 20 448 21 420 26 1398 29 14 30 1536 30 3166 31 136 33 412 35 879 35 926 37 273 39 72
16	13	S..P.T 1 2 6 2 6 173 11 772 14 153 16 80 17 112 19 149 19 547 22 769 22 1188 26 355 31 200 34 229 35 363 36 346
16	13	TP..P 1 171 2 433 6 131 7 156 16 166 16 481 19 597 26 60 27 436 29 55 30 516 30 1909 31 66 32 285 32 291 36 136
16	13	S..G.G 1 20 3 53 4 53 4 438 5 53 5 438 8 53 14 369 16 569 17 298 19 736 28 164 30 3346 32 71 37 155 37 431
16	13	V..D..E 0 434 3 434 4 434 5 434 7 686 8 434 13 322 14 265 19 134 19 742 26 1519 32 278 33 171 33 229 33 260 35 724
16	13	G.D.S 0 43 3 43 4 43 5 43 11 508 16 43 16 550 19 9 20 358 22 182 22 393 25 136 28 113 28 266 33 124 35 484
16	13	G.G.E 0 409 1 420 3 409 4 409 4 441 5 409 5 441 6 378 8 409 15 216 17 301 22 1347 26 325 26 716 27 65 30 3349
16	13	S..G..E 2 118 4 438 5 438 7 119 15 191 16 33 16 569 22 397 22 872 26 76 27 260 30 474 30 3764 31 507 33 329 37 437
16	13	L.SV 13 207 14 367 15 452 16 423 19 244 19 582 20 322 22 1838 26 587 26 861 30 1447 30 2270 31 120 33 540 35 797 37 31
16	13	G..S..G 1 223 2 460 4 435 5 435 6 182 13 373 16 285 20 696 26 414 26 881 27 387 27 427 28 161 28 162 35 46 37 434
16	13	G.E..E 0 411 3 411 4 411 4 443 5 411 5 443 7 178 8 411 16 360 20 442 21 281 26 891 26 932 28 41 30 3071 33 547
16	13	L..S..A 0 194 3 194 4 194 5 194 7 61 8 194 16 559 16 560 19 772 26 949 27 213 30 373 30 3718 38 205 38 272 39 210
16	13	SPP 11 229 16 332 19 432 19 603 21 318 21 822 22 631 24 20 26 938 28 246 31 73 34 230 36 374 37 246 38 20 38 41
16	13	L...QR 0 367 2 305 2 405 3 367 4 367 5 367 8 367 12 61 12 250 15 489 22 164 22 1391 26 222 30 3246 32 41 39 121
16	13	P.L..S 14 349 17 132 18 341 19 229 19 672 20 310 21 645 22 310 22 1314 22 1636 24 259 26 983 30 3282 31 303 34 336 35 154
16	13	L...QT 0 251 3 251 4 251 5 251 7 743 8 251 9 223 23 48 26 1247 27 473 27 483 30 834 30 1176 33 189 33 677 36 293
16	13	LAK 0 367 2 351 3 367 4 367 5 367 8 367 11 199 19 346 21 36 21 423 22 1275 27 239 30 2066 30 3169 30 3314 31 111
16	13	L...RL 0 151 2 269 3 151 4 151 5 151 8 151 11 41 11 656 15 140 17 185 30 2311 30 3516 30 3656 31 90 35 797 36 247
16	13	EQ....E 0 283 1 31 3 283 4 283 6 21 7 218 7 232 7 235 8 283 11 33 16 310 20 95 26 968 26 1494 27 302 30 2762
16	13	RE..A 0 421 2 125 3 421 4 421 5 421 8 421 14 48 16 309 17 120 26 1200 26 1577 35 377 35 888 36 333 36 399 39 21
16	13	S..KK 1 46 6 36 11 611 15 297 17 66 22 334 26 163 26 564 26 593 26 1307 28 225 30 3409 34 260 35 102 37 184 38 273
16	13	AV..L 0 373 1 43 1 403 3 373 4 373 5 373 6 33 6 361 7 673 8 373 12 96 12 372 16 335 20 308 30 2192 35 456
16	13	V.QL 1 404 6 362 7 674 16 426 19 267 20 53 21 469 22 1601 24 326 30 1645 30 1938 30 3515 33 529 34 316 38 150 38 310
16	13	S..KA 0 276 3 276 4 276 5 276 8 276 11 533 14 297 22 219 24 297 24 347 27 286 30 928 30 1888 30 2773 33 112 34 287
16	13	E.I...L 0 112 4 112 5 112 8 112 9 268 11 676 22 1065 23 127 26 825 30 964 30 1383 33 375 35 424 35 559 35 902 37 277
16	13	E.D..E 0 428 3 428 4 428 5 428 8 428 17 279 22 1166 22 1575 26 204 26 824 27 317 27 343 28 46 30 1781 32 279 38 197
16	13	L...T.L 0 188 3 188 4 188 5 188 7 92 8 188 11 505 18 316 26 1069 30 1447 30 1707 30 1814 33 420 33 664 35 696 36 405
16	13	LQ..L 0 131 2 308 3 131 4 131 5 131 8 131 12 608 14 367 26 1523 30 792 30 1317 30 1754 30 3310 31 354 32 32 37 405
16	13	D.E...D 0 204 3 204 4 204 5 204 8 204 9 267 11 577 22 1155 22 1336 22 1732 25 5 27 212 27 253 30 1798 33 226 34 67
16	13	EG...E 0 414 3 414 4 414 4 440 5 414 5 440 7 252 8 414 14 11 15 419 21 283 26 981 30 1413 30 1781 32 279 35 31
16	13	E.A..S 1 41 2 195 6 31 7 150 12 277 12 285 12 316 21 965 22 880 25 102 26 1257 30 2421 30 2768 31 450 33 667 37 171
16	13	T....AA 0 93 3 93 4 93 5 93 7 201 8 93 11 4 11 8 11 11 19 27 22 247 28 148 30 2912 30 3360 33 623 34 93
16	13	KE...L 3 111 4 111 5 111 8 111 9 41 12 592 13 202 13 357 16 371 22 1723 26 1256 26 1499 30 906 30 1672 33 545 37 353
16	13	DL...K 0 395 3 395 4 395 5 395 8 395 16 526 16 614 21 165 21 444 21 873 22 521 26 233 27 49 28 268 37 337 38 199
16	13	R....LS 0 372 3 372 4 372 5 372 8 372 9 173 15 160 18 362 26 291 27 45 30 386 30 1985 30 2616 35 541 35 633 38 29
16	13	KS..K 1 45 6 35 11 809 15 296 22 986 22 1178 24 274 24 296 26 563 27 104 28 178 30 2122 31 104 33 111 34 259 34 286
16	13	V.S...S 0 234 3 234 4 234 5 234 8 234 20 309 20 381 22 625 22 763 26 365 26 1314 30 2020 31 400 32 241 35 386 37 102
16	13	AEA 0 384 3 384 3 441 4 384 5 384 7 124 7 207 7 209 8 384 13 329 21 478 26 1349 33 649 35 35 36 62 38 12
16	13	E....LA 1 388 2 55 3 419 6 346 7 782 8 419 22 426 26 1484 30 368 30 2541 30 2724 30 2890 33 421 35 53 37 354 38 300
16	13	KI.E 7 643 11 813 14 8 16 531 18 302 22 19 26 1235 28 285 30 1108 30 2350 30 3416 31 475 31 534 32 69 33 278 35 469
15	13	L.T..P 0 268 3 268 4 268 5 268 8 268 13 240 15 62 19 277 25 110 28 88 28 316 31 163 31 554 36 348 38 37
15	13	I.K..D 0 121 3 121 4 121 5 121 7 304 8 121 12 375 14 210 30 1630 30 1793 30 2336 33 150 35 274 38 191 39 104
15	13	V.Q..V 0 8 3 8 4 8 5 8 7 53 7 674 8 8 9 113 11 433 16 380 22 1087 22 1601 30 1284 36 318 38 320
15	13	G..SK 0 161 2 385 3 161 4 161 5 161 7 598 8 161 16 322 21 655 21 675 26 247 26 881 30 3800 35 1007 37 434
15	13	T..PV 0 270 1 252 2 287 3 270 4 270 5 270 7 678 9 135 12 267 18 177 19 595 19 623 21 131 21 555 30 519
15	13	EK.K 10 107 12 325 15 286 17 104 20 507 24 88 26 577 27 192 30 531 30 3527 31 333 32 181 33 243 33 556 39 76
15	13	S..PP 11 772 16 165 17 112 19 13 19 667 20 714 21 650 21 820 26 1470 30 2717 34 228 35 241 36 372 37 40 38 18
15	13	AL.K 0 426 3 426 4 426 5 426 8 426 17 4 19 37 19 481 21 126 25 100 30 1348 30 1388 31 21 32 31 33 54
15	13	E..S.A 0 283 2 184 3 283 4 283 5 283 7 278 8 283 22 401 22 1160 25 55 26 968 27 214 27 283 37 101 38 356
15	13	L..V.R 0 367 1 315 3 367 4 367 5 367 6 273 8 367 14 353 18 242 30 1441 30 1447 30 3740 31 358 33 339 37 256
15	13	E..G..E 1 31 4 440 5 440 6 21 7 242 11 836 21 479 22 420 22 907 26 197 26 1363 30 2762 33 258 35 261 36 325
15	13	DLA 0 366 3 366 3 423 4 366 5 366 8 366 8 423 15 451 20 168 21 165 22 521 26 1488 35 949 36 433 38 315
15	13	DLE 0 68 3 68 4 68 5 68 8 68 13 361 15 111 19 745 22 1556 26 984 26 1110 27 208 27 212 30 2391 35 907
15	13	E..A..E 0 422 3 422 4 422 5 422 8 422 16 310 21 973 22 1412 22 1637 26 1350 27 63 30 1228 30 2415 34 304 38 230
15	13	V..LK 1 48 6 38 7 457 10 130 11 519 12 373 17 87 22 1601 26 1095 30 450 30 2108 32 59 33 529 35 400 35 457
15	13	S..A..V 0 197 1 350 3 197 4 197 5 197 6 308 8 197 21 483 22 1138 22 1595 26 543 30 376 30 887 35 687 38 349
15	13	E..T..V 0 253 2 285 3 253 4 253 5 253 8 253 12 502 15 484 16 54 16 184 21 292 22 1681 28 26 30 1413 30 2207
15	13	D..R..L 0 210 3 210 4 210 5 210 8 210 9 170 19 562 21 202 26 784 26 1395 27 456 30 1807 31 179 31 441 36 89
15	13	R..L..L 1 309 2 518 3 421 6 267 8 421 18 132 19 159 19 317 26 621 30 367 30 1427 32 348 33 455 37 114 39 72
15	13	V...SS 12 20 13 395 14 356 15 319 20 314 22 1478 22 1791 23 76 26 53 28 220 30 2020 30 2889 32 19 34 215 37 21
15	13	K...LE 0 162 3 162 4 162 5 162 7 432 8 162 9 128 15 108 21 184 22 730 22 994 30 2216 32 35 32 96 34 292
15	13	SKL 0 164 3 164 4 164 5 164 8 164 11 162 11 473 12 570 20 636 27 405 28 337 30 1837 30 3409 33 67 35 275
15	13	S...ER 0 150 2 463 3 150 4 150 5 150 8 150 10 98 15 31 20 443 22 1006 22 1341 30 1138 30 3509 33 504 39 183
15	13	S...VL 8 113 9 252 11 82 12 532 13 17 16 405 17 180 18 115 19 131 19 678 22 752 22 1449 30 2098 31 362 32 149
15	13	S...I.G 0 37 2 65 2 332 3 37 4 37 5 37 10 17 10 193 11 794 13 209 15 28 19 246 20 291 26 194 32 169
15	13	A...L.R 0 313 1 403 3 313 4 313 5 313 6 280 6 361 7 142 8 313 11 537 13 52 19 319 30 3027 30 3366 39 14
15	13	K...L.F 0 162 3 162 4 162 5 162 8 162 11 714 18 134 20 595 26 469 28 361 30 711 30 2679 31 91 31 336 32 268
15	13	T.E...S 2 433 7 328 11 76 12 542 15 291 16 13 16 85 18 385 22 1050 22 1255 26 80 28 213 30 3755 35 445 37 214
15	13	T...A.A 0 380 3 380 4 380 5 380 7 201 8 380 11 8 11 11 17 231 19 583 26 432 31 3 34 234 34 245 37 317
15	13	L....DL 0 390 1 130 3 390 4 390 5 390 6 90 8 390 11 205 11 505 17 221 19 806 20 126 30 1187 35 201 35 827
15	13	L.R...L 0 118 1 130 3 118 4 118 5 118 6 90 8 118 11 164 11 330 11 693 13 22 16 395 25 87 27 148 30 2939
15	13	S....GG 0 37 1 20 1 24 3 37 4 37 5 37 9 181 10 17 15 189 17 298 18 1 18 346 21 206 26 1470 28 163
15	13	SAE 0 276 3 276 4 276 5 276 8 276 11 861 19 13 21 931 21 966 26 201 26 972 27 390 32 24 36 61 38 346
15	13	LAT 0 268 3 268 4 268 5 268 7 127 7 664 12 488 17 53 17 83 21 166 26 1028 30 3589 31 554 36 269 37 346
15	13	S..EI 0 286 2 332 3 286 4 286 8 286 20 207 21 918 22 645 22 1056 26 194 30 3562 32 134 32 199 33 38 38 288
15	13	VS...V 0 176 3 176 4 176 5 176 7 653 8 176 12 220 22 265 22 1713 30 1197 30 3345 31 361 33 587 35 579 36 256
15	13	LS...I 0 285 1 349 2 64 3 285 4 285 5 285 6 307 7 600 8 285 11 511 14 99 27 50 30 1990 30 2560 30 3561
15	13	VE...K 7 223 11 313 13 259 17 56 20 93 21 80 22 82 24 306 29 79 30 658 30 2352 30 3473 31 400 33 507 35 423
15	13	L.K...K 1 47 2 424 6 37 9 39 11 233 12 572 22 891 23 122 26 561 27 239 27 473 30 796 30 2066 31 528 33 578
15	13	KL..S 0 165 4 165 5 165 7 80 9 175 13 287 14 350 16 369 22 356 22 1207 26 1312 35 155 35 808 38 204 39 209
15	13	KE..A 0 95 2 152 3 95 4 95 5 95 8 95 9 110 11 426 19 540 20 389 22 1170 28 287 30 273 30 1663 30 3085
15	13	LE...Q 0 25 3 25 4 25 5 25 7 10 8 25 9 46 21 523 22 1350 22 1779 26 72 26 1114 30 2392 32 39 37 375
15	13	LT....L 0 188 1 186 2 286 3 188 4 188 5 188 8 188 12 638 20 322 22 1546 30 810 30 1447 33 63 35 370 35 995
15	13	EK....V 0 428 3 428 4 428 5 428 7 526 8 428 11 427 13 271 29 73 30 994 30 1234 30 2372 31 273 33 579 39 76
15	13	SG....S 7 275 14 354 15 514 19 730 22 1382 22 1565 26 482 28 158 30 2016 30 3715 32 211 33 469 34 220 35 993 37 431
15	13	PP..V 0 358 1 175 3 358 4 358 5 358 6 135 8 358 15 403 19 16 19 454 19 605 24 226 26 939 30 185 37 192
15	13	SV....E 1 396 3 438 4 438 5 438 6 354 7 302 16 234 20 498 22 450 30 1273 30 2032 30 2212 31 122 33 329 39 181
15	13	G.LS 1 313 2 442 6 182 6 271 7 598 12 248 15 420 15 511 17 316 22 1183 26 414 30 217 34 221 37 223 38 379
15	13	S.GG 0 139 1 20 3 139 4 139 5 139 7 119 8 139 16 569 21 209 26 1126 28 158 28 165 28 166 30 765 33 164
15	13	S.LT 0 186 3 186 4 186 5 186 8 186 16 494 20 54 20 320 22 1654 30 1347 30 2414 35 993 36 324 37 381 39 95
15	13	L.E.K 12 101 14 99 17 119 19 99 21 367 22 346 22 667 26 811 29 68 30 2583 30 3430 31 413 33 426 35 259 38 200
15	13	L.G.L 0 131 1 110 1 441 3 131 4 131 5 131 6 70 6 399 8 131 24 137 26 1083 30 2249 31 508 37 256 39 171
15	13	V.T.V 0 176 1 169 3 176 4 176 5 176 6 129 8 176 9 203 13 255 18 328 23 4 30 549 30 914 30 3805 35 382
14	13	L...RK 0 118 3 118 4 118 5 118 8 118 11 116 14 295 27 499 31 120 32 91 33 350 33 408 35 156 38 165
14	13	VV....S 0 180 3 180 4 180 5 180 7 58 8 180 11 492 14 68 16 40 21 21 22 625 22 1790 28 111 30 1443
14	13	S..G..G 0 139 1 20 3 139 4 139 5 139 8 139 11 82 12 198 17 298 21 209 21 278 33 128 36 1 38 2
14	13	F.EA 0 417 3 417 4 417 5 417 8 417 10 140 15 85 16 629 21 477 21 879 22 1035 24 5 30 2656 33 117
14	13	SP....G 2 5 7 356 11 794 19 420 20 21 21 209 22 1008 26 1019 30 2634 30 3761 31 53 32 230 37 372 38 2
14	13	V..A.A 0 327 3 327 4 327 5 327 8 327 18 155 22 1273 26 433 28 150 30 486 30 1901 31 241 36 66 38 50
14	13	E.L..D 0 154 3 154 4 154 5 154 8 154 12 123 13 271 14 170 17 219 21 443 22 390 22 1469 32 37 35 544
14	13	S..IS 10 90 11 177 12 24 13 306 14 316 15 356 19 332 20 694 22 587 22 765 24 60 31 434 35 983 38 333
14	13	A...PY 0 179 3 179 4 179 5 179 8 179 13 314 14 278 16 79 21 486 21 591 24 174 30 952 34 199 39 30
14	13	L.EF 0 251 2 294 2 417 3 251 4 251 5 251 6 107 8 251 13 97 19 746 22 717 27 87 28 275 33 532
14	13	E..RK 2 324 7 224 15 285 19 536 20 1 21 109 26 1536 27 69 27 77 30 1659 32 43 33 508 35 814 37 444
14	13	Q..V.E 0 284 3 284 4 284 8 284 10 86 21 331 22 1603 24 309 26 602 30 2279 34 299 35 1058 36 320 36 382
14	13	E.P...N 0 219 3 219 4 219 5 219 8 219 9 220 18 287 21 688 22 1461 26 278 29 35 30 163 30 2138 31 301
14	13	V...P.H 0 302 1 159 3 302 4 302 5 302 6 119 8 302 11 365 15 63 16 190 16 430 19 20 26 501 30 1821
14	13	I.E.T 1 199 2 476 6 159 9 29 14 9 20 243 21 814 22 1158 22 1679 26 1248 30 178 31 476 35 674 36 76
14	13	G....SG 0 141 2 460 3 141 4 141 5 141 8 141 18 166 19 731 20 696 27 427 28 161 28 174 31 195 33 107
14	13	L...ST 10 118 11 768 12 194 15 439 16 21 19 674 20 298 21 542 22 784 27 431 30 2598 30 2683 32 380 33 618
14	13	KL.D 0 123 3 123 4 123 5 123 8 123 12 46 14 141 17 198 23 87 30 352 32 204 35 276 39 106 39 209
14	13	E.AA 0 96 1 388 3 96 4 96 5 96 6 346 8 96 13 416 16 87 20 398 21 84 21 232 26 1289 35 8
14	13	R.S...G 0 155 1 414 2 220 3 155 4 155 5 155 6 372 8 155 18 389 24 262 26 691 36 322 38 4 38 373
14	13	G...SD 0 33 2 246 3 33 4 33 5 33 7 423 19 557 22 1331 26 404 28 113 28 266 30 1483 32 130 36 8
14	13	V.E...E 0 408 3 408 4 408 5 408 8 408 10 85 21 345 21 598 22 1533 26 605 28 40 30 1653 34 302 36 323
14	13	LL...T 7 21 13 87 15 439 17 351 19 567 20 232 21 542 22 784 23 74 26 1266 30 1698 30 1813 33 461 35 701
14	13	SEA 0 418 3 418 4 418 5 418 7 281 8 418 10 98 13 327 15 423 18 112 18 122 20 122 27 354 37 104
14	13	E....DE 0 70 3 70 4 70 5 70 8 70 9 262 21 258 22 1059 22 1338 24 161 28 45 32 37 33 258 38 236
14	13	G..SE 0 415 1 223 2 460 3 415 4 415 5 415 6 182 8 415 14 12 15 420 22 1370 26 325 27 65 27 482
14	13	KRA 0 400 3 400 4 400 5 400 7 134 8 400 13 67 14 292 16 326 22 250 22 1749 25 23 29 99 30 1730
14	13	TG....V 0 55 3 55 4 55 5 55 7 552 8 55 16 230 22 1801 26 1252 28 377 30 1270 30 2046 35 598 36 218
14	13	E.I...V 0 2 3 2 4 2 5 2 8 2 11 412 13 353 15 484 21 933 22 28 22 1016 28 33 32 162 39 159
14	13	KA...Q 0 279 1 62 3 279 4 279 5 279 6 52 8 279 21 487 25 56 27 287 27 327 28 408 29 86 30 1750
14	13	L.P...I 0 258 2 33 3 258 4 258 5 258 8 258 11 778 12 194 14 56 14 382 15 90 18 216 22 511 35 962
14	13	E...I.E 0 70 4 70 5 70 18 299 20 239 21 959 22 488 26 1232 26 1494 28 238 30 1105 33 198 35 261 38 236
14	13	L.K...A 0 367 2 150 3 367 4 367 5 367 8 367 10 137 21 858 22 85 29 26 30 2311 31 266 31 481 32 165
14	13	P....PL 0 262 3 262 4 262 5 262 6 146 8 262 14 307 20 717 22 976 24 45 30 824 34 153 37 59 37 80
14	13	PA....T 0 172 1 245 3 172 4 172 5 172 8 172 10 174 12 206 14 220 19 577 22 1613 26 273 34 87 34 89
14	13	LTE 0 251 1 186 3 251 4 251 5 251 8 251 10 164 18 135 21 588 22 1546 26 1087 30 2818 30 3506 37 409
14	13	Q..V..L 0 371 3 371 4 371 5 371 7 55 8 371 20 657 21 390 24 309 30 1510 34 299 34 313 35 397 36 320
14	13	T...SS 11 174 12 238 12 241 16 129 17 133 20 557 22 1455 25 112 26 38 33 668 34 225 35 914 36 342 38 92
14	13	LKI 1 381 6 339 7 464 11 63 13 164 15 180 16 530 18 301 19 102 19 195 22 86 30 3246 31 474 35 680
14	13	QI..S 0 232 3 232 4 232 5 232 8 232 10 202 12 600 16 161 19 145 19 655 22 1856 26 304 30 3101 35 560
14	13	A...L.H 0 386 2 352 3 386 4 386 5 386 8 386 11 726 12 96 14 275 19 337 20 421 29 43 30 1497 30 2594
14	13	TAV 0 178 3 178 4 178 5 178 7 672 8 178 11 240 18 153 26 547 26 1297 30 1603 31 165 36 152 38 128
14	13	L...L.Q 1 448 6 406 15 422 18 363 19 746 22 1413 23 30 26 910 29 85 30 781 30 1809 31 354 32 49 38 140
14	13	LRE 9 167 14 47 17 119 19 99 21 867 26 1199 27 74 30 2370 30 2583 31 185 32 179 33 44 35 376 37 272
14	13	L.R..K 0 118 3 118 4 118 5 118 8 118 19 165 20 162 22 725 31 470 35 156 36 44 38 167 38 175 39 43
14	13	SS....T 1 1 6 1 12 24 14 360 17 65 20 698 21 829 22 1795 25 106 26 354 30 53 34 219 34 228 38 95
14	13	K..P.A 0 59 3 59 4 59 5 59 8 59 11 728 12 574 16 330 19 83 20 379 26 270 27 235 34 42 34 241
14	13	A.S..G 2 32 7 117 10 120 12 117 15 29 16 5 17 311 19 319 19 620 32 219 35 754 36 214 37 263 38 93
14	13	PG..L 0 363 1 377 2 29 3 363 4 363 5 363 6 335 8 363 26 961 28 265 30 2099 30 3451 32 292 35 697
14	13	E.S..R 0 416 3 416 4 416 5 416 8 416 12 621 20 19 21 14 21 921 22 1628 30 204 33 450 34 322 38 149
14	13	A..KT 0 332 2 133 3 332 4 332 5 332 7 350 8 332 14 390 17 4 20 262 22 523 27 363 30 282 30 1203
14	13	L....PP 15 62 16 429 18 367 19 450 20 712 24 176 29 89 30 1285 31 69 34 11 34 159 35 659 36 348 38 37
14	13	L.T..T 0 188 1 86 3 188 4 188 5 188 7 436 8 188 17 83 21 542 22 158 22 1678 26 1048 35 701 38 34
14	13	E..AG 0 54 3 54 4 54 5 54 7 241 7 268 8 76 13 416 19 541 21 174 27 63 30 632 32 72 33 162
14	13	KK....F 0 162 3 162 4 162 5 162 8 162 11 152 13 54 19 83 22 221 30 3342 31 219 33 417 33 434 35 136
14	13	Q.V..L 14 137 17 129 20 127 21 734 22 80 23 36 24 310 25 96 27 487 30 22 30 1940 31 349 32 57 35 391
14	13	ALQ 7 515 13 314 14 278 21 664 23 132 26 1338 28 84 30 666 32 31 33 120 35 19 35 576 36 380 37 404
14	13	Q...EE 1 32 6 22 7 233 7 236 13 94 15 128 16 623 19 513 24 160 26 1234 27 186 32 33 33 9 35 147
14	13	T..KV 0 348 2 179 3 348 4 348 5 348 8 348 11 76 11 139 22 335 24 308 26 1222 29 25 34 298 35 713
14	13	AS.L 3 149 7 541 10 11 15 362 16 210 18 263 19 774 22 279 24 248 27 201 27 404 30 2892 37 253 39 30
14	13	S.IL 1 1 6 1 11 828 17 218 20 137 20 433 22 1388 26 422 28 401 30 1122 31 212 32 193 33 405 37 372
14	13	LK...A 7 464 13 288 14 385 20 388 21 580 22 86 22 699 24 251 25 87 26 1552 29 85 30 1573 31 139 35 946
14	13	LR...A 0 241 3 241 4 241 5 241 8 241 14 47 16 560 17 119 21 141 26 1199 30 1296 30 1581 31 235 35 376
14	13	K.K.T 1 50 3 335 4 335 5 335 6 40 8 335 15 287 21 91 26 594 30 2705 30 3528 32 2 34 261 37 233
14	13	G...GS 0 141 2 117 3 141 4 141 5 141 7 276 8 141 15 26 19 731 26 366 30 895 31 191 37 103 37 432
14	13	V...T.S 0 234 3 234 4 234 5 234 7 141 8 234 8 287 10 187 11 492 12 501 16 40 22 544 31 38 35 386
14	13	PP..L 6 180 7 192 11 230 11 867 15 369 17 115 19 670 20 716 24 195 26 1277 32 320 34 168 37 247 38 74
13	13	QP.T 0 357 1 263 3 357 4 357 5 357 6 221 8 357 12 306 14 155 19 151 21 552 30 1070 32 382
13	13	R.L...R 0 214 3 214 4 214 5 214 7 162 8 214 14 293 22 755 24 331 25 99 26 1447 30 3514 34 321
13	13	RA...L 0 372 3 372 4 372 5 372 8 372 13 68 14 167 20 164 22 132 26 900 30 2191 33 345 39 68
13	13	TL...D 0 193 3 193 4 193 5 193 8 193 13 163 16 275 18 51 20 229 21 7 31 318 33 87 36 94
13	13	K.K...Q 0 335 2 340 3 335 4 335 5 335 6 40 8 335 17 123 21 91 22 650 27 287 30 532 33 280
13	13	VSS 0 234 3 234 4 234 5 234 8 234 9 91 11 80 12 225 13 398 19 68 26 658 30 2023 39 149
13	13	L..E..T 0 216 3 216 4 216 5 216 8 216 10 164 11 133 17 302 22 1678 24 329 26 187 33 142 34 319
13	13	EA....A 0 419 3 419 4 419 5 419 7 667 8 419 26 1337 30 2926 33 119 34 31 35 575 36 63 39 24
13	13	K.KL 0 163 3 163 4 163 5 163 8 163 14 350 18 239 22 354 26 1310 29 86 31 15 38 172 39 99
13	13	SF....G 0 139 1 416 2 332 3 139 4 139 5 139 6 374 8 139 11 533 16 494 20 73 22 1796 30 1765
13	13	E....EQ 0 278 3 278 4 278 5 278 7 230 8 278 9 18 16 305 22 1352 26 565 28 234 30 1767 32 38
13	13	E....LV 0 253 3 253 4 253 5 253 8 253 11 183 15 484 18 211 23 70 26 1102 30 2372 38 308 39 76
13	13	L.HP 0 85 2 317 3 85 4 85 5 85 8 85 13 315 14 279 15 165 19 341 30 987 35 616 37 159
13	13	N..P.T 0 355 1 214 3 355 4 355 5 355 8 355 10 69 11 246 15 172 21 692 27 383 31 341 36 340
13	13	R.L.I 0 214 2 523 3 214 4 214 5 214 7 490 8 214 19 100 22 1761 24 154 30 3484 31 472 33 86
13	13	R.S.D 0 155 3 155 4 155 5 155 8 155 12 40 13 308 20 164 21 100 22 1752 24 295 28 362 34 285
13	13	EA..R 0 385 3 385 4 385 5 385 7 386 8 385 10 99 15 484 19 369 24 7 30 1405 36 329 38 369
13	13	G..DS 0 43 3 43 4 43 5 43 12 333 16 42 19 765 22 393 25 135 28 113 31 451 33 386 37 149
13	13	A...A.G 0 99 2 129 3 99 4 99 5 99 7 172 8 99 12 448 15 501 19 283 26 138 30 3590 35 11
13	13	L..G..V 0 317 3 317 4 317 5 317 7 768 8 317 12 475 15 464 22 480 27 407 32 272 35 254 37 299
13	13	SLR 0 240 3 240 4 240 5 240 8 240 14 22 19 485 25 44 26 28 30 1808 31 234 35 630 37 271
13	13	E..EV 2 14 7 649 9 109 12 344 15 208 21 304 22 1111 26 1254 27 266 30 626 33 12 36 331 38 239
13	13	SI..S 0 236 3 236 4 236 5 236 6 417 8 236 11 833 16 569 18 397 22 122 24 60 26 62 35 983
13	13	K.L..F 2 415 13 95 14 223 19 103 22 1792 26 636 27 168 28 273 30 3423 31 220 32 47 33 418 35 170
13	13	KS..E 0 163 3 163 4 163 5 163 7 111 8 163 11 461 13 95 19 718 21 38 26 1361 30 432 31 417
13	13	G.A.V 0 9 3 9 4 9 5 9 7 245 8 9 12 487 14 341 21 61 26 361 28 330 35 9 38 69
13	13	T..G..S 0 144 1 453 3 144 4 144 5 144 6 411 8 144 10 1 12 352 16 509 20 294 28 213 30 2044
13	13	LN....Q 0 226 3 226 4 226 5 226 8 226 11 388 12 159 13 88 18 363 22 1266 30 3661 35 554 36 242
13	13	D..LD 0 115 3 115 4 115 5 115 7 723 8 115 11 696 13 338 21 444 22 1150 30 2577 31 364 35 836
13	13	G.E...L 2 515 3 110 4 110 5 110 7 280 8 110 11 37 15 195 18 7 28 125 30 3214 33 470 37 103
43	12	P.P..P 6 208 11 20 11 22 11 23 11 780 13 332 16 110 19 419 19 433 19 501 19 596 19 628 19 639 19 649 19 670 20 711 20 716 20 717 20 719 21 330 24 181 24 182 24 185 24 190 30 501 30 503 30 505 30 506 30 507 30 508 30 509 30 512 30 520 30 2666 32 287 32 320 34 12 34 53 34 161 34 162 34 163 34 164 37 59
37	12	P.P..A 13 375 15 377 15 379 15 395 15 401 15 412 15 496 15 500 16 168 16 483 19 439 19 586 19 615 19 626 19 633 19 647 21 333 21 335 24 42 24 192 24 231 24 233 28 133 30 495 30 499 30 510 30 3258 34 14 34 87 34 101 34 103 34 165 34 235 34 334 36 375 37 111 38 19
28	12	EEE 4 444 5 444 7 230 7 240 8 440 11 463 11 745 21 81 21 82 22 878 27 58 27 160 27 190 27 311 27 321 27 322 27 323 28 42 28 43 28 44 30 1718 33 12 33 13 33 241 33 264 33 265 33 554 35 326
25	12	L..L..L 1 186 2 286 2 438 2 455 7 372 19 99 19 806 20 230 23 24 26 1199 30 221 30 779 30 786 30 820 30 1358 30 2152 30 2726 30 2729 30 3516 34 323 37 117 38 34 38 313 39 75 39 78
24	12	K...KK 1 45 6 35 9 214 15 296 21 639 21 801 22 462 22 990 26 563 27 19 27 241 27 245 27 470 27 475 28 173 28 177 33 203 33 269 33 273 33 413 33 430 33 559 34 259 39 101
23	12	SP...P 6 203 11 607 11 787 11 794 11 806 15 302 16 96 16 332 19 432 19 603 22 1496 24 20 24 232 30 498 30 1533 30 2791 34 75 34 230 35 514 35 614 37 372 38 20 38 41
23	12	L..D..E 0 247 0 427 3 247 3 427 4 247 4 427 5 247 5 427 8 247 8 427 16 198 19 776 22 181 22 431 22 1127 22 1339 22 1471 22 1569 30 1986 32 62 33 189 33 550 35 321
23	12	L..L.E 7 110 11 661 16 367 20 230 22 412 24 141 26 808 26 1058 29 30 30 221 30 693 30 1338 30 2332 30 2580 30 2726 31 296 31 410 31 481 31 508 32 114 32 176 37 1 37 296
23	12	S...E.L 0 150 3 150 3 418 4 150 5 150 8 150 8 418 12 119 17 93 22 79 22 386 22 433 22 474 22 1216 22 1435 22 1465 30 1138 30 1533 30 3364 33 504 33 542 34 75 35 571
22	12	SL..L 2 304 7 374 11 559 14 196 22 469 26 183 26 230 26 694 26 918 30 220 30 1262 30 1357 30 1360 30 2728 30 3814 31 466 31 507 34 140 36 410 37 82 37 155 38 33
22	12	A..P..P 7 185 11 16 11 17 11 21 13 331 14 301 15 364 15 406 15 492 19 408 19 500 19 631 19 638 24 39 29 53 30 481 30 500 30 504 30 1604 32 283 34 9 38 16
22	12	S..S.L 2 167 7 144 15 360 16 491 19 485 20 548 20 617 22 263 22 712 22 1297 22 1359 22 1433 22 1594 26 690 27 395 30 1395 30 1643 30 2195 30 2299 35 568 37 23 37 26
21	12	AA...L 11 601 13 417 14 274 16 439 20 420 24 46 24 132 24 256 27 402 30 333 30 1367 30 1373 30 1507 30 3365 30 3810 33 628 34 146 35 15 37 115 37 290 37 400
21	12	VE.L 9 271 10 130 11 313 20 325 21 364 21 393 21 398 21 503 21 608 21 736 21 770 21 840 22 82 23 38 24 326 26 933 26 1095 30 689 30 1141 33 507 34 316
21	12	LLA 1 392 2 350 6 350 11 198 11 485 19 662 19 776 19 805 21 422 22 430 26 638 30 986 30 1676 30 1867 30 2065 30 2480 34 337 37 345 37 358 38 66 38 231
21	12	P.L...L 1 172 6 132 14 247 14 365 15 506 16 490 17 47 19 229 19 803 21 416 21 788 22 1077 24 245 26 1196 30 780 30 783 30 824 30 1939 30 2615 30 3206 30 3282
21	12	SS.T 0 235 3 235 4 235 5 235 8 235 10 6 14 363 20 290 20 547 20 567 20 616 22 1795 26 57 26 105 26 371 26 412 26 588 35 292 35 648 35 686 36 167
21	12	S..G.S 10 12 12 198 12 300 18 392 22 397 22 944 26 367 26 417 26 959 26 967 26 1513 27 379 27 390 27 430 28 158 30 765 33 163 35 542 35 756 38 95 39 196
21	12	S.S...V 1 350 6 308 7 82 9 119 12 219 12 256 12 356 13 392 15 224 15 321 20 528 21 16 21 956 22 264 22 402 22 765 22 781 22 1447 22 1595 26 995 37 230
20	12	L..LK 2 458 14 348 14 382 16 367 16 527 16 544 19 36 19 99 19 102 19 166 21 166 22 1259 23 27 26 559 26 1421 29 44 30 946 30 2253 31 215 39 75
20	12	K.L.K 1 45 1 49 6 35 6 39 9 214 11 869 14 223 21 34 21 125 26 1067 26 1153 27 470 30 162 30 1104 30 2675 30 3167 30 3423 32 339 33 413 37 349
20	12	G...G.G 0 141 1 22 3 141 4 141 5 141 8 141 19 731 19 735 19 737 21 880 24 31 24 108 24 124 28 55 28 56 28 59 28 156 28 190 33 176 37 145
20	12	L.L..L 11 41 11 217 11 659 16 374 17 225 22 1083 23 22 24 171 26 806 26 1197 30 219 30 389 30 710 30 757 30 3516 30 3656 31 506 35 200 37 154 39 73
20	12	L.P..P 14 197 15 365 15 399 16 444 19 120 19 300 19 452 22 1853 24 176 24 218 30 819 30 1504 30 1775 30 1908 31 69 34 13 34 159 35 610 36 411 39 81
20	12	L.P...S 1 248 1 253 1 262 2 172 2 274 6 206 7 196 7 645 12 299 12 597 14 253 18 116 21 652 23 75 30 370 30 2286 30 2420 30 3280 36 411 37 375
20	12	V...S.S 1 460 14 357 15 185 17 131 18 265 20 314 22 418 22 763 22 1492 23 38 26 53 26 365 26 513 26 1358 26 1435 27 300 30 1605 30 2020 30 2052 35 624
20	12	LS...L 1 248 2 438 11 228 11 563 12 602 14 253 15 422 19 772 22 1334 22 1794 26 187 26 914 26 1261 30 219 30 391 30 705 30 2411 31 305 31 506 37 154
19	12	S....EE 7 161 10 161 11 458 18 411 20 311 22 3 22 642 22 1654 25 141 26 124 26 860 27 220 27 277 27 306 27 307 33 230 33 708 35 919 39 154
19	12	SL.G 1 109 6 69 12 119 19 321 22 1096 25 51 26 467 26 626 26 694 26 725 26 1126 27 430 30 2058 30 3287 31 507 35 49 35 756 37 155 37 254
19	12	G.A..A 2 206 7 170 7 683 10 151 13 170 16 171 16 456 19 765 28 187 30 1599 34 41 34 145 34 194 35 9 35 17 35 32 35 723 36 209 38 392
19	12	P.P...S 1 220 6 179 14 310 15 334 15 381 16 110 16 381 19 419 19 724 21 385 21 595 24 10 24 182 32 320 34 16 34 103 34 334 36 404 37 64
19	12	AP..S 0 173 0 272 3 173 3 272 4 173 4 272 5 173 5 272 8 173 8 272 19 698 26 1437 32 13 34 106 34 252 35 683 35 959 37 42 38 24
19	12	E.A...A 1 388 3 167 6 346 8 167 12 285 19 23 20 452 21 35 22 880 22 1409 22 1608 25 102 30 939 30 1018 30 2754 30 2775 30 2890 30 2926 35 8
19	12	L.E...L 1 186 8 152 11 310 11 669 14 47 16 370 19 99 22 784 22 1546 26 929 26 1199 30 905 30 1166 30 2370 30 2729 31 282 31 299 33 665 38 125
19	12	E.L...K 0 89 2 93 2 456 3 89 4 89 5 89 8 89 16 365 16 525 20 397 21 365 21 443 21 737 22 732 22 1257 22 1469 30 329 33 287 33 400
19	12	GG...S 0 42 0 141 3 42 3 141 4 42 4 141 5 42 5 141 7 169 8 141 16 42 19 696 25 135 27 393 28 159 28 160 28 161 28 174 36 7
19	12	A.AA 0 330 2 211 7 209 7 668 8 330 11 10 11 12 11 13 11 14 19 337 20 83 20 418 24 90 28 189 30 489 30 1371 34 44 34 249 36 69
19	12	GG...G 0 142 1 25 1 29 3 142 4 142 5 142 8 142 16 599 18 2 18 6 24 97 24 265 27 377 28 54 28 55 28 60 28 175 28 195 35 601
19	12	RL....S 2 523 14 358 15 160 18 362 19 489 22 609 26 637 27 45 30 695 30 1972 30 1985 30 2616 30 2887 30 2902 30 3700 35 1056 36 251 37 27 37 224
19	12	AL..L 7 109 12 207 14 52 15 425 19 319 22 1437 24 152 24 172 24 250 28 84 29 43 30 945 30 982 30 1348 30 1368 30 3027 35 19 37 116 37 401
19	12	P...EL 1 434 2 281 6 392 7 191 14 202 15 71 15 175 15 261 21 324 22 24 22 633 22 1522 30 866 30 2389 30 2555 31 106 32 265 34 57 34 167
19	12	A...AR 0 99 0 384 3 99 3 384 4 99 4 384 5 99 5 384 8 99 8 384 19 37 22 1583 25 100 26 546 26 663 26 1423 30 3590 34 47 37 304
19	12	A...AA 7 207 11 9 11 10 11 12 16 319 19 28 19 333 19 476 20 86 20 396 22 1610 24 24 29 1 30 277 34 32 34 46 35 10 35 11 38 347
19	12	PV..P 1 172 1 176 2 25 6 132 6 136 11 608 14 380 15 397 16 408 19 457 19 608 19 626 19 649 21 333 21 381 21 888 24 229 28 133 30 501
19	12	ST....S 7 155 10 122 11 617 16 69 16 103 21 294 22 1020 22 1049 26 393 27 435 30 1072 30 2209 30 2487 34 224 36 341 36 372 38 35 38 91 38 100
19	12	E..LS 2 435 7 210 11 464 11 666 12 247 12 347 15 419 19 230 22 148 22 1212 22 1257 22 1281 26 181 26 584 27 47 30 2697 30 2879 35 543 38 202
19	12	LE.S 0 166 0 194 3 194 4 166 4 194 5 166 5 194 8 194 9 176 20 18 21 920 22 785 22 1208 22 1538 26 180 26 390 26 985 27 213 29 17
19	12	L..A.S 8 124 13 278 15 112 19 38 19 662 22 98 22 1364 22 1604 25 101 26 400 26 1205 27 400 30 1528 30 2059 30 2256 31 484 35 403 35 680 37 260
19	12	KK..K 1 49 2 104 6 39 22 678 26 166 26 448 26 885 27 245 27 246 27 334 28 177 30 3412 31 219 33 273 33 274 33 276 33 580 36 48 38 276
19	12	L....EK 7 409 17 99 23 122 26 199 26 1107 28 344 29 33 29 68 30 934 30 1378 30 2332 30 2480 30 3522 32 176 33 578 35 354 37 272 39 71 39 128
18	12	P.TP 1 5 1 217 2 188 6 5 6 176 11 2 11 249 11 370 12 307 16 83 24 226 27 386 30 514 30 517 32 289 32 383 34 232 35 366
18	12	A..V..E 0 64 0 200 2 189 3 64 3 200 4 64 4 200 5 64 5 200 8 200 14 187 18 73 21 235 21 451 22 1141 22 1829 30 196 35 1042
18	12	E.S...E 0 416 3 416 4 416 5 416 8 416 15 265 20 441 21 301 22 420 22 841 22 1004 22 1628 27 302 27 342 30 43 30 2531 30 2854 32 137
18	12	E.GE 0 413 1 227 2 14 2 464 3 413 3 444 4 413 4 445 5 413 5 445 6 186 7 257 8 413 19 7 30 1402 30 1767 30 3799 33 307
18	12	A...L.A 3 420 7 665 7 764 8 420 12 579 15 244 15 499 16 335 20 85 24 250 24 257 30 459 30 982 30 1368 30 3687 32 25 35 16 37 142
18	12	S..LK 7 161 7 401 7 485 11 148 16 144 18 374 20 433 22 888 26 907 28 336 28 396 30 218 30 3077 31 87 33 405 35 880 35 943 35 1010
18	12	SA..S 1 20 2 130 11 861 12 286 12 290 15 528 16 207 19 332 19 769 20 307 20 383 21 27 21 966 22 1173 22 1479 33 164 35 92 35 388
18	12	GGD 0 43 0 364 3 43 3 364 4 43 4 364 5 43 5 364 7 131 8 364 15 194 18 6 20 467 24 101 26 1476 28 55 28 113 28 139
18	12	S..S..P 12 290 13 399 14 150 18 112 19 701 20 304 21 300 21 318 21 817 22 766 22 1495 22 1568 26 150 30 1357 30 2258 34 226 36 17 36 371
18	12	KK....S 1 18 2 483 9 243 17 60 19 465 26 165 26 704 26 1310 26 1553 27 246 27 334 27 479 28 177 30 468 30 2782 34 314 35 105 39 50
18	12	E...E.L 1 343 6 301 9 268 17 215 20 235 21 600 21 742 22 728 22 1209 26 825 26 930 26 1092 30 1279 30 3449 32 26 33 191 33 375 35 559
18	12	A..A.V 0 269 0 399 3 269 3 399 4 269 4 399 5 269 5 399 7 244 8 399 16 338 22 406 30 2515 30 3111 30 3443 33 502 35 7 38 68
18	12	SS....E 7 216 9 92 11 177 16 33 21 986 22 588 22 1039 25 140 27 6 27 277 27 279 27 306 30 2893 30 3559 31 28 33 672 35 685 35 918
18	12	LSL 7 81 8 156 11 646 14 258 19 233 19 320 22 1260 30 219 30 394 30 2307 30 2700 30 3561 31 506 32 250 35 95 37 154 37 225 39 94
18	12	E..SS 8 289 11 78 15 517 16 464 20 316 21 816 22 584 22 1037 22 1045 22 1052 22 1059 22 1213 26 968 27 343 30 2890 30 3757 35 645 39 198
18	12	KIL 7 643 9 214 12 374 13 165 13 221 14 223 19 103 21 792 22 19 30 2343 30 2619 30 3416 31 118 31 461 33 406 35 281 35 428 35 469
18	12	KAK 17 123 21 377 21 797 22 792 24 89 24 271 24 300 26 1157 27 232 27 287 28 408 29 86 30 1750 30 2780 31 24 34 261 34 290 39 99
17	12	I..LE 7 642 9 43 11 546 16 273 21 415 21 520 21 625 21 787 22 570 22 619 22 782 26 566 27 206 28 211 30 3415 35 121 39 104
17	12	K..KK 1 49 6 39 9 214 11 869 22 603 26 448 26 1308 27 110 27 232 27 245 27 246 28 178 31 76 33 273 33 274 34 128 38 170
17	12	VA...L 7 141 9 211 12 371 13 51 14 308 19 31 20 82 20 106 21 3 22 1246 26 648 30 670 30 889 30 971 30 1120 30 3026 38 297
17	12	S..K.L 1 46 1 117 6 36 6 77 12 427 18 311 21 31 22 1789 24 249 26 564 28 270 30 547 30 900 30 2169 30 3215 31 53 35 1008
17	12	EAL 7 125 7 667 13 313 15 424 19 369 21 479 21 746 22 437 26 1337 30 2816 30 2848 32 30 33 119 35 18 35 36 35 575 37 411
17	12	SS..K 12 426 16 133 17 65 20 568 21 986 22 376 22 1482 22 1495 24 346 26 907 26 1464 28 224 28 336 30 2024 31 28 31 121 37 229
17	12	S...SP 2 118 6 203 11 607 11 806 12 24 12 284 14 360 16 3 19 702 22 627 22 1186 24 16 31 414 34 226 35 744 35 983 35 1036
17	12	LKK 1 51 1 154 2 97 6 41 9 39 9 216 9 242 11 151 11 871 16 147 22 891 26 1552 27 473 30 3411 31 139 31 218 32 154
17	12	S..EE 8 438 11 922 17 93 20 474 22 644 22 1217 22 1341 25 143 26 862 26 1567 27 279 30 2215 30 3509 32 363 33 262 33 725 39 156
17	12	SK..K 2 540 7 699 12 570 20 636 21 321 21 859 22 602 26 593 26 1307 30 3163 30 3409 33 405 33 441 34 260 35 102 35 1010 38 189
17	12	L.E.V 2 86 11 361 14 65 16 376 21 152 21 588 21 773 21 867 22 717 24 144 26 929 26 1087 30 1516 30 1990 36 53 37 4 38 131
17	12	E.E...K 7 222 11 312 18 414 21 107 22 401 22 574 26 834 27 162 27 283 27 321 30 726 31 539 33 243 33 248 33 552 34 308 37 316
17	12	SS..L 2 168 12 603 14 363 17 137 19 149 20 318 20 432 22 287 22 766 22 1795 25 106 26 113 26 412 30 741 30 3559 33 51 34 219
17	12	EV...S 0 433 3 433 4 433 5 433 8 433 11 312 22 417 22 1091 22 1477 23 37 26 52 26 1257 27 269 30 917 30 2441 35 537 35 623
17	12	A...P.N 0 179 0 293 2 199 3 179 3 293 4 179 4 293 5 179 5 293 8 179 9 136 16 111 21 157 30 2932 30 3765 31 31 39 30
17	12	A.L...L 2 519 3 125 7 67 18 114 19 476 19 480 19 770 21 167 22 1411 27 44 30 324 30 869 30 1387 30 2730 31 209 33 100 39 69
17	12	A.G...A 1 21 2 21 8 31 13 35 15 400 20 466 21 480 21 585 21 747 23 156 24 263 28 191 30 2045 30 2291 30 3687 34 38 34 199
17	12	EL..D 7 195 11 692 12 124 15 89 16 197 20 146 22 180 22 637 22 1338 24 314 30 274 30 849 32 38 32 61 33 425 33 549 35 26
17	12	E.L.L 2 93 8 154 10 131 11 39 16 372 20 352 21 443 21 746 30 777 30 1168 30 1337 30 2390 31 504 32 37 33 391 33 546 35 523
17	12	PP....K 1 376 6 334 7 191 11 1 11 867 13 333 18 372 21 319 21 653 21 909 22 980 26 1277 27 368 31 70 31 74 34 15 34 167
17	12	L...K.A 0 396 1 15 3 396 4 396 5 396 8 396 21 367 21 445 21 472 22 217 26 1421 30 946 30 976 30 1797 30 2253 34 144 38 272
17	12	TVV 0 360 3 72 3 360 4 360 5 360 7 678 8 72 8 360 12 67 21 131 23 6 26 778 28 38 28 235 30 9 30 2077 30 2950
17	12	S.S.R 1 305 1 457 6 263 6 415 12 249 13 1 20 21 20 567 22 1238 26 26 26 684 26 1531 31 105 35 628 37 23 38 95 39 154
17	12	S...P.S 2 194 7 425 8 293 16 19 16 399 18 368 21 667 22 1459 27 280 27 435 30 2009 30 2991 30 3613 35 993 36 372 37 40 37 431
17	12	E..EL 2 265 11 671 13 350 16 372 16 375 19 191 22 847 22 1218 22 1409 22 1634 23 70 26 931 28 18 30 1102 30 2390 32 37 33 546
17	12	L.L...V 1 312 6 270 13 73 14 63 14 351 16 374 19 270 20 87 21 586 21 748 26 1266 30 710 30 808 30 2399 30 3221 31 161 35 805
17	12	K....LV 1 42 3 111 4 111 5 111 6 32 8 111 12 578 19 183 26 1150 26 1296 26 1308 30 420 30 1084 30 1356 30 3494 32 191 33 656
17	12	S...T.S 16 103 16 138 16 563 18 325 20 116 22 1020 26 51 27 384 30 206 30 412 30 3715 32 221 34 230 36 341 38 35 39 89 39 144
17	12	LP.L 1 189 2 45 2 289 12 208 14 348 19 809 20 720 22 470 23 24 24 244 30 779 30 782 30 820 30 823 30 1358 31 326 37 117
17	12	LAQ 1 393 6 351 7 731 15 389 20 169 22 1197 26 1489 27 492 29 89 30 745 30 1266 30 3099 30 3795 36 147 36 252 36 434 37 359
16	12	E.A.L 1 388 2 517 6 346 11 71 12 392 14 193 22 1409 22 1450 26 1257 30 322 30 1524 30 2421 32 347 33 24 33 667 38 127
16	12	ED....E 0 422 0 440 3 422 4 422 5 422 8 422 21 11 22 1160 22 1439 27 188 27 318 33 252 33 258 35 2 37 165 38 236
16	12	P.A..A 0 267 3 267 4 267 5 267 7 345 10 59 16 333 19 693 24 41 24 195 30 487 34 45 34 203 34 244 35 5 35 650
16	12	AG...G 0 11 1 21 3 11 4 11 5 11 7 271 8 11 15 29 19 544 19 620 19 738 24 134 28 155 28 189 34 189 34 196
16	12	S.L.G 8 129 15 191 16 494 18 194 24 249 26 131 26 693 28 183 30 357 30 832 30 2247 30 3286 35 694 36 324 37 254 38 151
16	12	R....LA 0 263 3 263 4 263 5 263 11 555 14 72 17 372 20 164 20 349 26 434 26 619 26 1444 30 2624 30 3584 35 792 37 341
16	12	E..DL 2 93 3 112 4 112 5 112 8 112 13 203 13 358 21 162 22 426 22 1301 26 981 26 1257 26 1485 32 347 35 925 37 354
16	12	L..A..V 11 486 12 81 12 509 14 184 17 89 20 87 20 666 21 588 21 750 22 1785 26 1034 30 2834 31 235 35 573 35 767 38 144
16	12	L..LI 0 226 3 226 4 226 5 226 8 226 11 568 15 3 22 1675 26 808 30 1501 30 2332 30 3220 30 3404 31 467 33 28 33 44
16	12	PP....E 1 221 6 180 11 23 11 24 11 27 11 230 16 241 17 115 19 454 20 709 26 272 27 315 32 263 32 305 34 165 36 124
16	12	L.E..L 2 294 11 664 15 422 19 138 22 81 22 146 24 343 26 67 26 949 26 1061 30 688 30 3621 32 36 33 665 34 333 38 200
16	12	S....LK 1 46 6 36 10 128 11 229 13 17 13 283 20 383 22 712 22 1594 26 1381 26 1547 29 42 30 900 32 149 35 398 35 1008
16	12	GG..D 0 42 2 159 3 42 4 42 5 42 9 187 9 286 16 602 24 99 24 101 26 1476 28 53 28 139 28 194 30 768 32 147
16	12	PS.S 1 304 6 262 11 176 13 389 15 320 22 1237 22 1424 26 1438 30 1610 30 2208 34 216 35 684 35 1009 37 22 38 25 38 48
16	12	A.E..A 0 420 3 420 4 420 5 420 7 206 7 665 8 420 11 16 20 396 22 877 30 1226 30 1894 30 3366 33 160 38 298 38 306
16	12	P.E..E 7 246 7 647 11 28 18 77 19 497 20 439 21 9 21 299 22 569 22 726 24 162 27 316 28 16 28 31 33 10 35 114
16	12	T.V..G 0 360 3 360 4 360 5 360 7 26 7 678 8 360 9 205 14 411 26 646 26 778 30 839 30 1603 33 89 36 259 36 298
16	12	S.I..S 0 231 0 235 3 235 4 235 5 231 5 235 8 231 8 235 9 83 11 828 12 198 18 392 22 1430 30 1122 30 2334 35 756
16	12	L..S..K 1 114 6 74 7 409 9 176 12 608 16 314 22 374 22 1097 26 561 26 905 30 1378 30 3212 31 50 35 577 37 181 37 227
16	12	S..T..A 0 378 3 378 4 378 5 378 8 378 10 94 19 471 20 290 20 302 20 576 26 357 26 371 26 643 31 234 32 384 36 324
16	12	LE...T 1 60 6 50 7 73 7 436 11 46 16 21 16 53 21 972 26 390 26 534 26 1048 30 2309 31 266 32 49 33 677 35 50
16	12	E...S.A 0 414 3 414 4 414 5 414 8 414 15 419 15 517 21 35 22 1608 25 102 27 60 27 282 30 2724 30 2784 30 2890 35 359
16	12	PP....S 1 220 6 150 6 179 15 241 18 218 19 653 19 671 21 823 24 21 24 182 24 226 32 320 34 16 35 153 37 192 38 43
16	12	S...PE 1 213 6 156 7 791 9 72 11 307 16 82 22 509 22 693 22 1632 22 1654 25 141 26 1364 26 1462 27 280 32 227 33 251
16	12	QPS 1 293 6 251 11 175 11 394 13 374 16 100 19 401 20 337 20 626 22 239 22 1423 26 916 30 1070 30 2649 32 382 36 445
16	12	LS..L 10 160 13 297 15 422 19 772 21 268 22 151 24 329 26 516 30 816 30 2155 30 2307 31 18 31 211 31 508 33 458 34 319
16	12	EA.A 0 385 3 385 3 440 4 385 5 385 7 125 7 208 7 667 8 385 13 328 13 416 21 485 26 1350 30 1896 34 188 38 13
16	12	SLV 1 46 2 247 6 36 15 61 16 491 17 273 19 667 22 769 24 347 30 547 30 1360 30 1643 30 3562 30 3779 32 251 37 298
16	12	TG.K 0 348 3 348 4 348 5 348 7 328 7 524 7 552 7 608 8 348 20 536 22 675 26 1252 28 255 28 347 35 713 37 439
16	12	L.V...T 0 285 1 296 3 285 4 285 5 285 8 285 11 190 11 490 12 376 18 266 20 51 26 1216 30 1517 30 2376 30 3072 30 3145
16	12	T.L.P 0 256 1 187 1 251 3 256 4 256 5 256 8 256 14 251 20 109 22 1851 30 1315 30 1451 30 1594 30 2113 31 408 36 409
16	12	AA..K 0 425 3 425 4 425 5 425 8 425 19 480 20 471 20 487 27 402 28 153 29 5 30 281 30 1231 30 1387 30 2225 38 53
16	12	PS..S 1 77 12 50 12 289 13 389 15 320 16 490 21 299 22 1019 22 1429 22 1593 26 109 27 375 30 2208 30 3558 34 216 37 22
15	12	Q.P...P 0 357 3 357 4 357 5 357 8 357 15 375 15 391 16 331 16 402 21 331 22 974 24 19 24 180 35 147 37 54
15	12	K.L...G 1 49 1 450 2 436 6 39 6 408 12 83 13 139 22 747 24 169 26 1122 28 257 28 314 30 1104 35 428 39 79
15	12	M.RL 0 153 3 153 4 153 5 153 8 153 11 147 11 760 12 580 17 374 22 1082 26 650 30 1167 30 1970 30 3789 34 0
15	12	V.T...S 1 451 6 409 7 141 13 90 15 448 17 131 17 307 21 21 22 1246 22 1453 26 53 30 3358 31 38 35 382 35 624
15	12	L..V..A 0 367 3 367 4 367 5 367 8 367 17 332 21 858 28 149 29 26 30 476 30 483 30 1581 32 165 32 250 35 505
15	12	S.L...T 0 186 3 186 4 186 5 186 8 186 14 369 19 566 20 54 20 530 20 551 22 783 22 1300 26 952 30 673 35 694
15	12	T.S...S 0 144 3 144 4 144 5 144 8 144 11 496 16 567 20 305 20 557 26 60 26 108 26 1404 30 52 38 94 39 148
15	12	L.L...R 2 441 3 116 4 116 5 116 7 376 8 116 10 135 19 36 19 153 22 289 22 622 22 749 30 2309 33 393 37 281
15	12	S.L...S 2 439 9 80 10 122 16 19 16 399 17 251 19 661 21 918 22 1382 30 2302 35 993 37 29 37 226 37 381 38 35
15	12	S.L...I 0 164 3 164 4 164 5 164 7 570 8 164 11 566 15 528 19 141 26 1183 30 288 30 681 30 2064 30 3409 35 880
15	12	A.AS 2 131 2 197 8 37 16 79 16 208 17 235 19 544 22 1276 24 246 26 640 26 1343 27 402 30 3006 34 106 36 358
15	12	V....DL 0 361 1 256 3 361 4 361 5 361 8 361 11 724 19 132 20 163 26 943 26 1105 26 1483 33 387 38 158 38 310
15	12	LE..D 0 194 3 194 4 194 5 194 7 436 8 194 16 276 20 230 20 451 26 985 26 1114 32 331 33 718 39 12 39 107
15	12	LE..E 7 256 7 645 11 46 11 549 16 374 19 498 20 406 22 1208 26 1111 29 66 30 3072 32 36 32 39 33 548 39 18
15	12	PP...L 1 376 6 179 6 334 7 191 18 372 20 718 24 194 28 80 30 1290 30 3197 34 57 34 167 35 664 36 376 37 60
15	12	PA...S 0 172 1 270 3 172 4 172 5 172 6 228 8 172 19 788 30 882 30 1760 30 1858 30 2165 32 12 34 105 37 320
15	12	E....EK 1 36 6 26 10 102 10 142 14 286 17 279 20 447 21 737 22 1445 22 1629 27 308 29 93 30 2692 33 238 33 243
15	12	A....SS 7 211 7 537 12 19 13 408 15 318 16 461 19 64 20 591 22 583 22 1205 26 902 27 1 32 18 34 104 34 214
15	12	LKR 2 521 7 404 7 488 11 415 11 858 13 22 20 251 22 501 25 87 27 496 28 339 31 520 35 1054 39 43 39 128
15	12	L....TL 0 188 3 188 4 188 5 188 8 188 10 118 11 336 17 83 22 158 22 784 27 148 30 834 30 1813 30 2683 38 34
15	12	QL..G 0 90 3 90 4 90 5 90 7 255 8 90 10 172 19 164 19 259 20 531 22 93 22 666 30 3142 30 3309 36 241
15	12	AP...A 0 272 3 272 4 272 5 272 8 272 19 652 24 24 24 236 28 291 32 13 34 83 34 99 34 191 36 64 37 395
15	12	E....VL 0 112 3 112 4 112 5 112 7 86 8 112 11 736 24 307 27 164 27 486 30 123 30 1279 30 1748 34 297 35 304
15	12	P....LT 0 183 2 281 3 183 4 183 5 183 8 183 12 206 14 220 17 350 19 445 19 577 30 1538 30 3696 35 697 35 762
15	12	S....SI 0 164 0 231 4 164 5 164 5 231 8 231 11 828 16 510 17 246 18 392 22 762 22 1425 26 57 32 134 35 880
15	12	K..D..K 7 306 11 523 12 46 14 392 22 936 24 296 25 33 30 1795 30 2776 32 63 33 269 34 268 34 286 39 38 39 209
15	12	T...P.S 2 433 7 328 11 822 12 542 19 597 19 613 22 581 26 60 26 1404 30 1451 30 1603 31 408 32 291 35 445 38 85
15	12	SL....K 1 46 6 36 7 374 8 157 11 645 22 216 22 724 25 120 26 28 26 1280 30 2701 30 3562 32 149 33 62 39 95
15	12	LS..G 2 33 2 438 6 184 12 299 19 320 20 667 21 208 22 155 26 416 30 3763 31 447 31 506 32 296 37 28 37 154
15	12	V...E.Q 0 249 3 249 4 249 5 249 8 249 15 455 19 507 22 1530 22 1531 25 8 30 523 30 1796 30 1994 32 328 37 236
15	12	RP....L 0 220 3 220 4 220 5 220 8 220 15 70 15 260 19 576 20 684 21 323 22 495 30 1427 30 1579 30 3695 34 56
15	12	EK....L 1 41 2 435 6 31 7 352 17 290 20 245 21 742 23 127 29 38 30 82 30 1383 30 1800 30 2607 31 333 37 277
15	12	RER 11 70 12 315 19 373 19 514 19 537 24 287 26 1535 27 371 30 2528 30 3251 31 174 34 277 35 118 37 273 39 21
15	12	VL....S 1 451 6 409 7 693 11 156 13 277 18 265 19 135 22 756 22 1416 22 1453 30 1882 30 2189 32 116 35 508 37 259
15	12	S...G.S 1 81 7 155 13 11 18 311 18 391 20 617 22 1329 25 131 28 158 30 2026 30 2050 30 2487 32 17 36 355 37 265
15	12	PSS 11 176 11 792 12 244 13 389 16 101 22 1593 24 25 25 115 26 1408 27 5 30 411 30 2995 30 3558 35 684 37 49
15	12	Q.ST 0 175 3 175 4 175 5 175 8 175 12 254 16 132 22 73 26 221 26 1021 30 56 30 1070 30 2551 32 382 36 370
15	12	T...SL 6 65 7 78 7 539 12 115 13 92 15 57 20 594 22 277 26 395 26 856 27 426 30 543 30 3283 35 626 37 294
15	12	G.S.S 7 423 20 621 22 262 22 400 25 135 26 858 27 276 27 393 28 161 28 162 30 2054 34 218 36 8 37 151 38 102
15	12	E.P.L 1 170 1 188 6 130 6 148 7 610 11 671 14 347 20 447 22 142 22 1634 26 981 31 301 33 714 35 152 36 63
15	12	TLR 2 145 9 166 19 98 21 110 22 163 24 335 26 558 27 399 30 369 30 878 30 2369 30 2582 33 644 34 325 36 80
15	12	L.E.A 6 107 7 113 10 164 22 1364 26 296 27 74 28 275 30 1820 30 2888 30 2924 30 3621 32 252 33 665 38 125 39 11
15	12	E..E.S 0 413 1 227 3 413 4 413 5 413 6 186 7 646 7 649 8 413 20 16 21 11 21 222 21 965 22 417 27 255
15	12	S.V.G 1 416 2 5 2 425 6 374 11 81 16 260 16 473 18 311 22 769 30 2050 31 380 31 438 32 17 35 398 37 298
15	12	T..T.L 0 189 3 189 4 189 5 189 7 672 8 189 17 85 26 339 26 529 27 478 30 1312 30 1448 35 336 35 675 37 294
15	12	S.G.G 0 139 1 24 3 139 4 139 5 139 8 139 12 11 22 1329 24 264 28 158 28 165 28 186 30 765 30 2015 38 6
15	12	S.E.A 0 276 3 276 4 276 5 276 8 276 13 414 21 230 26 399 26 972 30 742 30 1127 30 2773 31 448 34 22 37 169
15	12	S...GL 1 81 1 117 6 77 7 64 7 281 16 494 18 311 20 617 22 307 22 1329 24 249 26 693 30 2026 35 398 37 141
15	12	VST 0 176 3 176 4 176 5 176 8 176 12 265 16 164 20 213 22 34 22 787 22 1022 26 53 30 3345 30 3358 35 130
15	12	P.K..S 2 434 11 612 11 640 11 788 14 239 20 30 21 824 22 797 22 1497 29 37 31 138 32 321 33 66 35 988 37 320
15	12	L.EL 1 57 1 186 6 47 12 537 16 376 18 135 19 99 20 233 26 1199 30 224 30 2729 32 36 33 44 33 458 35 251
15	12	P.S..S 2 165 11 176 12 244 12 523 13 389 19 617 19 699 20 313 21 671 22 1574 25 115 30 390 30 1785 35 637 37 193
15	12	T..QL 3 81 4 81 5 81 8 81 11 380 16 555 20 14 26 1024 26 1030 30 1208 30 1937 30 2609 32 6 36 391 38 309
15	12	STP 1 87 1 432 6 390 7 155 12 232 12 258 16 165 19 678 26 59 27 435 30 2487 30 2553 32 384 35 367 36 341
15	12	A.F..L 0 64 3 64 4 64 5 64 6 147 11 159 12 96 15 447 16 62 26 1242 30 247 30 1388 30 2396 30 3089 32 308
15	12	SP....S 1 457 6 415 11 611 11 787 12 243 12 288 16 96 21 667 22 1496 24 20 30 2098 30 2164 34 230 35 987 38 20
15	12	T.S..T 0 144 4 144 5 144 8 144 9 233 11 496 15 338 26 55 26 103 32 22 36 165 36 166 36 345 38 31 39 93
15	12	T..LS 7 78 7 143 10 157 14 250 15 338 19 713 20 557 20 619 22 1248 26 342 26 1501 30 2557 31 208 33 668 38 31
15	12	P...IL 0 183 2 59 3 183 4 183 5 183 7 710 8 183 11 410 11 826 14 58 14 220 17 248 26 1188 30 2340 30 2721
15	12	A.K...E 0 277 3 277 4 277 5 277 7 109 7 226 7 701 8 277 17 293 20 401 22 220 22 578 26 721 30 196 33 628
15	12	VS....S 0 234 3 234 4 234 5 234 8 234 12 220 20 314 21 912 26 53 26 100 26 1435 30 831 30 3358 35 750 37 34
15	12	LV....E 1 178 6 138 11 43 19 188 22 1339 26 922 28 104 29 30 30 1512 30 2304 32 196 33 415 33 540 33 661 39 81
15	12	Q.E...E 1 35 6 25 7 236 13 119 17 17 21 363 22 758 27 57 27 186 29 91 29 96 30 529 30 2814 33 193 36 394
15	12	LE....Q 7 10 15 112 16 276 17 253 19 746 20 135 22 1413 22 1417 23 27 30 3288 30 3418 31 33 32 39 32 49 35 471
15	12	K.KE 2 389 9 217 11 93 12 590 16 369 18 237 22 1486 28 285 30 532 30 2556 30 3528 31 475 33 244 33 278 34 184
15	12	NT.A 0 379 3 379 4 379 5 379 8 379 12 114 18 127 19 473 21 661 21 834 22 276 30 255 30 3183 30 3480 38 84
15	12	R.S...A 12 230 13 308 14 72 15 222 19 334 20 164 20 349 24 295 27 412 30 660 30 2839 34 285 35 646 36 132 36 315
14	12	EPA 0 296 1 269 3 296 4 296 5 296 6 227 7 115 7 224 19 23 19 460 21 336 22 672 30 2421 34 179
14	12	S..E..I 0 164 3 164 4 164 5 164 8 164 10 50 22 453 22 1163 26 863 26 1567 27 346 31 418 32 134 33 71
14	12	I...K.K 0 331 2 336 3 331 4 331 5 331 8 331 9 63 18 55 21 729 21 793 30 3417 31 11 31 471 38 184
14	12	RI....A 0 263 3 263 4 263 5 263 7 736 11 555 13 308 14 272 19 334 20 253 20 482 30 660 30 1365 33 611
14	12	SSA 15 323 16 317 16 437 19 69 22 1172 22 1435 24 26 25 106 26 971 27 357 30 3363 32 23 33 163 37 40
14	12	L...SL 7 726 11 641 12 607 19 663 20 183 22 146 24 343 26 914 26 1402 30 391 30 2304 31 230 35 752 37 383
14	12	VD....G 0 343 3 74 3 343 4 343 5 343 8 74 8 343 11 83 13 205 16 225 21 905 26 90 27 270 30 3189
14	12	A...LD 0 386 2 352 3 386 4 386 5 386 6 214 8 386 11 105 24 133 30 595 30 3687 30 3811 35 34 37 142
14	12	N...EL 0 17 3 17 4 17 5 17 6 279 8 17 19 190 22 592 22 1066 23 69 26 385 29 58 30 740 30 1744
14	12	S..R..L 3 418 8 418 12 187 13 291 19 69 21 923 28 310 30 1533 30 1613 30 3163 31 133 33 452 38 279 39 204
14	12	P.A...P 0 267 3 267 4 267 5 267 7 792 11 19 15 404 19 693 21 324 24 44 24 107 30 487 30 3232 34 49
14	12	G.AG 0 9 1 25 3 9 4 9 5 9 7 638 8 9 18 25 22 1705 24 240 28 65 28 187 28 190 34 194
14	12	LK....K 7 694 9 39 10 133 19 478 20 388 22 48 22 891 22 1599 23 48 26 562 27 473 30 731 33 532 39 128
14	12	K...L.T 2 221 3 123 7 432 9 101 9 253 21 538 22 730 27 420 29 19 30 1838 30 3622 33 418 34 292 37 342
14	12	TAI 0 381 3 381 4 381 5 381 8 381 16 172 18 38 18 177 20 60 21 812 26 539 30 2757 30 3786 35 42
14	12	SE....K 2 477 3 53 4 53 5 53 8 53 13 283 19 459 22 186 22 443 22 646 27 414 28 251 30 1078 31 420
14	12	R..LD 0 213 3 213 4 213 5 213 8 155 8 213 11 106 11 333 21 926 26 1539 27 421 28 362 31 387 38 282
14	12	A..S..S 7 211 12 287 15 318 15 529 16 488 19 698 21 203 22 882 25 125 26 351 30 1392 30 2192 34 214 36 14
14	12	G.E.G 0 411 3 411 4 411 4 443 5 411 5 443 7 276 8 411 17 28 18 7 21 57 22 959 27 224 37 103
14	12	A..L.S 7 283 13 293 17 293 19 241 19 480 19 579 20 421 21 478 22 1205 26 902 30 1803 32 371 34 59 38 108
14	12	DL..V 0 366 1 261 3 366 4 366 5 366 6 219 8 366 11 40 13 206 15 139 15 451 19 243 30 1325 30 1989
14	12	ILE 2 454 7 644 13 46 17 252 20 134 20 243 21 172 22 20 26 894 30 3417 33 577 35 470 35 561 37 374
14	12	L.RI 0 118 2 524 3 118 4 118 5 118 8 118 20 251 21 418 21 628 30 1999 30 3031 31 211 35 86 36 44
14	12	A..D..A 0 420 3 420 4 420 5 420 7 341 8 420 15 523 20 466 20 582 24 65 24 257 26 1345 30 3687 35 37
14	12	AL....T 0 246 3 246 4 246 5 246 7 742 8 246 15 438 26 663 28 84 30 26 30 482 30 833 33 617 37 404
14	12	S..L..S 11 301 19 769 20 596 21 269 22 388 22 1291 26 26 30 3715 31 503 32 193 32 211 33 588 34 220 38 269
14	12	KR....E 11 739 13 307 15 287 16 191 16 345 18 131 19 519 19 532 20 572 21 322 22 134 30 2748 32 361 35 656
14	12	S...D.S 2 247 10 6 11 881 13 393 15 514 17 251 20 362 22 1376 22 1430 26 988 27 217 27 341 30 2990 35 292
14	12	S..E.S 0 164 1 244 4 164 5 164 7 334 12 618 15 262 17 283 21 918 22 145 22 783 30 701 30 2334 32 134
14	12	GS..T 0 145 4 145 5 145 8 145 11 247 12 357 16 477 22 322 26 370 30 361 30 1608 30 2413 34 221 35 992
14	12	I..R.L 0 211 2 69 3 211 4 211 5 211 6 10 8 211 13 146 22 67 22 492 30 64 30 1981 33 42 35 495
14	12	EI..L 1 82 3 112 4 112 5 112 9 42 14 49 14 193 15 197 21 107 21 576 26 565 28 18 33 24 36 28
14	12	S..G.L 1 109 2 439 6 69 11 82 12 42 12 245 17 313 19 678 22 1511 26 76 31 507 33 329 37 104 37 220
14	12	E..D..L 0 112 1 230 3 112 4 112 5 112 7 86 8 112 13 108 19 705 22 1147 30 1343 35 253 35 902 35 1048
14	12	P.I...L 0 262 3 262 4 262 5 262 6 8 8 262 11 514 26 61 30 3703 31 276 35 245 35 519 37 377 37 396
14	12	YEE 0 431 3 431 4 431 5 431 8 431 11 320 18 415 22 1112 26 1492 29 34 30 1101 30 2217 35 150 35 305
14	12	V..K.V 0 322 3 322 4 322 5 322 7 53 8 322 9 125 9 134 13 74 22 446 22 1175 23 51 30 1269 37 191
14	12	L.K.Y 0 427 3 427 4 427 5 427 8 427 11 150 11 316 12 569 16 147 17 42 30 16 30 3314 31 481 35 929
14	12	TV..E 0 72 3 72 4 72 5 72 8 72 8 108 18 283 20 227 21 237 22 1245 28 38 28 235 30 1275 39 148
14	12	REL 13 71 15 264 18 206 18 365 19 100 24 331 26 388 26 1200 30 3278 31 109 32 112 33 45 34 321 36 399
14	12	AL.A 1 391 6 349 7 668 16 338 19 477 23 156 26 663 30 682 30 1368 30 1371 33 120 34 205 35 19 37 401
14	12	K...EV 0 429 2 180 3 429 4 429 5 429 8 429 15 207 21 38 26 738 30 39 30 625 30 1514 33 512 36 126
14	12	QPP 0 357 3 357 4 357 5 357 8 357 16 402 16 432 19 453 21 331 24 40 24 180 26 1472 27 438 37 54
14	12	V.A.A 2 127 3 439 7 91 15 386 17 233 19 585 20 485 24 148 26 1341 28 134 30 261 30 3004 30 3123 35 12
14	12	L..T..L 1 51 6 41 11 164 18 150 22 1546 22 1557 26 1401 30 1170 30 2677 31 63 32 374 33 665 37 345 38 125
14	12	E..E.R 0 416 3 416 4 416 5 416 8 416 11 550 19 499 19 515 21 14 27 161 27 191 30 204 33 195 38 265
14	12	P...K.E 7 246 16 178 19 17 21 216 22 114 22 726 22 1105 24 155 26 1109 27 316 28 199 31 75 34 169 38 75
14	12	K..K.E 0 162 3 162 4 162 5 162 7 134 8 162 12 589 22 730 26 449 31 76 33 237 33 563 35 281 35 852
14	12	G...EA 0 415 3 415 4 415 5 415 7 121 8 415 15 216 15 420 22 1824 26 716 27 251 31 482 35 32 35 257
14	12	A...S.A 0 173 1 271 3 173 4 173 5 173 8 173 16 313 24 263 30 3315 30 3321 30 3365 31 25 33 704 38 87
14	12	P..E.K 2 103 7 192 14 98 19 125 21 186 22 333 22 345 27 315 27 369 29 94 30 2121 31 412 34 168 36 118
14	12	G.A...L 0 16 3 16 4 16 5 16 8 16 9 210 12 563 24 255 30 3650 34 145 35 17 35 32 35 653 38 119
14	12	LSE 2 508 6 184 7 213 10 160 11 669 14 99 15 266 15 422 22 1284 26 296 30 1990 30 2560 31 413 33 458
14	12	L..A.R 0 396 3 396 4 396 5 396 7 149 8 396 15 489 26 639 26 1132 30 2111 30 2834 32 154 35 62 38 118
14	12	EQ.S 0 283 3 283 4 283 5 283 8 283 11 33 22 685 24 327 26 410 26 968 30 434 30 2714 33 438 34 317
14	12	L....AL 0 241 3 241 4 241 5 241 8 241 14 47 21 580 25 87 26 1199 26 1552 30 21 30 2812 33 664 35 995
14	12	EA.E 0 419 3 419 3 442 4 419 5 419 7 260 8 419 10 99 12 344 19 499 27 158 27 255 30 1402 33 233
14	12	P.T.V 0 358 2 188 3 358 4 358 5 358 8 358 11 370 12 307 17 229 20 152 24 226 30 514 30 1171 30 1509
14	12	EK.A 7 139 11 427 14 291 17 290 21 84 22 249 23 105 23 135 26 15 27 325 29 98 30 82 30 1800 35 378
14	12	SG..G 1 24 7 288 8 129 12 356 13 33 14 373 24 264 26 333 26 1559 27 223 28 158 28 186 31 200 34 217
14	12	KQ...E 7 703 14 154 16 622 18 412 22 1109 23 140 24 159 24 302 30 158 30 2524 31 76 32 56 37 349 38 244
14	12	T..VE 0 178 3 178 4 178 5 178 8 178 21 7 23 53 26 1088 28 29 30 686 30 1818 30 3445 33 218 37 297
14	12	L.TL 2 286 11 661 17 352 20 140 21 166 24 333 26 1098 29 23 30 845 30 2580 31 296 34 323 38 34 38 37
14	12	KLK 1 50 6 40 11 62 13 287 14 350 16 369 22 500 28 338 29 84 30 37 30 3385 30 3410 35 679 39 77
14	12	A..VS 0 173 2 1 3 173 4 173 5 173 8 173 30 258 30 2837 31 376 35 576 35 690 36 253 37 321 38 147
14	12	PV.S 0 273 2 191 3 273 4 273 5 273 11 608 12 224 12 270 15 163 16 408 19 406 19 727 24 229 35 385
14	12	AFV 0 402 3 402 4 402 5 402 7 593 8 402 21 63 22 484 26 363 26 1292 28 332 30 1 30 2594 33 505
14	12	EL...K 9 177 13 72 14 347 19 101 20 398 21 35 21 366 26 631 29 67 30 1998 31 221 33 288 33 425 36 121
14	12	L..LT 11 170 12 208 16 519 17 227 17 352 20 233 22 1302 23 75 26 954 26 1202 29 23 30 2569 35 341 39 94
14	12	P..V..L 1 8 6 8 14 342 15 383 15 393 16 333 16 490 18 310 26 1368 30 1939 31 276 32 325 35 166 37 193
14	12	T..NL 0 222 3 222 4 222 5 222 7 400 7 484 8 222 11 501 12 412 20 350 22 1255 22 1674 23 20 34 325
14	12	P.V..E 0 71 3 71 4 71 5 71 8 71 11 42 16 242 17 172 18 282 22 896 22 1830 30 175 30 1977 36 23
14	12	E.S..A 0 195 3 195 4 195 5 195 7 789 8 195 11 879 21 719 26 326 26 848 27 214 30 1196 30 2337 31 253
14	12	IS...A 0 275 3 275 4 275 5 275 8 275 13 309 15 359 19 335 21 229 22 215 22 1432 30 661 30 2601 32 70
14	12	SA..A 0 276 3 276 4 276 5 276 8 276 11 259 19 336 22 219 26 972 26 1142 30 681 30 3442 35 33 38 260
14	12	D.A...A 0 97 3 97 4 97 5 97 7 344 8 97 12 446 19 768 22 218 22 1581 22 1620 24 166 26 136 35 570
14	12	S.L..S 0 164 4 164 5 164 10 12 12 290 18 264 20 597 20 620 21 918 22 783 30 357 30 832 35 880 36 412
14	12	S.S...P 2 168 2 463 15 324 16 80 16 476 17 110 19 622 21 817 22 1630 25 139 26 1362 27 278 34 226 36 410
14	12	L.E..K 1 57 6 47 9 50 11 234 13 362 21 588 22 1284 30 905 30 3563 32 179 33 350 36 53 37 4 37 409
14	12	VV...D 0 361 3 361 4 361 5 361 7 655 8 361 16 40 18 43 22 930 22 1686 22 1807 26 779 28 111 33 387
14	12	RE...L 11 70 14 48 16 309 19 100 21 442 22 1633 24 331 26 1200 30 2371 30 2898 30 3511 32 112 34 321 39 123
14	12	D.LE 1 58 6 48 9 174 11 583 19 779 22 1130 22 1777 26 178 26 788 27 211 30 3131 33 576 38 199 39 16
14	12	K.EK 7 137 10 145 11 924 14 289 18 131 21 860 22 730 26 738 26 1113 30 625 31 265 33 246 33 581 37 442
14	12	E.V..V 2 2 3 112 7 86 11 78 16 184 20 101 22 8 22 1114 26 1570 27 12 30 2018 30 3353 35 307 37 165
14	12	E..L..V 11 412 17 329 18 113 19 722 20 123 22 731 22 1835 23 92 26 584 26 742 28 146 30 480 31 525 32 162
14	12	V....AS 0 234 3 234 4 234 5 234 8 234 12 560 14 190 15 448 17 87 17 174 22 1273 22 1783 30 1116 35 382
14	12	KA.K 1 42 6 32 7 35 7 700 12 83 12 578 16 619 20 453 22 603 24 271 27 232 30 2780 34 261 38 277
13	12	T...T.L 0 252 1 183 3 252 4 252 5 252 8 252 9 251 16 246 17 113 20 277 26 528 30 32 30 3786
13	12	A..K.K 0 332 3 332 4 332 5 332 8 332 18 234 20 262 26 162 29 69 30 2777 31 21 31 331 34 181
13	12	S...EI 1 78 2 34 9 235 11 179 12 338 17 93 18 50 19 793 20 474 21 678 22 644 22 1055 39 156
13	12	S.L.F 0 164 1 2 3 164 4 164 5 164 6 2 8 164 10 122 20 597 20 620 26 952 29 42 30 1036
13	12	P...S.P 1 264 11 32 12 301 15 162 19 455 19 580 20 710 21 597 24 184 30 1353 35 915 36 343 37 365
13	12	GS...G 1 23 7 280 12 355 13 32 14 372 15 190 19 676 26 249 26 370 28 162 32 16 37 32 38 5
13	12	L.L.P 1 260 2 403 6 218 7 81 12 192 15 159 17 225 19 450 30 779 31 50 34 11 35 525 35 608
13	12	PP....L 1 8 6 8 16 333 20 717 22 632 24 12 30 1290 30 2720 31 84 32 264 34 166 36 375 37 59
13	12	L.PT 0 69 1 248 3 69 4 69 5 69 8 69 12 299 13 251 19 120 20 342 30 2934 30 3280 31 33
13	12	V.S.T 0 234 2 192 3 234 4 234 5 234 8 234 19 728 21 298 22 1046 22 1144 26 453 31 404 35 386
13	12	G...AA 0 94 3 94 4 94 5 94 8 94 13 37 20 467 24 128 28 187 30 477 34 142 34 195 37 286
13	12	E..T.L 0 253 1 184 3 253 4 253 5 253 8 253 15 484 16 247 17 114 18 133 22 1345 22 1848 33 421
13	12	K.S.L 0 162 3 162 4 162 5 162 8 162 11 411 19 183 20 595 27 200 28 181 32 69 32 87 33 457
13	12	P..I.E 0 71 1 222 4 71 5 71 11 811 17 172 22 489 28 16 28 283 30 175 32 306 37 371 38 364
13	12	Q..SS 0 232 2 164 3 232 4 232 5 232 8 232 11 175 12 334 12 600 13 387 26 1175 27 303 36 164
13	12	AK....E 9 282 10 81 13 66 19 95 20 384 22 220 24 301 27 288 29 87 30 402 34 291 35 851 35 1042
13	12	LL..S 1 392 6 350 12 607 15 439 16 559 17 89 21 542 22 784 34 337 35 221 35 288 37 180 38 66
13	12	LME 0 152 3 152 4 152 5 152 8 152 15 479 16 376 18 52 19 138 22 667 26 1061 30 1166 30 1307
13	12	K..D..S 2 483 7 724 8 41 8 123 14 141 21 981 24 274 26 1499 27 298 30 403 34 264 35 913 38 327
13	12	L.Q..R 7 149 7 731 12 250 16 30 18 242 19 162 22 1197 24 80 25 94 27 407 30 1695 31 358 35 113
13	12	TA.L 0 238 3 238 4 238 5 238 7 78 8 238 15 177 18 153 30 323 30 2417 31 208 33 668 38 128
13	12	LE.D 0 427 3 427 4 427 5 427 8 427 11 266 16 21 17 18 27 46 27 209 32 39 33 718 35 491
13	12	V..G.L 0 362 3 362 4 362 5 362 7 595 8 362 16 447 22 1180 26 648 26 1082 30 2586 31 479 34 139
13	12	KAV 1 42 6 32 7 38 7 700 11 431 17 107 21 487 22 1451 26 1387 30 3783 35 299 37 322 39 113
13	12	GG.V 1 341 6 299 9 187 9 286 10 151 20 580 21 195 24 114 27 227 28 168 30 1158 32 78 35 601
13	12	QP...V 0 357 1 293 3 357 4 357 5 357 6 251 8 357 12 306 12 503 17 181 19 453 26 774 30 3731
13	12	GS.A 1 243 7 280 13 32 14 75 18 231 19 735 20 367 24 266 26 970 35 32 35 785 37 103 38 69
13	12	AKR 0 399 3 399 4 399 5 399 8 399 13 66 17 124 18 130 19 95 22 133 27 419 35 655 35 1042
13	12	QL..A 0 284 3 284 4 284 5 284 8 284 20 161 22 1603 22 1784 24 170 26 1033 30 1697 32 9 38 152
13	12	F...L.S 1 310 6 268 12 598 17 292 21 477 22 1123 26 620 26 1120 30 3340 32 370 33 43 34 116 38 107
13	12	L.P.V 0 69 3 69 4 69 5 69 8 69 13 251 13 273 14 200 19 120 22 1088 24 153 28 85 30 1908
13	12	L.K..R 0 367 1 51 3 367 4 367 5 367 8 367 12 612 19 482 21 790 27 239 30 138 30 2278 32 154
13	12	TA...P 0 178 3 178 4 178 5 178 7 793 8 178 9 135 15 491 26 243 30 488 30 2417 31 271 35 239
13	12	R....ER 0 214 2 119 3 214 4 214 5 214 7 162 8 214 19 520 19 533 22 755 31 170 35 120 38 247
13	12	LE.T 0 69 3 69 4 69 5 69 8 69 9 132 11 164 20 244 20 342 22 1557 24 313 31 33 34 303
13	12	AG....R 0 57 3 57 4 57 5 57 7 770 16 341 21 340 24 134 27 66 30 1403 30 2743 31 258 35 652
13	12	L..GI 0 25 3 25 4 25 5 25 8 25 15 464 18 187 21 401 21 611 22 1563 30 2174 33 693 37 375
13	12	G...G.S 11 835 15 437 19 545 20 610 21 124 21 907 22 812 26 366 27 378 36 4 37 205 38 98 39 195
13	12	P...A.K 0 273 3 273 4 273 5 273 8 273 16 616 17 289 18 219 21 153 21 653 22 673 30 2858 34 15
13	12	A..S.I 7 299 8 37 15 529 17 235 21 177 22 1038 25 125 26 1556 30 3006 31 209 33 125 35 93 35 683
13	12	ED..A 0 422 3 422 4 422 5 422 8 422 12 631 15 434 16 525 19 10 19 385 22 1303 30 2739 33 320
13	12	LV.S 7 409 11 211 11 304 16 384 19 558 21 647 22 624 26 1313 30 3212 31 463 32 196 33 591 35 194
13	12	L.T..E 0 91 3 91 4 91 5 91 8 91 9 257 11 661 17 53 22 94 30 120 30 2580 31 296 36 395
13	12	LP....P 1 174 6 134 15 373 19 674 19 809 20 712 21 329 22 357 28 259 30 823 31 69 34 11 36 348
13	12	L.E.Q 0 251 3 251 4 251 5 251 8 251 9 167 13 97 14 47 25 93 30 905 30 3608 32 41 33 189
13	12	G....SL 0 145 3 145 4 145 5 145 8 145 15 56 18 396 26 14 31 191 33 309 33 470 35 1007 37 103
13	12	V.S..K 0 274 1 44 3 274 4 274 5 274 6 34 7 410 9 117 11 609 30 2023 30 3213 31 400 34 258
13	12	ER...T 0 219 2 467 3 219 4 219 5 219 8 219 11 71 15 35 22 754 26 1525 26 1536 30 1168 32 232
13	12	S..E.T 0 286 1 102 1 198 3 286 4 286 6 158 7 177 8 286 11 162 19 234 21 546 22 71 30 2412
13	12	A..D.A 0 420 3 420 4 420 5 420 7 341 8 420 20 165 20 466 24 65 26 1158 30 1854 31 543 36 430
13	12	KT.P 2 136 14 393 15 42 16 156 17 70 18 370 20 510 21 220 22 794 27 366 27 443 30 995 33 291
13	12	Q..L.P 0 255 3 255 4 255 5 255 8 255 12 191 14 397 19 401 30 1755 30 3277 31 407 35 219 37 242
13	12	I..E..D 0 109 3 109 4 109 5 109 11 743 13 105 13 355 16 274 19 380 26 845 30 923 32 140 33 493
13	12	DL...R 3 115 4 115 5 115 7 163 8 115 11 40 15 139 22 1 26 343 26 616 30 3690 33 349 35 832
13	12	L..DL 0 247 3 247 4 247 5 247 8 247 17 221 19 805 26 1107 27 46 27 209 30 1986 35 946 39 171
13	12	P.T...G 0 358 1 217 3 358 4 358 5 358 6 176 7 116 8 358 11 249 17 73 35 366 35 708 36 189
13	12	S.I...I 0 231 5 231 8 231 11 178 11 828 12 25 14 211 17 238 18 392 22 453 30 2265 33 405 38 189
13	12	K....KL 1 45 6 35 9 40 14 136 22 44 26 563 29 83 30 1833 31 260 33 356 35 271 39 101 39 129
13	12	RK...K 12 142 16 621 20 4 21 68 22 349 24 295 26 1382 27 244 30 3166 30 3529 33 412 34 285 38 169
13	12	L.E...V 0 152 2 60 3 152 4 152 5 152 12 475 13 97 21 588 24 343 30 2605 35 376 35 573 37 299
13	12	LS...G 0 156 2 424 3 156 4 156 5 156 8 156 12 350 17 5 26 516 26 1558 28 185 30 3285 31 199
13	12	G.G..F 0 143 3 143 4 143 5 143 8 143 17 301 19 739 24 99 26 247 26 325 27 65 28 358 35 432
13	12	EG..S 0 414 3 414 4 414 5 414 8 414 12 247 14 11 15 419 28 215 30 2018 30 3799 37 433 39 198
13	12	A.LE 0 425 3 425 4 425 5 425 8 425 13 45 19 496 22 1411 22 1415 25 92 27 44 30 2418 31 31
13	12	R..L..S 7 406 9 173 18 340 20 15 26 387 29 14 30 386 30 902 33 399 35 879 37 224 38 282 39 207
13	12	A..L..R 0 313 3 149 4 313 5 313 6 281 7 770 19 319 22 343 24 134 30 2892 30 3483 31 49 39 15
13	12	LS.D 0 156 2 508 3 156 4 156 5 156 6 184 8 156 15 513 22 1471 26 1504 30 2031 30 3176 35 546
13	12	RL....D 0 389 1 129 3 389 4 389 5 389 6 89 8 389 11 149 11 333 12 110 17 189 26 1318 30 2958
13	12	VA..T 0 287 3 287 4 287 5 287 7 141 8 287 15 470 19 609 21 3 26 665 26 1218 30 24 35 386
13	12	G....LE 0 161 1 55 3 161 4 161 5 161 6 45 7 68 8 161 11 580 19 493 19 741 26 1560 36 390
13	12	Y.PP 0 356 3 356 4 356 5 356 8 356 16 239 19 685 20 190 21 317 21 651 24 179 29 92 37 57
13	12	G....AS 1 286 6 244 12 36 15 357 16 205 18 395 19 765 20 467 22 274 24 243 26 212 26 1563 30 3003
13	12	L..E..S 0 151 3 151 4 151 5 151 7 645 8 151 11 75 13 122 22 29 22 282 25 52 26 965 30 1244
13	12	S.R...A 0 240 3 240 4 240 5 240 8 240 14 162 16 75 19 332 20 35 22 615 22 863 30 2622 31 234
13	12	V.A...A 0 327 2 127 7 682 13 39 15 386 17 233 19 31 19 585 25 98 26 1341 30 3004 35 13 38 355
13	12	V.D...K 0 117 3 117 4 117 5 117 8 117 9 211 11 221 12 584 20 495 20 583 26 590 29 22 30 2442
13	12	RL.V 0 155 1 113 2 44 3 155 4 155 5 155 6 73 12 643 20 50 22 1084 26 871 30 1985 30 2315
13	12	A.KA 0 277 3 277 4 277 5 277 7 36 7 347 8 277 19 477 21 375 22 220 24 269 26 1163 30 3108
13	12	RI.K 0 120 3 120 4 120 5 120 8 120 10 65 11 261 21 461 21 566 26 1191 30 660 33 611 36 46
13	12	I...L.T 0 264 3 264 4 264 5 264 8 264 11 814 18 398 19 273 26 1044 28 145 30 296 30 3705 31 550
13	12	PG...A 0 363 3 363 4 363 5 363 8 363 15 401 20 78 24 127 26 248 27 386 30 484 30 3258 34 176
13	12	LG..S 1 312 2 441 6 270 10 124 16 284 19 277 22 181 26 653 27 3 32 165 37 31 37 207 39 84
13	12	E.IS 0 2 3 2 4 2 5 2 8 2 10 91 14 159 18 82 22 584 22 780 30 659 32 68 33 46
13	12	T..S.T 3 50 4 50 5 50 8 50 12 48 13 406 16 135 22 709 26 55 26 103 30 1270 33 539 36 165
13	12	SQ..S 0 231 2 231 5 231 8 231 13 386 15 532 20 287 22 1142 22 1456 31 434 34 256 35 979 37 29
13	12	R.D...D 0 389 3 389 4 389 5 389 8 389 9 168 12 110 17 189 21 68 21 442 25 34 26 942 30 2575
13	12	L.S.T 7 286 11 505 12 208 13 407 14 371 16 66 22 1794 26 587 30 1447 30 2499 33 540 35 291 37 227
13	12	LT..Q 0 251 3 251 4 251 5 251 8 251 19 75 22 1391 26 426 30 69 30 2159 32 53 35 767 37 402
13	12	D.VL 0 115 1 449 3 115 4 115 5 115 6 407 7 89 8 115 11 84 11 855 31 364 32 151 35 1050
13	12	IG.G 0 41 1 331 3 41 4 41 5 41 6 289 12 354 13 31 14 9 19 60 21 883 30 360 30 766
13	12	L...Q.V 7 404 13 97 19 300 20 666 21 748 27 483 28 339 30 38 31 235 32 53 35 767 35 1054 36 420
13	12	E...AL 0 422 3 422 4 422 5 422 7 208 7 782 8 422 11 183 15 434 16 525 30 870 31 539 35 18
13	12	V....KS 0 158 3 158 4 158 5 158 13 90 14 68 22 1453 26 1435 28 152 30 1230 31 400 37 189 37 259
13	12	Q....EL 9 44 13 116 18 210 20 141 22 1407 24 309 30 865 31 216 32 33 34 299 35 21 36 73 36 320
12	12	GAL 0 245 3 245 4 245 5 245 7 514 8 245 15 437 16 528 18 11 26 437 30 2589 34 149
12	12	QVS 0 175 1 115 3 175 4 175 5 175 6 75 8 175 9 90 18 267 30 260 31 360 35 578
12	12	ISA 0 275 3 275 4 275 5 275 8 275 10 16 19 335 24 63 25 130 30 2049 36 60 38 336
12	12	ARG 0 103 2 21 3 103 4 103 5 103 7 283 8 103 15 221 19 203 26 210 30 3594 31 514
12	12	APQ 0 173 3 173 4 173 5 173 8 173 14 403 15 331 19 698 27 290 30 1508 34 83 36 451
12	12	LDH 0 390 2 356 3 390 4 390 5 390 8 390 11 336 12 130 13 122 14 115 18 102 26 799
12	12	E.A..K 2 517 19 460 20 398 21 35 26 160 27 76 28 277 29 67 30 2775 32 347 33 425 34 179
12	12	GE...A 0 415 1 286 2 16 3 415 4 415 5 415 6 244 8 415 19 9 26 716 30 1110 35 17
12	12	T.VV 0 178 3 178 4 178 5 178 7 26 8 178 16 187 20 154 22 1684 26 1297 28 37 36 259
12	12	V....NS 0 180 3 180 4 180 5 180 8 180 17 131 22 544 26 513 30 2984 32 116 36 335 37 170
12	12	V....LA 0 362 3 362 4 362 5 362 7 567 8 362 19 31 26 877 30 670 35 457 36 39 38 297
12	12	V....AE 1 418 3 436 6 376 11 857 21 962 22 1687 29 64 30 720 32 278 33 229 34 302 36 57
12	12	Q....VP 0 357 3 357 4 357 5 357 8 357 9 90 12 306 15 391 16 331 17 181 20 376 28 129
12	12	PA..E 1 206 6 166 7 785 12 312 13 280 16 460 19 788 21 975 23 131 24 45 26 273 30 1913
12	12	G....RA 0 58 3 58 4 58 5 58 8 58 16 322 18 18 19 289 21 57 25 54 33 332 37 257
12	12	R....LN 0 242 3 242 4 242 5 242 7 371 8 242 15 135 16 309 17 260 26 900 27 165 30 2807
12	12	A....KR 0 332 2 214 3 332 4 332 5 332 8 332 19 527 21 664 23 111 26 162 30 2743 35 1038
12	12	S....GK 2 130 3 53 4 53 5 53 8 53 23 81 27 405 28 251 31 73 33 67 34 122 38 97
12	12	S....EP 0 177 3 177 4 177 5 177 8 177 21 987 22 266 25 139 27 278 30 2202 31 29 36 134
12	12	L...P.I 0 258 3 258 4 258 5 258 6 4 8 258 11 778 14 56 17 230 30 224 32 100 35 962
12	12	V...E.A 0 274 1 265 2 513 3 274 4 274 5 274 6 223 21 80 25 98 27 451 30 1520 37 167
12	12	V...R.H 0 259 1 324 3 259 4 259 5 259 6 282 7 625 8 259 20 499 22 1739 30 382 33 507
12	12	V.SE 2 192 18 110 19 407 21 298 22 1144 26 1360 30 3213 31 436 33 388 35 1060 37 102 39 149
12	12	T...LE 0 190 3 190 4 190 5 190 7 145 8 190 13 411 17 249 20 14 26 925 33 544 36 391
12	12	S...DG 0 240 1 295 3 240 4 240 5 240 6 253 8 240 11 881 19 488 20 362 26 863 36 308
12	12	L...PR 0 258 3 258 4 258 5 258 7 773 8 258 12 638 31 50 33 339 35 883 37 109 38 40
12	12	E...GT 2 428 3 76 4 76 5 76 7 268 8 76 16 39 21 280 26 410 30 2296 32 232 35 326
12	12	A.RA 0 399 2 208 3 399 4 399 5 399 8 399 13 66 16 173 25 57 30 3371 32 346 34 205
12	12	L...KR 0 396 3 396 4 396 5 396 8 396 20 399 21 665 26 632 27 407 30 1682 31 52 36 122
12	12	L.FD 0 241 3 241 4 241 5 241 8 241 10 124 11 874 15 429 17 165 18 13 30 3176 31 95
12	12	TT....T 0 49 1 65 6 55 8 49 11 618 15 40 22 1392 30 2603 35 712 36 165 37 424 39 92
12	12	Q...AV 0 175 1 399 3 175 4 175 5 175 6 357 8 175 9 198 16 331 30 1983 31 495 36 149
12	12	D...DL 0 391 3 391 4 391 5 391 8 391 11 506 14 395 16 610 26 944 27 208 30 3686 34 115
12	12	K..A..A 7 111 11 7 13 287 21 38 22 671 24 89 27 234 28 273 29 84 30 1891 32 343 35 4
12	12	P..L..G 0 88 3 88 4 88 5 88 8 88 9 138 15 509 22 810 32 321 33 66 36 239 38 63
12	12	IS...G 0 4 3 4 4 4 5 4 7 63 8 4 12 10 20 697 22 768 25 130 30 2049 31 437
12	12	IS...S 0 230 2 476 5 230 8 230 10 93 11 805 16 568 20 286 22 586 26 305 31 433 35 978
12	12	S..V..A 0 5 3 5 4 5 5 5 8 5 11 140 19 281 20 378 22 1270 26 113 30 3325 31 383
12	12	S..V..P 0 177 3 177 4 177 5 177 8 177 10 24 12 498 15 324 16 222 19 624 21 130 26 1432
12	12	T..L..D 0 238 2 245 3 238 4 238 5 238 8 238 17 162 26 1501 30 847 37 356 38 128 39 168
12	12	A..K..R 0 332 3 332 4 332 5 332 8 332 13 52 15 178 16 341 19 481 26 162 30 1028 31 487
12	12	D..E.Q 0 250 3 250 4 250 5 250 7 779 8 250 11 348 15 456 16 201 21 261 22 1532 28 124
12	12	S..G.T 0 139 1 226 3 139 4 139 5 139 6 185 8 139 16 7 20 699 26 467 33 601 36 216
12	12	PV...E 0 273 1 264 3 273 4 273 5 273 6 222 18 118 19 506 21 9 22 1830 28 31 30 522
12	12	G..T.S 0 141 3 141 4 141 5 141 7 292 8 141 14 10 15 418 26 697 27 393 30 3716 36 162
12	12	D..R.T 0 217 3 217 4 217 5 217 8 217 12 446 17 366 19 118 22 1343 26 784 31 441 36 89
12	12	D..A.E 0 423 3 423 4 423 5 423 7 133 8 423 16 300 22 1434 26 321 27 253 33 231 35 237
12	12	E..G.D 0 432 3 432 4 432 5 432 7 269 8 432 15 75 19 6 22 390 26 979 28 110 33 258
12	12	PA...L 6 213 7 763 12 206 14 220 15 498 16 334 19 577 20 84 24 151 27 417 34 8 36 429
12	12	V.PY 0 181 1 161 3 181 4 181 5 181 6 121 8 181 9 234 16 236 18 217 19 682 20 683
12	12	L..H.T 0 188 2 308 3 188 4 188 5 188 7 436 8 188 21 542 26 1266 27 148 30 1044 31 266
12	12	E.V..D 0 432 3 432 4 432 5 432 8 432 15 75 22 1338 23 92 28 110 30 2538 31 398 33 258
12	12	T..P.G 0 360 1 203 3 360 4 360 5 360 6 163 7 678 8 360 16 166 19 602 27 127 33 175
12	12	G..R.A 2 206 11 255 12 36 13 170 14 296 16 298 19 314 22 1200 24 31 26 431 31 384 37 258
12	12	G.SG 1 22 12 201 16 571 18 315 19 545 24 265 26 480 27 103 28 156 30 3713 32 209 34 218
12	12	S..PA 0 169 4 169 5 169 12 203 15 443 19 432 20 81 24 232 27 414 28 13 30 317 36 134
12	12	P..DL 0 363 2 437 3 363 4 363 5 363 7 160 8 363 11 567 14 396 22 1553 28 265 30 390
12	12	L..FQ 0 251 3 251 4 251 5 251 7 743 8 251 13 97 18 402 22 1222 26 610 27 473 35 143
12	12	L..PE 0 85 3 85 4 85 5 85 8 85 16 530 17 211 18 301 19 498 22 1441 33 548 37 245
12	12	L.K.R 2 150 7 378 10 137 11 871 12 396 19 38 21 423 22 291 25 101 30 2311 33 55 35 833
12	12	T..TL 0 190 3 190 4 190 5 190 8 190 13 403 17 85 22 160 27 396 30 3334 36 77 38 36
12	12	T..NR 0 224 3 224 4 224 5 224 8 224 16 594 17 148 21 96 30 2954 33 682 35 776 37 424
12	12	G..LA 0 364 3 364 4 364 5 364 8 364 18 396 19 252 26 1025 30 3096 31 551 36 431 38 229
12	12	V..GD 0 362 3 362 4 362 5 362 7 595 8 362 12 481 13 12 18 4 20 465 26 780 28 111
12	12	S.H...A 0 5 1 138 3 5 4 5 5 5 6 98 8 5 17 137 22 315 24 232 26 660 30 1863
12	12	D.VP 0 321 3 321 4 321 5 321 8 321 12 131 17 142 25 47 26 732 30 1287 36 115 37 19
12	12	TE....L 0 252 1 183 3 252 4 252 5 252 8 252 9 161 11 182 16 246 17 113 22 335 33 712
12	12	G.DL 0 364 3 364 4 364 5 364 8 364 11 508 16 612 19 743 26 982 28 266 35 191 36 431
12	12	SI..T 0 186 3 186 4 186 5 186 8 186 23 16 26 114 30 2202 33 640 35 69 38 224 39 144
12	12	E.G...D 0 26 1 227 3 26 4 26 5 26 6 186 8 26 26 1239 28 51 30 436 34 61 35 543
12	12	L.G...S 1 14 3 229 4 229 16 53 19 555 20 356 21 272 22 391 25 52 30 1021 32 234 35 482
12	12	Q.V...T 0 232 3 232 4 232 5 232 7 733 8 232 10 185 12 499 19 304 21 296 24 310 30 22
12	12	G.K...E 0 161 3 161 4 161 5 161 7 132 8 161 18 418 22 1747 26 887 27 296 31 519 33 113
12	12	S.K.I 0 37 2 65 3 37 4 37 5 37 14 100 26 43 27 51 30 2561 33 38 35 1012 39 204
12	12	I.G...A 0 92 1 340 3 92 4 92 5 92 6 298 8 92 10 150 11 878 18 394 19 250 32 125
12	12	A.E...E 0 426 3 426 4 426 5 426 8 426 10 81 19 509 21 976 22 252 26 202 27 156 31 246
12	12	K.K...A 3 163 8 163 11 426 13 287 14 227 21 38 24 89 26 1157 27 234 28 285 29 84 31 15
12	12	I.D..R 0 208 3 208 4 208 5 208 8 208 9 163 11 65 12 276 17 364 19 116 25 84 34 65
12	12	VG.G 0 408 3 408 4 408 5 408 8 408 11 433 12 560 16 447 20 534 23 98 35 74 36 194
12	12	ER.S 0 154 3 154 4 154 5 154 8 154 11 465 13 125 21 856 22 1493 30 659 35 645 39 187
12	12	LN..L 0 247 1 441 3 247 4 247 5 247 6 399 8 247 11 591 18 363 22 1079 30 3522 37 251
12	12	DL.P 0 68 1 261 3 68 4 68 5 68 6 219 8 68 13 150 14 399 17 226 19 181 30 1032
12	12	SE.R 0 418 3 418 4 418 5 418 7 281 8 418 21 16 22 1579 26 1364 27 202 30 206 31 133
12	12	QL..S 1 235 7 408 10 13 14 110 16 558 19 715 20 17 22 1537 24 342 26 798 32 213 38 271
12	12	RL....G 0 155 1 336 3 155 4 155 5 155 6 294 8 155 18 300 26 1420 27 421 31 147 34 143
12	12	EF.E 0 416 3 416 4 416 5 416 8 416 11 47 16 628 22 226 26 1509 30 2711 35 116 38 265
12	12	KS....S 0 163 4 163 5 163 7 368 11 809 12 492 15 296 20 592 22 442 24 274 28 157 39 48
12	12	QL.V 0 284 3 284 4 284 5 284 7 676 8 284 20 531 21 971 22 1603 23 47 26 817 32 353
12	12	DVV 0 321 3 321 4 321 5 321 7 57 8 321 9 290 16 188 19 90 22 1738 35 1059 38 134
12	12	E.GA 0 54 3 54 4 54 5 54 7 241 18 9 19 541 26 1239 27 63 30 475 32 72 34 188
12	12	EAI 0 206 2 155 3 206 4 206 5 206 8 206 15 484 18 82 19 378 21 881 29 76 38 369
74	11	P.P.P 11 20 11 22 11 23 11 24 15 310 15 328 15 330 15 332 15 377 15 379 15 393 15 410 15 496 15 498 19 433 19 435 19 437 19 439 19 441 19 586 19 588 19 590 19 592 19 594 19 604 19 626 19 633 19 635 19 637 19 645 19 647 19 649 20 707 20 709 20 717 21 333 24 181 24 182 24 183 24 190 24 192 24 223 24 225 24 227 24 229 24 231 24 233 28 133 30 493 30 495 30 497 30 499 30 501 30 503 30 505 30 506 30 50…
48	11	PP.P 11 19 11 22 11 23 11 24 11 25 11 867 15 409 15 495 16 167 16 482 19 16 19 434 19 438 19 454 19 605 19 634 19 644 20 710 20 716 20 718 20 721 21 332 24 41 24 181 24 182 24 183 24 184 24 226 30 505 30 506 30 507 30 508 30 509 30 510 30 511 30 1777 30 2665 32 286 34 14 34 15 34 100 34 161 34 162 34 163 34 164 34 165 34 166 38 43
26	11	G.G...G 0 141 0 409 1 23 1 28 3 141 3 409 4 141 4 409 4 441 5 141 5 409 5 441 8 141 8 409 19 543 19 735 19 737 28 53 28 54 28 59 28 174 28 188 28 194 34 195 35 75 37 434
25	11	P..P..A 7 795 12 307 15 374 15 495 16 83 16 167 16 482 19 438 19 494 19 503 19 651 21 332 24 22 24 41 24 110 29 37 30 490 30 509 32 261 32 383 34 45 34 84 34 100 34 164 34 232
23	11	SS.E 12 603 13 413 16 19 22 644 22 645 22 1062 22 1210 25 139 26 862 26 971 26 987 26 1377 26 1464 27 279 27 306 27 340 27 346 28 224 30 741 30 2015 30 3286 32 23 38 288
23	11	A..PA 3 169 8 169 11 17 15 364 15 376 15 378 15 380 15 390 19 587 22 1610 24 39 24 242 30 492 30 496 30 500 31 240 34 5 34 46 34 86 34 98 34 102 34 104 35 1038
22	11	R.L...L 1 108 6 68 22 495 22 1698 26 1191 26 1521 30 546 30 1427 30 1579 30 1984 30 3240 30 3278 30 3308 30 3520 31 16 34 327 35 803 35 837 36 287 36 399 37 270 39 126
22	11	S...LS 1 244 1 249 11 113 11 507 11 559 12 246 12 288 12 295 12 346 14 254 15 262 22 469 22 949 22 1211 26 183 26 218 26 412 30 701 30 2164 34 219 35 542 37 41
22	11	S.S..S 12 288 12 618 15 321 16 468 20 302 20 378 20 561 20 563 20 623 21 817 22 448 22 1291 22 1425 26 57 26 183 26 367 27 430 34 217 34 222 34 224 38 95 39 178
22	11	GG.G 0 142 1 22 1 25 3 142 4 142 5 142 8 142 16 571 16 599 24 97 24 98 24 99 24 265 28 53 28 59 28 60 28 62 28 159 28 187 28 193 34 194 36 4
22	11	A....PP 7 187 7 794 11 14 11 17 11 21 11 862 15 364 16 328 19 429 19 665 24 36 24 39 26 267 26 275 27 363 30 500 30 504 34 9 34 43 34 157 34 238 38 16
22	11	A.A..P 2 211 11 14 11 15 13 329 15 362 15 364 15 376 15 378 15 388 15 390 15 392 19 587 19 589 24 150 26 640 30 3376 31 238 34 44 34 102 34 238 38 14 38 53
21	11	L.A..L 6 102 7 726 7 768 11 485 15 140 15 503 19 478 19 663 19 772 19 776 22 341 22 851 24 199 30 683 30 1676 30 1749 30 2394 35 500 35 752 36 242 37 251
21	11	A..A..P 7 114 11 13 11 14 14 263 15 408 21 375 22 1607 24 36 26 1460 30 478 30 489 30 746 30 1601 30 2790 34 43 34 47 34 83 34 99 34 147 34 249 38 68
21	11	A.P..P 11 17 11 21 16 81 19 14 19 436 19 575 19 610 20 308 24 8 24 36 24 39 24 43 26 503 29 54 30 482 30 504 30 515 31 49 34 43 34 98 35 959
21	11	E.L..E 7 125 7 692 10 162 11 203 11 274 11 666 19 2 19 369 19 792 21 394 21 604 21 737 22 115 22 571 22 1213 24 327 26 829 26 1046 33 374 34 317 39 133
21	11	A.P...P 2 156 7 114 11 17 11 21 11 588 13 331 15 368 15 408 16 440 19 631 24 36 24 39 30 491 30 504 30 2790 31 166 34 43 34 47 34 51 34 99 34 174
20	11	S....AA 13 413 16 318 19 332 19 471 19 659 20 35 20 415 22 1362 22 1609 26 114 26 372 26 997 27 397 27 398 28 186 30 719 30 3760 32 384 38 49 38 346
20	11	L.SL 7 110 7 372 12 208 18 399 19 483 20 663 22 1259 26 624 26 1124 30 816 30 1358 30 1806 30 2332 30 2726 30 2732 30 3285 30 3777 33 28 35 562 37 296
20	11	E...KE 7 230 7 308 9 56 11 274 13 353 19 536 21 30 21 811 22 571 22 901 22 1032 22 1166 26 829 30 1659 33 199 33 233 33 236 33 242 33 245 35 662
20	11	P..LS 1 245 1 250 6 181 11 775 12 289 12 296 12 599 14 255 14 310 15 162 22 1468 26 219 27 428 30 813 30 1848 30 2165 30 2422 30 3282 30 3558 37 222
20	11	E.S...S 2 229 2 419 2 475 7 337 16 464 19 330 20 496 22 120 22 760 22 1171 22 1184 22 1477 24 58 26 52 26 177 26 391 27 214 27 348 30 3323 33 162
20	11	LS...S 11 606 14 359 15 531 20 334 20 425 20 560 21 208 22 151 22 1185 22 1260 30 2197 30 2966 31 413 33 671 34 117 34 223 34 319 37 28 37 45 37 225
20	11	AP....A 0 173 3 173 4 173 5 173 8 173 15 376 15 378 15 382 15 394 15 400 15 411 15 499 18 124 19 359 19 423 24 236 34 44 34 86 34 102 37 395
19	11	L.E..E 6 184 7 213 11 669 15 266 15 479 16 370 22 346 22 415 22 667 22 998 26 929 26 1087 29 33 29 68 30 1400 30 1713 33 426 33 550 37 272
19	11	L.S.L 7 372 11 160 14 367 16 17 16 492 17 296 19 486 20 663 21 25 24 247 26 1181 30 792 30 816 30 830 30 1644 30 2196 30 2732 30 3284 30 3407
19	11	L.SA 11 388 11 585 13 141 14 184 20 666 21 25 21 929 22 217 24 247 26 199 26 1140 26 1344 26 1565 30 830 30 949 30 2256 30 2591 35 90 37 139
19	11	S..L.S 7 369 11 113 11 396 11 502 11 828 14 364 16 510 20 319 22 1124 22 1291 24 15 26 413 26 1178 28 396 30 837 30 1122 30 2634 30 3774 35 880
19	11	K...K.K 14 223 14 321 21 34 22 350 22 986 23 112 24 296 26 1153 26 1304 27 104 27 241 30 528 30 2776 33 240 33 269 33 274 33 276 34 286 39 44
19	11	S..SE 1 78 7 214 10 98 12 243 19 701 21 300 22 183 22 422 22 712 22 1297 22 1576 25 140 26 964 27 304 27 307 27 344 30 1395 30 2299 30 3364
19	11	L....RA 0 367 0 396 3 367 3 396 4 367 4 396 5 367 5 396 8 367 8 396 25 94 26 222 26 895 30 1125 30 1220 30 1695 31 390 33 340 37 109
19	11	L....PE 9 71 11 668 13 240 21 760 22 136 22 1085 22 1569 26 818 26 922 26 1374 27 87 27 496 29 51 30 692 30 1775 30 2872 30 3658 34 329 39 81
19	11	A...PA 0 293 3 293 4 293 5 293 7 341 7 781 11 16 15 406 17 378 24 65 24 241 30 491 30 1008 30 1854 30 1906 30 2418 34 83 34 99 34 249
18	11	E.PP 1 188 1 218 6 148 6 177 7 190 7 796 13 330 19 431 20 715 26 278 26 937 27 313 32 284 32 319 33 714 35 151 35 242 35 662
18	11	SL.L 1 259 11 301 11 645 14 76 16 373 20 180 22 288 26 28 26 918 30 218 30 933 30 1438 30 2308 30 3560 31 196 31 466 35 786 37 153
18	11	L...L.V 0 152 1 110 2 60 3 152 4 152 5 152 6 70 11 486 12 81 12 428 12 475 30 444 30 1183 30 2155 35 58 35 254 35 573 35 805
18	11	L..LS 1 312 2 441 6 270 11 560 22 470 26 184 30 313 30 391 30 2152 30 2304 30 3028 30 3173 31 410 35 288 35 733 37 117 37 225 38 37
18	11	L.P..L 1 248 11 228 12 597 13 273 14 253 16 379 17 185 19 182 30 781 30 855 30 1033 30 1758 30 2420 30 2934 30 3280 30 3661 33 376 38 61
18	11	S...S.G 1 20 2 231 11 833 12 242 12 528 18 397 21 209 21 275 22 122 26 293 26 369 26 408 26 1019 27 376 32 243 38 2 38 96 38 113
18	11	S.G.S 1 20 11 833 11 837 16 569 19 547 20 694 21 209 26 418 26 478 26 1126 27 274 27 376 27 380 32 247 33 164 33 672 38 96 38 100
18	11	L....LE 11 41 11 485 16 271 19 776 22 1127 22 1552 23 22 26 67 27 204 30 88 30 1512 30 2304 30 3521 33 415 33 510 35 466 35 500 39 102
18	11	E....GE 0 410 0 440 2 155 3 410 4 410 4 442 5 410 5 442 7 224 8 410 8 440 17 299 26 9 28 36 28 238 30 1105 30 1399 30 3447
18	11	LE....L 2 455 11 164 11 585 20 230 22 21 22 1557 22 1563 22 1779 26 929 26 1101 29 17 30 2152 31 512 33 334 33 420 36 395 39 12 39 75
18	11	P.LP 1 172 6 132 12 206 12 642 15 506 19 672 19 688 20 310 20 604 20 710 20 718 20 721 22 723 30 780 30 821 31 67 32 322 35 154
18	11	P.LE 11 673 17 350 20 449 21 186 21 416 21 521 21 626 21 788 22 1561 23 25 26 927 26 983 26 1109 30 1515 30 3524 33 716 34 76 37 373
18	11	L.SS 2 166 12 292 16 17 16 66 16 560 20 560 22 374 22 1208 22 1294 23 78 26 905 26 985 26 1407 30 410 30 3284 33 670 34 338 37 227
18	11	A.A.A.A 0 382 3 382 4 382 5 382 7 205 8 382 11 10 15 362 15 376 15 378 15 388 23 160 26 544 26 1343 26 1345 26 1347 34 86 34 102
18	11	A.S.A 7 172 7 175 7 728 16 1 19 28 21 37 22 1610 24 24 25 104 26 1430 30 496 30 2892 30 3111 30 3327 35 1038 38 68 38 347 38 357
18	11	E..EK 7 180 19 515 20 504 21 81 22 571 22 729 26 1112 27 191 27 322 29 35 29 70 30 2559 30 2772 33 233 33 242 33 245 33 264 37 274
18	11	S..ST 11 178 13 399 15 339 19 619 20 566 22 1020 26 51 26 994 27 395 27 432 30 1069 30 1250 30 3356 38 88 38 97 38 346 39 55 39 144
18	11	PS..L 7 160 11 395 11 792 18 373 19 184 19 494 20 338 26 917 26 1438 26 1582 31 419 32 192 35 366 35 407 35 1009 36 377 36 416 37 371
18	11	V..L.S 7 625 12 205 14 356 20 660 21 22 21 871 22 1791 24 312 26 933 26 1341 30 1444 30 2193 30 3172 30 3341 35 393 35 551 35 794 37 293
18	11	L..E..E 2 461 9 46 9 71 10 160 11 46 11 668 19 4 19 188 21 8 22 725 22 997 22 1215 22 1406 27 154 30 120 30 3246 33 422 35 113
18	11	S..L.T 2 222 11 301 11 815 20 137 20 180 22 287 22 1388 22 1796 24 330 25 107 26 422 26 1583 29 20 30 842 30 3706 33 588 34 220 34 320
18	11	K.L.E 2 84 2 415 7 111 13 95 13 339 22 995 22 1726 26 809 28 273 30 222 30 903 30 1164 30 1514 30 2558 31 411 32 34 33 456 34 331
18	11	A..SL 1 43 6 33 7 79 7 109 12 207 15 244 16 488 19 664 20 177 20 308 20 384 30 972 30 1259 30 2192 30 3366 30 3811 35 93 36 14
18	11	LD..R 0 118 0 216 3 118 3 216 4 118 4 216 5 118 5 216 8 118 8 216 13 122 24 333 30 1806 30 2580 30 3691 31 390 33 55 37 123
17	11	V...EE 11 741 13 359 21 236 21 974 22 1340 22 1530 25 8 26 820 28 39 28 40 28 105 29 31 30 622 30 2349 33 260 35 539 35 584
17	11	E....SL 1 41 6 31 12 606 16 15 21 225 22 140 22 719 22 764 22 1091 22 1256 26 720 30 2303 30 3555 34 135 35 80 35 559 37 249
17	11	SL....P 14 196 15 61 17 41 19 299 20 187 20 598 22 890 22 1568 25 44 26 1007 30 818 30 1357 30 2334 35 756 36 17 36 347 36 410
17	11	LEL 9 176 16 374 20 230 22 27 22 595 22 622 24 313 26 790 29 66 30 848 30 2309 30 2392 32 39 32 270 33 420 33 548 34 303
17	11	A..A.S 1 391 6 349 7 114 7 172 7 209 19 25 20 588 21 1 22 1607 26 403 26 1427 26 1434 26 1460 30 2045 30 3108 34 251 36 211
17	11	T.S..E 1 196 1 242 2 330 7 145 7 273 8 291 8 436 13 411 17 249 21 544 21 836 22 548 22 1719 26 528 30 2410 30 3507 35 442
17	11	L.S...G 7 279 7 286 14 371 16 492 21 874 22 953 22 1794 24 247 26 624 30 830 30 1763 30 3284 34 120 35 396 37 31 37 139 37 296
17	11	S...ST 11 177 19 547 20 300 20 565 22 71 22 1240 22 1479 26 369 26 1019 30 54 30 1609 34 220 34 320 35 363 37 226 38 96 39 54
17	11	LK...E 7 110 11 460 11 858 16 370 17 294 20 436 21 169 21 732 26 808 26 888 30 38 30 221 30 1713 31 410 31 520 35 430 39 128
17	11	E.K.K 9 65 12 103 15 285 17 121 20 504 22 553 22 648 27 191 27 285 29 70 30 35 30 1748 30 3419 33 242 33 555 33 562 35 743
17	11	S.P...P 11 36 11 793 15 326 16 91 19 299 19 432 19 495 19 584 19 624 19 678 21 318 22 1495 24 188 30 1357 34 229 35 513 36 347
17	11	D.S..S 12 49 13 397 16 489 20 618 21 204 21 316 22 1380 25 138 26 992 27 218 27 275 27 305 27 339 27 345 30 407 30 2965 39 176
17	11	E..S..S 7 648 9 77 15 25 16 464 21 816 22 180 22 1356 22 1379 26 402 27 214 27 392 30 1247 30 2296 30 3353 33 46 39 187 39 198
17	11	V.E..N 0 180 0 287 3 180 3 287 4 180 4 287 5 180 7 9 8 180 21 334 21 559 21 574 22 7 30 2282 30 3074 35 1061 37 324
17	11	GLP 1 121 2 114 6 81 11 309 11 817 15 507 19 673 19 689 21 151 21 400 21 505 21 610 21 772 23 9 24 243 31 557 35 228
17	11	L...VR 7 516 7 544 7 731 9 141 13 251 14 353 14 409 15 248 21 628 25 94 26 919 26 1101 28 369 30 381 30 810 30 2278 38 316
17	11	SL.D 12 76 14 22 17 273 20 116 22 1265 22 1502 25 44 26 183 26 230 26 519 30 975 30 2944 33 62 33 475 33 676 35 1012 38 117
17	11	ED.E 1 227 6 186 11 30 15 208 19 7 21 11 21 304 22 1218 27 188 27 318 30 204 30 2390 30 2538 33 238 33 428 33 552 38 236
17	11	EEG 0 413 3 413 3 444 4 413 4 445 5 413 5 445 7 241 7 251 7 648 8 413 18 416 26 930 27 225 27 294 30 1933 35 543
17	11	EL....E 15 265 17 299 22 1338 22 1412 22 1637 26 928 29 67 30 1105 30 1337 30 1399 30 2415 32 113 33 425 33 549 34 304 36 325 38 230
17	11	TNL 0 224 0 256 3 224 3 256 4 224 4 256 5 224 5 256 8 224 8 256 14 251 22 1676 28 397 30 2937 30 3078 32 27 35 765
17	11	LKE 7 164 9 11 11 134 11 234 16 370 19 4 20 388 22 717 27 87 27 514 30 905 30 1713 30 3608 30 3621 33 189 33 532 36 289
17	11	D..S.S 6 153 9 196 13 397 14 71 19 768 22 399 22 419 22 641 25 134 25 138 26 368 26 992 26 1459 27 275 27 301 38 203 39 176
17	11	KE.E 2 152 2 389 7 234 11 278 11 744 19 528 26 833 26 1286 27 320 30 2783 31 538 32 268 33 240 33 244 33 249 33 533 35 303
17	11	QEE 1 35 6 25 7 236 7 239 7 706 14 332 22 1355 22 1524 27 57 27 281 27 293 29 96 30 2737 31 251 33 286 33 560 36 128
17	11	E..S.S 1 347 6 305 12 285 14 311 21 13 22 180 22 383 22 584 22 764 22 1003 22 1493 23 39 27 392 30 2409 31 415 31 504 33 46
17	11	P...PS 11 788 15 242 16 97 20 709 21 406 21 511 21 778 22 1497 22 1574 24 21 24 183 24 227 30 493 32 321 34 231 38 21 38 44
17	11	SA...A 7 174 12 286 15 363 15 387 16 318 19 332 19 495 19 769 19 773 22 219 22 1609 26 543 26 1346 27 358 33 139 35 571 38 346
17	11	L..L.P 1 186 14 53 14 197 16 376 22 1085 24 173 27 496 30 816 30 1358 30 1501 30 3519 30 3658 36 411 37 120 38 37 39 78 39 81
17	11	GL...S 1 99 2 460 18 166 18 306 19 673 20 297 22 1383 26 71 26 96 26 697 26 1564 30 2030 30 2151 30 3351 31 429 32 379 35 994
17	11	Q..S..T 0 34 0 232 3 34 3 232 4 34 4 232 5 34 5 232 8 232 17 243 20 288 26 237 26 969 27 438 30 2289 36 164 36 305
17	11	SGS 9 199 12 356 12 496 14 74 15 189 16 476 22 422 22 888 22 1513 26 369 30 2292 30 2412 30 2639 34 217 34 220 35 628 38 206
17	11	L.L...K 8 156 9 176 10 133 11 334 11 646 22 48 22 665 29 66 30 708 30 934 30 2307 31 50 31 518 35 787 36 42 39 71 39 73
17	11	L...E.E 9 105 11 43 11 46 17 90 17 355 22 136 22 725 26 830 26 1205 27 154 28 22 30 722 30 1339 31 171 33 548 33 550 39 18
17	11	EQL 0 89 0 283 3 89 3 283 4 89 4 283 5 89 5 283 7 11 8 89 8 283 13 238 20 16 24 327 30 1210 30 1772 34 317
17	11	RRL 11 332 14 54 17 51 17 375 19 73 26 870 26 1447 27 179 30 1840 30 1984 30 2901 30 3484 31 93 35 480 35 657 37 243 38 176
17	11	L..VL 1 174 1 448 6 134 6 406 14 367 15 161 18 116 22 1413 29 26 30 1172 30 1581 30 2158 30 3169 30 3740 32 150 35 505 37 256
17	11	A..A..A 2 208 7 36 7 206 7 665 11 9 11 10 16 335 19 575 21 41 23 156 30 1368 30 2045 30 3108 33 20 34 44 34 246 35 16
16	11	E..E.D 9 74 11 30 11 50 21 979 22 226 22 847 24 161 27 266 28 42 28 43 30 2534 30 2538 30 2559 31 398 32 37 38 236
16	11	S.S..P 11 390 12 219 12 284 13 400 17 110 19 702 20 528 21 676 21 956 22 767 22 1186 22 1496 34 226 34 227 36 372 37 33
16	11	K..E..K 7 228 7 474 10 139 20 92 21 85 22 1103 23 106 27 314 27 320 30 528 30 3104 30 3528 33 240 33 558 36 52 37 3
16	11	EL.L 1 438 6 396 13 72 17 299 19 230 22 594 22 698 23 21 30 807 30 2124 30 2478 32 38 32 269 35 26 36 41 36 78
16	11	AA.G 7 175 13 417 22 1367 24 28 24 132 26 428 27 1 28 153 28 191 30 491 30 2225 30 2290 34 37 34 146 35 14 38 351
16	11	SE...S 1 104 11 396 12 246 12 346 17 283 20 315 22 443 22 1211 22 1373 22 1460 26 328 26 967 27 341 30 1078 35 542 39 151
16	11	TS.L 0 149 4 149 5 149 7 143 8 149 15 338 19 660 20 550 20 619 22 508 22 714 22 1549 22 1596 30 680 30 2301 36 345
16	11	PS....A 2 193 12 622 13 375 19 331 19 402 19 494 19 550 21 320 30 2208 31 106 32 88 32 383 35 230 35 684 36 354 38 48
16	11	G...L.S 12 204 13 137 14 355 16 419 18 395 20 330 22 1204 22 1559 24 243 26 583 26 932 26 1538 30 311 30 788 30 836 37 223
16	11	P...PL 11 38 11 590 14 380 15 154 15 498 19 550 20 707 20 718 21 267 22 57 24 151 30 1359 30 1534 34 8 34 76 37 60
16	11	PA.Q 0 172 0 297 3 172 3 297 4 172 4 297 5 172 5 297 7 763 8 172 14 402 15 9 15 330 23 131 30 84 36 429
16	11	E...LS 1 82 11 312 11 463 16 217 21 264 22 1256 23 37 26 1257 26 1500 30 2303 30 2421 30 2878 31 301 31 504 33 667 38 268
16	11	A....SE 2 189 7 209 7 212 10 156 11 391 12 279 15 453 17 293 22 223 22 438 22 1141 22 1368 30 2297 30 3100 31 498 35 236
16	11	A..L..S 1 346 1 390 6 304 6 348 10 11 11 187 12 635 16 556 18 263 19 203 19 228 22 133 22 621 22 1205 26 902 31 194
16	11	LKA 1 142 7 460 7 694 11 522 13 288 17 90 19 39 19 478 26 888 26 1386 29 85 30 1183 30 1749 30 1890 34 172 38 78
16	11	PTV 0 71 0 359 3 71 3 359 4 71 4 359 5 71 5 359 8 71 8 359 13 253 17 333 18 282 19 122 30 3038 35 72
16	11	E...L.A 1 388 6 346 7 690 13 284 22 426 22 847 22 1301 22 1409 22 1634 29 81 30 2219 30 2390 34 31 35 317 36 63 37 354
16	11	L.KL 11 871 12 569 14 348 16 147 16 367 22 1403 26 1111 30 88 30 237 30 712 30 1349 31 481 35 341 37 1 39 75 39 132
16	11	A.SA 7 172 11 631 16 78 16 136 19 767 22 1607 26 403 26 1434 26 1460 27 356 30 2048 30 3111 33 502 35 652 38 68 38 335
16	11	G...EE 0 409 3 409 4 409 4 441 5 409 5 441 7 259 8 409 19 743 22 875 22 1347 22 1655 28 41 33 261 35 322 35 920
16	11	IKE 9 59 11 743 16 625 19 376 21 814 21 980 22 30 22 1158 22 1169 22 1722 26 1498 28 286 31 476 33 202 33 279 35 265
16	11	LE....P 0 25 0 166 3 25 3 166 4 25 4 166 5 25 5 166 7 256 8 166 9 132 13 415 22 27 22 1438 26 81 34 78
16	11	NL..E 0 215 2 149 3 215 4 215 5 215 8 215 11 132 11 360 11 540 16 521 21 738 22 267 22 996 22 1214 22 1677 35 112
16	11	V...P.G 0 343 1 372 2 31 3 343 4 343 5 343 6 330 8 343 21 149 21 398 21 608 21 711 21 770 21 905 32 84 36 203
16	11	S.Q.S 2 130 9 88 11 392 14 316 15 356 20 335 20 547 22 71 22 152 22 1296 26 967 26 1019 30 54 30 433 35 979 38 269
16	11	A..PP 2 21 6 147 11 16 11 21 13 329 15 366 15 400 15 406 15 492 19 631 24 122 30 504 30 521 32 283 34 240 38 71
16	11	T.SP 1 242 1 252 7 354 9 233 11 777 12 241 12 639 16 94 16 107 16 142 19 279 30 52 30 3759 31 42 34 234 38 39
16	11	T....RL 7 143 17 371 18 371 21 412 21 784 24 316 26 25 27 40 30 1315 30 1980 30 3786 31 89 31 165 31 352 34 306 35 390
16	11	DS...S 2 230 11 917 19 768 20 497 22 641 25 138 26 178 26 368 26 1457 27 305 27 339 27 345 27 353 30 1635 32 216 35 1035
16	11	L..I.K 0 118 3 118 4 118 5 118 8 118 14 207 26 790 27 492 30 463 30 3099 30 3563 30 3604 33 106 33 408 33 570 36 44
16	11	LS....A 7 146 19 772 20 34 21 858 26 222 26 345 28 185 30 219 30 391 30 2425 31 508 32 250 38 205 38 272 38 381 39 94
16	11	LK....E 2 461 7 358 17 90 18 87 19 4 26 1066 27 87 27 496 30 949 30 1713 30 1890 30 3080 30 3246 32 62 33 189 35 883
16	11	S...K.L 7 45 7 720 11 865 12 426 16 144 19 30 23 68 26 1307 26 1436 28 310 30 218 30 1027 30 2339 30 3163 31 44 33 452
16	11	T.R.L 3 81 4 81 5 81 8 81 19 98 22 68 22 160 26 25 26 558 26 1030 30 369 30 1703 30 3533 31 322 34 325 36 397
16	11	K..E.L 11 813 13 235 16 369 18 237 18 302 20 394 21 362 21 433 21 476 21 538 21 743 24 324 32 34 33 457 34 314 35 461
16	11	V..L..L 11 653 12 205 14 345 14 379 16 493 20 129 20 660 26 1055 26 1095 26 1108 30 3515 30 3655 31 464 33 658 37 293 38 310
16	11	SA....L 11 587 12 286 12 618 16 207 16 438 21 966 22 885 26 802 26 1436 28 310 30 1027 30 3148 30 3364 33 504 35 571 36 61
16	11	A...PP 7 187 7 794 11 15 11 21 11 771 13 329 19 429 24 8 24 122 26 276 29 90 30 504 32 282 34 44 34 157 35 240
16	11	LP...P 1 4 2 115 6 4 19 300 19 683 20 712 21 401 21 506 21 611 21 773 26 770 30 1358 31 69 34 11 34 13 36 348
16	11	AL.S 7 109 11 159 12 207 12 291 14 294 15 529 19 581 21 28 21 480 21 664 24 246 26 904 26 1343 30 1392 30 2590 33 669
16	11	L..AA 12 624 13 415 20 87 21 231 22 1364 26 425 27 400 30 330 30 1364 30 1504 30 2914 30 2924 30 3808 31 367 38 144 39 11
16	11	LT...T 0 188 0 251 1 407 3 188 3 251 4 188 4 251 5 188 5 251 6 365 8 188 8 251 21 543 22 1675 30 27 33 88
16	11	S.LS 7 144 9 80 12 290 15 339 20 620 20 665 21 206 22 1382 26 185 28 183 30 392 30 2195 30 3559 30 3761 37 26 37 226
16	11	E..E.G 0 410 2 14 2 265 3 410 4 410 4 442 5 410 5 442 7 238 7 248 8 410 18 414 19 7 19 538 27 60 30 1399
16	11	L...S.S 6 152 9 82 11 173 11 560 11 641 20 283 20 298 21 952 22 146 22 638 26 653 26 1527 30 715 31 101 34 223 39 175
16	11	G..SS 16 43 16 463 19 66 20 695 22 182 25 136 26 414 27 276 27 394 28 160 28 161 28 162 36 7 36 8 37 37 39 85
16	11	A...GG 1 21 7 117 9 282 10 18 19 544 24 93 24 95 24 116 26 625 28 155 28 189 28 191 30 3796 34 36 34 189 37 253
16	11	E.E.P 2 55 2 124 11 50 13 328 21 241 21 286 21 957 22 140 25 144 26 979 27 58 27 311 29 36 30 1718 30 3447 37 316
16	11	RK.L 1 119 6 79 22 1725 25 151 26 1539 28 313 30 327 30 902 30 1409 30 3166 31 55 31 387 32 46 33 412 33 455 35 280
16	11	SS...T 11 177 16 102 16 562 19 149 20 289 20 318 20 565 22 287 26 113 26 354 27 6 34 229 36 346 38 96 39 54 39 88
16	11	L...P.L 1 130 1 186 2 286 6 90 11 669 12 638 15 159 19 668 19 806 22 1557 30 779 30 820 30 3202 31 63 31 299 35 827
16	11	A.L..L 2 519 14 195 19 481 19 807 22 468 24 242 30 1367 30 2330 30 2423 30 2730 32 349 33 26 35 249 37 115 37 400 38 311
16	11	LQ.L 1 445 2 491 6 403 14 197 16 519 16 544 20 140 20 241 28 85 30 313 30 786 30 1263 30 3516 31 215 32 114 35 20
16	11	S.L.E 0 150 3 150 4 150 5 150 8 150 11 359 18 50 22 79 22 715 22 1362 30 1398 30 2734 30 3619 31 509 35 488 35 571
16	11	V..A..A 0 274 0 327 3 274 4 274 5 274 7 662 7 682 8 327 13 39 19 22 19 284 30 486 30 592 30 3781 35 13 36 66
16	11	S.R..L 1 117 1 307 6 77 6 265 9 252 11 442 17 313 18 374 19 70 19 485 21 440 21 924 30 900 30 1808 31 53 37 271
16	11	E....TV 1 424 6 382 7 652 17 329 20 222 21 109 21 232 21 933 22 731 22 1016 22 1113 28 33 28 146 30 648 35 306 36 28
16	11	P..K.L 1 9 6 9 14 220 16 145 21 136 21 267 26 633 27 417 30 1290 30 1353 30 1538 30 2340 30 2555 31 45 32 265 35 224
16	11	P.L..L 12 206 12 567 14 380 16 145 17 350 20 718 23 25 24 151 26 917 26 1109 30 780 30 821 30 1359 30 1428 34 76 37 118
16	11	PP..A 15 495 16 169 16 484 19 634 19 653 19 691 20 192 21 653 26 272 28 80 30 511 32 263 34 15 34 100 34 166 36 376
16	11	L...L.G 3 127 13 131 16 492 19 162 19 777 21 268 24 247 30 782 30 830 30 3208 30 3284 31 218 36 401 37 251 37 409 38 201
16	11	A..A..T 0 330 7 176 7 685 8 330 11 631 16 136 20 588 21 1 21 724 26 663 26 1143 30 2515 30 3371 30 3784 37 397 38 303
15	11	RE..E 2 13 15 264 16 361 18 78 19 514 19 537 20 15 20 503 22 727 22 1633 24 163 30 203 30 2530 35 118 37 273
15	11	L.S.I 0 229 5 229 8 229 15 530 20 135 22 374 22 1563 26 259 26 562 28 399 30 410 30 1136 30 2332 32 374 33 28
15	11	L.A.L 7 460 10 173 15 436 19 478 19 772 19 805 22 1079 22 1413 29 85 30 1183 30 2416 32 49 34 206 36 401 37 251
15	11	G....AG 1 16 1 22 7 759 7 765 13 170 14 296 18 345 24 31 26 431 28 62 28 187 34 54 34 195 35 723 37 280
15	11	E....ED 2 390 9 56 11 203 19 2 22 1213 22 1374 22 1575 27 313 28 46 30 2385 30 2797 33 233 33 247 37 6 38 197
15	11	V..G.A 0 6 0 13 3 13 4 13 5 13 7 532 7 635 7 680 8 6 8 13 9 207 12 560 18 22 24 117 31 311
15	11	SS..P 1 1 6 1 9 92 16 19 21 819 22 1459 26 57 26 105 26 354 30 817 30 2169 34 227 34 228 36 371 37 40
15	11	ST....A 11 140 11 181 13 402 14 162 19 659 20 302 22 615 26 997 26 1023 27 398 30 1253 30 3359 32 384 33 601 33 622
15	11	SSL 7 542 12 426 13 413 15 339 16 19 20 597 22 280 22 287 24 346 26 693 30 817 30 2893 30 3286 30 3559 36 346
15	11	S.R..S 1 459 6 417 7 334 7 369 12 251 12 351 15 262 16 75 22 443 22 688 26 54 26 218 27 379 35 974 39 151
15	11	ST.S 1 78 7 144 20 304 20 593 21 817 22 1020 22 1023 25 128 26 54 26 59 27 395 30 1395 30 2209 34 224 39 147
15	11	V....LK 9 211 11 455 11 713 11 758 12 371 19 177 22 1695 27 491 28 334 30 1885 30 3603 30 3616 35 941 36 117 38 73
15	11	A..S.L 11 159 12 287 15 384 16 208 21 203 21 967 24 246 26 1388 27 402 30 1344 30 2192 30 2244 30 2423 36 321 38 148
15	11	V....VE 0 176 3 176 3 434 4 176 4 434 5 176 5 434 8 176 11 433 21 393 22 265 22 446 23 51 28 27 33 325
15	11	R..L.E 11 106 14 96 18 132 22 1725 29 65 30 902 30 1525 30 3605 30 3618 31 182 33 455 35 373 35 459 36 286 38 122
15	11	AA..T 0 332 3 329 4 329 5 329 8 332 20 262 22 1614 22 1615 23 159 26 275 26 428 30 1507 30 2179 30 2363 37 290
15	11	T....LE 0 189 3 189 4 189 5 189 8 189 13 92 21 168 24 308 26 395 26 529 26 785 26 980 30 3283 30 3347 34 298
15	11	E...G.E 2 155 3 442 7 646 8 441 11 33 17 299 21 280 22 1010 22 1345 22 1366 26 208 26 928 27 63 30 2409 30 3067
15	11	E...A.K 7 222 7 697 9 49 9 208 13 48 16 525 20 397 21 336 22 574 22 1469 26 717 26 879 30 329 31 539 33 320
15	11	SG..L 2 70 2 134 7 275 11 507 14 244 15 155 15 189 21 227 22 1565 28 2 30 1863 30 2412 33 71 33 673 37 176
15	11	DS....A 3 437 10 5 13 412 19 768 19 801 22 218 22 1361 26 332 26 1457 27 353 28 116 30 884 30 2510 32 302 35 570
15	11	DL....L 11 40 13 295 15 139 17 224 19 137 19 181 21 395 21 500 22 340 26 186 26 948 26 1260 30 1032 31 320 38 199
15	11	A..T.A 0 288 3 288 4 288 5 288 18 173 20 263 22 578 28 291 30 374 30 1008 30 1906 30 3594 33 704 38 306 38 347
15	11	PSL 1 294 12 209 12 622 15 246 16 490 17 47 19 402 20 310 20 604 22 144 22 723 22 1501 25 50 26 917 30 1359
15	11	DL....I 0 68 3 115 4 68 4 115 5 68 5 115 7 599 8 115 11 510 11 717 13 150 16 526 27 49 30 1618 30 1989
15	11	S...S.A 10 94 15 356 19 332 22 863 26 62 26 967 27 216 27 350 30 3325 30 3359 30 3760 31 196 34 256 35 1036 36 374
15	11	A...R.L 2 519 8 79 12 84 13 290 20 400 24 150 26 253 26 1002 26 1338 26 1517 27 44 30 85 30 1701 31 209 38 72
15	11	S...S.E 2 118 11 177 11 458 14 316 16 569 20 311 20 320 20 498 22 642 22 839 27 306 31 122 32 326 33 672 39 181
15	11	S...S.P 7 339 11 861 12 290 20 307 20 598 22 627 24 16 25 44 25 139 26 58 26 413 26 1432 27 380 34 226 35 363
15	11	TS...E 0 149 2 480 4 149 5 149 8 149 8 291 10 97 11 921 21 302 22 175 22 714 22 842 22 1484 30 2298 33 724
15	11	S...PP 16 165 16 399 16 478 18 368 19 459 19 667 20 714 21 819 27 435 30 2661 34 227 36 371 36 372 37 51 38 70
15	11	AA...P 11 14 11 15 16 78 19 339 20 471 22 252 22 805 24 28 26 275 30 2363 32 282 34 43 34 50 34 98 38 53
15	11	RL..D 0 155 3 155 4 155 5 155 8 155 11 333 12 582 26 132 26 1106 27 45 27 421 30 1985 30 3552 31 57 31 94
15	11	G...A.A 7 122 7 203 8 33 15 402 20 79 21 482 23 158 24 128 30 485 30 3259 34 40 34 82 35 342 38 8 38 10
15	11	GEG 0 409 3 409 4 409 4 441 5 409 5 441 8 409 14 10 15 418 26 325 26 716 30 1769 30 2017 36 195 37 432
15	11	E..A.E 1 141 3 440 6 101 7 125 12 342 21 83 21 973 22 249 22 1580 30 475 30 1223 30 2692 32 279 33 157 35 31
15	11	E.A...K 1 149 6 109 12 392 19 460 20 261 21 336 22 576 22 672 26 160 26 454 27 76 30 322 30 744 30 1150 31 541
15	11	L....GK 0 156 2 424 3 156 4 156 5 156 8 156 12 101 22 665 22 1704 27 98 30 1266 30 2223 30 3059 30 3212 33 532
15	11	E...ED 9 268 19 6 21 288 21 309 21 762 22 452 23 105 24 161 27 89 28 42 28 123 30 531 30 2534 33 248 37 11
15	11	PS....L 12 244 16 404 16 490 17 47 18 310 18 373 20 382 22 1497 22 1593 25 115 26 61 30 1547 30 2264 32 325 37 22
15	11	L.L.G 1 439 6 397 14 351 17 300 19 320 20 354 22 749 24 171 30 1595 30 3057 30 3646 31 197 31 310 31 506 37 154
15	11	TP....L 1 433 2 109 6 178 6 391 11 355 11 825 14 219 18 371 22 966 22 1657 26 764 30 32 30 2554 35 996 36 342
15	11	IL..L 1 185 2 454 2 457 11 516 16 366 18 398 20 139 27 495 30 2331 30 2725 31 214 31 325 31 409 35 561 38 301
15	11	P...LK 1 377 6 335 7 160 7 192 11 230 11 867 14 396 18 373 30 2121 30 3617 34 168 35 1009 36 118 36 285 38 74
15	11	L..S..S 19 482 20 312 20 560 20 599 20 622 21 272 22 391 22 1294 24 261 25 45 30 389 33 670 34 223 35 565 39 175
15	11	L...KE 0 91 3 91 4 91 5 91 8 91 16 367 22 27 22 346 22 667 29 68 30 3526 31 520 33 69 33 219 33 426
15	11	TL...L 2 145 11 663 14 366 15 421 20 142 21 168 22 1699 26 1180 29 25 30 1208 30 1316 30 1511 30 3241 30 3283 37 294
15	11	ILK 9 10 9 215 11 414 12 375 19 104 20 435 26 1192 27 495 30 2255 30 3607 30 3739 31 409 33 407 35 282 35 429
15	11	L..A..A 0 396 3 396 4 396 5 396 8 396 10 58 14 260 22 217 22 1604 26 400 26 1140 26 1424 30 1400 30 1908 34 144
15	11	S.LG 2 439 10 12 10 122 13 376 14 369 15 191 17 298 19 321 22 156 22 788 22 1362 30 474 32 71 37 29 37 254
15	11	R.LR 2 523 7 284 7 490 15 157 19 97 19 325 21 865 22 162 26 27 27 72 30 877 30 1579 35 88 35 374 37 270
15	11	TSS 8 291 12 241 15 338 21 818 23 79 27 396 30 52 30 2210 30 3759 32 22 34 225 36 9 36 166 36 345 38 94
15	11	TP.P 1 219 2 190 6 178 12 309 13 242 16 166 16 481 19 279 19 593 19 595 24 224 24 228 27 436 30 519 34 234
15	11	P.VV 0 359 1 8 3 71 3 359 4 359 5 359 8 71 8 359 13 183 20 192 22 1805 30 165 30 2904 30 3542 38 294
15	11	AA....R 0 98 0 332 3 98 4 98 5 98 6 280 8 98 8 332 24 28 24 256 26 428 32 282 34 46 34 50 39 14
15	11	AE....E 0 277 3 277 3 441 4 277 5 277 7 124 7 209 8 277 19 1 21 967 22 1165 26 3 26 202 26 973 27 156
15	11	L...G.P 1 452 6 410 15 463 15 503 16 496 21 396 21 501 21 606 26 81 28 259 30 1528 30 3763 31 197 34 78 37 156
15	11	AA....E 7 346 7 684 11 12 12 117 20 471 21 234 22 223 22 252 27 402 29 5 30 1667 30 2290 30 2917 31 498 33 628
15	11	L..K.L 2 356 11 325 13 296 22 1334 26 806 30 16 30 219 30 270 30 1749 31 458 31 544 33 415 35 466 37 346 39 102
15	11	E..S.L 7 251 9 77 11 183 13 125 18 82 20 317 22 285 22 780 22 1379 30 2153 30 2731 30 2890 32 68 35 691 37 105
15	11	V.AA 0 327 3 327 4 327 5 327 7 40 7 682 13 39 20 485 24 239 28 152 30 479 30 1584 30 3809 35 12 35 13
15	11	L..E.E 2 150 11 276 11 460 11 687 11 742 21 8 22 137 22 1215 23 34 26 831 29 33 30 120 33 219 34 305 36 326
15	11	SL...G 0 240 1 295 3 240 4 240 5 240 8 240 20 362 20 605 26 66 26 399 31 196 34 140 37 153 37 155 37 387
15	11	R....LL 1 309 2 411 6 267 12 400 14 167 16 389 19 317 21 417 30 1591 30 2105 30 2191 30 2371 30 2450 35 837 37 133
15	11	P..EE 11 26 16 624 19 3 20 313 21 975 22 1522 26 126 26 821 26 927 27 291 29 94 33 10 33 551 35 585 35 921
15	11	LA.V 0 367 3 367 4 367 5 367 8 367 12 416 12 488 15 452 17 53 30 1266 30 3059 30 3169 30 3589 31 111 35 797
15	11	S.SP 7 82 11 564 12 286 12 293 16 80 19 704 21 820 22 1006 22 1186 22 1188 26 355 34 228 36 372 36 410 38 18
15	11	K.LV 1 45 6 35 12 581 13 299 22 1337 26 1153 26 1311 29 28 30 550 30 3342 31 461 33 413 33 538 33 659 39 79
15	11	E..GE 0 442 4 440 4 444 5 440 5 444 8 442 17 19 19 6 21 742 26 11 26 1250 30 527 30 3449 33 306 36 325
15	11	A..LA 1 390 6 348 7 124 7 728 15 362 19 33 19 774 20 86 20 396 24 168 26 138 26 436 30 2892 34 32 37 304
15	11	K..PR 0 59 0 303 3 59 3 303 4 59 4 303 5 59 8 59 8 303 11 823 12 328 21 821 24 159 30 2524 35 884
15	11	KK...E 0 162 3 162 4 162 5 162 8 162 12 589 15 108 22 221 22 994 22 1108 25 152 27 53 33 276 33 557 33 563
15	11	L...K.L 11 336 13 135 19 99 26 632 26 882 28 269 30 1352 30 2168 30 3338 31 52 33 69 33 402 35 277 37 345 39 75
15	11	I.SS 0 233 3 233 4 233 5 233 8 233 8 290 12 601 19 147 21 827 22 586 22 1060 22 1317 22 1592 30 2167 31 119
15	11	TLE 0 193 3 193 4 193 5 193 8 193 16 275 19 154 20 229 26 80 26 789 26 1100 26 1180 28 213 30 847 30 1208
15	11	E....PE 7 257 11 33 14 305 17 177 17 209 17 284 18 299 20 441 21 301 22 1004 22 1439 26 1363 27 311 33 250 33 546
15	11	T..K..I 0 108 0 348 3 348 4 108 4 348 5 108 5 348 8 108 8 348 12 323 20 457 27 21 28 397 35 713 39 98
14	11	L...K.S 1 14 8 158 11 75 14 225 14 348 16 367 22 734 22 1259 22 1454 25 52 26 234 31 22 35 90 38 200
14	11	E..I..A 0 167 3 167 4 167 5 167 8 167 10 147 20 101 22 478 22 514 26 497 30 939 30 1491 30 2541 31 537
14	11	L...E.T 0 285 3 285 4 285 8 285 13 341 19 233 20 241 22 1678 26 1047 30 1553 30 2411 30 3072 31 148 31 474
14	11	R...S.L 11 454 13 372 15 187 18 46 19 317 20 50 20 632 22 505 26 689 27 198 27 401 30 1567 30 2191 33 455
14	11	S.F...L 0 146 3 146 4 146 5 146 8 146 11 757 11 894 15 458 27 68 30 1533 30 2272 30 3346 33 504 38 279
14	11	RLS 0 155 3 155 4 155 5 155 8 155 11 466 14 358 21 857 26 30 26 1318 30 815 37 27 37 224 37 244
14	11	VK....L 12 591 13 158 14 128 18 110 21 754 26 1055 30 309 30 2586 30 3053 31 404 32 190 33 416 33 658 35 746
14	11	TPP 1 7 1 219 6 7 6 178 15 240 16 166 16 481 18 371 20 191 24 224 26 279 27 367 30 2719 32 285
14	11	EFS 0 167 0 416 2 419 3 416 4 167 4 416 5 167 5 416 8 416 21 719 22 226 26 181 28 217 30 926
14	11	GL.S 1 99 1 313 2 442 2 460 6 271 7 285 15 511 16 512 20 297 22 1383 26 881 26 1564 27 482 35 228
14	11	P.G..P 0 31 1 206 3 31 4 31 5 31 6 166 7 758 19 612 19 634 19 644 19 687 24 33 28 260 30 1780
14	11	KL...I 0 165 3 165 4 165 5 165 8 165 11 873 16 149 20 99 26 568 26 1585 30 90 30 3403 30 3410 33 692
14	11	E..A..A 1 388 6 346 7 241 7 667 11 628 20 390 22 403 23 105 30 475 30 3368 33 17 35 8 35 31 38 300
14	11	RL...E 1 56 11 45 17 52 18 300 21 857 22 135 26 560 26 1318 29 65 31 147 31 170 31 328 35 459 37 244
14	11	EE....S 0 432 3 432 4 432 5 432 7 138 7 648 8 432 19 747 22 879 22 1356 26 277 27 58 27 348 35 558
14	11	SA....S 1 352 6 310 11 390 16 138 16 470 19 769 22 1173 22 1291 22 1479 25 131 26 684 30 2050 32 17 35 388
14	11	E..K.E 2 423 7 692 9 18 9 42 10 142 14 286 19 2 22 115 22 1106 26 565 27 317 33 243 33 556 37 6
14	11	A..P.L 1 291 6 147 6 201 12 619 15 394 16 439 19 807 22 468 24 242 24 256 30 3203 30 3824 36 62 37 115
14	11	EE....K 1 36 6 26 20 397 21 365 21 575 22 647 25 146 26 1493 27 76 27 308 27 321 29 80 30 1102 33 287
14	11	AE...A 0 288 3 288 4 288 7 207 7 696 7 781 19 290 20 396 22 877 28 327 30 869 30 1226 38 347 39 25
14	11	LE....V 13 97 16 374 20 100 21 188 21 523 26 1111 27 407 28 214 30 631 30 2834 30 3352 32 331 34 296 35 124
14	11	T..A.A 0 381 3 381 4 381 5 381 7 182 8 34 8 381 11 11 27 399 30 1049 30 2755 30 3807 35 384 38 11
14	11	S..E.A 3 164 7 112 7 147 8 164 12 282 13 413 21 39 21 859 22 1447 26 333 26 971 30 741 31 107 32 251
14	11	K...L.S 7 368 9 137 19 479 20 556 21 434 22 427 24 311 26 878 26 1403 27 479 30 2587 30 3171 30 3403 35 793
14	11	L.P...P 1 174 6 134 11 606 15 3 24 176 28 131 28 259 30 1033 30 2115 31 69 34 78 34 159 37 83 38 40
14	11	L..A..K 19 478 22 1704 26 199 27 400 28 404 29 66 30 2223 30 3185 31 18 31 484 35 62 35 757 36 42 37 260
14	11	P..S..P 6 204 11 776 19 727 20 78 20 711 21 210 24 229 26 1020 30 495 35 915 35 960 36 343 37 38 37 43
14	11	ILT 0 187 1 185 2 402 2 505 3 187 4 187 5 187 8 187 14 224 22 1390 28 403 30 337 30 1907 30 2331
14	11	ER..L 1 308 2 93 2 517 6 266 8 154 11 71 20 447 21 419 22 1724 30 1168 30 1524 32 347 35 317 35 925
14	11	L.K...S 7 378 12 612 14 225 14 348 16 367 17 42 19 482 22 29 25 101 30 735 30 894 30 1389 31 22 35 1002
14	11	KA..E 0 279 3 279 4 279 5 279 8 279 22 222 22 792 22 1277 26 889 28 331 30 567 30 2780 33 115 37 322
14	11	P..S..K 0 273 3 273 4 273 5 273 8 273 11 410 11 608 11 807 22 569 22 984 24 344 26 1277 31 70 34 253
14	11	TTL 0 192 1 251 2 287 3 192 4 192 5 192 8 192 12 267 17 81 30 14 30 1207 30 1315 30 2603 39 92
14	11	SG.L 7 401 7 485 14 74 16 573 22 888 22 1513 26 413 29 20 30 1863 30 3715 31 509 32 211 34 220 35 628
14	11	V...L.P 0 65 3 65 4 65 5 65 8 65 19 721 21 648 22 626 22 1652 26 93 30 1029 30 2282 30 3697 37 241
14	11	P..R..A 12 312 14 269 14 337 15 312 19 331 20 118 21 320 30 956 30 2173 31 1 31 106 34 53 36 354 37 284
14	11	E.V...V 9 111 10 83 16 184 16 583 20 222 22 1113 22 1835 23 92 26 742 26 1089 31 398 35 380 36 129 38 308
14	11	L.D.S 6 152 12 47 17 253 18 307 21 141 21 952 22 1266 26 184 30 353 30 391 33 63 33 618 35 288 37 180
14	11	L..A.K 9 50 12 81 20 87 20 162 20 451 21 588 21 750 22 217 24 247 26 1216 30 330 32 91 35 908 37 409
14	11	LN.L 0 226 3 226 4 226 5 226 8 226 11 517 11 661 17 227 23 62 26 1058 30 789 30 1369 30 3658 37 83
14	11	S.I...L 0 235 3 235 4 235 5 235 8 235 11 193 12 119 12 187 20 137 26 1559 30 1138 30 2025 30 3148 31 212
14	11	LL.K 2 350 11 150 11 198 13 296 16 146 21 422 22 290 26 830 27 472 30 1850 30 2065 30 2376 35 1001 39 96
14	11	P.P.E 2 191 2 281 7 191 7 798 11 25 11 26 15 71 19 305 20 711 21 134 22 567 26 821 27 329 34 167
14	11	P.S..G 2 116 2 437 6 67 12 196 16 31 20 212 22 870 26 74 27 62 27 428 30 472 30 3762 32 295 37 435
14	11	SG.S 9 249 20 620 21 227 22 422 22 1382 22 1565 24 264 26 369 27 376 27 432 30 2299 33 673 34 217 38 97
14	11	S..LQ 1 259 2 169 14 364 16 510 16 573 20 137 21 269 22 662 22 1513 24 15 25 107 31 212 31 455 36 378
14	11	P....ST 0 172 3 172 4 172 5 172 8 172 11 176 11 612 19 617 19 654 21 406 21 778 22 1636 26 1018 30 2548
14	11	AA.K 0 332 7 346 8 332 16 323 19 476 20 262 20 400 20 488 25 20 27 32 27 403 28 154 33 628 38 54
14	11	SP.P 2 5 2 280 6 207 11 779 16 109 19 432 19 603 22 1188 24 232 30 498 35 963 36 374 38 18 38 41
14	11	K...AA 0 325 3 325 4 325 5 325 7 38 20 484 24 252 26 270 26 849 30 1663 30 3110 30 3478 31 494 34 42
14	11	D..KK 0 159 3 159 4 159 5 159 8 159 12 586 22 218 22 515 26 592 26 1118 27 471 30 2779 33 270 33 272
14	11	LS...R 1 315 6 273 12 250 14 353 19 320 19 560 22 953 26 31 26 222 30 113 30 2882 31 52 33 458 38 40
14	11	L...EK 1 57 3 424 6 47 8 424 9 105 20 241 21 858 22 245 22 725 26 1111 30 1763 30 2235 30 2481 31 329
14	11	G..S.A 0 415 3 415 4 415 5 415 8 415 15 223 15 357 15 420 19 66 19 278 30 3326 32 166 34 233 37 37
14	11	E.PE 7 260 9 74 11 30 11 671 15 481 19 499 20 444 21 304 22 1634 27 60 27 282 29 35 29 57 33 549
14	11	P..P..L 1 172 6 132 12 596 14 307 15 367 15 506 16 446 19 684 24 45 26 61 30 780 30 1506 30 2668 34 166
14	11	E..K..S 7 337 14 16 17 104 21 88 22 796 26 1512 27 408 29 36 30 1720 30 2354 30 3107 33 204 33 224 36 55
14	11	L.R..R 2 521 7 488 7 516 14 91 19 323 19 568 21 628 22 501 25 30 26 1442 30 875 35 86 39 18 39 121
14	11	I....AL 7 104 7 737 9 99 13 309 14 273 15 359 16 524 19 335 22 1432 23 151 30 661 30 1366 30 1727 33 612
14	11	KQ..K 14 327 16 622 20 375 21 751 22 893 23 124 26 1308 30 158 30 528 30 798 30 3423 31 76 33 559 37 349
14	11	I.A.L 0 237 3 237 4 237 5 237 8 237 18 398 22 1067 30 1385 30 2328 30 2930 35 247 35 399 37 398 38 301
14	11	PS....S 1 458 6 416 11 395 12 289 15 261 15 320 19 419 21 917 22 144 22 1424 22 1429 26 1013 27 389 34 216
14	11	Q...ST 1 428 6 386 7 151 12 228 12 252 12 254 16 161 18 267 19 618 19 655 21 2 26 1175 35 771 36 164
14	11	E...KR 7 130 7 560 11 314 11 412 14 334 15 285 17 121 19 515 22 685 22 1643 27 191 28 357 32 43 35 1039
14	11	RI..L 0 120 3 120 4 120 5 120 8 120 21 356 21 461 21 566 22 978 27 205 30 1365 30 1810 35 120 38 377
14	11	E.L...L 10 131 12 606 15 434 16 15 17 219 23 28 24 327 30 690 30 1537 30 1693 30 2153 32 30 34 317 37 249
14	11	T.L...L 0 129 3 129 4 129 5 129 11 57 21 23 22 149 30 686 30 1181 30 1207 30 1315 31 352 37 403 38 138
14	11	SQ.V 0 231 5 231 7 6 8 231 8 299 12 498 16 222 17 128 22 79 22 1329 26 5 27 7 30 1548 30 2661
14	11	T..SS 7 539 11 174 20 594 21 983 22 277 22 373 26 55 26 991 27 481 28 221 30 3283 30 3360 34 225 38 92
14	11	I..S..A 0 233 3 233 4 233 5 233 8 233 11 878 18 191 18 394 22 1592 26 847 30 259 30 2336 30 3102 33 48
14	11	LS.V 1 253 1 315 2 424 6 273 11 606 14 353 21 858 22 473 26 587 26 861 30 1990 30 3561 31 120 32 250
14	11	L.L...L 1 439 6 397 14 77 15 159 17 294 20 230 22 1260 30 394 30 779 30 1170 30 3516 31 506 33 420 35 460
14	11	L.PP 11 228 16 401 18 216 19 452 19 668 19 690 22 630 26 1275 30 1775 34 13 34 159 36 122 37 245 38 40
14	11	M..LE 0 424 4 424 5 424 7 433 8 66 21 26 22 1410 30 445 30 973 30 2306 30 3069 31 263 33 715 34 293
14	11	LSD 0 124 1 349 2 438 6 307 11 563 19 560 22 1334 26 184 26 1034 26 1504 28 269 30 391 30 2621 34 117
14	11	P.T.S 1 77 1 250 1 264 11 775 15 336 20 118 22 1019 23 77 27 386 30 2208 30 3717 31 1 34 232 36 343
14	11	LQ....E 9 50 16 356 16 519 19 404 20 140 22 1406 30 2278 31 215 32 32 35 20 35 1057 36 293 36 381 37 405
14	11	S.VK 1 46 1 416 6 36 6 374 7 630 18 311 21 452 22 987 22 1789 24 347 30 547 31 402 34 256 35 744
14	11	T..KE 0 108 3 108 4 108 5 108 8 108 9 107 11 921 21 557 21 812 30 1669 30 1711 30 2844 33 481 37 439
14	11	E..VL 1 170 6 130 7 690 12 392 22 1450 26 1079 30 125 30 449 30 627 30 3512 32 113 35 306 36 63 38 127
14	11	ST....P 0 177 3 177 4 177 5 177 8 177 16 25 19 622 19 678 20 304 20 569 21 130 21 817 35 775 36 168
14	11	E...V.E 0 283 3 70 3 283 4 283 7 554 8 70 8 283 21 258 22 1412 26 1350 28 36 30 626 30 3134 35 472
14	11	L.S.G 11 831 13 141 13 207 14 184 18 399 19 244 26 416 26 1124 30 840 31 288 32 296 33 670 34 62 34 338
14	11	S...LQ 2 168 2 304 12 604 14 363 15 423 16 515 20 122 25 48 25 106 30 2123 30 2170 32 230 33 398 35 392
14	11	LP.S 2 115 12 545 16 30 19 674 20 312 22 357 22 1097 24 343 26 1407 30 389 30 410 30 1378 31 50 35 156
14	11	EK....A 1 37 6 27 10 147 20 452 22 426 22 1634 23 105 25 102 26 204 26 848 30 939 30 2775 31 537 35 359
14	11	EDL 3 422 8 422 9 272 11 39 15 434 16 525 21 394 21 443 21 841 22 1303 22 1439 30 2390 33 391 38 162
14	11	G.S..S 12 23 15 26 20 696 22 1137 22 1383 22 1566 25 135 26 858 26 962 27 393 28 161 30 2030 37 367 39 199
14	11	L.A.A 7 669 11 485 13 415 18 156 24 244 26 638 27 400 30 1369 30 1890 30 3808 33 121 35 321 35 344 36 67
14	11	V.D.V 3 73 4 73 5 73 7 28 7 658 8 73 12 584 16 186 16 225 20 129 20 495 22 1837 33 658 38 132
14	11	S.L...G 7 147 7 356 11 794 16 494 17 298 18 397 20 665 21 206 24 249 30 357 30 1398 30 3761 31 308 37 26
14	11	EK...A 9 109 11 427 21 742 23 127 24 88 25 55 26 848 26 1254 29 38 30 1383 30 2239 30 2337 31 267 39 64
14	11	KE.A 0 95 3 95 4 95 5 95 8 95 21 34 22 575 22 671 26 1256 30 1128 30 2859 30 3622 31 141 34 186
14	11	L....AI 0 377 3 377 4 377 5 377 8 377 13 47 17 230 20 56 30 936 30 1089 30 1091 32 100 35 38 35 207
14	11	P..L.A 13 375 15 500 22 1468 24 196 26 635 31 168 34 169 34 203 34 334 35 749 36 239 37 248 38 63 38 75
14	11	A.S..L 6 201 11 146 17 84 19 657 19 767 22 886 26 1437 26 1581 28 394 30 3365 31 194 35 365 35 406 37 323
14	11	E.LI 0 89 3 89 4 89 5 89 8 89 9 272 11 397 22 437 22 478 22 1525 30 329 30 1537 31 421 33 374
14	11	E.T.E 9 52 10 163 11 49 11 165 13 345 20 235 20 275 21 309 21 684 23 105 26 1250 30 3086 34 304 36 325
14	11	EE.P 7 707 11 29 12 593 20 94 22 1220 25 12 26 277 27 59 27 294 27 312 30 1719 33 713 35 151 35 242
14	11	R.L..K 1 13 6 13 13 294 18 365 21 420 22 162 22 495 24 154 27 48 27 460 31 472 35 374 35 803 36 30
14	11	A...Q.S 0 280 3 280 4 280 5 280 8 280 15 529 18 263 24 78 26 217 26 300 26 1029 30 2547 30 3594 37 115
14	11	V....GS 1 451 6 409 11 242 12 501 15 185 18 44 22 177 22 418 22 1416 26 322 26 365 30 831 35 624 37 102
14	11	E.K..K 12 103 19 101 22 648 22 728 27 333 29 81 30 3162 31 221 33 235 33 561 33 579 35 261 36 121 37 443
14	11	DL..S 11 210 13 150 16 29 19 137 19 181 22 429 22 748 24 260 26 948 26 984 27 212 30 1032 35 193 39 174
14	11	G.G.T 0 145 4 145 5 145 7 757 8 145 26 1475 30 361 30 608 31 204 33 94 35 432 35 992 36 5 36 217
14	11	ST...S 10 7 11 181 12 198 12 351 20 302 20 593 21 817 26 54 28 396 30 2294 30 3359 34 224 36 341 38 91
14	11	V.V..E 0 65 3 65 4 65 5 65 16 235 21 133 21 236 21 308 26 1358 28 323 30 197 30 1274 31 279 33 541
14	11	T....LS 2 433 7 78 9 66 10 155 11 773 22 1255 26 340 26 856 27 426 27 478 30 811 30 2150 31 408 32 291
14	11	T....LI 0 224 3 224 4 224 5 224 7 539 8 224 11 737 12 115 22 1311 22 1398 26 1180 30 1523 30 2077 30 3643
14	11	S..R.L 7 281 7 431 12 187 13 291 17 48 19 70 21 924 22 752 26 1518 30 1837 30 2026 34 324 35 85 35 654
14	11	T.S.S 11 496 12 241 15 338 17 133 20 557 20 594 21 818 26 55 26 395 30 2410 34 225 35 390 35 626 38 31
14	11	SD...S 2 235 13 409 15 262 19 561 22 1571 26 367 26 408 26 1014 27 274 30 928 32 134 36 12 39 185 39 196
13	11	SK...K 2 425 11 894 14 320 16 325 21 658 22 602 22 1177 26 884 26 1307 31 489 35 298 37 437 38 275
13	11	P.G...K 0 363 1 376 3 363 4 363 5 363 6 334 8 363 20 533 21 153 21 653 21 909 26 735 33 178
13	11	A....TA 0 173 3 173 4 173 5 173 7 788 8 173 22 1616 26 1292 34 86 34 240 35 37 38 80 38 87
13	11	NS...T 0 185 3 185 4 185 5 185 8 185 20 179 26 50 26 875 27 383 32 220 36 340 38 223 38 345
13	11	E....KR 2 517 14 333 20 326 20 398 26 631 27 190 27 415 28 335 31 421 34 179 35 1024 36 121 39 124
13	11	A....YE 0 426 3 426 4 426 5 426 8 426 14 187 21 44 26 378 29 87 30 1096 30 2756 30 2982 35 300
13	11	E....GS 7 248 7 296 14 291 15 25 17 23 18 226 19 7 21 629 30 356 32 143 33 162 33 256 38 202
13	11	K...KL 9 41 11 869 11 895 12 143 17 291 18 237 26 1308 29 84 30 906 30 2122 33 357 36 48 38 170
13	11	E...I.V 3 2 4 2 5 2 11 747 21 42 23 92 24 288 28 21 28 26 30 226 30 1413 34 278 36 234
13	11	T.A.A 0 380 3 380 4 380 5 380 7 666 8 380 11 8 11 11 21 484 28 151 28 405 30 3184 35 703
13	11	GG...K 0 364 3 364 4 364 5 364 8 364 11 88 27 227 27 242 28 167 28 168 30 898 32 78 34 126
13	11	R.L.S 7 284 11 829 13 294 14 293 20 332 21 927 22 135 26 257 26 560 26 1342 32 294 33 45 35 88
13	11	A.L.K 0 425 3 425 4 425 5 425 8 425 12 394 19 480 26 1279 26 1550 27 237 30 324 30 1387 35 1000
13	11	VLD 0 117 3 117 4 117 5 117 8 117 11 221 19 135 22 411 22 1837 29 22 30 1796 31 281 31 366
13	11	LTT 0 188 2 286 3 188 4 188 5 188 8 188 12 135 12 638 14 249 20 183 22 1391 30 338 30 3709
13	11	Q....TP 1 428 6 386 7 151 12 228 12 254 16 161 20 242 21 552 22 1143 22 1555 24 219 30 1971 36 183
13	11	V.E...A 0 287 1 285 3 287 4 287 6 243 13 106 18 228 21 80 21 334 21 454 26 877 27 413 36 39
13	11	D....TL 11 110 12 632 17 77 19 446 22 368 26 784 28 143 30 1435 30 2577 30 3179 31 441 35 727 36 89
13	11	K.L..E 7 643 9 26 9 69 11 888 22 995 25 152 26 1067 27 497 28 212 30 802 30 1795 35 281 37 349
13	11	L.P..S 11 606 13 28 13 278 15 161 19 404 19 725 20 111 21 208 22 982 23 75 26 1275 30 3701 39 84
13	11	E.LT 1 184 10 162 12 477 17 353 18 133 19 369 21 541 22 1303 26 190 30 2233 30 2816 30 3707 33 61
13	11	LV..R 2 248 3 116 4 116 5 116 8 116 17 185 22 624 26 664 28 104 30 1361 30 2311 32 91 32 196
13	11	E.L..K 2 62 2 93 12 477 20 326 21 746 22 437 30 3453 31 421 32 30 33 643 34 310 35 464 35 667
13	11	L.H.I 0 25 1 122 3 25 4 25 5 25 6 82 8 25 11 675 15 165 20 100 30 61 30 1501 30 1868
13	11	PS.P 2 239 11 792 19 494 20 310 20 604 20 713 22 723 24 187 26 61 31 419 32 383 35 366 38 19
13	11	K.I..G 0 39 3 39 4 39 5 39 12 8 13 29 21 525 27 110 30 557 30 2229 33 442 35 76 35 672
13	11	P...L.P 2 29 7 192 14 396 15 395 20 338 20 716 22 507 28 81 30 576 30 3451 31 419 36 118 37 371
13	11	VK.E 7 249 12 591 14 128 18 110 19 20 21 219 21 238 21 454 26 1360 30 2523 35 922 37 8 38 243
13	11	L.PG 13 223 14 200 15 399 19 260 21 208 21 652 22 770 24 218 28 259 30 1596 30 2546 34 151 37 375
13	11	S.A.V 0 177 3 177 4 177 5 177 7 591 8 177 15 226 15 323 16 109 21 39 22 404 30 498 30 1852
13	11	VE....E 3 439 4 439 5 439 21 393 21 736 22 1533 24 326 28 20 28 27 30 1551 32 278 34 316 37 5
13	11	S.L..G 7 254 14 369 17 298 18 85 19 488 20 530 20 636 21 206 21 650 27 405 28 183 32 71 33 67
13	11	Q.V.E 1 283 6 241 7 7 16 579 22 80 22 379 23 141 24 310 26 380 26 502 27 8 30 42 32 57
13	11	T.LQ 0 129 3 129 4 129 5 129 7 96 9 48 22 636 30 70 30 1315 30 2160 31 352 37 403 38 109
13	11	L.Q...Q 1 393 6 351 7 10 11 682 15 112 20 43 22 203 22 1417 24 80 26 525 26 1489 30 2914 31 447
13	11	T.LL 0 149 4 149 5 149 8 149 9 255 11 196 19 660 26 342 30 1336 30 1594 30 2912 33 668 37 356
13	11	E.P..T 0 219 2 467 3 219 4 219 5 219 8 219 11 52 17 329 18 123 20 210 22 361 22 1634 22 1828
13	11	I.A..A 0 275 3 275 4 275 5 275 7 104 8 275 14 273 19 285 19 335 27 27 30 1366 30 1871 38 301
13	11	L.A.E 1 142 3 424 6 102 7 768 8 424 17 90 19 498 21 422 27 154 30 476 30 722 31 171 31 329
13	11	D.E.S 1 228 6 187 10 33 11 877 15 263 20 31 21 12 26 127 26 984 27 212 27 353 32 135 33 226
13	11	D.Q..S 0 32 2 230 3 32 4 32 5 32 9 196 19 316 19 764 27 301 30 2004 35 446 35 634 36 312
13	11	D.S..E 1 303 6 261 11 920 13 325 17 281 19 564 21 954 22 1161 22 1434 27 221 33 638 33 723 38 286
13	11	N..A..E 0 379 1 204 1 319 3 379 4 379 5 379 6 164 6 277 7 258 8 379 11 622 18 127 30 2842
13	11	R...EK 7 135 10 103 18 129 19 514 20 271 20 448 20 503 22 295 29 14 30 623 35 374 37 273 39 72
13	11	EEI 9 268 11 321 17 96 20 477 21 575 21 978 22 647 26 196 30 1227 30 1719 35 327 36 27 39 159
13	11	AL..S 7 212 12 291 16 313 19 481 21 126 21 759 26 904 27 2 30 761 30 833 31 49 33 669 35 576
13	11	PAE 1 245 6 146 7 246 7 800 15 9 19 210 21 290 28 16 30 320 32 345 34 133 34 169 36 137
13	11	K.V...V 0 59 1 42 3 59 4 59 5 59 6 32 8 59 9 128 21 192 30 714 30 2350 33 580 33 656
13	11	E.T...E 0 70 3 70 4 70 5 70 8 70 22 1160 22 1558 22 1637 28 36 30 2415 31 128 34 304 36 325
13	11	V...VG 0 404 3 404 4 404 5 404 8 404 16 426 18 328 19 46 19 284 23 4 23 94 32 253 36 190
13	11	K...KA 1 38 6 28 12 574 19 475 21 659 24 296 26 885 26 1153 26 1383 27 232 30 2776 33 111 34 286
13	11	S...NL 2 343 11 500 12 294 19 706 20 548 22 263 22 1210 22 1359 26 261 28 364 30 1496 32 24 34 324
13	11	L.S..K 7 628 11 116 11 808 14 295 21 29 22 217 24 247 26 562 30 1763 30 3407 31 120 33 540 37 228
13	11	GSL 2 246 12 248 14 75 17 40 22 889 22 1514 30 217 31 195 32 148 34 221 35 629 35 785 37 107
13	11	G..GS 0 142 2 114 3 142 4 142 5 142 8 142 14 143 18 342 19 9 19 673 28 159 34 60 34 218
13	11	IG.S 7 158 10 21 11 834 12 200 13 14 16 570 18 394 22 1060 22 1317 30 2490 30 3712 35 758 37 366
13	11	LK.I 1 142 2 97 11 134 13 28 14 385 18 377 20 251 21 169 22 86 33 408 35 430 35 883 35 1013
13	11	A...L.K 1 43 6 33 9 212 11 146 12 565 13 293 14 221 22 1247 30 890 30 1508 30 2062 31 144 37 347
13	11	K..EQ 6 18 13 235 16 531 20 92 20 276 22 682 24 324 26 567 26 996 28 202 30 1015 33 435 34 314
13	11	SS.G 2 234 12 245 16 33 17 65 21 278 26 372 26 417 27 379 28 164 28 165 32 297 33 163 38 95
13	11	Q...LE 6 46 19 151 20 96 20 402 22 1298 24 309 25 90 25 97 26 77 28 210 32 45 33 193 34 299
13	11	K.L..K 1 45 6 35 9 214 13 352 21 792 22 49 26 567 27 470 29 83 30 578 30 2558 30 3416 33 413
13	11	VA....S 7 141 8 287 9 113 13 51 14 308 22 1246 22 1606 26 1001 28 152 30 1230 30 3026 31 497 35 386
13	11	A.H..L 0 280 3 280 4 280 5 280 8 280 14 274 24 256 25 25 26 1388 27 149 30 2192 30 3599 30 3824
13	11	S.TA 0 236 2 194 3 236 4 236 5 236 7 791 8 236 16 133 26 850 30 2753 35 649 35 687 35 751
13	11	QT.L 0 255 2 452 3 255 4 255 5 255 8 255 20 280 26 531 30 13 30 1180 31 407 35 699 35 764
13	11	PT....P 2 110 7 792 11 776 12 301 15 307 19 592 19 641 20 607 21 620 22 507 24 223 24 227 30 487
13	11	ST..T 1 87 13 402 15 37 16 103 20 302 22 1020 22 1244 27 395 30 2294 30 2553 35 367 36 341 38 35
13	11	S..SG 7 174 12 493 15 302 16 473 20 617 20 698 22 885 24 264 27 220 28 163 28 183 31 380 34 217
13	11	I.L.L 1 437 4 114 5 114 6 395 8 114 19 448 22 25 30 1593 30 2477 30 3644 31 278 33 691 37 279
13	11	S.D.A 13 310 15 443 19 425 20 166 22 216 22 1579 24 297 27 252 30 2032 30 2511 33 230 34 287 35 568
13	11	S..RE 0 418 2 122 3 418 4 418 5 418 8 418 11 575 19 793 22 724 22 1008 22 1630 30 1533 35 885
13	11	A.A...T 0 330 2 131 3 330 4 330 5 330 8 330 16 79 19 587 19 589 21 478 21 583 26 640 30 1201
13	11	K.DL 0 393 2 314 3 393 4 393 5 393 8 393 14 181 15 109 22 338 22 427 22 519 33 99 35 947
13	11	G..P.S 1 208 2 117 6 168 7 329 12 543 19 614 19 696 22 1590 26 71 26 96 30 1782 35 994 37 432
13	11	S..D.S 2 65 10 7 11 507 13 394 13 409 19 561 22 1265 26 101 26 183 28 246 30 2991 33 62 35 293
13	11	E..L.E 2 57 7 210 9 47 11 666 15 419 15 476 22 1281 22 1535 30 2797 32 38 33 41 35 26 38 197
13	11	A..AQ 1 391 2 211 6 349 20 418 22 1607 24 36 25 57 29 87 30 3371 33 23 36 69 36 211 36 270
13	11	T..L.E 0 149 1 54 1 183 4 149 5 149 6 44 8 149 10 157 22 714 30 2367 30 2557 33 194 38 128
13	11	V.K..E 12 588 16 179 20 499 21 431 21 536 21 641 22 524 23 104 26 722 30 2348 31 123 33 416 35 301
13	11	E..G.K 2 335 11 883 12 103 17 193 18 54 21 746 26 11 26 1250 30 527 30 1079 31 221 35 261 37 433
13	11	D.SS 12 22 13 397 15 518 21 984 25 138 26 992 27 275 30 2994 30 3758 35 290 35 916 38 286 39 176
13	11	A.AT 3 330 4 330 5 330 7 93 7 126 23 160 26 544 30 3374 31 7 34 88 34 90 35 387 38 12
13	11	LS..P 6 206 7 81 11 563 11 669 11 778 12 292 20 334 22 1185 30 316 31 199 35 962 37 45 38 40
13	11	R.LE 7 434 15 110 20 404 22 1761 25 99 26 388 29 15 30 118 30 446 30 846 31 264 34 294 39 130
13	11	D...L.K 0 423 3 423 4 423 5 423 8 423 12 568 21 854 24 318 26 557 26 1110 30 12 30 544 33 285
13	11	S.A..E 0 177 1 275 3 177 4 177 5 177 8 177 11 623 27 64 27 220 30 2894 30 3363 31 29 33 708
13	11	DL.S 1 135 6 95 13 206 13 295 14 183 15 451 19 243 21 873 26 343 26 984 34 119 35 290 37 337
13	11	L..G.E 0 91 3 91 4 91 5 91 8 91 9 257 15 512 17 300 22 94 22 667 26 888 26 929 33 69
13	11	P..S.S 2 165 11 176 11 640 13 389 17 132 19 699 21 511 22 1444 26 303 30 215 30 882 31 303 38 46
13	11	E...EL 1 184 2 419 11 165 13 349 18 133 18 211 20 231 26 825 26 930 30 2541 32 68 33 421 36 396
13	11	TL..S 0 193 3 193 4 193 5 193 8 193 12 637 17 82 17 133 18 354 22 373 30 2410 30 3283 37 294
13	11	A.EK 0 426 3 426 4 426 5 426 7 350 8 426 25 100 26 202 30 1232 30 2695 30 3321 31 331 33 234
13	11	G...E.G 0 409 1 223 2 460 3 409 4 409 4 441 5 409 5 441 6 182 7 253 8 409 20 574 28 119
13	11	S.E.P 2 465 7 412 7 496 9 72 17 112 19 13 22 1459 22 1632 27 280 33 676 35 241 36 61 37 431
13	11	K..P..V 0 59 2 136 3 59 4 59 5 59 8 59 11 728 16 330 30 162 30 1356 30 3494 31 32 35 884
13	11	Q.LK 9 9 11 61 11 761 13 26 14 328 16 545 26 1400 27 494 30 729 30 3384 31 216 32 152 33 530
13	11	S..P.L 11 670 12 203 13 402 14 244 16 405 18 115 20 307 22 307 22 1498 26 261 26 1023 30 818 37 40
13	11	K..RA 0 369 3 369 4 369 5 369 8 369 14 229 20 389 25 56 30 1522 30 2188 30 2343 31 17 39 65
13	11	A.A...H 0 386 3 386 4 386 5 386 8 386 19 337 22 1276 24 90 26 546 26 548 30 2516 30 2758 38 53
13	11	G.ST 1 85 7 153 13 15 15 441 18 162 19 549 19 676 21 128 22 1047 27 393 27 433 36 339 38 98
13	11	L.LD 3 116 4 116 5 116 8 116 8 156 11 334 18 167 21 445 27 422 31 280 32 39 35 27 35 807
13	11	Q.L...E 7 766 9 103 12 600 14 328 20 130 21 584 22 355 30 843 30 2880 30 3070 33 530 35 25 39 192
13	11	G.PS 1 456 2 237 6 414 13 373 19 278 19 548 26 707 27 387 30 1608 34 233 35 228 35 1007 37 20
13	11	R..KL 0 120 3 120 4 120 5 120 8 120 18 238 21 461 21 566 22 1075 30 266 30 1835 33 689 35 91
13	11	K.S..E 0 162 3 162 4 162 5 162 8 162 10 48 17 91 20 205 20 385 22 69 27 250 27 338 32 361
13	11	R..LE 9 173 19 565 20 15 20 448 21 185 22 1554 26 387 26 787 29 14 30 1409 32 46 37 273 39 72
13	11	K..E..G 0 429 3 429 4 429 5 429 6 18 8 429 11 93 13 235 21 476 21 743 21 878 26 1235 34 184
13	11	G..S.F 0 143 2 329 3 143 4 143 5 143 8 143 26 247 26 325 27 65 30 718 30 2631 35 228 38 379
13	11	D..P..F 0 344 2 364 3 344 4 344 5 344 8 344 12 380 12 520 17 226 19 723 26 950 26 1324 37 52
13	11	A.QV 0 173 3 173 4 173 5 173 7 764 8 173 22 1141 26 1338 30 258 30 2086 35 576 36 153 36 451
13	11	K...E.S 0 163 2 415 4 163 5 163 11 859 20 437 22 222 25 153 27 298 27 338 28 331 30 39 30 2782
13	11	FQ..L 0 254 3 254 4 254 5 254 8 254 11 215 11 683 11 896 15 460 18 98 19 400 22 1225 26 613
13	11	A..E..A 0 382 3 382 4 382 5 382 7 136 7 205 8 382 11 15 11 625 16 313 23 132 26 1347 30 3365
13	11	GS.E 2 121 10 46 11 880 16 572 19 12 21 482 22 322 22 423 26 200 30 1126 30 2293 33 261 39 195
13	11	A..I..E 0 272 3 272 4 272 5 272 8 64 8 272 12 118 15 29 17 108 30 402 30 2756 31 246 38 156
13	11	IL....E 11 830 16 366 17 98 20 435 25 62 26 198 26 1503 28 103 30 2331 30 2725 31 409 33 577 35 429
13	11	T..P..S 0 270 3 270 4 270 5 270 8 270 11 407 11 637 11 773 12 267 20 75 26 958 30 52 35 912
13	11	T.A...S 0 270 3 270 4 270 5 270 8 270 20 294 21 96 22 581 26 118 26 678 26 719 30 256 38 85
13	11	SP....L 1 254 2 280 6 212 12 566 14 254 16 144 17 288 30 1533 30 2339 31 44 31 105 34 75 35 761
13	11	TGL 0 129 1 98 3 129 4 129 16 497 18 165 22 96 22 962 22 1348 26 880 27 481 30 2150 31 556
13	11	E.G...E 0 413 3 413 4 413 5 413 7 251 7 257 8 413 17 299 22 1059 22 1345 26 968 27 63 30 698
13	11	VV.G 0 361 3 361 4 361 5 361 7 28 8 361 16 40 21 148 21 904 22 1652 22 1739 28 111 36 261
13	11	AS....L 12 41 13 290 17 179 18 114 19 770 21 837 22 1278 22 1788 24 248 25 57 26 1517 26 1546 30 2214
13	11	GA....P 0 56 2 9 3 56 4 56 5 56 20 581 22 483 24 35 24 121 24 149 27 132 31 451 38 155
13	11	Q..S..Q 10 195 11 630 14 326 16 396 19 714 26 1528 30 3776 31 2 31 287 35 391 36 254 36 314 37 30
13	11	LE....N 13 362 19 781 20 406 21 790 22 595 22 1208 22 1302 24 313 26 390 27 46 30 848 34 303 37 276
13	11	ED...E 0 442 7 308 16 305 19 10 21 304 21 394 21 766 22 1580 27 318 28 46 33 238 35 662 38 197
13	11	QE....E 1 35 6 25 7 236 14 285 19 535 22 1280 22 1408 27 57 29 96 30 1658 30 2525 31 247 35 25
13	11	KA..S 1 42 6 32 7 298 7 695 20 470 21 176 21 663 24 271 25 103 26 1387 29 4 30 1391 31 24
13	11	K.L..D 2 359 7 49 11 264 11 340 11 872 12 581 13 299 22 1337 27 420 30 273 31 56 33 313 35 227
13	11	I...Q.L 2 488 7 737 9 99 14 194 14 273 15 96 16 516 19 147 30 294 30 3017 32 111 33 612 35 695
13	11	AK..L 2 352 7 79 19 95 20 384 22 133 23 58 30 334 30 1205 31 159 33 629 34 147 35 93 35 655
13	11	L...D.T 5 285 12 376 18 266 20 451 22 62 26 133 26 695 26 985 28 88 30 2546 33 718 37 358 38 222
13	11	P.P.V 0 172 3 172 4 172 5 172 8 172 16 381 17 331 19 280 19 454 19 724 21 330 24 235 38 46
13	11	RQ....E 0 83 3 83 4 83 5 83 8 83 19 303 19 512 19 523 20 404 25 89 26 1399 31 472 37 99
13	11	S.T...K 3 53 4 53 5 53 8 53 17 6 22 712 22 1482 22 1594 26 589 30 2602 33 62 35 293 37 229
13	11	L...I.Q 0 226 3 226 4 226 5 226 8 226 11 568 11 763 15 112 20 135 23 41 30 3220 30 3244 31 467
13	11	R...V.S 1 426 2 181 6 384 7 406 15 160 15 315 17 59 22 1648 26 870 30 2029 30 2902 35 1056 37 17
13	11	R...V.K 0 319 3 319 4 319 5 319 8 319 15 59 16 175 21 427 21 532 21 857 30 3472 33 412 38 321
13	11	L..AE 0 285 3 285 4 285 8 285 17 355 21 929 22 1604 26 199 26 1205 29 66 30 722 30 1341 35 460
13	11	EL...R 2 268 11 692 13 121 14 90 15 89 15 179 16 575 22 623 22 1070 24 332 30 2310 34 322 36 41
13	11	L...S.V 1 312 6 270 10 124 17 89 18 307 19 663 21 141 22 470 22 1785 24 343 30 3221 30 3352 31 430
13	11	T...T.E 0 189 3 189 4 189 5 189 8 189 20 273 21 110 22 774 22 1676 26 785 30 1976 30 3084 34 91
13	11	RR...R 1 328 6 286 11 253 15 259 19 390 19 521 26 1446 27 459 30 2449 30 3484 36 92 38 372 39 67
13	11	T...V.S 0 270 3 270 4 270 5 270 11 76 12 267 20 305 22 759 26 118 26 1222 30 2150 30 2314 32 237
13	11	L...EI 0 285 3 285 4 285 8 285 15 193 17 332 22 1153 26 561 26 830 30 644 30 3561 32 97 35 460
13	11	L...EG 2 424 7 645 9 258 16 213 18 301 22 665 30 3212 30 3285 30 3795 31 148 33 532 35 27 39 194
13	11	LSG 14 353 15 513 18 316 22 751 26 1558 27 431 28 185 30 2411 30 2425 31 199 31 508 37 120 38 205
13	11	APV 0 272 3 272 4 272 5 272 12 318 15 250 15 394 16 111 22 1829 30 500 30 521 35 707 36 64
13	11	EV.V 1 158 3 433 4 433 5 433 6 118 7 652 9 288 12 392 17 183 21 307 21 684 30 449 30 1475
13	11	S....LD 8 113 11 500 18 97 18 164 19 131 21 924 22 1498 25 58 26 693 31 362 35 33 37 141 37 176
13	11	EI....K 2 456 2 478 7 697 9 208 11 136 11 322 16 365 20 478 21 107 26 834 30 3747 31 539 35 328
13	11	S....RL 0 150 3 150 4 150 5 150 8 150 11 757 15 155 19 69 26 802 30 1138 30 1611 30 3583 33 504
13	11	S....TG 0 139 2 240 3 139 4 139 5 139 8 139 22 1796 26 355 26 369 26 1019 31 200 38 96 39 167
13	11	L....KV 1 445 6 403 12 81 16 410 20 87 20 100 21 588 21 750 22 856 26 1111 29 23 32 53 34 296
13	11	L.V...E 0 247 3 247 4 247 5 247 8 247 9 71 16 356 21 8 21 972 22 1085 26 818 30 1986 30 2316
13	11	A....AV 0 368 3 368 4 368 5 368 7 668 7 696 8 368 24 111 30 1906 30 2342 31 376 32 13 36 148
13	11	AE..P 1 246 6 147 7 781 7 788 13 329 15 88 22 253 24 8 26 276 26 973 30 247 31 272 32 283
13	11	L....SK 2 524 7 694 9 176 11 157 13 301 22 597 22 813 27 400 30 3404 31 484 35 97 37 227 37 260
13	11	DS.E 0 437 3 437 4 437 5 437 8 437 11 348 21 930 22 184 26 178 27 305 27 339 27 345 39 184
12	11	LDE 1 57 2 86 6 47 11 109 11 361 13 341 20 233 26 949 31 282 32 41 35 29 36 53
12	11	LA...P 0 268 3 268 4 268 5 268 7 787 15 365 15 399 17 377 24 173 29 89 30 2872 31 554
12	11	A.K.A 16 324 18 223 19 477 20 454 22 220 23 138 25 21 26 1423 27 233 30 1728 30 2845 34 146
12	11	V...DL 0 362 3 362 4 362 5 362 7 595 8 362 11 713 15 107 19 177 33 388 35 800 35 828
12	11	SSD 2 234 20 290 20 616 22 1062 25 116 26 987 27 216 28 224 31 28 33 51 36 11 37 50
12	11	K.K..I 0 335 3 335 4 335 5 335 8 335 21 799 26 594 30 3410 31 545 33 274 33 355 39 99
12	11	L.TH 0 188 3 188 4 188 5 188 7 436 8 188 12 135 21 542 28 316 28 369 36 395 37 388
12	11	LN.S 1 236 16 314 19 750 20 51 20 599 22 374 23 65 26 905 30 834 33 395 35 222 37 251
12	11	SE...G 3 53 4 53 5 53 8 53 17 298 20 576 21 279 22 1378 28 251 30 433 30 2561 32 71
12	11	QA.V 0 10 3 10 4 10 5 10 7 741 8 10 15 227 15 249 18 262 30 2981 35 347 36 320
12	11	K.D.A 0 95 3 95 4 95 5 95 8 95 11 142 19 465 22 519 26 849 26 1159 28 287 35 947
12	11	S....TL 11 772 14 361 17 128 19 149 20 137 24 330 26 467 29 20 30 842 30 2247 34 320 39 88
12	11	L.T...D 0 91 3 91 4 91 5 91 7 127 7 436 8 91 11 342 15 341 22 1391 30 3740 31 163
12	11	A.L.L 7 79 11 657 15 425 19 556 20 85 22 1081 30 932 31 159 34 9 35 93 39 69 39 216
12	11	G.GS 0 143 3 143 4 143 5 143 8 143 12 355 26 247 26 325 27 65 28 160 30 767 37 434
12	11	PG....D 1 222 6 181 13 225 14 202 15 33 19 688 21 900 26 782 26 1474 28 265 34 176 37 435
12	11	S..T.P 2 134 13 400 14 391 15 305 16 3 16 478 17 110 18 368 26 972 27 441 30 951 35 514
12	11	PLA 0 267 2 59 3 267 4 267 5 267 18 195 19 554 26 953 27 147 27 238 30 372 36 43
12	11	DI..R 0 210 2 68 2 256 3 210 4 210 5 210 8 210 18 336 22 66 30 3029 35 494 36 115
12	11	TT...S 0 192 1 97 3 192 4 192 5 192 8 192 11 618 17 81 17 308 26 394 30 3710 36 350
12	11	S...Q.L 2 280 11 757 11 894 12 187 15 458 16 554 20 137 22 197 23 148 31 212 35 556 36 12
12	11	S.R...L 7 369 9 252 11 772 15 155 22 75 30 1808 30 2104 31 44 35 799 37 25 38 375 39 88
12	11	SI...L 0 236 3 236 4 236 5 236 8 113 8 236 17 313 18 397 26 62 30 2026 33 640 35 398
12	11	D...AI 0 326 3 326 4 326 5 326 8 326 15 111 18 35 18 96 19 111 34 67 35 39 36 99
12	11	NL..L 0 225 2 347 3 225 4 225 5 225 8 225 19 35 22 1258 22 1402 23 23 30 1500 32 28
12	11	AA...E 7 175 7 205 11 13 20 90 22 1367 24 70 26 666 27 403 30 3765 33 709 38 351 39 14
12	11	PE..L 2 434 13 193 14 130 14 169 19 229 22 697 24 344 29 59 30 2796 32 161 34 334 38 161
12	11	K...LD 1 53 6 43 11 326 12 107 22 1499 26 596 26 795 27 420 28 361 29 19 35 835 36 49
12	11	S.T...S 2 194 8 47 10 6 11 617 16 138 19 730 20 617 26 393 28 219 30 206 30 922 35 388
12	11	S...SG 1 20 2 130 14 369 16 569 20 616 22 1378 22 1650 26 478 30 433 31 196 32 85 33 67
12	11	HS..A 0 196 3 196 4 196 5 196 6 197 7 383 8 196 12 283 16 95 16 436 22 1243 26 542
12	11	P...P.V 1 5 2 25 6 5 7 188 11 38 15 158 16 238 24 151 24 233 30 1035 35 615 38 44
12	11	GI....P 0 353 3 353 4 353 5 353 7 641 8 353 21 404 21 614 24 338 28 266 30 3575 33 696
12	11	E..AK 9 133 11 427 16 316 17 121 20 390 22 403 24 165 27 285 30 1748 30 2415 35 1039 37 318
12	11	V.G.D 0 362 3 362 4 362 5 362 8 362 16 41 18 4 20 465 22 771 28 111 28 112 38 192
12	11	A.Q.S 0 173 1 291 3 173 4 173 5 173 6 249 8 173 19 698 30 258 30 1639 35 576 36 443
12	11	S.T...A 0 378 3 378 4 378 5 378 8 378 16 133 17 86 20 548 26 357 26 372 27 397 35 649
12	11	P...T.V 0 174 3 174 4 174 5 174 8 174 13 253 20 627 21 553 30 512 30 1785 36 255 38 124
12	11	S.K...L 20 593 22 425 23 148 26 467 26 876 28 179 30 3401 32 85 33 38 35 761 37 340 39 204
12	11	Q.R.L 1 106 7 15 13 292 18 204 20 402 22 493 25 97 26 1340 27 177 30 87 30 1729 33 84
12	11	T...PY 0 256 3 256 4 256 5 256 7 552 7 608 8 256 12 542 16 481 22 1121 28 377 30 748
12	11	G..S.E 0 435 2 385 3 435 4 435 5 435 8 435 16 285 22 182 27 387 32 21 32 327 35 46
12	11	L...V.D 0 69 3 69 4 69 5 69 8 69 11 217 14 65 16 221 21 111 21 867 28 85 31 163
12	11	C.E.G 0 24 2 266 3 24 4 24 5 24 7 363 7 475 8 24 11 437 17 297 26 966 28 326
12	11	K...GG 0 39 1 18 3 39 4 39 5 39 7 165 9 182 18 59 21 191 28 157 28 258 37 264
12	11	PY...L 0 183 2 281 3 183 4 183 5 183 8 183 20 685 21 136 30 752 30 821 34 76 35 272
12	11	V..LT 1 404 6 362 7 674 16 493 20 53 22 1653 24 312 30 24 30 1444 34 302 36 323 37 293
12	11	S.D.S 2 231 11 918 12 566 15 454 20 616 22 1378 22 1479 24 60 25 116 26 110 27 216 30 2963
12	11	L.N.T 0 377 3 377 4 377 5 377 8 377 11 266 15 440 16 519 21 437 30 675 30 1707 37 421
12	11	LGL 1 312 2 441 6 270 7 19 11 302 17 300 21 586 21 748 26 919 31 518 33 693 39 218
12	11	QT....A 7 181 13 63 20 171 22 920 23 52 27 487 28 147 30 611 35 699 35 764 36 267 38 227
12	11	S.D...K 0 157 3 157 4 157 5 157 8 157 9 15 11 918 22 186 22 216 32 149 33 51 34 122
12	11	QL.T 0 90 3 90 4 90 5 90 8 90 13 239 22 93 25 109 26 221 26 1027 30 3207 36 394
12	11	A..A.I 0 329 3 329 4 329 5 329 10 61 19 379 21 41 21 724 25 57 30 682 33 20 36 69
12	11	K.RR 16 344 19 519 26 34 26 1396 27 334 30 1838 31 91 34 274 35 161 36 284 38 174 39 65
12	11	EC.S 0 2 1 347 3 2 4 2 5 2 6 305 8 2 10 87 22 1249 31 415 31 504 32 119
12	11	L.Q..S 1 452 6 410 11 173 15 112 15 531 16 394 20 363 22 1417 26 525 35 97 36 252 37 28
12	11	S...AP 0 169 4 169 5 169 13 327 19 432 22 1579 24 20 24 232 26 972 27 286 36 447 38 20
12	11	K..GG 0 39 1 19 3 39 4 39 5 39 9 283 10 148 16 415 21 192 27 374 28 157 28 172
12	11	E.A...E 7 224 7 242 17 177 19 525 22 1366 24 1 26 208 29 67 30 1524 33 425 38 127 39 13
12	11	L..T..I 0 377 3 377 4 377 5 377 6 4 8 377 26 1267 30 2249 30 3242 31 319 33 289 36 289
12	11	D..K.S 0 159 3 159 4 159 5 159 8 159 9 290 11 570 12 49 22 66 22 939 25 36 32 66
12	11	D...K.V 0 321 3 321 4 321 5 321 8 321 17 103 24 320 30 3737 33 576 33 652 38 186 39 109
12	11	E.A..E 0 278 3 278 4 278 5 278 7 210 8 278 21 811 22 1409 26 974 26 1566 27 157 30 1413
12	11	IS..K 0 275 2 69 3 275 4 275 5 275 8 275 11 125 11 805 18 84 30 3408 31 11 35 986
12	11	STL 2 489 7 144 10 122 18 50 21 6 22 788 26 1179 27 398 30 376 30 2687 34 324 38 35
12	11	LG.L 1 312 2 441 6 270 7 19 15 436 16 527 22 1085 26 231 26 919 31 481 34 141 35 341
12	11	R.N...E 0 213 2 49 2 147 3 213 4 213 5 213 8 213 11 660 22 1031 25 89 30 3299 35 45
12	11	L..GD 0 317 3 317 4 317 5 317 8 317 14 140 15 512 19 195 26 888 26 1261 30 2546 35 310
12	11	AVF 0 64 3 64 4 64 5 64 12 19 12 96 15 447 20 582 22 1174 26 1242 30 2051 31 240
12	11	E....RK 7 222 12 392 14 67 19 499 21 107 21 365 25 146 26 454 27 194 30 322 33 450 35 328
12	11	S..VP 9 92 12 176 15 324 16 234 17 128 19 624 20 378 21 130 23 81 30 2661 30 3613 38 70
12	11	E..F.E 0 414 3 414 4 414 5 414 8 414 14 11 20 447 21 737 22 999 22 1032 30 2385 35 857
12	11	EAE 3 440 3 442 7 208 13 328 15 87 16 631 24 7 27 158 30 1343 33 233 36 329 39 24
12	11	LD.I 0 118 3 118 4 118 5 118 8 118 11 699 14 115 14 207 26 600 32 313 33 55 35 205
12	11	K..KL 0 162 3 162 4 162 5 162 8 162 18 131 22 730 30 711 30 1672 33 442 36 49 39 206
12	11	VS...A 0 234 3 234 4 234 5 234 8 234 22 801 26 658 27 413 30 720 30 2840 33 229 38 50
12	11	ST...E 0 177 3 177 4 177 5 177 8 177 11 623 21 6 22 1244 26 393 30 2602 30 2687 39 147
12	11	SG....L 0 146 3 146 4 146 5 146 8 129 8 146 15 155 26 1559 28 179 29 20 34 217 36 389
12	11	KR....V 0 337 2 84 2 180 3 337 4 337 5 337 8 337 17 125 22 1647 26 738 31 108 35 1055
12	11	I..SL 0 237 3 237 4 237 5 237 6 66 8 237 11 556 18 398 26 63 30 2331 30 2725 35 561
12	11	S....FS 3 47 4 47 5 47 8 47 15 514 20 559 20 596 22 1565 30 922 35 96 37 381 38 269
12	11	L.R.D 0 317 2 524 3 317 4 317 5 317 8 317 22 1552 26 20 30 3818 36 95 38 167 38 319
12	11	RKL 0 122 2 72 3 122 4 122 5 122 8 122 26 1584 27 72 30 89 31 16 31 264 32 95
12	11	K.KR 0 335 3 335 4 335 5 335 8 335 15 287 17 123 22 500 22 502 26 165 27 193 28 338
12	11	K..L..K 1 12 2 353 6 12 7 611 21 170 22 607 26 442 30 2373 33 184 33 575 35 666 39 99
12	11	EAR 0 419 3 419 4 419 5 419 7 282 7 386 8 419 15 220 26 209 27 77 30 1896 31 513
12	11	VL.R 0 117 2 47 3 117 4 117 5 117 8 117 11 857 13 21 16 283 30 443 30 2102 37 259
12	11	Q..S.I 0 232 3 232 4 232 5 232 7 540 8 232 11 175 12 600 30 2880 33 27 35 448 35 636
12	11	A...SG 7 271 19 620 24 263 26 236 27 219 28 154 30 1859 30 3321 33 669 34 106 36 253 38 93
12	11	P..SA 0 273 3 273 4 273 5 273 8 273 16 435 21 695 30 678 30 829 32 14 35 385 37 38
12	11	D.L.K 1 58 6 48 12 79 13 295 23 120 24 320 27 471 29 24 30 3120 33 53 33 576 35 1051
12	11	A...SA 0 272 3 272 4 272 5 272 8 272 26 680 30 258 31 376 32 13 33 160 33 704 35 576
12	11	A...RA 0 368 3 368 4 368 5 368 8 368 12 313 16 323 19 290 25 20 26 1338 30 1894 30 2342
12	11	AS.R 0 239 3 239 4 239 5 239 8 239 10 100 11 771 13 305 16 324 26 217 26 685 35 798
12	11	LS...K 11 646 12 569 16 410 17 318 21 858 22 1284 30 463 30 2700 31 120 37 228 38 272 39 94
12	11	P..P..V 1 5 6 5 7 188 15 401 16 238 19 16 19 644 30 517 31 422 32 322 35 637 37 190
12	11	I..A.Q 0 170 3 170 4 170 5 170 8 170 12 445 15 7 22 88 23 129 30 1505 30 2083 36 440
12	11	KR.K 2 541 7 134 11 416 18 131 21 322 26 167 26 738 27 335 30 2748 31 521 38 213 39 206
12	11	K...EF 0 163 2 415 3 163 4 163 5 163 8 163 13 95 22 222 22 1689 26 1235 28 273 30 2707
12	11	P.VI 0 71 1 123 4 71 5 71 6 83 12 513 13 193 17 172 19 282 24 155 30 175 30 998
12	11	VPR 0 61 1 179 3 61 4 61 5 61 6 139 8 61 18 76 30 3541 30 3616 33 342 36 117
12	11	D.IR 0 75 0 119 3 119 4 119 5 119 7 580 8 119 12 278 26 867 30 427 31 179 33 56
12	11	E.E..P 2 153 7 220 13 328 15 87 17 284 22 1218 24 7 26 834 26 1363 27 311 28 26 33 250
12	11	P..S..T 0 183 3 183 4 183 5 183 8 183 11 176 16 435 20 544 20 613 22 471 38 25 39 86
12	11	SVD 0 157 3 157 4 157 5 157 11 82 13 310 15 454 21 102 24 275 26 110 26 1518 30 2032
12	11	TI..G 0 40 3 40 4 40 5 40 12 9 16 539 16 567 19 59 21 897 30 558 35 935 36 171
12	11	S.Y..P 0 169 4 169 5 169 11 787 14 360 16 96 20 687 21 411 21 516 24 64 34 75 35 983
12	11	GA..V 0 245 3 245 4 245 5 245 8 245 19 63 19 289 22 1787 26 437 30 7 35 9 36 359
12	11	P....AV 0 174 3 174 4 174 5 174 8 174 15 313 15 401 19 282 24 233 26 1429 35 244 38 124
12	11	KES 2 391 8 111 10 48 11 411 16 371 21 815 22 575 22 1170 26 1468 30 906 31 141 33 249
12	11	K..QL 6 43 7 405 9 35 20 158 21 863 22 1600 23 150 26 795 28 340 30 3139 30 3421 34 315
12	11	L....SS 11 173 15 530 20 560 22 282 22 1454 23 75 25 101 30 2888 34 223 35 680 37 45 39 175
12	11	R...D.E 0 213 2 49 3 213 4 213 5 213 8 213 15 259 26 1106 30 1687 30 2387 33 385 39 153
12	11	C..L..L 0 19 3 19 4 19 5 19 7 107 8 19 17 349 22 1299 30 419 30 2149 31 505 37 399
12	11	S..A..R 0 236 3 236 4 236 5 236 7 384 7 543 8 236 15 247 19 336 26 682 30 3721 38 208
12	11	P...TA 0 174 3 174 4 174 5 174 8 174 16 168 20 674 30 484 30 3260 34 87 35 749 38 124
12	11	AA....S 1 390 6 348 7 211 11 601 13 380 19 578 20 420 20 488 22 1367 26 901 27 1 37 115
12	11	AL...S 1 391 6 349 7 212 7 786 15 438 16 313 17 293 22 438 27 2 30 3027 33 617 37 116
12	11	KRR 14 338 16 345 19 519 19 532 22 504 25 33 26 687 27 335 30 2448 35 656 36 91 39 44
12	11	KL...L 9 45 11 446 16 369 17 295 22 1078 29 84 30 420 30 3218 31 17 33 457 35 461 38 174
12	11	H...E.S 0 191 3 191 4 191 5 191 8 191 10 31 18 109 20 492 21 297 22 116 22 1544 26 48
12	11	DPS 1 303 6 261 12 49 13 325 15 153 15 245 16 489 18 309 22 1577 30 2994 33 65 37 334
12	11	E..A..G 2 153 3 440 7 125 16 316 20 352 26 15 30 3090 32 72 34 171 34 188 38 348 39 22
12	11	L....RK 1 114 6 74 14 409 27 239 30 1923 31 50 32 41 35 62 35 787 37 283 38 164 39 107
12	11	AS...D 0 239 3 239 4 239 5 239 8 39 8 239 13 290 14 390 19 774 21 837 26 1517 38 278
12	11	S..K..P 1 117 6 77 13 269 15 297 15 326 17 41 20 569 21 987 22 890 30 3329 31 29 37 184
12	11	L.Q...P 1 452 6 410 12 607 15 373 15 389 18 367 21 329 22 51 29 89 30 774 32 380 37 359
12	11	L.KK 1 47 6 37 7 378 9 216 11 150 16 146 27 472 30 16 32 32 33 415 33 578 34 312
12	11	AGS 6 201 15 29 19 620 22 321 26 403 27 66 30 1531 30 2096 31 194 35 652 37 106 38 68
12	11	L..D.G 0 156 3 156 4 156 5 156 8 156 18 13 18 167 20 43 27 422 35 27 37 307 39 194
12	11	V..L.N 0 374 3 374 4 374 5 374 8 374 9 271 17 131 21 736 23 7 26 513 35 169 35 400
12	11	L.E.E 1 57 6 47 11 310 13 341 26 1047 28 22 30 1341 32 36 33 532 33 550 35 376 37 299
12	11	R....IV 0 228 2 252 3 228 4 228 5 228 8 228 19 375 27 80 30 2346 30 2956 31 394 33 200
12	11	P..Q.S 0 172 3 172 4 172 5 172 8 172 15 355 16 97 21 961 22 683 26 1018 26 1173 30 2548
12	11	P....LP 2 110 14 404 20 707 20 718 21 324 26 765 30 1353 31 45 34 8 35 224 36 343 37 60
12	11	KKS 0 162 1 18 3 162 4 162 5 162 8 162 15 300 22 678 24 273 26 723 28 177 28 181
12	11	K.V..L 1 42 6 32 7 56 11 651 13 357 21 362 21 467 24 324 26 1256 33 656 34 314 37 194
12	11	GI..D 0 28 3 28 4 28 5 28 8 28 9 263 10 15 26 728 30 3575 33 447 33 696 38 194
12	11	P.QL 0 88 3 88 4 88 5 88 8 88 21 969 26 219 28 272 30 2246 32 7 36 239 36 392
12	11	P.PQ 0 172 2 281 3 172 4 172 5 172 8 172 14 402 15 330 19 615 19 626 26 1018 27 329
12	11	RLD 0 389 1 56 2 85 2 94 3 389 4 389 5 389 8 389 12 110 17 189 27 423 30 1616
12	11	S....KL 11 894 12 566 16 144 20 336 26 1307 27 68 30 706 30 2414 31 12 32 199 33 452 39 204
12	11	V...KK 0 158 1 48 3 158 4 158 5 158 6 38 11 609 17 56 26 590 26 1117 27 230 29 79
12	11	TG..V 0 348 2 245 3 348 4 348 5 348 8 348 19 76 20 579 23 100 30 1270 30 2150 35 713
12	11	A.A..S 2 129 7 209 7 786 15 382 19 579 21 478 26 902 28 153 31 7 33 123 34 104 35 387
12	11	G.G...P 0 56 2 9 3 56 4 56 5 56 7 757 8 56 12 561 20 535 24 35 24 253 28 193
12	11	K.E..I 0 165 2 483 3 165 4 165 5 165 8 165 10 145 20 99 21 644 22 118 22 911 26 568
12	11	SL...R 0 150 2 247 3 150 4 150 5 150 8 150 12 210 20 116 20 387 26 1441 30 1360 38 117
12	11	IL.T 0 187 3 187 4 187 5 187 8 187 20 139 22 1390 26 424 30 337 30 3739 31 553 35 470
12	11	G.T.S 0 142 3 142 4 142 5 142 8 142 16 42 16 55 25 127 27 394 30 1974 36 7 39 146
12	11	EV..D 0 433 3 433 4 433 5 433 8 433 14 67 22 1477 22 1734 25 7 30 1283 33 228 35 623
12	11	VR.S 1 460 14 357 15 58 15 252 20 163 21 632 22 659 24 294 30 814 31 123 34 284 36 131
12	11	R....RL 1 108 2 518 6 68 11 655 22 130 26 1521 30 2449 30 3695 31 522 35 118 37 270 39 67
12	11	P.P..L 2 281 6 179 7 191 14 58 15 71 15 498 20 707 24 194 26 633 30 3696 32 5 34 167
12	11	V..E.L 1 344 2 90 6 302 14 308 20 228 21 106 22 1246 26 1043 30 2230 33 388 33 543 38 297
12	11	LQ...R 1 114 2 172 6 74 7 516 13 251 15 248 16 356 21 665 22 72 22 973 30 2278 39 121
12	11	DS..T 0 46 3 46 4 46 5 46 8 46 10 5 11 348 11 917 13 16 18 170 26 104 30 1346
12	11	PR..K 0 306 3 306 4 306 8 306 21 521 21 788 22 726 28 283 30 2615 35 157 36 332 38 75
12	11	L..K..L 0 390 2 350 3 390 4 390 5 390 8 390 20 328 22 1260 26 439 26 882 30 2370 39 96
12	11	V...SV 3 434 4 434 5 434 11 753 13 205 18 327 22 446 22 1175 26 1514 30 1269 33 325 37 191
12	11	V..E.E 3 439 4 439 5 439 11 44 19 50 21 238 22 898 26 1360 28 39 28 40 30 199 35 301
12	11	L...I.S 0 229 3 229 4 229 5 229 8 229 12 350 12 597 15 530 18 13 19 143 30 425 37 375
12	11	L.P..R 0 258 2 172 2 405 3 258 4 258 5 258 8 258 13 251 31 52 36 122 37 109 38 40
12	11	G.DE 2 226 11 880 15 194 16 604 17 101 18 6 20 272 27 299 33 261 33 696 38 194 39 195
12	11	A..E..S 0 280 1 207 3 280 4 280 5 280 6 167 8 280 16 461 21 813 22 107 22 1626 23 142
12	11	S.A..T 0 286 3 286 4 286 5 286 7 177 8 286 18 171 30 3329 31 5 31 200 34 260 35 363
12	11	A...LQ 7 764 8 127 14 275 15 244 15 425 20 40 22 133 24 200 30 1259 35 16 36 14 37 401
12	11	VG..S 0 434 2 384 3 434 4 434 5 434 7 597 8 109 8 434 17 269 26 365 32 223 33 135
12	11	PP...E 11 24 11 25 19 455 20 710 22 632 24 44 26 272 28 247 30 144 32 264 34 166 36 124
12	11	R.L..P 0 83 3 83 4 83 5 83 8 83 15 157 15 264 22 628 26 1191 30 877 36 399 37 243
12	11	AV....V 7 673 11 432 12 372 19 287 20 308 21 47 22 1174 26 440 30 1987 30 3115 33 324 38 129
12	11	ASK 8 39 13 305 14 390 16 324 18 223 20 165 21 657 26 685 26 883 27 404 30 2214 38 278
12	11	TLS 1 252 2 507 7 145 11 777 15 421 17 133 26 415 30 286 30 2410 31 446 38 39 39 93
12	11	QL..P 0 84 3 84 4 84 5 84 8 84 13 239 15 257 21 446 21 971 26 817 30 1773 34 332
12	11	K..LS 7 80 9 175 14 350 20 331 21 265 22 1182 26 911 27 480 28 182 30 110 30 2028 31 15
12	11	R.R...D 0 120 3 120 4 120 5 120 8 120 12 330 17 152 22 1750 26 1451 26 1537 30 3251 31 55
12	11	E.IL 10 115 11 412 13 194 14 131 17 96 21 419 21 791 26 196 28 101 30 356 32 162 35 559
12	11	G.E..A 0 94 1 341 3 94 4 94 5 94 6 299 8 94 18 7 26 212 28 12 30 1746 30 2413
11	11	E...D.A 0 419 1 347 3 419 4 419 5 419 6 305 8 419 22 214 26 1484 30 2775 33 228
11	11	N..I.Q 0 227 3 227 4 227 5 227 8 227 13 234 14 132 20 369 27 52 30 1724 35 1017
11	11	S.A.A 11 623 13 327 15 360 19 336 20 81 22 1612 27 286 31 5 34 236 35 33 38 51
11	11	PR...P 0 262 3 262 4 262 5 262 7 188 8 262 19 302 21 553 24 33 32 287 37 113
11	11	G..R.L 0 80 3 80 4 80 5 80 7 159 8 80 19 201 22 159 24 338 26 254 30 1434
11	11	DS....F 0 46 2 528 3 46 4 46 5 46 7 719 8 46 16 45 27 259 29 7 32 216
11	11	L..D..K 0 156 3 156 4 156 5 156 8 156 11 334 12 583 13 301 26 1107 30 3176 35 546
11	11	P...I.T 0 183 3 183 4 183 5 183 8 183 10 174 11 176 14 220 16 269 18 65 28 31
11	11	V.T..V 0 176 3 176 4 176 5 176 8 176 12 179 18 327 23 51 28 27 30 3345 37 212
11	11	KSK 0 163 3 163 4 163 5 163 8 163 21 38 22 306 34 259 37 264 38 188 39 48
11	11	K.T.Q 3 337 4 337 5 337 6 42 8 337 21 93 26 996 27 434 30 537 35 343 36 290
11	11	S.A.I 0 286 3 286 4 286 5 286 8 286 14 76 19 281 20 368 25 58 30 3329 32 169
11	11	D.E..T 0 217 3 217 4 217 5 217 8 217 11 577 13 361 19 367 22 1343 30 205 35 907
11	11	AA...D 0 425 3 425 4 425 5 425 7 684 8 425 12 627 22 1615 24 133 30 3811 35 34
11	11	H.E...T 0 87 3 87 4 87 5 87 7 435 8 87 10 105 16 52 20 505 22 269 26 846
11	11	IT....E 0 290 2 479 3 290 4 290 5 290 8 290 9 106 10 96 18 201 22 547 30 2718
11	11	D.V...T 3 75 4 75 5 75 7 660 8 75 12 131 17 142 21 104 22 188 27 34 30 1243
11	11	P....VG 0 347 3 347 4 347 5 347 8 347 16 442 22 1584 24 143 30 184 33 255 36 189
11	11	RL..Q 0 228 3 228 4 228 5 228 8 228 11 466 15 144 19 74 27 180 30 1616 31 147
11	11	IA...T 0 331 3 331 4 331 5 331 8 331 17 337 18 380 21 46 30 2178 33 109 36 100
11	11	Y...SK 0 160 3 160 4 160 5 160 8 160 9 150 18 220 21 317 26 1303 31 485 33 437
11	11	N..A.A 0 379 3 379 4 379 5 379 7 123 8 379 11 622 20 80 26 899 30 3183 36 98
11	11	NTT 0 379 3 379 4 379 5 379 8 379 18 383 20 649 21 834 22 246 27 20 37 423
11	11	P...V.G 0 358 1 294 3 358 4 358 5 358 6 252 8 358 16 412 21 190 26 939 30 3732
11	11	PT....V 1 250 3 71 4 71 5 71 8 71 13 253 18 37 20 677 26 1335 31 35 32 386
11	11	E..L..S 7 210 11 208 19 747 22 1535 26 177 27 210 30 356 33 667 34 335 35 286 38 202
11	11	L.K.Q 0 367 2 97 3 367 4 367 5 367 8 367 9 242 19 716 22 1403 27 473 35 767
11	11	S....PP 13 327 16 478 17 110 19 432 20 187 22 627 24 16 27 310 34 226 36 371 37 50
11	11	R.D..L 0 242 3 242 4 242 5 242 8 242 15 135 21 442 22 387 26 92 30 2575 37 134
11	11	S..T.I 0 378 2 477 3 378 4 378 5 378 8 378 9 235 11 179 20 290 22 839 36 167
11	11	SD..I 0 37 1 350 3 37 4 37 5 37 6 308 20 291 22 1063 30 3329 32 134 35 408
11	11	L.Q.S 11 173 12 607 14 207 15 531 16 30 20 169 24 80 26 914 31 358 32 380 37 117
11	11	A.A.L 0 386 3 386 4 386 5 386 7 209 8 386 15 499 19 337 20 83 24 172 30 1904
11	11	Y....KL 0 160 3 160 4 160 5 160 8 160 10 129 21 459 26 1134 28 253 30 709 35 150
11	11	S...AS 0 235 3 235 4 235 5 235 8 235 10 7 15 321 16 75 26 1513 30 928 35 756
11	11	E....SV 2 195 3 433 4 433 5 433 7 649 12 502 16 54 22 1835 26 584 30 2207 36 129
11	11	H..L.A 1 139 6 99 11 482 13 285 20 664 24 258 27 151 30 1887 35 497 36 398 37 143
11	11	A....AE 0 272 3 272 4 272 5 272 7 109 8 272 11 12 22 578 24 3 30 3647 35 1033
11	11	K.GI 0 351 3 351 4 351 5 351 7 639 8 351 21 176 27 82 30 3573 33 445 39 134
11	11	SV...S 1 459 2 65 13 394 16 91 18 264 22 762 24 275 26 1513 28 219 30 2272 35 880
11	11	A.KR 12 579 13 305 16 324 20 401 21 340 25 21 26 685 27 418 30 1728 38 211 39 42
11	11	E...TG 0 89 3 89 4 89 5 89 7 313 8 89 15 211 22 1344 30 1018 35 772 36 334
11	11	TP...S 2 535 7 156 9 75 17 213 22 1560 26 108 27 436 30 2488 35 914 36 342 37 364
11	11	K...E.A 3 163 7 111 8 163 15 109 20 394 21 38 22 1405 26 1285 28 273 32 343 35 4
11	11	V...DV 0 322 3 322 4 322 5 322 7 53 8 322 9 125 21 48 30 3116 37 132 38 130
11	11	P...FP 0 262 2 198 3 262 4 262 5 262 8 262 13 275 15 350 18 32 35 961 38 43
11	11	QLI 0 90 3 90 4 90 5 90 8 90 12 443 19 271 26 1246 32 213 35 410 38 139
11	11	L..F.T 0 251 3 251 4 251 5 251 7 743 8 251 16 492 27 473 30 1539 31 222 32 49
11	11	P...KR 1 8 6 8 12 577 18 233 20 248 26 1415 27 331 29 95 30 3524 31 422 34 180
11	11	P...LA 0 363 3 363 4 363 5 363 8 363 15 395 24 195 26 635 30 3198 34 334 38 63
11	11	RR..D 0 213 2 49 3 213 4 213 5 213 8 213 12 39 15 259 16 346 21 926 27 179
11	11	P..TN 0 221 1 200 3 221 4 221 5 221 6 160 8 221 21 703 22 272 30 2500 35 762
11	11	NL.I 0 215 1 380 3 215 4 215 5 215 6 338 8 215 12 415 15 101 16 521 22 479
11	11	R.V...S 0 372 2 181 3 372 4 372 5 372 8 372 22 761 26 1433 30 2887 31 377 35 879
11	11	P..RI 0 260 3 260 4 260 5 260 8 260 11 826 14 269 15 313 19 331 26 1188 36 43
11	11	TV....D 0 360 1 297 3 360 4 360 5 360 6 255 8 360 19 310 26 778 34 265 38 309
11	11	TV....R 0 72 1 323 3 72 4 72 5 72 8 72 17 334 22 1021 30 2950 31 40 37 237
11	11	S.T...R 0 236 3 236 4 236 5 236 7 288 8 236 21 94 30 1978 31 87 35 85 39 201
11	11	VP...L 0 362 3 362 4 362 5 362 8 362 19 669 20 633 22 369 30 3616 36 117 38 73
11	11	T...A.A.A 0 380 3 380 4 380 5 380 7 201 8 380 11 8 17 231 19 583 26 432 34 234
11	11	G..G..T 7 289 10 149 12 484 14 7 15 51 18 60 19 673 20 644 26 334 30 3713 38 5
11	11	FP....A 0 266 2 202 3 266 4 266 5 266 8 266 14 303 15 4 20 77 34 202 38 47
11	11	KS...K 1 45 6 35 15 296 20 501 21 821 23 67 26 563 30 2338 34 259 35 942 38 188
11	11	I..L.D 0 121 3 121 4 121 5 121 8 121 14 80 15 198 27 206 32 309 35 274 39 104
11	11	E....AF 0 195 1 146 3 195 4 195 5 195 6 106 8 195 10 163 26 1287 30 3106 33 15
11	11	E.Q...L 12 124 20 94 22 1328 24 307 25 95 26 1092 27 93 30 1800 32 43 33 191 34 297
11	11	I....TA 0 233 3 233 4 233 5 233 8 233 10 150 15 486 26 847 30 360 33 663 37 398
11	11	Q..G..P 0 30 1 363 3 30 4 30 5 30 6 321 7 550 16 428 19 611 30 1971 37 119
11	11	K...R.V 0 59 3 59 4 59 5 59 8 59 12 578 21 425 24 300 32 184 33 361 35 884
11	11	R...A.L 0 421 3 421 4 421 5 421 8 421 12 390 20 37 26 621 30 1902 36 399 38 390
11	11	LK....Q 1 381 6 339 11 763 12 85 14 400 16 147 23 30 26 910 29 85 30 1749 36 122
11	11	L.F..A 0 241 3 241 4 241 5 241 8 241 13 167 17 230 21 580 24 204 30 21 35 207
11	11	F.P..Q 0 295 2 279 3 295 4 295 5 295 8 295 12 60 19 400 27 90 30 574 37 58
11	11	E.A.N 0 96 1 149 3 96 4 96 5 96 6 109 8 96 9 112 26 298 30 2239 37 171
11	11	GE....E 1 30 4 443 5 443 6 20 7 229 11 202 14 10 15 418 19 9 35 661 36 328
11	11	PR....D 0 62 3 62 4 62 5 62 8 62 11 356 28 283 30 1319 31 54 33 343 35 332
11	11	E...QQ 1 230 7 11 11 893 16 127 19 392 20 123 26 1467 30 82 32 40 33 526 35 351
11	11	VGE 0 408 1 285 3 408 4 408 5 408 6 243 8 408 28 40 32 59 36 194 37 238
11	11	K.Q.A 0 369 3 369 4 369 5 369 8 369 20 414 23 128 25 88 26 1553 31 494 33 498
11	11	DLK 2 96 7 163 11 717 13 150 14 399 16 546 19 181 21 731 25 86 31 217 32 350
11	11	SG...T 7 177 12 356 16 476 18 171 19 547 26 369 29 20 30 2412 31 200 34 220 36 216
11	11	Q.S..V 0 175 1 293 3 175 4 175 5 175 6 251 7 4 8 175 9 90 20 376 30 3598
11	11	I.AS 0 237 3 237 4 237 5 237 8 237 12 343 13 303 14 388 17 62 18 398 35 758
11	11	L..DG 0 241 1 296 3 241 4 241 5 241 6 184 8 241 14 172 17 18 20 363 22 1152
11	11	L...D.V 0 317 1 445 3 317 4 317 5 317 6 403 8 317 11 63 26 1034 32 331 38 319
11	11	A..V..T 0 246 3 246 4 246 5 246 8 246 20 669 26 1291 30 8 31 159 35 770 36 253
11	11	I.AE 0 275 3 275 4 275 5 275 6 145 8 275 11 535 19 380 22 1067 35 688 36 60
11	11	S.IT 0 235 2 477 3 235 4 235 5 235 8 235 10 94 11 193 30 3148 35 686 37 387
11	11	A.K...R 0 57 3 57 4 57 5 57 13 52 18 223 19 115 21 340 26 685 30 2781 31 258
11	11	S..V.E 0 177 3 177 4 177 5 177 7 6 8 177 20 311 22 79 27 7 33 708 35 919
11	11	K..I.K 7 695 9 40 11 411 13 352 21 801 22 64 26 563 30 1874 35 271 38 188 39 101
11	11	A..T..A 7 179 8 31 15 447 18 154 22 1616 23 160 26 544 30 676 33 704 34 92 35 381
11	11	I..SI 0 233 3 233 4 233 5 233 8 233 11 830 12 601 17 310 18 394 20 134 22 586
11	11	ST..A 10 7 11 623 12 232 15 443 20 304 21 94 23 42 25 128 26 373 27 398 30 2602
11	11	E.G...V 3 433 4 433 5 433 18 417 19 410 21 59 26 1102 27 294 28 328 30 3799 31 273
11	11	I..S.R 0 237 3 237 4 237 5 237 8 237 11 245 13 303 17 310 22 440 31 119 35 863
11	11	RK..D 0 122 3 122 4 122 5 122 8 122 21 466 24 295 25 32 26 1539 31 387 34 285
11	11	E.P..P 1 170 6 130 11 18 12 594 14 305 19 722 20 444 21 328 29 35 32 284 35 152
11	11	F.V...Y 0 350 2 370 3 350 4 350 5 350 8 350 12 558 13 19 19 48 21 887 27 137
11	11	R.LD 0 214 1 108 3 214 4 214 5 214 6 68 8 214 11 697 21 927 24 331 35 837
11	11	S.T..G 1 295 3 53 4 53 5 53 6 253 8 53 19 730 21 619 26 150 31 87 33 542
11	11	IR.L 0 121 3 121 4 121 5 121 8 121 12 189 26 869 30 3239 31 471 32 111 36 29
11	11	T.E..D 0 193 2 91 3 193 4 193 5 193 8 193 16 275 20 229 21 311 30 924 33 494
11	11	G.ED 0 94 3 94 4 94 5 94 8 94 11 37 15 515 16 349 21 839 28 125 37 163
11	11	L..H..L 0 188 1 136 3 188 4 188 5 188 6 96 8 188 11 669 27 148 36 395 38 61
11	11	SF...T 0 139 1 102 3 139 4 139 5 139 7 425 8 139 22 1796 30 1236 33 168 35 363
11	11	TNA 0 291 3 291 4 291 5 291 18 71 19 93 22 702 25 123 30 2242 36 271 38 385
11	11	E.Q..L 0 253 3 253 4 253 5 253 7 782 8 253 15 459 26 1484 27 93 30 3140 37 240
11	11	L..FL 0 131 3 131 4 131 5 131 8 131 16 492 19 746 22 1700 26 910 30 1539 32 49
11	11	LK..R 2 299 7 164 11 871 15 180 19 483 20 388 22 501 26 1424 27 87 31 90 33 408
11	11	I.E..A 0 383 3 383 4 383 5 383 8 383 11 556 21 172 22 1169 28 286 32 70 35 561
11	11	G.FS 0 415 2 385 3 415 4 415 5 415 8 415 14 12 15 223 26 654 28 216 32 327
11	11	ME...F 0 412 3 412 4 412 5 412 6 105 8 412 16 582 24 0 26 159 30 1308 34 23
11	11	S....TN 0 286 1 198 3 286 4 286 5 286 6 158 15 117 20 173 22 228 25 107 31 126
11	11	QL...K 0 90 3 90 4 90 5 90 8 90 19 259 21 471 22 666 23 26 30 935 38 271
11	11	L..QI 0 229 3 229 4 229 5 229 8 229 12 597 15 530 16 150 22 1853 24 204 30 2700
11	11	AEI 0 288 2 61 3 288 4 288 7 696 8 288 16 632 19 382 28 17 33 23 35 463
11	11	TPV 1 171 2 190 6 131 11 372 12 309 19 597 21 557 24 228 30 516 35 384 36 188
11	11	V..G..A 0 362 1 397 3 362 4 362 5 362 6 355 8 362 18 228 20 465 26 780 30 1197
11	11	SF..G 0 139 1 416 3 139 4 139 5 139 6 374 8 139 16 494 19 753 22 1796 30 1765
11	11	IA..K 0 331 3 331 4 331 5 331 8 331 22 1706 23 45 24 292 30 3749 32 170 34 282
11	11	KD....G 0 429 2 537 3 429 4 429 5 429 8 429 9 21 12 17 22 747 31 545 37 203
11	11	E..N.I 0 182 3 182 4 182 5 182 8 182 11 363 21 841 22 9 26 533 30 3577 33 379
11	11	T..TT 0 189 3 189 4 189 5 189 8 189 16 246 21 544 22 1680 28 34 30 1312 36 166
11	11	A....GE 2 32 3 441 9 282 12 117 14 5 15 29 16 458 26 625 27 219 30 3796 32 131
11	11	E.ME 0 410 3 410 4 410 5 410 8 410 15 268 16 375 18 79 20 407 30 1715 38 246
11	11	A.R..V 0 399 2 207 3 399 4 399 5 399 8 399 12 388 13 69 21 98 24 152 26 377
11	11	E.VG 0 432 3 432 4 432 5 432 8 432 15 75 16 39 24 146 28 110 30 187 33 258
11	11	IS.E 0 275 3 275 4 275 5 275 8 275 11 180 14 319 17 111 21 229 33 397 36 60
11	11	L....FG 0 135 3 135 4 135 5 135 8 135 13 164 14 140 19 195 21 874 30 712 37 388
11	11	N.V...R 0 257 3 257 4 257 5 257 7 623 8 257 11 756 12 391 30 424 35 82 36 316
[truncated: 3,400 more rows]
