# Supplementary material for: Evaluating deterministic motif significance measures in protein databases
Source: Algorithms Mol Biol. 2007 Dec 24;2:16. doi: 10.1186/1748-7188-2-16 (PMC2254621; doi:10.1186/1748-7188-2-16)
Supplement: Additional File 2 — Scripts and Datasets. This file contains the sequence datasets (synthetic and real) and the evaluated motifs. This data is separated according to the tables where it is presented and discussed. It also contains script programs (in perl language) developed for this work. [file 1748-7188-2-16-S2.zip › Scripts_and_Datasets/datasets/Table 5/DILIMOT/GxxxRGRG/GxxxRGRG_s7_L3_W6.txt]

29	11	GG..R 1 31 1 36 1 54 2 213 2 229 2 254 2 378 2 383 2 402 2 417 2 476 2 498 3 258 4 691 5 47 6 219 6 701 6 714 6 726 7 644 7 878 8 105 8 116 8 156 9 1212 9 1228 9 1242 10 895 11 243
24	11	G.R.G 1 12 1 18 1 21 1 24 1 56 2 245 2 248 2 404 2 473 2 488 2 492 2 495 2 500 3 296 4 678 5 49 6 201 6 221 6 723 7 812 8 91 9 1170 10 439 11 107
23	11	G.G.R 1 10 1 16 1 22 1 36 1 54 2 246 2 381 2 402 2 498 3 266 3 294 4 696 4 778 5 47 6 219 6 701 7 810 8 116 9 1154 9 1168 9 1212 10 393 13 61
21	11	S...GG 1 5 2 162 2 163 2 164 2 182 2 220 2 411 4 754 5 43 6 58 7 673 7 699 7 791 7 819 8 131 9 1176 9 1177 9 1194 10 670 11 239 12 21
94	10	G..GG 1 9 1 12 1 18 1 21 1 24 1 27 1 28 1 34 1 43 1 45 1 46 1 47 1 48 1 49 1 50 1 51 1 52 1 53 1 56 1 57 2 75 2 165 2 166 2 167 2 168 2 169 2 170 2 187 2 188 2 202 2 218 2 219 2 221 2 222 2 223 2 224 2 225 2 226 2 242 2 245 2 248 2 251 2 394 2 395 2 399 2 400 2 404 2 412 2 413 2 414 2 453 2 456 2 473 2 488 2 492 2 495 2 496 2 500 3 296 3 380 4 678 4 684 4 688 5 45 5 49 6 217 6 218 6 723 6 738 6 7…
88	10	G...GG 1 8 1 27 1 32 1 41 1 43 1 45 1 46 1 47 1 48 1 49 1 50 1 51 1 52 1 55 1 56 1 57 1 62 1 70 2 165 2 166 2 167 2 168 2 169 2 186 2 187 2 201 2 214 2 218 2 219 2 221 2 222 2 223 2 224 2 225 2 244 2 255 2 379 2 384 2 394 2 395 2 398 2 399 2 400 2 403 2 408 2 412 2 413 2 455 2 460 2 477 2 487 2 491 2 495 2 499 4 526 4 677 4 684 4 687 5 48 6 217 6 715 6 738 6 741 7 621 7 640 7 653 7 658 7 696 7 70…
85	10	G.G.G 0 85 1 8 1 28 1 30 1 32 1 34 1 41 1 43 1 45 1 46 1 47 1 48 1 49 1 50 1 51 1 52 1 53 1 55 1 57 1 70 2 165 2 166 2 167 2 168 2 169 2 170 2 186 2 188 2 190 2 201 2 214 2 219 2 221 2 222 2 223 2 224 2 225 2 226 2 242 2 244 2 377 2 379 2 384 2 395 2 398 2 400 2 403 2 412 2 413 2 414 2 453 2 455 2 496 2 504 4 687 5 45 5 302 6 217 6 218 6 738 6 739 6 741 7 621 7 640 7 649 7 651 7 653 7 668 7 700 7…
29	10	R.RG 1 33 1 40 1 42 1 69 1 71 2 215 2 241 2 385 2 484 3 255 4 695 5 42 5 281 5 288 5 301 6 482 6 705 6 785 7 639 7 641 7 648 7 650 7 652 8 44 8 88 8 107 8 109 10 494 13 24
28	10	S..GG 1 5 2 162 2 163 2 164 2 184 2 199 2 220 2 256 2 401 2 411 2 461 3 153 3 371 4 685 4 1005 5 43 7 544 7 699 7 791 7 809 7 875 8 114 8 129 8 145 9 1177 10 405 10 671 11 240
27	10	GGS 2 187 2 202 2 218 2 254 2 399 2 459 3 299 3 364 4 155 4 646 4 688 5 48 6 742 7 547 7 644 7 707 7 796 7 837 7 841 8 94 8 135 8 156 9 1174 9 1198 10 443 10 949 11 359
24	10	RG..R 1 40 1 69 1 73 2 243 2 480 2 486 2 490 2 513 3 298 4 695 5 51 6 242 6 787 7 89 7 639 7 648 7 650 8 100 8 107 8 111 9 1216 9 1220 9 1246 11 332
23	10	GS.G 2 75 2 110 2 188 2 203 2 219 2 400 3 377 4 684 4 689 5 49 6 743 7 672 7 708 7 810 7 821 7 830 7 838 8 95 9 1193 9 1240 10 478 10 1384 11 104
22	10	GSG 0 85 2 188 2 203 2 219 2 400 3 365 4 689 4 778 4 968 6 743 7 287 7 745 7 810 7 821 7 838 7 861 9 1168 9 1193 9 1240 10 802 13 61 14 85
21	10	GG...S 1 60 2 78 2 136 2 229 2 251 2 456 3 296 4 348 5 45 5 52 6 739 7 704 7 705 7 793 7 850 8 132 9 1174 9 1184 9 1195 9 1236 10 408
13	10	SSG 2 163 2 184 2 234 3 80 5 13 6 186 7 709 8 154 9 1188 10 518 10 1385 11 259 12 172
101	9	GG..G 1 8 1 9 1 12 1 21 1 24 1 27 1 30 1 37 1 45 1 46 1 47 1 48 1 49 1 50 1 51 1 52 1 53 1 55 1 56 1 66 1 74 2 165 2 166 2 167 2 168 2 169 2 170 2 173 2 186 2 187 2 190 2 201 2 202 2 218 2 221 2 222 2 223 2 224 2 225 2 226 2 244 2 245 2 248 2 251 2 377 2 388 2 394 2 398 2 399 2 403 2 404 2 412 2 413 2 414 2 455 2 456 2 464 2 473 2 481 2 487 2 491 2 495 2 499 3 156 3 296 4 677 4 687 4 688 5 45 5 4…
100	9	G.GG 1 10 1 13 1 22 1 25 1 28 1 34 1 43 1 45 1 46 1 47 1 48 1 49 1 50 1 51 1 52 1 53 1 54 1 57 1 59 1 72 2 165 2 166 2 167 2 168 2 169 2 170 2 171 2 188 2 200 2 203 2 216 2 219 2 221 2 222 2 223 2 224 2 225 2 226 2 227 2 242 2 246 2 249 2 252 2 381 2 386 2 392 2 395 2 397 2 400 2 402 2 405 2 412 2 413 2 414 2 415 2 453 2 457 2 474 2 485 2 496 3 58 3 256 3 266 3 294 3 297 3 403 4 689 5 45 5 46 6 2…
93	9	GG.G 1 9 1 12 1 15 1 21 1 24 1 27 1 31 1 45 1 46 1 47 1 48 1 49 1 50 1 51 1 52 1 53 1 54 1 56 1 59 2 78 2 165 2 166 2 167 2 168 2 169 2 170 2 171 2 187 2 191 2 200 2 202 2 205 2 213 2 218 2 221 2 222 2 223 2 224 2 225 2 226 2 227 2 245 2 248 2 251 2 378 2 383 2 394 2 397 2 399 2 402 2 404 2 412 2 413 2 414 2 415 2 456 2 473 2 495 2 503 3 296 3 364 3 374 4 681 4 688 5 45 5 46 6 217 6 218 6 219 6 7…
87	9	G.G..G 1 8 1 10 1 13 1 16 1 22 1 25 1 32 1 36 1 41 1 43 1 45 1 46 1 47 1 48 1 49 1 50 1 51 1 52 1 54 1 55 1 57 1 70 2 73 2 165 2 166 2 167 2 168 2 169 2 172 2 186 2 200 2 201 2 203 2 214 2 216 2 219 2 221 2 222 2 223 2 224 2 225 2 244 2 246 2 249 2 379 2 381 2 384 2 392 2 395 2 397 2 398 2 400 2 402 2 403 2 412 2 413 2 455 2 498 3 294 3 375 4 682 4 687 5 47 6 217 6 220 6 701 6 738 6 740 6 741 6 7…
61	9	GG.GG 1 9 1 12 1 21 1 24 1 27 1 45 1 46 1 47 1 48 1 49 1 50 1 51 1 52 1 53 1 56 2 165 2 166 2 167 2 168 2 169 2 170 2 187 2 202 2 218 2 221 2 222 2 223 2 224 2 225 2 226 2 245 2 248 2 251 2 394 2 399 2 404 2 412 2 413 2 414 2 456 2 473 2 495 3 296 4 688 5 45 6 217 6 218 6 738 6 739 6 742 7 700 7 701 7 702 7 703 7 704 7 793 7 833 7 837 8 132 9 1181 9 1195
51	9	RGG 1 7 1 14 1 20 1 23 1 26 1 35 1 44 1 58 1 73 2 212 2 217 2 243 2 247 2 250 2 258 2 376 2 382 2 387 2 393 2 406 2 472 2 475 2 480 2 486 2 490 2 494 2 497 2 502 3 257 3 267 3 295 3 298 3 315 4 680 5 44 5 51 6 700 6 707 6 713 6 718 6 725 6 737 6 771 7 608 7 643 8 93 8 104 8 115 9 1173 9 1220 9 1246
46	9	GRG 1 13 1 22 1 25 1 32 1 34 1 41 1 43 1 57 1 70 1 72 2 214 2 216 2 242 2 246 2 249 2 381 2 384 2 386 2 392 2 405 2 474 2 485 2 496 3 256 3 266 3 294 3 297 3 375 4 696 5 282 5 289 5 302 6 252 6 706 6 759 6 786 7 640 7 642 7 649 7 651 7 653 8 99 8 106 8 108 8 110 9 1249
45	9	G...RG 1 3 1 10 1 16 1 22 1 31 1 36 1 38 1 54 1 67 2 208 2 213 2 237 2 246 2 254 2 378 2 381 2 383 2 389 2 402 2 468 2 476 2 482 2 498 3 251 3 294 4 691 5 47 5 284 5 310 5 315 5 320 6 238 6 701 6 703 6 709 6 714 6 727 6 767 6 773 7 644 8 105 8 116 9 1212 9 1228 9 1242
41	9	RG..G 1 14 1 20 1 23 1 26 1 33 1 42 1 44 1 58 1 71 2 212 2 215 2 217 2 241 2 247 2 250 2 382 2 385 2 393 2 472 2 484 2 494 2 502 3 255 3 295 3 325 3 376 4 680 5 44 6 484 6 705 6 737 7 641 7 654 8 90 8 104 8 120 9 409 9 1224 9 1232 9 1239 9 1250
40	9	RG.G 1 7 1 33 1 35 1 40 1 42 1 44 1 58 1 69 1 71 2 215 2 241 2 243 2 376 2 385 2 484 2 497 3 255 4 695 5 44 5 281 5 288 5 301 5 303 6 700 6 705 6 737 6 785 7 639 7 641 7 648 7 650 7 652 7 654 8 46 8 107 8 109 8 115 8 120 9 1239 9 1246
32	9	GR.G 1 13 1 22 1 25 1 34 1 43 1 57 1 72 2 216 2 242 2 246 2 249 2 381 2 386 2 392 2 405 2 474 2 485 2 496 3 256 3 266 3 294 3 297 3 326 4 608 5 15 6 67 6 222 6 706 7 642 7 813 9 761 10 933
30	9	S.G.G 2 163 2 164 2 184 2 199 2 204 2 220 2 401 2 411 4 685 4 694 5 43 5 280 6 744 7 673 7 699 7 709 7 743 7 791 7 819 7 859 8 45 8 114 8 131 9 1189 9 1194 10 101 10 539 10 724 13 1 13 59
30	9	S.G..G 1 65 2 76 2 163 2 164 2 185 2 189 2 220 2 411 3 378 5 13 5 43 6 65 7 673 7 699 7 791 7 811 7 819 7 831 7 876 8 89 8 96 8 131 9 1179 9 1188 9 1194 9 1235 10 518 10 910 10 931 10 1385
27	9	GG.R 1 30 1 37 1 55 1 66 1 74 2 244 2 265 2 403 2 481 2 487 2 491 2 499 3 299 3 405 4 677 5 48 5 52 6 220 6 702 8 117 8 123 8 135 9 1213 9 1221 9 1236 9 1247 11 359
27	9	RGR 1 33 1 40 1 42 1 69 1 71 2 215 2 241 2 385 2 484 3 246 3 255 3 325 4 695 4 697 5 281 5 288 5 301 6 705 6 785 7 639 7 641 7 648 7 650 7 652 8 107 8 109 11 332
25	9	G..S.G 1 62 2 73 2 186 2 201 2 398 2 408 3 375 4 682 4 687 4 691 4 955 5 47 6 62 6 321 6 741 7 670 7 696 7 706 7 812 7 816 7 836 9 1185 9 1186 9 1191 10 842
24	9	G..G.R 0 322 1 9 1 15 1 18 1 21 1 28 1 53 1 72 2 242 2 245 2 485 2 492 3 16 3 297 3 326 3 403 5 46 6 218 6 720 8 95 8 121 8 133 11 104 14 322
24	9	R.GG 1 7 1 35 1 44 1 58 1 254 2 243 2 376 2 471 2 497 4 70 4 756 5 44 5 212 6 700 6 737 7 814 8 115 8 130 9 807 9 927 9 1172 9 1246 10 441 10 934
24	9	G.G..R 1 28 1 30 1 53 1 72 2 228 2 242 2 377 2 416 2 485 3 297 3 403 4 240 5 46 5 198 5 304 6 218 6 786 7 649 8 99 8 106 8 110 8 121 8 133 9 1168
23	9	R...GG 1 20 1 23 1 26 1 33 1 42 1 44 2 217 2 241 2 247 2 250 2 393 2 472 2 494 3 295 4 1004 5 42 5 44 6 737 8 90 8 144 9 1224 9 1232 10 945
22	9	R..GG 1 33 1 42 1 44 1 58 1 71 2 215 2 233 2 241 2 385 2 484 3 255 4 345 4 755 5 42 5 44 6 705 6 737 7 641 7 654 8 120 8 153 9 1239
21	9	G..GS 2 78 2 110 2 200 2 216 2 252 2 397 2 457 3 297 3 374 4 681 5 15 5 46 6 740 7 642 7 705 7 794 8 133 9 1190 9 1196 9 1237 13 113
20	9	GG..S 1 61 2 78 2 200 2 397 2 407 3 374 4 681 4 758 4 1008 5 46 6 320 6 740 7 705 7 706 7 794 7 840 9 1184 9 1185 9 1190 10 674
19	9	SG...G 1 65 2 164 2 185 2 189 2 220 2 411 4 525 6 366 7 695 7 699 7 811 8 131 9 1169 9 1179 9 1194 9 1235 10 438 10 1400 11 260
18	9	G.R..G 1 31 1 38 1 56 1 67 2 213 2 266 2 383 2 482 2 495 3 329 4 753 6 703 7 812 8 105 8 118 9 1170 9 1237 10 439
17	9	GS..G 0 85 2 75 2 188 2 219 2 255 2 400 2 460 3 399 4 684 5 49 7 645 7 830 7 838 8 95 10 830 10 908 14 85
17	9	G...YG 1 113 2 172 2 203 2 392 3 375 4 150 6 321 7 670 7 672 7 708 7 816 8 118 9 127 9 1149 9 1193 9 1249 10 988
16	9	G...RG.G 1 3 1 31 1 36 1 38 1 54 1 67 2 237 2 381 3 251 4 691 5 284 6 701 7 644 8 105 8 116 9 1242
15	9	GF...G 1 3 1 10 1 16 1 38 1 62 2 260 2 408 3 251 4 682 7 621 8 101 8 112 9 1243 10 1119 11 111
15	9	R.GF 0 287 1 14 1 26 2 258 2 406 2 490 2 502 3 257 4 367 4 680 9 1220 10 289 10 369 11 109 14 287
15	9	P..GS 2 124 3 362 3 425 4 686 4 768 4 775 4 784 4 799 6 54 6 758 7 742 9 672 10 475 11 222 13 58
90	8	GG...G 1 8 1 27 1 31 1 36 1 45 1 46 1 47 1 48 1 49 1 50 1 51 1 52 1 54 1 55 1 56 1 61 2 165 2 166 2 167 2 168 2 169 2 172 2 186 2 187 2 200 2 201 2 213 2 218 2 221 2 222 2 223 2 224 2 225 2 244 2 254 2 378 2 383 2 394 2 397 2 398 2 399 2 402 2 403 2 407 2 412 2 413 2 455 2 459 2 476 2 487 2 491 2 495 2 498 2 499 2 503 4 677 4 687 4 691 5 47 5 48 6 62 6 217 6 220 6 701 6 714 6 738 6 740 6 741 7 64…
81	8	G..G.G 1 10 1 13 1 22 1 25 1 27 1 31 1 38 1 43 1 45 1 46 1 47 1 48 1 49 1 50 1 51 1 52 1 54 1 56 1 57 1 67 2 165 2 166 2 167 2 168 2 169 2 187 2 200 2 203 2 213 2 216 2 218 2 219 2 221 2 222 2 223 2 224 2 225 2 246 2 249 2 378 2 381 2 383 2 389 2 392 2 394 2 395 2 397 2 399 2 400 2 402 2 412 2 413 2 482 2 495 2 503 3 294 4 684 6 67 6 217 6 502 6 703 6 738 6 740 6 743 7 672 7 700 7 701 7 702 7 703…
79	8	GGG 1 8 1 30 1 36 1 45 1 46 1 47 1 48 1 49 1 50 1 51 1 52 1 53 1 54 1 55 1 59 1 60 2 165 2 166 2 167 2 168 2 169 2 170 2 171 2 172 2 186 2 190 2 200 2 201 2 221 2 222 2 223 2 224 2 225 2 226 2 227 2 228 2 244 2 377 2 397 2 398 2 402 2 403 2 412 2 413 2 414 2 415 2 416 2 455 2 498 4 687 5 45 5 46 5 47 6 217 6 218 6 219 6 220 6 701 6 738 6 739 6 740 6 741 7 700 7 701 7 702 7 703 7 704 7 705 7 706 7…
55	8	GG..GG 1 8 1 27 1 45 1 46 1 47 1 48 1 49 1 50 1 51 1 52 1 55 1 56 2 165 2 166 2 167 2 168 2 169 2 186 2 187 2 201 2 218 2 221 2 222 2 223 2 224 2 225 2 244 2 394 2 398 2 399 2 403 2 412 2 413 2 455 2 487 2 491 2 495 2 499 4 677 4 687 5 48 6 217 6 738 6 741 7 700 7 701 7 702 7 703 7 812 7 833 7 836 7 837 8 94 9 1180 9 1181
52	8	GGG..G 1 8 1 36 1 45 1 46 1 47 1 48 1 49 1 50 1 51 1 52 1 54 1 55 2 165 2 166 2 167 2 168 2 169 2 172 2 186 2 200 2 201 2 221 2 222 2 223 2 224 2 225 2 244 2 397 2 398 2 402 2 403 2 412 2 413 2 455 2 498 4 687 5 47 6 217 6 220 6 701 6 738 6 740 6 741 7 700 7 701 7 702 7 703 7 706 7 836 8 116 9 1180 9 1212
51	8	GG.G..G 1 9 1 12 1 15 1 21 1 24 1 31 1 45 1 46 1 47 1 48 1 49 1 50 1 51 1 53 1 54 1 56 2 165 2 166 2 167 2 168 2 171 2 200 2 202 2 213 2 218 2 221 2 222 2 223 2 224 2 245 2 248 2 378 2 383 2 394 2 397 2 399 2 402 2 412 3 374 4 681 5 46 6 219 6 739 6 740 6 742 7 700 7 701 7 702 7 705 9 1190 9 1248
48	8	G..GG..G 1 9 1 18 1 21 1 24 1 27 1 34 1 43 1 45 1 46 1 47 1 48 1 49 1 50 1 52 1 53 2 165 2 166 2 167 2 170 2 187 2 218 2 219 2 221 2 222 2 223 2 242 2 245 2 248 2 395 2 400 2 453 2 488 2 492 2 496 4 684 5 45 6 218 6 738 6 739 7 700 7 701 7 704 7 830 7 833 7 834 8 91 9 1210 9 1233
47	8	G.G..GG 1 10 1 16 1 22 1 25 1 32 1 41 1 43 1 45 1 46 1 47 1 48 1 49 1 50 1 51 1 54 1 55 2 73 2 165 2 166 2 167 2 168 2 186 2 200 2 216 2 219 2 221 2 222 2 223 2 224 2 246 2 249 2 392 2 397 2 398 2 402 2 412 2 498 3 294 4 682 5 47 6 740 7 700 7 701 7 702 7 836 9 1180 9 1193
46	8	RG...G 1 7 1 20 1 23 1 26 1 33 1 40 1 42 1 44 1 69 1 73 1 77 2 217 2 241 2 243 2 247 2 250 2 376 2 387 2 393 2 472 2 480 2 486 2 490 2 494 3 246 3 295 5 44 5 301 6 718 6 737 6 787 7 639 7 648 7 650 7 652 8 90 8 93 8 100 8 107 8 111 9 460 9 1216 9 1220 9 1224 9 1232 9 1246
45	8	G..GG...G 1 24 1 28 1 43 1 45 1 46 1 47 1 48 1 49 1 51 1 52 1 53 2 165 2 166 2 169 2 218 2 219 2 221 2 222 2 251 2 394 2 395 2 399 2 400 2 404 2 456 2 473 2 488 2 492 2 495 2 496 2 500 4 684 4 688 5 45 6 217 6 738 7 700 7 703 7 813 7 830 7 833 7 834 8 91 9 1182 9 1225
44	8	G..RG 1 30 1 32 1 37 1 41 1 55 1 66 1 70 1 74 2 214 2 244 2 255 2 379 2 384 2 403 2 477 2 481 2 487 2 491 2 499 4 677 4 692 5 48 5 306 6 702 6 715 6 788 7 243 7 640 7 645 7 649 7 651 8 101 8 106 8 108 8 112 8 117 9 1170 9 1213 9 1217 9 1221 9 1229 9 1236 9 1243 9 1247
35	8	G.RG 1 12 1 18 1 21 1 24 1 31 1 38 1 56 1 67 1 75 2 213 2 245 2 248 2 383 2 404 2 473 2 482 2 488 2 492 2 495 2 500 3 296 3 374 4 678 5 49 6 703 6 723 8 91 8 98 8 105 8 118 9 500 9 1214 9 1222 9 1237 9 1248
31	8	R.G..G 1 7 1 20 1 23 1 26 1 44 1 73 2 217 2 243 2 247 2 250 2 376 2 387 2 393 2 471 2 472 2 480 2 486 2 490 2 494 3 295 3 324 5 44 6 718 6 737 8 93 8 130 9 759 9 807 9 1220 9 1246 13 111
31	8	G..R.G 1 32 1 41 1 55 1 70 2 214 2 244 2 255 2 379 2 384 2 403 2 418 2 468 2 477 2 487 2 491 2 499 4 242 4 677 4 753 5 48 6 220 6 715 6 727 7 90 7 640 8 101 8 112 9 1149 9 1170 9 1217 9 1243
27	8	GG.S 2 186 2 201 2 398 4 687 4 691 5 47 6 62 6 741 7 677 7 692 7 706 7 707 7 795 7 812 7 816 7 823 7 836 7 840 7 841 7 850 8 10 8 148 9 1174 9 1185 10 408 10 443 10 674
27	8	SGG 1 65 2 164 2 185 2 189 2 199 2 204 2 220 2 235 2 401 2 411 4 690 6 744 7 699 7 811 7 815 7 822 7 839 8 131 8 147 8 155 9 1179 9 1189 9 1194 9 1227 9 1235 9 1241 10 673
26	8	GG...R 1 9 1 15 1 21 1 30 1 37 1 53 1 66 2 228 2 236 2 245 2 377 2 388 2 416 2 481 3 195 3 299 4 646 5 46 6 218 6 237 6 702 6 708 6 726 6 772 8 148 11 243
26	8	PPP 1 314 3 288 3 289 3 290 3 291 3 309 3 310 3 311 3 312 5 62 5 294 5 295 5 296 5 333 5 334 5 357 5 358 7 633 7 634 9 87 9 298 9 584 9 821 10 1269 11 150 12 229
25	8	S..G.G 1 5 2 76 2 95 2 162 2 163 2 164 2 185 2 189 2 220 2 411 3 400 5 43 5 195 7 72 7 646 7 699 7 791 7 831 7 876 8 96 9 1177 9 1179 9 1188 10 100 10 799
24	8	G..G.S 2 78 2 110 2 251 2 456 3 296 3 334 4 689 5 45 6 739 7 675 7 704 7 705 7 793 7 810 7 821 7 834 7 838 8 91 8 132 9 500 9 761 9 1195 9 1214 9 1222
23	8	RGRG 1 33 1 40 1 42 1 69 1 71 2 215 2 241 2 385 2 484 3 255 4 695 5 281 5 288 5 301 6 705 6 785 7 639 7 641 7 648 7 650 7 652 8 107 8 109
23	8	G..RGG 1 32 1 41 1 55 1 70 2 214 2 244 2 255 2 379 2 384 2 403 2 477 2 487 2 491 2 499 4 677 5 48 6 715 7 640 8 101 8 112 9 1170 9 1217 9 1243
23	8	G.S.G 2 187 2 202 2 218 2 399 4 688 4 692 5 48 6 63 6 184 6 326 6 742 7 707 7 813 7 817 7 837 8 94 8 112 9 465 9 1186 9 1217 9 1225 9 1233 10 908
22	8	R.G.G 1 14 1 20 1 23 1 26 1 44 1 58 2 212 2 217 2 247 2 250 2 382 2 393 2 472 2 494 2 502 3 295 4 680 5 44 6 68 6 737 8 104 9 1152
22	8	G.G.S 2 21 2 48 2 79 2 200 2 216 2 252 2 397 2 457 3 297 5 46 6 740 7 642 7 705 7 706 7 794 7 840 8 110 8 133 9 46 9 1184 9 1196 10 541
21	8	GR..G 1 32 1 34 1 41 1 43 1 57 1 70 2 214 2 242 2 384 2 496 3 247 4 482 5 302 7 640 7 649 7 651 7 653 7 813 8 106 8 108 10 933
20	8	G.G..S 1 60 2 48 2 64 4 689 5 45 6 739 6 759 7 668 7 675 7 704 7 705 7 745 7 779 7 793 7 810 7 821 7 834 7 838 9 1184 10 454
20	8	GG..RG 1 31 1 36 1 54 2 213 2 254 2 378 2 383 2 402 2 476 2 498 4 691 5 47 6 701 6 714 7 644 8 105 8 116 9 1212 9 1228 9 1242
18	8	RG...R 1 35 2 212 2 382 2 475 2 497 3 257 4 695 5 283 5 309 5 314 5 319 6 700 6 713 6 725 6 766 7 643 8 104 8 115
18	8	S.G.S 2 56 2 111 2 185 4 690 5 13 5 389 6 65 6 324 6 376 7 811 7 815 7 822 7 839 8 147 8 154 9 467 10 673 10 872
17	8	G.SG 2 187 2 202 2 218 2 399 3 364 4 688 5 15 6 67 6 742 7 693 7 708 7 813 7 837 9 127 9 1225 9 1233 10 1384
17	8	S.S..S 0 291 2 36 2 83 2 109 2 114 4 1 4 904 7 786 10 526 10 528 10 659 10 664 10 851 10 1126 11 93 12 543 14 291
17	8	SG..G 2 109 2 164 2 199 2 204 2 220 2 401 2 411 4 607 5 14 6 744 7 699 7 809 8 131 9 1189 9 1194 10 519 10 1386
17	8	RG.GG 1 33 1 42 1 44 1 58 1 71 2 215 2 241 2 385 2 484 3 255 5 44 6 705 6 737 7 641 7 654 8 120 9 1239
16	8	G.GG..R 1 34 1 52 2 227 2 252 2 381 2 400 2 415 2 474 2 496 3 256 4 689 5 45 6 217 7 642 9 1210 9 1240
16	8	P..G.G 2 150 2 410 2 454 3 253 3 291 3 362 4 686 4 775 5 279 5 286 6 735 7 620 7 742 7 792 10 1300 13 58
16	8	S...SG 2 43 2 181 2 185 4 521 5 13 5 19 6 65 6 362 7 441 7 695 7 811 8 143 8 151 9 1200 10 669 10 799
16	8	EE...D 0 53 4 21 4 38 4 49 4 56 4 57 4 58 5 141 5 366 6 148 10 162 10 800 11 1 12 319 12 549 14 53
15	8	SG...S 1 169 2 38 2 47 2 109 2 199 3 366 5 14 5 23 7 839 7 862 7 867 9 1189 10 666 10 673 11 115
14	8	S.S.G 1 123 2 109 2 118 2 162 2 182 5 11 5 387 7 809 8 129 8 145 9 1177 10 671 10 929 11 182
13	8	L..LL 3 44 4 1080 6 550 9 1063 10 112 10 630 10 694 10 747 10 1051 11 21 12 486 13 19 13 91
13	8	GG..S.G 1 61 2 200 2 397 2 407 3 374 4 681 5 46 6 320 6 740 7 705 9 1184 9 1185 9 1190
12	8	G...GF 1 12 1 24 1 34 2 404 2 488 2 500 3 247 4 678 6 132 7 651 8 108 11 107
12	8	G..R.R 1 30 1 37 1 66 2 481 3 299 4 692 6 243 6 702 7 645 7 649 8 106 10 32
12	8	SY...G 0 45 2 53 2 95 3 378 5 406 6 418 6 762 7 673 7 788 7 819 9 1177 14 45
12	8	G.S.S 0 289 2 39 2 81 5 15 7 851 9 1175 10 309 10 409 10 667 10 1124 11 373 14 289
12	8	S..SG 1 192 2 106 2 182 5 11 5 14 7 743 7 819 7 859 9 1176 10 670 12 531 13 59
11	8	S.R.G 1 5 1 192 2 256 3 283 4 607 4 754 5 14 9 1150 10 287 10 1324 13 109
11	8	G...RGRG 1 36 1 38 1 67 2 237 2 381 3 251 4 691 5 284 6 701 7 644 8 105
11	8	AL.A 0 272 1 246 5 241 7 40 7 580 7 594 9 117 9 839 10 534 12 445 14 272
11	8	G..GN 1 75 2 171 2 191 5 177 6 720 7 675 7 693 8 121 9 170 9 1222 10 520
11	8	S..PS 2 130 4 900 4 941 5 19 5 112 7 867 9 1200 10 781 11 32 11 94 12 470
11	8	GGD 2 487 2 499 3 316 4 348 5 214 6 62 6 80 6 237 8 117 9 1228 10 936
10	8	TG...S 0 288 2 77 4 1000 4 1007 4 1051 5 190 6 683 9 45 10 715 14 288
10	8	T.EE 0 316 3 106 5 364 7 23 10 798 11 283 12 493 12 512 12 547 14 316
10	8	G...RG..R 1 36 2 476 2 482 3 294 4 691 5 47 6 238 7 644 9 1212 9 1242
9	8	S.S.D 0 352 2 41 3 88 4 1 5 17 10 596 10 1276 12 474 14 352
9	8	S.QP 0 12 2 28 2 130 4 900 5 34 6 269 11 314 12 482 14 12
9	8	K...EN 1 284 3 167 4 626 5 95 5 138 6 514 7 345 11 23 12 221
9	8	S..PP 0 12 2 147 5 34 6 269 7 723 10 856 11 8 11 148 14 12
9	8	SS...N 0 27 4 865 6 1 9 1030 10 461 10 818 12 89 13 145 14 27
8	8	P..ED 0 31 1 211 4 451 6 606 7 372 9 298 10 290 14 31
8	8	ISE 0 149 1 124 3 212 7 543 8 31 9 1136 10 538 14 149
51	7	GGG.G 1 8 1 30 1 45 1 46 1 47 1 48 1 49 1 50 1 51 1 52 1 53 1 55 2 165 2 166 2 167 2 168 2 169 2 170 2 186 2 190 2 201 2 221 2 222 2 223 2 224 2 225 2 226 2 244 2 377 2 398 2 403 2 412 2 413 2 414 2 455 4 687 5 45 6 217 6 218 6 738 6 739 6 741 7 700 7 701 7 702 7 703 7 704 7 793 7 836 9 1180 9 1247
50	7	G.GG..G 1 10 1 22 1 25 1 28 1 43 1 45 1 46 1 47 1 48 1 49 1 50 1 51 1 53 1 54 1 72 2 165 2 166 2 167 2 168 2 171 2 188 2 200 2 216 2 219 2 221 2 222 2 223 2 224 2 242 2 246 2 249 2 386 2 392 2 397 2 402 2 412 2 453 2 485 3 294 5 46 6 219 6 739 6 740 7 700 7 701 7 702 7 705 7 810 7 834 9 1193
50	7	G.GG...G 1 25 1 34 1 43 1 45 1 46 1 47 1 48 1 49 1 50 1 52 1 53 1 54 1 59 2 165 2 166 2 167 2 170 2 216 2 219 2 221 2 222 2 223 2 242 2 252 2 381 2 392 2 395 2 397 2 400 2 405 2 453 2 457 2 474 2 485 2 496 4 689 5 45 5 46 6 218 6 738 6 739 7 642 7 655 7 700 7 701 7 704 7 810 7 834 9 1210 9 1240
50	7	G..G.GG 1 10 1 22 1 25 1 31 1 43 1 45 1 46 1 47 1 48 1 49 1 50 1 51 1 54 1 56 2 165 2 166 2 167 2 168 2 200 2 213 2 216 2 218 2 219 2 221 2 222 2 223 2 224 2 246 2 249 2 378 2 383 2 389 2 392 2 394 2 397 2 399 2 402 2 412 2 482 3 294 6 703 6 740 7 672 7 700 7 701 7 702 8 118 9 1190 9 1193 9 1237
43	7	G...GG.G 1 8 1 27 1 41 1 43 1 45 1 46 1 47 1 48 1 49 1 50 1 52 1 55 2 165 2 166 2 167 2 187 2 201 2 214 2 218 2 219 2 221 2 222 2 223 2 244 2 379 2 395 2 398 2 400 2 408 2 491 2 499 4 677 4 684 6 738 6 741 7 696 7 700 7 701 7 833 8 94 8 101 9 1186 9 1191
43	7	G.G..G.G 1 8 1 25 1 36 1 41 1 43 1 45 1 46 1 47 1 48 1 49 1 50 1 52 1 54 1 55 2 165 2 166 2 167 2 201 2 214 2 216 2 219 2 221 2 222 2 223 2 244 2 379 2 381 2 392 2 395 2 397 2 398 2 400 4 682 6 701 6 738 6 741 7 670 7 700 7 701 7 706 8 116 9 1191 9 1249
31	7	EE.E 0 136 4 21 4 39 4 44 4 45 4 46 4 47 4 48 4 49 4 55 4 56 4 57 4 102 4 833 6 83 6 84 6 85 6 86 6 87 6 88 6 89 6 90 6 121 6 276 7 25 7 177 7 483 9 152 9 931 10 236 14 136
31	7	S.GG 2 76 2 134 2 163 2 164 2 184 2 185 2 189 2 199 2 220 2 234 2 401 2 411 4 346 4 675 4 685 4 958 5 43 5 50 7 690 7 699 7 791 7 831 7 839 7 876 8 96 8 114 8 154 9 1179 9 1188 9 1219 10 406
28	7	G..GG..GG 1 24 1 43 1 45 1 46 1 47 1 48 1 49 1 52 1 53 2 165 2 166 2 218 2 219 2 221 2 222 2 395 2 400 2 488 2 492 2 496 4 684 5 45 6 738 7 700 7 830 7 833 7 834 8 91
27	7	E..EE 3 3 3 24 4 24 4 36 4 42 4 44 4 45 4 46 4 47 4 48 4 52 4 55 4 56 5 363 6 14 6 83 6 84 6 85 6 86 6 87 6 88 6 89 6 104 6 257 7 375 9 459 10 797
25	7	RGG..G 1 7 1 20 1 23 1 26 1 44 1 73 2 217 2 243 2 247 2 250 2 376 2 387 2 393 2 472 2 480 2 486 2 490 2 494 3 295 5 44 6 718 6 737 8 93 9 1220 9 1246
24	7	R..G.G 1 7 1 33 1 40 1 42 1 44 1 69 2 241 2 243 2 376 2 471 5 42 5 44 5 301 6 737 7 263 7 639 7 648 7 650 7 652 8 44 8 107 8 130 9 807 9 1246
24	7	G...GR 1 9 1 18 1 21 1 28 1 30 1 37 1 53 1 66 2 242 2 245 2 377 2 388 2 481 2 492 4 604 4 692 6 63 6 218 6 702 7 645 7 649 8 95 8 106 11 261
23	7	G.GS 2 73 2 79 2 186 2 201 2 398 3 375 4 682 4 687 4 778 5 47 5 198 6 55 6 741 6 759 7 567 7 670 7 706 7 711 7 779 7 795 7 836 7 840 9 1191
23	7	G..GR 1 10 1 22 1 31 1 38 1 54 1 67 2 213 2 246 2 378 2 381 2 383 2 389 2 402 2 482 3 266 3 294 6 219 6 703 7 469 7 810 7 878 8 105 9 761
22	7	G.S..G 1 3 1 113 2 187 2 218 2 254 2 399 2 459 5 48 6 67 6 378 7 644 7 708 7 837 7 842 8 68 8 94 8 112 9 127 9 764 9 1175 9 1186 9 1217
22	7	GGR 1 12 1 21 1 24 1 31 1 56 2 213 2 245 2 248 2 383 2 404 2 473 2 495 3 268 3 296 3 374 6 47 6 221 6 320 7 812 8 98 8 105 9 1248
20	7	G..SG 1 62 1 78 1 166 2 186 2 201 2 398 2 408 4 604 4 687 6 184 6 741 7 692 7 696 7 707 7 812 7 836 9 1186 9 1191 10 435 10 1351
20	7	S...SS 2 111 2 114 2 115 3 76 4 665 7 839 7 867 7 871 10 514 10 526 10 649 10 654 10 666 10 673 10 776 10 781 10 1342 11 89 11 361 12 470
20	7	RGG.G 1 14 1 20 1 23 1 26 1 44 1 58 2 212 2 217 2 247 2 250 2 382 2 393 2 472 2 494 2 502 3 295 4 680 5 44 6 737 8 104
20	7	G.RG..G 1 12 1 18 1 21 1 24 1 31 1 56 2 213 2 245 2 248 2 383 2 482 2 492 2 500 3 374 4 678 6 703 8 118 9 1222 9 1237 9 1248
19	7	GG.RG 1 30 1 37 1 55 1 66 1 74 2 244 2 403 2 481 2 487 2 491 2 499 4 677 5 48 6 702 8 117 9 1213 9 1221 9 1236 9 1247
19	7	G.GR 1 30 1 32 1 41 1 55 1 70 2 214 2 244 2 379 2 384 2 403 4 696 6 220 7 640 7 649 7 651 7 879 8 106 8 108 9 1247
19	7	RG..GG 1 20 1 23 1 26 1 33 1 42 1 44 2 217 2 241 2 247 2 250 2 393 2 472 2 494 3 295 5 44 6 737 8 90 9 1224 9 1232
18	7	G..RG..G 1 30 1 41 1 55 2 214 2 244 2 379 2 481 2 491 2 499 4 677 6 702 7 651 8 101 8 117 9 1221 9 1229 9 1236 9 1247
18	7	G.RGG 1 12 1 18 1 21 1 24 1 56 2 245 2 248 2 404 2 473 2 488 2 492 2 495 2 500 3 296 4 678 5 49 6 723 8 91
18	7	G.YG 2 78 2 110 2 174 2 191 2 205 2 394 2 465 3 377 7 672 7 833 7 878 8 132 9 1181 9 1190 9 1195 9 1251 10 1103 11 104
18	7	RG.G.G 1 7 1 33 1 40 1 42 1 44 1 69 2 241 2 243 2 376 5 44 5 301 6 737 7 639 7 648 7 650 7 652 8 107 9 1246
18	7	SS.S 0 109 2 52 2 82 2 85 2 106 2 115 2 181 8 142 9 1176 10 528 10 530 10 658 10 670 10 677 10 850 10 1361 13 145 14 109
18	7	SG.G 0 86 2 47 2 164 2 185 2 189 2 199 2 220 2 401 2 411 6 69 7 699 7 710 7 809 7 839 9 129 9 1179 10 1 14 86
17	7	G...SG 1 61 2 122 2 200 2 216 2 355 2 397 2 407 6 113 6 740 7 706 7 863 9 1175 9 1185 9 1190 9 1237 10 27 11 111
17	7	G..RG.G 1 30 1 32 1 37 1 41 1 55 1 66 2 481 4 692 6 702 7 645 7 649 7 651 8 106 8 112 8 117 9 1236 9 1243
17	7	S..GG..G 1 5 2 162 2 163 2 164 2 184 2 199 2 220 2 401 2 411 2 461 3 153 4 685 7 699 7 809 8 114 8 129 9 1177
16	7	GS...S 2 81 2 110 2 113 2 271 4 156 4 689 4 899 5 18 7 745 7 781 7 810 7 821 7 838 8 157 9 1199 11 360
16	7	P.P..P 2 449 3 288 3 307 3 309 4 854 4 862 5 62 5 82 5 295 5 355 5 357 6 750 9 298 11 74 11 79 11 86
16	7	P..GG 1 6 2 133 2 410 3 265 3 293 3 313 4 69 4 674 4 957 6 735 7 606 7 792 10 892 10 946 10 1115 10 1192
16	7	SG..S 2 126 2 185 4 690 6 187 7 695 7 710 7 746 7 811 7 815 7 822 7 839 7 867 8 147 10 666 10 673 12 534
16	7	SS..S 2 52 2 82 2 85 2 114 2 115 2 181 5 13 7 871 8 154 10 529 10 669 10 720 10 827 11 94 12 417 12 527
16	7	S..G.S 2 36 2 47 2 55 2 184 2 199 4 685 4 945 7 544 7 690 7 839 9 124 10 406 10 664 10 1325 11 370 13 82
16	7	P.G.G 1 6 2 71 2 151 2 240 2 390 2 410 2 451 3 264 3 292 5 300 6 227 7 264 7 285 7 792 10 391 10 984
15	7	G...GS 2 251 2 456 3 296 5 45 6 739 7 668 7 704 7 793 7 817 7 834 7 838 8 91 8 132 9 1195 9 1236
15	7	G.G..RG 1 28 1 30 1 53 1 72 2 242 2 377 2 485 5 46 5 304 6 786 7 649 8 99 8 106 8 110 9 1168
14	7	G.G.RG 1 10 1 16 1 22 1 36 1 54 2 246 2 381 2 402 2 498 3 294 5 47 6 701 8 116 9 1212
14	7	G..S.S 2 33 2 50 2 113 5 384 6 759 7 779 7 781 7 850 9 1174 10 408 10 456 10 523 10 675 13 143
14	7	G.G..D 2 192 2 206 2 252 2 474 2 496 2 506 3 256 4 696 6 55 7 287 7 794 9 1254 10 103 10 802
14	7	S.G..GG 2 163 2 164 2 185 2 220 2 411 3 378 5 43 7 699 7 791 7 811 7 831 8 89 9 1179 10 931
14	7	R.G..R 1 35 2 212 2 382 2 475 2 497 3 257 4 118 4 609 6 700 6 713 6 725 7 643 8 104 8 115
14	7	P...GG 2 240 2 390 2 410 2 451 3 264 3 292 3 312 4 847 6 722 6 735 7 792 7 829 9 105 10 1114
13	7	G..GG.R 1 27 1 34 1 52 2 400 2 488 2 496 3 296 5 45 5 49 6 217 8 132 9 1210 9 1233
13	7	G.SS 2 50 2 113 6 184 7 707 7 841 8 82 9 1174 9 1186 10 443 10 642 10 667 10 675 13 143
13	7	GG...Y 2 171 2 202 2 226 2 473 3 374 5 214 6 320 7 707 7 795 7 840 8 117 8 135 9 1248
13	7	F...GG 1 4 1 11 1 17 1 252 2 261 2 374 2 409 4 683 6 316 6 698 7 688 8 113 9 1244
13	7	G.GS.G 2 73 2 186 2 201 2 398 3 375 4 682 4 687 5 47 6 741 7 670 7 706 7 836 9 1191
13	7	G.GGS 2 200 2 216 2 252 2 397 2 457 3 297 5 46 6 740 7 642 7 705 7 794 8 133 9 1196
12	7	S...GY 0 150 2 60 2 69 2 94 6 744 7 680 7 743 7 875 8 129 8 145 13 59 14 150
12	7	YGG 2 135 2 396 3 235 4 154 4 850 7 676 7 835 8 122 8 134 9 1183 9 1197 10 442
12	7	G.G.R.G 1 10 1 16 1 22 1 54 2 246 2 402 2 498 3 294 5 47 6 219 7 810 9 1168
12	7	G.Y..S 2 78 2 110 2 229 4 899 5 384 7 781 7 850 8 132 8 157 9 1195 9 1236 10 937
12	7	GY...S 2 23 2 48 2 64 2 230 4 860 5 384 6 792 7 675 7 834 8 91 8 149 9 1214
12	7	G..RG..R 1 37 1 66 1 70 2 477 2 487 4 692 5 48 7 645 8 108 9 1213 9 1217 9 1243
12	7	G..GY 2 203 2 227 2 392 2 474 3 364 5 381 6 745 7 672 7 708 8 118 9 127 9 1193
12	7	G.G..R.G 1 30 1 53 2 242 2 377 2 416 2 485 4 240 5 46 6 218 8 99 8 110 9 1168
12	7	G..GGS 2 251 2 456 3 296 5 45 6 739 7 704 7 793 7 834 7 838 8 91 8 132 9 1195
12	7	G.P.G 2 388 2 408 2 456 3 247 4 684 5 306 6 225 7 465 7 767 10 933 10 1351 10 1401
12	7	G...GGS 2 214 2 395 2 455 4 684 6 738 7 640 7 703 7 833 7 837 9 1170 10 439 11 355
11	7	R..GR 1 40 1 69 2 243 2 471 4 695 5 12 7 639 7 648 7 650 8 107 9 1246
11	7	GG.N 2 172 2 229 2 259 2 377 3 60 4 960 6 708 6 726 7 657 11 243 12 25
11	7	RG.F 1 14 1 26 2 258 2 406 2 490 2 502 3 257 4 680 6 253 8 100 9 1220
11	7	G..P.P 2 100 3 268 3 287 4 851 5 79 5 291 5 331 7 334 9 1154 10 384 10 1305
11	7	EL..E 0 139 5 105 6 14 6 104 6 143 6 654 7 251 7 541 9 291 10 1186 14 139
11	7	EE..K 0 53 5 209 5 248 6 17 6 658 6 669 7 177 9 462 9 691 10 162 14 53
11	7	GF..G 1 28 1 62 2 408 2 492 2 504 6 136 7 621 8 101 8 112 9 1243 11 107
11	7	G...PS 3 110 4 860 4 899 5 18 5 275 7 738 9 1199 10 417 10 427 10 456 13 143
11	7	Y.G..G 2 483 3 332 3 372 4 716 5 379 7 808 7 835 7 845 9 1231 9 1238 11 102
11	7	L.PP 0 13 3 308 5 65 5 85 5 356 9 297 9 1059 11 187 12 228 12 331 14 13
11	7	G.RP 0 325 3 19 3 268 5 417 6 47 6 221 9 1156 10 384 10 395 10 964 14 325
11	7	GG.G.S 2 78 2 251 2 456 3 296 5 45 6 739 7 704 7 705 7 793 8 132 9 1195
10	7	G...SV 4 437 4 1001 4 1008 5 24 5 191 7 185 9 1270 10 402 11 116 12 148
10	7	GV..P 1 310 4 172 5 275 5 304 5 331 6 243 9 83 9 132 10 511 12 212
10	7	G..GS.G 2 200 2 216 2 397 3 374 4 681 5 46 6 740 7 705 9 1190 9 1237
10	7	GG..GS 2 251 2 456 3 296 5 45 6 739 7 704 7 793 8 132 9 1195 9 1236
10	7	GR..F 1 13 1 25 2 405 3 256 6 252 6 439 8 99 9 222 11 265 11 333
10	7	GSY 2 110 2 127 3 377 4 899 6 761 7 672 7 713 7 781 8 157 11 104
10	7	S.SP 0 291 3 213 4 904 4 941 4 943 6 1 10 411 10 576 11 312 14 291
10	7	GG.GS 2 78 2 200 2 397 3 374 4 681 5 46 6 740 7 705 7 794 9 1190
10	7	A..GG 1 146 5 75 6 77 6 215 7 659 7 698 9 926 9 1209 10 440 12 22
9	7	GG..A 3 299 4 348 5 52 6 47 6 62 7 677 9 929 9 1248 11 359
9	7	GG.D 1 149 2 254 2 476 2 498 3 258 4 155 7 796 8 116 9 598
9	7	LK.E 0 56 2 332 6 15 6 29 7 538 9 118 9 363 10 1187 14 56
9	7	L.E.L 3 107 4 1068 6 15 6 33 9 634 9 958 10 3 11 343 13 41
9	7	GR..R 1 22 2 246 2 381 3 266 3 294 4 696 8 73 9 761 11 278
9	7	E.EL 0 137 4 133 4 429 5 208 6 141 6 414 9 383 12 225 14 137
9	7	G.YS 2 127 5 384 6 761 7 781 7 850 8 148 9 1185 12 212 12 535
9	7	SP...Q 0 258 3 352 4 916 4 934 7 859 10 213 10 459 11 32 14 258
9	7	EL.E 3 168 4 135 6 14 6 32 6 104 7 530 9 633 10 46 11 342
9	7	SG...R 2 401 4 690 7 809 8 155 9 1227 9 1241 10 31 10 1354 12 173
9	7	G.A..S 0 23 2 334 4 660 5 52 9 761 9 1199 10 427 10 993 14 23
9	7	GG.GGS 2 251 2 456 3 296 5 45 6 739 7 704 7 793 8 132 9 1195
9	7	V..I.G 0 128 1 176 3 191 4 477 4 599 4 1040 5 172 9 405 14 128
9	7	S.A..E 1 270 4 31 4 729 4 829 6 69 7 510 9 776 12 421 13 38
9	7	F..GG 1 63 2 374 2 409 4 656 6 698 7 622 8 102 8 113 9 1244
9	7	Y..S.G 2 160 2 231 5 386 6 325 7 808 7 873 9 1238 10 907 11 102
8	7	K..EE 0 315 4 184 5 138 5 205 6 487 10 42 12 546 14 315
8	7	R.G.D 1 194 2 475 2 497 3 257 5 212 8 115 10 934 13 111
8	7	N..SL 0 9 4 300 8 17 9 556 10 447 12 87 12 337 14 9
8	7	S..I.E 3 419 4 378 7 45 9 343 9 710 10 41 12 474 13 109
8	7	I.G..G 0 320 1 179 3 158 3 401 4 1057 5 175 9 408 14 320
8	7	Q..LE 0 14 1 295 3 121 6 661 7 24 9 157 9 665 14 14
8	7	S..P.K 2 359 3 213 4 712 7 340 7 723 10 875 11 314 12 482
8	7	S..P.S 0 291 4 904 6 186 7 826 7 867 10 781 12 470 14 291
8	7	S.T..S 1 169 2 106 3 115 6 308 7 544 10 661 10 780 11 115
8	7	GG.GS.G 2 200 2 397 3 374 4 681 5 46 6 740 7 705 9 1190
8	7	E..S.G 0 18 4 15 6 373 8 128 10 320 10 1012 13 56 14 18
8	7	GK...V 0 133 1 82 3 196 4 437 4 564 6 507 9 415 14 133
8	7	E...NT 0 160 3 7 3 168 4 296 6 678 9 514 10 149 14 160
8	7	Y.GS 3 137 4 154 7 808 8 134 9 1197 9 1238 10 442 11 102
8	7	LS.S 0 351 3 87 6 304 9 620 11 92 12 341 12 491 14 351
8	7	S...GR 1 192 2 401 3 215 3 371 4 694 5 11 7 809 10 929
8	7	D.SG 2 45 2 197 3 79 4 117 5 21 7 286 10 271 11 258
8	7	DG..F 0 177 2 354 7 438 7 561 10 121 11 323 12 158 14 177
8	7	LL...S 3 148 7 252 9 1065 10 546 10 633 11 263 12 489 13 141
8	7	LQ..L 0 13 6 37 7 415 9 377 9 1063 10 1168 13 41 14 13
8	7	E...EK 0 139 4 96 5 105 6 392 7 251 7 375 12 495 14 139
7	7	G.R..A 0 325 4 810 5 49 6 221 9 222 11 153 14 325
7	7	LG..S 1 165 5 197 6 61 9 1269 10 846 11 264 13 142
7	7	E.D..D 2 277 4 78 5 109 7 60 9 836 10 162 12 36
7	7	E...LP 0 136 3 109 4 509 5 99 6 622 9 383 14 136
7	7	D.A..I 0 113 3 396 4 93 7 151 10 1067 12 138 14 113
7	7	S...ES 0 291 6 308 7 56 9 471 10 653 12 538 14 291
7	7	LA.G 0 7 3 154 4 644 7 278 9 993 10 346 14 7
7	7	Y..SY 0 42 3 368 7 785 8 159 11 102 13 106 14 42
7	7	EE..L 0 136 5 141 9 163 11 284 12 97 13 123 14 136
7	7	ED...T 0 252 1 102 3 430 4 1046 9 969 10 149 14 252
7	7	K.K.E 0 132 2 331 5 205 6 212 7 345 10 793 14 132
7	7	LR..G 1 253 4 1077 5 211 7 638 9 806 11 288 13 23
7	7	EK...E 0 29 4 100 6 491 7 52 9 191 10 33 14 29
7	7	ES...E 1 114 3 125 4 409 6 411 9 393 10 40 12 544
7	7	S..G.R 2 401 3 371 4 675 5 50 7 809 9 1219 10 961
7	7	G.D.S 0 210 2 177 3 367 7 472 10 716 13 113 14 210
7	7	SP...Y 0 293 4 896 7 761 10 578 12 192 13 146 14 293
7	7	VV...G 0 80 3 191 4 996 6 497 9 405 10 126 14 80
