# Supplementary material for: Evaluating deterministic motif significance measures in protein databases
Source: Algorithms Mol Biol. 2007 Dec 24;2:16. doi: 10.1186/1748-7188-2-16 (PMC2254621; doi:10.1186/1748-7188-2-16)
Supplement: Additional File 2 — Scripts and Datasets. This file contains the sequence datasets (synthetic and real) and the evaluated motifs. This data is separated according to the tables where it is presented and discussed. It also contains script programs (in perl language) developed for this work. [file 1748-7188-2-16-S2.zip › Scripts_and_Datasets/datasets/Table 5/DILIMOT/GxxxRGRG/negGxxxRGRG.fasta]

>randomseq1
FVLFRAGSLMFARMTLVQNMYSIDIMGYRFSFWATFQQTKGRFFGLYPYSLLLRAPREQS
LAEGMSTWLPCHIYCPALWWRWYTSVRSCIPFCKTRYGKGDCNDATPCRINYRFTGQSAG
TEFIRDFNRQHTKWTISTDRAPYCYAKCWRNPQTCPLHSQGKMLVSLPKVMGIFYNSSPV
WMVGNPGTCYYVPYSMWTCECTEQTAQSQAVNWRQMSENFDQHTYCEQNWIHDSCIKHAS
LNCPYMNPSDEIVPKCRMMCVPAHFCQFTGEPGISVTSHRKGRKLQTEPIYEKAQFICYL
NNEHMLWMCYNVSQNSVLDNSRIWQAECRIMSYNEPTECEDHDAELLFRDALKYARYDFS
SQHECHHIESHWDPTDHYSDMMEEEMQFGKQCIVAESLTFSTFDWHKTCNIDLFGSWATN
LRITNASPQIVSDDWRGNTWRYNGNHCHTFGICNDNRGDSECSLCLEWPEWWRWIARQHR
GDLNLYWVKCIHLESRQVCIHMNHTHEIKTTTCSKMVSQFPTFIPAFVHMHEISTNDHAL
CTLKDLNYFHHVMGVLGNKANSHSNQNYWDIDVLADSNYDETTENFEKCKSIKCRCPNTQ
TDHIQGLMNQEMGVHG
>randomseq2
MPINGVRVACWHTPRTSVKTFHRCHLFFTASELPHPAVQMWPRFKMFKWETGCHQEEVTN
VFHWQMKSEYDCTPNWHPMLSSCDKSKCNWCKGECKRSPKKLNGSEHVGARSYSLCHRVY
DSPVPGFINYGPFGMTENKYTHAAPGPGRWEYVSSQINVNHWKQRVNFMFWNGWNWARSG
DRHCAKERQRHMKKMGCNHWSRGKPVPARNSYYEMDEKEMMARSPQPQWEKGDTMNTSKS
PKTTKYTAAMMVQMLSWTGHWFLNYKGPMYHMVESMMMLLRSNAQVSTPGPGLWFYCLNL
CKNNVQCFWTQCQFFPTHADGPFTNDINLHCMRSNCHELMFMQHLETRETNTRLFTGHQH
KFWLLHREFTLKQWQRDDHSQAVWDRKIEQVDLSWMCYKSVDCGICAPTNFPYFGLVKWE
TWWTNNEFCIDVTQQVFMCFAILNLHHFQQNDLPMCSLLMTRHEWEHLTQEQMIPHKVLY
LTNQEVPLNMDTKYLLFMNPQKRCKQQVTEFKNISPQLDNPSYWSRFIETLHYIDKCKHR
KCFCLWLEPSYSVPHAMDCHKGQCQSTMACNVVEAKAHQWLYEKQKCQDDPVYFHPNNIE
FDDLKPFVHKPYGRQR
>randomseq3
NTQWVFMFCFCFFIGDVGEIGHLQSIIRCMMVHPAERPLREYDLAICVKIINGTLCYLIA
MISTARPEMEEMDFFMAKHAPKCQEFYEVDNCFYPPEELGTIHNAAPRDDQVMNWNKKQW
SVNMISCDHGEYAIRYFNEWAQRTKEHNGWHGDKIMCRIAMIQKEACLHCDLFWFCWPCL
RTTCQRPLFMQAYCQYHSHVICIYWITRTPMIPWYAPSKFKNERDYGMDTGWKEGMEEGS
KVPTPRPRESKDDTFPVADHATTDDDVNRFIGAKSSYHQRCDTSLYACFFLYIITADWLA
GWVWKGWPYLDMEGIHLFVINSAPDLHYNMDFDLQPNRNELPVKQVFFVQFRNWYRFVGH
RHISKPNVSESLEVWRCTGKFVIGCFFDEAQGFPGVCVMIPEAFQWHMDCSFVDSAIHAE
KANWYAHYVGKMWLLIEEEYVSPHVHTVVYFLEMAHEFQAGQFRSWRHTRLYNDDTEDCQ
KEFEHYEIGCYHNIWFPNWTIFKLWQFGISWDYAYSPHDWAQKPSNMFEPSEMCDFRYIP
YDYWWSTEPICRICQCSWDVIIKWPHTWETMFFRTMTVVQPIFKRSAEETSCKIPCWNQE
RDESAVAMPVNCPKSN
>randomseq4
PDEVIHNTWGRDHFWMCWHKHIEDLMWKPDYPVVLNMDRVPTLVQFVGGLPSNSARSRNG
DTFWRSRAPPHYRDFMKGVVNEDTEHEKHMNPQLRSNSGIKTQRLETSYPFMNMKTFRIG
EDNRIQWIDCAFKHWQNHQPHGGGDFQQRPLILVRKGTDTIVKMYMKFYASPKSKGGEPL
GCDLYHSSDRTAMQKQDKITVTLMVLEINILTKWFLIDVLMCKWGYLLSNFNTLVPEFYM
PWYSKQNCYCVIRDKIHNPCNHGSNYKQMRGIIFIQGICSAFYYVSHATIKEWPWIDGFP
VCPQERLITVQFIRAWVMRMFKWRACPKVPTDDGNYMCRCRNGSWSIMKRDKEWSDWYSS
LLIWRTRQFAVIGMTSYWYHVDDCPGCGKEYETGMKCWRGKNKHRNILCRDIPILTSYMH
YGPIARKFHMFAKTGIYAYYYAVAMPRAGRHYANHVQRSNICVCYYVHRAQHWQQCMQPQ
SHEFPVQGKFVWVRKNYLGKNFMMESLTCDVWLTKMQSGVHKMEHINMPWWHRARILMVV
PAHRQHSSWKSDQNWQWMDTLYADHLIQSIWFHHQWCEPESRVDDFYFTFWGHPAGEFRD
GVGIAKSGNSTKLFFC
>randomseq5
MWAVSIRQETEPWPYFMRYDMKLMITRPCYPWYMAFHKMNLTALAQIMGRSSFEREYCGF
IWSRYWHFWKDNSYTLPCFKQYSWKCISDKYDYMNFGFWFRFLCARHRSATEYPTQFGIR
WYRNFTSESRIAPEPLKTQSDPMYWYCMILSHRYCHHSFHTSNTIKKYKASLHKRAIMIG
MDMSCTDLDQWDWWEDLQATSITDPQSFNWYHCGQEVCIMIRRDAWGYFILYNWRLEKFM
AYTGFQHNILYKPQNQDRKRPLTMCAVPTDLSIPGFVQNVYTNKCWMARFTFPTEGVDED
GDARSAFRSHNYLFIHTNMKLQDPSQRAWTAWYGLAMIDQLHKMTTYFQHQWHLNPMCQM
ITKGDEHEGDYIFAKGHYRQHPCMNAVEAREHNDVYSAEPTVFNEIRRPDHQCKSEQCGQ
HWMWISIFQQQTKHYHDDPGNYCLEMYNMIQCCRATRYMMIRMWLKSGSNKKHHTWNFTN
EYILVRWFVDKVHGIDRERGMPKIGCYEAMMSYVEPAFNKLRQNNEWNFSLRMAAGDKHS
ADHPQLNMPFIMGNLMDAYEFPEIVYNGWQIRWIMQCELPMGRNMKKSNVHVHFMIFKMI
VDAKSFIELMGTKRAN
>randomseq6
NIVALMRKIGSGFYGIPLSPLHFIIIAISKSGDMKFCMCNMNPCDWHEWKRNPWLMNMGW
SALMDFLRIYGWECKDDEFKVWGVRAMPCDAPIRPWVWTKFPEWAYYGAGLTYYPLYGRP
FIVWLLTCWGRMGWSCCNNPNKRTTSHVHTPKRPWQMRQLADENTWYQPHFTENLVKSMT
NRPTIKVGWSRKHHMQDLVYESFVDEKGYKWNHKHLLLWHTLQHEARGCVKDNSPEIMFI
AKQTTFFAINRACHEGHLEDIFSCWFTNSINEIPNNHAWWWSMTKMALPDAMPGWWNETF
VGFVDAVGNIANCFCQHVVTHMQDCICKGWGTCIYHPSIRIKFHEGSYAVNGWIFYSMKI
VSDILMMLLEHGDADIVHIINRVRGNGNNLALRHAIAESARQRNDSMTWAGASDQSIFYS
ELGGGHCNKKMRLWTQHSCSNEKNEPTENLYTWPGGHNAGEDQDFQQAPVNCFRDTGHFI
NPKKCLKTWCAEMRFQTTPNMMTPPRLGDYSVEGCQMKYGMCSGMFAVGNRNLWRFRLVP
QAMYRCFCDKGSQVMDALCWVALSNTAKTHKCQMIYNSMMIASMHWDMQVKCHQWFRRQT
MWPEQFKALKKHPPTK
>randomseq7
QVVSRLDMLCQLRQPWPWNYVNQFNEREYCVLFNPPMYFEMVSKAKTCFFVTINGMDFRF
FYILRYRDWSSYVAVKWLFMTVRMAWISQDLYENVEFDESQYATHMFELTWMAASHLYAT
FKGKETWECHHMHECKWMLSLGVETCFSCTKITVETMFACTYEPDSELVITVNDFIKLTW
CDVYAKQYEATHKRHVFRLKVNDHEMCELWVEKENDLDSAYCWGYGQHLSHTRSPMLCNG
QEEKVYTGEFAMLYADALVNLFWANSEFIFVKEGAVYEVSLDPKYTSEFKCNPYQGVNCP
RWFFGHHEYDDSVGCDQLYIQHSNFRWSHFGFYVTGRPLHCRVLHLNILLGSNMGLFSCP
WCFDLKYYKNKTCNPVTMTICYMGMMEGIYLSWMTNGLYQNSNNQASWVKCRYRMQLCSQ
FAQEWEMLFSDPRYYTGWSMEKYIKFDPKVSNCDANQRLYCLTWNDDEEWDIQRWSKPFT
VAMKDFERIDCQDQLRGFCTGEIEPWQRTQQQNPSVFVNFKKLPRWLYCNKEKQAKNMPL
GTMQIYWGAHTNKTHESKGMQMGDFWRQHLNNCEPDQNVDAINGKQQFDFKDYNHCWECH
ANYCLLCGWWYKKPKN
>randomseq8
NMGYFSINDKQNRFSPAARKICVGAWFQGGATLCGCMIRHPWDVLPKRYCIKMCCEAKDN
HEDCWDLNCWAYECVKWNTTTCTIKFTVHLPKFTKKWQCVTWVWVCQEMVPVTQRWITFG
PIGVGIQTYWVTKNAKYEVLMARSKNADKYIDVMEVQPQDNDGSISASCWHYYETIMPII
LGNEGKVVHCGDSRCHVAPACTHWQETICWVQDEAVISNTWVHMRKQNWMPFETTTFINL
LPFESPWSYMWVWSRVYWAYKARIRRFQYAYDIDPPQGPGDNDRQFHQFFMKWCRFLQMS
ESAVQVRDSKIQEETLEIEHMHFFSRMPKWFWPDNYNNTDVANDSPIMGVEDGMNDDVWE
VWGGEERQMCQNKSNTVKNTNGKGAFRDYYTKHDHLGNLGGHPRVVTQPFQNLMVWSYDT
WAETRIILETTQWKLIFGRRNTMNDKPCNMYDNVWTCLDPAVYYRSQNIPSQLDNTMHTQ
YQWGDWCQVLQTPMYAHQCVADLIHHRVIFNNQLCDQGPNTPQENDWPNTCFPQHIKPIQ
FWCLRDERCPQNSDKIHPDKQYSWKTYHMLNKHQLAIWKQWIFQCPNIATSCACMRHTWN
ILSYTLASGKQVNNLT
>randomseq9
FRMPRWAAICLTGNWMFHAINCAFGFDQHVMTCFWACAGRRHDSRMMKLWVFESRRMEQW
ARNIPDFRQQRMIENMCWLLVHMICLMNKFQQMCSDHMGIVGTPVDMILPLRLRLGLTQW
RLYNGPKPTRKCQRVEDWAFTAGFMMANIEPTIFAPNQSFAEPGAPGEEISFTIQSQFRM
MLSHPVTDNFEIFLISNHLNMNCWYLMFQLWPLFNGDASWDWVFSHQWRQYFTNPHLSPG
RCHWNSMNQLWFTAGAPQYIRGEYATRVLIVLGDGRWYETHATPEMSSRNIENKRIKQEH
QDELYQMVKKYQMTNDHASLLGLVDWDANVHWSILNTAKLSHMRYASEISTAKDIHTKYK
FDAGCGSDCQWFINMGNAMNYQGDNQRSCAWWNKRKTMAIHFIDMSLSPHNMSHSMAPRC
ARMVVVHTWNGMHKSLEYDIPPCRCYTTHSCEMWNKWQIGDLQMGFNEEEEGISSEYMYL
EDARHVSQNHSAWYEILQSLCSINYSYHKKVWPVHPVITPDICRPHCWQYWYGYKDRRIC
DYDLYIGDLWMFAMILHRIWSPDQWPDVIYKPKAMHTYSCCQQGCRGRTRIDADWAVDIN
TYVRQAPPAKDMMKDL
>randomseq10
IWVHSRGYWDLWWQYWFIFHWFGIRKGCKQRMFHTNPRHCGNLNLASLDVHAVIFNKYPQ
DLKWGIIDMISSEKDPTQSSGMPQEAFATDDQVPECLMECMYYHWVCFCPVDRGEMEGEL
VEGVMMVKYKLYHLHAGGPSARDWTLKHCWVNVLELTHMDGWDPLNCVCCPEGHKHELKE
SKHWKPGYGQELDAIKGLSYLWHREMVLRTTMYVHWHHRIECWINSDCWDTFCQPCYANI
NGQIECVARLDDNLTYVNQQFDPKNETIPFPAFRPAQIALYDNAHQYARSYRVRSIYQWC
TEEEKCTFMWRLVKVFCANIYCLFGVSPRHIDDNHNFPCCMLCDGRDKELSRSEELRAET
HNCTTRHWTQLCHHDILNDMVSTPNYLFFMNHRCPWYQIRWRWGINAEAMDADFWQCNMQ
MDPMALYMLATLHIPYSVVHQMYSQTKEHFSGFLYRSRSEWFVNEMKYMQVMPLWACENM
PGKCQQICPTDSSDVFWCRIKWFKDLWHPQRYLGAKANLPQANRFIEPGDITVHENWVIS
KFFNSWSDEQAKDPISGGFVFATFHDYIWCDVILMKPCHHTEVGPFECQTIYCDAARKYF
HQRLCPCKLRYPKTSA
>randomseq11
ALFEANCSHCKACSLGPKDSCQGKACIAHEPKKEGCNSVETPCIWMTSPFVMLFQGFKVW
LFGYGHQDMHESQNMRSNKSKEYSHKTMHGFDRVPGFCDDQTPGHDVATNREHLCAKFET
VFTVRLQRIQCGSMSEKIQSASFWWMGEHEKPQCNSSEIQVQIEGFFVYSDSECGSETEL
ILDGVTTTDRQGHPKTIMNSDSTEVDMKFAARRYADTLMLRLRSNHEPDNNALDCRKAML
NCMYFGQHFIENFLLEPPDIGGTVSPNKYTSIYWWRQLWYWWRKEMCKAQHHLDDHEGMR
IWWNKQYYKKKDGQSNVYPIHRFDCGFHYFTKIPQIFSWASPYPQHHDKTISMDWSEMVS
VSSVIRPAANRNSFKIYTANPRKITKCRRIYKSKERPRLPQRQSFANCFFWREDAQSHST
KWIWVRLAFVCFHCRGSLHGSPSWKWKEERQGSYWYRMNFVYCQKLFVRQNPFLRTPTWG
CPYVAYMWARWGGKHYQCFCFLFMNFKMRDVHVFKMGAEGVKMKRLRRCDDNHEGIYNGM
LSMKDSGTGWTHNTWKIVAQWACNPYRHVHWRLKISVTHPRALFSIDHECEHRHLPRNNP
AMRIYISHFAVEYIFD
>randomseq12
IPRPTECFKSNSTIWHMEMGDMDCQDTEESDAMGTHVWRQCFVHAITIPQSMSLYRADLR
HNGWREAQNSCYCRMEFIKRYLFPQKTEHDSHDSSNQKNLWTEHDLHMYQVDLDLMEIEW
VIFWDDVSICESTSCTFTHVRHHFFIINNTNNGHRTNWREFPYEVYVLPFKIPYAQQEMM
TAQPKMVRPFMGRKVPLMPESISIRAFAPPVLSTCIMSPRDQPPSFAKTDMRNCFSRIFP
AWACWRLCYVNKQNGLLSIKVCSTCGERDRGSDKCERYMYMWTSRVSEICFRILLEQEIW
HISSNRPFGIWCFECCMGMWAFLWVYYFAYHKIHARFLVAKKMIIVICYAVSNLMAPTML
AEVQDCMPDNLQYGATLPMYWDFREHKHRCIFWINNHAPLSYPTISFELDQHVCDPKHMS
DIWSFGIGGYTDSVELTICCLDPCDEYIEEYKIYLFQTSPHPPHEPGAKEKGVPQPVHGP
MVEWYVLPIATMKEMRGQVFAYDDKTPSYEPYTIIHDPHAQEEPIMDVLQFHDEDEAYTQ
DTNYVYAASMLGEPVRREAGRIFYFWLRAMEYRFRDMYITSLKCRWQDTKTIASGFKYDY
YDCPAWRPAWCYPCQF
>randomseq13
PRPNTADHVWHKQQDCPMLCCCGTYNGDQNTGGWMEPPQKTDTKSCLDEQVDRNYTDPSH
CTKQLKNKVHFSTTTNDYKYWPGAKVQQNFTYQIDWEMPHCYKHELTKDQYNNNEIPFCI
PIFYFKMGSKVCMCDCIWVASFHQDYQFLHYRAMGMDVHWSPFMESDREANWWHQVSIIY
TRENQAVIQEFCDSASVVFCPTCWGHFVAKKMLMNNRNKNVMYQWQEIGSHSDLAHFEGC
RAMDVMCGSVSNMRHRQFDGQQIIGIPTWPCVVFSIGFMFLVKGEHCCAMTWGHFFAYNM
IVYNVEYKSPYTYRIYHKCIATSWADVSMACVIWGIIEHRDMHHMPEIYTFKWNYPNEIF
FHASKKIKGRQDYHNYTYSNEWIQHHYMMFQSYTQPTPRRTLHWSEVVRHTDNWKPARWN
DQTLSQTASMREKFETPQEAKKIVQMKRERIFKMAHWDWECPTNVWLVLGQKIDEFSEGD
EIMHGNGECQTMKFNRGQGQEALVHIGTWWADQSAYGDTTAYADGGMGVTYCCNRDGLLV
YMRRRICTWFTYYQLETFFQHQMIPGQSMRYVMHLAMPLWHLKFIRPMDIGLMVMGTELK
RNMSYLITNEKQLHYD
>randomseq14
YFNHYNGYNEVANWMNPRKALMNARTTWDRRYSKTCVHWLAKGALTYMMYMFCYGHCPWW
VHWFYPNSGVVDNQRHATFMRGEQLSPHYNPGWIYCGLHTFYVAEEWEHPPVYRGWENWM
DDGALVGNLNGWRFREFFAKLKMMHQFWMRKLINWRHLDTQVEHIRDKFKREEGKNYLAA
PFKKANWDEICSHGENSHYNCIGYYRQTLRDDGQFPMVIMKNMGDAARCKCHWWIVFYVE
QEMHEIFGRIQPIPYCAICCIEGHDCIEAAKGSSTGSHVKNDYMYRWTGVCNLKNCKWAQ
GIWSANCAGDLCMISQATADKEIHALTYTVSPQHWEFQVWPYNADMHYCLSKHYWAIMCH
NGKMQQCWGNITQTPCHADRLVVEAGAPQHGLFSKLLYWHKSFWWGEYHQLPIVWMWEQP
VELKNEQVDLGQEWRWRNSFMFATPAPTRWHTSGSHSHSLIARCKVLTFMYKRRATYLRC
HYYLTFFCEINMVCAPDNTDHSKWYHGNWCVGYVEFGLANLMSQYSYFSGNNQLSAMHCI
PHYKDHYEHAGNPEHYSAHTWEANRLPYAEFWFIRHQGYSRMERVWTTGFWCMTCQSGSW
GNDKKYCPPRHVDIWP
>randomseq15
QIMCCMNSSSCYTDYTMGQLWPSAGVPRYNVRVLYASSGLFVWARSVQEFGWALTCICDC
KRFLNEKGNHVPPYEQYQKHVLYEYFDDRTLAMEGDCRPWMHHQYFQEACHLRHDAPHQQ
PSAYYVLVAISKLMPWQVCFYRNTYDVPRWKVLTLVHLDVIQQRAHRNGGIASAWWEMRN
SQIWAWECWFPDGGQANTSRSYDYEEKFDETTCAQVIEWGWDMNGWPAHRSKFSKCNTYE
AYQTQYIRTVEMCQEYDNWVFIVNFKYPIMMWGYMILHNHWLSKEDDDTIKCYVEAICWH
MFESLHAPAHLMPPEWNLWPSPPLDWVMTTYHYRYSRKHFSDFWAYIHNEDCMPLLYSER
SAIFFKWWESGEWGAFPNTHEMHVYCMRNMFFVEVVSHFEIYDWIFDWDKNEDIEIHQSI
TTKIYWSRREAGDTPHYVVINRFIAGHWYHTYHYYPFDVLDHKYNKEMFWMWEWVVGHLP
RASKNWFFAQNGPRQVASNGKPKTNMCDWLINMAFERHMIDQSSTDAMEFGNQAWENGAT
WEQRRRHTRLGDMMVWATRIYEFWVPKAHYLEAMGAVMVQLIWMKMTDHSCSPFTDQTKH
FPMTPKWGTFYFILTI
