# Supplementary material for: Evaluating deterministic motif significance measures in protein databases
Source: Algorithms Mol Biol. 2007 Dec 24;2:16. doi: 10.1186/1748-7188-2-16 (PMC2254621; doi:10.1186/1748-7188-2-16)
Supplement: Additional File 2 — Scripts and Datasets. This file contains the sequence datasets (synthetic and real) and the evaluated motifs. This data is separated according to the tables where it is presented and discussed. It also contains script programs (in perl language) developed for this work. [file 1748-7188-2-16-S2.zip › Scripts_and_Datasets/datasets/Table 5/DILIMOT/GxxxRGRG/out_GxxxRGRG_s7_L3_W6.txt]

Motif	Supp	Sn	Sp	PPV	F	corr	dp	fpr	IG	Pratt	LogOdds	Zscore	J	I	S	Info
GG..R	11.0000	0.7333	0.9333	0.9167	0.8148	0.6804	0.6667	0.0667	27.5853	6.3830	3.4542	5.5809	0.0002	0.9999	2.5287	2.7585
G.R.G	11.0000	0.7333	0.9333	0.9167	0.8148	0.6804	0.6667	0.0667	27.5853	11.5745	3.4542	5.5809	0.0002	0.9999	2.5287	2.7585
G.G.R	11.0000	0.7333	1.0000	1.0000	0.8462	0.7609	0.7333	0.0000	27.5853	11.5745	3.4542	5.5809	0.0003	1.0000	2.7585	2.7585
S...GG	11.0000	0.7333	0.8667	0.8462	0.7857	0.6054	0.6000	0.1333	26.7554	5.8830	3.3463	4.5438	0.0001	0.9998	2.2639	2.6755
G..GG	10.0000	0.6667	0.9333	0.9091	0.7692	0.6225	0.6000	0.0667	24.0450	6.3830	3.2998	3.9286	0.0002	0.9999	2.4288	2.6717
G...GG	10.0000	0.6667	1.0000	1.0000	0.8000	0.7071	0.6667	0.0000	24.0450	5.8830	3.2998	3.9286	0.0003	1.0000	2.6717	2.6717
G.G.G	10.0000	0.6667	1.0000	1.0000	0.8000	0.7071	0.6667	0.0000	24.0450	11.5745	3.2998	3.9286	0.0003	1.0000	2.6717	2.6717
R.RG	10.0000	0.6667	0.8000	0.7692	0.7143	0.4709	0.4667	0.2000	25.6085	6.8951	3.5258	6.0214	0.0000	0.9998	2.1888	2.8454
S..GG	10.0000	0.6667	0.9333	0.9091	0.7692	0.6225	0.6000	0.0667	24.0799	6.3830	3.3049	3.9718	0.0002	0.9999	2.4323	2.6755
GGS	10.0000	0.6667	1.0000	1.0000	0.8000	0.7071	0.6667	0.0000	24.0799	2.6066	3.3049	3.9718	0.0003	1.0000	2.6755	2.6755
RG..R	10.0000	0.6667	0.9333	0.9091	0.7692	0.6225	0.6000	0.0667	25.6085	6.3951	3.5258	6.0214	0.0001	0.9999	2.5867	2.8454
GS.G	10.0000	0.6667	0.9333	0.9091	0.7692	0.6225	0.6000	0.0667	24.0799	6.8830	3.3049	3.9718	0.0002	0.9999	2.4323	2.6755
GSG	10.0000	0.6667	0.9333	0.9091	0.7692	0.6225	0.6000	0.0667	24.0799	2.6066	3.3049	3.9718	0.0002	0.9999	2.4323	2.6755
GG...S	10.0000	0.6667	0.9333	0.9091	0.7692	0.6225	0.6000	0.0667	24.0799	5.8830	3.3049	3.9718	0.0002	0.9999	2.4323	2.6755
SSG	10.0000	0.6667	0.8667	0.8333	0.7407	0.5443	0.5333	0.1333	24.1147	2.6066	3.3099	4.0152	0.0001	0.9998	2.2328	2.6794
GG..G	9.0000	0.6000	1.0000	1.0000	0.7500	0.6547	0.6000	0.0000	21.3734	6.3830	3.2541	3.3598	0.0003	1.0000	2.6717	2.6717
G.GG	9.0000	0.6000	0.9333	0.9000	0.7200	0.5657	0.5333	0.0667	21.3734	6.8830	3.2541	3.3598	0.0002	0.9998	2.4045	2.6717
GG.G	9.0000	0.6000	0.9333	0.9000	0.7200	0.5657	0.5333	0.0667	21.3734	6.8830	3.2541	3.3598	0.0002	0.9998	2.4045	2.6717
G.G..G	9.0000	0.6000	0.9333	0.9000	0.7200	0.5657	0.5333	0.0667	21.3734	11.0745	3.2541	3.3598	0.0002	0.9998	2.4045	2.6717
GG.GG	9.0000	0.6000	1.0000	1.0000	0.7500	0.6547	0.6000	0.0000	28.4978	5.8830	4.4127	18.9639	0.0000	1.0000	3.5622	3.5622
RGG	9.0000	0.6000	1.0000	1.0000	0.7500	0.6547	0.6000	0.0000	22.0682	2.6167	3.3671	4.2855	0.0003	1.0000	2.7585	2.7585
GRG	9.0000	0.6000	1.0000	1.0000	0.7500	0.6547	0.6000	0.0000	22.0682	2.6167	3.3671	4.2855	0.0003	1.0000	2.7585	2.7585
G...RG	9.0000	0.6000	0.9333	0.9000	0.7200	0.5657	0.5333	0.0667	22.0682	5.8951	3.3671	4.2855	0.0001	0.9999	2.4827	2.7585
RG..G	9.0000	0.6000	1.0000	1.0000	0.7500	0.6547	0.6000	0.0000	22.0682	6.3951	3.3671	4.2855	0.0003	1.0000	2.7585	2.7585
RG.G	9.0000	0.6000	0.8667	0.8182	0.6923	0.4842	0.4667	0.1333	22.0682	6.8951	3.3671	4.2855	0.0001	0.9998	2.2570	2.7585
GR.G	9.0000	0.6000	0.9333	0.9000	0.7200	0.5657	0.5333	0.0667	22.0682	6.8951	3.3671	4.2855	0.0001	0.9999	2.4827	2.7585
S.G.G	9.0000	0.6000	0.9333	0.9000	0.7200	0.5657	0.5333	0.0667	21.4043	11.5745	3.2591	3.3997	0.0002	0.9998	2.4080	2.6755
S.G..G	9.0000	0.6000	0.9333	0.9000	0.7200	0.5657	0.5333	0.0667	21.4043	11.0745	3.2591	3.3997	0.0002	0.9998	2.4080	2.6755
GG.R	9.0000	0.6000	1.0000	1.0000	0.7500	0.6547	0.6000	0.0000	22.0682	6.8830	3.3671	4.2855	0.0003	1.0000	2.7585	2.7585
RGR	9.0000	0.6000	0.9333	0.9000	0.7200	0.5657	0.5333	0.0667	22.7631	2.6180	3.4801	5.2837	0.0001	0.9999	2.5608	2.8454
G..S.G	9.0000	0.6000	1.0000	1.0000	0.7500	0.6547	0.6000	0.0000	21.4043	11.0745	3.2591	3.3997	0.0003	1.0000	2.6755	2.6755
G..G.R	9.0000	0.6000	1.0000	1.0000	0.7500	0.6547	0.6000	0.0000	22.0682	11.0745	3.3671	4.2855	0.0003	1.0000	2.7585	2.7585
R.GG	9.0000	0.6000	0.8667	0.8182	0.6923	0.4842	0.4667	0.1333	22.0682	6.8830	3.3671	4.2855	0.0001	0.9998	2.2570	2.7585
G.G..R	9.0000	0.6000	0.9333	0.9000	0.7200	0.5657	0.5333	0.0667	22.0682	11.0745	3.3671	4.2855	0.0001	0.9999	2.4827	2.7585
R...GG	9.0000	0.6000	1.0000	1.0000	0.7500	0.6547	0.6000	0.0000	22.0682	5.8830	3.3671	4.2855	0.0003	1.0000	2.7585	2.7585
R..GG	9.0000	0.6000	1.0000	1.0000	0.7500	0.6547	0.6000	0.0000	22.0682	6.3830	3.3671	4.2855	0.0003	1.0000	2.7585	2.7585
G..GS	9.0000	0.6000	1.0000	1.0000	0.7500	0.6547	0.6000	0.0000	21.4043	6.3830	3.2591	3.3997	0.0003	1.0000	2.6755	2.6755
GG..S	9.0000	0.6000	0.8000	0.7500	0.6667	0.4082	0.4000	0.2000	21.4043	6.3830	3.2591	3.3997	0.0001	0.9997	2.0067	2.6755
SG...G	9.0000	0.6000	1.0000	1.0000	0.7500	0.6547	0.6000	0.0000	21.4043	5.8830	3.2591	3.3997	0.0003	1.0000	2.6755	2.6755
G.R..G	9.0000	0.6000	0.9333	0.9000	0.7200	0.5657	0.5333	0.0667	22.0682	11.0745	3.3671	4.2855	0.0001	0.9999	2.4827	2.7585
GS..G	9.0000	0.6000	0.8000	0.7500	0.6667	0.4082	0.4000	0.2000	21.4043	6.3830	3.2591	3.3997	0.0001	0.9997	2.0067	2.6755
G...YG	9.0000	0.6000	0.8667	0.8182	0.6923	0.4842	0.4667	0.1333	23.5602	5.9945	3.6097	6.5401	0.0000	0.9999	2.4096	2.9450
G...RG.G	9.0000	0.6000	1.0000	1.0000	0.7500	0.6547	0.6000	0.0000	29.1927	9.5866	4.5257	21.7197	0.0000	1.0000	3.6491	3.6491
GF...G	9.0000	0.6000	0.8667	0.8182	0.6923	0.4842	0.4667	0.1333	22.8448	5.9357	3.4934	5.4066	0.0001	0.9999	2.3364	2.8556
R.GF	9.0000	0.6000	1.0000	1.0000	0.7500	0.6547	0.6000	0.0000	23.5397	6.9357	3.6064	6.5061	0.0001	1.0000	2.9425	2.9425
P..GS	9.0000	0.6000	1.0000	1.0000	0.7500	0.6547	0.6000	0.0000	22.3722	6.3830	3.4165	4.7123	0.0002	1.0000	2.7965	2.7965
GG...G	8.0000	0.5333	0.8667	0.8000	0.6400	0.4243	0.4000	0.1333	18.7017	5.8830	3.2029	2.7911	0.0001	0.9998	2.1373	2.6717
G..G.G	8.0000	0.5333	0.9333	0.8889	0.6667	0.5092	0.4667	0.0667	18.7017	11.0745	3.2029	2.7911	0.0002	0.9998	2.3748	2.6717
GGG	8.0000	0.5333	0.8667	0.8000	0.6400	0.4243	0.4000	0.1333	18.7017	2.6065	3.2029	2.7911	0.0001	0.9998	2.1373	2.6717
GG..GG	8.0000	0.5333	1.0000	1.0000	0.6957	0.6030	0.5333	0.0000	24.9356	5.3830	4.3616	16.8054	0.0000	1.0000	3.5622	3.5622
GGG..G	8.0000	0.5333	1.0000	1.0000	0.6957	0.6030	0.5333	0.0000	24.9356	5.7980	4.3616	16.8054	0.0000	1.0000	3.5622	3.5622
GG.G..G	8.0000	0.5333	1.0000	1.0000	0.6957	0.6030	0.5333	0.0000	24.9356	10.0745	4.3616	16.8054	0.0000	1.0000	3.5622	3.5622
G..GG..G	8.0000	0.5333	1.0000	1.0000	0.6957	0.6030	0.5333	0.0000	24.9356	9.5745	4.3616	16.8054	0.0000	1.0000	3.5622	3.5622
G.G..GG	8.0000	0.5333	1.0000	1.0000	0.6957	0.6030	0.5333	0.0000	24.9356	10.0745	4.3616	16.8054	0.0000	1.0000	3.5622	3.5622
RG...G	8.0000	0.5333	0.8000	0.7273	0.6154	0.3459	0.3333	0.2000	19.3097	5.8951	3.3159	3.6377	0.0000	0.9998	2.0062	2.7585
G..GG...G	8.0000	0.5333	1.0000	1.0000	0.6957	0.6030	0.5333	0.0000	24.9356	9.0745	4.3616	16.8054	0.0000	1.0000	3.5622	3.5622
G..RG	8.0000	0.5333	1.0000	1.0000	0.6957	0.6030	0.5333	0.0000	19.3097	6.3951	3.3159	3.6377	0.0003	1.0000	2.7585	2.7585
G.RG	8.0000	0.5333	0.9333	0.8889	0.6667	0.5092	0.4667	0.0667	19.3097	6.8951	3.3159	3.6377	0.0001	0.9999	2.4520	2.7585
R.G..G	8.0000	0.5333	1.0000	1.0000	0.6957	0.6030	0.5333	0.0000	19.3097	11.0745	3.3159	3.6377	0.0003	1.0000	2.7585	2.7585
G..R.G	8.0000	0.5333	0.9333	0.8889	0.6667	0.5092	0.4667	0.0667	19.3097	11.0745	3.3159	3.6377	0.0001	0.9999	2.4520	2.7585
GG.S	8.0000	0.5333	0.9333	0.8889	0.6667	0.5092	0.4667	0.0667	18.7288	6.8830	3.2080	2.8277	0.0002	0.9998	2.3783	2.6755
SGG	8.0000	0.5333	0.9333	0.8889	0.6667	0.5092	0.4667	0.0667	18.7288	2.6066	3.2080	2.8277	0.0002	0.9998	2.3783	2.6755
GG...R	8.0000	0.5333	0.9333	0.8889	0.6667	0.5092	0.4667	0.0667	19.3097	5.8830	3.3159	3.6377	0.0001	0.9999	2.4520	2.7585
PPP	8.0000	0.5333	1.0000	1.0000	0.6957	0.6030	0.5333	0.0000	21.2425	2.6065	3.6752	6.8146	0.0001	1.0000	3.0346	3.0346
S..G.G	8.0000	0.5333	0.8667	0.8000	0.6400	0.4243	0.4000	0.1333	18.7288	11.0745	3.2080	2.8277	0.0001	0.9998	2.1404	2.6755
G..G.S	8.0000	0.5333	0.8667	0.8000	0.6400	0.4243	0.4000	0.1333	18.7288	11.0745	3.2080	2.8277	0.0001	0.9998	2.1404	2.6755
RGRG	8.0000	0.5333	1.0000	1.0000	0.6957	0.6030	0.5333	0.0000	26.1516	2.2036	4.5876	22.0436	0.0000	1.0000	3.7359	3.7359
G..RGG	8.0000	0.5333	1.0000	1.0000	0.6957	0.6030	0.5333	0.0000	25.5436	5.8082	4.4746	19.2612	0.0000	1.0000	3.6491	3.6491
G.S.G	8.0000	0.5333	0.8667	0.8000	0.6400	0.4243	0.4000	0.1333	18.7288	11.5745	3.2080	2.8277	0.0001	0.9998	2.1404	2.6755
R.G.G	8.0000	0.5333	0.8667	0.8000	0.6400	0.4243	0.4000	0.1333	19.3097	11.5745	3.3159	3.6377	0.0001	0.9998	2.2068	2.7585
G.G.S	8.0000	0.5333	1.0000	1.0000	0.6957	0.6030	0.5333	0.0000	18.7288	11.5745	3.2080	2.8277	0.0003	1.0000	2.6755	2.6755
GR..G	8.0000	0.5333	0.9333	0.8889	0.6667	0.5092	0.4667	0.0667	19.3097	6.3951	3.3159	3.6377	0.0001	0.9999	2.4520	2.7585
G.G..S	8.0000	0.5333	1.0000	1.0000	0.6957	0.6030	0.5333	0.0000	18.7288	11.0745	3.2080	2.8277	0.0003	1.0000	2.6755	2.6755
GG..RG	8.0000	0.5333	1.0000	1.0000	0.6957	0.6030	0.5333	0.0000	25.5436	5.3951	4.4746	19.2612	0.0000	1.0000	3.6491	3.6491
RG...R	8.0000	0.5333	0.9333	0.8889	0.6667	0.5092	0.4667	0.0667	19.9177	5.8951	3.4289	4.5460	0.0001	0.9999	2.5292	2.8454
S.G.S	8.0000	0.5333	1.0000	1.0000	0.6957	0.6030	0.5333	0.0000	18.7559	11.5745	3.2130	2.8644	0.0003	1.0000	2.6794	2.6794
G.SG	8.0000	0.5333	1.0000	1.0000	0.6957	0.6030	0.5333	0.0000	18.7288	6.8830	3.2080	2.8277	0.0003	1.0000	2.6755	2.6755
S.S..S	8.0000	0.5333	0.9333	0.8889	0.6667	0.5092	0.4667	0.0667	18.7830	11.0745	3.2180	2.9012	0.0002	0.9998	2.3851	2.6833
SG..G	8.0000	0.5333	0.8000	0.7273	0.6154	0.3459	0.3333	0.2000	18.7288	6.3830	3.2080	2.8277	0.0001	0.9997	1.9458	2.6755
RG.GG	8.0000	0.5333	1.0000	1.0000	0.6957	0.6030	0.5333	0.0000	25.5436	5.8951	4.4746	19.2612	0.0000	1.0000	3.6491	3.6491
G.GG..R	8.0000	0.5333	1.0000	1.0000	0.6957	0.6030	0.5333	0.0000	25.5436	10.0745	4.4746	19.2612	0.0000	1.0000	3.6491	3.6491
P..G.G	8.0000	0.5333	0.9333	0.8889	0.6667	0.5092	0.4667	0.0667	19.5486	11.0745	3.3603	3.9864	0.0001	0.9999	2.4824	2.7927
S...SG	8.0000	0.5333	0.9333	0.8889	0.6667	0.5092	0.4667	0.0667	18.7559	5.8830	3.2130	2.8644	0.0002	0.9998	2.3817	2.6794
EE...D	8.0000	0.5333	0.9333	0.8889	0.6667	0.5092	0.4667	0.0667	19.5364	5.8830	3.3581	3.9683	0.0001	0.9999	2.4808	2.7909
SG...S	8.0000	0.5333	1.0000	1.0000	0.6957	0.6030	0.5333	0.0000	18.7559	5.8830	3.2130	2.8644	0.0003	1.0000	2.6794	2.6794
S.S.G	8.0000	0.5333	0.9333	0.8889	0.6667	0.5092	0.4667	0.0667	18.7559	11.5745	3.2130	2.8644	0.0002	0.9998	2.3817	2.6794
L..LL	8.0000	0.5333	0.8667	0.8000	0.6400	0.4243	0.4000	0.1333	16.3908	6.3830	2.7734	-0.1090	0.0002	0.9994	1.8732	2.3415
GG..S.G	8.0000	0.5333	1.0000	1.0000	0.6957	0.6030	0.5333	0.0000	24.9627	10.0745	4.3666	16.9084	0.0000	1.0000	3.5661	3.5661
G...GF	8.0000	0.5333	1.0000	1.0000	0.6957	0.6030	0.5333	0.0000	19.9892	5.9357	3.4422	4.6575	0.0002	1.0000	2.8556	2.8556
G..R.R	8.0000	0.5333	0.9333	0.8889	0.6667	0.5092	0.4667	0.0667	19.9177	11.0745	3.4289	4.5460	0.0001	0.9999	2.5292	2.8454
SY...G	8.0000	0.5333	0.8667	0.8000	0.6400	0.4243	0.4000	0.1333	20.6422	5.9916	3.5636	5.7302	0.0000	0.9999	2.3591	2.9489
G.S.S	8.0000	0.5333	1.0000	1.0000	0.6957	0.6030	0.5333	0.0000	18.7559	11.5745	3.2130	2.8644	0.0003	1.0000	2.6794	2.6794
S..SG	8.0000	0.5333	0.9333	0.8889	0.6667	0.5092	0.4667	0.0667	18.7559	6.3830	3.2130	2.8644	0.0002	0.9998	2.3817	2.6794
S.R.G	8.0000	0.5333	0.9333	0.8889	0.6667	0.5092	0.4667	0.0667	19.3368	11.5745	3.3210	3.6768	0.0001	0.9999	2.4555	2.7624
G...RGRG	8.0000	0.5333	1.0000	1.0000	0.6957	0.6030	0.5333	0.0000	32.3855	4.8951	5.7462	84.9373	0.0000	1.0000	4.6265	4.6265
AL.A	8.0000	0.5333	1.0000	1.0000	0.6957	0.6030	0.5333	0.0000	17.3675	6.8908	2.9549	1.0801	0.0006	1.0000	2.4811	2.4811
G..GN	8.0000	0.5333	0.8667	0.8000	0.6400	0.4243	0.4000	0.1333	19.8863	6.4279	3.4231	4.4974	0.0001	0.9999	2.2727	2.8409
S..PS	8.0000	0.5333	1.0000	1.0000	0.6957	0.6030	0.5333	0.0000	19.6028	6.4049	3.3704	4.0669	0.0002	1.0000	2.8004	2.8004
GGD	8.0000	0.5333	0.9333	0.8889	0.6667	0.5092	0.4667	0.0667	19.3228	2.6171	3.3184	3.6566	0.0001	0.9999	2.4537	2.7604
TG...S	8.0000	0.5333	1.0000	1.0000	0.6957	0.6030	0.5333	0.0000	19.3064	5.8939	3.3153	3.6330	0.0003	1.0000	2.7581	2.7581
T.EE	8.0000	0.5333	0.9333	0.8889	0.6667	0.5092	0.4667	0.0667	19.4929	6.8830	3.3500	3.9042	0.0001	0.9999	2.4753	2.7847
G...RG..R	8.0000	0.5333	1.0000	1.0000	0.6957	0.6030	0.5333	0.0000	26.1516	9.0866	4.5876	22.0436	0.0000	1.0000	3.7359	3.7359
S.S.D	8.0000	0.5333	0.8667	0.8000	0.6400	0.4243	0.4000	0.1333	19.3770	11.5745	3.3284	3.7350	0.0001	0.9998	2.2145	2.7681
S.QP	8.0000	0.5333	0.9333	0.8889	0.6667	0.5092	0.4667	0.0667	20.8926	6.8903	3.6101	6.1701	0.0001	0.9999	2.6530	2.9847
K...EN	8.0000	0.5333	1.0000	1.0000	0.6957	0.6030	0.5333	0.0000	20.3646	5.9204	3.5120	5.2617	0.0002	1.0000	2.9092	2.9092
S..PP	8.0000	0.5333	0.8667	0.8000	0.6400	0.4243	0.4000	0.1333	20.4226	6.3830	3.5228	5.3581	0.0000	0.9999	2.3340	2.9175
SS...N	8.0000	0.5333	0.9333	0.8889	0.6667	0.5092	0.4667	0.0667	19.9405	5.8830	3.4332	4.5815	0.0001	0.9999	2.5321	2.8486
P..ED	8.0000	0.5333	1.0000	1.0000	0.6957	0.6030	0.5333	0.0000	20.2765	6.3917	3.4956	5.1171	0.0002	1.0000	2.8966	2.8966
ISE	8.0000	0.5333	1.0000	1.0000	0.6957	0.6030	0.5333	0.0000	19.2070	2.6093	3.2968	3.4908	0.0003	1.0000	2.7439	2.7439
GGG.G	7.0000	0.4667	1.0000	1.0000	0.6364	0.5517	0.4667	0.0000	21.3734	6.2980	4.3036	14.6468	0.0000	1.0000	3.5622	3.5622
G.GG..G	7.0000	0.4667	1.0000	1.0000	0.6364	0.5517	0.4667	0.0000	21.3734	10.0745	4.3036	14.6468	0.0000	1.0000	3.5622	3.5622
G.GG...G	7.0000	0.4667	1.0000	1.0000	0.6364	0.5517	0.4667	0.0000	21.3734	9.5745	4.3036	14.6468	0.0000	1.0000	3.5622	3.5622
G..G.GG	7.0000	0.4667	1.0000	1.0000	0.6364	0.5517	0.4667	0.0000	21.3734	10.0745	4.3036	14.6468	0.0000	1.0000	3.5622	3.5622
G...GG.G	7.0000	0.4667	1.0000	1.0000	0.6364	0.5517	0.4667	0.0000	21.3734	9.5745	4.3036	14.6468	0.0000	1.0000	3.5622	3.5622
G.G..G.G	7.0000	0.4667	1.0000	1.0000	0.6364	0.5517	0.4667	0.0000	21.3734	14.7660	4.3036	14.6468	0.0000	1.0000	3.5622	3.5622
EE.E	7.0000	0.4667	0.8667	0.7778	0.5833	0.3637	0.3333	0.1333	16.3046	6.8830	3.2045	2.6213	0.0001	0.9998	2.1136	2.7174
S.GG	7.0000	0.4667	0.9333	0.8750	0.6087	0.4523	0.4000	0.0667	16.0532	6.8830	3.1500	2.2557	0.0002	0.9998	2.3411	2.6755
G..GG..GG	7.0000	0.4667	1.0000	1.0000	0.6364	0.5517	0.4667	0.0000	26.7167	8.5745	5.4622	57.2344	0.0000	1.0000	4.4528	4.4528
E..EE	7.0000	0.4667	0.8667	0.7778	0.5833	0.3637	0.3333	0.1333	16.3046	6.3830	3.2045	2.6213	0.0001	0.9998	2.1136	2.7174
RGG..G	7.0000	0.4667	1.0000	1.0000	0.6364	0.5517	0.4667	0.0000	21.8945	5.8082	4.4166	16.8027	0.0000	1.0000	3.6491	3.6491
R..G.G	7.0000	0.4667	0.9333	0.8750	0.6087	0.4523	0.4000	0.0667	16.5512	11.0745	3.2579	2.9900	0.0001	0.9999	2.4137	2.7585
G...GR	7.0000	0.4667	1.0000	1.0000	0.6364	0.5517	0.4667	0.0000	16.5512	5.8951	3.2579	2.9900	0.0003	1.0000	2.7585	2.7585
G.GS	7.0000	0.4667	0.9333	0.8750	0.6087	0.4523	0.4000	0.0667	16.0532	6.8830	3.1500	2.2557	0.0002	0.9998	2.3411	2.6755
G..GR	7.0000	0.4667	0.9333	0.8750	0.6087	0.4523	0.4000	0.0667	16.5512	6.3951	3.2579	2.9900	0.0001	0.9999	2.4137	2.7585
G.S..G	7.0000	0.4667	1.0000	1.0000	0.6364	0.5517	0.4667	0.0000	16.0532	11.0745	3.1500	2.2557	0.0003	1.0000	2.6755	2.6755
GGR	7.0000	0.4667	1.0000	1.0000	0.6364	0.5517	0.4667	0.0000	16.5512	2.6167	3.2579	2.9900	0.0003	1.0000	2.7585	2.7585
G..SG	7.0000	0.4667	0.9333	0.8750	0.6087	0.4523	0.4000	0.0667	16.0532	6.3830	3.1500	2.2557	0.0002	0.9998	2.3411	2.6755
S...SS	7.0000	0.4667	0.9333	0.8750	0.6087	0.4523	0.4000	0.0667	16.0997	5.8830	3.1600	2.3225	0.0001	0.9998	2.3479	2.6833
RGG.G	7.0000	0.4667	1.0000	1.0000	0.6364	0.5517	0.4667	0.0000	21.8945	6.3082	4.4166	16.8027	0.0000	1.0000	3.6491	3.6491
G.RG..G	7.0000	0.4667	1.0000	1.0000	0.6364	0.5517	0.4667	0.0000	21.8945	10.0866	4.4166	16.8027	0.0000	1.0000	3.6491	3.6491
GG.RG	7.0000	0.4667	1.0000	1.0000	0.6364	0.5517	0.4667	0.0000	21.8945	5.8951	4.4166	16.8027	0.0000	1.0000	3.6491	3.6491
G.GR	7.0000	0.4667	0.8667	0.7778	0.5833	0.3637	0.3333	0.1333	16.5512	6.8951	3.2579	2.9900	0.0001	0.9998	2.1455	2.7585
RG..GG	7.0000	0.4667	1.0000	1.0000	0.6364	0.5517	0.4667	0.0000	21.8945	5.3951	4.4166	16.8027	0.0000	1.0000	3.6491	3.6491
G..RG..G	7.0000	0.4667	1.0000	1.0000	0.6364	0.5517	0.4667	0.0000	21.8945	9.5866	4.4166	16.8027	0.0000	1.0000	3.6491	3.6491
G.RGG	7.0000	0.4667	1.0000	1.0000	0.6364	0.5517	0.4667	0.0000	21.8945	6.3082	4.4166	16.8027	0.0000	1.0000	3.6491	3.6491
G.YG	7.0000	0.4667	0.9333	0.8750	0.6087	0.4523	0.4000	0.0667	17.6701	6.9945	3.5006	4.8272	0.0001	0.9999	2.5769	2.9450
RG.G.G	7.0000	0.4667	1.0000	1.0000	0.6364	0.5517	0.4667	0.0000	21.8945	10.5866	4.4166	16.8027	0.0000	1.0000	3.6491	3.6491
SS.S	7.0000	0.4667	1.0000	1.0000	0.6364	0.5517	0.4667	0.0000	16.0997	6.8830	3.1600	2.3225	0.0003	1.0000	2.6833	2.6833
SG.G	7.0000	0.4667	0.9333	0.8750	0.6087	0.4523	0.4000	0.0667	16.0532	6.8830	3.1500	2.2557	0.0002	0.9998	2.3411	2.6755
G...SG	7.0000	0.4667	0.9333	0.8750	0.6087	0.4523	0.4000	0.0667	16.0532	5.8830	3.1500	2.2557	0.0002	0.9998	2.3411	2.6755
G..RG.G	7.0000	0.4667	1.0000	1.0000	0.6364	0.5517	0.4667	0.0000	21.8945	10.0866	4.4166	16.8027	0.0000	1.0000	3.6491	3.6491
S..GG..G	7.0000	0.4667	1.0000	1.0000	0.6364	0.5517	0.4667	0.0000	21.3966	9.5745	4.3086	14.7373	0.0000	1.0000	3.5661	3.5661
GS...S	7.0000	0.4667	0.8000	0.7000	0.5600	0.2828	0.2667	0.2000	16.0765	5.8830	3.1550	2.2890	0.0000	0.9997	1.8756	2.6794
P.P..P	7.0000	0.4667	1.0000	1.0000	0.6364	0.5517	0.4667	0.0000	18.2078	11.0745	3.6172	5.8351	0.0001	1.0000	3.0346	3.0346
P..GG	7.0000	0.4667	0.8000	0.7000	0.5600	0.2828	0.2667	0.2000	16.7560	6.3830	3.3023	3.3047	0.0000	0.9998	1.9549	2.7927
SG..S	7.0000	0.4667	0.9333	0.8750	0.6087	0.4523	0.4000	0.0667	16.0765	6.3830	3.1550	2.2890	0.0001	0.9998	2.3445	2.6794
SS..S	7.0000	0.4667	0.8667	0.7778	0.5833	0.3637	0.3333	0.1333	16.0997	6.3830	3.1600	2.3225	0.0001	0.9998	2.0870	2.6833
S..G.S	7.0000	0.4667	1.0000	1.0000	0.6364	0.5517	0.4667	0.0000	16.0765	11.0745	3.1550	2.2890	0.0003	1.0000	2.6794	2.6794
P.G.G	7.0000	0.4667	0.8667	0.7778	0.5833	0.3637	0.3333	0.1333	16.7560	11.5745	3.3023	3.3047	0.0001	0.9998	2.1721	2.7927
G...GS	7.0000	0.4667	0.8000	0.7000	0.5600	0.2828	0.2667	0.2000	16.0532	5.8830	3.1500	2.2557	0.0000	0.9997	1.8729	2.6755
G.G..RG	7.0000	0.4667	1.0000	1.0000	0.6364	0.5517	0.4667	0.0000	21.8945	10.0866	4.4166	16.8027	0.0000	1.0000	3.6491	3.6491
G.G.RG	7.0000	0.4667	1.0000	1.0000	0.6364	0.5517	0.4667	0.0000	21.8945	10.5866	4.4166	16.8027	0.0000	1.0000	3.6491	3.6491
G..S.S	7.0000	0.4667	0.7333	0.6364	0.5385	0.2075	0.2000	0.2667	16.0765	11.0745	3.1550	2.2890	0.0000	0.9997	1.7051	2.6794
G.G..D	7.0000	0.4667	0.8667	0.7778	0.5833	0.3637	0.3333	0.1333	16.5624	11.0745	3.2604	3.0071	0.0001	0.9998	2.1470	2.7604
S.G..GG	7.0000	0.4667	1.0000	1.0000	0.6364	0.5517	0.4667	0.0000	21.3966	10.0745	4.3086	14.7373	0.0000	1.0000	3.5661	3.5661
R.G..R	7.0000	0.4667	1.0000	1.0000	0.6364	0.5517	0.4667	0.0000	17.0723	11.0745	3.3709	3.8082	0.0002	1.0000	2.8454	2.8454
P...GG	7.0000	0.4667	0.8667	0.7778	0.5833	0.3637	0.3333	0.1333	16.7560	5.8830	3.3023	3.3047	0.0001	0.9998	2.1721	2.7927
G..GG.R	7.0000	0.4667	1.0000	1.0000	0.6364	0.5517	0.4667	0.0000	21.8945	10.0745	4.4166	16.8027	0.0000	1.0000	3.6491	3.6491
G.SS	7.0000	0.4667	0.8667	0.7778	0.5833	0.3637	0.3333	0.1333	16.0765	6.8830	3.1550	2.2890	0.0001	0.9998	2.0840	2.6794
GG...Y	7.0000	0.4667	1.0000	1.0000	0.6364	0.5517	0.4667	0.0000	17.6701	5.8830	3.5006	4.8272	0.0001	1.0000	2.9450	2.9450
F...GG	7.0000	0.4667	1.0000	1.0000	0.6364	0.5517	0.4667	0.0000	17.1336	5.8830	3.3842	3.9084	0.0002	1.0000	2.8556	2.8556
G.GS.G	7.0000	0.4667	1.0000	1.0000	0.6364	0.5517	0.4667	0.0000	21.3966	10.5745	4.3086	14.7373	0.0000	1.0000	3.5661	3.5661
G.GGS	7.0000	0.4667	1.0000	1.0000	0.6364	0.5517	0.4667	0.0000	21.3966	6.2981	4.3086	14.7373	0.0000	1.0000	3.5661	3.5661
S...GY	7.0000	0.4667	1.0000	1.0000	0.6364	0.5517	0.4667	0.0000	17.6933	5.9945	3.5056	4.8688	0.0001	1.0000	2.9489	2.9489
YGG	7.0000	0.4667	1.0000	1.0000	0.6364	0.5517	0.4667	0.0000	17.6701	2.6907	3.5006	4.8272	0.0001	1.0000	2.9450	2.9450
G.G.R.G	7.0000	0.4667	1.0000	1.0000	0.6364	0.5517	0.4667	0.0000	21.8945	15.2660	4.4166	16.8027	0.0000	1.0000	3.6491	3.6491
G.Y..S	7.0000	0.4667	0.8000	0.7000	0.5600	0.2828	0.2667	0.2000	17.6933	11.0745	3.5056	4.8688	0.0000	0.9999	2.0642	2.9489
GY...S	7.0000	0.4667	1.0000	1.0000	0.6364	0.5517	0.4667	0.0000	17.6933	5.9945	3.5056	4.8688	0.0001	1.0000	2.9489	2.9489
G..RG..R	7.0000	0.4667	1.0000	1.0000	0.6364	0.5517	0.4667	0.0000	22.4157	9.5866	4.5296	19.2435	0.0000	1.0000	3.7359	3.7359
G..GY	7.0000	0.4667	0.9333	0.8750	0.6087	0.4523	0.4000	0.0667	17.6701	6.4945	3.5006	4.8272	0.0001	0.9999	2.5769	2.9450
G.G..R.G	7.0000	0.4667	1.0000	1.0000	0.6364	0.5517	0.4667	0.0000	21.8945	14.7660	4.4166	16.8027	0.0000	1.0000	3.6491	3.6491
G..GGS	7.0000	0.4667	1.0000	1.0000	0.6364	0.5517	0.4667	0.0000	21.3966	5.7981	4.3086	14.7373	0.0000	1.0000	3.5661	3.5661
G.P.G	7.0000	0.4667	0.9333	0.8750	0.6087	0.4523	0.4000	0.0667	16.7560	11.5745	3.3023	3.3047	0.0001	0.9999	2.4436	2.7927
G...GGS	7.0000	0.4667	1.0000	1.0000	0.6364	0.5517	0.4667	0.0000	21.3966	5.2981	4.3086	14.7373	0.0000	1.0000	3.5661	3.5661
R..GR	7.0000	0.4667	0.9333	0.8750	0.6087	0.4523	0.4000	0.0667	17.0723	6.3951	3.3709	3.8082	0.0001	0.9999	2.4897	2.8454
GG.N	7.0000	0.4667	0.9333	0.8750	0.6087	0.4523	0.4000	0.0667	17.0454	6.8830	3.3651	3.7646	0.0001	0.9999	2.4858	2.8409
RG.F	7.0000	0.4667	1.0000	1.0000	0.6364	0.5517	0.4667	0.0000	17.6548	6.8951	3.4972	4.7998	0.0001	1.0000	2.9425	2.9425
G..P.P	7.0000	0.4667	1.0000	1.0000	0.6364	0.5517	0.4667	0.0000	17.4819	11.0745	3.4598	4.4959	0.0002	1.0000	2.9137	2.9137
EL..E	7.0000	0.4667	0.8000	0.7000	0.5600	0.2828	0.2667	0.2000	15.5528	6.4080	3.0415	1.5528	0.0001	0.9996	1.8145	2.5921
EE..K	7.0000	0.4667	0.9333	0.8750	0.6087	0.4523	0.4000	0.0667	16.5314	6.3830	3.2537	2.9601	0.0001	0.9999	2.4108	2.7552
GF..G	7.0000	0.4667	0.9333	0.8750	0.6087	0.4523	0.4000	0.0667	17.1336	6.4357	3.3842	3.9084	0.0001	0.9999	2.4986	2.8556
G...PS	7.0000	0.4667	0.9333	0.8750	0.6087	0.4523	0.4000	0.0667	16.7792	5.9049	3.3074	3.3410	0.0001	0.9999	2.4470	2.7965
Y.G..G	7.0000	0.4667	1.0000	1.0000	0.6364	0.5517	0.4667	0.0000	17.6701	11.0745	3.5006	4.8272	0.0001	1.0000	2.9450	2.9450
L.PP	7.0000	0.4667	0.8667	0.7778	0.5833	0.3637	0.3333	0.1333	16.8216	6.8830	3.3166	3.4075	0.0001	0.9998	2.1806	2.8036
G.RP	7.0000	0.4667	1.0000	1.0000	0.6364	0.5517	0.4667	0.0000	17.2771	6.8849	3.4153	4.1467	0.0002	1.0000	2.8795	2.8795
GG.G.S	7.0000	0.4667	1.0000	1.0000	0.6364	0.5517	0.4667	0.0000	21.3966	10.5745	4.3086	14.7373	0.0000	1.0000	3.5661	3.5661
G...SV	7.0000	0.4667	0.9333	0.8750	0.6087	0.4523	0.4000	0.0667	16.1207	5.8831	3.1646	2.3529	0.0001	0.9998	2.3509	2.6868
GV..P	7.0000	0.4667	0.8667	0.7778	0.5833	0.3637	0.3333	0.1333	16.8235	6.3832	3.3170	3.4103	0.0001	0.9998	2.1808	2.8039
G..GS.G	7.0000	0.4667	1.0000	1.0000	0.6364	0.5517	0.4667	0.0000	21.3966	10.0745	4.3086	14.7373	0.0000	1.0000	3.5661	3.5661
GG..GS	7.0000	0.4667	1.0000	1.0000	0.6364	0.5517	0.4667	0.0000	21.3966	5.3830	4.3086	14.7373	0.0000	1.0000	3.5661	3.5661
GR..F	7.0000	0.4667	0.8667	0.7778	0.5833	0.3637	0.3333	0.1333	17.6548	6.3951	3.4972	4.7998	0.0000	0.9999	2.2886	2.9425
GSY	7.0000	0.4667	0.8667	0.7778	0.5833	0.3637	0.3333	0.1333	17.6933	2.6897	3.5056	4.8688	0.0000	0.9999	2.2936	2.9489
S.SP	7.0000	0.4667	0.8000	0.7000	0.5600	0.2828	0.2667	0.2000	16.8024	6.9049	3.3124	3.3773	0.0000	0.9998	1.9603	2.8004
GG.GS	7.0000	0.4667	1.0000	1.0000	0.6364	0.5517	0.4667	0.0000	21.3966	5.8830	4.3086	14.7373	0.0000	1.0000	3.5661	3.5661
A..GG	7.0000	0.4667	0.9333	0.8750	0.6087	0.4523	0.4000	0.0667	15.7883	6.3830	3.0925	1.8799	0.0002	0.9998	2.3025	2.6314
GG..A	7.0000	0.4667	0.8667	0.7778	0.5833	0.3637	0.3333	0.1333	15.7883	6.3830	3.0925	1.8799	0.0001	0.9997	2.0466	2.6314
GG.D	7.0000	0.4667	0.9333	0.8750	0.6087	0.4523	0.4000	0.0667	16.5624	6.8830	3.2604	3.0071	0.0001	0.9999	2.4154	2.7604
LK.E	7.0000	0.4667	0.9333	0.8750	0.6087	0.4523	0.4000	0.0667	15.7797	6.9248	3.0906	1.8678	0.0002	0.9998	2.3012	2.6299
L.E.L	7.0000	0.4667	1.0000	1.0000	0.6364	0.5517	0.4667	0.0000	14.8010	11.5745	2.8784	0.5390	0.0006	1.0000	2.4668	2.4668
GR..R	7.0000	0.4667	1.0000	1.0000	0.6364	0.5517	0.4667	0.0000	17.0723	6.3951	3.3709	3.8082	0.0002	1.0000	2.8454	2.8454
E.EL	7.0000	0.4667	0.8667	0.7778	0.5833	0.3637	0.3333	0.1333	15.5528	6.9080	3.0415	1.5528	0.0001	0.9997	2.0161	2.5921
G.YS	7.0000	0.4667	0.9333	0.8750	0.6087	0.4523	0.4000	0.0667	17.6933	6.9916	3.5056	4.8688	0.0001	0.9999	2.5803	2.9489
SP...Q	7.0000	0.4667	0.9333	0.8750	0.6087	0.4523	0.4000	0.0667	17.9080	5.9049	3.5521	5.2612	0.0001	0.9999	2.6116	2.9847
EL.E	7.0000	0.4667	0.9333	0.8750	0.6087	0.4523	0.4000	0.0667	15.5528	6.9080	3.0415	1.5528	0.0002	0.9998	2.2681	2.5921
SG...R	7.0000	0.4667	0.9333	0.8750	0.6087	0.4523	0.4000	0.0667	16.5744	5.8830	3.2630	3.0253	0.0001	0.9999	2.4171	2.7624
G.A..S	7.0000	0.4667	0.9333	0.8750	0.6087	0.4523	0.4000	0.0667	15.8116	11.0745	3.0976	1.9125	0.0002	0.9998	2.3059	2.6353
GG.GGS	7.0000	0.4667	1.0000	1.0000	0.6364	0.5517	0.4667	0.0000	26.7399	5.2981	5.4672	57.5685	0.0000	1.0000	4.4567	4.4567
V..I.G	7.0000	0.4667	0.8667	0.7778	0.5833	0.3637	0.3333	0.1333	16.4159	11.0745	3.2286	2.7864	0.0001	0.9998	2.1280	2.7360
S.A..E	7.0000	0.4667	0.9333	0.8750	0.6087	0.4523	0.4000	0.0667	15.9031	11.0745	3.1174	2.0416	0.0002	0.9998	2.3192	2.6505
F..GG	7.0000	0.4667	0.8667	0.7778	0.5833	0.3637	0.3333	0.1333	17.1336	6.3830	3.3842	3.9084	0.0000	0.9999	2.2210	2.8556
Y..S.G	7.0000	0.4667	0.9333	0.8750	0.6087	0.4523	0.4000	0.0667	17.6933	11.0745	3.5056	4.8688	0.0001	0.9999	2.5803	2.9489
K..EE	7.0000	0.4667	0.8667	0.7778	0.5833	0.3637	0.3333	0.1333	16.5314	6.3830	3.2537	2.9601	0.0001	0.9998	2.1430	2.7552
R.G.D	7.0000	0.4667	0.9333	0.8750	0.6087	0.4523	0.4000	0.0667	17.0836	11.5745	3.3734	3.8266	0.0001	0.9999	2.4914	2.8473
N..SL	7.0000	0.4667	0.9333	0.8750	0.6087	0.4523	0.4000	0.0667	16.4084	6.4037	3.2270	2.7752	0.0001	0.9998	2.3929	2.7347
S..I.E	7.0000	0.4667	1.0000	1.0000	0.6364	0.5517	0.4667	0.0000	16.4631	11.0745	3.2388	2.8571	0.0003	1.0000	2.7439	2.7439
I.G..G	7.0000	0.4667	0.9333	0.8750	0.6087	0.4523	0.4000	0.0667	16.3484	11.0745	3.2140	2.6860	0.0001	0.9998	2.3841	2.7247
Q..LE	7.0000	0.4667	1.0000	1.0000	0.6364	0.5517	0.4667	0.0000	16.5901	6.4080	3.2664	3.0491	0.0003	1.0000	2.7650	2.7650
S..P.K	7.0000	0.4667	1.0000	1.0000	0.6364	0.5517	0.4667	0.0000	17.0976	11.0745	3.3764	3.8494	0.0002	1.0000	2.8496	2.8496
S..P.S	7.0000	0.4667	1.0000	1.0000	0.6364	0.5517	0.4667	0.0000	16.8024	11.0745	3.3124	3.3773	0.0002	1.0000	2.8004	2.8004
S.T..S	7.0000	0.4667	0.8667	0.7778	0.5833	0.3637	0.3333	0.1333	16.5716	11.0745	3.2624	3.0210	0.0001	0.9998	2.1482	2.7619
GG.GS.G	7.0000	0.4667	1.0000	1.0000	0.6364	0.5517	0.4667	0.0000	26.7399	9.5745	5.4672	57.5685	0.0000	1.0000	4.4567	4.4567
E..S.G	7.0000	0.4667	0.9333	0.8750	0.6087	0.4523	0.4000	0.0667	16.1448	11.0745	3.1698	2.3877	0.0001	0.9998	2.3544	2.6908
GK...V	7.0000	0.4667	0.8667	0.7778	0.5833	0.3637	0.3333	0.1333	16.4159	5.8875	3.2286	2.7864	0.0001	0.9998	2.1280	2.7360
E...NT	7.0000	0.4667	0.9333	0.8750	0.6087	0.4523	0.4000	0.0667	17.6321	5.8951	3.4923	4.7594	0.0001	0.9999	2.5713	2.9387
Y.GS	7.0000	0.4667	1.0000	1.0000	0.6364	0.5517	0.4667	0.0000	17.6933	6.8830	3.5056	4.8688	0.0001	1.0000	2.9489	2.9489
LS.S	7.0000	0.4667	0.9333	0.8750	0.6087	0.4523	0.4000	0.0667	15.4162	6.9037	3.0118	1.3656	0.0002	0.9998	2.2482	2.5694
S...GR	7.0000	0.4667	0.9333	0.8750	0.6087	0.4523	0.4000	0.0667	16.5744	5.8951	3.2630	3.0253	0.0001	0.9999	2.4171	2.7624
D.SG	7.0000	0.4667	1.0000	1.0000	0.6364	0.5517	0.4667	0.0000	16.5857	6.8830	3.2654	3.0424	0.0003	1.0000	2.7643	2.7643
DG..F	7.0000	0.4667	1.0000	1.0000	0.6364	0.5517	0.4667	0.0000	17.6660	6.3956	3.4997	4.8199	0.0001	1.0000	2.9443	2.9443
LL...S	7.0000	0.4667	0.9333	0.8750	0.6087	0.4523	0.4000	0.0667	14.7327	5.8830	2.8636	0.4483	0.0003	0.9997	2.1485	2.4555
LQ..L	7.0000	0.4667	1.0000	1.0000	0.6364	0.5517	0.4667	0.0000	15.8383	6.5137	3.1034	1.9501	0.0004	1.0000	2.6397	2.6397
E...EK	7.0000	0.4667	0.8667	0.7778	0.5833	0.3637	0.3333	0.1333	16.5314	5.8853	3.2537	2.9601	0.0001	0.9998	2.1430	2.7552
G.R..A	7.0000	0.4667	0.8667	0.7778	0.5833	0.3637	0.3333	0.1333	16.3095	11.0745	3.2055	2.6285	0.0001	0.9998	2.1142	2.7183
LG..S	7.0000	0.4667	0.9333	0.8750	0.6087	0.4523	0.4000	0.0667	15.3930	6.4023	3.0068	1.3339	0.0002	0.9998	2.2448	2.5655
E.D..D	7.0000	0.4667	0.9333	0.8750	0.6087	0.4523	0.4000	0.0667	17.1864	11.0745	3.3957	3.9954	0.0001	0.9999	2.5063	2.8644
E...LP	7.0000	0.4667	0.8000	0.7000	0.5600	0.2828	0.2667	0.2000	16.1872	5.9645	3.1790	2.4494	0.0000	0.9997	1.8885	2.6979
D.A..I	7.0000	0.4667	0.9333	0.8750	0.6087	0.4523	0.4000	0.0667	16.6391	11.0745	3.2770	3.1242	0.0001	0.9999	2.4265	2.7732
S...ES	7.0000	0.4667	0.9333	0.8750	0.6087	0.4523	0.4000	0.0667	16.1680	5.8832	3.1748	2.4214	0.0001	0.9998	2.3578	2.6947
LA.G	7.0000	0.4667	0.8000	0.7000	0.5600	0.2828	0.2667	0.2000	15.1281	6.8908	2.9494	0.9756	0.0001	0.9995	1.7649	2.5213
Y..SY	7.0000	0.4667	0.9333	0.8750	0.6087	0.4523	0.4000	0.0667	19.3334	6.4916	3.8612	8.3096	0.0000	1.0000	2.8195	3.2222
EE..L	7.0000	0.4667	1.0000	1.0000	0.6364	0.5517	0.4667	0.0000	15.5528	6.3830	3.0415	1.5528	0.0004	1.0000	2.5921	2.5921
ED...T	7.0000	0.4667	0.8000	0.7000	0.5600	0.2828	0.2667	0.2000	17.1491	5.8917	3.3876	3.9339	0.0000	0.9998	2.0007	2.8582
K.K.E	7.0000	0.4667	0.8000	0.7000	0.5600	0.2828	0.2667	0.2000	16.7583	11.5745	3.3028	3.3084	0.0000	0.9998	1.9551	2.7931
LR..G	7.0000	0.4667	0.8000	0.7000	0.5600	0.2828	0.2667	0.2000	15.8909	6.4431	3.1148	2.0243	0.0000	0.9997	1.8539	2.6485
EK...E	7.0000	0.4667	1.0000	1.0000	0.6364	0.5517	0.4667	0.0000	16.5314	5.8853	3.2537	2.9601	0.0003	1.0000	2.7552	2.7552
ES...E	7.0000	0.4667	0.8667	0.7778	0.5833	0.3637	0.3333	0.1333	16.2363	5.8832	3.1897	2.5210	0.0001	0.9998	2.1047	2.7060
S..G.R	7.0000	0.4667	0.9333	0.8750	0.6087	0.4523	0.4000	0.0667	16.5744	11.0745	3.2630	3.0253	0.0001	0.9999	2.4171	2.7624
G.D.S	7.0000	0.4667	0.9333	0.8750	0.6087	0.4523	0.4000	0.0667	16.5857	11.5745	3.2654	3.0424	0.0001	0.9999	2.4187	2.7643
SP...Y	7.0000	0.4667	1.0000	1.0000	0.6364	0.5517	0.4667	0.0000	18.4193	5.9049	3.6630	6.2592	0.0001	1.0000	3.0699	3.0699
VV...G	7.0000	0.4667	0.9333	0.8750	0.6087	0.4523	0.4000	0.0667	16.1650	5.8830	3.1742	2.4171	0.0001	0.9998	2.3574	2.6942
