# Supplementary material for: Evaluating deterministic motif significance measures in protein databases
Source: Algorithms Mol Biol. 2007 Dec 24;2:16. doi: 10.1186/1748-7188-2-16 (PMC2254621; doi:10.1186/1748-7188-2-16)
Supplement: Additional File 2 — Scripts and Datasets. This file contains the sequence datasets (synthetic and real) and the evaluated motifs. This data is separated according to the tables where it is presented and discussed. It also contains script programs (in perl language) developed for this work. [file 1748-7188-2-16-S2.zip › Scripts_and_Datasets/datasets/Table 5/DILIMOT/LPSN/LPSN.fasta]

> YOR047C 6324621 Protein involved in control of glucose-regulated gene expression; interacts with protein kinase Snf1p, glucose sensors Snf3p and Rgt2p, and TATA-binding protein Spt15p; acts as a regulator of the transcription factor Rgt1p; Std1p [Saccharomyces cerevisiae]
MFVSPPPATARNQVLGKRKSKRHDENPKNVQPNADTEMTNSVPSIGFNSNLPHNNQEINTPNHYNLSSNS
GNVRSNNNFVTTPPEYADRARIEIIKRLLPTAGTKPMEVNSNTAENANIQHINTPDSQSFVSDHSSSYES
SIFSQPSTALTDITTGSSLIDTKTPKFVTEVTLEDALPKTFYDMYSPEVLMSDPANILYNGRPKFTKREL
LDWDLNDIRSLLIVEQLRPEWGSQLPTVVTSGINLPQFRLQLLPLSSSDEFIIATLVNSDLYIEANLDRN
FKLTSAKYTVASARKRHEEMTGSKEPIMRLSKPEWRNIIENYLLNVAVEAQCRYDFKQKRSEYKRWKLLN
SNLKRPDMPPPSLIPHGFKIHDCTNSGSLLKKALMKNLQLKNYKNDAKTLGAGTQKNVVNKVSLTSEERA
AIWFQCQTQVYQRLGLDWKPDGMS
>YHR158C 6321952 Protein required for proper cell fusion and cell morphology; functions in a complex with Kel2p to negatively regulate mitotic exit, interacts with Tem1p and Lte1p; localizes to regions of polarized growth; potential Cdc28p substrate; Kel1p [Saccharomyces cerevisiae]
MAGFSFAKKFTHKKHGKTPSDASISDQSREASLSTPPNEKFFTKQETPQKGRQFSQGYHSNVNKTSSPPM
FARKQVSESRIQPSAVPPQQRNVSGPSTTLHKQLSKQREYTVWNRIKLQNSPFPRYRHVASAYVTDKNQI
YVIGGLHDQSVYGDTWILTAFDNATRFSTTTIDISEATPPPRVGHAAVLCGNAFVVFGGDTHKVNKEGLM
DDDIYLLNINSYKWTVPAPVGPRPLGRYGHKISIIATTQMKTKLYVFGGQFDDTYFNDLAVYDLSSFRRP
DSHWEFLKPRTFTPPPITNFTMISYDSKLWVFGGDTLQGLVNDVFMYDPAINDWFIIDTTGEKPPPVQEH
ATVVYNDLMCVVGGKDEHDAYLNSVYFLNLKSRKWFKLPVFTAGIPQGRSGHSLTLLKNDKILIMGGDKF
DYARVEEYDLHTSDIDMQRGTIVYTLDLARIKDLCPGVMDVPTDTPTPRNGNLDLATPVTPTSHQTKNMN
VPISAAPLASAPSPAPKDFSDADRLNREVHNRNVSTEHQNQSHPVNSESHLIAEPNILTPYVPSESSQTP
VMKITSNKPFDTPTIQKEPDLSETMDPTVGNQRIPSSIYGDNLTPANQIKNNSPILETLPSNEIKTPQNG
NIEEIKHLPDADEKIDSTTTFDQEINGDKLGTSSMSKVEEDGNVADEDDEIGVAQMASSPSKDQFKIKHY
NESSELSQNNTEIDKLSEPVDITIKKSDTAGHDSANHVIDASDEKNVSPMGDVPTDTKNEEASVPINRDA
TTEVVDRALFEKLRSELQSLKELTHEKALEAGAHIKELETELWQLKSQKNSGTTKEIDELDSVRLQSKCE
ILEADNHSLEDKVNELEELVNSKFLDIENLNEVIQFQNEKIKSLELEPNYKEKLEELQIEHENLSRENER
LKNESKQHNEDIINNVANYSSQLGSLISHWKENRANSSFLESSSSLISVSDENGEKTVGEPYGDQSRHHR
VVINKLTNRLDDLLERSQELTISKEKLSSEYHALKMEHSSLSQDVLVKENEIKKIQNDYKESISSMDSAS
KALMVSQRELEKYKSLNKKLIDELDELKFKNGVCSENFENGLRSTEESSNNVKNSNSIRENQFNIKINDL
KAELFITNQERDDLKSEVLELKKRLLNLENNTKQVNEDADSDLL
>YLR305C 6323336 Phosphatidylinositol-4-kinase that functions in the Pkc1p protein kinase pathway; required for normal vacuole morphology, cell wall integrity, and actin cytoskeleton organization; Stt4p [Saccharomyces cerevisiae]
MRFTRGLKASSSLRAKAIGRLTKLSTGAPNDQNSNGTTLDLITHTLPIFYSTNTSKIYTIPLTLSEWEVL
TSLCVAIPTTLDLVETMLKEIIAPYFLETPRQRISDVLSSKFKLEQMRNPIELLTFQLTKFMIQACEQYP
VLYENIGGIISTYFERVLKIFTIKQSGLLSLVGFINAFIQFPNSTELTKFTWKKLAKLVLRGSFLNEVDK
ILNSSATFTNDSIVQYYDAGNELSSAYLLELISRLQVSLISHLLNTSHVGANLSEFLLNQQYQFYKFDQE
VADENDDTKCIDDFFFNVRSNKQFFTDMCKISLQFCSESHILDLSTDNRARFSFDTRAHYLQTLCLIPFI
EDTESELFESFTNVVSESIDKFFLSDVVTPSLIKAIVASASLLNFFTEKLSLTLIRMFPLLVASPHITTE
TVNDVAKIFTTGLYPLNEDAIVSTIYSMNNLLAVSEDGSPVPVLRERQLTITSGKNIEKDYFPLRNSSAS
LDGTGALLGNTTVGQLSSHDVNSGATMTYHASLISNCVAATTTIASYYNTQSITALTISILTQKVNSMSK
ELDGVILNSLARLAPNTSLTEFSLLLKFFKSRTVIATKIDDSALLKNIIKAKCVISKELLARHFSSDLYF
MYLHDLLDSIIASGEVERLEHHRPQTEISRVADQIATYLEPLAALLPVPGDTPLDINKDEVTTNKFRNAW
FNFVIHGYHLGGPIVKRNFSFLLTIAYNSPPLASEFPANNKELSLEMNTILRRGSSNENIKQQKQQITEY
FNTNIVQYRTTSSSKIMFLAAAVLLETIRCEAGDCSKTLLYFSDPSILSGSIEKCIAVLSVSMIRKYARL
IQKGNDAIFNSKMIAQQLNNLLLCLSHREPTLQDAAFHACEIFIRSIPSSLCHHLSLYTLLDMLTALFDS
ILDSEAHKFEPRYEFKLKHSKTTILVPSSSSWRATTLSRLHKSAKEWVRILLNRSNQDTKILLQSYISDL
GEYSRLNSVEFGVSFAMDMAGLILPADKELSRLTYYGPEKPNTISGFISLHSWRSKYLFDTAITSSPEDI
KRQIGISTQNIRKNLTLGNKIITKDVTDFLDMATALLILGNGAPASLIYDIVHIPFEVFTSASLKIATNV
WLTIITEKPEVAHLLLVEVCYCWMRSIDDNIGLYSRDHDLKGEEYQKMEYSPYDKAGINRDAKNASQAMQ
PHLHVIKFFASHFEGTLFQSDFLLKIFTKCALYGIKNLYKASLHPFARMIRHELLLFATLVLNASYKQGS
KYMGRLSQEITNGALSWFKRPVAWPFGSNELKIKADLSVTRDLFLQLNKLSSLMSRHCGKDYKILNYFLA
SEIQQIQTWLTPTEKIEGADSNELTSDIVEATFAKDPTLAINLLQRCYSKKAEDVLVGLVAKHALMCVGS
PSALDLFIKGSHLSSKKDLHATLYWAPVSPLKSINLFLPEWQGNSFILQFSIYSLESQDVNLAFFYVPQI
VQCLRYDKTGYVERLILDTAKISVLFSHQIIWNMLANCYKDDEGIQEDEIKPTLDRIRERMVSSFSQSHR
DFYEREFEFFDEVTGISGKLKPYIKKSKAEKKHKIDEEMSKIEVKPDVYLPSNPDGVVIDIDRKSGKPLQ
SHAKAPFMATFKIKKDVKDPLTGKNKEVEKWQAAIFKVGDDCRQDVLALQLISLFRTIWSSIGLDVYVFP
YRVTATAPGCGVIDVLPNSVSRDMLGREAVNGLYEYFTSKFGNESTIEFQNARNNFVKSLAGYSVISYLL
QFKDRHNGNIMYDDQGHCLHIDFGFIFDIVPGGIKFEAVPFKLTKEMVKVMGGSPQTPAYLDFEELCIKA
YLAARPHVEAIIECVNPMLGSGLPCFKGHKTIRNLRARFQPQKTDHEAALYMKALIRKSYESIFTKGYDE
FQRLTNGIPY
>YMR280C 6323936 Zinc cluster transcriptional activator necessary for derepression of a variety of genes under non-fermentative growth conditions, active after diauxic shift, binds carbon source responsive elements; Cat8p [Saccharomyces cerevisiae]
MANNNSDRQGLEPRVIRTLGSQALSGPSISNRTSSSEANPHFSKNVKEAMIKTASPTPLSTPIYRIAQAC
DRCRSKKTRCDGKRPQCSQCAAVGFECRISDKLLRKAYPKGYTESLEERVRELEAENKRLLALCDIKEQQ
ISLVSQSRPQTSTDNTINGNFKHDLKDAPLNLSSTNIYLLNQTVNKQLQNGKMDGDNSGSAMSPLGAPPP
PPHKDHLCDGVSCTNHLHVKPTSTSLNDPTAISFEQDEAPGLPAVKALKSMTTHQRSTQLATLVSLSIPR
STEEILFIPQLLTRIRQIFGFNSKQCLYTVSLLSSLKNRLPAPRLLAPSTSTKLKEKDEDKKLDDDSAFV
KRFQSTNLSEFVDLKKFLISLKFNINSFSKQSEKPANDQDDELLSLTEIKELLHLFFKFWSNQVPILNND
HFLIYFNNFVEVVKHLSTENLETNNTTKSTVTTNHEIFALKLLMMLQMGLLVKIKMEKIKYTVPKNPKAK
YARLMAYYHQLSLIIPKNPYFLNMSTTSLPSLQLLSLASFYYLNVGDISAIYGVRGRIVSMAQQLRLHRC
PSAVLSVHSNPVLQKFEQSERRLLFWAIYYVDVFASLQLGVPRLLKDFDIECALPISDVEYKDQLSMENE
KADKKAKKIQLQGQVSSFSLQIIRFAKILGNILDSIFKRGMMDERITSEVALVHENALDNWRNQLPEMYY
FQITVNGTVNLDEIRATNQRNTETKFDKKDIILFEKKILLLFYFLAKSMIHLPVIATKPLPKNVDNATKK
KQSMFNNDSKGATNQDHMILDVDMTSPAIRTSSSYIILQQATNATLTIFQAINSMYLPLPLNVSRTLIRF
SLLCARGSLEYTKGGALFLDNKNLLLDTIKDIENDRLLDLPGIASWHTLKLFDMSINLLLKAPNVKVERL
DKFLEKKLNYYNRLMGLPPATTTSLKPLFGSQSKNSLENRQRTPNVKRENPEHEYLYGNDSNNNNNSEAG
HSPMTNTTNGNKRLKYEKDAKRNAKDGGISKGENAHNFQNDTKKNMSTSNLFPFSFSNTDLTALFTHPEG
PNCTNTNNGNVDVCNRASTDATDANIENLSFLNMAPFLQTGNSNIGQNTIENKPMHMDAIFSLPSNLDLM
KDNMDSKPEQLEPVIKQNPENSKNNQFHQKGKSTNMEKNNLSFNNKSNYSLTKLMRLLNNDNSFSNISIN
NFLYQNDQNSASADPGTNKKAVTNAGANFKPPSTGSNTSQGSILGSTKHGMDNCDFNDLGNFNNFMTNVN
YSGVDYDYIVDASLGLAPLLVDTPDISNTNTTSTTSNRSKNSIILDTTFNDDLDRSRMNAREVLNPTDSI
LSQGMVSSVSTRNTSNQRSLSSGNDSKGDSSSQENSKSATGNQLDTPSTLFQMRRTSSGPSASHRGPRRP
QKNRYNTDRSKSSGGGSSNTDNVSDLFQWQNAK
>YNL201C 6324128 Nuclear protein of unknown function; deletion results in sensitivity to anticancer drugs oxaliplatin and cisplatin, but not mitomycin C; deletion is synthetically lethal with a chitin synthase (CHS1) null mutant; Psy2p [Saccharomyces cerevisiae]
MSLPGTPTTSPTPMDEDTEQAVSVNTEPKRVKVYILENNEWKDTGTGFCIGEVDEGKFAYLVVSDEDSPT
ETLLKSKLEGNIEYQRQEETLIVWKDLGGKDIALSFEESMGCDTLCEFIVHVQRNIESNISLVTVKSSDN
GLGSVHDIITGPVTLPSNDQQQNSQTLLEALKILNENTSFDFLKNETIEFILQSNYIDTLISHFHKAEEE
KIPKDLFLLSNIIKTLILYNKRDILESMVEDDRIMGIVGILEYDTEYPTSKANHRKYLGSKGPNFKEVIP
LENEDLKIIMKKCFRLQFLKDVVLVRFLDDHNFNLISEIVMDLETCIIDFLQVGTFLDRLIELYDTKTLP
ESSSEKEKFVQKRKDGIRLLQQCVQMSINLDAVDRSKFYKTLVRKGLFKVLDYAFHMETDSNVRILATDT
IITIIEHDILLIHNVQNEDSFKRQHKSAPDDKSSHRKYPQDYSSSTDSKLLLILSTILLSDRSPGLREQV
VQALNTLLHPEGCVGNGEGSYDLMGRSNYEAKNTSEDFPSFSYGLNSDSINLNNYHYSSDEMNNLEPESE
SEFQVMEYFANFYNKIAPILFGPLIKKDITTEMAEIDGQIEKVTKDDLLLIHLVKLVSFVCTEHDRVLSR
RFILENGILDSVSKLIGGNHMMQLRLTAVRCIKNLMCLDDKYYHRYMISKNLYAPVFKLFQENIDKNNLA
NSCIQDFFRIIITECRAYQSDGHNRKEKTNGSYDGNGNDVKTNVNNNRTNFTILNKYLVQTYGDVLRKAT
DIPFIQDMLETGEENQPDHSSFENSIEGGNDISVNMSTDGFASNHLEDIDIKNVKRLHSEIEHFENDPHY
SGDQLAFKKSVDQMNAST
>YLR447C 6323480 Subunit D of the five-subunit V0 integral membrane domain of vacuolar H+-ATPase (V-ATPase), an electrogenic proton pump found in the endomembrane system; stabilizes VO subunits; required for V1 domain assembly on the vacuolar membrane; Vma6p [Saccharomyces cerevisiae]
MEGVYFNIDNGFIEGVVRGYRNGLLSNNQYINLTQCDTLEDLKLQLSSTDYGNFLSSVSSESLTTSLIQE
YASSKLYHEFNYIRDQSSGSTRKFMDYITYGYMIDNVALMITGTIHDRDKGEILQRCHPLGWFDTLPTLS
VATDLESLYETVLVDTPLAPYFKNCFDTAEELDDMNIEIIRNKLYKAYLEDFYNFVTEEIPEPAKECMQT
LLGFEADRRSINIALNSLQSSDIDPDLKSDLLPNIGKLYPLATFHLAQAQDFEGVRAALANVYEYRGFLE
TGNLEDHFYQLEMELCRDAFTQQFAISTVWAWMKSKEQEVRNITWIAECIAQNQRERINNYISVY
>YDR206W 6320412 Cytoplasmic protein of unknown function, involved in inhibition of translation; interacts with cap binding protein Cdc33; contains an RNA recognition motif and similarity to Est1p; mRNA abundance regulated by mRNA decay factors; Ebs1p [Saccharomyces cerevisiae]
MEPSNTQKEDLPTAFNGIKSQLNSILKSNQLFQDYALLNGFLAFVHSKLNAAILTSIESQCGKSFAADLD
SFDQSSISSILDFSWESVHYPIFKWFQMWRNYILFEKENKKQQTKFIDFRKMNSKMLKFFKTVQNFYVNV
INTVYKKYDISVLLPKRIIQDLKLSDIENTTNVGDILAVKTFNSSSPLAHLIPTLFHRCLLFLGTAYRYK
TLLEEISNKYSISNFKKSLDFFRLASLVLPSAGETYSQAGAIFLQTGNLGIAVFNFVKGMMTKMPSPVSI
KNFGALMVDNKSSLNRSLHTTIMNTYLQESKGPRTPAKEILEFYFLGLFGSVWSPTSWRDDTKPNQLNNG
IKLRHLENALYETMSARYLNNIKTIFHNLIITIGGFHLLLKRRSDVSAKTLKDLRSNELDYLNFAFKYIA
HILNDIVKESWSENPEVSEILGMVRIINCWIKANPMVLQYSQSNLEFVNALAYLINDIVKKKPSPSFSIT
EHIPKRTYWFEEDLMVKGLSFVNFQLSDFDDYEKILEMDHSLDRLIGNPPLCDKLSASSEMLLRLQAVVN
ISSQLLQNNNCGVEWSDNKSRYIFNKKIGFKETVKNSMKTSKQSNEKAKLQRKNKPSTTNGSISMADLER
QMRSSSLDSFSPTMGYSGSSVPMAPDTFNVKPSGTITGNKVNVELLKIELSGQNADGAITNISPGYSNAA
ISSSNSTDESSFDLNNILSSMQQKHAEKSFAKSMQGVNEQIPANDVCHQAQRPMQGGLYSSQQPSSMSSL
NSAYQNASMPPSASMVSYPYPFLNQQGQGVFPPYNAQNLQWQSEAYSLKSMNFANPTWLGDQYQTSAPSS
AYAQAQRQMFQQPMQQDVGKYMQFPFDAQSNTDSMRGNSRNNMF
>YPR103W 6325360 20S proteasome beta-type subunit, responsible for the chymotryptic activity of the proteasome; Pre2p [Saccharomyces cerevisiae]
MQAIADSFSVPNRLVKELQYDNEQNLESDFVTGASQFQRLAPSLTVPPIASPQQFLRAHTDDSRNPDCKI
KIAHGTTTLAFRFQGGIIVAVDSRATAGNWVASQTVKKVIEINPFLLGTMAGGAADCQFWETWLGSQCRL
HELREKERISVAAASKILSNLVYQYKGAGLSMGTMICGYTRKEGPTIYYVDSDGTRLKGDIFCVGSGQTF
AYGVLDSNYKWDLSVEDALYLGKRSILAAAHRDAYSGGSVNLYHVTEDGWIYHGNHDVGELFWKVKEEEG
SFNNVIG
>YOR302W 6324877 CPA1 uORF , Arginine attenuator peptide, regulates translation of the CPA1 mRNA; Yor302wp [Saccharomyces cerevisiae]
MFSLSNSQYTCQDYISDHIWKTSSH
>YGL127C 6321311 Subunit of the RNA polymerase II mediator complex; associates with core polymerase subunits to form the RNA polymerase II holoenzyme; involved in telomere maintenance; conserved with other metazoan MED31 subunits; Soh1p [Saccharomyces cerevisiae]
MSSTNGNAPATPSSDQNPLPTRFEVELEFIQSLANIQYVTYLLTQQQIWKSPNFKNYLKYLEYWCNPPYS
QCIVYPNCLFILKLLNGFMESAIVNEDGLLEGLDELPKIIQLQGPQWMNEMVERWAN
>YKL002W 9755336 20S proteasome beta-type subunit, responsible for the chymotryptic activity of the proteasome; Pre2p [Saccharomyces cerevisiae]
MSLFEWVFGKNVTPQERLKKNQRALERTQRELEREKRKLELQDKKLVSEIKKSAKNGQVAAAKVQAKDLV
RTRNYIQKFDNMKAQLQAISLRIQAVRSSDQMTRSMSEATGLLAGMNRTMNLPQLQRISMEFEKQSDLMG
QRQEFMDEAIDNVMGDEVDEDEEADEIVNKVLDEIGVDLNSQLQSTPQNLVSNAPIAETAMGIPEPIGAG
SEFHGNPDDDLQARLNTLKKQT
>YFR049W 14318574 Mitochondrial ribosomal protein of the small subunit, has similarity to human mitochondrial ribosomal protein MRP-S36; Ymr31p [Saccharomyces cerevisiae]
MIATPIRLAKSAYEPMIKFVGTRHPLVKHATEVVVHPCATNGMLPGSKECIPVSKFMENYKPFRVVPIKH
SANAGLSSSKTSVFVNRPLQKDELASIFELPARFRYKPINEHELESINSGGAW
>YOR358W 6324934 Subunit of the heme-activated, glucose-repressed Hap2/3/4/5 CCAAT-binding complex, a transcriptional activator and global regulator of respiratory gene expression; required for assembly and DNA binding activity of the complex; Hap5p [Saccharomyces cerevisiae]
MTDRNFSPQQGQGPQESLPEGPQPSTMIQREEMNMPRQYSEQQQLQENEGEGENTRLPVSEEEFRMVQEL
QAIQAGHDQANLPPSGRGSLEGEDNGNSDGADGEMDEDDEEYDVFRNVGQGLVGHYKEIMIRYWQELINE
IESTNEPGSEHQDDFKSHSLPFARIRKVMKTDEDVKMISAEAPIIFAKACEIFITELTMRAWCVAERNKR
RTLQKADIAEALQKSDMFDFLIDVVPRRPLPQ
>YKL038W 6322813 Glucose-responsive transcription factor that regulates expression of several glucose transporter (HXT) genes in response to glucose; binds to promoters and acts both as a transcriptional activator and repressor; Rgt1p [Saccharomyces cerevisiae]
MNELNTVSTNSSDSTKNGGTSNSPDDMDSAAAASHAIKKRTKASRACDQCRKKKIKCDYKDEKGVCSNCQ
RNGDRCSFDRVPLKRGPSKGYTRSTSHPRTNEIQDHNNSRSYNTFDNSNNTLNNNTGNSGDNGINSNTVP
STPSRSNSVLLPPLTQYIPQAGGIPPSFQNPAIQSTMPAGNIGQQQFWKVPYHEFQHQRKGSIDSLQSDI
SVRTLNPNEQLSYNTVQQSPITNKHTNDSGNANGSVTGSGSASGSGGYWSFIRTSGLLAPTDDHNGEQTR
RSSSIPSLLRNTSNSLLLGGQPQLPPPQQQSQPQAHQQKLQQGQNLYSYSQFSQQQPYNPSISSFGQFAA
NGFHSRQGSVASEAMSPSAPAMFTSTSTNPVNVAQQTQRPQGQQVPQFSSELDGNKRRQSAPVSVTLSTD
RLNGNENNNGEINNNNGSNNSGSSKDTSQHSQESVTTPAALEASSPGSTPQRSTKKRRKSYVSKKTKPKR
DSSISITSKDSAHPMTTSSTIAYGQISDVDLIDTYYEFIHVGFPIIPLNKTTLTSDLLLVNTQPISNIHE
VNSYVILWFRNSLELLVRVALKQKPGGKFFDNIVGVALSPSNDNNKAGFTTATARDDAEKTRRDSHNEVQ
DTLEVQSVFIAALNECFQKIVDIHPKFRENNDQISPKIKVIYLSTFILLNYILAFVGYDNSFVLGMSVTI
FNEFKLYKLLLFPEPDINDVKPPVDEEVSTGNGNTKTSEFEIGSESAGHMNPSNSPNSMDENISHYSVLF
KRLYVLLSVFDSLQSCAFGGPKLLNISIQGSTERFFSNDLGSKWCLEQSQLRLKSVLQSLKLGELMSELT
RNRISMNGNRKPGFDITNSSSLLSEYVETQPLSVAQLFCKLLIGKHNFINCLLSLYDSEAGVYSDLTLDL
SSKIADSLCSLISIILQVLTLILRLNPTNSIDFNYRPPNPPANNPTVQEGPSAMGSSPVAGNLSAAPPSE
GNPDFYKKLLGLKQDTGTILSDLCRGIISPFAIAILHEVYNITELVKQMPTSLISIMMTATTTQNTQDTK
KSQDLVMKLSNSMNEVVQITSVLTMIKPFKIFEHELNKPIMSLTGGLSSTTRNDVMWPKSGQGLRESSVM
KTLLDERRTSGTQPTTAPVAAEEPRLENVALENFVSIGWKLLDDSELGWY
>YGL237C 6321200 Subunit of the heme-activated, glucose-repressed Hap2p/3p/4p/5p CCAAT-binding complex, a transcriptional activator and global regulator of respiratory gene expression; contains sequences sufficient for both complex assembly and DNA binding; Hap2p [Saccharomyces cerevisiae]
MSADETDAKFHPLETDLQSDTAAATSTAAASRSPSLQEKPIEMPLDMGKAPSPRGEDQRVTNEEDLFLFN
RLRASQNRVMDSLEPQQQSQYTSSSVSTMEPSADFTSFSAVTTLPPPPHQQQQQQQQQQQQQQLVVQAQY
TQNQPNLQSDVLGTAIAEQPFYVNAKQYYRILKRRYARAKLEEKLRISRERKPYLHESRHKHAMRRPRGE
GGRFLTAAEIKAMKSKKSGASDDPDDSHEDKKITTKIIQEQPHATSTAAAADKKT
