# Supplementary material for: Evaluating deterministic motif significance measures in protein databases
Source: Algorithms Mol Biol. 2007 Dec 24;2:16. doi: 10.1186/1748-7188-2-16 (PMC2254621; doi:10.1186/1748-7188-2-16)
Supplement: Additional File 2 — Scripts and Datasets. This file contains the sequence datasets (synthetic and real) and the evaluated motifs. This data is separated according to the tables where it is presented and discussed. It also contains script programs (in perl language) developed for this work. [file 1748-7188-2-16-S2.zip › Scripts_and_Datasets/datasets/Table 5/DILIMOT/LPSN/negLPSN.fasta]

>randomseq1
DHITAIFPYVDHRVIDHQSFATDKFKQDKFGAFSMLVVTPKMMFRHCKCVTPVNRALACV
EFIEEKQGMGNFDSCEQVTMYLYGQCRMKYTVQWDMALNIRNVMQEFSAKASIQRNRMQP
MKYLKENELCTEIHKQFHLVGMHGHQSCLRMQRKIDCDFDTLWMPLIIQVFRGGWTMSLQ
PYPTSDWPLQTDCAGHPQGENLQQSDGCEGFKACSDASGEPDPRTYFVSYDMDVAMYHIM
ILHVMICFLLCANHGFLQWSQYGMDQHGWIMHPRWPITERSNTWPRVRWMPVWVLACSPF
DMNKHKDSRSAWHFASFFSDTVGGKHYTDTRYAKNQIAVMCFYVCVYSAGYAIFTKFPHH
DRMHHHENKWEKAQVLQRWLRVPWNAEAKKLVMHPLTYGLPPRHGDWHHECNFNLAYRCY
KCWKLLRSMQHLYQGISDQWDQKFNKNITVEPPIKTQDGANFALYNLYMRDLNPYRCYKQ
ACALQPFQPERDGYQEWVTRSNSYYLNQAIWMDVDIKSVKINKIAVSYQFRQWSKEGQCA
YGIGHWVHRELDSKMGMGIERGMAKAGPYTCYPVKCMTMTSSKTCQGRMDWRHQMGANYQ
IIGWVTGSEHGMSCNFLKQTWYDLHESGLCNLH
>randomseq2
AAPPKKEMDGGEAETNSQWSRHYEIKCVTMWKHVFCKRPIWLIMFVWTVDRHYCPCEIAH
PQPTWCVNDPKFNTHNQRPGTTDASLNTGMVDTGEILVHMISPFTDWFAFRMVIKKSVRW
NPKRGAQPRHHPNICDMDFKIEVYFLDDAERMVHYTIYGRKMCPMWGLNKNLHWMPDLYC
GQEICGYDYPRMHKALSIQIVNPQECVDVVDGQWGVDYEMPTPKFSVGFEIMICFNNTTS
TVVVYDCFYSRFGVHQWKPGIAKKYEQSSPGMFSWGKPKDNYTIKMYAIANTGDKDRFHE
NHPANNDVTIWYWTFKETNWICGNKAYHPICQHGGMEKQILPYVDKRVAHSMWCNEWSGM
SPTLSFHYNDDMFDSMESMMEWCLWKNNLRLQGAAVKGPAENFHLWFHFVDEEYRHKIQS
DPHNEKEFCVVTMMYVDMDHLLGVGDVAKCPWNTMMQPEFECMICMSKQTWEYIWTDPGK
WRHKDTLNWGFPSESDMFEKAEYGAEKHYWNVCGASIPIIFCSHGVRKIYALRGINSLHV
PAFIYNHNRSDHRLLISIAAGFPFTGWSNSMEHGHQSLYRWYNHSVKAVFIMVFHPVRHF
PHFYWKWDNSCDGMFCPPTPNKADWCVSYMYTH
>randomseq3
LRFTPQRRYAWRCIVQWHSMGFNDYHSSAAGYKTDTLEDHQLKPQCQGWREWNSLESWCL
ANSAEMVKYQRRGHCWSHDSQFPKMLWWLGDQPHITTAYNLHKFETKCGQKRDDDFRRSE
TFPQLVNWEYWRTYWDNLFCIPNLCFWEDTKSMYKFKLRQDDNWDFLSQCKKSIDNHKGL
FTCNETMPYGQQHPRRCNCQLPDFMWGNMAQWRMLMHPAQTFYLIWLEPFGDYMKAFCAY
GMSWVMANIFFRFWWPTNAVFEKPDITYQITKATIHHGTPQYNPRTIRDQTYQEHRNCSQ
EEYMDWIMCVQSKIRVIFTINIGFGSQVCTAILPFWWGWLMGYASGLINDMHLFDRNHNP
FCISQNFGPMFQPFRKTSPPCHGGWAFFQYAPNPTAGTCIGPSCMFQCKGINFIPVYVMC
YPNKKKNAGRPVVSCEVPFDMKVTMPQYNEEYIWHRDVWYVNIQKLVETIIRVFNKCHHG
QLMHDIFDWLHTWLLKQNCMRLTCDTAAHGYQYSAWVERIYEITMDQDICRKMKVITTVP
DFTADGHFRIAGFDYYFFMMDIYMLSPWMYCAQRPFTKDDDSYLPQWPYCCPMCGAGNNY
PINKQWTDLCICAYAVCQKSEVCGWCAPYWETH
>randomseq4
IMKEYLRLFFCPIHGHAQWNNAMTPWNDNHVWNHKRQKYEFVPQCQMYACDITYGHETPN
AQMLYKCCPAYSQQRHAMMPGFTDFQQQLQEQNLCYRLTPFHQHMGCAWYFRNTFSAMQY
NPADKQCKHHLYPDEYVIQQGSNPDSWSGMIDSYMCHVYPMTKGVSPNFSFQKIMQFCAY
TLYAQENYCHFGIDNANGCWHNVQHTECNWFLGQNMESQTCWKCFNHDIHSVFWIVVVMT
FQSWDDIFKNSYMFDLQLSWLHVYEDVTQWPYITIILNNTVMHCLKVANLGCAFQTSREK
DYQKMCHFHHKRGQKKQLIADHASTRIVVIPAKSRAMEKHLIELNFPLRTGSTVLMNEGM
QVAKMQCKMDYWIHFGDMYEYQFLHETGQLRAMDQSEQSGSAVPIMVKLFDAPWADQLPI
HGAMFHNQWKFEYFMLPYKYKYGQLYHSFDCNMVPDRSCCAGNLDDVYWEICFNCHGCYF
KNTAAFYVGSDIPFEMIGIYYLDNDDRPNYTKGNFHKWKNLAGIMWIPGMYSFTDKYRYN
MEQWTWWKYFMDDGLFLNMWMQGYTSVGQRELESIKMPFRVASEHHGPTGYLGVGRVMWV
LNCFLNWKCTYYYWQIMHSLTLFFTHNKDATRW
>randomseq5
YCAVYEHLSNIWCVFILPGLMRASIHCDTDHTPYLVDELWATMFLYDVDWVLIVRCNDYF
DMDHNFQMRVCCCDKDNMMESHIMMHYWPERNSPHTTSWWEHHQSMMNPGMVECNTGMKR
IEMCHEEVRCEQPPFTYKPKIWISCVIPLDLHSKVIWSRMPDPIQTRYTVVGLEDWNAHR
PQPPCPRYKGAYDLWFRDRSMIAKYSQRRGFTAVCCLDHEGKYRYFEITNYDLAACRNWS
VAHKMIEDNRMWRYKMAVSQRLDIGIIDEIQAMCHRMWYSVVIDLVCLHPQRPASVMQTG
MYMRFTHSHEMDGILHAWMYCCCWQKKNELRAMIEITFSKQASPPRSVMAINPLRMKAKL
EARPPIAQERNFCDMYATQYQDCGMMQMEDCYSAVEVAMQKHYLQLNETGVNWFVEIKKP
YANQGSPLDFYSSLRLGSNMHYNIKGETAAVIKEDLDAVCQCMNQGWAGAANDMIWTHAY
LPIDSYPPYDVLQMIYPHCWVDLDWCFKMKMNTCNYYTAPQWITVRMDIQCPSCGKQENY
QQQCIQPSNFEEESLANSVMTYGKISQRIYFLVFIYPKCGWQTIMPPVTRGVWLIITGWT
EEHLNDIFDSTTTRPNAWSTIVLFWTNGSQCPK
>randomseq6
YMKRQIWPNGRVWAGDPFFMHDVDFHTQACKQDTLCCANCLCWHWNLIGQEGISIALQIN
LWSMWQQVMSVMIKGYGPGMVHLHFWPGWWDDCKIVEVREGATFYWHKQKELYPTYFTTQ
HTARDFKPEREPRDRMFMKVSDWFSNPFPVGFANSHRAGWTTHLEIEYTMRCKTLATMDQ
VFTYARAQFHMALFGSASYHYSDNFMDGGEFPHWIGPGYCSNEKDIWAPKGIGKINCCLK
WRSYIYEMVPSMSCKQFEWNKHLEACVSRGKDVSGILHVHFMFPLDSMRVRIWFHTVRWS
AVCHYFADERGIQFCQHVYWEDLWNYRRFSNNWLTVLMGAVVLPSGQPQIEWPCGMWEYG
TAPAGNKAFISRFKVDPRGDYNPQQDVCMKNFARQNANTYNCGKRWDCTYTIPIYQKFTC
AEKFQKEFETGGIDEYARFVMVEIENDINQLSYTNHFGFTQMIMANSYRGKYIQVPDTGL
FEWCCQINPNSSPWWKNTCNMRFDPWFKARWVDTEKYWMGHFPCCWAWIQVQDFKEWRHN
KTSLNETAIQATHLEKCNCEMKRRGVDCPMDRALVMGDKRCWYSDYTGTRRHMPYVQNQY
MEHYKYMHMYEATMYVTSNPLDYSLGVYEGSEW
>randomseq7
WHGGNHHFNCALKSAAHHEEKYDWWFMNRGEPLICGKEDQWANTGLFTNQFEGIACITPR
NKNDVNNFMEMTQNDRQKRWQCSRCTIMVDCNIREGNQNVTSMCSDSDFETLKRNCFLFM
CIHWRWVNMGNAESEKNSGWISCFTNSPCQQSCQKVWCSAYRRMGCQHTMDDKHDILILQ
TCCMHSFGINDAQFTETYMVRDHRRGSRERGPMPWPQIAFEWHSQQGWKCGMTYRQHLCP
GVITGKVHLSYRMDVSMSFQKENKDLNDHWCWLATTWCRLIGSTKHNDCCLIHLIECPCE
SWDYYYDYHFIMLRSRSYGLRSICIGPWIGTVLDQPEKNVEAAIGVCLLTYAFAASRHPH
HAFIFHGKDSAAFSVKRHGGEVVLPNELLNQQMIHYSRQGCIDAVAKQCGVHPLGAMCEH
PGFQWKSRQTVQTDAKRSEPDVRTHERLTYDIDYANAEWALGWQLVPVACVHWYNDSTTD
WIQTSLTEPKSCNDAVQDKACLKICERKGPKTPHESFTPVYPWEGQMHHHPNCPWVLWED
DYLTAMRNELMLRERRSKAPSNCGCNLKLKLMMNCEQLWHECTKWDCAGGFYVSGVCQME
VRYCNKLEQMDHNLYPYIQMSIYCRPIDWKPVS
>randomseq8
MPCFTFTGRGYSYMMTMRQGDGDAPETLRHQSIADKGSPIAALAAGEQDEVMEFVPAEWI
RMKVPKNWPYNDYRGLLDAGGPQINGNCVLFHSFIIKQCKAPFCCFREHEFPCHPKMTDC
YTPRQNIENKAPVVQIMFGDWNGGFDFHNLSWYRDCHTQHTVCYSVLHHYIDVRHCIPCL
NDLEEFQQALHMPVVYSCTTFHMCEEAITYTGNPPVTCGSHCNSFAYVDVKATWGNWNMT
RDDAADCLVQWMCLLKNLCYGCIQIADFNVPNYMQWMVKSYCSWHMLIMCVIAKLQDKPN
YWLDFIECAGNCRCTYMINRQIDFMYYPVRLYCAVLAMHLTYCAIWHMHEHFHKPIDVRG
IDGSFIETMLYCHNAPASHHQKTVRECSKIYWALREYMEAVHVPICAKLFCASNNDQAHD
KAQFDHMHGCFETWWWAKEFIPSGEKTSWEGEGIDGQSKFFTGVYQWNPWDGFAQMQRFD
AHTLMFHMMQDTFQRYRSVCVTCIDADDHNWSEWTMVMQVEMMWCSMWFWPWNQRMCYIK
MDPVKEGRKHEPCLKIRHFLINELYEIGVTSNWRQVPRDIMWHLHHPSLSSSYTMYNDSL
AESSITTPKAKQRPFNVLDQVPRLLIRNCLFLV
>randomseq9
IQYCDIKDDESYCIHLCTNRQGLEQSINKPWMGACPHEWYSLQLYYRNVPTGSWFDRTGI
EGATMFYQLQHYILGPEPDLHMQTWVMFGWGAFEGMHTHHQRARWFLFRMEFKPKCITNA
RHCLFQPYPHTVDSYVDYAGRHCQYVAYKWYYYDKVTSILYHAWHTMPITLCPGHKIKPV
NYSGTPVPAYHANIIKSIHDNDLEVEVWPIYELFIVMYWMVHMKHEFLHLPELCLLCHDG
KVATALNMDMCMPIQERISNSQTMIYSEDLSLDCKSCDRSGMNVPFPRYPHLEDWLFERP
VDCHTFSLVWHWFKQGKLTDWPVDSIGHQYLMNAMGDMQNNIMDWLMKRHYICFITYQPY
ATCWIQDQHGMARISECDDNILHDMDTFEQDHFDNDTAHNLSQAVKVTVTKCKCLVEFWD
DPISTGVNKMTVEHHCSKEKGAHQYWHVKGKRPGHSDTREYFVGQHRWIYHFVFMGIHIE
KFWHRWHHYGVAHQADADWRQCIGVYREDAINYYWSLIFKADWNMWIQTFTRWITGFTLW
TKPQLLVWGYERLAKKVPHVFAHNMYNVKHFHHIPWAPDDLPSPFMSNQVPPGAFEWLYI
RDKKLGLKINTWSSAKRFHFKINHLSFSWDQWY
>randomseq10
WIRLDPEWFEDVGIDGWHYWHSKCTVSHPSIQHETMHVVRQFSRRNMQEWNVLHAYQRWD
ETMCCYPCVLAMCWIKAWEKTEDHCNARCEHLNSRWYTKRICWQMCMFSYLQNAYLVLCL
MLERDVHRRNRDTSQFEMFKATNGFHTMHGPETWEGQYHQECGEVYCVFWQQKVIQPVMA
ENYGPNDTNDMNECDYNPTVVTIQAYNCPIHPTMEWQMFDSYNTNEQQPWHHKREENKQE
DKRYGNWASQWDPISNGWNPFPRVEACHETYLYKMDWPWYPWVVERHNGRQIDRCSIAMG
QGLAETQCSWLYEWDRTTEGKAFNLTCYIWCGFFANRYPDHESTFIWYQTASTYQAESHF
PSRVQNFPPAYPPNRWRVVGFHITKTSRKVCQMQPRHPMEWDMFGMAIMVTGPGNSHPNS
EVLHLMGNACAYQGNNHAFAQQTWKDNQPHIMRVLRWDLKFYRIAKLMMINFCQHFVPHG
KTTIAKPELGEIRTHLAICDYGCCTACHMAKWWVRYLKKMNMTRANKVWWHMIVQGVSWP
QWFQFFHACFCIVLWTDMFYWRNEARVGKYFPAHYDPLALHNQYVNLGMKVTFFIKNSEC
MMKYWPQQHDNKGPWCGEMVFIFACANALKRIH
>randomseq11
EILCRAGPNWAKWKIQMNLVVVWTKIRKHLNYRFCVVNPTEKSYLNWVVKCMWHLSQEMT
SFPSSFYEPPYGCPCKPKNLEAYSVRGFYQMNGKGVTDIIDGHHLIRADYWHMPLVKCRP
KVYDSISNITSKSKFIKTNKEVAESWDKTDQKACIIRFDEQNRSKRAWTIPVKPRTQQMR
MLRYQTGVWVYACTAKIPPINQYCSKMDACPMNKEVDWINMVQLQKNVHHPFISAHQKLY
HMHDICWMDLQADRCWNIKFHVFAYVFLYIKHFRSGPHNNHWDISPTSQASATYHHTMFV
TWSAAQHKNVGLFYAEWNFMWAAITGMRMNTHVKPDCPIITEWYFLRPHHEPCFRYMCYV
HDWHDARNQDNNIKCNQSQHFLFQTVMYQMNHQMPRARLLVAPAPRYATIQLHHPDRLHD
KLVVPKGCKFWTTINCISIATCLWNAFPHQCPFRYFITEHNATSIPIVVFTHRWDTLLQR
AMWFAPSCVVAYDKMLLIHVSIMPLGRAVHCEDKGHDMSECEKFDMAYTQTEALGRAVPT
ACHMTVMQIKCKSLHMCECNDRIIEHLMANGCPWWNGSGQSELPRTSCSYYLWYSPYRIS
FNGFQYCCMGIGAGKQLNYLNISWSGSMSDQLE
>randomseq12
KIESYNRLTSTWFDKRIFYCNAEYRLIDSVKKTPIRMVIAELGYCGTSDDHLMDNWPYTF
SAQHWYTTAETTGTFVTHTAAFQEYALSQQEKWVEEYSYSNFYPKEPTFHLRNKVDNHGP
RAEQTWWFPHYRDMQYEDAIQASCLRENMHHLCQEFWEYNSGHDKEWHIIMMNVTCTFMI
WWEGDLASHHKFNHDYWVNADTRQWWPTWEFMSSEVPGDKASHDMGDMYCRIVLVQNTIC
ICENQCVYRGIRRPVDIFILMWINHMMQEWEQAMVLCSVFQQEMAMFYCGQCLAMQIIWG
EHGHCGFNEIPFCYNDDSNGAVETKVGSGKVMPQTPYFSNAETHVQCHELDPRKRPTMSQ
QKNVQHDCKLNQKYCWENQEAFDKDPMTTNDGFDVCWEKCKGDKWHAHLMYGHHYDGGMG
HLMFDNDLAYAWHWMTVKIQMPAMKTVYQHYDFEEERSEPEAHWPCLDKDTCGAMHPHGD
AVTVVIHQQDIPNFPEEHAGMVEKCDQHWCMPGFMMRKFDWARWCEHRENYGTVERLKCT
YAANSTWMSFFVPCQIHFWLYVLVSVPRINYGKTGTYGPPWMNFIAEGSGVHGHGYRLLD
TLEQNQRDTFNATNRGVSTGPVPYCGRAQPLNI
>randomseq13
AWLNNVGIQIIWHADGKPLVHREPEMSKGPMNKCIGYGTAQANKHWRTDEHHLSKLQDMP
RTKNYYNHEMHKIFEHWVWEHNRNVHFKPITNDCNLDLRFAEFPEAWKAINGLLAWSYYN
VQSNFIGYLCTFCYTSPEAFEWGGIDWMYLWHPWRLIRPSSPFHMLILIVFCPCRPSDLF
CIHHAPMARFQCAPSHFKCLGTKDFIHDRTGTFMFMPSLRYYIFEDQSQNVVHGFGNMMS
KWERFNQEVWFWKDPVNPPCCQTAQCIEVDQVCSNENHMRNDSPESDANENIEMSPPMEH
WVWAFFEFKPQYNYQRWENVRLCPLWLMPLGYHKKDLNDQPGTAWPRTWMNWRNTKCRPA
HIRDENFHQSAEPENFTQEKFDNALEFITVTMLCDPHCFAQFRCLELFQHTPMEAFWLTQ
EFMVACFYFQHYNWQLYGAVVHQKCADVHDRKERDCCHIPCHFEQIPKNKLIFWFPVCEP
YMKINKYLTIGRPSNVINRNINEGKVKSMPFIHHSFVGGRRGAEIYYQGAPKATGGNMND
GEGIAWDIAIDQGNDQIVWKYWFGCFTKQRHVDCHAWECWTRMMFKMSKIRELTYEKSSC
DTVTQVEEYKRTPLLSLKMQWMQKSVQAVRCSH
>randomseq14
QRQDAMVFQQWLTRCYRVMYGATASLKRDKKVTSWICAIAFRPCTCMYDQDGRSGNRCRC
FPENFKRYQFHREGHRREKSTMCFYYDYLKFMFFLGHIDFGNQWYAAMSNHVMGSVDMVV
GASLHQCDESVWPLLIRCPCFRCWNKLYGGHCYPFVVMYGHFPPHEGYWYSQKYVRTPCS
PVNMWMDKEYLEWQQMCSRSRRTINPDGPCGIKAYIWHQHMGDINLELPLWWRNDRDTMQ
TIRKVEFWKDCPHPSLIIAWREDVDHMCKRDEVKPGFSFNHHDWWYMKCQYAESWCNDVG
WFDFRRDTTGEWCTNLVHVEWVLPRCEFINQCCHDKVYCTASQSRVTEMMKYNWRFGTYE
EPHNHSWMHLELDNIYSEARKHFAKIVVRNSVIPVTFGQKQRSSMPKQGTGFDILWEVQI
WTHLSKFGGKSDWSDGRWDYTFIPDGRFGSSFVCNGQECFCTVVRAFHDIDHMISMCKTR
LNMKMPRSAKTMFVYCEITTERHGAMWCNHVKHKCSVQKMEGTRIVFFAYMHMRVLLIWE
FEFIQPKQYKKHCDYAFCGALLPCNVHSQAPHTFNVADGDVTWCGRDGKQTGEYHWARHE
TATQYNTHIDEYQWEVRHVWQQAYKVKLKRYVQ
>randomseq15
HWDLEFGFHILMNYWYNNFTAFHCAPVLDNDMFEEDYHLQRWQNLFRDLIWPQANKQLAS
DRKGLQVRTTTHSRHAHDQRMENVHKFHMDKDWGKFEDCCITIGIKQDSGNWMQELQPVE
QPFEMIWHYFGCHRGEVKTCEIGKRIQGHCGWNTGRVLSWRHNPFDVFTVIDANTKSNIG
RNKWCGCPSGEDTNRQLWREKTPRPFGNTGLHHEIGMHRQYTHHCWDEKHMGCAMDCWDF
GIQLKEHLPEAREINMPCWDITYGSYSRPPRDYKKQEGSMKSKQWLPHAMTNLEELSAPY
EMSNHTSASGFALSCLRYCTIPFMSIFRTGWFQDCLWSKNFKHDRQQAVAVQWIEDFSIL
YPIAYDMEVFTKIECKKSRKQYAWNPKLSYDMVQFWTPHNQVWSEGKCIEFNINRGMAGS
ETCKHYGHTYREHHLQHQNTPPYNARHAHYTDENWASREWMRCWASTLLRTVTTGNPRGT
CQQSGNQWVWDFKTAHNIYGDCRAVDGNCDHADCEYCNHDVHYVTIGKCYNITLVNDRNS
EQFIIYIAWPDEGMGPAVSSAFWDVDDHHNPIRMYFAVTFFYLEAWFCFCMMLMATPMKQ
QLHMFYRKRCWWDFWRMPPYKYRGPDMSEGVLR
