# Supplementary material for: Evaluating deterministic motif significance measures in protein databases
Source: Algorithms Mol Biol. 2007 Dec 24;2:16. doi: 10.1186/1748-7188-2-16 (PMC2254621; doi:10.1186/1748-7188-2-16)
Supplement: Additional File 2 — Scripts and Datasets. This file contains the sequence datasets (synthetic and real) and the evaluated motifs. This data is separated according to the tables where it is presented and discussed. It also contains script programs (in perl language) developed for this work. [file 1748-7188-2-16-S2.zip › Scripts_and_Datasets/datasets/Table 5/DILIMOT/LPSN/out_S4_L3_w5.txt]

Motif	Supp	Sn	Sp	PPV	F	corr	dp	fpr	IG	Pratt	LogOdds	Zscore	J	I	S	Info
SS..S	10.0000	0.6667	1.0000	1.0000	0.8000	0.7071	0.6667	0.0000	24.1495	6.3830	3.3149	3.9600	0.0003	1.0000	2.6833	2.6833
SSS	9.0000	0.6000	0.9333	0.9000	0.7200	0.5657	0.5333	0.0667	21.4662	2.6065	3.2692	3.3888	0.0002	0.9998	2.4150	2.6833
L.SN	9.0000	0.6000	0.9333	0.9000	0.7200	0.5657	0.5333	0.0667	21.8779	6.9259	3.3361	3.9305	0.0001	0.9999	2.4613	2.7347
L.S.L	9.0000	0.6000	1.0000	1.0000	0.7500	0.6547	0.6000	0.0000	19.6436	11.5745	2.9728	1.1906	0.0006	1.0000	2.4555	2.4555
S.SL	9.0000	0.6000	1.0000	1.0000	0.7500	0.6547	0.6000	0.0000	20.5549	6.9037	3.1210	2.2568	0.0005	1.0000	2.5694	2.5694
RL..L	9.0000	0.6000	0.9333	0.9000	0.7200	0.5657	0.5333	0.0667	20.3076	6.4431	3.0807	1.9622	0.0003	0.9998	2.2846	2.5384
SS.S	8.0000	0.5333	1.0000	1.0000	0.6957	0.6030	0.5333	0.0000	18.7830	6.8830	3.2180	2.8177	0.0003	1.0000	2.6833	2.6833
LSS	8.0000	0.5333	0.9333	0.8889	0.6667	0.5092	0.4667	0.0667	17.9856	2.6264	3.0698	1.7752	0.0002	0.9998	2.2839	2.5694
L..SS	8.0000	0.5333	0.9333	0.8889	0.6667	0.5092	0.4667	0.0667	17.9856	6.3830	3.0698	1.7752	0.0002	0.9998	2.2839	2.5694
L.L.S	8.0000	0.5333	0.9333	0.8889	0.6667	0.5092	0.4667	0.0667	17.1882	11.5745	2.9216	0.7845	0.0003	0.9997	2.1826	2.4555
E.E.E	8.0000	0.5333	1.0000	1.0000	0.6957	0.6030	0.5333	0.0000	19.0220	11.5745	3.2625	3.1448	0.0003	1.0000	2.7174	2.7174
L..SD	8.0000	0.5333	0.9333	0.8889	0.6667	0.5092	0.4667	0.0667	18.5796	6.3946	3.1802	2.5453	0.0002	0.9998	2.3593	2.6542
L.S.Y	8.0000	0.5333	0.9333	0.8889	0.6667	0.5092	0.4667	0.0667	19.8719	11.5745	3.4204	4.3805	0.0001	0.9999	2.5234	2.8388
K..LE	8.0000	0.5333	0.8667	0.8000	0.6400	0.4243	0.4000	0.1333	18.4096	6.4080	3.1486	2.3213	0.0001	0.9997	2.1040	2.6299
L.NI	8.0000	0.5333	0.8667	0.8000	0.6400	0.4243	0.4000	0.1333	19.4875	6.9045	3.3490	3.8061	0.0001	0.9998	2.2271	2.7839
L.L.N	8.0000	0.5333	0.8667	0.8000	0.6400	0.4243	0.4000	0.1333	18.3458	11.5745	3.1368	2.2380	0.0001	0.9997	2.0967	2.6208
E..LE	8.0000	0.5333	1.0000	1.0000	0.6957	0.6030	0.5333	0.0000	18.1449	6.4080	3.0994	1.9785	0.0004	1.0000	2.5921	2.5921
NL.S	8.0000	0.5333	0.9333	0.8889	0.6667	0.5092	0.4667	0.0667	19.1431	6.9990	3.2850	3.3136	0.0001	0.9999	2.4309	2.7347
SL.S	7.0000	0.4667	0.8667	0.7778	0.5833	0.3637	0.3333	0.1333	15.4162	6.9037	3.0118	1.2937	0.0001	0.9997	1.9984	2.5694
S..LL	7.0000	0.4667	1.0000	1.0000	0.6364	0.5517	0.4667	0.0000	14.7327	6.3830	2.8636	0.3784	0.0006	1.0000	2.4555	2.4555
LL.L	7.0000	0.4667	0.9333	0.8750	0.6087	0.4523	0.4000	0.0667	14.0493	6.8830	2.7154	-0.5260	0.0004	0.9995	2.0489	2.3415
NS..L	7.0000	0.4667	0.8667	0.7778	0.5833	0.3637	0.3333	0.1333	16.4084	6.4259	3.2270	2.6967	0.0001	0.9998	2.1270	2.7347
NS.S	7.0000	0.4667	1.0000	1.0000	0.6364	0.5517	0.4667	0.0000	17.0919	6.9259	3.3752	3.7543	0.0002	1.0000	2.8486	2.8486
S..SL	7.0000	0.4667	1.0000	1.0000	0.6364	0.5517	0.4667	0.0000	15.4162	6.4037	3.0118	1.2937	0.0005	1.0000	2.5694	2.5694
K.LL	7.0000	0.4667	0.9333	0.8750	0.6087	0.4523	0.4000	0.0667	15.0279	6.8830	2.9276	0.7708	0.0003	0.9997	2.1916	2.5046
LLN	7.0000	0.4667	0.9333	0.8750	0.6087	0.4523	0.4000	0.0667	15.7249	2.6938	3.0788	1.7178	0.0002	0.9998	2.2932	2.6208
SI.S	7.0000	0.4667	1.0000	1.0000	0.6364	0.5517	0.4667	0.0000	16.3948	6.8869	3.2240	2.6766	0.0003	1.0000	2.7325	2.7325
S.S.L	7.0000	0.4667	1.0000	1.0000	0.6364	0.5517	0.4667	0.0000	15.4162	11.5745	3.0118	1.2937	0.0005	1.0000	2.5694	2.5694
L..LK	7.0000	0.4667	0.9333	0.8750	0.6087	0.4523	0.4000	0.0667	15.0279	6.4248	2.9276	0.7708	0.0003	0.9997	2.1916	2.5046
N.L.S	7.0000	0.4667	0.8667	0.7778	0.5833	0.3637	0.3333	0.1333	16.4084	11.5745	3.2270	2.6967	0.0001	0.9998	2.1270	2.7347
NGN	7.0000	0.4667	0.9333	0.8750	0.6087	0.4523	0.4000	0.0667	18.0609	2.6513	3.5853	5.4494	0.0001	0.9999	2.6339	3.0101
LQS	7.0000	0.4667	1.0000	1.0000	0.6364	0.5517	0.4667	0.0000	16.5218	2.6934	3.2516	2.8659	0.0003	1.0000	2.7536	2.7536
LN..L	7.0000	0.4667	0.8667	0.7778	0.5833	0.3637	0.3333	0.1333	15.7249	6.4990	3.0788	1.7178	0.0001	0.9997	2.0384	2.6208
L..LV	7.0000	0.4667	0.9333	0.8750	0.6087	0.4523	0.4000	0.0667	14.7770	6.4064	2.8732	0.4371	0.0003	0.9997	2.1550	2.4628
L.SD	7.0000	0.4667	0.9333	0.8750	0.6087	0.4523	0.4000	0.0667	15.9254	6.8946	3.1222	1.9985	0.0002	0.9998	2.3225	2.6542
SS..D	7.0000	0.4667	1.0000	1.0000	0.6364	0.5517	0.4667	0.0000	16.6089	6.3830	3.2704	2.9975	0.0003	1.0000	2.7681	2.7681
L.S.S	7.0000	0.4667	0.9333	0.8750	0.6087	0.4523	0.4000	0.0667	15.4162	11.5745	3.0118	1.2937	0.0002	0.9998	2.2482	2.5694
LNS	7.0000	0.4667	0.9333	0.8750	0.6087	0.4523	0.4000	0.0667	16.4084	2.6841	3.2270	2.6967	0.0001	0.9998	2.3929	2.7347
N.L.N	7.0000	0.4667	0.9333	0.8750	0.6087	0.4523	0.4000	0.0667	17.4006	11.5745	3.4421	4.2660	0.0001	0.9999	2.5376	2.9001
LL.N	7.0000	0.4667	0.9333	0.8750	0.6087	0.4523	0.4000	0.0667	15.7249	6.8830	3.0788	1.7178	0.0002	0.9998	2.2932	2.6208
LKS	7.0000	0.4667	0.9333	0.8750	0.6087	0.4523	0.4000	0.0667	15.7114	2.6380	3.0758	1.6990	0.0002	0.9998	2.2912	2.6186
SDL	7.0000	0.4667	0.9333	0.8750	0.6087	0.4523	0.4000	0.0667	15.9254	2.6497	3.1222	1.9985	0.0002	0.9998	2.3225	2.6542
LK..L	7.0000	0.4667	0.8667	0.7778	0.5833	0.3637	0.3333	0.1333	15.0279	6.4248	2.9276	0.7708	0.0001	0.9996	1.9481	2.5046
G..SN	7.0000	0.4667	0.8000	0.7000	0.5600	0.2828	0.2667	0.2000	17.0687	6.4259	3.3701	3.7168	0.0000	0.9998	1.9913	2.8448
D.SS	7.0000	0.4667	1.0000	1.0000	0.6364	0.5517	0.4667	0.0000	16.6089	6.8830	3.2704	2.9975	0.0003	1.0000	2.7681	2.7681
L.LS	7.0000	0.4667	0.9333	0.8750	0.6087	0.4523	0.4000	0.0667	14.7327	6.9037	2.8636	0.3784	0.0003	0.9997	2.1485	2.4555
S.IL	7.0000	0.4667	0.9333	0.8750	0.6087	0.4523	0.4000	0.0667	15.7114	6.9248	3.0758	1.6990	0.0002	0.9998	2.2912	2.6186
AS..L	7.0000	0.4667	0.9333	0.8750	0.6087	0.4523	0.4000	0.0667	15.1513	6.3861	2.9544	0.9360	0.0002	0.9997	2.2096	2.5252
GL.S	7.0000	0.4667	0.9333	0.8750	0.6087	0.4523	0.4000	0.0667	15.3930	6.9023	3.0068	1.2621	0.0002	0.9998	2.2448	2.5655
S.ST	7.0000	0.4667	1.0000	1.0000	0.6364	0.5517	0.4667	0.0000	16.5716	6.8929	3.2624	2.9410	0.0003	1.0000	2.7619	2.7619
S..NS	7.0000	0.4667	0.7333	0.6364	0.5385	0.2075	0.2000	0.2667	17.0919	6.4259	3.3752	3.7543	0.0000	0.9998	1.8128	2.8486
SLT	7.0000	0.4667	0.8667	0.7778	0.5833	0.3637	0.3333	0.1333	15.8881	2.6475	3.1142	1.9459	0.0001	0.9997	2.0596	2.6480
SS.D	7.0000	0.4667	0.9333	0.8750	0.6087	0.4523	0.4000	0.0667	16.6089	6.8830	3.2704	2.9975	0.0001	0.9999	2.4221	2.7681
SSD	7.0000	0.4667	1.0000	1.0000	0.6364	0.5517	0.4667	0.0000	16.6089	2.6163	3.2704	2.9975	0.0003	1.0000	2.7681	2.7681
A..SS	7.0000	0.4667	1.0000	1.0000	0.6364	0.5517	0.4667	0.0000	15.8348	6.3830	3.1026	1.8710	0.0004	1.0000	2.6391	2.6391
KL..S	7.0000	0.4667	0.9333	0.8750	0.6087	0.4523	0.4000	0.0667	15.7114	6.4248	3.0758	1.6990	0.0002	0.9998	2.2912	2.6186
F.S.S	7.0000	0.4667	0.8667	0.7778	0.5833	0.3637	0.3333	0.1333	17.1800	11.5745	3.3943	3.8980	0.0000	0.9999	2.2270	2.8633
S.E.E	7.0000	0.4667	0.8667	0.7778	0.5833	0.3637	0.3333	0.1333	16.2363	11.5745	3.1897	2.4440	0.0001	0.9998	2.1047	2.7060
YK..L	7.0000	0.4667	0.8667	0.7778	0.5833	0.3637	0.3333	0.1333	17.3283	6.4575	3.4264	4.1439	0.0000	0.9999	2.2463	2.8880
DTK	7.0000	0.4667	0.9333	0.8750	0.6087	0.4523	0.4000	0.0667	17.3759	2.6081	3.4368	4.2242	0.0001	0.9999	2.5340	2.8960
SL.E	7.0000	0.4667	0.8000	0.7000	0.5600	0.2828	0.2667	0.2000	15.4845	6.9037	3.0266	1.3867	0.0001	0.9996	1.8065	2.5808
K.LN	7.0000	0.4667	0.8000	0.7000	0.5600	0.2828	0.2667	0.2000	16.7036	6.9990	3.2910	3.1421	0.0000	0.9998	1.9488	2.7839
S..ST	7.0000	0.4667	1.0000	1.0000	0.6364	0.5517	0.4667	0.0000	16.5716	6.3929	3.2624	2.9410	0.0003	1.0000	2.7619	2.7619
K.LD	7.0000	0.4667	1.0000	1.0000	0.6364	0.5517	0.4667	0.0000	16.2206	6.9442	3.1862	2.4211	0.0003	1.0000	2.7034	2.7034
S..TS	7.0000	0.4667	0.8667	0.7778	0.5833	0.3637	0.3333	0.1333	16.5716	6.3929	3.2624	2.9410	0.0001	0.9998	2.1482	2.7619
LL..E	7.0000	0.4667	0.9333	0.8750	0.6087	0.4523	0.4000	0.0667	14.8010	6.3830	2.8784	0.4689	0.0003	0.9997	2.1585	2.4668
ISV	7.0000	0.4667	1.0000	1.0000	0.6364	0.5517	0.4667	0.0000	16.4391	2.6095	3.2336	2.7424	0.0003	1.0000	2.7399	2.7399
S.E.L	7.0000	0.4667	1.0000	1.0000	0.6364	0.5517	0.4667	0.0000	15.4845	11.5745	3.0266	1.3867	0.0004	1.0000	2.5808	2.5808
LQ..K	7.0000	0.4667	1.0000	1.0000	0.6364	0.5517	0.4667	0.0000	16.8169	6.5137	3.3156	3.3175	0.0002	1.0000	2.8028	2.8028
L.SS	7.0000	0.4667	0.9333	0.8750	0.6087	0.4523	0.4000	0.0667	15.4162	6.8830	3.0118	1.2937	0.0002	0.9998	2.2482	2.5694
S..GN	7.0000	0.4667	1.0000	1.0000	0.6364	0.5517	0.4667	0.0000	17.0687	6.4279	3.3701	3.7168	0.0002	1.0000	2.8448	2.8448
KKS	7.0000	0.4667	0.8000	0.7000	0.5600	0.2828	0.2667	0.2000	16.6900	2.6101	3.2880	3.1212	0.0000	0.9998	1.9472	2.7817
S.L.S	6.0000	0.4000	1.0000	1.0000	0.5714	0.5000	0.4000	0.0000	12.8468	11.5745	2.9449	0.8121	0.0005	1.0000	2.5694	2.5694
L.SL	6.0000	0.4000	0.9333	0.8571	0.5455	0.3941	0.3333	0.0667	12.2773	6.9037	2.7967	-0.0277	0.0003	0.9996	2.1047	2.4555
QQ..Q	6.0000	0.4000	0.8000	0.6667	0.5000	0.2182	0.2000	0.2000	16.1803	6.3830	3.8123	7.0769	0.0000	0.9999	2.1574	3.2361
Q.Q.Q	6.0000	0.4000	0.9333	0.8571	0.5455	0.3941	0.3333	0.0667	16.1803	11.5745	3.8123	7.0769	0.0000	1.0000	2.7738	3.2361
S.LL	6.0000	0.4000	0.9333	0.8571	0.5455	0.3941	0.3333	0.0667	12.2773	6.8830	2.7967	-0.0277	0.0003	0.9996	2.1047	2.4555
S.PS	6.0000	0.4000	0.8667	0.7500	0.5217	0.3015	0.2667	0.1333	14.0020	6.9049	3.2455	2.6142	0.0000	0.9998	2.1003	2.8004
S.IS	6.0000	0.4000	1.0000	1.0000	0.5714	0.5000	0.4000	0.0000	13.6624	6.8869	3.1571	2.0618	0.0003	1.0000	2.7325	2.7325
L.K.L	6.0000	0.4000	0.8667	0.7500	0.5217	0.3015	0.2667	0.1333	12.5232	11.5745	2.8607	0.3337	0.0001	0.9996	1.8785	2.5046
S.SS	6.0000	0.4000	0.9333	0.8571	0.5455	0.3941	0.3333	0.0667	13.4164	6.8830	3.0931	1.6754	0.0001	0.9998	2.3000	2.6833
S..SI	6.0000	0.4000	0.9333	0.8571	0.5455	0.3941	0.3333	0.0667	13.6624	6.3869	3.1571	2.0618	0.0001	0.9998	2.3421	2.7325
S..SQ	6.0000	0.4000	0.8667	0.7500	0.5217	0.3015	0.2667	0.1333	14.3377	6.4359	3.3328	3.1868	0.0000	0.9998	2.1507	2.8675
SLI	6.0000	0.4000	0.8667	0.7500	0.5217	0.3015	0.2667	0.1333	13.0928	2.6380	3.0089	1.1806	0.0001	0.9997	1.9639	2.6186
L.SE	6.0000	0.4000	1.0000	1.0000	0.5714	0.5000	0.4000	0.0000	12.9038	6.8832	2.9597	0.8969	0.0004	1.0000	2.5808	2.5808
LL..S	6.0000	0.4000	0.9333	0.8571	0.5455	0.3941	0.3333	0.0667	12.2773	6.3830	2.7967	-0.0277	0.0003	0.9996	2.1047	2.4555
PS.S	6.0000	0.4000	0.8000	0.6667	0.5000	0.2182	0.2000	0.2000	14.0020	6.9049	3.2455	2.6142	0.0000	0.9998	1.8669	2.8004
S..SS	6.0000	0.4000	0.8667	0.7500	0.5217	0.3015	0.2667	0.1333	13.4164	6.3830	3.0931	1.6754	0.0001	0.9997	2.0125	2.6833
I..LL	6.0000	0.4000	0.8667	0.7500	0.5217	0.3015	0.2667	0.1333	12.5232	6.3830	2.8607	0.3337	0.0001	0.9996	1.8785	2.5046
N..NN	6.0000	0.4000	0.8667	0.7500	0.5217	0.3015	0.2667	0.1333	15.8969	6.3830	3.7385	6.3709	0.0000	0.9999	2.3845	3.1794
LL..I	6.0000	0.4000	0.9333	0.8571	0.5455	0.3941	0.3333	0.0667	12.5232	6.3830	2.8607	0.3337	0.0002	0.9997	2.1468	2.5046
NG..S	6.0000	0.4000	1.0000	1.0000	0.5714	0.5000	0.4000	0.0000	14.2239	6.4279	3.3032	2.9894	0.0002	1.0000	2.8448	2.8448
S..LD	6.0000	0.4000	0.8667	0.7500	0.5217	0.3015	0.2667	0.1333	13.2712	6.4442	3.0553	1.4517	0.0001	0.9997	1.9907	2.6542
S.S.D	6.0000	0.4000	0.9333	0.8571	0.5455	0.3941	0.3333	0.0667	13.8407	11.5745	3.2035	2.3489	0.0001	0.9999	2.3727	2.7681
SSL	6.0000	0.4000	0.9333	0.8571	0.5455	0.3941	0.3333	0.0667	12.8468	2.6264	2.9449	0.8121	0.0002	0.9997	2.2023	2.5694
SS..L	6.0000	0.4000	0.9333	0.8571	0.5455	0.3941	0.3333	0.0667	12.8468	6.3830	2.9449	0.8121	0.0002	0.9997	2.2023	2.5694
D.L.S	6.0000	0.4000	0.8667	0.7500	0.5217	0.3015	0.2667	0.1333	13.2712	11.5745	3.0553	1.4517	0.0001	0.9997	1.9907	2.6542
S.NN	6.0000	0.4000	1.0000	1.0000	0.5714	0.5000	0.4000	0.0000	15.0701	6.8830	3.5234	4.5563	0.0001	1.0000	3.0140	3.0140
DL.S	6.0000	0.4000	0.8000	0.6667	0.5000	0.2182	0.2000	0.2000	13.2712	6.9442	3.0553	1.4517	0.0000	0.9997	1.7695	2.6542
TSS	6.0000	0.4000	0.9333	0.8571	0.5455	0.3941	0.3333	0.0667	13.8096	2.6149	3.1954	2.2984	0.0001	0.9998	2.3674	2.7619
D.LL	6.0000	0.4000	0.8667	0.7500	0.5217	0.3015	0.2667	0.1333	12.7016	6.8830	2.9071	0.5967	0.0001	0.9996	1.9052	2.5403
SLE	6.0000	0.4000	0.9333	0.8571	0.5455	0.3941	0.3333	0.0667	12.9038	2.6286	2.9597	0.8969	0.0002	0.9997	2.2121	2.5808
T.SS	6.0000	0.4000	0.9333	0.8571	0.5455	0.3941	0.3333	0.0667	13.8096	6.8830	3.1954	2.2984	0.0001	0.9998	2.3674	2.7619
SFS	6.0000	0.4000	0.9333	0.8571	0.5455	0.3941	0.3333	0.0667	14.3167	2.6467	3.3274	3.1501	0.0001	0.9999	2.4543	2.8633
L.S.K	6.0000	0.4000	0.8667	0.7500	0.5217	0.3015	0.2667	0.1333	13.0928	11.5745	3.0089	1.1806	0.0001	0.9997	1.9639	2.6186
VS..S	6.0000	0.4000	0.9333	0.8571	0.5455	0.3941	0.3333	0.0667	13.4533	6.3831	3.1027	1.7328	0.0001	0.9998	2.3063	2.6907
IL.N	6.0000	0.4000	0.8667	0.7500	0.5217	0.3015	0.2667	0.1333	13.9196	6.9248	3.2240	2.4780	0.0000	0.9998	2.0879	2.7839
LLK	6.0000	0.4000	0.8667	0.7500	0.5217	0.3015	0.2667	0.1333	12.5232	2.6401	2.8607	0.3337	0.0001	0.9996	1.8785	2.5046
N.LL	6.0000	0.4000	0.8667	0.7500	0.5217	0.3015	0.2667	0.1333	13.1041	6.8830	3.0118	1.1976	0.0001	0.9997	1.9656	2.6208
S..DS	6.0000	0.4000	0.9333	0.8571	0.5455	0.3941	0.3333	0.0667	13.8407	6.3946	3.2035	2.3489	0.0001	0.9999	2.3727	2.7681
SF.N	6.0000	0.4000	1.0000	1.0000	0.5714	0.5000	0.4000	0.0000	15.1435	6.9336	3.5425	4.7047	0.0001	1.0000	3.0287	3.0287
NI..N	6.0000	0.4000	0.8667	0.7500	0.5217	0.3015	0.2667	0.1333	15.3160	6.4045	3.5874	5.0621	0.0000	0.9999	2.2974	3.0632
S.VS	6.0000	0.4000	1.0000	1.0000	0.5714	0.5000	0.4000	0.0000	13.4533	6.8831	3.1027	1.7328	0.0003	1.0000	2.6907	2.6907
K.L.L	6.0000	0.4000	0.9333	0.8571	0.5455	0.3941	0.3333	0.0667	12.5232	11.5745	2.8607	0.3337	0.0002	0.9997	2.1468	2.5046
PSA	6.0000	0.4000	1.0000	1.0000	0.5714	0.5000	0.4000	0.0000	13.7813	2.6341	3.1880	2.2525	0.0003	1.0000	2.7563	2.7563
T..SS	6.0000	0.4000	0.9333	0.8571	0.5455	0.3941	0.3333	0.0667	13.8096	6.3830	3.1954	2.2984	0.0001	0.9998	2.3674	2.7619
LET	6.0000	0.4000	1.0000	1.0000	0.5714	0.5000	0.4000	0.0000	13.2970	2.6491	3.0620	1.4913	0.0003	1.0000	2.6594	2.6594
KIL	6.0000	0.4000	1.0000	1.0000	0.5714	0.5000	0.4000	0.0000	13.3388	2.6481	3.0729	1.5555	0.0003	1.0000	2.6678	2.6678
E..KI	6.0000	0.4000	0.8667	0.7500	0.5217	0.3015	0.2667	0.1333	13.9653	6.3830	3.2359	2.5533	0.0000	0.9998	2.0948	2.7931
L.EL	6.0000	0.4000	0.8000	0.6667	0.5000	0.2182	0.2000	0.2000	12.3342	6.9080	2.8115	0.0559	0.0001	0.9994	1.6446	2.4668
A..TS	6.0000	0.4000	0.9333	0.8571	0.5455	0.3941	0.3333	0.0667	13.5889	6.3929	3.1380	1.9454	0.0001	0.9998	2.3295	2.7178
ES..E	6.0000	0.4000	0.9333	0.8571	0.5455	0.3941	0.3333	0.0667	13.5302	6.3832	3.1227	1.8530	0.0001	0.9998	2.3195	2.7060
L.NS	6.0000	0.4000	0.8667	0.7500	0.5217	0.3015	0.2667	0.1333	13.6737	6.9259	3.1600	2.0799	0.0001	0.9998	2.0511	2.7347
V.L.S	6.0000	0.4000	0.9333	0.8571	0.5455	0.3941	0.3333	0.0667	12.8837	11.5745	2.9545	0.8670	0.0002	0.9997	2.2086	2.5767
LF..L	6.0000	0.4000	0.9333	0.8571	0.5455	0.3941	0.3333	0.0667	13.1776	6.5104	3.0309	1.3089	0.0002	0.9998	2.2590	2.6355
LK..T	6.0000	0.4000	0.9333	0.8571	0.5455	0.3941	0.3333	0.0667	13.4861	6.4248	3.1112	1.7838	0.0001	0.9998	2.3119	2.6972
TLL	6.0000	0.4000	0.8667	0.7500	0.5217	0.3015	0.2667	0.1333	12.6705	2.6519	2.8990	0.5508	0.0001	0.9996	1.9006	2.5341
DLK	6.0000	0.4000	0.9333	0.8571	0.5455	0.3941	0.3333	0.0667	13.5171	2.6587	3.1193	1.8325	0.0001	0.9998	2.3172	2.7034
KL..L	6.0000	0.4000	1.0000	1.0000	0.5714	0.5000	0.4000	0.0000	12.5232	6.4248	2.8607	0.3337	0.0006	1.0000	2.5046	2.5046
LE.L	6.0000	0.4000	0.9333	0.8571	0.5455	0.3941	0.3333	0.0667	12.3342	6.9080	2.8115	0.0559	0.0003	0.9996	2.1144	2.4668
K.L.S	6.0000	0.4000	0.8667	0.7500	0.5217	0.3015	0.2667	0.1333	13.0928	11.5745	3.0089	1.1806	0.0001	0.9997	1.9639	2.6186
NV..E	6.0000	0.4000	0.9333	0.8571	0.5455	0.3941	0.3333	0.0667	14.3371	6.4223	3.3326	3.1857	0.0001	0.9999	2.4578	2.8674
SEA	6.0000	0.4000	0.9333	0.8571	0.5455	0.3941	0.3333	0.0667	13.2526	2.6103	3.0505	1.4232	0.0001	0.9998	2.2719	2.6505
STD	6.0000	0.4000	1.0000	1.0000	0.5714	0.5000	0.4000	0.0000	14.2340	2.6167	3.3058	3.0067	0.0002	1.0000	2.8468	2.8468
PST	6.0000	0.4000	1.0000	1.0000	0.5714	0.5000	0.4000	0.0000	14.3952	2.6224	3.3478	3.2881	0.0002	1.0000	2.8790	2.8790
L..SQ	6.0000	0.4000	0.9333	0.8571	0.5455	0.3941	0.3333	0.0667	13.7681	6.4359	3.1846	2.2313	0.0001	0.9998	2.3603	2.7536
L.NG	6.0000	0.4000	1.0000	1.0000	0.5714	0.5000	0.4000	0.0000	13.6543	6.9279	3.1550	2.0490	0.0003	1.0000	2.7309	2.7309
EL..E	6.0000	0.4000	0.8667	0.7500	0.5217	0.3015	0.2667	0.1333	12.9607	6.4080	2.9745	0.9820	0.0001	0.9997	1.9441	2.5921
S.S.E	6.0000	0.4000	0.9333	0.8571	0.5455	0.3941	0.3333	0.0667	13.4733	11.5745	3.1079	1.7640	0.0001	0.9998	2.3097	2.6947
Q.SQ	6.0000	0.4000	0.9333	0.8571	0.5455	0.3941	0.3333	0.0667	15.2590	6.9359	3.5725	4.9424	0.0000	0.9999	2.6158	3.0518
K.K.E	6.0000	0.4000	0.9333	0.8571	0.5455	0.3941	0.3333	0.0667	13.9653	11.5745	3.2359	2.5533	0.0001	0.9999	2.3940	2.7931
L.KA	6.0000	0.4000	1.0000	1.0000	0.5714	0.5000	0.4000	0.0000	12.8721	6.8970	2.9514	0.8496	0.0004	1.0000	2.5744	2.5744
L.LK	6.0000	0.4000	0.8000	0.6667	0.5000	0.2182	0.2000	0.2000	12.5232	6.9248	2.8607	0.3337	0.0000	0.9995	1.6698	2.5046
SG.S	6.0000	0.4000	0.8667	0.7500	0.5217	0.3015	0.2667	0.1333	13.3970	6.8830	3.0881	1.6454	0.0001	0.9997	2.0096	2.6794
L.S.F	6.0000	0.4000	0.8667	0.7500	0.5217	0.3015	0.2667	0.1333	13.7471	11.5745	3.1791	2.1975	0.0000	0.9998	2.0621	2.7494
SGS	6.0000	0.4000	0.8667	0.7500	0.5217	0.3015	0.2667	0.1333	13.3970	2.6066	3.0881	1.6454	0.0001	0.9997	2.0096	2.6794
L.E.V	6.0000	0.4000	1.0000	1.0000	0.5714	0.5000	0.4000	0.0000	12.9407	11.5745	2.9693	0.9520	0.0004	1.0000	2.5881	2.5881
LE.E	6.0000	0.4000	0.8667	0.7500	0.5217	0.3015	0.2667	0.1333	12.9607	6.9080	2.9745	0.9820	0.0001	0.9997	1.9441	2.5921
T.L.S	6.0000	0.4000	0.9333	0.8571	0.5455	0.3941	0.3333	0.0667	13.2401	11.5745	3.0472	1.4041	0.0001	0.9998	2.2697	2.6480
E.AL	6.0000	0.4000	0.8667	0.7500	0.5217	0.3015	0.2667	0.1333	12.6830	6.8908	2.9023	0.5692	0.0001	0.9996	1.9025	2.5366
SS.I	6.0000	0.4000	1.0000	1.0000	0.5714	0.5000	0.4000	0.0000	13.6624	6.8830	3.1571	2.0618	0.0003	1.0000	2.7325	2.7325
NSG	6.0000	0.4000	0.8667	0.7500	0.5217	0.3015	0.2667	0.1333	14.2239	2.6417	3.3032	2.9894	0.0000	0.9998	2.1336	2.8448
I.SL	6.0000	0.4000	0.9333	0.8571	0.5455	0.3941	0.3333	0.0667	13.0928	6.9037	3.0089	1.1806	0.0002	0.9998	2.2445	2.6186
S.P.A	6.0000	0.4000	0.9333	0.8571	0.5455	0.3941	0.3333	0.0667	13.7813	11.5745	3.1880	2.2525	0.0001	0.9998	2.3625	2.7563
I.LQ	6.0000	0.4000	0.9333	0.8571	0.5455	0.3941	0.3333	0.0667	14.0141	7.0137	3.2486	2.6344	0.0001	0.9999	2.4024	2.8028
R..LE	6.0000	0.4000	0.9333	0.8571	0.5455	0.3941	0.3333	0.0667	13.3187	6.4080	3.0677	1.5246	0.0001	0.9998	2.2832	2.6637
QL.S	6.0000	0.4000	0.9333	0.8571	0.5455	0.3941	0.3333	0.0667	13.7681	7.0137	3.1846	2.2313	0.0001	0.9998	2.3603	2.7536
D..SF	6.0000	0.4000	0.9333	0.8571	0.5455	0.3941	0.3333	0.0667	14.7410	6.4336	3.4378	3.9180	0.0001	0.9999	2.5270	2.9482
N..SN	6.0000	0.4000	0.8000	0.6667	0.5000	0.2182	0.2000	0.2000	15.0701	6.4259	3.5234	4.5563	0.0000	0.9999	2.0093	3.0140
DL.L	6.0000	0.4000	0.8667	0.7500	0.5217	0.3015	0.2667	0.1333	12.7016	6.9442	2.9071	0.5967	0.0001	0.9996	1.9052	2.5403
S.SI	6.0000	0.4000	1.0000	1.0000	0.5714	0.5000	0.4000	0.0000	13.6624	6.8869	3.1571	2.0618	0.0003	1.0000	2.7325	2.7325
K..IL	6.0000	0.4000	0.9333	0.8571	0.5455	0.3941	0.3333	0.0667	13.3388	6.4248	3.0729	1.5555	0.0001	0.9998	2.2866	2.6678
S..NG	6.0000	0.4000	1.0000	1.0000	0.5714	0.5000	0.4000	0.0000	14.2239	6.4279	3.3032	2.9894	0.0002	1.0000	2.8448	2.8448
K..LS	6.0000	0.4000	0.9333	0.8571	0.5455	0.3941	0.3333	0.0667	13.0928	6.4037	3.0089	1.1806	0.0002	0.9998	2.2445	2.6186
LQ.L	6.0000	0.4000	1.0000	1.0000	0.5714	0.5000	0.4000	0.0000	13.1986	7.0137	3.0364	1.3409	0.0004	1.0000	2.6397	2.6397
LDS	6.0000	0.4000	0.8667	0.7500	0.5217	0.3015	0.2667	0.1333	13.2712	2.6497	3.0553	1.4517	0.0001	0.9997	1.9907	2.6542
L..KL	6.0000	0.4000	0.8667	0.7500	0.5217	0.3015	0.2667	0.1333	12.5232	6.4248	2.8607	0.3337	0.0001	0.9996	1.8785	2.5046
RL.K	6.0000	0.4000	0.9333	0.8571	0.5455	0.3941	0.3333	0.0667	13.5077	6.9431	3.1169	1.8178	0.0001	0.9998	2.3156	2.7015
LGS	6.0000	0.4000	0.9333	0.8571	0.5455	0.3941	0.3333	0.0667	12.8275	2.6257	2.9398	0.7833	0.0002	0.9997	2.1990	2.5655
LS.S	6.0000	0.4000	0.8667	0.7500	0.5217	0.3015	0.2667	0.1333	12.8468	6.9037	2.9449	0.8121	0.0001	0.9996	1.9270	2.5694
S..EN	6.0000	0.4000	1.0000	1.0000	0.5714	0.5000	0.4000	0.0000	14.3002	6.4204	3.3230	3.1213	0.0002	1.0000	2.8600	2.8600
L..RL	6.0000	0.4000	0.9333	0.8571	0.5455	0.3941	0.3333	0.0667	12.6922	6.4431	2.9047	0.5828	0.0002	0.9997	2.1758	2.5384
EN..L	6.0000	0.4000	0.8000	0.6667	0.5000	0.2182	0.2000	0.2000	13.7306	6.4204	3.1748	2.1709	0.0000	0.9998	1.8307	2.7461
S..SG	6.0000	0.4000	0.8667	0.7500	0.5217	0.3015	0.2667	0.1333	13.3970	6.3830	3.0881	1.6454	0.0001	0.9997	2.0096	2.6794
TNG	6.0000	0.4000	0.8667	0.7500	0.5217	0.3015	0.2667	0.1333	14.6171	2.6368	3.4055	3.6878	0.0000	0.9999	2.1926	2.9234
SD.S	6.0000	0.4000	0.8667	0.7500	0.5217	0.3015	0.2667	0.1333	13.8407	6.8946	3.2035	2.3489	0.0000	0.9998	2.0761	2.7681
KK.L	6.0000	0.4000	0.8667	0.7500	0.5217	0.3015	0.2667	0.1333	13.3388	6.8830	3.0729	1.5555	0.0001	0.9997	2.0008	2.6678
D.KS	6.0000	0.4000	0.8000	0.6667	0.5000	0.2182	0.2000	0.2000	14.0867	6.8869	3.2675	2.7560	0.0000	0.9998	1.8782	2.8173
L.LL	6.0000	0.4000	0.9333	0.8571	0.5455	0.3941	0.3333	0.0667	11.7077	6.8830	2.6485	-0.8684	0.0004	0.9995	2.0070	2.3415
L.DT	6.0000	0.4000	0.9333	0.8571	0.5455	0.3941	0.3333	0.0667	13.6644	6.8831	3.1576	2.0651	0.0001	0.9998	2.3425	2.7329
R.S.E	6.0000	0.4000	0.9333	0.8571	0.5455	0.3941	0.3333	0.0667	13.8883	11.5745	3.2159	2.4265	0.0001	0.9999	2.3808	2.7777
L.V.T	6.0000	0.4000	0.9333	0.8571	0.5455	0.3941	0.3333	0.0667	13.2770	11.5745	3.0568	1.4606	0.0001	0.9998	2.2761	2.6554
L.GN	6.0000	0.4000	0.9333	0.8571	0.5455	0.3941	0.3333	0.0667	13.6543	6.9279	3.1550	2.0490	0.0001	0.9998	2.3407	2.7309
LE..Q	6.0000	0.4000	0.6667	0.5455	0.4615	0.0692	0.0667	0.3333	13.8251	6.4080	3.1994	2.3234	0.0000	0.9997	1.5082	2.7650
LE..L	6.0000	0.4000	0.8667	0.7500	0.5217	0.3015	0.2667	0.1333	12.3342	6.4080	2.8115	0.0559	0.0001	0.9995	1.8501	2.4668
NFV	6.0000	0.4000	1.0000	1.0000	0.5714	0.5000	0.4000	0.0000	15.1804	2.6494	3.5521	4.7800	0.0001	1.0000	3.0361	3.0361
GN..D	6.0000	0.4000	0.8667	0.7500	0.5217	0.3015	0.2667	0.1333	14.6482	6.4279	3.4136	3.7450	0.0000	0.9999	2.1972	2.9296
S..EF	6.0000	0.4000	1.0000	1.0000	0.5714	0.5000	0.4000	0.0000	14.3736	6.4276	3.3422	3.2499	0.0002	1.0000	2.8747	2.8747
Y.L.S	6.0000	0.4000	0.8667	0.7500	0.5217	0.3015	0.2667	0.1333	14.1942	11.5745	3.2955	2.9385	0.0000	0.9998	2.1291	2.8388
PSN	6.0000	0.4000	0.8000	0.6667	0.5000	0.2182	0.2000	0.2000	14.8288	2.6392	3.4606	4.0843	0.0000	0.9999	1.9772	2.9658
A.S.S	6.0000	0.4000	1.0000	1.0000	0.5714	0.5000	0.4000	0.0000	13.1957	11.5745	3.0356	1.3364	0.0004	1.0000	2.6391	2.6391
T.TI	6.0000	0.4000	0.9333	0.8571	0.5455	0.3941	0.3333	0.0667	14.4489	6.8844	3.3617	3.3832	0.0001	0.9999	2.4769	2.8898
K..IS	6.0000	0.4000	0.8667	0.7500	0.5217	0.3015	0.2667	0.1333	13.9083	6.3869	3.2211	2.4594	0.0000	0.9998	2.0863	2.7817
SD.L	6.0000	0.4000	0.9333	0.8571	0.5455	0.3941	0.3333	0.0667	13.2712	6.8946	3.0553	1.4517	0.0001	0.9998	2.2751	2.6542
LF.K	6.0000	0.4000	1.0000	1.0000	0.5714	0.5000	0.4000	0.0000	13.9931	7.0104	3.2432	2.5995	0.0002	1.0000	2.7986	2.7986
KT..D	6.0000	0.4000	1.0000	1.0000	0.5714	0.5000	0.4000	0.0000	14.4799	6.3844	3.3698	3.4388	0.0002	1.0000	2.8960	2.8960
SS..T	6.0000	0.4000	0.8667	0.7500	0.5217	0.3015	0.2667	0.1333	13.8096	6.3830	3.1954	2.2984	0.0000	0.9998	2.0714	2.7619
E.L.I	6.0000	0.4000	0.9333	0.8571	0.5455	0.3941	0.3333	0.0667	13.1497	11.5745	3.0237	1.2667	0.0002	0.9998	2.2542	2.6299
RS..L	6.0000	0.4000	0.9333	0.8571	0.5455	0.3941	0.3333	0.0667	13.2618	6.3941	3.0529	1.4373	0.0001	0.9998	2.2734	2.6524
D.D.K	6.0000	0.4000	0.8667	0.7500	0.5217	0.3015	0.2667	0.1333	14.5110	11.5745	3.3779	3.4947	0.0000	0.9999	2.1767	2.9022
SVS	6.0000	0.4000	1.0000	1.0000	0.5714	0.5000	0.4000	0.0000	13.4533	2.6066	3.1027	1.7328	0.0003	1.0000	2.6907	2.6907
VN..L	6.0000	0.4000	0.9333	0.8571	0.5455	0.3941	0.3333	0.0667	13.7106	6.4223	3.1696	2.1388	0.0001	0.9998	2.3504	2.7421
LP.S	6.0000	0.4000	1.0000	1.0000	0.5714	0.5000	0.4000	0.0000	13.4324	6.9645	3.0973	1.7003	0.0003	1.0000	2.6865	2.6865
TL..A	6.0000	0.4000	0.9333	0.8571	0.5455	0.3941	0.3333	0.0667	13.0193	6.4406	2.9898	1.0699	0.0002	0.9998	2.2319	2.6039
N.S.Q	6.0000	0.4000	0.8667	0.7500	0.5217	0.3015	0.2667	0.1333	15.1645	11.5745	3.5480	4.7475	0.0000	0.9999	2.2747	3.0329
Q.RL	6.0000	0.4000	1.0000	1.0000	0.5714	0.5000	0.4000	0.0000	14.1831	6.9431	3.2926	2.9194	0.0002	1.0000	2.8366	2.8366
S.L.A	6.0000	0.4000	1.0000	1.0000	0.5714	0.5000	0.4000	0.0000	12.6261	11.5745	2.8874	0.4852	0.0005	1.0000	2.5252	2.5252
L.TL	6.0000	0.4000	0.9333	0.8571	0.5455	0.3941	0.3333	0.0667	12.6705	6.9406	2.8990	0.5508	0.0002	0.9997	2.1721	2.5341
N..SS	6.0000	0.4000	0.8667	0.7500	0.5217	0.3015	0.2667	0.1333	14.2432	6.3830	3.3082	3.0227	0.0000	0.9998	2.1365	2.8486
SSE	6.0000	0.4000	0.9333	0.8571	0.5455	0.3941	0.3333	0.0667	13.4733	2.6067	3.1079	1.7640	0.0001	0.9998	2.3097	2.6947
SQ..V	6.0000	0.4000	0.8667	0.7500	0.5217	0.3015	0.2667	0.1333	14.3746	6.4359	3.3424	3.2516	0.0000	0.9999	2.1562	2.8749
K.K.S	6.0000	0.4000	0.8667	0.7500	0.5217	0.3015	0.2667	0.1333	13.9083	11.5745	3.2211	2.4594	0.0000	0.9998	2.0863	2.7817
I..DL	6.0000	0.4000	0.9333	0.8571	0.5455	0.3941	0.3333	0.0667	13.5171	6.4442	3.1193	1.8325	0.0001	0.9998	2.3172	2.7034
QLS	6.0000	0.4000	0.8667	0.7500	0.5217	0.3015	0.2667	0.1333	13.7681	2.6934	3.1846	2.2313	0.0000	0.9998	2.0652	2.7536
G.L.S	6.0000	0.4000	0.9333	0.8571	0.5455	0.3941	0.3333	0.0667	12.8275	11.5745	2.9398	0.7833	0.0002	0.9997	2.1990	2.5655
KS..L	6.0000	0.4000	1.0000	1.0000	0.5714	0.5000	0.4000	0.0000	13.0928	6.3869	3.0089	1.1806	0.0004	1.0000	2.6186	2.6186
NF.N	6.0000	0.4000	1.0000	1.0000	0.5714	0.5000	0.4000	0.0000	15.9704	6.8833	3.7576	6.5493	0.0001	1.0000	3.1941	3.1941
S..LQ	6.0000	0.4000	0.9333	0.8571	0.5455	0.3941	0.3333	0.0667	13.7681	6.5137	3.1846	2.2313	0.0001	0.9998	2.3603	2.7536
GS.E	6.0000	0.4000	0.9333	0.8571	0.5455	0.3941	0.3333	0.0667	13.4540	6.8830	3.1029	1.7338	0.0001	0.9998	2.3064	2.6908
K.DL	6.0000	0.4000	0.8667	0.7500	0.5217	0.3015	0.2667	0.1333	13.5171	6.9442	3.1193	1.8325	0.0001	0.9998	2.0276	2.7034
SSS..S	6.0000	0.4000	1.0000	1.0000	0.5714	0.5000	0.4000	0.0000	17.8885	5.7980	4.2568	12.6232	0.0000	1.0000	3.5777	3.5777
SSF	6.0000	0.4000	0.8667	0.7500	0.5217	0.3015	0.2667	0.1333	14.3167	2.6467	3.3274	3.1501	0.0000	0.9998	2.1475	2.8633
LS..D	6.0000	0.4000	1.0000	1.0000	0.5714	0.5000	0.4000	0.0000	13.2712	6.4037	3.0553	1.4517	0.0004	1.0000	2.6542	2.6542
S.Q.P	6.0000	0.4000	0.9333	0.8571	0.5455	0.3941	0.3333	0.0667	14.9233	11.5745	3.4852	4.2665	0.0001	0.9999	2.5583	2.9847
I.NK	6.0000	0.4000	0.9333	0.8571	0.5455	0.3941	0.3333	0.0667	14.7352	6.9045	3.4362	3.9070	0.0001	0.9999	2.5260	2.9470
SL..T	6.0000	0.4000	0.9333	0.8571	0.5455	0.3941	0.3333	0.0667	13.2401	6.4037	3.0472	1.4041	0.0001	0.9998	2.2697	2.6480
T.L.D	6.0000	0.4000	0.9333	0.8571	0.5455	0.3941	0.3333	0.0667	13.6644	11.5745	3.1576	2.0651	0.0001	0.9998	2.3425	2.7329
KK..D	6.0000	0.4000	0.8000	0.6667	0.5000	0.2182	0.2000	0.2000	14.3327	6.3830	3.3315	3.1780	0.0000	0.9998	1.9110	2.8665
NLE	6.0000	0.4000	0.8000	0.6667	0.5000	0.2182	0.2000	0.2000	13.7306	2.6852	3.1748	2.1709	0.0000	0.9998	1.8307	2.7461
ED.K	6.0000	0.4000	0.9333	0.8571	0.5455	0.3941	0.3333	0.0667	14.1436	6.8917	3.2823	2.8522	0.0001	0.9999	2.4246	2.8287
RIS	6.0000	0.4000	0.8667	0.7500	0.5217	0.3015	0.2667	0.1333	14.0773	2.6141	3.2651	2.7402	0.0000	0.9998	2.1116	2.8155
LK..N	6.0000	0.4000	0.8667	0.7500	0.5217	0.3015	0.2667	0.1333	13.9196	6.4248	3.2240	2.4780	0.0000	0.9998	2.0879	2.7839
LVK	6.0000	0.4000	0.9333	0.8571	0.5455	0.3941	0.3333	0.0667	13.1297	2.6392	3.0185	1.2364	0.0002	0.9998	2.2508	2.6259
LV.T	6.0000	0.4000	0.8667	0.7500	0.5217	0.3015	0.2667	0.1333	13.2770	6.9064	3.0568	1.4606	0.0001	0.9997	1.9915	2.6554
PAN	6.0000	0.4000	0.9333	0.8571	0.5455	0.3941	0.3333	0.0667	14.6081	2.6620	3.4032	3.6712	0.0001	0.9999	2.5042	2.9216
QS..S	6.0000	0.4000	0.9333	0.8571	0.5455	0.3941	0.3333	0.0667	14.3377	6.4359	3.3328	3.1868	0.0001	0.9999	2.4579	2.8675
L.D.V	6.0000	0.4000	0.9333	0.8571	0.5455	0.3941	0.3333	0.0667	13.3081	11.5745	3.0649	1.5082	0.0001	0.9998	2.2814	2.6616
I.KR	6.0000	0.4000	0.9333	0.8571	0.5455	0.3941	0.3333	0.0667	14.3233	6.8848	3.3291	3.1616	0.0001	0.9999	2.4554	2.8647
LES	6.0000	0.4000	0.8667	0.7500	0.5217	0.3015	0.2667	0.1333	12.9038	2.6286	2.9597	0.8969	0.0001	0.9996	1.9356	2.5808
LQ.K	6.0000	0.4000	0.9333	0.8571	0.5455	0.3941	0.3333	0.0667	14.0141	7.0137	3.2486	2.6344	0.0001	0.9999	2.4024	2.8028
DE.I	6.0000	0.4000	1.0000	1.0000	0.5714	0.5000	0.4000	0.0000	14.1436	6.8917	3.2823	2.8522	0.0002	1.0000	2.8287	2.8287
LL..N	6.0000	0.4000	0.7333	0.6000	0.4800	0.1414	0.1333	0.2667	13.1041	6.3830	3.0118	1.1976	0.0000	0.9996	1.5725	2.6208
PSL	6.0000	0.4000	0.8000	0.6667	0.5000	0.2182	0.2000	0.2000	13.4324	2.6623	3.0973	1.7003	0.0000	0.9997	1.7910	2.6865
ET.L	6.0000	0.4000	0.8667	0.7500	0.5217	0.3015	0.2667	0.1333	13.2970	6.8903	3.0620	1.4913	0.0001	0.9997	1.9946	2.6594
L.N.Q	6.0000	0.4000	0.9333	0.8571	0.5455	0.3941	0.3333	0.0667	14.5950	11.5745	3.3998	3.6472	0.0001	0.9999	2.5020	2.9190
D.KL	6.0000	0.4000	0.8667	0.7500	0.5217	0.3015	0.2667	0.1333	13.5171	6.9248	3.1193	1.8325	0.0001	0.9998	2.0276	2.7034
S.VL	6.0000	0.4000	0.8667	0.7500	0.5217	0.3015	0.2667	0.1333	12.8837	6.9064	2.9545	0.8670	0.0001	0.9996	1.9326	2.5767
D.SV	6.0000	0.4000	0.9333	0.8571	0.5455	0.3941	0.3333	0.0667	13.8776	6.8831	3.2131	2.4091	0.0001	0.9999	2.3790	2.7755
R..EL	6.0000	0.4000	0.9333	0.8571	0.5455	0.3941	0.3333	0.0667	13.3187	6.4080	3.0677	1.5246	0.0001	0.9998	2.2832	2.6637
L..VS	6.0000	0.4000	0.9333	0.8571	0.5455	0.3941	0.3333	0.0667	12.8837	6.3831	2.9545	0.8670	0.0002	0.9997	2.2086	2.5767
KE.I	6.0000	0.4000	0.9333	0.8571	0.5455	0.3941	0.3333	0.0667	13.9653	6.8853	3.2359	2.5533	0.0001	0.9999	2.3940	2.7931
IS.E	6.0000	0.4000	1.0000	1.0000	0.5714	0.5000	0.4000	0.0000	13.7193	6.8869	3.1719	2.1528	0.0003	1.0000	2.7439	2.7439
L..VV	6.0000	0.4000	0.9333	0.8571	0.5455	0.3941	0.3333	0.0667	12.9206	6.3830	2.9641	0.9221	0.0002	0.9997	2.2150	2.5841
NN.E	6.0000	0.4000	1.0000	1.0000	0.5714	0.5000	0.4000	0.0000	15.1270	6.8830	3.5382	4.6711	0.0001	1.0000	3.0254	3.0254
NG.L	6.0000	0.4000	0.9333	0.8571	0.5455	0.3941	0.3333	0.0667	13.6543	6.9279	3.1550	2.0490	0.0001	0.9998	2.3407	2.7309
P.TP	6.0000	0.4000	0.8000	0.6667	0.5000	0.2182	0.2000	0.2000	14.9808	6.8854	3.5002	4.3791	0.0000	0.9999	1.9974	2.9962
SS.T	6.0000	0.4000	0.8667	0.7500	0.5217	0.3015	0.2667	0.1333	13.8096	6.8830	3.1954	2.2984	0.0000	0.9998	2.0714	2.7619
SV.S	6.0000	0.4000	1.0000	1.0000	0.5714	0.5000	0.4000	0.0000	13.4533	6.8831	3.1027	1.7328	0.0003	1.0000	2.6907	2.6907
SN.Q	6.0000	0.4000	0.9333	0.8571	0.5455	0.3941	0.3333	0.0667	15.1645	6.9259	3.5480	4.7475	0.0000	0.9999	2.5996	3.0329
D.DL	6.0000	0.4000	0.8667	0.7500	0.5217	0.3015	0.2667	0.1333	13.6955	6.9442	3.1657	2.1147	0.0001	0.9998	2.0543	2.7391
ST.E	6.0000	0.4000	1.0000	1.0000	0.5714	0.5000	0.4000	0.0000	13.8666	6.8929	3.2102	2.3910	0.0002	1.0000	2.7733	2.7733
ILS	6.0000	0.4000	1.0000	1.0000	0.5714	0.5000	0.4000	0.0000	13.0928	2.6380	3.0089	1.1806	0.0004	1.0000	2.6186	2.6186
E.EL	6.0000	0.4000	0.9333	0.8571	0.5455	0.3941	0.3333	0.0667	12.9607	6.9080	2.9745	0.9820	0.0002	0.9997	2.2218	2.5921
S.KN	6.0000	0.4000	0.9333	0.8571	0.5455	0.3941	0.3333	0.0667	14.4892	6.9045	3.3722	3.4554	0.0001	0.9999	2.4839	2.8978
L.DL	6.0000	0.4000	0.9333	0.8571	0.5455	0.3941	0.3333	0.0667	12.7016	6.9442	2.9071	0.5967	0.0002	0.9997	2.1774	2.5403
GLL	6.0000	0.4000	0.8667	0.7500	0.5217	0.3015	0.2667	0.1333	12.2579	2.6225	2.7916	-0.0561	0.0001	0.9995	1.8387	2.4516
L.NN	6.0000	0.4000	1.0000	1.0000	0.5714	0.5000	0.4000	0.0000	14.5005	6.8830	3.3752	3.4758	0.0002	1.0000	2.9001	2.9001
SI..Q	6.0000	0.4000	0.8667	0.7500	0.5217	0.3015	0.2667	0.1333	14.5837	6.3869	3.3968	3.6265	0.0000	0.9999	2.1875	2.9167
V..DL	6.0000	0.4000	0.9333	0.8571	0.5455	0.3941	0.3333	0.0667	13.3081	6.4442	3.0649	1.5082	0.0001	0.9998	2.2814	2.6616
GN.D	6.0000	0.4000	0.8000	0.6667	0.5000	0.2182	0.2000	0.2000	14.6482	6.9279	3.4136	3.7450	0.0000	0.9999	1.9531	2.9296
DS.S	6.0000	0.4000	0.8000	0.6667	0.5000	0.2182	0.2000	0.2000	13.8407	6.8946	3.2035	2.3489	0.0000	0.9998	1.8454	2.7681
QQ.Q	5.0000	0.3333	0.9333	0.8333	0.4762	0.3333	0.2667	0.0667	12.9442	6.8830	3.7331	5.7699	0.0000	1.0000	2.6967	3.2361
QQQ	5.0000	0.3333	0.8667	0.7143	0.4545	0.2364	0.2000	0.1333	12.9442	2.6065	3.7331	5.7699	0.0000	0.9999	2.3115	3.2361
N..NS	5.0000	0.3333	0.9333	0.8333	0.4762	0.3333	0.2667	0.0667	12.0561	6.4259	3.4442	3.6191	0.0000	0.9999	2.5117	3.0140
SS.L	5.0000	0.3333	1.0000	1.0000	0.5000	0.4472	0.3333	0.0000	10.2775	6.8830	2.8657	0.3305	0.0005	1.0000	2.5694	2.5694
R..SS	5.0000	0.3333	0.9333	0.8333	0.4762	0.3333	0.2667	0.0667	11.0651	6.3830	3.1219	1.6869	0.0001	0.9998	2.3052	2.7663
LLL	5.0000	0.3333	1.0000	1.0000	0.5000	0.4472	0.3333	0.0000	9.3662	2.6065	2.5693	-1.2109	0.0009	1.0000	2.3415	2.3415
L.S.I	5.0000	0.3333	1.0000	1.0000	0.5000	0.4472	0.3333	0.0000	10.4742	11.5745	2.9297	0.6622	0.0004	1.0000	2.6186	2.6186
LS..N	5.0000	0.3333	0.9333	0.8333	0.4762	0.3333	0.2667	0.0667	10.9389	6.4037	3.0809	1.4630	0.0001	0.9998	2.2789	2.7347
S..GS	5.0000	0.3333	0.9333	0.8333	0.4762	0.3333	0.2667	0.0667	10.7176	6.3830	3.0089	1.0776	0.0001	0.9998	2.2328	2.6794
SL.L	5.0000	0.3333	0.8000	0.6250	0.4348	0.1508	0.1333	0.2000	9.8218	6.9037	2.7175	-0.4338	0.0000	0.9994	1.5347	2.4555
NNN	5.0000	0.3333	1.0000	1.0000	0.5000	0.4472	0.3333	0.0000	12.7175	2.6065	3.6593	5.1702	0.0001	1.0000	3.1794	3.1794
PPP	5.0000	0.3333	1.0000	1.0000	0.5000	0.4472	0.3333	0.0000	12.1386	2.6065	3.4710	3.7986	0.0001	1.0000	3.0346	3.0346
LIS	5.0000	0.3333	0.9333	0.8333	0.4762	0.3333	0.2667	0.0667	10.4742	2.6380	2.9297	0.6622	0.0001	0.9997	2.1821	2.6186
SL..L	5.0000	0.3333	1.0000	1.0000	0.5000	0.4472	0.3333	0.0000	9.8218	6.4037	2.7175	-0.4338	0.0006	1.0000	2.4555	2.4555
IS..L	5.0000	0.3333	0.9333	0.8333	0.4762	0.3333	0.2667	0.0667	10.4742	6.3869	2.9297	0.6622	0.0001	0.9997	2.1821	2.6186
LL..F	5.0000	0.3333	1.0000	1.0000	0.5000	0.4472	0.3333	0.0000	10.5421	6.3830	2.9518	0.7772	0.0004	1.0000	2.6355	2.6355
LLS	5.0000	0.3333	0.9333	0.8333	0.4762	0.3333	0.2667	0.0667	9.8218	2.6236	2.7175	-0.4338	0.0002	0.9996	2.0462	2.4555
AAA	5.0000	0.3333	1.0000	1.0000	0.5000	0.4472	0.3333	0.0000	10.2033	2.6065	2.8416	0.2061	0.0005	1.0000	2.5508	2.5508
E.DE	5.0000	0.3333	0.9333	0.8333	0.4762	0.3333	0.2667	0.0667	11.1637	6.8917	3.1539	1.8646	0.0001	0.9998	2.3258	2.7909
KLL	5.0000	0.3333	0.9333	0.8333	0.4762	0.3333	0.2667	0.0667	10.0186	2.6401	2.7815	-0.1034	0.0002	0.9996	2.0872	2.5046
L.L.L	5.0000	0.3333	0.8000	0.6250	0.4348	0.1508	0.1333	0.2000	9.3662	11.5745	2.5693	-1.2109	0.0000	0.9991	1.4635	2.3415
SK.L	5.0000	0.3333	1.0000	1.0000	0.5000	0.4472	0.3333	0.0000	10.4742	6.8869	2.9297	0.6622	0.0004	1.0000	2.6186	2.6186
P.S.S	5.0000	0.3333	0.9333	0.8333	0.4762	0.3333	0.2667	0.0667	11.2016	11.5745	3.1663	1.9336	0.0001	0.9999	2.3337	2.8004
L..LL	5.0000	0.3333	1.0000	1.0000	0.5000	0.4472	0.3333	0.0000	9.3662	6.3830	2.5693	-1.2109	0.0009	1.0000	2.3415	2.3415
TN.S	5.0000	0.3333	0.9333	0.8333	0.4762	0.3333	0.2667	0.0667	11.7092	6.8951	3.3314	2.9003	0.0001	0.9999	2.4394	2.9273
I.S.L	5.0000	0.3333	1.0000	1.0000	0.5000	0.4472	0.3333	0.0000	10.4742	11.5745	2.9297	0.6622	0.0004	1.0000	2.6186	2.6186
S.D.N	5.0000	0.3333	0.9333	0.8333	0.4762	0.3333	0.2667	0.0667	11.7341	11.5745	3.3395	2.9501	0.0001	0.9999	2.4446	2.9335
S.S.N	5.0000	0.3333	1.0000	1.0000	0.5000	0.4472	0.3333	0.0000	11.3946	11.5745	3.2291	2.2911	0.0002	1.0000	2.8486	2.8486
LL..L	5.0000	0.3333	0.8667	0.7143	0.4545	0.2364	0.2000	0.1333	9.3662	6.3830	2.5693	-1.2109	0.0001	0.9992	1.6725	2.3415
SNS	5.0000	0.3333	0.8000	0.6250	0.4348	0.1508	0.1333	0.2000	11.3946	2.6409	3.2291	2.2911	0.0000	0.9998	1.7804	2.8486
K.L.K	5.0000	0.3333	1.0000	1.0000	0.5000	0.4472	0.3333	0.0000	10.6710	11.5745	2.9937	0.9974	0.0003	1.0000	2.6678	2.6678
AT.T	5.0000	0.3333	1.0000	1.0000	0.5000	0.4472	0.3333	0.0000	11.1857	6.9070	3.1611	1.9047	0.0002	1.0000	2.7964	2.7964
S.S.S	5.0000	0.3333	0.8667	0.7143	0.4545	0.2364	0.2000	0.1333	10.7331	11.5745	3.0139	1.1043	0.0000	0.9997	1.9166	2.6833
L.SV	5.0000	0.3333	0.9333	0.8333	0.4762	0.3333	0.2667	0.0667	10.3070	6.8831	2.8753	0.3801	0.0002	0.9997	2.1473	2.5767
TL.L	5.0000	0.3333	1.0000	1.0000	0.5000	0.4472	0.3333	0.0000	10.1364	6.9406	2.8198	0.0939	0.0005	1.0000	2.5341	2.5341
SAS	5.0000	0.3333	0.8667	0.7143	0.4545	0.2364	0.2000	0.1333	10.5565	2.6094	2.9565	0.8018	0.0001	0.9997	1.8851	2.6391
IK.L	5.0000	0.3333	1.0000	1.0000	0.5000	0.4472	0.3333	0.0000	10.6710	6.8830	2.9937	0.9974	0.0003	1.0000	2.6678	2.6678
S..LS	5.0000	0.3333	0.8667	0.7143	0.4545	0.2364	0.2000	0.1333	10.2775	6.4037	2.8657	0.3305	0.0001	0.9996	1.8353	2.5694
E..RL	5.0000	0.3333	0.8667	0.7143	0.4545	0.2364	0.2000	0.1333	10.6550	6.4431	2.9885	0.9699	0.0000	0.9997	1.9027	2.6637
S..SK	5.0000	0.3333	0.9333	0.8333	0.4762	0.3333	0.2667	0.0667	10.9299	6.3869	3.0779	1.4470	0.0001	0.9998	2.2771	2.7325
SK..L	5.0000	0.3333	0.9333	0.8333	0.4762	0.3333	0.2667	0.0667	10.4742	6.3869	2.9297	0.6622	0.0001	0.9997	2.1821	2.6186
L.SI	5.0000	0.3333	0.8000	0.6250	0.4348	0.1508	0.1333	0.2000	10.4742	6.8869	2.9297	0.6622	0.0000	0.9996	1.6366	2.6186
S.SK	5.0000	0.3333	0.9333	0.8333	0.4762	0.3333	0.2667	0.0667	10.9299	6.8869	3.0779	1.4470	0.0001	0.9998	2.2771	2.7325
EL.S	5.0000	0.3333	0.8667	0.7143	0.4545	0.2364	0.2000	0.1333	10.3230	6.9080	2.8805	0.4070	0.0001	0.9996	1.8434	2.5808
L..LS	5.0000	0.3333	0.9333	0.8333	0.4762	0.3333	0.2667	0.0667	9.8218	6.4037	2.7175	-0.4338	0.0002	0.9996	2.0462	2.4555
L.N.I	5.0000	0.3333	1.0000	1.0000	0.5000	0.4472	0.3333	0.0000	11.1357	11.5745	3.1449	1.8140	0.0002	1.0000	2.7839	2.7839
KIK	5.0000	0.3333	0.9333	0.8333	0.4762	0.3333	0.2667	0.0667	11.3234	2.6065	3.2059	2.1580	0.0001	0.9999	2.3591	2.8309
N..LL	5.0000	0.3333	1.0000	1.0000	0.5000	0.4472	0.3333	0.0000	10.4833	6.3830	2.9326	0.6775	0.0004	1.0000	2.6208	2.6208
L..IK	5.0000	0.3333	0.9333	0.8333	0.4762	0.3333	0.2667	0.0667	10.6710	6.3830	2.9937	0.9974	0.0001	0.9998	2.2231	2.6678
PS..S	5.0000	0.3333	0.9333	0.8333	0.4762	0.3333	0.2667	0.0667	11.2016	6.4049	3.1663	1.9336	0.0001	0.9999	2.3337	2.8004
S.NS	5.0000	0.3333	1.0000	1.0000	0.5000	0.4472	0.3333	0.0000	11.3946	6.9259	3.2291	2.2911	0.0002	1.0000	2.8486	2.8486
T.T.N	5.0000	0.3333	0.9333	0.8333	0.4762	0.3333	0.2667	0.0667	12.0238	11.5745	3.4337	3.5498	0.0000	0.9999	2.5050	3.0059
IL..D	5.0000	0.3333	1.0000	1.0000	0.5000	0.4472	0.3333	0.0000	10.8137	6.4248	3.0401	1.2438	0.0003	1.0000	2.7034	2.7034
SN..K	5.0000	0.3333	1.0000	1.0000	0.5000	0.4472	0.3333	0.0000	11.5914	6.4259	3.2931	2.6679	0.0002	1.0000	2.8978	2.8978
LI..I	5.0000	0.3333	0.9333	0.8333	0.4762	0.3333	0.2667	0.0667	10.6710	6.4248	2.9937	0.9974	0.0001	0.9998	2.2231	2.6678
L.LF	5.0000	0.3333	0.8667	0.7143	0.4545	0.2364	0.2000	0.1333	10.5421	7.0104	2.9518	0.7772	0.0001	0.9997	1.8825	2.6355
LT.I	5.0000	0.3333	1.0000	1.0000	0.5000	0.4472	0.3333	0.0000	10.7888	6.9406	3.0320	1.2006	0.0003	1.0000	2.6972	2.6972
RS.S	5.0000	0.3333	0.8667	0.7143	0.4545	0.2364	0.2000	0.1333	11.0651	6.8941	3.1219	1.6869	0.0000	0.9998	1.9759	2.7663
LQ.S	5.0000	0.3333	0.8667	0.7143	0.4545	0.2364	0.2000	0.1333	11.0145	7.0137	3.1054	1.5967	0.0000	0.9998	1.9669	2.7536
N.SS	5.0000	0.3333	1.0000	1.0000	0.5000	0.4472	0.3333	0.0000	11.3946	6.8830	3.2291	2.2911	0.0002	1.0000	2.8486	2.8486
ND.K	5.0000	0.3333	0.9333	0.8333	0.4762	0.3333	0.2667	0.0667	11.9308	6.8934	3.4035	3.3532	0.0000	0.9999	2.4856	2.9827
T.LT	5.0000	0.3333	0.9333	0.8333	0.4762	0.3333	0.2667	0.0667	10.9067	6.9406	3.0704	1.4062	0.0001	0.9998	2.2722	2.7267
T.K.S	5.0000	0.3333	0.9333	0.8333	0.4762	0.3333	0.2667	0.0667	11.2445	11.5745	3.1802	2.0121	0.0001	0.9999	2.3426	2.8111
ESS	5.0000	0.3333	0.9333	0.8333	0.4762	0.3333	0.2667	0.0667	10.7787	2.6067	3.0287	1.1830	0.0001	0.9998	2.2456	2.6947
ST..N	5.0000	0.3333	0.8667	0.7143	0.4545	0.2364	0.2000	0.1333	11.7092	6.3929	3.3314	2.9003	0.0000	0.9999	2.0909	2.9273
ELL	5.0000	0.3333	0.9333	0.8333	0.4762	0.3333	0.2667	0.0667	9.8674	2.6270	2.7323	-0.3572	0.0002	0.9996	2.0557	2.4668
S.A.A	5.0000	0.3333	0.9333	0.8333	0.4762	0.3333	0.2667	0.0667	10.3799	11.5745	2.8990	0.5029	0.0001	0.9997	2.1625	2.5950
DE.D	5.0000	0.3333	1.0000	1.0000	0.5000	0.4472	0.3333	0.0000	11.4576	6.8917	3.2495	2.4102	0.0002	1.0000	2.8644	2.8644
LD..R	5.0000	0.3333	0.9333	0.8333	0.4762	0.3333	0.2667	0.0667	10.9489	6.4442	3.0841	1.4805	0.0001	0.9998	2.2810	2.7372
LK..K	5.0000	0.3333	0.9333	0.8333	0.4762	0.3333	0.2667	0.0667	10.6710	6.4248	2.9937	0.9974	0.0001	0.9998	2.2231	2.6678
SQ..S	5.0000	0.3333	1.0000	1.0000	0.5000	0.4472	0.3333	0.0000	11.4702	6.4359	3.2536	2.4342	0.0002	1.0000	2.8675	2.8675
LS.E	5.0000	0.3333	0.9333	0.8333	0.4762	0.3333	0.2667	0.0667	10.3230	6.9037	2.8805	0.4070	0.0002	0.9997	2.1506	2.5808
SS.N	5.0000	0.3333	1.0000	1.0000	0.5000	0.4472	0.3333	0.0000	11.3946	6.8830	3.2291	2.2911	0.0002	1.0000	2.8486	2.8486
ST.L	5.0000	0.3333	0.8667	0.7143	0.4545	0.2364	0.2000	0.1333	10.5921	6.8929	2.9680	0.8624	0.0000	0.9997	1.8914	2.6480
Y.LN	5.0000	0.3333	0.9333	0.8333	0.4762	0.3333	0.2667	0.0667	12.0169	6.9990	3.4315	3.5350	0.0000	0.9999	2.5035	3.0042
S.TT	5.0000	0.3333	0.8667	0.7143	0.4545	0.2364	0.2000	0.1333	11.3623	6.8830	3.2186	2.2305	0.0000	0.9998	2.0290	2.8406
NK.L	5.0000	0.3333	0.6667	0.5000	0.4000	0.0000	0.0000	0.3333	11.1357	6.9045	3.1449	1.8140	0.0000	0.9998	1.3920	2.7839
ELE	5.0000	0.3333	0.9333	0.8333	0.4762	0.3333	0.2667	0.0667	10.3685	2.6307	2.8953	0.4837	0.0001	0.9997	2.1601	2.5921
T.S.S	5.0000	0.3333	0.8667	0.7143	0.4545	0.2364	0.2000	0.1333	11.0477	11.5745	3.1162	1.6559	0.0000	0.9998	1.9728	2.7619
KK..K	5.0000	0.3333	0.9333	0.8333	0.4762	0.3333	0.2667	0.0667	11.3234	6.3830	3.2059	2.1580	0.0001	0.9999	2.3591	2.8309
A.A.L	5.0000	0.3333	0.9333	0.8333	0.4762	0.3333	0.2667	0.0667	9.9243	11.5745	2.7508	-0.2616	0.0002	0.9996	2.0676	2.4811
LK.E	5.0000	0.3333	1.0000	1.0000	0.5000	0.4472	0.3333	0.0000	10.5198	6.9248	2.9445	0.7394	0.0004	1.0000	2.6299	2.6299
SK.E	5.0000	0.3333	0.9333	0.8333	0.4762	0.3333	0.2667	0.0667	10.9754	6.8869	3.0927	1.5274	0.0001	0.9998	2.2865	2.7439
SK.S	5.0000	0.3333	1.0000	1.0000	0.5000	0.4472	0.3333	0.0000	10.9299	6.8869	3.0779	1.4470	0.0003	1.0000	2.7325	2.7325
N..LS	5.0000	0.3333	0.9333	0.8333	0.4762	0.3333	0.2667	0.0667	10.9389	6.4037	3.0809	1.4630	0.0001	0.9998	2.2789	2.7347
T..TS	5.0000	0.3333	1.0000	1.0000	0.5000	0.4472	0.3333	0.0000	11.3623	6.3929	3.2186	2.2305	0.0002	1.0000	2.8406	2.8406
SLQ	5.0000	0.3333	0.8667	0.7143	0.4545	0.2364	0.2000	0.1333	11.0145	2.6934	3.1054	1.5967	0.0000	0.9998	1.9669	2.7536
V.D.L	5.0000	0.3333	1.0000	1.0000	0.5000	0.4472	0.3333	0.0000	10.6465	11.5745	2.9857	0.9553	0.0003	1.0000	2.6616	2.6616
TTS	5.0000	0.3333	0.8667	0.7143	0.4545	0.2364	0.2000	0.1333	11.3623	2.6159	3.2186	2.2305	0.0000	0.9998	2.0290	2.8406
L.L.T	5.0000	0.3333	0.9333	0.8333	0.4762	0.3333	0.2667	0.0667	10.1364	11.5745	2.8198	0.0939	0.0002	0.9997	2.1118	2.5341
NLS	5.0000	0.3333	0.8667	0.7143	0.4545	0.2364	0.2000	0.1333	10.9389	2.6841	3.0809	1.4630	0.0000	0.9998	1.9534	2.7347
STN	5.0000	0.3333	1.0000	1.0000	0.5000	0.4472	0.3333	0.0000	11.7092	2.6354	3.3314	2.9003	0.0002	1.0000	2.9273	2.9273
Q.L.L	5.0000	0.3333	1.0000	1.0000	0.5000	0.4472	0.3333	0.0000	10.5589	11.5745	2.9572	0.8058	0.0004	1.0000	2.6397	2.6397
L.S.D	5.0000	0.3333	1.0000	1.0000	0.5000	0.4472	0.3333	0.0000	10.6169	11.5745	2.9761	0.9048	0.0004	1.0000	2.6542	2.6542
LEN	5.0000	0.3333	1.0000	1.0000	0.5000	0.4472	0.3333	0.0000	10.9845	2.6852	3.0957	1.5434	0.0003	1.0000	2.7461	2.7461
SES	5.0000	0.3333	0.9333	0.8333	0.4762	0.3333	0.2667	0.0667	10.7787	2.6067	3.0287	1.1830	0.0001	0.9998	2.2456	2.6947
NSN	5.0000	0.3333	1.0000	1.0000	0.5000	0.4472	0.3333	0.0000	12.0561	2.6492	3.4442	3.6191	0.0001	1.0000	3.0140	3.0140
S..SV	5.0000	0.3333	1.0000	1.0000	0.5000	0.4472	0.3333	0.0000	10.7626	6.3831	3.0235	1.1553	0.0003	1.0000	2.6907	2.6907
LST	5.0000	0.3333	1.0000	1.0000	0.5000	0.4472	0.3333	0.0000	10.5921	2.6475	2.9680	0.8624	0.0004	1.0000	2.6480	2.6480
LNN	5.0000	0.3333	0.8667	0.7143	0.4545	0.2364	0.2000	0.1333	11.6004	2.7310	3.2960	2.6855	0.0000	0.9999	2.0715	2.9001
S..LG	5.0000	0.3333	0.9333	0.8333	0.4762	0.3333	0.2667	0.0667	10.2620	6.4023	2.8607	0.3045	0.0002	0.9997	2.1379	2.5655
L..AT	5.0000	0.3333	1.0000	1.0000	0.5000	0.4472	0.3333	0.0000	10.4155	6.4070	2.9106	0.5628	0.0004	1.0000	2.6039	2.6039
GS..S	5.0000	0.3333	0.8667	0.7143	0.4545	0.2364	0.2000	0.1333	10.7176	6.3830	3.0089	1.0776	0.0000	0.9997	1.9139	2.6794
L..EL	5.0000	0.3333	0.8000	0.6250	0.4348	0.1508	0.1333	0.2000	9.8674	6.4080	2.7323	-0.3572	0.0000	0.9994	1.5418	2.4668
D..LL	5.0000	0.3333	0.8667	0.7143	0.4545	0.2364	0.2000	0.1333	10.1613	6.3830	2.8279	0.1356	0.0001	0.9996	1.8145	2.5403
VL.S	5.0000	0.3333	0.8667	0.7143	0.4545	0.2364	0.2000	0.1333	10.3070	6.9064	2.8753	0.3801	0.0001	0.9996	1.8405	2.5767
G..SS	5.0000	0.3333	1.0000	1.0000	0.5000	0.4472	0.3333	0.0000	10.7176	6.3830	3.0089	1.0776	0.0003	1.0000	2.6794	2.6794
KTL	5.0000	0.3333	0.9333	0.8333	0.4762	0.3333	0.2667	0.0667	10.7888	2.6567	3.0320	1.2006	0.0001	0.9998	2.2477	2.6972
M.T.L	5.0000	0.3333	1.0000	1.0000	0.5000	0.4472	0.3333	0.0000	12.0112	11.5745	3.4296	3.5229	0.0001	1.0000	3.0028	3.0028
T.L.P	5.0000	0.3333	1.0000	1.0000	0.5000	0.4472	0.3333	0.0000	11.0605	11.5745	3.1204	1.6788	0.0003	1.0000	2.7651	2.7651
S.S.P	5.0000	0.3333	0.9333	0.8333	0.4762	0.3333	0.2667	0.0667	11.2016	11.5745	3.1663	1.9336	0.0001	0.9999	2.3337	2.8004
IS.V	5.0000	0.3333	0.9333	0.8333	0.4762	0.3333	0.2667	0.0667	10.9594	6.8869	3.0875	1.4991	0.0001	0.9998	2.2832	2.7399
T..KE	5.0000	0.3333	1.0000	1.0000	0.5000	0.4472	0.3333	0.0000	11.2900	6.3853	3.1950	2.0960	0.0002	1.0000	2.8225	2.8225
Q.QR	5.0000	0.3333	0.8000	0.6250	0.4348	0.1508	0.1333	0.2000	12.5391	6.8994	3.6013	4.7248	0.0000	0.9999	1.9592	3.1348
AT.V	5.0000	0.3333	1.0000	1.0000	0.5000	0.4472	0.3333	0.0000	10.9006	6.9070	3.0684	1.3956	0.0003	1.0000	2.7252	2.7252
K.L.Y	5.0000	0.3333	0.8667	0.7143	0.4545	0.2364	0.2000	0.1333	11.5522	11.5745	3.2803	2.5917	0.0000	0.9998	2.0629	2.8880
L..NN	5.0000	0.3333	0.9333	0.8333	0.4762	0.3333	0.2667	0.0667	11.6004	6.3830	3.2960	2.6855	0.0001	0.9999	2.4168	2.9001
S..TR	5.0000	0.3333	0.9333	0.8333	0.4762	0.3333	0.2667	0.0667	11.3797	6.3830	3.2242	2.2630	0.0001	0.9999	2.3708	2.8449
SSI	5.0000	0.3333	0.9333	0.8333	0.4762	0.3333	0.2667	0.0667	10.9299	2.6099	3.0779	1.4470	0.0001	0.9998	2.2771	2.7325
N..LK	5.0000	0.3333	0.8667	0.7143	0.4545	0.2364	0.2000	0.1333	11.1357	6.4248	3.1449	1.8140	0.0000	0.9998	1.9885	2.7839
KNV	5.0000	0.3333	0.8000	0.6250	0.4348	0.1508	0.1333	0.2000	11.6209	2.6331	3.3027	2.7256	0.0000	0.9998	1.8158	2.9052
N..IL	5.0000	0.3333	1.0000	1.0000	0.5000	0.4472	0.3333	0.0000	11.1357	6.4248	3.1449	1.8140	0.0002	1.0000	2.7839	2.7839
T..ID	5.0000	0.3333	0.8000	0.6250	0.4348	0.1508	0.1333	0.2000	11.5840	6.3851	3.2906	2.6534	0.0000	0.9998	1.8100	2.8960
V..LS	5.0000	0.3333	1.0000	1.0000	0.5000	0.4472	0.3333	0.0000	10.3070	6.4037	2.8753	0.3801	0.0004	1.0000	2.5767	2.5767
L..SK	5.0000	0.3333	1.0000	1.0000	0.5000	0.4472	0.3333	0.0000	10.4742	6.3869	2.9297	0.6622	0.0004	1.0000	2.6186	2.6186
T.KK	5.0000	0.3333	1.0000	1.0000	0.5000	0.4472	0.3333	0.0000	11.4413	6.8830	3.2442	2.3793	0.0002	1.0000	2.8603	2.8603
AYL	5.0000	0.3333	0.8667	0.7143	0.4545	0.2364	0.2000	0.1333	11.1788	2.7399	3.1589	1.8921	0.0000	0.9998	1.9962	2.7947
LL.I	5.0000	0.3333	1.0000	1.0000	0.5000	0.4472	0.3333	0.0000	10.0186	6.8830	2.7815	-0.1034	0.0006	1.0000	2.5046	2.5046
KL..E	5.0000	0.3333	1.0000	1.0000	0.5000	0.4472	0.3333	0.0000	10.5198	6.4248	2.9445	0.7394	0.0004	1.0000	2.6299	2.6299
INL	5.0000	0.3333	0.8667	0.7143	0.4545	0.2364	0.2000	0.1333	11.1357	2.6915	3.1449	1.8140	0.0000	0.9998	1.9885	2.7839
ISD	5.0000	0.3333	0.9333	0.8333	0.4762	0.3333	0.2667	0.0667	11.2694	2.6144	3.1883	2.0579	0.0001	0.9999	2.3478	2.8173
DED	5.0000	0.3333	1.0000	1.0000	0.5000	0.4472	0.3333	0.0000	11.4576	2.6147	3.2495	2.4102	0.0002	1.0000	2.8644	2.8644
L.PL	5.0000	0.3333	0.9333	0.8333	0.4762	0.3333	0.2667	0.0667	10.2903	6.9645	2.8699	0.3521	0.0002	0.9997	2.1438	2.5726
SN.V	5.0000	0.3333	0.8667	0.7143	0.4545	0.2364	0.2000	0.1333	11.4241	6.9259	3.2387	2.3468	0.0000	0.9998	2.0400	2.8560
E.L.L	5.0000	0.3333	0.8000	0.6250	0.4348	0.1508	0.1333	0.2000	9.8674	11.5745	2.7323	-0.3572	0.0000	0.9994	1.5418	2.4668
K.V.E	5.0000	0.3333	0.8000	0.6250	0.4348	0.1508	0.1333	0.2000	11.0049	11.5745	3.1023	1.5797	0.0000	0.9997	1.7195	2.7512
A.L.S	5.0000	0.3333	1.0000	1.0000	0.5000	0.4472	0.3333	0.0000	10.1009	11.5745	2.8083	0.0344	0.0005	1.0000	2.5252	2.5252
LQ..S	5.0000	0.3333	1.0000	1.0000	0.5000	0.4472	0.3333	0.0000	11.0145	6.5137	3.1054	1.5967	0.0003	1.0000	2.7536	2.7536
L.LG	5.0000	0.3333	0.9333	0.8333	0.4762	0.3333	0.2667	0.0667	9.8063	6.9023	2.7125	-0.4598	0.0002	0.9996	2.0430	2.4516
L.N.L	5.0000	0.3333	0.8667	0.7143	0.4545	0.2364	0.2000	0.1333	10.4833	11.5745	2.9326	0.6775	0.0001	0.9997	1.8720	2.6208
TTL	5.0000	0.3333	1.0000	1.0000	0.5000	0.4472	0.3333	0.0000	10.9067	2.6649	3.0704	1.4062	0.0003	1.0000	2.7267	2.7267
KA.L	5.0000	0.3333	0.8667	0.7143	0.4545	0.2364	0.2000	0.1333	10.2977	6.8970	2.8723	0.3644	0.0001	0.9996	1.8389	2.5744
V.K.L	5.0000	0.3333	1.0000	1.0000	0.5000	0.4472	0.3333	0.0000	10.5038	11.5745	2.9393	0.7122	0.0004	1.0000	2.6259	2.6259
SLK	5.0000	0.3333	0.8667	0.7143	0.4545	0.2364	0.2000	0.1333	10.4742	2.6380	2.9297	0.6622	0.0001	0.9997	1.8704	2.6186
KN..K	5.0000	0.3333	1.0000	1.0000	0.5000	0.4472	0.3333	0.0000	11.7881	6.4045	3.3571	3.0592	0.0001	1.0000	2.9470	2.9470
A.K.L	5.0000	0.3333	0.8667	0.7143	0.4545	0.2364	0.2000	0.1333	10.2977	11.5745	2.8723	0.3644	0.0001	0.9996	1.8389	2.5744
SIN	5.0000	0.3333	0.9333	0.8333	0.4762	0.3333	0.2667	0.0667	11.5914	2.6353	3.2931	2.6679	0.0001	0.9999	2.4149	2.8978
L.EK	5.0000	0.3333	1.0000	1.0000	0.5000	0.4472	0.3333	0.0000	10.5198	6.8853	2.9445	0.7394	0.0004	1.0000	2.6299	2.6299
AL..S	5.0000	0.3333	0.9333	0.8333	0.4762	0.3333	0.2667	0.0667	10.1009	6.3908	2.8083	0.0344	0.0002	0.9997	2.1043	2.5252
SV.T	5.0000	0.3333	0.9333	0.8333	0.4762	0.3333	0.2667	0.0667	11.0772	6.8831	3.1258	1.7087	0.0001	0.9998	2.3078	2.7693
L..DN	5.0000	0.3333	0.8667	0.7143	0.4545	0.2364	0.2000	0.1333	11.2784	6.3934	3.1913	2.0745	0.0000	0.9998	2.0140	2.8196
L..DT	5.0000	0.3333	0.8667	0.7143	0.4545	0.2364	0.2000	0.1333	10.9315	6.3831	3.0784	1.4499	0.0000	0.9998	1.9521	2.7329
L..GN	5.0000	0.3333	1.0000	1.0000	0.5000	0.4472	0.3333	0.0000	10.9235	6.4279	3.0758	1.4357	0.0003	1.0000	2.7309	2.7309
EN.K	5.0000	0.3333	0.9333	0.8333	0.4762	0.3333	0.2667	0.0667	11.6369	6.9204	3.3079	2.7571	0.0001	0.9999	2.4244	2.9092
L..FD	5.0000	0.3333	1.0000	1.0000	0.5000	0.4472	0.3333	0.0000	11.3372	6.3975	3.2104	2.1836	0.0002	1.0000	2.8343	2.8343
K.L.G	5.0000	0.3333	0.9333	0.8333	0.4762	0.3333	0.2667	0.0667	10.4588	11.5745	2.9247	0.6360	0.0001	0.9997	2.1789	2.6147
L..EI	5.0000	0.3333	0.8667	0.7143	0.4545	0.2364	0.2000	0.1333	10.5198	6.3853	2.9445	0.7394	0.0001	0.9997	1.8785	2.6299
P..SS	5.0000	0.3333	0.8667	0.7143	0.4545	0.2364	0.2000	0.1333	11.2016	6.3830	3.1663	1.9336	0.0000	0.9998	2.0003	2.8004
Q..LE	5.0000	0.3333	0.9333	0.8333	0.4762	0.3333	0.2667	0.0667	11.0600	6.4080	3.1202	1.6779	0.0001	0.9998	2.3042	2.7650
LP.N	5.0000	0.3333	0.9333	0.8333	0.4762	0.3333	0.2667	0.0667	11.4074	6.9645	3.2332	2.3152	0.0001	0.9999	2.3765	2.8519
K.L.D	5.0000	0.3333	0.8667	0.7143	0.4545	0.2364	0.2000	0.1333	10.8137	11.5745	3.0401	1.2438	0.0000	0.9997	1.9310	2.7034
IAT	5.0000	0.3333	0.9333	0.8333	0.4762	0.3333	0.2667	0.0667	11.0679	2.6251	3.1228	1.6920	0.0001	0.9998	2.3058	2.7670
S.S.T	5.0000	0.3333	0.8667	0.7143	0.4545	0.2364	0.2000	0.1333	11.0477	11.5745	3.1162	1.6559	0.0000	0.9998	1.9728	2.7619
LS.T	5.0000	0.3333	0.9333	0.8333	0.4762	0.3333	0.2667	0.0667	10.5921	6.9037	2.9680	0.8624	0.0001	0.9998	2.2067	2.6480
L..LI	5.0000	0.3333	0.9333	0.8333	0.4762	0.3333	0.2667	0.0667	10.0186	6.4248	2.7815	-0.1034	0.0002	0.9996	2.0872	2.5046
LD..K	5.0000	0.3333	0.9333	0.8333	0.4762	0.3333	0.2667	0.0667	10.8137	6.4442	3.0401	1.2438	0.0001	0.9998	2.2529	2.7034
LS.F	5.0000	0.3333	0.9333	0.8333	0.4762	0.3333	0.2667	0.0667	10.9977	6.9037	3.1000	1.5669	0.0001	0.9998	2.2912	2.7494
LSV	5.0000	0.3333	1.0000	1.0000	0.5000	0.4472	0.3333	0.0000	10.3070	2.6278	2.8753	0.3801	0.0004	1.0000	2.5767	2.5767
DI.N	5.0000	0.3333	0.9333	0.8333	0.4762	0.3333	0.2667	0.0667	11.9308	6.8851	3.4035	3.3532	0.0000	0.9999	2.4856	2.9827
DR..G	5.0000	0.3333	1.0000	1.0000	0.5000	0.4472	0.3333	0.0000	11.3891	6.3830	3.2273	2.2807	0.0002	1.0000	2.8473	2.8473
SA..T	5.0000	0.3333	1.0000	1.0000	0.5000	0.4472	0.3333	0.0000	10.8711	6.3861	3.0588	1.3439	0.0003	1.0000	2.7178	2.7178
L..II	5.0000	0.3333	1.0000	1.0000	0.5000	0.4472	0.3333	0.0000	10.6710	6.3830	2.9937	0.9974	0.0003	1.0000	2.6678	2.6678
D..DE	5.0000	0.3333	1.0000	1.0000	0.5000	0.4472	0.3333	0.0000	11.4576	6.3917	3.2495	2.4102	0.0002	1.0000	2.8644	2.8644
IKK	5.0000	0.3333	0.8667	0.7143	0.4545	0.2364	0.2000	0.1333	11.3234	2.6065	3.2059	2.1580	0.0000	0.9998	2.0220	2.8309
S.DQ	5.0000	0.3333	0.9333	0.8333	0.4762	0.3333	0.2667	0.0667	11.8096	6.8988	3.3640	3.1029	0.0001	0.9999	2.4603	2.9524
A..FE	5.0000	0.3333	1.0000	1.0000	0.5000	0.4472	0.3333	0.0000	11.3223	6.4276	3.2055	2.1559	0.0002	1.0000	2.8306	2.8306
S.ES	5.0000	0.3333	0.8000	0.6250	0.4348	0.1508	0.1333	0.2000	10.7787	6.8832	3.0287	1.1830	0.0000	0.9997	1.6842	2.6947
NV.N	5.0000	0.3333	0.8667	0.7143	0.4545	0.2364	0.2000	0.1333	12.0856	6.9223	3.4538	3.6829	0.0000	0.9999	2.1581	3.0214
A.LS	5.0000	0.3333	1.0000	1.0000	0.5000	0.4472	0.3333	0.0000	10.1009	6.9037	2.8083	0.0344	0.0005	1.0000	2.5252	2.5252
K..NE	5.0000	0.3333	1.0000	1.0000	0.5000	0.4472	0.3333	0.0000	11.6369	6.4204	3.3079	2.7571	0.0002	1.0000	2.9092	2.9092
K..LQ	5.0000	0.3333	0.9333	0.8333	0.4762	0.3333	0.2667	0.0667	11.2113	6.5137	3.1694	1.9513	0.0001	0.9999	2.3357	2.8028
K..LL	5.0000	0.3333	0.9333	0.8333	0.4762	0.3333	0.2667	0.0667	10.0186	6.3830	2.7815	-0.1034	0.0002	0.9996	2.0872	2.5046
S.TS	5.0000	0.3333	0.9333	0.8333	0.4762	0.3333	0.2667	0.0667	11.0477	6.8929	3.1162	1.6559	0.0001	0.9998	2.3016	2.7619
S.TL	5.0000	0.3333	0.8667	0.7143	0.4545	0.2364	0.2000	0.1333	10.5921	6.9406	2.9680	0.8624	0.0000	0.9997	1.8914	2.6480
DS.L	5.0000	0.3333	0.9333	0.8333	0.4762	0.3333	0.2667	0.0667	10.6169	6.8946	2.9761	0.9048	0.0001	0.9998	2.2119	2.6542
FKL	5.0000	0.3333	0.9333	0.8333	0.4762	0.3333	0.2667	0.0667	11.1945	2.6985	3.1640	1.9206	0.0001	0.9999	2.3322	2.7986
Q..IS	5.0000	0.3333	0.8667	0.7143	0.4545	0.2364	0.2000	0.1333	11.6669	6.3869	3.3176	2.8163	0.0000	0.9999	2.0834	2.9167
D.S.S	5.0000	0.3333	0.9333	0.8333	0.4762	0.3333	0.2667	0.0667	11.0726	11.5745	3.1243	1.7004	0.0001	0.9998	2.3068	2.7681
E.EK	5.0000	0.3333	0.8667	0.7143	0.4545	0.2364	0.2000	0.1333	11.0210	6.8853	3.1075	1.6082	0.0000	0.9998	1.9680	2.7552
I.T.I	5.0000	0.3333	1.0000	1.0000	0.5000	0.4472	0.3333	0.0000	11.4413	11.5745	3.2442	2.3793	0.0002	1.0000	2.8603	2.8603
K.EE	5.0000	0.3333	0.9333	0.8333	0.4762	0.3333	0.2667	0.0667	11.0210	6.8830	3.1075	1.6082	0.0001	0.9998	2.2960	2.7552
S.I.D	5.0000	0.3333	1.0000	1.0000	0.5000	0.4472	0.3333	0.0000	11.2694	11.5745	3.1883	2.0579	0.0002	1.0000	2.8173	2.8173
G.IL	5.0000	0.3333	0.9333	0.8333	0.4762	0.3333	0.2667	0.0667	10.4588	6.9248	2.9247	0.6360	0.0001	0.9997	2.1789	2.6147
K.I.L	5.0000	0.3333	1.0000	1.0000	0.5000	0.4472	0.3333	0.0000	10.6710	11.5745	2.9937	0.9974	0.0003	1.0000	2.6678	2.6678
S.N.S	5.0000	0.3333	0.9333	0.8333	0.4762	0.3333	0.2667	0.0667	11.3946	11.5745	3.2291	2.2911	0.0001	0.9999	2.3739	2.8486
LS..S	5.0000	0.3333	1.0000	1.0000	0.5000	0.4472	0.3333	0.0000	10.2775	6.4037	2.8657	0.3305	0.0005	1.0000	2.5694	2.5694
S.D.L	5.0000	0.3333	0.9333	0.8333	0.4762	0.3333	0.2667	0.0667	10.6169	11.5745	2.9761	0.9048	0.0001	0.9998	2.2119	2.6542
E.LK	5.0000	0.3333	0.8667	0.7143	0.4545	0.2364	0.2000	0.1333	10.5198	6.9248	2.9445	0.7394	0.0001	0.9997	1.8785	2.6299
L.VS	5.0000	0.3333	1.0000	1.0000	0.5000	0.4472	0.3333	0.0000	10.3070	6.8831	2.8753	0.3801	0.0004	1.0000	2.5767	2.5767
RN.S	5.0000	0.3333	0.8000	0.6250	0.4348	0.1508	0.1333	0.2000	11.7265	6.8939	3.3370	2.9350	0.0000	0.9999	1.8323	2.9316
EL.K	5.0000	0.3333	1.0000	1.0000	0.5000	0.4472	0.3333	0.0000	10.5198	6.9080	2.9445	0.7394	0.0004	1.0000	2.6299	2.6299
EIK	5.0000	0.3333	0.8667	0.7143	0.4545	0.2364	0.2000	0.1333	11.1722	2.6086	3.1567	1.8801	0.0000	0.9998	1.9950	2.7931
LD.L	5.0000	0.3333	0.9333	0.8333	0.4762	0.3333	0.2667	0.0667	10.1613	6.9442	2.8279	0.1356	0.0002	0.9997	2.1169	2.5403
LL.R	5.0000	0.3333	0.8000	0.6250	0.4348	0.1508	0.1333	0.2000	10.1538	6.8830	2.8255	0.1230	0.0000	0.9995	1.5865	2.5384
LK.L	5.0000	0.3333	0.9333	0.8333	0.4762	0.3333	0.2667	0.0667	10.0186	6.9248	2.7815	-0.1034	0.0002	0.9996	2.0872	2.5046
NE..S	5.0000	0.3333	1.0000	1.0000	0.5000	0.4472	0.3333	0.0000	11.4401	6.4204	3.2439	2.3771	0.0002	1.0000	2.8600	2.8600
I.EL	5.0000	0.3333	0.7333	0.5556	0.4167	0.0727	0.0667	0.2667	10.5198	6.9080	2.9445	0.7394	0.0000	0.9996	1.4611	2.6299
NS..T	5.0000	0.3333	0.9333	0.8333	0.4762	0.3333	0.2667	0.0667	11.7092	6.4259	3.3314	2.9003	0.0001	0.9999	2.4394	2.9273
K.KL	5.0000	0.3333	0.6667	0.5000	0.4000	0.0000	0.0000	0.3333	10.6710	6.9248	2.9937	0.9974	0.0000	0.9997	1.3339	2.6678
S.F.L	5.0000	0.3333	0.9333	0.8333	0.4762	0.3333	0.2667	0.0667	10.9977	11.5745	3.1000	1.5669	0.0001	0.9998	2.2912	2.7494
NT.L	5.0000	0.3333	0.8667	0.7143	0.4545	0.2364	0.2000	0.1333	11.2535	6.8951	3.1832	2.0287	0.0000	0.9998	2.0096	2.8134
DS.N	5.0000	0.3333	0.8667	0.7143	0.4545	0.2364	0.2000	0.1333	11.7341	6.8946	3.3395	2.9501	0.0000	0.9999	2.0954	2.9335
Q..NL	5.0000	0.3333	0.8000	0.6250	0.4348	0.1508	0.1333	0.2000	11.6760	6.4990	3.3206	2.8342	0.0000	0.9998	1.8244	2.9190
I.T.G	5.0000	0.3333	1.0000	1.0000	0.5000	0.4472	0.3333	0.0000	11.2290	11.5745	3.1752	1.9837	0.0002	1.0000	2.8073	2.8073
ST..S	5.0000	0.3333	0.9333	0.8333	0.4762	0.3333	0.2667	0.0667	11.0477	6.3929	3.1162	1.6559	0.0001	0.9998	2.3016	2.7619
S.G.T	5.0000	0.3333	1.0000	1.0000	0.5000	0.4472	0.3333	0.0000	11.0322	11.5745	3.1112	1.6283	0.0003	1.0000	2.7581	2.7581
K..KT	5.0000	0.3333	0.8667	0.7143	0.4545	0.2364	0.2000	0.1333	11.4413	6.3844	3.2442	2.3793	0.0000	0.9998	2.0431	2.8603
LAS	5.0000	0.3333	0.8667	0.7143	0.4545	0.2364	0.2000	0.1333	10.1009	2.6210	2.8083	0.0344	0.0001	0.9996	1.8037	2.5252
A.KK	5.0000	0.3333	1.0000	1.0000	0.5000	0.4472	0.3333	0.0000	10.9501	6.8830	3.0845	1.4826	0.0003	1.0000	2.7375	2.7375
RL..E	5.0000	0.3333	0.9333	0.8333	0.4762	0.3333	0.2667	0.0667	10.6550	6.4431	2.9885	0.9699	0.0001	0.9998	2.2198	2.6637
K..TK	5.0000	0.3333	0.9333	0.8333	0.4762	0.3333	0.2667	0.0667	11.4413	6.3844	3.2442	2.3793	0.0001	0.9999	2.3836	2.8603
KA..A	5.0000	0.3333	0.9333	0.8333	0.4762	0.3333	0.2667	0.0667	10.5767	6.3970	2.9630	0.8362	0.0001	0.9998	2.2035	2.6442
LA.S	5.0000	0.3333	0.6667	0.5000	0.4000	0.0000	0.0000	0.3333	10.1009	6.8908	2.8083	0.0344	0.0000	0.9995	1.2626	2.5252
KKL	5.0000	0.3333	0.8667	0.7143	0.4545	0.2364	0.2000	0.1333	10.6710	2.6481	2.9937	0.9974	0.0000	0.9997	1.9055	2.6678
KKI	5.0000	0.3333	1.0000	1.0000	0.5000	0.4472	0.3333	0.0000	11.3234	2.6065	3.2059	2.1580	0.0002	1.0000	2.8309	2.8309
LDD	5.0000	0.3333	0.8667	0.7143	0.4545	0.2364	0.2000	0.1333	10.9564	2.6688	3.0865	1.4937	0.0000	0.9998	1.9565	2.7391
RL..S	5.0000	0.3333	0.8000	0.6250	0.4348	0.1508	0.1333	0.2000	10.6094	6.4431	2.9737	0.8920	0.0000	0.9997	1.6577	2.6524
DL..I	5.0000	0.3333	0.9333	0.8333	0.4762	0.3333	0.2667	0.0667	10.8137	6.4442	3.0401	1.2438	0.0001	0.9998	2.2529	2.7034
K..NS	5.0000	0.3333	0.9333	0.8333	0.4762	0.3333	0.2667	0.0667	11.5914	6.4259	3.2931	2.6679	0.0001	0.9999	2.4149	2.8978
S.QS	5.0000	0.3333	0.8667	0.7143	0.4545	0.2364	0.2000	0.1333	11.4702	6.9359	3.2536	2.4342	0.0000	0.9998	2.0482	2.8675
VK.L	5.0000	0.3333	1.0000	1.0000	0.5000	0.4472	0.3333	0.0000	10.5038	6.8858	2.9393	0.7122	0.0004	1.0000	2.6259	2.6259
K.LI	5.0000	0.3333	0.9333	0.8333	0.4762	0.3333	0.2667	0.0667	10.6710	6.9248	2.9937	0.9974	0.0001	0.9998	2.2231	2.6678
ES.I	5.0000	0.3333	0.8667	0.7143	0.4545	0.2364	0.2000	0.1333	10.9754	6.8832	3.0927	1.5274	0.0000	0.9998	1.9599	2.7439
KRL	5.0000	0.3333	1.0000	1.0000	0.5000	0.4472	0.3333	0.0000	10.8062	2.6581	3.0377	1.2308	0.0003	1.0000	2.7015	2.7015
S.N.N	5.0000	0.3333	0.9333	0.8333	0.4762	0.3333	0.2667	0.0667	12.0561	11.5745	3.4442	3.6191	0.0000	0.9999	2.5117	3.0140
FL..V	5.0000	0.3333	0.9333	0.8333	0.4762	0.3333	0.2667	0.0667	11.0272	6.5104	3.1096	1.6194	0.0001	0.9998	2.2973	2.7568
A.LV	5.0000	0.3333	0.9333	0.8333	0.4762	0.3333	0.2667	0.0667	10.1304	6.9064	2.8179	0.0839	0.0002	0.9997	2.1105	2.5326
A.EI	5.0000	0.3333	0.9333	0.8333	0.4762	0.3333	0.2667	0.0667	10.7988	6.8853	3.0353	1.2180	0.0001	0.9998	2.2498	2.6997
RSN	5.0000	0.3333	0.9333	0.8333	0.4762	0.3333	0.2667	0.0667	11.7265	2.6356	3.3370	2.9350	0.0001	0.9999	2.4430	2.9316
I.DS	5.0000	0.3333	0.9333	0.8333	0.4762	0.3333	0.2667	0.0667	11.2694	6.8946	3.1883	2.0579	0.0001	0.9999	2.3478	2.8173
N..VE	5.0000	0.3333	0.8000	0.6250	0.4348	0.1508	0.1333	0.2000	11.4696	6.3830	3.2535	2.4332	0.0000	0.9998	1.7921	2.8674
EKI	5.0000	0.3333	1.0000	1.0000	0.5000	0.4472	0.3333	0.0000	11.1722	2.6086	3.1567	1.8801	0.0002	1.0000	2.7931	2.7931
SF..T	5.0000	0.3333	0.9333	0.8333	0.4762	0.3333	0.2667	0.0667	11.7680	6.4336	3.3505	3.0183	0.0001	0.9999	2.4517	2.9420
A..IL	5.0000	0.3333	1.0000	1.0000	0.5000	0.4472	0.3333	0.0000	10.2977	6.4248	2.8723	0.3644	0.0004	1.0000	2.5744	2.5744
TL..L	5.0000	0.3333	1.0000	1.0000	0.5000	0.4472	0.3333	0.0000	10.1364	6.4406	2.8198	0.0939	0.0005	1.0000	2.5341	2.5341
G.SN	5.0000	0.3333	0.9333	0.8333	0.4762	0.3333	0.2667	0.0667	11.3791	6.9259	3.2240	2.2620	0.0001	0.9999	2.3706	2.8448
I.KS	5.0000	0.3333	0.8667	0.7143	0.4545	0.2364	0.2000	0.1333	11.1267	6.8869	3.1419	1.7976	0.0000	0.9998	1.9869	2.7817
LE..N	5.0000	0.3333	0.8000	0.6250	0.4348	0.1508	0.1333	0.2000	10.9845	6.4080	3.0957	1.5434	0.0000	0.9997	1.7163	2.7461
NFK	5.0000	0.3333	0.8667	0.7143	0.4545	0.2364	0.2000	0.1333	12.3116	2.6302	3.5273	4.1870	0.0000	0.9999	2.1985	3.0779
LLP	5.0000	0.3333	0.9333	0.8333	0.4762	0.3333	0.2667	0.0667	10.2903	2.6694	2.8699	0.3521	0.0002	0.9997	2.1438	2.5726
S..SE	5.0000	0.3333	0.9333	0.8333	0.4762	0.3333	0.2667	0.0667	10.7787	6.3832	3.0287	1.1830	0.0001	0.9998	2.2456	2.6947
DIS	5.0000	0.3333	0.9333	0.8333	0.4762	0.3333	0.2667	0.0667	11.2694	2.6144	3.1883	2.0579	0.0001	0.9999	2.3478	2.8173
LP.A	5.0000	0.3333	0.9333	0.8333	0.4762	0.3333	0.2667	0.0667	10.5694	6.9645	2.9606	0.8237	0.0001	0.9998	2.2020	2.6423
S..RL	5.0000	0.3333	0.8000	0.6250	0.4348	0.1508	0.1333	0.2000	10.6094	6.4431	2.9737	0.8920	0.0000	0.9997	1.6577	2.6524
NDV	5.0000	0.3333	0.8000	0.6250	0.4348	0.1508	0.1333	0.2000	11.7636	2.6330	3.3491	3.0095	0.0000	0.9999	1.8381	2.9409
L..LQ	5.0000	0.3333	0.9333	0.8333	0.4762	0.3333	0.2667	0.0667	10.5589	6.5137	2.9572	0.8058	0.0001	0.9998	2.1998	2.6397
SG..L	5.0000	0.3333	0.9333	0.8333	0.4762	0.3333	0.2667	0.0667	10.2620	6.3830	2.8607	0.3045	0.0002	0.9997	2.1379	2.5655
SA..P	5.0000	0.3333	1.0000	1.0000	0.5000	0.4472	0.3333	0.0000	11.0250	6.3861	3.1088	1.6154	0.0003	1.0000	2.7563	2.7563
N..IQ	5.0000	0.3333	0.8667	0.7143	0.4545	0.2364	0.2000	0.1333	12.3284	6.4119	3.5328	4.2256	0.0000	0.9999	2.2015	3.0821
RE.E	5.0000	0.3333	0.8000	0.6250	0.4348	0.1508	0.1333	0.2000	11.1561	6.8913	3.1515	1.8509	0.0000	0.9998	1.7431	2.7890
N.Q.Q	5.0000	0.3333	0.9333	0.8333	0.4762	0.3333	0.2667	0.0667	12.8687	11.5745	3.7085	5.5656	0.0000	1.0000	2.6810	3.2172
AL..L	5.0000	0.3333	0.8667	0.7143	0.4545	0.2364	0.2000	0.1333	9.6452	6.3908	2.6601	-0.7322	0.0001	0.9994	1.7224	2.4113
LEP	5.0000	0.3333	0.9333	0.8333	0.4762	0.3333	0.2667	0.0667	10.7915	2.6636	3.0329	1.2052	0.0001	0.9998	2.2482	2.6979
TS.I	5.0000	0.3333	0.9333	0.8333	0.4762	0.3333	0.2667	0.0667	11.2445	6.8929	3.1802	2.0121	0.0001	0.9999	2.3426	2.8111
LE..K	5.0000	0.3333	0.9333	0.8333	0.4762	0.3333	0.2667	0.0667	10.5198	6.4080	2.9445	0.7394	0.0001	0.9998	2.1916	2.6299
S..LP	5.0000	0.3333	1.0000	1.0000	0.5000	0.4472	0.3333	0.0000	10.7460	6.4645	3.0181	1.1264	0.0003	1.0000	2.6865	2.6865
K.L.A	5.0000	0.3333	0.8000	0.6250	0.4348	0.1508	0.1333	0.2000	10.2977	11.5745	2.8723	0.3644	0.0000	0.9996	1.6090	2.5744
LE..D	5.0000	0.3333	0.9333	0.8333	0.4762	0.3333	0.2667	0.0667	10.6625	6.4080	2.9909	0.9828	0.0001	0.9998	2.2213	2.6656
DLL	5.0000	0.3333	1.0000	1.0000	0.5000	0.4472	0.3333	0.0000	10.1613	2.6546	2.8279	0.1356	0.0005	1.0000	2.5403	2.5403
LE..S	5.0000	0.3333	0.8667	0.7143	0.4545	0.2364	0.2000	0.1333	10.3230	6.4080	2.8805	0.4070	0.0001	0.9996	1.8434	2.5808
SD.D	5.0000	0.3333	0.9333	0.8333	0.4762	0.3333	0.2667	0.0667	11.4120	6.8946	3.2347	2.3240	0.0001	0.9999	2.3775	2.8530
LAP	5.0000	0.3333	1.0000	1.0000	0.5000	0.4472	0.3333	0.0000	10.5694	2.6604	2.9606	0.8237	0.0004	1.0000	2.6423	2.6423
S.K.G	5.0000	0.3333	1.0000	1.0000	0.5000	0.4472	0.3333	0.0000	10.9144	11.5745	3.0729	1.4198	0.0003	1.0000	2.7286	2.7286
IN..L	5.0000	0.3333	0.8000	0.6250	0.4348	0.1508	0.1333	0.2000	11.1357	6.4045	3.1449	1.8140	0.0000	0.9998	1.7400	2.7839
LFL	5.0000	0.3333	0.8667	0.7143	0.4545	0.2364	0.2000	0.1333	10.5421	2.7017	2.9518	0.7772	0.0001	0.9997	1.8825	2.6355
L.ST	5.0000	0.3333	0.9333	0.8333	0.4762	0.3333	0.2667	0.0667	10.5921	6.8929	2.9680	0.8624	0.0001	0.9998	2.2067	2.6480
K.D.S	5.0000	0.3333	0.7333	0.5556	0.4167	0.0727	0.0667	0.2667	11.2694	11.5745	3.1883	2.0579	0.0000	0.9998	1.5652	2.8173
SDV	5.0000	0.3333	1.0000	1.0000	0.5000	0.4472	0.3333	0.0000	11.1021	2.6155	3.1339	1.7534	0.0002	1.0000	2.7755	2.7755
V.ED	5.0000	0.3333	0.9333	0.8333	0.4762	0.3333	0.2667	0.0667	11.1476	6.8917	3.1487	1.8355	0.0001	0.9998	2.3224	2.7869
SEF	5.0000	0.3333	1.0000	1.0000	0.5000	0.4472	0.3333	0.0000	11.4989	2.6446	3.2630	2.4891	0.0002	1.0000	2.8747	2.8747
DQ.S	5.0000	0.3333	1.0000	1.0000	0.5000	0.4472	0.3333	0.0000	11.8096	6.8988	3.3640	3.1029	0.0001	1.0000	2.9524	2.9524
F.K.V	5.0000	0.3333	0.9333	0.8333	0.4762	0.3333	0.2667	0.0667	11.6797	11.5745	3.3218	2.8415	0.0001	0.9999	2.4333	2.9199
LPS	5.0000	0.3333	0.8667	0.7143	0.4545	0.2364	0.2000	0.1333	10.7460	2.6623	3.0181	1.1264	0.0000	0.9997	1.9189	2.6865
EL..R	5.0000	0.3333	0.8667	0.7143	0.4545	0.2364	0.2000	0.1333	10.6550	6.4080	2.9885	0.9699	0.0000	0.9997	1.9027	2.6637
F.N.V	5.0000	0.3333	1.0000	1.0000	0.5000	0.4472	0.3333	0.0000	12.1444	11.5745	3.4729	3.8113	0.0001	1.0000	3.0361	3.0361
IA..L	5.0000	0.3333	0.9333	0.8333	0.4762	0.3333	0.2667	0.0667	10.2977	6.3970	2.8723	0.3644	0.0002	0.9997	2.1453	2.5744
SS..G	5.0000	0.3333	0.9333	0.8333	0.4762	0.3333	0.2667	0.0667	10.7176	6.3830	3.0089	1.0776	0.0001	0.9998	2.2328	2.6794
NI..I	5.0000	0.3333	1.0000	1.0000	0.5000	0.4472	0.3333	0.0000	11.7881	6.4045	3.3571	3.0592	0.0001	1.0000	2.9470	2.9470
GSS	5.0000	0.3333	0.9333	0.8333	0.4762	0.3333	0.2667	0.0667	10.7176	2.6066	3.0089	1.0776	0.0001	0.9998	2.2328	2.6794
SK..E	5.0000	0.3333	0.9333	0.8333	0.4762	0.3333	0.2667	0.0667	10.9754	6.3869	3.0927	1.5274	0.0001	0.9998	2.2865	2.7439
F.L.N	5.0000	0.3333	0.8667	0.7143	0.4545	0.2364	0.2000	0.1333	11.6592	11.5745	3.3151	2.8010	0.0000	0.9999	2.0820	2.9148
S.I.S	5.0000	0.3333	0.9333	0.8333	0.4762	0.3333	0.2667	0.0667	10.9299	11.5745	3.0779	1.4470	0.0001	0.9998	2.2771	2.7325
QR.T	5.0000	0.3333	0.9333	0.8333	0.4762	0.3333	0.2667	0.0667	12.1167	6.8994	3.4639	3.7507	0.0000	0.9999	2.5243	3.0292
N.QN	5.0000	0.3333	1.0000	1.0000	0.5000	0.4472	0.3333	0.0000	12.7931	6.8836	3.6839	5.3658	0.0001	1.0000	3.1983	3.1983
F.K.L	5.0000	0.3333	0.9333	0.8333	0.4762	0.3333	0.2667	0.0667	11.1945	11.5745	3.1640	1.9206	0.0001	0.9999	2.3322	2.7986
D.LE	5.0000	0.3333	0.8000	0.6250	0.4348	0.1508	0.1333	0.2000	10.6625	6.9080	2.9909	0.9828	0.0000	0.9997	1.6660	2.6656
VSE	5.0000	0.3333	1.0000	1.0000	0.5000	0.4472	0.3333	0.0000	10.8082	2.6067	3.0383	1.2342	0.0003	1.0000	2.7020	2.7020
EE.S	5.0000	0.3333	0.8000	0.6250	0.4348	0.1508	0.1333	0.2000	10.8242	6.8830	3.0435	1.2621	0.0000	0.9997	1.6913	2.7060
VAS	5.0000	0.3333	0.9333	0.8333	0.4762	0.3333	0.2667	0.0667	10.5860	2.6100	2.9661	0.8521	0.0001	0.9998	2.2054	2.6465
L.PT	5.0000	0.3333	0.9333	0.8333	0.4762	0.3333	0.2667	0.0667	11.0605	6.8854	3.1204	1.6788	0.0001	0.9998	2.3043	2.7651
K..DE	5.0000	0.3333	1.0000	1.0000	0.5000	0.4472	0.3333	0.0000	11.3149	6.3917	3.2031	2.1421	0.0002	1.0000	2.8287	2.8287
D.D.E	5.0000	0.3333	0.8667	0.7143	0.4545	0.2364	0.2000	0.1333	11.4576	11.5745	3.2495	2.4102	0.0000	0.9998	2.0460	2.8644
R.L.R	5.0000	0.3333	0.8667	0.7143	0.4545	0.2364	0.2000	0.1333	10.9414	11.5745	3.0816	1.4673	0.0000	0.9998	1.9538	2.7353
TTT	5.0000	0.3333	0.8667	0.7143	0.4545	0.2364	0.2000	0.1333	11.6769	2.6065	3.3209	2.8361	0.0000	0.9999	2.0852	2.9192
ELD	5.0000	0.3333	0.8000	0.6250	0.4348	0.1508	0.1333	0.2000	10.6625	2.6513	2.9909	0.9828	0.0000	0.9997	1.6660	2.6656
NYI	5.0000	0.3333	1.0000	1.0000	0.5000	0.4472	0.3333	0.0000	12.6693	2.6582	3.6437	5.0476	0.0001	1.0000	3.1673	3.1673
N.P.S	5.0000	0.3333	0.9333	0.8333	0.4762	0.3333	0.2667	0.0667	11.8631	11.5745	3.3814	3.2124	0.0000	0.9999	2.4715	2.9658
LI.E	5.0000	0.3333	0.8667	0.7143	0.4545	0.2364	0.2000	0.1333	10.5198	6.9248	2.9445	0.7394	0.0001	0.9997	1.8785	2.6299
E.L.E	5.0000	0.3333	0.9333	0.8333	0.4762	0.3333	0.2667	0.0667	10.3685	11.5745	2.8953	0.4837	0.0001	0.9997	2.1601	2.5921
N.E.N	5.0000	0.3333	1.0000	1.0000	0.5000	0.4472	0.3333	0.0000	12.1016	11.5745	3.4590	3.7177	0.0001	1.0000	3.0254	3.0254
V.E.E	5.0000	0.3333	1.0000	1.0000	0.5000	0.4472	0.3333	0.0000	10.8537	11.5745	3.0531	1.3135	0.0003	1.0000	2.7134	2.7134
LLE	5.0000	0.3333	1.0000	1.0000	0.5000	0.4472	0.3333	0.0000	9.8674	2.6270	2.7323	-0.3572	0.0006	1.0000	2.4668	2.4668
L.D.D	5.0000	0.3333	0.8667	0.7143	0.4545	0.2364	0.2000	0.1333	10.9564	11.5745	3.0865	1.4937	0.0000	0.9998	1.9565	2.7391
K..AK	5.0000	0.3333	0.9333	0.8333	0.4762	0.3333	0.2667	0.0667	10.9501	6.3970	3.0845	1.4826	0.0001	0.9998	2.2813	2.7375
EK.K	5.0000	0.3333	0.9333	0.8333	0.4762	0.3333	0.2667	0.0667	11.1722	6.8853	3.1567	1.8801	0.0001	0.9998	2.3275	2.7931
V.G.S	5.0000	0.3333	0.8000	0.6250	0.4348	0.1508	0.1333	0.2000	10.7472	11.5745	3.0185	1.1285	0.0000	0.9997	1.6792	2.6868
KK.Q	5.0000	0.3333	1.0000	1.0000	0.5000	0.4472	0.3333	0.0000	11.8637	6.8830	3.3816	3.2137	0.0001	1.0000	2.9659	2.9659
E.KK	5.0000	0.3333	0.8000	0.6250	0.4348	0.1508	0.1333	0.2000	11.1722	6.8830	3.1567	1.8801	0.0000	0.9998	1.7457	2.7931
K.SI	5.0000	0.3333	0.8667	0.7143	0.4545	0.2364	0.2000	0.1333	11.1267	6.8869	3.1419	1.7976	0.0000	0.9998	1.9869	2.7817
KL.S	5.0000	0.3333	1.0000	1.0000	0.5000	0.4472	0.3333	0.0000	10.4742	6.9248	2.9297	0.6622	0.0004	1.0000	2.6186	2.6186
TLP	5.0000	0.3333	1.0000	1.0000	0.5000	0.4472	0.3333	0.0000	11.0605	2.6783	3.1204	1.6788	0.0003	1.0000	2.7651	2.7651
L.Q.Q	5.0000	0.3333	0.9333	0.8333	0.4762	0.3333	0.2667	0.0667	11.7515	11.5745	3.3452	2.9852	0.0001	0.9999	2.4482	2.9379
G.GS	5.0000	0.3333	0.9333	0.8333	0.4762	0.3333	0.2667	0.0667	10.7022	6.8830	3.0038	1.0509	0.0001	0.9998	2.2296	2.6755
S.AT	5.0000	0.3333	0.8667	0.7143	0.4545	0.2364	0.2000	0.1333	10.8711	6.9070	3.0588	1.3439	0.0000	0.9997	1.9413	2.7178
SA.A	5.0000	0.3333	0.9333	0.8333	0.4762	0.3333	0.2667	0.0667	10.3799	6.8861	2.8990	0.5029	0.0001	0.9997	2.1625	2.5950
E.AD	5.0000	0.3333	1.0000	1.0000	0.5000	0.4472	0.3333	0.0000	10.9415	6.9094	3.0817	1.4675	0.0003	1.0000	2.7354	2.7354
L.T.I	5.0000	0.3333	0.9333	0.8333	0.4762	0.3333	0.2667	0.0667	10.7888	11.5745	3.0320	1.2006	0.0001	0.9998	2.2477	2.6972
L.E.S	5.0000	0.3333	0.8667	0.7143	0.4545	0.2364	0.2000	0.1333	10.3230	11.5745	2.8805	0.4070	0.0001	0.9996	1.8434	2.5808
DE..S	5.0000	0.3333	1.0000	1.0000	0.5000	0.4472	0.3333	0.0000	11.1181	6.3917	3.1391	1.7822	0.0002	1.0000	2.7795	2.7795
L.L.P	5.0000	0.3333	0.9333	0.8333	0.4762	0.3333	0.2667	0.0667	10.2903	11.5745	2.8699	0.3521	0.0002	0.9997	2.1438	2.5726
L.T.L	5.0000	0.3333	0.9333	0.8333	0.4762	0.3333	0.2667	0.0667	10.1364	11.5745	2.8198	0.0939	0.0002	0.9997	2.1118	2.5341
LE.I	5.0000	0.3333	0.8667	0.7143	0.4545	0.2364	0.2000	0.1333	10.5198	6.9080	2.9445	0.7394	0.0001	0.9997	1.8785	2.6299
G.LE	5.0000	0.3333	1.0000	1.0000	0.5000	0.4472	0.3333	0.0000	10.3075	6.9080	2.8755	0.3810	0.0004	1.0000	2.5769	2.5769
VST	5.0000	0.3333	0.9333	0.8333	0.4762	0.3333	0.2667	0.0667	11.0772	2.6143	3.1258	1.7087	0.0001	0.9998	2.3078	2.7693
L.SQ	5.0000	0.3333	1.0000	1.0000	0.5000	0.4472	0.3333	0.0000	11.0145	6.9359	3.1054	1.5967	0.0003	1.0000	2.7536	2.7536
LQ..V	5.0000	0.3333	0.9333	0.8333	0.4762	0.3333	0.2667	0.0667	11.0440	6.5137	3.1150	1.6493	0.0001	0.9998	2.3008	2.7610
A.N.S	5.0000	0.3333	0.9333	0.8333	0.4762	0.3333	0.2667	0.0667	11.2180	11.5745	3.1716	1.9636	0.0001	0.9999	2.3371	2.8045
Q.N.D	5.0000	0.3333	1.0000	1.0000	0.5000	0.4472	0.3333	0.0000	12.4711	11.5745	3.5792	4.5606	0.0001	1.0000	3.1178	3.1178
IS.I	5.0000	0.3333	0.9333	0.8333	0.4762	0.3333	0.2667	0.0667	11.1267	6.8869	3.1419	1.7976	0.0001	0.9998	2.3181	2.7817
L.A.S	5.0000	0.3333	0.8667	0.7143	0.4545	0.2364	0.2000	0.1333	10.1009	11.5745	2.8083	0.0344	0.0001	0.9996	1.8037	2.5252
Q.L.N	5.0000	0.3333	0.9333	0.8333	0.4762	0.3333	0.2667	0.0667	11.6760	11.5745	3.3206	2.8342	0.0001	0.9999	2.4325	2.9190
KL.L	5.0000	0.3333	0.8667	0.7143	0.4545	0.2364	0.2000	0.1333	10.0186	6.9248	2.7815	-0.1034	0.0001	0.9995	1.7890	2.5046
N..EV	5.0000	0.3333	0.9333	0.8333	0.4762	0.3333	0.2667	0.0667	11.4696	6.3830	3.2535	2.4332	0.0001	0.9999	2.3895	2.8674
L.KR	5.0000	0.3333	0.9333	0.8333	0.4762	0.3333	0.2667	0.0667	10.8062	6.8848	3.0377	1.2308	0.0001	0.9998	2.2513	2.7015
L.S.N	5.0000	0.3333	0.9333	0.8333	0.4762	0.3333	0.2667	0.0667	10.9389	11.5745	3.0809	1.4630	0.0001	0.9998	2.2789	2.7347
L.S.V	5.0000	0.3333	0.9333	0.8333	0.4762	0.3333	0.2667	0.0667	10.3070	11.5745	2.8753	0.3801	0.0002	0.9997	2.1473	2.5767
T.LK	5.0000	0.3333	1.0000	1.0000	0.5000	0.4472	0.3333	0.0000	10.7888	6.9248	3.0320	1.2006	0.0003	1.0000	2.6972	2.6972
KDL	5.0000	0.3333	0.8667	0.7143	0.4545	0.2364	0.2000	0.1333	10.8137	2.6587	3.0401	1.2438	0.0000	0.9997	1.9310	2.7034
SS.Y	5.0000	0.3333	0.8667	0.7143	0.4545	0.2364	0.2000	0.1333	11.8110	6.8830	3.3645	3.1058	0.0000	0.9999	2.1091	2.9528
IK..K	5.0000	0.3333	0.8000	0.6250	0.4348	0.1508	0.1333	0.2000	11.3234	6.3830	3.2059	2.1580	0.0000	0.9998	1.7693	2.8309
LS..E	5.0000	0.3333	0.9333	0.8333	0.4762	0.3333	0.2667	0.0667	10.3230	6.4037	2.8805	0.4070	0.0002	0.9997	2.1506	2.5808
ITE	5.0000	0.3333	0.8667	0.7143	0.4545	0.2364	0.2000	0.1333	11.2900	2.6115	3.1950	2.0960	0.0000	0.9998	2.0161	2.8225
S..SL.S	5.0000	0.3333	1.0000	1.0000	0.5000	0.4472	0.3333	0.0000	13.8552	10.0952	4.0294	8.6475	0.0000	1.0000	3.4638	3.4638
NIE	5.0000	0.3333	0.8667	0.7143	0.4545	0.2364	0.2000	0.1333	11.6369	2.6320	3.3079	2.7571	0.0000	0.9999	2.0780	2.9092
YLL	5.0000	0.3333	1.0000	1.0000	0.5000	0.4472	0.3333	0.0000	10.8997	2.7524	3.0681	1.3941	0.0003	1.0000	2.7249	2.7249
LN..S	5.0000	0.3333	1.0000	1.0000	0.5000	0.4472	0.3333	0.0000	10.9389	6.4990	3.0809	1.4630	0.0003	1.0000	2.7347	2.7347
P.FK	5.0000	0.3333	0.9333	0.8333	0.4762	0.3333	0.2667	0.0667	12.1186	6.9102	3.4645	3.7549	0.0000	0.9999	2.5247	3.0297
K.LS	5.0000	0.3333	0.9333	0.8333	0.4762	0.3333	0.2667	0.0667	10.4742	6.9037	2.9297	0.6622	0.0001	0.9997	2.1821	2.6186
N.S.L	5.0000	0.3333	1.0000	1.0000	0.5000	0.4472	0.3333	0.0000	10.9389	11.5745	3.0809	1.4630	0.0003	1.0000	2.7347	2.7347
V..AL	5.0000	0.3333	0.8667	0.7143	0.4545	0.2364	0.2000	0.1333	10.1304	6.3908	2.8179	0.0839	0.0001	0.9996	1.8090	2.5326
Y..SS	5.0000	0.3333	0.8667	0.7143	0.4545	0.2364	0.2000	0.1333	11.8110	6.3830	3.3645	3.1058	0.0000	0.9999	2.1091	2.9528
TL.D	5.0000	0.3333	0.9333	0.8333	0.4762	0.3333	0.2667	0.0667	10.9315	6.9406	3.0784	1.4499	0.0001	0.9998	2.2774	2.7329
LKN	5.0000	0.3333	0.9333	0.8333	0.4762	0.3333	0.2667	0.0667	11.1357	2.6915	3.1449	1.8140	0.0001	0.9998	2.3199	2.7839
T.IS	5.0000	0.3333	1.0000	1.0000	0.5000	0.4472	0.3333	0.0000	11.2445	6.8869	3.1802	2.0121	0.0002	1.0000	2.8111	2.8111
SL..S	5.0000	0.3333	0.8667	0.7143	0.4545	0.2364	0.2000	0.1333	10.2775	6.4037	2.8657	0.3305	0.0001	0.9996	1.8353	2.5694
FE..L	5.0000	0.3333	1.0000	1.0000	0.5000	0.4472	0.3333	0.0000	11.0432	6.4276	3.1148	1.6479	0.0003	1.0000	2.7608	2.7608
K.DI	5.0000	0.3333	0.8667	0.7143	0.4545	0.2364	0.2000	0.1333	11.4661	6.8851	3.2523	2.4265	0.0000	0.9998	2.0475	2.8665
L..RS	5.0000	0.3333	0.8667	0.7143	0.4545	0.2364	0.2000	0.1333	10.6094	6.3941	2.9737	0.8920	0.0000	0.9997	1.8945	2.6524
IL..G	5.0000	0.3333	1.0000	1.0000	0.5000	0.4472	0.3333	0.0000	10.4588	6.4248	2.9247	0.6360	0.0004	1.0000	2.6147	2.6147
QSD	5.0000	0.3333	0.8667	0.7143	0.4545	0.2364	0.2000	0.1333	11.8096	2.6420	3.3640	3.1029	0.0000	0.9999	2.1089	2.9524
SN.N	5.0000	0.3333	0.9333	0.8333	0.4762	0.3333	0.2667	0.0667	12.0561	6.9259	3.4442	3.6191	0.0000	0.9999	2.5117	3.0140
E..NT	5.0000	0.3333	0.9333	0.8333	0.4762	0.3333	0.2667	0.0667	11.7547	6.3951	3.3462	2.9916	0.0001	0.9999	2.4489	2.9387
S.D.F	5.0000	0.3333	1.0000	1.0000	0.5000	0.4472	0.3333	0.0000	11.7928	11.5745	3.3586	3.0687	0.0001	1.0000	2.9482	2.9482
I.ST	5.0000	0.3333	0.9333	0.8333	0.4762	0.3333	0.2667	0.0667	11.2445	6.8929	3.1802	2.0121	0.0001	0.9999	2.3426	2.8111
YK.L	5.0000	0.3333	1.0000	1.0000	0.5000	0.4472	0.3333	0.0000	11.5522	6.9575	3.2803	2.5917	0.0002	1.0000	2.8880	2.8880
SP.P	5.0000	0.3333	1.0000	1.0000	0.5000	0.4472	0.3333	0.0000	11.6701	6.9049	3.3187	2.8226	0.0002	1.0000	2.9175	2.9175
K..DI	5.0000	0.3333	1.0000	1.0000	0.5000	0.4472	0.3333	0.0000	11.4661	6.3851	3.2523	2.4265	0.0002	1.0000	2.8665	2.8665
SKE	5.0000	0.3333	0.8667	0.7143	0.4545	0.2364	0.2000	0.1333	10.9754	2.6093	3.0927	1.5274	0.0000	0.9998	1.9599	2.7439
D.KI	5.0000	0.3333	0.8667	0.7143	0.4545	0.2364	0.2000	0.1333	11.4661	6.8830	3.2523	2.4265	0.0000	0.9998	2.0475	2.8665
PPS	5.0000	0.3333	1.0000	1.0000	0.5000	0.4472	0.3333	0.0000	11.6701	2.6276	3.3187	2.8226	0.0002	1.0000	2.9175	2.9175
KN..A	5.0000	0.3333	0.7333	0.5556	0.4167	0.0727	0.0667	0.2667	11.4148	6.4045	3.2356	2.3291	0.0000	0.9998	1.5854	2.8537
IL..L	5.0000	0.3333	0.9333	0.8333	0.4762	0.3333	0.2667	0.0667	10.0186	6.4248	2.7815	-0.1034	0.0002	0.9996	2.0872	2.5046
LS..V	5.0000	0.3333	0.9333	0.8333	0.4762	0.3333	0.2667	0.0667	10.3070	6.4037	2.8753	0.3801	0.0002	0.9997	2.1473	2.5767
SQ..L	5.0000	0.3333	0.9333	0.8333	0.4762	0.3333	0.2667	0.0667	11.0145	6.4359	3.1054	1.5967	0.0001	0.9998	2.2947	2.7536
DT..E	5.0000	0.3333	0.9333	0.8333	0.4762	0.3333	0.2667	0.0667	11.4327	6.3831	3.2415	2.3630	0.0001	0.9999	2.3818	2.8582
LKL	5.0000	0.3333	0.9333	0.8333	0.4762	0.3333	0.2667	0.0667	10.0186	2.6401	2.7815	-0.1034	0.0002	0.9996	2.0872	2.5046
SNN	5.0000	0.3333	0.8667	0.7143	0.4545	0.2364	0.2000	0.1333	12.0561	2.6492	3.4442	3.6191	0.0000	0.9999	2.1529	3.0140
SPS	5.0000	0.3333	1.0000	1.0000	0.5000	0.4472	0.3333	0.0000	11.2016	2.6246	3.1663	1.9336	0.0002	1.0000	2.8004	2.8004
SQL	5.0000	0.3333	1.0000	1.0000	0.5000	0.4472	0.3333	0.0000	11.0145	2.6934	3.1054	1.5967	0.0003	1.0000	2.7536	2.7536
NK..L	5.0000	0.3333	0.9333	0.8333	0.4762	0.3333	0.2667	0.0667	11.1357	6.4045	3.1449	1.8140	0.0001	0.9998	2.3199	2.7839
L..NE	5.0000	0.3333	0.8667	0.7143	0.4545	0.2364	0.2000	0.1333	10.9845	6.4204	3.0957	1.5434	0.0000	0.9998	1.9615	2.7461
SST	5.0000	0.3333	1.0000	1.0000	0.5000	0.4472	0.3333	0.0000	11.0477	2.6149	3.1162	1.6559	0.0003	1.0000	2.7619	2.7619
LV..A	5.0000	0.3333	0.8667	0.7143	0.4545	0.2364	0.2000	0.1333	10.1304	6.4064	2.8179	0.0839	0.0001	0.9996	1.8090	2.5326
EP..E	5.0000	0.3333	1.0000	1.0000	0.5000	0.4472	0.3333	0.0000	11.2927	6.4009	3.1959	2.1009	0.0002	1.0000	2.8232	2.8232
MG..P	5.0000	0.3333	0.8667	0.7143	0.4545	0.2364	0.2000	0.1333	12.6052	6.5646	3.6228	4.8873	0.0000	0.9999	2.2509	3.1513
QN..S	5.0000	0.3333	0.8667	0.7143	0.4545	0.2364	0.2000	0.1333	12.1316	6.3836	3.4688	3.7833	0.0000	0.9999	2.1664	3.0329
QM..S	5.0000	0.3333	0.9333	0.8333	0.4762	0.3333	0.2667	0.0667	12.8893	6.4286	3.7152	5.6209	0.0000	1.0000	2.6853	3.2223
VG..L	5.0000	0.3333	0.9333	0.8333	0.4762	0.3333	0.2667	0.0667	10.2915	6.3832	2.8703	0.3541	0.0002	0.9997	2.1441	2.5729
DI..K	5.0000	0.3333	0.9333	0.8333	0.4762	0.3333	0.2667	0.0667	11.4661	6.3851	3.2523	2.4265	0.0001	0.9999	2.3888	2.8665
RE..N	5.0000	0.3333	1.0000	1.0000	0.5000	0.4472	0.3333	0.0000	11.7721	6.3913	3.3518	3.0266	0.0001	1.0000	2.9430	2.9430
PN..N	5.0000	0.3333	0.9333	0.8333	0.4762	0.3333	0.2667	0.0667	12.5245	6.3868	3.5966	4.6893	0.0000	0.9999	2.6093	3.1311
RL..N	5.0000	0.3333	0.9333	0.8333	0.4762	0.3333	0.2667	0.0667	11.2709	6.4431	3.1888	2.0607	0.0001	0.9999	2.3481	2.8177
DD..L	5.0000	0.3333	0.8667	0.7143	0.4545	0.2364	0.2000	0.1333	10.9564	6.3830	3.0865	1.4937	0.0000	0.9998	1.9565	2.7391
NE..L	5.0000	0.3333	0.9333	0.8333	0.4762	0.3333	0.2667	0.0667	10.9845	6.4204	3.0957	1.5434	0.0001	0.9998	2.2884	2.7461
AD..S	5.0000	0.3333	0.8667	0.7143	0.4545	0.2364	0.2000	0.1333	10.8960	6.4094	3.0669	1.3875	0.0000	0.9998	1.9457	2.7240
IS..T	5.0000	0.3333	0.8000	0.6250	0.4348	0.1508	0.1333	0.2000	11.2445	6.3869	3.1802	2.0121	0.0000	0.9998	1.7570	2.8111
SS..M	5.0000	0.3333	0.8667	0.7143	0.4545	0.2364	0.2000	0.1333	12.1522	6.3830	3.4755	3.8286	0.0000	0.9999	2.1700	3.0381
ST..F	5.0000	0.3333	0.9333	0.8333	0.4762	0.3333	0.2667	0.0667	11.7680	6.3929	3.3505	3.0183	0.0001	0.9999	2.4517	2.9420
DL..D	5.0000	0.3333	0.8667	0.7143	0.4545	0.2364	0.2000	0.1333	10.9564	6.4442	3.0865	1.4937	0.0000	0.9998	1.9565	2.7391
DT..T	5.0000	0.3333	0.8667	0.7143	0.4545	0.2364	0.2000	0.1333	11.7018	6.3831	3.3290	2.8855	0.0000	0.9999	2.0896	2.9254
SL..E	5.0000	0.3333	1.0000	1.0000	0.5000	0.4472	0.3333	0.0000	10.3230	6.4037	2.8805	0.4070	0.0004	1.0000	2.5808	2.5808
IS..A	5.0000	0.3333	0.9333	0.8333	0.4762	0.3333	0.2667	0.0667	10.7533	6.3869	3.0205	1.1391	0.0001	0.9998	2.2403	2.6883
LP..G	5.0000	0.3333	0.9333	0.8333	0.4762	0.3333	0.2667	0.0667	10.7305	6.4645	3.0130	1.0997	0.0001	0.9998	2.2355	2.6826
TP..L	5.0000	0.3333	1.0000	1.0000	0.5000	0.4472	0.3333	0.0000	11.0605	6.3854	3.1204	1.6788	0.0003	1.0000	2.7651	2.7651
NQ..N	5.0000	0.3333	0.8667	0.7143	0.4545	0.2364	0.2000	0.1333	12.7931	6.3836	3.6839	5.3658	0.0000	0.9999	2.2845	3.1983
TQ..T	5.0000	0.3333	0.9333	0.8333	0.4762	0.3333	0.2667	0.0667	12.0994	6.4008	3.4583	3.7128	0.0000	0.9999	2.5207	3.0248
SN..I	5.0000	0.3333	1.0000	1.0000	0.5000	0.4472	0.3333	0.0000	11.5914	6.4259	3.2931	2.6679	0.0002	1.0000	2.8978	2.8978
V.TP	5.0000	0.3333	0.8667	0.7143	0.4545	0.2364	0.2000	0.1333	11.5457	6.8854	3.2782	2.5793	0.0000	0.9998	2.0617	2.8864
I.Q.Q	5.0000	0.3333	1.0000	1.0000	0.5000	0.4472	0.3333	0.0000	12.4040	11.5745	3.5574	4.4014	0.0001	1.0000	3.1010	3.1010
L.I.K	5.0000	0.3333	1.0000	1.0000	0.5000	0.4472	0.3333	0.0000	10.6710	11.5745	2.9937	0.9974	0.0003	1.0000	2.6678	2.6678
P.E.L	5.0000	0.3333	0.9333	0.8333	0.4762	0.3333	0.2667	0.0667	10.7915	11.5745	3.0329	1.2052	0.0001	0.9998	2.2482	2.6979
Q.Y.S	5.0000	0.3333	0.8667	0.7143	0.4545	0.2364	0.2000	0.1333	12.5481	11.5745	3.6042	4.7466	0.0000	0.9999	2.2407	3.1370
N.D.I	5.0000	0.3333	1.0000	1.0000	0.5000	0.4472	0.3333	0.0000	11.9308	11.5745	3.4035	3.3532	0.0001	1.0000	2.9827	2.9827
L.V.D	5.0000	0.3333	0.9333	0.8333	0.4762	0.3333	0.2667	0.0667	10.6465	11.5745	2.9857	0.9553	0.0001	0.9998	2.2180	2.6616
E..AN	5.0000	0.3333	0.8667	0.7143	0.4545	0.2364	0.2000	0.1333	11.2635	6.4507	3.1864	2.0471	0.0000	0.9998	2.0113	2.8159
L.D.K	5.0000	0.3333	1.0000	1.0000	0.5000	0.4472	0.3333	0.0000	10.8137	11.5745	3.0401	1.2438	0.0003	1.0000	2.7034	2.7034
L.E.L	5.0000	0.3333	0.9333	0.8333	0.4762	0.3333	0.2667	0.0667	9.8674	11.5745	2.7323	-0.3572	0.0002	0.9996	2.0557	2.4668
L.N.T	5.0000	0.3333	1.0000	1.0000	0.5000	0.4472	0.3333	0.0000	11.2535	11.5745	3.1832	2.0287	0.0002	1.0000	2.8134	2.8134
Q.D.L	5.0000	0.3333	1.0000	1.0000	0.5000	0.4472	0.3333	0.0000	11.3540	11.5745	3.2158	2.2149	0.0002	1.0000	2.8385	2.8385
E.L.R	5.0000	0.3333	0.8667	0.7143	0.4545	0.2364	0.2000	0.1333	10.6550	11.5745	2.9885	0.9699	0.0000	0.9997	1.9027	2.6637
D.L.K	5.0000	0.3333	0.9333	0.8333	0.4762	0.3333	0.2667	0.0667	10.8137	11.5745	3.0401	1.2438	0.0001	0.9998	2.2529	2.7034
N.E.S	5.0000	0.3333	0.9333	0.8333	0.4762	0.3333	0.2667	0.0667	11.4401	11.5745	3.2439	2.3771	0.0001	0.9999	2.3834	2.8600
K.P.F	5.0000	0.3333	0.9333	0.8333	0.4762	0.3333	0.2667	0.0667	12.1186	11.5745	3.4645	3.7549	0.0000	0.9999	2.5247	3.0297
N.V.S	5.0000	0.3333	0.9333	0.8333	0.4762	0.3333	0.2667	0.0667	11.4241	11.5745	3.2387	2.3468	0.0001	0.9999	2.3800	2.8560
S.A.D	5.0000	0.3333	0.9333	0.8333	0.4762	0.3333	0.2667	0.0667	10.8960	11.5745	3.0669	1.3875	0.0001	0.9998	2.2700	2.7240
F.L.L	5.0000	0.3333	0.9333	0.8333	0.4762	0.3333	0.2667	0.0667	10.5421	11.5745	2.9518	0.7772	0.0001	0.9998	2.1963	2.6355
A.P.T	5.0000	0.3333	0.8667	0.7143	0.4545	0.2364	0.2000	0.1333	11.3396	11.5745	3.2112	2.1881	0.0000	0.9998	2.0249	2.8349
S.P.T	5.0000	0.3333	1.0000	1.0000	0.5000	0.4472	0.3333	0.0000	11.5162	11.5745	3.2686	2.5223	0.0002	1.0000	2.8790	2.8790
I.E.E	5.0000	0.3333	0.9333	0.8333	0.4762	0.3333	0.2667	0.0667	11.0210	11.5745	3.1075	1.6082	0.0001	0.9998	2.2960	2.7552
I.L.Q	5.0000	0.3333	0.9333	0.8333	0.4762	0.3333	0.2667	0.0667	11.2113	11.5745	3.1694	1.9513	0.0001	0.9999	2.3357	2.8028
M.SS	5.0000	0.3333	0.9333	0.8333	0.4762	0.3333	0.2667	0.0667	12.1522	6.8830	3.4755	3.8286	0.0000	0.9999	2.5317	3.0381
I.L.T	5.0000	0.3333	0.8667	0.7143	0.4545	0.2364	0.2000	0.1333	10.7888	11.5745	3.0320	1.2006	0.0000	0.9997	1.9266	2.6972
N.N.V	5.0000	0.3333	0.8000	0.6250	0.4348	0.1508	0.1333	0.2000	12.0856	11.5745	3.4538	3.6829	0.0000	0.9999	1.8884	3.0214
I.D.S	5.0000	0.3333	0.9333	0.8333	0.4762	0.3333	0.2667	0.0667	11.2694	11.5745	3.1883	2.0579	0.0001	0.9999	2.3478	2.8173
N.N.T	5.0000	0.3333	0.8000	0.6250	0.4348	0.1508	0.1333	0.2000	12.3707	11.5745	3.5465	4.3235	0.0000	0.9999	1.9329	3.0927
G.L.G	5.0000	0.3333	0.9333	0.8333	0.4762	0.3333	0.2667	0.0667	10.2465	11.5745	2.8556	0.2785	0.0002	0.9997	2.1347	2.5616
I.N.S	5.0000	0.3333	1.0000	1.0000	0.5000	0.4472	0.3333	0.0000	11.5914	11.5745	3.2931	2.6679	0.0002	1.0000	2.8978	2.8978
S..QQ	5.0000	0.3333	0.8000	0.6250	0.4348	0.1508	0.1333	0.2000	12.2072	6.3830	3.4934	3.9506	0.0000	0.9999	1.9074	3.0518
E..KR	5.0000	0.3333	0.7333	0.5556	0.4167	0.0727	0.0667	0.2667	11.3074	6.3848	3.2007	2.1282	0.0000	0.9998	1.5705	2.8268
D..SD	5.0000	0.3333	1.0000	1.0000	0.5000	0.4472	0.3333	0.0000	11.4120	6.3946	3.2347	2.3240	0.0002	1.0000	2.8530	2.8530
K..TT	5.0000	0.3333	0.8667	0.7143	0.4545	0.2364	0.2000	0.1333	11.5591	6.3830	3.2826	2.6051	0.0000	0.9998	2.0641	2.8898
P..AS	5.0000	0.3333	1.0000	1.0000	0.5000	0.4472	0.3333	0.0000	11.0250	6.3861	3.1088	1.6154	0.0003	1.0000	2.7563	2.7563
I..NG	5.0000	0.3333	0.8667	0.7143	0.4545	0.2364	0.2000	0.1333	11.5759	6.4279	3.2880	2.6377	0.0000	0.9999	2.0671	2.8940
L..LN	5.0000	0.3333	0.8667	0.7143	0.4545	0.2364	0.2000	0.1333	10.4833	6.4990	2.9326	0.6775	0.0001	0.9997	1.8720	2.6208
S..AD	5.0000	0.3333	1.0000	1.0000	0.5000	0.4472	0.3333	0.0000	10.8960	6.4094	3.0669	1.3875	0.0003	1.0000	2.7240	2.7240
K..GT	5.0000	0.3333	0.8667	0.7143	0.4545	0.2364	0.2000	0.1333	11.2290	6.3939	3.1752	1.9837	0.0000	0.9998	2.0052	2.8073
N..AN	5.0000	0.3333	0.9333	0.8333	0.4762	0.3333	0.2667	0.0667	11.8795	6.4507	3.3868	3.2463	0.0000	0.9999	2.4749	2.9699
S..QS	5.0000	0.3333	1.0000	1.0000	0.5000	0.4472	0.3333	0.0000	11.4702	6.4359	3.2536	2.4342	0.0002	1.0000	2.8675	2.8675
N..IN	5.0000	0.3333	0.8667	0.7143	0.4545	0.2364	0.2000	0.1333	12.2528	6.4045	3.5082	4.0532	0.0000	0.9999	2.1880	3.0632
N..NL	5.0000	0.3333	0.9333	0.8333	0.4762	0.3333	0.2667	0.0667	11.6004	6.4990	3.2960	2.6855	0.0001	0.9999	2.4168	2.9001
I..NL	5.0000	0.3333	0.9333	0.8333	0.4762	0.3333	0.2667	0.0667	11.1357	6.4990	3.1449	1.8140	0.0001	0.9998	2.3199	2.7839
I..NK	5.0000	0.3333	0.7333	0.5556	0.4167	0.0727	0.0667	0.2667	11.7881	6.4045	3.3571	3.0592	0.0000	0.9999	1.6372	2.9470
N..YQ	5.0000	0.3333	1.0000	1.0000	0.5000	0.4472	0.3333	0.0000	13.2096	6.3947	3.8194	6.5248	0.0001	1.0000	3.3024	3.3024
E..KL	5.0000	0.3333	0.9333	0.8333	0.4762	0.3333	0.2667	0.0667	10.5198	6.4248	2.9445	0.7394	0.0001	0.9998	2.1916	2.6299
E..GN	5.0000	0.3333	0.9333	0.8333	0.4762	0.3333	0.2667	0.0667	11.4246	6.4279	3.2388	2.3478	0.0001	0.9999	2.3801	2.8562
L..RF	5.0000	0.3333	0.8667	0.7143	0.4545	0.2364	0.2000	0.1333	11.3297	6.3981	3.2079	2.1696	0.0000	0.9998	2.0232	2.8324
L..SL	5.0000	0.3333	0.9333	0.8333	0.4762	0.3333	0.2667	0.0667	9.8218	6.4037	2.7175	-0.4338	0.0002	0.9996	2.0462	2.4555
F..KI	5.0000	0.3333	0.9333	0.8333	0.4762	0.3333	0.2667	0.0667	11.8469	6.3830	3.3762	3.1792	0.0000	0.9999	2.4681	2.9617
F..SL	5.0000	0.3333	0.8667	0.7143	0.4545	0.2364	0.2000	0.1333	10.9977	6.4037	3.1000	1.5669	0.0000	0.9998	1.9639	2.7494
T..GS	5.0000	0.3333	0.9333	0.8333	0.4762	0.3333	0.2667	0.0667	11.0322	6.3830	3.1112	1.6283	0.0001	0.9998	2.2984	2.7581
T..IP	5.0000	0.3333	0.8667	0.7143	0.4545	0.2364	0.2000	0.1333	11.7130	6.3904	3.3326	2.9079	0.0000	0.9999	2.0916	2.9282
L..KN	5.0000	0.3333	0.9333	0.8333	0.4762	0.3333	0.2667	0.0667	11.1357	6.4045	3.1449	1.8140	0.0001	0.9998	2.3199	2.7839
N..SI	5.0000	0.3333	0.9333	0.8333	0.4762	0.3333	0.2667	0.0667	11.5914	6.3869	3.2931	2.6679	0.0001	0.9999	2.4149	2.8978
D..DS	5.0000	0.3333	0.8667	0.7143	0.4545	0.2364	0.2000	0.1333	11.4120	6.3946	3.2347	2.3240	0.0000	0.9998	2.0379	2.8530
D..IT	5.0000	0.3333	0.9333	0.8333	0.4762	0.3333	0.2667	0.0667	11.5840	6.3844	3.2906	2.6534	0.0001	0.9999	2.4133	2.8960
L..KK	5.0000	0.3333	1.0000	1.0000	0.5000	0.4472	0.3333	0.0000	10.6710	6.3830	2.9937	0.9974	0.0003	1.0000	2.6678	2.6678
E.VK	5.0000	0.3333	0.9333	0.8333	0.4762	0.3333	0.2667	0.0667	11.0049	6.8858	3.1023	1.5797	0.0001	0.9998	2.2927	2.7512
AP..F	5.0000	0.3333	0.8667	0.7143	0.4545	0.2364	0.2000	0.1333	11.7453	6.4239	3.3431	2.9726	0.0000	0.9999	2.0974	2.9363
T.KN	5.0000	0.3333	1.0000	1.0000	0.5000	0.4472	0.3333	0.0000	11.9060	6.9045	3.3954	3.3013	0.0001	1.0000	2.9765	2.9765
S.AS	5.0000	0.3333	0.8667	0.7143	0.4545	0.2364	0.2000	0.1333	10.5565	6.8861	2.9565	0.8018	0.0001	0.9997	1.8851	2.6391
S.ED	5.0000	0.3333	0.9333	0.8333	0.4762	0.3333	0.2667	0.0667	11.1181	6.8917	3.1391	1.7822	0.0001	0.9998	2.3163	2.7795
S.HS	5.0000	0.3333	1.0000	1.0000	0.5000	0.4472	0.3333	0.0000	12.1981	7.0713	3.4904	3.9303	0.0001	1.0000	3.0495	3.0495
S.FE	5.0000	0.3333	0.8000	0.6250	0.4348	0.1508	0.1333	0.2000	11.4989	6.9276	3.2630	2.4891	0.0000	0.9998	1.7967	2.8747
S.DE	5.0000	0.3333	1.0000	1.0000	0.5000	0.4472	0.3333	0.0000	11.1181	6.8917	3.1391	1.7822	0.0002	1.0000	2.7795	2.7795
A.LN	5.0000	0.3333	0.8667	0.7143	0.4545	0.2364	0.2000	0.1333	10.7623	6.9990	3.0234	1.1548	0.0000	0.9997	1.9218	2.6906
T.GN	5.0000	0.3333	0.7333	0.5556	0.4167	0.0727	0.0667	0.2667	11.6937	6.9279	3.3263	2.8694	0.0000	0.9998	1.6241	2.9234
P.IK	5.0000	0.3333	0.9333	0.8333	0.4762	0.3333	0.2667	0.0667	11.5951	6.8830	3.2943	2.6753	0.0001	0.9999	2.4157	2.8988
N.SL	5.0000	0.3333	0.9333	0.8333	0.4762	0.3333	0.2667	0.0667	10.9389	6.9037	3.0809	1.4630	0.0001	0.9998	2.2789	2.7347
T.RN	5.0000	0.3333	0.9333	0.8333	0.4762	0.3333	0.2667	0.0667	12.0411	6.8939	3.4393	3.5870	0.0000	0.9999	2.5086	3.0103
N.VK	5.0000	0.3333	0.9333	0.8333	0.4762	0.3333	0.2667	0.0667	11.6209	6.8858	3.3027	2.7256	0.0001	0.9999	2.4210	2.9052
P.AT	5.0000	0.3333	0.8667	0.7143	0.4545	0.2364	0.2000	0.1333	11.3396	6.9070	3.2112	2.1881	0.0000	0.9998	2.0249	2.8349
A.NG	5.0000	0.3333	0.8667	0.7143	0.4545	0.2364	0.2000	0.1333	11.2025	6.9279	3.1666	1.9353	0.0000	0.9998	2.0004	2.8006
LD..N	5.0000	0.3333	1.0000	1.0000	0.5000	0.4472	0.3333	0.0000	11.2784	6.4442	3.1913	2.0745	0.0002	1.0000	2.8196	2.8196
NL..V	5.0000	0.3333	0.8000	0.6250	0.4348	0.1508	0.1333	0.2000	10.9685	6.4990	3.0905	1.5151	0.0000	0.9997	1.7138	2.7421
SK..N	5.0000	0.3333	1.0000	1.0000	0.5000	0.4472	0.3333	0.0000	11.5914	6.3869	3.2931	2.6679	0.0002	1.0000	2.8978	2.8978
SK..K	5.0000	0.3333	0.8667	0.7143	0.4545	0.2364	0.2000	0.1333	11.1267	6.3869	3.1419	1.7976	0.0000	0.9998	1.9869	2.7817
S.SQ	5.0000	0.3333	0.9333	0.8333	0.4762	0.3333	0.2667	0.0667	11.4702	6.9359	3.2536	2.4342	0.0001	0.9999	2.3896	2.8675
SI..N	5.0000	0.3333	0.8667	0.7143	0.4545	0.2364	0.2000	0.1333	11.5914	6.3869	3.2931	2.6679	0.0000	0.9999	2.0699	2.8978
N.LY	5.0000	0.3333	0.8667	0.7143	0.4545	0.2364	0.2000	0.1333	12.0169	7.0867	3.4315	3.5350	0.0000	0.9999	2.1459	3.0042
SK..I	5.0000	0.3333	1.0000	1.0000	0.5000	0.4472	0.3333	0.0000	11.1267	6.3869	3.1419	1.7976	0.0002	1.0000	2.7817	2.7817
N.KQ	5.0000	0.3333	1.0000	1.0000	0.5000	0.4472	0.3333	0.0000	12.3284	6.9119	3.5328	4.2256	0.0001	1.0000	3.0821	3.0821
D..SP	5.0000	0.3333	0.8667	0.7143	0.4545	0.2364	0.2000	0.1333	11.5411	6.4049	3.2767	2.5703	0.0000	0.9998	2.0609	2.8853
N.QL	5.0000	0.3333	0.8000	0.6250	0.4348	0.1508	0.1333	0.2000	11.6760	7.0137	3.3206	2.8342	0.0000	0.9998	1.8244	2.9190
N.EI	5.0000	0.3333	1.0000	1.0000	0.5000	0.4472	0.3333	0.0000	11.6369	6.8853	3.3079	2.7571	0.0002	1.0000	2.9092	2.9092
N.FV	5.0000	0.3333	0.9333	0.8333	0.4762	0.3333	0.2667	0.0667	12.1444	6.9297	3.4729	3.8113	0.0000	0.9999	2.5301	3.0361
N.IE	5.0000	0.3333	1.0000	1.0000	0.5000	0.4472	0.3333	0.0000	11.6369	6.8853	3.3079	2.7571	0.0002	1.0000	2.9092	2.9092
L.AA	5.0000	0.3333	1.0000	1.0000	0.5000	0.4472	0.3333	0.0000	9.9243	6.8830	2.7508	-0.2616	0.0006	1.0000	2.4811	2.4811
L.PS	5.0000	0.3333	1.0000	1.0000	0.5000	0.4472	0.3333	0.0000	10.7460	6.9049	3.0181	1.1264	0.0003	1.0000	2.6865	2.6865
L.IS	5.0000	0.3333	0.8667	0.7143	0.4545	0.2364	0.2000	0.1333	10.4742	6.8869	2.9297	0.6622	0.0001	0.9997	1.8704	2.6186
L.GL	5.0000	0.3333	0.9333	0.8333	0.4762	0.3333	0.2667	0.0667	9.8063	6.9023	2.7125	-0.4598	0.0002	0.9996	2.0430	2.4516
L.KS	5.0000	0.3333	1.0000	1.0000	0.5000	0.4472	0.3333	0.0000	10.4742	6.8869	2.9297	0.6622	0.0004	1.0000	2.6186	2.6186
L.TG	5.0000	0.3333	0.8667	0.7143	0.4545	0.2364	0.2000	0.1333	10.5766	6.8939	2.9630	0.8360	0.0000	0.9997	1.8887	2.6441
F.FL	5.0000	0.3333	1.0000	1.0000	0.5000	0.4472	0.3333	0.0000	11.7180	7.0104	3.3342	2.9178	0.0002	1.0000	2.9295	2.9295
F.SN	5.0000	0.3333	0.9333	0.8333	0.4762	0.3333	0.2667	0.0667	12.1148	6.9259	3.4633	3.7466	0.0000	0.9999	2.5239	3.0287
L.KN	5.0000	0.3333	0.8000	0.6250	0.4348	0.1508	0.1333	0.2000	11.1357	6.9045	3.1449	1.8140	0.0000	0.9998	1.7400	2.7839
F.RL	5.0000	0.3333	1.0000	1.0000	0.5000	0.4472	0.3333	0.0000	11.3297	6.9431	3.2079	2.1696	0.0002	1.0000	2.8324	2.8324
E.IS	5.0000	0.3333	0.8667	0.7143	0.4545	0.2364	0.2000	0.1333	10.9754	6.8869	3.0927	1.5274	0.0000	0.9998	1.9599	2.7439
E.GS	5.0000	0.3333	1.0000	1.0000	0.5000	0.4472	0.3333	0.0000	10.7632	6.8830	3.0237	1.1562	0.0003	1.0000	2.6908	2.6908
KK..T	5.0000	0.3333	1.0000	1.0000	0.5000	0.4472	0.3333	0.0000	11.4413	6.3830	3.2442	2.3793	0.0002	1.0000	2.8603	2.8603
K.EL	5.0000	0.3333	0.8667	0.7143	0.4545	0.2364	0.2000	0.1333	10.5198	6.9080	2.9445	0.7394	0.0001	0.9997	1.8785	2.6299
I.II	5.0000	0.3333	0.7333	0.5556	0.4167	0.0727	0.0667	0.2667	11.3234	6.8830	3.2059	2.1580	0.0000	0.9998	1.5727	2.8309
K.YK	5.0000	0.3333	0.9333	0.8333	0.4762	0.3333	0.2667	0.0667	12.2046	6.9575	3.4925	3.9448	0.0000	0.9999	2.5426	3.0511
Q.SS	5.0000	0.3333	0.9333	0.8333	0.4762	0.3333	0.2667	0.0667	11.4702	6.8830	3.2536	2.4342	0.0001	0.9999	2.3896	2.8675
R.RI	5.0000	0.3333	0.9333	0.8333	0.4762	0.3333	0.2667	0.0667	11.5938	6.8848	3.2938	2.6726	0.0001	0.9999	2.4154	2.8985
Q.LV	5.0000	0.3333	0.8667	0.7143	0.4545	0.2364	0.2000	0.1333	11.0440	6.9064	3.1150	1.6493	0.0000	0.9998	1.9721	2.7610
Q.NS	5.0000	0.3333	1.0000	1.0000	0.5000	0.4472	0.3333	0.0000	12.1316	6.9259	3.4688	3.7833	0.0001	1.0000	3.0329	3.0329
Q.QS	5.0000	0.3333	1.0000	1.0000	0.5000	0.4472	0.3333	0.0000	12.2072	6.9359	3.4934	3.9506	0.0001	1.0000	3.0518	3.0518
K.TS	5.0000	0.3333	0.8667	0.7143	0.4545	0.2364	0.2000	0.1333	11.2445	6.8929	3.1802	2.0121	0.0000	0.9998	2.0079	2.8111
M.SK	5.0000	0.3333	0.8667	0.7143	0.4545	0.2364	0.2000	0.1333	12.3490	6.8869	3.5395	4.2732	0.0000	0.9999	2.2052	3.0873
D.DD	5.0000	0.3333	0.8000	0.6250	0.4348	0.1508	0.1333	0.2000	11.7515	6.8830	3.3451	2.9851	0.0000	0.9999	1.8362	2.9379
D.GN	5.0000	0.3333	0.8000	0.6250	0.4348	0.1508	0.1333	0.2000	11.7186	6.9279	3.3344	2.9190	0.0000	0.9999	1.8310	2.9296
D.DS	5.0000	0.3333	0.9333	0.8333	0.4762	0.3333	0.2667	0.0667	11.4120	6.8946	3.2347	2.3240	0.0001	0.9999	2.3775	2.8530
L.ES	5.0000	0.3333	0.8667	0.7143	0.4545	0.2364	0.2000	0.1333	10.3230	6.8832	2.8805	0.4070	0.0001	0.9996	1.8434	2.5808
P.AS	5.0000	0.3333	1.0000	1.0000	0.5000	0.4472	0.3333	0.0000	11.0250	6.8861	3.1088	1.6154	0.0003	1.0000	2.7563	2.7563
K.SG	5.0000	0.3333	0.9333	0.8333	0.4762	0.3333	0.2667	0.0667	10.9144	6.8830	3.0729	1.4198	0.0001	0.9998	2.2738	2.7286
SQ.L	5.0000	0.3333	0.9333	0.8333	0.4762	0.3333	0.2667	0.0667	11.0145	6.9359	3.1054	1.5967	0.0001	0.9998	2.2947	2.7536
ILQ	5.0000	0.3333	0.9333	0.8333	0.4762	0.3333	0.2667	0.0667	11.2113	2.7006	3.1694	1.9513	0.0001	0.9999	2.3357	2.8028
GNS	5.0000	0.3333	0.9333	0.8333	0.4762	0.3333	0.2667	0.0667	11.3791	2.6417	3.2240	2.2620	0.0001	0.9999	2.3706	2.8448
DL.R	5.0000	0.3333	1.0000	1.0000	0.5000	0.4472	0.3333	0.0000	10.9489	6.9442	3.0841	1.4805	0.0003	1.0000	2.7372	2.7372
RLK	5.0000	0.3333	0.9333	0.8333	0.4762	0.3333	0.2667	0.0667	10.8062	2.6581	3.0377	1.2308	0.0001	0.9998	2.2513	2.7015
FL.S	5.0000	0.3333	1.0000	1.0000	0.5000	0.4472	0.3333	0.0000	10.9977	7.0104	3.1000	1.5669	0.0003	1.0000	2.7494	2.7494
DLM	5.0000	0.3333	1.0000	1.0000	0.5000	0.4472	0.3333	0.0000	12.0360	2.8056	3.4377	3.5761	0.0001	1.0000	3.0090	3.0090
VA.A	5.0000	0.3333	0.8667	0.7143	0.4545	0.2364	0.2000	0.1333	10.4095	6.8873	2.9086	0.5527	0.0001	0.9996	1.8588	2.6024
PTS	5.0000	0.3333	0.8667	0.7143	0.4545	0.2364	0.2000	0.1333	11.5162	2.6224	3.2686	2.5223	0.0000	0.9998	2.0565	2.8790
SDI	5.0000	0.3333	0.9333	0.8333	0.4762	0.3333	0.2667	0.0667	11.2694	2.6144	3.1883	2.0579	0.0001	0.9999	2.3478	2.8173
RLQ	5.0000	0.3333	0.9333	0.8333	0.4762	0.3333	0.2667	0.0667	11.3465	2.7090	3.2134	2.2009	0.0001	0.9999	2.3638	2.8366
DDS	5.0000	0.3333	0.8667	0.7143	0.4545	0.2364	0.2000	0.1333	11.4120	2.6174	3.2347	2.3240	0.0000	0.9998	2.0379	2.8530
APS	5.0000	0.3333	0.8000	0.6250	0.4348	0.1508	0.1333	0.2000	11.0250	2.6341	3.1088	1.6154	0.0000	0.9998	1.7227	2.7563
DRL	5.0000	0.3333	0.9333	0.8333	0.4762	0.3333	0.2667	0.0667	10.9489	2.6682	3.0841	1.4805	0.0001	0.9998	2.2810	2.7372
AG.S	5.0000	0.3333	1.0000	1.0000	0.5000	0.4472	0.3333	0.0000	10.5410	6.8856	2.9514	0.7755	0.0004	1.0000	2.6353	2.6353
GNI	5.0000	0.3333	1.0000	1.0000	0.5000	0.4472	0.3333	0.0000	11.5759	2.6365	3.2880	2.6377	0.0002	1.0000	2.8940	2.8940
MDE	5.0000	0.3333	1.0000	1.0000	0.5000	0.4472	0.3333	0.0000	12.5372	2.7169	3.6007	4.7202	0.0001	1.0000	3.1343	3.1343
ALM	5.0000	0.3333	1.0000	1.0000	0.5000	0.4472	0.3333	0.0000	11.5200	2.7902	3.2698	2.5296	0.0002	1.0000	2.8800	2.8800
LSN	5.0000	0.3333	0.9333	0.8333	0.4762	0.3333	0.2667	0.0667	10.9389	2.6841	3.0809	1.4630	0.0001	0.9998	2.2789	2.7347
VL.K	5.0000	0.3333	1.0000	1.0000	0.5000	0.4472	0.3333	0.0000	10.5038	6.9064	2.9393	0.7122	0.0004	1.0000	2.6259	2.6259
LTA	5.0000	0.3333	0.9333	0.8333	0.4762	0.3333	0.2667	0.0667	10.4155	2.6447	2.9106	0.5628	0.0001	0.9997	2.1699	2.6039
PVS	5.0000	0.3333	0.9333	0.8333	0.4762	0.3333	0.2667	0.0667	11.2311	2.6236	3.1759	1.9876	0.0001	0.9999	2.3398	2.8078
TG.S	5.0000	0.3333	0.9333	0.8333	0.4762	0.3333	0.2667	0.0667	11.0322	6.8939	3.1112	1.6283	0.0001	0.9998	2.2984	2.7581
QQ.S	5.0000	0.3333	0.9333	0.8333	0.4762	0.3333	0.2667	0.0667	12.2072	6.8830	3.4934	3.9506	0.0000	0.9999	2.5432	3.0518
PQQ	5.0000	0.3333	0.8667	0.7143	0.4545	0.2364	0.2000	0.1333	12.6757	2.6133	3.6457	5.0637	0.0000	0.9999	2.2635	3.1689
TI.N	5.0000	0.3333	1.0000	1.0000	0.5000	0.4472	0.3333	0.0000	11.9060	6.8844	3.3954	3.3013	0.0001	1.0000	2.9765	2.9765
TPS	5.0000	0.3333	1.0000	1.0000	0.5000	0.4472	0.3333	0.0000	11.5162	2.6224	3.2686	2.5223	0.0002	1.0000	2.8790	2.8790
RL.S	5.0000	0.3333	0.8667	0.7143	0.4545	0.2364	0.2000	0.1333	10.6094	6.9431	2.9737	0.8920	0.0000	0.9997	1.8945	2.6524
SSN	5.0000	0.3333	1.0000	1.0000	0.5000	0.4472	0.3333	0.0000	11.3946	2.6409	3.2291	2.2911	0.0002	1.0000	2.8486	2.8486
LS.N	5.0000	0.3333	1.0000	1.0000	0.5000	0.4472	0.3333	0.0000	10.9389	6.9037	3.0809	1.4630	0.0003	1.0000	2.7347	2.7347
IK.I	5.0000	0.3333	0.9333	0.8333	0.4762	0.3333	0.2667	0.0667	11.3234	6.8830	3.2059	2.1580	0.0001	0.9999	2.3591	2.8309
VTT	5.0000	0.3333	0.9333	0.8333	0.4762	0.3333	0.2667	0.0667	11.3918	2.6142	3.2282	2.2859	0.0001	0.9999	2.3733	2.8480
RN.I	5.0000	0.3333	1.0000	1.0000	0.5000	0.4472	0.3333	0.0000	11.9233	6.8939	3.4010	3.3375	0.0001	1.0000	2.9808	2.9808
IP.S	5.0000	0.3333	1.0000	1.0000	0.5000	0.4472	0.3333	0.0000	11.3984	6.8904	3.2303	2.2982	0.0002	1.0000	2.8496	2.8496
DG.I	5.0000	0.3333	1.0000	1.0000	0.5000	0.4472	0.3333	0.0000	11.2539	6.8956	3.1833	2.0294	0.0002	1.0000	2.8135	2.8135
SSV	5.0000	0.3333	1.0000	1.0000	0.5000	0.4472	0.3333	0.0000	10.7626	2.6066	3.0235	1.1553	0.0003	1.0000	2.6907	2.6907
GN.R	5.0000	0.3333	0.8667	0.7143	0.4545	0.2364	0.2000	0.1333	11.7111	6.9279	3.3320	2.9040	0.0000	0.9999	2.0913	2.9278
IAE	5.0000	0.3333	0.9333	0.8333	0.4762	0.3333	0.2667	0.0667	10.7988	2.6162	3.0353	1.2180	0.0001	0.9998	2.2498	2.6997
KF.K	5.0000	0.3333	0.8000	0.6250	0.4348	0.1508	0.1333	0.2000	11.8469	6.9102	3.3762	3.1792	0.0000	0.9999	1.8511	2.9617
TG.L	5.0000	0.3333	0.9333	0.8333	0.4762	0.3333	0.2667	0.0667	10.5766	6.8939	2.9630	0.8360	0.0001	0.9998	2.2035	2.6441
GSK	5.0000	0.3333	1.0000	1.0000	0.5000	0.4472	0.3333	0.0000	10.9144	2.6102	3.0729	1.4198	0.0003	1.0000	2.7286	2.7286
NSI	5.0000	0.3333	1.0000	1.0000	0.5000	0.4472	0.3333	0.0000	11.5914	2.6353	3.2931	2.6679	0.0002	1.0000	2.8978	2.8978
KDE	5.0000	0.3333	1.0000	1.0000	0.5000	0.4472	0.3333	0.0000	11.3149	2.6124	3.2031	2.1421	0.0002	1.0000	2.8287	2.8287
TS.P	5.0000	0.3333	0.8000	0.6250	0.4348	0.1508	0.1333	0.2000	11.5162	6.8929	3.2686	2.5223	0.0000	0.9998	1.7994	2.8790
KTS	5.0000	0.3333	0.7333	0.5556	0.4167	0.0727	0.0667	0.2667	11.2445	2.6135	3.1802	2.0121	0.0000	0.9998	1.5617	2.8111
LDE	5.0000	0.3333	1.0000	1.0000	0.5000	0.4472	0.3333	0.0000	10.6625	2.6513	2.9909	0.9828	0.0003	1.0000	2.6656	2.6656
NY.L	5.0000	0.3333	0.8667	0.7143	0.4545	0.2364	0.2000	0.1333	12.0169	6.9003	3.4315	3.5350	0.0000	0.9999	2.1459	3.0042
SL.T	5.0000	0.3333	0.9333	0.8333	0.4762	0.3333	0.2667	0.0667	10.5921	6.9037	2.9680	0.8624	0.0001	0.9998	2.2067	2.6480
KSK	5.0000	0.3333	0.8667	0.7143	0.4545	0.2364	0.2000	0.1333	11.1267	2.6101	3.1419	1.7976	0.0000	0.9998	1.9869	2.7817
KS.N	5.0000	0.3333	0.9333	0.8333	0.4762	0.3333	0.2667	0.0667	11.5914	6.8869	3.2931	2.6679	0.0001	0.9999	2.4149	2.8978
KLE	5.0000	0.3333	0.8667	0.7143	0.4545	0.2364	0.2000	0.1333	10.5198	2.6398	2.9445	0.7394	0.0001	0.9997	1.8785	2.6299
SR.N	5.0000	0.3333	0.9333	0.8333	0.4762	0.3333	0.2667	0.0667	11.7265	6.8941	3.3370	2.9350	0.0001	0.9999	2.4430	2.9316
L.SL.S	5.0000	0.3333	1.0000	1.0000	0.5000	0.4472	0.3333	0.0000	13.3995	10.5952	3.8812	7.1046	0.0000	1.0000	3.3499	3.3499
LDR	5.0000	0.3333	1.0000	1.0000	0.5000	0.4472	0.3333	0.0000	10.9489	2.6682	3.0841	1.4805	0.0003	1.0000	2.7372	2.7372
LE.Q	5.0000	0.3333	0.9333	0.8333	0.4762	0.3333	0.2667	0.0667	11.0600	6.9080	3.1202	1.6779	0.0001	0.9998	2.3042	2.7650
LFE	5.0000	0.3333	0.8667	0.7143	0.4545	0.2364	0.2000	0.1333	11.0432	2.6924	3.1148	1.6479	0.0000	0.9998	1.9720	2.7608
SS.ST	5.0000	0.3333	1.0000	1.0000	0.5000	0.4472	0.3333	0.0000	14.6254	5.8929	4.2799	11.8568	0.0000	1.0000	3.6564	3.6564
ED.E	5.0000	0.3333	1.0000	1.0000	0.5000	0.4472	0.3333	0.0000	11.1637	6.8917	3.1539	1.8646	0.0002	1.0000	2.7909	2.7909
GF.S	5.0000	0.3333	0.8667	0.7143	0.4545	0.2364	0.2000	0.1333	11.4379	6.9357	3.2431	2.3728	0.0000	0.9998	2.0425	2.8595
LK.K	5.0000	0.3333	0.9333	0.8333	0.4762	0.3333	0.2667	0.0667	10.6710	6.9248	2.9937	0.9974	0.0001	0.9998	2.2231	2.6678
LE.D	5.0000	0.3333	0.8667	0.7143	0.4545	0.2364	0.2000	0.1333	10.6625	6.9080	2.9909	0.9828	0.0000	0.9997	1.9040	2.6656
LAF	5.0000	0.3333	1.0000	1.0000	0.5000	0.4472	0.3333	0.0000	10.8211	2.6906	3.0425	1.2567	0.0003	1.0000	2.7053	2.7053
FAK	5.0000	0.3333	0.9333	0.8333	0.4762	0.3333	0.2667	0.0667	11.4735	2.6578	3.2547	2.4407	0.0001	0.9999	2.3903	2.8684
NG.I	5.0000	0.3333	1.0000	1.0000	0.5000	0.4472	0.3333	0.0000	11.5759	6.9279	3.2880	2.6377	0.0002	1.0000	2.8940	2.8940
DI.E	5.0000	0.3333	1.0000	1.0000	0.5000	0.4472	0.3333	0.0000	11.3149	6.8851	3.2031	2.1421	0.0002	1.0000	2.8287	2.8287
PS.D	5.0000	0.3333	1.0000	1.0000	0.5000	0.4472	0.3333	0.0000	11.5411	6.9049	3.2767	2.5703	0.0002	1.0000	2.8853	2.8853
KSA	5.0000	0.3333	0.9333	0.8333	0.4762	0.3333	0.2667	0.0667	10.7533	2.6159	3.0205	1.1391	0.0001	0.9998	2.2403	2.6883
KK.I	5.0000	0.3333	0.9333	0.8333	0.4762	0.3333	0.2667	0.0667	11.3234	6.8830	3.2059	2.1580	0.0001	0.9999	2.3591	2.8309
ASS	5.0000	0.3333	1.0000	1.0000	0.5000	0.4472	0.3333	0.0000	10.5565	2.6094	2.9565	0.8018	0.0004	1.0000	2.6391	2.6391
Q..QQ	4.0000	0.2667	1.0000	1.0000	0.4211	0.3922	0.2667	0.0000	9.7082	6.3830	3.6362	4.4629	0.0001	1.0000	3.2361	3.2361
V.S.S	4.0000	0.2667	0.9333	0.8000	0.4000	0.2683	0.2000	0.0667	8.0720	11.5745	2.9266	0.5778	0.0001	0.9998	2.1525	2.6907
IL.S	4.0000	0.2667	1.0000	1.0000	0.4211	0.3922	0.2667	0.0000	7.8557	6.9248	2.8328	0.1438	0.0004	1.0000	2.6186	2.6186
S.EL	4.0000	0.2667	1.0000	1.0000	0.4211	0.3922	0.2667	0.0000	7.7423	6.9080	2.7836	-0.0828	0.0004	1.0000	2.5808	2.5808
TS..S	4.0000	0.2667	0.8667	0.6667	0.3810	0.1667	0.1333	0.1333	8.2858	6.3929	3.0193	1.0134	0.0000	0.9998	1.8413	2.7619
R.SS	4.0000	0.2667	0.9333	0.8000	0.4000	0.2683	0.2000	0.0667	8.2988	6.8830	3.0250	1.0402	0.0001	0.9998	2.2130	2.7663
NT.N	4.0000	0.2667	0.8000	0.5714	0.3636	0.0788	0.0667	0.2000	9.2780	6.8951	3.4496	3.2691	0.0000	0.9999	1.7672	3.0927
ASL	4.0000	0.2667	0.8667	0.6667	0.3810	0.1667	0.1333	0.1333	7.5757	2.6210	2.7114	-0.4164	0.0000	0.9995	1.6835	2.5252
TS.S	4.0000	0.2667	0.8667	0.6667	0.3810	0.1667	0.1333	0.1333	8.2858	6.8929	3.0193	1.0134	0.0000	0.9998	1.8413	2.7619
S.SN	4.0000	0.2667	0.8667	0.6667	0.3810	0.1667	0.1333	0.1333	8.5459	6.9259	3.1321	1.5594	0.0000	0.9998	1.8991	2.8486
N.S.S	4.0000	0.2667	0.9333	0.8000	0.4000	0.2683	0.2000	0.0667	8.5459	11.5745	3.1321	1.5594	0.0001	0.9999	2.2789	2.8486
LL.F	4.0000	0.2667	1.0000	1.0000	0.4211	0.3922	0.2667	0.0000	7.9065	6.8830	2.8549	0.2455	0.0004	1.0000	2.6355	2.6355
LN.S	4.0000	0.2667	0.9333	0.8000	0.4000	0.2683	0.2000	0.0667	8.2042	6.9990	2.9839	0.8461	0.0001	0.9998	2.1878	2.7347
LDL	4.0000	0.2667	0.8667	0.6667	0.3810	0.1667	0.1333	0.1333	7.6210	2.6546	2.7310	-0.3255	0.0000	0.9995	1.6935	2.5403
L..NT	4.0000	0.2667	0.8667	0.6667	0.3810	0.1667	0.1333	0.1333	8.4402	6.3951	3.0863	1.3347	0.0000	0.9998	1.8756	2.8134
RLL	4.0000	0.2667	0.7333	0.5000	0.3478	0.0000	0.0000	0.2667	7.6153	2.6538	2.7286	-0.3368	0.0000	0.9995	1.2692	2.5384
L.LI	4.0000	0.2667	0.9333	0.8000	0.4000	0.2683	0.2000	0.0667	7.5139	6.9248	2.6846	-0.5406	0.0002	0.9996	2.0037	2.5046
ST.N	4.0000	0.2667	1.0000	1.0000	0.4211	0.3922	0.2667	0.0000	8.7819	6.8929	3.2345	2.0772	0.0002	1.0000	2.9273	2.9273
SLL	4.0000	0.2667	1.0000	1.0000	0.4211	0.3922	0.2667	0.0000	7.3664	2.6236	2.6206	-0.8398	0.0006	1.0000	2.4555	2.4555
NN..N	4.0000	0.2667	1.0000	1.0000	0.4211	0.3922	0.2667	0.0000	9.5381	6.3830	3.5624	3.9696	0.0001	1.0000	3.1794	3.1794
N.IK	4.0000	0.2667	0.8667	0.6667	0.3810	0.1667	0.1333	0.1333	8.8411	6.8830	3.2601	2.2114	0.0000	0.9999	1.9647	2.9470
SS.E	4.0000	0.2667	1.0000	1.0000	0.4211	0.3922	0.2667	0.0000	8.0840	6.8830	2.9318	0.6020	0.0003	1.0000	2.6947	2.6947
SS..A	4.0000	0.2667	1.0000	1.0000	0.4211	0.3922	0.2667	0.0000	7.9174	6.3830	2.8596	0.2672	0.0004	1.0000	2.6391	2.6391
EL..L	4.0000	0.2667	0.9333	0.8000	0.4000	0.2683	0.2000	0.0667	7.4005	6.4080	2.6354	-0.7702	0.0002	0.9996	1.9735	2.4668
ILD	4.0000	0.2667	1.0000	1.0000	0.4211	0.3922	0.2667	0.0000	8.1103	2.6587	2.9432	0.6552	0.0003	1.0000	2.7034	2.7034
PP..Q	4.0000	0.2667	0.8000	0.5714	0.3636	0.0788	0.0667	0.2000	9.3053	6.3830	3.4615	3.3400	0.0000	0.9999	1.7724	3.1018
NTS	4.0000	0.2667	1.0000	1.0000	0.4211	0.3922	0.2667	0.0000	8.7819	2.6354	3.2345	2.0772	0.0002	1.0000	2.9273	2.9273
KLS	4.0000	0.2667	0.9333	0.8000	0.4000	0.2683	0.2000	0.0667	7.8557	2.6380	2.8328	0.1438	0.0001	0.9997	2.0948	2.6186
SIS	4.0000	0.2667	0.9333	0.8000	0.4000	0.2683	0.2000	0.0667	8.1974	2.6099	2.9810	0.8322	0.0001	0.9998	2.1860	2.7325
SIL	4.0000	0.2667	0.8667	0.6667	0.3810	0.1667	0.1333	0.1333	7.8557	2.6380	2.8328	0.1438	0.0000	0.9996	1.7457	2.6186
N..KT	4.0000	0.2667	0.9333	0.8000	0.4000	0.2683	0.2000	0.0667	8.9295	6.3844	3.2985	2.4153	0.0000	0.9999	2.3812	2.9765
NL.L	4.0000	0.2667	0.7333	0.5000	0.3478	0.0000	0.0000	0.2667	7.8625	6.9990	2.8357	0.1573	0.0000	0.9996	1.3104	2.6208
S.S.I	4.0000	0.2667	0.9333	0.8000	0.4000	0.2683	0.2000	0.0667	8.1974	11.5745	2.9810	0.8322	0.0001	0.9998	2.1860	2.7325
S.T.L	4.0000	0.2667	1.0000	1.0000	0.4211	0.3922	0.2667	0.0000	7.9441	11.5745	2.8711	0.3206	0.0004	1.0000	2.6480	2.6480
S.SA	4.0000	0.2667	0.8667	0.6667	0.3810	0.1667	0.1333	0.1333	7.9174	6.8861	2.8596	0.2672	0.0000	0.9997	1.7594	2.6391
S.S.R	4.0000	0.2667	0.9333	0.8000	0.4000	0.2683	0.2000	0.0667	8.2988	11.5745	3.0250	1.0402	0.0001	0.9998	2.2130	2.7663
KEL	4.0000	0.2667	0.9333	0.8000	0.4000	0.2683	0.2000	0.0667	7.8898	2.6398	2.8476	0.2121	0.0001	0.9997	2.1040	2.6299
S.E.S	4.0000	0.2667	1.0000	1.0000	0.4211	0.3922	0.2667	0.0000	8.0840	11.5745	2.9318	0.6020	0.0003	1.0000	2.6947	2.6947
K.S.S	4.0000	0.2667	0.9333	0.8000	0.4000	0.2683	0.2000	0.0667	8.1974	11.5745	2.9810	0.8322	0.0001	0.9998	2.1860	2.7325
NP..S	4.0000	0.2667	0.8667	0.6667	0.3810	0.1667	0.1333	0.1333	8.8973	6.3868	3.2845	2.3405	0.0000	0.9999	1.9772	2.9658
S.EN	4.0000	0.2667	0.9333	0.8000	0.4000	0.2683	0.2000	0.0667	8.5801	6.9204	3.1470	1.6329	0.0001	0.9999	2.2880	2.8600
T.S.L	4.0000	0.2667	1.0000	1.0000	0.4211	0.3922	0.2667	0.0000	7.9441	11.5745	2.8711	0.3206	0.0004	1.0000	2.6480	2.6480
S.L.Q	4.0000	0.2667	0.9333	0.8000	0.4000	0.2683	0.2000	0.0667	8.2609	11.5745	3.0085	0.9621	0.0001	0.9998	2.2029	2.7536
E.LE	4.0000	0.2667	0.9333	0.8000	0.4000	0.2683	0.2000	0.0667	7.7764	6.9080	2.7984	-0.0146	0.0001	0.9997	2.0737	2.5921
L.S.A	4.0000	0.2667	0.8667	0.6667	0.3810	0.1667	0.1333	0.1333	7.5757	11.5745	2.7114	-0.4164	0.0000	0.9995	1.6835	2.5252
I..TL	4.0000	0.2667	1.0000	1.0000	0.4211	0.3922	0.2667	0.0000	8.0916	6.4406	2.9351	0.6175	0.0003	1.0000	2.6972	2.6972
SNT	4.0000	0.2667	0.9333	0.8000	0.4000	0.2683	0.2000	0.0667	8.7819	2.6354	3.2345	2.0772	0.0000	0.9999	2.3418	2.9273
T.TS	4.0000	0.2667	0.8667	0.6667	0.3810	0.1667	0.1333	0.1333	8.5217	6.8929	3.1216	1.5077	0.0000	0.9998	1.8937	2.8406
S.N.V	4.0000	0.2667	0.9333	0.8000	0.4000	0.2683	0.2000	0.0667	8.5681	11.5745	3.1417	1.6070	0.0001	0.9999	2.2848	2.8560
T..LL	4.0000	0.2667	1.0000	1.0000	0.4211	0.3922	0.2667	0.0000	7.6023	6.3830	2.7229	-0.3629	0.0005	1.0000	2.5341	2.5341
V..LE	4.0000	0.2667	0.9333	0.8000	0.4000	0.2683	0.2000	0.0667	7.7644	6.4080	2.7932	-0.0386	0.0001	0.9997	2.0705	2.5881
KR..S	4.0000	0.2667	1.0000	1.0000	0.4211	0.3922	0.2667	0.0000	8.4464	6.3848	3.0890	1.3479	0.0002	1.0000	2.8155	2.8155
ISI	4.0000	0.2667	0.8000	0.5714	0.3636	0.0788	0.0667	0.2000	8.3450	2.6101	3.0450	1.1358	0.0000	0.9998	1.5895	2.7817
EN..N	4.0000	0.2667	0.9333	0.8000	0.4000	0.2683	0.2000	0.0667	9.0762	6.4204	3.3621	2.7644	0.0000	0.9999	2.4203	3.0254
V..SL	4.0000	0.2667	0.9333	0.8000	0.4000	0.2683	0.2000	0.0667	7.7302	6.4037	2.7784	-0.1068	0.0001	0.9997	2.0614	2.5767
E..IK	4.0000	0.2667	0.9333	0.8000	0.4000	0.2683	0.2000	0.0667	8.3792	6.3830	3.0598	1.2069	0.0001	0.9998	2.2344	2.7931
G..LS	4.0000	0.2667	0.9333	0.8000	0.4000	0.2683	0.2000	0.0667	7.6965	6.4037	2.7638	-0.1743	0.0001	0.9997	2.0524	2.5655
T..SL	4.0000	0.2667	0.9333	0.8000	0.4000	0.2683	0.2000	0.0667	7.9441	6.4037	2.8711	0.3206	0.0001	0.9997	2.1184	2.6480
ISL	4.0000	0.2667	1.0000	1.0000	0.4211	0.3922	0.2667	0.0000	7.8557	2.6380	2.8328	0.1438	0.0004	1.0000	2.6186	2.6186
T..ST	4.0000	0.2667	1.0000	1.0000	0.4211	0.3922	0.2667	0.0000	8.5217	6.3929	3.1216	1.5077	0.0002	1.0000	2.8406	2.8406
SSK	4.0000	0.2667	0.9333	0.8000	0.4000	0.2683	0.2000	0.0667	8.1974	2.6099	2.9810	0.8322	0.0001	0.9998	2.1860	2.7325
SL..A	4.0000	0.2667	0.9333	0.8000	0.4000	0.2683	0.2000	0.0667	7.5757	6.4037	2.7114	-0.4164	0.0001	0.9996	2.0202	2.5252
AS..P	4.0000	0.2667	0.8667	0.6667	0.3810	0.1667	0.1333	0.1333	8.2688	6.3861	3.0119	0.9783	0.0000	0.9998	1.8375	2.7563
E..SE	4.0000	0.2667	0.9333	0.8000	0.4000	0.2683	0.2000	0.0667	8.1181	6.3832	2.9466	0.6711	0.0001	0.9998	2.1648	2.7060
LE..V	4.0000	0.2667	0.8000	0.5714	0.3636	0.0788	0.0667	0.2000	7.7644	6.4080	2.7932	-0.0386	0.0000	0.9996	1.4789	2.5881
I.LL	4.0000	0.2667	1.0000	1.0000	0.4211	0.3922	0.2667	0.0000	7.5139	6.8830	2.6846	-0.5406	0.0006	1.0000	2.5046	2.5046
N.I.T	4.0000	0.2667	1.0000	1.0000	0.4211	0.3922	0.2667	0.0000	8.9295	11.5745	3.2985	2.4153	0.0001	1.0000	2.9765	2.9765
S.LS	4.0000	0.2667	1.0000	1.0000	0.4211	0.3922	0.2667	0.0000	7.7081	6.9037	2.7688	-0.1511	0.0005	1.0000	2.5694	2.5694
K.E.L	4.0000	0.2667	0.9333	0.8000	0.4000	0.2683	0.2000	0.0667	7.8898	11.5745	2.8476	0.2121	0.0001	0.9997	2.1040	2.6299
DK.L	4.0000	0.2667	0.8667	0.6667	0.3810	0.1667	0.1333	0.1333	8.1103	6.8851	2.9432	0.6552	0.0000	0.9997	1.8023	2.7034
P.LQ	4.0000	0.2667	1.0000	1.0000	0.4211	0.3922	0.2667	0.0000	8.6122	7.0137	3.1609	1.7024	0.0002	1.0000	2.8707	2.8707
S.NL	4.0000	0.2667	1.0000	1.0000	0.4211	0.3922	0.2667	0.0000	8.2042	6.9990	2.9839	0.8461	0.0003	1.0000	2.7347	2.7347
S.E.I	4.0000	0.2667	1.0000	1.0000	0.4211	0.3922	0.2667	0.0000	8.2316	11.5745	2.9958	0.9020	0.0003	1.0000	2.7439	2.7439
S.DS	4.0000	0.2667	0.9333	0.8000	0.4000	0.2683	0.2000	0.0667	8.3044	6.8946	3.0274	1.0518	0.0001	0.9998	2.2145	2.7681
NS.L	4.0000	0.2667	1.0000	1.0000	0.4211	0.3922	0.2667	0.0000	8.2042	6.9259	2.9839	0.8461	0.0003	1.0000	2.7347	2.7347
T.L.E	4.0000	0.2667	0.8000	0.5714	0.3636	0.0788	0.0667	0.2000	7.9782	11.5745	2.8859	0.3891	0.0000	0.9997	1.5197	2.6594
L.SK	4.0000	0.2667	0.8000	0.5714	0.3636	0.0788	0.0667	0.2000	7.8557	6.8869	2.8328	0.1438	0.0000	0.9996	1.4963	2.6186
K.SL	4.0000	0.2667	0.9333	0.8000	0.4000	0.2683	0.2000	0.0667	7.8557	6.9037	2.8328	0.1438	0.0001	0.9997	2.0948	2.6186
KE.L	4.0000	0.2667	0.7333	0.5000	0.3478	0.0000	0.0000	0.2667	7.8898	6.8853	2.8476	0.2121	0.0000	0.9996	1.3150	2.6299
SN.L	4.0000	0.2667	0.9333	0.8000	0.4000	0.2683	0.2000	0.0667	8.2042	6.9259	2.9839	0.8461	0.0001	0.9998	2.1878	2.7347
L.RL	4.0000	0.2667	1.0000	1.0000	0.4211	0.3922	0.2667	0.0000	7.6153	6.9431	2.7286	-0.3368	0.0005	1.0000	2.5384	2.5384
LL.K	4.0000	0.2667	1.0000	1.0000	0.4211	0.3922	0.2667	0.0000	7.5139	6.8830	2.6846	-0.5406	0.0006	1.0000	2.5046	2.5046
LL.G	4.0000	0.2667	1.0000	1.0000	0.4211	0.3922	0.2667	0.0000	7.3548	6.8830	2.6156	-0.8636	0.0006	1.0000	2.4516	2.4516
I.TK	4.0000	0.2667	0.9333	0.8000	0.4000	0.2683	0.2000	0.0667	8.5809	6.8844	3.1473	1.6347	0.0001	0.9999	2.2883	2.8603
G.IS	4.0000	0.2667	0.8667	0.6667	0.3810	0.1667	0.1333	0.1333	8.1858	6.8869	2.9760	0.8086	0.0000	0.9997	1.8191	2.7286
SI.L	4.0000	0.2667	0.9333	0.8000	0.4000	0.2683	0.2000	0.0667	7.8557	6.8869	2.8328	0.1438	0.0001	0.9997	2.0948	2.6186
A.SP	4.0000	0.2667	0.9333	0.8000	0.4000	0.2683	0.2000	0.0667	8.2688	6.9049	3.0119	0.9783	0.0001	0.9998	2.2050	2.7563
NN..S	4.0000	0.2667	0.9333	0.8000	0.4000	0.2683	0.2000	0.0667	9.0420	6.3830	3.3473	2.6818	0.0000	0.9999	2.4112	3.0140
L.E.I	4.0000	0.2667	0.9333	0.8000	0.4000	0.2683	0.2000	0.0667	7.8898	11.5745	2.8476	0.2121	0.0001	0.9997	2.1040	2.6299
TL..N	4.0000	0.2667	0.8667	0.6667	0.3810	0.1667	0.1333	0.1333	8.4402	6.4406	3.0863	1.3347	0.0000	0.9998	1.8756	2.8134
TL..F	4.0000	0.2667	1.0000	1.0000	0.4211	0.3922	0.2667	0.0000	8.4842	6.4406	3.1054	1.4279	0.0002	1.0000	2.8281	2.8281
SI..F	4.0000	0.2667	1.0000	1.0000	0.4211	0.3922	0.2667	0.0000	8.7376	6.3869	3.2153	1.9781	0.0002	1.0000	2.9125	2.9125
VNS	4.0000	0.2667	1.0000	1.0000	0.4211	0.3922	0.2667	0.0000	8.5681	2.6396	3.1417	1.6070	0.0002	1.0000	2.8560	2.8560
ID.L	4.0000	0.2667	1.0000	1.0000	0.4211	0.3922	0.2667	0.0000	8.1103	6.8851	2.9432	0.6552	0.0003	1.0000	2.7034	2.7034
STT	4.0000	0.2667	0.8667	0.6667	0.3810	0.1667	0.1333	0.1333	8.5217	2.6159	3.1216	1.5077	0.0000	0.9998	1.8937	2.8406
RL.A	4.0000	0.2667	1.0000	1.0000	0.4211	0.3922	0.2667	0.0000	7.8246	6.9431	2.8193	0.0817	0.0004	1.0000	2.6082	2.6082
K.S.T	4.0000	0.2667	1.0000	1.0000	0.4211	0.3922	0.2667	0.0000	8.4334	11.5745	3.0833	1.3205	0.0002	1.0000	2.8111	2.8111
TSL	4.0000	0.2667	0.8667	0.6667	0.3810	0.1667	0.1333	0.1333	7.9441	2.6475	2.8711	0.3206	0.0000	0.9997	1.7653	2.6480
TGN	4.0000	0.2667	0.8667	0.6667	0.3810	0.1667	0.1333	0.1333	8.7703	2.6368	3.2294	2.0511	0.0000	0.9999	1.9490	2.9234
E.D.L	4.0000	0.2667	0.9333	0.8000	0.4000	0.2683	0.2000	0.0667	7.9969	11.5745	2.8940	0.4265	0.0001	0.9998	2.1325	2.6656
DVL	4.0000	0.2667	0.9333	0.8000	0.4000	0.2683	0.2000	0.0667	7.9848	2.6507	2.8888	0.4024	0.0001	0.9998	2.1293	2.6616
I.K.L	4.0000	0.2667	0.8667	0.6667	0.3810	0.1667	0.1333	0.1333	8.0033	11.5745	2.8968	0.4394	0.0000	0.9997	1.7785	2.6678
QLQ	4.0000	0.2667	0.8000	0.5714	0.3636	0.0788	0.0667	0.2000	8.8137	2.7485	3.2482	2.1490	0.0000	0.9999	1.6788	2.9379
LS.L	4.0000	0.2667	0.8000	0.5714	0.3636	0.0788	0.0667	0.2000	7.3664	6.9037	2.6206	-0.8398	0.0000	0.9994	1.4031	2.4555
E.E.L	4.0000	0.2667	0.9333	0.8000	0.4000	0.2683	0.2000	0.0667	7.7764	11.5745	2.7984	-0.0146	0.0001	0.9997	2.0737	2.5921
SI..S	4.0000	0.2667	1.0000	1.0000	0.4211	0.3922	0.2667	0.0000	8.1974	6.3869	2.9810	0.8322	0.0003	1.0000	2.7325	2.7325
N.D.K	4.0000	0.2667	1.0000	1.0000	0.4211	0.3922	0.2667	0.0000	8.9481	11.5745	3.3066	2.4589	0.0001	1.0000	2.9827	2.9827
NL..N	4.0000	0.2667	1.0000	1.0000	0.4211	0.3922	0.2667	0.0000	8.7003	6.4990	3.1991	1.8953	0.0002	1.0000	2.9001	2.9001
LQ.G	4.0000	0.2667	1.0000	1.0000	0.4211	0.3922	0.2667	0.0000	8.2493	7.0137	3.0035	0.9383	0.0003	1.0000	2.7498	2.7498
AI..S	4.0000	0.2667	0.9333	0.8000	0.4000	0.2683	0.2000	0.0667	8.0650	6.3970	2.9236	0.5637	0.0001	0.9998	2.1507	2.6883
K..EK	4.0000	0.2667	0.9333	0.8000	0.4000	0.2683	0.2000	0.0667	8.3792	6.3853	3.0598	1.2069	0.0001	0.9998	2.2344	2.7931
L..AP	4.0000	0.2667	0.8667	0.6667	0.3810	0.1667	0.1333	0.1333	7.9270	6.4239	2.8637	0.2865	0.0000	0.9997	1.7616	2.6423
FS..S	4.0000	0.2667	1.0000	1.0000	0.4211	0.3922	0.2667	0.0000	8.5900	6.4336	3.1513	1.6543	0.0002	1.0000	2.8633	2.8633
I..LT	4.0000	0.2667	0.9333	0.8000	0.4000	0.2683	0.2000	0.0667	8.0916	6.4406	2.9351	0.6175	0.0001	0.9998	2.1578	2.6972
S..IA	4.0000	0.2667	0.9333	0.8000	0.4000	0.2683	0.2000	0.0667	8.0650	6.3970	2.9236	0.5637	0.0001	0.9998	2.1507	2.6883
LS..I	4.0000	0.2667	0.9333	0.8000	0.4000	0.2683	0.2000	0.0667	7.8557	6.4037	2.8328	0.1438	0.0001	0.9997	2.0948	2.6186
ILN	4.0000	0.2667	0.9333	0.8000	0.4000	0.2683	0.2000	0.0667	8.3518	2.6915	3.0479	1.1499	0.0001	0.9998	2.2271	2.7839
S..DL	4.0000	0.2667	1.0000	1.0000	0.4211	0.3922	0.2667	0.0000	7.9627	6.4442	2.8792	0.3580	0.0004	1.0000	2.6542	2.6542
LLD	4.0000	0.2667	0.8667	0.6667	0.3810	0.1667	0.1333	0.1333	7.6210	2.6546	2.7310	-0.3255	0.0000	0.9995	1.6935	2.5403
L..IL	4.0000	0.2667	1.0000	1.0000	0.4211	0.3922	0.2667	0.0000	7.5139	6.4248	2.6846	-0.5406	0.0006	1.0000	2.5046	2.5046
N..NV	4.0000	0.2667	0.8667	0.6667	0.3810	0.1667	0.1333	0.1333	9.0642	6.4223	3.3569	2.7352	0.0000	0.9999	2.0143	3.0214
L..FL	4.0000	0.2667	0.9333	0.8000	0.4000	0.2683	0.2000	0.0667	7.9065	6.5104	2.8549	0.2455	0.0001	0.9997	2.1084	2.6355
NE..K	4.0000	0.2667	1.0000	1.0000	0.4211	0.3922	0.2667	0.0000	8.7277	6.4204	3.2110	1.9560	0.0002	1.0000	2.9092	2.9092
TS..P	4.0000	0.2667	0.9333	0.8000	0.4000	0.2683	0.2000	0.0667	8.6371	6.3929	3.1717	1.7566	0.0000	0.9999	2.3032	2.8790
A..VL	4.0000	0.2667	0.9333	0.8000	0.4000	0.2683	0.2000	0.0667	7.5978	6.4064	2.7210	-0.3719	0.0001	0.9996	2.0261	2.5326
DE..E	4.0000	0.2667	0.9333	0.8000	0.4000	0.2683	0.2000	0.0667	8.3727	6.3917	3.0570	1.1935	0.0001	0.9998	2.2327	2.7909
QL..L	4.0000	0.2667	0.8667	0.6667	0.3810	0.1667	0.1333	0.1333	7.9191	6.5137	2.8603	0.2707	0.0000	0.9997	1.7598	2.6397
K..SP	4.0000	0.2667	0.8667	0.6667	0.3810	0.1667	0.1333	0.1333	8.5488	6.4049	3.1334	1.5655	0.0000	0.9998	1.8997	2.8496
S..AA	4.0000	0.2667	0.9333	0.8000	0.4000	0.2683	0.2000	0.0667	7.7850	6.3830	2.8021	0.0025	0.0001	0.9997	2.0760	2.5950
LQL	4.0000	0.2667	0.8000	0.5714	0.3636	0.0788	0.0667	0.2000	7.9191	2.7039	2.8603	0.2707	0.0000	0.9996	1.5084	2.6397
LT..L	4.0000	0.2667	0.9333	0.8000	0.4000	0.2683	0.2000	0.0667	7.6023	6.4406	2.7229	-0.3629	0.0001	0.9996	2.0273	2.5341
GN..I	4.0000	0.2667	0.9333	0.8000	0.4000	0.2683	0.2000	0.0667	8.6819	6.4279	3.1911	1.8547	0.0000	0.9999	2.3152	2.8940
S.K.L	4.0000	0.2667	1.0000	1.0000	0.4211	0.3922	0.2667	0.0000	7.8557	11.5745	2.8328	0.1438	0.0004	1.0000	2.6186	2.6186
S.K.K	4.0000	0.2667	0.9333	0.8000	0.4000	0.2683	0.2000	0.0667	8.3450	11.5745	3.0450	1.1358	0.0001	0.9998	2.2253	2.7817
L.N.N	4.0000	0.2667	1.0000	1.0000	0.4211	0.3922	0.2667	0.0000	8.7003	11.5745	3.1991	1.8953	0.0002	1.0000	2.9001	2.9001
N.NT	4.0000	0.2667	0.9333	0.8000	0.4000	0.2683	0.2000	0.0667	9.2780	6.8951	3.4496	3.2691	0.0000	0.9999	2.4741	3.0927
S.L.G	4.0000	0.2667	1.0000	1.0000	0.4211	0.3922	0.2667	0.0000	7.6965	11.5745	2.7638	-0.1743	0.0005	1.0000	2.5655	2.5655
N.NI	4.0000	0.2667	0.8667	0.6667	0.3810	0.1667	0.1333	0.1333	9.1896	6.9045	3.4113	3.0443	0.0000	0.9999	2.0421	3.0632
S.P.S	4.0000	0.2667	0.7333	0.5000	0.3478	0.0000	0.0000	0.2667	8.4012	11.5745	3.0694	1.2530	0.0000	0.9998	1.4002	2.8004
S.P.N	4.0000	0.2667	0.8667	0.6667	0.3810	0.1667	0.1333	0.1333	8.8973	11.5745	3.2845	2.3405	0.0000	0.9999	1.9772	2.9658
S.I.L	4.0000	0.2667	0.9333	0.8000	0.4000	0.2683	0.2000	0.0667	7.8557	11.5745	2.8328	0.1438	0.0001	0.9997	2.0948	2.6186
N.LA	4.0000	0.2667	0.9333	0.8000	0.4000	0.2683	0.2000	0.0667	8.0718	6.8908	2.9265	0.5773	0.0001	0.9998	2.1525	2.6906
S..KR	4.0000	0.2667	0.9333	0.8000	0.4000	0.2683	0.2000	0.0667	8.4464	6.3848	3.0890	1.3479	0.0001	0.9998	2.2524	2.8155
S.TN	4.0000	0.2667	0.9333	0.8000	0.4000	0.2683	0.2000	0.0667	8.7819	6.8951	3.2345	2.0772	0.0000	0.9999	2.3418	2.9273
DLS	4.0000	0.2667	0.9333	0.8000	0.4000	0.2683	0.2000	0.0667	7.9627	2.6497	2.8792	0.3580	0.0001	0.9997	2.1234	2.6542
L..LT	4.0000	0.2667	1.0000	1.0000	0.4211	0.3922	0.2667	0.0000	7.6023	6.4406	2.7229	-0.3629	0.0005	1.0000	2.5341	2.5341
N.R.N	4.0000	0.2667	1.0000	1.0000	0.4211	0.3922	0.2667	0.0000	9.2910	11.5745	3.4553	3.3028	0.0001	1.0000	3.0970	3.0970
N.N.S	4.0000	0.2667	0.8667	0.6667	0.3810	0.1667	0.1333	0.1333	9.0420	11.5745	3.3473	2.6818	0.0000	0.9999	2.0093	3.0140
N.KA	4.0000	0.2667	1.0000	1.0000	0.4211	0.3922	0.2667	0.0000	8.5611	6.8970	3.1387	1.5919	0.0002	1.0000	2.8537	2.8537
G.S.S	4.0000	0.2667	0.9333	0.8000	0.4000	0.2683	0.2000	0.0667	8.0382	11.5745	2.9120	0.5097	0.0001	0.9998	2.1435	2.6794
V.EL	4.0000	0.2667	0.9333	0.8000	0.4000	0.2683	0.2000	0.0667	7.7644	6.9080	2.7932	-0.0386	0.0001	0.9997	2.0705	2.5881
N.IL	4.0000	0.2667	1.0000	1.0000	0.4211	0.3922	0.2667	0.0000	8.3518	6.9248	3.0479	1.1499	0.0002	1.0000	2.7839	2.7839
V.SE	4.0000	0.2667	0.8667	0.6667	0.3810	0.1667	0.1333	0.1333	8.1061	6.8832	2.9414	0.6468	0.0000	0.9997	1.8014	2.7020
GS.S	4.0000	0.2667	0.8000	0.5714	0.3636	0.0788	0.0667	0.2000	8.0382	6.8830	2.9120	0.5097	0.0000	0.9997	1.5311	2.6794
NK.S	4.0000	0.2667	0.9333	0.8000	0.4000	0.2683	0.2000	0.0667	8.6935	6.9045	3.1961	1.8803	0.0000	0.9999	2.3183	2.8978
N.DL	4.0000	0.2667	0.8000	0.5714	0.3636	0.0788	0.0667	0.2000	8.4588	6.9442	3.0944	1.3741	0.0000	0.9998	1.6112	2.8196
SD..N	4.0000	0.2667	0.9333	0.8000	0.4000	0.2683	0.2000	0.0667	8.8005	6.3946	3.2426	2.1193	0.0000	0.9999	2.3468	2.9335
SD..L	4.0000	0.2667	0.8000	0.5714	0.3636	0.0788	0.0667	0.2000	7.9627	6.3946	2.8792	0.3580	0.0000	0.9997	1.5167	2.6542
S.V.T	4.0000	0.2667	0.9333	0.8000	0.4000	0.2683	0.2000	0.0667	8.3079	11.5745	3.0289	1.0590	0.0001	0.9998	2.2154	2.7693
N.N.K	4.0000	0.2667	1.0000	1.0000	0.4211	0.3922	0.2667	0.0000	9.1896	11.5745	3.4113	3.0443	0.0001	1.0000	3.0632	3.0632
N.T.L	4.0000	0.2667	0.9333	0.8000	0.4000	0.2683	0.2000	0.0667	8.4402	11.5745	3.0863	1.3347	0.0001	0.9998	2.2507	2.8134
EV..I	4.0000	0.2667	0.8667	0.6667	0.3810	0.1667	0.1333	0.1333	8.2537	6.3830	3.0054	0.9474	0.0000	0.9998	1.8342	2.7512
L.F.N	4.0000	0.2667	0.9333	0.8000	0.4000	0.2683	0.2000	0.0667	8.7444	11.5745	3.2182	1.9932	0.0000	0.9999	2.3318	2.9148
L.T.N	4.0000	0.2667	0.9333	0.8000	0.4000	0.2683	0.2000	0.0667	8.4402	11.5745	3.0863	1.3347	0.0001	0.9998	2.2507	2.8134
NSS	4.0000	0.2667	0.9333	0.8000	0.4000	0.2683	0.2000	0.0667	8.5459	2.6409	3.1321	1.5594	0.0001	0.9999	2.2789	2.8486
KI..L	4.0000	0.2667	0.8000	0.5714	0.3636	0.0788	0.0667	0.2000	8.0033	6.3830	2.8968	0.4394	0.0000	0.9997	1.5244	2.6678
R.Q.S	4.0000	0.2667	0.9333	0.8000	0.4000	0.2683	0.2000	0.0667	8.8516	11.5745	3.2647	2.2353	0.0000	0.9999	2.3604	2.9505
SG..S	4.0000	0.2667	0.8667	0.6667	0.3810	0.1667	0.1333	0.1333	8.0382	6.3830	2.9120	0.5097	0.0000	0.9997	1.7863	2.6794
KI..K	4.0000	0.2667	0.9333	0.8000	0.4000	0.2683	0.2000	0.0667	8.4926	6.3830	3.1090	1.4456	0.0001	0.9999	2.2647	2.8309
KI..I	4.0000	0.2667	0.8000	0.5714	0.3636	0.0788	0.0667	0.2000	8.4926	6.3830	3.1090	1.4456	0.0000	0.9998	1.6176	2.8309
P.T.S	4.0000	0.2667	0.8667	0.6667	0.3810	0.1667	0.1333	0.1333	8.6371	11.5745	3.1717	1.7566	0.0000	0.9998	1.9194	2.8790
PV..E	4.0000	0.2667	0.9333	0.8000	0.4000	0.2683	0.2000	0.0667	8.4575	6.4022	3.0938	1.3713	0.0001	0.9998	2.2553	2.8192
SF..S	4.0000	0.2667	0.9333	0.8000	0.4000	0.2683	0.2000	0.0667	8.5900	6.4336	3.1513	1.6543	0.0001	0.9999	2.2907	2.8633
NVK	4.0000	0.2667	0.9333	0.8000	0.4000	0.2683	0.2000	0.0667	8.7157	2.6331	3.2057	1.9293	0.0000	0.9999	2.3242	2.9052
NVA	4.0000	0.2667	0.9333	0.8000	0.4000	0.2683	0.2000	0.0667	8.4356	2.6520	3.0843	1.3252	0.0001	0.9998	2.2495	2.8119
E.I.S	4.0000	0.2667	0.9333	0.8000	0.4000	0.2683	0.2000	0.0667	8.2316	11.5745	2.9958	0.9020	0.0001	0.9998	2.1951	2.7439
LL..R	4.0000	0.2667	1.0000	1.0000	0.4211	0.3922	0.2667	0.0000	7.6153	6.3830	2.7286	-0.3368	0.0005	1.0000	2.5384	2.5384
GS..P	4.0000	0.2667	0.8667	0.6667	0.3810	0.1667	0.1333	0.1333	8.3896	6.3830	3.0643	1.2287	0.0000	0.9998	1.8644	2.7965
L.S.E	4.0000	0.2667	1.0000	1.0000	0.4211	0.3922	0.2667	0.0000	7.7423	11.5745	2.7836	-0.0828	0.0004	1.0000	2.5808	2.5808
PSS	4.0000	0.2667	0.8667	0.6667	0.3810	0.1667	0.1333	0.1333	8.4012	2.6246	3.0694	1.2530	0.0000	0.9998	1.8669	2.8004
ED..I	4.0000	0.2667	0.8667	0.6667	0.3810	0.1667	0.1333	0.1333	8.4862	6.3917	3.1062	1.4320	0.0000	0.9998	1.8858	2.8287
LQ..N	4.0000	0.2667	0.8667	0.6667	0.3810	0.1667	0.1333	0.1333	8.7570	6.5137	3.2237	2.0213	0.0000	0.9999	1.9460	2.9190
SE.E	4.0000	0.2667	0.8667	0.6667	0.3810	0.1667	0.1333	0.1333	8.1181	6.8832	2.9466	0.6711	0.0000	0.9997	1.8040	2.7060
PLA	4.0000	0.2667	0.9333	0.8000	0.4000	0.2683	0.2000	0.0667	7.9270	2.6604	2.8637	0.2865	0.0001	0.9997	2.1139	2.6423
S.L.L	4.0000	0.2667	0.9333	0.8000	0.4000	0.2683	0.2000	0.0667	7.3664	11.5745	2.6206	-0.8398	0.0002	0.9995	1.9644	2.4555
IE..N	4.0000	0.2667	0.9333	0.8000	0.4000	0.2683	0.2000	0.0667	8.7277	6.3853	3.2110	1.9560	0.0000	0.9999	2.3274	2.9092
LN.N	4.0000	0.2667	0.9333	0.8000	0.4000	0.2683	0.2000	0.0667	8.7003	6.9990	3.1991	1.8953	0.0000	0.9999	2.3201	2.9001
L.S.Q	4.0000	0.2667	0.8667	0.6667	0.3810	0.1667	0.1333	0.1333	8.2609	11.5745	3.0085	0.9621	0.0000	0.9998	1.8358	2.7536
NN..I	4.0000	0.2667	0.8667	0.6667	0.3810	0.1667	0.1333	0.1333	9.1896	6.3830	3.4113	3.0443	0.0000	0.9999	2.0421	3.0632
L..AY	4.0000	0.2667	0.9333	0.8000	0.4000	0.2683	0.2000	0.0667	8.3841	6.5262	3.0620	1.2172	0.0001	0.9998	2.2358	2.7947
NSK	4.0000	0.2667	1.0000	1.0000	0.4211	0.3922	0.2667	0.0000	8.6935	2.6353	3.1961	1.8803	0.0002	1.0000	2.8978	2.8978
ILL	4.0000	0.2667	1.0000	1.0000	0.4211	0.3922	0.2667	0.0000	7.5139	2.6401	2.6846	-0.5406	0.0006	1.0000	2.5046	2.5046
LN.L	4.0000	0.2667	0.8667	0.6667	0.3810	0.1667	0.1333	0.1333	7.8625	6.9990	2.8357	0.1573	0.0000	0.9996	1.7472	2.6208
TT.L	4.0000	0.2667	0.9333	0.8000	0.4000	0.2683	0.2000	0.0667	8.1800	6.8830	2.9734	0.7967	0.0001	0.9998	2.1813	2.7267
Q.S.S	4.0000	0.2667	1.0000	1.0000	0.4211	0.3922	0.2667	0.0000	8.6026	11.5745	3.1567	1.6816	0.0002	1.0000	2.8675	2.8675
NIS	4.0000	0.2667	0.9333	0.8000	0.4000	0.2683	0.2000	0.0667	8.6935	2.6353	3.1961	1.8803	0.0000	0.9999	2.3183	2.8978
S..TK	4.0000	0.2667	1.0000	1.0000	0.4211	0.3922	0.2667	0.0000	8.4334	6.3844	3.0833	1.3205	0.0002	1.0000	2.8111	2.8111
KF..K	4.0000	0.2667	0.8667	0.6667	0.3810	0.1667	0.1333	0.1333	8.8852	6.4102	3.2793	2.3125	0.0000	0.9999	1.9745	2.9617
DT.T	4.0000	0.2667	0.9333	0.8000	0.4000	0.2683	0.2000	0.0667	8.7763	6.8831	3.2321	2.0647	0.0000	0.9999	2.3404	2.9254
RS..S	4.0000	0.2667	1.0000	1.0000	0.4211	0.3922	0.2667	0.0000	8.2988	6.3941	3.0250	1.0402	0.0003	1.0000	2.7663	2.7663
LLI	4.0000	0.2667	0.7333	0.5000	0.3478	0.0000	0.0000	0.2667	7.5139	2.6401	2.6846	-0.5406	0.0000	0.9994	1.2523	2.5046
E.LS	4.0000	0.2667	0.8000	0.5714	0.3636	0.0788	0.0667	0.2000	7.7423	6.9037	2.7836	-0.0828	0.0000	0.9996	1.4747	2.5808
E.VN	4.0000	0.2667	1.0000	1.0000	0.4211	0.3922	0.2667	0.0000	8.6022	6.9223	3.1566	1.6807	0.0002	1.0000	2.8674	2.8674
E.SS	4.0000	0.2667	0.8667	0.6667	0.3810	0.1667	0.1333	0.1333	8.0840	6.8830	2.9318	0.6020	0.0000	0.9997	1.7964	2.6947
E.IP	4.0000	0.2667	0.8667	0.6667	0.3810	0.1667	0.1333	0.1333	8.5829	6.8904	3.1482	1.6390	0.0000	0.9998	1.9073	2.8610
N.VS	4.0000	0.2667	1.0000	1.0000	0.4211	0.3922	0.2667	0.0000	8.5681	6.8831	3.1417	1.6070	0.0002	1.0000	2.8560	2.8560
N..QQ	4.0000	0.2667	0.9333	0.8000	0.4000	0.2683	0.2000	0.0667	9.6515	6.3830	3.6116	4.2951	0.0000	1.0000	2.5737	3.2172
E.IK	4.0000	0.2667	0.9333	0.8000	0.4000	0.2683	0.2000	0.0667	8.3792	6.8830	3.0598	1.2069	0.0001	0.9998	2.2344	2.7931
N.ST	4.0000	0.2667	0.9333	0.8000	0.4000	0.2683	0.2000	0.0667	8.7819	6.8929	3.2345	2.0772	0.0000	0.9999	2.3418	2.9273
T.NL	4.0000	0.2667	1.0000	1.0000	0.4211	0.3922	0.2667	0.0000	8.4402	6.9990	3.0863	1.3347	0.0002	1.0000	2.8134	2.8134
N..IS	4.0000	0.2667	1.0000	1.0000	0.4211	0.3922	0.2667	0.0000	8.6935	6.3869	3.1961	1.8803	0.0002	1.0000	2.8978	2.8978
K.LE	4.0000	0.2667	0.8667	0.6667	0.3810	0.1667	0.1333	0.1333	7.8898	6.9080	2.8476	0.2121	0.0000	0.9997	1.7533	2.6299
Q.ST	4.0000	0.2667	1.0000	1.0000	0.4211	0.3922	0.2667	0.0000	8.8386	6.8929	3.2590	2.2056	0.0001	1.0000	2.9462	2.9462
SL.I	4.0000	0.2667	0.9333	0.8000	0.4000	0.2683	0.2000	0.0667	7.8557	6.9037	2.8328	0.1438	0.0001	0.9997	2.0948	2.6186
R.LE	4.0000	0.2667	0.8667	0.6667	0.3810	0.1667	0.1333	0.1333	7.9912	6.9080	2.8916	0.4152	0.0000	0.9997	1.7758	2.6637
SL.G	4.0000	0.2667	1.0000	1.0000	0.4211	0.3922	0.2667	0.0000	7.6965	6.9037	2.7638	-0.1743	0.0005	1.0000	2.5655	2.5655
TL.S	4.0000	0.2667	1.0000	1.0000	0.4211	0.3922	0.2667	0.0000	7.9441	6.9406	2.8711	0.3206	0.0004	1.0000	2.6480	2.6480
ST.T	4.0000	0.2667	0.9333	0.8000	0.4000	0.2683	0.2000	0.0667	8.5217	6.8929	3.1216	1.5077	0.0001	0.9999	2.2725	2.8406
LE.N	4.0000	0.2667	0.9333	0.8000	0.4000	0.2683	0.2000	0.0667	8.2384	6.9080	2.9988	0.9159	0.0001	0.9998	2.1969	2.7461
I..VD	4.0000	0.2667	1.0000	1.0000	0.4211	0.3922	0.2667	0.0000	8.4742	6.3927	3.1010	1.4065	0.0002	1.0000	2.8247	2.8247
LT..K	4.0000	0.2667	0.8667	0.6667	0.3810	0.1667	0.1333	0.1333	8.0916	6.4406	2.9351	0.6175	0.0000	0.9997	1.7981	2.6972
KL.N	4.0000	0.2667	1.0000	1.0000	0.4211	0.3922	0.2667	0.0000	8.3518	6.9248	3.0479	1.1499	0.0002	1.0000	2.7839	2.7839
L.AR	4.0000	0.2667	0.9333	0.8000	0.4000	0.2683	0.2000	0.0667	7.8246	6.9087	2.8193	0.0817	0.0001	0.9997	2.0866	2.6082
KN.S	4.0000	0.2667	1.0000	1.0000	0.4211	0.3922	0.2667	0.0000	8.6935	6.9045	3.1961	1.8803	0.0002	1.0000	2.8978	2.8978
I..LQ	4.0000	0.2667	0.8667	0.6667	0.3810	0.1667	0.1333	0.1333	8.4085	6.5137	3.0725	1.2682	0.0000	0.9998	1.8685	2.8028
L.DI	4.0000	0.2667	0.9333	0.8000	0.4000	0.2683	0.2000	0.0667	8.1103	6.8851	2.9432	0.6552	0.0001	0.9998	2.1627	2.7034
KS.K	4.0000	0.2667	0.8667	0.6667	0.3810	0.1667	0.1333	0.1333	8.3450	6.8869	3.0450	1.1358	0.0000	0.9998	1.8544	2.7817
N..NG	4.0000	0.2667	1.0000	1.0000	0.4211	0.3922	0.2667	0.0000	9.0304	6.4279	3.3423	2.6540	0.0001	1.0000	3.0101	3.0101
LK.R	4.0000	0.2667	0.8667	0.6667	0.3810	0.1667	0.1333	0.1333	8.1046	6.9248	2.9408	0.6438	0.0000	0.9997	1.8010	2.7015
D..TG	4.0000	0.2667	1.0000	1.0000	0.4211	0.3922	0.2667	0.0000	8.5288	6.3939	3.1247	1.5227	0.0002	1.0000	2.8429	2.8429
LS..M	4.0000	0.2667	0.6667	0.4444	0.3333	-0.0727	-0.0667	0.3333	8.7724	6.4037	3.2304	2.0560	0.0000	0.9998	1.2996	2.9241
L.KL	4.0000	0.2667	0.9333	0.8000	0.4000	0.2683	0.2000	0.0667	7.5139	6.9248	2.6846	-0.5406	0.0002	0.9996	2.0037	2.5046
L.AS	4.0000	0.2667	1.0000	1.0000	0.4211	0.3922	0.2667	0.0000	7.5757	6.8861	2.7114	-0.4164	0.0005	1.0000	2.5252	2.5252
LS..T	4.0000	0.2667	1.0000	1.0000	0.4211	0.3922	0.2667	0.0000	7.9441	6.4037	2.8711	0.3206	0.0004	1.0000	2.6480	2.6480
LLA	4.0000	0.2667	0.9333	0.8000	0.4000	0.2683	0.2000	0.0667	7.2339	2.6132	2.5632	-1.1123	0.0002	0.9995	1.9290	2.4113
Q.IS	4.0000	0.2667	0.9333	0.8000	0.4000	0.2683	0.2000	0.0667	8.7502	6.8869	3.2207	2.0062	0.0000	0.9999	2.3334	2.9167
LTS	4.0000	0.2667	0.9333	0.8000	0.4000	0.2683	0.2000	0.0667	7.9441	2.6475	2.8711	0.3206	0.0001	0.9997	2.1184	2.6480
LSE	4.0000	0.2667	1.0000	1.0000	0.4211	0.3922	0.2667	0.0000	7.7423	2.6286	2.7836	-0.0828	0.0004	1.0000	2.5808	2.5808
DEL	4.0000	0.2667	0.9333	0.8000	0.4000	0.2683	0.2000	0.0667	7.9969	2.6513	2.8940	0.4265	0.0001	0.9998	2.1325	2.6656
A.L.N	4.0000	0.2667	0.9333	0.8000	0.4000	0.2683	0.2000	0.0667	8.0718	11.5745	2.9265	0.5773	0.0001	0.9998	2.1525	2.6906
NS.N	4.0000	0.2667	1.0000	1.0000	0.4211	0.3922	0.2667	0.0000	9.0420	6.9259	3.3473	2.6818	0.0001	1.0000	3.0140	3.0140
T.S.T	4.0000	0.2667	0.9333	0.8000	0.4000	0.2683	0.2000	0.0667	8.5217	11.5745	3.1216	1.5077	0.0001	0.9999	2.2725	2.8406
S..LT	4.0000	0.2667	1.0000	1.0000	0.4211	0.3922	0.2667	0.0000	7.9441	6.4406	2.8711	0.3206	0.0004	1.0000	2.6480	2.6480
S..NF	4.0000	0.2667	0.9333	0.8000	0.4000	0.2683	0.2000	0.0667	9.0861	6.3833	3.3664	2.7885	0.0000	0.9999	2.4230	3.0287
LED	4.0000	0.2667	0.8000	0.5714	0.3636	0.0788	0.0667	0.2000	7.9969	2.6513	2.8940	0.4265	0.0000	0.9997	1.5232	2.6656
PN.K	4.0000	0.2667	0.9333	0.8000	0.4000	0.2683	0.2000	0.0667	9.0449	6.8868	3.3485	2.6887	0.0000	0.9999	2.4120	3.0150
DTL	4.0000	0.2667	0.6000	0.4000	0.3200	-0.1414	-0.1333	0.4000	8.1986	2.6669	2.9815	0.8347	0.0000	0.9997	1.0932	2.7329
DL.T	4.0000	0.2667	1.0000	1.0000	0.4211	0.3922	0.2667	0.0000	8.1986	6.9442	2.9815	0.8347	0.0003	1.0000	2.7329	2.7329
DTP	4.0000	0.2667	1.0000	1.0000	0.4211	0.3922	0.2667	0.0000	8.8917	2.6083	3.2821	2.3277	0.0001	1.0000	2.9639	2.9639
LN..T	4.0000	0.2667	1.0000	1.0000	0.4211	0.3922	0.2667	0.0000	8.4402	6.4990	3.0863	1.3347	0.0002	1.0000	2.8134	2.8134
ATT	4.0000	0.2667	0.9333	0.8000	0.4000	0.2683	0.2000	0.0667	8.3893	2.6297	3.0642	1.2281	0.0001	0.9998	2.2371	2.7964
DL..T	4.0000	0.2667	1.0000	1.0000	0.4211	0.3922	0.2667	0.0000	8.1986	6.4442	2.9815	0.8347	0.0003	1.0000	2.7329	2.7329
NEL	4.0000	0.2667	0.7333	0.5000	0.3478	0.0000	0.0000	0.2667	8.2384	2.6852	2.9988	0.9159	0.0000	0.9997	1.3731	2.7461
NED	4.0000	0.2667	1.0000	1.0000	0.4211	0.3922	0.2667	0.0000	8.8347	2.6316	3.2574	2.1968	0.0001	1.0000	2.9449	2.9449
S.AA	4.0000	0.2667	0.8667	0.6667	0.3810	0.1667	0.1333	0.1333	7.7850	6.8830	2.8021	0.0025	0.0000	0.9996	1.7300	2.5950
AI.S	4.0000	0.2667	1.0000	1.0000	0.4211	0.3922	0.2667	0.0000	8.0650	6.8970	2.9236	0.5637	0.0003	1.0000	2.6883	2.6883
T.IL	4.0000	0.2667	0.8000	0.5714	0.3636	0.0788	0.0667	0.2000	8.0916	6.9248	2.9351	0.6175	0.0000	0.9997	1.5413	2.6972
S.LD	4.0000	0.2667	0.9333	0.8000	0.4000	0.2683	0.2000	0.0667	7.9627	6.9442	2.8792	0.3580	0.0001	0.9997	2.1234	2.6542
S.A.L	4.0000	0.2667	1.0000	1.0000	0.4211	0.3922	0.2667	0.0000	7.5757	11.5745	2.7114	-0.4164	0.0005	1.0000	2.5252	2.5252
DL..K	4.0000	0.2667	0.9333	0.8000	0.4000	0.2683	0.2000	0.0667	8.1103	6.4442	2.9432	0.6552	0.0001	0.9998	2.1627	2.7034
N..KN	4.0000	0.2667	0.9333	0.8000	0.4000	0.2683	0.2000	0.0667	9.1896	6.4045	3.4113	3.0443	0.0000	0.9999	2.4506	3.0632
K.D.K	4.0000	0.2667	0.8667	0.6667	0.3810	0.1667	0.1333	0.1333	8.5996	11.5745	3.1554	1.6750	0.0000	0.9998	1.9110	2.8665
NE.I	4.0000	0.2667	0.9333	0.8000	0.4000	0.2683	0.2000	0.0667	8.7277	6.9204	3.2110	1.9560	0.0000	0.9999	2.3274	2.9092
P.QQ	4.0000	0.2667	0.9333	0.8000	0.4000	0.2683	0.2000	0.0667	9.5068	6.8830	3.5488	3.8818	0.0000	0.9999	2.5351	3.1689
NE.K	4.0000	0.2667	0.9333	0.8000	0.4000	0.2683	0.2000	0.0667	8.7277	6.9204	3.2110	1.9560	0.0000	0.9999	2.3274	2.9092
K.A.L	4.0000	0.2667	0.9333	0.8000	0.4000	0.2683	0.2000	0.0667	7.7232	11.5745	2.7754	-0.1208	0.0001	0.9997	2.0595	2.5744
NG..D	4.0000	0.2667	0.9333	0.8000	0.4000	0.2683	0.2000	0.0667	8.7889	6.4279	3.2375	2.0931	0.0000	0.9999	2.3437	2.9296
S.D.T	4.0000	0.2667	0.9333	0.8000	0.4000	0.2683	0.2000	0.0667	8.5404	11.5745	3.1297	1.5475	0.0001	0.9999	2.2774	2.8468
S.NT	4.0000	0.2667	0.8667	0.6667	0.3810	0.1667	0.1333	0.1333	8.7819	6.8951	3.2345	2.0772	0.0000	0.9999	1.9515	2.9273
S.QQ	4.0000	0.2667	1.0000	1.0000	0.4211	0.3922	0.2667	0.0000	9.1554	6.8830	3.3965	2.9588	0.0001	1.0000	3.0518	3.0518
F.N.L	4.0000	0.2667	0.8667	0.6667	0.3810	0.1667	0.1333	0.1333	8.7444	11.5745	3.2182	1.9932	0.0000	0.9999	1.9432	2.9148
S..NR	4.0000	0.2667	1.0000	1.0000	0.4211	0.3922	0.2667	0.0000	8.7949	6.3939	3.2401	2.1066	0.0002	1.0000	2.9316	2.9316
DSA	4.0000	0.2667	0.9333	0.8000	0.4000	0.2683	0.2000	0.0667	8.1720	2.6242	2.9700	0.7804	0.0001	0.9998	2.1792	2.7240
ELT	4.0000	0.2667	0.9333	0.8000	0.4000	0.2683	0.2000	0.0667	7.9782	2.6491	2.8859	0.3891	0.0001	0.9997	2.1275	2.6594
L.D.L	4.0000	0.2667	0.7333	0.5000	0.3478	0.0000	0.0000	0.2667	7.6210	11.5745	2.7310	-0.3255	0.0000	0.9995	1.2702	2.5403
STE	4.0000	0.2667	1.0000	1.0000	0.4211	0.3922	0.2667	0.0000	8.3199	2.6140	3.0341	1.0839	0.0002	1.0000	2.7733	2.7733
ISN	4.0000	0.2667	0.8000	0.5714	0.3636	0.0788	0.0667	0.2000	8.6935	2.6353	3.1961	1.8803	0.0000	0.9998	1.6559	2.8978
FI..L	4.0000	0.2667	0.9333	0.8000	0.4000	0.2683	0.2000	0.0667	8.3959	6.4102	3.0671	1.2418	0.0001	0.9998	2.2389	2.7986
IP..L	4.0000	0.2667	0.9333	0.8000	0.4000	0.2683	0.2000	0.0667	8.2070	6.3904	2.9852	0.8519	0.0001	0.9998	2.1885	2.7357
IY..N	4.0000	0.2667	0.9333	0.8000	0.4000	0.2683	0.2000	0.0667	9.5020	6.4575	3.5467	3.8685	0.0000	0.9999	2.5339	3.1673
L..IS	4.0000	0.2667	1.0000	1.0000	0.4211	0.3922	0.2667	0.0000	7.8557	6.3869	2.8328	0.1438	0.0004	1.0000	2.6186	2.6186
K..QL	4.0000	0.2667	0.9333	0.8000	0.4000	0.2683	0.2000	0.0667	8.4085	6.5137	3.0725	1.2682	0.0001	0.9998	2.2423	2.8028
YFL	4.0000	0.2667	0.8000	0.5714	0.3636	0.0788	0.0667	0.2000	9.0567	2.7918	3.3537	2.7172	0.0000	0.9999	1.7251	3.0189
KFF	4.0000	0.2667	0.9333	0.8000	0.4000	0.2683	0.2000	0.0667	9.2778	2.6330	3.4495	3.2686	0.0000	0.9999	2.4741	3.0926
FL.T	4.0000	0.2667	1.0000	1.0000	0.4211	0.3922	0.2667	0.0000	8.4842	7.0104	3.1054	1.4279	0.0002	1.0000	2.8281	2.8281
ND..K	4.0000	0.2667	0.9333	0.8000	0.4000	0.2683	0.2000	0.0667	8.9481	6.3934	3.3066	2.4589	0.0000	0.9999	2.3862	2.9827
D..LS	4.0000	0.2667	0.9333	0.8000	0.4000	0.2683	0.2000	0.0667	7.9627	6.4037	2.8792	0.3580	0.0001	0.9997	2.1234	2.6542
SS..N	4.0000	0.2667	1.0000	1.0000	0.4211	0.3922	0.2667	0.0000	8.5459	6.3830	3.1321	1.5594	0.0002	1.0000	2.8486	2.8486
TLI	4.0000	0.2667	1.0000	1.0000	0.4211	0.3922	0.2667	0.0000	8.0916	2.6567	2.9351	0.6175	0.0003	1.0000	2.6972	2.6972
SL..K	4.0000	0.2667	0.9333	0.8000	0.4000	0.2683	0.2000	0.0667	7.8557	6.4037	2.8328	0.1438	0.0001	0.9997	2.0948	2.6186
QR..E	4.0000	0.2667	0.8667	0.6667	0.3810	0.1667	0.1333	0.1333	8.8857	6.3994	3.2795	2.3138	0.0000	0.9999	1.9746	2.9619
D..LD	4.0000	0.2667	0.8667	0.6667	0.3810	0.1667	0.1333	0.1333	8.2173	6.4442	2.9896	0.8728	0.0000	0.9997	1.8261	2.7391
SL..I	4.0000	0.2667	1.0000	1.0000	0.4211	0.3922	0.2667	0.0000	7.8557	6.4037	2.8328	0.1438	0.0004	1.0000	2.6186	2.6186
EL..I	4.0000	0.2667	0.7333	0.5000	0.3478	0.0000	0.0000	0.2667	7.8898	6.4080	2.8476	0.2121	0.0000	0.9996	1.3150	2.6299
SKG	4.0000	0.2667	0.9333	0.8000	0.4000	0.2683	0.2000	0.0667	8.1858	2.6102	2.9760	0.8086	0.0001	0.9998	2.1829	2.7286
L..NI	4.0000	0.2667	1.0000	1.0000	0.4211	0.3922	0.2667	0.0000	8.3518	6.4045	3.0479	1.1499	0.0002	1.0000	2.7839	2.7839
D..IE	4.0000	0.2667	0.8667	0.6667	0.3810	0.1667	0.1333	0.1333	8.4862	6.3853	3.1062	1.4320	0.0000	0.9998	1.8858	2.8287
FN..S	4.0000	0.2667	1.0000	1.0000	0.4211	0.3922	0.2667	0.0000	9.0861	6.3833	3.3664	2.7885	0.0001	1.0000	3.0287	3.0287
F..DL	4.0000	0.2667	0.9333	0.8000	0.4000	0.2683	0.2000	0.0667	8.5029	6.4442	3.1135	1.4675	0.0001	0.9999	2.2674	2.8343
D.K.E	4.0000	0.2667	0.8667	0.6667	0.3810	0.1667	0.1333	0.1333	8.4862	11.5745	3.1062	1.4320	0.0000	0.9998	1.8858	2.8287
Q..PQ	4.0000	0.2667	0.9333	0.8000	0.4000	0.2683	0.2000	0.0667	9.5068	6.3903	3.5488	3.8818	0.0000	0.9999	2.5351	3.1689
D.K.L	4.0000	0.2667	0.8667	0.6667	0.3810	0.1667	0.1333	0.1333	8.1103	11.5745	2.9432	0.6552	0.0000	0.9997	1.8023	2.7034
L..QL	4.0000	0.2667	0.9333	0.8000	0.4000	0.2683	0.2000	0.0667	7.9191	6.5137	2.8603	0.2707	0.0001	0.9997	2.1118	2.6397
ITS	4.0000	0.2667	0.9333	0.8000	0.4000	0.2683	0.2000	0.0667	8.4334	2.6135	3.0833	1.3205	0.0001	0.9998	2.2489	2.8111
IS.F	4.0000	0.2667	0.8000	0.5714	0.3636	0.0788	0.0667	0.2000	8.7376	6.8869	3.2153	1.9781	0.0000	0.9998	1.6643	2.9125
V.R.L	4.0000	0.2667	0.8667	0.6667	0.3810	0.1667	0.1333	0.1333	7.9792	11.5745	2.8864	0.3911	0.0000	0.9997	1.7732	2.6597
ITN	4.0000	0.2667	0.8000	0.5714	0.3636	0.0788	0.0667	0.2000	8.9295	2.6214	3.2985	2.4153	0.0000	0.9999	1.7009	2.9765
IK.S	4.0000	0.2667	0.8667	0.6667	0.3810	0.1667	0.1333	0.1333	8.3450	6.8830	3.0450	1.1358	0.0000	0.9998	1.8544	2.7817
SNL	4.0000	0.2667	1.0000	1.0000	0.4211	0.3922	0.2667	0.0000	8.2042	2.6841	2.9839	0.8461	0.0003	1.0000	2.7347	2.7347
II.T	4.0000	0.2667	1.0000	1.0000	0.4211	0.3922	0.2667	0.0000	8.5809	6.8830	3.1473	1.6347	0.0002	1.0000	2.8603	2.8603
EK..K	4.0000	0.2667	0.9333	0.8000	0.4000	0.2683	0.2000	0.0667	8.3792	6.3853	3.0598	1.2069	0.0001	0.9998	2.2344	2.7931
V..EN	4.0000	0.2667	0.8667	0.6667	0.3810	0.1667	0.1333	0.1333	8.6022	6.4204	3.1566	1.6807	0.0000	0.9998	1.9116	2.8674
S..TL	4.0000	0.2667	1.0000	1.0000	0.4211	0.3922	0.2667	0.0000	7.9441	6.4406	2.8711	0.3206	0.0004	1.0000	2.6480	2.6480
IS..S	4.0000	0.2667	0.9333	0.8000	0.4000	0.2683	0.2000	0.0667	8.1974	6.3869	2.9810	0.8322	0.0001	0.9998	2.1860	2.7325
E.S.N	4.0000	0.2667	0.9333	0.8000	0.4000	0.2683	0.2000	0.0667	8.5801	11.5745	3.1470	1.6329	0.0001	0.9999	2.2880	2.8600
SKL	4.0000	0.2667	0.9333	0.8000	0.4000	0.2683	0.2000	0.0667	7.8557	2.6380	2.8328	0.1438	0.0001	0.9997	2.0948	2.6186
V..TS	4.0000	0.2667	1.0000	1.0000	0.4211	0.3922	0.2667	0.0000	8.3079	6.3929	3.0289	1.0590	0.0002	1.0000	2.7693	2.7693
EN.E	4.0000	0.2667	0.8667	0.6667	0.3810	0.1667	0.1333	0.1333	8.6142	6.9204	3.1618	1.7068	0.0000	0.9998	1.9143	2.8714
TT.S	4.0000	0.2667	0.9333	0.8000	0.4000	0.2683	0.2000	0.0667	8.5217	6.8830	3.1216	1.5077	0.0001	0.9999	2.2725	2.8406
E..IE	4.0000	0.2667	1.0000	1.0000	0.4211	0.3922	0.2667	0.0000	8.2657	6.3853	3.0106	0.9721	0.0003	1.0000	2.7552	2.7552
FN.K	4.0000	0.2667	1.0000	1.0000	0.4211	0.3922	0.2667	0.0000	9.2337	6.8833	3.4304	3.1557	0.0001	1.0000	3.0779	3.0779
P.N.Q	4.0000	0.2667	0.9333	0.8000	0.4000	0.2683	0.2000	0.0667	9.4501	11.5745	3.5242	3.7256	0.0000	0.9999	2.5200	3.1500
IEN	4.0000	0.2667	0.8667	0.6667	0.3810	0.1667	0.1333	0.1333	8.7277	2.6320	3.2110	1.9560	0.0000	0.9998	1.9395	2.9092
AS.S	4.0000	0.2667	0.9333	0.8000	0.4000	0.2683	0.2000	0.0667	7.9174	6.8861	2.8596	0.2672	0.0001	0.9997	2.1113	2.6391
SI..L	4.0000	0.2667	0.9333	0.8000	0.4000	0.2683	0.2000	0.0667	7.8557	6.3869	2.8328	0.1438	0.0001	0.9997	2.0948	2.6186
NS..S	4.0000	0.2667	0.8667	0.6667	0.3810	0.1667	0.1333	0.1333	8.5459	6.4259	3.1321	1.5594	0.0000	0.9998	1.8991	2.8486
KNL	4.0000	0.2667	0.7333	0.5000	0.3478	0.0000	0.0000	0.2667	8.3518	2.6915	3.0479	1.1499	0.0000	0.9998	1.3920	2.7839
EL..K	4.0000	0.2667	0.9333	0.8000	0.4000	0.2683	0.2000	0.0667	7.8898	6.4080	2.8476	0.2121	0.0001	0.9997	2.1040	2.6299
P.L.E	4.0000	0.2667	0.9333	0.8000	0.4000	0.2683	0.2000	0.0667	8.0936	11.5745	2.9360	0.6215	0.0001	0.9998	2.1583	2.6979
L.L.A	4.0000	0.2667	1.0000	1.0000	0.4211	0.3922	0.2667	0.0000	7.2339	11.5745	2.5632	-1.1123	0.0007	1.0000	2.4113	2.4113
K..KI	4.0000	0.2667	0.8667	0.6667	0.3810	0.1667	0.1333	0.1333	8.4926	6.3830	3.1090	1.4456	0.0000	0.9998	1.8872	2.8309
E..TS	4.0000	0.2667	1.0000	1.0000	0.4211	0.3922	0.2667	0.0000	8.3199	6.3929	3.0341	1.0839	0.0002	1.0000	2.7733	2.7733
E..IL	4.0000	0.2667	0.9333	0.8000	0.4000	0.2683	0.2000	0.0667	7.8898	6.4248	2.8476	0.2121	0.0001	0.9997	2.1040	2.6299
VA.E	4.0000	0.2667	0.9333	0.8000	0.4000	0.2683	0.2000	0.0667	7.9737	6.8873	2.8840	0.3800	0.0001	0.9997	2.1263	2.6579
IK..L	4.0000	0.2667	0.9333	0.8000	0.4000	0.2683	0.2000	0.0667	8.0033	6.3830	2.8968	0.4394	0.0001	0.9998	2.1342	2.6678
G..SA	4.0000	0.2667	0.9333	0.8000	0.4000	0.2683	0.2000	0.0667	7.9058	6.3861	2.8545	0.2440	0.0001	0.9997	2.1082	2.6353
SSP	4.0000	0.2667	0.8000	0.5714	0.3636	0.0788	0.0667	0.2000	8.4012	2.6246	3.0694	1.2530	0.0000	0.9998	1.6002	2.8004
SL..P	4.0000	0.2667	0.8667	0.6667	0.3810	0.1667	0.1333	0.1333	8.0595	6.4037	2.9212	0.5525	0.0000	0.9997	1.7910	2.6865
SS..K	4.0000	0.2667	0.9333	0.8000	0.4000	0.2683	0.2000	0.0667	8.1974	6.3830	2.9810	0.8322	0.0001	0.9998	2.1860	2.7325
NS..A	4.0000	0.2667	0.9333	0.8000	0.4000	0.2683	0.2000	0.0667	8.4135	6.4259	3.0747	1.2787	0.0001	0.9998	2.2436	2.8045
K..KD	4.0000	0.2667	0.9333	0.8000	0.4000	0.2683	0.2000	0.0667	8.5996	6.3851	3.1554	1.6750	0.0001	0.9999	2.2932	2.8665
GE..R	4.0000	0.2667	1.0000	1.0000	0.4211	0.3922	0.2667	0.0000	8.3213	6.3834	3.0347	1.0868	0.0002	1.0000	2.7738	2.7738
SS..I	4.0000	0.2667	1.0000	1.0000	0.4211	0.3922	0.2667	0.0000	8.1974	6.3830	2.9810	0.8322	0.0003	1.0000	2.7325	2.7325
T..GN	4.0000	0.2667	0.8667	0.6667	0.3810	0.1667	0.1333	0.1333	8.7703	6.4279	3.2294	2.0511	0.0000	0.9999	1.9490	2.9234
YS..S	4.0000	0.2667	1.0000	1.0000	0.4211	0.3922	0.2667	0.0000	8.8583	6.4916	3.2676	2.2507	0.0001	1.0000	2.9528	2.9528
G.SS	4.0000	0.2667	1.0000	1.0000	0.4211	0.3922	0.2667	0.0000	8.0382	6.8830	2.9120	0.5097	0.0003	1.0000	2.6794	2.6794
LL.T	4.0000	0.2667	0.8667	0.6667	0.3810	0.1667	0.1333	0.1333	7.6023	6.8830	2.7229	-0.3629	0.0000	0.9995	1.6894	2.5341
K..KS	4.0000	0.2667	1.0000	1.0000	0.4211	0.3922	0.2667	0.0000	8.3450	6.3869	3.0450	1.1358	0.0002	1.0000	2.7817	2.7817
LEL	4.0000	0.2667	0.8667	0.6667	0.3810	0.1667	0.1333	0.1333	7.4005	2.6270	2.6354	-0.7702	0.0001	0.9994	1.6446	2.4668
I.NV	4.0000	0.2667	0.9333	0.8000	0.4000	0.2683	0.2000	0.0667	8.7157	6.9223	3.2057	1.9293	0.0000	0.9999	2.3242	2.9052
L..SSS	4.0000	0.2667	1.0000	1.0000	0.4211	0.3922	0.2667	0.0000	10.3914	5.7980	3.9325	6.8092	0.0000	1.0000	3.4638	3.4638
ERL	4.0000	0.2667	0.8000	0.5714	0.3636	0.0788	0.0667	0.2000	7.9912	2.6506	2.8916	0.4152	0.0000	0.9997	1.5221	2.6637
S..PL	4.0000	0.2667	0.8000	0.5714	0.3636	0.0788	0.0667	0.2000	8.0595	6.4645	2.9212	0.5525	0.0000	0.9997	1.5351	2.6865
SQS	4.0000	0.2667	0.9333	0.8000	0.4000	0.2683	0.2000	0.0667	8.6026	2.6485	3.1567	1.6816	0.0001	0.9999	2.2940	2.8675
LEE	4.0000	0.2667	0.8667	0.6667	0.3810	0.1667	0.1333	0.1333	7.7764	2.6307	2.7984	-0.0146	0.0000	0.9996	1.7281	2.5921
S..VN	4.0000	0.2667	0.9333	0.8000	0.4000	0.2683	0.2000	0.0667	8.5681	6.4223	3.1417	1.6070	0.0001	0.9999	2.2848	2.8560
F.L.S	4.0000	0.2667	0.9333	0.8000	0.4000	0.2683	0.2000	0.0667	8.2483	11.5745	3.0031	0.9363	0.0001	0.9998	2.1995	2.7494
I.NL	4.0000	0.2667	0.9333	0.8000	0.4000	0.2683	0.2000	0.0667	8.3518	6.9990	3.0479	1.1499	0.0001	0.9998	2.2271	2.7839
I.GN	4.0000	0.2667	0.8667	0.6667	0.3810	0.1667	0.1333	0.1333	8.6819	6.9279	3.1911	1.8547	0.0000	0.9998	1.9293	2.8940
G.NS	4.0000	0.2667	0.9333	0.8000	0.4000	0.2683	0.2000	0.0667	8.5343	6.9259	3.1271	1.5346	0.0001	0.9999	2.2758	2.8448
L.TA	4.0000	0.2667	1.0000	1.0000	0.4211	0.3922	0.2667	0.0000	7.8116	6.9070	2.8137	0.0557	0.0004	1.0000	2.6039	2.6039
I.LN	4.0000	0.2667	0.9333	0.8000	0.4000	0.2683	0.2000	0.0667	8.3518	6.9990	3.0479	1.1499	0.0001	0.9998	2.2271	2.7839
APV	4.0000	0.2667	0.8667	0.6667	0.3810	0.1667	0.1333	0.1333	8.2909	2.6338	3.0215	1.0239	0.0000	0.9998	1.8424	2.7636
ASA	4.0000	0.2667	0.9333	0.8000	0.4000	0.2683	0.2000	0.0667	7.7850	2.6093	2.8021	0.0025	0.0001	0.9997	2.0760	2.5950
E..DK	4.0000	0.2667	0.8667	0.6667	0.3810	0.1667	0.1333	0.1333	8.4862	6.3851	3.1062	1.4320	0.0000	0.9998	1.8858	2.8287
EFI	4.0000	0.2667	0.7333	0.5000	0.3478	0.0000	0.0000	0.2667	8.7718	2.6371	3.2301	2.0544	0.0000	0.9998	1.4620	2.9239
K.E.A	4.0000	0.2667	0.8667	0.6667	0.3810	0.1667	0.1333	0.1333	8.0991	11.5745	2.9384	0.6326	0.0000	0.9997	1.7998	2.6997
M..SP	4.0000	0.2667	1.0000	1.0000	0.4211	0.3922	0.2667	0.0000	9.4655	6.4049	3.5309	3.7679	0.0001	1.0000	3.1552	3.1552
N.K.L	4.0000	0.2667	0.9333	0.8000	0.4000	0.2683	0.2000	0.0667	8.3518	11.5745	3.0479	1.1499	0.0001	0.9998	2.2271	2.7839
N.Q.S	4.0000	0.2667	0.8667	0.6667	0.3810	0.1667	0.1333	0.1333	9.0987	11.5745	3.3719	2.8192	0.0000	0.9999	2.0219	3.0329
N..LD	4.0000	0.2667	0.9333	0.8000	0.4000	0.2683	0.2000	0.0667	8.4588	6.4442	3.0944	1.3741	0.0001	0.9998	2.2557	2.8196
N.K.K	4.0000	0.2667	0.9333	0.8000	0.4000	0.2683	0.2000	0.0667	8.8411	11.5745	3.2601	2.2114	0.0000	0.9999	2.3576	2.9470
N..LA	4.0000	0.2667	0.6667	0.4444	0.3333	-0.0727	-0.0667	0.3333	8.0718	6.3908	2.9265	0.5773	0.0000	0.9997	1.1958	2.6906
ADE	4.0000	0.2667	0.9333	0.8000	0.4000	0.2683	0.2000	0.0667	8.2061	2.6241	2.9848	0.8500	0.0001	0.9998	2.1883	2.7354
N..KL	4.0000	0.2667	0.9333	0.8000	0.4000	0.2683	0.2000	0.0667	8.3518	6.4248	3.0479	1.1499	0.0001	0.9998	2.2271	2.7839
EDL	4.0000	0.2667	0.8000	0.5714	0.3636	0.0788	0.0667	0.2000	7.9969	2.6513	2.8940	0.4265	0.0000	0.9997	1.5232	2.6656
S..PS	4.0000	0.2667	0.8667	0.6667	0.3810	0.1667	0.1333	0.1333	8.4012	6.4049	3.0694	1.2530	0.0000	0.9998	1.8669	2.8004
G..PL	4.0000	0.2667	0.9333	0.8000	0.4000	0.2683	0.2000	0.0667	8.0479	6.4645	2.9161	0.5291	0.0001	0.9998	2.1461	2.6826
FIL	4.0000	0.2667	0.8667	0.6667	0.3810	0.1667	0.1333	0.1333	8.3959	2.6985	3.0671	1.2418	0.0000	0.9998	1.8657	2.7986
N..LQ	4.0000	0.2667	0.9333	0.8000	0.4000	0.2683	0.2000	0.0667	8.7570	6.5137	3.2237	2.0213	0.0000	0.9999	2.3352	2.9190
K.I.E	4.0000	0.2667	1.0000	1.0000	0.4211	0.3922	0.2667	0.0000	8.3792	11.5745	3.0598	1.2069	0.0002	1.0000	2.7931	2.7931
K..LA	4.0000	0.2667	1.0000	1.0000	0.4211	0.3922	0.2667	0.0000	7.7232	6.3908	2.7754	-0.1208	0.0004	1.0000	2.5744	2.5744
EIL	4.0000	0.2667	0.8667	0.6667	0.3810	0.1667	0.1333	0.1333	7.8898	2.6398	2.8476	0.2121	0.0000	0.9997	1.7533	2.6299
L.VA	4.0000	0.2667	0.8667	0.6667	0.3810	0.1667	0.1333	0.1333	7.5978	6.8873	2.7210	-0.3719	0.0000	0.9995	1.6884	2.5326
T.G.K	4.0000	0.2667	0.8000	0.5714	0.3636	0.0788	0.0667	0.2000	8.4218	11.5745	3.0783	1.2961	0.0000	0.9998	1.6041	2.8073
G..IS	4.0000	0.2667	1.0000	1.0000	0.4211	0.3922	0.2667	0.0000	8.1858	6.3869	2.9760	0.8086	0.0003	1.0000	2.7286	2.7286
E.ID	4.0000	0.2667	0.9333	0.8000	0.4000	0.2683	0.2000	0.0667	8.4862	6.8851	3.1062	1.4320	0.0001	0.9998	2.2630	2.8287
L.SA	4.0000	0.2667	0.9333	0.8000	0.4000	0.2683	0.2000	0.0667	7.5757	6.8861	2.7114	-0.4164	0.0001	0.9996	2.0202	2.5252
I..LS	4.0000	0.2667	0.8000	0.5714	0.3636	0.0788	0.0667	0.2000	7.8557	6.4037	2.8328	0.1438	0.0000	0.9996	1.4963	2.6186
KN.K	4.0000	0.2667	0.9333	0.8000	0.4000	0.2683	0.2000	0.0667	8.8411	6.9045	3.2601	2.2114	0.0000	0.9999	2.3576	2.9470
L.GS	4.0000	0.2667	0.8667	0.6667	0.3810	0.1667	0.1333	0.1333	7.6965	6.8830	2.7638	-0.1743	0.0000	0.9996	1.7103	2.5655
F.NF	4.0000	0.2667	1.0000	1.0000	0.4211	0.3922	0.2667	0.0000	9.6263	6.8833	3.6007	4.2216	0.0001	1.0000	3.2088	3.2088
L.LQ	4.0000	0.2667	0.8667	0.6667	0.3810	0.1667	0.1333	0.1333	7.9191	7.0137	2.8603	0.2707	0.0000	0.9997	1.7598	2.6397
KL.E	4.0000	0.2667	0.9333	0.8000	0.4000	0.2683	0.2000	0.0667	7.8898	6.9248	2.8476	0.2121	0.0001	0.9997	2.1040	2.6299
E..VS	4.0000	0.2667	0.9333	0.8000	0.4000	0.2683	0.2000	0.0667	8.1061	6.3831	2.9414	0.6468	0.0001	0.9998	2.1616	2.7020
SY.S	4.0000	0.2667	0.9333	0.8000	0.4000	0.2683	0.2000	0.0667	8.8583	6.9916	3.2676	2.2507	0.0000	0.9999	2.3622	2.9528
KL.D	4.0000	0.2667	0.7333	0.5000	0.3478	0.0000	0.0000	0.2667	8.1103	6.9248	2.9432	0.6552	0.0000	0.9997	1.3517	2.7034
KE.E	4.0000	0.2667	0.8667	0.6667	0.3810	0.1667	0.1333	0.1333	8.2657	6.8853	3.0106	0.9721	0.0000	0.9998	1.8368	2.7552
D..FN	4.0000	0.2667	0.8667	0.6667	0.3810	0.1667	0.1333	0.1333	9.3407	6.3833	3.4768	3.4325	0.0000	0.9999	2.0757	3.1136
L.LD	4.0000	0.2667	0.8667	0.6667	0.3810	0.1667	0.1333	0.1333	7.6210	6.9442	2.7310	-0.3255	0.0000	0.9995	1.6935	2.5403
T..QS	4.0000	0.2667	0.8667	0.6667	0.3810	0.1667	0.1333	0.1333	8.8386	6.4359	3.2590	2.2056	0.0000	0.9999	1.9641	2.9462
T..ND	4.0000	0.2667	0.7333	0.5000	0.3478	0.0000	0.0000	0.2667	9.0365	6.3934	3.3449	2.6685	0.0000	0.9999	1.5061	3.0122
T..LT	4.0000	0.2667	1.0000	1.0000	0.4211	0.3922	0.2667	0.0000	8.1800	6.4406	2.9734	0.7967	0.0003	1.0000	2.7267	2.7267
D.KN	4.0000	0.2667	1.0000	1.0000	0.4211	0.3922	0.2667	0.0000	8.9481	6.9045	3.3066	2.4589	0.0001	1.0000	2.9827	2.9827
L.SF	4.0000	0.2667	1.0000	1.0000	0.4211	0.3922	0.2667	0.0000	8.2483	6.9336	3.0031	0.9363	0.0003	1.0000	2.7494	2.7494
S.L.SL	4.0000	0.2667	1.0000	1.0000	0.4211	0.3922	0.2667	0.0000	10.0496	10.5952	3.7843	5.5546	0.0000	1.0000	3.3499	3.3499
KR.K	4.0000	0.2667	0.8667	0.6667	0.3810	0.1667	0.1333	0.1333	8.5940	6.8848	3.1530	1.6628	0.0000	0.9998	1.9098	2.8647
N..SL	4.0000	0.2667	0.9333	0.8000	0.4000	0.2683	0.2000	0.0667	8.2042	6.4037	2.9839	0.8461	0.0001	0.9998	2.1878	2.7347
KRR	4.0000	0.2667	0.9333	0.8000	0.4000	0.2683	0.2000	0.0667	8.6954	2.6082	3.1969	1.8843	0.0000	0.9999	2.3188	2.8985
L.NR	4.0000	0.2667	1.0000	1.0000	0.4211	0.3922	0.2667	0.0000	8.4532	6.8939	3.0919	1.3622	0.0002	1.0000	2.8177	2.8177
EI.E	4.0000	0.2667	1.0000	1.0000	0.4211	0.3922	0.2667	0.0000	8.2657	6.8853	3.0106	0.9721	0.0003	1.0000	2.7552	2.7552
EE.L	4.0000	0.2667	0.9333	0.8000	0.4000	0.2683	0.2000	0.0667	7.7764	6.8830	2.7984	-0.0146	0.0001	0.9997	2.0737	2.5921
D..SS	4.0000	0.2667	0.8667	0.6667	0.3810	0.1667	0.1333	0.1333	8.3044	6.3830	3.0274	1.0518	0.0000	0.9998	1.8454	2.7681
I..SA	4.0000	0.2667	1.0000	1.0000	0.4211	0.3922	0.2667	0.0000	8.0650	6.3861	2.9236	0.5637	0.0003	1.0000	2.6883	2.6883
KS.L	4.0000	0.2667	0.9333	0.8000	0.4000	0.2683	0.2000	0.0667	7.8557	6.8869	2.8328	0.1438	0.0001	0.9997	2.0948	2.6186
N..AK	4.0000	0.2667	0.9333	0.8000	0.4000	0.2683	0.2000	0.0667	8.5611	6.3970	3.1387	1.5919	0.0001	0.9999	2.2830	2.8537
F..NV	4.0000	0.2667	1.0000	1.0000	0.4211	0.3922	0.2667	0.0000	9.1083	6.4223	3.3760	2.8426	0.0001	1.0000	3.0361	3.0361
D.LQ	4.0000	0.2667	0.9333	0.8000	0.4000	0.2683	0.2000	0.0667	8.5155	7.0137	3.1189	1.4943	0.0001	0.9999	2.2708	2.8385
N..EI	4.0000	0.2667	1.0000	1.0000	0.4211	0.3922	0.2667	0.0000	8.7277	6.3853	3.2110	1.9560	0.0002	1.0000	2.9092	2.9092
LFQ	4.0000	0.2667	0.8000	0.5714	0.3636	0.0788	0.0667	0.2000	8.8011	2.7465	3.2428	2.1205	0.0000	0.9998	1.6764	2.9337
KR.L	4.0000	0.2667	1.0000	1.0000	0.4211	0.3922	0.2667	0.0000	8.1046	6.8848	2.9408	0.6438	0.0003	1.0000	2.7015	2.7015
G.IE	4.0000	0.2667	1.0000	1.0000	0.4211	0.3922	0.2667	0.0000	8.2200	6.8853	2.9908	0.8783	0.0003	1.0000	2.7400	2.7400
D.LP	4.0000	0.2667	0.8667	0.6667	0.3810	0.1667	0.1333	0.1333	8.3141	6.9645	3.0316	1.0717	0.0000	0.9998	1.8476	2.7714
E.EF	4.0000	0.2667	0.8000	0.5714	0.3636	0.0788	0.0667	0.2000	8.6583	6.9276	3.1809	1.8029	0.0000	0.9998	1.6492	2.8861
GGI	4.0000	0.2667	0.8667	0.6667	0.3810	0.1667	0.1333	0.1333	8.1742	2.6104	2.9709	0.7849	0.0000	0.9997	1.8165	2.7247
N..TN	4.0000	0.2667	1.0000	1.0000	0.4211	0.3922	0.2667	0.0000	9.2780	6.3951	3.4496	3.2691	0.0001	1.0000	3.0927	3.0927
E.QD	4.0000	0.2667	1.0000	1.0000	0.4211	0.3922	0.2667	0.0000	8.8914	6.8988	3.2819	2.3268	0.0001	1.0000	2.9638	2.9638
INS	4.0000	0.2667	0.9333	0.8000	0.4000	0.2683	0.2000	0.0667	8.6935	2.6353	3.1961	1.8803	0.0000	0.9999	2.3183	2.8978
K.LL.L	4.0000	0.2667	1.0000	1.0000	0.4211	0.3922	0.2667	0.0000	9.8555	10.5745	3.7001	4.9162	0.0001	1.0000	3.2852	3.2852
N..TS	4.0000	0.2667	0.8000	0.5714	0.3636	0.0788	0.0667	0.2000	8.7819	6.3929	3.2345	2.0772	0.0000	0.9998	1.6727	2.9273
I.TL	4.0000	0.2667	1.0000	1.0000	0.4211	0.3922	0.2667	0.0000	8.0916	6.9406	2.9351	0.6175	0.0003	1.0000	2.6972	2.6972
LL.S	4.0000	0.2667	0.8667	0.6667	0.3810	0.1667	0.1333	0.1333	7.3664	6.8830	2.6206	-0.8398	0.0001	0.9994	1.6370	2.4555
KAL	4.0000	0.2667	0.9333	0.8000	0.4000	0.2683	0.2000	0.0667	7.7232	2.6344	2.7754	-0.1208	0.0001	0.9997	2.0595	2.5744
K.LG	4.0000	0.2667	0.8667	0.6667	0.3810	0.1667	0.1333	0.1333	7.8441	6.9023	2.8278	0.1206	0.0000	0.9996	1.7431	2.6147
SL.N	4.0000	0.2667	0.9333	0.8000	0.4000	0.2683	0.2000	0.0667	8.2042	6.9037	2.9839	0.8461	0.0001	0.9998	2.1878	2.7347
K.QL	4.0000	0.2667	0.8000	0.5714	0.3636	0.0788	0.0667	0.2000	8.4085	7.0137	3.0725	1.2682	0.0000	0.9998	1.6016	2.8028
K.PS	4.0000	0.2667	0.9333	0.8000	0.4000	0.2683	0.2000	0.0667	8.5488	6.9049	3.1334	1.5655	0.0001	0.9999	2.2797	2.8496
V..IS	4.0000	0.2667	0.9333	0.8000	0.4000	0.2683	0.2000	0.0667	8.2196	6.3869	2.9906	0.8774	0.0001	0.9998	2.1919	2.7399
F..QS	4.0000	0.2667	0.9333	0.8000	0.4000	0.2683	0.2000	0.0667	9.1428	6.4359	3.3910	2.9276	0.0000	0.9999	2.4381	3.0476
F.LL	4.0000	0.2667	1.0000	1.0000	0.4211	0.3922	0.2667	0.0000	7.9065	6.8830	2.8549	0.2455	0.0004	1.0000	2.6355	2.6355
F.ND	4.0000	0.2667	0.8667	0.6667	0.3810	0.1667	0.1333	0.1333	9.3407	6.8934	3.4768	3.4325	0.0000	0.9999	2.0757	3.1136
F.KK	4.0000	0.2667	1.0000	1.0000	0.4211	0.3922	0.2667	0.0000	8.8852	6.8830	3.2793	2.3125	0.0001	1.0000	2.9617	2.9617
D..IS	4.0000	0.2667	0.8667	0.6667	0.3810	0.1667	0.1333	0.1333	8.4520	6.3869	3.0914	1.3597	0.0000	0.9998	1.8782	2.8173
I..EK	4.0000	0.2667	0.9333	0.8000	0.4000	0.2683	0.2000	0.0667	8.3792	6.3853	3.0598	1.2069	0.0001	0.9998	2.2344	2.7931
LLG	4.0000	0.2667	0.9333	0.8000	0.4000	0.2683	0.2000	0.0667	7.3548	2.6225	2.6156	-0.8636	0.0002	0.9995	1.9613	2.4516
LLF	4.0000	0.2667	1.0000	1.0000	0.4211	0.3922	0.2667	0.0000	7.9065	2.7017	2.8549	0.2455	0.0004	1.0000	2.6355	2.6355
T..LP	4.0000	0.2667	0.8667	0.6667	0.3810	0.1667	0.1333	0.1333	8.2954	6.4645	3.0235	1.0332	0.0000	0.9998	1.8434	2.7651
LI.H	4.0000	0.2667	1.0000	1.0000	0.4211	0.3922	0.2667	0.0000	8.9544	6.9248	3.3093	2.4736	0.0001	1.0000	2.9848	2.9848
T..IS	4.0000	0.2667	1.0000	1.0000	0.4211	0.3922	0.2667	0.0000	8.4334	6.3869	3.0833	1.3205	0.0002	1.0000	2.8111	2.8111
LD.S	4.0000	0.2667	0.9333	0.8000	0.4000	0.2683	0.2000	0.0667	7.9627	6.9442	2.8792	0.3580	0.0001	0.9997	2.1234	2.6542
I.DI	4.0000	0.2667	1.0000	1.0000	0.4211	0.3922	0.2667	0.0000	8.5996	6.8851	3.1554	1.6750	0.0002	1.0000	2.8665	2.8665
F.LQ	4.0000	0.2667	0.9333	0.8000	0.4000	0.2683	0.2000	0.0667	8.8011	7.0137	3.2428	2.1205	0.0000	0.9999	2.3470	2.9337
E.GV	4.0000	0.2667	0.8667	0.6667	0.3810	0.1667	0.1333	0.1333	8.0945	6.8832	2.9364	0.6233	0.0000	0.9997	1.7988	2.6982
T..DL	4.0000	0.2667	0.8667	0.6667	0.3810	0.1667	0.1333	0.1333	8.1986	6.4442	2.9815	0.8347	0.0000	0.9997	1.8219	2.7329
V..DG	4.0000	0.2667	0.9333	0.8000	0.4000	0.2683	0.2000	0.0667	8.3150	6.3956	3.0320	1.0736	0.0001	0.9998	2.2173	2.7717
L.A.P	4.0000	0.2667	0.8667	0.6667	0.3810	0.1667	0.1333	0.1333	7.9270	11.5745	2.8637	0.2865	0.0000	0.9997	1.7616	2.6423
I.Q.L	4.0000	0.2667	1.0000	1.0000	0.4211	0.3922	0.2667	0.0000	8.4085	11.5745	3.0725	1.2682	0.0002	1.0000	2.8028	2.8028
VNK	4.0000	0.2667	0.9333	0.8000	0.4000	0.2683	0.2000	0.0667	8.7157	2.6331	3.2057	1.9293	0.0000	0.9999	2.3242	2.9052
SFD	4.0000	0.2667	0.9333	0.8000	0.4000	0.2683	0.2000	0.0667	8.8446	2.6406	3.2617	2.2194	0.0000	0.9999	2.3586	2.9482
I.N.Y	4.0000	0.2667	1.0000	1.0000	0.4211	0.3922	0.2667	0.0000	9.5020	11.5745	3.5467	3.8685	0.0001	1.0000	3.1673	3.1673
L.L.K	4.0000	0.2667	1.0000	1.0000	0.4211	0.3922	0.2667	0.0000	7.5139	11.5745	2.6846	-0.5406	0.0006	1.0000	2.5046	2.5046
M..SN	4.0000	0.2667	1.0000	1.0000	0.4211	0.3922	0.2667	0.0000	9.6103	6.4259	3.5937	4.1752	0.0001	1.0000	3.2034	3.2034
NSL	4.0000	0.2667	0.8667	0.6667	0.3810	0.1667	0.1333	0.1333	8.2042	2.6841	2.9839	0.8461	0.0000	0.9997	1.8232	2.7347
NQR	4.0000	0.2667	0.8000	0.5714	0.3636	0.0788	0.0667	0.2000	9.3477	2.6196	3.4798	3.4509	0.0000	0.9999	1.7805	3.1159
Q.G.I	4.0000	0.2667	0.9333	0.8000	0.4000	0.2683	0.2000	0.0667	8.7386	11.5745	3.2157	1.9802	0.0000	0.9999	2.3303	2.9129
E.I.E	4.0000	0.2667	0.8667	0.6667	0.3810	0.1667	0.1333	0.1333	8.2657	11.5745	3.0106	0.9721	0.0000	0.9998	1.8368	2.7552
E.I.N	4.0000	0.2667	0.9333	0.8000	0.4000	0.2683	0.2000	0.0667	8.7277	11.5745	3.2110	1.9560	0.0000	0.9999	2.3274	2.9092
GSV	4.0000	0.2667	0.9333	0.8000	0.4000	0.2683	0.2000	0.0667	8.0604	2.6067	2.9216	0.5544	0.0001	0.9998	2.1494	2.6868
L..DI	4.0000	0.2667	0.8667	0.6667	0.3810	0.1667	0.1333	0.1333	8.1103	6.3851	2.9432	0.6552	0.0000	0.9997	1.8023	2.7034
NRL	4.0000	0.2667	0.9333	0.8000	0.4000	0.2683	0.2000	0.0667	8.4532	2.7001	3.0919	1.3622	0.0001	0.9998	2.2542	2.8177
L.K.I	4.0000	0.2667	1.0000	1.0000	0.4211	0.3922	0.2667	0.0000	8.0033	11.5745	2.8968	0.4394	0.0003	1.0000	2.6678	2.6678
Q.G.S	4.0000	0.2667	0.8667	0.6667	0.3810	0.1667	0.1333	0.1333	8.5910	11.5745	3.1517	1.6564	0.0000	0.9998	1.9091	2.8637
P.A.E	4.0000	0.2667	0.7333	0.5000	0.3478	0.0000	0.0000	0.2667	8.3029	11.5745	3.0267	1.0487	0.0000	0.9997	1.3838	2.7676
Q..VS	4.0000	0.2667	1.0000	1.0000	0.4211	0.3922	0.2667	0.0000	8.6248	6.3831	3.1663	1.7296	0.0002	1.0000	2.8749	2.8749
S..KK	4.0000	0.2667	0.9333	0.8000	0.4000	0.2683	0.2000	0.0667	8.3450	6.3830	3.0450	1.1358	0.0001	0.9998	2.2253	2.7817
D.K.S	4.0000	0.2667	0.9333	0.8000	0.4000	0.2683	0.2000	0.0667	8.4520	11.5745	3.0914	1.3597	0.0001	0.9998	2.2539	2.8173
Q..SL	4.0000	0.2667	1.0000	1.0000	0.4211	0.3922	0.2667	0.0000	8.2609	6.4037	3.0085	0.9621	0.0003	1.0000	2.7536	2.7536
S..LN	4.0000	0.2667	0.9333	0.8000	0.4000	0.2683	0.2000	0.0667	8.2042	6.4990	2.9839	0.8461	0.0001	0.9998	2.1878	2.7347
LPP	4.0000	0.2667	0.9333	0.8000	0.4000	0.2683	0.2000	0.0667	8.4108	2.6912	3.0735	1.2731	0.0001	0.9998	2.2429	2.8036
RLN	4.0000	0.2667	0.9333	0.8000	0.4000	0.2683	0.2000	0.0667	8.4532	2.7001	3.0919	1.3622	0.0001	0.9998	2.2542	2.8177
S..ES	4.0000	0.2667	0.9333	0.8000	0.4000	0.2683	0.2000	0.0667	8.0840	6.3832	2.9318	0.6020	0.0001	0.9998	2.1557	2.6947
R..ER	4.0000	0.2667	0.9333	0.8000	0.4000	0.2683	0.2000	0.0667	8.5819	6.3913	3.1477	1.6368	0.0001	0.9999	2.2885	2.8606
D.F.I	4.0000	0.2667	0.9333	0.8000	0.4000	0.2683	0.2000	0.0667	8.9922	11.5745	3.3257	2.5628	0.0000	0.9999	2.3979	2.9974
VKE	4.0000	0.2667	0.9333	0.8000	0.4000	0.2683	0.2000	0.0667	8.2537	2.6088	3.0054	0.9474	0.0001	0.9998	2.2010	2.7512
I.N.L	4.0000	0.2667	0.9333	0.8000	0.4000	0.2683	0.2000	0.0667	8.3518	11.5745	3.0479	1.1499	0.0001	0.9998	2.2271	2.7839
S.Q.S	4.0000	0.2667	0.9333	0.8000	0.4000	0.2683	0.2000	0.0667	8.6026	11.5745	3.1567	1.6816	0.0001	0.9999	2.2940	2.8675
R..LL	4.0000	0.2667	0.8667	0.6667	0.3810	0.1667	0.1333	0.1333	7.6153	6.3830	2.7286	-0.3368	0.0000	0.9995	1.6923	2.5384
S.L.S.K	4.0000	0.2667	1.0000	1.0000	0.4211	0.3922	0.2667	0.0000	10.5390	15.2660	3.9965	7.4101	0.0000	1.0000	3.5130	3.5130
Q..SS	4.0000	0.2667	1.0000	1.0000	0.4211	0.3922	0.2667	0.0000	8.6026	6.3830	3.1567	1.6816	0.0002	1.0000	2.8675	2.8675
SAP	4.0000	0.2667	0.9333	0.8000	0.4000	0.2683	0.2000	0.0667	8.2688	2.6341	3.0119	0.9783	0.0001	0.9998	2.2050	2.7563
L..DL	4.0000	0.2667	0.8667	0.6667	0.3810	0.1667	0.1333	0.1333	7.6210	6.4442	2.7310	-0.3255	0.0000	0.9995	1.6935	2.5403
Q.Q.P	4.0000	0.2667	1.0000	1.0000	0.4211	0.3922	0.2667	0.0000	9.5068	11.5745	3.5488	3.8818	0.0001	1.0000	3.1689	3.1689
TSK	4.0000	0.2667	0.9333	0.8000	0.4000	0.2683	0.2000	0.0667	8.4334	2.6135	3.0833	1.3205	0.0001	0.9998	2.2489	2.8111
L.T.S	4.0000	0.2667	0.9333	0.8000	0.4000	0.2683	0.2000	0.0667	7.9441	11.5745	2.8711	0.3206	0.0001	0.9997	2.1184	2.6480
NGI	4.0000	0.2667	1.0000	1.0000	0.4211	0.3922	0.2667	0.0000	8.6819	2.6365	3.1911	1.8547	0.0002	1.0000	2.8940	2.8940
L.Q.Y	4.0000	0.2667	0.8667	0.6667	0.3810	0.1667	0.1333	0.1333	9.0693	11.5745	3.3591	2.7477	0.0000	0.9999	2.0154	3.0231
P..MD	4.0000	0.2667	1.0000	1.0000	0.4211	0.3922	0.2667	0.0000	9.7201	6.4919	3.6414	4.4987	0.0001	1.0000	3.2400	3.2400
NSV	4.0000	0.2667	0.8667	0.6667	0.3810	0.1667	0.1333	0.1333	8.5681	2.6396	3.1417	1.6070	0.0000	0.9998	1.9040	2.8560
P..DQ	4.0000	0.2667	0.9333	0.8000	0.4000	0.2683	0.2000	0.0667	9.2086	6.3988	3.4195	3.0920	0.0000	0.9999	2.4556	3.0695
TNV	4.0000	0.2667	1.0000	1.0000	0.4211	0.3922	0.2667	0.0000	8.8040	2.6328	3.2441	2.1272	0.0002	1.0000	2.9347	2.9347
Y.L.L	4.0000	0.2667	0.9333	0.8000	0.4000	0.2683	0.2000	0.0667	8.1748	11.5745	2.9712	0.7861	0.0001	0.9998	2.1799	2.7249
L.N.K	4.0000	0.2667	1.0000	1.0000	0.4211	0.3922	0.2667	0.0000	8.3518	11.5745	3.0479	1.1499	0.0002	1.0000	2.7839	2.7839
L.R.R	4.0000	0.2667	1.0000	1.0000	0.4211	0.3922	0.2667	0.0000	8.2060	11.5745	2.9847	0.8498	0.0003	1.0000	2.7353	2.7353
L.R.A	4.0000	0.2667	1.0000	1.0000	0.4211	0.3922	0.2667	0.0000	7.8246	11.5745	2.8193	0.0817	0.0004	1.0000	2.6082	2.6082
L.R.S	4.0000	0.2667	0.8000	0.5714	0.3636	0.0788	0.0667	0.2000	7.9571	11.5745	2.8768	0.3467	0.0000	0.9997	1.5156	2.6524
Y.N.L	4.0000	0.2667	0.9333	0.8000	0.4000	0.2683	0.2000	0.0667	9.0126	11.5745	3.3345	2.6115	0.0000	0.9999	2.4034	3.0042
L.P.T	4.0000	0.2667	1.0000	1.0000	0.4211	0.3922	0.2667	0.0000	8.2954	11.5745	3.0235	1.0332	0.0003	1.0000	2.7651	2.7651
NSM	4.0000	0.2667	0.9333	0.8000	0.4000	0.2683	0.2000	0.0667	9.6103	2.7307	3.5937	4.1752	0.0000	1.0000	2.5627	3.2034
Y.Q.S	4.0000	0.2667	0.8667	0.6667	0.3810	0.1667	0.1333	0.1333	9.4111	11.5745	3.5073	3.6198	0.0000	0.9999	2.0913	3.1370
NIG	4.0000	0.2667	0.8667	0.6667	0.3810	0.1667	0.1333	0.1333	8.6819	2.6365	3.1911	1.8547	0.0000	0.9998	1.9293	2.8940
A..LQ	4.0000	0.2667	0.9333	0.8000	0.4000	0.2683	0.2000	0.0667	8.1284	6.5137	2.9511	0.6920	0.0001	0.9998	2.1676	2.7095
R.L.L	4.0000	0.2667	0.9333	0.8000	0.4000	0.2683	0.2000	0.0667	7.6153	11.5745	2.7286	-0.3368	0.0001	0.9996	2.0308	2.5384
E.F.N	4.0000	0.2667	0.9333	0.8000	0.4000	0.2683	0.2000	0.0667	9.1203	11.5745	3.3812	2.8720	0.0000	0.9999	2.4321	3.0401
P..SN	4.0000	0.2667	0.8667	0.6667	0.3810	0.1667	0.1333	0.1333	8.8973	6.4259	3.2845	2.3405	0.0000	0.9999	1.9772	2.9658
A..NF	4.0000	0.2667	0.9333	0.8000	0.4000	0.2683	0.2000	0.0667	8.9537	6.3833	3.3090	2.4719	0.0000	0.9999	2.3876	2.9846
L..AI	4.0000	0.2667	0.9333	0.8000	0.4000	0.2683	0.2000	0.0667	7.7232	6.3970	2.7754	-0.1208	0.0001	0.9997	2.0595	2.5744
NKR	4.0000	0.2667	1.0000	1.0000	0.4211	0.3922	0.2667	0.0000	8.9425	2.6211	3.3041	2.4457	0.0001	1.0000	2.9808	2.9808
NLD	4.0000	0.2667	0.8667	0.6667	0.3810	0.1667	0.1333	0.1333	8.4588	2.7006	3.0944	1.3741	0.0000	0.9998	1.8797	2.8196
P.I.S	4.0000	0.2667	1.0000	1.0000	0.4211	0.3922	0.2667	0.0000	8.5488	11.5745	3.1334	1.5655	0.0002	1.0000	2.8496	2.8496
P..TP	4.0000	0.2667	1.0000	1.0000	0.4211	0.3922	0.2667	0.0000	8.9885	6.3854	3.3241	2.5541	0.0001	1.0000	2.9962	2.9962
L.D.S	4.0000	0.2667	1.0000	1.0000	0.4211	0.3922	0.2667	0.0000	7.9627	11.5745	2.8792	0.3580	0.0004	1.0000	2.6542	2.6542
P..PA	4.0000	0.2667	0.9333	0.8000	0.4000	0.2683	0.2000	0.0667	8.6201	6.4239	3.1643	1.7195	0.0001	0.9999	2.2987	2.8734
L.L.G	4.0000	0.2667	0.8667	0.6667	0.3810	0.1667	0.1333	0.1333	7.3548	11.5745	2.6156	-0.8636	0.0001	0.9994	1.6344	2.4516
L.L.D	4.0000	0.2667	1.0000	1.0000	0.4211	0.3922	0.2667	0.0000	7.6210	11.5745	2.7310	-0.3255	0.0005	1.0000	2.5403	2.5403
KQS	4.0000	0.2667	1.0000	1.0000	0.4211	0.3922	0.2667	0.0000	8.7502	2.6421	3.2207	2.0062	0.0002	1.0000	2.9167	2.9167
STP	4.0000	0.2667	1.0000	1.0000	0.4211	0.3922	0.2667	0.0000	8.6371	2.6224	3.1717	1.7566	0.0002	1.0000	2.8790	2.8790
S.N.L	4.0000	0.2667	0.8000	0.5714	0.3636	0.0788	0.0667	0.2000	8.2042	11.5745	2.9839	0.8461	0.0000	0.9997	1.5627	2.7347
SSL.S	4.0000	0.2667	1.0000	1.0000	0.4211	0.3922	0.2667	0.0000	10.3914	6.3179	3.9325	6.8092	0.0000	1.0000	3.4638	3.4638
K.M.T	4.0000	0.2667	1.0000	1.0000	0.4211	0.3922	0.2667	0.0000	9.4977	11.5745	3.5449	3.8566	0.0001	1.0000	3.1659	3.1659
S.S.V	4.0000	0.2667	0.8667	0.6667	0.3810	0.1667	0.1333	0.1333	8.0720	11.5745	2.9266	0.5778	0.0000	0.9997	1.7938	2.6907
EKP	4.0000	0.2667	0.9333	0.8000	0.4000	0.2683	0.2000	0.0667	8.5829	2.6185	3.1482	1.6390	0.0001	0.9999	2.2888	2.8610
ELQ	4.0000	0.2667	0.9333	0.8000	0.4000	0.2683	0.2000	0.0667	8.2950	2.6945	3.0233	1.0324	0.0001	0.9998	2.2120	2.7650
DTA	4.0000	0.2667	0.8667	0.6667	0.3810	0.1667	0.1333	0.1333	8.4079	2.6310	3.0723	1.2671	0.0000	0.9998	1.8684	2.8026
E.A.V	4.0000	0.2667	0.8000	0.5714	0.3636	0.0788	0.0667	0.2000	7.9737	11.5745	2.8840	0.3800	0.0000	0.9997	1.5188	2.6579
D..NF	4.0000	0.2667	0.8000	0.5714	0.3636	0.0788	0.0667	0.2000	9.3407	6.3833	3.4768	3.4325	0.0000	0.9999	1.7792	3.1136
DDL	4.0000	0.2667	0.9333	0.8000	0.4000	0.2683	0.2000	0.0667	8.2173	2.6688	2.9896	0.8728	0.0001	0.9998	2.1913	2.7391
T..TI	4.0000	0.2667	0.8000	0.5714	0.3636	0.0788	0.0667	0.2000	8.6693	6.3844	3.1856	1.8270	0.0000	0.9998	1.6513	2.8898
K.Q.K	4.0000	0.2667	0.8667	0.6667	0.3810	0.1667	0.1333	0.1333	8.8978	11.5745	3.2847	2.3416	0.0000	0.9999	1.9773	2.9659
SKF	4.0000	0.2667	0.8000	0.5714	0.3636	0.0788	0.0667	0.2000	8.7376	2.6405	3.2153	1.9781	0.0000	0.9998	1.6643	2.9125
D..NL	4.0000	0.2667	0.9333	0.8000	0.4000	0.2683	0.2000	0.0667	8.4588	6.4990	3.0944	1.3741	0.0001	0.9998	2.2557	2.8196
S..SA	4.0000	0.2667	0.9333	0.8000	0.4000	0.2683	0.2000	0.0667	7.9174	6.3861	2.8596	0.2672	0.0001	0.9997	2.1113	2.6391
NDQ	4.0000	0.2667	0.8667	0.6667	0.3810	0.1667	0.1333	0.1333	9.3533	2.6191	3.4823	3.4657	0.0000	0.9999	2.0785	3.1178
E..SL	4.0000	0.2667	0.8000	0.5714	0.3636	0.0788	0.0667	0.2000	7.7423	6.4037	2.7836	-0.0828	0.0000	0.9996	1.4747	2.5808
D..RL	4.0000	0.2667	1.0000	1.0000	0.4211	0.3922	0.2667	0.0000	8.2117	6.4431	2.9872	0.8613	0.0003	1.0000	2.7372	2.7372
SKK	4.0000	0.2667	1.0000	1.0000	0.4211	0.3922	0.2667	0.0000	8.3450	2.6101	3.0450	1.1358	0.0002	1.0000	2.7817	2.7817
T.E.A	4.0000	0.2667	1.0000	1.0000	0.4211	0.3922	0.2667	0.0000	8.1875	11.5745	2.9767	0.8120	0.0003	1.0000	2.7292	2.7292
G..PQ	4.0000	0.2667	1.0000	1.0000	0.4211	0.3922	0.2667	0.0000	8.9424	6.3903	3.3041	2.4454	0.0001	1.0000	2.9808	2.9808
LSD	4.0000	0.2667	1.0000	1.0000	0.4211	0.3922	0.2667	0.0000	7.9627	2.6497	2.8792	0.3580	0.0004	1.0000	2.6542	2.6542
T.T.P	4.0000	0.2667	0.8667	0.6667	0.3810	0.1667	0.1333	0.1333	8.8731	11.5745	3.2740	2.2847	0.0000	0.9999	1.9718	2.9577
DLF	4.0000	0.2667	0.9333	0.8000	0.4000	0.2683	0.2000	0.0667	8.5029	2.7075	3.1135	1.4675	0.0001	0.9999	2.2674	2.8343
K.Y.E	4.0000	0.2667	0.9333	0.8000	0.4000	0.2683	0.2000	0.0667	9.0400	11.5745	3.3464	2.6770	0.0000	0.9999	2.4107	3.0133
S..NL	4.0000	0.2667	1.0000	1.0000	0.4211	0.3922	0.2667	0.0000	8.2042	6.4990	2.9839	0.8461	0.0003	1.0000	2.7347	2.7347
FLD	4.0000	0.2667	0.9333	0.8000	0.4000	0.2683	0.2000	0.0667	8.5029	2.7075	3.1135	1.4675	0.0001	0.9999	2.2674	2.8343
S.D.G	4.0000	0.2667	0.9333	0.8000	0.4000	0.2683	0.2000	0.0667	8.2928	11.5745	3.0224	1.0279	0.0001	0.9998	2.2114	2.7643
T.S.E	4.0000	0.2667	0.9333	0.8000	0.4000	0.2683	0.2000	0.0667	8.3199	11.5745	3.0341	1.0839	0.0001	0.9998	2.2187	2.7733
DEI	4.0000	0.2667	0.9333	0.8000	0.4000	0.2683	0.2000	0.0667	8.4862	2.6124	3.1062	1.4320	0.0001	0.9998	2.2630	2.8287
N.I.S	4.0000	0.2667	0.9333	0.8000	0.4000	0.2683	0.2000	0.0667	8.6935	11.5745	3.1961	1.8803	0.0000	0.9999	2.3183	2.8978
ALK	4.0000	0.2667	0.8667	0.6667	0.3810	0.1667	0.1333	0.1333	7.7232	2.6344	2.7754	-0.1208	0.0000	0.9996	1.7163	2.5744
LEA	4.0000	0.2667	0.7333	0.5000	0.3478	0.0000	0.0000	0.2667	7.6098	2.6236	2.7262	-0.3478	0.0000	0.9995	1.2683	2.5366
S..QF	4.0000	0.2667	0.9333	0.8000	0.4000	0.2683	0.2000	0.0667	9.1428	6.3830	3.3910	2.9276	0.0000	0.9999	2.4381	3.0476
K..SK	4.0000	0.2667	1.0000	1.0000	0.4211	0.3922	0.2667	0.0000	8.3450	6.3869	3.0450	1.1358	0.0002	1.0000	2.7817	2.7817
D..LI	4.0000	0.2667	0.8667	0.6667	0.3810	0.1667	0.1333	0.1333	8.1103	6.4248	2.9432	0.6552	0.0000	0.9997	1.8023	2.7034
D.K.D	4.0000	0.2667	0.8667	0.6667	0.3810	0.1667	0.1333	0.1333	8.7066	11.5745	3.2018	1.9092	0.0000	0.9998	1.9348	2.9022
V.T.N	4.0000	0.2667	0.9333	0.8000	0.4000	0.2683	0.2000	0.0667	8.8040	11.5745	3.2441	2.1272	0.0000	0.9999	2.3477	2.9347
G.V.S	4.0000	0.2667	0.8667	0.6667	0.3810	0.1667	0.1333	0.1333	8.0604	11.5745	2.9216	0.5544	0.0000	0.9997	1.7912	2.6868
D.S.E	4.0000	0.2667	0.9333	0.8000	0.4000	0.2683	0.2000	0.0667	8.3386	11.5745	3.0422	1.1225	0.0001	0.9998	2.2236	2.7795
IKN	4.0000	0.2667	0.9333	0.8000	0.4000	0.2683	0.2000	0.0667	8.8411	2.6243	3.2601	2.2114	0.0000	0.9999	2.3576	2.9470
FLN	4.0000	0.2667	0.9333	0.8000	0.4000	0.2683	0.2000	0.0667	8.7444	2.7378	3.2182	1.9932	0.0000	0.9999	2.3318	2.9148
R.S.N	4.0000	0.2667	0.8667	0.6667	0.3810	0.1667	0.1333	0.1333	8.7949	11.5745	3.2401	2.1066	0.0000	0.9999	1.9544	2.9316
QGQ	4.0000	0.2667	1.0000	1.0000	0.4211	0.3922	0.2667	0.0000	9.1438	2.6622	3.3914	2.9300	0.0001	1.0000	3.0479	3.0479
I.D.L	4.0000	0.2667	0.8667	0.6667	0.3810	0.1667	0.1333	0.1333	8.1103	11.5745	2.9432	0.6552	0.0000	0.9997	1.8023	2.7034
D.S.F	4.0000	0.2667	0.9333	0.8000	0.4000	0.2683	0.2000	0.0667	8.8446	11.5745	3.2617	2.2194	0.0000	0.9999	2.3586	2.9482
LPT	4.0000	0.2667	1.0000	1.0000	0.4211	0.3922	0.2667	0.0000	8.2954	2.6783	3.0235	1.0332	0.0003	1.0000	2.7651	2.7651
S..LA	4.0000	0.2667	0.9333	0.8000	0.4000	0.2683	0.2000	0.0667	7.5757	6.3908	2.7114	-0.4164	0.0001	0.9996	2.0202	2.5252
S.F.R	4.0000	0.2667	0.9333	0.8000	0.4000	0.2683	0.2000	0.0667	8.8390	11.5745	3.2592	2.2066	0.0000	0.9999	2.3571	2.9463
SEI	4.0000	0.2667	1.0000	1.0000	0.4211	0.3922	0.2667	0.0000	8.2316	2.6093	2.9958	0.9020	0.0003	1.0000	2.7439	2.7439
S.F.K	4.0000	0.2667	0.8667	0.6667	0.3810	0.1667	0.1333	0.1333	8.7376	11.5745	3.2153	1.9781	0.0000	0.9999	1.9417	2.9125
D.L.G	4.0000	0.2667	0.9333	0.8000	0.4000	0.2683	0.2000	0.0667	7.9511	11.5745	2.8742	0.3347	0.0001	0.9997	2.1203	2.6504
N.V.Q	4.0000	0.2667	1.0000	1.0000	0.4211	0.3922	0.2667	0.0000	9.1209	11.5745	3.3815	2.8735	0.0001	1.0000	3.0403	3.0403
SAY	4.0000	0.2667	0.9333	0.8000	0.4000	0.2683	0.2000	0.0667	8.7258	2.7033	3.2102	1.9519	0.0000	0.9999	2.3269	2.9086
I.K.N	4.0000	0.2667	0.9333	0.8000	0.4000	0.2683	0.2000	0.0667	8.8411	11.5745	3.2601	2.2114	0.0000	0.9999	2.3576	2.9470
I.G.H	4.0000	0.2667	0.8000	0.5714	0.3636	0.0788	0.0667	0.2000	9.2845	11.5745	3.4525	3.2860	0.0000	0.9999	1.7685	3.0948
D..NS	4.0000	0.2667	1.0000	1.0000	0.4211	0.3922	0.2667	0.0000	8.8005	6.4259	3.2426	2.1193	0.0002	1.0000	2.9335	2.9335
S.T.G	4.0000	0.2667	0.9333	0.8000	0.4000	0.2683	0.2000	0.0667	8.2742	11.5745	3.0143	0.9895	0.0001	0.9998	2.2064	2.7581
ENE	4.0000	0.2667	0.9333	0.8000	0.4000	0.2683	0.2000	0.0667	8.6142	2.6367	3.1618	1.7068	0.0001	0.9999	2.2971	2.8714
ATA	4.0000	0.2667	0.8667	0.6667	0.3810	0.1667	0.1333	0.1333	8.0209	2.6263	2.9044	0.4749	0.0000	0.9997	1.7824	2.6736
LNK	4.0000	0.2667	0.9333	0.8000	0.4000	0.2683	0.2000	0.0667	8.3518	2.6915	3.0479	1.1499	0.0001	0.9998	2.2271	2.7839
L..LP	4.0000	0.2667	1.0000	1.0000	0.4211	0.3922	0.2667	0.0000	7.7177	6.4645	2.7730	-0.1319	0.0004	1.0000	2.5726	2.5726
QRE	4.0000	0.2667	0.9333	0.8000	0.4000	0.2683	0.2000	0.0667	8.8857	2.6376	3.2795	2.3138	0.0000	0.9999	2.3695	2.9619
V.T.P	4.0000	0.2667	0.9333	0.8000	0.4000	0.2683	0.2000	0.0667	8.6593	11.5745	3.1813	1.8050	0.0000	0.9999	2.3091	2.8864
LNE	4.0000	0.2667	0.8667	0.6667	0.3810	0.1667	0.1333	0.1333	8.2384	2.6852	2.9988	0.9159	0.0000	0.9998	1.8307	2.7461
S.S.K	4.0000	0.2667	0.9333	0.8000	0.4000	0.2683	0.2000	0.0667	8.1974	11.5745	2.9810	0.8322	0.0001	0.9998	2.1860	2.7325
LRL	4.0000	0.2667	0.8000	0.5714	0.3636	0.0788	0.0667	0.2000	7.6153	2.6538	2.7286	-0.3368	0.0000	0.9995	1.4505	2.5384
I.G.I	4.0000	0.2667	1.0000	1.0000	0.4211	0.3922	0.2667	0.0000	8.3334	11.5745	3.0400	1.1117	0.0002	1.0000	2.7778	2.7778
S.T.S	4.0000	0.2667	0.9333	0.8000	0.4000	0.2683	0.2000	0.0667	8.2858	11.5745	3.0193	1.0134	0.0001	0.9998	2.2095	2.7619
N.Q.I	4.0000	0.2667	0.8667	0.6667	0.3810	0.1667	0.1333	0.1333	9.2463	11.5745	3.4359	3.1878	0.0000	0.9999	2.0547	3.0821
A.S.A	4.0000	0.2667	0.8000	0.5714	0.3636	0.0788	0.0667	0.2000	7.7850	11.5745	2.8021	0.0025	0.0000	0.9996	1.4828	2.5950
K.E.K	4.0000	0.2667	0.8000	0.5714	0.3636	0.0788	0.0667	0.2000	8.3792	11.5745	3.0598	1.2069	0.0000	0.9998	1.5960	2.7931
N.LS	4.0000	0.2667	0.8667	0.6667	0.3810	0.1667	0.1333	0.1333	8.2042	6.9037	2.9839	0.8461	0.0000	0.9997	1.8232	2.7347
GS.N	4.0000	0.2667	1.0000	1.0000	0.4211	0.3922	0.2667	0.0000	8.5343	6.8830	3.1271	1.5346	0.0002	1.0000	2.8448	2.8448
LG..A	4.0000	0.2667	1.0000	1.0000	0.4211	0.3922	0.2667	0.0000	7.5640	6.4023	2.7063	-0.4397	0.0005	1.0000	2.5213	2.5213
NT..V	4.0000	0.2667	0.8667	0.6667	0.3810	0.1667	0.1333	0.1333	8.8040	6.3951	3.2441	2.1272	0.0000	0.9999	1.9565	2.9347
ED..V	4.0000	0.2667	1.0000	1.0000	0.4211	0.3922	0.2667	0.0000	8.3607	6.3917	3.0518	1.1685	0.0002	1.0000	2.7869	2.7869
PQ..Q	4.0000	0.2667	0.9333	0.8000	0.4000	0.2683	0.2000	0.0667	9.5068	6.3903	3.5488	3.8818	0.0000	0.9999	2.5351	3.1689
DT..I	4.0000	0.2667	0.9333	0.8000	0.4000	0.2683	0.2000	0.0667	8.6880	6.3831	3.1937	1.8681	0.0000	0.9999	2.3168	2.8960
NI..Q	4.0000	0.2667	1.0000	1.0000	0.4211	0.3922	0.2667	0.0000	9.2463	6.4045	3.4359	3.1878	0.0001	1.0000	3.0821	3.0821
NS.E	4.0000	0.2667	0.8667	0.6667	0.3810	0.1667	0.1333	0.1333	8.5801	6.9259	3.1470	1.6329	0.0000	0.9998	1.9067	2.8600
SD..G	4.0000	0.2667	0.8000	0.5714	0.3636	0.0788	0.0667	0.2000	8.2928	6.3946	3.0224	1.0279	0.0000	0.9998	1.5796	2.7643
KI..D	4.0000	0.2667	0.8667	0.6667	0.3810	0.1667	0.1333	0.1333	8.5996	6.3830	3.1554	1.6750	0.0000	0.9998	1.9110	2.8665
S.KT	4.0000	0.2667	0.8667	0.6667	0.3810	0.1667	0.1333	0.1333	8.4334	6.8844	3.0833	1.3205	0.0000	0.9998	1.8741	2.8111
QS.P	4.0000	0.2667	0.9333	0.8000	0.4000	0.2683	0.2000	0.0667	8.9540	6.9359	3.3091	2.4726	0.0000	0.9999	2.3877	2.9847
LQ.L.L	4.0000	0.2667	1.0000	1.0000	0.4211	0.3922	0.2667	0.0000	10.2607	10.7052	3.8758	6.3081	0.0000	1.0000	3.4202	3.4202
IE..L	4.0000	0.2667	0.9333	0.8000	0.4000	0.2683	0.2000	0.0667	7.8898	6.3853	2.8476	0.2121	0.0001	0.9997	2.1040	2.6299
FN..I	4.0000	0.2667	0.8667	0.6667	0.3810	0.1667	0.1333	0.1333	9.2337	6.3833	3.4304	3.1557	0.0000	0.9999	2.0519	3.0779
FK..V	4.0000	0.2667	0.9333	0.8000	0.4000	0.2683	0.2000	0.0667	8.7597	6.4102	3.2249	2.0275	0.0000	0.9999	2.3359	2.9199
NE.A	4.0000	0.2667	0.9333	0.8000	0.4000	0.2683	0.2000	0.0667	8.4476	6.9204	3.0895	1.3505	0.0001	0.9998	2.2527	2.8159
N.LE	4.0000	0.2667	0.6667	0.4444	0.3333	-0.0727	-0.0667	0.3333	8.2384	6.9080	2.9988	0.9159	0.0000	0.9997	1.2205	2.7461
LA..V	4.0000	0.2667	0.8667	0.6667	0.3810	0.1667	0.1333	0.1333	7.5978	6.3908	2.7210	-0.3719	0.0000	0.9995	1.6884	2.5326
T.PP	4.0000	0.2667	0.9333	0.8000	0.4000	0.2683	0.2000	0.0667	8.9885	6.8830	3.3241	2.5541	0.0000	0.9999	2.3969	2.9962
QG.V	4.0000	0.2667	1.0000	1.0000	0.4211	0.3922	0.2667	0.0000	8.6131	6.9381	3.1613	1.7044	0.0002	1.0000	2.8710	2.8710
AP..P	4.0000	0.2667	1.0000	1.0000	0.4211	0.3922	0.2667	0.0000	8.6201	6.4239	3.1643	1.7195	0.0002	1.0000	2.8734	2.8734
LA..F	4.0000	0.2667	1.0000	1.0000	0.4211	0.3922	0.2667	0.0000	8.1158	6.3908	2.9456	0.6664	0.0003	1.0000	2.7053	2.7053
VT..S	4.0000	0.2667	0.9333	0.8000	0.4000	0.2683	0.2000	0.0667	8.3079	6.3912	3.0289	1.0590	0.0001	0.9998	2.2154	2.7693
R.FS	4.0000	0.2667	0.8667	0.6667	0.3810	0.1667	0.1333	0.1333	8.8390	6.9336	3.2592	2.2066	0.0000	0.9999	1.9642	2.9463
ST..A	4.0000	0.2667	0.9333	0.8000	0.4000	0.2683	0.2000	0.0667	8.1533	6.3929	2.9619	0.7425	0.0001	0.9998	2.1742	2.7178
SF.L	4.0000	0.2667	1.0000	1.0000	0.4211	0.3922	0.2667	0.0000	8.2483	6.9336	3.0031	0.9363	0.0003	1.0000	2.7494	2.7494
A.FT	4.0000	0.2667	0.8667	0.6667	0.3810	0.1667	0.1333	0.1333	8.6935	6.8995	3.1961	1.8803	0.0000	0.9998	1.9319	2.8978
SS.P	4.0000	0.2667	0.9333	0.8000	0.4000	0.2683	0.2000	0.0667	8.4012	6.8830	3.0694	1.2530	0.0001	0.9998	2.2403	2.8004
TP..R	4.0000	0.2667	0.8667	0.6667	0.3810	0.1667	0.1333	0.1333	8.8861	6.3854	3.2797	2.3147	0.0000	0.9999	1.9747	2.9620
FL..A	4.0000	0.2667	0.8667	0.6667	0.3810	0.1667	0.1333	0.1333	8.1158	6.5104	2.9456	0.6664	0.0000	0.9997	1.8035	2.7053
NN..K	4.0000	0.2667	1.0000	1.0000	0.4211	0.3922	0.2667	0.0000	9.1896	6.3830	3.4113	3.0443	0.0001	1.0000	3.0632	3.0632
TS.K	4.0000	0.2667	0.8667	0.6667	0.3810	0.1667	0.1333	0.1333	8.4334	6.8929	3.0833	1.3205	0.0000	0.9998	1.8741	2.8111
LN..N	4.0000	0.2667	0.8667	0.6667	0.3810	0.1667	0.1333	0.1333	8.7003	6.4990	3.1991	1.8953	0.0000	0.9998	1.9334	2.9001
KS..G	4.0000	0.2667	0.9333	0.8000	0.4000	0.2683	0.2000	0.0667	8.1858	6.3869	2.9760	0.8086	0.0001	0.9998	2.1829	2.7286
KS..S	4.0000	0.2667	0.8667	0.6667	0.3810	0.1667	0.1333	0.1333	8.1974	6.3869	2.9810	0.8322	0.0000	0.9997	1.8216	2.7325
NP..L	4.0000	0.2667	1.0000	1.0000	0.4211	0.3922	0.2667	0.0000	8.5556	6.3868	3.1363	1.5801	0.0002	1.0000	2.8519	2.8519
LL..Q	4.0000	0.2667	0.9333	0.8000	0.4000	0.2683	0.2000	0.0667	7.9191	6.3830	2.8603	0.2707	0.0001	0.9997	2.1118	2.6397
TN..D	4.0000	0.2667	1.0000	1.0000	0.4211	0.3922	0.2667	0.0000	9.0365	6.3951	3.3449	2.6685	0.0001	1.0000	3.0122	3.0122
SE..E	4.0000	0.2667	1.0000	1.0000	0.4211	0.3922	0.2667	0.0000	8.1181	6.3832	2.9466	0.6711	0.0003	1.0000	2.7060	2.7060
ND..S	4.0000	0.2667	0.8667	0.6667	0.3810	0.1667	0.1333	0.1333	8.8005	6.3934	3.2426	2.1193	0.0000	0.9999	1.9557	2.9335
R.LL	4.0000	0.2667	0.8667	0.6667	0.3810	0.1667	0.1333	0.1333	7.6153	6.8830	2.7286	-0.3368	0.0000	0.9995	1.6923	2.5384
N.NL	4.0000	0.2667	0.8667	0.6667	0.3810	0.1667	0.1333	0.1333	8.7003	6.9990	3.1991	1.8953	0.0000	0.9998	1.9334	2.9001
SE..L	4.0000	0.2667	0.9333	0.8000	0.4000	0.2683	0.2000	0.0667	7.7423	6.3832	2.7836	-0.0828	0.0001	0.9997	2.0646	2.5808
A.IL	4.0000	0.2667	1.0000	1.0000	0.4211	0.3922	0.2667	0.0000	7.7232	6.9248	2.7754	-0.1208	0.0004	1.0000	2.5744	2.5744
TK.M	4.0000	0.2667	0.9333	0.8000	0.4000	0.2683	0.2000	0.0667	9.4977	6.8844	3.5449	3.8566	0.0000	0.9999	2.5327	3.1659
NA.I	4.0000	0.2667	1.0000	1.0000	0.4211	0.3922	0.2667	0.0000	8.5611	6.9507	3.1387	1.5919	0.0002	1.0000	2.8537	2.8537
A.TT	4.0000	0.2667	0.9333	0.8000	0.4000	0.2683	0.2000	0.0667	8.3893	6.8830	3.0642	1.2281	0.0001	0.9998	2.2371	2.7964
TL.K	4.0000	0.2667	1.0000	1.0000	0.4211	0.3922	0.2667	0.0000	8.0916	6.9406	2.9351	0.6175	0.0003	1.0000	2.6972	2.6972
N.TN	4.0000	0.2667	0.8667	0.6667	0.3810	0.1667	0.1333	0.1333	9.2780	6.8951	3.4496	3.2691	0.0000	0.9999	2.0618	3.0927
VR.L	4.0000	0.2667	0.9333	0.8000	0.4000	0.2683	0.2000	0.0667	7.9792	6.8922	2.8864	0.3911	0.0001	0.9997	2.1278	2.6597
S.KL	4.0000	0.2667	1.0000	1.0000	0.4211	0.3922	0.2667	0.0000	7.8557	6.9248	2.8328	0.1438	0.0004	1.0000	2.6186	2.6186
SE.Q	4.0000	0.2667	1.0000	1.0000	0.4211	0.3922	0.2667	0.0000	8.6368	6.8832	3.1715	1.7558	0.0002	1.0000	2.8789	2.8789
LV.S	4.0000	0.2667	1.0000	1.0000	0.4211	0.3922	0.2667	0.0000	7.7302	6.9064	2.7784	-0.1068	0.0004	1.0000	2.5767	2.5767
AT..S	4.0000	0.2667	1.0000	1.0000	0.4211	0.3922	0.2667	0.0000	8.1533	6.4070	2.9619	0.7425	0.0003	1.0000	2.7178	2.7178
S.LK	4.0000	0.2667	1.0000	1.0000	0.4211	0.3922	0.2667	0.0000	7.8557	6.9248	2.8328	0.1438	0.0004	1.0000	2.6186	2.6186
LD..S	4.0000	0.2667	0.8667	0.6667	0.3810	0.1667	0.1333	0.1333	7.9627	6.4442	2.8792	0.3580	0.0000	0.9997	1.7695	2.6542
SK..G	4.0000	0.2667	0.8667	0.6667	0.3810	0.1667	0.1333	0.1333	8.1858	6.3869	2.9760	0.8086	0.0000	0.9997	1.8191	2.7286
PP.T	4.0000	0.2667	0.8667	0.6667	0.3810	0.1667	0.1333	0.1333	8.9885	6.8830	3.3241	2.5541	0.0000	0.9999	1.9974	2.9962
QR..S	4.0000	0.2667	0.8667	0.6667	0.3810	0.1667	0.1333	0.1333	8.8516	6.3994	3.2647	2.2353	0.0000	0.9999	1.9670	2.9505
VN..S	4.0000	0.2667	1.0000	1.0000	0.4211	0.3922	0.2667	0.0000	8.5681	6.4223	3.1417	1.6070	0.0002	1.0000	2.8560	2.8560
QD..L	4.0000	0.2667	1.0000	1.0000	0.4211	0.3922	0.2667	0.0000	8.5155	6.3988	3.1189	1.4943	0.0002	1.0000	2.8385	2.8385
II..K	4.0000	0.2667	1.0000	1.0000	0.4211	0.3922	0.2667	0.0000	8.4926	6.3830	3.1090	1.4456	0.0002	1.0000	2.8309	2.8309
S.DN	4.0000	0.2667	0.9333	0.8000	0.4000	0.2683	0.2000	0.0667	8.8005	6.8934	3.2426	2.1193	0.0000	0.9999	2.3468	2.9335
LS.A	4.0000	0.2667	0.9333	0.8000	0.4000	0.2683	0.2000	0.0667	7.5757	6.9037	2.7114	-0.4164	0.0001	0.9996	2.0202	2.5252
SN..F	4.0000	0.2667	1.0000	1.0000	0.4211	0.3922	0.2667	0.0000	9.0861	6.4259	3.3664	2.7885	0.0001	1.0000	3.0287	3.0287
DE..D	4.0000	0.2667	1.0000	1.0000	0.4211	0.3922	0.2667	0.0000	8.5932	6.3917	3.1526	1.6612	0.0002	1.0000	2.8644	2.8644
KN..P	4.0000	0.2667	1.0000	1.0000	0.4211	0.3922	0.2667	0.0000	9.0449	6.4045	3.3485	2.6887	0.0001	1.0000	3.0150	3.0150
FS.Q	4.0000	0.2667	0.8000	0.5714	0.3636	0.0788	0.0667	0.2000	9.1428	6.9336	3.3910	2.9276	0.0000	0.9999	1.7415	3.0476
S.EK	4.0000	0.2667	0.7333	0.5000	0.3478	0.0000	0.0000	0.2667	8.2316	6.8853	2.9958	0.9020	0.0000	0.9997	1.3719	2.7439
IS.K	4.0000	0.2667	1.0000	1.0000	0.4211	0.3922	0.2667	0.0000	8.3450	6.8869	3.0450	1.1358	0.0002	1.0000	2.7817	2.7817
IS.Q	4.0000	0.2667	0.9333	0.8000	0.4000	0.2683	0.2000	0.0667	8.7502	6.8869	3.2207	2.0062	0.0000	0.9999	2.3334	2.9167
S.GS	4.0000	0.2667	1.0000	1.0000	0.4211	0.3922	0.2667	0.0000	8.0382	6.8830	2.9120	0.5097	0.0003	1.0000	2.6794	2.6794
NL..A	4.0000	0.2667	0.8667	0.6667	0.3810	0.1667	0.1333	0.1333	8.0718	6.4990	2.9265	0.5773	0.0000	0.9997	1.7937	2.6906
AG..S	4.0000	0.2667	1.0000	1.0000	0.4211	0.3922	0.2667	0.0000	7.9058	6.3856	2.8545	0.2440	0.0004	1.0000	2.6353	2.6353
A.AS	4.0000	0.2667	0.8000	0.5714	0.3636	0.0788	0.0667	0.2000	7.7850	6.8861	2.8021	0.0025	0.0000	0.9996	1.4828	2.5950
IL..K	4.0000	0.2667	1.0000	1.0000	0.4211	0.3922	0.2667	0.0000	8.0033	6.4248	2.8968	0.4394	0.0003	1.0000	2.6678	2.6678
LQ.D	4.0000	0.2667	0.8667	0.6667	0.3810	0.1667	0.1333	0.1333	8.5155	7.0137	3.1189	1.4943	0.0000	0.9998	1.8923	2.8385
PS.G	4.0000	0.2667	0.9333	0.8000	0.4000	0.2683	0.2000	0.0667	8.3896	6.9049	3.0643	1.2287	0.0001	0.9998	2.2372	2.7965
LQ.I	4.0000	0.2667	0.9333	0.8000	0.4000	0.2683	0.2000	0.0667	8.4085	7.0137	3.0725	1.2682	0.0001	0.9998	2.2423	2.8028
PL.K	4.0000	0.2667	0.9333	0.8000	0.4000	0.2683	0.2000	0.0667	8.2070	6.9645	2.9852	0.8519	0.0001	0.9998	2.1885	2.7357
KL..G	4.0000	0.2667	0.9333	0.8000	0.4000	0.2683	0.2000	0.0667	7.8441	6.4248	2.8278	0.1206	0.0001	0.9997	2.0918	2.6147
IN.L	4.0000	0.2667	0.6000	0.4000	0.3200	-0.1414	-0.1333	0.4000	8.3518	6.9045	3.0479	1.1499	0.0000	0.9998	1.1136	2.7839
DK..I	4.0000	0.2667	0.9333	0.8000	0.4000	0.2683	0.2000	0.0667	8.5996	6.3851	3.1554	1.6750	0.0001	0.9999	2.2932	2.8665
PQ..S	4.0000	0.2667	1.0000	1.0000	0.4211	0.3922	0.2667	0.0000	8.9540	6.3903	3.3091	2.4726	0.0001	1.0000	2.9847	2.9847
N.SI	4.0000	0.2667	1.0000	1.0000	0.4211	0.3922	0.2667	0.0000	8.6935	6.8869	3.1961	1.8803	0.0002	1.0000	2.8978	2.8978
DT.K	4.0000	0.2667	0.9333	0.8000	0.4000	0.2683	0.2000	0.0667	8.6880	6.8831	3.1937	1.8681	0.0000	0.9999	2.3168	2.8960
GI.S	4.0000	0.2667	0.9333	0.8000	0.4000	0.2683	0.2000	0.0667	8.1858	6.8875	2.9760	0.8086	0.0001	0.9998	2.1829	2.7286
SR..S	4.0000	0.2667	1.0000	1.0000	0.4211	0.3922	0.2667	0.0000	8.2988	6.3941	3.0250	1.0402	0.0003	1.0000	2.7663	2.7663
S.DL	4.0000	0.2667	0.9333	0.8000	0.4000	0.2683	0.2000	0.0667	7.9627	6.9442	2.8792	0.3580	0.0001	0.9997	2.1234	2.6542
S.DF	4.0000	0.2667	1.0000	1.0000	0.4211	0.3922	0.2667	0.0000	8.8446	6.8975	3.2617	2.2194	0.0001	1.0000	2.9482	2.9482
S.LG	4.0000	0.2667	1.0000	1.0000	0.4211	0.3922	0.2667	0.0000	7.6965	6.9023	2.7638	-0.1743	0.0005	1.0000	2.5655	2.5655
FT..S	4.0000	0.2667	0.9333	0.8000	0.4000	0.2683	0.2000	0.0667	8.8260	6.3995	3.2536	2.1769	0.0000	0.9999	2.3536	2.9420
GG..S	4.0000	0.2667	1.0000	1.0000	0.4211	0.3922	0.2667	0.0000	8.0266	6.3830	2.9069	0.4864	0.0003	1.0000	2.6755	2.6755
NS.I	4.0000	0.2667	0.9333	0.8000	0.4000	0.2683	0.2000	0.0667	8.6935	6.9259	3.1961	1.8803	0.0000	0.9999	2.3183	2.8978
GS..G	4.0000	0.2667	0.9333	0.8000	0.4000	0.2683	0.2000	0.0667	8.0266	6.3830	2.9069	0.4864	0.0001	0.9998	2.1404	2.6755
VS..N	4.0000	0.2667	1.0000	1.0000	0.4211	0.3922	0.2667	0.0000	8.5681	6.3831	3.1417	1.6070	0.0002	1.0000	2.8560	2.8560
SE.L	4.0000	0.2667	0.8667	0.6667	0.3810	0.1667	0.1333	0.1333	7.7423	6.8832	2.7836	-0.0828	0.0000	0.9996	1.7205	2.5808
N.SF	4.0000	0.2667	0.9333	0.8000	0.4000	0.2683	0.2000	0.0667	9.0861	6.9336	3.3664	2.7885	0.0000	0.9999	2.4230	3.0287
LQ.C	4.0000	0.2667	0.9333	0.8000	0.4000	0.2683	0.2000	0.0667	9.7635	7.0137	3.6602	4.6300	0.0000	1.0000	2.6036	3.2545
LP.P	4.0000	0.2667	0.9333	0.8000	0.4000	0.2683	0.2000	0.0667	8.4108	6.9645	3.0735	1.2731	0.0001	0.9998	2.2429	2.8036
V.DE	4.0000	0.2667	1.0000	1.0000	0.4211	0.3922	0.2667	0.0000	8.3607	6.8917	3.0518	1.1685	0.0002	1.0000	2.7869	2.7869
LKK	4.0000	0.2667	0.9333	0.8000	0.4000	0.2683	0.2000	0.0667	8.0033	2.6481	2.8968	0.4394	0.0001	0.9998	2.1342	2.6678
TS.T	4.0000	0.2667	0.9333	0.8000	0.4000	0.2683	0.2000	0.0667	8.5217	6.8929	3.1216	1.5077	0.0001	0.9999	2.2725	2.8406
N.FL	4.0000	0.2667	0.8667	0.6667	0.3810	0.1667	0.1333	0.1333	8.7444	7.0104	3.2182	1.9932	0.0000	0.9999	1.9432	2.9148
V.SN	4.0000	0.2667	0.8000	0.5714	0.3636	0.0788	0.0667	0.2000	8.5681	6.9259	3.1417	1.6070	0.0000	0.9998	1.6320	2.8560
YL.N	4.0000	0.2667	0.8000	0.5714	0.3636	0.0788	0.0667	0.2000	9.0126	7.0867	3.3345	2.6115	0.0000	0.9999	1.7167	3.0042
LT..E	4.0000	0.2667	1.0000	1.0000	0.4211	0.3922	0.2667	0.0000	7.9782	6.4406	2.8859	0.3891	0.0003	1.0000	2.6594	2.6594
L.EI	4.0000	0.2667	0.8667	0.6667	0.3810	0.1667	0.1333	0.1333	7.8898	6.8853	2.8476	0.2121	0.0000	0.9997	1.7533	2.6299
YF.N	4.0000	0.2667	0.8667	0.6667	0.3810	0.1667	0.1333	0.1333	9.8946	6.8958	3.7170	5.0408	0.0000	1.0000	2.1988	3.2982
KR..L	4.0000	0.2667	0.9333	0.8000	0.4000	0.2683	0.2000	0.0667	8.1046	6.3848	2.9408	0.6438	0.0001	0.9998	2.1612	2.7015
AI..V	4.0000	0.2667	1.0000	1.0000	0.4211	0.3922	0.2667	0.0000	8.0871	6.3970	2.9332	0.6083	0.0003	1.0000	2.6957	2.6957
L.AV	4.0000	0.2667	0.9333	0.8000	0.4000	0.2683	0.2000	0.0667	7.5978	6.8873	2.7210	-0.3719	0.0001	0.9996	2.0261	2.5326
IK.Q	4.0000	0.2667	0.9333	0.8000	0.4000	0.2683	0.2000	0.0667	8.8978	6.8830	3.2847	2.3416	0.0000	0.9999	2.3727	2.9659
L.ET	4.0000	0.2667	0.6667	0.4444	0.3333	-0.0727	-0.0667	0.3333	7.9782	6.8903	2.8859	0.3891	0.0000	0.9997	1.1820	2.6594
KT.L	4.0000	0.2667	0.8667	0.6667	0.3810	0.1667	0.1333	0.1333	8.0916	6.8844	2.9351	0.6175	0.0000	0.9997	1.7981	2.6972
GL.A	4.0000	0.2667	0.9333	0.8000	0.4000	0.2683	0.2000	0.0667	7.5640	6.9023	2.7063	-0.4397	0.0001	0.9996	2.0171	2.5213
NI.S	4.0000	0.2667	0.8667	0.6667	0.3810	0.1667	0.1333	0.1333	8.6935	6.9045	3.1961	1.8803	0.0000	0.9998	1.9319	2.8978
NE..D	4.0000	0.2667	1.0000	1.0000	0.4211	0.3922	0.2667	0.0000	8.8347	6.4204	3.2574	2.1968	0.0001	1.0000	2.9449	2.9449
RL..V	4.0000	0.2667	1.0000	1.0000	0.4211	0.3922	0.2667	0.0000	7.9792	6.4431	2.8864	0.3911	0.0003	1.0000	2.6597	2.6597
VK..S	4.0000	0.2667	1.0000	1.0000	0.4211	0.3922	0.2667	0.0000	8.2196	6.3858	2.9906	0.8774	0.0003	1.0000	2.7399	2.7399
SN.P	4.0000	0.2667	1.0000	1.0000	0.4211	0.3922	0.2667	0.0000	8.8973	6.9259	3.2845	2.3405	0.0001	1.0000	2.9658	2.9658
D.FL	4.0000	0.2667	1.0000	1.0000	0.4211	0.3922	0.2667	0.0000	8.5029	7.0104	3.1135	1.4675	0.0002	1.0000	2.8343	2.8343
GL..S	4.0000	0.2667	0.9333	0.8000	0.4000	0.2683	0.2000	0.0667	7.6965	6.4023	2.7638	-0.1743	0.0001	0.9997	2.0524	2.5655
D.IV	4.0000	0.2667	0.9333	0.8000	0.4000	0.2683	0.2000	0.0667	8.4742	6.8858	3.1010	1.4065	0.0001	0.9998	2.2598	2.8247
GL.E	4.0000	0.2667	0.8667	0.6667	0.3810	0.1667	0.1333	0.1333	7.7306	6.9023	2.7786	-0.1060	0.0000	0.9996	1.7179	2.5769
AT..N	4.0000	0.2667	0.7333	0.5000	0.3478	0.0000	0.0000	0.2667	8.6494	6.4070	3.1770	1.7835	0.0000	0.9998	1.4416	2.8831
VS.E	4.0000	0.2667	0.9333	0.8000	0.4000	0.2683	0.2000	0.0667	8.1061	6.8831	2.9414	0.6468	0.0001	0.9998	2.1616	2.7020
AT..L	4.0000	0.2667	0.8000	0.5714	0.3636	0.0788	0.0667	0.2000	7.8116	6.4070	2.8137	0.0557	0.0000	0.9996	1.4879	2.6039
N.KE	4.0000	0.2667	0.9333	0.8000	0.4000	0.2683	0.2000	0.0667	8.7277	6.8853	3.2110	1.9560	0.0000	0.9999	2.3274	2.9092
TT..S	4.0000	0.2667	0.8667	0.6667	0.3810	0.1667	0.1333	0.1333	8.5217	6.3830	3.1216	1.5077	0.0000	0.9998	1.8937	2.8406
AA.S	4.0000	0.2667	0.8000	0.5714	0.3636	0.0788	0.0667	0.2000	7.7850	6.8830	2.8021	0.0025	0.0000	0.9996	1.4828	2.5950
EK..L	4.0000	0.2667	0.8667	0.6667	0.3810	0.1667	0.1333	0.1333	7.8898	6.3853	2.8476	0.2121	0.0000	0.9997	1.7533	2.6299
KI.D	4.0000	0.2667	1.0000	1.0000	0.4211	0.3922	0.2667	0.0000	8.5996	6.8830	3.1554	1.6750	0.0002	1.0000	2.8665	2.8665
VE.L	4.0000	0.2667	0.9333	0.8000	0.4000	0.2683	0.2000	0.0667	7.7644	6.8830	2.7932	-0.0386	0.0001	0.9997	2.0705	2.5881
N.KN	4.0000	0.2667	1.0000	1.0000	0.4211	0.3922	0.2667	0.0000	9.1896	6.9045	3.4113	3.0443	0.0001	1.0000	3.0632	3.0632
IR..L	4.0000	0.2667	0.8000	0.5714	0.3636	0.0788	0.0667	0.2000	8.1046	6.3848	2.9408	0.6438	0.0000	0.9997	1.5437	2.7015
IQ..N	4.0000	0.2667	0.8000	0.5714	0.3636	0.0788	0.0667	0.2000	9.2463	6.4119	3.4359	3.1878	0.0000	0.9999	1.7612	3.0821
IT.K	4.0000	0.2667	0.8667	0.6667	0.3810	0.1667	0.1333	0.1333	8.5809	6.8844	3.1473	1.6347	0.0000	0.9998	1.9069	2.8603
SS..R	4.0000	0.2667	0.9333	0.8000	0.4000	0.2683	0.2000	0.0667	8.2988	6.3830	3.0250	1.0402	0.0001	0.9998	2.2130	2.7663
IT.G	4.0000	0.2667	0.8667	0.6667	0.3810	0.1667	0.1333	0.1333	8.4218	6.8844	3.0783	1.2961	0.0000	0.9998	1.8715	2.8073
LS..R	4.0000	0.2667	0.8667	0.6667	0.3810	0.1667	0.1333	0.1333	7.9571	6.4037	2.8768	0.3467	0.0000	0.9997	1.7682	2.6524
N.IS	4.0000	0.2667	0.9333	0.8000	0.4000	0.2683	0.2000	0.0667	8.6935	6.8869	3.1961	1.8803	0.0000	0.9999	2.3183	2.8978
K.TK	4.0000	0.2667	1.0000	1.0000	0.4211	0.3922	0.2667	0.0000	8.5809	6.8844	3.1473	1.6347	0.0002	1.0000	2.8603	2.8603
IV..L	4.0000	0.2667	1.0000	1.0000	0.4211	0.3922	0.2667	0.0000	7.8778	6.3858	2.8424	0.1880	0.0004	1.0000	2.6259	2.6259
AL.I	4.0000	0.2667	0.8000	0.5714	0.3636	0.0788	0.0667	0.2000	7.7232	6.8908	2.7754	-0.1208	0.0000	0.9996	1.4711	2.5744
SS.K	4.0000	0.2667	0.9333	0.8000	0.4000	0.2683	0.2000	0.0667	8.1974	6.8830	2.9810	0.8322	0.0001	0.9998	2.1860	2.7325
KD.L	4.0000	0.2667	0.9333	0.8000	0.4000	0.2683	0.2000	0.0667	8.1103	6.8851	2.9432	0.6552	0.0001	0.9998	2.1627	2.7034
K.TV	4.0000	0.2667	0.8000	0.5714	0.3636	0.0788	0.0667	0.2000	8.4555	6.8912	3.0929	1.3671	0.0000	0.9998	1.6106	2.8185
SS..E	4.0000	0.2667	0.9333	0.8000	0.4000	0.2683	0.2000	0.0667	8.0840	6.3830	2.9318	0.6020	0.0001	0.9998	2.1557	2.6947
ST..G	4.0000	0.2667	1.0000	1.0000	0.4211	0.3922	0.2667	0.0000	8.2742	6.3929	3.0143	0.9895	0.0003	1.0000	2.7581	2.7581
DA..N	4.0000	0.2667	0.8667	0.6667	0.3810	0.1667	0.1333	0.1333	8.6681	6.4094	3.1851	1.8243	0.0000	0.9998	1.9262	2.8894
SS.Q	4.0000	0.2667	1.0000	1.0000	0.4211	0.3922	0.2667	0.0000	8.6026	6.8830	3.1567	1.6816	0.0002	1.0000	2.8675	2.8675
S.TD	4.0000	0.2667	0.8667	0.6667	0.3810	0.1667	0.1333	0.1333	8.5404	6.8831	3.1297	1.5475	0.0000	0.9998	1.8979	2.8468
DL..E	4.0000	0.2667	0.9333	0.8000	0.4000	0.2683	0.2000	0.0667	7.9969	6.4442	2.8940	0.4265	0.0001	0.9998	2.1325	2.6656
SE..D	4.0000	0.2667	0.9333	0.8000	0.4000	0.2683	0.2000	0.0667	8.3386	6.3832	3.0422	1.1225	0.0001	0.9998	2.2236	2.7795
DL..Q	4.0000	0.2667	0.8667	0.6667	0.3810	0.1667	0.1333	0.1333	8.5155	6.4442	3.1189	1.4943	0.0000	0.9998	1.8923	2.8385
Q.IN	4.0000	0.2667	0.9333	0.8000	0.4000	0.2683	0.2000	0.0667	9.2463	6.9045	3.4359	3.1878	0.0000	0.9999	2.4657	3.0821
RN..L	4.0000	0.2667	0.9333	0.8000	0.4000	0.2683	0.2000	0.0667	8.4532	6.3939	3.0919	1.3622	0.0001	0.9998	2.2542	2.8177
S.SH	4.0000	0.2667	1.0000	1.0000	0.4211	0.3922	0.2667	0.0000	9.1486	7.0713	3.3935	2.9419	0.0001	1.0000	3.0495	3.0495
S.SE	4.0000	0.2667	1.0000	1.0000	0.4211	0.3922	0.2667	0.0000	8.0840	6.8832	2.9318	0.6020	0.0003	1.0000	2.6947	2.6947
Q.KN	4.0000	0.2667	0.8000	0.5714	0.3636	0.0788	0.0667	0.2000	9.2463	6.9045	3.4359	3.1878	0.0000	0.9999	1.7612	3.0821
TL..S	4.0000	0.2667	1.0000	1.0000	0.4211	0.3922	0.2667	0.0000	7.9441	6.4406	2.8711	0.3206	0.0004	1.0000	2.6480	2.6480
NT.S	4.0000	0.2667	0.7333	0.5000	0.3478	0.0000	0.0000	0.2667	8.7819	6.8951	3.2345	2.0772	0.0000	0.9998	1.4636	2.9273
QS..L	4.0000	0.2667	1.0000	1.0000	0.4211	0.3922	0.2667	0.0000	8.2609	6.4359	3.0085	0.9621	0.0003	1.0000	2.7536	2.7536
NN.L	4.0000	0.2667	0.9333	0.8000	0.4000	0.2683	0.2000	0.0667	8.7003	6.8830	3.1991	1.8953	0.0000	0.9999	2.3201	2.9001
T.AS	4.0000	0.2667	0.8667	0.6667	0.3810	0.1667	0.1333	0.1333	8.1533	6.8861	2.9619	0.7425	0.0000	0.9997	1.8119	2.7178
S.EE	4.0000	0.2667	0.9333	0.8000	0.4000	0.2683	0.2000	0.0667	8.1181	6.8830	2.9466	0.6711	0.0001	0.9998	2.1648	2.7060
DL.G	4.0000	0.2667	1.0000	1.0000	0.4211	0.3922	0.2667	0.0000	7.9511	6.9442	2.8742	0.3347	0.0004	1.0000	2.6504	2.6504
SV.L	4.0000	0.2667	1.0000	1.0000	0.4211	0.3922	0.2667	0.0000	7.7302	6.8831	2.7784	-0.1068	0.0004	1.0000	2.5767	2.5767
TE..L	4.0000	0.2667	0.9333	0.8000	0.4000	0.2683	0.2000	0.0667	7.9782	6.3903	2.8859	0.3891	0.0001	0.9997	2.1275	2.6594
ST.A	4.0000	0.2667	1.0000	1.0000	0.4211	0.3922	0.2667	0.0000	8.1533	6.8929	2.9619	0.7425	0.0003	1.0000	2.7178	2.7178
LI..L	4.0000	0.2667	0.9333	0.8000	0.4000	0.2683	0.2000	0.0667	7.5139	6.4248	2.6846	-0.5406	0.0002	0.9996	2.0037	2.5046
QK.D	4.0000	0.2667	0.9333	0.8000	0.4000	0.2683	0.2000	0.0667	9.0048	6.9119	3.3311	2.5927	0.0000	0.9999	2.4013	3.0016
RL.N	4.0000	0.2667	1.0000	1.0000	0.4211	0.3922	0.2667	0.0000	8.4532	6.9431	3.0919	1.3622	0.0002	1.0000	2.8177	2.8177
TT..A	4.0000	0.2667	0.9333	0.8000	0.4000	0.2683	0.2000	0.0667	8.3893	6.3830	3.0642	1.2281	0.0001	0.9998	2.2371	2.7964
KS..N	4.0000	0.2667	0.8667	0.6667	0.3810	0.1667	0.1333	0.1333	8.6935	6.3869	3.1961	1.8803	0.0000	0.9998	1.9319	2.8978
Q.QN	4.0000	0.2667	0.8000	0.5714	0.3636	0.0788	0.0667	0.2000	9.6515	6.8836	3.6116	4.2951	0.0000	0.9999	1.8384	3.2172
DL..F	4.0000	0.2667	0.9333	0.8000	0.4000	0.2683	0.2000	0.0667	8.5029	6.4442	3.1135	1.4675	0.0001	0.9999	2.2674	2.8343
IL.T	4.0000	0.2667	0.9333	0.8000	0.4000	0.2683	0.2000	0.0667	8.0916	6.9248	2.9351	0.6175	0.0001	0.9998	2.1578	2.6972
NS..Q	4.0000	0.2667	0.9333	0.8000	0.4000	0.2683	0.2000	0.0667	9.0987	6.4259	3.3719	2.8192	0.0000	0.9999	2.4263	3.0329
F..KL	4.0000	0.2667	1.0000	1.0000	0.4211	0.3922	0.2667	0.0000	8.3959	6.4248	3.0671	1.2418	0.0002	1.0000	2.7986	2.7986
L..QS	4.0000	0.2667	0.9333	0.8000	0.4000	0.2683	0.2000	0.0667	8.2609	6.4359	3.0085	0.9621	0.0001	0.9998	2.2029	2.7536
T..DV	4.0000	0.2667	1.0000	1.0000	0.4211	0.3922	0.2667	0.0000	8.5625	6.3927	3.1393	1.5950	0.0002	1.0000	2.8542	2.8542
D.NN	4.0000	0.2667	0.9333	0.8000	0.4000	0.2683	0.2000	0.0667	9.2966	6.8830	3.4577	3.3173	0.0000	0.9999	2.4791	3.0989
INN	4.0000	0.2667	1.0000	1.0000	0.4211	0.3922	0.2667	0.0000	9.1896	2.6272	3.4113	3.0443	0.0001	1.0000	3.0632	3.0632
FE.D	4.0000	0.2667	0.8667	0.6667	0.3810	0.1667	0.1333	0.1333	8.8788	6.9276	3.2765	2.2977	0.0000	0.9999	1.9731	2.9596
IL.E	4.0000	0.2667	0.9333	0.8000	0.4000	0.2683	0.2000	0.0667	7.8898	6.9248	2.8476	0.2121	0.0001	0.9997	2.1040	2.6299
ITT	4.0000	0.2667	0.8000	0.5714	0.3636	0.0788	0.0667	0.2000	8.6693	2.6078	3.1856	1.8270	0.0000	0.9998	1.6513	2.8898
T..IQ	4.0000	0.2667	0.8000	0.5714	0.3636	0.0788	0.0667	0.2000	8.9861	6.4119	3.3231	2.5485	0.0000	0.9999	1.7116	2.9954
V..VS	4.0000	0.2667	0.9333	0.8000	0.4000	0.2683	0.2000	0.0667	8.0941	6.3831	2.9362	0.6225	0.0001	0.9998	2.1584	2.6980
VD..L	4.0000	0.2667	0.9333	0.8000	0.4000	0.2683	0.2000	0.0667	7.9848	6.3927	2.8888	0.4024	0.0001	0.9998	2.1293	2.6616
T..ER	4.0000	0.2667	1.0000	1.0000	0.4211	0.3922	0.2667	0.0000	8.5689	6.3913	3.1421	1.6088	0.0002	1.0000	2.8563	2.8563
KLQ	4.0000	0.2667	0.8667	0.6667	0.3810	0.1667	0.1333	0.1333	8.4085	2.7006	3.0725	1.2682	0.0000	0.9998	1.8685	2.8028
T..EL	4.0000	0.2667	1.0000	1.0000	0.4211	0.3922	0.2667	0.0000	7.9782	6.4080	2.8859	0.3891	0.0003	1.0000	2.6594	2.6594
VA..A	4.0000	0.2667	0.9333	0.8000	0.4000	0.2683	0.2000	0.0667	7.8071	6.3873	2.8117	0.0467	0.0001	0.9997	2.0819	2.6024
T..GF	4.0000	0.2667	0.9333	0.8000	0.4000	0.2683	0.2000	0.0667	8.8144	6.4357	3.2485	2.1506	0.0000	0.9999	2.3505	2.9381
V..LN	4.0000	0.2667	1.0000	1.0000	0.4211	0.3922	0.2667	0.0000	8.2263	6.4990	2.9935	0.8913	0.0003	1.0000	2.7421	2.7421
V..GL	4.0000	0.2667	1.0000	1.0000	0.4211	0.3922	0.2667	0.0000	7.7186	6.4023	2.7734	-0.1300	0.0004	1.0000	2.5729	2.5729
L..TP	4.0000	0.2667	0.8000	0.5714	0.3636	0.0788	0.0667	0.2000	8.2954	6.3854	3.0235	1.0332	0.0000	0.9998	1.5801	2.7651
EL.R	4.0000	0.2667	0.9333	0.8000	0.4000	0.2683	0.2000	0.0667	7.9912	6.9080	2.8916	0.4152	0.0001	0.9998	2.1310	2.6637
ISK	4.0000	0.2667	1.0000	1.0000	0.4211	0.3922	0.2667	0.0000	8.3450	2.6101	3.0450	1.1358	0.0002	1.0000	2.7817	2.7817
TV..S	4.0000	0.2667	0.8667	0.6667	0.3810	0.1667	0.1333	0.1333	8.3079	6.3912	3.0289	1.0590	0.0000	0.9998	1.8462	2.7693
VR..L	4.0000	0.2667	1.0000	1.0000	0.4211	0.3922	0.2667	0.0000	7.9792	6.3922	2.8864	0.3911	0.0003	1.0000	2.6597	2.6597
KQ..K	4.0000	0.2667	0.8667	0.6667	0.3810	0.1667	0.1333	0.1333	8.8978	6.4119	3.2847	2.3416	0.0000	0.9999	1.9773	2.9659
V..EE	4.0000	0.2667	1.0000	1.0000	0.4211	0.3922	0.2667	0.0000	8.1403	6.3830	2.9562	0.7160	0.0003	1.0000	2.7134	2.7134
KEI	4.0000	0.2667	1.0000	1.0000	0.4211	0.3922	0.2667	0.0000	8.3792	2.6086	3.0598	1.2069	0.0002	1.0000	2.7931	2.7931
ISH	4.0000	0.2667	1.0000	1.0000	0.4211	0.3922	0.2667	0.0000	9.2961	2.7321	3.4575	3.3161	0.0001	1.0000	3.0987	3.0987
NV..T	4.0000	0.2667	0.8667	0.6667	0.3810	0.1667	0.1333	0.1333	8.8040	6.4223	3.2441	2.1272	0.0000	0.9999	1.9565	2.9347
L..YF	4.0000	0.2667	1.0000	1.0000	0.4211	0.3922	0.2667	0.0000	9.0567	6.3958	3.3537	2.7172	0.0001	1.0000	3.0189	3.0189
VR..N	4.0000	0.2667	0.9333	0.8000	0.4000	0.2683	0.2000	0.0667	8.8170	6.3922	3.2497	2.1567	0.0000	0.9999	2.3512	2.9390
NS..K	4.0000	0.2667	1.0000	1.0000	0.4211	0.3922	0.2667	0.0000	8.6935	6.4259	3.1961	1.8803	0.0002	1.0000	2.8978	2.8978
F..QF	4.0000	0.2667	0.9333	0.8000	0.4000	0.2683	0.2000	0.0667	9.6830	6.3830	3.6253	4.3879	0.0000	1.0000	2.5821	3.2277
T..SQ	4.0000	0.2667	0.9333	0.8000	0.4000	0.2683	0.2000	0.0667	8.8386	6.4359	3.2590	2.2056	0.0000	0.9999	2.3570	2.9462
EL.A	4.0000	0.2667	0.8667	0.6667	0.3810	0.1667	0.1333	0.1333	7.6098	6.9080	2.7262	-0.3478	0.0000	0.9995	1.6911	2.5366
E..SN	4.0000	0.2667	0.8667	0.6667	0.3810	0.1667	0.1333	0.1333	8.5801	6.4259	3.1470	1.6329	0.0000	0.9998	1.9067	2.8600
T..LA	4.0000	0.2667	1.0000	1.0000	0.4211	0.3922	0.2667	0.0000	7.8116	6.3908	2.8137	0.0557	0.0004	1.0000	2.6039	2.6039
V..LF	4.0000	0.2667	1.0000	1.0000	0.4211	0.3922	0.2667	0.0000	8.2704	6.5104	3.0127	0.9817	0.0003	1.0000	2.7568	2.7568
IL.L	4.0000	0.2667	0.9333	0.8000	0.4000	0.2683	0.2000	0.0667	7.5139	6.9248	2.6846	-0.5406	0.0002	0.9996	2.0037	2.5046
V..LK	4.0000	0.2667	0.8667	0.6667	0.3810	0.1667	0.1333	0.1333	7.8778	6.4248	2.8424	0.1880	0.0000	0.9996	1.7506	2.6259
F..SN	4.0000	0.2667	0.9333	0.8000	0.4000	0.2683	0.2000	0.0667	9.0861	6.4259	3.3664	2.7885	0.0000	0.9999	2.4230	3.0287
EL.D	4.0000	0.2667	1.0000	1.0000	0.4211	0.3922	0.2667	0.0000	7.9969	6.9080	2.8940	0.4265	0.0003	1.0000	2.6656	2.6656
F..LN	4.0000	0.2667	1.0000	1.0000	0.4211	0.3922	0.2667	0.0000	8.7444	6.4990	3.2182	1.9932	0.0002	1.0000	2.9148	2.9148
EN.L	4.0000	0.2667	0.9333	0.8000	0.4000	0.2683	0.2000	0.0667	8.2384	6.9204	2.9988	0.9159	0.0001	0.9998	2.1969	2.7461
IT..V	4.0000	0.2667	0.9333	0.8000	0.4000	0.2683	0.2000	0.0667	8.4555	6.3844	3.0929	1.3671	0.0001	0.9998	2.2548	2.8185
D.A.A	4.0000	0.2667	0.8667	0.6667	0.3810	0.1667	0.1333	0.1333	8.0395	11.5745	2.9125	0.5124	0.0000	0.9997	1.7866	2.6798
R.S.L	4.0000	0.2667	0.9333	0.8000	0.4000	0.2683	0.2000	0.0667	7.9571	11.5745	2.8768	0.3467	0.0001	0.9997	2.1219	2.6524
II.N	4.0000	0.2667	0.9333	0.8000	0.4000	0.2683	0.2000	0.0667	8.8411	6.8830	3.2601	2.2114	0.0000	0.9999	2.3576	2.9470
V.V.R	4.0000	0.2667	0.9333	0.8000	0.4000	0.2683	0.2000	0.0667	8.3431	11.5745	3.0442	1.1319	0.0001	0.9998	2.2248	2.7810
IE.I	4.0000	0.2667	1.0000	1.0000	0.4211	0.3922	0.2667	0.0000	8.3792	6.8853	3.0598	1.2069	0.0002	1.0000	2.7931	2.7931
V.T.H	4.0000	0.2667	1.0000	1.0000	0.4211	0.3922	0.2667	0.0000	9.4066	11.5745	3.5054	3.6079	0.0001	1.0000	3.1355	3.1355
NK..V	4.0000	0.2667	0.7333	0.5000	0.3478	0.0000	0.0000	0.2667	8.7157	6.4045	3.2057	1.9293	0.0000	0.9998	1.4526	2.9052
EI..P	4.0000	0.2667	0.8000	0.5714	0.3636	0.0788	0.0667	0.2000	8.5829	6.3853	3.1482	1.6390	0.0000	0.9998	1.6348	2.8610
V..SD	4.0000	0.2667	1.0000	1.0000	0.4211	0.3922	0.2667	0.0000	8.3266	6.3946	3.0370	1.0976	0.0002	1.0000	2.7755	2.7755
EI..R	4.0000	0.2667	0.8667	0.6667	0.3810	0.1667	0.1333	0.1333	8.4805	6.3853	3.1038	1.4200	0.0000	0.9998	1.8846	2.8268
V.P.A	4.0000	0.2667	0.9333	0.8000	0.4000	0.2683	0.2000	0.0667	8.2909	11.5745	3.0215	1.0239	0.0001	0.9998	2.2109	2.7636
IS..I	4.0000	0.2667	0.9333	0.8000	0.4000	0.2683	0.2000	0.0667	8.3450	6.3869	3.0450	1.1358	0.0001	0.9998	2.2253	2.7817
T..SY	4.0000	0.2667	0.8000	0.5714	0.3636	0.0788	0.0667	0.2000	9.0942	6.4916	3.3699	2.8082	0.0000	0.9999	1.7322	3.0314
VN.D	4.0000	0.2667	0.9333	0.8000	0.4000	0.2683	0.2000	0.0667	8.8227	6.9223	3.2522	2.1694	0.0000	0.9999	2.3527	2.9409
ST..P	4.0000	0.2667	1.0000	1.0000	0.4211	0.3922	0.2667	0.0000	8.6371	6.3929	3.1717	1.7566	0.0002	1.0000	2.8790	2.8790
E..RI	4.0000	0.2667	0.9333	0.8000	0.4000	0.2683	0.2000	0.0667	8.4805	6.3848	3.1038	1.4200	0.0001	0.9998	2.2615	2.8268
E..QK	4.0000	0.2667	0.9333	0.8000	0.4000	0.2683	0.2000	0.0667	8.7844	6.4119	3.2355	2.0828	0.0000	0.9999	2.3425	2.9281
V.S.L	4.0000	0.2667	0.9333	0.8000	0.4000	0.2683	0.2000	0.0667	7.7302	11.5745	2.7784	-0.1068	0.0001	0.9997	2.0614	2.5767
D.N.E	4.0000	0.2667	0.8667	0.6667	0.3810	0.1667	0.1333	0.1333	8.8347	11.5745	3.2574	2.1968	0.0000	0.9999	1.9633	2.9449
V.Q.L	4.0000	0.2667	0.9333	0.8000	0.4000	0.2683	0.2000	0.0667	8.2830	11.5745	3.0181	1.0077	0.0001	0.9998	2.2088	2.7610
SIF	4.0000	0.2667	0.9333	0.8000	0.4000	0.2683	0.2000	0.0667	8.7376	2.6405	3.2153	1.9781	0.0000	0.9999	2.3300	2.9125
D.N.A	4.0000	0.2667	0.8667	0.6667	0.3810	0.1667	0.1333	0.1333	8.6681	11.5745	3.1851	1.8243	0.0000	0.9998	1.9262	2.8894
SII	4.0000	0.2667	1.0000	1.0000	0.4211	0.3922	0.2667	0.0000	8.3450	2.6101	3.0450	1.1358	0.0002	1.0000	2.7817	2.7817
D.K.V	4.0000	0.2667	0.8000	0.5714	0.3636	0.0788	0.0667	0.2000	8.4742	11.5745	3.1010	1.4065	0.0000	0.9998	1.6141	2.8247
E.Q.D	4.0000	0.2667	1.0000	1.0000	0.4211	0.3922	0.2667	0.0000	8.8914	11.5745	3.2819	2.3268	0.0001	1.0000	2.9638	2.9638
E.T.G	4.0000	0.2667	1.0000	1.0000	0.4211	0.3922	0.2667	0.0000	8.3083	11.5745	3.0291	1.0599	0.0002	1.0000	2.7694	2.7694
A.V.E	4.0000	0.2667	1.0000	1.0000	0.4211	0.3922	0.2667	0.0000	7.9737	11.5745	2.8840	0.3800	0.0003	1.0000	2.6579	2.6579
EN.S	4.0000	0.2667	1.0000	1.0000	0.4211	0.3922	0.2667	0.0000	8.5801	6.9204	3.1470	1.6329	0.0002	1.0000	2.8600	2.8600
E.T.E	4.0000	0.2667	0.8667	0.6667	0.3810	0.1667	0.1333	0.1333	8.3541	11.5745	3.0489	1.1547	0.0000	0.9998	1.8565	2.7847
VLV	4.0000	0.2667	0.9333	0.8000	0.4000	0.2683	0.2000	0.0667	7.7524	2.6291	2.7880	-0.0626	0.0001	0.9997	2.0673	2.5841
KR..A	4.0000	0.2667	1.0000	1.0000	0.4211	0.3922	0.2667	0.0000	8.3139	6.3848	3.0315	1.0715	0.0002	1.0000	2.7713	2.7713
SLV	4.0000	0.2667	0.9333	0.8000	0.4000	0.2683	0.2000	0.0667	7.7302	2.6278	2.7784	-0.1068	0.0001	0.9997	2.0614	2.5767
D.E.L	4.0000	0.2667	0.8667	0.6667	0.3810	0.1667	0.1333	0.1333	7.9969	11.5745	2.8940	0.4265	0.0000	0.9997	1.7771	2.6656
TD..S	4.0000	0.2667	1.0000	1.0000	0.4211	0.3922	0.2667	0.0000	8.5404	6.3831	3.1297	1.5475	0.0002	1.0000	2.8468	2.8468
VKP	4.0000	0.2667	0.8667	0.6667	0.3810	0.1667	0.1333	0.1333	8.5709	2.6194	3.1430	1.6131	0.0000	0.9998	1.9046	2.8570
KT..E	4.0000	0.2667	0.8000	0.5714	0.3636	0.0788	0.0667	0.2000	8.4675	6.3844	3.0981	1.3925	0.0000	0.9998	1.6129	2.8225
N.E.L	4.0000	0.2667	0.8000	0.5714	0.3636	0.0788	0.0667	0.2000	8.2384	11.5745	2.9988	0.9159	0.0000	0.9997	1.5692	2.7461
KT..N	4.0000	0.2667	0.8000	0.5714	0.3636	0.0788	0.0667	0.2000	8.9295	6.3844	3.2985	2.4153	0.0000	0.9999	1.7009	2.9765
SMS	4.0000	0.2667	0.8000	0.5714	0.3636	0.0788	0.0667	0.2000	9.1142	2.7358	3.3786	2.8570	0.0000	0.9999	1.7360	3.0381
KV..E	4.0000	0.2667	1.0000	1.0000	0.4211	0.3922	0.2667	0.0000	8.2537	6.3858	3.0054	0.9474	0.0003	1.0000	2.7512	2.7512
D.K.P	4.0000	0.2667	0.9333	0.8000	0.4000	0.2683	0.2000	0.0667	8.8034	11.5745	3.2438	2.1257	0.0000	0.9999	2.3476	2.9345
D.K.I	4.0000	0.2667	1.0000	1.0000	0.4211	0.3922	0.2667	0.0000	8.5996	11.5745	3.1554	1.6750	0.0002	1.0000	2.8665	2.8665
N.G.I	4.0000	0.2667	0.9333	0.8000	0.4000	0.2683	0.2000	0.0667	8.6819	11.5745	3.1911	1.8547	0.0000	0.9999	2.3152	2.8940
E.Q.L	4.0000	0.2667	0.8667	0.6667	0.3810	0.1667	0.1333	0.1333	8.2950	11.5745	3.0233	1.0324	0.0000	0.9998	1.8433	2.7650
D.L.T	4.0000	0.2667	0.9333	0.8000	0.4000	0.2683	0.2000	0.0667	8.1986	11.5745	2.9815	0.8347	0.0001	0.9998	2.1863	2.7329
SV..E	4.0000	0.2667	0.9333	0.8000	0.4000	0.2683	0.2000	0.0667	8.1061	6.3831	2.9414	0.6468	0.0001	0.9998	2.1616	2.7020
KV..L	4.0000	0.2667	0.9333	0.8000	0.4000	0.2683	0.2000	0.0667	7.8778	6.3858	2.8424	0.1880	0.0001	0.9997	2.1008	2.6259
E.V.K	4.0000	0.2667	0.9333	0.8000	0.4000	0.2683	0.2000	0.0667	8.2537	11.5745	3.0054	0.9474	0.0001	0.9998	2.2010	2.7512
G..EG	4.0000	0.2667	0.8667	0.6667	0.3810	0.1667	0.1333	0.1333	8.0608	6.3834	2.9217	0.5552	0.0000	0.9997	1.7913	2.6869
L..TM	4.0000	0.2667	0.9333	0.8000	0.4000	0.2683	0.2000	0.0667	9.0084	6.4966	3.3327	2.6013	0.0000	0.9999	2.4022	3.0028
G..DE	4.0000	0.2667	0.8000	0.5714	0.3636	0.0788	0.0667	0.2000	8.3270	6.3917	3.0372	1.0985	0.0000	0.9998	1.5861	2.7757
G..AD	4.0000	0.2667	1.0000	1.0000	0.4211	0.3922	0.2667	0.0000	8.1604	6.4094	2.9649	0.7568	0.0003	1.0000	2.7201	2.7201
E..EE	4.0000	0.2667	0.9333	0.8000	0.4000	0.2683	0.2000	0.0667	8.1523	6.3830	2.9614	0.7404	0.0001	0.9998	2.1739	2.7174
SQE	4.0000	0.2667	0.8667	0.6667	0.3810	0.1667	0.1333	0.1333	8.6368	2.6463	3.1715	1.7558	0.0000	0.9998	1.9193	2.8789
SQC	4.0000	0.2667	0.8667	0.6667	0.3810	0.1667	0.1333	0.1333	10.1052	2.8211	3.8084	5.7466	0.0000	1.0000	2.2456	3.3684
IQ.Q	4.0000	0.2667	0.8667	0.6667	0.3810	0.1667	0.1333	0.1333	9.3030	6.9119	3.4605	3.3338	0.0000	0.9999	2.0673	3.1010
SP..K	4.0000	0.2667	0.9333	0.8000	0.4000	0.2683	0.2000	0.0667	8.5488	6.4049	3.1334	1.5655	0.0001	0.9999	2.2797	2.8496
TE.V	4.0000	0.2667	1.0000	1.0000	0.4211	0.3922	0.2667	0.0000	8.3421	6.8903	3.0437	1.1298	0.0002	1.0000	2.7807	2.7807
G..PP	4.0000	0.2667	0.9333	0.8000	0.4000	0.2683	0.2000	0.0667	8.7410	6.3830	3.2167	1.9855	0.0000	0.9999	2.3309	2.9137
G..DV	4.0000	0.2667	0.9333	0.8000	0.4000	0.2683	0.2000	0.0667	8.3150	6.3927	3.0320	1.0736	0.0001	0.9998	2.2173	2.7717
V..SG	4.0000	0.2667	0.8667	0.6667	0.3810	0.1667	0.1333	0.1333	8.0604	6.3830	2.9216	0.5544	0.0000	0.9997	1.7912	2.6868
AG..F	4.0000	0.2667	0.8667	0.6667	0.3810	0.1667	0.1333	0.1333	8.4460	6.3856	3.0888	1.3470	0.0000	0.9998	1.8769	2.8153
IL..Y	4.0000	0.2667	0.9333	0.8000	0.4000	0.2683	0.2000	0.0667	8.6641	6.4248	3.1834	1.8156	0.0000	0.9999	2.3104	2.8880
G..ES	4.0000	0.2667	0.9333	0.8000	0.4000	0.2683	0.2000	0.0667	8.0724	6.3832	2.9268	0.5786	0.0001	0.9998	2.1526	2.6908
V..RN	4.0000	0.2667	0.8000	0.5714	0.3636	0.0788	0.0667	0.2000	8.8170	6.3939	3.2497	2.1567	0.0000	0.9999	1.6794	2.9390
AV..L	4.0000	0.2667	0.9333	0.8000	0.4000	0.2683	0.2000	0.0667	7.5978	6.3873	2.7210	-0.3719	0.0001	0.9996	2.0261	2.5326
EK.N	4.0000	0.2667	0.9333	0.8000	0.4000	0.2683	0.2000	0.0667	8.7277	6.8853	3.2110	1.9560	0.0000	0.9999	2.3274	2.9092
EK.R	4.0000	0.2667	1.0000	1.0000	0.4211	0.3922	0.2667	0.0000	8.4805	6.8853	3.1038	1.4200	0.0002	1.0000	2.8268	2.8268
TA..D	4.0000	0.2667	1.0000	1.0000	0.4211	0.3922	0.2667	0.0000	8.4079	6.4070	3.0723	1.2671	0.0002	1.0000	2.8026	2.8026
IR.L	4.0000	0.2667	0.9333	0.8000	0.4000	0.2683	0.2000	0.0667	8.1046	6.8848	2.9408	0.6438	0.0001	0.9998	2.1612	2.7015
G..FA	4.0000	0.2667	0.9333	0.8000	0.4000	0.2683	0.2000	0.0667	8.4460	6.4600	3.0888	1.3470	0.0001	0.9998	2.2523	2.8153
G..PS	4.0000	0.2667	1.0000	1.0000	0.4211	0.3922	0.2667	0.0000	8.3896	6.4049	3.0643	1.2287	0.0002	1.0000	2.7965	2.7965
E..NL	4.0000	0.2667	1.0000	1.0000	0.4211	0.3922	0.2667	0.0000	8.2384	6.4990	2.9988	0.9159	0.0003	1.0000	2.7461	2.7461
E..LY	4.0000	0.2667	0.8667	0.6667	0.3810	0.1667	0.1333	0.1333	8.5507	6.5867	3.1342	1.5696	0.0000	0.9998	1.9002	2.8502
E..LL	4.0000	0.2667	0.9333	0.8000	0.4000	0.2683	0.2000	0.0667	7.4005	6.3830	2.6354	-0.7702	0.0002	0.9996	1.9735	2.4668
TI.Y	4.0000	0.2667	0.9333	0.8000	0.4000	0.2683	0.2000	0.0667	9.2418	6.8844	3.4339	3.1763	0.0000	0.9999	2.4645	3.0806
L..QA	4.0000	0.2667	1.0000	1.0000	0.4211	0.3922	0.2667	0.0000	8.1284	6.4627	2.9511	0.6920	0.0003	1.0000	2.7095	2.7095
SL..Q	4.0000	0.2667	0.9333	0.8000	0.4000	0.2683	0.2000	0.0667	8.2609	6.4037	3.0085	0.9621	0.0001	0.9998	2.2029	2.7536
L..PP	4.0000	0.2667	1.0000	1.0000	0.4211	0.3922	0.2667	0.0000	8.4108	6.3830	3.0735	1.2731	0.0002	1.0000	2.8036	2.8036
SGG	4.0000	0.2667	1.0000	1.0000	0.4211	0.3922	0.2667	0.0000	8.0266	2.6066	2.9069	0.4864	0.0003	1.0000	2.6755	2.6755
TK.I	4.0000	0.2667	0.9333	0.8000	0.4000	0.2683	0.2000	0.0667	8.5809	6.8844	3.1473	1.6347	0.0001	0.9999	2.2883	2.8603
E..KN	4.0000	0.2667	0.9333	0.8000	0.4000	0.2683	0.2000	0.0667	8.7277	6.4045	3.2110	1.9560	0.0000	0.9999	2.3274	2.9092
E..KQ	4.0000	0.2667	0.8667	0.6667	0.3810	0.1667	0.1333	0.1333	8.7844	6.4119	3.2355	2.0828	0.0000	0.9999	1.9521	2.9281
VN.V	4.0000	0.2667	1.0000	1.0000	0.4211	0.3922	0.2667	0.0000	8.5902	6.9223	3.1513	1.6547	0.0002	1.0000	2.8634	2.8634
S..VL	4.0000	0.2667	0.8667	0.6667	0.3810	0.1667	0.1333	0.1333	7.7302	6.4064	2.7784	-0.1068	0.0000	0.9996	1.7178	2.5767
S..TT	4.0000	0.2667	0.8667	0.6667	0.3810	0.1667	0.1333	0.1333	8.5217	6.3830	3.1216	1.5077	0.0000	0.9998	1.8937	2.8406
S..YG	4.0000	0.2667	0.9333	0.8000	0.4000	0.2683	0.2000	0.0667	8.8467	6.4945	3.2626	2.2241	0.0000	0.9999	2.3591	2.9489
S..YT	4.0000	0.2667	0.8000	0.5714	0.3636	0.0788	0.0667	0.2000	9.0942	6.4396	3.3699	2.8082	0.0000	0.9999	1.7322	3.0314
Y..DQ	4.0000	0.2667	0.9333	0.8000	0.4000	0.2683	0.2000	0.0667	9.6657	6.3988	3.6177	4.3367	0.0000	1.0000	2.5775	3.2219
E..EI	4.0000	0.2667	0.8000	0.5714	0.3636	0.0788	0.0667	0.2000	8.2657	6.3853	3.0106	0.9721	0.0000	0.9997	1.5744	2.7552
S..TM	4.0000	0.2667	0.8667	0.6667	0.3810	0.1667	0.1333	0.1333	9.3501	6.4966	3.4809	3.4573	0.0000	0.9999	2.0778	3.1167
LA..T	4.0000	0.2667	1.0000	1.0000	0.4211	0.3922	0.2667	0.0000	7.8116	6.3908	2.8137	0.0557	0.0004	1.0000	2.6039	2.6039
SSSL	4.0000	0.2667	1.0000	1.0000	0.4211	0.3922	0.2667	0.0000	10.3914	2.2090	3.9325	6.8092	0.0000	1.0000	3.4638	3.4638
II..V	4.0000	0.2667	0.9333	0.8000	0.4000	0.2683	0.2000	0.0667	8.3671	6.3830	3.0546	1.1819	0.0001	0.9998	2.2312	2.7890
L..PE	4.0000	0.2667	0.8667	0.6667	0.3810	0.1667	0.1333	0.1333	8.0936	6.4009	2.9360	0.6215	0.0000	0.9997	1.7986	2.6979
GS..K	4.0000	0.2667	1.0000	1.0000	0.4211	0.3922	0.2667	0.0000	8.1858	6.3830	2.9760	0.8086	0.0003	1.0000	2.7286	2.7286
EP.I	4.0000	0.2667	0.8667	0.6667	0.3810	0.1667	0.1333	0.1333	8.5829	6.9009	3.1482	1.6390	0.0000	0.9998	1.9073	2.8610
LNT	4.0000	0.2667	0.9333	0.8000	0.4000	0.2683	0.2000	0.0667	8.4402	2.6988	3.0863	1.3347	0.0001	0.9998	2.2507	2.8134
S..SD	4.0000	0.2667	0.7333	0.5000	0.3478	0.0000	0.0000	0.2667	8.3044	6.3946	3.0274	1.0518	0.0000	0.9997	1.3841	2.7681
SE..S	4.0000	0.2667	0.8667	0.6667	0.3810	0.1667	0.1333	0.1333	8.0840	6.3832	2.9318	0.6020	0.0000	0.9997	1.7964	2.6947
NGF	4.0000	0.2667	0.8667	0.6667	0.3810	0.1667	0.1333	0.1333	9.0745	2.6555	3.3614	2.7603	0.0000	0.9999	2.0166	3.0248
SE..P	4.0000	0.2667	0.9333	0.8000	0.4000	0.2683	0.2000	0.0667	8.4354	6.3832	3.0842	1.3246	0.0001	0.9998	2.2494	2.8118
LP..F	4.0000	0.2667	0.9333	0.8000	0.4000	0.2683	0.2000	0.0667	8.5996	6.4645	3.1554	1.6751	0.0001	0.9999	2.2932	2.8665
MVS	4.0000	0.2667	1.0000	1.0000	0.4211	0.3922	0.2667	0.0000	9.1363	2.7337	3.3882	2.9116	0.0001	1.0000	3.0454	3.0454
MKT	4.0000	0.2667	0.9333	0.8000	0.4000	0.2683	0.2000	0.0667	9.4977	2.7013	3.5449	3.8566	0.0000	0.9999	2.5327	3.1659
MDS	4.0000	0.2667	1.0000	1.0000	0.4211	0.3922	0.2667	0.0000	9.3688	2.7229	3.4890	3.5067	0.0001	1.0000	3.1229	3.1229
S..TF	4.0000	0.2667	0.9333	0.8000	0.4000	0.2683	0.2000	0.0667	8.8260	6.3995	3.2536	2.1769	0.0000	0.9999	2.3536	2.9420
AI.T	4.0000	0.2667	0.9333	0.8000	0.4000	0.2683	0.2000	0.0667	8.3009	6.8970	3.0259	1.0446	0.0001	0.9998	2.2136	2.7670
LPE	4.0000	0.2667	0.8667	0.6667	0.3810	0.1667	0.1333	0.1333	8.0936	2.6636	2.9360	0.6215	0.0000	0.9997	1.7986	2.6979
LN..V	4.0000	0.2667	0.8667	0.6667	0.3810	0.1667	0.1333	0.1333	8.2263	6.4990	2.9935	0.8913	0.0000	0.9998	1.8281	2.7421
AP.D	4.0000	0.2667	0.9333	0.8000	0.4000	0.2683	0.2000	0.0667	8.5234	6.9239	3.1223	1.5111	0.0001	0.9999	2.2729	2.8411
S..LY	4.0000	0.2667	0.9333	0.8000	0.4000	0.2683	0.2000	0.0667	8.5165	6.5867	3.1194	1.4966	0.0001	0.9999	2.2711	2.8388
LP..P	4.0000	0.2667	0.9333	0.8000	0.4000	0.2683	0.2000	0.0667	8.4108	6.4645	3.0735	1.2731	0.0001	0.9998	2.2429	2.8036
LP..Q	4.0000	0.2667	0.9333	0.8000	0.4000	0.2683	0.2000	0.0667	8.6122	6.4645	3.1609	1.7024	0.0001	0.9999	2.2966	2.8707
TP.S	4.0000	0.2667	0.9333	0.8000	0.4000	0.2683	0.2000	0.0667	8.6371	6.8854	3.1717	1.7566	0.0000	0.9999	2.3032	2.8790
TN..S	4.0000	0.2667	1.0000	1.0000	0.4211	0.3922	0.2667	0.0000	8.7819	6.3951	3.2345	2.0772	0.0002	1.0000	2.9273	2.9273
LTQ	4.0000	0.2667	0.9333	0.8000	0.4000	0.2683	0.2000	0.0667	8.4968	2.7078	3.1108	1.4546	0.0001	0.9999	2.2658	2.8323
GV..N	4.0000	0.2667	0.8667	0.6667	0.3810	0.1667	0.1333	0.1333	8.5565	6.3832	3.1367	1.5820	0.0000	0.9998	1.9014	2.8522
GT.L	4.0000	0.2667	0.9333	0.8000	0.4000	0.2683	0.2000	0.0667	7.9324	6.8939	2.8661	0.2973	0.0001	0.9997	2.1153	2.6441
L.LSS	4.0000	0.2667	1.0000	1.0000	0.4211	0.3922	0.2667	0.0000	10.0496	6.3179	3.7843	5.5546	0.0000	1.0000	3.3499	3.3499
S..SP	4.0000	0.2667	0.9333	0.8000	0.4000	0.2683	0.2000	0.0667	8.4012	6.4049	3.0694	1.2530	0.0001	0.9998	2.2403	2.8004
S..TD	4.0000	0.2667	0.8667	0.6667	0.3810	0.1667	0.1333	0.1333	8.5404	6.3831	3.1297	1.5475	0.0000	0.9998	1.8979	2.8468
LPV	4.0000	0.2667	1.0000	1.0000	0.4211	0.3922	0.2667	0.0000	8.0816	2.6631	2.9308	0.5972	0.0003	1.0000	2.6939	2.6939
LPSN	4.0000	0.2667	1.0000	1.0000	0.4211	0.3922	0.2667	0.0000	11.2388	2.2694	4.3000	10.8700	0.0000	1.0000	3.7463	3.7463
KG..F	4.0000	0.2667	0.8667	0.6667	0.3810	0.1667	0.1333	0.1333	8.7260	6.3875	3.2102	1.9522	0.0000	0.9998	1.9391	2.9087
GN..V	4.0000	0.2667	0.8000	0.5714	0.3636	0.0788	0.0667	0.2000	8.5565	6.4279	3.1367	1.5820	0.0000	0.9998	1.6298	2.8522
YSG	4.0000	0.2667	0.9333	0.8000	0.4000	0.2683	0.2000	0.0667	8.8467	2.6897	3.2626	2.2241	0.0000	0.9999	2.3591	2.9489
R..QK	4.0000	0.2667	1.0000	1.0000	0.4211	0.3922	0.2667	0.0000	8.9992	6.4119	3.3287	2.5794	0.0001	1.0000	2.9997	2.9997
AP.T	4.0000	0.2667	0.8667	0.6667	0.3810	0.1667	0.1333	0.1333	8.5047	6.9239	3.1143	1.4714	0.0000	0.9998	1.8899	2.8349
S..ET	4.0000	0.2667	0.7333	0.5000	0.3478	0.0000	0.0000	0.2667	8.3199	6.3903	3.0341	1.0839	0.0000	0.9998	1.3867	2.7733
SE..A	4.0000	0.2667	0.9333	0.8000	0.4000	0.2683	0.2000	0.0667	7.9515	6.3832	2.8744	0.3356	0.0001	0.9997	2.1204	2.6505
IDF	4.0000	0.2667	0.8667	0.6667	0.3810	0.1667	0.1333	0.1333	8.9922	2.6250	3.3257	2.5628	0.0000	0.9999	1.9983	2.9974
GS..L	4.0000	0.2667	0.9333	0.8000	0.4000	0.2683	0.2000	0.0667	7.6965	6.3830	2.7638	-0.1743	0.0001	0.9997	2.0524	2.5655
R..VS	4.0000	0.2667	0.8667	0.6667	0.3810	0.1667	0.1333	0.1333	8.3209	6.3831	3.0346	1.0860	0.0000	0.9998	1.8491	2.7736
HEL	4.0000	0.2667	0.9333	0.8000	0.4000	0.2683	0.2000	0.0667	8.8410	2.7979	3.2601	2.2111	0.0000	0.9999	2.3576	2.9470
R..SK	4.0000	0.2667	0.8667	0.6667	0.3810	0.1667	0.1333	0.1333	8.4464	6.3869	3.0890	1.3479	0.0000	0.9998	1.8770	2.8155
S..EP	4.0000	0.2667	0.8667	0.6667	0.3810	0.1667	0.1333	0.1333	8.4354	6.4009	3.0842	1.3246	0.0000	0.9998	1.8745	2.8118
KI..E	4.0000	0.2667	1.0000	1.0000	0.4211	0.3922	0.2667	0.0000	8.3792	6.3830	3.0598	1.2069	0.0002	1.0000	2.7931	2.7931
LRE	4.0000	0.2667	0.8000	0.5714	0.3636	0.0788	0.0667	0.2000	7.9912	2.6506	2.8916	0.4152	0.0000	0.9997	1.5221	2.6637
I..AK	4.0000	0.2667	1.0000	1.0000	0.4211	0.3922	0.2667	0.0000	8.2126	6.3970	2.9876	0.8631	0.0003	1.0000	2.7375	2.7375
KG..L	4.0000	0.2667	1.0000	1.0000	0.4211	0.3922	0.2667	0.0000	7.8441	6.3875	2.8278	0.1206	0.0004	1.0000	2.6147	2.6147
LQR	4.0000	0.2667	0.8000	0.5714	0.3636	0.0788	0.0667	0.2000	8.5098	2.7090	3.1165	1.4823	0.0000	0.9998	1.6209	2.8366
LPK	4.0000	0.2667	1.0000	1.0000	0.4211	0.3922	0.2667	0.0000	8.2070	2.6706	2.9852	0.8519	0.0003	1.0000	2.7357	2.7357
L..KP	4.0000	0.2667	0.8667	0.6667	0.3810	0.1667	0.1333	0.1333	8.2070	6.3904	2.9852	0.8519	0.0000	0.9997	1.8238	2.7357
I..SI	4.0000	0.2667	0.8000	0.5714	0.3636	0.0788	0.0667	0.2000	8.3450	6.3869	3.0450	1.1358	0.0000	0.9998	1.5895	2.7817
KH..D	4.0000	0.2667	0.9333	0.8000	0.4000	0.2683	0.2000	0.0667	9.5507	6.5290	3.5679	4.0051	0.0000	0.9999	2.5469	3.1836
ES.F	4.0000	0.2667	0.9333	0.8000	0.4000	0.2683	0.2000	0.0667	8.6242	6.8832	3.1661	1.7284	0.0001	0.9999	2.2998	2.8747
S..KL	4.0000	0.2667	1.0000	1.0000	0.4211	0.3922	0.2667	0.0000	7.8557	6.4248	2.8328	0.1438	0.0004	1.0000	2.6186	2.6186
GN..S	4.0000	0.2667	0.7333	0.5000	0.3478	0.0000	0.0000	0.2667	8.5343	6.4279	3.1271	1.5346	0.0000	0.9998	1.4224	2.8448
I..IE	4.0000	0.2667	0.9333	0.8000	0.4000	0.2683	0.2000	0.0667	8.3792	6.3853	3.0598	1.2069	0.0001	0.9998	2.2344	2.7931
I..GF	4.0000	0.2667	0.8000	0.5714	0.3636	0.0788	0.0667	0.2000	8.7260	6.4357	3.2102	1.9522	0.0000	0.9998	1.6621	2.9087
S.AA.S	4.0000	0.2667	1.0000	1.0000	0.4211	0.3922	0.2667	0.0000	10.4682	10.5745	3.9658	7.1173	0.0000	1.0000	3.4894	3.4894
I..KL	4.0000	0.2667	0.8667	0.6667	0.3810	0.1667	0.1333	0.1333	8.0033	6.4248	2.8968	0.4394	0.0000	0.9997	1.7785	2.6678
LKR	4.0000	0.2667	0.8000	0.5714	0.3636	0.0788	0.0667	0.2000	8.1046	2.6581	2.9408	0.6438	0.0000	0.9997	1.5437	2.7015
I..LP	4.0000	0.2667	1.0000	1.0000	0.4211	0.3922	0.2667	0.0000	8.2070	6.4645	2.9852	0.8519	0.0003	1.0000	2.7357	2.7357
LFI	4.0000	0.2667	0.9333	0.8000	0.4000	0.2683	0.2000	0.0667	8.3959	2.6985	3.0671	1.2418	0.0001	0.9998	2.2389	2.7986
EG..E	4.0000	0.2667	1.0000	1.0000	0.4211	0.3922	0.2667	0.0000	8.1065	6.3834	2.9416	0.6476	0.0003	1.0000	2.7022	2.7022
LS..Q	4.0000	0.2667	0.9333	0.8000	0.4000	0.2683	0.2000	0.0667	8.2609	6.4037	3.0085	0.9621	0.0001	0.9998	2.2029	2.7536
AD.E	4.0000	0.2667	0.9333	0.8000	0.4000	0.2683	0.2000	0.0667	8.2061	6.9094	2.9848	0.8500	0.0001	0.9998	2.1883	2.7354
I..NS	4.0000	0.2667	0.8667	0.6667	0.3810	0.1667	0.1333	0.1333	8.6935	6.4259	3.1961	1.8803	0.0000	0.9998	1.9319	2.8978
I..PN	4.0000	0.2667	1.0000	1.0000	0.4211	0.3922	0.2667	0.0000	9.0449	6.3868	3.3485	2.6887	0.0001	1.0000	3.0150	3.0150
YI.D	4.0000	0.2667	0.9333	0.8000	0.4000	0.2683	0.2000	0.0667	9.2605	6.9575	3.4420	3.2240	0.0000	0.9999	2.4695	3.0868
LKS..L	4.0000	0.2667	1.0000	1.0000	0.4211	0.3922	0.2667	0.0000	10.1972	5.8295	3.8483	6.0745	0.0000	1.0000	3.3991	3.3991
WK.L	4.0000	0.2667	0.8667	0.6667	0.3810	0.1667	0.1333	0.1333	9.3781	7.1568	3.4930	3.5315	0.0000	0.9999	2.0840	3.1260
LT..R	4.0000	0.2667	0.8667	0.6667	0.3810	0.1667	0.1333	0.1333	8.1930	6.4406	2.9791	0.8232	0.0000	0.9997	1.8207	2.7310
ET..K	4.0000	0.2667	1.0000	1.0000	0.4211	0.3922	0.2667	0.0000	8.4675	6.3903	3.0981	1.3925	0.0002	1.0000	2.8225	2.8225
LKF	4.0000	0.2667	0.8667	0.6667	0.3810	0.1667	0.1333	0.1333	8.3959	2.6985	3.0671	1.2418	0.0000	0.9998	1.8657	2.7986
I..VA	4.0000	0.2667	0.9333	0.8000	0.4000	0.2683	0.2000	0.0667	8.0871	6.3873	2.9332	0.6083	0.0001	0.9998	2.1566	2.6957
LID	4.0000	0.2667	0.9333	0.8000	0.4000	0.2683	0.2000	0.0667	8.1103	2.6587	2.9432	0.6552	0.0001	0.9998	2.1627	2.7034
ES..T	4.0000	0.2667	0.9333	0.8000	0.4000	0.2683	0.2000	0.0667	8.3199	6.3832	3.0341	1.0839	0.0001	0.9998	2.2187	2.7733
LGL	4.0000	0.2667	0.9333	0.8000	0.4000	0.2683	0.2000	0.0667	7.3548	2.6225	2.6156	-0.8636	0.0002	0.9995	1.9613	2.4516
LGT	4.0000	0.2667	0.9333	0.8000	0.4000	0.2683	0.2000	0.0667	7.9324	2.6470	2.8661	0.2973	0.0001	0.9997	2.1153	2.6441
N..AV	4.0000	0.2667	0.9333	0.8000	0.4000	0.2683	0.2000	0.0667	8.4356	6.3873	3.0843	1.3252	0.0001	0.9998	2.2495	2.8119
N..DD	4.0000	0.2667	1.0000	1.0000	0.4211	0.3922	0.2667	0.0000	9.0551	6.3830	3.3530	2.7134	0.0001	1.0000	3.0184	3.0184
N..DT	4.0000	0.2667	0.8667	0.6667	0.3810	0.1667	0.1333	0.1333	9.0365	6.3831	3.3449	2.6685	0.0000	0.9999	2.0081	3.0122
I..FL	4.0000	0.2667	0.9333	0.8000	0.4000	0.2683	0.2000	0.0667	8.3959	6.5104	3.0671	1.2418	0.0001	0.9998	2.2389	2.7986
LAT	4.0000	0.2667	0.8667	0.6667	0.3810	0.1667	0.1333	0.1333	7.8116	2.6447	2.8137	0.0557	0.0000	0.9996	1.7359	2.6039
GG..F	4.0000	0.2667	0.8667	0.6667	0.3810	0.1667	0.1333	0.1333	8.5668	6.3830	3.1412	1.6042	0.0000	0.9998	1.9037	2.8556
AI.N	4.0000	0.2667	0.9333	0.8000	0.4000	0.2683	0.2000	0.0667	8.5611	6.8970	3.1387	1.5919	0.0001	0.9999	2.2830	2.8537
CA..G	4.0000	0.2667	0.8667	0.6667	0.3810	0.1667	0.1333	0.1333	9.4084	6.7405	3.5062	3.6125	0.0000	0.9999	2.0907	3.1361
DS..P	4.0000	0.2667	0.8667	0.6667	0.3810	0.1667	0.1333	0.1333	8.6558	6.3946	3.1798	1.7974	0.0000	0.9998	1.9235	2.8853
NG..E	4.0000	0.2667	0.9333	0.8000	0.4000	0.2683	0.2000	0.0667	8.5685	6.4279	3.1419	1.6079	0.0001	0.9999	2.2849	2.8562
N..LP	4.0000	0.2667	0.8667	0.6667	0.3810	0.1667	0.1333	0.1333	8.5556	6.4645	3.1363	1.5801	0.0000	0.9998	1.9012	2.8519
DS..K	4.0000	0.2667	0.9333	0.8000	0.4000	0.2683	0.2000	0.0667	8.4520	6.3946	3.0914	1.3597	0.0001	0.9998	2.2539	2.8173
K..GA	4.0000	0.2667	0.9333	0.8000	0.4000	0.2683	0.2000	0.0667	8.0534	6.3856	2.9185	0.5402	0.0001	0.9998	2.1476	2.6845
S..ID	4.0000	0.2667	0.8667	0.6667	0.3810	0.1667	0.1333	0.1333	8.4520	6.3851	3.0914	1.3597	0.0000	0.9998	1.8782	2.8173
S..QD	4.0000	0.2667	0.9333	0.8000	0.4000	0.2683	0.2000	0.0667	8.8572	6.3988	3.2671	2.2482	0.0000	0.9999	2.3619	2.9524
S..PM	4.0000	0.2667	0.9333	0.8000	0.4000	0.2683	0.2000	0.0667	9.4655	6.4689	3.5309	3.7679	0.0000	0.9999	2.5241	3.1552
VL..R	4.0000	0.2667	0.8667	0.6667	0.3810	0.1667	0.1333	0.1333	7.9792	6.4064	2.8864	0.3911	0.0000	0.9997	1.7732	2.6597
S..PA	4.0000	0.2667	1.0000	1.0000	0.4211	0.3922	0.2667	0.0000	8.2688	6.4239	3.0119	0.9783	0.0003	1.0000	2.7563	2.7563
RR..S	4.0000	0.2667	0.9333	0.8000	0.4000	0.2683	0.2000	0.0667	8.5478	6.3830	3.1329	1.5634	0.0001	0.9999	2.2794	2.8493
N..PS	4.0000	0.2667	1.0000	1.0000	0.4211	0.3922	0.2667	0.0000	8.8973	6.4049	3.2845	2.3405	0.0001	1.0000	2.9658	2.9658
DL..S	4.0000	0.2667	0.8667	0.6667	0.3810	0.1667	0.1333	0.1333	7.9627	6.4442	2.8792	0.3580	0.0000	0.9997	1.7695	2.6542
GG..L	4.0000	0.2667	1.0000	1.0000	0.4211	0.3922	0.2667	0.0000	7.6849	6.3830	2.7587	-0.1975	0.0005	1.0000	2.5616	2.5616
K..EE	4.0000	0.2667	0.9333	0.8000	0.4000	0.2683	0.2000	0.0667	8.2657	6.3830	3.0106	0.9721	0.0001	0.9998	2.2042	2.7552
K..EY	4.0000	0.2667	1.0000	1.0000	0.4211	0.3922	0.2667	0.0000	9.0400	6.4833	3.3464	2.6770	0.0001	1.0000	3.0133	3.0133
PA..I	4.0000	0.2667	0.9333	0.8000	0.4000	0.2683	0.2000	0.0667	8.4163	6.4239	3.0759	1.2847	0.0001	0.9998	2.2444	2.8054
N..RS	4.0000	0.2667	0.9333	0.8000	0.4000	0.2683	0.2000	0.0667	8.7949	6.3941	3.2401	2.1066	0.0000	0.9999	2.3453	2.9316
N..GV	4.0000	0.2667	0.8667	0.6667	0.3810	0.1667	0.1333	0.1333	8.5565	6.3832	3.1367	1.5820	0.0000	0.9998	1.9014	2.8522
TN..I	4.0000	0.2667	1.0000	1.0000	0.4211	0.3922	0.2667	0.0000	8.9295	6.3951	3.2985	2.4153	0.0001	1.0000	2.9765	2.9765
RS..E	4.0000	0.2667	0.9333	0.8000	0.4000	0.2683	0.2000	0.0667	8.3330	6.3941	3.0398	1.1108	0.0001	0.9998	2.2221	2.7777
LAN	4.0000	0.2667	0.8667	0.6667	0.3810	0.1667	0.1333	0.1333	8.0718	2.6831	2.9265	0.5773	0.0000	0.9997	1.7937	2.6906
N..NY	4.0000	0.2667	0.8667	0.6667	0.3810	0.1667	0.1333	0.1333	9.8505	6.4003	3.6979	4.9003	0.0000	1.0000	2.1890	3.2835
RL..D	4.0000	0.2667	0.8667	0.6667	0.3810	0.1667	0.1333	0.1333	8.2117	6.4431	2.9872	0.8613	0.0000	0.9997	1.8248	2.7372
K..KL	4.0000	0.2667	0.8667	0.6667	0.3810	0.1667	0.1333	0.1333	8.0033	6.4248	2.8968	0.4394	0.0000	0.9997	1.7785	2.6678
FKR	4.0000	0.2667	0.9333	0.8000	0.4000	0.2683	0.2000	0.0667	8.9866	2.6251	3.3232	2.5495	0.0000	0.9999	2.3964	2.9955
PS..Y	4.0000	0.2667	0.8667	0.6667	0.3810	0.1667	0.1333	0.1333	9.2096	6.4049	3.4200	3.0947	0.0000	0.9999	2.0466	3.0699
PS..Q	4.0000	0.2667	0.9333	0.8000	0.4000	0.2683	0.2000	0.0667	8.9540	6.4049	3.3091	2.4726	0.0000	0.9999	2.3877	2.9847
GIP	4.0000	0.2667	1.0000	1.0000	0.4211	0.3922	0.2667	0.0000	8.5372	2.6221	3.1283	1.5407	0.0002	1.0000	2.8457	2.8457
PS..F	4.0000	0.2667	0.8667	0.6667	0.3810	0.1667	0.1333	0.1333	8.9414	6.4049	3.3036	2.4431	0.0000	0.9999	1.9870	2.9805
FEK	4.0000	0.2667	0.8667	0.6667	0.3810	0.1667	0.1333	0.1333	8.7718	2.6371	3.2301	2.0544	0.0000	0.9999	1.9493	2.9239
FKI	4.0000	0.2667	0.8667	0.6667	0.3810	0.1667	0.1333	0.1333	8.8852	2.6288	3.2793	2.3125	0.0000	0.9999	1.9745	2.9617
FL..G	4.0000	0.2667	1.0000	1.0000	0.4211	0.3922	0.2667	0.0000	8.2367	6.5104	2.9980	0.9125	0.0003	1.0000	2.7456	2.7456
GNL	4.0000	0.2667	0.9333	0.8000	0.4000	0.2683	0.2000	0.0667	8.1926	2.6838	2.9789	0.8224	0.0001	0.9998	2.1847	2.7309
GNK	4.0000	0.2667	0.8667	0.6667	0.3810	0.1667	0.1333	0.1333	8.6819	2.6365	3.1911	1.8547	0.0000	0.9998	1.9293	2.8940
DI..A	4.0000	0.2667	0.9333	0.8000	0.4000	0.2683	0.2000	0.0667	8.3196	6.3851	3.0340	1.0831	0.0001	0.9998	2.2186	2.7732
N..TE	4.0000	0.2667	1.0000	1.0000	0.4211	0.3922	0.2667	0.0000	8.8160	6.3903	3.2493	2.1544	0.0002	1.0000	2.9387	2.9387
TS..N	4.0000	0.2667	1.0000	1.0000	0.4211	0.3922	0.2667	0.0000	8.7819	6.3929	3.2345	2.0772	0.0002	1.0000	2.9273	2.9273
K..YA	4.0000	0.2667	0.8000	0.5714	0.3636	0.0788	0.0667	0.2000	8.8734	6.5262	3.2742	2.2854	0.0000	0.9999	1.6902	2.9578
FLE	4.0000	0.2667	1.0000	1.0000	0.4211	0.3922	0.2667	0.0000	8.2824	2.6924	3.0179	1.0065	0.0003	1.0000	2.7608	2.7608
FD.L	4.0000	0.2667	0.8000	0.5714	0.3636	0.0788	0.0667	0.2000	8.5029	6.8975	3.1135	1.4675	0.0000	0.9998	1.6196	2.8343
D..PG	4.0000	0.2667	1.0000	1.0000	0.4211	0.3922	0.2667	0.0000	8.6442	6.4063	3.1748	1.7720	0.0002	1.0000	2.8814	2.8814
D..NN	4.0000	0.2667	0.9333	0.8000	0.4000	0.2683	0.2000	0.0667	9.2966	6.3830	3.4577	3.3173	0.0000	0.9999	2.4791	3.0989
DI..V	4.0000	0.2667	0.8667	0.6667	0.3810	0.1667	0.1333	0.1333	8.4742	6.3851	3.1010	1.4065	0.0000	0.9998	1.8831	2.8247
YS..Q	4.0000	0.2667	1.0000	1.0000	0.4211	0.3922	0.2667	0.0000	9.4111	6.4916	3.5073	3.6198	0.0001	1.0000	3.1370	3.1370
PQ..L	4.0000	0.2667	1.0000	1.0000	0.4211	0.3922	0.2667	0.0000	8.6122	6.3903	3.1609	1.7024	0.0002	1.0000	2.8707	2.8707
D..LN	4.0000	0.2667	0.8000	0.5714	0.3636	0.0788	0.0667	0.2000	8.4588	6.4990	3.0944	1.3741	0.0000	0.9998	1.6112	2.8196
GSI	4.0000	0.2667	1.0000	1.0000	0.4211	0.3922	0.2667	0.0000	8.1858	2.6102	2.9760	0.8086	0.0003	1.0000	2.7286	2.7286
PL..D	4.0000	0.2667	0.9333	0.8000	0.4000	0.2683	0.2000	0.0667	8.3141	6.4645	3.0316	1.0717	0.0001	0.9998	2.2171	2.7714
K..KA	4.0000	0.2667	0.8667	0.6667	0.3810	0.1667	0.1333	0.1333	8.2126	6.3970	2.9876	0.8631	0.0000	0.9997	1.8250	2.7375
RE..V	4.0000	0.2667	0.9333	0.8000	0.4000	0.2683	0.2000	0.0667	8.3551	6.3913	3.0494	1.1568	0.0001	0.9998	2.2280	2.7850
N..SE	4.0000	0.2667	0.8667	0.6667	0.3810	0.1667	0.1333	0.1333	8.5801	6.3832	3.1470	1.6329	0.0000	0.9998	1.9067	2.8600
KFD	4.0000	0.2667	0.8000	0.5714	0.3636	0.0788	0.0667	0.2000	8.9922	2.6250	3.3257	2.5628	0.0000	0.9999	1.7128	2.9974
D..IK	4.0000	0.2667	0.8667	0.6667	0.3810	0.1667	0.1333	0.1333	8.5996	6.3830	3.1554	1.6750	0.0000	0.9998	1.9110	2.8665
R..SE	4.0000	0.2667	0.9333	0.8000	0.4000	0.2683	0.2000	0.0667	8.3330	6.3832	3.0398	1.1108	0.0001	0.9998	2.2221	2.7777
D..GV	4.0000	0.2667	1.0000	1.0000	0.4211	0.3922	0.2667	0.0000	8.3150	6.3832	3.0320	1.0736	0.0002	1.0000	2.7717	2.7717
AL..T	4.0000	0.2667	1.0000	1.0000	0.4211	0.3922	0.2667	0.0000	7.8116	6.3908	2.8137	0.0557	0.0004	1.0000	2.6039	2.6039
K.KLE	4.0000	0.2667	0.9333	0.8000	0.4000	0.2683	0.2000	0.0667	10.7207	6.3313	4.0753	8.2058	0.0000	1.0000	2.8589	3.5736
GLS	4.0000	0.2667	1.0000	1.0000	0.4211	0.3922	0.2667	0.0000	7.6965	2.6257	2.7638	-0.1743	0.0005	1.0000	2.5655	2.5655
EV.E	4.0000	0.2667	0.8000	0.5714	0.3636	0.0788	0.0667	0.2000	8.1403	6.8830	2.9562	0.7160	0.0000	0.9997	1.5505	2.7134
N..SD	4.0000	0.2667	1.0000	1.0000	0.4211	0.3922	0.2667	0.0000	8.8005	6.3946	3.2426	2.1193	0.0002	1.0000	2.9335	2.9335
A..IP	4.0000	0.2667	0.9333	0.8000	0.4000	0.2683	0.2000	0.0667	8.4163	6.3904	3.0759	1.2847	0.0001	0.9998	2.2444	2.8054
DD..F	4.0000	0.2667	0.9333	0.8000	0.4000	0.2683	0.2000	0.0667	9.0992	6.3830	3.3721	2.8204	0.0000	0.9999	2.4265	3.0331
D..KS	4.0000	0.2667	1.0000	1.0000	0.4211	0.3922	0.2667	0.0000	8.4520	6.3869	3.0914	1.3597	0.0002	1.0000	2.8173	2.8173
YG..S	4.0000	0.2667	0.8000	0.5714	0.3636	0.0788	0.0667	0.2000	8.8467	6.4945	3.2626	2.2241	0.0000	0.9999	1.6851	2.9489
FSQ	4.0000	0.2667	1.0000	1.0000	0.4211	0.3922	0.2667	0.0000	9.1428	2.6586	3.3910	2.9276	0.0001	1.0000	3.0476	3.0476
L..GT	4.0000	0.2667	1.0000	1.0000	0.4211	0.3922	0.2667	0.0000	7.9324	6.3939	2.8661	0.2973	0.0004	1.0000	2.6441	2.6441
EV.N	4.0000	0.2667	1.0000	1.0000	0.4211	0.3922	0.2667	0.0000	8.6022	6.8830	3.1566	1.6807	0.0002	1.0000	2.8674	2.8674
DD..S	4.0000	0.2667	0.9333	0.8000	0.4000	0.2683	0.2000	0.0667	8.5590	6.3830	3.1378	1.5875	0.0001	0.9999	2.2824	2.8530
RD..E	4.0000	0.2667	1.0000	1.0000	0.4211	0.3922	0.2667	0.0000	8.5876	6.3830	3.1502	1.6490	0.0002	1.0000	2.8625	2.8625
NS..I	4.0000	0.2667	0.9333	0.8000	0.4000	0.2683	0.2000	0.0667	8.6935	6.4259	3.1961	1.8803	0.0000	0.9999	2.3183	2.8978
A..DS	4.0000	0.2667	1.0000	1.0000	0.4211	0.3922	0.2667	0.0000	8.1720	6.3946	2.9700	0.7804	0.0003	1.0000	2.7240	2.7240
KII	4.0000	0.2667	1.0000	1.0000	0.4211	0.3922	0.2667	0.0000	8.4926	2.6065	3.1090	1.4456	0.0002	1.0000	2.8309	2.8309
AL.N	4.0000	0.2667	0.8667	0.6667	0.3810	0.1667	0.1333	0.1333	8.0718	6.8908	2.9265	0.5773	0.0000	0.9997	1.7937	2.6906
FL.N	4.0000	0.2667	0.9333	0.8000	0.4000	0.2683	0.2000	0.0667	8.7444	7.0104	3.2182	1.9932	0.0000	0.9999	2.3318	2.9148
KIA	4.0000	0.2667	0.9333	0.8000	0.4000	0.2683	0.2000	0.0667	8.2126	2.6198	2.9876	0.8631	0.0001	0.9998	2.1900	2.7375
KHA	4.0000	0.2667	1.0000	1.0000	0.4211	0.3922	0.2667	0.0000	9.1637	2.7548	3.4000	2.9795	0.0001	1.0000	3.0546	3.0546
L..GL	4.0000	0.2667	0.9333	0.8000	0.4000	0.2683	0.2000	0.0667	7.3548	6.4023	2.6156	-0.8636	0.0002	0.9995	1.9613	2.4516
A..RK	4.0000	0.2667	0.9333	0.8000	0.4000	0.2683	0.2000	0.0667	8.3139	6.3848	3.0315	1.0715	0.0001	0.9998	2.2171	2.7713
Q..AI	4.0000	0.2667	1.0000	1.0000	0.4211	0.3922	0.2667	0.0000	8.6178	6.3970	3.1633	1.7144	0.0002	1.0000	2.8726	2.8726
A..ST	4.0000	0.2667	0.9333	0.8000	0.4000	0.2683	0.2000	0.0667	8.1533	6.3929	2.9619	0.7425	0.0001	0.9998	2.1742	2.7178
QK..D	4.0000	0.2667	0.8667	0.6667	0.3810	0.1667	0.1333	0.1333	9.0048	6.4119	3.3311	2.5927	0.0000	0.9999	2.0011	3.0016
ILA	4.0000	0.2667	1.0000	1.0000	0.4211	0.3922	0.2667	0.0000	7.7232	2.6344	2.7754	-0.1208	0.0004	1.0000	2.5744	2.5744
IDT	4.0000	0.2667	1.0000	1.0000	0.4211	0.3922	0.2667	0.0000	8.6880	2.6081	3.1937	1.8681	0.0002	1.0000	2.8960	2.8960
SD..S	4.0000	0.2667	0.9333	0.8000	0.4000	0.2683	0.2000	0.0667	8.3044	6.3946	3.0274	1.0518	0.0001	0.9998	2.2145	2.7681
QI..N	4.0000	0.2667	0.8000	0.5714	0.3636	0.0788	0.0667	0.2000	9.2463	6.4119	3.4359	3.1878	0.0000	0.9999	1.7612	3.0821
QE..D	4.0000	0.2667	0.8000	0.5714	0.3636	0.0788	0.0667	0.2000	8.8914	6.4298	3.2819	2.3268	0.0000	0.9999	1.6936	2.9638
FQ..R	4.0000	0.2667	0.7333	0.5000	0.3478	0.0000	0.0000	0.2667	9.3918	6.3830	3.4990	3.5680	0.0000	0.9999	1.5653	3.1306
IGG	4.0000	0.2667	1.0000	1.0000	0.4211	0.3922	0.2667	0.0000	8.1742	2.6104	2.9709	0.7849	0.0003	1.0000	2.7247	2.7247
Q..KL	4.0000	0.2667	1.0000	1.0000	0.4211	0.3922	0.2667	0.0000	8.4085	6.4248	3.0725	1.2682	0.0002	1.0000	2.8028	2.8028
NT..K	4.0000	0.2667	0.8000	0.5714	0.3636	0.0788	0.0667	0.2000	8.9295	6.3951	3.2985	2.4153	0.0000	0.9999	1.7009	2.9765
IKT	4.0000	0.2667	0.8667	0.6667	0.3810	0.1667	0.1333	0.1333	8.5809	2.6078	3.1473	1.6347	0.0000	0.9998	1.9069	2.8603
LR..A	4.0000	0.2667	0.9333	0.8000	0.4000	0.2683	0.2000	0.0667	7.8246	6.4431	2.8193	0.0817	0.0001	0.9997	2.0866	2.6082
LQ..Q	4.0000	0.2667	0.8667	0.6667	0.3810	0.1667	0.1333	0.1333	8.8137	6.5137	3.2482	2.1490	0.0000	0.9999	1.9586	2.9379
R..DQ	4.0000	0.2667	0.9333	0.8000	0.4000	0.2683	0.2000	0.0667	9.1062	6.3988	3.3751	2.8375	0.0000	0.9999	2.4283	3.0354
LQ..P	4.0000	0.2667	0.8000	0.5714	0.3636	0.0788	0.0667	0.2000	8.6122	6.5137	3.1609	1.7024	0.0000	0.9998	1.6404	2.8707
FLQ	4.0000	0.2667	0.9333	0.8000	0.4000	0.2683	0.2000	0.0667	8.8011	2.7465	3.2428	2.1205	0.0000	0.9999	2.3470	2.9337
AK.L	4.0000	0.2667	0.9333	0.8000	0.4000	0.2683	0.2000	0.0667	7.7232	6.8970	2.7754	-0.1208	0.0001	0.9997	2.0595	2.5744
L..GI	4.0000	0.2667	0.8667	0.6667	0.3810	0.1667	0.1333	0.1333	7.8441	6.3875	2.8278	0.1206	0.0000	0.9996	1.7431	2.6147
LQ..T	4.0000	0.2667	0.9333	0.8000	0.4000	0.2683	0.2000	0.0667	8.4968	6.5137	3.1108	1.4546	0.0001	0.9999	2.2658	2.8323
R..KN	4.0000	0.2667	0.9333	0.8000	0.4000	0.2683	0.2000	0.0667	8.9425	6.4045	3.3041	2.4457	0.0000	0.9999	2.3847	2.9808
A..PP	4.0000	0.2667	0.9333	0.8000	0.4000	0.2683	0.2000	0.0667	8.6201	6.3830	3.1643	1.7195	0.0001	0.9999	2.2987	2.8734
HAT	4.0000	0.2667	1.0000	1.0000	0.4211	0.3922	0.2667	0.0000	9.2521	2.7561	3.4384	3.2025	0.0001	1.0000	3.0840	3.0840
L..GK	4.0000	0.2667	0.9333	0.8000	0.4000	0.2683	0.2000	0.0667	7.8441	6.3875	2.8278	0.1206	0.0001	0.9997	2.0918	2.6147
GSL	4.0000	0.2667	1.0000	1.0000	0.4211	0.3922	0.2667	0.0000	7.6965	2.6257	2.7638	-0.1743	0.0005	1.0000	2.5655	2.5655
Q..TA	4.0000	0.2667	0.8667	0.6667	0.3810	0.1667	0.1333	0.1333	8.7061	6.4070	3.2016	1.9082	0.0000	0.9998	1.9347	2.9020
FQ.Q	4.0000	0.2667	0.9333	0.8000	0.4000	0.2683	0.2000	0.0667	9.6956	6.8830	3.6307	4.4253	0.0000	1.0000	2.5855	3.2319
Q..SQ	4.0000	0.2667	1.0000	1.0000	0.4211	0.3922	0.2667	0.0000	9.1554	6.4359	3.3965	2.9588	0.0001	1.0000	3.0518	3.0518
FS.P	4.0000	0.2667	0.9333	0.8000	0.4000	0.2683	0.2000	0.0667	8.9414	6.9336	3.3036	2.4431	0.0000	0.9999	2.3844	2.9805
QL..T	4.0000	0.2667	0.8667	0.6667	0.3810	0.1667	0.1333	0.1333	8.4968	6.5137	3.1108	1.4546	0.0000	0.9998	1.8882	2.8323
Q..LQ	4.0000	0.2667	0.9333	0.8000	0.4000	0.2683	0.2000	0.0667	8.8137	6.5137	3.2482	2.1490	0.0000	0.9999	2.3503	2.9379
Q..SE	4.0000	0.2667	0.9333	0.8000	0.4000	0.2683	0.2000	0.0667	8.6368	6.3832	3.1715	1.7558	0.0000	0.9999	2.3031	2.8789
MD..I	4.0000	0.2667	0.7333	0.5000	0.3478	0.0000	0.0000	0.2667	9.5163	6.4919	3.5530	3.9085	0.0000	0.9999	1.5861	3.1721
Q..QN	4.0000	0.2667	0.9333	0.8000	0.4000	0.2683	0.2000	0.0667	9.6515	6.3836	3.6116	4.2951	0.0000	1.0000	2.5737	3.2172
FQN	4.0000	0.2667	1.0000	1.0000	0.4211	0.3922	0.2667	0.0000	9.6389	2.6070	3.6061	4.2582	0.0001	1.0000	3.2130	3.2130
DE..K	4.0000	0.2667	1.0000	1.0000	0.4211	0.3922	0.2667	0.0000	8.4862	6.3917	3.1062	1.4320	0.0002	1.0000	2.8287	2.8287
FNS	4.0000	0.2667	1.0000	1.0000	0.4211	0.3922	0.2667	0.0000	9.0861	2.6534	3.3664	2.7885	0.0001	1.0000	3.0287	3.0287
Q..NG	4.0000	0.2667	1.0000	1.0000	0.4211	0.3922	0.2667	0.0000	9.0871	6.4279	3.3668	2.7909	0.0001	1.0000	3.0290	3.0290
Q..QG	4.0000	0.2667	1.0000	1.0000	0.4211	0.3922	0.2667	0.0000	9.1438	6.4381	3.3914	2.9300	0.0001	1.0000	3.0479	3.0479
FD..I	4.0000	0.2667	0.9333	0.8000	0.4000	0.2683	0.2000	0.0667	8.9922	6.3975	3.3257	2.5628	0.0000	0.9999	2.3979	2.9974
[truncated: 449 more rows]
